# Supplementary material for: Homologues of potato chromosome 5 show variable collinearity in the euchromatin, but dramatic absence of sequence similarity in the pericentromeric heterochromatin
Source: BMC Genomics. 2015 May 10;16(1):374. doi: 10.1186/s12864-015-1578-1 (PMC4470070; doi:10.1186/s12864-015-1578-1)
Supplement: Additional file 3: — RH BAC tiling path sequences. Description of data: Nonredundant, multifasta sequence files of the individual BAC MTPs. The sequence contigs and scaffolds in the MTPs can be either ordered or unordered, depending on the quality status of the tiling path sequence. [file 12864_2015_1578_MOESM3_ESM.zip › mtp_2306.fasta]

>mtp2306.contig_1
ACTACTAACTGTAAGATAAAGGTGAAGTCCTCCAGAATATAAGAAGGCTCACCAAAGCTGACTAGAATTGCAAGTGGTAT
CAATGAAGCTTCTGTTGATGACCCTGAAAACCTGTATCTACATCATAAAAGATACAGGCCAAATGGCGTCAGTACATGGA
AAGTAAGAGCATATAAGGGAAATTCTAAAGCATAAACATAAGCTTGAACTGATGGAAAAAAAACATACTTACCTCTTCTC
AACTTACTCACTCAACTCAACTCAAAGAAACACAGTTCAACTCAATTCAATAATAAGATACTCAACACAGTGAAACATAG
TTCAACTCAACTCAATAATAAGATACTCAACACAGTGAAACATAGTTCAACTCAACTCAGAGAAATAGGGCTCAACTCAA
TAATAAGATACTCAACTCAGTGAAACATAGTTCAACTCAACTCAAAGAAATAAGGCTCAACTCAATAATAAGAAACTCAA
CTCTGTGAAAAATATAGTTCAATTCAACTCAGAGAAATAGGGCTCAGCTCAATAATAAGATACTGAACTATGTGAAACAT
ATTTCAACTCAACTCAGAGAAATAAGGCTCAACTCAATAATAAGATACTCGACTCTAGATACTCAAGGATAAAGAAACAA
TAAAAGATGCATTATATGGAAAGTTGTAAAACAATAGATATCAACTCAATTGTTTGTAAAAATACAATAATAACTCATTT
GTATGTAAAAATACAATATAAACTCAATTTGGGAGATTCTCTAATTGACAATCATCACTATGAGCAATGTGATGATACAA
CGTCTCGCTCACGCTGCCAGAATTGTCTTATACCTTGTTGGGGTATAGAACTCCTCAACTAAGTGGATCCACTAGTCTAT
GCTTAAAAATAATAAGGAATCATCTAAAAAATATGACCCTTTCTACCCACGTTGGCTAAAAGGTTTATGGGGGTTGTAAG
TTGTTTGAACTCTCCCCCATATCGGTGCTCAATACTACTCCCAAAAATATACTTAGCTCATATGTTTTTTAAAAAAATAT
TTCCTCTTCCTCAACCTTGAGATTATTACTCAAAAGGTTTCTCTTAAAAGAGATAGTACTCAAAACTCCTCATGAACTCT
TTTGGAAATCGGTGTTTCCTCTCATCTTAAATGTAAAAACATTCACTCTTGGGAATACTTAGTTCCCATATATCATTTTA
AAAAATGAAACTTGACTCTACTCGTCCTCATACTCATTTACTCAAGCCTTTAAACAAATTATAAATAATTGTAAAAGACT
TCTCAAAATAGGGTGAATTATGGATGTGAACGACTCAATTCAAGGTTTTCAATAACCATACATAGAAGTCAATACTCATA
ACTCAACAACTCTAGAACTCAAGGACTCAATGATACTACTCATCTCAAGAATGCTCAACTCAGAGGGTTCATGTGAAATT
ATGGGCATGAACAACTCAACTCAAGGACCTTCATAGGTAACATGTAGTAGTCCCATAATTAGGAATATAATCTCAATAGG
ATTAGGAACTCAATACTCAAGACTTAGAACTTGAAGATACTAGTCCTCTCAAAGATACTCAAATTATGGAGTTCATGTGG
AATTTATGGCCATGAACGACTCGACTCAAGGATATCAATGAGATTGAAGACTCATGAATACATTCTCATACTCACTTACT
CGAGTCTTTAGAAGACTCCTGGAAAAGACTCAAAGGGACTTTCTCAAAATAACTCGAAAGAACTCTCAAGACTTAACTCT
TAACTCTACCTTGAATTTGAATTATGAATTCAAGGTTATGATTCATGTTATGAATTATTTCTATATGTTTAGAAGTATTT
TAGAGTAGTTAGAATTGATAGGGAGTAAAGGTACCCTTTGAAAGAACTCAGACGGGCCAAACGACGGAGAAGGGGTGGGG
GTAGGCGACCCTGGCGTACTGAGTGGTGCAGGGCGCCAGCCCCTGACCTACAGAGCACCTCTGATGGCGCATTGGTGGGG
CAGCGTGCCAGCCCTTTCCCAGATTTCCCCGATGAATTTCTTTCTCGTTTTCTGATCCTAGTTCGCCTAGAATCGAATAG
TTTCTTCCCCACTCACTTAGATTCGAATACCCAAGATAAGTACACTATAATCTACTCAAAACAATCCTAAAATTACTAAC
ATTCATCTCAAGAACTCATCAAAACCCCAACAATCAAGATTACGAATGAAATTCCAAGAAAACTCATCAAGAACTCATTA
ACAACTCAAATTTATCAATGTTTATGGATGGATTCGACTATGTAAATCATGATTGGCGTGTGGGTGAATGAACCCAACAC
TATGAAAGCTTACATACCTCTAAGAACTAGGTTCTTGGTGAAATCTTGAATTTGTTGAACGAATGCTTGAGACCTTGAAC
CTTTCTCTTCTTGAATCTTTTCTCTAAAACCCTAAATACTTTGGGGATGAATGAACTGATTCAAATTAGTTTAGACCCTT
AATTGGGTGTAATTCAAGTTTAGACTAAGTGGGGGTAAGGAAAAGATTAAAATACCCCTCCTTAGTTTAGGTGGAAAGGC
CCTATCTAGAGAGGCTGCACTCAAATGGTCATATCTCCCTCATCTGAGGTCAAATTTTAGCAAACTCGGTGGCGTTGGAA
AGAGGACTCATAGATCTTTCATTTGATATTGTATGGGTCTCCTAACTCATTTTATGCTAAATGTTATTGTCGTTTGAAGT
TGACCCAAAACATAGAAGAACTAAGGAATGACTTGAATGAATTCTCTTTCGTTCTTTTTGGAACTCAAGGTGCTACATCT
AATGGCCTTAACACTTAAGAAAAATTTAAATTCCTTGGTAATATCTTACTCACAACGAAGAATGGTTCAAGTCTTAGCTC
AAAAATTTTCTGGGGTGTTACAACATATAAGCGGAATTCTAACATAGTCTTGACAAGCCATTTACTACATCAAAGAAGTG
ATTTGGAAGTAACTCGTGCACCATGTACAATGTCTAAAAACTAAAACATAATGACAATGAAGTAAAGGTAACATGTTCCT
CAGAATATGAGGACTCACCAACTCTTGAACTTCGAATGGTCGAGCCAACTAGCCATGGACGGGAGAAGGGAGATCGTCAG
ACCCTACATTAGTGAAACAATGTAGGCACAAGTATGCATTAGTACATGGAATATACTAAGTATGAGGGAAATGCAATAAA
ATATGAAACATGATCATAAGACGACATAATCGAAAACATGATATGCATGACCAAGCTAAGCATAGTAAAATCATTTAAGA
AGAATCGTAAATCATGAACATGGTCAAAGAATCTTAAATTCATATGGAAAGCTTCGTAAAACATTTGTAAGTAACTTACT
TCATTTTGTGGGATATTAGTTTTAACCGACAATAGATCATGCAAGTCATAACATAAATTCCGATGTAACCCCCACATCGA
GAAGGGAGAGTCTACTTTCCAAGGTAGAACTTCGTATCATATCATGTGCTATATGTAAATCCACTAGCTAGGACATTTAA
GACAAACCTACGGGGGCACGTAGTTTGGAACTAGAGGTGTCTACTAGATACTACCCTATTTGAGCCTCCACCTCAAAGTT
TTCTCAGTGCTAAGTTAAATTCCAACGGAATATTTATTTTCATAAAGTTATCATCATACATGAAAAAACATAATTCAAAT
ACTAATCCAAGATTAAACATCATAGAGTAGTTCATTAAATCTTGAATTAAGTCTAAGTGAGAAAACCTTTCACCAAGTCA
TGATCCCTTCATATGTGAGAA
>mtp2306.contig_2
TTTGTTCCAAATAAATTCAAGAATCTATAAAATAGCAAATCAATTGAAAAATAGTCATCTAAATGATAATGATGTTGTTG
TGATAAAAAAAATATAATTGAAAAGAACAGTCATCTAAAATGATAATGATGAAAGTATGATACAAAAATATCATTATTAA
AATCTTATATAATACTTATTAATATTTGTAAACAAAAAAAAAACAAACTAAACTGGTACCTGAAAACTGCCTAAGCAGTC
CCATCAGAAGGGAAGCAATTGGTGAACAAAAAATATTTCTCCATGACATAAATTGTTGGAGATTTATAGTAACTATGAAA
GGAGATGATGCTTCTACTCCACAATTGATTTTGAGACCAAAAAAAACATTTAATGTCATAAAAGAGTATAAATAATAATT
AAAAGAGAAGATGAAAAGTTGAAGAATTGGTCATGATGTTAAACGTGGGGGGAGAGGGAGGGTTGATTGTTTTTACCGAT
AAACTTAATAAATTAATTACAAGTGATTATAGATAAAGAATAAAAGATTAATTAAAATATTTAGACATTAGAAATTCCAA
AAAAGAGAGAGGATAAATATGAATGAATTATAAAAATTATTTTACATATGAAATAAATGATTAGTAGGTATAAATGTGGG
GTTATTTTTATAAAATATAAACTGGTGGATCAATATTTGTATTTGCAAAATCCCAAAACATGATTTGAAATTCCCAAATC
GTGATTTTTGGAGAATTTGGGATTAGCGTGAAATCTCATGTCCAAACAGTGATTTCATCTCATGATTTCATATCGCATGT
CCAAACGCCTACTAAAAGTGGGAACATCCTAAGTTGACAGTTGAATTACGAAAATATCCTTAAATATTGGAGGATCAATT
TATCCTCTTCTAACAATAAAATTACCCAAAATAAATAATTAAGTAATTACTTGTATTCCATCAATCTGTGGGTTTAATTA
TCTTAATTAAGCATCCTTAATTGTTTGTTTTATATTCCATGAATGATTACTTTTAATTCATCAGCTTACAAGACCATTCA
TCTACCAAACCAATACTAATGGGGAACGAATTAAGGGGATCCGAGGAGGTTAGGGTGAAGATGTTATTACTCACAAAAGG
CAAAAAAATAATAATTGAAAAATCGCATTAAATGGTTTTCTTAATTAGCATCAGACCAAATTCATCTTGATAATTCCAAA
TTACATTGGAAAAGTTATTACTCACTTCTATAAATTAGCAACTTACCTTTCATCAAATTCCGAGTTGAGATGACAAGGAG
GAGGAAAAAAGCAAAACAAAAGTTGAGTGTTGGTGGAAAACAAAGGAGAACAACTTCATTACACACACGACTATAAGACT
TTTTATAGTTCTCTCCTCTCTTCGAGCTTCCATCTATGACACATAATGGAAGTTGTGTAATAGCTATTTCATGCAGGAAC
CGTTTTACTTTGATGTCTCCTTCCAAAATGGTCAGTAGCAGAATTCTTTAAAAAACTCGAAATTTTCTAACACTCTGTTG
TCTGCTTTTTTTTTTTTTTTTACCCACCCTAGGAGCTCCCACCCCTTTTTGCTCCCTTGGTGACTCGAACTCACAACCTT
TGGGTTGGAAGTGAGAGGTGCTTACCATCCGAGCAACTCCCTCTCGTCCTCTGTTGTCTGCTTGGTTTTTGATTAGAGGT
AGAAAATATAGTTGCATATTTCAATCAAACAAGTTTTCTACTGTATTTGTTTTTCTAAGTAATCGAAATGTAGAATGATC
AGCCTGCAACTTTTTTTCTCTTTCTTTACATTCCATAGTTTTAGAACTATATTTTCTTAATTATAATTGATTCTATTGAG
AAGATGTTAATCATTATTGTTGGAATTCTTACCTCCTTAATTCTATAAAGGAACACATATTTACTACTTGTTCCTCACTA
TTTGAAGTTAACAGTAAAAGAATAACTCGTTCAAAACTTTGTATTATTTATAGCACCTTCAAATAACACAGTGATTACAC
AACTAAGTAACCTAAGGAATTATAAACTCTAATTCCTAGCTACCCAAGACAAAAAATTTCAGGTTTAAGTCTTCTATCGT
TCTTCAAACTTGTTAAACGAAACCTACTCTCAACACTTGATTGTATTAAAAAACTCTTGACTACAATCGTACAACTTTTC
TCTCAACTCGCAACACTCCCCAAGTAAATATCAAAACTCTTGATCGTGTTTTGATTTTCTCTCAATGTAAGTGCGCAACT
TTCTCTAAGAAACCACGCCCTATTTATAGATCACGCTTCCTCAAAGTCTTGTTCAACTCGAACTTGTCTTCACCGCCTTA
AAGCCTTGTTCAACTCGAACTCAACTTGGACTCCTATTTGTACTCAGCTTCTTTCACAGAAAAACTTACGGGTAGGTTTC
CTACTTTATGTAGTTTTCCTTAATCGTGAACTCCTTCTTCTACTCGTTTTCGATAAGACACTTTGTATCATGTTGGCACG
ACCTGTTCTATGCACTTTGACATTCTTCAAAACTCAGAAGCTCCTAACAAATTCCCCCTTTTTTACTATGGCAAATTTTT
CAAGCTTGGTATTGAAATATGCTTACATTGAACATGTAAACACATATGCATGCATCTTCCCCCTTGTTGACATTAGGCAA
AATCTGGAAATAAAGACCTATCAATGCCACAACAAACAATAATATCACAACAAACTATAACAAAAAAAAACACCAAACTG
AGTCATTAGTTACATCACAGAATCATAAACAAAAACCATTATCCAAAAAAAAAAAAAAATGCCTACTAAAGACTTTAAAA
AGTGAGGACCCAAAACACAAAACATAGCGCAAGTAAGCTGGTGTTTAGACAGAAGGTGGAATAACAGAGGACAAGGAAGG
GGAGCCTTTGGTTAGTAGTTCAAAGAGGTGTTTCAGACGATCGGAATTGGAGGATCTCTCAGCATTCAGTGCAACTTGAG
TTTGAGCCAGCTCTTCTTTAAGCCTTGAATTTTCTTCTACAAATCCAGCATGCTTCATTTCATAATCAATGTGCAACTGA
TCTATTGCAACGGAGTGAGAAACCTAAAGTGTTGCGATTTCCTCATTCTTAGTAGTCAACGAGGCTCTCAAATGTTACAT
AGGTGCATTTGCCCCTCTTGAGGTCGTAGGTATAGTGGCATGATCTACTTCCCCCAACACATCCCTGGTAGTATGTTCTT
TTCATTCCTCGATAGGGACCTAAAAATACTCAAAGATATCTCCCAGCCAAAATCCATACCCAAGCCCATGATCTGTGCTA
TCATCCACACATATCCTATTAATGTGACTAAGAATCAATTGAAGTAAATTAATTGGAACATGAGAAATTAGTAACTCCAT
GAGTGTGAGATCCAAATAGTTTGCCTCCGTTCGCTTCTGCTTCCTAGGGAAAATCATTTTGTGTACCACATCAAAGAGTA
ACTTATGTAGAGGAAGCATATCTCATTTGTCCACCCTAGTGTAGTTCTCTAACATAGGATCATTCGCAAACCTACAAGAT
ATCTCAAGGGATGAAGATAGACCCTCTAAGGGAGGCCAACTACGTTTGACATAATGACACCACCCTGAGTTAGGTACACC
CATTATTTTTTCCAAAACTTCAGCTGTTAATGTGAACGATATATCACCAACACTACTTGAAATAGAAGAAACAGACCCAA
CAACATTTATATAAAATTCCCTTGTTTCTTTCCTAGCCATCTTTC
>mtp2306.contig_3
AAAATAAAAGTAAAAAACATTAATTGAAACAGATCTAAAAAAGATAGTATTTTTGATAATAGGTGAAAAATTCAAAGGGG
ATATTACTTTTATGTTTTTTTGGCAAAGCATGCAGCAATTTAACGATTCATTCAAAAAGGTATGATAATTGATATATTCA
TACAATTCTAAATAAAATTAACATGTTAGTTGTGTTGGTGTTGGTGGAAGTTGATGATTGTTGGCATACAACCTACGATG
GACATTCTGATGACAATGACAAAATTGACATTGGAAAAATTATATGCTACCGAAGGGACCGCCAGGAGCAAAAGTCTGAC
ACTATCGATAGCATTAACACTTGCTAAGAGACAACAGTTGCACTCACCATAAACGACTGGACCTTTAGGCTTATAAATGG
CCCTAGCGGCTTGATTAGCTCGAAGCATGTTAGCCATGATTGATTGATAATTTCTTTTTGAGAAGAATATGAATACTAAT
TTGCTTGAGAAATAGTGTATTAAACGTTGAAGAAATGGTCCAGTTAAATAGAATATGATAAAAACTTAATTATTAATTAT
AATAGTAGATTATACATTAAAGTTAGAGCTAAAATTGAGTTTGAAGAGAGGATTTATCTCATTTAAATTTTTATTACAGT
AATACAAAAAGATGGAAGGTTGTTTTGGAGTGGCATTGTGCACTCCTCTTTTAAAAAAAAAATTGCAAAATAATGAAATC
ACTTCTTTTTGTAAAAATAAAATAAAATCTTTCACATGGGCAAAATTGGAATACAAACATTTAAAACATACAAAATTAAG
AGCTCAATAAAAAAATATTGACCTTCTTGCAATGCAATTGATGGGCATTGTTTTAACGTTACAAAACTTTAAAAATTTAC
TACCATAGAATATATAATATTTTAATGTATAAAACTTAAAATTTTAAAATATATACCAAATTTATATTTAATTTTAAACT
TCTTATTTATCCTTAATAAAATTATCATATAAATATTATAATATATCTAAAATTACAAATTGTACTTTATTTTAATATAT
CTCAAAAAATTATTTATCTTTAAATCTATGTCTTTCCCAACTATCTTAAACATGTAATATCATGTGGAAAGAAGTGTCAT
GTATGGTGAGGTCTTACTTGAAAGCATGTGTGTGGAGTCCTAAACTTTGCCTTATTAGTTCAATTTTCTAAACCTTGGTA
AATGTAAAGCTTGATCTTGGGAAACAATTCTGAGAGGGAACCCAAATTTCCATAATCCTTTGTGACTATCTTGATCTTGG
GAAACAATTCTGAAGGTGTGCATCCATTTTGGTATCATTTGAGCGTAAACCATTTGTTGACAAAAATAAGCTAAAACCTC
TTGAGCAAAAATTGTCCCTACATTCTCACCCAAAATCCTTTTTGAAGCATTGTTATGTTTGAATAGCCAACTTAGATCAA
AAGCCTAAGTTAGGGGTGTGGAAAGAAAGGAAGAATGAAAGCCAAGTGAAGGGCAAAGAAAGATGAATTTGGACTCAAAT
TTGAAGTATGTTACAAAAGGAAGGAACCCCTCCTTATTAAAGAAAATGTAGAGATAATGGAAATGGAAAAGAGAAGTGAT
GAAATAAAGGGGATTCCAAATAAAATGAGTAAAAAGTCAAAGTTTGAGTTCTCAATTGGAAAAGAATGAAAAAAACTTGA
GAAGAGGTGAAGATGATTGCAACAATGCTTTGAAAAGGTGAAGCCACTGAACCAAATTGACCATACCTTAACCATCAACC
CCGTTACAACCCTAAAAGATCTTTGGGCTCTTGCATGAACTAGGTTGTGTGATAATTGGAAAATATGGGCAAACCTATGA
AACAGAGCTTGCATGTATTTCTCTTTTGATAGAATGAGAGTTACATTGATTCCTTCTGTCTTTGTTGATTTGCTTTGTGA
GAGAATGGAATCGTTCTTAATGTGAGGGCACTTGAATGCATTTATTGAAACATGGTCTTACATTAGAAAAGAAGCTAAAG
TGAGCTTGAGCTTATGATGAAACTGGCTAGTCATAATTTGAAGGGTTTTTTTTTTATCATGATTGAGTGTAGCATGTTGT
TGAGAGTAATCTTGTTATGGAACTTGCATGTTAGCTCTCATGCATATTGTTGTAGACGTTTAAGCTAATTGTGTTCTTGA
TTTACTTAAGGATAAGCAAACGTTTAAGTTGGGGGTTTCATTAGCTCCGAGAGGGTCATTTTAGGCTAGGGGCATGGTTG
GTTTGGGCCTCGAGACTTCTAGTGTGAGTTTGTTTCATTAGGCATTTTAACTTTGAAGCTTAAGCCAAGGGTTGACTTTG
GCCAATATTCTTGGTAAATTTTCTCTGATGAGAATTCCATCAACGCTGTTAGCTTTGGAATATCGAGTTTGGTTTAGAAC
AATCTTTTGTGCATTCCCTAGTCTTTCTGTCTCATTTTGAGCCTTCGTGTGGTTTTTAGCTTAAAACAGAACTTGAGTGT
GGGACCCATTTTTCATTGAAACTGCCTCAAACGGAAGTTTTGATGGTTCCTTTGATTCTGGAATGCGAATTTAATGGGGT
AGCATACTTTATTTGTGCGCACGGGGTTCCGAATGAATCCTGGGCACCCTGTTGGAGAATTTAGAGTTTGAGCAAACTAG
CTGAAGTGTTGATATCTGGTGCAGGCGTTTAGCGACTAGAATTTAAAACTTTTAGCGACCAGTTTCGGGTATTTATATCC
AAAAATTTCAGGTATCAGCCATCATTTTCAAAAGGTGATTTCTCCCTCATCCGAGCTCCGATTGTAGTGATTCAAAGTCC
CGTGTGATCATTGGGAGCGTGGATACTTGGGTTTGTGATTAGAAGCTATTGAGGAACCTTTGTTTGAGGTGACTTTGAGC
TCGAAGATGCTCGCTTAGCTTGGTTTTCTTGTTAATTTTACATGTTGTGGCTGTTTTCGTGCCTCAAATTGTGTTCAATT
TTGGAACACAAGTTCGAGGCGTAGGTTAGGACCTTTTGACGAAGTTAGTTTTGATATTTTCGACATGGGTCCCACATTTC
CGTTTTGACCCAATTTTGGGTTCATTTCTAATTGTTGAAATTTTAGTGTCAAAACATCTGTAATGACATTGTGATCGATA
ATTTGATAATTTGAGGTAGGCTTCAATCTACTTTCTTGATTGAGCTTCTTAGATAATGCCTAATATAGAATTTATGTAAT
TTTTTTTGGTATTTGGCGGGTATTTAGCTTTCCTCTTGTAATTCCATCCTTTCTTGATTCCGTAAGAGGCTTGGTATTAT
TGTGGTTGGGATCCTTAGTTTAGACTGTGGCTTCGTTTGTGGTGTAGATGATCTTGTTTATCCTTGTTAGGATTGATTTG
TGGTTGCCTTAGACAAGGTTGAACATTAGATGCTTTAAGTTGTGTTTTATCGCCTCGTAGTTATAGTTTTCTCCTTTTAG
GGCTTGTTTTGGGTCGTTCTCCTTGCGTTGATGTTTGTGACCTTTGTGGCTCATCATAGCCGTGGGTTAGTCCTAACTGT
GCTCAGTCTGGGATTGAAGCGGTGTGATTGGGGTAGGGCGTCACCCCTTGGGTTTTCTCCCCCTTTATTGATTTGAAATC
TCTTCTTGATCCATTTGCTTGTTGATTAGCGGTGGACATGTTGTATACTTATTGAGCTTATGATTATATTGTTGGGTCGG
AGGCAATATGTAAGGACTAGTTGGATCCCAGGTTAGTACTTTCTTCTTTAGTAGCGTGGTTTCATTGACTGCATAATTAT
TTGATTTTGAGTGCCCTTTGAATGTTGGTGATGGCATGCATTACATTGTTTGCTCATTCTCATGAATTTTGTGGTACGAT
CTCGACCCATGCATTGGCATATTTATCATTCATAATGAGGTATTATCTTACTCGATTTGTAATCTAAAGGGGTTTGAATG
GGATTTGTACCACCTGGATCACTTGACTTACTGATTTTTGACATTACGAGGCGTCAGGGACGTGCTCATTTCCTACTTTA
GATATTAGAGGCATCTGGGATATGCTTAGTTTTCAGTTGACTACTCGGCGCATCAACACCCTTTCTTGCATGCTTTTGGT
CTTGCTGGTGTTCCTCGGAGTATACTGGCTGGGTAGGCGACCCCATTATTGGTTACTCACGCTTTGAGGTTGTTACTTCC
GGTTTGAGACCGATTCTCACGGTTCGACGTCATTATCTCCAGTTTAAGGCTAATATTGATAGTTTGAGGCCATTATTCTC
GGTCTAAGGCTGAAGCTT
>mtp2306.scaffold_1
TCTTACTCACCTTCAACTTGTTTATCCTTCCTTTACTAGACTATGAAAAAATCTAGTATTTCTATCCCCACGTTTAAACC
AATCATACCCAACCTTTTGTTGCCAATACATTTCCTCTAACTGAAGATACTTAGTATACTCTGTCCTTTCCTTTTGCATC
ACTGCTCTATTCTCCTAATTAGGAGATTCTTCAAAGAGCTCCTCCTTAATTCTAACAACCTCTTCTCTAATCAACAACTA
CTTGAATATACCACGAAAGGTTTCTTTGCTCCACATAGTTTACTCTTTCTCTTGAAGTCTAGAAAAGGGTTATCAGAATA
AACTAAGTTCCAATTCTTCCGTACTACATCCAGAAATGACTTATGCTCCACCCAAAACATTAAAAATTTGAAAGGATTCC
TAACTTTGTTATCACAAAAAAGTAACATAGGTGCGTGATCTGAGCCAATCCTTGGAAGGTGCTCCACCTCAGTGTGAGAG
AAGAGCTTTTGAAATTTTGCATTCTGTAATATTCTGTCCAGCCTCTCAAATATACAGTCATCTCTGGCTCTCCCATTGCA
CCAAGTAAATTGGCTCCCTTTGAAAGAGATTTGTGATAGATCGAAAGATTCTATACAGTTTTGAAAGTCTTCAATATATG
CAGTGGTCACTGGTATACACCAAATCTTTTCTTCCTCATTAAGCACCACATTAAAATCTCCGACAACTATCTAAGGTTTA
GTCATGCCAGAGGATAATGAGTACAAATTATCCCATAAATTCATCCTCTGCTCCTTATCACATCGATATATATATATATA
TATATATATATATATATATATAAAGGAGAAACATAGAGGAGGTGATGTGACACCTCTCTATGACCTCCATTCCTATTTTT
TTCCTCCTTCTTTTGGCTTTTTTTCTTCATTTTCTCAATAAATATTTTGTTTATTAATTTTAAAATTCAATCATATTTAC
TATTCTAATCATGTCTAATAATTTACAAAAAACCTCTATCTATTTATATTCTCTACTTAATAACATGCCTCTTCAACTTC
TTTCTAACTATTGTTATGATTTACTCAATCTTTAAATAACAATCATCTTTAGAGATGTTCAATGTTCATTTCCATTTTTT
CATTCTTTCTTTTTGTAGATAGTGAAATTTTATTGATAAATCCATATTAATTTTGGATTAGTCCATAAATTCATGATATA
TTGACAAGTCAAATTATTGGTTAATAAAGTCGGATTAATATTTAAGTCAAAATATATAACTTAAATAAAGTCCAAATCAC
ATTTGGGTCAGTCTATTAAGTTGACAATACGAGCCCAACTCATGTTCTTCAAGCCCAAGGACCAAAATTGCTTGGACAAA
AATACCCCTAAAACCCTGGCTCAAGCCTATATAAAGAGGTCTTCATAAGACCAAAATGAAGAAAAAAAGAAGAAGACACA
TAGAAATACATAGAGAATCCTTGCTCTTCAGTGGTGATCTGCAAGTCTTCCGCATACAAAGAAGTCTTCGCTCCAAGTGT
TGAGCAGCAAGTACAAAGAAGTCTTCGCTCCAAAAGTTGAGTCACAACTATTCCATTAAATCAAGAACATCTTTGAAGAG
AAGAATCAGGGGATTGCATATCTTTTCTTAAAGATTTTATAAAGATTGTAACCTTCGCATAAATTCAATACAAATACTGT
TGTTTGCTTGCCATATTCTTTCCCTATTTGCTGTATTTCAAGATTGAAACTTTAGACGCTTACAAATTGGCACGCCCAGT
GGGACAATCTTTACCTCTCATCTCTTCTCTTCAAGAAAATAAAAGTTCAATAAGAGATGATTTTCAAGAAGATCAACTCA
AAAGTTGTGTAACACCCCAGAATTTTTTTGAACTAAGACTCGAACCATTTTTCGTAGTGAGTGAGAATTTTGCAAGGAAT
TTAAAATTTCTTGAGTATTAAGATCACTAGATGTAGCACCTTGAGTTCCAAGAAGAACTTAAGAGAAGAGCATTCAAGTC
ATTCCTAGTTTTTCTTGAGTTTTGAGTCAACTTCAAACGACCATAACTCCTAGTACAGGATGATTTAGGTGAGCTACAAG
ATAAAAAATTAAAGCCCTTCGAGTCCTCTTTTCAATGCCACTGAGTTTGCTAAATTACTAACGTTGCACAAACCTGGTCG
CAGCTCTGTGATAGCTCCGCGATGCGGAGCCAACATGGACCTCACTGCCTGGTGAAAGATCTTTCCGACTCCCAGCTCAT
TTTAATTATTTCTTTAGGGGTATTTTAGTTCTAAAAACCCTGAGGAGGTAATCTAAATTGACCTAAGCGAGTAGAAAATC
AGTTTTCTTAAATAAAAAACCGTCTCATCCACTCCAAAGATTCTATGCTCAAGAAATTCAAGAAAAGCTAAGGCTAGGGT
TCATCTTTCAAGATTTTCCTTCAAGTTCTTCAAGAAGATAGTTCTTTCAGGTATGTAAGCTGCCATAGTGTTGGGTTTTT
TCACCCACATGACAATCATGTAAATTTCAGCGTTAAGTTCGTTCTAGAAAGTTGAAAATCTGATGTTATTGATATGTGTT
CATGAATTTGCTTTCATTCTTGAATTGGGCTGAGATTTAGGAGTTCTTGAGATTATTGTTTTGATTTATAGAGTAGTTTT
GAGTTAGATTCTTGTGTACATGTGATGGTTATTTGAATCTAAAGAAAAGTTGAGCAAAAGAATCGAATTTAGGCGATTTG
GGGTTAGAAAACGAAGAAGAGAAAAGTCGGGCAAATTTGGCACTTGGCTCCATGTCGCGGACATGCCTCCCCATTTCATA
AAGTTGTCCTCGCGTCGCGGAGAGGTCACGGACCTCTCTGCCTCAAAAGTTAGTTCGCGACCAATTATTTTAATGCGTCT
TCGCGTCGCGGACTAGCTTCTAAGCAGTGATTTTTTTTTATCTTTTCTCATGTTTAGCTATCTTAAATCAATCCTAAACA
TAATGAGATATTTCCTACCACAAATCACAACCTTGAATCCATAATTAAAGTTCAAGGTAGAGTTAAGAGTTAAGTTTTTG
AGAATTCTTTCGAACATTATAAGAAAGTCCTTTAAGTCCTTTTGAAGAGTCTTCTACAATTTCTAGTAACTTGTTTCAAG
ACTCGAGAAAGTGAGTATGAGAGTGAGAATAATGTATTCATGAGTCTACTTTGTCATCATGAGATCTTTCTTATCATGAA
TTATAACTCTTGAATTCACAATTCACATTCAAGAGAGAGTTAAGAGTAGAGTTCAAGAAAGCCTTTGAGTTCAATTGTGA
ATCCTTTGAGATCAACTATCGGTTTGAACTAAGGTTTGAGGAAGTAAGTCAGAGAATAAGAAAAGTCGTATACATGAGTT
CCATACTTCGTAAGTTGAGCATCTTTCAGAGAAGTGGTATCTTTAAGTTCTAAGTCTTGAGTATCGAGTTCCTAACCCTT
CTGAGATTATAATCCTAATTGTGGGACTATTACCTATTACCCATGAAGTCCATGAATTGAGTTGTTCATGCCATAATTCC
GCATGAACATTATAAGTCGAACAGTCTAGAGATGAGAAGTATCTTTGAGTCATTGAGTTGAGTAGTTCATGCTCATAATT
CTGCATGAACTCTGAGTTGAGCATTCTTGAAATGAGTAGTATCATTGAAGTTCTTGAGTTTCAAGTATTTGAGTTCTATC
TATGATTATTGAAAACCTTGCATTGAGTCATTCATGTCCATAATTCATCATGAACCATATTTTAAAAAGTCTTTTATAAA
CGTTTTAACTTTGTTTTAAGACTTAAGTTTTGAGTTCAGTAAAGGGTAAAGTTGAAATTATTTTCTTCAAAAAGTATATG
GGGACTAAGTATTCCCAAAGAGATTTAAAATGTTTGCACATTTAAATAAGAACAGAAACTGAGATTTCCAAAGAGCCTTC
GGGCTAGTTTTCAGAAAAGAGTAATCGCTTTCGAAATGAAGCAAAAGAGGAAACTGAGATTTCCAAAATAGCTTTTGAGC
TAAGTTTTTGAGCACTAATGTCAAATCACAAAAAGAAGTATGTTTTTAAAACATAAAGAGCTAGTATATTTTGGGAGTAG
TATTGAGCACCGATATGGGGGACAGTTCAGATAACTCACAGCCCCCATAAACCATGTAGCCATCATGGGTAGAAAAGGGT
CATACTTTTTAGATGAATCCTTTTCGCATAGACTAGTGGATCCACTTAGTAGTTCAGGTTCTATACTTGTGGCAAGGTAT
AGGATGTGCTGGTAGCGTGAGGGAGATCACTGTATCATCACAATAGCTCTTATGTGATGGTTTTCGGTTAGAGAAACTCC
CACAGAAGTTATTTGTATTTTTATATACATCAGTTTATTGTATTTTTACCTACATCTCGGAGTTATTTGTATCTTTGCAT
ACATACAGAGTTAGCATCATGTTTTAAATAATTTTTCTTTATATTGCACTTGTTTAAAAACTACTTTATATCGAAATGAG
TTTAGTTATGTTGAGTTGAGTTGAGCCAGGTAAGTTCTTCAGTTTCCTTTCAGATTCTTTTCAAGCTTATGTTTATGCTT
TAGAATTCCTCTTACATGCTTATACATTCAACATACTGAGCCATTTGGCCTGCATCTTTTCATGATGCAGACACAGGTAT
TCAGGATCATCAATAGGAACTTCGTTGATACATCCGAGAGTTCGAGTTAGCTATGGTGAGTTTCCTTGCTTCTGGAGGAT
TTCATTTACCTTTCAGTTATATTAGTTGTTAGGATGTCGTGGGTCTTGTCCCGACTTCCATCTTTATCAGTTAGAGGCTT
CATAGATAGTCAATATAGTTGAGAAGTCTATAATATTTATTTATTTTATTAAATGTTTTAAAGACTTAAGTGCCTATATT
ATGGCGAGTTGAATATATTATTTTTATTCTAAGTTGTTCATTTGAGTTAAAGTTTTGAAAAGTTGAGTTTATTGAATTTT
ATTCAATTTTAAGCTTTTGCATGCTAAAGTTAGTCTTCCGCTTGTAGTTAGCCAGGATGAGGGTTTGCTTGGGGACCAAC
AATGGTTCTTAAGTGCCGGCCACGTCCAGGGTGTAGACTCGGGTCGTGACAAGTTGTATCTGCATCTGTATCCGCATTTG
CATCTGCACTTAAATCTGGATTTGCATCTGTATCCGCATTTGGTTCTGGATGTGCATCCGCAAAAACTGTTGGATCTAAA
TTCTGCATTGCTGAGGAAAATATCCTTGATATTACTGCAAGAAGCATGAGACTTGTCACAAGGAACCAAGCCAAATTGCT
ACGACAACAAGCCTCCCGAGTGCCGTCCGAATCTACTATTGTCTTTGGTTCATCTCCAAAAGGTGTAAAGTCGCCTACAA
AAGCCTCAAAAGAAGACATTGCCGAAATGGTTGAGAGGGTTCTTGCCCAATTGAACCTATCCACATCTAAAAAACCATTC
ACTTCAGTCAACAATGATGACTTAAGCACTGGGTCTACTTCGCATAACATATCTGGATCTCATGTCATGGAAAATTGATG
GTATTCTCCATCATCTACAGTGGTGATGCAAGCGATGGTGATCGAAACTTCCACTATAGAAGAATAACTTGCAAATTTGA
TGAAAGCAATTGAAGGCCTATCAAAGTACATCAAAGGTCAAGACGTCCAAATTACCAAGTTGACAAACATGATGGAGAAT
ATGGAGGAAAGAGAATCCACTCAATTATGTGCAAAGCTTCATGAAACTCAGGAGAAAATAGAGTCCTCCGCAAAATAAGA
AATAATTATCAACGAGTTTCAAGTGTCTGCCGAAGTTCTGATTCCTATTGACAATTTGAAGGACTTCATAAAAGAGGCTA
TCAACCTCCTAAGTTGTAGCAATTCGACGGCAATGGAAATCCAAAATAACATGTAGCACACTTCGTCGAAACTTGCAATA
ATGCTGGAACACATGGTGATTATCTTGTTAAGCAGTTTTTTAGATCTCTCACGGGAATTGCTTTCGAATGGTACATAGAT
CTTGAGTCTAGTTCCATCGATAGCTGGGAGCAGATGGATCAACAATTCCTTAAACGTTTTTATAGCACAAGGCGTGTTGT
GAGCATGATAGAGATTGCAAACACCCGTCAAAGAAATGATGAACAATTCATTAACTTCATAAATCACTGGAGGAGTTTGA
GCCTTAACTGCAAAGATCGCCTTAGTGAAACTTTTGAGATTGAAATATGCATCCAAGGTATGCATTGGGATCTTCGTTAC
ATATTGCAAGGCATAAAGGCTAAAATATTTAAAGAACTAGCAGCGCGTGCTCATGATACGGAACTGAGTATGCCTTCAAA
TGGAGATCAAGAATTGTCCAACTTCGAAACTTACAAAGGAAATATAATTGACATTGAGGATGAGGACAAGTTTTCATCTA
AAACCAAAATTGAAGAGTCTATGTAAGTCGACGGGCTCCTTGATGTACGAACCTAACCTGCAAATCATAATGCTCATCGA
TGCACGAGCCTAAAATGCATGTCATGAAACTCATCAAATTCAAGCTAAATTTTCAAGCTCCAAAGCTCCTCAAAATTGAG
TTAAGTCTTCAAATCAAAATACTCCTAGATCATCAAACTTGAGCTAAGTCTTCATGGCATAAAACTTATCAAATCTGAGC
TAAATCTCCATGTCGTGAAGCTCGTTGAGTTCAAGCTAAGTATTCAAGTCACGAGGCTTCTCAAGTTTGAGCAAAATCTT
CAAGTTTCAAAGCTCATCAAATTCAAGCAAAATCTTTAAATCAAAATGCTCATTGACGCACAAGTCAAAAAAAAAAAAGT
GTCATGAAGCACATCAAATTCAAGCAAAAAAATCTTCAAACCAAAATGCTCCTCGACATACGAACCTAAAATGCAAGTCA
TAAAGTTCATCAAATTCTGTTGAATTTTCAAGTTTCAAAGCTCATCAAATTTGAGCAAAATCTTCAAGTCAAAAAAAAAA
TGTCATGAAGCTCATAAAATTCGTGCTAAGTCTCAAGTTTCGAAGCTCTTCACAGTTGAGCTAAGTTTTCAAATCATGAT
ACTTCTCAAATGCGAGCCACGTCTTCAAGTCAGAAAAGCTCCATAAAATTGAGTTAAATCTTCAAATTGTTACTTTTGAC
CCTCATGATTTAAATCTATATGGTCCAAAAAATCCAATAGGTTGAAAACCTTGAAATATGTGGCCTAGAAAAATTAGAAG
AAAAAAAAACTCACATGTTTTGCATTGAAGTGTAAACTAAATACATTTTATTGCTTCAAAATTGCAAGAGTTTTTACACA
TCATAAGGAAGGGATGAAAAGAAACGGACATATCATTCCATGCAAAAGGTCTAAGTAAAAAAATCAAACATTACGAAGTG
GTTTGTCAAGTTATCTTGGATGTCTTCATCAAGTTCACATCACCTCTTCATCAAACATCATTGCTTCAAATATTTTTATG
GATCGATGCAGCCATAAGCAAGCCTCTATATTTCACATGGGGGAATATTTTGAATTTTGATTAAATGAGTTGATAATGTG
ACAAGTAGTTTCTCTCCAGAATTAGGACAAACTGCGGCAAAACCTCTTTCTTGCCAAAGATAAAACTACAGAGGAAGAGG
TACAAAGTGTGATTCATCGCTAAGCTTCAATTTAGAGGAAGATACACTAAGTGTTGTTCTCTCCAAAACTGCAATTGTAG
AAGAAGATGCACTAAGTGTGGTTCGTCGCTAAAGCCGCAACTGCAAAAAAAGAAGAAGACTTTTCATGTGTGATTTGTCA
TCAAAGCCGCAACTCTAAAAGAAGATGCACCACGTGTGGTCTGTCATCAAAGTCGCAACTGTAGAAGAAGATGTACTAAT
GTTGTTCGTCGCTAATGCCGAAATTGCAAAAGAAGATGCACCAAGTGTGGTTCATCATCAAATTCACAACTACCAAAGAA
GATGCATGATATGTTATTCATCATCAAAGTCACAACTACAAAAGAAGATGCAGTAAATATGGGTCATCTTCAAAGTCGCA
ATTGAAAAGGAAGATGCATCATGCGTGGTTGATCATCAAATGTGCGATTGTAGAAAAAGATGCACTAAGTGTGGTTCATT
ACTAAAGCTGCAACTGCAAAAGTAAATGCATCAAGTGTAGTTCGTCGTCAAAGCTGCAATTGCAAAAGAAGATCATGAAG
TGTGGTTCGTCTTCATTAATGCCACAATCGCTAAAATATTGCACCATGTATGATTCACCGTAAAAAATCGCAAGTACAAA
TGAAGATGCATTTAGTGATTCCTCGTCAATTATGAATTACCCCTCTTTTTTGTATGGTATTGAGAATGTTTGTGGTCCAT
CATAAACCTGTAAAAAAAAGTGATGTGTCTCACGGTGCCAATTGCACGAAACTTCTAATCGGCATAAAAATAATTGTGGC
ATATGCTCTCGCGCTCATCATGATGAATATGGTTGTTTTGGCTTAAGAGTTTTGTGTTATCTCTCCATGTAGATGATGAC
AAAATTCTCAGTCAATACGGAACTCAATAGGCGGCTCTTTGGCGAAGATGCAGAGAAGTGAAGTCATGAATGTTGTCAAA
AATCAGTTAGATCACCAACTTCAAAAAAATAATTATCGTCAATTCATGCGGATTTTTACCTTGGTTTTTGGATATGTAGA
AGACATTGATGTCTAGTTTCTATAGAATCAAGTCTTTCGTCATTGGAAATCTCCTACACCAAGGTAGAGATGTTTTGGTG
AGACTGCATAGAGCTGTAAAAAAAAAAGAGACAGATTTGATAGCAAACTTCAAAAATCAATTACCACCAATTCAGAAGGG
TTTTTATTTTGAATTTCGGATATGTCGTAGCCCTTTGAGTCTAGTTTCTAGAACATCAAATGAATCATGATTTTGATATT
TCTACAACAAGTTATGAACTTTCTACTGCAGGAGTGCTGTGCTAAAAAAAGTGACGAAAATTGAGTTTGGTATGCCTCAA
GTTAACAATGAATCATTGTAAGAGCATGTGTATTTATAGAAATCAAAAGTACATAAATTGTATTCCTACAAATTATGGAA
AAACCATACTTAAAACAAAATTATAGTAAATTTTCCTAGGAACCAAATTATAGTAAGTTTCTATAGGAATCAAGTTATGG
AAAATTCCATTGGATTCAAGTTATGGAAAATTTCCACTGGAATCAAATATGGAAAGTTTTGAAGAACTCCATAAAAAAAT
ATATTTCACGAATGCTTCAAGCCTTGTCTTTAAAGGTTGGACACCGCAACAAGCCTCGAAGCAGGGGGCGTTTGTAGACA
GTGAAATTTTATTGATAAATCCATATTAAATTTTGGATTAATCCATAAATTCATGATATATTGACAAGTCAAATTACTAG
TTAATAAAGTCGGATTAATATTTAAGTCAAAATATATGACTTAAATAAAGTCCAAATCACATTTGGGTGAGTCCATTAAG
TTGACAATACGAGCCCAACTCATGTTCTTCAAGCCCAAGGACTAAAATTGTTTGGACAAAAATACCCCTAAAACCCTAGC
TCAAGCCTATATAAAGAGGTTTTCATAAGACCAAAATGAAGAAAAAAGAAGAAGACACATAGAGATACATAGAGAATCCT
TGCTCTTCAGTGGTGATCTGCAAATCCAAGTGTTGAGCCGCAAGTACAAAGAAGTCTTCGCTCCAAAAGTTAAGCCGCAA
GTATTCCACTAAATAAAGAACATCATTGAAGAGAAGAATCAGGGGATTACATATCTTTTCTTAAAGATTTTATAAAGATT
GTAACATTCACATAAATTCAAATACAAATACTGTTGTTTGCTTGCTATTTTGTTTTCCTATTTGTTGTATTTCAGGATTG
AAACTTTAGACGCTTACACTTTTTCGTTCATCTCTTTTATCTTTCATGTACTTAATAATGTCATGATATGGTCTTCACAC
TGATAAAGATCATAGATATATTATTCAAAGATTCATCATAGAGATGTTCACATTAGTTTGATACAACTTCATCAAAATGA
AGAAAAAGGCTTTATTATCTTGGAAGATTCATCAAAAGAGATGGTCTTATTATTATAAAAGTTTGAATGGTTTCCAAATA
TTTTGAAAATTTGTTAATGTATTTTTTTGATTTCAATTAATAATATTCTATTCTTTTTTATTTTATTTTGATATATCTAC
TAACATTGTTATTATGCGAATGAATGAAGATTAAAGTATCAAATTTTTGTTTGTGTTTTTGTGTGTATCTGCTTGTCAAT
TTATAATTAATATTCTAATTTATTTTGTCATTGTTGAAACGTATAATATTACCTATGGTACATTTCTCATAGCTATTAGA
TATTGTTGCCCCTAAAATATATTATATGGTCTATCATATTAGACATCAATCACAAAATAAACAAGTAAACATCTTTTTAG
TATTTTTAAAACTTCTAATTAATAAATACATTATTTAATGAAAATAATGAAAAAAAAACATTTCATTTATCTATACATAT
ATAATAAAAAGTTATTTTATAGTAATGCTATAATAAATGTGCATTTGTGATTAATATATATTTAACTTATAATTATTTAA
AGTAAAAATTATATNNNNNNNNNNNNNNNNNNNNNNNNNNNNNNNNNNNNNNNNNNNNNNNNNNNNNNNNNNNNNNNNNN
NNNNNNNNNNNNNNNNNNNNNNNNNNNNNNNNNNNNNNNNNNNNNNNNNNNNNNNNNNNNNNNNNNNNNNNNNNNNNNNN
NNNNNNNNNNNNNNNNNNNNNNNNNNNNNNNNNNNNNNNNNNNNNNNNNNNNNNNNNNNNNNNTATAATACTAGAAATCA
ATCACAAAATAAATAAATAAATAAATAAATAAGCAAACCATCTTTTTAGTATATTTAAACTTTTTAATTAATAAATAAAT
TATTTAATAAAAATTCTCATTTATGTGTACATATATAATGAAAAATTATTTTATAGTTATGCTATAATAAATGTGCATTT
GTGATTAATATATATTTAACTTATAATTATTTAAAGGAAAAATATCTATTTTAATTTTTCACATTAAAAAAAAGCAGTTA
TTTTTTTAATAGTTATTATCATATATTAATTTTTTTTAGTGATGACTACAATAATAATTAGATTAATGTTATAAAACTCT
TCCACTCATCTACATGTGTGACAAATATTGATCCAACTATAGGTATACCTTTCATATTTTGTCATTCTATGATAATTTTT
ATATAATCGAGTAGAAAAGTACACATCAAATTACTAACGACATCATGACTTCTTATAAATACACATTTTATTATATACTA
TGTGTTTCAATTCTTTTATTTTCTATTGCAAAGTATAATCTCCGATGTAATGTTATATAATCAACTTAATTTCTTTTTCT
TAAGATACTTTTTATGTTTTCTTCTTTTTATCGGCAATGTTAAGCGGAAATTAAAGTTTGAAAATATCTTTCTAGCAATT
TTCTGAATAGACAACAAAATGACAGTGACTTGATTTGTATTTTTTTAATACACTTTTTATTGAAAAATAGTCAATTAACG
ACATCAATTATTTTAAAAATATATTCAATTCCGCATAAAGCGCGGATAAGTACACTAATTTTGCATAAACAATAGTGACA
GTGAACTTGAAATCCATACCAAGATTTTGTACCATTAATGACAATTGTTGATCTGAATTACTAATTACTGTGGCATTAAA
ATCATTATTTACAAACACCCAATTTTTTCCATTTGTATTATGAAAAGCTTTTGGAGCACTCAATCTCCATCTATATCTAT
TAATAGTCCTGACTTGTTGGAATGGTTCAAGGAGAGCACTAAAACCAAATTTATGAAAATTGTTAAGCATCTCCCTCTGA
AAAGACCTTTTAGACTTCACAGATCTTATCTTCCAGATAAGGGCTTTAATCCTAATTTATTCTGCTGAGATCCCACATTC
ACTCTTCTTTGGTTGAATTCCAAATCAACCTATTTTCCTCTAATTTAAGAAAAATAATTTACCTCCATAAAGTAAGGAAA
ATATTTTTCAAAACACTTTTTCAACCTCACACCTTAATTTTTCACCCTATATCTAGACTTAAGAACTGATTTTCGATATT
AATTTGGGATCCAACTTCTGATTCTCAATTTGGGACCCAACTCTTGATTCCTTGATGGGGTTGGGGTTAGATCCTAATTT
GAATATGAGTCTCGAGTTAGAATTTTAGGTCAGATCCTAGGTTAGATATCAGATTCGGGTCTAAAGTCAAGTATTGAGGT
GAGGTTTTGAGTTAGGTATCAGAATAAGGTTTTGGGTTAGGTGTCAGGTTTGGGTCCCAAATCGGTCGTTGGGGTTGAGT
GTTGGGATCAAATTCTAGTTTAGAAATCAGATATCGGGGTCACAATTCAAAATTTGAATCTCGAATTGGGTGTCGGGTTC
AGTACCTAGATCAATCATTGGTGTCACACCCCGAGGCTATCCCCTGAGCATAAACACGGGACCTAGGATCACGAGTGACT
CCAAGCTAACCCTGAAACTGGCATATCATAAGTATGCTACCACAACTGAATAAAGAGATACTATGCGGAAGCTTAAAACA
ATAGATAACTTAAAGTGGGGAATACCAATATTGATCTGAATATATAAATAATTTCTAAGAGTTTAGTAATACTAAACAAT
CACTCAAAAGCTAAAGCTGAACCTAATACTATGTCTGAAAAAGCCTCTAACTGACTAGAGTTGCTGGGACATGTCCCTAG
CTAACCCTAGCAAAATTGAAACTGAAATGAAAGACTAAATCTGAAAACATGTCTATTGTCCTCGAAGTATGATGACTCAC
CACTTAAGCTACTGAATGTGGATCGGGAACCGATCTAGGCGTGATCTGAATGCTGAGGACCTGAACCTACGTCATGAAAA
GATGTAGCGCAGAGTATGTGTCAGTACTTGGAAGGTACTGAGCATGCAGGATAAGATAAAAGTTGAAAAAAACATATAAG
CTAAACAAAACATAACTGAGCAATGACACAATCTGAACATAATGGAAATACTGATATATACTGAATAGAACTAAACTGAA
TGCAATGACCAAGTACATAGCATGTTGAGACTGAATATTGAAAACCTGGTCGAATGCACTAGGTTCTGACTGTGGGAGCT
ACTATTAATCGACATAAAACCATGTGAGCTAAACGTGGAGTTCGATGTAAATACCCCATCGAGAGGATCCAATATACATT
GCTAGGGGTATAAAGGCATGACTGGCGTGATCACTAAAACTGATGCCCACAGAGGAAACTTAACCTACGGGAGCACGTAG
TTCTGGGACTATGAGGGTACGCTGAAACCCTAGTCCACTCGGTGCTAAGCCTACTCCTAACTGAATATGTATGTGATACA
TTATAACTGAAATATTGAATAGCTCAAAATACTGACATGCAAATCGGAGAGTGTAACAATTATATACTGATAATGTGACA
TTCGAAACTGAAGCATGTATAGCTGTTTAACTGACCTAGCATGTGTAATTCATGAACTAAGAGAATCTACACGACTAGGG
TTCTGAGTTTCACGCAAAGAACTAAGCAACGATTCCACGAAAACATGATAATATAATTAGGAATACTCTGACAGCTAAAT
CACAACCAATATCTAAGGTTTTAGAAACCCTAGGTCTAAGCAAGATATAAGAATCAAGAATTTGACTGAATTCTAGGGAC
CTAGTGGATGAAAGGAATCCACCAGTGAAATCCCATATACCTGGTGATGACATCTATGGAGAAATCCTTCGATTTTGGGG
TTGGAACTAAAGAAAACTTGTTGCATTCTTGGAAGGGTTTGGGTCACCTTTTATCTCCTTTTTTGTTCTAGGTTTGATGA
ATTTTTAGTGAATGAATTTCTTAGGAAATATCTGACTAAGTTACTAAGCTAAAACTAACCAAAACTATGTAGTTTAGGGA
TTAAACGACATAGTTTAAGTGCCCAACACATAAGGGAAAGGACCAAAACGACCCTAATGTAATTTTGACGAAGGCCACCC
ACGGAGGGACCTACGGTCTGTGGGTTGACCTACCAACCGTAGGTAGGGGTCGTCGGTCAAGTCTTCCCGAGAGGGCTTCA
CTAAAATGAGCATAACTTTTTACTCAGAGATGGGATTTTAGCAAAGTCAGTGGCGTTGGAAAGGGAATTCAATTATGGTT
CTTTGAAGTTGACCCAATAACAATTTCCCTCTAACTGGATGCCGACCCTTACCTACGGTCCGTAGGTCTAACCACGGATC
ATACTGGTCGACCGTGGGTGGGATCAGAGACTATAAACATTTGGGCCTTAACGACGGAACCCCACCTACAGTCTGTAGTC
CCACCTATGGTCCGTGGGTGGTTTCGTTGGTACTGGCACCAGATTTTCTGTAAACTAGGATTTTCTTTGTTTTGAGATTT
GAGGTGTTACAATTGGGATCGGGTGTTAGGGTTGGGTGTCAGGGTTGGATCCCAATTTGAAAGTCAGGGCCAGGTTTTAG
GTCGGGTGTCTAGGCCATACCCCATATATGAGACCTAGATTGGTCGTCGAGGTCGGGTGTCAAGGTCGAATCTCGATTTA
AATATTGGGTCAAATCCTAATTTAGATGTCAAGTCTTTAGTTAGGGGTCAAGTTGGGGTTCCAAGTCATGTCAGATGTTG
GATTTGGGTCTCAAATTGGTCATTAGGGTTAGATGTCGGGGTCAAATTCATTTTTGAAGTTGGGTGTCGTGTCCCAATAC
AAAACTCATATCCTGAATTGAGATTTGAGGTTAGATCTCAGTTTAGAAGTTAGACCCTGGATAAGAAGTCGGACCCTGGA
TTAGAAGTTGAGGTCTGGTCTCGGGTTAGATCTTGACTTAAGTATTGGAGTGGGGTTTCGAGTCAAGTGTTGGAGTTGGA
TTTCGGGTCGATAGTTGAGGTCGGGTCCCATGTCAAGTGTCAATTTTAGGTCCCAGATCAATCATTAGAGTCAGATCCCA
ATTCAAAATTTAGTTCTCAGATTGATCGTCGGGGTTGTGTCCCAATTCAAGTGTCAAGGTCGAGTCCCAAATCGGTTATC
GATGTTGGTTTCTAGGTTAGAAATCACTTTTCAAAAAAGTATTTTCTACTGTCTGGCAAAAAAAAAAAAAAAATTTTTAG
AAAATATTTTTTATTCACCAACCAACCATTAAAAAAATATTTTCCATTCACTAGCCAAACATGAGAAAATAAGTTAGAAA
TCAAGTTGTTTTCCTGGAAAATATTTTCTAAACAAACATTTTCCTTAATACCAAACACACAAGTAATTAATAAAATTGGG
TAAGATTCTCTTTTATAGAGATATATAGATAGGATGACAATTGATGCTACACATTTTGTTTAGATATTTACTATGTTCTT
AGTTAAGTATTTTGTGAATAACAAGTAACAATTACATTTTTGAAGCCACTTTTCAGATTTTAAAGATCATACATTTATCT
TGGTGAGGTACATTTTTTGGGGGTTTTAAAAAGGCAAGGTGTAATCTTGTCAGAAACGATCTGAAAACACTATGACATCG
TGAAGTCATATTAACTCATATAACCTCTTCTGATCGATTTCAATTGCTCCTTGGACTGCATAAGATTTGTCAATTTCTCT
CTCATTTAAAATATAAAAAGATTCAACACAAAGAATTACTTGCTCCTTTACTATCATATAAGAAAACTCCCGCCATTGAG
CCAGCAAGTGAAATTTACTCCATGTATGATGTGGATTTGGGGAAGAATAGTGCAAATGACAGTATATTTTTTTGTAAAAT
TTAACCATTTCAAGTTATATAAAATTCTCTTTGAGAAACTATCAAAAACTACAATGGATCTTATGGATATATTGAAATTC
TTTAGAACTTTTCCCATGTATTCATTAAAGCAGTTGTAACGACCTGATTTTATCATTAGGGAAAAGCCAATAGAGAAAGA
ATTGGGGTCAGGAAACTTTTGAGTAGTAAATTTGGATTTCCTAGCCTAGTCCAGAATTGGACGAAATCGAAGTCAGTGTG
GTCTAGGGAAATATGGTAACAAATGAGAAATCTAATTATGATTTTGATCACATGTATGACTTTACGAAATTGAATTTGGG
TGAATAGAACTTCCGAAACTGATCTTAGCGTGTAAGGATATTTTCTGAGTGTCATGGGATGAAGGAGTGTTGTGAAATGG
GTGTTTGGAATTTTCAATTTTGCTCACTGGTTTCGTGCAAGCCGATAGGGCGGGATTTATCTCACCAGGGCAGAGCCGTT
ATGGCGGGTTGGGTCTTGCTACGGTGGTACAATAGCGACTTAAGTCGGAAATAAATCCCAAAAACATTTTATTCTGCACT
TTTCGACTTTGAGAGTTAAGGAACGACCCTAAGGGTTTTCTTGATAGTTTTCCACCATTCTTGAGGCTAAAGGTAAGGTT
TTCACTCCCCGAATTCATATTTTGATCCGTAGAACGTAGTTTCATGGGTAATTATCATTGGGGGAAGGTTTTGAACTGAA
GTTAATGGTGGAAAAAGACCTAATTTGGGTATTGGGATCTTGGGTTGGCCTAGGGTTGATAATGTTGATTATAATCCGAG
TAATTAGGCCTCGTTTATTGATCTTTGTGTTAATTGTATGTTTTTAAGACCACGAACAAGCGAGAAGAATCTAGAAAGGG
AAGATTCAATTGCCTTAGGGGATTCAAGCTTGGATTCGAGGTAGGTGATGGTTGTGATTTCATGTTGGTGTGATATATGT
TTGTAATTGCTCATTATAATGCATGTATGAATGTGAATGTTGCATTATTGATCACACTAATCGTAAATGAGGATAATTGA
ATAATTGTATGCCATGAATCACCTCTTGTTGTATGATTGTGAGAATATACATTGTGATTGTGATTGTGATTATGGTTTGT
TGAATGGATCGGGTGTTGCGTTCCGACACTCTAACTAGGATCAGCTGCCACGTTCTGGCATAAACATGGGATAATTTACC
ATGTTCCGGCATAAATATGTGATCAGTTGCCACGCTCTAGCATAAACATTGGATCGGGTACCACGTTCCAGTATACTAAT
AGTTTGGGTGTGGGTTCTATGAGAGGACTATTGAATTGGGTTCCGTGAGAGGACCATTGAATTGTGTTGTGTATCTACTT
GTGATGATTACATTCATATCTAATGTTGATTGATATTGGAAGACTGTATGTTGCTCTAAATTGATAGCCAATGTGTATTA
TTGAGAATGTGGGATGCTACATTGATTCTAAAAAGATGACTAATATTGTATATGTTAGGTATATGCCTGTTTTATAATGT
TGTGGTTACTTGCATTTGTTTCACTTACTGGGATAGCCGCATGATCCTACCATTACACTATGGTTGTGTACTAATACTGC
ACTTGCTTGTTCTTTGTTGAGTACAAGGCATCTTCAGGCGGCTATTGATAGACCTTAGCTAAGTGCTGAGAGATCCCCTC
ATAATTTCCCCAAAGCGTAACCATGTGTGAATAAATTTTGAGCTAGTAGGGTTGCAGCCACGAGTAAGTCTTCCCTTGTT
ATTGTGTAGCCAGAATGCCGCAAAACTTCCATGCCTAAGCGAACTGTTGAGAGTACGTTTCGATTTCTGACTGTGTTAGC
CTGGAAGTGCTTGTCCCAACCTTGTTTCTGAGCATGAACGCCCGCAAGCCAACATGTTAGTTGAAGCATCAGGGCGATTA
GCAGCATGATATCAAAACGCTCTGAGCTGCTCGTTCGGCTATGGCGTAGGCCTAGTCCGTAGGCAGGACTTTTCAAGTCT
CGGAAGGTTTCTTCAATCTGCATTCGCTTCGAATAGATATTAACAAGTTGTTTGGGTGTTCGAATTTCAACAGGTAAGTT
AGTTGCTAGAACCCATGGCTCCTTTGCCGACGCTGAGTAGATTTTAGGTGACGGGTGGTGACAATGAGTCCGTGTCGAGC
GCTGATTTTTTCGGCCTTTAGAGCGAGATTTATACAATAGAATTTGGCATGAGATTGGATTGCTTTTAGTCAGCCTCTTA
TAGCCTAAAGTCTTTGAGTGACTAGATGACATATCATGTAAGTTGCTGATAGGTTTCCAGTTTTCCGCTCCTAGGTCTGC
ATATTGTACTTTTCCTCTTACTCGACTTAACCAGTACCAACCCAGCTTCTCAACGGATTTATACCATGGCACTTTAAAGC
CAGCATCACTGACAATGAGCGGTGTGGTGTTACTCGGTAGAATGCTCGCAAGGTCGGCTAGAAATTGGTCATGAGCTTTC
TTTGAACATTGCTCTGAAAGCGGGAACGCTTTCTCATAAAGAGTAACAGAACGACCGTGTAGTGCGACTGAAGCTCGCAA
TACCATAAGTCGTTTTTGCTCACGAATATCAGACCAGTCAACAAGTACAATGGGCATCGTATTGCCCGAACAGATAAAGC
TAGCATGCCAACGGTATACAGCGAGTCGCTCTTTGTGGAGGTGACGATTACCTAACAATCGGTCGATTCGTTTGATGTTA
TGTTTTGTTCTCGCTTTGGTTGGCAGGTTACGGCCAAGTTCGGTAAGAGTGAGAGTTTTACAGTCAAGTAATGCGTGGCA
AGCCAACGTTAAGCTGTTGAGTCGTTTTAAGTGTAATTCGGGGCAGAATTGGTAAAGAGAGTCGTGTAAAATATCGAGTT
CGCACATCTTGTTGTCTGATTATTGATTTTTCGCGAAACCATTTGATCATATGACAAGATGTGTATCCACCTTAACTTAA
TGATTTTTACCAAAATCATTAGGGGATTCATCAGAGCTAAGTGACTATTGATCATGACCGGATTCAAGGGTGAGCCAACT
CATTCAGGCTGCCATGGATCTCTTATGTTTAAGTCCATTCTTTTTGGACTCAGACTATTTGTTTAAGGTGTTTGTTTAGT
TTCGGGGTTGTACCCCCTGTTCTTAGACTTGTCATTAGTAGAGTTTTGGTACAATGACTTTCAGGTTCTAGGGGTTGTTC
TTCCACATTAGTTTGGTTAGTTGTTTGTTAAAACCTTGGAGTTTATGGGGACTCCATTTTTTAGTCATTGAAACCTGCTT
CCGTATCTTTAAATGTCTTAGTTTTCATAAAATTTGTTTGTTTGGGTTGTAGTAATGGTTCTCCCACTGGAGGGTTTGTA
TGGGTGCCAATCACGACGGTCTGGGTCATGACAAAGTTGGTATCAGAGCCCTAGGTTCGTTGATCTTATTGTACCTAAAT
GAGTCTAGTAGAGTCTTGCAGAACGGTACGATGACGTATGTAATTTTCTTTTAGAGGCTATAGGACTTTAGGAAAAATTC
ACTTCTTTCTACTCCTTCGTGCTATGACTTCAATCCAATTGGTATCTGGGTGATACAAATTGGTATCTTTCCTCCTTCAC
TCTATAGTCTGAACTAGAGCAACAAAAGTGGTAACAACATTACTAGCAAGAAAGGATGTGTATAGACTACCGACAATTGA
ATATGGTCACTATTCAGAAAAAGTATTTATTGCCTCGGATAAATGACTTTTTTGACCAATTGCAAGGTGCATCGATTTTC
TCTAAGATTGATTTAAGGTTTGATTACCATCAGTTAAAGATTGAGGTGGTTAAGAATTGGGTTCAACCAAGTTCTATGAT
TGAAATTAGCAGTTTTGTGGGTCTCGCTAGCTACTATTGTCACTTGTGGTATGAATTGAGTTCAATTGGTATCTCCCGAT
TCCAATTGGTATCTCAACGAAGTGAACTAGACACCGTAGTCCCGACTAAAAGGACACAAGCAAGTTAATTGAAACTGAGA
AGGTTCCAATTGGTATATGACCTTAATGGTCGTATAAGGCATAGATGATCAGTAACGATCGTCTATGGCACGAACTAATT
AAACAATTTGGACTTATCTGCAAGTTTAACTGCTTGAATGTCGTGAAACTTGTTGTGAAAAGAAAGTCATTACAAGATTA
CGTGCAAGGGTTTAGATAAATTACGATGTGGTTCGTAAGCCAGAAATCTGGATGTGCGTTGCGACCAACTGATAACCGTG
TGAAAGTTTGGGTATATCCTGGGGATATGTGTATGGTAGTGTTGAAGCGATGTAAAAGGATTTTAAAGTGTGTACTTCGT
TGGGTTGACTCGGGGGTAGACAACGATTTTCCTAGCTAAAAGGATTTTCTTAAATGCCTGGTTATAACCGGGAAATTTAG
GGGAAATATAGAAAAGAGAGGAACCCCATAAATTGTTGGCAGGGGTTTTGTTTCCGTCAGGAACGCTAGGGTAGGATTTT
CCACGCCACGTCGAGACCGCCAGTGAGGGATTTCTCCCGCCAAAGCGGGACTGGGCAAGATAGAATCTCAGCCATGTCTC
CCCTGTTTTCCCCTAGTCACAATTATGGACCCCGAATCGTACCCGAACTAACCCCTACGATCTAATTTAGTGTTCAACAA
TCAAATATAAGTTATAATGTGTGTTAAAATTATGGAGAACCTGGGTATATGAGGAGGAAATTAGTGAGGTCGTGGAGGCT
GGGGAAATGGTAATGCCTGTAGAGGAGTAGTGCAACCAGGTGAGGAGTTGCCCGTCAAGATGACAAGGCTCAATTATATG
TTTTTCCGAGCAAGACCGAGTTTGAGGTGTGTGATACAGTGGTCACTAGTTCTACTCTTGTCTGTGCCCGAAAGACTATT
GTTTTGTGTGATTTGGGTTCTACTTATTCGTACATGTTAGTTCAATTGCCTTGGAATTTGATGTGGTTAGTGATATACTT
GATGCTCCCATCCATGTTTCTACCCCAGTTGAAGAGTCAGTCATAATCACCCATATATATCGTGATGTCCTGTTGTGTTT
ATGGATTTTCAGATTTGGGTTGATTTGGTTATGCCGGATATGACTGACTTGATATAATCTTAGGCATGACTTGGTTGTCT
CCCTATTATATCGGGCTTAATTGTAATACTAAGTTGGTAACTCTAGAGATCCCCGGTAAGTAGAGATTAGAGTGGGAAGG
GGTGTACAAGCCTAAGTTAGCAAGATCATATCCTCCATTCGGGCTAGGAAATGGGTAGGGCAGGGTTGTTTGGCTTATTT
GGCTTATGTTTGGGATGTTAAGGTTGAGTCTCCCTCTATTGAGTCTATTCCTGTGGTGTCTGAGTTTAAGGAAGTGTTTC
CTACGAATTTACCTAGTACGCCTCTGGATAGAGATATAGATTTCTGCATTGACTTGGAAACTGGCACTCGCCCCATTTCC
ATCCCTCTGTATCGTATGGCTCCAGCAGAACTAAGAGAGCTTAAGACTCAAAACCAAGAGCTTTATGATAAAGGTTTCAT
CCGTCCTAGTGCTTCCCCATGGGGTGATCCTATCTTATTTGTTAAGAAGAATGAGGGTGGTATGAGGACTGGTTAATTTA
TCTTAAGCCATAAAGGAGTGGATTGATACCGAAATGACCAGCTTATGGATAAAGAAAGTACCATCGAGTATACCTGGGTG
AAGGAAATTGAAGTAATTAGCAAGAATGTGCGTATAAAATAGGGTTAGTCCTTTGAATTTGATGAGTTTACCTAAGTTTG
AGGCGTCGTGTTGATGAAAAAGGTTGACTTCGTAGTGATAGTCAAGGTTGACGGAGCGTAATGGAAAAAAGAGTTCAGGA
TGGATTGTGACGGGATGCAACTATATACTAAAATTGTTGGTTAAGTGAATTTTTGTATAGTAATTACGACTTGCGAGTAT
CCAAGGTCGTGGTTTTCTAATACTTGGTGAGTAACCTGGTTGTATGGAAAATTATAAGAGATGGTAGGACACCACTCGAA
TAGAATGTTAAAGAGTTAGAGTTATAATGAAGGATAATATAGTAGAATGTAGTACAACCTTTAGAGAGAGGCGAGAGCAA
GAATATTTTATTTGATTGCAAAGGCTAAAGAGATATCTTCAGAGGGGTAGATAATTGGGTTCAGGGATGCGTGATTTAAT
TCATTTTGTTGTGGCTATGGTAATAGTGTTACAAGTCCGTCAGATTGGTTAAAAACTATTGGAAAGAACTTGAGAAAGGA
GTGTACAGACATTAGCTCGAGTGTGATGATAAATGTTTGGTTCTTGTTTTCAGTTTAGCAATGAGTACGATTGAATTTTA
GCGAAGGATATTGTAAGATCGATGGAGATGCGATCAATGATAAGTGAAGATCTATGAATTCATAAGAATCTTCAAGGTAC
AAGCTAATGTTGATAGATAAGGGGATTGTGTTATACAATTGAATTTACAATTCAGATTTTTCATTGTAAGTCTACATTCA
TGGTAATATATTTTGTCAAGGTATGAATTGACAAGGTGAGAAATGATCAATTGTATCAGGTATTGAACCTTTGAAAGGAC
TTACACCTAGGTTGAGTCGTAAAGTTTATTACTATTGATTGTTAAGTATCTAAGAAGGTTTCANNNNNNNNNNNNNNNNN
NNNNNNNNNNNNNNNNNNNNNNNNNNNNNNNNNNNNNNNNNNNNNNNNNNNNNNNNNNNNNNNNNNNNNNNNNNNNNNNN
NNNNNNNNNNNNNNNNNNNNNNNNNNNNNNNNNNNNNNNNNNNNNNNNNNNNNNNNNNNNNNNNNNNNNNNNNNNNNNNN
NNNNNNNNNNNNNNNNNNNNNNNNNNNNNNNNNNNNNNNNNNNNNNNNNNNNNNNNNNNNNNNNNNNNNNNNNNNNNNNN
NNNNNNNNNNNNNNNNNNNNNNNNNNNNNNNNNNNNNNNNNTCTTGTCGTCGAGGTCATGTATCGATTATGTGTGGTTGA
ATGTGGGGATCATTGAATCCAATTCTACTGTTCTTAAGAGGTAATCTATAATTACTAAATCTAGCATTTCGATAGTGTTG
TTAGAGGGTTTGTATGCTTGGACATATCCCTCAATAAGTATCTGATGTCTAAAGACCAAATTTTTGTAACTTAAGCTTAT
GGAAATTTATGTTGTGAGAAGGAGATGTTGATAAGAACTATGATTGTTTGGGTCTTATGAGTGTATGTTGGTTGGTTCAG
GTTCACTTCTATTTGTAGCGAGTATTGATTTGGAATTTTATCATGCTTAAGTGCTAAAGGATTCGTCCGGATGATTGTGT
TAAGGTCCTTGGTAACATGTTGTAGACATGTGTACGATCAACTTTGGTGGTTGCTGGGAATAGTTTTTGTTGTTAGTTAA
GTTTACATACAACAATATTTATCACTCGAGTATTAAGATGACTTCATTGAGGCATGGTAAGGGAGGATCTCTAGGTATTC
AATTGGTTGGTTTGAGATTGGAGATGTGAAACCGTTAGGGGGTAATAAGATTCGATAAGAAGGGCATGCGAGACAAGTAT
CCCCTGTTCAGCGATTCAAGTACTACTCTACAGTTACTTTAGCTAGTTTTCCCTAGTTGATCACTTAGGGACGAGTGATG
GGTAAAGTGGTATCTATTGTAACGACCTGATTCTTTCGTTAGGGAAAAGCCAATGGAGAAAGAATTGGGGTCAGGAAACT
TTTGAGTAGTAACTTTGGATTTCTTTGCCTAGTCTAGAATTGGATGAAATCGGAGTCAGTGAGGTCTATGGAATCTGGTA
ACAAATGAGAGATCTAATTATGATTTTAATCACATGACTAGATAACTAAGACGTTAAGGAACCCGTACGACTTTACGTAA
TTGAATTCAAGTGAGTAGAACTTTCGAAACTAATCTTAGTGTGAAAAGATATTTTCTGAGTGTCATGGGATGAATGCGTG
TTGTGAAATGGGGGTTTGGAATTCTTAATTTTGCTCACTAGTTCCGTGCAAGCCGCTAGGGCGAGATTTATCCCGCCAGG
GCGGGGTCATTGTGGCGGCTTGGGTCCCGCTTTGGCGGGACAGTCGCAACTTAAGTCGGAAATAAACTCCAAAAATGTTT
TATTTTGCACTTTTCGACTTTGAGAGCTAAGGAACGACCCCAGGGTTTTCTTCACAGTTTTCCACCATTCTTGAGGCTAA
AGGTAAGGTTTTCACTCACCAAATCCATATTTTGATTCCTAGAACGTAGTTTCTTGGGTAATTATCATTGGGGAAAGATT
TTGATCTGAAGTTAATGGTGGAAAAAGCCCTAATTTGGGTATTGGGATCTTGGGTTGGCCTAGGGTTGATAATGTTGATT
ATAATCCAGGTAATTAGGCCTCGTTTATTGATCCTTGCGTTAAATGTATGTTTTTAGACCACGAACAAGTGGGAAGAATT
CGGAAAGGGAAGATTCAAGTGCCTTAGGGGGTTCAAGCTTGGATTCGAGGTAGGTGATAGTTGTGATTTCATGTTGGTGT
GATATATGTTTGTAATTTCTCATTATAATGCATGTATGTATGCGAATGTTGCATTATTGATCAGCCTAATTGTAAATGAA
GATAATTGAATAATTGTATGCAATGAATCATTTCTTGTTGTATGATTGTGAGAATATACATTGTGATTGTGATTGTGGTT
TGTTGAATGGATCGGGTGTTGCGTTCCGACATTCTAACTTGGATTAGTTGCCACGTTCCGGCATAAACATGGGATCGGTT
TCCACGTTCCGGCATAAACATGGGATCAGTTTCCACATTCTAGCATAAACATTGGATCGGGTACCATATTCTGGTATGCT
AACAGTTTGGGTGTGGGTTCCATGAGAGGACCATTGAATTGTGTTATGTATCTACTTGTGATGATTACGTTCATATCTAT
TGTTGATTGATATTGGAAGACTGTATGTTGCTCTAAATCGATAATCAATGTGTATTATTGGGAACGTGGGATGCTACATT
GATCCTAAAAAGATAACTAATATTGTATATGTTCGGTATATGCATGTTTTATAATGTTGTGGTTACTTGCATGTGTCTCA
CTTATTGGGATAGCCGTGTGATCCTACCAGTACACTGTGGTTGTGTACTGATGCTGCACTTGCTTGTTCTTTGTTGAGTA
CATAGCATCTTCAGGCGGCTATTGATAGACCTCAACTAAGTGACTATTGATCGTGACTGGATTCAAGGGTGAGCCAGTTC
TTTCAGGCTGGTATGGATCTCTCTTGTTTAAGTCTATTCTTTTTGGACTCAGACTATTTATTTAAGGTGTTTGTTTAGTT
TCGGGGTTGTACCCCTTGTTCTTAGACTTGTCGTTAGTAGAGTTTTGGTACAATAACTTTCAGGTTCTAGGGGTTGTTGT
GCCGCATTAGTTTGGATAGTTGTTTGTTAAAACCTTGGAGTTTATGGAGACTCCATTTTTATACTCATTTAAACTTGCTT
CCGAATCTTTAAATGCCTTAGTTTTCATAAAATTTGTTTGTTTGGGTTGTAGTAATGGTTCTCCCACTATAGGGTTTGTG
TGGGTGCCAATCACGGCGGTCTGGGTTGTGAAAGCAGTGCATAGATCAAGCTCAGATAACTAATGTTTTGACTCTTACGA
CCCGTTTGGCCTTGCGATATGGTATCATGATATGGAATCATGAGATGAAATTGAAGGTTTGTTTGGATATGTGATATGAA
ATTTTTGTGTTGTATATTTTCTCATAAACATAAAATCCATAAGTTGTAAAACTATTAAAATAACCCTAATTGTTTATTCA
ATCTTATCAAATAAACAAAAAATTATAAAATTGCATAATAAATTATGACAAAGTTATTTGTTCTCCACTTAAGTAATTGT
TTCATCTAACTTTAATTTAATTAAAAAAATTGAACATAAATTGTAGTGTACTGGTCTTTAATATAATCCTCCCACATAGA
ACGACCAATTTCCTCACGTTGAACTTGCATTTCTCGATCATGTGACCGAGAAGACGAACCAACATTGTTCCTTTGAGCCA
TTTGTTGGTCAATATCCTCCGCAACTATCTTTTCATGTTCATAGACCATAAATATTTCATCACTACTTTGGTATTCTCGC
AAATAATTATGTAACACTGCACAGGCTATGGCAATTTTCACTTGTGTATCAATATCATAATGGTTCATGCCTTGTTTCAG
TATTCTAAATCTATTTTTCCAAGCTCCAAATGTCAGTTCAATCACATTGCGTAGGAATGCCTATAATTAAATAGTTCTTT
GGCATTTTGAGGCTCTCTTTCACTTCCTCGGTAATCTTGCAAATGATAGCATAGTCCTTTGTATGGAGCTAAAAATCCTT
TTGTGTTTCGGAAACCAACATCAACAACATAATATTTATCTACCAAAAAACATTTTATAAAGAATTACTAAAAGCATATG
TGATGTAAATGAGACAGCTTTGTGTAAATAAATAATATTTATTCTAAGGATGTAATTTAAAGTTACCACGTGGCGGAAAT
GGAAATTGTGACGTTGGTTCAACAAGTGCATTCTCAAGTGCTTTACTATCATGTGCAGTACCTTCCCAACCAGCAGCAAC
AAAGGTAAATCCCATATCAAAATCACAAGCACATAAGACATTTTGTGATGTTCTTCCTTTGCGATTAAGATATGCTTGTT
GCACCGCTTTAGGAACCTCCCCTTCTATATATGTTCCATCAATCGCACCAACACAATCCTACCAAATAAAAAATACATCA
ATATTAGTTTAGTGAACATAAAATAAATTGGAAGCATTATAGAATGCACTTCATAAAAATAATGTTTGTAAGAGTAAGAA
AAATAGTGCTTCCAAGACAATGCAAAGTCATAAAATAAATATTATCTCTTTAAACAAAGTTGATAGGAAATATGTAACTA
AATACTAATAACTTACACATAAAATATAAATGTGCACTTATTAAGGCCATAAAATAAATTTATTAATGTGATTGAAATTT
TACCTTAAATTTTACAATCGTGAGGTGTGAGTTAAAATGAGTATATGTCGGTGAGAATAATAAATTTTATGTCGGTGAGA
ATAATAAATTTTAAAAAGTAATGATGTGATTATAAATTTTATTTACATATGAAACAAATGGTTAGTAGATATAAATGTGG
GGTGTTTTAACAAAATATAAACTCATGGATCAATTATTGTATTAAAATATCTCAAATCATATCATGGTTTTTGGAGAATA
TGGTATCACCTTTCATGATATGGAATCATGAGATAGAATCAGCGTAAAATTGCATGTCCAAACGCTGATTCCATCTCACG
ATACCATATCGTGATATGGTATTGCATGGCCAAACACCTACTTATTCAATATGTGACCACTGCAACAAGGGTTCTTGTCT
TTTCTCTTTATGGACAATTGTTANNNNNNNNNNNNNNNNNNNNNNNNNNNNNNNNNNNNNNNNNNNNNNNNNNNNNNNNN
NNNNNNNNNNNNNNNNNNNNNNNNNNNNNNNNNNNNNNNNNNNNNNNNNNNNNNNNNNNNNNNNNNNNNNNNNNNNNNNN
NNNNNNNNNNNNNNNNNNNNNNNNNNNNNNNNNNNNNNNNNNNNNNNNNNNNNNNNNNNNNNNNNNNNNNNNNNNNNNNN
NNNNNNNNNNNNNNNNNNNNNNNNNNNNNNNNNNNNNNNNNNNNNNNNNNNNNNNNNNNNNNNNNNNNNNNNNNNNNNNN
NNNNNNNNNNNNNNNNNNNNNNNNNNNNNNNNNNNNNNNNNNNNNNNNNNNNNNNNNNNNNNNNNNNNNNNNNNNNNNNN
NNNNNNNNNNNNNNNNNNNNNNNNNNNNNNNNNNNNNNNNNNNNNNNNNNNNNNNNNNNNNNNNNNNNNNNNNNNNNNNN
NNNNNNNNNNNNNNNNNNNNNNNNNNNNNNNNNNNNNNNNNNNNNNNNNNNNNNNNNNNNNNNNNNNNNNNNNNNNNNNN
NNNNNNNNNNNNNNNNNNNNNNNNNNNNNNNNNNNNNNNNNNNNNNNNNNNNNNNNNNNNNNNNNNNNNNNNNNNNNNNN
NNNNNNNNNNNNNNNNNNNNNNNNNNNNNNNNNNNNNNNNNNNNNNNNNNNNNNNNNNNNNNNNNNNNNNNNNNNNTTGC
TAAGCTAATTAGCTTTGAATTGTTTAAGAGATACCTCAAAGAATTAAGAGTCTCACAAAGCCAATTTAAAAATATAACTA
ATTCAAATTTATGTGAATTAAACATATTAAGAAGTAGAAAGTAATTGCAATTTTAATTTCCTACCACTTTTAATTATATT
ACATCAATTGTGTTTTAAGAAAAATAATAATTTTTTAAAAATATATGCATAATGATTGGTAAGGATTGACAACAAACTAT
TAAGAAAATTTCAATAAATACTATATATATATATATATATATATATATATATATATACACACACACTAGTTTCACGACAC
GTGTGTTGCACGTGTATCATATCATATAGTATACGATGTTATAAAAATAGAATTAATATTATGAAATTAAAGCCTTTAAG
TAAGCAATTATAATTGAAAGAATATAGGACAAGTGTTTTTAAATGATTAATATAGATTGTCAAAGACTTGCTTGTTTTTT
CAGACCAAAATGACCACATATCATTGAAATATTTCAAAATACATTCAAAGTCTGATTCTATTATTGGATTATTTTCCATT
TCATTTTCCGATAATTCATATATACTATCATTGCTTTTTAATTCATAATCTACGTACTCTATTTGTGTATATTTTTCATC
GTCTATTATTATTTCTGATATTTGTTTTTTCTTTGGATTCTTAGGTAATTTACAATCTCTAGCTATATGTCCTAATTTTC
CACAAAATGGGGAGAAAGTGACATTTCTTTAGTAGTATTTTTGTTTACCTCATTCAATTTTGTAAACAAATTTAACCAAC
AAAATAGAAAAAGAATATCAATATAAAAAAGGTCACCAATAGTCTTTCCTCTTGAGGTTATGGCCATAAATGATGGACAC
CATTTAAGTAGAATTTTTTTCTCTTAAATATTCATACTTGAAGTTTAGTATGTGCATGCCACTAATAACGATTACCATAA
ATATTTCAATATTTTTATCTTTATACGTAATATATCTTTTACAAAATATTATTTCAAAAATAGATTTTCACTTTTTATAA
AATATTATTTCAAAAAGAATATGCGCGTTTACAAAAATTTGCTAAATTTCGAGCTCGGAATAAAAAGTTATGCCCGTTTG
AGTGTTGTCTCTCTATTTAAGGCATTTCATTAGTTTTAGGAAAGGGTATTTTGGTCTTTTCCTTTTCCCACTAGGCCTAA
AACAGTTTTTTAACCCCAAATAAGGGTCTAATCTGATTTATACAACTTTTTCACGTTCCTAAATACTTAGGGATTTAGAG
CGAGTTTTCAAGAGGAGAAAAAGCTAGGTTTTCAAGCATTCTTCAAGATTCGTTGATTTTCGCCAAGAACATTATTTTTT
ATGGTATGTAAGGCTTCTCATAGTGTTGGACTTGTTCGTCCTCACTCCCTACACCTCAATTTAGTCAAGAAATTGTTACG
TCTAAGGATCCATTCATGATTCTTGTTATTAAATTTCGTTCTTTAATAATTAAAATTTGATCTCTTTGTTTTCTTTAGAA
TTCTTGTAATGCTGTTCATTGTTGAATCACATGAATCCTATGGATTTGTAAAGTTATGTTTTGAAAGGAATCGTATGAAA
GTTATCATGTATTGGATTTGGGTTTGAGAAACAAGAAGGGTTCAGGAGAAATTTCCCGATTCTAAACTAGTTTGAAGCTT
CAATTTTACCAAAAAAATTCATCAAAAATCATTAGGGAAGGGTTGGGGCGGTGCACCAGCAGTACGGCCGAAACTAGCCC
CAGTACTTTGGGGTCTGGGGCGGGCCAGCAGTGCACCCAAACCCAGTACTTTAGGTTTGGCACGACAGGCCACCAATATG
CCAGGCGTCGCTGGGCCAATTTTTCCTTGTATCGTCCAGTGCGTGTTCCTTTAAGTTGTTTATATATATATATATATATA
TATATATATATATATATATATATATCGATCTTGGGTTTGAAAGATAAGTTCATAAGTGCGTGTTTTAAGAATGCAAGTAT
GTCCAACGTTTTGAAAAGTACTTTAGTAAGGTAAAATGTCTTTTCTTTGTAAAGGGTGAATTGAGCATAAAGATATATTG
ATTATTTTGAGAGTAGTATCGGGCACCGAATAGGGTTAGAGTCTTTTATAACTCAGAAGTCCCATAAAACTACGTAGCCA
TTGTAGGATAGGATAACATTGATTATTCATGCGACTCCTCACTATCTCAGTGAAGGCCTATTATGGATCCATAGAGTCAA
TATCATCCAATACCTCGACAAAGTATAGTATGGCCCTTGCAACATGGGTGAAACGTTGTATCACTGTTAGGCTTATAGTA
ATGGTTGTTGGTTAGAGAAATTCCCTACAAGTAAAGTATGTTATTTTCTTATTGCTTTTATTGCATATCTTATTGTAAAG
CTTAAAAGGTTTTCATCTCTTATTCATGTATTGGAATATTATTGAGTTGCTCTTCGTCATTCAGTTCTGTTATGGTTTAA
TCTAGCCCTATTACATACGTGTACATTCAATGTAGTGACGTCATTCGACCTGCATCTTTTTTGATGCAGATAAAGGTGTT
CAGGATCATCAACATGCATTTTGTTGAGATCACCCTACACTCGCAGAAAGTATTTGGTGAGGCCTTCTTTCTTTTGGGAG
ACTCCATTTTCATTTTCGTCTAAGTAGTATTTGAGGTGTCGTGGGTCTTGTCCCTACATCTATCTATTAGATACACAGAT
AAAATTAGATGTTTCCATTGTTTCGCAGGATGCGTATTTAACTTATGACTTATGTTTAGTATTTGCAAGACAGTATTTTA
AGACTTTCTCGAATGTCTAAATGTTCATCTATTTAAGCTTCCCCGTATTGTTTATAGTCATGTAAGTAATGTAGGCATAC
CAAGGGTTTACTTGGGGATCAGAAATGGTTCTCGGGTGTTGGTCATGTCCAGAGTGTAGGCTCGGGTCGTGACATGGACT
TAACATCAACTAATAATTCAATGGACTACATTGATGTTTGATGTTTTAGAAAAACTAGGAAGAAACTCCTTCACTTGAGG
GTAAAGAATAAAAAAAGCTAAACAAAAAAGAAATATCTTACCCCAATCATGTGTTTTTCGTATTTGTTTATTATTATCGT
CTCTCCCACAACTTGATCTATTAATTTTATTAGAAAAATAATACACAATGTGTGTATTCGTTACTGTTCACTCATTATGT
GAACATGAATTATTAAATTCTCTCTCGAATCAAAACACAAAGAAAATTAATTAAAGAAACAAAAAAAACAAAAAGCAATG
AAAATCCCCGTGCACCATATATAGAAGTTTTCTGTGTGAAGTAAAGTTCACAGTTAATTGCACATTTCTCTGTTCTCTTC
GTTTCTTCTTCAATAGAAAGCGAATATCTAAATTTCAAAGCTAAGAACTTCAGGGAAACATAACATTAGATTGGAGATGA
ATCATTTATGAAAATTTTAAAATGATTTCAAATTGTCATGGAAAAGATAATCCCAAGAATTTATATTGAGTGAATGGTTG
TTATTTATGACCGAAGAAACATTAATGTTGAAATTGTTGTGATTATTCGTAAGAAATTAGTCTTTTTTTAATAAATAAAA
TATGTAGCTTAATAAGGGGGTATTAATTCTCTAAAATTACATAAATAATATTGAAGTATGTATGTGATGAAAATTTTAAG
AGGAAAATACGAGTGTGAATTGATGAATGATTTACTACATTTTGTTCATCTACTCTTTCTTATGTGGCACCTCAAATTTT
GTTGAATTTAGAACTTAATCAACTGTTGCAAATAACACTTGAGATTTTTTAAGAAGAAGAATAGAAAACCTAAAAAAAGT
TGTAGTTTAAAAGTGAGAGGAGACCCCTATATTTATAGCTAACAAATATTAGTATGAATAGGTACTAATTGTGCCTTATC
AGAAAAGTCACAACCTGTAACATCTTGCAAATTGAAATAACTAGGAAGAAGCTTAAATTTGGAAATAGTCATTTTTTGGG
AAGAATTTAAATCTGGAAATTTAGTTAAGTTAGCAAAAGTGAGTTTTGGTCAACTTAAAATGACCATAACTTCTAGCTCA
GGATGATTTAGGTATATTTCCATATATGGTTGTAAAGCCCTTGGAATAATCTTTCCAATGCAACCAAGTTTGGGTGATTC
CGAGTTCGGATGAGTGAGTTATGACCTTTGGAAGTTGGGCTGTTGGAATAAGGAAAGTCCAATCCGGAATTTTAAGGGGT
AGTTTGGTGTTTTCCTTACCCAACTTAATTAATTCATTTTTGGTAATATTTTTAGGGGCTAAACTGACTGGGTTCAGTTT
ACGCTTTTGAGAAGTAGATTTAGGGCTTTTTGAGAAAGAACGCAAGAGAAAAGAGAAGAGGAAAAACAAGATTCATCATT
TCGAAAGGGTTTGATCTCGGATTTCTTCAAGGCATTGATCCTACAAGGTATGTGAGTCTGTCATAGCGTTGGGTTCATTC
ACCCACGCGCCAAGCATGGTTTAATTCAGTGAAATTCGTCCTAGAAGAGTTGGAAAATTGATGTTCTTGACATATATTCT
GGAATTCGAATGTTGTTAGCGAATTAGGACGAATTGAGAAAGTTATGAAATCCTTACATTGAGTTTAGGGCTGCTTTGAG
TTAGTTTCTTGAGTATACATGCTGGGCATCGGGATTTAAAATGAATTTGAGGAAAATAATTGAATTTAGGTGGATTGAGG
CTGAAAAATGAAGAAAGCAAAAAATCGAGTAAGGTTCATGAAACAAGTCCGCGTCGAGGATTTGTTCCCTTTGTGAACAA
AAATCTGCTCTGCGTCACGGAGAGGACGCGGACTCCAAATTAATTTCACGAGCATTTATTTAGGAGTATCTCCGCGTCAT
AGACTTGTTCTAAGACGGTGTTTTCGTAACTTTTCTCAAGTTTAGCTATTCGAAATCATTCCTAAACATCAAGAGACCTT
TCTTATCATAAATCATAATCCTTGAATCCATAATTCAATTCAAGGAAAGTTAAGAGTCAATTCAAGCAAAGTTAAGAGTC
AAGTCAAGTGGAGTCATCAAAGTCTTCAAGGGTCTTTTACAAATGTTTTAACTTTGTTTTAAGACTAAAAGTTTCAAGTT
AAGCTAACACTAAAGAATTGAGTTCATTTCTCAAAGAAAGCTATAAGGGAACTAAGTATTCCCTAAGAGTTTATAAATGT
TTTCACATTTGAGAAAGAAAAGGGAACATTGATTCCAAGAAGCTTTTAAGCTAAGCTTTGAGTAATTATCTCAACCCAAA
GAAAGAAGTTGTTTTAAAAACATATGAGCTAAGTATATTTTGGGAGTAGTATTGAGCACCGATATAAGGATGCGAGTTCA
TATTAACTCGAGTCTCCATAAACCATGTAGCCATCATGGGTTTTAATGATTCATACTTTTTAGATGATCACATAAATTAA
TGTAGTGGATCCACTAAGTTAAGCGTTCTATATGACGGCAATATAGGACAGTTCTGGCAGCGTGGGCAAGACGTTGTATC
ACCACTTAGGCTCATAGTGGTGGTTGTCGGTTAGAGAATCTCCCACAGAAACTATATTATTTTATTATATGAGTAAAGTT
GAGTTTGTTACTGCATTTCCTTTAACGAACTAAGTTGCTTTTACTGTTTTATAAAGTTTTTCATATATTGTATGTGTTCA
TTGCTTTATTCTGAGTTAAGTTATTCATGAGTTGAGAAGAGTCAAGGTAAGTGTTTCTTTCAGAATATTTTCAAGCGTAT
GTAATGTTTAGCACTCCAACTCGCATGCTCGTACATTCAATGTACTAATGCCAGTTGGCCTGCATTGTCTTATGATGCAG
ATGCAGACACATGTAACCAGGATTAGCATCCAGCGCCTCGTTGATCCAGCTTGAGCATTCAGAGTCTGTTGGTGAGCCTC
CTTACATCCCGGAGGACTCTTTTATTTTTAGTCTTTTAGATGTTAGGATGATCGGGGGTCCTGTCCCGACATCCCTCTTT
GTTTTAGAGGCTTCATAGACAGTTAGTAGTTCAGTTGTCTTTACATTATCATTCAGATATTGTTTAAAGACTGAGTTGCC
ATTTTGGCTAAACTATTATTTCTTAATTTATGCATGAGTTATATTTTCTTATGTTTAAGTGTTCCGCTGAGTTAAGTAAT
CCAGGCCAAGGGTTCACTTGGGGCCAACAATGGTCTTCGAGTGCCAGTCCCACCCAGGGTGTAGGCTCGTGGCGTGACAA
ACTTGGTATCAGAGCACAGAGTTCAAGATTCCTATGGAGTCTATGAAGCCGTGTCGGTAGAGTCCTAGTTATCGGTGTGA
AGCACGCCACATCTATAATTAGGAAACTGCAACACTTAGGAAATTATCTCACTTCTTTCACACTTTTTTCGTGCGTTAGA
GTTTGATCTCTAGAAAGTTTCTTCTAATTCGTGCTTGCGCGTGTTTTCAGATAATCATGCCTCCACGAAGAGCTGTTAGA
AGTCGTCCTGCGAGACGCAATGTTGAACAACAAGAGCAAGAGTTACCTAATGCACCTGAAGTGCAACCTCAAAGAGAAGT
CACTAATGCTGAGTTCCGTGAGGCTATTCGGATGTTGAGCCAGGCTGTGGCTAACCAGGTTAGTCAGCAAAGGGGAGCTT
GACATCAAGGAACTGTCACTTCAAGGATTCATGAGTTCTTGAGAATGAATCCTCCAAGCTTCACCGATTTGAGCACTACT
GGGGATCCAGAGAACTTTATTGAGGAGCTGAAGAAGGTGTTTAAGGTTATGCATGTGGCAGATACCGAGCAAGTTGAACT
AGCTGCATATCAACTGAAAAATGTTGTTAGGACTTGGTTCAACCAGTGGAAAGGGGGTAGAACTGAAGATGCACCACCTG
CGAGTTGGGCCTGTTTTGAGGAAGCTTTCTTGGGGCGTTTCTTTCCCCGGGAATTGAAAGAGGCCAAGGTACGTGAGTTC
CTTACACTTAAACATGATTCTCTAAGTGTGCATGAGTATGGGTTGAAGTTCACCTAACTATCCCGTTATGCTCTAGAGAT
GGTTGCAGACATGAGAAGTAGAATGAGCTTGTTTGTTGCTGGGTTGTCTCGTCTATCGAGTAAGGAAGGAAGGGCTGCAA
TGCTTATCAGGGACATGGACATATCAAGGTTGATGGTTTATGTGCAGCAGGTTGAGGAAGAGAAGCTGAGGGATAGGGAA
GAGTTCAGAAATATGAAAGCTAAGACAGGAAATGAGTCTCGGCAGCAGAAAGGTAATGTGAACCGTTCATCCTTTCAGCA
AAGACAAAAGGGACCTGCTCCATCATCTACTAGTGCACCTACACCCAGAAACAGAGTCGAGTATAATGGTCAGAATTCGC
AGAACTTCAGAGCTAGACCTGCACAGTCTCAGGGTAGTGTGGCACAAGGAGGTAATTGGGCTCCTGCATGTGTTAAGTGT
GGTAGAACCTACCCAGGTAAGTGTCGTGAGGGCCAGACAGGTTGATTCAAGTGTGGACAAGAGGCTCACTTCTTGAAAGA
GTTCCCAAAGAATAGGCAAGGTAGTGGAAATCAGGGCAATAGGGCCCAATCTTCATCAGTTGCTCCCCAGATAGAGCTGC
ACCTAGAGGAGCTACTTCAGGTACTGGCGGAGGAACAAACCGTCTTTATGCAATCACCAGTCGTCAAAAGCAAGAGAACT
CTCCAAATTTTGTTACTGGTATGATCAAAGTCTTTGCTTTTGATGTTTATGCTTTGCTAAACCCAGGAGCAAGTTTATCT
TTTGTAACCCCTTATGTTGCAAATAAGTTTGATGTTCTTCCTGAGAAACTTTGTGAACCCTTCTGTGTTTTTACACCTGT
TGGGGAGTCTATTCTAGCAGAAAGAGTCTATCATGATTGTCCCGTTTCCGTCAATCACAAGAGTACCATGGCTGACTTAA
TTGAATTAGACATGGTAGATTTTGATGTCATTCTTGGTATGGACTGGCTTCATGCCTGTTATGCCTCAGTTGATTGTAGA
ACTCGAGTAGTCAAGTTTCAGTTTCTAAATGAGCCAGTCTTAGAGTGGAGTAGTAGTTCAGCAGTGCCTAAGGGCCATTT
CATTTCGTACCTTAAGACGAGAAAGTTAGTTTCGAAGGGTTGTATCTATCACTTAGTCCGAGTAAATGACTCAAGTGTTG
AGGTACCTCCCATTCAGTTAGTTCCTATAGTAAAAGAGTTTCCAGAAGTTTTTCCTAATGACCTACCCGGAGTTCCTCCT
GAGAGAGAAATAGACTTTGATATAGACATCATTCCAGATACTCGTCCTATCTCTATTCCGCCATACAAATGGCACCAGCA
GAGTTGAAAGAGTTGAAAGAGCAGTTAAAGGATCTATTAGATAAGGGCTTCATTCGAACAAGTGTCTCACCTTGGGGCGC
TCCGGTCTTGTTTGTGAGAAAGAAATATGGTTCTCTTAGGATGTGTATAGACTACCGCCAGCTGAACAAGGTTACCATCA
AGAATAAGTATCCTCTTCCGAGGATTGATGATCTTTTCGATCAGCTTCAGGGTGCTTCTTGTTTCTCAAAAATTGACCAC
AAATCAGGTTACCATCAGTTGAAAGTAAGGGAATGTGACATTCCAAACAAAGCGTTCAGGACCCGTTATGGTCATTATGA
GTTTTTGGTCAAATCGTTCGGTTTAACAAATGTACCAATAGCGTTCATGGACCTTATGAATAGAGTCTTCAAACCTTATT
TAGATATGTTTGTTATCATCTTCATTAATGACATACTAATCTATTCAAGGAATAAAGAGGATCATGCTAGCCATCTCAGA
ATAGTTCTTCAGATTTTGAAGGATAAGGAGTTGTATGCCAAGTTCTCTAACTGTGATTTTTGGCTTGAGTCTGTGGCATT
CTTGGGCCACGTAGTTTCTGGTGATGGGATTAAAGTTGATACTCAGAAAATTGAGGCAGTGCAGAATTGGCCAAGACCCA
CATCTCCAACTGATATTAGGAGTTTCTTGGGTTTAGCTGGCTATTATAGAAGGTTTGTAGAAGGGTTCTAGTCTATTTCA
TCTCCTTTGACCAAGTTGACTCAGAAGAAAATGAAATTTCAATGGTCTGAGGCTTGTGAGAAAAGCTTCCAGGAATTGAA
AAAGAGGTTTACTACTACCCCAGTTTTGACCTTACCATAAGGTACTCAAGGTTTTGTGATGTATTGTGATGCATCTAGAG
TTGGTCTGGGTTGTGTCTTAATGCAGAATGACAAAGTTATAACTTATGCCTCCAAACAGTTGAAGGTTCATGAGAAGAAC
TACCCAACCCATGACTTAGAATTGGCTGTTGTAGTATTCACTTTGAAGATATGACGTAATTATTTGTATGGTGTTCATGT
TGATATATTCACTGATCATAAGAGCCTTCAGTATGTGTTTACCCATAAAGAGCTTAATCTCAGACAGAGGAGGTGGTTAG
AACTACTCAAGGATTATGACATGAGCATTATTTACCACCCAAGTAAGGCTAATGTGGTTGCTGATGCGTTAAGCAGGTTG
TCTATGAGTAGCACCGCCCATGTTGAAGAAGGAAAGAAAGAGTTAGCAAAAGACGTGCACCGACTGGCACGCCTGGGAGT
CAGACGTATGGATTCCACAGAAGGAGGTATAATGGTGACGAATGGAGCTGAGTCATCATTAGTGTCAGAAGTAAAAGGCA
AGCAAGACCAAGACCCTATTTTGCTTGAATTGAAGGCAAATGTTCATAAGCAAAAAGTATTAGATTTTGAACAAGGGAGA
GATGGTGTATTAAGATATCAACGTAGGTTGTGTGTACCTATGGTGGATGGGCTCCAAGAGAGGATCATGGAGGAAGCTCA
TAGCTCCAGATATTCCATTCATCCGGGTTCCACAAAGATGTATTGTGATTTGAAAGAAGTGTATTGGTGGAATAGTATGA
AGAAGAGCATTGCAGAATTTGTTGCTAAGTGTCCAAATTACCAACAAGTTAAAGTGGAGAATGAAAGGCCTGGTGGTTTG
GCGTAGAATATAGAACTTCCGGAATGGAAGTGAGAGATGATTAATATGGATTTCCTCACAGGCTTGCCAAGGTCTCACAA
ACAACATGATTCTATTTGGGTGATCGTCGACAAAATGACAAAATCAGCCCATTTTCTACCGGTAAAGACTACCCATTCGG
CAGAAGATTATGTCAGGTTATATATTTAGGAGGTCGTAAGACTTCATGGAGTTCCAGTCTCTATTATTTCAGATAGAGGT
GCACAATTTACTGCACAATTTTGGAAATCTTTTCAGAAAGGTTTGGGTTCAAAAGTGAACTTAAAAACTGTCTTTCATCC
TCAGACTGACGGACAAGCAGAGTGCACTATTCAGAAATTAGAAGATATGTTGAGGACTTGTGTGATTGATTTCAAAGGGA
ATTGGGATGATCACCTACCTCTCATCGAGTTTGCTTACAATAACAGTTATCACTCGAGCATTCAAATGGCTCCTTATGAA
GCTGTTTATGGGAGAAGATGCAGATCTCCTATTGGATGGTTTGAAGTTGGTGAAGCAGGGTTAATAGGACCAGATTTAGT
TCACCAAGCTATGGAGAAGGTGAAGGTGATTCAAGAGCGGTTGAGAACGGCGCAGAGTCGCCAAAAGTCCTACACTGATG
TTAGGAGAAGGCCATTAGAGTTCGAAGTAGATGATTGGGTATATTTAAAAGTTTCACCCATGAAGAGTCTTATGAGGTTT
GGTAAGAAGGGGAAGCTTAGTCCCCGGTATATTGGACCTTATCGTGCAGCCAAGAGAATTGGCAATGTAGCGTATGAGTT
GGAGCTACCACAAGAATTAGCAGCGGTCCATTCGGTGTTTCACATCTCCATGTTGAAAAAGTGCATGGGCGATCGTTCAT
TGATTATTCCAATAGAAAATATTGGGCTCAAGGACAATTTGTCTTATAAGGAGATTCCGGTTTAGATTCTAGATCGCTAA
GTTCGCAAGTTGAGAACGAAGGAGGTTGCATCAGTCAAAGTCTTTTGGAGGAACCAATTTGTTGAAGAAGCTACTTGGGA
AGCTGAAGAGGATATGAAGAAGAGATATCCACATCTTTTTGAATCCAGAGAAAATGTTGACCAAGGTACTAATTCTCTTC
CTAGTACTATTTAAATTATGAGTGAACATTTTGTTTGTGCATTTGCATCTTAGGTGTTGGAACTAGATGTTACCACCCTT
AGCCTAGTGAGAATAATCTCATTCGAGGACGAATGATCCCAAAGGGGAGATATTGTAACATCTTGCAAATTGAAATAACT
AGGAAGAAGCTTAAATTTGGAAATAGTCATTTTTTTGGGAAGAATTTAAATCTGGAAATTTAGTCAAGTTAGCAAAAGTG
AGTTTTGGTCAACTTCAAATAACCATAACTTCTAGATCAGGATGAGTTAGGTATATTTCCATATATAGTTGGAAATCCCT
TGGAATAATCTTTCCAACGCCACCAAGTTTGGGCGATTCCGAGTTCGGATGAGTGAGTTATGCCCTTTGGAAGTTGGGTT
GTTGGAATAAAGAAAGTCCAATCCGGAATTTTTAGGGGTAGTTTGGTGTTTTCCTTACCCAACTTAATTAATTCATTTTT
GGTAATATTTTTAGGGGCTAAACTGACTGGGTTCAGTTTACGCTTTTGAGAAGTAGAGTAAGGGCTTTTGGAGAAAGAAC
GCAAGAGAAAAGAGAAGAGGAAAAGCAAGATTCATCATTTCGAAAGGGTTTAATCTTGGATTTCTTCAAGGAATTAATCC
TGCAAGGTATATGAGTCTGTCATAGCGTTGGGTTCATTCACCCACGCGCCAAGCATGGTTTAATTCAATGAAATTCGTCC
TAGAAGAGTTGGAAAATTGATGTTCTTGACATATATTCTTGAATTCGAATGTTGTTAGCGAATTAGGACGAATTGAGAAA
GTTATGAAATCCTTACATTGAGTTTAGGGTTTCTTTGAATTAGTTTCTTGAGTATACATGCTGGGCATCGGGATTTAAAT
TGAATTTGAGGAAGATAATCGAATTTAGGTAGATTGAGGCTGAAAAACGAAGAAGGAAAACAATCGAGTAAGGTTCATGA
AACAAGTCCGCGTCGCGAACTTGTTCCCCCTGTGAACCAAAATCTGGTTTGCGTCGCGGAGAGGACACGGACTCCACTGT
CTCAAAATTAATTTCACAAGCATTGATTTAGGAGCATCTCCGCGTTGCAGACTTGTTCCAAGACGGTGTTTTGTAACTTT
TCTCAAGTTTAGCTATTCGAAATCATTCCTAAACATAAAAAGACCTTTCCTACCACAAATCATAATCCTTGAATCCATAA
TTCAATTCAAGGAAAGTTAAGAGTCAATTCAAGCAAAGTTAAGAGTCAAGTCAAGTGGAGTCATCAAAGTTTTCAAGGGT
CTTTTACAAATGTTTTAACTTTGTTTTAAGACTAAAAGTTTCAAGTTAATCTAAGACTAAAGAGTTGAGTTCATTTCTCA
AAGAAAGCTATAAGGGAACTAAGTATTCCCTAAGAGTTTATAAATGTTTTCACATTTGACCAAGAAAAGGGAACATCGAT
TCCAAGAAGCTTTTAAGCTAAGTTTTGAGTAATTATCTCAACCCAAAGAAAGAAGTTGTTTTAAAAACATATGAGCTAAG
TATATTTTGGAAGTAGTATTGAGCACCGATATGGAGATGCGAGTTCATATTAACCTAAGACTCCATAAACCATGTAGCCA
TCATGGGTTTTAATGGGTCATACTTTTTAGATGATCACATAAGTTAAGCTAGTGGATCCACTAAGTTAAGCATTCAATAT
GACGGCAAAGTATAGGACAGTTCTGGCAGCGTGGGCAAGATGTTGTATCACCACTTAGGCTCATAGTGGTGGTTGTCGGT
TAGAAAATCTCCCACAGAAACTATATTATTTTATTATATGAGTAAAGTTGAGGTTGTTACTGCATTTCCTTTAACGAACT
AAGTTGTTTTTACTGTTTTATAAAGTTTTTCATATATTGTATGTGTTTATTGCTTTATTCTGAGTTAAGTTATTCATGAG
TTGAGAAGAGCCAGGGTAAGTGTTACTTTCAGAATCTTTTCAAGCCTATGTATTGTTTAGCACTCCAACTCGCATGCTCG
TACATTCAATGTACTGGTTCCAGTTGGCCTGCATCATCTTATGACGCAGACGTTGGTAACCAGGATCAGCATCCAGCGCC
TCGTTGATCCAGCTTGAGCATTCAGAGTCTGTTGGTGAGCCTCCTTACATCCCGGAGGACTCTTTTATTTGCTTTCTAGT
CTTTCAGATGTTAGGATGATCGGGGGTCCTGTCCCAACATCCCTCTTTGTTTTAGAGGCTTCATAGACAGTTAGTAGTTC
AGTTGTCTTTACATTATCATTCAGATGTTGTTTAAAGACTGAGTTTCCATTTTGGCTAAACTATTATTTCTTAAGTTATG
CATGAGTTATATTTTCTTATGTTTAAGTGTTCCGCTAAGTTAAGTAATCCAGTCCAAGGGTTCACTTGGGGCCAACAATG
GTCTTTGAGTGCTAGTCCCGCCTAGGGTGTATGCTTGGGGTGTGACACAACCCTTCAAAAAAGTCATTGTTCATTGGAAA
AGTCGCAACCCTTTGAAAAAGTCACAACTCATTGGAAAAGGCATAACCTTTTGGAAAAGTCACACCAATTTGAAAAAATC
ACAACCCGTCAAAAGTCACAACCCTTCGGAAAAGTCACAACTCATTGGAAAAGTCATAACCCTTCAATGTGGAAAGGTAT
CTACTTTTAATATAATACTAATATACCATGAGTTTACGGTATTTTTGATGCGTTTCACTTAGAGTTTGTGTGTGTCTTGG
GCTATTTTGTTATTAGGAATAATGTTGTGTGTAATTCTTGCAGGAAATAGGCTTGGATACGGTTGATATGAAGATACGAG
CTGAAAAGTGTTGAAGTAGCCACCAATGGAGCCTCCCACGGACCGTAGGTGATGCAACGTAGGTGGAAAATCAGGGAAGT
CTAACCAAGTGTGGAACCACAGAGCAGATCACGGACTGTAGGTCGACCCACGGGCCATCCTGCACAACCGTCGACGGGGT
CTCGTTGTTCCAAGTTAGGGTTTCTGCCTGACTCGACCTGAACCCCAATCAATATAATCCTTCACTTTCAAATTTATTTC
CCACTTCCATTTTAGACCTTCCACTTACCCATATCACTCCCAAAATCACTCCCAAAAACTTATCCAAATCCCATATCTCC
CCTTTTCTCTCCCAAATCATTCCAACACTTCCATTTTCTTCCCCAACACTTTCAAAGTCCGGGTTCAGTGTCAAGGATTT
TAGTGCACTAACACACTCACCAACTTCGATTTGCTTGTACGGTAAGCGATTTCAAAGTAACTTTGAACTTGTCATTGTTT
ATCATTTGAAATCACGAAGTTGAACTTGACCTTGGGTTGTTAATCTGCTATTTGAATGTTGAATTGTAGTTAGAAACACC
CTTGGAATGATGGTATGTGAGTGTGTAGTGAATTAAAACCAACTAAATCGATCGTTAGGTCTAATTGGTAGTTTTAACTT
AGGGTTCGTGTGTTAAAAATTTGAATTGTGTGTAATCGAAACCCTAAGGATGATGAACTACCATACATTATGTTAAAATG
CATGATTAGACTTAGTTCGATAGAAAAAAATGTTGAAATTGTGGGTTGAATGAAAGTTGAACTTTATGCCTAGCATAAAA
CTGATCTACGAACCCCACCCACGGACCGTAGGACAACCTACGGACCATAGGTAGGGGTCCATGGATCAATAGCACACAAA
TATTGGGTGAAGTCAGGAACCACGGTGTGGACTACGATCCGTCGTTTGATCGACGGACCGTTCTGCACATTTGTGGTTCG
AGTATTGAAACTCAACAAATGCACCACCTGACCTACAGAGGGACCCACGGGCCATCATTCCATCGATAGACCATAGGTAA
CCACTGTGGGTCACAAGTTCAACTACTATCTAAATTTTTTTTGTGTTTTTATCGGGGTCCGAATCTTGTTCTAAAATTAT
TTCATGGGTCCTTTTGTGTTCTTTGGGTACTAACTAAGCTTCCACATGTACCATGGCTCCAAAACAAGCTCCTACCTACG
CACAAGGGGGCAAGTCCAAATCAGTCGCCCCTTCCCGACACCTGATTAATGAGGACAGCGATATAGAGTACGTCCCACCT
ACCACCAAGGTCTCCTTCACTGCACCCCGCACTGCTAGGCGATCCCAGCAAGTTATTTCTACGAGTGATGAGGTCAAGGT
CACCACCCCCAGTCTGAGGTGGAGGCCACACATTCAGGCTCCAAGTCGCTATCCGGCTCTAGTTCTAGCGGCAGTCCTGC
TTCTTCATCTGATGCTGATAGCTCAGGAGACATCCCAATACCTCTCATAGCTGAGTCTGTCCTTAATGCTGCTGAGCCAA
ACAAATGGTGCGTGGATGGCCAATACCAGATATAAGAGAATGGCACCATGCTGAATGAACACCGAAAGATGGCTAGGACC
ATTACTGAAGAACGCGAGTTCCTTACAGGCAGCCTCCACACTACACCAATTATTGATTAGCTTTTTCGAAGGCACAAATA
TGAGTGGATGGCACGTCCCCCAGGAACTACAGTGAGGAGATGACTCGGGAGTTTTATGCCTCATATATTGCCACCATTTG
AAATTCAATATCCAAGAAGGCTAAGCTACCCTCCCAACCTCCACTTCAGTCCACATTGGTGTGCAATATCCCGATCGATA
TCTCAGAGGCCACCATTCATCGGTTCATCTATGGCCCAGACTACACTCTGCCCATTAATACAGTAGAGTACGACTATATG
AAGGGGATCATTCAGAATGGGGCATTTCAGAGTGATGCCGAGTAGAGGGAGACATTTCTACGGTGGATGGCCCGACACAT
AGCTCAGGATCACGAGGGTATTGAATGGGTAAGGGACATAACACTGCCTATTAGAAAGGCAACTCTAAGCTTCGCAGCAA
AGTTCTTCTAGCTATTGGTTCGTAATATACTCTCCCGTACTCAGGCAGACAATGGTGTCACTTGGGACCGTGCCATGATG
ATTGTTGCTATTATGGCGGGTTTGGAGCTTGATTTCTCCTGCATCCTTATTGCCGAGATCCATGATAGGGCCTACCGGAC
CACAACCACTTTGTCGTTCCCGTGTCTGATATTCCATCTCTGCAGGGAGGCTTCAGTGCCTATTTGTCATTGTGATAGGT
TGCTTGAGGCAACCAAGACATTGGACATCAACCTCATTCGGGATGATGCCAACCTTGCTACTCTATGGAGAGAGCCACAG
GTTGATGTCCCGCCATTAGGTGCTGATCTTGTTGCTGATGTGGAGCAGGTCCAGGCTGATGACTCTTCTATTCCAGCCAC
TACTGATGCACATGATTCACCTTATACTACCACTAGCCAGGCCCCAAGCTCATCCCGAGCCACCCCTTCTTCAGGGTCCA
CTGTCGTTCCTCTGGCCAGAGTCCAGAAGTTGGAGACCCAGATGGCCATCTTGCTACAACATATGAAGTTGTGGATGCAG
TGCTCTATTGTGGAGTCTGAGGCTAGGATGGAGCAGATGATGATCGAAAGATTTAGGTTGTTCATAAGTGTCTAGATGCT
TTCAAGTTGAGAGTCTTGGAGAGGCATACCCCTACCATCGATGCGACCACATTCCAGACAGAGCTATCTAGACTTCGTGT
TGATGTTGATGCCGTGCTAGGCCTTGTTGAGGAGGTACCACAGTCTGCACCCGAGGTGGTGATGACTGCCTATTTGGCAA
CACTATGCCACCACCCGATCCTTCCCGTGCTACTGGGAAGCATCATCGCTCCGTTCACACTTCCAACACTGATGAGGCTC
GGATATTGAAAAAGAAGGAGCGCCAGTAGTTTGCGGTGGCCCAGAGGGAGTCTATACTTGATGGGAAGAGGAGACATCAG
CGGGCCCGTGAGATAGATGATGGCCCATCTAATATTTTGAGCACTACCGATGGTGCTCCCATAGTTGGTGAGGGTGCTAC
TGATGACATCCCTAGTATTGATCAAGCGGGTTCCGAGAAACCGGACCCACCCACTTCTTGATGGGTCTTCGGCGCATTTG
CGCCATAAGTTTGCTTCACCCTATTCTTTACTTTTTATTTTGTGAATGAAGGGCAACTGCACCTTATTTTGTTGGGGGTG
GGGTAAATGGATTGTGAGTGATAGGGTGTAGTCTGAGTAAACCAACTCATAATCCTCTCTTGGGGTTTTCTTGCCTGTGT
TATTTTCCCCCAAGAGGCTATTTTATTTTTATGTTGAACCGGCATGTTTAGGATTGTATGTGTAGAAGTAAGTAGAAGAA
TGAAAGCATGATGGCATAAAGAGCATGAAATTGATACCGGTCCAAACCTTGAAATGTGCTAGATATATAGGCTAAATGAG
TTGAATGTATTGGATATTCATATGACATGATAAGGAACTGGTATGATAGCATGACTTAAACTAAAACTTTAACTAGGTAA
TTCAATAATCTGATAATGAAACAATGTACTAAGTGTGTGTGAGAAAAGTTTGAATATTCATTCAGTATGTGCCAATCTAG
AACTTGCCCTGTTGGTCCTGCTAAGATAATCTAGGCTAGATGTTGGGAAATAACCATAGGCCCTTGTTCAAATAAGTCCA
CTCAAGCCTAAAAGTCAACCAAAAGAAATAAATTCTCCCTTTGATCCAAATGTTTGAGCCTAATGAATACCACTTTTGTT
TCAATACACCTAATTCACTTTCCCTAAAAAGACTGTTTTGGCCCCGGTCCCTCTTTGGACGTGTGCACCTTAACTTAGGC
CAAAAGCCTAAGTTGAGGGTGTCTAATTCAAAAAGATACCATAATCTTGTCCCTGGTCCGACATCAGATATTCTGCACCT
CAACTCATGTAAAATGCATAAGTTGAGGGTGGCTATGAAAAAGGAAAATGATTGAAAAAGGTATGAAAGAGTTTAGTGTA
AAAGAAAGAAAAAGATATGGTTGAAATCAAAAGAACCAAAAAGATCAATGAAAAAGATGCTGAAGAAAAAAAAGAAGAAT
AAGAATGTGAAAAATAAGAGCAATAAATGCAAAATCACATATGTGTTGAAAAGAGTCAAGGGAAAGAGCAGAAAATTAAA
AAAATGTCAAGAATTGATTGAGAAAAGAGGTAAAAGCCAATGTAATGTCAATGAGGGAAGAAAGTCACTAAAAAGTACCC
AAATGTACCCTACCTGACCTTGATCCTACGTTACAAGCTAAGAAAGTCCTATAGTGATCCTAGCGACTGGTTTGGAGAGT
CTAAGCAGTGAAAATAAGGGCAAGCCTATGGTATTGAGCACTAACTGTACTTGAAGTCACTTCTGAGCGTGAGTGTTGAA
TGAATACTTAAACTTGAAATTCATATCTATTGTGAGTGAAAAAGAATTTTTTTTAAGTGAGAGCACTAGTTACATTGTTG
GAGAATTGGTACCTTGGTGATTGTGAAAATTGTATGTTGTGGTTTCTACTGGTCGATCTATGTCATGTTTTGATCAGCAT
GAGTTATCTTGTTGAGGCTAGATGAAAAGATTTGCACTAACGTGATGGAATCGATTGAGAAAGCCATGTGATTGCTTGAG
TTTGTATGTTTGCTTCTACATAAGTGTAGTTTAGAGTTTAGTGTGTCGCTTGAGGACAAACAACAAGTTTAAGTTGAGGA
TGTTGATATATCGTGAGTTTACGATATTTTTGATGCGTTTCACTTAGATTTTGTGTGTGTCTTGGGCTATTTTGTTATTA
GGAATAATGTTTTGTGTGTAATTTTTGCAGGAAATAGGCTTGGATGCGGTTGATGAATATACGAACTGAAAAGTGCTAAA
GTAGCCACCAACGGAGCCACCCACCGACCGTAGGTCCAACAACGGACCATAGGTGATGCATCGTAGGTGGAAAATCATGG
AAGTCTGACCAAGTGTGGAACCACGGAGCAGACGATGGACCATAGGTCGACCCACGGGCCGTCCTGCGTATCTGTCGATG
GAGATCTGGGAGTTGAAGGTTCCAGTACTTGAAGAATGTTTCCAAGTGTTGAGCCACGGGGGGGACCTACGGACCGTAGG
TCGACCCACGGTCTGTAGGTCGAAGCGTCGATTGAAACCGCGTCCTAGAAGTTTATTTCCTTATTTGGTTTCCTATTTAA
TTTAGGATTTGTTTTCTATAAATATGAGTTGTAATCCTCATTTTTTAGGGCTAGACATTATTGTAAGGTTTTAATTTTAG
TCTTTTGGAATTATTTTGCAAAATTTGAGAAATTTAATTTCCAGAATTTGGTTTATGCAAGAACATTTTTGAATTTCAAT
TCAAGATTTGGGTTTTCATCTATTCTATCTGTAAGTTCATAAGTTCTTTTAACCTAATTATGAATTGTGAACTCTCAAGC
ATGAGTATCTAAATCCACAACTAGGGTTGTGGGAACCATGAGCAACTAACAAAGTATGAATAATAATTAAGTAATTTGTG
AATAATGTTTATACATGTATTGTTAATCCTTTCGTTTAGTCTTTTTAGCGGTTGCAAACGTTAGAACTCGTCTCGTTCCT
ACTTGCCGAACCAAGGAGGTAATGAATGAGAAAAGGATTAAACAACAGAATTTTAGTTAATGCTATCTAATAGTCTATTG
TCAATTGTAGTGAGGGCAAAAACTAAGACATACATTGATGTGATGACTAATCTGAGGTAAAGGTAAGGGTTAGTAAGGCA
TACACCCATAGTCGGACCAAGGTGTGTGGTGAAATTCCCTATTTGGAGGACCAATCACTTAGGGATACCCAACTTACCAA
CTTTGCATGTTAAACACTAGGAAATGATTACTATTATTAGGATTACTGCGTTAAGAGCTTGTGGGGAACACATATGCCCT
AGTTTATTGATAACTCTAAGTGTTAATCTTGCTTCCTTGTTACTCATTTATTCAAATCAACAATCTGTTACTTTAGTTAC
AAAAACCCTGTTTACTTTTCTCAAAAATAGTTTGACTAAAACGAGATAATCGTGAGTTAAGTTTAAGTCTGAACCATATT
CCTCGTGGGATTGACCTCAACCTACAAGTTGGGTTCTTTACTTGATAACAATCGTTTATACTTCTTTAATAGAGGTGTAA
TTTGAGTGTATCAAATACAATTAATTAAATAAATAAATAAAATAGAGTATTTTAATTGGGGGTATTATAGTAATTCAATA
TTCAAGTTTGAGAGTTCATGAATTTAAGGTAGTATAGAATAGATAAATATATTACCATTGAATAATTTTTAGGTCTTATT
TTTTGGGGCCTAAAGCCATTGCTTCTTTGGCTTTAGGGTGGAGCTGCCCCTTCCAATAAGTTGCAGTAGGTAAATTTAAA
TTTAATCAAGAATCACTATCTTGGAGATATGCGACTATTTGGAAGTTGTTATTATTCATCTCAAAAGCTAGTAGAAGGAT
GCAAACTAGTCTCAATTTAATGAAACAATGCTTTGAACTGATATAGTGGGAAGCTGTAATGACCCTCCAGGTCATTTACT
CCGCTATCTGATCTTTTCAGCATTTAAAGACTTCATGTAGCGACCTATAGGCATTTATGACTTGTTGGGACTGACATTTC
GGTCGTCGGGTCGTTCATTCGAGTTTTGTACAAGTTTCTATATTTTGGAGCCTTTGAAACATGAACCATTGACTTCAATC
AAAAGTTCAAGAAGACGACTTTAGAATGTAATTCTAACAATTTCATAACTTTGGAATGATTGATACACGCCACGAGGCTT
CCGGTGTAAGTTTGTGTCATTAGGCATTTTAACTTGAAAGCTTTGGCCAAAGCTTGACTTCGTTCAATATTCTTGGTAAA
TATGATTGGATGATTATTTCATCAGCATGGTTAGCACTGGAATATCAAGTTTGGTATAGAACAACCTTTCGTGCGGTTCT
CAAAGATTTCAGTCTCATTCTAAGCCCATTGTGGATTTTGGCTAAAAATGGAGCTTGAATGTGAGATTCACTTTTCATCG
AGATGAACTTGGATGAAAATTTAGATGGTTTTGTTGATCATGGATTCCCAAATTTGATGGGGTAGCATATTTGTTTTTGC
ACACATGGGGTTCCGAATGAATCATAGGCTCCCTATCAAAATTTTCCAAGTTGAGCACACTAGCTGATATGCATCAGCTG
GTGCTGCCCATATTCTCTTCACGTTAGCACACCTATCGCTGTATTTTTGAAGACCAATGTGTTGGCCTCACACGCTCGTG
TTATGTGTTCCGCATTCGAGGAGAATTTAGGCTTTGGGCATCACAATCGCAGTCGATCTTCTGCATTCGCAGAGGCCAGC
GTCGGCTGCCTCCCATATTCACGTGCTGGGTTGCATTCACGAAGACCAGTGGGGTTGACCCACCGCGTTTGCAGGCCCTT
ATTCCACGTTCGCGGGACTTTGCCCCAATTCTAAAAGGCCTATTGACTGATTCTTTTAATTAAAGACCAATCGAGGATCA
ATTTGACTTCATTCCTTTTTTTAATGATTTTGCGAGGTAAGGAGCTTAAAAACGGCGATAAAAAGGGCTACACATTTGTT
TATGATCATGGATACACTTCAGAAGGTTCAAATCTGCTTAGGAAGCATTGGCTTTAGGTAATTCTAACCTTGAATGGGTT
GACTTGTCTCATTAATGGAGAATTTTAATGTATGTTGTCGATTGGACTGTTCTAGCCATCGAATGAGACATAATCTCAAT
TAGTCGATTACGATCTTTTGGCGGAGTCAATTCTGGGATTTCCAGTGTGGGTTTGACATTCCCATTTTGACTCGATATTG
GGTTTGTTTCCAATTATAGCGAATTTTGACACTCCATATTAACATTGTGATCGAAAATTTGATAGTGTGGTAGTATTTGG
AGGCATTTTGGAAGAGAATAGCTCTTGTGTGGTGGATTCAGAGTGCACGTGATTGGCTTCAAGGTAGGCTTCAATCTACT
TTCTTGATTGGGCTTTTTAGATAATTCTTAGTATGAAATATATGTGATTTAGGATTGTTCCTTTGGAAGGTTTGAGAATT
GAGGAGAACCTTTCTGATGAAGATGTTTCGGTTGAGATTTTAGATCGGCAAGTTCAGAAGTTGAGAAACAAAGAAGTTCT
TTGGAGGAATCAATTAGTTGAGGGTGCTACTTGGAAGACTGAAGCCGATATGATGTCCCAGTATCCTCATCTCTTTCCCT
CCACTCCTACGCAAGCTTGATGTATTATCTTCTCATGGTTTTAGTCATTCTCATGTTTCCATATGCATCCATGTTCATGA
AAACTTGATTTTGATGTTATTCTCCATGTTTATGTGCATTTTGAAAAAAAATACACTCATGTTGGGTTATTAGTTTCTCT
CATACTCTATTCATGCTAGTTTGAGTCTCATTCGAGGATGAATGTTCCCAAGAGGGAGATACTATAACACCTCGAAAGTT
GGAAAGTCAAAAGGGAAAGAAAATGCAGAAATTCCTCTGAAGCAGTGGTCTACGAGTCCAACCTACGGACCGTAGGAAGC
CCTACAAGCTATAGGAAGTGAATCGTCGGACCCAAGGTTGAGTTTCGGAAAATTGAGTTTTTGAAGATTGAACCTACGAT
TTGACAAGACGAACCATAGGAATTTGCACGAGCTGTAGAGGGTACTCTGAAACGACCCCAAAAATGCCCGAAAATGTGCT
TCGGAAACACCTATAATTGTAATTTCCATATATCTCAAAATCCGTGCATGATTTCGGAAATTCGACTTCATATTCTTATT
CAGGGGGTAAAATTGAGTGGGAAATGAGTCTAACCCGAATTTTAGAACAACCGTATCAAAATTCGAAAATCGCAAAAAAT
GCGATTTTCAGGGTCAACTTTAAAGGGGCATATCTCTTAGCACACAAGGAACTGGAAGGGACACTACCTATTAAATTAAA
GCCCTTCGAGTTATCTTTCCAATGCAATTGGTTTCACCTAATTCCGAGTTAGGATGAAGGAGTTATGATCATTTTCGTAA
AACCTGTCTGGGCAGAATTGCAATTTCCAGAGAGCTCCGTTACTGTAGCGGCTGGGACGTTTTTCTTTTATAAAAAAGAG
GATTGTCCCATACTTAGTTATATTTCTTTCTAGCTTCAAAACACTCAAAAACACTCTCTAATCCCTCTCCAAAATTCCAC
CAAGATCTTCAACCAAATTCAAACATCTCAAGTTTTAATTCCGGATTCAAGACTCAATCTCAAGCATCAATTCTCCATTC
CAATCTACATCAAGGATTCTCCAAAGTTGAGGTATGTGGGTTGATTGTGGAAACCTTCCTTTCCACAAGTCCAACCATTT
ATCCTCTATTTTACTTCAAGTTTATGGGTCCTTATGATCATTTATGAACTCTTGAATTATGGAATTTCTACTACACATTC
TATTATGGTCTATTTTTGCATATTATCATGAAATGGAATTATTATGTGATGTTTATGGTTTTCATGCTTCCATGATCAAA
TTATAAAGGTTGATATATATTTGTATGTTGTTGGTGGGCTGATATATATGTATTTCGGAATTGGTTGGACTTAGTACTCT
TGAAAGACATAATTTTACCTACATGAACAATAGCCCACCATGTGTTTGATAAAATGCCATTGATAGAATTCTTAGGAAAT
GGAATGTCCAATGTACATCCTATGAGTCGAATGATTATATAATTATTGAAATGATGATGAAAGGGATACATGTATATGAT
TTTCTCTATATAAGTGTTGTGAGTCGACCAAGCCTAGCTCGGGGGGTTGTAGGCCCGGGTAACCGTATCAAGGGGTTGGT
ACCTTGGTTGCCTAGTACGAGGGGTAGTAGGCCCGTATAACCACATCGAGGGGTTTGTACCTTGGTCCCTAGCTCGGGGG
GTGGTAGGCCCGGGTAACCACATTGAGGGGTTTGTACCTCTTTCGCCTCTCCAAGGGGGTGGTAGGCCTTGGAAAATATT
ATATTGATGGTCACTCACCACACATGTACTACGTCCCACTAAATATGATTTTTATGTAAGCGTCATTATATATATCATTT
CATTAATGTGCTATCTATCGGGTATGATTATGCATTTTTCCTATGATGTCCATCTATTGTAGCATTGCATTGCATCCCAT
ATACTTAGTACATTCAAACGTACTAATGCATACTCTATGCCTACATGATGTCACCATGTAGGGACCGGAGCACCGCTTGA
CCATCCTCCTCCGCGTGGCTAATACGATTTCCTATCAAGGTTATTGGTGAGTCCTCCATCCCGGGGACGTTGCTCATGAT
CTTTTGCTATGTATAAGACTTTTCTTTTTAGTTATGTTTTGACTATGAGGGTGAGCCCGATAGTTTGTCTTGGCCCCCGC
TAAGTACTCATGTTTAGAGGTGGTGTTGGACAAGTTGTGTATTATGCTTGAGCTTGACTCATCTATGGTATTTATGTATC
ATTTCTTCCTTTTTTTTCTCTTGCTCCCTTAGTCCCGATTTCCCCCTTTAATTATGCTTATCGCTTATGGTCATTTTAAT
TGCTTCCGCGACCAAGGATGTGTAATAATATGCTATGAGGCTTGTTTGGGGTTCCTTCGGGTTCCCCATTCGCCGGTCAC
GTCTAGGCCCTAGGCTTGGGTCGTGACAAACTTGGTATCAGAGCACTAGGTTGATAGATCCTCGGAGTCCAACACACCGC
GTTGATTAGAGTCCGATTCATGGTTGTGTTGTGCACCACAACTATGAGTAGGAGGCTATGAGACGTTTTAGGAAATGTTT
CCCTTCTCCTTGTTCTAAGTCGTGCTATAGAGTTGAATTAAGTTCTTCCCTAACGGTTACTCTTTGCTATGCTAGATCAT
GCCTAATACAAGAGGAAGACGAGCCCGCGCACCCGAGGAATAACCGACCAATGGGGATCTTCGGGACTCCCTTACTTTAT
TTGCTCAAGCTATGGCTAATCAAGCCAACCACGGGGCCCAAGCTCCTCAGGCTCCTACCTCGGCATCTCGGGTGAGAGAC
TTTGTGAGGATGAATCCCCCAGAATTCTATGGGTCTAAGTTAGATGAAGACCCTCAAGAGTTCATTGATGATGTGCACAA
GATATTAGCTATCATGGGTATGAGGTCAGAAGATAAGGCGGAGTTGGCAGCCTACCAACTAAAAGGGGTGGCCCAAATAT
GGTACAACCAATGGAAAGAAGAGAAGGGGGCAAACTATGTGGTGCCTTGGGAAGAGTTCAAAACGGCTTTCCTTAATCGA
TTCTTTCCTCTTGAGCTTAGGGAAGCCAAATTGGTGGAGTTCATGAATTTAAAACAAGGGTCTATGAGTGTGAGGGAGTA
TGCCCTCAAGTTTAACCAACTTTCAAGATATGCTCCACACTTGGTTGCCGACTCACGATCTAGAATGAACAAATTCGTGA
TGGGTGTGTCCGACCTAGTGAGTGAAGAATGCCGATCCGCAATGTTGATTAGTGACATGGACTTGTCCCGCTTGATGGTT
TATGCCGAACAAATGGAGGAGGAGAAGTTGAGGAAGAGGAGGGGTCATGAGGCCAAGAGGGCTCGTTTTGAGGGCAAGTT
CCAAAGTCGAAGGGAAGGCCGGTTTCATCAAGGCCAAGGGTCTTCTCATGCGCCCCATAAGGGGTTTGCCAATGACGTTC
CAAGGGCCCAAGGTGTTGGTGGTATGGGTCCTATTGATGTATGTCTGAAGTGTGGTAAGGGCCATGGTGGCCCGTGCTTG
AGAAATACCGGTGCTTGCTATAGTTGTGGGGAAGTGGGGCACAAGTCAATGGATTGTCCTCAAAATCGCAACAAGGGTAA
GGAGGTCCGTCCACAAGGTGCCAATGCGGTTCCTTTGGGGAGAGAGGGCCGACAAGATGGTGCTCCAAGGCACAATCGAT
TTTATGCTTTGCATGGGAGGCAAGGGGTCGATGAAGTCCCCGACGTCGTTACCGGTATGTTGAAAATCTTTGACTTTGAT
GTATATGCATTAATTGATCCGGGTGCCTCTCTTTCTTTTGTCACCCCCTTTGTTGCCAAAAAGTTTCATGTTGAGCCCGA
ATTGTTGCGTGAGTCATATAAGGTGTCTACTCCAATTGGTGCATATGTTGTTGCTAGGAAGGTCTATAGAAATTGTCCTA
TTTGCATCTTGCATAAAATATTGCCTTGTGATCTTGTTGAGTTGGACATGGTCGATTTTGATGTTGTTCTTGGGATGGAT
TGGTTGCATGCATACTATGCTTCCATTGATTGTAGAACCCGTAGGGTCAAATTCCAATTTCCTAGTGAACCCATTCTTGA
GTGGGAAAGCCAAAATGTGGTAGTCAAGGGTAGGTTCATTTCTTGCATTAAAGCCCGTAAGTTGATCTCTAAGGGGTGTC
TCTATCACCTTGTGAGGGTTAGAGATGTGGAGTCCAAAACCCTTCTTATAGAGTCGGTTCCGGTCGTAAATGAATTTCTT
GATGTCTTTCCTAATGACCTTCCCGGTGTTCCTCCCGAAAGGGAAATAGATTTTGGCATAGACCTCCTCTCCGATACTCA
ACCCATTTCTATTCCCCCTTACCATATGGCCCCGGCGGAGTTAAAGGAGTTGAAGGAACAATTGAAGGACTTGTTGGAGA
AGGGTTTTATTAGGCCTAGCCAATCACCATGGGGTGCTCCGGTGTTGTTTGTGAAGAAGAAAGATGGGTCCCTTAGGATG
TGTATTGATTACCGGCAACTCAATAGGGTCACCGTCAAGAATAAATATCCTCTTCCTAGGATTGATGACTTGTTCGACCA
ATTGCAAGGGGCTAGCCATTTCTCTAAGATTGATCTTCGGTCCGGGTATCATCAAGTGAAGGTGAGGGAGTTAACATTCC
CAAAACAGCCTTCCGGACTAGGTATGGGCATTATGAATTTGTGGTCATGTCCTTTGGGTTGACCAATGCACCGGCTATCT
TCATGGACCTAATGAATAGGGTCTTTAAACCCTACCTTGATTCCTTTGTTGTGGTCTTCATTGATGATATTTTAATCTAT
TCGCATAGCGAGGAAGAACATATGGGTCACTTGAGGGTTGTGTTGCAAAGATTGAGAGAGGAGAAGTTGTATGCCAAGTA
TGAAAAGTGTGAATTTTGGTTGAAAGAGGTTGCCTTCCTAGGTCATGTGGTTTCAGGGGATGGTATTAAGGTAGATCCTA
AGAAGACCGATGTGATTAGAAATTGGCTTAGGCCATTGACCCCGTCGGATATTAGGAGCTTCTTGGGCTTAGCGGGTTAC
TACCGGAGATTTGTGAATGGGTTTTCTTCTATTGCTTCTCCCATGACTAAGTTGACACAAAAGAAGGCTAAATTTGAGTG
GACCGATGAGTGCGAAAGGAGTTTTCAAACCTTGAAAGATAAACTTGTGTCCGCTCCTATATTGTCACTACCGGATGGGC
TTGAGGGATTTGTTGTGTATTGTGATGCTTCTAGAGTTGGCTTGGGTTGTGTCCTAATGCAAAATGGTAAGGTGATAGCC
TATGCTTCTAGACAACTCAAAGTGCATGAAAAGAACTATCCTACACATGATCTTGAATTAGCCGCGGTGGTGTTTGCTTT
AAAGATTTGGCGTCATTACTTGTATGGGGTACATGTTGATGTGTTCACCGATCATAAGAGCCTCCACTATGTCTTCACTC
AAAAAGATCTCAACTTGAGACAAAGAAGGTGGCTAGAATTTCTTAAAGATTATGATATGAGTGTGCATTATCATCCCGGT
AAAGCTAATGTGGTGGCGGATGCTTTGAGTAGGGTGTCTATGGGTAGCCTAGCTCATGTTGATATTGGTGATAGGGAAAT
GGCTAGGGAGGTGCATCGGTTGGCTAGGTTGGGGGTTAGGTTGGAAGAGGTTGGTAATGGTGGTGTGGTCGTTGTTGATG
GTGCTAGGTCTTCCTTGGTTGATGAGGTGAAAGCAAAACAAGATCTTGACTCTTCTTTGTTAGAATTGAAGGCCTTGGTG
AAAGAGGGCAAGGTGGAAGTTTTCTCCCAAGGGGGAGATGGTGCCCTTAGGTACCAAGGTAGGTTGTGTGTGCCTTGTAT
TGATGGTTTGAGGGAGAAAATTCTTGAGGAGGCTCATAATTCTTCCTACTCCATTCACCCCGGTTCCACCAAAATGTATA
GAGATTTGAGGGATGTGTATTGGTGGGGAGGCATGAAGAAGGACATTGCCAAATTCGTCTCCGGTTGTCATAGTTGTCAA
CAAGTCAAGGCCGAACATCAAAGGCCGGGTGGTCTAACCCAAGACATAGAGATTCCTACTTGGAAGTGGGAAGAAATTAA
TATGGATTTTGTAGTTGGTTTACCCAAGACTAGAAAAGGTTTTGATTCTATTTGGGTGGTGGTTGATAGGATGACAAAAT
CGGCTCATTTTCTACCGGTAAAGACAACATATGGGGCGGAAGATTATGCAAGGTTATATATTCATGACTTGGTAAGGTTG
CATGGGATTCCTCTATCCATCATATCGGACCGTGGTACTCAATTTACTTCACACTTTTGGAAGTCCTTTCAAAGGGGTCT
AGGTTCGAGAGTTAAGCTTACTATGGCCTTTCACCCGCAAACAGATGGACAAGCCGAAAGGACTATCCAAACACTTGAGA
ATATGCTTAGGGCTTGTGTATTGGAGCTTACGGGTAGTTGGGATGATCATCTTCCATTGATTGAGTTTGCCTATAACAAT
AGCTATCATTCTAGCATCGGTATGGCTCCTTTTGAGGCTCTCTATGGGAGGCGTTGTAGATCACCGGTTGGGTGGTTTGA
GGTTGGTGAGGTGGCCTTGTTAGGATCAGATCTAGTTATGGCGGCTCTTGAGAAGGTTAGGATGATTAGAGAAAGGTTGA
AGACGGCCCAAAGTCCTATGCCGATGTGAGGAGAAGGGCTCTTGAATTCCAAGTTGGTGATTGGGTCTATTTGAAGGTGT
CACCCATGAAAGGTGTGGTTCATTTTGGTAAGAAGGGCAAGTTGAGCCCAAGATACGTGGGTCCTTATAAGGTGATGAGG
AGAATTGGCAAGGTAGCTTATGAGTTGGAATTGCCTAGCGAAATGAATTTGGTTCATCCGGTATTTCATGTGTCTATGTT
GAGGAAATGTGTGGGTGATCCAAATGCCATTGTGTCTCTTGATGTTGTGGGTGTTGTTGAAGATAATTTGACCTATGAAG
AGGTTCCGGTCCAGATTTTAGATAGACAAGTGAAGAGGTTGAGAAACAAAGATGTGGCTTCCGTTAAAGTTCTTCGGAGA
AATCAACAAGTTGAAAGTGCTACTTGGGAGGCCGAAGCGGACATGCAAAGGCGATATCCTTATCTTTTCCAATCCACTCA
AGCCTAAGGTATTAATTTAAGCCCTTTATAAAAATCTCAAGTCTTAAGTTCAGCCCCCATGTCATTGCATACATTCATGT
TTAAATTGGCAAGTTCATTGTGGTTTTACAACTATGTTGAGGTTTTTGAAATAAGATGTAAGTGCATTGTTGCATCCTTA
TGTGGGCTGATACTGCCATGTTTTTTTCCCTCATGTACGTTTCTTTAACATTCGGGGACGAATGTTCCCAACGGGGAGAT
ATTGAAACGACCCCAAAAATGCCCGAAAATGTGCTTCGGAAACACCTATAATTGTAATTTTCATATATCTCAAAATCCGT
GCATGATTTCGGAAATTCGACTTCATATTCTTATTCAGGGGGTAAAATTGAGTGGGAAATGGGTCTAACCCGAATTTTAG
AGCAACCGTATCAAAATTCGAAAATCGCAAAAAATGCGATTTTCAGGGTCAACTTTAAAGGGGCATATCTCTTAGCACAC
AAGGAACTGGAATGGCCACTACCTATTAAATTAAAGCCCTTCGAGTTATCTTTCCAATGCAATTGGTTTCACCTCATTCC
GAGTTAGGATGAAGGAGTTATGACCATTTTCGTAATATCTGTCCGGGCAGAATTGCAATTTCCAGAGAGCTCCGTTACTG
TAGCGGCTGGGACGTTTTTCTTTTATAAAAAAGAGGATTGTCCCATACTTAGTTATATTTCTTTCTAGCTTCAAAACACT
CAAAAACACTCTCTAATCCCTCTCCAAAATTCCACCAAGATCTTCAACCAAATTCAAACATCTCAAGTTTTAATTCCGGA
TTCAAGACTCAATCTCAAGCATCAATTCTCCATTCCAATCTTCATCAAGGATTCTCCAAAGTTGAGGTATGTGGGTTGAT
TGTGGAAACCTTCCTTTCCACAAGTCCAACCATTTATCCTCTATTTTACTTCAAGTTTATGGGTCCTTATGATCATTTAT
GAACTCTTGAATTATGGAATTTCTACTACACATTCTATTATGGTCTATTTTTGCATATTATCATGAAATGGAATTATTAT
GTGATGTTTATGGTTTTCATGCTTCCATGATCAAATTATAAAGGTTGATATATATATGTATGTTGTTGGTGGGCTGATAT
ATATGTATTTCGGAATTGGTTGGACTTAGTACTCTTGAAAGACATAATTTTACCTACATGAACAATAGCCCACCATGTGT
TTGATAAAATGCCATTGATAGAATTCTTAGGAAATGGAATGTTCAATGTACATCCTATGAGTCGAATGATTATATAATTA
TTGAAATGATGATGAAAGGGATACATGTATATGATTTTCTCTATATAAGTGTTGTGAGTCGACCAAGCCTAGCTCGGGGG
GTTATAGGCCCGCGTAACCGTATCAAGGGGTTGGTACCTTGGTTGCCTAGTACGGGGGGTAGTAGGCCCGTATAACCACA
TCGAGGGGTTTGTACCTTGGTCCTTAGCTCGGGGGGTGGTAGGCCCGGGTAACCACATTGAGGGGTTTGTACCTCTTTCG
CCTCTCCAAGGGGGTGGTAGGCCTTGGAAAATATTATATTGATGGTCACTCACCACACATGTACTACGTCCCACTAAATA
TGATTTTTATGTAAGCGTCATTATATATATCATTTCATTAATGTGCTATCTATCGGGTATGATTATGCATTTTTCCTATG
ATGTCCATCTATTGTAGCATTGCATTGCATCCCATATACTTAGTACATTCAAACGTACTAATGCCTACATGATGTCACCA
TGTAGGGACCGGAGCACCGCTTGACCATCCTCCTCCGCGTGGCTAATACGATTTCCTATCAAGGTTATTGGTGAGTCCTC
CATTCCGGGGACGTTGCTCATGATCTTTTGCTATGTATAAGACTTTTCTTTTTAGTTATGTTTTGACTATGAGGGTGAGC
CCGGTAGTTTGTCTTGGCCCCCGCTAAGTACTCATGTTTAGAGGTGGTGTTGGACAAGTTGTGTATTATGCTTGAGCTTG
ACTCATCTATGGTATTTATGTATCATTTCTTCCTTTTTTTTCTCTTGCTCCCTTAGTCCCGATTTCCCCCTTTAATTATG
CTTATCGCTTATGGTCATTTTAATTGCTTCCGCGACCAAGGATGTGTAATGATACGCTATGAGGCTTGTTTGGGGTTCCT
TCGGGTTCCCCATTCGCCGGTCACGTCTAGGCCCTAGGCTTGGGTCGTGACAAACTCGTAGGATGATTTCAGAGACTTGG
CTTAAGACCTCAGTTCCACGGAAGTATTTTATGGGTCTTCACTTGTTCTACGGGTCGTAGAATGGGTTTTGTAAAAAGGT
TCCAAACTTGGTGAAATTTTAGAGGGAAACTTGGGTTCTACGGATGAGGTTTACGGACCTTAGAAAGTTAAATGGAACAT
AGAAAGGTATTGTGAGAAATTATTAAATTTTGGGTTTCTGAAGTTATTTCTATGGTTCACTAGTACGGGCTGTAGAAATT
CCTACGGACTGTGTGTTACAACCGTAGGGCTGCGCAACAGTTATTTTAAAAGGGTATTTGGGTCTTTTCCTATGCATCTA
ATACTTATACTACATTGTTTTACCCCGATTTCTTAGTCCTATAACAACCCTTCTACCCCAAAATTTTCCCCAACTCTCTC
ATTTAATCAAATCTCCAAAATTCTCTCCAAGGTTTTCTTCAAAATCCTCTCTCTAGATCAAGAAAGAAGAAGCTAGGGTT
TCCAAGTCAAGTCTCCTTTTTCACCATTTATTCTAGGCTTTGATTCTCAAGGTATGTAGGGCCTCATCAATGGGTTTCAT
TCACCCATAAAGCCCCAAGGTTTCCCAATTCTCCAAGTCAAATTTCAATTCAGTTGATTAGGTTTCCATTCAATTCTTCG
TGGGTTCAATTTGTTTTATTTCAATTGTTCAAATTTTGATCTTATTATGATTGTTTTGACTCAATTACATGCTTTCCAAT
TGTTTTCACATGAACCCATGCATTGATCATGATTTTGACTATGATAATTTACATGAATTTATGAAGAAGCGTGAATCTAT
GAATGATGAATTTATGAAGTTGTACATAATTTATTAAAAAGAAAAGTCTTATGATCTAGGTTGCTTTAAATATGAGCATC
AATGAAATTGTGAAAGGATTTCTCACATTATAAGGGATCATGGCCTTGTGAAAGGTTTCTCACTTAGATTTGATTCAAGA
TTTAATGAGCTACTCTATGATGTTTAAACTTGGATTAATATTTGCATTATCTTTTTCCATGTATGATGATAACAATATGA
AAATGACCATTCTGTTGGGATTTAACTTAGCACCGAAAGAACTTTGAGATGGAGGCTCAAATAGGGTAGTCTCTAGTAGC
AACCTCTAGTTCTACACTACTTGCCCTTGTAGGTTTTCCTTAAATGGCCTAGCTAGCAGATCCACATATATCATATGATA
TGATACGAAGTTCTACCTTAGAAAGTAGACTCTCCCTTCTCGATGTGGGAGTTACATCGGATTTCATGTTATAGCTCTCA
TGGTCTATTGTCGACTAAAGCTAATATCCAACAAAATGAACTAGATTTCCCTTAAAGATTTTATGAAGCTTTTACTCGTG
ATTTTAAGATGCATTGACCATAATTATGGCTTACGATTCTTCTTAATTTTTTTTACTATGTTTAGCTTGGTCATGCATAT
CATGTTTTCGATTATGTCTTCTTACAATCATGTTTTCATGTTTTTATGCATTTTTCTCATACTTAACACATTCCATGTAC
TAATGCATACTTGTGACTACATTGTTTCACTAATGTAGGGCTTGACGACTCTTCTCCCTCTGTTCGTGACTAGTTGACCA
TTTAGAGAGTTGAAGACTTGGTGAGTCCTCTTACTCCGAGGACGATGTTGCCTTTATTGCTTTAATATGTCTTTATGTTT
TGGATGTTTTATGTGGTGTACAGGCTACATACCAACCACTCATTTTGATGTAGTAGATGGTTTGTCAAGACTATGTTAGA
CTTTTGCTATAAATGTCAAACTCTCCTTTATATGAGATTCTTTACTCTTGTCTATTATATTGTGTTAAGTCTATATCAAG
TGTCTTGTGTAGGGCCTAATGGGGTCTTATACGCCATGTCACATCTAGGGTGTACTTTGGGTCGTGACACTTCTTAAGGT
TCAAATGACTAAGATGAGCACAATACAAAATGGACAAAATCCTCTATAATGCTCAATAATTGCAAAAGAGTCGATCCTCA
ACTAGACATGGAATAGGATTCAATAAGAATTCTGTAAAATCTGAAGAAAATCACTATGCCTTGTTCTACACTCATTGTGG
TCAACCTGGTCATCAGAACCACAAAAAAAATCTGGCCATTAAAAACAATCTCATTTTTATGAAAAGAAGGAATGGTGAAG
GAAATCTAAAACTAGTTCCCAACCATAAACCCTTACCCAAATGGACCAGAAGAAACTTGATTCATCCTTTCACTCATAAA
CAGGGACCCAAGTGGATCTGAGTACGTAAATCTAACCTCTAATGAATGTGCAGGAACCAGTAAGAGGGAAACAAAAGTAG
TGGTATCTAGATAGCGCATNNNNNNNNNNNNNNNNNNNNNNNNNNNNNNNNNNNNNNNNNNNNNNNNNNNNNNNNNNNNN
NNNNNNNNNNNNNNNNNNNNNNNNNNNNNNNNNNNNNNNNNNNNNNNNNNNNNNNNNNNNNNNNNNNNNNNNNNNNNNNN
NNNNNNNNNNNNNNNNNNNNNNNNNNNNNNNNNNNNNNNNNNNNNNNNNNNNNNNNNNNNNNNNNNNNNNNNNNNNNNNN
NNNNNNNNNNNNNNNNNNNNNNNNNNNNNNNNNNNNNNNNNNNNNNNNNNNNNNNNNNNNNNNNNNNNNNNNNNNNNNNN
NNNNNNNNNNNNNNNNNNNNNNNNNNNNNNNNNNNNNNNNNNNNNNNNNNNNNNNNNNNNNNNNNNNNNNNNNNNNNNNN
NNNNNNNNNNNNNNNNNNNNNNNNNNNNNNNNNNNNNNNNNNNNNNNNNNNNNNNNNNNNNNNNNNNNNNNNNNNNNNNN
NNNNNNNNNNNNNNNNNNNNNNNNNNNNNNNNNNNNNNNNNNNNNNNNNNNNNNNNNNNNNNNNNNNNNNNNNNNNNNNN
NNNNNNNNNNNNNNNNNNNNNNNNNNNNNNNNNNNNNNNNNNNNNNNNNNNNNNNNNNNNNNNNNNNNNNNNNNNNNNNN
NNNNNNNNNNNNNNNNNNNNNNNNNNNNNNNNNNNNNNNNNNNNNNNNNNNNNNNNNNNNNNNNNNNNNNNNNNNNNNNN
NNNNNNNNNNNNNNNNNNNNNNNNNNNNNNNNNNNNNNNNNNNNNNNNNNNNNNNNNNNNNNNNNNNNNNNNNNNNNNNN
NNNNNNNNNNNNNNNNNNNNNNNNNNNNNNNNNNNNNNNNNNNNNNNNNNNNNNNNNNNNNNNNNNNNNNNNNNNNNNNN
NNNNNNNNNNNNNNNNNNNNNNNNNNNNNNNNNNNNNNNNNNNNNNNNNNNNNNNNNNNNNNNNNNNNNNNNNNNNNNNN
NNNNNNNNNNNNNNNNNNNNNNNNNNNNNNNNNNNNNNNNNNNNNNNNNNNNNNNNNNNNNNNNNNNNNNNNNNNNNNNN
NNNNNNNNNNNNNNNNNNNNNNNNNNNNNNNNNNNNNNNNNNNNNNNNNNNNNNNNNNNNNNNNNNNNNNNNNNNNNNNN
NNNNNNNNNNNNNNNNNNNNNNNNNNNNNNNNNNNNNNNNNNNNNNNNNNNNNNNNNNNNNNNNNNNNNNNNNNNNNNNN
NNNNNNNNNNNNNNNNNNNNNNNNNNNNNNNNNNNNNNNNNNNNNNNNNNNNNNNNNNNNNNNNNNNNNNNNNNNNNNNN
NNNNNNNNNNNNNNNNNNNNNNNNNNNNNNNNNNNNNNNNNNNNNNNNNNNNNNNNNNNNNNNNNNNNNNNNNNNNNNNN
NNNNNNNNNNNNNNNNNNNNNNNNNNNNNNNNNNNNNNNNNNNNNNNNNNNNNNNNNNNNNNNNNNNNNNNNNNNNNNNN
NNNNNNNNNNNNNNNNNNNNNNNNNNNNNNNNNNNNNNNNNNNNNNNNNNNNNNNNNNNNNNNNNNNNNNNNNNNNNNNN
NNNNNNNNNNNNNNNNNNNNNNNNNNNNNNNNNNNNNNNNNNNNNNNNNNNNNNNNNNNNNNNNNNNNNNNNNNNNNNNN
NNNNNNNNNNNNNNNNNNNNNNNNNNNNNNNNNNNNNNNNNNNNNNNNNNNNNNNNNNNNNNNNNNNNNNNNNNNNNNNN
NNNNNNNNNNNNNNNNNNNNNNNNNNNNNNNNNNNNNNNNNNNNNNNNNNNNNNNNNNNNNNNNNNNNNNNNNNNNNNNN
NNNNNNNNNNNNNNNNNNNNNNNNNNNNNNNNNNNNNNNNNNNNNNNNNNNNNNNNNNNNNNNNNNNNNNNNNNNNNNNN
NNNNNNNNNNNNNNNNNNNNNNNNNNNNNNNNNNNNNNNNNNNNNNNNNNNNNNNNNNNNNNNNNNNNNNNNNNNNNNNN
NNNNNNNNNNNNNNNNNNNNNNNNNNNNNNNNNNNNNNNNNNNNNNNNNNNNNNNNNNNNNNNNNNNNNNNNNNNNNNNN
NNNNNNNNNNNNNNNNNNNNNNNNNNNNNNNNNNNNNNNNNNNNNNNNNNNNNNNNNNNNNNNNNNNNNNNNNNNNNNNN
NNNNNNNNNNNNNNNNNNNNNNNNNNNNNNNNNNNNNNNNNNNNNNNNNNNNNNNNNNNNNNNNNNNNNNNNNNNNNNNN
NNNNNNNNNNNNNNNNNNNNNNNNNNNNNNNNNNNNNNNNNNNNNNNNNNNNNNNNNNNNNNNNNNNNNNNNNNNNNNNN
NNNNNNNNNNNNNNNNNNNNNNNNNNNNNNNNNNNNNNNNNNNNNNNNNNNNNNNNNNNNNNNNNNNNNNNNNNNNNNNN
NNNNNNNNNNNNNNNNNNNNNNNNNNNNNNNNNNNNNNNNNNNNNNNNNNNNNNNNNNNNNNNNNNNNNNNNNNNNNNNN
NNNNNNNNNNNNNNNNNNNNNNNNNNNNNNNNNNNNNNNNNNNNNNNNNNNNNNNNNNNNNNNNNNNNNNNNNNNNNNNN
NNNNNNNNNNNNNNNNNNNNNNNNNNNNNNNNNNNNNNNNNNNNNNNNNNNNNNNNNNNNNNNNNNNNNNNNNNNNNNNN
NNNNNNNNNNNNNNNNNNNNNNNNNNNNNNNNNNNNNNNNNNNNNNNNNNNNNNNNNNNNNNNNNNNNNNNNNNNNNNNN
NNNNNNNNNNNNNNNNNNNNNNNNNNNNNNNNNNNNNNNNNNNNNNNNNNNNNNNNNNNNNNNNNNNNNNNNNNNNNNNN
NNNNNNNNNNNNNNNNNNNNNNNNNNNNNNNNNNNNNNNNNNNNNNNNNNNNNNNNNNNNNNNNNNNNNNNNNNNNNNNN
NNNNNNNNNNNNNNNNNNNNNNNNNNNNNNNNNNNNNNNNNNNNNNNNNNNNNNNNNNNNNNNNNNNNNNNNNNNNNNNN
NNNNNNNNNNNNNNNNNNNNNNNNNNNNNNNNNNNNNNNNNNNNNNNNNNNNNNNNNNNNNNNNNNNNNNNNNNNNNNNN
NNNNNNNNNNNNNNNNNNNNNNNNNNNNNNNNNNNNNNNNNNNNNNNNNNNNNNNNNNNNNNNNNNNNNNNNNNNNNNNN
NNNNNNNNNNNNNNNNNNNNNNNNNNNNNNNNNNNNNNNNNNNNNNNNNNNNNNNNNNNNNNNNNNNNNNNNNNNNNNNN
NNNNNNNNNNNNNNNNNNNNNNNNNNNNNNNNNNNNNNNNNNNNNNNNNNNNNNNNNNNNNNNNNNNNNNNNNNNNNNNN
NNNNNNNNNNNNNNNNNNNNNNNNNNNNNNNNNNNNNNNNNNNNNNNNNNNNNNNNNNNNNNNNNNNNNNNNNNNNNNNN
NNNNNNNNNNNNNNNNNNNNNNNNNNNNNNNNNNNNNNNNNNNNNNNNNNNNNNNNNNNNNNNNNNNNNNNNNNNNNNNN
NNNNNNNNNNNNNNNNNNNNNNNNNNNNNNNNNNNNNNNNNNNNNNNNNNNNNNNNNNNNNNNNNNNNNNNNNNNNNNNN
NNNNNNNNNNNNNNNNNNNNNNNNNNNNNNNNNNNNNNNNNNNNNNNNNNNNNNNNNNNNNNNNNNNNNNNNNNNNNNNN
NNNNNNNNNNNNNNNNNNNNNNNNNNNNNNNNNNNNNNNNNNNNNNNNNNNNNNNNNNNNNNNNNNNNNNNNNNNNNNNN
NNNNNNNNNNNNNNNNNNNNNNNNNNNNNNNNNNNNNNNNNNNNNNNNNNNNNNNNNNNNNNNNNNNNNNNNNNNNNNNN
NNNNNNNNNNNNNNNNNNNNNNNNNNNNNNNNNNNNNNNNNNNNNNNNNNNNNNNNNNNNNNNNNNNNNNNNNNNNNNNN
NNNNNNNNNNNNNNNNNNNNNNNNNNNNNNNNNNNNNNNNNNNNNNNNNNNNNNNNNNNNNNNNNNNNNNNNNNNNNNNN
NNNNNNNNNNNNNNNNNNNNNNNNNNNNNNNNNNNNNNNNNNNNNNNNNNNNNNNNNNNNNNNNNNNNNNNNNNNNNNNN
NNNNNNNNNNNNNNNNNNNNNNNNNNNNNNNNNNNNNNNNNNNNNNNNNNNNNNNNNNNNNNNNNNNNNNNNNNNNNNNN
NNNNNNNNNNNNNNNNNNNNNNNNNNNNNNNNNNNNNNNNNNNNNNNNNNNNNNNNNNNNNNNNNNNNNNNNNNNNNNNN
NNNNNNNNNNNNNNNNNNNNNNNNNNNNNNNNNNNNNNNNNNNNNNNNNNNNNNNNNNNNNNNNNNNNNNNNNNNNNNNN
NNNNNNNNNNNNNNNNNNNNNNNNNNNNNNNNNNNNNNNNNNNNNNNNNNNNNNNNNNNNNNNNNNNNNNNNNNNNNNNN
NNNNNNNNNNNNNNNNNNNNNNNNNNNNNNNNNNNNNNNNNNNNNNNNNNNNNNNNNNNNNNNNNNNNNNNNNNNNNNNN
NNNNNNNNNNNNNNNNNNNNNNNNNNNNNNNNNNNNNNNNNNNNNNNNNNNNNNNNNNNNNNNNNNNNNNNNNNNNNNNN
NNNNNNNNNNNNNNNNNNNNNNNNNNNNNNNNNNNNNNNNNNNNNNNNNNNNNNNNNNNNNNNNNNNNNNNNNNNNNNNN
NNNNNNNNNNNNNNNNNNNNNNNNNNNNNNNNNNNNNNNNNNNNNNNNNNNNNNNNNNNNNNNNNNNNNNNNNNNNNNNN
NNNNNNNNNNNNNNNNNNNNNNNNNNNNNNNNNNNNNNNNNNNNNNNNNNNNNNNNNNNNNNNNNNNNNNNNNNNNNNNN
NNNNNNNNNNNNNNNNNNNNNNNNNNNNNNNNNNNNNNNNNNNNNNNNNNNNNNNNNNNNNNNNNNNNNNNNNNNNNNNN
NNNNNNNNNNNNNNNNNNNNNNNNNNNNNNNNNNNNNNNNNNNNNNNNNNNNNNNNNNNNNNNNNNNNNNNNNNNNNNNN
NNNNNNNNNNNNNNNNNNNNNNNNNNNNNNNNNNNNNNNNNNNNNNNNNNNNNNNNNNNNNNNNNNNNNNNNNNNNNNNN
NNNNNNNNNNNNNNNNNNNNNNNNNNNNNNNNNNNNNNNNNNNNNNNNNNNNNNNNNNNNNNNNNNNNNNNNNNNNNNNN
NNNNNNNNNNNNNNNNNNNNNNNNNNNNNNNNNNNNNNNNNNNNNNNNNNNNNNNNNNNNNNNNNNNNNNNNNNNNNNNN
NNNNNNNNNNNNNNNNNNNNNNNNNNNNNNNNNNNNNNNNNNNNNNNNNNNNNNNNNNNNNNNNNNNNNNNNNNNNNNNN
NNNNNNNNNNNNNNNNNNNNNNNNNNNNNNNNNNNNNNNNNNNNNNNNNNNNNNNNNNNNNNNNNNNNNNNNNNNNNNNN
NNNNNNNNNNNNNNNNNNNNNNNNNNNNNNNNNNNNNNNNNNNNNNNNNNNNNNNNNNNNNNNNNNNNNNNNNNNNNNNN
NNNNNNNNNNNNNNNNNNNNNNNNNNNNNNNNNNNNNNNNNNNNNNNNNNNNNNNNNNNNNNNNNNNNNNNNNNNNNNNN
NNNNNNNNNNNNNNNNNNNNNNNNNNNNNNNNNNNNNNNNNNNNNNNNNNNNNNNNNNNNNNNNNNNNNNNNNNNNNNNN
NNNNNNNNNNNNNNNNNNNNNNNNNNNNNNNNNNNNNNNNNNNNNNNNNNNNNNNNNNNNNNNNNNNNNNNNNNNNNNNN
NNNNNNNNNNNNNNNNNNNNNNNNNNNNNNNNNNNNNNNNNNNNNNNNNNNNNNNNNNNNNNNNNNNNNNNNNNNNNNNN
NNNNNNNNNNNNNNNNNNNNNNNNNNNNNNNNNNNNNNNNNNNNNNNNNNNNNNNNNNNNNNNNNNNNNNNNNNNNNNNN
NNNNNNNNNNNNNNNNNNNNNNNNNNNNNNNNNNNNNNNNNNNNNNNNNNNNNNNNNNNNNNNNNNNNNNNNNNNNNNNN
NNNNNNNNNNNNNNNNNNNNNNNNNNNNNNNNNNNNNNNNNNNNNNNNNNNNNNNNNNNNNNNNNNNNNNNNNNNNNNNN
NNNNNNNNNNNNNNNNNNNNNNNNNNNNNNNNNNNNNNNNNNNNNNNNNNNNNNNNNNNNNNNNNNNNNNNNNNNNNNNN
NNNNNNNNNNNNNNNNNNNNNNNNNNNNNNNNNNNNNNNNNNNNNNNNNNNNNNNNNNNNNNNNNNNNNNNNNNNNNNNN
NNNNNNNNNNNNNNNNNNNNNNNNNNNNNNNNNNNNNNNNNNNNNNNNNNNNNNNNNNNNNNNNNNNNNNNNNNNNNNNN
NNNNNNNNNNNNNNNNNNNNNNNNNNNNNNNNNNNNNNNNNAAAGGCATTAGAAAGGTAGAGTGGCCTGTTAGAAATATT
TTTCTATCATTGTTTGCTTTATTGTTTTTTGTTATATTTCTGTTATAGTTAGTTCTATTAGCATTTAACTAGGTTCCACT
CTTTATGATTTCTTCTCCCTCTTTTGTAGCCAAAGAGAACTTATTTATCCTCTAGAAACATATTTTGATTCAGTATGCAA
GTTTGACCCCAACTTGTTTAGGACTGAGGCGTAGTAGTTGTTGTTGCTGTATGCAAGTTTGACCTAACTATTTAAGCATG
TTGATGCTATTCGTCTCTCTGGTTGTTTCTGTTGTTCATTAGCAAGCTCTATGCTCTTGATTCTACTTTCTGATATCACT
CCGGTTAGCTAATAATAATTGTTCTCTTCCTCCAATTGGTATGATCTGTAGGCTCTAAAGTTGTCCGCCCCACTCGCTAC
TGGTCTGATCTTGGTGTCATGCTGTCCTGGAGGCCAAGCTTCTAATGTGGCAACATATATTTCAAAGGGGAATGTAGCCC
TCTCTGTTCTAATGACAACGTAAGTAGTTCAATCTACTCTGTGGGAAGTTTCTTACTGTCAATAAGCTTTGCTATGGTCT
TGCAAGCCATGCTTTGTTATTGATGTGATGACATTCATTGCCAAGATAAAAGTAAAGTATGACTAATTTATAAACCAGAA
AAGTTAAAGAGTGCAATTTTATGTGTTTAGTAAAAGTCATGGTTACCCATTACTAAAACAGATGCTAAACCCTAACAAAT
TAGATATTAGATCCTGTGTTGCAGATGAATTTTCCCAGTTTCTTGTTTGATTTGCTGTGAACTAGTCCTATAATATTTGT
TCATTTCCTTGTCTTATATCAGATGAAAAGGTGTAGGTGGCACTACTTTGCTTTAAAAGGTCACTAAGTTGGGATAGTGT
ATACAGTTACTGAAAGCTTTAAGGAAGTAGTGCACCTACATTTTGACTATTATTTATAATTCCACTTAAATTAATTTTTG
TATATAAATCTGATCCACCTGCACACAAGGGTGTGACCTAGTAGTCTATGAAGTCGGTGAGAGCCATGAGGTCTCAGGTT
CAAACAACAGACACAAAAACACTAGGTGATTTCTTCTCATTTACCTGGTACTGGTACCTGTTGCTGGTAGGTATTTCGTG
GAATTAGTCAAGGTGCGTACAAGTTGGCCCGGACACCACAATTAAAACAAAAAAAAGAGAAAAGGATCCACCTTTCTGAT
TTGCAGAAGTGTGGAGCCTAGTCTAAACTTAATATTAACCTTTAACTTTTTTATCCAGAAAGACAATGGACATAGTAAAA
CAAAGTTTATCTGAAATTCATTTGCCAATGCAATCTGCAAATATCTGATTGTTGTTTTTGAGTTGTTTCTCCTTCCTGAT
GACAGGAAACCATTGATTTAGGTTACAATTTCTTGAATGCTTAGAACTTGTTTGGATGAGCTTATTGCCAAAAGGGACAA
GTTAGGAATTCTAACTAATTATTTCTGGCTTATTTTTGTCCTTTTGGCTTAAAAATAAGAGCTTGACTGTACTTTTTTAT
TTTACCTGAACTCTACAAAAATACTTAAAAGCTCTTAAAATAAGCCTATACAAACAAACTCTTAGGAGAAACATTATCCA
GCTTGTGCCATTATAATTAAATAAAAAACCATGCGAAAGGTCCATGCTCCTACCAGGTTCTTTCTTTTGCTGGTTAAGTG
TTTATTCACTGTTAGCATCTGAATAGTTCCATGCCTCATGACATCTTTAGAGATACATGTTGAAACTATCTCTACATTGC
ACTTTGTGGGCATAATTGTTCATGGGGGAGAGGGTATGTTTGTGGCCTCTGGCAAACACCTGACCAGATGATTGTTAGCC
GATCATAAAACTTAGTGTTTTTCCCAGATCTTTCTTTTTTTTCAGGATAGCGATCTGCAACCACATTATTAGAAAGACAG
TGATTGTAAAAGGTGGTAAAAGAAAATTCATCATAGGAAAGTGAACGACTGCACTTGAACTGTTAACCACTCTACTTTAG
CTTCCTGGGTCTGCAATAGCTTTTTGAAGCCTCTAGAAAGTGATGCCTGTTAAGGAGAAACCAAACGCATGCTATCATTC
GGTGCAAAATTAAGTTCACCTTTACAAGAAATATGCATTTGCATAGAACTGTGGAGAACTAATAAGCTAATGGCCAGAAT
CTTAGAGAATTTGGGGACTAAGGGTTTCTATGGCATCATTGCAGGTGTTCAACAGTTGGAGCTATTGTGATGACACCCCT
GCTAACTAAGCTTCTAGCTGGTCAGCTTGTCCCAGTTGATGCTGCCGTAAGTGACCTGTGCTGTTGCGTTCAATATTTGT
TTCATTTATCAAAATGTACTCATGTAAAGTGCTTGATGTACGCTATATCAGTCACACATCTGAAATTATCCTATAAATGT
ATGTTGTACACTGGAGAATATCTACACTATGCCTTGCACACACACCATAAATAACCTACCAACTCCACCAAGCTTATTTT
GAAGTGTAACACTTAACAGCACCAAAGTATGGCTGTTTAAAAGTTGGATTCTTCCCAAGAAAGCTGATAGCCCTCTAACT
TCGGTGATTAGCATTAAGTTTTGTGGTTTGCTTATAAAGACTTTCTTCGAGCCAATGGTCTTCTGTTTTCATTCCAGGGT
CTTGCTATCAGCACCTTTCAGGTTGTGCTAGTGCCAACAGTTATTGGAGGTAACTGGATATTTAAATATTTCACATTTTC
TTCGATAGAGAAATACAATAGGAAATCTGTATTTATGCCAATCTTGCTTTCATAGAGCTTTAAATAAGATATGCTATATA
AACTCAAGTTCACTTTGTTTTGCAGTCCTATCAAATGAGTTCTTTCCTAAGTTTACGTCAAAAATCGTCACCATCACACC
TTTAATTGGAGTTATTCTGACTACTCTTCTTTGTGCTAGTCCGGTAAGCTTGAAAAATTTACTGACTAGTTTAAGTTGAA
GGCATATTGGTGGTCTCTCTCTTTCTCTCACATTCTACGCTAACTCAGTTTGTATATCTTTTCTCTGAAGATTGGGCAAG
TCGCAGATGTGCTGAAAACTCAGGGAGCACAGTTACTTCTCCCTGTGGCGGCCTTGCATGCTGCAGCCTTTTTTCTGGGT
TACCAGATTTCAAAATTTTCATTTGGTGAATCAACATCCAGAACTATTTCGATAGAATGTGGAATGCAGGTAGTTATCTT
TTTGTACTTCTCAGCATACCAATGAACTAATCTCTGTAGCCATTCTAATACCTGTCTTGTCTTTTATACTCTTTGGTTTC
ATCTTATGCCGTACTATCTTCATTTCCCCTAGTTGAGCTCCATACATCACCATATTAAGAAGAATTATGTGATGGGTGCC
TGATAGAATGATAGTAAAAAGTATAAATCATGCAAAACGCTACCTAGTATATGTTTCACTATTTTCAGAGGTGGAAAATT
TGCTTTTTCTATCCTATTCAATGATGTGAAATGTGCTCGCCTTGTTGCCTTTGGCGAGAGGCGAGGCCTTGTCACCTATT
ACTGGTGATGCAAGGCGAGACAATCTCGCAAAGGCAAGGAAAGGTGAGTGGCGACGCAGCGATAAAAGGCGACAAAGGCA
TCACACCTTTTGTTATTTCTTATAGAACTGACATCAAATTAAATTAAAAGGAAATATTAGGGACTTCTCTTCTTCAAAGT
TCAGACTTCAGCACAAACCATGACTCTCTTCTTCTTCTTTTTCGCGGCTCTTAACAGTAGGCAGTGGACTGTGCACAGTT
TCTCATTCCTTTGTTTTGCATCCCTTTATTTGTATTTTCTTCTTCTTTCAATTTAGTAACTACTATGGACTTTTAGTTTT
TGAATTGAAATATTTGCTAATATGTTATTGCTATTGTTATTTTTGTTATTTATATATGCAATTAAATATTTTAAGTTTTT
AGTATTAATTGGTCCCTGACTTATTAAAAGCATGTGCTTCGCCCCTTTTCGCCTTTCGCCGTACAAAACACTGATCCTAT
TGAAGTATCATTAACTTGTGATAGTTAGCAATATAAGATTCTACTGTTGTTAATTATTAGGAACCAACATTCCTTCCCAA
AGTGGGGAATGGGAAAAGGACACTTGAATGAACTCTTTATTTAGAATGCTTATCATCTTTTGTGGGTTGTTGTTTTTGGC
GAGCATATTGTTCCCTAAATTAATAGTTATGCATAATAATTTGTGATATCAGCAATAAAAGGGGGCATCATCTTTTTGCC
AGGTCATCCAATCGTTTTACTATTACATTTAACAGAAAGTGTTTTGATGAAGTCTAGATAATGCAAACTATGGGGAAACT
ATGTAACTCTTGTCTTTTGTGTGCACAGAGTTCGGCACTCGGATTTCTACTTGCCCAAAAGCATTTCACAAACCCTCTTG
TTGCTGTACCGTCTGCTGTTAGTGTTGTCTGCATGGCAGTAAGACTCTGTACACTTACTTTTTTCATATACATGTTCATA
TGCAACAACTCTCGTCTATTATACTCCAAACATAATTCTTTTCGATGTTCTCTCATCGTTACCATGTTTCACAGCTTGGT
GGAAGTGCTCTAGCTGTGTACTGGAGGAATCAACCAATTCCTGTTGATGACAAGGATGATTTTAAGGAGTAACCTCCGCT
GCTGCTGCTGCTTCTTTACATGTCGTTAGTTTGTGAGATGAAGTTGAAAGATCCGGAGTCATGCAAATGCATGGTTGGTA
GTTGTATGCATTTCTTGGCTGCCTCTGTAATGAAACCTAAATTTTGGACCTTAGATTCAATTTAATTTGTAAGAAACATT
AGCACAGAAGAGCCTTCCAAAATGTTTTAGATAAATTGGTATTGAGCGAACTGCCTATGGCATTGTAAGCCAGTTTTAGT
GCTTGTAAGGCTTATTCCAAGTAAGGTGATAAAATGGGTCAAATTTATGGTTATTCGCTCGATTACCTCATTTTAATTGG
GTTGGTTATCCAATTATTTAAAAGTGGATCAAATATTGATCAACTCATATAATCCATCATAAAATGGGGTGGTGTGTGGG
GGGTGGGGGGGTGGGGGAGTGAACTAAGCAAATACCCCCATAAATGCAAATTAATTACAAATATATAACTAATGATAGAG
AATAGAGAGGTCATAGTCCTTCAGAAGCTCAATCCATAGACGATGCCTTGAATTAAAGGTCCCTTTGACTCATAATGTAC
CGAAGACTCCTATGATTAGTGTAGATCTCGCAACAAACTCCATACAGGTAGTGCCTTCGGCTCTTAACCCCAAAAACTAC
TGTTGTCAGCTCCTAATCATGAGTGGAATAGTTGCGCTCATGTAGCTTAAGTTGCCTCGATGCATAAGCAATAACTCGGC
CTCGCTGCATAAAAACACAACCCAGACCAACATCGCAATATACCATGAAGCCCTCGCCCTCAACTGGAAGAGTCAATATA
GGAGCAGTGGTCAGCAACTCTTTGAGCTTCTGAAAGCTCAACTCACACTCTTCAGACCACTCAAAAGGAATATCGAGATG
AGTCAATCGGGTTATAGGTCCTGCAATAGTGGAGAAGCCCTCCACAAAACCTTCTGTAGTAGCCCACTAATCCAACAAAG
TTCCGCATCTCAGTCACTAAGGTGGGCCTAGCCCAATCACGAATAGCCTCAATATTCATCGAATCTACCATGATGCCATC
CTTGGACACGACGTACCCCAAGAATGCTACAGACTCAAGCCAAAACTCACACTTTGAGAACTTGGCATAAAGTCATTAAT
CTCTCAAAGTCTGGAGCAGAATCCTCAAATGTTGCTCATGATTCCTGCTCCGCGAGTATACAAGGATATCATCTATGGAC
ACTATGACGAACGAATCAAGATACAGCCTAAACACCTATGTCATCAAGTCCATGAAGGTGGTAGGGGCATTAGTCAACCC
ATAAACATCACCAGGAACTCATAGTGGCCATATTGGGTCATAAATGTTGTCTTAGGAATTTCCACTGCCCTTACCCTCAT
ATGGTGGTAACCAGACCTCATATGAATCTTCGAAAACACTACGACACCCTGAAGCTGGTCAAACATATCATCAATCCTAG
GAATAGGGTAACCGTTCTTCACCGTCACCTTATGCAGCTGCCTATATTCAATACACATGCGCATCATCCCGACCTTTTTC
ACAAAGAGAACGGGAGCTCCCCAAGGCGATACACTTAAACCTAATGAATCTCATATCCAAGAGATCATGAAGCTGAACAC
TGAATTCATTGAGCTCTTCATGGGTCATCTGATAAGGCAGAATAGAAATAGGTCGAGTACCTGACTCAAGCTTAATAGGG
AAATCAATATCACGCTCTGGGGTAGGCTAGGTAGGTCGGTAGGAAACACATCTACAAAGTTACGGACAACTGGAACTGGC
TCAAGAAGAGGGACCTCCTTACTCACATCACACAAATATGCCAAATAAGATATAACACACGCTAGTTACTACCCTCCAAG
CCCGAATAAAAGAGATAACTCCAAACGTTGTGCTACAGCGAGAGCCCTGCCACACCACCAGGGGAATACTAGGCATGACT
AAAGTAACGGTCTTAGAGAAGCAATCTAAGACCGCACGGTAGGAGAATAACCATTCCATGCCAAGAATCATATCGAAATC
AAGCATATCAAGCAAAATAAGGTCAGCCGGGGCGTCACGTCCCAGGATAGTAACCAAGCAAGATCAAATGCCTGATTTAC
TATTAAAGACTCATCTATAGGGTCGACATAGGAAATGGCGTTGCCATAGGCTCAAAACTCAAACCCATACGAAAATCATA
ATAAATAGACACATAAGAAAAGGTAGAACCCGAATCAAATAAAGTTGAGGCGGGTTGCTGGCATAAAAGAATTGTACCTT
TGATCACATCGCCCGATGCATCAGCCTCCGCCCTCGCTATAGCTGCATAGAAGTGGCCATGTTCGCCTATGCCCTGGCCA
TTTAACCTACCTCTTGACCTACCTCCCCGGGGACCATCATGAATACCGTGATGATAACCACGACAGTCCTGCCCCTGACC
TCAACCTCAGGCTGGAGGTGCTGCTGGTGGAGCTTCTAAAGAATGAAGCTACTGAATGAGAGTGAGTGGATAGAGATGGT
AGGACTACTTTTGGAGCGGGAACAATCCGCCTACACAAAGGGCAATCTCTTGCTCAATGATCCCACTCTCTAAAATCAAA
ACAACCCAAAAATGATAAACTCCTAAAAGAACAGGCTCCACATCCTAAAGCACATGACTGGGACCCACGAATCTGATTAG
AGACAACCTTGCTCCGGGTGTACCAGTCACCCTTTGAAGTGTGCAATGAGGCCTGAACAAAATGTCTAGTTTGAAGTCTG
CTATGAGGCCTTAAGGATCAGGTGAAGGCTTCAGATCTTTCTCTCTCTTTGGGCCTGATGTTGCACCCCTGGCTGGTAAG
GGAGGTGGGCCCTACCTCGAGCTGTCGTGCGGTGCACATGAGCCATCCTGCAAAAAGAATGAAACAAGTGAGACTTCAAG
AAACCAACACATACTACATAAAAGCGATACAAAAGAGGGGAAATTCCTAAAGACACCTTTTAGCCTCCCAAAGATAGAAT
ACAGACGTCTTTACACCAATCTGTAAAACTCTACTAGATATTAGCTTTGTACAAGTGAGACTGGAGAACTTGGGGCTCTA
ATACCAACTTGTCACAACCTAATTCCTCGACTCATAATGGCACCTACTATAATTCGTCAGTAGGTAAGTCAACCTGTAAC
CCAGAACACCAAGTAATGAGTATAAAGGTAGAACTAAACAAAAATCAACCTAAACCACAGAACGAAACAGAAGTAGAAGC
AGACCAAAAAATATATATAAAGGATCACTTCTAGAACCTAAAAGTCACAAGTACAGAGTTGTCTAAAAATAAGATTACAA
GTACCAAAAGTGGATCAAAACAAAGTTTGTCTCAAAAAGAAAAAGACTAGCTAATTAGGTATAAAGGGAGACAGTTGATC
CAGGACACCAAATGCTCACCCTCATCTCTGAATCCCAAATGTTGTTGATGGCACGAACTATCACTATTGGTAGTTGGTAC
TAGAACCTGCATCACGAAACAAAAGCAGAGTGAAGCATGAGAACCAAAACAAAGGTACTCAGTAGGCATCAAAGACTGAC
TGAGCAAAAAGGTAAAGGCAACATGAAAGATAGAATCTAGACACACATAGAGGTCAAAGTGGATATGAAAGAGAGAACAC
AAACATACCAAAATTAAATCTAAGTACAACTAAACTAACCTAATTGAACCCCATAATCCTAGAAGGTACACTCATGCACA
AGTTTAAATAAAACCCAAACAGACCTTATATGCCCGATAGGTACACATAATAGCTATGTCTACTAAGAGAAGAGTACTAT
GTATCCAAACTCAAGAAGCAAAAATTAGGCTCCCAGCCCAAGTAACAACAAATACCCAAAATCGAATCAACTTTCAGCCC
AGCTAGCAAGAGTCACAAATCAATTTGGGCCGCCTATCCATGCAGTCCATTCCCACCCCAGCTAGTAAGAGTGACCCGTG
GGCTTGTCGACTTCGAAGAGGATCTCAATATATTAAGGTCGTCCAGCCAACCAATCCACTCCTAGGGGCATAAGCCGCCC
AGCTAGTAAGAGTGACCCGGGGGTGTGTCGACTCCGAAAAGGATCTCAAATATAACAAGACCAAGCCTCTATGGAACGAC
ATCCACTCACAAGAAATCACGAAAAGTCTCTAGGCCTGAATGCTCCAATCCCAAGTCAATCACGAAAGCACAAAATTTCC
AGTAACGCATCGGAACTGCAGAAATAGGGAGAGAGAGAATAGAATATCAATATACTGTGAAAACACCTAAAATAAGGCTA
ATGTTATCCGACCGAAGTCAGTTATTCTAGTCTACAAGGAATTAAGCCGTCTGAAACGACGTTGAAGGGGAAATAGGGCA
TCAAGGCTACAAATGTCATGATTCGATGGAAATCACTAGTCTAATCCTAAACTAAGGCCAAACATTCTCAATTATACAAT
AACAAAATCATACAAGTCAACTCACAAGATAAGAATAAACACATACCCAAATTGGCATGGTACTAATCTTGAAATAATGT
CGAATCGAGCCGAAAACATGGTTTCTAAGACATAAAATACGAACAACTAGCTATCCGCCCCCAATTCATTCTAATCAACA
TGCATTCAGTCATTCAATCTCAATCTAATAGAAAGGAATTCATAACCTACCTTTAGGCAAAGTGTGCGCGCTCCAAATCA
CAAAGTTGAAGCATTTCCCTTCTGTACGGTTTTCCAATGCTACCACACTATCAAAAATAGACTCACAACATCAATATAGT
CATTTCAATACCATAAATACATAAAACATAAACATACCAATTTAGGAGTCAAATAGGAATTTTGGGACCCGCGTCGAAAT
TTATGGAATTGACTCGGTCAAAAGTTCCTAAACAATACCCTGAACTTGTGTTCCAAAAAGGGACACAATTCGAGGCGCAA
AACAGCCAAGATGAGCAACATGCATAAAAACAATACAAACGACCAGGTGACCGAACTGTTAGTCCCTACAATTCATAAAT
GACTTGAGACCACTATGGGAACGCTCTAAACATAGGACATAAACACATAAATGAACTAGAGGGTCATTATAGACAGGGCT
TTCATTTTCTAGACCTCAGAGATTTTGCATTCCAGTACATTCATTCTACAACTAGACAATGCGGCTCATGCAATGTACTA
CAAATAGTGGTTTGCAGACGTGGTTCGAAAGTCTAAAAACTCAGTATTTTAGCCTGTCTTCTACGAGTATGGACCTAAGT
TCTCTAGAAGGAACTATGGTCTATACATGCCCTCATGAACGACCTCTACAGTTTTTAATCAGGGGTTTTTTAGTCTTTTC
CCACTTTTAATTCTTAAACTATGTCATTTTGGCCTATTCTATGTGGTTTTAAGTGATTCCTGAAGACCCTAACCTCTCAT
CATAAGATTTCTCTCAAGGAAGGAACTAGGAATCCAACCTTCAAGCCTTTCACCCAAGATTCAAGCTAGGGTTTTGTTCC
AGGTATGTGGTAACTTCATCAATGAGTCTCTCTTAGCCCACTGAGTCCCAAAGAAACCCTAATTTCTTCAAGTTAGGATT
CCCCAAAACTAGGGTTCATATGTTTTTCATGGCTTTTTATTGAAATTCAGTTTCTACTTTATGATTAATCTTAACTACAT
GATTTTTAATATAATTTCATGATTTCAATGATATTTTCATGAACCGATAGCATGCAAGTATTTTCATGATCAGAATTATG
TTTTTTTCATATGCATGTCTCAAATTATCATATTTTTTTTATGAATTATGATGTTTTCAAATAAAGTGTCTCTCTGTTTA
TATAAATATCACTTTTTAAATGTTTTCAGATAAAGTATCTTTCATATTATGTTCATTTATAATGATTTATGAGCTACTCA
GTATTTATCATGTATCAGTATGATTTAGTTGTATCATATTATTACTATTTCTAGATTTATGCATAGTTCTGTTAGGAGTA
TACTTAGCACGGAGTGAACTTTTGGGATGAAGATTGTCTAATATAGACATTAGCTAGTGGATCCACCTTAGCTCAAATAT
TAGGTCCTTATCTTGACAAGTATGGACACTCTCTTTTTAGTGTGGGACGAGTACATTGAACTCCATGTACTAGGTCACAT
GGTTTATATTGATTTTACTATCTCCCACAGTCAGATTTTTAGATATTGCATGACCTTGTATATATGTATTTCAAATCAGT
ATAACTCAACTTCATGTTATTTTTCTTGGTCATTGCATAAACATGTTTTACAGATCCAGTATGTTTAGATATCATGCTAA
TTATGCATTTCCTCATCATAGTACATTTCAAGTACTTAGTGCATACTTTCTATCTAAATTGTTTGATAATATAAGTTTTG
ATGCTCGTTATAAGGGTTGTGGTTAGTCCTATCTCTGATCATCTAGAAGAAGTATTCGTGAGTCATCATTTCCTCAAACA
ACCCTTATATTTCTTTTGGTATTAGACTTTCAGTTTTAGACATGATAGAGTAAGCTAGGGGTTTGTCCTAGCAACTCATG
TTAGTAGAGGCTTTTCAAACAGTCATTTAAATCCTACCATGTTATGTTGTCTTTCAAATATCATCTATCTCAGTGTTATG
GGTTTTATCTAGATATTCAGTTTTACCTTCCACGTATGTATTTCAATTTGTTATTGATTTTGTTAATCTAGTGTCATGTA
ATTCCATGAGGTTAGCTTTGGGTTATTTGTAGCTCTAAGCACTATGTCACATATAGGAGTAGTCTCGGGGTATGACAAAC
ATAGTATCAGGGCATCAGGCTTAAGTGTCTCAGGGTATCTGAAAGCCGAATTAAATAGAGTATTACTCATGGGTGTGAAG
CGCGTCATATCTATGAATGGGAGGACACAAAATGTTTTAGAAAATAATTGATTTCTTTCATACTCTTAGTCGTTCAAATC
TATAAAGTCTCATTCTAACTCATGCTCTACACGTTTAAAGAATCATGTCTCCAAAAATAGCTTAGTTAGAAAGAATCAGA
ATGAGGAGCAACAAGAACCTCCGGCTCCGATTGACCCTTTGGCTGAACAATCACTTATGTTGAGTTTAAGGTTGTTTCCA
AGTGCTAGACCAAGCTATAACTGCTCAGGCCAATCGAGAAGGTGTGGGTCATGTGAATTCAAATATGGGTACCGCCGCAA
TTAGAGTTTTGGACTTCACTCGATTGGACCCTCCAGAATTTCATGGTTCGTAAGTGGATGAGGAACCACAAAATTTTATT
GAGAGTATTCAGAATATCATTGAGATTATGGGTGTCACTCCGTTGAGAGTGAAAATTTGGCAACTTATCAATTGAAGGGA
GTTGCTCAGATTTGGTGCAAGCAATGGAAATAAGAAATGTGTATTGATGCAAGCCCACTGGGCTGGGAAAAGTTCAAGGG
TGCTTCTCTAGTCTGGTTCTTCCTGCTTATGATGAGAGAGGCTGAGGTGTAAGAGTACATAAATTTTAGACAAGGTAACA
TGGCACTGAAGGGGTATTCTTTGAAGTTTAATAAACTATCCAAGTATGCCCTGACTATGGTGGACGACTCTAGGGCCCAT
ATGAGTAGGTTTGTCTCTGGTGATTCTGAGATGGTTTAAAAAAAGTGTAGAACTCTGATGTTGATAAAGAAGATGAGCAT
ATCTCATTTGATGAATCATGCCCAACAGATTGAGGAGGAAAAACTTAAAGAAAGTGTTAGGGTTAAGAAGAGGGCCCGAA
TAGCTAATGTGGACTACTCTCATTAGAGATCATGAGGTGGTAGTTGTTCTCAGCTCTGTTTGAAAGATTTGGGCCCGGCC
CCATCTTTTACTAGTGTTCCTGTGCCTAAGTTTAACAATGATATGGCCAAGCTCTAAGTCATAGGGTAGTGTTTCTAGAT
GACATTCTTTCCTCGCATGTCAAAAGTGTGGTAAAAAACATCCGGGAGAGTGTATGGACGGTACTAGTAAATGTTTTGGA
TGTGGTAAGACTTGTCACAAATTGAAGGATTGCCCATCGGCTATAGTCAATGGTAGAGATGTTCGTTAGCAAACTCAACC
TAATGATCCAGCAAGTCGCTCAACTCAATAGGGTACCATCTAGCACTGGTGGAAAACAAGGCTAAGATAGGTTATATGCT
CTTCATACTCGAAAGGGTCAGTAGGATTCCCCTGATGTGGTCACTGATATGTTACGAGTCTTTCAGTTTGATGTTTATGC
GTTGTTAGATTACGAGCCACACTTTCCTCCGTGACACTTTATGTTGCTATGAAATTTAATGTTAGTCCCCAAATCCTATC
AAGACCCTTCTTAGTCTTTACTCTTATTGGTGAGTTGGTTTTAGCTAAATGGGTATACATAAATAGTCTTTTCACAACTT
TTCAAAAAATCACCTCAATTTATCTAGTAGAGCTACACATGGTTTATTTTGACATCATTCTAGCCATGAACTGGCTACAT
GCTTGTTATTCCTCAGTCGATTGTAGAACTAGAGTCGTTAAATTTCAATCTCCAAAAGAACCAGTAGTTGAATTGAAAGG
TAGTACCTCATCATCTATAGGTTAGTTTATCTTATGCCATAAGGACAAAAATATGATTTCTAAAAGTTGTATCTATCATC
TAGTTCGGGTTATGGATACTCGTATCGAAACCCTAACTTTTCAGTTAGATCCTGTAGTGAATGAATTCCCATAATTGTTT
CTCGAAGATCTTCCAAGAGACCCTCTTGAAAGAGGATTAACTTTGGAATAAACCTTCTTCCATATACATAGACTATCTTC
ATCCCTTCTTATAGAATGACTCCAACTTAGCTTAAGTAGTTGAAAGATCATTTAAAGGACCTTCGGGATAAAGTTTCATT
AGACCTTGTATCTCTCCATGAGGTGCTCTAGTTCTCTTCGTGAGTAAGAAAGATGGTTCTCTTAGGATGTGTATTGATTA
CCGTCAATGAAACAAGGTCACAATCCAAAATAAGTATCACATCCCTAGGATTGATTACTTATTCGACCAATTTCAGGGTG
CCAATTTCTTTTCAAAGATAGACCTCAGATTAGGCCATCATCAGCTAAGAGTTAGAAAATGTGATATTTCAAATATAGCC
TTCAGGACTTGGTATGATCACTATGAATTTCTAATTATATTTTTTAGACTAACGAATGCTCATGTAGCTTTCATAAATTT
GATGAACATGGTGTTCAAATAGTATTTAGATATATTCGTCATTATTTTCATATGTGACATTTTGATCTATTTGTAACACC
CTAGAAATTTTTTGAGCTAAGACTACAACCGTTCTTCATAGTGAGTGAGATTTTTGCAAGGAATTTAAAATTTCTTGAGT
GTTAAGGTCACTCTATGTAGCACCTTAAGTTCCAAGAAGAACTTAAGAGAGTTCATTCAAGTCATTCCTAAGTTCTCTTA
AGTTTTGGGTCAACTTCAAATGACCATAACTCCTAGTAAAAGATGAGTTAGGTGAGCTACAAGATAGAAAATTAAATCCC
TTCGAGTCCTCTTTCCAATGCCACCAAGTTTGCTCAATTCCGAGCTCTGAGTAAAATGTTATGACTGATTTACTAACGAC
ACGCAAACCTGGCAGCAGCTCCGCGATTGCTCCTCGACGCGGAGCCAATACGGACCTCACTGCCTGGTGAAAAATGATTT
CGACTCCCAGCTCATTTTATTTATTTCTTTAAGGGTATTTTAGTCCTAAAAACCCTTAGGAGGTCATCTAAATTGCCCTA
AACGTTTAGAAAATCAGTTTTTCATAAATCAAACCCTCCCATCCACTCCAAAAGATTCTACGCTCAAGAAAATCAAGAAA
CACTAAGGCTAAGTTCATCTTCCCAGATTTTCCTTCAAGTTCTTCAAGAAGATGATTCTTTTAGGTATGTAAGCTTCCAT
AGTGTTGGGTTTGTTCACCCTCACACCAATCATGTTTAATTCTATCCTTGAATTCGTTTTTGAGATTGAATTATTAAGTT
TTTGAGAAGTTCTTGAGTTTTAGCCATTATTGAATGTCTTTGAGTTCTTCAGGTTTGAGTTTTGCAAACGAGTTGAGTTC
CTTGATAGATTTTATATGGGTTTCATTGAAATTGTTCTAGATTTCTGAATTTTTGTGAACTTGGTCGATAAAACTACTTT
GAGTGAGAATTGAGTCAAATTTGGGAGAGGAAGAAACGATCGGGCAGATAATTGCACTTAGGTCTGCGTCGCGGAGGCGC
TTAAGTTTTCAACATCTAGTCGATCACCTCCTCTCCGCGTCGCAGAGAGGATACGGAATCCTCTGCCTCAAATATATTTT
AGCAATCAACAATTTAATTCCATCTCCGCGTCGCACCAGTGTTCTTTAATTTGGGTATTTGCCCGTTCTTGTGATCAACT
ATCTTAACCCTCCTAAATCATTGAGAGGTCCTACATTCCAAAGCATAACCCTTGAATCCATAATTCAAATTCAAGGTAGA
GTTAAAAGTTAAGTCTTGAGTGTTCTCTCAAACATTTCTTTGGGAAAGTCCCTTTGAGTCCTTTGAGGAGTTTTCTACAA
CTTCTAATAACTTGTTTCAAGACTCTAGTAAGTGAGCATGAGAGTAAGGAGAATGTATTCATGAGTCTACACTATCACCT
AGATCCTTCATATCATGAACCATAACTCTTGAATTCATAATTCATATTCAAGAGAGAGTTAAGAGTAGAGTTCAAGAAAG
TCTTTGAGTTCAATTGTGAATCCTTTGAGATCCACCATCGATTTGAGTTAAGTTTTGAGAAGTAAGTATGATAATGAGAA
GATTTGTATACCTGAGTTACTTGTTGATATTTTGACCCTTGAGTCAAGTCGTTCATGCCCATAACTTCCGCATGAACTCC
ATCAGTTTAGTATCTTTGAAAGAAGTAGTATCTTCGAGTTCTAAGTCTTGAGTATCAAGTTTCTAACCCTTCCAAGATTA
TAATCCTAATCATGGGACTATTACCTATTACCCATGAAGTCCATGAGTTGAGTTGTTCATGCCTATAATTCCGCATGAAC
ATTATAAGTCAAAAAATCTTGAGATGAGAAGTATCTTTGAGTCCTTGAGTTGAGTAGTTCATGCTTATAATTTCGCATGA
ACCCTCTGAGTTGAGCATTCCTGAAATGAGTAGCATTAGTGAAGTTCTTAACTTCCAGGTATTGAGATCTATCTATGGTT
ATTGAAAACCTGGCATCAAGTCATTCATGTCCATAATTCGGCATGAACCATATTTTATAAAGTCTTTTACAAATGTTTTA
ACTTTGTTTTAAGACTTAAGTTTGAGTTCAGTAAAGAGTAAAGTTGAAGTTCATTTCTTCAAAAGTATATGGGGACTATG
TATTCCCAAAAGAGTTTAAAATGTTTTCACATTTAAATAAGAACGGAAAACTAAGATTTTCAAAAGAGCCTTTGAGCTAG
TGTTTCAGTAAAAAGCCTTTGAGCTAGTTTTTCAGTAAAGAGCCTTTGGGCTAGTTTTCAGTTAAAGAATAAATGCTTTC
ACAATAAAGCAAGAGAGGAAACCTTGATTTCCAAGATAGCCTTTGAGCTAAGTTTTTGAGCAATTATCTCAAATCACAGA
AAGAAGTATGTTTTAAACATAAAGAGCTAGTATCATATTTTGGGAGTAGTATTGAGCACCGATATGGGGACGAGCTTGAG
TTCAGATAAAACTTGTATGCATAAACCATGTAGCCATCATGGGTAGAAAAGGGTCATACTTTTTAGATACATCTTTTTCG
CATAGACTAGTGGATCCACTTAGTAGTTCAGGTCTTATACTTGTGGCAAGGTATAGGATGCGTTGGCAGCGTGAGGGAGA
TCGTTGTGTCATCACAATAGCTCTTATGTGATGGTTGTCGGTTAGAGAAACTCCCACAGCAATACTTTGTATTTTTATAT
ACATCAGTTTATTTGTATTTTTACATACATCTTAGAGTTATTTGTATCTTTGCATACACATAGAGTTGACATCATGTTTT
AAACAACTTTTATTTAGATTGCATTTGTTTTAAACTGTTTTATATTGAAATGAGTTCAGTTATGATGAGTTGAGTTGAGC
CAGGTAAGTTCTTTAGTCCTTTGCAGATTCTTTTCAAGCTTATGTTTATGCTTTAGAATTACTCTTACATGCTCGTACAT
TCCACATACTGAGCCATTTGGCTTGCATCTTCTCATGATGCAGACACAGGTATTCAGGATCATCAACAGGAGATTTGTTG
ATACATTCGGGAGTTCGAGTTAGCTATGGTGAGCCTCCTTATTTCTGGAAGATTTCATTTACTTTTCAGTTTAGTCAGGA
TGTCGTGGGTCTTGTCCCGACTTCCATCTTTATCAGTTAGAGGCTTCATAGATAGTCAGTATAGTTGAGAAGTCTGTATT
ATTCATTTATTTTATTAAATGTTTTAAAGACTTAAGTTGCCTATTTTATGGCGAGTTGAATAACTTATTTTATTCAAAGT
TTTCTTTTGAGTTAAAGCTTTCTATTTAAGTTTCATGAATTTTATTCAATTTTTAAGCTTTTGCATGTTTGAGTTAGTCT
TCTGCTTGTAGTCAGCCAGGATGAGGGTTCACTTGGGGACCAGCAATGATCTTCGAGTGCCGGACACGTCCAGGGTGTAG
AATCGGGTCGTGACACTATTCTCAGAGTGAGGATGAGCATGTAGGACATTTGAGGATTATCTTAGATATTCTTAAGGACA
ATCAGTTGTTTGATATGTTTAGTAAGTGTGAATTTTGGTTGAGGTATGTAGCCTTCCTTCGCTATATAGTTTCGAGAAAG
GGAATTCAATTTGATATTAAAAATACAGAAGCAATTAAGAATTGTCCTAGACCTCTTTCTCCATCAGAGGTATTCGGAGT
TTCTTGGGTTTAGTTGGTTATTATAGACAGTTTGTTGAAGGATTTTCTTTTATCACTTCTCCTTTGACTAGTTTTGACTC
AAAATAAAGTGAAATTCCAGTGGTTCAAAGCTTATGAGAAGAGTTTTTAGGAGTTGAAGACTCAACTTACTTCAACCCCA
ATTTTGACTACACTGGAACGTTCAGATGATTTTATGGTGTAGTTGATGCCTCTAGAATTAGCCTAGTTTGTTTGTTGATG
CAACTTGGTAAAGTCATAGCTTATGCTTCTAGGAAACTCAAGGTTCATGAGAAGAACTATATGAATCAGATTTAGAGTTG
ACAACGCTGGTGTTTGCCATGAAGATTTGGAGGCACAATCTCTATGGTATTCATATGGATGTGTTCACCAATCATAAAAG
TTTTCAGTAAGTGTTCAAGCACAAGGACTTAAATCTTCGCTAGTGGAGATGGTGCGAGTTGTTAAAATATTATGACATGA
GTGTCATTTACCATTCAAGTAAAGCGAATGTAGTTGTAGATACTTTTAGTAGATTTTCCATAAATAGTGTTGCTCATATT
GAGGATGAGAAAAAGAAGTTAGTTCGTGATGTTCACAGACTTGCTCAATTGGGAGTCTGTTTTGTTGATTCAAAAGATGG
TGGAGTTATTTTTCAAAATGGGTGAGAATCATCTCTTGTTGGATGTTAAGGCAAAGCAAGGTGATTATCCATCTTTGGTT
GAATTGAAGAAAGCAGTTCTTGAAAAAGCTATTGAGGTTCTCCCAAGGGGGAGATGATGTGCTTCATTATCAAGGTCGGT
TATATGATCCAGATGTTGATGGGTTGAGGCAACAGATACTATCAGAAACTCACAATTTTCTATATTCTATTCATCCAAGA
ACCACTAAGATGTATCAGGATATATAGGAAGTCTATTGGTGGAATGGGATGAAGAAGGATATTGCACAATTTGTGTCTAA
ATTGTCAACAAGTTAAGGTTGAGCATCATAAATCAGGTGGTATGACTCAAGATATCTATATTCCTACTTAGAAGTAGGAA
GATTTGAATATGGACTTCATCACATGTTTTCCTAGTACACGCGCCAAAATGACTCAATTTTGGTGGTCGTAGACCAAATG
ACTAAGTCATAACATTTTCTTCCAATTAAGACTTCCGATTTAGCCAAGGATTATACCAAACTGTACATTCAGGAGTTGGT
TAAATTTCATGGTGTGTCATTGTCCAATATCTCATATAGGAGTACTTAGTTGACCTCTCAATTTTGGAGATCGTTTAAGA
AAGGTCTTGGTGCTCAGGTGTCACACCCCAAATTTTCAAAACGTCTAAATTAACTTATATCTTCATGGAAAGACAAGGAG
GGTGGATAATAAATTAAGAATGGTGTGGTATGTCATATTTTAAGTGTTCAAGGTTTGTATCTCAAGTTCTAAAGTTAGGT
AAGTGGCAAAATAAAAGTTGGCGAAAGTTATCGTAAGTTCCTTTTTAAAGATTTCTCTACAATTTGGGTCAAATGTCTTG
GATGTTTTCTCCCAATATATAAATAAATTGAATGCCTATCACCCATTAAATCGAAGGTCTACGAGTCTAGTTTGCAACGC
ACAAAACCCCGTATCCAACCGACATCGGAGTAAAAAGTTATGAGGGTTTTACTAGGACTGCCGGGGCAGAATCCAGGTCG
GATCCGAGTTAGGTCAAAAATGTGGTATGTCGGCTTACTCAACGTTTTAAGCCATGAAAACATTTCTTTTCACTTCCAAA
CCAGAAATAAAGCTTAAGAGAGGGTTCCTATGGAGTCCTTGCGTGATGAAGGTTAGTTTTTGATGATTTCTACCAAAGGT
TGCCCCCGTGCCTACAAACGTGATCTCTACACATGGCAATCGTTTTTCCCTTCTATTAGCTGCGTTTGGAGCTAGTTTTT
GAAGATATAAATTTGTAGTTATTGTTGTTTCTTGAAGGTTTACACTTGGTTAACTAAGGTAATCATCTCGGGACTCTTTT
ATGACTGTTTTTATGAATTTCTACAGACGTTTTGACAAGTTGGGGAAATATGGAAAATCTACCGATTTAAGATTAATTAT
GAACTGTTTATAGGTGCGTACCAGTTGTGTATATGTAGTGTTTATGAAGATTAGGACATAAGGAACAACTTTCGTGAAGG
AACTACAGTCTTTCAAGTGTTCATTGGAAAGGTATGTTAAGGCTATTCCCTTCGTTCGACATGTTTCCTTAGAGTTTGGA
AGTGAGGCTAAATTGCTCGCCTTTAGCCTATTCAATTGTTTGTTGTTGCCCTTTGGGATATTGTGGTTAGTTGTTGAGCT
ATGAACTACCTATGGGGGCTATGATGTTGTCTAATAGGACTATGTTATTAACAAAGAGGGCTATGTGTTTCCTACGGGAC
TATATTGATGTCAAAGAGTGTTGAATTTGATGCGTGACAAACGTGGTATCAGAGCAACGTCGTATCCTAAGGAGTCTGCA
AGCCGCGTCTAGTAGAGTCTTGTTTATAAATGTGTTGTTGACCATATTCGATAAGCAAGAAGCTATCGGGCATGTTAGAA
TGACTATCCTTCTTTTTCTCACCTCGTGCTATAGAGCGGTGTCTTAAGGGTTGAGGTTTCTGGCTTATAATTGATACTTG
TATGCAGATAGAGATGCCTAACACCAGACAGACCACAGCTAGCTAGGGGCTAGATACAGCTGCAGGTGAGGGTACCGGCA
AGGTACCACAGGGGAGGTAGCCCATTGTGAGACCCAGGGGAAGACATCTTCTCATCCCCCTATAGCTTCTCCACCGCTTC
AGGAGCCTCTGAGGGCTATAGGACTTTCGGCTCCACCAGCAATACCACCTCTAGTTCCTCTTATTCCATCTGATCAGGAT
TTCAAGAGTGCAGTATGTATGTTAGCATGGTTAGTAGTTGCACAGCGCCAGATGTTGGCGGACCTTCTGAAGGGCCCAAA
AGTTTGAGAGTTCGTGAATTTCTTACCTTGAATCCTCCACAGTTTACAGGAACAGATCACAGAGAAGATCATCTGCACTT
TGTTGATTAGCTTCATAGGATCTTTAGAGTCATGCATGGCTCAGTGACTGAGTTAGTTGAGTTAGCAGCATTTCGATTGC
GTGATGTTGCAATATTGTGGTACGAAAGTTGGGAGAGATCTAGGGAAAAAATGCATCTCTACCTACTTGGGATAGCTTTA
CAGAAGCTTTCATAGATCACTATTTGCCTCGAGAATTAGGGATGGCCGGGTGGACTAGTTTCTGAACCTCCGACAGGGCA
GCATGAGTCTCCGAGAGTACGGGCTGAGATTTGACTCATTGGCTAGATATGCACTAACATTTGTTGATACGATGCATGAC
ATGGTGCGTAGATTTATGAGAGGGCTCGACTCAGACTATATCTACACTTGTTCTACCATGATAATACGGATATCTCGCGA
ATTTAAGCCTTTGCACAAGGCCTAAAGGATCGCCACATCTACAGTATGAGTGAGAGGTCGAGAGAGAGACAGAAAAGGGA
TAGGCACACTGATTCACATGGAGATTTTCAGGGTGGTCCAACACCCCGATATTCTATTAGGCCACCTAGACCTCCACCAC
AACAGTTCCAGGGTAGTAGATTTGATCGTCAGGGAGAATCAGGCCCAGATGAGGGTTCACAAGCATCAGGATATCACCAG
CAGAGGGGTTCAGGCCAGGCTAGGACAGCCCCACCGCGTTGCGCTACTTGCGGTAGGATGCATTTTGGGAGGTGCAGACA
GGGTTCCACAAGTTGCTAGTCTTGTGGATAGGAGGGGCATGGGTGGAGAAACTGCCCGACCATAGGTCAGGGTGGTATAG
GTCAATAGTAGGTTCCTCCTTATCAGCACAGTCTCCAGGGCATGGACCCCAGACTTCAGCAGGTAGAGGTAGAGAGGGAG
CATCTAGTTCTGGTAGTGGACAAAACCGTACATATTCATTAGCCGACTGACAGGACTCAGAGTCATAACCAGATGTTGTG
ATAGGTACATTGATTGTTTTCTCCTATTATGTTTATGCTTTGATAGATCTTGGATCTACTGTCTTAAATTACTCCATTTA
TTGCGAGGAAGTTATGTATAGTAGCAGAGTCATTAGATCGACCCTTTATTGTATCTACACTAGTCGATGATTCTATTATT
GCCAGGAGAGTCTATAGAGGTTGCAAGGTAGAAATTATCAACTGTTAGACCTGTGTAAACCTCGTAGAGTTAGAGATGGT
CGATTTCGATGGGTATGGACTGGTTAGCGTCTTGTTATGCTAATGTTAAGTGCCGGACCAAGATTGTTAGATTCCACTTT
CCAGGAGAGGCAGTTCAGGAATGGAAAGGCGATACAGCAACGCCGAAAGGTAGGTTTATTTCCTATCTTAAGGCAAGGAG
GATGATTACTAAAGGTTGTATTTATCATCTTGTTCACGTTCATGATATAGATGCAGAACCACCTACTCTTTAGTTATTCC
GGTAGTTAATGAGTTTCTAGATGTATTTCCAAACAAACTCCCTGGTATCCCTCCATGACGGGAAATTGATTTTGCTATGA
ATATGCTTCCAGGTACACAACCCATATCTATCCTTCCTTATAGAATGTCTCCTGCTGAGCTAAAGGAGTTGAAGGATCAG
CTGAAAGATTTGCTGGATAAAGGCTTTATTACGCCTAGTGCTTCACCATGGGGTGCGCCAGTGTTATTCGTAAGGAAGAA
AGATGGCTCACTAAGAATGTGTATGGATTACCTACAGCTGAATAAGGAGACTATAAAGAATAAGTATCCCCTTCCGAGGA
TCGATGACTTGTTTGATCAGTTACAAGGTGTTGAGTGCTTCTCAAAGATTGATTTAAGATTAGGGTACCAACATATACGA
GTTCGGGAGAAAGATGTTCCAAAGACAGCTTTTAGAACCAGATATGGACATTTTGAGTTCTTGGTAATGTCTTTTGGATT
AACTAATGCCCCAGCAGTTTTCAAAGACCTGATGAATAGTATATTCAGGCCGTATCTATACTTGATTGTGATTGTATTTA
TTGATGATATTTTGGTGTATTCACGTTCAAAAGCTGAGCATACAAATCATTTGTGAGCAGTCCTTCAGGTTCTTCGAGAC
CGAGAACTTTATGCAAAGTTCTCTAAGTGTGAGTTCTAGTTAGACTCTATAGCTTTCTTAGGTCATATTGTATCAGATGC
AGGCATTGCGGTTGATACATAAAAGATTGAAGCCGTAAAGACTTGGCCTAGACCCATGACTTCGACTAAGGTTTGTAGTT
TCTTAGGGTTAGTTGGGTACTACAGAAGGTTTGTAGAGGGGTTTTCTTCACTTTCAGCACCATTAACGAAGCTGACTAAA
AAAGAAGCTAAAATTCAGTGGTCTAAGGCTTGCGAGCATAGTTTCCAGGAGCTGAAGAACAGGTTGACATCAGCACTAGT
TCTAGCATTGCCAGAGGGTTCAGAAGGCTATGCGGTGTACTGTGATGCTTCTGGTGTTGGGTTAGGATGTGTTCTAATGC
AACATAGTAAGGTTATCGCATATGCTTCAATGCAGTTGAGAAAGCATAAGAAGAACTATCCAACCCACGATTTAAAGTTG
GCTGCAGTTGTGCATACGTTAAAGATCTAGAGACACTATTTGTATGGCGTTCATGTTGACATCTTCACAGATCATAAAAT
CCTTCAATATATCTTTAGACAAAAAGAGTTAAATCTACAACAGCGTCGATGGCTTGAGTTACTGAAAGACTACGATATGG
ATATTTTATATCATCCAGGAAAGGCAAATGTGGTAGCCGATGCCCTCAGTCGAAGATCTATGGGTAGTTTATCCTATTTA
GGTGTTGCGAAGCGTGAGCTAGCACGAGAGCTTCATCAGTTAGCTAGCTTGGGAGTTAGATTGTTAAAGGTAGAAGATAG
TGGGGTAACAATTCAGGACACAACAGTATCATCTCTAGTTGTAGAAGTAAAATCACGGCAACAAGAGGATCCTAGCTTAG
AGCAGCTTAGAGCCAAGGCTCAGGATCAGCAGTCTTTAGCATTTGATATAACAGGAGATGGAGTCCTTAGCTATATCGGT
CGATTGTGTGTTTTGAATGTTGCAGGGCTTCGACATCGGATTATAGAAGAGGCACATCATTCCCATTATTCTATTCACCC
TGGTTCGATAAAGATGTACCATGATATTAAGAAGATCTATTGGTGGCACGGAATGAAGAAGGGCTTTGCTGAGTTTGTGG
CACAGTGTCCTAACTGCCAACAGGTGAAAGTTGAGCACCAAAATCCCGCTGGGCTAGTTCAAAAGATAGTCATTCCTTTG
TGGAAGTGGGAAGCAATTAATATGGATTTTATTACAGGGTTACCTCGATCGCGTTGCAAGTTTGACTCTATTTGGGTAAT
TGTTGATAGACTAACAAAATCAGCCCACTTCTTACCAGTCAGGGCTACTTTTACGGCCGAAGACTATGAAGGGCTCTATA
TTAGAGAGATTTTTAGGCTACACGGTGTCCTAGTATCTATTATCTATGATAGAGAAGCATAATTTACCGCCAACTTCTGG
AAGTCCTTCCAGAAAAGTGTGGGGACAGAGGTTAATCTTAGTACAGCCTTTCACCCTCAGACAGATGGCTAGGCTGAGCG
CAAAATTTTGACACTCGAGGATACGTTACGGGCGTGCGTGCTAGACTTCAAGGGAAGTTGGGATGACCACTTGCCTCTTA
TTGAGTTCGCATACAACAATAGTTATCATTCCAGCATCGGGATGGAACCTTTGAGGCTTTGTATGGGTGAAAATGTAGGT
CCCCTATTGAATAGTTTGAGGTAGGTGAGTTAGAGTTGATTGGACCCGACTTAGTACAGTAGACAGTGGAGCAGGTTAAG
CTCATTCGGGAGAGGTTGCTAACAGCTCAAAGCCGACAGAAGTCATACTCAGATGTGCGATGAAGGGACTTAGAGTTTTG
TGTTGATGATTGGGTATTCTTAAAAGTCTTGCCTATGAAGGGTGTTATGAGATTTGGCAAAAAAGGCAAGCTTAGTCCAA
GATTCATTGAGCCATACCGGATCCTTCGGAGGGTAAGACGGGTGGCTTATAAGTTAGAATTACCTTCAGGGGTAGAATCT
GTTCATCCAGTATTCCATGTATCGATGCTACAGAAGTGCGTAGGAGACCCTTCTCGGGTTATCCCAATTGAGGATGTTCA
TATCACAGAGGAGTTGTCCTATGAGGAAACTCCAAATGCCATATTAGATCGACAGGTCCATAAATTGAGGACCAAAGAGG
TGTCTTCGGTTAAAGTATTATGGAGAAACAAGAATAGAGAAGAGGTGACCTGGGAAGCTGAGGATGGCATGAGGTCCAAA
TATCCTCACTTGTTTCATACCCCGGGGTGATGGCATATCAGTTTATATTAGTGTAGTGAGGTTATATACCAATCTGATTT
TTTTTATATTGTTGCTTATTATTATTGTTGTTGTTGTTCTATATTTACTCGCACTATTATTGTGGAACTATAGTGCTTAG
CTATTTATGTCATCCTGTGAGATGCCTAGGTTAGAATTTATGTGTTTCATGTTCCTGGATAGTCGCATTTACAAAGGATA
CTCTGCCTAAATTTTGGAAACTCCTAAGGACTTAACCGCGTGACTCAGATTTTTTCATTTGAGGACGAATGTTTCTAAGG
GGGGAAGGATGTAACACCCCGACTTTTCAAAATGTCTAAATTAACTCGTATCTTTGTGGAAAGACAAGGAGGGTGGGTAA
TAAATTAAGAATGGTGTAGTATGTCATATTTTAAGTGTTCAAGGTTTGTATCTCAAGTTTTGAAGTTAGGTAAGTGGCAA
AACAAAAGTTGGCGAAAGTTATCGTAAGTTCCTTTTTAAAGATTTCTCTAAAATTCGGGTCAAATGTCTTGGATGTTTTC
TCCCAATATATAAATAAATTGAATTCCTATCACCCATTAAATCGAAGGTCTACGAGTCTAGTTTGCAACGCACAAAACCC
CGTATCCAATCGACATCGGAGTAAAAAGTTATGAGGGTTTTACTAGGACTGCCGGGGTAGAATCCAGGTCGAATCTGAGT
CGGATCAAAAATGTGGTATGTCAGCTTACTCAACGTTTTAAGCCATGAAAACATTTCTTTTCACTTCCAAACCAGAAAGA
AAGCTTAAGAGAGGGTTCCTATGGAGTCCTTGTATGATGAAGGTTAGTTTTTGACGATTTCTACCATTAAAGGTTACCCC
CATGCCTAGAAACGTGTTCTCTACACGTGCCAATCATTTTTTCCTTTTATTAGCTACGTTTGGAGCTAGTTTTTGAAGAT
ATAAATTTGTAGTTGGTGTTTCTTCAAGGTTTACACTTGGTGAACTAAGGTAATCATATTGGGACTCTTTATGATTGTTT
TTATGAATTTTCTATGGACGTTTCAACAAGTCGGGGCAATATGGCAAATCTGTCGATTTAAGATTAATTATGAACTATTT
ATAGGTGCGTACCAGCTGTGTATATATAGTGTTTGTGAATCATAGTACATAAGGAACAACTTTCGTGAAGGAACTACGGT
CTTTCGAGCGTTTATTGGAAAGGTATGTTAAGAGTATTCCCTTCGTTCGGCATGTTTCCTTAGAGCTTGGTAGTGATATA
ATATGGTAGTTAATGTTGGTGATCTTGTAGATGTAATTGTGAGTGGTTGGCTGATTGAGTGGTTATAAACCCTCATTTTA
GGGGCTCATAATTTGTTAAGAACGACCCTAAGTTAGGAACGACATAGAGATTATTCATATATATTCTTTATAGCTAAATT
GCTCACCTTTAGCCTATTCAATTGTTTGTTTTCGCCCTTTGGGCTGTTGTGGTTAGTTGTTGAGCAGTGAACTGCCTACG
GGGGCTATGTTGTTGTCTAATAGGACTGTGTTATTGCCAAAGAGGGCTATGTGTTACCCACGGGGCTATATTGATGCCAA
AGAGTGTTATGTGTTGCCTACAGGGCAATTTTGATGCCAAAAAGGGCTATGTGTTGCCTACAGGGATATGTTGATGCAAA
AGAGGGCTATATGCAGCCCACAGAGCTATGATGTTGCCTAAGAGGGCTATGCGCTTCCTACAGGGCTATATTATTGCCAA
AAAGGGCTATGTGACTTCTTACAAAGACAAGGGGCTACCGATAGAGGTATGTAGATTGATTTGGCACCTTCTGGGCTTAT
GGGGGCCTAGGTAGGTGGTATGTTGTTTGTACCTGCCGAGCTTATGGGGGCTTGGTTAGGTTATTATTTGATCATTTTTG
TATTTTTAGATTCAGTAGTGGGTTAGCATGCTTATCTAAATTTTGATTTCCTTACGTGATTGCTTTTAGTATATTATGAT
ACTTGCTCATTTAGTCTATAGCCTTTCATACTCTGTACATTATTTTGTATTGACACCCCATTACCTGGGGGGTACTGCAT
TCATGCATGCAGGTCCCGACAGACGACCTAGTGGACCTCCTCAGCAACAGGATTGACTTTTATTTGATTGGCTAGCCCCT
TTCCTCTGGAGCTACCAGAGCTGGGAGGTTTGTTAGCTTTTGTTGTATATATATTTATGGGTAGGCTGGGGCCCTGTCCC
GCCAATCTCTACTACTCTTAGAGGCTTGCAGACTAGTGTGTGAGGTGTATAGCTACGTTATGGCCATGCTTGCCTAGTTT
GTTGGTTTGCTGAAGCTTGTGAGTTGTTTGATGCATTGTCTTGATATATACCTGCTTTCAGTTTTGGTATAGATATCATG
GTGGGCTCGACGACCCAATGAGGACTTTTATGCTAGTTGGCTATTTATTTATATGAACTCTTGGGAGTAGCTGTTTATTT
TATAGATCTGTTGACAGGGGCCTTGCCGACTGAAGGCTTAGTTTTAAGCCGAGATATACTTGTTTATTTTCTTAATTGTG
TGTGGCTACCATGCGCTAGTAGCAAATTGTTCAGCACGGTCAGCTCGAGCCTGAGTTTTGGCATTAGGATTCAGTTGCGC
CCCTTGAGTTTGGGGCGTGACATCAGGTTAAGCTTAGCACAACTTTTGACCCACAAACGAATGGCCAGGCCAAATGAAAT
ATTCAAACCTTGGATGTTATGCTGAGAGTTTGTGTGATTGACTTTAAAGGTAATTGGGATGATCATTTGACTTCGGTTGA
GTTTGCTTATAATAATAGTTATCACTCTAGTACTTAGATGGATCCATTTGAGGTGTTCCATGGTAGGAGGTGAAGGTCTC
CTATAGGTTGGTTTGAAGTTGGTGAAGTGGATTTGACAGGGCCCGAGTCAATTTCTGAGGCCAAGGAGAATGTCTGACTT
ATTAGAGATAGGTTGAGAACGGCATAGAGTAGAGAAAAATCTTATGTTGATGTGAGGAGGAGAGAGCTTGAATTTGTTGT
AAATGATTGGGTTTATCCAAAAATTTCACCCATGAAAGGGGTGATGAGATTTGATAAGAAAGGAAAGTTTAGTCCATGTT
ATGTAAGTCCTTATCAGATTTTGAGGCATTTTGGTAATGTGGCTTATGAGTTGGATTTCCATTCTAAGTTGGCATCAATG
CATCCAATGTTTCATATGTCCTTGTTAAAGAAATGCATTGGTGATCCGATTTTAGTTGTGCCTTTAGAAAGTATCGGTGT
GAAGGAAAGTCTCTCTTACGAAGAGATCTTGGTTGAGATTCTTGACTGTCAAGTTCGTAAGTTGAGGAATAAAGAAGTCC
TACAGTGAAAGTTTTTGGAGGAATCAGTTAGTTGAGGGTGCTACTTGGAAAACCAAAGCTCATATGATGTCGACATATCC
TCATCTCTTTCTTCCAATTCAGTTTCAACATAAGGTAACAGTTCCTCCTTAGCACTCTTTCAAATCCATGTATTTCAATA
TTTTCATGTCTCAATATGCATGCATGTTCATGATATCAATTTAAACTTCATGTTTTAGTTCGTTGTCACTCCCTCCCTCT
GTTTTCAGTGTTAAGCATTTTATATTGGCTTGCAAATCTTTCCCTACTTTTTTCAACCAAGTTAGACCACATTTGAGGAC
AAAGGTTCATGACATCTTAATTAGTTAAAACGTTCTCTTATTTTCATGAATCTCACCAAACATTTTCTTAGAAATTAAGA
AGAGGAAAATTAGGATACATTTGTAAAAGTTGTATTGTTATGTACATGCACACATGTGGTCTGGTGAGAAAATATATTTC
TAGATTAAAGGAGTCACAATAGTTGTACAATATCCACCTATATATACATAGCAAAAAAAAAAAAAAAACATCAACATTCA
TGACTTGCGCAACAAGTCTGTTGGATCTTCCTTGCAGCTAATAACAAGTGGTGAAGCATGAATATTGTTCCCTTTATGTG
AAATTGATAACTTATCATCCTGAATAACTTTTTTGACTTGTCCTGACACAGATGAAGATGAAGCTCCAAGTATCTGCACT
GATAGACTTCCACCTACATGAATATATAATTAGAACTTGATAGGAATGGAATCATGAAAATATTTGCAGATATTTCCCAA
GTGGAATAAAACCTCAGACCGAGCTATGATCCTGTAAAACAAAACCTTGTTTTTTTCCTAAGATTGAGCCGAAGTGTGAG
TAGAATCATGTTATTCACAGTTCAAATCAAACTGATAGGGACAGTCTTACAAGAACCAAATCACTGAATGATTTCCTATT
GCATACTGAAACTGGGAATCGATATTACCTAATACAAGGGCGGCCCCAATCCATCCACTTAAACCCCATCTCTCACCAAG
GAGAAACCAAGCAAACCCAGCACCCCATATTGGTTCCAGCCCATAAATTATTGCAGTCTCTGTTGCTGATACATTACACA
TGGCAGCCATCTGCACATTAAATTGAGATGAAGGCCAAATATAGATGTCAGTTCATCCTTCTGATATCCTTTGAAACCAA
AACCAATTGCCACAAAGGAGCATATTATTACGACTATAAGATATTTATGAACTAAATACTGGTCAATCAGCTTTTAGTTA
TAAATATTCCCATCGTAAAAAAAAAAAAACTAGTATAAGGCTAAATGTCCTGTTTTATTTTTTGCAAGCCAGATATCAGA
TGAAAGCTGCCAGATATATTAACATACAGACAGGTGACAGGTCAGTTCCATTTTGTCACACTGAGGTAAAGTACTGGAGA
AAACAGAACCGTGGTTTACCAAGGATGTCCAGACATTTGACTTTTGCTTACCAAGCATGAATGTAAGGACAGACAAAGAA
AAATGTAAGAAAATGAGAGTTCAGCGGGAATTGAAGAAGGTTTCATGAATACACTTGAGAAAATAGTTAATACTCTTCAT
ACTTGTCAAGATAACAAAATTTTGAGCAGTAAATTATAACAAAGGATTTAGGACACTAACATCATCAATGAAGCTGATAA
TTCAAGGATAAACAACACAAATCCCACTAGCTTAGGGTCTAACTACGTGCCTTGAGTTTTCAAAATTACCATTCATGTTA
GATTTCGGTCCCCAAGTCAAAATTAGGTGTAGTTTGTTCCAAGTACACCGTATCCCAGTGGATTCCCATGTATATGGAAT
ACACTGACTCTCTCGCTTGCCGCTCTCCTCTCTCAATCGCCTCTCTCCCTCTCTCACTCACCTCTCTCCCTATGTAGCGG
TATTTCAGAATGTATCTGAAATGTATCTCGGATCTCAAATACATATATCTAATGCGATTCATATGCATCTAGGATACGCT
AACTCTCTCGCTCACCTCTCTCTTATCTCAATCGCATCTCTCCCTATGTATCTGTATTTTAGATTGAATCTGCAGGTATC
AAAAATACATGTATCTAGATGTGTTTGACTTGAAATTTGATATGCAATTATTAATTAGTGAGGCAATATGTAATAATTTC
AAACTATAGAGAGAATTAGTAAATATGGTAGAAATGTTTGTATAATTAGATAGTTTTTCATAATTCAATGATAGCATGAA
GTCCACAATTCCTCCAGATACAGACCCATTTAAGAGTGAGTCTATCCAAGTGAACAAAATAGCAAAGCTTTTCATGATAA
TATGTTACTTATAAAGAATATACATGCCATATATTCAAAGCAGACTTTTCCTAGATGTGTGATCAATTTAGATTAGCAAG
GAATTAGGAACTCAATCATTCAAAGCATGAAATGAATACCAAGGGTATGGGATGAGAAGGTATTTATCAATATAACTGCT
TAAACCTCGTACATTCACTAATTATCACTATTCCATGATGTTTCAAATTTAAAGTAGTAACTGCTGTTTAGAAAGGATCA
GAGATGCTCTGGCCCAATTTAGAAGAATGCTGGCATTGTCATATAAATAATTGAGCAAACCTATGTGAAATAGTGTTTTC
TTAAAGAAGGCATCCTTCTCTTAGCATCAAGATCTGGGTCCTCAATTGGATTGGATACGCGATTGCGTTGATTCATTAGC
GACAAGACGTATCGCGGAACTTGCCAACCACTATCTTAGGAACATATCGAGTCAGCCAGATAATCAGCCTAAAGCCTTTA
ACCACTCTCACACAACGCCATCTTACAACATGATTAGCCATGTGCAACAGGAGTCTGTCAAATGTATCACACACTACACT
ATTTTAATGTCCTATTGTAAACAGTAGATCTCTAACATCAGATAGATGATTGAGCTTGTTAACAGTCGACTTCTTGTAAT
ATAAGGGAATACATCTTGTAATGGTGATAGATATCGCCCAATCATCACAAAAGCAATGAATCAACATCAATTCATTGATC
TTTCAATTGTTTTTGATTGACTACCGATTCCAAAGGAACTAGAGTTATATCTCTTTTCCATTCCAGAGTTCTTATGCGTT
CCCAACTCTATATTGTTTTTTTGCGGCCTACCTTAGACAAGTGTAAGCCTAAGTGCACTTTAACTAACTGTCATCCCTGG
CTCGTCAACGTTTTTTATAAAGACTTAGCCTATAGAGGATAATCATAGTCCCGTCCTCCACTAAATCATTTTTTACAATT
TAGCAATTATGAAGAAGGGTTGGCCTTACCAAAGATATTACACGAGCAGGTTCAGTCAGAAATCATAGTATGCTATAAGT
AGCATTGATCACAATAATCAAAATTTGCTCACTTTTTTTTTTTTCTTTTCTTACATTAATAACATGACCCTCAAGATAGT
AGTCATTTTAAGTTTTTTTAAAAAAAATTTTAAAAAAATATCTAAGTAGTATAACAACGGTCGAAGCACGCCCGTCCAAT
GTGCTTCTTTCACGACATGCTACAGTCCTGGGTGTCTTCCAGTGGTCTAAGAATGAAGTTTGCACCAGCCTACTAGCAAA
ACAAAAGGTAAGGAACTTCTTTCACAACTTCAACCAATTAGTAATTTGTTAATTTTGGATAGAAATTTTTAATAAATTTT
TTTTTTTTGACAAAGGTAAATTTTTAATAAATTTAAAATCTAATAACTTTAAGAAATGTAATGAAATCTAAAATAGCTTT
CTTGTGTATAAATGACAAAGTTGTTACAAATAAGAGACTACAAAAAATAGAGTTATGAACTAAACTAAATTAATTAGAAA
ATTAAAGAAACATAGCTAAACAAAAAAATTCAATAAAACACAAGTTTTAACAAATTGTAAATTACCTTGATGAATACACT
CATGTTTAGCAAGATAAATGAAGAGAACCAAAATTCACTTCGTAGAAAAGTTTAATTTCTTAAAAATAAAATAGACTTTA
ATTAGAGTAACTTTTTATTTGATCGAGAAAGAAAAATAGAAAAAAACAAAAGAAAAGACGTTTAGGGTAATAAATTTACA
ATGCTCTCGTTGATTGAAAATTAATTAAACATGCAAATATTGATGTCATACCCTAACGTTTGAAATTAACTAACAACTTA
TTTTTTCTTTTTTGAAAACTTGTAATTTGGAAATCAACTAACAACTTGAAACACAAAAAATAAAATAAATTAAAGAATAT
AATTGTAAAACAATAAACTAATAACTTGCAATTAAAGAAATAACCACACATNNNNNNNNNNNNNNNNNNNNNNNNNNNNN
NNNNNNNNNNNNNNNNNNNNNNNNNNNNNNNNNNNNNNNNNNNNNNNNNNNNNNNNNNNNNNNNNNNNNNNNNNNNNNNN
NNNNNNNNNNNNNNNNNNNNNNNNNNNNNNNNNNNNNNNNNNNNNNNNNNNNNNNNNNNAAATTTTTAATAAATTTAAAA
TCTAATAACTTTAAGAAATGTAATGAAATCTAAAATAGCTTTCTTGTGTATAAATGACAAAGTTGTTACAAATAAGAGAC
TACAAAAAAGAGAGTTATGAACTAAACTATATTAATTAGAATATTAAAGAAACATAGCTAAACAAAAAAATTCAATAAAA
CACAAGTTTTAACAAATTGTAAATTACCTTGATGAATACACTCATGTTTAGCAAGATAAATGAAGAGAACCAAAATTCAC
TTCGTAGAAAAGTTTAATTTCTTAAAAATAAAATAGACTTTAATTAGAGTAACTTTTTATTTGATCAAGAAAGAAAAATA
GAAAAAAACAAAAGAAGAGACGTTTAGGGTAATAAATTTACAATGCTCTCGTTGATTGAAAATTAATTAAACATGCAAAT
ATTGATGTCATACCCTAACGTTTGAAATTAACTAACAACTTTTTTTTTTCTTTTTTGAAAACTTGTAATTTGGAAATCAA
CTAACAACTTGAAACACAAAAAATAAAATAAATTAAAGAATATAATTGTAAAACAATAAACTAATAACTTGCAATTAAAG
AAATAACCACACATTAAAGGAAATGTAGTGTTGTAAATCTAGCAATATATAGCACTAGCCAAGGGGCATTTTAAAAAGAA
AACAAATTATCAATGTTGACAAACCTTGTGGAGGAACCTTTAGATTTTTGGGAAATTGGATTCTCTTAATCGCTATTAGA
CGGGATTGAAATCATGACCTTAGTTTGAACCCTCTTGTCCACTGCATAACATCACCACTATTGCCAAGCGGGTTTAGCTA
ATCTAAAATATCCATTAGTTTCCATTTTTCGGATAAATTCACACATAAAAATAACAATTTCCCGATGAAGCAGATCATTT
GAACCCCTTTCCTATAAGGTGGGTTAGCTGCTATGTCTTCTCCCTAACACAATCCAATATCACCAACAGACACATACAAA
GTGCTAAATATGAACATACAAAAATATAGAAAATGTTACAAACTATGGGTAGAAACAACAAGACTCGAATGTGGTATCAA
TAGCCTTTAAGAAGAATTGGGTGATTGTGATTCAAATGCTCCTTTACGGGTTTACTCTAGAAGAAATCTAGACAAGCATG
TGGAGATAATCTATCTTAGTTTCTTTGTTTTAAATAGGATAAAATATAAGAAGTTATTATCGGCAGAAGTTATTATCGAC
AGCAGTTATCTACGGCAGTAACTATTTCTATCTCTATATATTAGGAGTTATCTTAATGTTCAATATAAATGTGTATTTTG
GAGAAATCTACAGAAGAAAAGTATTATTATTATCTTTGTAACTGGAGATTTGTCCACTCCATATGGACATAGTTATTGGT
TAATGCAATGTTTAAGATTCTTGCACTTTATTCAACCAGTAAAGTTTCATTCTCATCTCATTTCATCTTAGTTTCTATCA
TTTTGGTATGAGAGCAGCAAGATCCAAGATGGTGGGATCTACACATTCTTCTGATGAACCACCAACACAACCAGTCACAA
ATCATCCTAGTGAGCCCTCGAATGATCACCTTGTCTAGCAATTAACATTTATAACATCACGCTTGGAAGCATTAGATGCA
GTCTTGAAGGCTCAATCTAGTGGTACTCAACTTGATGCTAATCAAGGTACATCTGCTAAAGGAAAGGGTCCAGAACGTAA
TATAGGTACTCGTCACACCAGAAGGTTTTCTTGGGTCGAGGATGTTGATGTTGACGTGGATATGCCTTGGTGATTGAAGA
ATCCATCTCATAGGCCACACATAAAGATGGAATTCCCTCGATTTGAAGAAGGAAATCCTCGTGGCTGGATTTTGAAGGTG
GAAAAATATTTTCGGAACTATCAAACTCCAAATGATCTAAAGGTAGATGTTGCAGCTATGTATTTGGAGGGTGATGCACT
TGATCTCTTGGCATGGATTAATAGTGAGCGTACACTGCTGAATTGGGAGGACCTTGTTAAAGCTTTACAAGAGAACTATG
GTCCTGCAGAATTTAAGAATCCAGATGAACATTTATGTTGCATTCGACAAATGGGCACAATACAAAAGTATCGCCGGGAA
TTTGCTAAATGATATGCCCGAGTCAAGAATTGGCCAGAACATTATCTTTTGGGGATGTTCCTTACGTCAGAACTCATAAG
CCTAGAGTTGTTTATAAAGTCATGAGCCTTGCAATGTAATTCGAGCAAAAAGTGGGTTCCAATCGTGGGCATAAAGGTCT
CAATGACCAAATATGTCACAATCTAACACAACCCAAATTGATTATGCACGTGAAGTTACTTACCAATCAGTAGGAAACCA
ACTCGTATCACAAACTAGTCCTAGTTCTGCACAGATATCTCCTCGTCCTTTTCTAAATTGTGCTTGGGAGATAGAGAAGT
AGAATATAGCTAAAGGACTCTGTTTTAGTTTTAATGAAAAACTTGTGCCAGGTCATCGTTGCAAGACAATATCTCTCACT
CTTATGGAGACAAATGACAACATTGAAGGTGGTAAATCTGTGGAACAAATGTCAAGTGACATTATTGATGAGGATGTAGG
TACAATTGACCTTGTTGAAATTTCATTCCATGCCTTTCTAGGTAACACAACAAGCACAACTATGAAACTTCAAGGGACCT
TAAATAGAATGAATATAATGAACCTCCAGGTCATTTCTTCTATTTTACAATCTTTTCGGTGTTTAGAGATTTTCTATAGT
GACCTCAGGTCATTTATGACTTGCTAGGACTGACAATTCGATCGCCTGGTCGTTCATTTGGGTTTCGAGCAAGTTTTCTT
ATTTTGGAGCTTCTGAAGTTTGAATGGTTAACTGCGGTCAGAATTCCAGGTGCAATTTTGACGATTATGTTACCTCAGGA
ACATTGAGTTTGGTATGGAAACACCTTTGATACAGATCCTGAGATTTCTGGGCTCACTCCAAGCCACCTTGTTGATTTTT
GCTTGAAATGGAAATTGGGTGTGGGACCCACCTTTTGTTGAGATGACCTTCATAGGAAGTTTCGACATCTCTATTTAGTC
CGGAATGTCGAATATGGTGAGATAGCATATTTCATTTGTATGCACGGGGTCCCGAACGAATCTCGAGCACCCCATCGAGG
ATTTTGAGCCTTGTTGCACCAGCTAGTGTGGCACTTGTTCTTCTTCGCATTCACGCGCCTCATGCTGCATTCGTTGTGGC
CAATGATTTTGGCTTCTGTGTTCGCGAGTCGAGTACCGCGTTCGAGAGGACCAAGGTAGTTGGTCATCGGATCCCGGGAC
TTGGGGCGCATTTGCAAAGGTCAAGGAGTTTGACCTCCACGTTCACGGAGCTATAGGGGCCTAACCCTTCACATTCGCGG
ACTGGGTCCTGTGTTCCAAAGGTTGGTTGACTGATCTTTTAATTAAAGACTAGTCTCGAAAATCAGCATTCTCTCCAATT
TTGTATTCCGATAAGTTGAGTTAGGGAGCTCCAAATTTGGTGATTTCAGTTGCATTGGGTCAGGAATTGTCAAGGCTTCA
TGTTAGGGTAATTGGGACAGTGTGAGGGACTTGTTTTGAAGGTAATTTCTCGTCGCAGAGACCTTCCTTGCCTCTTCAAT
GGTGGATTCTTGTAAACTATCTTGCATGGGCTGTTTTAACTCGTTTCCGAGCTCGAATTATGCTCATTTTCAGGGCACAA
GTTCCTTGAGCTATTTTGGGCCCAATCTTATTAAGGGTCGGCTGAGTTATGGTTGTTGTTGTGTACCTTCGGGCTTATGG
AAGTTCGGTTAGATTATTGTTTGATTATATAATTGTATCATGTGTCGATTTGATAGCTAGTTACATAAAGGATTTGGACT
TGTCTTTATTTTGGTGCTTCTCGTTTCGACCGAGTTGGGTTGGCCTCTTGGCCGTTGTGAAGTGTAGCGGTGGTTACTGG
GCTGTATCTCCGATTGGTTGGCTTTCATAGTGGAGTCTCGTAGTGGTTAGGTCGTTGGGCTAGCTCCTCTAGGTATGTAC
CCTTGCCCCAGTCCTTTCCTCATTTCATTTTATTCCATTGTATCTGCTTATCTTAATTGTGCTTTATCTCTTCTTTAGTT
GTTTGTGTTGTACTTTCCTTATTTACGTGTTATTTGTACCTGTTTTGTCTTTGGAGCTTAGTCGATCTATGCCTACTGAG
TACCACTTGTTGGTACACATACTACACTTTTGCAGCATGCAAAATATAGTACAGGTTCTCACCATTGACACGTGCCTTGT
GCGGAGTAGCTTTTGAATCCGGAGACTAGGGTGAGCTCCTGATGTCCGGAGTCGTTGATCTCCCTCTGTTTTGGCTAGGA
CTAGTCTTTATTTTTGTATTCGGAGACAATTTTGTATATATTTGTATTTTGGCTTGTACTCCTATTTTGATTAGAAATTC
GACTACCGACTGAAGCCAGGTCTTGGGGTCGTTTTGTATGCATTTATATTGTTATCTCTTCATTTGTTCATTGTTATTGT
TCAATGCTTTCTTCAAGTTTTTCTTCCACATGATAGCTCGTTACTCCTGGTTTCGGGCTATGGGTTTGGCTTACCTACTG
GTGGGGTATTGGTAGGTGTCATCATGACTTGAGAAATCAGTTTGTGACACGCAAGGTGCTGCTTCTGGTTGATAGTGGGT
CATCCCACAATTTTATCTCTCAAAAAATTGTTGAAGAATTACAGTTGCTTGTTGAAGTTGTGCCCTACTTTGGAGTCCAG
ATTGGCAATGGTGATATCATATGTTGCAACCGTCTATGCCAAAATCTTGTTGTGAAATTCCCTGGATTAACTATTGATCA
AAATTTTATCCTTTCACTGTTGAAGGAGCAGATTTGGTGCTTGAATTAAGTGGCTTGTTCTTTAAATACAGTCCAAGCTA
ACTGGAATGAGATGTTTTTTATTATTCAATGGGATAAGCGATATAAGCTTCAGGAGGTTCCACAAGAATCATATGCACTA
GTTGATTCCCAATATTTCTCCAAGGAGGTTGATACTTCAGGTAACTCTCTACCCATTGATATTCAAAGCTTACTTCATAA
GTTTGAATCAATTTTTGAAGAACCCAATGCCCTACCACCTTTTCGTCAACACATCCACTCCATCCCTCTGATTCCTAACT
CAAAACCACCCAGTATCCGCCCCTACCATTATCCGTACTTCCAAAAATCAGAAATTAAAAACCAAATCTCTGAATTACTC
CGAAAGGGTTTTATAAGGTCAAGTACCATACCATTTGTTAGCCCTGTCCTTATCATCAAGAAAAAGGACATACATGGTGC
ATGTGCAATTGATTATAGAGGTCTCAACCAAATCACTATTCAATATAAGTATCCAATTCCAAATATTGATGAGCGAGCTT
CTTGATAAATTGCATGGGGCACCTAATTTTTTCGAAGATTAATTTGTGTTCTAGTTACCACCTGATACGTGTCGATCCCG
CAGACATTCATAACACTGTTTTTCGTACGCACTCTGGTCATTATGAATTCACTGTTATGCCCTTTTTTTACAATGATCCT
TGAGGGGGTCAAGGGCTGAGTAACACCCTCGAGCCTTAACATAAATAAAAGTAAGCAAAATGCAAAGAGGGGGACATAAA
CCTTACCTCCGGTCCTATGATGGTTCATGAGTTAGTTAACTTGCTAAAGTTACCAACTCTTCCCCTTATTCTAGAAATCA
AACCTAAAATATATGCACCTAAGAAGAGAGGACTCCCATTACAAAATTCTAGGAAAGCGTAAATAAGCATGACTCTCCCC
TTGCCAAGGAATTGTAATGCCCTTTGGTCTCACTAATGCTCATTCTATGTCTCAATGTGCTATGAATGATTTGTTCAGAC
CACACCTGCACAAATTCATTCTTATATTCTTTGACGACATCTTGGTATACGGTCAAACCTTTGAGCAACATATCAGTCAT
TTGCAACTTCCTCTCCAACTTCTCAGAGATAATCGTGTCAGTGCCAAAACTTCTAAATGCTTATTTGGGCAAATCCACAT
TTTTTTTTGGGTCATGTGATTTCCAAAAAGGGGGTTGGTGTTGATCAGGATAATTCAAGTTGTCTTGGAGTGGCCAGTAC
CAATTAATGCGAAGGAGTTATGTGGATTTCTTGGGTTAACAGGTTATTATCGCAGATTTATGAGGATATTTGAAAACCTT
AAAGCACATTTCCTCCAACCTTTTTTGGCCAAGGATGAAGCATGATGTTAAGATTTTTGTTAGAATTGTTTAGTTTGTCA
ACAAGTCAAATACCAAGCTCTAGCACCTGTTGGACTTCTACAAATGTTGCCTATACTTGATAGAATATGGGAAAGATGTC
TCACTTGACTTCATTGTAGGACTTCCCAAATCTGGTGGTTTTGATACAATTTTGGTTGTCACTTGTCATAGATCGTCTCA
GCAAGTATTCTCATTTCATCCTACTTTCTCACCCATATACTGCCAAGATTGACGCTAATGATTTTTCCCAGAGAAGTTGT
GCGTCTTTACGGCATTCCTTGGTCAATCCTATCTGATCGGGATGTTATCTTTCTCCATGACTTCTCGCAGGAGCTTTTTC
GACTTAGCCAAACAAGGCTAAGAATGGGTACATCGTACCATCCACAATCTGATGGAAACACAAAGGTGGTTAACAGATAC
TTGGAATCGTATTTACAATGTTTTGTTATGGAGCAACCTCGTACATGGAATCATTATTTATCATGGACAGAATTTTCTTT
TAACACGGGCTTCCACTTATCCACAGAGACTAGACTACCCCATTCAACGTTGTTTATGGCAGCATCATTGTGTCTTAACA
CTTTTGACCCTTTAGCAAAGGCCACAGAAATTTCAAGTCTCAACCAGGAGACTGAAATTAGCGAAGCATTGGAGGGTACA
CGTCAAAACAACTCGATGCAGATGATGAGAGTGAAAAGATCTGAATCCCTAGGGCACCACGAATTTCTCCTCAGAATAAT
CAATTAATCTTGGCAAGCGCATCAGATTCATACTACTCTTCCCAGAATTTCTGTGACTCTTCATCTCTATCATGCAACGA
TGAAGGCAATCTTACCCTACAGTCATTGAAACTTCCAAATGGACCAAGCTTGTGATGGTGAAAGCTTGCAAGGCCTTCGG
GATAAATGTTGCTAGATTTGAACACGAACTCCTAGATATGGTGCTTAGAATGGAACAACGGAGACAACTACAGTTACAAC
AAAAACAGGTAATTCAGGGGCAGGACAACCCAAAAAGGAAGAAGAAGGGAGAGAATGAACTAAAAAAGCTTCTTTGTGAC
CTGGTACAACATAATGGCGACAAGAGGGTTAGGGGTAGGAAATACAAAGCTTTCTCTGGATGAAAGTAAAAATTTTGAGT
TGGAATGTCAGGGGGTTCAACGACATCAATAAAAGGAGCACAATAAAGTCCTTAATCAGAAAGTGGAATCCTGATGTAAT
ATGTTTGCAGGAAACCAAACTAGAGGAATGGTTGAGCTTGATCACTGGGCAGTTATGGGGAAATAGATGGGCCAGCTGGG
CAGAATTAAAAGCAAATGGTACAAGGGGAGGCATCATCATTCTATGGGACAAGAGGAACTGGGTAAATATTAGCACACAT
CAGGGGATCTATACAGTTTCATGTATGCTGGAAAGTGTGCAGGAAAATTTCCAATGGTGTTTCACTAGAGTTTATGGGCC
TCATACAAATATTGAAAGAGAAGATCTTTGGTATGAGCTTGCAGCAATAAGAGGAGTGTGGGATGACAGTTGGGTCATAG
GAGGCGACTTCAATGTCTGTCGTTTTGAAAGTGAGAGGTACAATTGCATAAGAAGGTCCAAGGCAATGAGTAGCTTCAAT
GACACCATCTCGGACCTTCGCCTCATGGATTTGCCTTTGCAGGGGGCATTGTATACCTGGACTAGAGGAGATGATCCAAT
TCAAGCATCAAGAATTGATCGGCTCCTGATATCCCAGAAAGGAATGACTGTTTTAACGCAATCAATCAATTAGCACTCCC
TAGTGTAGTCTCCGATCACAGGCCTACTCTTGAAATGTGGGGATTGGGAGTCTAATCCATCTTACTTCAAGTTAGAAAGT
ATATATGGCTAGAGGAAGAAGGCTTCTTGGAGAAGGTCAAAATATGGTGGCAAAGTTACTCTGTTAATGGGACACCAGAT
TTTATTTTATACCAGAAGCTCAGATACTTGAAGAAAGATATCTCAAATTGGAATAGAGAGGTCTTTGGCAAAATTGACAC
TAACAGAAACAGGGCACTGGAGGAATTAGCTGCTATTGAACATGCTTCAAAGAATAGAGCACAGACTCTAGAAGAGAAAT
CCAAAGTTCTATGTCTCAAGTTGGAATTGCAAAAGCTAGCAAAAATTGAAGAAGTATCTTGGAGGCAAAAATCAAGATGC
TTGTGGCTTAAGGAGGGGGACGGGAACACAAAATATTTTCAGAAAGTTGCCAATGGTCGTAGGAGGAACAATACCATCGA
TAAACTCAAAATAGGTGAAGTCATTGTGGATGATAAAGTTGTAATCAAAGAAGAAATTTTGAGTTTTTACCAGCAACTAT
ACACTGGAAATGAACCTTGGAGGCCCACTGTTCGCTTTGAAAATATGGCATCCATCTCCCTGGTTAAAAGAGATTGGCTG
GAAAGAAATTTTGAAGAGGAAGAAATTCATGCTACCATCAAGGCTTGTGCACCTGACAAGGCTCCAGATGGCTTTTTTTT
CAGAAGGCATGGGATGTAATTAAATATGAAGTAATCCGGGCCCTAAAGCACTTTCACCATAACTGTCATATGGTCAAGTC
CTACAATGCTTCCTTTATTGCCCTCATTCCTAGAAAGAAAGGGGCAATAGAATTAAAAGATTACAGACCCATCAGTTTTA
TTAAGAGTGTGTACAAGTTAACAGCAAAGATTCTTGCGGAGAGACTTAAATCTGTAATTGGGAAGTTGGTATCAGGCTAC
CAAAATGCATTTGTTAAGGGTAGACAAATCTCAGATGCTGTATTGATAGCAAATGAGGTGCTGGATTGGAAGCAGAAATC
AGGAGACGCAGGGTTGTTTAAACTTGACATAGAGAAAGCTTTTGGCAAGCTTAATTGGGCCTATCTGTTCACAATCTTGA
GAAGGATGGGATTCGGGAATAGGTGGATCAGGTGGATCAAATACAGTTTGACAACGGTAAAATACTCTGTGCTCATTAAC
AGAGGGCTTGTAGGTTTTTTCTCTCCTCAAAAAGGGCAAAGGCAGGGAGACCCCCTCTCTCCCTTTCTTTTCATCCTTGC
TATGGAAGGCCTTAGTAAGATGCTCCAAAAAGCATGTCAGCTACAATGGATTGAAGGCTTCAAAGTAGGCAGTCCCACGG
GAAACAATGTCACAGTTTCACATCTGCTTTATGCGGATGATACTCTGCTATTTTGTGGGGCAGATAGATCACAAGTTATT
AAGCTAAACTTGATTTTGCACATCTTTGAAGCTGTCTCTAAACTACACACAAATATGTCAAAAAGCACTATCTATCCAGT
AAACTCGGTGCAGAATCTGGTAGAGCTAGCCGGAATCATGTGCAGCAACATAGGGTCCTTTCCAACAACTTATCTTGGGC
TGCCTTTAGGTGCAAATTTCAAGGCTAAAGAGATATGGTCGGGAATAATTGAGAAGTTTGAAAAAAGACTAGCAACATGG
CAAATGCAATATCTTTCTTTTGGAGGAAGAGTTACATTGATTAATAGTGTAATGGACAACATCCCTACATATCATATGTC
CCTTTTCCCTATTCCAGCAAAAGTTCTCGAAAAACTCAACAGAATGAGAAGGAATTTTCTATGGGAAGGCAACAGCAAGG
ATCATAACTTTCACTTGGTTAAGTGGGCAAAAGTGACAACCTAAATCTCAAGGGGGATGTGGGTATCAAAGATCTTGCAG
CTCACAATAAAAGCATGATGATGAAATGGTTATGGAGGTANNNNNNNNNNNNNNNNNNNNNNNNNNNNNNNNNNNNNNNN
NNNNNNNNNNNNNNNNNNNNNNNNNNNNNNNNNNNNNNNNNNNNNNNNNNNNNNNNNNNNNNNNNNNNNNNNNNNNNNNN
NNNNNNNNNNNNNNNNNNNNNNNNNNNNNNNNNNNNNNNNNNNNNNNNNNNNNNNNNNNNNNNNNNNNNNNNNNNNNNNN
NNNNNNNNNNNNNNNNNNNNNNNNNNNNNNNNNNNNNNNNNNNNNNNNNNNNNNNNNNNNNNNNNNNNNNNNNNNNNNNN
NNNNNNNNNNNNNNNNNNNNNNNNNNNNNNNNNNNNNNNNNNNNNNNNNNNNNNNNNNNNNNNNNNNNTTTTGCCCTCTT
TGCCAAATTGCAGCCTTTCTCCTTTTCACCCCAAGAGCCTAATAGATTGAAATGGGGTAACTCAAGAAAAGGTCACTACA
CAATCAAGGAAGGGTATCACAGCTTATGCTCAAGGAACTCAATGATTGACAAATGGTCATGGAAGCATATATGGAAGACA
AAATTACCTACCAAAGTGATCTGTTTCAGTTGGACTGCACTACATAACTCATGCCTCTCACAGGATAATATCTCCAAAAG
GAAATTCCAGCTTGCTAACCGATGCTATTTCTGCCACAAGCACACAGAAAGTGTCAACCACTTGCTACTGCACTGCCCAG
CTGCCTCAGACCTCTGGAATATGTTTTGTTGCTTTTTTGGTCTTTCATGGGTCATGCCTTTCTCTGTTAGGGATGCTCTT
GAAAGTTGGAGTTCACGGGATGTTGACAAAGCCATCAAGAGTATGTCGGTGATGATCCCTGGTGTTATCTTTTGGTGTTT
ATGGACAGAGAGGAACAAAAAATGTTTTGATGGAATTTCAACTTCTAGAAATCTTTTGCGAGGCAGATGTCTAGTTAGCC
TTTTTAGTTGGTCCAAACTGACCCCTGTAAATAATTTAGAACTCTTCTTGGATTTTGTTAGCTCTATAGCTTAGAAAGAG
GCTACAAATCTTTTTTTTTGTGAGCTTAACTGATCTATCCTTGTAAAGCTTGCATCTTCTTGATGCCTTGAAATGAATCT
ACTTACTTCATCAAAAAAAAAAAGGTTGTTAATGGTAGAGACCCTCCATCCATTTCTCCTTTTGTTTATGAAGAACAACT
TTTGAATAGTGATGGCATACTGAAAATTCTCAAGGATAACCTTTTAAAGGCTCAAACTCAAATGAACAACAAGCTAATTC
TCATCGTCGAGATGTTACCTTTCAAGTTAGAGATTCTGTCTTTCTACGTGTTCAGCCTTACCATCATGTTCTTTGGCTCA
TCGTGCGAAAAATTGTCACCTCAATTTTTCAGTCCATATAAAATTGTACGACATGTGGGACCTCTAGCATATGAACTGGA
GCTTCCTGCTTCCTCCAAAGTCCATCTGATTTTTCATGTATCTTTGCTCCATTCAGCTCATGGTCAACAAGTTGTTATAG
CACCAGCCCCTCTTCCTCTTACTGAAGATTGGAACTCGCCATATCTCCTGCCAACATTCTTGCGCATCGATGGGTCAAAG
AAGCTGGTGCTTCTTCTTTGGAACTGCTAGTTCAATGGGTTGACTGTCCCCTTGAAGAAGCTAGTTGGGAGAACTATGAT
CTCATTGCAGATCAGTTTCCTTCTTTTCACACCTTGAGGACAAGGCAACTTTTCAGGGGGGATGCACTAATACGAATGTT
CCTTTACGGACTTATTCTAGAAGAAAATCTAGATAAGCATGTGGAGATAATCTATCTTAGTTTCTTTGTTTTAAAAAGAT
TAAAATATATAAGCAGCGGTTATCTATAATAGTTATAAGCAGAAGTTACTACCAGCAGCAGTTATCTACAGCAGTAACTG
TTTCTATCTCTATCTATGAGGAGTTATTTCTATGTTTAGTATAAATATGTGTATTTAGGAGAATTCTGCAGAAGAAAAGT
ATTATAATTTATAATTATCTTTGTAACTGGAGATTTGTCCACTCCATATAGACATAGTTATTGGTTAATGTAGTCTTTAA
GATTCTTGCACTTCATTTAACCAGTAAAGTTTTATCCTCATCTCATTTCATCTTAGCTTCTATCAGATTGTCTCATGTAA
AAGCTTAAAATGTTAGAAAGATTAATTACTCAATTACATTTTCAACAACCTCTTCATGTGCATGCCTAACTCATTTTCTT
GGCCAAGAATGTGGAAATTCTTTTTTGATAATGGATGGCAGTTAGCCTTGAATTGAGAATTTCTGTCTGCTCTCATAACA
TGTTTGTGTAACCATCTCATCTAAAAGTTCTAGTTGTTAGAGAGATCACATTTTTCATTACTTAATTATGTCCTCAAACA
CTTGTATCAAATATGTACAGTACCTAGAGCTGCTACCCATTCATGAAAAGGATAGTTGGCTCAATAGGTATGTGTTGTTA
AATTAATGTGGAAACCCAGAAAAAGAACAAAGGAGAACTTAAGAATAATGAAAGATTAGAACTATAAAGCAATGAAGAAC
AAGAAAGAAGAGATAACTTTTTTTGATAATTCAGTCCTTTTTCACTGCCTAAGACTTACACTTATAATAAAGAACTAACT
TCATGGTCCTAAAAATCAGCAACACATCTGCTGAAGATAAACAAACTCCTAGAGACTAGGTAAAGAAGTTATTTGAGGAA
AACTAAAGCTAATTTACTGCAGTAAATAAATAAAAGGCTGCAGTCCTAAAACATAGCAACTAACACTCCTCCTTGGTTTA
GGAACTGCTGATTCCTAGTTTTTCTCTGAAAAACTCAAACTTGCCGAGGGAAAGGGGCTTGGTGAAAATGTCAGCAACCT
GCTCATCACTCTTGCAGTAAAGAAGCTTTACATCTCCATGTTTCTGCACGTCTCTTAAGAAAAACAACTTAATATTGAAA
TGCTTCGTTTTTGCATGAAAAACTGGATTATTAGCAATAGAAATTGCATCTTGGTTATCAATAAAAACCTCAGTCCCTTC
TTTTTGCTCCATATTCAGATCACACATAATTTTCCCCAACCATAGTGCTTGATTCACAGCTGCTGTTGCAGCAATAAATT
CTGCCTCGGCTGTTGATTGTGCTACTATATCTTGTTTCTTGGAATACCAAGAGAAAGCTCCTGATCCAAGATTGAAACAG
AAACCTGAAGTACTCTTCATATCAGGTGCACCACCCCAATCACTATCGGAGAATCCGTTAAGTCTAAACTTCTGACTTTT
GTGAAACTTAACACCATAGTTGATAGTTCCCTTGATGTATCTGACAATTCTTTTAGCTGCTCTCAAGTGTAAATCACTTG
CACAATGCATGAACCGAGACAAAAAACTCACTGCATACAGAATATCAGGCCTAGTTGCAGTCAAATACATCAAGCAGCCA
ATAAGACTTCTATAATATGCCTCATCCACCTTTTCAGTTCCATCATCTTTGGAAANNNNNNNNNNNNNNNNNNNNNNNNN
NNNNNNNNNNNNNNNNNNNNNNNNNNNNNNNNNNNNNNNNNNNNNNNNNNNNNNNNNNNNNNNNNNNNNNNNNNNNNNNN
NNNNNNNNNNNNNNNNNNNNNNNNNNNNNNNNNNNNNNNNNNNNNNNNNNNNNNNNNNNNNNNNNNNNNNNNNNNNNNNN
NNNNNNNNNNNNNNNNNNNNNNNNNNNNNNNNNNNNNNNNNNNNNNNNNNNNNNNNNNNNNNNNNNNNNNNNNNNNNNNN
NNNNNNNNNNNNNNNNNNNNNNNNNNNNNNNNNNNNNNNNNNNNNNNNNNNNNNNNNNNNNNNNNNNNNNNNNNNNNNNN
NNNNNNNNNNNNNNNNNNNNNNNNNNNNNNNNNNNNNNNNNNNNNNNNNNNNNNNNNNNNNNNNNNNNNNNNNNNNNNNN
NNNNNNNNNNNNNNNNNNNNNNNNNNNNNNNNNNNNNNNNNNNNNNNNNNNNNNNNNNNNNNNNNNNNNNNNNNNNNNNN
NNNNNNNNNNNNNNNNNNNNNNNNNNNNNNNNNNNNNNNNNNNNNNNNNNNNNNNNNNNNNNNNNNNNNNNNNNNNNNNN
NNNNNNNNNNNNNNNNNNNNNNNNNNNNNNNNNNNNNNNNNNNNNNNNNNNNNNNNNNNNNNNNNNNNNNNNNNNNNNNN
NNNNNNNNNNNNNNNNNNNNNNNNNNNNNNNNNNNNNNNNNNNNNNNNNNNNNNNNNNNNNNNNNNNNNNNNNNNNNNNN
NNNNNNNNNNNNNNNNNNNNNNNNNNNNNNNNNNNNNNNNNNNNNNNNNNNNNNNNNNNNNNNNNNNNNNNNNNNNNNNN
NNNNNNNNNNNNNNNNNNNNNNNNNNNNNNNNNNNNNNNNNNNNNNNNNNNNNNNNNNNNNNNNNNNNNNNNNNNNNNNN
NNNNNNNNNNNNNNNNNNNNNNNNNNNNNNNNNNNNNNNNNNNNNNNNNNNNNNNNNNNNNNNNNNNNNNNNNNNNNNNN
NNNNNNNNNNNNNNNNNNNNNNNNNNNNNNNNNNNNNNNNNNNNNNNNNNNNNNNNNNNNNNNNNNNNNNNNNNNNNNNN
NNNNNNNNNNNNNNNNNNNNNNNNNNNNNNNNNNNNNNNNNNNNNNNNNNNNNNNNNNNNNNNNNNNNNNNNNNNNNNNN
NNNNNNNNNNNNNNNNNNNNNNNNNNNNNNNNNNNNNNNNNNNNNNNNNNNNNNNNNNNNNNNNNNNNNNNNNNNNNNNN
NNNNNNNNNNNNNNNNNNNNNNNNNNNNNNNNNNNNNNNNNNNNNNNNNNNNNNNNNNNNNNNNNNNNNNNNNNNNNNNN
NNNNNNNNNNNNNNNNNNNNNNNNNNNNNNNNNNNNNNNNNNNNNNNNNNNNNNNNNNNNNNNNNNNNNNNNNNNNNNNN
NNNNNNNNNNNNNNNNNNNNNNNNNNNNNNNNNNNNNNNNNNNNNNNNNNNNNNNNNNNNNNNNNNNNNNNNNNNNNNNN
NNNNNNNNNNNNNNNNNNNNNNNNNNNNNNNNNNNNNNNNNNNNNNNNNNNNNNNNNNNNNNNNNNNNNNNNNNNNNNNN
NNNNNNNNNNNNNNNNNNNNNNNNNNNNNNNNNNNNNNNNNNNNNNNNNNNNNNNNNNNNNNNNNNNNNNNNNNNNNNNN
NNNNNNNNNNNNNNNNNNNNNNNNNNNNNNNNNNNNNNNNNNNNNNNNNNNNNNNNNNNNNNNNNNNNNNNNNNNNNNNN
NNNNNNNNNNNNNNNNNNNNNNNNNNNNNNNNNNNNNNNNNNNNNNNNNNNNNNNNNNNNNNNNNNNNNNNNNNNNNNNN
NNNNNNNNNNNNNNNNNNNNNNNNNNNNNNNNNNNNNNNNNNNNNNNNNNNNNNNNNNNNNNNNNNNNNNNNNNNNNNNN
NNNNNNNNNNNNNNNNNNNNNNNNNNNNNNNNNNNNNNNNNNNNNNNNNNNNNNNNNNNNNNNNNNNNNNNNNNNNNNNN
NNNNNNNNNNNNNNNNNNNNNNNNNNNNNNNNNNNNNNNNNNNNNNNNNNNNNNNNNNNNNNNNNNNNNNNNNNNNNNNN
NNNNNNNNNNNNNNNNNNNNNNNNNNNNNNNNNNNNNNNNNNNNNNNNNNNNNNNNNNNNNNNNNNNNNNNNNNNNNNNN
NNNNNNNNNNNNNNNNNNNNNNNNNNNNNNNNNNNNNNNNNNNNNNNNNNNNNNNNNNNNNNNNNNNNNNNNNNNNNNNN
NNNNNNNNNNNNNNNNNNNNNNNNNNNNNNNNNNNNNNNNNNNNNNNNNNNNNNNNNNNNNNNNNNNNNNNNNNNNNNNN
NNNNNNNNNNNNNNNNNNNNNNNNNNNNNNNNNNNNNNNNNNNNNNNNNNNNNNNNNNNNNNNNNNNNNNNNNNNNNNNN
NNNNNNNNNNNNNNNNNNNNNNNNNNNNNNNNNNNNNNNNNNNNNNNNNNNNNNNNNNNNNNNNNNNNNNNNNNNNNNNN
NNNNNNNNNNNNNNNNNNNNNNNNNNNNNNNNNNNNNNNNNNNNNNNNNNNNNNNNNNNNNNNNNNNNNNNNNNNNNNNN
NNNNNNNNNNNNNNNNNNNNNNNNNNNNNNNNNNNNNNNNNNNNNNNNNNNNNNNNNNNNNTAAGGTTGTAACAGTAGCC
TCAAATTTTTCAGGTACTTGTTACAAGGATTTTCTCAACAATCCTTGAATCGTTAAAAGTGGAACCCAACAATCTGACTC
GATTTGCTATATTAAGAAGTCGGTCAGAATACTCCTTTATGGTTTCACTTTCCTTCATCCTTTGCAGCTCAAACTCATGT
ACTAAATTTAGCACTTGCATCCCTCGAATTCTTTCATCTCCTTCATACTCAGTCTTGAGATAATCCCATACCTCTTTTGC
TGACTTCAGGGACATAATACGAGTAAAGATGGTGGATGAAACTGCTGTATACAAGCATGCCTTTGCCTTTGATTTCATGG
TTTTCCTTTCCTTGTGATTTTTAATCTGCGCGATTGTGGGATTGTTTGGTAAGGGAACAATCTCGTAATCATCTTCTACA
GCTTCCCAAAGATCCAAAGCTTCTAGATATGTCTGTATTCTGACTGCCCAGATCTGATAACTTTCTCCATTAAAAGCTGG
TGGTACCATTGAAGAAAAACTTGCTTCTCCGTCCATGGAATTCACTAAAACAGATTAATGAACACACAAGTCCCTCAAGA
ATAAAATGCTCTGATACCAATTGTTGTTAAATTAATGTGGAAACCCAGAAAAAGAACAAAGGAGAACTTAAGAATAATGA
AAGATTAGAACTATAAAGCAATGAAGAACAAGAAAGAAGAGATAACTTTTTTTGATAATTCAGTCCTTTTTCACTGCCTA
AGACTTACACTTATAATAAAGAACTAACTTCATGGTCCTAAAAATCAGCAACACATCTGCTGAAGATAAACAAACTCCTA
GAGACTAGGTAAAGAAGTTATTTGAGGAAAACTAAAGCTAATTTACTGCAGTAAATAAATAAAAGGCTGCAGTCCTAAAA
CATAGCAACTAACAGTATGCAAGCTACCAGCTTACTCATCTCAACTATTTAAATCAGCATCTAAAAATGTATATCTAGTG
ACATACGAAGTTTAAAGTCCGTTACCGTCTTGACTCTTAACCATACCAAAATCAAAATATCTTTCTAGTGTATCTACATT
TATAGTGTAAAAATACACCATACCGGAGCTACTGCAATCTCACCTCTCTCTCAGTCTCTTCCACTCATTCTTGGCCCAGT
CAGTAGGAAAGCTACCACCTTTTATATAGTTAACTGTATACTTAAGTGTCAGAAACCATTTTGACCAGAGCAAACTACTG
TTCCAGTATATCCACCTTCACATTAAAACAAATACCAGAATCATGGAAGCCACTTTTATACATTCATACATACACACACA
CACACAGATATATATATATATATATATCATTCACACAAAAAAAGAAGAAGATAAACAAGGATCAGTGTTCATAACGCCAT
CTTCATTGGACCTCAAGCATAATATATGAGACTATGTGAAGTCAAGCGTGAAGAGCCTTAGGCCAGCTCTCATTTGCAGC
TACTTTAAGTACCTTAAAGAATATCTTTTTAGGCAGACGGAGAAGTGTACCTCTATCCATAGACACAACCCAGTTGAAAA
TAAGCCAGTGTAAAGAGCAGGTATCCAGGGAAACGACAAAGCTGAACTCCAGAATGTTGACCATGTCCAGTCTGTCGGAT
TTAGTACTAGAGTACCGAAAAATGAGCCTCCAATAAAGTACCACAACGTTGATACGAGAGCAACAACCAACATCTGAAGA
AATAGATTTAGAATGAAATCATAGTGGCCAACAAGAAGATGAAAGATAGGTAATGCACGATTCCCTAACAAACCTCATAG
CCAAGGAGCGGTATAAAGTTCTCTTTACTAGTACTTCGTGATATATGCTCAGTTCGTAGCATATGAACCCCAAAAAAGAG
TGCACTTAAGAAGTTTAACAAATCTCCAACCTGAAATGTTCATATATACAGGAGAACACTTTTACATGGACATAGTTTGT
TAGGAAACTAACAGCCTAATAACAGCTTTTAAATAAAAAAGCTTAAAATTATTTATTTTTAGTTGAAAAATAAAATTTTA
ACTATTGGTAATCATATCACAAGCATATGTGGAATTGACAACTAGGGAATTCCACAAGAACTCACACATGGTGGTGAGCC
ACTAGATTCCAACATCACAACACCAAAAATCGACATGAGAGCTCCAAACCAGGTGCGTGCAGGAATTATGGATCCTAACA
TGCCATCAAGCAAGGGAACCACAACAATCTGATCAGTTAACCAGGAGTCAGCAAGGAGGAACCATCGATAACAGGAGATA
CTTTATTATCAAATTATGAATTCAGGAAAATGCTCTTACAGTGAGCATAGAAAGAAAAGAAGCTCGTCCAGCATCAGAGG
TGAGCAATCCAATTGCTTGCATAAGGTAGCCTAAGCTTACCCAAAAGCCCAACTCCATCCCTGTATTACGGGTCCGAGAA
TCATTCGCTCGGAGTACAAAAGGGACAAAGGGAATTGCTGCAGAAGCAAATCGTACGACATTGAAGATGCCAGGATCAAC
AACTCCTTCAATTTCTTTGACTACAGAAATATTACTAGCTGCAGTGTGGACAAACAAGTCAGCAACCATGAAAATGTCAT
TCCAAAAGGTGAAGACAGTATGCTACAACTTAGCAACGTCAGCAATATGTCCTCACCTTCTAAGATATCACTAGCATCTG
AAGCTTAGAGAAGGAAGTATGTTTTGGCCTTATGGACATTCTGCAAGATCAGTAATGTTTTGGCCTTACTGCCATTCTGC
AAGATCAGTAATCCAATATAACCAATATCTGATGCATGTCCGCTATTGCCTTGATAAAGTCCCCAACTTAACTAAAACTG
AGGTTGAACATGTAAATCTCACCAGAGGTTACTAACAACAACATACCCCATGAAATCCCACTAAGTGGGGTCTGGGGAGG
GTAGAATGTACATAGACCTTACCACTACCTCGTGGAGGTAGATAGGCTGTTTCCGAAAGACCCTAGACTCACCAGAGGTT
GTTGAAATTCTATATGAAAGATCGAATAAGATTGATTATCAGATCTAACTGTTTCTCACATAAATTTTTAACTAAAATGG
TTTTTCGGGAGATAGAGAACCATACAAAACTATATTAGCTATATTTAAATTTCAAATTATATACCTAAGAGCTAAGACAA
GATGAAATTCGTTTTATTTTCTTAATTTCACGAAAGGAACAACTCACTCTTGGTGATAAAGGCTTCTTGATTTGTAATCA
AGAATATAGGTCAAAAAAGAATCATCCTCAACTTCCATTTCGTTTCTTTCTACAATTGCATCGTCTATCACCTTCCTTAT
TCTAGGTTTTTTGGTCCTGCCTTCTTTTGTGGACTCCTAGGAATTCCGTATAGAGGGGAGGACATTCTTCAAGTTGAACT
AACTCTAAGGGTTACTGGAAACCTCTTTGCCTTCGACTGAGTACATGTTTTTGAAGTGGGCAAAACCTCTGCCTTAAGGA
AAAGTGTATAACCCATAGCTACAGACAAAAGAGAGAGGCTAGGTGTCAATCAATAGAAAGAAAAGGAAATGGATCCACTG
CATTTCATTGTCCTACTTTGTCTCCTATACAAAGCAATGAGAACGGACAGAAATGATTTTTTTCCATTTTTCTCCAGTCT
GAGATCAATGATTTTGGTTTAATGTGATCTCGTTACTTTCAACAATCAAAGAATGTATGAAAACTCATTTTACAGCAAAC
TATATCTCTAGATCTCTATTCGAGAACTTCTTTAAACATTTATAAGTTCCTATCATTGACTACGATCTTTTGGAAATGTT
TGTTCAGGTGAAAATGTGGAAGGGATGAGGAAAAACCTATGTTGCTCGGACTCGGGTGCGGGTATTTGAGATAGGTGCGA
ATCCGAGAGTCGGATTTGGCAAAATCTAAATTTTAAGATTCAGGGGTACAAATCTGTGTATGGATACGAGTACGGGGATT
TGGCTAAACATTCAACATTACAAAAATAGAGTTATAAAGATATTCTATAATTTGAGAGATATTTTGTAAAATTCAATTTT
TCATTCTTTCATGTCCATAAAGTGATACATAAAAGAAACAGTAGGACCAAATGTTAAAATAGAAACAATAGGCCCATTAC
AGGTAAAATGTCTCTAGAAGTGGTTAGGCCCAAATGTTAAAATAATTTTAGTTGAAACATGGAGGCCCATAAAGGGTAAA
CAAGACATTTCGAAAAAATCTCTATAAAACCCAAGTTTTATATTCTCTATCTAATCATACTGCCGCTACCTCTACAAAAT
ACACCAAAACCTCAACCCTAGCTCATTCCTACTCCCTCTCTTCCAGAATACTGTCGAAGTCCATCCATTTAAGGTCACCG
AGGTTTTTGCATTCTCAATCTTTTCCCAAAATTTATTCTGGACTCTTGTCAAAGTATCCGGATGGCGTTGACCGAATCTG
ACACGCCCCGCACCCGCATCAGAGTCACGTCGAGACGGGTTCGGCAGCAAAAAATGAAGAGTCCGTGCAGCATAGAGAAA
AACTATAAGGATGGATTGCAAAAAAGTAAAGTAATTCCTTACACTTCCATGTTGTTAAAAAGTGAATCTTAGGCCTAACT
CAACCTCAAAAGCTAGCTCATGAGGGGAGGATTGCCCAAAATCACATAAAGAGACCACTCATCCCTTTTTCATCTGATGT
AGGAATCTCCAACACCCCACCTCAAGCTAGGGCTGGACATTTAGAGCGAGGACAATTTAATATAGAGGCTCAACATTGGT
AAATAGGAATTGAGATGGGTCATGTTTTGATACCATGTTAAGAAATGGATTTTGGACCTAGCTCAACCTCAAAAGTGAGA
TCATGAGGAAAGGATTACCCAAGACCATATAAGAAGACCACCCATTCCTTTTTCAGCCAATGTGGGACTCTTCATCACAT
AAAAGTATTTAAAGACCTTACAGATTAGACAGGAAGTATAACATAAATCTCTTTTTTACTTCTCTTCCACCAAAACTAGC
TCCCCTTTTTTTCTTTTTTTTCTTTTTTTTTTTTTTTTTTTGAAAGCTCCCCTTTCCCCTTCTCTCTTTATGTCACAAGC
TAGAAAAAGGTATGAGGTTTTTATTTTTAATTTAATTATGAGCCATAAGGCAATGGCAAGTAGGTAAGCTAATTGCCCAA
GACTCATGTGATACCAAGCCATCACATAGCCAATTCGAATTTCACTAGCGCAGCTAATACTTGCAACTTATAGTAGTCCC
ACACGTAAAAAAGTGGATACATGGTGTACATTTAATGTTATTCTTTTAACAAGAGATTATGGTTCAACTTACCTATAATA
AAAAAGAGTTAAGGTTCAATTTACCGATTAAAAAAAGAGTTAAGGTTCAATTTACCGATTAAAAAAAGAGTCAAGTTCAA
TAAAATGAATTAATTCTAATTTGTAAATATAGATGATCTACAACGAAGTTTACTCGATGAAATGAAAAATTATCCATCAA
TTGTATTGCAGGAATCCCACTTTGCAGATGATATATGATGGAAGTTCATTCTTCTTTGTATCTCCCATCTTTCTTTAGTC
AATTTTATGGTATAATAGGGCTACTATTGGAACCGAAAGGGTTATCCTAAATTGAATTGCTCGGAGAAAGAGATGTAAAA
ACGAATGTTGAAGATGAACTCTAAATCTCAAAGTCTCAACTAGCAAACATTTGTCTCAATAGTCAATCAGCCACATGGGT
TAATCCAGGCCTTCCACATTCAATAATTGGAAACAAGTGGCAGTCACTTAAGGACTCCAACATTTATAGAAGCAATTGGA
TGTAGATGTAGAGAAGCAAATGCAATATATATAGTAATGTAGTATAATACTTTTAAAAATAATGTCAATATTATTAAACC
AATAATTTAAGTAAACAATGATGGTCTGATGGACCCTTGTATTTATATGAGTTTGTATTATGAACCCTCTTACTCTATAC
CTTATCAACTGGACCCTTAAATTTATTAAAACACAATATTTGAAACCCCTCTAACCATTGACCAAACCTACGTGGCATAA
ATATTGCTAATTTGGAAAATGTGTGAATACACTCGCTTCCAAGCGCATAAATACACTATATTATATTTTAAAACATTATT
TTTTAATTTAAAAAAAAAACTTATTTCTTCACTAACCCTCTCCCACCCCGCCCCAATTTCTCTTCTTCTCCAGCACTCTT
CCCACACCTAACNNNNNNNNNNNNNNNNNNNNNNNNNNNNNNNNNNNNNNNNNNNNNNNNNNNNNNNNNNNNNNNNNNNN
NNNNNNNNNNNNNNNNNNNNNNNNNNNNNNNNNNNNNNNNNNNNNNNNNNNNNNNNNNNNNNNNNNNNNNNNNNNNNNNN
NNNNNNNNNNNNNNNNNNNNNNNNNNNNNNNNNNNNNNNNNNNNNNNNNNNNNNNNNNNNNNNNNNNNNNNNNNNNNNNN
NNNNNNNNNNNNNNNNNNNNNNNNNNNNNNNNNNNNNNNNNNNNNNNNNNNNNNNNNNNNNNNNNNNNNNNNNNNNNNNN
NNNNNNNNNNNNNNNNNNNNNNNNNNNNNNNNNNNNNNNNNNNNNNNNNNNNNNNNNNNNNNNNNNNNNNNNNNNNNNNN
NNNNNNNNNNNNNNNNNNNNNNNNNNNNNNNNNNNNNNNNNNNNNNNNNNNNNNNNNNNNNNNNNNNNNNNNNNNNNNNN
NNNNNNNNNNNNNNNNNNNNNNNNNNNNNNNNNNNNNNNNNNNNNNNNNNNNNNNNNNNNNNNNNNNNNNNNNNNNNNNN
NNNNNNNNNNNNNNNNNNNNNNNNNNNNNNNNNNNNNNNNNNNNNNNNNNNNNNNNNNNNNNNNNNNNNNNCTTAATGAG
TTTAAGGGTTTTAGTTGACAAAGTGTTGAGTAGGAGGGTTTAGAATACAAAGGCATACAAGTATAAGGATCCATCAGACC
ATTTTGCCTAAATAAAATAATAAAAAATAAGTTTCTAAATTCTCAACAAAAAAAAAGTATAAGTTTCTATGAATAATGGA
TGTAAACTTTCTTATGATTACTAATTGTTTACATACTGAAAGTTGTGAAATCATCATCCCAAAACATTCATATTTATTTA
TCATATAAAGATTAGATATAGATAAGGACATGTGGCAGTTTTGTATGGCCTCCAATACATTTATCTTTTTTCTTCGTTTT
TGACTTTTTCTCCTTTTAAAGTCAATTGTGATGTGTAGTGATAAAAAGTCACTCTTAAAATTTCATTTAAATATACTTCT
CCCTCCCCTATAATTCATTGTGTGAGAAATATAGGAAAAGAGAATTATTGAATTGTTGTTGTGTCTACATTATTACATTT
GAGACTCTGTTTATAGACACTAGAATACAATCCTTTCCCAAGTAGGATACTATTTACAATTCCTATTTCTATTTATATTT
CTATTCCTATTCTAAATAGGATTGTATAAACATATTCCTATTCTAATAAGATTGTATAAACCTATTCATATTCTAATAGG
ATTGTATAAACCTATTCATGTTCTAACACTCCTCCTCAAGCTAGTACATACAATTCATGTACCTAGCTTGTTACAAATGT
AATTAATACGAGGACCGATGAGGGGCTTTGTGAGATATCTGCAAGTTGATCAATTAACTTCACAAAATCGACAGTCAATC
TCAATGTGCTTGTCTTCTCATTAAATACTGAATTTGATGCATAATGTTAGTCAATCTCAATGTGCTTAATCTTCTCATTA
AATACTAAATTTGATGCATAATGCCGATAAAATACAGAGTGATAAAATTACAGTGTTGAACTTCCCAAACCAAACTTGCA
AAGACTGTTTCAAGGCTACTAAACTCCCCTTGAGCAACAATGTGCTCAAAATCTAGTATAAAGCATATGGATCATGTTGG
AATCAATAGATGAGTCGATATTAAACAAGAAAGTCACCAAAAAATTGGTTGGAACATGCTCATACGCCGGAGTATTAGAT
TTGATGGTTGAAAGTGGTCATAATCTAAGAAATAAAATTATATGGGTAGGGTCGTAATGATAGTACGACCCAACTAGAAA
ATAGAAATTATATAGGAAAGGTCGAATTGATGGCACGACCCTATTGAAAAAGAGAAATAATATAGGTAGGGTCGGAATGA
TGGCAAGATCCTACTGAAAAAGAGAAATTATATGGGTAGGGTCGAAATGATAGCACAACCCTACGCAAATCAAATTTGAG
AAGTCACCGAAAAGACACGGTGCTATGTAACTCAGATATGAGAAAGTAGTTCAGAAAAATCCACGATAGGACGCAAATTA
AATATGAAAAGTAGTCCGGAGAGATGCACGGTGCTACGCAAATCAAATATACAAAAAAAGGTAGTCAGCGGAAGGGTGGC
ACGGTGCTACACAAATAAAATATGAAAAAGTAGTCACCGAAAAGATGGCACGATGCTACACAAATTAGATATGAGAAAGT
AGTCACCGAAAAGATTGCATGGTGCTACATAAATTAAATATGAAAAAGCAGTCACCAGAAAGATGGCACGATGCTACACA
AATACCGACGATATGGGGTTGACACAAAACAGCCCTAGAAAGTCACCAGAAATTGACGCACAGTGACCTGTCTGACTGAG
TTTTCTTCCCTTGAATATGTTCATATATTATTGATCCTACTTTTGTTAACATAATCATTGGCCAGACGGGTAGCATATCG
TAATAGCCACCCGCCAGCAACGGAAGCTCTTTGTTCTCTACCAAGATCGTAGAGGCTCTGATACCATGTGAGAAATATAG
GATAAGAATATTATTGAATTGTTGTTGTCTACATTATTACATTGAGACCCTATTTATAGACACTAGAATACAATCCTTTA
CCAAGTAGGATACTATTTACTATTCCTATTTCTATTTGTATTCCTATTCCTATTCTAAATAGGATTGTATAAACATATTC
ATATTCTAATAGAATTGTATAAACCTATTCATGTTCTAACACATTGCTTAGTTATTGTTGTATTGCTTGAGTTACTACTT
CTAATACAATATAAATAAATACAAATATAAATATAAATATAAAATATAAAATATAAAAGATATACTAAATTGAGTGTTTT
AAGTTGGAGTATTTTAGTAATTTAACATTAAAAAAGGGGGTGTTCCAATTCCACTAAACTTTTAACTCACTCGACGGTTG
CAAATCACACTTGAATTTATTAAGAAAAGAACAGAAAAACGGGATTGAGTGTTTTAAGTTGGAGTATTTTAGTAATTTAA
CATTCAAAAAAGGGGGTGTTCCAATTCCACTGAACTTGTAACTCACTCGACGGTTGCAAATCACACTTGAATTTATTAAG
AAAAGAACAGAAAAACGAGAAAAATCGTAGGTTAAAATGTGTGGGAATCCTTCCATTCTTAGTCAACAAAAAATAGATCT
AATACCTCCCCCACCCATTTTCTTTTTCCTTTCTTCATTCAACCTTTTCATTAATGGCACCCTCTTTTGGAAAAAAAACT
CATTTGTCGCGTCAAGTGGCCATCATCGATTCTACTTATCCTTACTTTCTTCACGCATCCAACTCACATGGAATAGTACT
TGTCAAGTGTATCTTTGGTGGAGAAGGTTATCAAGGCTGGTGTTGGGCTACGAAATGCAATCATTAAACCTAATGCTAGC
TCCTCTTAGCTTAAAACATGGAGTATATGCCATGATATGGTGATCTACTCACTTTTTGTGCTCTCCCTCGAAAAATATCA
TTGAAAGTGTACTCTACTCCAAGAGGGATCCATAGAGGGTCTTGGGCAATAATCACAGTGCATGGAACTTTAGTGACCTC
TACCCTTAATGGTTGACTCATCCAGTTTCTAATGGGTATAAATGAAACTTATTTTACAGTAAGGAGCAATTTTCTTATGA
TCTCTCCCTTCTACTCAGACTTTTACAGTTATATCACCAATACCTCACAATCAATCCCATTCACCTTCTACTCCATACAA
TTAATCTCTTTCACCCCCTTTGTTTCGTATATCACCTATACCTCAACTTGAATTGTGAAGGTCACATGCGGAACATAAGC
AATGAGTTTGACCCTTCCTTGAGTCATTCCAGTCAGAAAAGTCTTAATACCTTAAAAGGAAATAATCTTATTTACTCATA
TATTTACGCTGATTGCAGGTCACTAATCTAGCAGATGGAGGAGGCATCTCTGCAACACATTCGGAGGGAGGCTAACTCAG
TGGCGGACCTATTAGCAGATTACGAAAGGACAACAAAGGATCCAAATATGACTATAAATCAGCTCTACGTTTTTAATGCA
TTTCCTTCCTTTATATTAAAAACTTTCGAAAGAGATGTTACTGGAACTACATCGCTTAGATCAGTTCCTTTTTGTAATGG
ATAAACCTTATTATTAAATAAATAAAATCCTTCCGTTCTTAAGCAACGAAAAAAAAAAAAACTACAACTCTACTGCTACA
CTTTGTAGCTTTGAAGTTCTTCTGTCTTTTCTTTCTAACATGTCTTCATATCAAAGCCACATGGGTTAATCCAAACCATC
CATTCCGCAAATCGAAACAAGGTGGCAGTCACTTAAGGACTCACATATTCTAGAAGCAATTGGATGTAGAGAAGGAAATG
TAGTGTATATATTTTTGTTCTCTAAATTTGTTACAAGGTTAATTAAGCATACACAAATTAAGAATGGGCATGTGGTGTCA
ATTGTAAATAGTTTTCTATTTATCTTATTTATTTCAGTTGTATAAATAGAATTCACTATATGGAAATTCAATGAAGAAGG
AAATTTTCTAAATTTATAGTGTTACTTCCTATTCGTCTTTTTTACCAAAAGAATGAATAAGGAAAATCCTTATGGCTTAG
CCCAACCTAGAGTATAAATGATGCGAGTTTTCTAATTTTGCATGACTACAAGGAGGCATGCATAAAATGGAAAAAGTAGA
ACATTCTGATGGAATATCCTTCATGAATTGGAAGTGTGTGTAATAATTTCCATATCCAATATGTTTGTGCCATTTATAGA
TCAAAATGCATATTTGAGGGTCCATCGGATATATAACATTAAGTTACTAGTTAAGTTCATGACCCACTTTTTTTTTTCTT
TTTGAAATTGGTAACTTTGAAGTTCATGACCCACTTGTTTGAACATGTTTTGATTATTTCAGACATTTACATATGTGGCA
AGGAAACTAAAACTAAGAGTTGAGTAAACACCCCTCCCAACAACTGGTATAGGTATTCCAATCCCTAAACAAAGAAACTA
AACTTTAAGTCAGAACTTCCACCACCTAAAGGTTGAATATTCTCCCTTGCCTTAAACATCACATACAAGTTCACATCTAG
AATGGAGCAAGAACACATAATGCTACCACACATGTGTCTAACCACATATACATCAATATAAAATTGCCTCCTAGCATGCC
ACATCCATAAGATTCCCTCAAACTTTAGGCCCAGCTATAGCACAATCCAACATCACCCTATAACAGTAGAAACACCAACA
ACAGCAGAAGTCGTAGTAGCTATTTCACTTCAGTAGCTATCCCTTGAGATTTTAGTTCTCTATCCATTGGAGACACTATT
TCAACTTTAAGACTTTACTAAATGGTTGACAGAATTATATTCTTATACAATTTCACAACTTTTAAGAAGTCAAATTGCAT
TAAACTAATTGATCTTTTTAAATATTTTTATTTATTCAACCAAATTTTCAATAGTATTGTTTTTAAATGAGAAAATGGTC
TAAAACCCCCCCAACCTATACCCGAAATCCCAACTACACACTCCAACTTTACGGGAGTCCTATCACCCACCTGAATTGTT
TAAAACTGTAATAATTACACCCCTAAAACGCCATAACCAGATCTGTGTTGGCCTGTGAACTTCACGCGTTTTACGGGTGA
AAATTCAATTAATTTATTATTTTTTTATAATTCCTTTCCACTTTTTCCTATACTCTCCCAATTTCTTAAAATCTCTAAGG
TAATTTCTTCCCCCAATTCTTTCAAATTCCTATGGAATTGTGAGGAACAAAGATGAATATTGATAGCGGGAGCTTGTCAA
GCGATATTCGAGTTTTGCTTGTCGGAGAACATTGAAAAATAATCTAAAAGGATCTGTTTTGCTTGCTTCGCCGGAGCTCG
CTGGTTGGAGTAGTGCAGCCGCAAGGTTTTATTGTTGTTGTTGTTGTCGACCTTGTTGTGAGAACAGAGGCAGGTCTTTA
TGGTGGTTGTCTCGGAATGGGAGAGAGATAAGAGGAGAGGGGAAGAGGAGAACGAGGTTTTGTTGGTGGTTTGGATTTCG
CCGGAGGCGGCGACAGTGGTGGCTGATGGTCGAGCAGCAAAAGAGGGAGAACAAACGAAAGAACTAGCAATGCCATTAAT
GGAGGTCAATTGAGATTGAATCCTTTCATTGATTAATTGGGGAAGATGACTATTTTTTGGAAATTTTCGTCAAAATTCAT
CTTCTAACGCGCCTAGAGAAAGTGAGAACACCTCCCATGACAGGTCAGCACTTAGGTGTGTATAAAATAGAGAATTATAA
AGTTCAGGTGGGTAATAGGACACCCGTAAAGTTGGAGTGTGTAGTTGGGATTTCGGGTATAGGTTGGGGGGGTTTTAGAC
CATTTTCACTTTTTAAATCTTTCAATCAAATTTTCAATAGTATTATTTTTAAATGTTGTTTTCTACAATAGCCTGGTCAA
AAAGCATTGGTGAAATGAAAGGAGTAACTATTAACAGTACAAAGCACAAACAGCAGCATCAATAAGTAGAGTAGTAGCTG
CTTTGATTCAGAAAAACACTAAATATGAAGGTAGAATTTATGAGACGTACCATAAATCATAGCAGTAACATTGAGCAAAA
TGATGCTCCTCATCTTCGTTGATGCAAACAGTATCATAGGTCGTTTTCCTGACAACGATTTCAGACTAAAATTCCTATTC
TTCTTCTTATGCCCCTCATTTTTACCAACAATAGCTGGTTTTATAGATTGCCGAACACCATCAGAACTCGTTGGAGTGCA
ATGGCAAGAAAACGAAGACGAACAGTTTTTTATATGAAGACGTCGGTTGACGGAGTAAAATCGGGAAAGGTCTACAGAAC
TGAGTGGAGAAAAAGATGAGTGTTTTATACTACAGTCGATCGCCGTCGTACAAGGCAACACTGTCGCCATTGCTGGTTGA
GCTCCGGCTACTTCGCCGGTCACGCTCTTTGGCCACCGGATCCGGCTTATTCTCACGGTCTGAAAAGACATAAAAGCCCT
TACTTCATGCTAAGTGTTGGGTTGTGATTGCAGCTATTTTGTTTGGTGATTCTAGATATTCAGCCAGACAAGAATAGTAG
TTGAGTAAATTAAAAATGTCACAAAATAAAGGAGATATATAGGGTGTGTTCATGTGTTGAGTTCGGTATGGCTATGCCCT
TTTTTTTTTAAATATCTTTAGAAAAATAAATAGATTTGTTATTTACAGTATATTTATTTTGTGTTCCATAAATAACTAAA
AAATATATTTGTATATATACATAATATGCTATAAGAGCCGGAGTTGGGAAAGTTTGGATGTGGTGTGGCGGAGATAATTG
TGATTGGATAAAAATAAAGTGTGTTGGATGGTGAAGAACACAATATAACTAGTGAAAATTATTTATTTTTATTTGAAAAT
CATTTTTCTTGTTTTTAAGAAATTTATTTTCTTAAACAAAATTTTAATTTATTATACATGAAAAAATTTAAAAATATTTG
TGAAAAATATTTTCTTTCATGTATCAAAGGAACTTGAAGCTTATTGGGCTTGCATAATCCAATAGTTTTGGGGCAGGTGG
TTAATTTTGAACAACAAAAATTAATAAGACTAATGGTGGACCAAATAAAAAACAATTGTGAATATTCATTCACCAAAGAC
ATAATGAGAGTGATGTTTTTTTTTTTTGTTTTATGGTTTTATTTTTAATGCGAATGAAAGAGATGTGTAAGTAAAAACAA
TTGTGCTAAAAAAAAAGGTGCGATGCATGTTTTTCATTTCTTCAAAAGAACCGTAGATTTTATAAAAGAATTATATTATT
ATTATTATCTAAAAAATGTGAATAAGCAAGCAGCACTTTGTCAACATACTTTTAAAGGAATTATATTATTATTAATATCT
AAGAAATGTTAATAAGCAAGCAGCACTCCAACATAATTGCTTGCTTATTCACATTTCAAATAAAATTGGGTCCACTCCTA
TATACTTGCAATTGTATTGCTCATTCATATTTTTTGTAAAATAGCGTAACACATGGATTTTTAAGAAGGGGAAACTAAGC
ATATGATCCATAAAAACAAACTAATTACATATGTATACCCTTTATATATTTCTGTCTCCTAACTAACTACAATAAATACC
CTATTTTCTTATAGCTTTAGTTATGTAGCTCATTTTTTATTCTTTTGTTTTTTATTTCTCCACTTTTCTTTTTTCTTTTT
ATGTTTCTTTGTTTATTTAAATTTTTAAAATTATTTTATTCTTTATTTCTTTTTACATCATAATCTGATTTATATTCAAT
ATTTATATCCCCCACTCATTTTAAATATTAGTAAGAAATTTTATTAGTTGAATGAAGAGTATTATGCATAATGAAGACGT
GCTCTGCATTTTGAACCTCCACTTAGTGAAACAGTAACTTTTACTCCGAAGTCGTAGTGGTCTCAGTCTTGAACTATAAC
TGCTAAGGGAAATAAAATATCACTGTTCACACAAAATAATCAAGGTGTTGACACGAGCTTTAAAAGACAGCACGTCACAG
TCTTATGTTATCCCGATTTCATGAGTGCTTTTGAGAATAAGCTCAATTTTCATAGGAAGCGACCTACTTCCACACTCACA
TAGGTGATATTTGTCGAGAGTGCTCTTGTATGTTTAACACTCCAGGGCTACATATTTTCATTAAGAATTTTTTCTAGACT
CAACCTTCATAAATTACTACAGGAAACAATACACTCATATCATAGGGAGGGAATAAAAAGATAGTGCATTTTTTCACAAT
AAGTCATCATATGATTCGGTTTTCCCATTGAATCTGGTTATATTATCTCTAGTCCCCAAGTTGGGTTTCCTCATATATGA
CTCAAGGATTTATAGGCTTCAATCCTATCCCCCTCAATGTGCTCCAAANNNNNNNNNNNNNNNNNNNNNNNNNNNNNNNN
NNNNNNNNNNNNNNNNNNNNNNNNNNNNNNNNNNNNNNNNNNNNNNNNNNNNNNNNNNNNNNNNNNNNNNNNNNNNNNNN
NNNNNNNNNNNNNNNNNNNNNNNNNNNNNNNNNNNNNNNNNNNNNNNNNNNNNNNNNNNNNNNNNNNNNNNNNNNNNNNN
NNNNNNNNNNNNNNNNNNNNNNNNNNNNNNNNNNNNNNNNNNNNNNNNNNNNNNNNNNNNNNNNNNNNNNNNNNNNNNNN
NNNNACAACGGTATATTTTTTATATAACAAACCACAATTTTTTTGTTCCAATTAAATATTTCATAAATCTTGTTATAGTA
TGTCAATGTTAATTACCTTACTTGCTTGTAAACCTGCTAAGTACTCCTACTGCATAAGCAATATCAGGCCTAGTGCAATC
AATCACATATCTCAAACTTCCAATTAAGCTAGCATAGTCCTTTTGATTTATTACATCATTTTCACTTTCAACCGAAAATA
AGTGAACACTTGAATCAAAAGGAGTTATAATATGCTTGCAATCAAGAAAGTTATATTTTTAAAAAAAAATTCTCAACATA
ATGTGACTGGTCAAGGAAAATTCCATCACATGCTCTTGTTATTTTTATTCCAAGAATAAAATTTGTCTCACCAAGATCTT
TCATATCGAAATGGCTTCTAATATTCATGTTAGAGCCAACTGTCAATAGATCATCAACATATAGGCAAATAATAACATGT
GAATAATTCCAAGACTTATGATATATGCACTTATCACACTCATTTGTTTAAAATCATTTTCAATCATGCAGGAATCAAAC
TTTTCATGTCATTGCTTTGGTGCCTATTTCAAGCCATATAGGGATTTAGTAAATTTAGACACCTTACTCTCTTGGTCTGA
TTCAACAAAATACTCTAATTGATCCATATAAATTTTCTCATTTAGGTCCCCATTTAAAAAAGCAGTTTTACATCTATTTA
ATGAATTAGCAAATCAAAAATTGCAGTCATACCAATTAAAAGTCTTATGGATATAATTCTTGTTACCGGATAAAAAGTAT
AAAAAATTCTAGGTCTTCTAGTTACTTAAAAACTTTTTCAATTAGTCTAGCCTTATATTTATCAATAGATCCATCCGATT
TTAATTTTTTTTCATAAGACCCATTTGCAATCAATTATTTTACAATCTGGTGGTAAATCAACTAACTTCCAAATTTTATT
AGAAATTAGTGATCCCATTTCATCTTTTACAGCCTCTTTCAAAAAAATAGAATCATGTGAAGATAAAGCTTCTCTCAAAG
TGAAAGGGTCATCTCTAACATTAAACACATAAAAATCAGGACCAAAATATGTTTCTACTCTAGCTCTTTTACTTCTTCAA
CTCAAAATCATCAATTTCTTTATTTTTAGAAGTAGAAGTAGAAATTCTAGGTTGTGACAAAATATTTTGTTCAATCCTTT
GACCCCCTCTATTTTTAGAATCAAAAGGGAATTTATTCTCATGAAAAATAGCATCACCCGATTCTTTTAATATTACCTTC
AAGATTAAAAAATCTATAGGTTGTACTATTTGAAGCATAATAAAAAAAAGCACAAGTAGTAACTTTCTTACCCAATGATA
ACGCTCAAATCACCCTCCAAAACCAATTAAAAGAGTGAATGATCGTAGTCAGTGAAAACCCAATGAAGAGTCGGGGTCGA
ATTCGACAAGGAATGGTATATCGTAGAGAATTCTTTATCGAGAGATTTGGACTTTAAATTAGCTCATTTGACATAGTAAG
AACAATTGAGTTGATGGTACCACCAACTTAATATAAAACTTTTATTATCAAATTATCATAATTAAAATAAAATTCGAATG
AAATCAAGAGTTAACAAGAAATCTAGTGGTGCGTGGATTGGATATCAATGTCACATACTCACATAGGATTTTGCTGCTCT
ATAGTGATGTACATACATGAATAGGCTAAGTCATCTTCAATAACGTTAATCATCTTTCGATCTCAAAGCATCTATGCCCA
GAATCTTCTTTCGGTCTCATCTAAATGTCAATCCTAATCAACTCAATACCTTACTCTATCCTCTCTTTCAAGAATAAGGC
AAACAGATCCGACCCATAACCTTTCTTTCAAGCAAGGCATAGACATCAAACCTAAATTCCTAATATTGAACTAATTACCC
ACTCCGATTAATCTCTTTCGAGCATAAATCAGAGATCGAAAGTAGGAATTAAGTTTGCAACCTTAACCCTTAAGTTAACC
TCATGGTAATTAGACCAAATCCATGCATGAATAGCAACAAAACAGAGCATAGCACAATACCGACTATATTAAATCAACAA
TCAACTCCATTAGAGCACCCCTAGATCTTGGAGTTTTAGCTACCCATCACAAAAAGTAAAGAAAATATACCTCCCATGAA
AGCAGCAATTGGTAACTTGAAATCAAGCGATTAAGAGTAAACCCACTTTGGATTTAACTTCAATTTATCAAATTCAAGCT
TCAAATTATAAAACTCCAAAAAAACTAGAAAAAATATTCTTTCAACAGTAAAGTGTTCTAAAACTCTAACTCACAACTTT
CTCCCTTGAACTCAGTAGTCGAACTCTTTAAAAATTGTATCCTTTGGGTTATTAATACTTTCCCAAAATTTGGCCCAAAA
TCCACTTCGTAACCAACTCGGCGACATTAGTCGGGCTTACCAAACTTGCTCGGCGAATCACCCTTCGCTCCTCAGCTCGC
CTTGTGATGCTCTAGGCTTCAGGTGTTTGAACCTCAGTTGGCGAACTCGATCGAGTCAGGATTTCATGTTTGGTGAATCA
TCGAATACCACATTAGTTCGTCGTTTGAGAATTAAATATTTACCTTGCACACTATCACTTAGCTTTGGTTGATGTGCATC
AGGACCGCCATTCTAATTCGGCGCATCCCCTTTTCGACTGGAGTTCCCCGACCTTCTTTGGTATATACAAGTGTTATGCA
CTGTCAATTTGGCGAGGTCGTGCTCAGTTGGCGTTACACCCTTCATGTTAGGAGAACAACAATGTTCACTTTGCACTTAT
TTTTTTTTTTTTGGCTATTTTTTCAAATTTCAATCCTTGCCTTGTCCAATTTCCTTCATAGTTGCAACTCATCAATATTT
GATTAGAAAATGACAAGCTAAGCATTGGGGATACTAATTATTGAGCTAAATGGACCTTAAATGAGTCCAAACCTACCACT
CATCACCCAACTTTGTAATCTTGGGATCCATTAGTTTCACAAAGGCTAGACAACCCCAAACTCTTAGATATCCCAAACAT
TGCTTGTGACCTTTTCACGATTCAAAAGGTGTCAATTTAGACTTTTTATGAGCCACACGATTCAACACATAACAAGATGT
CAAAATAGCTTCACCCCATAAATTTAAAGGTGCATATGACTCAATAAGCATGATATTAGTCAAATCAACCAAAGTACTAT
TGTTTCCTTTCTGCTATACCATCATATGAAGGAGAATAATGAGGAGTAGTTTCATGAATTATTCCCAATGATCTAACAAA
AGAATTAAAATCATTTGACTCATATTCACAGTCTCCATCACTTCTAATTCTTTTTATTTTTCTTCCAAAGTGATTTTCAA
CTTCATGGAGATAAGTTTTAAAATTTTCAAAAGCATCACTTTTATTTTTCATCAAATAGACATATGTAAACTTAGAAAAA
AACATCAATGAAAGTGATGAAATATCTATTACCTCCACGATTTAAACTTCTTCCAAGTTCAAAATATCAGTATGAGCTAA
TTCTAACAAATCAATTTATTTTAACTTGAAAATGAGGGATTTTAGTTATTTTGGCTTTACTACAAGCCTCACACTTTTTA
AAATTCTTTTTAACCATTTGGATTAATATTAAACTACTCATGATTCCAACATAACGATCATTAATGACACAAACGAGCAT
GCCAAAAATTAGTAGAAGAAAGCATATTAACAGAAGTAGAAACTTTATTCATTTCAACAGTCAGTTTGAACATCCCATCA
AATGCATACCCCTTTCCACAAAAATATCCTTTTTCACAATTACATATCAGATTTAATAATTTGTTTACAGCTAAGAAGAA
AATTAGACATCAATTATTTTTCTCATGAAATGAGTATAAAGTACTTTTTTTTCAATATTAACACCCTTCCAGAGGTAAAA
CACAATTCGACATCTCCCATTCCAAGCACTTGAGTAGTGTGAGAATCACCAAGTACGATGGTTTTGGACTCCTCAAAATG
AGTATATTTTTTAAACCAATCTTTGTCATAACAGATATGACAGTTTGCACCAAAATCAGCCCACCATCCATCAACACTCT
CAACCATGTTTATGTCTGTAACAATCGCCACAAAGGTTCTTCGGTAATGTTTGCCTGAGGTGTAGGACCACATTTACGGA
ATCTGCAAAATTGAGCAATATGCCCACTCTTGCCACAAACAAAACACAGTCCCTTATCTTGTACTTGTTGATTTTGTACT
TGGTTAGTTTCTTGGGAGGTCTGCCATTAGTTTTTTTTATTTTTTTATTCTTAGGTTTCATAGAAGTATTTTTGTGAGAT
TCAGGAGTAACATTATTTAAAGTAATTAAATTTACCTTCGTTGTGGTGTTTCTCTCTTTTGATTGTAAAAGTGCATCTTG
ACCCATTGCCTTTTTCTTTCATGCGGATTTTCATTATCAACGTTTCAAGAGAGGTTTTCTTTTGTTTGTGGCGCATAGAA
TTTTGAAATTTCTTTCAAGAATGTGGAAGTTTATCTACTATGCCACAAACAATAAGGTTATCTCCAATTTTGACAGCCTC
AGACATGAGTTCTCCATCAATCAATATAAAGTCTTGAACTTGGTCTACCACTGATTTGTTGTCCACCCTTTGAAAATGAA
AAAATCTACTAGACGCATATTTTTTTTTGCTCCAGCCTCTTCGGTATCATACTTACTCTGCAATGTTTTCCAAATTTTCT
TTGCACTAGAGTAAGTTCTGTCATAATAATTATAAAAATTATCAAATAGACAATTAAAAATCTAATACTGACACTTATAA
GAATCACCATCGTGCTTTTCCACTTGATCTAGATGAGAAATAGTTTCATCATCATTCATAGAGGTGATGTCAACTTTATT
AGGATTCTTCTCAGTTAACACATAAGAAACATTGAGAAGACTTAAGTATAAAAGTACTTTACCCTTCAATCTCTTTAAAT
GACTACTATTGAACCGAAATGGCATGTTAAGATCTCCCATCTTAACATCCGCAGATTTTTCAATTGTAGCCATTGTGAAT
ATTCTTAAATTGTTAGTGAAAATTACAAGATTACAAATTACAATTGAAAAATAAAATGAAGAAAATAAATCTCTTCA
>mtp2306.scaffold_2
ATATTGTGGTCCTAAAACAAACATAAGTGATATTCCTAGGTAGTTTCCCAAACATGGGTGACTATCCAGGGAAATTACTC
TAAGTTTCTGTGCATTCCTTAGTATAGTGGATATGCATCACTATCTAGCTTGCATGCACTAATTACACGAAGAACCTACT
ATCTTCCACCAGCATAGGTACGAGGTAACTCTGCTCACCAAGGCTTGGACATATGAAAAAGGAAACTATCTATCAGATCT
AGAACCTCATGATTCTCAGTTCACTTCATTGACCACTAGGCCACCTCTTTGGGTGCAAAAGTGAGCTGTAATAAACGACA
GAGTTAGGACAGGGTACATCATACAATGAAATGTCTTGCTCTTCCAATTTCGGTGATCGTTTGACGACTTTGTTTCTTTG
GTGAAGGTATTGCTAATATTGGTTTTAGCCTCTGTTTGGGACCAGATAAATCTTTTAACATTAATTGAAAAAGGCGGAGA
TAAGATCAGAATTCTGGGGACTGAAAACAGATAATTGAGAAAAGTGCATGAGAAGGAACAACTATTCAATATTTCAAAGG
AATCCTGAAAAGAGCATCTTCCATTCTCCTTGGAATCATGAAAACTCCAGGCAATAATATGAAGAAAAGCACATGACTGA
CAGTCTCACCAGAGTATTTGAAGATCTTTTATCTTCAAATCCATGGTTGTAGCATTTTATAATCACGAGAAAATACTCAA
CCGGACTCATTATGTGTCTGTTGTCAAACTTCTAGTTATTCCAGAACCAGGGCATGACTCTTAAGAGTAAACTAAAAATC
CCTAGGTAACAATGAAGTCAACTGAAAAATAAAAGAAGAAGAAAAGGATAAGCCCTGCTACTATCCCACAACAAACATCA
TAAAACCTTTATCCTTATTGTAGCGTTAAGCAGTTCAAATTCTCCTAAAAAGTAATACCTACATTTATCTAAGCAATTTC
ATTTTGAACTTGCAAACAAGCTTCGCAATGGCTGTCCTCTAGTTGATCTGACATACCTTATGCATTCATGCATAGTCAAT
TTCAACAAGTTCTGTCGAACCTACCCATCCTGCAAAGGTAACTCCAGAACAATCAAATCCTTGCATAGAAATATCACAAG
CTGAACTAAGTTCAACAAAACCTTAACAATCTCGGACAGAGCAATTTGAGATGCAATGCCAACAAAGCCAATCCATTACA
GAAAAATCACCAAATGTCTGTATGCGTACTTCCGAAAGAAAAGTGTTGTAAAATATTCCTTGTTATAGCACAGAAAGAGG
GCTAAGAAAATGCAAATGAATATCACTGAAACAATCAAAATTACATAAGCTTGCTTTTGTTGTTAGTTGTTTTTGCTACC
AATCAAGTGATGAAGAAGCACACCTGCTGCAACACTTACATTCAAGCTTTCCACAGCCATAAAGGATCTAAAGTTCTGAC
CTAAAATACTATTATCACTCTCAGCATCCTCATCTTCTGCAGCGATTATATCCAAAGGGATATTTCCCGGAATTCTCACT
AATTCAGTACATGACCTCTCCACCAATGGTCTCAGACCAGTCCCTTCACTTCCCAAAACAAGTATTGTAGGAGCACTAGG
CACAATCTCATGCAACGGAACAGCTCTTGAAGAAACAGAACCACCTAGGACCCGCCATCCATTTTCTGCCGAAGATGTTA
GGAATTGCATCATATTCTTGCAAGACCTCAGCTCCATTAATTCAAGTGAGCCGGCACTTGCTTTGCTCACTACCCCACTC
AATGGAGCAGAGTTCTTAGCACACAAAACAATCCCAGAAGCTCCGAAAAAGTAAGCAGACCGTATAATTGCACCCAAATT
CTGAGGATCAGTAACCTCATCCAAAGCAACCCAAAGAGGAGTGGTATCTTCCTCAATTGAAACAGGTTCCAATTCCTTGA
TACCAACCATTTCCAATGGAGAAGTATCAAGGACCAGTCCCTGATGAGGCCTGTTATCACTAATCATATTGAGGTCATGT
TTAGATACTTCCTTTATACTTAATCCAACTTTCTCCGCTGTCCTCAAAACTCTCTCAAACCCTTTCTTATCCTTCTTCTT
CCTGTTATTTCCACTCAGATCCAACCCTTCCTGAATATAGAGACCATAAAATTCTCTTCTTCCAGCTGACAATGCAGCTA
AAACAGGGCCAACACCATAAACCCCCTCGCCTATCATTCTCGGTAGGGTTGATTCAGACGCCTCTTTCCATGTCTTTTTA
CCCCAACTATCTTGATTGTTCCACCTTCTAACCTCTGGCCTATCAGACCCCGGTCTTACCTTAATCCGACTGAACCTGCT
CTTAATCTTATCCCATCTCAGATCATCCATTTCTCCTTCATCATCATCTTCTCCACTATTAGTTGTGTTCTTATAATTGT
CTCGTCTATCCTCATATCTCTTAAGTTCTACACTTTTCTCTGCACCTTTAAACAACTTGTCAGCCGATTCCCCCCAAGAA
GACCTGTTTACAACCACCTTTTCAGGTCTTTTAGTTTGTTTCACTTTATCTTTTCCAAGCCAAGGAAGACTCCTTTCACT
ACCCTCTGCAATTTTCGTTGAAAAACTTCTAACAGTAATTGAATGTTGGTGAGATTTCGGGCGAAACCCACATGAAAAAT
TCATAGATATTTCTAAGCTCCAAAGGGGTTTAGTAGTGCAGAAAAGGACTAAAGATCTGGGGGTATGAAACTGTTTTAGC
ATAATGGAAAATTGTGAAGAAACCTTCAGAGAGAAGATCAATGGCTGCGAGCAGGACTTGAAACTGACGCTGTTCACCTC
AAGGATTTTAGGAGGGTTTATCTGCTGCTCTCGAAAAGAGGGGCAGTGAGAGGAGTTGATAGTTTTCGAGCTATGTTATC
GCTTACACCCTTGAGGTTCACCAATGTTCAATACTGATCCCTTCACTTTCAAATTATGGCAGATGTAGCATTTCATTTCC
ATGCCAAATAGGNNNNNNNNNNNNNNNNNNNNNNNNNNNNNNNNNNNNNNNNNNNNNNNNNNNNNNNNNNNNNNNNNNNN
NNNNNNNNNNNNNNNNNNNNNNNNNNNNNNNNNNNNNNNNNNNNNNNNNNNNNNNNNNNNNNNNNNNNNNNNNNNNNNNN
NNNNNNNNNNNNNNNNNNNNNNNNNNNNNNNNNNNNNNNNNNNNNNNNNNNNNNNNNNNNNNNNNNNNNNNNNNNNNNNN
NNNNNNNNNNNNNNNNNNNNNNNNNNNNNNNNNNNNNNNNNNNNNNNNNNNNNNNNNNNNNNNNNNNNNNNNNNNNNNNN
NNNNNNNNNNNNNNNNNNNNNNNNNNNNNNNNNNNNNNNNNNNNNNNNNNNNNNNNNNNNNNNNNNNNNNNNNNNNNNNN
NNNNNNNNNNNNNNNNNNNNNNNNNNNNNNNNNNNNNNNNNNNNNNNNNNNNNNNNNNNNNNNNNNNNNNNNNNNNNNNN
NNNNNNNNNNNNNNNNNNNNNNNNNNNNNNNNNNNNNNNNNNNNNNNNNNNNNNNNNNNNNNNNNNNNNNNNNNNNNNNN
NNNNNNNNNNNNNNNNNNNNNNNNNNNNNNNNNNNNNNNNNNNNNNNNNNNNNNNNNNNNNNNNNNNNNNNNNNNNNNNN
NNNNNNNNNNNNNNNNNNNNNNNNNNNNNNNNNNNNNNNNNNNNNNNNNNNNNNNNNNNNNNNNNNNNNNNNNNNNNNNN
NNNNNNNNNNNNNNNNNNNNNNNNNNNNNNNNNNNNNNNNNNNNNNNNNNNNNNNNNNNNNNNNNNNNNNNNNNNNNNNN
NNNNNNNNNNNNNNNNNNNNNNNNNNNNNNNNNNNNNNNNNNNNNNNNNNNNNNNNNNNNNNNNNNNNNNNNNNNNNNNN
NNNNNNNNNNNNNNNNNNNNNNNNNNNNNNNNNNNNNNNNNNNNNNNNNNNNNNNNNNNNNNNNNNNNNNNNNNNNNNNN
NNNNNNNNNNNNNNNNNNNNNNNNNNNNNNNNNNNNNNNNNNNNNNNNNNNNNNNNNNNNNNNNNNNNNNNNNNNNNNNN
NNNNNNNNNNNNNNNNNNNNNNNNNNNNNNNNNNNNNNNNNNNNNNNNNNNNNNNNNNNNNNNNNNNNNNNNNNNNNNNN
NNNNNNNNNNNNNNNNNNNNNNNNNNNNNNNNNNNNNNNNNNNNNNNNNNNNNNNNNNNNNNNNNNNNNNNNNNNNNNNN
NNNNNNNNNNNNNNNNNNNNNNNNNNNNNNNNNNNNNNNNNNNNNNNNNNNNNNNNNNNNNNNNNNNNNNNNNNNNNNNN
NNNNNNNNNNNNNNNNNNNNNNNNNNNNNNNNNNNNNNNNNNNNNNNNNNNNNNNNNNNNNNNNNNNNNNNNNNNNNNNN
NNNNNNNNNNNNNNNNNNNNNNNNNNNNNNNNNNNNNNNNNNNNNNNNNNNNNNNNNNNNNNNNNNNNNNNNNNNNNNNN
NNNNNNNNNNNNNNNNNNNNNNNNNNNNNNNNNNNNNNNNNNNNNNNNNNNNNNNNNNNNNNNNNNNNNNNNNNNNNNNN
NNNNNNNNNNNNNNNNNNNNNNNNNNNNNNNNNNNNNNNNNNNNNNNNNNNNNNNNNNNNNNNNNNNNNNNNNNNNNNNN
NNNNNNNNNNNNNNNNNNNNNNNNNNNNNNNNNNNNNNNNNNNNNNNNNNNNNNNNNNNNNNNNNNNNNNNNNNNNNNNN
NNNNNNNNNNNNNNNNNNNTTTATGTTTTGATTAAGTCATGAATACATACAAATAATTGATACAAAAATACACTTGTTGA
TGCATCTGTGCAGCATGTGGATGTCATTTTATACTATTTGCGGAAGAAGCCAAAGCAACCGAGTCATTCTAAATATCGAT
ATACCACTACTATTTGTTTTTTCAAAACATACATTGACAATACCAGTGTTGTTCCTAAAAATGAGTATAAAACCATTGGC
ACTATCAAAGGGTTTTGTATACCTGTTGGACTGCCTTGACACCTCACATATGAGGTTTATGTCCTTGTAAATTGTAATGG
GGAGTTTCATTGGATCTTGGCAGTCATTGTATTGAAGGAACAGTGCATAAAGGTGTATGATTCGATGTCCTCGTCTAGGA
CTAATAGAAAATTGTGCGCCGAGATTCAAAAGTTGTCTACAATGTTGCCAAAGTACCTTGAATCCAGCAGATTTTTTGAG
CAAAAAGCCCGAACCAACTGGTCTATTCTTGAATCATACCAAGGAAAGAACAAATCTCACTCATTCGAAGTCATACATGT
TACTGGTAATGCCCAACATACAAGAAATAGTCTGTAAGTATCACATTATTTTTTTGTCTTACCACTATTGAAATGTGATG
TTATTAAGTTTATTAAATACATAAACAGATCCCTAAACTTGTTGGGTTTTTCCCCTCAGGTACCTCAACTATGCTATTTT
CCTATTGAATCATTGAACCACCCATAATTTGTTCCTTTTAAACACCGTTGACTGATGTGGAACCAAACATCAACAAATAT
TTTTTGGTGATTGTGCGCGTGGGATCAACCTTCCCCACGTGGAAATTCCAACCAATCATACTTCAACCCAATTACACGGC
AACGCCATATATTCAATTCTCAAACCTAAAAACTAAAGCCCCTTCATTTCCCCCCAATTTGTCGGAATATTATTTTCATC
GGAAACAATAGAGCTTCACCAAAATATTTGAGACTTTAATCTGATCTACATAAAATAAAATAAATAGAACGAAAGAGCAG
TAGACAAATTAAAGAGGGTGAGGGAGAGGTGGAGAGGGTGGGGTGTGTAAAGAGAAATGGAATAGTTGCAGAGGAAGATG
AGAAAGATGTTCCTTCCTTTTTATTTTTTATTTTTTATATTAATTATTATTATTTATTAATTTATCTATAGAAGTTGGAA
AGAAAAAGAAAAAAAATATTATTTCTAATTGTTTTCATGTGTTTTAGGAGAGTGAACCCGATAGCACATTTGCAATTGAA
GAAGAAGAAATCGATGAAGAAGATAACTTCGACATTGGAACTTGATGATTAAGAAGAAATCAATGAAGAAGACTAATGAA
TTAAAGAGGAGAAATAATGATGAAGAGAAACAAAAGAGGAGAAATAAGAGAGGAAGGGGAGAAATCAAGGTTAAAAGGGG
GAAGAAGATCGTTGGTGGGTGGTGCAGGATCCACATCAGCGACTTTAAAGCGTCTTCACGCGCTCAAACGACGTGAGATC
ACGTTTGGTTCCACATTAGCCAACGGTGTTTAAAATGAACAAATTATGGGTGGTTCAATGATTCAATAGGAAAATGGCGT
AGTTGAGGTACCTGAGGGGAAAACCCAACAAGTTTAGGGATCTGTTTATGTATTTGGCCTATTTTCTAATTGATGATATA
CCATGCAGAGATTGTGGACTTTTTGTTACTGCATACGTTGAGTTTTAGCGTGATGGACTACAAGTACCATCTTATGGAAT
TATTTCTCAAACCCTTCGCACGAGATATGCTTCACTCCTATGAAATTATGGGATTTTAAGGGCTCGGAGTGGCTATGTTA
GTAACAATAAAGACCCACAGAGTCCTAGACCTAAAAAATCAAAGTTCATAGATGAAAATGTTGTGGTTACCACCATTGAT
TAGATATAGTTTTGATGGTTATGTATACCATTGTGAATTATTTTTTTTGTTGATAAGTTGTAAAAAACAATTGGTGAAGC
GTTCTTTTTTGCTAATAATATTAATATTAATGATTATTATTATTAATTTTATTGTATTGGAACAAATGTCAATTATATTG
GAAAGGAAGAAATGTGGTATCTGTGGCAACACATATAGCCTTTGTTGTAAAAAAAACCACATAATTTTCTGCATGTGCCC
CAACAGAAAGGTGATATGTGGCAACATATATAACCTCTGTTGTAAAAAAAAACCCATATAATTATATGCATGTACCCCAA
TAGAAAGGATATATGTGGCAACATATGTCACTTTTAATTGTCATATGTTGCAACATTATATTGTCAAAATTCAAAAAAAA
AAAAAGGTTGAAAACGATTCGTCCTTCCTTTTCCCTCTCTCCTCAATAAAAGGTCGTTTCATATTCCAAATTTAATTTAT
TTTTACTAATTTTCATTTTCTTTTTTCTTCTTTCCTTTCATCTCATCTCTTCACAGATCCAGTTGTTGTTGTGATATTTT
CTACAACATCAGTGTATTCTATTGCGATATTTTCNNNNNNNNNNNNNNNNNNNNNNNNNNNNNNNNNNNNNNNNNNNNNN
NNNNNNNNNNNNNNNNNNNNNNNNNNNNNNNNNNNNNNNNNNNNNNNNNNNNNNNNNNNNNNNNNNNNNNNNNNNNNNNN
NNNNNNNNNNNNNNNNNNNNNNNNNNNNNNNNNNNNNNNNNNNNNNNNNNNNNNNNNNNNNNNNNNNNNNNNNNNNNNNN
NNNNNNNNNNNNNNNNNNNNNNNNNNNNNNNNNNNNNNNNNNNNNNNNNNNNNNNNNNNNNNNNNNNNNNNNNNNNNNNN
NNNNNNNNNNNNNNNNNNNNNNNNNNNNNNNNNNNNNNNNNNNNNNNNNNNNNNNNNNNNNNNNNNNNNNNNNNNNNNNN
NNNNNNNNNNNNNNNNNNNNNNNNNNNNNNNNNNNNNNNNNNNNNNNNNNNNNNNNNNNNNNNNNNNNNNNNNNNNNNNN
NNNNNNNNNNNNNNNNNNNNNNNNNNNNNNNNNNNNNNNNNNNNNNNNNNNNNNNNNNNNNNNNNNNNNNNNNNNNNNNN
NNNNNNNNNNNNNNNNNNNNNNNNNNNNNNNNNNNNNNNNNNNNNNNNNNNNNNNNNNNNNNNNNNNNNNNNNNNNNNNN
NNNNNNNNNNNNNNNNNNNNNNNNNNNNNNNNNNNNNNNNNNNNNNNNNNNNNNNNNNNNNNNNNNNNNNNNNNNNNNNN
NNNNNNNNNNNNNNNNNNNNNNNNNNNNNNNNNNNNNNNNNNNNNNNNNNNNNNNNNNNNNNNNNNNNNNNNNNNNNNNN
NNNNNNNNNNNNNNNNNNNNNNNNNNNNNNNNNNNNNNNNNNNNNNNNNNNNNNNNNNNNNNNNNNNNNNNNNNNNNNNN
NNNNNNNNNNNNNNNNNNNNNNNNNNNNNNNNNNNNNNNNNNNNNNNNNNNNNNNNNNNNNNNNNNNNNNNNNNNNNNNN
NNNNNNNNNNNNNNNNNNNNNNNNNNNNNNNNNNNNNNNNNNNNNNNNNNNNNNNNNNNNNNNNNNNNNNNNNNNNNNNN
NNNNNNNNNNNNNNNNNNNNNNNNNNNNNNNNNNNNNNNNNNNNNNNNNNNNNNNNNNNNNNNNNNNNNNNNNNNNNNNN
NNNNNNNNNNNNNNNNNNNNNNNNNNNNNNNNNNNNNNNNNNNNNNNNNNNNNNNNNNNNNNNNNNNNNNNNNNNNNNNN
NNNNNNNNNNNNNNNNNNNNNNNNNNNNNNNNNNNNNNNNNNNNNNNNNNNNNNNNNNNNNNNNNNNNNNNNNNNNNNNN
NNNNNNNNNNNNNNNNNNNNNNNNNNNNNNNNNNNNNNNNNNNNNNNNNNNNNNNNNNNNNNNNNNNNNNNNNNNNNNNN
NNNNNNNNNNNNNNNNNNNNNNNNNNNNNNNNNNNNNNNNNNNNNNNNNNNNNNNNNNNNNNNNNNNNNNNNNNNNNNNN
NNNNNNNNNNNNNNNNNNNNNNNNNNNNNNNNNNNNNNNNNNNNNNNNNNNNNNNNNNNNNNNNNNNNNNNNNNNNNNNN
NNNNNNNNNNNNNNNNNNNNNNNNNNNNNNNNNNNNNNNNNNNNNNNNNNNNNNNNNNNNNNNNNNNNNNNNNNNNNNNN
NNNNNNNNNNNNNNNNNNNNNNNNNNNNNNNNNNNNNNNNNNNNNNNNNNNNNNNNNNNNNNNNNNNNNNNNNNNNNNNN
NNNNNNNNNNNNNNNNNNNNNNNNNNNNNNNNNNNNNNNNNNNNNNNNNNNNNNNNNNNNNNNNNNNNNNNNNNNNNNNN
NNNNNNNNNNNNNNNNNNNNNNNNNNNNNNNNNNNNNNNNNNNNNNNNNNNNNNNNNNNNNNNNNNNNNNNNNNNNNNNN
NNNNNNNNNNNNNNNNNNNNNNNNNNNNNNNNNNNNNNNNNNNNNNNNNNNNNNNNNNNNNNNNNNNNNNNNNNNNNNNN
NNNNNNNNNNNNNNNNNNNNNNNNNNNNNNNNNNNNNNNNNNNNNNNNNNNNNNNNNNNNNNNNNNNNNNNNNNNNNNNN
NNNNNNNNNNNNNNNNNNNNNNNNNNNNNNNNNNNNNNNNNNNNNNNNNNNNNNNNNNNNNNNNNNNNNNNNNNNNNNNN
NNNNNNNNNNNNNNNNNNNNNNNNNNNNNNNNNNNNNNNNNNNNNNNNNNNNNNNNNNNNNNNNNNNNNNNNNNNNNNNN
NNNNNNNNNNNNNNNNNNNNNNNNNNNNNNNNNNNNNNNNNNNNNNNNNNNNNNNNNNNNNNNNNNNNNNNNNNNNNNNN
NNNNNNNNNNNNNNNNNNNNNNNNNNNNNNNNNNNNNNNNNNNNNNNNNNNNNNNNNNNNNNNNNNNNNNNNNNNNNNNN
NNNNNNNNNNNNNNNNNNNNNNNNNNNNNNNNNNNNNNNNNNNNNNNNNNNNNNNNNNNNNNNNNNNNNNNNNNNNNNNN
NNNNNNNNNNNNNNNNNNNNNNNNNNNNNNNNNNNNNNNNNNNNNNNNNNNNNNNNNNNNNNNNNNNNNNNNNNNNNNNN
NNNNNNNNNNNNNNNNNNNNNNNNNNNNNNNNNNNNNNNNNNNNNNNNNNNNNNNNNNNNNNNNNNNNNNNNNNNNNNNN
NNNNNNNNNNNNNNNNNNNNNNNNNNNNNNNNNNNNNNNNNNNNNNNNNNNNNNNNNNNNNNNNNNNNNNNNNNNNNNNN
NNNNNNNNNNNNNNNNNNNNNNNNNNNNNNNNNNNNNNNNNNNNNNNNNNNNNNNNNNNNNNNNNNNNNNNNNNNNNNNN
NNNNNNNNNNNNNNNNNNNNNNNNNNNNNNNNNNNNNNNNNNNNNNNNNNNNNNNNNNNNNNNNNNNNNNNNNNNNNNNN
NNNNNNNNNNNNNNNNNNNNNNNNNNNNNNNNNNNNNNNNNNNNNNNNNNNNNNNNNNNNNNNNNNNNNNNNNNNNNNNN
NNNNNNNNNNNNNNNNNNNNNNNNNNNNNNNNNNNNNNNNNNNNNNNNNNNNNNNNNNNAAGCTTGTTGAAGCAAAGTGG
AATAATTAAGCATTTGCCACATAAGTTCCTCAATGAACCATGGAAATTTGAAGGTCGATTGGTTCTCCCATGGTTAAAAA
TAACACCAAAGTCATGTGCGGGTCATATTCGCTTGTATTTATTGAGCATTTGATTTCCAACACAGTAATTCAACCTCCCT
AAACCATGTTGTGTGACAGTACAGTTGATCGAATGCAATGGAATTGGGCTGCTGGGATAGTATCTAGGATCTTGGAGCCT
TGACAATATGTTTGTAGTTAATGACAATGTTCTATTTTATCAGTTATGTTATCTTATCTTATATTGAGAGCAAGTACATA
GTATGTGATGTTATATTGAGAGCAAGTACTTTATCAAATGTTGCTACATAAGAATGATATGTTGCAACATTTGAGGCATC
TATAGCAACATATAAAACATCTGTAGTAACATGTCTCATATGTAGCAATACATGGAGCATTTGTAGCAACATATGCCTCA
AATGATCAAACGTTGCTATATAATGGTGATATGTTGCAACATTTGAGGTATCTGTAGCAACAGATAAGTCATTTGTAGCA
ACACATGTGTCATTTGTAGCAACATTTAAGTCACATGTTACAACAGATGGATGATATGTTGCAATATTTGACTCATAAAT
AGCCTCTCATGTTCATCTGTTGCAACATATGCTTCATATGTTACAACATTTGATTCATATGTTGCAACATATTGAGCATC
TGTAGCAACATAGAAGTCATCTGTAGCAATAGATAAGTCATCTATAACAACATATGTCTAATATGTAGCAATACATGGGT
CATTTGTAGCAACATATGCCTCAAATTGTAAAACATTGCTATACAAGGGTGATATATTTCCACATTTGAGGTATCTGTAG
CAACAAATAAGTCATCTGTAGCAATATATGCCTCATATGTTGCAACATTAACTTAATGATGTTATGTTATGTTAAGAACG
AGTAAAAATGTTGGAGCAGGAGTGCAAAACTATGTTTATTTGTTTCCAGAACTATGATAATTTTAATGATTGTACATAAC
TACATAAGAATTTTTCATCCTTCACAATATTCTTCTTGGTAATAATTAAAAATAGAAAATAGACCACAACAATTAACACG
AAGATTGGCTTCCAGTTGTTACGATATTTGGTCTTCTTCTTCTCCTTCATCACCCATTTGTTATTTCTTTTAATATGAGT
TTCATCATCAATTTTCAACTCCTTAATTCTCTTCGCCAATCTCAGAATAACGAACTTGGATCGTATATGAACATCTTTAC
GATCCCTCCATCTAAAGAAGTTGCATGCATTCTTCTAAAATACACCACAAAGAAATTTAAATTAAACAAAAATAAAAATA
AAGACAAACAACTGATCTCCAGACCAAGATGTAGAAATGTGCATACACGATAGCGTGGATAAGACCAAAATTTTCAACCT
GAATTGTCCTTCGACCATGAAGTTTGCATTGAAAGTAAGTCTCCATGTCTGTAACAGATTTGCACACCCAACATGGGTTT
ATTCTCGTCATTATAAATTCGATTCAATATTGCATTAGACATTATATCAAAAGTAACAAAAACACACAAAACGCATTCAT
GAGATCTCTAGTACTGAGTTATACTTTATGAAATTCATTCTTACCCAATAGCTATATTACAAAATTAATGATTTCATTGA
TTTGACAGTACATGATAGTACTGAGATTATTTATTATTTGATTTAAACCATACCCCAATCAATTAGTTGTGTGTTAAAAA
ATAAAGAACAAAAAAGACTGATGAAATAAAAACATAATTATATCCCATGCACTCAAAAGATTCGAGATCCATGCGTAGAG
AAAGAGAGAGAAAGTGAAGCGGAGAAACCGAAGCGGCGAGGAAGAAAATGAAAATGAAAACCCTAATTTATATACATCCC
TTCTAGAAATGACATAATGGGCCGAGTGGGTCAGTTTTAGAGGTTGGGCTTGCCTATGACTTTTATAAAGTACTTATGTG
TTTTAAGTTGTTGCAACATATGTCAATTATGTGTACATGCAAGTAGTATCATCATTAATAGAGAGGAATTCAAGCACATA
ATTTGGAAAACATAAACATGTCATTGATAGTTGATATAGTGACATGCAATGCTAGGCTAGGCTACATATATATCCATATT
TACAAGGCATTAACGCCAACAAAAACAACAAAATTTACATCTGAAATGCTCTAGCCCTATACTATGACGTCAACCAGCAA
AACAGGACTTGACTAGAGGATCTGGAGTCAACATTGAGCGATTAAACCTGGAGGGGCATCACCATTCTTTCTTGAATGGT
GGTGGATCAGAGCTACCCATGCACTATGTCACAAGATCACCTACAGAAAAACAAACAATAATAGTTAGCTAACCCATGCA
CTTCGTTACCAGACTAGACATGATGTTATAAAGTAAGAAGACTTACCAAATGATGAAGCTACCCACCATTATATTAGACA
AGATCTGACAAAGAGAAATAGTGACCATCACCTATGCACTGAGAACACACTTGAAGAAGACATCATATTAACTGAGAACA
ACATAACTACGTTGATCATTCACAACAAGAGCATGCGGAGACTTAAATTTGTCCAAGGTGGTAACATCTTCTCAGGGAAA
TTTGAGTGAGAGGAGGAGAAAGAATAAAGGAAAGAAAATAAAAAACGAGAGATTTTTTTTGTGAGTAAATTGTGAATTAA
GGGAACCCTAACCTAAGTATTAACCCTTTTATAATGAGTAAGAGTGAGTGGAGTGTGTGTTAATGGAGTGATGGGAGTAG
TATTCTAAAATGATCTGTCACATGTTTTATTAGGTCACAATTTAATTAAATTAATACCAAAAACCACATTTTAGGATATA
CATATGTTGCCACATATGATATATCTGTTGCAATTTCTACTGCAAAATTCAACACTTTATACAACAGAATGTGCATATGT
TGCCACAGATGACATTTGATGGATGGGTTAATCGATAAATTGAGCAATTTAGCAATGGAAAAATGTCAAATTGGACCATA
TTTTAGTACTTTGGACCATAATTAAGTAATAAAAAGATGTTATAACACCTGGAACAACGATTTACAAGGGTGTTATATAA
CTATCATATGAAATTTCTTAGTCCTTGTATGATGAACTAATGACATGATAGTATTTGTAAAAATAATTGATAGAATTGAT
GAAGATTGTTGTATTAGACCATAATTTTGTATTTAGATATGTTGTAGGACTATATATTAGTGTTACATGTTGTATTAGGT
CATAATTTAATTTAATTAATACTAAAAACCACATTTTAGGATATACATATGTTGCCACATATGACATATCTGTTGCAATT
TCTACTGCAAAATTCAATATTTTATCCAACAGAATGTGCATATGTTGCCACAGATAACACTTGATGGATGGGCTAATCGA
TAAATTGAGCACTTTAGCAATGAAAAATGTCAAATTGGACCATATTTGAGTACTTTGGACCACAATTAAGCAATAAAGGG
ATGCTATAACACTTAGAACAACGATTTACAAGGGTGTAATATAACTATCATATGGAATTACTTAGTCATTGTATGATGAA
CTAGTGGTATGATAGTATTTGTATAAATAATTTATTGAATTGATGAAGGTTGTTGTATTAAACCATAATTTTGTACTTAG
ACATGTTGTAGGACTATATATTAGTGTTACATGTTATTTAGGTCATAATTTAATTGAATTAATACCAAAAACCACATTTT
AGGATATACATATGTTGTCACATATGACATATCTGTTGCAATTTCTACTGCAAAATTCAACATTTGATCCAACAGAACGT
GCATATGTTGCCACAAATGACATTTGATGGATGAGTTAATGTCACGATCCGAGTCTACACCCTAGACGTGACCGGCACTT
AAGAACCATTGTTGGTCCCCAAACGAACCATCATCCTGACTGACTATAAGCGAAAGACTAATTTAAGCATGTAAAAGCTT
AAAACTGAATAAAATTCAATAAACTCAATTTTTCAAAACTTTAATTCAAATGAACAACTTAGAATAAAAATAATATATTC
AACTCGCCATAAAATAGGCACTTAAGTCTTTAAAACATTTAATAAAATAAATGAATAATACAGACTTCTCAACTGTACTG
ACTATCTATGAAGCCTTTAACTGATAAAGATGGAAGTCGGGACAAGACCCACGACATCCTGACTAAACTGAAAAGTAAAT
GAAACCCTCCGAAAAATAAGGAGGCTCACCATAGCTAACTCGAACTCTCAGATGTATCAACGAATCTCCTGTTGATGATC
CTGAATACCTGTGTCTACATCATGAAAAGATGCAGGCCAAATGGCTCAGTACGTGGAATGTACGAGCATGTAAGAGGAAT
TCTAAAGCATAACATAAGCTTGAACCTTGATACAAATGAAACATACTTACCTCTTCTCAAACTTACTCAACTCAAGGAAT
ACTTAAAGATACTCAAAACTACTCAACTTACTCAACTCAGAAGTATTCAAGGATAAGATACTCAACTCATAGATTAGATA
CTCAACTTAAAGATATGATATTCGACTCTGGGTACTCAACTATGGATACTCAACTCAATATAAAGCAACAATACATATGC
ATTATATGGAAAGCTTTATAAAATAGTAAAACAGCTTAGTTCGTTAAAGAAAATGGAATAACAAACTCAACTTTACTTAT
ATAATAAAGTAATATAGTTTATGTGAGAGTTTCTCTAATCGACAACCATCACTTAAGAGTTATATTGATGATACAACACT
TTACATCACGCTGCCAAGGACCATCCTATACCCTGCCAAAAGGCATAAGACCTGAACTACTAAGTGGATCCACTAGTCTA
TGTGAAAAGGATTCATCCAAAAAGTATTACCATTTTCTACCCATGATGGCTACATGATTTTCATGGATACTTGAGTTAAT
ATGAAACTCGCATCCCCACATCGGTGCTCAATAATACTCCCAAAATATACTTAGCTCATCTGTTTTTAAAACAACTTCTC
TGATTTGAGATAATTACTCAAACTTAGCTTAAAATCCCTCTTGGAATCGATGTTCCCTTTTCTTACTCAAAACTCTTTTG
AAAATCTCAGTTTTCTCTCATCTTAAATGTGAAAACATTTACTCTTGGGAATACTTAGTTCCCATATATCATTTTAAAGA
AAATGAACTTTACTCTTATTCTTTTCTCAACTTCAAAGCTTAATTCTTAAAATAAAGTTTAAACATTTGTAAAAGACTTC
TTAAAATATGGTTCATGCTGAATGATGGATATGAACGACTCAATGCCTGGTTTTCAATAACCATAGATAAAACTCAATAC
TTGGAACTCAAGAACTTCAATGATACTACTCATCTCAAGATTTTTCGACTTATAGTGTTCATGCGGAATTATGGGCATGA
AATATTCAACTCAAGTACTCAAAGATGCTTCTCAAAAGGGATTAGAAACTCAACACTTAAAGGCTTAGAACTTGAAGATA
CCACTTCTCTGAAATATGCTTAACTTACAAAGTTCATGCGAAATTATGGGCATGAAACAACTCGACTCGATGGTCTACAT
AACTATATAGAACTCATGTATACGACTCTTCTTATTCTCTGACTTACTTCCTCAACACTTAGTTCAAATCGATAGTTGAT
CTCAAAGGATTCATAATTGAACTCAAAGGCTTTCTTGAACTCTACTCTTAACTCTCTCTTGAGTGTGAATTATGAATTCA
AGAGTTATAGTTCATGATAAGAAAGATCTCATGATGACAAGGTAGAAACTCTCAAGACTTGACTCTCAACTCTACCTTGA
ATGTGATTTATGAATTCAAGGTTGTGATTTGTGATAGGAAAGGTCTCATGATGTTTAGAAATGATTTTAGATAGCTAAAC
ATGAGAAAAGACTGAAAACCAATATTTGAGAGTGGGTTCGCGACGCAGAGAGGCTTTTAAAATTTGATTTTGAAAACGTC
TTTTGAGGCAGAACACCTCGTGTCAGCTCCGTGACGCAAAGCTAAAATTTTGAATCTGGGCACTAGGTGCGCGACCACCT
TTAAATTTCGTTTGACGAAATTTGTTCTTCGTTTTCTAACCCCAATTCGCCTATATTCGATTCTTTTTCTCAATCTCTCT
TTAGATTTAGATATCCAGCACATGTATACTAGAATCTAACTCTAACCCCTCTATAAATCGACACATTAACCTCAAGAACT
CCTCAATCTCAGCCCAATTCAAGAACGAAAGCAAATTCATGAACACATAACAAGAACATCAAAGCTTCAACTTTTAAAAT
AAATTTAAAGCTGAACTTAACATGATTGGCGTGTGGGTGAACAAACTCAACACTATGGTAGCTTACATACCTGAAAGAAT
TATCCTCTTGAAGTAACTTGAAGGAAAACCTTTGAAGAAGAACCGTAGCCTTAGTTTTTTCTTGAATTTCTTGAGCGTAG
AATCTTTGGAGTGAATGAAAGGGTTTAGATTTAAGAAAACTGATTTTCTACACGTTTAGGGCAATTTAGATGACCTCCTA
AGGGGTTTTTAGGACTAAAAATCCCCTAAAGAAATAATTAAAACGAGCTGGGAGTCGGAAAGGTCTTTCACTAGGCAGTG
AGGTCCGTGTTGGCTCCACGTCGCGGAGCTATCGCGGAACTGCTGCCAGGTTTGCGCGATGTTAGTAAATCCATCATAAC
TTTTTACTCAGAGCTCGGAATTGAGCAAACTCGGTGGCGTTGGAAAGATAATTCGAAGATATTTCCTAAGGTATCTATTA
GCACACTAAATCATCCTGTCTAGGAGTTATGGTCGTTTGAAGTCGACCCAAAACTCATACTTAGCTTCACTTGCAAAATT
TCAGATTTTGCTATTTCCAATTCGATTCTTTTTGGAACTCAAGGTGCTACGTCTAGTGACCTTAACACTCAGGAAATTTT
AAATTCATTGCAAAAATCTCACTCACTAAAAATAAGGGTTTTAGTCTTAGTTCAAAAATTTTCTGGGGTGTTACAGTTAA
TCAATAAATTGAGCAATTTATCAGTGGAAAAATGTCAAATTGGACCATATTTTAGTACTTTGGACCATAATTAAGCAATA
AAAAGATGCTATAACACTTGGAACAAGGATTTACAAGGGTGTTATATAACTATCATATGGAATTGCTTAGTCATTGTATG
ATGAACTAGTGGTATGATAGTATTTGTAAAAATAATTGATAGAATTGATGATGGTTGTTGTATTTAGACCATAATTTTGT
ATTTAGACATGTTGTAGGACTATATATTAGTGTTACGTATTGTATTAGGTCACAATTTAATTGAATTAATACCAAAAACC
ACATTTTAGGATATACATATGTTGCCGCATATGACATATCTGTTGCAATTTCTACTGCAAAATTCAACATTTTATCCAAC
AGAACATGCATATGTTGCCACAGATGACACTTGATGGATGGGCTAATCGATAAATTGAGCAATTTAGCAATGAAAAATGT
CAAATTGGACCATATTTTAATACTTTGGACCATAATTAAGCAATAAAAAGATGCTTTAACACTTGGAACAACGATTTTCA
AGGGTGTTATCTAACTATCATATGAAATTTCTTAGTCATTGTATGATGAACTAGAGGTATGATAGAATTTGTAAAAATAA
TTGATAGAATTGATAAAGGTTGTTGTATTAGACCATAATTTTGTACTTAGACATATTGTAGGACTATATATTAGTGTTAC
ATGTTGTATTAGGTCACAATTTAATTGAATTAATATAAAAAATTACATTTTAGGAAATACATATGTTGCCACATATGACA
TATCTATTGCAATTACTGCTGCAAAATTTAACATTTTATCCAATAGATCGTGCATATATTGCCACATATGACATTTGATG
GATGGGTTAAATGAGAACACTAAGAAAAAAATATTTTTAGATTAAACATTTTATAAATAACGAATTCAAAAATCAGTACA
AAACACAAAAAGGTCACATTTTTTCCCCATGAATTTGCAAGTAATGTACATATGTTACCATATATGACAATTTAATTAAA
ACCATATAGTGGTATAAGGCAAAAAAATAACTATATAATCTAGTTCTAAATCACAACTACATAATTCACAACGAATATCA
TCTTTATCGTCACTTTCCCTAGGCCAACCATTCTTGTGAATGCTTTGCTCATGTTGATGAACAGTGAAACAAATGAGTCT
TTCTCCCAACAAATGAGGTTCTAGCACCCACATTCCACCTAAAACATATCGCAATTTGTGTCGACATCTCCTGATTTTTA
GTGGCTTCATTTTTTTCATGTTTTCAATGAACATTAAGCCTTCTCTCATGGATTTACCGCCCTTGAAGATTGAAATTATG
GAAAGCACATAGGATGCACCAATGTGGCCTCCGTCTACTGCTTGATTAATCATTCCCAATGCATTTGAATCGTTATGGTT
GAAAAAATTAAACAGCATGAGAAATAACACATTTAAAAGGCATAATACATTGATGAAAACGTGAATACATACGAATAACA
TTAAATATTACCACGCCTTTTCTGTATAAGCCTTATAAATTCCCCGATGCTCTACACATTTCCAGGAAAGAAATGAATTT
TCGAACTTCTGACCAACGGTTCACCGGCCATCTACAATAAAGAAAGTCGACCAATGATACCTTTTGATATACAGAGGTTC
ATTACCAACTTGATTAAGGACCCTGGAACTGAGAAATCAAATCAAATAGTTAGGAAATCAAATTAAAGAGAGGCGAAAAT
TGATTAATATACCTACATACCTTAATTTAACATTCATTAAATCTTTGAGGATTCCGGCAGCAATCATTTCAACGATATCA
ATTAGTAGACACCTCGGAAGGGATTCAATGTAGTTCTTACTACTAGTCATTTTTGAAATTTTTTGAAAAGTTTCAAAAGT
CTTGTGTGTACTTCTTGTTATATATAAGGAATGTAATGAATGTGGAAAGTTGCAATTTCTGAAGAAGAAAGAGTTTGCAA
CTTTTGACTTTTGAAATGAAGTACTTAATTTTTTTGAAAAAAGGGTAAAATATGAAGAATTGTAATAAAAAAATTTCTTG
AAAGTTATTCCAATGACAGTAATGGTTGATTGTTCACACACCTTACACGTAATTATTTATTAGAAATATGCTGGAACAGA
TGTGTTATGTTATTGTACTTGTAACACATAATTGACATATGTTGGAGCATATGTAATATTATGTTGTAAGATCTGACACA
TAATTGATATATGTTGGAACAGATGTGTCATTCTATTGTACTTGTAACACATAATTGACATATGTTGGAACATATGTAAT
ATTCTATTGTAAAATCTAACACATAATTGTTATATGTTGGAACAGATGCAATATTCTGTAGTAAGTAGCAACACATAATT
GGCATATGTTGTAACAAATGCATTAGTTCAAAATAAATCACATATTTTATATAAATAACATAACATAAGTTGATTCAAAT
TAAGATAAGAAGATAAGGAATAACATCCTCAAATAAAAAAGAACATTCATTAAAATTCAACAACACTTATGGAGCATTTC
GATGTGGGCATGTAGTTCTTTTGTGGCCGAAGTCCTTACATACGGAACACTTATTTTTTCTTGTTGGAAATGATTCACCA
ACTCCACGCCGTCTCTTATATCTCTTTCTTTCAGGTTTGCTTGCATCAACATATGGAAGAGGTATTTCTCTCTATGATAT
CCAAAGGGACAATCCAAGAATCTTCAGGTGGCACTGGGTGAATTTCCTCACTATATGAAATTATGTATTTTTTCCACTGA
ATAATATGGAGAGGAGTAATCATAAATTTGATTTCCAAAATCGGCACCATATTGGGATCGAAGTGCTGCCATGGCATGTG
GACAAGGTATTTTGTCCAAGTCAAAAATTCTACAAGTACAAGTTCTTATTTGTAGATCCATCGTAGCAACATCACCATGA
CCAGTGACATTGAACTTGTAGTTAACGATTTGATGAGCCAACAACTTGTTGCCCGTGTTGACATACTTTGATATGTCTTT
TTCAATTGAAGGAACAAATCTATTTGCAGAGTTCACCAACTCCATACGCCTCTGGTGAAATAAAAGTCCAAACCTCCTGT
TTATTTCATCAAATAGAGCGACAATAGGAAATTCTCTTTCAACATCAAACATAACATTCATCGACTCCGCGATGTTTGAC
GTCATAATGTTATATCTACACAATAAAAAATAAAAATTAATCAAAACACATAAAATTACAATAAATGGAGATAGCATAGA
CAATAATGTACCTATTTCCCGGGCAAAATGCCCTGCTCCATGTGTGGAATCTAATACGTTCAATAGTTTCAACCGCCTTT
GGTATCAAATCTCTTATTTGATTGAAATGGTCATTGAACTCACATCTATCGTACGCCTTTGCTGCTTTATAAAAGTGGGT
CACTGCCTTTGAATTGTGAAAGGTATTTCAAATATTCTCTGCAAGGTGTCTCATGCAACAACCATAATGAGATGAAGGGT
AGATAGTCGAAACCATCTTTCAAATACTTGAATGCCTATCAGAAATAATGCACAACTCATCAGTATCATCTACAAAGCTT
CTCATATTTTGAACAAAAATATTCATATGAGGCATCACATTCTTTGTCCACAACACAGAAAGCCACTGGAAATATATGAT
TCTCAGCATCTTGTGCCACCGCCAATAGCAAAACTCCTTCATACTTGCTCCTCAGGAATGTCCCATCAATGGCTATTACT
TTTCTCATTTCTTGAAAATCAATTATCCAAGAGGCATATGATACAAAGAAGTACATGAACCTCCCATTTTCATTGAGCGA
CAATGTCGTCTTGCTTTTTGGATTTGCAACTTCAAGCATATAACGGTACGCATTAAGCACTGCATACCTGTGCTCATGTG
TTCCCCTAACCGAAGACTTAGCATGCTTCATGCCCTTATAAATCTTCCAATAGGTTACCTTATGTAACATCTCACAATTT
GAAATAGCTAGGAAGAAGCTAAGAACTAGAAATAGTCATTTTTGGAAATAAAGAAAATCTGAAAATTTGTTTAAGTTAGG
AAAAATGAGTTTTTGGTACAGCCATAACTCCTAGCTCAGAACGATTTAGGTGTACATACAGATATGGTTGGAAAACTTTT
GGAATGATCTTTCCAACACCGCCAAGTTTGCGCATTTCCGAGTTCATATGAGTGAGATATGCCCTTTGGAAGTTATGTTG
TTCAAATAAGGAAAGGTCCAATCTGGTTTTTTAAGGGGCATTTTAGTCTTTTCCTTGCACTATTATTTTAATCCATTTTT
AGTAGTTTAATATGGGTCAAATCAGATTCTAGTCAGTTTTAGCAAATTGGAATTAACGCTAGGGCTCGGAGAAAGGAGAA
AGGAGGAGAAAGAAGAAGAAAGGGCAAGATTCATCAAGATCGATCAATCTAGTTGTGGTTTTTGCCAATGATTTTTTCCT
ACCAGGTATGTGAGGCTTTCATAATGTTGGGATCATTCTCCCATGTGCCAAGCATATTTATTTCATCAAAGATTAATCCT
AAAAGAGTTTGAAAGTTGATGATCTTGATACCTATTCATTGATTTGGTGTTGTTCTTGAAATTGGCTGATATGTGGAAGT
TTCTGAGATCGTTAAATCGTATTATAGATTCGTTTCGAGTTAGGTTATCAGGTACATTTTCTAGGTATCTGTATCTAAAA
GGAATTTGAGAAAAAAAACCGAGTTTGGGTGAATTGGGGCTGGAAAACGAAGAAGCAATTTCGTCGGACGAAATTGGGAG
ATGGTGGCGTGTCGCAAACCCAGTCCCCAGATTTGGGAAAAGTGGATCGCATCGCGGAGTCATCACAGAGTGTTTTGCCT
AAAAAGTTATTTTTGAAGTCGAAATTTAAAAGCCTCTCCACGTCCCGGACCCACCCTCAAGTTTTGATATTTTGATCTTT
TCTCATGTTTAGCTATCTAAAATCATTCTAAACATCAGGAGATCTTTCCTATCACAAATCCTAATCCTTGAATCAATAAT
TCAATTCAAGGAAGAGGCAAGTCAAGAAGTTAGGGTCAAGTCAAGAAGTCAAAGAGCTAAGTCAAGATAAGTTCTTAAAG
TTTTCAAAAGTCTTTCATAAACGTTTTAACTTTCTTTTAAGACTTAAGTTTCAAGTTAAGTAAAGAGTAAAGATTTGAAG
TCCATCTCTTCAAAGCAGTATATGGGAACTAAGTTTTCCCAAGAAAATTATAAATGTTTTCACATTTTGAGAAAGAAAGG
GAACATCGATTCCAAGAGAGCTTTTAAGCTAAGTTTTGAGTAATTATCTCAAATCAAAGAAAGAGTTTTGTTTTTACATA
CACATAAGCTAAGTATATTTTGGGAGTAGTATTGAGCACCAATATGGGGATGTGAGTTCATATTAACTCAAGTCTCCATA
AACCATGTAGCCATCATGAGTAGTAAAAGATCATGCTTTTTAGATGATTCCTTAAGATGCTTTTAGCATAAGCTAGTGGA
TCCACTAAGTTAAGTAGGTTCTATGTGACGACAAAGTATAGGATAGTTCTGAAAGCGTGGACAAGACGTTGTATCATCAC
TTAGGCTCATAGTGGTAGTTGTCGATTAGAGAATCTCCCACATAAACTATATTACTTTCTAACATGAGTAAAGTTGAGTT
TGTTATTGCATTTTCTTTAATGAACTAAGATGTTTTCAATTGTTTTGTAAGCTTTATATATGGCATGTGCATTATTGCTT
TATATTTGAGTTAAGTTATTCAGAAGTTGAAGAGAGTCAAGGTAAGTGTTTCTTCAGATTCTTTTCAAGACTATATCTTG
TCTTAGCATTCCAACTTGCATACTCATACATTTAATGTACTGATGTCAGTTGGCGTGCATCTTATTATGATGCAGAAGCA
GGTAACCAGGATCAGGATCCAGCGCCTCGTTGATCCAGCTTGAGCACTCAGAGTTTGTTGGTGAGCCTCCTTGCATCCCG
GAGGACTCCTTTATTTGCTTTCTAGTCTTTCAGATGTTAGGATGATCGGGGGTCCTGTCCCGACATCCCTCTTTGTTATA
GAGGATTCATAGACAGATAGTAGTCAGATGTCTTTACATTGTAATTTCATATGTTAAGATCTGAGTTGCCATTTTGGCCA
AGTTGAATGTTGACCTTTAAACTTCTAAGTTATTTCACTAAGTTCATTTGATCATTGTAATAATGTTTAAAGTCTTCCGC
TGAGTCAGTAGGCCAGGCTAAGGGTTCATTTGAGGCTAGCAATGGTTTTCGAGTGCCGGCCACGTCCAGGTGTAGGCTCG
GGGAGTGAAAAATTTGGTATCAGATCCCAGAGTTCAAGAGTCTTAGAGAGTCAATGAAGTCGTGTCTGTAGAGTCCTAGT
TATCGGTGTGAAGCGTGCCACATCTATAATTGGGAGGCTGCAACACTTAGGAAATTTTCTCACTCATTTCGTGCGTTAGA
GTTTGATCTCTAAAAAGTTTCTTCAATTCGTGCTTACGCATGTTTTCAGATAGTCATGCCTCCACGAAGAGTTGTCAAAG
GTCATCCTGCTAGACGTAATGTTGAGGAACAAGAGTTACCCAATGCACCTGGAGTGCAACCTCAAGGAGAAATCACCAAT
GCTGAGTTCCGTGAGGCTATCCGGATGTTAAGCCAAGTTGTGACTAACCAGGTTGGGCAGCGAAGAGGGGTTTTACAAGA
AGAGGCTGACACTTCAAGGATTCGTCAGTTCTTGAGGATGAATCCTCCAAGTTTCACTGGTTCAAGCACTACTGAGGATC
CAGAGAACTTCATTGAGTAACTGAAAAAGGTATTGGATGTGATGCATGTTGCTGATACTGGAGAGTCGAGCTAGTTGTAT
ATCAACTGAAGAATGTTGCTAGGACTTGGTTTGATCAGTGGAAAGAGGGTAGAGCTGAGGATGCACCACCTGCGAGTTGG
GTTTGTTTTGAGGAGGCTTTCTTGGGGAGTTTCTTTCCCCGAAAATTGAAAGAGGATAGGTACAACAATTTCTTACACTT
AAGCAGGATTCTCTAGGTGTTTATGAGTATGGGTTGAAGTTCACCTAACTATATCGTTATGCTCTGGAAATAGTTAAGGA
CATGAGGAATAGAATGATCTTGTTTGTTGCTGAATTTTCCCGTCTATGAAGCAAAGAGGGCAAGGCTGCGATGCTAATTG
GGGACATGGACATATCAAGGTTGATGGTTTATGTGCAGCAGGTTGAGAAAGAGAAGCTGAGTGATAGGGAAGAGTTTAGA
AATAAGAAAGCTAAGATAGGAAACGAGTTTGGGCAACATAAAGGTAATGTGAACCGCTCGTCCTTTCAGCAAAAGCAAAA
GGGACCCGCTCCATCATCTACTAATGCACCTGCACCTAGAAACAAATGTGAGAATAATGGCCAGAATTCGCAGAACTTCA
GAGCTAGACCTGCACAGTCTTAAGGTAGTGTGGCACAAGGAGGTAACTGGGCTTCTAGATGTGTTAAATGTGGTAGGATC
CACCCAGGTAAGTGTCATGATGGCCAGACAGGTTGTTTCAAGTGTGGGCAAGAGGGTCACTTCATGAAAGAGTGTCCTAA
GAATAGGCAAGGTAGTGGACATCAGGGTAATAGAGCCCAATTTTAACCAGTTGCTCCACCAGACAGGGCTGCACCTAGAG
GAGCTACTTCCAGTACTGGCGGAGGAGTAAACCGCCTCTATGCGATCACTTGTCATCAAGAGCAAGAGAACTCTCCAGAT
GTTGTCACTGGTATGATCAAAATCTTTACTTTTAATGTTTATGCTTTGCTAGACCCAGGAGCAAGTTTATCTTTTGTAAT
CCCTTATGGTGCAAACAAGTTTGATGTTCTTCCGAAGAAACTTTGTGAACCCTTTTGTGTTTCTACACCGGTTGGGGAGT
CTATTCTAGCAGAAAGAGTCTATCATGATTGCCATGTTTCGATCAATCACAAGAACACCATGGCTGATTTAGTTGAGTTA
GACATGGTAGATTTTGATGTCATTCTAGGTATGGACTGGCTTCATGCCTGTTATGCATCAATAGATTGTAAAACTCGAGT
TGTCAAGTTTCAGATTCCTAATGAGCCAGTCATAGAGTGGAGTAGTAGTTAAGCAATGCCTAAGGGTCGTTTCATTTTGT
ACCTTAAGGCGAGAAAGTTAGTTTCAAAGGGTTGTATCTATCACTTAGTCTGAGTTAATAACTCTAGTGTTCAAATACCT
CATATTCAGTCAGTTCATATAGTAAAAGAGTTTCCAAAAATCTTCCCTAATGATCTACCCTAAGGGGGGATTTGTGGAAC
AACTTGTAAGAATTCAGTAAGTAATCAGTAAACAAAAGTCAATTTTTGTTGTTATCAAGATGAGAAAATTAACTAGGGTA
TACGTGTTCACCACAAGCTCATAACTCAGTAATCCTAGTAATAGCTGTCCTTTCCTAGTGTATTACATGCAAAGTGATAA
ATTAGGTATCTCTAAATCCTTGGTCCGGCATCTAGAGAATTTCACCCCGCACCTTGGGCCGGCTACATGTGTATGAATTA
CTAACCCTTACCTTTACCTCATATTAGACATCGTAATCGATGTTTGGCTTAGTTATTACTTCGCACCAATCAACACTAGC
CTATTAGATAGTATCACACTAAATCTATGTTGATAATTCTTTTCTTGTTGATTACCTCCTTGGTCCGGCAAGTAGCAACA
AGGCGAGTTCTAACGCGTGCACTCGTTAAAAAGAATTTTGAACGAAAGAATTATCAATGCATGCAAAACACTATTCAAGA
ATTGCTTATTTACTATTCATACTTCGTTAATCGCTCATGGATCCCACAACCCTAGTTGTGGAGTTTAGTTACCCATAATC
ATATGAACACAATTCATTGTTTTGGATGAAAGAATTATGAACTTACGTAGTTGAGAAAAATAAACCCAGACTTTCAACTC
GAATTTCAAATCGAATCTTCAAAATTAACCTTTGGAAATCAAGAATTGCTCCAGTAGTAAAAATTAATTCCCTAGTCACA
AAGTAAAACAAAAGTAATAATATCCAACCGCTAAAAGCGAGGTTTACATGCCTTATTTATAGAAAACAAGTCCTAAATTA
AAAGGGAAACAAATTAAGGAAAGTGTGTTCAGGCACGCGTCTTCATTCCACGAGACTGACTCACGGACCGTCAATGGATC
TACGGTCTGTGAGTCCCTTCCGTCAACCATGACTTAGAAAATATTTCAGCCTCCGAAAATCAGCTTCTCTGAAGCAAACG
ACGGACTTGCAGTACGGACCGTAGATCGATCTACGGTCTGTCAATCCCTTTCCATAGCTCCACACTTGGAATCTTCAAAA
ATCAGGTACTGGAACCCTCGCAGTATCAATCTACGAATCAACAGTACGGTCCGTAGGTCAATCTACGGACCATCAATGGC
CACCGTGGTTCCACACTCTGTCAGATTTCCCTGATTTGCCTTCCATGCCTTGCCTGCTAATCTACGGCCATCACCTACGG
AGTGTCACTGGACCTACGGTCCGTAGATCACCTCCGTAGATGCCCTTTCTGTAGTTATTTCAGTTGTCCTTTCACTTCCG
CGCCTGAACGTCTTTCCTGCAAAATACTATAAAAACACATAAAAACCAATCTAAAAAGGCCCTAGACACACACAACTTGT
AAGTGCAATGTATTAGAAATACCGTAAACTCATGGTATATCAACACCCTCAACTTAAATTTGTTGTTTGTCCTCAAGCGA
CGCACTAAGACTCTAAACGACACTTGTATAGAAGCAAGCATTTCAAACACAAGCAATCACATGGCTTTCTACCCCACTCT
CTTTGTGGGTACAAAATTTTTTCTCTTAGACTCGATAAGCTAATTGATTCGGATCAAACCATGACAACGATTGACTAACC
AACACACAACATACACTATTTCACTATCACCAAGGTACCAACTCTCCGACAATGTACTAAGTGCCCTTACTTCAAACGAA
ATCCCTTTTCTTTCACACAATGACTTATGAATTTTAGTACAAGGATTCATTCAACACTCACACTCAGAAATAACTTCAAG
TACAGTTAGTGCTCAGTACGGTAGGCTTGCCCTTATTTTCTCTACTTAGACTCTCCAAACTAGACTCTAGGATCACTATA
GGACTTTCTTGGCTTGTAACGTAGGCTCAGGGTCAGGTGTGGTACATTTGGGTACTTCTTAGTGACTTTCTTCCCTCTTT
GACATTACACTAGGCTTTCAACCTCTTTTTGCCCTATTTTTGCCATCCTACCGTTCTACCTTTCTTTCCCTTGATTTTCT
TCAACCACGAATGTGACTTTAGACTTTGTAGCTCTTTTTTCTTTTATTTTATTTTTCTTTTAGCTTTCAACAAGTCACAT
CCTTTCCTCTCTTTTTCAACATCAAACTCTTTTCATACCTATTTTTCTTTTGGTTTCCTCTTTCATAGCCACCCTCAACT
TATGGATTTTCCATTGGTTAAGGTGCACAATACCCAATGTCGGGTCAAGGCCAAGATTGAATTTACTTTTTACATTAGCC
ACCCTCAACTTAGGCTTTTGGCCTAGGTCGAGGTGCACATGTCCAAGTAAGGACCGGGGCCAACATAGTCGATTATAGGA
AGGTGAGTTCGGGGTTTAGAAAGAAATGGTATTATTTTAGGCTCAAAGTATTTGGATCAAAGGGAGCATTTGTTTCATTT
GGTTGGATCCTTCTTTTAGGCAATTTGCGGACTTATCAGAACAATGGCCTATGATCACTTCCTAACCTCTAGATTGAATT
GTCTTAGTAGGACTAACCGGGCAAGTTCTAGTTTTGCACAAAAACTATTTGAACACTCAACTATTCTCACACTCTCTTGG
TACATAGTTTCATTATCAGATTATCAGATTACCCAGTTCAAGTTTCAACTTAAGTCATGCCATCAAGTTGATTCATTATC
ATGTCATACACAGAGCCAACACATTCAACTAATCGTAGCCTAAAAATTCTAGCACACATCACAAAATCTGACGGGTATCA
TTTTTAAGCCATCACGCTTCTTTATATTTCATGCTTCTACACATACGATCCTAACACATGCCGGTTCAACATAAATTAAA
CAGTTTCTTGGGGAAAAAGAACACAGGCAAGAAAACCCCACGAGAGGATCTATGAGTTGGGTTTACTCAGACTTCACCCT
ATCACTCACAATCCATTTACCCCACCCCTAACAAAAATAGATATGATTTCCCCAATGCATACAAAAGCAGAAAAAAAAAG
TGGATTGGGTGAAGCAAACATGTGGCGCATAGCACTGGCGAATCATCAACAAGCGGATGGGTCTGGTTTCCCGGAGCCCG
CTAGAACAATAGTTGGGTCACCCTCAGTAGTGTCCACATCATCCATCATAGCACCCTTAGTAGTGCTCTCTATCACTCTC
ACCGCACCAGCAATGGTGCTCACAACATCCATCACAACAGGCGGGACCTCTACAACTGGGGCAAAACTCGATGCCCCTGC
AATACTCTCACGCACCCTCCGCTGGCACAACTCTTCATCTAAAATTGAAGCCCTCCTAGCCTCCTTCTCCTGCCTACACT
GTCTCTTTTGAGCTTTTTCCTCCTCAGTGCGACTAGAATGGTGCCTCTTACCTTTGGTATGTGTAGGTGCAGACTCCTCC
TCGGTGGTCCCACTGAATAAAGCATTCAGCACCGTATCATCAGCCAGTGTAGTAGGTGCAGCCTGAGGCTCAACTGTAGG
GGTGGCAAGAATGCCATCAACGTCGGCCCAGAGACTGGCTAATTCAGCCTGAAAAATGATAGATCTATGGCAGGGGCTGG
TCGCTCGAGGACTCGTAATTCAAAAGCATCAAGACGCTTATTAACGGCCTGGACCTTCCGGTCCATCATGCCCTCCATCC
TTCACTCTATTCTGGCCTCAGACTCGGCTATAGACTTTTGCATCCAAGGCTGGATATGATGCAGCAATGTGGCCATCTGA
GCCTCTAATTTCTGTACTCTGGCCAATGGGACAACAGTAGCTCCTAACTATGGTGTGGACCGGGATGAACTAGGAGCCAT
GCTAGCGGCCTGGGAAGAGGAGGCCGGGACAGTATCCGAGTGATCTGGTATAATGGGATCACCGCCCTGTGCCTGCCCCA
CCGTGTCTACAAGATCTACGCCCAAGAAAGGTACCTCAACCTGGGGCTCTCTGCGAGGTGCCGCCACATTTGCCTCATCT
CGGATGAGGCCTATATCCAAAGCCCCGGTAGGGTGGATCAACCTATCACAATGCCAGATCGGCACTCCAGAGTCCCTGCA
TAATTGGAAAATCTAACATGGAAAGGGGTAAGTAGTGGAGGTCTTGAATGCCCTCTCGTGAATCTCTGCCAGCAGCATGC
GGGCAAAGTCAATCTCCACTCCTGCTACTAATGCTGCAACCATGACCGCTCTGTCCCATGTGAGCTGGTTATCAGCTTTT
GTAGGCAACACCCTGTTACGCACCAACAACCAGAAGAACTTGGCTGCAAAATTTAATGTGGCCTTTCGGATACCCAACCG
TGGTGTGGTGACCCACTACGCACGCTCGCCATCAGCAGCAATGTACTTAGCCAACCATAGTATAACAGCCTCTCGCTGCT
CAGCATTCCTCTGGAAAACACCGCTCTGCACGATGTCCCATCTGTAATCAAACTCCGCTGTGTTTAGTGACCAAGTGTGA
CCTGTAGTAGGCCCATAGAGAAAGCGGCTGATAGTAGCATGTGATATGTCTACCGGACAATCTCGGACCATAGTGGACGT
GAGAGGATATTGGGCTAAGGGCTTTGATTTCTTGCAGATCAACCCACGGAGAGTGGCAGCATAGGAGGCCTAGAACTCCC
GCACAATCTCCTCGCTATAAGTCCCTGGGTCTCGAGCCATCCAGTCACACTTGTGAAGGTTGAAAAGCTAGTGAATGTCG
GGGACAGTGTGCAAGCTCCCTGTGAGGACTTTGCGCTCCTCTGTAACAATTTGGGCCATCTTCTCTTTATCATTAATCAT
CTTGGCATCTCGATAGATTTGCCATTGGCCCTCAACACACCATATGTTTGGCTCACCAACCACTGGAGTAGGGTTCTCAT
TTCTTGGTATGGGTACTGACTCTGAGCTAATGGCCTCATCAGATGAGGCTCCTTGTTCATTCTGGCTAGACCCTGTGGCT
GACTTGGCATTAGATCCCGAAGCATGGGCAGACTCGGACCCTGAAGCATGGCTGGACTCAGAGCCCGAAGCATAGGTAGA
CTCGGAGCCAGATGCAGACCCAGTAGCTGAACTGGAAGCAGCCCCAGTTGGTGACCCGATCAGTGTGTGCTCCTCATTAG
ATTGGGAGACAGTGACTACGTCAGGAATCACCTTCCGGGGGTGCCTCTGGTGGCTCGGGGTGCAGTGGGAGAAGTCCTTG
TGTTGGGAGGAACGTTTGTTGGATCTCTTTCCGTGTCTGTGTCCTCATCGATTAACCTGAAGCTAGGAGCAACAAATTTT
GACTTGCCCTGTTTTGAGTAGGTGATTAGCTTTTTGGGTGCCATCGTACCTATGGAACCGATATTAGTGCCAAAACTAAA
TCTAAACAACTAAAAAAAAACTTTATAACTATAAACGAACAGTAACAAAATCCCAAGAAAATTTCAGACAGAGGCTACAA
TGGTCATCCACGAAGGGGAACTACGGTTCGTAGACTGATCTATGGTCCGTGGATCAGAGGACCAACAGTATTGGTCGCAG
ATGGAAACCACGGATGTACAGAACGATCCGTAGATTGATCTACAGACCGTAGTCCACATTCGTGGTTACATACTTGGCGA
AATTTTCAAGAGCATCCCCCCACGAACCCAATCTACGGTCCATAGATTGATATGCGGTCCATAGACGGGGTATCGTGGAT
GGGATCTGTGCTAGGTTTTAGCCATTCTTAATTTTCAAGTCCACATCTTAGACCATTTTCAACAATATCCTAGTCTAACC
ATGCATTTCAACATTGAACCATGCTAGTTTGTCATTCTCAGGATTCCGATTAATCATTTTAACAGTTATTTAAGACAAAT
TTTGGAACCCTAAGTCGAAACTTACATGTAGACTTATAATCACATACATCTAGGCAACACAATCACTATCTATCGTTCCA
AGGGTATTGTAACTTCCAATTTTATCATGCAATTTCATCTAACAATTACCCAAGGTCAAGACCCAACTCCCGACTTTCTA
TATTCTATCTATGAACCAAAATTCAAAGTGAGGGGAAAGTCTATTACCTTACAAGCAACGTGGAGTGGGGTGATTTCGTG
ATGACACTAAGTTTTGCAAGACCAAAGAATCACCTCTTTGTTACTAACCCAACACCAGACCCTTTTTGTGGAATATGGAA
TGAGTTGCATTCGGAATGGAAAGGAATTGTGGGAATGATGAGTGAATGGAAGGGATGATTTTAAGGGGGAGTTATGGCGT
GATTTAGGGGAGTTGAGGGTGTTTGAAACGTTGGAGAGTGAATAGAGGGAAGTGGAATGATTTGAAATTAGGGGAGTTTT
AAATAAGGGGGTCCGGGTCGGGTCAGACAGATTTAGGGTTTTGGACCCACGAGACCCCGTCTACGGTCCGTGGGTCGATC
TACGGTCCGTAAATTGGGACCGTAGATCACTCTTACACTTGGAAAAATTTTAGGAGCTTACCTGGGATCTACGGGCACCA
TACACAGTCCGTGGATAGAACGACGGACCGTCGATGGGGTCCGTAGACCTCTGCACTAGACCATTTTCTGCAAATTTTTC
ATAGAGTACCTGCATATGTAGCAACCATTAGGCTATTTTTTTTACATTTTCTGGACACTTTTTAGATACGGACCCTATGC
TAATTCTAGCCAACACTAAAAAAAAACTAAAACACCTATCTAAATTGATACAGAGACGCAATTAAACAAAGAAAACTACT
AAATGGGAAACAGAAACCTATCGTTGGCTATATTGTACATCTTGGGTTGCCTCCCAAGCAGCGCTTGATTTAACGTCGCT
GCACGACGCAAGTTTCTTGATTACTCAGACTTCATCAAGATTGTAGGTCTCAATCACTTCTTGCACACTTTCAGCATTTC
CCAAATGGATCTTGATCCTTTGCCCGTTTACCATGAACCTTGTTCCTTCACTATTGTCAAGCTCAACCGCTCCATGGGGG
AGCACTTTTGTGAGCAAAAATGGCCCAGTCCATTTGGACTTGAGTTTGCTTGGAAACAAACGCAACCTAGAGTTGAATAG
AAGCACAAGATCACCAACCACAAATTCTCGCTTTTCAATTCTTTGATCATGATACCGTTTCATCTTCTCTTTGTACAAGG
CTGAACTTTCATAAGCTTTCAGGCGAAACTCATCAAGCATATTTAAGTCATTCATTCTTTGATTCGATGCGCCGCCCCAA
TCCAAATTTAGCTTCTTCATTGCCCACATCGTCTTATGCTTTCGCTCTACCGGTAAATGACAAGACTTCCCATATACAAG
TTGGTAAGGAGACATACCTATGGGGGTCTTGTACGCATTGCGATAGGCCCATAGAGCATCATCAAGCTTCCTTGACCAAT
CCGTTCTATTAGCATTCACAGTCTTCGCTAAGATCTGTTTAATTTCTCTGTTGGACACTTCAACTTGCCCACTAGTCTGC
GGATGGTAAGGAGTGGCTACATTGTGGCGGACACCATATTTCTCAAGTAGTACCTTGAACAACTTATTACAAAAGTGAGA
ACCTCCGTCGCTGATAATCGCCCTCGGTGTACCGAATCTGGAGAAGATGTTCTTTTTCAAGAATGCGGTGACACTTTTAC
CTTTATTGTTAGGGAACGCAACTGCTTCCACCCACTTCGATACATAATCAACCGCAACAAGAATATACTTCATCCCGTAT
GAGCTCACAAATGGACCCATAAAATCAATGCCCCATACATCAAACAACTCTATCACCAATATCGGATTCATAGGGAGCTC
TTGCCTCTTTGAAATCCCTCCTTCTCTTTGGCAACGATCACAAGACTTGGCGAAATCATGAGCATCTTGGTGGATGGTAG
GCCAGTAGTACCCACACTGCAAAATCTTATGCGCAGTCCAAATTCCACTATGATGCCCACCAACAGGTGATGAATGGCAT
GCTTCAAGTACACTCAACATCTCAACCTCGGGCACACAACGACGAATAATCCCATCAGCACAACTACGATACAAGTAAGG
TTCATCCCAAAAGAATTTCTTCACATCAAGCATAAACTTTCTCCTCTGGTGAAAAGACAAGTCCGGGGGCACCAANNNNN
NNNNNNNNNNNNNNNNNNNNNNNNNNNNNNNNNNNNNNNNNNNNNNNAAGCAGCCAATACCTGTTTATCTAGAAAAGCAT
CATTAATTTCAGCCCTATCTCCAAGCTTTAGCATAGCCTATTCCTCTAATCTGGACAAGTGATCGGCAACTTGATTTTTG
GTCCCCTTTCTATCTTTTACCACAAAATCAAACTCTTGCAGCAACAATACCCATCTAATCAATCTTGGTTTTGCATCCTT
TTTGCCATCAAATACCTCAATGCAGAATGGTCAGTATGCACTATGACCTTAGTACCAAGCAAGTAGGATCGAAATTTCTC
GAATGCAAAAACCACCACAAGAAGTTCTTGTTCAGTAACAGTATAATTCTTCTGGGCCACATTTAGAGCTTTGCTAGCAT
AGTAAATAGGGTGAAGAATTTTCTCTTTCCTCTGTCCCAGTACCACACCAAGCGTCACTCCACTTGCATCACACATTACT
TCAAACGGTTGTCACCAATCAGGTGAAATAATGATAGGTGTAGTGACCAACTTCTCCTTCAACTCTCCAAATGCTCTCAG
ACAAGCCTCATCAAAGTCAAAGTTATACTCCTTTTCGAGCAGTTCGCACAATGGGTGTGCAATTTTTGAAAAGTCTTTTA
TGAATCTCCTATAGAACCCAACATGCCCAAGAAAACTTCTAACACCTTTTACAGAAATAGGTGGCGGAAAATTTTCTATT
ACCTCAACTTTAGCTCTATCAACCTCAATACCTTTCTCTGAAATTTGATGACCCGACACTATACCTTCTTTAACCATGAA
ATGACACTTCTCCCAATTCAGCACCAAGTTGCAGTCTTCACACCTCTTAAGCACCTCGGCCAAATGATCCAGACAACGAT
CAAAAGAATCACCTACAACTGAAAAATCATCGATGAACACTTCAATAGTGTCCTCCACCATATCAGAAAATATCGACATC
ATACAGCGCTGGAAAGTTGCTGGAGCATTGCACAACCCAAATGGCATCCGTTTGAAAGCAAAAGTCACATAAGGCCAAGT
GAAGGTGGTCTTCTCTTGGTCTTATGGAGCTATAGAAATTTGATTGTAGCCCGAATACCCATCGAGAAAACAATACCAAC
CCTTTCCTGCAAGTCTATCCAACATCTGGTCCATGAATGGCATAGGGAAGTGGTCCTTTTCTGTCTACGCATTCAACTTC
CGGCAATCCATACAAACTCTCCATCCAGTCACAGCCCTTATTGGAACAAGCTCATTTCTTTCATTTGGAACCACAGTAAT
GCCACCTTTTTTAGGCACACACTGCACAGGACACACCCAACTACTATCTGCAATGGGATAAATAACTCCTGCATCCAGCC
ACTTGATGATCTCCTTTTTTACTACCTCTTGCATAGGTGGATTTAATCTTCTCTGGTGCTCGATACTGGGCTTATGATCT
GGCATGAGTTGGATTTTTTGAGAGCAAATACCGGGAGGAATCTCAATAATATCCGCAATAGTCCACCCAATAGCTCGCTT
GAACCTTTTTAACATAGTCACCAAGCACTCTACTTGTCTCGCATTCAAATCTGCCGCAATGATGACCGGCAAAGTATTCT
CTATGCCCAAGTATACATACCTTAAATGCGGTGGTAGAGCCTTAAGCTCCACTTTCGGTGACTCCACAATAGATGGTCTT
GTGGGTGGGGACTCGCGATTTTTCATGTCTAACTCATACTTCTTTGGTTTGGACCGATATTCACACCTATCGAGTACGGC
TACCAACTCCTCATACTCTTCAATACCATCACAAGCGAAATTCATCATAACTGCTGCTAGTGCCTCAACACCTAGTCGCT
CTTCAATTTGCACTTCTATCCCACTCTCCACTCTGTAAGTTATAGCAGATACTGTTTGGAGTTCACCACTCTGCTTCATG
GACCTACAAATATTGAAAGTTGCTTCTTTATTATTCAGTCTGAACTTCAGCTGTCCCTTTTCCATATCAACCAACGCACG
CCCTATGGCAAGAAATGGTCTCGCAAGGATGATGGGAACCTCAAAATCAACCTCATAGTCAAGAATCACCAAATCTACCG
AAAAAATGAAAGATTCCACTTTTACTAGCACATCATGGAGTACACTAATAGGCCTTTTCACAGTCTGATCGGCCATCAGT
AACCGCATTGTAGTGGGCTTTGGGTCCCCTAGACCCAACTTCTTGTAAATAAACAATGGCATGAGGTTGATGCTAGCACC
AAGATCACACAATGCCTTAGTAAAGTGTAACAATCCGCTAGTACATGGAATCGTGACGGCACTAGTATCTTTCTTCTTTT
GCACAAGAGACCTTGTGGCAATAGCGCTACAATGCTGCAATCTATCATCATCTTCAAAACTCACAGACCTCTTCTTTGTT
ACAATATCTTTCATAAACTTTGCATACCCAAGCATTTGTTTCAAAGATTCTATCAACGGAACATTGATGGAAAGCTGCTT
CAACATAGTAATAAACCTGCGATATTTACCATCTTCAGTCTTCTTCACTAATCTTTGTGGAAAAGGTGGTGGAGGTCTAG
GTATGGGGACCACTTTCTGAGATATCCAACTTCTTTCTCTGTCGCATTCTCAGACTTTTCTCTAACCTCTATCATATCAT
CTTCTTTTCTAATCTCAACTTCCACCACAGCCGACATAGGTGGATCAATGGTTTGTTTACCCCCTCGAGTAGTAACTGCC
ATGCAATGGCCGTCATTCTTTGGATTCTGGATGGTGTTGCTAGGAAAAGTACCAGGTTGCCGTGGGTTCATTGTAGTAGA
CAACTGGGTCATCTGCTGCTCTAGATGCTTTATTGATACTACATGGGCATCAACTTTTTGACCAATACCAGACAAGTCGT
CTCTCATCTCTCATCAGCTGCATCAAACCTTCTCATCATCTTCTGTGTCATATCTTCAATACGCGTCATACTTCCTCCAG
CTTCCCTGGTACCAGATTCCCAATTTTGAGGGGGAACATAAGGTCCAACTAGATCATTTCGGTTGCCATAGTTGTTTCAG
TTGTAGTTGTTGTCGCGATTGAAGTTCCCATCCCGGACATATTGACCCTCTCGGTTGTAATTTCCATACTTCCGACCTTG
GTTTCCTTGACCTTGGCGCCAATTTTCCGTGTTGGATCCTTGGGCATTTGGTCGGAAACCCAATGTCTGATCATTCACAG
CATAAGCATTCTCTTCATAGTAACACTCTTCCACTGGTGGTGGAGTTCAAGTCAAGTAGTTCACAGCATTTACCTTTTCT
ACACCTTCGCTCACATGCTTCAATACCAAACCCAACTCGGTCCTCATCTGAGCCATCTCTTCACGAATCTCATCCGTAGA
CTGGTTGTTTGTAGCATGAACGGCAAATGTGTTTCTCCCAGTATCCGACCTCCTAGTGCTCCATGTTTTATTTTTGCGAG
AGATCTTCTCCAGCTTTTCTGCGATCTGTGCATATGTGCACTCACCATATGAACCTTCAGCAATAGTATCCAGTACTGCT
TTATTGTTATCATCCTGACCTCGATAAAAATAATCCTTTAGTGACTCATCATCAATACGGTGATCCGGAACACCTCTTAT
GAACAAAGTGAATCAGTCCCATGAGCTACTTACAGGCTCTCCAGGTAATGCCACAAATTTATTGACCCTATCTTTATGAT
TTAGCTTATTGGACACTGGATAATACCTTGCTAAGAACACATCCCTCAGTTGGTTCCATGTATAGATTGAGTTATAAGGA
AGCTCAGTGAACCATATAGCAACATCGCCTGTCAGTGATAGAGGGAACATTCTCAATCCGATGGCATCCATATCCAAGTC
TGGCCGACCTACACAGCTTTTGCAGACTACCCTTATCTTGGCTATGTGAGCATGTGGGTCCTCCGATGGCAACCCTAAGA
ACAAGCCCCTCGATGTAAGCATCTGCATCAAGCTACTGGTTACTACAAATGTGTGCCCCGGAGGTAGAGGAGGTAAGACT
AGAGGTCCATCAAAGTCAGCAATATTTGCATTGCCCCTGTAGTTGGCATACAGTTGTGGGTCTGATGGACCGTGCACCCT
CACTGCATTTCCCAATTGATTTTCAGCTAGACCCTGGATTTCCCCACCAGGTACTCTCGGCTGTTGTAACTCAACTGTAT
CATCAAGATTTACTCCGATAGGATTAACTGAAATTCCTTGATTGTTCATTCTTCGCAAAGTTATGTTCAACTCTGGATCG
TAAGGAGTAAGTGGTTCACCTTGGCTCCGTGTCCTTGGCAGGCACTAGAGACAGAACCTGAAAGAGACAAAAAGAAAAAG
AAAAAGTAAAATTATGAAATATTTGACTAAAGTTCAATAATGTAGTTAAAATTAATCTAAAAGCCAAAGTTTCCCCGGCA
GCGGCGCCAAAATTTGATACGCTCAAATTACACTTCCCTAAAGAAGCATAAGCGATCGTTATCAAGTAAAGAACCCAACT
TGTAGGTTAGGGTCGATCCCACGAGGAAACTGGTTTAGACTTAACTTTAACTTACACTTCTATTCATTTACTCAAAGTAC
TTCCAGAAACAAGTAATAAAAAAGGGGGGATTTGTGGAACAACTTGTAAGAATTCAGTAAGTAATCAATAAACAAAAGTC
AATTTTTGTTGTTATCAAGATGAGAAAATTAACTAGGGTATACGTGTTCACCACAAGCTCATAACTCAGTAATCCTAGTA
ATAGTTGTCCTTTCCTAGTGTAGTGCATGCAAAGTGATAAGTTAGGTATCTCTAAATCCTTGGTCTGGCATCTAGAGAAT
TTCACCCCGCACCTTGGTCCGGCTATGTGTATGAATTACTAACTCTTACCTTTACCTCATATTAGACATTGTAATCGATG
TTTGGCATAGTTATTACTTCGCACCAATCGACACTAGCCTATTAGATAGTATCACACTAAATCTATGTTGATAATTCTTT
TCTTGTTGATTACCTCTTTGATCCGGCAAGTAGCAACAAAGCGAGTTCTAACGCGTGCACTCGTTAAAAAGACTTTTGAA
CGAAAGAATTATCAATGCATGCAAAACACTATTCAAGAATTGCTTATTTACTATTCATACTTCGTTAATCGCTCATGGAT
CCCACAACCCTAGTTGTGGAGTTTAGTTACCCATAATCATATGAACACAATTCATTGTTTTAGATGAAAGAATTATAAAC
TTACGTAGTTGAGAAAAATAAACCCAGAATTTCAACTCGAATTTCAAACCGAATCTTTAAAATTAACCTTTGGAAATCAA
GAATTGCTCCAGTAGTAAAAACTAATTCCCTAGTCACAAAGTAAAACAAAAGTAATAATATCCAACCCCTAAAAACGAGG
TTTACATGCCCTATTTATAGAAAACAAGTCCTAAATTAAAAGGGAAACAAATTAAGGAAAGTGTGTTCAGGCACGCGTCT
TCATTCCATGAGACTGACTCACGGACCGTCAATGGATCTACGGTCCGTGAGTCCCTTCTGTCAACCAGGACTTAGAAAAT
ATTTCAACCTCCAAAAATCAGCTTCTCTGAAGCAAACGACGGACTTGCAGTACGGATCGTAAATCGATCTACGGTCCGTC
AATCCCCTTCCGTAGCTCCACACTTGGAATCTTCAAAAATCAGGTACTGGAACCCTTGCAGTATCAATCTACGGATCAAC
AGTACGGTCCGTAGATCAATCTACGGACCGTCAATGGCCACCGTGGTTCCACACTCTATCAGATTTCCCTGATGTACCTT
CCATGCCTTGCCTGCTGATCTACGGCCATCAACAACGGAGCGTCACTGGACCTACGGTACGTAGGTCACCTCCGTAGATG
CCCTTTCTGCAGTTATTTCAGTTGTCCCTTCACTTCCGCGCCTAAACGTCTTTCCTGCAAAATATGATAAAAACACATAA
AAACCAATCCAAAAAGGCCCTAGACGTGCACACAACTTGTAAGTGAAACGTATTAGAAATACTGTAAACTCACGGTATAT
CAACATCGCAATTTGAAAGAGCCAGGAAGAAGCTAAGAACTGGAAATAGTCATTTTTGGACAACAAAAATCTGGAAATTT
GTGTAAGTTAGGAAAAATGAGTTTTTGGTCAACTTCAACAGCCATAACTCCTAGCTTAGAATGATTTAAGTGTACTTCCA
GGCAGGGTTGGAAAGATTTTGCAATGATCTTTCCAACGCCGCTAAGTTTGCGCATTTCCAAGTTCGTATGAGTGAGATAT
TCCCTTTGGAAGTTGGGTTGTTCAAATAAGGAAATGTCCAATCCAGTTTTTTAAGGGGTATTTTACTCTTTTCTTTGCCC
AATTAATCCGTTTTTAGGAATTTAATATTGGTCAAATCAGATTCTAGTCAGTTTTAGAAAATTGGAATTTACACTAGGGA
TTGGAGAAAGGAGAAAGGAAAAAGGAGAAGAAAGAAGAAGAAAGGGCAAGATTCATCAAGATCGATCAATCTAGTTGTGG
TTTTCGCCAAGGATTTATTCCTACCAGGTATGTGAGGCTTTCATAACGTTGAGATCGTTCTCCCACATGCCAAGCGTATT
TATTTCAGCAATGATTCATCCTAAAAGAGTTTGAAAGTTGATGTTCTTTATACCTATTCATTGATTAGATGTTGTTCTTG
AATTTGGCTGATATGGGGAAGTTTCTGAGATCGTTACGTCGTATTATAGAGTCGTTTCGAGTTACGTTCTTAGGTACATT
AAATGGGTATCTATATCTAAAAGAAATTTGAGAAAAAGAATCGAGTTTGGGTGAATTAGGGCTGGAAAACAAAGAAAAAA
TTTTGTTGAACAAAATTGGGAGGTGGTGGCAGGTCGTGGACCCAATCCCCAGATTTGGGAAAAGTGGTTCGCGTTGCGGA
GCCGTCACGGAATGTACTGCCTAAAAAGATATTTCTGAAACCAAAATTTAAATGCCTCACCGCGTCGTGGACCCACCCTC
TAGTTTTGATATTTCAATATTTTCTCATGTTTAGCTATCTAAAATCATTCCTAAACATCATGACATCTTTCCTATCACAA
ATCTTAATCCTTGAATCCATAATTCAATTCAAAGAAAGTTAAGAGTCAAGTCAAAAAGTTAGAAGTCAAGACAAGAAGTC
AAAGAGCTAAGTCAAGATAAGTTCTTACAGTTTTCAAAAGTCTTTCACAAACGTTTTAACTTTGTTTTAAGACTTAAGTT
CCAAGTTAAGTAAAGACTAAAGTTTGAAGTCCATCTCTTCAAAAGAGTATATGGGAACTAAGTATTCCCAAGAAGTTTAT
AAATATTTTCACATTTTGAGAAAGAAATGGAACATCGATTCCAAGAGAGCTTTTAAGCTAAGGTTTGAGTAATTATCTCA
AATCAAAGAAAGAGTTTTGTTTTTACATACACATAAGCTAAGTATATTTTGGGAGTAGTATTGAGCACCGATATAGGGAT
GTGAGTTCATATTAACTCAAGTCTCCATAAACCATGTAGCCATCATGGGTAGTAAAAGATCATGCTTTTTAGATGATTCC
TTAAGATGCTTTTAGCATAAGCTAGTGGATCCACTAAGTTAAGTAGGTTCTATATGACGGCAAAGTATAGGACAGTTCTG
GCAACGTGGGAAAGACGTTGTATCACCACTTAGGCTCATAGTGGTGGTTGTCGGTTAGAGAATCTCCCACAGAAACTATA
TTACTTTCTTGTATGAGTAAAGTTGAGTTTCTTATTGTATTTTCTTTAACGAACTAAGATGTTTTCAACTGTTTTGTAAG
CTTTATATATTGCATGTGCATTATTGCTTTATATTTGAGTTAAGTTATTCAGAAGTTGAGGAGAGCCAAGGTAAGTGTTT
CTTCATATTCTTTTCAAGCCTATATCTTGTCTTAGCGTTTCAACTTGCATACTCGTACATTCAATGTACTGATGTCAGTT
GGCCTGCATCTTATTATGATGCAGAAGCAGGTAACCAGGATCAGCATCCAACGTCTCGTTGATCCAGCTTGAGCACTCAA
AGTCTATTGGTGAGCCTCTTCGCATCCCGCAGGACTCCTTTATTTGCTTTCTAGTCTTTTAGATGTTAGGATGATTGGGG
GATCTGTCCCAACATCCCTCTTTGTTTTAGAGGCTTCATAGACAGTTAGTAGTCAAATGTCTTTACATTGTCATTTCATA
TGTAAAGACCTGAGTTGCCATTTTGGCCAAGTTGAATGTTGACCTTTAAACTTCTAAGTTATTTCACTAAGTTATTTGAG
TAAGTTCATTTGATCATTGTAATAATGTTTAGAGTCTTCAGCTGAGTCAGTAGGCTAGGCCAAGGGTTCGCTTGAAGCCA
GCATAGGTCTTCGAGTACCGGCCACGTCCAGGGTGTAGGCTCGGGGAGTGACAAACTTGGTATCAGATCCCAGAGTTTAA
GAGTCCTAGGAAGTCTATGAAGCCGTTTCTGTAGAGTCCTAGTTATCGATGTGAAGCGCGCCACATCTATAATTAGGAGG
CTGCAACAGTTAGGAAATTTTCTCAGTTCTTTCACATTGATTTCGTGCGTTAGAGTTTGATCTCTAAAAAGTTTCTTCTA
ATTCGTGTCTGCGCGTGTTTTTCGATAATCATGCCTCCACGAAGAGTTGTCAAAGGTCTTCCTGCTAGACGTAATGTTGA
GGAACAAGAATTACCCAATGCACCTGAAGTGCAACCTCAAGGAGAAGTCACCAATGCTAAGTTCATGAGGCTATCCGGAT
GTTGAGCCAAGCTGTGACTAACCAGGTTGGGCAGCAAAGAGGAGCTCGACAAGAAGAGGCTGACACTTCAAGGATTCGTG
AGTTCTTGAGGATGAATACTCCAAGTTTCACTGGTTCAAGCACTACTGAGGATCCAGAGAACTTTATTGAGGAACTGAAA
AAGGTATTCGATGTGATGCATATTGCTGATACTGGAGAGTCGAGCTATATCAACTGAAGAATGTTTCTAGCACTTGGTTT
GATCAGTGGAAAGAAAGTAGAGCTGAGGATGCACCACCTGCGAGTTGGGCTTGTTTTGAGAAAGATTTCTTAAGGCGTTT
CTTTCCCCGAGAATTGAAAGAGGCTAAGGTACAATAATTTCTTACACTTAAGCAGGATTCTCTAGGTGTTCATGCGTATG
GGTTGAAGTTCACCCAACTAACTCGTTATGCTCCGGAAATAGTTAAGGACGTGAGGAATAAAATGAGCTTGTTTGTTCTT
GGGTTGTCCCATTTATAAAGAAAAGAGGGCAGGGCTACGATGCTAATCGGGGACATGGACATATCAAGGTTAATGGTTTA
TGTGCAGCAGGTTGAGAAAGAGAAGCTGAGTGACAGGGAAGAGTTCAGAAATAAGAAAGCTAAGACAGGAAATGAGTCTG
GGCAGCAGAAAGGTAATGTGAATCGTTCGTCCTTTCAGCGAAAGCAAAAGGGACCCGTTCCATCATCTGCTAGTGCACCT
GCACCCAGAAACAAAGGTGAGTATAATGGCCAGAATTCGCAGAACTTCAAAGCTAGACCTGCACATTCTCAAGGTAGTGT
GGCACAAGGAGATAACTGGGCTCCTACATGTATTAAATGTGGTAGGATCCACCCAGGTAAGTGTCGTGATGGCCAGGCAG
GTTGTTTCAAGTGTGGGAAAAAGGGTTACTTCATGAAGGAGTGTCCTAAGAACAGGTAAGGTAGTGGACATCAGGGCAAT
AGAGCCCAATTTTCATCAGTTGCTCCACCAGACAGGGCTGCACCTAGAGGAGCTACTTCTGGTACTGGTGGATGAGCAAA
CCGCCTCTATGCATTCATTACTTTTGATGTTTATGTGTTGCTAGACCCAGGGAGCAAGTTTATCTTTTGTAACCCCTTAT
GTTGCAAACAAGTTTGATGTTCTTCCTGAGAAACTTCGTGAACCCTTCTGTGTTTCTACACCGGTTGGGGAGTCTATTCT
AGCAGAAAGAGTCTATCGTGATTGTCCTATTTCGATCAATCACAAGAACACCATGGCTGATTTAGTTGAGTTAGACATGG
TAGATTTTGATGTCATTCTAGGTATGGACTGGTTTCATGCCTGTTATGCATCAATAGATTGTAGAAATCCAGTTATCAAG
TTTCAGATTCCTAATGAGCCAGTCATAGAGTGGAGTAGTAGTTCAGCAATGCCTAAGGGTCATTTAATTTCATACCTTAA
GGTGAGAAAGTTAGTTTCAAAGGGTTGTATCTATCACTTAGTCCGAGTTAATGACTCTAGTGTTGAGATACCTCATATTC
AGCCAATTCCTATAATAAAAGAGTTTACAGAAGTCTTCCCTGATGATCTACCCGGAGTCCCTCCTGAGAGAGAAATAGAC
TTCGACATAGACATCATTCCATCTACTCGTCCTATTTCTATTCCGCCATATAGAATGGCACCAACAAAGTTGAAAGAGTT
GAAAGAATAGTGGAAAGGTCTCCTAGATAAGGGTTTCATTCGACCAAATGTCTCACCTTGGGGCGCTTCGGTCTTATTTG
TGAGAAAGAAAGATGGTTCCCTTAGGATGTGTATAGATTACCGCCAATTGAACAAGGTTACCATCAAGAATAAGTATCCT
CTTTTGAGAATTGATGATCTTTTCGATCAGCTTCAGGGTGTTTCATGTTTCTCAAAAATTGACCTCAGATTAGGCTACCA
TCAGTTGAAAGTTAGGGAATATGATATTCCAAAGGCAGAATTCAGGACCCGTTATGGTCATTATGAGTTTCTGGTCATGT
CGTTCGGTTTAACTAATGCACCAGAAGCGTTCATGGACCTTATGAATAGAGTCTTCAAACCTTATTTAGATATGTTTGTT
ATCGTCTTCATTGATGACATACTAATCTATTCAAGGAATGGAGAAGATCATGCTAGCTATCTCATAATAGTTCTTTAGAC
TTGGAAAGATAAGGAGTTTTATGCTAAGTTCTTGAAATGTGAGTTCTGGCTTGAATCTGTGGCATTCTTGGGCCACATAG
TTTCCAGTGATGGAATTAGAGTTAATATCCAAAAGATAGAGGCAGTGCAGAGTTGGCCTAGACCCACATCTCCAACTGAT
ATTAGGAGTTTCTTGGGTTTAGATGGCTATTATAGAAGGTTTGTAGAGGGGTTCTCGTCTATTTTGTCTCTTTTGACCAA
GTTGACTCAGAAGATAGTTAAGTTTCAATGGTCTAAATCTTGTGAGAAAAGCTCTCAGAAAGTGAAGAAGAGGTTGACTA
CTGCCCCAGTTTTGACCTTACCAAAAGGTACTCAAGGTTTCGTGGTGCATTGTGATGAATCTAGAGTTGGTTTGGGTTGT
GTGTTAATGTAGAATGGCAAAGTTATAGCCTATGCCTCCAGACAGATGAAGGTTCATAAGAAGAATTACCCAACCCATGA
CTTAGAGTTGGTTGTTGTAGTATTTTGTTTGAAAATATGGTGTCATTATCTTTATGGTGTTCATGTGGATGTGTTCACCG
ATCACAAGAAGTCTTCAGTATGTGTTTAGTCAAAAAGAGCTTAATCTCATACAGCGAAGGTGGTTAGAGTTACTCAAAGA
TTATGACATGAGTATTCTTTATTACCCAGGTAAAGCTAATGTTGTTGTTGATGCCTTAATAGGTTGTCTATAGGTAGTAT
CACCCATTTTGAGGAAGATAAGAAAGAGTTAGTAAAAGAGGTGCATAGACTTGCATGACTAGGAGTTCGACTAATTGATT
CCACAAAAGGAGGAGTAGTGGTGATGAATGGGGTTGATTCATCATTAGTGTCAGAAGTAAATGAGAAGCAAGACTAAGAT
CATTTATTGCTTGAATTAAAGGCAAGTGTTCAAACGCAAAATAAGTATTGGCTTTTGGAACAAGGGGGAGATAGTGTTTG
AGGTATCAAGGTAGATTGTGTGATTGATTTCAAGGGTAAATGGGATGATCACCTATCTCTCATTGAGTTTGCTTTCAACA
AAAGTTACCATGCTAGCATCCAAATGGCTCCATATGAGGCTCTTTATGGGAGAAGATGCAGATCTCCTATTGGATGGTTT
GAAGTTGGTGAAGATAGATTAATAGGACCACACTTAGTTCATCAAGCTATGGAGAAAGTGAAAGTTATTCAAGAGAAATT
AAGAACAGCGCAGAGTCGTCAGAAATCCTATACTGATGGTAGGAGGAAGGAGTTAGTGTTTGAAGTAGATGATTGAGTTT
ACTTGAAAATTTCACCCATGAAGGGTGTTATGAGATTTGGTAAGACAGGGAAGCTTCATCCCCGGTATATTGGCCTTACA
GAATATCCAAGAGGATTGGCAATATAACTTATGAGTTAGAGCTACCACAAGAGTTAGAAGTGGTTCATCCGGTATTTTAT
ATTTCCATGTTGAATAAGTGCATGGGACAGCCTTCACTTATCATACCAACTGAAGATATTGGAATCAATGATAGCTTATC
TTATGAAGAGATTATGGTTCAAATTCTAGGTCGGCAAGTTCGCAAGTTGAGAACAAAAGAAGTAGCATCAGTTAAAGTTC
TTTGGAGGAACCAATTTGTTGAGGAAGATACTTGGGAAGCTGAGGAGGATATTAAGAAGAGATATCCACATCTCTTCAAA
TTCGTAGAAGTTCCAAATTAAGGTACTAATCCTTTCTTGGTATTTATTTTTAAGTTGGCATGTTGTTTTGCATTTGCTTG
TTGGGTGTTTGAACTTGATGCTATCACCCTTAGCCTAGTAAGAGTAATCTCATTCAAGGACAAATGTTCCCAAGGGGGAG
ATATTGTAACATCTCGCAATTTGAAAGAGCTAGGAAGAAGCTAAGAACTGGAAATAGTCATTTTTGGAAATAACGAAAAT
CTGGAAATTTGTTTAAGGAAAAATGAGTTTTTGGTCAACTTCAAACAGTCATAACTCCTAGCACAGAATGATTAAGGTGT
ACTTCCAGATATGGTTGAAAATCTTTTGGAATTATCTTTCCAACGCCTCCAAGTTTGTGCATTTTCGAGTTCGTATGAGT
GAGATATGTCATTTGGAAGTTGGGTTATTCAAATAAGGAAAGGTCCAATCCGGTTTTTTAAGGGGTATTTTAGTCTTTTC
CTTTCCCTATTATTTTAATCCATTTTTAGGAGTTTAATATGGGTCAAATCAGATTCTAGGCATTTTAGAAAATTGGAATT
TACGTTATGGCTTGGAGAAAGGAGAAAGAAGAAGAAACGACAAGATTCATCAAGATCAATCAATCTAGTTGTGGTTTTCG
CCAAGGATTTATTCATACCAGGTATGTGAGGCTTTCATAACGTTGGGATCGTTATCCCACATGCCAAGCATATTTATTTC
AGCAATGATTTGTCCTAAAAGAGTTTGAAAGTTGATGTTCTTGATATCTATTCATTGATTTGATGTTGTTCTTGAATTTG
GCTAATATGGGGAAGTTTCTGAGATCGTTACGCCGTATTATAGAGTTGTTTCGAGTTAGGTTCTTAGGTACATTTTTTGG
GTATCTGTATCTAAAAGGAATTTGAGAAAAAGAATCGAGTTTGGGTGAATTGGGGCTGGAAAACGAAGAAAAAATTTCGT
CGGACGAAATTGGGAGGTAGTGGCGCGTCGCGAACCTAGTCCCCAGATTTGGGAAAAGTGGTTTGCGTTGCAGAGCAGTC
ACGGAGTGTTTTTCCTAAAAAGTTATTTTTGAAACTGAAATTTAAATGCCTCTCCGCGTTGCGGACCCACCCTCAAGTTT
TGATATTTTGATATTTTCTCATGTTTAGCTATCTAAAATCATTCCTAAACATCATGAGATTTTTCCTATCACAAATCCTA
ATCCTTGAATCCATAATTCAATTAAAGGAAAGTTAAGAGTCAAGTCAAGAAGTCAAAGAGCTAAGTCAAGATAAGTTCTT
AAAGTTTTCAAAAGTCTTTCACAAATATTTTAACTTTGTTTTAAGACTTAAGTTTCAAGTTAAGTAAAGAGTAAGATTTG
AAGTCCATCTCTTTAAAGGAGTATATGGGAACTAAGTATTCCCAAGAAGTTTATAAATGTTTTCACATTTTGAGAAAGAA
AGGGAACATCGATTCCAAGAGAGCTTTTAAGCTAAGTTTTGAGTAATTATCTCAAATCAAATAAAGAGTTTTGTTTTTAC
AAACACATAAGCTAAGTATATTTTGGGAGTAGTATTGAGCACCAATATGGGGATGCGAGTTCATATTAACTCAAGTCTCC
ATAAATCATGTAGTCATCATGGGTAGTAAAGGATCATACATTTTAGATATTCCTTAAGATGCTTTTAGCATAAGCTAGTG
GATCCACTAAGTTAAGTAGGTTCTATATGACGGCAAAGTATAGGACAGTTCTGGCAGCGTGGACAAGACGATGTATCACC
GCTTAGGCTCATAGTGATGATTGTCGGTTGGAGAATCTCTCACAGAAACTATATAACTTTCTTATTTGAGTAAAGTTGAG
TTTGTTATTGCATTTTCTTTAACGAACTAAGATGTTTTCAACTGTTTTGTAAGTTTTATATATTGCATGTGCATTATTGC
TTTATATTTGAGTTAAGTTATTCAGAAATTGAGGAGAGCCAAGGTAAGTGTTTCTTCAGATTTTTTTCAAGCCTATATCT
TGTCTTAGCGTTCCAACTTGCATACTCGTATATTCAATGTACTGATGTTAATTGACCTGCATCTTATTATGATGCAGAAG
GTAACCAGGATCAATATCAAACGCCTCGTTGATCCAGCTTGAGCACTCATAATCTGTTGGTGAGCCTCATTGCATCCCAG
AGGACTCCTTTATTTGCTTTCTAGTCTTTCATATGTTAGGATGATCGGAGGTCCTGTCCCGACATCCCTCTTTGTTTTAG
AGACTTCATAGACAGTTAGTAGTCAAATGACTTTATATTGTCATTTCATATGTTAAGACCTGAGTTGCCATTTTGGCCAA
GTTGAATGTTGACCTTTAAACTTCTAAGTTATTTCACTAAGTTATTTGAGTAAGTTCATTTGATCATTGTAATAATGTTT
AGAGTCCTCCGCTGAGTCAGTAGGCCAGGCCAAAGGTTCTCTTAAGGTCAGCAATGGTCTTCGAGTGCCGGCCACGTTCA
GGGTGTAGGCTCAGGGGGTGACACCTTACAACTCAATTCTGTGCGGAGTTGATTAGACATGTCTCTTGTGGATGGGCCTT
TAACATTGGGAAACCTAATTTCAAAGTATTTACCTATGGTTTTTGTCGTGCCATGCGAATTATGGCTCGTAAGATGCTTT
GAACCACATACATGGTATTTTTCATAGGTTTTAATGACAAACTTGTCGCTACTTATAAATTTCACAGCCCTCAGCCACCA
ATTGCACTCCGAATATGAACATTTAAAAAAACACATTACGAGAATTGATCACCTTTTTCAATCTAAAATCTTTTTTCAAG
CAAGCAATGTTCAATGAATTTGCTAGTTCTTCCTTGTTCTTGAATGTCATTCCCTTATAAAAATCGGTTTCATCATCTTG
AAGATTATTCACACGTGATGATTGAGAAGAAGCTGGATTGTTGCTGCCAATAATAGGTGTAGGAGGATTGTTGTTCTCAA
GGTTCGGTATTTCATCTTTTCCAATTTTATCATCGTGATTATTCATGTCCACAACATCAAATTCATCATTTAACATATCT
TGTTGGTCTTCTTCTAGCTTATGATCCTCCGCGATATGATTTTCAGCCACGTAGACTCTTAATATGGGTGGTCTCACTGT
TCCTACCAAATAAACAAGTAAACTTGGCTGATCAGTTATTTTAAAAGGAAATACCTTCTCATTATGGAAAAAATTGGGAA
TATAACTCATGACAACATTTTTCAGTTGACAATTGAGTCCACAACTTTGGATGACTATATTCAAAAAATCATCATACAAA
ATATTTATTTCAACAGTCATCCCTAGTGACCCTCCCCTTTTCTTATCATCCTTCTAATGTCAAATATATCGATTTTTCTT
CTCGATCCATTCACCACAACAATCAATTCCTACAAATAATCCCTCCATTTGTTGTACCTGAAGAAATTAATTTAAAAAAC
AATTAGTACTACTGAAGAAATTAATTCAAAAATCTATTAGTAAGTTATATATTCCAATATATGACTATTTTGTTGCGACA
TATAAGTCATATGTTGCAACATATGACTATTATAAAGCGACATGCACATCATATGTTGTTATATATAACTGTTTTGTTGT
GACAAATAAATCACATGTTGCAACATGTGTAAGTTATATGTTGCAACATATGACTATTCTATTGCAAAATGTAAATCATA
TGTTGCTACAAATAACTATTATGTTGTGACACATATTTAAATAAAATGTATAAATCATATGTTGCAACATATGACTATTA
CGTTGCGTCATGTAACTCATTTGATGTTATATATAACTATTTTGTAGTGACAAATAAATCACATGTTGTAACATGTTTAA
GTCGTATGTTGCATCATATAGCTATTTTGTTGCAATATGTAAGTCATATGTTACTACATATAATTATTCTATTGTGACAC
TTAAATCACATGTTGTAACAAAATGTGTAAGTCATATATTGCAACATATGACTATTCTATTAATGTGACATGTAAGTCAT
ATGTTGTAAACATATGCCTATTTTGTTGCGACATGTAAGTCATATGTTGCTACATATTACTATTCGATTGCGACACATAA
ATCACATATTGTAACAAAATATGCAAGTCATATATGGCAACATATGACTATTCTATTAATGCGACATGTAAGTCATATGT
TGTAACATATGGCTATTCTGTTGCGACATGTAAGTCACATGTTGCTACATATAACTATTTTGTTGCGACATCCAAATCAC
ATGTTGTAACAAATTATGTAAGTCATAAGTTGTAACATATGACTATTTTGTTGCGACATGTAAGTCATATGTTGCTACAT
ATATAACTATTCTGTTGCGACACATAATTCACATGTTATAACAAAATGTGTAAGTAATATGTTGTAACATATGGCTAATT
TGTTGTGACATATAAGTCATATATTGCTACATATAGCTATTTTATTGTGACAAATAAATCAGATGTTGCAACATGTGTAA
GTTATATGTTACAACATATGGCTATTCTGTTGCAATATGTAAATCATATGTTGATACATATAACTATTCTGTTGCAACAC
ATAAATCACATGTTATAACATAATGTGTAAGTTATATGTTGCAACATATGGCTATTATGTTGCGACATGTAAGTCATATG
TTGTTACATATAACTATTATGTTGCGGCACATAAATCATATGTTGCAACTTGTGTAAGTTATATGTTGCAATATATGTCT
ATTCTGTTGCAATTGAAATATCATTTCTGTTGCAACATAAGACTATAAATCTATTCCAATAGTCAACTGTTGCAATATAC
ATAGTCATCTGTTGGAAATGCGAATCTTATTGAAAAAATTACAGGTTATACCCAGATGATGATGAAGGATTCAAATAACT
ATTAATCTTTACTTACCAAACAGTTGTGTGTGAATACAATCATTTATGAAGTAATTTCAATTGATACAGAACAAAATCTG
GTCCACTGATTAGCTAAATTTGATTCAAGAAGAAGAAGCACAAGGACTACAGCGGCAAGAAGAAGCACAAGGACTATAGC
AAAACCCAACAATGCGAAGAAGAAGAAGAAGATGGCGGCGGGAGGCGAGGGGAAATCTAGTTCGCTCGCTGGTTTCCCTC
CAGTTTTGGTTCCCACCAAAATTGGTTAAATTAAGTTTTAGTCATTTACCCTTTTACCCCTCATTTAATACAATGGACCA
AACTGTCAACTTATAAACTTGAGGGCAACTCAACAATCCTTAATCCTTAATTATATAATTGTCACCTACACTCAATAATT
AAGACTTATTTCACCGTCATTTTATTTTGACACATTTTTGTCACCCTTAATTCAAAGTCCCTGGATACGGTACCATATTT
GAAAATTTTGATATCGTAATTTTGATATTCAGTTTTTAAAATGTTATATCATTACCATACCAATTTAATTTGGTATTTTG
AAGTTTGATCTCAAGATTTTACGGTATGATAAATTGGTAATCATAATTTGTTTATGTCATTGATAGAGTATCAAGTAGCC
TTGGATCTTGCCCCAGTAATCTATCTTCAATTCATAGACGAGTCAGTTGAGTTATAGCTTTCACCATTATTTTACACACA
TGCATACTATACAAATATTAAATTTTCAACTATAAAGTTATTGATCTCATGTTTTAAAAGCTTTTGCATGATTGATATAG
TTTTCAAAATAGTAGTAAGTCAGGCAAAGGGTCCGCTTGAAACCAACAATTATTCTGAGTGTCGACCACAATCAAAGTGT
AATTCGAATCATGACAAATTATAATACTGCTTCCGATTTAATTTGAGTGGCTTACTTCCTTTTTTGTTTATTTCAAAAAG
AATGTCACTTTCTATCCCAATTTATATGACTACTTTCATTTAGTCAGTTTCTATATTTTGTAACAATTGAACTTTAAAAT
ATTAATTTTACCCTTGATGAAATTATTTATAGTCATACAAACATCTATGACTTATTTTATAATTACAAAGTCTTTCTTTT
TTAAACTGTGTTAAGTCAATCTACATCATATAAATTGAGATGGAGAGGTAATTCTTTACATCCAATATCCTGCATGGCTT
ATTTAAACCCAAAAGACATTATGATATATTACATACATCTTTAATTTAAGACTAACAGATTAAAAAACATTCTTTATTTA
CTTAAATTTGTGTTGAGTTAAACTAAGACAGACAAATTAAAATTGTGAGAATGTACAAGTGTTAATTGGAGTAATAAGTA
ATTTGAAATCAACAATAAGGATAAAAAAAAAAAATTAAAAATGTGGGGAAGAATTTATATTTTTGGGGAGAACCAAAATG
TAACCTGGTCGTGGGAAATATTTTCCTTTCTTGGTACCCAACATAATTACATAAAAAAATGACAAGAGGTATGTATAATT
CTCCCTTGAAAAGATTCTGACAGGCAGACCAAGTTCATCCCAAATGGCCAAAAAAGTGACCTCAAGTCCTAAGCCTTATT
ACTACTTTGCAGAGCTTTTTAAGTTACTGTGGGAGCCTTAACTTAGACTCAAGGAATTCATAAAGCACGTGAAATAGCGT
GAAGAAAGCATGAATCAATTGACACAGCAGGGAGAACAAGCTTTATAAACAACTTTTTTTTTCGAAACCCCAAGATAACC
CGCCGTCGCTACAATTTTTATCACAACATCTACCCTTTGGGTGAGCACTCTGTGGTGAGCACTGGGTAAATCCCCCAGTG
CAACTGTCTGCAAACCACACTGTCATTGGTAACCCCCCCCCCCCCCCCGTGTGTAAACAAGCCCTATACGATTGACTCGG
CTCAAAAGACATTGACAGTGGATCGATCCCGAATCATCTGTGTGGATAATCACCCTCTAAACCAGCTGAGCTATCTCGAA
TATAAAAATGATTTTTTCTATATATAAAAATTATGTGAATTTTTCATTTTTACAATAAAAAATCTGAAAAGATTCATTTC
ATAAATATAATTTTTAATTTGTAATTGGCTCATTTCTTCCGCAAGAAACCGCAGAGCTAAAGGTCCAATCATTACTAGGC
TTTCATTTTGACCATATAACTACAACCATGTGCTTGCCTGACACAAGCATATGATGCTCCATCCTAGCACTCCCTACATT
TCTAAAAGGTCCACAATACCAAGCATTAAAAAAACACCCCAATTTATTTTTAATTAAAAGACGTCATTCTTAAAGTTACT
ATCAAAAAAAGAGAGCATCTGATTATCCTGAGAATTCACCGTTAAAGAGAGCACGATAATGATTATCCAAGTAGGGGTTT
TGTATCGACGAGTCTAAAGGCAATTCAGTTTCAAAAGCGTGTACATAGGTCAGAAGATGGACAAATCATTTGTACTAGCC
TGAAAACTCATACGACCACAAGTTTTGAACTGAAATAGCAATAGAAAACTTAAAAAACGAAACATGCGGCGAAAATTTTC
TCATATTTAATCTCATTGCAACAATATTAACAAACCTGAACCAATAACACATCACACTAGAGCTGCAGATTACAAATATA
GACTGCAAACAACATGAAAACCGAATAGACCAAGTAAATGCCAACAAGCTACTCTATACAACCCACAAAACCAACTGTCA
CACAAATTGTTCTCTGCCAAAAGGTTAGCTCAACTCTGACATCTTGAGTTTCTTTTCCTGCTTATCTGTAAGCAGAGAGG
GACCGGACCATAGTCTTCTAAGTCAGAAGCACACCAAGATTCACTGCCTATCTCCATGTTTGAAGATATCGATTTCTTGC
TCCAACCAGAGCAGAAACATCAGTCATTGGCATGCTTGTTCCAATTTTACAATCAACCATTACGGGGGTAAAATAGGGGA
TTTGTAAGGTACACAAGGAACTCCTCAGGTTTATACGGAGTTGCTTCTTAAGACAGTATATAGGTTCCCTTGTGTGTTAT
TGTGTGCGTGTTAACCCACTTCGTGCTACACTCCTGCAGATAATAAGATTCTTTTAAGTTAAGAGAAAATTTCAACTTTA
TGCAGTATTATCTTCGACAAATGAAGATGTGCAAGTCGCAATTTCAACTTATGTAGTATCATCTTCCAAAGATGAATGAC
TACAGTTAAAGAAAATTCAATTTGTTAGCAGCTTAACCAAACCAAAATTTTCTGTGGCAAAGGAAAAGACAGTCAGCTGT
GTGCTACTCAGAAACCACGCCATTTTCTAATGTTTTAGATAGCCGAACAGCAAGAACAGTTACCATAGCTGTGATGAATC
AGAATTTCCTTCTTGGATAAACCACATAACCATTGAACTCCCAGCTGAATTAATCTTTAGCAACAGAATTCTCTGGAAAA
AAATAGAACTTCCACCTGAGTTTTAACATTAGCAGCCGAAATCCTCTGAAAGATCATTTTTCAAGGCATGAGAGCTAGTG
TTCAAAGCTTTTCTCAGGCACAAAACTTGTGTAAGGAAAGCAAAATCTGGCACAAAACTTGTTGTCCCTCTTTAGGAGCA
GCCTTCTTAAGCTGCTGAGGAAGCTACACATGAGACAGCGTCTCAAACCATAATTTCGAAGTATTGGCCACGGGTCTTTA
GGTAAAATTTAGGCAAATGACTTGTAGGGTCATCTTTTCAACTAACATATTAAGCTTTGGGTTGCTCAGGAGCACTACAA
GTTTGTGACAAAAGTTTTCGTGGAGATCTACTCTGATTCCTACTCTACCATCTAATTTTAGGTCAGAGCAGTAGCATGAT
GAACTCCTCACAGTCCTAACTCCTAGGTTTGTGCTCCCACCCCCGCCTTCTTTTTCTCTTAAAATCCACTCAGAAGCATA
GCAGCACCTAAACATAGAGGAGAGCCCATGTAGGTGACAATTTAGCTTCGAATAAAGTATTGGTGTATGAACCACGTTGT
GAAGAGGTCCATGGTACATTGACAAGGTAGTGACATGAAATGACTACTGTCAACCTAACAAAAAAGAAAGGAACCTCAGG
AGCAGGGAGGATTCTCTTACTCTTCTTTGATTAAAATGCTTTTCAAGTAAGCGCAGATTCCAAGAAAACAGAGGTTGTAA
GGCATCCCGCACAACACAATTACCACAAAGATGATGACCCAAACACCTTTGGGAAATTTATTCAGGTCGACGGCATATAT
CACTCGTCTTTTCTTCTTTCTTTTTTTTCGGAAAAGGGTCATATTTGCCCCTCTACTCATAGAAATAAGTTATATTTACG
CCTAGTCATATTCTTTGTATATGTTTACCATAATTAAAAAATTTACTCTTTAATAAATATTCTACCCAACCCATTTTTTA
AATTAAACCCGACCCACCCAATAGATCAACTTCTATTCCCTTTTCCCATAAAACATGATAAAGAGAGAGAAAATGCTATA
CAGAGAGAGAAAACATTTGGTCATCAGGCCATACCCGTATATCAGTTTGTACAACTTTTCAAATCAACATTGTAAGTTGT
CGAATTTTTAGGACTTCTGATGCTTTTGGGTATTGATTACTAGAGTAAATTTTTATTATAGTTGTGAATGGAAGGCAAAA
GATGGTAAAAAATAGATTTCTGAAGATTGTTCTTGTATTTTAGTACTATGTGATTGTTCGTTTTTGTGAAGTACTGTGAA
TGGGAAGATTGAGGGTGTTAATTATTTTCCTCTAGTGATTGTTGTAATTATAGCTCTAAGAGAAGAATCAATGCAATATA
GAAAATCAGAACAAAACTGGATGAATTCATACCACTGAAGAAGAGTTCTCATGAAGATTTTTTTTTTATGACAAGGGTTC
CCGCACTAGGCAAGCCCGGTGCGACGAGCTCGACCCAGAAGGCAAATCCCTTGCTTTCGCTGGCAAGGGGTTTCGAACTT
GAGACCTCCAACATGGAAGTCCCAAGCCCAAACCACTGGGCCACCCTGAAGGGTAGTTCTCATGAAGATACTAAAGCTGA
TAACACTAAAGATAGATTTAGTAGTGAAAAGATGAGTTGGATTAGCTCTAGAATAGTGCACAACCTTACATTTTCTTTCT
GTATCCATTTTTTTTTACAGAAAATGTTTCGAGGGGGTAAGCGGGTTTAATTTTAAAAATTGAGGTGAGTAGAATATTTA
ATTCAAGTGTAAAATTTTAATTATGTTAAAAAATATATCCACATAGATGCCATGTAAGCACCACATAGGATAATATTAGC
AACCATCCAAGGGAAAATATGTGCCCAAAGTGATGGTAAGGGTAAATGTATCAAAAAGTATGACTAGGTGTAAATATAAC
CTATTTCTGAGAGTTGAGGAGCAACTATGACCCTTTTCCGGGGGGTTTTTTTTGAGAAAGGTAATAGTTATGAGTGATCA
CTCTCGTTTTTCAAAAAGCAAACAAGGTCACAAACTCAGAACCCTAACATACACTTGAAACTATCTACCAGAACACTTCA
CAAACTCAGAACCCTAGCATACACTTCAAACTGTCTACAGAACACTAAGGAATTGTTACGTCCATATGTATCCCAAATGA
AAATAGCAATATTTCATCTCTGTCAAGGCTTACCAAAGAATCATGTCAGTAACCTTTATGGACATTGACCAGCTACACAA
CATACACAAATGTATATTGATATGTTAAAGATATAGTTAAAGCTTTCAGATTAAGATAACACATTTGAACATTGCCAAGT
TATTACAACAAGGGCTGTGGGAACTTTGCAACAAATATGTCAAAAACACATCCACTTTCCATCACTTAATAAACTGTAAA
CATGGTGAAAACAACCAGTAAAGCTAGAGAGTGCACATACTCTGGAGGTTACATGCATACAAGTACATAACTTGTCCCAT
CATCTCAAAGCATATAAGAAGGGCTAAAAGAATATTCCTTAATTGTTTTCTGGAATCAACTAGTATTTGTTAATACTCAC
TCGGCTTGAAGTTGTGTGGCACAGTTTGCCAGGGAATGGAGTTTAATAAAGAAAAGACTTTTGAAACTTGTGGTCTTAAA
CATGTCATAACATTTGTGTGGCTATGGGACTTTGAAACTTGCGGTATCAAACACATTTGTGTGGCTATAAAACCTTGACA
TTAAAGGTAAAATGGGATATTCAAGTTAAAATTATTTCCAAATTTATAAAGTTATCATTCTTTTTGGAACGGACTAAAAA
TGAAATAATGTGGATGGAGGGAGTAGGTCACAACATTAGATCACAAAATGACATTTAGACATAGCAAGACGAGTTATCCA
GGCAGAGGTAGAAGATATATTGCAAGTATGCCAGAAGGAATATTAATTTCTCTCTCCCTGGATCCAACAAGAATAACATG
TATGTCATTGTACATAATTGAATTAACTGAGGATTGTTTGATAATCATATTGAAGACATACCTTCCAGGTAGCAGCTGAG
AACTGTTCACTGGACCCTTAGAATTTCCCAATCTTTTTGCCCTATTTTCTTGTTCTTTCTCGACACGCATAGCAGCCACC
TCTTTCTCCATGGCAGAAACCTCCCTTCTCATCTTTTTGGCCTCAACTTCCATGGCTTTTGTTAAAGTCTCTACTTTCTT
AGCTAACATCTGATCCCAAGAATGCAATCAAAATTAGCACAAACATCTGAGTAAAGAAACCATAACTTTGCTGAGCAAGA
AATCAGTCTAACCTCAATGGCATCGTCCTTGTCTTTAAGACTTTGATCCTTTTCATGGCCAGCTTTCCTCAAAGCAACTA
CTTCTTTTTGCAGTAAGTCATATAGTAGTCCAGGCACAGTATCTTCTGTTTCGGTTACTGGTAGGTCGGTGCGTTTTTCT
TCTTGATTTGATTTCCAAGAAGTACTCTCAGTCTCATTATCCTTAGTTCCATCAACAGACTTGCTGCTATTGAAATTTGG
ACCTGTTACATTCAGAAGTTTTTTACCCCTGTCCAATGATCTTGAGCCACCATCAAATGACTTTGAGGTCCCTTTCGCAT
GCTTCAGAATAGTACTGGACCCAGAAGATCTCAATTGAAATGAAGGTGATCTCTTTGGTAAGAAGCCATTAGAGGTCAAT
TTGGAGATACTTTCAGCTCCACCAAGTGACTGCCGACGTGAAGGACCATTGCTTGAACTTCTGCCATCTGTTGTATTGCG
AGAGCTAGTGCTTGATGGTCTCAATGTCTCTTCCAAGACCTTGAGCCTCAATTGATATTTGTCCTGAGTAAAGGATAGAA
GTTAAAAACTTGTGAAAATAATATCAAAAACCATTTTCGGGTGCCTTTCTATTGGACAAAATATTACTTTCAACAGGGCT
TCTGACTTTGCAGTTCGTTCAGTGATTGCGAGCTTGTCACGTAGTTGTTGCATCTCACCCTGCAGTACAAGATTTAGGGC
TTAGATGAGAAATATGAGCTCATTAAACCACATGCGCATAATGCAGTAAGTTCTATTAGGACGGGATCTCCATATCTTAT
AGAAGGCAAGCCCTGGAAACTACCATACCTGCAAAATCCTCCTCTCTTCAAGCCACTGTTTCACGGGCATTACTTTATCA
TTTGCATCTTTCCATTCATTAGCAACCACAGTTGCCACCCTATTAGCTGTTACCTTGGCACGTGCTAGCTCGCGGTCAAG
TGTTTTTCTTTCTTCCTGGAAGAATAGATTAGCATATGTATCAAAACATTTAGTATTCTCGACATATTAATTATCAAAAA
TATTTATAAAAAATCTTTCTCAGATAGATTACATTCATTTCTTGAACTTTCCGCTGGTAATCCCGGACAGCATTAGCAGC
TGCACCACCAGCCAGAACAGCCTCCTCAAGCTCGCGCACACTTTGGGTAAGTTTTTCAACCTCTGCAACCTTTTGGCGAT
GCATTCTGTCTAGAATTTTATTTTCTTCCTGATGTACGTTTATGAAACAGAATAAGTGAAAATAGAATGCATCTAAACAC
TAAGGTGACATTAGTTCCAATATGGGTGACAAAACATTCCATGAAATTCTTTCAATTTTTTAAAAGAAAAAAAAACAAAT
ATTTCATGTCTGGGTGAAGAGAATTTTCCCAAAAACTAGAACAAATATTTCATGAAAATATTGAAACATTTTCTTATAAC
AAATGACACCTAAATGATCCAATATCTTAAGCAGCAGAACCAATAGTTGAATCATCAACATGCCTGGCATATTTCTATCT
GTTTCATCAGCTCTTGATTCTTATTCTGAAGGTCATCCACCATAGACGCCTTTGCTAATGCTGACTGCACAGTTCTTTCG
GCATCAAGTAAAGCTGCCTCTTTTGACTTGGTAAGACGGTCCAATGCCTTATTATCATCTTGTAGTTTCGCAGTCTGGAA
AAAGATAAAGCAAAGTGTAAGAAAGCATCCTCATATGTAGACTGAGCTTTAGCATCATTTACAGAAATGAAATGCAGGCA
GACACCTCATGACGAGCAAGTTTGAGTTCAGCCTCCAAAGGCGCAAGGATGGCCTCAATTGGCGGCATATCATCATCCTT
TTGAGCAGCATGGACCCTTCGAAGAGTGGCTTCCGCTGCAAATTGAGCTGCCATGGATGCTTTCTTCTCATCATTGATTT
TCTTGATTTCAAGATTCTGTAAAGCAAGAAAAGTATTGTAAGTTATAAAATAGTTTACTGAAAAAAATGAAGAACCTATA
ATAAGAAGATTCTGAATTAGTACCTTGCTTTCTAGAAGTGATTCTGTCAACTTGAGCTTCTCATCAACCCTTGTCAACTC
ATCAGTGAGCTGAAAATTACAGGTTATAGGACAAGGAAAAATACCATATGAGCATTTTTTTTAAAGACTATGAGTAGCTT
ACATTTCACTACAGCAGAAACAATCAGATATAGCCAAATAAAACCAACAAGCAGATATTTTATGCAAAAATGCTGTTGCC
AAAACCATAGCACAAATTAAACCATAATCTAGATATGCCTAGCTTCAACAAGTAGATTGCACATTCTCAAGCCTTACAGT
TTATGCGTGAGAGCATGAACCACGACCTTCTCATTATCAGAAATGTTCCCAACCCCTATCCCTCTACCTCACCCCCCAGA
AAGTAAACATTAGCCAAAGAGCATTTCCATGCAGCTTCCAAGAAATTTAGGAGATTTCACAAGAGTTCATCTTCTTCTTC
TATAAATCTCTTGGATATTGCATCAATATTCAGATCTTCACATGACACATATTTAACTTTCCAGGTCAAATAAAACATAT
TTAAAATATCCTTGATATATTCAAAAGATTAAAACAGAACTAATCATGATTCCCGATTCTTCAAATAGAAATAACAACAA
AGAATAGTACTAAGTTAAATGACTGCAAATCACATTCAAACACGATTAAATTTGTACGAGTAAAGTACCTGCTGGTTTTT
AAGGGTCCAAACACATGCAACAGAATGTGACAATTGAAATCCTACAATTTCACTTTTCACACTTCTGGAACAAAACAGCT
ACAATAAATCCTACATTTCCTTGCATAGATATCTTTTCACTTCACAACCAATGCATACCCTCCCTTAGTTATTTGCATTC
AGTTACCTCAAAAAAAATCAAAATCATAGGAAAAAAATAATTCACCTTTTGAAATTGAGTTTACTAGCAGTCAACAATGG
TAAACAATGTCGTGGTTGTATTCCAGAAAGAAATACTATATCATAATTTCCGATTGCACAAAAGAAATTCTCTCATTGTA
TATTCAAATATTGCTTACTATACCTCTTCAACAGCCTTTTCTCGTAGGCGTTCCGACAACCGTAATGCCTTGATCTCCGC
TTGAGCTTCCGAGAGTTCCCGGTCCTTATCTGAAAGAAAACGACCCGGTATCATTCACTACAAGGAAACGAGAACCAAAT
CGGAGTTGGATCCAGCTAACATTACAAACCTCTGACTTCATTCTCCAGTCGATTTAGCTCCAACTTCACCGGATCCGACC
CGTGGAGCAGGGTCATGAACTCGTCGGCGTCGAGGCTGGGCCTCACCACCGACATCCTTCTCCGGGAAGTACCCTTTCCT
CCTCCCGACACTGTCGGTGTAAGGGAAACTTCATTCGTCGCCGTTCTCGCATTGCCGGTGTTCTCGCCGGAAACCATCTC
CGGCGTCTCCATCACACTTCCATCCTCCGCCATTTCGATCTGTGTAATTTTATCCTATCTCACATCAAATTCAAAACATA
TAGATACTAAAGTAACTGAGTGAGTATATATTTATTTATTTATTTGAAGATAAACTCATGTGCTACTAGTGTGACTGTAG
AGTTGAGAAAGCTTCCTTCCCATCTCTCTCTCTCTTCAGGTGCTCAACCTTAAAATCAAACTGATGTATGGTGTTGTGTT
ACAGTGCTAATGAAAATTGAAATGCTTTATTGTTTCTTCTCTTTCAACAAATTTGTACTACTCCTACTCTATCTCATTAG
GGTGAGAGAGAAGAAGACTGTTTTTGTGACTATTCTGTTTTTACCTCTTTATCATATTTGAATATACTACTACTAAATTA
ATCAAAAACCCTTTTATACTTTGTTTTTATTTAATGCACATTTAAATTTTATGTTAGCTTAATAATCTCCCTAAACTTGA
CAATTTAAAAGTCTTCAATATGGATGTACATTACTTGGATTAGATCGAAAAATCAAATCAAATTAAATTTTAAGTTGGAT
TGTTTTTGTTTGCTTTGGATTAATAATTTGTTTTGTTTGATTTTTGGTTTGGTTTTGAATTTAAAAACCGAAAAAAAAAA
GAAAAAGAATTATATATATATATATATAGAGAGAGAGAGAGAGAGGGGTTTAGAATTAACTAGGAGGTAATCACTTTTTG
TCCCTTTTTAGTTATTGTCTTTAATTATGATTAAGTTTATATTTTATGTTTGGACATCTATAATGGTATACTTATAAGTA
TTGTATATTAAATTTTACTTTTTTGATTTATATTAGAAAGTATATTTGAGAGATTTAATGTTATTACTTCTTCTAGTATA
TTTATCTATTTTCAAATTGCAAATATAACTATGATTATGTTATAAATTAATGACATAGACCGAATAATCAAATCAAAAAA
TTCAAACCAAATTTATTTTGGTTTCGATCGAATTACACTTGTTCAAAACCAAATAAATCCAAGGTGAATAGTATAAAACC
AAATCAAAGCCGAAAGCACACCCCTACTATTTAATGCTAATGTGGCAAATAATGTATTTTTCAACTTAATTGTCACGTTA
TTACTATAATGATTTATTTATTCTAATTGTATTATTATTTGTTTTTTTAAGGGTCCGTTTTGTCATGGGATATGAAATCA
TGAGATAAAATTGTAGTTTTGTTAGGACATGTGATTTGTATCTTTTATGTGGTATGTTTTCTTATTGACATAAAAACCCA
TAAGTTGTAAAATTATTAAAATTGTCTCATTTTTTTATACAATCATACCAAATAAGTAAACGTTTATAAAATTACATAAC
ACACTAACACAAAGTTATGCTTAAAAAATATAACATTTATAGATCAAATTTTATTCAATAAAAATAAAATTGAACTTAAG
TTGTAGTGTACTAGTCTTTAATATAATCCTCTCACATATCACAAACAACTTTTTCGCGTTAAACTTGCATTTCTTGATCG
TATGACTGAAAAGACGAACAAATGTTTGGACATGTGATTTTACGTTGATTTCATCTCATGGTTTCAGTTTCAGATGTTTT
ATAGAAAACTTGTGTTTCATACTCAGTATATTAGGAGAGTTTCAGGTTCAGTAAATTGTTGTTAAACGTTTCTTTCAGTT
TGATGCTTGTGTATGTTTGAGTTAGTCTTCTACTTGTAGTCAACCAGGATGAGGGTTCGCTTGGGATTAGCAATGGTTCT
CGAGCGTCGACCACGTCCATGGTGTAGGCTCGGGTCCTGACAATAATGGCATAAACGGACACTTTGTTGAACGACAATGA
TAGAGATGAACTTAACTTTTAAAAGATGATATAGATAAACCTTTTTTCAAAGTTTGTTGGTATATTTGAAACTTTTTCCG
ATATTATAACTCACAGAAGTGCTAACTAATAGCATTAGAAATTTAATTTCAACTATAGTGTATATTGCACTTGATTTTGA
AATATTTCATTGAGTTATCTTCTACAATTACTTTACTTGATTTGAAGTAGTTTAATATATATTTCATTGAGGTATCTTCT
ATAACTACTTTACTTGGTTTGAAATATATTTATATTTTTTCCTAGATTAATAAAGTCATTTTTATTGATATTATAGTTAT
TTTATTCATCTTATTTTCCTTTATATTTTGCGAGTGTTTTGGAACTTCTTTTTTTTCAAATTTTAGGTGGCCTGTTGGGC
CATTTTATTTAATGTTAATCAACCAACATATCAGTCTAGCCAATCCCAAAAAATTAACAAAAATGATAAAAAAAAAATCT
GAAAACAAGGAGCCCAATCTGCACCGAACCTTCTATAGATAATAAGGAAAGTACTTAACAACATCTGCCTCTTTCTCAAT
TTCCTTTTTCAATATTGGCGTCAAGATGTTTCCTTTCGACAGTCTCTAGAGCCTCACACTTCGCCGCCTCCTTTTGTGGA
TCTGTTTCTTTTTTGTACCTCTTCTTCTCTGTTTCTACAGCTCACACAAAGGCATTCACTACTGAGAGGTAATCGTTCTT
CCTTCCTTTTCCTTCTTTTCTTGTTCTTTCCTTGTCATTTGATCTTCCTCTGTCGTTAATTAGGTGGTAATGTGTTGTCC
ACCAATGCTTGGAGTTCACAAAGGTAGCTGTTTGGAGTTCTCAATGCGAACACAGGGACGTCTTCCTCCTTTTTATTTAT
GCTTCTTACTCCATTTAGATCTGACCCTCTTTTGTATTGTGTGAGCTGATTTTGTGCTTTATGCCCAATTTTGCTTGGAT
TCCATGTTGACCTCCATGCTTGAATGTTAAAGATGACGTTGTACCTCTGACTTTTGGTGAAAGTTTTTGTGTGCTAATAT
AGATCAACAATTTTTTTGTTAAAGCAGTTGTAATGACCCATTTCTAAGGACATACTCTTATGTATACATGTGTGTGTTAC
TCCCCTTCCTTTCTTGTTCATATCCTAACTTCTGGATCCTTATGTGACTTAATCAGCTTAGTTTCTATCCTATGTTTGGA
ATATGTGCTTTGTCAGTATTAATGATGTGCTTTTAGTTGTTGGTAACTCTGTAAATTTTTTGAATTCTTGCATGCATGTA
TGATTAATAGCTAGATTTGCTGGAACTACTTAAGAAGTTGACAAAAAATAGGGATAGTGCATAAGTACCTTCGAACTATG
ACCGAAATCTCATTGACACACCTTAAGTTAACTGGGGTCCTATTGCCCCCCGAACTCATTTTCTCGTATTTTCAAGCACC
TTCTATGATGACATGTCACCTTCAATAATGTAAGTTGGTTGTATTTGTGCACATGCGTCTGCCACGCATGCAAATATTTT
TTTATTTTTTTTTACAAAACAATTTAACTTTTTTTAAAAAAATTATTATTTTTTAAATTTTTTTTTAGATCTTCTTATTT
TCTTCATCTTTTATTTAAATTAAGTTAATACACATAATTTTTTAAAAAAGTTTTCCTTGTATTTAAATTTTTCTTAAGTT
TTTTTTTTTTAACCTTCATTCATTGTTTTTTCTCTTTTACTTTTCTATTGATATGATTTACTCTTTTATTTTCTTTGTCT
TTCCTTTTGATTTGATTTCAAATTTAATTCCAAATACCTTGTATTTAAAATAAGTTAATTTCGAACTGATATCAAAATAA
GTGAAGAAAATCAAATAAAACATAAAAAATTAAAATGTTAAAACTAAAGGATACTTTTTAATTATTTTTTGAAAAAAATA
CACAATTCTTTTATAATAATTAAAAGTGGAAAGATAAGTAATTAATGTAAGAAAAAAAAAATCAAAAAGTTTTAGGTGAG
GAAGAAATTAAAATAAATAATTTACAAAGAATAAATGAAAATAATTCAATATATATAAGTTTTAATATCGATAATTTTGT
GTACTAACTAGTTATAAATTTACCAATTAAAAAATGACATGTGTCTTTTTTTCACTCATCATTTTCATTCAAGAGAATGT
ACACACTCTCTATGACACACCAACTTTTAGGGTGTATTTATTTCATTTTAAAATAACCTAGGGGGTTAAAAGGATCCTAC
TTATGTTAAGGTATATCGCTGGAATTTCCGTCATAATTCTAAGGATACTTAAGCATTATCCCTATTTATTAATTTAGATA
AAAGAGTAAATTTTTTGAATAAGTAATAATTTATATGCATTAATGGTAAAATAATATTAAAGGATGAACAAATTATCATA
ACATTTTGATAATTTGGAACCAATAAGGAACCACAAAGAAGTTGATTTTGGCAGTGTTGTTGCTTCTCCCAAGTACCCCT
ACACTATGACCGAAATCTCCGAGATACACCTTAACTATACTAAAGTTATATTACCCCCTAACTCATTTTATATATAATAT
TATACACCTTTTGCCTTATGTGGCACACCCCGTGACTCCACGCAGTTGAGGCGCGTGGGATATATTTGGATGCCACGTAA
GCTAAAAAGGTGTACAAAATTACAAAAAAAATGAGTTCAGGGGGTAATAGAACCTTAGTTTAGTTAAGGTACGTCTCTGA
GATTTGAGTCATAGTCTATGAAGGTACTTCTACATTTTCCCTTGTTGCACAAGAAGATCAAGAGACATAATAGCACTTGA
TAACTTAGTTGCATCAAGAGTTGAGCAAACATGTTTTTCATTATTTGTTGCGCTCTTAGAAAAAATCATTTCATGACTTG
ACGACATTTTTTCAACGATTGTCTTGGTAATAAATTGAGAGTCATAAAATAGAGGGAAAAAATTACAAAGGTCATGCAAT
TTCACGATCTCAATAATTAAATTGCATGACCCTTTTAATTTGATTTTAATTACTTTTTTTTGTTTTCTTTGTCTTTCCTT
TTGATTTGATTTCAAATTTAATTCCAAATGTCTTATATTTAAAATAAGTTAATTTTGAGTGGATATCAAAATAAGTGAAG
AAAATTAAATAAACCATAAAATAAATTAACACGTTAAAATTAAAGATAATTTTATTTTATTTTTAAAAAAATACACATAA
TTATTTTAAACTAATTAAAAGTGAAAAGATAAGATACTTAATACTAGGGGTGTTCGTGGTTCGATTTGGATTGGTTATTG
GTTAAAACCAAAACCAAACCAATCTAGTCGGTTTTTTAAATTTCTAAAACCAAACCAAACCAAATGAAAAAAATAACTGT
CAGTTTGGTTATTGTCGGTTTGGTTCGGTTTGGTACAATTTTTCTGGTTTTTTTGGGTATTGTCGATTCAATTAAGCAAT
TAAGCAATACTAGAGTTATTATTAAATGAACAAAGTGATTCAATTAAGAGAGTGTGACTATCTTATGTGAGGTAGGGTAG
GTAAATACTAAAGTAATGGATTTTGATGGACTTGGACTTAGGATTGTAATAGTTGAGCTAAAATTGGTAAAGTTAAATAC
TTAATTTGATTAAAATTTAACAAAATATTTATTATTTATTTATGAATAATATATAAAATGTATGTATCTAATTTATCGAT
TCGGTTTGGTTATTTTTGCAGTTGTTTTTTAGTAAAATCACAACCAAACCAAATAGTGTCGGTTTTTCAAAATATAAAAC
CAAACCTAACCAAACCAAATATCGATTTTTTTAATCGGTTTAGTTCGGATTGTGATTCGATTTGATTTGATTTTTAAACC
ATAACCATGAACAACCCTACTTAATACAATTTCATTGTTGCGGAAACCAAGATGCCTAAAACTAGCATGACGGTTGTCCA
TATTAAGTAGAACCCCCCACCCCGAGCTCAAGGAACTCTCAAGCTTAATACAGATGGATCAGTTCCTCGAGACCCAGGAA
AGGGGGCATATGTCGGGTGTTTAGAGACCATATATGTAAATTAGTGAAAGGCTTTACCAAAACATGTGCATGATTTTCTT
CATACTCAGGACTCGAACCCGAGATGTTGTAGAGACTTGCTTTGTTAGGAAGATTCCTAAATGTAATTTGAACATCAATG
ACCAAATAATGGTCACAAACAATGTATCAAACTAAGCTGGAGGCTAACTCCATCGCCAGACTAATTACTTATATATATAT
CCTATTTACCAAAAAAAGAAACACTATCGGCGTTCACCTTATTTTCTCTGATTTGTTTCGGTAATTGTATATAGGGGTGT
ACAAAAATCGAGCGGACCAATAAATCGAACCATAAATATGCTATTCAGTTATTGTGATTGGGTTATTTTGTTAATGGATT
CTTATTGGTTTTATTAAAAAAATATTGAGTTATTGATTCAATATTGCTTTTCTAATATTGGGTTATTGGGTAAACCGATA
ACCCATTAATATAGTAGTAATTTACTACTTTGCCCCTATATAAATATTTAATATTAATATGAATACCTTATTGGTTACTA
CTTTTGCCCTTTAGCATTCAATTCACATTATTGTTCTAGTTCTTTTATTTTTGTTACACTAGTATAATTCTTTTAATGTT
AGTTATTATTATTTCTGTTTTATGGAATTCTGTGACGTTACATTATTGTCTTGTCGCGCCAAATTGTTGGGGAAGCCATA
CAATTGTTAAATGAACATTTTCTTATTGGTTAAATCGAAAACTGAAAATTGAACTGTTAAGGACCAAAATTTGATAAATC
GAAAATCGATAAACAATTTCTTACTGGTTTGGTTATTGATTTGACGTATTTAAAAATTGAAAACTGATAAACTGACCCAA
TAATATGTAAACCGAACTGAACCGATCGATATACCCTTATTTAAATTATGACAACTCAGCAATGTAAAATCTAATAACTA
CTTTATATGAAAGTCACTTTTGCAAGAAAAACAATTTTCTTTATTTCTTTATTTGAAAGTGGTTAACGTAGTTAACCACA
TTATTAAGACAATAAAGTGTCATTATAATAATTATATATTTTAAATTTTGAATTGAAAGCGGTTAACATAATATAATCAT
CCATTTAAGTTGAGATATATTTTTTAAAAGAGTTCTATTTGGGTCAATCCAATTTTGCATATATTTTGGATAAAGAATTC
TTTAAATGATGCACATATTTTTTTATTTTAAAAACAATTTTACATGTGGCTTATTCAAACATGTTATTGAACTTCTCTTC
TTACATTTTTCAAAAAGAAAATTATCGTAAAAGTTATCCCCTAAAATATCAATGTCAATCTAAGTTTAGAAGGTATAATT
TTTTTTATAAAAAAAGTACGTGTTTAATATTATTGTTCTTCTTTCTAAAGGTGATCTATTTCACATATTTTACATTCAAC
TTAATTATTATCCACGTGATATTCCGAATGAGGATTTATAGAGATGGAGTTTTATTGGTTTATTTAACTTAATTCAATTT
TATTTATTTTTTAATTTCAAAATGAAAAAAATAGTTTTTTTTTGGGTAATATTGTTGAAATACGTCACAATAGGTGAAAT
TGCATTAAACTTACATCAAATTCATTTTGTTTACTTGATTATAAGTGTTTTCATATGAATATTATGTATGTAAATATCTA
AACACAAGTCCAATTAAATTTAAAGTTACATAATACAAGGGAGTCAGCCGAGCACCTTTACAATAAGTTTTTGCTACTCA
TTATGTATTTTTTCGTGTAGTAGAGAGTATTATTGAAGAGCAAACTATAACCAACGTACTTGTTATCTTTTTAAAAACCA
CATTTTTTTCACCCAAAAAATCATATGTAAATATCGAAACATAAGTCCAATTAAATATAAAATTACATAATTCAAGGGAG
TTAGCCAAGCACCTGTACAATAAGTTTTTGCAACTTATTATGTATTTTTTCATGTAGTAGAGAGTATTATTGAAGAGCAA
ACTATAACCAACATACTTGTTATCTTTTTAAAAACAACATTTTTTTCACCCAAAAAATCATTAATTGACTAACCCACAAA
AAAAGAAAAGGAAAAAGTTGTGTTTTGTTATGCATTGTTCTTCTTGTATAGGTGTTGATTTAAAGTGGAGCCATGATTGA
GTTTTGTCATCTGCCACAAAATAATTATTATTTTTTATTTCAAGGAACTTATTTTCTTACCATATCTATAGTAAAAAGAT
TGAAAAATATTTCATATCAAACCAAAGTAAATAGAGGAAATGAAGGATCCACTATTTTGATCCAAAAACTAATGTAACAT
TACATTTACATGAGGAAAACAATAAAACAAAGAAACCAACAACAAAAAGGGGGGGGGGGGGGGGTAACAAATGGGAGACT
TGACTATTCTTCACAGGGGAGGAGCTACAACCTATTAAGAGTGTGCAAGTGAACACCTTTCATCGGAAAATTATGTTGTT
TATGTAAGTCGAAATCATATATATATATATATATATATATATATATATATATATATATATATATATATATATATATATAT
ATATAAAGAGAATCATAAGCCCGCCTACACGGCACCCTTAGAGTTCAGGAATTTATTTTTATATTTTTCTTCATATTTTT
AGGTTTTTTACCCCTATTTTATTTTTATCTTTAAACCCGCTTCATCAACTCTTGTATCCCTTTAGATGAGTTTTTCAGGA
ATGACCTATAAAAAATAGGCAAATCATACCCATTGTTGTATCTTCTTCTTCGTGACAAATTTCATCCCTAATTTCTGTGG
AACTTCGTCAATTCCTTGGAAGTCTACTTTGGATCTTCACAAAAAGAAATAATGAACCAAAACTTTAATCTACTTAATAT
TTTTTCCTCCATGTAACAAGTTAAAAGAAAAACTATTCAACTGCTCAATTGTTAAACAATTTATCACAACCATGACAATT
TTTTGGTTCATACCTACTGTCACGCCCTAAGGCTATCCCCTAGACGTAACACGAGACCTAGGATCACAAGTGACCCCAAG
CTAAACCCGAGTTATCATACCCCAAGCATACTGAATATATAACTAAGATAAGCGGAATCATAACTAATAAATGAGTCAAA
ACTAAAGGACTCCAAATGAAAATATATCTGAATATCTGGGGGAAACAACCCCAAAACACTTAACACTGACTCTATGTCTA
AAAGCCTCTACTACTTATGAGATGCTGGGACAAGTCCCCATCTAACTCAAAAAGATACTGAAAGACGGAAAGTAAGCTAA
CTAAACCAAGCGTAAAGAAACTCCCTCGAACTATGAGGACTCACCAATGAAGTTGTTGAGTGGGCTGGAAATTGTACTAG
GCGTGATCTGGATGCTGAGCACCTGAACCTACATCATAAAACGATGTAGCACAAAGTATGCGTCACTACTTTGAATGTAC
TAAGCATGTAGGATATAAATACTAATATGAACGATATAAATAGAACAAAATAATACTGACAATATAGACTGAGTATGGCA
ATAGGCTGTACTTTAGTATAACTAAAAACTGAGCTAGACATAATGACCAAATACTAATCATGAAGATAACATGTTGAACT
CAATACTGAAGTACATGCTGATAACATGGTCAATGCAATAAACGTCTGACTATGGGAGCTACTATTAACCGACATAAACC
ACGTGAGCTAAATGTGGAGTCCGATGTACACTCCCCATCGAGAGGACCCAATATACCTTGCCAGGGGTATAAAGACATGA
CTATGGCGTGATCACTAAAATTGATGCCCAACAAAGGGGATTTCTGAACCTACGTTGGCACGTGGTTCTATGACTGTGAG
GGTACACTGAAACTTAGTCCTACTCGGTGCTAAGTCTACTCTCAACTAAATATGTATATAGCTAAAATGCAATTGAAATA
CAGAGTAGCTCAAAATACTGACATGCTATCTTAAAATGCAACATAAATATACTGAAAGATATGACATTCGAGTTCTGAAG
CATGATTTTCTGACTGATTTGCCTAGCAGGTATAATTCATAAGTACTGATAATTAATACAAGCTAGGGTTCTGAATTCTA
TACATGAAACTATGCAAATTTTCCAAAAAACATGTTATTTAGAATCGTGGATTTATAGCAGCTAAAATCAAAATGAATCT
CCAAGATTTTGGAAACCCCAGGTCTGAGCAATTTATGAAAAATTTAAGAACTAACTGAATTCTAGAGACCTAATGGGTGA
AAAGAACCCATTAGTGAAATCCCACATACCTAGTAACAAAACTACGGAGAAATCCTTCAGATTTTGGGGCTGAATTTGAA
GAAGACCTATGTCTGTGCTTGTGAGAAATATCGCCTCTTTAGATGATTTTAGGAGAATGAGGGCTCTAGGTAGTTTCTGA
TTAGATTATTAGGCTTAGACTGAGTAAAACAACGCATTTTAAGTATCAAACGCATAGGGGAAAAGACCAATGTGACGCTG
ACTTAAAAGCTGACGAAGTGACTTCAAGACAGGCTTCATGGGCCGTCTAGAGCACCACAGCCCGTCAAGTGGGTCGTGAA
GATGCTCTGCCTGACAAGGCTTCACTATTTCGAGCATAACTTTTTACTCCGAGCTTGAAGTTGGGCAAACTTAGTGGCAT
TGGTAAAAGGATTCTGAGATCTTTAATTTGATAGGTCATGGGCCACCTAATTCATTTTTTGCTGAAAGATATGATCGTTT
GAAGTTGACTCAAACCTCAAAGTCTGACAAGCCTGCCACTTCACGGCTCGTGTGAAGCTCCACGGGCTGTTTAGGAAACC
GTGGTTCTTCACAGTGGCTTGTGGGTTTAAGTGTCACTTTCACGGGCTACTACACGGCCCGTGTGAAGTTCCACGGACCA
TCTAGTTGTCTGTGGTCCTTCATAGGGGCTTGGGTGATCCTATGCCCCTTTCACGGGCCACTCCACGGTCCGTGTGAGGT
TCCAGGGACCGTCTAATGGTCCGTGGTTTCCCACCCTTTTCTAGGTGCACAACCAAGAGCAGGGTGACGGGTCGTGGTCC
TCTTCACGGCCTGTGGATCCCCTCCATGGTTTTCCCTTCTCTCTTGTTCAATCTTAGTTCTAATTTTTTTATGTGTTACA
CCTACTTCTTTTTGGGGGCTTTTTCCTTCTATCATCACATTGTACGACAACTTACGCTAGTGTTATTCAATGATATGTAA
AATTTTATCTTTAATGAGTTTATATTGAATTACTTTTTTGGTTTGGGCATGAAAACTTTTTAAGCATTCTTGATGGAATC
AAAATTGAAGAAGAGACAACAAAGAGAGGATAAATTTTGATGCAACTTGATAAGATACTTGTACCTATTAATATATTTTA
TTGAGAGTTAAAATATTTTTGTATTAATCATATCTCCAAAATTTTGTGAAGTTTGGCAGACATTGAAAAGTCACAACTCT
TTGAAAAAGTACAACCCATCAGAAAAGTCACAATACTTCAATGTGAAAAGGTATCTGCTTTTTGATATATTTTATAATAT
AAATAAATATAGTATGAAATATTTTATAGGATTTGGACTAAGACTTTTGGAATTAGTACTTATCCAACTTCTTTGAGATA
AGCAATAAATCAGGCCAATGGTCTATAAATTTGTAACTTACTATAGGGAGTTATTTCATGGAGTTTGTAATTTACTATAA
GGAGTTATTTAGTGGAGTCAACCCATCAATGTGTGTACCTATTTCTAACAGATACTTATTGGGAAGGTATCCTTTCTTGT
TTGCAACTTAGAGGAGAAATAAATTAGTGTTTTGTGAAATGACATATCTAAATAAAAAAGGAATGAAACCGCAGGTACAA
AAAGGGGATTGTGCAAACTAAATTGGGAATTTGAAGAATCATCATTGTGCAAAAAGTCCAATCTTCAACTATTACAACTA
TATTATTATTGTTTGGGCAAATTTACCACTAGACAAAGTATCTAACAGACTTTTATTAGAAATTAAAAAAAATCTCAATA
GGGATAAGTACAAGCAAAAGGGTTAGACCTTACCTTACCAATCCTAATGAGGTAACAAAAAGACTTGGACCTTTCACTGA
GCACAAATCTGAGAAAGTAATTTGAACATTAAACTTGAAGATCTAGGATCCCAATATAGCCCAATTTCATCACCATCGCC
CAATCCGCGGTCGTTGACCGATTTGATGCATGAAAGAGAAAAGTCATCATTGTACAACTTCTTTAAGCAAACACTTTCAC
CTTCATACTTCTTAGGGACATTCGCCCCAGTTAAATCCCACACGTCAATAGGCACATCATACCGTTCTCCAAACTTTTAG
CTGCATCCAATGTCCAATATCAAATAATGTACTCAAATGTCTCGAAAAATGGAATCACCAGCTTTCCTAAAATGATCTCA
TCACGAGTAATCTTTTTCTTGATTTGCCAGGGATTTTCCAAATTGATTTTCCGGGGAGGGTATATATCCCTTATCTCAAT
TAGTTCTTGAGTCACTATACATGTGGAGTGTTGTTAAGTTTGCAAGCTTCTTCTTCAGCTTTTGATGGGAAAAAATTGTG
AAAGAATGTCTTCTTAAGGCTAAGCAAAGGTGTTTCATGAGACATTGAAGAAATTGCTGGAAGGATAGCTGAAAAAAAGA
GAGGCGGTAACACTCTATTTATAATAGTAAAATTAGGTTTTAATTTATATTCCAACCTTGAGCAGAAAACATAGAATTCT
GGATGACAACTATTGATCAAATTGGTAATAAATATCCCAGATATATTTTTTTTTTTGACAAAAAGGGTCTTTTAATAATT
ATTGGGTTACCTCATTAGCCATATTTTTATATTTAAATTTTTTCCTTTTATATCTCTCTCTATATTGGCAAACATATTTT
TCTTCTTCTCTCCTTAAACATTTCTTTTCACAGAAAATTGGATATTCTTGAAGCGTAATTTGTCACCCCCCGAGCCTACA
CCCTGGGTGCGGGTGGCACTCGAGAACCATTGTTGGCCCCAAGCGAACCCTTGTCTTGGCTCAATACTGAGCAGAAGACT
TTCTCAACATAAGATGAAATCAAATGTAAACTTTACTCAATTGTCTCTAAAGATAAACTCAGAATATATAAGAATATTTA
ACTAGCCAGAAATAGGCAACTCAAGTCTTTAAAACATTAACAACTGAAATTGAAAATACTCATGAACTACTGTCTATCTA
TCTATGAAGCCTCTAATACTATGAGGGATGTTAGGACAAGACCCCCGATCATCCTAACCAATTGACTAATAAAAATTAAA
TGAGGGATCCACCGAAAAAAAGAGAGGCTCACCAACAACTTTGGAACTCGACTGAATCAACGAAGCGCTGGTTGATGATC
CTGTTTACCTGTATTTGCATCATGAAAGATGCAGGCCAAATGGCGTCAGTACATGGAATGTATGAGCATTTAAGGGGAAC
ACTGAACATAACCTACAAGCTTGAACTAATTAAAGGAAACATACTCACCTCGACTCTACTCAACTCAACCTCAACTCATG
GATACTCAACTCAATGCAATATAAAACGACGATAAAAATATAGTTTATATAGAGAATTTTAAAATAGTAGATAGCAACTC
AATGTATTTAAAAAATACAATAGTAACTCATTTTGTATGTAAAAATACAAAGTAAACTCTATTTGAGAGGTTCTCTAACC
GACAACAATCACTATGAGCTATGTGATGATGCAACGTCTCCTCTTCATGCTGCCAGAATTGTTCTATACCTTGCCAGGGT
ATAAAACTCATCAACTAAGTGGATTCACTAGTCTATGCTTAAAATCAATATGGAATTATCTAAAAAGTATGACCATTTCT
ACCCACGTTGGCTACATGGTTTATGGGGGCTGTGAGTTGTTTGAACTCTCCCCCATATCGGTGCTCAATACTACTCCCAA
AAATATAACTTAGCTCATATGTTTTAAAGAAAACATTTCCTCTTCCTTAACTCTGAGATTACTACTCAAAAAATTCTCTT
AAAAGAGATAGTGCTCAAAACTCATTTGGAAATCTCAGTTTCCTCCTAATTTTAAATGTTGGGAATACTTAGTTCCTATA
TATTCATTTTGAAAGAAATGAACTCAACTTTACTTATCCTCATACTTAAGTACTCAAGTCATAAAATAAGTTTAAAAACA
ATGTAAAAGACTCTTCTCAAATAGACTCAGAAGTCTCTCTCAAACTTGACTCTTAATTCTATCTTGAATTTAAATTATGA
ATTCAAGAGTTATGATTTGTGATATGAAGGATATCATGATGATTAAAAGTGTTTTAGATAGTTAATCATGAGAAACAATA
AAAAAATATTGTCAGGGAGCAAGTCCGTGACGCAGAGATGAATTATAATATTTGGTCGCGAAATAATTTTTGAAACAGTG
GAGTCCGCGTTCTCTCCGCGACACAGAGAGAGAATTTTCTTTCTGGGGGAGTAAGTCCGCGACGCGGACTTGGGTGCCAA
ATTCTGCCCGATCTTTCCTTCTTCTCCCAAACTCGATTCAACTCATACCCACTGAAATGCTAAGGTAAAAACTCTCAAAT
TCCTACAACCCAGAACAATTTTAGCGATACTCACTCAAGAACTATCAATTTACTCAATCCCTTAACAAAATCTTTGCCTC
AAGACCAAACATCAAGATTCAAGAACGAATAACAACTCTTCAAGAAACTCATCAAGAACTTAATTTCTCAATCTCTAGGG
ATGAATGAATTTGATAATGTAAAATATGATTGGCGTGTGGGTGAATGAACCCAACATTGTAAAACCTTACATACCTCGAT
TTGGTGAAATAAATATTTGATTCGCGAAATCCTTGTTCGTTCTTCCTTTTCTCTCGTTTTCTTCTTCTTGAATTCTCCTC
TAAAACCCTAAGCGTAGTTTAGGATTGTAAAACTTACCCAAATCAGATTTGACCCCAAAAATAATACTAATTTCGAATTA
ATCTGATTGGGTAAGGAAAATACCAAAATACCCCACATATTTTCGGGTAACTTTCCTTAATTGGACATGCTAACTTCAAA
TGGTCATATCTCTCTCATACAAGCTCAAAAATTAGCAAACTTGGTGGCATTGGAAAGAGGATTCAAAGACCTTTTATTTA
ATATCTTATGAGTCACCTAAATTATCTTGTACTAAAAGTTATGGTCTTTTGAAGTTGACCCAAAACTTACAACTTAAGCA
TAACTTGCAAAATTTCAGATTTGGCTCTTTCCAAATTAGTTCTTTCTAAATTTAGCTCTTTACAAGGTGGGATGTTACAA
TATCTCCTCCTTGGGAACATTCATCCTCGAATGAGATTAATCTAAGTAGAAATAATGGTGTAACATCTAACATCAGCTCA
AACACCCAACATGCAACATATAAACAGCACATCAACTTAAAGAGTACTAAGAAAAGAACTAGTACCTTGATTTGAAGCTT
GTCCGGACTCAAAGAGATGTGGGTATCTCTTCTTCATATCCTCTTTAGCCTCCCGAGTAGCTTCTTCAACAAACTCATTC
CTCCATAGGACCTTGACTGATGCTACCTCCTTGGTTCTTAACTTGCGAACCTGACGATCTAGAATCTGAACGGGAATCTC
CTTATAAGATAGGTTGTCCTTAATACCAAAATTTTTAGTAGGTAATATAAGTGAAGGATCGCCCATACACTTCTTCAACA
TAGAAATGTGAAACACCAGATGGACTACTGCTAACTCTTATGTAGCTCCAACTCATAAGCTACATTGCCAATCCTTTTGG
ATAACCTGTAAGGACCAATAAACTGGGGACTAAGCTTCCCCTTCTTACCAAATCTCATAACACCCTTCATGGGTACTTCA
AACTCTAAGTCTCTTCTCCTAACATCGGTATAGGATTTCTGACGACTTTGCGCTGTTTTCAACCTTTCTTGAATAATCTT
TACTTTCTCCATAGCTTGATGAACTAAGTCTGGTCCTATCAACCCAGCTTCACCAATCTCAAACCATCCAATAGGAGATC
TACATCTTCTCCGATAAAGAGCTTCGTAAGGAGTCATTTGGATGCTAGAGTGATAACTATTGTCATAAGCAAACTCAATG
AGAGGTAAGTGATCATCCCAACTACCTTTAAAATCGATCACACAATCCTTCAACATATATTCTAAAGTCTGAATGGTGCG
CTCTGCTTGACCATCAGTATGATGATGAAAATCAGTACTCAACTTCACCTTCGAACCCAAACCTTTCTGGAAAGACTTCC
AAAATTGTGCACCTCTATTTGAAATAATCGACACTGGAACTCCATGAAGTCTAAATACCTCTTGAAGATATAACTTGGCA
TAATCCTCTACTGAATGGGTAGTCTTTACCGGAAAAAGTGGGCTGATTTAGTCATTCGATCTAGAATCACCCAAATAGAA
TCAAGCTGCCTGCGAGACCGCAACAAACCGGTAATAAAATCCATATTGATCATCTCCCACTTTCATTATGGAATCTCTAT
ATTTTGAGCCATACCACCAGGCCTTTGGTGCTCTACCTTGACTTGTTGACAATTCAGGCACTTAGCAACGAACTCAACAA
TTCACTTATTCATAGTACTCCCCTAATAGACTTCTCTTAAGTCGCGATACATCTTTGTGGAACCAGGATAGATCAAATAT
CTGGAGCTATAAGCTTCCTCCATAATCCTCAATTGGAGTCCATCCACCCTTGGTACACACAATCTACCTTGATACCTCAA
TACACCATCTCCCCCTTGTTCAAAAGCCATCACTTTTTGCTTATGAACACTTGTATTCAAATCGAGCAAAATAGGGTGTT
GGTCTTGTTTCTCTTTCACTTCAGACACTAATGATGATTCAGCCCCATTCATCACCACTGCACCATCTTCATTGGAATCC
AACAAACGGACTCCCAATCGTGCAAGTTTGTGAACATCTTTTGCTAACTCTTTCTTGTCCTCCTCAACATGGGAAGTACT
ACCCATAGATAACCTGCTCAAGGCATCAGCAACAACATTAGCCTTACCTGGGTGATATAGAATACTTATGTCATTATCCT
TGAGTAACTATAGCCACCTCCTCTGTCTGAGATTAATCTCTCTTTGACTAAATACGTACTGAAAACTCTTGTGGTCGGCG
AACACATCCACATGAACACTATATAGATAGTGATGCCATAATTTCAAAGCAAACGCTACAACGGCCAACTCTAGATCATG
GGTTGGGTAATTCTTCTCATGAACCTTAAGATGTTTGGAGGCATAAGCTATAATGTAACATCTCGCAACTAGAAAGAACT
AGAAGAAGCTTAAAATCTAGAAATAGTTATTTTTGGAAAGTATAAGGAAATCTGGAAAATTTTTAAGTAAGTTAAAAGTG
AGTTTTTGGTCAACTTCAAATGACCATAACTACTAGCTCAGGAAGAGTTAAGTGTAGTTACAGATATGGTTGGAAAGCTC
TTGGAATGATATTTCCAATGCCACTAATTTTGGGTGATTCCGAGTTTGGATGAGTGAGTTATATCCTTTGGAAGTTGGGC
TGTTGGAATAAAGAAAGTCCAATTTGGATTTTTAAGGGGTAGTTTGGTCTTTTCCTTACCCAACTTAATTAATTCATTTT
TTGGTAATATTTTTAGGGGCTAAACTGACTAGGTTCAGTTTACGCTTTTTAAAAATAGAGTTAGGGTTTTTGGAGAAAGA
ACGCAAGAGAAAAGAGAAGAGGAAAAACAAGATTCATCATTTCGAAAGGATTTGATCTCGGATTTCTTCAAGGATTTGAT
CCCACTAGGTATGTGAGTCTCTCATAGCATTGGGTTCATCCACCTATGCGCCAAGCATGTTTAATTCAGTGAAATTCATC
CTAGAAGAGTTGGAAAATTGATGTTCTTGACAAATATTCTTGAATTCGAAAGTTGTTAGCGAATTAGGACGAATTGAGAA
GTTTATGAGATCCTTACATTGAGTTTAGGGTTGCTTTCAGTTAGTTTCTTGAGTATACATGCTGGGCATTGGGATTTAAA
ACGAATTTAAGGAAGATAATTGAATTTAGGTGGATTGAGGCTAAAAAACAAAGAAGGAAAAAGTCGAGCAAGGTTTATGA
AACAAGTCCACGTTTATGAAACAAGTCCACGTCGCGGACTTGTTCCCCCAGTGAACAAAAATCTGCTCCGCGTCGCGGAG
AGGACGTGGACTCCACTGTCTCAAGATTTAATTTTGCGAATAATTATTTAGGAACATCTCCGCGCCCCGGACTTGTTCCA
AGACGGTGATTTTGTAACTTTTCTCAAGTTTAGCCATTCCAAATCATTCCTAAACATCAAGAGACCTTTCCTATCACAAA
TCATAATCTTTGAATCCATAATTCAAATTCAAAGAAAGTAAAGAGTAAAGTCAAAAGAAGTCAAGAGTCAGTAAGAGAAG
TTCATTTCAAGTTTTCAAAAGTTTTTTACAAATGTTTTAACTTTGTTTTAAGAGTTAAGTTTTGAAGTTGAGTAAAAAGT
AAGAGCAAAGTTCATTTTGTTTAAAATGATATATGGAAACTAAGTATTTCCAAGAGTAAATGTTTTCACATTTGAGATGA
GAGGAAATTGAGATTTCCAAAAGAGTTTTGAACAGGAAAAAGGGAACATTGATTCCAAGAGAGCTTTTTAAGCTAAGTTT
GAGCAATTACCTCAAACCAGAGAAGAAGTTGTTTTAAAAACATATGAGCTAAGTATATTTTGAGAGTAGTATTGAGCACC
GATATGGGGACGCGAGTTCATATTAACTCAAGCCCCCATAAACCATGTAGCCATCATAGGCAGAAAAAGGATCATACTTT
TTAGATGATTCCTTAGTGATTTTTAGCATAGACGAGTGGATCCACTTAGTAGTTCAGGTTCTATACCAATGGCAAGGTAT
AGGACGGTCCTTGGCAAAGTGAGGTAAAACGTTGTACCATCACTTAGGCTCATAGTGATGGTTGTCGGTTAGAGAATCTC
CCACATAAGTTATATTACTTTCTAAATGAGTAAAGTTAAGTTTGTTATTGCTTTATCTTTAACGAACTAAAATTGTTTTC
AGTTGTTTTATAAACTGTATATATACATTACATGTGTTTTATTGCTTTATATTGAGTTGAGTATTCATGAGTTGAGAAGA
GCCAAGTAAGTGTTTCTTTTAGAACCTCTATCAAGCCTATATTTGTTAGCATTCCAACTCACATACTAGTACATTCAATG
TACTGATGCCAGTTATCCTGCATTGTCTTATGATGCAGACGTAGGTAACCAGGATCAACATCTAGCGCCTCGTTGATCTA
GCTTGAGAATTCAGAGTCTATTGGTGAGCCTCCTTGTATTCTGGAGGACTCCTTTATTTGCTTTCTAGTCTTTCAGATGT
TAGGATGATCGGGGGTCCTGTCCCAACATCCCTCTTTGTTTTAGAGGCTTCATAGATAGTTAGTAGTTCAGTAGTCCTTG
CATTATCATTCTTATGTTAAAGACTTGGGTTGCCACTTTTGGCCAAGTTGAATGTTTATTCCTTAAAACATTCTCAGTTA
TTTTATTATTCAGTTCAGTTAAGTTCATTGATCATTATAGATATGAATATTGTCTTCCGTTGAGTTAAGTAAGCCAGGCC
AAGGGTTCTGTTGGGGCCAGCAATGGTCTTCGAGTGCTAGTCCCGCTCAGGGTGTAGGCTCGGGGCGTGACATATAACTT
TGCCATTCTACATCAATACACAACCCTGTCCAACTCTAGACGCATTGCAATACACAACAAAGGCTTGTGTACCCTCTGGT
AAGGTCAACATTGGGGCAGTAGTCAACCTAGTTTTCAATTCCTGAAAGCTTTTCTCACAAGCTTCAGACAATTGTAACTT
TACTGTTTTCTGAGTCAACTTAGTCAACGGGGATGAAATCCTCTCGACAAACCTCCTATAATAACCAGATAATACCAAGA
AACTCCTAATATCAGTCAGAATGTGGGTCTAGGCCAATTCTGCAGTACCTCTATTTTTTGAGTATCATCTCGAATTCCAT
CACCAGAAACAATGTAGCCTAAGAATGCCACAGACTCAAGCCAGAACCCACACTTAGAGAATTTAGCATACAACTCTCTA
TCCTTAAGAGTTTGGAGAACTACTCTGAGATGAATAACGTGATCCTCCTCATTCCTCGAATTGATTAGAATGTCATCAAT
GAAAACGATAACAAACATATCTAGATAGGGCTTAAACACTTTGTTCATAAGGTCCATGAATGCTGCAAGAGCATTAGTCA
AACCAAACGACATAACCAAAAACTCATAATGACCATAACGGGTCCTGAATGCTGTCTTAGGAATATCACTTTCTCTTACT
CTCAACTGATGATAGCCAAACCTGAGGTCTAACTTAGAAAAACAAGTGGTACCCAGAAGTTGATCGAAAAGATCATCAAT
TCTTGGAAGGGGATACTTATTCTTGTTAGTAAAGTTGTTCAAATGATGGTAATCTATACACATTCTAAGAGAAACATCTT
TATTCCTCACAAATAAGACCAGATCGCCCCATTGTGAGACAATTGGTCGAATAAAACCTTTCTCAAGAAGATCATTTAAC
TGCTCTTTGAACTCTTTCAATTCTGCTGGAGCTATTTTATATGGCGGGATAGAGATATGACGAGTATCAAGAAGAATATC
TATACCGAAGTCTATTTCTCTCTCAGGAGGGACTCCAAGAAGATCATCTGGAAAGATTTCTGGAAACTCACTCACAACTG
GAACTGGCTGAAAATGTGGCATCTCAACACTAGAGTCATTAATTCGGACTAAGTGATAGACACACCCCTTGGAAACCAAC
TTTTTCGCCTTGAGGTACGAAATGAAACACTGAACTATTACTCCACTATACAATTGGCTCATTAGGAAACTGGAACTTTA
CTACTCTAGTTGTACAATCAACTGAGGTATAACAAGCATGACACTAGTCCATATCTAGAATAACATCAAAGTCCACCATG
TCTAACTCAACTAAGTCAGCCATGGTGTCTTTGTGATTGACAAAGATGGTACAATCACGATAAACTCTCTCAGCTAGCAT
AGACTCACCAACATGTGTAGAAATACTAAAGGGCTCAAGAAGTCGTTCGGGAAGAATATCGAATCTTATAGCAATATATA
GAGTCACAAAAGATAGACTCACACCTGGATCAAGTACTGCATGTACATCCAAAGTAAAGACTTTGATCATACACTGACAA
CATCTGATGAATTATCTTCTCTTGGCGACTGGTGATAGAATATAGACGGTTTGCTCCTCCGCCTATCCTTAAGTAGCTCC
TCTAGGTGCAACTCTGTCTGCCGGAGCCGCTGAAGAAGATTGGGTTCTATTTCCCCCCTTTAATATTACCCTACGTATTC
TTAGGGCACTCTCTCATAAAGTGACATGTTTGACCACAGTTGAAGCAGCAATTAAAGCCATCCCGACATGCCCCTGGTTT
GTTTTTACCACAATTAGTATATATAGGGGTCCATTTGGCCCCTTGTGTAACACCCCGGATTCGAAAAGGGTAAAATGCTA
ATTTTTAGAAGTTTTAGGTGTCGACCCACGGTGGCCACTCATGGACCGTGGATGGGACCATAGACTGTAGGTATGGTCCG
TGGTTGATCACCTCAGCATTGCCCAAAAAAGTCCAGAACCACGGCCTGACCTACGGACCGTTAGTCAGACCACAATCTAT
GGTTAGGGGTCCGTGGTTCAAGGCCCCAGTTCAACCTATCTGAAGCCAGATGACGGACGTGCAGGATGGACTGTCGATCA
GATCACGGTCCGTCTGTTAGACCACATTCCATTGATCAGACCACGGTCTGTCGATCAGACCACGGTCCATCGGTCAGGGT
CCGTAGGTCATGGTCAACTTTTAGCAGAGGGGTAGTTGGGTCTTTTCCTAATTATTTTATCCCTAAACTACATCGTTTTA
CTCAGTTTAGGCCTAATATTCTTGTCAGAACCTACCCGAAATGATTATTCACCATAAGTTATCGAAATTAGAGCAAAAAA
AAAGAGGAAAGTCGACCAGCTCCTCAAGAACAAGCAGAAGGTTTTCTTCAAGTTCCAGCCCCGAAATCGAAGGATTTCTC
TATAGATTCCATCACCAGGTATGTGGGATTTCACTAGTGGGTTCCTTTCATCCACTAGGTCCCTAGAATTCATTCAGATT
CTTGGTTTTCTATATCTTGTTTAGACCTAGGGTTTCTAAAACCTTAGATATTTGATGTGATTTAGCTATTGTAGTATTCC
AAATCGAAATAGCTTGTTTTCTTGGAAATTATGCTTAGTTCCTTATACGAAACTCAGAACCCTAGGTTTGTTGATTCTCT
TAGTTCATTAATTACACTTGCTAGGTCAGTTAAACATATAAACATGCTCTAAACTTCGAATGTTACACTACTAATTTTAT
AAATGTTGCATTCTCAGATTTACATGTCAGTATTTCGAGCTATTTAGTATTTCAGTTACATTTCAGTCATATACATATTT
AGTTGGGAGTAGACTTAGCACCGAGTTGGACTAGGGTTCAACGTACCCTCATAGTCCCAGAACTACGTCCCTCTGTAGGT
TTATAAGTCCCCTTTATTGGGCATCAGATTTAGTGATCATGCAGTCATGCCTTTATACCCCTGGCAAGGTATATTAGGTC
CTCTCGATGGGGCGTATACACCGGACTCCGCGTTAAGCTTACGTGGTTTTATGTCGGTCAATAGTAGCTCCCACAGTCGG
ATTCTAGTGCATTTAACCAGGTTTTCAGTTTATACTTCAGTATTCAGTTTCAACATGTTATGTTCATGATTAGTGTTTGG
TCATTTCATTTAGCTCAGTTTTCAGTTATATTTGAGCATTTATATTTAGTTCAGATTATATCATTGCTCAATTATGCTTT
GTTCAGTTCATATATATTTGTTCAGCCTATATCTATATCCTACATGCTCAGTATATTCAGATCATGCATAGATCGATTCT
CGATCCGTATTCCACAACTTCAGTGGTGAGTCCTCATACTTTGAGGACAATAGACATGCTTTCCATTTCAATCTTTTATT
CAGTGTTTCAAGTTTGTTAGGGTTAGCTGGGGCATGTCCCAACAACTCTAATCAGTTAGAGGCTTTTCAGACATAGTAGT
CAATACAACTTTAATTTTTAATTGATTGTTCAGTAACTCTAAACTCTTAGTATGTGTTATACATTCAGACTAGCTGGGCG
TTCCCCACTTTTAGTTCTTCATTGTTTTAGTTTCCGTGTAGTTCATGTTTTACTTAGTCTATTTTCAGTATGCTTATGAT
ATGCCATAAACAGGGTTAGCTTGGGGTCACTCATAGTCCTAGGTCCCATGTTACGTTAAGAAGGTAGCCTCGGGGCGTGA
CAAACTTGGTATGAGAGCATTAGGTTTAAGAGTCTTCGGATGTTTGAAAGCCGCACTAAGTAGAGTCTCTTTCATGGGTG
TGAAGTGCACCACATCTAGGAGAGGGAGGATACGAAGTGTTTCAAGAAAAACTTCACATTCTTTGCTACGAAGTGTTTTA
AGAAAAACTTCACTTTCTCAGTTCTAATCCGTTGTTATGCGTTTCAGATCATGCCTCTTCGTAAAACTTACACATGGAAT
GCTAATGCACGCAACACTAGCGCAGTTCCCCTAGTTCTAAACCATGAAGTTACGAATGTAGAGTTTTGGAATGAGATCAA
ACTTTTGGCTCAGAGTGTGACCAACCAGAACAATCCAGTACCTACAAACCCAAATGGTAGATCAACTGCAGCTAGGGTTC
GGAATTTTGTTCGGATGAATCCGCTTGAGTTTCTAGGGTCATAGGCTCTAAGTCTCAAGGGAGTACTTCAGGTAACAGGA
CTTTCCCAAATTGTCCAAAGTGTGGTAAGAACCATCCGGGCAAGTGTCTTGCAGGCAAGGAAGGGTGGTTTGGGTATGGT
CAGTCTGGCCATAGGTTGAAGGATTGCCCTTCTGCTAGGCAGGGGAAAGAAGGTAACAATAATAGGGCTCAATCTACAGC
TCTAGTAGCACTAGCAGGTCGCCCAACTCAGTAGGGTGTGTCATCTGGTACAAGTGGCGGTCAGTGCCAGAGCAGGTTGT
ATGTTGTCTAGGATCGCTAGGACCAGGAAGATTCTCTTGATGTGGTCACTGGTACGTTAAGAGTCTTTCATTTAGATGTT
TTTTGCATTGTTAGATGCAGGGGGTTCGCACTATAATGTATACAAAATTCATTTTAATATTTTGTTGTATTAAGTGGCAA
TGATCTAAACTTAGTATTAGGTGTCCAATATATATTTATGTGCTAACCCATCGGTGGCCCCCTAAAGTTGGCACAATGTT
TCACTTAGACACCTCAACGGAATGATTTCCATTTTAAACACCTAACGTAGGGTCCCGATGTGTCACTTTAACCCTTTATA
CACAGACTTATGTAGACCATAGGCACGTGCAACACAATCATATCTACGTGGATTAACTGACCAGTTATATGATGCCAACT
CTTAAACATCTTTACACATCATTTTTCTTCAAATTAAAAGAGTGATCTTTCAACTTCCATCGTACGATTTTCTCTCTTCT
CCGATGAAAACCCTAGGTAAATATTTCAACTCCCTAAACCCACTTCACTTCACATGTATTGCTTTGTTTTTCCTTCAATT
CGTTGTTAGTTATAACCATTGTTGTATTTTATGTCTCCATTTTTCAGGTTTAAGATTGAAAATTAAGTATTGATGAGGTA
TCGGGTTGTGCGACATTGGATAAATTGAAGATTCTACCTTTGTTTTCTTGTGTTCATATGCTTATTCTTGAAGAAAGTGT
ATTTTGTTGTTGATTCCGCTTTCTTTATTTTCATTTATAATTTAGGTTTTGGCCTAACTAGTGCTGATAAAGTAAGGGGC
TTTTTAGGTATTTCCTTTTGTTGGAGGTGTTCTTTTCGGGATATGGACATCTATATTTTAACTTGTTTTCATCATGGAGG
GTGTGCTGTTGGAAACCCTAAACCTACTTTCTAACGAGAAGTAGATGTATTTGGTGTTGGCATAGATTCATTTTAGTCTT
GTCGAGTTTCTTTACTACCCTAAAGACCTTGGGTATACAAATGTGAAGGGATTTTACTCTGAAGATAACCATGAATTAGT
TCAAGTTACTTCTGATACTCAATTGTTAGAATTTGTGAAAGACTTGATAGATGGTGATGAGTTTCATGTGTATGTGGTCC
ATGAAATTGATGAGTTGGAAGAATTTCCTGCTCCAATTGGTTTTTTAGCGGAGTCTAATCCTGTTGATGAATTTGTGGGT
ATAAATACCGAGGGAACTGTGGAGAATGATTTAGATCTGAATGGAGTTGATACAAAATTTCCTGGAGGTGATACAAATTA
GAATTAAACTGAATCAGATCTGCCTAGTAGTGACACAGATGTAGATGTTGTTCCAGATGAAGATGATTCAGATGTTCATG
AAGAATTGAGATCCCTTATGGCTGAAAGGAGGAACAAAAGAAATCCTAATCTTAGGAAGAAAACAAATCCTAATCCTAGG
AAGAAGAAAACAATACTTGAAGAAGTACCAATAGGTGAGGCTGGTGTGGACAGAGGCTTTGAAGATATTGGAATAAATAA
GAAGGATAAATATGTTGGCAGATTGGGAAGAGATTAACAGTATATTAATGGCTTAGAATGTGATAGTGATGATAACACCG
ATATAAAAGATGCAGAAGCTATTAGAGGTGTTGATCTACCAGGTAGAAGAAAGAGCAAAAAGGTCAGGTATGATGATGAA
TGTATTGTTGCTATTTTTGAACTTGAAATGATTTTTGAGAATGCTAAGGAATTTATAAAGGCTTTGGAAAAATATGATGT
TGAAAAAATTATCAAATTAAGTTAAGGCCTAATGAAGCTCATAGAGTGTGAGCTAAATGTAAATTCAAAGAAAATGGTTG
TGCTATGGTGCTATTGATAGGGATTCTGGTAAATTTATGATTAAGAATTACCATCATATACATAAGTGTTCTCCATCAAA
TAAGAACAAAACGTGTACAACTAAGTTCCTAGCATGTAGATTCAAGGATGAAATAACTAAACAACCATCTTTGAGGATTT
GGGAAATACAAGAATTATGTAGGGAGGAGTTAGGACTGTATGTGGTAGAACAATTTGTTACAAGGCAAAAATGATGATTC
TTAGAGAGACCATGGGTGACTGGAATATGAAATTTGCAAGGTTATGTGATTATGCTAAAGTTATAAAACAAACCAATCCT
GGTAGTTCTGTTTGGGTAAGGATGGATAGAGAAACTGTACCAGGAAATAATATTTTTGTGTACTTCTATGTATGCTTGGA
TGCATTGAAGAAGGGGTGGAATGAATGATGTAGAATAATAATAGGATTTGATGGATGTTTCTTAAAGGGTGCTTGTAAGG
GTGAACTTCTAGTAGCAGTTGGAAGGAATGGAAACAATCATATGTTTTCTATAGCCTGGGCAGTTGTGGACAAGGAGACT
AAACATAGCTGGAGTTTCTTTATCAACTACTTGAAAGAGGACCTACAGTTGGGTACTGGGCAAGGTCTTATTGTAATGTC
AGATATACAGAAGGTAATTGTCTATTACTTTGATAATTGTATATATGCAGAAATGTATTTTCTTTCTTGAATTGTATTTT
ATTGTAGGGTCTTCAAGCAGCTGTTGATGAACTGCTACTAAATTCTGAAGTTAGAAGGTATGCTAGACACATCTGGTCTA
ATTGGAGTAAAAGATGGAAGGGAGAGGAAAGGAGAAAACAATTCTGGAGATGTTCCAAGGCAACTTTTCAAGTGAAGTTC
AATGAGGAGCTTCATAAAATGAGCAGACTTGGTAAGAAAATTAATGATGATTTATTACATTATCCACAAGTGTCATGGGT
TAGAGCATTCCAAATGTGATGCAGTTGAAAATAACATGTGTGAAACCTTTAACTCATGGATCTTATCATGTAGACACAAA
TCTATAATAACCATGTTGGAGGAAATTAAGAGAAAAATAATGACTAAAATTGTGGATATGGTTAAGTTTGCTGATACCTG
GATATCTGATATTGCACCTATGGCTAGACTTATATTGGAGGAGAATAAGGACAAGTCTAGGGCATGCAAGGTGCTTTGGA
ATGCTGATGTTGGGTTTGAGATTGGAGAAGGGCAGCATAGACATACATTCAACTTGACTGATAGAGTTTGTAGTTGTAGA
ACTTGGCAATTGAGAGGCATTCCATGTCAACATGCTATTTCTGCTTTGTGAAACATAGAACAGGAACCTGAACCACTTGT
GGAGCATTGGTATAGGAATGATACCTTCTTAAAGGCTTATAGTCATTTCATTCAACCAATTCCAAGTATGAAGATGTGGC
CTGAAACTAACAATCCAAGGAGTGATCCTCCTAAACCTAAACCAATGCCTGGTAGACCTCCATGAAATAGAAGAAAGAGT
AAAGATGAACCAAGAACGAAGTATGGAAAGATGTCCAAACAAGGGTTGGAAATTACTTGTTCCAAGTGTAAAATATTGCA
AGGTAAAGTAATTTATTATTTGTTTGTGACTTTTTTAAATTCTTGTTGAATGTAATGAACAAACTTTATGTTTGATAGTT
AGGTTGGTGTCCATACTTCACAACCAGCTAGCCACCGTTCACAATTTACTGCTTGTCAAAGTTCATAAGGAAGTAGCCAT
CCTGAACCAACAAGCTCCTACCAACCTGGACCAACAGGATTCAACCAACCTGTATCAACAACATCAAGCAATCATGCTTC
TTCAACAACAGTTTGTGGTGAAACAAGTAGATTTAAGAGGGCAAGGGAATCTGTAAAAACAAGCCAACCACCACCATTTG
TGGATACAAGTATTCCTGTTACAAGAGGAATAACCAGTCAACTACCTCCAAGGACAAGACAAACTGCTGGACAAAAAAGA
GGAAGAGTTGCAACTGGAGAAGATTCTGCAGGAGGGGTACCAATGAGGCCAACTAATGGTAGATCAAGTAATGTTGGATT
TAGCATCTACACAAGTGCAAGTGGAACCCAAATACTAAACGTAAGTTTGTCACAAACTTTTTCTCTTAAATGAATGCAAG
TTTATAGATTAATTTTGGTTTTTTCTTCAAAAAACAGCCTGGAACTTCAAGTCATAGGATTCTACCAACAAGTTCAAGTT
ATAAGGATGCAAGTTCAATGGGTATAGACCTTGGCTTTAAGCCTAGAGGCTTGAGATGGAAAAACAAAGATGTTGTCACC
ACTTCCCAATTGCAACAAATGGCAAAGAAAAAGGAGAAGTAACACCAACTTATAATAGGTTGATTTTGGGCCCTTATGTT
GCTGTCTAATTGTTTTTGATTATGCTAGCTTTATTTTGGTACTAGTAAACACTTTTGTGAAGGTTGTATGTAACTTTTGA
TTATGCTAGCTTTATTTTGGGGCGTTATTTTGGTACTGGTATACACTTTTTTGAAGGTTGTAGCCTTGAATGGTATGTAG
CATAATGCTATCTTTGAGCTCATTATGGAGCATGCAATATAACTGTCTACATTTTGTGTAATTTGGGTGTTATATTGTGA
CGAATATGACTACATTTTGAGAATATTGTGATGAATTGGTTGCTATTTTTTGTTGTTGTTACATTGTGAGAACGAATCTG
AGATTTGTATGTAGCCAAAAAACCAATTTTACTGCAACAATAACATAGAATTTCATTGCATCCAAAATACACATTTACAT
CGAAAATTTGCAGCAACAACAACATCAAAATACTACGAGACGGAACACCAAATACTACTACACCTCAAGAACACTAACAA
TTAGGCTTCAATGTCCATATTCCAAACATCACCAACCCAGTAGCAATGACACCAACAATAAATATATTTCTTGCTCGCTT
TATTTTTTCATCCAAAGCATTGACTTTCTTCAACAATCCCCACATTACCTTGTTTGCTTGAGGAGGGTGTCAATTTTCAT
ACCAAAGAAAATAGTCACAACCACCCATTTTCTATAAAACCAATCAAAAAGAAATAGACGCCAACAATTAATCATCTAAT
AGACTTAAAAAAAACAAAGAATTTTACCTTTGAAATTCTACAAGTAAAAGATCTACGCCCTAGATTTAATTGGGTCCATG
AAGTCTATAATAGTGCTTCATTACAACATCTACAATATCAACCTTCATCCACAGATGCCATGGAAGAATTGGAGAGGCTC
GACATGAAATAATTAAGGGCCAAGAATTAAAGAAAGGCTAAAGAAGAGAGAAATTGGAAAAGAAGGGAGAAATTGGAAAA
GAAGAGAGAAATTGGGGTCTTAATTAGGGTACAATTGGAGAAAAAATAATATAATAAATGAGGTGCGGTAATATTACCGT
TGGGGATGCCACATCATACGAAATATTGATGTTTACGCACCTTGAATTAGTGAAAATCACGCGACAATCCAACTGTGCAA
AAAGTGTTAAAGTGACACATTAGGACCCTACGTTAGGTGTTTAAAAATGAAAATTGTTCAATTGAGGTGTCTAAGTGAAA
CATTGTGCCAACTTTAAGGGGCCACCGATTGGTTACCCCTATATTTATATATACATTTTGTATGTGCTGAACTTTGAAAT
CTACTGCAAATAAGCATGTATTCAGTTGAATACATTTAATTAAGTATATGTTTATTTAGTATACATTTGACACTATAATA
TATACATTGCTTATATTTTATTTGTATACATTATTAATATACATAAATATATTTTGCAATGTGTAAATGTAACACCCCGA
AAATTCTATGACTTAAGTTAGAGCCTCATCTTGTGAATAATGACTTAAAAATAGTTAAAGTGATATTTCTAAACCTAAAT
TAATGCAATTGACTTGGTTTGTAAGAGTAAAAGTCTAAACGTCAAGAAGCGACCACGACGTCCGGAAACTAGAGAAGAAT
GTGTTCTAGTGTGTCCTTAAGTTTTGGGCATGTTTGGGAGTGTCGTATGATGGTTCAATCTTGTAAAAAGGTTTAAATTA
GGTAAATGCATGTTTATAGGGTCAAAATGTTCGAATACGACTCCCCGGGGCCACCCTAAGGACCCTGAGAAAGACCCCAA
CCTTGGCCAAGCAAGCTACCAAGGCAGATTGCAAATTGCACTTGGAGGGAATGCATCCGCGTCGCGGACTAGCTCCACTA
AGGAGCAAAAATTTAGTTCGTGACGCGGTTGTGTCGCGGACTCTACTATCTCGAAATTTAATTCCAAATATCTTCAGGGA
ACAGCTCCGCGTCGCGGACTTGTTCCGCGATGAAAATGAAGAAATTTAGAAATCGATTTTTACTTCATTAAAGAGTCCAA
CTAAGTGAGGGTATTTAGGGTACTTTAGGGGACATGTATATAATGATTTTTAAGTCAATTTACCTCACTTTTATCACTCA
AACACAAAACCCCAAAGATCTAAACCTAAAGTTCCTCCTTCTCTCTACTCTCTCTCTCTCCTCAAGAACTCCATTGAAGA
AGATTGGAGCTTCAAGAAGAAGACCAACTCTCCAAGGTTTCAACTCGGATTTTCGTGGTTAATTAGTCAATAAGGTATGG
TTGCTTATCACTCTTGGGATTCCTTTCCCCAAGAGGCCCCTTCAAGATGAATTTCAAAATTTCCAATTTCTAGGTTTCAA
TCCAAAAACGTGGGTCTTCTTTCTAAAGTGAAATTGATGTTATAAATTGACTTTGATTGATGCTATATGAAAAATTATGG
ATGAATTTATGTTGTATAGGTGGTTTCTTGAAGAATTTCCCATGAGACCCATGTTTCTCCTTCTTTTCCTAATTCTAACC
CTAGTTTGTGTTGGATACTGATTGAAGGCTATGAATTGAATGTGATGTTATGTAATCCATGCTTGTATGATGATTCTACC
CTAGGTTATGTATAATTTCTATAAAATTAGGGTTGGGTCTTTGAATGAAGCCTTGAAGGCTATAAAGGGATTATGTCAAT
TTCTTATGTTGACATTGATTATGTTATTACTTCATGAATTACCTTGTATTATGTATTGGTTATGATTTAATTGGTAATTG
AAGTATGGATGTCCCAAGAAGGGCAAAAAGGTATGAAGGTTGGTTCTTCTTTGAACTCAAGTATGAAAGGTGAATTACTT
AAATTGTAATCATGCTATACCTAATGTGTTGTTGTGGTGTTGATGACCTAGTTTCCTCATCCTTAACCCTCTACACTTGA
ATTAGCTATGAAGTATGTATGTATGTTATGGTATGATTGCTATATGATTGAAAGGTAGGTCTAATGATTATAGTGTAATG
TAAAGTGAAAGGTTTACTCACTTGCTAAGTGTTTCTAAAGTGAAAGAATTGTTACTCACTTATGAACACATATGAGCTAT
TATGGTAAGATGTCTACATAAGAGTCTAGTAAAGGCTAATGTGAACTTATGTGATGACTAAAGATGATTACAAAAGGGAA
TTATATGCTTAGCACCGAAAGGGCATGTAAATGAGATAGGGGTCTCACGTTTAGTAAGTCCGGCTCCCCACATGAGTTTC
CTCATGTTTAGCAAGTCCGGATTACCCACGGTATGTGTTGTCTCATGAGATGGAAACCCCCACATTTAGTAAGTTAGGGT
TTCTAGAAGCAATCTCCTTGACCCTTAACTATGTGCCCACATAGGACTCTAGCTTAGTGGATCCACCTATATAGCTATGT
ACGAATGGTTACACCTTAGGCAAGTGTTAACCCTCTCTTTTTGGTGTGGGAGTAGAACACCGGTTTCCATGTAGCTCTCA
TGGTCTATGTCGGTTATTGCAATATTTCCCTAATGTAAAAGTAAATGAAGGTATGAAAGATGTGAACTCTTACTAGGGCT
TTCTTAAGGGTTTCTACATAGCGTAAGGGAGGGTATGGGACTTCTTTTGCACATTGCACTTGTGGGATCCTAAGAGATGG
TTGTAGTAATGTTCTCTTATGATTGTGATGATTATGACTTATGTATGTTGAAGCTATGTTATGTATGATCATTATGAATA
TGGTAAGTTCTGATGAAATATGATCTTATGAATGTATGCATGAAGTAAGTTGCTTAATGTGATACTTGGCTTTGAATAGG
GTTATGGGATTCTATTATTTGCATTGCATAGTATTACTTGGGTTGTCTACATGTTGGGATGATATTATGTTGGTTTGGAC
TATGATGCTTACTTTGTGTGTATATTAGATTTACTTGGTAAAAAGCATGTTTTGACTAAATGTCCTTTTATGCATGTTTC
AATGGTTTTTATGCATAGCTATACTTAGTACGTGTGTTGTACTAACCCATATTTTCTCCCTTTTCCCCAAACATTTAGGT
TCGGGCCGTTGAGGATTCAAGCTTACTTCTCAAGACACTTGGAGTTGCTTCCCCAAGTTGGTGAGTCCTCAAGTCCGAGG
ACAAGACCCTATGATCTAGCTTCTATGTTTAGTTCTTTGCTTATGTTGAAAGACATTGTTGTACTTTCCTATTTCAAGAC
TTCTTATTGATGTAAGGGCTAAGTCCTATTTTCGATACTTCTATGTCTAGATGGTACATTGTGACAAAGTTAGATTCTGT
TTTTCATATATGAAGTGAAGTTGAACTTCCAAAGTAAAAGTTTTAAATTTTCCATGATCTTATTCTATGATACATGTTAT
GACGAATGCTAAGGGCTCGTATAAGACCTCTTCGAGGTCGAATACGCCGGTAATGACTAGGGGGCGCTCTCGGGTCGTTA
CAGTAAAGATATATTATCTTTTGATAAAATATTTTGATACATAAAATCAAGTTTGTATGCATATTGTCAACTGCATATAC
ACAATACATATTGCGTATACATTCAATTTGAATACATATACAATAGACTGTTATAAAGTCCTGCCTTAATGTATCTGAAT
TCATGTTTCACATTAATTAAGAACCATATGTTTCTTCAACTTGAATATTGAAGTGAGTTTGCATGTGTTGAAATGAATAT
TGTAGGTGAAAAATTGTCAAAATCAAAATTATTACCCACTAATACCTATAATTGACAATTTTCAAACTCATCATCATTTT
TCAATTCATCCATTTCATTCGAGGGTTTCACATCGTCGTTGTAGTTTTTGCCACTTTCTACATATTTTCTCTTTGGAGAA
TGAACTACTCTTACCCATTGAAATACAATAGAAAACACGAAAAATTGTAAAAATCCTTGCATCCAACTACAAGCTAAGGA
ATGTAGAAACCCTCGGTTTTTTTGAAAAAAGTTGTTGCCATTAATTATTTATTTTCGTTTTTTTATATATAGATAGGTTT
AGATAGTTTGTTAGGTAGAGTTAGAATTCTACTGCTACGTATGGAAAACTAGAAAGTACTGTTAAAACTATTAATATATA
ATCTTTAATATGTCATTTAGTCAATTTACTCATTATAATTATATTTTTTATTTGTTTAATTTATATTGGATAACAAATAA
TAGTGTAAAGTAAGCAAATCATGTATCAATATTGATATTGGGTAAAATTTTTTTTTTTTTTTACTTTGATGATACAATAA
AACTAAATAAAGTATTTTCAATATTTTTCATCTAAAAAAAGACTAAAATATTTTATCCATGTTTAATTCTTAAGTAAAGT
ACTATTTACTCATGAAAATATGGGTAAACTTGTATTTTACCCGGCTCATTTGTTATCCAATCTATTTTTACCCATATGAA
ATATGAGCGGGTTGAATTATTACCGATTTTATGTTGACCCATTTTCAACCCATCCAAATTTTACCCAACCCTTCCATTTG
CCACCACTAATCGCGACCCACTCAACTTTGACCTAATCTTTTTAGCCAATTCATTTTTATTAAAAGTGGAGATAGTTTTG
ATTAGTTTTAAAGTAATTATCTTTTATATATAAGCCACAAACTTGAGTATCTTAGGGTCAACATTAGGAGTGTGCATTCG
CTTTTTCGGTTTGGTTTTGTACTATTTGATTTGGGTTTCTTGTTTTTGGTTTTAAAGAAGTGTAACCCAATCCAAACCGA
AATAAATTTGGTTTGGTTTGATTTTTCTCTTTTTGATTTGGTTATTCAGTTTTGTCAATAATTAGAAACCAAATCAAAGT
TATATTTGCAATTTGAAAAAATATAATGTTGGGTTTTAAAGGTGTGAACAAGAAATGAAGGGTTGTGACTCTCCTGAAGA
GTTGTGACTATGCCGAAGGGTTGTGACCTTTATGAAAGGTTGTGTCCTTTCTAAAGGGTTGTGATCGTTTGAAAGGGTAT
GCCTTCTTCAAAGTGTTGTGACCTTTCTGAAAGGTTGTCTTCTTTCCAAAGGGTTGTGACATTTACCCTTTGTTTGCTAT
AAATAGAGAGGTTTTCTCTCATTTTTCTGCATCGAATTCTTCCCTTCTTTTGCATACATTTCTTACAAAACAAAATCGAT
CGATCGTGTCTGTGTGTGTGATTCGTTGCTGTCATTTTGAGTTCGTTGAAATTATTGAAGTTTGAGGTACCGCTACTTCT
TTAATGGTTAATCCATTTTATCTTGGGAGGAATTAATCTGCAACCTCGGGTACTTGAGGGGATTAAATTTTTTAAGGACA
CACAGTGGGTTCTGTGGACTCGGATAGTTCTTTGTGTTTTTCTTTTCATCTTTTATTATTTCTAGTTTGCTAATCTGAAT
ACATGAGATAACAAGCTTAAGAAATTTAATGTTGGTATTTTCTGTGGTAAGGAAATTACTTATATTTTTTGTGTTCTTTT
TATTGGGGAAAGAAAAAGAAGAAACAGAGAATTATTTTATCATATGATAAAAGAGATTTGGGATGAATTAGTACTACTTT
AATATGTTCGAGTATATTTTTTGTTGTAAGTTTTCCTTAGATGGGTAAGCTTATTTTTATTTTCTTCCCAAGTGAATTCA
AGCATTGCACCCCTTCAGTTTTCTTTTCAATGAGAAAAGTTATATTGTGCATAAAGGCTAGGATGAGCACTTTAATTTTT
TCCCTATATTCTTGGTTTTATATAACTATGAGAAGAAGTAAATGAACAAATGTTGTCTCCTAACAATATTTGAACATGAG
TTTAGTTTCTTGTTGAAATTAAATGTCTTCTTGAGGAAAATAGGAATATGATGGAAACTGAGAAAAGGAAAAAAAAAATT
ATTTGCATGGAATTATTGCTGACAGATAGAATATGATTCAATGAGAGTAAAAATCAGGTTCTATCTTTATTTCCCTTGAT
TACTATTTTCTTTTT
>mtp2306.scaffold_3
GAATTCAATTTCCTCTTCCAAATTCAAATTTTTTCCTTAAGAAGAGAAAAGTTGTTGCTTGATTACTAAAAACACCAATT
TTTCAACAAACTCTAACGGCTAAACAACAAGGGACGTTTGATCTTGAGGCGAGAACAAAAGGACGAGGAAATCACTCCAC
CTAGCTGCGAAGGACGAAGCTACCTACTAGAATCGGTGTTGGAACAGTACTACGCGTACTGTTTATCGGGGGAAAGAGGA
AGACGATGAGAAAATGCAGCGTACTGTTGTACGCGTACTACCGCTGCTGCTTTTCGTGTATAATCGTTGCCTCGCCGTGA
AGAATTTTGCCGTGTACTCGCCTTGAGTTGCTCTTGTGATTTTTGACTATGTTAGCTGTTGGTGTCGTCTGATGTTGTCG
GGTCTGGGTCAAAGGAATGAAAAGGGTGGGCCGGAAATTGGAGAAAGAATGGACTGAACGCATGAGATTTGGGCCAATAT
TTGGCTGAAAATTGATCCAATAAGTGGAGCAAAAATATTGGTCAGGTTTGAATTTGAAAAGTAACCAAATGGATTACAAA
TTTGGCCAAGTGAATTAAGAATTTAGCCCAAAATTGCATATTATTGGCGAATTAGGCTAAGAATTGAATAAGATAAATTA
ATATCAATTAATTAACGAACTTCTTAATATTAACGAAATAAAATAAAATAATTGATTTAATTAGAAACTAATTAACTCAA
AATTGTAATTATGATTTAAACTAAAGTAAAGTAAAATATTTTTTTATATATGATTATTTAAATATTTATAAAGTATTCTT
AATTATACACGCAATTATATAAAATCTATTTATTACTTAAAATGCTATAAAAATGGCTAAAATAACTTTTAAAAGTTTGA
AAAATATTTTGATTTTTTTATAAATTAATTATTTCAAATTATTTAAAATTAAAGAAACTCGAAAGTTAATTCCTATCATG
GAGGGTCAAAATTGGGTGTCAACAACTGCCCCTCATTTGACTAGGATGGATAAAAGAGATCCGAGGCAAATGAAATTGAC
GAATCCAATTTTGTCTGTCCACTAATTCATCTCTTTGGAACGGTAAATGTTAAGGATTTTTTGAGGAATCATGGCCGAAC
CCTGGTATTGGGTTTCCTACATATCTCAGGTTACATGAGAACTCAGGCCACTTGTAGTTCAAAAGACGCTTGATTTTAAG
CACGATTTTGAAAGAATTGCAAAAGTTATTCCGGTGTCAAAGTATGAAGAAACTTAAAAACTTGCGAATAGAAAGATAAG
AGGTTCATTGGAGTACAGTCGAGCTTTCAACATTGAACCCGCCAGCATATCCCTAAACTTGGGAATCAGACTACTTGTAA
TTCGACTCAATCGGTTGAAAAGGAAATCTCTTATTTGGAAATAACCTTAAGCTTAATGATGAGTGACAAAAGAGTTGATC
ATGGAAAAGAGGCTTGCAAACATCTCAATTGTGAATGTGTGGCCCTTCACACCCATAGAGAAGAACTTACATAAACATAA
TTTCCAAAACTCTAGGTGTATTGTCACTCGAATTTGAAAATTTGCCTCCGGTGAGAGTTGAAATTTTTACTGAAGGCTAA
ATTGAAACTATTAAACCCAAGAAAATACCCACATGCCTTAGGATAGGGATGTGGTTTGATTGTGGTGGAAGTCGCTCCTC
AACTCGCGTCCTAAGAGTTTGATGTTCCTCTTTGAACTATGTTCCAGTTCGCTGCTAAGAAAAAGTTTTACGTTGTGCTA
CGTCCTATTTGACGTAGTCCACTTTTTGTATTGAAAAGTCTGGAAAACAATTGTCAGTAGAAAAATGTAACATAAATACA
AATATAATTTGTGCAAACCTAGTTTAACATATCGGAGATGACGATACAATTTCAAGTGTACTGATCTTGAAGGAAGTGGT
GATCCAAAGTGATGTGTCAATTTAAACGAGGCGATGATTCAATAACACAATATAACGTGTCATTTTTTAGGGAGGTGATA
TCCCAACATGTCACTTTTTAGAGAGGTGACGACCTGACGTGTCATTTTTTAGGGAGGTGATTTCTTAATATAATATAACC
TTGTGCTTAAGGGAGGTAATGTCCCAGTATAATAATAATGTGTCACTTTGAGGGAAGTGATTGTTCAATATAATATAACA
TGTCACGTTGAAGGAAGTGACGCTCCAATAATAATTTAACGTATCACATTGAAGGAAGTGACTCTCCAATAATATAATAT
GTCACGTTGAAGGAAGTGACGCTCCAATAATATAATATGTCACATTGAAGGAAGTGACGCTCCAAAAATATAACGTGTCA
CTATGAAGGAAGTGACGCTCCAATAATATAACGTGTCACGTTGAAGGAAGTGACGCTCCAATAATAATTTAACGTATCAC
ATTGAAGGAAGTGATGCTCCAATAATATAATATGTTACGTTGAACGCAGTGACGCTCCAATAATATAACGTGTCATGTTG
AAGGAAGTGACGGTCCAATTAATAATTCAATGTGTCACGTTGAAGGAAGTGACGCTCAAATATAATAATTTATCACGTTA
AAGGAAGTGATGCTCCAATAATAATAACGTGTCACGTTGAAGGATGTGACAGTCCAATATAATAATGTATCACGTTGAAG
GAAGTGATGCTCCAATAATAATAATGTGTCACGTTAAAGGAAGTGACGTTCCAATATAATAATATATCACGTTGAAGGAA
GTGACACTCCAATATAATAATGTATCACGTTGAAGGAAGTGATGCTCCAATAATAATAACGTGTCACGTTGAAGGAAGTG
ACGCGCCAATATAATAATGTGTCACGTTGAAGGAAGTGACACTCCAATAATAATACCCTAATGATAAAGAACAAATCTTA
AAAATAGGGAGTAAGGTTATAACATAGTAATGCGGTTTGTCTCTTGTAATTTCTGAAGCTGGTAAGATATGTAATTGTCT
AAAGGATTGTTCATGCGCTCATAAAGAATTTGTTAATAGATAACAAGAATTAACACATGTCAAGACTTTTGAACACGTCA
TGGTGATCTGGTAACCATAGAGAATGCAGGATTCTGGAATAATGCTTTGAGAACTTTTAACGTTGAAACAAGGCAATAAT
GGCCGATTAGGGATGTCACATGAAGCGAGTCCCTACTTTTAGTCTAGAATCTCTTATTAAAGAGAGAATTTTCTTGAAAA
AGAATATCTAAAACTTGAAGTTGAATGAAGATTTTGAGAACTTTGAACTATTTCAAAACGTTGCCCATGTTTCTAGTCCA
AGGGTGCTTGACTGAAGTAATTTATGAAAAAAAAATTTTAAAAATGATTGATTCAAAAACATGCCCCAGTTTCCTCTAAG
GTCTGTAATTTGAAACAAGAGGAAGACCGGATCCTTATATAGGATTGCCTACGTATCTTGCTGGAACAAGAAATCAGGTC
TGGCGTAGTTTGAACTTTTAACAGAATTCTTGAAGAACATAAGATTTCCCATAAGAGGGACGAGAGATTTGCAACAACGA
AGGACTAGATTTGTCAACATAAAATAGGGGATAAGAGTAAGCTTATTGGATTGGATCCTTGGTGTCGAGAGTCCATCATA
ATAACATCCTTGGATAAGGACTAGCGTGTGTCCTTTGTCTGGTGAATGTCTGGGCTGATCCTTCAAAAATTGAAAAGACC
TTTTGGCCTTTTTGACTCCAATTCTAACGACACCTACAGAGATCGGATGTAATTAGTATCAAAATAAAATTACCAAAGTA
AAAAGTAAGTTTTCAAATGAAGTTGTTCAGCTTATATTGGTCTGGATAATGTCTTATGGTCTTCGCTATTGTGTTAAGAT
ATTCCATCTGTAGGATTGATAATGTGTAAGTCATAATAAATTGAAAGGAAAAAATTTAGAAGATGAGTAAGAGTAGAAAT
CATCTGAGTTATGACAATGCCAATGCGGGTCTAATGATGCCTTGTAACTTTGTAGTTCTTGCATCCAAAGAAAAATTCTT
AGTTTTGAGAGACTGATTCATGTTGGCTTTGCCTTACCATCCTGATGCTTCTTTGGCTTCTGGATTACAAGTTTGTTTGA
TCTCGAAATGTCGCTTGATGGAATTTTTGAGGACTCTCCTCAAAAATTCTGCCTCGGTTTAAAACATAACATAAACTTTG
AACTTTCTGTAATTTTTTGGTTGAATTTTTGAGTGACTCTCAAAAATTCTGCCCCAGTTGCAATTCTGAAGCGATCCTTG
ATTCTAACTTGTTGAAAAAATTCCTCTTTTAACGAATTTTGAGATCCTCTCAAAATTTTGCCCTAGTTTTTATTATAAAG
GGAAATGAAAAACTTATGGGTAATATGACCGAGCCGGTGTGGCACCTACGTATCCCGATAAGCAGGAATCAGGTCGAACG
TAGTTCCAACTTGAGGATTAACGGGAATAGAAAAATTCAACTAAGGAAATGACCGAGGCCGACATAGGCCGCCTACGTAT
CTCATTCTTGAGAATTTAGGTCGAACGTAGTTCAAGTACAATGAAGCATTAAAGATGGATAAAGGGGTGACCGAAGCCGA
CATAGGCTGCCTACATATCTCATTCTTGAGAGTTCAGGTCAGACGTAGTTCATTACAAATGAAAGAAGCTTACAAATGAA
ATCAAATCCAAACAAACGATTACATGGGAAACAAAATGTTAAAAGAGCAATTACAGGGAAGTGAAACAACAAACTTCAAA
TGCAAGACTAAAAGACGCCAAAAGTGTGACTTTCAAAAAAACTTGTTTTTTCTTCGCAACTGGTTACACCAATGACTACT
CCTTGTGCTTAGGTTCGGTGGAGATTGAGCAAGTTTTACCATCTCGTTGTCAATCAAATCTTGAATTTTGTGTTTGAGAG
TGATACACTTCTCGGTATCTTATCCAACAACTCATGGATGATAAGAACAACGCTTATTTGGGTCATACCACTCAGCTGAA
GTATACACAGTCTTGGCTTCCACTGGATAGAGTGTTCCTGCCTCTTTCAGTCTCTCAAAAAGTTGAGTTCGTGTCTTACA
CAATGCAGTGAAGACTCGGGGAGGCTTTTTCTCAAAATTAGGACGAGATGCATTGTTTCGAGGATTTTGCATTGGTCGTG
GACAACAACTGTTGCTTGATTGTTGCAAACATAGTATTGTGAATTAGGATAGCCTGGAGGTGGTTGACGGTTATATGAGG
TAGCTCCTCGAGTCGTTAACATCATGACTTCTTTATCCTTTTTCTTTCCAAATGAACCAGTTTGATACCCCCTATTAGCA
AACTAAGATGAGGTGTAACTTGTTATTCTGCCAATCTTGAGACCGTCTTCAATCATTTCTCCAGCCTTGATAACTTCAGC
GAATGTCTTTCCACCCATTGTCACCATTCGCTCACAGTATTCTGAGTCTTGAGCTTGATGAAGTAGGTGATCATTTATGA
TTCCTCCATAGGTGGGGGCACCCTAGCAGCTTCTTCCTTCCAACGAATGGCATATTCTCGAAAGCATTCAGTCGACTTTG
ATTTTAGCTTGGTAATAAAGATCCTATCAAGAGAGATCTCAACATGAAACTTGTAGTGATCCATAAAAGCATTCGCTAGA
TCATCCCAAATACGCCATTTAGTCACATCTTGCTTTGAGTACCACTCCAAGGCTTTTCCAATCAAATTTTCACAGATGGA
AGAAAGGATTACCAGATCCACTGAACTTTTCAAACTTTGGAATCTTGTAACCGGGTGGAAGCTCAGCTTCGGGGAATGTG
CACAACTCTTCATATCTCACACCTGGCTACTATCAAAACCACGAAGAACTGTCATAGCATCTTCTAAGCTTTTCATCTTA
CTACTCATTATTTCAGCATCAATTGATTTTGTATCATTTTCAGTCTCAACATAGTGATTAACATCTTGGCACTGAAACTC
CTGAGCCTTGGTAACAGGTGGAGTAGTGACATAAGTGTACACTGGCGGAGCATGATGTGTTACCGTTGAAGCTTTTGGAG
GAGAAAATGTGTACACAAGAGGAGTATCCTGAGTTGAATGAGTAAGTGAGGCACTTTGAGTTTGCTGAAAGGTGGTAAAA
TGATCTTTGTGATTGAGCTCACTTGAAGTTGGAAACGAAGGTGGCATAGGCCCTTTTTGGCGAGCATCAGGTGGTAAGTT
CTAAGAAGCAGCTTGGTATTGTGCTACCAGGAGGTTCAGTTCACCAATTTGTTGCTCTAGACGAGGATGACTTCCATGAG
TGATTATGTTGCTATCGAGGCACTAGGATTGACTGCGACAGATGAAGTAGGGATCATTTCAAATGAAGCAAATGTGTTGA
TAGTGGAATCCCTTTTTAAACAAGTCCTCTTAGTAGTCCAAGTAAGAAATTATGAGTCTGTAGAAACTCCCTTGACCTTA
GACCGTGTGAAATATGAATATTTTACCAGCGGGTACTTTGGTGAAGTGAGCAAGTTTGATTACCAACACAAATCAGTCTC
TCGTTCTAAAAAGAACTCAAAAAACAAAATAGTTAGTCCATTAATCATAATAGTAAACCAAAACATCATATAAAGCAAAT
AACAATTGTTTTACTTAAAACAAATCAGTCCAAAATTCGAGAAGGGAGAGACTCTAAAAGGTGACCAAATGAAGAAAAAA
ATTGATCCTTTTGTGAACTAAAACTTTAATGAAAGAAAGGAATTTGAACAAAGTAAACTATGTGATTTGAATGAAGGTTC
AAATGTTGACTTTTTGGAAGGTTCAACTGAAAAGCCCTTTTGAGAATGAAAACGTCTCAAAAATGACATGAAACTGACAA
AATATTTAGTAACGCCGACAAGGTAGATGTCAAAATAATTTTCAAGAACGATGAGGTCAACGTGAATTTGAATGATGGCC
TAAGAAAATTTTTAAAGCTCTATTGAACTTAGCACTTGAGTGATTTTGAATGTATTTTGATAATAGGGTTAAAGAGTACT
TTGGAAGGCTTGAAAATTGAGTTTATATGTTATATGACGTTCTAAGACTTTAGAATGGAATAATGGACCAATTATGTTTA
AAGCAAAACATATGTATATAAACACATAGGTCAAACAAACACAAATGAAACAAAACTTGTAACATTTAACACACAAACAA
TATATAACTGATGTTTGCGTAATGAAGACACAACTTCCAATGCAAGTGTCTACGATCGTACAATAGTAAAGTAACTCAAC
CAAGGGTTGGAGTTGAGTCCCAAGGGAGTGGGCTTGAGAATTAATAGAAAAATAAAATTAAGTTCTAATTAGTCATAGCT
AAAAAATTTGTCGAATACAAGCATACTAAATCTAAAGGGTGACACAAAAGTGTCAATTAACAATGGGGATTTGTAACAAG
TAAGCAAAAATCAGCGAAAATGCAAAGAGTATAAAGCAAGAAGATAAGATTCTTGGGATGTGATAGGAATACGGGTTAAA
GTAGATCATTGGGTACATGTTTTTGATAGTAAATTCGTTGAATATTTGTGACTAGGCTAGACCATAGTGGGATAAATTCT
CTCTCGAGCAACTTACCCCGAATCAACTCGATTTCTCTCAAACACCAAGTTGCCGCATGAAGAACAGCCTCCGCCTTATC
CCACTCACTCTCTCGAGCTGAGTGTATGGGAGAAGGACTGGGGTTCACTCTCTTGAGTTGAACCTCATGTCGACCTAATC
CCACCGGGTCTTAGTTTTATGATCTCTCTCTCGAGCAAGCTGAAAACACCAAGGTGAAATCGTATTTGCAACTACAATTT
CATTAATTTCCAACACAACTACTAAACGAAATCACATTTAAACAACGATTAAACTATCAGCAAGCAAGACCCAATAATTA
ACTAAACCCATATTCACAAAATCACACCCCAAAAATTGGGATTTTAGCTAGACATGTATAAGAGATAGAAATTTATACCA
ATATGAGTTTGCACTCAAATCGATATGAAGATTTAAGTCTCAAAACAAGTCAAGAGTGAAGAATCCATAAGACCCAAGTC
CAAAATCTTAGAGTTGAAACCCTTTGAACCTTCAAATTCTTCAAAACCTTTTCCAAACTTAGAACTCAAAAATAGAAGCG
AAGTCTGAAAAATTAATGTTCAAAGCTAAAAATTCGATCCTAGAATAATAATTCTCAACGAGTATTTATAGTTGTCAAAA
ATCTGTGCTGCAAAGGATCACTTGGCAAAGTTAGTCGGAATCGCCAATCAACTCGGCAGTCCGCCCTTTGGTCTAGTTCA
TCATCGTCTTGTGTTAGACTTCAGCATCGTCGGGTTTTGGATTATTAGGCGACACAGTATTGTTTCGCGAAACTGCTCGG
CGACACGCCGACTGCTCCTTTTCATCACTGATTTGATCATTTCCTTCAAGGATCAGCACACTAGAACAAAAGGCGAGGAT
AAGACCTTTTGGCGACTCACCAAACAGGTTCGGTGATTCTCAGATCTTCATTTCTTCGTTCTTTCAGTTGCCTTTGTTCC
TTTTTGCTAAGCAGTGTCTATGCTTTCCCTCAAACTCCAAATACCTGAAACTGAAGGGTTTTCATCAGATATTGAGACAA
AATATGCATTTGAGGACACTAATTCTATCAAAATATAGCCCTAAATGAGTCCAATTTGTGGACTTATCAATAACGTCTCT
TAACATACATGTGACCTTTTTAATCCAAAGGTAGGCCTAACGTTTGAAGGATGTATATATAGTTTGTCAAACGTTCCATT
GCCCTAAAAATATTTATACAAACCTTATTAGTAAAACAAATAGGGATATATATTAGAGGAGAGGGAAATAAATATCAGTC
TCACACAAGGGTACAATGGTAAACTAAACTAAACTTCCTTATGAAATCTTCATTCCCGAAGGTTTTGATTCTTTTGAATT
TCTTCTGGATGAGAATGATCTTCCTTTGACTTAAACAAAGAAACTACCTATAAAATAAAAACTCAACCCCAAGGGACAAT
GATACGCACAAATCGACATACATATCCTTCAAATTTAACAGATAGTTGAATGATCGTTTTATATTGACTGGAGGTCAATT
AGACACAATGTGGCCTTCTAATGGGTCCAATACACCTTGGGTATTGGGTCATCTTAGGTTAATGCACCTAAAAAAGGATT
TTGGCTTAGCTCTAACTTAGGTAGACGAGAGTGGATTTTGAAACGAGACATGGTTACCCGAGTCAGACAAACTACGGGGC
GAAGTACAATAAACGACGTTAGATGACCACAAGTCAACTATTAGTTTGTCACTTCAAAAAAAATCGAATGTGCTTTTCTG
AAGGACAGCCATGGAAAGCCATGTAACCTCTTTTTTTCCTAATGCAATCTATTTGTTGTTTGGCGGAATTGATGCCATGA
AATGCTACAATTTATAATATATAAGAATTGAATTAATTAAGCAATTTAAACAAATAGCCAAATAACTCAATTTTAAGGTT
AGAACTCATTTAATTCTCCAGCAGAGTCGTCATTCTGTTTTATTTAAAAATAAACTGGTTTTAAGAGTCGCTACTTAAGT
TTTAAGAAAAATTAAGAAAACTATTTTTTTTCATGAGACTAAAACAGAAATCTAAAGAAGGAATGGATTAACAAGTATCA
AGGTCTTATCTGTCTACAAATTGAAAAAAAAATTGAACCAAATAAGACTTGAGGCAGCTTTGTTTAGACCAAATTTTTCT
GGTGGACCAAAGGTGTCAGTTAAGGGTCTAGGAGGGCCATTTATTGTGGATATGCAAAAAGGAAGTTGTACATGTAGAAT
GTGGGATTTAACAGGTTTGCCTTGTCCTCATGCTTTGGTTAGTATTCATGGAAATGATGATAGAGTTGAAGATTATGTGA
ATATATACTACAAAGTTGAAACTTTCAAAAATGTGTACTCATATTTCATTAACTCAACCAATTTCGAGGATCATTGGCCA
GAAGTTATGAATGGTGGTGAGGTTCTTCCTCCTAAGATAGTAAGAAACAAGAGAGGGAGGGAACCTAAATTAAGACGAAA
GGAAGCTGAAGAACTACAAAAGCAGAAACAAGCTGAAGCGCAAAGACAATCGGAAAGTAGGTCAGAGAAAAGGGGTGAAG
AACTGGCTCCAAAAAAAGATCAAAAAGGGCACTATTCATATAAGATGTTTTATATGCAACAAATATGGACACAATGCAAG
AGGCTACTACAAGTATGTCAATATTGTTGTGCCAGAAACAAGACAACCTTTTTAAACTCAAGACTTGGTGTCTGATTATG
TCTCGTGTGGATACTCTAACCAATTTAACCATGACACGTGGGATAATTCTCAATTGGAGGTCAATTTAGCAAATCAATCT
ATAATAACTCAGGTTGTGATCTAAACTTTTAATATTGTCTTTCATTAACTATATATCATATGACAGATTTTAAAGTTGTA
ATTTTTTTATTAGGAATCAAGACAAAAATCAACTGGTGTTGATTGCATTCAAGATGGAGTTGTTGTTCAAGTCACAAATG
TTGTAAATGTGAGTGATAAGAGTGTTGATTGTGTGCGAGGAGCTTGGTGTGCTCAAGATGAAATTGTTGATTGTGTGCGA
GAAACTCGGTGTACTCAAGATGAAAGTGTTGATTGTGTGCGAGAAACTCGGTGTACTCAAGATGAAAGTGTTGACTGTGT
GCGGGGAACTCGGTGTGCTCAAGATAAAAGTGTTGATTGTGTGCGAGCAGCTTGGTGTGCTTAAGATAAAAGTGTTGATT
ATATGTGAGGAGCTTGGTGTCCTCAAGATGAAAGTGTTGATTGTGTGCGAGGAGCTCAGCGTGCTCAAGATGAAACCGTT
GATTATGTGTGAGGATATCGGTGTGCTCAAGATGAAAGTGTTGATTGTGTGCGAGGAGCTCAGCGTGCTCAAGATGAAAG
TGCTAATTATGTGCGAGGAGATTAGTGTGCTCAAGATGAAAGTGCACATGAAGGCTTATCAAAAAGAGGTAGAATTTACA
AGAAAAATGTCATGAAAGATTATGTTTGTGAAGCTTCAATGAAAAGGTCCAGGAAGTGTTAATATGACATTGTATATAAA
GTGTCTTATTTTGTTAAAACTTGTGGTCATGTGACCTTAACTTATTAGTCTAAAAGTGCTAATATGACACTGTATATAAA
GTGTCTTTTTTTGTCAAAATTGTGATCATATGACCTTACCTCATTCGTTAGGAAGTATTATTATGACATTGTATATGAAA
TGTTTTATTTTGGTAAAACTTGTCGTCATATAATTATTGTGTAGCCCTTGTGGTCGAGCCCTTCTCCAAACCCTGTGTAT
AGCGGAAGCTTTAGTTTAATGGGTCACCCTTTTTTTGATCATCATGTGACCTTAACTCATTAGTTGTATGTGTTATTTTA
TAAGTAGTATTTTGTGTTTAAGGGTGCTACTTATTTAGTGACATTTGATAGTTGAATGGTGATTTATAGGCAATATATTG
TAAAGTGACGGATGAAATTACAAATACAAGAGTCAATACTAAGTACACTAAAAGGAATTCACTTCTTGGAATTCAAGCCT
TCTGTGATTGCAGCAGCAGTAGCAATCTCATTTGCAGAAAAAACTGAGACAGTAGACAGTGAGAAAGCAGTATCCGCTCT
AGTTCAACATGTACAAAAGGATAAAGTTATGAAGTGCATTGAATTGATTCAAGAATTGTGCTTAGTAAGTGACTTTGTTA
AAGTTCCAATTGCTTCTTCAATCCCATATGTTCCTCAGAGTCCAATTGGTGTGTTGGATGCAGCATGTTTAAGTAGAATT
GATGGCTCAGGAGTTGAGTCACGATCGAATTCATCGCATAGTAGTCCAGTGAAGAGGAGAAAGCTAAATACTTAGAGATG
GATGGATGAACATTAAGTGGAAAGAAGGCCTTTTGTCAAGTTATTATGATATAGTTGAATGAGAGTTTTTGGTGTGATCT
TTTGAGAATTACAATGCACCCCACAACACATAACTTCAAAATAAAGAAAGTTAGGAAATATTATGAAGAAAATGAATACA
TATAATGGTAGTGGTTGGAAGAGATTATGAGTAGTTGAATCATTTTGGTGGTTGGAGACTGAAGAAAAGATATACAGACA
AAAGGTTTCATTCCATTAACGTATATAAAAAAAAGTTGGAGCTGTTAAATATTAGACTTCTTGACGACTAAAGAAGCCAA
GATTAATTAGGCAAGAAATCAGAATGCAAAACAAAACAAAAAAAAACACAAAAAAGAGCAACTCTTATAATCTTGTCTTC
CTTTTGAGTTTATCATAGATGAAATTTTGTTTAGCCTTTGAGGGCTTGTATTTGTTTTTAGAGTTTAAAAAAAGTTTTTA
AAAAGTAAAAGAAAAAAAAAAAAGAAGAGAAGAAGAACGCTAGGAGGAAAAAGGAGACAAGAGAATGATTTGGGGAACTA
ATGATAAAATAAAAAGTTCAATATCATATTTTTAGTGGGTCGGGTTAAATGGGACGGGTTATTAAATGGTTTAAATGGAT
ATGCATTTGGTTTTTAAAATTTGGTTAAAAATAAAAATTCTATGTCAGCAAATTTTGGTGAAAAAAACAATACAATAGGC
TGAGTGACTTTCTATTCAAAGAAGTCATAATTGAGTGACTTTTGAGTTGAAAATGAAAGTTGAGTGACTTTATGTGAAAA
AAGTTGATAATTGATTGACCATCAAAGTTATTAACTCGTTAACTGAGTTGTTGCATTTAGTTTCTGGATTTGTAATTGAA
CTCTAGTCTTATTATAATAGTTGAGAAGTTGGTTATTGTTACATTCAAATTGAGTTCATTACAGACTGTATGTAACTAAT
GTTCAGTATTGTAGAATGTATAACAAATGCATAACAATTCGTGATATTAATACATGGATAAACATAATTGAGATATAGAC
ATAATGAGATTAAAAAGAGGAAAAATCACGCCCTATACACATTTAAGAGTCAATTTTACGGGTTTTAAACATACTTTTAA
AAAATTCTTACTTATAACAGTTTCTTTACGAGTTATAACATATCATTTAAAGTTAATTTTATTTAAAAATCAATTTTCAT
TTATTTAATAAATGATTAATCTATTTATGGTTTTTTCTTATTAATTAATAATATGTAATTAAATTGATTTCTGTTCCTTT
TTTAAATCTGAAATTATCAGTACATAGATATAGGGATTCACCTACAACACGTTTCCTTCTTTATCGTTACCACCTCCCAT
ACGTCAATCCCTCCCCCCTCCGCCCACACTCATCCAATTCTACACGTCATTAACACACTAGCCCAATTTTACCTTCATCT
ATCACATCTTTCTCACCACCAAACTACACCAACTTCACAATCCTCCATTCAATTTAGTTTTTTCAACAAAATCATTTCGA
AGAAAATGGTTGTAACTCCTCGAAAGATCCCTCGATTAGTCGAAGGAACTTCTACGGATGAAGTTCATGCTCCATCTTTC
AACATTTTGACTCAAGTACTGCCGCCAAACATTGTTGAAACTCCGGCTAGGGATGGTTCATCTCTATTGAAAGATCAAAA
ACAGAAAAAAAAAAAAAAAAAAAAAAAAACGACTCAAATAAAAGGGTGAGTCTGATAAATCGAAAGGGGAAGAAGAGTAA
GGGGAAAAATGTTGAAACCTCTTTTGATTATGATTCTGATTTTGTTACTGAATCAAAAAGAAGAAAACAAAAAAAATAAT
GAATGTTGAAGTTGCTCAGTCGTCAAAACCATCTACAAGAAGATCTAAAAAAAAAGAAATCAGAAGTCCCAACACCTAAA
AAGGACAAAAAAAAAATTGTTAGGGTAAATATTATATTCAATTTATTTTCACATTATTAAAACTACTATTTTTTTCCTAA
AAATATCACATTATTCTTATATTATTTTTGAAATAGTTTTTTGAATGAAACATGTATGAAATCTGATTAATATGTGTATG
ATTCTGATTAAACAGTTGATTGTTGGATATTGTATGATTTGTGATATAATAGTGGTATACAAATGGTATGAATTGTGTTT
TAACAGTAGTGTGATTGTCTATTAATTGTATATACAAAGAGTGAGAATGGGGCGATCAGTGAGAGTGAAGTTACTGGTAC
GGTTGCTAGCAAATTTGGTGGACCTCACATAGCAAAAGAACATGTTCCGGATACCACCAATTATCCTACACCAAGACCAC
GTACAAGAAATTTGAAATAGTTGATTGCACCTTCTACTTTTTTAGAATTACATGTTTTTTTGTTTTTACTTTTGGACAAC
TTTTTTGTATTTAAGTATTTGATGATATATAATATCATATGTTTTCTCCCAATCAGATACCATCTACATATGAATTACTG
TTTGGTTATTATAATTTCAGGATACTAGTAATATACAGACTTCATACCATTTGGATTCACTATTTTAAAATATCAGTGTG
AATTCAAATTGTACAATTAATGGATGAAACGTGTGTGAAATTTGATTAATATGTGTATGACACTGAATTTAATGTTTGAT
GGTTGGATATTGTATAATTATGATATAATATTGGTATACAAATGATATGCATTGTGTGATTATATGAAATTGATTTATTG
TTAGTATAATATGTGTGATATAAACTAAAATTCGTGTTGGAATGAAACTTGAATAAGATTGGTATAAAGTTTGTTATATA
TTACACTATACTTACACTATCTTATATATTAATCTGGAATAAATTTTATTTTCAAGTATATTAAATCTGTATGAATAATT
AATGAATCGCGTATATGAAATCTGAAATCTAAAATTTGTACAAATATTTACACTATCTTATATATTAATCTGGAATAAAT
TTTATTTTCAAGTATATGAAATCTGTATGAATAATTAATGAATCACGTATATGAAATCTGAAATCTGAAATCTGAAATCG
GAAACCTGTACAAATATTTACACTATCTTAGATATTAATTTGGAATAAATTTTATTTCCAAGTATATGAAATCGTAAAGA
AATCTACATTAGCTTTCTTTTGATCTAAAAAAACCCGCACACCAACATCATTGTGGATACTAATAGGGGGACATCTATCA
CTAACTATATATTTTATCTCTATATTGTGAATATTAACATCTGTCATTAGTTGCAATGTTATCGCACTTACTAGACCACT
ATAAAGACTAGAATACTCATATATAATCCCCTCCATCTGAAAATCAACATATTTCCCTGTTTCATTTTTTAAAAAAACAA
TTAGTCTTACATAATACAAAAAAAAAAAACAAAATTATACACACTTGTCATTATTTTTTCATACAAAAATCATTCAGACA
GTAAACTACAAACAGATTTCTTTAAAAAATAAAATTTCAGATTTCATACCCACTTAATACAAATTGCATACATACAATCA
TCATTTATACCAAATTTATACATTTCTCATACCAAATAGTTCATTCCTTTCACACATATTTATACATAATTGACAAAACT
TATATAAACAATAACATTTCAAATTTCATACCAACTTAAAACACTTTTCATACAATTATTCAAAATTCTAAATAACTTTT
TTTACTAACTAGTTAACACACTTTCATACCAACTTAAAACAACTGTCATACAATTCTTCAAAATTCTAAATAACCTTTTT
TTCACATTAGTGAATACACTTTCATACCAAATTCATTACACTTATACTAACAAATTCATTCAAAACTATACATTTTAATT
TATTTTTTCAGGAAAAAAAACAGTAATCGATATTATAATTTTAATCTACATACCCAATCTACAACGATAAAAATATTTAT
ATGTTATACATTTATACTCAAATCTTTCATAAATTGCAGCAACTTCTCACGAAATCATTGTTTTACCAGTATAAAAAATA
ACCAAAAAACAAAAAATATGGTGACATCAAACCCCTACCAAAAAATAGTAACTTACCAAGAAAATCACNNNNNNNNNNNN
NNNNNNNNNNNNNNNNNNNNNNNNNNNNNNNNNNNNNNNTATTGTTTTATACAAAAAACATATCACATTCATATAGTGAC
GATTTACAAAAATAAAATCACAAAATGTGATTTACAGTTTCATTTTTTTTTCATTTCACTGAAATTCAAATACAAATAGT
AAACAATTAAAAGTACTAACCTGAAGGATCCCATCTTCCGCCATGTTTAATTAATATTGATACGTAGTTGTCCATGACAA
AAAAAATCAGGATTTTTCAAACAAAAAAAAAAACTTCAATTAGTCGCTAGTGACAAATTTTTTGGAAGAAAATCGAAGAG
AGAGAAACGTGGAAGAAAAATGGATAAAATCAAATTTTTGAATTAATTTTAACAAATTAGAGTGAATTAAGGAAATTGAA
TATTCTTAATTAGTTTGAAATTCCTTAATTCATGCTAATTAATAATTATCTTAAATTAATTCAAATTTAATTGACACCCC
TATTTCCTTTTTCATATTTTCCTTCATAAATGTTTTATTTTAATTTATTTTATCTTTTTATTCTTTTCAAATCAAATGTT
TTTAATTATTAAAAATAACTTTTTTTTAATAATTTGTTAGAACCTAAAATTTTTAATGTTACAACTTAAAAATTTAATTC
TACTGCTATAACTTGAAAATATTAGTCTAATATATGTTATATATGAAATTTTCACAATTAAAAATAACAAAAAAAAAAGA
GGAAAAAATGTGAAAAAAGTAGATACAAGATAAATGTGTTCACTTTTAGAGGCATATTGCATCACCTCTTCTAAGCTTAA
CACACACACACACACATATATATATATATATATAATATCCTTTGGCAAAATAGAATGGTTAATATACATTAAATCCTGCG
GGGATCATTCAAAAAAGTGATAAGGTATTTATATAAAAATATTTAGGAGTTATCATCAGAATGGTTAATATACATTAAAT
CCTGCGGGGATAATTCAAAAAAGTGATGAGGTATTTATATAAAAATATTTAAATAGTTTAAAGGGTTGCTTAAGTATTTA
ACCGTTATTTTAAGCGTATGGAGTTATCATCAGAATGGTTGCGGAAGAGCGTTTGAATTTGTCAGCATCAATATTTAGGT
TGAAAACCCGTTCCAACATTAATTGCGCAGCGAAAAAATTTGAAAAATATGCCGAAGTCCTAATTTAAAATTTGAATTAT
ATAAATAGTCTATTGTATTTGTGTGCCAAATGAATACCCCTATTGAAACCTTTGACCAACCCTGAAAATTCCAAACGCGC
TTGCCAAGTTAGTCGACAATTCCCTTTTCCTTTCTTTGAAAACCTCAAACCTGAAATATCATTAATCATCAACATTCAAC
ACCAGCCCCCTTTTTCTTTTTTTTTTCTATAATTTATTTGCATCAGTTTTCATTTGATTTACAAACCTAACCTAACAACC
CAATAATCAGAAAATTTGATATTGATATTGGTTGTTCATGGATATGGTGTCTTATGCTTATAGAGATGCAGCGGCACAGA
CAGTATCAACAAAAAAAGTTGAGAGGCCCATATCACCCTCCGATGAACTTACCTACCCCTTTGGAGAATTGGGTGTCGAC
TTGACCCAATCGGAGCTCCGGGAAACTGCATATGAGATCCTTGTCGGCGCTTGCAGGAGCTTCAACTCTGGCAAGACATT
GAAATATGTTTCCAGCTCCGTTAAATCGTCTACCTCATCATCATCATCATCATCGTCCAAGGCGGCTAGTAAGGTGAAGA
AGGCGCTTGGTTTGAAGAAGAATTTGGAATCGGTGAGTGGGAAAAAGGCTTCTACTGTTGGTGAGCTTATGAGGGTACAA
ATGGGGATTTCAGAGCAAACTGATTCTAGGGTCCGACGAGCCTTCTTGAGAGTTGCTGCTGGACAGGTTTATACTACTTT
CTTTGCACCTTGCTCTTGTTTGGATTTTGATTGATTTAACTCTGTTTTTAAATTGAAAAGGGAAATCTTTTACGCCCCAT
AGCTTGGTATTTTAGTGGGAAAATGCAAAGGAGACACTAACTAATTTGCAGCAACCGACTGATGCTCTTTCGTCCATCAT
TTACATTTTTCCTATCTTACTTATCCCTGATTGGTTGAGAATTGAATCTTGGGAAGGAGAGGATGCGATCTTGATGGACC
TCATCTACATTACATGATGGATTAATTTAAAATGAATTTGATATACACTACAGATCAATATGCTACAACAATGTTCTTTA
AGCTGCTGCTTAGTGATTAGTTTGTTTCTTCTACTTATCAGCTTGGAAGACGTCTCGAGTCAATGGTTCTACCACTGGAG
CTCTTACAGCATTTCAAATTCTCAGATTTTCCAAATCCGCAGGAATATGAAGTATGGCAGAGGAGAAACTTGAAGCTACT
AGAGGCGGGACTTGTCTTGCATCCATGCTTACCGCTGGATGAGACAGATACACGTCCTAAACAGCTTCAGCAGATTATAC
GTGGGGCTCTGGTGAAACCCATGGAAACTACAAAGCACAGTGAATCAATGCTAGAACTACGAAATCTTTCCACATCTCTC
GCCTGCAGATCATTTGATGGGTCAAGCCCTGAGATATGCCATTGGGCAGATGGAACACCATTGAATCTCCGACTCTACCA
AATATTGCTTGAAGCTTGTTTTGATGTGAATGATAAGATCTCTGTTATTGAAGAAGTTGATGAGGTCTTAGAAATCATAA
AAAAAACATGGGTTATCCTTGGTATAGACCAGATGTTCCATAATATTTGCTTTTCATGGGTTTTATTTCATCGATATGTT
GCATGCAGCCAAGTTCAAAACGAGCTGCTCTTTGCCGCTGATAATTTGTTGTCAGACGTAGCAAAGGATTCCAAGGCAGT
AAAACACCCAACTTGCTCTCAGACCTTGAGTTCTCTACTTGGTCTGATTGTAGGTTGGGCGGAGAAAAGGCTGCTTGTAT
ATCATGATAGCTTTTACAGGGACAACATTGATAGCATGCAAAGTCTTCTCTCTATGAGTTTATCAGCTACGGAAATTTTG
GTTGAACACAGTTCAGGCAACTATCAGAAAAGGAGTAAAGAGGTTGATGTTGCATTTAGCACAGTTGATAGTTACATCAG
GGCTTCGATGCTCCGCACCTTCTCTCAGGCAAGTTAGTCTTCCTGCTTTGGTAAACCTCACCATGGAGTACAAACATCAT
GTCAGGAACTCCAGTTTGCATTATTAATTTAAGGGTAGTTCAGTGTTTTTCGGCTCTCTTTCTCAGGAATATAGAATGGT
GTCATTGGTGCTTCCCCTATAGTTCTCATCTCAGCTACCCTTTGACTTGAAGTGAGAGTTTTTCTTCCCCTTTGTAGAGA
GGATTGCTTCTGTCATTGTGACAATTACAATCTCCTGATAGTGTAGAGCTTCATAAGGATTCTACTGATAATCTATATTT
GTGCTGAATATTGTGTTCCAGTGCAGCAATCATCCTCCCTCTAGCTGTAGTAAGACTTGATGCTTTAAACATCCTGTCTA
TACTTTGTTATTTAAGACCTCTAACTTTCATAAGTTAAACTTTTGCTCCTTTGGTGGAAAATGTGACTAACTCTGCTTAC
TCTGCCTAAAGACAGGAAAAAGAGAGGTTGATATCAAGCAGAAAGTCGTCTAAACAACAGCATAATCCTCTTCCTATCCT
TTCTATCCTTGCCCAAAATGTTAGTGATCTGGCTTTTAATGAGAAAGAGATTTATAGTGCTGTTCTGAAGAGATGGCACC
CTCTTGCAACTGGTGTAGCTGTTGCGACGCTTCATGCTTGCTATGGAAATGAGCTGAAGAAGTTTGTTTCCGGGATAAGT
GAGTTGACTCCAGATGCTGTACAGGTGCTGATAGCAGCTGACAAGTTGGAGAAAGATCTTGTACAGATGGCTGTTATGGA
TGCTGCTGACAGTGAAGATGGAGGAAAGTCATTAATGACAGAGATGACTCCTTATGAAGCTGAAGCTGTGATCGCAAACC
TGGTGAAATCATGGATAAGTACTCGAGTGGACAGACTTAAGGAATGGGTCACCAGGAATCTGCAACAAGAGGTATGTCTC
CTTCTTTGTTGCTGGATTGTACTAATGTCTGGTGTCATGGACCATCACCATTGAACACTACTCTTTCATCAAATTTGGAT
GTAAGAAAATGAAGGTTTTGGGGTCATGGTGTTATAAAAATTTCTTTCAGATAATTCTTTTCCTGTATTAAATGTTGTGG
CCCTATCCTTAAGCAATAATACAGAAGGAAAGAGGGAGAGTCTGTTCCCCACTGCAAAAGTATACTATCAACTATACCCA
ATATTATACGACTATCTTGTAATTAGGGATCGTTTGGTTGCCGGTTAGGAGCTAAGTTATTCATGTATTTAGTCGTGCAT
AAGTAATATCATGTTTGTTAATATTCTTTAGTGATGTATAAAATTCTATTGACCTTATACGGTGTGTTTGCAATTTAGAA
ACTCATGTAACTTATACAGAACCTGTGTATTATTTTATGCAGGATTGAAGATGGAATAACTAACTCATGAATAACTAAAA
TCCTGCATAAAATAATAAATAGATTTCTTCATAACTAATTCATGTATTACTAATACCTGCATAACTCTAACCTAGGGGTC
GTTTGGTAGCTGGATAAGAAACAAGTTATCCATGTATTAATTTGTGTATAACTAATATGTTGTTCATGTATAAAATTAAT
ACGACGTTTGGGTAACAATTTAAATATTCGCATAACTAATATACTTTTGCAGGATAGAAGGTGGAATAACTAATACATGA
ATAACTAGTTCCTGCATAACTAATACATGCATAAAATAATACATTAGATTCACTCATAACTATTTTCTACCATACTAATA
CATCCATAACTCTAACCAACTACCGAAGTCTCAGATTTTCCTCCACTCATCCGGTATGCCTGGAAGCTTCCTGCCAAGTC
AAAAGGGTGAAAATAATGATAGGATCTGTCTTCATTATCATTGTTCTTGTCCTTCATCCCTGCAAACCCCCCTCCAACTA
AACAGAGAGGAGAGAGAGAGATTGTCCAAATTAACATTTTTATCTCCTGTGTCTCTTTCTTTTCCCCTGGCAGAGGGGTA
AGAGAGTGTGGAGTTAAAGTCTTGTTTATATTATCTTACTATTATATTGGTTATGGTCTGCCGGTGCTACTTGGTCATGC
TGTATACAAACCTTGAACAGACAGCTAAAGTGGTACCGCATTACCTGATCTTTCACCTTTTGTAGATTTGGAACCCTCGT
GCAAATAAAGAGCGAGTTGCTCCCTCTGGAGTGGAGGTCCTACGCAGCATAGATGAGACTTTTGAAGCATTTTTTTTGTT
ACCGATACCTATGCATCCAGCTTTGCTTCCAGAATTAAAGAATGGTCTTGACAGATGCCTGCAGAACTACATATTGAAGG
CTATATCTGGCTGTGGTAAATATTAATTTTAGCTGCCATGTATTGATAAATGATGTGATAGTTGACGTTGTAGATCACTA
ATTTCTAGTGCATTGCAGGATCTCGAAGTACCTTTGTTCCAACTATGCCTGCTTTGACTAGATGCTCAACTGGGTCAAAG
TTCCGTGTGTTCAGGAAGAAAGAGAGACCTCCTATGGTTTCGTATAGGAAATCTCAGAGTGGGACCACTAATGGAGATGA
TTCTTTCAGTATACCTCAGCTGTGTGTCCGTATAAATACTTTGCATTCCATACGAAAAGAATTAGATGTACTTGAGAAAA
GGACAATTTCCCAACTGAGGGATAATACGCGTGCTCATGAGGATAATATTGTTGATGGGTTGGGCAAATGTTTTGAGCTG
TCAGTAGCTTCTTGTTTGGAAGGGATCCAGCAGCTTTCTGAAGCAATTTCATATAAAATCATCTTCCATGAGTTGAGGCA
TATCTTCTGGGATTATCTATATGTAGCAGATGTTTCATCATCCCGGATTGAACCTTTCCTTCAGGAGCTGGAGAATAACC
TTGAGATCATATCGGCAACAGTTCATGACAGGGTCCGGACACGTGTAATCACTAATGTAATGAAAGCCTCTTTTGATGGA
TTCTTGTTGATTTTGTTGGCGGGAGGACCCTCTCGTGCTTTTTCACTTGCTGATGCTGCAATTATAGATGAAGATTTGAA
GTTCCTAATGGATCTATTCTGGTCTGATGGGGATGGGTTACCGACTGACCTTATAGACAAGTTTTCAGCTACTTTGAAAG
GCATTCTTCCTCTTTTCCATACTGATACCGCTATCCTGATTGAGCAACTTGAGTATGCCACTGAAGATAATTTGGGCACT
TCAGCTAAATCCAGACTTCCCTTGCCTCCTACATCAGGTAACTGGAGTCCAACTGAGCTCAGCACCATTATGCGCGTCCT
GTGTTATCGAAATGATAAAATTGCTACTAAGTTTCTAAAGAAGAAATACAACTTGCCAAAGAAACTGTGACCATTAACAT
TCACATGGTTGGGAATTCGGAAATTAATGAGGTGATGTTAGCCAAGTATACCAGGTGTATCTTAGATTAGGTTGTTCATA
GTAGGTAGTGGTGTGATTATTTTGTACAGAATACTTGTGATTTATTGAGGCATATCGTACGACTGTTAGCACGTTAAAAG
AAGAAAAAAATGGTCAGTTTGTAAAGCAAGATTTTGAGGATTACTGTAATGTGAGTGAAATTATGACATGTCTACATGAA
GGAGTGCTATTAATACATTACCAGCAGAAAAGATATGCGTAACTGCTTGAAGTGGGAACAAACCGTAGTAGTCCCTCAGT
TTAAAAAATAATGATCTAGTTTGACTTGACATGAAATTTAAGAAAATAAAAGACTTTGTAGGGTGTGTTTGGTATGAAGG
AAAATGTTTTCCCAGAAAATAAGTGGATTTCTAACTTATTTTCTCATGTTTGGTTGGTAAGTAGAAAATATTTTCTGAAA
AATATTTTTTAATGTTTGGTTGTTGAATGAAAAAAAAAATTTAAAAATATCTTTTATTTTTTGACTTGAGACTAAAAAAT
ACTCTTTAGAAAAATAATCTCTAATCCGAAAAATCAACCCTGATAATTGATTTAGGATCCGACCCCCACGCCCAAGCTAG
GACAAGACCCCAAAGACCGTTCCAAAATCCGACCCTAAGATCTGAGCCAACACCTGACCCAGAACTTGACCCAGGAATTT
TTTTTAAAAAACAATTCTTTTTTTAAAAAATAAAATTGATGGGATGGGGATAGGGGTGCGGGTGGCATAAAAAATGAAAT
TTTTAAATTTTGAAATATTTTTCAAAAATAATTTTTTAAAATTTTTTTTTTAATGAGGGTGGCCTGGTTGGGAGTCAGGT
AGTGACGGGGGGCGTAGTAGGGGATGGAGATGGCATAAAAAATGAAAAAAAAAAAAGTTTAAAATATTTTTCTAAAAGAA
ACATTCTTTTGATTTTTTTTTACGAGAATGGCTTGAGTGGGGCATGGCGGGGTGGGGGGAGGTGGTAGGGGTAGAGGGTG
GCATAAAAATGAAAAAAAAAATTAACTTAAAATATTTTCCAAATACGGGGATGGCTTGGTGTGGGGGTGGTGGCTGGGGG
ATGGGGTAGGGGTGGCATAAAAATTAAATTATTTGAAATATTTTTTTAAAATAATTTTAAAAAAATAAAAATTGACGGGT
GGTCTGGGTGGGGGTGGCGTGGGGGTGGAGGAGGGGTAGGGGTGACGTAAAAATGAAAGAAAATTTATATTTGAAATATT
TTTCAAAAAAAAAAACTTAACAGGGATGGCCTGGGGTAGGTTGGAATAAAAAATGATTTTTTAAAAAAAAATTGATATAT
TTTTCACAAACAATTTTTTTTTAAATGACGGGAGTGGTCTTGGTGGGGTTGGCGCGAGGGTAGGGGAGAGGGGTGGGATT
GGCGTAAAAATTGATTTTTTTTTAAATTTGAAATACTTCCAAAAATTGGAGGGGGTGGAGGGGGCGGGGGGAGTGCCGTA
AAATATATATATATATATATATATATATATAATTGAAATATATTTTAAAAGCAAGTTTTTTGGGGGAGTAGATGTTTTTC
AAAAATAATTTTTAATTTTTTTTTTTTGGTTGATTGGGGGAGGGGGGGATTTGGAGGTAGGGATAAAAATATCTTTGAAA
TTACAAAATAGGGTAAGAAAAAAATTAAAGGATGAAATAGAGTTTTGGAAAATGTTTTCCTCAATTTTGGAAGGGAAGTC
ATTTTCCTTAAATTTGAGGAAAATGAGTTGATTTGGAAAACATTTTCCAAACATTTTAAGCCAACCAAACATGAAAAAAT
TGGAAAATCCTCCAAACTAAACACACCCCTAATCTTATGGTCCTAAGTAGGGGTGTTCATGGTTTGGATAAAAACCGATC
CAAACCGAAAAATCAAACCAAACCAATTAAATGAACCGATTTAATTTGAGTTTTTATTTGGTTTAGTTTTAGATTGTTAA
GAACCGATAGTATTTGGTTTGGTTATGATTTTGTTCAAAAAAATCGAAGATATAACCGAACCGAACCAACAAGTTATATA
CATAAATTTTATTATTATACATACATAATATTTTATATTCATAAACAATTTTAAAGATTTTATATATGTTTCATCAAAAT
TTATTTATAATTTACTTATGAAAGAAAAAATGTACAAGGTGAGAACATTTTTCTTATTGGTTTCATGTATATGAGTGTCT
AGGAAAATTCTTTGTGGGACTGAAAATGTCATTGTCTCTTCCTTCTATGCCAAAATAGTGAATTTTGAAGTTCTATTCAG
TAAATTCAATGATCGAAAGTTCTGTAATGCCAGTCATTCTAACTATTTTTTTGATTGAATGGATTGTTGTCACTTTTTTC
ACGTTTTGAATGAATTGTTTCTTTTATTTTTATGTATGGTTAATAATCGAATAACCGAACCAAATCAAACCAAAACCGAA
AATAACCAAACCGATAAATGTATATTATATTTGGTTTGGTTTGGTTTTGATAATTTTAAAACCGATTAAGTTGGTTTGGT
TTTGGTTTTGACCAATAACCGATCCAAACCAAACCGTGAGCACCCCTAGTCCTAAGTTAAAGTTATGACAAATGTACCAA
AATGTCTTTTAATCTTGTGATTTTTAATATACCATGTGGAAAACTGAAATTAAAGTGTTGTAAAAAATGGAAATAGGTAA
TTATTTTTTAAATAAAACTAAAAAGGAAAGAATGTCATTATTTTTTAAACGGAGAGAGTATTTTTTACCTTGAAATTCTC
AATATGCTAACAAGGGATCACTCGGTAGGATGCATTAGAAAAAAGAATACATGCATTATTTTTGTATATTACTAATATCT
TGTTTGATACACTTTTTCAATATATGTGTAACTAATACATTAGTTATACACTTTATTAGGTATTATGCTATATATAACTA
AATAATACATGACAAATCATGATATTAGCATAAAATGATTTTTAATGCATGTACTAGCACAATTACCATTTCCCTTTAAA
ATGATGGTATTAGCATGGAAGGGTTAGAGACACAATTTCCCTTAAAAAATATTTTTCGCATCATTTTTATCGTGTTTGTG
GAAGGTACTTTTACAAATAAATATTTATTTTTAAAATTATACAACACTTGTTATTTTTAGTAAACTAAATCAAATAATAC
ATAAAAAATAATTAAAGCATAATTAATATCAATATAGCTAATATCAAAATTACTAATGTCAACATTACTTATAAATCTTA
TTCACACTATTCTTATACGCATTACCAAATGACCCTTAAAAGAATTTGTGAAAGTCCATGCAAGTTGTTCTTGTATGTGG
TAAAAGTGGTCCTTCCCAGGTGGACGAACGGTATACCAATACGTGGCAAATAAATTCAATTGTAAAGGTCAAATTAGAAG
TATTGAATAAAAACATCCCTGAGAACTGAACCAAGCAATGCTAGACCACAAGGACTTGAAAATTCACATCACTGGTGTAG
ACAGTGAAATTTTATAGGACTTTACAAGACGTGCAATTTGAGTTAGACTCTATAAGGTGTGTTCAGTTTCAATTAGAATT
TTTGGAGGCTACTCAACCTTAAATCCTAGTTCATGCATATATATAAAGGGTATTATATTCCCTTTAAGAGGCATCTCGGA
TATTCCGTAAATTTATGGAATATTTATAGAGAGATCAAAATCAATCATCCTAGTTCGAGAAATACGCCTCTAACGGCTCT
CGAATCATGGATAAATCTTTTGAGAGAAGAATCAAGGGAGGAACAGAATTGTACTCACAATCTAGATCAATAAAATTATG
TTTCTTCATATTTTATTTGTGATTGCAATTTATTTTTCTATCACTTTAAAATTTGTTGCAAACAAATTGACACGCCCAGT
GGGACCAAATCTATCATTCATCTCTTCTTTCACAGATTAAATCTACAAATTTGAAGTCACAAAACTCCAAAAGGTGGAAC
AATGTGTACTTCCAGTCTCGTCTTTGAGTTTCATCAAGTCTACACTCCGACAAGCCTTGAAGCGGGGGGAGGGGGGAGGG
ATTTGTAGACATTGAAATTTTGTGGGACTCTACATGATGTGTTTAATTCGAGTTGGACTCTACAAGGTGTGTTCAATTTC
GATTAGGATTCTTCCAGGCAACTCAACCCAAACCCTAATTATTATTATTTTTATTTTTTTAAACCTAAACCCTAATTCAT
GCCTATATAAATGTTATTATATTCCCTTGAAAAGACATCTCGAATATTCCGCAAATTCATGGAATATTCATAGAGATCAA
AACCAAATCATCCTAGTACGAGAAATACGCCACTAACGGCACTTGAATCATGGATAAATCTTATGACAGAAGAATCAAGG
GAGGAACAAAATTATACCCATATTGATTAATCAATAAAGTATTCTTGTTTCTTCATATTTTTATTGTGGTTGATTTATTT
TTCTGTCACTTTAAAATTTGTTGCAAACAAATTTGCACGTCTAGTGGGACCAAATTTACCCTTCATCTCTACTCTCATAA
ATAAAATTTGAATCTGCAAAGGTGGAAGAATGAGTACTTCAAGTCTCGTCTTTGAGTTTCAACAAGTCTACACTCCAACA
AGCCTTGAAGCAGGGGTCATTTGTAGAATTTGAAATTTTGTGGGACATTACAAGACGTTCAATTCGTATTGGGACTCTAC
AAGGTGTTTTCAATTCCAATTAGAATTCTTGGAGGCTACTCAACCTTATATCCTAGTTCATGCCTATATAAAGGGTACTA
TATTTCCTTTAAGATGTATCTCAAATACTCCATAAAATTCATGAAATATTCATAAAGAGATCAAAATCAATCATCCTAGT
TCGAGAAATATGCTACTAACGGCCCTCGAATCATGGATAAGCCTTTTGAGAGAAGAATCGAGAGAGGAATAGAATCGTAC
TCACAATCTTGATCAATAAAATGTTTCTTCATATTTTATTTGTGATTGCAGTTTATTTTTTCTATCACTTTAAAATTTAT
CGCAAACACCAGGATTGGTGTCTCATCAATACATCCTATTGGACTCCAAAAATGTATGTTTCAGACATGAAGGCAGTAAC
CGACGAAGATAGAGTTAGTATATGACTGCCAGCCCGGAAATAATGGAAAAATCGCAAAGTTAGTGACCTAATGAAAGATT
ATGAGAGGGGTGAAACTGTAACACCCCAAAAAAAATATTTCTAAGCTAATAGTCAAATCTTTATGTGTATGCTTAAAGGT
CTGTACTGGGTGATTCTTAATTGTGTATAGGTATTAAGATTAATTTCTAAGTGTGGGAAGTGTTTTGGAGATGAACTAAG
GTCCTAAGAATAGTCTAGTGATGCATGATTTTACTTGAGTCAACTTCAAATGGTCCTATCTCTCAGAATATGAAGAGTTA
GGTGACTAATGACCTATCAAATTAAAGGTCTATGAGCCTTCTTTCAACACCACTAAAATTGCGTCAAATCGAGTTCCGAG
CAAAAGTTTTGATCATTTTAGTTTTGTCAGACATTTTGTCTTACAAATGCATTTTGCCAACGTTGAACAATTCTGATTCC
AAGTCGACGCACAAGAATCTTCAAGAAAACCTAAGTTTATCATCTCCAAGCTGAGTTTAAGGATTTTATCAAGATTTTCA
CTTTCAAGTATATGAAATTTCATTAATGGGTATTTTTTCACCCATTAATTTTCAAAGAAAATATTATTATTCAGTTAATC
AAATTCTGCAGAATCTAGGGCTCTTATGAAAAGCATGAACTACGTCATATTTCATCTTTTTCATGAATAGTCCATGGATA
CACATTTTAACTTAAAATTAAATATTTTGTATATAGGTATTTTCGTCAGCCCTCAAAATAGGAAAAAATCATTTCTGTAA
AATTGTGTTGGTTAAATTGCATGCTTTGTTTGGGATGATAGAGTTAGTTATGATCAGTTGTACCATCAATCTTTCAGTTC
CACATATATATGATGTTTTTAGATAAATTGTTTATTATTTGAGTCTCATATTTTAGCACTAATGAGCTACCTAGTTTTAT
TAGTATTTTATATTTTATCAGTATAATTCAGATGGGAATATGTTGGTTAATATATCTCCCACAATTCAGTCTCAGATTTG
CATCACCTTGTATTTAGTTTACACGGTGCAATGTTGATTAGTTACATGCTTATTACTTGGTCATTGCATCAGCTTATTTA
TTTCAGCTTTATATTCAACTCAACATCTTAGATTTATCATGTTCAACTTATTAGATTAATGTGCATATCTCACATACTTG
GTACATTCAAAGTACTGACCGCATACTCTTTTATGTTATACTCTTCAATAATATAGATTCAAACGCTCAATGACCAGCTC
ACGGTACCATTTTGAATCATCTCAGCAGAAAAGTTTGGTAAATCCTCATCTTTCGAGGACAAGAACTGTTGTTATTTTTA
TATTAATCTTTTAGTTTCAATGACTAGAGTTAGTTGGGGGCCTTTTTCTGCAACCCATCTCAGTAGAAGCTTTCAGGTAG
TTAGACAATAGTTTCAGTTTTATGGTTTGTTCAACAAATTCAATTTTGACTATTCAGTTGGTTTGGATTTACCTCAGTTT
AGCTTCCGTGTCAGTTATCTTTAGCTATTGTTTATATGAATCTTAGTGTCATGTCAGATCATGACTTGATTTGAGATCAC
TTATAACTCTAAGTATCGTGTTATGAATAGTCTCAAATCGTGAGACCTCATGAGGTCTCTTTTCTGCAATTTTAATTTTC
AGTTAATGTCTTAAGGCGACTTCGTGAGGTCTCTTTTCTAGAGAAATTTAATTATTTTTAAAAAAAATAGGAGACCTCAT
AAGGTCTCATATTTGTCTTTTTTTTTTTTTTAATAATGGCGACCTCATGAGTCGTTATTAACTAATTAAATAAATTTAAT
GAAGTATAGGGAACTCATGAAGTTTCTTTTAGTAAAAATAAATAATGAAATAGCGACCTTATAATGTCTCTTTTTGTTAA
AAAAAATTAATAATAATAATAATAATAATAATAATATTTTTTTTATTATGATTATTAGTATTACTACTACTACCACTATT
ATTATTATTATTATTATTATTATTATTATTATTATTATTATTATTATTATTATTATTATTATTATTATTATTTATTTATT
TGTTTATCTATATATTTTAACAAAAAAAGACAACAAAAATGTGATATACCGACCTCATGAGATCTCTGATTAGAGACCGG
CCGCCAAGGTCTCTTTTTTAGGAAAAAAGACCTGATTACAAATTTCTAAGTGATGATTAGATATATATTCTTTACTTTGC
ATTTGTTAAGTAAAACATAGTGAAAATGCATAACTTATATTTTCTTTTATATAGTCATGTAATTTATATTCGTATTTATT
TTTGCATGACTTGGTATTTTTACGTTATGACTTATTAATTATCAATATTTATTTTATGCAATTTTACTATTTTTTTGGTT
GAGTATTTTAGTCCAATGTCGTCTTTACTCATCTTATATTTCTTTTTTGTTAGTTTGTTAATTATGATTCACCATAGATA
GTCATAACTCATATTATACGTGGATTAAAGACATATTTAAAGTGCAAGTCATATGTTTTATATGAAGGCTTTATCAAAAC
AAATACCCGAAAAAGTCTAGGTTTTGGAAAATCCAACTTTCATTTATTCGATTTAGTTTATAAATTTAAAAAATCGATAT
AATTGATTTGATTTTATATTTAAAAACGCAAAACAATCCAAATTATATACACCCTTACTTTTTATTCCTTTTTAGTAAGA
ACGTTAGAGATCAATTTGTAAGGAATGTGTACCTTCGGAATCAGAGTTACTGTGGTGCAATTTATGGTCTTCAACATCTT
TTTTGTGTTGAAAAAATTTGTATAGCAACATCAGATACTTCATTAACAAGATCCATGTTTTTTCTAATTTTTTTTTAATT
TTAAAGTAGGCATTGACAATAAATAATTTGTTATAACATGAAGTTAAACTTTACTATAAAAAACTGATAATTGTCTATAT
TTGTAATTATGATTTGATAAAACAGAAAAGTAACTAAATAACGTACTAAAATTAATGAAAATGAACTAAGACATTCTCCC
TTTTTACTGAACTTATGCTTATAATTGTATAACTCCATAGAAATTAAGTGGCATGATTTGTTGTTGTATTATGATACGAA
AAAATAAATTGTTGTCTCGCCTTTTTTCTTAAAATTTTTTATGTCAGAGCATTTTCGATCTTTTTTTTTTTGTTACTTTT
GAGCAAAAATTTAAGACCACCCAAAATAGGAGCATTGGAGTGAATGATAAATTTAACCAGTGTGGTGCAATTATGAATTC
CAATAATTATTTATAAGATAAAACCTAAATTTATTTCTTTTCACTGTATGAAAAAAACAATATTCTATAACTCGTGTTGT
TGAGCCACACGTCTTGATCACTTTCTCTACCTTGTACAGTTGTACTCATGGATAAATTATTATTTATTTAGTGAAGAAAA
TGAAGTTCAATTTCTCAAGTTTGACATCCTTTTGTTTGGCAATGTTGTCTGAGAGGACAAATTTTGACATCCATTTGTTT
CTTAGTTGAACATAAATTCTGGATTAATAACTTATCTTCCAATCCTAACTAACAATTTGGTATGCGTAGAATTTCTCAAA
TACTTGTAAAAAAACGAACATGGGTATCAAAGTTCTGAAAAATTGAATTGACAATAAAATACCAATTACACATTTTCCCC
TTGTATTTTCCCTTCAGTTCACAACACAGAACACCAAAAGGCGACATTTCCAATTTGGATGACAAAGATAAGTACAATAT
TGTTACTCCTTTGTAGTCCGAGGGCAAACAAAATAAACGTCTTCAGAGACAGAAAAAAATAATCAGCAAATGTCATTGCA
TGCTCCATAATTAGGTAGCAGCTACCTGTAGTTTCATCTTTTCAGGACTTCAGCATCCTGAAATGGAGGAGCTGGATATC
AATGCCATAACAGGTTTTACAGCGTCTCATCAGCTGGACCTCATCGAAAAAAATATAAAACTGACAAAAGCGCATTATTC
TTGGGGATCGGCATCAACCATGCATAAGATCCACATCCAAGCACCTACGCGTACACTTCAGAATCAATCTGCTCAATATT
TGGGAATATTTGTCTCAAAGTACTTACATAGTTTGGAGATTGTGCCTGCAACCATATTAGAACGCATTAGTGAGGTTATC
AGAGAAAGCCTTTACCTTTGTGATGTAAAAGATCTAATCGATCAAAAAAGATAGAGAAATCTCCTACGAGCATGAAATGT
AAGTTCAACCTATATCGACGTGCCAAAAAATATACCAAACACATTCCTAATATAACTTGATTCTGGAAAAAGAAAAAGAT
TTTCATGATCAAGTCTAGTCTTTAGACAAGTGAGGTAGCTAAAGTGGCCAGAGCATTTCATTTCCGACATAGAGGTCAAG
TCTCAGTTACTACCCTCTGTCAATCCATATTTCTAGGATGCCTTTACAAGGTAAGACCCAGTATCCTATCTTGTGGAGTC
CAGGATTGATGTATAAATTCTCAGACACGGAGCAAGGTCTCACATTCGCCTGGGTTTGGCCATCTACCAGAATGCAAAAG
CACTAGGAACCCAAGTCCAGCGGCTGAAATTTCCAAATGAACAGAGGGTTGGCACACAAATCAAATATAAAGCCCAGCTC
ATAGATAATGAATCCAGCTTTTCTATCCCGTTGTTCACCCTGCAATTAAAGACAAACCCTTTCCAGCCATCAGAGTTCAG
TCTTACCTTGTTTATCTCTGCCCTTGCAAAGTGTTTCTTTCTGAAATGTTGTGCCTCAAATTCATCAAGCAGGCAACCCA
GTGTTGCTTCCATAATTTTGGCTCCAATGCTCAGGATCCACATCTTTGAACTTTTTCCATTGCTTAGGCTTGCATCCTAT
GTTCAGATTTTATGTAATCTTTCATACCCTTTTAACATGTAGAGCTTTCCTCAGCTTGGAGTTTGACATGCCCTTACAAA
TTCTTAGCTTAGGTTTCAACACCCACAACTTCTTTGGTTTTAATTAGAGACTACATGCCAAATCTCCATTGTTTGTCTTC
AGGCTTGTTCCTTTTTTAAGTATTGAGCTTCTATACCTCAATGTCAAAATGCAAAGCTTTGTATGTTAATTGATAAAAGA
AAAGTCATCTCATGGGGATTTCACACTTCCATTCTCAACATATTGGGGTTTCAAAGGAGAATCTTATGTCCTCTATACTT
TGGGGTGATTAAAGTAGTTATATCACTCAACCAAGGATATCTCTAATTCGAAGAGAAATCATCACCAATTGGTGTGTTCA
TGAGTTGATATTGATGACTTGAATATTCTCTCATCTTTCAGTATCCTGTTTATGCGTAAAATCTAGAAGTTGACAACACT
TTTAAGGAGCTGGAGCCAAATAGATAAATTGTTGGAAGTCTAAAAGGAAATATATAGATAATTCACTCTGCATGACACTG
TACACTGTATAGAGCAGAAGACAGATCTGCTGGACTTTAACCAACCAAGGTACGACACAATTCAATGATGATTTTTGATA
AAGCAAGTTTAAGAATTAATGGATTGGCTTACATAGTGATGTACAGGCAGTATAAGGGGGAAGGGCCATTTTTTAAAGAC
TGAAATGTCTAAATATGAAAATACATCTGAATATTAAGATGTTGTATATAGATTTGAATACTGAACTATTAAGACAGTTT
GTTTTCAAAAAGACGGTTTGTTTTCTCAACATTTGAATGTTTATAATTTATCTTTTTAAAAAGTTACTCCGTTTGTCCCA
ATTTTTGTGGCACACTTACTTTTTTATTATGTCCCAAAAGAGTGACAATTTTCTATATTTAGAAACAATTTGATTTAAAA
TTTTCCATTTAATGAGATGATATATTTTCAAAAGTCATCAATTTTCTCTTAAACTCCGTGTTCAATAAAAACATGGCCAC
ATAGAGTGGTATGGAGGGAGTAATAAATATTTAAAAATTTAAATACAAATTTGAATATTATATTCTTAGGGGTTGTTTGG
TAGAGTATAAGAATAATGTAAAATATAGTGTATTAGTAATGCTTGTATTAGTAATGCTTGCATTAGTTATAATGAGATCT
TTCTTATGCAATGTTTGGTTTGGTAGTACTAAAAATATTATGCATTGCATAACTTTTTTTAAAAAGATATTTGTTTACAA
AAATACAAGCATAGTATTTTTTAGTGGAGAGTATTTTTGTAAACAAATATTTTTAGTGGAAAGGATGTGAAAAAGTTTTT
GAGGGTCAAATGTGTCTATCAATGCTAATGCATGCATTAGAACCCATTGCATTGCTAATGCATAAAAATTCATGGTATTA
GTAATACACTCTTCAATACACAATAGAGTGTATTACAAATACAAGCATTAGTAATGTATAAGTTAAAAAAGTGTACCAAA
CAAGGTACTAGTAATACACTAAGCTAATGCAAGCATTAGTTTCTCCAATACACTCAACCAAACGACCCCTTAAAATATTA
GGTAGTAAGGTGTAGTTTGGTGGTGGTATTTGGAGGTGGTGGCTAATACCAGTGGTTGTGCAGAAGGAGTGTTGATGGTA
ACGGTTGGGAGTGGCGGTGGCGGTGGTGACTGAGATGGTAGAGATGGTTGGTGGTACTAACAAGTGATGGTGGCAGTAGT
GTTGGTGGTTGGCAATTGACAATGTTAGTGGTAATTGGCAATGGAAATAGTTGTGATGGTGAAGTGGGTAGTGTTTGTGG
TCATGGTGATTGGCAGTGATGTTTGACAGTGTGATGGTTAGCAGTGATGTTTGACGGCGTGATGGTGGAGGTCGTTGGCA
GTAGTGGTGGTGGTGGTGGTTGTTTGTGATTGTGGGAGTGGTTGGTAATGGTGATTAACAATAATAGTTGTGGTGGTGGT
TGGATAGTGGTGACTGGTGGTAGTGGATAGAGTGATGGTGAAAGGTCACTTTCTTAAGAATCTTTAATTGAATAGCGGAT
AGCCTCTTAAGAGTTTTAAGACTTTGACCACGATTTGAATGACTCGGATCTATTAGACTCATTAAGTGGTTAAATCTTAG
AAAAAATAAAATGCACTTAAAGTTGACAATCTTTTGGATGATCTAACTCCATGAACAAGTTCTCTTTTTGATGATCTCTT
CCTCATTCAAAAATATTTGTTATAGTATAAGATTCAGCACAATGATTTAATTTAGAATAGCATTTTTCTCCCTCGCCCAG
TCGTAAATAATTGTTTAGGCTTCATTCTCTCAATTTGCTTTTTAGAGCTATGAGCTTCCTTGCAAGTATTTAGTCCGGTC
TGCCTTCAATGTCAAAGGAAGACCACCACATCTTTACTTTATGACTAAAACCTTACGTCTCCAACTAGAAATTTTCAAAT
TTGAAATATGATTTGGTTAACTCCCAGTTACCACAATTTTTTAAATAGAAGAGTGGGGTCAGAACTGATTTTGGATAGGA
TTTCTTGCTTAATATTTCTGAACATATCATCCCAATCCTCTAAAACAAGAAACCTATCAATTCTAGATAATATTTCCCTT
AAACCATGTGTAATTGCCCCTTTCGAGCTGTGGATCAACCAGCTCCATGTCATCAATAAAGTTTGAGAATTGTCATTTGT
CTGGTGCTTTTAGTGCAGTTCCTTGTTTTAGAGGAAAATCAAACTATGTTGTAATCACCATTCACCACCTAATACCCAAC
GTCCAATGAATAAACCCCTCACAGCCCCAATCTCCCACCATACTTCTTGTCTTTCTCTGTTACAGTTGGGAGAATAAATC
CTATCATATGTCTATTAAAATACTGAGTTTGAGACACAAATTTGTAGGTCATGGAATATGATCTGGTTGCAACTATCTCC
CCCATCCCATATTTTGGTATCCCACCACATTAGAATACTCCCTGGTTCCACTGCCTCCAATTGAGCATATTTGACTCCCC
TGCTTACTCATATATCTGCTTAATCTTTTCTCCAATGTCCTCTTATAATTTTATCCCCTGAAAATAAAAGAAACCAGCCT
TCCATTTAAGGACTAAGCTAGTTATCACCCTTCTCTTATCTTTGCAATTGAGCCCCCTTCCATGATATTATTTTGATCTT
CATTGATCCACGTTCTTCTTCTTGTTGAAATATTTGCCTCAACTTCCATCAGTGATTGGATCAATTTCCTTTGAGATGGG
GTCTGTAAGAGGACCTGGGACTCATTAATAATACTGGGCCTGAAGAGGACGTAGCCTCACTTATAGATTAGAGTTTTGGA
CCAGCGACCCAGCACTTTTAAAATAGTGATCCCTGATTGTTGACATGTGCATCATCCTTTTTATCTGGCTTGAATTTAAA
AATAGGTTTAAATATTTCAGATCCCACGTGTGTCTCTCTCTATATCACAGTTGTATCGCTTATCAAGGAATACAAATTCT
CGAACAAAAGACAAAGTTTGAACAGAATCTCATGAAAGGATAAAATCACTAATTGGAAGAGTGGCTCAGACCCATTTCAA
GACGAAGGATGTAAAATGCAGAAAACCCCCGAAAGAAGTTCGAGATGAAGGAAAAGATCTCCAGAAACTACAAATTCAAG
TACAAGCAAATAGACAACCTAAAAAAGAGTAAAACAATTGCTGCCAGTTTATACTACAAGTATGCGTTAAGGTTTAAAGA
CACATACACAGGGATTGCGCTCAAGGTAAATGGTTGTTAGCTTCTCTCTAGTACCGGTAACAGCTTCTTCCAGTCCTTCT
AATGATGCTATATTGTTGTCATTAAGCCACAAATCTTCTAGTCTGCAATAAGAAACAAAAAGTGAAGATGAAGATGATGA
CTAGTCCTGGCATTAGAGGAGTAATTCACACATTTGGAATTGCCAGGAAAAATTTCATACTTGGTCAAGTTCTCGATGTC
ATTAATTTCTGTAAGCTTATTTGCTGATACATCCAAGACCCGCAGGTTTACCAAGGTAGACAAACCTTCCATTTTCACAA
TACCATTGTGGCTCAAGTATAATTCTTCAAGGGCTACACATTCCTGCAGATTGAAAAACAACAAAATAACTCACTCTTAA
AATGAAGTCGTCTACAATGACAAAGCACAACTGTTAGATATCAGGACCTGAAACCCAATCATGGAAGTTAAACGGTTGCT
CTGCAGGCTAATCTTTTTAATGCATTTCAAACCGCACAAATTAACTGTTCGAATACGATTGCGTCCAAGCCAAAGCTCTT
GTAGATTTTTCAAATTTTCCAGAAGCTCCATAATCTGTATCCAGAAACAAAGCACTTCAAAGGTATCCACGGAGCCAGGG
AAGCTACATAGTATACTCACATTTACAAAAACTATTATGATAAAAAATTTACAAGTGTAAACTGTTGATAACTATATAAT
TTCTTTAGATGTCATCTTCAAGAGAAACTAACCCGTAATCTATTGGACCCAAGTTCGAGTATTTGCAGCTCGTGGAATTG
CTCAATCTCCTCCATCTTGGTGACTTCATTTTTAGACACATATAGTTCTCTGAGTGTACTGGAGACCTTGGACAATCCAC
TAAGTGATGATATCTCATTGAAAGAAACATCAAATACCAGAAGCTTCTTGAATATCACAACATCGGGAATTTTCTTCAGC
TGATTGTCCCTAAGCACTAGCTCCTGGAGAAGACAGTTCCACAGGCATGATTTCAGATAACTTTAACAAGCCTATTTCTG
TTGCATCTACGATCAGATTACCATACAAGAAGCAAACCAGTTGAAAGTTAAAGTCTGAAAATAAGTTGTTGTTACAAAGC
ATTTTTTAAGCTTAGGTACTTTCAAAGCTTTAAAAAACAAAATTAAAAGGACGAAAAACTGCCAAGTTGTCGCGCTACAC
ACTAGTATTCAACTTGCAGAGGTGAATCTGTTGAGCATCTCTGACTAACCAACACTATAACATCACTAAAAATGTCAAAG
AACTTATATTTTCCCTCTCCTAAGAAATAGAAACTAAGATCATTTTGTAAAGCAACTTAGACTGAAGAACAGAAGAAAAC
GACCCTTCTATAAGAGATTCAATTCTCTGCCCACATTCCCTCCCATCCTCCGAATTGGAGTGTGAAATTAGGTGGGGGAA
AAAAACATGACTCAACATACATAAAATTCCAAGATGCACCTAGCAAAGCCCCTCCAACCATGATGGCGATACTAGAAAAT
GTCTGTTAGAGAGAGAAATGCTCTCAGGCACATTAACCGAGGTTAGAGAAAGACCTTTTCCTTTCTGGCTGAAACCTGGT
TTCCCAGTGTCCTTTTTAGAGAATGCAAAGTTTCAGAGCAACATGGGGGAGAACATAGTCTATTCTGCAGCTGGATTCAA
GTTATATGATATCACGAGAACCAAATCAAGGACGGATGTATGGTTTGACTTGGTGGAAAGAAGCAGGAGTCTCATGCGTA
GAACCACGTTTAGCAAGAAAACCATGGAATGGTTATGTTTTGCATTGCAGGAAGCATCAAAGGACAAAGAAAAGCACATG
AGAAGATGGAAGCTTAAGGAACAACAGGTTTAGCAGATTTATAAGCATTGTGACAGCCCAAAGAGAACATACGACAGCAA
AAACAACATACCCTGTGTACAAGGAGAAAACATATCAGTCATTATTATCTAGAGGTTACAATTGATATTGGATGGAGGGA
TATTGCTATTAAGATCGACAGATCTACTAATGAAGATACAGGGTCATTGATTACAAACATCCCAAGGAAGTATTAACAAA
ATCGTTGTGATTGACGGAATCGGAAACTGTGAGACTGATCTGCTTGGTAGATGCAAGGTGGGCTTTTTCAACACAATGGA
TGGAAAGCCAACCTTAGCGGACGTTCGAAGATGGTCTGTAAGCACATGGAAGAACGCCTTTGCCGTGAATACATATGATA
AGGGGAACAATTTTTTCCTCTTCGGATTCCCAACAAAACACATGGCTGAACATGTTCTACAAGGAGAATGGAGGTGGAAG
AAAGAAAAAATCCCTCTGGAGTGGTGGCATCTGTCTTTTGGGTGTTGCTCAGATAGACAGGAAAGACGATATGTGGATTT
GATCCATGAGTTTACCTCTGCATTTCAACAACATACCCAATGTAATGCCACATGTAGGGTCTGAGGAGGGTGGTATGTGC
ATTGTACGCAGTTTTACACCTACTTTATGGATGAAAACAATATTCAAAACTGTCGGGGATCACTATGGTGGATGGTTGGA
AACATAGGAAACGTTTCAAAAACAAAAGAATCACTTGAAATGGGCAAGATAAAAGAGAAGAGTTGATGGGAAGAGTGTCT
CAATGAGGTGACAATTGAAGTGAAAAGGCAAAGTTTCATCATACCAATTTGGTTGTGAATTTTGTAATAGCCGGAGAAGA
ATCACTGTCAAGCTTGGAGGATTGTGGGTACTTGAGAGAAACAATGAAACTACTAGGTCAAACAGCTGTAATATAAAGAT
GGGCTATCACGTGGGTCTTGACGGGTGTAAACAGACCAGCAACTCTCTTTTGCGTAAAGAGACGCATGAACGTAAGGGGG
CAGATAGGTGCTCGTCTTTTTATTGGGCTGACCTAGGATACTTCATTTAATAACAGGGAAGTTTCTGATTCCGGTCCAGA
TTTACTCAAGACACTATAAAATCTAGTATCTGTGATGCATGTGACAAATATGACCGTATAACGGATGAAATAGAGGCTAA
CATGCAGAACAATGAAAGAGAATTTGGAAACATGGAAATTCAAGACAACTGGAAGAAGACCTACAATTTCAGAACTCGAA
AGAGTTGGATATACATGAAGATGTTGATAATTAAGAAGCTGGTATGACAAATATTGAAGGGGAGACCCCAAATCTAGATA
TCCTTGTGAACAGAGGGGACATGCAAATGATTGAAACAAAAATCTTGGGAATATGGACAGTAGAAGAAACTGAACCTCTG
AAGATACAAACAATGTAGGGGGGAATTGAAGGGGAACTGGATGTGTCACTTTGGGTATACCTGAATGTGATAAAACTCGG
CAAATAATTTGCGGTCAACTTTCAGGGGAGTGAAGAGGAGGCAATGGCTCACTCTTATTAAAATAGACAGTTGCAGACAA
GCAAATAGACAATAAGAAGCTTAGCAGCTTGATACCGTATAGTTATTGCAATTTTGAATATCACCCTTGTTCCTGTACAA
CAGGATCACTATACTGCATCTCTACTCTTCGGGCATTTTTGACGTCCTAAAGATAACGTTAAACAACTCAGTTAGCCACT
CCATACATCCTTTTTCTGCGTTTTCCAAAATTCCACCGGGATCTCGTCTGGCCCAATGGCCCTTCCCCATCTCATCTTAC
AAATAACCTCCTTCACCCCATCAAACGTTATACCCTACAGTACCAAAAAACTTGCCAACTCTCAGAGTGCTCTAAATCGC
CGCACAACATTCTTGTCCCCCTCTTCATTCAAGAGTTCATGGAAGTATGCTTGTCATCTTAGTCTAATGTGTGCCTTTTC
CATCAATACTTTACCTTCCTTATCTTTGATACACTTTACTTGGTCCTTGTCTCGAGCAGTGTTGTTAAAAACGCTGAAGC
GCTCGCTTTAAGCGAGAAGCAAAGCGAGGCGACAGAGTTGCGCTTTAATGCCTTGAAGTGAGGCGATAATAAAAAAGTGT
CCGCTTCTGTCCCAAAAGCGAGAAGCACACTTTTTATAAAAGCGAGAAAAACCTCGCTTAAATGAGATAAGCGCTAATTA
GGGTTTTTTTTTAATGTCTGTAAATATACTTGCGCACATCTTTCCAATTATTTTCCCTCCTTGGTCAACTGTTGCGACTG
CTGCTACAGGTTAGTTCTCTTCACTTCTTCTCTTCCTGTTTCTCTACAGTACTGCATATGTTTCTCTTCTTCTCTGGTAA
CTAGGATTTTTTTTACTTCAATTTTCTGTTTGTAATGCTACTCAAGTAGTGTTACTCTGTTCTTTTTTCTTCTGATTTGA
GGTTCTAAGTTACTGCTCTGTTGCTCTGTTCGTAATGTGTATGTTCTGTTGTTTTCTTTTTTTGTTTTGCTGGCTACTGC
TATGTTCTTTCTCTATATGTTATGATTTATCAGGATTATTGACTATCTATTTACTTTTTAATCTAAGAATATGCAACCTC
TATTCAGTTCTTGATTATTTATCTATACATATTTAATATTTTTTATTTTAATACTAAATACTGCTTTTTTTGAAAAAGTG
TGTGCTTCATTTCACACTTCTCGCTTCTGTGAAGCGAGCCCTCGTCGCTCTTTTAAGCTTCTCACTTCCCAAAACACTGG
TCTCGAGCCCTCCTCTCTCTCACCTTGGTGAGCATATACAACTTCTTATCCCCCACCTTTATCCTGAAGTTCCTCGTACA
AGCATTTAAATGCTACCGCTGTAACAACTAACTTCGTTTCCTTCTTTGTCGCCATATACCTCACCCTACTTACCCTCATT
TCCTCCTCGTATTTGCTCTCCACCAACTCCATATAAGCAGCCTTCGTGGCTTTCACTTTCCCTTAGACTGTTCCATCCAC
CACCAATCCCCCTCCAACATTACCCCTCGAGACTCTCAACACCTCTCTAGCTACTTCATTAATGCAATTAGATGTCCTAT
CCCCCATACTACTAGCATCCCCACTACTCCCTCATCTCCTAAGATTTGGCAATTAACAAGTCACACCACTTGATTCTTAA
TAGGTACACAAGGCTCTCTTCCTCTTAATCACTAAATCCATTGCCAAAAGCTTATGTTGGATAATAAGATACTCACTCGA
GATAACCTTGCAACCTTGCAGTCCTTACATAAACTTCTATCACACATTCTAAGGAGTAAGTAATCTATGTGAGTCTTAGC
CACTGTACTCCGTAAGATCACATGTGATCAGTGGCCAAGACTCATATAAATTACTTACTCCATAGAACATGTGATATTAA
GTACTGTAAGGCTACTCGAGTGAGCATCTTATATAAGCTCTTTCCAATGGATTTTGAGATTAAGAGGAAGAGGAAGTTAA
GGGTCTTTTATGACCTATCGAGGATGTAGGAATTGGAAATAAGGACACCATGTTGGTGGGGAAACAAATCCCGGACATTA
TCTAAATGCAAAGGACGAGTACAATTTTCTAGTTTGTCATCTCTCTTTCCACTTTCTCTATGGCTCCTAATCATCCATCA
ATATAATAACAATCGACACCCAAAGACTTAGCCCAATAAGTAGTTATAGGGAACTAAGTGCATCCTTGATACAAAGGACT
TTGTTGAAGGATGCATAACCACTGTTAGACTAGCAAGGATAGAGGCTATGGAAACCAATAAGTTAATAAAGAACAACAAG
GGTCACATGAAGTACAAGCTTTACGAGGGCCACTGAGAACAGGATGTCAGGGAGCTCCTCAATAGGGAGGGAGGAAAACA
AGAAGGGAGCAAGTGGGAAATCTTTCACAAAATAAATTCACACATAGAGTTGATAGGAATTGGAGAGAAAAGGGAGGTAC
AAAATAACATTTTGGATACTAAAGCTCCAAAAAAATGTCTTTTGACTTGGTGCACTGTGCATGATGCAATTTTTAACAGT
AGATAATTTATGGCGACAGCGAATAGTTACAAGTTAGTGATTTCTATGCAGGCACGGGAAGGATATAAATCATACATCAC
TATATTAAAATTTTACTGCTATATTAGGTGATTTCTTTATTTAACATATCACGATGTTCTTAAGAATTATTTTTTTTATG
ACAAGGGAAACTCGCAGCCACTATCCTTTGGGTGCGCATAGGATAAAACCCTCACTCCTATGCAATAGCTCGCAAACCAC
ACAAGAGAGGTAACCCGCACTAGGCTCGCCCTTGCTTTCGCTGGCAAGGGGTTTCGAACTTGAGACCTCCAACATGGAAG
TCCCAAGCTCAAACAACTGGGCCACCCCGAAGGGTAGTGTTCTTAAGAATATTGACAAGCTAGAGGTTATAGAAAATTTG
AAGGTAAAGTAAGGTAACTTAGAGAATGACACCAATGTGCGTCCATAAGTTTGTTTTTATTTCATTATACCTTTGGCATA
AGAAGAGAATCTATTTTGTATAGAGAATTGGGTTAACCTGATAAATATGCGGTCGAGCAACACAAACATTATGAACATAT
TTTTCAAGTAGACTTGGTAGTCCATTAAAGGAATACTTCTGGCTTATCAAAAATAATAAAAACAAACCCTAAAATTGTAA
TCTTTCAATCATGGCTCAGTAAGGTTTATCAATGTTATCCAAAAGAAGCCTACACTACTTAAATATAATTTAGGTTAGAT
AGTCAATTGCAGTATCACTGAATTGCATTAAATATTAATCAGTGTTGTAACCATACTGATAAGGTTAGACAAGAAACTAC
CATTGTTTCAGTATTTTATCTGGATCAATGAGTATGCAGTTATAACGCATACAAATATACTGAAAATTTTATCTAATTTA
ATGCTTCAGTAAAAAAGTTTCACTATTTCTATTTGAAGATCATCGTTATCATTGGAAGAAAAATATTATCCAAATGCACA
TCCATTCAATCAACATAAAATTTTAATGGTGTAATTAATATGAAAGTAATCCCCTTAAAGAGTAATCAAAATCTTTAAAA
AAAAATCTTATGGTACATCAATATTATGAACCAATTAAAGCCTACATCACTTCCAATTACATAGTAGGTTAGATAGAAAG
TTGCGGTCTGTGTTGCTCGGACTCTGCAAAAATGTTGCCGCACCCATGTCGGGTCCTCCAAAATGCCCTGTTTTTGAAGA
CTGAGCAACATAGGTTGTGGAATCATTGAATTCACAAACCAAAGTGCAAGCTAGGCTAGTACTACCAACCATTCAGATAG
CCAAAGATTCATCATTGTCTCTTTCTAAGCAGTTTTAGCTCATGAGGATATGCTCATAAGGTTATCTTTTTCTACATAAA
CCTATCAATCAGTCAACTAACTCTCAATTCCAACTCAATTGAGGTCTACTGTATAAATCCTCTACATCGAATCCTCTATT
CAGGTGTATTTATTTTTATACTAACTGATTTTCTACAAAACTCGCTCTTATCCCTACATAGGCATTCAAGTCAAAACCAA
AATAAATGGACTCCGGCAAACACCAGCCTTAATATAGGTGAAACAACAATCGTCAGTTTCCATTGTATTCTATTCTTAAC
TAAATTTGAATGAAGTTGGGAGAAACAATAGGCCTTTTTGATACAATATTTCTTCATGTGATTTGAGGTGTACATTTTGC
TCTTTTATCATGGGCATCTGTGGAACAATTCTACCAAAATTTAAAATCCACTTGTAATTTAAAGGTAATCTTCATTCTAA
CCGCCAAAATCCAAGATTTCTTGAGCAACTAAATGCTGCCAACAAAATCAATAAATGAACTAGACCTCTGTCCAAATTAG
TTCTGTTTAGGGCTATTCAGGTTCATTTTCAATCCACTGTGTGTGCCGTGTGGTATATGATATTTATTTTGATGTTCAAA
ATTTGTTTCATCAGTTAAATACTGCAATCCAATTTGCAAATCAACAAGTATTATGGTAATGAATCCGCAAGTTGACATGT
ACAGTGAATAATACATACCTCGAGGTGAGAAATGAGTTGCCAAGAGGAAAGAGGCTCAACGGCGGCATCGGTTATGAGGT
TCTGACGAAGAGAGAGTTTCTTGAGGTTAGGGAGTTGGCCAATACGGGGGTCTAAAGCAGACAAACGATTCGTTGTCAAG
TCTAACTCGGTGAGACTTGGAGGAAGCTCCACTGAGTCCAGATCGTGAAGCTGGAAACTCGTAAGATCAAGGACCGTTGC
TGATTCCGACATTGGATCGCTACTAGGTTTTTCATCGGAGTTGTCACTTTGATTTTCCATTAACGGGGTTTGTTATTTTC
TCCGTAAACGGCTGCCGCACCTCCACCTCTTCCTTATGCCTTTCCTCTTCCTTTATTTCCTGCCTTCCTTCAAGTTTTTC
CTACTTAAACTAAGCCCCAAACTTAAAATATCATTCAAGAAAACATTTTTTAAATATTTAAAATTGAACATTTTTCATCC
TTCTATTAGATATCGTTAAAAAATTATGAGATCCTACAAAAACATGAGCATTTCACGTGACTATCAACAAAAGTCTTCAT
GCATAATTTCATTACCTGCTATAAGAAGTTCTGAAAAAAAATATTAAAAATCTTAGACATTATTTCTTATTAAAATAAAA
AATGTTTGGAACGTGTGTGGATACATATCTGCTCCTTTTCTTATTTAGTAACAAAAAGAAGCTAGAGCTTAATTATCTTC
ACATTTTTCATAGCAAACTGTATTTAAATCAATAAAATTTTGGGTCAATCTGAAATTGAAGTGATCAAAATATTGTTTAT
GTCTCGCATTTGAGTTTCATTCTATATTATTAGAAGCAGAAGTCTCCAACAAACGTCGCTTCTAGCATATTCAATTGAGA
AGAAACATATTTCAATTAATAATATTTTTAATATCAAATTACATAAAAGAAAATGAAAAAAAAAACTGTCAAATTAAAAG
ATCTTGCATAATGCTAAACTCAATTATCGAACAAGTTCATGATAGTACTTTTGGCGTATCTAAGAATAATAATTACGAAT
GGATGACTTGATTTGTGGGATCAGTTAGTTTTCTGATAAATTCAAGTAGAAGGATGAAAATTGTTCACTTTTAAATATTT
GAAGGATTTTTTCTGCTAAAAATAATACTTTAAGGATGTAGTTTAAGTTTGGGTATAGTTTAAGGATGATTTTGGTCAAT
ATAGTAAAAGTAAATTACTACTTACCCTATTTCTTTTTCTTTCTTTTGGGTATAAAAATGGAAAAGAAACTAAAATATAC
TTAAACTATTTGAATTGATACAAAATTACCATTTGTCTATTTTTCAGCTTTCATACCTATGATGTCAACCTTTTGGCTCA
AACGTACTCTTATTTTCTAACGGGTTGCACTCATAAGGTGGATGAGAGGACAATATTGTATCAAATCTCATAGTTTAAGA
ATATTTTAGGCACTTATCCATTAAAATAATTTAAAATCACTTAATATATGTGCTCATATGATTAACCTAATTTCGAGTTT
CATAGTAAAATCACTTCATCCCCCCTACTTACTCTCTCTTTTACTTTTTCTTTTCTTTTTGGATCGTGACCATTATTTTA
AATTTAAATTTTTTAAAACTTATGACAAAACAATGGAGAAAAAAGAAGGAAAATAACGAGGAAATTTATATAGAAATAAT
TGGTTTAATAAAAGATAATTTAATAACATTTTTTTCTTTTGTGTGTATCCAAATTTAAAATAAACAAATAAAAATAATTT
TTCTCCTCTCCCTAACCTACCCCACCATAGTAATAATATAAATTAAAAGAATACGAACATGTAAGTTCATTTAAAGTTTA
AATCTCTGACTTTCTAATGAATAAGAGATGAAAAAAGAAATAAAAGAGAAAATGAATAAGACAATTGAATAATTAATAGA
AAATTTCATATTAATAGAAAAATATTTTCTTATATGGACATTCATATGCAGATTTTAGATAGATCCCAAGCTATGAGTTA
GGCTATAATTATAAATACGGTATTGATTTGAAATAGGTCAATAGAAAGATATTATGAAATTAATCATTTTTTGAATGTTA
CTTTCAAGTGTATCGTGTCAAAATATCAATTATATGAGATTATTATTATTTATTTGAGAAGGGTTTAAATTTGCACCAAT
CAGATTAGGCAACATAATAAATAAATATTTAATTATTTAACTTTAGGAAAGCCACTAATAATAAGGGCAAATATGAGCCG
GATGGTTAATATCGAGGGTATTTCTGAACCAAAAGGTTGACGTAAGAGGTATTTGGGGTCGAAAGGTGGATGGAGGGTAG
TTTTGTACCAATTCAAATAGTCGAGGGGATAGTTGAGGACATTTTAGGCCATTTTTCGTTAAAAAAAAATATGTAAAGAT
TGTTGCTAATCACTTGAAGATTTGGTGGTGTTGTATGAAAAGGGACATAGTAGATTTTGTATTTTAGTATTTGAATTGTC
ACCAAGTGAAATATGAATACCAAAAGTTTGGAGGTGTGACGACTCAAACAATGCCCATATCAGAGTGGATGCGGCAGTGG
ATTGCTATGGACTTTGTGGTAAAGTTTCCACGTATCTTGGGTAAGTTTGATGTTAAATGGGTCATTATGGATCGATTGAC
TAAATTTGCACATGTCATACTGGTTCAAACTAGTAATTCAGAGAAGTTAGCCAACACCAACATTCGAGAGATAGTTCGCT
TGCATGGGGTGTTCAGTTCTATTATTTAAAATCGAGGCACACAACTTACATCTTATCTTTGGTGGTTTATGCAGAAGGAG
TTGGATACTCAGGTGAATCTTTATCACGTCTCGAGCTTATACCTTGGACAAGGCCAGCACTCACAACTATTATTGGTCAC
AAGCGAACTTTTGGTCTAGCTTACTAGTAAATTGAAGACTGGACAAATATGCAAAAGGTGTACATGCAACTGTAGTAGAA
AATCACTTCAATAACTTATAGGTAATAAATCTTAAATAAGAGATGTTGATAAAATAATTGATAATAAGACTTAATTGGCT
CGTCTATAAAGCCTTTAACATCACTACAACAAAATTTGATTATCAAGCACAAATGATTTCGTCACTTATAACTCATATTT
CGTCACCAAAGATCTTGTGTGAAGAAAAAATTTTCGTCAATCAGTCCACATTGAACGTGGTTCACTAAAAGTATACATAA
ACGATTTAGGGCATCGTCACTAAAAAGGTTATATTAACTACAAAAAGAAAAATTGTCTCTAAGTGCATTAATATTTGTGA
CAAATTTATTTGTCACAAAAAGTGTAATTTTTTTGTAGTTAATTCTATGATTTTGTCACTAAAAAAAGTATTAATATTAT
CAATAAAAATACATTCACTAATTATTTAGTTCAATAAGTGATGACATCAACTATCTCTAAAGCTATATATATTTCGAAGT
TGAAGAAATGTAATTTTATCACTAATGATTGCTTTTTATATACCAAAAATTGTTTCGTCCTAAAATGTATAAATCATCGA
CAATATTATCATTATAAAAAAAGTTGATAATTTTGTAGTGAAATCTATCATCTTGTCACTAACAGTATTTTTTTACCGAC
AAGATATAACTATTACTATAAATTATCATGATTAGTTACAATATATATTGTCACTAAATGTAGTCAACTTGTGATGAACT
AATTTATTTTGTGATAATAATATTTGTCTTGAAATATTTAATCTAGTCGTTGCTAAAAGTTATCTTTGATGATAAAAAAA
TTGTCAGTAATTCACAAATATTTGAGGACATTTAATTATGTCATATATTGATATTATTTTTAAAATTAGTCGTATAAAAA
ATAATAAAATATGTCATATAATAATAAAATTCATCCATAATCATACAATTAAAAATAACAAAAATTTGATGACGTTCAAA
TTTGTAAATGGTAATAATTCACTAGTTTTTCGTTAATTTGATAATTTAAAAATGGTGACAAATTTTCTCATATTTTACAA
GATAAATTAATTCAGAAATATAAAAAATTTACAAGGAAAAGTCTCAGTCGCTATAAGTTACATGAAAATATATTAATTTG
ACTTCTTGACAAGCATTAAATTTATTTTTTAAACTTAGCACACATCACATAATAATATAAATTGAACATAACAGAATAAA
CATTAAAGATAATAACTAAAAGCATCACTCATGATTGTATAAACTAGAACTAAAATAATATTGAGTTAATATCTCATTAC
AATTTTTTTTGTATTATGCTAAATTGCTAATGAAAAAATATAAATGCTAGTCATAAATAAAAAAATATAAAACAATATTA
CTCTTCATATGCTGATGTAGGCCACTTATCTAATAAAGTACTATGCCTAGCCTTTCAATAGCACCCAGACTAGAGAGGAT
GCTCAGGCCTAGGCAGGGGGACTGGGTGTTCGAGACCCACAAGCACATTATGCTATTGTAGCTCCTCGTACAATTGTTCA
GCACGTTGTGACTTTTGCTCCTGGTTCCTGGGCCATCTATGACTTCTGAGGAGCAGAAGATGTTGGGAAAGTTTATTAGA
TTGGGTCCCTCTAGGTTCATCAGTGTTGTAGGAGAGGAGGTCCACGAGTTTTTAGTCGGTTGTTAGGAGAGGTTGCATAA
CCTCGGGTTGGTGTAGTCCAACGGGGTTGATTTCTTAGAGAGTATGTACCTCGTAGCCTGAGGAAGCAGTTGCGGGATCA
ATTCAAAGACCTAACTATGGGATCACTGTCAGTTGTAAAGTATAAGGCAGTTCCATGAGTTGGTGATACATCCAACTATG
CACATGTCGATAGAGCTGTTGATATCCCGAAGACGCAACGTCGCGGTGACTCACAAAATTAATTAAATTTTAAAAGAATA
AAAGAATTTTAAAAGGAGTCGTCACCTAATTTTAGGACAACTAGGAAAACGATTAATTAATTAACTTAAAATAATGTTTA
CGAAACCAATGAATTCTAGGTAAGAGTTCAAGTTATTTCGAAGGAAAGGTATTAGGCATTCTTTGAAATCCACAACTATG
GGTACCGACTGTATTCATTTTTTCAAATTGAGGAGGAGATAAAAATAATGTACAAATATAATAAACATGTGATAAATAAT
AAAACAATAATATAAGAAACGTCATAAGGTTTGCCTAATGTAAATAATATACACAATAATGAATAAAAAATATAATTCGA
ACTCCATCCGAATAGCTTCAATTGGAAGCAACTCTAGGTACCTGTAAATACACTTAGTAAAAGTGTTAGTAATAAATAAA
TATGAATAAAAATGAATGAATCAAATAATAACTTTAAAAAAAAAAAATCGTCTTATGAACATGGGAGACCTTGGAAATCG
ACAGTTGTTTCTTTATCGGCCAAATTTAACATACAAAGAATGTAAACATAAACTAAATTTTCATCTTTAAAAATGGGGAG
ACCTCTAAAATCGAAGAAGAAATTTTTTCATTGGCCAATTTTAATTTTAACATATAACATATAATAAAACTTAAACTAAA
TTTCCGCCTTTTAAAATGGAGAGACCTCAAAAACCAATGGACAAATTTTTTCATTGGCCAATTTCAACTTGTTTATTAAC
AATTCAATAAAATGAATAAGTATTAAAATGACCTAAAACAATCCAAGAAATACACAAGAACCTAGAAACAACAACAATAC
ATAAAAGGAAATAATCTTCTAATATGCTAATCCATGTCAGACCCATCAAAAAGCGCAAAACATTAATAACTTGTCGATCA
AATTAATAACATTAAATGTAACCAACATAATTGAGAATGATAATTTGAATTAAGCTAAAACTCAACATGAACTTCACCAA
AATGTTACAAGAAAACAAGGAAAATAATCAAATATATTTATCAATCAGACTAATCAACAATGGAATGTAATCTGCAAATA
GAGAAAGAAAACAGAGCTATAATAGTAAAATAAAATGGACATAATACTTAAGATATGAATACATATGAACCAAACTAACT
AGAGATTTTGAATTAAGGGTGACATTAAGGTGTCAAAATTAAATGGCGGTGACATAAGTTTTAATTATTGAATGTAGGTG
ACAATTATGTAATTAAGGATTAAAGATTTATGAGGTATTTGTGGGAGTTGCCCTCAAGTTTTTAAATTGACAGTTTGGTC
CATTTTATTAAATGAGGGGTAAAAAGGTAAAACCTAATTTAACCAAATTTGGTGGGAACCAAAAATGGAGGGAAGCAGCA
AACCAAAAAGGGAAATAAAAGCTTTCCCCCGCCTCCCTGCCGAATTCCTCTTCTTCTACCTCCTCCTCCTCCTCCTCCTC
TTTGCCCTCCTCTTCCTCCTCCTCCTCCTTCTTGCTTGCTTTCTTCCCGTTCTCTTCATCTTTTTCTTCTTCTTGTTCGT
ACATTGTTGGTCTTGGCTGCTATTCCTTGTGCTTCTTCTTATCTTCTTCTTGAATCAGATTTAGCTAATCATTGGACCAG
ATTTCGTTCGGTATCAATTGACATTACTTCATAAGTGATTGTGTTCACACACCATTATTTGATACGTAAGATTAATAGTT
CTTAGAATCATTCATCATCATCTGGGTATACCTGCAATTTTTTCAATAATTTGCATCCGCATTTTCAACAGATGGTTATA
GTTGTTGCAACAGTTGATTCGTGTTGAATATTTGGTCGGGCTGATTCTTTAGGAGTCCCATTGTTCCAAATATTCTATTC
ATCCCGGTGTTGCGAAGATGTATCGTTATATGAGACAACACTATTAGTGATTTGTGACATTGTTTTATAGAAAAACAAGA
TAAAGATACAGTTCGACACCTATCATTTACTTGAGTTACTTTCTCATCCGTTCACTTAACTAATAATATTAATCTCAAAG
CAAGTGATTTTATTTTGTAATAAAAAGGTCATTGTACTATTATTACTTCACCTATAGAGCAACTTACTATTGTCATTTCA
AATTCAAAGTCACTCAACTAATGCATACGATATTTCTAATAGATATGGCTTGCGTAGAATTTTTTGAATGAGTCATTCCA
ATAAAAAAAAGAAGGTCAATTTAATGGTCAACTAAAATCAATACCTTTATATTTCTTTAATAATTAAAAATATTTTCTAG
TTTTTTCTCTTTACTCTTATTTTATATTTAGACTACGACAATTGACAACTATAGTAAAATCATATAAAAAATTAGATAGA
AATAAATGAGCAAAATAGAAGTACCATTATGATAACAGCAAAATTCTAAAACTTCATTTTTGAATGGCTATTAAAAGTAC
TAATGTGAAGTTTCATTTTTCAAACCCTAGAAAATCTACACATATCCTTGACATTCTTCAACAGCCATTTTCAATCCAAA
CAAACTGTTGGAGTAAGCAGTTGGTTCCGTAGTTTTAGAATTCTGCTGATCCCAAGTACTCCATCTCCTCCATCATTGCA
TATAGCCTATAGGAATGACTAATTCTTCTAACACTAAAAACTAAAAAGTATTATCTGTAGAGTCTTTCTACAACAGTTGT
TCCCTGATTTACAAAAGTGGATGAGTAGATAGCAAAAGTAAGCAAAGTTGTATAAATGTACTTACTACCTATTCCATGGT
GAATATACAAATTATAAAACATTATACAATTCTATCACACACATTCTCAAGTAACTTCAGATACAGATTAAACCATAGTG
TCGAACATTATTCACCCTTATAATATGTGCAACAAATGTTGCGGTGCCATTTGTATTTTACCAGTTACCAAGAATCTCAT
TTGTAAGAATTTCTATCAGCATGAGTGTCTTTGTAACGCTGGAGCAAGTAGGTCTCGCATTTGATTGGAGGATACCTGAT
AGAGCAGCAACAACTTCAGTAAGCAATAATACTGAGGACATAAAGGATTTCTAACTCATGTTTTTTAAAAACCAATGAAA
TATGTTTTCAAAATACATGTTAGAAACTTCATCAGATGTAATTTCCCAAAAAATGTATGACCAAACAATAGCTTAGTTTT
GTGCCACATGTAGGAATATATTACTTGCCTCAGTGGGTTGACTTTTGATTGGCAGGTTGGCAAGCATTCAACAAGACAGT
CGTGACTTGGCTCCACAAAATATGCAATCTGCACAACATGAAGAAGAGTGACAAATAATTTGTTCTCCCATTTCCATAAG
AGCTAATTTGCTATTCATTGATGCCTCCAGTTAGAACAAGTAAATGCAGCTCTCTAAATCACTATACTCTAATAAATATG
TTAAAAAAAAACCTAATCATCTCAGAAAGTGATCGACCAACATTTAATAGATGTACTACAAAACCAAACATGCAAAAATC
GTTGTATATGACATAGAAATCTTCTTTCTTTTGGACAAGTTATATCATATATCATATATATATAGTGATCATATTTTATT
GACAAATCTCCTTCCATTCACTTACATAATTAGAAAAATGTATTATATTATAACATTCTAAAGACATTTCTTTCCAGACT
CTTCTAAAAGGTTTGATAGTAAAATTGACGTCATTTATAATATTTCAATATGAAAGCATCCAAAAACCATTCAAGGGCTT
ACAGAAAATCTTTCTTGACCATTTCCAAGGACCCGATGCAGTGTTGACCTGAACAGAAGAGCAAAAAGTTAGCTGACAAG
AAAAAAGGTACGATTAGCATGATTTTTAGAAACGAAGGATCTTAGTGATATTAGAAAAGATCGCCAAAGAATTTGGGGAC
GGGGGATTATATAGTACTTTTAGAAAAAAGATAGTGAAACCAATATTGCCATGTACTTAAATTGTCAACATGCACAACCA
TCATATATTACCTGAAAATACCATTGCTCCAGCGCTCAAGCATATCACCAAGATTCACTACAAAAGCACTGTAAGTAGAA
TGTCAATCACAATATCCCCGTACTTTCTTCTGTAAACTAATTTGTCCATCAGATAATAGAGGGCAGAAACTGCTATTTCA
CTTTGTAGATGATTTAGACTTAACTTTTACATTGTTAACAAAAGGCATGCTGTCTTTGTTGGATACTGCAGGAGAAGACA
TGATTCTAAGCAATATCAAACCTTACAAGTTATAGCTTGTGATTTACTTACAAATTAGAGAATAGAACTAAGAAACTTAT
TATGTCTCACCCTCTCAATGGTGGCACATACTCCCAAATCTGAGGCTCTGCATCCTTATCCTTGCATATCTGAAACAGAT
TTAAGAGTTCATGCTCCACATCAACAACGAATAAATATATCTAGAAAATTCAAACTACTTTGATGATGTACCTGAAGGCC
AGAGACATCATCTGTGGCCAAAAGAGTTATCAGACCATAGTCAGAATGTGCACCAGCTCCAAAAATTCCATTTGATGGAT
CAGAAAGTTTGCCTAGTTGGACATGAAATCAAAATATCAGTTCACTTCAAATAGAAAAGCATGATGGCTCTAGTGATATT
TCCCCATCTTCACCTTCATAATGCAGTAGGCGCAAAGTAGCAATTGGTCTGCCAAGAAACTCTGGCCGATCAAAAAAGTC
AACATCAAGATCAAGTGCAAGGGCTATGAGCCTTGATACTGCTTTTGTCACCTCACTGATGCAGGTCAAAGAAAGGAAGC
AAATGATAGAAAAATGAGAAATGTGGGGGAGGAAACAAACTTGAAGATCTAATGCAATATGCTCATTAACAAGATAATGA
AAACTTAGAGAGTATAAAGAATATGATTGGAAGACAGTAACTCACAGTGCCTCTTGATGGTACTTCTCCATAGTTTCCTT
CCATCCAGGCAAGGTACCTTACAGAATACTAACCAATTTAACTTTTATATGCTTCATAAAATAACGATGTTTGGGAAGGT
CATTGTGTATTCCTCCGGTAAATGACTAGAAACCCCTCGAAAGTTACCTGCAGTAGGCCACACATTTGACCCATAAAATG
GTCTCTGAGATTCAGGATCATCTTCGGGTATTTCAACACCAATGTAATATCCCTCCTTATAGTCACCTAAGGCCCATCAA
AAAGCAGCCAACTAAATGAAAAAGTAGCATTTTCCTACTTTTTATTCCAATGCCATACATTTATTGAAGGAAGTGAAGAC
AAATGTAGATATTACAGTGTGAATGCAGCTAACTGCCAGTAAATAGTGTATTACTAACCCATAAAAACTTTGTAATGGGA
AGACCTCATACAAGATAGTAAATCATAAAACATTCAATATGACTAAAAAGCATGCATCACTATTCTCATTTTCAGCTAAT
ACAGACAAAATTATTGTGTGACCTCTATCTTGACTAATCACTAGGTAGCCTCAGCTAAAGTAACTTTTCACACTGTTCTA
TGATAAGCTATCTATATTATTTTTGTACTGCGAGAGTAAAGAGATATTAGAGTCTAACCATCCTACACCTATGACCATTC
TCTCTCAGGTAGGTGTCTAGGTGAGACTTGTCATCTTTTGTTTGTAAGTATATCTATTATGGTATTTTTGTGGTTCATCT
TAATTAGTTTAATCCTACTGGTAGTGCAGTGAACATTGGGTATATCCCCTCTAACTCTAATCCAACAATAATAAGAACAA
GAGAGATGATGGAGACATACCATTTATTTGATTGTCAGGATCCAAATGTTCATCTAGACTAGGAGTGTAGCCCCGATGTT
TTTCATTTCTAAGAAGTTTCATCTTCTCTTCCAAAGGAAGATCAAAGAGCGTTTTGCTTTGAGCGAAAACCTCATCCATA
AACTCCTGGCTAATACCATGATTGACAACATAGAAAAATCCTGAATCTAAGCAAGCCTGTGACCAATAGCAAACACATAT
GAGCTAATGGAGCAATAAGATATCTCAATGGAATATAAATGAAGATGAAAGAAAGGAAATGTGACAAAAGAAAGCAGAGA
TAGTGGTGATTCTATAAAATGTAGTTAATACAGGTCCTATCCCTTGCAGGGGGGGGGGGGGGGGGAGAACTTGGGGAAAA
ATTGTCTGAGAGACAAAGTTTGATCATTTACAGTTAGGTAATTTCCTGTTAGGTGGAAAGAAAATAATCTTCATGTTGAA
AGGTTTTGACAGGACAACAATGACATGATTAAGAGCACTTCCACTCCGAATATTAGTTAGTTGAAAAGCAAGCAAAGAGC
TAGTGAGGTCCGGAATGAAATATCGTATGTAGTGTTGAACAAGTGAGGAACGAGTGACCACAAGCTCCGCTTAAGCGCAC
CTCTGTGAAGCAGCCTAGCATCACTTTAGATAGGAGCAGAATGGTTGACTTAAACTGAAATTAAGTAACGGACAAAAAAG
AGGGCTTCAAACTAATTTTTGGTTCCATGTTTTAACAGAAATTTCAATTTGTCCAACAGATTGAATCTCCTCAAAATAGA
CCATTCAAACATTTCAAGGTATTTTTATATAAAAAGAAGGAAACCTATACTCTCTGTATCTAATTCAGGTGAATTTCACA
AGATAGCTCATTCGTTCTCCGCAAACGTTATATGGTAAGTTGTTCTTTTACAGCTGCTACCATCAGCCTCGATAAATAGC
CAATAAAGATCACAACGCTTCTTCATCAAACACACACATGAATACATACAAATGCATAATATATATTACTACTTATTCAT
AAGCAACTAAAGAGAGGAGCTTTTGGTAGTAGGGTCCTTTTGGGAAGCTCCTCTCTTTTACCTCTTTAAAGTAGTAAATT
AGTAGTATCAATAAGTAGTAGATTAGGAGCTTTTGGACCTCACACAGACACAAAATTTTGAAAAAAAATTACTACCACAC
AAATATATATAATTTATGTTCGATAAAAATTTAAAATTATTTTAATCAACACTACTTAAAATTTACAATGTTAATAACAT
TTGTAGGTAATTATTATGTAACTTATTTTAGATATAAATGATTTACTGCCACACAAATACATATATATATATATATATAT
ATATATATATATATATAATTTTAAATTATTATAATCAACACCACTTAAAATTTTCAATGTTACTAATATTTATAAGTATT
CAGTTTTTACTTCCATGATTTACTATCATACAAATACATAAATATAACTTATATTTTAGATAAATGACTTACTATCACAC
AAATATATATAACTTATTTTGGAAAAAAGAATCAAATTATTTTAATCAATACCACTTCAAAATTTACAATGTTAATAGTA
TTTGTAAGTATTCGTTTTATACTCAATGAGATGATTTACTATGATTTACTATCATACAAAAACATATACACAACTTATTT
TAGATAAATTTAAATTTATTTAATCGAAACGGCTTAAAAGAATAACTTCGTGAATAAATATTGGACCCATATAAAGCAGA
GAGTTTTTGCCACTAGTGTATATATATATATAGATAGATAGATAGAGAGAGGTACCTGTTTGAGGAGAGTAACAGAGGTA
TGAATGTCAGGGCAGGAGAGATCGATACAATGTAAAGCAGAAATGTTTGCAGAAGCAATTCCATCATTCTTCATATCCGT
TCCTGCCTTATTATTCATGAAATCAACCATTAGTTTTCTTCTCTTCTTTCCTCGGCTCAACTCCAAATTCACTGATGTGC
TTATAGACTTGCCAATGTGATTTTATTTTATACTTAATAATATGATTTTAGAATTTCAAAGTATTATTGCATATCAAGAT
TTAAGTTACAAAAATCTTTTGATTTTCTTTTTTACACTTGCACATAAAATAAAATGGGAAAATAGAATACTTTTGAGAAC
TCTCTTCTTCCTTCATGTAAACCACCTCAAAGTTCTTCATTTGGATGATTGCACGTCTTTGGTGAATTAAACTGGAGGGA
GTTTCAATGTTATTACATCACTTGAAGAAAAATATGGTGAATTAACTGTTGGGGTTCAGGAGATACAAGAATTCACCCAA
TGTATACAGAATGTTGGAGTCCATGACTTAGGCTTCAAGGGGAGCATGGTGCAATGGTCAGATCAATGAGGATTGTATTT
CCAAAAGACCGGAGAGATGTTTGGGCAACCAATTACTTGAGAGTAGATATCCTGGTATTGACATTACTCACTTGATTAGA
AGTGCGTCTGATCATGCCCCCCTATTGATATCTTATTCAAGAAATAACACTCCTATTATGAATGAAACTTTCCTAGACAT
AGTGAAGACCAACTGGACATCAGACTTTATGGTCAACCCCTTCACACTTTTCCACCACAAGATGAAGAAGGTTAAAGCAG
CGCTGACCCAATGCAGTAAGATCACTTTTGGGAACATAGTGCAGGAAATAGAAGCATTGGAGGATGTTATAAGGTGCATG
AGGTACAGTTTGAGACACAACCCTCCCCTGACAACTGGGAAAGACTTCATAGAGTTCAAGCTGACCTGAACAAATATTTA
CATTTGGAGGAACAATTTTGGAAACATAAGGCTGGTATGTAGTGGTTTCAGAAATACGAGATTCTTTCATGCATATGTTC
AAGAAAGAAGAAAGAGACAACAGCTCAGAGCAATACAGGATCTGAATGACAATTGATTGGAGACCAGTGAAGAAATAACT
GAGGCATCAGACTTTCCAAAAACTAGTTCAACAAGAATCAGATAATTTTTAGCTACTAGACCAGGTATGACATTTTGATT
TCAAAAAAAGGTACCAGGTATGATCTCTGAGGCTCAGAATAGTGATATTAAAGAAATGCCAACGTATGAGGAGGTGAAGA
AGGTGATATTTAGCTTTAATAGAGAAAGTGTTGGGAAATCAGATGGCTTCACAAGCTTAGTTTATCAAACCTATTGGGAA
ATCATTGGACAAGACATTCAGATATGGTAAGGGCCTTTTTCTGTGACCAAGATTCATTACACACACTATCTTGGTTCTTA
TACCAAAGAAGGATCTGATCACTACCTTCTCTGTCATGAGACGAATTAGCCTGAGTAATTTTGTGAATAAAATATTTAAT
TTTCAGAATGATTAATGAAAGACTAGTAGATGGATTAGAGAATATTATTTCTCTAAATCAAGCTGGATTAGTGAAGGGAA
GAAGTATAGCTGAGAATATACTAGTGACACAGGAAATTATCTCAACAAATCAGATTAAGAACCAAGACCACTAATGTGGT
TATGAAGTTAGATATGGAAAATACTTATGATAGATTATCATGTTTATGTTTATCCAAGACACTAATGAAGATAGGCTAAT
TGATAGGGTTTACAAATCATAAGCAATAATTGGTACTCAACAAGGGTTCATCCAATCTTCTAGGGGAGGTTAAAAAGGGG
ATCCACTATTTCTTACTTTGTTCATCCAAGCAGCAAAAGTACTTACAAGGAATCTCAACACTTTGAACCAGATACCACAA
TTCATAGGTTATGGCATGCCTAGAAAGAATGCCTGAGATCAATCATGTTTCTTATGCAGATGATATGATCATATTCTCAT
CAGTTGATCTGTTTTCGCTTAGGCTGATTATGGTTGTACTCAGGAAATATGAAATTAAACTCAGGATAGAAAACTAACAA
GGAGAGAGTTATATTTATATGCATCATAATGTCACAGGAGACATCAGTATAATGGTGGAGATCACTACTGGAATATGTAG
AAAGAGCTTTCCCTTCACCTACATATGATGTCCAATCTACTACAGTAGAAAAAGGAAGGAGTTCTATAATGCTACTTTGA
TTAAGATTATGAACAGATAGCAATCTTGGAAAGGAAAGATGCTCTCTTTTGGAGGAAGGATTGTTTTAATCAAACATGTC
CTACAAAGCATGTCGATACATCTACTATCAGGAATGAATCCCCCAGATGGTGTGATAATCAAATGCACAGGATGTATGCT
CAGTTCTTTTGGAGTAATACAGTGGGTGGGAAGAGTATAACATTGGTCTGCTTGGCCTCATTTATGCTTACTAGTACAGG
AAGAGGGAATGGGATTTAGATCTCTACATGATGTTTCTATGACATTATATTGCGAATTCTGGTGGAAATTTTGCAACAAA
ACCCACACTGGAGTTCTTACATAAGCAATAAATATTGTATGGAGGAGAATGCAGTCAGAGTTCAATGAAAATATGGATCA
CAGACATGGATTCGAGAGAACATCATATATGGTGGCATACTAGGAAATACTCAAGTCTGGTATGACAATTGGACAGGATT
GGGTGCACTGTACTATGCCACACCAAATATATCTTGTGATGAAAGAATTCAGAATGTTAATGAACTGCAGATCAATGAAG
AATGGAATAAGGAGAAATTGAGATAGCTCGTCTCGTCCTACCTGAGGATATAGTGGAGCACATCACTGAGACCATACAAC
CACCAAATACTAAAAAGGAGATGGACAGGCCATAGTGGCTACTAGACAAAAGAGGGGAATTCTAAATGAGCTCAATCTGG
GAGTACATCAGACTCAACGGCCAGAAGATGGAGACCTATTAGAACATGTGGACTAAAGGACTTCCTGTAAAAATCTTATT
CTTTCTGTGGAGATTTTGGAAGTACAAACTACCACCAGATGATGCTTTCAAGAGGATGAGATATAACATGGTATATACAT
GCTGGTGTTGCTCAAATCCTAAGGAGGAGACATTCCAGCATCTATTTGCCACATATTTTTCTACTGATAGGACTTGGTTC
TACTTTTGCTCTCTTGCAGGTATTAACATAAATGGATTGCAATAACAACAGATTTTAATGAAATAGTGGCAAACTTCTGT
AGCAGGCAGGCTAAAATCAATTTATCATGTTGTACCCACCTGCTATAATCCTATGTGAGCTATGGAAGAGAAGGAATACA
TTAAAACATGTGGAGAAGAGGTCAGTTGGAAGAGTTATATATACCAATTCAGAAAGCCATCCATTCAACAAATATCACAT
GATAGGAATGATGTGATCCGTTTGATGGAAAGGTGCAAACCTAAGCTGAAAGTGACTAAAGTAGCCCCCGAGATGGAAGG
CTAATCTGTAACACAGATGGGGCATCAAGGAGGAATCCAAGAAAAAGTAGTTATGGTTTTTGCATCAGAAACGTAGCATA
TGCTCAAGCTAAGGAGATTGGGAATGCTACAAATACAAAATCTAATACACTGGTTCTTCTTCAAGGTAACGTCCTTTGCC
AACGATTTCAACTTAAATTCCTTCATATAATCATTAATAGAAATCTTATAAGTACATCAAAAAAAGAGAAAAATATGAGA
CCAGTGGCTATCCTAGAAGCTATATATCAAGTATTGTAATAGTAACAAACATTTTGGATCATATCATCCAGTCATATTCA
ATGTTTTTCACAAAGAATACTGTGGAAACAACCTTGGAAGGAGTGGTCAATTGGATTGAAGAGATGCAAAAAATAAGCAA
AGACATGCAGATATAGAATAATGATAAATCACATAAGAAGAAAAAAAGGATGAAGATACAAATCCATAAGAATAGAATGA
ATGGATACAGAGATAAGTGAAGATCGAGGGCACATGTAGTCACAGTCAGATCAATATAGAAAAGTAACCAAATCATGGCA
TCACTAGAATTAATAACAAACAAAAGGGGAAACCTTACTCCACCATAAACAAGGATCCACGGAGACGGAGACGGAGACGA
CAACTCCCAAACTTTACCAAGAAACAAGGCACTAGGTGGCCCCAAAGAATCTCTACACACAAATTATGACAAAATAGTCC
CGATAATGTTTTTTTTTTCTTTTTGCTTTCATTGGATTAAATAATCGTCATATATATTCTCTTAGTAGGCGTTTGGCCAT
GCGTGAAATGAAATCAGCGTTTGGACATACGATTTTATGCTGATTCCATATCATTAGATGTGATTTCATATTCTCCAAAA
ATCATTATATGATAATTCCATATCATAATTTGAGATATTTTAATACAAAAATTGATCCACGAGTTTATATTTTGTTAAAA
CAACCTCACATTTATTTTATATGTAAATAAAATTTATAATCACATCATTACTTTTTAAAATTTATTATTCTCACCGATAT
AAAATTTATTATTCTTACCAACATATAGTCACTTTAACTCACACCAATCGATTGTTAAAGTGATAAAATATTTATGGTCT
ATGAGCATGGAAATATAGTTGCGGATGATATTGACCAACAAATGGCTCAAAGTAATGATGTTGGTTCGTCTTCTTGGTCA
CATGATCGAGAAATGCAAGTTCAACGTGAGGAAATTGTCCGTACTATGTGGGAGGAGTATATTAAAGACTAGTACACTAC
AATTTATGTTCAATTTTTTTTATTAAATTAAAGTTAGATGAAATAATTACTTAAGTGGAGAACAAATAACTTTGTAATAA
TTTATTATGCGATTTTATAATTTTCTATTTAGATTGAATAAACAATTGGGGCTATTGTAATAGTTTTACTACTTGTGGAA
TTTTTATGTTTATTAAAGAAAATATACAACTCAAAAATTTCATATCGGATATCTAAACAAAACTTTAATTTTATCTCAAG
ATTTCATATCATGATACCATATCATAATTTCATATCATGATAACATATCGCATGGTCAAACAACCCTTATTATATAAGAG
GGAGTTTGCACAAAGCAACTCCTCCCCGTCAACATGCCCGCTTGGCATAGGGGTAATTTTGATATTTTATAGGGGTAATT
CTGGTATATTGCTATTATTATGCTTAAATAAATTATACTTTATTGCTTCAAAAATTATACTTTCTCATATTTTGACTTAG
AAAACAGCTTGTATGTTTCCTTTTAACCATTTCCTTTAGCCGAAAAAAGGTGCTGCATGTGGGCCTATCCTTATCCCTCT
TTTTTCCACATTTCAATTTGATTTTTATTTATTTTGTTTCTGTATGAACCTCTTACTTTTGATTTCCAGCTCTAATCCTC
TTTCATTACGTCCCTCACAGCTTCTTCTGGCTCTCATTTTTTCCCGCTTTGTTGATTTCATGGTAAATTATTCATTAAAA
ATGTTAAAAATTACATTCCTAAATCCTAATATTTCATTAATAAAAATACAGTAAAGGTGAAAATACTGGATATTTAATAG
AACTAATTTTATTTTTAAAAATAAAAAATAATATTTGAAAATCGAAGTTATATTTGATCATAATTACAAATCATAATTAT
TTTATATTTTTGATGAAGAATTTAAAGTGAAAAAGTCAAAACAACTTCTGAATTTTTCTTCAAATTCGACCTAAAATTGA
ATTTCAAAATTTTCTAACTGATTGAAAAAGAAAAGTAAGAAAACAAAGTTAAATGAAAAAATAGTACGAATCACAATAAT
TAACAACATAAATATTTAAAATACATACAAAAATTTGATTAACTCGCGTGCCACATAAATTCAGACAAAGGAAGTAACAT
ATATAATTTAAGAGGACTAAAAAAATATTATAAATCACAATAACTAACATATTAAAATTTTAAAAAACATATAAAAAATT
TGGTTCACTCTCAAAATTATATCAGTGTCACATAAATTGAGACAAAATGAGTAACATATCTTATTTGAAAATGACGTAAA
AACTATTACGAATCACAATAACTTTAAAAGACATAAAAAATAATTGTTTGACTCATGAAATTCTACGTCACATAAATTGG
GAGAGAATGAATAATATTATCTGAAAAATATGTAAAAAGTACTATAAATCATAAAAATTAATAATTTACAATATTCACAA
ATTATATTAAATAAATGATTGACTATTTAAATTTCATTTATATGTTACATAAATTGAAACAAAATAAGTACTCCATCTGT
TTAAAAAAGAATGTCATCATTTCCTTTTTAATTTGTTTCAAAATAAGTATCCCCTTTCCTTTTTTGGCAACACTTTAACT
TCAATTTTGCACTTGACATGTTTAAACCCATAATATTAAAGGGCAGTTTGGTACATTTGACATAACTTTAATTTAGAACC
ATAAGATTAAAAAGTCTTCTTTCTTTTCTTAAACTCCGTTCCAAATCAAACTAGTACATTCTTTTTGAAACGAAGGGAAT
AATATATATTGGGTCCGTGCTGACACGGGCTCCAATATCTAGTATATATATAAAAGAGAACTTTAGGCCCGCCTACGTGG
CGCCACCACAAACCAGAATTCCTTTTTAATTTATTTATTTCCAAAACTAGCATTCCTCTTTCATGAAAAATTGTGACATT
TATGAAAAGTTGTTACTTGTATGAAGTTGCGACTTTAATGAAGAGTTGCGACTTTTATGAAAAGTTGTGACTTTTATGAA
AAGTTGCGACTTTAAGAAGAGTTGCGACTTTAATGAAGAGTTGTAACTTTTATGAAAAGTTGTGACTTTTGTGAAAGGTT
GTGACTTTTGTGAAAGGTTGTGACCTTTCCGAAGGGTTTCAACTTTTCCAAATAGTTGGAACCTTTTTGATAAGGCACAA
TAAATATTTGTTCACACTACCATTTTTTGTCTATAAATAGAGGGATTTCCTCTCATTTTAAAACAACAAAAAGTCTGAAC
CTCCTCCTCCTCTTCTTCTTCTTCACAATTAAATATTTATGTACTTTACTCCTGTTGAGTGACTCATTGACACCATTGTT
TATGTTATAGATCATGGTATGTATTTTTAGAGTTATTAATTTATACTTATGTTATTAAGGATAAATGATAAGATGTAATA
ATTTTCATTTTCCTTTGCATTATTAATGTTTATTTATGTAATCTTGTATGTAAGATAATATAGTGTTTTAGTTTTAATGA
CTGATAGGTTTTAAGTATTATTTTATAAATTTCGTGATTTTAAATTCCCGCGCGAAGCGCATGTAATTTTATTAGTTTTT
AATATATAACAAATATATTAATTTTGATCATTTATTTTAAATTTAATAATATAAAATTTAACGGTGAACCCCAATTGGCT
ACGAAAATTCACTATTGTATCTTCTTTGTCACTAAACTCCATAAAATCTAACATTATCATCTCTTACTTTCTCTAACAAA
ATTTACAATTGTTTCTTGACCAATTTTGTATCTACAAATTATAGATAAAAAATAACGTTGGGGTAGTTTCAAATATATAC
AATAAAGTAATTAGTTTACAATAAAGAGATAATGCATAAGTACCTCTAAACTATAATCGAAATCTCAGCGACACAACTAA
ACTTAACTAGGTCCTATTATCCCCTAAACTATTTTAAAACGGAATAAACACACCCAAGAGCTGACATGGCAAAGAGGGTG
TACATACTCTCAAAGCTAAAATATTGGACACATGTCCTTTTTTAATTGGTCTATTTCCGATTAGTCATTACATATAATTA
TTTACATTAAAACATATATATTTAATTATTTTCATATTTTTTGTAAAATATTTATTTTAATCTCTTCCTCACTTTAATCT
TTTTATTTTGTCTCTTTCATTAATTTAATATCTTTTTAATTATTTTTAAAAAAATTGTGTGTATTTCTTAGAAAATGATA
AACTAAAAATTGTCCTTTACGTTTTATTTTTTTTATGTTGTATTTAATTTTCTTCTTATTTTGATATCCTTCCAAATTTA
AATTATTTTAAATACAATTTTAAATTAAACCAAAATAATAGACAAAGAAAATAAAAGGAATAAATAACCAATACAACGAT
ACAAAAAGAAACTGGAGATAACCAATCATAGTGCAATAGACAGATTAAAATACCTAAGAAGAGAATGAATCAACCTTAAT
GAGGCATAAACGACATTAGCCTTATCCTCTTGTAATAAGGCTTAACCACACTTGCCTCAATCTTTTTGTTTTCTCCTTAT
GTTCTATGTTTAGTATTTCCTCCATCTTCTTTTCTTTCTCTAATACTTCAATTACATCCTTCAACTTTTCATCCCTTCCA
TTTCCAACTCCCTTCTCCGATCTATTCAAATATAAACTGTTACTATCATATATATGTATAATAATTCTACTATATTAGAA
GTATGAGTTAGGCATAAGTATCAACATGTCAGTTTTTTGTCATTTAAATTACATTTGAGGGCATTTTAGACTTTTAAACA
TCAATTAAAGCTACGTGTCCTTTAAGCTGCCACTGAGTTACCACGTGTCCTTCACCATTCCGAATCCCTCTTCTTTCCCT
GTCTCAGTCCCTCTCGCTTTTCTTTCCTTACCATAACTTTTTCGTCTAATTGAGTGAGAATCAACTGCAAAGAGGTAAAG
AATAAGCAAAGTAACATTATTTATCTTCCTCTTGTGGTCTTCTCTCAATACTATTGACTGCACGGTTTTAATTTTGATGA
GTTTTATGAGTGCCAGTTTAGAATTACATGTTAGTATTCCTGAATAGAGATGCAAGTTTAATAATTTCAATTAGCTTATT
CACAATATGATCTGAATCTTAGGGTGGAGAATTATGAGTTCCCAATTAAAATCTGCATAAATTGACTGAATATTGATCTT
TCCTTTTCTCTATCTATTTGTGAAGAATTATGGGTGTATACAGCAATTCGAAAGTCGCATGAATTGACGAAATTCTGTCA
GCACTCGACAAATTCAATCTTCTCCTATAAAGGTGAGACTCTTGCTTGATATTTTATACTTCACAATCCGTACTTACCTT
TCATCGCTCTACATTTAATATTGTAGAAATATGCTTTTAGTTGAGGATTCAAGACATTTCTTCCATATGTTTTCCCTTCG
ATTTTATAATCTTGATGTTCAATTTTTTTCTGCTCATTTGTCTGAATGACTTACATTTAGTTTTATGAAGTTTAAATCTG
ACATGAATCTAAAGATGTTTTTGAAATAATGTACACTAACATAAAGATAATAGATTTTGCAGGATGTAGAACCATTGAGT
TCGGTACTTCAGTTTCATAAGATAATGAAAGGAAGGATTACTCTTGAAAGTAACAAGGGAAGGGGTAAATTGAGAGTTAA
TAGTGAATTCAAGTCGATGCTTATAGATATTATTATCAGACCAATGAGATTTTTGGATAAGTATCTAAACAAACAATGAA
ACTGTTATTCTACCATTTTAGTATATTTGCAATTATCGAGTTCTGAACTACATACTACACAATATGACTTGAAGAATCCA
GATTCAGGATAATGAGTGTGTGCTTATCATCAGGACATTGTATCTGCTGAAACAAAGATAATTTGGTTAAAATCCAATCT
TAATCAAGGAAAGACTTGCGTTAAGGTATGGCCTTGACCATGTCAATGAAGTGTTAAAAACATATAAAGGAGTTACTCTT
CCATTAGAGTTTTGAGTGCTTTTTTGAAGTGTTGTAATGATTTAGTCTTCATTGAGTTGCAGTATCATGATGGTAAGTGA
AGTCTTAATAGAATTTTTTCTAATACGGTAAGATGCATTAGGTTCTCCCTCTGTTTTTGCATTAGCTTTCAGTAAATTAA
GCTCTATTTTTTTCTCGAATTCTAAGATTAAATAGATTCTTAGGAGATCTTTTATTTATAGGAGGATAGTGCTTGGAATT
TGGTACAAATATAGACAATTGAAATACTCACAATCATGTACACTCGAGCAGTAATGCCTGCAGTAGCTACAATCTATACA
TCAAGGGATGCATTATGAGAATCCATATATGCAATTGTTGTTACTACCAATGACAATCTTTGTTCATCATTCACTCTCAT
AGGTCTTTGACATCTCTTTTTATAGTTGTGCTCCATAGTCTTATTTTGATTTATTTTGTTCTAGGCTTCAATATAGAAAA
AATAATAGCTCGAGAATTTGTATTATAAATATTTGCAATCAGGTATATGCTTAAGCATAGCTTATTATTTATTTTGATGT
GGTATAAAAATGAACCACCTCAAGAAGATAATTTATTTTGTAAACTTTTTCTTGTGCATAAAAGGAGAATACACATCAAA
ATGGTTGCATATCTTATATATAGTTTGATTACTGTTAATAAATTTTATTTTATTTTTCTTTTTAGTAAATGGAATTGACA
AGAACTATATTAGTCAGTACTTGGACCTGCATTTATTTGTTTGTATAGGACACTAACAGTTGATCATTACATTTTACAGG
TGTTTTGGCTATCTGACTAGACAGTATCACGAGTTAATCCCAAATACAATGTGTCCCTTTTTGTCCGTATATAAATATAT
ATATATATATATGTAAAAGAAAAATGTCTAATGTTGCCATGGATGTAAAAGTATATCATGTGATTACTATAAACATGTTT
TTGTTTAAAAAAATATGTAAATACTGCCATAAAAATAATAACAAATTTTCCTCTTTGTAATTTTATGTTGAAATCAAGTT
TGATAAAAACAAAGCATCTCCAATATTCTATCATATTGGGCCCGTGCTAGCACGGGGTAACATCGTCTAATATATATATA
TATTCTACTATATTAGAAGCATGAGTTACACCAACATGTCAGTTTTCGGTCAATTTTCAATTTCTAGAGGGTAGTTTAGT
CATTGGCAGGCACCTCTTCTCATCTTTGTTCTTCCTTTGCCTTGGCAGTAGAATTTCAATTGTCTCTCTTCATTTTTGTT
CTTCTCTAAGTGTTCCTGCAATTTCCAGGTATTTCGTGATTGTTATTTTTTTCTCGCTTTCTGTTCTCCTTTCTCTTTTC
TTCGTTCTGTATTTGAACCAATTCCCATATGAGAATCTATATATTGTTGTAATAAGCAAAGGGTGAAAAGAAGATATGAG
AGTATTTTTTGTTTTTCTCTGCGAAATTTGATTCTGAATTTTGAAAACTCAAATTTCTAAATCAATCTTTGCTTTGATTG
TTCATAAATATTGTCTCTGCAGCTTTTCATCTTCAAACTTCTCCAAGTACTACTGCCTTTTCATCTTCAATCTTCTCCAA
GTAGTGCTACAATTTTGAGGTAATTCCTTAGTGTGTCTTTGCATTCCTCTTTAATTTCTTTTTACATTCTATTTCTAAAC
TTATCATTTTCATATGTTGTTTTTCTCGATTTTCTTGTAGTCTGAATCTGAGAAGAATCCAAAATGGCATAATGAATATT
GAAAGTGCTATTAAAAATCACAAACCGAACTTCAATATAGTATGGTGTTTACACAAGAGGAAATAACTATATAAGTTGTC
AAAATGCAAATCCTCCTATCCTTGTTGCGTTAAATATAAACATTCTAATTGAAGGTCAATGGATTGTAAGAACATTTCCA
AAAATTTAAATACGTATCCTAAACTTCCTATTTAGTCCTGCATAGAGTAGAAGGGATACAAACGATCCACAAGACAAAAA
ACACTAGGTAAATTCTTTTCACTTGTCCTAGCCTTTGTGGACAGAATCATGGAATTAGTCAAGCTGAACAACACAATTAT
CAACAAATAAAGGATACAGACGATTCACTAACCTGCACTAATTAACTAAGCAAACTGATTTACAGATATTATTCGATGTT
AAGACCATTAAATTTATAAAGAGCTGACTTAGTTTTTTGGATTATCTTTCAGTTTAATGCAGAAAAAAAAGTGTCTTATC
CCTATCAGCTTGCACTTGAATTTTTTCATATCCGTGATGTTCTTTGAGTTATTATCTACTATGAATTGTTCCAAAAATCT
GCAATGCTGTTATAAACATTAATTGTGTCTAAAATTTGTTATTTGGATTTTAAGAAGTTCACTTTATTTTCAGTTTAGGA
AGTATGAAATTAAGAGGGACACTTTTATTTTTACAAGAGTAGAAAATTTGAATTGGTGTAACAAAAATCTAATCTTTAGG
TTTCCCATTCTTCCGCATTCATCTTAGTATTATTCTGTTTTAGACTTTGGTTATTGAAGAACCAACTACCGATTACAATT
TGTCTCAATTGATATGTACTCTCTTGATTCTAGAACATGTTTCAAAATTGGACAAGCAAATTCTTTGAGGTGATCGATGC
CAGTGATAATTTGAGCTTGTGATTGGACTTTCAGCTAGCCATTTCATTATTTATAAGGTAAGAAACCTGCTTCAATTTGC
AAGTCTGTTTCTTTTCTGTTGGTGTCATCAACTGCAATTTCATGTAACGGTAAAAATAAGTATACTATGACTACTGATGA
TATGTGTTACAGACTTCATCTTCTAATGGATAAAAAAAACACAACTACCTACATGACAGTTTATTTTTGAAGTTGATTTA
GAGCCGACAATAAGTCAATAACTACTCCAAATCTAAGGAATTATACTAAAAGGACACTTGTAGACTTGTATTACAAATAA
TTAAGAATGTCGACTTATTTTTCAAAAAAAATTTTGTCTTCTTTTTCCCCCCTCCCGTTATTATCAACTGGTCCTTAGAA
TTATGTATATGAGTTGAATGATTTTTATTTTGCTGGCCAACTTGGGTTGATTGTGATGCCAATTGACAAAGAAATTAAAA
CTAAAACTTTCAAAACAACAAAAAGGAAAGAAAAATTGGAAGTCATAATGGTATTCATCATTATAATCATTTTCATTCCC
AACTTTGATTTTGTACGACAATATAATAGTGATTCATTTTTACTCAATATAATGTATTGTGACGCACATAATACGATGCT
AATTTTTAAGATAGTAAATTTGATTACGGAAAAATCACATACTAATATAGAGTACAAAACTTTTCTACAAATGCTAATTA
CATATTTTTTTTGTTAGGATGGGGCACTGTTGGGCCCGTGCTTATACCATATAATATATATATATATATATACACACCAT
AATATAAGTTAACATAATTATATTAAGGAAAAATCACCCCATATACACATTTAAGAGTCAATATTACCAGTTTTAAATCT
ACTTAAAAAAAATTCTTGCTTAAAACAATTTAATTACGGGTTATAACATATCACTAATTATTTATAAATTAATTAAATTT
TACTTTATTAAATAAGTCATATTTTATAATTTTATATTATTATTAAATTATTTAAATAAAGAATATCTCATAATTATCTC
TTACACAATTATAGGGATTTTGCATTGATTACACTTCCTTATTTAATGTTATACTCATAACCTCCCATTAGTCAATCCCA
CCACCCTTCCCCCACATCTATCCAACTATACACGTTATCACTCCACTTTCACCTTCTTCTCTCCCATTTTTCTCACCAGC
CAACTACACCACCATTCAATCTTTCGTCCAATTTTTTTCCCAACAAAATTATGTCTAAGAAACCCATTGAAACGCCTCGA
AAGAGTCCCAGATTGGGTGAAGGAACGTCTAATGATGATGTTCATGTTTCAAATTTTAATATATTAACTCAATCTCCCCC
CCCCCCCCTCCCCATTCCCCCGCCTAAAATTGTTGAAAATCCGGCGAATATTCAAAATCCGGCGACGGATGGTTCATCTA
AGTTGAAGGAGCGACAAAGAGAGAAAGAATGAAGAAAAAAAAAGGTCACCCCTGCAAATCAAAAGGGGAAGAAGAGGAAG
GGGAAAATTGTTGAAACCCCTTATGATTTTGATTTTGATTTTGTTACTGAAATCAAAAAGAAAAAAAGAAAAAAAAACAA
ATGTAGAAGTTGGAGCATCTTCAAAACCATCAACAAGAAGAACAACAAAAAGTTATTTTTTTTAACTTTTGGACAATTTT
TTTGTGTTTAAGTATTTGATGATATATAATATCATATGTTTTCTTTCAGGTAGATACCGTTTACATATGAATTACTGATT
GCCTATTACAATTTCAAGATACTATTTTGAAAATATCAGTGTGTTTTCAAATTGTACATTTATTGGATGAAATCTGTATG
AAATCTGATTAATATGTGTATGACTACGCTTTAATGTTTTGATTTTGAAAATTTTATGAATTGTGATATAATAATGGTAT
ACAAATGGTATGAATTGCGTTTTAACATTGGTGTGATTGTCTATTAACTGTGTTTATGGTATAAATTATTAAATTGGTAT
GATTTGTCAAACTACTGATTTTTTCTTTAAAAAAATCACATTATGCTTGCTTTATATTCTAAACGTGTTTTTGGATGAAA
CGTGTATGAAATCTGATTAATACGTGTATGCCTATGAGTTTAATATTTTATTGTTGGATATTGTATGAATTGTGATATAA
TATTGATATACAAATGGTATAAATTATGTGATTATATGAATTTATCAATTTTTATATATTTTTTTTGGATAAAACGTGTA
TGAAATTTTGATTAATATGTGTATGACACTAACTGAAGTTAGTGTGGGAATAAAACACTAACTGCAATTTGTTTTAAATT
TATTTATAGTAGGACACCAGTTGAAAATCAAATTAATATTCATGTAAACTTACGTTAAATTAAATATTCAGGATACCATA
ATATCTTTTATAATTATCACTAATATTTACACTATCTTATGTATTAAACTGGAATAAATTTTATTTTTAACAGTATGCAA
TCTGTATGATTAATGAAAGAAGCGTGTATAAAGAATAAACGGTATATTAAACNNNNNNNNNNNNNNNNNNNNNNNNNNNN
NNNNNNNNNNNNNNNNNNNNNNNNNNNNNNNNNNNNNNNNNNNNNNNNNNNNNNNNNNNNNNNNNNNNNNNNNNNNNNNN
NNNNNNNNNNNNNNNNNNNNNNNNNNNNNNNNNNNNNNNNNNNNNNNNNNNNNNNNNNNNNNNNNNNNNNNNNNNNNNNN
NNNNNNNNNNNNNNNNNNNNNNNNNNNNNNNNNNNNNNNNNNNNNNNNNNNNNNNNNNNNNNNNNNNNNNNNNNNNNNNN
NNNNNNNNNNNNNNNNNNNNNNNNNNNNNNNNNNNNNNNNNNNNNNNNNNNNNNNNNNNNNNNNNNNNNNNNNNNNNNNN
NNNNNNNNNNNNNNNNNNNNNNNNNNNNNNNNNNNNNNNNNNNNNNNNNNNNNNNNNNNNNNNNNNNNNNNNNNNNNNNN
NNNNNNNNNNNNNNNNNNNNNNNNNNNNNNNNNNNNNNNNNNNNNNNNNNNNNNNNNNNNNNNNNNNNNNNNNNNNNNNN
NNNNNNNNNNNNNNNNNNNNNNNNNNNNNNNNNNNNNNNNNNNNNNNNNNNNNNNNNNNNNNNNNNNNNNNNNNNNNNNN
NNNNNNNNNNNNNNNNNNNNNNNNNNNNNNNNNNNNNNNNNNNNNNNNNNNNNNNNNNNNNNNNNNNNNNNNNNNNNNNN
NNNNNNNNNNNNNNNNNNNNNNNNNNNNNNNNNNNNNNNNNNNNNNNNNNNNNNNNNNNNNNNNNNNNNNNNNNNNNNNN
NNNNNNNNNNNNNNNNNNNNNNNNNNNNNNNNNNNNNNNNNNNNNNNNNNNNNNNNNNNNNNNNNNNNNNNNNNNNNNNN
NNNNNNNNNNNNNNNNNNNNNNNNNNNNNNNNNNNNNNNNNNNNNNNNNNNNNNNNNNNNNNNNNNNNNNNNNNNNNNNN
NNNNNNNNNNNNNNNNNNNNNNNNNNNNNNNNNNNNNNNNNNNNNNNNNNNNAAAAAAAACACTAAATTTTTTACATTTC
ACAACAGTAAACATAATATGATATCAACAGTTAACAAACTATGACTCCACCTTCAATTAATCGATAGTTTGATCATTTTT
GTTTCATTTCGCTATTATTCTAAAACAAACGTTAAGCAATAATAAATACTACCCCGAAGGATCCCATCTTTCACCATGTT
TGATTAAAATTGATACGTAGTTGTCTATCACAACAAAATCAAGAATTTTCAAAGATGAAAAAAACTTCAATTACTCGAAT
GTGGGATTTTTTTTTTGTTGAAAATTGAAGAGAGAAACGTTGAAATTTTTTTGTTGCAAATGGAAGAGAGAGAAACGTTG
AAAAAAGAAGAAGATAAAATCTGAATTTTTATTTGATTTTAACTGATTTGAGTGAATTAAGGATACTAAATAATCTTAAT
TAGTTTAAATCCCTTAATTCGTGCTATTTATTAATTATCTACAATAAATTCAAATTAAATTAACACCACAATTTCAGTTT
ATTACCTGTTTTCATTAAAAAAACATTTTTTTTTTCATTTTTCTTTTATCTCTTTATTTTATTTAAACAACTTTTTTCAA
TTATTGAAAACAGTTTTTTTAAAAAAATTATTTGTTAGAACCTGAAATTTTTAATGTTATAACTTGAAAGTCTAAATCTA
CTACTATAACTTGAAAATATTACTATAATATATGACATATATAAAATTTACACTAACACTACAAAGAAAGAATAATTAAT
TAATAGAAACAATTAATTAAGTTGTGTAGAGAGAGTGATTAACCTTAACAGTGTTGATTAGTATTTGAAGACTAATAAAC
TTCCTATGAGGCCACCTTGTAATTCACAAATCCCTACATCTTTTCTTCAAAAGTGTCAAAGCAATATGAAGCTCTTCTAC
TGCTGCAATAATTGACATATAAAAGTATTTTGAAATTGCATCATATGACAACATACTTGAACTATTAATCTCTCTTTAAT
TTCGTTACGATAATTTCTTCATTACCCATTATCATCTCTTTTCTTATTAATCTTATTATCACATAACAACAGTTTTTTCT
TCCCTATATTTTCAATTAATCCAAATTCACCTCTCATTTCCTTCTCATTCCCAATTTCTTCATACCATAACTCTCCTACA
CCCATATATAATAAATACTATTCATGGATCATTTTTTTAAAATAAAAATAAAAATAGTTGAACTGCCTCACTTGGGATAA
GACTATAAAAAGATGAATCAACAAGAGTACTACATTCTATTTTTATTAAAAGATCATTATTATTTGTACTTTTTTTTCAA
TATTAGATAAAACACAATGTTTCGAAAATTCATTATTTTTTAACGTAACATATTAATATTTATATACGATCACACATCTA
ATAATAACAACATATGTGCACCAATCCGCAGGACTCTACTAGATATTTGTTTTCATCCTAACGACGCCGATCAATCTAGA
GCTTTGATACCAAATTTTCACAACCCAGTCATGATGACACTACTGCACCCCACAACTAGGTAAGTCTGACCCTTAGTCAA
GAACCATATAAAATGATCTACCACGCGGAAGATAATCAAGAAGAAGCTAGAGCTAATAATAAAGAGAGGAGAGGTAGATC
AACATTATCATCAACTCTTCTTCATTAATCATTATCATCTCTTCTTCATTAATTTTATTATCACATAACAATAATTTTTC
CTTCCCTAAATTTTCAATTAATCCAAATTCACCTCTCATTTCATTTTCATTCCCAATTTCTTCATATCATAACTCTCCTG
CACACATAAATAAAAAAAATACTAGTGATAAATCATTTAAAAAAAATATAAATAGTTCAATATATATATATATATATATA
TATATATATATATATATATATGTCCAAGCCTCACTTGAGATAAGGCTATAAAAGATGAATCAACAAGAGTATTGCATTCC
ATATCCATCAAAAGATTATCATTATTTACACTATTTTATTCAATACTAAACAAAACATAGTGTTCTGACAATTGTCATTT
TTTAAACGTAACATATTAGTATATATATATATATATATATATACGATCATACAACCAATAATAACAACATATGTGCACCG
ATCCGCAGGACTGTATTATACATCTGCTCTTTTATCAACATGTCGATCAACGTAGAGCTCTGATACCAAATTTTTATGAC
CCAATTTTTCAGTTCATGTAACACTTACTGGACCCCACTACTAGGTAAGACTAACCGTTAGTGAAAGAATAATAAACAAC
GGGCTACCACGCGGAATATAACCAAAACTAATGAGGAGCTAATAATAAAACAAAAAAGGTAGATCAACAAAAAAAATATA
CAAAAAATCATTTTCAAGACCTGAAATCAGTCAGCAGTGGAGAGTCTAATCAAATAAGAGTACAAATACAAAAGAAACAT
AGGTTGTCTCTAAACACAACATAAATACTAACCGAGCCAAAATAGAGGTAAACTAATAACTCTGAAGCCGTTGGGCCTGA
TCTTTTGCTGCTGCTGCTGCCTGAAACATTGGACCTTTGGGCCATTTCCCTTTGCATATCGATTTATAAAAACACCGTTT
ATTGTTGTAAATGGTTGTATCAGATATATATCTTCTTGTATATCAGCCTCCGAGATGTGTATAATAACTTTATTTACCTT
GCATTTCAGTTTTCTATCCTTTGAAAGATTGATGAAGTTTACTTAGAGATACATAATTGTTGGGCTAAGCCCAACAAAGA
GTGCAAAAGGAAACTAAAGAGCGAGAAGAAATTTAGGCAAGGAAAACAAAAAAAAAAGATTAGGAGAAAATATACAACAC
AAAATAAAGATTATGCGTGATAGATATCCAAACAAATCATTTGAAATATATGAACTTGAAAATAGAATCAATATCAAGAC
ACAAAAATAAATTAGAGATAACTAATCACAGTGCATAAAGAAGATTTAAATACATAAGAAGAGAATGAATCAACCTTAAT
GAGGCATAGAAGACAACATAAACCTTATCCTCTTGTAATTAGCCTTAAAGCATGCTTGCGTCAATCTCTTTGTTTCTTCT
CAAGTTCTATCTCTAATATTTCCTCTATCTTCGTCTTCTCTTTTTCTAATACCTTAATCAGATCCTTCAACTTTTCTTCC
ATCCCATATATATATATATATATATATATATATATATACACACACACACACACCATCATACAATAAACATAATTATAGTA
ATATTACAAGAAAAAACCATTTAATTAATGAAAACAACTAATTAAGTTGTATAGGGAGAGTGATTAACCTTAACATTGTT
GATTAATATTTAAAGATTGATTAACTTTCTATGAGGTCACTGTATACTTTTTAAATCCCTACATCTATTCTTCAAAAGTG
TCAACCTAATATGAAGCACCTTTGCTCGAGTAATTGGCATGTAAAAATACTTTGAAATTGCATCTCGTGACAACATACTT
GAACTATTAATCTATTCTCTAATTTCGTTATAATCATTTCCAGCATCTCGTGACCACATACTTGAACTATTAATCTATTC
TCTAATTTCGTTATAATCATTTCCTGCATCTCGTGACAACTTACTTGAACTATTAATCTATTCTCTAATTTCGTTATAAT
CATTTCCTCATTACCCATTATGATCTCTTCTTTATTAATCTTATTATCACGTAATAACAAATTTTCTTTCCATGCATTTT
CAATTAATCCAAATTCATTTCTCATTTTCTTCTCATTCCAATTTCTTCAAATCATAACTCTCTTGTACCTATATTCAACA
ATTACTTGTCATGATTTTTTTTTTCTTTTAAAAAAAAGTTCAAAATATATGTATGACCCGATCTCACTTGGAATAAGGCT
ATAAAAAGATGAATAAATAAAAGTGCTACATTCAATTTTCATCAAAGGATTATTATTATTTGTTAAACACAGTTCCCTGA
AAATTCACTGTTTTGAAAAGTAACATATTAGTTTATATATACGATCACACATCTAATAACAACACATGTGCACCAATACC
TAGGACTATACTAGAGATTTGCTCTCATACTAACGATGCTGATCTCTGATATCAAATTTTCATGATCTGATTTATCAGGT
CATTATGGCACCTATTGCACCCGCTACTAGATAGGACTGACTCTTAGCCAAGAGCCATAGAATGGAATACCACATAGAAG
ATACTGAAAAGAAGCAAGAGCTACTAATAAGGAGAAGAGAGGTAGATCAACAAAAATAATATAAGACACCATTTCCTAGA
CCTGAAATCAGTTAGGAGAATATAAACAAATAAGCTTATAAGGCTTTTAAAAATACAATACTAGCACAGGTCTTCTCAGA
ATACAACATAAACACTAGCCTAGCCAAAATAGATGTAAACTGATAACTCCAAAGCTAGGGCCCAATCTTTTGATGTCGCT
GCCTAAAACATTGGACCTTTAGCCTATTTTTCTTTGTATATTGTTGTATACAATCACTGCTTATCGTTGTATATGGTTGT
ATAATATATATATCTATATGCTTGTATATCAGCCTCCGAGACATGTATAGTCATTTACCCTGTATTTCACCTTCATTCCT
TCTAATGACTGGCGAGGTTGACTTAGAGATACAAGATTTTTGAGCATAGCCTGATGGAGAGTGCAAAAGGAAATTAAAAG
GCCAAGGTGACTAAATTGAGAAGAAATCTATGAAATAAAAAACAAACGAAAAGATTAAAAGAAAATATCCAACACAAAAT
AAAAGATTATGCATGATTGATATTCAAGTAAATCATTTGAAATATATTAACTTGAAAATAGAATCCGCACCAAGAGACAA
AAAGAAACATGAGATAACTAATCATAGTGCAATTGAAAGATTTAAACACATAAGAAGAGAATGAATCAACCTTAATGAGG
CATAGACAACACCATTAGTCTTCTCCTCTTGTAATTAGCCTTAAAACATGCTTGCTTCAATCTCTTTGTTTTCTCCTCAA
GTTTTATATCTAGTATTTTATCCATCTTCTTTTTCTCCTTTTCTAATACATTAATTAGATCCTTAAGCTTTTCTTCCATC
ATATTTCATTCTCAATTTTTTCATATCATAACTCTCCCGCTCCAAGATATAACAAATATTAGTCACAAATCATTTTTTTA
AAAAATAAAAATATTTCAAAATATATTTAAGACCCGACCTCTCTTGAGATAAGGCTATAAAAAGATGAATCAACAACAAG
TACTGCATTCTATTTCCATCAAAGAATTATTACTATTTGCACTATTTTCTACAATACTACATAAACATAGTGTTCTGAAA
ATTCACTATTTTTTAACGTAACTTATTAGTGTGCGTATATATATAGATATATACATGATCACATACCATATAATATTAAC
ATATGTGCAGCAATCCGCGTGACTCTACTTGATATTTGCTCTCATACCAACTATGCCAATCAACCTAGAGCTTTGTTATC
AAATTTTTACGATTCGATTTCTCAGGTCATGATGACACCTACTATACCCCCACTACTAGGTAAGACTAATCCTTAGCCAA
GAGCCATAAAAATGGTCTACCATGCAGAAGATAACCAAGAAGAACCGAGAAACAACAATAAAGAGAAGAGAGGTAGATCA
ACATAGATAATACAAAAAGACATTTTCAAGACTTGAAATTAGTTAGTAGTGGAGCGTTTAATCAACTGAGAGTACAAGAC
TTTTACACATACAATACAAAAATACGTTGTCTCTAAATACAACATATGGACTATCCTAGCCAAAATAGAGGGAAATTGAT
CACTCCAAAGTCATTGGACCTGATCTTTTGTTGCTGCTACCTGAAGTATTGGACCTTTAGCCTATTTTTGTTAATATGTT
GTCTTATACAATTCATGCTTATTGTTGTATATAGGTGTATCAGATGTATATCTGCCTTTGAGACCTGTATAATAACTTTA
TTTTTCCTGTATTTCAGCTTTCATTCCTTTGGATGATCGATTAGGCTGACTTAGAGATAGGGGATTGTTGGGCTCAGTCA
ACGGAGAGTGCAAAAGGAATTTAATGGGCCCAGTGACCCAATTGAGACGATGTTTAAGCAAGAAAAAATAAAATAAGAGA
TTAAGAGAAAATATTCAACACTAAATAAAGATTATGCATGATTTATTTTCAAACAAAATCATTTGAAATATATTAACTTC
AAAATAGAATCAATACAACTACGCACCTATGCAAGAGGTGGTCAAGAAAGAGATCATCAAGTGGTTAGATGTTGGGGTGG
TCTATCCCATTTCTGATAGTCACTAGGTCAGTCCAGTGCAATGTGTGCCCAAAAAGAGCGGTATGACTGAATGAGTTAGT
CTCGCGGAGACCAGTCACTGAATGGAGAGTGTGTATGGGCTACAGGAAGTTGAACAAGTGGACGACTTTGAGGGATCACT
TTCCAATGCCTTTCATGGACCAGATGCTTGATAGGTTGGCAGGTAAAGGGTGGTATTATTCTTAGATTGATACTTTGGCT
ACAACCAGATATCAATTGCTCCTGAAGATTAGCAAAATACCACCTTTACATGTCCTTATGGCACTTTTGCGTTTAAACGC
ATGCCATTTGGACTATGTAATGCACTAGCCACATTCCAAAGGTGTATGATATCTATTTTCTCTGACATATGGTGGAGGAC
ACTTTAAAGGTATTTATAGACGATTTCTCTGTAGTAGGTGATATTTTCGATGACTGTTTATTGAATCTTAGCAGGTACAG
AGATGCGAGGAGGCCAACCTAGTGCTGAATTGAGAGAAGTGTCATTTCATGGTAAATAAAGGCATAATCCTTGGACACAA
GGTGTCACAAAAAGGGATCGAGGTCGATAAGGCCAAGATTAAGGTGATTGAAAAGTTACCTCTGTTGATCTGTGTGAAGG
GTGTTCGGAGCTTCTTAGGACATGCAGGATTCTATAAACGTTTCATCAAGGACTTCTCTAAGATTGCACACTCCATGTGC
AAACTTTTGGAGAATGAGGTGAAATTTGTCTTTGATGAGGCATGTCTCAAAGTTTTTGAATGCCTGAAGGAAAAGTCAAT
CTTTGCCCCAGTAATCATTGGCGCAGATTGGGTTGAGCCATTTGAGGTGATATGTGATGCTAGTGGTATTGCTCTAGGAG
TTGTATTGGGGCAGAAGCAAAACAAGGTGTTCCATCCAATTTACTATGCTAGTAAGTCACTGAATGGAGCACAACGAAAT
TACATGGACCGAGCAAGAACTACTAGCTACGGTGTACGTTTTTGAGAAACTCAGAGCATACTAGTTGGGGACAAACGTGA
TAATTCATACAGATCATGTAGCTCTGAGATACCTCATGGCAAAGAAAGATGCCAAGCCAAGGTTGATCAGATGAGTGTTG
CTTCTCCAAGAGTTTGATTTTGAGGTTAAAGATAGGAGAGGGTGTGAAAATCAGGTAGCTGATCACCTGTCTAAGTTAGA
AGCTGAAAAGAAAGAAGTGCTAGAACTTGAAATAGATGAGGCATTCCCGGATGAGTAGGTATTAGCTGCAACGCTTGACC
TTATTCCTTAGTTTGCTGATTATGCTAACTTTCTTGTTAGTGATGTGCTGCCTGAAGGACTAACATTTCAACAAAGGAAG
AGGTTCTTGCATGATGTACGTAAGTATTTCTGGGATGAACCTTATTTGTACATGATTTGCGTTGATAACATCATCAGGCG
GTGCATTCCTGAAGCTGAGATGTTGCACATTCTAGAGGCCTGTCACTCATCTCTAGTAGGTGGCCATCATGGAGGTGCTC
GGACAGCCCATAAGATACTTCAGTGTGGGTATTACTAGCTCACAATTCATCAAGATACAATGGATATAATAAGGAGTTGT
GATGTGTGCCAACAACAAGGAGCCATCTCTCGGCGCCATGAGTTACCCATGACACATATCTTAGATGTGGAGCTGTTTGA
TGTGTGGGCATTGATTTCATGGGCCCATTTGTGAGTTCTTATTGGCAGAAGTATATATTGGTTGCGGTGGACTATGTGTC
CAAATGGGTTGAGATTGTTGCTTTACCTGAGAATGATGGCAAAAGTGTAGCTGGTTTCCTGAAGAAGAATATCTTCTCAA
GGTTTGGCACACCGAGAGCTATTATCAGTGATGGTGGTTCTCACTTCTGCAACAAGGTGTTTAGTGTGCTTCTGACCAAG
TATAGGGTAAAACAACACAAGGTGGCAACACCTTATCACCCGCAGACCAATGGATAAGTAGATGTGTCCAACAGGGAAAT
CAAGACAATCTTGGCAAAGACAGTAAATGCCAACATGACAGATTGGGCATGGAAGCTAGATGATGTTCTATTGGCATATC
AGACAGCTTTCAAGACACCTATTGGCATGTCTCCATATCAATTGGTGTTTGGAAAGACATGTCATTTGTCGGTTGAGCTT
GGGCATAGAGACTCTGGGCGTTGAAGAAGCTAAACCTCAGTTGGAGTGAAACTGCAAACTTGAGGTTGGATCAGATCAAT
GAGATGGATGAGTTCCATCTGAGGGCCTATGAGAGGTTGACACTGTATAAGGAGAGGATGAATCTATATCATGACATATT
GAGAAAAGAAGCTTCACTCCTGGTGACTTGGTGTTACTCTTCAACTCCAAACTTCATCTGTTTGTAGGAAAGTTGAGATC
TAAATGGTTTGGACCTTTTAAGGTCACACATGTGTTTCAATCTGGTGCTATTAAGTTGGAAAATGATAAGGGCGAGAGGT
TCAAAGCTAATGACCAATGAATTAAGGCATATTTGGGTGTTCTTGAGGATGTGAAGATAGTAGAGGAATGTAAACTTGAT
GAAGTCTGAGTATTCAAGTAACATGCGTCACACTGTGACATTAAATTGTGCACTGCTGGGGAGGTAACCCAAGATGTAAT
TGTACTAGGTATTTTCCCTTTTTTCTTATTTTTCTTTGTTTTTATATAGTCATTGTGTGTTGATGTGTGCAAGAGAGAAT
AGGTGGAAAAGAGCAGTAACTGGGTACAGACTGATCTTCACGGACAGTCTCACAGACCGTGGTGCCCTTCACGGGCACTT
TCATGGTCCGTCAGCTTGATGACCAACCTAAGGAAACTACTGGAAATTGCACGAAAAAGGTTCACAAAAGGGTTCACTGT
CCGTCAGAGCTTGTACGGACCGTCTAGCCTCTTGTGAACCTCAGGTACAAATTATAGTTCCAAGTTAATGTCACAAAAGG
TTCACGGACTGTGATTCCCTTCACGGGCAACTTTACGGTCCGTCGTATGCCTCAGATAAGTTTCTTTGCCAAGTCAGAGT
CACAGACTGTTTCACGGACCGTTATGCCCTTCACGGGAAACTTCACGGCTCGTAGTCCACTACCAAGTATCACCAGTTAC
CCAACCCAACCCGTGCGTAACCCAACTCGAATTGAAACGTATATGTTTCCTTTCAAATGCCAAAGGTCAATTTCTTCATC
TCTTTTCTCTCCTATAATGGTGCTTTAAGGATTCAAATTAGTTCCCCTTACAAATCGATTCCCAATCCATCGCAAATTAA
GCCCTAATCCTAAAGTTGCCAAGAATCGCAAGTCAACGCTACTGATTACTCACTTTGAGCAAAATTTTCTTCTCTATTCC
AAATAAGTCACTTCATACTTTGCTACAAGTTTGTTCTTGGTTTAGAACAAAGTATATTTACTTCGAATGAGTTCAGATTA
AACATTATTATGTGATGGACTACATTGATGGGGACTGATTTGTGTAGGGTTAAGTCGAATTGGGATTTTTGAATTGTTCT
TGTGTGTGGCTTTATAACAGTGGGTTAAATTTGTTGGTGCCCGAGTTGTTTGTGAATCATGTGTTAGTTAATTAAGTTGA
TTAAGAATTAAGTTGATGCTTAAGATATAGGAAGGTTGTGAATTTGTGTAAAAATGGTGGTAAAGTGCTGAAATTATGTA
TTGGGAAGAAGGTGACTGAAATACTGGTCAAATGTAAGACCATGACAGGTTTTACGGAGCGTGGAAGATACCACGGGCCA
TGAAACTTATCGTGGACCACACTTGAAGTCAAGCCATCCCTTAGATAAAGTTCACGGGCAACACAGACCGTGGTGCACTC
CACGAGCCGTGGAGCTGTCCATGAACATCCTTTGGTAAAAAGTTTTGTGGCTTCTTTTTCATATTGATTCTGCCTTAAAC
CCACGAGCGGTTTCACGGACCATGGTACATACCACGACCCGTACAAGCTTCCATACATCATACTTAGTTGTAAAAAATTA
ATTTTTCTGTACTTCAATTTTCGTTCATCTTTTGATTCAGTGGCCCTTCCTAATGATAGATTGGGTGACGATATTCTTAA
GGTAAGACGTCACGATGAAATTTCACAAGGAAAGTTTGAGTACCCGATAGTGCGTCATTTGACTGTGTTGAATACTAATG
AGTTTTGTATTTCTGAGGTACGATGGCTCCTCGAAGAAAGAACGCAACTAAACCTGCCCCCCACTGCTTCTGAATTAAAG
GGTCATGACGACTCCGACGCTAGTAATTTTGAGGTGCAAATAAATGTCACACTTGAAGATCACTCACCTCGAGCTACCAG
ATCATAGACAAAGAGAGCCATTTTCTAGGACACTCCTCTCTACTCTGAAGAGGAATGAAGTAGTTTCGATAACATTGCAA
CGTCAGGTAGTAAATCTAATGATGGTTCAGGTAGCCAGTCTACTAATGACTCGAGGGGAAGTGCAGAATCTGAAAGCAGT
TCTCAAGAAGAGGCAAACACCTCCCCACCTGCGGTGAATACAAAAGCTGAAACTCGAGTACGAGAGAAAGCGGCTACTAT
AGAGAATGATGAAAAGATCACTGATGATGATACTATGGTGATGTATGTGAACGCCCATGAACCTAACCTTGCACTGAGAC
CACAACTGATTGCCTGTTATCGTTCCATGTGGATTGTGAACCGATCTGAAGAATTTTTGAACAATGGGATTGTGACCAAG
ACTGGCAGCTTCAAGAAGCGGGCAATCATGCCTGAGACTAGAGTGGTGGTAGCTGACATTAAAGCATTCCCGGACATTTA
TCGGACGTTTCAATTTCATCAGTTTGATTGGATGGACAATGCACCTGGGATTACTCTTACCACCTGACTAGGGAGTTCTA
CTCCTTGTATGCAGCCACACTGATGAATTTTGCTGCGGACACAAAGACTACAAAGTGTGGACAGAGAGATATTGCCATTA
CATGGGTCCACTCAATTCTATTATAGTTTGGGGCAAATTAGTAGATATCTCGGAGGCCACTATTAACAGGATGTTGCATG
GCCTGAATACTCTGCACCGGCTTCAGTTGGCCTTTTTGAGGGCAAACATCATGACGTCACTAGTGACACTACTATGGAGA
TTCAGAGTTCTCGCGAGACGGTGTTGCGCTGGATTGTAAAACAAATTGCCATAGATGGCGAGAATGTAGTTTGGGTCACC
ACGATGCCAACACTGATTCCAAAAGCTTCGTTGTCATTTCCAGCCAAGGTGTGGTGGGTTGTTGTGCATGCCCAATTCAG
ACCTACAGGAAACGACAATACCTTGTCTCATTTTTTAGCATCTTTTGTAGCCTGCCTCATGGCTGGTTACCCGGTCAATG
TGGGGAGAATTATAGTTACTGAGATGAGAAACAGAGTATTGAATGAGAAAGACAGGTTTCCATTTCCCTATCTAATAAGG
AAATTGTGTAGATAAGCGGATATTCCCCCAAACAAGCTAATTGACAGATGGCGTGACACATTCAGACTCATCCAGGTTTC
TAAAATCAAGGATGTCGCGAACCATCTCTTTGGCACGAAGTCTGTAGCTGTGGGTACTTTAGATGTTATTCAACATGCTC
CCTTTGATATTCCACAGGCAGACAGAGGCCAGAGCAGAGAGAGTCATCCCAACCTTCCACATAGGCACCACCACTACCAG
TTTCTGCCTCCCAGGCTCCAGGTACTTTTGTTACTATTCATGTGCTCTTTCTTGAGAAATTAATTGCAGATCAGTGCCAG
ACCAGGACATTAGTAGACCAGATTGTACTCTGGATGCCTCAGCTGATAGAGGCGAATGTGTTAGCTGCGAAAAAAGAGAT
TAAAAATGAGGTGCGGAAAGAGCTGGCTATCTTAAAAGATAGATTGGATGGTTTGGATAACCTTGTCCAAGATCAATTCC
AAGCTGTCGGGTCAGTAGATACTAAAGAGTTCAAATCACAGATGGCTGAGATGAGAACTCAGATTGCTAAACTGGCTAAA
AAGCCATTACAGGTACCCACTCCGATATTGCTAGAATCTTTAATGCAAATGCTAAATCAGGCACCCTCCACTCAACCAAT
TGATGATCTTTGGGGAGAATTCCCCACGAGGAAGTCCGGCAAGAGAAAACACAAAGATGGAGAACTTGATGAGGAGATCC
CTACTGACCCAGCCAGAGAGGCAATAAGGCAAGAAAAGAGAGCTCGTAGAACATCAAAGAGGAAAGCTCGAGAAAAGGAA
GCCCTTGAACAACAACAACGAGATGCAACCTTAGTTGGAGCTTCTGGTAGTGGAGCACCTGCCCCGACAAGTGACGACCA
ACCTGATCAGGTACCGAGTTCTGAGAGTGCACCCATTGATAAGGTAGTCAATGCTAATTCGAAGATCGACGCCTAGAGCG
CCACAAATATGACCCCTCATCACAACCCTGATTTACTTGCTATCTTGACTTTGAGGGTAAAGTCCTTTTTATTTAGGGAG
GGGGTGGTGAGCAACCTGCCATAGCTGTTAGAAAAAAATAGAGGTTGTCTCTGTGTGTTATTGTTTTTGGGTGTTTTATG
TGTTGAGCTGTGTAGCAGCTAGTTTGTTAAAAATGAGGACCTAAATTTGAGTTTGACTATTATGATCTTTAGATGACATC
TTAGATATTGATATGTTGAATATGGCCAGTCTGACCAATTAATTGGTGAACCAAGACACTGAAAAATGCAGTCCTGTGTC
GTGTGTGTGTAAGTTTTGATTGAAGTCTAACACTAGGAGCAAAAACTAGAACTTTCCCAAGTAGTCTTGCTTGAATTTGT
GAATAACCGGATAGGAAATGATCAGTAGGCCATTTTTGTTAAACTAGTAAAAAGCCAAAAATAAAATAACCAAATGAAAA
TCTTATCACTTGAACTCAATTTGAGCCTTAAATCAGTCTTTGTTCTTACCCAACACATATCATATCCTTGGTTCTCCGAA
GGTACGATATTACAACTCAGGCCAAAAGCCTAAGTTGAGGGTGATTGCAATCCGAACAGAAAGAAAAAGGAAAAAGAAGG
TTCAACCAGTGAGCTAAGTGCATATCAAAATTGCATATATATAAAAAAAAAGGAGAAAAGTACAAAAAAAGAAGAAAAGA
AAAAAAAAGGAAAATAATGGCTATTGGGTCGTGCTGAAATAAAGAAAAAGAGGGAATCACTTAGAAAAGAGTTATGTGAA
AATGAAATTTTGGAAAACCAAGGGACTAGTCACTCACGAAACCAAATATCCACTCCCTAACCCCGAGCCTATGTTACAAG
CCAATAAAGTTCTACAGTGATCATATTCCAGGTGTTTGAAAGATAGAGCGTAGAAAGCGAGGGGAAGCCTATGGTAGTTT
GTTGTTAGTGTTAGAAGTTCTTTGAGAGCGTGGGCGTAGTACTCAGTCTCAACTATCATAAGTGAGGGACTTTTTTTGTG
TGAGGACACAGTGATTGCATTCGAAAGTAGATTTTGTGAGCTGATAATTCGCAGGCATAAGCATGATTAACTGTGAGTAA
TGAGATGTCATATATTGATCCTTACATGTTAGATTCATGGTTTTGGGATACAAATTGTGTTTCAAATAGCTGTTGCGTAG
TGTCAAAAATTCTGTAAATGAATTGAGGGTTGATTGTACTTTTTTCTCATCACTTGAGGACAAGTAATGGGGTGTTGGGG
TGTTGATGTGCCGCGAAATCGTGGCATATTTGATGCTTGAAAACTATGAATTAATACTAGAATCGAGCACATTTATGTGG
ATATAATGTGTTTGGATGTGTTGCACAGGTGAAACGGATGAAAAGTAAAAAAAAGGAAGAAATGAAGAAAAAGCAGAAGG
AACTAAGTGATGACCACAAGCGACTTCACGGGTCGTGGTCATCACCATGGTCCGTGGTCGTGGTTATGAAGCTTAACTAG
TGTGAAGTCTTGAGAGGAGATAAAAGTGGATTGGACCAAGTGAAGACCATAGACGACCTCACGAGCTGTGGTCCTCACTA
CGGACCGTGGTTGTTTTCGTAGTGCAGTTTCCAGTGGATGGCATTGAAGACTTAAATTTTGGGAAGTCCAAGTAAAGACC
ACAGACGTCTTCATGGGTCATGGTCCCTATGACGGTCTGTGGTCCCGTCCGTGATGTATATTCCAGAGATCAAGTTTGAA
GACCCACTTTTGGAAAATTCCAAGGGAAGGTCACGGAGGGCTTCACGGTCCGTGAAGCCCTTAACGGGCCGTATAAGTGG
CCATAAAGTCGCTTGACATTTCAATCCTAGTTCTATTAGGACTCATTTTAAACATTCTATTTTGAATTTATTAGGTCGTT
TTTGAGATCATTATCGTATCTTACGTTTTGGACGACGAACTACTCTCAATTATTCTGAGCTTTTGATTTGGATTTCGAAT
ATTATTATCAGTTTGAAGTTTGGATTTAGATTATTAGATTATCGAAGTGATTGCTGAATTTCTAATTAATTTCGTAAGTC
TTTCTTAACATGTTTTCATTCCTAATTACTGATTGTTTATGTGAAAGCATGAGTGGCTAAATACCACAATTAGGGCTGTG
GGATCCATGACGAAATTCTAGTTACGATTCCGTAAAATGAGTAAAAGACAGTTTGTGTTTACAATCTGTAGTTTTTAGCT
TTCAATATCTTTATAGTCTAGTGAGTGCATGCATTAGATGAGCGTGTATCTGTGCTTAATTAACAAATTGGAGTTAAATC
TTGAGTTCGAGAGAAAAGAACTTTAACACCATATCATTGTAAGTGAGGGTCAATGTTAGTAACACTCTAGGGTCGAGAGA
ACATGAGTGATAAATGTCTGATTAGGCTGAGAAATGTCAGATGAATTTAACTCGCAATGATTCTGTAAACATTGATTTGC
CTGACGCTCAATTACGGAAGAATACTAGAACATAATGTAATGGTGAACACAATCCTGGTTTTCCTTAATTAACTGAATCA
ATCTCACAACGAAATAGTCTGTTAGTCGTTAATCTGGATTTTGACAGCAAGTTCTGGTACTTATAACAATTCAACCAAAT
TCAATTTACTTTCTGTTGTTATTTATTTGGGAAATAATAACAACATTCGAATAAACACGACAATGAAACCTTATCTGTAA
AGAAATTCTCTGTGGGATCGACCTCAACTCTCGTTGAGTTCTGTAAATTGACATCGACCGTTTACACTTCTTATTCGAAG
TGTAAGTTTGGACGTATCAGTACATTGAATGTATGAGCATGTAAGGGGAACACTGAGCATAACATAAAAGCTTGAATTTG
GAAAGAATGAAACATACTCACCTCATCTCCAATCAACTCAACCTCAACTCATGGATACTCAAATCAATACTGTATAAAAA
TGACAATAAAGGTGCAGTCTATATAAAGCATTTAAAACAGTAGATACAACTCAATGTATTTAAAAATACAATAATAACTC
TTATTCGAGAGATTCTCTAATCGACAACCATCACATGAGCTATGTGATGATACATCGTTTCGCCCACGCTTCCAGAACTG
TTCTATACCTTGTAGGCGTATAAGACATCCTCAACTAAATGGATCCACTAAGCTATGCTTAAAAAGCGATAAGTAATTAT
CTAAAAAGTTTGACTCTTTCTACCCATGTTGGCTACATGGTTTATGAAGACTTTGAGTTGTTTGAACTCGTCCCTATATT
GGTGCTCAATACTACTCCCAATAATATAACTCAGATCATATGTTTAACAACATTTCCTCATCCTCAAACTTTGAGATTAT
TTCTCAAAATATTCTCTTAAAAGAGATTATACTCAAAACTCCTCATGAACTCATTTGGAAATCGAGGTTTCCTCTCATTT
TAAAATGTAAAAACATTTACTCTTGGGAATACTTAGTTCCCATATATTCATTTTGAAAAATGAAACTTAACTCTCCTCAT
ACCTATACTCAAGTACTCAAGTCTTAGAACATGTTTTAAAGTTTGTAAAAGACTTCTCAAATGACTCAAAAGAACTCCCT
CAAACTCTACTCTTTAGTCGACCTTGAATTTGAATTATGAATTCAAGAGTTATGATTCATGATATGAAGGATCTCATGAT
GATTAAATGTGATTTAGAATAGTAAAATAATAAAGGGAATGAAGGTACACTTTGAGAGAACTCAAACGGGGCAAATGACT
AAAAAATGATGGGACAGTGACCCTGGCGTACTGAGTGGCGTGGAGGTGCCAACCCCTAAACTTCAGAGGCACAGTTCTGG
CGCACTGCTGGTGCGACGCGCCAGCCTCTGCCCAGAAATTTCTGATGAATTTTGCTTTCTCAATCTTTGGCCATAATTCA
CCTAGAATCGAATGGTTTCTTACAAACCTTCTTAGATTCGTTTACCCAACTTAATTACATAATAATATACTCGAAAACCC
TCAAGAACAAAGCTCATTAACAAGATCCTCCCCTCAAGAACTCAACCTAATTCAAGAATGAAGAACAACACCTCAAGAAT
TTCATCAAGAACCTCAATATACTGAATCTCATGGATGAATTTGAAAGTGAAACTCATGGTTGGCGTGTGGGTGAACGAAC
CCAATACTATGAAAACTTAAATACCTTGATTTGGCGAAACAACTCATCTCTAAACCCTAAGCGTGATTTTTAATTATGAA
AACTAATTTCAATCAGTTTAGACCCCTATTTGGGTAACCAAAACGAGTTGGGTTGATGGGGCAAGGAAAAGACCAAAAGA
CCCCTCATTAATTCGGGTAAATTTCTTTAACTGGACAGGAGGAACTCAAATGGGCATATCTTCCTCATCCGAACTCGTAT
TTTAGAAAACTCGGTTGCGTTGGAAAGATGATTTAGAGATCTTTCATTTGATATCTTATGGGCCACCTAACTCATCTTGT
GTTAAAAGTTATGGTCATTTGAAGTTGATCCAAAACTCACAATTGGAGACTAACTTGCCCAAATCTCTATTTAGCTATTT
CCAAATTAGTGCTTTCTAAATTTAGCTCTTTCTAAGGTGGGATGTTACAATATTTAGATTTAGACAAGAGCAAGCTTCAA
AATTCGAACTATAGACACCACAATCAATTTTTCAAAGTAACCTAAAGAGCTAAATTCCCTAAATTCAGTTCATTAAAATA
ACATGATAATCAAACAAGAAACCTTTTTTATAATAAGATTATGCAATGAAGACATCCACCCATTTTCAGTTCTCCGAATC
GTGAAGGAAATGAAACGGATTGACACCGCGTGGCCCATCTCGAAGCTCCGCTTGCACGTTGGTTAGTACAATTTTGGAAA
GAAATGGTGAATATACGTCGTTCTTGGTCGATTTGTAGATTCTTGAGCTTCTTTTTGTTAAAGGAGAAGAAGTGGAGAAA
GGGGGCGCATTGGCGTTGTCACTGAAATTGGTTCAAAAAAGTTGGACAGATAGATATTGGGTCCAATAGGTTCTAATCGA
ATACAAACTTGATACAATTTAGTTCGAATTTAACAAAATGGAAGCAAGACAAGTTAAATACTTTTTGATTTATTATCTAA
TTATTTGAAAATAAGACTAATTATATCTTTAAATGGTAATTTAATTAATTTAAGGAAAACGAAATATGTACTTAATTTAA
ACACTACTTTTCGAGATAATTTCTAAATTAAATTCATATATAAATATATAAAAGTATATAATTTTTTTTCTGAAAAATAA
CAAAATTACTTAGAAAATGATTTAGTATTTTTTTGGATTTAGTAATGACAACTATGTCAAATTGTTTGAAATAGAAGAGA
TCAATAATTAATTATGTTATGGCGGGACAAAATTGGATATCAACAATATGTGCAGAGTGCGTTTTAATGTTGGGACTTTG
AGAGAAAGGCTTTGTGTTTATTCTCAATATGAGTCAGACATTTTTACGTTTTGGGTAATGAAACACTATTGTATCAAAGA
ATCATGGACGGAATTGTTTAATCTACAAAATATCATGTTTTTTTCCAGTCATACCGAAATATAGGTCTTGAGATGGGGAA
GTGCTGCCCTGTTGAACGTTGGAACCATATTTCTTATGGTTTTTAGGATATCCAAAAGACCATTTGGATTACGACATCAA
TCTGGTACAATTGTGAACATTTATACAGAAAGTTTGTTCCTTCCAAAACTAATTATTTAATATTTTCTTTTACTAAGAAA
ATAATTATATTTATACTTAATTTGCATCACTACAAAGAAGTCATTTTTTTACTTTAATGGTAATCATGTCACAACCCCTT
TATAGTTAGTAATTATTATGTATGAATGAGTCACTTTTATTTAATTTAATGGTAATCACTAATCATGTCACCATCTCTTT
ATATGTTTTCATTTCATAAATTAAACTCTCTCGTGCATTTTGTTGTAACTTTTGCTGGTAACATCAACAAAATAGAGATA
CACTTATAATAACAAAAGAACATTTCAAGATTCAAAATTTCCAAGCATCTCAATCATTCGAAAAATAACCAAAATTTCCA
AAAATCACCTTATTAGCCCAATGTAACACCTCAAAAATTGGAAAGTTGAAAGGAAAGGAAAAATTTAGATTTTTGACACC
GAAACAGTGACTATGAGTCCTATCTCCGGACCGTAGAAAGTCTTGTGGACCGCAGAAGGTAAATCGTAGAGTCTAGTTAA
GTTTTTGGAAAATTCATGTTCATGAAGTTTGACCTACGAGTAGCCAGGATGAGCCATAGAAATTTTGATGGGCCGTAGAT
GTCACTCGTAGAAGTGATTCAGACTAAGTAGATTTTTGGACTTGAACTTGGGTTCTACTGACCGTAGAGACTGGACGACG
GGTCATAGATTGGTTTCGTGGGAAGTAGAAGGAATTTTGGATTTCTGAAGTTGGTTCTACGGTTGATCAGTATGGGTCGT
AGGTCCGTTCAACAATTATTTCTTAAGGGTATTTGGATCTTTTCCTATGCATTTGATGCCTATACTATGTCATTTTGATC
TTATTTTTAAGTCCTATAACTACCTCTCTATTTCTAAATCTACCCAAACCCTCTCATCCTCTCAATTCCCAAATCTCATC
CAAGTTCATCACCTCAAATTCTCTCAAGCTTCAAGGAAGAAAACTAGGGTTCAAGCTTCAGTTCTCATTTTTCCTCCATT
GCTTTTCAGCTTAGATCATCAAGATATGTGAGATTTCACCATTGAATTTCATTCATCCAATGGGTCCCAAAGGATTTCTA
AGTTTTCAATTCAATTTCACCTAAATTGCTTAGGGTTTCATGTGATCTCCATGAGTCTTAATTGATATTAATTTAATTGT
TCAATTTCAATCTTCCCATGCATGTTTTAATTAAATTATATGATTTCCAGTGAATTTCTATAAGACCCATGCATTATTCA
TAATTTTGACTATGCTCTTATGAAGATACTAGTTTTGGAAACGTGTTTTGCACGTTTATCCCAAAATATTTTTTTGAATT
TTTTATTGCAAATGAAATATTATCCCCTTCAAATTTATTGATATTTACTAAATTTTTTTATTATCATTTTATGATAGAGA
GTACATATGTCTTTCTAATAGAAAGAATACAATCATAATTATAAAATTGACTAAAAGTGCATAAAGTAAATTAACTAATT
AGTGTACAAATATAATATTCAAATGAGGATACTAAAATACAATATTCTAGGATAATGTATACAAAGTAACAAACCACTGT
AAATTTTCTCAATAATAATAACAACAAAACAATAGGATTTAAGTCAAGGGAAATAATTGGCAATATAATTACAGAGAAAC
CATGGAAGGTCATACCTTCTTTCACACCACTCTCTCCGCAACCAACCTCACATCTACAAACCGAAGGACGAGAAGCGACT
AGGATGGTAGTACGTAGACTCTTTTAATATTGAATTGAAGTATTAAGCCCAAAGAACTCATAAAAATTCTAGCATATCAT
TAATATGAAGAACATCTAAATTTATACAAGAAAAAGATAAATAGCAGCCACTTACAACGTGGATTGAAATTGAATAAGAA
ATGTCCCACTAGTCAACCATAAAAGGGCAACTAACTTCAGATATTTAAGAAACTAACTTTGACCAAGTCTTTTGCTAGAA
AACAGGAAAGCAGTAAACTGAAATAAGTAAAAAAACACTAAAAATAATAAGGTGGAAAAAATGTTAATTGTGTAACACTC
CTTCTTGGCATTTTTATGACAAACACCAATTCTTTGCCTCAGATCTTCAAACCTTTCCTTTGGCAATGACTTAGTGAAAA
TGTCATCTAGCTGGTTCTCAGATGAAAAATGAACAAGCAACACTTCATTAGATTGTTGGACTTCTCTAATAAAATGAAAC
TTGATCTTGATATGCTTAGTTCAACCATGAAACACTGGATTTCTTGAGATTGAAACTTTTGAATTGTTGTCACACGTGAT
CTTGCTAGCTTCTGTTTGTTCATGGCTCAAGTCCTTCAACATCTTCCTTACCTCGATAGCTTGATTCACAGTAGATGGAG
CAGCTATGTACTCAGCTTCTACTGTTGATTGAGCTATAGTTTCATGTTTCCTAAAGCTCCAAATAAAACAACTTGTCCCC
ACACAGAAAAGATATCCATAAGTGCTTTTGGAATTATCAACTCTGTCACCCCAATCACTATTAGAGTACTCGACCATATT
CATAGTTAGTTCAACAGATACTAGGAAGAAAGTTCCAAACTTGTTGGTTCTTTTAATATACCTTAACACTCTTTTAGTCG
TTGTGAAGTGTCTGTCTCTAGATGAATGTATAAGCCTAGAGAGAAAACTTACAACAAATAGAATGTCAGGTCTGCTTGTG
GTTAGATATAGAAGACTACCAATTAATCTTCTATACATACAATCATCCACTTTTTCGGAATCCGCATCCTTGCCAAGCTT
CACTGTCACGCCCCGAGTCTACACCCTGGGCGGGACCGGCACCTGGAGACCATTGCTGGCCCCAGGCGAACCCTTGGCCT
GGCTTTCTTGACTCAGCGGAAACTTAACTCAACAAAATAACTCAATGTCATGCAAAGACATAAACAACTTAACTAATAAA
AATATGGATCAAAGGGCAACTCGAGTCTCAAAATAGAATATTTACACATATATACATATACAAGGATGAGAGACTCAAGA
CTAACTGACTGACTGACTGTCTGACTGTCTATTGAAGCCTCTAATATACTGAGATGAATGTGGGGACAGACCCCGCAACA
TCCTAATAGAACAAAACTAAGTACACAAAATAATTGAGTCCTCCGGAATGCAAGGAGGCTCACCACAGACTCGGGAGTGC
TCAGCTGGATCAACGACGCGCAGGATGCTGATCCGGGGTACCTGTATCTGCATCATAAGACGATGCAGGCCAACTGGCAT
CAGTACATGGAATGTACGAATATGTGAGCTGGAAAAGCTGAACCACAACTCAAGCTTGAAAGGAGAACAAGAGATCACTT
ACCTTGACTCTGAACCACTCATATAAATAACTGGACTCAAAGTAAAGCAATAAGACACAAGCCATACATAATAAGCTTGT
AAAAGAATGTAAACAACTTAGATCGTTAAGGATAAAATGATAACAAACTCAACTTTTCTTTTATAAACATAATACAGCTT
TTGTGGGAGGTTCTTTAACCGACAACCACCACTACGAGCCTTAGTGATGATACAACGTTTTACCTCACGTTGCCAAAGGA
CCATCCTATACCTTGCCATCGATATAGGACCTTACTTTTTGCTTAGTGGATCCACTAGCCTAATCTTACGTGATCATCTA
AAAAGAATGATACGTCAAGTCCCATGTTGGCGCATGGTTCTTATGGAGAGTTGAGTTAATATGAACTCGTGTCCCCAATT
CGGTGCTCAATACTACTCCCAAAAATACTTTGGCTCATGCTTTTAAAATAACTTCTTTCTTTGATTGAGATAATTACTCA
AAACTTAGCCCAAAGGCTCTTTTGGAAAACATGGCTCCTTTCTTACTTAAATGTAAAAACATTTAGAACTTCTTTGGGAA
GTACATAGTTCCCTAATAACTTTGGAGAAATGGACTCGACTCTTTACTCCTTACTTTACTTAAACTCTTTACTTTTGACT
TGACTTGAAACTCTTAACTCAACTTGAAACTTGAAACGACGTTAAGACGTTCAATAACGACTCTTGAAAAGCTTTAAAGA
CTTGCTTTGACTTGCTTAACTTCTAAGCTTGGTCCTAACTCCACTTGACTTCTAACTTCACTTGACTTGATCCTAACTTT
CTTGAATTTAATTATGGATTCAGGGACTTGATTGGTATTTGGAAGGACCCCATGGTGTTTAGGAATGATTTGGGACAGCC
AAACTAAAGAAAATCTTCGAACATAAATTCTGAAAACAGTGGAGTCCGCGTCCTGTCCGCGACGCGGAGAAGATTTTGTT
CTCAGAGGGAACAAGTTCGCGACGCGGACGTGCCCCTTGCAAGTTGTCCAACTTTCTCCTTCACGATACCAACTCTAAAC
TCTCTAACTTCAAGGGTTCCATCCTCCAATCACTTAGAACATAAAGTCCTTCAACATTCAATAGATTTCAACTCAACATC
CCAACCAAATCATGTACTAAACCAACAAGAACTTCAACAACACGATCACAAGGGTTCAACAACACAATCACAAGGGTTCA
ACAACACAACCACCAACAATTTCAACAACTTCAACACAAATCCAATCTTTCCTCAAATCATAAAAATGGGCTTGGTGTGT
GGGGGAAAGGATCAACCCACACAAAGAACTCACATACCTTGTTAGGGATCACCCCCGACGAAAATCCACGACGATCTTGG
TGGAACTTGTTGATCTCCTCGATTTTTCCTCTTCTTCTTCTCCTCTTCTTCTCTTCTTCTTCTCTTCTTCTTCTTCACTC
TCAAGCCCTAGCCTTCACTCTCTTAGAATGGAACAAAATGATCCAAAGATCAGCCCTATACAACAATATAATCCCAAAAG
AATTGGCTAGGGAAAAGACTAAAATGCCCTTAATGATTCCCGGACGGATTTCCTTGTCAACTGCCCAACTTTCAAAGGTC
ATAACTCGCTTATACGAACTCGGAATTGAGCAAACTCGGCGGCGTTGGAAAGATCGTTCCGAGGGCTATGCAACCATAAC
TGGAAATACTTCTAAATCATCATGAGATAGAAGTTACGACTGATCAAAGTTGGCCAAAAACTCACCTTTTCCATACTTAG
CCAAAAATTTTCCAGATTTTTAAATCCTTTCCAAAAATGAAAATTTCCAATTCTAAGCCTCTTCAATTATTTCACATTGC
CGGATGTTACTTTCACACCAGTAGAGATTACAGTACTCACATGTTTGCAGTCATGCATTTTGAACCTGTTTAGAATATCC
AAAATGTATTTATACTGGCATATGGAAAATTTCTTCACTGGACTGCAACACTTCCATGCCAAGGAAGTACTTCATGACTC
CAAGATCAATCATTTCAATGATTTTCTCCATTTCATCCTTGAACCTTTAGATTTGTTCAATTTTAATTCTTGTCACAAGC
ATGTCATCCACATAAATTGAGACAATTTAGGACTCACCGCCAGCAAATTTCACATACAAATTAGCTTCACTTTGACTTCT
ACTAAAGCCAAGTTGGATGAGATGATTGTCCATATTTTCGTACCATTCTTTTGGAGCTTGTTTTAGGCTATACAAGGCCT
TCGTTAAGAGATAACCGTGATCCTCTTTACCAAGAACTGAGAAACCATTAGATTGATCTACATAGATCTCTTCAGCAAGC
AAACCATTCAAAAAGGTCGATTTGACATCAAGCTGATGAATTGCCAGGAACTATAAGATGCAAATGCAAGAATAAGCTTG
ATTGTGTCATACCTTACTATTGGAGCAAATATTTCCTGGTAATCAACACCATATTGTTGTGCATATCCCTTTGCCATCAA
TCTAGCCTTATGTTTGCAAATTGAGCCATCAAGATTGAGTTTTGTCTTGAAAATCCATTTTACACCAATTACTTTGCGAT
TTCTAAGTTTGTCAACAAGTTGTCAGGTTCCATTCTTCTCGATCATGTCGAGTTCATCTTGCATATCTCTCCTCCATGCC
AAATTACACTGGTGATAGACATCTTTTAAAGTTCGAGTTTCCCTCAATGATACATCATCCACTAGTTCATCTTTTGGAAG
TTAAGGCTGATCTTTTGAAAATAAATCAGAATAAGAGGTCTTCTAATTTTTCCAATCCCTTTATTAAACTTCATTTCTTA
GCTGAGAATTAACTTTTCTATTTTCAAACAGAAAATCCTTTATCCTTTGGTTGAACTATTGCCCATAAATAAGCCCTTAT
GGGTCTTGTTGTCTAACTTATTCCTCTTTGTTTCTAGAACTTGATAATAACATATACACCCAAAGATTCTAAGATGGTGT
ATTGATTGTTTGTTCCCACACCAAGCTTCATATAGATTTATGTCCTGCAAGGCCTTAGTAGGCAATCAGTTAATCAAATA
CACGGAGGTATTGACTGCCTCCACCTAAAACTGATTTGGGATCTTTATTTTGAGCAAAAGACACCAGACCATCATTACTA
TCGTGTTCATCCTTTCAGACACACCATTTTGTTGTGGAGTGCATGGTAATGTCAATTGGCGTTCAATACTTGTGCATGGT
AAGAGGATAGTTGAGCAATTATCTCAAACTAGAGAAGGAGTAATGTTTTCATACATTGAGTAAAGGTAAATATTATTGGG
AGTAGTATTGAGCACCGATATGAGGGAGAGTTCAGACAACTCACAGCCTCTATAAACCATGTCTTGCCAACATGGTATAT
GATCATACTTTTTAGATGAATCTTTAGCGCCTTCGAGCATTGCTTAGTGGATCCACTTAGTTGAGGTTTTCTATATCCCG
GCACGATATAGGACAGTTCTGGTAGCATGGACAAGACGGTGTATCATCATTTAGCTCATAGTGATGGTTGTCTGTTAGAG
AATCTCCCAATAGAGTTAAAATGTATTTTTTTTATACATCACTTATTATGCTAAAGTTTAGAGAATGAGAAAGTATTTTT
TGTAAAGTTTTAATGATTTCACTTCCTTATTTCTTTACATTCATCTGAGTATATATCTACATCTATTGCAGCCCTGTCTT
TCAGTTGTTTGCTATTTAGCTTACAGACTCGTACATTCAATGTACTCATGTCATTCGACCTACATCTTTTATGATGCAGT
TATAGGTGTTCAGGATCATCAACATGTGTTTCGTTGAGATCACTTAACGCTTCAAACAGCTTTGGTGAGGCTCTTTGCTT
TCCGGAGGATTTCACAATTTAATTTCATGTTATTATTGAGTTGTTATGGGTCTTGTCCTAACTTATATCCTAGTATTAGA
GGCTTCATATATAGTTAGAATTGATAAGTCTCTCAGTATTTCCCTTTGTTTGAGACGTTTTGAGATTGTTGCAAATTATT
ATTATTGTTGCACTTAAGTATTTTCAGACTGTTGAGTTAAGCATTTACTTGAGTTTGAATGTTCTAAATTCTATTTTTAA
AGCTTCTTTATTCTTGAGTAAGTCTTCCGGTAAATAGTCAGCGAGGTCAAGGGTTCGCTTGGGGATCATAAATGATTCTC
GAGTGCCGGCCACGTTAGGTGTAGGCTTAGGGCATGACATGCAAATTATAAACATTTGATTAGAAAAGGACAACGTTCGG
CATTGAAGAAACTAATTATTGAGCTAAATAGACCTTAAATAAGTGTAAATCTACTACTCATCATCCATAATTGTCAACTT
TGTTGTGGCTGGTGAATGTCTTTTCATAGCAGCAAGCTAAACCAATGGCTTTGCTCCTAGGGTTCGTGACCATATCATAA
TAGTCTTCTTCTAAAAAAGACACAACCCATGTTTTGGAAAACAACGTTTTAAATTCTAAAAATTCATAAACTTACAAAGA
AAAATTCATCTTCAAGGAAAAACACTACTCATACTCAATAAGGGACCTGATGGAGTACTGAAGCGTCTTTTGTTGTATTT
TGAGCTTTGTGTCTTTTATTCTTATATTGTAAATCTACTCCTGAGTTATAAAGGATAGTAGATCAGTTGCTTGTCTAAGT
CTTTAGTTTGAATCGTATTAAATAGAGTTTATTTATATCATCTATGTTTTAGTCAAGCCTCTTTACATCATTGTTTTGAT
GTTCTCTTGGGTAAAGTTGTCTAGGAGTGTCAACTAGAGTTAGTTGATGTGTGGGTGCGGTAGAGTTGCTTCTCGTTTAT
GCTCCTATCTTTGAGATCTGAGTAGGTGGCTAGAGTTAGTCTTGTGGGGTTCTTGAAGTCTAGATCAACTAGAGTTAGTT
GGTTTAGTGGGCAATAAAGTTATTGCTTAGTTTCCTTTATAGTAGAGCTTCTATAGTAAGGGGAAGGGATTAATGAAATT
TAATTCCCAGGTTACAAGAATTTGTAATATGAAGTTGTGCTCCGTTTTGAGTGAAATGGAGTTTGAGTTGAAACCCCAAG
AGTACAAGCCGTGGTTTTCACCTCCCTTGAGCAAGGGAATTTCCACGTAAAATCCTTGTGCTTGATTTACTTTGAGTTGA
TTATTTTCCGCACTATTATTCTATCGAGGGACCTAGTCCAATGATCACTAGCGGACACTTGCATTCTAACAAAACCCATA
GCCCAAAATTAAAAGCAAGACTTTCACGCAAAAGATTAGACAATAATTATCAAGAATAAAGGAAAGAGAGAGCATCAAAT
AAACACAAAAAAACCCTAACACTTAATATCAGTCAGTAGTTGAGCTTCTAGTCAAAATAAGAGTACAATGATAATACAAA
TATACAAAATTGTCTGTGAAAACAAAATAAGGACTAGTCCTAGTCAAAACAAAGGGAGATAGGCAACTCCAAAGGTCAGG
AGTACCCCAGTCTTCGAATCACAAGAGTCGCTTTGTACGAGATAAATCAGCGATAAGAACTCATACTATGATTTGTAAGG
TGCAAAACTGTAGTATGACTACAAACAAGTGGCACCAACAGTCCTTGGTCGTCTGAGCTCCAAAGATAAGGTAAGCATAA
ATAACAAGTAAGAAGGGAGAATATATCACAAGTAGTTAAGGAAAGAATAAAGAACTCGCAATCAAAGACAAGGAGATACA
TGGAAAAAAACAGAGGATAAAATAAACATGTAAATGAGGCAAGGGGACATACCATGAGGCGCTAATCCAGAAACTTATTC
ACGAAAAGTTCTACTAAAGAAAACAACTAGCCGAAGACATACTAACCAAAATAACCACAAATACTTCATAAAAGCCACAA
AGACCAATCCAACCCAACTCTGCATAAAATTTTCAAATAGAGAGAAGCAGTGGCAGTATCTACCCTATCAAAGAAAGGAC
AACCCTTCATATTTCTACAAGTACACAAACAATCAAATAATAACCTTGTTGATCCCCTGTCCAGAACACAACAACAAGCT
AAATCCGTACAACCCCTATAAGACTAACGGGTACAAACAACAACCAATTATACTAGTGATAGGCAATGCATATGAATGTG
AGTTATGCAATAAAATAAGTAGTACGATCAGTGCCAAGTTCCACTTACGAAGGTATATACACCAACCTCCTGCATGCCCC
CGATTGCTAGGTAGGACCTATGTACCTCCATCTTCCTTCTTAGTGGATCACATGGATAGAAGAATCAGTAGGGGACTCAG
GAACGTCCATATATACATGCTTGGTCCCAATCCTAGACTTACATAATCGATCCTCTTGGATCCGCTCTATCATGGTGACC
AGATATGAAATAGAACAAAATAAATATAGAAAGGATCGGCGATGCTACAACCAGTCAAGTAAAAAGTGAGAACATCCTTG
AGGCCTCTTTATCTCAAAGTCCATATATTAGGTAGTAAAGGTAGTACAACTCCCATAAAAACAAGTTTAAAAAGAACAAG
GGCAAGAACCCTACTTTCTCAAATGATGAAGAAGACTAATGCATGCACCAGGGTCGTACTACAAAATACAAGAGAATGAG
TTCCAACGCAATGCATGTCATCACCAGCATCAAAACAATAACATTCAAACCACACAAGGTATAAAACCGCAAAGACCATA
CTCTAGAGTACAGAAACTAACATGGAATCCAGGTGGTCCTCGACCAAGGCCTCAGGCCTAAAAATACTCCAACCAACTAA
ACAACGATAACAAAAAAAGAACATCTCTTTTCAGGCAACGAAGGAAATTATGAGGAATCAAACACTCAAAAGAGTAACTC
AAGAATCTCCACATCTACCTGAAGATACCACCAAAAGGTACACAGCACAACCAAGGTGAACGATCCAAAGTTTAACCATG
AGATATGGATAACATCATATTTACAAGTCTAATCAAGGTGAGTTCCTACAATACCCAAGCAACCCCACAGTCCCTGCACT
AGCGAAGGGTACCAAACCATATATAGAAATACATACTCACAAGAAGCTACTATAATCATCAAAGTTGTTTCTAAGGTAAT
TACCACACCAACTACTATAAAGCAACAAACATCAACCAGAAAGAGATTAACAATGCTAATCTAAGACACAATCTAAAAAA
AAGTAGACTGTAGTCTACCTCGGAGCCGATCACACGCACTTCAAAAAAGTTTCACTTGAGCTTTCCTTTTCCAAAATGTG
TAAGATCATTGCCACTGTATCATAATGTCGATCTAAATGTCAATACTTATGTTTAGACACCAAGATCAACATAATTAGAG
ACGGATCAAAAATTGAATCAAACAAAAATGTGGGACCCGCGCCGGAAATCTAAAATTGATTCAGTCAACAGGCCCAAAAC
ATCTCAAGGAACTTGTGCCCCTAAAATATAATGGACAAAATCCGAGTTTGGAAACGGGCTTAAACAACCCATGCAATGAA
ATTCACAAGACGAAATCACCATTAAATAGTTTGGGCAGCTCTTCCGGGTCATAAATTACCTCTTCTCGATGCTCCTCGCA
TTTTCCCGATCACTAGCTATAATACATAGTCACACTATAATCCAAACCATCGCAACTGAAATCTCCCAATTTGGAGTTTC
CTAGCTCGCACAATCGAGTTTGCAAAATTAGAACAAAAGCTGAAATTCAAGAGACATATATTGCTCATATACCAATAGGA
AGAAATTCAAGCCATATTCTTTAGTGCTGCAATAAATCAATCCCATGATTATAGTTACATTTTTTTTGTGCTACTTTAAG
AAAGAACTTATATTTATACAACTTAAATGATCACTTTTCAAAATAGTAAGTTTGTTTCACGAACAATTAATTGTATCTAT
TCAACATCAGACCTCTATGTATTACAAATTAACTATCGAATAACATGGGGGCTAGATGATTTTCATAATCCAATCTAAAA
GGGTTGAATCAATAGGAGTGGAAAAAAATGCATGCTGCATACATTAGAGTAGGGTAAAAGAATAAAGCTAGAAAAAAAAA
AAGATATAGTTTAAAGAGGCGTTTGCTGGGATAGGAGGGTGACTTGGAAGCGGCAAAGAGGGCAAGAGTTGTGAAGGGAA
AGCCAGTTGATAAGACAATGTGAATGGAAAACATGGCCACACGCAACTTGTTTGGCACCAACACTACTACTTGATTCGAA
ACATTGCATGCAGACAGTACAAACATCATCAACTGCTTCAATTGTAGCCATTTCACCAACAATTTGAGTGATTGAAACAT
CCATTAACGTTTCTTTCCTGTGGCTGCTGCTATTGTTAACGACGACACAAGTTTCATCAGGCTCTGGCATCGTCAGAGCC
ATGTCCAGGTCGAACACTAGTTCATCCAACGCCATCGACATTTTTCTTGTGTAATAATGCTAAACTACTCCTATTTGAAT
AGCTCGTACATCAATATATATCACGCGGTTTCCTCAATATGGTTGGTGGGCTTCGAGGATGCAACCCATCTTTCTTTTTC
CTTTTGGAGATACTATATTATATCCTCTGTATATATTCAACATAAACCACAACAATATATTTATTTATTAAATACTTTTT
TTTTGTTTTAATTTGTTTATTTCACTTTTGACTTGACACAAACGTCAAAATAAAAATATTCTTTTTTCGATAAATGTTAA
AGTAAGTCTAGAATATACTTAAATGATTTTTAATCTTAAATATGTCACTTGAAAAATTATTTACTCGGATAGGACAGTAT
ACATAATTGTATCTCCTTTGACCACTTTTAAAGCAAGTGGCCGCCGCCTATAAAGATTTTTATTGTAAAATATCAAACTC
AGTAATATAGATTCAAACTTGGCCCTGTAGTGCCGCCACCTTTTTCCTTTCTTTTTGTCCATCTACTTAGGAGTGGGTGG
AAAGGTAGTGATCAATAAGGGTGTGTTTGGTTAGGAAAATGTTTTTCTAGAAAACAAGTAGATTTTGGATTTATTTTCTT
ATATTTGTTTGGTGAGTAGAAAATATATTTCGAAAAAGATTTTTGTGTGTTTCATTTATGAATAAAAATATTTTTGAGAA
AATATCTTTTATTTTTACTAGAGAGTAGAAAATAATTTTTGAATTAAAACTGAAAATATGTTTTAAAAATAAACTTAATA
TTTTTGGGGGAGGGTGGGGCTGGCGGGGGGGGGGGGGTGGAGTAGGAGTGAAATGGAGTAAAAAAATAAAAAATTGAAAT
TGAAAATATTTTTAAAGACAAATTTAATTTTTTTTTTTGGAGGGGGGAGGGGGTTCGTGGGTAGGGGGTGGGGGTGGAGT
GGAAAAATAAAAATTTTGAAATTAAAAATATTTTTTTAAAAACAAACTTAATTTGTTTTTTGGAGGGAGTGGGGGGCTGA
TGGGGGAGAGGGATCGCGAGTTGGGGTGAAAAAATAAAAAATTGAAATTGAAAAACATTTTCCAAAAAATCAAACACACC
CTAAGTCGATTCAACAATCAAATATTGGCTTTATTAGAAAATCTTACACACTACATTAATTAATATTAATTATTTGATTA
AGTTATCCGTTTTCTGGTTTTCTAATTTAATCCAATTAACTCTCTCTCTCTCTCTCTCTCTCTCTCTATATATATATATA
TATATATATAAGTATTAAATGACTTAGTCAATTTAATTTTTAATTCCTTTTCTTTCTTTGTTGACTAAGCTAACACATGA
TAGTTTGGACTTTTATAACATAGACAGCCTTGATTATATGGTAGTTGGTGCCACAAAGATAGTCATCACATGGGGATCGT
GTGATTATTATATTTTTTTTTTAGATGATCTTTGTTTTAATAGAATATTACATAGTTGTACTGTTATAACTCTTATTTGT
AACATAAATAATTGTCATTTGTCTCCATTTGGGTTGCAAAGTTAAAAGTAAACTTTCATGCAAGTTGGGAAGCAGTTTTT
GCCAAGATATTGTTGTTTAACAATAACTTTGAGGCAACAAAGTCGCAAGCTTTTGTCAAGTGGATCCCTTTAATAAATTA
TTGTATATTTGTGGACTGTGGTTAGGCACATCCATGGATAATATTTAGAGCTCGTTTGGATTGACTTAAAAAAATAGTTT
TTAAGTTAAAAATAAAAAGTCAAATTTAAATGACTTTTAAGTCAAAAAATAAAAAGTAAACGGAGACCTCCTTTTGGTTT
TTGACTTATTTTAAGTAATTTTAAATTTATTGTAAGTTATTTTTAACCTTGCCAAACACTTTATAACTTATTTTAAGTCA
TTTTTTATTTATTTCAAGTAATTTTTTATATTTGTCAAACACTTCTAGGAGTCAAAAACTAACTTAAAAGTAAATTTGAC
CAACTTTGAAGTCAATCCAAACACCCTCTTAATTATACGGGGAATTTTTCTCTGACAAAGAAAACAAAGAGTTGGTTGTG
TCTTCAATGCAATGCTAATATTTTCTAAATATAGCTCCTGCCACGTTATATGCTATATATATTTATATAATAAATAGAGA
AATTTGTTTAAAATGTCCATCAACAATTTGATAAAGATTTTATCGTGTAATATTTTTTTTTGGCACTATAGTATCATTCT
CGTTAGTTAACCAGCTCAAAAATGCTCTCCAACTAGTCAAAAGCTAAAACTAAAATATCCTTCCTACTAATGATTTGTCA
AAATAAGAGAAAAGGGACCATTTTTTCCCTTTTGACCATTATTTAAAATTTTAAATAGTTATGTAAGAAAAAAATAAATG
ATTTCATGTTAAATAATAATAACTCATATCTTTTGTGTAAAGAATCCGATAAAACAATAATTGTACGTCATCATTTTTTA
TTTGTTAAGATGGGAAGCCTTTATTCTATTTTATTTTCTTAAGTTGTTATTATATTTTTTGATACATTCAATCTTCTCCT
CCCAAAATATTTTAAATTACCCAATTACGAATAGTTCAAGGTTAAATTGGCTATGTTATCTTTATTTAAAGTAATTGTTA
GTTAGGAAAAGTATTTTTGAGCTACTTGATTAGCTTAACGGCATTTGAGCTAACTGACTAATGGCGAAGGTATTTCTTAG
CTAAAATTGTAATGTAAGGTTTAAGTAGACCCATTTTGAATAGTCTAGGAATATAAAAAATTATAGGTTTCAAAAACAAT
ATCACTTAAGTCTGCCAAGAACATAAACTTTATACCCTCGAGCGCATTTTTTCAGATTATTAAATTTTTATGATGCTTGT
GCCCTTCATTTGTTAGAAAATTACGACATTGATTCACTTATCTCCAAATGTGTTTAATCTAAATTTATGTTTTATGTCCA
CATCCTTAAAAATCTTGACAACGATTAGGTAGGTTCTTTCCACTTTGACTTCTTGGTGTCCTATGAAATTAGCTACAATT
AGCACTCTATATGCTCCATAATTATATATATAGTGAATCTTCTCATAGGTTTCAACTAATCTAAATATCCCAACAATCAT
TTTTCATGATAATCTCTAATTATCGCTCCAAAAGCCACATCTCCAAACTGTGTTTTGACACTATCATAAGTATTCAATTT
TATCTTTCCTTGCATATAAAGGAAACCAAACAATTATTTTGGCTTGTTTGGAATTTAGTGCTTCTTTTTGGAGGGCTTAT
AACCTCCCCAATATGTTTGTTCAATTTAATATTAATTTTAAACATACGGTAGTTTATATATAGTTATATAAGCTACAACT
AATCTTCATGTTAGTTAAGTGATAAACTAATACATTCATAATCATAATTAAATCAATAAAATATTTCTTATCATAATAAG
TACAATCAAATCATGAAGTTTTTAACACAAATTACGTCAAAAATCATCAAATTTTCAATAGACTTTCTTTAAACTAAAAG
AACATAAAAAACAATTTAAAAAATCTAATACATCATCTATGTGTACACAATATCAACTTAACTCACAACTTCTTTAAACA
CCCTGCCTATTGGTCTGGCTTTCGGAAGAACACTTCAGCTGCTTACCAAGAATCCATTGATCATGTTTACCATTCGATCA
TGTTGCTCTACATCTCACTCCAATGTAATGATTAAAATTATAAAATTGTAGAGAACTAAAGGGATTTGATATTTATCTCT
TAATATAACTATAGAATGTCTTTTTTGATGTTGTTCTATTCACCATGTATTTGTATCATTTAACACAAATGACATCTGAC
ATATTGGACTAGACATGAGTTTAAAATGCGAGTGTAAAAGAGTAGCAAAACCAAAAGACAAAGGCAATGGAAGATTAGTG
TTAAGAAGTCCCACATCGGTAGAGGGATGGGAATTTGGTCTCCTAATATGGACTTGGACAAACCTTCCCTTATGAGCTAG
CTTTTGAGGTTGAGTTAGGCCCAGGTGACATATCTTTACAATTAGCATATGCAATATTATGTTATTTTCATCTACTGGAA
AATATAATTACAAGGAAAGGTGGTACCCGTACTTGTTAAATAACAACAAGACCTAGAATTTATCTCTTTGAATTAGTCAC
GTCCAACATGTTGAATACCAACTAAAGATTATAGTGCTGCTTATGAACTCCAGTCATCTCGGTCGAATGGATCTTCACTG
GATAAAATAGAAAAATCATTGAACTACTTATTGCAACACTTCAGATTTTGGAAAATGAAGAAAATAGATTTTTGGGTTGC
ACGATGTGTCTACGGGTCCCATCTACAGACCATAGAAGCTTGTACGGGCCATAGATGGCCACCGTAGGAAGAGGGGAAAT
AATGTTTTAAAAATTCCATCTACAGACCATAGGTCAAAACCGTAGAATGGCCAGACAATTTGAAGGGGCTTTTGGTTCTT
TTCTCTAATTATTAATGTTTAAACTTGTTCATTTTGGTTCTAATCCCAAGACCTATATAAGTCTTTTAGACCCAAAAACT
ATCCATTCAAAATCATTCCCCCTAAACTCCTAAATTCCCTCCAAGTACATCCCCTTGAAATTCCCTCAACTCAATGAAGA
ACAATCTAGGGTTTCAAGCACTAAGACCTCAAATTCACCATAGAAATTGAGACTTGAACTCTAAGGTATGTTAGTATTCA
CCTATGGAGTCCTTTGACTCCTTTCCTCCATAGGGTTTCTAAAATCTCCAACTTTATAAAGATTTATTTTCAATTCAAGT
TAGGGTTTTCTTCAATCTTCATGGGTTCCTTTCAATTATGATCTAATTGATTGTTTTCTATCTATTTAGGCGTGAATTGA
AGTAATTACATGTTTTTTTTATATTTAAATTCATATGAACCCATGCATTCACACATGATTAAGCTTATGAACTATGAAAG
ATGAATTTATGAAGATATGCATGTTCTATGATGAAATTTATGTAAATAATTTGAGAATGCTTTGAGATTAAAGTATAAAT
GTTGTAGTTGTTGTGAAAGGTTCTCACCTAAGTTGAATCAAGATTTAGGAGTTATTCTAAATGAACTCTAGCTTGGATTG
GTTGCTTAATTGTACCTTTCCATAGATAATAAGATGAATATGACTAATGAATATTCCGTGGGATTTATACTTAGCACTGA
GAGGATATTGGGATGGAAGCTCTACCGTTAGTAGAGGTCGGGTTTCTAGTAGAAATCTCCCTATCCCATAACTATGTGTC
AGCATAAGTTTGTCTTAGATAGACATTAGCTAGTGGATCAACTTTAGCTCAAATGTATGGTTCTTACCTTGGCAAGCAAG
GACATCTCTTTTCGGTGTGGAATAGACACCAGATTCCTTGTTATAGCTCACATGGTCTATGTCGGTTATACGGTACACTG
TTTCATGATCTCATAGGTCATGCTATGATTATTCTTCCTACCAAGAAAAAGAGAGTTCGTTGTTTTGTTCGTGGTTGAGA
CTTCAGTTGCAGATTGAGATTGAGTCTATGGTTTCAGCGGGCCTCTCAATCTTGGATATTGCTGACCATGCCAGTACTAT
GGAGCAACTCCGTCATGAGTATCACATGGGTAATGAAAAGAAGGCTTGGCATCATGGTAGCTACAATGGGTCATATTCTA
GGCCTAAGAACTCATATAATAGACCTTGTCGGTGTTTTCTACAGGGTTAGGCTTGTCGACCTATTCAGGCGATGTTTTAG
GCTTGAGAAGGTAACCAATATAGTCAAAGTGATGCTGGTATGGGTCAGAGTTCGAGGGGTTCACAGTCATGGGCTTTAGG
CCATGATTATCAATATGTTGTGGGTCAATCTTTATAGGGTTGCTATGACTGTAGGTATTTTGATTATTAACCTATAGATT
CTCCTTGTGAGGGGAAATTGCAGCAGCTCCCTATCCAGCTAAACTAGTTAGAATAGTAGCACTTCCAGCTAGAGGTGGTG
CCTAGGTCAGGACCGATGAGACGGTCATCAAGGAGCTCTGGGAGGATCTCAGGGAGACAGGTCAGGTGGTAGGACTGATG
CTTGAGGCAGAGGTGGACAAGTCCACCTATATCCAATACCATTGAGGGCGGAGGCTGAGGCACCATACAATGTATGATCT
TTTATGCTATCATCCCACCTCGACTTTTTTCAATCTTACCTCTACTTTTTTTATATGTTTCTGTATATTATGATTCCATA
TGAGTTTGATTTCAGAGACTTTGGTAGCATCATTGCATGTTTCGACCCATTGTGGGTGAGTCTTTAGTAGTGGGTCTGGT
GTATCAATCTTGTTTGGTGACTATTTAGGAGTAAGACACTCGGGCTAGCCTTATTGTGCTAGGTATGTTGGATTTTGATG
TTATTATGGGCATGGATTGGTTATCCCCCTATTGTTCTATCTTGGATTGTTTTGCAAAGACTATTACATTACCCATGCCT
AGTGTTCGTTCGGTGGTGTTGCTGGCTCTTGTAGTCACTCACCGACTGGAGTTATCTCTTTTATTAGGGCTCAAAGGTTA
ATGGCTAGTGGACATCTAGCTTATTTTTTTCTATGTGTGGGATGTAAGTAGGGAGGTCCCTATGGTTGATTCAATCCCTA
TTATTGAAACCCAATTTTGTTCTATTTTCCTTCCATTAATTTCTCTATGCTTCTTGAGCATTAATAATTTGAACGTATTA
TTTTTTCTATCTTTATTACTATTTTTACTATAAAAATGTTCTTTATTTGTATTTCATATATTTTAGACATAAAATTTATT
ATAATTAATTATGTGTTCCAAGTTATCGGTAAAGAAGCACTAGAGAAATTAATTTAAAGGAAAAAGACCATGAAAATTCG
TTTAAAATAAGGCCCAATCTAAACCAAATTTAAGCCCCCTTTTTACTTGAATGTTCGCTCAAATGAGCCCAAATCAGAAA
ATGTCTTCAGTCCACATTCAATATTCCTAAATGGGAAAATTGCGCGAGTTGGAAAACATATCACTATGTTATTAGTCAAT
TAGGATATAGTTTAATTTATTTACTGTCAGTAAATATAGTTTCAATTTTTTTGTCATTAATAATAGGACCCACTACCTCT
TTGTATATCGAACTAAAGAAGCCTTCATGGGTTTTGGTATATGATTTTATACAAAATCAAATTTATCTCTCCTATCCTCA
TTCCCTATTTTTCTCCTAAAATCACTCTTCCACTTCCAATTTGAAATTCGAATTTCACCTTCCCCTCCAATCATACTTTC
ACTTTTTGCAGGTAACCATCAAAATCATGGGTGAATCTTCTTTTCTTTTTTTTAGTTTTTCAACAATTGTATATGTATTA
TGCTTATTAGTTTTTTGATAATTTCTTCTAAAAATTCCCTCATTACTTATCGGATTACGAGAGGTACGCCATTGCATGTC
CAAGCTCATGTTGTTGACAATCCACCTTCGTTTTCAATCAGTTCAACTTAAGATTTTGGAGTCAATGCAGAGTCTATGGC
AAAATCTATACAAGTTCGAGATGTAAAATCTATTGAAGAATTGAGATTCAAGAAAAAAAAACCAATTGCATTTCAGAAGT
CATCAAAAATGCCAAGGCAAGCGACATTAAAATTGTTGAAGGAGGAAGTAAGAGAAAAACCAAAGAAAGTAATTCAAAGG
AGATTGTGTCTACTTTATCAGATTTGGACAAATCTGAAGAACATCGGGTATTTGCTTAAAACACAATTGTATCTAGATAT
TTGTATATTTCGTTAGTTGTTTACAAATTTACATAAAGTATGTGTATATTTCCTGCTTAAATCATATTTGTATATAGATA
TATTTATATTGTATATTTCATGTTCAAATCACATTTTGTATTAGTTATTTGTATATTTTGTTTAGTTATATACAAGATTA
TTGAAGTTTATGTACAGTTTCTGCCAAAATCACAATTGTATATTGGTATTTGTATATATTATTAGTTATATACAAATTGT
TTGAAGTTTATGTATATAATCTATCTATATATAATAGGAGAAGAAAAAAGAACACATGTCAGCACCACAAAATTCAGAGT
TTTAAATTATAAATAATTAAATGTTATATAACTAATTAAATATTCTAAATTCAAAATTTGAAATAAAAACACACGTCAAA
TAAAGATCAATTGGTTATAAAACTCCACTTCAAATCAGTTAAAAAATTCAAAATTCAATTTTTAAAAAAAATTATATCTT
GGACAGATTTAATATTTTAAAAAGAAACTAATTTATACCTTTTTTTTTAAAAAAAAAATGCATTTATACAAACACGGACA
AAATGTCATCTATTTTTATATAAAAACGCTGACAAATGTCATCACAAAAAAAAAGTCTATTTTATTTTTAATATCGTATA
AAAAATTGGTTTTTAATATCGTATAAAGCGGTTTTTAAAATAACTTTTAAATCTGCTTTTTTTTTTTGGATGCTGATTTT
TTTTTAAAAAAAAAGTAGTATTGAAAAAAAAAAACTGAAGTTTAGCAGATTTCTAATAAGTACATAAACGGTTTAAATTC
TTAAAAAAAGTCTTAAAAATAAATTTTAAATTTCAAAAGAATACAAACACACGGTTTGCAAATCTCTCTAATAAATGAGT
TAAAAAAAAACGGTTATAGAATTGAAACTTTTTTTTTTTTTTTGGGTCAGAAAAGAGTAAATAGCATATAACAAAACAGT
TTACAGGGTCATAAGTTGTCAACTCTCCATTCTTGTTCCCTGTAAACATGACTAACCCATCCTGCGGAGGAGGTACCTGC
AATCAATTAACAAAGATTTATATATATACTAATACTACAGTGATGGTGGCAAACCATTCTTTCAACTTTCTTTGTATCAA
TTTTTGTTCTTCTTTTATCTTTGTCTTATTTATATGTATATTCATTGTTCTACATTTTTGCTAAATTTGTTCAATCTAAA
TGTTAAATTTCTATATTTTTTTAGTCACTTCAAAATGTGACAGTTTAATATTGGGAAGATTCTTGGAGAATAAAATCAAC
ACTAGAGGTAAGCATTTATAAATTTTTATTTTACAATTTAACAAGTTTGTTCACCATATTAATTCATGTCTATTTTTTTA
ATATAGATTTTTAATCTTAGCGTAAGATAAATTAGTCATGATCATAAATTTAATACAAAATTTTAACGTATGTTTTTATT
TGATTATATAAACAATCATGAAATGATCTCAATATTTTGTTGAAGTTATCTAAGATTCTCTACTATTTTAGTAGTATATT
TTGAGTTTGTTGGTTTGATGCTTAAGTTTTAATTAGTCGAATAATTAGTGTGTTGATTTTGTTTTTTTGATACTTTCTAA
TAAGGAAGTAAGAAACTATTTAAAAATTATAAAAAATTATACTTTCATGGCCTTTAAGTAGTATTGTTGTGAAGAGTATG
ATATTTAAACATATGTTATTTACGTTTCCCATAAAGTTCGATAAAACTATTATTTGTCTTATAGATGGGATATCTTTGAT
AATTCTATCTTTTTTTATTAGAGCATGTTTGGATAGATTTATAACTTATGGTTTATAAGACAAAAGTCACAAAATAGAAT
TCCTAAAATCTTATTGCATCATAGAAAAATAATTTCCTTATTAAAATTAATTATTTGTAATTTGAAATCATATTAAATTC
TAAACTAAAATTTTAAAAATTAAGTTTTATTAAAGAATTACTTTAATTTATCATGATATAACCATTTAAAAAAATATATA
AAATTTATATAAACATAACGATTAAAAAATTTAAAAATTGTCTCCTGTGATTAGGGGTGTTCACAGTTTGGTTTGAGTCG
GTTATTGGTCAAAATCAAAACCAAACCAACTTAATTGGTTTTAAAATTATCAAAACCAAACCAAATATAATATATATTTA
TCGGTTTGGTTGATTTCGATTTTGGTTCGGTTATTCGATTATTAACCATACATAAAAATCAGAGACGTATCCAGGATTTC
GGCTAGATGAGTGCACGATTACGAAGAAATGTATCTTAAATATAAATTTGATCATTTGACTTTTAGGTTCTAAATATGAA
CCATTAAATTTTAAAAACTATAGATTCAAAATATATAATACTATTAGTTTTAAATTTTAATATACACAATTGATTTAATT
ATATAAAAAAATTACGGTGCTTAATTTTCTAGGAATTTTCAATGTAAGACACTTGAAAATTTTGAAAGATTAAAGGCAAA
AATACAAAAAAAAATTTAGTTGAAACGTCAAAAGTGTCACTGATAACCACTTGGAGTGGTGTTACTCAAAAAGATAAGAT
AGATATAAGATTTAAATTTCTATCCTCAGTTAGAGAGGTGCACCTAATCATCATCGTACTATTATATGATACTTTGAACA
TGGATTCACACATCTATATTTAAATATTTTTTAAAAAATATAACACTAGTATATATGATCTACAGAGGGGAGCATGGATT
CATGTGAACCCACGGCACCCCCTCTACATACGCCTCTGATAAAAATAAAAGAAACAATTTATTCAAAACGTGAAAAAAGT
GACAACAATCCATTCAAACAAAAAAATAGTTAGAATGACTGGCATTACAGAACTTTCGATCATTGAATTTACTGAATAAA
ACTTCAAAATTCACTATTTTGGCATAAAAGGAAGAGACAATGACATTTTCAGTCCCACAAAGAATTTCCATAGACACTCA
TATACATGAAACCAATAAGAAAAATGTTCTCACCTTGGACATTTTTTCTTTCATAAGTATGTTATAAATAAATTTTGATG
AAACATATATAAAATCTTTAAAATTGTTTATGAATATAATATATTATGTATGTGTAATAATAAAATTTATGTATAAAACT
TGTTGGTTCGGTTCGGTTATTTCTTCGAACAAAATCATAACCAAATCAAATATTATCAGTTCTTAACAATCTAAAACCAA
AACCCAAATTAAATCGGTTCATTTAATCAGTTTGGTTTGATTTTTCGGTTTGGATCGGTTTTTATCCAAACCATGAACAC
CCCTACCTGTGATGATTAAAATAATTAATTTATCTCCAATTATTATTGCAGTTATTTTTTTTCAATTATTAAGCACAATT
TTAAATTTTGGTATGGTAGTTTTATGATGGAATCCTAAAATTAAGGTAACTGATTAAGAACTTCTTCGCCTAATGTATTT
AAAGATGATACTTCTATCATGAAAAAGAAATTTCAAAGTAAATTTTGAAAGTATTTCAGTATTGCCAATAGAAAATGGAA
ATTCATCAACATCTACTACTCACGCAGCGAGCCCAGTATGGAATAATGGCGGAGCATCAGTGAAAGAGGTGCTGTCAGTA
GCAGAGAAGGAGACGACTGGAGAAGGACAGAGAGCTGAATTAAAGCATAATGAGGATGGACGAGCATGGGTGGGACTGTT
TGACCAAAACAAAATGACAGCAAAGGGGATGAATCTAAGCTATATACCACCGATCATACAAGAGGGAAAAGTACTTATAA
ATGAGAAAGGGCAAAAGGCATTTGTGCTCTATGTGGTAGGCAACACACCGTCAATTGGAGCTATTGAAAGATTTGTAGCA
AGCCAGTGGAATTTTGTGATGAAACCAAAGGTGTTCTACCACAATGAAGGTTTCTTTGTGATTAAATTCAATAGTGTGAG
TGATAGAGATTAGGTATTGCTGGCAGGGCCTTACAATATCTTCAATCGACCAATCATTATTAAGCCATGGTCTGCTGAGT
TTAATTTCAAAGAGGAAGTACTGAATGCTGTCCCAATTTGGGTAAAACTACCGGATCTACCACTAAATTGGTGGAGTGTC
ACAACCCTAAGTAAAATCGGAACTCCACTATATGCGGATGCTTGCACGACGAACATTGATAGGATATCATATGCACGAAT
ATTGGTTGAAATGGATGTAGCAAAACCTTTGCCGGAAGCTATCAAAATCGGGGATCCTAAGGGGAAAATTATTGATCAGA
AGATAGTGTATGACTGGCGTCCTGTCTATTGTCAAAAGTGTTGTCAAGTAGGGCACAATTGCAGCACATGGAGAGATACA
GGTATGAAGCAAGCTAGAAAAGAGCAGGTTAACCAAGCACCGCCTAGAAAGGAATGGAAGATGAAACAAATTTTGGACCC
ACCAACCAATCCCAAAATTGATGCGCAAGGAAGGGAAATAACACAACTTATTGAGCCAGAGATCACTAGTAATGACGGTT
GGCAGGAAACAATGAAGAGTTCTGCAAGTAAAGATGCGACGAGTGTGGGTATGCACATGGATAAGGGACTGGAGACATCT
AATTCATTCACACCACTTACACAAGCTGTTACACAGGTTACTCATATGGAAATAATGCAGGAGATTGGGGTACATGGTCA
ACAAAGTGGAGGAGAAGTAGCGCAACACAAAACTCAATTTTAATGAGCATAATAGCATGGAATGTAAGAGGCATGAATCA
AGTGTATAAGCAAAAGGAGATGAAGGCATTTTGTAGAGAAAATAATGTTATTCTATTTGCTGTACTAGAAAACAAAGTCA
AAGAAGTGAGAGCACTAAAAATCATAAAGAAGCTTGGGGATAGATGGAGATGGGCTGCGAACTACAATGCTGATCGGAGG
GGAAGAATTTGGCTATTATGGGACTACTCTATCATCGACTTTAGAGTTGAAGTTGTGCACCAACAATTTGTCTTTGGGTA
TTGTACTAGAATAAAATCAAACACTGAATTTTACTTCGGAGCAGTGTATGGGTTACACACAATTGCAGATAGGAGGGCCT
TATGGGGTGACTTAGAACCAGTGATCAACAATGCTGCAGCACCTCTAGTGCTAATGGATGATTATAATGCCATACTCAAA
GGTGACGATAGATTTAATGGCAACCAAGTGACAGATTCTGAAACTAGAGATTTTAACAACTTTCTGCTTGATAATAGTCT
GACTGAAATGAAAACCGTGGGTAGACAGTACACATGGACAAACAACCACACACATAGCAAAATAGACAGGATCATTGTTA
ATGCTGAATGGGTTCAACAATGGCCACACATAAAGGGTGTAATCCTGGTACCCCACTTTTCAGATCACTGTCCACTTATC
GTAAAAATGGAGGAACATGATGGAAAGGGTCCAAAGCCTTTTCGATTTTATAACTACATGGCAGAGCATAAAATTTTTAT
CACAGAAGTAGAGGAGAGCTGGAATAGAAGAAGCGCATCAAAAACTATGTATGAGGTTTGGCTCAAATTGAAGCAAATGA
AGGTAGTAATGAAGAACATGGCAAAGAAGGAATTTGGAAATATTGAAGAGAAAATCATTGCAGCTCGGGTGGCTTTGAGA
AACTACCAGAACACCCACAGTGATCCTACAAGGGGCCAGAATCAATGTCATGTGGAGAACAATTGAAACAGGAATTAGAG
AAGTGGATCCTAGTTGAGGAAAGTATAATGCAACAGAAATCCAGAGTACAGTGGTTGAAAATAGGAGACTCTAACACCTC
ATACTTCTTTGCATGCCTAAAAAACAGACAAGCACAAAACCAAATAAGGAGATTAATCACAGAAGATGGATGACTATTAC
AAACAGATAGTGCTATCAAAGAGGAAATCTTAAAGTTCTATAAAGGTCTGTTAGGTACAGCAGCGAGGACATTACCTGCT
GTGAATGTGGAGGTTATGAAAAGGGGAAAAGTTCGAAGTAGGGAACAACAAAGGTTGCTGATCAGACCAGTTAGCAAGGA
TGAAGTAAAACAAGCTCTTATGGGAATAGATGATAATAAAGCCCCGGGGTATGACGGTTTCAACGCCCATTTTTTTAAGA
AGTCGTGGATAGTGATTGGAGAGGAAGTCACACATGCTGTATTGCAATTTTTTGAAACTACTGAGATATACAGAGCAATC
AACTGCACAGTGATCACATTGATTCCAAAGATCAAGAATCCCTCGTCTGTTAAGGAATTTCGGCCCATTTCTTGTTGCAC
TATATTGTATAAAGTAATATCAAAGATTCTAAACACAAGGATGCAGGAAGTAATGGACGCCATCATAGACAATTCCCAAA
GTGCTTTCGTTCTAGGAAGGTTGATTATGGATAGAATAGTAATGAGCCATGAACTAGTGAAGGCGTATGGAAGAAAAGGT
ATATCACCGCGATGCATGATAAAAGTGGATATGCAAAAAGTTTATGATTCAGTTGAATGGAGCTACATTGAGCAAGTAAT
GCAACAGCTTGGATTCCCTCAAATCTTCCTGAAATGGATAATGAGTTGCATCACATCAGTGAGCTATACAGTAATGATTA
ATGGAGTGGCGACAAAGCCATTTCAAGCTAAGAAAGGACTGAGGCAGGGGGATCCTCTTTCCCCTTTTCTGTTCGTTATG
GCTATGGAGTATCTTAGTAGATCATTGCAATCCCTAACAGGTGTGAAAGGATTCAAGTTTCATCCACGATGGGCAAAGCT
CAACGTGATACAAGTAAGTTTTGCGGATGATTTGCTACTATTCTGTGGCGGAGATGTGCAATCAGTTAAGGGCTATGAAT
GCCAAGTTTAAACAGTTCTCGTTAGCTTCCGGACTATATGCTAACAAGAGCAAAAGTGTAGTATACATGGGGGGTGTAAA
ACAATGTGTACAGGAGAAAATATTGGAGGAATTGGGATTTCATTAAAGGGGAATTACCTTTTAGATACTTAGGAGTCCCA
CTAAGTTCTAAAATACTATCTGTCACCCAGTGTGAGCCTTTGATTGATAGATGCTGAATCGTATTACATTTTGGACTACA
AGATTTTTGTCGTATGCCGGAAGGACACAACTGATCAAAAGCGTTTTGTTTTCCATTCAAACATTTTGGGCGCAGGTGTT
CATTATACAAAAGAAGATAGTCAAGGTTATAGAGGCTATCTGTAGGAGATTCTTGTGGACTGGCGATGCGGAAATGACAA
AGAAAACATTAATAGCATGGGATAAACTCTGGCAACAGGGGGACTAAACTTTATAAACATTGAATTATGGAATCAAGCAA
CAATCTGTAAACTACTATGTCAAAGGAAGGAGAAGATGTGGATAATATGGGTGGTCCACACATATTACATAAAAGGGAGA
AGTGTATGGGAGACAAGTCCAAAGAATGCATCGTGGATGATTAAAAAAGTGTTTAAAGCTAGGGAATATTTTGAGGTAGC
TGGATACAATATGACAGACGTTCAACAAATGGACAATTTTCACATTCCAAGGCCAATTTCCAAAAGTTGATCCTAAACAA
TCAGGGTGTACCCAAATGGAAGTTCATATTCAAACTAGCAATTTGTGATAGATTGGCAACACGAGACAGGATTGGTCGAT
GGGGGATTAACACGACGCCACTGTGTGCATTGTGTAATATCTGTAATGAAACAGAGGTCTCTAGAAGCATTTGGAAGAAA
GTAGTACGATGGAAAACTATACCGAAAGGGAATATGGTGTGGCAAAGGGAGATACATGAATGGGCAATTAGAAATTGTAA
AGGAAGAAGTAATGGTGCACACAGCAGTGTACAAAATTGCCATGACAACAACTGTTTACTATGTATGGCAAAGAGCGAAA
TCGGAGAATATTTCAATCGAAGGGAAGATCAGTAGATGCTATACTACGGGTGATCATACAAGAGACTTATTTTCGAGCAA
GCCTAATACCAAAGCTAGCAGCATACGTGAGGAAGTTGGACTCCTACCCATCATAGTGTAGCCTGTAGGTGTAGGATTAA
TGAAAAGAGGCATTATGTCCAGGGTAGTCATTTTGTTTAGATGAGTATTGGTAAATTGTCACTTGCTAAATTTACTTATA
TAAAAAAAAAAACAATAGATGATCAAAAAATTTCACATGCTTAACTTATCCATATTAAAAATTACTACAATTTTTTTCAA
ATAACTTATCCGAAAAACATGCTCCTAAATCATAGGTGCACAATAAACCATTTATCTCCAACCCAAAATAACAGACATGC
AATAGAAAAAAAAAAAAAATAACAAACATGAAAAATTAAATCTCTTTTTTCAAACTTATATAATTATTAAAATAAATATG
GATAGTTTAAAAAAAAAATAAAGATAGATATGTTTTTCTTCAAAAAGTAAAGGCTAAAGAAAATAAGACATGTAACATAT
ATGTTGGGTTTTTCAATTATGAATATGAATAGTTTGTATTAGTTAAATATATTAATTTTTAAAAGAATTAATTTATAAAT
CAATTTTTTTTTTAAAAAAATGGATAACTACAGTTATATAAACTGCATACAAATAATTAAATAACCTCATTAATTTTTAG
CATAATAAAGCACTACAAAAAAATATTATGTTTATGGCCTAAATTTTGTGTTGATAAAAGTAATAACCATATCTTTTTTT
ATAAATAACAGAAATATTAATGGGAAGAAAATAATAAGCTATAGTTAAATATTTTCGTTAAAAATAAATAAATTATAGAA
CGAAGTGGTGAAATCATATTATATGTTATTTATTTGAAAAGTAATTTTTTTAAACTATTAGTATACTTAAGATAAATGAA
TTGTCTTTAACTTTTAGAATATAAAAACCTATAAAATGTCCATAGATTCTTAAAGAAAATGGTACAAAAAAGACCTATTA
TTTTTCAATTCTAATCTTATACTAATTTAAGGATGTAAAAAATATTTTGAACCTGTTTTATTCAAAGAAAAACAAAACAG
GTCATTTAATAACATTTCATATGAAAANNNNNNNNNNNNNNNNNNNNNNNNNNNNNNNNNNNNNNNNNNNNNNNNNNNNN
NNNNNNNNNNNNNNNNNNNNNNNNNNNNNNNNNNNNNNNNNNNNNNNNNNNNNNNNNNNNNNNNNNNNNNNNNNNNNNNN
NNNNNNNNNNNNNNNNNNNNNNNNNNNNNNNNNNNNNNNNNNNNNNNNNNNNNNNNNNNNNNNNNNNNNNNNNNNNNNNN
NNNNNNNNNNNNNNNNNNNNNNNNNNNNNNNNNNNNNNNNNNNNNNNNNNNNNNNNNNNNNNNNNNNNNNNNNNNNNNNN
NNNNNNNNNNNNNNNNNNNNNNNNNNNNNNNNNNNNNNNNNNNNNNNNNNNNNNNNNNNNNNNNNNNNNNNNNNNNNNNN
NNNNNNNNNNNNNNNNNNNNNNNNNNNNNNNNNNNNNNNNNNNNNNNNNNNNNNNNNNNNNNNNNNNNNNNNNNNNNNNN
NNNNNNNNNNNNNNNNNNNNNNACGATTCATACATACAATTGACATACTAATTTTATACAATTAATTACACATATACATT
GTATAAGAATTTTACATGATTACTTACATATATACAATATTATGAATAAAACAATATACAAATTGTATAACTGTATATAC
ACTAAAATTTACAAAGGTTTTTATTTTTATCAAATTAAAGCACACATTTTTTGTCGAATCATATACACTTCATATATACA
AATTCCGTCATTCAATTTTCGAACAAAAATATAAAAATAGAATTGTTAATATATGATATATCTAATCTTGTTTAAGCAAA
TAGAAATTTTTATGAACCATTAGAATCAACAAAATAATAAAAAAAAAAACGAATTCAAAATTTCAGTTATATGATATACA
AATCAATTGTATACTTTCGTACAGTTCAAAACACGAAGTTTCCTTCAAAGAAACCTTACTTGGCGTTGAATATACAAAAA
TAGTGATTAATCCGATGGTTTAGTCGTATGAGGAAACAAGTTGGTATGGTCTTTCTATCGCTATAAAACTCTTTTTTGGA
AAAATATTTGATTTTGGACGTTTAGCTTGAATCATGGGATTATGTAAATTTACTGTTACCGTATTTAGCGCTCATGTTTC
CATTTATTTAAAAAATAAAATAAAATATTGTATAAATTTAAAACAAAAAAAAAACATTTTATACAAAATTAAAACTTCAT
AGCAAACTAAACTATACCTATAGAGCGTTATTTCATTAAATTTGTTTGTTATATATGAAATTTTCCCAATAAGATTGAAT
AAATGGCACAACATGATTACTTAAACTCTAAATTGGCAATAAATAACCTCTTCGTTTTTTTTTTTGCATAAAAAGTTTTT
TCCCATGGCTCAGAGGCAATGGAAAATGTCATTAATCTATAAATTTTATGTTTTATACATTAACAATAAAATAATATTTA
AATGAAAATTAAAGTCACTTATATACTAAAAACATAGCAAATAAATTGCTATAATCAATTAAACTACACTTGTACAACAA
AAATCTCCTCGTATTGAAAATGTATACTAGCCAATATTTTTCTTAGGGCCCGTTTGGCCATGCGATATGGTATCATGATA
TGGAATCATGATATGGTATCATGATATGGAATCATGAGATAAAATTGAAGGTTTGTTTGGACATGCGATATGAAATTTTT
GTGTTGTATATTTTCTCATAAACATAAAAATCCCATAAGTTGTAAAACTATTAAAATAGCCCCAATTGTTTATTCAATCT
TATCAAATAAACAAAAATTATAAAATCGCATAATAAATTATTACAAAGTTATTTGTTCTTCACTTAAATAATTGTTTCAT
CTAACTTTAATTTAAGTAAAAAAAATTGAACATAAATTGTACTTGATATGCTCATATCTCTCAACTACTCTTACAAATAA
CCTATAAAGTAGAAAAAAAACATACATTAGTGAGTAAATATTAACTTTAGAAGTTAAATGCACTAAGATAAAAATTAACA
AACATCACTAACTTCTAACTATTTACAAGAAAAATCAATAGTTAAATATTATTGAATAACAAAATTTTAAAAAGTTACCA
CAAGTTTGAGTCAAAAACACTTCTAATAAAATTTAATCAAAAAAATTATAACTAGTCCACTTGACTAAATATTAATAACT
GATCAAATTTTCCCAAGTCCTCAATCAATTGGACTTGATATCCTTCAGTCATGTGAACGAACATTTTGCAAATACTAAGA
TTAAGAAAGTGCGGCACCGCCAATGAAAATTGTCTTTTATCAATATTATGCTTAGTCATAAGATTAAGACCTTTTTTTTT
ATTATGAAAAATCAAAAAAGTATTACTCCCTTCGTTCTCATTTATATTCACCAAATGAATTTATACTTTATCATTTATAT
TCACCAAATTTAAAGTAATAATAAATTTTATATTGGTGAGATTAATAAATTTTAAAAAGTAATGATATGATTATAAATTT
TATTTACATATGAAACAAATGGTTAGTAGATATAAATGTGGGGTTGTTTTAACAAAATATAAACTCATGGATCAATTGTT
GTATTAAAATATCTCAAATCATGATATGAAATCACATGGTGATTCCATATCATGGTTTTTGGAGAATATGATATCACCTC
TCATGATATGGAATCATGAGATGGAATCAGCGTAAAATCGCATGTCCAAACGCTGATTCCATCTCACGATACTATATCGT
GATATGATATCGCATGACCAAACGCCTACTTAACAAAAATGGAGATAGCAATAGGGAGAGATGGAGAAAGACAGGGCCAC
AGGGGCACATGCTTAACAGGGCAATAATTACTTAAATAGGGCGGGACAGGACATGAAAAAAAATACTATATAGGAAAAGA
CAGGGTAGGTTGTAAAATAGTCATGAACCTAAGCATAGTACTAAAAATTATAGTTCATACAAGTATACCAAATAGTAATG
CAACATAATAATACCAAATTAAAATTTCACAGCAAAGATAATTTTTTTAAGTTATTACATCAAAAGTGTAAAAGCCAATT
AAAGATTATTGGGAAAATTTATTAACTTGTCTTCAAATTAAATGGATTCAAATTTAAATATATAATCACAAATTACATTT
GCTAACTTTATTGTTACAAATTTGAGTTTCCCTGCAATGGTATCTTGATTTTCTTCACTTTGTTGATGAATTCTATCACA
GTTTCTATACTTTCAGCATCTGAAAGAAAAACACAGAAAATAATTATAATCTTTACATAGAAAGAGAGAAAATTTATGAT
GCATTATAGCTAGAGAGATAGCTTGTATATGTCATGTGAGACATCACAAAAACAATTTTTAACGATAATAAATATACAAA
TCAATAAAGACCGACATTAGTTAATTGTCATTAGATCTAATGTCTCTATAGGTTTTAGCATCATTTACAAAGAATGCTAA
AAATATAATTGTTACTAGTAACTGCCTCTTAAAAAAACATATTTAACAACAATTAGGAATTTTAATGAATTACCTAGGTT
TGGTACTTTGTGACCCTCTGGGTAATAAATCACAACAGGATTCATGAAGCATCCCACAAGTTCTTCTTCATTTAGTATGC
GAGGATCCTTTTCACCTGTACAACACAAAAACAAGAGAAGGTGTACATACTGACGATTAATTAATTGAAAAAGAGGTGTC
TTAAATTGAATAGACATATAATTTGTTCATGAAAGAACATGACTATTATGAAAAGTTATTTGTTCATTAAAGAACATGGT
TGTTATGAAAGGTCATCTCTTATGTTTTATAGGTATAAGGATTCTCTGAAAGTAGCCTAAGAATAAATCTACAGTTATAT
ACAAGGGTTTTGTTGTATTCTGGAGGGAATTGCTTGTCCGTATTTTCCCAATATGTATACGAGCAATAACTTTTTAAGAA
AATTGATTCTTCACGCCTCAAAGCAATCTTCTTCTTCAATTATATTATTTTTTTATAACAAATATAAATTTGTTTTTATA
GCCCTAAAATTAGAGATTCAACTTTTATGTATATGGAATATAGGTATTATAAAAGAAAAAAATAGTAAAATGGGTCATAG
CTATTATCATATCTCCAACTATACATTTATAATACTTTATGGAGAGGTCCTATTAACTTTGTACTACTCTAAAATGGAAT
AAATAACCCCTCAAATATTAAGTTGTCATAAAGAGTACATTTCAATCTTTTTGAGAGAATGAGAAGCAAAAAAAATGTAA
GAAGTATTTTTATTATATTTATGTTATAATTAAATAATTTAATTTATTTGCTTCTTACAAACAAAATAATCTTTCCTTTC
ATGAAGGTAATTACTTTTCTTCACCCACTTTCATGATGAAGAAGAAACAAGAGTCGTAACATTTCTCATCTTCGACGTAT
TGACTTCACCGATGACAGTGAAGAAATAATCAACGGCGAAAAAGAAGCGAAAGAACTAAGAAGATGAAATAATAGCAATT
CTATTTCTATATAGTCCGAGAGAGTAATAGAAATGTCATGAAATATAGATATGTAATTACTCTCAACTAAAGAAGTATTT
TTAATTAGCCACGAAAAGTACCTATGAAGTGCAAAGATGGACACTCAATTGGAGATGCAAATGCATTAGAAGCAAGCTTG
GGACATCCAAATTCGAGTCCTCCAAATTTGGCCCCAGCTATTATGATCACAAATTTTATTTTTGGGACTTTGGTCAAAGC
CACTCTTTCCCTTTGCATTCCAGGCATTGATGCAGTTAAAATTGCTCCCTAAACAAATATTACAATCACGTAAAGAAATA
TATAATGATGAAATTTCTGATTAACTTATATAATTATATAAAAATGAGAGAAGTATTGAAAACACTCCTAAATTAGTTTC
ATCCTGTATTGATAACCTTATAAATATTTCTTTACTTGACTAACTAAACTTAAAAACACATCTTGCAACATGAGTGAAAT
ACACCCTAATTTCTCTTCAACTGTAGGGATGCTTTCAACACTTTTCTTGACTTTTTATCTGTCAATAGTTCGATGATGAA
ACTAATAATTTGCAAAAAGTTCAGGAGTTTTTCCAATACTTCTCCCGGGAAGAATTAATCCAATAAGGAAATAATAATAT
ATAATAAGACTTACTTGACTGAAACCTAAAACACCATCAAATGGTCCATACTTCTCCATGTTAGCTTCAACATATTGAAG
ACATTCTTCAAAATTGTAAATTTCCTTGAAGTCCTACAATATAATGTTAAGATACTCAATGAAAACATATATTATTCATT
TATCATAAAATATGGATCTATTCATAAACATGTATAAATTTTCTTGGTAAAATACTTAAGTATTTGTTCATATTTAGTAG
ATTTTCTTGACACATATACATTGCCTAAGCCAAAATTTATAAATTCAAGTGAACCCTCAGTCTATTCATTGGATTCACCA
ATTTTGCTTATATTGACATAAGTTTAACATATTTCAAGACAATGAACCTACTCAATCGATTATAAATTATGAACCTACTC
AATTGATTATAAATTATATCTTATAGAAAAAAAAAAATTAGAATTAGAACTTATGTTCTTGTTGCTCATCAGACTCAAGT
TCTAGCTTTTGTTTATAAGGCAATTTTTTTTAGAATATTTCAAGATAAAACCTGCTTAATTTACAAAAGAAAATGGAAAA
TAGCAATAAAGGAGAAGGACCTTATTAGCTTGGAACCATTCATAGTAGGGTGGATGAAAAATGTCATGAGCATCCACTTT
ATCTTGAAGTAAAAAAGGTCCATCCAAGAACACCAAATCTAGCTTCTCAAGTAAAAATTGTGGCCAACCAAGTACCAATT
CTTTCTTCAATATTTCAGCACTACTTCCATGGCCATGGAGGCAGAGAACTCTGGGCTTCTTCTCATATTGGTAATTTTCC
ATATATAAAATTAAAGAAGAAAACAAGAGAAGAGTTAGCTTTCTTTTGTGTTAAGCAAGTTATCCTTGGAACTAAATATA
CTCCAGGGAAGTTGTTGCACATAGAGTCTCATATTTAATTTTCACAAGTGGCAATTGTGACATCTACATTTACTAGAAGG
GATTAGCCCGGGCCCAACATAGTAAACTTGTTATAAACAAAGTGTTGTTGGAACTTATTTCAACTATATAAGCCACAATT
TTCAACGAACCAACGTATTCAAGTTTTGAATGATTTAGTTAAAGGGACGATCAACTAAGACCATCTCCAATCCTACTCTA
TTTTACTCTTCATTTTCTATATTTGGAGAGTAAAATAGAGAATGTCCTCTCCAACCACTCTTTATTTTATCCTCTACTCT
CCAATTATAGTGAGCTCTCTATTTCACTTTTTAAATATTATATTATTATTTCTACTATTTTGTAATTAACATATTATTTT
TCATATAAGACTATTAATTAAATCTCTAATATTTACAATTCTTTTTAAATGTAATATAACATTAAAAAATATATATTATA
TTTTATATATACTACTTTCATCTCGAATTAATATTTTTTTAAATTTTCGTCACTTTGTGATACAATTTGATGTTATTATT
AATTTCCACCATGAAGAATGCACAAAATTTAAATGATGAGATAAAAATTTTAATTTAAAAATATAATACATAACATAATA
ATTTAAATACAAGATAACAATACAATACAATGCATAACATAATAATTTTAAAAATCACAACAATAATTTAGTAATCCGGT
AGGTTGTTTCTAGATTTAACGATATTCGAAAAAGGAATTAGTGTATGATTTAGAGAAGTTGTGGTTGTGATTGCGGTTGT
GCTTGTTGATTTCTTTTTTCAATTATTCGTAGTTGTTCTTTAGAAATTTAGAATAAAATATAGTTTAATATTAAATAAAA
AATTACAAAAAATTAAAATTTTATATTACATGAAATTATATAGGATGATTATTCGGAAAAAAAGAAAGAAAAGATTTATA
TTATGGAATATGAAAACAAAAATGAAATAGAAATAATAATATAATATTGAGGAGAGAGAAGAAGATTCTTTTTTAAAGAG
TAAAATAGAGATTTGGATTGGAGTTGGTTGTCTGAAAAAATAGAGAACTTTATATTTGGAGAGTAAAATAGAGTGTAGGG
TTGGAGATACCCGTTAGAAACAAAAAAAATCTACTTTCAGTGCCTGAATATTACTATTTGTTGTTCCTGCATATTATTGA
AACGAAAAACATCAAAAATAATTGGGGCAAGTTCCTATTAAGATATCAACTTCACTATTTGCACAAATTGCATATTTATG
TCAAGATGGTAAAATCAGAAGATTTAGATTTAAGAAAGTTAGTAATAGTTCTCTTAAAAGTCAACTTTCATCTTTACCTA
CTAAACTTTTTACGCACGTTTTTAACTAAGCTAACATCACCTTATATAAATACACACTTCCATTAGCATATTTTAACCAA
TTCAAGATGGAAAATGGGTTGCTCTTAGCAAAAGTTGGATAAAAATTAACCAAAGAATCTCAACTCAAGATAAATTCATG
AGAAAATAGTACCTCTTTAGGTACTCAAGTTATTTTTTCTTTTGTTAAGTCATTTGATAATGTGGAGTGAAGGAGAATTT
GTCTTTATTTTAATCAAAATAGGTAAACAAAAAGAGAAGTCAATCACATTGCTTCCTTCTTTGAATACCTTAATAGGAAA
CAATCTCAAGATATTATAAATATATTTTTCTTTTTGATTTGTACTGTTAAAGATCATATACTTGTGTATGTATTTTGTTT
TACCAAGTAAAAGACTTATTTCATTTATTTTATTTTTTGCTGTTATTTTATGATTTTAATTCGTGTGTGATAAATTTTAG
AAATTAAATAACTTTTATATAACAATAATAAATAAATAATTTTGTGTGATAAGTAAACAACTTAACCAACATAAATCTTT
TGTATGCATTTACTTTTAGAATTTAGAAAATAATAAAAATTGACTTTATTTGAAAGAAAAAAGGTTTGTATGGTCTTTTT
AAATATTTAAGGCCATTTTTGAGCCAGACAATTGTGGTCATTTAGTAGCTCTATAAATTAAATTCGGGACTTTGAGATAT
TTGTATTGTCCTACTGCCATGCATCGTTTTCCCACTTGCATGCTTTTATGAGTGAGTTTTGAGGAAGTTGGGTATCATAC
CATTATGCTTTTATGAGTAAGCATAATTGTCTTCTGGTCGGGACTAAACCGTTTTGGTACGAGAGAAGTATTGAAGACTT
TTAAACTTTTGTCATGATTCAAAATTACAAGTCGTGATGGTACCTATGTTTTCAATCGATAGGTAAGCTAATCCAATACT
TTTACTAATTCAATTCAATATAAATAAGGGAAAAGTACTTGACAAGTAGAATATACTGAGCACTAAGTCTTTCATAAATA
TAAATTGCGGAAAACTAAAATATCATCCAAGATTTGGTGTCATAAGTACAAGAACTTCTAAACTAGAACTAAATGACAAA
ACTAGATGTAAGGAATATACTGTCTGAATACAAAAAATAATAATAAATAAAGACAAAGAGAGATGTGGGCCACAGAACAA
CCAAGCAGCTCACCACAACTCCTAGATAACTCAAGCTCAACTCTGAAAGCTCCACGAAAAGTGCTTGAATTTGAAATTCA
ATCTACACCACAAAAGAATGCAACAAGTGTAGTATGAGTACGAAACCACGCGTACCCAGTATGTCTCATAGACCGACAAT
GAAGAAGTAGTGACGGGAGTATATAAGAAAATATATCCTTTAATTTTACAAATCTACGGTATACTTATTAGTCAAGTTTC
ACCAAATAAGGGTAATCAAATTGTAACACCCCAGAATTTTTTTGAGCTAAGACTTGAACCATCCTTCGTAGTGAGCAAGT
TTTTACCAAGGAATTTAAAATTTCTTAAGTGTTAAGGTCACTAGATGTAGCACCTTGTGTTCCAAAAAGAACTAGAGAGA
ATTCATTCAAGTCATTCCTAAGTTCTTCTAAGATTTGGGTCAACTTCAAATGACCATAACTCTTAGTACATGATGAGTTA
GGTATGCCATGACATGGAAAATGAAAGGCCTTTGAATTATCTTTCCAACTCCACTGAGTTTACTAAGTTTCAAGGTCGGA
TGAGTGAGATATGCCCTTTTTAAGTCAGATTGTCCAAATAAGGAAAGTTACCTGAAAATGGTAAAGGGTATTTTGGTCTT
TTCCTTACCCAATCAAATTTAATTCATTTTTAGTAAGGTTTTAGGGGTCTAATATGATTAGGTTCAATTTTATAATCCTA
ATATACATCTAGGGTTTTAGTTGAGAGTTCAAGAAGAGAAAAAAGGAGAGGATCAAAGCGTTCGTCGAGGTTCTTGAGTT
TTGTTGCGGATTTCCGTCATGGGTTTAATCCCTAAGAGGTATTTAAACTTCCATAGTGTTGGGTTCGTTCACCCACACGC
CAGTCATGTTATTTTCAGCGCAATTTCATTCTTGAAGTTGAAAGATTAGAGTTCTTGATGAGCTATTGATAAATGTTCTT
GAAGTTCATTCTAAATCTTGTTTTGTTGGGGTTTGATAATTTCTTGAGATTAAAGTGAGTGTTTTGAGGGATATATTGAG
TAGATTAGAGTGTACTTATGTTAAGTAATCGAATCCAAGTGATTGGGGAAGAAATCGTTCGATTCTAGGCTAGTTAGGGT
GAGAAAACGAGGATAGAATTTCGTTGGATTTTCTGGGTTGGGTGCGCGACGCGCCAGCCAGTGCGCCCCAAATCATGTTC
TGTAGTTTAGGGGCTGGCGCTCCGTGCCACTCAGTGCGCCAACGTTGCCTGTCCCGTCCAATTTGCAGTCGGTTGCTCCG
TTTGAGTTCTTTTAAGATGTACCTTTACTCCCTTTTGATTCTAAACACTCTAAGATACTTCTAAGCACCTAGAAATCATT
CATAACATGAATCATAACCTTGAGTTCATAATTCAAATTCAAGGTAGAGTTAAGAGTTAAGTTTTGAGAGTTCTTCCAAA
CATTTTGAGAAAGTCCCTTTGAGTCTTATTGAGGAGTCTTCTACAATTTCGAATAACTTGTTTCAAGACTCAAGTAAGTG
AGGATGAGAGTGAGGAGAATGTATTCATGAGTCTAATCTGCCATCGAGATCTTTCATATCATGAACCATAACTCTTGAAT
TCAGAATTCACATTTAGAGAGAGTTAAGAGTAGAGTTCAAGAAAGTCTCTGAGTCCAATTGTGAATCCTTTGATATCAAC
TATCGATTTGAACTACGTTTTGAGAAAATAAGCATGAGAATGAGAAGAGTTGTATACATGAGTTTCATATTGTTATTTAG
ACCGTCGAGTCAAGTCAAGTCGTTCATGCCCATAAATTCCACATGAACTCCATAAATTGAGTATCATTGAGAGGAGTAGT
ATCTTCTTGAGTATCAAGTTCCTAACCTTTTCGAGATTATATTCCTAATCATTGGACTATTACATGTTACCTATAAAGTC
CTTGAGTTGAGTAGTTCATGCCCATAATTCTGCATGAAACCCTATAAATCGAGTAGTCTTGAGATGAGAAGTATCTTTGA
GTCCATGAGTTGAGTAGTCCATGCCCATAATGCATGAACCCTCTGGGTCAAGCATTCTTGAAGCGAGTATTATTATTGAT
GTTCTTGAGTTCTGAGTTGTTTAGTCTCGAGTATTGAGTTCTAGTTACAATTATTGAAAACCTTGAATTGAGTCGTTCAC
GTCCATAACTCGGCATGAACTTTATTTTGAGAAGTCTTTTACAATATTTTAAAACTTGAGCATTGAGTTGAGTAAAGTAA
GAGTGAAGTTCATTTCTTCAAGAGATTATATGGGAACTAAGTATTTCCAAGAGTAAAATGTTTTCACATTTAAATAAGAG
AGGAAACACCAATTTTTAAGAGAGCTTTTAAGCTAGTTTTTGAGTAATAATCTCAAACTACAGAAAGAGTTATGTTTTTA
AACAGATGAACTAAGTATATTTTTGGGAGTAGTATTGAGCATCGATATGAGGATGAGTTCAGATAACTCAAGTCTTCATA
AACTATATAGCCAACGTGGGTAGAAAGTGTCATACTATTTAGATGATTCCTTAATGATTTTTAGCATATACTAGTGGATC
CACTTAGTTGAGAGGTTCTATACTCCAGAAAGGTATAGGATAATTCTAAAAGTGTGGGTGAGACGATGTATCAACACATA
GCTCATAGTGATGGTTTTCGGTTAGAAAAATTCCCACCGAGTTATATTGTATTTTTATAAACACCCTGAGTATTATTGTA
TTTTTCAATACATTGAGTTACTATCTACAGTTTTACAGGTTTCCATATATATTGCATCATTTACTATTGTTTTATCCTTG
AGTATCATGAGTTGAGCATTTTAAGTTGAGTACGTTTGAGTTGAGGTGAGTATCTTAAGTTGAGTACCTTTGAGTTGAGT
ATCATATCTTTGAGTTGAGTATCTTATTCTTGAGTTGAGAAGAGGTATTTATATTTCCTTTTTATTAAGTTCAAACTTAT
GTTTATGCTTTAGAATTCCTCTTACATGCTCGCACATTCCACTTATTGAGCCATTTGGCCTACATCGTTTCATGATGTAG
ATACAGGTATTCATGATCATCAACATGAGCTTCGTTGATACCACATGCAGTTCAAGTTAGCTATGGTGAGCCTCCTTGCT
ACCGGAGGGTTCCACTTGCCCTTTCAGTTATATTAGTTATTAGGATTTCGTAGGTCTTGTCTCGACTTTCATCTTTGTCA
GTTAGAGGCTTCATAGATAGACAATAGAGTTTTAGAAGTCTGTTCATTTATTTTGTTAAATGGTTTAAAGACTTGAGTTG
CCTATTTTTGGCTAGTTGAATATTTTGTTACATTCAGAGTAAATCATTTGAGGTAAAGCCTTGTATTTGAGTTTCATGAA
TTTCATTTAGTTTTAAGCTTTTGCATGCTTACATTAGTCTTCCGCTTGTAGTCAGCTAGAGTGAGGGTTCATTGGGGGCC
AGTAATGGTTCTCGAATGTCGTCCATGTCCAGGGTGTAGGCTCGGGTCGTGACACAAATGTCACGTAATATCCAAACACC
AATGAAACACATAATAAAACAAGCATGGAGGATGTAATGAGATGCAATGTAATGCAAAATCATGAAATGATATGCCCCAA
ATGCCAAGTACTCTCTCAACCATATATACACGATACTTCTCAGAAATACATCGAGAGTTCGTGACCACGGGGGACTCGTG
AGGTCCATATACCGACATAGATAATCTCTACGTGTCTGTGCGAATAATCTCAACGCACTATCATAGAATCAAAAAATCCT
CAGCACAGACGATCTCCACAGCCCCAACTTATAATCATAACTCGATCTCAACATGCACGATCTCCATGTATTAGACCTTT
ACTCATATTCACTGTCATGTCAATGCATGTGCACAATATGATATCAATAAATGGGGGACGCTGAAGTATATCAATAAATC
AAATGTCGCTATGACATATAATCACCTCACTTATCACAAATATACGGGTTCAATAAAGAAACACAATCACACAAAAGAAA
CCAAGTCACTAATACATCAGCTAATGCCTATATATTTTGACATTTTCGAATTACAATCTATCATATTATAGTAATACATT
TTCTCTTTAATAACACCGGTACTTGTACCAATGTTCGTCACAACATTGGTATGAGACCCCCCATATTTCACCCTTATCCA
TTGTCTATTCTATTTTTAGTCTTTAATTAGACAACTTCCCTCAACGAAGTCTAGAAAGTTTTGACATACCTCGAATGTCG
AACACGTGTCACGAATCCTCAAAATTTTGCCTTTTCCTTTTATAAAGCTTCATAACATTCACAATCAAATAAAAAATGCA
TTATTCATAAGTAAATGTGTCCGGCCCATATTTCTATACTTCCATCCCAAACTCCAAAGATCACCCAAAAGGTTCAATCC
AAACCGACAAGAACAAACCTAGAATTTTAGTGAGACTAAATCACACCTAAATTATAGAGCACAAATTTATAATCAAGTTC
CTAATGTTGATGACAATTAATTTTTTAAATCTCATATTTCACCAATTAACATAAAATCTAATGATATTTATATAATACAT
TACATATAATATTTTATTACTTATCTCAATATACCAAAACATTGAAGTATAATGTGATCAACCACAAAATATTCTCTTAA
TCAAAACTACATGCCCAATAAATTTAACTATGGAAACAACCTCTTGAACGACAGGACCTTAGTCTTCTGCAAATCTATTA
GATATGTTATACATTATACATAATATCTAATATGCAATTTCTAAGAATTAATTCATCAAGTGCCATTAACATCATTATCT
AACGATGGTCATCAAATATTTTGTCCCCCCACCCCCTACCCATCAAACTAGAAATACCATAAAATTACATTGACAAATTC
CAATTCTAAACGTTAACTTTTGATTCCTTTTTCTTTCTTCTCATGCACCTTAAGCTATAACCTTACCTTGCTGCATCAAT
ACACAACCTAGTTCTTCTCATGCACCTTAAGTTGTCTAGAAGCATAAGCTATAACCTTACCTTGCTGCATCAACACACAA
CCTAGGCCGACTCTGGATGCATCACAATAGATCAACAATTGTCTGAACCCTTTTGGTAGAGTCAAAACATGAGTTGTAGT
CAACCTGGTTTTCAGTTTTGAGAAGCTCTTCTTGCACTCATTTGACCACTGAAACGTGACCTTTTTCTGAGTCAACTTAG
TCAATGGAGAAGCTATGGACGAAAATCCTTCCACGAACCTTCTGTAATAACAGTCTAAACCCAAGAAACTTCTGATATCT
GTTGGAGAGGTGGGTCTGGGCCATTGCTTCACTGCCTTTATTTTCTAAGAATCCACGCGGATCCCTTCGCTAGACACCAT
ATGCCCAAGGAAAGGAACTGATTGTAACCAAAACTCACATTTGCTAAACTTAACGAATAATTGGTGATCTTTGAGAGTTT
GCAGGAGAACCCTCAAATGAGTCGCATGTTATTCCTCATTCCTACAGTAAATGAGGATATCATCAATAAAGACGATAACG
AACAAGTCCAAATACTGCTTGAACACCCTGTTCATTAAATCCATGAAAGGTGCAGAAGCATTTGTTAGTCCAAATGACAT
AACTACAAATTCATAATGACCATGCCGAGTTCTGAATGCTATTTTTGGGATGTCACTATCTCTGACTCTAAGCTGATGAT
AACCAGATCTGAGGTCTATTTTCAAAAAATGACTAGCACCCTGAAGTTGGTCGAACAAGTCATCAATCCTGGGGATTGGG
TACTTATTCTTGATTGTGACTTTGTTCAACTGCTGATAGTCAATGTACTTTCTGAGAGAACCATTTTTTTTCACGAACAA
CACTGGTGCACCCCATGGGGAAATACTGGTCTGATGAAGCCCTTATCTAGAAGGTCTTTCAACTGCTCTTTCAATTTCTT
ATGCTTTGTTGGAGCCATTTTGTAAGGACGAATAGAAATATGCTGGGTATCTGAAAGGAGATCAATTTTGAAGTCGATTT
CCCTTTCAGGAGGAACTCTGGGAAGATCTTCTGGAAGCACTTATGGGAACTCATTTACTACCGAAACTAACTCAAGAGTT
GGGGTTTTAGAGATGGAAACCCGAACTAGATGATAGAGATAATCCTTGGAAATCATCTTTCTGGACTTAAGGTAAGAGAT
AAATTGACCTACAGGCACTGAGCTACTACCCTTCCATTCTAGGATTGGTTCGTCAGGAAACTGGAAACAAGCTATCCTAG
TTCTACAATCGGCTAAGGCATAATAGGAATGTAACCAATCCATGCCTAGAATTACATCAAAGTCTACCATTTCTAACTCT
ACAAGATCTGCTGAGGTGACTTTCTGAGAGACTGTGACAGGGCAATTTATGTATACCCGTCTAGCTATAACTGGGTCACC
AACTGGAGTAGAGACTGAGAAGGGTTTTGAAAAAGTTTCTGGACTGACACCAAAGTTCAATTCTATATATGGAGTTACAA
AGGAAAGAGTAGCCCCTGGGTCTAACAAAGCAGTGAGTATCAGGAGAATCTTCCTTATCCTGGCGAGCCTGGAGAGCTTA
CAACATGTTCTGGCACTAACCGCCACCTGTACTAGACGAAGTACCCTGCTGAGTTGGGCGACCTGCTGGTGCTGCTGAAG
CTGTAGACTGAGCCCTACTATCCTTACCTCCTTGTCCTTGTTTACAAGAAGAGCAATCTCTCAACCTGTGACCAGACTGA
TCGCACCAAAACATATGTCCTTGCTTGCAAGACACTCGCCCGGATGGTTCTTACCAAACTTTGGACAAGTTGGGTAGGTT
CTGGTACTTGAAACACTCCCCTGAGACTTAGAGCGTGATGCCCTACATTCTTGATCCTGCCGAAACCTGGGGGATAAAGT
AGTAGGTGATGGAGTTGAAGATTTCTGCTAAAACTGTGAGCGATTTCCACCACCCAATTTCTGATGAGAGTACTCAAAAT
TCCCTATTCTCGCCTTCTTGTTGCCCTTAGCTAGTTCTCTAAGCTTATATCCCTCAACCTGCTGAGCATGAGTCATGAGC
CTAGAGATGTTCACATCTTCCAACAACATAGCATTTATGCACTCTGTCTTCACCAAGTCAGATGATACCCCAAATAGGAA
CTTACTCATTTAATACCTGGGATCGGCAACTATATACGTAGCATACCTGGAGAGATGGGTGAACTTAAATCTGTACTCTT
GGACTGACATAGAACCTTGTCTCAAATTCATGAACTCCAGAGCTTTTGCCTCTCTCAACTCTCTTGGAAAGAACTGTGTG
AACCATATGTGAGCCTTATTCTTAAGCTGGTAGGATGTCAACTCTACCTTATCATTTCCAGTCAATTGCATTACTCCAAA
GATCTTCTTGACCTCATCAATAAAGTTCTGGGGGTCTTCACCAACTTGCGACCCTACGAACTCAGGTGGATTCATCCTAA
CAAAATCACGGACTTTAGCTGCCACTGATCCATCATTACCATTTGTAGGAATTGGAACCTACTGATTGTTCTAGTTGTCT
ACACTCTGAGCCAAAAGCTGAATAACACTCTGAAACTCTGCATTCAAAACCTCATGGTCTGGGACTAAAGGAACTGCATC
AGCTTTACGGGGATTAGCATTTCATGTGTAAGCTCTATGAGGAGGAATGATCTGAAATGTATAATGTCGAGTTAGAAAGG
AGATCATACCCACCCACGATAAAAAGAACAAGAAAATGATTTTTTTCCTAAAACACTTTGTAGCCTCCCCCTCATAGGCG
TGACACATTTCATACTCATGAAAGGGACTCTACTCAGTGCGGCTTTTCAGACATTCTATGACTCTTAAACCTAATGCTCT
GATATCAAGTTTGTCACACCCCGAGTCTACCCCATTGGCGTATACACGGGACCTAGGATCACGAGTGACCCCAAGCTAAA
CATGAGCTAGCATATCATAGCATAGTAAGATAAACTGAAATGAGAAATATTGTGCGGAAGCTAAAACATGAGATAAACTA
AAATGATTGGGAATACCCAATCTAAGTCTGAATATATAAACAGTACTAAGAGTTCAATAACAACTGAAAGATCAAACTCA
AATCTAAAACTGAATCTAACTATGTTTGAAATAAGCCTCTAACTGATTAGAGATGCTAGGACAAGCCCTTGCTAAATCTA
GCAAAACTGAAACTAAAAGACTGAAAGTAAAAGAAAAAATATCTATCGTCCTAGAAGAATGAGGACTCACCACTGATACT
TCTGAATACGGATCGGGAACCGATCTATATGCAATCTGAATGTTGAGGACCTGAACCTACATGACGAAAAAATGTAGTGC
AGAGTATGCATCAATACTTTAAGGTACTGAGCATGCAGGATAGGATAAAGCTGAACAAATATACATAACTGAACAAAACA
TACTGAGCAATGATATAAGGTGAACATGATAAAGATACTTAGGTATACTGAAAATGAACTAAACTAAATGCAATGACCAA
GTTCATAACATACTAAAACTAAATACTGAAATGTAACTAGTAACTTCGTCAATGCACTAGAATCTGACTGTTAGAGCTAC
CAATAACCAACATAAAATCACATGAGATAATCGTGGAGTCTGATATATACGCCCCATCGAGAGGATCCAATATACCATGC
CAGGGGTATGAAGGCATGACTGGCGTGATAACTAAATATGATGCCTACATAGGGGACTTAACCTGCAAGGGCATGTAGTT
TTGGGACTATGAGGGTGACTGACCCTAGTCCATCTCGGTATTAAGCCTACTCCCAACTAGAATGTGTACAATACAACACA
ACTGAAATAAACTAGATAGTTCAAGATTCTGACATGCTAACTGAAAATGCAACATTAAGTACTGATAATGAAACATTGAA
AGCTGATGCATGTATGTCTGTATAAACTGAGCTAACAAGTGTAATTCATGAACTAAACAAATCTACACCACTAAGCTTCT
GATTTTCATGCAAGGAACTAAGAAACAGTGTTACAACAACATGAAAATTTGATTAGGAATATTCTAATAGTGGGTTGCAA
GTGGAGCCAATCACGGACCCCACCTATGGTCCGTGGGTCAACCTACGGTTCGTAGGTGGCCCCGTTGTTGGCACCTGCAA
CTTCTGGAATTCTGCATTTTGGTCTTCCTAGTACGGGGCGTTACAACAACAATTTCTCCTAAGAACAAGCAGAGGTCTTC
TTCAATTTCAGCCCTGAAATCCAACAAATTTCTCCATAGTTTTTGCCTTAAAACTCAATCAATTCTTCAGTTTCTCCACA
AATTGTTCCTTCCTAGGGTTCCAAAATCTTAGGGATCCATTGCATTTCAGTTGTAATAGTCTCTATAATGTTAATTACAT
GTTTCTTAGAGAACTAGTGTAGTTCCATGTATAGAAATCAGAAACCCTAGATTGTGTTAGTTATCATTATTTCATGAATT
ATACTTGCTAGGCATATTAATAAGACAATCATGCTTCAGAATTTAAATGTCATATCTTTCTATATATGTATATTGCATTC
TTAGATAAATATCAATATTTTGAGCTCCTCAGTATTTCAGTTTCACTTTAGCTTACGTTCAGTTGGGAGTAGACTTAGCA
CCGAGTTGGACTAGGGTTCATTATACCCTCATGTCCCAGAACTAAGTGCCCCCATAGGTTTATAAGTCCCCTCTGTTGGG
CATCAGTTTTAGTGATCATGCCACAGTCATGCCTTTATACCCCGGCAAGGTATATTGAGTCCTCTCGAGGAGGTGTATAC
ATCGGACTCCATGTTTATCTTGCATGGTTTATGTCTGTTAATAGTATCTCTCACAGTCAGATTCATATTGCATTGACTAT
GTATTTAGTATTCAGTTCAACATGTTATCTTCATGATTAGTATTTGGTCATTTCATCCATCTCAATTTCCAGTTATGCTT
TAGTATATCTATTTCTATGTTTAGTTGTTATATTGTTCAGTTTAGCATATATCTTGCATGCTTAGTAATTATAAAGTACT
TATGCATACTTTTACTCTACATCGTTGTATGATGTTGGTTAGGGCGCTCAGCATCCAGGCCACACTTAACTCAATTTCAA
GTCTGTACTCAGTAGCTTCAGTGGTGAGTCCTCATAGAACGTTTCTTTATGCTTTTAATTTAGTTAGTTCGTTACTAGTT
TTAGTATTTTAGAGTTAGTTGAGGTCTTGTCCCAGTAGCTCGTCAGTATTAGAAGCTTTTAGACATAGAGTCAAGCTTCG
TTGTTTTTTTTGTTCCACATTTGAACTCAGTTATATTCTCAGTTGAACTCTTTTAGATTTACTCATCTATCTGTTATGCT
TCCGCTTACATATAATTATTTTAGTATGCTTGTGATATGCCGGATTCAGGGTTCGATTAGGGTTACTTGTGACCCTAGGT
CCCATGTTACGTCTAGGGGCTAGTCTCGGGGCGTGACAAAATAAGAGTCTCTATGTTTTTTATTTTCATTACTTTAGGAC
AAAAAAAGTTTCTATGTTGGGGGTGTTGATGAGGGGAGAATTCCCACTCATCTGGGGCTATTTTCGTAGTTATTTGGCTT
GCTTTAGTTTAGAATTGGTGTTTTTTATGTGGTTTTCTTCACATTAACAGGAAAATTAAATCAAGAGATGATTTAGATGA
CATTTGAAGAAACTAAGTGGAATTAAGGCATGGAGAGGTCAAAAGGAGGAAAGTTGAATTGTAGCTGAAGTACTCATCAT
GACCGCGTGCGACAGGGGTCGCGATCGCATTGACCAATAAATTCAGACGTCACGATCGCGTGGTCAGAGGTCGCGATCAC
GTGACCTAGCGACACTAATCATCATGACCATGTGAGTTAGTTTTCGCTATCGCGAAGAGAAAATGCCTGGAAGATGGAAT
GACTAGGAATCTCACAAAATTGATCCTAAAACCCCTTTTTACACTCACCAGTAGTCATCATTTTGGATTATGCGACAATC
CTAGTGAGAGCAGCTCATCTTCTTAGCTTACAGTAGAGAAAAACTTGTAGATATCTTGATGTTGGTTGAGATTTTGAAGG
CAAGTTGTCTCACAATTCACATTTGGGTTTGAAGATTGTGTGCCTAATAATAAAATCTCTTGTTCCTTTCTTCTTTCCTT
GCATTATATTGCTAGAATTGCGGGTGTAGTATTGTGTATATGAACTTGAGGCTTTGTGCTGGAAATTGAAAAAAGTTATT
TGGGTATTTGATTTATCATTCTATTGCTTTTGTGACTCCTTGATTCCATGCTTAATTTCATGAAATGGATTTAATCTAGT
TTTCATGCTTGAAGTTATGATTTGAGAGTGCACGCTCAGATCTACCTTCCAATTTTTGTGGATTCCTTGAAAGAGAATTC
GTGAAGTGGAGAATTAGGTTAATAATCATATTTGACTTTGAGTCCTAAATTTGAGACTGAAGGAGATAGTTTAGGTCTAC
TTTGTTGAGTGTTAAACTTGCTAGAAATATAGGTTTAGATTAAGGTCTTGGATTGCTTTGTTGTTGAACACGATTGAGAT
CGAAAGGAGATTTTGTGATATACCAATTTGATACCAAAAGGAGATTAGTGTTGACTAATGATGATCTTGCCTATCTATTA
TTGAGTTATCGTGTGTTGAATTGCAATGGATCATTGAGTGTCGATTGAATTCTGAATTTCTCAATTCTCATATATCCCTT
GTTTGATTATGTCTTTGCCCAAAATCATCGCTTGGTTACCTAAATCACTTTTGATTTGATAATCTTGTATATATTGCATG
TTTAGATTCAAATGTGTTGCTATTAAATTCCTATATTCATTAGCTTCAAATCCTACCTCCACCTATGAATTTACTACCCA
AGTTTTAGACCAATTTGGGAAAGATGTACTAAGGTTACAATTACCATTTCCGATTATGTTCTCAAACTGTCCAGAAAGTA
AAGCAAGAATGTAAGCAATGTAATTATATTTCTATTCACTACTAGTCCGCTTGATAAGATAACTAACTTTTTCTACAAAG
GTCTTACCAAACTAAGAGTCTTGGTCTTTTATGAATCATATTTATAATGTAAAAGTGAAGATAATGAGTACACGTGGCCA
TACTAATGATAGCAACTAATTCAAGTGTTAGAAAATGGACCACATTTGTCATATAATGACCAAGCTAGTAGGTACATAGA
ATTGATTCATGAAATTCTATGTCAACTAAATTCTGCCACTCAACTACCACTATATCTTATCTTTTTAGTTTGACCTTTCT
TCCGTCGGTCACTTCATGTATAATTGTGAAATACTCCCTTCGTTTAAAAAAGAATGATCTAGTTTCTTTTTTAGTCTGTT
TAAAAAAAAAGACCTTTTTCTTTTTTTGGCAACACTTTAACTTTAACTTTCCATGTGACATGTTTAAGGCCACAAGATTA
AAGAACATTTTGATACATTTGACATAACTTTAATTTAGAACCACAAGATTAAAAAGTCTTCTTTCTTTTTTTAAACTCCG
TTTCGAGTCAATCTAGGCCATTCTTTTTGAAACGGAGGGAGTATATCGTTTTCATAGAAAAAATATCTATAGGAACTGAA
AAATTAAAATAATTTTCCTTTTTGTTGAAAATTGAACCATGAGTTGGAAGAAGAATTTTTTCTATTGTGTGATACATGAT
TTTTCTTAGTTCGTGTATTAGAAAATTAATATTAAGTGTAGATGAATCACATTGTCACTTGTTGCCAATAGAATTTGAGA
GATTGAGAGTCCACTCCTCCTCCATGAAAATCTCAACATTTGGTATCATAACTTGTAAGAATTATACATTGGACAAATAA
AGAAGTTTTGTTTGTACTAAATATAGTCATTTTTTATTTACATAAAAAAAGTTTAAATTAGCGATATATGTACAAACAAC
AAAAATTATTTAAATAAACTGGTCATATGTATATGTAATGTATCGATACATATATATAATATATGGATATGTATATATAA
TGTATCGATATTGTATGAATAGTGTATACTTATGTAAAGATGATGTATAATTATATGTCGAAGAAGTATACAAATCTAAA
TACATTGTTGATACAATAGAGAGAAACATTGCAGACCAAAAATTTTCAATTCCAAAACTCAAATCTCCTCAAAATAAACT
CAAGAATTTAGTTATGAGCTCCTCGAATATTTCAAATCTTTTGATATATTATTTTACTCAAAACGATTCACGGTTGCAGC
ACATTGATTTTAACATTTGAGCTTTGAAGAAGAAGTCATTAATTATGATTGAATGAAGAAGACAAAAAAAAACATGAATT
ATACTTTGATTGCAATTAAAATTTGTCGAATGAATATATTTTGTGAAAATTGATAATTGGACTATCGATTTTGGGAAAGA
ATTTATGATCGAAGGCTCATTTTGTTTAATTATCCCTTCGTATTTTTGGATTGCAGTAATTTTGTTTTACTACTCTAGTT
TTTAAAATAAATCATACTTAATAACTGGTCAGCTAACAATACCTTTAATCGATATTAATAAGAATGGCCATTATTTTAAG
AGCAACTTTCACATATAGCAAACACAAAATTCATATTTGTATGCTATATCAAAATTTGCATAATTGTGCTCCATAACAAA
CATAAATATGTATATTTCGCTATACATATACAAAAGAAAGTAGTTGTATAATCTGTTTTGGTATACATATACAAAAAGAT
CAATTGTATAAAGTGAGAGAAGCGAGTGAGCGAGCGAGCGAGATAGCGAGATCTGGGAGAGTGGCAAGCAAGATCTGGGA
GAGGGGAGAGAGGGGAGAGAGGGGAGAGAGGGGAGAGAGGGGAAGGAATATATATATATATATATATATATATACAATTT
TCATGCATTTTATACATTTGCGTTTTTGTATAAAGTGAGAGAGCGAGATCTGGGAGAGTGGCGAGCGAGATCGGGGAGAG
AGGAGAGAGGGGAACGAAAATATATGTATATATACAATTTTCTCTCGCTTTATACAAACACAAACACATTTTATACAATT
TGTGTTTTTTTGTATAAAGTGAGAGAGGCGAGTGAGAGAGCGAGATCTGGGAGAGAGGCGAGCGAGATCTGGGAGAGGGG
AGAGAGGGGAACGAAAATATATGTATATATACAATTTTCTCTTGCTTTATACAAACACAAACACACTTATACACTTGCAT
TTGTATAAAAAACGAGAGAGGCGAGGGAGAGAACGAGAGTGGCGAGCGAGATTCACCAGGAGAGAGGTGAAATAACAACA
GTTTGCTATGAGGTACAATTAAATCAAACTATATTTATATCATTTAATTTGAATTAATAGTTTGCTATTATATATAATTT
TCCCTTATTTTAAAATAGAAGTTGTGAATCATAATTATATTGATCGGGTTTTTAAATCTATAAATCAAATAAAACTAATA
AAATATGGATTGCTAAATAAGTCTAATAAGTATTAATTATATTATTAATTATTAAATTTATAAATTAACCAAATCAAACT
AATAAAACTTGGATTGCTAAAAAGTCTAATAAGTATTAAGGGGCCGTTTGGTTACTAGTTAGATTTATGCAAGTATTAAT
TATGCATGGTTTAGTTATGCAGGGTTTAGTTATGTAGAGATTACATTAGACGAATTATTAACTATTGACTATAGATTTTA
ATATAAATTAATATATATTATTTACAAATAAAATAAGTAAACAAATATTATAAACTCTCTCTTAAAAAAATAAAGAAAGG
AATTTTCTCTATACTTAACTAGGAATTGCGTTTTTTCTCTCTTTGTTTTTTTAATGTTTAAAGCTTATAAAAATAAAATA
TTATTAATATATTCCAAGTATATTATACTATCCTATTTTATATAATGTAAATTTCTATCAATATAATGCATGCGTTATTT
GTACATTTTTAGTATACCAAATATATAAATTCAAATTCAAAATAAAAAATTAATACATGATAATTCAATATGTGGATATG
TTTAGTAATATATAATGTGATTATATAATTAACATATGCGCTATCAAAATCATACATTCTTATTCATAATATTAATAAAT
ATTTTATATTTTGATTTTAAATGAAAACAAATAAAAAGTCGTTTGTATACGAAAAGAAATAAGAAACAAAAATAGTAGAG
AAAATAGAATAGTTATGTAAAGTTTTCAATAATTTTTTTTTTAAAAATAAATTAATAGGGATAAATGTGTAATTTATCTT
TTTAATACATGTATAACGAATACCCACATAACTTATTCCACCTTCTATCCTGCATAACTTATACATAGATACCCTCATAA
GTTATATATGTATTAATTATGTAGGATTACAAAAAGTGCAACCAAATACCGTATAAAATTAATACATGAATAACTTTTAT
ACAATATTTAGAACTTATCAACCAAACATAATATAAATCATGTTGACTTTTCAACCTAATAAAAAACTTTTACCAATCAT
AGTAAAACTAATACAATATTTTATCCATGAATAATATGCCCTCTTATACCGTAACCAAATGGCCCCTAATTGCATTACTA
AATATTATAAAGAAAAACTAAAATTATGTTATGTATTTTACTTGTTTAAACCAATGTAAACTTAAAGAACAAATATTCAA
TATTATTGTCATTTTTATTGTTGAATTAATTTATTTTAGCGTCAATATTGATTTGATTTTAATTTTAGATTTATTAGAGT
TACTAATATCTATAAACTACAACTTTTATTGGAGCATTTAAATTTCTCAATCAAATTTGCAATAATATGTTAAAAGATAA
AAATTATGGAAAAAGTATAAGAAATACTCCCACTTTCCCAATTTATTTGACACTTTTTATTTTTCGAGAGTCAAATCATT
TAAGTTTGATTGAAAATTTGCACATGAAAACTTCAAATTTTTTGAAATGAAATTTACACATTTGTAAACTTTGTAAAAAG
TACTCTAAATTAGAATAATTGACAATTCAAAATATTTAAAAAATAACTATAAAAAATTTACAATCAAAAATAAACTTATA
TGAATCCCTATATCTGAAATGTGTCACATAAATTGTGACACAAGGAAATACTCAACTTTTACCCTAACAATAGTGTAAAT
ACTCATAAGAGTGTGTATAAACTAAAATCATATTCATAAAAAAAAAAATATAAAAAAATATCATGAATTAGAGAAAGAGA
AGCGGCAAAGAGGACATGATTTGCGGAGGGAGAGCCAATTTGTAAGGCAAGATGAGTGGAATAAGTGACCGCAGGGAACT
TGTTTGGCACCAACTTCTGCTTCAAACTCTTCCATACAGATCGAACAAAAGCCAACTGCATTAACCGTCGGCATCACCTC
TAAGTCTTCATCATCAGAAATTGGCGAAGGCTCCTCCAGTTGATAAGCCGCCGCTGCGTTGAAATCTTCCACCACCGTTA
AAGCAAGGTCGAGATCGAAAACTTCATCCATCTTCAGACTCTATAGATTGTGATTATATCAACGAATTGCTTGCTAGCTG
TGTTTATATATATATTCAATTGGGGGATCGGTCGCTTCGTGGAAAGAGGAAAGGGTTAGATAAATAAAAATATTTTTCAC
TTTGGACTTTAGTGATATTCACGTCCATTTGTAGGTTTGACTAATAGAGGACGTTAATCAACTACTTTAAGAACCATACC
AGTACAAGAGCCTCTTGGTTTGACCTATAAAAAAAATGGTATTTTTATAATTAGAAATTAATAAAACCTAAAAGGGATAT
ACCTTGTATATGTATATATTTATCTTAGTGGTATTTTTTTTTGGAAAAAAACTTACCTGAACCGGGTGTATACACCAAAC
TAATGCAATTTTCATTATTATGTGATTTAATGAAGTAAAACACATGTTAATTAATTAAGGTTAAGTAAAATGAACTATAA
ATTTAAACAAATGGTATGCATGTATTGGATTGGTGTATACACCCGATGTGGGTGAGTTTTACTTGTCTTGAGAAAATTAA
TTCGTTTCTTCTATATTTTTTCTCAAGAAACAGAAAGTATTATAAGATTCTTTCCAAAAGTAGAAAAACTACTTCAATTT
CTATACATATCATTTTTACTTACTACTCAAACATCTCAAATTTACAGATATAATATACTTCCTCCGTCTCATTTTATGTG
CGGTATTTGACTCGGTACGAAGTTTAAGAAAGAAAAGAAGACTTTTAAAACTTGTGGTCCAAAATGAATGATAAAAATTT
GTGTGGCTATAAATCATTTCATTAAGGGTAAAATAGACATTTTATAGTTAAATTGTTACTTAATGTAGAAATATGTCATT
CTTTTTGAGACTGACTAAAAAATAAAGTAAGCCACATAAATTGGGACAGAGGGAGTACTTTTTTCCGAAAGAAATCACTT
TTTGCCTCCTTACCGTTTGACCAAACAGACTCTTAATATAAATTTTCTTTCTCGATTGGAAAACAATCTTGTATCCCGTA
TAATTTTGCATAAATTCTGTCACGACCCAATTTCTTAGGTAATCATGGCACCTAGCTACTACACCTTATCAGTAGGTAAG
CCTAATCCTTAGCCTGGAAACCATCAGTAGGTAAGCCTAATCCTTAGCCTGGAAACCATAAGCAACGTACTATCAAGCGG
AAGCCAACAACAAGAAGCATAAAACTTATAACAGAGCAAATAAAAGATAATCAACAGAAAACAATACAGGAGCTACCCAA
AGACCTGACATCAGTTAATTGTCACGCCTCGAGCCTACACCCTGGACGGGACTGGCACTCGAAGAACATTACTGGGCACA
ATCGAACCCTTGGCCTGACTTACTTACTCAGCGGAAGACAATGTTCATACTTAATGATCAATAACACTTAACCGAACTAA
ATCATAAGATAACTGAGAATGTTAAAAGCTAAACATTCAACTTGGCCAAAAGTGGCAACCCAAGTCTTAACAATAAGAAA
TGATATTGAAAAGACTCAAAGGACTAACATCTGACTGTCTATGAAACCTCTAATAACAACTGAGATAGATGTTGGGACAG
ACCCCACAACATCCTAATCAACTAAACTAGAAAGCAATTAAATGGATCCTCCGGAAAGCAAGGAGGCTCACCAACAGACT
CTGGACTGCTCACTGGATCGGTGATGCACCGGAATGCCGATCCTAGTTACCTGTGTCTGCATCATAATACGATGCAGACC
AACTGACATCAGTACATTGAATGTATGAGTATTCGAGTTGGAATGCTAAACTACATAGGCTTGAAAGAATCTGAGAGAAA
CTGAAGAACTTACCTAGCTCAACTCAACTCAACTCAACTCAACATGACAGAACTCATTTCAATATAAAGCAATTCAAAAG
CAAGTGCAATATAAAGAAAAGCTGTTTGAAAACATGATATCAACTCTATATGTATGCAAAGATACAAATAACTCTGAGAT
GTATGTAAAAATACAATAAACTGATGTATATAAAAATACAATACTTCTGTGGGAGTTTCTCTAACCGACAACCATCACTT
AAGAGCTATAGTGATGATACAATGATCTTCCTGACGCTGCCAGCGCGTCCTATACCTGGCCAAAGGTATAGGACATGAAC
TGCCTAATGGATCCACTAGTCTATTTCGAAGAGGGTTCATCTAAAAAGTATGACCCTTTTCTACCCATGATGGCTACATG
GTTTAAGGGGGATGATAGTTGTATGAACTCTTCCCCATCGGTGCTCAATAATACTCCCAAAAATATACTAGCTCTTTATG
TAAAAAAAAAACATACTTCTTCTGTGTTTTTAGATTAGTGCTCAAAAACTTAGCTCAAAGGCTATCTTGGAAATCTCAGT
TTCCCTGCTTGATTCATTTAGAATACTATTACTCTTTTCTGAAATCTAGCCCGAAGGTTCTTTGGAAATCTTAGTTTCCG
TTCTTATTTAAATGTGAAAACATTTTAAATCTCTTTGGGAATACTTAGTCCCCATATACTTTTGAAGAAATGAACTTCAA
ACTTTACCTTTTTCTCTTTGCTTAACTTCAAACTTAAGTCTTCAAACAAAGTTAAAACGTTTGTAAAGACTTATGAAAAC
TTGAAATGAACTTCTCTTACTTGACTCTTGACTTTGATCTTAACTCTTACTTGAATTGACTCTTAACTGATCCTTGAATT
GAATTATGGATTCAAGGATTATGATTTGTGTTTGGAAAGACTTCATGATGTTTAGGAATGATTTCAGATAGTTAAACTTG
AGAAAAGTTACGAAATCACCGTCTTGGAATAAGTCTGCGACGTGGAGGTGTTTTAAATAATTACTCGCAAAATTAAAATT
TGAGACAGAGAAGTCCACGTCCTCTTCGCGACGCAGAGTAGATTTTTGTTCACAGGGGGAACAAGTCCGCAACGCATGAA
CCTTACTCGAATTTTTCCTTCTTCGTTTTTCAGCCTCAAACCACCTAAATTTGATTATCTTCCTCAAGTTCGTTTTAGAT
CCCAATACCCAGCGTATGTACTCAAGAACCTAACTCAAAGTAACTCTAAAACACCACGTAAAGATCTCGGAAACTCCACA
ATTCAACCCAATTCAAAAACAACATTCAAATTCAAGAATTCATGTCAAGAACATCAACTTTCAAATTCTTTTAGGACGAA
TTGCACTGAAACTAAACATGTTTGGCGCGTGGGTGAATGAAACCATCGCTATGAGAGACTCACATACCTTGTAGGATCAA
CTTCTTGGCGAATCCACAACCAAAATCGATCGTTCTTGGTGAATCTTGCTTTTCTTCTTTCCTTTCTCTTGCGTTCCTTC
TCCAAAAGCCCTAACTTAAATTTTCAGAAGCGTAAACTGAAATAACTCAGTCTTGACCCCAATTATTTTACTAATAAACG
GATTTAATTAATTGGGTAAGGAAAAGACCAAACTACCCTTTTTAAAAATCCGGATTGGACATTTCTTTATTCGAACAACC
CAACTTACAAAGGACGTAACTCACTCATACGAACTCGGAATCGTGCAAACTCGACGGCGTTGGAAAGATAAATCCAAGAG
CTCTCCAACCACATCTGGAACTACACCTAACTCATCCTGAGTGAGGATTTATGGTCAATTGAAGTTGACCAAAATCTCAA
CTTTAACTTACTTGAAAATTTCCAGATTTCCTTATACTTTCCAAAAATGATAAGTGAAAGATCTCCCATTCGCTCCTCCA
ATCACGGAGACATGAAATACCGAATGAACCGCTGTTAACTCTTATGGTAACTCCAACTCATATGCTACATTGCCCATTAT
TTTGGAAATTCTCTAAGGACCAACATACTGGGGGGCTAAGTTTCCCCTTCTTACCAAACCTCATAGTACCCTTCATGGGT
GGAACTTTCAAGTATACCCAATCACACGATCAACCTTCATACCTCAAAACACTATCTCCCCCTTGTTCAAAAGCCATCAC
TTTTTGCTTATGAACACTTGCCTTTTAATTCAAGCAATAAGGGATCTTGGTCTTGCTTTCCTTTTACTTCTGACACAAAT
GATGATTCAGTCCCATTCATCACCACCACTCCACCTTCTGTGGGATCCATTAGTCGAACTCATAATTGTGCAAGTCTATG
CACCTCATTTGTTAACTCTTCCTTATCTTCCTCTAAATGGGTGGTACTATCCACAGACAAACTGCTTAAGGCATCAACAA
CAACATTAGTCTTACTTGGGTAATAAAGAATACTCATGTTATAATCCCTGAGTAATTCTAACCATCTCCTTCGTCTAGAT
TAAGCTCTATCTGACTAAGCACATACTAAAGACTCTTATGATCGGTGAACACATCCACATGCACACCATAAAGATAATGG
CGCCACATTTTCAAAGCAATTACTAGGACATCCAATTCTAAATCATGTGTTGGGTAGTTCTTCTCGTGAACTTTTAACTG
TCTGGAGGCATAAGCTATAACTTTGCCATTCTGCATTAACACACAACCCAAACCAACTCTAGATGCATCACAATACACCA
CAAAACCTTGAGTACCTTCTGGTAGGGTCAAAATTGGGGCAGTAGTCAACCTCTTCTTCAATTCTTGAAAGTTTTTCTCA
CAAGCTTCAGACCATTGAAATTTCACTGTTTTCTGAGTCAACTTCGTCAAAGGTGACGAAATGGACGAGAACCCCCTCTA
GAAACCTTCTATAATAGCCAGCCAACCCCAAGAAACTCCTAATATCTGTTGGAGATATGGGTCTAGGCCAGTTCTGCACT
GCCTCTATCTTCTGAGTGTCAATTCTAATTCCTTCTGCAGACACAATATGGCCTAAGAATGCCACAGACTCAAGAAAAAA
TTCACACTTGGAAAACTTAGCATACAACTCCTTATCTTTCAAAGTTTGAAGAACTATTCTGAGATGACTAGCATGATTTT
TTCCATTCCTTGAATAGATTAGTATGTTATCAATGAAGACGATAACAAACATATCTAAATAAGGTTTGAAGACTCTATTC
ATAAGATCCATGAACGCTGCTGGTGCATTGGTCAAACCAAAAGACATGACCAAAAACTCATAATAACCATATCTGGTTCT
GAAAGCTGTCTTTGGAATATTACATTCTCTTACTCTTAATTGATGATAGCCTGATCTGAGGTCAATTTTTGAGAAACATG
AAGCACCCTGAAGTTGATCGAAAAGATCATCAATTCTTGGAAGAGGGTACTTATTCTTAAAGGTAACCTTGTTCAACTGG
CGGTAATCTATACACATCCTAAGGGAACCATCTTTCTTTCTCACAAACAGGACTGGAGCGCCTCAAGGTGAGACATTTGG
TCGAATAAACCCTTTCTCTAAAAGATCTTTCAATTGCTCTTTAAGCTCTTTCAACTCTGCTGGTGCCATTCTATATGGCG
GAATAGATATAGGACGAGTATCTGGAAGAAGATCTATACCGAAATCTATTTCTCTCTTAGGAGGGACTCCGGGAAGATCA
TTTGAAAAGACTTCTGGAAACTCTTTTACTACTGGAACTGACTGAATATGAGGTACCTCAGCACTAGAGTCATTAACTCG
GACTAAGCGATAGATACAACCCTTAGAAACTAACGTTCTTGCCTTAAGGTATGAAATGAGACGACTCTTAGTCACTGCTG
AAGTGCTTTTCCACTCTAAGACTGGCTCATTTGGAAACTGAACTTGGCTACTCGAGTTCTACAATCAACTGAGGAATAAC
AGGCATGAAGCCAGTCCATACCAAGAATGACATCAAATTCTATCATGTCTAACTCAATTAAATCAGCCATTGTACTCTTG
CAATTGACAGAAACAAAACAATCATGATAGACTCTTTCTGCTAGAATAGACTCACCAATAGGTGTAGAAACACTGAATGG
[truncated: 29,428 more chars]
