# Supplementary material for: Homologues of potato chromosome 5 show variable collinearity in the euchromatin, but dramatic absence of sequence similarity in the pericentromeric heterochromatin
Source: BMC Genomics. 2015 May 10;16(1):374. doi: 10.1186/s12864-015-1578-1 (PMC4470070; doi:10.1186/s12864-015-1578-1)
Supplement: Additional file 3: — RH BAC tiling path sequences. Description of data: Nonredundant, multifasta sequence files of the individual BAC MTPs. The sequence contigs and scaffolds in the MTPs can be either ordered or unordered, depending on the quality status of the tiling path sequence. [file 12864_2015_1578_MOESM3_ESM.zip › mtp_2322.fasta]

>mtp_2322.contig_1
AAGCTTGCCTTGCTCAACTCAACTCAACCTGACTGACTTCTTTCAATATAAGGCAATTTAATACAAGTGCGATATAAAGA
AAGACTGTTTAAAACATGCTATAAATTCTGTGTGTATACAAAGATATAATAAGCCTGAGATGTATATAGAAATACAATTA
AACTGATGTATATACAATATAATACTCTCTGTGTATGAAAATACAATAACTGCTGTGGGAGTTTCTCTAACCGACAACCA
TCACATGAGAGCTATAGTGATGATACAGCGATCGACCTCACGCTGCCAGAGCATCTTATACCCGGCCAAATGTATAGGAC
CTGAACTGCCTAATGGATCCACTAGTCTAATCTGAAAATGATTCATTTAAAAAGTATGATCCTTTTCTACCCATGGTGGC
TAACATGGTTCTATGTGGGCTGTGGGTTCTTTGAACGCTCCCCCAATTCGGTGCTCGATACTACTCCCAAAAATGTACTG
GCTCTTATGTTTTTAAAACATATGTTTTCTCTGCTGATTGAGATAATTACTCAAAAACTAACCTGAAGGCTCTTTTGGAA
ATCTTAGTTTCCAACCTTGTTTAAATGTAAAAAAATATTTAATTAAAACTTCTTTGGGAATACATAGTTCCCTAATAACT
TTGAGAAATGGACTCAACTTTTATACTCTTTACCAACTTGAAACTGTTGACTTAACTTGAAACTTGAGACTCTTCACTTG
GCTTGAACTCTATACCTTTTACTCGACATGAACTTGAACCTTAAAACGAAGGTAAAACGTTTAATAACGACTCTTGAAAA
GCTTGGAGGACTTACTTGAGCTTACTCCTTAACCTTGCTTGACTTGACTCTAACTTCACCTTAACTTGATACTAACTCGC
CTTGAATTGAATTATGGATTCAAGGCGTATGATCACACGTATTTAGATGAGTTCGGGATGTTTAGAAATACTTTGGGATG
TTGGAAACAACTAGGGAACATAGGTATAACACCTAGGAACATGCATGAGAACGCATGGAAAGAATGAGGGAACATGGCGT
CCTTGGCGCTCTGCAAGGAGCGGAGCGTCAGACCTTGAAGCTCAGAAGGCTCCTGCTGGCACTCTAAGAGGCGCGCCGCC
CCAAGGGCTGGACTTCAGAGTCCCCTTTGGGGCGCGCTGGAAGGCGTGACGCGCCAACCCCTAGCCCAGAAAACTTGACT
TTTCTCCCTTATTTTGCCAACTCTAAACTACCCTTAATTCAATGGATTCAACCCCAAACACTAAGGATCATCAATCTCTC
AACATACAATAGATTACAACTCAAATACACAATCAAATCATGTCTCACAACCAACAATAACTTCAACAACACAATCAACA
ACATCAACAACACAAACCAAACAACTTCAACAACACAATCCAATCTTTCCTCAATAATAATGAGTTTGGTGTGTGGGGGA
AAGGATCAACCCACACTAAGAACTCACATACCTCGATAGGGATCACCCCCGACGAAAATCCACGATGATCTTTGACGGAA
ACTTGTTGATCTCCTCTTTCTTCTCTTCTTCTTCTCCTTCTCTTCTTCTTCTCTTCTTCACTCTCAAGCCCTAGCTTTCA
CTTTCTTAAAATGGGACAAAATGATCCAATTATCAGCCTAACACAACAATATAACCCCAAAAGAAATGGCTAGGGAAAAG
ACCAAAATGCCCTTAAAATTTCCGGACGGATTCCCTGTCAACTGCCCAACTTTCAAAGGGTATAACTCTCTCATACGAAC
TCGGAATTGAGCAAACTCGGCGGCGTTGGAAAGATCATTCCACAAGCTTCGCAACCATAACTGGAACTACTCCTAAATCA
TCCTGAGATAGGAGTTACGACTACTCAAAGTTGGCCAAAAACTCACTGATTTCCACACTTAGCCAAATTTTCCGAATTTT
TGAATTCCTTCCAAAAATGACTATTTCCGATTTTAAACCTCTTCATAGATATTTTAAATTACCAGATGTTACAAGCTAGA
GTTCTCTTTTTTCTTTCTTTTTTCATTGTCATGACAAATATATTTATATATAGTCAACTACAGCTTTTCTGAATTAATTA
AAAAATATATAGAAAAGAGAAATGAGGAGTAAATTAATGAGCAGCTTCTAGCTACCTCCACAATGTAGACAAAATATGCA
TATTATAAAGCCCTATTTCTAAATATTTTTCTCCTTATACTTTGGGGCTACTACTATAGTTTTCCACTTAATATGAAGTG
GGATATGAAATATTTATATTTTTCGGAAAATAAATATTTAAGTCATTACTAGTATAAAGGCATGACTGGCATGATCACAA
AAATGTTGCCCACAAAGGGGACTTACAACCTACGAGGCACGTAGTTCTGGGACTTGCGGGTTACTGACCCTAGTCCACTC
GGTATTAAATCTACTCCCAACTGATTATGTAATTTAGCAATTTATAACTGAAATGTTATAAATTATGGATAGCTCAAATA
CTAAAATGCTAACTGAAAATGCAACATTAATGTACTGATAATGAAACATTTATAACCGTATAACTAAATGATTTGACCTA
GCATGTTCAATTCATGAACTAAAAGAATTACATAACTAGGGTTCTAAAATTATTGTCACGACCCAAAAATGAACGTGATG
GCACTCGTCTTATCCCACCAAGACAAGTCAACCTAAAGCTCAACCTTTACAATAAAATACGGAAATTTCATAATCAACTG
AAAAATATCCCCAAAATCTGGTTGTCACGTGTACAAGCCTCTAAAGTATTACAATTGATTCAAAAGAAAACACAAGTCTC
ATATGACATTGTCTTTCCAAGTAAAAACAAAATCATAAACAAGAGTAAGAAGGATCACTGAGAAGACAAACAACTACCTT
ACAAATCTCCCAGAAGCCTCGAAAAAGAAGTAAAAAATAAGTACCACAAAAATCCAAGCTCATAACCTACAAAAATTTGT
AGAAACAAGGGGTGAGTACCAAATCACACGGTACTCAACAAGTAAACCTCTAAACACGAGCTATGGGGATAGAATACAAG
TACTCCTTACACCCCAACCGAACCTTCACAACTACAATCTGTATAAAACCAGCCCAACCTAACAGTTCAAAGTTTACAAA
GCACATAGCTCAACACAACACTCTAACAATTGCATATCTTCAACAACAAGCTCAATAATTCATCAGTCACAAGTTCCATA
GAAAGGCACTCACAAGATCAACAACACACAAGATCAAGTTCACCAATAATACAGAAGTGCAATGCAATGAAATGCAATGT
CAAGTATAGTGATGCATGTCTGACCTAATGATACACACCCGCTGTCTCTCAGTCCGGGACCCATGGGGGACATATCTGTC
CATGCATCCATCACGGCGCGCGATACGACCCTCGATAATAGTAACCATCGCGGCGCGCGATACGTCCCTCGAAATATAGT
ATCCGTCGCGGCGCGCGACACGTCCCTCGAAATATAGTATCCATCGTGGCGCGCAATACGTCCCTCAAAATGGTACATCC
TATTTATTTTCTTATTCTTTCTCAATGCACATAACACTTGTCACAACCATGTCTCAGAACAATGCAAATGACATGTTCAC
ACAAATAATGAAGAGATGCCCATTTTCATAACATTGCACAATTCACAACAAGACAATCAGGATACAACATCAACAATGAT
TCAACAAGCCTTTCAAGCAATTCTCAACACATCACACAAACCATTGATCACATTGCCTTTATTATCCATTTTTCATCATT
AGAATTAATCAATGTGGACAAGTCAACCCATCACCAAGCCTCATTACCCTAAACACATATTACAAGGAAATACATGAATT
CCATACACTTAACAAGGGTTTAGAAATCCACTTGCCTCAAATAATCGAGCAATCACTCCAGGACTTGAGCCTTCTCTTTT
CGTTGTACTTCTAACTCAAAGAAATCTATTCACATTAATAATCACAATCAAATTTCGAAACTAACAATACCCACATTACT
ATAGGTCTAGCCTAGACCCAAAAACTCACTCAAATTTATAATCAATTTCTTTATCTTGCTAACATGTCAACTCTCATATT
TCCAAATTTCAAGTCTGGAGCTTAGTCTCAATATCTCAAAATAACATAATTTTAATGATCTTTATGTACCACAATACACC
CACTATTTTATTACATATCTCAATTATTACCAAACTTGAGCTTTATAAGATAATCAATAAGAAGGAAAAGAAAAGAACGG
GGAACAATTTCATGAAGTTACAAAATCAGTAACTAAACAAATCCTTAAGCCATCCATCATCCTACCCTTTTAGTCATTAT
ACTACCACTTTTATAATTCCAATTATTACCTCAATCACTTGGTAATTATTAACAATGATTGCAGACAAGGTCTGTTTTCC
CCACATATTGGTTTCTTAACCATCACTGCTACATCATGGCGGCCATTCTTTGCATACATATGTACATGGCATAATGCATA
TTCAATCATTACTAATTAACCCCAACAATAAATAAATGGAACAACAAAGTTTAACAATTACTAGAATGTGAATTCTTTTG
ATTTTCCGTCGGCCGCCCTTAGCACTTATTTATTCAATATCATAAACTATGAAGACCCACTACTACTTATCAATTGTTTT
GCACAAACCACAATAACTTACGCTTAGTAAGAATTGTATAGACCCAATTTTCAGCCGACTTAAATTTGTATCATCAGAAA
ACAAGGTTCATCTCATTTTTTTACCAGTCCATTTAGTTATGATTAGTATTCATACCCTGTACACTAATATATACGAATAA
GAAAGACTAATTAGATAAATTTTTACCTAAAGGCACTCCCGCTTCCTCCTTTGAAATTGAGCGTCGTCATAGGGTTTCTC
TCTTTCTTGTTGTAACTAAAAGAAATAATCTCCCCTTTATTTACTTATGGTTTTATTATTTTACATGGGTCAAGTGATAT
AGGCAAATAATTAAATTATGAATTTGTCCCATTAAACAATTAAAATAAATTATTTAAGATTACTCATAAATTAATAACTA
TAGTTAAATGAATAGTTAAAAATTCTCAAACCAACTTCACCGATTGATTAGAAATAATTTGGGGCAACTATCGGGAGGGA
TAAAACGGTAATTTTATGGAATTTCTAAACAAACATTTTTCGGGTCATTACAATTATGAAGGAGTTTATACTAAAACATG
TTAAAGATCATGATAAGCTGATTAGGAATAATAAAGTAACTAATTCATGATAATCTACTAAAGATCATGGTAATCATGAA
TATGACTGAAATCTAGGGACCCAATAGGCAAAAGGAACTCACTAGTGAAATCCCACATACCTAGTGAAGAATTCTACGGA
GAAATCTTTCGATTTTGGGGCTGGAACTGATGGAACCTTGTTGCGTTCTTGTCACGACCCGAGCCTACAACCTAGACGTG
GCCAGCACTCGAGAACCACTGCTGGTCCCTAAGCGAACCCTCATCCTGGCAGACTTCAAACGGAAGACTAACTCAAACAT
ACAAAGCTTAAAAACTGAATAAATATTCATGAAACTTAAATAGAAAGCTTTAAATCAAAAGAAAACTCCAAATAAAATAA
ATTATTCAACTCGCCATAAAATAGACAACTTAAGTCTTTAAAATATTTAATAAAATAAATGAATAATACAGACTTCATAA
CTATACGGACTATCTATGAAGCCTATAACTGATAAAGATAGAAGTCGGGACAAGACCCACGACATCCTAACAACTGATAT
AATTGAAAGGTAAATGAAATCCTTCGGAAGTAAGGAGGCTCACCATAGCTAACTCAAACTCTCGGATGTATCAACGAAGC
TCCTATTGAGATCTTGAATACCTGTGTCTGCATCATGAGAAGATGTAGGCCAAATGGCTCAGTACGTGGAATGTACAAGC
ATGTTAGGGAAATTCTAAATCATAACATAAGCTTGAACTTGATAAAAATGGAAACATACTTACCTCTTTTCAAACTTACT
CAACTCAAGAAATACTCAAGGATACTCAAAACTACTCAACTTACTCAACTCAGAAGTACTCAAGAATAAGATACTCAACG
CAGAGATTAGATACTCAACTCAAAGATATGATTCGACTCTGGGGACTCAACTCAATATAAAGCAACAATACACAAGTAAT
ATATGGAAATATTTATAAAACAGTAAAAACAACTTAGTTCACTAAAGAAAATGCAATAACAAACTCAACTTTACTTATAT
AATAAAGTAATATAGTTTCTGTGGGAGTTTCTCTAACCGACAACCACCACTATGAGCCTAAGTGGTGATACAGTGTCTTG
CCTACGCTGCTAGAACTGTCCTATACTTTGCCGTCATATAAAACGCTTAACTTAGTGGATCTACTAGCTTAACTTATCTG
ATCATCTAAAAAGTATGACTCATTAATACCCATGATGGCTACATGGTTTATGGAGAGTTGAGTTAATATGAATTCGCATC
CCCATATTGGTGCTCAATACTACTCCCAAAAATATACTTAACTCATATATTTTTAAAACAACTTCTTTCTTTGGTTTGAG
ATAATTACTCAAAACTTAGCTTAAAAGCTCTCTTGGAATTGATGTTCCCTTTCTTGCTCAAAACTCTTATGGAAATCTCA
GTTTCCTCTCATCTTAAATGTGAAAACATTTACTCTTGAGAATACTTAGTTCTCATATCTCATTTTAAAGAAATGAACTT
AACTCTTTACTATTTACTCTTTGCTTAACTCAAAACTTAGGTCTTAAAACAAAGTTAAAACGTTTGCAGAAGACTTCTTA
AAATATGGTTCATGCCGAATTATGAACGTGAACGACTCAATGCAAGGTTTTCAATAAACATAGATAGAACTCAATAATTG
GAACTCAAGAACTTTAATAATACTACTCACTTCAAGAATGCTCAACTCAAAGGGTTCATGCGGAATTATGAGCATGAACT
ACTTAACTTAAGGACTCAAACATACTTCTCATCTCAAAATTGTTTGACTTATAGGGTTCATGCGGAATTATGTGCCTGTA
TAACCCAACTCAAGGACTTCATGGGTAACATGTAATAGTCCCATGATTAGGAATATAATCTAAAAAAAAAAGATTAGGAA
CTCAATACTCAAGACTTAGAACTTGAAGATACTACTCATTTCAAAGATACTCAACTTATGAAGTTCATGCGAAATTTATG
GGCATGAACAACTCGACTCGAAGATCTACATAACAACATGGAACTCATGTAAACGACTCTTCTCAATCTCATACTTACTT
ACTCAAACTTAGTTCGAATTGATAGTTGATCTCAAAAGATTCACACTCGCACTCATAGACTCTCTTGGACTCTACTCTTA
CCTCTCTCTTGAATGTGAATTATGAATTCAAGAGTCATGGTTCATGACATGAAGAATCTAGGTGATAGTGTAGACTCATG
AATACATTCTTCTCACTCTCATTCTCACTTACTTGAGTTTTGAAACAAGTTATTAGAAATTGTAGAGACTCCTCAGAAGG
ACTCTCTCAAAATGATCTTGAATTTGAATTATGAATTCAAGGTTATGATCATGTCATGAATGATTTCTAGGTGTTTGGAA
GGTAAAATAGTAGGAGAGAAAGTAGTGTAAATCAATTTATGTACGAAAGCATATCTATATATACACAAGCGACATTACGT
GAAGATTTATTTTTTCGACTTTTATCTAGCTAGCTAACAAAGGATTAAAAGTTGGAAGCACACTTTGATTTCCATATGAC
GAAGACAGTGTATCATTTGAAAAATTGGCCTGGCAGCATCAAATTGCAATTGAACATACATACATACATATCGTTTTAAT
ACTAACAAATACGCAATGGACTGATAGTGAAGTATGCTACAGATCATAAAGTGTGGGTAAAAATAATTAAGAAAATCAAA
AGTTGCTATCGAACACCTTAAATTAAAGTCTATCATTTATCATTGTAGAATCACCTAACAATACATTAAAATAAACAGAG
AGAAGAAACATAACATCAATCATCATCTCACTATCAATAGGGAAACCATAGATATCCAACTGAAAGTGGGAAATACAAAT
ACCCAGCAAGCCATATAATTAGTAAAATGTAACCATCATCGATCAACTATTATATATAATATTGTTTTAAAAGCAAGGAA
CATAGACGACAAAGATTTATATATATTAGTCTCCGATCCTTGATAATTAAGTTGCTTTCTTGCCTGAAAATTAATTAAGA
AAAGAAAAAAACAATTAGTTAATATAATTACATGCATGCAAGCTAAGGGAGTATAGTATATATTACTAATATTTTACGTA
CGTACCCTAAATGGATATATGAGATTTTGATCGTTTACTCTATAGCACAGCCTCTTGTGGCTGTACTTTTGGGGCAAGAT
ATAAATGTGTTGAGCGATTTGTCAACAGAAATGAATTTGCTTCAAGAAGACGTAAGAAGAACTGACCCGCTGATCACATG
AGATGTAAGCATCAATATTTTTATCTTTTAACACGTGTTCTGTCACGACCCGATTTCTCGAGTCATGATGGCACCTACTA
TACCCTACCAGTAGGTAAGCCAACCCGTAACCCAGAACATCAAGCAATGAGCGAAAGGGAAGAAACTAGCGAAAACAATA
ATCTAAACAAGGATAACAAGGCGGAAGCAACCCAAAATAAATATATACAGAAATCCCTCCCAGAACCTGGAAGTCACTAG
TACAACTAGACTAAACCTAACTGGACCCCCATAAGCCCAAAAGGTACACTCGTGCACAAGCTCAAATAAAACCTGAACGA
ACCCCCATAAGCTCGACAGGTACACGGAAAAGCTAAGTCTACTGAGAAAGAAGAAAATTGGGTTCTCAGCCCAAAGTAAC
TAAGATAATCCATCAGACTCCACCCAGCCAGCAGTGTACTCCTAGCCCAGCTAGAAAGAGTGACCCTAGGGGGCACCCAA
CCAAACAGTCCACTCCCAGCCCAGCTAGAAAGAGGGACCCGTGAGTAAGGTAGATATCGCGAGTCGTCCTACCATGCAGT
CAGCTCCAAGCCCAGCTAGAAAGAGCGACCCGGGGACACCCAGCCAGCAGCACACTCCCAGCCCAACTAGAAAGAGAGGC
CTGGGGGCGATCGCCGATATCACCGAGTCTACCCAACCAGCGATACGTTCCCAGCCCAGTTAGAAAGAACGATCCTGGGG
GTGATGGTATCTCCAATAGGATCCAATCCCACAATAACCACCATGGAACGCCGTCCACTCTAAGAAATCACAGAAAAGGC
TCCATGCCTATACTATCTCAATCCCACGCCTCTAGTGATGCACCAAACCTTCGAGAATGCGCCGGAACCGCAGAATGCGA
GGGAGAAGATACAGAAGTACAGCAAGCAGCGATAACGCCTAATCTAAGGCTCAAACTATCAGACTCAAGTCTGCTACTCC
AGTCTACAAGGAGCTAAGTCATCCGAACGACGTCGGCAGAAAGTCAAGGCTATCCAGCCCACACGGGTCATAAGTCCAAG
GCAATGCTAGCCTAACCTAGACTAAGGCATACAATACAAAGCATACAAGCATACAATAGCATTTAGCACATAGACATGC
>mtp_2322.contig_10
ATATAGGGAAACTTGTGCCCGCGTGCTGCAAGATCGAGATTTACTAGCTCAACGAACTTGATTTCCTTTATGTCTTTCTC
TATCGAGCCCCATTCGGGTGTTTTTGTACAGTACATCTCACTTCTTGGTAAAGAAATCCATAAAGTCCTCAATAGGATTG
GCAGCACCCCACCCCCTTTAAATGTCACGCCCCGAGCCTACACCCTAGGTGGGACTGAGACTCAAGAACCATTACTGGCC
ACAAGCAAATCTTGGTCTGGCTAACTTAGTCAGCGGAAGACTTTAATCAATCATAACTGTACTTTTTAAGAGTAAACTGA
AAGCTCAAAGATAACTGAGAATGTATTAAAATAACATTCACTGGCCAAAGTGGCAACTCAACTCTCTACATAATAGAATG
AAATGAAAAGACTAAAGAACTAACATCTGGCTGTCTATGAAGCCTCTAACAACTGAGATGGACGTCGGGACAAGACCCAT
GACATTCTAATGAACTAAACATACTGAAAGCAATAATAAGGGGGATCCTCCGTAAGCAAGGAGGCTCACCAACAAACTCT
GAAACTCAACTAGGATCAACGATGCACTGGATACTGATCCTGGTTACCTATATCTACATCATTAAAGGATGTAGGCCAAA
TGACATCAGTACATTGAATGTACGAGCATGCGAGAGGAAATATAAAACAAGACATAATCTTGAAAGGAACTGAAAGAACA
AACCTGGTCTCAACTCAACTCAACTCAACTCATTTCAATATAAAGCAATAATATGAATGCAGTATAGAGAAAAGCTTTTA
AAACATGGATAACAACTCTGTGTATTTAGAAATACAATAGTAACTCTGTATGTATGCAAAGATACAATATAAACTCTGGT
ATGTATATAAAAATACAATTTACATCTGTGTATATAAGAATATAAAATAGTTATGTGGGAGTTTCTCTAACCGACAACCA
TCACTTAAGAGCTATTGTGATGATACAATGTTTTGCCTCACGCTGCCAGGGTCGTCCTATACCTTGTCAAGGGTTTACAA
CCTGACTACTAAGTGGATCCACTAGTCTATGCTTAAAAGAACTAAGGAATCATGTAAAAAGTATGACCCTTTTCTACCCA
TGGTGGCTACATGGTTTATGGGGGCTGGGAGTTGTCTGAACTCTCTCCCATATTGATGCTCAATACTAATCCCAAAATAT
ACTAGCTCAATATGTTTAAAAACATAACTCGATGGTTTGAGATAATTTCTCAAAACATAGCTCAAAGGCTCTCTTGGAAA
TCAAAGTTTCCTCTCTTGCTTAATTGTGAAAGAATTTACTCTTTACTGAAAACTAGCTCAAAGGCTCCTTTGGAAATCTC
AGTTTCCTTTCTTATTTAAATGTGAAAACATTTTAAAATCTTTGGGAATACATAGTTCCCATATACTCTTTGAAGAAATG
GACTTCAACCTTTACTCTTTACTCAACTCAAAACTCAACTCTTAAAACAAAGTTAAAACGTTTGTAAAAGACTTTTGGAA
AACTTTATGAACCTCTCATGACTTGACTCTTAACTTTCCTTGAATTGAATTATGGATTCAAGGCTCATGATCTCATGTTA
TGGATGATTTCAGGTTGTTTAGACGTACCTTAGAGTATAGAAATCAACTAGGAAACATAGGTATGTTAGAAGGGAACTAG
TACGGAAAGAAGTGGGAAGAAGTAGAAGACCTGGCGGCCCTGGCGCTCTGAGTGGCGAGGGGCGCCAGACCCAAAACTTC
AGAACTAAAGTTGGGGCGTGCTGTCTAGCGCGGCGCCCAGGGTCAAAACTTCAAAGAACTTTGTGGGGAGCTCTGAGTGG
TGCGGCGCCCCACCCCTCTGCCCAGATGTTTGACGATTTTTCTTACTCGTTTTTCAACTCTAAACTCAATTGGGTCTTTC
CCCAAACACTTAGATTCGACTACATAATCAAAATATGCAAGAATCTACACAAAACGATGCCTAATTTCATTAATCAAAAT
CAAGAACTCCTCAACAACTCCAACAATCAAGAACTCAACAGAAACTTCAAACAAATCCATCAAGAACTCAATTTCTAAAC
CTTCAAGAATCTAAATTTGCTAAAATAAGTCATGATTGGCGCGTGGGTGAACTAACCTAACTCTATGTGATCTCACATAC
CTCGTAGGTATCAC
>mtp_2322.contig_11
GCCCAATGTGCCTTCATGCAACCCACCTTCCCGAATTCAACCCCGAAACCCCCGAAAACAAAATCAAGGCTGCCCAACTC
AAATTAGGCTTTGACCCAATGATACTCATGCACAACCCATGATTTTTCATCTCCTTCAAGGTACAATTATCAGGAATTAA
CTATTTAACTCGGTACGGGTAAAATTAGTGAATCTAATAGGCAAACAAAAAATGTTAATCCTACCAAAGAGGTCCAGCAC
ACATCAACAAGGAAATATCATTGCATTAAGTACAAAATTGATAAAAAGAACTCAGAGTTTGGGAACCAACCTTTAGTGCT
GACTAAAATGAAATTGAATCGCTAGGCAGCAATGTAATCCAAGTTCCGAGCACAAATCAACAACTAAAAATACCCCAAAA
ATGCAAGAAATATAAAAACTAGAGTGCGGGTGTGAGTTTGGGAAGATGGAAAGTTGAGGGAAAGGGAATGAATTTTGAAT
CGTTTAAACCTTTGGCCTGAAAAACAGTCCAGTTTTAGCCCATTTGGCGACATTAGTCAGGATCGCCAAACCACTCGGTG
TTTCGCCAAGTAGCCACTTGCCTCGCCAAATTTTACAGAACTTCCAATTATTTTGGGAGTCCAAATAGCGGTCTCCGTCG
GGATTACCGACATGGTCGACGATTCGCCAATAATTTCCTGTGCTCGTCGAGTTTTACAGATTTCAATGTAAGTTGGTCTT
GAGTCTAACACGGTCTAGTTCGGGGTCGCCAAACCATTCGGCGATTCACTAATTGGACCTAGTGCTCGCCTATTTGCACT
TTTCGTTCACTTTCCACACTTCCATCTGCATAATCAACACATCATTATTTTATCAAAGCAACATAAAGCAATAAAGGGTT
TTGGGTTGCCTCCCAAACAGTGCCTTAGTTAACGTCGTGGCACGAAGCAAGTCCACCTTCAAACCTTATTTTTGGGGTTG
ACCATAGCGTCACCAAGTAAACCCCCTTTTTGTCGCAGATTTAGGTGAGATGACATCTAACCCATTTGGGTCTCCAGTTG
CTTGATTGGTACTGAATGGGAGGTGACGGTCTAGCTCAGGGTCGACACATCTTCCTTCATTTATTTCAAGATCTTGTCTG
ACCCCTCAACTTTGTTGAGGATATGAGAAAGCATATCCTCAGACCGACCACCTTTCGAATCCTTCAGCTTTTGGCACTCA
TGGGAAGGCACATACCTGTCCTTCTCCCCATTCTTCCAGTTAGGATTTCGGTCCCTCCATTCTCTGTCACGATCCTTCCA
ACCATGTTTTCTAGCCCAACCCTGGTTACCACCCTGCCTTGGGTAGTTTGAACGATAAGCACCGCCTTGATTGGCAAGAA
AATTTACTTCATCATTATACAAGGCTTCAAACTTCGTCTCCTCAGGATTTACACACCTGACTCCAACAACATTGACAATA
CGGGGACCAGCCCCCATGATATTTTTGGATAAAATGTCAAGTTGTGTCATGATCTTGACCATGCTTTGGTCTCTCTCATG
ATCCTTTTCCATCTGCTCCTTGGATAGCTTGAATGTGAGAGGGGAAACCTGGTCCTCGCAGGTGTACCATGCTCTGTTGA
TGGTTGTCATGCCATCTAGAAGTTGGGATGCTATTGCATACGATTGTTGCATCAAGCATCTAGGTGAAATGTGGTCAGCA
ACACCTTTGTTTACCGAGTCCAAACTCCGGTAAAAGTACTGTAGCAGCACGTTATCCGATTAACCATGGGTTAGTCATTA
AAGCACCAACTTTTTGAACCGTAGCCAAATTTCGTGCAAAGTCTCTCCTTCTAGAAGCTTAAAGCTTTGGATACTGTCCC
GAAGAGTCATCATCTTCGAGGGAGGGAAAAATCGCATATTAAATGTGGTGACCAACTCCTCCCAAGAAGTGATGGATTCG
CGTGGCAACTCCACTAGCCATTTGCACGCTTCTCCCATCAGTGAGAAAGGGAATAATCTTAACTGGACTGACTCCTGAGA
GTTGTTTTTGAAAGAGAATGGTCCGCACACATCTACGAAGTTTCGAAGATGCTCGTGAGGATCCTCATACGCCAATCCAC
TGAAAAGTCCTTTTAGTTGCAACAGTTGCAACATAGTGCTCGTTATATGGAACACTCCATTTCCTTTGGTTGGAGGTAAA
CGGATGGCTCCAATACCTCCCATGATATGGGGATCATTAATGTTGGGCTCTTGGACATCGTTGAGATTTCTAATGTCGTC
TTGGTGGCCCACCTAGCTGTCGTTGCTGCCATTAACACTCATGCTTCCTGAAATATTTACACAAACCAACGAAACAAAAC
TACAAATTAAGTAAGTAGAACTACAACTAACAAGAACAAAAAAAAATTTACTTAACTACAAATTATCAATTAACACCACT
CATCGACAGCGGCGCCATTTTGATGTTTTCGTAATCATGACACAACTTCCAATTCGAGTGTTTATGATCGTACAATAGTA
AAGTAACCCAACCAAGGGTTGGGGTCGAGTCCCAAGGGAGTAGTTTTGAGAATTAATAGAAAAATAAAATTTAGTTCTAA
TTAGTCATAGCTATAGACATTATCGAATATAAACATACTAAATCTAAAGGGGGTGACGCAAGCGTCAATTATCAATGGGG
GGTTTTGTATTAATTAATAACTACAAACAGCGAAAATAAACGAAAACTAGATAGAGAGACAGGATTCTTGGGATGTGATA
GGAATACGGGATAAACTAAATTGTCGGGTACATGCTTTTGATAGTAAATTGTTATTTGTGACTAGGCTAGACTATAGTGG
GGGTAAATTCTCTCTCGAGCAACTTACTCGAAATTGACTCGATTTCTCTCGAATACTGAGTTGTTGCTTTAAGCATAGCC
TCCGCCTTAGCTCATTCGCTCTCTCGAGCTGAATGTGTGGGAGAAGGACTAGGATTCACTCTCTCGAGCTGAACTCATGT
CGACCCAATACCACCGGCTATCAATTTAGTAGTCTTAGTTTTATGACCTCTCTCTCGAGCAAGCCGAAAACACTAAGATG
AAAACATATTTGCAACTACTACTCCATTAAGTTCATACACAACTACTAAACAAAATCACTTTTAAACAACAAATAAACTA
TCAACAAGCAAGACCCAACAGATAATCTAACCCATATTCACAAAATCACACCCCAAGAATTGGAGTTTTAGCTAGACAAG
TAAAAGAGATAAAAATGTATGCCAATATCAGTTTCCATCAACTGGGTATGAAGGATTAAGTCCTAAAACACGTCAAGAGT
GAAGAATATTCGAGACCCAAGTCCAATTTCTTGGAGTTGAAACCCTTTGAATCTTCAAGGTCTTAGAACGAAGTCTCCAA
AACCCTCTAAAACTTAAACTCTCTAAAAACTGTCAAAAGTTCTAAGGATAATAGTTATATGATACTAAGCTAGAAATTTA
AACAAGCATTTATAGTGTTTGAAAATGTGTTGTGAAGGACCCTTCGACGAAGTTAGTCGGGATCGCTGATACATTCAGCG
ATCCGCCATTTGGTCGATTTCATCGCCTTCCTGCTTTAGCCTTTAGCCTCTTCGCATTTTGAGTCATTGGGCAATATGGT
ACTGCTTTGCGAAACTGTCCTGCGACACGCCAATTGCTCCATTGCATCACCAACTTGACCTTTTCCTTCAGGGCTCAGTG
TACTGGAACAAAAGGTGATCTCCAGGCCGATCGGTGACTCGCCAACTGGTCTCGGCGATCTTCAGGCCTTCATTTCTTCA
TTCTTTTCAGCCGCCTTGTTCCTTCTTGCCAAGTAGTGTCCATGTTTTGCCTCAAACTCCAAATACCTGAAAATTAAGGA
TTTTCATCATATATTGAGACAAAATATGCATTTGAGGACATTAATTCTATCAAAATATAGCCCTAAATGAGTCCAAATGT
GGACTCAATAGTACAGGGCATCTTCTGGCGGCTACTGATAGACCTCGCTTAGAAGATTTGTGATTGTCGTTCGAATTCAA
GGGTGAGCCAATTCTTTTGGGCTGCCATGAGTTCTCTTTCATCTATGTCTACCATTTCTGGAATTAGACATTTGTTCTAG
TTAGTTGCTTAGTTCATTAGTTGGGGTTGTATCCCTTCTTGTTTAGACTTGGTTCATTGTTAGATGTTTTGGTACATTGA
CTTTCAGGTTCTAGGTTATTTATTCCACATTGTTTAGTTCATTGTTAGACTTTTGTTGGAGTTTATGGGAACTCCCTATT
TCTTTCATTAGTATTTAACTTAAATGCCTTAGTTTTTAGATTAGTTGCTTGGTTTGGATTGTAGTAATGTTTCTCCCACC
GGAGGTTTAGTGTGGGTGCCAATCACGACGGTCTGGGTCGTGACAGTTAAGTACCCAAAAGGGGTTTTCATTTAAAAGTG
TTGGTTTATAGTAAGGTAAATGGTCGGAGTGTTTATGATAGTTGTTAGTATTGAGAGTGTGGACTTCAGTGGAATGATGT
GAAGAGTATGTGGAGTCAACTCAATGGAAATAACTGTTATTGGCTCTTCAGAGGAAACCTTTAGTGTTATTCCATAAAAT
TCTTACGTGACCATCTATTTCGTTTTGTACACAGTGGTGAGTAAGTTTCACTAGCTACGTGTGCTTTCACTTTTGTGGGT
AGATCACTAGTAGTGGATTAGGGGTACTAATCCTACGATGTTCTCTTGGTTGAGTGGGAAGATTTGGTTATTTCAAATGA
CATATTTGGTGTTTTCTTGGAGTCGTTAAAGTATTTTAGTGGTTCTACAAGTACTACATTGCTTATGAGAATTTATAGAA
GAGCTACCATGCGTATTTATAGTTGTCCAACAATCTTAATAGTCATCTTGTCGTCGAGGTCATGTATCGATTATGTGTGG
TTAAATGTGGGGATCTTTGGTTCCAATTCTATTGTTCTTAAGGGTAATCTAAAATCACAATAGTTAAATCTAGCATTTCA
ATAGTGTTGTTAGAGGGTTTGTATGCTTGGACATATCCCTCAATGAGTATCTAATGTCTAAACACCAAATTTCTGTAACT
TAAGCTCATGGAACATTATGTTGTGAGATGGAGATGTTGATAAGAACTATGATTGTTGGGTATTATAAGTGTGTGTTGGT
TGGTTCAGGTTCACTTCTAATTGTAGCGAGTATTGATTTAGAATTCTGTCATGCTTATGTGAGAAAAGACTCATCCTCAT
CATTGTGTCAAGGCCCTTGATAGCATGATACAGACGTGGGTACGATCAACTTGGTGGTTTTTTAGGAATCACTTTGGTTG
TTAGTTAAGTTTACATACAACAATAATTATCACTCGAGTATTGAGATGAATTCATTGAGGCATTGTATGGGAGGATATGT
AGGTATTCAATTGGTTGGTATGAGGAACAAGGATATAAAGTCCGTGAAAGTTCAATGGAAGCATCGTCGTGTTGAGAAAG
CTACTTGGGAAACCGAGAAGGACATGCGAGACAAGTATCCCCAGTTATTCGACGATTCAGATACTACTCTACCCTTACTT
TAGCCCTTTTCTCCTAGTTTGTCACTCGGGGACGTGTGTTGGGTAAATTGGTACCTATTGTAATGACCTATTTTTGTCGT
TATGGAAAAGCCAATAGGGAAAGAATTGGGGTCAGAAAATGTTTTTGTAGTAGCTTTGGATTTCCTAGCCTAGTCTAGAT
TTGGACAAAATCTGAGTCATGTGAGGTCTAGGGAAATCTGGTAATGAATGAAAGATTTAATAATGAATTTGATTACATGA
GTAGATAGCCAAGACGCTAAGGAACCCGTACGGCTTTACGGAATCGAATTTGGACGAGTAGAACTCCTGAAACTGATCTT
AGCGTGAACGAGTAATTTTTGAATGTCATGAGTGAAGGTGTATTGTGAAATTGGGGTTTGAAAACTCTAAATTTGACTCT
ACATTTCTGTGCAAGCCGCTAGGGCGGGATTTATTCCGCCAGGGCGGAGCCGCTGTGGATGGTTGGGTCCTGCTACTGCG
GGCCAGTCGCTACTTAAGTCAAAATTAAACCCCAAAAACGTTACAACTTTTGTTCTTGAGAGCTAAGAGATTACCCTAGG
TGGTTTCTTGAGAGTTTTCACGAAATTTGGTGCTAAAGGTAAGGATTTTACTCCCCTAATCAATTTTTCGATCCGTAGAA
CTTAGATTCTTGGTTATTTATTATTGGGGGAGGGTTTTTGGACTGAATTGGATGGTGGGGAAAAGCCCTAGCTGCACCTT
AGGATCATGGGTTTGGTCTTGGGTTATTAGGTTTGTTATAATCCGAATAATTAGACCTTTGATTGTTGATCCTTGCGTAT
ATTAATTGTTTGTAGACTTAGAACAAGCGAAAAGAATCTGGAAAGGGAAAATTCAAGTGCCT
>mtp_2322.contig_12
ATATTAACTAAATGATATAAAGACAAGTCAACAGTGAACTAGATGAATTGATTGCTAAACAAAATTGCACAAAGGCATGA
AAGCTATGGTGGAAAACTATCATTTTAGCGTATCTAGATATGGTTCTTAATATTCACAATTCATCTTTAAGAAATCAAAA
AACTACCAGGAAAGCTTCTAAATTAAAAGGCAATCCAACTTGTAATTAAAGGAGAATTGAATAAAATAACCACAAATGAA
GCAAGGATGAGTAAATTGACATGTGATAGTGAACTCAAAACATCAACCCCAAACTTCATCATTAACATATGGAAATCAAA
GAGAAATTTTTTTTTTTGTAAAAAGGAAGGGGGCACAACTCATTGCAACACTGAACTAATACTTATATGTTCGCAACCTA
TCGAGACTTATGAAAGATGAAAGATGAAGATCATGTACATCACAAATAGTTACGATAATAGTGATTTCTTTACCTAACAT
AGCAATTTAAGGGACAAACATGTGACTTAACCAATCACATATACAATAATTAAATTCACACGGCAAATAGGATCACTTAT
GATAAAGGAAAAAGAAAGGCTACTCCTAATTTTAGCGGAAAAACAAGGATTCAAATACTTTGCAACTTGATGGGTAATAA
GTACTTATAATGTATCAACAATAAACAGTGATGATTTAATGCAATAACACAATATGAGATCCCATCATATTTTAGTATGC
ATCTCGGAGTTAAACAGCCCACTAATAATTAACAGAACACTAACACAAAACTCAAGAGAGGAATAAACACATATGAAGGA
AATTAACACAAACCTCATAAGGGCCAAGACAGGATCGTGGAAAGGCGTATACGCTACTTTAATGCTCTATGTATTTCACG
TTTAAAAATGTAAATAGTAGACATCTTTCGACCAAAGTCTAAACAAAAAGAAGGTTCATACTCGACTCATGCACGACATA
CTAAGCAATAGGACAATCAAGAAGTTGTCAAACAGGGAAACAAACTGCTATGGCTAACCAGCAATGGATGAAACAAACTT
CAACTTCTATATTAACTAACTTTAAGATTCCCTCTTCGTTTTGGAAAACAAATGACACCAGGAGTAGCGAAATGAATTAA
GCTCGAAGACAACGAAAACAAAAAATGACAGAGATTTCACCACATCCATATAAGCAAATAAATAACGCAACAGATCCAAG
CAAAGAATAAGAAGCATCAATACTAATTGCAAAACGATAAAATTTGTAGTCCGACAGTTGGACTGAGCCACAACATTGCC
CAAGAACACATGTATCACATTATTATCACCAACCAAGTAGCATCTAACGACAAACAACCACATAATAAATACTTTCTGAT
ATAAAAAACATTGCATTGAAAAAAGAGATAAAAATGATGATGTTATCGCGAGAGGAGCGTTTACCTTTCTCCGGGCAGCG
ACTGGGACAACAACGGGCTTGAGAACAACAATTCTTCCACCGAAAATCCCAATACGAACAACAAATAAGAAATCTGGGCA
GAATTAGAGCGAACTACCTTTTTGAAATTTAGAATCAACTGACTAAATGTGAAATTCTAAAGTGTAAAATGACTATTTAC
CGAAAACTCCAACTCCGAAAAAAAAACACCTCTATATTCACTTGAGCGTAGAGGGTTATTTATAGGGGAAATTCAGCGAT
TTAGGGGGAAATTCGTTGGAAAATTCAAACAAAAATTTGAATTTCTTCTGCTATTTTCGAAGCAACAGTAAAGGAAATGG
GAAAAAGCTGAATTTCGCGATTTTGTGGGAGTTTTGGATGTTGATGGACTGCTGGATTTCACACGCAAGGAAGAAGAAGA
AAACGTGCAGGGGGTAGGGTCGGTTTGGTGCTGTTTGGAGTCGTTGCTGACTCCGTGATTTCACACGCAAGGAAGAAGAA
GACCAGTATGGGCAGTGGGGTCGTTTGGTACTGGGTATGTACGCATACTGTTCGCTGAGGGTTCTGCTTTCTGGGTTTGT
TCACGTCCCACGGAGAAGGAAGAAGGAACGTATAGGAGTGGGGTCGGTTTTGGTTGTTTTGGAATTGTTGTATATTGTAT
GTTGGGTTGGGAATTGTTATGAAGTAGTGGGCTGCTAGAATTGTTGAATTGGGTCACTTGAAATGGCCCAAAGCTGATCT
TAAATATGGGTTGGAATTGATATTGGAGGATGGTTAAGGATTGCAATTGTAGCCAATTAGAATTAAGAAATTTGCCAAAT
TGAATTTTAGAATTTAAACACGATGAATTAAGATTAATTAATTAACGATCTTCTTAATCTTAACAAAGTAAAATAATTAA
CTGAATTATAAACTAATTATTTAAAAAAAAAACTATTATATAACTAAAATAATTAACCAAATATCTAATTAAAACAAATA
TTTTTTGAGACGGTTTTCGAATATTCATAAAATATACTAATTATATACATAATTATGTAAAACATATATATTATCTAAAA
ATTATAAAAAGTGACGAAACTATTTAAAATAACTTGCAAACTTTATATATTTTCTTAAAACTTTGTAAAACTAATTATTT
TAACTCGTTTGAAATTGAAAAAATTCGATGATTAATTTATATTGTGGAAGGTCAAAATTGGGTGTTAACAAACATGCTTC
ATTATGATGTAGACCTGACAAGAAAGACAAAAAAATAATCTTCAAGGAATCATTATACTAATGTAACTAATATCATGATT
GTTGAGTGAATTAGCTAAGATGGTTAATGACTATTGTATTATGCGACCATCTCATCTAAAAGTTTATCATTTTTTTTATG
TTTTCAGATTCTTGGACAGAGGACAACCTAAAATCTCTCAATCTATAGAAGCTAAACTCGGTCAACAACAGACCAAATAT
ATTTCTTTGGAATCCCAGCGGCCTCAACGACTGTCTTTCATCACATTAACAATGCAAGAGCAATAAGGAAAATAAAAGAC
CATTTTATATCTAACAATAATGTCAATAACAGATGCAGCACGATGCAACATTAATTAAAAGACGCTTAGGATGAGCCACT
TTAATAAAAGTTAATAATATTAAAATTCTCACAATCACCAACAACTTAAGAGTATACAAACAAAATTACACACAATAATC
TCGTATGTAAATGTTATTGAATATGCTTAAAGTTCTTATTGAAATTTAATATCTGGACACCACTTTTGTAAATAACGATT
GAGATGGAGCTCATTATTCCCTTGTCGTTTAATTGTTACTAAGCTCTCTTTATAATAGTAAACCCAACAACCCTTACACG
TTAGAATTAGTCGAAGACAATGTGACTAATTCTTCTATGATTCTTTGGTATTATAAACAAATAGTATTAACTTTCATATT
AACAATGTTAAGCATGCATTGTTTGATTGTGTTAAATAAAAATGAATTATGCACAAACACTAGAGTATTTACATAAAAAT
TAGATAAAAAGAAATCCAAACCATTTGAGTTATAAATGATCAATCAAACAAGTTATCATTTGTCTGAAAAATGTACAAAG
AACCATTATACTCATGTTACTAATATCTTGACTATTGAGTGAACTAACTAAGATGGTTAACAAGTATTGTATTACGCAAC
AACACACATTCTCAGTCCAACAAGCCAAAACAATGGAATCACAATTGCCTCAGCGACTGTTTTCACATTAACAATGCAAG
AGTTATAAGGAAAATAAAAGGTAATTTTATGTCTAACAATGTCAATAACAGATGCAACATCAATTAAAAGACACTTGGGA
TGAGCCACTTTAATAAAAATTAAAATGCTCACAATCACCAACAACTTAGAGTATAAAAACACTACTATTACACACGGTAA
TCTCATATTGCACATAATTAAAGCTAGAATGAACCATAAATAAATAACATGTAGTAAATGTTATCCAATATGCTTAAAGC
TCTTATTGAAATTTAATATCTGGCCGACACTTTTGTCAAACAATAACTGGGATGGAGCTCACTATTCCCTTGTCGTTTAA
TTGTTACTAAGCTATCTTTATAATAGTAAACCCCACAACCACCACACTTTGGATCTGACTTCAGGCCCGGATGACGAAAT
TCAAAAAGTCTCGTCTTGTTTGTCCTAACATTATATGAGATTCACAAAAATGATTACGTATTATGAACAAAATAATGTTC
ATACAAAAAACATCACAACTTAAATCTAGTATACATAAACAAAATCAGAAAATGTCATTTACAGTTTCATTGTTCTTTTT
TTTTACATTTCAGTAATATACAAATACAAACAATAAATCGTAAAGAATACTAACCAGAACGATCCCATCTACCACCATGT
TTAATTAATATAGATAAGACATGTCCATTACAACAAAATGGAGATTATTCAACCTAAAAAATTCGAATCTACTCGTGAGT
GACGCCAAATTTTGGGAAAAAAAAAACAAAGAGAGAGAAACGTTTGAACAAAATACATAAAATCTGATTTTTTTAAATTA
ATGTTAACAGATTTAAGTGAAATAAGGAAAATAAATATTCCTAATTTGTTTGAATCTCCTAAATTTATGTCAATTAACAA
TTGCCATCAATGAATTCAAAATTAGTTAATACATCTTTATCCGTTTTTTATCTTTTTATTTTTTTCAAAATCAATTTTTT
ATTCTTTTTTATCTTTTTATTTTTTTCAAAATTCATTTTTTACAATTACTTAAAAAAACTCTTTTTAATAAATTGTTAGA
ACCTGAAATTATTTATTGTTATAACCTAAAAGAATCATTATATTGTTATAACTTGAAATTATTAGTCTTATAAATGTCAT
TTATAAAATTTTCACCACAAATAATAATAATTTTGTATCAAACTTAATACATATATACACATAATTGTTTACCTAAACTT
AGTACAAAGATGTATGATTTATTGGTATGATTGATATATATCAGTCGTGGCTGATGTCACAAAAGAGATGGATACAATTA
TATATATATATATATATATTGAATTGAAGAATTAATGTTAGTAGGTAGGTAGGCCTAAAATAAGGATTTTTTTGACTGAT
AGTTGTGTAGTGTGCATAGACATATTTGGTTATGAGTAAATGAGTATATATGTTGTATTTAAGATCGAGTTGATAATGTT
AGTATATATAAATAGGGTAGTGATGAGTGAGAGATGCATATCGATAGATAGATAAAATATGGAATCGTACTTGATGTTGT
TTGCTATTGTTATAATAATAATAATTATGAGTGCATCATCTGAGTTAATTATTAAACCACCAATAACTAATTACCATCAT
ATGCAGATGATTATGCAATGGCCTCCAACCTTTTGTGGGAGGCCAGATAAACCGTGCAAGCCCTCCGTAGAAATGTAGGA
TTTCCCAATCCATGGCCTTTGGCCAGGGAATGCTACAGGTCACACTCCTTTTACGTGTACTGGACTGACGAAAAGTTATG
GAAGCATGAGTGGGCCAAGCATGGGTATTGCACATCAAAAATCGTCCCAGATGTTGAATATTTTAATGGGGCGATAACAT
CTGCGAGACGACTGAGAAATATGCTTAAAACGTTAAAGAAGGGTGAAATGGGTCCGACAAATCATAAGGCTTACACCGTA
ACGGATATGAAGACATTTATCTCCGAACAAGTGTTAGAAGATAAAAATATTGATGTTTACATCTCATGTGAGCGGGCTAG
TTCTTCTTACGTCTTCTTAAAGCAAATTCACTTCTGTTTGGACAAATCGCTCAACACATTTGTATCTTGCCCCAAAAGTA
CAGCCACAAGAGGCTGTGGTAGAGGAAACGTTCGCAATCTCATATTTCCAAACTAGGGTACGTACGTAAAATATTAATAT
ATACTATACTCCCATCCCTTGCATGCATGTAATTATATTAACTACTAGTAATTGTTTTTTTCTTTTCTTAATTAATTTTC
AGGCAAGGAAGCTTAATTATCAAAGATCGGATCGGATCGGAGACTAATATATATAAATCTCTGTCGTCTATGTTCCTAGC
TTTTAAAACAATATTATTATAATATATAGTTGATCGATGATGGTTACATGTTGTGGATGATATATATATGCACTTACTTA
ATCTTTATTATATTATATATGTGGACGATTTTGAGTTTTTGTAGGGTCGGAAGCATGAGTACCACTGACCAATTCTACAT
TGGAAGTTTGTCATCACAAATGTAGCTCCCTCGTGTGTTAATTTGAGAAGAAGGATTTGAATATATAATAGATTTGATGG
GCTGTTATTATAAGTAAAGATTGTATAAGTTGAACGTCATATATAATACCCTTTAATTTATTAATGATTTGTCAAATTGA
ACAATTTATTCTAAATGATGAATGGTGTAACAAGTTAATATATATGCTACACTTTTCCTTCTCTCTTTTCACAACAATAT
ATATATATATATAAATGGCCAATATAGTTTTTCTAAATTAGTAATAAAAAAAGATATATACATGAGAAAGAGAAATGAGC
AATAATCCATTGAGACATCAATCAATACAAATAAAAACTTCTTACTTGGCCGATACATGTGCTTAAGCTTCATGTCAAAA
GCCCAGAAGTGCCATCATTGGGGTAAAAATGTACAAAGTGTTTTAAAAAGGTATAGTTATGGAAAAAAATCAAATTTGAA
TACAACTTAATTTTGATTAATTTTCCAAAATTGATTCGTAACATAAAATTTTTAATTAAAATATCCCAAAAAGTAACATG
TGCAGACTCTGATTTTGCGTATAAATCTTCTCCCAATTGTATAAACAACCTTTGCTTCATTCCTCTTCCAATTACCGTGT
ATCTTTACCGTTCAACCACCACCAAACTGTCGTAAGACTCCATCACCTATCAATCCAAATTAACTGCAAAATTCTTTTCG
ATCACTCAGGGAATGAAGCTCTCGGTGGCCTCTCTCCTCCCTCTCCCAATCTCGCTCGCCTCTCTCCTCCCTCTCCCGAT
CTCGCTTGCCATATATACAAATGCATATGTATAATATACAATTATCTAACCGATATACATATACAATTCACCTCTCTCCT
ATCTTTGCCCTCTCTCGCTCGCCTTTCACCTCTCTCTCCCAGTCTCGCTCACCTCTCTCCTCTCTCTCCCAGTCTCGCTC
GCCTCTCTCCTCCCTATAACATGTAACTACGAATTGTAATTATCAAACTATAGCTATGGAGAGTAATTAGGCTATTTTTG
AGTGGCTATATGTGAAAGTTCCTCTTTTTAATATTAGTTTGTTATACCATTCATTTAGAATAAATTATCCAAAACAATTT
GATTTGACAATTCATTATTTTTACCTTTATCGACACTTTGCTTCTTTATTATTTTTCATCTAAAAAAAAAAAAAGAACAA
GCCCACGGCCCAATCATGTCAAACCAAAATTCTCTTTTATTTTGTAATCAAACAAGCCCACGGCCCAATACTCATCCTCA
TTTTCTTTTTAATTGTTATATACTGGTATTTTCTAAATTTTATACTATAACAAAAAAATAGATTTTGAATTACGAATAAC
AAAAAAAAAAAATTAAATTTTATACTATAACAAAATAGTAAGTTTGAATTGAGTTTTTCTTGTTGGAAAAGCTTGAAATT
TTTTGTCAAATTACCATAACTATATATTTTTTTAACAATATTTTGTTTAATTTTAGAAGTGTTCCAATAAAGTTTTTATT
GTATTGATTTGATTTATATCCCAATGGGTTGATGCTCATTTACCCCTTGTTTCTCTTTTTGCCTATATATATTTTTTTAT
TAATCTAGAAAAGTTATAATTGATCATTTATGAATATATTTGTTCAGTTGTGAAATGAGAATAAAATGGGGAAAATATTA
ACTTATTTATGATCATTTTGACCATTTCTCCTTAAATGAAATTAGTAAATATGATATGTATTATTTTTTCCTAAAATTTT
TGATTAATTTTCCAAAATTGATTTGTAACATAAAAATTTTAATTAAAATTTCCCAAAAAGTAACATGTGCAGACTCTGAT
TTTGCGTATAAATCTTCTCCCAATTGTCTAAACAACCTTTGCTTCATTCCTCTTCCAATTACCGTCGTATCTCCACCGTT
CAACCACCACCAAACTGTTGTAAGGTCCATCACCGGTGGAGCCAAATTAACTGCAAAATTCTTTTCGATCACTCAGGGAA
TTCTTCATCAAACAACTCGAGGCTTCCTATCAAAGGTGTGTTTAGATCTGTTAGATTTTGGATTGATATCTCATTTCTTT
TGGGGGATTTTTTCTTGTGTGGTACTACAATGGCTACGCGTAGGGTTTTTTCTGAAGAATCATTAAGAGAGATTCTATTG
AGTTTGCCTGTGAAATCGTTGCTAAGATTCAAATGTGTATGCAAAAATTGGGGAAGTCTTATCAATAACCCTAGCTTCAC
TATAGACCACTTGAATTTAAGTAAGAAGAAGAATCCTCCGCAACACTTGATTTATGATTATGGTGCAGCCGATGATGCCC
CTACCGTCACTTTGGTTTCCGATAAGGGTATAGATGAACAAAATTTCCAAAGGCTTGGAGATAATATTACCAACTTGTTA
GGTTCTATTGATGGTGTGTTTTTCTTAGAAAGACAAATTGGTAATGACATTTTGTGTATATTATGGAATC
>mtp_2322.contig_13
TACTGGAATATATTACCGCTTCACGCTTGATTCATATTGCTCGTAAGAAGTTAGGTTTAAATAACCTTGAGTCTACTTTT
TTTGTCGAAGCATTCATAGAATACATCAGCTTTGGCTTATATGTAGTGTATGTATATTATTTACACTCTCATGTATGTGA
ATAAGTGAATGTCGCACTTCGCATACTCAGATGGATATATTAAAAGTACATCTGGTAGCAACACTACATTTCGGAGCGTG
ATATTTTGTATGTAATATAGGTATATAATATGCAACAATTAGTATGCGATGTTTTTGGTATCTGATTTGGCGATCACTTA
CATGCATCAATTTCTCCACTAATATTAGCAATTTTTCAAAATAAATTTCATTTGAGTGACATATTTTAATGTTTGTGTGT
TGCGAATCTTTGATACATTTACAGTGCTCTGCTCTTAAAGTTCGCTAAGCAGGGGAAGCATAATTATGATTAATATTTAT
TTTTGGCTTAACCTTGTAAGACAATGAAAGTTGATAAAGTTTCGGTTACTGACCTAAAAAATGCGAGGAATGGTGCACGT
TAGGGGTGTCAAAAATGAATCCAAACATAGGTAATCCGCCTAATCTGCTCAGAATTTTAAGGGTTGGGCTCAAAATAATT
TTGATTGGGTTCAATTTCAACTCATTCAAGCTTAACCTATTTTAAGAGAATCCTCAATCGAGCCCAATTCAATCTCCAAT
TTCAATCCGTTTTAAAACTCTTTATTAAGATATGTTTTTATATTGAAGGTATGAATTATTATCTATTTAACATCTTTTAG
GATTTATCTGTTCATTTGTTACTTTTTTTAAAAAAAATTGAGTTGAAATTTAAATTGTGATTATAAAAGTTAAATATCAC
TATGTTAAAATTATTGAGATTAAGCGGGTCAAATTGGACGGATCAACTCAACCCGTTTTTTTGCCCATTTGAGCCCAAAG
TAAACTTGGGCGGGTCAAGACCCAATCCGATTTCTATTTCAACTCATTTTAATATCTTCAATTTCAACTCAACCCTCTCA
TTTGACACCCTAGTGTTGTGTCACTTGAACCATGTCCGACTCATTATGTCCTGCCGAGAAAGTAAACATTTACATCTACA
AGTCTTTGTAAGTCAATAAATGTGGAATACTATTAATAAAAAGAATTTAAAGACCAAACGTCCGCTCATAAAGGTAATCA
AAACATTTGCTTAAGAGCTTGGATAGACTAAAAATTGGTCAAATCTATTTTTAAGTCATTTTTAGTTTTTGAGAGTGTTT
GATAAAGTTAAAAATAACTTAAAATAAGTATAAAATAATTTCTAACAAATTAAAAGTATGTATTCACCTACTTTTCATTT
TTCAACTCAAAAGTTACTAAAATTTAATTTTTCTATAAACTACTTTTAAAAAGCTATTTTTAAAAAAAAATTAAGTCAAA
TGGGATTTTAATTAATTAAATATAATAATTCCAACTTTTATAATACTGGATTTGTATTACAGCTCATCACCAAACAACGA
GAGTCACATTCTAGATCACAATTTTATAATATTGAGTTTGTGCAAACAACGAGAAATCACATTCTAAATCGCAACCTACA
AGCACCAAACAAGGACAAATTACTTAGGGGTCGTTTGGTAGAGTGTATAAACATAATGTTAGAGGGTATAACCGTAATGT
TCAATAGAGTGTATTAGTAATACTTGCATTAGTAATGCTTGTATTAGTTATGCATAGATTATTTTTTATGTATTGTTTAA
TTTGGTGTAATAAAAATAGTATGCATTGTATAAAAATATTTATTTACAAAAATATCCTCCACAATTATGGTGGAGAAGAT
GTAAAAGTGCTTTTGAGGGGTAATTGAGTTTTTAACTATGCTAATGCATGTATTAAATCTCTTTGCATTACTAATACCTA
GAAATCCATGGTAATAGTAATACACTCTTCAATACACAATAGAGTGTGTAACTAATAAATGCTTGCATTAGTTATACATA
ATATGAAAAAGTGTACCAAACAAGGGACTACTAATACACAGAGTTAAAGCATGCATTATTTTTGCTAATATACTCTACCA
AATGACCCCTAAGAATGCAAATTTGTTGGGGCCGTGCTAAGCACGGGCCATACTTATCTAGTTATTATATACGTTCGATC
TTGAATGGATGTCAAGTTTAGTGATCACCAACTAATTATGATGACATGTAAAGGATACTTCATCGGAGTATGAAATACGT
TGATTAGTTATATACTCCTCGAGTAGTTTAACAAATCAAATCTTATATACTAGTTCAGATATGAAATACATTATCAATTA
AAGAAATACCGATGATCAATTCAAGGAGATTTATATATTAAATGTGATATTGATAAACTTTTGTTGATCAATAAAATTAA
ATTTATATAATTAGAAGGTATATAATTTAAATTTATAAAATTAACTTGATCGATAAACTAAATTTATTAAATTAAACTTT
TGTTGATGTGTATTTAAATTATATATATATATATATATATATATATATATATATATATATATATATATATATATATAATT
TTAATTAATAAAATCAACCTCAAGAGGTGAGTTTATATTAAAATAAATTAATAAATACCGACCTAAAGAGGTCGGTATAT
TTAAATTATTATTTTATTAAAATAATATCGACTTCACGATGTCAGTATTTATTAAATATTTTTAAATATAGATAATTATT
TTTAAAAATACCGACATCCCATGGTTGATAAATTAAACACTTCTCTTAAAAAAGAATGATAATATCAAAACCCTAAGTCA
AGTCTCACTCCTCTCTCATTGGCGTCCACCCCCGACCGACCTCTATCGGCGCCCATCCCCACCCATCCCCGACTGACGCC
ACGCCACCATCCTCGATCGACGCCACGCCACCATCGCAGCAGCAGAGGCAGGTTGCGCGCAACAGCAGAGGCCGATCGCA
CCAGCAGCAGGAGGTCGCGCCGCCTCCATCCCGACCGGCGCCGCCTCCATATCAGCTTTCTCAATTCACGCCACCATCCC
TGACCTTCTTACTCAAGGTGAATTTTTAGAACCTCCATAACAGATTACTTTTGTTTTTATTTAGTTGAAGTATCTCAAAA
TTAGAGTACTAATATACTTTAGTTCAATTTATATTTCACCATCTAAGGTTCCTATGTTTGTCCAGAATTTTCTTGCGCTC
TTATTAGTCTTAATGTTAGACGAACATACACACACACATACCGATTAACATTTGTTTCTTTTCGTGCTAGGCAACTGACC
CCGACCTCGACCCACTGCCCTTCTCCTTTAATTCAAGGTTAGGGTTTCATAATATTATTTTTAATTTCTTTCAATTTGAG
TATTGAATTTGTTAATTAGTGTATTGAATTGGTTTTTTTTATTGATTGTTAGTTTGATTGATTGTTAGTTAGTAAGTGAA
TGATTTAGAGTTTTTGATTGTTAGTTTGAATTAGGGATTATTTAATTGTTAGTTTGTGTTTGTTGATTGTGAATTGAAAA
TTTTAATGTTAGGGTTAGTTTGAATTAGGGTATCTTAGGATTTGTTTGAAATTCGGTATTTCTTGAGTTAATTAGTTTGA
TTTTGGAATTGTAAGATTAGATTGAATTAGGGTATTTAAGGAGTTGTTTGAATTTTGGTATTATTTGAGTTAGTTTGAAT
TATTATTGAGATTTTAGGACTAATAGTTTGAATTTGGGATTAGGAATATCTAGCTAGTTTGAATTTAGGCTTTTAGCACT
AGTTAGATTTTGGGATTTTAGGACTAGTTTGAATTTGTGATTTTAAGACTAGTTTGAATTTGTGATTTTAAGACTAGTTT
GAATTTTAAATTTAGGACTAGTTTGAATTATTATTGAGATTTTAGGACTACTAATAGTTTGAATTTGAGATTTTAGCACT
ATAGTTTGATTTTTGAATTATAGGAGTACTTTCAATTTGTGATTTTAAGACTAGTTTGAATTTAGAATTTAGGACTAATA
TTTTGAATTATATTTGATATTTTAGGACTAATTAATAGTTTGAATTTGGGACACTAGCTAGCTATTTTGAATTTGGAATT
TTAGGGATTTGAATTACAACTTAATTAGAACTTATAATTAATTATAACTTGAATTTACTATAAATTGAACTTAATTAGGA
ATATGAACTTGAAATTAGAACTTGAACTTGGAACTAATTAGCTTGAATATATAGCTAATTAAGTTTAGAAATTAGATATG
AACTTGAATTGAAACTTGAACTTATTAAAACTTGAATATATATATATATATATTCTTGGATTTGAAGTTTATATTTAACT
AATTTAAGAACTTTTCGTGCTAGGCAATTGAGGAAGCTCACCATCTAAAAAAGTTGATACAAGACTATATTGCTTCTTTA
ATCAAAGTTGCATATAAGGTTGGTACTTCTAAATTTCTCAAGTTCAAGTACAATTGTTTTCAATAATGTGTTTGTATCCA
TCTAGTCTTAATACTTAGCTTTAATTTTGTGATAATTTTTTTGTGTCCATCGAGTGTTTGTTAAGCATAAGTACCAACAC
TAGTTGATCCTATTGATGACAAAATTGATTTTCTTGCAAGATCGATTTGTATCCAACTAGTGTTGATATTAAGCTTTAAT
TTAGGAATAATGTGTTTGTTAAGCATAAGTA
>mtp_2322.contig_14
CTAAGGAGGAAGAATGGGAGAATGATGGAATTGAAACAAGCGAGGAGGAATAGTGTAGAATGAAAGCTAGCTAGTATATA
TATGTAAGTGCATTTTGCTAATTTTATTTAATTTATGATTTTTATATATATTATACATGTAAATTTGCATACAGATGTCA
TCAGGCGGTGACGGTGATAGACATCGCGAGCATCTTGGAGTTAGCCAGACTAAACATGCTAAGAGAAGAAGTCTAGGAGA
CCGATAGATCCTGAGGATATTGCAGGATCTATTTCTTCTGCGCCAGAGCGCATCAGCCATGATACTCATTTATTTGTTGT
TCCGTTTGGTACGGCGGATCCTCGACAATATTATCCTAATTACCGTCGATCAGTCGGTGCTTCATCTACTTCGCATGCAT
TGCCTTCACGACGCTACGAGGACCTACCTTTACAGGCTATTCGTCGAGCACGACCCTTATCGGTAGGTACTCCATCTCCC
ACAGGTACATCTCCTCAGTTATCTGCCATGAGGCTTGGAGATTCTAATAGCGAGCAGTCAGATGCTATGGCCGGTACGCC
TCCATTGACTCAACGTTTTGTGCATCCTGATGTATCACCCTCATCTACAGCTACACCTAGTGCTACACCAGATGATACGA
TGCCTGCTCTAGTTCCTGTCCAGAAGGACAGACTTGGTAGAGTCATGATTGAGCCAGATGGATCATCGTAAGTTTGTTTT
GTTATCTATTTGTTAGTTTATTTTATTTATTTCTTATACTTTAATATATTATTCATGAACTAACATATTTATTATGTATT
TTGCAGGTGACATCCTACAAAGGATGCTGCCCGCGCTTTAATAGACTGTGTTAGAAGACTCTATACACAGGCATATCACT
CTTGGAGCGAGATTCCAAACAGTATACGCCAGGTGATGTTTAATAACTTTAAGGTATATATATTTTTAGTTAAGTTTAGT
ATATTTTACTTTTTTTTACTATCGATCTAATTAACGTTATTTAATTTTTTTTTCAGACTATGTGTACTTAGGAGTCGAGG
TACAATTTGGTCACTGGGACCACATTTGAGAGGAAGGCATCCGCCAGACTGTCTAGCTGGCTAAAGAAAGTTTGGGATAG
TGGTGAACGTCCCGGTTGGATGTTGCCTCATATTTTTTGATGAATTGGGTCAGTATTGGAACACAGACAAGTTTAAGGCA
ATATCAGATCAAGCCAAAAAGGCTAGAGGCAGTCTTAAAGGTGGCTCGTTGCATATCGAAGATGCAAAGACGGTTGGAAC
AATTGTACGAGAGATGGTAAGTTCTAATTCAAACTTTTAAATAAATAATTAGTTGATTCATATATATCGTTATAAATTTC
ATTTTTCATTTATAGGAAAAAGAATTGGGACGCACTCTTATTGAACCGGAGGTTTTCAAGAAGACTCATGTCAGGAAGAA
AGAAAATGAGTCGGATCTGGATGTGTGGGTGGAGGAAAGGGCCGAACGAACTTTTTAAAGTTATTTAATATGAATAATAT
ATATTAATAGTGAATATATTTAAGATATGTATATATATTGATGTCAATTTTTATATTTAATATTCAGAATGACTTTCATC
AGTACGTCGCTGAGAATCTAGATAGTTCAGTCCAATTGACACCTGAACTTTCCACCCAGCTTTGGAAAGAAAAAGTGGTA
GGGGGGACACACAAGGTTAGAGTCTATGGTCTAGGCTCTCGAAATGATGTAAGACGACTCCAGTCAGGCTTAGAAGGAAT
TAGATCGTCACGTCAAGCCGAGGCACTTGACGGTGTTCAGATTGCTGCTATGTCGGCTCAAATAGCTAAGCTTACATCAG
CACCGGCAGAGTTGGAGCGGAGAAGAGTAGTTGAACAAGAAAGCATGAGTGAGACCATTCAGCAAATCAAAGAACAAGTG
ATAAACCTCACTCGTCGACCTACTACTTCGGCTCCTGATGACACGGACGACGAGAGTGATGAGGATGATTATGTAGACTC
CCACTCCCTAGTTTAGATCTCTAGACATTTATGAACTTTTTGTAATTTCGAAACGAATTTTGAAAGACTTTATAAGACTT
TAATTTGTGATTTAGATACTTTTTAATGTTATTTTAAGGTTGTTGTTTTATGTTTATGTTTTGTTTAGATTATTTATAAT
TGTGTGTGTTGGATTGGGTTGAGTAGTGTAGAATTGAATTGCATTTGCAAGTGGACAGTTTCTGTTGTCAAAAATATTGC
AGGAAAAGCGACGGACAACGTGGTTTTGTCCGTCACTTTTCAGGGATTTTCAAAAATAAAATTTCCAGAAAAGCGACGGA
CAGGGTCCTTTTGTCCGTTGCTTTTCTAGGATTTTCAAAAATAAATTTCCAGAAAAGCGACGGACTACATCGTCTTTTAG
AAATAAATAAAAAATTAAAATTAAAATAAAGCGACGGAGTCCGTCGCTTTTTGAAAAGGGTCGGGCTAAAAAGCAACGGA
GGTGACTGCGTCGCTTTTCCGTCGATTTTGACCAAAAAAGCGATGCAGTCCGTCGCTTTTGGCCGTCATCTTTTGACAAT
TTTTTAGTAGTGAAACAATAACAACAAAAAGGAATAAGGCAAGCCAAAAGAATACATACATAAGAACTGAAACCCTCTGA
GAACCTGGAAGTCACAAGTACAGAGCCATACTAAGAGTACAAGTCCCAAAAGTGGACCAACATACAAAAATATACGCAAC
TACAAAGGGCCTGTCTCAAGTACAAAAGACGAGCCACAAAACATATGTACAGAAGAAGACGACAATGATCTGGATGTTGT
GCTCACCCTCGCCACCGAATGCTGGTTGCTACTAGCTCGAATGGCGATGCTGATGACTGGTGCTCTGTCCTGTTAAGTTA
CCACGGCAGCGTAAAGCTTCCAAATAAGCCATCCAAGGATTCCCGCATCTAAAAGTCATGGGCAACCCTTCATAACCATC
TTCTATATCCTCTAACAATCTCACAGTGATAAGAGAACCGAACTGAAGCCGTATGTATCACCGAACGGGCCCAGAGGGCA
GCCAAAAATGTAGAAAGTTAGGATCATATGGGAATTATGGTTGTTAAGGGCCCCACAGGTGATTCACTGCCTAGCTAAGG
CTCATCTCTATCAGACCCAAGTCTGCTATATCAATCTACCAGGACCTACGCCGCTCAAAGTCACACTGGGTGGAAATAAT
ATAATCTATCGACTCTGAACAATCATGAGTCTATGACATCACTAGTCTAAGTCTAGACTAATGCCAAACATGCTGCAATA
TAACTCATAAGTCAAAACCAGGCCAAACAAGGAAGCAAGGATTATCAAATATAACAATTCAAGTACCTGCTGAACCCGGA
GACAACCTAAATATGAATTTTATCGAACATAGCATGATAATCTAGTCCTCCCCCCAATATTCATGTAAATCCACATACGC
TCACACATTCAGACTTAATCTAAAAGAAAAGGGAAGTCGTACCCTACCTGTAGGCCGAACACGCGCGCTCCAAACTACTC
CATCGGAGCTTTTCCCTTTCGAACAGCCTCGGATCGCTGCCACGCTATCAAAAATAGAATCACAACATTATTACGGTCGT
TTAGACAATAAATTTGCAAGAAACGGAGGCGGGCTAATTTCATGTTAAAAAATGGGGAAAGTGGGACCCGCGCCAGAAAT
TTCGGAATTAACCCAAAAAATAGGTTCTAAAAAGCTCCCCAAACTTTTGTTCCAAATTAGAACACAATTCGGGGCTCGGA
AAAGTCCCCACACGAACATGCAACGAAAAAACCTAAAATTACACTAAAAATGAACAACAATGGCAGCTGTCATTTACAAG
AAATTACCAGAAACGAGGGCCCAACTTCTGAAACCAACCACACCAAGATGATTCTCACGAAAAAACCCACAATTTAGGCT
ATTGAATCACCAAATTCGGACCTAAAATGGCCACAAAATCATCTTCCAAAATTTTTCAAAAATTGAGATCGAAAATGAGC
TATGGCAGCAGCTAAAACATAATTCTTACCTCCAACAAAGCTTCAAATACAAATTTCAACCACTTCAATGCGTTCTCGTC
AAAAAATCATTCAAGATAGCCCCAAGAATCACCAAAATCGGACCTAAAATGGCTGAGATATCAAGTCTCAAAATTTTCCA
AAATCAAGCTCACAAAAAGGGTCGTGGCAGCAGGTATTTCACAAAATTTACCTCAAACAGAGACCCCAAATCAGTTTCTG
AGCTCACCAACGCGTTCCTTGTGAAAAACCCCACAAGATGGATCTTCGAATCACTCAAATCGAACTTGAAATGAGAGAGT
TATGAAGGTTTGAAGTTGAGAAATGAGGCTTAAATGGCCTGCACGAGCTATATATATCTGCTGAAAAACTGATATTTTTT
TATGCCAACTTTAAAATATCCGACGGGGTGCTCAGGATTCGTTCGAAACCCGATAAAAATAAAATAGATATGCTACCCTA
CTAAATTCGACATTTCAGACTGAACGGCGCAATCAAAATTTCCATCAGAGGCCATATCGATAAAAAGTGGATCCCACTCC
CAAAGGCCATTTTTAACCAAAATCCATCGAGGGGCTTGGAATGAGTCCGGTGGCCTCGAGAGTCGAACAAAAGGTTGTTC
TAGACCAAACTCGACATTCCAGGGCTAATCGCGCTGTCATAATTTTTATTCGGACACGTTTTCCAAGAATGTTGACCAAA
GTTAACCGTTGGCCAGTTTTCAAGGCTAAAATGCAAAAAATAGTTTAAACTCTCACCGAAAGCCTCGGAACTCGAGTCAA
CCACGCTTCTAGCCTAATTTGGCGATTACGGAGTTGATGGAACTGTCAAAATTCCGTTCTGACGCTATTTTCTTGATGAA
CTGACTAAAAGTCACTTTGCAAGCTTCAAGGCCTCTAAAACATGGAAAGCTGCACAAAATCCAAATGAACGACGAGGCAA
CCAAACTGTCAGTGCCAGTAAGTCATAAATGACTTGGGGACGCTGTAGGAAAGCTTTAATCGACGAAAAGAAGGCGGATA
CATAGAAATGACCTGGAGGGTCATTACATTATTAAAATTTAAATCAAAAGAAAATATATACTTTTTGTAGTTTTCAAATC
TTTTAAAATAAACTTACTAAAATATGACGAAAAATAAAATATTAAATGTAGACCTAGAAGAAACATTTAAGGAATAAAAA
TGATGTAAAATTTTATGTTCGATAAAAAATTATGTGTCTACAGTTTGCCCCTCTTTGACTGGAAACACGAAGAGTTTTCA
GACAAAGAAGTAGACAATGTGACAATTTTGACAGGACTCTTATTTGAAAGAAAATAAATTTTTTGACCGAGTCCTTGTTT
TGGACATCCTACATATCCCGGGACATCCTACATATCCTGGGTTATAAGGGAATTGGGTCACGTGTAGTTCAAGGAGATGA
GGC
>mtp_2322.contig_15
GCTTCGAATTTAGGAAAGCGGGCAGCTATGAATGAAGGAAAATTGATAGGTATGAAAAGTCATGATTGTCATGTGTTCAT
GGAAACTTTAATTCCTATCGCTTTTAGCCATCTACCCGAAAGGATATGGAAACCAATCACATAGATAAGTCTTTTTTTTA
CAGATTTGTGTTCTGGAAAGTTGTTGGAGAGTAGTTTAGACAGGATAGAGGAAAATATTCTTGTTACTACTACTAAGTTG
GAGAAGATATTTCCATGTGGTTTCTTTGATGTGATGGAGCATCTTCCAATTCACCTTGTACAAGAGGCCCGCCTCGGAGG
TCCGGTTCAAACAAAATGGATGTATCCATTTGAAATATTCACTAAGTTATATATATTCACCAAGTCTTTTATATATTAAC
ATATATATACATATATACATGCAGAAAAATTGGCAGTTCGAAGCAAATGATTAAGCAAAGGGGAAGGATCTAAGGATCAT
TTGTTCAAGGTCATATTGGGAGAGAAACTGGTGATTTTTATTCTTATTACTTTGGTGATGATGTGTCATGTAGGAGAAAT
AGGCCCAATCGCAATGATGAAGGCGATATTGATCCTTTATTTCCACCGATATCAATTTTTAATCAAAATGGTCGAGGATC
TAAAAAGCGTGGAAAGTGAGACTTCACTGATATGGAAATGCAATTAGCTGTGATACATATTTTGCTTAATTTTCCAGAGA
TTCAACCATATGTCAAGTACGTGTTAAAAATATGTTATTAAATTACATACTAACGAAATACTTGAATGTAAAATGATCAA
CCTGTTCATAAACACGTGGGGTAATGAAGCCATCTATACAGAATTTTCCAAATGGCTGAGGAACTATGTAAGTATGCAAT
CACTAAGTATTTAATAATATATTCATGTTATACTAAATTATATTACATGAAATAACAATCACGTAGGTTTACCATGAATA
CTGAAGTGTCCAACATTTGCAATTATTGAAAGAAGTAGCACTTGGACCTGAAACTCATGTACTGACAATGAATAAGTATT
GTGTCAATGGTTTTAAGTTTCAAACTGAAGAAGTTTCTAGGAACAAGAAAACAAATAATAGCAGTGTCTACATACAAGGT
GATGTTGATGGTACTGGTCAAACTATTGAATATTATGGTGTCATTCAAGAGATTATTGAAGTGAGGTATTCAGGTTGGCC
TAAGAAGAATATTGTATTGTTTCGGTGTGAGTGGTTTGACCCATCACATATAGGCACAAAGGTGGACCATCAACATATTA
TAATTGAAGTTAAGCACACCAGGAAATACAGAAGTTATGATCATTTCATTATTGCACAAGATGCTAAACAAGTGTATTAC
GCTT
>mtp_2322.contig_16
CCCTTATCGGAAACCAAAGTGACAGTAGGAGCATCGGTTGCATCATAATCATAAATCAAGTGTTGCGGAGGCTTCTTCTT
CTTACAGTGGTCTATAGTGAAGCTACGGTTATTGATAAGATTGCCCCAATTTTTGCACACACATTTGAATCTACACAACG
ACTTCACAGGTAAACTCAGTAGAATCTCTCTTAATGATTCTTCAGAAAAAGCCATACTAATTCCACCAACACAGAAAATT
GAAAAGCAAATGAGATGAGATATCAACAAAATCAAACACACCTTTGCTTTTAGTTTCTGAATTCAACAGATCTGTTAGCC
CACAATTATTCGTTGAGTGACAAAACTTTTTTGTAGTTAGGTGGTGGTTGAACGGTGGAGTTACGACGATAATCGGAGGA
GGAATGAAGCGGAGGGGTGGAGATGCGGCGGTGAGAATAGAGAACAAATATATACAGTTGGGAGAGTATTTATAGGATCT
GCAGTATGCACTACCAAAACTACCATATATAAATCCATTAAATGTAATAAACCAAAATATTTTATGTGATACAAATAATT
TTTGAAAAATTAATCCATTTTTTAAAAAAGAAAACTTACACTTTGCTTTCCTTAATTTCGGGAATCTGTTGCAGAAAAAT
GAATAACAAGTTAAGTACTATGTGTTGAATGGCATTAATGAAATCAACAAAAATATATTTAGTTGATTGTTTTTCTGGTT
TAATAGATGAGAAATATCTTTTTTTCTAAATAAAAAATAATAGTTTTTTTCTTTTCAAGTACTTTCTTTAAAATTATATT
ATTTTAATTAGAAAATTATTATGCTACTTCAAATAGGACAATAGTGTCACTCATAATTTCTTCTTTATTAAGGAATTAAT
TAATGTCACTAAGCAATCCATAAGAGTCCATTGCAAAATGCTCACGTATCCTCCATGATTCATTTATTAAGGGGAAAAGG
GTTTGAAATATATCCAAATTTTGACCGAAATTGTTATAACAATCCTAAACTTTGGGCACGACCTATTATTCCCCTACACT
ATTTAATGATGTATTTTAAATATAAATATAGGTGCCCACGTGAACATCATAAACATTACATCAATATGTATAGTAACTTG
TCCAGCTGACACTTATATATTTTTAAAATACACTATTAAATAGTGCAAGGGATAATAGGTCCTGCACAAAGTTTGGAATT
ATTACAGCAATTTCGATGAAAGTTCGAATATATTTCAGATTTTTTTCCCTTTATTAACTATGAAGTTCTAATACAATTAA
ATTTACCACAAACAAAGGGGGGAAAAGTCTTTTGTCTATAATCTATTGTAAAATTTATTTACCAAAAATCAATCTAACAA
AATAAGGATACACTTTTACATATAACTTATATGTTTCCCATTAATATCAATATCCTAGTTCCTATAAAATAACTAAATGA
TAAGTTTGTCTATTATAGAGTATTTTGATGGATGACAAAAAATTTAATTAATATTTATAAGGACCTTTATACTTTTAAAA
CAATACGTACAGATATAAAAGATTGGTGAAAGTTTAGGCGCCTACTCCAACCTATAAACAAGGACGAACCTAGGGAGCGG
GAGGATGTTTATGTGAACCTCATCGACTAAAAAATTACATTTTTATTGACAAGGTAATTTTTTTTATATACATATATGAA
TTTTGAATCACTTATACACAAGTGACAAGACAAAAGATTGATTCAATCACCAATAGCTTGGAGTATAAAAACAACCTCAT
CGACTAAAAAATTACATTTTTATTGACAAGGTAATTTTTTTTATATACATATATGAATTTTGAATCACTTATACACAAGT
GACAAGGCAAAAGATTGATTCAATCACCAATAGCTTGGAGTATAAAAACACTATTACACATGATAATCTCATATTGCACC
TAATTGAAGCTAGAATGAACCATAAATAAATAACATGTAAATGTTATCCAATGTGCTTAAAGCTCTTCTTGAAATTTAAT
ATTTGGACACCAGTCTTGTCAAACCACGACTAAGATGGAGCCCACTATTTTCTTGTCTTAATTGTTACTAAGCTCTTTTT
ATGATAATAAAGCCTATAACCACCTCCATCTAAATGTTACTTTAGGCTCGGATGACGTAATTCAAGAAACCTTGTCTTGT
TTTCCCTAACATTACACAAGATCAGTCGAAAGCTTTTGTAACGACCCGAACCGTCGTTATTTAGGAAAGGCGAAACGTCA
AGGAAAACTAGGCCCATCATCCCGCCAGAGCGGGACAGATGTCGCTAGGGTGGCGACTCTCCAGCGGGATAGTGCGCGCC
AAAGCGAGAAGGACGGGACAGAATTTAAATAACGCGAAGTCTTAATTTCTCTTTTTTCCCAAAACACCAAAAAGAGGCGA
GGATCACCCCAAAAACCCTGAAAAGGCTGCTCTAGGCTTGGGAAGGAAGTTGAACGAGATTTCTAGTGTAAGGATGTCGA
TAGCTTGCAGATTTTCGATCAAAATCCACCTTCTAGTCGTTCGAAAGCCAGGATTGAAGCTACAATCCCTCTGCGACTGC
TTGGCGCCCAGGTATGCTAGGTTTATTTAATTGAGTAGTTATCCGTGATTCACTGCGTAGTATATTGGTAATTGATGGTA
GAATTCATGTGTAGGCTTTCGTGCACCGAATAAAGGGATGGTTGTACATGTATTTCTAGGTGTTACATCAGACGTATGTC
GTGGGAAAAAGCCTCATCATGTGAACTAGGGTTAGGTGTTGGTTGATTTCCTGGTTGTGTGATATAAACATGTTAATGGC
TTCGTTATATGCATATATGTATGGAATTAGAGATGTATGAATCGAACCTAAGGGAAAGATGAAATATGTACAATTGTATG
CCATGAACCTAATACTTGGTTACATAATTATGAGTATGTTCAGTATGGATGTGATTGTGATTGTGATTGTGATGGTTGTA
TTGGGTGTCACGTACAGACACATATACATGCATTGGATCGAGTGTCACGTACCGACACACATACATACATTAGATCGGGT
GTCACGTACCGACACACATACATACATTGGATCGAGTGTCATCTACCGACACATATACATACATTGGATCAAGTGTCACG
TACCGACATGCTAACAGTTTGGGTGTGGCTTTCATGAGAGGACCACTTGTGATTGATATTTTTATATCTACTTGTTATTG
ATAATGTGGAATTGAACATTGCTCCTGAAATGATAATGGGATTGTGCATTATATATATATACACACGTGGGTTTAGAGTG
TCGTAAGAAAATTAGGTATATCTCGTCAATGAATGAATTGTGAATGGTCAGGCCCAAATCGGGATGTGGTATGGTAAGCG
GAGATCGAGGGTCCAGGTTTTACTATGTGTTACCTTAGAGAGGTGGACATGTGTATTGTAGTTGAGAATTATGGTGGTGT
TATGGCGCAAATGTTAATTAGTTAGGAATTACCGTGGAAAGGGGTTATTATTGAAACAGTTAACAGCCTTGATAGAGCGT
ACTATTGAGTCAAGGGTTGAGTGGTGAGGTGGAAGAATTAAGGGCGTACCGTGAGGGGTTGGCCGGGTTGGTAATAGTTA
TATCTGGAACCTCATTGGTTCCTCTAAGAGATAAAATGGTTAAGTTATGATCAAGAACGGAGCGAGTAAGGAGTTAGAGT
CAAGTGTACTAGTATATGTTAAAGTATTTGGGAACGGTAAGTGCAGGAAGATCCAAATGTGGAGGAATGAAAGGTTTTAT
TGCATGTTTCCTGCTAGTCAATTCTTTATATTATGCGGTGCGTATCGGGTTGACCGATGATGTCTACCAGTACGTGTGGT
TGTACTGATACTACTCTTGCTGTGCTTTTTTGACATAGTTTGGTTGCAAGGTCAATGATATTTTGTAGGTTAAGATGAAG
ACCATCTCCAACAGCTTCTATTTTTCCTTCAGTATGGTGGGAGTTGCGTCATTTATTAATTATGTATACCTTGTAATCTT
AATAGCTCTTGTACCTATTTAGACTAGATCCTGGGGGAAGTTAATTACTTTACAAGTTAACCTAAATCGTTTAAAACTCT
TTATTTTATGAAATCTTCATGAAGTTCCTTTTATCTATTGTTTTCTTAATTTTCTGCACTTTTAAAACAGTTGGAAATCA
AAGGTTCTCCTACTTAGGTGTTAGAGTAGGTGTCTGCACCGTCCAGTGGGTTAGGTCGTGACAACTTTTAGTTACCAAAA
TCAATAAGTTGTCGTAACATGACTTACACGAGTAACACAATGAACGGTTGCAAGTTTGTTCCAAACACCTGGTCGGATCA
TTACCCATACATCAGAAACAAACTAGTCGAATAAGTTCAAGATGCAAATGGAGTCACCAAGCAACATCAGATTCGCCGCC
CAACAATGAACCCCGTGACCATTCTGGGGGCCTTTCCATCAGATAATCATTAGTGTTATATAAAAGCTTCGTTCACACTT
AGTATTTTGATCTATGTCTAGGTTATGTTTGAATATTTTCCATGAATCCCTAGAACATGAGTAGACCGTCGCATATTCTT
CCATTTGATATAATCCTTAGTTATGGCATCTAATCCGAACACTAAATGATATGATGATCGCATGTATTAAAAGATTCAAA
CCCCAACTGTGGCAGCAGGGAGGTGCCTCACCTCTCTGTTAACTAGATTCCACAATGTACACAACATAATTAAATAATCC
ATAGCATATTTACTAATTTCATCTACAGAAAAAGCATCAAAATTGTCTTTTAAAATATGTTAAATGAACAAAAATGTCAC
CCATCGATAGTTTAGGCCATAAATATTCTTATTGTTAATAGTTTAGTATGATACTATGATGTATAAGGTATAATAAACTC
AAGATAAGAAAGTGAATTATTTTATCCCACGTTTGGTTGAAGATATTAGATACACAAGTTTTTAGATTATCTATCCCATA
ATTTTTTGCTATAGTGATGGATAAGTTATCTCATATACATGGTGGAATAACTCGTGAAATAACTTATGTCAAGATAGCAA
CTAGTAATAAGATCGATTCAAATAAATTAGTTGTGTTATATAAGCTTAATTTCTTCACAATCAATATTTATTTTCATCGA
CGTCATGTTTGAATATTTTTCATGAATCCCTAGAACATAAGTAGACCGCTGCATATTTATCTTTGTGATTATAGTAGATC
GCTTTATAATCCTTAGTCATGGGATCTAATTTGAACTTAAAATGAGGACCACATATGTCAAATAGTTCAAATTCAATTGT
GGTTATAATAGATGACCTTATAATCTTTAGTCATGGAATCTAATTAATTTGTACCTAAAATGATGATCACATTCGTCAAA
TGGCTCAAGTAAAGTTAGGATTATTGATAAGAGTGCACCAATATTTATACACATATTTAAATTGTAATAATAATTTCAGA
GACAAACTCAATATAATATCCCTTTCTAAATCTACAGAAAAGCCCCAATATTATTGTTGGTACCCATATTAGAAAAAAAT
ATCTTACACGATCACATTTAAAAATCCGTACAAGAAAAAATTAAATTGAAAGAAAGAAATTGTCTTAGTATAATTGAAAA
GTTGAGTGGATTGAGAAGCAAATAAGATGAGATGAAATCTAAACCCACCTTTGAACTGACACGTGGTGA
>mtp_2322.contig_17
CTCCTCAATCTCAACCCAAATCAAGAACATCCATCAAGAACATTCAAACTTCTAATCTTTTTAGGACGAAAACACGCTGA
AATAAACATGTTTGGCACGTGAGTGAACGAACCCAACGTTATGAAAGTCTCATATACCTTGTAGGATCAAATCCTTGACG
AAATTCGCAATCAATTTCTTACGAAGACGATGAATCTTGATTTTTCCCCTTCCTCTTCTCTTTTGAGTTCTTCTCTCTAA
AGCCCTAACGTGAATTTCCAATTGTGCAAACTGAACCATTTCAGTTTTGACCCTAATTAATTCACTAAAAACGAAATAAA
TTAATTGGGTAAGGAAAAAACCATAATACCCTTCCAAAATCCAGTTTAGACTTTCCTTATCTAAACATCCAGACTTCAAT
GGGCATATCTCACTCATACAAACTCGGAATTGAGTAAACTCAGCAGCGTTGGAAAGATAATTCAAAGATCTTTCCTACGA
TATCTGGAAGCACACCAAACTCATCCTGAGATAGGAGTTATGGTCATTTGAAGTTGACCAAAAACTCATACTTACATAAC
TTAACTAATTTTCCAGATTTTTCCTTCTTTCCAAAAAACAACTCTTTCTAAATCTAGCTCTTTCTAGCTCTTCAAATAGC
GAGATGTTACACATTTCATACATTTTTTTGTCACAAATTTCATAACTGTACAACGCTAATACTATTAATATTACATACAC
TTATACTCAAATCATTCAGATATTAATCCAATATCGCACAAATTCATGGTATAAAAAATATACAAAATAACCAAAAAAAA
AATAACAAACACAATCGTACCAAACATTAACTCCAGTTTCACAAAAATGATTACATATTATGAACAAAATAATGTTCATA
CAAAAAACATCACAACTTAAATCTAGTATACATAAACAAAATCAGAAAATGTCATTTACAGTTTCATTGTTCTTTTTTTG
TTTACATTTTAGTAGTATACAAATACAAACAATAAATCGTAAAGAATACAAACCAGAAGGGATCTCATCTACCACCATAT
TTAATTAATATAGATAAGAAGCGTCCATTACAACAAAATGAAGTTTATTCAACCAAAAAAATTTGAATCTACTCGTGAGT
GACGCCAAATTCTGGAAAAAAAAAAACAAAGAGAGAGAAATGTTTGAACAAAATGAATAAAATCTGATTTTTTTAAATTA
ATGTTAATAGATTTGAGTGAAATAAGGAAAATAAATATTCCTAATTTATTTGAATCTCCTAAATTTATGTCAATTAACAA
TTGTCATCAATGAATTCAAAATTAATTAATACACCTTTATCCGTTTTTTATCTTTTTATTTTTTTCAAAATTAATTTTTT
ATCCTTTTTTATCTTTTTATTTTTTTCAAAACTGATTTTTTACAATTACTTAAAAAATTTTTTTTAATAAATTGTTAGAA
CCTGAAATTATTTATTGTTATAACCTAAAAGAATCATTATATTGTTATAACTTGAAATTATTAGTCTTATAAATGTCATT
TATAAAATTTTCACCACAAATAATAATAATTTTGTATCAAACTTAATACATATATACACATAATTGTTTACCTAAACTTA
GTACAAAGATGTATGATTTATTGGTATGATTGATATATATCACTCGTGGCTGATGTCACGTCTAGTCCTCCTTGCACCTT
ATTTTGCTAATACAACATAACTTAGAGGTTCAATATCGAGTTAGTTAATTAATTATCCGAGCCTGAAGTCACATCCAAAG
GGTGATGGTTGTGGGATTTACTATTATAAGAGAGCTTGGTAACAATTAAACGATAAGCTAATAGTGAGCTTTATCTGAAT
CGTTGTATGACAAAAGTGTCGATCAAATATTAAATTTTAAATAGAGCTTAAAGCATATTGGATAACATTTACTATGTTAT
TTATTTATGGTTCATTCTAGGTTGTAACCTATTTAATTAGGTGCAATATGAGATTATCATGTGTAATTTTGTTTGTATAC
TCTAAGTTATTGATGATTGTGAGCATGAAAAATGGACGCGATGGCAATCGTCTTATCCCATCAAGACAAGTGAGCCTAAA
AACCAACTAATACGGTGGATGCAGAAGTAAAACAAGAATAAAAGATTAATACTATAAAATAATGCGAAAATTTATAATCA
TCTACCCCAAAACCTGGTTGTCACGTGACACAGTTATCCTATTTGAAGTAGTATAAATATTTTTTAATTAAAAAAATATT
AGTTTTAAAAATATATTTTAAAAGAAAAAACTATTGATTTTTATTTAGAAAAAGAGATATTTCTGATCTATTTAACCAAA
CTATCAACTAAATGTATTTTTGTTGATTTCATTAGTGACATTTTTACTCCTTTTACGTGTATTGTTCCTCCAAATCCAAA
GACGGTAACATTTGCGAAACGACTGAGAAATGTGCTTGGCACGTTAGAGGAGGGTGGAATGAGTCCGAAAAATCATAATT
AGGCTTACACCGTAACGGATGTGAAGACATTTATCTCCGAATGTAATGACCCTCTTGGTCATTTTTGTGTCTTGCCTTCT
GTGTGTTGTTTAGAGCGCTCCTGTAGCGACCCCAAGTCATTTATGACTTGCTGGGACTGACAGTTCGGTCACCTGGTCGT
TCGTTTGCTCTTGGTGTGAGTTTTTGTGTTTTGGAGCTTATGAACTTTGAATGATCATTTTCGATCAAAAGTTCAAGAAG
ATGACATCAGAATCCAATTCTGACGATTTCATCAGCTCCGAAAGGGTCATTTTAAGCTAGTAGCATGGTCGACATGACTC
TCGAGGTTTTCAGTGTGAGTCGGTGTGATTAGGCGTTTTAGCCTTTGAATTTTGGCTTAAGTTTGACTTTGGTCAACATT
CTGAGTAAACGCGCTCGGATGAGAATTCCGTCAGTGCAGTTAGCTCCGAAATATCGAGTTTGGTCTAGATTGACCCTTCT
TTTGTGTCCCGAGGTTTTCGATATCTTTTCGAGCCCTTTTGTGGGTTTTGGCATAAAATGGCCTTTGAAAGTGGGACCCA
CTTTTTATCGAAATGACCTCTGATGAAAATTTTGACTGCGCCGTTGAGTCTGGAATATCGAATTTGGTATGGTTGCATAT
CTCGTTTGTGTGCACGGGGTTCCGAACGAGATCGGAGCACCCCGTTGGAGTTTAAGTTTTGGAAATTATTGCAGAAAATC
TGCAATAAATGCAGAAAATCAGCAACATTTCCAAAACTTCAAACTCTCTTAACTCTCTCATCTCTCAACCGATTTGGGCG
ATTCAAAAGGTAAAGTTGTGAGATTTTTCGAGGGCAACGCGTTGGTGAGCTCGGATAGTGGTTTGGGGTTCCCGTTTGAG
GTAATTTCGCGATAAAACCTGACTACTGTACCTTTTGCGAGTCCTTGTTTTTGGAATTTTTGTTTTGGTCATATCTCACT
CATTTTAGCTCGGTTTTGGGTGATTCGAAGTCCCACGTGTTGAGAATTGTCGTGGCTTCATCGTAGAGTGTTCAAAGAGT
GCTGGACACCTTTTGATTTTCGTTTATTTCGAGTTTTGGACTGCTGCAGTAGGGTTTCTTTTAGTTGATTAAAGTGTGGT
TTCTTGCTTGTTGGTTCTTGCTATGTTTTGAGCCTCGGATTGTGTTCCATTTTGGAACACAAGTTTGGAGTGCTGTTTAG
GGTCTCTTGACGGAGTCAAATTCGGACAGTTCGATGCGGGTCCCACGATTCCCATTTTGACTCCAAAATTGACCCATCTT
CGTTTGTTGTGATTTTGGTGTCTAAATGACCGTACTAACGTTGTGACTCTATTTTTGATAGCGGGGCAGCGTTTCGAGAC
TGTTCGAAAAGGGAAAGCTCCGGTAAAGTGATTTAGAGAGCACGCGGTTGGCCTTAAGGTAGGCTACGGCTTTCCTTCTT
TTAGATTGAGCTTAATTGTATAAAAACATGTTGATTGGAGTGAATTGGGGGTGGGTACCAGTTTACTACCTTAGTTTGAT
TAGATA
>mtp_2322.contig_18
TATCTATAATTGGACGGCAGGGGCATATGTGGACGCAAAGTATAACGGAGGGCATATACGTACCATTTATTAAAGTTCGG
GGGTAAATCTGTCCCTTTTCCTTTTGTTTTATGGACTTCACTTCCTCGAAATGGGTCTAAGGATGTCTATTCTCTACATT
TGTCTTATTGAACGTTGATACAAAATACTATCATATATCTAGAAGGCATTGCCTACAACAGTTGTAAAGTGTAATACGTG
AAGATGTGTTTGCCTCATTAGAGGCATGGAATATACAGATTACACCTCAACAGTAGAATATGAAATGACAACACCCCTCA
ACAGTAGAGTTCTCACGGTTTACGAGTGTAGATGACTCGCACTATATGTAACAATTCTCCAAGTGTGTATTACTAAGAGT
GAGTTTAAAGGATTTATGATTGAAAGAGATCAAAGGTGATAGTTTACTCAATAATTTAATTAATTCAGAAAAGTTGTTAT
AGTTATACATTTTTTTGTCATGACAATGAAAAGAGAAGAAAAAAGTAAACTCTAGCTACTTTTAATATTAACTTGTTATA
GTTATGCCATTCATTTAGAATATATAAGTTAACTAATCCAATTTGATTTGACAATTCATTAATTTTACCTTTATAGACTT
TTTGTTTCTTTATTATTTTTCATCTAAAAAAATAAAAGAAGGATAAAAATTTGGAAATTCAACTAATTAATTCATTACAT
TGTGGCGATTAATGTTTGTTACTCGGTTACTGTTTTTAATATAGATTACTTTTCCATTGATTAATTAATCCAATTTTAAT
TATTTATTTTTGAAGGTTCACTAACAGAAGGTATAGAAGGTATATCTGATTGATATCAAAATATAGACCGATAAATTCAT
GTATTTGGTCTTAATATATGCTTTGATACATTTATCAATTGCTTCTAAGTATCATCATGATTGAGCAGTAAGAAGGGAGA
GTGGGAGAGATAAAGAACGATAAAAAGAGATTATATAATTATTTAAAAGTATAATGGACTTTAGTAGAAATATTTTTCTA
ATTAGGTGAATTTTTCCAAAATATTAATCACTCTACAATTGCTTTCATTTGAAGAATTTATCGGCCAAGTGAGTTTGAAT
TAAGTGTCGCAATGAAGTTTTTATTTGTATTGATTGATGTGTCAATGGGTTATTGCTCATTTCTCTTTCTCATGTCTATA
TCTTTTTTTTATTACTAATTTAGAAAAACTATAATTGGCTATTTATGAATATATTTGTCTTGTATATATATACTAGAAGG
GCATAGTCCGTGCTCAGCACGGGCCTAACATGCATGGTTTCGATTTTTTTTCACTGTAACAATACAACAGTACAAACAAA
CTAAACATGATGCCTATCTTGGTTAAAATAACATTGGCAAAACAATTCTTGTGCCTGTTTACATCAATCATTTTTGTAGT
GGCAATTCTAATCGAATGAAACAGAGAATTTCTTTACGTAGATAGAAGTCTAAGAGATATACAATTGAGTTGCCTATGTT
ATCCATAGTTTGAAAAGTTCAAATTTGCAATATTTATACCATCCATAAGTCACCATAGCTCTTCATATGATTATATGTCA
TGAGCACAACCCAACTCATTCTTATGAGAAGAATGATTCAAGTAAAATCTGCAAAAAGAGAAGATGAAGTCAATTACGAA
TGTCAGAAAAATACACAAATGAAAAACCCAGTGAATTACCAAATATAAGCACACACCGTCCGTCACATGTATATCTTTTA
AAAGAAAAAACTCTAGTTAAGTTATTACAATGTAATAAGATTGAAGTTGTTGATCCACAAAATAAAGAAAAAATAAGTAA
CATACCTAACAATCATTGATTTCAGATTTGGTCCCAAAAACTGAAAATTGTTTTAGCAGATTTATAGCAACATGGTAGTA
CTTCATATATCTTGAGATAGAAAATCTCCAACACTTTTGGTTCAATATTCCACGTATGACAACACAACATGTTCATACAT
GAAGCAGAAATAAATATATGTTTTCCACCGAGTTTTTAATTTTTCTACAATTGCTTTGTCAACTCTCTCAGTGATTTTTT
ATATTTATCATCAACATCTGATCAAGGTCAATGATTTTTTATATTTCAATTTGTTATGTTGCACTTAAATTATAGCTCCT
TCCAACTTTTTCTTTATGCTAGCACAATAGTCCTGTAAAGTGTAAAGCATTGTATTACTAACCATCATGGTCAAAGAACT
ATTATTTGTGTTCAGGCTAATTTTGCACACACACAACTATGTAAGGATCTATGAAAGACATGAAAAATCTGTTAAAAGCA
AATGTGCTAAATTATTAATACCAAATGCATGCTACAATAACATTTACATTCAATATCTATTCAAAGCAGCGCAAAAGATA
ATCACATTGAGAGCAACTTACTTGAAATGCTTTCCGAACATTCTTAATTAGCCTCGCCAGCTAATTTCACACTCATTAAC
ATGTATCTCTCTCTTTACCAATTCTGAAAAGTAAAATTTGATGAGTATTGTAATGTCACAAGGTGGACACCATGTAAATA
TTCCCATATTTGTACTCACAGAGACCAAGTAAATTGGTTCGAGTTGCACTTGTTTTCAGAAGGAAAAAGAACTAGAAAGA
AGAAAAGATTTCAAGGACACAAGTGAGAATTACATATTCTTCAGCAAAGAAGTGTGGCCTATCTCCATAGTACCTGAAAG
CAAAAAAATGATAATCATGTTATAGATTGGCAGGAGTGCTGAAGCAGGATGCATTTTAAAATAGAAATTGTTTATCTACT
CTATCCGAGGAAAGATCATATCTTCTAATACCTTTTCAACTAAGCTTGCCGTCTTTAATCCATTTTTTGCGAAGTAATCA
TTGACTGAGTCTCTCTCGGTGTCAATGCACTAAACGAAACAACTACATATATTGCAAAGAGTGAACTGTTGTCCACTCTA
GAACTTTAAAAGACGCAAACCGAGCAAGTTTCCGCACTACCTAATCTAAGCAAAAATAGGGCAAATATAAAACTATATAG
AACTCACTCTTATCGGATAAATATTATGACGACAAAGCAAAACATTGAATGAACCATTTTTTCGAATTCAGAACATCGAA
TCAGGTGCTTTCAAATGGACATCAAAACATGCAAAGATTGCTTGATATATGAACTGTGTCATATGATATAACTGCTCTAA
ATTACTCATATTTCGAAGTCATAGAGTCTCCAAAAAAATAAGTCTTTTGCAGATGAATTTGGAATCTTTTTGCATAGATT
TCTCCTCTCATGTCATGTAATCACATAGTACTTTTCTTATATAGGACAAAGATGACTCCTTTTTCTTTTTTTACCTTTAG
TTTCTTGAGAAATTCACTTAGGCTTATTAGTTGTTAAAAAGGGTCTCATCAGTTATCTCTTCTTTACCAACATATATATC
ATCAAAGCTATGGTTCTAACTCTTATACTTATTTGAAATTTGTCAACTTATTACTTGTAGAACTATGTTAACAATTCATA
TAATGATTGCCCGAGTAAAATTATATTTTCAACGTTGAATTGATAAATCTTATTTAAAACTAATAATTGAAAAAGAAATC
GAATAAATCATTTATATATAAAAAAATATTAAGTAATACTTTGCATTTAAAAATGTAAGAAAAATAAATTTTAAATAAAT
GCATGTGAAGTTTATTTAGATTTTAGGCCTCTAATTAAGATTTTGCTTTAGGCCTCCGATTACGTTGAGCCGCCCCTGCT
ACACTTTTCCTTCTCTCTTTTTTTTCTTCTCTTTTCACAACATATATACAAGACAAATATATTCATAAATGGTCAATTAT
AGTTTTTCTAAATTAGTAATAAAAAAAAAAGATATAGACATGAGAAAGAGAAATGAGCAATAACCCATTGAGACATCAAT
CAATACAAATAAAAACTTCATTCAGACACTTAATTCAAACTTATTACTTGGCCGATAAATTCTTCAAATGAAAGCAATTG
TACTAGAATTATGAGTGCTTAATATTTTTGAAAAATTCACTTTAATAACATTCAAATAGTAAATTAATTAGCAACTTCTA
GCTACCTCCACGATGTAGACAAAAAAATTAAAATATTTTCTCTTTATATTTTTGGGCTACTACTATAGTTTTCCACTTAA
TATGAGATGGGACACAAAATATTTATATATCCTTCAGAAAATAAATAATATTTCAGTCGTCATTTACCTATTTTAATGTC
AAATATGTACCAAAAACGTATCTTTTGTTGATTACAAGTTAATATGTTGTAGTCAAAGCCAATGTGACTATTCTTATTCT
CACTAATATTGCATCGTCTGAAGCTCAACCAATAAATTACGACCACATGCAGATGATCATACAATGGCCTCCAACCTTTG
GCAACTTGGATTGTGAAATTTGATAGTACACTTGCAAAAAGATACAACTTTAGATTCTGAATTCAACAAATTGGAAGCCT
TGATCTGTTAGCCCACAATTCATTGAGTGATAAAACATTTTTTTGTAGTTAGGTGGTGGTTGAACGGTGGAGTT
>mtp_2322.contig_19
AAAAAAGGAAAAATACTAACTTATTTAAGATCATTTTGACCAATATTCCTTAAATGAAATTAGTAAATGTGATATGTATT
ATTTTTTCCTAAAAAAATTGATTAATTTTTCAAAATTGATTTGTAACATAAAATTTTTAATTAAATTTCCCAAAAAGTAA
CATGTGCAGACTCTGATTTTGCCTATAAATCCTCTCCCAATTGTCTAAACAACCTCTGCTTCATTCCTCTTCCAATTACC
GTCGTATCTCCACCGTTCAACCATCACCAAACTGCCGTAAGCTCCATCACCGGTGGAGCCAAATTAACTGCAAAATTCTT
TTTGAGCGAATTCTTCATCAGACAACTCTGTTTTTTAGGCTTCCAATCAAAGGTGTGTTTAGATCTGTTTGATTTTGGGT
TGATATCTCATTTCTTTTGGGGGATTTTTTCTTGTGTGGTACTACAATGGCTACGCGTAGGGTTTTTTCTGAAGAATCAT
TAAGAGAGATTCTATTGAGTTTGCCTGTGAAATCGTTGCTAAGATTCAAATGTGTATGCAAAAATTGGGGAAGTCTTATC
AATAACCCTAGCTTCACTATAGACCACTTGAATTTAAGTAAGAAGAAGAATCCTCCGCAACACTTGATTTATGATTATGG
TGCAGCCGATGATGCCCCTACCGTCACTTTGGTTTCCGATAAGGGTATAGATGAACAAAATTTCCAAAGGCTTGGAGATA
ATATTACCAACTTGTTAGGTTCTATTGATGGCGTGTTTTTCTTAGAAAGACAAATTGGTAATGACATTTTGTGTGCATTA
TGGAATCCAGCTAACAGAGAGGTGAGACACCTCCCTGCCGCCGCAATTAGCTTTGAATCTTTTGCAGTTGGTCGTCATTT
AGTGTTCGGATTAGAGCCAATGACTAAGGATTATAAAGTGCTTTACTATAATCAAATTGAAGAATATGCAACGATCTACT
CATGTTCTAGGGATTCATGGAAAATATTTGAACATAACACAGATGTACATGAAAATTCTATGATGTGTCAACAAAACTTT
TATAATACTGCTGATTATCTGAATGGATCTTATTATTGGTTGTTAAAGGAGAAGAATAATAAATGTAGGATTCTTTCATT
TGACTTTGGGAGTGAGGTGTTTGTAAAGATGGAAGGGCCACCACCTGGTAACGAGGATTATAGTTGGTCGGCAGATCTGA
TGTTGCTTGGTGACTCCGTTGGCATCTTGAACTTTGTCGAGGGGTTTGTTCATGATGTATGGGTGATGATACAACCAGGC
GTTTGGAACAAACTTGTGACCATTCATCTCACTACGCATACTAAGTCATTTTATGACAACTCTTTTATTTCGGTAACTAA
AAGTTCCCGGCTAGTCTCATATAATGTTAGGACAAACAAGACGAGGCTTTTTGAATATTGTCATCCGGGCCTAAAGTCGA
ATCCAAAGCGTGGTGGCTGTGGAGTTTACTATTATAAAGAGAGCTTAGTAACAATTAAACGGCAAGGGAATAGTGAGCTC
CATCTTAGTCGTTGTTTGACAAAAATGGTAAACAAATATTAAATTTCAATAAGAGCTTTAAGCATATTGGATAACATTTA
CTACATGTTATTTATTTATGGTTCATTCTAGCTTTAATTAGGTGCAATATGAGATTATCGTGTGTTTTTATACTCTAAGT
TGTTGGTGATTGTGAGCATTTTAATATCATTAATTTTTATGAAAGTGAAGTGTATTTTAATTAATGTTGCATCGGTTATT
GACATTGTTAGACATAAAATTACCTTTTATTTTCCTTATAACTACTCTTGTTTTGTTAATGTGAAAACAGTCGCTGAGGC
AACTGTGATTCCATTGTTTTGGCTTGTTGGACTGAGAATGTGTGTTGTTGCATAATACAATACTTGTTAACCGTCTTAGT
TAGTTCACTCAATAGTCAAGATATTAGTAACATGAGTATAATGGTTCTTTGTACATTTTTCAGACATTAGGACCAGTGTA
AGTGTTTCCTCTTCCATCAGGTCAAAACTCAAATGATAACTTGTTTGATTGATCATTTATAACTCAAATGGTTTGGATTT
CTTTTTACCTAATTTTTATGTAAATACTTTAGTGTTTGTGCATAATTCATTTTTATTTAACACAAACAAACAATGCATGC
TTAACATTGTTAATATGAAAATTAATACTATTTGTTTATAATACCAAAGAATCATAGAAGAATTAGTCACATTGGCTTTG
ACTAGTTCTAAAGTGTAAGGGTTGTGGGGTTTACTATTATAAAGAGAGCTTAGTAACAATTAAACGACAAGGGAATAGTG
AGCTCCATCTCAGTCGTTATTTGACAAAAATGGTGTCCAGATATTAAATTTCAGTAAGAACTTTAAGCATATTCAATATA
TAACATTTACATATGTAATGACCCGAAAGGTCATTTTGGTAATTTTTCGTGGAAATGACTATTTTGCCCTTTCGGTAGTT
GCCCCGAGTCCCATGTTTTGTGGTTGTAAAGTTAGTTTGAGGAAAAGTTGGTAAAAAGTTGAGTTTTTGAGAAGTTGAGT
TTTTATGAGTTAAAGTTGGTTAAAAAGTGCTATTTCGAGTTATTTGGAGTTTCGGGACTCGGATCGGATTTCCGTCGATT
CCGACAGTTTTAGAATGTCGAAACGGGTTTGTGTGAAGTTACGGAGTTGAAACGAAGAATTGAGGTCCTAAGTTGCTAAA
GTTGTGAAATTGTGATAAAGAGTTGACTTTGGTCAACATATGAGGTTCCGAGACTCAGATTGAAATTCCGAGAGTACCGT
TGGTTTCGGGAGGCGATTCTAAGTCTAGAATGAGTCTTGGTTGAATTTTTAGACGCTCCGTTTGAGTTTCGAATTTTTTT
GGCGTTAAACTAGTTTCTTGGCATTTTATTGAATTTCGGGTCAAGGAGTCCTCGAATTTAAATTCCGACTGTTCCATTGA
GTCCGGAACGTCAAATTTAGTGGGGGTACATATTTAGTTTGTGTGCACGAGATTCCGAACGAATCCCGAGGGTCCAACGG
GGACTTAAACTTTGGTATTATAATTGTGTTTCAACTGCTGTGTTTTTTTTAAGCTGCAACAGCAGTTTCTTTTCTTTTTT
TAAAGCCAAAAATCAGTAGCCATTTTCCCCCAACTTGAAAAATACCCATTTCTCCATTTTTAGACTTTGAGAGCTCGAAA
ATAGGTGATTTCAAGTGGGTTTACGCAAGGAATTCATTGGGTAAGTTATTTCCAACTTATATCTTTGATTTCCATCGATT
ATTTATGGATTTTAACATCAAAATTTGAGATCTCAACTGAAAAATTTGGGGGTTTTTGCCTAATCCGAATTTAATAGAAA
ATTTGAGTTTGTGAACTCATTTCAACTCCTTTTTCGAAACGGTTTTCACTATTGGATTCTAAATTTCTTGGGGAACATTT
TTCACTAAAAATTTCCAGATTTCGAGAATATTTTTCGGAACGAGATTTTTTTGACCATTTTACCCTTTTCTCCAAATTTC
ATGATATTGGTGTTGTTAGATTCGTATTGATTGTGGGATTCCATTTATGAATAGATTGTGGTGATTTGGAGCGTGCTCGG
AAGGGTAAAACTCAGATTTGAGTTACTAGTTGAAGTGTTTTGAGGCAAGTGACTTCTAAACTTTGTTAAACTCTTAGACT
ACACATTACTACTTTCCTAATTGTGTTGGGGAGTAATGGGGATGGAGGATGAGTTTTATTTGTTGATTGAAATTGTTGTA
ATTGAAAGATGGGGAATAAAACGAGCTAAATGTGTTATATGTGACTTGAATTTGTTCAATAAGTCATGTGATAACTGATA
TTGAGGGGATAGAAGAGCATGAGTAGGCTATGATTGATACAGACATTGATGTTGAGACAGATGATGTGTAATACTATGAT
GTGGTTGTGATATGGTTGTGATTGAGACAGACGATGTGTAATACTATGATGTGGTCGTGATATGGTTGTGATTGAGACAG
ATGATGTGTAATACTATGATGTGATCGTGATATGGTCGTGATTGAGACAGATAATGTGTAATACTATGATGTGATCGTGA
TATGATTGTGATTGATAACATGTGCATATTAATTATTCATCCCATGTGTGAACTATCTGTTGCATGAGTTCTGAGACACT
GATATGAGGATGGATGGATATGAGACACAGTTGAGACTAGCTCCGGCTAGAGATATATGAGATGGACTAGCTCCGGCTAG
CGATTTGGATGCCGATGGGATCTGGTTCCGGCGGTGATACATGGTCCATGTGTGGCCCCCATGGGTTCTGATTTGAGTAT
TCAGCGCGGTCTGATTACGTCAACAGATGTGTATCTTAGGACAGACATGCATCACGACTACATGACATCATTATTGCATT
TGCATCGCATTTGACTTCATCTTTGTCTGTTGTGTGTGGACTTTACCTATTTGCCCCTCTTCATGTGATATATGATCTAT
TTGCTCTTACATGAGGATATGAGGTTGATGTTGAGACACTGTTGGATATATCTGTTGATTATGAATTGTGTAGTATAGGT
TGTTGGTTCGCTGTTAGAATGAAGTTTCGGTGGTTCGGTTGGGATTGAAAGGAGTTGTTTGTAGCTGCTAGTTTAGCTTA
GTTTAGTGTTACTTGCGAGTACCTGTTGCTTTTGGTACTCACCCTTGCTTCTACACAGTGGTGTAGGTTGACAGCTCTAT
CAGATCCGGCTTATTACCCATCTTCAGATTAGAGCTTCCAGACTTACTTGAGAGGTAGCGGTTCATTCCAGACGTGCCCT
CAAGTTATCTATATTTATTGTTCTGTTCTATTCTAGAACTTTACTATGAGCCTCGTATATTTTATTCAGATTCCGTATTA
GAGGTTTGTACATGTGACAACCAATTTTGGGATTATATTGAGTTTATTTAAAGACTTCCGCTTATCTTTCTATCTTATTC
TTGTTTTATTAATTTCGTATCGTCGGGTTTTTGGGTGTTAGGCTGACGTGTCCGGTGGGGTTTGGGCACGTGCCATCACA
TCCGGTTTTGGGGTGTGACAACATATTATTTATTTATGGTTCATTCTAGCTTGTACCGATTTAATTAGGTGCAATATGAG
ATTATTGCGTGTAATTTTGTTTGGACAACTTCAAAGTCATCTAAATTTGACTAGTCCTTTACATTAGCTTACTTCACATG
ACACTATTGTCCTATTTGAAGGAGTATAAATTTTTTTTTTAATTAAAAGAATATTAGTTTTACAAAAGTATTGTCCTATT
TGAAGTAGTATAAATATTTTTTTAATTAAAAAATTATTAATTTTAAAAAAGTATTTTAAAAGAAAAAACTATTGATTTTT
ATTTAGAAAAAAAGATATTTCTAATCGATTTAACCAAACTATCAACTAAATGCATTTTTGTTGATTTCATATATATATAT
ATATATATAGATAGATAGATAGATAGATAGATAGATAGATAGATAGATGTGCATAGACATAATTGGTTATGAGTAAATGA
GTAATCTATATTAAAGACAATAGCCGAGTAAAAAATATTAATCGCCACAATGTAATGAATTAATTAGTTGAATTTCTAAA
TCTTTACCCTTATTTTTCTTTTCTTTTTTTAGATGAAAAATATTAAAGCAGCAATGTGTCGATAAAGGTAAAATTAATGA
ATTGGCAAATCGAATTTGATTAGATAATTTATTCTAAATTAATGGTATAACTTTAACAACTCAATATTAAAAGTAGCTAG
AGTTCTCTTTTTTCTTTCTTTTTTCATTGTCATGACATCTTAAAGTGTTCTATTTTATGGACTTCACTTCCTCGAAATGG
GTCTAAGGATGTCTATTCTCTACATTTGTCTTATTGAACGTTGATACAAAATACTATCATATATCTAGAAGGCATTGCCT
ACAACACTTGTAAAGTGTAATATGTGAAGATGTGGTTGCCTCATTAGAGGCCTGGAATATACAGATTACACCAGAAGGAC
AAAGATAAAA
>mtp_2322.contig_2
TTTTTTTCCAAACATGAAGAACAATAATAAAGAAGAAGACAATTGAGTTAATATTTATTTTTTCCAAGTTTATTTTAACA
CATGACCAATTTTTATTGGTCAGTGTTGTCTAAAAACTACCCCCACGCGCCTAACATAGGTGAAGTCACGGACTCAGCCA
CATAGGCCGAAAAGTGGTAAAAAATTAACTAAAAAATAAGTTCGGGGGGGGGGGGGGGTAATAGGACCTTAGTAAAGGTT
AGGTGTGTCTCAAGGATTTTGGGCATAGGCTGGGGGGGTACTTATGTATTTTCCCTAAAATAAATTATAATCATGATGAT
CGTCTTGCATCAAAAAATGACCAGCAATATAAAAGGAAGGATGACAAACAAGAAGTGATGCAAAAGAAAAGATCAGAAAG
TGTATGTCATAGATGTGGAGGAATGGAGCACTGGTCACGTACATGTCAATCATCTAAGCACCTCGTTCAGCTCTATCAGG
CGTCCTTGAAAAAAGGTGATAATAATCCAAAAGTAAACTTTATCTCTAAAGATAATATTGAGCCTATACATAAGATGGAT
AATAATGCAGAAGCAAATTTCATCTCTGAAGATAATGTTGAGCTTATGCATATGGATGTAGCTAATTTCTTTGTATTCCC
TGAAGGAAAAACAATCAGTGACGAGCCCGCAATAATCTAGAAAATTCCCTTTTCTGTTTGTTTAGTTGGTATGTTTATGT
TTTTCTAATCTTTGTAAATATAATAACCCTATTTAATAGTAATGTTTTACTTTATTTATATCTGTTTTAGAAGAAAATAT
GGATATGCCCCAAACTTTGTTTTGGATCAATTGCCGATCATGCAGATATTTGTGTAATTGACAGTGGAACAACACATGCC
ATATTTAAAGATGAGAAATACTTTTCTTACTTTCTTAGAAGAAAATCAAATGTTAGTACAATTTATGGTAATTCAAAATT
GATTGAAGGCTCCGGAAGAGCTACTATATTTCTGCCTAAGGGGACAAAACTTGTTATAGAAGATGCATTATTCTCTTCTG
TAACATCTCGCAATTTGAAATAACTAGGAAGAAGCTTATATTTGGAAATTGCCATTTTTGGAAATAATGAAAAATCTGGA
AATTTTGTTAAGTTAGGAAAAGTGAGTTTGGACAACTTCAAATGGCCATAACTTCTAGCTCAGGATGAGTTAGAGGTACT
TCCAGATATTCTAGGAAATATCTTGGAATTATCTTTCCAACGCCCCTGAGTTTACGCGATTCCGAGTTCATATGAGTGAG
TTAGGCCCTTTGGAAGTTGGGCTGGTGGAATAAGGAAAGTCCAATCCGGATTTTGGAAGGGTAATTTAGTCTTTACCTAT
CTAATTATTCTAATTCGTTTTTAGGAGTTTAATTGGGGTAAATTCAGATTTTACTCAGTTTATAAAAGTGAATTTTACGC
TAGGGCTTGGAGAAGAGGAGAAAAGAGGAGAAAGGAGAAGAACGTTCAAGATTCCTCGATGAACGTTCAAGATTCGTCGA
TTTCATCGAGGTTAGCTTGTGGATTTCATCTGGGGTGATCCCTACAAGGTATGTGAGATCACATAACATTGGGTTAGACC
ACCCACGCGCCAACCATGATTCAATTCAGTGAATTTAAGTCTTTGAAAGTTTAGAAATTGAGTTCTTGATGAACATTATT
GAAGTTTCGTTTAAATTTCTTGTGGGTTGTGTTGTTGATGGTTCTTGCAATTTGATTCATGTTTACGGGTGTAATTTTGG
TTTGAATCTATAATATATTGAGGGTATAAATGATTCTAAGAGTTTGGGGAAAGAACCATTGAAGTTTAGAGGGTTTAGAG
GTGAAAACCGAGCAAGAAAAGTCGTCAAACACCTGGGGAAGGGGTAGGGCGTCGCGCCAGCCAAGGTGCCCCAAAAGGGT
CTCTGAAGATTACCCCTTGGGGCGACACGCCAGCCAGTACGTCCTACTTGTTCTCTGAAGTTTGAGGGTTGGCGCCCTGC
GCCTCTCAGAGCGCCAGGGACGTCAGTTCTACCCATTCGTTTCCCACCTCTTAGTACTTGTTCCTTAGCAATGTACCTAT
GTTTTCCAGTTGATTCCAACACTCTAAGGTACATCTAAACATCATGAATTCATCCATAAACATTAGATCATGAACCTTGA
ATCCATAATCCAATTCAACGAAAGTTAAGATTAAAGTCAAGAGAAGTTCTTAGAGTTTTCCAAAAGTCTTTTCCAAATGT
TTTAACTCTGTTTTAAGACTTAAAGTTCAAGTTGAGTAAAGATTAAAGAGTAAATTTTGAAGTTCATTTCTTCAAAAGTA
TATGGGGACTATGTATTCCTAAAGGGTTTAAAATGTTTTCACATTTAAACAAGAAAGGAAACCTCGATTTCCAAAAAGCA
TTCGGGCTAGTTTTCATAAAAAAGTAATCGCTTTCAAAATGAAGCAAGAAAGGAAACTTTGATTTCCAAGATAGCCTTTG
AGCTAAGTGTTTGAGCACTAATCTCAAATCACAGAAAGAAGTATGATTTTAAACATAAGAGCTACTATAATATTTTTGGG
AGTAATATTGAGCACCGATATGGGGGAGAGTTCAAACAACACACAGCCCCCATAAATCATGTAGCCATCATGGGTAGAAA
AGAGTCATACTTTTTAGATGATTCCTTTAGTGCTTTTTAGCATAGACTAGTGGATCCACTTAGTAGTTCAGGTTCTATAC
CCTCTGCAAGGTATAAGACGGCCCTGGCAACGTGAGGCAAAATGATATATTATCACAATAGCTCTTAAGTGATGGTTGTC
GGTTAGAGAAACTCCTACAGAAATAATTGTATTCTTATATACACAATTTATTGTATTTTTACATACATTTCATAGTTTTA
GTGTATCTTTGCATACACACAGAGATTATATCATATTTTAAACAACTTTTCTTTATATTGCACTTGTTTTAAACTGATTT
ATATTGAAATAAGTTCAGTTATGTTGAGCCAGGTAAGTTCTTCAGATTCCTTTCAAGCCTATGTTGTGTTTAGGATTCCA
ACTCGCACACTCGTACATTCAATGTACTGATGCCAGTTGTTCTGCATCTTATTATTATGCAAACACAGGTAACTAGGATC
GGCATCCGGCGCATCGTTGATCCAGTGAGCACTCCAGAGTCAGTTGGTGAGCCTCTTTGCATTTCGGAGGACTCTTTTTA
TTGCTTTCAGTTACTTTGTTAGTTCATTAGGATGTTGTGGGGTTTGTCCCGACATCTATCTTAGTTGTTTGAGAGGTTTG
ATAGACAGTCAGATGTTAGTTCTTTAGTTTTTTCATTGACTTTATCATTTCACATGTTAAGACTTGAGATGCCAGTTTGG
CCAAGTTGAATGTTTGACTTTTAAGAATTCTCAGTATTTTATTATTCCAGTGAGTATAGTGCTTTTGATCATTATAAATA
>mtp_2322.contig_20
AAAAGGGAGATGGGAGATTATCTAAACACTATGAAAGATCCCACAGAAGTGCAGAATGCAAGTTTAAACAAGCAAAGTGA
GAATAATGTGGGGGATGAGACAGGAACAACAACAGACACAACAGGTCCTCAACCCATACAAATTAGTAATCATGTACATG
AGACACTTTTCTTGGATAATATATCATATGAAGAAGCGGAACAAATAGATAAACAACAATTTTTATATTTTTATTTAAAC
TACCCCAAACAATTATAATTATAAACAAATAAAGGGATAAAAGGAAAGGGAGACTCTGAAGGACTTTATGGATCAGCACT
CGACTTTTCTTTATTTTTTCGATAGGCTTCCGTGTAGGGACAGACAAAACCAAGTTTTGTCGCTTTAAGCCTGAGTCGAT
GTCATCATCTCCGTAGGGCCTAAACTACCCCTACCCCACCACCGCATGCTCTTCGTCTCTAAAAGGTGCCTAGTGTCCCC
GCTTAAGTTCCAAGATGCATTGGACTACTATTAGGAGGTTTTAGACTTAACAATAAAATAAGGATTCCTATTAGGCCCAC
CTAGACACCAAGTCAAACAATTTGGATGAGCATTTAGCACATAGGGTCTCATATTGACCTCTAGATTTGTTTATTAACAT
GCTAGAAAACACAAGTAAAGTGAAAGGGTCTCATGCTAGGTGTGTGCATACGAACAAGTTAGCACGTATTAAAAATACCA
ATTAAAGAAGGCAGAAAATTATGACATGATGCGGATGTTATCAAATTGATTTTTAAAATAAAGCAGCACAATTATTACAG
AAGCAAATTTTAGTTTTTAACAGATTTTCAAAGGGCAGAGATCTTATTACAGATTAGTTAACTAATTATAGTAGCATACC
AGATTATGTTGATTAACATGCTAGAAAGGGACAATAATTTATTTTATTTTTAAGAAAAAGCAAAACAGTTTATTATAATG
CAGAAAAATTAATTATTCTGAGCAGATTTAATCGGGGCAGCAAATATTTAGAGCAGATGCAGAAAATATTTTGAAACAGT
AAAACAATAGCAGATTTAATTTAATACGACGGTCAATTTGTTAAATGCAGAAAGTCAGGTGATTTTAATTAGGACAAACA
AGTAACAAATGTAGAAAATATATTATATTTAGAACAGTAGCATATGGTCTTATTAGTGCAGAAATTAATTTAAGTGGCAG
T
>mtp_2322.contig_21
TATATAAGTGGTGGTTCCCTTGGACTACCAAGGGTATTCCCGTCATTTTCTTCCTTAAAAGAGCTCCTATCATACTATAT
AAGTTGTGGTTCCCTTGGACTACCAACTTACTTATATATCAGCATCATACTTCATACTATATATATATAATACTATATAA
GTGGTGGTTCCCTTGGACTACCAATTTACTATATATCATCATCATACTTCATACTATATATATATATATATATATATATA
TTTTCATCATGCTATATAAGTGGTGGTTCCCTTGGACTACCAAGGGTATTTCCGTCATTTACTTCCTTAAAAGAGCTCCT
ATCATACTATATAAGTCGTACTTCCCTTGGACTACCAACTTACTATATATCATCATCATACTTCATACTATATATATATA
TATATTTTCATCATACTATATAAGTGGTGGTTCCCTTGGACTACCAAAGGTATTCCCGTCATTTCCATCCTTAAAAGAGC
TCCTACCAATACTACCAAACCTATCAAAAATGGCCACGTAGGGCTAATTAATATTTCTTTCTTCATCATCATATATAATA
ATCATCATTCATACTATATAAGTGGTGGTTCCCTTGGACTACCAACGGTATTCCCGTCATTTCCTTCCTATACTATATAA
GTGGTGGTTCCCTTGGACTACCAAGGGTATTCCCGTCATTTCCTTCCTTAAAAGAGCTCCTACCAATACTACCAAACCTA
TCAAAAATGGCCACGTAGGGCTAATTAATATTTCTTTCTTCATCATATCATATATAATAATCAACATTTTCATCATACTA
TATAAGTGGTGGTTCCGTTGGACTACCAACGATATTCCCGTCATTTCCTTCCTATACTATGTAGGTGGTGGTTCCCTTGG
ACTACCAAGGGTATTCCCGTCATTTCCTTCCTTAAAAGAGCTCCTACCAATACTACCAAACCTATCAAAAATGGCCACGT
AGGGCTAATTAATATTTCTTTCTTCATCATCATATATAATATACTATATAAGTGGTGGTTCCCTTGGACTACCAACGGTA
TTCCCATCATTTCCTTCCTATACTATATAAGTGGTGGTTCCCTTGGACTACCCAGGGTATTCCTGTCATTTCCTTCCTGA
AAAGAGCTCCTACCAATACTACCAAACCTATCAAAAATGGCCACGTAGGGCTAATTAATATTTCTTTCTTCATCATCATA
TATAATATAATCATCATTCATACTATATAAGTGGTGGTTCCCTTGGACTACCAACGGTATTCCCGTCATTTTCTTCCTTA
AAAGAGCTCCTACCAATACTACCAAACCTATCAAAAATGGCCACGTAGGGCTAATTAATATTTCTTTCTTCATCATATCA
TATATAATAATCAACATTTTCATCATACTATATAAGTGGTGGTTCCGTTGGACTACCAAGGGTATTCCCGTCATTTCCTT
CCTTAAAAGAGCTCCTATCAATATCTCATACTATTTAAGTGGTGGTTCCCTTGGACTACCAAGGGTATTCCCGTCATTTC
CTTCCTTAAAAGAGCTCCTACCAATACTACCAAACCTATCAAAAATGGCCACGTAGGGCTAATTAATATTTCTTTCTTCA
TCATATCATATATAATAATCAACATTTTCATCATACTATATAAGTGGTGGTTCCTTTGGACTACCAAGAGTATTCCCGTC
ATTTCCTTTCTTAAAAGAGCTCCTACCAATACTACCAAACCTATCAAAAATCGCCACGTAGGGCTAATTAATATTTCTTT
CTTTTAGCACTTTTTTTTTGCTCTCAAATGCTACCAAACCAATCAAAAATGGCCACATAGGGCTAATTAATATTTCTTTC
TTTTAGCACTTTTTTTTTTGCTCTCAAATACTACCAAATCAATCAAAAATGACCACGTAGGGCTAATTAATATTTCCCGT
GCCTTGCACGGGCACCCTTATCTAGTATTAAAAGTAGCTAGAGTTTTCTTTTTTCTTCTCTTTTTACAACAGGACAAATA
TATTCATAAATAGCCAACTACAACTTTTCTGAATTAATTAAAATAATATAGACAAAAAGAAATGAGGAGTAAATGAGCAA
CTTCTAGCTACCCCCACGATATAGATAAAATATGCGTATTATAAGGCCATATAAAAAAAATTAGGGAAAAAAGTCTGAAA
TATGTTCGAATTTTGACCGAAATTGTTGTAACGATACCAAACTTTGAAAATGACCTTTTATCCCTCCTACACTATTTAAT
AGTGTATTTTAAAGGTATATATGTGCCCACATACACATCATAAATATTGCATAATTATAAATAGTAACGTGTCCACGTGG
GCACATATATACCTTTAAAATACACTAGATATTAAATAGTGCAGGGGGTTAAACGTCCTTCACAAAGTTTGGTAACGTAA
CAACAATTTCGGCCAAAGTTAAAGTATTTTTCAGACCCTTTTCCCAAAAAATTATGAATATTTTTCTCTTTATATTTTAG
GGCAACTAATATAGTTTTCCATTTAATATGAAGTGGGATACAAAATATTTATATACTTTAGAAAATAAATATTCATGTCG
TCATCTGCCTATTATAATCTCAATATGTACCAAAAAAAAGAGTTTTTACGTTCATTACAAGTTAGTATTAGTCAAAGCTA
ATGCTAGTACCTATAGATAAATATTAGTTTTCACATTAACAATCTTAAGCATGCATTATTTGATTGTGTTTTTAGTGTTA
AATAAAAATGCATTAGGCACAAACACTTTGAGTTATAAATGATTCAATCAAACAAGTTTTCATTTGAGTATTCCGCAAAT
TAAGTTTTGAGAATAATTTGGAAATGCGAATCGGAATAATTTCAGAGAGTACCTCTCAAATTTGACTTAGTAATACCAAC
TTCTCTTGTAATTTAAAACATTACGATTACCTTTTTTGATTTGAATTTTTGGTAAAGAAATTTTTAATCGATTTCTTACT
ATTAAAATATAAATTGTAATCTAACTAATTCACCTTGTCTAAAATTTTTGTTTATTTCTAAAGTGTTACGAGGCCAAACT
ACAAGCTTAATAATTGTATTAATTTTGAATCATTACCTACCTTAAAAACTGCTCAGACAAAGACATCAATCTTTAATTTG
TTGGAAGTAAGAAAATTGAGAATTAATTAACCAAAGTCTTAATTGTATCTTTTTTCTTACTTTATAACTCCAACATTGTC
TAGATTCTTTATTTTCACTGAAAAAGATCTTTTATCGTATACCAGCTGCTGGACTAGTGGAAAAAAGAATCAAATTTATC
ATAGTGGTTATTTATGACACTTAATAATTATATAATTTTAAAATTTTTATTTTACTCTTAATTATACGAGTGAAATTCAT
AGTATAAAAAGCATATTAAAATTACATCCTAGAAGGGTTTAATATGTTCCACACAGTTAAGAGTAGAGCAAATATAAAAT
GGTAGGTGGAATTTTGAAAATTCAATAACGTTTGCACAAATTTCATAGAAAAAGAATATCAGAAAGCATTATGATTGAAT
AGTAAATACTCTTTTATTGTACATATTTGAGATTGAAAAGGTAAATGACGAGTTACATATTTATTTTTCGAAGAATATAA
ATATTTTGTATACCACTTCATATTAAGTGGAAAACTATAGTAGTAGACCCAAAATATAAAGAGAATTTTTTTAAAATTTT
TTTGTCTACATCGTGGAGGTAGCTAAAAGTTGTTCATTATTTAATCTTTGAATCTAATTGGTGAATTTTTCCAAAATATT
AAGCACTCTTAGAATCTCATGAATCTAGAACAATTGCTTTCGTTTGAAGAATTTATCAAGCCGAATCATGACAAACCCAA
GTTCTCTTTGATTTACTTCATGTGTAACGAAATCTATACCATTATCGGAAATGAAAGTGATGGGAGGCAAATCATCGGGC
GCAACATAGTCATAATTAAAGAGTTGTGGGGGATTGTTCTTGTTAAAATTTAAATGTTCGATCACAGATGAAACTAGAAT
TTTTATAAGATTGTACCATTTTTTATAGACAGATTTGAACCTCAACAATAACTTTACAGACGATCTGAGTAAACCTTCCC
TGATTGAATCTTTGAGAAAATCTCCGCCATCATTGGTGTCCATACCAATACAATCTCGATATTTCCATTCAAGAACACAC
AAAAAAAAATTAATAAGTGAATGAAAAGTTTGCCATTTTAAATTGTAGTCCTTTAACTTAATGGTAATTGTTATTTATAC
TAGTATAATAGATTTTGTACCACATTGGTCTCATTAATTTTATTAATACTTAGTTGTATTCTACATTTTAGTCATGTAGA
TCGGAAAAAAAAAAAAAGAATAGCTCTAAAGAGAAGGAAATAAATAAGTAGAAATGTCAGCAATTTGCCAAAAGAATAAT
ATTTGAATAAAGTCATGTTAGTACTATACTAGTTAATTGATATCTATTCTACTCATGTTCTAGGGATTCATGGAAAATAT
TCAAACATAACCTAGACGAAACTGATTCTCAAGAAAGCGTATTTATCACTACTAATTATTTGAATGGATCTTATTATTGG
ATGTTAACGGAGACTCCTAAATTTAGAATTCTTTCATTTGACTTTAGGAATGAGGTGTTTGTAAAGATGGAATGACCACT
AGATGGTTAGGACGTCTATAGTTGGAGTGTGAATCTGATCTCACTTGGTGACACCATTGCCATCTTGAACTCAGTCTGAC
AAGTTTGTTTTTGATGTATGGGTAATGATACAACCCGACCTTTGGAACAAACTTGTGACCTTTCATTGCACTATGCGTAT
TAAGTCATGCTATGACAACTCTATGATTTTGGTACCTAAAAGTTTTTGGCTGGTCTCGTATAATGTTAGAACAAACAAGA
CAATGCTTCTTGAATTTCGTCATCCGAGCCTGAAGTCACATCCAAAGGATGGTGGTTGTGGGGTTTACTATTATAAAGAG
AGTTTACTAACAATTAAACGATAAGGGAATAATGAGCTCCATCTCAATTGTTGTATGACAAAAGTGTCGGCCAGATATTA
AATTTTAATAAGAGCTTAAAGCAGGATAACGCTTACATGTTATTTATTATGGTTCATTCTAGTTGTAACCTATTTAATTA
GGAGCAATATGAGATTGTCGATCATGTGTAATTTTGTTTGTATACTCTAAGTTGTTGATGATTGTGAGCATGGAAAATGG
ACGTGATGACACTCGTCTTATTCCACCAAGAAAAGTCAGTCTAAAAAGTAACTAATACGGTGGATGCAGAAGTAAAACGA
GAATAAATGTTTAATACTATAAATAATGTAGAAATTTATAATTATATACCCCCAAAACTTGGTTGTCACATGACACTACT
GTCACGCCCGAGCCTACACCCTGGACGTGGCCGGTACTCGAGAACCATTGCTGGCCCCAAGCGAACCCTTGGCCTGGCTT
ATTTACTCAGCGGAAGCCTATATGCAATAAGAAAGGAATCCAAATGCTAAACAAATTAACTGTCTCAAATTAAACTCATA
ATGTTTTGTTAATAAACATTTAACTTAGCTAAAATGGCAACTCAAATCTAAACATAAGTCAATAACAAAATGATGACGAA
TGAACTAACATCTGGCTGACTATCTATGAAGCCTCTAAAACAACTGAGATGGATGTTGGGACAACCCCACAACATCATAA
TGAACTAACTAGAAAGCAATGAAAATAGATCCTCCGGAATGCAAGGAAGCTCACCAATAGACTCTGAACTACTAACTGGA
TCAACGATGCGTCGGAATGCCGATCCTAGTTACCTACGTTTGCATTATAAGATGATGCAAGCCAACTGGCATCAGTACAT
TAAATGTACGAGTATGTGAGTTGGAATGCTAAACATAACATAGGCTTGAAAATGATCTAAAAGAAACCACTTACATTGGC
TCTTCTCAACTCATGAATACTTAACTTAGTGGATCCACTAGTCTATGAGAAAAGGATTCATCTAAAAAGTATGACCCTTT
TCTACCCATGATAGCTACATAGTTTATGGAGACTTGAGTTAATGTGAACTCGCATCCCCATATCGGTGCTCAATACTACT
CCCAAAAATATAATATTAGCTCTTATGTTTTTTTAAAAAAACATACTTCTTCTGTGAATTGAGATTGGTGCTAAAAAACA
TAGTTCAAAGGCTATCTTGGAAAATCTCAGTTTCCCTTCTTGCTTTATTTAGAAAGCTATTACTCTTTTCTGAAAACTAG
CCCGAAGGCTCTTTGGAAATCTCAGTTTCCGTTCTTATTTAAATGTGAAAACATTTTTAAATATCTTTGAGGATACACAG
TCCCCATATACTTCTTTGAAGAAAAGAACTTCAACTTTACTCTTTACTGAACGCAAAACTTAAGTCTTAAAACAAAAAAC
ATTTGTGAAAGACTTTTTGAAAACTTTAAGAATTTATCTTAACTTGACTTCTCTTGACTTTGATCTTAACTGCTCTTGAC
TTTGACTCCTAGCTAATCCTTGAATTGAATTATGGATTCAAGGATTAAGATTTGTGATTGGAAAGATCTCATGATGTTTA
AGAATGACTTTGAATAACTAGACCTGAGAAAAGGTACGAAATAACCGTCTTGGAACAAGTCTGCGACACGGAGACGTTTC
TGAATAAATGCTCGCGAAATTAATTTTTGAGACAAAGGAGTTCGCGTCCTAACCACGACGCGGAGACAATTTTCCTTGAC
TAGGTAAGCAAGTCCGCGACGCGGACCTGCGCGCCAGAACCCGCTCAACTTTTCCTTCTTCGTTTTCCAACCCCAAACCG
CCTAAACTCGATTATAGAACTCAAATTCATTTTAGATCCTGATACCCAGCATATGTATCCAAGAACCTAACTCAATACAA
CCCTAAAACTCAACGTAATGATCTCAGAAAAATTCATCACAATTCAAGAACAACATTCAAATTCAAGAATACTTGCCAAA
ACATCAACTTTCAAACTCTTTTAGGATGAATTTCGCTGAACTAAACATGTTTGGCGCGTGGGTGAATGAACCCAACGCTA
TGGAAGACTCACATACCTTGTAAGATGAATTCCTTGGCGAATCCACAACCAAAATCGATCGTTCTTGGCGAACGTTGAGC
TTTTCTTCTCCTTTCTCCTGTTTTCTCTTTTCTCCAAGCCCTAGCTTGAATTTCCAATTGACTAAACTGATCTCATTCTG
ATTTGACCCTTAATTAATTCACTAAAACGAATTAAATTAATTGGGTAAGGAAAAGACTAATTTACCCTTCAAAAATCCGG
ATTAGACTGTTCTTAATCGCACAGCCCAACTTCCAAAGGGTATAACTCACTCATACAAACTCGGAATTGCGCAAACTCGG
TGGCGTTGGAAGGATCATTCCAAGATCTTTCCTACCATATCTGGAAGTACCTCTAACTCATCCTGAGCTAGAATTATGGC
CGTTTGAAGTTGACCAAAACTCAACTTTTCTTAACTTAACAAATTTCCAGATTTTCATTATTTCCAAAAAAGTTGAATAT
TTCCAGTTCTTAGCTTCTTTCTAGCCATTTCAAATTGCGAGATGTTACACTACTGTCCTAATTGAAGTAGTATAAATATT
TTTTAATTAAAAAAATATTAGTTTTAAAAAAGTGTTTTAAAAGAAAAAACTATTAATTTTTATTTAGAAAAAAAGATATT
TCTGATCGATTTAACCAAACTATCAACTAAATGCATTTTTGTTGATTTCATTAGTGATATTTTTACTCTTTTTCCGTAGA
TGAAATTAGTATATATATATATATATATAGTTGACTAGTGTGCATATACATATTTTGTTATGAGTAAATGAGTAATTTGT
ATTAAAGACTACAGCCGAGTAAAAAACATTAATCGCCACAGTGCAATGAATTAATTAATTGAATTTCTAAGTCTTTGTCA
TTTCTTTTGTTTTCTTTTTTTTTAGATGAAAAATATTAAAGAAGCAAAGTGTCGATAAAGGTAAAATTAATGAATTGTCA
AATCGAATTTGATTAGGTAATTTATTCTAAATGAATGGTATATATAACTAAAACAAGTTAATATTAAAAGTAGCTAGAGT
TCTCTTTTTTCTTCTTTTTTCATTGTCATGACAAATATATTCATAAATAGCCAACTACAACTTTTCTGAATTAATTAAAA
ATATATATATAGAAAAAGAGAAATGAGGAGTAAATTAATGCGCAACTTCTAGCTACCTCCACGATGTAGACAAAATATGC
ATATTATAAGGCCCTATTTAAAATTTAAATATTTTTCTCTTTATACTTTGGGGCTACTAACTATAGTTTTCCACTTAATA
TGAAGAGAGATACGAAATATTTATATTCTTTAGGAAATAAATATTTATGTCGTCATCTGTATATTTTAATTTCAAATATA
TGTACCCAAAAAAGTTAACTATAGACAAAGAGAAATGAGGAGTAAATTAATGAGCAACTCCTAGTTACCTCGATGTTGTT
TTTAGAATTTGATTAACTGAATGTTGTAACAAGTTAATTAGTACACATTTCCCTTTTAATTTAGTTTTTATTAATTTTTT
GGCTTGTCAATAATGTTGCAAGTGAGGCCATTAAAAACCAGAAACTCAAGTTGCCAAAAGTTGCATCTTTTGCAAGTGTA
CTATCAAATTTCACAATCCAAGTTGCCAAAGGTTGGAGGCCATTGTATGATCATCTGCATGGGTCGTAATTTATTGGTTG
AGCTTCAGACGATGCAATAATATTAGTGACAATTATCACAATAGTAACAAATTAAACAAGATCAATTCCATATTTTATCC
ATATAATAATATAAAATGAGATATATTGTCTCACTGCATATATCCCTACCTAACTATCCTATTTATACTAACATTATAAA
CTCTTAAAACAACATACTCATTTACTCATAACCAAATATGTCATCAAAATCCCAATTTTGACCCTCCTCGATAGGAATTA
ACTTGCGAGCTTCTCAATTTTCAAACGATTTAGAATAATTAATTTTATAGAATTCAAATATTTCTCGAGGTTACTTTGAG
TAAGTCTAGTAGATTTTTATAGTATTTTATAATTATATGTGTTTCTTAAATATTTGAAATCGTCTCAAAAAGATCTTAAT
TTTAGTAAGTAATTTATTAAATTATGAGTATAATTTCGATTTATTTAGTTTATAATTAAATTGACTATTTTATTTCGTTA
AGATTAAGAAGTTCATAAATAAACTCGCCCTATTTTAAATTCTAGCCGAATTTGCTAATGTTAATTCTTAACCCGTTTGG
CTAAATTATTAATTAATTTCTATTGCAATTATAGCCAAATGTAACACTCCATTTGGAGACCAAGTTTTTTGGGCCTTTTT
ACTCATCAAATCAGCAGCCCAAAACAATTTCCAGAAACCAAATAACTCCCCTTTCCATTTGAATATCCAAAAACCCGACC
CCATCTAACGTTATCAGCATCACAACGGCAATACACACACAGTGACCAAACATGCTTTGAGAATACCATTGGTTAAAGAC
TCAGAGGCGTATCCAGGATTTTGAGATGATGGGTGCATTATTCCAAAAAGGTGGATCTAAGATATAAATTTAATCGATTT
AACATTTAGGTTCTTATCACTAAAAATAATTAAAGTTTTAAAATTATAGGTCCAAAGTTATTTTTACCTATCCAAACCAC
TTAGAGAGACATTACCCAATTTTAAAAAGAAAAATAAAACAAGATAACTAAAAGATTCAAATTTCTAACCTCACTTTGAG
AGGTGCACCCAACATAATTGCACGGTATAATACTTCAAGTGTGGGTTCACATATCTATATTTAAATATTTTTTAAAAATA
TAACACTACTATATATGATTTCAGGAGGGGAGCATGGGTTCACGTGAACCCGGTGACCCCCTCCTGAATACGCCTCTGGT
TAAAGTGAGTAGATATAGGTGCTGTTTATCTATTGTTCACTCTATGTTTGTTTATTTTTTGGAATGATCTTCCTCACCCA
TGTGTTTAACTGTTCTCTACCATTCGAATACTTTGCTATGCAATTTTGAGTTAATATTAATTCATTACTCCTTTCTTTGT
ATGTATTGGATTCATTCGTGGACTCTCCTCTTTGCATCGTGTTGGGCTAATCGACCCCACATTCTACTCAAGTCACCTTC
CACAATTTTTTGAGTTTCAGAAGTTGTCATAAGATAAGGGAGTCTGAAATGCTGCAATACCGGGTTGAGGCGAAATACAG
GTGTTCAGAACGCTAGAAACGGAGCTTATGTATGAGCTGTATACACTGATATACAACAGATGTCTACAAAAAGGGGAGTT
AAGCCTAAGCCCAAAATCAGCAGCGAATTTGGCCCAAGAAGGGCCCAAATTCAATTTATCCCTTACTTTTCTAAATTATT
TAATCGTGATTATTTATTGTTTGTTTTGTTTAACTTTAACTTGATTTGTTTGGCTCAATTATATCTGATGAAACTATCAA
AGTAGTGTATACCTTGTGTAATCCTCTTCAAAGTACTAATTTTCGCCATTGTGATGGTGAAAAAGAAAGCTTCAACAGAA
ACTTTAAATCCCCGCCAGTATCATTGGTATCCATACCAATAGAACCTCGGTATTTCCATTCAAGAACACACAAAAAAATA
AAATAAAAATAAATAAATGAAAAGTTCGCCATTTTAAATTGTAGTCCTTTTAACTTAATCAATGGTAATTGTTATTTATA
CTAGTATAATAGATTTTGTACCATATTAGTCTCGCTAATTATTTGTTTAAAGTTTTTGTTTCTCTATAATAATAATAATA
ATTTGTCCATGACTAAAGAAATTTCTTGTTTATTAATGAAACACTACTCAAATCATGTTCATTGCAAATTGTTGACGTAT
CATCTATTAAGTTGTAAAATTAGGATGCACAAAAGAGATGGATACAATTTTATTATATATATATTGAATTGGAGAATAAA
TGTTAGTAGGTAGGTAGGGCTAAAATAAGGATTTTTCTGACCGGTAGTTGTGTGGTGTGCATAGACATATTTGGTTATGA
GTAAATGAGTATGTTGTGTTTAAGAGTTGATAATGTTAGTATAAATAGCTGGGTGGTGATGAGTGAGAGATGCATATCTC
ATTTTATATCGATAGAAAAAATATGGAGTCGTACTTGATGTTGTTTGCTATTGTTATAATAACAATAATTATGAGTGCAT
CGTCTGAAGTAATTACTAAACCACCAATAACTAATTACCATCATATGCAGATGATTATGCAATGGCCTCCAACCTTTTGT
GGGAGGCCAGATAAATCGTGCAAGCCCTCCGTAGAAATGTCGGATTTCCCAATCCATGGCCTTTGGCCAGGGAATGCTAC
AGGTCACACTCCTTTTACGTGTAATGTTCCTCCAAGTCCAAAGACGGTCGAAAAAGGAATTTTTGACCAAAATAAGCCAT
TATTAAAATCAATTCACCAAAATAGTATATTTTTTTAAATTTTTACGAAACTAGTATAAACGTGGTTCACAGTAACGTTT
TAGGCTTTATTTTATTAAATAAAATTAATAGGAAAAAGGACGGACGGATAACGCCGTTTAATAATAACACGTCATTGGAG
ATAACGTTTTAAATATAAAACGTTATCCTGAATAACGATTATAGCCCGTGTGTACTACAGCCCATTCATTCTTATCAATT
GAACAAAACCCATCAACTGAACAAAACCTCATTCACTCCAGCGACTATTGCGAAAAAACCCTCACCTCTCACCACTTTAT
TCCTAACCCACCTGCAACAAATCCAGCCGCTTACAAAATTGACGCACTAACTACACTGGATTTGAAATCCTTTTGTTCAA
CTGTTGAAGATTTGACACACTACAAGAGATTTATATAGGGGTGAAACTTTCAAAATTTTGAAGGAGGTTGGCAATTTTAC
TGGCAAAAATCGGTCAAATAGCTTTGAAAGAGAAGTATCTTTTTGTGATTGAGGTAATTTTGTCACACACTAATACATTT
GATCTAAAATTTGATGTATATTTTTTTTCTTTTTTATGAATGAAGCTAACGTTTTATGTATATGTTGCTGGTGAAGTATT
TGTGCAAGGTTTTGGTCATTATTTTAAAAACATTCATTTGTGTGTAGGTATTTCTTTTATGGCTAGTAATAATACATACC
AACTGGATCCCGGTCCACTTGATCCGTCTGTATTAACCGAACAGCTCACCCATAGGTCACGAGATATATGGATAGGAAAT
GATAATATGATTTTGAACACAAGGAAGTGTGATGGAAAGTTTTGGGACCTCATAAAAGAACATCCCATCCATCCACGAGT
CTTAGATGTAATTAGATTATCCGGATTGTACGGTGTTTATAGATCTCACCGGCCTGTTGTAGATCGTAGTTTAATCACTT
CACTAGTTGAGAGATGGCGTCCTGAGACTCATACCTTCCACTTTAAGACAGGTGAGGCCACAATCACCTTACAGGACGTG
GAGATATTGTATGGCTTACCCGTGAAAGGTAATCCAGTACTTGGATATGAACCACAAAGGACCATAGCGGATTGGCAAAA
TATTTGTCAAAGACTATTAGGTTTTACTCCACATACTCACGATTTTAAACATAGTAGTCTTAAGGTCTCCGCGCTTAATG
CACACTTGCGACTTCAACCACAACTGTCTGATTTGGCAACACAAGATATGGTCAACGAGAAGGCTAGGTGTTATATGTTT
TGGATGATTGCTGGTTTAATGTTGGCAGACACATCTGGCGGTCTTTTAAAGCTTATGTACTTGCCTATGCTCGAAGACAT
CACTGCAGTAGGGTCTTACAATTGGGGTAGTGCAACCTTAGCATTCTTATATCGCTTTCTTTGTAAAGCCTCCCAAAGTA
CCCAGAATGAGATTGCTGGATTCCTACCACTACTTCAGGTATACCTAATAATGATACTAATTATTTATTGAAATTTCTTC
TAGTTTATAAATATCTCTCGATATATATTATGTTAGATTTGGGCATGGGAGAGAGTTACTGTCCTCAGGCCTCAAATAGT
AGCACAAAGGGACACGAGAAATATTTTTCCTGTTGGTTTACCTAGGGGTCCACATGCTGCTAGATGGTTTGCACATTTTA
GTTGGACCAACACTACCAAGCATGTGCTAAGAGTTTTTAGGGATGCGCTTGATTCAATGACCGAAGATCAGGTAGGATGT
TGTATTAGTTTTCCCTTAACTTTCATGTATATTATAATTGTGAACTCTTTTTGTCTCATGTAGTTTATTTGGGAACCATA
TTCTGTTGACTTGATTGAGAGTCTTCCCGACTATTGCCGCGTTGGAAGAGATATATGGCGTGCTAGAGTTCCAATTTTTT
GTTGGGATGTCGTGGAGGTTCATTTGCCTGATCGAGTTATGAGGCAATTTGGATTGGTTCAGGAGATACCATCTCCATTT
CCATTTGATGCTACTCATTTTCACCACGATCGTCGAGGAAGGCCAAACACTAATTGGGAGTTGGAGCATGCACAATGGTT
ACCTTTTTGGAACCATATTGACCAATATGTCTGTAATGCACCAATCATTCATGGATCACTTAGGTATGATGATCCCTACC
TTATTTGGTTCAGACGTATTACTCGTTTTGTCATTGGTAATCCTACTTCGCGTCCTCAACAACTACAAGGTTATGTGCCT
AATGCGACTGCATATGAAACAATGGTAAGTTCAATACTTGGTTTTTCTTTTAAAGCTTATTAATGAGTTCTGGAAATCCC
AGATGCGTCATCGCCCTTCTTTAATCATTGTTATGTAATGTGATTGGTTCATGGAGCTGATAGATTAATGTGAGTTTGTT
TAGTTTAATTGAACTCTATTATTTTAGTTCGAATTATGTAATGTGATTGGTTAAGGAAAAATTCTATTATACAAGAACAC
CTTTAAGTGACTGAAAATATTGAGGAGAAGAGGAAGATGATAAGAATTGACTTTTACTTCCATTCTATGTCACAAATGAT
GCTTTTTTTCTTAATTATCTAGTGACTCTAAGTGACTATAGAAAATTAGGATGTATGACTGCAATAATTTTATAGTGAAA
GATTTTGACTGCAACAATTTTATTTCATTTTCATTCCCCTGCTATGCTGAATCTAATTTGAAAATGATACAGTTTGGTTG
CATTTAAGTGCTGGCATGTCATTCTTTAAACAATGTGCTTAATCAAAGTTAGATCTTTTTTATTCATTGGACATGGAATG
TCATTCTGTTCATAATGGATTAATAAGAATTATTCTTCTCATATAATTAATTTATTTTGAACAGGCGCGTCATATTCATT
TGATGGTTAATAAAGCAATATCACTCGGTGATAACCCATCAATGGAGGAATTTTACATATTTCGTGCAATGGTGCGTGAT
GAAGGATCTAACTGCTTAACGTATGTTCAAGAGGCAGATAGGATTAATGTACAAGCCAATTATAGAAGAGACGAGGTACA
GTCTGATCATTTGCATCCCCCTATTCGTAGGCGAGGAAAAGGTGGTGTTGCGGGTAGAAGGGTACGTGCTGTTGAGAGAG
GTCGAGCGCTTATTGAAATGGGTGATGAGGATCAAGCCACACAAGATGTCCAAGCAGCACCGGAATATGAACCAACAAAT
ACTGAGATTGTTCCATACATGACACCACAAACTCCACAAATATCAAGAGATCCAAGTATTTCATCACATGAGAATGTCTT
TGGTAGTTATCGACCTCAACATTTTGAGAATGCTCCAAACTTTACTTCATCGCCTGTAGAAGGTAATGAGTTGAATAATT
CCAACAATGAACTGAATGATGATGAGACGGAGGATGCAAGCCAAGGTGGTGAACCTTCGGTGAAGAAGAAACGTATAATT
TTTCCTAAGCTTTGCGGGACAGGTACTTTTAAATCTTTATGTTATATCTTTGACATAAATGCTCATTTTTTAATTGAATA
ATTGAAAAATTCTTTTACTTGCCAGGGAGTCACCATCTTAACGAGCACGGCCTAAAGAAAAAAACAAAAGGTAATAAAGT
CTCTGTAGTAACAAAGAAGAAAAACAAAGGATAAATCATGAGGCGAAGACTTTCGAGTAAGGTTTTACCATCATCTCGCA
AATTTGTTTTCCTATCATTAGCTTCAATTGTTAACAATTCAAAATTCTATTGTAGAGTTTTTGTGAGGAAGAAAAGAAGA
CAGCTTGGAGCATGACCTTAGAGAGTTAACTTCCCTTCTGTATAGCTTCAGTTCATTAGCTATAAAATGATAAATTTGCT
TCAATTCATAAACTATTTGTCTTCTTTCATGAAATTTGTTTATAAGTTTGTTTATAACTTTCCTTATGTATAGAATTTTG
TTTATAAGTTTAATAGAAGACTCATTGGTATTGTATAGAATTTTGATCGTGCCAATATTTTTTTTTTGGTGTTGTTCAAT
TCAACATGATCACCGAGTGTTGTTCAATTTAGGTGCCAATATACTTTCTTTTAAAGCACTGTGTGCTATTAATACACCTT
GTAAAATTTATTACACTAGTAGTTATCATTGCTTGATGTTCATTGATGTATAAAATTAACCTCTTTGGCAGCAATATAAC
AAAAATGACTACCCGCTTAATTGATATAAAAGATTAAATATTATTTAGGGAATTACATCACAGTAGCTCGGGAATTAACA
CAACTAGACATCCATCCACAACAGAAAATTAATACAATTGCACTAATAAAAGACTACTCACTTAAATTAATTACGATCTG
GACATCGACGCCTATCATGTCCGGTTTGCCTACATAATCCACAAGCTCGCTCATAAATGGCAGGACCACAATCCATCTCA
TTAGGAATTCTAGTTGTCCTTGATCGATTGGGACGACGATAGAATTCATTACTTCTCATTCTAAAACTAGGAGATGGCCA
ATACGCCTCGTGGCCAACTGGTGAGAATGACCCAGAATATGTTGCAACATAATTATCTATTGTGAAATGCTCGCTAACAA
AATTTCTAGCTAGCTCTCCCATTCTATCAATGACCTTCATGACATGTGAACACGGGAAATGCAAATTAGCCCATTTTCCA
CAATCACATTTTCTTTCATTTAATGAAACACAATGAGGATTACCACCGGTACCATCAACCTCTATAGATCTAACCTCGTA
TACCCCTGTGGGTATATTCCAATAAAAAACAAAGTGCCTCTTTGAACTTTCATAGTTCTTCTCCCACTTTATCTTAAACC
TCCCGGTCCATAGCTCATTTTGTTCTTGAAGTTGTTGCGCTATTTGAGACCTACGAGTATATCGTTCAATAGTTTGCTCC
AAGGAAAGTTTAACCATAGCAGTGACAGGCAAGCCTCGTGCCTTTTTCAACACTCCATTAAACGACTCTGAAAGATTTGT
TGTCAACACTCCCCATCTTTTTCCGTCATCATAGCTAACAGTCCATTTTTCCAAGGGAATCTCCATGAGATATTCATATG
CCTCTACATTTTCTTCTTTAATTTGCCACATCAAGGATTCAAACTTCCTTACTTGATGGGCTGAAGCAGCCCTCCACATC
AACCTACTAAGGTCCCTGTTTGGAAATCGAGATTGAAAATTGCTCTTAAGATGCCTTATGCAAAATCGATGGAAGACTTG
AGGCTCCTGAAATCGCCGCAACTCCTGCAAACTAGTCAAGATTCCTTTTTCTCTATCAGAGATAACACAAATACCCTCTC
TATTCTTTATCACATGTGCACTCAAATTTCTAAAAAACCACTTCCATGCCTCTTTCGATTCTTTGTCTACAATAGCAAAC
GCTAGAGGAAGAATGCTATCATTTCCATCAATTCCAACAGCAATCAATAGCTTTATGTCATATTTCCCATACATATGAGT
TCCATCTACTGAAATAACAGGGCGACATGTTTGGAATCCATCAATGCATGGCTTGAAAGCCCAAAATACAAATTTAAAAG
TTTTTACCTCCAATGAACTCATAGACTCTTCATGTTTCCATTCCACAATTGTTCCATGATTAAAGTGTTGAAAAGCTGCA
AAAAATTTGGGTAAGTCACTAAATGATTTCTCAAAGTTACCATACACCAATTCAAATGCACGTTGACGTCCAAGCCACGC
CTTTCTGTATGTAACTTGATGGCCAAATTTTTCGTGAACCTTCGAAATGACATCTACCACCAAAACTTTAGGATTATGTT
TAATTTGATTTAGAATCAAGGATGCAATCAAATTGGTATTTAGGTTGGCGTGTCCTCTAGAAAGCCCTTCAGTTTCACAT
CTATGATTTTCAATATATTTTCCAATTTTCCAAAGATTATCTCCAACCTTTCGTCCTCGAAGAAACCACAAGCAGCCCAA
TAAAGTATAAAACTTGCATCTCACAACCCATAGACTCTTGTTTGATGTTACCACCTTGAACTCTTTATTTTTTTTCAAAC
TCCAAATCGCCACAGCCCGTTTTAGTTTTTCTTTACTACTAAAACACATACCTTTTTTCAACTCTTTTTTGGCATCCTCA
GACCAAACTGAACAATGTTCCATCTCAGATTCACATGTAGACATGAAAATGTCTTCCTCATTCTCCAAGGTCCTGAAATA
GGGTACATCATGATTTTGCATTTCAGGCACATCCTGTTCACATCGATTAGAATGATTTATACCAATATCATTTTGAGAAA
AATCTCTAATATCAACTATATCTTCATCAGGTTCACTTTCATCATCATCTTTTGAAGGTTCATCTTCCTCCGAACTTTCA
TCACTAATTTCAGCATTTACATCATTATGTAAATCAATGTCGGTCTCATTTTCTCTGTGAAAAAAATATTAGTTAAATTC
TAACAAAGTTGTGAAACTAATTAAATAATAAACTACTCAACAAGTTATGTTCACAAATTATTACACTAAAATTAAGTAAA
ATATAAACTTGTTACTTTACCTGGCCTCATATTCCATGTGATTACTATCAAAATGTCTTTGGCTACTTGAGCCTTCACCA
AATGGTCGATGGTCATGCATAGACAATTGTTGGAATGATGGTGGAATAATCAGTTCTGTAAAATGAGGTTGACTGATCGT
GGCAAATCCATAATTTTGAGCCAATAGATTCATGTGAAAACCATGTTGACCACTAATTTGAAATACATCATTTTGATTTC
TTGATTTGGTCATTACATACATCTCCAAAACATTTATATCAATTTTATCCGCAAATTTTTGAGGTATGAGAAAAAATTGT
TGCAAGGATTGATCATTCTCAATTTTAAACTCAATAAACCTTGCATTGCTACCTTGAATTGAACATGGATATTTTCCAGT
AATATTCATTTCAATATTTTCACTATTTGTTTCCATCTTCTCATGCAATAATCCAACCAATTCAACATAATTTGTTGAAG
TAGACATACTAATAATCATTCTAGCACATTCATTATACCTAAATCCATTCATTTCAGTAATTATTTCGCCACCCCAATAC
AAAGCAACCATCACATTATGCTCAAAATTTGCCATTTTGATTCCTACACATAAAAATAAGACATTTTATAATCAATAAAC
CAGAAAAATATTTATAAAACTGTGATAAAATAATAACATAATATGATATACTAACTTGACTTATTTTATTCATACCTATG
AACTTTTGTGAAAATTGTTTCAATAATGGGCTACACAAGAAAAAACTTGGCTGAATGTTGGAATGTGTTGAACATTTATT
TGTTTAAACAAGGTTTATATAAAAAATCACGTGGTCAGTTTGAAAAATGAAAAAGTATAACTTTAGCTGAGTGTCGTACT
TGCTAGTCACGTTTTAAAGTTAAAACGTGACTAGCAGTAACGTTTTATAATCTGCAAGATTCTGCATTGCCAGGATTGAT
TCTTAATTTGCAGGCCCGTGATTGGATTCTAAAGAAATGTTACGTAGAGTACCGTTTTACACCTAAAACGTGGTTGAGAG
TAACGAAACATAAAACGTACTTTTGAGTAACATTTTAAGTGTGAAACGTTACTTCCAGTTACGTCTTACACTTTGCAAGA
TTTTCGCAGGATTCGATTCCTAATTTGCAGTGCCCGTGATTAGATTCTAAATAAATGTTACTGTGAGTGACGTTTTAGCC
ATAAAACGTGACTCAGAGTAACGAAATATGAAATGTCACTCATGTATAGCTGTAAAACGTGTATAGCTGTAAAACGTGTT
TGTCAGTAACGAAGTCTAAAACGTTATTGACAGTCACGTTTTATTGCCGTCAGCTTTTTGCCGTTTTGTACCGTTTTGTC
CTTGAATAAAATAAAGCCTAAAACGTTATTGTGAACCACGTTTATACTAGTTTCGTAAAAAAAATTTAAAATGTACTATT
TTTGTGAATTGATTTTAATAATGGCTTATTTTGGTCAAAGATTCATCGAAAAAGTGGTACGACACGTGCATGTATAATTA
TTAATTTTATTATTTCTATATATATAATATTTCTAATACTATTATATTATATTATATACAGTGGTTAAATGACAGGAGCC
TAAAGAATTTCTTGGGTTTGTATTGGCCTTCTTTGGAGTTTCGCTGGACTGACGAAAAGTTATGGAAGCATGAGTGGGAC
AA
>mtp_2322.contig_22
TTAGGGGTCCGTTAGTGAGAGGGGTATATGTGTACCTATAATTGGACGGCAGGGGCTTATGTGAACGCAAAGTATAACGG
AGGGTATATACATACCATTTATAATCCGTCCCTTTTCCCTAAAACAAAACACTTTAAGATGTCATGATATATACTGTTAT
AGAATAGTGTCAATTACAGTTGTATATGGTGGGTCAGACAACACAATAATGCATATAAAGTTTTGTTCTTGAAAATCTTC
TTGTTGTGTTAAGCAAACATGAATGTTCTGTGGGGTTGATTTTCTTAAAAGTTTAAAGAAAGACGTGAAAACTATTCTGG
TGTAATTAGTAAGGAGGGCAAGAAAGTGGAGCAGGAGGGTAAAAGTAGTTGTGATATTGGCGAGAAAGTTATGGTGGTTG
TTAAGGCCGGTATAACATTCATCTAAATTATTTCCATTTCTTTCGGCATTTCATTGTGGTAGCACAAAAATGTTGTATTA
TATTCAAGTATATGTCAACTACATTTATAGAAAGCAAAAGGCCTACAAAAAGAGAACTTTTGATTGTTATCATGGATTTT
ATACAGAAATGGCTATTTGGTATTCTTACTTGCTTTGAGATTAGGTACTTATTAGAGTGCAAGCTAGGGTGGACACGCAT
TACGAAAAAAATAAAAGAAGGTACTTAAGAGTGTTGCCTGATTGAAACAAAATTTCTCTGAATTGAACAGAAATCTTGGT
TTATTGATTATTCTGCTCTTCTTTGCTAATTGACACCCTCATGTTATCTTATGGATGCTGAATATATTCCTCGTGGATTT
TTCCGACAGTCTGATCTTGGCTTTTGTAAGAATGTGAAAGATAGTCAGTCCTTCAAGGAGGATTTACTTCTCAAGCCACT
GACTTCTAATTAGTCTATTGAAGCTATAGATAATATCTATGTTCAGAGTAGAGACCTAGAAGACATAAACCACAAACCAA
GCACACTTCTATCAGCTAAGTTTGAAGATGATATCTGCCTGATATATGAAATGTCACATAGTTGCTCTAAAATAATCAAA
TTTCAACATAACAAAGGCCAATGAAATCACAGTAACCCAGACGATGACATCAAGTTGTCCATGAATATAATATACAGATA
AAAAACCTCAAAAAAAACTCATACTGCTCTAAAATAATCACATTTCAAAAATCACAGAGAGCCATAACACTACGTACAGT
ATCCTAGAAGATCACTTTAAGTCATCCACGAAGACAATAAAGATAAAAAAACCTTCAAATAGAAACTCATTTGCGCTATA
AATAATCAAATATCAAAATTATAGAGAGCAACGACACTACAGTATCCTAATAGACCACGTTAAGCTATCCACGAAGACAA
CACATATAACCAACCTAAAAAAACTCAGCCAGCTCTATAATAATCAAATTACAAAACCACAAAGAGTGATGGCTATACAA
TATCCTAGATGATCAAGTTAAGCTATCCACAAATACAATAAAAATCCTCAGATTGCTCTAAATAATCAAATTTCAAATTC
TCATAGATCGTTGACACCACAGTTGTCTAAAAGATCACATAAAGATATCTATGAAGACAATAAAAAAATCAAGATTTCTC
TAAAGTAATCAAATTTCAAAATCACAAAAAGTGTGAAACTACAGTATCTTAGATGATGACGTTAAAAAATATACAAAGAG
AATACAGAAAAAACTCTCTTGAGACTTACATTGGAAGAATTGCTTATGAGTTCGCCAAGAAGACCTCCTTGTAGTTGTAG
AAAGTGTTGATAATAAGACTGAGAAGCTAATTAACCTCAGCCTGGAAAGCAAACGTCTTTCTGTCCGCCATTTTTTGGTA
GATCTAAAGAGTTGTTGCTACTACAAAAAAAAGAATCGCAGGCGAAGTGGAACATAAAGGGACTCGAAAGTAAGAGGGGG
TTTAATGGCAGTGTTTAGTGACTTCATATTGAGAAAAACTTACTTGAAATGCTTTCTGAACCATCTCAACATGCCTTGTT
ATAGCCTCATCAGCTAATTTTACACTCATTCACACGTAACTCTCTCTTTAATAATTCCCAAAAATAAATTTGATAAATGG
CTGTGAAGCTACGAACCGGAGACTATGTAGTACTCCAATTTTCCTACTCTGAGAGATGAAAAAAGTCAGTTCAAATTGCA
CTTATTTACAAAACAAAAGAAAATTAGGAAGAAGAAAAGATTTCAAAGACAAAAGCAGATAATCCAGCGAGAATTACATA
TTCCTGAGAAATTATGAATTAGAATCATACAAAACTTGATACTCCAAGCAAATGAGTGTTTCCTATAAGGAGTGCAGAAA
TCTAAGTTGCGCAGACACTTCACTTTCAATGCCGCATTCATGTCGAATTCTTCAAATATACTCTACTTTTAGAGAATTTG
ACATGCACCCGTTGACATTTTTTAAGAGTCCGAACAACACAGGTGAAAATTGAATGAAAAGATACGTCTCAGGAAAATGT
ACAGACTCACTCCTCTAGCACATCTAATTCTAAAGATTAAAAGTAATCAAGTAGTTCGTCAAAGAGTAGAGCAAGATGCA
GATCAATTTAGGAGCCAAACTATTTGAGTCATCAATAAATTATGCCCAGGAAGCTTCAAACTGAAGTAGTTAAGAATGTA
AATTCTAAACTTAAAAAGGGCGGATAGCAGGCGAGTATAAGAAACATAAAAACCATGTTCCCTTTCTAATTTTTGCATGT
TTTCTGTAGTGGTACTTTACCAGTAGTAAAAATCAAAAGAAAATAGATAATGTAATTTTGGAATTACATCTTGAAAACAC
CAAATGAGATAGGGTTGAGCTGTTTTTCTATGAAAAACTCAAAAGAGAGGTAGAATTTGCAAGGTTTTGTGCCAAAAGCT
CTATGAATCTCTAAGAAATTAGCCATCTCCAGTTGGCTAAAGATTGTGCACATTGAGCAACCATTAATTGAATGTAGTCA
TTATTGAAATGGTACCTCTTTATTTATAATCAATAAATTTAAAATTTTCAATTCATCATTTTCTTTTAAGTTGGCACATA
TCTATTGGGACAAAATTTCAACACCAAAAGAAAAAAATAAAGATGAAGAAAAATCAAACCTGTGAAAACCAAGAAGAGAC
ATCGCTATTGCAGCCGAGAAAAACCCCAAGAAGGTGAAGAGAATTGTTGAATTAATTCTCTTAAAATTGCCACGAAGAGA
GGTAAAATACAGTACACATGTTTTATGAGAAAAATATATGTGTTCAACAATAGTACAGACGTGTGTTTGTAGGAGAGGGG
CAAGTCTATATTTATCCAATTTTATAGTACAATTTCAATAACATTATGTACAATTATTTAATGTTGTGATAGTCCAGCCC
TTGTTGGCTTATATAAGAGGGTAATAATATGTTGTGAAAAGAGAGAAGGAAAAGTGTAGCATATATATTAACTTGTTACA
CCATTCATCATTTAGAATAAATTGTTCAATTTGACAAATCATTATTAAATTAATATATGACGTTCAACTTTTACAATCTT
TACTTATAATAACAGCCCATCAAATCTATTATATATTCAAATCTTTCTTCTAAAATTAACACACAAGGGAGCTACACTTG
TGATGACAAACTTCCAAATACTTTTTAAATTAAAAAAAAATTAGTTTTGAAAAAGTATTTTAAAAGAAAAAAACTATTAA
TTTTTATTTAGAAACAAAGATATTTCTTCTATTTAACCAAACTATCAACTAAATGCATTTTTTGTTGATTTCATTAGTGA
CATTTTTACTCTTTTTCCGTAGATGGAAATAGTTGACTATTGTGCATAGACATATTTGATTATGAGTAAATGAGTAATCT
ATATTAAAGACAGCAATGTACCGATCGGGTAACAAACAATAATGACCACAATATAATGAATTAATTAGTTGATCTCCAAA
TCCTTATCCTTCTTTTTCTTTTCTTCTTTTAGATGAAAAATATAAAGAAGCAAAATGTCGATTAAGGTAAAATTAATGAA
TTGTCAAATCGAATTTGATTAGATAATTTATTCTAAATGAATGGTATAACTATAACAAGTTAATATTTAAAGTAGCTAGA
GTTTTGTTTTTTCTTCTCTTTTCATTGTCATGACAAAAAATAGTATAACTATAACAACTTTTCTGAATTAATTAAATTAT
TGAGTTTTTTCTTCTTCCTTCAATCTATCGACTCATTACAAAAAATACATGAGAAAACTGAACTATTGAACACTTATTGC
TGAAATGTGAAGACATTGATATTGACATTTCACAATTGTTGAATCCAATAATTACTTAACCAACATACAAAAGTAATTTA
TTGTCGTTAATAAATCAAATTCACCATAAAAGCATAGTTATTGCCATAGCATTTGGCTGAACTGATTCATCAAAATTAGT
CATTTGTAATTTCTTGCAGAACATTATAACAACTAAAACATCAAAATATAATTATATACATAATTGCTTTCATGAACATA
GTAAACAACAAAAGAGTTCAACTTCGAATTGTCTAAAGTCTATCCCTTTTAACTTTCATCTTTTAAAAATATTCAAACCA
AATGGAGATGCAAAACTTATATGGAAGAGTTCTATTTACCTTAAAATGGGTCAGTGGGCTGGTTTTTTTTTTTTTTTCAC
TTATAAGAAAAATATTTGAAGAATATGATACAGAAATGGCTTCATAGTTTATTGATAGTTCTTATTAATAATATCCCTTT
GTTTCCCTCCCCCGTCCTGCCCTTCACATTTCTTAATTTTCCATAGTTTCCCCAGAGAACCCAAGAATTCTTTGACCACT
GATGTAATGACCCTAAACGTCATTTTTGGAAAATTTCATAAAATGACCATTTTACCCCTCCCGATAGTTTTCCCGAGTCC
TAATTGTTGTATTTTTGAAGTTGGTTTGGAAGAAAATTGATGAAAAGTTGAGTTTTTGGAAAGTTGAGTTTTTAAGAGTT
AAAATTTGGTTAAAAGTGTTATTTCGTGTCATTTGGAGTTTCGAGACTCGAATCGGATTTCCGTCGATTTCAGCAGTTTT
AGAATGTCGAAACGGGTTTATGAGAATTTACGGAGTCGAATTTGGAGTTAAAACGAAGATTTGAGGTCCTAAGTTGCTGA
AATTGTGAAATTTTGATCAAGAGTTGACTTTGGTCAACAAACGAGGTTTCGATGCTCGAAATGGAATTTCGAGGGCACCC
TTGGATTTAGGGGGTGATTCTAAGTCTAGAATGAGTCTTGGTTGAATTTTTAGAGGCCCCGAGTGCGTTTCGAGTTTTTG
AGCCTAAAGTTAGTTTTTGACGCCTTATCGGATACCGGGTCAAGGAGACCTCGAATTCAAATTCCGACGATTTCATTGAG
TCCGAAATGTCATTTTCAAGCTAGTAGCATATTTGGTTTGTGTTTGGGAAGTGCCAAATGAGTTTTGGGTGAGCTTTTAA
GCTTCTTGGATGCTTTGACACTATTTCAGCAAATTGTGGCAACTAAAGGGTTCATTATTAGTTTTAAAGGTCGAAAAATT
ATTTCGAAGGTTCTGAAATTTCGAGCATGAATTATAGGACTTATCTGCAAATTTTGGTGCATTTCGCTAACCTGAGATTG
GACGTTTTATCGCAAATAAGAAATAATTGTTTACCAAGTAGAAATGATATTTGACTGGGCAAACAAGCATAAAATTGAGC
TCCGATTGAACGAGCAGGTCCATATCATTATTTAAGACATTTACAAAAAAGAATCGGGTCATTTCACTAGCGTATGAGGA
AATTACGGCCTTTTTAGTGAAAGATTAACTGCTGTTTTTCTGGTGCCTAACAGCCATGTACTGTTATAAAAATCTCAGAC
TGTGTTCATTTGGTATTTTGAGCATATCGGGAGTTCTAGAGATCGGAATGGAGTGATTCTTAAGGGTTTCTTGTTGAATT
AATATGACGGTTAGTATTCAATCTTCAATTCGACATTTTCTCATAATTTCTTTATCTGGTTTTTTTTTCCTATCCGTAAA
CCTCTTGGGAAAAATTGGGGTTTTATCTATTTGGACTCCCTTTTTAATGAAAAAGGTATATTTACGATCCTTATGTTATG
GGTAAACTGATTTTAACATAAAATTATTGATTCATCAATTATTTTCATCATATTAACCGCGTACAATTTGGACTTTCCCG
GTAAAGTTAAAGTTTGATAAATTGAGAATTTCAAGGTCGGTCTTAACTCCGTTTTTGATGAAATTTCATATTTGAACTTA
TCTAAGCTTGGGTAAGATGTTTTTCAAGAGATATTTCATTTTCGAGTCGGGGTTTCGGATCCGAATATTTTAGGCTTCTT
CAAGAACGTGAATTTTCCTTCAAATTGAGTTTGTGAATTGATTTCAACTCCGTTTTCAAATTGGTTTTCACCATTAGCTT
CCAAATACTTTAAGGATCATTTTACATCAAAAATTTTCAGATTTGGGTATTGTTTTCCGGTATAAGACTTTTGGACCGTT
TTGCCCTTTTTCCCTAAATTTCTTGATTTTGGTTTCATTGGACTCGAATTGTGATTGTGAATAATTGTTTGAATAGATTA
TCCTGATCCAGATTATACTCGGAAAGGAAAGGCTCAAGTCAAGTAACTTTTGGAGTTCATTTTAAGGCAAGTGGCTTCCA
AACTTTGTAAAACTCTTAGACTACACATGACTACTTTCCTAATTGTGTTGGAAAGTAATGGAGATTGATGATGGGTTTTA
TTTGTTGATTGAAATTGTTGTAAATGAAAGATGGGGAATAAAACGAGCTAAATGTGTTATATGTGACTTGAATTTGTTGA
ATAAGTCATGTGATAACTGATATTGAGGGGATAGAAGAGCATGAGTAGGCTATGATTGATACAGACATTGATGTTGAGAC
AGATGATGTGTAATTCTATGATGTGGTCGTGATATGGTTGTGATTGAGATAGGTGATGTGTAATACTATGATGTGGTCGT
GATATGATTGTGATTGAGACAGGTGATGTGTAATACTATGATATGGTCGTGATATGGTTGTGATTGAGACAGATGATGTG
TAATACTATGATGGATCGTGATATGATTGTGATTGATGACATGTGCATATTCATTATTCATCCCATGTGTGAACTATCTG
TTGCATGAGTTCTGAGACACTGATATGAGGATGGATGGATATGAGACACAGTTGAGACTAGCTCCGGCTAGAGATATATG
AGATGGACTAGCTCCGGCTAGCGATTTGAATGCCGATGGGATCTGGTTCCGGTGGTGATACATGGTCCATGTGTGGCCCC
ATGGGTTCTGATTTGAGTATTCAGTGCGGACTGATTACGTCAACAGATGTGTATCGTAGGAAGACATGCATCACGACTAC
ATGACATCATTATTGCATTTTGTATCGCATTTGCCTTATCTTTGTCAGTGATGTGTGGATTGTATCGGTTTACCCTTTTT
ATGTGGAATTTGATCTACTTGCTCTTATTTGTTGATATGAGGCTGATGAGGATATACTGTTGGTTCTGACTGTTGAATAT
GATCTGTTTAGTATAGGTTGGTTGGTTTGCTGCTAGATTGAAGTTTCGGTGGTTCGGTTGGGATTGAAACGAGTTGTTTG
TAGCTACTAGTTTTGCTTAGTTTAGAGTTACTTGCGAGTACCTGTGGTTTTCAGTACTCACCCTTGCTTCTACACAATTG
TGTAGGTTGACAACTCTCTCTCAGATTCGGCTTAGTAGTTTCTTTAGCAGATTGAGCTTCGGGACATACTCGAGAGGTAG
CGGTTCATTCCAGACGTGCCCTTGAGTTATCTTTACTTTCAGTTTTGTTCTATTCGAGAACTATACTCTGAGACTTGTAT
ATTTTTATTCGAATTCTGTATTTAGAGGTTTGTACATGTGACAACCAAATTCTGGGTAGTGTTGAGTCTTAATTAAAGTC
TTTCGCTTACTTATTATCTTTTATTCTCGTATTTCTACTTCTCTATCGTTGTGGTTGGGTTAGGCTGACGTGTCCGGTGG
AAAATGGACACGTGCCATCACATCCGAATTTGGGGTGTGACAACTGAAGTGGTTTGGGTTCTAAAAATTAAATGGGTGGG
TTTTCATAAAATTATTTTGAAATTAAAATTTGTGGACCAATTAGAAAAATGCTAGGTGTCTCTTTTAAAAGAGTCAAAAC
TTGACTTTAATTCTGTTAGTTTGAGGGGTAGGTTTGAACTAAAAAATAAACATTAAGGGTATTTTTGAACCCGAAGGTGG
AAGGAGAGTATTTATAAACCATTTCTCAAAGGAGAAGGACATGTTTGGCCCTTTTCCGATAACAATAATATAATATTAAC
TATCTAACATTAATATTCAAAATAAAAAGTAATTTTTAAAAATAAAGAGATGGAAAAATAAATAAAAAATTTAAGTTTAT
AACATCATAAATATTTGCTACACATAATTAAGTAGTACCTATTAAAATTTCAAAAAAATATTAAGTACCTTTTTTACTTG
ATAAATAATTAAATTATAATGGAGCAAATAGAGACATTTTCTTCCTAAAAATAAATATGTTCATGAAAAAGAGATAGACA
GAGGAGGTGCTTTTTCATCTATTATAGATTATGTTCTTACAATATAACATATACTAGTACAATACAATTAAAGCCATATT
TAATGTTTTCCCATTCAACTGTTGTTAATTTCTGGTGGGTTTACTTTTTGCAATATTGTATTGGAAATATATAATCTTTG
TTGTAAAGAAAATATGGATGCCATGTGGCCCCCAACAATTTGAGGACTTACATCACTTGTAATAGTGTAAAGCCAAGGCT
CATGCCATGTGGGACTAACCCATTGGAGGGCCACCATCACTTGACCAATTAAAATGGCCAAGTTATACATTTGTAAGTCA
TCTTTTGGCTATAAATAGCCATTACATTTACAAAGGAATATATACGTATTGAAATACATTACTCTCTCAATTGTCCTTCT
TTTAGTATATTAATTTTAGTTAGTTATTTTATAACACGTTATCAGCACGAGTCTATGCCACTTCAAGTAAAGACTTTAAA
AGTCTTGAAGGAATAATTTTTTCTTTCTTAAATAATGTCAAACCTTTCTAAACTTGAATTTCTTGCTTTAGACATATCGG
AAAAAGGCTATCTATCATGGGTACTTGATGCAAAAATTCATCTTGATGCGATGGGTCTGGCAGACACCATCCAAGAAAAA
AAAATCAAGCATCGAATCAAAACCGTGCTAAGGCAATGATATTTCTCCGTCATCACCTTGATAAGGGTTTAAAAATGGAA
TATCTCACTGTTAAAGATCCTCTAGTGTTGTGGACTAATTTAAAAGATAGATATGACCACCTAAAGTTGGTCGTCCTTCC
ACAGGCACGTTATGACTGGATCCATTTGAGACTTCAAGATTTTAAATCTATCAGTGAGTATAACTCTTCCATGTTTAAAA
TCAACTCACAATTAAAATTATGCGGCGAAAATATCATTGACCATGATATGCTGGAGAAAATATTTTCCACTTTCCCTGCC
TCGAGTATGCTCCTACAACAGCAATACCGAGAAATGGGATTTAAAAAATATTCAGAATTAATTTCACATCTCCTTGTTGC
TGAACAACATAGTGACTTACTGATGAAAAACCATGAAAGTTGACTTGCTGGTTCTATGCCATTTCCTGAAGTAAATACGA
CAAATTTTCACCAATCTAAGTGTGGAAAAGGTCGTGGCACCAGTCGTGGCCGTAGCGATGGTCGAGGAAGAAATTTCAAT
CATGGTGATCGTCTTGCACTAAATAATAACCTTCACCACCAGCAGTGTAAAAAGAAGGATGAAAAGCATGAAGTGGTGCA
GAAGAAAAATGCAGACAACAAATGTTATCGTTGTGGTGGAAAAGGGCATTAGTCGCGTACTTGTCGTACGCCAAGGCACC
TGGTTGAGCTATGTTAAGCTTCCCTGAAGAAAGTGAAAAATAACGCAGAAGCCAACTTTATCTCTGAAGATAATGTTGAA
CCCATGCATCTAGATATAGCAGATTTCTTTGAGAATCCCGAAGGAAAAATAGATCACCTGATAGGTGATGGGTCTGTAAT
AATGTAAATATATTTTACTTCTGTCGTTTGTATAAACTAGTATGAATATATTTTTCTAGTCTTGTAAATAAATAAAAGGT
TGTGTAATGTTTTCTTTTAGTAATAATATTATAATGTTTACTTCGTTTATATCTTTTATCTTGAAGAGTATATGGATACC
TCTCAAATTTTGTTTGGATCAATGATCAATCATGAAGATATTTGTGTAATTGATAGTGGAGCAACGCATGCCATATTCAA
AGATGAGAAATATTTCTCTTACTTGCTTAGAAGAAAAGCAAATGTTACTACAATTTCTGGTAATTCGAACTTAATAGAAG
GCTCCGGAAGAGCTACTATATTTCTGCCTAAGGGGACAAAACTTGTTATAGAAGATGCATTGTTCTCTTCTCAATTCCTA
AGAAACCTGTTAAGTTTTAAAGATATTCGCCGAAATGGATATCATGTTGAGACAACAAATGAAATGAATGTTGAATACTT
TGGTATTACTAAGATTGTCTCAGACCAGAAATATGTATTAGAGAAATTATCAACTTTATCTTCTGGCTTATATTATGCAA
AAATAAGTACAATTGAAGCACACTCTATCGTAAACCAGAAGTTTACTGACTTAAAAACTTTTGTGCTTTGGCATGACCGA
ATAGGTCATCCTGGATCAATAATGATGAGACGAATCATTGAAAATTCAAATGGACATCCATTAAAGAACTTGAAGATTCT
TACAAATGATAAGTTTTCATGTGCTGTTTGTTGTTAAGGCAAATTGATTACTAGGCCATCACCAATGAAGGTTAACATTG
AATCCCCTCAATTTTTAGAACGTATACATGGGGATATCTGTGGACCTATTTGTTGACACCCAATTTTGACCCTCATTTCT
TTTAATTTATTGTTTTCAAGATTCTAATTTAATAACGTATAAAATAATCCCTTTTCACAACTATTTTTACTATTATGACT
ATATATCTTCTAAAATTATTAGTTTTATTATCAAAATTACTAATATTATTTTTTTTTTATACCTCTTTTCCTTAAATAAT
CGATTGTCGTCATTTTATTTCAAGCTTCATATTTTATTAAATAAATTATAAGTCGATATCTTGTATCTATATTTAACATT
AGCATAAAGTCGTAATATTGATTTTTTTTATTATGTAAATTATTAGTTGTCATCTTATAACATATTTTGTATTAGTTATA
AAGTAAGAAGCCCAAAGTAATTTAAAAGAAGAAAAGAAAAGGCTAAGAAATTTGGCCCAAAAGCCTTAAATCAAACCAAG
TGATCAGCCCATTTTTATGTCAAAATGAGCCCAAGTGAGCTAGCCCATTTACATTTCAGCCAGCCCATTCCCTTCAATCC
CTAGCAAACAAATTAGGTTTTAAACTTTTCTCTACTCTAAACGTGCCACTCGGGCCTCTTTCCTCTTCAGGCGTAACTTT
CAAATGTTTTTCCATTGACAGACGCTTAATGCGTCATTTCGTGCAAGTTTGAAAAATTGAATACACGTCTCTATTTCTTT
TCCCACTTTCATGCTTCAAGGTTCTCTGTAGTTTTCTATATCAAAAGCAAAGGCAGAGTTACTATTTCAAGTGAGGATTT
GTACGAATGTGAAGAAAATCCATGTTTATCAATGGTTCTTTGTCACATATTGAGATCAGCTTGAAACAGCGATTTCGAAT
TTCAAACGGCTTCAAATCCCGCCCAAATCTTTTCTTATTTTTGCCTATAAGTATACATTTGTATTTTCAGCTTTGAACCA
AGTTTCTCGCCCCCATAGTACTTCAAAGCACTGCATTTTGCTAAGAAAATTGCCTTTGATATTCTCTTTCGAACTCGCCG
GGAATCCAATCTCAAGCCTGCTCGAGTCCGTCATTGTTCGAACACAGACCTTTGATCGAGTTAACCCTGTTCACTGCCCT
ACAACAGGTAATACTCCCCTTTTTATCTCTGTTTTACCATCGTGATTAAATAAACATTCTAAGAAATCTATATGCCCAGA
GTGATTCTTGCTTAAGTTGGTTGTGACCAAAGTTATATGGGGAATTTTTTTATATTTTTTTTTGAGACATGTACAGATTT
GGACTTGTTCTAATTTAGGTTGAGTTTATAATGTGGAAATGAGTTTATTTTTGTTTTGTTTCAAGTCTTACAACTTATTT
ATTTTTAATCTCTCGACAGAAGCTCTTTTTAAGAAAAATGTTGGTTATGGTTTCTTTTTCTTTTTTTTTTTAGTTAAAAA
TATTATATAAAACTCAAAGCTTTTTTTTAGTTTATCTTAAGCTTGAGAAAGATGTTATTGTTTTAATCTATTTTTAGTTG
GTTTCAAAGTTGTCAGTTGTTGGACGCTTCTTGTTCGACATTCAAATGTTTTACGTTTTAGACATTGTGATTGAAAGAAT
GGTTCCGTTTTAGTTTCACATGAAATCAGTTTTGGTTATTAGTTAATTCTTCATTTGGTGTCTTTATATTATAAAAATTA
CAGCTCGTGTATTGTTATGTAAAAGTATATCTAAAGGATATAGCTTCTATTTTGGCATAATTAGAAATTAAGTGATAAAT
GTTAGCATATCATGATCTCACACTGCATGTGATTTCCCCCATGTAGCTATACTTTTAACTCTCTGTTAGTGTACAATCCT
TTTTGTTTCTTTTCTTCTTTTATTATTTTTTTTTTTAAAAAAATATTATGTGTTGGCTATGTAAAAAGAAATCAATATCA
AAAGAGTCATGGTTGTAGCCTCATTGTTCACGTCATATGAGTATAAGTTTTTATTCTTTTATATTCTATTAGAGATATGC
ATCAAGTCTCCATAAACCATATAGCCATCATGGGTAGAAAAGAGTCATACTTTTTAGATGAATCATTTTCACATAGATTA
GTGGATCCACTTAGTGAGTTAGCTTCCTATATCACGGCAAGGTATAGGATGGGCCTCAGCAGCGTGAGGTAAAACGTTGT
ATCATCACTATAGTTCTTAAGTGATGGTTGTCGGTTAGAGAAACTCCCACAGCAGTAGTAGCATGGTTCCTCAAGGGGTT
CTTCTTAGTGTGAATGGGGGTATGGGGCTTCATTCATGCACTGCACAAGTAGACTTTGAGAGGAAGCATGGTTTGTCTTT
TTATTGTATTATGATTATAAATTGACATCATGTTTTCAACAGTTTTTTTTCTTTATATTGCACGTGTTTAAAACTGACTT
ATAATGAAATGAGTTTAGTTAAGTATTCAGGAGTTGAGAAGAGCCAAGGTAAGTGTTTCTTTCATTATCTCTTTCAAGCC
TATGTTGTTTAATATTCTAACTCGCATACTCGTACATTCAATGTACTGATGCCAGTTAGCCTGCATCGTATTATGATGTA
GAAACAGGTAACTAGGATCGACATCTGGCGCATTCGTTGATCCAGTGAGCAGTTCAGAGTCTGTTGGTGAGCCTTTTTGC
ATTCCAGAAGACTCTTTTACATTGCTTTCAGTTTTAGTATTGGTTCGTTTGGATGTTGCGGGCCTGTCCCGACATCCATC
TCAGTTGTTTAGAGGCTTCATAGATAGTTAGACAGTCAGACAATCAGTTAGTTAATTCAATTGTCCTTACTTTTCATTTC
ATATTTTCAGATGTGAGTTACCATTTTGGCTAAGTTAAATGTTTATTTTCAAAACATAATGAGTTCAGTTTGAGGCAGTT
AAGTTGTTTAGCATTTGAATTATTTTCTTATTACATATAGTCTTTCGCTAAGTCAGTAAACCAGGCCAAGGGTTCGCTTG
AGGCCAGCAATGGTCTTCGAGTGCCGGCCACGTCCAAGGTGTAGGCTCGGGGCGTGACAAACTTGGTATCAGAGCACAGA
GTTCAAGAGTCCTAGGGAGTCTATGAAGCCGTGTCTGTAGAGTCCTAGTTATCAATGTGAAGCGCACCACATCTATAATT
AGGAGGCTGCAACATTTAAGAATTCCTTCACTTCTTTCACACTCATTTCGTGCGTTAGAGTTGATCTCTAAAAAGTTTTT
CTCTAATTCATGCTTGTGCGTGTTTCAGATAATCATGCCTCCACGAAGAGCAGTCAGAAGTCGTCCTGCTAGGAGAAATG
TCGAAGAACAAGAGGTACCTAATGCACTAAAAGTGCAACCCCAAAGAGAGGTCACCAAGACTGAATTTCGTGAAGCTATT
CGGATGTTAAGTCAAGTTGCGACCTATTAAGTGGGACAGAGAGATAATCGACAGGAAGTGGCTGATACTTCAAAGATCCG
TGAGCTTTTAAGGATGAACCCGCCAAGCTTCACAGGTTCAAGTGTCAACGAGGATCCGCCCTAACCCCGTTTTCTCTTCT
TCTCTAACCAGATCCACCACCAAAACGACCTCCAACCCTCTTCTTCTTCGTTCCAACAACAACAGCTTCAACCAGCAGAC
CCATCCCCGTTTTCCCCATTATTTCCAGCGAACAAGCAAGCCCAAACCTCCGGCAACCCCAAACAGCCGCAGAAGCTCCC
ACGCGGCTGACAGCCACCCAATAACCACTAGCTTGACCAAACAAAATCAAAATCGAGCTCCACAATCAGAAAACCGCCTC
CATTCCTCACATTTTCCGGCAAAGAGCAACATCACCGCCCAGTAACGAGCTTTAAGCTCTATTTCCGGTGGGCGAACAGT
AGCCAACAACAATAACTCCACAGCGCTCATCAAAGGCGGAACGAATCAGCTCTGTCGGAGCAATAAACAAACAGCACCGG
TGAGCACCACACGCTGCCGCAATGCAAACTCCGGAGACTCAAAGAGAACTCCGTCAGTCAAGTTCCCTCTCATTCAGATT
TTGTTCTAAATATTAATTAATACTTGGATTTATTTTGCTCTTTATTCTTAATCATTATTGACTTGTTTGCTGGTTATGCT
TTTGTTGAGTTGATTAGTTTTGTTTTTTTTTATTGTGTTAAGTGGTATTTTTCTGTTAATCTCATCTTCTTCAGGGTGTC
TTTGCTTTATTTAGCCAATTTTATAGCTTCATTTATTTCCGTGTATATGTTGCCTTAATTATGTTGCTACAACTATTGTT
ATATGTTATTATCTTATGATTTGGTCCATATATAAAATTTGTTAGTTTAGATACTTTATTGTTGTTGTTTATGTTTTTTT
TGTTATTTTAAATATCTCATTATTTAATTTCTTCTTTTACGTTGTAATTTGTTGATTTTGATTTTTAGTTTGTTTTTATT
TGCTTTTGCTCAAGTCTTGAATTTTATTTATTATCTTATTGACGATTTTTTTTATTACTATCAATTGAGCTAGGCAGTGA
TTTGGATTTTGGTTATTTCTTTATTATTTATTTAATGTTATCTATTGTTTTGTCGTTATTTTTATTCATTATAATGTTAC
ATATTCTTTGTTTAATTATTTGATGTGGAAATTTATTCTAATGAATTTTATATTTTGTTAATGCTCATATATTGTTGGTT
TATATTTAGTTACTATATTATAAGATTTTTGTTGATATTATTGTTTATTGTATTATGTTGTATGTATGAATGATCAACGA
GAAAATCTCTCCGTCGATTTTGGAGGTCTTCATGTTGTTAAAGGACGGAAATTTAGTTTAAGATTATATTTGTTATATGT
TAAAATTATCGATGAAGAAATTATCATTGATTTCCAAGACTTTCCATGTATATAAGACGGATTTTTATTTTAAGTTGTTA
GTTATTTCATTTATTTTTATTCGTATTTATTTGTTACTAACACTTTTACTAAGTGTCTTTACAGGTACCCGGAGCCACTT
TCCATTGGAGTTATTCGAATGAAGTTCGAATTATATTGTTTATTCATTATTTTGTATATATCGATTTTAGGTAAACTTTA
GGTCGTGTTTTATATTATTGTTTTTATTTTATTATTTGTGTATATTGCATGTTTATTATACTTCTATATTTGTTTTTATA
TCCTTCTCAATTAGAAAAAATGAATTCAGTCGGAACTCACATTTGTGGATTTCGAAGGATGTCTAATACCTTTCCTTCGA
AATAACTTGAAACCCTTACTTAGAATCTAATGGTTTCGTAGATCACTTAATTGGTTTCTTAGTTTTTCTTAAAATTAGGT
GGCGATACCTTTAAAACTCATTTTATTTTTAAAATTGAATTAAATGATTATTTTTTGAGTTATTGTGACATTTCGCCTT
>mtp_2322.contig_3
GATCTTTAAGAGTGAAAATGACCCAAATTAAATTTAAAAATTAATCAATCATCTTTAAGTTATAGCCATTATTATTTCAA
ACATAACCGATTCGCGTTGCAATTGTGACCAATTATTGAGTAAAAATCAAATTTACTCAATTATTTATAATTAAAGATAT
TTATGAAACAAAGGCAATATGTATTAAAATTGAGATAATCATTTAATTAATTTAATAATGAAATCCTTTTGATTTAGCAA
AATAAAGTAATTATTAATAATATAATAGGGTCCTGATCATAATTAAAGCACAGTTGGCTTTAATTTGAAAATATAAAAAA
CATACTCGTTTAAAATACTTATTTTTTTAATAAATAAAGTAGTTTTTAAATTAATAAAATGACATTTATTAATAGTTATT
TCACTATGTTTGAAATTCAAGAAACTAAGTTAAAAGAAAAAGAGTTGATTAATTAATTTAAAATATCTTTGGTCAAAATA
GAGTCTCTACACCCATAACCACGACAACTAGCCATATCACCACTAACTGTGATTAATTTTTTTTTGGAAAAATATATATT
ATTGATATAGTATTAGATTTCACATTTTAATAAATTTATTATTGTTAATTTAAATAAAGATAAATTTTACATATTAATAT
ATTAATAATAATCATAATTATTTAGTATTCAAATTTTAAAACAACATCTCAATTTTGAGATGCATAATTAGATTTATACA
TCTAGATCTAAATACACATCTTAATTTTTAGATATGTATCTAAATTCAAACATCATAATTTTATTGAAATCAAATAGTTG
GGGTTCTTGAGACCTCCGAAATTGAACTTATTTTTAGTCATTATAGAAAATAGTTAGTTAAATATCCATAAAATATTTAA
AACTTTTGCAAAATAGATTTATAGTCGATGTTATCTTTGTATAATTGCTCTCTGTGATATCACAATCCCACTCACATTAG
ATCTTATGTTAACACTGTCACTTAAATTTACTTAAGGTATAGTTCGACGTTATCATTCTATCATTCTATAGTTTTCTTTT
GTTGTTACCTATAGAAAACGCTTTACAGAAATATTGCTAGTTGCTACTTACAATTGTAAATAATAAGCCTAATCAAAGAT
TATTATATATTTTGCTAAAAATAAAATGAGAAAATAATTAAATTATTTAGCTGCAAATTTTAATTGTTTTTATTTAAATA
TTGCATATTTTGTAACAAAAACTATGTTGTCACTAAGTCACAAGTTGATTAGAGACAAGAAAATGTTTGTCACTAATTGA
TTATATTATTAGTGACAAAAATTTAGATAGCAATCAAATATGAAATTTTGTGGCTAAAGGTTACGACATTTAACTACGAA
TTTTAATTTGTCGCTATTGCAATAACATATTTTTAGGGACAAAATTTCTTCGTGTCCAAAATTATAACTCATCTAAGACA
AATAATAATTTGTCACAAATTGGGTGTATTATTAGTGACAAAATAAGTTGTCGTTTATAACTTAGAATGTGTCACTAATA
GTACTTAATAAATGGCGCCAATTTTTTTTTTGGTGGGAAACTTAAATGGATAAAACTTTGCTACGAAATTGTGTGTTTCG
TCACTAAAAGTATTTTGCTCATACATTTAAACACGAAATACAATTTTTGTCACAAAAAGTGAATAATTAGTGACAAATTT
AATATCGTACCTAATAATTTCGTAGCTAAATATCACATCTGTTGTAGTGCTCCTTAGTTCTGAGTTTGGTCTAGAACGAC
CTTTCGTTTAGGTCCCGAGGCTTCCGGGCTGATTCCGATGCCTTTCGTGGATTTTGGATTAAAATGGAAATTCGGTGTGG
TACCTACTTTTTGTTGAAATAACCTTGGACGGAAATTTTGATGGTTCCGTTGAGTCTGAAATACCGAATCCGATGGGGTA
GCAAAGTTAGTTTGCATGCACGAGGTTCTGAACAAATTTTGGGCACCCCGTTGAAGTTTGGCGGCCTTAGCACTTTCCTG
TTAGTTGAGGACCTCGCATTCATGCGCCTGGCCTCGCGTTCGTGAAGGGATGGTGCCCAGGCGTCCTGTTCGTGCATAGG
CGCTTCGCGTTCACAAGTAGCCAGCCACCTGGCCCTTTATTTAAGCCTTAGTTGGTATTCGGTACAACAAATCCAAGAAC
CGAAAATCAAAAAAATGAAACCGAGCCGAATTATCGAATGTCCAGCCCTACTCATCTCTGCAACATGCATCTTCTGAACA
TGTGAGTTCTTAAATTATCATGAGCAGTCCATTCCATACAACAAGCCCAATCACCACTCTATAGGACTTACTTTTAAGTT
TATATTGTAACTTCTTATCATACAAGACTCCAGAGGCATGCCTCCATTTCATCCGGATCGCCCCAATGTGACGTGTGACA
TTATCATAAATGTAAAAGTAACTGAGTAACATCAAGACCATAGTGTAGCAGAATGAAAACATGAGGCAATTATTGAAGAC
TAAATAACAACACAAGAACTAAGTCACCAACCAAATAAAGTGGATAAAGTTTTTGATATAACAACACTACAAGTTACAAG
TTACAATAGTGAACTATCTGATTTTTTAGCGATAGGAAAAATTATCAAAAAGTACCACAAAGAAAAAAAAGAAGATAGCA
ACTAAGACTAAAAGAGGGTTGTTAAAGCTCATCTTCAGGCTTCAACACAGAACATAATTGATTCTTTATTAATTTATAGC
AATAGCAACTAGTAGCAGTAGCTAACAACAATCTATGAAATCATAAACGAAAAAAATGATTTTTTTTTTATAGCAATAGC
ATGCATCGACAAGTAATTGACATTTGACTACACAAATAAACAGAGGCACTTGATAAGAGAGACAGAGAGAGTGAGAGAAG
TCAGATGAAGATGAGAGCTAGAGAAAGGGATGGCAACGGGGTGGTGTAGGCTTGGGGCGGTGCGTGTTTAGCTTAACCCG
CAAAATTTTTAATCCACCCCGCCCCGCATAACAACTCTTTTCATTATAAACCCGCCCCGCATGAACCCGCCCTGCATAAT
TTTTTTAATATTTTCTTTTTCTAGTTATGTTTGATACTAAAAATAAAATTCATAAAAATAAATTCAGTTTTTCATTAAGT
TGTATTAATTTAATAGGATAGTGATTTAAAATTTTATTTTTTAGAGGTCAATTGGAAAACATGTAAGAAATTGTATTATT
GTTTATTGAACCATTATCATTTATTATCTTGAATATTTTAGTAGCTTTAATGAAATTATCTTAATAAATAATACTCTGTC
ACTCTTATAACATGTAAAAAGTTAAAATTAAGTTTGAACTCACATAAAATCACATATACCCGCAACCCGCCCCGCCCCAC
ATTAATTTTTAAAAAACCCACTTCAACCCGCCCCGCATCCGACCCACTCCACACAACCTTGAACCCACCCCGCCCCACAT
AGCCTTAAACCCACCCCTCCTCGCATCCGCCCTGCCCCATTGCCATCCCTAGCTAGAGACTTAGTGGCGGAGCCAGAAAT
TTAATTAAAGATGTCCAAGAATGATGGTTGTAGCTGTCAAAATAAAAAAAAAATGTGTTATTTGGGTTCAAAATCAAAAC
TCCTTCACTCAAATGGACACATATTACCACTATGCCAAAGACATAACTTTTGTCAAGGGTGTCCAACTTTAAATATATAT
CTGAAGGAAATAATATTACTCAAGGTAATAATATATGCACAAGTGAAATACCCAACAATGATTATATAGAAGAAACTTAT
TAATCTACAAATAAGAGGTAGGAGACTTTATTCAATAACTCAATGACTCTTGTAATTTTTTTACATTAAGTATATCTCTT
TGCACTCAATGCATCTCTCTACACTTGAACGTCTCTCTCACTACATTTAAAATATGTAATAAGGCATAGCTATTTATAAT
ACTAATACTAACAACCAAAGTAAACTAGGACTAGAAACTAACAAATCCTAATTAAACATAAATAAGTAAATACCATAATT
AACAAATCATAAACTAGTAAGGAATCCTAAACTACTTAGGAATCCTAATCTTGGTTTATTTCCTACATAGCTTCCCTTAA
ACCAAGATCTTCAAATGTGACTATGCCTATCATCTTCTTTAACTTTTTGAATTATGTAGTATTAACAAAATCGTGTGTGC
CATCTTTGGTCAACTTCAATCTCTCTTCAAACATAGAGAATTCAATTTTTTCAATAACTTTAACTTCTTCTAAGACTTCT
CCATCCTTAGACCATCGACAATTTATTTAATTCTCGTAAAGAAATCTTTGATTGATTCTGTTGATTTCATCTGAGCCAAC
TCAAACTGTCTCCAAAGCTCTTGAAGTTTTTCCTCTCTTCACATCTGAAACACGTCAATATGCTTTTGTTAAAATTGTCC
>mtp_2322.contig_4
TGTCATAAAATGACTTAGTACGCGCAGTGAGATGAATGGTCAGCAGTTTGTTCCAAACGCCTGGTTGTATCATTACCCAT
ACATCATGAACAAACCCGTCGACAAAGTTCAAGATACCAACGGAGTCACCAAGCAACATCAGATTTGCCGACCAACTATA
ATCCTCGTTACCACGTGGTGGCCCTTCCATCTTTACAAACACCTCATTCCCAAAGTCAAATGAAAGAATCCTACATTTAT
TATTCTTCTCCTTTAACAACCAATAATAAGATCCATTCAGATAATCAGCAGTGTTATAAAAGTTTTCTTTACACATCATA
GAATTTTCATGTACGTCTGTGTTATGTTCAAATATTTTCCATGAATCCCTAGAACATGAGTAGATCGTTGCATATTCTTC
AATTTGATTATAGTAAAGCACTTTATAATTCTTAGTCATAGGCTCTAATCCGAACACTAAATGACGACCAACTGCAAAAG
ATTCAAAGCTAATTGCGGCGGCAGGGAGGTGTCTCACCTCTCTGTTAGCTGGATTCCATAATGTACACAAAATGGCATTA
TCAATTTGTCTTTCTATGAAAAATACACCATCAATAGAACCTAACAAGTTGGTAATATTATCTCCAAATCTTTGAAAATT
TTTTTGTTCATCTATACCCTTATCGGAAACCAAAGTGACAGTCGAAGCATCATCGGTTGCACCATAATCATAAATCAAGT
GTTGCGGAGGCTTCTTCTTCTTACAGTGGTCTATAGTGAAGCTAGGGTTATTGATAAGATTGCCCCAATTTTTGCACACA
CAATTGAATCTACACAACGATTTCACAGGTAAACTCAGTAGAATCTCTCTTAATGATTCTTCAGAAAAAGCCCTACTATA
AGCCATACTAAGTCCACCAACACAGAAAATTGAAAAGCAAATGAGATGAGATATCAACAAAATCAAACACACCTTTGCTT
TTAGTTTCTGAATTCAACAGATCTGTTAGCCCACAATTATTCGTTGAGTGACAAAACTTTTTTGTAGTTAGGTGGTGGTT
GAACGGTGGAGTTACGACGATAATCGGAGGAGGAATGAAGCGGAGGGGTGGAGATGCGGCGGTGAGAATAGAGAACAAAT
ATATACAGTTGGGAGAGTATTTATAGGATCTGCAGTATGCACATACCAAAACTACCATATATAAATCCATTAAATGTAAT
AAACCAAAATATTTTATGTGATACAAATAAATTTTGAAAAATTAATCCATTTTTACAAAAAAGAAAACTTACATAAATAT
ATCATATTTACTAATTTCATATATAGAAAAAGAGTCAAAAATGTCATTAATGAAATCAACAAAAATGTATTTAGTTGATT
GTTTGGTTTAATAGATCAGAAATATCTTTTTTTTCTAAATAAAAAATAATAACTTTTTCTTTTCAATTACTTTTTTTAAA
ATAATATTTTTTTAATTAGAAAATTATTATACTACTTCAAATAGGACAATAGCGTCACTCATAATTTCTTCTTTATTAAG
GAAGTAATTAATGTCACTAATCAATCCATAACAAAATAGCATCACTCAAAATTTCTTCTTTATTAAGGAATTATGTCACT
AAGCAATCCATAAGAGTCCATTGCAAAATGCTCACGTATCCTCCATGATTCATTTATTAAGGGGAAAATGATTCGAAATA
TATTCGAACTTTGATCGAAATTGCTATAACAATCATAAACTTTGGGCAGAACTTATTAGACCCCTACATTTTTTAATAGT
GTATTTTAAAGATATATAGGTGTCCACGTGGACATCATAAATATTGCATTATTATAAATAGTAACTTAGATGGACACTTA
TATATCTTTAAAATACACTATTAAATAGTGCAGGGGAGTAATAGGTCGTGCCCAAAGTTTTGGATTCTTACAGCAATTTC
GGTCAAAATTCGAATATATTTCAAATCTTTTTGAAACTCAAGGTGCTATATCTAGTGACTTGACCTTAACACTTAAGAAA
TTTTAAATTCCTCGATAAAATCTTACAACGAAGAAGGGTTCGAATCTTAGCTCAAAAATTTTCCGGGATGTTACATAAAC
ATAATCTATTAATTTGGTGTTGGGCTGCTTTGCCCATATTGGTCCTGATCCGTTCATAACAGATTTCATTAATATTTTTC
TCTCCTTAATTTGGGGAATCTGTTGCAGAAAAATGAATAACAAGTCAAGTACTATGTGTTGAATGGCATTGGTAAGGTTA
TCACATTGCTTAGTTATGAAGGAATTTTCAATTATAATAAAATTAAAAAGAAGTAACTTAAAGTTAGTATTAATGTGTGT
TTTAATATAGATGGTGATAATTAAGATAAGAAAAAGAAATAACTGATAATTATCAATGTTGATATATATTTTAGTACATA
GATAGTGATAGTTCAGATAAGAAAAACAAAAAGTTCAAAGTTGGAATGTGAAACTAAATATAGTTCAATTGTGTTCTTAA
CTATTAATTCAATAACTATGTTCAGACACCAACATAGACGTAGGGGTATACTTGGACCTTTTTAAATTATTTAAGAATAT
ATTTGAACGTTTTTAATTACTTGGCCATGCTCTAAATTATTGCAGTTGTTGCTAAATACTCTATCGATTTATTTTTACTT
GTCATATTTGGAATTGACACACATATTAAGCAAAAACAATAATTGACATGACTATTTTTTTGGGCGTGTAATTTTTTTCA
CGTTTTCTTTAACTCCTTTGTTAGATTTTGATTGTAACACACCAGAAAATTTTTGAGCTAAGACTCGAACCGTTCTTCGT
AGTGAGTGAGATTTTTGCAAGGAATTTAAAATTTCTCGAGTATTAAGGTCACTAGATGTAGCACCTTGAGTTCCAAGAAG
AACTAAAGAGAGTTCATTCAAGTCATTCCTAAGTTTTGGGTCAACTTCAAACGACCATAACTCCTAGACAGGATGAGTTA
GGTGAGCTACAAGAAAAAAAATTAAATTCCTTCGAGTCCTCTTTCCAACGCCACCAAGTTTGCTCAATTCCGAGCTCTGA
GTAAAAAGTTATGACGGATTTACTAAAGTCGCGCAAACCTGGCAGCAGCTCCGCGACGTGGAGCCAACACAGACCTCACT
GCCTGGTGAAAGATTATTCTGACTCCCAGCTAGTTTTATTTATTTCTTTAAGGGTATTTTAGTCCTAAAAAACCCTTAGG
AGGTCATCTAAATTGCTCTAAACGAATAGAAAATCAGTTTTCACAAATCAAAACCCTCTCCTTCACTCAAACGATTCTAC
GCTCAAGAAATTCAAGAAACGCTAAGGCTAGGGTTCATTTTTCAAGATTTTTCCTTCAAGTTGCTTCAAGAAGATGGTTC
TTTAAGGTATGTAAGCTTCCACGGTGTTGGGTTTGTTCACCCAAACGCCAATCATGTTAATTTCAGCTTTAAATTCGTTC
TAAAAGATGAAGTTTTGATGTTCTTGTTATGTATTCATGAATTTGCTTTCGTTCTTGAATTAGGCTGAGATTGAGGAGTT
CTTGAGGTTAATGTGTCGATTTATAGAGGGGTTAGAGTTAGATTATAGTGTACATGTGTTGGGTATCTAAATCTAAAGAG
AGATTGAGAAAAAGAATCGAATTTAGGCGAATTGGGGTTAGAAAACGAAGAAGAAATTTCGTCCGGACGAAATTTGGCAC
TAGGGGCGCGTCGCGGAGCAGGTTCCCAGATTTGGGAATTTCTATTTCGCGTCGCGGAGTTGTCACAGAGCATTCTGCCT
CAAAAGACATTTTCGAAACCAAATTTTAAAAGCCTCTCCGCATCGCAGACGCACTCTCAAATATTGATTTTCAGTATTTT
CTCATGTTTAGCTATCTAAAATCATTCCTAAACATCGTGAGACCTTTAATATCACAAATCACAACCTTGAATTCATAAAT
CACATTCAAGGTAGAGTTGAGAGTCAAGTCTTGAGAGTTCTTTCGAACATTTTTCAGAAAAATCCCTTTTTGTCTTTTTG
AGGAGTCTTCCACAAATTCTAATAACTTTTTTCAAGACTCGAACAAGTGAGTATGAGAGTGAGAATAATGTATTCATGAC
TCTACCTTGTCATCATGAGATCTTTCTTATCATGAACTATAACTCTTGAATTCATAATTCACACTCAAGAGAGAGTTAAG
AGTAGAGTTCAAGAAAGCCTTTGAGTTCAATTGTGAATCCTTTGAGATCAATTATCGATTTGAACTAAGTTTTGAGGAAG
TATGTCAGAGAATAAGAAGAGTTGTATACATGAGTTCCATATAGTTTTGTAGACCATCGAGTCAAGTTGTTTCATGCCCA
TAATTTCGCATGAACTTCGTAAGTTGAGCATCTTTCAGAGAAGTGGTATCTTCAAGTTCTAAGCCTTTAAGTGTTGAGTT
CCTAATCTCTTTTGAGAAGCATCTTTGAGTACTTGAGTTGTTTCATGCCCATAACTCCTCATGAACCCTATAAGTCGAAC
AGTCTTGAGATGAGAAGTATTTTTGAGTCCTTGAGTTGAGTAGTTCATGCTCATAATTCCGCATGAACTCTGAGTTGAGC
ATTCTTGAAATGAGTAGTATCATTGAAGTTCTTGAGTTCCAAGTATAGAGATCTATCTATGGTTATTGAAAACCTTGCAT
CGAGTCGTTCACGTCCATAATTCGGCATGAACCATATTTTAAGAAGTCTTTTACAAATGTTTTAATTTTGTTTTAAGACT
TAAGTTTTGAGTTCAGTAAAGAGTAAAGTTGAAGTTCATTTCTTCAAAAGTATATGGAGACTATGTATTCCCAAAAGAGT
TTAAAATGTTTTCACATATAAATAAAAACGGAAAATTGAGATTTTCAAAAGAGCCTTTGAGCTAGTGTTTCAGTAAAGAG
CCTTTGAGCTAGTTTTTCAGTAAAGAGCATTTGGGCTAGTCTTCAGTTAAAGAGTAAATGCTTTCACAATAAAGCAAGAG
AGGAAACTTTGATTTTCAAGATAGCCTTTGAGCTAAGTTTTTGAGCACTAATCTCAAATTACAGAAAGAAGTATGTTTTT
AAAACATAAAGAGCTAGCATATTCTTGGGAGTAGTATTGAGCACCAATATGGGGGAGAGTTCAGATAACTCACAGCCCCC
ATAAACCATGTAGCCATCATAGGTAGAAAAGGGTCATACTTTTTAGATGAATCTTTTTCGCATAGACTAGTGGATCCACT
TAGTAGTTCAGGTCCTATACATGTGGCAAGGTATAGGATGTGCTGGCAGCATGAGGAAGATCGTTGTATCATCACAATAA
CTCTTATGTGATGGTTGTCGGTTAGAGAAACTCCCACAGCAGTATTTTGTATTTTATATACATCAGATTATTTGTATTTT
TACATACATCTCAGAGTTATATGTATCTTTGCATACACACAAAGTTGGCATCATGTTTTAAACATGTTTTCTTTATATTG
CACATGTTTTAAATTGTTTTATATTGAAATGAGTTCAATTATGTTGAGTTGAGTTGGGCCAGGTAAGTTCTTCAGTTTCT
TTCAGATTCTTTTCAAGCTTATGTTATGCTTTAGAATTCTTCTTACATGATCGTACATTCTACGTACTGAGCCATTAGGC
CTGCATCTTTTCATGATGCAGACACCGGTATTCAGGATCATCAACAGGAGCTTTGTTGATACATCCAAAAGTTCGAGTTA
GCTATGGTGAGGCTCTTTGTTTCCAGAGGATTTCACTTACTTTTCAGTTTAGTCAGGATGTCGTGGGTCTTGTCCCGACT
TCAATCTTTATCAGTTAGAGGCTTCATAGATAGTCAGTATAGTTGAGAAGTCTGTATTATTCATTTATTTTATTAAATGT
TTTAAAGACTTAGTTGCCTATTCTATGGCGAGTTGAATATATTATTTTTATTCTAAGTTGTTCATTAGAGTTAAAGTTTT
GAAAAGTTGAGTTTATTGAATTTTATTCAGTTTTAAGCTTTTGTATGCTTAAGTTAGTCTTCCGCTTGTAGTCAACTAGG
ATGAGGGTTCGCTTGGGGACCAGCAATGGTTTTGGAGTGCCGGCCACATCCAGAGTGTAGACTCGGGTCGTGACATTGAT
AGAATTATTTTGTTGTGAATTGAAAAGTAGAAACTCATCATGTTAATAAATAAAGTCAAACCAAAAAATTTCTCTTAATC
CTAGGCAACTTATATAAATCTCTCTGGTTTAGGAATTAATTACTTAAATTCATGCTAGTTTGTATCTGGTGTATCCAGAT
ACGTTTTGATACATCATACATGTATCTCACATGGACTCAACATTAGGTGTAATTTGTTCTAAATACACTGTATCCATGTG
GATTTGCATATATGTAACTCTCTGTCTTGCCTTTCGTTTATCTCATTCGCCACTCTTCTCTCTCGTTTATCTCTCTCCCT
ATTTTAGTGTATTTGATAGTAAAAGTATATTTATGTAGGTGCATCTGATAGATGTATAAGAAATTATTTGAAAGTATAGA
TTGAATTAGTAGAAGTGATATGAGTTGCTAAGCCCAATTGCTAGTATCTAGTCAAGCCTTCGGCCCAAAGAAAAGCAAAT
CTCTGACCCAATATCTCAGTCCCATTTCAGCCTTTGTAGGTTGATGATGTTTTGGCCCAAATATATTGTCACGATTCGAG
CCTACACTTTGGACGTGTCCGGCACTCAAGAACCATTATTGGTCCCCAGGCAAACCATCATCCGGGTTGACTACAATCGG
AAGACTAACTTGAGCATACATAAGCATCAAATCGAAAGAAACGTTTAAAAACAGTTTACTGAATCTCAAAACTTCGTTGA
ATATACTAAGTATGAAACATAAGTTTTAAATAAATATATCTGAAAACTTACTCTCCAAAAATGTTTATCTATGAAGCCTC
TACTATACAAAGATGAGTGTCAGGACAAGACCCACGACTCCTCAAAAGAACTACTACTAACAACTCATAAAACGGGAGTC
CTCCAGAAGCAAGGAGACCTCACTCGTGACGAGCGGATGAAGTGATCTCAACAGACTCTGTTGAGGATCCTAAGACCATG
TATCTACATCTTTAAAAGATGCAGGTTGAATGACATCGGTACATTGAACGTACGAATATGTAATATAGTTGAATAACAAA
TAACTGAATGAAAGGACTGCAACAGATGAAACATAACTCAACTGAATGTAAAGGATTAAAGGAATGAAATCATTTAAAAT
TTTACAAAAACACAATAGTTTTCCACTAAATATGAAGCAAGATACAAAATATTTATATTCTTTAGGAAATAAATATTTAA
GTCGTCATCTGTTGTTTTAATTTCAAATAAGTACCCAAAATAGTCTGTTTTGACAATGTCGTATTTGCCATACTTTTGAT
ACTTCCTTCAATCACCAACAACTTAGAGTATACAAACAAAATTACACACGATAATCTCATATTGCACCTAAATAAAGCTA
GAATGAATCATAAAAAATAACATGTAAATCTTATTCGATATGCTTAAAGCTCTTACTGAAATTTAATATATGTCCATCAC
TTTTATCAAACAATGACTCATGAGATGGAGATCACTATTTTCTTGTCACTTAATTATTACTAAGCTCTCTTTATAATAGT
AAACCTCACAACCACCACCCTTCGAATGTGACTTTAGGCCCGGATGATGAAATTCAAAAAGCCTCGTCTTTTTTGTCTTA
ATATTATACGAGACCAGCCAAAAAAAATTAGTTACCAAAATCACAGAGATATCATAGCATGACTTAATAGAACCTAACCG
TCTATGTTCCTTTTAAAACAATATTATTAGTATTAATTATATATTCTCTGGATCATAGTTGATGGTAGCTCCCTTGTGTG
TTTGAGAAGAAAGATTTAGATTTTTTTTGTTGAAAATGAATTGAAAAATTGATCATGTAATTTTCCTTCATGTTAATTGT
TGGATGTATTTAAACAATTCTTCCGTTCAGTTACGGGTTGAATTCTCGTGGAATATATTTGTGATCATCTGACTTATTAA
ATGTAACACATTAGTGTATGCATATCAAATATACACAATTTCTTGAATGTAACAATACTTAGCTTGATACAATGTTACTA
TTAAAGTAAGATTTGATGGGCAGTTATTATAAGTAAAGTTTGTATAAACTATATCACAACTTGAACGTCATATATAATGC
CCTTTAATTAAAGGTAAAATATTGATTTGTCAAACAATTTATTCTAAATGAATGGTGTAACAATTTATTCTCTTTTTTTT
CGGTGGAGGCTAAGGCTGGACTCACAACTCCCATCTATGGGGCGTGAGTCAGTCCACGCCTCGTGGTCTTTGGCTCGTGA
AAGAAGCTGCATTTGGCAGCCTCTTGGCTCTCATCAAGGACCCTTTAGGGGTCCTTGTGGGAGCCTTGCCTTGACGTATA
AGCTCTAGGACCTTGGTACTACGCTAAGGAACTTATTTTAAGACCCTCACCTTGCATAGTAACTTCATTAGACTACTAGA
CTACATGTTAAGCTCTAGCTTACCCTAGCATTTTCCCGGAGTGTTACACCAACCAAACAACAAATTAAGTGGTACTATAA
TTTAATCCCATGACTATTTGGTATTATCCTTCACACCAAACGACCCCTAAATATTTTGTATCCCGCTTCATATTAAGTGG
AAAACTACAGTAGTAGCCCCAAAGTATAAAGAGAAAAATATTTATAAAATTTTAAATAGGGCCTTATATTATGCATATTT
TATCTACATCATGGAGGTAGCTAGAAGTTCCTCATTAATTTACTCTTCATTTCTCTTTATCTATATATTTTTTTAATTAA
TTCAGATAAGTTGTAGTTGGCTATTTATGAATATATTTGTCATGACAATGAAAAGAAGAAAAAAAGAAAACTCTAGCTAC
TTTAAATATTAACTTGTTATAGTTATTGTCAAATTGATGGATTAGGAAGTAAGGAATTCACCTAGAATGGTGAAACTGTG
CAATCTCCATTGGAGAAGCATGTGAAGAATAGGAGAAAAAATCTCTCTGTATTGAATTAAGCAATCTGAGATTACAACTA
TGAACTAAGCTATTTATAGAACTAACTGAAAATCTACCGCTAACAATCTCTAACAAACTTTCTAACTAATTGTAACTAAC
TAACAGCATACAATGACGTGGACTAACTATTAACTGATAAATATCTCAATACCCCCCTCAAGTTGGAGGCGATATCAAGG
CAGCCAACTTGTCCAGTAAAGCAGCATGTTTGATTCCAGTAAGTGCTTTAGTGAGTATGTCAGCCAGTTGATCACCGGTG
CCAGTGTGATGTAAACAAATGAGGCCTTTGTGAAGCTTGGTTCGTACAAAATGACAGTCGACCTCAATGTATTTTGTCCT
TTCGTGAAAAACTGGATTACGGGCAATATGTAATGCTGACTGGCTATCGCAATAAACAAGGAAAGGACCATTTCTAGGAA
TTGTGAGTTCATCAAACAACCGTTTCAACCAAGTTAGCTCACCAACTACCTTTCGTAGGGACCTGTACTCTACTTCAGCT
GAGGAAAGCGAAATGGTTTCCTGCTTCTTAGATTTCCAGCTAATAGGACTAGAGCCTAATAAGACAATGTATCCACTGAC
TGATTTGCGGGAATCAGGACATGTTGCCCAGTCAGAGTCACAAAATGTTTGTACCTTGTAATCATCAGTAGAAGACATGA
GTATGCCCAGTGTTGGATCTTTCTTAAGGTACCTAAGCATGTGGTAAGCAGCCTGCATGTGAGGTTCTCTAGGATTCTGC
ATAAACTGGCTAAGATGTTGGACCCCGTATGCAATAGCTAACCTAGTATTGGTGAGAAAGTTGAGCTTCCCAATTAACTT
TCTGAAGGAGCTAGGATCTAATAAAAGTGTACCCTCATTAGCTCTAAGTTTAACAATTGCATCAAGGGGTAAAGTGAAGC
TGGAAAAATGAGAACATTGATAATCTTTGAGAAGATCCAAAACAAATTTCCTTTGTGAAATGATGACTCCCACTGCAGTA
TAAAGGATTTCCAGGCCTAAGTAGTGTAATTTCCCCAGATCCTTGATCTTGAACTGATTGTGTAGGAACCCCTTCAAATT
ATTTATTTCTTCAATGTCAGTACCTGTGAGCAATATGTCATCTACATACACAACTATAAAAATAGTAGAAGACTCCCTTT
TTCTGTAGAACAAAGAATAATCATTGAGAGAATGAGTATAACCCCTTGACTGAAGTGCATCAGACAGCTTGGCAGACCAT
TGCCTGCTGGCTTGTTTCAGCCCATATAAGGACTTGTTTAGCTTGCATACTAGGCCAGAATCAGAAAGCTCAAGGCCTGG
AGGTGGTTGCATATAAACCTCCTCATGTAAGTCACCATGGAGGAAAGCATTATTTACATCAAGCTGGTAGATGTTCCAAT
GTTTTTTCACAGCAACAGCAATTAGAGCCCTCACAGTTGTCATCTTAATAACAGGGGAAAAAGTTTCTGTATAATCTATA
CCATAGTGCTGAGTATATCCCTTCACAACAAACATTGCTTTGTACCTTTCTATAGTGTCATCTGCCTTATGTTTAATCTT
GTACACCTACTTACAACCAATAGCCTTCTTCCCAGAGGGAAGACCCATAAGAGTCCAAGTATTGTTGTCATGGAGAGCAG
AAAGTTCTTGTGTCATTGCAGCTTGCCATGCAGGGTCCATAGCTGCATCTTCATAGGAAGATGGCTCACAGTCATTGGAG
ACATTTAAAACTAAAGATTGACTGTCAGGATACAAGATATTAGAGCTCACATGATGATGATTAGAAAATGAGGTATGTAG
GGAAACAGGAGGGCTTGGTGTGGTAGGGTGATTTCCAGTGTGGACATAATCTGTGAGATAAGCAGTTGTCTTGGGAATTC
TGGTAGATCTCCGTACTGGTAGTTCAGGATTAATGGAACTATGATCAGTATGAGTGGAG
>mtp_2322.contig_5
ACTTTGGTTTCAAATTTCTTTCATTCAACTTTGGGAATGAGGTGTTTGAAATGATTGAAGGGCCGCCACATGATTATGCT
ATTCGTAGTTGCACTGCAGATCTAATAATTCTTGATGATTCCATTGCCATTTTGAACGAAGTTGACCTGTTTGTTTTTTA
TGTATGGGTAATGATTCAACCAAGGGTTTGGAACAAATTTGCTACCTTTCATTGTTTTTCATCTGTTAAGTCTTGTTGTG
ATAGCTCTCTAATTCTGGCAACTAGACGTTCTCGATTGATCTCCTATAATGTTAAAACAAAGAAGACGAGACATCTTGAA
TTTCGTCATCCACACCTAAGCAGAAGCCCAATTTTGAGTGGTTGTGGGGTTCACTGTTATAAAGAAAGTTTAGTAATAAT
TAAACGGCAAGGAAATGGATAGCTCGATCACATGAGAGCTTCTTGATGACAAAATTGGTGATCAGATATCAAATTCCAAT
AAGAGGCCTTAAGCTTATTCATTAAAATGTAAATGTATTCTCTAACTTTGTTCTTACTTCTTAGTTCATTTTATGTATTC
TCTCATTGTGAATTTTGAGTACAGTGAAGTTCTTTTTTATGAAGAGCAAACTAATGACTTTAAATTTAGTATCCTATTTA
TGTGCTTGCATAGGGGACACGAAAGAGCATAGTGTAACTCCTTGTTATAGCTACGAGTTTGTTTATAGTCACGATTGTTG
CTATAGTAAAGGTTGAAACTTCAAGTGTGTGATGGAAAACCTTCATGCACAGTTCGGAGAGCATTGAATTATAATAAGAA
ATTTGCCATCACATCATTGCATGTAGGGGAGTTCACTAGGATAGCAAAAGTGGGTCAAGTGTACAACTACTTAATTTTGA
AATATTTATTTAAGTTGTATTCAAATTTGATTTTTTTCCATAAATACATTTTAAAACACTTTGTACATTTTTACCCCGAT
GATGGCACTTCTGGGCTTTTGACATGAAGCTCAAGGAAAATGTATGATTGCACTTCACACATTTTTGTATTAAGTTTAAG
TGAATTTTTTTTCAAAAACAATAATATCTTCATCGAGTTTCAATAAAATTTAATTCATGTAATGATCCTACTTCATGATT
AAAAAAAATTAATTGAGAAAATCTTAAAATCTTTTTTTTTTTTTAAATGGAGTTAAAAGAGAAATGTTACGAGTTAAACT
TTGATTAGTGACAAAAAGTGGCCATTTCACTCAACTTTGATAAGGCTTGTGGAGGAAAATTGGAAAACAGACTTGAATTG
TCATTTTTCTTTTTCAATTCGGTTAGAGAACGATAAAATAATATAAACTTGTATCGTTATCATTCAGATGGTTATTTAAT
TAATAATTTTTATTTAAAAACATTATTAATTTATTTTAATGTTTTCAATTAAAAAAATGACTTAAGAGTGATATATGACA
AATTAATCAAAAATTGCATCATTATAGCACACTTTTCCAATTCAAGTCATGGTTGGCAAAATCATTAAAAAAAAATAGTT
TAATACCTAGTTGTTTTTGTATTAAGAAGAGCTAATCTTCTATGGCCATTTAAAATTTAAATAGAAGGAAATGATATGCA
CTATTTTCAAATCTCTTACTTAAAAAAATTAATAATAAATCTATAAAATCAATTAAACATGTTCAAATTGAATTTAAGCT
TTATCTCATACACGACTTTAATCTTCCCATGAATTTCATGTTTGAAGTTCAAAATATCCTGATAATTCTTATACTTAAAT
AGTTTAATTATTACATGGAACATACATATTTTCTCAGTCTCGTATCAAATGATCACTTTTTTTACACGCATATTAAGAAA
TCATAAATAAGAAGATAATTTTACTAATTCATCTTTTAAAACTTCTTGACAATTTAACAAACAAATGTAAACACTTTCAA
AAAAATATTAATTACAACGGTACTATAGGAAAATTTTAATTGATGTTGTTTTGATTTAGTATGGTGGACAATTAATATAG
AAAATCATTTTTAATAAGATGTTCAACTAATATGAAACGGAGAGAATATATTCCTAGTAATTAACGTTCATAACACCAAA
CTTGGTAGCCAAAACACTTGGGTAGAGCTGTCAAAAAGGGTCAGCCCAGCCCCACCAGGCCCAAGCCTCGCGGGTCAAAG
AATTTGAAGGGCTAGGGCGGGTTGGCCCTTCATTTGGAAGGGGCTGAAAATGCTCAACCCAACTCAACTCTAGAAAGGCC
GAGGGCTGGGGTGGGCTAGCCCTTCTTTTTTTATTTTTTTCTTTTCAAACTTATAATTCTATAACATCAAGAAAATGAGA
AGATTTTCAAATCAAATATGGCAAACAATGGTGTTGTTTCAATAATACTAGCAAAAAAATTAGTGTAATTATCATGTATC
TCGCATACCAGATACACGAGCGAGATAAGAGAGTGACAAACAAGATGGGAGGGAAGCGAGGGCACGAGATTTGTCTATAT
ATCCTAGATACATACGAATCTACTTGAATAAATTAACCTAATTTTGAGTCCATATATTTCGAAATACATGTATTTGAACG
TACCAAAATTTGATAAGATTCATAATATTACAACATAGTGTGTATTTAAGTAATTAGATTATATACTAGTGAGATTGTTA
TAAGTTCCCCTCAAATAAAAAAATTTGGCCCATGGGCCGACCCTGGCCCCGATCAAGTCTTAAGGGCCAAGGGCTTATAT
GGGTCGGGCTTATAAGCCCTAGTTTTAAATGGGCTTAAAAAATTCTATTTCAACCCTACCCAACGGGTTGGGTCGAGCCG
GCCCCATGGGCTAAGCCCATTTTGACGGCTCTACACTGGGTTTAGCCTATTGTTGCGGATTCAATTCTCGCTATAAAAAA
TCCAATTAATAATATAAATAAACTATTTACAACATATCTTTTGAGGTGCGATCTTTTTTTTCTAATATACGCAAAAACTT
CGTACATTTAACTAACTTTTTAAATAATTGAATCAACTAATACTTAAAAATAAAATAAAAAGTCGTTGATGTTAGTTAAC
ATTTTCAAGGGAATGAAAATATTATAATTTGTTCTTCCTTCTTCGTTTTTAATCAAATAATAGTATATTAAAAAAAACAA
AAATTATCAAAACCTTTACAATATCTTTCCCTAAACTAAACTATTGAGCGGGTAAAGTTTCGGGTCTCCAAAGAAAATCA
CCCGACCCATACCCGAGATCCGAATGATCAAATAAACCATCTAACCCAACATATTCACCCATATTGCCACTATAATGATC
CGATTCAACAATTCCCAAATCAAACGGGTCATAACTCGGTATCTGGTCCTCCAATCCCCAAAACTCGTTACTGAGTCCCA
CGGACTCAGTACAAACTCGGACTGACTCAGTCTCTGCCTCGCTAGGGGGAGGCAGTCCGAGTTCATCATCAGAAGCTTCC
AGAAGGTATCCTAACTCCGGCTGAGATTCGCCGGACTCCGACGAAACTCCGGCAGTCTCCGGCAATGGTGAAGCTGTAAT
TTCGTTTTCGAAGCTCTTCATGAATGAATCGAGATCGTGACTCGGAGTGCAAAACTCCGAATCGTATAAATCGTCTAAGA
GATCTTCCCGGAGTCTTTTTACCTCCGGGGAATTGATCTCTAATTCGACCGAATCGTCATAGACTCGCTTTCTCGAAATC
AATTGATGATCCATTTTTGATGTAATATGAAAGAAAATGTAAAATGCAAACGAAAATGAGAGATGAGTTGAGGGAAAATA
AATAACAGAAGGCTTATATAGTGGGCGGGACAAAGATGGGGGAGAGTTGAGTAATGATGATGATGTAAGCATGTTAGTGG
GACCCACTTGGACATGGGTGTATAATTTATTTATTTTTTTTAAAAAATAAGAAATTATTTATTTATTTATTTATTTATTT
TAAGCTGTCTTGATATTTGTGTTTCGAGAAAATGAGATCTCTATCTCCTTTTACTATTTTAAATAAAAGGAAATAATATT
TTCAAATCTCTTGGGACCCACTTGGACATGGGTGTATAATTTTATTTTTTATTGCTATGACCTTCAATTTGTATATTTAT
ATTTTATTGCTTGCTTAAACGTGTCCATGATGTGTTGTCGAGTTTTTCTATAAGTATCGATTCTAGAATTTTTTTTACTT
TTTTTTTTTCTCCCTAAAGTGGTGTGAATTTAATGATTAAAGTATTGTATGGGTTAAGTGGTTTTGATTTTCAGATTTGG
AGTCCGGAGTAGGGCCTCACACAAGACTAGACATTGTCAATTATTGTCTCTATGGTTGCGGAGATGAAATTAGAATTTTA
ATTCTATAGATTTTAAATTCTATAATTACTATATTAAATGTTAATAATTGAATTAAACTTAATATTAATATATATATATA
ATTAAAAATATTAATAGTCAAATAAAAGTTACTAAACTTTGATAAATTTGTATGGATTTCTACCTCCGCTCCTGCTCGTT
TATTTGTTTGTTTGCCTTTATAGGTTAGATAGTCAAAGTACGATATTGTGGTGAAACCTAATGCCTGACGGCAAAATGCA
AATAAAGGCAATTATTATAATTGACAACTTGAGAGAATGTCGTGTTAATTGGATTATGCGTGTTGTGTTTGGGGTGCCAA
CTTGGATTAGTTGAGGAAAGTTTGATTTTTATTTTTTATTTTTTCATTTGGTGGTCGTGGGTAGAGGGAGGATATCAGTT
ACGAGTTCAAATAACAATAAAAAATAATTAAAATTTATATCCATATATTGTAAACTTAATAACAATGACGATCATAAATT
CAAAATTTATGAACTCTAAATTTTAATGTTAGACTCAGATTCATATGAAAGTGTTCTCTATATTAAGAGTATTTTTATTT
CGGGGGCTTAAATTTGTTGTCTTTGATAAAAAGACATATATTGTATTCATCTCACTAGAATTTGCGATGACGATGAGAAT
GTTGATGAACGATTGAAATGTATGGTAGACTTTGTAAAATTTTATTGGTATTCGATATTTAATTCAATTTTATCAACTTA
TTATAATTAAATAATTTATTAAATAAATAAATATATTATTAATTAAGCATGATTAAACGAGAAAAGTTTATATTTATTAA
TTTAATGCAAATATTAAACTTCTACCATCTATTCTTTTCTGTGTAAATAAAAGTGAAAACATTACTTTCCAAGCATTGTT
CATTTGATTTTTACCAACCATTTACTATTTCAACAGGG
>mtp_2322.contig_6
ATAAAAGTAAATCTCCAGTGATCACGACTTATGTTATTATTAGTCAGACATTTTTAAAAAATAGATAAATTTATCTGTAT
ATATTTTACAACCTAGATATCTTTTAGGATATGCAAAATATTTTTCTAATATGAGAAGTCGTCTTTAATTTCTTCCGACA
TATATATATATATATATATATATATTATGTGGTAAGGTTTAAAACAAGAAAAAATTAATGAATTATGAATTAATTCCAAT
ATCCTTTGTACCAAATATACCCTTAAATCAATCTACTTTATTAAAACCTCACCATATCATGTCACACACTTTTCTTATTA
CTATTAAAAAAAGAAGAAATTGGCAGTGGGTGAAAGTAGAAATCATGGATTGGAGCACATAATTAGTGGCCTAATGGGCA
TTTTAAAATTAAGCTACCTGTTTTGCTCATGTCTATTTATTTATATTATTAATCAACAAAACAAGGGGTTCCATAAATGA
ATAAATAAAAAAAGGCAATTTAATAATTCGATGGTCAGTATTGTCCACCATTCATTTGGTCATAGTCTTTTTATTTATTC
AGATAAGGTTTCGAGATGATAAAATCAATCCATAATATGATGACCTATTTAATTCATTTAAGTTTGGACAAATTAAGGTT
TTCTTTTATCTTGTTAATTTAATCTATTTTGATCCGTCTAATTTAGCCTAATTAAATGTTGGAATGATATGTCAATCAGA
TTGATCCACGGAAAACTTTATCTAAATAATTTTTTAAATTTTTCTTACTTGATATGTTGTATATAGTCTTATGATACTAA
AACAAATTATAATAACCAAATAAAGAATTTAAAACTTAATAAAAATTAACGGATTATATAGTTAACTCAATTATTTGAGG
CCCCTTAAAATTCTTGTACAACTTTTTTAGGTTATGGATTTGATTTGATGTAGGACTTGTCCTTTTGCCTCATTGATGAA
TAATTAAATATGTGTCTTGCAATATCTTTTTAAAATATTCACAAGAATTTGGCCACCTAGAATAATCGACATCAAGATTT
GTATTAAAGTTTTGTGTTGATGATGGAAACAATTTTGACTAATTTAATACTTATAGATTCGTTAATGAACAACCAAGAAG
AAAATAAAAAAAACGGAAAAGGGTCAAAATTGCCCCCGAACTATATGAAATAGACCATTTATACCCTTCGTTACATTTTG
GGATAAAAAATATCCCTACTGTTATCCTAAGAGACTACAAATCCTTCCACCTAAGCGTTGCCAACTAGGATTCACTACAA
AAGAACTAGACCTTTAGAGGCAACAACAATCGCCACAAAGGCCCAGAAAATCGTCACTAAAAGTTTTTAACATTAAATTC
TAATTTTGTGTTTTTTTCTTCATTGTTTTAAAAAAACCAAATATGATATCGATTAAGTAGGAGTTTGAAGACACTATATG
TTTTATTTTTATGTCATATGTAAATGTATAATATGTACAATGATGCATTATATATATATAGTAGGATTTGAATCGAGAAG
TAATTTTGATTATTTTTCGTAATAATATTGGATGTTTTTAATATGGATATTGCAAGTTATTTATTTTAGAAAATTAGGTC
GCAATCGAAAATTAATTATCATATTTTTTTGTTGAAAAAATAGGTTTTACTAGTGAATGGTTGTTGGAGCCTTAGTCGCC
ACTAAAAATCACTCATAACCTTTAGTGGCAATATTTTGGGATTTTGTGGCGACTTTGTCGCCACTAAAAGTCAAATTCTT
TTGTAGTGAATCTTAGTTGACAATGCTTAAGTGGAGGGATTAGTCCCATGTGGCTTGCCACGTCACTAAAGAATTGGGGT
GTTAACTCTTGAGGGTATTTGTGGTCTCCTGGGATAACTGCGGGGGTATTTTTGATCCCAAAATGTAATGGAAGGTATAA
GTGGTCTATTTCGCATAGTTCAGAAACAATTTTGACCCTTTTCCGTAAAAAAAATAATGTAGAAGGACAAAGATGGTGTT
CATGTGTGACCACCTCAACATATTTGTCAGTTTATAATTCTGAATGTCATCATAAATTTCGATTTTAAATTTTGAAAGAT
CTAATCTTTGATAAGAAAGTCCTTTACCTTCTTTATTGGTCTATAAACAAAAATTCATATCAATGAAGTCAATAAAGTTT
AAATACTGAATCATTAAATAAAAATATATATAATTTGATTTTAGTTCTATATTGAATTTCAAACTTTAATTTATGAAGAG
TCGATAATTAATTTGTCAAAAAAAATTAAAAATTAAAGTGAATTTCGTCAACTCTAGCTAAGGAGTGTTTAACAAAAATA
AAATAAAATAAAAAAAAATAAAAAAAATAATATATATATATATATATATATTGTATCCAAATCTTGAACAAACTAGTATA
TCTAGATAAGACCAACACTATATTATCTATTTTTGGATCTCCTAATTATTTTTTTCTTGTTAAAATTTAAAGTAGCTATA
TTCCTATATAGTAGTATTTATTTTTAGTCAAAGTTAAACAACCTTCCATCATAGAATTTTCCTCATTTTGTAGCTAACAT
AATTTTCCACATTATGTTATCCTAAGTATCCGTTTTTGACATTTCTAGATTTAGACGCATAAAAATATTAAAAGTCAAAC
TCATAAAGATTATATTTTGATTTTATCTCTGAACCAGTAATAGCAATAGTTGGATTGGAGGTGAGGGCGGTGGCCGGTGT
GAATGGAGGCTACAGGGGTGGAGGTAAAGATGAGGTGAGTCAGAGATGGTAAGAACACAATCAACGTGGAATGTCATTTG
GAACTTGTACTCCCTACTTCCATCGAAAAAGTTCTAAAATAGGGCGGCTTTTATAAATCAAAAGACTAAGAGGACGATCT
TGTAATATTCCAAAACTTAAAGAGTTCACATAGAAGAAGCAATTATACGTAGTACGTACTACATGTTACTATACGATTTG
ACCCCTCAATAATATTGTTTTGTTTTTCTTTGTCTCCAACTCGATTTTCAATATTATTTTGGAATTCGACTCATTCAAAT
TATTTCATGTAGAATTAATTAAAGAGGGATCAATCACTATTAACTTCTAAACAAAATAAAGAAATCTTATTCATCTGACT
ATATAACCCTCGAATAAAAACCTCAATCATGTTGTGTAAACATAATGAATGCGCAATAAACTAAAATAATGTTATCACTT
TCAAGTATCAATATTCCAAAAGATTATAATTTAAAAAGTAATCATGTTATATGTTTGTAACTTGTGAGAAAATATTCCAA
TTCCTTTAAATAGATGGGACAATTATTTAGGTCCAATCTTTATCTTTATCTTCAACATGATAGAATAATTCAAAAACTAT
TAAGAAAAGAACTAAGCCATCAAATAACTTCAAGAATGTGACTTCCCATTTTTGATATATTTTTATATTCGTTATTTCAT
AATTGTTTTTAGTGAGGTAGACATGTGAATAGTACAAGACGTGACATTAATGGATATGCCAATAAATTTTTATACTAATC
GTTGAGAATTTTTTAATATATAAAATTAATTAGTAAATTAATTATGTAAGATTTTTAAAGAAAATTGTGTGAAGTTGGCT
TTTAGTAGGCAATTCAAACAACTTTATTTATAGCTTACATTTACGCAAAAAGTATGTGTATTTTAATGGTTGTTTTGAGG
TGGAAATTGTTAGTATACGAACAACGTTTTAAAAAAACAAACTACATGTTTTTTTTAAAAAAAATAAATAATATATTTAT
CATATTATATCAAAAATATTTTTGAATTAATTTGTAAAAAATACACTAAGTTCTTATTTTGCTTTGTTTTATATATATAT
ATATGTGATGGTGACATTTTTGCTTGGTGGGCCATTTTTTGTCTCCTTTATTTACAAGTACAAAAATACAAATACAATAG
AATCACGCAATTTCTTGGAAAAGATTTTAAGATTTTTCAAAAATAAAACCCATTCCTTTTTCCACTTTTGTCGATTACTC
TCCACTTTACTTATCCGCTATATAAAAATTATATTTATAATTATTTATTAAGTTTAAAATATTTCTAAAAATATTATTTT
ACTATATCTATTAAAACCTTATTATTGAATATTATTTATATTTAATATTTAAATATATTATAATAAATAAAAATGATATA
ATAAAATTATTATTTTTTAAAATCAAATATGTACAAACAAAGATAAATAGAGAGAGTAATTCTTTACGCAACTTGCTTGG
ACTAAAGTACATAATATTCAACACCTTTTCCTTTTCTATATACATAAAAAAAATAAAAAATAGTTGAGATATCCGTCTTC
AAGTAACATAATGGAATAATTAAGATTTCTCTATTAATGAATTGAAGGGTTTCGGATTTGAATTAGTGGCGGATACAATC
TATTAATATCATATTCATTGTGAACCCAATTATCTTGTAGCAACTCACAAATTTATGTATAAAAAATTATTAAAATTAAA
TTTGTAATTTCAAAAATATAATTAAATACAAATAAGTACCTAAAAGATGTTGAACCAATAAAATTTAAATTTTGAATTTG
TAATCATAAAAATAATATTAAAAATCTTGATAGGAAACATTCTATTTAATTAGCTCTACACAATACAACAACAACATCAT
ACCTTAATAAGCTT
>mtp_2322.contig_7
TTTTCAACTCTAAACCATGTAGATTTAATTAGTTCCTTCCCCAAACACTTGGATTTGACTACATAAACAAAATATGCAAG
AATCTACTCAAAATGACATTTAATTTCATGAATCTAACTCAATAACTTCAACAATCAAGATTCAAACGAAACTTTCAACA
AATCCATCAAGAACTCAATTTCTAAACCTTTAAAATATAAATTCACTGAAATAAATTATGGTTGGCGCGTGGGTGAACAG
ACCCAACGCTATGTGATCTCACATACTTCCTTGGGATCCCCTCTTGACGAAATCCACAAGCAATTCATCAAGAACTTGGG
GATTTCCTTTCTTCTCCTTCTCTTTTCTCCTCTTTAACCCTAACTTATGTTCAATAGCGTAAACTGAGTCCAATCAGTTT
AGACCCCAATTTAATTACCAAAAATGAAATTTAATAATTGGGTGGTGAAAATACTAATATACCCTTCTAAAATTCGGTTT
TGACTTTCCTTATCTAGACAGCCCAACTTCAAATGGGCATATATCCCTTATTCAAACTCGAAACTGAGAAAACTCAGAGG
TGTTGGAAAGATAATTCAACGATCTTTCCTACGGTATCTTGTAGCACACATAACACATCCTGAGCTAGGAGTTATGGTCA
TTTGAAGTTGACTCAAAACTCATACTTAACTTAACTTTGCCCAACTTTCCAAATTTGATTATTTCCAAAAACTGTTCCTT
TTTAATTCTAGTTCTCTCTAGTTGCGGGATGTTACAATATCTCCCCCTGGGAACATTCGTCCTCAAATGAGATTAATCTT
ATCAGGCAAAGAGCATAACATCCAACATTTGGCTCAAACACCCAACAAGCAAAAATGCAAATACAACATGCCAACTTAAA
AATAAATGTCAAGAAAAGGATTAGTTCCTTAATTTGGAACTTCTCCAGATTCGAAGAGATTTGGATATCTCTTCTTCGTA
TCTTCCTTAGCTTCCCAAGTAGCTTCCTCAACAAAGTGATTCCTCCAAAGAACCTGA
>mtp_2322.contig_8
TTAATAAATAAAAATAATAAAGCCAATTTTACCTTTTCAAGAGCCAAAAATCTGCAAATAAAAATCAACTTAGCATAAAT
TAATCCACAACATGCAAAATCAAAATGACCATATTAAAGGAAAAAGCATAAGTCAAGGAATAATATTTTTACCATAATTA
TCAAACAAGTAAGAAATAAGACAAGAATTATATATGGCCTAAAAGAAATCAATTTACCACATCAAATATGCACACTTGAT
TAAAGAAAATTTCTCTTAATCAAATCGGCAATCAATGAATTAATATTAATTTAGACTTACCATGCTATAAGCTAAAATCG
AGTAAATGAAAAGAATAACATCAGTAACATAAGAAGGGAAAGGTTTGAGTAAGATTTCAACATTTTCAAGCTAAATTAAA
TCAAATTCAGCAACTCTAATGGCAATATTGTTCATATGATTAGACAGACACAAACTAGTAGCATGCTCACGACGAAATTT
GTAGCATTTATCAGCTTACACATAAAGCAGACATGTAAATCAAAATTAGGAACTCTATAATCAAAGCTAAATTACTAGAT
AATAAATCGAACAAGAGAGCAAACCTGGATGGATCTGATAAGATCCATCCTTTTTTAACAGATCAAAACTCAAAGCTTTT
CCTCCAAACATGCACTGTCTAGCGGTGCTCGTAATAGCTGCTGACCGGAGCTACGCTTGTGGCCGGAGCCTGATGCCTTG
TTTGCCTTGTCGGTCGGAGCTACTGGCCAGAGCAGTGGTTGGTGTTGCTGTTGTCCGGCGTTGCTTTCGCCTGGGGCTGG
TTCGCTGCTGCTGATGTACTCATCGGAGACTACCTGGTCGTCCGGCTACTTGCTGATTGGCTGTTGTTGTCGCCGGAAAA
GAGAGTGATCGAGGGAGCTGAGGTTGCTACTGGCTACCGAAGTTGCTGCTTCTCCTCACCGGTTGTTGCTGCTCGTTCTC
GCCGGCCACTGCTGGAGTTCACTGGTCAAAACTGCTTGAGCTGTTGGTTGCTCCGCCTGGCGAAATGAGAGGAGAAGAGA
GACGGAGCAGAAGATAAATAGAAGGAGATAGGAGAAACCATCGACTGGTGATTCTCGCTAGGACGGGAGAGAAAAAGGGT
CGCCGCCGCTTGTCCTCGCCGACTCCTGCATCTCATCAGAGCGAGGAAAGGATGAGAGGGGGGGGGGGGGCAGATCTGCT
TGGAGAGGGGAGGAAGAGAATGAATTGAAATGTTAGGGTTTCTTTTGGAGTCTTTAGTTTTAAAAAAAAGAAATAGGAGG
ATTCGATCTCAACCGTAGAATTAGAATTAGATAAGCGACTAGGATTTGATATAGGATTTAATTTAAAGATGGACGGACGA
GATTAAAATGAATTTTAAAATCAGATTGAATTGAGGAGTTGGAATGGCTAGAATTACAATAAAATTGGCTAGAATTGAAA
TGAAAGGGTGGTTATTATTGAAATAAAATTTGGATTGAATTGGCTAAAATTTGAATGAATTAGAATAAAATAGGCTACAA
TTTAAATGATTTTGAGGAAAATTAAAGAAATGCTTTCCAATTAAAATACTACAACTATTATAATTAAAGTCACTTAAATT
TTAAAAACATTGAATTATTTTGAGTTTTCTAATAATTTTTAAAATATTTTATTAATATTTACGATAATTTTATAAAGCAA
GCATACTAAAATATAGAATTTTTTGGACAAAATCGACTAAAGCTTTAAACTCAAAATATTTTAAAAGATACGTATTCAAT
TGGATAGCATTTTCGAAATTGCTAAAGGTTGGTCAAAATTGAGTGTCAACAGTCAATAATAATGTATCTAATTCATGACA
AATTATTTTTTATCTTAAAATTGATTAATTTTTAGACACAACTGTCACGACCCAAAATGAGTCGTGAATGACACCCACAC
TTAACCTCCTAAGTGGGTGAACCAAGGAATCCAAACCCCAACATATATCAATAATTCAACTATGAATAACAACAACAATA
ATGCTTAAGCTCAAAACTTATTAAAGTAACCAATCAAATAAACATCTAAAGTCTAACACTTATTATCCCCAAAATCTGAA
AGTCATCACATCAAGGACATCTAGTTCAAATACCAAGTCTAAGAGTATTAAAGACACCAAAATAAATGAATAAAATAGTT
TATCTCCAAAAACTAAGGACATCTTGTCATGACCAAGAGAATCCAACACGAGCTGGAATGAATAGCTCAACCTGGAGCCT
GATGTGCTGGAGACTGGCTAGAGCTGAGGGCGAGTCAAAGTCACTATTACAC
>mtp_2322.contig_9
GTTACTAACCTCTCTTTACAATAGTAAACATCACAACCACCACCCTTTGAATGTGACTTCAGGCCCGGATGATGAAACTC
AAAAAGCCTTGTCTTTTTTGTCCTAATATTATACGAGACCAGCCAAAAAAAATTAGTTACCAAACTCACAGAGATATCAT
AGCATGACTTAATGGAACCTAACCGTCTATGTTCCTTTTAAAACAATATTATTAGTATTAATTATATATGCTCTGGATCA
TAGTTGATGGTAGCTCCCTTGTATGTTTGAGAAGAAAGATTTAGATTTTTCTTGTTGAATATGAATTTATGAATTGAAAA
ATTGATCTTGTAATTTTCCTTCGTGTTAATTGTTGGATGTATTTGAACAATTCTTCCGTTCAATTACGGGTTGAATTCTC
GTGAAATATATTTGTGATCATCTGACATATTAAATGTAACACATTAGTGTATGCATATCAAATGTACACAATTTCTTGAA
TGTAACAATACTTAGCTTGATACAATGTTACTATTAAAGTTAGATTTGATGGGCTGTTATTATAAGTAAAGTTTGTATAA
ATTATATCACAACTTGAACGTCATATATAATGCCCTTTAATTAAAGGTAAAATAATGATTTGTCAAACAATTTATTCTAA
ATGAATGGTGTAACAAGTTAATATGCTATACTTTTCCTTCTCTGTTTTTTTCTCTCTTTTCACAACATACGGGACAAATA
TATATAATATTATTCATAAATGGCTAATTATAGTTTTTCTAAATTAATTAATAAAAAAAGATATAAACATGAGAAAGAGA
AATGAGGAGTAACATAGCAATGACCCATTGGGACATGAATCAATCCAAATAAAAACTTCATTGGGACACTTACACTACAC
CAGAATAGACTTTTAATGGCAATTAATTAAATTAAATGCCACTATTTTATATTCTGAAGTCACGTATTGCGGCAATTAAA
CTTATGTTGGTAAAAGATTAGTAATTTCAAGTGCAAATCCCTTTAGGAGAAAATTAAATTGTTCGCTCTTCATCAGAACC
GAATTAGTTGATCTCCAAATCTTTATCCTTCTTCTTTTCTCTTTTTAGATGAAAAATAATAAAGAAGCAAAGCGTCGATA
AAGGTAAAATTAATGAATTGTCAAATCAAATTGAATTAGATAATTTATTCTAAATGAATGGTATAACTATAATAAGTTAA
TATTAAAAGTAGCTAGACAATGAAAAGAGAAGGAAAAAAGAAAACTCTAGCTACTTTTTTTTGAAATTTTACATCTATCA
TTGCCACTGAGAAACAATTACAATTTGAGAAGGAGGTCTAGACCTTGCCTTCTTGAAGATTACAGTAGCAATGGGCAAAA
AAGTTGCACAAAGGTGACAACTAGCAAAAGACTACTCAAGGAGGGTCATAGTAAATCAGGGAAGGCTTCCTTTTTTTAAC
CCTAAAGGATGGAAATTGCCATTTATCTAAATTGAGGAGTCCCTTAACATGTGCTGGCAGACCGAATGTGTCGGTAATAA
CTATGGTAGTGTTGGTTAGATGACTATAAGACGCAAGTTTGTCAGTCACTCTGTTGGCTTCCCTATAGCAGTGATTGATC
TGATTATTGTGTATGAGGATCAACTCTCTGATTTCTTCCACTGTTTCTCTCATCCTCCAAGGAGTAGACCATAAATTGAG
AATGCTATTTAGGAGGAGGAGGGAATCAGTTTCAACTGTAGTAAAGATGTGTTCATTGGCAATACACCACTTCAGGCCAG
AGAGGAAGGCTTTTGGTTCAGCAATATTGCTGGTTCCATTTCCCAGGGGAAGAATAAAGGCCATAATGCAATTTCCATTT
GAGTCTCGCACCACTCCACCTCCTCCACTAGATTCTCCAATACAAGAGCCACCTGTATTCAACTTCATGGAGTGATGCGA
GGGTCTCGACCATTTAACCGTGGTGTGGATAGTGTCTTCAAGTTGTATTTCCATGAGCTTAAGTAGGCTTTCCCAATTGT
AACACCCCGTATTCAAAACAGACCAAAAAAATGCAGATTTTGAGAAGTTGCAGGTGCAACCCACGGTTGCCCTTCACGGA
CCGTAGGTCAGACCACGGTCCGTGCTGGTGGTCCGTGGTTCGCCACTGCAACCCCTCCCCAAACTAGCTCAGAAAAATTT
GGCTAAGTCCCGACTCACGGACAGACCCACGGTCCGTAGATCAGACCACGGTCCGTGGTCTGTGTCCGTGGATTGAGACT
TCCCCTACCCAGCCTCTGACACAAACTACGGTCGACCAGCACGGACCGTCAATAGATCCACGGTCCGTAGGTCTGACCGT
AGATCGAAGGTTAGCAGCCAGTTAGCTGAAAATTCTGATGGGTCAACTTCAGATGGCCATAACTCTTAGCACAAAATGAA
TTATGTGTCCCATGACCTATGGTTAGATAGATAATTTAATTATCTTTCCAACGCCACCGAGTTTGCTAAATTCCAACCTC
CGAGTAAAAAGTTATGCCCGTTTTAGTGAAGCCCTGTCGGGCAGACTCGACCTACGGACCCAATCGACGGTCCGTGGATT
GATTGACGGACCGTAGGTCCAAACCGTCGATCACTCCGACAGCAGTTAATTCAGGGGTCTTTTGGTCTTTTCCTATTTCG
TTTAACCCCTAAGATACGTCGTTTAAACCCTAAATCATGAGGTTTTAATCAGTTTAAACCTAGAAACATAACTAGAACTT
ACCTAAGTCAAATCATTAATCAAACTTAGAAGAATTAGAAGCAAGAAAGGAGAAAAAGGTCAAGAACCCTAGTTCAAGAA
CGCAGCGAGGTTTCTTCAGTTCCAGCCCCGAAATCGAAAGATTTCTTCGTGGAATTCGTCACCAGGTATGTGGGATTTCA
CTAGTGGGTTCCTTTCGCCCATTAGGTCCCTAGAATTCAGTCAGATTCTTGATTCCATGATTATGAACAGACCTAGGGTT
TCTAGAATTATAGCAGATCATCATGAATTAGTTATTTAAATGTTCCAAATCAGATTATCATGTTATTGCTCAGTTTATCA
CATGAATTTCAGAACTCTAGCTATGTATTTCTTTAGTTCTTGAATTACACATGCTAGGTCAGATATTTCAGTATTCAGTT
TTACATGCCTCAGTTTATGAATGCATCATTATCAGATTAATTGTTGCATTCTCAGTTTGCATGTTCAGTTTTGAGCTATC
CAGTATTTACAGAAATTCAGTCATAACCAGTTAACCAGTTAATTCATTGGGAGTAGCATAATACCGAGTTGGACTAGGGT
TTCAGCGTACCCATATAGTCCCAGAACTACGAGCCACGTAGGCGTAAGTCCCCTCTGTGGGCAACATCAGTTTAGTGATC
ACGCCAGCATGCCTCTATACCTCTGGCAGGGTATATTGGGTCCTCTCGATGGGGCGTATACATCGGACTCCACATTTAGC
TCATGTGGTTTTATGTCGGTTATTAGTAGCTCCCACAGTTCAGTCAGACTCTATTGCATTGACCATTTATCAGTATATTC
AGTATTCAGTCTCAGCATGTTATAAATTGGTCATTGTATCAGTTAGCTCAGTATTCAGTATTTTCAGTATCTATATAATG
TTCAAATTATTTCATTGCTCAGTATGCTTTGTTCAGTTATATGTTATTTCAGCTTTACTCTATCCTGCATGCTCAGTACC
TTTCAAGTACTGACGCATACGTGCGCTACATCTTCTCGTGATGTAGGTTCAGGTTCTCAGTATCCAGATCACGTTTAGAT
CGGTTCCCGATCTCCAGTTCAGCAGCATCAGTGGTGAGTCCTCATTCTTCGAGGACTAGTGACATGTTTATCTTTATCGA
TTTTAGTCTTTAGTTTCAGTTTTGCTAGATCTAGTTGGGGCATGTCCCAACATTTCTAGTCAGTTTAGAGGCTTATTTCA
GACATAGTTAGATTCAGCTTAGTATTTGAGTTTGATATCTCTTTTGTATTAAACTCTCAGATTTCATATATCTCAGTTAT
AGTATATGGGTATCCCCCATCTTTTCAGATTTATTTATAATTTAGCTTCCGCATCAGTTTATTATCTTTAGTATGCTCAT
GATCATGCCAGCAGGGTTAGCTTGGGATCACTTGTGGTCCTAGGTCCCGTGTCCGCGTCTCGGGGGTAGCTCGGGGCGTG
ACACCAATTCTCCAGAAGGTTAATGTTGGAGAAAACCTTTTTGGTTAAGTGGTAGATGTTGAAGACGATCAGAGAAATAG
ATCTTTTGGTGGATGGTCTCTCTTCCTCATAGCTAGAGTTGCACCTTGATCTCCATAATTCCCAGATAATGATTGGAGGG
ATGATACTTAAAATATATTCAGCGACTGGATTTTTGGATGTGGAATTCCAGCATTTTTGGAGCAATTCTCTGAGATTTGT
GTGTCTGGTGATAATGCCCATTCTGCCAATTATGGAGCTCCAGATTCATTGTGCGTAGTCTCCTTTGCAAAATAGGTGTT
CTGAGGATTCAAGTCCCGGGTTCATACTTGTAGCAACACAACAAACACATTTAGAAACAATGGTTATTTTAAACTTATCG
ACTATCTTATCATCAGTAGGCATTTTGTTATGAATTGCCCTCTATGTAACACAAGACATTTTATATGGTACATGTTTGTG
CCATATTTTTGCATCAATACGAGCAAAACGTCTCCTCTTTCTCAAAAGCTTCCAAGCTGAAGATATTGAAAACTTCCCAG
ATTCAGCAGCGGTCCAGAGAGGAATATCGTCAAGATTATTTGCCAAGTTGATGTTAAACTTGGTAATTATATGTTTGATG
TGATCCGGGGGTTGGGGGTTTAGGGCATTCCAGTTCCAGTGACCCTGTTGAAAGACATCCTTAATAGTAATATGTTGGTA
AATAAGGGTGTTCTCCAAGAGTTCGTATAACGGACCATGTTCATTCCATTTATCGAACCAGAAACTAGAATTCCCCCTGT
TAGTTTTCCAAAAAAAATCTTGTTCCACCCCTTCTCTAATTTTCAGCATTGCCTGTCAACTATGTGACTGCCCTGGTTTC
CACTGGACAATGGTAGGGTGATCAACACTACAATATTTGGCCTTCAAAAAATTAGTCCAAAGAGATTCAGACACCATTGT
TTAGCCGTGAAAGCCTTGCAAGTGTCTTCGAGTTTTCTAAAATTTGATCCCCCTTCATTGTACGGGTAGCTAAGATTTTC
CCAAGAAACCCAGTGATATTTCTTATCTTCCCCATTACCTGACCAGTAGAACCGAGTAACGTACCTCTCAGTCACCTTTA
GGGTGCCTTTAGAGGGATGGACTACTGCCAAAGAATGAACATTTAGGGCAAGCAGGACATGCCTAATGAGAGTCGCTCTT
CCTCCTGTAGACAACAATTTAAGATGCCACCCTTTAATTCTATTGGTAATTTTACAGATCAGATCAGTGAATATTTCGAG
GAGTTTCCTCCCATTATATATGGGACACCCCAGATATTTAACAGGAAGATGCTCGTATCTCATACGAAGAATTTTTCCAA
CCCTTTTGATAGAGATACGAGGGGTGGTAGGAGCAATAGTGTAGGAGCATTTGTTTTTGTTGATTGATTGTCCAGAGACT
CGTTCATAGCTTTCTAGAGTTTTAAGGATAGCTTGAAGAGTGGCTTTCCTCCCGCTACTGAAAACGATAGTGTCATCTGC
AAAAGAGAGATGGTTAATTTGAGGACCATATGGATGCATAGAAAACCCTCTAAATGCAGGGACTCTATACAGAGAATTAA
GCATCTTGGAAAGTAATTCTGTCGAGAGAACAAAGAGACTAGGGGAAAGGGGGTCTCCCTGTCTAAGACCCCGCCCAGAT
TTAAAGAAACCTTGCCTACTTCCATTCACAAGAATAGAATACCAATTATTGGAGATGAACCTGTAAATAAGATCAATCCA
ATTTTCAGCAAAACCAAACCTCCTCAAAATAAAGCACAAAAAAGACCAAGAGACTCTATCGTATACCTTAGACATGTCTA
GTTTAATAACTACATTCCTCCCAAAATTAGATTTGCCGATATCATTGACAATTTCTTGGGCAGGGAGGATATTTTCAGTA
ATAGCTCTCCCTTTAACAAAACCACTTTGGTTGGGGCTAATTATATTAGGAAGAATTTTGGAAAGCCTTTTATTGATCAA
TTTAGCAATGATCTTGCATGAAGTATTACAAAGACTGATAGGCCTAATCTCAGAAAAATCTTGAGGAGAATTAACTTTAG
GAAGCATCACTATACAAGTGTGGGAGAAAAAATTTGGAAGGATAGCACCTTGAAAGAATGAAATGATTGCTGCATAGAGG
TCCGTTGCTATGATTTGCCAGGTTGATTGGTAGAATTTTCCATTTAGTCCATCAGACCCAGGGGCGTTGTCTGGATCAAT
TGAAAAAATAGTGTCTTTGATCTCTTGGAGGGTTGGCAAGCTGTTAAGGTTGTTGTTGTCTTCAATGGTGACAACCCATT
CTACGAGATTAAAAATATTTCTATCTTCCTCAGTGGGCTCAGCTTTGAACAGATTGGTGAAAAAATTGACTGCAACATCA
GCAACTTGAGTAGTTCCCTCTACCCAATTACCCTCGAGATCTTTGATTTTGTCTATGGAGAGTTTTTTTCTTTTATCCTT
GATTACCCTGTGGAAGAAAGCAGAGTTAGTATCACCATCTTCAAGCCATTTAATCCTAGCCTTTTGGCTTGGGACTTTTT
CTTGAATTTTCAGGAATCTAGTGAATTCAGCCTTAGCCTTAGAAAGTTTATCCTGTTCTACGGAGTATTATTGTTAATGG
AGTTCTCTTCCAGGTCTTTAATAATATTTTCTAGTTTCTTAGGTTCTTAATGGAAGTCTCCATAAGCTATTCTAGACCAT
GCACTAAGAGCTTTGATAGTGGCCTTGAGTTTTTTGTGAAGGACTTGTAGGGCGTTTCCATCTTGATCTTGAGACCAAGC
TTCCTGTACAACACCGAGAAAGCCATCATTTTCAGTCCAAAAATTGAGGAATTTGAAATATTTAATAAAGTTAACATCTA
CAGGACTACAATTAATTAAGAGGGGGGACTGGTCAGAGCAAGTTCTAGAGAGATGAGTAACTGTGGTCCCATTAAAAACA
TCAAACCAGTGGTTGTTATAAGTAAATCTGTCAAGCCTCTTCCAAATTGTATTGGGCGGGTCTCTATTGTCACTCCAAGT
GAACTTTGACCCAAGATATCTAGCATCCTGGAAATCACAATCTTCCAAACACAATATAAAATTAAGACTCTCTTCAATTC
TGTAAGGCAGACCTCCTATTTTTTCTTCTGGTCCTGTGATAACATTAAAATCTCCTACAACCCCCCATGGGCCAGAGATT
TTATTAGAGATGTCCCTAAGCTCATTCCAGAGAGGAATTTTGTGGAGCTCCTCACATTTAGCAAAGATAACCGATATGTG
AAAGTTAACAAGCTCGTGTTGATGCGAAATATGGATAAGCACATGTTGTTCTCGATCTTCAATAATGTCGATAGTGTAAT
CTTTAGACCAAAAAATCCAAATCTTGTTGGAGCAGTTATGAAAACAGAAAGTGTACCCTAATCTCATTTTGAATTTGTCA
ATTTTCCTCGAGTACACCTTTGGTTCTTGTAGGAACATGTACGGAAATTTATGTTGACGTTTGAGCGTCTTAAGTCTCAC
GAGAGAACCTTGGGATCCTATTCCCCTAATATTCCATGATATAGTATTAATCATGGGAAACAGTGGGGGGAAGGGATAAT
TTATTCTAAAGATCTTTTCTCCCTCTAGGAGAGAGGTTGTTGTAGTATTCTACCTAGTGGTGCACCTGGTTAGAGATAGA
TCAACAACTACACAAGTTAGAGAAGGTCTGTCCCCTCTGATAGCTTCATCATCAGAGAGGGCTGTTGAGTATTCTTCCTC
TACATTGATCATGTACAGATCCTCTTCACAATCTTTGAAAGTCGAGTCTTCATGACTCTCATTGTGGGTTGAAGTAATGA
ATTCGCCTTGAGGAACCTTGTTCCTAGATCTAGGGTCATCCGGCAAGCTTAACTTTTCTTTTTCTTTCGCCTTCCTCCCT
GTAATATTCTCTAATAAATTTTGATTTAGTCCAAAAAAGGGAGCAGTTGAGGAGTTGAGTTGTTGGATCTCCACTGAAAC
AAAATCCTTGTTATCGAAGACTGTATCGGGGGGGGGGGATCTGCACAATGGATGAAAATTTCTTTTTCTTGTTAAGATTC
TTTGTTTTTTCAGAGTTAACCACCTCAACAAGTTGACTGGTAATCTGATCATCTAACTTAACTTCCAAATACATAGTTTC
CTTATTGTGCTTCACCTTCATAGTGTTGTTTTTGATAATTTGAAGGTGTTGTGCTTTCCTTTCGTTTCTTTCAACTTCTT
TTTCCTTTCTTTTAGTAGGGGTTCTCAAAATGTTGCTCCTGGAACAATTCATTTCTGCTGGTATCGTTTCATTGTGAGTA
GTAACTTCCATATCCTCCGTTCCATTATTGGTGGGTTCGGAAAGACATAGGTTTACTATTTCACTACTGATACTGGAAAC
CCGCATCTTGCTAATTAAGCTGCTACTTGTTCCTCTGTCTTGATTTGTTTGAGATATCTTTCCATTTGAGTTGCTCTTGT
TGATGTATTTTCCTTTCCTGTTGGTCATTGTTTGCCATTCTTGTTCCTCATTGATTTCGTCTGGACTCTCATTTGTGTTT
TGAGTTGTGCTATCCAACAAATTAGTGGTATCTGTTGTAACTTCCACATTTGTGGTAGCTTGCATTGTTTTTTGCTCACT
GAGTGTATTCTCCGCCTCATTGGTTTGTAAATTAGGATGGAGCTTTCTGCAATTTTCATCTCTATGACCTTGCATTTTAC
GGTGCGAGCAGAATGTTGGGATGGTTTCATACTCAATTATTTGGTTGATCATCTCAGTCAGTCCATCCCTGTTAGTAATT
TCCAAGATCACTTCGTCGATAAGAAGTTTGGTCAGATCTATTTCCACCCTTACCTTCGCAATGGTGGGTCTAGTTTTGGT
TAGTGTGGCTTTATCAAGTAGTAAAGGGGCCCCAATCGGTTCAAGGATTCGACAAATGGCATCCCACTCAAAGAGGTGCC
ATTTCAAGTCGAGCAGATTCACCCATACTGGTGCCAGAGAGTGGTCGGAATTCAGTTTGAAGGTTGTCGACCATTTCATA
ATTTTCATAATATTTAGGCCTCCCAAGTGTATAAAATTTCTAGAAAGCACATTGAGGTGGTCCTCGATGTTGTCAAAATC
TAGGAATACATGATGCATATCATAGGCTCCAATCTTAATATTACCTTTACCCATAATGATTTTAGTAAATTCTCTCCGGA
TGATATCAATAGAAGGACGGATTTGAGAGAATTTACCTATAATGGTCCATTTGCACGTTTGAGCCAACATCTCATTTTCC
TCTTTAGAGAAGGATACCACAGGTTTTCCATTTTGGATTTCATGAGGTTTGGGTTGTAGTCTGATCCTTGAGTTTCTGGA
ACTACGATTGGTTGCAAGGTTGGCATATATGTAGGTTTTGGATTTTCCATCGCTTTGCTCACCGGAACGAGACCAGGAAG
AATCTGGTTTGGAGGAACAAAGTTTTGTGGATTTTGACCGAAGTTTTTGTTCCAAACCTTAGAGGGAAGTGGGGGAAACT
GATCTAGTTTGGAGGAGATCTCTTTAGTTTGAGGAGCGGTTAGTCTACGACGGTCACCAAGGACCGAGAGATCCACGGTG
GTGGACATACGTCCGACGGTCGAAAGTCACCTGGGTTGCAACGGTATAAACAACGGCTAATTTGTTTAGAGAGAGAAAAG
TAAGAGAGAAGTCACAGCTTTTTTCCAAGCTACTTTAAATATTAACTTGTTATAGTTATACCATTCATTTAGAATAAATT
ATCTAATCAAATTCGATTTGACAATTCATTAATTTTACCTTAATCGACACTTTGCTTCTTTAATATTTTTCATCTAAAAA
AAAAAAGAAAAGAAAAAGAAGGATAAAGATTTGGAGATCAACTAATTAATTCATTATATTGTGGCCAGTAATGTTTGTTA
CTCAATCGGTTGCTGTCTTTAATATAGATTACTCATTTACTCACAACCAAATATGTCTATGCACACTAGTCAACTATTTC
CATGTACGAAAAAAGAGTAAAAATATCACTAATGAAATCAACAAAAATGTATCTAGTTGATAGTTTGGTTAACTAGAAGA
AATATATTTAAAAAATATTTATACTACTTCAAATAAGACAATAGTGTCACGTGACAATCAGGTTTTGGGGTATATGATTA
TAAATTTCCGCATTATTTTATAGTATTAAACTTTTATTCTCGTTTTACTTTTGCATCCACCGTATTAGTTGATTTTTAGT
CTGACTTGTCTTGGTGGGATAAGATGATTGCCATCACGTCCATTTTTCATGCTCAGAATCATCAATAACTTAGAATATAC
AAACAAAATTACATATGATAATCTCATATTGCACCTAATTAAATAGGTTACAAGCTAGAATGAACCATAAATAAATAATA
TGTAAATGTTATCCAATATGCTTTAAGCTCTATTTAAAATTTAATATTTGACCGACACTTTTGTCATACAACGATTGAGA
TGAAGCTCACTATTTCCTTGTTGTTTAATTGTTACCAAGCTCTCTTTATAATAGTAAACCCCACAACCAACACCATTTGG
ATGTGACTTCAGGCTCGGATGACGAAATTCAAGAAGCGGTGTCTTTTTGTTCTAACATTATACTAGTTGGATGTGACTTC
AGGCTCGGATGATGAAATTCAAGAAGCAGTGTCTTTTTGTTCTAACATTATACTAGTTGGATGTGACTTCAGGCTCGGAT
GATGAAATTCAAGAAGCAATGTCTTTTTGTTCTAACATTATACTAATTGGATGTGACTTCAGGCTCGGATGTTGAAATTC
AAGAAGCAGTGTCTTTTTGTTCTAACATTATACTAGACCAACCGAAAACTTTTAGTTAC
>mtp_2322.scaffold_1
AATATTAACTTATTTAAGAATATTTTGACCATTTCTCCTTAAATGAAGCTAGTAAATATAAAATGTATTATTTTTTCCTA
AAAAAATTGATTAATTTTCCAAAATTGATTTGTAACATAAAAATTTTAATTAAAATTTCCCAAGAAGTAACATGTGCAAA
CTCTGATTTTGCGTATAAATCTTCTCCCAATTGTATAAACAACCTTTGCTTCATTCCTCTTCCAATTACCGTCGTATCTC
CACCGTTCAACCACCACCAAACTGCCGTAAGCTCCATCACCGAGGCTTCCTATCAACGGTGTGTTTAGATCTGTTTGATT
TTGGATTGACATCTCATTTCTTTTGGGGGATTTTTTCTTGTGTGGTACTACAATGGCTACGGGTAGGGCTTTTTCTGAAG
AATCCTCAAGAGAAATTCTATTGAGTTTGCCTGTGAAATCATTGCTAAGATTCAAATGTGTATGCAAAAATTGGGGCAAT
CTTATCAATAACCCTAGCTTTACTATAGACCACTTGAATTTAAGTAAGAAGAAGAAGCCTCCACAACACTTGATTTATGA
TTATGGTGCAGCCGATGATGCCCCTACTGTTACTTTGGTTTCCGATAAGGGTATAGATGAACAAAATTTCCAAAGGCTTG
GAGATAATATTACCAACTTGTTAGGTTCTATTGATGGTGTGTTTTTCATAGAAAGACAAATTGATAATGCCATTTTGTGT
ACATTATGGAATCCAGCTAACAGAGAGGTGAGACACCTCCCTTCCACCACAATTAGCTTTGAATATTTTAAATGTGATCG
CCATTTAGTGTTCGGATTAGATCCTATGACTAAGGATTATAAAGTGGTTTACTATACTCATAGGGAAGAATATGCAGCGA
TCTACTCATGTTCTAGGGATTCATGGAAAATATTCAAACATAACCTAGACGTACATCAAAATCCTAGTATGTGTGAACGA
AACTTTTATAGCACTGTTGATTATCTGAATGGATCTTATTATTGGCTGATGAAAAATAATTGTAGAATTCTTTCATTTGA
CTTTGGGAATGAGGTGTTTGTAGAGTTGGAAGGGCCACCACGTGCTCATGAGGATTATAATTGGTCGGCGAATCTGATGT
TGCTTGGTGACTCCGTTGGCATCTTGAACTTTGTCGACGGGTTTGTTCATGATGTATGGGTAATGATACAACCAGGCGTT
TGGAACAAACTTCTGACCATTCATCTCACTGTGCGTACTAAGTCATTTTATGACAACTCTTTTATTTTGGTAACTAAAAG
TTCCCGGTTGGTCTCATATAATGTTAGGACAAACAAGACGAGGCTTTTTGAATATCGTCATCCGGGCCTGAAGTCGAATC
CAGAGCGTGGTGGCTGTGGGGTTTACTATTATAAAGAGAGCTTAGTAACAATTAAACGACAAGGTAATAGTGAGCTCCAT
TTCAGTCATTGTTTGACAAAAATGGTGAACATATATTAAATTTCAATAAGAGCTTTAAGCATATGTTATTTATTTATGGT
TCATTCTAGATAGCTTTAATTAGGTGCAATATGAGATTATCGTGTGTTTATATACTCTAAGTTGTTGGTGATTGTGATCA
TTTTTATATTATTAACTTTTGTTAAAGTGGCTCATCCTAATTAATGTTGCATTGTGTTGCTGCATCTGTTATTGATATAA
AATGCCCTTTTTTCCCTTATAGATAGTTGACTAGTGTGCATGGACATATTTGGTTATGAGTAAATGGGTAATCTATATTA
AAGACAATAGCCGAGTAAAAAATATTAATCGCCACAACGTAATGAATTAATTAGTTAAATTTCTAAATCTTTACCCTTAT
TTTTCTTTTCTTTTCTTAGATGAAAAATATTAAAGAAGCAACGTGTCGATAAAGGTAAAATTAATGAATTGTCAAATGGA
ATTTGATTAGATAATTTATTCTTAATTAATGGTATAACTATAACAAGTCAATATTAAAAGTAGTTTGTCACTTCCCGAAT
CTACACCCTGGGCGGGACGGGCACTCGGAGACCATTGCTGGCCCGAAGCGAAACCTTGGCCTGGCTTTCTTAACTCAGCG
GAAACCTAACTTAACAGAATAACTTCATGCAATGCAAATATTACACAACAACTTAACTTATAAAATCTGGCCACAAAGGC
AACTCATATCTCAAAATAGAATATTTACATATATACATAGATGAGAGACTCAATACTAACCGACTGACTGTCTATGAAGC
CTCTAAATACTGAGATGGATGTTGGGACAGACCCTACAACACCCTAATAAAACAAAACTAAGAACACAAATGAGTCCTCC
GGAATGCAAGGAGGCTCACCACTGACTCTGGAGTGCTCAGCTGGATCAACGACGTGCAGGATGCTGATTCGGGGTACCTA
TATCTGCATCGTAATAAGATGCAGGCCAACTGGCATCAGTACATGGAATGTACGAGTATGCGAGCTGGAAAACTAAGCTA
CATAGGCTAGAAGGAAATCTGGAAGAAACTAAAAAGCTTGCCTTGCTCAACTCAACTCAACCTAACTGACTTCTTTCAAT
ATAAGGCAATTTAATACAAGTGCGATATAAAGAAAGACTGTTTAAAACATGCTATAAATTCTGTGTGTATACAAAGATAC
AATAAGCCTGAGATGTATATAGAAATACAATTAAACTGATGTATATACAATATAATACTCTCTGTGTATGAAAATACAAT
AACTGCTGTGGGAGTTTCTCTAACCGAAAACCATCACATGAGAGCTATAGTGATGATACAACGATCGACCTCATGCTGCC
AGAGCATCTTATACCCGGCCAAAGGTATAAGACCTGAACTGCCTAATGGATCCACTAGTCTAATCTGAAAAGGATTCATC
TAAAAAGTATAATCCTTTTCTACCCATGGTGGCTAACATGGTTCTATGAGGGCTGTGGGTTCTTTGAACGCTCCCCCAAT
TCGGTGCTCGATACTACTCCCAAAAATGTACTGGCTCTTATGTTTTTAAAACATATGTTTTCCCTGCTGATTGAGATAAT
TACTCAAAAACTAACCCGAAGGCTCTTTTGGAAATCTCAGTTTCCAACCTTGTTTAAATGTAAAAAAACATTTAATTAAA
ACTTCTTTGGGAATACATAGTTCCCTAATAACTTTGAGAAATGGACTCAACTTTTATACTCTTTACTCAACTTGAAACTC
TTGACTTAACTTGAAACTTGAGACTCTTCACTTGGCTTGAACTCTATACCTTTTACTCGACAAGAACTTGAACCTTAAAA
CGAAGGTAAAACGTTTAATAACGACTCTTGAAAAGCTTGGAGGACTTACTTGAGCTTACTCCTTAACCTTGCTTGACTTG
ACTCTAACTTCACCTTAACTTGATACTGTAACATCCGACAATTTAAAATGAATATGAAGAAGCTTGAAATTTGAAAATAG
TCAGTTTTTGGAAAAATTTAAAATCTGGAAATTTGGCAGTCCAGAATCTGGAAAATTTTGCTAAGTTCAAAAATCTGGAA
ATTTGGCTAAGTGTGGAAATCAGTGAGTTTTTGGCCAACTTTGAACAGTCGTAACTCCTAGCTCAGGATGAGTTAGGAGT
AGTTCTAGTTATGGTTTCGAAGCTTGTGGAACGATCTTTCCAACGCCACCGAGTTTGCTCGATTCCGAGTTCGTATGAGC
TAGTTATGATCTTTAAAAGTTGGGCAGTTAACAGGCAGTCCGTTCCAGAAATTTAAGGGCATTTTAGTCTTTTCACAAAT
CATTTCTTTTGAGCTTATATTGTTGTATTAGGCTGATCTTTGGATCATTTTGTCCCATTTTGAAAGAGAAAGAGTTAGGG
TTCAAGAGAAGAAGAAGAGAAGAAAGAGGAGATCAATAAGATTTGTCAAGATCATTGTGGATTTTCGTCGGGGGTGATCC
CTATCAAGGTATGTGAGTCTTTAGTGTGGGTTTATCCTTTCCCCCCACATACCAAGCTTATTTTATGATTTGAGAAAAGA
TTGGATTTGTTATTGAAGTTGTTGAAGTTGTTAGTTGTTGTTGATGTTGTTAGTTGTGTTGTGGAAGTTATTGTTGGTTG
TGGGACATGATTTGGTTGTGTTCTTGAGCTGAAACCTATTGTATATTGAGGGATTTTATGATCCTTAGTGTTGGTTGGTT
CATACCCCCACACACCAACTCGTTTTTAATTCCAAGAAAAGATCTATTTTGGTTGTTGAAGTTGTTGGTTGTGTTATTGA
AGTTCTGGCTGATTTGGGACAGATTTGGTTGTGTTTTGAGTGGAATCCACTGTAGGTTGAGGGGTTTATGACCCCAAGTG
TTTGGGAAATGAACCTTTGAAGTTAAGAGGGTTAGAGTTGGCAACATGAAGGAGAAAATGCAGGCTGCTTTCAGGGAAAC
AAGTTTGCATTGCGGCTGTGTTCCCTCTGCGAACAAAATCTGCCCTGTTTTCAGAATTTAAATTCGTAATTCCTCTTAAG
TTTAGCTGTCCAAAAATGTTCCTAAACATCATGGGGTCCTTCCAAACACAAATCATTACCCTTGAATTCATAATTCCAAT
TTAAGGAGAGTAAAGTTAGAAGTCAAGTGAAGTTAGTTTCCAATTCAAGTGAAGTTAGTTTCCAAGTCAAGTGAAGTCAA
GCTTAGAAGTAAGTAAGTCAAAGCAAGTCTTTAAGGTTTTCCAAGAGTCTTCATTGAACGTTTTAACTTCATTCTAAGGC
TCAAGTTCCAAGTTAAGTATTGAGTTTCAAGTCAAGTCAAAAGTTAAGAGTTTCATGTTAAGTTAAGAGTTTCACATCAA
GCCAAGAGTTCAAGTAAAGTAAAGAGTTTAAAGTTGAGTTCTTCTCTCAAAGTTATTAGGGAACTATGTATTCCCAAAGA
AGTTTTAAAGAAATGTTTTTACATTTAAACAAGGTTGGAAACTGAGATTTCCAAAAAGCCTTCGGGCTAGTTTTTGAGTA
ATTATCTCATATCAGCAGGAATAAATATGTTTTAAAAACATAAGAGCCAGTACATTTTTGGGAGTAGTATCGAGCACCGA
ATTGGGGGAGCGTTCAAAGAACCCACAGCCCCCATAGAACCATGTTAGCCACCATGGGTAGAAAAGGATCATACTTTTTA
GATGAATCCTTTTCATATTAGACTAGTGGATCCATTAGGCAGTTTAGGTCTTATACCTTTGGCCGGGTATAAGATGCTCT
GGCAGCGTGAGGTCGATCGCTGTATCATCACTATAGCTCTAATGTGATGGTTGTCGGTTAGAGAAGCTCCCACAGCAGTT
ATTGTATTTTTCATACACAGAGATTATTGTATTTTTATATACATCAGTTCATTGTATTTCTATATACATTTCAGGCTTAT
TGTATCTTTGTATACACACAGAGTTTATAGCATGTTTTAAACAGTCTTTCTTTATATCGCACTTGTTTTAAATTGCCTTA
TATTGAAAGAAGTCAGTCGGGTTGAGTTGAGTTGAGCCAGGTAAGCTATTCAGTTTCTTCCAGATTTCCTTCTAGCCTTT
GTTGCTTAGTTTTCCAGCTTGCATACTTGTACATTCCATGTACTGATGCCAGTTGACCTGCATCGTTTGATGATGCAGAT
TCAGGTACCCCGGATCAGCATCCTGCACGTCGTTGATCCAGCTGAGCACTCCAGAGTCAGTGGTGAGCCTCCTTGCATTC
CGGAGGAATCAATTATTTTGTGTTCTTAGTTTTTGTTTTATTAGGATGTTGCGGGGTCTGTCCCAACATCCATCTCAGTA
TTTTAGAGGCTTCATAGACAGACAGTCAGTCAGTTAGTTTTGAGTCTCTCATCTATATATATATGTAAATATTCTATTTT
GAGATTCGAGTTGCCTTTATGGCCATATTTTATAAGTTAAGTTGTTTTGTAATATTGCATTGCATTGAGTTATTCTGTTG
AGGTTTCCGCTGAGTTAAGAAAGCCAGGCCAAGGGTTCGCTTGGGGCCAGAAATGGTCTCCGGGTGCCGGTCCCGCCCAG
GGTGTAGGCTCGGGGCGTGACAGATACTAACTCGCCTTGAATTGAATTATGGATTCAAGGCGTATGATCACACGTATTTA
GATGAGTTCGGGATGTGTAGAAATACTTTGGGATGTTGGAAACAACTAGGGAACATAGGTATAACACCTAGGAACCTACA
TGAGAAAGCATGGAAAGAATGAGGGAACATGGCGTCCTTGGCGCTCTGCAAGGAGCGGAGCGTCAGACCTTGAAGCTCAG
AAGGCTCCAGCTGGCGCTCTGAGAGGTGCGCCTCCCCAAAGGCTGGACTTCAGAGTCCCCTTTGGGGCGCGCTGGCAGGC
GCAACGCGCCAACCCCTAGCCCAGAAAACTTGATTTTTCTCCCTTATTTTGCCAAGTCTAAACCACCTTTAATTCAAAGG
ATTCAACCCCAAGCACTAAGGATTATCAATATCTCAACATACAATAGATTACAACTCAAATACACAACCAAATCATGTCC
CACAACCAACAATAACTTTAACAACACAATCAACAACATCAACAACACAACCCAAACAACTTCAACAACACAATCCAATC
TTTCCTCAATAATAATGAGTTTGGTGTGTGGGGGAAAGGATCAACCCACACTAAGAACTCACATACCTTGATAGGGATCA
CCCCCGACGAAAATCCACGATGATCTTTGACGGAAACTTGTTGATCTCCTCTTTCTTCTCTTCTTCTTCTCCTTCTCTTC
TTCTTCTCTTCTTCACTCTCAAGCCCTAGCTTTCACTTTCTTAAAATGGGACAAAATGATCCAATTATCAGCCTAACACA
ACAATATAACCCCAAAAGAAATGGCTAGGGAAAAGATCAAAATGCCCTTAAAATTTTCGGACGGATTCCCTGCCAACTGC
CCAACTTTCAAAGGGCATAACTCGCTCATACGAACTCGGAATTGAGAAAACTCAGCGGCGTTGGAAAGATCATTCCACAA
GCTTCGCAACCATAACTGGAACTACTCCTAAATCATCCTGAGATAGGAGTTACGACTGCTCAAAGTTGGCCAAAAACTCA
CTGATTTCCACACTTAGCCAAATTTTCCAAATTTTTGAATTCCTTCCAAAAATGACTATTTCTGATTTTAAGCCTCTTCA
TAGATATTTCAAATTACCGGATGTTACAAGCTAGAGTTCTTTTTTTTCTTTCTTTTTTCATTGTCATGACAAATATATTT
ATATATAGCCAACTACAACTTTTCTGAATTAATTAAAAAATATATAGAAAAGAGAAATGAGGAGTAAATTAATGAGCAGC
TTCTAGCTACCTCCACAATCTAGACAAAATATGTATATTATAAAGCCCTATTTCTAAATATTTTTCTCCTTATACTTTGG
GGCTACTACTATAGTTTTCCACTTAATATGAAGTGGGATATGAAATATTTATATTTTTCAAAAAATAAATATTTAAGTCA
TTACTGGTATAAAGGCATGACTGACATGATCACAAAAATGTTGCCCACAAAGGGGACTTACAACCTATGGGGCACGTAGT
TCTGGGACATGCGGGTTACTGACCCTAGTCCACTCTGTATTAAATCTACTCCCAACTGATTATGTAATTTAGCAATTTAT
AACTGAAATGTTGTAAATTCTGGATAGCTCAAATACTAAAATGCTAACTGAAAATGCAACATTAATGTACTGATAATGAA
ACATTTATAACCGTATAACTAAATGATTTGACCTAGCATGTTCAATTCATGAACTAAAAGAACTACATAACTAGGGTTCT
AAAATTATGAAGGAGTTTATACTAAAACATGTTAAAGATCATGATAAGCTGATTAGGAATAAGAAAGTAACTAATTCATG
ATAATCTGTTGAAATTCTAGAAACTCTAGGTCTAGTTGATAACAAGGTAATCAAGAATATGACTGAAATCTAGGGACCCA
ATAGGCGAAAGGAACTCACTAGTGAAATCCCACATACCTAGTGAAGAATTCTACGGAGAAATCTTTCGATTTTAGGGCTG
GAACTGATGGAACCTTGTTGCGTTCTTGTCACGACCCGAGCCTACAACCTAGACGTAGCCAGCACTCGAGAACCACTGCT
AGTCCCCAAGCGAACTCTCATCCTGGCAGACTTCAAGCAAAAGACTAACTCAAGCATACAAAGCTTAAAAACTGAATAAA
TATTCATGAAACTTAAATAGAAAGCTTTAACTCAAAAGAAAACTCCAAATAAAATAAATTTTTCAACTCGCCATAAAATA
GACAACTTAAGTCTTTAAAATATTTAATAAAATAAATGAATAATACAAACTTCTTAACTATACGGACTATCTATGAAGCC
TATAACTGATAAAGATAGAAGTCGGGACAAGACCCACGACATCCTAACAACTGATATAACTGAAAGGTAAATGAAATCCT
CCGGAAGTAAGGAGGCTCACCATAGCTAACTCAAACTCTCGGATGTATCAACGAAGCTCCTATTGAGATCTTGAATACCT
GTGTCTGCATCATGAGAAGATGTAGGCCAAATGGCTCAGTACGTGGAATGTACAAGCATGTTAGGGAAATTCTAAAGCAT
AACATAAGCTTGAACTTGATAAAAATGGAAACATACTTACCTCTTTTCAAACTTACTCAACTCAAGAAATACTCAAGGAT
ACTCAAAACTACTCAACTTACTCAACTCAGAAGTACTCAAGAATAAGATACTCAACGCAGAGATTAGATACTCAACTCAA
AGATATGATTCGACTCTGGGGACTCAACTCAATATAAAGCAACAATACACAAGCAATATATGGAAATCTTTATAAAACAG
AAAAAACAACTTAGTTCACTAAAGGAAATGCAATAACAAACTCAACTTTACTTATATAATAAAGTAATATAGTTTCTGTT
GGAGTTTCTCTAACCGACAACCACCATTATGAGCCTAAGTGGTGATACAGTGTCTTGCCTACACTGCCAGAACTGTCCTA
TACTTTGCCGTCATATAGAACGCTTAACTTAGTGGATCTACTAGATTAACTTATCTGATCATCTAAAAAGTATGACTCAT
TAATACCCATGATGGCTACATGATTTATGGAGAGTTGAGTTAATATGAATTCGCATCCCCATATTGGTGCTCAATACCAC
TCCCAAAAATATACTTAGCTCATATGTTTTTAAAACAACTTCTTTCTTTAGTTTGAGATAATTACTCAAAACTTAGCTTA
AAAGCTCTCTTGGAATTGATGTTCCCTTTCTTGCTCAAAACTCTTATGGAAATCTCAGTTTCCTCTCATCTTGAATGTGA
AAACATTTACTCTTGAGAATACTTAGTTCTCATATATCATTTTAAAGAAATGAACTTAACTCTTTACTATTTACTCTTTG
CTTAACTCAAAACTTAGATCTTAAAACAAAGTTAAAACGTTTGTAAAAGACTTCTTAAAATATGGTTCATGCCGAATTAT
GGGCGTGAACGACTCAATGCAAGGCTTTCAATAAACATAGATAGAACTCAATAATTGGAACTCAAGAACTTCAATAATAC
TACTCACGTCAAGAATGCTCAACTCAGAGGGTTCATGCGGAATTATGAGCATGAACTACTCAACTTAAGGACTCAAACAT
ACTTCTCATCTCAAAACTGTTTGACTTATAGGGTTCATGCGGAATTATGGGCCTGTATAACCCAACTCAAAGACTTCATG
GGTAACATGTAATAGTCCCATGATTAGGAATATAATCTAAAAAAAAAAGATTAGGAACTCAATACTCAAGACTTAGAACT
TGAAGATACTACTCATTTCAAAGATACTCAACTTATGAAGTTCATGAGAAATTTATGGGCATGAACAACTCCACTCGAAG
GTCTACATAACAACATGGAACTCATGTAAACGACTCTTCTCAATCTCATACTTACTTACTCAAACTTAGTTCGAATTGAT
AGTTGATCTCAAAAGATTCACACTCGCACTCATAGACTCTCTTGGACTCTACTCTTACCTCTCTCTTGAATGTGAATTAT
GAACTCAAGAGTCATGGTTCATGATATGAAGAATCTAGGTGATAGTGTAGACTCATGAATACATTCTTCTCACTCTCATT
CTCACTTACTTGAGTCTTGAAACAAGTTATTAGAAATTGTAGAGACTCCTCAGAAAGACTCTCTCAAAATGATCTTGAAT
TTGAATTATGAATTCAAGGTTATGATCATGTCATGAATGATTTCTAGGTGTTTGGAAGGTAAAATAGTAGGAGAGAAAGT
AGTGTAAATCAATTTATGTACGAAAGCATATCTATATATACATAAGCGACATTACGTGAAGATTTATTTTTTTCGACTTT
TATCTAGCTAGCTAACAAAGGATTAAAAGTTGGAAGCACACTTTGATTTCCGTATGACGAAGACAGTGTATCATTTGAAA
AATTGGCCTGGCAGCATCAAATTGCAATTGAACATACATACATACATATCGTTTTAATACTAACAAATACGCAATGGACT
GATAGAGAAGTATGTTACAGATCATAAAGTGTGGGTAAAAATAATTAAGAAAATCAAAAGTTGCTATCGAACACCTTAAA
TTAAAGTCTATCATTTATCTTTGTAGAATCACCTAACAATACATTAAAATAAACAAAGAGAAGAAACATAACATCAATCA
TCATCGCACTATCAATAGGGAAACCACAGATATCCAACTGAAAGTGGGAAATACAAATACCCAGCAAGCCATATAATTAG
TAAAATGTAACCATCATCGATCAACTATTATATATAATTTAAAAGCTAGGAACATAGACGACAAAGATTTATATATATTA
GTCTCAGATCCTTGATAATTAAGCTGCTTCCTTGCCTGAAAATTAATTAAGAAAAGAAAAAAACAATTAGTTAATATAAT
TACATGCATGCAAGCTAAGGGAGTATAGTATATATTACTAATATTTTACGTACGTACCCTAAATGGATATATGAGATTTT
GATCGTCTACTCTATAGCACAGCCTCTTGTGGCTGTACTTTTGGGGCAAGATATAAATGTGTTGAGCGATTTGTCAACAG
AAATGAATTTGCTTCAAGAAGACGTAAGAAGAACTGACTTGCTGATCACATGAGATGTAAGCATCAATATTTTTATCTTT
TAACACGTGTTCGGAGATAAATGTCTTCATATCCGTTACGGTGTAAGCCTAATTATGATTTATCGGACTCATTCCACCCT
CCTCTAACGTACCAAGCACATTTCTCAGTCGTCTCGCAAATGTTATCGTCTTTGGATTTGGAGGAACAATACACGTAAAA
GGAGTAAAAATGTCACTAATGAAATCAACAAAAATACATTTAGTTGATAGTTTGGTTAAATAGATCAGAAATATCTCTTT
TTTCTAAATAAAAATCAATAGTTTTTTCTTTTAAAGTATATTTTTAAAACTAAAATTTTTTTAATTAAAAAATATTTATA
CTACTTCAAATAGGATAACAGTGTCACGTGACAACCAGGTTTTGGGGTAGATGATTATAAATTTTCGCATTATTTTATAG
TATTAATCTTTTATTCTTGTTTTACTTCTGCATCCACCGTATTAGTTGGTTTTTAGGCTCACTTGTCTTGATGGGATAAG
ACGATTGCCATCACGTCCATTTTTCATGCTCACAATCATCAATAACTTAGAGTATACAAACAAAATTACACATGATAATC
TCATATTGCACCTAATTAAATAGGTTACAACCTAGAATGAACCATAAATAAATAACATAGTAAATGTTATCCACTATGCT
TTAAGCTCTATTTAAAATTTAATATTTGATCGACACTTTTGTCATACAACGATTCAGATAAAGCTCACTATTTCCTTATC
GTTTAATTGTTACCAAGCTCTCTTATAATAGTAAATCCCACAACCATCACCCTTTGGATGTGACTTCAGGCTCGGATAAT
TAATTAACTAACTAGATATTGAACCTGTCACGCCCCGAGCTACCCCCGAGACGCGGACACGGGACCTAGGACCACAAGTG
ATCCCAAGCTAACCCTGCTGGCATGATCATGAGCATACTAAAGATAATAAACTGATGCGGAAGCTAAATCATAAATAAAT
CTGAAAAGATGGGGAATACCCATATACTATAACTGAATATATCGAATCTGAGAGTTTAATACAAAAGAAATATCAAACTC
AAATACTATGCTGAATCTGACTACGTCTGAAATAAGCCTCTAAACTGACTAGAAATGTTAGGACATGCCCCAACTAGATC
TAGCAAAACTGAAACTAAAGACTAAAAATACTGAAAAGAAACCCATGACTATTGTCCTCGGAGAATGAGGACTCACCACT
GATTCTGCTGAACTGGAGATCGAGAACCGATCTAAGCGTGATCTGGATGCTGAGAACCTGAACCTACATCACGAGAAGAT
GTAGCGCACGTATGCGTCAGTACTTGAAAGGTACTGAGCATGCAGGATAGAGTAAAGCTGAAAGAACATATAACTGAACA
AAGCATACTGAGCAATGAAATAATCTAAACATGATATAGATACTGAATATACTGAGTACTGAGCTAACTGATGCAATGAC
CAATTTATAACATGCTGAGACTGAATACTGAATATACTGATAAATGGTCAATGCAATAGAGTCTGACTGAACTGTGGGAG
CTACTAATAACCGACATAAACCACATGAGCTAAATGTGGAGTCCGATGTATACGCCCCATCGAGAGGACCCAATATACCC
TGCCAGAGGTATAGAGGCATGCTGGCGTGATCACTAAACTGATGTTGCCCACAGAGGGGACTTACACCTACGTGGCTCGT
AGTTCTGAGACTATATGGGTACGCTGAAACCCTAGTCCAACTCGGTATTATGCTACTCCCAATGAATTAACTGGTTAACT
GGTTATGACTGAGTTTCTGTAAATACTGGATAGCTCGAAACTGAACATGCAAACTGAGAATGCAACAATTAATCTGATAA
TGATGCATTCATAAACTGAGGCATGTAAAACTGAATACTGAAATATCTGACCTAGCATGTGTAATTCAAGGACTAAAGAA
ATACATAGCTAGGGTTCTGAAATTCATGTGATAAACTGAGCAATAACATGATAATCTGATTTGGAACATTTAAATAACTA
ATTCATGATGATCTGCTATAATTCTAGAAACCCTAGGTCTGTTCATAATCATGGAATCAAGAATCTGACTGAATTCTAGG
GACCTAATGGGCGAAAGGAACCCACTAGTGAAATCCCACATACCTGGTGATGAATTCCACGGAGAAATCTTTCGATTTCG
GGGCTGGAACTGAAGAAACCTCGCTGCGTTCTTGAACTAGGGTTCTTGACCTTTTTCTCCTCTCTTGCTTCTAATTTTCT
AAGTTTTGATTTAATGAATTGACTTGGATAAGTTCTAGTTATGTTTCTAGGCTTAAACTGATTAAAACCTCATGATTTAG
GGTTTAAACGACGTATCTTAGGGGTTAAACGAAATAGGAAAAGACCAAAAGACCCCTGAATTAACTGCTGTCGGAGTGAT
CGACGGTTTGGACCTACGGTCCGTCAATCAATCCACGGACCGTCGATTGGGTCCGTAGGTCGAGTCTGCCCGACAGGGCT
TCACTAAAACGGGCATAACTTTTTACTCGGAGGTCGGAATTTAGCAAACTCGGTGGCGTTGGAAAGGTAATTCAATTATC
TATCTAACCATAGGTCATGGGACACATAATTCATTTTTTACTAAAAGTTATGACCATCTGAAGTTGACCTATCAGAATTT
TCAGCTAACTGGCTGCTAACCTTCGATCTACGGTCAGACCTACGGACCGTGGATCGAATGACGGTCCGTGCTAGTCAACC
GTAGTTCATGTCAGAGGTTGGGTAAAGGAGGTCTTGATCCAAGGACACAGACCACGGACCGTGGTCTGATCTAAGGACCG
TGGGTCTGTCCGTGAGTCGAGACTTAACCAATTTTCTGAGCTAACTGGGGAGGGGTTGCAGTGGCAAACCACGGACCACC
AGCACGAACCGTGGTCTGACCTACAGTCCGTGGAGGGCAACCGTGGGTTGCACCTGCAACTTCTCAAAATCTACATTTTT
GGTCCGTTTCGGATACGGGGTGTTACAGAACCTCTAAGTTATATATGTTGTATTAGCAAAATAAGGTGCAAGGAGGACTA
GACGTGACATCAGCCACGAGTGATATATATCAATCATACCAATAAATCATACATCTTTGTACTAAGTTTAGGTAAACAAT
TATGTGTATATATGTATTAAGTTTGATACAAAATTATTATTATTTGTGGTGAAAATTTTATAAATGACATTTATAAGACT
AATAATTTCAAGTTATAACAATATAATGATTTTTTTAGGTTATAACAATAAATAATTTCAGGTTCTAACAATTTATTAAA
AAAAAGTTTTTTAAGTAATTGTAAAAAATCATTTTTGAAAAAAATAAAAAGATTAAAAAGGATAAAAAATTAATTTTGAA
AAAAATAAAAAGATAAAAAAACAGATAAAGGTGTATTAATTAATTTTGAATTCATTGATGACAATTGTTAATTGACATAA
ATTTAGGAGATTCAAATAAATTAGGAATATTTATTTTCCTTATTTCACTCAAATCTATTAACATTAATTTTAAAAAATCA
GATTTTATTCATTTTGTTCAAACATTTCTCTCTCTTTGTTTTTTTTTTTTCAGAATTTGGCGTCACTCACGAGTAGATTC
AAATATTTTTGGTTGAATAAACTTCATTTTGTTGTAATGGACGCTTCTTATCTATATTAATTAAATATGTTGGTAGATGA
GATCCTTTCTGGTTTGTATTCTTTACGATTTATTGTTTGTATTTGTATATTACTAAAATGTAAACAAAAAAAGAACAATG
AAACTGTAAATGACATTTTCTGATTTTGTTTATGTATACTAGATTTAAGTTGTGATGTTTTTTTTATGAACATTATTTTG
TTCATAATATGTAATCATTTTTGTGAAACTGGAGTTAATGTTGGTACGATTGTGTTTGTTATTTTTTTTTTGGTTATTTT
GTATATTTTTAATACCATGAATTTGTGCGATATTGGATTAATATCTGAATGATTTGAGTATAAGTGTATGTAATATTAAT
AGTATTAGCGTTGTACAATTATGAAATTTGTTTAATGGTATGAAATGTGTAACATCTCGCTATTTGAAGAGCTAGAAAGA
GATAGATTTAGAAAGAGTTGTTTTTTGGAAAGAAGGAAAAATCTGGAAAATTAGTTAAGTTATGTAAGTATGAGTTTTTG
GTCAACTTCAAACGACCATAACTCCTATCTCAAGATGAGTTAGGTATGCTTCCAGATATCGTAGGAAAGATCTTTGAATT
ATCTTTCCAACGCCACTGAGTTTACTCAATTACGAGTTTGTATGAGTGAGATATGCCCATTTGAAGTCTGGATGTTTAGA
TAAGGAAAGTCTAAACCGGATTTTGGAAGGGTATTATGGTTTTTTCCTTACCCAATTAATTTATTTCGTTTTTAGTGAAT
TAATTAGGGTCAAAACTGAAATGGTTCAGTTTGCACAATTGGAAATTCACGTTAGGGCTTTAGAGAGAAGAACTCAAAAG
AGAAGAGGAAGGGGAAAAATCAAGATTCATCGTCTTCGTAAGAAATTGATTGCGAATTTCGTCAAGGATTAGATCCTACA
AGGTATATGAGACTTTCATAACGTTGGGTTCGTTCACCCACGTGCCAAACATGTTTATTTCAGCGTGTTTTCGTCCTAAA
AAGATTGGAAGTTTGAATGTTCTTTATGGATGTTCTTGAATTGCTTTCGTTCTTGAATTTGGGTTGAGATTGAGGAGTTT
CTTGAGATTATAGTGTTGATTTCTTGAGTTGTTTGAGTTTGATTTTGTGTATATGTTTTGGGTATCTAAATCTAAAGAGA
TTGAGAAAAAAAATCGAATTAAGATCAGAAAACGAGAGGTAAAGTTCGTTAGTTTTTGCGTGGGGCAATGCTGGGGCGAC
GCGCCCAATACTCATCCTCATTTTCTTTTTAATTGTTATATACTGGTCTTTTCTAAATTTTCTTTTTAATTTTTATATAC
TGGTCTTTTCTAAATTTTATACTATAACAAAAATATAGATTTTGAATTACGAATAACAAAAAAAAATTAAATTTTATACT
ATAACAAAATAGTAAGTTTGAATTAAGTTTTTCTTGTTGGAAAAGCTTGAAATTTTTGTCAAATCACCATAACTATATAA
TTTACCCTCTTTCTTTTTTCTACAATATTTTGTTTAATTTAGAAGTGTTCCAATAAAGTTTTTATTTGTATTGATTTGAT
TTATATCCCAATGGGTTAATGCTCATTTACCCCTTGTTTCTCTTTTTGCCTATATTTTTTTTTTATTAATCTAGAAAAGT
TATAATTGGTCATTTATGAATATATTTGTCCAGTTGTGAAAAGAGAATAAAAAGGGGAAAATATTAACTTATTTAAGAAT
ATTTTGACCGTTTCTCCTTAAATGAAACTAGTAAATATGATATTTATTATTTTTTCCTAAAAATTTTGATTAATTTTCCA
AAATTGATTTGTAACATAAATTTTTTAATTAAATTTCCAAAAAAGTAACATGTGCAGACTCTGATTTTGCCTATAAATCC
TCTCCCAATTGTATAAGCAACCTCTACTTCATTCCTCTTCCAATTACCGCCGTATCTCCACCGTTCAACCACCACCAAAC
TGCCGTAAGGTCCATCACCGGTGAAGCCAAATTAACTGCAAAATTCTTTTCGATCACTCAGCGAATTCTTCATCAAACAA
CTCGAGGCTTCCTATCAAAGGTGTGTTTAGATTTGTTTGATTTTGGAATAATATCTCATTTCTTTTGGGGGATTTTTTCT
TGTGTGGTACTACAATGGCTACGAGTAGGTCTTTTTCTGAAGAATCATTAAGAGAGATTCTACTGAGTTTACCTGTGAAA
TCGTTGTTAAGATTCAAATGTGTGTGCAAAAATTGGGCAATCTTGTCAATAACCCTAGCTTCACTATAGACCACTGCAAG
AAGAAGAAGCCCCCACAACACTTGATTTATGATTATGGTGTAGCCGATGATGCCCCTACTGTTACTTTGATTTCCGATAA
GGGTATAGATGAACAAAATTTCCAAAGGTTTGGAGATAATATTACCAACTTGTTAGGTTCTATTGATGGTGTGTTTTTCA
TAGAAAGACAAATTGATAATGGCATTTTGTGTATGTCACGCCCCGAGCCTACACCCTGGACGTGGCTGGCACTCGAACCC
TTGGCCTGGCTTTCTTAACTCAGCGGAAAACTCAATGCAATGCAAGGTTTTAAATCAACCTGACTGAAATAAAATATGGC
CAAAAAGGCAACTCGAGTCTCAAAATAGAATATTTACATATATACATAGATGAGAGACTCCAAACTAACTGATTGACTGT
CTATGAAGCCTCTAAAATACTGAGATGGATGTTGGGATAGACCCCACGACATCCTAAAGAAACAAAACTTGAGAGAACAA
AATAATCGAGTCCTCCGGAATGCAAAGAGGCTCACCACTGACTCTAAAGTACTCAACTGGATCAACGGCGAACCAGATGC
TGGCCCTGGGTACCTGTGTCTGCATCATAATAAGATGCAGGCCAACTGGCATTAGTACATTAAATGTACGAGTATGCGAG
CTGGAAAGCTAAACCACAACTTAAGCTTGGAAGGAGTACAAAGGAACTCTTACCTTGGCTCTGTTTAACTCATGAATAAG
TGAACTCAATATATAAAGCAATACGACACATGCAATATATAAAACTTGTAAAACAATATAAACAACTTAGCTTGTTAAAG
ATAAAACAATAACAACTCAACTTTACTTGTATAAAACTAATATAACTTTAGTGGGAGATTCTTTAACCGACAATCACCAC
TATGAGCCCTAGTGGTGATACAACGTTTTACCTCACGTTGCCCAAGGACCATTCTATACTTTGCCGTGATATAGGAAGCT
AACTTTATTAAGTGGATCCACTAGCTTAACTTTACGGATTCATCTAAAAAGTATGACCCGTTAACTCCCATGTTGGCGCA
TGGTTCTTATGGAGAGTTGAGTTTATATGAACTTGTGTCCCCAATTCGGTGCTCAAGACTACTCCCAAAAATACTTAGCT
CATAAGTGTTTTAAACACATCTTTCTTTATTTGAGATAATTACTCAAAACTTTGCCCGAAGGCTCACTTGGAATCGATGT
TCCTTTTTTCTTGAAAACTAGCCCAACGGCTCTGTTGGAAACATAGTTCCTTTCTTACTCAAATGTAAAAACATTTAGAA
CTTATTTGGGAATACATAGTTCCCTAATACTTTTGAGAAATGAACTCAACTTTAAACTCTTGACTTAACTTTAAACTCTT
AACTTAACTTGAAACTCGAGCCTTAAAATGAAGTTAAAACATTCAATAAAGACTCTTGAACAACTTTAAAGACTTGCTTG
ACTCCCTTCTTGAACTTATAGACTCAACCCTTAACTTCACTTGACTTGGAAACTAACTTTCCTTGAATTGGAATTATGAA
TTCAAGGTGTTTGATCACATGATATGGATGAGTTCTTGATGTTTAGACATACCTTGGAGTGTCAAAAACAACTATAAAAC
ATAGGTACAATACCTAGGAACATGCATGAGAAAGTGGGGAAGGAATGGGAAAATTTGGCGCTCTGAGAGGCACGGAGCAC
CAAACCAAAAACTTCAGAGGGGACCTGCTGGCGCACTGAAGGGCGCGCCGCCCCAAGGGGGAAAGTTCAAAACCCCTCTT
GGGGCGCGCTGACAGACGCGACGCCCCACCCTTTTTCCCCAAAATTCGACTTTCCTCCTTAGTTTTCTCCAACTCTAAAC
CTTCTACCCCTCAAATTTTCCAGCCCCAAACACTTAAAACCATAAACCTCTCAACATACCATAGATTCAACTCAGAAACA
TCACCCGAAACATACACCAAACCAACAAGAACTTCAACACAACACAACTACAACTTCAACAATTACAACCAACAACTTCA
ACAAACATATTCAATCTTTTCTCGAAATTAAACGAGTTTGGCATGTGGGGGAAAGAACCAACCCAACACTATGAACTCAC
ATACCTAATAGGGATCACCCCCGACGATATCCATGACGATCTTTTGACGAAATCTTACTTCTTCTTCTCCTTTCTCTACT
TTTCTCTCAAGAACCCTAACTCATACTCTTTTTGAAAAAAGAAAACTGATCACAAATCAGTCTTACAACTTAATATATAT
CCAAAGACAAGGCTAGGGAAAAGACCAAAATACCCTTACAAATTTTCGGACAGATTCCCTGCCAACTGCCCAATTTTCAG
AGGGCATAACTCACTCTTACGAACTCGGAAACAAGCAAACTCGATGGCGTTGGAAAGATCATTCCACGAAATTTGCAAAC
ATAACTGGAATTACACCCAACTCATCCTGAGCTAGGAGTTACGACTGTTCAAAGTTGGCCAAAAATTCATTATTTTTCAT
ACTTAGCCAAATTTCCAGATTTTTAATTCCTTCCAAAAAAATGACTATTTCCAATTCTAAGCCTCTTCATAGTTATTTCA
AATTGTCGGATGTTACAGTGATACATTGTAGAATCCAGCTAACAAAGAGGTGAGACACCTCCCTGCCACCACAATTAGCT
TTGAATATTTTAAATGTGATCGCCATTTAGTGTTCGGATTAGATCCTATGACTAAGGATTATAAAGTGGTTTACTATAAT
CATATGGAAGAATATGCAGCGATCTACTCATGTTCTAGGGATTCATGGAAAATATTCAAACATAATCTAGACGTACATCA
AAATGCTAGTACATGTATACGAAACTTTTATAACAGTGTTAATTATCTGAATGGATATTATTATTGGCTGATAAAGGAGG
TCAAAAATAAACTTAGAATTCTTTCATTTGACTTTGGGAATGAGGTGTTTGTAGAGATGGAAGGGCCACCACATGGTAAC
GAGGATAGTTGGTTAGCAGATCTAATGTTGCCTGGTGACTCCCTTGGCATCTTGAACTTTGTCGACGGGTTTGTTCATGA
TGTATGGGTAATGATACAACCAGGCGTTTGGAACAAACTTCTGACCATTCATCTCACTGTGCGTACTAAGTCATTTTATG
ACAACTCTTTTATTTTGGTAACTAAAAGTTCCTGGTTGGTCTCATATAATGTTAGGACAAACAAGACGAGACTTTTTGAA
TATCGTCATCTGGGCCTGAAGTCGAATCCAGAGTGTGGTGGCTGTGGGGTTTACTATTATAAAGAGAGCTTAGTAACAGC
TAAACGACAAGGGAATAGTGAGCTCCATCTCAGTCGTTGTTTGACAAAAATGGTGAACATATATTAAATTTCAATAAGAG
CTTTAAGCATATGTTATTTATTTATGGTTCATTCTAGCTAGCTTTAATTAGGTGCAATATGAGATTATCGTGTGTTTTTA
TACTCTAAGTTGTTGGTGATTGTGATCATTTTAATAGTATTAACTTTTGTTAAAGTGGCTCATCCTAATTAATGTTGCAT
TGTGCTGCTGCATCTGTTATTGATATAAAATGCCCTTTTTTTCCTTATATCTCTTGCATTGTTAATGTGATGCAAGACAG
TCGTCGAGGCAGCCAAAGGAATATATCCATTGTTTTGGCTTGTTGGACTGAGAATGCCCATATTGGACCCATTCTTATGG
TCGATTTTAGTTCTTCTACGCGATGGACCGTGTTTAGCTTCCATAGATTGAGAGATTTCAGGTTGTCCTCCTCTGTTGCT
ATTGCTACTCTGTCCAAGAATCTGAAAACATAAAAAAAATGATAAATTTTTAGATGAGATAGTCGCATAAGACAATAGTC
ATTAACCATCTTAGCTATTTCACTCAACAACCATGATATTAGTATAGTAGTTCCTTGAAGATTTTTTTTTTTGTCTTTCT
TGTCAGGTCTACATCTGAAGCCTGTTAAGTCTAACATTAGGAGTTAGGACCTATGAATTTTCCAAAATATACATCAAACA
TGCATCTGACAATAATTTTGAAGACATAGATTTGGACAACTTCAGAGTCATCTAAATTTGACTAGTCCTTTACATTAGTT
TACTAGCTACTTACCAACTTGGATTGAGAAATTTGATAGTACACTTGCAAAATATACAACTTTTGGCAACTTGTGTTTCT
GATTTTTAATGGCCTCACTTGCAACATTATTGACATGCCAAGAAATTTATTTTTTGGTAACTGTAATTGTATTACCAGAT
TTTCAAATATGTACAAAANNNNNNNNNNNNNNNNNNNNNNNNNNNNNNNNNNNNNNNNNNNNNNNNNNNNNNNNNNNNNN
NNNNNNNNNNNNNNNNNNNNNNNNNNNNNNNNNNNNNNNNNNNNNNNNNNNNNNNNNNNNNNNNNNNNNNNNNNNNNNNN
NNNNNNNNNNNNNNNNNNNNNNNNNNNNNNNNNNNNNNNNNNNNNNNNNNNNNNNNNNNNNNNNNNNNNNNNNNNNNNNN
NNNNNNNNNNNNNNNNNNNNNNNNNNNNNNNNNNNNNNNNNNNNNNNNNNNNNNNNNNNNNNNNNNNNNNNNNNNNNNNN
NNNNNNNNNNNNNNNNNNNNNNNNNNNNNNNNNNNNNNNNNNNNNNNNNNNNNNNNNNNNNNNNNNNNNNNNNNNNNNNN
NNNNNNNNNNNNNNNNNNNNNNNNNNNNNNNNNNNNNNNNNNNNNNNNNNNNNNNNNNNNNNNNNNNNNNNNNNNNNNNN
NNNNNNNNNNNNNNNNNNNNNNNNNNNNNNNNNNNNNNNNNNNNNNNNNNNNNNNNNNNNNNNNNNNNNNNNNNNNNNNN
NNNNNNNNNNNNNNNNNNNNNNNNNNNNNNNNNNNNNNNNNNNNNNNNNNNNNNNNNNNNNNNNNNNNNNNNNNNNNNNN
NNNNNNNNNNNNNNNNNNNNNNNNNNNNNNNNNNNNNNNNNNNNNNNNNNNNNNNNNNNNNNNNNNNNNNNNNNNNNNNN
NNNNNNNNNNNNNNNNNNNNNNNNNNNNNNNNNNNNNNNNNNNNNNNNNNNNNNNNNNNNNNNNNNNNNNNNNNNNNNNN
NNNNNNNNNNNNNNNNNNNNNNNNNNNNNNNNNNNNNNNNNNNNNNNNNNNNNNNNNNNNNNNNNNNNNNNNNNNNNNNN
NNNNNNNNNNNNNNNNNNNNNNNNNNNNNNNNNNNNNNNNNNNNNNNNNNNNNNNNNNNNNNNNNNNNNNNNNNNNNNNN
NNNNNNNNNNNNNNNNNNNNNNNNNNNNNNNNNNNNNNNNNNNNNNNNNNNNNNNNNNNNNNNNNNNNNNNNNNNNNNNN
NNNNNNNNNNNNNNNNNNNNNNNNNNNNNNNNNNNNNNNNNNNNNNNNNNNNNNNNNNNNNNNNNNNNNNNNNNNNNNNN
NNNNNNNNNNNNNNNNNNNNNNNNNNNNNNNNNNNNNNNNNNNNNNNNNNNNNNNNNNNNNNNNNNNNNNNNNNNNNNNN
NNNNNNNNNNNNNNNNNNNNNNNNNNNNNNNNNNNNNNNNNNNNNNNNNNNNNNNNNNNNNNNNNNNNNNNNNNNNNNNN
NNNNNNNNNNNNNNNNNNNNNNNNNNNNNNNNNNNNNNNNNNNNNNNNNNNNNNNNNNNNNNNNNNNNNNNNNNNNNNNN
NNNNNNNNNNNNNNNNNNNNNNNNNNNNNNNNNNNNNNNNNNNNNNNNNNNNNNNNNNNNNNNNNNNNNNNNNNNNNNNN
NNNNNNNNNNNNNNNNNNNNNNNNNNNNNNNNNNNNNNNNNNNNNNNNNNNNNNNNNNNNNNNNNNNNNNNNNNNNNNNN
NNNNNNNNNNNNNNNNNNNNNNNNNNNNNNNNNNNNNNNNNNNNNNNNNNNNNNNNNNNNNNNNNNNNNNNNNNNNNNNN
NNNNNNNNNNNNNNNNNNNNNNNNNNNNNNNNNNNNNNNNNNNNNNNNNNNNNNNNNNNNNNNNNNNNNNNNNNNNNNNN
NNNNNNNNNNNNNNNNNNNNNNNNNNNNNNNNNNNNNNNNNNNNNNNNNNNNNNNNNNNNNNNNNNNNNNNNNNNNNNNN
NNNNNNNNNNNNNNNNNNNNNNNNNNNNNNNNNNNNNNNNNNNNNNNNNNNNNNNNNNNNNNNNNNNNNNNNNNNNNNNN
NNNNNNNNNNNNNNNNNNNNNNNNNNNNNNNNNNNNNNNNNNNNNNNNNNNNNNNNNNNNNNNNNNNNNNNNNNNNNNNN
NNNNNNNNNNNNNNNNNNNNNNNNNNNNNNNNNNNNNNNNNNNNNNNNNNNNNNNNNNNNNNNNNNNNNNNNNNNNNNNN
NNNNNNNNNNNNNNNNNNNNNNNNNNNNNNNNNNNNNNNNNNNNNNNNNNNNNNNNNNNNNNNNNNNNNNNNNNNNNNNN
NNNNNNNNNNNNNNNNNNNNNNNNNNNNNNNNNNNNNNNNNNNNNNNNNNNNNNNNNNNNNNNNNNNNNNNNNNNNNNNN
NNNNNNNNNNNNNNNNNNNNNNNNNNNNNNNNNNNNNNNNNNNNNNNNNNNNNNNNNNNNNNNNNNNNNNNNNNNNNNNN
NNNNNNNNNNNNNNNNNNNNNNNNNNNNNNNNNNNNNNNNNNNNNNNNNNNNNNNNNNNNNNNNNNNNNNNNNNNNNNNN
NNNNNNNNNNNNNNNNNNNNNNNNNNNNNNNNNNNNNNNNNNNNNNNNNNNNNNNNNNNNNNNNNNNNNNNNNNNNNNNN
NNNNNNNNNNNNNNNNNNNNNNNNNNNNNNNNNNNNNNNNNNNNNNNNNNNNNNNNATAGCCTTAGGTTTTTGCCATACC
CCTTGCATTCCTCCATTTTGTCTCTTCCAGCTTGCCTGCATTATGGTTTTAAAATCAGGATGTTTGGTTAGACAATTGTA
GAATCTGAATGGCTTCTTCCTTATGTCCCTTTGTGATTCCAATTCTATACTCAGAGGTGAATGATCTGAGAATAGAGGTT
CCATCACCGTCACTTGTACTGGAGGCATTCTAAGTACCCATTCATCATTAACCAATGCTTTATCTATCCTCCTAAACACA
TGCCCGTTAGTTCATGTATATTGCCTCCCTACTATATGAAGCTCTGAAAGATTACTGTAAATCATACAATCTTTGAAGTC
TTTGATTTCTGCCAACTGCTTGACTCCCAATGGGTCTATCCTCTGGTGCCAATATTGAGTTAAAATCACTCATTATCAGC
CATGGTTACCTGATGTGTGTACTTAGCTGTTGTACCTTTTCCCATAGTGAACTCCTGGTAGCTATAATGTGCAGGCCATA
CACTACTGTGAATTGAAACTTAACACCACTTTGTTGTATACCTACCATGCCATGTATACATTGAACTGATATTTCCATCC
TTGTAAACTTGACTATACTAGGATTCCATACAACCCAAATTCTGCCTCTAAATTTAGTTGTAGCATTAGTGCACCACTCC
CATCCTGGCATTATTTTATTGATAATACTTCCAGCTTTCTTTTCTTTAACTCTATGCTCAAAAATTGCTATAATATTTAC
TTTATTCCTCCTAATAAACAACCTCAGCTCCTTGTGTTTCACTTCTTGGTTGAATCCTTTAACATTCCAAGTAACTAGCA
TAATATATTAGAGCGTTCAGGTGGTACTTCATGCCTTGCATCCTCTATGTTTCCAATATGTTGCCCTGCTTCATATGTAC
TGTCTTCATTATGTGTGTTGTCCTCCTGTCTAGTGTGTTCAGGCTGCATTATCCCTTTTTTGTTGCTCTACGCCTCACAT
TTTCCCATTCTTCCTAATCTTGTGATTCATTTGTGGTGGTAATCTGTTAATCATTTCCCTTATCCGGTTCTTTTCCCTCC
TTTGCTGTTGGCTTCCATTCCTTTCTTTGTCCTTGACCCTGCCCTTTATTTGGTGGTGGTGCTCCTGTGTTAGCTACACA
AGAATGTCCCAACTGTAAACATTTCTGGCAGAAGACTGGTTTCCACTCATACCTTATTTGTTGTTCGAGAATTCTTCCCT
TTGGATCCTGAATCCTGATCACATTTGGGAGTATCCTTGTTATATCCATTTCAACAAGTATTCTAGCAAAGGAGATTCTA
CTTGTTTGCGTAGTACACTCATCTGCATATAAAGGTTTACCCAAGCTACTTCCTATTTTGCTGAGCACAACAAAATTCCA
ATAGTTAAGAGGCAAGTTCGGAAGTTTTACCCACAAAGGAATTGTAGTGAGTATTTCCTCCTTAAAGTTGAAATCCAGAT
CCCATGGCTCCATAATGACTGGTCTTCTCAACAAGTAATGTGGTCCTGAACATAGCACTCTATCCCTTTCTTCCTCATTT
GCAAACCTTACTACAAAATGCCCATCAGCATGATACAATACCACTGGTTTACTAGAAAAATTCCCCTGACTCAGGATGAA
TCTCTCCATAGCTCCAATTGATGGTGTTGTACCCACCACATACACGACCACTGAAGGTTTCCATTTCACATCATCCTCAG
CTAAATCCTCAGCCTGTATCTCCACTACCTTCTCACCATCTACGATTATTGGAACTATGTAAGTTAGATTCATACCTCTA
GCAGCCATACGATTCGTAGCAAACAGGTTATCCCATGGTTTCTATGGTTTTTTTTCAGGCATACTCAACTTTATTGCAGA
TCTATCCACCGCTACTGTTCCATTCATTTCATGCAATTGGTTGTTGCTGCCTCCAATTCCTTTGTGTTGCGGTAGTTCCG
GCCAGTGTTCCCCTTTGCTCTTCCCTGATTTCTCCTCAGATATAGTGGTTACTCCTTCTGGTGTGGATGGAGCTGGTTCA
TACATCTGTTGTGTTGTCTGCGTTGACTTACTAGTGTTGCTAGTGTTAATACCATGAAGTATTTCTTCCTCGCGGTTCCT
TTGTGCTGTTCTGCGTGGTCGTCCCCTCCCCATTTCCGGCGAGGTGCAAGTTAGTGCACACTAACGTGCGCCAGAGCTCA
GAGAGAGAGTTTTTTCTAGTAATAATTTCTATTCTTTTTTTTACACAAGCCAAGAAATTAATAAAAACTAAGTTAAAAGG
GAAATGTGTACTAAATTAACTTGTTACAGCATTTAGTTAATCAAATTCTAAAAACAACTATAAAGGAACTTTAACTCATG
CTAATGTGTTACACTTAATATGTCACATGATCACACATTCCGCTAGAATTCGTAGCTTTTCAACTCATGCTAAGTGCAGC
TCTAAGGGAATAAGTCAATTGGCAATTTTGGTTGTGGAGCTTCAGTCTTAGGTGATAAGTTCGAGTCTAGCGAACTAATT
TATGTATTTAAGTTGAAAATTGTGAAAGGATAAATCCATCAACAAAGGCGAATCATGATTTGGGGGTTTTCTTTTTTGGG
GGGCGGGGGGTTTAAGAATTTAAACCCTAACTCATTTGACACGAGCATAACTTATAATTAAGACTTGACCATATAGCTTC
CCAAGTCCCAACTAGTCTTTGTGTATCAAATATATATTCGTCTTTCAAGATATATACAACATTTTATTAGTGGGGTTCGA
TGATCCCCCTACCTTCCACTTAAGTCCATGTCTCCTCATCATCTTTGAGTTTCAAAAATTGCAATTAACCATCAAAATTA
GTTCTAATCGAATTTATCGATCATTAACAAGAAGATTCACGTTAAGTACATGAAAGATATCGAGTGAGTTTTTGACACCG
ACTAAATCCATTAAAATGATATCTCAACATCATGATTGATTTATAAAATCAATTGTAGATGAACTTTTCGATCATAAAAA
ACTCACGTCAAGTACACGGCAAACATAAAGTGGATTTTGCCACCGACTTAAATCTATCAAAATTGATAAAAATGTTGGTG
ACTATGTGAGAACTTGTCACTTGTGGGCTATCCCAATTAAGGTCTATTTATAAAATCAATAAAATCTCCAAGAACTTTGC
GTTATCTTATTTTTCCATTGAGTAAGACAATTTGGTAATTCTAAAAGTTTAAAATAATATAAAAGCTAATATATCATATG
GTTCATAGCCAATAAGATAATCAAAAGGAAGGCCTGCCAGAAAGTTGTGATCTTTTTAAAATGTGAATTATTTATTAGAT
AGAGACTTCGGGTTTAATTTTAACTTCATGAATATAAGGTAAGTCTGATATACGTTATTCGTATTGAGATTTGATTAGAT
TTAAATTTGCATCAAGAAGTTTACATTGAAGATAAAACACTCTATAATAAAAAATAACTTTATGTCCAGAGAATTGAGGT
CAAGATATTTAATTAATAATGAAAGAGTATTTACTATTCAATCATAATGCTTTTTGATATTCTTTTTCTATGAAATTTGT
GCTAACCTTTTCTTCATTCCTCTTCCAATTACCGTCGTATCTCCACCGTTCAACCACCACCAAACTGCCGTAAGGTCCAT
CACCGGTGGAGCCAAATTAACTGCAAAATTCTTTTCGATCACTCAGGGAATTCTTCATCAAACAACTCGAGGCTTCTTAT
TAAAGGTGTGTTTAGATCTGTTTGATTTTGGAATAATATCTCATTTATTTTGGGGGATTTTTTCTTGTGTGGTACTACAA
TGGCTACGCGTAGGGCTTTTTCTGAAGATTCATTAAGAGAGATTCTATTGAGTTTGCGTGTGAAATCGTTGTTAAGATTC
AAATGTGTATGCAAATATTGGGGCAATCTTATCAATAACCCTAGCTTCACTTTAGACCACTTGAATTTAAGTAAGAAGAA
GAAGCCTCCACAACACTTGATTTATGATTATGGTGCAGCCAATGATGCTCCTACCGTCACTTTGGCAGATCTAATGTTGC
ATCTGTTATTGACATTGTTAGACATAAAATTACCTTTTACTTATAACTACTCTTGCATTGTTAATGTGAAAACAGTCGTT
GAGGCAGCTGTGATTCCATTGTTTTGGCTTGTTGGACTGAGAATGTGTGTTGTTGCGTAATACAATACTTGTTAACCGTC
TTAGTTAGTTCACTCAATAGTCAAGATATTAGTAACATGAGTATAATGGTTCTTTGTACATTTTTCAGACAAATGATAAC
TTGTTTGATTGATCATTTATAACTCAAATGGTTTGGATTTCTTTTTATCTAATTTTTATGTAAATACTCTAGTGTTTGTG
CATAATTCATTTTTATTTAACACAATCAAACAATGCATGCTTCACATTGTTAATATGAAAGTTAATACTATTTGTTTATA
ATACCAAAGAATCATAGAAGAATTAGTCACATTGTCTTTGACTAATTCTAACGTGTAAGGGTTGTGGGGTTTACTATTAT
AAAGAGAGCTTAGTAACAATTAAACGACAAGGGAATAATGAGCTTCATCTCAATCGTTATTTTACAAAAGTGGTGTCCAG
ATATTAAATTTCAATAAGAACTTTAAGCATATTCAATAACATTTACATATGAGATTATTGTGTGTAATTTTGTTTGTATA
CTCTAAGTTGTTGGTGATTGTGAGAATTTTAATATTATTAACTTTTATTAAAGTGGCTCATCCTAAGCGTCTTTTAGTTA
ATGTTGCATCGTGCTGCATCTGTTATTGACATTATTGTTAGATATAAAATGGTCTTTTATTTTCCTTATTGCTCTTGCAT
TGTTAATGTGATGAAAGACAGTCGTTGAGGGTGCTGGGATTCCAAAGAAATATATTAGGTCTGTTATTGACCGTGTTTAG
CTTCTATAGATTGAGAGATTTTAGGTTGTCCTCTGTCCAAGAATCTAAAAACATAAAAAAAATGATAAACTTTTAGATGA
AATGGTCGCATAATACAATAGTCATTAACCATCTTAGCTAATTCACTCAACAATCATGATATTAGTTACATTAGTATAAT
GATTCCTTGAAGATTGTTTTTTTGTCTTTCTTGTCAGGTCTACATCATAATGAAGCATGTTTGTTGACACCCAATTTTGA
CCTTCCACAATATAAATTAATCATCGAATATCTTCAATTTCAAACGAGTTAAAATAATTAGTTTTACAAAGTTTTAAGAA
AATATATAAAGTTTGCAAGTTATTTTAAATAGTTTCGTCACTTTTTATAGTTTTTAGATAATATATATGTTTTACATAAT
TATGTATATAATTAGTATATTTTGTGAATATTCGAAAATCGTCTCAAAAAATATTTGGTTAATTATTTTAGTTATATAAT
AGTTTTTTAAAAAAATAATTAGTTTATAATTCAGTTAATTATTTTACTTTGTTAAGATTAAGAAGATCGTTAATTAATTA
ATCTTAATTCATCATGTTTAAATTCTAAAATTCAATTTGGCTAATTTCTTAATTCTAATTGGCTACAATTGCAATCCTTA
ACCATCCTCTAATATCAATTCCAACCCATATTTAAGATCAGTTTTGGGCCATTTCAAGTGACCCAATTCAACAATTCTAG
CAGCCCACTACTTCATAACAATTCCCAACCCAACATACATTATACAATAATTCCAAAACAACCAAAACCGACCCCACTCC
TATACGTTCCTTCTTCCTTCTCCGTGGGACATGAACAAACCCAGAAAACAGAACCCTCAACGAACAGTATGCGTACATAC
CCAGTACCAAACGACCCCACTGCCCATACTGGTCTTCTTCTTCCTTGCGTGTGAAATCACGGAGTCAGCAACGACTCCAA
ACAGCACCAAACCGACCCTACCTCCTGCACGTTTTCTTATTCTTCCTTGCGTGTGAAATTCAGCAGTCCATCAACATCCA
AAACTCCCACAAAATCGCGGAATTCAGCTTTTTCCCATTCCCTTTACTGTTGCTTCGAAAACAACAGAAGAAATTCAAAT
TTTTGTTTGAATTTTCCAACGAATTTCCCCCTAAATCGCTCAATTTCCCCTATAAATAACTCTCTACGCTCAAGTGAATA
TAGAGGTTTTTTTTTCGGAGTTGGAGTTTTCGGCAAATAGTCATTTTACACTTTAGAATTTCATATTTAGTCAGTTGATT
CTAAATTTCGAAAAGGTAGTTTGCACTAATTCTACCCAGATTTCTTATTTGTTGTTCGTATTGGGATTTTCGGTGGAAGA
ATCGTTGTTCTCAAGCCCGTTGTTGTCCCAGTCGCTGCCCAGAGAAAGGTAAACGCTCCTCTCGCGATAACATCATCATT
TTTATCTCTTTTTTCAATGCGACATTTTTTATATCAGAATGTATTTATTATGTGGTTGTTTGTCGTTAGATGCTACTTGG
TTGGTGATAATAATGTAATACATGTGTTCTTGGGCTATGTTGTGGCTCAGTCCAACTGTCGGACTACAAATTTTGCCGTT
TTGCAGTTAGTATTGTTGCTTCTTATTCTTTTTTTGGATCTGTTGCGTTATTTATATGCTTATATGGATGTGGTGAAATC
TCTATCATCTTTTGTTTTCGTTGTCTTCGAGCTTCATTCATTTCGCTACTCCTGGTGTCATTTGTTTTCCAAAACGAAGA
GGGAATCTTAAAGTTAGTTAATATAGAAGTTGAAGTTTGTTTCATCCATTGTTGGTTAGCCATAGCAGTTTGTTTCCCCG
TTTGACAACTTCTTGATTGTCCTACTGCTTAGTATGTCGTGCATGAGTCGAGTATGAACCTCCTTTTTGTTTAGACTTTG
GTCGAAAGATGTCTACTATTTACATTTTTAAACGTGAAATACATAGAGCATTAAAGTAGCATATACGCCTTTCCACGATC
CTGTCTTGGCCCTTATGAGGTTTGTGTTAATTTCCTTCATATGTGTTTTATCCTCTCTTGAGTTTTGTGTTCGTGTTCTG
TTAATTATTAGTGGGCTGTTTAACTCCGAGATGCGTACTAAAATATGATGGGATCTCATATTGTGTTATTGCATTAAATC
ATCACTGTTTATTGTTGATACATTATAAGTACTTATTACCCATCAAGTTGCAAAGTATTTGAATCCTTGTTTTTCCGCTA
AAATTAGGAGTAGCCTTTCTTTTTCCTTTATCATAAGTGATCTATTTGCCATGTGAATTTAACTATTGTATATGTGATTG
GTTAAGTCACATGTTTGTCCCTTAAATTGCTATGTTAGGTAAAGAAATCACTATTATCGTACCTATTTGTGATGTACATG
ATCTTCATCTTTCATCTTTCATAAGTCTCGATAGGTTGCGAACATATAAGTATTAGTTCAGTGTTGCAATGAGTTGTGCC
CCCTTTCTTTTTTAAAAAATTTTTTTTTTCCTCTTTGATTTCCATATGTTAATGATGAAGTTTGGGGTTGATGTTTTGAG
TTCACTATCACATTTACTCATCCTTGCTTCATTTGTGGTTATTTTATTCAATTCTCCGTTAATTACAAGTTGGATTGCCT
TTTAATTTAGAAGCTTTCCTAGTAGTTTGTTGATTTCGTAAAGATGAATTGTGAATATTAAGAACCATATCTAGATACGC
TAAAATGATAGTTTTCCACCATAGCTTTCATGCCTTTGTGCAATTTTGTTTAGCAATCAATTCATCTAGTTCACTGTTGA
CTTGTCTTTATATCATTTAGTTAATATTATATTATATATTCATCTAGTTAAGAAGCTTTCTATAATGACCTATCCTATTC
TTAATTAATTGTCGCAATTATCTCTCCTTTTGGATACGATATCAACACCTTTTGCCTAGAAGCATATTAGTTCGTAATTA
TGTTCTTATTCATAGAATAACGTGTTTATCTTCGTCACAAGTTAATTATTTGATCATGCTATGTTTATTTCCTTTCAACT
ATATTTATCCCGAAAGCTTCCCTTTTCCTCTTCATTAGTACCTTTGGTTACTGGAAAGTGTAACGTTGGTTCATTTTAAT
TTGGAATGATGTCTTCTGCCTCACTCATAACTAAGTGATCTTGTTTTCAGCTATTTCCGGTTCTTATTCGTTCTAAGTTG
TTGTTAACCTCTACTTTTATTAGACTTTTGCCAGGCCCTCTGTTGATTTTCCTCCTAAGATGTGTTAGTTTGTGCCCTTA
NNNNNNNNNNNNNNNNNNNNNNNNNNNNNNNNNNNNNNNNNNNNNNNNNNNNNNNNNNNNNNNNNNNNNNNNNNNNNNNN
NNNNNNNNNNNNNNNNNNNNNNNNNNNNNNNNGTGCATGAATTGATTATCCCCGGGTTCTTTAATGAGCATATATATTTC
TTTAATTTATTAGGGGATTGTTCAATTACTAATTCGTTTCTTCTTTTATTATGGCGCACCCATTTGGACTCTATTTTCTC
CCTCCTTTGCAATTCGAAATGAAGGCCCAATTTTTTTTTATTGAATCTGTCAACCTTGAGAAATGGAAGAAAAGTCTTTG
GAGTTGACCTACAGGTCCAGGAAAGTAGAAAAATGGGTCGTATAAATACGATATACATCATATGTATACAAAAAGGGGAA
TTGGATTAAAACCCAAAAATTCCAGCGAAATTGGCCCACAAGGAGGCCCAAATTCAATTTCTCCCTTACCCTTTAATTAT
TTAATTGTGATTATTTATTGTTTGTTGTTTAACTCTAACTTTATAATTGTTAAGTAACTTAATGACTTCCCCAAAAGATG
AGTTATTTTCTTTGTGTTGGTTTAATTTTAATATATTTCATGTTTTTGTGTTCATTTATTTTATTGATCAAGTATATTAA
TCAATTTTATTAAGTTAAACCTTTGGTCCTTAAAAGAGATGTTCTTTAATGTTTTTCACTTAATCACATTTTATTCATTT
TAAAATTGTTTTTAAGTTATAGTATTTTTCTCAAATAAACTTTAAAAATGTTAGTCAAAACATTTTCAATTAATTAAAAT
ATATATATATATATATATATATATACTTACTTAGTTATTTTCTCAAAAAGGTTAGTCAATTAATTTAAGATGATTTTAAT
GCTTTAATTTATTAATTTGGCTTAAATTATTATTTCAAAATGAATTAAATAAATTTTAATTAATCTAGTTTTATTAATAT
TCCAATCACTTGTATTTCGAATCAAATGTTCCATTTTGGATTCTTTCTCTAAAAAGTAATATAATATAAAATGAGTCATT
TATTTAATTATTTTCTCAAAGTTAATCAAATATTATAAATTATTATTTTTTATGTTAAATCATTTTCCCAAAGAATTAGT
CAAAAAAATATTTTAGTCAAGTCGTGGGATAACCGCATGTTAGTGGCTACTTTAAGTGCTAATACCTTCTTAGAGCAGAA
ATAAGAACTTCTTACCCATTTTCTCTAAATTTTTAAAGGTTTATCTGTTAAAGCCTTTTTAAATTAAGTTTTCTTAATTT
CTTTAAAAAATTAAGTGGTGACTCTTTTCTAAGTACTTTTTTCAAATTGTTTTATACTTTGAACATTTCAAAAAAGTGAT
TTTTCTAAAGATAGAAAAATTACGGCACAACAACGTTAAGTCTAACATTAGGAGTTATGACCTATGAATTTTCCAAAAAA
TATACATCAAACACGCATCTATCAACAATTTTGAAGGCATAGATTTGGACAACTTCAAAGTCATCTAAATTTGACTAGTC
ATTTTTGGAAAGAATGAAAATTTGGAAATTTGCTTAAGTTAGGTAAAATTGAGTTTTGGTCAACTTCAAACAGCCATAAC
TCCTAGCTCAGGATGAGTTAGGTGTACTTCCAGATATGGTTGAAAAGCTCTTGGAATGATCTTTCCAACGCCACTGAGTT
TGAGCGATTCCAAGTTCATATGAGTAAGTGATGTCCTTTGGAAGTTGGGTTGTTGGATTAAGGAAAGTCTAATCTGGATT
TTGGAAGGGTAATTTAGTCTTTTCCTTATCTAATTATTCTAATTCGTTTTAGGAGTTTAATTGGGATAAATTCAGATTTT
AGTCAGTTTAGAAAAGTGAACTTTACGCTAGTGCTTGGAGAAGAGGAGAAACGAGAAGAGCGTTCAAGATTATTCGATTT
CGTCAAGGATAGCTTGTGGATTTCGTCGGGAGTGATCCCTAAAAAGGTATGTAAGATCACATAGCGTTGGGTTAGTTCAC
CCACGCGCCAACCATGATTAAATTCAGTGACTTTAAGTCTTTGAAAGTTTGGAAATTGAGTTCTTGATGAATATTGTTGA
AAGTTTCGTTCGAATTTCTTGTGGGTTGTATTGTTGGAGTTTCTTTCTATTTGATTCATGTTTTCGTGTGTAATTTCGGT
TTGAATCTATCATATATTGAGGTTATAAATGATTCAAAGTGTTTGGGGAAGGAACCATTGAAGTTTAGAGGGTTTAGAGT
TGAAAAACGGAGAAGAAAAGTCGTCAAACGCCTGGGGAAGGGGGTGGGGCGCCGCGCCAGCCAGAGCGCCCCAAAGCAAT
CCCTGAATGTGGGGCTTTGGGGTGACGCGCCAGCTAGAGCGCCCCAACCTGGTCCCTGAATCTCAAGGGCTGGCGCCCCG
CGCCTCTCAGAGCATCAAGGACGCCAGTTCTTCCCATTCTTCCCCCATCTTTTTGTACTTGTTCCTTAGCAATAAACCTA
TGTTTCCTAGTTGATTTCAACACTCTAAGGTACATCTAAACATCATGAAATCATCCATAAACATGAGATCATGAACCTTG
AATCCATAATCCAATTCAAGGAAAGTTAGGATCAAAGTCAAGAGAAGTCAAGAGTCAAGTTAAGAGAAATTCATAAAATT
TTCCAAAAGTCTTTTGCAAACGTTTTAACCTTGTTTTAAGACTTAAGTTTTGAGTTCATTATAGAGTAAAGTTGAAGTTC
ATTTCTTCAAAAGTATATGTGGGCTAAGTATTCCCAAAGAGATTTAAAATGCTTTCACATTTAAATAAGAATGGAAACTG
AGATTTCCAAAGTGCCTTCGGGCTTGTATACACGTAATTTTTTACCGAACATAAGGTTTTACATCATTTTTATTCCTTAA
TATTTCTTCTAAGTCTACATTAAATATTTTATTTTTTTCATCGTATTTTAGTAAGTTTATTTTAAAAAGATTTGAAAATA
ACAAAAATATATATTTTATTTTTATTTTAGTTTAATAAATAAGCTGATATTTCTTAATTATATTATACTGTATATATTAA
TTATTAAAAAATAAAAATCTAAACAGAACTACCTATCCCATACCCACTTGCACGTTTCCTCATCCTATTCTTCCTCCCAT
TCACTCACCCCACAACCCCAACACATCCACACACACATACATATACCTCCACTCCATCACACCCCTATACATACTACTCC
TAAACACAACATAGCAACAGATACTTACCAATATACACAACACAAAAAACAGACAGAAATAAAAAAAAAAAAAAATAGAC
GCACAACACGAGAAAGAGAGAAAAAAAAACGGCACAACACAGAACATACGAGACAGCAACAAATTTAAAAACCATAAGCA
ATACCACACAACCCATATACTTTCACTCAAAAAATCCCATAACCCAAAAAACAAACTCACGACGAAAAAAAAAAAAGAAG
AAACATTCCATTTTTATTTTTTTCTTTCAAAAATTCACTAACACATTCACATTTTTTCTTCCTTTCTCATTACTATTTTC
ATATAAACACATCACATATACCACCACATATAACCTACAAACTTGTGGGTGTTCTAATCGAGGTTCGGTCAAGATTTTTG
TGGTATTCAACTCTAACTTATGTCTTTTAATTTATCTATGGAATGCGATGTAATTTTATGATATTTTTTTTTTATATATT
GTTTTGTTTCATTCATTATTCGATTAAAATAAATTTGAAATTAAATATATTTGTTGTTATTCATTGTTGTACAATTTTGA
TGCTTTGAATAAGTTTCTAGTTAATGTCACGTAGAATCTCATTGAATATCGAAAATTAATTAAGGATTTAGAGTTAGTAC
ATTGAGTTTTGTTTTATTTTAAATAACAATTTTTGGCTTAAGATAGGTTGAATCATTAATTGAATTACTATCGCTATACA
ATTCCTATTGGTGTTAACATTTCCGAATTTTAATATCATTTTTTTTGTTTACTATTTAAGGATTTAGAGTTAGAAAAAAA
AAGTATTTGTTGCTATTATCAAATGTATTCATTTATCAAAATATCCATTTATTAACTAATCAACAGTTTAACCTTATGTT
TATACTTGCATGCAAATGGCTATAGAAANNNNNNNNNNNNNNNNNNNNNNNNNNNNNNNNNNNNNNNNNNNNNNNNNNNN
NNNNNNNNNNNNNNNNNNNNNNNNNNNNNNNNNNNNNNNNNNNNNNNNNNNNNNNNNNNNNNNNNNNNNNNNNNNNNNNN
NNNNNNNNNNNNNNNNNNNNNNNNNNNNNNNNNNNNNNNNNNNNNNNNNNNNNNNNNNNNNNNNNNNNNNNNNNNNNNNN
NNNNNNNNNNNNNNNNNNNNNNNNNNNNNNNNNNNNNNNNNNNNNNNNNNNNNNNNNNNNNNNNNNNNNNNNNNNNNNNN
NNNNNNNNNNNNNNNNNNNNNNNNNNNNNNNNNNNNNNNNNNNNNNNNNNNNNNNNNNNNNNNNNNNNNNNNNNNNNNNN
NNNNNNNNNNNNNNNNNNNNNNNNNNNNNNNNNNNNNNNNNNNNNTTTCAATATTGGCTTTCTCTTTTAAAGGTTTTGAA
CCTTCTTTTCTCTTGACAAATTTTGTTTGCTGTTCTTGATCAAGTAGATTCAACGGTACGAGGGTTATTAAAAATCTTTT
GTTCGTATTTTGATCTCCGTTGCAGCAACAAAGCCTGCAATTTTGACTTATTCTTGAGTGATACACAAATCAAAAGATGG
TGCTTCATCCAAAAAATTATCAAAGTAGTGTATACCTCGTGTAACCCTCTTCGAAGTATTAATTTTCGCCATTGTGATGG
TGAAAAAGAAAGCTTCAACAGAAACTTTAAATCCCCGCCAGTATCATTGGTATCCATACCAATAGAACCTCGGTATTTCC
ATTCAAGAGCACACAAAAAAATAAAAAATAAATAAATAAATGAAAAGTTCGCCATTTTAAATTGTAGTCCTTTTAACTTA
ATGGTAATTGTTATTTATACTAGTATAATATATTTTGTACCATATTAGTCTCGCTAATTTTATTAATACTTAGTGACTTC
ATAACCATTCAAAATATATCATTTGAAACATATATAGTCTCCTGATAAATTAAAATCTTATAAGAATTCCGCAGACAAAA
ATTGGGAGATTAGTCTCGTTACATATATAATGAAATATTAATTTTTTAAAAAATATATTTTATATCAACCAACGGTTTGA
CTGTGTGATGCATGAAGTACTAAAAATTAATTAATGGCCTTAATTTTATTTTTTTATTATTTGTTTAAAGTTTTTGTTTC
TCTATTATAATAATAATAATAATATGTCCATGACTAAAGAAATAGAATATAATGTGGTAACATAATCTATACTAATACAG
GTATGGATAGCAATTTCTTGTTTATTAAGGAAACACTACTCAAATCATGTTCATTGCAAATTGTTGACGTATCATCTATT
AAGTTGTAAAATTAGGATGCACAAAAGAGATGGATACAATTTTATTATATATATATTGAATTGGAGAATAAATGTTAGTA
GGTAGGTAGGGCTAAAATAAGGATTTTTCTGACCGGTAGTTGTGTAGTGTGCATAGACATATTTGGTTATGAGTAAATGA
GTATGTTGTGTTTAAGAGTTGATAATGTTAGTATAAATAGCTGGGTGGTGATGAGTGAGAGATGCATATCTCATTTTATA
TCGATAGAAAAAATATGGAATCGTACTTGATGTTGTTTGCTATTGTTATAATAACAATAATTATGAGTGCATCGTCTGAA
GTAATTACTAAACCACCAATAACTAATTACCATCATATGCAGATGATTATGCAATGGCCTCCAACCTTTTGTGGGAGGCC
AGATAAATCGTGCAAGCCCTCCGTAGAAATGTCGGATTTCCCAATCCATGGCCTTTGGCCAGGGAATGCTACAGGTCACA
CTCCTTTTACGTGTAATGTTCCTCCAAGTCCAAAGACGGTCGAAAAAGTGGTACGACACGTGCATGTATAATTATTAATT
TTATTATTTCTATATATATATAATATTTCTAATACTATTATATTATATTATATACAGTGGTTAAATGACAGGAGCCTAAA
GAATTTCTTGGGTTTGTATTGGCCTTCTTTGGAGTTTCGCTGGACTGACGAAAAGTTATGGAAGCATGAGTGGGACAAGC
ATGGGTATTGCATATCAGAAATCGTCCCAGATGTTGAATATTTTAATGGGGCGATAACATTTGCGAGACGACTGAAAGAT
ATGCTTAAAACGTTAAAGGAGGGTAAAATGGGTCCAACAAATCATAAGGCTTACACTGTAACGGATATGAAGACATTTAT
CTCCGAACGAGTGTTAGAAGATAAAAATATTGATGTTTACATCTCATGTGAGCGGGCTAGTTCTTCTTACGTCTTCTTAA
AGCAAATTCACTTCTGTTTGGACAAATCGCTCAACACATTTATATCTTGCCCCAAAAGTACAGCCACAAGAGGCTGTGGT
AGAGGAAACGTTCCCAATCTCATATTTCCAACTAGGGTACGTACGTACGTAAAATATTAGTAATCTATACTATACTCCGA
TCCCTTGCATGCATGTAATTATTATATTAACTACTAGTAATTGTTTTTTCTTTTCTTAATTAACTTTNNNNNNNNNNNNN
NNNNNNNNNNNNNNNNNNNNNNNNNNNNNNNNNNNNNNNNNNNNNNNNNNNNNNNNNNNNNNNNNNNNNNNNNNNNNNNN
NNNNNNNNNNNNNNNNNNNNNNNNNNNNNNNNNNNNNNTCTTGCCCCAAAAGTACAGCCACAAAAGGCTGTGGTAGAGGA
AACGTTCCCAATCTCATATTTCCAACTAGGGTACGTACGTACGTAAAATATTAGTAATATATACTATACTCCGATCCCTT
GCATGCAAGTAATTATTATATTAACTACTAGTAATTGTTTTTTTCTTTTCTTAATTAATTTTCAGGCAATTTATCACTAG
CTCATCAAGGAAGCTGTTTAATTATCAAGGATCTGATCGAAGACTAATATATATATAAATCTCTGTCGTCTATGTTCCTA
GCTAATATTAAAACATTATTATAATATATAGTTGATCGATGATGGTTACATTTTACTAATATTAATAATAATTATTATGT
TGTGGATGATATATATATGCACTTACTTAATTTTTATTATATTATATGTGAACGATTTTGAGCTTTTGCAGGGTCGGAAG
CATGAGTACCACTGACCAATTCTACATTGGAAGTTTGTCATCACCAGTGTAGCTCCCTTATGTGTTAATTTGAGAAGAAA
GATTTGAATATATAATAGATTTGATGGGCTATTATTATAAGTAAAGACTGTATAAGTTGAACGTCATATATAATACCCTT
TAATTTAATAATGATTTGTCAAATTGAACAATTTATTCTAAATGATGAATGGTGTAACAAGTTAATATATATGCTACACT
TTTCCTTCTCTCTTTTCACAACATATATATATATATATATATATATAAGACAAATATATTCATAAATAGCCAATTATAGT
TTTTCTAAATTAGTAATAAAAAAAATATATAGACATGAGAAAGAGAAATGAGCAATAACCCATTGACACATCAACCAATA
CAAACAAAAACTTCATTGCGACACTTAATTCAAATTCACTTGGCCGATAAATTCTTCAAATGAAAGCAATTGTGGAGTGC
TTAATATTTTGGAAAAATTCACCAATTAGAAAAATATTTCTACTAAAGTCCATTATATTTTTAAATAATTATATAATCTC
TTTTTATCGTTCTTTGTCTCTCCCGCTCTCCCTTCTTACTGCTCAATTATGATGATACTTAGAAGCAATTGATAAATGTA
TCAAAGCATATATTAAGATCAAATACATGAATTTATCGGTCTATATTTTGATATCAATAAGATATACCTTCTGTTAGTGA
ACCTTCAAAAATAAATAATTAAAATTGGATTAACTAATCAATGGAAAAGTAATCAATATTAAAAACAGTAACCGAGTAAC
AAACATTAATCGCCACAATATAATGAATTAATTAGTTGAATTTCCAAAAATTTTATCCTTCTTGATTTTTTTTTTAGATG
AAAAATAATAAAGAAACAAAGAGTCTATAAAGGTAAAATTAATGAATTGTCAAATCAAATTGAATTAGTTAATTTATATA
TTCTAAATGAATGGCATAATTATAACAAGTTAATATCTAGAGTTTACTTTTTTCTTCTCTTTTCATTGTCATGAAAAAAA
ATAGTATAACTATAACAACTTTTCTGAATTAATTAAATTATCAAGTAAACTATCACCTTTGATCTTTCAATCATAAATCC
TTTAAACTCACTCTTAGTAATACACTCTTGGAGAATTGTTACATATAGTGCGAGCCATCTACACTCTGTAGACCGTGAGA
ACTCTACTGTTGAGGTGTGTTATCATTTCATATTTGCCTATTATTTTACTATTACTCAAACTTTGATCTATTTCATATAT
CATAGACATTTTATCTTTGTCCTTCTGGTGTAATCTGTATATTCCATGCCTCTAATGAGGCAAGCACATCTTCGCGTATT
ACACTTTACAACTGTTGTAGGCAATGCCTTCTAGATATATGATAGTATTTTGTATCAACGTTCAATAAGACAAATGTAGA
GAATAGACATCCTTAGACCCATTTCGAGGAAGTGAAGTCCATAAAATAGAACACTTTAAGATGTCATGACAATGAAAAAA
GAAAGAAAAAAGAGAACTCTAGCTACTTTTAATATTGACTTGTTATAGTTATACCATTAATTTAGAATAAATTATCTAAT
CAAATTCGATTTGCCAATTCATTAATTTTACCTTTATCGACACATTGCTTCTTTAATATTTTTCATCTAAAAAAAGAAAA
GAAAAATAAGGGTAAAGATTTAGAAATTCAACTAATTAATTCATTACATTGTGGCGATTAATATTTTTTACTCGGCTATT
GTCTTTAATATATATTACTCATTTACTCATAACCAAATATGTCTATGCACATCTATCTATCTATCTCTCTCTCTCTCTCT
CTATATATATATATGTGTGTGTGTGTGTGTGTGTGTGTGTGTGTGTGTGTGTGTGTGTGTGTGTGTGTGTGTGTGTGTGT
GTGTGTGTGTGTGTGTGTGTGTGTGTGTGTGTGTGTGTGTGTGTGTGTGTGTGTGTGTGTGTGTGGGTGTGTGTGTGTGT
GTGTGTGTGTGTGTGTGTGTGTGTGTGTGTGTGTGAAATCAACAAAAAGGCATTTAGTTGATAGTTTGGTTAAATCGATC
AAAATTAAAAATATATTTATACTACTTCAAATAGGACAATACTTTTTTAAAACTAATATTTTTTTAATTAAAAAAAAATA
TTTATACTCCTTCAAATAGGACAATAGTGTCATGTGAAGTAAGCTAATGTAAAGGACTAGTCAAATTTAGATGACTCTGA
AGTTGTCCAAACAAAATTACACGCAATAATCTCATATTGCACCTAATTAAATCGGTACAAGCTAAAATAAACCATAAATA
AATAACATGTAAATGTTATATATTGAATATGCTTAAACTTCTTATTGAAATTTAATATCTAGACACCATTTTTGTCAAAT
AACGACTGAGATGAAGCTCATTATTCCCTTGTCATTTAATTGTTACTAAGCTCTCTTTATAATAGTAAACCCCACAACCC
TTACACTTTAGAACTAGTCAAAGCCAATGTGACTAATTCTTCTATGATTCTTTGGTATTATAAACAAATAGTAATAATTT
TCATATTAACAATGTTAAGCATGCATTGTTTGATTGTGTTAAATAAAAATGAATTATGAACAAACACTAAAGTATTTACA
TAAAAATTAGGTAAAAAGAAATCCAAACCATAATCAAACAAGTTATCATTTGAGTTTTGACCTGATGGAAGAGGAAACAC
TTACACTGGTCCTAATGTCTGAAAAATGTACAAAGAACCATTATACTCATGTTACTAATATCTTGACTATTGAGTGAACT
AACTAAGACGGTTAACAAGTATTGTATTACGCAACAACACACATTCTCAGTCCAACAAGCCAAAACAATGGAATCACAGC
TGCCTCAGCGACTGTTTTCACATTAACAATGCAAGAGTAGTTATAAGGAAAATAAAAGGTAATTTTATGTCTAACAATGT
CAATAACCGATGCAACATTAATTAAAATACACTTCACTTTCATAAAAATTAATGATATTAAAATGCTCACAATCACCAAC
AACTTAAGAGTATAAAAACACACGATAATCTCATATTGCACCTAATTAAAGCTAGAAAGAACCATAAATAAATAACATGT
AGTAAATGTTATCCAATATGCTTAAAGCTCTTATTGAAATTTAATATTTGTTTACCATTTTTGTCAAACAACGACTAAGA
TGGAGCTCACTATTCCCTTGTCGTTTAATTGTTACTAAGCTCTCTTTATAATAGTAAACCCCACAGCCACCACGCTTTGG
ATACGACTTCAGGCCTGGATGACGATATTCAAAAAGCCTCGTCTTGTTTGTCCTAATATTATATGAGACCAGCCGGGAAC
TTCTAGTTACCAAAATAAAAGAGTTGTCATAAAATGACTTAGTACGCGTAGTGAGATGAATGGTCACAAGTTTGTTCCAA
ACGCCTGGTTGTATCATTACCCATACATCATGAACAAACCCCTCGACAAAGTTCAAGATGCCAACGGAGTCACCAAGCAA
CATCAGATCTGCCGACCAACTATAATCCTCGTTACCACGTGGTGGCCCTTCCATCTTTACAAACACCTCATTCCCAAAGT
CAAATGAAAGAATCCTACATTTATTATTCTTCTCCTTTAACAACCAATAATAAGATCCATTCAGATAATCAGCAGTATTA
TAAAAGTTTTCTTGACACATCATAGAATTTTCATGTACGTCTGTGTTATGTTCAAATATTTTCCATGAATCCCTAGAACA
TGAGTAGATCGTTGCATATTCTTCAATTTGATTATAGTAAAGCACTTTATAATCCTTAGTCATAGGCTCTAATCCGAACA
CTAAATGACGACCAACTGCAAAAGATTCAAAGCTAATTGCGGCGGCAGGGAGGTGTCTCACCTCTCTGTTAGCTGGATTC
CATAATGCACACAAAATGTCATTACCAATTTGTCTTTCTAAGAAAAACACGCCATCAATAGAACCTAACAAGTTGGTAAT
ATTATCTCCAAGCCTTTGGAAATTTTGTTCATCTATACCCTTATCGGAAACCAAAGTGACGGTAGGGGCATCATCGGCTG
CACCATAATCATAAATCAAGTGTTGTGGAGGCTTCTTCTTCTTACTTAAATTCAAGTGGTCTATAGTGAAGCTAGGGTTA
TTGATAAGACTTCCCCAATTTTTGCATACACATTTGAATCTTAGCAACGATTTCACAGGCAAACTCAGTAGAATCTCTCT
TAATGATTCTTCAGAAAAAACCCTACGCGTAGCCATTGTAGTACCACACAAGAAAAAATCCCCCAAAAGAAATGAGATAT
CAACCCAAATTCAAACAAATCTAAACACACCTTTGATTGGAAGCCTAAAAAACAGAGTTGTCTGATGAAGAATTCGCTCA
AAAAGAATTTTGCAGTTAATTTGGCTCCACCGGTGATGGATCTTACGACAGTTTGGTGATGGTTGAACGGTGGAGATACG
ACAGTAATTGGAAGAGGAATGAAGCAGAGGTTGTTTAGACAATTGGGAGAGGATTTATAGGCAAAATCAGAGTCTGCACA
TGTTACTTTTTGGGAAATTTAATTAAAAATTTTATGTTACAAATCAATTTTGAAAAATTAATCAATTTTTTTAGGAAAAA
ATAATACATATCACATTTACTAATTTCATTTAAGGAATATTGGTCAAAATGATCTTAAATAAGTTAGTATTTTTCCTTTT
TTATTCTCTTTTCACAACTAGACAAATATATTCATAAATGACCAATTATAAATTTTCTAGATTAATAAAAAAAAAATAGG
CAAAAAGAGAAACAAGGTGTAAATGAGCATTAACCCATTGGGATATAAATCAAATCAATACAAATAAAACTTTATTGGAA
CACTTCTAAAATTAAACAAAATATTGTAAAAAGAAAAAAGAAAAAAGAGGGGAAATTATATAGTTATGGTGATTTGACAA
ATTTTTTAAATCTTTTCCAACAAAAAAAACCTAATTCGAACTTACTTTTCTTATTGGTAATTCAAGATCTATTTTTTTTG
TTATAGCATAAAATTTAGAAAATACCAGTATATAACAATTAAAAAAGAAAATGAGGATGAGTATTGGGCCGTGATCTTCT
TTGATTACAAAATAAAAGAGAATTTTGGTTGGGTTTGACATGATTGGGCCGTGGGCTTGTAATTTTCTTTTTTTAGATGA
AAGTTATAAAGAAGCAAAATGTCGATAAAGGTAATAATAATGAATTGTCAAATCGAATTGTTTTGGATAATTTATTCTAA
ATGAATAGTATAACAAACTAATATTAAAAGTAGCTACAGTTTTCTTTTTTCTTCTCTTTTTACAACAGGACAAATATATT
CATAAATAGCCAACTACAACTTTTCTGAATTAATTAAAAAAAAATAGACAAAAAGAAATGAGGAGTAAATGAGCAACTTC
TAGCTACCCCCACGATATAGATAAAATATGCGTATTATAAGGCCATATTAAAAAATTTAGGGAAAAAAGTCTGAAATATA
TTCGAATTTTGACCGAAATTGTTGTAACGATACCAAACTTTGAAAATGACCTTTTACCCCTCCTACACTATTTAATAGTG
TATTTTTTAAAACGTCCTTCATAAAGTTTGGTAACGTAACAACAATATTAGCCAAAGTTAGAGTATTTTTCAGACCCTTT
TACCAAAAATTAATAAATATTTTTCTCTTTATATTTTAGGGCTACTAATATAGTTTTCCATTTAATATGAAGTGGGATAC
AAAATATTTATATACTTTAGAAAATAAATATTCATGTCATCATCTGCCTATTATAATCTCAATATGTACCAAAAAAAAAG
ATTTTTTTTGTTCATTACAAGTTAGTATTAGTCAAAGCTAATGCTAGTACCTATAGATAAATATTAGTTTTCACATTAAC
AATCTTAAGCATGCATTATTTGATTGTGTTTTTAGTGTTAAATAAAAATGTATTAGGCTCAAACACTTTGAGTTAAAAAT
GATTCAATCAAACAAGTTTTCATTTGAGTATTCCGCAAATTAAGTTTTGAGAATAATTAAGAAATGCGAATCGGAATAAT
TTCAGAGAGTACCTCTCAAATTTGACTTAGTAATACCAACTTCTCTTGTGATTTAAATCATTACGATTACCTCTCTTGAT
TTGAATTTTTGGTAAAGAAATTTTTAATCGGTTTTTTACTATTAAAATATAAAGGGAAAATTGTATATAATAGCAAACTA
TTAATTCAAATTAAATGCTATAAATATAGTTTGATTTAATTGTACCCCATAGCAAACTATTGCTATTTAACCTCTCTCCT
GGTGAATCTCGCTCGCCACTCTCGTTCTCTCCCTCGCCTCTCTCGTTTTTTATACAAACGCAAGTGTATAAAGTGCGTTT
GTGTTTGTATAAAGCGAGAGAAAATTGTATATATACATATATTTTCATTCCCCTCTCTCCCCTCTCTCAGATCTCGCTCA
CCACCCTCCCAGATCTCGCTCTCTCACTCGCCTCTCTCACTTTATACAAAAACCGCAAATTGTATAAAATGCATTTGTGT
TTGTATAAAGCGAGAGAAATATGTATATATGCATATATTTTCGTTCCCCTCTCTCCCCTCTCCTAGATCTCGCTCGCCAC
TCTCCCAGATCTCGCTCTCTCACTTCCCTCTCTCACCTTATACAAAAACGTAAATGTATAAAATGCGTGAAAATTGTATA
TATACATATATTTTCGTTCTCCTCTCTCCCCTCTCCTAGATCTCACTCGCCACTCTCCCATATCTCACTCGCCACTCTCC
CAGATCTCGCTCACTCACTCGTCTCTCTCACTTTATACAATTGATCTTTTTGTATATGTATATCAAAGCAGATTATACAA
CTGATTTCTTTTGTATATGTATAGCGAAATGTACATATTTATGTTTGCTATGGAGTGCAATTATGCAAAGTTTACTATAG
CATACAAATATGAATTTTGTGTTTGCTATATGTGAAAGTTGCTCAAATATAAATTGTAATCTAACTAATTCACCTTGTCT
AAAATTTTTGTTTATTTCTAATTTGTTACGAGGCCAAACTACAAGCTTAATAATTGTATTAATTTTGAATCATTACCTAC
CTTAAAAACTGCTCAGACAAAGACATCAATCTTTAATTTGTTGGAAGTAAGAAAATTGAGAATTAATTAACCAAAGTCTT
AATCGTATCTTTTTTCTTACTTTATTACTCCAAAATTGTCTAGATTCTTTATTTTCACTAAAAAAGATCATTTATCGTAT
ACCAGCTGCTGGACTAGTGGAAAAAAGAATCAAATTTATCATAATGGTTATTTATGACACTTAATAATTATATAATTTTA
AAATTCTTATTTTACTCTTAATTACACGAGTGAAATTCATAGTATAAAAAGCATATTAAAATTACATCCTAGAAGGATTT
AATATGTTCCACACAGTTAAGAGTAGAGCGAATATAAAATAGTAGGTGGAATTTTGAAAATTCAACAACGTTTGCACAAA
TTTCATAGAAAAAGAATATCAGAAAGCATTATGATTGAATAGTAAATACTCTTTTATTGTACATATTTGAGATTGAAAAA
GGTAAATGACGAGTTACATATTTATTTTTCGAAGAATATAAATATTTTGTATACCACTTCATATTAAGTGGAAAACTATA
GTAGTAGATCCAAAATATAAAGAGAATTTTTTTTAAAATTTTTTGTCTACATCGTGGAGGTAGCTAAAAGTTATTCATTA
TTTAATCTTTGAATCTAATTGGTGAATTTTTCCAAAATATTAAGCACTCTTTGAATCTCATGATTCTAGAACAATTGCTT
TCGTTTGAAGAATTTATCAAGCCGAATCATAACAAACACAAGTTCTCTTTGATTTACTTCATGTGTAACGAAATCTATAC
CATTATCGAAAATGAAAGTGATGGGAGGCAAATCATCGGGCGCAGCATAGTCATAATTAAAGAGTTGTGGGGGATTGTTC
TTGTTAAAATTTAAATGTTCGATCACAGATAAAACTAGAATTTTTTATAAGAGTGTACCAATTTTTATAGACGGATTTGA
ACCTCATCAATAACTTTACAGACGATCTGAGTAAACCTTCCCTGATTGAATCTTTGAGAAAATCTCCGCCATCATTGGTG
TCCATACCAATACAATCTCGATATTTCCATTCAAGAACACACAAAAAAAATAAAATAAATGAATGAAAAGTTTGCCATTT
TAAATTGTAGTCCTTTAACTTAATGGTAATTGTTATTTATACTAGTATAATAGATTTTGTACCACATTAGTCTCATTAAA
TTTATTAATACTTAGTTGTATTCTACATTTTAGTCATGTAGATCGGAAAAAAAAATAGCTCTAAAGAGAAGGAAATAAAT
ACGTAGAAATGTGAGCAATTTGCCAAAAGAATAATATTTGAATAAAGTCATGTTAGTACTATACTAGTTAATTGATCTCT
ATTCTACTCATGTTCTAGGGATTCATGGAAAATATTCAAACATAACCTAGACGAAACTGATTCTCAAGAAAGCTT
>mtp_2322.scaffold_2
TTGCAATTTATATTTTAATAGTAAGAAACAAATTAAAAATTTCTTTACCAAAAATTCAAATCAAGAGAGGTAATCATAAT
GTTCTAAATTACAGGAGAAGTTGGTATTACTAAGTCAAATCTGAGAGAGTATCTCTGAAATTATCCCGATTTGCATTTCC
TAATTATTCTCAAACTTAATTTGCAAAACACTCAAATGAAAACTTGTTTGATTGAATCATTTATAACTCAAATGGTTTGA
ATATGTTTTTACCTAACTTTTGTAAATACTAAAGTGTTTGTGCCTAATACATTTTTATTTAACACTAAAAACACAATCAA
ACAATGCATGCTTAAGATTGTTAATATGAAAACTAATATTTATTTATAGGTACTAAAGAATCATATTTTAGAGAATTACT
GACATTAGCTTTGACTAATACTACTTGTAATGAACAAAAAAAAAAAAAAACTTTTTTGGTACATATTGAGATTATAATAG
GCAGATGACGACATGAATATTTATTTTCTAAACTATATAAATATTTTGTGTCCCACTTCATAAATGGAAAACTATATTAG
TAGCCCTAAAATATAAAGAGAACAATATTTATAAATTTTTTAATAGGGCCTTATAATACGCATATTTTGTCTACATCGTG
AAGGTACTAGAAGTTGTTCATTTACTCCTCATTTTTTTTTGTCTATATTTTTTTTAATTAATTCATAAAAGTTGCAGTTG
GCTATTTGTGAAAATATTTGTCCTGCTGTAAAAAGAGAAGAAAAAAGAAAACGCTAGCTATTTTTAATAGGGAAAATTAT
GTTGTTAAGCAAACTTATACTACTTAATTACTCATCATAGCTATAGTTTACTATAATTACAACTCGCGATTATCATTATA
CATTAATTACGTGGACTGACTTCGAGTTTGTATAATTAGCCACATTTGTATATGTATAATATAATTCGCCAGAATATACA
CATACATACATATGTATAATATACAATTATCTAATCGATATACATATACAATTCACCTTTCTCCCACTCTCTGCCCTCTC
TCGTTGGCCTCTCTCCTCCCTCTCCCAATCTCGCTTGCCATATATACAAATGCATATATATAATATACAATTATCTAACC
GATATACATATACAATTCACCTCTCTCCCACCTCTGCCCCTCTCTCGCTCGCCTCTCTATTCTCTCTCCCAATCTAGCTC
GCCTCTCTCCTCCCTCTCCCAATCTCACTCGCCTCTCTTCTCCCCCTCCTAATCTCGCTTGTCATATATACAAATACATA
TGTATAATATACAATTATCTAACCGATATACATAAACAATTCACCTCTCTCCTATCTTTGCCCTCTCTCGTTCGCCTCTC
TCCTCTCTCTTCCAGTCTTGCTCGCCTCTCTCTCCCAGTCTCGCTCGCCTCTTTCCTCCCTATAACATGTAACTACGAAT
TGTAATTATCAAACTATAACTATGGAGAGTAATTAGGCTATTTTTGAGTGGCATATGTGAAAGTTTCTCTTTTTAATATT
AGTTTGTTATACCATTCATTTAGAATAAATTATCCAAAACAATTTGATTTGACAATTCAATATTTTTACCTTTATCGACA
CTTTGCTTCTTTATTATTTTTCATCTAAAAAAAAAGAAAAGAACAAGCCCACGACCCAATCATGTCAAACCAAAATTCTC
TTTTATTTTGTAGGGCAAATTACAGAAATCACATACTTTTAAGGCTAAATTACAATCTATCCCATAAAAATTTATAATTA
CAGAAATTCCTCAAACAGATACAATAATATAAGCGCTGATACATTAATTTGATGCGCGAGATACATTAATCGTTAAGTAA
GATACATTACATTTTATACATGATACACTAATCTGATGTGCGAAAGTGAGGGATTTTAGAGATTTGTAAAACTTATATGG
ATAATGGTGATAAGTAAACTAAAATGTGTGATTTCTATAATTTTTCCTATTTTGTAATCAAACAAGCCCACGGTTCAATA
CTCATCCTCATTTTCTTTTTAATTGTTATATACTGGTATTTTCTAAATTTTATACTATAACAAAAAAATAAATTTTGAAT
TACGAATAACAATTTTTAAAATTTTTTTATACTATAACAAAATAGTAAGTTTGAATTAAGTTTTTCTTGTTGGAAAAGCT
TGAAATTTTTTGTCAAATCACCGTAACTATATAATTTCCCCTCTTTTTTTTTTTTTTTTTTAACAATATTTTGTTTAATT
TTAGAAGTGTTCCAATAAAGTTTTTGTTTGTATTGATTTGATTTATATCCCAATGGGTTAATGCTCATTTACCCCTTGTT
TCTCTTTTTGCCTATATTTGTTTTTTTTATTAATCTAGGAAAGTTATAATTGGTCATTTATGAATATATTTCGTCCCGTT
GTGAAAAGAGAATAAAAAGGGGAAAATATTAACTTATTTAAGAATATTTTGACCATTTCTCCTTAAATGAAACTAGTAAA
TATGATATGTATTATTTTTTCCTAAAAATTTTGATTAATTTTTCAAAATTGATTTGTAACATAAAAATTTTAACTACCGT
CGTATCTCCACCGTTCCAATTGTATAAACAACCTTTGATTTTGCCTATAAATCCTCTTCCAATTGTATAAACAACCTCTG
CTTCATTCCTCTTCCAAGTTTCAATTACCGTCGTATCTCCACCGTTCAACCACCACCAAACTGCCGTAAGCTCCATCACC
GATGGAGCCAAATTAACTGCAAAATTCTTTTCGATCACTCAGCGAATTCTTCATCAAACAACTCAAGGCTTCCTATCAAA
GGTGTGTTTAGATCTGTTAGATTTTGGATTGATATCTCATTTCTTTTGGGGGATTTTTCTTGTGTGGTACTACAATGGCT
ACGAGTAGGGCTTTTTCTGAAGAATCATTAAGAGAGATTCTATTGAGTTTGCCTGTGAAATCGTTGCTAAGATTCAAATG
TGTATGCAAAAATTGGGGCAATCTTATCAATAACCCTAGCTTTACTATAGACCACTTGAATTTAAGTAAGAAGAAGAAGC
CTCCGCAACACTTGATTTATGATTATGGTGCAGCCGATGATGCCCCTACTGTTACTTTGGTTTCCGATAAGGGTATAGAT
GAACAAAATTTCCAAAGGTTTGGAGATAATATTACCAACTTGTTAGGTTCTATTGATGGCGTGTTTTTCATGGAAAGACA
AATTGATAATGCCATTTTGTGTACATTATGGAATCCAGCTAACAGAGAGGTGAGACACCTCCCTGCCACCACAATTAGCT
TTGAATATTTTATATGTGATCGCCATTTAGTGTTCGGATTAGATCCTATGACTAAGGATTATAAAGTGATTTATTATAAT
CACATGGAAGAATATGCAGCGATCTACTCATGTTCTAGGGATTCATGGAAAATATTCAAACATAATCTAGACGTACATCA
AAATCCTAGTACGTGTGTACGAAACTTTTATAGCAGTGTTGATTATCTGAATGGATTTTATTATTGGCTGATAAAGGATG
TCAAAAATAAACTTAGTATTCTTTCATTTGACTTTGGGAATGAGGTGTTTGTAGAGATGGAAGGGCCATCACGTGGTCAC
GAGGATTATAGTTGGTCGGCAGAACTAATGTTGCTTGGTGACTCCGTTGGCATCTTGAACTCTGTCGACGGGTGTGTTAA
TGATGTATGGGTAATGATACAACTAGGCGTTTGGAACAAACTTCTGACCATTCATCTCACTACGCCTGTTAAGTCATTTT
ATGACAACTCTTTTATTTTGGTAACTAAAAGTTCCCGGCTGGTCTCATATAATGTTAGGACAAACAAGACGAGGCTTTTT
GAATATCGTCATCCGGGACTGAAGTCGAATCCACAGTGTGGTGGCTGTGGGGTTTACTATTATAAAGAGAGCTTAGTAAC
AATTAAACGACAAGGGAATAGTGAGCTCCACCTCAGTCGTTGTTTGACAAAAGTGATGAACATATATTAAATTTCAATAA
GAGCTTTAAGCATATTGGATAACATTTACTACATGTTATTTATTTATGGTTCATTCTAGCTTTAATTATGTGCAATATGA
GATTACCGTGTGTAATAGTAGTGTTTTTATATTCTAAGTTGTTGGTAATTGTGAGCATTTTAATTTTTATTAAAGTGGCT
CATCCCAAGTGTCTTTTAATTGATGTTGCATCTGTTATTGACATTGTTAGACATAAAATTACCCTTTATTTTCCTTATAA
CTCTTTGCATTGTTAATGTGACGACAGTCGTCGAGGCAACTGGGATTCCATTGTTTTGGCTTGTTGGACTGAGAATGTGT
GTTGTTGCGCGTATGCTCACATAGGACTGAGAATGTGTGTTGTTGGCTTTAACTAATACTAACTTGTAATGAACAAAAAT
AAATAAATGACGACTTAAATATTTATTCACAAATTGTGTGAGAATTCATAGCTTTTCAATCCAAATGCAGCTCGTAGAGA
TCATTATCTCAATCGGCAAATTATAGGTTGAGAAACTTCACTCTAGCCTCCAATAAGCAAGCTTCCTTGATCAGTGATAA
ATTGCCTGAAAATTAATTAATTAGATGCATGCAATTAGGGAGGGTATTTTAATTAAAGATCATATATATAATAGTAATTA
CCGTAGTTGGAAATACGAGATTGTTTCCTCTTGTGGCTGTACTGGTGGGGCAAGATATAAATGTGTTATCCAAGCAAAGC
AAAAATGACTATTGTTTGGCAAATCCCGTTAAAATAATCAACATCTGGGACGATGTTTGATGTGCAATACCCATTCTTTA
GGTTCCTTTCATTTAACCACTGTATAGTATAGTATATAATAGTATTAGAAATCATATATAGAAAAATAATAAAATTAATA
ATTATATATACGTTTGTCGTCGTACCACTTTATCGACCGTATTTGGTTTCCCCGTTAGCATTCCATGGATTGTGAACTGC
AACTTAGATATGAAGAGCTTGCAATGTACATTTGACCTCCCACAATAGGTTGGAGGCCATTGTACGTAATAAACAAGATT
AACTCCATAGTTTATCTATCAATATTATAATAGTAATATATATATATATATATATATATATATATATATATATATATATG
CATGTCTCACTACCCTATTTATACTAACATTATCAACTCTCAAACACAACATACTCATTTACTCATAACCAAATATGTCA
ATGCACACTACTCAACTACCGGTCAGAAAAATCCCTATTTTAGGCCTACTACATTTTAATAATAATATTCTTCAATTCAA
AATATAATTAATAAAATTGTATTAGCTAGCTCATCTGATCTTTTGTGGTAATTTTACAACTGAATAGATGAGTCATGGGG
ATACATCAACACTTTGCAATGGACATGATTTGAGTAGTGTTATTAATTATTTCCTTAAAAAAGAATATATTATTCCCATC
TTTAGGTCAATTTATTGGTATCCATACTTGTAATAGTATAGATTATGTTACCACATTATATTCTATATTTTAGTCATGGA
CATATTATTATTAATAATATTAAAATAGAGAAACAAAAACTTTAAACAAATGAAAAAACAATAAATTAAGGCCATTAATT
GTTTTTTAGTACTGCATGCATCACACAAACAAATCGTTGGTTGATATAAAAGATATTTTGAAAAATTAATATTTCAATTA
TATAAAATGAGACTAATTTTCTAATTGTTGTCAGCGGAATTCTTATTAAGATTTTAATTTATCAGAAGACTATGTTCCAA
ATGAAATAATATGAATGGTTATGAAGTCATTGGTACATAAAATTTGGATGGAATGGTTGTCAATATAAAGTAATTCGGCT
GTTAGGTCCAAAGTTGTATACCACTGCTACGGTGCTAATAGATTTACTACTTCAGCGTCGTTATCGGACATTGCAGACTG
AGCATCTATTTCTCGTATATCATTCCACACCAAGAAATTTGTATTTCCAACATACATATAAATGGCATCATTATGACATT
TTCAATCTTAGTTTTGAATGTTAATCTAAGTGTTTCAATTTAATATCGAATAATTTATTTTCACTGAGACATAATTTCCA
AAAATAGATTGCGAATTATGAATAAGATAAGCAAGTTCGAACTAAGTTTTTCTTGTTGGAAAAGATATAAATTTTTTGTC
AAATCACCAAAACTATATAACTTCCCCTCTTTTGTTTAATTTTAGAAGTGTCCCAATAAAGTTTTTATTTGTATTGATTT
GATTTATATCCCAATGGGTTAATGCTCATTTACTCCTTGTTTCTCTTTTTGCCTATATTTTTTTTTTATTAATCTGGAAA
AGTTATAATTGGTCATTTATAAATATATTTGTCCAGTTGTGAAAAGAGAATAAAAAGGGAAAATATTAACTTATTTAAGA
ATATTTTGACCATTTTTCCTTATATGAAATTAGTAAATATTATATGTATTATTTTTTCCTAAAAATTTTTGATTAATTTT
CCAAAAATTATTTGTAAGATATATTTGTCCGGTTGTGACAATTATTTTTTCCTCTTCCAATTACCGCCGTATCTCCACCG
TTCAACCACCACCAAACTGCCATAAGCTCCATCACTGGTGGAGCCAAGTTAACTGCAAAATTATTTTCGATCACTCAACA
AATTCTTCATCAAACAACTCTATTTATTAGGACTAAGGGCTAACAACTCGAGGCTTCCAATCAAAGGGAATAAGTCAATT
AATTTATGTGTTGAAAAGCTACGAATTTTGACTCATGCTAAGTGCAGCCAATGTGTGACTATTGGCAATTTTGGTTGTGG
AACTTCTGTCTCTGTGGTAAGTTCGAGTCTAGCGAATTAATTTATGTATTTAAGTTGAAAATCGTGAAAGGATGAATCCA
TCATCAGAGGCGGGTCATGAGTCCGTCTCTGCTCATCATCTTTGAGTTTCAAAAATTGCAATTAATCTTTGAAATCAGTT
CTAATCGAATTTGTCGATCATTAAAAAGAAGATTCATGCTAAGTGCATGAAAGATATCGAGTGAATTTTTGACACCGACT
AAATCCATTAAAATGATATCTTATAGACGAATTTTTTGATCATAAAAAACTCACGTCAAATACACGGCAGACATAAAGTA
GATTTTGCCACCGACTTAAATCTATCAAAATTGATAAACCTAAAATGTCACTAATGTTGGTGACTATGTGAGAACTTGTC
ACTTGTGGGATATCCCCATTAAGGTCTATTTATAAAATGGTAAAATTAATTAAATCTGCAAGAACTTTGCGTATCTTATT
TTTCTATTGAGTAAGACAATTTGATAATTCTAAAAATTTAAAATAATATAAAAGCTATTATATCACTACAAAAAAAGGGC
AAATTGCCAACAGATTTTACTAACAACTTAAGTTGGTAAGTATTCTACTAACAAATTACCACAACTTAAGTTGGTAAGTA
TTCTACTAACAAATTACCAACATATTTCTAACTGAATTATATTTTAAAACTTAACAACGAAATTCTAACATATTACCAAC
CAAAATCTTACTAACTAAGTATTTTAGTTGGTATATACGACGGGAAAAAATGGTGCCAAATTTAGTAGCATTCTATCAAT
GGATTACCAACTGAAATATTACTAACGCACACCTTTTGTTGGTAATATTACCAATGAAGTATATATCGGTTGGTAAATAT
GACAAAAAAATTATTTATATAATTTATTAAAATATTACCAATGAATTACTAACCAAACATTTACCAACGGCAAGATGGTG
TTGCTAAATTTACCAATCAAATATAAATATGTTGGTAATTTAGTAACGAAATGTAATTTGTTGGTAAACTTGCCAATCAA
TATCCAATCAGTTGAAAATTTTGCCGACGAATAAAAGATTGTTGTTAGTAAATTAATAACATCATTAAAATAGTTGGTAA
TATACCAACTGATCATTAATCCATTGGTAAAATTTACCAACATATTAATTATTAATTGGTAATATTACATATGAATGTTT
AGTTGAATATTAACTATTACCAACTGTGATAAAATTTATTGGTAAATTATTAATTACTAACTTATATTTGAATAGTTGAT
AAATTTACCAATTGAGGTTAAATTTTTTGGTAAATCAGCGTCTAGTGTTGAGGCTTTCATATTCAGTTTGTGTCGTTAGG
CGTTTTAACTTTTAAATTTTAGCCAAAACTTGACTTTGGTCAATATTTTTGGTAAATGTGCTCAGATTAGAACTCTGTCA
GTGTCATTAGCTTCAAAAGATCATTTTTTATCTAACAGGAAGGTTGGTTCAAATTTTGAGGCTTCCGTTTTTTGTTTGTG
CCGTTAGGTGTTTTAAATCTTATGTTTTGGCCAAAATTGACTTTGGTCAATATTTTTGTGAACGTGCTCAGATGAGAATT
CCGTTAGTGTAATTAACTCTAAAGGTCATTTTTTATCGAATAGGATGGTTGGTTCAGGTTTTGAGCCTTTCATTTTTAGT
GTGTGCCGTTAGGTGTTTTAACTTATAAATTTTGGCCAAAATTTAACTTCGGTCAATATATTTGATAAACGTGCTCATAT
GAGAATTTCGTCAGTGCAGTTAGATGCAGAAGATCATTTTTGGTGTAATAAGATAGAGGGTTCGGGTTTTGAAGCTTCCG
TTTTTAGTTTGTACCGTTAGGCATTTTAACTTTTAAGTTTTGGCCAAAATTTCACTTTAGTCAATATTTTTGGTAATCAT
GCTCAAATTGAAATTTTGTCACCGCGGTTAGCCATAAAGGTTCAGTTTTGGGCTCATAGGATGGTTGGTTCGGATTTTGA
AACTTTTATTTTCAGTTTGTGTCGTTAAGCGTTTTAACTTTTGGCTAAAATTTGAATTAGGTCAATTTTTTTGGGAAGCA
TGCTCAAATTTGAATTTCGTCAGCGCGGTTAGCTCTGGAAGGTGATTTTTCGTCTTATAGGATGATTGGTTAGGATTTTG
TTAGGAGTTTTAACTTTTAACTTTTGGCCAAAATTTGATTTTGCTTAACATTTTTTGTAAACGTGCTCTGATGAGAATTT
CGTCAGCGCGATTAGCTTCGGAAGGTCATTTTTATACCTAATAGGATGGTTGGTTCAGGTTTTGAGGCTTCTATTTTCAG
TTTGTCCTGTTAGGCGTTTTAACTTTTAAGTTTTGGCCAAAATTTAGATTTGGTCAATATTTTTGGTAAACGTGCTCAAA
TTAATTTTTTTGATATAATGATATGTGTCATATTGAGATTAATTTAACTTGTTATCATAGATTTTGCATTGTTTCATTCA
AATATGATTTATAAAATTGATATTAATATTTTTGGATTTATATTCGTGCTCTTAGATTTTTAAATGCAATAAATTAATAA
ATATGTTACTATTGAATAATCATTCAGTTAATAATATTTTGAACATATTGTCAATCAATTACTAACCTAACATTGAACTT
GAATGATATATTACCAACAAACTAACAATCAATTAGTAAATTTATTAGAAAAACAAATAATCATACTAACGTATTTAAGA
TTTATTACCAACAAGGGTTGTGGTGGAGTGGTAAGTACTCCTTCATCCTTAACCAAGAGGTCTTGGGTTCAATTCCCCTT
GGATACGGAGTCGTCTTTGTTAGAGAGCGCTTTACCCCCCAATGTGGGCGTGAATCCGGATTTAGTCGGACTCCAATGTG
GGTACCGGACACCGGATGGGAAACCAAAAAAAATATATATATTTAAAATTTATTTATTGGTAAATTACCAACATAAATTT
TCTGTTACTAAAATTGCCAACCAATTACCAATGTATCTGGAAGTTTAGTATCAGACATTTGTATAATGAAGAAAAAAATT
TACTAACTCCTTTTCAATTCATTAGTAAAGGTACTAACGATATACTAACCAAAAATTAGTTGGTGAATTTACTAACGGAA
ATTTCAGGGCCATGTTTCAAAATTTTGTAACAACATCTTTGGTGTTTACCAACTGGTTTTTGGTTGGTAAGTTTACCAAC
AAATTAAAATCGGTTGGTAATATTTACCGACAAGCCTTTTAGCAACGGATTAATATAAGTTGGCATTTGGTTGGTAACTC
AATTTGCCAACCAATTTGATCAATTTACCAACAATTTTTTTTTCGGTAATTGGGGTTCCTTTTGTAGTGTTATATATATA
TATATATCATATGGTACATAGCCAATAAAATAATCAAAAGGAAGGCCTGCCAGAAGTTGTTATCTTTTTAAAATGTGAAT
TATTCATTAGACACGGAGTTTAGGTTTAATATTAACTTCATGAATATTAGGTAAGTCGGATATATTCGTATTGAAATATG
GAATTTGCATCGATAAAACACTCTATAATAAAAATGATTTTATGTCCAAAGACTTGAGGTCAAGATATTAAATTAATAAT
AAAAGAGTATTTGCTATTCAATTATAATCCTTTTTGATATTTTTTTTCTATGAAATTTGTGCAAAGTTATTAAATTTTTT
GAATTCCGCCTAATATTTTACATTCATTCTGCTTTAATTGTGTGGAACATATTAAACCTTTCAAGGCTTTCACGTACGAA
CGTGTAATTAGAGTAAAATAAGAATTTTAAAATTATATAATTATTAAGTGTCATAAATGTCACAACCCGAGCCTACACCC
TGGGCGGGACTGGCACTCGAAAACCATTGCTGGCCCCAAGCGAACCCTTGGCATGGCTTACTTAACTCAGTGGAAGACTT
AACTCATCACATACACATTCATGAAGTAACTAGAATGTTATAAAGGAACATTCAACTAGCCATAAAGGCAAACTCAAATC
TTTAACATATGAAGTGAAAAGTACATACAACTGAATTGACTATCTGACTGTCTATCTGTCTATGAAGCCTCTAAACAACT
GAGATGGATGTCGGGACAGGCCCACGACATCCTAATGAACTAATACTAAAACTGAAAACAATAAATATGAGTCCTTTGGA
ATGCAAAGAGGCTCACCAACACACTCTGAATTGCTCACTGGATCAACGATGCACCGGAATGCCGATCCTAGTTACCTGTG
TTTGCATCATAATACGATTCAGGCCAACTGTCATCAGTACATTGAATGTACGAGCATGCGAGTTGGAATGCTAAAACAAC
ATAGGCTTGAAAGAATCTGAGAGAAACTAAAGAATTTACCTGGCTCAACTCAACTTAACATGACTGAACTCATTTCAATA
TAAAGCAGTTTAAAAGCAAGTGCATTATAAAGAAAAGCTGTTTAAAAACATGATATCAACTCTGTGTGTATGCAAAGAAA
CAAATAACTCTGAGATGTATTTAAAAATATAATGAACTGATGTAAATAAAAATACAATAACTTATGTGGGAGTTTCTCTA
ACCGACAACCATCACATAAGAGCTATAGTGATGATATATCAATCTACCTTATGCTGCCAGCGCATCCTATACCCGGCCAA
ATGTATTGGACCTGAATTGCCTAATGGATCCACTAGTCTATTGCGAAAAAGATTCATCTAAAAAGTATGACCCTTTTCTA
CCCTTGGTGGCTACATGGTTTATGGGGGCTGTGAGTTGTCTGAACTCTTCCCCATATCGGTGCTCAATACTACTCCCAAA
ATATACTAGCTCTTATGTTTTAAAAAAATATATTTCTTCTGTGATTTGAGATTAGTGCTCAGAAACTTAGCTCAAAGGCT
ATCTTGGAAATATCAGTTTCCCTGCTTGCTTCATTCAGAAAACTATTACTCTTTTTTGAAAACTAGCCCGAAAGCTCTTT
GGAAATCTCAGTTTCCATTCTTATTTAAATGTGAAAAACATTTAAAATCTCTTTGGGAAATACTTAGTCCCCATATGCTT
CTTTTGAAGAAAAGAACTTCAACTTTACTCCGTACTGAACTCAAAACTTAAGTCTTAAAACAAAATTAAAACATTTGTGA
AAGACTTTTTGAAAACTTTAAGAACTTATCTTAACTTGACTCTTGACTTCTCTTGACTTTGACTCTTAACTGATCTTGAC
TTGGCTCTTAACTGATCCTTGAATTGAATTATGGATTTAAGGATTATGATTTGTGATTGGAAAGATCTCATGTTGTTTAG
GAATGATTTTAGATAGCTAAACATGAGAAAATACCGAAAATCAAAATACGAAGGTGGGTCCGCGACACGGAGGCATAATT
AAATTTTGGTTTCGAAAACGTCATTTGAGGCAGAACACCTCGTGTCAGCTCCGCGATGCGAAACATAAATTTTCAAAATC
TGGGACCAGGCACGCGACACGCAAGCACTATCAAATTTCGTCTGACGAAATTTCTTCATCATTTTCCATCCCCAATTCGC
CCAAACTCGGTTCTTTTTCTTAAATTACTTTTAGATACAGATACCCAGCAAATGTACCTAAGAACCTAACTCTAAACGAC
TCTATAATGCGACGTAACAAACTCAGAAACTTCCCAACTCAGTCAAATTCAAGAACAATATGTGAATTCAAGAATAGGTA
TCAAGATCATCAATATTCAAACACTTTTAGGACGAATCCAAACTGAAATAATATGCTTGCCACGTGGGAGAACGATCTCA
ACGTTATGAGAGCCTCACATACCTGATCGAAGCAAATCCTTAGCGAAAACATCCACGTTCTTGATGAAATTACCCCTTTC
TTCTTTCTCTTTTCTCTTCTCATTTATCCTTAGCCCTAGAGTGAAAATTCTGATTTTCTAAAACTGACTAAGTTTTGAAT
TGACCCACATTAAACTCCTAAAAACGGATTAAGATAATAGGGCAGTGAAAAGACTAAAATACCCCTTAAATTTCCGGATT
GGACATTTTCTTAATCCAACAGCCCAACTTCCAAAGGGCATAACTTGCTCAAACAAACTCGAAATCCCACAAACTTGGTG
GCGTTGGAAAGATTGTCCCAAGAGCTTTCCAACCATATCTGGAACTACACCTAACTCATTATGATCTAGGAGTTATGATC
ATTTGAAGTTGACCAAAACTCAATTTTAACTTACTAACAATTTTTCCAGATTTACTTATACTTTCCAAAAATGAAAATTT
CCAGATTTTAAACTTTGTTCTAATTCTTTCTAGTTGCGGGATGTAACACTATCTCCCCTTTGGGAAAATTCGTCCTCGAA
TGAGATTTACTCTTACTAAGCTAAGGGTAGTGACATCAAGTTCAAACACCCAACAAACAAATGCAACAATTAACATTTTT
ACTCATAATTCAGACAGTACTAAGAAAAAAGTAATACCTTGGTCTGCATTTTCTCCAGATTGAAAGAGATGTGGATATCT
CTTCTTCATATCCTCCTCAGCTTCCCAAGTAGATCCCTCAACAAATTGGTTCCTCCAAAGGACTTTGACTGATGCAACTT
CTTTTGTCCTCAACTTGCGAACTTGGCGGTCTAGAATCTAAACTAGAACCTCCTCATAAGATAAACTATCCTTGATCCTA
ATATTTTCAGTTGGTATGATCAATAAAGGATTGCCCATGCATTTCTTCAACATGGAGATGTGAAATACCGGATGAACCGC
TGCTAACTCTTGTGGTAACTCTAACTCATAAGCTACATTGTCAATCCTCTTTGATATTCGATAAGGTCCAATATACCGGG
GACAAAGTTTTCCCTTCTTACCAAACCTCATAACACCCTTCATGGATGAAACTTTTAGATATACCCAATCATCTACTTCA
AATTCTAGCCGTCTTTTCTTAACATCAATGTAGAATTTTTAACGACTCTGTGCCATTTTTAACCTCTCTCAAATCACCTT
CACCTTCTCCATAGCTTGGTGAACTAAATCTGGTCCTATCAACCCTGCTTCACCAACTTCAAACCATCTAATAGGAGATC
TGTATCTTCTCCCATAAAGAGCTTCATATGGAGCCATTTTGATGCTAGAGTGGTAACTGTTGTTGTAAGAAAACTCAATG
AGAGGTAGGTGATCATCCCAATTGCCTTTGAAATCAATCACACAAGCCNNNNNNNNNNNNNNNNNNNNNNNNNNNNNNNN
NNNNNGTCTGAATAGTGCGCTCTGCTTGCCCATTTGTCAGAGGATGAAATGCAGTACTTAAGTTCACATTTGAACCCAAG
CCTTTTTGGAATGACTTCCAAAACTGTGCAGCAAATCGCGCACCTCTATCTGAAATAATGGAGACTGGAACCCCATGAAG
TCTTACCACCTCTTGAATATAAAGCTTAGCATAATCTTCTGCTGAGTTGGTAGTCTTTATCGGCAAAAAATGGGATGATT
TTGTCATCCTATAGTAAACTAGCTATGATGAGTAATTAAGTAGTAAACTATACATCTTTGTGGGACCCGAATGAGTGGAA
TATCTGGAGCTATGAGCTTCTTCCATGATCCTCTCTTGGAGTCCATTCACCATAGGTACGCATAATCTTCCTAGATATAT
CAATACACCATCTCCCCCTTGTTCAAAATCTAATACTCTTTGTTTATGAACATTTGCTTTTAAGTCTAGCAAAATGGGGT
CTTGGTCCTGCTTCTCTTTCACTTCTGACACTCATGATGACTCAACCCATTTGTCACCACTATTCCTCCTTCTATGAAAT
CCATAAGTCTACTCTCAAGTGTGCAAGTATGTGCACATCTTTTGCTAACTCTTTCTTTTCTTCCTTAACATGGGCGGTAC
TACCCATAGATAAGCTGCTTAAAACATCAACAACAACATTAGCCTTACCTGGGTGGTAAAGAATACTCATGTCATAATCC
TTGAGTAATTCTAACCACCTCCTTGTCTGAGATTAAGCTCCTTCTGTGTAAACATATACTGAAGACTCTTGTGATCAATG
AATACATCAACATGAACCCCATACAAATAATGACGCCATATCTTTAAAGCAAATACTATGATAGCCAATTCTAAGTCATG
GGTTGGGTAGTTCTGCTCATACACTTTCAATTGTCTGGAGGCACAAGTTATAACCTTACCATTCTGCATTAATACACAAC
CCAAACCAACTCTAGATGCATCATAATACACCACAAAGCCTTGTGTGCCTTCTGGTAAGGTCAAGACTGGGGCAGTAGTC
AACCTCTTCTTTAATTCTTGAAAGCTTTTCTCACAAGCTTCAGACCATTGAAATTTCATTGTTTTCTGAGTCAACTTCTT
CAAAGGTGACGAAATGGACGAGAACCCCTCTACAAACTTTCTATAAAATCCGGCCAAACCCAAGAAACTCTTAATATTAG
TTAGAGATGTGGGTCCAGGCCAATTCTGCATTGCCTCAATTTTTTGGGTATTAACTTTAATTCTCTCTCAAGACACAATG
TGACCTAATAATGCCACAAACTCAAGCCAAAATTCACATTTAGAGAATTTAGCATATAATTCCTTATCTTTCAAAGTCTG
AAGAACTATTTTGAGATGACTAGCATGATCTTCTTCACTCCTAGAATAGATTAGTATGTCATCAATGAAGATGATAACAA
ACTTATCTAAATAAGGTTTAAAGACTCTTTTCATAAGGTCCATGAACGTTGTTGGTGCATTGGTCAAACCAAAAGACATG
ACCAAAAGCTCATAATGACCATATCTGGTTCTGAAAGCTGTCTTTGGAATATCACATTCCCTTACTCTTAACTGATGATA
GCCAGATCTGAGGTCTATTTTCGAAAAATAAGAAGCACCCTGAAGCTGATCGAAAAGATTATCAATTCTTGGAAGAGGAT
ACTTATTCTTGATGGTAACCTTGTTCAATTGACGGTGGTCTATACACATCCTAAGGGAACCATCTTTCTTTCTTACAAAC
AGGACTGGAGCACCCCAAAGTGAGACACTTGGTCGAATAAAGTCTTTCTCTAAAAGGTCTTTCAACTGCTTTTTGAGCTC
TTTCAACTTTGTTGGTGCCATTCTATATGGCGGAATAGATATAGGAGAAAGTATCTGGAACAAGATCTATACCAAAGTCT
ATATCTCTCTCAGGAGGGACTCCGGGAAGATCATCTGGAAAGACTTCTGGAAACTCATTCACTACTGAAACTGACTGAAT
AGGGGGTACCTCAACACTTGAGTCATTAACTCGGACTAAGTGATAGACACACCCCTTAGAAACTAACTTCCTTGCCTTAA
GGTACAAAATGAAATGACCCTTAGGCGCTGCTGAACTGCTTTTCCACACTAAGATTGGCTCATTTGGAAACTGAAACTTG
ACCACTCGAGTTCTACAATCAATTGAGGCATAACAGACATGAAGCCAGTCCATACCAAGAATGACATCAAAGTCTACCAT
GTCTAACTCAATTAAATCAGCAATGGTACTCTTGTGATTGATGGAAATGGGAAAATCACAATAGACTTTTTCTGCTAGAA
TAGACTCACCAACAGGTGTGGAAACACTGAATGGTTCACTAAGTTGCTCAAGAATAACATCAAAATTCATAGCAACATAA
GGAGTTACAGAAGACAAACTTGATCATGGGTCTAGCAAAGTATAAATAGTAAAGTCAAAGACTTGAATCATACCAGTGAC
AACATCTGGCGCATCATCTTGCTCTTGTCGATTATTGAGAGCATACAAGCGGTTTGTTCCTCCGCCAGTACCAGAAGTAG
CTCCTCTAGGTTCAGTCATGCCTGGTGGAGAGATTGAAGAAAACTAGGCTCTATTGCCCCCATTACCTTGCTTGTTCTTT
GGACACTTTCGCATGAAATGCCCACTCTGACCACAGTTGAAACAACCAGTGGAGCCCTCACGACAAACACCTGAATGGTT
CTTACCACTCATGGCGCAGGCAGGAGGCTTACTACCCCCTTGCGCCACACTGCCCTGAGAATAGACAGACTTAGCTCTAG
AATTCTGACCATAGTACTCACCCTTACTCTTAGGTGCAGGTGCACTAGCAGATGATAGAGCATGTCCCTTTTGCTTCTGT
TGGAAAGACGACCAGTTGGCATTACTCTTATGCTGCCTATACTCATTCCCTGTCTTAGCCCTCTTGTTCTTGAACTCCTC
CCTATCTCTCAGCTTCTCTTCCTCTACCTGCTGCACACAGACCATCAACCTCGAAATGTCCATTTCCCCAATAAGCTTTA
CTACTTGGCCCTCTTTGCTTGATAGACGGCCCAAACCAACAACAAACAAACTCATCCTACCCCTCATGTCCGCAACCATT
TCAAGAGCATAGCGAGACATTTGGGTGAAATTCAACCATACCACTGCCCAATCATGTCAAACCAAAATTCTCTTTTATTT
TGTAGGGCAAATTACATAAATCACATACTTTTAAGGCAAAATTACAATCTATTCCTTAAAAGTTTATAATTACAGAAATT
CCTCAAACGGATACAATAATATAAGCTCTGATACATTAATCTGATGTGCGAGACACATTAATCGTTAAGTAAGATACATT
ACATTTTATACGTGATACACTAATCTGATGTATGTTTTATACATGATACACTAATATGATGCGCGAGATACACTAATCTG
ATGTTTGAAAATGAGGAATTTTGGAGATTTGTAAAACTTATAGGCGATAATGATAATAAGTAAACTAAAAGGTGGGATTT
CTGTAATTTTTCCTATTTTGTAATCAAACAAGCCCACAGCACAATACTCATCCTCATTTTCTTTTTAATTGTTATATACT
GGTATTTTCTAAATTTTTTACTATAACAAAAAAATAGATTTTGAATTACGAATAACAAAAAAAATTTAAATTTTATACTA
TAACAAAATAGTAAGTTTGAATTAAGTTTTTCTTGTTGGAAAAGCTTGAATTGTTTTGTCAAATCACCGTATCGATGGTT
ATTTCGGAATAAACAATTGATCAGATGAGAGCATTTTGCAGAGAAAGCAAGGGTTCGTTTCAAGGCAAAAGGTCTTGAAT
CTGCTGAAGGTGGTCTGGCGAAACTTAGGCAAGTATCTACAATATCGGAGTCACATGGTCATTTTGAAGCCATAGTTAAT
GAGACAAATGATATTTCAGATGGGTTGATGGTAAGGCTTTTTGTTTCTAGGCTTAGAAAAGACATCAAAAACTTAGTTCT
CAGTCACGAGCCTAAAACTTATGATGACACACTTAAATAGGCACATATACATGAGTGCCGCATTCAGGTAGAAAAAGGCA
CGAATCAACCAACTTTTGCTAACAGAGGGGCACCACTTTTGCCTAGCCCTAATCAACATTCCTCAATCTCGTTCCTTCCA
TCTCCAACAAAGACGATGACTTCTGCTTTGAACTTCCCACCACTCAAACGCCTTACCCATTGTGAGATTTAGAGTCGGCG
TGAGCGTGGATTATGTTACTATTGTGAGGAAAAATACGTTGCAGGCCACAAGTATAAGACTCTGCCTTAGTTACTTCTTC
TAACAGAGGGCTCGGATGTTCAACCCGACTTACCAGAACCATTTATCTTTGATGACCTATTAGTCGAAGAGCTACAAGTT
CTAGAGGTCCAAGAGCAGTCTGTTGTTTCATATCATGCCTTGACAGGTGGACATTCATCATCCACATTACGATATCTTGA
GCACATAAATGGATCTCCTGTCCAAGTATTGTTGGATGGAAGAAGTGACCATAGTTTTGTCCAGACGCTTGTAGCCAATT
TTTTGCAGCCTCCAGTGGACTCCACTCCTAATTTCTCTGTGATGGCTTGTAGCGGTCAACGACTCCATTGTGAAGGTGTT
GTATGACAGGTTAGTCTAACGGTTCAGGGATATGCTATCTCACTTGATTTATATTTGTTTCCTATCCATGGTGCGAACAT
TTTTCTTGGGGTTGCGTGGCTCTCTACACTCGAAAGGGTAGTGCAAGATTATGCTGAGCGTTTGTTTGAATTCACTTCAG
AAGGGAAAGCTATGTGTTGGAAAGGGGATATTCCAAAACACTGCAATGCCAGTTCAATTGCATAGCCTTCGAAGGTACGT
CGCTACTGATGCAATCTTTTCATATTACTGCCTACAAGTAGTGCAAAATGAAGTCCCAAATGAGGAAGTCACTAATCCAG
TCTTGGTCCTTATTTTATATGAGTTTTCTGATGTTTTCCTTAAACCAAAAGGATTGCCACCATCACGGTCACAAGATCAT
GTGATTCATTTAAATCCTGGGGATGAACCAGTTAGTGTTAAGTCGTATCGCTATCCTTACTACCAAAAATAAGTGATGGA
ACAATTGGTTGCGGACATGCTTAGGGATGGGGTTATCAGGCCTAGCAGGAGTCCATTATCCTCTCCAGTATTGTTAGTTC
GAAAAAAAGATAGTACCTGGAGATTTTGTGTGGATTATAAGTCTATCAATGCCATTACTGTGAGGGATAGATTTCCTATT
TCCACTATTGATGAGCTATTCAATGAGTTAAATTGTGCAATTCATTTTTTGAAGCTTCACTTTCTCTCTGGATACCATCA
AAGTCAGAACAGAAGATGTCACCAAAACAACATTTCGAACACATAATGGTTACTACAAATTTTTAGTGATGCCATTTGGG
TTGTCCAATGCTCCGTCAACATTCCAGGCCACTATGAATGAAATATTTAGGCCTTATCTCCGACGATTTGTGCTGGGTTT
TTTTATGATATCTTGATATATAGCCCTAATTGGAAGGACCACCTGATCCACTAACGATCAGTGCTCAAATTACTTCGACA
AGATCAGTTGGTGACGATCAATGCTCAAATTACTTCGACAAGATCAGTTGGTGACGATCAGTGCTCAAATTACTTCGACA
ACATCAGTTGGTGGTGAAGAGGGCCAAATGTTTATTTGGTCAGCATTCAGTAGAGTACTTGGGACATATGATATCTAAGC
AAGGCCTAAGTGTGGATTCAAACAAAATTGCAACTATCAAACAGTGGCCTGCGCCCAAGAATGTTAAGGAAGTCCATAGT
TTCTTAGGTCTTGCTGGCTATTACCGACGCTTCATTCATCATATGCATCTATAGCAGGACCCTTCACTGATTTGTTGTGC
AAGGAACGTTTAGGTGGAATACTTCTACACAGGCTTCCTTGAGACTTTAAATGTAACATCTCGCAATTTGAAATAACTAG
GAAGAAGCTAAGAAGTTGAAATAGTCATTTTTGGAAACAATGAAAATCTGGAAAATTTGTTTAAGTTAGGAAAAGTTGAG
TTTTGGCCAACTTCAAACGGCCATAACTTCTAGCTCAGGATGAATTAGAGGTTCTTCCAGATATGGTAGGAAATATCTTG
GAATGATCTTTCCAATTCCGCCAAGTTAGCACGATTCCGAGTTCGTATGAGTAAGTTATACCTTTCGGAAGTTGGGCTGT
TGGATTAAGGAAAGTCTAATCCGGGTTTGGAAGGGTAATTTAGTCGTTTCCTTTCCTAATTACTCTAATTCATTTTTAGG
GGATTTATTGGGGTAAAACTAGATTTTGGTGAGTTTAGAAAATTTAGAATTTCACGCTAGGGCTTGGAGAAAAGAGAAAA
GAGGAGAAAGGAGGAGACGTAGCAAGAACGTTCAAGATCGTCTAAGCTTGGCTTGTGAAATTCGTCGGGGGTGATCCCTA
CAAGGTATGTGAGATAACATAGTGTTGTGTTAGTTCACCCACACGCCAATCTTGTTTCAATTCAGTGAATTTAAGTTGTT
TGAATGCAAAGGAAACGAGTTCTTGAAGAACATTGTTGAAAATTCATTGAGTTCTTGATGGTTGTGTTGTTGAAATTCCT
TGTTGATTTGATTCGTGTTTCCGGGTGAATTTTCGAGTTAAATCTGTTGTATGTTGAGGGTACTATTGATCCTAAGTGTT
TAGGGAAAGAACCATGGAAGTTGGGAGAGTTTAGAGATGGAAAATGAAGGAGAAAAGTTGGGGTTCATCTGGGAAAAGGG
TGGGACGTCGCACCAGCCAGCACTCCCCAGACCAGTCCCTGAATGTTGAGGGCTGGTGCCCCGCGCCTCTCCGAGCACCA
GGGACGCCAGTTCTCCCCATTCGCTCCCCACCTTTTAGTACTTGTTCCTTAGTAATGTACATATTTCCTAAGTTGATTCT
AACACTCTAAGGTACATCTAAAAATCATGAAATCATCCATAAACATGAGATCATGAACCTTGAATCCATAATCCAATTCA
AGGAAAGTTAGGATCAAAATCAAGAGAACTTAAGAGTCAAGTCTAGAAGTTAAGAAGCAGTCAAAACAAACTTTTTAAAG
TTTTCAAGAGTCTTTAACAAACGTTTTAACCTTGTTTTAAGACTTAAGTTTCAAGTTAAGTAAAGAGTAAAGAGTAAAGA
GTTGAATTCATTTCTAAAATAGCTATTAGGGAACTAAGTATTCTCAAAGAGTTTATAAATGTTTTCACATTTGAGCAAGA
AAAGGGAACATCGCTTCTAAGTGAACTTTTAAGCTAAAATTTTGAGTAATTATCTCAAACCAAAGAAAAAAGTTTTGATT
TTCAATCATATGAGCTAAGTATATTTTGGCAGTAGTATTGAGCACAGATATAGGGATGCGAGTTCATACTAACTCAAGTC
TCCATAAACCATGTAGCCATCATGGGTAGTAAAGGATCATACTTTTTAGATGACTCCTTAAGATGCTTATAGCATAGACT
AATAGATCCACTAAGTTAAGTGTTCTATATGACGACAAAGTATAGGACAGTTCTGGTAGTGTGGGCAAGACGTTGTATTA
CCACTTAAGCTCATAGTGGTGATTGTCGATTAGAGAATCTCCCACAGAAACTATATTATTTTATTTTATGAGTAAAGTTA
AGTTTGTTACTGCATTTCCTTAAGGAACTAAGTTGCTTTTACTTTTTTGCAAAGCTTTTCATATATTGCAAGTGTTCATT
GTTTTATTTTGAGTTAAGTTATTCATGAGTTGAGAAGATCCAAGGTAAGTGTTTCTTTCAGAATCTTTTCAAGCCTATGT
ATTGTTTAGCATTCTAATTCGCATACTCGTTGTCACGCCCCGAGCCTACACCTTGAGCGGGACCGGCACCCGGAGACCAT
TTCTGGCCCCAAGCGAACCCTTGGCCTGGCTTTCTTAACTCAGCGAAAACCTAACTCAACAGAATGACTCAATGCAATGC
AATATTACACAACAACTTAACTTATAAAATATGGCCATAAAGGCAACTTAAATCTCAAAATAGAATATTTACATATAGAC
ATAGATAAGAGACTCAAAACTAGATGACTGACTGTCTATCTATGAAGCCTCTAAAGTACTGAGATGGATGTTGGGGCAGA
CCCCGCAACATCCTAATAAGACAACAAACTAAGAACACAAATAATTGAGTCCTCCGGAATGCAAGGAGGCTCACCACTGA
CTCTGGAGTGCTCAGCTGGATCAACGACGTGCAGGATGCTGATCTGGGGTACCTGAATCTGCATCATCAAACGATGCAGG
CCAACTGGCATCAGTACATGGAATGTACGAGTATGCAAGATGGAAAACTAAGCAACCAAGGCTAGAAGGAAATCTGGAAG
AAACTGAATAGCTTACCTGGCTCAACTCAACTCAACCGGACTGACTTCTTTCAATATAAGGCAATTTAAAACAAGTGCGA
TATAAAGAAAGACTGTTTAAAACATGCTATAAACTCTGTATGTATACAAAGATACAATAAGCCTCAAATGTATATAGAAA
TACAATGAACTGATGTATATAAAAATACAATAATCTCTGAGTATGAAAATACAATAACTGCTGTGGGAGCTTCTCTAACC
GACAACCATCACATAAGAGCTATAGTGATGATACAACGATCGACCTCACGCTGCCAGAGCATCTTATACCCGGCCAAAGG
TATAAGACCTGAACTGCATAATGGATCCACTAGTCTAATATGAAAAGGATTCATCTAAAAAGTATGATCCTTTTCTTCCC
ATGGTGGCTAACATGGTTCTATGGGGGCTGTGGGTTCTTTGAACGCTCCTCCAATTCGGTGCTCGATACTACTCCCAAAA
ATGTACTGGCTCTTATGTTTTTAAAACATATTTATTTCTGCTGATATGAGATAATTACTCAAAAACTAGCCCGAAGGCCC
CTTTGGAAATCTCAGTTTCCAACCTTATTCAAATGTAAAGACATTTCTTTAAAACTTCTTTGGGAATACATAGTTCCCTA
ATAACTTTGAGAAATGAACTCAACTTTAAACTCATGACTTAACTTGAAACTGAGGCTCTTACTCGACTTGAAACTCTATA
CTCTTTTTCTTGACTTCTAACTTCACCTGACTTGGAACTATCTTTCCTTGATTCGGAATTATGAATTCAAGGTGTTCGAT
CACATGTTTTGGAGGGATTCTTGAACTCTTAGACGTACCTTGGAGTGTCGGAAACAACTGTAAAACATAGGTATAATACT
TTGGAACATGCATGAGAAAGTGAGAAAAGAAGTGGGGAAAACTTGGCTGAGACTTCAGATTTCTGGTGACACAGATGGGA
CTTACGGACGCTATCGACAGACCGTAGATGGACTTACGGTCCGTACTGCAGGTCCGTAGATCGCGTCAGAGATTTTTCCC
CAGAATTCATTTAAGAAAAATGACTAAGTGTTGACCTACGGTCCTGACTTACGGTCCGTAGGTCAGGTCACGGACCGTAG
ATCGTGACCGTAGATCGATGCCCCAAAAACCCAACTTCTGTCTCGATCGACGGTTGACCAGTACGGACCGTCGATCGATC
TACGGTCCGTAGGTCAGGCCCGTAAATGGGGATCGACAGCCCAGAAATTGCTGCTAATTGATGGTGATTCAACTTTGAAA
GGGTCATACCTCTTAGAATCATAATTTCCTCAACATACAATAGGTTCAACTCAATTACACAACCTCAATCATGTCTCACA
AAGAACAATAACTTCAAGAACACTACCAACAACATCAACAACAACTAACAACTTCAGCACTTCAACAACAAACCCCAATC
TTTTCTCAAATCATAGAGTAAACTTGGTGTGTGTGAGGGAAAGGATCAACCCACACAAAAAGAACTCACATACCTATTAG
GGATCACCCCCGACGATAATCCACGACGGAAACTTGTTGATCTCCTTTCTCCTCTTCTTCTCTTCTTCTTCTCTTTTTCT
CCTCTCAAGAACCCTAACTCTTCTCTTTACAATGGGATAAAAGAAATGATCCCAAAATCAGCCTAACACACCATGTAACC
TCATGAGAAAGAATTTGGGAAAAGACCAAAATGCCCTTAAATTTCCGGACGGATTTCCCTTCTAACTGCCCATCTTCTAA
AGGGCGTAACTCCCTCATACGAACTTGGAATCGAGCAAACTCAGTGGCGTTGGAAAGATCGTTCCACGAGCTTCGCAACC
ATAAATGGAACTACTCCTAACTCATCCTGAGCTAGGAGTTACGACTACTCAAAGTTGGCCAAAACTCATTGATTTCCACA
CTTAGCCAAATTTCCAGATTTTTAAACATTTCATTTTTTTCCAAAAATGACTATTTCCAAATTTCAAGCTTCTTCAAAGC
CACTTCAAATTGTCGGATGTTACACTCGTACATTCAATGTACTGATGTCAGTTGGCCTGCATAGTCTTATGATGCAGACG
CAGGTAACTAGGATCAGCATGCAGTGCCTCGTTGATCCAACTTGAGCACTCAGAGTCTGTGGTGAGCCTCATTGCATTCG
GAGGACTCCTTTATTTGCTTTCCAGTTTAGTTCATTAGGATGTTGTGGGGTTTGTCCCAACATCCATCTTAGTTGTTTTA
GAGACTTCATAAACAGTCAATTATTAGTTCTTTAGTCTTTTCATTTTATCTTATGTTAACACTTGAGTTGCCATTTTGAC
CAAGTTGAATGTTTAAATTCTTTTAACATTCTAAGTTATATTATGAAGTTATTTGAGTAAGTTCATTTGATCATTTGTAA
TCATGCTTAGAGTCTTCCGCTGAGTTAAGTAAGCCAGGCCAAGGGTTCGCTTGGGGCCAACAATGGTTCTCGAGTGCCAG
TCACGTCCGGGGTATAGGCTCGGGGCGTAACATTAAAAGCTAAACTTAGCACAACTTCTGTACTAGTACTGCCCAATTTT
TCCCAAGAGTTTCAACTGGAAACTGATGCGTCTGGGTAAGGTATAGGGCTGTGCTATCTCAAAAAGGGCACCCAATAGTT
TATTTTAGCCAGAAGTTAAGGACACGCATACAAGGAGCATCCACTTATCACAGGGAGATGTTTGCCATTACTCAAGCTGT
GAGTAAATGACATCAATACTTATTGGGACACAAGTTTACAATATCCACTAATCAACAATCACTAAGAAATCTGACCAACC
AGGCTATACAAACGCTGGAACAATAGAAATGGCTTAGAAAGTTGGTGGGGTACGACTTTCAAATTATCTATCTCCAAGGG
AAATCAAATCAAGTTGTTGATGCCCTTTCTCGTCCTTCCGACATTGTCTTACTGGCTATTTCTTCCCGCAATTATGAGCT
TGAGAAGGAACTGATATATCTCAATCAATCACACCTCGAACTGCTTGGTATCCATAAGAAATTAGAAGGTCAGTCTGCCA
CCTATTTGGGCTATGTATTTCATGATGGCCTCCTATTTTTTAGGGGACGATTAGTCGTTCCCTCTGATTCCCCACTCCGT
AATCACTTGTTATATGAGTTTCATGACACTGCTATTGGTTGGCATGTTGGGGTGGCTCGTACATATCATAAATTAGCTTC
AAATTTTACTGGAAGCAAATGAGGTGTGATATCCATAATTTTGTTGTTTCCTGTCAAACTTGTCAACAAATGAGAGATGT
TCATCACCATCCGGCTGGATTGTTGCAACCCTTGCTAATCCCTGATTTGGTGTTCGAAGACATAGCAATGGATTTTATCA
CTTGCTTACCTAGCTCAAAGGGAAAATCTACTATTATGATGGTGGTTGATAATTTATCGAAGTATGGTCACTTCATTCCC
TTACCGTCCACTTTTTCCACAAAAATTGTTGCTGAAACCTTTTCATTATTTTTACCTTTATAGACTATTTGTTTCTTTAT
TATTTTTCATCTAAAAAAAGAAAAGAAAAGAAGAAGGATAAAATTTTGGAAATTCATTACACATTACATTGTGGCGATTA
ATGTTTGTTACTCGGTTACTGTTTTTAATATAGATTACTTTTCCATTGATTAATTAATCCGATTTTAATTATTTATTTTT
GAAGGTTCACTAACAGAAGGTATATCTGATTGATATTAAAATATAGATCGATAAATTCATGTATTTGGTCTTAATATATG
CTTTGATACATTTATCAATTGCTTCTTTGTATCATCATGATTAAGTAGTAAGAAGGGAGAACAGGAGAGACAAGGAACGA
TAAAAAGAGATTATACAATTATTTAAAAGTATAATGGATTTTATTAGAAATATTTTTCTAATTAGGTGAATTTTTTCAAA
ATATTAAGCACTCTACAATTGCTTTCATTTGAAGAATTTATCGGCAAAGTAAGTTTGAATTAAGTGTCGCAATTAAGTTT
TTATTTGTATTGATTGATGTCTCAATGGGTTATTGCTCATTTCTCTTTCTCATGTCTATATCTTTTTTTTAATTACTAAT
TTAGAAAAACTATAATTGGCCATTTATGAATATATATATTTGTCTTGTATATATATATATATATATATATATATTGTGAG
AAGAGAGAAGGAAAAATGTAACATATATATTAACTTGTTACACCATTCATCATTTAGAATAAATTGTTCAATTTGACAAA
>mtp_2322.scaffold_3
TGCGGCATGTATAGGATTTCAAAAGTTAAACTTCAGTTAATAATTGTAATTTATAGTACCTTTTTAACGTAATTTTCAAA
TAATATGTGTTACTTTCCAAGTTTTCATGTCCCAAGTTATGTGGCATTGATAGACTTTTTAGAGTCAAGTGATTTTTTAT
ATGTATTTTATTTATTTTTTAAATTGTTAATTATTGTAATTTATAGTACTTTTTAAGTCAATTTCAAAAAATATATGTTT
ATCATCTAACCCATTTTATGTGGTACCAATAGAATGTCAAGAATCAATCAAATTTTTTTATATAACTTTTAAATATTTAT
GTTGTTAATTATTGTGATTTATAATATTATTTATATAATTTTTAAATCTATAACCAACAAAAAGAATAAGAGAAATAAAT
TTAACACAAAAAAAATTACTAAATAGTAATGAAAAATATTACTCTCTCCGTCCCTTTTTAGTTGTCCACTTTAGAAATGG
CACACAGATTAAGGCAACAATGATTAGCACATTCAAGTTACAATTTTACCCTTATGACAACTTGTCACTTCAAAATTACA
ACCACTTTTTTGAATTCAAGTGAAATAAATTGGAGGGAAACAACATACACTTTTACAATTTTCAAGAAGTGTAAATAAGG
GTATAATAGGAAAAAATTTGTTGTCCTTTCTTGATTTGTCAAAATGGACAACTAAATAGGGACAACCAAAAAAGAAAATA
TGGACAAGTAAATAGGGACGGAGGGAGTACTATTTACACTCTACTACTTGTACAAATGTTTAAATGGAAAACAGAATGAG
CCGACATAGTAAAGTGAGCCCATGAGTTGGGCCCACACAACTCAAGAGAAAGAATAATCTGTTGATATGACATATAAGTC
ATTATTAAATATTGATTGATTTTTTTTGGTTTAATAAGGAAAAAGTACACCTGTAAAGCAAAATAATACAAAGGCTTAAG
GAAGGAAAAAATAGAAAGTTCCAAAAATGCCCTTCTCATACAAGCAGGCATGTTGACGAAGACATGCTAGACTCTTAGGG
GTCGTTTGGTTTGAAAATGAGTTATGATGGAATAAGTTATGTTGGATAAGTTATGTTGGGATTAGTTATGATGGGATAAG
TTGTGTTGAGATTATTTTTTATTGAGTGTTTGGTTTGTTGTATTCAAAATAATAAATTTTAAGAACAATTTATTTGTTTA
CAAAAATGTCCTTCATTAATGTAAAAAGTGATGTAACAAAAGGGTTGAAAGAGACATTTTTGTCATTTACCTATTTTATC
CCGGGATTACTATACCACCCAAGGAGAGGGATAACTTATCCCGGTACTAATTATTAATCCCGGGATAAGTTATCCCGAAC
TTGCCAACCAAACAACAAAATAAGCGATACTATAATTTAATCCCGGGACTATTTGTTATTATACCTCACACCAAACGAGC
CCTTATATATATATATATATATATATATATAGTAGTAGTAGTAGTAGTAATAGTAATGTGCATAATACTCCCTAAAAAAA
AAAATCATGTCACAATGTTTTAATAATAAACCAATATTTAATCTTGCATGCCCACTTTGTCTAATTTTAAGCTGGATGTC
TAAACAGTAGGAAATTATTGTCCCATCTATTATGTTTCATATGAAACTTCTCCTTTTAAATTAGTTATAAAATTTTACCC
CCCCACCCCCCATCCTTTATTTTTTTACTATCAAGTGGTTGAATGTCTCTTTGCTCCTATCTTAATCTGAAAATTATTTA
CTATTAAATTACTCATTTTATTTGTAATGACATATACTTATAACATGATATATCATGTTTAAGATCACAGGTTTAAAAAT
TGTTTTGATATGACAAATAGGGAGATTTGACTATTTTTTATCGAGGTCAAGACGTCGTCGGTTACTATTCATGAAACAGT
CACTTATTATAATACGATTCACTTTTTTATATGTAAAGGTCTTTTTTTCTTTCTTAAAATTTTATATTCAGCCAAACACA
TTTAAAAATATTTAATTTCTAGATATTGATGTATAGTTTATTAGGTCATAATGGTATATTTTGGAACTTAAAAAAATTAG
ACATGTTATATACAAAATTTAAGCTCTGGCATATCCTATAAATAGTGGAGCTTTAGGAATCATTTAGAACACACAATTAC
ATACAAATATGGAAGTGATGAATAAGAAGAAAGTTAACTCCTCTAGAAGGATGAAGGGTGGAATGATCACTATGCCCTTC
ATATTTGGTTAGACTCTTCTCTTTTCTTTTTCTTTTTTTTTTGAATCTTGAAATTACAAACAATTTGTATAGCTATAGTT
TCTTAGGCAATCTAGTGTACAAAGTATTTTGTGTTAGCAGAGTACTAAAAAATCAGGAAAGGGTCACACCTCAAGAGGTT
TGATGTAGACAATATAATCCTAATGCAAGTATTACTGACTTTTTTCACGACTCAAACATGCGGTTCTTTCTTTTTTTCAA
CTTTTCACTCAAATTTTTTGTGAATCTTGAAATTACACGCATTTTGTATAGTTTCTTGAATAAGAAAGGGCAATCCGATG
TACAACGCATTATGAGTCCAGTGAAGGGCTACACCATACCCCATGGAAATGGACTTGTAATATATAAATCATACAGAGAT
AATTTTATCATTGCTCCAACACTCTTCTTTGTGTATATAGTTTCTTGAATACTAAGTGAAATTGAACTTAATGTTCTTTT
CTTGTGTGTAGCAAATGAGATATGTGAGAAATTGGCAGTGGTGGGGTTTGGTACAAATATGGTCATTTACTTGACAAATG
AGCTCCATCTTCCATTAACAAAAGCAGCAAACACACTTACAAATTTTGGTGGCACTGCAAGTTTGACACCATTGATTGGA
GCTTTTATTGCTGATACTTTTGCTGGAAGATTTTGGACTATAACTGTTGCTTCTATCATCTACCAAATTGTAAGTCTCTC
TCTCATTTTCTTTCCCAGAGTTTAACTTCTATCACTGACAGTAAAGGCAGATCAAAAGGAGAGTATCAATTACGAGTTCG
AACGAATTTACTAACTTTTGTTTAGACTATGTAGTTGTATTATGAAATTTAATTTAAATACATATAAATATTTAACTGTG
AACTGATGTCTATGAATTTGGTGATAAATTCAGAATTCATAAACTCTAAATTTTGACCCTGCTATAAATAGATTAAAATA
TTTACCTGCTATAACAGATTAAAATATTCTTAGTAATTTTTGCTTATATTATTAATTATGTGAGCAAGTTGACTTCTTTT
AATATTTTGAGGTTAGATGTTAAAGTAAATATGACATATAGTTTGATGTTTCATAGTATGCATAATTTAGTTGTATCAAG
TAACACTCAAATTATTAGTGTGAGGGGTTGTAATATTTTTGACTACTTTCTTGAAACACTTATTAAATGGCTTATTTATC
TTCTTTGATAAGCTTTGTAATGGATAAGATATATATGGTGAATGACTTAATTTGGATAGTCAAAAGCCTTGGAAGTTTGG
TTTCATATTGAATTTACAGTAAATATATTATTACTGTGATCAGTTCACTTCTCTTCTTGTCTTTTCAAACTCGAACTAAA
TATAAATAATTTTTTTTATTTTAACGTATATCATAGCAGGTAATCAACTTTATTTTTTGATTTCCAATCGATACTTTAAA
TGGAAAGCTACATATAATTATCATCTGAGTGATTTGATAGTATAACAAACTATTTTACAGTTTATCATCAGTATACAAAA
GTTAAACTCTTTCATATTATCATATAACATGTACAATGAACTTTCCTAGTTCAAAATTCAGGGGTGAAGCTAGAGTGTAA
TATGTTAATTCGGTAAAATTAAACTTACTAGTAGTGTTGGTTCAAAATTTGCATGTCTTAAAATAGTTATTTAACATATA
CAAATTGTTAACTTTAGAACTCATTAACTCAAAAGGACTAAAATCTCAAACCCCCTTTTGATTTTAATTTCAGGGCATGA
TCATTTTAACATTATCAGCAATACTTCCACAACTAAGGCCACCATCATGCAAAGATGATGAATATTGCAAAGAAGCAAAT
TCAAGTCAATTAGCCATCTTATATGTGTCATTACTCTTAACAGCCTTTGGGTCAGGTGGAATTAGGCCATGTGTTGTTGC
ATTTGGGGCAGACCAATTTGATGAAAATGATCCAAATCAAAAAACACAAACATGGAAATTCTTTAATTGGTACTATTTTT
CTATGGGATTTTCAATGCTTGTGGCTGTCACAGTAATTGTTTATATTCAAGATAATATTGGATGGGGTATTGGATTTGGT
GTCCCAACAATTGCTATGCTTATATCAATTGTTGTTTTTATATTTGGATACCCTTTGTATAGAAATTTGGATCCTGCTGG
TAGCCCTTTCACTAGGCTAGTGCAAGTTTGTGTTGCTGCCTACAAGAAGAGAAAATTGGATATGGTAAATGATACTAATT
TGCTTTATCAAAATCAAGAACTTGATGCTGATATTTCTACTGCTGGCAAGCTTGTTCACACTAAGCAAATGAAGTAAGTC
ATTTTCTTCTTCCGAGTTTAAGTTCTGTGCACTGACTGACTGTGTATGTTTTTTAGACTGNNNNNNNNNNNNNNNNNNNN
NNNNNNNNNNNNNNNNNNNNNNNNNNNNNNNNNNNNNNNNNNNNNNNNNNNNNNNNNNNNNNNNNNNNNNNNNNNNNNNN
NNNNNNNNNNNNNNNNNNNNNNNNNNNNNNNNNNNNNNNNNNNNNNNNNNNNNNNNNNNNNNNNNNNNNNNNNNNNNNNN
NNNNNNNNNNNNNNNNNNNNNNNNNNNNNNNNNNNNNNNNNNNNNNNNNNNNNNNNNNNNNNNNNNNNNNNNNNNNNNNN
NNNNNNNNNNNNNNNNNNNNNNNNNNNNNNNNNNNNNNNNNNNNNNNNNNNNNNNNNNNNNNNNNNNNNNNNNNNNNNNN
NNNNNNNNNNNNNNNNNNNNNNNNNNNNNNNNNNNNNNNNNNNNNNNNNNNNNNNNNNNNNNNNNNNNNNNNNNNNNNNN
NNNNNNNNNNNNNNNNNNNNNNNNNNNNNNNNNNNNNNNNNNNNNNNNNNNNNNNNNNNNNNNNNNNNNNNNNNNNNNNN
NNNNNNNNNNNNNNNNNNNNGTAACTCTTCATATGGTCACTAAAGATTATGGTGATAAAAATTGGTAAAAATGGTACTTT
GTTAGTGTATATGACCTTTTCTTTAAAGTTAACTTATATACATTGATAGTGTACACCTAAAATATAACAATATGCAACTT
CTTATAATAAGTGAAAGTAATTACCTATAAAATGAAACAGCCAACCTATTATAACATGTTTAGTATAAACAACTTTTATA
AATCCATCACATGTTAGTGTTGCACCTTCAATAATGGAGAGGAATCTTGTGTGAATAATTGATATAATTACACATAACAG
TAAAAAATGAAGAGCTCAAGATATTAGAATATTCTGTATGCTAACTTTGATTAAATTTAGAAATTTCTTTTTTTAAGGAG
ATAAATTTTTTCTCTTTTTTATGTTAAATCAAATGTCTTGCTATTAAATTTAATCAATCATCAATCAATTTGTACATGTA
TGTCTATTAATTGTGTGGCCAAAAACATTATGTGAATAAATGTTGTCTGTCCTGTTATTTGTCTTTATTTTCATGTCTTT
GTACACCCCATCAAAATCAAGATTCATTGAATTTTATTCACATTTCCCATTTAATTTAAATTTTATTATTTTCATGGCTT
CAATAATGTTGCAAGAATCAGTACTGAAGCCATTAAAAATCAAAAAACAAGTTGATTAATACTGCCAAAAGTTGTGTCTT
TTGGAAGTGTACTATCAAATTGGAGTTAATTTGTAAGCAAATGTAAAAGATCTTAGTCAAATTTGGATGACTGCTTGGAC
TTTTCAAAAATGTCGACAGATACATGTTTGATCCTCCAAAAAGTAGTATATTTTTCGAGGATCCGACACGACTGCGATAA
TGTTTTTAGAAAATCCAAGCAACATAGGTCCTAACTCCTAATGTTAGACTTTAACATGTTTCATTATGATGTAGACCTAA
TCATTAAAGGCAACATGCTAATGTCTTAGAAAAATCTTCAAACAACCATCATACTCACGTTTAACGAGTACTGTATTATG
TGACCATCTCATTTAAAAGTTTAACGTTTTTTTTTTTTCAGATTCTTGGACAAAGCAGCAATAGTAACAGAGGAGGACAA
CCCGAAATCTCCCAATCTATGGAGGCTAAACACGGTCCATCGCGTAGAAGAGCTAAAATCGATCATAAGAATGGGTCCAA
TATGGGCATCAGGGATCATCTTGATCACAGCATACGCACAACAACACACATTCTCAGTCCAACAAGCCAAAACAATGGAC
AGACACTTGATAAATTCCTTTGAAATCCCAGCTGCCTCGATGACTGTCTTCACATTAACAACAATGTTATGCACCGTTGC
CTTCTATGACCGCGTATTTGTCCCTATTGCACGTAAGTTCACTGGACTCGAACGAGGAATCTCTTTCCTAAGCAGAATGG
GAATTGGATTCTTCATATCTGTCCTAGCCACTTTAGTAGCTGGATTTATTGAAGTTAAACGAAAAAATGTTGCATCAAGT
TATGGACTAGTCGATAAACCAAAATCAATAGTTCCAATTTCAGTATTTTGGCTTGTGCCACAATATTGTCTACATGGTAT
AGCTGAGGCATTTATGTCAATTGGACATCTTGAATTTTTCTATGATCAAGCTCCAGAGAGTATGAAAAGTACAGCCACCG
CGTTGTTTTGGACATCGATTTCAGCTGGGAATTATTTGAGTACATTTCTGGTAACGTTAGTTCATAAATTTACTTCAGGA
CCGAGAAGAACCAATTGGCTGCCTGATAATAACTTGAATAAGGGGAAATTAGAGTATTTTTACTGGTTAATTACGATTCT
ACAAGTGGTTAATTTGATTTACTATTTGTTTTGTGCAAGATTATATACTTTTAAGCCTATTCAGATGGACAAAACAGAGG
ATTTGGAGACTAAAAAAGATGGGATTGAACTTGTAAACAATGTTTAGTTTGTATTTTGTAACTTTAGTTTATAGTATTAT
TATGTAATAGTTTTTAGGTTATGAGGAAAGAAAAGAATGGTTATGAATAGTTGAATGTAATAATTATTAATAGATGGAAT
AATAAGACTTTGATTATTTCTCTTAAGTTATATGTGCATAAACTTCACGTAAATGACTGAACTTTATTACTCATATATGC
ATGAACTTCAAGCAAAAACGATTGCTATGGCTGAACTTCAGTCATATCACATGTGCTCTAATTTTAGATACCGTATGTCT
GATGTTATTTTAAAGTCGATAAATTTTTAAAATTTTGTGCATTATCAATATGATTTAAATGGTGATCCAAAAACGGGTAT
ATGTACATTTCGGCCAACCCATTTACGAATTGGGTCTAGCCCATGAGAAAAAGAATTTGGGTTAGCCCATTTTGAAGATT
GTGGGCCTTAACCAACCTAATATTAGCTTTCATGGATTACTACTATTTTTCTCCGTCATTTCTATCAAAATTGAATATTA
TATTTAAAATATATTTATGTGAAAATAACGATTTTCAAATATCGTTTTCAAAAATCTATTTCTTATTTAATATTTATACT
CTTTTTTTGTTTTTTTTCAAGATCTTATTTTTATCATTTGTTTTCACTCCTTTCCATTTTGGTACATACAATATACTCCC
TCCGTCTTATTTTATATGTCACCCTTTTTTATAAATAGTTGGTTCATAATATTTTTCATTTCATAAAATCAATGCATAAA
TTACCATATTCTTCCTTTTTAACCCTTGTGAGTTATTAGCCTTGAAAATATATATTTGACCAACTTAGAAAAATTAAGTA
TATGGGTCATGTTCATTGGTTAAATTAATTAATCAAAATAAATTAATTCATATTCATTGATTGAAAACTTGAGTTCCAAA
AAAATTAAATAAGGGTAGAAGGGTAAAGTTACATCATTTCTTAATGCAAGTGCAAAGTAAAAAGATGACATATAAAATGG
GACGGAGGGAGTATCAAACTCTCATGATAAAGTACTTGTCTCATTCTGTTCGAGTATCAAGGAGGGATGTTCGTAAATTT
CCTCCCTGTAACTACTAGTCAATAGGGGTATTGATGACATTATTGACACTCTCACTCTCACCGTCCATTTTTACTTATCT
GGTATTAACTTGCACACCTCTTAAAAAATAATAAATAGAACGACAATTCTATTATATCGCTTTTTGAATATAATAATAAT
ATTTTAAAAAATACATTAATGACTAGAGTTAATAATAAAAATAAATTATGAATTAATAAAAAATATTTTTATTATAATTG
TACGAATAAATGTGGACGGTGGTAGTAATTTATTTTTTTAACCACAAATTTACATAAATATCAAGTCTAACTTTGAATTC
ATTGATTTTTGGACTTTTATTAGTAATGAATTCGACAACCACCAAATTTTGACTTTAAGCTCATTGTGTAACGTATTTTA
GGAGGAATTGCATTTCAACCATATAGAGTGGAACCAATTTAATCATCCAATTGGGGAACATACAACAACTTCACTTTAGA
AAAAACATGAACTATCAACCAGAAGAATAATAATATATCTAATATAATTTTACGAATGAGGTATGGAAAAATTGAGGTAT
AAGCAATTTTTATTTCTATTTTGTATAAGGTAAAAAGGTTGTTTTCGATAGATCATCTGCTTTGTTAGTGTTTTCAAAAT
AGGTTTGAGAAAAATATGAGAGAAAAAAAAACAAAAGTCTATGATGAAAATACTAAAGAAAATAAGGTGTTCTAAACTAG
AAACATGTTCTCCCATGTAAAAAGAGAAATTGTTTGGTTATCTACTCATGTTCTATCCTAATTTTCTACCTTTGCGCCCT
CTTATCTAGGATCATATCTTCGATGAGCTAACATGTGTCATGTCCTGTCTAATCACATCTCTTCAATCTTTCTCGGTCTA
CCTCTACCATTCATAGACCTAACATTGCAACCACTCGCACTTCCTCGTTATGCAGCATCTATGTTCGAATCATCTCAGTC
TTACTTCATGCATCTTATACAACAAAGAGGTCACTTTCATTGTACCTCATATATCTTCACTTTTAATCATAGCTCTCATA
ATATATCCACACATCCATTTAAGTATCTTCATTTTCGCTACTTTCATCTTTTAAACATTTGAACTTTTGACTAGCCAGAA
ATTAAAGTTGAAGTATCAAGGGTCCAAATTCAAAATGATTTTGAATTATATATATCGTAGTGTAAAAAAAAATATTATTT
GTCATCAAGCTTAACATGTAATTGGAAGTCAGTTATCATTTTCTTTTACAAAGTTAGAAGATAATACTTACCATCGAAAC
TTAACTTTACTTATAAGTAATTTGAGTCTGTTATAATAATTTTTTCAACCACAATACATGGAGCTTAAATAGGGTTAAGC
CCCTTCTAAATGACTATTATATCATGTTTTGGACTAGTAATACAGTAATTATTCATAGATGTAATAATAATAACAACGAT
AACATTTTTAGTGTAGTTTTAAAGTATAATTTGGAGAGATGATGCTTCTGATAACATTTTTAGTATAGTTTTACAAGTAT
AATTTGGAGAGATGATGCTTCTGATAGGTTTGTTTAAGAAAAACGATTTGAAAATAGATTACTCCCTCTGTCTCAATTTA
TGTGACACGTTTCATTTTTCGAGAGTTAAATAGTTTAATTTTGATATTAAAAAAATTGCTCATAGAATTTTTAAAATAAA
ATTTATATATTTGTAAATTACGTAGTCACAATAATTGACAATTCAAGATATTTAAAAGATATATGAAAAATTACGGTAAA
AAATAGACTTGTTTGAATCTCGAAATGCGAAATGTATCACATAAATTGAAATAGAGAGAAAATAAATTAGCTTAATATAT
GTGTAATTAATAATTTGAGACGATACATCATTAGTCATAATTAGTAATTACAACCCATCCGAGCCAATTAAAATGGGAGA
AAAAACATATTAAGACTCAAAATACTCCTAATAATTAACCATAC
>mtp_2322.scaffold_4
AAATGTTATCCAATATGCTTAAAGCTCTTATTGAAATTTAATATTTGTTTACCATTTTTGTCAAACAATGACTAAGATGG
AGCTCTCTTTATGACGTTCAACTTATACAATCTTTACTTATAATAACAGCCCATCAAGTCTATTATATATTCAAATCTTT
CTTCTAAAATTAACACACAAGGGAGCTACACTTGTGGTGACAAACTTCCAAATACTTTTTAAATTAAAAAAATTTAGTTT
TGAAAAGTATTTTAAAAGAAAAAAACTATTAATTTTTATTTAGAAAATAAGATATTTCTTTTATTTAACCAAACTATCAA
CTAAATGCATTTTTGTTGATTTCATTAGTGACATTTTTACTCTTTTTCCGTAGATGGAAATAGTTGACTATTGTGCATAG
ACATATTTGATTATGAGTAAATGAGTAATCTATATTAAAGGCAGCAACGTACCGATCGGGTAACAAACAATAATGACCAC
AATATAATGAATTAATTAGTTGATCTCCAAATCCTTATCCTTCTTTTTCTTTTCTTCTTTTAGATGAAAAATATAAAGAA
GCAAAATGTCGATTAAGGTAAAATTAATGAATTGTCAAATCGAATTTGATTAGATAATTTATTCTAAATGAATGGTATAA
CTATAACAAGTTAATATTTAAAGTAGCTAGAGTTTTGTTTTTTCTTCTCTTTTCATTGTCATGACAAAAAATAGTATAAC
TATAACAACTTTTCTGAATTAATTAAATTATTGAGTTTTTTCTTCTTCCTTCAATCTATCGTCTCATTACAAAAAATACA
TGAGAAAACTGAACTATTGAACACTTATTGCTGAAATGTGAAGACATTGATATTGACATTTCACAATTGTTGAATCCAAC
TATTACTTAACCAACATACAAAAGCAATTTACTGTCATTAATAAATCAAATTCACCATAAAAGCATAGTTATTGCCATAA
CATTTGGCTGAACTGATTCATCAAAATTAGTCATTTGTAATTTCTTGCAGAACATTATAACAACTAAAACATCAAAATAT
AATTATATACATAATTGGTTTCATGAACATAGTAAACAACAAAAGTGTTCAACTTCGAATTGTCTAAAGTCTATCCCTTT
TAACTTTCATCTTTTAAAAATATTCAAACCAAATGGAGATGCAAAACTTATATGGAAGAGTTCTATTTACCTTAAAATGG
GTCAGTGGGTTGGTCTTTTTTTTTTCACTTATAAGAAAAATATTTGAAGAATATGATAAAGAAATGGCTTCACAGTTTAT
TCATAGTTCTTATTAATAATATCCCTTTGTTTCCCTCCCCCGTCCTGCCCTTCACATTTCTTAATTTTCCATAGTTTCCC
CAGAGAACCCAAGAGTTCTTTGACCACTGAAGTGGTTTGGGTTCTAAAAATTGAATGGGGGGATTTTTCATAAAATTATT
TTGAAATTAAAATTTGTGGACCAATTAGAAAATGCTAGTTGTCTCTTTTAAAAGAGTCAAAACTTGACTTTAGTTCTGTT
AGTTTGAGGGGTAGGTTTGAACTAAAAAAAAACATTAAGGGTATTTTTGAACCCGAAGGTGGAAGGAGAGTATTTATAAA
CCATTTCTCAAAGGATAAGGACACGTTTGGCCATTTTCCGATAACAATAATATAATATTAACTATCTAACATTAATATTC
AAAATAAAAAGTAATTTTTAAAAATAAAGAGATGGAAAAATAAATAAAAAATTTAAGTTTATAACATCATAAATATTTGC
TACACATAATTAAGTAGTACCTATTAAAATTTCAAAAAAATATTAAGTACCTCTTTTACTTGATAAATAATTAAATTATA
ATGGAGCAAATAGAGACATTTTCTTCCCGAAAATAAATATGTTCATGAAAAAGAGATAAACAGAGGAGGTGCTTTTTCAT
CTATTATAGAATATGTTCATACAATATAACATATACTAGTACAATACAATTAAAGCCATATTTAATGTTTTCCCATTCAA
CTGTTGTTAATTTCTCGTGGGTTTACTTTTTGCAATATTGTATTGGAAATATATAATCTTTGTTGTAAAGCAAATATGGA
TGCCATGTGGCCCCCAACAATTTGAGGACTTACATCACTTGTAATAGTGTAAAGCCAAGGTTCATGCCATGTGGGACTAA
CCCATTGGAGGGCCACCATCACTTGACCAATTAAAATGGCCAAGTTATACATTTGTAAGTCATCTTTTGGCTATAAATAG
CCATTACATTTACAAAGGAATATATATGTATTGAAATACATTACTCTCTCAATTGTCCTTCTTTTAGTATATTAATTTTA
GTTAGTTATTTTATAACACGTTATCAGCACGAGTCTCTGCCAGTTCAAGTAAAGACTTTAAAAGTCTTGAAGGAATAAAT
TTTTCTTTCTTAAATAATGTCAAATCTTTCTAAACTTGAATTTCTTGCTTAATACATATCGAAAAAAGGCTATCTATCAT
AGGTGTTTGATGCAGAAATTCATCTTGATGCGATGGGTCTGGCAGACACCATCCAAGAAAAAAAAATCAAGCATCGAATC
AAAACCGTGCTAAGGCAATGATATTTCTCCGTCATCACCTTGATGAGGGTTTAAAAATGGAATATCTCACTGTTAAAAAT
CCTCTGGTGTTGTGGACTAATTTAAAAGATAGATATGACCACCTGAAGTTGGTCGTCCTTCCACAGGCACGTTATGACTG
GATCCATTTAAGACTTCAAGATTTTAAATCTATCAGTGAGTATAACTCTTCCATGTTTAAAATCATCTCACAATTAAAAT
TATGCGGAGAAAATATCACTGACCATGATATGCTGGAGAAAACATTTTCCACTTTCCCTCCCTCGAGTGCTCCTACAGCA
GCAATACCGAGAAATGGGATTTAAAAAATATTCAGAATTAATTTCACATCTCCTTGTTGCTGAACAACATAGTGACTTAC
TGATGAAAAACCATGAAAGTTGACGTGCTGGCTCTATGCCATTTCCTGAAGTAAATACGACAAATTTTCACCAATCTAAG
CTTGGAAAAAGTCGTGGCCGTAGTCGTGGTCGAGGAAGAAATTTCAATCATGGTGATCGTCTTGCACTAAATAATAACCT
TCACCACCACCAGTGTAAAAAAAAGGATGAAAAGCATGAAGTGGTGCAGAAGAAAAATTCAGACAACAAATGTTATCGTT
GTGGTGGAAAAGGGCATTAGTCGCGTACCTGTCGTACGCCAAGGCACCTAGTTGAGCTATGTCAAGCTTCCCTGAAGGAA
GTGAAAAATAACGCAGAAGCCAACTTTATCTCTGAAGATAATGTTGAACCCATGCATCTAGATATAGCAAATTTCTTTGA
GAATCCCGAAGGAAAAATAGATCACCTGATAGGTGATGGGTTTGTAATAATGTAAATATATTTTACTTCTGTCGTTTGTA
TGAACTAGTATGAATATGTTTTCCTAGTCTTGTAAATAAATAAAAGGTTGTGTAATGTTTTCTTTTAGTAATAATATTAT
AATGTTTACTTTGTTTATATCTTTTATCTTGAAGAGTATATGGATACCTCTCAAATTTTGTTTGGATCAATGATCAATCA
TGAAGATATTTGTGTAATTGATAGTGGAGCAACGCACGCCATATTCAAAGATGAGAAATATTTCTCTTACTTGCTTAGAA
GAAAAGCAAATGTTACTACAATTTCTGGTAATTCAAACTTAATAGAAGGCTCCGGAAGAGCTACTATGTTTCTGCCTAAG
GGGACAAAACTTGTTATAGAAGATGCATTGTTCTCTTCTAAATCCCCAAGAAACCTGTTAATTTTTAAAGATATTCGCCA
AAATGGATATCATGTTGAGACAATAAATGAAATGAATGTTGAATACCTTGGTATTACCAAGATTGTCTCAGACCAGAAAT
ATGTGATAGAGAAATTATCAACTTTATCTTCTGGCTTATATTATGCAAAAATAAGAACAATTGAAGCACACTCTATCGTA
AACCAGAAGTTTACTGACTTAAAAACTTTTGTGCTTTGGCATGACCGAATAGGTCATCTTGGATCAATAATGATGAGACG
AATCATTGAAAACTCAAATGGACATCCATTAAAGAACCTGAAGATTCTTACAAATGATAAGTTTTCATGTGCTGTTTGTT
GTTAAGGCAAATTGATTACTAGGCCATCACCAATGAAGGTTAACATTGAATCCCCTCAATTTTTAGAATATATACATGGG
GATATCTGTGGACCTATTTGTTGACACCCAATTTTGACCCTCATTTTTTCTAATTTATTGTTTTCAAGATTCTAATTTTA
TAACATATAAAATAATCCCTTTTCACAACTATTTTTACTATTATGACTATATATCTTCTAAAATTATTAGTTTTATTATC
AAAATTACTAATATTATTTTTTTATACCTCTTTTCCTTAAATAATTGATTGTCGTCATTTTATTTCAAGCTTCATATTTT
ATTAAATTAATTATAAGTCGATATCTTGTATCTATATTTAACATTAGCATAAAGTCGTAATATTGATTTTTTTTATTATG
TAAATTATTAGTTGTCATCTTATAACATATTTTGTATTAGTTATAAAGTAAGAAGCCCAAAGTAATTTAAAAGAAGAAAA
GAAAAGGCTAAGAAATTCGGCCCAAAAGCCTTAAATCAGACCAAGTGATCAGCCCATCTTTATGTCAAAACGAGCCCAAG
TGAGCAAGCCCATTTACATTTCAGCCAGCCCATTCCCTTCAATCCCTAGCAAACAAATTAGGTTTTAAACTTTTCTCTAC
TCTATACGCGCTGCTCGGGCCTCTTTCCTCTTCAGGCGTAACTTTCAAATGTTTTTCATTGACAGACGCTTAATGCGTCA
TTTCGTGCAAGTTTGGAAAATTGAATACACGTCTCTATTTCTTTTCCCACTTTCATGCTTCAAGGTTTTCTATAGTTTTC
TATATCAAAAGCAAAGGCAGAGTTACTATTTCAAGTGAGGATTTGTATGAATCACGTGAAGAAAATCCATGTTTATCAAT
GGTTCTTTGTCACATATTGAGATCAGCTTGAAACAGCGATTTTGAATTTCAAACGGCTTCAAATCCCGCCCAAATCTTTT
CTTATTTTTGCCTATAAGTATACATTTGTATTTTCAGCTTTGAACCAAGTTTCTCGCCCCCATAGTACTTTAAAGCACTG
CGTTTTGCTAAGAAAATTGCCTTTGATATTCTCTTTCGAACTCGCCGGGAATTCCAATTTGATATTCTCTTTCGAACTCG
CCGGGAATTCCAATCTCAAGCCTGCTCGAGTCCGTCATTGTTTGAACACAGACCTTTGATCGAGGTAACCTTGTTCACTG
CCCTGCAACAGGTAATACTCCCCTTTGTATCTCTGTTTTACCATCGTGATTAAATAAACATTCTAAGAAATCTATATGCC
CAGAGTGATTCTTGCTTAAGTTGGTTGTGACCAAAGTTATATGGGGAATATTTTGTATTTTTTTGAGACATGTACAGATT
TGGACTTGTTCTAATTTAGGTTGAGTTTATAATGTGGAAATAAGTTTATTTTTGTTTTGTTTCAAGTCTTACAACTTATT
TATTTTTAATCTCTCGACAGAAGCTCTTTTTAAGAAAAATGTTGGTTATGGTTTCTTTTTTTTTTTTAGTTAAAAATATT
ATATAAAACTCAAAGCTTTTTTTTTAGTTTATCTTAAGCTTGAGAAAGATGTTATTGTTTTAATCTATTTTTAGTTGGTT
TCAAAGTTGTCAGTTGCTAGACGCTTCTTGTTCGACATTCAAATGTTTTACGTTTTAGACGTTGTGATTGAAAGAATGGT
TCCGTTTTAGTTTCACATGAAATCAGTTTTGGTTATTAGTTAATTCTTCATTTGGTGTCTTTATATTATAAAAATTACAG
CTCGTGTATTGTTATGTAAAAGTATATCTAAAGGATATAGCTTCTATTTTGGCATAATTAGAAATTAAGTGATAAATATT
AGCATATCATGTGATTTCCCCATGTAGCTATACTTTTAACTCTCTGTTAGTGTACAATCTTTTTTGTTTNNNNNNNNNNN
NNNNNNNNNNNNNNNNNNNNNNNNNNNNNNNNNNNNNNNNNNNNNNNNNNNNNNNNNNNNNNNNNNNNNNNNNNNNNNNN
NNNNNNNNNNNNNNNNNNNNNNNNNNNNNNNNNNNNNNNNNNNNNNNNNNNNNNNNNNNNNNNNNNNNNNNNNNNNNNNN
NNNNNNNNNNNNNNNNNNNNNNNNNNNNNNNNNNNNNNNNNNNNNNNNNNNNNNNNNNNNNNNNNNNNNNNNNNNNNNNN
NNNNNNNNNNNNNNNNNNNNNNNNNNNNNNNNNNNNNNNNNNNNNNNNNNNNNNNNNNNNNNNNNNNNNNNNNNNNNNNN
NNNNNNNNNNNNNNNNNNNNNNNNNNNNNNNNNNNNNNNNNNNNNNNNNNNNNNNNNNNNNNNNNNNNNNNNNNNNNNNN
NNNNNNNNNNNNNNNNNNNNNNNNNNNNNNNNNNNNNNNNNNNNNNNNNNNNNNNNNNNNNNNNNNNNNNNNNNNNNNNN
NNNNNNNNNNNNNNNNNNNNNNNNNNNNNNNNNNNNNNNNNNNNNNNNNNNNNNNNNNNNNNNNNNNNNNNNNNNNNNNN
NNNNNNNNNNNNNNNNNNNNNNNNNNNNNNNNNNNNNNNNNNNNNNNNNNNNNNNNNNNNNNNNNNNNNNNNNNNNNNNN
NNNNNNNNNNNNNNNNNNNNNNNNNNNNNNNNNNNNNNNNNNNNNNNNNNNNNNNNNNNNNNNNNNNNNNNNNNNNNNNN
NNNNNNNNNNNNNNNNNNNNNNNNNNNNNNNNNNNNNNNNNNNNNNNNNNNNNNNNNNNNNNNNNNNNNNNNNNNNNNNN
NNNNNNNNNNNNNNNNNNNNNNNNNNNNNNNNNNNNNNNNNNNNNNNNNNNNNNNNNNNNNNNNNNNNNNNNNNNNNNNN
NNNNNNNNNNNNNNNNNNNNNNNNNNNNNNNNNNNNNNNNNNNNNNNNNNNNNNNNNNNNNNNNNNNNNNNNNNNNNNNN
NNNNNNNNNNNNNNNNNNNNNNNNNNNNNNNNNNNNNNNNNNNNNNNNNNNNNNNNNNNNNNNNNNNNNNNNNNNNNNNN
NNNNNNNNNNNNNNNNNNNNNNNNNNNNNNNNNNNNNNNNNNNNNNNNNNNNNNNNNNNNNNNNNNNNNNNNNNNNNNNN
NNNNNNNNNNNNNNNNNNNNNNNNNNNNNNNNNNNNNNNNNNNNNNNNNNNNNNNNNNNNNNNNNNNNNNNNNNNNNNNN
NNNNNNNNNNNNNNNNNNNNNNNNNNNNNNNNNNNNNNNNNNNNNNNNNNNNNNNNNNNNNNNNNNNNNNNNNNNNNNNN
NNNNNNNNNNNNNNNNNNNNNNNNNNNNNNNNNNNNNNNNNNNNNNNNNNNNNNNNNNNNNNNNNNNNNNNNNNNNNNNN
NNNNNNNNNNNNNNNNNNNNNNNNNNNNNNNNNNNNNNNNNNNNNNNNNNNNNNNNNNNNNNNNNNNNNNNNNNNNNNNN
NNNNNNNNNNNNNNNNNNNNNNNNNNNNNNNNNNNNNNNNNNNNNNNNNNNNNNNNNNNNNNNNNNNNNNNNNNNNNNNN
NNNNNNNNNNNNNNNNNNNNNNNNNNNNNNNNNNNNNNNNNNNNNNNNNNNNNNNNNNNNNNNNNNNNNNNNNNNNNNNN
NNNNNNNNNNNNNNNNNNNNNNNNNNNNNNNNNNNNNNNNNNNNNNNNNNNNNNNNNNNNNNNNNNNNNNNNNNNNNNNN
NNNNNNNNNNNNNNNNNNNNNNNNNNNNNNNNNNNNNNNNNNNNNNNNNNNNNNNNNNNNNNNNNNNNNNNNNNNNNNNN
NNNNNNNNNNNNNNNNNNNNNNNNNNNNNNNNNNNNNNNNNNNNNNNNNNNNNNNNNNNNNNNNNNNNNNNNNNNNNNNN
NNNNNNNNNNNNNNNNNNNNNNNNNNNNNNNNNNNNNNNNNNNNNNNNNNNNNNNNNNNNNNNNNNNNNNNNNNNNNNNN
NNNNNNNNNNNNNNNNNNNNNNNNNNNNNNNNNNNNNNNNNNNNNNNNNNNNNNNNNNNNNNNNNNNNNNNNNNNNNNNN
NNNNNNNNNNNNNNNNNNNNNNNNNNNNNNNNNNNNNNNNNNNNNNNNNNNNNNNNNNNNNNNNNNNNNNNNNNNNNNNN
NNNNNNNNNNNNNNNNNNNNNNNNNNNNNNNNNNNNNNNNNNNNNNNNNNNNNNNNNNNNNNNNNNNNNNNNNNNNNNNN
NNNNNNNNNNNNNNNNNNNNNNNNNNNNNNNNNNNNNNNNNNNNNNNNNNNNNNNNNNNNNNNNNNNNNNNNNNNNNNNN
NNNNNNNNNNNNNNNNNNNNNNNNNNNNNNNNNNNNNNNNNNNNNNNNNNNNNNNNNNNNNNNNNNNNNNNNNNNNNNNN
NNNNNNNNNNNNNNNNNNNNNNNNNNNNNNNNNNNNNNNNNNNNNNNNNNNNNNNNNNNNNNNNNNNNNNNNNNNNNNNN
NNNNNNNNNNNNNNNNNNNNNNNNNNNNNGTTAACTTGCCATGATTTAATTAATATTAGTTATTTTCTTAGCTTTTAATG
GTTATTTTATTTTCTATCTAATTAACCTAAGTTTGGCCGGTAACCGTCTTTAACGGATCTTAAAGGATGTCATACCCCTT
CTCTTTAGGATAACTAGAACCCTTACCTAGAATCTTTTTAAGTTAGTAGACCTTAATTGAAGTCAATTTTAATATTATTT
AGTTGAATATTTAGGTGTCCTAATTAACCTTTAAAATTAATTAGGTGGCGACTTCTTAACTTAATTATTTGAAAATCACC
AATATGTTGTACACTAATTTGACCTTGGTTAAAATGGGGTATAACAGCTTGGTGACTTCACTGGGGAATTTAGGTTCTAA
ACCATAACAGACTTAGGTTAATAATTAAATTTTTAACATTTGCTGGTTTCGTTTTTGTTGTTTATTTTATTTTAAAATGC
CTAAATGATTTACTTATCATGCTTACGTGGTATAAACTGGTTATTTGTTACTGCTTCATATAAATTGTTTATTTGTTATT
GATTTATATAAAATGTCATTCCGTTCATAATTCCTCCAATTCTGGAAATCTCACACTATCACACGTACACACGAGGTGTG
TTTTGCGCACCCATAAATTTCTTTCAAAATCCAAAAGTTAGGAGAGTTGACATATGCGCGGGGTGTCTGGATCTTTTTCC
GTATGACCGCATAGCCTTCTCACTCGAGTTGTCCACTCGGGAACCTTGTGTCTAGTAAGCCAAATCATAGAAAACATAAG
ATAGAGCTAAACCACCCCTTAATTTAAGTCATGCATGCATTCACCTTAGGTGGATCGATCCCGGGTATCGGATCCACATT
TAAGAAATCCACCCTTATTGTCGACGGGTTTCATGACCCAACGACCAACAAGTATGTTTTGTGCAACGTGATAATGGTAG
ACAGATCCAAGCCTAATTTTGACATAGCGAGTTTGGAAATTATGTGTTCATTTTATTTTGATTTGTCATGTAAGATGAGT
TCAGTTCCCCAAGTGCCCAAAGTTAGGATCGTCGAGGGTTTCCCGCATAAATTGAGGACATGGTGGGAAAATTTCACTCC
AACTGAGAAACTAGCGATTACAAGAAGGTTGGGGTGCCTCCCTCTGCTATTCAAAATCACCCCGACAAACATGTGATTAG
AGCACTAATTCAGTTTTGGGATCCAGACCGTGTTGTATTCGCCTTCAAAGACTTTGAACTAACACNNNNNNNNNNNNNNN
NNNNNNNNNNNNNNNNNNNNNNNNNNNNNNNNNNNNNNNNNNNNNNNNNNNNNNNNNNNNNNNNNNNNNNNNNNNNNNNN
NNNNNNNNNNNNNNNNNNNNNNNNNNNNNNNNNNNNNNNNNNNNNNNNNNNNNNNNNNNNNNNNNNNNNNNNNNNNNNNN
NNNNNNNNNNNNNNNNNNNNNNNNNNNNNNNNNNNNNNNNNNNNNNNNNNNNNNNNNNNNNNNNNNNNNNNNNNNNNNNN
NNNNNNNNNNNNNNNNNNNNNNNNNNNNNNNNNNNNNNNNNNNNCGGATACATTATCACTTGCATATATCTGTGGCTCGA
GTACTTTTTGAGGGAGTAGATGACGAAGAACTCACTGTGGTTCCCATGATTTTAGCAGAAATATTTTGAGCTCTTGGGAA
ATGTAAAAGAGGGGAATCAAACTTCTTTGAAGGTTGCAATCTTCTTTTACAAATGTGGGCAATGGAACATTTTCACCAAC
GTAAAAACATGGATGACATTTGATTTAGTAACACAAATCATATTAACAGTTTTTATGATAGGATGAAAGAGTTTGTGTAT
ACGGTTGATACTGATGATTGGTATGAGTTTCTGGCCCACCGCACTAGTGACCAAATTTAATGAAAATATCCATTACTTCC
ACGTTACCCTGCCTATATAAGATGTAGAAGGTTTTATTATATCGAGCTTATTGGGTTAAAAGGTCTCCAGCCATATGCTC
CGGTGCGCGTGCTTCAACAGTTTGGTCAACCACAAGTAATTCCTCTTCGAGCAAATATGAGGAATTCTGAAATTCCCTTT
GGACCAAACTTTGAAGTCCCTAGAGCCAGAAAGATTCTTCATGAGTGGGACAATATCCTCACTATAGATATCGGAAATGG
GCCTGAAAAGGAAATTCCAGAATATCAGGTATGGTTTCGAGAAGATCGCAATATCATAAGTCCAAAAGGTGAGCAAGGTT
TTGAGGATATTGGAACGACGATCTTGATAAGACATTCTCGTCTTGGAACCAAAATAGTTACTCCTGAAATGTGGGATCAA
ATGGAAAATATAATGCGATATTTGGACAATGCGGGAGCAGGACCTAGCAATGTGGGAGCATCATCTTCACTTCCTCCACC
AGCGTGATTGATAGCAAATTTAGGCCAAGTCTTAGATTTGTCTTTATATTATGTCATCTTTTATGTATTTTTTTAGTTTC
TTCGTTGCACTCTCCTTCCTTTTTTTGTATTAATGAAAACTTGACCTTTTGTTTCCCAAAACTCGAGTTGTCACAAATTA
ATGGCTTGGATCAATCTATCATAATCACGTTATGTTTGACATTTAGGCCCACCTCTAGCAAAAAGAGGTCCCGTGCATAT
TAGGATGCATTTTCTTTTGAATATTTTGTTTATTATTTTGTTATGTGATTTACTTGCTGCATAATACATGTTTATTCTCT
ATTTATTTATTGTTATTATTTAATTATCTACCTAATTATTAATATCATTTAAACAACAATCGCCCACTTGATACTAATAT
TTCTCTCTTTTTGAAGATTTTCTTCCTTTTGATTTATTTCCCCAAAGGTAGATTTGCGTTGACTACGAACTGGCGGATCA
TCCATACTTTACGAAATCAAAAGCACGTGCAGACATGACTGATTCAGGTGCATCTGATCAAAATAGTTTGGGACTTGTCA
CTGTCCTGAGAGATGAACCCGAGACTTCGGAAGGAATGGAACCAATCCCTTATGATGAACACATTGCCAATTTGATACAA
AAAATGGCCAATATGCAAAGTGAGATTGATCGACTTCGAAATCTCACCAATTTGTCCATCACTTTGAACACGCCACTTCC
CGAGCATGGAACAAACACAGCTACTCCGTCTCTTTTTCCACATGTTGACTCTCCAACTCCTCAATACTTTCCACCAAACC
ATTCCCTTCACAAGACCAATCCAACTGCTTCCAAACAATCCACCAACCCTTAACAACCCAACTTTCCACAAAACAATCCG
CAATGAGCCAACCATTTACCCTTCACTACCCCATATGCGCCCTAAACTTCACTTATCCAAACTCCAGTCATCCAAACTAA
CTCACTTACCCAAACTACCCCACTCACCCAAACTGTCTTACCTACCCAAAAATACCAAACAACCCAACATGTACCGGTGG
CACACACTGCAATCCCTAACATGCAATATGTGCCTCAAGTATCTGTAGCGGAAGCTCAACCTTTCCTTAATCCAATACCA
ACCATGCCAGAAGTCGATCCATATGAAGAGATGGAGAAAGAAGCAAGGTCAAGAACAGATAACAATGTAGCTAGGGAGAT
TCGTAATTTGAAGGAAGCTTTCAAAAGTATCCAAGTCCATAAGGGGGTTGAAGGTCTTGAATATGAGGATTTATGTGTTC
ATCCTGATGTTGAATTACCCGTGGGGTATGAGGTACTGAAATTTGATGTATTTGATGGGAAGGAAAATCCTCGAGCTCAT
TTAAGGTCGTATTGTGACCAGTTAGTTACGTTGGAGTGGGGAAAGATGAGGCCATTAGAATGAACTTGTTTATAAGGAGC
TTGACGGGAGAGGCCCTTGATTACACGAGTCGAGACCCACAAAAATGGAATAGTTGGGGTGCGATGGCGTAAGAATTCAT
GGATAGGTTCAAGTTTAACACTGAGGCAATTCCGGACAGGTTATACTTGATGAAGTTGGAAAAGTAGTCAATAGAGTCAT
TCAGAGAGTATGCAATGCGGTGGCGAACAGATGCCGCAAAAGTTCAACCTCCAATGGCAGAAAGTGAGATGACCTCTTTT
TTTATGCAATCCCAAAAAGATGCAACGTACTATGAAAATATGTTAAGTGTTGTAGGGCAAAAGTTCTTTGAGGTTGTCAG
GATGGGAGAATTTATTGAAGAAGGTATTAAAACTGGGAGAATCACTAATTTGGCAGCCCTGCAAGCGACAAGTAAGGCAA
TTCAGTCGGATTCAATCGGAGGAGCCCTTAAGAAGAAGAAGGACGGTGTGTCTATTGTCATGACCATCCAGGAACGTAGG
CCAAATCAAATGTTAACCTACCAAAACCCATTACCCCAACCTTCATACTATAGTCAGTATACCCAAATTCCTCAACCCTA
TTATCAAACTTCACCTACACCTGCCTATGCCGTTGGTAAATGTTTGGTTAGTAATTCATTGGTAATATTTTAATAAATTA
TATAAATAATTTTTTTGTCATATTTACCAACCGATATATACTTTGTTGGTAATATTACCAACAAAAGGTGTGCGTTAGTA
ATATTTCAGTTGGTAATCCATTGATAGAATGCTGCTAAATTTGGCGCCATTTTTTTCCGCCGTATTTACCAACTAAAATA
CTTAGTTAGTAAGATTTTGGTTGGTAATCTATTAGAATTTTGTTGTTAAGTTTTAAAATATAATTCAGTTAGAAATATGT
TGGTAATTTGTTAGTAGAATACTTACCAGCTTAAGTTGTCAGTAAAATCTGTTGGCAATTTGGGTTTTTTTTGTAGTGTA
ATAGCTTTTATATTATTTTAAATTTTTAGAATTATCAAATTGTCTTACTCAATAGAAAAATAAGATACGCAAAGTTCTTG
CAGATTTTATTAATTTTACCATTTTATAAATAGACCTTAATGGGGATATCCCACAAGTGACAAGTTCTCACATAGTCACC
AACATTAGTGACATTTTAGGTTTATCAATTTTGATAGATTTAAGTCGGTGGCAAAATCTACTTTATGTTTGACGTGAGTT
TTTTATGATCGAAAAATTCGTCTATAAGATATCATTTTAATGGATTTAGTCGGTGTCAAAAATTCACTCGATATCTTTCA
TGCACTTAGCATGAATCTTCTTTTTAATGATCGATAAATTCGATTAGAACTGATTTCAAAGATTAATTGCAACTTTTGAA
ACTCAAATATGATGAGCAGAGACGGACTCATGTCCTGCCTCTGATGATGGATTCATCCTTTCACGGTTTTCAACTTAAAT
ACATAAATTAATTCGCTAGACTCAAAACTTACCACCTAAGACAGAAATTCCACAACCAAAATTGCCAATACACACATTGG
CTGCACTTAGCACGAGTCAAAATTCGTAGCTTTTCAACACATAAATTAATTGACTTAACATGAGTTGAAAAGCTACGAAT
TCTAGCGGAGTGTATGATCATGTGACATACTAAGTGTAACACATTAGTGTATCGAATATAATGAACACAATTTCTTGAAT
ATACTACTTAATACGATGCGATTAAAATTGGTAAAACAACATATTTGATATGATGGCATTAAAGCTGGTATATTACAAGT
CTAATATATATTTCTTGGACCAAGTCCAACTAGGGGAGGAGTGGGCTGAGGGGGAGCATTCAAACCTTCTTCGACAGAAA
ATTATACTATTTATACATGATTAAAATTATGTTAGGTTTATATAATAGATGTTAGTATAAATGGGGTAGTGAGACATGCA
TATATATATATATATATATTACTATTATAATATTGATAGATAAACTATGGAGTTAATCTTGTTTATTACGTTACAATGGC
CTCCAACCTAGCTATTGTGGGAGGTCAAATGTACATTGCAAGCTCTTCATATCTAAGTTGCAGTTCACAATCCATGGAAT
GCTAACATGCCCTCCTACTCCAAAACCAAATACGGTCGATAAAGTGGTACGACGACAAACGTATATATAATTATTAATTT
TATTATTTTTCTATATATGATTTCTAATACTATTATATACTATACTATACAGTGGTTAAATGAAAGGAACCTAAAGAATG
GGTATTGCACATCAAACATCGTCCCAGATGTTGATTATTTTAACGGGATTTGCCAAACAATAGTCATTTTTGCTTTGCTT
GGAAAACACATTTATATCTTGCCCCACCAGTACAGCCACAAGAGGAAACAATCTCGTATTTCCAACTACGGTAATTACTA
TTATATGATCTTAATTAAAATACCCTCCCTAATTGCATGCATCTAATTAATTAATTTTCAGGCAATTCTCAGTCCAACAA
GCCAAAACAATGGAATCCCAGCTGCCTCGACGACTGTCTTCACATTAACAATGCAAGAGTTATAAGGAAAATAAAAGGTA
ATTTTATGTCTAACAATGTCAATAACAGATGCAACATCAATTAAAAGACACTTGGGATGAGCCACTTTAATAAAAATTAA
AATGCTCACAATTACCAACAACTTAGAATATAAAAACACTACTATTACACACGGTAATCTCATATTGCACATAATTAAAG
CTAGAATGAACCATAAATAAATAACATGTAGTAAATGTTATCCAATATGCTTAAAGCTCTTATTGAAATTTAATATATGT
TCATCACTTTTGTCAAACAACGACTGAGGTGGAGCTCACTATTCCCTTGTCGTTTAATTGTTACTAAGCTCTCTTTATAA
TAGTAAACCCCACAGCCACCACACTGTGGATTCGACTTCAGGCCCGGATGACGATATTCAAAAAGCCTCGTCTTGTTTGT
CCTAACATTATATGAGACCAGCCGGGAACTTTTAGTTACCAAAATAAAAGAGTTGTCATAAAATGACTTAGTAGGCGTAG
TGAGATGAATGGTCAGAAGTTTGTTCCAAATGCCTAGTTGTATCATTACCCATACATCATGAACAAACCCGTCGACAAAA
TTCAAGATACCAACGGAGTCACCAAGCAACATCAGTTCTGCCGACCAATTATAATCCTCGTGACCACGTGGTGGCCCTTC
CATCTCTACAAACACCTCATTCCCAAAGTCAAATGAAAGAATACTAAGTTTATTTTTGACATCCTTTATCAGCCAATAAT
AATATCCATTCAGATAATCAACACTGCTATAAAAGTTTCGTATACACGTACTAGGATTTTGATGTACGTCTAGATTATGT
TTGAATATTTTCCATGAATCCCTAGAACATGAGTAGATCGCTGCATATTCTTCCATGTGATTATAATAAATCACTTTATA
ATCCTTAGTCATAGGATCTAATCCAAACACTAAATGGCGATCACCTATAAAATATTCAAAGCTAATTGTGGTGGCAGGGA
GGTGTCTCACCTCTCTGTTAGCTGGATTCCATAATGTACACAAAATGGCATTATCAATTTGTCTTTCCATGAAAAACACA
CCATCAATAGAACCTAACAAGTTGGTAATATTATCTCCAAACCTTTGGAAATTTTGTTCATCTATACCCTTATCGGAAAC
CAAAGTAACAGTAGGGGCATCATCGGCTGCACCATAATCATAAATCAAGTGTTGCGGAGGCTTCTTCTTCTTACTTAAAT
TCAAGTGGTCTATAGTAAAGCTAGGGTTATTGATAAGATTGCCCCAATTTTTGCATACACATTTGAATCTTAGCAATGAT
TTCACAGGCAAACTCAATAGAATTTCTCTTGAGGATTCTTCAGAAAAAGCCCTACACGTAGCCATTGTAGTACCACACAA
GAAAAAATCCCCCAAAAGAAATGAGATGTCAATCCAAAATCAAACAGATCTAAACACACCGTTGATAGGAAGCCTCGGTG
ATGGAGCTTACGGCAGTTTGGCGGTGGTTGAACGGTGGAGATACGACGGTAATTGGAAGAGGAATGAAGCAAAGGTTGTT
TATACAATTGGGAGAAGATTTATACGCAAAATCAGAGTTTGCACATGTTACTTCTTGGGAAATTTTAATTAAAATTTTTA
TGTTACAAATCAATTTTGGAAAATTAATCAATTTTTTTAGGAAACAATAATACATTTTATATTTACTAGCTTCATTTAAG
GAGAAATGGTCAAAATATTCTTAAATAAGTTAATATTTTCCCCTTTTTATTCTCTTTTCACAACTAGACAAATATATTAT
TAGATGACCAATTATAAATTTTCTAGATTAATAAAAAAAACAAATATAGGCAAAAAGAGAAACAAGGGGTAAATGAGCAT
TAACCCATTGGGATATAAATCAAATCACTACAAATAAAAACTTTATCGGAACACTTCTAAAATTAAACAAAATATTGTAA
AAAAAAAAAAAAAGAGGGGAAATTATATAGTTATGGTGATTTGACAAAAAATTTCAAGCTTTTCCAACAAGAAAAACTTA
ATTCAAACTTACTATTTTGTTATAGTATAAAATTTAATTTTTTTTTGTTATTCGTAATTCAAAATCTATTTTTTTGTTAT
AGTATAAAATTTAGAAAATACCAGTATATAACAATTAAAAAGAAAATGAAGATGAGTATTGGGACGTGAGCTTGTTTGAT
TACAAAAAAGGAAAAATTACAGAAATCACACATTTTAGTTTACTTATTACCATTATCCCATATAAGTTTTACAAATCTCC
AAAATCCCTCATTTTCGCACATCAGATTAATGTATCTCGCGCATCAGATTAGTGTATCATGTATAAAATATACATCAGAT
TAGTGTATCATGTATAAAATGTAATGTATCTTACTTAACGATTAATGTATCTCACGGATCAGATTAATGTATCAGCGCTA
ATATTATTGTATACGTTTGAGGAATTTCTATAATTATAAACTTTTAAGGGATAAATTGTAATTTTGCCTTAAAAATATGT
GATTTCTGTAATTTGCCCTACAAAATAAAAGAGAATTTTGGTTTGACATGATTGGGCCGTGGGCTTGTTCTTTTCTTTTT
TTTTTAGATGAAAAATAATAAAGAAGCAAAGTGTCGATAAAGGTAAAATAATGAATTGTCAAATCAAATTGTTTTGGATA
ATTTATTCTAAATGAATGGTATAACAAACTGTCGCACCCTATTTCGAAACGGCCGAAACAGTTCACAACATAATGTGGCT
GACACTCTGATTTTGGAAAAATTGCTTTTCGTTTTGTTTGAGTCGCCACCTAAATTTTAAGGAAAATATTAGGAAAACCA
TTTTTTTAAATATGTAGATATAAACTCTATTTTGATTTGCGAAACCAGTGAGATTCTGAGTAAGGGTTTTGTTTACTCGA
GGGTAAGCATTCCTCAGAGCCTATCCGAAGATGGTCCTTAAACTCAATTTAGGAAAATATGATTAGGAAAAACTTGTTCG
TTTATTTGCTTTAGAAATCAATGATAAGTTAATTAGTTAGTTTAAGAAAAGTCTAAAATACAAGGTACGACATATATATG
TCTTATAAAATAGATTTAATAGTAGTATTTTATCATATTGTAAAAATAAACAAATGTACTCAAATGTATAATAAATTCAT
ATGTAAAAAAAATATAGTTGTATCATAATAAAATTATCCTAAAAATATATAGATGTTGAATTTGCGAAAATCTGTCGTCT
TATTAAGACGTGAAAAATAAGATAGTAGTTGGGTGTAACTATGTAGTAATATGTGATGTGTAATTTGAATGAAAATATAT
AAAATAGAATTTCCTAAAAATTAAAATAAATAAATAATAATTATACTAAATGTTAAAATATTGGATAGAATTTGTGATCT
AAAATTATGTTTAATATAAAGTATAGTATATACATGTANNNNNNNNNNNNNNNNNNNNNNNNNNNNNNNNNNNNNNNNNN
NNNNNNNNNNNNNNNNNNNNNNNNNNNNNNNNNNNNNNNNNNNNNNNNNNNNNNNNNNNNNNNNNNNNNNNNNNNNNNNN
NNNNNNNNNNNNNNNNNNNNNNNNNNNNNNNNNNNNNNNNNNNNNNNNNNNNNNNNNNNNNNNNNNNNNNNNNNNNNNNN
NNNNNNNNNNNNNNNNNNNNNNNNNNNNNNNNNNNNNNNNNNNNNNNNNNNNNNNNNNNNNNNNNNNNNNNNNNNNNNNN
NNNNNNNNNNNNNNNNNNNNNNNNNNNNNNNNNNNNNNNNNNNNNNNNNNNNNNNNNNNNNNNNNNNNNNNNNNNNNNNN
NNNNNNNNNNNNNNNNNNNNNNNNNNNNNNNNNNNNNNNNNNNNNNNNNNNNNNNNNNNNNNNNNNNNNNNNNNNNNNNN
NNNNNNNNNNNNNNNNNNNNNNNNNNNNNNNNNNNNNNNNNNNNNNNNNNNNNNNNNNNNNNNNNNNNNNNNNNNNNNNN
NNNNNNNNNNNNNNNNNNNNNNNNNNNNNNNNNNNNNNNNNNNNNNNNNNNNNNNNNNNNNTTTTTCCTACTTAAACACC
TAAATGAATATTATTTCACCCTTTTGAAGCTTCATTTGGGCATCTTTTAAAACTATAAGCCCTTCTTTTCAACTTAAGAA
GCCTAAAAGAATGTTATAAGTACAAATGCTAACCCATTTTTAAAGAAAATATCTTTGTATCATTTGTTCTAAAGGTGTCT
CAACTAAATAATATTAGTTCACGTAAAACAAGCTTCAAAATAAAAGACAAACAATATATCAAAACTTGTAAGTAAAGGTT
AGCCAATATATCCAAACAATATAATTAAGACTCGAAAAGAGGAAGACTAAGAAGTATTGGACTCCTAATTTGCGAGGCTC
CAAGCGTTGCGATGATCCTAATTGCCGTTGGCCTAATATTTTAGGCCAAAACGAGTTCCAAAGTAGAAACTTCAGCCCTT
CGATTATACATGAAACAAGAAAAGAAATAAGAGGATTAGAGAATGTTGAGTAAGTAATCGAGGAAAAATATCGGTCAACA
AAGGATGCGAATTTGAAGTGATACAAACATCTTTACTATTTTTCTGGAATTAAGCAAAGATCTCAACTAATCTAATATGT
GTGAGTCATTCACGTTTGGATAAAAAAAAAATCTTACACCATGCGTAATAAAATACCAATGCATAGCTACCCAAACAAAT
CCACAATTTTATTTTTGTATGACTTACCAAACACATAAAAAAAAATACCAATGCATATCAATGTAATGACCCTAAAGGTC
ATTTTTGGAAATTTTCATAAAATAACCGTTTTACCCCTCCCGATAGTTGCCCCGAGTCCTAATTGTTGTAATTTCAAAGT
TGGTTTGAAGGAAAAATTGATGAAAAGGTGAGTTTTTGGAAAGTTGAGTTTTTAAGAGTTAAAGTTTGGTTAAAAGTGCT
ATTTCGAGTCATTTGGAGTTTCGAGACTCGAATCGGATTTCCGTCGATTCCCACAGTTTTAGAATGTCGAAACGGGTCTA
TGAGAATTTACGGAGTCGAATTTGGAGTTAAAACGAAGATTTGAGGTCCTAGGTTGCAAAAATTGTGAAATTTTGATCAA
GAGTTGACTTTGGTCAACAAACGAGGTTCCGGTGCTCGAAATGGAATTCCGAGGGCACCGTTGGATTCAGGGGGTGATTC
TAAGTCTAGAATGAGTCTTGGTTGAATTTTTAGAGGCCCTGAGTGTGTTTCGAGTTTTTGAGCCTAAAGTTAGTTTCTTG
ACGCCTTATCGGATACCGGGTCAAGGAGACCTCGAATTCAAATTCTGACGATTTCATTGAGTCCAAAATGTCATTTTCAA
GCTAGTAGCATATTTGGTTTGTGTTCGGGAAGTGCCAAATGAGTTTTGGGTGAGCTTTTAAGCTTCTTGGATGCTTTGAC
ACTATTTCAGCAAATTGTGGCAACTAAATGGTTCATTATTAGTTTTAAAGGTTGAAAAATTATTCCGAAGGTTCTGAAAT
TTCGAGCATGAATTATAGGACTTATCTGCAAATTTTGGTGCATTTTCGCTAACCCGAGATTGGACTTTTATCGCAAATAA
GAAATACTCCCTCTGTCCCATTTTATGTGGCACTATTTCCTTTTTGGTCAGTCTAAAAAAGAATGTCACATTTCCTTATA
TGGTAAGTTTATAAAGGTACAATTCCTCTTTTATCCTTGTTGGTCCCACTTAATCTTAAAATAATACTCCAATACATTTA
TGAGGAGAGAGAAAAAAAAGTCTACTTTTTAAAGGGCAATTTGGTAAACATTTCAAAGTCTTCATTTATTTCTTAAACTC
CGTGCCCGGTCAAATGTTGCCACATAAAATGGGACGGAGGGAGTAATTGTTTACCGAGTAGAAATGATATTTGACTGGGC
AAACGAGCATGAAATTATGCTCCAATTGAACGAGCAGGTCCGTATCATTATTTAAGACATTTACAAAAAAGAATCGGGTC
ATTTCACTATCGTATGAGGAAATTATGGCCTTTTTAGTGAGAGATTAACTGCTGTTTTTCTGGTGCATAACAGTCATGTA
CTGTTATAAAAATCTCAGACTGTGTTCATTTGGTATTTTGAGCATATCGGGAGTTCTAGAGATCGGAATTGAGTGATTCT
TGCGGGTTTCTTCTTGAATTAATATGAGGGTTAGTATTCAATCTTCAATTCGATATTTTCTCATAATTTCTTTATCTGGT
TTTTTTTCCCTATCCGTAAATCTCTTGGGAAAAATTGGGGTTTTATCGATTTGGACTCCCTTTTTGATGAAAAAGGTATA
TTTATGATCCTTATGTTATGGGTAAACTGATTTTAACATAAAATTATTGATTCATCGATTATTTTCATCATATTAACCGC
GTACAATTTGGACTTTCCCGGTAAAGTTAAAGTTTGAGGTCGATCTTAACTCCGTTTTTGATGAAATTTCATATTTGAAC
TTATCTAAGCATGGGTAAGATGTTTTTCAAGAGATATTTCATTTTCGAGTCGGGGTTTCGGATCCGAATATTTTAGGCTT
TTTCAAGAACGTGGATTTTCCTTCAAATTGAGTTTGTGAATTGATTTCAACTCCGTTTTCAAATTGGTTTTCACCATTAG
CTTCCAAATACTTTAAGGATCATTTTACATCAAAAATTTCCAGATTTGGGTATCGTTTTCCGGTATGAGACTTTTGGACC
GTTTTGCCCTTTTCCCCTAAATTTCTTGATTTTGGTGTCATTTGACTCGAATTGTGATTGTGAATAATTGTTTGAATAGA
TTATCGTGATCCGGATTATACTCGGAAAGGAAAGGCTCAAGTCAAGTAACTTTTGGTGTTCGTTTTAAGGCAAGTGGCTT
CCAAACTTTGTAAAACTCTTAGACTACGCATGACTACTTTCCTAATTGTGTTGGGGAGTAATGGGATTGAGGATGAGTTT
TATTTGTTGATTGAAATTTGTTGTAAATGAAAGATGGGGAATAAAACGAGCTAAATATGTTATGATGTGGTCGTGATATG
GTTGTGATTGAGACAAGTGATGTGTATTACTATGATGTGGCCGTGATATGGTTGTGATTGAGACAGATGATGTGTAATAC
TATGATGTGATCGTGATATGATTGTGATTGATGACATGTGCATATTCATTATTCATCTCATGTGTGAACTATCTGTTGCA
TGAGTTCTGAGACACTGATATGAGGATGGATGAATATGAGACACAGTTAAGACTAGCTTCGACTAGAGATATATGAGATG
GACTAGCTCCGGCTAGCGATTTGGATGCCGATGGGATCTGATTCCGGCGGTGATACATGGTCCATGTGTGGCCCCCATGG
GTTCTGATTTGAGTATTCAGCGCGGACTGATTACGTCAACAGTTGTGTATCGTAGGACAGACATGCATCACGACTACATG
ACATCATTATTGTATTTTGCATCGCATTTGCCATATCCTTGTCTGTGATGTGTGGATTGTATCGGTTTACCCTTATTATG
TGGAATTTGATCTACTTGCTCTTATTTATTGATCTGAGGTTGATGAGGATATATTGTTGGTTCTGTCTGTTGAATATGAT
CTGTTTAGTATAGGTTGGTTGGTTTGCTGCTAGATTGAAGTTTAGGTGGTTCGGTTGGGATTGAAAGGAGTTGTTTGTAG
CCGCTAGTTTTGCTTAGTTTAGAGTTACTTGCGAGTACCTGTGGTTTTCGGTACTCACCCTTGCTTCTACACAATTGTGT
AGGTTGACAGCTCTCTCTCAGATTTGGCTTAGTATTTTATTTAGTAGATTGAGCTTCGGGACATACTCGAGAGGTAGCGG
TTCATTCCAGACGTGCCCTTGAGTTATCTTTACTTTCAGTTTTGTTCTATTCGAGAACTATACTCTGAGACTTGTATATT
ATTTTTATTCGAATTCTGTATTTAGAGGTTTGTACATGTGACAATTAAATTCTGGGTTATGTTGAGTCTTAATTAAGGAG
GTCTTCCGCTTATTTATTATCTTTTGTTCTCGTATTTCTACTTCTTTATCGTTGTGGTTGAGTTAGGCTGACGTGTCCGG
TGGAAAATGGACACGTGCCATCACATCCGGATTTGGGGTGTGACAAACATAAAAGCAGTATATCATAACTAACAAAATGC
CAGCAAATATTTTTCCTCATTTGTCTTATGTGGTACCATTAATTCAAATGTTCTAGTTAATTATCACTTGGTAGATGTAG
AAGCTACTGCTACTAATGCTAGTAAAAGGGGTTCCATGTAATGATAATGACCTTTATCTAAATGCAAGGTCCAAAAAAAT
ATTGTTTATCTCACCTAAGGTTAACATATAAATCTTTAATCTCTAATTAATCTAACAATCCAGAATCTCATGTCTTTAAA
TCAAAGGGAGTTTCTTTGGAAAACTAGTTAGATTGGCATTCGACTTTTTCCAAATTATATTCGCAACTTGAACATACAAG
AAAAGAAACAAATATGATACCACCCCTATTTTAAACTTCCTGGAAAAAACATTAAAAAGATTTCGAATTCCCTTAGTTTT
CACAGTCAAATTATACCTCATTTGTAACCTCTATCACTGACTTCAAAACATCAACAAGAAGAAAACAAACACAATACAAT
AAAAAGAAATTTGTCACAGACCCCAACTCATCACATAGTAAACACAATACAAGATTCCGTGACTTGACAAATCATTAGGC
GCTCATATACTCGAATATGCATAAAAGAAATAGAAGAAAGACGCGAACTTTAAATATCAATCACATGTCAAACTAATCGA
GTTCGAAGTTAATTTCTAACACTAATAATCCTTTACACTTGTTACGATCTAATTTCCAAACAAAAAAAACAATAAGACAT
AAACATGTACATGTTTTAACCAAAGAATTTAAACAAAAAATGAAACGATCCATACTACAATAACCGATCCTAGAAATCGA
ACTAAATAAACAAGATTACTGACCTTGTGTTTGGCAGCAAACAAGAGCTTTGACATCAAGCGATTCCAACTTCGAACTTC
CTGGAACTCGAATCAAAAATAGAAGATAGAAGGACCACAAAAAGAAGAGAACTTTCGAACTCTAATAGAACTTGAAGTGT
GTTGCGATATTTGCTCTCTTGGATAGTTCTTTGAATTTGTTGGTTGATTTTTGGATTTTCTCCCTAATTTACGGATCATT
TTTTGGATTTTCTGAGATTTTTCCCCGTGATCCCGAATGAGGACCAAAGCTTTCTTCTTTATAGCCGATTTGGGGCCTCT
ACTACGTTCAAAAACTAAGTGATGGAACCTTACACCCATCAGATTAAAGGGACGCCTAGCCCTAAATCCGATGGTTCTTC
ATGCCTTTCGCCTTTTTCAGGCGTAGAAGTGCCGATGGTAAGGNNNNNNNNNNNNNNNNNNNNNNNNNNNNNNNNNNNNN
NNNNNNNNNNNNNNNNNNNNNNNNNNNNNNNNNNNNNNNNNNNNNNNNNNNNNNNNNNNNNNNNNNNNNNNNNNNNNNNN
NNNNNNNNNNNNNNNNNNNNNNNNNNNNNNNNNNNNNNNNNNNNNNNNNNNNNNNNNNNNNNNNNNNNNNNNNNNNNNNN
NNNNNNNNNNNNNNNNNNNNNNNNNNNNNNNNNNNNNNNNNNNNNNNNNNNNNNNNNNNNNNNNNNNNNNNNNNNNNNNN
NNNNNNNNNNNNNNNNNNNNNNNNNNNNNNNNNNNNNNNNNNNNNNNNNNNNNNNNNNNNNNNNNNNNNNNNNNNNNNNN
NNNNNNNNNNNNNNNNNNNNNNNNNNNNNNNNNNNNNNNNNNNNNNNNNNNNNNNNNNNNNNNNNNNNNNNNNNNNNNNN
NNNNNNNNNNNNNNNNNNNNNNNNNNNNNNNNNNNNNNNNNNNNNNNNNNNNNNNNNNNNNNNNNNNNNNNNNNNNNNNN
NNNNNNNNNNNNNNNNNNNNNNNNNNNNNNNNNNNNNNNNNNNNNNNNNNNNNNNNNNNNNNNNNNNNNNNNNNNNNNNN
NNNNNNNNNNNNNNNNNNNNNNNNNNNNNNNNNNNNNNNNNNNNNNNNNNNNNNNNNNNNNNNNNNNNNNNNNNNNNNNN
NNNNNNNNNNNNNNNNNNNNNNNNNNNNNNNNNNNNNNNNNNNNNNNNNNNNNNNNNNNNNNNNNNNNNNNNNNNNNNNN
NNNNNNNNNNNNNNNNNNNNNNNNNNNNNNNNNNNNNNNNNNNNNNNNNNNNNNNNNNNNNNNNNNNNNNNNNNNNNNNN
NNNNNNNNNNNNNNNNNNNNNNNNNNNNNNNNNNNNNNNNNNNNNNNNNNNNNNNNNNNNNNNNNNNNNNNNNNNNNNNN
NNNNNNNNNNNNNNNNNNNNNNNNNNNNNNNNNNNNNNNNNNNNNNNNNNNNNNNNNNNNNNNNNNNNNNNNNNNNNNNN
NNNNNNNNNNNNNNNNNNNNNNNNNNNNNNNNNNNNNNNNNNNNNNNNNNNNNNNNNNNNNNNNNNNNNNNNNNNNNNNN
NNNNNNNNNNNNNNNNNNNNNNNNNNNNNNNNNNNNNNNNNNNNNNNNNNNNNNNNNNNNNNNNNNNNNNNNNNNNNNNN
NNNNNNNNNNNNNNNNNNNNNNNNNNNNNNNNNNNNNNNNNNNNNNNNNNNNNNNNNNNNNNNNNNNNNNNNNNNNNNNN
NNNNNNNNNNNNNNNNNNNNNNNNNNNNNNNNNNNNNNNNNNNNNNNNNNNNNNNNNNNNNNNNNNNNNNNNNNNNNNNN
NNNNNNNNNNNNNNNNNNNNNNNNNNNNNNNNNNNNNNNNNNNNNNNNNNNNNNNNNNNNNNNNNNNNNNNNNNNNNNNN
NNNNNNNNNNNNNNNNNNNNNNNNNNNNNNNNNNNNNNNNNNNNNNNNNNNNNNNNNNNNNNNNNNNNNNNNNNNNNNNN
NNNNNNNNNNNNNNNNNNNNNNNNNNNNNNNNNNNNNNNNNNNNNNNNNNNNNNNNNNNNNNNNNNNNNNNNNNNNNNNN
NNNNNNNNNNNNNNNNNNNNNNNNNNNNNNNNNNNNNNNNNNNNNNNNNNNNNNNNNNNNNNNNNNNNNNNNNNNNNNNN
NNNNNNNNNNNNNNNNNNNNNNNNNNNNNNNNNNNNNNNNNNNNNNNNNNNNNNNNNNNNNNNNNNNNNNNNNNNNNNNN
NNNNNNNNNNNNNNNNNNNNNNNNNNNNNNNNNNNNNNNNNNNNNNNNNNNNNNNNNNNNNNNNNNNNNNNNNNNNNNNN
NNNNNNNNNNNNNNNNNNNNNNNNNNNNNNNNNNNNNNNNNNNNNNNNNNNNNNNNNNNNNNNNNNNNNNNNNNNNNNNN
NNNNNNNNNNNNNNNNNNNNNNNNNNNNNNNNNNNNNNNNNNNNNNNNNNNNNNNNNNNNNNNNNNNNNNNNNNNNNNNN
NNNNNNNNNNNNNNNNNNNNNNNNNNNNNNNNNNNNNNNNNNNNATGATTCTTTAGTACCTATAAATAAATATTAGTTTT
CATATTAACAATCTTAAGCATGCATTGTTTGATTGTGTTTTTAGTGTTAAATAAAAATGTATTAGGCACAAACACTTTAG
TATTTACAAAAGTTAGGTAAAAACAAATTCAAACCATTTGAATTATAAATGATTCAATCAAACAAGTTTTCATTTGAGTG
TTTTGCAAATTAATTTTGAGAATAATTAGGAAATGCGAATCGGGATAATTTCAGAGATACTCTCTCAGATTTGACTTAGT
AATACCAACGCAAGTTTGAAAATTCAGAATTGCCAAACTATGCTCTGAATATGAAGCCTTCAAGATGAAATTCGGAGAAC
CACTTCAAGATATGATCACCAAATTCACTACTTTGGTAAACGAGTTAATCTCCTTGGGGAAAGTATACACCACTGAGGAA
CAGGTAGACAAAGTGCTTAGAACCTTGCCTAGGTCATGGGAAATAAAAGTTACTGCAATCAGAGAAGCCAAGGACTTAAC
AAATATGACCTTGGATGAACTGGTAGGAAATCTCAAAATATATGAGATAAATGTTGACAAAAGAGGTGAAGGAAACAAAG
AGAAAAATCTTGGACCTAAAGCAACTGAGAGTGATGAATCATATATAGATGATGAGGATTTAGCACTGATAAGCAGAAAC
TTCAAGAAACTCTTCAAAAGATGAATGAATTCTGGAAAAAAGTCATCACCCACCAAGGAAAAGACTACAGAAAAACCACA
AAGTGGAGGATGCTTAAAGTGTGGTAAAACTGATCATCAGATTAAGGATTGTCCTATGTGGGTGTTACGACCCGATTCCT
CGAGTCATGATGGCACCTACTATAACCCACCTGTAGGTAAGCCAACCCGTAACCCAGAACAACAAGTAATGGGTCTGAGG
GCAGAAACTAAACAAAAGTAGGCAAAATTTAAGATAACAACATAAACAGGCGGAAGCAAACCAAAACATAAATACAAATA
AAGATCCCTCTCAGAACCTGGAAGTCACTAGTACAAAGTTACTAACAAAACGAGTTCAAGTCCCAAAAGTGGACCACAGA
GACTGGACTGTATCGAAACTTAAAAGACAAGTCTATATACACAGATGGAGACTGAAATAGTACAAAATGTTGTGTGCTCA
CCCCCGTCTCCGGATCAAACTACTCCAAACTGGATCAACACTGGCCACTGGTGTTCGGACCTGCATCACGAAACAAATGC
AGAGCGTAGCATGAGTACCAAAACAACAGGTACCCAGTAGGCATCATAGGCCGACTGAACTTGAAAAGTAAAGGCAATAT
GAAAAGAAGGAATAACACAAACCGAAGTCAAGAATGAAAATCTAACTAACAATGGAATGCACACGAGTGTAGAAAGAACT
AACTAAAGTAATCTATAAGCTAACTACACCTAACTGGACCCCATAAGCCCAGAAGGTATACTTGTGCGCAAGTTAAATAA
AAACCCGAACGAACCCCCATAAGCTCGACGAGTACACATAATAACAATAACTAAATAGAATTGCATATAAGAACCCAAGA
ATGGAGAACATCAAACTAGAACCTCAACCCTAATTAGTAGAATCTGACAGTACAGAGGCCGGACCTTGAACCAGATGCTC
ACCAGAAGTACCCAAGTAACCAATCACAAGTATCAAGTATCTGAGGCCGGAACTCTAACCGGATGCTCACTAGAAGTACC
CAAGTAACCAATCACAAGTATCAAGTATCTGAGGCCAGAACTCTAACCGGATGCTCTATATAAGTATCTGGGCAATAGAG
GCCGAATCTTAAACCGGATACTCCATATAAGTAGATGGGCAATAGAGATCGGACCTTGAATCGAATGCTCTATAAAGGTG
TCAATGTAGTTCTTGAAAGAGTCCTAATCGATCCACGCTCATAAATGTCTGTGGAATGTCGTCCATACGTGTACGTCCTT
GGAATCGAATCGAAAATCAAATTCAAATCGCGAAGCAGAATTAGCATCGCCGACGTAACTCGTGAAGCCGTAACATCGGG
GAAAATAAGAATAACTAAAGTCGGAGCAAGCGTATCGCCTAGCTAAGGCCCAAACTATCAGACTCAAGTCTGCTACACCA
GTCTACAGGGATCTAAGCCGGTCGAGCGACGTCGGGGCAAAACTAAGGTCTATCAGATCTGAATCATGTATTTCTAAGGC
AAGCCCTAGTCAAACCTAAACTAAGGCCCAACATGCTTCAAATAAACAGTAATTAAGCATGCAAGCACTCACATAGCGAA
AAGGGTCAATAAATAACTGATACGCTCAAATTATACCTCCTTTCAGAAGTATAAACGATCGTTATCAAGTAAAGAACCCA
ACTTGTAGGTTGGGATCAATCCCACGAGGAAAATGATTTAGACTTTACTTTTAACCGACAATTTATTCGATTAGTCAAAT
TATTTCCAGAAACAAGTAATAAAAAGGGGGTTTGTGCTTGTGTAAAACAAATAGTAATACGAAATATTGTAATCAATAAT
TAAACTCAACTTTGGTTGTTATCAAGATAATAGAAATAACTAGGGTATACGTGTTCCCGATAATCTCATAACGCAGTAGT
CCTAGTAATAGCAATCCTCTTCTAGTGTATTACATGCAAAGTGATAAGTTAGGTATCTTTAAATCCTTGGTCCGGCATCT
AGAGAATTTTACCCCGCACCTTGGTCCAGCTACGTGTGTATAATTTACTAACCCTTATCTTTACCTCATATTAGACATCA
TAATCGATGTTTGGCTTAGTTATTACTTCGCACCTGTCACGACCCGGGAGCACCCCCAAGTCGTAACAAGGCGTACTCGA
CCCCGAAGGGGTCTTATACAAGCCACATAGTCATTCATTGCATTCAATAATGAAAATAGTGCGGAATAATAAAAAAAACT
TATTTACATCCACACATTTAAACTTCTTAAAACAACTTTAAAAACACACAGCGGAAGTCTAAGTCTCACATGGCCATCTT
AGACACAGTCGCAAAACATAAGTAGGGACACGACCCTTTACAATCAAAAGAAGTCTATTACATGAACAAAAGAACTTAAA
AGTCTTGTCCTCGAATCCATGAGGACATACCAAGTCTTGGAGGAAAGCAATCCAACACTTCAAACTAGCTAGGAGGGATC
ACTTGCCGAAACCTACACTTATAGTAAAAATATGAAGAATATGGGTTAGTACACAAAATGTACTAAGTATGATGACCATG
CAAAACATGCTTTAAAGGGGACATTTTAGTTAGAAACCATGCATTATGCCACCTTTTTGAAATATCATGAACAATAGCAT
AAAAGACATACAAGACAAACATAACATCAAGTAAGTCATAATATCACCTTTAAACAATATCAACATGAAAACCTTTACCT
TGGACCTTCACCTCAAGAAACCCTTATGCTATACCTCGTGCAATGTATGGATGACGTCCCATACCACCATCCATACTAAG
GCACGACATTTAGGTCACTTAAAGTAACTTATCATTCCTTTCTTTCACCTTTGCACAATATTCATACATNNNNNNNNNNN
NNNNNNNNNNNNNNNNNNNNNNNNNNNNNNNNNNNNNNNNNNNNNNNNNNNNNNNNNNNNNNNNNNNNNNNNNNNNNNNN
NNNNNNNNNNNNNNNNNNNNNNNNNNNNNNNNNNNNNNNNNNNNNNNNNNNNNNNNNNNNNNNNNNNNNNNNNNNNNNNN
NNNNNNNNNNNNNNNNNNNNNNNNNNNNNNNNNNNNNNNNNNNNNNNNNNNNNNNNNNNNNNNNNNNNNNNNNNNNNNNN
NNNNNNNNNNNNNNNNNNNNNNNNNNNNNNNNNNNNNNNNNNNNNNNNNNNNNNNNNNNNNNNNNNNNNNNNNNNNNNNN
NNNNNNNNNNNNNNNNNNNNNNNNNNNNNNNNNNNNNNNNNNNNNNNNNNNNNNNNNNNNNNNNNNNNNNNNNNNNNNNN
NNNNNNNNNNNNNNNNNNNNNNNNNNNNNNNNNNNNNNNNNNNNNNNNNNNNNNNNNNNNNNNNNNNNNNNNNNNNNNNN
NNNNNNNNNNNNNNNNNNNNNNNNNNNNNNNNNNNNNNNNNNNNNNNNNNNNNNNNNNNNNNNNNNNNNNNNNNNNNNNN
NNNNNNNNNNNNNNNNNNNNNNNNNNNNNNNNNNNNNNNNNNNNNNNNNNNNNNNNNNNNNNNNCATGGGCCTACCGATT
CAAGTCTCATCATTAACCTTTATGGAAAGGTGCCATAGGCCTACCGAATCCAAGGTTCATTACTTATCATTAATGAAAGG
GTGCCATTAGCCTACCGATCCAAGGTTCATTATAAGCATGTGTGGAAGGGTGCCATAAGCCTACCGATCCAAGGATTCAA
CAATCAACAATATAATCATTTATACAAGAAAATGATGCATAAGCCCTACCAATTCAAGGTATACTTTATATTGAAGAATC
CTTCATATTATATCATCAACATTCATGAGTGTCATCAACACATCTCTGGATTTCCATACATCTCATAACTCAAACTTTAA
AGCATCGATTCATCAATTCTCCATAGTTGGACATTTTGTCAAACACCTTGAAGGCATGTAATGGAATCAAAGAGCATGGA
AGATAGGGTAGTAATTATGCAACCAAACCAGTGAACAACCTACAACAACACCTTTACATTCATAACATGATCACATTATC
TTCATTGAATTCTCATTCGTATAATGTCATGATAACACTCCAATTTCTCATACTATGCCTTTAAGGCCATAAACCTCACA
TACCAATACACCAACAATACACCATAAAATAAGCATGGGTAATGACATACTTCAACAATCTAAAGACCTTTAAACAAGTT
TGATTCATATACATTCATTATCTAGCAACCCACTTCATAAAGGCATAAACTAGGAATAGAGAGAAATCATGGGTTCATGG
GTTCATGGAGTATTTTCATCTTAAATCGTCAATACAACAACAATATAACCATAAAGTGCCATTAGAAACCTTTTAAAACC
ATTTGGTGGAAGAACCCATGAGATTGAGTGAAAACCTAGATTTTTCATACTTTGAAGTAACTTGGATTTGGCTCCTTGAA
TGGAAAATTAGACAAGGATCAAGACCACCATACCTTTGCTATGATCTCCCACGAAAATTGATGAAGACACCACCTTCAAA
CCAAGCCCTAGCTCCAAGTTCTTGACTTTCTTAAATGGAGGATTGTAGAGAGGGAAATGTTTTTAGGGATGGGAATGAAC
TAATGGTATATAGGAATAACATAAGTCTTTTAAAAAAAATGGTCCAACACTTAGAAAAATTTTCAGGCGGGTGAACAGTA
ATGAACAGTAAAATTAGCTACTGGAATTTGCGTTTTCTGTCGGACAGACTTTACGAAAATGGGCATAATTTCTTCGTCCG
AACTCCGAATGAGATGAAACGAAGTGCGTTAGGTAGCTAACTCAAAGGGCTTTCCATGGATATATTATGGCCACCCAAAT
AATTTGTGTGCTAGGAGATATGGCCCTCCAAAGTAGACCCTCGAAAAAGGCTTCACTTGGAAATTTCGGATTTTGATACG
GTCGCTCTAAAATTTGGGTTAGACCCATTTCCCACTCAATTTGACCCCCTAAACAAGAATATGAAGTCGGATTTTTGAAA
AACGAAATGGATCTTTTTATATACAGCTAAACAAGTTTCCGGTAACTTCCGAAGCACATTTTTAAGAACTTTTGGGTCAA
ATTCAAATATAATCATTTCATTAAGTTCTCGACTCCAAACTCACATGTGAGGCTCTAGTTTCACTCTATCATTTTCCGAG
TCGTTACAGCACCAATCGACACTAGCCTATTAGATAGTATCACACTAAATCTATGTTGATAATTCTTTTCTTGTTAATTA
TCTCCTTGGTCCGGCAAGTAGTAACAAGGCGAGTTGTTGGTCACCGTTAAAAAGACTTCTAAACGAAATAATTATCAATG
CATGCAAAATACTAGTCAAGAATTGCTTATTTACTATTCATACTTTGTTAATTGATCATGGTTCCCACAACCCTAGTTGT
GGATTTAGTTACTCATATTAGCAAGAACACAATTCATAATTGTAGATGGAGAAATCATGAACTTACGTAAAGAGAATAAT
AAACCCAGAGAATTAACTTGAATTGCAAAGCTAAAATCTTTAAAACGAACTTGGGAAATCAATAATTGCTAGGGTTGCAA
ATTAATCTCCAAAGTTACAAAGAAAAAATAAAATAATAGTGTCTAACTCCCAAAAACGAGGTTTACATACCCTATTTATA
GAAAACAAATCCTAAATAAAAAAAGAAACAAATTAAGGAAGTTTTGTTCAGGTACGCATTTTCGATCCACGAGACTGACT
TACGGACCGTCGATTGATCTACGGTCCGTAAGTCCCTTCCGTCACTCGGGACTTAGAAAATATTTCAGCATCCAAAAATC
AGCTTCTCTGAAGCAAACGACGGACCAGCAGCACGGACCGTAGATCGATCTACGGTTCGTCAATCCCTTCCGTAGCTCCA
TACTTGGCATCTTCAAAAATCAGGTACTGGAACCCTCGCAGTCTCACTCTACGGATCAACAGTACGGTCCGTAGATCAAT
CTACGGACCGTCAATGGGTACCGTGGTTCCACACTTGGTCAGATTTCCCTGATTTTTCCTCAACACATTCCTGCTGATCT
ACGGTCATCACCTACGGATCGTGAATGGACCTACGGTCCGTAGATGACCTCCGTGAATGCCTTTTTCTGCATTTCCTTCA
GCTGTCTCTAAACTTCCGCGCCTGAACACCTTTCCTGCAAAACATGATAAAATACATAAAAACCAATATAAAAAGGCCCT
AGACACACACAACTTGTAAGTGAATTATATTAGAAATACCGTAAACTCACGGTATATCAATACCCTCAACTTAAATTCGT
TGTTTGTCCTCAAGCGACGCACTAGAACTCTAAACGACACTTGTATAGAAGCAAACATTTCTACTCAAGCAATCATATGG
CTCTCTACCTCCTCATTGTTCGGGTGCACATTCGTGTTCTTAGACTCGATAAGCCAACTCATGTGGATCCCATCATGACA
CAGACCAACCAACTGACACACAACAGACACATTCTCACTGTCACCCAGATACCAACTTTCCAACAATGGAACTAGTGCCC
TTACTTCAAACGAAATCCTCTTTTAGTAAAAAATTTGACTCCATTCATGGTACAAGGATTTATTCAACACTCACGCTCAG
AAGTAATTTCAAATACAGTTCGTACTTACTGCCATAAGCTTGCCCTTATTTTCACTGCTCAGACTCTTCAAAATAGACTC
CAGGATCACTATAGGACTTTATTGGCTTGTAACGTAGGCTCAGGGTCAGGTGTGGTACATTTGGGTACTGTTTAGTGACT
TTCTGCCCTCCTTGTCATTACACTAGGCTTTTAACCTCTTTTTATTTTTTTGCCCTACTTTTGCCATATTATTGCTTTAC
CGCTTTCCCTTGATCTTCTTCAACCACGGAAGTGGCTTTAAACTTTGTAGCTCAATTCCTTTTTATTTAATTGCTCCTTT
CTCTTTGAATAATTCACATCCTTTCCTTACGTTTCCCCCAAATTTTTTTATTAATTTTTTTTTTCATTTTTCCACTCTTT
TCATCCCCATTTTTCTTTCAGTTTCCTCTTTCATAGCCACCCTCAACTTATGGATTTTCCGCTAGTTGAGGTTCACAATA
CCCGATGTCAAGTCAGGGCCAAGATTGAAGTTACTTTTTTTTTTTTTTTACATTAGCCACCCTCAACTTAGGCTTTTTGG
CCTAAGTCAAAGTGCATATGTCCAAGGAGGGACCGGGGCTATCATCGTAGATTATGGGAAGGTGAGTTTGGGGTTTTAGA
AATAAATGGTTTATTTTTAGGCTCAAAGTAGGATCAAAGGGAACAATTATTTCATTTGGTTGAATCTTTCTAGGCAATTT
GTGGATTTTTCAGAACAATGGCCTATGATCACTTCCTATCCTCTAGATTGAATTGTCTTAGCAGGACTAACCGGGTAAGT
TCTAGTTTTGCACAAAATTGTTTGAACAGTCAACGATTCTCACCCACTCTTGGCACAAGTTTCATTATCAGATTATTAGA
CTACCTAGTTCAAGTTTCAGGTTTAATCATGCAATCAAGTCGATTGTTACTATGTCATACTAAGAGCCAACACAATCAGC
AACTCGTAGCCTACTTCTAACATACAACCCAGAATCTGACGGGTATCATTTTTCCTAAGCCATCATGCTTCGTTCTGTAT
CATGCTTCTACACACACAATCCTAAGACATGTCGGTTCAACAAAAATTAAACAGTCTCTTGGGGCAAAAGAACACAGGCA
AGAAAACCCCAAGAGAGGATACATGAGTTGGGTTACTCAGGCTTCACCCTATCACTCACGATCCATTTACCCCACCCCCA
ACAAAAATAGATGCAATTGTCCACAATGCATACATAAACAATAAAAGAAAATGGATTTGAGTGAAGCAAACTTGTGGCGC
AAAGCGCCGGCGAATCATCAACAAGCAGGGGGATCCGGTTTCCCGGAGCCCTCTGGAACATCAGTGGGGGTACTCTCAGT
AGTGCCCACCTCAGCACTCCTAGCACCCTCAGTAGTGCGCTCTATCAAACGCTCCGCACCATCAGTGGTGCTCGCGATGC
CTCCCAAAATAGGCTGATCCTCTGCAACCGGGGCAGAGCTCGATGCCCCTGCAGCTCTCTCACGCACCCTCTGTTGGCGC
AACTCTTCATCTGCAATCGAGGCCCTTCTAGCCTCCTTCTCCTGCCGACGCTGTCTTTTCTGCGCTTTCTCTTTCTCTGT
TCGATGAGAGCGGTGCCGCTTGCCCTTGGCATGTGTCGGTGCAGGCCCCTCCTCGGCGATGCCACTGAATAGGGCATCTA
GCACTGTATCATCAGCCAGTGCAGTCGGGGCAGCCTTAGTCTCAACTGAAGGTGCAGCAAGAATGGAATCCACATCAGTC
CGGAGGCTGGCTATGTCAGCCTGCAAAGCAGATAAGTCTGTGGCCGGAACTGATCGCTCGAGGACTCGCAACTCAAAGGC
GTCAAGTCGCTTATTAACCACCAGGACCTTATGGTCCATCATCCCTTCCATTCGGCGCTCCAATCTAGCCTCGGACTCGG
CAATCGACTTTTGCATCCAAGGCTGGATGTGATGTAGCAGTGTGGCCATCTAAGCCTCTAACTTTTGTACTCTGGCCATA
GGGACAACCGTCGCTCCTAACGGTGGTGTGGACCGGGAAGAACTAGGAGCAACACTCGCTGCCTGAGAAGAGAAGCCTGG
GACAGTGTCGGTGTGGTCTGGGATAATGGGGTCACTGCCCTGTGCCTGCCCCACAGTGTCTGCAAGATCGGAGCTCAAGG
GGGGTACCTCAATCTGGGGCTCTCTACGAGGTGCTGCCACATTTGCGTCATCCCGAATAAGGCCGATGTCCAATGCCCCT
GTAGGGTGGACTAGCCTGTCACAATGCCAGATCGGCACTCCAGAGTCCCTGCACAAGTGAAATATCAGACAAGGGAAAGG
GTAAGTAGTGGAGGTCCTGAAAGCTCTTTCGTGGATCTCAGCCAGCAGCATTCGGGCAAAGTCGATCTCTACTCCCGCCA
CCAATGCAGCAACCATCACCGCTCTGTCCCAAGTGACCTGATTGTCGGCTTTTGTGGGCGACACTCGGTTGCGTACCAAT
AGCCAGAAGAATTTTGCTGCGAAGTTCAATGTGGCCCTCCGAATGCCCAACCGTGGAGCGGCGACCCATTCTGCTCGCTC
GCCATCTGCAGCAATGTACCTGGCCAGCCATAGTATTACAGCCTCGCGCTGCTCAGCATTCCTCTGGAAAGTGCCACTCC
GCACGATGTCCCAGCGGTAATCAAATGCTGCCGTGTTAGGAGACCAAGAGTGGCCTGTGGTAGGACCATATAGAAAACGG
CTAATGGTGGCGGGTGATATGTCTACCGGACACCCTCGAACCAAGGTGGAGGTGAGCGGGGCCTGCGCTAGTGGCTTTGA
CCGCTTGGAAATGGACCCGCAGAGAGTGGCAGCATAGGAAGCATAGAACTCCCGGACGATCTCCTCGCTATACGTCCCTG
GGTCTCGAGCCATCCAGTCACACTTGTGAAGTTTGAACAGCCGGTGAATATCTGGTACAGTATGCAAGCTCCCCGTGAGG
ACTCTGTGCTCCTCTTGAATTAATCGGGCCATTTTTTGTTTGTCATTCACCATCTTTGCATCCCTGTAGATTTGCCATTG
ACCCTCAACACACCACCTATTCAGCTCCCCTGCTACCGGAGCGGGTTCATCATTCCTTGGTGCACGAATGGCCTCTGAAC
TAGTTGCCTCTTCAGACGAGGCTGCTTGGTCATTTTCTCCCGACCCTGTGGACGATTTGGCGTTGGACCCTGTAGCATGG
ACAGACTCAGAATGTGATGATTGGGAGCCTGAAGCATGGGTAGGCTCGGATCCGGACATAGGTCCTTCCGAACTGGAAGC
AGCCCCAGTTGGTGACCCGATCAGTGTGTGCTCCTCATCAGACTGGGAGACAGTGACTATGTCGGGGATCACCTTCCGGG
GGGTGTTCCTGGGTGCTGCGCGAGAGGCCCTAGGGTTGAGAGGCACATATGCTGGGTCAGAGTCGCTCTCGGTGTCCTCA
TCAATCAACCGGAGGCTAGGGGCAACTGATTTGGACTTGCCCCGTTTTGCGTAGGTGACCATCTTCTTGGGTGCCATCGT
ACCTGCAGGAATGATATTAGTGCCAAAACTAACAATATGCAGCAAAAGAAACTATTTAGAGTTGGTAACGACTCACACGA
AGTCCCAAAAAAAAATGACAGATGCTACAGAAGTCATCCACGGAGGAGACCTACGGTCCGTAGACTGATCTACGGTCCGT
GGATCTCTTCCTTGGATCAGGATGCCTGAAACATAAGGCACAGGTAAAAACCACGGAAGTGCAGACCGGTCCGTAGATGG
ATCTACGAACTGTAGTCCACATACGTGGTTTTACACTTGGTGAACATTTGCAGGTGCAATCAAATGACGAACCCCATCTA
CGGTCCGTAGATGGATCTACGGTCCGTAGACGGGGTATCGTGGAAGCAATCAGTGCAAGGTATCATACAATTTTGGGCAT
TTGGTTTCAACATTAACACAACCTAGTCATGCATATACACAATTGAAGTATGCTAGTTCGTCATTCTTAAGATTCCTACC
GATTATTATGCCTAACAATTTAGACTAGATGTGGAACCCTAAGTCGAAACTAGCATGTAGTATTTATGATTACATAAACT
CACATCACAATTAAAGCTATACAATCACTATCTATCATTCCAAGGGCATTGTACTACTCAAGTTTATCATGCAATATCAT
CTAACAATTACCCAAGGTCAAGACCCACTCCCGACCCTCTATTTTCAATTTATGAATTGAAATTCAAAGTGAAAAGAAAG
TCTATTACCTTACAAGCAACAAGGAGTGGGGTGATTGCGTGATGGTACTATGATTTAGCAAGACCAAGGAGTCACCTTTT
CGTCACTGACCAAACACCGGACCCTTTTTTATCAGATTATGGAGTGGGTTAAGTTTGGTGTGGAAGGGATTTTGGGAATA
TATGGAAAGAAAGATATTATGTGGTGGTTATAGAGTGATTTGGGGAGTTTAAAGAGAGGGTGTAACGATTTTGTGAGTAT
GGGAGGGAAGAGAAATGATTTGAAATAATGGGGGTTTTAATTAATGGGGGTTCGGGTCGGGTCAGGCAACTGTAAGGTGG
GGACTCACGAGACCCCGTCTACGGTCCGTGAGTCTATCTACGGTCCGTAGATCAGGACCGTAGATGACAATTATACTAAG
ACAATGTTAGAGACTTACCTGGGATCTACGGATACCATTGACGGTCCGTGGATAGATCGATGGACCGTCGATGGGGTCCG
TAGACCTCTGTACCAGACCATTTTCTGCAGATTTCTTGCATGGTGTACCTGCACATGAAGCAACCAATAGGCTAATTTTT
TTTACATTTTCTGGACACTTTTTAGACACGGACCCTATATTACTTCTAGCCAACACTAAGAACTAAAATACAGAAACCCC
TACCTACATTGGTACAAAAACGCAAGTAATCAAAGAAAGCTAACTACATAATGTAAAACAGAACCCGATTGTTGGCTAGA
TTTTACATCTTGGGTTGCCTCCCAAACAGCGCTTGATTTAACGTCGCGGCACGACGCAGGTATCTTGATTATTCAAACTT
CATCAAGATTGTAGGCCTCAATTACTTTTTGCACAGTTTCAGCATTTCCCAGATAGATCTTTATCCTTTGCCCGTTCACC
ACAAACCTTGTTCCATCCTTATTTTCAAGCTCAACCGCTCCATGCGAGAGCACTTTTGTGAGCAAAAATGGCCCAGTCCA
CTTGGACTTGAGTTTGCCTGGAAACAAGCGCAACCTAGAGTTGAATAGCAGCACACGATCGCCAACCCCGAATTCTCGCT
TTTCAATTCTTTGATCATGATACCTCTTCATCTTCTCTTTGTATAAGGCTGAACTTTCATATGCTTTTAGGTGAAACTCA
TCAAGCACGTTCATCCTTTGATTAGATGCAGTGCCCCAGTCCAAATTTAACTTCTTCATTGCCCACATTGCTTTATGCTC
TAACTCTACTGGTAAATGACAAGACTTCCCATATACAAGTTGGTAAGGCGACATACCTATGGGGGTCTTGTATGCAGTGC
GATATGCCCATAGAGCATCATCAAGCTTCCTTGACCAATCAGTTCGATTGGCGTTCACAGTCTTCGCCAATATCTGCTTT
ATTTCTCTGTTGGACACCTCAACTTGACCGCTAGTCTGTGGATGATAAGGGGTGGCGACATTGTGACGGACGCCATATTT
CTCAAGGAGTGTTTTGAACAACTTATTACAAAAGTGAGAGCCTCCATCGCTAATAATAGCCCTTGGTGTACCAAATCTGG
AGAAGATATTCTTTTTCAAGAATGCGGTGACACTTTTACCTTCGTTGTTGGGGAGTGCTACTGCTTCCACCCACTTCGAT
ACATAATCAACCGCGACCAGAACATACTTCATCCCATATGAACTCACAAATGGGCCCATGAAATCAATGCCCCATACATC
AAACAATTCGATCACCAATATGGGATTCATAGGGAGCTCTTGCCTCTTTGAAATCCCCCCATCTCTTTGGCACCGATCAC
AAGACTTGGCGAAATCATGAGCATCTTGGTGGATGGTAGGCCAATAGTATCCACACTGCAAGATCTTATGTACAGTCCGA
ATACCACTATGATGCCCACCAACGGGTGATGAATGGCATGCTTCAAGTACACTCAGCATTTCAACCTCAGGCACACAGTG
ACGAATAATCCCATCAGCACAACTACGATACAAATAAGGTTCATCCCAAAAGAATTTCTTCACATCATGCATAAATTTCT
TTTTTTGGTGAAAAGACAAATCGGGTGGAACAATATCGCTTGCCAAATAATTAGCAAAGTCTGCGAACCAAGGAATTACA
TCATTAGAAGCAGCCAATACCTGTTCATCTGGAAAAGCATCATTAATTTCAGCCCTATCTCCAAGCTTTAGCATGGCCTC
TTCCTCTAATTTGGACAAGTGGTCGGCAACTTGATTTTCGGTTCCCTTTCTATCTTTTACCACAAAATCAAACTCTTGCA
GCAACAATACCCATCTAATCAATCGTGGTTTTGCATCCTTTTTCGCCATCAAATACTTCAATGCAGAATGGTCAGTATGC
ACGATGACCTTAGTACCAAGCAAGTAGGAACGAAATTTCTCGAATGCAAAAACCACTGCAAGAAGCTCTTGTTCGGTCAC
TGTATAATTCTTCTGGGCCACATTCAGAGCTTTGCTAGCATAGTAAATGGGGTGAAGAATTTTCTCACGCCTCTGACCCA
ATACTACACCAAGCGCCACTCCACTTGCATCACACATTACCTCAAACGGTTGTTCCCACTGGTGAAATAATGATAGGTGC
TGTAACCAACTTTTCCTTCAACTCTCCAAATGCTCTAAGACAAGCATCATCAAAGTAGAACTTATTCTCCTTTTCGAGCA
GTTTGCAGAAGGGATGTGCAATTTTTGAGAAATTTTTTATGAATCTCTTATAAAAACCTGCATGCCCAAGAAAACTTCTA
ACACCTTTTACAGAGATAGGTGGTGGAAGCTTTTCTATTACCTCAACTTTAGCTCTATCAACCTCAATACCTTTCTCTGA
AATTCGATGACCCAACACTATACATTCTTTTACCATGAAATGACATTTCTCCCAATTCAGTACCAAGTTGTAGTCTTCAC
ATCTTTTGAGCACCTCGGCCAGATGTTCTAGACAACGATCAAACGAATCACCTACAACTGAAAAATCATCCATGAACACT
TCAATAGTGTCCTCCACCATATCAGAAAATATCGACATCATATATCTCTGGAAGGTCACTGGAGCATTGCACAATCTGAA
TGTCATCCGTTTGAAAGCAAAAGTCCCATATGGGCAAGTGAAAGTGGTCTTCTCTTGGTCTTCAGGAGCTATAGAAATTT
GATTGTAGCCCGAATACCCATCAAGAAAACAATACCAACCCTTGCCTGCAAGCCTATCTAACATCTGGTCCATGAATGGC
ATAGGAAAGTGGTTTTTCTCTGTCCACGCATTCAGCTTCCGATAATCCATGCAAACTCTCCACCCAGTGACAGGCCTCAT
TGGAACAAGCTCATTTCGTTCATTTGGAACCACAGTCATACCACCTTTCTTTGGTACACACTGCACGGGACAAACCCAAT
TACTATCTGAGATGGGATAAATATTGAGCATCGATATGAGGGAGAATTCAGACAACTCACAGCCCCCATAAACCATGTAG
CCATCATGGGTAGAAAAGGGTCATACTTTTTAGATGATCCCTTTTCACATAGACTAGTGAATCCATTAGTAGTTCAGGTC
CTATACCTTTGGCCGGGTATAGGATGCGGTGGCAGCGTGAGGTAGATCGTGTATCATCACTGTAGCTCTTATGTGATGGT
TGTCGGTTAGAGAAACTCCCACAGAAGTTATTATATTTTTATATACATCAGTTTATTGTATTTTTATATACATTTCAGAG
TTATGTTGTATCCTTGTATACACACAGATTTGACAGCATGTTTTAAAACAGTTTGTTTCTTTATATTGCACTTTCTTTAA
ATTGTTTTATATTGAAATGAGTTCAGTCATATTTAGTTGAGTATTCAAAGTTGAGTATCCAGAGTTGAGTATCCAGAGTC
GAATATCATATCTTTGAGTCAAATATCATATCCTTGAGTTGAGTATCTAATCTCGAAGTTGAGTATCTTATCCTTGAGTA
CTTTTGAGTTGAGTAAGTTTGAGTAGTTTTGAGTACCCTTGAGTATTCCTTGAGTTGAGTAAGTTTGAGAAGAGGTAAGT
ATGTTTCATTTCTATCAAGTTTCAAGCTTATATTTATGTTTTAGAATTCCTCTTACATGCTCGTACATTCCACGTACTGA
GCCATTTGGCCTGTATCTTCTCATGATGCAGATACAGGTATTCAGGATCATCAACAGGAGCTTCGTTGATATATCCAAGA
GTTTGAGTTAGCTATGGTGAGCCTTCTTGCTTTCGGAGGATTTCATTTACCTTTCAGTTATATCAACTGTTAGGATGTCG
TGGGTCTTGTCCCGACTTCCATCTTTATCAGTTAGAGGTTTCATAGATAGTCAGTATAGTTGAGAAGTCTGTATCATTTA
TTTTATTAAATGTTTTAACGACTAAAGTTGCCTTTTATGGCGAGTTGTATATATTTTATTATATAGAGTTTTCTTTGGAC
TTAAAGTTTGTATTTAAGTCTTATGAACTTTTATTTTAGTTTTTAAGCTTTGTATGCTTGAATCAGTTTTACGCTTGCAG
TTAGCCAAGATGAGGGTTCGCTTGGGGACCAGCAATGGTCTTCGAGTGCCGGCCACGTCTAGGGTGTAGGCTCGGGTCGT
GACAAGAATCACAACAAACGGGGACCAATTTTTGGGTCAAAACGAAAAAAGTGGGACCCCCACTGGAAATTCCAGAATTA
ACCCCAAAAATGGGTCCTAAACAACTCCCCCAGCTCATGTCCCAAAATGGGACACAATTCGGGGCTCGTGAACAACACAA
TATCAACATGCAACCAAAACCCAAATTTTCTTAAGAACTAGAAATGGGACAGCAGTTGAATCAATAAATTTACCAGAAAT
GGGAGGTCTACAGAGAATTACGACAACACCACGACATTCTCTTTGAAAAACCACTCAAGATAGCCTCAAGAATCACTGAA
ATCAGACCTAAAATGGCTGAGAAAGCAAGTATCAAAAATTCCAAAATCAAGCTCACAAAAAGGGGTCGTGGCAGCAAGTA
TTTTATGAAAATTACCTCAAACGGGGACCCCAAATCACTATCGGAGCTCACCAACGCGTTCCTTGCGAAAAACCTTACAT
GACGAACCTTTGAATCACTGAATTTGGACTTGAAATGAGAGAGTTATGAGTGTTTAAGGTTTGGGAATGTTTGTTGATAT
ATCTACATTATATAGCAGATTTTCTGCAAATGTTTTACCAAAATTTAAACCTCCAACGGGGTGCTCCGAACTCGTTCGGA
ACCCCGTGCACGCAAATGAAATATGCCAACATACCAAATTTGATATTCTGGACTCAATGGCATAGTCAAAATTTCCATAC
GAGGTCATCTTGACAAAAAGTGGGTCCTACACCAAATGTCATTTTAAGTCAAAAACCACAAAAGAGCTCAGAAAAATATC
AAAAACCTCGATACACAAAAGAAAGGTCAATCTAGACCAAACTTGACATTCCGGAGCTAACCGCGCTGATGAAATTCTCA
TCCGAGCGCGTTTACTCAAAATGTTGACTAAAGTCAAACTTAGGCTTAAACTTAAAGTTAAAACGCCTAATCGCACCGAC
TCACACTGAAAACCTCGAGAGTCATGTCGACCATGCTACTAGCCTAAAATGACCCTTCCAGAGCTGATGGAATCGTCAGA
ATTGGATTCCGATGTCATCTTCTTGAACTTTTGATTGAAAATAATCGTTCAAGGTTCATAAGCTCCAAAACACAAAAACT
AGCTCCAAAACACAAAAGACCGAACTGTTAGTCCCAGCAAGTCATAAATGACTTGGGGTCGCTATAGGAATGCTCTAAAC
TATAAACAGAAGTCAAGACACAAAAATGACCAGAAGGGTCATTACAGAAGCAGAATGGAGAAAGTAAAGGGCTGAAAAAG
AGAAGAGGGAACTTTAAGCAAAAGAAAAAAAAAAGAGAAGGAATAAGCGATGTATGCAACTTGGGGAACAGGTTCAGACA
TGTATGAAGAAGATGTTGATGACATTGTTTTAATGGCCATAGAAGAATCAAAATCCGAACCTGAATCAGATTCTGAAGGA
ATGGAGGTAAGTCTCTTTGATCTTAAAGATAAGCTAACTAAATTCTCTAAGAAAAAATTATCCTTCTTAACGCTCACATC
TATAGATACAATTCAAGAACTAGTTAAAACTAAGAAACAATTGCTTGCCTCCATGACTAGTTTAAAATTTGAGTATATCG
ATCTCGAAAAATTAACAGTCAACTACAGGAGAAAACCAAGCAATTGCTGCAGAAAATTTAGCAACTTGAAACCTGCAATC
TAGAACTAAAGTATGAAAATATAAAACTGAAAATTCTTGGTAAAGAAAAATCGTGTGATCAACCCAATCATGAACATGAA
GTGAATAAACTCAAAAACGACTTAAGCTCGGAAAAAGAAAAATCTAGGAGAATGAATCTGGAATTGTCCAAAATAAAAAT
TGATCTGGAAAGAGCAAATAAATGGACAAGATCATCCATGATAGTCACACATCTGGGTAACAATACTAGAAATATTAAGG
CTAGAATAGGTTTTGATAAATCTCAATATGAAACTCCTTTATTTTGTAGTCTCTGTAGTAAAACTGGTCACTCTAAACTA
AATTGTCAAAGAACCAAAACTAACACACACCTAAGGAACAAACACTTTCTAAACAAAACAGGACTTCCAAACTGGATAAA
CATAGATCTTATTCATCCTTTTGATCAAAACAAAGGACCCAAGTTGATCTGGGTTCCTAAAACTAACCTCTAATTGTTCT
TTCAAGAAGAAGTGAGAAGAAGTAAGCAGCATTGGTACATGGGCAGCGCTTGCTCAAAACACATGACTGGAGACAAAGCA
ATGTTTCTCTCACTTGAAGAAGGAAAAGGTGGAATGGTAGCATTTAGTGGTGGAAAAAAGGGACAAATCAAAGACATTGG
TAAGATTGGAAGATCTGATGAACACTCAATCGAAAAGGTGTACTACATAGATGGACTGAAACATAATCTGCTTAGTATAT
CCCAACTATGTGACAAGGGAAACAAGGAACA
>mtp_2322.scaffold_5
ATATCTTGCCCCAAAAGTACAGCCACAAGAGGCTGTGGTAGAGGAAACGTTCCCAATCTCATATTTCCAACTAGGGTACG
TACGTACGTTAAATATTAGTAATCTATACTATACTCCGATCCCTTGCATGCATGTAATTATTATATTAACTACTAGTAAT
TGTTTTTTTCTTTTCTTAATTAACTTTCAGGCAATTTATCACTAGCTGATCATCAAGGAAGCTGTTTAATTATCAAGGAT
CGGATCGAAGACTAATATATATATATATAAATCTCTGTCGTCTATGTTCCTAGCTAATATTAAAACTATATTATAATATA
TAGTTGATCGATGATGGTTACATTTTACTAATATTAATAATTACTATTATGTTGTGGATGATATATATATGCACTTACTT
AATTTTTATTATATTATATGTGGACGATTTTGAGCTTTTGCAGGGTCGGAAGCATGAGTACCACTGACCAATTCTACATT
GGAAGTTTGTCATCACAATTGTAGCTCCCTTGTGTGTTAATTTGAGAAGAAAGATTTGAATATATAATAGATTTAATGGG
CAGTTATTATAAGTAAAGATTGTATAAGTTGAACATCATATATAATACCCTTTAATTTAATAGTAACGATTTGTCAAATT
GAACAATTTATTCTAAATTATGAATGGTGTAACAAGTTAATATATATGCTACACTTTTCCTTCTCTCTTTTCACAACATA
TATATATACAAGACAAATATATTCATAAATGGTCAATTATAGTTTTTCTAAATTAGTAATAAAAAAAAAAGATATAGACA
TGAGAAAGAGAAATGAGCAATAACCCATTGAGACATCAATCAATACAAATAAAAACTTCATTCAGACACTTAATTCAAAC
TTATTACTTGGCCGATAAATTCTTCAAATGAAAGCAATTGTACTAGAATTATGAGTGCTTAATATTTTTGAAAAATTCAC
TTTAATAACATTCAAATAGTAAATTAATTAGCAACTTCTAGCTACCTCCACGATGTAGACAAAAAAATTAAAATATTTTC
TCTTTATATTTTTGGGCTACTACTATAGTTTTCCACTTAATATGAGATGGGACACAAAATATTTATATATCCTTCAGAAA
ATAAATAATATTTCAGTCGTCATTTACCTATTTTAATGTCAAATATGTACCAAAAACGTATCTTTTGTTGATTACAAGTT
AATATGTTGTAGTCAAAGCCAATGTGACTATTCTTATTCTCACTAATATTGCATCGTCTGAAGCTCAACCAATAAATTAC
GACCACATGCAGATGATCATACAATGGCCTCCAACCTTTGGCAACTTGGATTGTGAAATTTGATAGTACACTTGCAAAAA
GATACAACTTTAGATTCTGAATTCAACAAATTGGAAGCCTTGATCTGTTAGCCCACAATTCATTGAGTGATAAAACATTT
TTTTGTAGTTAGGTGGTGGTTGAACGGTGGAGTTACGACGGTAATTGGAGGAGGAATGATGCTCATTAATTTACTCCTCA
TTTCTCTTTGTCTATAGATAACTTGTTTGGCTACATATATTTGAAATTAAAATATGCAGATGACGACGTAAATATTTATT
TCCTAAAGAATATAAATATTTTGTATCCCGCTTCATATTAAGTGGAAAACTATAGTAGTAGCCCCAAAGTATAAAGAGAA
AAATATTTATAAATTTTTAAATAGGGCCTTATAATATGCATATTTTATCTACATCGTGGAGGTAGCTAGAAGTTGCTCAT
TAATTAATTTACTCCTCATTTCTCTTTGTCTATATATTTTTTAAATTAATTCAGAAAAGTTGTAGTTGGCTATTTATGAT
ATTTGTCATGACAATGAAAAGAGAAGAAAAAAGAAAACTCTAACTACTTTATATATTAACTTGTTATAGTTATACCATTC
ATTTAGAATAAATTATNNNNNNNNNNNNNNNNNNNNNNNNNNNNNNNNNNNNNNNNNNNNNNNNNNNNNNNNNNNNNNNN
NNNNNNNNNNNNNNNNNNNNNNNNNNNNNNNNNNNNNNNNNNNNNNNNNNNNNNNNNNNNNNNNNNNNNNNNNNNNNNNN
NNNNNNNNNNNNNNNNNNNNNNNNNNNNNNNNNNNNNNNNNNNNNNNNNNNNNNNNNNNNNNNNNNNNNNNNNNNNNNNN
NNNNNNNNNNNNNNNNNNNNNNNNNNNNNNNNNNNNNNNNNNNNNNNNNNNNNNNNNNNNNNNNNNNNNNNNNNNNNNNN
NNNNNNNNNNNNNNNNNNNNNNNNNNNNNNNNNNNNNNNNNNNNNNNNNNNNNNNNNNNNNNNNNNNNNNNNNNNNNNNN
NNNNNNNNNNNNNNNNNNNNNNNNNNNNNNNNNNNNNNNNNNNNNNNNNNNNNNNNNNNNNNNNNNNNNNNNNNNNNNNN
NNNNNNNNNNNNNNNNNNNNNNNNNNNNNNNNNNNNNNNNNNNNNNNNNNNNNNNNNNNNNNNNNNNNNNNNNNNNNNNN
NNNNNNNNNNNNNATAATCAAATATGTCTATGCACACTAGTCAACTATTTCCATCTACGGAAAAAGAGTAAAAATGTCAC
TAATGAAATCAACAAAAATGCATTTAGTTGATAGTTTGGTTAAATAGAAGAAATATCTTTTTTTCTAAATAAAATTTAAT
AGTTTTTTTCTTTTAAAATACTTTTTCAAAACTAATTTTTTTTAATTTAAAAAATATTTGGAAGTTTGTCATCACAAGTG
TGCTCCCTTGTGTGTTAATTTTAGAAGAAAGATTTGAATATATAATAGATTTGATGGGCCGTTATTATAAGTAAAGATTG
TATAAGTTGAACGTCATATATAATACCTTTCAATTTAATAATGATTTGTCAAATTGAACAATTTATTCTAAATGATGAAT
GGTGTAACAAGTTAATATATATGCTACACTTTTCCTTCTCTCTTTTCACAACATATATATATATATATATATATATATAT
ATATATATATATATATATATATATATAAAAGACAAATATATTCATAAATAGCCAATTATAGTTTTTCTAAATTAGTAATA
AAAAAAAGATATAGACATGAGAAAGAGAAATGAGCAATAACCCATTGACACATCAGCCAATACAAATAAAAACTTCATTG
CGACACTTAATTCAAACTCACTTGGCCGATAAATTTTTCAAATGAAAGCAATTGTAGAGTGCTTAATATTTTGGAAAAAT
TCACCTAATTAGAAAAATATTTCTACTAAAGTCCATTATAATTTTAAATAATTATATAATCTCTTTTTATTGTTCTTGGT
CTCTCCCGCTCTCCCTTCTTACTGCTCAAATGATGATACTTAGAAGCAATTGATAAATGTATCAAAGCATATATTAAGAC
CAAATACATGAATTTATCGGTCTATATTTTGATATCAATCAGATATACCTTCTGTTAGTGAACCTTCAAAAATAAATAAT
TAAAATTGGATTAATTAATCAATGGAAAAGTAATCTATATTAAAAATAGTAACCGAGTAACAAACATTAATCGCTACAAT
GTAATGAATTAATTAGTTGAATTTCCAAATTTTTTGTCCTTCTTTTTTTTTTAGATGAAAAATAATAAAGAAACAAAGAG
TCTGGTAAAATTAATGAATTGTCAAATCAAATTGGATTAGTTAATTTATATATTCTAAATGAATGGCATAACTATAACAA
GTTAATATCTAGAGTTTACTTTTTTCTTCTCTTTTCATTGTCATGACAAAAAATAGTATAACTATAACAACTTTTCTGAA
TTAATTAAATTATTGAGTTAACTATCACCTTTGATCTCTTTCAATCATAAATCCTTTAAACCCACTCTTAGTAATACACT
CTTGGAGAATTGTTACATATAATGCGAGTCATCTACACTCTGTAGGCCATGAGAACTCTACTGTTGAAGTGTGTTGTCAT
TTCATATTTGATTATTATTTTACTATTACTCAAACTTTGAGCTATTTCATATATCATAGACATTAGGGGTGTACAAAACC
GAACCGAAAACCGAACCAATCCGCAAATCGAGTCAACCCGAAAAAAAAATCCGACTAGTGGTTTGGTTTGACTTGGTTTG
GTTTTGAAAAAAAAAAAAACTGACTATATTTGGGTTGGTTTGGTTTTAACTAAAAAAAACCAACCCGAGACCAAACCAAC
CCGAATTTATATATATAATTTTAAAAATTTATTTTATACATAAAAATAATTACTTTGATATAATTTTTAAATATTTCTTA
TACTTTTCCATAGTTTTTATCTTTTAATATATTATTTCAAGTTGGAAATTTAGAATTATGAATAGGCCAATAAAGATTAT
AACCCACAGATGTTGGTAATTATAATAAAGCTTAAATCAAAATCAAATTAATAATAATGCAAAAAGAAAATCAATTCAAC
ACTAATCGACATTATAGTTATACCATTCATTTTGAATAAATTATCTAATCAAATTCGATTTGACAATTCATTAATTTTAC
CTTAATCGACACTTTGCTTCTTTAATATTTTTCATCTAAAAAGAGAAAAGAAAAAGAAGGATAAAGATTTGGAGATCAAC
TAATTAATTCATTATATTGTGGCCAGTAATGTTTGTTACTTGATCGGTTGCTGTCTTTAATATAGATTACTCATTTACTC
ATAACCAAATATGTCTATGCACACTAGTCAACTATTTCCATCTACGAAAAAGAGTAAAAATGTCACTAATGAAATCAACA
AAAATGCATTTAGTTGGATAGTTTGGTTAAATAGAACAAATATATTTAAAAAATATTTATACTACTTCAAATAAGAAAAT
AGTGTCACATGACAAACAGGTTTTGGGGTATATGATTATAAATTTCAGCATTATTTTATAGTATTAAACTTTTATTCTCG
TTTTACTTTTGCATTCACGGTATTAGTTGGTTTTAGGCTGACTTGTCTTGATGGGATAAGACGATTGCCATCACGTCCAT
TTTTCATGCTCACAATCATCAATAACTTAGAGTATACAAACAAAATTACACATGATAATCTCATATTGCACCTAATTAAA
TAGGTTACAAGCTAGAATGAACCATAAATAAATAATATGTAAATGTTATCCAATATTGCACCTAATTAAATAGGTTTACT
AAACTCTCTTTATAATAGTAAACCCCACAACCATCACCATTTGAATGTGACTTTAGGCTCAGATGACGAAATTCAAGAAG
CACTGTCTTTTTGTTCTAACATTATACGAGGCTAGCCGAAAACTTTTAGTTACCAAAATCATAGAGATGGCATAACATGA
CTTAATAGGTGTAGTGCAATGAAAGGTCACAAGTTTGTTCCAAAGGTCGGGTTGTATCATCACTTTTGAAGGCTTCAGAT
TTTTGTAGTTTTTCAGTTTTTTCATGTCTTCTATCTTTGAACATTTGTGGAAATGCATTTTGTTAGATGTTTGATAAATT
GTTTCACTCAAATTTTTTTCGTGCTTAATATTAGTAGGTATGGATTTAAGTGTTAAGGAGTGTGTTGGCCATCACTAGGG
GGTAAGTTATGCGTATACACCACTCTTTCCCAGAACCCACTTGTAGGAATACATTGGTGAGATCTGAAAAGATTTTTTTT
TCTTTTTTGAGTTCCTGTAACTTTCTTAAATAGTACCCCAATAGAATGGGGTCTCAAAAAGAGATCCAAATCTTGTCATA
TATTCAAGTATATGTAATTTTAGCTTATAATTAATGCCATGACAAATATATGATGTCTAATGAATAATATTGTCATTTAT
AACTTGACTTGGAATTGGTTCTTGTGCAGCAGTGCACCTTTCAGCTACAAAGGATTTAACTTGTTTTTATCTTTGGTAAG
CTCTTTAGACGTATTTTATATGTGATATTATGATGCTCCTCTGCAAGCAACAAATTAATGCTAAAAGAAATCCAAACCAT
TTGAATTATAAAAGAGATATGTAAACTTGAATGCATGCTATATAGAGTATGATACTAATGCTAATTGCCTAAAAATAATG
ATTGTAACTAATTCTCATTCTGAAAGCAACGACTGCATTACATACCCAATAACATAGTGGGGTTGGAGAATTCTTGAATA
TAAGTGATCGTCCATCAATAACATTATTTCTTTTCTTTTTTTAGATGAAAAATAATAAAGAAGTAAAGTGTCGATTAGAC
AAGTTACTGTAGATGAATGAGATAACAAGTTAATATTAAAAGTGGCTAGAGTTTTCCTTTTACTTCTCTTTTCAGCTGCC
TCGACGACTATCTTAACATTAACAATGCAAGAGCTACAAGGAACATTTTATATCTAACAATGTCAATAACAGATGCAGCA
CAATGCAACATTCATTAAAAGATACTTAGGATGAGCCACTTTAATAAAAAATAATAATATTAAAATGCTCACAATCACCA
ACAAATTAATTATAGAGTATACAAACAAAAATACTCTCATATTGCACCTAATTAAATAGGTTACAAGCTAGAATGAACCA
TAAATAAATTTTAAAGAACCTGTAAATGTTATCCAATATGCTCTAAGCTCTTATTGAAATTTAATATGTCGCCCTTGTCA
TACAATGATTGAGATGAAGCTCACTATTCCCTTGTCGTTTAATTGTTACTAAGCTCTCTTTATAATAGTAAACCGCACAA
CCACCAATCTCTGGACAATAATGCAGGCCATGATGACGAAATTCAAAAAGCCTTGTCTTGTTTGTCCTAACATTATATGA
GACCAGTCGGGAACTTTTAGTTACCAAAATGATAGAGTTGTCATAATATGACTTAATACGTGTAGTGAGATGAATGGTCA
CAAGTTTGTTCCAAACGCCTGGTTGTATCATTACCCATACATCATGAACAAACCCGTCGACAAAGTTCAAGATGCCAAGG
GAGTCACCAAGCACCATCAGATTTGCCAACCAATGATAATCCTCGTGACCAGCTGGTGGCCCTTCTATATCTACAAACAC
CTCATTCCCAAAGTCAAATGAAACAATTCTACATTTATTATTCTCCCTTACCAGCCAATAGTAATATCCATTCAGATAAT
CAGTAGATTTTAAAATGTCTCGTTCAAATATATTATTTCCCTCTATGTCTACATCTAGGTTATGTTTGAATATTTTCCAT
GAATCCCTAGAACATGAGTAGACCGCTGCATATTCTTTTAAAGGATCATAGTAAAGCATTTTATAATCCTTAGTCATAGG
CTCTAATCCGAACACTAAATGACGATATTGTTTATCGTAAGGTATAAAATCAATTGTTGCGGCAGGGAGGTGTCTCACCT
CTCTGTTAGCTGGATTCCATAATGTACACAAAATGGCATTATCAATTTGTCTTTCTATGAAAAATACACCATCAATAGAA
CCTAACAAGTTGGTAATATTATCTCCAAATCTTTGAAAATTTTTTTGTTCATCTATACCCTTATCGGAAACCAAAGTGAC
AGTAGGAGCATCGGTTGCATCATAATCATAAATCAAGTGTTGCGGAGGCTTCTTCTTCTTACAGTGGTCTATAGTGAAGC
TAGGGTTATTGATAAGATTGCCCCAATTTTTGCACACACATTTGAATCTACACAACGATGTCACAGGTAAACTCAGTAGA
ATCTCTCTTAATGATTCTTCAGAAAAAGCCCTACTATAAGCCATACTAATTCCACCAACACAGAAAATTGAAAAGCAAAT
GATATGAGATATCAACAAAATCAAACACACCTTTGCTTTAGTTTCTGAATTCAACAGATCTGTTAGCCCACAATTCGTTG
TGACAAAACTTTTTTGTAGTCAGGAGGTGGTTGAACGGTGGAGTTATGACGATTATCGGAGGAGGAATGAAGCGGAGGCT
TTTTATGGGTGGAGATGCGCCGTGAGAATAGAGAACAAATATATACAGTTGGGAGAGTATTTATAGCTCGGCAGTATGCA
CATACCAAAACTACCATAAATAAATCCATTAAATGTAATAAACCAAAATATTTTATGTGATACAAATAAATTTTAAAAAA
TATATCATATTTACTAATTTTATCTATAGAAAAAGAGTCAAAAATGTCATTAATGAAATCAACAAAAATGTATTTAGTTG
ATAGTTTGGTTTATCATATTTACTAATTTCATTTATAGAAAAAGTCAAAAATGTCATTAATGAAATCAACAAAAATGTAT
TTAGTTGATAGTTTGGTTTATCATATTTACTAATTTCATTTATAGAAAAAGTCAAAAATGTCATTAATGAAATCAACAAA
AATGTATTTAGTTGAAAGTTTGATTTATCATATTTACTAATTTCATCTATAGAAAAAGAGTAAATATTGTCATTAATGAA
ATCAACAAAAATGTATTTAGTTGATTGTTACAGCAATTTCGGTCAAAATTCGGATATATTTCAAATCTTTTTAAAACTCA
AGGTGCTATATCTAGTGACTAGACCTTAACACTTAAGAAATTTTAAATTCCTCGATAAAATCTTACAACGAAGAAGGGTT
TGAATCTTAGCTCAAAAAACTTTCGGGATGTTACATAAACATAATCTCTTAATTTGGTGTTGGGCTGCTTTGCCCATATT
GGTCCTGATCCGTTCATAACAGATTTCATTAATATTTTTCTTTCCTTAATTTGGGGAATCTGTTGCAGAAAAATGAATAA
CAAGTCAAGTACTATGTGTTGAATGGCATTGGTAAGGTTATCACATTGCTTATTTATGAAGGAATTTTCAATTGTAATAA
AATTAAAAAGAAGTAACTTAAAGTTAGTATTAATGTGTGTTTTAATATAGATGGTGATAATTAAGATAAGAAAAAGAAAT
AACTAATAATTATCAATGTTGATATATATTTTAGTACATAGATGGTGATAGTTCAGATAAGAAAAACAAAAAGTTCATAG
TTGGAATGTGAATCTTGAAAGAAAAAAATAGTTCAATTGTGTTCTTAACTATTAATTCAATAACTATGTTCAAACACCAA
CATAGACGTAGGGGTATACTTGGACCTTTTTAAATTATTTAAGAATATATCTGAATGTTTTTAATTACTTGGGCATGCTC
TAAATTATTGCAGTTGTTGCTAAATACTCTATCGATTTATTTTTACTTGTCATATTTGGAATTGACACATATTAAGCAAA
AACAATAATTGACATGACTATTTTTTTGGGCGTGTAATTTTTATCACGTTTTCTTTAACTCCTTTGTTAGATTTTGATTG
CAACACCCCAGAAAATTTTAGAGCTAAGACTCGAACCGTTCTTTGTAGTGAGTGAGAATTTTGCAAGGAATTTAAAATTT
CTTGAGTATTAAGGTCACTAGATGTAGCACCTTGAGTTCCAAGAAGAACTAAAGAGAGTTCATTCAAGTCATTCCTAAGT
TTTTCTTAAATTTTGGGTCAACTTTAAACGACCATAACTCCTACTACAGGATGAGTTAGGTGAGCTACAAGAAATAAAAT
TAAAGCCCTTCGAGTCCTCTTTCCAACGCCACCAAGTTTGCTCAATTCCGAGCTCTGAGTAAAAAGTTATGACAGATTTA
CTAACGTCGCCCAAACCTGGCAGCAGCTCCGCGACGCGGAGCCAACACAGACCTCACTGCCTGGTGATAGATCATTCCGA
CTCCCAGCTCATTTTATTTATTTCTTTAAGGGTATTGTAGTCCTAAAAAACCCTTAGGAGGTCATCTAAATTGCCCTAAA
CGAATAGAAAATCAGTTTTCACAAATCAAAACCCTCTCCTACACTCCAAAGATTCTACGCTCAAGAAATTCATGAAACAC
TAAGGCTAGGGTTCATCTTTCAAGATTTTTCCTTCAAGTTGCTTCAAGAAGATGGTTCTTTAAGGTATGTAAGCTTCCAC
AATGTTGGGTTTGTTCACCCACACACCAATCATGTTAATTTCAGCTTTAAATTCGTTCTAAAAGTTGAAGTTTTGATGTT
CTTGTTATGTATTCATGAATTTGCTTTCGTTCTTGAATTGGGATGAGATTGAGGAGTTCTTGAGGTTAATGTGTCGATTT
ATAGAGGGGTTAGATTTATATTCTAGTGTACATGTGTTGGGTATCTAAATCTAAAGAGAGATTGAGAAAAAGAATCGAAT
TTAGGCGAATTGGTGTCACGCCCCGAGCCTACACTCTGGGCGGGACCGGCACCCGGAGACCATTTCTGGCCCTAAGCGAA
CCCTTGGCCTGGCTTTCTTAACTCAGCGGAATAACTCAATGCAAATGCAAGATTACAGAACAACTTAACTTATAAAATCT
GGTCACAACGGCAACTCGAATCTCAAAATAGAATATTTACATATATACATAGATGAGAGAATCAAAACTAACTGACTGGC
TGACTGTCTATGAAGCCTCTAAAATACTGAGATGGATGATGGGACAGACCCCGCAACACCCTAATAAAACAAAACTAAGA
ACACAAAATAATTGAGTCCTCCGGAATGCAAGGAGGCTCACCATTGACTCTGAAATGCTCATCTGGATCAACGACGTGCT
GGTGCTGATCCTGGGTACCTGTATCTGCATCGTCATAAGATGCAGGCCAACTGGAATCAGTACATGGAATGTACGAGTAT
GCGAGTTGGAATATTAAGCAACAAAGGCTAGAAGGAAATCTGGAAGAAACTGAATAGCTTACCTGGCTCAACTCAACTCA
ACCTGACTGACTTCTTTCAATATAAGGCAATTTAAAACAAGTACGATATAAAGAAAGACTGCTTAAAACATGTTATAAAC
TCTGTGTGTATACAAAGATACAATAAGCCTAGGATGTATATAGAAATACAAATGAATTGATATATATAAAAATACAATAA
TTTATGTGTATGAAAATACAATCATTATTGTGGGAGTTTCTCTAACCGACAACCATCACATAAGAGCTATAGTGATGATA
CAGCGATCGACCTCACGCTGCCAGAGCATCCTATACCCGGCCAAAGGTATAAGATCTGAACTGCCTAATGGATCTACTAG
TCTATCTGGAAAAGGATTCATCTAAAAAGTATGATCATTTTCTACCCAAGGTGGCTAACATGGTTCTATGGGGGCTGTGG
GTTCTTTGAACGCTCCCCCAATTCGGTGCTCGATACTGCTCCCAAAAATGTACTGGCTATTATGTTTTTAAAACATATGT
CTTCCTGCTGATTTGAGATAATTACTCAAAAACTAGCCCGAAGGCTCTTTGGAAATCTCAGTTTCCAACCTTGATTAAAT
GTAAAAACATTTCTTTAAAACTTCTTTGGGAATACATAGTTCCCTAATAACTTACAGAAATGAACTCAACTTTAAACTTC
TTACTCAACTTTAAACTCTTGACTCTTTACTCTTTACTTGACTTGCAACTTGAGCCTTAGAATGAAGTTAAAACGTTCAA
TAAAGACTCTTGAAAACTTTGAAGACTTGCTTTGACTTACTTCTTAACTTCTAAGCTTGGCTCTAACTTCACTTGACTTG
GAAACTAACTTTCCTTGAATTGGAATTATGAATTCAAGATGTTTGATCACATGTTATGGAGGGATTCTTGATGTTTAGAC
GTACTTTGGAGTGTCGGAAACAACTATGAAACATAGGTATAATACCTAGTAACATGCATGAGAAAGTGTGAAAAGAAATG
GGGAACTTGGCGTCCTTGGCACTCTACAAGGCGCGGAGCGCCAGCCCTTGAAGCTCAGAAGGGGCCTTCTGGCGCTTTGA
GAGACGTGCCACTCCAGGGGTAAAACCTCAAAACCCCTGTTGGGGCGCGCTGGCTGGCGGGACGCCCCAGCCTTTTCCCC
CAAAGATCCGACTCTTCTCCTTCATTTTTCCAACTCCAAACCTCCTTACCTTCAATGGTTCCAGCCCCTAAACACTTAGA
ATCATAAACCCCTCAACATACAATCGATTTCAACTCAAAACACAACCGGAAACAGGTCCCAAATCAACAAGAACTTCAAC
ACAATCACAACCAACAACCTCAACAAATACAACCCAACAACTTCAACAACATAACCAATAATTTCTCAATAATAAAAATG
AGTTGGCGTGTGGGGGAAAGAACCAACCAACACAATGAACTCACATACCTAGTAGGGATCACCCCCGACGATATCCACGA
CAATCCTTGACGGAAACTCCTTGCTTGATCTTCTCTTTCTCCTCTTCTTCTCCTCTTCACTCTCACGCCCTAGCCTAACT
CTTTAAAATGGGACAAAAATGATCCAAAATCAGCCTACCACAACAATATAACCCCAAAAGAAATAGCTAGGGAAAAGACC
AAAATGCCCTTAAAATTTCCGGACGGATTCCCTGCCAACTGCCAAACTTTCAAAGGGCATAACTCGCTCATACGAACTCG
AAATCGAGCTAACTAGGTGGCGTTGGAAAGATCATTCCACAAGCTTCACAATCATAACTGGAACTACTCCTAAATCATCC
TGATCTAGGATTTATGACTGCTCAAAGTTGGCCAAAACTCACTGATTTCCCACACTTAACCAAATTTCCAGATTTTGAAT
TTTTTTCCAAAAATGACTATTTCCAATTTCAAGCTTTTTCATAGTTATTTCAAATTGCCAGATGTTACAATTGGGGTTAG
AAAATGAAGAAGTTGATGAAATTTGGCACTAGGGGTGCGTCACGGAGCAGGTTCCCAGATTTGGGAATTCCTGTTTCGCA
TCGTGGAGTTGTCACAGAGCGTTCTGCCTCAAAAGACATTTTCGAAACCAAATTTTAAAAGCCTCTCCGCGTTGCAGACC
CACTCTCAAATATTGATTTTCAGTCTTTTCTCATGTTTAGCTATCTAAAATTATTCCTAAACATCGTGAGACCTTTAATA
TCACAAATCACATTCAAGGTAGAGTTGAGAGTCAAGTCTTGAGAGTTCTTTCGAACATTTTTCAGAAAAATCCCTTTTTG
TCTTTTTGATGAGTCTTCTACAAATTCTAATAACTTGTTTCAAAACTCGAGCAAGTGAGTATGAGAGTGAGAATAATGTA
TTCATGAGTCTACCTTGTCATCATGAGATCTTTCTTATCATGAACTATAACTCTTGAATTCATAATTCACACTCAAGAGA
GAGTTAAGAGTAGCGTTCAAGAAAGCCTTTGAGTTCAATTGTGAATCCTTTGAGATCAACTATCGATTTGAACTACGTTT
TGAGGAAGTAAGTTAAAGAATAAGAAGAGTCGTATACATGAGTTCGATATAGTTATGTAGACCATCGAGTCAAGTTGTTT
CATGCCCATAATTTTGCATGAACTTCGTAAGTTGAGCATCTTTCAAAGAAGTGGTATTTTCAAGTTCTAAGCCTTCAAGT
ATTGAGTTCCTAATCTCTTTGAGAAGCATCTTTCAGTACTTGAGTTGTTTCATGCCCATAATTTTGCATGAACCCTATAA
GTCGAACAGTCTTGAGATGAGAAGTATTTTTGAGTCCTTGAGTTGAGTAGTTCATGCTCATAATTTCGCATGAACTCTGA
GTTGAGCATTCTTGAAATGAGTAGTATCATTGAAGTTCTTGAGTTCCAAGTATAGAGATCTATTTATGGTTATTGAAAAC
CTTACATCGAGTCGTTCACGTCCATAATTCGGCATGAACCATATTTTAAGAAGTCTTTTACAAATGTTTTAATTTTGTTT
TAAGACTTAAGTTTTGAGTTCAGTGAAGAGTAAAGTTGAAGTTCATTTCTTCAAAAGTATATGGGGACTATGTATTCCCA
AAAGAGTTTAAAATGTTTTCACATTTAAATAAAAATGGAAAATTGAGATTTTCAAAAGAGCCTTTGAGCTAGTTTTTCAG
TAAAGAGCCTTTGGGCTAGTTTTCAGTTAAAGAGTAAATGCTTTCACAATAAAGTAAGAGAGGAAACTTTGATTTCCAAT
ATAGCCTTTGAGCTAAGTTTTTGAGCACTAATCTCAAATTACAGAAAGAAGTATGTTTTTAAAACATAAAGAGCTAGTAT
ATTCTTGGGAGTAGTATTGAACACCGATATGGGGGAGAGTTCAGATAACTCACAGCCCCCATAAACCATGTAGCCATCAT
GGGTAGAAAAGGGTCATACTTTTTAGATGAATCTTTTTCGCATAGACTAGTGGATCCACTTAGTAGTTCAGGTCCTATAC
ATGTGGCAAGGTATAGGATGCGCTGGCAGCGTGAGGAAGATCGTTGTATCATCACAATAGCTCTTATGCGATGGTTGCCG
TTTAGAGAAACTCCCACAGCAGTATTTTATATTTTATATACATTAGATTATTTGTATTTTTACATACATCTCAGAGTTAT
ATGTATCTTTGCATACACACAAAGTTGGCATCATGTTTTAAACAGGTTTTTTTTATATTGCACATGTTTTAAATTGTTTT
ATATTGAAATGAGTTCAATTATGTTGAGTTGAGCCAGGTAAGTTCTTCTGTTTCTTTCAGATTCTTTTCAAGCTTATGTT
ATGCTTTATAATTCCCCTTACATGCTCGTACATTCCACGTACTGAGCCATTTGGCCTGCATATTTTCATGATGCAGACAT
GTATTCAGGATCATCAACAGGAGATTTGTTGATACATCCGGAAGTTCGAGTTAGCTATGGTGAGTCTCTTTGTTTCCGAA
GGATTCACTTACTTTTCAGTTTAGTTAGGATGTCGTGGGTCTTGCCCCGACTTTCATCTTTATCAGTTAAAGGCTTCATA
GATAGTCAGTATAGTTGAGATGTCTGTATTATTCATTTATTTTATTAAATGTTTTAAAGACTTAGTTGCCTATTTTATGG
CTAGTTGAATATATTATTTTTATTCTAAGTTGTTCATTTGAGTTAAAGTTTTGGAAAGTTGAGTTTATTGAATTTTATTC
AGTTTTAAGTTTTTGCCTTCTTAAGTTAATTTTCCGCTTGTAGTCAGCTAGGATGAGAGTTTGCTTGGGGACCAGCAATG
GTTCTTGAGTGCCGACCACGTCCAGGGTGTAGACTCGGGTCATGACATTGATAGAATTATTTTGTTGTGAATTGAAAAGT
AGAAACTCATCATGTTAATAAATAAAGTCAAACAAAAAATTTTCTCTTAATCCTAGGCAACTTATAGAAATCTCTCTGGT
TTAGGAATTAATTACTTAAATTCATGCTAGTTTGTATCAGGTGTATGCAGATACGTTTTGATACATCATACATGTATCTC
ACATGGACTCAACATTAGGTGTAATTTGTTCTAGATACATTGTATCCATATGGATTTGCATATATGTAACTCTCTATCTT
GCCTTTCGTTTATCTCATTCGCCACTCTTCTCTCTTGTTTATCTCTCTACCTATTTTAGTGTATTTGATAGTAAAAGTAT
ATTTATGTAGGTCCATCTGATAGATGTATAAGCAATTATTTGAAAGTATAGATTGAATTAGTAGAAGTGATATGAGTTGC
TAGGCCCAAGTACTAGTATCTAGTCAAGCCTTCGGCCCAAAGAAAAGTAAATCTCTGACCCAATATCTCAGTCCCATTTC
AGCCTTTGTAGGTTGATGATGTTTTGGCCCAAATATACTGTCACGATTCGAGCCTACATTTTGGACGTGTCCGGCACTCA
AGAACCATTGTTGGTCCCCAGGCGAACCATCATCCGGGTTGACTACAATCGGAAGACTAACTTGAGCATACATAAGCATC
AAATCGAAAGAAACGTTTAAAAACAGTTTATTGAATCTCAAAACTTCGTTGAATATACTGAGTATGAAACATAAGTTTTA
AATAAATATATCTGAAAACTTACTCTCCAAAATGTTTATCTATGAAGCCTCTACTATACAAAGATGAGTGTCAGGACAAG
ACCCACGACTCCTCAAAAAAACTACTACTAACAACTCATAAAACGGGAGTCCTCCAGAAGCAAGGAGACCTCACTCGAAT
TCTGACGAGCGGATGAAGTGATCTCAACAAACTCTGTTGAGGATCCTAAGAACAAGTATCTACATCATTAAAAGATGCAG
GTCGAATGACATCGGTACATTGAACGTACGAGTATGTAAAATAGCTGAATAACAAATAACTGAATAAAAGGACTGCAACA
GATAAAACATAACTCAACTAAATGTAAAGGATTAAAGGAATGAAATCATTTAAAATTTTACAAAAACACAATAGTTTTCC
ACTAAATATGAAGCGAGATACAAAATATTTATATTCTTTAAGAAATAAATATTTAAGTCGTCATCTGATGTTTTAATTTC
AAATATGTACCCAAAATAGTTTGTTTTGACAATGTCATCCTTGCCATACTTTTGATATTTCCTTCAATCACCAACAACTT
AGAGTATACAAACAAAATTACACACGATAATCTCATATTGCACCTAAATAAAGCTAGAATGAATCATAAAAAATAACATG
TAAATCTTATTCAATATGCTTAAAGCTCTTATTGAAATTTAATAGATGTCCATCACTTTTATCAAACAATGACTGAGATG
AAGATCACTATTTTCTTGTCGCTTAATTGTTACTAACCTCTCTTTACAATAGTAAACATCACAACCACCACCCTTTGAAT
GTGACTTCAGGCCCGGATGATGAAACTCAAAAAGCCTTGTCTTTTTTGTCCTAATATTATACGAGACCAGCCAAAAAAAA
TTAGTTACCAAACTCACAGAGATATCATAGCATGACTTAATGGAACCTAACCGTCTATGTTCCTTTTAAAACAATATTAT
TAGTATTAATTATATATGCTCTGGATCATAGTTGATGGTAGCTCCCTTGTATGTTTGAGAAGAAAGATTTAGATTTTTCT
TGTTGAATATGAATTTATGAATTGAAAAATTGATCTTGTAATTTTCCTTCGTGTTAATTGTTGGATGTATTTGAACAATT
CTTCCGTTCAATTACGGGTTGAATTCTCGTGAAATATATTTGTGATCATCTGACATATTAAATGTAACACATTAGTGTAT
GCATATCAAATGTACACAATTTCTTGAATGTAACAATACTTAGCTTGATACAATGTTACTATTAAAGTTAGATTTGATGG
GCTGTTATTATAAGTAAAGTTTGTATAAATTATATCACAACTTGAACGTCATATATAATGCCCTTTAATTAAAGGTAAAA
TAATGATTTGTCAAACAATTTATTCTAAATGAATGGTGTAACAAGTTAATATGCTATACTTTTCCTTCTCTGTTTTTTTT
CTCTTTTCACAACATACGGGACAAATATATATAATATTATTCATAAATGGCTAATTATAGTTTTTCTAAATTAATTAATA
AAAAAAGATATAAACATGAGAAAGAGAAATGAGGAGTAACATAGCAATGACCCATTGGGACATGAATCAATCCAAATAAA
AACTTCATTGGGACACTTACACTACACCAGAATAGACTTTTAATGGCAATTAATTAAATTAAATGCCACTATTTTATATT
CTGAAGTCACGTATTGCGGCAATTAAACTTATGTTGGTAAAAGATTAGTAATTTCAAGTGCAAATCCCTTTAGGAGAAAA
TTAAATTGTTCGCTCTTCATCAGAACCGAATTAGTTGATCTCCAAATCTTTATCCTTCTTCTTTTCTCTTTTTAGATGAA
AAATAATAAAGAAGCAAAGCGTCGATAAAGGTAAAATTAATGAATTGTCAAATCAAATTGAATTAGATAATTTATTCTAA
ATGAATGGTATAACTATAATAAGTTAATATTAAAAGTAGCTAGACAATGAAAAGAGAAGGAAAAAAGAAAACTCTAGCTA
CTTTTTTTTGAAATTTTACATCTATCATTGCCACTGAGAAACAATTACAATTTGAGAAGGAGGTCTAGACCTTGCCTTCT
TGAAGATTACAGTAGCAATGGGCAAAAAAGTTGCACAAAGGTGACAACTAGCAAAAGACTACTCAAGGAGGGTCATAGTA
AATCAGGGAAGGCTTCCTTTTTTTAACCCTAAAGGATGGAAATTGCCATTTATCTAAATTGAGGAGTCCCTTAACATGTG
CTGGCAGACCGAATGTGTCGGTAATAACTATGGTAGTGTTGGTTAGATGACTATAAGACGCAAGTTTGTCAGTCACTCTG
TTGGCTTCCCTATAGCAGTGATTGATCTGATTATTGTGTATGAGGATCAACTCTCTGATTTCTTCCACTGTTTCTCTCAT
CCTCCAAGGAGTAGACCATAAATTGAGAATGCTATTTAGGAGGAGGAGGGAATCAGTTTCAACTGTAGTAAAGATGTGTT
CATTGGCAATACACCACTTCAGGCCAGAGAGGAAGGCTTTTGGTTCAGCAATATTGCTGGTTCCATTTCCCAGGGGAAGA
ATAAAGGCCATAATGCAATTTCCATTTGAGTCTCGCACCACTCCACCTCCTCCACTAGATTCTCCAATACAAGAGCCACC
TGTATTCAACTTCATGGAGTGATGCGAGGGTCTCGACCATTTAACCGTGGTGTGGATAGTGTCTTCAAGTTGTATTTCCA
TGAGCTTAAGTAGGCTTTCCCAATTCTCCAGAAGGTTAATGTTGGAGAAAACCTTTTTGGTTAAGTGGTAGATGTTGAAG
ACGATCAGAGAAATAGATCTTTTGGTGGATGGTCTCTCTTCCTCATAGCTAGAGTTGCACCTTGATCTCCATAATTCCCA
GATAATGATTGGAGGGATGATACTTAAAATATATTCAGCGTCTGGATTTTTGGATGTGGAATTCCAGCATTTTTGGAGCA
ATTCTCTGAGATTTGTGTGTCTGGTGATAATGCCCATTCTGCCAATTATGGAGCTCCAGATTCATTGTGCGTAGTCTCCT
TTGCAAAATAGGTGTTCTGAGGATTCAAGTCCCGGGTTCATACTTGTAGCAACACAACAAACACATTTAGAAACAATGGT
TATTTTAAACTTATCGACTATCTTATCATCAGTAGGCATTTTGTTATGAATTGCCCTCTATGTAACACAAGACATTTTAT
ATGGTACATGTTTGTGCCATATTTTTGCATCAATACGAGCAAAACGTCTCCTCTTTCTCAAAAGCTTCCAAGCTGAAGAT
ATTGAAAACTTCCCAGATTCAGCAGCGGTCCAGAGAGGAATATCGTCAAGATTATTTGCCAAGTTGATGTTAAACTTGGT
AATTATATGTTTGATGTGATCCGGGGGTTGGGGGTTTAGGGCATTCCAGTTCCAGTGACCCTGTTGAAAGACATCCTTAA
TAGTAATATGTTGGTAAATAAGGGTGTTCTCCAAGAGTTCGTATAACGGACCATGTTCATTCCATTTATCGAACCAGAAA
CTAGAATTCCCCCTGTTAGTTTTCCAAAAAAAATCTTGTTCCACCCCTTCTCTAATTTTCAGCATTGCCTGTCAACTATG
TGACTGCCCTGGTTTCCACTGGACAATGGTAGGGTGATCAACACTACAATATTTGGCCTTCAAGAAATTAGTCCAAAGAG
ATTCAGACACCATTGTTTAGCCGTGAAAGCCTTGCAAGTGTCTTCGAGTTTTCTAAAATTTGATCCCCCTTCATTGTACG
GGTAGCTAAGATTTTCCCAAGAAACCCAGTGATATTTCTTATCTTCCCCATTACCTGACCAGTAGAACCGAGTAACGTAC
CTCTCAGTCACCTCTAGGGTGCCTTTAGAGGGATGGACTACTGCCAAAGAATGAACATTTAGGGCAAGCAGGACATGCCT
AATGAGAGTCGCTCTTCCTCCTGTAGACAACAATTTAAGATGCCACCCTTTAATTCTATTGGTAATTTTACAGATCAGAT
CAGTGAATATTTCGAGGAGTTTCCTCCCATTATATATGGGGGACCCCAGATATTTAATAGGAAGATGCTCATATCTCATA
CGAAGAATTTTTCCAACCCTTTTGATAGAGATACGAGGGGTGGTAGGAGCAATAGTGTAGGAGCATTTGTTTTTGTTGAT
TGATTGTCCAGAGACTCGTTCATAGCTTTCTAGAGTTTTAAGGATAGCTTGAAGAGTGGCTTTCCTCCCGCTACTGAAAA
CGATAGTGTCATCTGCAAAAGAGAGATGGTTAATTTGAGGACCATATGGATGCATAGAAAACCCTCTAAATGCAGGGACT
CTATACAGAGAATTAAGCATCTTGGAAAGTAATTCTGTCGAGAGAACAAAGAGACTAGGGGAAAGGGGGTCTCCCTGTCT
AAGACCCCGCCCAGATTTAAAGAAACCTTGCCTACTTCCATTCACAAGAATAGAATACCAATTATTGGAGATGAACCTGT
AAATAAGATCAATCCAACTTTCAGCAAAACCAAACCTCCTCAAAATAAAGCACAAAAAAGACCAAGAGACTCTATCGTAT
GCCTTAGACATGTCTAGTTTAATAACTACATTCCTCCCAAAATTAGATTTGCCGATATCATTGACAATTTCTTGGGCAGG
GAGGATATTTTCAGTAATAGCTCTCCCTTTAACAAAACCACTTTGGTTGGGGCTAATTATATTAGGAAGAATTTTGGAAA
TCCTTTTATTGATCAATTTAGCAATGATCTTGCATGAAGTATTACAAAGACTGATAGGCCTAATCTCAGAAAAATCTTGA
GGAGAATTAACTTTAGGAAGCATCACTATACAAGTGTGGGAGAAAAAATTTGGAAGGATAGCACCTTGAAAGAATGAAAT
GATTGCTGCATAGAGGTCCGTTGCTATGATTTGCCAGGTTGATTGGTAGAATTTTCCATTTAGTCCATCAGACCCAGGGG
CGTTGTCTGGATCAATTGAAAAAATAGTGTCTTTGATCTCTTGGAGGGTTGGCAAGCTGTTAAGGTTGTTGTTGTCTTCA
ATGGTGACAACCCATTCTACGAGATTAAAAATATTTCTATCTTCCTCAGTGGGCTCAGCTTTGAACAGATTGGTGAAAAA
ATTGACTGCAACATCAGCAACTTGAGTAGTTCCCTCTACCCAATTACCCTCGAGATCTTTGATTTTGTGTATGGAGAGTT
TTTTTCTTTTATCCTTGATTACCCTGTGGAAGAAAGCAGAGTTAGTATCACCATCTTCAAGCCATTTAATCCTAGCCTTT
TGGCTTGGGACTTTTTCTTGAATTTTCAGGAATCTAGTGAATTCAGCCTTAGCCTTAGAAAGTTTATCCTGTTCTACGGA
GTATTATTGTTAATGGAGTTCTCTTCCAGGTCTTTAATAATATTTTCTAGTTTCTTAGGTTCTTAATGGAAGTCTCCATA
AGCTATTCTAGACCATGCACTAAGAGCTTTGATAGTGGCCTTGAGTTTTTTGTGAAGGACTTGTAGGGCGTTTCCATCTT
GATCTTGAGACCAAGCTTCCTGTACAACACCGAGAAAGCCATCATTTTCAGTCCAAAAATTGAGGAATTTGAAATATTTA
ATAAAGTTAACATCTACAGGACTACAATTAATTAAGAGGGGGGAATGGTCAGAGCAAGTTCTAGAGAGATGAGTAACTGT
GGTCCCATTAAAAACATCAAACCAGTGGTTGTTATAAGTAAATCTGTCAAGCCTCTTCCAAATTGTATTGGGCGGGTCTC
TATTGTCACTCCAAGTGAACTTTGACCCAAGATATCTAGCATCCTGGAAATCACAATCTTCCAAACACAATATAAAATTA
AGACTCTCTTCAATTCTGTAAGGCAGACCTCCTATTTTTTCTTCTGGTCCTGTGATAACATTAAAATCTCCTACAACCCC
CCATGGGCCAGAGATTTTATTAGAGATGTCCCTAAGCTCATTCCAGAGAGGAATTTTGTGGAGCTCCTCACATTTAGCAA
AGATAACCGATATGTGAAAGTTAACAAGCTCGTGTTGATGTGAAATATGGATAAGCACATGTTGTTCTCGATCTTCAATA
ATGTCGATAGTGTAATCTTTAGACCAAAAAATCCAAATCTTGTTGGAGCAGTTATGAAAACAGAAAGTGTACCCTAATCT
CATTTTGAATTTGTCAATTTTCCTCGAGTACACCTTTGGTTCTTGTAGGAACATGTACGGAAATTTATGTTGACGTTTGA
GCGTCTTAAGTCTCACGAGAACCTTGGGATCCTATTCCCCTAATATTCCATGATATAGTATTAATCATGGGAAACAGTGG
GGGGAAGGGATAATTTATTCTAAAGATCTTTTCTCCCTCTAGGAGAGAGGTTGTTGTAGTATTCTACCTAGTGGTGCACC
TGGTTAGATAGATCAACAACTACACAAGTTAGAGAAGGTCTGTCCCCTCTGATAGCTTCATCATCAGAGAGGGCTGTTGA
GTATTCTTCCTCTACATTGATCATGTACAGATCCTCTTCACAATCTTTGAAAGTCGAGTCTTCATGACTCTCATTGTGGG
TTGAAGTAATGAATTCGCCTTGAGGAACCTTGTTCCTAGATCTAGGGTCATCCGGCAAGCTTAACTTTTCTTTTTCTTTC
GCCTTCCTCCCTGTAATATTCTCTAATAAATTTTGATTTAGTCCAAAAAAGGGAGCAGTTGAGGAGTTGAGTTGTTGGAT
CTCCACTGAAACAAAATCCTTGTTATCGAAGACTGTATCGGGGGGGGGATCTGCACAATGGATGAAAATTTCTTTTTCTT
GTTAAGATTCTTTGTTTTTTCAGAGTTAACCACCTCAACAAGTTGATTGGTAATCTGATCATCTAACTTAACTTCCAAAT
ACATAGTTTCCTTATTGTGCTTCACCTTCATAGTGTTGTTTTTGATAATTTGAAGGTGTTGTGCTTTCCTTTCGTTTCTT
TCAACTTCTTTTTCCTTTCTTTTAGTAGGGGTTCTCAAAATGTTGCTCCTGGAACAATTCATTTCTGCTGGTATCGTTTC
ATTGTGAGTAGTAACTTCCATATCCTCCGTTCCATTATTGGTGGGTTCGGAAAGACATAGGTTTACTATTTCACTACTGA
TACTGGAAACCCGCATCTTGCTAATTAAGCTGCTACTTGTTCCTCTGTCTTGATTTGTTTGAGATATCTTTCCATTTGAG
TTGCTCTTGTTGATGTATTTTCCTTTCCTGTTGGTCATTGTTTGCCATTCTTGTTCCTCATTGATTTCGTCTGGACTCTC
CTTTGTGTTTTGAGTTGTGCTATCCAACAAATTAGTGGTATCTGTTGTAACTTCCACATTTGTGGTAGCTTGCATTGTTT
TTTGCTCACTGAGTGTATTCTCCGCCTCATTGGTTTGTAAATTAGGATGGAGCTTTCTGCAATTTTCATCTCTATGACCT
TGCATTTTACGGTGCGAGCAGAATGTTGGGATGGTTTCATACTCAATTATTTGGTTGATCATCTCAGTCAGTCCATCCCT
GTTAGTAATTTCCAAGATCACTTCGTCGATAAGAAGTTTGGTCAGATCTATTTCCACCCTTACCTTCGCAATGGTGGGTC
TAGTTTTGGTTAGTGTGGCTTTATCAAGTAGTAAAGGGGCCCCAATCGGTTCAAGGATTCGACAAATGGCATCCCACTCA
AAGAGGTGCCATTTCAAGTCGAGCAGATTCACCCATACTGGTGCCAGAGAGTGGTCGGAATTCAGTTTGAATGTTGTCGA
CCATTTCATAATTTTCATAATATTTAGGCCTCCCAAGTGTATAAAATTTCTAGAAAGCACATTGAGGTGGTCCTCGATGT
TGTCAAAATCTAGGAATACATGATGCATATCATAGGCTCCAATCTTAATATTACCTTTACCCATAATGATTTTAGTAAAT
TCTCTCCGGATGATATCAATAGAAGGACGGATTTGAGAGAATTTACCTATAATGGTCCATTTGCACGTTTGAGCCAACAT
CTCATTTTCCTCTTTAGAGAAGGATACCACAGGTTTTCCATTTTGGATTTCATGAGGTTTGGGTTGTAGTCTGATCCTTG
AGTTTCTGGAACTACGATTGGTTGCAAGGTTGGCATATATGTAGGTTTTGGATTTTCCATCGCTTTGCTCACCGGAACGA
GACCAGGAAGAATCTGGTTTGGAGGAACAAAGTTTTGTGGATTTTGACCGAAGTTTTTGTTCCAAACCTTAGAGGGAAGT
GGGGGAAACTGATCTAGTTTGGAGGAGATCTCTTTAGTTTGAGGAGCGGTTAGTCTACGACGGTCACCGAGGACCGAGAG
ATCCACGGTGGTGGACATACGTCCGACGGTCGAAAGTCACCTGGGTTGCAACGGTATAAACAACGGCTAATTTGTTTAGA
GAGAGAAAAGTAAGAGAGAAGTCACAGCTTTTTTCCAAGCTACTTTAAATATTAACTTGTTATAGTTATACCATTCATTT
AGAATAAATTATCTAATCAAATTCGATTTGACAATTCATTAATTTTACCTTAATCGACACTTTGCTTCTTTAATATTTTT
CATCTAAAAAAAAAAGAAAAGAAAAAGAAGGATAAAGATTTGGAGATCAACTAATTAATTCATTATATTGTGGCCAGTAA
TGTTTGTTACTCAATCGGTTGCTGTCTTTAATATAGATTACTCATTTACTCACAACCAAATATGTCTATGCACACTAGTC
AACTATTTCCATGTACGAAAAAAGAGTAAAAATATCACTAATGAAATCAACAAAAATGTATCTAGTTGATAGTTTGGTTA
ACTAGAAGAAATATATTTAAAAAATATTTATACTACTTCAAATAAGACAATAGTGTCACGTGACAATCAGGTTTTGGGGT
ATATGATTATAAATTTCCGCATTATTTTATAGTATTAAACTTTTATTCTCGTTTTACTTTTGCATCCACCGTATTAGTTG
ATTTTTAGTCTGACTTGTCTTGGTGGGATAAGATGATTGCCATCACGTCCATTTTTCATGCTCAGAATCATCAATAACTT
AGAATATACAAACAAAATTACATATGATAATCTCATATTGCACCTAATTAAATAGGTTACAAGCTAGAATGAACCATAAA
TAAATAATATGTAAATGTTATCCAATATGCTTTAAGCTCTATTTAAAATTTAATATTTGACCGACACTTTTGTCATACAA
CGATTGAGATGAAGCTCACTATTTCCTTGTTGTTTAATTGTTACCAAGCTCTCTTTATAATAGTAAACCCCACAACCAAC
ACCATTTGGATGTGACTTCAGGCTCGGATGACGAAATTCAAGAAGCGGTGTCTTTTTGTTCTAACATTATACTAGTTGGA
TGTGACTTCAGGCTCGGATGATGAAATTCAAGAAGCAGTGTCTTTTTGTTCTAACATTATACTAGTTGGATGTGACTTCA
GGCTCGGATGATGAAATTTAAGAAGCAGTGTCTTTTTGTTCTAACATTATACTAATTGGATGTGACTTCAGGCTCGGATG
TTGAAATTCAAGAAGCAGTGTCTTTTTGTTCTAACATTATACTAGACCAACCGAAAACTTTTAGTTACCAAAATCACAGA
GATGTCATAACATGACTTAATTGGTTTAGTGCAATGAAAGGTCACAAGTTTATTCCAAAGGTCAGGTTGTATCATTACCC
GGCCCATACATCAAAAACAAACTTATCGACTGAGTTCTAACATTATACTAGACCAGTCTCAAACTATTAACGTGGTGACC
ATCCGGTGTCCCGTCCATCTTTACAAACGCCTCATCCCTAAAGTCAAATGAAAGAATTCTGCATTTAGGAGTTTCCGATA
ACAACCAGTAATAACATCCATTCAAATAATTAGTAGTGTTTATTATGCTTTCTCGACAATTTGTTTCATCTAGGTTATGT
TAGAATATTTTCCATGAATCCCTAGAACATGAGTAGCTAGCCCTCTGCATATTCTTCCATTTGATTATAGTAAACCACTT
TATAATCCTTAATTATGGGATCTAATCTGAATCCAATATAGTGATTGAATGTATTAACAGAGTCAAACCCAATTGTTGCG
GCAGGGAGGTGTCTTGGATTCCACAATGTACACAAAATGGCATTATCAATTTGTCTTTCTATGAAAAACACACCATCAAT
AAAATAAAGATATAAACATGAGAAAGAGAAATGAGGAGTAACTTAGCAATGACCCATTGGGACATGAATCAATCCAAATA
AAAACTTCATTGGGACACTTACACTACACCAGAATAGACTTTTAGTGACAATTAATTAAATTAAATGCCACTAATTTATA
TTCTGAAGTCACGTATTGCGGCAATTAAACTTTTATTGGTAAAAGATTAGTAATTTCAAGTGCAAATCCTTTTAGGAGAA
AATTAAACTATTGGCTCTTCATCAGAACCAAATTAGGCCCCCCATATCCTTGTCCTAGTTATTTTCAATTCTCAATTTCC
TTCAATTTGTGTCTGTAAGTGAAGTATAATTAGGGTTCATCGAGTGTGGAAGGCCACTGGAGCAAACTATTACACTGGAT
CGGGTGGAGACAACTACAAAGAGGTGGATACATAATAGGCTTAACGACAACACTTTTGAGGTGTTTTCTCCCTTTTAAAC
TTATCATCACTTTTGAAGGCTTCAGATTTTTGTAGTTTTTCAGTTTTTTCATGTCTTCTATCTTTGAACATTTGTGGAAA
TACATTTTGTTAGATGTTTGATAAATTGTTTCACTCAATTTGTTTTGTGCTTTATATCAGTAGGCATGGATTTAAGTGTT
GAGGAGTGTGTTGGCCATCACTAGGGGGTAAGCTATGCGTATACCCCACTCTTTCCCAGAACCCACTTGTAGGAATACAC
TTGATGAGATCCGAAAAGTTTTTTTTTTTTTTAGAGTTCCTGTAACTTTCTTAAATAGTACCCCAATAGAATGGGGTCTC
AAAAAGAGATCCAAATCTTGTCATATATTCAAGTATATGTAATTTTAGCTTATAATTAATGCCATGACAAATATATGATG
TCTGATGAATAATATTGTCATTTATAACTTGACTTGGAATTGCTTCTTGTGCAGCAGTGCACCTTTCAGCTACAAAGGAT
TTAACTTGTTTTATCTTTAGTAAGCTCTTTAGACGTATTTTATATGTGATATTATGATGCTCCTCTGCAAGCAACAAATT
AATGCTAAAAGAAATCCAAACCATTTGAATTATAAAAGAGATATGTAAACTTGAATGCATGCTATATAGAGTATGATACT
AATACTAATTGCCTAAAAATAATGAATGTAACTAATTCTCATTCTGAAAGCAACGACTGCATTACTTACCCAATAACATA
GTGGGGTTGATGAATTCTTTAATATAAGTGATCGTCCATCAATAACATTCTTTCTTTTCTTTTTTTAGATGAAAAATAAT
AAAGAAGTAAGATGTCGATTAGACAAGTTACTGTAGATGAATGAGATAACAAGTTAATATTAAAAGTGGCTAGAGTTTTC
CTTTTACTTCTCTTTTCAGCTGCCTCGACGACTATCTTAACATTAACAATGCAAGAGCTATAAGGAACATTTTATATCTA
ACAATGTCAATAACAGATGCAGCACAATGCAACATTCATTAAAAGATACTTAGGATGAGCCACTTTAATAAAAAATAATA
ATATTAAAATGCTCACAATCACCAACAACTTAATTATAGAGTATACAAACAAAAATACTCTCATATTGCACCTAATTAAA
TAGGTTACAAGCTAGAATGAACCATAAATAAATTTTAAAGAACCTGTAAATGTTATCCAATATGCTCTAAGCTCTTATTG
AAATTTAATATGTGGCCCTTGTCATACAATGATTGAGATGGAGCTCACTATTCCCTTGTCGTTTAATTGTTACTAAGCTC
TCTTTATAATAGTAAACCGCACAACCACCAATCTCTGGACAATAATGCAGGCCATGATGACGAAATTCAAAAAGCCTTGT
CTTGTTTGTCCTAACATTATATGAGACCAGTCGGGAACTTTTAGTTACCAAAATGATAGAGTTGTCATAGTATGACTTAA
TACGCGTAGTGAGATGAATGGTCACAAGTTTGTTCCAAACGCCTGGTTGTATCATTACCCATACATCATGAACAAACCCA
TCGACAAAGTTCAAGATGCCAAGGGAGTCACCAAGCATCATCAGATTTGCCAACCAATGATAATCCTCGTGACCAGCTGG
TGGCCCTTCCATATCTACAAACACCTCATTCCCAAAGTCAAATGAAACAATTCTACATCTATTATTCTCCCTTACCAGCC
AATAGTAATATCCATTCAGATAATCAGTAGATTTTAAAATGTCTCGTTCAAATATATTATTTCCCTCTATGTCTACATCT
AGGTTATGTTTGAATATTTTCCATGAATCCCTAGAACATGAGTAGATCGCTGCATATTCTTCCAAAGCATTATAGTAAAG
CACTTTATAATCCTTAGTCATAGGCTCTAATCCGAACACTATATCACGATAGTGTTTATCGTAAGGTATAAAATCAATTG
TTGCGGCAGGGAGGTGTCTCACCTCTCTGTTAGCTGGATTCCATAATGTACACAAAATTGCATTACCAATTTGTCTTTCT
ATGAAAAATACACCATCAATAGAACCTAACAAGTTGGTAATATTATCTCCAAATCTTTGAAAATTTTTTTGTTCATCTAT
ACCCTTATCGGAAACCAAGGTGACAGTAGGAGCATCGGTTGCATCATAATCATAAATCAAGTGTTGCGGAGGCTTCTTCT
TCTTACAGTGGTCTATAGTGAAGCTAGGGTTATTGATAAGATTGCCCCAATTTTCGCACACACATTTGAATCTACACAAC
GATTTCACAGGTAAACTCAGTAGAATCTCTCTTAAAGATTCTTCAGAAAAAGCCCTATTATAAGCCATACTAATTCCACC
AACACAGAAAATTGAAAAGCAAATGAGATGAGATATCAACAAAATCAAACACACCTTTGCTTTTAGTTTCTGAATTCAAC
AGATCTGTTAGCCCACAATTATTCGTTGAGTGACAAAACTTTTTTGTAGTTAGGTGGTGGTTGAACGGTGGAGTTACGAC
GATAATCGGAGGAGGAATGAAGCGGAGGGGTGGAGATGCGGCGGTGAGAATAGAGAACAAATATATACAGTTGGGAGAGT
ATTTATAGGATCTGCAGTATGCACTACCAAAACTACCATATATAAATCCATTAAATGTAATAAACCAAAATATTTTATGT
GATACAAATAAATTTTGAAATATTAATCCATTTTTTTAAAAAAGAAAATTTACATAAATATATCATATTTACTAATTTTA
TCTATAAAAAAAGAGTCAAAAATGTCATTAATGAAATCAACAAAAATGTAT
>mtp_2322.scaffold_6
TATGTTATATCCAAAAACATGTATCACGAATACATAGTAAGCATATACATCTAATTATGGAATATACAAAAAGATAAAGC
ATATACATTTAATTATGTGTATTTAATTTTCATACGTTATATCCAAAAACATGTATTTCGAATACAAAATAAGCATATAC
ATTTAATTATGTGTATCTAAATATGAAATGTAGCTGAAACACATGAATTTAGGAACAAATCACAACTGTAGAGTATCTAT
CGTATCATTAATATCATCGTATTGTTAAAAATCTTGTATCCGAAATTTAATGGTGGATACATATACATGGTCAGACACCC
CATTACTAAAAATACAACTTAGATCTTAATTAAGATTACTACATATTGGATACACATGTTTCAAGGGCTATATCAAAGTA
ATGTTGGTACTACCAAATCCATGTCACGGTAACCAAAGAAAGCCTTAGAAGAACACCAACAAACAAAACTCTCTACAATA
CTCCCTTTGATCCTTTTGCGTTGTGGTATAACATAATCAAAACTAAGATCCATTTCTTTCGGAGACAAACAATCAAGACA
CACTCTGAATTAAAGTTTTCTCTGTAGCAGTTACTTTGATTTGATCTAGTTATAAATGAACAATACAAAATAATATTTGA
GTTCAGGAGAATTTGTCGGTCATGATGATGATATCTTGAGAAGAAGAGAGTAGATTAGCTATTGTTGTAATGAAATTGTA
CGATGAAATTCTTGAATCAAAAAGGAGGAGACATAATTGAGTAATAAATATGGGAGGGGAGAATTAAGAGATAGTGGTTG
ATTTGGAGTGAAAGAGTTTATTAAGCAGATAATTAATCAATCCTAGTTTTAAGATATGTGGGTATCTAATAATCTAATTG
TATCTTCAAATAATATATTAATATATGATATAAAATATTAAAAGTGGTAATATATGTAATTGTTTGAAAGTAAAGATAAT
ATTAGTATATATAGTAGTGATGTATGTCTAATAAGGTAGTTTATCCTTTTTTTAATTAGAAAATTATTATACTACTTCAA
ATAGGACAATAGTGTCACTCATAATTTCTTCTTTATTAAGGAATTAATTAACGTCACTAATCAATCCATAACAAAATAGC
ATCACTCAAAATTTCTTCTTTATTAAGGAATTATGTCACTAAGCAATCCATAAGAGTCCATTGCAAAATGCTCGCGTATC
CTCTATGATTATTAAGGGGAAAATGATTCGAAATATATCCGAACTTTGATCGAAATTGCTATAACAATCATAAACTTTGG
GCAGAACTTATTAGACCCCTACATTTTTTAATAGTGTATTTTAAAGATATATAGGTGCCCACGTGGACATCATAAATATT
GCATTATTATAAATAGTAACTTAGATGGACACTTATATATCTTTAAAATACACTATTAAATAGTGCAGGGGAGTAATAGT
CCTGCCCAAAGTTTTGGATTGTTACAGCAATTTCGGTCAAAATTCGAATATATTTCAAATCTTTTTGAAACTCAAGGTGC
TATATTTAGTGACTTGACCTTAACACTTAAGAAATTTTAAATTCCTCGATAAAATCTTACAACGAAGAAGGATTCGAATC
TTAGCTCAAAAATTTTCCGGGATGTTACATAAACATAATCTCTTAATTTGGTGTTGGGCTGCTTTGCCCATATTGGTCCT
GATCCGTTCATAACAGATTTCATTAATATTTTTCTTTCCTTAATTTGGGGAATCTGTTGCAGAAAAATGAATAACAAGTC
AAGTACTATGTGTTGAATGGCATTGGTAAGGTTATCACATTGCTTAGTTATGAAGGAATTTTCAATTATAATAAAATTAA
AAAGAAGTAACTTAAAGTTAGTATTAATGTGTGTTTTAATATACATGGTGATAATTAAGATAAGAAAAAGAAATAACTGA
TAATTATCAATGTTGATATATATTTTAGTACATAGATGGTGATAGTTCAATTAAGAAAAACAAAAAGTTCATAGTTGGAA
TGTGAAGCTTGAAAAATATATCAAATTTACTAATTTCATCTATAGAAAAAGAGTCAAAAATGTCATTAATGAAATCAACA
AAAATGTATTTAGTTGATAGTTTGGTTTATCATTGTCAAGCCCCGAGCCTACACCTTGGGCGGGACCGGCACTCAGAGAC
CATTGCTGGCCCCAAGCAAACCCTTGGCCTAGCTTGCTTAACTCAATGGAAACTTAACTCAACATCATAACTCAATGTAA
AGAAAGGTTATAAACAACCAACTGATAAAAACTAGCCAAAAAGGCAACTCGAGTCTCAAAATAGAATAATTATACATATA
CACAAAAGAGAGACTCAAACTAACTGACTGACTGTCTATGAAGCCTCTAAAAATACTAAGATGGATGTTGGGACAGACCC
CGCAACATCCTAATAAAACAAAACTAAGAGAACAAAACAACCGAGTCCTCCAGAAAGCAATGAGGCTCACCACTGACTCT
GGAGTGCTCAGCTGGATCAACGGCGTGCTGAATGCTGATCCTGGGTACCTGCGTCTGCATCATAAGACGATGCAGGCCAA
CTGGTATCAGTACATGGAATGTACGAGTATGCGAGTTGGACCGCTAAACAACAACTTAAGCTTGAAAGGGAAACAAAAGA
GAACTTACCTTGGCTCTGATCAACTCATGAATAACTGAACTCAATATAAAGCAATGAAACACATGCAATATATATAAAGC
TTGTAAAACTATTTAAAACATGACGTAAAAATCATATTTATAATATCATGAAAATATCATGCTTCCTCTCAAAGTCTATT
GTGCAATGCATGAATGAAGTTCCATACCCCCATCCACACTAAGCAGAACTTCTCAAGGAACCAAGCTCTTTCTATTGTGG
GAGTTATCTAACCGATAACCATCACATAAGAGCTACAGTGATGATACAGCGATCGACCTCACGCTGCCAGAGCATCTTAT
ACTCGGCCAAGGGTATAAGACCTGAACTGCCTAATGGATCCACTAGTCTAATCTGAAAAGGGTTCATCTAAAAAGTATGA
ACCTTTTCTACCCATGGTGGCTACATGGTTCTACGGGGACTGTAGGTTCTTTGAACGCTCCCCTGATTCGGTGCTCAAGA
CTACTCCCAAAAATACTTTAGCTCATAAGTGTTTTAAACACATCTTTCTTTAGCTGAGGTAATTACTCAGAACTACCCTC
TTAAAAGAGGTAATTGCTTTTGAAAATTCTTTCTAAAAAGAACATCTCAAAACCATATTTTTAATATGATCATTGATGAC
TCGAGATATTCATACTGCTTAAACATTGATGGTATATCTAGAGACCATACTGTTTAAACATTGATGACATACTCGATTTT
TCATACTAATCATGTTTTAGAAACTCTTATGCAAAACTCATCTTTTCTCAAAAAGAGATAGTACTCAAACCTCTCAAAAC
TCTTTTGGAAATCTCAGTTTCCTCTCATCTTAAATGTGAAAACATTTATAAACTTCTTTGGGAAATACTTAGTTCCCTAA
TAACTTTTGAGAAATGAACTCAACTCTTGACTCTTGACTTAACTCGAAACTCTTGACTCAACTGAAACTCGATACTCTTT
ACTTGACTTGAAACTCTATACTCTTTCCCTAACTTGAAACTCTATACTTAACTTGGAACTTGAGACTCCTTACTTAGCTT
GAAACTCTATACCCATTTTCTCGACTTGAAACTTGAACCTTAAAAGGAAGTTATAACGTTCAATGAAGACTCTTGGAAAA
CCTTAAAGACTTGCTTTGACTTGCTTACTTCTAAGCTTGACTTCACTTGACTTGGAAACTAACTCGTCTCGAATTGGATT
ACGGATTCGAGGGTAATGATCTCATGTTTACGACACTTCTCATTCTCTTACTCACTTGCTCGAGTCTTGAAACAAGTTAC
TAGAAATTGTAGATGACTCCTCAAAAAGACTCAAAGGGATTTCCTTAGAATATTCGAAAGAATTCTCAAAACATAACTCT
CAACTCTACCTTGAATTTGAATTATGAATTCAAGATTATGATCATGTTAGGAATGACTTTTTAGGTGTTTAGAAGTAGCT
TAGAGTAGTTAGAATTGAAAAGGAATGAAGGTGCACTTTAAATGAACTCAAATGGGGCAACCAACGACAAATTAGATGGG
GCAGGTGACCCTGGCGCTATGGGTGGCGCGGGGCGCCAGCCCCTAAACTTCAGAGGTGGGTTTGGGGCGCTCTGGCAGGC
GCATCGCGCCAGGCCCCCAACCCAGAAGTTTCAGCAAGTTTATTTTCTCGTTTTCTCACCTTATTTCGCCTAAAATCGAA
TGGTTTCTTCCCCAAATCACTTAGAATCATTAAAACTCTCAATATACCATAGATTCAACTCAAAAACACAACCCAAATCA
TTTCTCAAATCAACAAGAACTTCAACAACACAATCAACAACATCAACACCACAACCAACAACTTCAACAACACAACCAAC
AACATAAACACCACTATAAACAACTTCAACAACACAACCAATTTTTTCTCAATGGGGTAAAGGATCAACCCAACACTAAA
AGCTCACATACCTAGTAGGGATCACCCCCGACGATTTCCACGACGATCTTTGACGTAAACTCCTTGATTTCCTCCTTCTT
CTCTTCTTCTCCTCCTCTTCTCTCAAGAACCCTAAATCTTACTCTTTTAAAATGGGGCAAAAATGATCCACAAAACAGCC
TAACATAACAATATAACCAAAAGAATTGATTAGGGAAAAGACCAAAATGCCCTTAAAATTCCCGGACGGATTCCCTGCCA
ACTGCCCAACTTTCAAAGGGCATAACTCACTCATACAAACTCGGAATCAAGCAAACTCGACGGCGTTGGAAAGATCATTC
CACAAGCTTCGCAAACATAACTGGAACTACTCCTAAATCATCCTTATCTAGGAGTTATTACTGCTCAAAGTTGGCCAAAA
ACTCATCTTTTTCCATACTTAGCCAAATTTCCAGATTTTTTAATTCCTTCCAAAAATAGTTAATTCCAATTCTAAGCCTC
TTCATAGCTATTTCAAATTGTCGGATGTTACAATCATATTTACTAATTTCATTTATACAAAAAAGTCAAAAATGTCATTA
ATGAAATCAACAAAAATGTATTTAGTTGAAAGTTTGGTTTATCATATTTACTAATTTCATCTATAGAAAAAGAGTAAATA
TTGTCATTAATGAAATCAACAAAAATATATTTAGTTGATTGTTTGGTTTAATAGATGAGAAATATCTTTTTTTCTAAATA
AAAAATAATAGTTTTTTCTTTTCAAGTACTTTTTTAAAAATAATATTATTTTAATTAGAAAATTATTATACTACTTCAAA
TAGGACAATAGTGTCACTCATAATTTCTTCTTTATTAAGCAATTATAATTAATGTCACTAATCAATCCATAAGAAAAATA
GTATCACTCATAATTTCTTCTTTATTAAGGAATTAGTTAATGTCACTAAGCAATCCATAAGAATCCATTGCAAAATGCTC
ACGTATCCTCCATGATTCATTTATTAAGGAGAAAAGGGTTTGAAATATATCCAAATTTTGACCAAAATTTCTATAACAAT
CCTAAACTTTGGGCACGACCTATTACTCTCCTGCACTATTTAATGGTGTATTTTAAATATATATAGGTGCCCACGTGAAC
ATCATAAATATTACATCAATATGTATAGTAACTTGTCCAGATGACACTTATATATTTTTAAAATACACTATTAAATAGTG
CAGGGGTAATAGGTCATGCACAAAGTTTGGAATTATTACAACAATTTCGGTGAAAATTCGAATATATTTAAGATTTTTTT
CATTTTATTAACTATGAAGTTCTAATACAAGTAAATTTACCACAAACAAAGGGTGGAAAAGTCTTTTGTCTATAATCTAT
TGTAAAATTTATTTACCAAAAATCAATCTAACAAAATAAGGATACACTTTTACATATAACTTGTATGTTTCCCATTAATA
TCAATATCCTAGTTCCTATAAAATAACTAAATGATAAGTTTGTCTATTATAGAGTATTTTGATGGATGACAAAAAATTTA
ATTACTATTTATAAGGACCTTTATACTTTTAAAACAATACAGATATAAAAGATTGGTGAAAGTTTAGGCGCCTACTCCAA
CCTATAAACAAGGTCGAACCTAGGGCGGGAGGATGTTTATGTGAACCTCATCGACTAAAAAATTACATTTTTATTGACGA
GGTAATTTTTTTTATATACATATAAGAATTTTGAATCACTTATACACAAGTGACAAGACAAAAGATTGGTTCAATCACCA
ATAACTTGGAGTATAAAAACACTATTACACACGATAATCTCATATTGCACCTAATTGAAGCTAGAATGAACCATAAATAA
ATAACATGTAAATGTTATCCAATGTGCTTAAAGCTCTTATTGAAATTTAATATTTGGACATCACTCTTGTCAAACAACGA
CTAAGATGGAGCTCACTATTTTTTTGTCTTAATTGTTACTAATCTCTCTTTATGATAATAAAGCCTATAACCATCTCCAT
CTAGATGTTACTTTAGGCTCGGATGACGTAATTCAAGAAACCTTGTCTTGTTTTCCCTAACATTATACAAGACCAGTCGA
AAATTTTTGTAACGACCCGAATCATCGTTATTTAGGAAAGGCGAAACGTCAAGGAAAACTAGGCCCATCATCCCGCCTGA
GCGGGACAGATTTCGCTAGGGTGGCGGCTCTCCAGCGGGATAGTGCGCGCCAAAGCGAGAAGGACGGACAGAATTTAAAT
AACGCGAAGTCTTAATTTCTCCTTTTTCCCAAAACACCAAAAAGAGGCGAGGATCACCCCAAAAACCCTGAAAAGGCTGC
TCTAGGCTTGGGAAGGAAGTTGAACGAGATTTCTAGTGTAAGGATGTCGATAGCTTGCGGATTTCCGATCAAAATCCACC
TTCTAGTCGTTCGGAAGCCAGGATTGGAGCTACAATCCCTCTGTGACTACTTGGCGCCCAGGTATGCTAGGTTTATTTAA
TTGAGTAGTTATAAATCCGTGATTCACTGCGTAGTATATTGGTAATTGATGGTAGAATTTATGTGTAGGCTTTCGTGCAC
CGAATAAAGGGATGGTTGTACATGTATTTCTAGGTGTTACATCAGACGTATGCCGTAGAAAAAAGCCTCATCATGTGAAC
TAGGGTTAGGTGTTGGTTGATTTCCTGGTTGTGTGATATAAACATGTTAATGGCTTCGTTATATGTATACATGTATGAGA
TTAGAGATGTATGAATCGAACCTAAGGGAAACATGAAATATGTACAATTGTATGCCATGAACTTAATACTTGATTGCATA
ATTATGAGTATGTTCAGTACGGGTGTGATTGTGATTGTGATTATGATGGTTGTATCGGTTGTCACGTACAGACACATATA
CATGCATTGGATCGGGTGTCACGTACCGACACACATACATACATTAGATCGGGTGTCACGTACCGACACACATACATACA
TTGGATCGGGTGTCACGTACCGACACATATACATACATTGGATTGAGTGTCACGTACCGACACACTAACAGTTTGGGTGT
GACTTTCATGAGAGGACCACTTGTGATTGATATTTTTATATCTACTTGTTATTGATAATGTGGAATTGAACATTGCTCCT
GAAATGATAATGGGATTGTGCATTATATATATATATATATATATATATATATATATACACACACGTGGGTTTAGAGTGTC
GTAAGGAAATTAGGTATATCTCGTCAATGAATAAATTGTGAATGGTCAAGCCCAAATCGGGATGTGGTATGGTAAGTGGA
TCGGAGATCGAGGGTCCAGGTTTTACTATGTGTTACCTTAGAGAGGTGGTCATGTGTATTGTAGTTGAGAATTAGGGTGG
TGTTATGGCGCAAATGTTAATTAGTTAGGAATTACCGTGGAAAGGGGCTATTATTGAAACAGTTAACAGCCTTGATAGAA
CGTACTATTGAGTCAAGGGTTAAGTGGTGAGGTGGACGAAGTAAGGGTGTACCGTGAGGGGTTGGCCGGGTTGGTAATAG
TTATATCTGGAACCTCCCTGGTTCCTCTAAGAGATAGAATGGTTAAGTTATGATCAAGAACGGAGCGAGTAAGGGGTTCG
AGTCAAGTGTACTAGTAGATGTTAAAGTATTTGGGAACGGTAAGTGCAAGAAGATCCAAATGTGGAGGAATGAATGGTTT
TATTACATGTTTCCTACTAGTCAATTTTTTATATTATGCGGTGGGTATCGGGTTGACCGATGATGCCTACCAGTACGTGT
AGTTGTACTGATACTACTCTTGCTGTGCTTTTTTGGCATAGTCTGGTTGCAAGGTCAATGATATTTCGTAGGTTAAGGCG
AAGACAATCTCCAACAACTTCTATTTTTCCTTCAGTGTGGTGGGAGTTGCGTCATTTATTAATTATGTATACCTTGTAAT
CTTAATAGCTCTTGTACCTGTTTAGACTAGATCCTGGGGGAAGTTAATTACTTTACAAGTTTACCTAAATCGTTTAAAAC
TCTTTATTTTATGAAATCTTCATGAAGTTCCTTTTATCTATTGTTTTCTTAATTTTCCGCACTTTTAAAACAATTGGAAA
TCGAAGGTTCTCCTACTTAGGTGTTAGAGTAGGTGCCCGCACCGTCCGGTGGATTAGGTCGTGACAACTTTTAGTTACCA
AAATCAATAAGTTGTCGTAACATGACTTACACGAGTAACACAATGAACGGTTGCAAGTTTGTTCCAAACACCTGGTCGGA
TCATTACCCATACATCAGAAACAAACTAGTCGAATAAGTTCAAGATGCAAATGGAGTCACCAAGCAACATCAGATTCGCC
GCCCAACTATGAACCCGTGACCATCTAGTGGCCCTTCCATCAGATAATCATTAGTGTTATATAAAAGCTTCGTTCACACT
TAGTATTTTGATCTATGTCTAGGTTATGTTTGAATATTTTCCATGAATCCCTAGAACATGAGTAGACCGTCGCATATTCT
TCCATTTGATATAATCCTTAGTTATGACATCAAATCCGAACACTAAATGATATGATGATCGCATGTATTAAAAGATTCAA
ACCCAACTGTGGCAGCAGGGAGGTGCCTCACCTCTCTGTTAGCTAGATTCCACAATGTACACAACATAATTAAATAATCC
ATAGCATATTTACTAATTTCATCTACAGAAAAAGCATCAAAATTGTCTTTTAAAATATGTTAAATGAACAAAAATGCCAC
CCATCGATAGTTTAGGCCATAAATATTCTTATTGTTAATAGTTTAGTATGATACTATGATGTATAAGGTATAATAAACTC
AAGATAAGAAAGTGAATTATTTTATCCCACATTTGGTTGAAGATATTAGATACACAAGTTTTTAGATTATATATCCCATA
GTTTTTTGCTATAGTGATGGATAAGTTATCTCATATACATGGTGGAATAACTTGTGAAATAACTTATGTCAGGATAGCAA
CTAGTAATAAGATCTATTCAAATAAAATTGGTTGTGTTATATAAGCTTAATTTCTTCACAATCAATATTTTTAGTTTCAT
TGACGTCATGTTTGAATATTTTTCATGAATCCCTAGAACATAAGTAGACCTCTGCATATTTATCTTTGTGATTATAGTAG
ATCGCTTTATAATCCTTAGTCATGGGATCTAATTTGAACTTAAAAATCCGTGCAAGAAAAAATTAAATTGAAAGAAAGAA
ATTATCTTAGTATAATTGAAAAGTTGAGTGGATTGAGAAGCAAATAAGATGAAATGAAATCTAAACCCACCTTTGAACTG
ACACGTGGTGAGGGACTCGAGTTATATAGTATGAGCTTCTAAGTTATGCCTTAGTTAAATTCGTAATTTTATGAGTTAGT
TTTATTAAATTGATGTAAAAATAAGTGCTCAACAGTATTTATTATTTAATTTAAACATTATAGAATTTTTAAAAGCACCT
ATGATAAATCTATCTAAACAACTTATTTAGAAAAAAAATCCATGTTTATCTTAATTAATTGATATCCATACTAGTAATTA
ACTGTAGATTATGCTACCATATTAGTCTAAAACTAATTTTATCTGTAATAAGTTCTATTCTACATTTTCGTTGTGGAATT
ATTTTTTTAAAAAATAACAATATAATTTAATCGAAACGGAAAATAAATGAGAAGAAATGTGAGCAATTTGCAAAAAGATT
AAGGTCATTTTAGTACCACATAGTCAAACATATTTTCTTGTTGCTACTATCATATATTAAAATGGTAATATCTTTTATAT
CAACTATTTTTTTTTTTTTAAATAAACAAATAAAAAAACATACTGCAGATCAATTATCTAATATAGTACTAAGATGACTA
TTCAAATAATATTATTTTGTCAAATTGCTCACATTTCTTCTTATTTATTATTTCCTTTTCTTTAAAGCTGTTTTTTTTTT
TTTGGTAAATCTACATGACTAAAATGTATCATACAACTAAGTACTAGTAAAATCAGTAAGAATAATACGGTACAAAATAC
TAGTGCAAATAACAATTATTATTAAGTAAAAGGACTACAATTTAAAATGACGAATTTTTTATTATACTTATTGATTTTTC
TTTTTTTGTGTTCTTGAACGGAAAGATCGAGGTTGTATTGGTATGGATACCAATGATAATGGTTGGGATTTTCTCGAAGA
TTCAATCAGGGAAATTTTAATCAGATCGCCTGTGAAGTCATTGTTGAGGTTCAAATGTGTCTGCAAAAATTGGTACACTC
TTATCAAAAATCCTAGCTTTATCCGTGAACACTTGAATTTTAGCAAGAATAATCCCCCACAACTTTTGATTTATGATTAN
NNNNNNNNNNNNNNNNNNNNNNNNNNNNNNNNNNNNNNNNNNNNNNNNNNNNNNNNNNNNNNNNNNNNNNNNNNNNNNNN
NNNNNNNNNNNNNNNNNNNNNNNNNNNNNNNNNNNNNNNNNNNNNNNNNNNNNNNNNNNNNNNNNNNNNNNNNNNNNNNN
NNNNNNNNNNNNNNNNNNNNNNNNNNNNNNNNNNNNNNNNNNNNNNNNNNNNNNNNNNNNNNNNNNNNNNNNNNNNNNNN
NNNNNNNNNNNNNNNNNNNNNNNNNNNNNNNNNNNNNNNNNNNNNNNNNNNNNNNNNNNNNNNNNNNNNNNNNNNNNNNN
NNNNNNNNNNNNNNNNNNNNNNNNNNNNNNNNNNNNNNNNNNNNNNNNNNNNNNNNNNNNNNNNNNNNNNNNNNNNNNNN
NNNNNNNNNNNNNNNNNNNNNNNNNNNNNNNNNNNNNNNNNNNNNNNNNNNNNNNNNNNNNNNNNNNNNNNNNNNNNNNN
NNNNNNNNNNNNNNNNNNNNNNNNNNNNNNNNNNNNNNNNNNNNNNNNNNNNNNNNNNNNNNNNNNNNNNNNNNNNNNNN
NNNNNNNNNNNNNNNNNNNNNNNNNNNNNNNNNNNNNNNNNNNNNNNNNNNNNNNNNNNNNNNNNNNNNNNNNNNNNNNN
NNNNNNNNNNNNNNNNNNNNNNNNNNNNNNNNNNNNNNNNNNNNNNNNNNNNNNNNNNNNNNNNNNNNNNNNNNNNNNNN
NNNNNNNNNNNNNNNNNNNNNNNNNNNNNNNNNNNNNNNNNNNNNNNNNNNNNNNNNNNNNNNNNNNNNNNNNNNNNNNN
NNNNNNNNNNNNNNNNNNNNNNNNNNNNNNNNNNNNNNNNNNNNNNNNNNNNNNNNNNNNNNNNNNNNNNNNNNNNNNNN
NNNNNNNNNNNNNNNNNNNNNNNNNNNNNNNNNNNNNNNNNNNNNNNNNNNNNNNNNNNNNNNNNNNNNNNNNNNNNNNN
NNNNNNNNNNNNNNNNNNNNNNNNNNNNNNNNNNNNNNNNNNNNNNNNNNNNNNNNNNNNNNNNNNNNNNNNNNNNNNNN
NNNNNNNNNNNNNNNNNNNNNNNNNNNNNNNNNNNNNNNNNNNNNNNNNNNNNNNNNNNNNNNNNNNNNNNNNNNNNNNN
NNNNNNNNNNNNNNNNNNNNNNNNNNNNNNNNNNNNNNNNNNNNNNNNNNNNNNNNNNNNNNNNNNNNNNNNNNNNNNNN
NNNNNNNNNNNNNNNNNNNNNNNNNNNNNNNNNNNNNNNNNNNNNNNNNNNNNNNNNNNNNNNNNNNNNNNNNNNNNNNN
NNNNNNNNNNNNNNNNNNNNNNNNNNNNNNNNNNNNNNNNNNNNNNNNNNNNNNNNNNNNNNNNNNNNNNNNNNNNNNNN
NNNNNNNNNNNNNNNNNNNNNNNNNNNNNNNNNNNNNNNNNNNNNNNNNNNNNNNNNNNNNNNNNNNNNNNNNNNNNNNN
NNNNNNNNNNNNNNNNNNNNNNNNNNNNNNNNNNNNNNNNNNNNNNNNNNNNNNNNNNNNNNNNNNNNNNNNNNNNNNNN
NNNNNNNNNNNNNNNNNNNNNNNNNNNNNNNNNNNNNNNNNNNNNNNNNNNNNNNNNNNNNNNNNNNNNNNNNNNNNNNN
NNNNNNNNNNNNNNNNNNNNNNNNNNNNNNNNNNNNNNNNNNNNNNNNNNNNNNNNNNNNNNNNNNNNNNNNNNNNNNNN
NNNNNNNNNNNNNNNNNNNNNNNNNNNNNNNNNNNNNNNNNNNNNNNNNNNNNNNNNNNNNNNNNNNNNNNNNNNNNNNN
NNNNNNNNNNNNNNNNNNNNNNNNNNNNNNNNNNNNNNNNNNNNNNNNNNNNNNNNNNNNNNNNNNNNNNNNNNNNNNNN
NNNNNNNNNNNNNNNNNNNNNNNNNNNNNNNNNNNNNNNNNNNNNNNNNNNNNNNNNNNNNNNNNNNNNNNNNNNNNNNN
NNNNNNNNNNNNNNNNNNNNNNNNNNNNNNNNNNNNNNNNNNNNNNNNNNNNNNNNNNNNNNNNNNNNNNNNNNNNNNNN
NNNNNNNNNNNNNNNNNNNNNNNNNNNNNNNNNNNNNNNNNNNNNNNNNNNNNNNNNNNNNNNNNNNNNNNNNNNNNNNN
NNNNNNNNNNNNNNNNNNNNNNNNNNNNNNNNNNNNNNNNNNNNNNNNNNNNNNNNNNNNATCCTTGATAATTAAGCTTC
CTTGCCTGAAAATTAATTAAGAAAAGTAAAAAAAACAATTAGTAAATATAATTAAATGCATGCAAGGGATCGGAGTATAG
TATATATTAATAATATTTTACGTACGTAGCCTAGTTGGAAATATGAGATTTTGATCGGCTACTCTACCACAGCCTCTTGT
GGCTGTACTTTTGGGGCAAGATATAAATGTGTTGAGCGATTTGTCCAAACAGAAGTGAATTTGCTTCAAGAAGAAGACGT
AAGGAGAACTAGCCCGCTGATCACATGAGATGTAAACATCAATAGTTTTGTCGTTTAACACTTGTTCAGAGATAAATGTC
TTCATACCCGTTACGTTACGGTGTAAGCTTTTTCGGACCCATTTCACCCTTCTCTAACGTTTTAAGCATATCTTTCAGTC
GTCTCGCAAATGTTATCGCCCCATTAAAATATTCAACATCTGGGACGATTTCTGATATGCAATACCCATGCTTGTCCCAC
TCATGCTTCCATAACTTTTCGTCAGTCCAGCGAAACTCCAAAGAAGGCCAATACAAACCCAAGAAATACTTTAGGCTCCT
GTCATTTCAGTAATTGTATCCATCTCTTTTGTGACATCAGCCACGACTGATATATATCAATCATACCAATAAATCATACA
TCTTTGTACTAAGTTTAGGTAAACAATTATGTGTATATACGTATTAAGTTTGATACAAAATTATTATTATTTGTGGTGAA
AATTTTATAAATGACATTTATAAGACTAATAATTTCAAGTTATAACAATATAATGATTCTTTTAGGTTATAACAATAAAT
AATTTCAGGTTCTAACAATTTATTAAAAAGAGTTTTTTTAAGTAATTGTAAAAAATCAATTTTGAAAAAAATAAAAAGAT
AAAAAAAAATAAAAAATTGATTTTGAAAAAAATAAAAAGATAAAAAACGGATAAAGATGTATTAACTAATTTTGAATTCA
TTGATGACAATTGTTAATTGACATAAATTTAGGAGATTCAAACAAATTAGGAATATTTATTTTCCTTATTTCACTTAAAT
CTGTTAACATTAATTTAAAAAAATCAGATTTTATTCATTTTGTTCAAAAGCTTCTCTCTCTTTGTTTTTTTTTTTTTCCA
AAATTTGGCGTCACTCACGAGTAGATTCAATTTTTTTAGGTTGAATAATCTCCATTTTGTTGTAATGGACGCGTCTTATC
TATATTAATTAAACATGGTGGTAGATGGGATCGTTCTGGTTAGTATTCTTTACGATTTATTGTTTGTATTTGTATATTAC
TGAAATGTAGAAAAAAAGAACAATGAAACTGTAAATGACATTTTCTGATTTTGTTTATGTATACTAGATTTAAGTTGTGA
TGTTTTTTGTATGAACATTATTTTGTTCATAATACGTAATCATTTTTGTGAATCTCATATAATGTTAGGACAAACAAGAC
GAGACTTTTTGAATTTCGTCATCCGGGCCTGAAGTCAGATCCAGAGTGTGGTGGTTGTGGGGTTTACTATTATAAAGAGA
GCTTAGTAACAATTAAACGACAAGGGAATAGTGAGCTCCATCTCAGTCGTTGTTTGACAAAAGTGTCGGCCAGATATTAA
ATTTCAATAAGAGCTTTAAGCATATTGGATAACATTTACTACATGTTATTTATTTATTGTTCATTCTAGCTTTAATTATG
TGCAATATGAGATTATCGTGTGTAATAGTAGTGTTTTTATACTCTTAAGTTGTTGGTGATTGTGAGCATTTTAATTTTTA
TTAAAGTGGCACATCCTAAGTGTCTTTTAATTAATGTTGCATCTGTTATTGACATTGTCAGACATAAAAATACCTTTTAT
TTTCCTTATAACTCTTGCATTGTTAATGTGAAGACAGTCGTCGAGGCAGCTGGGATTCCATTGTTTTGGCTTGTTGGATT
GAGAATGTGTGTTGTTGCGCGTATGCCCATATAGGACTGAGAATGTGTGTTGTTGCGCGTATGCCCATATAGGGCTGAAA
ATGCATGTGTGTTGTTGCGCGTATGCCCATATAGGACTGAGAATGTGTGTTGTTGTGCATATGCCCATATAGAAATGAGA
ACGTGTGTTGTTGCGCATATGCCCATATAGGACTGAGAATGTGTGTTGTTGTGTGTATGCCCATATAGGACTGAGAATGT
GTGTTGTTGTGTGTATGCCCATATAGGACTTAGAATGTGTGTTGTTGTGCATATGCCCATATAGAAATGAGAACGTGTGT
TGTTGCGCATATGCCCATATAGGACTGAGAATGTGTGTTGTTGTGTGTATGCCCATATAGGACTGAGAATGTGTGTTGTT
GTGTGTATGCCCATATAGGACTGAGAATGTGTGTTGTTGGGTTTGACTAATACTAACTTGTAATGAATAAAAATAAGTAA
ATGACGACTTAAATATTTATTTACTAAAAAATACAAATATTTTGTATCCCACTTCATACTAAGTGGAAAATTATAGCAGT
AGCCCCTAAATCTATTATTATACCAACTTTAATAACATTGTATCGAGTATGATTACGTTTAAGAAATTGTCTTTATTCGA
TATGCATACACTAATGTGTTATGTTACATGATCACAAATTGTGTGAGAATTCATAGCTTTTCAATCCAAGTGCAGCTCGT
AGGGATCATTATCTCAATCGGCAAATTATAGGTTGAGAAACTTCACTCTAGCCTCAAGCAAACTATTTTTTGTATATAAA
TTGTAAATAGTTGTTGTTGTACGTAACATCTAGGGCTTCCTTGCGATTGTATAAAATTATTCATCCGCATTATATATATA
TATAATTTAAGTAAATGCAGCATCCACAACATAATAATAATATTCTAAAGGAACGTAGACTCATCCACAACATAATATAT
GGAGTAATAATATTGTTTTAAAAGGAACATAGACGACAGAGATGATATATATTAGCTAGTCTCCGATAAGCGAGCTTCCT
TGATCAGTGATAAATTGCCTGAAAATAAAAGAAAATAATAATTAATTAATTAGATGCATGCAATTAGGGAGGGGCAAGAT
ATAATTAAGATCATATAACAATAATTACCGTAGTTGGAAATACGAGATTGTTTCCTCTATCACATCCTCTTGGGGCTGTA
CTGGTGGGGCAAGCTATAAATGTGTTAAGGCGTTTATCCAAGCAAAAATGAATATGTGTCAAGAAGACGTAAGAAGAATT
GGCGGTCTCACATGAGATGTAAACCTTAATATTTGTATTGTTTAACACTTTTTCGGATATTAATGTCTTCATACCCATTA
CGGTGTAAGCAAGATGATTTGTCGGAGGCATTCCATTGCTTGTAAGCGTTGGAACCATACCTTCCAGTAGTTTGGCAAAT
CGTATCGCCCCGTTAAAATAGTCAACATCTGGGACGATGTTTAATGTGCAATACCCATGCTTCTTCCACTCATGCCTCCA
TAAGGATTCGTTGAGCCAACCAACTATAAAAGAAGGCCAACACGTGTCCAAGTCATTCTTTAGGTTCCTGTCATTTTACC
ACTGTATAGTAGTATATAATAAGTAGTATTAGAAATCATATACTATAGAAAAATAATAATAATTATATATACGTTTGTCG
TCGTACCACTTTATCGACCGTATTTGATTTTGGAGGAAGAGGGCATGTATTAGTATGAGTTTCCCCGTTAGCATGCCCTG
GCCAAAGGCCATGGATTGTGAACCGCAACTTAGATATGAAGGGCTTGCAATGTACATCTGACCTCCCACAATAGGTTGGA
GGCCATTGTACGATCATCTGCATGTGGTCGTAACTTATTGGTTGAGCTGCAATATTATTATTAGTCACAATTAATATAAC
AACAGTAGCAAACAAGATTAACTCCATATTTTATCTATCAATATATATGCATGTCTCACTACCTATTTATACTAACATTA
TCAACTCTCAAACACAACATACTCATTTACTCATAACCAAATTTGTCTATGCACACTACTCAACTACCGGTCATCAAAAT
CCCTATTTTAGGCCTACCACATTTTAATAATAATATTCTTCAATTCAAAAAATAATTAATAAAATTGTATTAGCTAGCTC
ATCTCTCACTATAAGAAAAGTACTGATTATAAGAAAAATCCACAGGTAACTTGATTACCTGCGAATTTTCTCGCAAAATG
AAATCCGATGGAAAAACCTTTGTAGGTAACTCTTACCTGCGGATTTATACATGCCCTAGGTAATTTACCTGGGGAATTAA
AATCCGCATGTGTTACCTGCGTATTTATCTGCGATACATAACGAAAATTCTTGCAAATTTTTTACCAAAATTTCTTATAA
AAATGAAATTTCTTGGGGATTTTCATAGAAATATTTCGCAAGCAATTCCCTATGAAGATTCCCAAGTAAATCCGTAGGCC
TTTGGAGATAAGATTTTGTGAAACAAAAGGAAATTTCTTGCAGATATGTATGAAAATATTGCTCAAGATAGTAATTCCTA
TGAAAAGAAATCCGCAACTATCTCAATCCTCACTTTCATTCACGCTATCAGAGTCATGGGCAAAACCACTGTCATTCACG
CTATCAGAGTCATCACCACTTTCATCCTCACCATAAGCTTGATTGTCATCTTGAGATGATTGCCCATTTGAAGATGATGC
ATTGTATACGTTCAAACCTGGCCTGAATTATGAATGAATAAACTTGATACACCACACAGATTCCAGGAACAACCTTAACC
ACGTCTCACTTTGTGCGATTTCATCGATTTCTGAGGCAAGGTTTTCCTAACATCTTGAAAAAGTTGTGTCATCCTTGCTG
ATGCCATTTTCAAAAAATTACATCTTATAGCATTAGTATAGTGAGGGAGCCATTTGAATTTCTTCTGTATATAGCAAATA
AAAACTGCATTAGTTATACAAGCTCACACCACCTGCATTAGACACTTGAGAATTGTTAGAGTGTTTCAAATGGTAACGTT
ATTCTGGGAGATTCTTTAACAGATGAAATAAGCTCGCTATTTCATTTGAGTTTAGATAATATATGTTGGAATTCTACCCT
CCTGAAATTCTATAAAGGAACACGTACTGACTACTTGTTCCTATTGATTTGAAGCTTAACAATAAATAATTTAGTATAAC
AACTTGCTCAGCACTTTGTTTTATTTATGAAACTTCAATTAACACAACGATTACAAATCTCTGTAACATAAGGAATTATA
AACTCTAATTCCTAACTACCCAAGACAAAAAAACCCCAGGTTTAAGTCTTCTATCATTCTTCAAGTTATTCAACTTGTCA
AACGAAACCTACTCACAAACACTTGATTGTATTCAGAAACTCTTGACTACAATCGTACAATATTTCTCTCAACTCGCAGC
ACTCCCTAAAATAAAAATCAAAACTCTCTCAAACTCTTGATCATGTTTTGATATTACTCTCAATGTAAGTGCACCATCTT
TCTGATGAAAATAACCCCCTATTTATAGATCAGAACTTCAGCAAGTCCTTGTTCGACTCAACTTTGTCTTTGCCGCTACA
AAGCCTTGTTGAACTCAACTTGGACTCCTATTTGTACTCGACTTGTTTCACAGAAACCGTACGCATAGTAGTTTTCCTAC
TTTATGCAGTTCTCCTTAATTGATTAAGAAAACTTCCTTAACCGTGAACTCCTTCTTCTATACGTTTTTGACAAAACACT
TTTGTATCACGTATGCACGACCTGTTCTATTCACTTTGCCATTCTTCAAAACATAGAGGCTTTAACAAATTCCCCCTTTT
TTTACTATGGCAAATTCTTTCTGCTTGTATCGAACAGGTAAACACATATGCACGCTTTCTTCCCCCTTTTGACATTAGGC
AAAACATTTGAAATTAAAGAGATATCAATGCCACAAGCAATAATATCACAACAAGCTATAAAAAAAACACACCAAACTGA
GTCATTAGTTACATCACAGATCAGAAACAAAAACCATTATCCACAAAAATAGAAATGTCTACTAAAAACTTGAAAAATTG
AGGACCCAAAACACAAGACATAGCATAACCAAGCAGATATTTAGACAGATGGTGGTAAAGCAGAGGACGAGGAAGGGAAG
TCTTTGGTTAGTAGTTCATAGAGGTGCTTCAGACGATCGAAATTAGATAATCTCTTAGTATTCAACGCAACCTGAGTCTG
AGCAAGCTCCTCTTTAAGCCTTGAATTTTCTTCAGCCAATATAGCATGCTTCAGACCATAATCAATGTGCAACTTATCTA
TTGCAGCAGAGTGAGAACCCTGTAGTACAGTAATTTCCACATTCTTAACAGTCAACGAGGCTCTCAACCATTGCATAGGT
GCATTTGCCCCTCTCTTTGTAGCAAGTATAGTTTCATGATCCATAACCCCTAATACATCCTTAATGGTCTGAATCAGCCA
CTCTCCAACAGGAACACCAAAATGTTCAAACACCATACCAAGCCAGAACCCATACGCCAGTCCACGTTCCTTTTAATCAC
ACACACATAGACCATGTATATGACTGAGAATTAGGGCATGCAAGTTAATTTGGATCTTAGATAGCAACAACTCCATAAGA
GTGAGATCCAAATAATTTGCCTCCGTTCTTTTTTGCTTTCGAGATAGTATTATTTTATGCACAACATCAAACAACAAAAG
ATGCAAGGGTAGCATAACTTCTTTATCAACTCTGGTATACTCATTCAGTGTAGGATCATTTGAAAATCAGTGACATATTT
CAAGAGCAAAGATGTTACCCTCTAGAGGTGGCCAATTTCGCTTAACGTAGTGACCCCATCCACTATTTGGTACCCCGAGT
ATAGAGGATAAAATCTTAGCATTGAGGGTGAAAGAAACACCACAAACAGTACTTGAAATTGACGTAGCAGACCCTGTTGC
AATAAGGTAGAACTCCCTAGTTTTCTCTCTACCCATTCTACGCCTAAGGGTTCCTTGACTAAGTAGTTCAGTCCATCATC
TGACTTGCACAAGAGCTAGTAATTCACTCATTTCATCACCCCCAAATCCAGTAATTACCCTACCCCTAATCACACTTCTT
CTCCTAAAGGATAGTGCCCTAGTAGAGTCAATTTCATCAATTTCTTTGAGACCAGATTCTTCTGGTTTAGATGTATTTCT
TTTTTGATTTCTACTCTTCTTGGGTCCAATAATGTCATCATCATCAATCTCTATAGGATTAGAAGGGAGAACAAACTTAC
TTTGCACCGGGCGAGTTTTCTTAGTCGACTTAGCAAGAAGCATTGCATCCCGAGTACGCTGTACAAATCGAGTCACTCGA
ACCGGAGCCTTCACTAATGGGTTAGAGGTAAGACTTTCATGAGCATTTGGAAAAATCATAGCAATGGGTCGACAAGACTA
TACTCAGTCGTGAAAGAAGTCTTTTAGAAACCAGTTGGACCAACGGAATATCATTGTCATCATCACAAGAAGAATGAGCT
TGTTCCTTTGAGGATATTTGTCCCCCCTCACTACGTGCTATCGGTTCATCTCCTAAATCAGACCCCAAACTCTGGTTTCT
TCTTTCCCACTGAATTGATGTTTCTTCTATAAGAGGATAAGCGAGATGGGTTATTCCACGAGGGTCAATGAACATGCCAA
CAGGTAATTCAAAGAGATTTTCTGGATTTTCAAAAGGAATAAGGGCAAGGTTTGAGGGAGACGCCATGATTTTGAAAATA
GGGTTTGATGAATTTAGGAGAGAGACGAATGAAGGAGAATGGGTTTCTGTGGAGAGTGAAAAATAAAGAAGGTTTGAGAA
TGATTACAGGGAAGTGGCAGGGTTTTTGGAGAAGAGGAACAAGTTGATTTGATGGAGAAGTCAGATTAATTTTGATTTTG
GCGGTTTTTAAAAAAAATACTTCTGACAAGTATTTAATGCGGGAACGGTACCAGTGCACAAGTCTTAATATTTTGGTCTC
ACTTAAATAAGTATAGTAGACATACCTTTTAGTGTAGGATGATGATTTTTGAAGTCCAAATCCTTGAGTTCCTGATTACC
TGAGAATGGTGAATTCGTTAGTTACAGTTTGTTATTAGTATTAAAAACTTTTAGCATAATAGTACATAATCAAGTGCCAT
AGTTTACTCTCGTGAGCAGAGATACTCAGGTGATCTTCATCATTCCTAATTCCAACTTGTTCCTTTCGAAATGTTCCCTT
GCTAATGCCTTTGTGAAAATGTCTGCAATTTGTTGTTCAGTGGCACAAAAATTCATGGAAATTTTCCCTTTTTCTACATT
GTCCCTTAAAAAATGATGACAAATATCTATGTGTCTAGTTCTCTTATGTTGGATAGGATTCTTTGCAATGTTAATTGCGC
TTGTGTTATCACAAAAATTGGGACACACTTAATACTAAGACCAAAATAACTAAATTGTTGTTTGATCCATAGTAGTTGAG
CACAACACGAGGCTGCTGCTACATATTTAGCTTCCGTGGTGGATAGTGCGACTGAGTTTTATTTCTTTGATCCCTATGAA
ATTAAACATGAACCTAGAAAGTGAGTCATGCCTGTGGTACTTTTTCTGTTTGCTAGATAACCAGCATAATCTGCATCGAC
ATACCCTACTAATTCGAAGTTACTTCCCTTTGGATACCATAGTCCTAAATCAGTGGTTCCTTTTAAATATCTGAGAATTT
TTTAACAACTTGGAGATGAGATTCTTTGGGACTAGTTTGAAATCAAGCGCATAATCCCACATTGAACACAATATCAGGCC
TGCTGGCGGTAAGATACAAGAGTGACCCAATCATGCATCTATACAGTTTTTGTTCCACAGCAGAACTTGTTCCTTACAAG
TCTAATTTTGTAGTTGTAGCTATTGGGGTATCAATTTGTTTAGCATCTTCCATGTTGAACCTTTTGAGTAGTTCCTTGAC
ATACTTTTGCTGATGAATGAAGGTACCTGATTGTGTTTGCTTTATTTGAAGCCCCAAAAAGTAGTTTAATTCGCCAATCA
TGCTCATCTCAAACTCGTTGTTCATAAGGTTGGCAAAATTATTTGTAAGAGTCTTGTTTGTGGCCCCAAAAATGATGTTG
CATACACCTGTACTATCAGTAGGTCCTTTCCTCTGTTTCTGAGAAAAAATGTGTTGTCAATTTTTCCTCTTGAATAGCCA
TGGCTTAGGAGAAACTTTGACAATCTATCATACCATGCCCTTGGAACTTGTTTTATCCCATAAAGAGCCTTATCAAGTTT
ACAGACATAATCAGGATAGTCATTGTTCTCAAAGCCAGGAGGTTGTTTGACAAATACTTCTTCCTTTAGTAAACCATTAA
GAAATGCACTTTTAACATCCATTTGATACAGGGTGAAGTCCATGTGAGATGAAAATGCAATGAGTTATCTGATTGTCTCT
GACCTGGCCATAGGTGCGAATGTTTCATCATAACTATCCCAATTTCTTGATTGTACCCTTGGACTACTAGCCTAGCTTTG
TTTCTTGTTATAGTACCATGTTCATCTAACTTGTTTCGAAACACCCACTTTGTACCAATTATGGTTTTATTTGATTGTTT
AGGCACCAGATGCCAGACTTTACTCCTTTCAAACTGATTTAGTTCTTCTTCCATGGCCATAATCCAGTCTGCATCTTGGA
GAGCTTCACTGATCTTCTTTGATTCCATCATGGATACGAATGCATTAAAGGCATAATGATTTTTTATCCCTGATCTGGTG
GTTATTCCAGAACTAAGATTACTAAGTAAATTGTCCAATGGATGTGATCCTTGGTAGTTGTAATCTTTTAGAACCAAATT
TGGTTGTTCTGTATCTTCACCATCGTTCAGATCTATTTGGTTTTCATCAGGAACCTTTTCAGCGGCATCATTTTTCTCAT
GAGTTTCAACACTGTTTTCATTTACTGTTTCTATGTAACCTGTTTCTTGTATTTGTTCCTTGTTTCCCTTGTCGCATAGT
TGGGATATACTAAGCAGATTATATTTCAGTCCATCTACGTAGTACACCTTTTCGATTAAGTGTTCATCAGATCTTTCAAT
CTTACCAATGTCTTTGATTTGTCCCTTTTTTCCACCACCAAATGCTACCATTCCACCTTTTCCTTCTTCAAGTGAGAGAA
ACATTGCTTTGTCTCCAGTTATGTGTTTTGAGCAAGCGCTGCCCATGTACCAATGCTGCTTACTTCCTCTCACTTCTTCT
TGAAAGAACAATTAGAGGTTAGTTTTAGGAACCTAGATCAACTTGGGTCCTTTGTTTTGATCAAAAGGATGAATAAGATC
TATGTTTATCCAGTTTGGAAGTCCTGTTTTGTTTAGAAAGTGTTTGTTCCTTAGGTGTATGTTAGTTTTGGTTCTTTGAC
AATTTAGTTTAGAGTGACCAGTTTTACCACAGAGACTACAAAATAAAAGAGTTTCATATTGATATTTATCAAAACCTATT
CTAGCCTTAATATTTCTAGTATTGTTACCCAGATGTGTGACTATCATGGATGATCTTGTCCATTTATTTGCTCTTTCCAG
ATCAGTTTTTATTTTGGACAATTCAAGATTCATTCTCCTAGATTTTTCTTTTTCCGAGCTTAAGTCGTTTTTGAGTTTAT
TCACTTCATGTTCATGCTTGGGTTGATCACACGATTTTTCTTTACCAAGAATTTTCAGTTTTATATTTTCAGACTTTAGT
TCTAGATTGCGGGTTTCAAGTTGCTGAATTTCTACAGCAATTGCTTGGTTTTCTCCTGTAGTTGACTGTTGATCTTTCGA
GTTCGATATACTCAAATTTTAAACTAGTCATGGAGGCAAGCAATTGTTTCTTAGTTTTAACTAGTTCTTGAATTGTATCT
ACAGATGTGAGCATTAAGAAGGATAATTTTTTCTTAGAGAATTTAGTTAGCTTATCTTTAAGATCAAAGAGACTTACCTC
CATTCCTTCAGAATCTGATTCAGGTTCAGATTTTGATTCTTCTATGGCCATTAAAACAATGTCATCAACATCTTCTTCAT
ACATGTCTGAACCTGTTCCCCAAGCTGCATACATCGCTTGTTCCTTCTCTTTGTTTTATCTTTTGCTTAAAAGTTCCATC
TTCTCTTTTTTAGCCCTTTCCTTTCTCCATTCTACTTCTGTAATGACCCTCCTAGTCATTTTTGTGTCTTGACTTTTGTT
TATAGTTTAGAGCGTTCCTATAGCGACCCCAAGTTATTTATGACTTACTGGGACTAACAGTTCGGTCACCTGGTCGTTCG
TTTGGTTTTGGTGCTAGTTTTTGTGTTTTGGAGCTTATGAACCTTGAACGATCATTTTCAATCAAAAGTTTAAGAAAATG
ACATCGGAATCCAATTCTGACGATTCCATCAGCTTTGGAAGGGTCATTTTAGGCTAGCAGCATGGTCGACATGACTCTCA
AGGTTTTCAGTGTGAGTCGGTGCGATTAGGCGTTTTAACTTTAAGTTTAAGCCTAAGTTTGACTTTAGTCAACATTTTGA
GTAAATGCGCTCGAATGAGAATTTCATCAGCGCGGTTAGCTCCGAAATGTCAAGTTTGGTCTAGATTGACCTTTCTTTTG
TGTATCGAGGTTTTTGATATTTTCTGAGCTTTTTTGTGGTTTTTGACTTAAAATGACATTTGGTGTGGGACCCACTTTTT
GTCAAGATGACCTCGTATGGAGATTTTGACTATGCCATTGAGTCCGGAATATCAAATTTGGTATGTTGGCATATTTCGTT
TGCGTGCACGGGGTTCCGAACGAGTTCGGAGTACCCCGTCGGAGGTTTTAATTTTGGAAAAAAATTTGCAGAAAATCTGC
TATATAATGCAGATATATCAGCGAACATTCCCAAACCTTAAACACTCATAACTCTCTCATTTCAAGTCCAAATTCAGTGA
TTCAAAGGTTCATCTTGTGAGGTTTTTCGCAAGGAACGCGTTGGTGAGCTCCGATAGTGATTTGGGGTCCCCGTTTAAGG
TAATTTTCGTAAAATACCTGCTGCCACGACCCCTTTTTGTGAGCTTGATTTTGGAATTTTTGATACTTGCTTTCTCAGCC
ATTTTAGGTCTGATTTCAGTGATTCTTAAGGCTATCTTGAGTGGTTTTTCGAGGAGAATGTCGTGGTGTTGTCGTAATTC
TCTATAGACCTCCCGTTTTTGGTAAATTTACTGATTCAACTGCTATCCCATTTCTAGTTCTTGAGAAAATTTGGGTTTTG
GTTGCATGTTGATATTGTGTTGTTCACGAGCCCCGAATTGTGTCCCATTTTGGGACATGAGCTGGGGGAATTGTTTAGGA
CCCACTTTTGGGGTTAATTCTGGAATTTCCAGCGTGGGTCCCACTTTTCCCGTTTTGACCCCGAAATTGGTCCGTCTCCA
TTTGTTGTGATTCTTGTCACGACCTGAGCCTACACCCTGGACGTGGCCTGCACTCGAAGACCATTGCTAGTCCCCAAGCG
AACCCTCATCCTGGCTGACTACAAGCGGAAAACTGATTCAAGCATACAAAGCTTAAAAACTGAAATAAAAGTTCATAAAA
CTTAAATACAAACTTTAAGTCCAAAGAAAACTCTATATAATAAAATCTATACAACTCGCCATAAAAGGCAACTTTAGTCT
TTAAAACATTTAATAAAATAAATGATACAGACTTCTCAACTATACTGACTATCTATGAAGCCTCTAACTGATAAAGATGA
ATGTCGGGACAAAACCCACGACATCCTAACAATTGATATAACTGAAAGGTAAATGAAATCCTCCGAAAGCAAGAAGGCTC
ACCATAGCTAACTCGAACTCTCGGATGTATCAACGAAGCTCCTGTTGATGATCCTGAATACATGTATTTGCATCATGATA
AGATACAGGCCAAATGGCTCAGTACGTGGAATGTACGAGCATGTAAGAGGAATTCTAAAACATAAATATAAGCTTGAAAT
TTGATAGAAATGAAACATACTTACATCTTCTCAAACTTACTCAACTCAAGGGTACTCAAAACTACTCAAACTTACTCAAC
TCAGAAGTACTCAAGGATAGGATACTCAACTTCGAGATTAGATACTCAACTCAAGGATATGATATTCGACTCAAAGATAT
GATATTTGACTCTGGATACTCAACTCTGGATACTCAATTTTGAATACTCAACTAAATATGACTGAACTCATTTCAATATA
AAGCAATTTAAAGATAGTGCAATATAAAGAAACAAACTGTTTAAAAACATGCTGTCAAATCTGTGTGTATGCAAGGATAC
AACATAACTCTGAAATGTATATAAAAATACAATAAACTGATGTATATAAAAATACAATAACTTTTGTGGGAGTTTCTCTA
ACCGACAACTATCACATAAGAGCTATAGTGATGATACAGCGATCTACCTTACGCTGCCAGCGCATCCTATACCCGGCCAA
AGGTATAGGTCCTGAACTACTAATGGATCCACTAGTCTATGTGAAAAGGGTTCATCTAAAAAGTATGACCCTTTTCTACC
CATGATGGCTACATGGTTTATGGGGGTTGTGAGTTGTCTGAACTCTCCCCCATATCGGTGCTCAATATTACTCCTAAAAT
ATACTAGCTCTTATGTTTTAAAAACATACTTCTTTCTGTTGATTTGAGATTAGTGCTCAAAAACTTAGCTCAAAGGCTAT
CTTGGAAATCTCAGTTTCCCTTCTTGCTTCATTTAGAAAGCTATTACTCTTTTCTGAAAACTAGCCCGAAGGCTCTTTAG
AAATCTCAGTTTCCATTCTTATTTAAATATGAAAACAATTTTAAGTCTCTTTGGGAATACATAGTCCCCATATACTTCTT
TGAAGAAAAGAACTTCAACTTTACATCTTTACTGAACTCAAAACTCAAGTCTTAAAACAAAGTTTAAAAATTTGTAAAAA
GACTTCTTAAAATATGGTTCACGCCGAATTATGGACTTGAACAACTCAATGCAAGGTTTTCAATAACCATTGATAGAACT
CAAATACTTGGAACTCAAGAACTTCAGTAATACTACTCATTTTCAAGAATGCTCAACTCAGAGTTCATGCAAAATTATGA
GCATGAACTACTCAACTCAAGGACTCAAATATACTTCTCATCTCAAGACTGTTCAACTTATAGGGTTCATGCGTAATTAT
GGGCATGAACAATTCAACTCAAGGACTTCATGGGTAACATGTAATAGTTCTATGATTATAAATATAATCTCATAGGGGAT
TAGGAACTCAATACTTAGAACTTGAAGATACTACTCCTCTCACAGGTACTCAATTGATGAAGTTCATGCGGAAGTTATGG
GCATGAACGACTCGACTCAAGGGTCAAAATATCAATAAGAAACTCATGTATACGCCTCTTCTCATTCTCATACTTACTTA
CTCAAAACTTAACTCAAATCGATGATAGATCTCAAAGGATTCACAATTGAACTCAAAGGCTTCCTTGAACTCTACTCTTA
ACTCTCTCTTGAATTATGAATTCAAGAGTTATGATTCATGATATGAAGGATCTCAATAACAATATAGATATTCTATAATT
AGGAATAGAAATTTTAAAAGAAACGTGAATTCAAGAACTCAAAATCAACTTATCTAAAGAATACTCAAATCTAGGGAAAG
TATCTTAGATTACTCTTTTACTGATCTGAAAGTAGATGTAGGGCGTGAGGACGAACTAGTCCAACACTATGATAGTCTTA
CATACCTAGAAGAACAAGATTCTTGAAGAATCTTGAAGAAGAACTTGATTAGAAGCCTTGAAACCCTAGCTTGAAGGTAA
ACAATCAATAAAACCTTTCTTGAGATTCTCGAGTTAGTTTCTTGAAATCTCTATGGCCAAAAAATATGATTTTCATGAGT
GAAGATGAAAATCTGATTGTTTTGGGCTTTTTATTTGTCAAGAAATTCGTTGATGGTTTTCTTGGAGGTAAAAGACAAAA
AATGATTATTTTCAATGTATTCCCGTCGGCTAATAAGTAACAGCACTGTATAGGTTACTAAAATAGTCATAACTCTTTAC
TCAGATATTGGATTGACGCGAAATTGGTGGGGTTGGAAAGTAGATTCAATTAAATTTAATTGGATAGGTTATGGCTCACG
TAACTCTTAATATTATAAGAGATATGATCGTTTAAAGTTGACCCAAGCAGAATCTTACATTAAAACTTAATGAAACTTCA
AGAACACTTATCAAGAACTCTAATCTTTAAATTTCAAGAACAAAATTACGCTGAATAAATCATGATTGGCGTGTGGGTGA
AAGAACCCAACACTATGGAAGCTTACATACCTCTTAGGGTATAATCCCATGGCGACAATCCGCAACAACTCTCAAGAATC
TCGACGAACGCTTCGATCCCTTCTCTTTTCTCCTCTTTTCTCTTCTTCTTTTCTCTTCTTGAACTCTCAACTAAAACCCT
AGGCTAATTTTATGATTATAAAACTGAACCTAATCAGATTAGACCCCTAAAATATTACTAAAAATGAATTAAATCTGTTT
TGGTAAGGAAAAGACCAAAATACCCCTCTAAAACCCGATTTTGACTTTCCTTAACTGGACAACATAACTTCAAAAGGCCA
TATCTCACTCATCTGACCTCGAAACTTAGAAAACTCGGAGGCGTTCGAAAGATAATTCAAAGATCTTTACTACGGTATCT
GGTAGCACACCTAAATCATCCTGAGCTGGGAGTTATGATCGTTTGAAGTCAACCCAAAACTCATACTTAGCTTAACTTGC
AAAATTTCAGATTTTGTTATTTCCGATTTAGTTCTTTTTTGCACTCAAGGTGCTACATATAGTGACCTTAACACTTAAGA
AATTTTAATTCCTTGGCAAAATTTCACTCACTACGATGAACGGTTCGAGTCTTAGTTCGAAAAAAATTCTGGGGTGTTAC
AATTCTGGTGTCTAAACGATCGTAATAATGGCGTGACTCTATTTTTGATAGCGGGGCAGCCTTTTGAGACCGTTCGGAAA
GGGAAAGCTCTAAAGAAGTGATTTTGGAGCGCGTGTGATCGGCCTACAGGTAGGCTACGATTTTCCTCTCTTAGATTGAG
CTTGAGAGTGTGAATGCATGCTGATCAGTTGGGATTTGGGTTGGTAGTTATTGAATCATGTATAGGTGTTTAGAAATCAT
GTTTTGGGCCTATTTCGAGAATTATTAGGTAACTGTGAGCATGCTTTATGTTATTTATTGACCCTCATCGCTATGTGAAG
TGCTTGCATGCTTAAATACTGTTTATTTGAAGCATGTTGGGCCTTAGTTTAGGTTTGACTAGGGCTTGCCTTAGAAATAC
ATGATTCGGATCTGATAGGCCTTAGTTTTGCCCCGACGTCGCTCGGCCGACTTAGATCCCTGTAGACTGGTGTAGCAGAC
TTGAGTCTGATAGTTTGGGCCTTAGCTAGGCGATACGCTTTCTCCGACTTTAGTTATCCTTATTTTCTCCGATGTTACGG
CTTCACGAGTTACATCGGCGATGCTAATTCTACTTCGCAATTTGAATTTGATTTTTGATTCGGTTCTAAGGACTTACATT
GATTGGCTACGTATGGACGGCATTCCACGGACATTTATGAGCGTGGATCGATTAGGACTCTTTCAACAGCTACATTGGCA
CCTTTATAGAGCATCCGGTTCAAGGTCCGACCTCTATTGCCCATATACTTATATGTAGCATCCAGTTTAAGGTTCAACCT
CTATTGCCCAGATACTTATATAAAGCATCTGGTTAGAGTTCCGGCCTCAGATACTTGATACTTGTGATTGGTTACTTGGG
TACTTCTGGTGAGCATCCGGTTAGAGTTCCGGCCTCATATACTTGATACTTGTGATTGGTTACTTGGGTACTTCTGGTGA
GCATCCGGTTCAAGGTCCGGCCTCCGTACTGTCAGATTTTACTAATTAGGCTTGAGGTTCTAGTTTGATGTTCTTCGTTC
TTGGGTTCTTATATGCAATTCTCTTTAGTTATTGTTATTATGTGTACTCGTCGGGCTTATGGGGATCCGTTCGGGTTTTT
ATTTATTGCGCACGAGTATACCTTCTGGGCTTATGGGGTCCAGTTAGGTGTAGTTAGCTTATAGATTACTTTAGTTAGTT
CTTTCTACACTCGTGTGCATTCCATTGTTAGTTTGATTTTCGTTCTTGACTTCGATTCGTGTTATTCCTTCTTTTCATAT
TGCCTTTACTTTTCAAGTTCAGTCGGCCTATGATGCCTACTGGGTACCTGTTGTTTTGGTACTCATGCTACGCTCTGCAT
TTGTTTCGTGATGCAGGTCCGAGCACCAGTGGCCAGCGTTGATCCAGTTTGGAGTAGTTTGATCCGGAGATGGTGGTGAG
CACACGACATTTTGTATTATTTCAGTCTCCATCTGTGTATATAGACTTGTCTTTTACCTTTCGATACAGTCCAGTCTCTG
TGGTCCACTTTTGGGACTTGAACTCGTTTTGTTAGTAGCTCTATACTAGTGACTTCTAGGTTTTGGGAGGGATCTTTATT
TGTATATATGTTTTGGTTTTCTTCCGCCTGTTTATGTTGTTATCTTAAATTTTGCCTACTTTTGTTTAGTTTCTGCCCTC
AGACCCATTACTTGTTGTTCCGGGTTACGGGTTGGCTTACCTACAGGTGGGTTATAGTAGGTACCATCATGACTCAAGGA
ATCGGGTCGTGACACCCACATAGGACAATCCTTAATCTGATGATCAGTTTTACCACACTTCAAGCATCCTCCACTTTGTG
GTTTTTCTGTAGTCTTTTCCTTGGTGGGTGATGACTTTTTTCTAGAATTCATTCATCTTTTGAAGAGTTTCTTGAAGTTT
CTGCTTATCAGTGCTAAATCCTCATCATCTATGTATGATTCATCACTCTCAGTTGCTTTGGGTCCAAGATTTTTCTCTTT
GTTTCCTTCACCTCTTTTGTCAACATTTATCTCATATATTTTGAGATTTCCTACCAGTTCATCCAAGGTCATATTTGTTA
AGTCCTTGGCTTCTCTGATTGCAGTAACTTTTATTTCCCATGACCTACGCAAGGTTCTAAGCACTTTGTCTACCTGTTCC
TCAGTGGTGTATACTTTCCCCAAGGAGATTAACTCGTTTACCAAAGTAGTGAATTTGGTGATCATATCTTGAAGTGGTTC
TCCGGATTTCATCTTGAAGGCTTCATATTCAGAGCATAGTTTGGCAATTCTGAATTTTCGAACTTGACTTGGTATTACTA
AGTCAAATCTGAGAGAGTATCTCTGAAATTATCCCGATTCGCATTTCCTAATTATTCTCAAACTTAATTTGCAAAACACT
CAAATGAAAACTTGTTTGATTGAATCATTTATAACTCAAATGGTTTGAATTTGTTTTTACCTAACTTTTGTAAATACTAA
AGTGTTTGTGCCTAATACAGTTTTATTTAACACTAAAAACACAATCAAACAATGCATGCTTAAGATTGTTAATATGAAAA
CTAATATTTATTTATAGGTACTAAAGAATCATATTTTAGAGAATTACTGACATTAGCTTTGACTAATACTACTTGTAATG
AACAAAAAAAAAATAATTCTTTTTCGGTACATATTGAGATTATAATAGGCAGATGACGACATGAATATTTATTTTCTAAA
CTATATAAATATTTTGTATCCCACTTTATATTAAATGGAAAACTATATTAGTAGCCCTAAAATATAAAGAGAAAACTATT
TATAATTTTTTTAATAGGGCCTTATAATACGCATATTTTGTCTACATCGTGAAGGTACTAGAAGTTGTTCATTTACTGCT
CATTTTTTTTTGTCTATATTTTTTTTAATTAATTCAAAAAAGTTGCAGTTGGCTATTTTTTAATATATTTGTCCTGCTGT
AAAAAGAGAAGAAAAAAGAAAACTCTAGCTATTTTTAATATGGAAAATTATGTTGTTAAGCAAACTTATACTACTTAATT
ACTCATCATAGCTATAGTTTGCTATATTTACAACTCATGACTAACGTTATACATTAATTATATGGACTGACTTCGAGTTT
GTATAATTAGCCACATTTGTATATGTATAATATAATTCTCCAGAATATACACATACATATGTATGATATACAATTATCTA
ACCGATATACATATACAATTCACCTCTCTCCCACTCTTTGCCCTCTCTCGTTGGCCTCTCTCCTCCCTCTCCCAATCTCG
CTTGCCATATATACAAATGCATATGTATAATATACAATTATCTAACCGATATACATATACAATTCACCTCTCTCCCACTC
TCTGCCTCTCTTTCGCTCGCCTCTCTACTCCTTCTCCCAATCTAGCTTGCCTCTCTCCTCCCTCTCCCAATCTCGCTCGC
CTCTCTCCTCTCCCTCCCAATCTCGCTTGCCATATATACAAATACATATGTATAATATACAATTATCTTACCGATATACA
TATACAATTCACCTCTCTCCCATCTTTGCCCTCACTCGTTCGCCTCTCTCCTCTTACTCCCAGTCTCGCTCGCCTCTCTC
CTCCCTATAACATGTAAATACAAATTGTAATTATCAAACTATAGCTATGGAGAGTAATTAGGCTATTTATGAGTGGCTAT
ATATGAAAGTTCCTCTTTTTAATATTAGTTTGTGTTGACCCCAATTTTGGCTCTCCACATTTAACTATAATAATAATTAT
AATAATAATAATAATAAAATATATATGTTATGAAATTTTTATAGGAATACAAAAAAAACAGATTTTTAATTATTTATTTG
GCTTGATAAATTGATTTCATAAATGTTATTTCTTATAAATATTAAATATATTATATATATCTTACTACTTACTTTCTCAT
TTTTTAAAAAAAAAAAATACAATAAATGTTGTTCTTAAGAATTGAATCTATTGTTGTTCAAATATAATTCCTTTTGTCGC
AATAGACATTTTTCGTACATTTATTAAAATTAGAAAGCTTAGTTAATTAATGATTTACTAATTTATATTAATTTAATTTT
AAGAGTGACTAATTTCATCAAATAAGCTAGTCTTGCAAAATAATTATCTTTAATTTAATAAATTATGACTATTTAACAAA
GAAGTGGTTATAATTTAAATGATTTTAATTTGAGCAATTTTGGCAATCCAAGTCTCCTTAAACCGGCCAATCCGTGTATG
CCACGTAGGCGAGCACATGAATTGTGTTTCTTTAGTTTAAATCTTGACCCTACGATTAAATCTAACGGTCCTAGTTAATT
AAGCTTTTACCATTATATATATATATATATATATATTCCTTTTAATCTTTGATTTATCTTAACCGTCCGATCAAATGATC
GGACGACCCGAATTAAGTAAGACCTTTTCATCTTTTCCCAAAATCGTACAACCCCCCCTTCCCCATCGCCTCAAACTTCT
TCTTTTCCTAGGAAATCACACTTCTCCTTCCCCAAGTTCCTTCTTCCCCAGACATTTCGCCCCTTTCCCAGGCCTGCCAA
AGAAAATGGCTATAGACCGCCTAAAAACAACAATATCCGGCGGTCTCCAACACCATCCCCTTCCGCCGTCCATCAATCAT
AGCCTCTTCCTATCAACTTATCATCCCTTCCATCATCTTTTATGAACCAAAACAGACCTCAAAAGCCTTACCACCGGCAC
TTCTACGCCTGAAAAAGGCGAAAGGCATGAAGAACCATCGGATTTAGGGCTAGTCGTCCCTTTAATCTGATGGGTGTAAG
GTTCCATCACTTATCTTTTGAACGTAGTAGAGGCCCCAAATCGGCTATAAAGAAGAAAACTTTGGTCCTCATTCGAGATC
CATAAAATGATCCGTAAATTAGGGAGCAAATCCAAAAATCATCCAACAAATTCAAAGAACTATCCAAGAGAGCAAATATC
GCAACACACTTCAAGTTCTATTAGAGTTCGAAAGTTCTCTTCTTTTTATGGTCCTTCTATCTTCTATTTTTTATTCGAGT
TCAAGGAAGTTCTAAGTTGGAATCGCTTGATGTCAAAGCTCTTGTTTGCTGCCAAACACAAGGTCAGTAATCTTGTTTAT
TTAGTTAGATTTCTAGGATCGGTTATTGTAGTATGGATCGTTTCATTTTTTTTTAAAATTCTTTGGTTAAAACATGTACA
TGTTTATGTCTTATTGTTTTTTTTGTTTGGAAATTAGATCGTAACAAGTGTAAAGGATTATTAGTGTTAGAAATTAACTC
CGAACTCGATTAGTTTGACATGTGATTGATATTTAAAGTTCGCGTCTTTCTTCTATTTCTTTTATGCATATTCGAGTATG
TGAGCGCCTAGTGATTTGTCAAGTCACGGAATCTTGTTTACTATGTGATGAGTTGGGGTCTGTGACAAGTTTTTTTTTAT
TGTATTGTGTTTGTTTTCTTGTTGTTGCTGTTTTGAAGTCAGTGATAGGGGTTACAAATGAGGTATAATTTGACTGTGAA
AACTAAGGGAATTCGAAATCTTTTTAATGTTTTTTCCAGGAAGTTTAAAATAGGGGTGGTATCATATTTGTTTCTTTTCT
TGTATGTTCAAGTTGCCAATATAATTTGGAAAAAGTCGAATGCCAATCTAACTAGTTTTCCAAAGAAACTCCCTTTGATT
TAAAGACATGAGATTCTGGATTGTTAGATTAATTAGAGATCAAAGATTTATATGTTAACCTTCGATGAGATAAACAATAG
TTTTTTGGACCTTGCATTTAGATAAAGGTCATTACCATTACATGGAACCCCTTTTACTAGCATTAGTAGCAGTAGCTTCT
ACATCTACCATGTGATAATTACCTAGAACATTTGAATTAATGGTACTACATAAGACAAATGAGGAATAATATTTGCTGGC
ATTTTGTTAGTTATGATGTACTGCTTTTATGATATACATTGGTATTTTTTTTTTATGTGTTTTGGTAAGTCATACAAAAA
TAAAATTGTGGATTTGTTTGGGTAGCTAACTGCCTGCAATTTTATAACGCATGGTGTAAGATTTTTTTATATCCAAACGT
GAATGACTCACACATATTAGATTAGTTGAGATCTTTGCTTAATTCCAGAAAAATAGTAAAGATGTTTGTATCACTTCAAA
TTCGCATCCTTTGTTGACCGATATTTTTCCTCGATTACTTACTCAACATTCTCTAATCCTCTTATTTCTTTTCTTATGTT
TCATGTATAATCGGAGGGCTGGAGTTTCTACTTTGGAACTTGTTTTGGCCTAAAATATTAGGCCAACGACAATTAGGATC
ATCGCAACACTTGGAGCCTCGCAAATTAGGAGTCCAATACTTCTTAGTCTTCCTCTTTTTGAGTCTTAATTATATTGTTT
GGATATATTGGCTAACCTTTACTTACAAGTTTTGATATATTGTTTGTCTTTTATTTTGAAGCTTGTTTTACGTGAACTAA
TATTATTTAGTTGAGACACCTTTAGAACAAATGATACAAAGATATTTTCTTAAAAAATGGGTTAGCATTTGTACTTATAA
CATTCTTTTAGGCTTCTTTAGTTGAAAAGAAGGGCTTATAGTTTTAAAAGATGCCCAAATGAAGCTTCAAAAGGGTGAAA
TAATATTCATTTAGGTGTTTAAGTAGGAAAAAATAAAACTCATAAGTTGGGATTTTCAAATGAATTTGAAATTAGTTTTA
AAAAGAATAA
