# Supplementary material for: Homologues of potato chromosome 5 show variable collinearity in the euchromatin, but dramatic absence of sequence similarity in the pericentromeric heterochromatin
Source: BMC Genomics. 2015 May 10;16(1):374. doi: 10.1186/s12864-015-1578-1 (PMC4470070; doi:10.1186/s12864-015-1578-1)
Supplement: Additional file 3: — RH BAC tiling path sequences. Description of data: Nonredundant, multifasta sequence files of the individual BAC MTPs. The sequence contigs and scaffolds in the MTPs can be either ordered or unordered, depending on the quality status of the tiling path sequence. [file 12864_2015_1578_MOESM3_ESM.zip › mtp_2366.fasta]

>mtp_2366.contig_1
TAACCTCGACCCTTGGCGCCTAAGAGTAGATGATCTTGAAACTTGACCACTACTATAACATTGTTGAGCAACATTATTAG
TACTAATAGTAGGTTGAACAGAATTATGAATTTTCTTCTTCCCAAAACAAACACCAGTCCATAAACAATAAACAACAGTA
CAAATCCCTGCAATAGCCCCAACTGATCCAACAATCACAAAAGCTAACAATCCCTTTCTCAACCCCTTAGATGGCGACGA
TGGCACCATAATAAACACCGGTGGTGATGGTGGTGGAGCTACTCCAACCGAAAAATCACAAGGCCTACAAATATTACCAT
TCCCCGAACACAACGTTTTCGATTGAGGATATACACCACAATCACATACATTATGAACACATGGACCTGGAAGAATCATT
GGTAAAGGAAGCTCAGTACCTGAAGGATACATATTACTACTCCAACCAGGTCCCCAACAGATAACAGAAAAATTCCCACT
TGTTAATCCACAAGTAAAATCTAAACCAGCAACAATTGATTCAAATGAAAGACCTTTCGTTAAATTCATCGAAAATTCAC
CATTCCCACCCCAACAAACAACTGTATAATTCATTCTAAGAATTCCACAAGTATGATTAACCCCTAAAGCTAATCCATTA
TACTCATAAGCAAAATTAGATGGAATATCTAATTGACCATTTTCATTATCTCCTTTGCAGATTAAAAAACCTGTAGAATT
CATCCCACAAGCATGTTTTCCACCGGCAAATATATTCGCTACTGTAATATTAGCAAAACCAGATTGAATAGCTGAAGCAA
TATCGCTATTGTTTCCCCAGCATACAACTCTATTTGAACTTTTCAAAATTCCACAAGAAAATCCCGACCCAGATGAAATT
GACATGAATTGTGACGACCCATTTGGTTGTTTCGCCAAATTCGAGTCATCTCTCCAACATTTAACATTTTGGGTACCGTT
TGTTAAGCCGCAAATTTGAGTATCTCCCATTGTAACAGTTGTTAACAAAGTTGAGTAACTGAAGAAAAGTCTTTTGGGTT
GAAAACTTGAGTTCCAGAAGAGAAGGGAAAACCCACCGGTTTCTACGCCGGTAAGGCCGTTAACTCCGCCGGCGATGGAG
TTAAAGGAAACGTTAGGAGATATGGGGATGGGTGCTGATTGATTTTCTGACCAGCATTGGATTCTTTGGATTGGTTGAGA
AGCTACTATGCCGCAGATAGTGATGTTGGCGCCGTAAGCGACGGCCAAAGTGGTGGCGGAACTACCGAGGGCATGAGAAA
ATGGTAGTAAAACAGAAATTATCAGTGAGAGAACGGCGGTGATGATAACGGCGTCGGCGTCGGCGCCGGCGCCGGAGATG
GGTAATGTCATCAGAAATCTTCTCTCATTTGTACCCAAAAAAAGAAGCAATTGTGGATTGTACTGTATATGTGTGAACAG
TATCTAAGCTTACAAGAATTTTAATTTATAGAATTCAAATTCAAAATATAAAGAAATGGTTGGAAGGATTTTTATTTTTT
TTAAGACACTATTTGGTATGAAGGAAAATGTTTTCAAAAAATGATTATCTAGAAAATGTTCTCTCTGGAAACAAAAAACA
AGTGAACTTATTACTTATTTTTTAATGTTTGATAGATAAGTAAAAACATATTATTTTAAAAATATTTATATGTTATATAG
CAAAATATTTTGAAGACAGGAATCAGGATGAGTCGAGTAGGTGGTGGGTGAGATGTTCAAGGAGTGTAGGTTGGGGGGAT
TAGAGATAAACAATGAACTTGGAATATCACTTATGCAAATTATTTTTCCTAATGTATGGAAAGATCTTTCACGTACTTGA
TCATTTTTCTTTTTACGGGCATATTAAGAAATCATGAATAAGAAGATAATTTTACTAACTCACCGTTTGAAAAAACTTCT
TGAAAATTTAACAAATAAATGTCTTTCAAAAAGAATTGATTGCAAAAGTAACAATAGGAAAATTTTAATTAATACTTTCT
TGATTTAGTAATGTGGACAATTAATATGAGACAATTATTTTAGTAAGATGATCAACTAATATGAAGAAAGGGAGTAAAAG
TTTAAGCTTAAAAGTTTTATCCATACGTAATGTAACTTTGAGAAAACCTTTGACAATCTAGTTTTCTAGGTATTTAGCTT
TTAGAACCCTCTTTCCCTTTGATCCTTTATGCGTTTATTATCCTATTTCAATTCGATTAAGATAATTTTCTCACTTTTAA
GAAACTTGTTATTTACTAGATTTTTTTTCAAACATATGAAAATTGAAAAATATTTTTAAAAAATATTTTCCTCTCTGCTA
AACGGCAAATGCACAATTAATTATCCACTCCATTTCAATTGATTTTTCTTACTTTTCTTTTTAACGTTTAGTAAAAAAAA
TCTTCATTTTGTTTATTTAATTTCGATTTTTACATTAAATATTTAAAATTAAAAATTATTATAGTAATATGTTTTACATT
TTTTTTAAAATTTATATAAAAAGTTTTCTTAAAATATTATTTTCTAAAATTGTACTATCAAGTAGGAATCAGCAAAACCA
ATTAAAATGAATTATCACAAATTAATTTGAGACAGGGACGGCTACGCCATTATGTTTGAATCGTTCTTTTTTGCAGAGTT
CATATATGGTACATATCATAAATGCAATGTTGCCATATGTCTCTCTTTTTCTTTTTGTTTTTAGGTAATTTTATACTTTT
TTAGTCTCAAATAATATATCGTGACTTTTACGTTCTTTAGAAAATGATCGTTCTTTCGTTCTATTATATGTGACGTTATT
TAACTTGATATGACATTTAAGAAAAAAATGAAGTTCAAACTTACAGTTTAGAACAATTCTTTGATATTTATGTAGTTATA
AATCATTTCATTAAGAATAACATAGAATTTTTAAAGTGAAAATTATTTCTTATTATAATAACGAGATTTTTTTTTTTTTT
GGAATGTAGGATGGAAGGAGTATTACTTTTTTTTGATTAAATTTATGTTTTTCTTTTTCTTTTTAGTTTATTTTAAAAAA
TAAATAAATTAGGTAACTCTTTAATTTAAATTTTGTATAAGATATATTCAAGAACATAAGATTAAAGCATATTTTGATAC
ACTTTAGTATTTTACATATATTTAATTTTAAAATCACAAAATCAAAAGTATTTTCTTTTATGTTTTTAAACTTCGTATGA
AGTTAAAACTATACAAACAAATTGAGACGGAAGTAGAAATTAGGTAGGAGTTTTAACTATTTTACTCTTTATTGATATCT
GAACAATCATAGCATCACTTCATATTTGAGGTGCTTATAGTCTTCAACAACAATAATTATAAGCGTGAAATGAGAAGAAG
AAAACTAATTACTGTTTTCCTTAACTTTAAAGAAAACAAATCATTTGAAATAACTATTTTTAAAAAGCACGACAAATAAA
TTTAGATGAAAAGAAAACGTCTCAAAAAAGACTTTGTTTATCAAAAATATGTATCTCAGACTACTTGTCACTTTAGAAGT
TTAAAATAAAATCAACTACTAGGAATCATTTGATAGCTGATTAAAATTACATATGTATTAATAATACAGGTATTAGTTAT
ACTATATATATATATATATTTATATATATCGAAGAAGCCATAGTTGACGAAAGGATAAGATGGTGTGTGAACGTTGACAT
ATTTGATATCTATAATAAAGTGTGAATTGAAATAGGAAAGTACTTCAGAAGATATTGTGGATCCAAGAGTAAATATATAC
CACATAGAGCAATATGGTTGTTATATAGGGCCACCGGCCACATTATCACACAACATTTCTTTAATTAGGAAGGGCGCAAG
CAGGTATCTGATAGAATAGTCGATGTGCATGTAAAACTGACTTAGGTACCATCATAATGACAAAAAACTTATTTAATCCC
TTAATATCATTAATAATTTTAGTAATTATTTAGTTAGTTTTATCCCATGTTATGCATCATGGACTTGTGGTCAACTAGCC
TGTTTAAGAAAATAATCATAGACTCATAGTAATTGGATTAGCTTATGCATACCTCAATTAATTTTACGAGGTATGTGTTA
TCCCCCACTAGCAAAGATATTGAATAACTCTATCCGCTGAAGTTTCAATAGATGGAAGAAATCGTCTAATGATAATATTT
GCCTCCACTATGATTTACTTTGTCCTCAACTAGCTTTCATATGGAACCTCAAGCCTCAAACACGATCAATGGCGTTGGAG
GTCCATTCCTCTGCCAGAGAATATCCATGATATGCTTTTCCTTGATCCGAGGATCTATCAGAAACAACCTCTCTGTCTTC
CAAGGTAGGGGTAAGTATAAGATCTACATACACTTCACCCTCTACAGACCTCACTTATGGAATTACATTGTGTTTGTTGT
TGTTCTTGTTGCCTCCGGGGATTTTAGAAGTTGAAAAAAATACAAAAAATACTTACAAGACAAGGAATAATAATATTGTA
GCCACTAAAAATATTAAGAACTGAGAAGGTTTAAACAAATTAACACTTAGCAAATGCTAAAGAGAGCTACTAATCATCAA
ATCTATACATAAATTTTGGTCAGGGAAGGTAGGTATAAATATTGGAAATCACTGTTTATAATAATTGCACATACATGAAT
TTCTTCTCACAATTGGAAGCTATAAACAAAGTTACAAAAGAATTTAATAGATAAGAAATTTGGGTCTTCATAGATGGCGG
CTACTCCTGAACAAATAATCTATACAAAAATTTGTTCTTCCGGTGAAGAGGTACTAACCTTGTACAACAAATTTAGAGTA
TAGTTGTGTTGCGCCTCCTGGAATAGCAAAAAAATTTACTTGCCAAAGATCATCGCACATTTGTGAATTCACAAGTAGGG
ATTCCGTGGTTTTGAAACCATTCGGGCATTTGAAACCTTTCGCGAAGCACAGGCCTTACATCCTTCTGCTCAGATAGATG
CTTGAGAAGTGGAAGGATTTCTTCCAAAAGCTAATGTAGAAGATGAAAACGAAGTTAAACTCACACAGTCACGGGGATCA
AAGTAGACTAAAATTTGAGGAATAGACCTCATTATTATTTTCTGATCATTCCTTGTACCTGGTTGTCATGGGGTTGTCCA
GGAGAAAATGAAATGCACGGGATTCCATTTAAAGGCTGTAACAAGAAACTGAATGGGTTGTTATCAACAATGACAACCCG
GCATAAATCCTCTGATATGCATGACAGATCCTTCACGTGCTCCCGGAATTCCCTGTGATGCGCATTTAGTGTCAAATTTA
CCATATTTATATTATATATTATACAGAAACAACAGTGACTTTGAACTATTTGAATTGTTATAGGTGGCATCAGCGAAAAC
CAGAGTTCACAAGGAGAAACAATCCAAGGGAAATCAACTGATAGTAGTAGGGGTGTTCATAATTCAGTAAAAACCATACT
ACCAAAATGAACCAAGCAAACAAAACACGAAAGAGGAAAACCATACCATACCGAATTTAATTAGGTTTGGTTCTGATATA
CTATTTCAAGAAACCAAAAATACCGAAGTAATATTTTCCAAATCCGTACTATCGTCTGTAGGTTAAATTTCACACAGAAT
AAACCATATAAAACAAACAAGAAACACATAACACGATGGTCAGAAACCGTCATCATTAATGGAATACCCATGTAAAATAA
AATTAAAAACTATTAAGCAACGAATTTGGAAAACGTCATATATTTATCAAACCTCAACATCCACATGTATTCGACGTGGC
TGTCATGTCATCCAAACTGTCCATTTTAAGGTGAAGTCAACATGGTGTGCCATATCATCATATCCATTGGCTTATTTACG
TCCATGTTGCTCCCACCTCAACATGTCGTAGTGTTGTTTTCTTTCCACATGGCTTTTTTGAAAGGATTGCCCACACAAAA
TTCTACAACAATCTGACTTCATTTATCCTTGAGTGTTTATTATTGACTATAGGTGGCAATATTCAACTCAATACCACCCT
AGTATTCATCATGGTGTTCAAATGATAATGAACTTATTCACACCGTCATGTAGTGTAAAGTGTAAACTCAAACAGAACAA
ACAAAAAAGAGAACATTTGAACTGATGTCAGTATGACAACATTCAACAACATTTCCACCTCATCTTTAACAACATACACA
ATGAAATCCCACAAGTGGGATCTAGGGAAGGTAGAGTATATGCAGAAAGAAGTACATTCAAGTACACCCTCAGCTCAAGC
GCAGCACATCCAAGCACAAAGAAGAAAGAATCAAAAGTCACCCTTGGCACAAATTATTAACTCGTGGATAGCAATTTAAC
CTGAGTTTTCCCTCATTCGAGATATATATTCCTGTCCTCAGCCTGTGTATTCATAACAAGGCCACTGACACCTTCCTGGT
TACCCCTCAAGCAGCTATTGTCAATTGACATCACCTGAATCCAAGCCTTACGCTTGTCACTTGGATACGGTTGATGAAAA
AACCATTATCAACAGAAATTGACAAGTTCTTTTCTTCGCTAATCTCATCGGATAGTCAATATGATTTATAATTTTGCTTC
TTGTTTCAAGCTCTAACGCACGATCTAGAGTGAAAAGAATGAACTAGACAATCCCATAATCCATGTAGAATTCTCGATAT
AGTGTGGTGCACAACACACCGATAAGTACAACATTTACTTATTGAGCATCAAACATTTCCATGAATCCAATTTTCCTTCT
AATAGCATCATATTTTTACTCCTTTTATCCGTTCACTTTCAGATTATTTCTTTACTCTATGACGCTTAAAAAGAACAGAT
TTGCCTCACATTTAACATGTCAAATGATGCCAGATAGGAAAGACAAAAAATAGTAAAAGACAGAAAAACAAGTATCTGTA
CTTACGTGCTAATAGTTGAAGGACGATAAAGTCTATGGCTAAACAGATTCTCAAGGTCAATTTTGTCAACAACGGGTCTT
GCATATCCTGTATGCACATAACAACCATAAGATCAATATTTTTGGATGAAGTTGCAATGGAAAAGGAAGAGAACTAAATC
AAGTAGAAAGTAATGAGTTAACCTTCAAGTCCAGCAGTAAACAAGACCAGATTAGCAAACTCGCTAAGTTGTTTTAGAAA
CTCGTGTAATCCAGGACGTTCAAAAACTGTGACATAGTTGATTTTAGGTTTGCCATCATATTCCTAAAACCTCCAAGAAG
AGAATCAGCATGGATGTCAAAGAAACTTGCTAGAATATTCTGTCATATAGTAAAGTTTACCTTTTCTGAAGATACGCACT
CAAGCTCAAACCACTTCAACCCAGCCTCTGTTGCCTGGGTGCAAATGAGGGTAGGCAAACTTGATGTCTCATATGCACAA
ATCAAAGTTTCATCCAAGTCAAGAACTACCTGCATCCAGCATCTAAGAACTTGAGAAAAACATAAACAGAAGGCAGTCAT
TTTAACAAAATATCTATTAAAGATTGATAAACACCATTGACAGTCAGCAGTATCCGTGTTCCAAGAAGCATCGGTTATCC
AGTTCTACAAACATTTAATAAGCTGGCTATCCGAAACCCAGCTAGGTTGTGGGTACAATTAGTTAAAGTGATTTTAGACC
TTCTGTTGTCACTAAAATCCACCATCTCTTCTTGATACAAGTCAACTTTCGAATTCAGTTAGATGTCAATACTCTTAAAA
GATTCTGCCAGAAACTTCTTTGAACTACAACTTTTATTCATCAAGTGAAGCTATGAAGGTATATTCTTCGAAACCAAGAC
GTAGTCAGTCATGTGCATAGATAAAAATGATGAAGCAAAATGAACTTATGGAACGACAGTCAAAACATTTTTATGGTCTG
GCCAGCCATGTAATTGACAGCCGATGACACAATGTTTATT
>mtp_2366.contig_2
ATTACAACACCAATGCATTTTGCTAAGAGAAATCAATTATTACCCATGAATTTCTATTCACTTATGTATCAATATGCACC
TTGGCCAATCCAAAATTTCTTCCTACTATTTTTTTTTTTGATAAGGGTAAGGTTGTATTCATCAGCATTAAGGACATGCT
GGAGACCAAAAATTTCTTCCTACTATTCCAAGCAACAAATTAACTACATCCACTATACTTATCATATTATACAATTCATT
GTTACTTTTACATGTACTTGAGTTTATTATGGCTTGAATCAAAGAATGGGGAAGAAAAAGAATGTATTTATTGACCATCT
CCCTGCTACAGCAAGTAACAAACAAGACGGTCATGCACAAGCATACATTAGTTAGGTCAGCAGTTAATGAACTGAAGCGT
CGAGACTCGAAAGGCCGAAGAATAGAAATCAAACATTGACCTACACAATGCTTCCTAAAGTTTTGGGTGTCTACTTTGCA
TTTAGTCTTTCTCCAGTATTAGATATCAACACTTCAGAAACTTTCTTCGGAAGTGATCTTGTAATCATCCAACATCTAAT
TAGCATTCCTCTTAAAACTTATACTGCACAACTTATAACTATTCAACCAAAAAAGTTGTAGTTTACCAGCATATCCAAAA
TTTGTAAGCATTAAATTCAGTCTGTATTCCTAAGAAAAATCCAATCCTCAACCCAGAAAAAGAAACTAAATATGCAAATA
ATCTAGTTTTAGTGTTTTACAACAGGTCCTAATTTACCATTTAGCATGAATTTAACCACTTCCACTGCTGACTAGCAGTC
TGGCACAAATCATGACCATTAAATACAACAACATACCCAGTATAGTCCCACAAAGTGAGATTTGGGGAGGGTAGAGTATA
CACAAACCTTACCCCTACCTCAGAAGTAGAGAGGTTGTTTCCGATAGACCCTCGGCTCAAGGAAAAACAGTTCAAAGCCT
TCTAGAAAAAGAAGAAACTGAAGTACAAAAAAGAGAAGATAATAACAAAAACATCAGAAAACCATGACCATTGAAACACA
CCCAGGTTAATTGCCAAGTGCAAACCTACTAGATTCCTATTAAGTATTCAACTTTTAGCAACGATAATCTGATCAATTCG
TGAGCGACCAATACAAGAGTGATATATGATTCATTCTCACAAATAATCTGAATTAGTCATGTTCATCTGAATGATAAGTA
GTTCAATGATAATGTAAGTATATAGGTTGTTTGGTTGATGAACAAGTTAAGCAAAAGCTATACAAGCATTAGCTAAGCAG
AGATTTACATCGGATTTAAACACTATATAATACTACAAATAATGAAGAGTTTTGTTGCATTAATAGTACAAAGTTATATG
CTGGGACTATTTTTCCTTATATAGCAAAACATATAGTCATATGATCCAATAAAACGAAAACACAATACCTAAATCCAATT
TCTACAGCTAATTACGAGAAATTACCGTGAGCTTCTGTAAACGTTCCTCCTCAACACTGATCGGGACACTTCCGGTTGTG
ATTTGCAGAGTCGAGAGAGCAACGGATGACGTCGGCGGCGCCTCCTCCTCCTCCGGTGGCTCAACGTCAGGCAGCGGCTT
GAACTGCGGAGAGGAAGAGAGAAGAGAGCTATTGCGAACGCCAAAGTAGGAGAGAACCTGAGTTACACAAGGCGTTCCTT
TGAGGATCTGAACAAAGATCTGGAAGAAGAAAGCTAGCCAGTTCAGTAGCGATTTCCAAATTTGTAGAGTTCTCGTCGGC
GCGTAGACTTGTGCTGCTTGAACAAGCTCCGGCATGGTTTCGGCCGGAAAAACAAAGACCGGTGAATTTGTATAAATTCC
GATTAATCCACCACTGTGGAAGTCAAAAATAGCAGATCAATGGAGAATTCAAAAGTTCATTTCTTTTTCTTTTCTACTGA
TTAGTAGATGCTGAGTGTATTATTATTAGGATTAATATTATTGTGAAATAATTATTTGACCACAAAATCTCTATCACTAC
TTTTCCTTCTTTTTTAAAAAAAAATATTATAAATAAAAAAAGATAACTTATAAATTTATCACTTAAGAATTTTTCCATGT
AAATTTACAAATTTATTTACACATTCAAAAAAAAATAATTATAAAGATAAAATAGAAAAAAATGTTAACTATATTTAAGT
TTTGTAAATTAATTAATAATTTGAGATAACTATTTATAATAAGACGGACAATTAATGATGGGAGTATAATATATTATGAG
GTTGAGAAAGAGAACATTTGACACACGAGTGGACAATTTATTTTTTAGAATTTATTTAGTTTCCACTCAATATGTGAAAT
CAGTATTGAAATTAAATTCGAATTCATATACTAGAATCAATTTTATTTGGATGTTTTAAAATAAATTTTTTATTCTTAAT
TACTCAATTTCAAAATTTCTAATTAAAAACAAAGATATCTCAACCATTCTAATACAAATTATGATGAATTTCTTTTTTTT
GTCCAAAAACAAAACTTTAAAGTTTTTGTTGGAAAATAAAAAATAGAATAAAAAGAGTTTTGTCGGAATTGGGAAAGAAG
CAGAGGCCTTTTATTTTATTTTATTTTAAATTGGGATTCTAAAACCAAAGTTTTATTTAAGTAGGAATAAAGTTATGTTT
TTTTAAGTTCTCCATTTCTTGTCCAATTTATATTTGACTACTTTTATTATTACCTTTTTAGTCAATTAAATGTTTGAAAA
TTTTAAATTATTTGTGTTGATTGATAAACCATAATAACTGCCTCAAATTTATTGAATGCAACATATCAATAGTTAAACCA
TATGGTCGGACAAAATTTAGAAGTAGTTCAACTACTCACTTTATTTATTCCTTTTTATATTAAAGACGATAATATTATAG
TAAAAAATCACTACATGAAAGTAGAATTGTTCATGGTTATGATTAAAAAATTTAAATTGAGCCGTAATTGAAACTAAATC
GATTAAAAAATTAATATTTTGGTGTGGTTTGGTTTTAAATGTTGAAATCAATACTATTTGGTTTGATTTTAAGTTTACTA
AAAAAAAATAAACCCGCAAAAATAACCAAATCGAACTGATAAATTATATATAAAATTTTTATAATTACTTATTATTATTC
ATAAATAAAATATAAATATTTTGTTAAATTTTAATCAACTTAAATTTTAACTTTACTTTTTTTCTCTAGCTCAACACTTA
AAATTTAGCTCAACTACTAAAACCCTAAGAAGTTGTTTGGTTGGAATACAAGTTATGTTGAGATTAGTTATCCTAAGATT
GTTTCTTATTGACTGTTTGATTTGTTGTATTAAAAAAATTTATATGTATTTTTTTTTATAAAGCTTTATTTATTTATTCA
CATTTAAAAGTAAATTACGTGAAACTCAATTGTTTAAATTTGTATTTCACGTGAATCGAAATAGGCCCGTGGGAAGCCTC
TCCTCTTCACTTATTATAAGTAAAGCATTAAATAAAAATAAATTAATCAAAATTTGAAGTAAAAAATTGTATCAAAATAA
CCAAAAATATAGGATCAAAACTCCAAAAAATGCATCAAGAAGAAAGCAGCAAAAAAGTGACCAAAATACACCAAAACAGC
TACAAAAACTGCACTAAAACGGCTATTAAAACTGAAAAAAAATAGCAAAAACTCCAAAAAAATTGATCAAAATTGCACTA
AAACCCATGTCAAAACTAGAGCAAGTAGCTATACTATACAAAAGTGATAATAAAAAGGATTTGAAGAATATTTTTTTCAT
TTCAATTGTTTTATCCCAGGATAAGTTGTCCTGGTATTGTTATTCCACCAAGAAGGAAGGATAACTTATCCCAATACTTT
TTGCTAATCATGTGATAAGTTATCTCATACTTTGTAACCAAACAAGAAATAAAAAAGAAACTAACAAATTATCCCACGAC
TATTTTCTTTTATCCATCACAACATACGATCCCTAAGTCTAAGTCCAACAAAATCCATTACTTTAATATTTACCTACCTT
ACCTCACATCACATAGTTGCAACTTCTCTTAATTGAATCACTTTATTCGTGTATTAATAACTCTAATACTGCTTAATTGA
ATCTGCGATAATTTTCTACTTCTCTTAATTGAATCACTTTATTTGTGTATTAATAACTCTAATATTGCCTAATTGAATCT
GCGATAATTTTTCTGTTGATTGTTCATGTACTAAGTGTCTGTCTTCTATCGAGAATTCGAGATGAGTATGACATCAACAA
ATTTATTACAATGATTATTTTTTTGATTTGATTTGATTTTATAAATTTAAAAACCGACTAAATTGATTTGGTTTTGATTT
TAATCAATTATCGATCCAAATCGAATCATGAACACCCCTACCTGCGAGGTTCCTCCCTATGATGTTTTCGGTGAGGGTTA
GTAATCTTTATGTATAAGATTCAGTAATTTTGCTCAAATAATATATTTATATTAATAAATTTTTTTTATATATATATATA
TATTAAATCTAAAATTTAATTATTGTCACTTAAAATTATTCTTATAAAATTAATAATTCATAAATTTTATTTTATTTTAA
TTTCATCTCTAATGCTAGTTGAGTTGCCCATATGACCCAACATATTACTAGTAGTCCGACCATATGGACCCGCCTCTAAG
GTGCTTTTACAGCACATCCCGCGCTATATATATCTTTGCAAGGGTCATTTCCACTTTTGCCCCTATTTGTATTGGTATTT
AATTATCTAGCTAGGATTTAAGTTCAGGAAAATTGTACGTTATAACAAATTATTAATTCAAAATAAATGTTATAGCTACA
GTTTCATTTAAATCCAATTTGTTGCAAACACATTGTTATTCTCGCCTCTCTCCCCTGAATCTCACTGGCCTCTCTCCCTG
AATCTCGCTCACTTCTCTCCCCTGAATCTCGCTCGCCACTCTCAATTCTGTCACTCGCTTCTCTCACTTTTAATACAAAT
GTATACATTGTGTTTGTGTTGTATAAAGCAAGATAGACTATATATACAAATACAAATACATATCTCTCCGTCCTATACAC
TTATAATTATACTAATGGAGTACAAATTTTCCACTATTCAGTTCTCTTTTCTCTTTTCCTCTCTCTCTTGCTTTATATAA
AAACAAATTATACAAATACAATGTACAATTTGTGTTTGTATAAAGTGAGAGAGAGATTTGATATACAAATACAAATGTTG
TAATTCAATTCAATTGTATACAAATTCAAATTCAAATTTTATGCAGATATACAAACACAATCATTGATACATATACATAG
TAGTTACCTATATACATCTATATAACCGATATACATATACAATTCACTTTCCTCCACTCTCTTCCTTCTCTCGCTTTCCT
CTCTCTCCTCTCTCCTAACCTCGCTTGTCACTCTAGCCCAACACAAAGAACATTTACATATACAAACGCAATTTTCATAG
ACACCAACGCTTGATTTATATAATTCGACGAGATTTATACAAATCAGATGTTGTATAGCAGACTATGTTTGTTATGGAGC
GTAAATAACAAAACTGTAGCTATAGAGTGCAAAATAATTTTTATGTTTGTTATTCCTAAAATTTACTCTCAAGTTAGTTT
TGAGGATTAAAAATTAAAGACCAATACTAAGTAATCCACTACTAAGTAATTTACTCAAGTTAGTTTTGAGGATTACTCAA
TACCTATAACTCATTTGATATTTGCTCTCTCGATGATGTTGTTGGAAACACATCGAAGATTAGGTAATATTCTCCACTTT
CCCGTTGTCAATTGTTTTTTCTATTCAATATTCTCATTTATTATTGTATTTATTGTAAAACTAAAGCAAAATAAGACAAA
AAATATAGAAGATGAAAGCAATAGTAATAGGGAGACAAAAGATGAGAGCTTTTCTTATTATTCCAGGTCTTCAAGTGTAT
ACAATATGAACATTTATGTCTCTATTTATAGTGTAACATAGAGACATACAAAAGGTTAGTCATAAACATGACATTAACAT
GAATATAATGGGGAAGGTTATGGAAGTGAAAGGTTACAAGAATAATGGTTATAAAGGTGGAGATTATAGATGTTATGGTT
ATCTTCATAATGGAGGAAAGTAATGGAGTAACTTCTTGATGTAGCGGATTATCTTCATAATAGAGGGAAGTAATGTAGTA
ACTTCTTGGTGTAATGGACATCCACAATATATTATTTTATAACATTTGAACCGAAATGGCAAATCGGTTATGCCAACTGA
TATTTATTCTAGTAAACTTCTAGTTTACTTTTGCATGTGATTCCTTCATCATGTTCATACTTTTATTCAACAAACAAGAG
AAAGGCAGATAACGTTTTATGTAAATATTCATAACTTGCTTTAATTGTAGTAATCTGAAGATATTTAATCTTTCAATAAT
TTACAGTCTCAATATAAAAATTATTTTTTCAATTCCTCCGAAACTTAATGTCACGCCCCAAGCTCGAGGGGAGCAACTGG
CTCCTAATGCCAAAACACAGGCCCGAGCCGACCCTGCTGAACCATTTGCTACTAGTGCATAGCAGCCACACGCAATCAAG
AAATCAAACAAGTATATCTCGGCTTAAAACTAAGCCATCGGCCGGCAAGGCCCCTGTCAACTGATCTATAAAAGAAACAG
TTACTCTCAGGAGATCATATAAATAAATAGCCAACTAGCACAGAAGTCCTGATTGGGTCGTCGAGGCCACCATGATATCT
ATACCAAAACTAAAAGCAGTTATATATCAATACAATACATCAAACAGCTCACAAGCTTCCGCAAACCAACCACATAGGCC
AGCATGGCCATAACGTAGCTTTAAACCCCACACATTAGTCTGCAAGCCTCTAAGAGTAGTAAAGATTGGTGGGACAGGGC
CCCAGCCTACCCATAAAGATATATACAACAAAAGTTAACAAACCTCCCAACTCTGGCAGCTCCGGAGGAAAGGGGCTAGC
CAACCGGATAAAAGTCAATCCTGCTGCTGAGGAGGTCTACTCAGTTGTCTGTCAGAACCTGCATGCATGAATGCAGCGCC
CCCAAGGCCATAGGGCGTCAGTACAAAATAATGTACAGACTATGATGAGGTATCCTAATATACTGGAATAATCCAATAAA
AAAACCAAGGATAAGATAAGTGTACTGACCTGCTCTTAAATCTAAACTTATCAAAAATAATAAAACAACAACCTAACCAA
GCCCCCATAAGCTCGGTAGGTACAAACAGCATACAAGACCACCTACTTAGGCCCCCATAAGCCCGGAAGGTGCCAATCAG
CCTATATACCCCTATCAGTAGTCCCCTAGCCCCGTAGGCAGTCACATAGCCCTCTTAGGCATTAATATAGCCCCGTAAGT
AGCACATAGCTCTCTTAGGCATCAACGTAGCTTATAGACAACTCATAACCCTCTTAGGCAACAACATGGCCCTGTAGGAA
GCATATAGCCTTCTTAGGCGTCACTATAGCCCTGTAGGCAACTCATTGCCCTTCTAGGCACAATATAGCCCCGTAGGCAA
CTCATAGCCCTGTTAGGCATCCATATAGCCCTGTAGGCAGAACATAGCCCTTCTAGGCATAAATCGCATTCCTGCAGCTA
ACCACAATAACCCCAACGACAATAATAACAATCCAACCGCTAAAAGCGAGCAATTTTGTTATAAGCAACCTATACAAATA
GCCTCTAAGTTGTGTCCAACATAGGGACGCTACTAACTGAATAAGAATCCCGACAAGGGAGGATTATATCAACTCGAGCA
GCCAACAATCAACAATCACGGCTTCAAGTATATCAAGGATAACAACCCAAATACATTGCTTCTAAACTTTAAGGAAACAT
GCCGTAAGTAGGAAATAACCTTAACATACCTTTTTTTGCTAAATTCACGTGGCCTAACGACTTTTACTCAATACTCTCTC
GATACTACAACAAGGTAGGACCATAATCAAATGCCAAAAATAAAAGATACCATGACAATACGATAAAATATATGTATTTT
CGTTGCAAATTGCTATTTGCTACTTATAAAAGCTAGAGTCGATGAAAAAAGGGTCTTACCTCGATCTTAAGGTCGTAATA
CGCTTCAAAACCTTCAAATATATCCAAACTCTTGTTGTCCCAACACTAAAGTGTGATATGCTATGCAATTGATCAAACAA
ATTATACCACGATGATGAGCCCAACGCGTAGAACAACTTTTGTCAAGGACTTAAGTCGAGAAAATATATACTTAACTTGA
TCCTAGAAATGGGTTTCTCTAATTTCTCTGGTTTCTAACTTAAAAATGAAGAAAAAGATCGAAGAAGAAGATATATGTAA
CAATCCACCGACTTAGGGCCCCACCTCACGTGCCTGCTTGCGCAGTCCCACGAAAATGCGAATATCTCTCTATTCTGAAG
TCGTATGAACAAACGGTTTGATGCGTTGGAAACTAGACTCGTAGACGTTCGATTTCATAGCTTGCGGGGACCATAAATCT
TAATAGATTGGGAGAAAATGTCCGAGACATTTGACCCAAATTTCAGACAAATCTTTAAAAAGGAATTTACGGTAACTTTC
GCCAACTTTTATTTTGCCACTTACCTAGCTTCAAAACTTGAGATACAACACTTGAACACTTAAAATATCACATAACACAT
CATTTTTAATTTATTATTCACCCTCTTTGTCTTTCCACGAAGATACGAGTTAATTTAGACGTTTTGAAAAGTCGGGGTGT
TACACTTAAAAAGTTTCTTTTGAGACTTGCTACAATCCCAATATTATGAACAATTTCACTTCGGGTAGTAACAAATTAGC
TCTTTCGGAACTCTCAATTAATTTGTGTACTACCATAAATTTCACAACACTATTTTTATGGTGATCATCTCCTTCAAGGA
GAAAATTATTATTATTGTCATGGTTAAAATTATTACATGCAAGACTTATTTCTTGACAACCAATGACAAATTTGTGTTGC
CACACAACATTTATTTTGGTCATGGCCACAACCTTTATAGAAAAGATTTATTTCTTTCTCTTGTCCTCCAATATTTCATA
ATAAAACATACCACAATATTTGTGCAGTACTCAAAGTATATGACCAAAATGACCATTTATGTCAAAATATTTCCGTTCAA
TCTCTCAAACCTCCAGTAGAGGTGAGATGTGACATTCATTCAACACAGGGCCGTCTTAACCACTAGGCCACTAAAGCTAT
CGATTGGGGCCCCCATTTTATAAAAAAAGTACATATACATATTATTAAAAAAATTATATTAATTTTTTGGAAAGAAAAAC
GTGTAAGAGGTTTTATTGTGTTTCTTGAAAAAAAATTATTGTTGATATTCTTAAGTATATGTAAATTGTTTTAATTGTTC
TTAAAATTTATTCAATTTTAATATGTCAACTAGAAAACATGATTTCAAGTTTACAAAAAGAGAGAAAATTATTATTGAAG
AATTAAATAAATCTTAAAATAGAGCCCTTGATAGATTTTTAACAAATAAAAAATATTTCGAATAAAAAAATATTGGAGGA
TGTTCTTCAAATGAACAAGTCACCATTAGAATTGATTTAGATGATAATAATATCCAAGAATAAAATCTAGAAGAAGTTGG
TGAAAATGTGACATTGTTCCCGATATCAAGAACTCCTAAATAATTTAAATAGTTGCATCCCTAAAAATATATATGATCCA
ATTTAATGGAATAATGTAGATACGATTCAGAGATCTATTAGTAGAAAAAGGACCATTTAGAATGACTGATATAAAATTTC
TACAAGATAAATACGTATGGCATTTTTCTACAACACACTATATTCAAAAATTGGTAAACGGAGAAAAGCAAGAAAGAAAA
TCATTAATCTACTCTAAAGATTTGGATAATTTTTTTGTTTTTGCTGTAAATTATATAGCAAAACTTCTATTATTTGTAAT
AGTATCTAGCTGAAGGTAGTAATGATTGGAGAAATCTTAGTATTAAGCTCAAAGTCCATGAAGTAAAGAATGAACATATT
ATTAATAATATGAGCTCGTGTATTGATTTAGAAATGAGATTGCATTAAAAAAAACAATTGATAAAGTTGTGCAGGAACAA
ATTGATAGCGATAAAGTGCAATGAAAAATGTATTGTCAAGAATTATTGACGTGTTCAAAATTCTTTGAAAAAATAATTTA
GCATTTAGGGGAACAAATGGAAAGATCTATCAAGAAAGTAACGGTAATTTTTAAAGCCTAATTGAAATGAATAATAAATT
TGATCCAGTTATGCAAGAACATATTTGAAGAATAAGCATGACGAAATTTATAGTCATTACCTTGGACATAACATACAAAG
TGAATTATTAAACTTATTTTGCAAGTGAAGTCAAGAATAACATAATTAAAGAGATTGGAGAAACAAAATACTTCTCAAAA
TATTAGGGCCTCTCTTTAAGGTTTGGCTTTAGGCCCCCGCTCTTGTTGAGTCGGCCCTGAATTTCAACAATACATGGACA
TGTTCTTATCCAAACGAACACAAGTCACATTTCTTCAAGAAATGGACTATAACCATTTGTACATGCTCCATAAGTTTTTA
TTAGAAACTCATTGTCATGCTTTGGCATTATCAAATTTATGTGACTCACCTCAACATCACTTTAAGAGGTCAAATGTACC
AATTGTACTACCATTTTGTATTCCTTTATTTTGATGGAGGATTTACAAAACTTTTCAAATTGGGTTGCACCAACAACAAT
GTGCCCAATAACTTCACATACCACTTTGATGGATAAAAATTACCTTTAACAATTACCTTCGCATTTGAAGGACCATCTTA
AGAAACAATGTGTCCAACAACCTTTTATACCACTTTAATGGACAAAATTACCTTCACTTTTGAGGGCATCTTAAGAACCC
ATAATGTTCTTCCTTTTAATTACCACAATGATGACCATTAACATTTTACCACACCCATATTCATACATTCAACCACTTGT
CATTATTCAGACATGTTATGCACTGCTACCACATTCACATAAAAGAATGGAGCAAATTAATTGGACAAATTTCATGACTT
TCAGTCAAAAGTATACAACTTTATGTTAGTCATCATCATATCATCACTATAGTGCATTATGACTTAAACCCAATGTCTTA
CCCATATAAAAACGTCTTTGGTCATAAATCAATGGGACTTGAACCCAACTTCTTATTATCATGGTGTACCGAGACTTTAA
CTCTGTGTCTTACCCACTTGGTGTGGTGAAAACTTGAATTCACCCTCTTATCCTCAACCAATGTCTTGATAAACCAAATA
TGTTACAAAAAAAAAAACTAATTATCAAAAACCATAAATATAATCTGAATTTGACTTAAAGTACAAGAAAAATGAACAAA
ATCAATTAGTTAGAACAACATGTTGGAATCATATAAAAGTCCCAAGTTAAAATAAATTAAAACCTTTTAACATTCCTTCT
CAATATTGTTACGAAGATTAACATAATTTACTAACCATTTTAAAATAACCACAAAACAAACTTTGTTAGTACAAATAATA
TATAAATAACTCAACAAGTAAATGTTTAGATAAAGAAAAATAAAGAGGTGCAAAAGTAACCAATAATGATAATCCAATCA
ATACGTATATGCCACATAACTCAATAACTTATCTTTTAATAAAACAAGATCATAAAGAACAATTTCTTTACAAATTATTA
ACTTACAAAACTAATTTTACTTTTTAAATATATAAGTGATCAAACTGCTGGTCATGTAATTTTGAGATGGTAAGAAAACT
AATGATGCATAGTCAAAAGTAAAATATAAAATAGATTAGATAGTAATTTACCTTGTTTCTGAGAGAAAAATAAACACAAA
TAGTTTCACCTTCTTTATATTTACTTTGCTTCAATCCTTCAACAGTAGAACAATCGTGCTGATAATGTATTGTAAAACTA
AAGCAAAATAAGACAAGAAATATAGAAGATGAAAGCAATAGAAATTGGGAGACAAGAGATGAGAGCTTTTCTTATTATTC
CAAGTCTTCAAGTGTATACAATATGAACTTTTATGCCTCTATTTATGGTGTAACATAAAGGCATACAAAATGTTAGTCAT
AAACATGACATTAACATGAATATAATGGGGGAGGTTATGGAAGTGAAATGTTACAAGAATAATGGTTATAAAGGTGGAGA
TTATGGATGTTATGGTTATCTTCATAATGGAGGAAAATAATGGAGTAACTTCTTGATGTAGTGGATTTCTTCATAATGGA
GGGAAGTAATGTAGTAACTTCTTGGTGTAGTGAACATCCACAATATATTATTTTATAACAATATTCACGCTTAACAAGCA
ATTTAACATTAATAATTTTACTATTTGGTTATTTCAATTTACATGTCCTTAATCGCAGTATCAAATTCAGTTATTATCTA
AATCACCTATACATGTTAACCAATTAAACTAAATTGATGGTGTAATTATCATTTTTAATCCGATTTTCTATAACATCAAT
CATTAATCAAATAATATATTTAACATTGTGGGTTATATTTTTATTTATTTTTTTGCTAAAAAGATAACAAGCATGAAAAA
TAACGAGTGGAATAAAAGTGAGCATTGAAAACGTGGGAGAATATACATATAAATATATATTGGCTGTGTGATTAATTCAA
GAAAAGTTAATTACAATATTCAATTAATCATTCTCTTCTTAGTGGATGCTGACTATTTTGTCTATGTTATTTATTTTGAA
AAAAAAACTTGTTATTTGATTAATTGGGGCCCTAGGGAAATTTTCCTCAAAATATGGATTTTTAATTCTTTTGTGTGTTT
CATAACTATTTGGAGTTTATAATTATCAAGCTTAAAAATTTCCCTCATTTTAATATCATTTAGACCTTTTCCATTGGATC
TTTTGTAATGCCACCATAATTTGTTATATTAATTTAATTTGATTTAATGCATAACAAAAGCGACATAATCAGTGCAATAT
TATAAGTGGAGTTTGAGGAGGGTATGATATATGCATGTAAAGGTGGAGAGGTTACTTTCGAAAAATCCCCGACTTAAGTA
AAGCATATCAAAATAGGTTTGAAAATGAAGACAACAGTGGATAAATCATTTCGAAAATAGTGAGAGAAAAAAACAGATTC
AACAATAACGATAACAAAAGCAATAACAATTACGGAATTTTATGTAAAATTCAAAGTAAAAAAGATAGTATAATATTTCC
TCAATTTCAAAAATAATATAAAAGATTTTGGTGTACAATGACCAAACCTCCTAATTGTTTGTCTAATTATTAATTTAAAA
AAATGGTACCATGAAAGTACTAGTAGAATTTATCTTTTTATAAAATAAAAATGCATTAAATAACATTTTAAAAAGCTATT
GTCAAAGAAAAGTGTCACTAAAAAAAATAAAAATGAAAAGTATTAAAAACACATAAATAGCTAATACGACAAAAATAATT
TTATTTTAAATTTATTTTATTAGTCTCCAATCTCACGCGGAAAGTGCCAGATTTTCAACTGGGTTAGAATACCCGGTAAT
CTATTAGCTGGTGCCTCCCAACCTCACGCGCACAAAGCCCACCTGAGCCCATTTGTTTTTTTTCGACCCGGTGTTTTATA
TCTGCATTAAAGTCAGATAAAATTTTAGATTCGCATCGTGAAATTCCACATTGAAGTAACACGCTCCTTTACAAAGGCGA
CTCCGTACATAGGGAGACTCTAATCTGAGACCTCTGGTAAAGGATGCAGGTGACTTACCACTTCACTATAGCCCTTGTTG
GTGACCCATTTGCTTATTTAGGGGTCGTTTAGTAGCTGGTTTGAAGGTAAGTTATGCATGTCTTAAATTTTACAGAAGTA
ATATCACGTATGATAGTTTGTTAGGACGTAAGTTATTTGTTTAATATATGTATATGTTTTTTTTATTTTTAATATATGTA
TATGTTATAAGGGTATTTATGTATTATTTTATGTAGGATAGAAATTGGAATAACTAATATCCGCATGGTATAACTTATGC
AAAATCTTGTACACTTATAATATTTCTTTTAACCAGCGACCAAATAATTCTTTAGTATATTGTTTTATACTCGATAGAAA
AAAGAATAACTAATATCTGCATAGTTATAATTAATCACCAAATGACCCTTATTTCACATTTCATATGTTTCAGTTCGTGT
TAGTGATGAACCCTAGAAATGTCTTCTTCAAGTAAATATAATACAATTGAGAGATTATTTAGAGGAAAAAATTATTAAAG
GTATTCTTGATCATATCTTAAAATTTTCTTGGTCTACAAGATAATAATAATCCTTTAAATATTTTTTGTAGTCATAATAA
AAAATAAGTGCATGTGTTGACATTTTGATTGTGAAAGGTCAATTACAAAAGCCTGTGTCTGAATTGGCAACTCAAGATAT
AGATAAGAGTCAATACAATCCTTTCTTAATATAATTTTTGTGGTTGTGTGAGTCAAAGGTGTTCAAAACAAAAGACCACG
AAATTGTCAAAACATTATGACAAATCAAAATATGATGATATAACACAAAGTATAGTATTTATATTATAAAAATTATAAAC
ACATGACTTGTTAAAAGATCAATAACCTAATTGTGTTCCTTGAAAATATGATCAATTGGTAGATCTTCCAAACACCTAGA
AGTGACTTCAATAAGAAATTAATGTACTCAATTTTTTTGGATTATCGATGCATACTGCGTGCTTTAGTGATTAATGAAGT
TTGTTAAGAATCATAAACAATCAATAAAAAGAACAGACAATCTCACGTTCTTGAAGAAAAACAGATTGTGAAAGCCCTAG
CACATAAGCTTCATCGGGTCTTACTCATCAACATGAGCCAAGCTTTCACTCGCCGAGAAAAGAAAATCAGAAATTTCTAG
GGAGAAGGATTGAACCTTGACTGATATACTAATATCTCAAGTTAAAAGTTTGAAGATGCATGCAAAAAATACTAAATTTC
ATTTGTTCAATTCTTAGTGAACAGAGTTACTCGATACATGATTATGTTGGTGGGAGATAACAAGTATCACATTAAATCAA
TCAATATGCACACATGCGATTCATATAGAATAATTTATTTAAAAAAATGATAATAGTAAATCATGAAATCAGCAATTGTT
AAATAGACATTGAAACTGACTCAACCTCAATAGGCAGCTCATAAGATAATGATTATTCAAGCCATGTAAAGAGTCTAAGA
AACTCATCCATCCCCGATGTCGAATTTCATTCATAACCCTTACACACTCAAACACTATTTGATACTAAATACATGAATAA
TTAAAGGTCGAACTCTATCACTATATTAAATCTAACTCAACCGTAAATAGTAACTTAAGATATTAGAATTATCCAAAATC
ATACCCAAGTCCACTTTCCAATCCTCCCAAACCTACTATAGGAAAATATCAACTTTTTGCAATAAAACTTCAAGTTACTA
GAATAAAAAAAGTTGTAAAAATTATTTTTGCAACTTTTCCTTTCTTTTTACCCTTTAAATTGTGACATATGAGTCAATCT
TTTGTCCTTATAGGATCAGTATGACAAAAGTGGAAAAACAAATTATTTAAGTGTTGATAACCAGCGGGACCATGGGCCGG
GCCGGGGGGGCGCGTCTGCCACAATTCAGAAACCAAAATGCAGCCAATATCACACGTGATACAGGACAAACCCGTTGAGC
CGGTCTAAATTTTACTCGGATTATTCATTTTTATTTGTTCACTTTAAATTTTCTACGTTATTCAAAAAATAATATTAATC
AAGATATTTTTTATAAGGTTATATACAAATCTCATAGTGTTAAAAGCTAATTGTATCATATTCCTATTTTTTTTCTTCAA
AATTACAGAAATCACTTAAATTTGGTGGGATCCAGATAAATCCCAAAACATCTCGATACATCGCATTCCAGATTCAGATA
CATCTCTCAACGTCTTGATACACCGCGTCTCAATTTCGGATACATCACTCAACGTCCTGATATATAGAGTAAAGTGATGT
ATCCGAGAATATGAGAGAGTAGAAAATTTTATAATTTTTTCAAATGATAGAGAATTTTAGAGAATACGTCCAATTTTTAT
TATGGTATTCTATTAATTGATTTTAGTTTTAGCTATTGAAAAATGATTTGAATATAAATAATTGATTTTTTTGTTTTGAT
ATGTTAAAATAAAAATAGATAAATAAAAGTGAATGTAACGTTTAGTATAGTGGAGAAGTAAAAGTGAAACGGAGGAAACG
TAGTGATATATTGGAGCTTTGACGTGGCGATGGGTTCCACTTTTAAGACGCGCTCAAAATTTCAATCATTTTTAATTTGC
ATTTACATTTGAATTTGAATTTCACTTGAATTTGCATTTGAATTTTTCATTTGCATTTAGGTGGGAACCAGTAAGACACA
CAAGTGGTATGTAATCTAGTGAGAAAATGACAGAACTTGTCCCTTATTTTTATGGTAATGTTTAAAGTACTCCCTTAAGT
ATTACCTTGGATAATTTAGGTCTTTTAAATTATTAAAAGTTATTCTATTCGTTTCGACTTGTTTGTCTCTTTTGACTTGA
CTTGAAGTATAAAAGATTATAGAAGATTTTTGAATCTTCTGATCTTAAATTAAGGATATATGAAATGTACCAAAATATAT
TTTTATTTCCTATCTTATGGTCATATACATGTAACATGAAAAATTGGAATAAAAGACTTGTAAAAAAAGATTTTTTTGAA
ACAAACTAACAAGCAAATTAAAACCGTCAAAGTAGTACTTTTAGTTTTTGCTAAATGTTTAACAAACTTTTTCTGTTAAA
TATTTGACAGAAATGCTAAACTAAATAATCAAAACCACTAGAAAAATTTCATCAAATATGTATTGTGAATACAAAAAGAC
TACACTAAACCTAAAAAATATTTAAAATTGCACCTAAAATACTGTATCAGACTCTCAAAAAAACAAAAAAAGAAGAAGCA
AAAACTGCGAAAACGTTACCTCTAGATATTAGTTTTTCACTAAATTCCTTATTTTCATTAGATCGATAGAACTTTTCGAT
CTTGCTTTAATTTCACTTTTTTTAAGCAAGCAATCTCTCTACCCCACAAAAAGTATGTATCAGGTCTACATACATCTTAC
TCTATCCAACCTCCACTTATTGAATTACACTTAATATGTTATTATATTTAACGAAGATGAGAAGTATTAACTTTTGACTA
ACTTAAAAGACTAAAAGTGTCCATAACATACTTTAGGGGCTATTTTGAACTTCATCTCAAACATAAGTGACCATATCTAT
AATTTTCTTGTATGTAGTGGACCAAATTTTGAAGATTTGACTTTGACCATTAACAGAGTAGAAAAAAATTGAACTCACCA
AGAAGAAAAGTCACCCTTTCCTCCTTCCTTCCTTTCTCTGACTCATATATACCTCTGAACCCTCACTCATTTCTTCACAG
AAAAATTTACTCAAAACAAATAACAACTCACAAATCTTACAACTAATTCATTACTTTTTTCCTCTTGGATTTTCAAGGTT
CTTCAAGAAATAAACCTTAGCCATCTATAAGGTACTGTTTTGTTCTCAAAATTTATTGCTTTTAGTTTCTTCTAGTATGG
TAAAAAATTTAGGTTTTTTTTCTTCTTTTATGGTAAAAAATGCTTATGGGTATGGAGTATGTTGTGAAAAAGATTGAAAG
TTTGAAACTTTTTGGTGATGGGTTTCAGTTCTTGTTGACTAGTTGTGAGATGGGTTTCTATTTAATTTTTTTTTTCCTAC
TTTTTACTTTTCTAGTATGGGTTTTTGTCCTTTTATGTAAATTTAGTTTATGGGTATGGAATTTTTTGAAAAAAGATTGA
GACTTTGGAACTTTCTTGTGATGGGTTTCAGTTTTTGTTGACTATTTGTGTGTTTTTTCTTTATTTTGTTGAAATTTATG
AGATCTATTGTTTTGGTGGGGTTTTCTCTGATGGGTTCATTGGATTTGGGAAAAAAAGTTACATTTTTGGTTCAGTATTT
GACAGCTTTATGGGTTTGATTTAGTAGCAAATGTAAATCTAGGAAGAGTTACAGTATTGATTTAGGTTTATACAGTTTGT
TACTTTTGGAATTTGTGATTTTATGTGTTGGATGGAGTAGCAAATCTAAATCTGAGGCTTTTTGATGACTTGCAGGAATT
GATGTGTACTGGTTCAAGGAGTAAAGTTTGTCCTTCTGATTTAAACATGGATCAGAAAGATGGGCATGGTAGAAATTGCT
CAAAATTGCTTGAATTGTCAGCTTCAGATGATCTTGCTAGCTTCATATGTGAAGTTGAGAAAGGTTGTGCTGTTGATGAG
TTCAGCTTTTGGTATGGGAGAAGATTCGGTTCGAAAAAGATGGGGTTTGAAGAGAGAACCCCTCTGATGATTGCTTCCAT
GTATGGGAGTATTGAGATTTTGAAGTATATTGTTGGAACTGGTAAGGTTGATGTCAACAGGGCTTGTGGCTCTGATGGTG
CAACTGCTCTTCACTGTGCTGCAGCTGGTGGCTCGGAATCATCCGTCGAGGTTTTCAAGATCTTGATTGATGCTTCTGCT
GATGTTAATGTTTGTGATTCTAGTGGAAACAGGCCTTGTGATGTGATTGCTTCTTATCCTAAGTCGTTAAGGAATTCAAA
AAGGAAGTCACTGGAGTTGTTGAATGGGTGCTTGGCTGAGCTGGAGGAGGAAGAAGGAAAAACAGCAATCCAGATGACGA
AAGAAGGAAGCGAGAAGAAAGAGTATCCGATCGATACTTCCTTGCCGGACATAAATGATGGGATTTATGGGAGTGATGAT
TTCAGGATGTATTGTTTCAAGGTTAAGCCATGTTCAAGGGCTTATTCTCATGACTGGACTGAATGCCCTTTTGTTCATCC
AGGGGAGAACGCAAGGAGACGTGATCCAAGGAAGTATAACTATACTTGTGTTCCATGTCCCGAGTTCAAGAAAGGCGTTT
GTGCAAAGAATGATTCGTGTGAGTATGCTCATGGTGTATTTGAGTCATGGCTTCATCCTGCCCAATATAGAACCCGTCTC
TGCAAGGATGAGACCGGGTGCTCAAGGAAAGTTTGCTTCTTTGCTCACAAGCCTGAAGAGCTACGCCCCTTGTATGCGTC
AACTGGTTCAGCTATCCCTTCTCCAAAGGCTAGTCCAGTCGGTTCAATGGACATGTCAACATTGAGCCCTCTGGCGCTTG
GTTCTTCGTCCATGTTGCTGCCTGCTACTTCAACTCCACCGATGTCTCCTGCTGTAACATGTTCGTCTCCCATGGGTGGA
AACATGTGGCAGAACAAGGTGAACATCACCCCACCTGCATTACAGCTTCCTGGCAGTAGGCTAAAGACATCTCTAAACGC
TCGGGACTTGGATTTGGACATGGACATGCTTGGCTTGGAAAGCATCCGCACGCAGCAGCAACTAAGACAGCAATTGATAG
ATGAGATGGCTGGTCTCTCTTCACCGTCTTATTGGAATAAGGACAATCGGATGGCGGACTTGAAGCCTACTAATCTTGAT
GATGTTTTCGGATCAATGGATTCTCAATTGCTGTCCCACTTGCAGGGCCTTTCTCCGAGAGTTACAGCCACCACCAGCTC
TCAGTTGTATTCTCCATCGGTTCCTCATTTGCAAGGTCTCTCACCTAAGGTATCAAGTAACGGCTCCCAGATGCAATCTC
CAACCGGGCTTCAGATGCGACAAAACATGAACCAATTTCAATCAAGCTATACCAACATTCCTCAATCATCCTCTCCATTG
AGGATGCCCTCAACCTATGGATTTGACTCATCAGCAGCAGTGGCTCAAGCGGTCATGAACTCGAGGTCTGCTGCTTTTGC
AAAGCGTAGCCAGAGTTTTATTGACCGTAGTGGAATGGGGCATCGTGCTGTTCCAAATGGTGTTGCTAACTCACCACCTT
TGATGTCATCAGATTGGGGCTCCCCTGATGGGAAATTGGAATGGGGCTTCAATAGTGATGACACAAACAAGCTCAAGAGA
TCTCAATCTTTTGGTTTTCGCGGTGGAAATGGTGCTCCAACAAGATCAACAATCACACCATCTCAACTCAACGAGCCAGA
CGTGTCGTGGGTTCATTCCTTGGTGAAAGATGTGTCCTCCACCGGTACTGGGCTATACAGTTCAGAGCAGCAGAAGTATG
GTGGTGGTGTTCGGGGCTCCATTCCACCGTGGCTGGAACAAATGTACATAGACCAGGAGCGTATCGTGGCTTAATTAATT
ATTCTTTTCGAAATTCTTATCGATATATTGGATATAAGTTTAACCATTAGTTTCAAGGGAAGAAACATCAAACATATTCC
CTTGGTTATATGGGGAAAGAAAAATGGGATAGGGAAGGATAACTAATCACATTGTTTCAACAATTAAGTGATTGAAAAAA
GAGTCATTTGTTATATTCTTATAATTCTTTATAATAAGTTCTTTATCTTCTTCAATGAATTGGAGTTGTATTTCAATATA
TTGATTGAGCTTATCAGAATTATTTCTAAATTCCTCTTGTGGTTTGATCATTAATATTAGTGTAGTACTTTTGCTATTAT
TTTAGATAGACTATGGCTTTCAACAAGTTGCATTATTATAGTGACAAGTTGGGAAGTTAGTGCTGATATTTTGAATAGTC
TTTTTGTGTTGTTAAAGTCAAGAAAAACAACTCTTCCATTTTTATGAAAATTTATTGGCATTTAGCTTAGTTTTATTTTA
TTTTATGGTAGGCTAAGAATATTTTGTAAGTGACATACTTGATAAATTATGTGGTGCTTCTATTCCACATATAAGAAAAA
AATGGAATTACTATTCTTTACTACCAAAGGTTGTCATGGGATAAGTATCCTGCGTCTTTAATTAGATGTTTTGGTTTCAA
GTACTTTATCGGTAAGGTGGGTCTTTGTAAGGTGGCTCTTTTAGATGTAAATTTAGATTAGTGGAGCTTCAAAATAGGAT
ATTTTTGTTCCATGAATGAGATTATTTTATGCAAATTCAGATTAGTGTGGCTCTAAATTTGAAGTAGTCACCTTTGAAAT
GAGATTTTCCGACACAAGATTATTAGGCTCCAAAACGAGGTAGCCATATATTTTGGCATGAATTCAAATTAGTTTTTCCT
AAAATAGGTGTTGGACACTGGATAAGATTTTCAGATGTGAATTTAGATTAGTCGAACTTTAAAATAGGAGATCCTTATCA
TCAAAATTGAACTTCTCAATACAAATTTGAATTGATCGATCACTAAAACATGAGCACTTTATCTTCGAAGTGGGATTTAT
GGACACAAATTCAGATAAAATCGAGCTCCAAAATAAGTAACGAAATATTCTGATATGAATTC
>mtp_2366.contig_3
AAGGTAATCCCACAAGTGGGGTCTGGGGAGAGTAGGATGTACACAGATTTTACCCCTACCTTTGTGGAGTAGAGAGGTTG
TTTCAATTATTGGAATCAGGGCACGTATGCAAGGGTGAAGAAAGCTTCAAATATATTCTAATGTAATATGTGTCAGATGT
TCAAAATAATCACAAGTGTAAAGTAGTCCCAGGATTTATTTGCATGCTTGGGGGGGATAGGTAACTGGGTTCTGATAGGT
ATTTATGATTGCTATGTCCTTCACCTTGAGAAAACAGAACAAAGATTAACAGTCCACTCATTTCCTCTAAATCAATGTTA
CATCATGAAGGGAAAGCCACATGTAAATCTTGTAATCATGAATGTAATATCAGCAATGGTTTAATCAAGAAAAGGGTCAC
TGAGATCAAACAAACGCAAAGAAGAAAAGATCAACTTTGCATTATGATTTTCTCTTATGAATGCTACCACTTTTGCTTTC
CAGGGATGAAAAGAGAAGATTAACCTGCATATTGAATGCCACCATTTGAGCTCCATGTGTCCATGCGTTGAAAGGATTGT
AATTGGATGAGTCAAAACGTATGCCCTTTGGGTATATTCTCAGAATGTTCCTCTGAGTGAACCTGTAAGCATACCATAAT
TATGCACATACAGTCTATTACATGTACATGGCATGAATAAATTGGTAAAATCTTAGAAGGCATACACACGACTGCTGTAG
ATCAATTACATGAAATGTTATGACAAGTAAATCTGCTACAATATTCCAGAATTTTGAAGTATCACATGAGTTGGATTGTG
TCATTTGAAAATCCTTCGATCACACATGACAAACAAGAACACCAACAACAATGACGATGACATCTCAACAGCTAGTTGTG
GTTGAAAAATCCAATGTCCATTTCGCTCCATTTGCACTTGTTTCATTCCAATAATCAGTAATATGGGGTTCTTTAACACT
AGAGGTTCTCACGTTTACTACGGGCATACAAATCTCTAATATGAATAAAAAAATCCTTGCAAATAAAGAAGGTAATGTAA
GTGTACCAGTATGACTAAACCTTAATCTCAACTATTATGTATGTCTATATAGATCTTTTGTTTCAATTGTGTATTATTAT
TTTTTTGATGTGTCCACTTGGATTCAGAGAGATTTTAGGTCATTTAATACGCTTCCTTCACATGTACATTTTTGTCTAGC
TTGTCATTGAACCTAAACATCTACACTGATTGCTACATTTTAGGCCTCCCTCGTTTGATCACATAAAACAAAGCTAAGTC
GTCTTTTCAAGTTCTTGCTCATTCAAGCTAAATCGTTTGATGGAGCAAATTAATACTATACCTGATAATTTCTTTCCCAT
GAGTAACTACAGCCTTTCCAAGTTCTTGCTCACTCAAGCTAAGTCGTCTTACTTTATCAGGATCAACCCTCAGCCAATCA
GACAGTCCACCTTTCCCCTTTCCAGCATGAATGGCAATTAAACGCTTGTATTCTGGTGCTGTATTTTGCTGCGAGGTGGG
ATCTTCTTCATCAGAATCGTCAGCTTCACCTTCATCAGAGTCATCCTGCTTGGAACAGTGACAGAATGTGGCAAAAATAT
AGTTTAATTAAAGAAACTCACATACTCAAATGGGCCAAACTAATTAGTAATGCATTTTATTACACCTTATCATTGTATCT
GGCTTTAATGTCTGAAACTTCCCTTCCCCAAGCTTCTGTATCAGTTTGATCCGTTCCTTTCGTTGCACCTGTTTCATTAA
CTTCCTTTGCCTGAAGGTACTCTTTGGGTGGCTTAGTTGATATCAGAACACGTCTTTTCAGTGATTCTGGGGATGGAAAC
TCTTTCAAACATGAATCGGAAGAAAAAAGCATATCTCCAAATGTTTGAGTAATCATCTATTATTTTTCCACAAAAGCATA
ATTAGGATCAATAAAGATCATAAGTCGTATCATATCCAGAATATGAACATACACACCTCTGCTGTTTTTGCCTGAAGATC
TGTAGTTAGATGATCTTCAAGTGTTATTACTACAGGATACTCAGAAACAGTAAAAGCATGTTCCTTGATAGACTTCAAAC
ATTTGATGAGCGCAACTGGAGTGGTCAACGTTCTGTATGAAAAAAGTACACTTACAAACTACAAGAAGAATGAGAAGTAC
AAGGACAATAGAGAGAACTCTATAATAGAGGCATGTGTTTAGGTGACTCAAAAATTCATGAGAAGTATGACATGAAATTC
AAATTCCAATGCTAGTCCGGGTAGAAACATAACACAGCTAAGCTTAATAGAAACAATTACATACCCTCCATGAAGAACTT
CCACATCATCTTTAGCGGAATTTGGCCATATATCCAATTCAATCACTCTTACACCTCTGTGCAGGGCCTGTATTATGGGG
ACATCACTACAATCACTACTCAACTGATTCCCAGTTAAATAAGAATTGTGGCCTGTGTATATGAAGTAATGAGACAAAGG
CGCATTCATATCTTGGTGAATCTGAAAAACAAAAGAAAAGGAGAGTTATTACTGAAAAGAATACATCAAATATACTAGTA
ATTCATATGTCTATTGCATTCTTTTAACTAAGAACATGTCCAAAACATATAGCTCACTTACTACAAACCTCCACAAGTAA
ATTAAAAAGCATTCCATACAGGTCAAATCACCCGACAATCAAATATAAAAGCTTTTGTGATTCAATCCCATGTATTTGTG
TTAAAAATTTTATTTTTAATATGTATAAATAATCTATTCAGAATCCAATAAGCAAAAAGAATTATGATCCAGAACCCAGA
AACTAAAACTTCTGACTCCGCCTCTGAATCTGCTAGTTACTATAATTTATATACAAGACTCCTCTTTAGGACCTTATAAT
TCTAAACAGGTCATGTTGATAAAAAGGAAATTAAAAAGAAAAAAGTTTAAACATTAGGCATTTTGGTGCATTATACCTTG
AAATTTGACTTTAGATCAATTTCCAATGCTTGGTCATATAAATTACTACTAAATAGTGTATAAGGCATGGGCGGAGCAAC
CTTCCCTTCGCCGGAAAAGGAGTGTACAAATGTTAAATGTTTGCTATTATGAGTGTATATTTAGTTTTGCACACCGTTTA
CCCATCTGAGAACAAAAAAATTGCACACTATTCGTCAAATTCCTAGCTTCATCAAAATCAATCACACGAAAATGTTTTTC
AGAACAACATTTTCTGATATATCAAACACACAAACAAAATCTCAATTGCGTACTACTAAAAAATCAAAATTCAAAGCAAC
GCGAGCAAATCGAAACAAATTGAGCAGCAGTATCTTACCCCAAGCTTAGAATTAAGAGGAGGATTGATATCAGCAAAGAG
ATATTTGAAGAACGCATCAAGATGAAGACCTCTCCGATGAAAAATATTGAGGATCTTAAGATCATGAAGATTATTCATAA
TAGCATGAGCATCCTCTAAAGTAGCGTTTTCCTCCTTTTGAACCTCAATTAAAAACCGATGAAGATTCTCCACGCTCATC
ACTCCATTATCGGAGTACCGATTGAACAAATTCTTCACATCTGCCGGAGCCTCGGCGGCGAGTACCCGGAACCGTCGCCG
GAAACAGAAACAGACTCTGTAAGACTGTTTGGACATTGTTGAAAAAAAGGAGGTAAAACGGAAAATGGATAACGGAGAGG
ATGAATTTTAGAAGAGAAATGATAATTATATATTTATTTATTTATGTGAAGTAAAACGGTTTTTCATTATTGCTTGGGAA
GAAGGGAAGGTACAAAAGTTTCTTTTTTTGGTGGTTAATTTAGTACGCGTATCAAATGAGTTTGCATGATGGAAGCGAAC
TTTGTGGATTTAAGGGTGTGTTCGATACGACGGAAAATTATTTTCGTGAAAGATATTTTATCAAATGATATAAATAAATA
ATATTTGATTGAATTTAATAGATTTTATTCAAATAGTGTAAAATTCAGAACATGTAAGACGGAAGGGGTGGCGGTGGGGG
ATGAGAGCTATAGGGTGTGTTAAATGTGTGAAAGGCACAATTACACTATGCTTGGATAGTTGTTACGTATTATTTCATAA
TGTATCATGTTGTGTCGTTTTGTATTGTATTGTTCTAATGAATATAGTGTTTGAATATATTGTATCGTTCTTCAATGTTA
CATATTCATAATTTGAATAATAAACGTACAATAGAAGTAGGGTCCAGGGTAGAGCCACTATGAAAAGGTAGGATAAAAGA
TAAAATAGAATTATTAAATAATAAGTAAAGATAAAATGAAAAGAAAATATTAAGACAACGACGCGATCACACCAAATCGA
TCGATACAATATAATTTAAATAACAATCAAAATAAATATTATATTTAAATTAAAAATACAATACAATATAGCGGTAACAA
CATCCAAACAAAGTGTTGATATGAAATATCACTTGTGAAACATAATTTTCTTATTTTCATTTGATAAGTCATTTTTCTCA
ATTTTAAGTAACTTATTATCATGAGAAAATATATTTTTCAAATTTCTTTTTACTAACTAATAAAAAAAATGACATATCGA
AATACCATACACCCTAGATATTTTCGTTGAGTTCTAGACATGTTGGACCCCACAAGTCTAATTTGGCTTTATTTTGGTTA
ATAAATGATTAGAACATAGAAGTATATTTTCCAAGGGATAATATTTTTTCTAAGAGGGGAAAATATGGTACATGTGTATC
CAGGGTACAAATGTATACCCTCAAAGTAGATGGTGATTAGGGTGTGTTTGTGAGGAAAATGTGTTTATATTTATTTTTGT
CGATTTGGTGCGTAAACAAAAAATATCATCCTAAAAAATATTTATATATAATTTAAACAGTTATGAGAGAGTTGGGGTGA
AGATGGAGATGGAGGTGGGGCAGGGATGAGGGCTTATGTGGGTGACAGTGTCACGGTGAAGATGAAATTTAGATGAGAAG
GACAAAATCATTATAAAATATCACATGTGGAAATTATTTTCAATCTTTCCTAAGAAATAAATATTTTTTTCTTTTTTAAT
AAACTTATTTTCTTAGTTACGAAAACCAATTTTTAAATCCTTTTGACTAATCAAAAATGAGAAAATTAGAAATATCGAAC
ATGTGCTTAATACGAAAGAGAGAGAGAGAGGACGGAAACTATCCAAATTTGTACATGAAAAATAAAGTATGTATCTAGGA
TTTTTTAATTATTTTTCATCCAGTATTCGATATCTATATTAGAGTCCGACTAAAACATGTATCTAGAATTTATTGTTTCT
ATCTTTGGTTGCTCTGTATTGATTGGCTTGCAACCAAAAGTCATACAAGCTTTAAGTGTCAATGTAATAAGTAATTAACC
AATAGCTATTTAATTAGATCTGATGATTTATTACCAATAATATAATAACATGTAGAGATTTGGTACAAATTAACCACACC
AAATATATACCCCACTTCTTTTTTTGATTGTTGTTGACAAGGGAATTAGTAGTGCATTTTTTGGGGGGAATATAATGTAA
TGCAAATTACATAGGAGTCACAAATTGTATGAGATAAATTTCATTCGACAAGTAAAATTGAAAAAATATACAAGGATTTC
AAACCTGAAACTCTCAATTTAAGAGATTACTTGCACAACCAATTCGACCAAGCAAGGTTCAATATAGCTCTTGAGGTGAG
AAAGTCATCAATTTCACTGATTTTTAAGACCAAATCTATATAGCCTCTATCGCTTTTAAAGAGACACTAACTACCGACTT
ATTTACGTTAATGTCCCCTTTTTAGTTATTATTTTGATTTTATTTTATTTTATTTAGACTGTGATCAAAATATTTATGGT
AATATACACTCAATTTTGGGAATTATTCCTTGGAATTTCCTGCAAACGGGGGAAAAACCAAGAATAAAAAAGAGAAGAAT
TGATCAGAAAAATGAAATACTTAAAAAACGAAATTGTTTTTGCTTAGGAATAAGGAAAGGTATAATGGATTTGGTTGTTA
ATTTGTTACAACTTAAAAAAATATAAAAATTGAACATTTAATAGTAGAATAATTTAACTTATAATAAGAGATTACTTATC
AATGTTATCATTAATGTAGATTATTATTTAATTTTATATATACTAATTTATATGAAAACAAATGAGGCCTTAATAGCCTC
AGTTCTAAAAAGGCTTTCAAATTTTCAGGTAGGGTTGGATTGGGTTTGACCTCACGGAACAAGTTCATTTTGACTGTTTT
CTCCATCTAGAAATAGCACTCGTAACTTACGATTTTATATCAAACATTTTTTCTATTTGATGATAGATGATTAGATAACG
AAAGTAACATTTCAAAACAATTTCTTATTTATTAATGTTGCTTTATTTTTATTTTCGCATGACACCTGAATTTTTCGATC
ATAACAAAGGATTAAGATTTGTACTTAGAATTACCAATTTTTCAAATGATTATGATGAAAAAGAACTATTATGACAATTT
GATATGAATACCTAATTTTGAGGCCCATTTATTCACAACAAGAAAGTGCCCAACTTATAAGTTTAAAATTCTAACATAAT
CAAATCGATTAATCTGAAATCCAACAGTAAGAAACCGAACCAAACCGTGTTATGTGACAGGTTGAACCCTAATCAGAGTT
CTCGGAATTCAAGTAGAATTACCCCGACATCACCAGCAACGAAGTGACGGCCCACTTCGTTGCATCAGCAAGTTGGCAGG
CCCAAATAGAAAGTACGGCCCATATAACAGCCCTAGGGAAATACTCAATCATATTTTGAATTGGCCCAACTTTGAATTTT
TGCTGGTTACAAAACTATTTCATATATAGGGAAAATTGTATATAATAGCAAATTATTAATCCAAATTAAATGCTATAAAT
ATAGTTTGATTTAATTGTACCTCATAGTAAACTGTTGTTATTTCACCTCTCTCCCGGTGAATCTCGCTCGCCACTCTCGT
TCTCTCCCTCGCCTCTCTCGTTTTTTATACAAACGCAAGTGTATAAAGTGCGTTTGTGTTTGTATAAAGCGAGAGAAAAT
TGTATATATACATTTATTTTCGTTCCCCTCTCCCAGATCTTGCTCGCCACTCTCCCAAATCTCGCTCTCTCACTCGCCTC
TCTCACTTTATACAAAAAACGCAAATTGTATAAAATGTGTTTGTGTTTGTGTTTGTATAAAGCGAGAGAAATTTGTATAT
ATACATATATTTTCGTTCCCCTCTCTCCCCTCTCCCCTCTCCCAGATCTCGCTCTCTCACTCGCCTCTCTCACTTTATAC
AAAAACGCAAATGTATAAAATGCTTGAAAATTGTATATATACATATTTTTTCGTTCCCCTCTCTCCCCTCTCCCAGATCT
CGCTCGCTCACTCGCCTCTCTCACTTTATACAATTGATCTTTTTGTATATGTATACCAAAGCAGATTATACAACTGCTTT
CTTTTGTATATGTATAGCGAAATATACATATTTATGTTTGCTATGGAGCGCAATTATGCAAACTTTGTTATAGCATACAA
ATATGAATTTTGTGTTTGCTATATGTGAAAGTTGCTCTTTCATATATAGTAAGTTAGATTCCATCTGAGCTACACTTTAA
AAAATAAAAAAGGTGATACTCTCTTCGTCTCACTTTTTGTGATGTTATTTGACTTGACAGTTGACACGGAGTTTAAGGCA
AAAAGAAAGATTGTTGATGCTTGATTGCTTGTCATGACTCATGTATCTATGTGGCTAAATCATCTAATTAAAAACATATG
ATCAATTATCGAAACGTATCACGCTTAAATTGGGACAAAGGGTAGTAAGTAAGAATTTATACGGGAAGTAATCGACCCCT
CTTCCAATCTCATCATAATAATGAAGTGCGGCTTTGTATAAGACTCGTACAACATATTAAGTGGAAGGAAAATGAAAGAA
CACGATTCTTGCGTTAGCACTAGGGATAAAAAAAAAATTGCAACATCTTTATTGAACCTAATAACTTTTGTTCAAACCTA
ATACTTCTATCCTAGTTAATATAATTTACTTTCCGTTTAGTCCGTCTAAAAAGAATGACACATTTATATATTAAGTAACA
ATTTAACTTTAAAATTACCAATTTTACCCTTGATGAAATGATCTATAGCCACACAAATATCTATCACTCATTTTAAACCA
CAAGTTTCAAAAGTCTTTCTTTCTTAAACTTCATGTCAAGTCAAACTAATTCATATAAAATGGAACGGAGGAAGTATATA
TAAAAATTCATAAACTTTAAATTCTGAATCTGTTTCCGTATATAAAAATGCACTTCTTTTAACTCTAAAAGAAGACATGA
TGGTTAGTAGAATGGGGCACCCAATTCTTCCGCGTAACAAAGCTTCTCCGTGTGTATTTCGTGTATACATCAATGTCATT
ATTCTTTGTTTAATCAAACTTTAGGTTATACTTTTTTAAATTTCTTCCATTTGTATAACAAGACAAGAAAAGGATATTCC
AACACAGACAAATTAAAGTGACTGATTAAATTAACATGAGATAATCAGTACTATCAACATTTGGATTATAGTATGAGTGT
TAAAGTTTATACTGAGATTTTTATTATGTTACGTGGCTGAAATTCCCCAATAATACCAAGATAACACTCAAAAATCTCAG
TTGGGGCCTAGGTGTTTTTAACTTTTAATAAAATGTTTGGTTGATATAAGGTTTTGATGGAAGTTGCATCAATAAGGTCT
TTATCATATTGTTGATACATTTTAGAGAAAAGACATTAGAAAATGCATGACGCAATATCAGGTTATCGAGGATATATATG
ACTTTATATAAGAGGTTATATATGGATAACATATTATTATATTAGGATAGATGATTAGTAGCACTAGAGATAATTGAGTG
TTGTCTCTTTTTTTATGCATACTAATTAAACATAGTATTACTGATCTCGTAGTTTCTTGTCCTTCGA
>mtp_2366.contig_5
AAATCAAAACCTCGAATTAAAGAAGAAACGACTCTAATATCATATCAAACAAATTTTTTTTTTCATATAACGTTATATAA
TTCATTCTCTATAATAATATTCCGACAACAACATCGTTATAAAGTGATTTGAGTTTTCGAGCCATTTTCTAAAGTTTCTC
ATCCTATATTCAAAACTTATATTTGCAACTCAATTCATTTAAATTCGCGTCACATAACATTCAGTTAGAGAAAACGCTTT
ATATCAAAAATAAAAAAATATCAAGACCTCTGATTAAAAAAGAAACGACTCGAGCACCCCATCATCCTTTGGTGGGTAAG
ATTCATGAAAGTTTAATTCGGTAATTTGCCGTTAGTCCACATAAGAAACCCAATAAGCAGCCGATTGCAGCTTCCTATAT
TTGACCGGTACCTTATGCGTGTTATATTTCAAGTCATCTTCTCAATATTTTCTGTGAGTCAAATCATCAAACACTTGGCC
TTCGTTCTCAAAATTCTCCTTTTTCCCACCATTTCTCTGCACCAAAACCTCAAAAATCTCTCATCAGTGAAGGAAAATCG
AGATGGGTTTTTTGAAAGAAGATAGAAGAACCAAAGTTTTGAGATGGGTCAAAACTATTTTTTTCTTGATTTCTATGTTG
ATTTCACTTCTCCTATTTTCTGCACCAATTCTTCTTGTAATTGCAGATACACTTCTTCCTTCACTTTTATTGTCTGCTTC
CATTTCACCATCTTCACTTTCAATTCAAACGCTTTCTTCTCACTTAAGCAACTACGATTTTCGGTATTCACTTATTGATA
TCCCGGTCATCTCCATCGTTAGGTCCGTCATCATTCTATGTAAGTTGATCTCTGATGGGAAATAATTTTGGTTGTTTTAG
TTAATAGTGAGTAAAATTTAGATTAATTTGATTCAAGCATTTTGTCGAATGGGTTATGATCAATTGGATGGGTGGATGGA
TGTTGTATTTTTGAATTGGTTAGCTTAGATTTTGATGTTTTTTTTTTGATAAACCGAGTAATTTTGGCAAAAGGGTTATG
AAGTTATGATCAATTGGTATGTTGAATACTGAAAATATTGAATTTTTTTGTTGATTTTGATTATAGGTGTTTATAGCTTA
TGTGATGGACCAAGGTTATCAAGAGGGCCATATTTGGGGATTGCTACAATTTGTTCAGTTTCATCATTGGTGTTTGTGTC
CTTGAAGGCTTCATATGTGTTTGCACATAGTTCGAGTATGGATCGAGGAGGATATGTTCGAGTTATGGAGATGGCGTTGT
TCGTATGCTCGTTAGCATTGGCTGTTGCTCATGTAGTGGTGGCTTATAGAATTAGCTGCAGGGAAAGAAGAAAGCTTCTT
GTTTACAAGATTGATATTGAAGCTGTAAGTTAATTAATCCCTTTATTTTCTCTCCTTGATCTTAGCAAATTTCAAATTTG
GTATAGTTGAAAAGTCACATGGCCAGTTCAGCAAGTTCTTTATTTACTAGAAATAGTACAACCAATTTGAAAAGTGGGGA
CTAAGGAAAATCATGTTTAGAGACAACATGGACATGGAATTGCAAGTTGTTTGGGTCCACTAAGGTTGAGAAAGGAAGAC
AACCTTTTGTATACATGCTTTCTTGATCAGTACACTTAATGGGAAATTTGAATAGATAGATTTGAAAATAGAAATGAAAT
AGGACTCTGATTTTTTGCATCTTGAGAGGAGCCCTTCACTTGAGCTGAGGGTCTTTCGAAAACAATCTAGAGGTAGTGGT
TAGGTCTGCATACTCACTACCCTCTCAGACCCCACTTAATGGGATTTCACTAGGTATGTTGTCGTTGTACAAATCTTGAT
GGACAGTGTTACCTGGTGTGGTTGTGCTGGTGGGACGTAGCAGGTACCCGTGGAATGAGTTGAGGTGTGCGTGAACTGAC
TCGAACACTATGGTTATCACAAAAGAAGGAGGAGACTGGCAATACATGGTTTTTGTCCTCTTGCCAATTGTAACTTCCAT
GTGCCTTTTGACTTGGTCACATTTGGTTTGAACAATACTTACTAAGATATTGATTTACTCTCCTTAATTGATGAATTGTA
ATAGAAATGTGTTCATTAATCATGATTAAGTGCTAAATCTTTATATGAAAAGCACATGTCACTCATTTATTAGGTTTCAC
TGATTCTTATTTTCTGTTTTTAACTAACATATTAGCACATGAATGCAGGTCTCAGCATTAAAAACCGGATCTTTTTATCG
ATATCTTAAAGTTACTCCCTTCAGAAAGACAGAAGTAAAACTCAAATCTACAGAATCCATATGCACATGAAGTTGTTATT
GTATTTTCTTTGGACCAAATCCAGTTTCCACAGAGCAGGTTTCAGGTAATTAACTATTGTATATTCTATTTTATCTGCTG
GTTCACTACATTTTGTACTATAAACCATGTGCTGCCACGAGATTCATACTCATAGCTTGTTTGACGAAACATTCAAAGCC
TGTTTATTTTCAGAAATGCGTCTTATCATAAGTATCGCAAAGTAGCAGTTTGTGATTGACTAATCAATTTGAAAAACACT
TTTGCCAATGTTAGAGCAGTAATTTGTGTTCTGTTAAGTTCTCAAATGTGTTTTTGGGGAACAGTTACTTTTTTCATCTT
TCGAAAAACTTCTACTACTCAAAAACACTTAGTATTTTTTTTCCTAAAAGCTTGGCCAAACATCTCAACTCAAGCTCCCA
AAACCTGCTTTTTGTCAGAAATGTTTTTCGAAAAAAATACTTTTGGAGAGTAGCAGTTTGTGTTCAGCTAATCAATTTGA
AAAACACTTTTTGCCAGTATTAGAGCAGAAGCTTGGCCAAACGGGCTATCAGATTACCACTTAATTCTTTCTTATTTACT
CTTTTATGAATGGATTAGTTTCCTTTAATCTTTTGTGTCATGGTACCTAACTAACTGACTGTTTTTACACTTTTTCTGTT
TTTGCAGATATATCCAAAGGAAATCTGAAGTCTAATTGGTAAAGAGAAATAGTTTATATATATATATATATATATACTAT
AAAGTATATAAAAAGAGAAAAAAAACAAGATTTTATGTATATGTGTGCAAATGTGGTGTGTTCTGTATCAGCAATTAGTT
AAATATAGAGATAGTGATACAGGACAAGAGCATTATGATTCAGCACCCATTGCTCTCTCTCTGCTTACGCAACTTGTACA
GATATTTGTTCTATTTTTATGCCAATTGTGTTTCATGGATTAGAAGATAGAATTTCTTGTTTTGTCATCTATCAATTGTC
ATCAACTTTAGATTTTTTTGGTAACGCTACGTGGAAACAGTCATTAATGCTTGTATTAGAATATGTTGTTTACATTACAT
CTTTCGAGGTGCGGCTTTTCTTCTGAACTCTGCTAACGCAGAATGCTTATGCACAAGGTTGCCCCTTTTTAAAACTTATA
CCTCGAAAAGCTCTTATTTTATCGAATAGAGACACCAAAATTTGCATCATGATTTCATGAAGGTTTTATTCTTTTTACCG
GTTCTTTCAATCAATGATCAGCTAATTTGAGGTTGCAAGTATCTTAAAGACTCGATTCTATATTATTTTATTTGGGACGG
AAAGAACAAGATCTACTTTTTTGGCGGGAAATTATCCACCACTCTATCTTATCCACACAACACAAATTTCTACTCATAAT
TTAAAGAAAAGAAATTGAAAAAAAGTAGTCTTTATTGCATAACACAAGCATGATTCATATAGAGGTATTGCTAAGTCAAA
TGCCAA
>mtp_2366.contig_6
AGACCATCCAGGTATTACCGAGAAATCAAGATCTTTAGCCCTCTTATAAAATGACTAGAAGAAAATGATTTTTCTAGATC
TCGTGTAAAAATGAAACCAATTATCTCTTATTGCCCTCTCTCTATCCCAATTTTAATTAAGTCAGTATCCTATCTAGTCC
ATCAAAATACCTGGCACCTTTACTCAAATGGTAAAATCTTCATTTCCAGAATTTAAATGAATTTGCTTCAAATTAGCTTC
CACTTTCCTTAAACACAAAGTTCTAGCACCTTTTGTATAACTACAAAACTTACATGGTTTAACTTCTCCTGTTTCATCAA
ATAATACTGTAATTTATGTTCCCCAAAGCATGAAACAACAACATTTTCAACTCTTTCCTTTGCTTAATGCTAGTTTGGGA
CAAATCATGAATTATTTTACTATAGTTTTGCTATGTTGTGATTCATATATAACAATTGGATTATCGTTTACAAAATATTT
CCAAACTCTACGAAAACGAACCATTTCACTTCTGTGCTAATTACAGGGATCCATGACCTACATGTAACTCTTCTTTGTGG
TTCATTACACGACAATCCCCACCGAACTCTAAAGAGGATGAGTCTTGAAGTGAAAACTTTTTAAAAAAAAATAAAATAAA
AAGAAGTAAACACAGGAACATTCTGAAATGAAAAGTTTTATCTCCATTAACGGGTTTAACATGGGAAGTAAAAATTCCCT
ACAAGGGACTGGGACTCCTAATTCTGTCCAAACTTCAAGTGGGTGCCCATCAGGACAGCACCACCCCTATAATCTTTATC
CTTCACTTGTGTTTTTGTATAATTTTTCCAAAGTTTGATTCAATTTAAAAACAGCGTTTGCACATAAAAGTCCGCAACAA
TAAATATAAAACAGCATAGAAATGGAATCCAAATGTTTGAAATAACAAACTCTTGGTAACTAAATGTCAGAAAGAAAAAG
TAAACATCAAAAAGAAATCATAGATGAAAACATCGAACCTCCATGCAGACTGTTCACTAGGGGTACAGAACTATCCAAGA
ATACGGAATTCGATATTTTTATGTTTATCAGAAGTTAGAATCTCAAGAGCAAGAAAGGCAATGAAACTATGAAAGTGCCT
CCCAGAAAATAATATGATCAAACTAAGCCTAGCTATATTTGATGAAGCAAAGAAAGAGAGATTTTTTTTGAATAAGTAGG
TCCCCAGTCCACGCATAATTTGTGGAGTTATCATGAAATTCATAGATTAAAGATCACAACAATCAACATAATTTCTTCAT
CAGATTGCAGCAATGATCTATGAATTCAAAGAGCAACACTCAATCTTTTCTGACAAGTGACAAAACTAAAGACTAATTCA
TATAAAAAGAAATCTGACTAGTAAATGAGGAGGAATACCTGAAGAGTCAGGGCACTGGTGTGTTTTGTCACCAGAAAGTT
GGTCAGATTTACAAAATATGCCAGCGCAGAATTGAATAGCAAAAGCCAGATGATTCTACTATCATCTCTTGCAAGTGCCA
ATGTGATGCCAACTACATTTTCTTCCATCATAAGTGTTGCCGGTAACAGAAATACAACTGCTATGGGAGCCATATAGAGT
AGAAGGTTCATGGAATTCAGCTTCTCCCTTTAATCAAAAAGAAACATTTCAGCATTCATATATCCTAGGCCCAATATGTT
CACATCAAAAAGCACAAAACTAGGCTACGGATTCACTAGTATGTAAAGTACATATTTATATGTGCAGTAATTACCCTTCA
GAAGACAGCAAAATCCCCTGAAGCACTGACTTGAGTGCTCTTGCAGCTGTTGCACCGATACAAATTATGAATCCAAATAG
ATGAAAACTTGGTTCACCCTGAGAGGATATATGGAAATGAATCAGACACAAATAAATTTCTCCATCAGCATTGTGCAAAT
AAAATGAATCAGCTAATACAGTTTTTGAAGAAGGAAACTGCTACAAATTAGTCATATAGAATATCGATGCAAGCGCTCAG
AAGGTACTTCGTTCACACCCTAAACATTGTGCTACTATTAAATCTATAATCTGAAGAAAGAACTTGCTCTCAATCATATA
ACAAGGAAATAAATTCTAATCACTTCTCTTTTAGCAGATTCATTCATCATAACAATAATTACCTAACCATACTATGTTAA
CAATACATAGAAGGACCAGTTCTACAAACAGTATTACACCCTTGATCATGAAATAACTAGGAGGTTTCATGGTATTTCTT
CACAGCTAACACAAAGATCCCCCACTCTTGTATATTCTACCAATCCCACCCCTCGACTCCCTAAAAGAAAGAAGGAAACA
AACAACGAGAAGGAAAACAAATTGCAATAGAAACTATATTAGTTTCTAAAGTAGACATGATAGATTTTCTTCCACATATT
AGACTACTAAAACAAAAATGCTCATAAACTTGGTCATGTAGAATATTAATGCAGTCCTTGTTATAAGCCTAGATCAGAAG
ATTTTCCTTTTGCCACATTCCAAATATACTGAAGCCGCACTGAATAAATAGCCTGACTTTATTGATCTAAGAAGCTAGTG
GTATGCAGCCGAATCACCACTATGATTTTTTTTGATAACCACTCTATTGAGCTAAGAAGCTGGTGCATGCAGCCGAATCA
CCACTCTGATTTTTTTTTATAACCACTCTATTGAGCTAAGAAGCTGGTGCATGCAGCCGAATCACCACTATGATTTATTT
ATTTTTATGACCGTGGTGTCTAGATCAGCTTTCATGCACCTTGACTAATTACAAGATATATCTCCCACAAGCAACATCTA
CGGGGTAACTCTGTCCACTAGGACAGATGGAAAAAAACCACCTAGTGCTCTTTTGTCTCTACTAGAATTTGAACCAGCAA
CATTGACCACTAGGCCGAATCACCACTATGATTCCCAAAGTTTCAGACGATTATATTAAAAGATCATGAATTTAAAGCCT
AGTTGATTAAACTAACCAAAAACAGATCAAAAGCATTAGACATAGTACCACAATACAACTATAATTTCAATGAAATATCA
TTATCATTAGACAATAACCACAATTCAACTACAAATTTGACGAAATATAAAAAGGGCATACCCCACTGGCGATGACAACC
CCGGTGACAACAGGAATTAGAGTGACATAAGTCAACCATGCCTCCCTCTTGAATGTCATCAAGTAAGCAAATACAGCAGT
AAAGAAAGGTGTAGTAGCACCTATAGCCTGATTAAAAGATACTGGCAAATACCTAAGTGAGATATTGCCACTAACAACAG
ATGTACAAAAAATAAGACTCAAAGCAGAGATCTTCATAAACTGAACCCTAGATCTTATAGTCTGCATTGGTACAATTTTC
ATCCAAGCAATAGCTATATAACTCAGTAAAGAACAAGCAGTCATATGACACATAGTAAGAAAAATTGGGTATTTAAACCC
ATAATTGCTTAACAAATACTTGTTCAGTAACAAAACCCCAATGTTTGATGAATACCAAGCTGTTACTAGCCCAATTGTAA
AGAATTGACCTGAACTCTTCATTGCCGACATTATAAACTGATCTAATCAATACCCACAACCCTAAATCTCACAAACAACA
AAACCCACAAAGGAAAAACTCTATAGAACCAAATACACCCAAAACCAAAAATCAAAAATCAAGAATTTCGAGTAATAAAG
TAAAAAAAAATATAGAAATATTATGAAGGAGAAAGGAGAATGGATCTTCTAGGAGTAGAAAAAGAGAAAACAAGAAGTAA
TTTTGAAACCATTAATTGGATCTGATTCAATTTCTTCAGCAACAATCAATTCAATTCAACACCAAATTTTATTTTATTTT
AAAAAGAGTGAATTTGCAGCAACTTTTACTTGTACTGAACAAACAAAACTAAAAAAAAAAATGGAAAACTTTTTGGAGCA
AATATAGAAAGATAAAGAGAGGTTTTTGAGGAATGAAAAATGGAGTTTGAGAAAGACGACCGACGAATTTGCAGAGAGAA
AGGGTGGGGGTGTGGGGGGGGGGGGGGTGTAAACGCGTGGGAGAAAGAAAGTGTTTGAGTAGTGCTATTAGTCTTTTTTT
AGTAAATTAATTAATTTGTTTTAATTTTACATAAAAAGAGTCCAATTTTTGGTTGGATTCTTTTATTTGTTTCTTTGAAT
TTTTCTTTTTTCTTTTGGAAGGGTAGGGGTAAGAAAGAGAAGTTAAAAAAAAAATAGGGACTAGGATGATAGTAAAATTA
AAACATTGACTCGTTGAAATAAATTCAGAATTTAAAATTTATGAATTTTTATAATTGTGCTTTAGTTATTATGTTAGTTT
GTAATGATTGTTGCTCATTTTTGGTATGTTATGTTATTGCTTTTTTATATCTTCTTTATTTTTGTATAGTTATTTTACAT
GCTTTAATGTTCGTTACTCGAGCTGACGGTCTTTCAGAAATAGTCTTTATTTCTAAGACTATATTGAGGTTTTTGTTGTT
GTTGTTGTATTAATAGTATTAGAGTTATAATTAAATAATTAATAATATTTTTAACATACGTATTTGACATTTAATTATAA
GTTATTAAATTATATTAATAACTATCTTTCGATTAACCTAGCCTCCTCCATTCGTTAGGACTTAGGACTAACAACAATCT
TTAGGTTAACCTAGCCTCCTCCATTCGTAACAAGGGGTAGTAAAGAAATATTTACATATTATCCATAAACTACTCTTGAA
TCTATGGATGATACTCTATAAATCCAATATATAAGTCTTTTATTTTAGTTTTCTCACGAAATTAATATAAAGTAAGAAAT
GACCAATTATAGGAGATTGCTAAAAGGCCGATTTCATTTGTTTAAAATTGGAATTTTAGTGATAATAAAAGTGGCATTTT
GGTAGACTTGTATATGAATGTATAAAAAGGGGCACTTTGTTTGACTTTTATTAGGTATCTTTATTATTCTAATTGTAATA
TTAAATTCAATGTTTTTGTTTTTTGAGCATTTTTCGTGCAAGCCGGCCAACTTACATGTGTCTGGGAGAATTTTACTGTT
AAAAATAATATTATGCGTAATTAACACAAAAAGCAAAGTAGACAAATTATTAATATTTATAAATATCTTGGTTTTTTGAA
GTATACTAATAAATAATTAACATCCTTGCTGGCTTTTGTGGTAGTGGTTCATTTTTAGTTGGCATTTTCGCATTTCTTTT
TTCTTTTTGGATAATATTTATTTGTGTATCTCGACTAATTCTAGAAATCACCTAATGTTTTTATTGAAATGTGAACTTGA
GACCTTGTATTCTTGACCCTCTTCCTTTTCATTTTTCTATTGTACCTTGTTTGCAAACAACATAGAAATAGTACAAGATA
TTAGTATTTAGCTAGATTTGAACCCCTCAAAAATATCAAATCAAACTCGAAATATGATTAAGAGTTCTCAAAATCTTGAA
TTTTCATATTCTTTTAGATATTGAAATTAGAAATAAAATCTTCTCAAACTATATTGATTGTAAAATATCATGATCAATAG
GATGTTGAGGTCCGAATTTTAAAGTGAAATTATTTATTTATGTTTTTCAATCGTCAAGGAAAGAAATACTTCTATAAAGA
GGTGATAAATAGAGTAATCCTGTGAAAGGAAAAATATAATATCATAAAAAAAAAAATAGGTCATTTTCATGCATTTTCTT
AGTCAACAAAGAAAAATATGTTTTGTGAATAAAAAAGAAAAAGTGGTACATAGTGTGGAAAATAGTAGTGATTTATTAGA
CAACTTGATCAACCATTAACGTTCATCTCCGACAAAGTTTAAGAAAATTAAAAAAACAACTAGATCTAATTTTAATGAAA
ATAAACCAAACTTGAAAATAAGATTTCTTTTGTTTCTCATAAAATAAAATAAACCATAAAGGGGAGAAAATTATTTGGAA
ATAAGTCACATTCACTTGCATTCCTACTAGCACTACAAAAAGCTTCCGTCTTAACGCCACAGATTCGTAGAGTCGAGTTT
CACGTTTACCCAAAACAGAGGAGCTGCCCCACTAGACAAGCGGCCATGAGTCATAACACACTCTTTGACTGATCAAAGAT
GAGAAAATTAAAAACCAATAGAAAACTATTTCCTCCCTACCAAACACTCCTTAGATGTCTAGTCAATTTTCTTAACAATT
CTTCTAGCTAATAGCCCTTGCACATTCTTATTTTTAGTAGTAAATAGACAAATGGTACTTCTATTGTTGCCTCCTTACTT
TTAGTATAGATAATAAAACAGATGCTAACGTTGCAAAAGTAGCATTGCCTATAAATGTACATACAAGTACACCAACCATC
AATCTCCTTTTCATCTATGTATGCACAACACCACCAGTATATTCACTCTCACAAGTGTGTCTACGAGGATAAAATGTATG
CAAATCTTATTCCTACGTTGGGAGGTATAGAGACGGTTTCCAACAGACCATCGGCTCAAAGGAAAAGAAGAAATAACATG
GTAAAGAAGTTTTGGTAAAAAACCTACCGACAACACAACATCACCATGGGCACAAAATGCATATCTAAGTGTGGTTCTTA
GGCCCCACCAGTCCAGCTACAATCCAGATTGGAACTTATTCGAATAGAATGCATGCAAACCTTACTCCTACATTAGGAGG
TAGAGAAACTGTTTCCAATAGACACTCAGCTCAAAGGAAAAAAGAAGTAGCATGGCAAACTAGTCCTGGCAAAAAAAAAC
TATAGACAACAACATCACCATGAGCACAAAATGCATATCTAAGTGTTGTTCTTAGACACCACCGGTCCATCTGCAATCCA
GATTGGAACTTAAAACAGATGCACCCTTTTGGCTTATCAAACGCATCTGGTAAAAAATAGCTGTGTACTTGGGATGTGTT
GGAATAATTACAGAAGTATTACCAGGCATATGATTTGTGAGATACAACAGAAATATTACCAGGCATATGATTTGCGAGAT
AGTTGGTTCATATCAAAGTTGTCAAAGATTTAAGAGCAAAAAGAACAAAATGAAACTCCAAGAATAAAATTAGACATCTA
ATCAGATGTTCAAACGATGGTATTTCAGAGTACATGATAAACAAAAATACCAAAAAATGTAACTCCACGCAGCTCAAAAC
AATTTATGTCAACTATATTTTAAAGATTCAAAACCTTCACCACTAATGACCTCGATAGACAAACGTAGGGCCTCCAAGCA
AGCATCAACTAAATACCTTGCTGCAACAACAAATATGCACAATCAGTTACTACATTCAAATAGTGTCAGCAGGTACAAAA
CCACAACATCAAGGTAACAACGGGCTGATTCTACAGAATAGTGATATGGCAATAGCCGGACATTTGAACCAGAAAGATCA
TCTGATAAAATCCATCAGAAGATACTAATTTTCCAGTTTCTCAGGTTAAACATTACATGAGGTATCAAGATGGATGGCAA
GAGCAATTTCAACATCATATTATATCTATTATGATATTAAGTCAAAAATAGCTTTGTTTAGAACACCTTCCCTCCTTTCC
ACACTGTCCAAGCAGAGGATCACATTCAGCTATCTGCTTAATGCTTCCGTGTAGATTTTCAAGAGAAATGCTTACTAGAA
GGGATGGAAGTAGACACTATTTTTTGTTGGAACTAACATCAATAAAGACCCTATAGCTAATTACCATCTTTTCAGGTGTT
GAGGGTCCTAGTTTTTCCATAACTTTTGAACAGACACTAGAAAACAGAGCTGTTTATTCAAAAGCCTACAAAAAGACACT
ACAGTGATAAGCCCCTTTGTATTTATTGGTTTACTAATATAGAAAGAAAGAATAGGCAATTATTCCATAGGAACGAAAAA
CAATTAAAACAATCCTTTCTTTCATTCACTTTTTGGGAGCAAGGATAAAAAGGGGCGGTATACTAGATAATTGGCATATC
ATGAATGTTAAAGGTAGTTGAGTACCTCTCAGACTTTGAGAAAATCATTCACAACAGATATGTAAGTCAATTAATGAACT
TCCAGTTTATAAGGCAAGAAAAGACATAGTGTTAATACCCGGCATAGTTTATCCAATCATTGTAGTATAGCTGGTGGGAT
AAATACTCACAGGACTAACTAATAACCCTAACCTAACCACGCACTAAAAAAACGAGAATATTATCCCTATTTCCTCATAA
CAAACAACCCCATTGAACAAGCATCTTATGGTGAGAGTCAATTCAAAAGTATGCAACTCTTACAAATACTTCGACCAATT
ATAAAACCATTATTTCACCATCACCACAAACTAATAATCCTTTATTCATTAATCTAAGTCATATAAGCAGCGCAATCCAT
GCAACCAATTAACAATTATAGACCATAGCATACAAAAAAAATTAAACTAAAATACAGTACCTTAGACCATAGCATACAAA
AAAAATTAAACTAAAATACAGTACCTTTATATATTGCTTGGGTACATGAAAACTCTAACCTTAGCTCCCTGCAAAAATGG
AAGATAATAAATAAATTCACAAACTTTCCTATACAAATACACCATATAATATCCGTCCTTACTCCTTACCAAGCAAACAA
AATTCAATTAGTCAAGTGTTTATCTTAATCGAAATGTACCATGGATTTTGGTGGCAGATTGGACTTGAATTTAGCTCTAA
CGACACCACTGTTACCATGAGGCCTACAAACTTTACCCCAAATGCAGCGGTAATGCGAGTTTTTCTTCTTTGTTTTCGCC
TTGTATACATAAGCCATACGCTTCCCCAAGTACCAATCTACTTCTTCCTTAGTGTTCACTCCCTCGATCTGCACCAATGA
AGTGTTTGGATACTGATTCGACTTCGACCTAATACACAAATTCAAATTCAATCAATCAGCGGCAAATTCAATTTCCTTAT
ATTCGTTCAGCTCTATTCAGAACCATTTCAGTTTAAAATTAGATAATGACGATAAATAAGTTACGCTACCTCTTGTATCC
AAGGACTGTTCCTCTAGTATAGAGTCTGGATGAAGAAAGAAGAAAAAAAGTAGTGAAAATGTGATTTTTATTAGCAATTT
TTTTGAAAATGAGATTGTAAATGAAGATGATTCAGTACCTTACACGCTCTCCTTGGCGTCCCTTCACCATTTTCGACTCT
GGAGCTGTAAACTGAAGAAGAAGATTAAAACCCTAGACTGCTGGTATTTAGCGAATGAGGAATGGGCTTGTGGCCCAGAT
ATATAATTTTTTGGGCTTGACTAATTTGGGCCGACTTGACAAGAAGGAGGTCAGGTTTTTTGTTAGTTTAAGACCCAAAC
AAATAAATTGAAACGAAAGAAATAATAGATATGATCAAGAAAAAGTAAACATTGAATTC
>mtp_2366.contig_7
TTCTTAAGAAAAAGTGTTATCCCCGAATAATTACTATTCATCACAAATTCAAACTAGTCGTATTCTAATATGAGTATCAA
TCACCGAATGAAAATCCAAAAAGAAATGCAATGATAATATGATATCTTCATTTGAACTTGTTGAAGACAACTAACCACCA
TAACTTCTTTTTCCCTCACAACAAGGCAAAATTGAAATTTTAGAAATAATTTTTAATTTAAAAAAAAAAACAGTTTATTT
TATGAAGTGGGGCTATTTTTGTAATTATGCATAGCAACCATTGGAATTCTGATAACGTACCCTTCAAGTGAAGAAAACAT
CAAAAGAGAAGCTGTGTTAGTTGCATTAAACATGCCCCACACTCATCACTTTTTTTAAAAAAATATCAATATATGTGTAT
TGAAATTCGATTAAATTAAATTTATGTTACAATAAAATTTAATCAGAGAGAAGTACATTGAAAGTATTCCTAAATTTAAT
GTAAATTATTAGTCTCAGTTTTGAATTGTTGAAAGTCCTAAAAAACGTTCTTTACTTGACTAACTAAATTTAGATATACC
TCGATCTACCACATAACATAACAAGTGGTCTCAAATTCATATAGGAGCATGAATCTCTTGATAAAAAGTCGAGAGAAGTG
TTGAAAACACACTTAAACTTGGTGAGAATTTAGAGGTGTATTCCATTATTTCCACTCAATTTGCAATATCGGAGTGTATT
TAAGTTCTGTTAGTCAAATAAATGAATGTCAACCGTTTAAAGATGAAACTAATAATTTACACGAGTTTAAAAGTATTTTT
ATGTTTTTCTCGCTTATTTACGTAAAAGATGTTTCTATAAATAAAATTTATGTTTAAAATTTAACACGAGACCTTAGATT
AACGACGAAGATACCTTATCCATTACACCACGATTTGTTTTTTTTGGTTGCCCCCACTCTCGTGACTTGCCCTATCAATT
ATCTAATTCTGAATTAAAACCAGAGTGAACAACTAAGCCCCAAAAGTCTTTCTTATATTCATTTTCATCCCTCATTCTTC
CCATAAGTAACATTTTTAGCTTCCAAATTTTCTCTCTCTGAATTCTGATGATCTTCATATCATATCTCTTTTGATTTCTC
TCTCTAATTTTTACCTACCGTGTCTTTGTCTCTGCAAATTGCGGTTTCGTTAAGGTTTTTGTAGAATTTTCTGTGAATTT
TTCAAGTAATTTTTTTACATCTGGGTTTTAGCATTATTGAGCTTGTTGAAGTAGTTCATGAGGATGTGTATATGATGAGT
GTGAAATGCTGTTTTTGTTTCATGAAATTTGCAGAAAAAACGGGGAATTTTTGGTGATTTTTTTTTTCAGTTGATGGATT
AGGGGTTTTTAGGTTTTTTTGAAGTATGAATAGAAGTTTTAGGGCAGAGGAATCGGCGTTAAGGGAGCTGCAACAGCAAA
TGGGGAGCTTTAGGAATTCGGTAATGAAGGAGAAGGAGGAGGAGCTAGGTTTGTTTCTCGAAATGCGAAGAAGGGAGAAG
GAAAGAAATGATCTTCTCCTTTTCCAGAACGGCGATGAATTTGATGCTCCGCTTGGTGAGAAAACTAAATCTCCTTTTTA
ATTGATGTTTTTTCCGTTTCATATTTTGTCTTCATTATTAGTTTCTGGTTGAGATTATGGTGTGATTTTGCGTTTCATTT
GATATAATTAGATGATTTATGGTAATGTAGAGCTATGTTGCTCCGACTCTTCGAAAATGTTGTCAGCAGGTGTGGGTCGT
ATTCTCTAAATTTTTGGAGAATCCGACACGAGTCCGTGCAACTTAGCTGTAGAGGCATAAGAATACTACAATATGTTTGA
TTTGTGGTGAATTTGGGTTTTCCATTGAACTGTGCTTCATAAGCTAAGCTCATTAATTGTTATGTTTTGCAAATTCTTTG
TCCTTTGTAGAATCAAGAGCAGGAAGTTCGCCTATATTCAACATTGGATCAACCACTAATGTGAGGAAGAATGTGACTGA
TGATTTCCTCAATGCTGACAATGACAAGAATGATTACGAGTGGTAATTTCCTTTAATTTTACTGTCTTCTCGAGCATGTA
CTGATTGTGACTCTTCTTCTTCCGTTAATTATGTTTTTTTTAGCTGGTTAGGTTGAACTGTCTTAAATTCCTCAATCAAG
TAAAATGTCTGTGTCATGTCACCTACATTATGTTTTCATATTCTATCTTCATCTTTTTATTGTTCTTTATGGGTAAAGCA
ATGATAACTTTTGCAGTTCTTTTTGGGTAAAGCAATGATACCTTTTACAATACCATCATACATGTCTGCTCTAATCTTCT
GCAGACAGCTTTACTGATTTTTTAAATGGACATAATGTTCAATATCGGAGGCGCACCCTAAGTAGTAGTTTAGTAAAGAC
AAAACACAAAATTGTGAAGATTGAAGGAGGGTGGGGGTGGAAAAATCATTGTTTCCCCTCAGGGAGCGGTGGAGTTTAAG
AAAGGTAACATTAAGAAGTTACTCATCATATATATGGAGTATGCTTCCTTAATGTGACAGTGACAGATTCAAGTCATTGA
ATTTCATAATCAAGATTCGAAAACAACTAGGTTGCAATGCAAAGAAATGTAAAGCACCATGTTAAATGTCTAGATCGTAT
ACTATGTTTCTCCTCTTTGTCTTTAATTTAGGACATTTTGACATGAGAGTCCAAATTTTGAAATTATTAGAAATAGAACT
TCATTGGATAATGTGTCTTT
>mtp_2366.scaffold_3
CTTAATGAGGACCCCTGTAATGAGTTGAGGAAACATTACATACAGTCCCATCATTTTTTCCAGGCATATTTTCGCATTTA
TGAACCAACTTTTAGGAATTGCCTGACTTTTTTGATTTTTTGTGTGTATTAGCCCATGGATCTGGCGTCACGGGGCGCCT
CAAAACTTTTTCTGAAAAAACTTTATTAGGACCTCCGTAATGAGTTGAGGAATCCATTATGTACAGTCCCACCATTTTTT
CATGCATTTTTTCGCATTTACGAGCCAACTTTTAGAAATAACGCGACTTTCTTGGGTATTCGTGTGTATTAGTCCATGGA
TCTGGCTCCTCGGAGCACCCAAAATATTTTTCTGAAAAGGACTTTCGTAGTGAGTTGGGGAATCATTACGTATAGTCCCA
CCATCTTTTCAGAAGTATTTTCGCATTTACAAGCCAACTTTTAGAAATTACACATTTTTTCTGTGTTTTTCATGTGTGTA
TTAGTCTATAGATCTTGCGCCTCGGAGCATTCAAAAAAAAAATCTGAGAACCTTTGTAATGAGTTGGGGTAGCATTACGT
ACAGTCCTATTAATTTTTTCAGGCATATTTTCGCATTTATGAGCCAACTTTTAGAAATTCGGTGACTTACTTGGTTTTTC
AGGAGTTGAAGAAGAGTACATGAAGCCTCACCATTTTTTGCTAATATTTTTGGCATTAAGTAGCTATTTTATAGGAATTA
GATGATTTTCTTAGTTTTTCTTGTGTGCTAGCCCATAAATATTTCGGTGAGATAAGACTTTCGGACTATAATTTTTTTAA
AACCTTCATAGAGCCTATCATAGGGAGTTGGGGGAGCAGTATGTGAAACTTCACTTTTTTTGTACATATTTTAGATATTG
AGGAACCATTTTACCGAAATTAGGTGATTTTCTCATTTTTTTCATATGTGTTAGCCCATGAATATTTAGGTGATTTGATT
TCTAGATGATTTTTTTGCAAAACCTTCACGGAACCCTCCGTAGAGAGTTGGGGGAGCACTACGTGAAGCCTCACTATTTT
TTGCACATATGTTGGGCAATTAGGAACCATTTTACATTAATTAGAAAAAAAAATCAATTTTTCGTGTATGTTAACCCATG
AATATTTTGGTGATATGGCTTCAAGACGATTTTTTTTTACAAAACTTTTACGAAACCCTCCGTAGAGATTCGGGAGAGCA
ATACGTGAAGTCTCACCATTCTTTTTGCACATAGGAGTTATTTTACAAAAAATATGCGATTTTCTCAAGTTATTATATGT
TAGCCCGTAAATATTTTGATGATATAACTTCCGAACAATTTTTGCAATCTGACCATCCCATCCTACAACTCCTCTAAGTA
CAATGGAAACACAAAATCTTGTGCGTTCAAGTCCGCTTCAAGGCATACTATTGAAAATGCTCGGTATAATAAACGAACTC
AGATCGAATTGATATATCAATACTAATTCAATCCTAGCTCTTGAAATTGGAATAAATTCACTAGAAGATCGCGAAATCTT
GTTGATCTTCTCAATGGTGAGTCCACTTTAAAATCTTTCGCAATGCAAGTGCTCTTTGGGTATATGCTTCAACAAGAATC
ACATAAGAGGTAAATTATAGACCTTTAGTAAAATGTCCACCCATAATCCAGCTAACAAAATACATTACATAGACCAGGAA
GTTGGCAAATGCACTAAATTTGTAACAATTCATGAACTTCCATGAGCAGTAACAATTTGCACCATCTTGCTGCTTTTCTT
CCTTTCTTCTGGATTTTATTTCCCTGAACTTGGAGAGGAGAATGTCAAACCTGTTGACAATTATATCGATAAATGTCATA
GAGGAGAGGAGCGTTGGACTGAATTGGTCGCGACACCCTTTCTGACACCACTGGGAGGATGCGTGTACTTACCTAAAGTC
GTTAACAGAACAAGGTTCTTTTGCTGGTGGTTAAGTTGAAAAATACCAAGAAAATTGAACTCTAATAGTACACCACCAAG
GGATTGGTAGAATAGGTGTGATCCTTCTACCCTTAACTAGAAGTCTTTGATTCGAGCCTTCTTGGTAGTTGGTTTACCAA
GTCAAATCCGGATTAGTTGAGCTAGTTGGTTTTGGTTTCAGATACAGGATACCAAAACCAACTATTTATTACTAATCAGC
CTGTTAGAATCTAATAATTGAAAAGTGCATGTCAACGAAGATAGGGAACAGCATGAGAGGACAATCATGTAACAACACTC
GTAAGAACTGCACAACTTTCCCGCCAAAGGTCATGATAAAACAGCAGGAACATTTAACATCCGAAAGTTAAAGGAACAAC
AACAACGAAAGGATAAGTTTTCACAGTTGTGGAAATCAGATCACACAGTAAACCAAAATGGCACACCAATTGGAGATATA
CGGAAAAGAAGAAGAAAACAAATATTAAAAGACCAAGCTCCCTGGATAAAATAGTTGACGGAGATACAGTTTAAGAATCT
GGAACAGTTGCTGCTGGACGCTTCATTGAAGCAGACTTGATTAAATGATTGTAGCTGCCTTTCTCCTTGAAAAGCTGTGA
AAAATGAGGTTTGCAGTACAAAATCCCATCGAGGGCAGCATAATTCGAAGGATTTAAAGAGCACCCACCATGAGAACACT
TGAAACACGACTTGTGATAACTTTGGTTCTCCACTGTCACCTGAAAAAATGGTCAATCAACTTAGATGTATGTCAAGAAA
TTGAAGTGTTGCAGAAAAAAGGCCTGCGGTTGAAAACTACTCCAGTTTCGGAGTTCTGAAAAATGAATGGTCCAGAAGGT
ACCCTTCAAAGTTCATACTTACATCTCAAAAAGATAAAGACATTAACAATTTGTAGTCAACAGAACAGGGGCAAATGTTG
TCAACAATTTAAATGATGAAATGAACTCAAAGCTCAAAAACTCTGGAATATAAACAAGTCACGTATATGTAGTTCAATTT
TGAAAAGTTCCAATATTCGGAGATGGCTACATTTAGATATCAAAATAAGCACATAGGTTAACAATAATCAGATCAACTAA
CTTCCTAAAATAAGCATATAGAAGGTTCAAATGACTCTTCCTTTTTTTAATTTTGGAATTCTTACCTAGCACATAGTTGA
ATTTACCTAATAAAGTTCAAGTTCTTTACTACCTTACAACTCAAAAGTGGAAGAGTTCACTGGTGTGAGGCTGCTACGAA
GTTGGGGTAGCAGTGATAGCACACACAACTTACCTAATAATTTCGAGTTAGTATTCAGTGGGATGTCTAATGAGGAAGTA
GAATAGAGTGGTGCACTGGATGACATCCTTCCTTCAAAGAGCTACTAATGATTATGCTGTGAGCAAATAAGCTTGAATTT
TAAGAAACTAAGTTCATCTATGCTTAAGTTAAATTTCTCTAAAGTCTTAAGAGGATAGACAACACATTTGCTGTCACTAC
CACGAACTGATGATACTGGCATTTCTAACAGTGTTCTATTCTATATTGATTTAAAAAGAATACGGACACATCACAACAAT
TGTCAACCATGCAAACTTCAACCACTCTATTATTAGCTACCATCCATTCCCATTTGGGTCATTATATTATTATCCATCAT
CCTGCAGCAACATAGCATGTTTCCAATCGAAAGAGAGATTCTCCGACTTTGAAACCTGGCTTATATATTTACATTTGAGG
AAAGATGAACCTTCTTTCTTGTGCCAGTAGAAAATGATTAAAATTACAGGAGTGCATAATATTACAACAGAAATCAACTT
TGAATCTATCTCTTGTGGATGAAAGAGATGAAACTTTTTGACACTCAAGACTAACTCCAGAAACAAAAAAGTTATTATTG
AAATGAGAACTCCCACCCCTGACCCCTCAATACCAAACAACTCTTCCCCGGATAAGGTTCACAATGTGGACCAAAGTCAA
CTAAAGGATAAGCACAATTTATCCCTCAATAAAGACATCATAATAGGGTGAAATTTTGAGAATTTGATATCTATACCTTC
TCAAGTGGATAAGCTGTTTTACCGCAGGTGGCACATTTTTCCTGTGTCCCAGAAAACATGCCGGCAGCTTTGCTTGGAGA
TTTTGTCTGTGTGGCAAAAGCAAGAGAAGAAAAAATAAGCGGCACAACATTGCATCAGATCTAAGAAAAATACACTGTTC
TTCTCTTTCAGTATGTTAATCTTAGGTATCAAAAGTTGCAAAGATAGTTACCAGCATTGGAGTTAACTTCTCAGCTGACT
TCACAGCTAACACAAGTAAAATGCATTTTCATATTAGATAAAGTATTATGGTCTTTAATGTTGAATAAAGGATTAAGCAT
GAAATAAACACTTACGAGATTGAAAGTTCTTATTGAAGTTGCCAGACTCCTTGTAGAGCTGTTCAAAATGAGGCTTGCAA
TACAGAACACCTTCCATTGAGGAGTAACTGCTCAGCTAAGAAAAGATCACATAAACATATAACATCAGTCAGTATGCATG
AAAACACCATAATCTTTTCATATTGGAACTCTACATATACTACATACACCAACGGTAGCCACATGTAGTCAAGGGGTGTC
AATTGACATCCCTTTATCAGAAAATTACACTGTGTAGCTAGGTAAAAAATATTTGTTTATGTATATATAATATACATCGA
CTCCCCTTTGCTTCTTCGTGAGTTTACTCATTCATACTTTAACACCCCTTGATAAAAATTCTCTCTCCGCCACTGACATA
CACTAAGACAATTATTCTAATGATTGAGCCAGTAGCAACTCAAATTACAACTCCTACTGCATCATGCTCCAACATCAGGA
TAATGGAAGTTTACCCTTTTATCATTTTTCCAACTCAAATCAAGAAAAAATCTAGCATGAAAAATTGTAATCTATTATCA
GTTAAGGTTTGCTCCACACTAAAAGTCAAGATTTTGACTCTTTGCATCTGCCAGGAGTGGAGCTAGAATATAGCTTATGG
TTCCGTGAATCCAGTAGCTTTGAACTTTGGTCAAAACCAGTATTTGTCTTTAAAATCCATTGAATATGCACAAATTATTA
ATTTTGAACCCGGCAACTTAAAAGAACTATAATAGAATCTTGACCCCATAAGCTTCAAATCTTGGCTCAACCTCTAGCTT
CTACCTCAACACATTAAGAAAAACCCAATAATATATGGTGCTCTCTCGGCAAAAATCAAGTCTCTCGGCAAAAATCAAGT
CTTAATCAATCAACTACGACTCAATCCCAAACAAGTTTAGCTCGATTGTATCAATCATCTACATCCATTCTACTTTATTC
ATGCAAGAAAGAAACACTATGTAATAAAAACATAGCAAGAAGATTATAATGTGCAAAACTTTAAGTAGGATGAAAAATTT
CAATCTATCAGTTAGGGGTTTGCTCCACATTTGAAGTCAAAAGTTTGAATCTTTGCTTCAGTGGAGCTAGAGCATAGCTT
ATGGTTCCATGAATCCAGTAGCTTTGGTCAAAACCTGTATTTTATCTTAAAAAATCCATTGAAGATGTGCAAATTATTAA
TTTAGAACCCAAAACTTGAAAGAGCTAGAATCCCAACCCCATAAACTTCAAATCCTCCCTCCACCTCTAGCTCACCCAGA
AATCTATGGTCCTCTCAACAAAAAATCAAGTTTTAATCAATCAACTACGACTCAATCNNNNNNNNNNNNNNNNNNNNNNN
NNNNNNNNNNNNNNNNNNNNNNNNNNNNNNNNNNNNNNNNNNNNNNNNNNNNNNNNNNNNNNNNNNNNNNNNNNNNNNNN
NNNNNNNNNNNNNNNNNNNNNNNNNNNNNNNNNNNNNTAATCCCATCAGCTGACAAAAGCTCAACTGGGTAAACAGTCTT
TTCACAAGCCTTGCATTTCTGTTGAGTCCCTGTAAACGACATAACTTCAACACAACAAAAATAATCCTAGATCTGATCCT
CCAACCTCTTTGACTCTACAAAAAAAATCAATCAAATCATACTATTTCTCATAAACAATAAACAACTAATTACAAAAATC
AATACAAAATTTAAGCAAAAGCTACTAAGTTCACGTGAAACTATAGATCTGCATCTGCGTAAAAATTACGCAGAGGTAGA
TCTATACTATGAAAAAGTAAGCAATAAAAACAGTTTTAATAGGTCAAAAGATGCATACATTGGAAGATCAAAATAAATAT
TGCTGCAAGTTGTTGATTATGTGTGGATTGCAAGTTTGTGATGCGGCGAGCGTTAATGGCGGATGAAGAGAATGTTTTTC
TGGGAGAATGAGCCAAAGAGAGAATGATGAATGGGAGAAAAAAAGCAGAGGAAAAAGCAGAGAGAAGGGGCCAGAAATAT
CTTAGTTTATTTAGAAGAAGTAATTGGCTGACTATATATCATGAAATGTAATGGACAACATGTAGACTTGTATTAGACTT
GACATAATATAAATCTTTTGTTTTGTCAACTAATCTCGGGTTCGCGTAGATTTTGGGAGTAGATTTTGAAAATTTATATT
TTGAATATATAAACGAACTTGAAATTTGATTAGATTTTTATTTTTTGTGTTTTGCTCATATCAGGTTTTGGGTTTTTGAG
ATTTGCACTCGCTCACAAAAAATTTAAAAATTTCAAGTAAAATAAAATACATGTTCAAACAATATAATTTAAAATTTTAA
AAATCGTGATGACAAAAACTCAAATTTGATAGAATTTTTATAGTTCAATTGATTGACCGAGCTTTTTCTCTCATTGGTGA
GAGTTCTATTATCTATCTCTCATTGGTTAGAGTTTGATTCTCCACTATGTAGTGTAGTCAGCTCCTCATTTCCCTTTCTC
CTAGCCCCCATTGGAAAAGAAAAAAAAAGCATTTAACTTACAAGTTTCGACTTTAAAATATGTGATCTAACATGGTTGGA
ACACAAAACAAAATTAAAAAGATTAGGTTTATTAAAAGTAGCACCGCTTAACCTTGTCGAGAGAAGAAAACTTCATATTA
TTGAGTGTAGTTGCTCTTATTATTAGATTTTCATCATGTTTGTCATCTGTTTATCTAAAAGTCGACCTCTCTATAGATGT
ATTTAATTAAAATCTTACTGACATTCAATACGTATTTAGAGTTTTCAATAATAAGTGAATTATGGTATATGTCTTTATCC
TTAACTAGCTTGATAGCTAGTAGATTAGTCTTTTTCCACCTATGCTTCTTAGTATCCCATTAGTTTATAATAGCTAGGGT
TAGTCCCTTTTTTATGCTACATAACTAAAATTTGCAGATCATTCTCCTTTGAATGGAAAGGGCTTCCAATGGCAAAGTTG
TATATTATATTTGTTAGCGCAAAAATAATAAAAACACAACAATTAACATGGTTGGGAATTTCATTTTTAAAGAAGGAGGC
ATTTAATTGCTCGAAAAATTAACGATAAGGGCATTAACTTATGACATTCATAGCACGAGTAATTGGAAATAGAGTTGTTG
CTTATTCAGCGCGCTGTATCGCAATTCATTTTTGGACATAATTGTTCACGAAAGGTGGCATGGGACATATGTCAGCAGCG
GGAGTTTAACATCCGAGCGCGAGACATCTTACGATGTCATGATGCGCCCATTCCTATGGTCATTTCTTTAATACTTCTGC
CTCTCGGGAGTCTCTTTGTAGGATACTTGGTCAAAATGTGACATGTTAGCCCATAAATAAGTATTGTGATGAAGTAACTA
TTGCTTACCCGACACGATCGTACGAGGTCACAATTCACCCAACACGATCATTCGGGGTGAATAAAAATTGAGGGTCGAAT
ATGGGCAAAATTCCTGCTAATGGATGAGATGTTCAATCGACTTTCTCCCCCTATGAGTGAGCAGAAAAAGGAGAAGGAAA
GAGACCATGGTGAACTGTCATAATTAGTGAACAAATGTAAGTTTTACTATCTGACAGTATGGAGTACTGACCACAACAAG
GAACATGCCCAGAAGTGAAGGACGGAAACGAGCGGAATCAATGATCCAATTACTTTACTTAATTATTTTGAAATATGAAC
TTATAAAACTTATACTATGTCTAATAAGGTATTAAAAGTTAGAGATTAAAAGTGCATCACTTTATCAAAGAATTTGGTCT
AATATAATAGTGCTCCATTAAAAAGAAATAAGATTACTTTAAACCTAAATCTAAAGATATGGACTATTCTGGCCTTTTTT
CTATGATATAGAATCAATCTTTTCAAGTTGATAATAAAGATCTTTAAAAAAAAAAAAAGTGAATGATTAGATGGCAATTA
GGACAGGCACCGCATGCAATATGCCTAGCACGTTATCGATGTTTTTGTTAACACAATTAAGACTGAATATAAAGCTTTAC
ATACCAAAGAAAGTCGTAATAGAGCGGTGAGTATTTCTTTATTTGTAACTCAAAAATTTAGATTCAAATCTTGTTGGATA
TAAATTTCCATTCATTCGGAAGTGCATTTTACCCATTATAAGACTTTCTGGCTCAAATTCTAATTTAGTTGAACCTTAAC
ATAAATATCAAATACCGAATAAGAAACTAAAAAATAGAACATGAATTCTATTTTGCTCGAATTAAAATTGCAGTCATTAT
TCAAAGCATCTTGAAATAAAGGAGGAGAAAAATGGAAATCATATATAGTACTAGCATTTAGTTATTTTTCCAATTCTATT
TTCATGAGTTGATACATAATTCTAGTATTATACTCCCTCCGTCCCATTTTATATGTCACCTTCGGATTTCAAGAGTCAAA
CAAGTCTATTTTTTACCGTAAATTTTTCATAGATCTTTTAAACATTTTGAATTATCAATTATTGTGACTCATAGTACTTT
TTACGTAGTTTACAAATATATAAATTTCATTCCAAAAAAATTGAAGATTCCATGCGCAAATTACCGGTCAAACTTAAACT
GTTTGACTCTCAAAACATAAAAGGTGTCATATAAATTGGGACAGAGGGAGTAATATAATACTCAATTAACCACTGCACCT
CAAAGTGTCTACCTATAGGAATTATATATCAAAAGTATAGGCCATTGTTAGCACTAATTTTATAATAAACAATTTTCACA
TATAGCAAACATAAAAATCATATTTGTATGTTTTGTATGTTATAGCTATAGTTTGCATAATTGCGCTTCATAGCAAATTT
TAGGTTTGCTATGGAGCTTTT
>mtp_2366.scaffold_4
TGAAGAAGTTCCTAGAGAAAGAGAGGGCTTTTGAATCAGAGTTGACGTTCTTGTCCCGACTACACCACAAACACTTGGTT
AGATTGGTTGGTTATTGTGAAGAAATGGATGAAAGACTCTTGGTTTATGAGTTCATGAAGAATGGGGCGCTTTATGATCA
TTTACACGATAAGAACAACGTGGAGAAGAGTAGTAGTGTAGTCAATTCTTGGAAAATGAGGATCAAGATTGCATTAGATG
CTGCTCGTGGCATCGAATACCTTCACAATTATGCAGTTCCACCTATAATTCACAGGGACATCAAGTCATCCAACATCTTG
ATCGATGCAAATTGGATCGCAAGAGTGTCAGATTTTGGATTATCCTTAATGTGGCCGGAGACTGATGCCAGTTTCAGTCA
GCCAATGAGGGCAGCAGGCACAGTTGGGTATATCGATCCAGAGTACTATGGCCTAAATGTCTTGACAGCAAAGAGTGATG
TCTATGGACTTGGGGTTGTACTGTTAGAACTTTTGACCGGAAAAAGAGCCTTATTCAAAACTAGTGAAAACGGGGACATG
CCAATGAGTGTTGTCGACTTTGCAGTACCAGCAATTATGGTTGGAGAATTGAACAAGATTTTGGATCCCAGAGTTGGGCT
GCCCGAGTTGAGGGAAGCCGAGGGAGTAGAATTGGTGGCATATACTGCAATGCATTGTGTGCATTTGGAAGGAAAACATA
GACCTACAATGACTGATATTGTTTCTAATTTAGAGAGAGCTTTGGCTGCATGTGATGTTAGCCATGACAGCATCTCTAGT
AGTCCAGACTCCATTAAATCAGATTGACATTCCACACATATGTCCGCGAAAGACTCCTACCAGTATCACTAGACGATAAG
TTTTGGTGGTTAGAATAGTACGATTCGTGTACAATTGTTGTTAGTGTAAACTGTAAATTATCGATAGCTGGAATGAAATT
CTTTTTCTTCCTAGAAGGATACAATCTTCACTATGTTGTGTTTAGCATCTTCTTGATTGGAGTAATTGACTTGTTGCCAT
TGTTCTTTTGTGTGTTCTTTTTTGTAAAGGTGCTTAATGCACAAAAGTCCAATTGTTGAAATGACAATTCAAGAGTAATA
GCAGCAAGCCACAAGGCAAGTTGTACACAGGAGCCAAGCTACTCATACTGAATGTTTCAATCTTGAAATTTAGTTATCTC
AGAAAATGAATTTGCTATTTTTCAAAAAATGACGGTGGTGTTCGAATCAACTGACATATCCCTCTATCATATTATAGAGT
ACCATTACCTTCCACTAGCATAGATATGAGTTGACTTCGGCCTACTAATTAAACCTTAGGGTTGGATATGTAGATGTCAT
GCATTCAACCGACTTCAATAATTTTGGCTCAAACTTTTTATATGCATTAGGAGACCTATTGAGTATACAACCACAATATA
TCCGGTATAGTCCCACAAACTGGGTGTCAGAAGAGTAGAGTGTACCTAGACCTCCCCCTACCTCAGATGGTAGAGAGATT
GTTCCCAATAGACCATCGAAGTCCAGAAAAAATTAACATAAGTGAAAGCATAACAAAGCAAAATACGGCAATAATCGAAG
TACAAGAAAAAAAAAAAGATAACAACAAATCAAAGGATAAGAAACTACATGAGCAATACTATGACTACTAGTATGAACAG
ATAGCAAGTCAACACACTACTACCCTAAATCGTGTCCTCCACAACTTTCTATCCAAGGGCATTTTCTCAATAAGCTGATA
CTGCACCAAATCTTAGTTAATCACTTCTCCCCAAATCTATTGAGTATACAAATATATTACATTCTAACCTTTTTTTAGAA
ATGATTTAGGTACAATTATATATTGTTAAGAGACATGATTATTACAACTCGTATATCACCAAAAGAAAAACATTGAGTAT
TTTTCAGCTCTCCTAATTCTTATCCTCCACAACTTTCCATGTCATGGACTAATGGAGTAGACAATAGTAATCTACAAAAA
CTAAAAAGTGGTCCAAGATTTTGAAATTTTTAGTTATTTTAACAATCCACAATTAATTCCTATTGGTTGAGCATAATTAG
ATGATAAATATTGACTTTGAACATTCTATTGAAGGCAGTCTATAAAGGCAGTCACTAGAAAATAGGGCATGATGTAGCTC
TTGTGGACCAAAAACTGCCTTTAGCCCCTTTTTAGATAAATGATACTAGTATTAATAGAGCTACAAAATGGTATCTTTTA
AATGCAATATTATTTTAAGAGTAAAAAACTACTCCCTCTGTCCCAATTTATATGACTTACTTTCCTTTTTAGTCAGTCCC
AAAAAGAATGACACATTTCTATTTTAAGTAACAATTTGCCTATAAAATGTCTTTTTTACCCTTAATGAAATGATTTACAA
CCACACAAATTTCTATCATTCATTTTGGACCACAAGTTTTAAAAGTCTTTCCATTTTTCTTAAAGTTTGTGCCAAATCAA
AGTACATCATATAAAATGGGACGGAGGGAGTATATGAATTTGGCTAATATTTTAAAATAAATTAGTCATTAACTTTTAAA
AATAAAATAAAATATTTCTTTTAGTTCAATATTAGTCGTCATATTTTCTTCTGCACGTCCTTTAGAAAATTATAAATAAA
AGTTTATTTTATCTCTATCCAATAAATTATACTTTATTGAAGGACAAGACAACTAATTTTATTTCAAAAACATTTAATAA
TAAGGATAAAATGGGATAAAAACAATTAATTTCATTTTAATTTTGTAAAATAATAGAGTAACAAATATGGAACGGAAGAA
GAATTAAACAACTATTTTGGGATGAAATTAATACTCTAATATGTCAAAATTAATGTAAAGTTGATTTGTTGCAAAATTGA
TGACTAATAACGATGTTGGAATTTGTCAATGGCCAGTTGGCCATGGATTATTAGTTTTTTTACTTTAAAGTATTTAGGGA
ATAACTTAATTAATGACGTTAATTAATCATTTTAACGTGTGGGAGAAGGTAAAATTAGGCTACATTATTAATGTCGTTAA
TCATTTTAATAAGCAATTGAAGGATTAATGTCAAGAAATTAGAAAAAAGCATCTTATAATACAACACTTCATCCGTTTAC
TTTAACTTGTCATATTTCACTTTTTGAAAGTCAAATTGTAACTTATAATATTTTTCGTATAATTTTTAAATATTAAATTA
ATATAATTCAATTTAGTTCTGAAGATAATCATTTTAGCTCCAAAGATTAGTCATTAACACTAATTACCAAGAGCAAAAAT
ATTTCCTGCTAGAACAATTAGTGCAGTGTATATGAAACATACTTCTACGGTATAAAATTAATTGTTACTCTTCCAATTCA
TAATAAGTATTCCCTCCTTCTATTTTTAGAGTCAAATGATAAGAACTTTGACTAACATTTTACGATATATTTTTTTTTTT
TTTTTCATCATATCGAAATGCAAAAAATTGCAATTTATAGTACTTTTCATTTAGTTTTTGAATATCTAAATTTTTTTGTT
TATATCGAATTAATGTAAATTAGTCAAATTGACTTTCGAAAAGTGCAACATGACAACTAAAAATGGATGGAGGAAGTATA
AACTTAGCCTTTTATTTTGATCAAAATAAGTGTTCATTTTCATAATAATTTATTTTAAAAAAAATTTGTTCTTATTTATA
TATACCTAAAAAGTCTTTTGAAGTACTCCAATTTTCTATGATATCATTAATGAAATAATAGTCAAATATCTATTTTTTCT
TAGAGTTGGTATTTCTAGGGATATGTTACATGTTAAAGTAAACAGTTATTATGAACCGAAAGTAGTATAAGTAATTGATA
TGACCACTTTTGGGTATCTAGTTTTAGTTTTGGGTATGAGCAATTTAGATAAAAAAAATATTGTACAAGTGAAAATATAT
CGAAAATAAAAATTATTTGACAGATACGTGACAAGTGTCGAGAGGATTATAGTTAATTAACATTTCTGTCAATGCCAATC
AAATCAAAGACTTGTTCGATCATCCGAGAATCATCTTCAAACCTGTCTTAATTAGATTATATAGCGCGATCTCAGAACAA
TTCATTCAGAAAGATTCGAAATGCGCGGATAAAAAATGATTCATACACTGATTGAATTTTAAAATATTCAAAACTTCATT
AATAATCTTAACCATGTAAAGGATGAAATGGATGAGAACCACACAAGTTATTTCCGCTCGTCTTATCCTATTATTTTTCT
ATTATATCCACCTTAATACATACATTATAATAGATACAGTATTTCACTGAAACATAAATTTATTCGTTTTTAAATATGAT
ATAATACTCCATATTCAATTTCATATGAATTAAAACATGCATTCTAATATAAATTTATAATTTAGAAATAAAACATACAA
AAAGCAATATAATACATTGCTTTTGAAAATGCATGTTTATTTATACATGTAATTTCAACAAAAATAATAAAACGAATTGG
AATTCAGAAAAAATATATATATTAACGATGCATTTAAAGCTCAATTAGTTGAAGAGTTATATTCAGGTCCATACACGATT
AATAGACCGATTACCAAACCTTGCAAATGAACCTATACAAGCAAGATTGCAAATGAACCTATAAAATTTGAGCTCTAAAA
AAATTCATGGACATTTACATATAAAAAATATTTAAAAAATTCTAAATTTTCGTTTCATGACATATAAATTCTAAAAAAGT
GGCGTCCGCCTTTCTAAATCAATGGTAAACATTAGTTGGTATTCACTAATGGATCCATAAAATTTGAGCTTAAACAAAGT
CAATTACAAAAATTTTTATGGACTAATACATATGAAAAATCGAGATAATCCTGAATTCCAGGATCATGATACATAAACTC
CAATAAAGCGACGTCCGTCTTTTTAAAACAATGAGAAACTTTAATAGGTATTTATTTCACCAATGGACCAAAATTTGTGC
TCAAACAGAGTCAATTACACATATTCCAAAAAATTCATAGACTAATTAATACATATGAAAAATCAAAGATAATTCTGAAT
TCCAGTTTCGTGCCACATAATTCCAAAAAAAGCGATATATATCTTTCAAAAATAATAAATATCATTTAATAGGTCGTCAC
CAATGGACCCATAAAATTTGAGCTTAGACAGAGTCGGTCACACATATTTCAGAAAAATCATGAACTAATACATACGAAAA
ATTAATACAATCCTGAATTTCAATTTCATGACACATAAATTTCAAAAAAGCAACATTTGTCTTTCAAAAACAAAATATCA
TTAAATAGGCCGTCACCTATGGACCCACAAAATTTGAGCTTAAACTATTTCAATCACACAAATTTTAATGAACTTATGGA
GTAATACACACAAAAATCGAGATAAAACTAAAGTCTTGTTTCGTGACACATACATAAACTCTAAAATAAGCAAGTCCGTC
TTTCAAAAATAATGTGTATCATGTAATAGGTAATTACCATAGGACCCACAAAATTTGAGCTCAAATAGAATCGATCACAC
ATTTTAAAAAATTCACGAACTAATACATATAAAAATTGAGACAATTCTAAATTCATATTTTTTGACAAAGCTAACTCCCC
AAAAAAAACAACGTTTGTTGATTGGTCTATCGGGTTGTGTTCTTGATCATCCATGGTTTATGATCATTAATTCGATAAAT
GCTTATTCACATTAGATATTTATATTAAACCAATTTAATATACAATGATTAGGTGTTTTTTTTTTTTTTTAGGGGGTGGG
GGGGATTTTTCGCAAAATAGCTATTATAATAAACTTAATTATGCTCCATAGCTATAGTTTGCATATTTACGGGTTGTAGC
TATAGTTTAAACTGTCTCGCTTGATTAATTCACGAGTTGTACAATTTACGGATACATTTGTATAATTGAGTTATTTTTGT
ATAAACTTGAAATAACAAATTTATGCAAACACAAACATCTAAACTTTAAACAATTATACAAATTATATTATACAAAATTG
CATCATACAAAAGTTAAACAAATTATATTATATAAATTTTGAATTATCCCAACGTGTGAATTATACAAACTTGAAACCTC
AACCCACGTAATTATCATTGAATGTTGGTCGCGAGTAGTAATTAACTAAAACTATAGCTATAATGACTGATTAACTAGTA
TATGTTTGCTTAATCATGTAATTTTCTCCTTTTTTTTTTTGGTAATTATATAAAGATTACCTACACCTTTGGGCCTTTTT
GTTATGAAATCTTGCTTAACTATTCAAGCCCATTGGACCATCTTGGCCCAATATTCACAATAAGAAAATAAAGGGAAAAA
GGGTAAAAAAAAATGCCCTTAAACTATGTGAAAGGAACAAAAATGCCCTCCGTTTATAGTTTGACTTAGAAATGCCCTTA
CCGTCAATACTTTGGCTCAAAAATTCCCTCGTAGTCAATACTTTGGTTCATAAATGCCCCTATAGTTACAAAATGGTTCA
AAAATGCCCTTTTTTGAATAAATATATTTTTTCCTTTCTAAACACATCTTCTTCCTAATTAAAATNNNNNNNNNNNNNNN
NNNNNNNNNNNNNNNNNNNNNNNNNNNNNNNNNNNNNNNNNNNNNNNNNNNNNNNNNNNNNNNNNNNNNNNNNNNNNNNN
NNNNNNNNNNNNNNNNNNNNNNNNNNNNNNNNNNNNNNNNNNNNNNNNNNNNNNNNNNNNNNNNNNNNNNNNNNNNNNNN
NNNNNNNNNNNNNNNNNNNNNNNNNNNNNNNNNNNNNNNNNNNNNNNNNNNNNNNNNNNNNNNNNNNNNNNNNNNNNNNN
NNNNNNNNNNNNNNNNNNNNNNNNNNNNNNNNNNNNNNNNNNNNNNNNNNNNNNNNNNNNNNNNNNNNNNNNNNNNNNNN
NNNNNNNNNNNNNNNNNNNNNNNNNNNNNNNNNNNNNNNNNNNNNNNNNNNNNNNNNNNNNNNNNNNNNNNNNNNNNNNN
NNNNNNNNNNNNNNNNNNNNNNNNNNNNNNNNNNNNNNNNNNNNNNNNNNNNNNNNNNNNNNNNNNNNNNNNNNNNNNNN
NNNNNNNNNNNNNNNNNNNNNNNNNNNNNNNNNNNNNNNNNNNNNNNNNNNNNNNNNNNNNNNNNNNNNNNNNNNNNNNN
NNNNNNNNNNNNNNNNNNNNNNNNNNNNNNNNNNNNNNNNNNNNNNNNNNNNNNNNNNNNNNNNNNNNNNNNNNNNNNNN
NNNNNNNNNNNNNNNNNNNNNNNNNNNNNNNNNNNNNNNNNNNNNNNNNNNNNNNNNNNNNNNNNNNNNNNNNNNNNNNN
NNNNNNNNNNNNNNNNNNNNNNNNNNNNNNNNNNNNNNNNNNNNNNNNNNNNNNNNNNNNNNNNNNNNNNNNNNNNNNNN
NNNNNNNNNNNNNNNNNNNNNNNNNNNNNNNNNNNNNNNNNNNNNNNNNNNNNNNNNNNNNNNNNNNNNNNNNNNNNNNN
NNNNNNNNNNNNNNNNNNNNNNNNNNNNNNNNNNNNNNNNNNNNNNNNNNNNNNNNNNNNNNNNNNNNNNNNNNNNNNNN
NNNNNNNNNNNNNNNNNNNNNNNNNNNNNNNNNNNNNNNNNNNNNNNNNNNNNNNNNNNNNNNNNNNNNNNNNNNNNNNN
NNNNNNNNNNNNNNNNNNNNNNNNNNNNNNNNNNNNNNNNNNNNNNNNNNNNNNNNNNNNNNNNNNNNNNNNNNNNNNNN
NNNNNNNNNNNNNNNNNNNNNNNNNNNNNNNNNNNNNNNNNNNNNNNNNNNNNNNNNNNNNNNNNNNNNNNNNNNNNNNN
NNNNNNNNNNNNNNNNNNNNNNNNNNNNNNNNNNNNNNNNNNNNNNNNNNNNNNNNNNNNNNNNNNNNNNNNNNNNNNNN
NNNNNNNNNNNNNNNNNNNNNNNNNNNNNNNNNNNNNNNNNNNNNNNNNNNNNNNNNNNNNNNNNNNNNNNNNNNNNNNN
NNNNNNNNNNNNNNNNNNNNNNNNNNNNNNNNNNNNNNNNNNNNNNNNNNNNNNNNNNNNNNNNNNNNNNNNNNNNNNNN
NNNNNNNNNNNNNNNNNNNNNNNNNNNNNNNNNNNNNNNNNNNNNNNNNNNNNNNNNNNNNNNNNNNNNNNNNNNNNNNN
NNNNNNNNNNNNNNNNNNNNNNNNNNNNNNNNNNNNNNNNNNNNNNNNNNNNNNNNNNNNNNNNNNNNNNNNNNNNNNNN
NNNNNNNNNNNNNNNNNNNNNNNNNNNNNNNNNNNNNNNNNNNNNNNNNNNNNNNNNNNNNNNNNNNNNNNNNNNNNNNN
NNNNNNNNNNNNNNNNNNNNNNNNNNNNNNNNNNNNNNNNNNNNNNNNNNNNNNNNNNNNNNNNNNNNNNNNNNNNNNNN
NNNNNNNNNNNNNNNNNNNNNNNNNNNNNNNNNNNNNNNNNNNNNNNNNNNNNNNNNNNNNNNNNNNNNNNNNNNNNNNN
NNNNNNNNNNNNNNNNNNNNNNNNNNNNNNNNNNNNNNNNNNCTTTTCAAGGATCCAGAACTCATAAATTTAAAATCCTG
ATTTCACTTCTGACTTAAGTATGATATGAGATTCTTGCAGAGTCTGAAATCAAGCTCATTATTTGGGGAATCATTGCGCG
TTGCGCCTAAATCATCACTTAAGGTGTCTAAGACAAAAAATTCTTCTTTGGTGACAAAATGTGAGATTGGTGATAGCTTG
GTAAGTTTGATCATGTTTGTTGATTAATCTTATTTAATGTAATTGTTATACAAGAAATTAATGAAAATGACTAGTTAATT
GGTTTATTTATAGGAAGAATTTCTTTCAAAATCAACCTCAGATAAGGGGTTAATCAGGTTAATGATGTGTATGGGAGAAG
CATTGAGAACAATTGCCTTCAAAGTCAGAACAGCTTCTTGTGGAGGAACTGCTTGTGTCAATTCTTTTGGTGATGAACAG
CTTGCTGTTGATATGCTTGCCGATAAGCTTCTCTTTGAGGTACAAAACTATAGAGTGGCGGAGCCAGAATTTAAAAAAAT
AAAATGCATATATACACATTCGCAAGGTGTGAGCAAAAACAATTTTTTGAACCACCTTTGACATTATACTTGAAGCTTCT
TTGTGTCGAGGGGATTCAACAGTTTATATATATACTAAAAAATTGTTTTTTACTTTACTTACAAAGTATAATTTATCGAT
AAAGGGATTTCAATCGAACCACCTTTAGTACATATAGCTCCACCCCATATGACAGAAGTAGCTTATGCCTATTGCTACTT
GATAAAACTGATTCTCTACAATGTACGTTACTCCCTCTGTTTCAATTTGTTTGTCTTATTTTCCTTTCTACTTTCTAGTC
CGTTCAAAAAAGAATGTCTCTTCTCTTTTTTGACAACTTTTTACTTCTAACTTTTCACCTGACATGTTTAAAACCACTGG
ATTAAAAGGGACATTTTGGTACATTCAACGTATCTTTAGTTTAAAATCACAAGATTCAAAAAATTTCTTTACTCTCTCGT
GTCAAGGTCAAAACCAGACAAACAAATTGAAACAATGGATGTAATTCTTATCTAAGTTTGACAAAAACTTGTTCTTTTGA
TTGTTGATGTTTAGGCCTTGACATATTCACACTTTTGCAAATATGCTTGTTCTGAGGAAGTTCCTGAGCTCCAAGACATG
GGGGGCCCTGCTGAAGGTACTTGTTTGGTTATACACTAGAATTTTTCTAAGACGTCACCTATTTTTTCAAGTAAAATGCA
TGTCCAAGCACAATATCAACTTCAAATATCACTCAATTCATGTCCAAACGTCTGGTTAATTTTCCTTAAAGAAACCAAAG
GGTATAAAAGATACTGATGAATTCTATTTGTATCAAACAGGAGGATTTAGTGTTGCTTTTGATCCACTTGATGGTTCCAG
TATCGTGGACACGAACTTCACAGTTGGAACCATCTTTGGCGTATGGCCCGGGGATAAGTTAACCGGGATCACAGGAAGAG
AGCAAGTTGCAGCAGCTATGGGGATATTTGGACCGCGAACTACATATGTTCTTGCTCTTAAAGATGTTCCCGGGACTCAT
GAATTCCTCCTCCTTGATGAAGGTTTGACATACATTGATTTGTAATAATTTAGACTTTTTTTGCTACGAGTTGTCTCAAT
ATCGATGTTCCTTTTTGTTCTTAGGAAAATGGCAACATGTTAAGGATACAACAGAAATCGGAGAAGGAAAAATGTTCTCC
CCTGGAAATTTGAGAGCTACATTTGACAATCCTGATTACGCCAAGGTTTACTATCATTTCTCGTATTTTGTCTTCAATAG
CTGATATCTGTACTCGAACAAATTGCATTTCCTATACCTTTTCTGTTGTTGTTCCCTTTTCATATGCTTTCTAAGTTGCT
ACTAAAATGAAATTTCGCGTTCTGACTCTTGCTTCTTAATGACAGCTGATCGATTACTATGTGAAGGAGAAATACACCTT
GAGATACACCGGAGGAATGGTGCCTGATGTAAACCAGGTATTTGCAAATATGATCATGGGCGGAGGCAGAGTGGTGCAAC
GGGGCATTGAACATTATACTAAATGATTCTTTTTACATATATATATATATATATATATAAGTTGTTGAATTCCTTTCTTG
ATTTTTCACAGATCATTGTAAAGGAGAAAGGTATATTCACAAATGTGATATCTCCAACAGCTAAGGCGAAACTTAGATTG
CTCTTTGAAGTGGCACCATTAGGATTCTTGATCGAAAAAGCTGGAGGTTACAGCAGCGATGGGAAACAATCCGTCCTTGA
CAAAGTCATCGTTAATCTTGATGACCGGACTCAAGTTGCTTACGGTTCCAAGAATGAGATCATCCGATTTGAAGAAACAC
TCTACGGCTCATCAAGGCTTAAGGCTGGTGCACCAGTTGGTGCTGCTGTTTGAGGCTTGAGAATGCAGCAACCTTGTCAT
AAATCATAATGTTTGTTTGTTTTTTTCGCGCTTTCTTTCTAGAGCATCGCGAAAATGCTGTTCCATCAGGTTATAAAAGG
GAGATAGGTTAAAGACAACAAGGTCTTGTTAAGAAATGGGAATTGGAACATTTTTTGTATATTGTTGTTTCTATTAACTG
GTGATATGCTGGATTTCAGACATAAAAGGTAAAAAAAGACAAATAAGTTGTAGTAGTATTATGTAAGATAAATTTATGTA
TTACAACTTGTCTGATTATGCTTCATTTCTTTTCTAATCTAAAGTTGTCTCACTGTGCCTCGGAACAATCATAAAGTTGT
CTCGATGTGATCTATAAGTTCATTATACTCAAACTCAGTTTTGTCTCGGTGGGCCTTGGAAATCATAAAGTTGTCTCCAT
ATGACCTATAAGTTCACAGTTTTGTGGGCCTCGGAAATCATAAAATTGTCTCGGTGTGAACTGTGACGTATAAGTTTACG
GTTTCAACAATCATAAAGTTGTCTTGATGTGACCTATAAGTTCATTATACTCGAAAATCATAAAGTTGTCTCCATATGGT
GGGTCTCGAAAATCATGACGCATAAGTTCACGGTTTCGACAATCATAAAGTTGTCTCTCAATGTGACCTGTAAGTTCATT
ATACTCGAAAATCATAAAATTGTCTCGGTGTGACGTGGGAAAAAAAGGATATATATAGTCGCGCCAGGTAGGGGTCGAAC
CTACGACTTTCTGCTTAGGAAACAGACGCTCTATCCACTGAGCTACAGGCGCTTTTGTTTTCCTAGTTTCGTATTTTTAA
ATCTGTTACGTACTTTTTTTACATAAATAATTTAATATCTAATTGATTGGAGTAAAATGACTATGAAAACTAAATTTAAT
AACAAATTTTATGAGTTCTGATTTTAGCTGAAGTATAATTTTAATATTAGGACATATTTAATAGCAAATTTATCAATATA
AATGCGTCGTTTGCTCAAAAGTTATTTCTTTTAAACAAATTTGTATCTGAGCTTCTAACTCCACCCTTCGAGCACATTTC
TAAGATTTGGGAGAATACTTACAAGCATACAAACATTTTGAGAGCGGGCAAAATTCATACAAACGTTGATAAGAAGATTT
CTCCGTTATAATTTATTTGGTCAAATATAATACTCCCTCCGTCCATTTCACTTGTCCATATATTATTAAGTACACTCCTT
AAAGAGCAACAAATAAAATGATGATTTTATTATATCAACTTTAGAAACATTTTGAGAGCGGGCAAAATTCATACAAACGT
TGATAAGAAGATTTCTCCTTTATAATTTATTTGGTTAAATGTAATACTCCCTCCGTCCATTTTACTTGTCCATATATTAT
TAATTACACTCCTTAAAGAGCAACAAATAAAATGATGATTTTATTATATCAACTTTAGATATTAGAAATTATCTAAATTC
GAAATCAATCAAACATACTTTTAAGTTTTTTTTTTTTTTTTAAAAAACGTCTGGAAGTCATTTCATCAAATAATCATGGG
CTATCACACATGAATTTTTTTTAAAATCGCACGAATCCTATAAAATGACTCCTAAATGTACACAAATGTCGCAAATCATG
GTGAGGCTATACGTATTGCTCCCCTAACTCATTACAGAGGGTCTCGTAAAAATTTTACAAAAAAATCTTTCGAAAGCCAT
TTTCACCAAATATTCATAGGTTAACACACGAAAATTGAAAAAATCACCTAATTCCTATAAATTGACTCATAAATGCCCAT
AAATTTCACAGATCATGGTGAGGCTATACGTACTTCTCCCCAAAACCCTTACAGAGGGTCTCGTAAAGTTTTTTCAAAAA
AATCTTCTAGAAGCCTTTTCACCAAATATTCATAGGCCACACATGAAAATTGAAAAATCACCGAATTCCTATAAAATGAC
TCCTAAATGCCCAAAAATATTGCGGATCATGGTAAGGCTATACGTACTGCTCCCCAAACTACTTACGAAGGGTCTTGTAA
AGTTTTTTTTTTTTAAAATCGCTCGGAAGTCATTTCACCAAATATTCATGAGCTAAAACACACGAAAAATTGAAAAAATC
GTTCAATTCCTATAGAATGACTCCTAAATGCCTAAAACTGTCGTGGATCATGGTGATGTTATACGTATTACTCTCCCTAC
TCCTTACAGAGAGTCTCATAAAGTTTTTTCAAAATAATTGTCCGAAAGATATTTCACCATATATTCATGGGCTAACATAC
ATAAGAAATTGAAAAAAAAACGACTCTTAAATGTAAAAAAATGTCGCGGATCATGGTGAGGCTATACATACTGCTCTACC
AACTCGTGTCGGATGGTCTCTTAAACTTTTTTCAAAAAAATCTCCCGAAAGCCCTTTCACCAAATATTTATGAGCTAAGA
CACACGAAAAATTGTAAAATTCGCCTTATTTCTATAAAATGACTCCTAAAAACCCAAAAATATCACGGGTCATGGTGAGC
CTATACATACTTCTCCCCAAACTCCTTACGCAGGGTCTCATAAAGTTTGTTCTAAAAAATCACCCCGAAGCCACAATTCC
TTGAAGTCCCCAACTCAATAATCAATAACAATGATAAAATAGGTATGAAATTATAAATTATTTCATAATTTTTAAAATTA
AATAAATATATATATTTATTTTTAGTATACTAGACAAATAAATAAAAAATTATATAGGGATGCAGAAAACATAGAGCTTT
CCCATTGAAATGGTACTTGCATCATAAAGTTTTAACAATCAAAGACATCCCTCCTTTATGTATGAAAAAAAGAAAGAAGT
GTACTTCCTTTTTCTTAAATTTTTGTTAAGATTAAAAGTATTGTCTACATAATGGGGGTCTTTAAAAATTAAATATCTTT
TCTGGATTAAGGATTTTGCTTGAAAATATTATGAGTTTAAGTTATATATATGTGTTCGTACAAAAACCTTTAAACTATTT
GTGTAATTTTAATATGTTATATTAAATTTATTTTTCAAGTTTTGATATTGTGTTTGTTATGAGTGGACAACGGTTATATA
TTATTGCAAAGTAACTTAATTTGATGGTATAATAAAATTAGAAAAAATATTATGAAATAGTCTGAATTTAACCTCCATTA
ATAATTAGGATCAAATATATTCATGTTTATTTGATGAAATCTTTTTAAAACATAGGCCTTTTCTACAAAAGAAAGTAGTA
TTAAATTTCCCCTAGTACGGTGTGAAATGATCTTCCTTTTTTTGTTGATGCGTTTTCTTTTTTTCTTTAACAAATTATTT
GCTTTACTTTTTGTGGTTTATCATATCATATTCATTATGAATAATTATGTTATTGAAAGTAAGTAATTTATGTATTGTTT
GGTAAAGTGAGTAAGAATAGTATTTAATATGGTGTATTAATAATATTGAAATTAGTCATACCGATTATCGAGAGTATTTC
TTAGTCACTATTTTTTTTAGGGAAAATTGTATGAAATAACAAACTATTAATTCAAATTAAATGTTATAGCCATAGTTTAT
TTTAATTGTAATTCGCAGCAAACATCCCTTTTTTTTGCCATTTGATTCGGTATACAATTAGCCATTTTATACATTTCGGT
ATAAAATGTATAAAATTTATTTGTGTTTGTATTACGCGAGAGAAAAGTGTATATACAAATACAAATACATATATTTTCAT
CTTATACACTTATAATTATACAAATACAGATCTTATTATCCAAATTACAATGTATAAATGAATTTATACAAAATTGAACA
ATTTGTATAAAATTGGATGTTTGTAGCGAATTATACAAATCAAAAGCTCCATAGNNNNNNNNNNNNNNNNNNNNNNNNNN
NNNNNNNNNNNNNNNNNNNNNNNNNNNNNNNNNNNNNNNNNNNNNNNNNNNNNNNNNNNNNNNNNNNNNNNNNNNNNNNN
NNNNNNNNNNNNNNNNNNNNNNNNNNNNNNNNNNNNNNNNNNNNNNNNNNNNNNNNNNNNNNNNNNNNNNNNNNNNNNNN
NNNNNNNNNNNNNNNNNNNTATTTTCAGCCTCGTAAAATTTCAAATTATATAATCAATGCATAATTGGCGATACCACTTG
AGATAAGAACTTTTTCTACTAGTCATAAAAGAGATTAAAAAAAGGAAAAAATTTTAAAATGTCAATATTCTTAACATTTA
ATAGGATTTATTGTCAACACTTTCAATATTTAGTAAAAATGTCAAAAAAATAGTTTATTATGTATCTTATTTAAGTTTTT
ATTATTTGTTTTAATTGAAAGAAAACAATTGTTAAATAAAAGAAAGGAGAAATTTAAGGGAGAGAATAATTTTAAAAAAG
AACAATCTCTGATGAATTTATTTTGATTAAAATCTATTTTTTCTTGTTTGGTAAGATAGATTTGAACGAAATAGGACAAA
AAAAATTGTTGACAAGCAGCTTTGGAGAAGGATTTTTCTGCTGGGAATTCGATAAAATTGGTGGAATACAAATTGGACCA
GGTATTAGTTAGTTGCTTCATCCTTAATCTGTTTCTAATTGATTATAATTTTGATATGAATTTTTTTACATAATTGTAAA
CTGTATCTATTTTCATTGTAAATTGTATGTATTATGAACAACGTATGAATAATTAGTTTTGGTGAATTCGTTGATTTTTT
TTGCTTGTTGAATATGAAAATAGTAATGAATTGTTTGAAGACATGCTTTTTTCATTGGCTGTTTGTTTTTAGTTTTTTGA
ATCAAATTGTATCCCTACGGAAAATAAATTGGAGCATGTACAATTTTTTACGACAATTATACTGTATTTTCGTTTATTTA
TTTGGTTATTTGTTTTTTGTTTATTGAACTACATTGTATCCCTTATTGAAAAGGATATGATCAATGTAATGTAGTACCTG
ATAAATTGTAGTAAATCGTACAGTGAGCTATATGGGAAGAAGAACAACAATTCTTGTAGTACCTATGGATGTAAGGGACA
TAATAAGCGGTCATGCAGGAATGGACCACGCACTGAATAGTTAGATATGTTTGTATTTTTTTTGAAAGGTGTTGGATAAT
TTTGTTTGTCCTTATTTTTATGTAAATGATGTTTTGATCATCTTTAATGAATATTATATTTCGAAATGTATTCAGATGCC
AGTTTGTATTTGTCATTTAGTATGTATTCATTTTAATATATTACTTCAAACTGTCCTTGTGTAATTAACTTGCTTTCCTG
GAAGTAATAGTGGATACAACTATATTGATCTGATAAGTCTTTAATTTATAAAATGCAAGGTATATAATTACGAAGACTAA
ATACAAGATGATCAAGACGAAATACAAAATTGTTCAAGTTCAGTATATGTAAAATGAATACAAAAAGTAAACTAACATCT
GGTAATTAAAATATAAAAAAAAAACTATTGAGAAACAACTATGATGAATAGAGATTGAATGGACATTAACACATAATACA
ATTTGATAATTTAGGTAAACTCATTATGACTTCAAATTTTAATTAAGATTGTATATGAATAATCGTGGCAACACAAATTG
TATCCGTATTTGAAAGATCGCTAATGAATCCGACCTATCTTAGTGTATTTGAAAGCATAACCATTTGTATTTGAATTCTC
TATTGAGAGATACAACATATGCAATCAATGAAATACAATAACATGTATCAAAACTTTTTAATGATAAATCAACACTTCAT
AAAATCAAAATGATGACTTTGTAGAATAAACTGCTACAAAATATTTAATGTATAATAGATAAAATAGTTTAGAATAAAGA
AAGATTAACCATACTACAAACTATTGTATTTCAATTGTTTCACTATCATCACGAACTATCTGAGGCATGTTATGCTTTGG
GGATGCTTCTATCACTAATGGATCCGGCATCATTCTTTTGTTGGCCATAGTTTCAAAGAAGTGCAGCGTATCTTGACCTT
AAAAACATTACATCGAAGTTACCGGCTGAATTTCCTTGTCCATAAGACAACCACTCGGCATAAGCAAGCATATAAATACC
GCAATACCTACATACAGTAAGAGAAGAGAAAATAAAAATTCAAATACATAAATAAATGAGAATACTAAATTCAAAATAAT
ACACCAACTAAATTCAAAATAACAGTGGGTAGATTTTTGCAGGCAAAAGCAGTTCCCTGCATAAATGAGTTTTGTAAGAA
AAAACACATAATTGGGCAAGCATATAAATAAAAAACGTATGTCATAGTGTAACTTAGAAACCATATCACATAAATATAAA
TTTATACCATAATGTAACTTATAATCCACACCAAACAGCTACAATAATTATTATGTTCTAATGAAGACACCAAATATGTC
ATACTGAATAGAATCTGAAAAATCATCACTGTTTGTTTAAAATGAATACAAATGTATAAAGTTAATATGTATCTTAACTT
GAATGGATACAAACAACACTCTTGCAATGTCCATAACTAGAAAATGATACACAAAGTATAATGAATACAAACACATGTAA
ATACAGTAACTTGTAAAGCTCATAACACAACTACAACAAATATGCCATATTGAATACAAAACAATCAAATAATAAGGAGT
GAATATAATCTGAAATATTATCACTATTTGTTTTAAAGGAATACAAATGTATAAGTTAATATGTATCTTTACTTGATTGG
ATACAAACAACAATNNNNNNNNNNNNNNNNNNNNNNNNNNNNNNNNNNNNNNNNNNNNNNNNNNNNNNNNNNNNNNNNNN
NNNNNNNNNNNNNNNNNNNNNNNNNNNNNNNNNNNNNNNNNNNNNNNNNNNNNNNNNNNNNNNNNNNNNNNNNNNNNNNN
NNNNNNNNNNNNNNNNNNNNNNNNNNNNNNNNNNNNNNNNNNNNNNNNNNNNNNNNNNNNNNNNNNNNNNNNNNNNNNNN
NNNNNNNNNNNNNNNNNNNNNNNNNNNNNNNNNNNNNNNNNNNNNNNNNNNNNNNNNNNNNNNNNNNNNNNNNNNNNNNN
NNNNNNNNNNNNNNNNNNNNNNNNNNNNNNNNNNNNNNNNNNNNNNNNNNNNNNNNNNNNNNNNNNNNNNNNNNNNNNNN
NNNNNNNNNNNNNNNNNNNNNNNNNNNNNNNNNNNNNNNNNNNNNNNNNNNNNNNNNNNNNNNNNNNNNNNNNNNNNNNN
NNNNNNNNNNNNNNNNNNNNNNNNNNNNNNNNNNNNNNNNNNNNNNNNNNNNNNNNNNNNNNNNNNNNNNNNNNNNNNNN
NNNNNNNNNNNNNNNNNNNNNNNNNNNNNNNNNNNNNNNNNNNNNNNNNNNNNNNNNNNNNNNNNNNNNNNNNNNNNNNN
NNNNNNNNNNNNNNNNNNNNNNNNNNNNNNNNNNNNNNNNNNNNNNNNNNNNNNNNNNNNNNNNNNNNNNNNNNNNNNNN
NNNNNNNNNNNNNNNNNNNNNNNNNNNNNNNNNNNNNNNNNNNNNNNNNNNNNNNNNNNNNNNNNNNNNNNNNNNNNNNN
NNNNNNCGGATAAAGATGCATACCTTAATCAAATGGATTGTGTGAATATCTTTATAAAATATATTTTTCAATTTCTAAAA
TAAAAAAAGAAAAAAAACAAAAAAGAAGGAAGAGACAGAGGTGGGCATTGAAATGGAGAAGAATTGGAAGATGCAAAAAT
ATGAGAGAGAGAAAATATTCCTTTTTTTTAAAACATATGAGAAAGAATTAATTGGACAATGTGTAATTAAGGTGAGATAA
AATAGGAAGTAAATTAGGATACACAATCTTTTCTAAAATAATGACATTTTGACATTTTTACTAATATTTATAAAGTATGG
AGATTTTTACTAATTAAGTTAGATTTTTTTACTAGTTTGCTAATTTTTCCTTTAAAAAATGTTGTCCCAAGAAAAAAAAA
AGGATTATTTTTGTAATGCTTTTCACTAATATAAAAGTGATTATGATAATCAACATGGGTTGTTAAAAGACGATTGAGAT
CCTTTCATCTTAATTAAAGTTTCAAATTTTTGAACATGTAATTGAGACTATTGTATAGTCTCCAAAAATGAATCTTGCAA
CGTGTAAATTCGAAGTTAAAAAAAAAGTGAGTGTGATTTTTTAGACCACACTTTAGTAGCAGTCACACTAATCCTTAAAG
ACCAACAAGTAGAATAATTGCACACAAACATGTAACATGTATTAATTAAATAAAAGAAATTCTTATCCAATCATTAATTG
ACAACTAGGCGTAACCTGTTGTCTTTTTTTTATTATATATATTTGCTCAACTCTCCTTTTCTTCCTAAAAAACAAAATAT
ACTCCTATACATCTAGAAAGAAGAGAAAATTAAACAGATAAAACTTTCTTTTTATGATGATGATTTTAAGTCAGATCATT
TGAGAGTTTATCGGAAATAGTCTTTTTGTCTTGACTCTTGAGGGATAAGATCTTCGTAAACACTATCATCATCAGACTCG
ACTTGTATGTTATTATTGTATTCAGTCATCTATATGGTCTTAATTCATTCAATCATTGTCTATTGTTCAGTTAAGGTTTG
TTTCCCCTGTTGTTTTTTTTAATTAAAAAAGAAAAATTGATACTTGTTTTTATCTTCATTTCTTGGAAATTTTTCTTACT
ATTTTGGCCAATAATTGGAACCTTTTTGTTTGATCTGTGTTATTTTTGCTTAATTTGTAATCTTTTTTCTCTTCTCTTGC
TGTTTGTAGGTTTATAGAATTGATCAAGAAGTACTCCTCGCGATTCTGATCCAGAGTATGCTCCTATCCACCGAGTAAGT
AACTAACTATCCAGAACGAAGTAATCTAGAAATCTTAGTAGCTCAGTTGGTTGCCGGCTACCTTAATATGATTATGATCT
AGAGTATGTTCTTATCCACCGAGTAAGTAAATAACTATCAAGAACGAAGTGATCTTTTACTAGAGAGATTTTAGTAGCTC
AGTTGGTTGACTATCTGAACTTTAGCAGTTCAGTTGGTTGGCTATCTGAACTTTTACCTTGTTGATGAGAGTTCGATTTT
TCATCCCCTGCTCGGGGTGAGAAAAAAATAAATATTTTACTTAATTTTTGCTTAGGTTTTAAATTTCTCCTTTATGAAAA
TCCACTAAATCATTGTAAAATTGACAGGAAGATTATAGTCTTTTAAGTTTCAAGAAAATTGAGGATTCTTGATTTGGATA
TGGAAACTTTATATCCAACTTCTTTTGTACCAAATTCAAATTGGATTATGCAACAGAGTAAGAGTAATACAGAATGGACT
AAAGAAGAGAACAAGAGATTTGAAAGTGCTCTGGCAATATACGACGAGACTACACCAAATCGATGGTCTAAAGTAGCAGA
AATCATCCCTGGGAAATCAGTTCTTGATGTGATAATGCAGTATAAAGAATTAGTTGCAGATGTTAGTGACATAGAAGCTG
GATTACCCCCAAATACGAGGCGTGATTTCACGTCTTCTTTTGCGTTGGAATTTGTTGATCATTGTAAGATTCAAACGTTT
AGTAAGAGAGGCAAGTCTTATGATCACAAAAGAAAGAAAGGTGTACCATGGACAGAGGAAGAACACAGGTTCATACAATT
CATAAGTATTGTTTTTTTTTTTTTATGTTTGTTCAATGAACTTAATTAGTAGTGATCAGCTATGTTGCTCGAACTCTTAG
AAATGATGCCACACTTGTAAAGAATACTTTTGAAGGATCTGACATGCACGTGTTTACATTTTGGAAGATTTGGAGCAACA
TAAGTGATCAACACACAACATTTTCTATTTATCCTCTGACTTGATCTTGATGTTAACATTCGTGTTGTTGTTGCATTATA
GGCGATTTTTAATGGGGTTAGAGAAGTATGGTAAAGGAGATTGGAGAAACATATCGAGGAATTTCGTGATCTCTAAAACT
CCAACACAAGTGGCTAGTCATGCTCAGAAGTACTACTTGAGGCAACTTTCAAGGGAGAAAGAGAGGAAGAGACCTAGCAT
CCACGACATCACCAGCGTCCATCTCACAAACGATGAGTTTCTCAACAACAACAACAACAATAACAAAAAATCGATGTGTG
AAGAGAGGTTGTATATGTCCTCATTGCATAGGTCAACAAGCACAACAGACGTACTAATCGGATGTTGGAACAACTCAATC
GATGAAGACCTGATGGCATTTGGTCAATTTGTGTGACAACTCAACTCTATAGAACCAGAACAATAGACTGATTGATTGTG
GTCAGGTCAGAGCCCTCTATCGTTCGTTGAAGGATGTTGAACTAATGTTGTTATTCCCAACTCCATCGTTGATCAATTGA
GATTTGAAAAAAAAAAATGTCAATCTTGGATTTTGTTTTCAATCTTGGTGTATTAATGTAAATCAAAGTTTAATTAGTTT
GGTATTGTGCCTAGTTTCTTTGTTGTGCTTTCAAACTTCACACATTTAAAATTTCAATCAAATTCTCCTCAATTCATCTC
CTCTTTCATCCCATCATATTATTTAGTGTTGATATTGTTCTCTTTTTAATTGTTTTCAGCATACCTTCTTTGCTACTGTA
TTTACTTTAACATACTTGATTTTTGATAAGGGTTTATCGGAAACAGTTTTTCTATCTTCACGAGGTAGAGGTAATTACTT
TAACATACTCCCTCCGTCCCATTTTATATGTCATCCTTTTCTATAAATAGTTGGTTCATAATACTTGTCATTTCATAAAA
TCAATGCATAAATTAGCATATTGTTCCTTTTTTACCCTTGTGAGTTATTAGCATTGAAAACATACATTTGACCAACTTAG
AAAAGTTAAGTAAATGATTCATGTTCATTGGTTAAATTAATTAATCAAAATAAATTAATTCGTATTCATTGATTGAAAAC
TTGAGTTCCAAAAAAATTAAATAAGGGTAGAAGGGTAAAATTACATCATTTCTTAATGCAAATGCAAAGTAAAAATGTGA
CATATAAAATGGGACGGAGTAAGTACTTGATTTTTTATAATGGTCTATCGAAAACAGTCTCTTCACCTTTACGAAATAAA
GATAAGGATGCATACACTACCCTCTTGAGACTCCACTTGTGAAATTAGACTGTTTGTATTATTGTTGTATTGTTTCATCT
TATCAAGAATAGATGATGTCTCTTTTGCATTCCATTAGTGAACTAGTGTACTGACGATTACTTGGGCCCAACTCCCAAGG
GTTTCATACATAGCCAATAGGTGTACCACTTTTACATTAGTGGCTTAGTGCATGGTATTTTTTTCCTTTTACATAAAGGA
AAAGTGAACCTTTGTTAAGAAAACTATCTTTGCATTTAACTCAATTTCAAAAATTAGTTCATGAAATTAAAATTGCATGA
TTATATAACGAGACCAATTACTCATTCTACAAACGATGTAGGACTACTAACAACCTTGTCTCGTTTGTGCATGCATGCAC
CAAGTGTTTTCTTTTATTTTTTAAAGAGTTCAGCTTTTGTGCATCGATAAAACACAATTTCTATACGCTATAGGATTATT
CCGTAGTATTTCTAATCTGGTAATGTAAAAAAGCTAGTTAACTAATCAAATTTACTGTTTATTCTATATACATATATTAT
ATATGAAGTATATATGTATTACTTTTTCAAAACGATATACATAAATTATTATCTGAGACAGATTTAGCTTATTTAGGCTG
TGTCATTTAGCACTATTTGATAAATCTGATTGGGAGGTGGTTCCTTTTCTTGTTCTTTTTTTTTCTTCTCAACTTTTGGT
TTTTTTTCTTCTCTTTTTTTGGATTGAGATGAGGGGAATTTGATAAAAAAGAAAAACACATGCAATTTGGCCAAGTTGTC
TGATTTTTTATCCTCAGTTTATTTGCTTACCTATTTCCAGGCTGGTGCTTACAATACTGCTGAGTCTGCATTCCACTTAT
TTCAGAATCCTCCCTAACTCAAATAGTATATACGCGAAAAGGTTTGATATACCCCTCAATTTTATTATTTAGAGATGACA
TTGCCTTCGTTATAAAAATGACTCATATATATTTCTATTGTTACACAAATGGCTCACATATCCATGTGGATATACTTTTA
AGGAAAATTTACCTAAATACAAAACGTATTTTACCATATTCTCTAAAATTTCCTACCATTTGAAAAAATTACAAAAATCT
GTACTCTCTCCTATTCTCGGATACTTACGCAATGTATCGGGTGTTTCTTGTATCGTAATGCATCAAGATGCGATGTATCG
AGACATTGAGTGATATATCGTGACAAGTGTGTCATGTATCAACGAAGATAATGTATGGGGATGCAATGTATCAGACATTA
AGTGATGTATCCAAAATCGAGACGAGATGTATTGGGACATTGAATGATGTATCTGAAATCGAGATGCAATGTATCGAGAC
GTTGAGTGATGTATTCAAAATTGGAACGCGATGTATCGAGATGTTGAGTGATATATCTGAAATCCTTAAATTTTAAGAGC
CATTAAAAAAATTCCTACTCTTTTTCAAATTACAAAAATCTCGTTGTGTTAAGAACCAATTACATTATTTCCCTACTCTT
TTTCAAATTACAAAAATCTCATATGGTTAAGAGCTACTAACATTATTTCCCTACTCCTTTTCAAATTACAAAAGTCCCTT
AAAATTTATGGATTTCGAATACATCACTGGACTCCGAATACACAGGGGAGGGATGTATCCAAGAGGGGATAGGGCATCCA
GTTATATAGGGAAAAGATGTATCAACGAGTGGGGAAGGATGTATTAGCGAGAGGGGATTTTTGAAAAAAAATTAAATGGT
AGAGAATTTTAGAATTATGGTGAAATAAGATGTGTATTTAGGTAATTTTTCCTTTTCTAAATTCTAATGTTTTTTAAAGT
GACAAGGCATCACTCATAACTGAGATTCACCTCCTCCCTTTTAGACGAAGAGTAGTCAACATTATCATAGCCAGTATAGT
CCCACAATATTGATCTGGAGAGAGTAGTGTGTACGTAGACCTAACTGCTTTTAGAGGTAGAGGGGCTGACAAAGTCTACT
CTAGTGAAAATCATATTAGAAGACACAAATATTTTCCTTCTCTCTGCAGTGTTCAATCAAATAGAAGAAAAAACAGTAAA
ACACTTCTAATAAGAACACTTGATTCTATCTCCACTTGTGAAAAAACAAGCAGAAGCAGAGAACTAAATAGAACTACCAA
ATGGTTTCATCGTTTATCATAGGCTTTGATCTCTAGCCTTAAAATTGAACAACAACAACATGCCCAGTGTAATCCCACAA
GAGGGGTCTGAGAAGGTAGACCTTACCCCTACCTTAAAATCGAACAAGTGAAGACCAAATGTTAGTTTAACCCAAAGCAC
AGAACAAGATGAGATCAGGGGGATTAGGAATGTAGATCACCAAATGTTAGATTACAGATAACACAAGGAAAGCAAATTTA
TTACAGAATGCATGTCTACAAGACAAGATCAAAATCAATGTGGAAAAGACTCTCATCAAGGAAAAAAAGGAGGAAAAGAA
GAGGCATACATATGGACAAGACACCTAAAAAGGAAGCAAATAAACCTCGAACAACTTCACTCAAGGAAAAGTTATATTTA
CAAACCTATTCAGCGAGAAGGTAAGTTGGGTCCAAAGGCTTGACAGTGTCTGGAAAATCTGTTCTTTGTCCGGCAAGGGA
ATAGTAGGCAAGTATATGGGCTGGATGCTCGGAGACTACAGTTTCTGCATTATTTCCATCGTTGGCAATAACTCGTCTTG
CAGGAATCAATTCAATATTCCAGAATGGGCGAGCCATTGCTAAGAGATCACGACCAGCTGAAGATGCCCTGTATCCTTGT
ACCCACAGGTACCTTAACGATTTTAGCTGCAAGGTAGCCAAAGCTAATGCACGTTCACTGAAACAGCAGCCTCTCACTTC
TAGCTTTTGCAAGCTCGGACATCCTTTAGAGAACTCCAGAAGGCCATGATCGGATTCCCCAACGTATCCCAGAAGCATCC
ATCTCACGTTTGGGCTGTATTTCCCGACATAACTGAGACCTACATCAGTAAGGCCCCCAGGCCGGACATAGAGGGCAAAT
CTTCTAAGATTATGGCAACCTCTTAGTAAAGCACGGACACCATTATCAAGTGGCAGATCTGTTATTCTTTCTTCTCGGTC
AAGCAAAACCAGCCGAAAATCACTCAGATTTTTCAGATATGTACCAATAACTTCCAAAGCTTCATTAGTAATATCTGACA
CATAAACAGCCATGTATTCTAGTTCAAGACAGCCCTTGGCCAAATCAATCAATCCTCTGTGTGTAACCGCACCTTCTTCA
TCCTCCATCTCCTGATCATCAGCTCCTCTCTCAATCCTGAGCCGCTTTAACCTCTTACAGTACTGGCCAAGCACTTCCAA
TCCTCTATCCCCGACAACATTCCTTGTCTGTTTCAAACATGATAACAGAAAGAAAACTGAATTAGGTTATAAGCTTCAGA
GAATCTTTTCCTCTCATCTACTAATCTTCTGTTCACTCAAAAGTTCTGGAGTGGTATCTTTCAGATGGAGAAACAAAAAT
CAGCAACTATACATGAATGCTCTTTATAGAATCAGTCATTTCCATGCGTTGAAGTATCAAGTTAGGGTATATATCAAATT
ATACAAGGTTTAAAAATACAGCTTGCCAAGCATAAAAACTTCGACACATGTTCCACAGAAAAATATTTTTTTTGTTAATG
ATAAGAAATGGACATTGAGCTTGACTCATCCTCAAAAGCTAACTCGGGGGAGAAGTGCCCAGACCAATTACCTATCCAAC
TACTTGATGTGGGACTTCTAACACATCGGTGAACTGGAGCATGGACTCTCTAATATGGAGGTCCAACATCGGTGAACAAA
GAATTGGGATGGGCTTGACTCTGATACTATGATAAAGAAATTACCCATGCCAACACTGATGTGGGACTTCTAACCGTTAA
TTACATCAAACGCTCAATTTCTGATATCAAAGTGATGCACTCACAACAAAAACAGTGGGAGTGTTGGTGTTATGCACCAA
TATAATTGAGCCCGTTAAATATAAAATTGATATTGACATAAAGAAAAGAGGGTGAGAAAAGCTTCGAAGATTTAACCTCA
AGAATTTCCAAGTTGGGACACCTTTGGAGTAAGAAACAGTGGGCTGCTGTGTCAAGAAGTGCATAAAGAAGATCCAATTT
CCTCAGACGAGACGCAATAGGAAAGAGAATGGACATCTCATTTTTCCCTAAGTATGTCAAGCCCAATTGGCATAATCTTG
GAGGGAAAACTAGTGCGGCATATTTTCCCAATTGCTCATTATAGCCATTTTCAACAAGTTCTGGTTGGTCATTAAATGCG
CCTCCACCAAACTCCTCCAATGCAGCTGCAGCTCTAAAGAAGCCAAGAAGATTCGTAATTTCACACTCGCTAATTTTCAT
AGAGACGAGAGATTTACAATTTCTTGCTATCAATTCAAGATCTTCAGCCCTAACTTGCAGAAGATCCGTCATGTAAAAGT
TCAAATTCTCAAGAACAGTGTTGTTCGATGCTAGTTCATGTGCCCATTCTCCATCTTTCTCAATTATATAACTCTCTTCC
ATTAACAAAGTTCTTAAGTTCCTGCAGGACACAGATTACATGAGAACCCATAGAGACAAACAGGCAACAGAAATCAATCA
ACTACTCAATTGTATTAAAACTTCCCAAAAAGATACTTTTGAGCAACACAAAAACATAGCGAGTTGTGCAAGCGATTAAA
AATGTCTTATATATTATAAATAATGCGCAGAAGCATTGACTTTATCAGAACCCTATCATGTCATATGAGTCCCATATAAG
AGATTGTTCAGTGTAACAACTTCAACATCAATCAAGCTCAATTATCAAGACCAACTTCCAATCAACTAAACAGTAATATA
GGTTCATCACACACTACACTGCAGTGGTAATGGCAAAGTCACCATAGGACAATTAACCAAGTTAGGCCTACAGCTTCACC
ATAATAACATTGAGATCACTTGATCTACAAGACAAAAACAGGCGACTTTTTTCACATTCATCAGCTTTACCTTTCAGCAT
GATCTGTAACATCTGACCAGTTGTCTCTAACCATATTTTTTAATAACCAGTTGTCGCCACCTTACAAGCTGACATCTAGT
GAACACTTGTACACGTCTATACCTTAGAGGATAACTTGCTTAGTACCCCTTGTGTAAGTCAACTCTAATGATCAATTTCA
CAAATTTTTAGAGTGATATGTTGACCGTATTGGTTGAAATTTAAGTAGGCATTTGGCCATGGATTCCAAATAGTTTCCAC
TTAATTTGGAACTTATAAGGATAGAATTGGAAAACACGTTTGGAGCACCTTTAAATATGGAATCCAACTACAAGTTGGAT
TTGGAATTTTCTAACCTATACACTGATTTTGAATTAAAGTGAAATTATTCATGGACAAGCGGCTTAGACACTAATAGTAG
GCACCTTATAAACTAAAACCAAATGGATTGTCTACAGGGCTTTGGTCTAATGGTAAAAGTGCAGCGCGTGTTTTGTGGTT
CAGGTGCATGTCCCGGGTTTGAGCCCTAGCGTAGACAAAAGCTTAGTATTTAACTGGATAAGAATAAAAGGGTGGGCTCA
TTATCCACAGGGTTTCAGACTGTGCGCCATTAACCCTCGAGAATTTCTTGATCATAAGAAAACAGGCAAAAACCAAAATG
GTATCAATTGATTAAATTTAAAGTCCACAGGATTAAATACATAAACATATTGATAGTTGATTGATTTGGGACAAGGGTTA
AGGACTAGACAGTAGACACTAGTTCTCCACCTTAAAGAGTGTTATTATTCTAATCAAGTACAACATAGACATGATTTATG
ACAAAAACTGCATGATCAAGTGGGACTATTTTAGAGAGAGTACATTTGTTTGTTAAACATGTGCTCATACTCTTATTTAA
GCAGCTGCTCTGACAGTGAAGTGAAATAAGTACCTCTCATAATGCTCAAAATCTACATATCTAGGATACTCTGATCTTCA
CTAATGCTTATAGACAGATGAAGAAACCATTTCTTCTACTAACACAATTCTAAGAATCAGATATTCGTAAACCATGGAGT
CCATCACCTAAAAGTTACTCTCAACCTCAAAACAATTACTTGAGTTGCATAGCTATAGGCAAAGTATAAAGCATTGACTG
CACCATGTTTTGGGAAGCAAGAAGCGGAAAAAAGCGACGAGGGCTCGCTTCACAGAAGTGAGAAGCGAGAAGCGAAGCAC
ACACTTTTTTTAAGTAAAGCGGTATTTAGTATAAAAATAAAAAATATTAAATAACAGAATAGAGGTAATATATTCTTAGA
TTAAAAGTAAATAGATAGTCAATAATCCACACAAGTCATAATATATAAAGTAAAAACATAATTAAATCACAAAAGAATCA
AACTCCTATTCTTCAACAAGATTCTCAAACTCTTCAAGTGCCATCACCAAAAAAAAGAAGTGCAACTTAGTAACAAAACA
ACAAATAAACTAAGTAAAAAAATAAAGACTGTTAAGAGCAGCAACCAGCATACGCCATACACATCACACTGTATAGAACT
AGAAAAAAAAACAGAGCAGCAATAGAAATATAGAAAAACACACAGCAGCAACCAGAAATAGAAAAAAAAAAAGAGCAGCA
ATAGAAATTGAAAAAACCAGAGCAGCAACAGAAATATAGAAAAAAACACAGCAGCAACCAGAAATAGAAAAAAAACTGCC
GCAGCAACCAAAGAGAAGAAGAGAACTTACTGCAGTAGTCCAAAGGAAATATTTTGAAGTCGCAAAAGGAAATTTCAGAA
ATAAAAAAAAAAAAACCTTACAATTTTTTTTTAAAAAAACTAATTAGTGCCTTTTAAAGTTAAGGCGCCTTTTCTCGCTT
TTTCTTTACTTGCGCTTCTCACTTCAACTGTTGAAGTGATCGCTTTTTGATTGTCGCTTTGCTTCAGGGAGGAAAAGCGC
AGTGGGTGCGCTTCGCCTCGCTTTGCGCTTAAAGCGCGCTTTTTCTTGCTTTTGATAACACTGGACTGCACAGGGGATCA
AGAAAAGAATAGGACTTAGTTGCTCCACTATGTATATCAATAGCCTTTTGTTAACTACAAATCCCGAATTTCTGGCATGC
TGCCAAACCAAATCCGAAATTACATCTATATATTGGCATGCTTTCCAGTGTGTTTGGCACAGTGGAAAATATTTTTCCAA
AACATTTTCTCAGCGTTGGTACCTTGAACAAAAAACTGTTCCCTGGAAAAAAATCCTTGCCCAAAAGGGGACAGTAACTG
TACTTTTAGAGCCTGTTTGGATGGGCATATAAGAAACAACTTATAAGTCCAAAGCTAAAAGTCATTAGTAGATGATACCC
TACTTTTGGCTTTTGGCTTTTGGCTTATTTTTAAACTTTTTTAGCGTAAAAGTAAGTGCTTAAAAATACTTTTTAACCTT
TCCAAACACCTTCAAAATTAAAAAAGTGCTTAAAAATCAAAAACACCTAAAAATAAGCTAATCCAAACGGGCACTTAGTC
TCAACATATCTAGCTCTTCCTCTCCACTTCAAAACAACATTCAGTGTGGAAACATTCTCATTAGATTATTAAATTGTAGA
AAATGTTTCTACAAGGAAAATACTTTCCACTAAAAGGAGGAAAATGACATCCATCACTCACGAGTCTCATAAAGACTTTC
CAATTTCCAAAATCCACATATTGCCTCAATCAATAATTGCAGATTATAAAAGCTTTAGTACTCATGAATATCAAGAAGAA
AAACTATTGAAACAAGTTATGCAATACCTCATACAATTATCAGAATCACCCAAGTTGTGGCCAACTGTCTTAATTAAATA
TAATGTGCAACCAACAGTGAAAGTTCATGTAAAAAGGATCTTAGGTCTAGCTCAATCCCAAATACTTGCTCATGAAGGAA
GACAATAAACCTCAAACTGATGTGGTAATCTACACCCCCCAAGCAAAAAAAATGAACAAATCAGAATGAGAAGAAAGTTC
ACTAGAATTACCAATAGCCTTGACAACTCAAACCGCCACAAACATTCAAAACTACAATAGTTAAGAGCAAACATGACAAT
ATAATTTTTTTAAACCACAGTAATAGAGCACTGCATACCAATGAAGTCTCAGAAAACAAAACACCTTTTTTTAGAATAGA
AGCAATAAGTTACAAGAAAAAGAAACAACAAAAAGGGCTAAAAGAAATTCAAGACACGTCTCAAAGAAATGGATAATACA
GGATAGCTTCTTTCTTTTCTTTTGGTAAAAATGACAAGTGTTTGAACCAGCTTGTGCACAACCTACTGCAGCCCATTAGC
ACAGCTGCCACGTTAACATAGCAAATGAGCTTATACTAAGCAGGGGAAAATGTAGTTAACAAGCTATATAAGTCAACCTA
ACCCAGCAATTCCCATATGGAGCTTAAATATATACGTAAAAAAATCACCAAAATTTCAATAAATGTTATATTTTGACCCC
ATAATTTTAGAAATGCTTGAACCCGTCAGTACAAGTCCTGGACCAGCCTCGAGTATTATAACAAGAACTCAGACCTCTTG
TGCGCCTTAATCAATCAATCATCCCTTCGGGATCTTAATTCAGGAAATTCTCATAGACAATAAGTTAATTAAAGTGAATT
AACTCACAAGAACAATATGAAACTCAAAAAACCGAAACAGGAAACAGCTCAAACTTGCAATAGAAATAAATTCATACTTG
CAGGAACGAGAAATATGCAGAAGACCATCAGTAGAAAATCCAGAACACTTATCCAGCTTCAAAACTTGAAGAACTTTCCC
ACGACGATTCGCAAGCAATTCGAGATCCGAATCTCTAACAATCATTCTACGAAAATGAAGCGCTTTCAATTTATTAAACG
ACTTAGTAATCTCCACAACCCAAGGTGTAACATATCCTCCCCAATCTTCCGGTATCAAATTAAACATAGCAGCTCTTGGT
TTCCCTTTCAGTTTAACCGATTCAAGATGTGGAAACCTTCTAGATAGCTGCTCCGGCTTCGCTGTATAACACAACGCCAT
AGTTATATGCTTTCTAGTAATCGCATCGATCTGCCACCACCTCTTGCATACCAACGACACCGCGTCTCTATCACGCGATT
CCTGTATATACGGAATCACACACTCCCATACTGTATCGTTTGTTGAGCTACTCAATCTCGTTGAGTTCCGTTCCTCCATT
AAAACCGAATCCAAACACAATACTTCAAAATACTAACAACAAATTACCATTATTATGATGAACTTGAACAACTTGAGACT
GATAATGGAAGAGAGGTTACAGTTGAAGAAGATGGAGGAGAGAGATTCAACGGAGAGATGTAGAGAGAGAAAGAAGATCG
GACGGCGACAGTGTGATAGTAATTTTATTTTTTTGTATGTAAAAAGATGGGAAAAGGGTCAAAAATACCCCTCAACTTTG
GTTTATTGTTTGACTATGCCCTCGCCGTTAAAATGAAGTTATTTTTACCCCTCCCGTTACTAATTTCACCAAATTTACCC
CTCAATTGGATGGNNNNNNNNNNNNNNNNNNNNNNNNNNNNNNNNNNNNNNNNNNNNNNNNNNNNNNNNNNNNNNNNNNN
NNNNNNNNNNNNNNNNNNNNNNNNNNNNNNNNNNNNNNNNNNNNNNNNNNNNNNNNNNNNNNNNNNNNNNNNNNNNNNNN
NNNNNNNNNNNNNNNNNNNNNNNNNNNNNNNNNNNNNNNNNNNNNNNNNNNNNNNNNNNNNNNNNNNNNNNNNNNNNNNN
NNNNNNNNNNNNNNNNNNNNNNNNNNNNNNNNNNNNNNNNNNNNNNNNNNNNNNNNNNNNNNNNNNNNNNNNNNNNNNNN
NNNNNNNNNNNNNNNNNNNNNNNNNNNNNNNNNNNNNNNNNNNNNNNNNNNNNNNNNNNNNNNNNNNNNNNNNNNNNNNN
NNNNNNNNNNNNNNNNNNNNNNNNNNNNNNNNNNNNNNNNNNNNNNNNNNNNNNNNNNNNNNNNNNNNNNNNNNNNNNNN
NNNNNNNNNNNNNNNNNNNNNNNNNNNNNNNNNNNNNNNNNNNNNNNNNNNNNNNNNNNNNNNNNNNNNNNNNNNNNNNN
NNNNNNNNNNNNNNNNNNNNNNNNNNNNNNNNNNNNNNNNNNNNNNNNNNNNNNNNNNNNNNNNNNNNNNNNNNNNNNNN
NNNNNNNNNNNNNNNNNNNNNNNNNNNNNNNNNNNNNNNNNNNNNNNNNNNNNNNNNNNNNNNNNNNNNNNNNNNNNNNN
NNNNNNNNNNNNNNNNNNNNNNNNNNNNNGAGAGTGGTGTTTGAGAGCTGTTTCAGGTCGGTTTCACGGCTGTTTGAATG
ATTCCGACGGTGGGTAATTTGCTTAATGTTGTTCCAGCTTGAAACTAGCCGGAAATGGAGAAGAAAGATCTTGTTGTCGT
CAATGGAAAGTAGAGGAAAATGGGTTTGTTGTTAATGTTTTATTTGCTTGATGTCGTTTCTGGTTCTTGGGGGTTTTTAG
TGGTGGTTTCAGGTGGTCGTTTGGAGGTTGTTTTGGTGGTGTTTCGCCGGAAAACGGAGAAAATGAATGGCGATTTTTGG
GGTTTTAATTTGGTATAAATGGGTCGGGTTCGGATTAAAAAGAGAAAAAATTGGGTTATTTAATTGAAATTGGGTAATTT
TAATTGATTTGGGTTTTCCATCCAATTGAGGGGTAAATTTGGTGAAATTAGTAACGGGAGGGGTAAAAATAACTTCATTT
TAACGGCGAGGGCGTAGTCAAACAATAAACCAAAGTTGAGGGGTATTTTTGACCCCTTTCCCTAAAAAGATTACTTAGAG
AGACCCTAATTGAGAGTGGTCCAAATATCATAAATTTTCTTTATGAGGCTCAAACGTAAGGAATGAAGTATGTATTGAAA
TTTTTTATATATATTTTATTCTCATATAAGATACTAGAAGTAATATATTGGGACAATAAAAAGTTGAAAATATTTAATTC
CAAGAATATAGGCCCCTATTATAGCTTAGAGTTTATTTTTGAGATCTTATAATAAAATGCTTTCTAATAAAATTGTTTTC
TACTTTCCCTTCATTTCGGTTTGATTGTTCTGTTTTGACTTTTATGATATGATGTAGTTAAGACTTATCGACTATCGAAA
AAATGATTTTATATAAGAAAGATGTAAAAAATGAGATAAAATATTTGTGTTCTTTGATTTTGTTATTACTACTATTTTGT
TACTATTTATTGTCTCTTGTACTTTTATTACGTTTTCTTTAGTTTGTTTTTGTCTTGAGCCAAGGGTCTATTTGAAACGA
TCTCTCTACCTAACGCCTTATATAGACGAAAACTTTGTGTACACTCTGCTCTCCTCATGAGATCTCACTATGTAGGAATG
CACGGAATATTATGTTATCATTGATTTAGCATGAAATTCTTAAAAAATAAAAGAAGTAACAATTGATTATTACATAAAAT
GAGCCCATTTCGTCAAATATGTAATGATACAACATAGTAAAATTTAAATAACAATATTTAAAAAATTGTAAAATGTATGT
ACAAATTTATTGATATTTTACGCCACATTTCTAATAATATTTTTATTACTGAATACAATATCAAATACTAATATTTAGAT
TAACAATCATTGCATAATACTACAAGAATATAATATCCTTGATTATCTCTTTCTTTTTTCTCAAGAAATTATCCAACTTA
AAACCAAATACATAATTTTTATTTATTTTTTTACTTATACATTTGAATAATCATCTTTCAATGCTTAAAAATAAAACAAA
AATATGCATGGATAGATTCAAATATAAGTGGTTTTATAAATAAATAAAAAATACAAGTGGTTTTAGAAAAATAATACTAT
TTGATGGTGGAGGAAAGAGAGAGGGAGAAAGACGAAAAAGATGCGAATAATAGTAATTGCATTTGTCCACTTGTCGTGCT
AGGAAAGGGAGAAAACTATGGATTTCATAGGGTGTTTTTTCACGAATAAAAAAATTACCTTTTTTATGAAAAAATTAGTT
AAGAAATATTATCTCAAAAGTATTTATATGTAATCTAAGAACAACACACTATGAAATAAGGTTAGGGTGGGTGAGAAAGT
GGGAGGTCGGGTAGGAGTGTAACCAGGTTATAAGATTGAGGGGTTCATCATCGATCTTATTTGAGGTAAAATTATTTATT
TACAAAAAAACTCTCCGTAAATATAGTGAAAACTGAAAATAATATAGAAAAGATTTTGAGCGATAATTATATCTCAAATC
ATGTTAATATATACATTAAAATACCTTACTTTACTAATATCACGATTTCTCGTGTATTAGTTATACATAGCATAATATCA
AAATAAAGTATATAATAAATACTTAGTAATATACAAAGTTAATGTATGCATTTATTTTCTAATGCATCTTACAAAATGAC
CCATAAAGTCTTGTATAATTTGAGGTTGGATAACTTTGATCGGAATTTAAACAATTATCTTAGTCTTTTTTATTACTCCC
TCCGTCCCATTTTATATGAGGTAGTTTGACTTGGCACGGAGTTTAAGAAAGAAAGAAAGACTTTTAAAACTTGTGGTCCA
AAATGAATGGTAGAAATTTGTGTGGCGATAAATCATTTCATTAAGGGTAAAATAAACATTTTATATTGAAATTGTTACTT
AATATAGAAATGTGTCATTCTTTTTTGGACTGACTAAAAAGGAAAGTAAATCACATAAATTGGGACAGAGGGAGTAATAT
ATATCCTAGTCTGACTATTACATATTACTTTCATTGTTTAGTTTTCAAAGCGATCAACTTTGTAAAATTGATTGATTTAA
ATGTTCTTTTTGGGTGATTAATTAATAAAGAGAATTGTTTGTACTTTCTTTTTGATATTTTTACATGTATATACTTAATT
GAGACGTTTCTCGAAAAATCAAATTATAGTTCTTTATTATATGAATATATAAGTTGAAGACTTGAAGTTGATCAAATTAT
GATAACCTATTTATCGCGTTGTAAAATATCAAATTCTAACTTTGAAATACTGAACCATATCAAAGTAATTTGAATTTGAT
ATGATAATAATATAATATTTTTAAAAATCATTAACTAAATTTATCGAATCAAATTTTTTAATACCGTACCAGGTCCATCC
CTAATTCTACCTAGTTAGGAGTTATAAAAACGGTTTTGGGCGTGATGGCGTATGTGTCATCTTTGAGTCTTTTGATAGTA
ACGAACCGTTATGATGATGAAGAAAATGACAATTTTTCTAGATTGCCTTCTTATCTAAATCATCAAATAAGTACCAATAA
TAAAAGACAAAAAAAAATCTCCTTATCTATCAAAATATACATTTCCATTTAATTAAAATTTCTCAAGAATTTTAAAGTCT
ATATATTGACGATATAATTAATAATACAATGATTGATTAATGATATATAATAATAGTAATAATAAAATGCTATTATAATA
CATAATTGGTTAAATCATACTGATAATCTAAATTTGTCCGAAGGGAGTTAAACTCTTAAAATTTGGAGTTATACATATGC
ATGCACAAACTATATGATGAATTTTATTGACTCCTTCGTAAATTGATTGTTAAATATATAACAAAGACAGTTGAAATAAG
GGTGAACTTAAAATATGGTTTACAAGTTTAGAAAACTAGAATATGTTTGGAAATTTCTCCTTTGATCTGAATTTGATAGT
TTTGATTTAAATCTTATATTTATATTAAAGATTTTATTGAATATAGACATATTATTAATTAGAACATAATAACTTTAAAA
TAACTAAAACTTTAAATGCATAAACTTTTAATTCAAGATCCATCTCCGAATCAAACAACAATAGTCCAAATAATTCATTA
GATTTAACGGCTAACTAAACAGAAGAAGTTGTAGAACAAAGTTTGTGGAGTTCAAAGGGGTAACTTTAAAAAATAAGTTA
GCATTTGACCATTAATTTTAAATATTTCTGAGGAATCAGATTTGGGTGAAGTTTGAATTAAAATTTCAAAATTTGAATTG
CGCCGAAAAATCATACATTAAAAGATAAAACATTATCTAATAAAGATAACTCTCATACACAAGATATTCGAATGATCAAA
CTTGAAACCTTTATTAAAATTAAAAAAATACTTAGCGGTCCATTATAATTCTCGATGGTTATAATGATACTATTTGTAAA
AAAGGGTTGAAGAGCCTATTGTCCTATAAGACTATAAATACGTACTCCTAAATCCTACTCCTACTTTGAATTCTTTCATT
TTGATCAATATATACTTTACTATAAAAAGAAAATAAAAAAACCCTGGTACTCTTGCAAAGAAAGGGACTAACAGTTCGAC
TATTTATGTAGGATTGTGCAAAATCGATCAATAAATCGAATTGAAAAAAATGTTATTGGGTTATTACTATGGGAAAATTG
TATAAAAAAACAAACTATTAATTCAAATTAAATGTTATAACCACAGTTTGATTTAATTGTACCCCGTAACAAACAATTGT
CATTCGCCTCTCTCCCTGGATTTCTCGCTCGCCAGTCTCTCCGTCGTCTCTCTCACTTTATACAAACACCAATGTATAAA
ATGCGTTTGTGTTTGTATAAAGCGAGAGAAAACTGTATATACAAATACATATACATATATTTTCGTCCTATACACTTATA
ATTATACAAATACAGATCTTCCCCTGCCCAGTTCTCTTTTGTCTTTCTCTGCTTCTCGTTTTATACAAACACAGATTATA
CAAATTACAATGTATAATTTATGTTGTATAAAGAGAGAGAGAGAGAGAGAGAGAGAGAGAGTGTATGTTTTGATATACAA
ATGTTTTATTTCGATTCAATTGTATACAAATTCAACTTTTATGCAGATATACAAACACATAAAATTGAATTGAGAGGCTG
CCAATGATTTATACAAACGAGAGGTTGCCATCGATTTATACAAATGAGAGGTTGACAACGATTTTATACAAATCTGATGC
TCTATAGCTATAACATACAAATATGATTTTTATGTTTGTTAAACCTAAAATTTACTCTATTACTATTGGGTTAATGGGTT
TTTAATGGTTTTACAAAAAAAAAAATTGGGTTATCGATTTTTAGTATTGAGTTATTGGGTAAAACGATAACTCATTAAGA
CAATAGTAATTTACTACTATACCCTTCATAAATATAAAATATTAATAATTCAACATAACTAGACACTATATCAGTACTCT
ACACTACGGTCTACACACGTCACAATACTTCTATCTCACATCAGACATACCATACCATGTTTTGGTTGTAATATATAACT
ATAGCTTTCATACTACATCTACTCTTATATTGATGCAATTTCTCATTATACTTCTTGTTTCACTATATCAAAGCATTTAC
AGTCAGTTTGCTTGTCTTACTGTATCACGTCAAATTGTTAGAGAAGTGAGAAATAATATATATGTTTTTATGAGTATTTT
CTTGTTGAGTAAACTGAAAACCGAACATTTAATGACCAAAATTCGATAAACTGAAAATCGATAAAAAATATTTTATTGAT
TTGTTATTGATTTAGCGTATTTAAAAATAAAAAATCGATAAACCAAATTAATAATACACTGAACGACTGATGCACACCTC
TAATTTTATGTGGAGTGGAATTAAAAGGTCTTTGAATTAATTATAAAATTCATTTCTGCATTGAAACCCAAACACTCTTT
ATTGAAAACATTTTTACCTAACCTCTTATTAAAACTAAAAAATCTTAATAATCTTTTATAAATTTTACTTTGACTTTCAA
AATTTAAGCTTTAAGTATTATATTTCAAAGACTTTATTTATTTTTTCGTTTATCTTGTTATAAATTATATGCTTGAAATA
TATAATAATAATAATAATAATAATAATAATAATAATAATAATAATAATAATAACAATAATAACAACAACAATAACAATAT
ACCTGATATAATTTCATAAATAAAGTCTGAAAAAGATAAATTATATATAAATTTTATGCCTACCTTTGTAGGAGAGAAAC
TATTTCCGATAGATGCACAACTCAAAAGAGAAATACAACAGCAAAATAATAATATACAAATTTAAAGAATCAAAGGGAAT
GTGTGGAGTTTATCAAATATATAGCATATAGTATATATTGTATAATATGACCACCATGCACCAAAATCTTAATTATTTAT
ATATAGTTGCAAAATTTAATCAATGCTACGCCTTCCATTATTAATGAATAATTTGAATATGATATACTCTACAAGTAATC
TACTTCCAAAAATTTAATTGAACTCAAGTCCTAAAAGTTTTAAGGCCTCAACTTCCACCTACCACCAAGACGAGGGGTAA
TAGTTCGGATAATTCAGATTGAATATGAAATTTTTGATTTTTTGAATTCAGATAAGATTAGTTTTGTTAAGTTTGATTTC
AATTAATTGATTTGAGTATTTCAATTTTAGGTTATAATAAGTATACAAGTTGAGTTTTTTTTTTCTTAAATAAATAATAA
TATTCCAAAAAATCAATTAATCATGTAACTATAATAATAAATCCTAATTTCCAGCAAAATAATTCAAATAAGTTATTATG
CGAGCATGAGATTATTAACAAAGAATTCCTATCGTATTAAGACCTAAGATTTANNNNNNNNNNNNNNNNNNNNNNNNNNN
NNNNNNNNNNNNNNNNNNNNNNNNNNNNNNNNNNNNNNNNNNNNNNNNNNNNNNNNNNNNNNNNNNNNNNNNNNNNNNNN
NNNNNNNNNNNNNNNNNNNNNNNNNNNNNNNNNNNNNNNNNNNNNNNNNNNNNNNNNNNNNNNNNNNNNNNNNNNNNNNN
NNNNNNNNNNNNNNNNNNNNNNNNNNNNNNNNNNNNNNNNNNNNNNNNNNNNNNNNNNNNNNNNNNNNNNNNNNNNNNNN
NNNNNNNNNNNNNNNNNNNNNNNNNNNNNNNNNNNNNNNNNNNNNNNNNNNNNNNNNNNNNNNNNNNNNNNNNNNNNNNN
NNNNNNNNNNNNNNNNNNNNNNNNNNNNNNNNNNNNNNNNNNNNNNNNNNNNNNNNNNNNNNNNNNNNNNNNNNNNNNNN
NNNNNNNNNNNNNNNNNNNNNNNNNNNNNNNNNNNNNNNNNNNNNNNNNNNNNNNNNNNNNNNNNNNNNNNNNNNNNNNN
NNNNNNNNNNNNNNNNNNNNNNNNNNNNNNNNNNNNNNNNNNNNNNNNNNNNNNNNNNNNNNNNNNNNNNNNNNNNNNNN
NNNNNNNNNNNNNNNNNNNNNNNNNNNNNNNNNNNNNNNNNNNNNNNNNNNNNNNNNNNNNNNNNNNNNNNNNNNNNNNN
NNNNNNNNNNNNNNNNNNNNNNNNNNNNNNNNNNNNNNNNNNNNNNNNNNNNNNNNNNNNNNNNNNNNNNNNNNNNNNNN
NNNNNNNNNNNNNNNNNNNNNNNNNNNNNNNNNNNNNNNNNNNNNNNNNNNNNNNNNNNNNNNNNNNNNNNNNNNNNNNN
NNNNNNNNNNNNNNNNNNNNNNNNNNNNNNNNNNNNNNNNNNNNNNNNNNNNNNNNNNNNNNNNNNNNNNNNNNNNNNNN
NNNNNNNNNNNNNNNNNNNNNNNNNNNNNNNNNNNNNNNNNNNNNNNNNNNNNNNNNNNNNNNNNNNNNNNNNNNNNNNN
NNNNNNNNNNNNNNNNNNNNNNNNNNNNNNNNNNNNNNNNNNNNNNNNNNNNNNNNNNNNNNNNNNNNNNNNNNNNNNNN
NNNNNNNNNNNNNNNNNNNNNNNNNNNNNNNNNNNNNNNNNNNNNNNNNNCCTAAATAATTATTTTTTCGATTTTTCATC
TAATATTTGATATTTATATTTTGAGTTCAACTAAATTAATCTACTACAATATTTTGTTTTCAACTACATACTTCTTGTTG
AATTTGTTGAGCAGACTCCAGATAAGTTTTGTTAATTTAATAGGAAATTTGTGTGGCAAATAAAACATATGTATTTCTTT
TTTATTAATAATTTGAAAAAAATATGAGTTTAAAAAAGTTATAATTATTACATAGTAAAAGTTTTGATTTCATCTGTTTC
ACTTTGTATTTATTTGCTTGAGATTATATCGATTCATCCTGTTTCATTATTTTTATTCACGTAAATTTGTAATCAACCTT
GGATGGTCTAGTGATGTTTCTTGCATTTGCTAACAATTATGGATTAATTAATTGTGCATGACCATGTCCTATTTTTACTA
ATCAAATTAGTTGGTGCTTGGTGGAATGGAAATATAGAAGCTAATCCCTCTACCACCCACCCCTAATCCTAGATTAATGT
GAATGCTAATTCCATTTTTTTCAACAGGAGAATATATTTTTATTCTGGTCATGACAATGCATGATGGCATAAAAAAAAGT
TAAATGGTCTCAAGTGGGTGTATTATTAGTTCATTTAATTTATTCTTTAATAATATTAATAGTCTCTTCGTTTCATATTA
GTTGTTCATTTCCCTTTACACGTCCCTTAATAAACTATAAAATAAGGACACTTTTAACTTTTTTGATACTTTACAAACTT
GTTTACACGTTAAAAATAATTAATTGTAAATGTAAAATGAAAAAAATCATAATAATTAATTCTATCTTGATTTTGTAAAT
TGACAAGCAATTTGTGCCAATAATATGAAACCGAGGAAGTATAAACTACTCCCTCTGTCCCTAATTACTTGTCTACTTTT
GAATTGACACACCTATTAAGAAAACAATGATTGATATAACGAGTTTACCATTTTACCCCTATTAATTATGAAGTGGATAA
ATTAAAACTTAAGATTTTCAAGAAGTTCAACATTTTTCAAAGTTATTAATTAAGGGTATAATAGGTAAAAAAAATTGTCC
TTTCTTGATTTGTCAAAACAGACAAGTAATTAGAGACAACTAAAAAAGAAAAAATGGACAAGTAATTAGGGACAGAGGGA
GTAAAAAAGATTGCTTTAATTGATATTCCTTTCGTTTCATTTTACTCGACTCTATGTCAAAATAAACGTTTCATTTTTCT
TGCCCATTTTAGTCAATCAAGATAGAGTTTTTTTTAAAAAAAAAAACTATCATTAGTAAATAGCTGCATAAAGTAAGAAT
AATTAAATTTAAAATTCCAAAGTATTATTAATAAAATTAATTTAGTAGAATACATATCTAATTAAAGCTTTTTAAGAGAT
ATCATATCAACATGAGATAAATAATATAAAACGGAGAGCCAATAGGATATTAGTGAATAGCTTAACTTTATGAATGATTA
ATTAATAATGCTAATTAGTTGACAATGGTCCATCTAAGCTAATAAATCCAATAATTTTAGTGCAGCCACTGTGTAGTCCG
TAGATCTCTCTTTTTTATAAAATGATGTTCGATATCTGTATTAAAATTTGATTATATTTAAATTAGCGCATTGAATAATT
TTTTTTTGAAAACAACACTTTCAATATGATTTTTTTTGTTTTCATTTTTAAAAGCTTGAACCTCAAAAGTTTTAATTAAA
AACAAAGAAATTCAGAACCATCGGTTGGTGCAGATCTTTATCTATCAACTTGTTAAATACGGCACTTGTTACTTTTCACA
TAATCACAAAGTTTTCATTTGAATAAAACTAAATTTTAATTGCACTTTTAGTCTCTCAATTGTTAATGAATTTTAATTTT
TGATCTTATAATAGTTGATTAAGCGCATTTAATTTTCAATTTACTCAAATGTGCCTTCTAAATTGTAGTAGGGGTATGCA
TTGGTCGGTTCGGTTCGGTTTTATCTATAATCGGTTCGGTTTATCGGTTTTTAATATGCTAACCCAATAACAAACCAATA
AGACATTTTTTTATCGGTTTTTGATCGTTATCGGTTCGGTTTTTCGGTTTACCCAATAAGAAAATATCCGTAAAATATTA
ATATGACTTCTCACTTCTCTAAATGCTTTGATATAGTAAAACAAGAAAGATAATGAGAAATTGCATCAATAAGAGAAAAT
ATAGTACGAAGTCTATAATTACATGTCACCACCAAACATAATATGAAATTTCTTATGTTAATCAAATTATAGACCTTTAC
AAAGTTGTAAAAGCTACACCTACAATTACAAATTAAAACTAAAATCAAATAGTCCAATAAGACTAAAACTAAATCTAAAA
TCAAATAGCTACAATTGCGAACCCTTACTTTAGTCTTTAGGTTTTGAGAAAACAGTAAAGACTAGTAAAGTGGCCTAGTG
TGAAGTGGGTAGAGTACTAATAATTTGATATAGTTATAGTGTCTAGTTATATATTAAATTATTAATATTTAATATTTAGG
AAGGGTAAAGTAGTAAATTATTACCGTCTTATTGGGTTATCGGTTTACCCACTAACCCAATAGTAAAAACCAAAACCGAA
CCAATAACTCAATAATCTTTTTTTTATAAACCCATTAAAAATCCAATAACCCAATAACATTTTTTCAATTTGGTTTATTG
GTCGGTTCGATTTTTGCACACCCCTAAAATTTAGTGTTCCTTTATATAGAGAATATGTAAATTTTATATTACTTTTCGAA
TTATATTAATTTCAAATATGAAATAACTATATAAGCAATCGATAATTGAATGATATGACACTTAATAATTCATTGAAGTT
GTGAAAATTCACAACGAAATGGACATATAAACTTATTAAAAGCAAAATATACTTAACCAGAAATACTTAATAAGAATCAA
AATCATTTATCATTAAGGAACTAAAAGTGTTAATTTCCCATTTTATAAATACTTTGAAGTTTCAACTAAAAAAAAATTAT
GATAATTTAGGATTCACGTGACAGGTGCATCCATCCATCACTTTCATCTCGAATCATGTATACATATATTAATAAGGGAA
AAATTATTAAATATACATGTAAATAACGAAATTTGATACTTTCTCCGTTTTAAAAAGAATGATCTCCTTTTTTTATTAGT
TTGTTTAAAAAAGAATGACCTCTTTTTTTTTTTTTGTAACATTTTAATTTCAGTTTTCCACATAACATGTTTAAGGCCAC
AAGATTAAATGACAATTTAGTACATTTTACATAACTTTAGGACCACGAGATTCAAAAATCTTCTTTATTTTCTAAAATTC
CGTGTCAAATCAAATTAGACCACTCTTTTTAAAACGAAGGAAGTAATTGAAAGTTCGTAATTCAAACACCATCATTATTA
TTTTTGATTGGAAAGAAAGGACTAATTATAATTATTAATAAGGACTAATGATCAAAATGTAATCACTAGTAGTTATTAGT
GGAAGTTTTTGTCAAAAAGGATGTTGGCTTTTCTCATGATTAATTAGGGGTGTGCATTATTTGGATTAGATCGAAAAATC
AAATCGAATTCTAATTTGGATTGGTTTTTTGGATTTTTGATTTGGTTTTGGATTTATAATTTACTTTGTTTGGTTTTTTG
GTTTGGTTTCGGATTTAGAAAAATGAAAACCGAAAAAACTGAATTATATGTATGTTTAGNNNNNNNNNNNNNNNNNNNNN
NNNNNNNNNNNNNNNNNNNNNNNNNNNNNNNNNNNNNNNNNNNNNNNNNNNNNNNNNNNNNNNNNNNNNNNNNNNNNNNN
NNNNNNNNNNNNNNNNNNNNNNNNNNNNNNNNNNNNNNNNNNNNNNCATCTGTAATTAATATACTTTTAAGTATTGTGTT
TTACGTTTTACTTGTGATTTATATTAAAAAGTATATTTAAGAAATTCAATAATATATATATATATATATATATATATATA
TATAATTTTTTTAAAATTGGAAATATAAATTTGTTATGTTTACATAACCGATTAACCAAACCGAAAAAACCCAAACCAAA
AAGAGAAAAATTAAACCAAACCAAATTTATTTTGGTTCGAATTGGGTTACACTTCTTCAAAACCAAAAACCAAAAAACCC
AAATCGAATAGTATAAAACCAAACTGAAAAATCGAATGCACACCCCTATGATTAAGGAGGATTTATTGTCTCAAGAATAT
ACTCCAATTTTTGGTGAAGTTTCACCATGTCTTTGGCCTTAAATTTTCTCAAAAATATTTGACTATTTAAAAAAAAATGA
TTTATACCTAAAATTTTTAAAAATTATTAAAAATAGAGCAACTTTCACATATAGCAAACACAAAATTCATATTTGTATGC
TATAGCAAAGTTTGCATAATTGCGCTCCATAGCAAACATGCTATAACTAGGCTATTTCTCTATACATATATACAAAAGAA
GCAATTGTATAATTCGCTGGCTCCTCTTCAGATTTGTATAATTTCGCTGCCAGGCCATTTGTATAAATTGTTGTCAGCCT
CTCGTTTGTATAAATCGTTGAGAGTCTCTCAATTTAATTTTATGTGTTTGTATATCTGTATAAAATTTGAATTTGTATAC
AATTGAATCAAAATAAAACGTTTGTATATCAAATATCGTTCTCTCTCTCGCTTTATACAAACATAAATTATACATTGTAT
TTTGTATAATTTGTGTTTGTATAAAGCGAGAAAGAGAGAAAGCAAAAGAGAACTGGACAGGGACATATTTGTATTGTATA
ATTATAAGTGTATAGGACGAAGATATATGTATTTGCATGTGTATATACAATTTTCTCTCGCTTTATACAAACATAAACAC
AATTTATACATTTCTGTTTGTATAAAGCAAGAGAGGCGAGCGACAGAGAGAGCGAGCGAGAGAGGGAGAGTGGCGAGCGA
GAGTTTGAGGGATAGAGGCGACTGGCAAACAGTTTGCTACAGGGCACAATTAAATCAAAGTGTGGTTATACCATTTAATT
TGAATTAATAGTTTGCCATTATGTACAATTTATCCATAAATTTATATTATCATTTTATAATAAATATGATCCGTTAAAAA
ATCACCTTATAATATAATTGATAACAATCAACAATAACAAAATAATAATATAGGCAAGACAATACATTAATTGTATACTC
AAACTTGCCAGTGATTCAGTTATAGTTATAACCCATCAAACACAAATTGTACTTAAGTTTTCTCCAAAGTTTTTCCCAAA
TATTCTTGGGGCCAAACGAGTCCTAGGTAAAATTTCATAAAGTGGTATTGGGAGAGAATAGAATATGTACGCAAGCCTTA
TTACTATGCCTTTTTAAGGTAAAAATGTTGTTTTAGAAAGACCAACAACTACAACAAATCAAAGCCGTAATTAAAACAAA
AAGATAATAGAAAGAAACATGACAACTAATAATAAAGTGATACAAAATATTTATGCAATAAATCATAATAACATCACAAG
GTATGATCATCTAAACATAGTAAATCACAATGATATAAGATATATCTTCTTTAAGAAGAGAGTAATAATTATTTTTAATA
AGGTCTTATTCCGCACTTGAAATGGATGATTATTAATTTATTTTTTTAATTTTTGGTCAAAAAGAGTATTGACTTTCTCA
TGATTAAGGAGGATTTATTGTATAAAAAATATACTCTTCCAATAGAAATAATCAACAAATCTTGAAATAGGAGCAATTGA
ACAAATCTTGACAACCCCTTAATTCTAACTTTCGAACATAGCATATTTAAGAATATAAGAATAAAAGTTATTTTCAATCT
ATTCAATATCTCTGTAGTTTAAAAAGGATAGTGCACCATTCATTAATCCAATCATACTATATACAGTATATATGTCTACC
ACATCCTTCCAAGTAAGAGGTAGCCTTCATTCAACGGAATATCATCCTAAAAGAAAATCAACACTCGAGAATATTAGAAT
AATCACAAGTTTCAAAAGTCATTTTATTTCAAGTCAAAACTAAATTGTAATGGCCCAACCCGCTAGTGATATTGTCCGCT
TTGGATCTAGGCCAGTGTGCCTTTAAAATAAGGTCACTAGTCACTAGCGTATAAAACCTGCTTACTTATATACTCAATAT
CTCTCCTGTATTTTACCGATAGAAGACTTTTTATCTTAAACTAGAGTATCACACAAATAAACAAATTAAAATAGAGCTCT
CCCACCCCACCCTAATTATATGGTGTTTTCTTTTTCAGGTTTTCTATGATATAGTATTATTGTTATTTAGTTGGTCTAGG
AAATGATAAAGAAAGCACAAGATTAGGTGGTCCTTCAATTGTCCACTTTATAAAACACAATGGACCCTTTCCCACCTCTA
TATTAGGACGAGGAAGAGACCACAAAAGGTCAATTGCTTGTGTATAACTACACTAATCGTTATGTGACGTAGCGGATGGA
GTTGCTTCTCTCTTAATCAAAAGTTTTAAATTTTAACTTTGTGTATGAATTTTTTTTGGTAGGAAGCATTTCCCCTCGAA
TTGGCCCCTATGCGGTGCGAATTCGAAATAAAACTCAAGAAAATAAATTCATATAAATTTTATGCTTAAATTTTTTTAAT
TCATCAATAAATAAATAAAATCATTCTTTTAATTTGTAATAACGCTACCTTCATCAACTAAAAAGTGGTCATCATAATAT
ACTTAAAGGTCTACAAAACTTAATAGCCGCAACATATTGGTGACAGCGTAAAAAACAAAGTACAAAAGTTAAAATCATTA
ATAAGGCCAAAACAGTTTGGGTGGGGTTGGGGTGGGTAGGGTGGGTCAGTGACGAAATCAAGATTTTTATTAAACGGGTT
TGAGATATAAAAAATAAACACATGATAAAATTAAATGAGTTCAACATTTATTATATATATGTAAAAAATAATTTCAATAA
TGAATAATATATAAATAATATAATTTTCTTCGGAAAACATTCAAATAAACTCCTCGACCCGCATTTTAATGTTCCAAATA
GTTATGATGAGAAATGGGAATATTCTCATGTAAAATGTTGAAAACTTTGTTGCAGTAATACCCCTAGCTGGCGTTTATGT
GGTAGTCGATGTTAACTTTTACTTTATCATATTTGAATTTAATAAGTTTATTTTTAAGAAAATTGACACGATTACACTAT
TTTTATTAGTTTATGAATAATTAATGATTTGAGACATAAGTAATTAACGTTGTGGATATAATATGAAAAAATAATTATTT
TTCTTGATCTATTAAAAGTGATCTGTATTTTATTTTTTTAGAATAATAGACAAGTAAAAGTGAACAAAGAAAGTAAATAA
TTATAAATAAATTATCAATAAATATTTAATTGTTGATTTGATAAAAGAAATAACTAATACGCTAAATTTAAGTTTACGAT
AAAAATATACAATAGTGTAATCCAAACTATTCTTATATTGTATATTTTTGAAGTATACAATTATGTGAATTATACACCTC
GAAGGTATATAATGTGCAAAATTGTGATGTGTAATTCTTAAGAAGCAAAATTTATAAATGAATGTCTGCGAATAGTTTTT
TTTAATCCGCGCTATGAAATTATGTGAAAAGTTCCTTTTTTTGGTTAGCTAACGTAATAATTTAGCAGCTTGAAAATCTA
TAACTTGACTAATTGAAATTTGTAGCACATCGAACATATTTAAGGGAAACCGCTTCATGCCAGAGGGTTATCCATTCACA
TAGTTAAATTCGAGACTTCTGATTTTATCTATTCAACGACGACAACACCTTGATACGATGGTAAAGCTTTTATTTATTTA
TTTCTTTCTTTCTTTATTTATTGTTGTTCATCTTGTATTCCTAAGATACTTAGAACAAAACTTTGAAGGACTTGGTAAGA
AACAACAAAGTTTAAAGAGTATTTTCAAAACTAGAAAATTAAAACTAGTAGAAAAAATAGAATCAGAAACAGATTAGAAA
CAATATACAAAATATTTTTCTTAAAGAAGAAAATCGAGCCCACTGAATGCACAGTGTCCCCTTAAGAAAATTATTCCCCT
CAAGTACCCGACGTTAATGGAATATATCCTCCCAGGATAGATCGGTCTTACTCACCGGTGTATCAGTACCTAAAACCATG
GTGTCAGCGAACAACTCAACGGCAGTAAAGTACACTTAGAATACTAGATTTAGTAGCCAGAAAATTCATTCTCAGAGGAA
ATCCCTCAATTTATAGAAAATAAAGGGTAGTGTGAAAAGATTCTTATTGTTCCTTACCGGAAAGGTCACAACCCTTTGGA
AACGTCAGAATCTTTCGGAAAGGTCACAACCTTTCATAAAAGTCACAATTTTTCATAAAAGTCGCAACTTTTCATAAAAG
GCTCAACTCTTCATAAAAGTCGCAACTTTTCATAAAAGGCTCAACTCTTCATAAAAGTCGCAACTTTTCATAAAAGTCGC
AACTTTTCATAAAAATCACAACTCTTCATTTTCCATTCACACCTTTTAAAACTCAACATTTATGAATAGTGAATAATTAT
TACATGATTATTTATGTTCTTTTGGATATTTTAAATAAAGACACAAAAAATATTTGGATGCTCAATCAATATTGGTTCCC
TATTTACTACTTCCTCTGTCCCTAATTACTTGTCCACTTTTGAATTGACACACTTATTAAGAAATCAATTAATGATATAG
CGAGTTTACCATTTTACCCCTATTAATTATGAAGTGGATGAAAAGTTCTGCATTTTTCAAAGTAATTAGTCATTTAATTG
AGGATATTGTCCTTTCTTGATTTGTCAAAATGGACAAGTAATTAAGGACAACTATAAAAAGTAAAAGTGAACAAGTAATT
AGGGACATAGACAGAGAGAGGGAGTAGTATTTCTACATGTTATCCTTTTTCCTTCTATTAATAGTTGGACGTACAAAGAT
TCTCAGACATATTTTGTTGGTTTGCTTTATAGTGTGGAAAGTAACTTTTATTTGATTGCTTTAATTTTTGCCCTTTAATA
ATTAAACTTAGACTTATAGCCAGAAAGACATGAATTCTTTAAAAACTGAAATTATATTAGATACTTATAACTTAAAAGAT
ATTATGATACGAAAATATATGTATTTATATCTGGTAGATTTATTTATTTATTTTAATATGAGAGGCATAAGTTAAAAGAC
AACCCAAATAAGAGCTAAATGTCAATGATCCATTATATACGCATATGTGGGTCTTACTTGTGGGCTTCCAAGATTCTTCT
AATCTTACAATTGACTTATTCAATTTGGGATAATTAGAATATTTGATGAATTTAATTTGGATAATTAGAATATTAGATGA
GTTTAATTTGGGATAATTGGAATCTTTGATGAATTTAGAAGCTAATATAACTTCCAATCATCTTCTTTAATAAAGTAATA
TTTTACTGTAACAAATAACTTTTCTTTAGAGCTGATTTTCATATTATGTAAAATAGCATCTCGTTATAGTACACAACTAA
TTTTTTTTTAGACAAACAACGTTGTTATAAAGAAGTTTAATGATATAAATATGTGATGCCTATTTACAGTGAAAGATCTA
GAACTTTGATGTTGTCAGTTTTGATTTAAGAATATATAGATATATATATATATATTGAATTTTGTTGAACTCGTGATTAG
ATGCGCAAACTATTTTGATGCAAATTATGAGCTTACATATTTAGTAATATATCAATTAGGTGCTTTCTTTTAGCTTAAAC
ATGAAGCTATGAATTATTAGAGTATATAGGAAGAGTATATTTTATCCATAGTTCGATTCAAAGTAGTGACATTGAACAAA
AAGTAAATAAAAGAAAGAATTAGTCATGAAGAAACTAAACATATTTTTCTATAAAATATTAAAATAAAAGCAATTACTAT
TTCACTTTTTATACAACCAAATAACCCCTCATACACTATTAAAAAATTAGGAAACAAACGACAAATTTTAGTGACAAATC
ATTAATCATTTACTAAGTAATGACGAATTATCTACGAAGCTATATCTTTGGCCAAATAAATATAAAATAGTGACATATCA
AAATGAACAAAAAGACAAAAACACACATTAAAATGATCGTAATTACCTTTTCTGCTTTGTTGATGTGGACTTACAACTAA
AGAGTGTTGGCCATTTGAATTAATTCCACAAAAATATAATTGGCCATTTGATTATGATCGTTCGTTTTCATATAGATGTT
AATATGTTTTTATTTTGTGTGGGGTGGAAAAGCTAAAGAGTAGAGTCCAAAGAAAGCAAGAAAAGACAAATGTATAAATA
CCAAATATTAAATGAGAAATCAAATAAAAAAGAATATTTGGTGAAATTTTAACCTCAAAACAATTGTTATGAATGGTTCA
AATTATATGAATTATTACTACTAAAAATAAAAATTGATTTCCACACTGTCACACATAGGCTTGTGTGGTGGAAGAAGAGA
TAGGAATATCCAATCACTGATTAAGATATATAGTACGGCTACTCTATTTAATGAAACGTAGAGCTTACCTTTAAATCTTG
GTTAAACAATTTATCACACAGTACCCTAAACACGAGCCTACGCTTCAACCCTCCTTGCTCCAATACACGGTGAAACATCA
TCGTTAATGTCTCCGTTTTCTTAAATTATAGACCCAAAATACTTGAATGTAAAAGATAGCACATATAAAGGTAATATTGA
ATGGACTTGAGATTAGTTACATTTGACAATACAAAACTACAAACAAAATATTCACAGTTTTTTTTTGCGGCACAACTTGA
AAAACACAAGAGCAAACAAGAGCACTCTGTTTAACAATTCTTTCTTTCCTCTTCAAAATCTATAAAACCACCATCATCAT
CCATTGAAGATTCACCAGAAATACCTGGTTTATCCGTTGGAACAAACATCTCTTGTATACGAATTTTCTTCATATCAAGC
CATCCACCAACAGGCTTTTCAGATAATGAAGCCAAACCCTTAAATGCAAAATCATTTGCTATTGTGGTATCAACACCTAT
GGTTCTAGAGTAAAGTCCTCTGCTTCCAGTAACCAGCATATTTCGTGTCTCTTCACCACTACGAGAAAGCACAGGAGGCA
GTAGATCAATCAGCTGTGGACTGGGCTGGTTGGAGTTATTTATGAGCAACCGAAGAGTCTCCCTGGCACTTTTCTCAGCC
ATTGATTCTGTTTCTGCAGGAATTAAAGGATTCACTAAATTTGGGTGTAACTGTGGAATACTGCCAGAGATAGCAGGGCC
TGCGCTGACAAAGTAACCTTGGCCAGAAGAGCACACGTCAATAACAGGAATATGAACTATAGAATCGCCTACTAAAGGTG
TGAAAGTAGGTATTTGCTGTGAAGGCCCCAAAGAAAATGGCAACCTGATCAATGGCTCGGGCAGAAGAGGTGGGAAATCT
AAAGAGGAGACATCAGTGACAAGAGACGGCTTTGATGTCAAAATACTAGATGAACAAGCAGAAGGTGCTAGTGATGAAAG
TAGTGGTATTGACGAGTCTGTGGATAAAATAGGCAAATGTGGAGTTCCAACTGAGTACTGCAGAGTGGATACAGCAGGAG
GACACCAACAGTAATAAGGAGAGAAAACTGTTGAATCCAGAGAATGAACAGTAGCTGCAGAGCCTCGGAAAGGAAAGGCA
GCAACAAGTGGCTCCAAAACATTTGAAGGACGAGTTTCTCTTCCAATCTTATTGTCTTCAACATAAGTTGAACTGAGTGC
ATCTGTGCTACTTATGCCTGCAATCTGGCTATCTACACATGAAAGATAGCTATCACCATGCTGCCTCGGCCCGTCTCTAG
AAACAAATACAGATGACGAGTTCCTGAGCATGCTATCTTTAAAAGCATTAGACATAGGACTAAGGCTGCTCATCAAGCTG
GTGTTTGATCCCATGCTACTTACGTGCTCAGGCCGCAGAGGTTTCTTAGATGCAACTGATATCTGGGCATCAAGACCAAG
TTCTGAAGAATCAACAAAGCCAGCAATGGAAGGATCTCTTGACATCATGGAACTTGCTTGAGGATTTATGGCTGCTGAAC
CATGAAGATAAGCTCGAAGATGAATGGCGAAACAGTCTATCCGCGATTCATCGATTCCAGTTAATTCAGCCAAGGAAGGC
TTCATCTTAATCAAATCCCTCATCTAAGACAACCACAATCAATAATGATATTAGTCATCTACATATTCAAGTACAATATA
ACAAATATTCAGTAGTTCATCACACACAGTAAACATAAGAAATATACCTTTCTCCGCAACTCATCTCCAAGGAGCTTAGA
CTTCTCTGAACACCAAAAGTAGAAAGTCTCACCATCAGGGATACTAATAAGAAAAGAGCGTCCAGACTCGTCTGCTACAA
TATCTTTGATCTCTATGGCAGAACAATCAGATTCACTGCAAAATGTTCCAACTCTCTCTGTGCTGCCGTCATCCCCAATG
AATGAGATGCGCAAGTCCGATGTTGGCAGAATTGCAAGGTTTAAGTTCCCCCTGTTGCAACAACACAAGAAGAAAAGAAA
TGTTTAAGATGAGTAAGATTGTCAATAAGTTACATACTAAATCAAATGTAACCAAATACAGGAACACTTGTGACTTGCGC
ATCCTAAATCTAACACCCTTGGCTGAGGAAATGATATTATGAGTTCCCAAAGATATTCTCCAAAATTACAAAAATTAAGG
CAGCTAAACAAGCCCTCAACACCTAATTTATGTATTTTCCTTCTTTCCACAAGAAGTTTTACTGGACAAGCTAGCCTATA
AAAACAAGGACAACAACTTGTGCAATTGAACAGCATTACCAACATAAATAATTATAATTTAGGTGAACCTTATGATTTTT
AGAAACAAGTGCTAGTTTTTTTTTGAAACTGGTAATGTAGAAACAAGTGCTAGTTAAGATAGACTATACATTAACATGCC
AGTAAGTTCAACTCTAGAAATTCACTTAAGACGCATACAAGATACATATTTATTATAGAGACTAAATTACAGTTCTCACC
AAAAGAAGATTTTGGTTTGGTGAGGTAAGGAGCCAGTCACTCCTCCATTCACATAAAACATTGAGTAAAAGAGACAAAAG
CCAGTAGGAATCTAATATTAGAAATCTCTATGCTTACAGGATGTCATCAAAGAATAAAAGGACAAATTAAAGCAGAATGT
AGCAATGTAAAGGCACATACTGAGCTATAAACAAGAAATGGCAGGACAGCATGAAAGATAGATATGACAAAATGAACAGT
ATTAAAACTTCTAGGATGGTTCAGATAAAAGACAAACAAACCACATTTATTTCATAAATAAAAAAGCACCAAAGGGTTAC
CAGTCGGACTTCTAGATAATTCAGAGAGAAGTAATTAAATCATGTAATATAAGAGCATGAAACTACCTTGACTTCTCCTT
AATTCAGAGATCATAACAGTAAACGCCCAATTTTACCTACAAGTCAAAAGATATTTTCACGTGGAAGCATGAACATTTGT
CACCATCAATAAACAAGACAGCATTTGGCAACTTCTAGCCACGATCAACTAAGGTTATGTACAGGTTAAACTGGATCGAG
CTATATAGTATCAAACAAGCAGAGAAAGATATTGCAACTTCTATGGTGAAATAATCAATAATCAAAAAGAGAAAAATAAG
AGAATATTTTAACACTGTAATAATGCCCAATGCAGCAATAGGACGAAATAGAAAACATAACACTCACTGATTGATCAGTG
CAAACACACTTCTTCCAGTCTGATGGGACTTGTTGCCCTAAATACCAAATTCAAAACCTATTCTTTCATCTCCATTCATG
CAAAACTGACAAAGGTACCATACGTAGCAAGATTATGAAGGAAACAATGCTGCAATGATACTATAAAACAGGGTGATAAG
ACAACAACACACTCACTAATACATCAAGGGGAACTCACTTCTACAAGTCTAAAAGGAATTAGTATTGAGGATTACCAAAT
TAACAACTTATTTTCTCATCTCCATTCAGACAAAATCACAAAATATACGAACCTTTACGGTGCCTCCACATGTCAACATG
CACCTCCTAGCAATAAGCAGTCTCATATCAAGATACAGAGATTTATGATAGTATCCAGCAAGCAGTACTGATCATGAGAT
GATATGATGCGTCTGCAATTCATGTACTATATGCTCAAAATTTGAACCCTAAACGAGTTTAGGGATCAGGAAACAAGAAA
ATCTCCTGAGTACAACCTAATGTGAGCATATCACCTCTAGGAACAAATAATTTCACTGGATTCCAAGTGTTATACGTTCA
CCAGCACAAAGCATGCAGCAGTCACAAACAACAAAGAAAAGAAAGGGTGAATGAGCAACAACACATTCCCCAGCATCTTA
CAACTGAACATCATCACTCAAGATGGCCATTGGAAAGAACACTTCCCTTTTCCAGAAAAATATAACTAGGTACATGCTTG
AAGTACCAAATACTGCTAATGAACCCATCAACCGACTACCTAGCCTCTCTTCAGAATCCATTGGCCCATTTCCTAACTAC
TAATGAACGGTCATACTGCTACATCTGTACATTAACAACATCACTTCTTTCTTTTCTCTTTTTTGTTTCAAAAAGCCAAT
CATCTTTTGCTCTAACCCTCTTTCTGTAATGCTATATGTAATTTCACTTTATTTGACCAATCAAAAGAGTAATACTACCA
TTTTGAATTCAACTAATCTCTGTTCAACTATTTCAAACATAAGCACATGACATGAAAAGTTAAAGTTATCTGCCTTGCAA
ACTTCAAAGGAGGCAAATGACATGTTAACTTTAGAACTATATGTCTTCTATCTACAGGCAACACTAACAACATATAACAC
TTCAAGTTCACTGTTAATAAAAAGAGACACATTTTCAGAATGAACCAGTGGTAACTAAATTCTATTCATGAATAGGAATG
TCAGTATATAACTACAAACAGAAGTTCTCATTTGCTTACTGAAAATGTAATAGTACTAGATATGAATCCACCAGGAATGG
ATACAATAATTGCAAAATTCTATTGTCTTCAGCATCCTGACTAGATGGGCTTGTGAGAAAGCCACTGAGCTAGAATTATT
GCTAAGACCACTATGTTTGATAAATATGCTAATCTTAACTTCGAGTAATATAGCAATCCAATCTTTCCAGAGACAAGATT
ACGTACATAACAATCGCAAATAAATGCATCAAGTTCCCTAAAATGCAGGGAGAAGTGAGGATATGAAGAACACAATCTAA
GTCCACCAATTAATCAGGAAGGAACTGATTATTAGAATGCCCAAAACAACTACAAGTCACAATCAAATATGCTGGAGCCA
AGCACCACACACGTGGAAAACGCCATATAATGCATATGAAAGGTATAAAGTTCACTGCAACTACCTTGTAGCAGTTGGGC
ACAACAGCGTCCCTTGCTTCCTGATCTTCCCAACCCGCATTGAAACAAGTGGAATGCACAAACACCTCGCGAGCATTCCA
ACTTCCGATGGCTCAAAGTTCTGTCAATACAATCAGATTCAACTCCAATTACAAATTACACATCCAACGAACATCAAAAT
CAAAAATCTAAAACGAATTCATGAAATTTACAACATACTTGACTAAGATGAGCGAGCAATCGATCTTCAGCAGCACCAGC
AGAAACATTTAGCTTCAACAAAGGCTTTAACCTCTCATCCACTCTACAAGCTCCCAAAACCTGCAAATCCAGAGCCAGAA
GCCACTGAAGAACGTTCGTTTCTCCTGATGCAAACATACCGCTCGATAAAACGTCATCGTACAAAGCATCCTCCGACGAT
GAATCATCCAATTCCTCCTGGAGAGTTGAATTCTCTACCTCATCATCGATTTCGAGATTGTTCATAGATTGTTGTTTCAC
CATTTTTTTTTAAAGAAAAATTCAATGAATTAAGGTTTAAATTTGTTCGTAAATCAGCAAATCGATTGAAATCTATGAAT
GAAAATTTAAAAAATCCAACAAATTCAGAGAGATTTGAGAGAAAATCACGGGAGCCACACGACGAACAGTTACAAATTGG
GAAGATAAAGGTAATCCAGTTTATTATAAATAGGACTGATGGACGGATTTGAAATGTGGTAATGAAATCTGATTTTGGGG
ATTAATTTGGAATCCGGGCAATCATGGAATTTGCTTACGCCAAGCTGATTTTTAATAGGCCCAGGTTGTTTATTGTGGGA
CCCATGTGGGGACAAAGTCGGTGACAATGAACAACGCCACATCAGCTCCACACGTCCAGATATTTATAAATTGGCGAATC
AGATATTTATTTAGACTTTAAACCCCTCCTCGCCCCCCTAGCACCCACCCCGGCTTGTTGGGACCCACTTCCTGATCGTC
ACTGTGCTGAGTCTGGCCCATTCTCTATGTACCTTTTTAGATATATTACTACTCCCTCCGTCCCATTTTATATGATGTAC
TTTGATTTGGCACAAACTTTAAGAAAAATGAAAAGACTTTTAAAACTTGTGGTCCAAAATGAATGATAGAAATTTGTGTG
GTTGTAAATCATTTCATTAAGGGTAAAAAAGACATTTTATAGGCAAATTGTTACTTAAAATAGAAATGTGTCATTCTTTT
TGGGACTGACTAAAAAGGAAAGTAAGTCATATAAATTGGGACAGAGGGAGTATATAAGAAGAGTGAATAAAAATTCACTC
TTCTTTCGACACGTGGCACCAAGATGGCCCACCTACTTTTATATTTGGTTTTTGAAGATGGCCCACCTATCACAAAGATG
GCCCACCCTTTCATTATATTTTAATTTTTTCCTTTTTAAATAGTACTAAAAATAAAATTTAAAATATCACAAATTCGATT
AACTCTCAAAATTTTACACGAATTCTATAATTAAGACGAAGGGAATAACATATATTATTTGAAAAATTACTATATAATTA
CTACTCTTCTTATATAGTAATATTTTAATTTTTTCCTTTTTAAATAGTACTAAAAAATAAATTTAAAATATTACAAATTC
GATTAACTCTCAAAAATTTACGCAAATTGTATAATTAAGACGAAGGGAATAACATATATTATTTGAAAAATTACATTAAG
AATACCATAAACCACAATAGTTAACAACTTACAATATTTGAAAAACATATTAACTCTCAAAATTTCACATGTGTCACATA
AATTGGGACAAATGGAGTAACATATATTATTTGAAATTACGTTAAGAATATTATTAATCACAACTTAAAGTATTTAAAAA
TGCATAACATATATTATTTGAAAATAATGTAAAAAATATTATAAATCATAATAATTAACAATTTAACGGATATTGTGCCC
GTGCTTCCATTTAGAAGTGAGAATGTTTAGGAGCTTAGGGTTAGTCAGTCAATTGACCGATTTGCCCTTCTTCTTCAACT
TCCTCTATTTACTACAAAAATAGTACTAAAAATCAATTTAAAATATTAAAATTTTGGTTAATTCTTGAAATTTCACATGT
ATTGCATAATATAATAGAGTGAGTAACATATATTATTTGAAAATTATATAAATAGTACTAAAATATAGTTTAAAATAGTA
CTAAGAATTTGATTAACTCTCCAAATTTCATATGTACTGCGTAATTGAGATTGAGTGAGAAATATATATTATTTGAAAAA
TAGAATAAATATGTGATATTATTAGAAAGAGCTTTAATATATATTTTAAAAATTATTTTGTCTTCCGTATATGATTTTCT
GCATATATGTGGAGTTTTAAAGTTTATAACATTTTAATATAGAAATATGATTATTTGAAAATTTTAGTACTTTCTTCATT
TAAATTTTTCCCTGTTTTTCTTTTAATTTGTTCTAGATTGAAAAATTACATAAAAAGTACTTAAAATCACAATGTAATAA
TATAAGATATTAAAAAAACATAATTAAAAATCATAAAAGAAATTTTATTGACTCTTTAATTCCATATTGAAACAAAAGAA
GTTTGTTTGAAAATAACATAAAAAGTAACGTAAATTAAAGTAAAATAACAACTAAAAAAATTTAAGAATCATATAAGAAA
TTTAGTTGAGTTTCGTAAAAGTACCTACGTCACATAAAATGGAACAGCAAGAGTAATATATATTATTTGAAAATGATATA
AGAAGTGCTATAACTCACAATAAATTAACAACTTCAAAATATATTTAACAAAATCACATACAAAAAATTATATAACTCTC
CAAATTTCATCGGTGTCACATAAATTGAAACAAAGAACTACTCCCAATTTATGTTATTTACTTTCCTTTTTAGTCAGTCC
CAAAAGAATGTCACATTTCTATATTAAGTAACAATTTGATTATAAAATATTTATTTTACCCTTAATGAAATAATTTACAG
TCATACAAATTTATATCATTCATTTTGGACCACAAATTTTAAAAGTCTTCATTTCTTTTTTAAACTCCGTGGTGAATCAA
ACTACCTCACATAAAATGAGACGGAGGAAGTAATAAACATTGGGCCCGCGCTGGCGCGGGAACCTAATAACTAGTATATA
TATATATATATATTATATTTAATTAGATTCACATATATTTGACTTTCTCACTCGCCTCTCTTCGATCTCATTCATCTCTC
TCCCTCTCTTGCTTGCCTCTTCCCCGTTGTATTTGTATATTAGACTGTATACAGAAACTCTCTCGATCGCCCTCTTTCTC
TCTCACTCGCTTGTCTCCGTGTGAATATGTATTTCAGAGTATATTTGGTAGCTTTTGTATTTCGTTCCAACATGCTTGTT
TGTTTATCATTTACATGTTGCTTAAGAACAAAATAGGAGATGTATTGATTATTTTATTCTTATTTATGTGATATCATATA
GTTTTTTATTATTGAATATTTTCTCTATATGTATCATAATGATGCCTATAGTCTTCAAGAACAATTAAAATTAAAGTAAA
ACAAGAAAAAATTGATCTTAAATTTTTAAAATAATAAATAGTATTTTTAACAAAGACTAATGAATATTTTGAGAGGGAGG
GAGCATGACATATTAATAAACCATTCACTGAGTGCACTCTTCTTTAATTTGTTGATTAGTCTCATTATGCCTTTACTTGT
TTATTTCATAACCCTATTTTTCTCTTTATTTAAGGTTTACTTGACACCCTTTTATTCCATAACACCAACCCCCACAGCCC
CCTCATATTTCTGATGGTTTACCACAATCATTTTTTTTTTATCTGCTTTATCAATCTTCACCAGCATAATTTTTTCGAAT
AATACAATCAATTCAAACATTATATTATATGAAGTTACATTACAATATGAACCATGGATAAGAACCATCGAAACAAGCTG
TAAAAAAATCGGTTCACCAATAAACTAACACGCTCTACTAAGTCAACTGATTTATAAAGAAGCTCAATCCCGTAATTTAA
ACTATTTTGATATACTAATAAGTAAGAAATACAACATTAATTCACTTTTTGTCCAGAAGTGAGATATTACCATTATGTGG
AGACACAATAAACAAATAATGGAGCAATGATTAATGTTCTTCAATGGGAGTTGTGTCCAATTACTACCAGCTATTTGCAC
TGGAGAAGGTGGCAGATATCCAGTTGAATAATCGAGGAGTCCGCAAGCTGGTTTGGACACCACAACACCGCTATCAGATG
AAAACTATACTTAGTGATCCATCCTAATTCTGAAGGTATATCTTGTGCTTAAGACGTAAATGGAAGAAATCTAACTTCTA
ATGAGGCTTTCATCTGATAGCATTAGCAGCACTCCTCCCTGTTAATAACCATCTAGCACACCTGACGAGTTCCTCCTTGA
CCATGAAAAGAATAGCAGCAGCAAGAATACTTTGTACGATTTTTGTGCCCATCCCCTTGAAAAATCCATGAAAGCCTTCA
TAGCGTATAATCTTCATCAGAGCATCAAGTGTACCTAAATTGCATTGAGAAACTTTACTACATGCATTTTTTACCCAAAA
AGTTGACATGGGAAACCTAATATGTCTGATCAAGAGTTTCAGTTAAGATAAACTAACCCAGATTATACATATTGCTACAA
ATAGAATTACTGCATTTACCCGTCTTTAACATATTGCTACAAAATATAATTACTGCAATTAGCAGTCTCATCTCACCAAT
GTCTAACATGTAAAAACTCAAATATAAAAATATGCTAACCTTTAAATGATGCTAGTATATAAACAGAGTAACTCAAGTCC
ACTGACCTTTATATTGATGTCTTTTATCTGCACCAATGTCCTGCTTTGCCTGGAGTCTTGACTGCAAGATAGAAAAACAC
TATTATGAAGAAAAGCTAAACTGTTGGATAGTGGTCCAAACTCTGCACGGACAACTTAATTGGACCCGATTGCAGCCACA
TGTGTTTCAACTGTTCCAATCAGCAGTTGCAAAAGAAGTTAAAAACTGGGAATGTGGTACTAAATATTGTATGGTGTTCT
GTTTAAGTCTATATAGCTAAAAGCAATAATGAAACCATTTCAAATTATGCTGGCTGCAATTCCTAATGGGACCAAATGAA
GCTGAAATTGAAAAGGCTGCTCTGAACAATATTTGAAGGTAAAAGAAATATTTATCCACTCACCAACAGGCTTTAGTTCA
ACAGTAGGTTATCTAAATTAAACAAATGGTGAAATGGAGCTCAGAAAATCAACAGATGAAGATGAATATATGAGTCAACG
TTTAGGGGGCTGATATGTGCATCAACTATTTGCAACATCAATCCAAAAGATGAGAAACTTCGATAAAAAGAGCAACAGAA
AATGAACTTTCTCCATACAGAACACTCATATACCTTGATAACCAGAAGAGGATATGTTACTACTGTAGCTCCAAGTTTTG
CCACAGCTCCAAGTAGAAATATCTAGCAAAAATACAAAACATATGACCTCCAACAGTTGACATGTCAAAAGTTAAAAATT
CTAAAATAATAAGACAAGTCTAGAGAAGAATCTAGAGGAACAGGAGAAAGGGACAAAGGTTACCTCCAAAGCAGTGACAT
CATTGGCACCTTTGTTGCTAGAGGCACGTCGTTTTCTAATCTTCTTCAACAAGGTTTCATATAGCATAAATTGTATGGAA
GGATTGCTTACCTGTATTTAGCAAGGAGAAGGATCAGGAACCATTATTTAGTATGTACTACTTACTAGATTAAGCTCTCA
CATACCATGAATAATGTTGGGAAAACACCATTCCAGAAACCTGAAATTCCATCTTCACCATAGACTTCTTGAATCTGAAA
AATACAAGTGTTACCTATTAGAAAATTACAGGTATAGGCTGAATAGTTTATACCATGACTGTGAAACATGGCCAAAAAAG
TTAACACTTATCAAGTTAAAAAAGCTTGGGGAAAAATTTTATGCTTCTGGAAAAGGTTTTAGTCCAGTGGTAAGAAGCAC
AACATGGGATGTGTGGGTAAGTCACACGTCATGGTTTTAAATCCTGTCATAGACAAAAGCCTGGCATTTAAGTGGAGAAG
AGTATAGGGTGGGCACATTATCCACCAAGTCACGAATCGTGCACTTAGCTCTCGAGGAATTCTCAATTGTAAAAAGAAAA
GTGTATGCTTCTGTTTGATCGGCAGCCGTTACGTTGTATGTTTTATCAGAGAGGATTAGATGAGTACCATCATACGTTCT
CACAGACATTCTACAGCCAAAGAGTCATTTTCTGTTTCTGATTTTACAAAAAATTATAAAAAAAATGTGAATCTTTCAGA
AACCATCACTTCTCACAATGATACTATGCTCCAATTATTTAGTTACCAAAAATAATCAAGCATCAAAGTGTTAAATGATA
CCGTATTGCCAGTTAAAACATTGAAGAAACAAAAAAGAGTCTTTTAAAAAGATATATGTTGGATCCATGAATCAGCTTTC
ATCTAGAGAACAGATACAGATAAGTGAAATGCTCAGGGGTAACCAACAAGATTAAGTATGCAAATCTAATGGTCAAAAAT
CCAAGGTATGCAAATTAAGTTTGAATGCATCATACATCACATTTTAAATAGGAAAAATTCAGTTCATACTGTGTGGCTTG
TCCCATAGGGAGAAGGTTCAACCACAACAGAGATTTCATCATGTGATGCTTCAAGTTTTGGGTGGTTATCTTTATCCTTT
CTTGAATGAGTCTGCACAATAGTTGTGAGAAATACAGGTAAGAAAATCAAGTTTACGAAACATATTAGGGAGAAATTTTT
CATGAAGAAACGAGAGTGTATAAACTAGTTAAAGAATTTAAGCGAAGCATTTTAACATCTAACCAAGGCAATGAGTAATA
CATTCAAAGCATTTTCACATCAAAGTAATACGTTGAAACAAAATACTACACCACCCATAACTCAGATGCTTCTTGTACTT
ATTTGATCAATACACGACAGCTTCCAAACTGACATTGTTCCATCTTTTGAAGCAGCAAATGCAGAGGAAAATGTCAGTAA
CTGAATTCAAAAGAGCACTTCACTTCCGCTCACAATACTCAACAGCACAATCAATCATGGTCCAATGACGTCCATTACAA
ATGATAGATATCCAACCTCGACAATTGTATAACAGATATGACAACAGTACTATAATTGCAACACCAACAGGGAACAAGCA
ACAGAGTTCCCCAGTTTGGTCTAAGTATACAATTTGAAAAGCAAGGTTGTCATGGTAATTGACATGAGCTAGGTGACTAA
CCATACATATCTTGTTATGTTTAATAGACAAATGACTTACAGTATTAAGGTTGAAACTGCAGTTTTCCAGCAACAACAAC
AACAATGTCACAATCTCAAACTAATTGGAGTCATCTATAAATCTTCTATATCCATTCTACTCTATCTAAGCCAATACTCG
ATTTGTATGTATTTATTTTGCATCTGATTCTTCTAATTCTCAAAGATGTCCATCTGATGTTTGTTTCCCAAAACAAAGAC
ATATATCCGGGTAGCTTATAGGACGACTTTGGTTTGTTTATACATTCATAACCAGTACTGTACTTGCAACAGTTCCACAA
TGTAACATGAAATTTTGACCTCAATTTCACATACCTATTGGATATAGCATGAATAAACCTCATTAATGCTGCACAATCAA
CCATGACGCTTTGATCTCCTCAAAGAGAAGCATATTTATGTAGCAACTAACAAAAGATTTTTTATGTGACTCCTGCATCT
TTGCACATCCTCCACTCTTTTTCAGTCCATGATTACCAGCCAGACTAGTGTAAGGTTTGCTAATTCATAGGCAACCTGTT
TAATATTTCAATGACATTGATTTGACGTCAAATTAATGAGTCATAGCAGAAATCCATCGCAAAGATCAGCATACTCTGCA
TATTCCTGCGGAAAACCAAACTTCTAATTACCCTTCTGGATATTGATTTGATAGATAGTAAGCGACATTGTTCTCATTCT
TGACCGATAAATGGCACCACATCTTGCAATCCTCTATTTCTGGTGATTTCAGTTAATTATCTTAAAGTGAATCCCCTTCT
TCTGCTCACAAAAACAGCAACACCTTTGTTCTTCTTCTTCCTTTGCTTCAATATGTCGCTCAACATAATCCCGTCAAAAA
AAGGTTAAAGTAGAGCTCATTTATCTAAACCCACGAGCCTTCATCTTAAGCAGTTAAAAACTTATATCAACTCCAGAAGA
AATATATTACAGCTCTATATTCGTATTGCACTTGCTCATAGAAGAGAGTGTTGAAACTGGTAGGAACATATCTTAAAAGA
AAAAGGCATCATAGACTAAACTACATCAATAAACTTGGTGCTGTGCTAAGTTCACCAAGACATTAAGTAAATACACCAAA
TTCATAACCTTTCTCATAGGAGGGTAAAGGAGAACCCCAGAGTATTTACCTGCATGCGTGTAACAACTACCCATATGGGA
TTGGTCAGCAGTACATTAACACACCTGTAACAAAGAAAAAATCAAAACATTCATGATTAACAAAAAAAGTACAATATTTC
AAAAGGAATTTTAACCAAATAAATTTATTCATCAGCACTATACAAGTTTTGGCTAGACAAAATAAGAATATCAATATTAT
GCACAGAAGACCACCAACTGAAATTTTGAATCAAAAAGAGTACTATGCCATAAAGACATCCAAGTTTTTTTTATAAGGTA
TAATCTGACAAGAATCAAGTTTATTGTGGCAGAATACCGTTGATACATGCATTGTCAATACAGCAAATTACCAAGCTACC
AAAAGGAAACACGAAAACTTAATATCCAACAGAAAAGAAAATTACCCAGATAAAGCAGCCACCAGAAGTGATGAGAACAT
CCCGACTGATCCATCACCAATTCCATTCTTCTTACGTACAAGTGCATCAGTTTCTGCTCTATTCCTCAATATTTGGTAGA
AATAATAATAAACACCCTGTATCAAGAAAAGTACAGATACATAAGAGATCAGAAATTTCACTACGAAACAACAAAGGAAA
GCCATTTAAAGAAACGTTTACATTCACAGAAGATGAAAGTTAGTGAAGTATTTGTCAATTGATTATTCATATTTCATCTA
CACATTTGTCAATGAAATATAAGAAGACTACTAAAGTAAACATACTCACTTATGCAACGGTGCACTTGGACCAACACATA
TGGGTTCCCCATATTATACAAATGAAATCTTGATAGATAGACCAGACCTTGCATCAATAGACTGTAACTGAACAGAACAT
TGGATGGGGCAGGGGTCAATTTAAAAGATCATCAATGATATACCGAAAACTTAATTGAGGTTGAGCCACCCAACAGGGCA
AAAGAGTTAACAACTACCAACCACACATAATAGTTTGATAAACTGAGTACCATGTTTCCCTGAACTATTAGCCAAGGAAT
TCTTTTCCAAAACACAGTGCGTTATCATCACAACACTTGGTCAGCAAGGCAAACTAAAGAAGACGTGATTCTCGTTTGTA
CAAGGTAAAGCATCTTCAGCCCAGTTCATGATCAATGCTCAACTAGACAAACACTAGGTGGTCTATCTTATTTTACATGA
GGCCAATAAGTCAGAAATATAAGAACAAAATTTATCCTCTTCCCGTTCAGAAATTAAAGTCTATTAGGTCAGTTTCAAGT
TTCCACAACAATTTTTACTAGTTCCTGTGGCATAAGAAGGAGAGTTTTTGACACGTTTGGTCCATTTACTGTCACCCTAA
ATATAAGTTGATCTCTTTGTACAATCTGTTAAAAATCCTTAAATATAAGTTAATCCCTTTGTATAATCTGTTAAAACATT
TCAAATTCTTTTTAGTATGAACAAATCTAACACACCCATCAAAAACAAAATGCATGACCACATCTAACACCTTCTCCACC
CAAAAGAGCTGTCAAAGAAAGATGAATCTCTCACTTGCTGGCTGTTTGACCAGCCAACACATTAATAGGGAAAAAGTAAT
CGTGCATTATTAACTTGTTTTCCCCAGATTAAAAACCTCAAGAGTTGTTCAATGCAAGGAGAACGTACACAGAGCTACCA
CTGTAATACTCTTCAATGTGAAGCCATCAAGAGACGAATTTGACACAATACTACTGGCACATGAGGAAGAGGGAGGGGAG
CTTCAACAGAATAAAGAGAATAAGACAGTTACAATACAAATTCATGGAGAGACTTGACAGGGATAACAGATTGAAAGGAA
AATTTTATTTTTATTTTTCGATCTAGTGGCATATTTTGATTAGATTATCAAAAATGAGCAAGTGGCAGTTCGTGTATCTG
AAGAGCAAAAGCTGATCTGAAGCTGGTAGGTGATGTTGTCAAATATATAGTTATGGAAGAAAAGTTGGCAAAGTTTGAGG
AAAGTGTAAGGCAGTGAATGCCCAAATAGCACAAACAGAAAGCTAGCCGGAAGTTGAATTGCTTGTTTGTTGTATGTGCT
GAAATTGCATATGTAGATTATGGATTTAAAATGGCAACACAAAGCATGAGTTAATGCAATTGATGAACACTTAGGGGTCA
TTTGGTTTGAATACAAGTTATGTTGGGATTAGAAGGGTGACAAAGGGGAATAGTAGGGATGAAATCACTTTGATAGAAGC
ATGTTGGATGACAGAACTTTGACTTATCAAGTCATCAACGGAAAGAGAGGGATTCGAACCCTCGGTACGACTAACTTGTA
CAACGGATTAGTAGTACGCCACTTTAATCCACTCAGCCATCTCTCCCAATTGAAAAGCATAATTAAGATGTCTCTCACAA
TGGGTAGAATTACTGCATTTCGGATTCACCATCGCTTGTACTGATTGACAGAATTCCTGCCATACCAGAATCCCATTATT
ATGGTATATCAGTTTATCAAGATGTCAATCTGAGATCTTATTCCAGTTTGATACTTGACGGCAACGATGAGTTTTTCCAG
CTTGAGTTCTCTCTGCAAAGCTCAAGGATATTCATATATCAAATCTCTATAATCAGATTTATTTAACTCCTCATGGAAAT
AAGAACTGCCTATTTATCATATAAACTCACTTTGCATAGAAGCTTCACTGCCCACTGCTGCATCATCTGTTTGGCTATGT
TGCCGGACAAGTTTCATGTAACTTGCAACTGTTACTATCAAAATACATATCCAAACCTCAAAATAGACCCCGGTTACTTT
ATTTGCAGGAATGCATTTTGCATTTAGTCTCTTGCAGCTCCACTATTACTACCTACTATCTTACCTATTTAAGAGTTAAC
CCATTTGTATTCCGAAAAGCTATTGACTCCTTGTCAGTGCCAGTCTGCTAAGTCATGCTTCTAAAATCAGATAACTTTGT
TACAATCCACTTTGTAGAGTAACCTACTGTCTACCAACATACTCCCTAACTGGCTATGAAAAATAATTTTGAGAAGTTGT
GCCAGTCTGCTCAGTCGACTTCTCTTGCTTCTTGCCAACTTCTTCATTAGGTACTTTTGTTTTTTACTTCAATACCTTCA
GACAATGGTGCAGATTTTCACAATAAGTGAAAAAGGGAGAGATAGATAAAAGTTTGGTGCCAAATAAAGCATTGATTTTT
TCGCTACTCAATGTAGAAACAAAAAGATTCTCTCCTAATTGAGTTGTCCTGATTTGTTTCATTCCCTAACAGGCCAGACA
CGTAATCCACATGGCAAGTCCAATCACCTCTGGCAGTTGTTAATGGAGACCAAAAATGTTGAATTTGATCATTTTTAAAG
GATTACAAAGTTAAGAGTATCTACCTCAACTATTCCCGAGGAATGTTATAAGGTGTTATACTAAGGACAAACTCAAGTTT
TGGAAGCTATTACTAGATATTCTCCAGCCAAAAGTCAGAATATAGCTATTACGGGGGATGTATGAAAGGGTGTATAAATT
AACAAAATCACATTTTTATCAAGTATAATTCTATTTGAACTATTCCACCTATAGAACTCTTAATGATGATTGTATTTAGA
AATTTTGAGAAGGGGTGATGATATACTAAGGACCTACTATGTCAGGAACTCATAAGCAGGACAAGGACAAATAACTAGGT
GAAGGACTGTGGATAACCCATCACATCAAGAATGCATGATTGGCACACATTTCCAGTCATGGGACCACATGTCCCCAGAT
TTAGTTTCCCAACACTTGAACACAAGGCCGCCTACTGCCAATATGTTACCTACTTTACGACTCAAAATACAAATCAGTGC
AAGTATTTCACGGTTTAATTCAAGTATTTTCTCAGTAATGTGCTGTTTGATGTGACCAAATTCCGCATCCAACTTAGTTA
CAGGAACTTCACCAAAATTTCATAATTAGTACCCACATCACTCAAACTTTTAAAGTCTAAATATATTCCTTAGTAATCTC
TATTTTCCCAATTTTCGAAAGACAAAGCAGATAAAATTGCTAACACAACATTTGGAGCCGCAGTAAACGTCAATCTCAAT
TCCCAACTAGGTTGGATTAAGCAAGCACACAATGCACATTAGCATAGTTGATGTTCTCAGTAAAGGTGATATTCATAGTT
GATGATCAAGCAAAGCACACGCAACAAAAAACCGAAAATTCTAAACAAATATACTTTCTACAGGATGACTACGCACACGG
CGCACATTAGCATAAAGCAAAAAATCAAAAAAACAAAATCAAGCTTCACCTGCGATGCAGCGGTACCAACTAGCGACGGA
GCTAAACCACCATATAGCCTATCCCACCCTTCCTGCTTTACAACCTGCAGATCAACCAAAACACAAAAAAAAAAAAATGA
GAAATTGGAAGTAAATAAAGTTAATTTTGACATAAACGGAGCCAAAAACAAAAACAAAAACCTGGCACATTAGTTCAATA
GTTCCAAGCGTTTTCTTCATCTTCTTCGAATTTCTATCTGTTCGCTCCCGAGTATTTACCTGACATCACAGAAGTCAAAC
AAAGAAAAAAAAATTGTACTAGTAATTAATGTCTAAAATAGTGAAGAATAACATAATACTGTGTCAAGAGGATAGGTGAT
GAGTTGAGCAATGACGCCGGCTCCGGCACCGGCGATGCCACAGATCAAAGCATCCGACATAGCTTCCGTCAAAAAAAAAA
AATGGGGGAGACGAAAAGGGAAAAAAAAAAGTGAAAATAATATGTATGAAAAATTGACTTATGTATGAATTTGGAAGTAG
CGGAAAATGGTAGAAATTGGAAATTGCATTATCAAAAAATAATAACACGCGAGCGGAATGGAGACTGATAAATCGCTCGC
TATCAGTGTATTGAGTTTCGTTTTTTTCACTTTGTTCTTCCGTTTAAAAGAGTGTCACGTGCTAGTTTTAAACATTTCAT
CATGATACATGACAAATGAATTTGGAAGTCGATATGGTTATTTATTTATGGATAATGTAATATAATAATTGTAGTCGAAA
ATGGTATGATTAAATTTGTTAAAGTGATTTAAGATATACTAGTTTGACTCATCTTGAAAATGAAATAAATCATAGAAATA
GTAATATATAATGAATAGGAGTAATTGAGTTGTTTTAGATCATGAGAATTGAGACTTGGTATAATGCATCCGAAATAAAG
TGTTTTTGTTTTAAGAAAATATGTGTGCTTGAACAAGTGCTATGAAACATTAGATTTGTATAAAAACCGCAGGCAACATC
TGATTGTATAAAATCGCATGCATCTGATTTGTAGAAATCGGACATCTGTGTCTATGAAAATTGAGTTTGTGTATGTATAT
GTTCTTTGTGTTTGTATATCTGCATAGAATTTGAATTTGTATACAATTTAATTGAGTTAAAACAGTGTATTTGTATATCA
AATCTCTCTCTCGCTTTATACAAACACAAAATTATACATCGTATTTTGTATAAAGCGAGAAAGACAAAAGAGAACTGGGC
AGGAAAAGATTTGTATTGTATAATTATAAGTGTATTGGATGAAGAGATATATATTTGTATTTGTATATACATTTTTCTCT
CGTTTTATACAAACACAATTTATACATTTGTGTTTGTATAAAGTAAGAGAGGCGAGAGAGAGTAGTGAGCGAGATTTTTG
GGTAGAGAGGCGAATGACAAAGTGTTTACTATGAATTAGAATTAAATGAAACTATAGTTATAACATTTATTTTGAATTAA
TAATTTACCGAATTCTAAGGCATGCACAAGTGATAGGCGGCCCAATCTGTTTGGGCCATTCCTTTCAATTCTACCACATT
TGGGCCTATTATGGTGTATAAGGCTTTGGAGCAAAAATGAAAAAAGAAGAATTTCTCGATTAGTCAAATTTTAATACCTT
TTGAAGTTCTGGGGAAATTAAAAGTAGGGAGCTGATCTACCAATTGGGACCTATAGCATATAGCTTTCGATAAAAAAATC
AAGTGGCAGATGCGTTAGGAGAAATGGCATTAGAATGGAGTAGTATAACTTAACGTAATGATGCGTATTAAGTTTTATTA
ATATATTATTCTTATATATATATATATATATAAAAAAAAATTATATAAAAAGTAGGCACTTGGCCATATAATTTGATGTT
TTCATTAAAATAGTGTTTGTTTATAATATTTGAATAATTTTTTTATTTCGAATCCTAATAAAACGTAGGATCTCAATTTT
AAATTTGTGATTTCTATTTTTTTTTTTTTTTAAATAAATAAATTAAATATGACTCATAAATTTATATTTTACAAAATAAA
CTCATAATTTTAAAAAGGGAAAAAAACACTTATATCCCAAAAAAAGGAAACTATTTACAAGTGGCTACCTTTTATTTATA
TATCCCTGTTTTTAACTGCTAATTTACATACTTCAAAGAGGAAGAAGCAATTCTTCAATGAAAACGCTATACAGTTACTC
TTTGATACCATTAGAGCGTGTGTTTATATTTCTTCAATGAAAACGCTATACAGTTACTCTTTGATACCATTAGAGTGTGT
GTATATATATATATACACTCTGATGACATCAAGGAGAAAGAGGCATTGCTTTAGTGAAAAGTTGTTAAATTACTGTTTGA
TGCTATCAGAGTATATAGATATCATCATATAACATCTTGCGATTTGAAATAACTAGGAAGAAGCAAATAATTGGAAATAG
CCATTTTTGGAAAGAATGAAAATCTGGAAATTTGTTTAAGTTAGGAAAAATTGAGTTTTGGTCAACTTCAAACGGCCATA
ACTCCTAGCTGAGGATGAGTTAGGTGTACTTCCAGATATGGTTGGAAAGCTCTTGGAATGATCTTTCCAACGCCGCCGAG
TTTGCGCAATTTTGAGTTTGTATGAGTAAGTTATTCTCTTTGGAAATTGGGCTGTTCGAATAAGGAAAGTCTAGAAACCG
GATTTTGGAAGGGTAATTTAGTTTTTTCCTTACCTAATTATTCGAATTCATTTTTAGGAGTTAATTGGGGTAAAATCAGA
TTTTAGTCAGGTTTAGAAAAAGTTGAATTCACACTAGGGCTTGGAGAAAAGAGAAGGAAGTTCAAGATCGTCGAGATTTG
GCTTGTGGATTTCGTCATGGGTGATCCCTACGAGGTATGTGAGATCACATAGAGTTGGATTAGTTCACTCACGCACCAAT
CATGATTCAATTCAACGAAATATGTGTGATTTGAAAGTAAATCCTTTAAGTTCTTGATGAAATTCGGTTGAATTCTTGTG
GGTTGTTTTGTTGAAGTTTCTTGTGATTTGATTCATGTTTCCGGGTGTAATTTCGGTTTGAATCTATCATATATTGGGGG
TATAAATGATCCTAAGTGTTTGGGGAAAGAACCATTGAAGTTTAGAAGGTTTAGAGTTGAAAAACGGAGAAGAGAAGTCG
TCAAACACCTAGGGAAGGGGGTGGGGCGTCGTGCCAGCCAGCGCGCCCAAAGCAGTCCCTAAATGTGGGGCTCTGGGGCA
ACGTGCCAGCCAGAGCGCCCCAACTTGTTCTGTGAATATTGAGGGCTGGCGCCCTGCGTCTCTCAGAGCGCCAGGGACGC
CAATTCTTCCCATTATTTCCCCATCTTTTTGTACTCGTTCCTTAGTAATGTACCTATGTTTTCTAGTTGATTCCAACACT
TTAAGGTACATCTAAACATCATGAAATCATCTATAAACATGAGGTCATGAACCTTGAATCCATAATCCAATTCAAGGAAA
GTTAGGATCAAAGTCAATGAGAAGTTCAGAGTCAAGTCTAGAAGTTAAGAAGCAAGTCAAGCAAAGTTTTTAAAGTTTTC
AAAAGGCTTTAACAAACGTTTTAACCTTGTTTTAAGACTCAAGTTTCAAGTTAAGCGAAGAGTAAAAAGTTGAGTTCATT
TATCAAAAAGCTATAAGGGAACTAAGTATTCCAAAGATTTATAAATGTTTTCACATTTGAGCAAGAAAAGGGAACATCGA
TTCCAAGAGAGCTTTTAAGCTAAGTTTTGAGTAATTATCTCAAACAAAAGAAAGAAGTTTTAATTCTAAATCACATTTGC
TAAGTATATTTTTGGGAGTAGTATTGAGCACCGATATGGGGATGAGAGTTCATATTAACTCAAGTCTCCATAAATCATGT
AGTCATCATGGGTATTAATGGGTTATACTTTTTAGATGATCACATAAGTTAAGCTAGTGGATCCACTAAGTTAAGTAGTT
TTATATGACAGCAAAGTATAGGACAGTTCTGACAGCGTGGAAAATACGTTGTATCACCACTTAGGCTCATAGTGGTGATT
GTCGGTTAGAGAATCTCCCACAGAAACTATATTATGTTATTATATGAGTAAAATTGAGTTTGTTATTGCATTTTCTTTAA
CGAACTAAGTTGCTTTTACTGTTTTATAAAGTTTTTCATATATTGCATGTGTTTCATTGCTTTATTTTAAGTTAAGTATT
CATGAGTTGAGAAGAGTCAAGATAAGTGTTTCTTTCAGAATCTTTTCAAGCCTATGTATTGTTTAGCTTTCCAACTCGCA
TACTCGTACATTCAATGTACTGATGCCAGTTGGCTTACATCGTTTTATGATGCAGACACAAGTAACCAGGATCAGCATCC
AGCGCCTCGTTGATCTGGTTCAGCACTCTGAGTCAGTTGGTGAGCCTCATTGCATTTCCAGAGGACTCTTTTATCATTTG
CTTTCTAGTTTTCAGTTGTTAGGATGATCGGGATTCTTGTCCCGACATCCCTCTTTGTTTTAGAGGCTTCATAGACTGAT
TGTATTAGTTCTTTAGTCTTATTCATTTCAGTAGTATACGTTTAAGACTTGAGTTGCCATTTTTTGCTAAGTTATTATCT
TTTAAGGTATTGCATGAGCTATATCTCTTGTGTTTAAGTCTTCCGCTGAGTAAGTAAGCCAGGCCAAGGGTTCGCTTGGG
ACCAGCAATGATTCTCGAGTGCCGGCTACGTCCAGAGTGCATGTAGACTCGGGGCGTGACACATCAGAGTATATAAATAC
CATAATTAGTGTGTGTGTGTATATATATATATATATATTCCGGTGATATTTAGTTCAATGAATAGAATAAGGGGGACAGT
CAAATAAATAGTTTGGGTTTGGGTTCAATCAGGATAAATATATTGGGTTGAGTCCAATTAAATTCTTTGCCTAATGGGTA
TGTTAAAGAATGACAAAAAAAAAAGTTCTACATTGGTGGTTAGTGAGATGACTGGACTCCTTATAAGGCTTGAGCAATCC
TCCTCCTTTAGAGCTAGCTTTTGGGATGTGAGTTAGGCCTAAGACCTAATTTAACAGCAATTTGTGTAGTTTTCCCTTTT
TAAAACTACTAAATTATTTGAGCCCACGAAATTATTTGAGCCCATGAAATTATTTCTAATTTTTCTCATGACATGTTTAA
ATTACAAGATGAATATGTCGTCCATATCATTTGTTTGATACTAAATGTAGTTTTTTTCTTAGGAAAAAGATATTTTGGTA
TATTTATTTATTTTTAATTTAAGATCTCATAATTTTTATTTACCTTTTTCCCTTTATTTCGCTATCTATCAAAGCAAAAT
CAGTCAAATAAATTGAAACAAACGAAATATATCTTGTGCAGCCATCGATATTGAAGTGACTAGTGGCATTTTTCTTGCCG
CCTATATGGAACACATGACACTTGCTATCTATATGTGGCAAGTGACTAATCCTACAAGACAAAACAGAGCTTGACACTTG
TTATGCATATAGAAGGTAATTAATTTTGTTGTATTTTATTTTATTTTTGGGTCAGAACTTTGTTGTATTGAAAACAAATT
CATTTTAATTGTATTGAAAGTCATATAGTAAGTTGAAAGAAATTCACAAGATGAATGAATCCAAATGATTCATTGTATAC
ATTAAATAAAAGTCTATACACCTTGGACATCCTCATGCGTACATTTATAGTATATTTTAAATATACTTTGATCTTTTTAG
TCCATATTAATTGATTTGTAAGACTTTTCTTTTAACTACTTTACATTTTTTAATGAAATAGTTTGAAGTAATGGAAAGGG
TAATAACAGAAAATTGTCTTTAATTTATGTCCTTAAATATATTTTTTAGGAATATGTCAAATCTTAACAATTCAATACTT
AGTATGAACTAGAAGGCGTAATCACTATAACAAAAACAATTTTTAGTAGCAATAAATATACATATTAACAAAAAGTGATA
AAGTCTTTACCAGCGTTAGTTAATTGTTATTAGATCTAGTGTTGATGTACTTTAGAGACATTTACAAAGAGTGCTAAATA
TTGCTAAAAGTATGTTTTAGCGATTGTTAAACTATTGCTGTTAATTAATTATCGCTAAAGATTATTTTTTGATATAATAA
ATAATCAAATTTTGAGTTCTAAAATATCATTAATACGTTAATTTAGTAATATGCATTTAATAAGATTTTTTTGAAGAATC
ATGCAAATGTAATACTATGTACCAAATAACATAAAATGGAGGAAATAATAACTATCTTTACCTATACATTTATGGTGTTA
AAAGAACTACTTTTTATAAATAGTCATATAAAAAATATAACTTTATACATTTTTTTTTTAATAAATTAAAATAATATTTA
TTTTGAAACAGAGGAACTATATATGCATAGTGCTCAACATGCAGTACTATAGGCTGATTAATCAAGGAACCTAACCAAAA
GCGTGACTTAATTAATTAATTAATTAATAGTAATAAAATTCTTCATTTTTGCTATTGAACTGTCATTCACGTGAAAGCTG
GGAAATAGTCTAAGTACTATGTCAACTTGATTAATTTTTTTGTTAATTAATCAAGATACTAACGATCAAGTGAACCTAGA
AAAGTCAAACTAATATTAATTGAACAACAAAATACATACTCCCTCAATTTCAATTTTTATTTTGTTTAAAAATAATTTTA
TAATCTTAAATTAAAGCTATCTGAAAAAAGATGTATCAAAATATCTTTTAGTCTTATAATTTTAAAAATAACACGTGAAA
AGTTAGATTTTAAAAAAATATCAAGAAAAAAAGAGACTTTTTCTGAAACGAACTAAAAAAGAAAGTAAGACAAAAAACTG
AAACAAAAAAATATTAACACCATTTATTTATGGTTTTATACTAATATACAAGAAAGGCCATTTTGTGTTTGAAGCATCTC
ACGCTCACACATGCTTTAGAAATAACAACAAATTAAGTGATGTAATGTAGACAGCCTATCTGACACAAACATAACTATAT
AACTAGTTGATTTCATGGTTCGATCCCCTCATCTTATAAGTCGTAGAAAAATAATTGCGAAAATTATATGAAATAGTAAA
CTATTAATTCAAATTAAATGTTATAGCCATGGTTTTTTTTATTTGTAATTCGCAGCAAACATTCCATGTTTTTTGCCATC
CCATTTGTATACCGAAATATACAAATGCAGGATCCATTTGTATACCGAAATATACAAATGCACGATCCATTGTATACCGA
AATATACAAATGTAGGACCCATTTGTATACCGAAATTTACAAATGCAAGACCCAATTGTATACCAAAATATACAAATAGA
TGGAAATATACAAATGCAGGACCCATTTGTATACCGAAATATACAAATGCAGGACCCATTTTTATACCGAAATATACAAA
TAGACCCAAATACATTTTTTTTATGTATATGTATACCGAAATATACAGATTAATAGTCGTAGCAAACATAAAGTTTGCTA
TGGAGCGCAACTATACAAACTATAGCTACAGCATACAAATATAATTTTTATGTTTGTTAAATCTAAAATTTACTCAAAAT
AATTTTATTGTTAATCCAAAAACTCGCTTTCAATAATAGCTTTACTAAATACTTATAAAAATGTGGTTCCATATAGTATT
TTACACTTGTATTAAAAATAATCTTGTCCACCGACTAATCTAAAATGACGGCTTTGATGATTATTTAGGGCATTAATGAA
CCGACTTTTTGATCAGTGGGTAATCTAAAACACAAGTCTTTATATAAGTACTGTGGGATTAATTAACTAAATCAATTAAT
TAGTTGATCTGGTGACAGTTTGGATATTTAGAAATATTTAATTTCTTGTTTTAGGCATAATTAGAAGAATGACAGCTAAA
ATACAGAAAGTTAAAAGTCGGCACTCATAATTAAGATAATTATTATTGGGATTAATTACACCTCTCCTGGGATCAGGACA
TGGCTCATTGCATTGTCTCTTCCAGTATTGAAAAAGGCAGTGGCATGAGACGAGACGTTTTATGTCGTATGGGGCGAGAT
GTTTTATGCAGTATGCGGCGAGACGTAAACCTCGAAATACGGGACGTAAATTTTATGGATCTACGAGGGCGTAGTCTCAT
ATATACTTTCTATAACAAATGAGATCTTCCAATGATATATATATATATATAGGGGCGGAGCCAACCTTCTGTTAGGGGAA
CCCCCTTCGGCGGAAAATTTTACTATTTATATATGGTTAAAATTATTTTCTATGCTTATATAATAGATGTCGAACCCCCT
TCGATTAGTTCGTATGTTTAGTTCTTCAGATATTGAACCCCCTTATTAAAAATTCTAGCTCCGCCACTGCCTAAATGGTA
TATTAATATATCAAAATATTTGATCAGAAGCTCTAGATTTATTATTGGTAATCTTAGAGATTTCATTTCAATAAATTAAA
AATGGTTAATTATTAAGATAGTTATTATAATTTGTAGAGTTTATAAAGAACGTGTTATTATAAAATTGTCATAGAGAGAT
ATAAGCTTATGAATAAAATATGAATTTTATAATAAAGATTTAACTACTATCCATCGACAATATACGAGAAAATTACATTG
TTAACTTATTTATAGAAATACTTATTTCTCTTAATATATTTATGTATCATTAATATTTAAATAAAAATAACAAAAAGAGT
ATTATATGGTAACTCGGATTCTAAATTAATTATAAGTGTAGTTTGTTTAGAATTCTTATTTGCCTTATCAAAAATATGAA
AGATTCTTTCACATCTTTCTTCGTCCTTATTATTTTCACTCTCGTTTTTTCGTAAACACTATTGAAACAATTTGAGACAA
TCATGATAACTTTTTACTTATTATTATTATTGTTATTATTATTATTTTAGAATCTAAAGTAATTAATCTCATACAAAAAT
TATTTGTAATTTATTAAGTCTTCTTCGCAACATGAAAAAAGTGTTTAAATAGGTGCTTCCATTGCTTCAGACTATATTTT
CTCTTCTTAGTTCATTCAATCAACAACATAAATTAATTGAAAATAAACTTTGATCCATATACCATCCCATGTAATCCAAT
TTAAATAATACTTAAAGTCAATAGTATCAAAAATATTTGAACGTTATTTCAAAAAATAACCTTAGATCTTTAAAATGTGT
TTTAAAAAAGAAAAAATGAAAGATGAAAAATCATCAATCATTAAATATGAAAATATAATAATTTAAAAAATAAGTATTTC
TAAAAATAAATTGATGGTATAATTTTCTTGTCCACCATCAATGGATAGTAATTAATCTCTTTATAATAGGACATTGTTAT
ATAAAAATATTGTTATAGAAATGTATAATACTTCGTAATAAATTTTTAACGTCGTCAACTTAGTTCTATTGGTTTGTAAA
ATGTGGCATGCCACACGCCCACACCTATTGATCTACTAGTATTATTATAGATAACTATTATTTCCTCCGTCCATTTTTAC
TGGTCTAATATACTAAAATAATTATTCAATTTTCTATATATATATACTAATATATTTAACCAATTTTATTTATAAATTTC
TTACAATATATCATAAGCTACACATCCCAGATTTTCTGGGAGAAGAACTTCGATTTCTTCGTTACTATGATTCTAGAAAG
ATTTCACCATATATATAATTGCGTGACAATCCAGTTACAAATAGAGAAAGTGAATCAATATCCTCCTAAATTATTACTCT
CCTATCTCAATTTACGTAGCATTATTTAACTTGACATAAAAAAAAATTAAAAATATAATTTATTTTTGAAGTTTTATAGT
CTAAAACACTTTTGATCGTGACTATAAATCATTTTATTAAGAGTAAAAAAATAATTTTAAATTAAATTATTTTTCAAATA
TAAAAATGTATCATTTTCTTCTGAACTGACTAAAAAATATATTATATGGAGTATAAATTAAGATAAAAAAAATATATTTT
TAATAGTTCCATAGGTAAATTGTGTCTAATTTATATTACCTCTGAAAACTATTATGCTTTTATTAGTTTGATATTTAAAT
TATATGCCTTGTTTAAGTTGCCTTTCAAGTTTCAAGTATGTCTACTATAACTTTATTTATAGGTTTTTTTTTTATTCATT
ATCTCTTACCATTATCAAAATTGTGGTTTATAGTTGGTCACGTGCCAATCAATTATATGATTTAACCAACAAGTCCCCTA
TTCAAATAATTAATTAAGAAAAATAGACACTTTGGGTCAACTCCCCCTAGTATCAAATTGTGTAAAGACAGAGTATATCT
TTATGGAAATTAGAACGAATTAAGACAGCCAAACAAAAAATAAAATCAAGAAATCTCCATAATCTCATCAAAATGCATGA
ACCCAAATCCCAATTCCAAACCTATATAAAAGCCCCTTCTTACTACTCTCACTTTCATCCCTCAGCCTCAGCATCAAATA
ATCCTAATTCTATCCGCGTGTGTAATTCACCCATTTAGTGAGGGACTGTAAAGCCGCAATGCCTTCAGCAACGGTAAACT
TGGTGTCCAAATGCATCATTTTTCCGTCGGAAAAATCGTCACTTACCGATCTAAAACTCTCCGTTTCAGATCTTCCTATG
CTCTCTGTTCACTACATTCAAAAAGGTTGTTTATTTACTCGTCCACCTTTTCCTATACCTCAACTCATTTCCCTTCTTAA
GCACAGTCTTTCTCAGACTCTCACTCACTTTCCTCCGCTCGCCGGGCGATTCGTGACAGATTCAGATGGCTACGTCTACA
TTACTTGCAACGATGATGGAGTTGATTTTGTTCATGCTACAGCCACTCACATTTCCATTCGCGATGTGATAGGTTCTATT
GATGTTCCTGATCATGTTAAGGAGTTTTTCCCTTTGGACAGAACGGTTAGCTATCGAGGGCATTTTATCCCTCTTCTAGC
TGTTCAAGTAACGGAATTAGCTGACGGCGTATTTATTGGATGCGCCGTCAATCATTCCGTCACAGACGGGACTTCGTTTT
GGAATTTCTTCAATACATTTGCTGAGGTGAGTAGAGGTGTGAAAAGGATTGTAAGGCAGCCGGATTTTACACGTGATTCT
GTTTTGATTTCAAATTCTGTGCTGAAACTCCCGGCTGATGGACCGAAAGTTACTTTCGCCGGCGATGCTCCTTTGAGGGA
GAGGATTTTTAGTTTTAGCAGGGAATCAATTCAAAGACTGAAAGCGAAGACGAACAATCAGAAATTGAATTTCGACGGAG
AAATCAATATTGTTGAATTGATGTCAAAACAGAGCAACGATCCACTGAAAATCAAAACAGAAACGGAGAAGATAAATCCA
ACGGCTGAGATCTCATCATTTCAATCACTCTGCGCATTGCTCTGGCGTGCAGTGACACGTGCAAGGAAATTCCCAGCTTC
GAAAATGACGACATTCAGAATGGCTGTAAATTGCCGTCATCGTCTCCAGCCGAAGCTAAACCCGTTATACTTCGGCAACG
CAATTCAGAGCATTCCGACTTACGTATCAGCAGGAGACGTATTATCTCACGATCTACACTGGTGCGCGGAGCAATTGAAC
AAAAACGTGAAGGCACACGATGATGTTATGGTGAGGAAGTTCGTAGAGGATTGGGAAAAGGATCCACGGTGTTTTCCGTT
GGGAAATTTCGACGGAGCTATGCTAACAATGGGAAGCTCGCCGAGGTTTCCAATGTATGAGAATGATTTCGGGTGGGGAA
GACCGGTTGCTGTTCGGAGTGGACGGGCGAATAAATTTGACGGGAAGATATCAGCGTTTCCGGGGAGAGAAGGAGGAGGA
AATGTGGATTTGGAAGTGATTTTGTCACCGGAAACAATGGATGCCTTGGAGTCTGATCCGGAATTCATGCAGTTTGTTAT
TGGCTATTGAACTTTTCTTTAATATAGTAGCTTTTGCTCTTTGTGATTTTACTCAATTTGTATTCAGTTGTGATTAATGT
AATTGAGTTTAACCTTTGTTGAATTGCTAAAAACTATTACTAATTCGAGTCATAAATATTTATGTGATCATAAAAATAAA
TAGTTATTACTCAGCCGTCTTTTCGAATTTGCCGTATTATTTTCATATAAAACCAAATTATCCGAGGGTGTTTAGCTAAG
CTCATAAACTGGTCAAACGGACCTGTAGCATATATACCATGATTGTGATAAGATGAGTATTCCATTGGCCTACGTCCTAT
GTGAAGACAATATGGAGCTTGAGGATGGGGATGAGATAAGCTATGGGAAAAGAGATTTTCGAGTTTCTCAAGTCGATTTA
ACGTCTGATGCCAAAGTAATAGTAACACAAAACCAAGGAGTTAAGGGACAAGAGTTTTTTTGCTGGATCATAATGCTTCT
ATTTCTGTGCAGGCATCTCAATTTCCACGAATCAAGCCCAATCATATTTATTTTATAGACGATTCTCGTAGGTTTAGAGC
TTATAGTAGTCAGCTGGTGCAGGATGAAAGTAATGATCTCTAAGTTTTTTTAAATAAAAAACTAATAACTCAGGTGTTCA
GGTCAGCTTGAGCGCAATAATTTCACGGGATATATGTTACCTCCCACTGGTAATAACAAGTGCTAGCAATTGATTGATAA
CTTCAAACCAGAAATTATTGGATATCATTCTTAAAGCATAGTTTGTTTTATGAGAGTTTTTCTATACTTCTGCTAGTTTG
TACATATGCAATATTTTTGAAATTGTTTTTATAATATTCATATTGATTTTATCGTTTAGAACATTGAGAGGACCTTTTCT
TAGTATCGACAAAAAAATTACAGTCAGTTTGATAATGATAGAGTGACACTACTTTTTTGCTCCGAACCGAGAAATTCCTT
AGATAGATATATGCTAATGACACTTCCAAGACCTTGTAAGGGCATGTTCCATATCCCTATCCTGTATCTTTTGTGTAGTA
AATTTGGCTGTGATTCGAGCTACTGTTCTAATTAAACAGTGATGATTGATTTTAGCTAAAATTGACGAAGTAGGTCTATT
TTGGTCCTTTTAATATAACGTTGAGTATCATTAGACTCTTAATTGTCGATAAGCAAGTAGGTATATTTAATAAATTTATT
AACACAAATATACAAGTGGATTTGACCGAACTCAAATGCGGACTACTAACTCCATCCATGATAATAACCAAGAAAATGGA
AACTTGGGTCAACATCCCAAAGTAGAGTACTAAATTTGGAAAGACAAAGAGCATCTTATGGAAAGAAGCTAAGAGAAAAC
AACCAAAAAGTAAAATCAATAATCTCCATCTCATTAAATGCATGAACCATAATCTCAGAACAATAATGCAGTACCAAAAC
TTACATAATTAGAACTTAGCAAATTAAAGTTTTAAAGAAGCTATTAGTACTAATTAACAATGTCTTCTGCTGAAGCTGTA
ACTTTGGTATCCAAATGCAACATTTTTCGATCTGAAAAGTCATCTCTTACTGGTGCGATTACACTGTATATATAAGGTGA
ATTTTCTGGATTTATGTGGATATATATATTTTGAACCCCTCAATGACAAGGTGAAGGAGATAGCCCAGCGGCAGCTCCCT
TCAATATTAAGCCTGACGTCCATGGATCGAATCCCTGGGTTACGTTTTTTTTTTTAGTTTTTTTACTTTCAGTTTTTTTT
TTTTTTTTTTT
>mtp_2366.scaffold_8
CTAAATACATGCTATCAAATATATTCTAAAATAACAAATACAAAAGGAGATAGGCGAGTAAGGTAGGAGAAAGGAGAGCA
AGAGAGTCGAAGTATCTCAGATACATGTGAATTGCACTAGATACACAAATCAAAGATATTATAAAATACATAGAGAGAAA
GGTGTTGGGTTTTAAAGGTGTGAATAGGAAATGAAGGGTTGTGACTCTCCTGAAGAGTTGTGACTATGCCGAAGGGTTGT
GAACTTTATGAAAGGTTGTGTCCTTTCTAAAGGGTTGTGACCATTTGAAAGGTTATGCCTTTTCCAAAGTGTTGTGACCT
TTCTGAAAGGTTGTCTTCTTTCCAAAGGGTTGTGACCTTTACCCTTTGTTGGCTATAAATAGAGAGGTTTTCTCTCATTT
TTCTGGATCGAATTCTTCCCTTCTTTTGCATACATTTCTTACAAAACAAAATCGATCGATCGTGTCTGTGTGTGTGATTC
GTTGCTGTCATTTTGAGTTCGTTGAAATTATCGAAGTTTGAGGTACCGCTACTTCTTTAATGGTTAATCCATTACAAAAC
ATTTGTTTGTTAAGAAAGGGAGCAATAGAAAGTTGTGTTTGTTCAGTCTTTGTTGTATCTTGATAGAGAATTGTTTGTCG
TCCCTTAAAGTTTATACAAGCAATAACTCTTGAAAGATAGTGATCAAACAATTTCCAATACAGTCTATTTCATATGAGAA
ATGGAAATAAGGAAACTATTCCCAAACGGGTCAAAATAGGACCTAAGACTTTGGATTGTATGTTAATTGGATATGCTACA
AATAGTAAAGCATGTTGATTTATGGTTCATAAGCCCGAACTGTCGGATAGTCAAGTGAAGGGTCTAAACGACCTTGGAAA
GAACTAAAGGAGAATGTACTTAATAAAGAGATTCGGAGGCGTAGTAAATGTCAATGGACAAATTACTTCCTACGAGTTTG
ATTTTGTAACATTTCTTCTTGAAAATGAGTCTCATATATTCTAAAAGTTATGTCCTTTGTGGACTCATTCTCTTTGAGAA
AAGTTTGTCAATAGTAAGATAAATTCAATCTTGAGCAACCATACTTGAGAGTTAGTTGATCTTCCTCGAGGAAATAAACT
TTTGGATTCAAAGTGGATATACAAAAGGAAACGAAAGTTGATGAAACTATTGACAAATACAAAGACAGACTTGTTGTCAT
AGGCTTTAGACAATAAGAAAGCCTTGTTTGACAGATAATAGCACTAACTAGGATTACATCAATTCAGATGTTAATTGCTC
TAGTTGCAAAATATGGCTTTCAAATTCGTCAAAATGGATGTGAAAACATTTTTATTTTAAATGAAAATTGGAGTAAGAAA
TTTACATAGAACAACCCAAGGGTTTTGTGGTTCTGGTAAAGAAAAGAAAGTCTGTAAACTTGTTAAGTCATTATGTTGAC
TAAAAACAAGCTCCCAAATAATGACATGCGAAGTTTGACCAAACTATGTTGGCAAATGAATTCAAGATGAATGAATGTGA
TAAATGTTTTTTCATTAAAGACACTCCAAATCACAAGGTCATTATTTGTTTTTATGTTGATGACATTGTGATCGTCAAAA
GAGACATTTCTAACATAAATGCTACTAAGCATATGCTAGAAAGTAACTTCGATATGAAAGACATTGAAGTTATTGATGTG
ATTGAAAATGTGCTTGACAAGTTCAAGCATTTGGATTTGGCCTAACCCATCGGTGACCCCCTAAACTTGGCACGATCTTT
CACTTAGACACCTCAACTGGAGGATTTTCATTTTAAACACCTAACGTAGGGTTCCCATGTGTTACTTTAACACTTTTTGC
ACAGGTGGAGTGTCGCGTGATTTTCACTGATTCAAGGCGCGTAAACATCAAATTTTCGTCTGATGTGGCGTCCCCAACGG
TTATATTACTCCATATCATCTATTTATATTATTTTTTCTTCAATTGTACCCTAACTAAGACCCCAATTTCTCTCTTCTTC
AGCCTTTCTTTAATTCTTGGCCCTTAATACTTTCATGTCGAGCTTCTCCAATTCTTCCATGGCATCTGTGGATGAAGGTC
GATATTGTAGGTGTGGTAATGAAGCACTATTAAAGACTTCATGGACCCAATTAAATCCAGGGCGTAGATTTTTTACTTGT
AGAATTTCAAAGGTAAAATTCTTTGTTTCCCTTATTTTTTTCAAGTAAATTAGATGATTAATTGTTGGCGTCTAATTCTT
TTTGATTGGTTTTATAGAAAATGGGTGGTTGTGACTATTTTCTTTGGTATGAAGATCGACACCCTCCACAAGCAAACAGG
GTAATGTGGGGATTGTTGAAGAAAGTCAATGCTTTTGATGAAAAATTAAAGCGAGCAAGAAATATATTTATTGTTGGTGT
CGTTGCTACTGGGTTGCTGATGTTTGGAATATGGAAATTGAAGCCATATTGTTAGTGTTCTTGAGGTGTTCGGTCTAGTA
GTATTTTGATGTTGTATTTGATGTTCGATCTAGTAGTATTTTGATGTTGTTGTTGCTGTAAATTTTCGATGTAAATATGC
ATTTTGGATTCAATGAAATTCTATGTTGTTGTTGCAGTAAAATTGGTTTTTTGGCTACATACAAATCTCAAATTCATTCT
CACAATGTAACACCAAAAGCAAATAGCCAACTTACACAATTGGTCATATTCATCACAATGTAACACCCAAATTACACAAA
ATATTTATAGTTATTTTGCATGCTCCATAATGAGCTCAAAGTTAGCATTATGCTACATACCATTCAAGGCTACAACCTTA
AAAAAAGTGTACCAAAATAAGGTCCCCAAAATAAAGCTAGCATAATCAAAAGCTACATACAACCTTCACAAAAGTGTTTA
CTAGTACCAAAATAAAGCTAGCATACTCCAAAAATATTAGATAGCAAAATAAGGGCCCAAAATCAACCTATTCTAAGTTG
GTGCTACTTCTTCTTTTTGTTTGCCATTTGCTGCAATTGGGAAGTGGTGACAGCATCCTTGTTTTTCCATCTCAAGCCTC
TAGGATTAAAGCCAAGGTCTATACCCGTTAAACTTGTATCCTTATAACTTAAACCTGTTGGTAGAATCCTTTGACTTGAA
GTCCCAGGCTGTTATTTGAAGAAAAACCAAAATTAATATATAAACTTGCATTCATTTCAGAGACAGTTTGTGACAAACTT
ACGTTTAGTATTTGGGTTCCACTTGCACTTGTGTAGATGCCAAATCCAACATTACTTGATCCACCATTAGTTGGCCTCTT
TGGTCCCCCTCTTGCGGAATCTTCTCCAGTTGCAACTCTTCCTCTTTTCTGTCCAGCAGTTTGTCTTGTCTTTGTAGGTA
GTTGACTGGTTATTCCTCTTGTAACAGGAATACTTGTATCCACAAATGGTGGTGGTTGGCTTGTTTTTGCAGTTTCCCTT
GCCCTCTTAACTCTACTGGTATCACCACAAACTGTTATTGAAGAAGCATGACTGTTTGATGTTGTTGAAGCAGGTTGGTT
GAATCTTGTTGGTCCAGGTTGGAAGGAGCTTGTTGGTTCAGGATGACAACTTCCTTGTGAACTTTGACCAGCAGTAAATT
GTGAACTGTGGCTAGTTGGTTGTGAAGTATGGACACCAACCTAAATATCAAACATAAAGTTTATTCATTACATTCAACAG
GAATTTTAAAAAGGCACAAACAAATAATAAGTTATTTTATCTTGTAATATTTTTTGTTGTGGCCTTGTTGTTTACACTTG
GAACAAGTAATTTTCAACCCTTGTTTGGACATCTTTCCATACTTCTTTCTTGGTTCATCTTTACTCTTTCTTCTATTTCT
TGGAGGTCTACCAGGCATTTGCTTAGGTTCAGGAGGCTCAATCCTTGGATTGTTAGTTTCAGGCCACATCTTCATATTAG
AAATTGGTTGAATGAAATGACTATAAGCCTTTAAGAAGGTATCCTTCCTATACCAATGCTCCACAAGTGGTTCAGGTTCC
TGTTCTATGTGGTACAAAGCAGAAATAGCATGTTGGCATGGAATGCCTCTCAATTGCCAAGTTCTACAGCTACAAACTCT
ATTAGTCAAGTTGACTGTATGCCTATACTGCCCTTCTCCAATCTCAAACCCAACATCAGCATTCCAAAGCACCTTGCATG
CCCTAGACTTTTCCTTATTCTCCTCCAACATAAGTCTAGCCATAGGTGCAATATCACATATCCATGTGTCAGCAAACTTA
ACCATATCCACAGTTCTAGTCATTAATTTTCTCCTAATTTCCTCCAACATGGTTATTATAGATTTGTGTCTACATGATAA
GATCCATGAGTTAAAGGTTTCACACATGTTATTTTCAACTGCATCACATTTGGAATGCTCTTGAAAGAATGCTCTAACCC
ATGACACTTGTGGATAATGCAGTAAATCATCATTAATTTCATTACCAAGTCTGCTCATTTTGTAAAGCTCCTCACTGTAC
TTCACTTCAAAAGTTGCCTTGGAACATCTCCAGAATTGTTTTCTCCTTTCCTCTCCCTTCCATCTTTTACTCCAATTAGA
CCAGATGTGTCTAGCACACATTCTAACTTCAGCATTTGGTAGCAGTTCACCAACAGCTGCTTGAAGACCCTACAATAAAA
TACAATTCAATACAATTCAAGAAAGAAAATACATTTCTATATATCTACAATTATCAAAGTAATAGACAATTACCTTCTGC
ATATCTGACATTACAGTAAGACCCTGTCCAGTACCCAACTGCAGGTCCTCTTTCAAGTAGTTGATAAAGAAACTCCAGCT
ATGTTTAGTCTCCTTGTCCACAACTGCCCAGGCTATAGGAAACATCTGATTGTTTCCATTTCTTCCAACTGCTACAAGAA
GTTCACCCTTACAAGCACCCTTTAAGAAACATCCATCAAATCCTATTATTCTTCTATATCCTTCCTTCCACCCTTTCTTC
AATGCATCCAAGCATACATAGAAGTACACAAACAAATTCTTTCCTGGTACAGTTTCTCTATCCATCCTTACCCAAACAGA
ACTACCAGGATTGGTTTGTTTTATGACTTCAGCATAATCACATAACCTTGCAAATTCCATATTCCAGTCACCCATGTTTT
CTCTAAGAATCATCATCTTTGCTTTGTAACAAATTATTCTACCCACTTTTAGTCCTAACTCCTCCCTGCACAATTCTTGT
ATTTCCCAAATCCTCAAAGATGGTTGTTTGTTATTTCATCCTTGAATCTACTTGCTNNNNNNNNNNNNNNNNNNNNNNNN
NNNNNNNNNNNNNNNNNNNNNNNNNNNNNNNNNNNNNNNNNNNNNNNNNNNNNNNNNNNNNNNNNNNNNNNNNNNNNNNN
NNNNNNNNNNNNNNNNNNNNNNNNNNNNNNNNNNNNNNNNNNNNNNNNNNNNNNNNNNNNNNNNNNNNNNNNNNNNNNNN
NNNNNNNNNNNNNNNNNNNNNNNNNNNNNNNNNNNNNNNNNNNNNNNNNNNNNNNNNNNNNNNNNNNNNNNNNNNNNNNN
NNNNNNNNNNNNNNNNNNNNNNNNNNNNNNNNNNNNNNNNNNNNNNNNNNNNNNNNNNNNNNNNNNNNNNNNNNNNNNNN
NNNNNNNNNNNNNNNNNNNNNNNNNNNNNNNNNNNNNNNNNNNNNNNNNNNNNNNNNNNNNNNNNNNNNNNNNNNNNNNN
NNNNNNNNNNNNNNNNNNNNNNNNNNNNNNNNNNNNNNNNNNNNNNNNNNNNNNNNNNNNNNNNNNNNNNNNNNNNNNNN
NNNNNNNNNNNNNNNNNNNNNNNNNNNNNNNNNNNNNNNNNNNNNNNNNNNNNNNNNNNNNNNNNNNNNNNNNNNNNNNN
NNNNNNNNNNNNNNNNNNNNNNNNNNNNNNNNNNNNNNNNNNNNNNNNNNNNNNNNNNNNNNNNNNNNNNNNNNNNNNNN
NNNNNNNNNNNNNNNNNNNNNNNNNNNNNNNNNNNNNNNNNNNNNNNNNNNNNNNNNNNNNNNNNNNNNNNNNNNNNNNN
NNNNNNNNNNNNNNNNNNNNNNNNNNNNNNNNNNNNNNNNNNNNNNNNNNNNNNNNNNNNNNNNNNNNNNNNNNNNNNNN
NNNNNNNNNNNNNNNNNNNNNNNNNNNNNNNNNNNNNNNNNNNNNNNNNNNNNNNNNNNNNNNNNNNNNNNNNNNNNNNN
NNNNNNNNNNNNNNNNNNNNNNNNNNNNNNNNNNNNNNNNNNNNNNNNNNNNNNNNNNNNNNNNNNNNNNNNNNNNNNNN
NNNNNNNNNNNNNNNNNNNNNNNNNNNNNNNNNNNNNNNNNNNNNNNNNNNNNNNNNNNNNNNNNNNNNNNNNNNNNNNN
NNNNNNNNNNNNNNNNNNNNNNNNNNNNNNNNNNNNNNNNNNNNNNNNNNNNNNNNNNNNNNNNNNNNNNNNNNNNNNNN
NNNNNNNNNNNNNNNNNNNNNNNNNNNNNNNNNNNNNNNNNNNNNNNNNNNNNNNNNNNNNNNNNNNNNNNNNNNNNNNN
NNNNNNNNNNNNNNNNNNNNNNNNNNNNNNNNNNNNNNNNNNNNNNNNNNNNNNNNNNNNNNNNNNNNNNNNNNNNNNNN
NNNNNNNNNNNNNNNNNNNNNNNNNNNNNNNNNNNNNNNNNNNNNNNNNNNNNNNNNNNNNNNNNNNNNNNNNNNNNNNN
NNNNNNNNNNNNNNNNNNNNNNNNNNNNNNNNNNNNNNNNNNNNNNNNNNNNNNNNNNNNNNNNNNNNNNNNNNNNNNNN
NNNNNNNNNNNNNNNNNNNNNNNNNNNNNNNNNNNNNNNNNNNNNNNNNNNNNNNNNNNNNNNNNNNNNNNNNNNNNNNN
NNNNNNNNNNNNNNNNNNNNNNNNNNNNNNNNNNNNNNNNNNNNNNNNNNNNNNNNNNNNNNNNNNNNNNNNNNNNNNNN
NNNNNNNNNNNNNNNNNNNNNNNNNNNNNNNNNNNNNNNNNNNNNNNNNNNNNNNNNNNNNNNNNNNNNNNNNNNNNNNN
NNNNNNNNNNNNNNNNNNNNNNNNNNNNNNNNNNNNNNNNNNNNNNNNNNNNNNNNNNNNNNNNNNNNNNNNNNNNNNNN
NNNNNNNNNNNNNNNNNNNNNNNNNNNNNNNNNNNNNNNNNNNNNNNNNNNNNNNNNNNNNNNNNNNNNNNNNNNNNNNN
NNNNNNNNNNNNNNNNNNNNNNNNNNNNNNNNNNNNNNNNNNNNNNNNNNNNNNNNNNNNNNNNNNNNNNNNNNNNNNNN
NNNNNNNNNNNNNNNNNNNNNNNNNNNNNNNNNNNNNNNNNNNNNNNNNNNNNNNNNNNNNNNNNNNNNNNNNNNNNNNN
NNNNNNNNNNNNNNNNNNNNNNNNNNNNNNNNNNNNNNNNNNNNNNNNNNNNNNNNNNNNNNNNNNNNNNNNNNNNNNNN
NNNNNNNNNNNNNNNNNNNNNNNNNNNNNNNNNNNNNNNNNNNNNNNNNNNNNNNNNNNNNNNNNNNNNNNNNNNNNNNN
NNNNNNNNNNNNNNNNNNNNNNNNNNNNNNNNNNNNNNNNNNNNNNNNNNNNNNNNNNNNNNNNNNNNNNNNNNNNNNNN
NNNNNNNNNNNNNNNNNNNNNNNNNNNNNNNNNNNNNNNNNNNNNNNNNNNNNNNNNNNNNNNNNNNNNNNNNNNNNNNN
NNNNNNNNNNNNNNNNNNNNNNNNNNNNNNNNNNNNNNNNNNNNNNNNNNNNNNNNNNNNNNNNNNNNNNNNNNNNNNNN
NNNNNNNNNNNNNNNNNNNNNNNNNNNNNNNNNNNNNNNNNNNNNNNNNNNNNNNNNNNNNNNNNNNNNNNNNNNNNNNN
NNNNNNNNNNNNNNNNNNNNNNNNNNNNNNNNNNNNNNNNNNNNNNNNNNNNNNNNNNNNNNNNNNNNNNNNNNNNNNNN
NNNNNNNNNNNNNNNNNNNNNNNNNNNNNNNNNNNNNNNNNNNNNNNNNNNNNNNNNNNNNNNNNNNNNNNNNNNNNNNN
NNNNNNNNNNNNNNNNNNNNNNNNNNNNNNNNNNNNNNNNNNNNNNNNNNNNNNNNNNNNNNNNNNNNNNNNNNNNNNNN
NNNNNNNNNNNNNNNNNNNNNNNNNNNNNNNNNNNNNNNNNNNNNNNNNNNNNNNNNNNNNNNNNNNNNNNNNNNNNNNN
NNNNNNNNNNNNNNNNNNNNNNNNNNNNNNNNNNNNNNNNNNNNNNNNNNNNNNNNNNNNNNNNNNNNNNNNNNNNNNNN
NNNNNNNNNNNNNNNNNNNNNNNNNNNNNNNNNNNNNNNNNNNNNNNNNNNNNNNNNNNNNNNNNNNNNNNNNNNNNNNN
NNNNNNNNNNNNNNNNNNNNNNNNNNNNNNNNNNNNNNNNNNNNNNNNNNNNNNNNNNNNNNNNNNNNNNNNNNNNNNNN
NNNNNNNNNNNNNNNNNNNNNNNNNNNNNNNNNNNNNNNNNNNNNNNNNNNNNNNNNNNNNNNNNNNNNNNNNNNNNNNN
NNNNNNNNNNNNNNNNNNNNNNNNNNNNNNNNNNNNNNNNNNNNNNNNNNNNNNNNNNNNNNNNNNNNNNNNNNNNNNNN
NNNNNNNNNNNNNNNNNNNNNNNNNNNNNNNNNNNNNNNNNNNNNNNNNNNNNNNNNNNNNNNNNNNNNNNNNNNNNNNN
NNNNNNNNNNNNNNNNNNNNNNNNNTGGGTTTTAAAGGTGTGAACAGGAAATGAAGGGTTGTGACTCTCCTGAAAAGTTG
TGACTATGCCGAAGGGTTGTGAACTTTATGAAAGGTTGTGTCCTTTCTAAAGGGTTGTGACCGTTTGAAAGGTTATGCCT
TTTCCAAAGTGTTGTGACCTTTCTGAAAGGTTGTCTTCTTTCCAAAGGGTTGTGACCTTTACCCTTTGTTGGCTATAAAT
AGAGAGGTTTTCTCTCATTTTTCTGGATCGAATTCTTCCCTTCTTTTGCATACATTTCTTACAAAACAAAATCGATCGAT
CGTGTCTGTGTGTGTGATTCATTGCTGTCATTTTGTGGACACATAGTGGGTTCTGTGGACTCGGATAGTTCTTTGTGTTT
TTCTTTTCATCTTTTATTATTTCTGGTTTGCTAATCTGAATACAAGAGATAACAAAAGGCGAGAGAGATGTGAATGTATA
AATCTCATATATCCTGAACTAGTGAAATTTATCATATTTATACCAGTCATAATAAGGTTGTTAGAAATGGTGGGCTAGCC
CATCTTCGCCTATCAAATTTCAAAGTTTGTGCTAGCTGGGCTAGGTTGGTCTAATCTGGCCAATATTGACATCTCTAAAT
AAGGAAAAATTACTTAGGTGAGTATTTTTTAATAAATAAACGAATTTTAACTATATCTTTTTATTTGTAGCAATATTATG
AATCTATGATAAATCTGCTATGTAGTAAAAGTTATGCATGCAATATAAATGTGTTATAAGTGTTTTGAAATATATTATGA
TTGTTTGATAAGAAATTGAGATAATGTATTATAAGTGTATTAAAGTGTGTGATAAATGTATTATCCATAAATAAAATTTG
TATTATATGTGTTTTATAAATTGTTTTTGTGTAAAATGTATTAAAATTATATTATAAATGTACTATAAATGTCCAGTGAA
AAAAATATTATTACTATAAATGGTAAATATTTTCTTAATATAGTATATCTATGTAAGTTTCTTTCTAAATTAAAAGGTTA
CTTATTGAATATATATTTTGTATTAATATATATATATATTTAAATTAAAAATGGACCATACAATCATACGTATATAATAT
TAAGTATGTGTTTGATTTAAACTAAGATAAAACAAGGTAAATTTTTTGTTTTAACTTTAGTTGTGTCTGTTTAAGCGACT
TGGTGAAAAACAGATTCAGACAAAGACAAATGTGTCAATTTAATATCTAATCCCTATGATTATAAATTTGAGATTATTAC
ACCACATGAGTTTCAGGACATAAAAAATTCAGATGTGAAATTAATATTAGAAATTTAATTTCAAATTTTTAATTGGATTT
TCTTTTCTTATTTCTCAAATCAAACGATCATCGAGTTAATTCAGAACACTAACAAGCCATAAATTTTAAATAAAATACTT
TCTTCTCTCATTTGTAAGAAATATGATCAAATACAATTTCATTTTTAATTTCAACTTTTAGAAATTCTAATTAAAAGAAT
TTTTTTAAAAATATTTTATGATCAAAAGTTAAAAAATAATATTTTTATGGAGTTGGTGGTTGGGTTTGGGTTGAGGGTGG
GGTGGGGGTAGGGAGGTAGTGTGGGGGGATTTTAAAGCTTTATCATTTTTGGAGTTATTGAACTAATACTAGATCTTTTT
TGTCTCATCATCCATCAACTTTTCAATCTCCTTTGTTTTTTCCCATAATTAACAAAATTCAATTTGTTCCTAATAGGCTA
ATAGGAAATATAAACTAGCTACCTACTACTAGACCACAAGTGATTTATTTTGGATTTATTAGACGTGATTAGACAAGACA
TAACTCAATTTAATTACGTAATTTTAATTTTAATTTTCTTTTACTTTTTTTTGTTTTCATTTTTGAATGTTGCTCTAAAA
GTATGCCAAGCTAGAAATGAGTAAATTCCTAAGTTACTCGACTTGATGTATTTATTATTAATTATTTTTCGTTTTCATGA
CTCCTATTGATGTGGTGTACGTTGAGAACATAATCAAGTAAAAGAAGAATGTATTTCTATTAATAACTTTAAATTTTTAA
CTAAGATGATCATGTATGTTATTATAGTGCAGGGGTAAATAAGAAGCTTGGATTCGAACTTCATCGTCATAAAAAGACCA
TGTATTTAGCTCATAAAAAATATAAATCTATATTTGAGAAACGTATTAAAAATACAATTGACTAAATAAAAACATATTCT
TTCAAAATTTAAGTTTTTAACTGAAATGGTCACACACACTCACACACTTCTATAGTGTAATACAAAATTAAATAAATAAA
CTGATTAGAAACTACAAACAACTTTCATGGTATATATGAATTACACCAAAGATTACATTACTCAAAATCATGATACTAGA
AAGACATCATATTTTATTTTATTAAACTGGGGTAGGGTGGGGAAGGGGAGGGGAAATTGGGGAGCAAACTACAAGATGGA
GAATCAAATCCTCACCGACAAAATAAATATTTTACATAATCAATCAACTGAGCTACGTACTAAAATATTATAACATAATT
AAATTCTTGATCTTCAAGATCTAATCAAAGAGAACACCTTCTCAAGATGTTTAGCCTTGAGACTAAGATACTCCTTCACT
TTCACCTTTCTATATTTTGGTACAACAACACCAACAATTTTCTCAAAAGAAACTAATGGAACAATTGTAGAATCAACTTG
AGGTCCAAAAAAATAAGCCAAAGAAACCCTATGCTTAGTTTGATCCACAAGAACTCGATGATAAACCGATGGGAATTCAC
CATTAGAGAGTATATGAAGAAGATCACCTACGTTAACGATGAGGGCATCGTTGGAAATCGGAGCAATTGAAGTCCATCCT
TGGTCTTTTTTCAAGATTTGAAGACCCTTTGTGTTATTTGTTTGATGGAGTATTGTTAGGAATAATGAATCTGTATGAGG
AGCTAACCCTAATGCATGGTTAGGGTTTGGGCAACATGGATATGAATTCAATTGTAAAGCTTGTGTAAATTCAAATGAAT
TAATCAAATGTTCTTGAGATGGTTGCAAGTAATTGAGGATGAGCAACCAAAGTTGGAAGGATAGAGCTTTCATCTTCTTT
TGATAATTTTCCATCACATCACTACAAGATTAACCAAAACAAATAATCAAAATAAAGAACCAAAATATTACTCTGTGTGT
CTGAATTATCTATCGTGATTTCTAAAAGTAATTGTCTCAAAATATCTACGTGATTAAATTTATCTTTATCGTGAGAGAAA
TGTAACTGTTGTGTAGAATTATCTACTAAATAACTTGATTACATAAATAATTTTTTTTTATATTTTTAATGCATATAACT
TCAACTCGTTTTTATATACATTCACAAAAAATCAATCCATGTGCTTACCAAAATTCTTGATAGTCATGTGGCCAAAGTTC
CTTAGCATGATCAAGTGGTGAATCCATAATGGTGAACCCTTCATGCCACATAAACTTAGAAAAAAAGGGCGTAATTCGAG
CTGTGCCATAGCCTGTGGCACCACTAGTGGATCTCACGACCTTAACCTTCTGTTCTGCAGGCAGGGCGAAAAGTCGTCTT
GCCTGAGATTCAGTTTCATCAAAAAATTCTAAAGGAACTCCATGATTAACAACTTGAAATATTCCCAATGTTTTGCATGC
ATGACCTATAAGTTCCACAACATTGGGAGCTAAAATATCAATTATTGGGACATTAGGGTTTTTTTCATCATGATTAATTG
GGGAATTATTGATATTAGGCCATAAATGAGAATTTGGAACTTCTTGGATTAAGTGAAAATCTATAGGAAGAATGTGTTGG
AGGCTCTGAGGGTTTTCTTTGAATGATTCTTCAAGAGTAGAAGTAGCCATTATTTTGGACTTTTGGAGAATTATCAAATA
TTTTATTGAGAAGTATATAGCTTTTTCTTGGAATTTATATAGGGTAGGGAAAAATATCTTTTTTACACATGGATTGATTG
GGCTTTTGGAATATGTGTTGTCTATAAGTAGGTTCTAATTATTTTGGCTGATTAAGCTACCATTTAATCATTGAATCAGA
TATTTAATTTTTTTTCTTTAAATATCTATTTGACATAAATTTTGAATTGGAGATCTATATTTTTTCTTTAAATATATGTT
TGACTTAAATTTTGGATTAACCATTTAATTTTTTTCTTTAAATATCAGTTTGACTTTGATTTTGAATTACTTTTAAATAT
TTATCCTCAAATGTATCTAATTAGGCCATGCAATTTGATCTTCAAATATTTTCAAGTCCCTCCAAAAAGTAAGTTCTTGA
GATTTTCATTCACAAAATTTAATTTTTTCCCAAATATAATATATGTCCAAATACAACTTTCAAAAATCACCTCAAAACTT
AAATTTTCAAGTTTCAAATATCAACTACAATATTTATGATCAAACTGGAGCAAAAAATAGAGTCAAGGGCGTCGGAGTCA
TGGTGTTAAAAAACTATACTATATATATAAAATCAAAACTATTTTTTATGCATATATAGTAAATTTTAAATTTCTTTAAT
TTCTTTGCATTTTTATCTCTTTATATTTTTAAAAAAATTTAATAAAAATTCTTACTCCACTATTAAATGGGATAACTTTA
AACTTTCACTTCTGGAAAAACCAAAAATAGCTATTCATCGTGCTTTTGATGATCTAAGCTTATAATATAAAATGTAAACA
TGATCGATAATCCAGAATGCTACGGAGTCGAAAGGATTCATCTCAATTTTCTTCCATAATAATTATATATAAATTTTCTT
CGATATATATATGACGAATATTTTAATTTAAATTGTGTGAACTTATTCATATCGTCAGACGTCAGTTACCAATTCAAAAG
AAAAGGAGGATTATCTACGATCAATAAAATATAATCATTTTACCTTATAAAAATAAAAGTTCATTCTACCCTCCCTAAGT
CTTACTCATGAGTTGTGAACTATTTAATTTATTATTATTATTATTATTAAGAGTATTTTTGAGCTAATTATTTTAACTCG
ATAACTAATATCAAAATTAATAATTCTACTAAACACACTAACTTGATTAGTGTGTTTGCCTATATTTGTGTTGGTTTGTT
ACTTATACCCTTATACATCTATACTAGAGACGGAGCTAGGTGGAGTTCGTGGGTTTGGACGAATTCAAAAGCTTTTTTGT
AGATCTGTATTTGTACTAGAAAATTAAATAAATATATATGTATATAATTAACTTGTGAACCTATAATAAAATTGATTGAC
GGTTCAGTGAAAGAAGTGACCCGTGAAAATACTTTTCACACTAGGGTTCGAACCCCCTCTCCCAAACTCAAAAATTTGAA
TCCCTCAACCTCTTAATTCTGGCTCCATCTCTGATTAAAAAGAAATAAAAATATCAGCAGATTTTAATAACTGTAAATAC
TTTGATCGATATAAGTGACTCATAATTAACTCTTACTTTAGCTCATAAATAACGATGGCTCATGTAAAACTCCGTTTAAG
TAATAATAGTTTGTTGAAGGTGTATAAATATACTATAAATATTTAATCTCCTTGCACTTATTCGTAAATTTCCTTTTTTT
TTAAAAAAAATATAATAAAAAATTTAGTTTCACCATTCAATTTTATTTACTGATGTGGCCATGTGGTAGGATTTTTGTTT
GGTCATGTACAAATTAAATCGATCAAAATTCATATTTTAAATGTTTTGATCTTTATTAGTATCAATTTTGTTTGCTAGTG
AATATTATTCAACAATTTTAATGTTCACCAAATGGGTTTGTTTTATTTGATCTATTTATTATTAGACGATACATTAAGCA
AAACAAGAATTTTTTTTTTATATCTATAGGACAGAAGAGTAGTCCTAGTCTCTCTTATGTTTAGGTTTTCTTTTTGGATT
TAAAGTTAAAGTTAAAGTTAAAAAAAAGTTTCGAAAAATGACATGATGACGTGATAAATATTTAGATTGTTTATTGCATA
AAATTATGTATAAATTATAGGAACCACATATTATAAGTACTAAATAACATCTTATCCCTTCTAGTTTTCTATTTACCAAA
AATTCCTTAAAAATGATGTTTGCGGGATACATAGCGTTGTGCACGGGATACATTAGGTTTGATACATTCCACATAGCTGG
ATACATAGCGTTGTGCACGAGATACATTAGGTTTGATACATTTCACATAGCGGGATACATAGCATTGTGCACGGGATACA
TGCGGGATACATAGCGTTGTGCACGGGATACATGCGGGATACATAGTTAAATAAGGGATTTTTTAAATAAGTAGAGATAA
ATGGATATTAAGGTAAGTAAAGGAGTGTAGTTAAGTAATTTGTCCTAAAATTATATATATACTAGGTAGGGATAGGGATA
GCCCATGCAAGCACGGGCCCAATTAACGTTGAAAGGTTTTTGCGAGCAGAATGTACACACAGAAACATAAATATACATGG
TTAGGAATTGTTTGCGAGTTAAATGCACAACATATCGTTTGTGGCTGTGTTATTTATTATATCCTGCACTATTTACGTAG
TACTGCATCTTGTGTTAGACACAGCTTGAGAAAAAGTATCTGCGGAAAAAGATGGAAAATAAATTTACGTTCAAAGTGAA
ATATTTAGTTATTGTTGAGCTCAGTTTCCTCAATATTTGATTCTTAAAAAAAACAGAACCCACTAGAAGGAAAGAGAGAA
GGCTAACAATTAATATTTGGTATCCGAAATTGAAACAAAACAAATTACATTTCAAGCATTAATCCAAATAGTGCACATCC
CTAGTTGAAATAAGCTTTTTCTAATATAAGAGTAATATATAATCCCTAGTTTAATTTGAACAGTAGTCACATGCATTACC
GACTTTTTTTTTTTTTGTCCAAATAAAATGATGAGTTGAATTAGTGAGGAACTTGGATCGCATTGAACCCATTTAATTTG
ATGGTACATATTTGACTAATACAGATATTCAATCTTTTTGACCCAAAAAATAGAAATAATTCAGTCGACAAATCTACAAT
TGTGACTGAAAGAGATTTTTATATAATTTACAGAAATTTCATTAGTTTATGAGTTAATTACCTAGATACATGTTAATTTG
TAATAATATGAATCTTATGATGCGCCTGGATATATGATCTATGGAAAAACGGGGTTACAATTAGGTGTAATTTGTTCTAG
ATACATTGTATCCTGGTGGATTCAAATGTATGTGGGATACATAGACAAGTTTCGCTCGTCTCCCTACTATCTCGCTCGTC
ACTCTCATATCTCGCTCAATGCTAATCACACTATGTGATTCACATGTATCTTGATACATAGGCAAATCTCGTTCGCCTCC
TTCTTGTTCTCGATCGCCTCTCTCCCTATTTCAGTGCATTTGATAGTAAAAAGTATGTATTTTGGTATATCTGACTTGAA
ATCTGGTATAAATTATTAATTAATGTGATAAATTGTAATTATTTCAATCTCTAAGAAAAATTAGTAAATTTGAATGTTTG
TGTAATTAGATAGTTTCTCTAAGATCATTTTTTAGTAATTCAAATTGTAAAGGGTTATATTCCGTTGGATTTTTGAACTC
CCGGGGGGCAACTTTGAGATTGTTGGGCCAGGCCCACCTTGAGGCAATGTAGTCCAACCTTCCTTTCCTTTTGGGCCGGT
TCCATTTTTTGTCTACATTTTAAAAAGTTGGAAAAATTACATAAGTGAATGTCTTTTATTTAATAATTACCACTTTTAAG
TATACTTTTAATTTATTACCATTTTTGTCAACTTTTAGCAATACTTACTTAAACAATCTTGTTCCTTTAAACTTAGCAAA
AAGTGCTATCATTCACAACTTTTAGCAATACTACCATTCAGCAAAATTGTTATTTATGGTTAAAAGAATAATGTTGACAA
ATGTCGTAAATATTTTTTAAAAAGTGTACACGCAAGTGATTTTTCCTTTTAAGTTTGGGAAAACTACTTTTTAGATATAT
ATCCATACCATATATACTAATTCTATCTATATTTTCAAAAAATTACGTATTTTATCACCACTTAAGAGTTTTTTTTTACC
ATATATTGAAGAATATACACCTAGATACATGTATTTTTGCTACTAGATATATTAAAATAGGGAGAGAGGCGAGCGAGATA
GTAATGTATCCAAGATACATGCGAATCACACTACATAACACTATATATATATATATATATATATATATATATATATATAT
ATATATATATATATACATATACATATACATATATGTATGTATGTATCTGGTATCCAGATACATAGTAGATTGGCAAACAA
GATGGGAGGGAGGCAAGCGAGATATGTATTGTATTCCAGATACACGCAAATTCACTTGGATACAGTGTACCTAGAACAAA
TTACATCTAATTTTGATCCCATGCATCCTGAGATACATGTATATCTGTACGTATATGGACACACCAAAATCTGATAAAAT
TTGTAATATTACAAGCTAGAGTGTGTCCAAGTAATTAGTTCCTAAACTAATGCGATTTTGTAAGTTCCTGTTAAGTTTTT
GTATGTATTGGCCCAATGTTGTGAAGTCATTAACTTTTGTTTTTCAAATTAGTGATCTTTAATTTTTATTTCCACTTCTC
ATTTTAAACAATATTGTGAGTTAAAGCATTTTTAATTATGACCTAATTTTATAGGGCATAAACTTAGAGAACCTTTACTT
TGTCCAACACAATTTTGTAGGAATAAGTTATGCCCCTTGAGGTATAGTTTTGTGAGTTTTGAACTGAACTTCGTAGGTTT
TATCGACATAAATTTTGTATAAATTAAATTATGCTCCTGAAGGACACTTTTCCAAAGGTAAAAAAAATACTAAAGGGAGG
GTTGACAAAAAAAAAATTATATGCCAAAGATGAAAGACCACCAATTTGACAAGCAAAACTTAAAAAAACT
