# Supplementary material for: Homologues of potato chromosome 5 show variable collinearity in the euchromatin, but dramatic absence of sequence similarity in the pericentromeric heterochromatin
Source: BMC Genomics. 2015 May 10;16(1):374. doi: 10.1186/s12864-015-1578-1 (PMC4470070; doi:10.1186/s12864-015-1578-1)
Supplement: Additional file 3: — RH BAC tiling path sequences. Description of data: Nonredundant, multifasta sequence files of the individual BAC MTPs. The sequence contigs and scaffolds in the MTPs can be either ordered or unordered, depending on the quality status of the tiling path sequence. [file 12864_2015_1578_MOESM3_ESM.zip › mtp_2415.fasta]

>mtp_2415
AAGCTTTCTTTATTGTCCCGGAAGGTCGAGTATTCCATGGAGAAATGCAAGATAGAACAAAAAGTAACGAAGGTGAAACA
GAGTTGGCAGCATCCAGTCCAGAATATCTTTAGAAGGCATTGTTGAATGAATTAATGGGATACATGAACGTCTTAGAGTT
CTATATGAACCTCATTTTACAAGGAATTCATCCTACTTTCAAGTTCTGGATGCTCATGTATGGATCATTATGTCAATAAA
GGCATATTATAATTATCCAATCAAATCAAAATGGCCATTGTATTAATTCCATCTAGAAAAACATCCAGGAGCTCACATGG
GCAGTTCATATTCATACAAAGCTCTCAATCCAAGTATGAAAAGAAAATCAGCAATTAATGTCTCAAATATCATAGATTGG
CCTCTGGCAATGCATAATCATAAGTCTAGGGAAAATAACAATTTCTTTTCAAATTATAATCATAAGCTCTACTCTGAATG
TGAATAATAATTTCGCACAACCATTCAAAATAGTATGTAGACACAGAGCTTTAAGTGCACTTTTGAAAGAATGCCTCAAT
TCTTCGAGTTCCGGAAGGAAGTGGCTTATCTGTCGATGATCGAGGACGACTTTGAACCTTCGGAGACCGATCCGATGGCT
GTGAAGGCATGGGAAGCGAATCGAGAAGGAAATCGCTAGTAGGTTGATGCCTTTTTACGGCAACTCTTAAATGCTCGAGC
TTTATGGTTTTTCTCTTCTTCTCCAGAGCGACTTGTGCAGATTTTTCTGCAAGTAATTCAAGGAAAAGCTCGGTGGAACT
AGCGATGAGATGTAGGGCTTCTGAGTTTATCTTGTTGATGTCCTGGTCCAGTTTCATGATTTTCTTCACTCGGCTTATCG
GAATCTGGAGTTGGTGGGTCTCTCCGGCGACGGCGACAGCGATGGTGGAGGTTCCTTCTTCATCCTCTCCGGCCATTGTA
TCGAAAGCTCTGGTCATCGAAGACAACTGAAGTCAACATTGGGTTTTAACGCCTTCTGAATTTGGCGGGAAAGAGTTTTT
GCCTTGCCGCCTTACCAGATTTGGGGAAAATCAGGTGTGTTTGGCAGGAAGGAAAATATTTTTTATTTCTCACCTTCGGT
TGGTTTAAATGATTCGAAAAAAATGTTATTCAAATTAACTCATTTTTTTAAAATTTAACGAAAAAATGACTTTTCTTTCA
AAAGTGAAGAAAAATTACTTCATCCTTCAATATTTTTTTTCTTAACTTGCCCCGTACTTTGTACCCAATAAATTAAAATT
CTTAAATTTTCTTATTTTTAAAATTTTACCTATATATTTTACACCTACCCTTAAACCAACCCCCAGCACGGGCAACCCCT
ACCCCAAAACCAGCCCCCTCCACCAAACAAAAAAAAAAAAAAAAAATTAAAAATTTGAAAAATATTTCAAATTTTTTTAA
AAATATATTTTTGAAGATATTTCAAATTTTAATGTTTTTATCTTTTACGCCCCGCCACCCCAACCCAGGCCACTCTTGTC
AATTTTTTTTTAAAAAAGATGTTTTTGAAAAATATTTAAAAATTTGCATTTTTTATGCCACCTCCACCCCCGCCTCGCCA
CCCCATCCAAGCCAGCCCGTCAAAAAAAAATTAAAAAAATATTTTTGAAAAATATTTCAGATTTTAAAAAAAATCATTTT
TTACGCCACTTCTAAGTCCTACCCCCCACACCCCACCCCACCCAGGGCACCTCGTCAAAAAAAAATTGTTTTCGAAAAAT
ATTCATTTTTATGTCACCCTTACCCATACCCCCCCCCTGGTGAAAATTTATTTTTTTAAAAAAAAAATTGGGTCAGATCT
CATGGTCGAATTTTGGAACAGTCATTGGAGTTTGTCCTAGTTCGGGTGTCAGGGTTGGATCCTAGATCAATTATCGGAGT
TGATTTTCGAATCACAAATTGTTTTTCTAAAGAGTGTTTTCTAGTCTCAAGTCAAAAATAAAAGATCTTTTTCAGAAATA
TTTTTCGTTCACCGTCCAAACATTAAAAAAAAAATTCTATTCACCAACAAATATGAGAAAATAAGTTAGAAATCCACTTA
TTTTTTCAAGGAAAACATTTTCCTTCCTACCAAATACACCTTTCATTTGTGCCATTTGGGGCTTAATATTTGATTTGTGT
TGATAGCATTCTTTGTAAAATGATGGAAAATCAAATATATTGGTTTGATTTAGTTTGGTATAAAATGATAAGAAATTGAT
AATATTTTATTTTGTTTGATATTAGAAAATTTGAACAAAACTTATTTCCTAAGCTTATAATTGATCTATTTTCTAAGAAA
AAATTATATAATTACACAAATATTTATATCTTATATATATTAATTTAATTTATATTTTTAAATAACTATTTATTACTCTA
TTTCATTATCTAATGTTTTGTATCAGATTTGAAATGAGATAATTTAGATAGATAACTTTTTTAAAATAGCTTAAAATGGA
GTTTTTATTTGTCTACCTACCTAATCGCATTTCTAAATTATGTCTCTTATAACTCCCAATCAATCGGTTCACTTTTCTCC
TCATCTCCCATGTTAGCTTATTGTCTCTCCTCTTTCTCCCTCCTCCCCTTCTTTTCAGTTACTTAATTACCATCATTTGA
ATGAAAATGGAGCACTACACATTCGAATTTTGAGATTCGTAACTTTACTTAAGTCATGTATATATTTTATTTAGTTTTTA
ATAGGTATTTTCTTCTAATTTTGAATAGCTATACCAAGTTCTTTTCTTGAAAGTTTATAAATTTAGAATTTTGTCAAACT
ACTTTGATGGCTAAAGATTCTTCAATCAAGATTATTGTTAATGGAGGTACAACACACCACCATGAACTGTCCAAAATAAA
CCTTTTTTTTTATTTGAATTTCATTTGCGAACACTCTATTATAGGGTCATTTTCTAAGACTGTTGTTGCTAGTGCTCATG
AAGGCGGTAATTTTGACATTATGATCATCATTTTACATTAAAATATACACACACTTTATGTATCTGATACTACTACATCA
TGTATTTGATGCATACTTCTGTAATGTATCTAATATGTATTTATTAGTGTCTGATCAATTTGTTTACATATATCTACTAT
GTATTTGATACACATTGAACGTGTATATGATACATACTTCATAAAGTTGTTCATATACATTTAATTTAATATTTCATATA
ATAACCATGCAACAAACTCTGTCATAGTTTCACTGAATCATATACAACATAAATTTTGTATATGTATGTATTTGTAGTTT
AATTTATCTTCTTTTTTTAATTAAAGTCTAATCTAGATACAATTTTAAATAATAAGTAAACACAATAATATTTAGATACA
TTAAATCAGTTCCAGATATATGCTAAAAAGGTATAATTCATATACAATTTTGTCAATTCTAGTCCAAATACAATAATACT
AAAATTTTAATTTGATGTATTACTGAAAATTCATTATCTTTCAAGAAAAAATATAATTCGTGGTGATTTACTCAAAAATT
GTAAGTCATCATACACATGATTTACTCCCATTTAATTTTTAAGTATACATAATTACATATATGTATTTCGCATGTATTCA
AGATACATGTTTTGGATGTGTCAGATATATGTATCTGGCGAACTAAGAATAGTAATAACCTGCAACAAACCTATGTCATA
GTTTAGATTAATCATATACAATTTCATCTTTGTATATGTATGTATATCTGTAGATTAATTATTATCTTTAAATAAATCTA
ATTCAGTGACATATTTTGAGGATAAACTACATTATTAGACATACATCACTATAGCGGTGTGCACTATTTGGATTAAACCG
AAAAATCAAACCGAATTCTAATTTGGATTGGATTTTTGGTTTGGTTTTGGATTTATAATTTACTTTGTTTGGTTTTTTGG
TTTGGTTTCGAATTTAGAGAAATGAAAACCGAAAAAACCGAATTGTATTATATCTGTGTGTGTTAGAATTAAGTTGGAGT
TAACCACTTTTGTCCCTTTTAGTTATTTTCATTATGATTTAGTTTTTTTTTTTTTTATGTTTGGACATCTATAATTGATA
TACTTTTAAGTATTGTGTTTTACGTTTTACTTGTAATTTATATTTAAGAAATTCAATTTAAATATATAATTTTTTTTAAA
TTGCAAATATAACTTTGTTCTGTTTCTATTATTGACATAACCGATTAACCAAATCGAAAAAACTCAAACCAAACCAAATT
TATTTTGGTTCGGATTGGGTTACTTCTTCAAAACCGAAAACCCCAAACCGAATAGTATAAAACCAAACCGAAAAACTGAA
TGCACACCCCTACATCACTATCATATATTCTTATCTTACCTTTATTTTCAAACAATTACATATATTACCATTTTTAATAT
TTTATAATATATATTATTGAAGATACAAACAAATATCATATCCCTTAAAATTAAAATTGATTAAACATCTTTATATTTAA
ACTCCACAATTAATTATATTTTAATAACAATCAAATATCTTTCTCTCTCATCAACCTCCCCCAATCTCCAACTCCATCAG
TATCACTCCCAAAACATACACGGCAGAAAAAAGAAGACGATGGAACACTAAAAACACCAAGACATATTGAAGAGAGCAAA
CCACATACAGTCAGCTTCCAAAGCCTCAAGAGAACTATCAGCCTTAAGAAAGCTTCATCCTTAGTAGAAATAACCTTCAG
AAAATATCTTAATATTATTATATGTATTTGTTATGTTATTACAATGTGTTTGATTATTTTCGTATGTATCTGATTTACAT
GTATACATTATGTTTTAATTTAGATGCATTGTTAGTTATGTATATGTAGATACAAGAAATGTGTATTAGCTTTTATGATT
ATTCTTTCAATTTTATTTATCTCAGATGTATGTATTTATTTTGAGATACATTGTTATTTAAATTTTGGTAGAAACATGAA
ATGTACATTATTTTAGGTAGTTTTCACAAAAGGAAGGAAATGATTTTGAAAGTTTTGATTTTTTTTTAGGAAGTTGTTAT
GGTAGAACAAATACTCAAAGTTGTTAAAGGAGTGATTTACTCCACTAATTGAGCAATTATGTTATGCTACATAAATAGAC
ACACGTTTGTAATGTATCTAGCTACTATTGACATATTTCGAATACGTGTATCTCGAAGAGGAAGCTCGAAATTCATAAAA
AAAAATCGAATTTTGGAAAAGAAAAGTTGTTCACTTTGTTGTTGCTCGAAAATAAATGCAAAAAATTCAATTTTTTAAAA
ATCATTTTTAGAAATTGTTAGACTAGATATACTCAAAAGTTGCTAAAGGATTGATTTCCTCCTTAAATTAAGCATTTTAG
TTACAATCCTTAATTAAACATGTATCTTGTTTTGTCAATTTTGCGGATACGTGTATATGTGGAGTTAAGATACATGATGT
ATCCAACCAACGAATGTGGTACATAAAGTAATATCTGAAACTACTATGAATACTAGTAATTATGATCTAAACAAGTAGAT
TTACGTTGTTTCATCTATTTTTAATGATGAGTAAAAAGTTAATAACATTCAGAAGCTCAATGCCATCTGAAATTTTTAAT
ATGTTCAATGCATGTGATTGATGCCTAGAATTTTGCAAGTGTTTGCTGTTAGCTTCTTAATGTTATGTAAATTCTGATAA
ATGACACTTAACACACTACTCACAATTCTCGCAGGCATGGAGATCCAATAAGGAAAGGATCCAATCAAAACAACACCAAC
ATGGAAAGCAATATATTCTGATCCTTACAATTACTTCGTAAAGGAAAGGCATAACCAAAGGGATTAAAGAATCATTAACA
GAAGGCCTAAAGCTGGCAGCAGATCAATCAAGCAAATCGTGATTGATAGGACCAGATCAAGGACTCATCAATTAAGCCAA
GAATAGAGTCAAGCCATCAAGAGAAGAAAGGAAATCAGATCAAGCCAAAGAGTCAAGATAAATCCTTCAGCCAAGCACAT
AATCAAATCATATATGTCAAGAAGGAAGGAGTGTGATTTACCATGCACATATCTAATATGGACATGGATCAGAAAATCGT
CTCAATCAAGGGATTCCTCAAATCCTTGATTGAAGTATAACTCCCTTGGGTTTTCCTTACAAGAGCACAAGTCTGTACAT
ATATATATATATACCCCCTCAAACTTAGATGTGAAGTATGCACTTCACTTGAACTTATATTGTAATCTGTTTTTATCTTT
CATAAAACTTTGTACACACTTGAGTGAACAATTGAAAAGAAAAGAGAAAGAAAGATTTGAGTGTAAGTTATCAGGTAGAG
GTTGTATCGAAGAAGAAGATCTGATTTGCATATCAAACGGGGCTCTTAATTGTAATATTCTATAACACCCAAGTTCTCAA
CAAGCTCTTAAGAAAACCCTTGTAACCCAAGGGGACTGGACTAGGCACCACATCGGTGATCCGAACCAATATAAATACAC
TCTGTGTTATTTACTTACTGCAAGTTGTTATTACTGTTTATTTATTCTACTAACATACAAGTGAGTCGACTGGCCATTAC
AGGAAGTCAACTAAAGGAAATTTTAATTCACCCCCCCCCCTCCTCTTTTGACTTTCAATTGGTATTAGAGCAGGTCTCAC
CTTTTAAGTGTTTAACCACACGTGAGCAAAGATCCAATGGCACACTATTAGATTCCTGGTGCTCTACTTCAAGATAGAGA
TTCTTCACACCGACCACCATACTTCAATGGACAACATTACTCTCACTGGAAAGACAGATTCAAAATCTTTGTCTCTTCAA
ATGATTACCAAGCATGGATAGTTATCAAGAAGGGCCCAAAACCTATTCCTAGACTGACAGACAAAGATGACACTGAAAAA
CCATTTGATCCTGAATCATTTGACATCACTAAGGAACAACAAGAGGTAATTCAAACTAATGCTAGAGCTATTAGTTTGTT
ATATTGTGCAGTGAGCGGAGCTGAATATGACAAGATATTAACATGTGAAACTGTAAAAGAAATATGAGACAAACTAGAAG
TGACTCATGAAGGAACCACTAAGGTAAATGAGGCTCGGATCAGTTCACTAGTAAATGAATATGAATTATTCAAAATGGTC
GAAGATGAAAATGTAGAAACTATGTTCTCAAGATTCAGTAAAATTGTCTGCGAACTCAAATCACTTGGAATGGTGTATTC
AAATGGACTTCAAGTTAGAAAACTTGTTAGAAGTCTTCCCAAAGCTTGGGAAACTAAGGCTGTCATTCTTGAAGATGGAG
ATCTGCAGCAAATGACATACGATGAACTTCGAGGCAACTTGATGGCCTATGGACAAAATCATATCAACAGGTACAATAAA
GATGATAAAAAGAAAACTGTGGCATTTACGACTGAGACATCTGAAATTGGAGAAGAAGTCGATGAAAATCAAAACGAAGG
AATGACTCTTATAAATCGAGGAGTGAGACAAATGCTTAGACAAAGAGGACAGAGACCTCAATAGGACTTTAAGAACAATG
ATTTCAAAAGAAATGATGATCGCTGCTACTACTGTGGAAAACCAGGACACATCAAATAAAACTGCCCAGAATTAAGAAGA
AGAAACGAGGACCCTAAGAGTCTTGGAGCATGGGATCAAGTAGAAACAACCGACGATGATCATGATGAAATGGCCAATCT
ATGTTTCATGGCACTAGGTGAAACAAGTGAGGTAAGATCCTTTAACTGTTCTAATTGTAATGACTTACTAAATTCTTTGG
ACATTATTGCTGATGAATTACAGAAAGTTATTGACGAATATAATAAAATCGCTCAAGAAAAGAAATATTGGCAGATTCTT
CTCGAAGCAAGTCAGGTTGAAGTCGACTTACTAACAGAAGAATTAGAGGAAGTCAAAATGCAGTTGAACAGTATCAGAAA
GTCTCCAAGTCATAGTTCTGTCCGATCTAACAGAACTATGCTCTATGGAAGAAACTCGTCTAATCGTAGTTCCAACATCT
CAAATAGATCTAATTCTAAATCTTATTCTCCTGAATTTTCTACTAAAATTACTTGTTTCACTTGCGGTGATCTTGGTCAC
AAATCTTTTAATTGTAGCAAATATTTTTCTGGAAAGTGGATTTGGAGACCAAAAGTTACTAATCATCAAGGACCCAAAAA
TGCTTGGGTACCTAAAAGAAACTAATCTTATTGTTTTGCAGGAGCAATCCAAGAAAATCTACAGAAAAGAAATGTGGGTA
CTTGACAGTGGATGCTCCAGACATATGTCCGGAAAGAAAGAAAACTTCAAAACTATAAAAATAATAGATGGGGGATATGT
CAGATTTGGAGACAATGCTAAAGGGGAAGTAACTAGAGTCGGGACTATTACACTCAGCTCATTATGCGATCTAATAGAAG
TGTATCTAGTTGAGGGACTCAAACATAACCTTCTCAGCATTAGTCAACTATGTGATGTTGGATTTCAAGTTACTTTCAAC
ACAGCCAGTTGTATCATCAAACATCCTGAGAAAAAGCTAACTCTTATCGGAGATCGAGTTAATAACATGTATGTTTTAAA
TAATGTTGACTTTCCATCTCTTACTTGTCTTACTGCAGTCTCAAGCGATCCTTGGATATGGCATCGAAAGCTTGGACACG
CAAGTATGCATGCTCTTGAAAAACTTTCTTGACTTGAACTAGTCATTGGTCTGCCTAAACTAAAGTTTGAGAAAGATCAT
ATTTGTGGCGCATGTTAAATGAGTAAGCAGACTCATTCATCCTTTAAAGGAAAAGATATTGTAAGTACTTCTAAACCCCT
TCAGCTCCTTCAAATGGATTTGTTTGGTCCTACTCGAACTGGTAGCATTGGAGGTAAATGATATGCATTCGTAATTGTTG
ATGACTTCTCAAGGTTCACATGGGTAATCTTTTTCACTCATAAAAATGAAGCTCTTGCTAACTTTGAAGTTTTTTGTAGA
AAAATTCAAAGAGATGCAGGTTACTTCATCACAACAATTCATAGTGATCATGGTGGTGAATTCGAGAATAAAGCTTTTGA
ATAATTCTGCGCTCAAAATGGTTTCACTCAAAACTTCTCTTCACCCAGATCACCTCAACAAAATGGGGTTGTAAAAAGGA
AAAATCGCTCACTACAAGATACAACAAGAACTATGCTTCTCGATCGAAATCTTTTCGATCATTTTTGGGTAGAAGCTATA
AGTACTGCTTGTCACATTCTTAACAGGTGTCTTATCAGACCTATACTAAAGAAGACTCTATATGAACTATGGAGAGATAA
GAAACCAAACATCAGCTACTTCCATCCGTTTGGATGCAAATGTTTCATCCACAATAACAGTAAGAACAATCTAGGTTAGT
TCGATCTAAGAAGTGACAAAGGTATTTTTCTAGGTTATGCTCCCACTAGCCGGGCCTTTCGTGTTTTTAATAAAAGAGCT
TTGAGTGTTGAATAATCTGTTCATGTGGTATTTGATGACACTAATCCAAGAATACAGGAAAATGAAGCAGGCGAGGATGA
AATTGATTCATTCAAACCAGCAAAAGATATTCCAAAAGTGTCTATTGAAAATCTCACTGAAGAGCCAACTACTGCAGAAG
CAAAGTCGACTACTCCAGCTGACAAAGTAAATATTCCCAGGGAATGGAGACACAATGCCAGCTATCCTGAAAACTTCATT
CTGGAAAAACCAGATAACAAAATCCAGATAAGATCCTCTCTCAAGAAACAAGCTTCATTGGCTCTGATATCCCAAATGGA
ACCAAAACAAATTAATGAAGCAATGAAAGATGAGTCATGGATACAAGCAATGAAAGAAGAACTTGATCAATTCGAAAAGA
ATCAAGTGTGAACTCTTATTGAAAGACCTAAGAACTGTTCAGTAATAGAAACCAAGTAGGTATTTCGCAACAAATTGAAC
GAAAATGGAAAGGTTATTCGGAATAAAGCCAACTCTAATCCTTCTCTTTGTGAGAATTTTGCAAATCTCATGAAAGGTGA
ATTTGAAATGAGTCTTATGGGCGAGCTCTCATTTTTTCCCGGTCTTCAAATTAAGCAGTCAGATAAAGGAATTTTTATAA
ATCAAGGTAGGTATGCAAAAGAGTTGATCAAAAAGTTTGGAATGCAAAAAGGGTCAAGCCTTTGGAACTCCCATGAGTCC
CTCCACTTGTCTAGAATCCGATACAACAGGAAAAGCAGTTGACGAAACACTTTATCGAGGAATGATCGAGTCTCTATTAT
ATCTCAATGCTAGTCGACCAGACATCATGTTCAGCGTTTGCAAATGCGCACAATTTCAATCGGCTCCAAAGGAATCTCAT
CTCACCGCTGTGAAACGAATCATTCAATATCTCATTGGAATCTCTGATATGGGGTTATGGTATCTTTTTTCTGAAAGTTT
TGATTTAATTGGATATTCAGATGCTGACTTTGCAGGTGATAAAAATGATAGAAAAAACACCAGTGGACATGCCAATTTTT
GGGAAAATCTCTTATTTCCTGGCATAGTAAGAAACAGACCTCCGTTGCCCTCTCAAATAATGAATCTGAGTATTTGGTGG
TTGGAAGTTGTGGCACTCAACTACTTTGGATGATGCATCAACTCCTCGACTATGATTTATCCTTTGAGGGAGTACCTACT
TTTTGCGATAATACTAGTGCTATTAGTCTATCTAAATATACTGTGCATCATTCTAGAGCTAAACACATAGATATCAAGCA
TCATTTTATTCGTGATCATGTTGAAAATGGTGATTTTGTGCTTGAATTTGTTGATTCTGAGAATCAGTTAGCCGATATCT
TTACAATACCTTTACTTGAGGAAAGATTTTGTTTCCTTCGAGAATGTCTTGGCATTACCTTATTTATTAATTAAGTACTA
GGTTTCTTGGCATTACTCTTTAAGTTGCCTTTACATGGTTCTTCTTATATTTGGTGTTTTGTTCTTTTTTATTATGCCAA
AGAGGGAGAAAATTTGCCACTACAATTTTTCAGACAGGGGAACCAAGTTCAAAGTTCGACATATTACTGAAGCCTTAAAG
GCAGGGGGAGCCACATATACAGGGGGAGCTACACATACTGCCATATCTCAGGGAAGTATCATTGTCTCTCCACACTCCAT
TTAAAATTATGAATTAATTGTCATTATCAAAAAGGGGGAGATTGTTAGCTTCTTAATGTTATGTAAATTCTGATAAATGA
CACTTAACACACTACTCACAATTCTCGCAGGCATGGAGATCCAATAAGGAAATGATCCAAGCAAATCAACACCAACATGG
AAAGCAATATATTATGATCCTTACAATTACTTCATAAAGGAAAGGCATAATCAAAGTGATTAAATAATCATTAACAGAAG
GCCTAAAGCTGGCAGCAGATCAATCAAGCAAATCGTGATTGATAGGACCAGATCAAGGAATCATCCATCAAGCCAAGAAT
AGAGCCAAGCCATCAAGAGAAGAAAGGAAATCAGATCAAGCCAAAGATTCAAGATAAATCATTCAGCCAAGCACATAATC
GAATCATATCTGTCAAGAAGGAAGGAATGCGATTTACCATGCACATATCTAATATAGACATGGATCAACAAATCGTCTCA
ATCAAGGGATTCCTCAAATCCTTGATTGAAGTATAACTCCCTTGGTTTTCCTTACAAGAGCACAAGTCTGTTCATATATA
TATACCCCTTCAGACTTAGATGTGAAGTATGCACTTCACTTGAACTTATATTGTAATCTTCTTTTATCTTTCATAAAATT
TTGTACACACTTGAGTGAACAATTGAAAAGAAAAGAGAAAGAAAGATCTGAGTGTAGGTTATACAGGTAGAGGTTGTGTC
GAAGAAGAAGAATTGATTTGCATATCATACGGGGCTCTTAATTGTAACATTCTGTAACACCCAAGTTCTCAACAAGCTCT
TAAGGAAACCCTTGTAACCCAAGGGGACTGGACTAGGCACCACATCGGTGATCCGAACAAGTATAAATACACTCTGTGTT
ATTTACTTACTGTAAGTTATTATTACTGTTTATTTATTCTACTAACGTGCAGGTGAGTCGACTGGCCATTACAGGAAGTC
GACTAAAGGAAATTTTAATTCACCCCCTCTTGAATTTCATTTGCAAGCAAAATGAGAGGTCTTGTTCAATCTAGGATGTC
TAGAGATGCTTTTTTTTTTAATTCATATATGTCATTGACATACCTAATTACATGTATCCTAGTTTACCCCATTGATCTAC
TTTTTGAGAAATTATATGCCTAAAAGTCAAGATTAAATTCATAATATAGCTAAGTTTGAGAATAAAATTTCTTATATTTG
CATGTTTAAGTTGTAATTATGTCTTTGTGTTAACCAATGTAAGTATGCGTTTGGTAGGGTGAAATCGTGGGGCAATGGAG
CTTAAATAAAGTGGAATATGTTTGGTTCCGTGCCACGAAGCCGGGGAGTGAAATTTTATTTCACTTGGTAGTCAGATTTG
CAACACACTTTTTGGGCGAAAAAACTACATCAATTCGTAGGATTTTTTTCTACTTTTTTCATCTTTTAATTATTTAATGT
ATTTTGAAGAATTAAACCTTGAGAATCGAATTATGAGTAGCTAAATCCTATCTTTCTAGGTTGCGGCTACGAATAATTGT
TAAGTATTGAAGCTTTAAATGAAGTTTGGTTATCATTATGAGTTATTTTTGTGTTCTTATTTTCATTATTTTAATGTTTG
ATCACTATTGAGATATACATTTTGTTTTTTTTTTTAACTCGGGAGAGGAATTGAGAGATAGAACGTGGAATATAGAAAGC
AAGATCATTCTTTGTGAAAATAAAAGTTGATTTGTATCTAGGATGGGGATATACCTAGTTTACCTAGCTTGATTAAGAAA
ACAAAAGAGAGCATAATGTTTCGTAGTTGGTAAAGTCTATCTCGTTCGATGATGTAGTTAAATTATCAATTTTAAAAGAT
GGTTTGAGGTTCGAAAGACCATAATCGTATTATTAAACTCGTAAGTGATCAGTAACATGCTAACTAAATGGAGTCTAAAG
TGAAAAATATTTTGCATGAATTTATAGTAAAACCGTAGCCCTAGAATTTCCCAATTTATTGATAATTGAATTGAACCCCA
AGTCGAATTCAAATCGTTGATATTTAAGCTTCTTAGTTGTTTATTGCAATTGTTTAGTTAAAAACAATATTCGGACTCTT
TTTGCACACTTGCACTTAATTATAGTTATAAACAAAATGAGATATTTACTAGTCAAAAGTCCTTTCAGTTCAATAATTCG
GCACATAAAAATTACTATATTACTTATTTGACCATATACGCTTGTGTGTACAAATTGAACCCAGCAGAAACCACCCTACA
AGCCTAACCCTTTTGATTTAAATGACCTATATTTTTTAACTTATGACCTCCAGTGAGCACTTGATATGTTATGAACTTTT
AAAAGCTAATTAAAGAGTTAGTTGAGTTTTGAGTAGAACTATATTTAAAGGAGAAAGGTGCACCCAAAAAAAATAATTGA
AGCGTGAATACCACTTAGAGGGAATTGAAAAGAAAAATGTGTTTTAAAGAATAAATACATAATTTAACAATCCATATAAT
GACTGTCTTAGTAAAAAGATATTTTCAACTGAATTGATAAATTCTTACCTAAAATTAATAATTAAAAGAAGGTATTCGAT
AAAATCAATTATAAAAAAAGATATTAAGTAATTATATTTGCATCTAAAATTTTGATTTTTAAAAAAATAAAAACATATGT
TATTGAATGAGTGGATTGTCCATTGAGTTAATACATGAACTACTTACATTCATGCATACCTATTTCCTAGGTTCTATGAA
TCATTTTGAATAAAAATGTACTATATATTAATTTGGGGATTTAACATAGTGACTTTTGAAGTGATTTATCAACCTATAAA
TAGGGTTGTCATTCATTATTGTAACTTGTAAGTGACACTGGACGACATTTGAATAAAATGATCTTTACATTCTACTATTG
CTTATGTTTTGCAACAATATGAAGTTTATTTAGATTTTAGAGTTGAGTCACCTCTGACTTTTTTTCGGTTTCCTAAATTT
AGATTTTTTGGTTTTCCACCCGTTGTCCAGTGTTTGGTATCCACATTGGAGCCCGACTAAATCCAAATTAATTCGTGCTG
GGAAGTCATATGGAGAGATGAAACCAGTGGTGGAGCCGAAGCCAGGATTTTTATTAAGGGTGTCCAAAAATAATGGTGTG
TGGCTGTCAAAATAAAACAAAAAATATTGTGCTATTTGGGATCAAACTCAAACTCCTTCATTCAAATGGACACTCATTAC
CACTACGCCAAAGGCATAACTTTTGTTAAGGGTGTCCAACTTTAAATATATATCATTTAAATGTAGAATTTGACATATAT
ATACAATATAATTTTCCAACGAAGGGTGTCCAACTAGACACCCTGGGATGGCTATAGCTACACCCCTGGATAAAACGCTT
CCTAAGAAACGCGACTTTGTACCCAAAGGGACTCGAATCCAAAACTTCTGATTAAGGATGAATGAGTACTTAATTACTGC
TCAACCATAACCCTTGTTGGTGGTGCTGCCTTTAACTTTCATGTACATGTTATGTATGGGTTGTTTTGATAATTGGTCTA
TATTTGAAGAATATCTATACAAAGTAACCAGTATGGACGCATCCACTTAAGTCAAATGAAGGAACCAAACAATACAACTT
TCAAGAGACTAATGTGACTAAATAAGTCAACAAACTGCTCATGGATCATTGAGGGGGAAATCTTCTCTAAGATCAACAAA
CTCTTTAACAGAAGATCCATAGCTTTTCTTCTCCCTCCCAAAATATTGGGGAAATTTATTTATTTTAATGTGAGTTATGG
TTATCTAACTCATTATACCATATTGCTTTCTTTTAATAGTATGAAGTGCGTTTCAAGCTGGCATATTCGTCCATGATACC
CTACTATTAGTGGAAACAAATCTAGTTACACAAATTAATTAAATATCTTATATTTATAATCCAAATAAACTATATAGTAA
AGTGGGGTATCCACTTTGGCTAAATTTTAGAACCAATTGTCTCTTAGGTTGCACCTAGAAACGTCCATGCAGTAAAATTA
AAAGATCGTATATTTGGCTCAAAAGATAAGTTGTTTTTATTTTCATTTTCTATTAAGTATTGAGTGGCACCTCTTTATCC
ATTATTAGATAATTACTTTGTGATTGTAGACGCATAAGTGAGATCATCGGGTGCAACTGATATTCTGTCTGTCTCTATTT
ACTTGTTAAATATTTTTTAATTTGATTTGTTTTTACTTGTCATTATCGACAAATCAAGAAAGGATAGGCTTTTCTTTCTA
TTATACCCTCAATTTATTAATATTGAGTTAATGTCTTTGAAAAATGCAGTGAGTAAATATGTTTTAAGACTCTATTAATT
AATAGGGGTAAAATGGTAAAATCATTATATCAATCATTCTTTTCTTTTCTTTATAGGTATGTCAAGTCAAAATCTAACAA
GTAAAAAGAGACGGAGGGAATATTAGATACAGAGTTTGTAGTAGCACATGCCCAATATATATTATTTCCTTAGTCTCAAT
TTATGTGGTACCGTTCGGATTTCGAGAGTCAAACAATTTAAGTTTGATCGTGAAATTTAGGCATGAAAATTTAAATTTTT
TGAAATAATTTTTTTTTAAAAAAAAATTACGTAAAAAATATTTGAAGTCACAATTGATAATTTAAAAATATTTAAAAGAT
GTATGAAAAAATTACGATCAAAGATATACTCCCTCCGTCCCATTTTATATGACATCCCTTTCTATAAATAGTTGGACCAC
AATACTTGTCATTTTATAAAATTTATGCATAAATTACCGTATTTTGCCTATTATACCCTTGATAGAGTAGTTAATTAATC
TTGAAAATGTATTCATCATTTATTATAAAGTTGACTTAAGAAAACATTAAATAAGGGTAGAAAATTAAAGTTACATCATT
TTTTAATGCAAGTGCAAAGTAAAGAGGTGACATATAAAATCGAACGGAGGGAGTACTTATTTGAATCGCATAATCCGAAA
AGTGACATATAAAGAAGGAGTACTTTTTGGTTTCAATTTTTATGATACACATAAAATTTGAACAATCAATCAATTTTTAA
AAATCACTTTTGGAGATTTTGAGTTGCTGATTATTGTAATTTATAGTACTTTTTACGTAATTTTAAAATAATATATGTTA
CTCTCCCTGTTTCAATTTATGTGATACCATAGAATTCAAGAATCAACCATATTTTGTATATGTCTTCTAAAATTTTAAAT
TGTTAATTATTGCAGTTTAAAGTACTTCTTATGTCATTTCAAATAATGGATGTTACTTTTATTTGGCCTAATTTATGTAG
CACTGATAGAATTTCGAACGTCAATCAATTGTTTTTTATATGTTTTTTTAAATATTTTGAGTTGTCAATTGTCGTGATTT
ATAGTACCTTTTACATCATCTTTAAATAGTATGTAGTATTTAAATTTTTAAGTTGTTTATTATTGTGATTTATATAATAC
ATTTTACGTTATTTTAAATAATATATGTTACTTCTTCTGTCCCAATTTATATTAATAGTACTTTTATGTATTTTAAAAAA
AATATATAACGAATTAAAAAGCAAAACAATTAAATTAAAATAGAAAAATAACTATTTTACCTGAAATGACCAAAATAGCC
TTTAAACAACAAATTGGCATGACAATTGCCAACTGCTTCCCAAGCGGCTTTTATATATAAAGAAGAATTTTTAATTGTAA
AAAACAAAATTATCATGCATTATACCTTGTATAACATGTTTTCTTTATTTTCCAGATTATCATGTCATATTAGATTTAAA
GAGTTACCTATTATTGCAAATAAATTTTACTTTCTTCGTTATCTTATTAAAAATATTTGTTTTATATTACTTGATTACTT
ATTAAATTAAGATAGAAATAATTATTTTTTTCATTTTACCCCTATAATCAATATAGCTTTTGGAAGTTTAAACAAATTTT
GAAGATCTAAGAATTTCTTTTTTCAAAAAGCTAGTTAATATGAACAAAGAGCAAAATAGTAAAGTTGATCAATCTATTAA
TGAAATGCATTTCCACAATCCCTTTCTTACCACTAAGCCATCAAAGAGTTCTGTTATGATGTCCACAAACTAATGTACAT
ATATATTTATTTAATTTTCTAATACAAATAAAAAACCTAAAAAACAGTTCTTCCGAACCCTTAACCAAAAAAACATAGAC
GATTGTTAGTGCATGCATACAATTACTCTTGTCCAAAATACCACAACTTTTTGGTCTCGTACGATTATTGGTGGATTTCA
TCAAAGACTTTGCATTACAATAATTTAACATGTCATTATATGTTTCTTTCGTCTAATAGCTATCTAGAATAATCCTTTGC
TCATCATGTAAAAAAGTTAGTGGAATAAACTTTATATATATTTATTTGGAACATAGCTATATGTATATTCTTTTAATTAG
TAAAGATGATAGATATAATATAAATAAAAGGGCTGAGATTTTGCGTGTGAAATCTAGCCACGCGTCCGCTATCACTTTCA
TAGAATTGTGTATTCAAGATCATGTTTCTCAAGATTATGTTGTTGTTATGTTAGTTCCAAATTCCATACATCAATGATAT
GTATATATATTGTTGGATTATATAAGTATATATTTAGATAAAAGTATTTGTTATAAAGTATTTATTTAAAATATTTTAAT
AAAAGATTTAATAGACCATTTAGGTGCTTATGTGTCATTTATTTACTTATATGATAGATAGTTTGGTGTATATAGGTTTA
GATTATACAGTGAGATTAAATTATCGGTTCTTATAAGTATAAAGTTTTATCTTTATAATTTAAGATGAAAATTGGACAAA
TCATTGATATGTTTATATCACAAAATGAAATACAATTATCTTGATTATGTTATTTGTGCTAGTACATTTTGTATGTATTG
AACGGAACTAGTAGAGATAGAGGTTTTAGATTGACTGACAAAAACATATTCTCCAAAATTGTTATATGCTATTACTATTT
TGAGTTGTATATGCTAATTATCGTTTTGATTTATTAAAATGTGAAATCCTGAGATTGATCAATATGTATGGGATGATAAT
AATATATATTGGTGAAATAATTAGTTAATTAATGAAATTCATGTCTCGATATAGAGATTGATCAAACGTCTTTTTGAAAA
GCTTAGAAGTTTGCATTGTGTCAAACCTTTCAAGAAAATTTATGAATTCGACACATGAAGTAAGTTAAGTAGTGCTCTAA
AGAAAATTAATAGTGAACTATTTGTCAGTAATTTAATTTATTGATTATAATATGTAGTCTTAATATGGGGAATTACACAA
GTGTTTAATGAAAAATATCAAAATATAAATGAAGTATTCAATTACGAATTATAGTGAAATGATTTGTAATTTAATTTGGT
AAAAATAATTCAAATCATATTTTCAAAGTATTTCCACAATATGGAACCCTTTTTCACCAAGAAATAAGATTTTGAATATG
GAACCTTGCTAATTCATTTTTTGGCCCCTATCGTGCTCATATAATTTAATTAGTATTCAAAATCTTATTTCTTGGTGAAA
AAGGAAAAGACACTCATTTTTGTCTGGGTTTTGGACCGGATAAAAAATGGCCTGTATATATGTTCTTTCTAATGTAGAAG
AAGAATAATGAGTTTTTCCACCCTACATGTCCATCCAAATATTGAAAGCGTCCGACGATTAATATATTTCTAAAATACTT
CCGCTCATATTTTCTAATAATTGACATCAAAAACCTACTTGCATCTAATGTTAAGATAACTTGATTATATGTTCATGATT
TTCATTGTTATTGGGAGAAAAATGGTCTGGTTGATCTTCTATGGAAAAAAAACAATTTTAAAAAATTGTGGATCATTTGT
TTTTTGGTCCAAGTAACTTTAATTGGTTTTTTTGATTGGTCAAATCAATATGTAAAATAGATGAAGGAGGATATATGTTC
GTATGATTTATCCATTCGATGCTTGACATAGTACTTAAATGGCGGTGGCCTACACTATTCAATCATTGAATTTATTTTAT
TTTTAAGAAAATCTTTTCTTTTGTCCAATAATCATATGAGCATTATTATTACTCCACTTCTTAAGAAAATATTTTCTTAC
TCATTGAGTTTTAGCAAGGTGTGAAATGAAAATAAGAAGAGAACATGGAAAAAGTGGGGGAACCAATTTGGAGGAAAAAT
GAAAAAGTCATTTCAAATGAAAAGTCTTTGAAGATGAAAAGTCATTTCTCTCATATTGGTAGAAGAAAGGAAAATTGGTG
TCCTTATAATATGAAACACTTCCTTTAGTTCTTAAAGGGTTAAGAAGAAGGTGCCCCTCGCGCCGTCGTCATCGCTCGCT
CGGCCTCGGTTTCGGCAATTGATTGATAATATTTTTGGACAAAATTTATTTAATCAATCTCATTAATTGATTTCCTTTTT
CTTATAAATTAATTCAGAATGTTAGTTAATTAACATAATTAATTTCGCATAACAGATTATTTGAAATTTGCGCGTAACAG
TAAAGTCGTCTGAAGGGATCTGCTCCTTCCGAAAAGACGTTATTTTTCCCAAAAGACACAACGTTCTGGAAAGACATGTC
TGAACAGATACGTTCACACCATGGTCCGAACAGACGCGTTCCTTGCTGCAAGTGGCTATAAATAGAGAGACTTTTTCGTT
TTTCAACACTGAAATTTTTTCCTTTCTACATACATTTTCTTACAAAAATAAAATTGTTGATCGACCGAGTCTGTGTGTGC
TCTCGTTGTTGTCCTTGCGTTCGTTGAAATTAGTGAAGTTTGAGGTACCGCTACTTCTCTAATAGTTAATCTGTTTTATC
TTGGGAGGAATTATTTTTAACCTCGGGTACTTGAGGGGATTAAATTTCTTAAGGAAACACAGTGGGTTCTGTGGACTCGA
ATTTTTATTTTCTCTCTGTTTCATTTTTTTTCTATTTTTGTTTTTCCAAACCTGAATACAGAAGATAACAAGCTTAAGAA
ATTTAATTTGGTTTTTGTGTTTGAGGTTTTTGGAGATTAAAATCTTTTATGGTTTTCTACTCTATTTGAATTTTAAAATT
CATTTGATTAATGATTAAAAAAATATAAAAACTTTATCGTTAAATCAGAAATAGGCTGTGTAATGACTTACTCTTTACTG
TTAGTATTTCACATACTAAATTGTTTGCCATTTGTGACAGAAAAATGACAAATTCAAGTCAAGTAAATGTTGGAACAGAG
AGTGCTGCAACAACATCGGTTGCACACAATCGTTCAAGTGCTACCCATGCACCGGTTGAGAAACCTGCAAAGTTTTCTGG
AGTTGACTTCAAAAGATGGCAGCAGAAAATGTTCTTCTATCTGACTACGTTGAGTCTGCAGAGGTTCATTAGTGAGAACG
TTCCTGTTCTGTCGGATGAAACTCCTGTCGAAGAACGATTCTTGGTGACAGAAGCATGGACACACTCAGATTTTTTTGTG
TAAAAACTATATTCTGAGTAGCCTGTAAGATGATATGTATAATGTGTACAACAGTGTCAAGACCTCAAAAGAACTCTGGG
ATGCTTTAGAAAAGAAGTACAAAACAGAGGATGCTGAAATGAAGAAGTTCATTGTGGCAAAATTTTTGGACTATAAGATG
ATAGACAGTATAACCGTCGTCACCCAAGTTCAAGAACTGCAGGTCATAATCCATGATCTCCTTGCTGAAGGCATAAATTT
ATTTAATGCCTATATTGAACATATTAAGTCTATTCTTAATACTCACATAATCTTTAATGTAGGATTGATTGTGAATGATG
TTTTTCAAGTGGCGGCCATTGAGAAGTTACCTCCATTGTGGAAGGACTTCAAAAACTACTTGAAACATAAACACAAGGAG
AAGACTGTTGAAGATCTCATGGTAAGGCTAAGAATAGAAGAAGATAACAAGGCCGCAGAAAAGATGTCATGTGGTAATTC
AACAATATCTGGAGTAAATATTGTTGAAGAAGACCCCTCAAAATCAAAGAAAAGAAAAAAAACATACGGTCCAAAGAGCA
ATCCTCCTAAGACGAAATTCAATGGAAACTGCTTCAATTGTGGCAAACATGGTCATAGGGCTACTGAATGTCGGGGTCCC
AAGAAGGACAAAAAGAAAGATTAAGCAAATTTGGCTAAATCCAAAGAAGAGATGGACGATCTCTGTGCAATGCTTTCAGA
ATGCAACTTGGTTGGATATCCAAGAGAATGGTGGATAGATTCTGGTGCCTCGTGCCATGTTTGTGCCAACAAAGAATTAG
TTGCATCATATACTCCAGCACCAGCAGACGAGAAGTTGTTTATGGCGAACTCCACTGCTGCAAAGGTTGAAGGAACTGGC
AAGGTCCACTTAAAGATGACCTCGGGCAAGGTGGTGACTTTGAACAAGGTCTTGTATGTTTCGAAATTGCAAAAGAACTT
AGTTTCTAAACCAGTTCTAACGAAGAATGGATTCAAATGTGTATTTGTTTCTAATAAAGTTGTAGTAAGTAAGAATGAGA
TGTATGTAGAAAAATGTTACCTCACTGAGGGCCTCTTCAAACTTAATGTAATTGCAGTTGATATGAATAAAGATTTTGCT
TTTTCTTACTTGCTTGAGTTTAAATGTTTATGACATGAACGTTTGGGACACATCAATAACAAAACCTTGCGAAAACTGAT
TAACTTAAATGTTTTGCCTAAATTTGAGTGCAATAAATCAAAATATTAAGTTTGCGTTAAATCTAAGTATGCTAAGCATC
CTTATAAATTTGTCGAAAGGAATTTGTACCCCTTAGAACTGATTCACACTGACATTTGTAACATGAAGTCAACAGCATCA
CGTGGTGAAAAAAAGTATTTCATAACTTTTATTGACAATTGCACTAGATACTGTTATGTCTTTTTGCTAAATGGTAAGGA
TAAAACAATAGATGCATTTAGGCAATATAAAACTGAAGTTGAAAATCAGTTGGATAAAAAGATCAAAATGATCATAAGTG
ATAGAGGTGGAGAATATGAATCTCCATTGTAGAAATATGTTTGGAAAATGGAATCATTCATCAAACTACTGCTCCTTACT
CTCCTCTTAATGGAATTGCGGAAAGGAAAAACCAAACTTTTAACGAAAGTGATGAATGCCTTACTTATAAGTTCAGGTTT
ACCACAAAACTTGTGTGGGGGGGGGGGGGAGCTATCCTTACAGCAAATCGAATGTTCAATAGTGTTCCTCACACCAAGAC
ACATGTTATTCGATATGAGAAATGAAAAGGTAGAAACCCCAACTTGAAATATTTTAAAGTGTGGGGGTGTCTAGCCAAAG
TCCAGGTTCCAATACCTAAGAGGGTGAAAATAGGACCGAAGACTGTGGATTGTGTATTCATTGGATATGCCACAAATAGT
AAGGCATGCCTTGGTTCATAAGTCTGAACATCCAGATATTCATGACAATACGGTAATAGAATCAAATAATGCTAAATTTT
TTGAACATATCTATCCGTGTAAAACTAGACTTGAGTCATCTAATGGGGGCTCTAAACGACCTCAAGAAGAGCCAAAAGAA
AATGTACCTAATGAAGAGAGTCCAAGGCGCAATAAACGTCAACAGACAACTACTTCATTTGGATCTGACTTTGTAACATT
CCTTCTTGAAAGTGAGCCTCAAACGTTCAAGGAAGCTATGTTGTCTAGCGACTCAACCTCTTGGAAGGAGGCTGTTAATA
ATGAGACTGAATCAATCTTAAGCAATCATACTTGGGAGTTGGTTGATCTTCCTCCAGGAAACAAACCCTTGGGTTCGAAA
TGGAATTTCAAAAGGAAGATGAAAGATGATGGAACTATTGACAAATATAAAGCAAGACTTGTTGTCAAAGGATTTAGACA
GAAATAAGGTCTTGATTATTTTGACACATACTCGCCAGTGACTAGGATTACATCAATTCGAATGTTAATTGCCCTAGCTG
CAGTATACGGTCTTTAAATCCATCAAATGGATGTGAAAACCGCCTTCTTAAATGGAGAGCTGGAAGAAGAGATTTACATG
GAATAGCCTGAGGGTTTCGGAGTTCCCGATAAAGAAAAGAAAGTATGCAAACTTGTTAAGTCACTTTATGGACTAAAACA
AGCACCAAAACAATGACATGCAAAGTTTGATCAAACCATGCTGGCAAATGAATTAAGATCAATTAATGTGATAAATGTGT
CTACATTGAAGACGTTCCAAATCAGGAGGTCATTGTCTGCCTATATATGGATGACATGTTGATAATGAGCAAGGACATTG
CTAATGTAAAAGCTACTAAGCGTATGCTCGCTAGTAAGTTTGATATGAAAGATCTAGGAATTGTCGATTTGATATTGGGA
ATTAAGATTCATAAAACTCCTAACGGTCTAGCATTGTCTCAATCTCATTACATTTGAAAGATACTTGAAAAGTTCAAGTA
CTTGAATTTCAAAAGGGCAAAGACTCTAATTGATGTGAACTTTAATCTTGCTAAGAATAAAGGTGAAAGTCAGTCTCAAT
TGGATTATGCTGGGAAGTTTGATGTATGTTGATGTGACGCCAAAAATACATATTTTTAATCATTATTTGCCTCACATTTA
CTATTTATATCTGTCTTTTTTGAGCATTAATTTTATGGATTGTGCTAAATAGTATATTTTATTTGTATGAGTAAATTGAT
GTAAAGTTGAAGAAGTTTGGAGCTAAAACAAATTAAAAATGAAAGATTATAGAAGAAAATCAAGCAGACAACTTAGTAGA
TTAAATTGAATATAATAATATATAAAATTATATGCTGCAAAGTGCACATTCAATTGGAAACTTGAATGGAGAATATTGCT
GCCAACCACGTGGCAGATTCTGAAGGCAGTGGCCAATTGAGGAGCTACGCACAATCTTGAAGGCGGCGGACAGAACGCGT
ACAACAATTCCAACTCAGTTTTGGTTTTGGTTTCCTCGTTTATTTTGGTCTCAGTTATTTTATTTAGAATTTTCTACATC
TATAAATAGTCCATAGAAATAATTATTGGACAACCAATATATAGTAAGGAGGAGGCACTTTTGAAGAGAAAGTCGTCAAT
ATTTTTTAGGGTTCTTTTCTTCTTTTTGTTTTCTTAGATATTAGTAGCTAAAGCTCTTGTTCTAGGGCTGTAGCTACGGA
TTCAATGTTGATTATTTAAGGTCTTTGAATTAATTCTTGGTTGTCATTATAAGTTATTTCTATATTCTTGTTTTAGTATT
TTATGCTTGCGCACCATAAGATAAATCTATTGTCTAATCTTAAAATCGGGAGAGGAGAGGTTAGATAGACCAAAGAATAT
AGAGAGCTCGGTCCACCCATTAAATTGAGGTGATTAGTGTTCAGGAGTGACGCCCAGACGAACACCTTGCTTGGCTACGA
AATAGGATGAAATATAAATGCTCACCAGTTAGTCTATTCATCCTCGCTCAACGATGTAGTTAGATAACTAACTAGGGTAG
GCGACAAGAGGCGTATAACCCGGATCATATCATCAACCCTATAAACCAGTAACTTGACAACTAAAATTAGTTCTAAGCCA
AAAATATGATACATGAAATCCAATACATGCTGCAGCCTTGGGATTTTCCAACTATTGTAAGTAATTTTATTATTTTGTTC
TTGCATTCTTCTCTTTTGGCTCCCTTAAATAAATAATTAGATCAGTATAATTTAGTAAAAATAGTTAATTGACAAATCCT
TTGGGTTCGATAATTTGGTTCTTTTAAGAGCTACTATATTACTTGCGCGACCGCGTACACTTGCGTGTGCAATTGGGAGC
AACATATGTCATGAACTGTACACAATCATACATAGCCTGCACTATAAGTAAACTGAGGCGATACACAAGTAATCCCAATC
AAAATCATTGGATGACAATGAAGAGAGTTTTGGGGTACTTAGATGACACTTAAAACTATGTTTTGCATTACAACAAATAT
CCAGCAGTTGTTGAAGGATATAGTGATGCAAATTGAATTACTTGGTCAACTGAAACGAAATCCATGAGTGGATATGTTTT
CACTATTGGTGGAGGAGCAATATCTTGGAAATCATCCAAACAAACATGTATAGCTCGTTCTACAATGGAGTCTGAATTCA
TCGCCTTAGACAAGACAGGTGAAAAAGCTGAATGGCTCTGGAATTTCTTAGAAGATATTCCGTTTTGGCCCAAACCAATG
GCCCCTATATGCATACACTACGATAGTCAAGCTGCAATAGGAAAGGTTGGAAGTGTTATGTACAACGGGAAGTCTCGTCA
CATACAACGAAGACATAACTCTGTTAGACAACTACTCTCTAGTGGAATTATTACAATTGACTATGTAAAGTCAAAGGATA
ATATGTTGGATCCACTTACAAAAGGCCTAACTAGAGAGGGAGTTGAGAGATCATCGACGGAAATGGGACTATGACCGAAA
ACAAGTCATTGTGGCGGTAACTCTACCTAGAAGACTGGAGATGCCAAGATCTAGGTTCAAGGAGATCAAAAAAGTCATAG
ATGACGGTTCAACATTGTCAAAATTTATTTTATGGTCCATTCTCATGATAAGACAATGTTCAGTAACCAGGATAAAAACA
TAAGGCTTTTTAATGGTTTCTAAGTTTGATACATGGTATATCAAATAGTGTATCTATGGGATAACATAGTTAGAAACCAC
CTATGTAAGTGTGAAGTGTAAGCCGCTTCAAGGAGAATCCGGTAAGACCAGTTCTCTAAATACTTATTAACCAAGACGTG
TTCATGACTGAAACGAACAAGACAATGAGAACCAAAAACAATTCAAGGATTGATTGTGCGACTTATGTTGTCTAGGTATA
CACCAAAGCTCAACGGTTCAAAGATATCAAATCTACCGATTGACCGAGTATATCCGATATATGTTCACTACGAAAAGTTT
AAAGGGAAACCTACTTATCCAGATGTGATTCCTTACTTACGAGACACCCAAGTTTTTCATACATATGTTTTAACAATAGT
CATTCCCCACTCATGTGGGGGATTGTTGGGTTTTAGCAAGGTGTGAAATGGAAATAAGAAGAGAAAATGGAAAAAGTGGG
GGAACCAATTTGGAGGGAAAATGAAAAAGTCATTTCAAATGAAAAGTCTTTGAAGATGAAAAGTCATTTCTCTCATATTG
GTAGAAGAAAGGAAAATTGTTGTCCTTATATTAGGAAACACTTCCTTAATTTAGTTCTTAAAGGGTTAAGAAGAAGGTGT
CCCCTCGCACCGTCGTTGTCGTCGCTCGCTCGCTCGGCTTCGGCTTTGGTAAATGATTAATATTTTTGGACAAAATTTAT
TTAGTAAATCTCATTAATTGATTTCCTTTTTCTTATAAATTAATTCAGAATGTTAGTTAATTAACATAATTAATTTCGCG
TAACAGAATTATTTGAAATTCGTGCATAACGGTAAAGTCGTCTGAATAGATCTATTCCTTCCGAAAAGACGTTATTTTTC
TCAAAAGACATAATGTTCTGGAAAGACATGTCTGAACAGATATGTTCACACCATGGTCCGAACAGACACGTTCCTTGCTG
CAAGTGGCTATAAATAGAGAGTCTTTTTCCATTTTTCAACACTGAAATTTTTTCCTCTCTGCATACATTTTCTTACAAAA
ATAAAATTGTCGATCAACTGAGTATGTGTGTGCTCTCGTTACTGTTCTTGCGTTCGCTGAAATTAGTAAAGTTTGAGGTA
CCGCTACTTCTCTAATAGTTAATCCGTTTTATCTTGGGAGGAATTAATCTGTAACCTCGGGTACTTGAGGGGATTAAATT
TCTTAAGGAAACACAGTGGGTTCTGTGGACTCGGATTTTTATTTTCTCTCTGTTTCATCTTTTTTCGGTTTCTGTTTTTC
CTAACCTGAATACAGAAGATAACACTCATAACTAAACATGAGAAAATAAGTTAGAAATCAACTTGTTTTTCAAAAAAACA
TTTTTCAAGAAACACAATTGACAACAAAATGTGGAAAACCTAATTATATTCAAGTTATTAGGTCACTTACAACATCTAGG
TATATCCAGTTCACTAGGGGCAATTTTGAGACAACTACAGAATTGCTTTATTTGTTCATTATATTAAACATATATAGTTA
TTTTTATTTCTCATGTCATTTTATAATATAACAAGAGAAAAATATATAATAAATAATGATTTTATATACCCTTAACATTA
ATTAATTACTTATTCTCTAAATCATTTCTCAAATTTAAGATAGAACATCAATTAATATGAGTATTATATATAAAATATTC
ATATCAATTATTATTTTTTCAGATCGATGCAAAATTTAAATTGAAAAAGAAAATAAATAAATGGTGAAGTAACAAGTGAG
ACTTGCTCAAATGATTAAACACCTCCCCTATCAATCTTTAGGTTGAAGATTCAAGTCTAACTAGAGGGTAAGGGAGAACT
CAGAACATATACACTTTAATCCTCCAAGTGATGGAAGAAAAAAAATGGGCATATTCTTACCGTAGAGAGTTTATGAATAC
AATAAACCTCGATTGTATTTCACGGAAGAGTTCTTCCTCAATAGGATGTTACATAAAGTGTAGTTGAATATAAACTCCCC
TAGAGATAAACTATAAATATGAATTTTAATAGAATATAGTTACTACATATGTGTAACCTCACTGTTATGATGTCCTAACA
CTTACAATAAAGAATACAAACAAGAAAAGGACTCTAATTACTGTTAGCAACTATAAGAACACTGGTCGACCTCCAAAAAT
ATATTTATAGAAAGCATCAATATTCAATTTCTTTCTTTTTCACTATATTTACCAAGTAGGAGTTAAATTGACAAGTGTCA
TCTTTTGATACTATCAAGTTGTAATCATTGAATCATTGTGATTGTACTATTTTATTTGGGTATTATATTTATTCTGTTAT
AATATTTGGTAGTGTTGTTATTCTTTTCTTATTGCTATTTAGAGTGAATATTATTCTGAGTGAGATTTTTATTATTTTTT
CGTTATAATATTTGGTGTCGTTTTTTTTTTTGGTTTTCCACCCGGTGTCCGGAGCTCACATTAGAGCTCTGACTAAATCT
GGATCACGCTTTGTAGGGCCTATTCGAGGGTGGCGCTTCCAATAGATTTTTCTCCATACCCAGGACTCGAACTCGAAACC
TCTGGTTAAGGGTGAAATAGTCCATACCCAGGTGCCATTGTTACTATTTTATCATTGCTATTTAGCATGAATATTATCTG
GGATGAGATTATCATTTTTTCCAATAGGGGGTGCAGGGGTGGAGGGACAGGAAACTATGTTATAATACAAAGTGATACCA
CCCGCAAACTCTCTCTGAGTGTCAATTCTATTCTTTTGTAAGTATCAATGATTAATTAATTATCATTTGTTATCATTGTC
GAAAGAAAAAGGTCCCTTAACCAGGGTTAAGCAAAAAGAAACCAAATAATTAACCAAACTTAATTACTTTCCACTTACCC
TATATATACTAATCATTCCACATGCAATTCTCTCACGACAAACAAGATTCCATTTCCAATATTTTAGTTATTTTACTTGT
GCACCTTTTACATTTTTAAGTCCCAAATTAATTAATCATGAAGCCCTTCATGCTAGCCCTCTTCATCATCTTAGTTATTT
CTTACTATGTTTATCCATGGACTTTCACTCTTGCAACTCTCCTCTTCTCCCTCCTACTTAATTTCCTCTTGAACTATTGG
CTAGTGCCCGGAGGGTTTGCATGGAGAAACTATACTCACTATCATCATCATCGAAACCCTAATAAACTTCATGGTCCTTT
TTCTTGGCCCTTTTTGGGATTTCTACCTCAAATGGGGTCTTGTGCTCACCGGAAACTAGCCATGATTGCTTCATCACTAG
GCTCAACTCGATTAATGACAATAAGCCTTGGTGCTACTCGAGTTATCATTAGTAGCCACCCTGACACTGCGAAGGAAATT
CTATGGAGTGCCTCATTTTCTAGCCGTCCCTTGAAAGAATCAACCAAACTTCTCATGTTTGAAAGAGCCATTGGTTTTGC
TCCCTATGGGAGTTATTGGCGAAACCTAAGAAGAATTGCTACGAATCACATGTTTTCTCCTAGGAGAATTTCATGTTTTG
AGAGTCTTCGACAACTTATAGCCGATAACATGATAGGAAAAGTTGTCAAGGAGATGAATGAGAGTGGGTTTGTTGAGGTT
AGAGGGTTGTTGAGACAAGGGTCTTTGAGTAATATCCTTGAAAGTGTGTTTGGGAGTAGTTTAGGGTTAGAAGGTGAGAA
GTTAGGGTTAATGGTGAAAGAAGGATATGAATTGATTGGAGAATTTAATTGGTCAGATTATTTTCCATTAGACTTTTGGG
GTACTAAGAGAAGGTGTTATAAGTTGGGAGCTCAAGTGAATGAACTAGTTGGTGAAATAATGAAAAAAAGGAGAAGAGAG
GGAGAATTAGTAAATATGAAAAATGACTTCCTTAGTGTTTTGATATCTTTGGCAAAAGAAGATCAACTTAAAGATGAAGA
TATGGTGGCTATTTTGTGGGTAAGGATTACTTCTGCCTCTTTCAATTTTGAATTTAACTTCTTTCCATATGCTTAGAGCT
AGCTAGAATACTCTCTCGGTCTCAAAATAAGTGTCATCTTAATAAAAATCAGGTTGACCTACAAATTAATCAGTACAATA
TGTAGTTTATTAAAATATCCCTAGTTAATAAATGTTTCTTGAAAATTGAAAACTAGTAATTAAATGGAGTATAGAAAGGT
ATAGTTGAAAAAAATATAAGATGACACTTATTTTAGAACAATTTTTTTTTGCTAAGATAACCTTTTATTTTAGGACGTAG
AAAATAATATTCCCTCCGTTTCAATTTATGTGGCACTTTTCGAATTTCGAAATTCAAACAAGTCTATCTTTGACCGTAAA
TTTTTCATATATCTTTTAATTATTTTGAATTGCCAATTATTGTGACTTATAGTACTTTTTACGTAGTTTACAAATATATA
AATTTCATTTCAAAAAATTGAAGATTTGGCGCGTAAATTTCTGGTCAAACTTAAACAGTTTGACTCTCGAAAAACGAAAA
GTGTCACATGAATTGGGATCGAGGAAATATTTTATAAATAATAAAAAATATTGTCAACTCGTTGAAGATATCTAGAGTAT
ATAATACTCCCTCCATTCCATATTAAGTTAATTTTTGAGGCATTTTCCATTTTTCAAATTAACTTAATTGTTCAGTTTTC
AAGACTACTTTTAGAGTGTTCTTCCAATTTTACCCTTTATTAGTTAGTATTGGAGTTAGTGATTAATTAATATTTAGTTA
TTTTAATCATAAATTTGACAATAATTAATAAGGGTAAAAATAGAAAACTAGATTTAATTTATGTCTTAATTTACTTTTTT
TAAAGGGTGTGAAATACCTTAAAAATTAACTTAATATAGAATGGAGGGAGTAATTAATAACTAGGTTGATAGTTAAGATT
CGTTGATGCTTTAAAGTGAAATGACTCATTATTAAAAGTTAAACTTTGTGTCATATCGTGCCAACTACAAAATTTATTTA
TCTTCATCAGCAATAAGTCTACTGCATGTGGTATATATAGTATATGGTTTATATATATATATATATATATAAAATAAAAT
TTTCACTTTTAGTTTTTCCAGCTCCGCCAACAACGACCTTAATTAACTCTAATAATAGAACTTATATCAATCATACTATG
GCTTTTTTTATATTAAATATTCTTTTCATTTCTTCAGTAGAACTTATAGTATATTACGGCTTCTTTATATTATAAGTATT
CTTTTTCATTTCCTTAATAGAATTTATAGCCTATTACGGCTTCTCTATATTCTTTTCATTTCCTTAATAGAACTTATAGC
ATATTACGACTTTTCTATATTAAGTATTCTTTCATTTCCTTATTAGAATTTATAGCATATTACGGCTTCTCTATATTATA
TATAAGTATTCTTTGCATTTCCTCAATAGAACTTATAGCATACTAGGGCTTCTGTATATTATTCCATTTGTCCCTAATTA
CTTGTCTATTTTTATTTTTTTATTGTCCCTGTCCATTTTGACAAATCAAGAAAGGACAAAATATTTTTACCTATTATACC
CTCAATTAATTACTTTGAAAAAATGTAGAACTTCTTGAAAATCTTAAGTTTTTAATTCATCCACTCCATAATTAATAGGG
GTAAAATGGTAAACTCACTATGTCAATAATTGCTTTCTTAATAAGTGTGGCGATTCAAAAGTGGATAAGTAATTAGGGAT
AGAGGGAGTATTAAGTACTCTTTGCATTTCCTCAAGTGCATATTTAGATTAATGATTGATTTAATTAAATCTAATAATAG
AACTTATCATTAGGAATAAGTCTACTAGCATAGCACGGCTTCTTTATATTACATTTTCTTTTCATTTCCTCAAGTGCATA
TTTAGATAGATAATTAACTTAATTAAGTATAATAATAGAACTTATAATTATGAATAAGTCTACCAGCATATTACGGCTTC
TCTATATTACATATTCTTTTTCATTTCCTGACCAAGTGCATATTTGATAAATTACACTTGTCATATTTAAAATGTAAAAA
TCTAAATTAAATTAATTTAACAAGCTTCTTAATTATAAGTAAAAAAATGAATTATGAAAAAAAAACTCACCAACTTTGGT
AGAGTATTTTCTCTGTAAAAATAAAGTCAGTCGCTTTTTTTCTTAATTATTTTACTGCTGTTTAACTCATGTATGATCTC
ATTATACCTTTATCTTTGGTTTTATTTGGTCAGATAATAATAAATAAAAAACATAGAGAGTATTCTTCAATTTAGATTAC
GGCAATGATATTAATAGGGATGTAAAACATATATCATGGAAATAATTATATTAATGAGGAGCTAAAATTTGTCTATGATG
AATTTTTTCTTATTAAAGTTGGTAAAGTTCTTTTCTAACTTATTCTTTTACCATAGTTATAGTCAAGAGATTTGTTAAAT
TAATTTAATCTAAACCTTTTGATTTTAAATATAACAAGTGTCACTCATCTAAATATGCACTCAAAAAAATGAAAAGGAAA
TGTATGAAGAGAAGCCAAATCCTTACTAAACTATGCTTACTTTCTAAACGATGCTTCTAAACTATAAGTTCCGAGTTACT
AATAAACGTGTGTACCACTTAAATTAAACCTTTTATTAATTCTAAGATTAGCCTCTTAAGGTGGGGCTTGTGAAGAGATA
AATAAAAGAAAAGCAATTCTACCCATGTACTCCCTCCATTTCATATTAGATTGACATTTTCTATTTTATACTGTGATTAA
GATATTATTAATATTTTGATCAATTTTATTATTTGTTTTTTATTCATATTAATTAGCCTTTTGAAAAAATAAATTTTTGA
TCTTCAAAATTTGTTTAAACTTCCAAAGGTCATATTAATTGTAAGGGTAAAACGAAAAAAAATAATTTATTCTATCCTGA
TTTAGTAAGTGGATCAAATAATGAGACAAATATTTTTAATAAGATGCACATCTATTATGGAATGGAGGGAGTACCAAATT
AATTAGTTGTGTTTATGAATTACACAAAGTACGTACAAATATTTTGTTTTCTAAAACAAGCGCGCATTGAGAATTGTACA
ACTACAACATATAACACGTCTTACTTTCAAGCAAGTTAGAGATCAAATATACGAGAGTTTTAACGGTATACATGCCATTA
CATTTGAGAAGTGTACAATGGTATAAATTGAATTGATTTTTTTTTTACTTGATATAGGAAATGGTATTTAGAGGAACAGA
TACAATTGCCATCCTTGTAGAGTGGATTTTGGCAAGAATGATTTTACATCAAGATGTTCAAGAAAAAGCACAAGAAGAAA
TTGACACATGTGTGGGTCATAACAGAAATGTACAAGACTCAGACATACAAAACCTTCCTTATTTGCAAGCCATAGTAAAA
GAAGTTCTTAGATTACATCCACCAGGCCCACTTCTCTCTTGGGCTCGTTTAGCTATGCATGATACTTATATTGACAAGTG
TTTCATTCCAGCTGGGACAACTGCAATGGTCAATATGTGGGCTATTACACATGACCCAACTATTTGGGAAGATCCATGGG
CCTTCAAGCCTGAAAGATTTATTGATAAAGAAGACTTCTCAATCATGGGATCAGATCTTAGGCTTGCTCCATTTGGGTCT
GGACGTCGGGTTTGCCCAGGAAGGGTACTAGGGTTAGCCACAGTGCACCTATGGCTAGCCCGACTTCTCCAACAGTTCAA
ATGGCTTCCAAGTAAACCTGTTGATCTTTCAGAATGTTTGAAACTTTCTCTTGAGATGAAGAAACCTCTAGCTTGTCGTG
CATTTAATCGAAGTAGCATTTAAGTGATTCTAAATATTGGTATTATCACTCACAAAATCATCATATGAATAAAAAACAAA
GTCTATGGCAGCTTGAAGTTTGGTTAACAAGTAAATGAGTTGATGTGGCCTTTGGTAATTAAATATGATCATGATATTTT
ATCTTTTCTCTAAATCTAGTTTATTTTTCCCTTAAATATATTTTATGATTGCAGAGCAGATTCATTATCTGTGTCACGAT
TTGAAATTGGATTATATGATGACGCCCATCATACCCTCAGTAGGCAAATCAAAATCCAAAAATATAAAGCTATAAACAAA
ATTAGAAATAACTAACGTGGAAGCAATAATAAGATAAGAAAGGGACCATAGCATAGATGTGGACAAAACAGTACAAAATA
TAAAATAAAAGCTTGAAAGTGATCGAGTTGACGAATATATAAAGAAGAATAACCTCAGATCTGGTGTCAGTAGTACAAGA
GCATCTAAAGTACATGCATAGCTATTTACAACAAGTCTGTCTAAATAAATAAAAAATATAGACAAAAAAATAAGGAAGGA
AGGCAGTAAGTCTCCGGAAGCCGAGAGTTAACCACAATCCAATAGCGATGGCCTCGAACGATAAAAAATCGACGAGGATG
GTTTGTAGTAGGTGCTACATCAGAAAAAAATGCAGAAGTGCAGTATGAGTACCAAAACAAGGGTACTCAGTAGGCATCAC
AGACTGACATAGTGTCACGCCCCGAGCCTACACCCTAGACGTGGCCGGGACTTGAGAACCATTGTTGGCCCCAAGCGAAC
CCTTGGCCTAGCTTACTTACTCAGCGGAAGACTTTACTCAAGATAAAGACTTTTAAAACAAGTAAACTGAACTGCTCAAA
ATATAACTTAGAATGTATTATAATAACATTCACTGCCAAAGTGGTAACTCAAGTCTCAACTTAACTGAAAAGGAAAAGTA
AAGACTCATGAACTAACATCACTAACTCTGTCTATGAAGCCTCTAAACAACTGAGATAGACATCAGAACAAGACTCACGA
CATCCTAATGAACTAGAATACTGAAAGCAATAAAAAGGACCCTCCGGAAAGCTAGGAGGCTCACCAACTGACTCTGAGTG
CTCAACTGGATCAATGAGGCGCTGGATGCTGATCCTGATTACCTGTGTCTGTATCATAATAAGATGCAAGCCAACTGGCA
TCAATACATTGAATGTACGAGTATGCGAGTTGGAATGCTAAACATAACTTAAGGTTGAAAAGAATCTGAAAGAAATACTT
ACCTTGGCTTTACTTAACTCCTAGATAACTTAACTCAATATAAAGCAATAAAACACATGCAATATATAGAAAGCTTTAAA
AATAGTAGAAAAACAACTTAGTTCGTTAAAGAAAATGCAATAACAAACTCAACTTTACTCATATAATAAAGTAATATAGT
TTTCGTGGAAGTTTCTCTAACCGACAACCACCTCTATGAGCCTAAGTGGTGATACAACGTCTTGCCCACGCTGCCAGAAC
TGTCCTATACTTTGCCGTCATATAGAACACTTAACTAAGTGGATCCACTAGTATATGCTAAAAACATCTTAAGGAGTCAT
CTAAAAAGTATAATCTTTTACTACCCATGATGGCTACATGGTTTATGGAGACGTTAGTTATCTGAACTCAAACTCGTCCC
CATATCGGTGCTCAATACTACTCCCAAAATATACTTAGCTCATATGTTTGTAAAAACAAAACTCTTTCTTTGGTTTGAGA
TAATTACTGAAAAACTTAGCTTAAAAGCTCTTTTGGAAATCTCAGTTTCCATTCTTGCTCAAATTTGAAAACATTTTAAC
TCTTGGGAGTATATATACTTAGTTCCCGTATAATCTTTGAAGAATGAACTTTACTCTTACACTTTACTGAAAACTAGCTC
AAAGGCTCTTTTGGAAATCTCAGTTTCCTTTCTTGTTTAAATGTGAAAACATTTACTCTTTGGGAATACATAGTCCCGAT
ATACTCTTTTGAAGAAATGAACTTTAAACTTTACTCTTTACTCAACTCAAAACTCAAGTCTTAAAACAAAGTTAAAACAT
TTGTAAAAGACTTTTGGAAAACTTTATGAACTTCTCTTAACTTGATTCTTGACTTCTCTTGACTTGACTCTTAATTGCTC
TTGACTTGACTCTTAACTTTCCTTGAATTGAATTATGGATTCAAGGATTGAGATTTGTGATAAGAAAGATCTCATGATGT
TTATGAATGATTTTAAATAGCTAAACATGAGAAATGATCAAGAAATCACTTCTGGGAAACCAGTTTGTGACGCGGAGGTG
TATTTAAATTTTGGTCGCAAAAATAATTTTTGAGGCAGAGAGGTCCGTGTCCTCGCCGCGACGCGAAAGGAAAATTATGC
TTCTGATGAACAGGTCTGCGACGCGGACTTGGTACCCAGTTTCTGTTCGACTTGTTCCTTCTTCGTTTGCTAACCCCAAT
TCGCCTAAACTCTGTTCTTTTTCTCAAATTCCCTTTAGATTCAGATACCCAGTATGTATACACAAGAATCTAACTCAAAC
AACTCAAGGAAACAACATTTTAACCTCAAGGAACTCCTCAACCTCAACCTAACTCAAGAACGAAGATCAATTTCAAGAAC
ACCATTCAAGATTCATCAACTTTCAACTTTCTAGAACAAACTTCGCTGAAATAAATCCTCTTACGTTCTTTCTCAAAAAA
TCCTAGCGTAAATTTCCAATTGTCTAAATAGACCCCAATTTAATTGCTAAAAATGAATTAACTTAATTGGGTGGTGAAAA
GACCATAATGCCCTTCTAAAATCCGGATTGGACTTTCCTTATTTGAACAACCCAACTTTGAATGGGAATAACTCACTCAT
ACGAACTCGGAATCGCACAAACTCAGCGGCGTTGGAAAGATTATTCCAAGATATTTCCTACGATATCTGGAAACACACCT
AACTCATCCTGAGCTAGGAGTTATGGTCATTTTAAGTTGACCAAAAACTCAAACTTAATTTAACTTAACCAATTTTCAGA
TTTTTTATTATTTCCAAAAATCACTCTTTCTAATTCTAGCTCTTTCTAGTTCTTTCAATTTGCGAGATGTTACACTATCT
CCCCCTTGGAAACATTCGTCTTTGAATGAGATTACTCTTAGTAGGCTAAGGGTGTAACATTTAACATTCAGCTTAAACAC
CCAACAAGCAATGCAATTTCAACACGCTAACTTATAAATTAAAGAGTACTAAGAAGAGCATTAGCACCTTGGTCTGGAAT
TTCTCCGATTTTAAAGAGATGTGGATATCTCTTCTTCATATCTTGCTCAGCTTCCCAAGTAGCTTCCTCAACAAATTGGT
TCCTCCAAAGAACTTTGACTGATGCTACTTCCTTAGTCCTCAACTTGCGAACTTGGTGATCTAGAATCTGAACCGAAATT
TCTTCATAAGATAAGCTATCCTTGATACCAATATCTTTAGTTGGTATTATAAGTTAAGGATCTCCCATGCACTTCTTCAA
CATGGAAATACGAAATATCGGATGAACCGCTGCTATCTCTTGTGGTAGCTCCAACTCATAAGCTACATTACCAACCCTTT
TGGATATCCGATAATGACCAATATACCGAGGACTACGCTTTTCNNNNNNNNNNNNNNNNNNNNNNNNNNNNNNNNNNNNN
NNNNNNNNNNNNNNNNNNNNNNNNNNNNNNNNNNNNNNNNNNNNNNNNNNNNNNNNNNNNNNNNNNNNNNNNNNNNNNNN
NNNNNNNNNNNNNNNNNNNNNNNNNNNNNNNNNNNNNNNNNNNNNNNNNNNNNNNNNNNNNNNNNNNNNNNNNNNNNNNN
NNNNNNNNNNNNCGTAAGGAGTTATCTGGATGCTAGAATGACAACTATTATTGTAAGAAACTCAATGAGAGGTTGGTGAT
CATCCCAATTACCCTTGAAATCAATCACACAATCCATCTTGATACATCAAAACACTATCTCCCCCTTGTTCAAAAACCAT
CACTTTTTGCTTATGAACATTTGCCTTTAATTCAAGCAATAAAAAATCTTAGTCTTGCTTATCTTTTATTTCTGACACAA
ATGATGATTCAGCCCCATTCATCACCACTACTCCTCCTTCTGTGGAATCTATTAATCGAACTCCTAGTCGTGCAAGTCTA
TACACCCCTTTTGCTAACTCTTTCTTATCTTCCTCAAAATGGGTGGTACTATCCATAGATAATCTACTCAAGGTATCAAC
AACAACATTAGTCTTACTTGGGTGATAAAGAATACTCATGTCATAATCCTTGAGTAATTCTAACCACCTCCTTTGTCTGA
GATTAAGCTCTTTCTGAGTAAACACATACTAAAGGCTCTTGTGATCAGTGAATACATCAACATGAATCCCATACAAATAA
TGATGCCATATTTTCAAAGCAAACACTATAACAACCAACTCTAGAACATGGGTTGAGTAATTTTTCTCATGAACCTTCAA
CTGTCTGGAGGCATAAGCTATAACTTTGTCATTCTGCATTAGTACACAACCCAAACCAACTCTAGACGCATCACAATATA
CAACCAAGCCTTGCGTACCATCTGGTAAGGTCAACACTAGGCAGTAGTCAACCTCTTTTTCAAATCCTGAAAGCTTTTCT
CACAAGTTTCAAACCATTGAAACTTCACTGTTTTCTGAGTCAACTTGGTCAAAGGGGACGAAATAGACGAGAACCCCTCT
ACGAACCTTCTATAATATCTAGCCAAACCCAAGAAACTCCTAATATCTATTGGAGATGTGGGTCTAGGCCAATTTTACAC
TGTCTCAATTTTTTGAGTANNNNNNNNNNNNNNNNNNNNNNNNNNNNNNNNNNNNNNNNNNNNNNNNNNNNNNNNNNNNN
NNNNNNNNNNNNNNNNNNNNNNNNNNNNNNNNNNNNNNNNNNNNNNNNNNNNNNNNNNNNNNNNNNNNNNNNNNNNNNNN
NNNNNNNNNNNNNNNNNNNNNNNNNNNNNNNNNNNNNNNNNNNNNNNNNNNNNNNNNNNNNNNNNNNNNNNNNNNNNNNN
NNNNNNNNNNNNNNNNNNNNNNNNNNNNNNNNNNNNNNNNNNNNNNNNNNNNNNNNNNNNNNNNNNNNNNNNNNNNNNNN
NNNNNNNNNNNNNNNNNNNNNNNNNNNNNNNNNNNNNNNNNNNNNNNNNNNNNNNNNNNNNNNNNNNNNNNNNNNNNNNN
NNNNNNNNNNNNNNNNNNNNNNNNNNNNNNNNNNNNNNNNNNNNNNNNNNNNNNNNNNNNNNNNNNNNNNNNNNNNNNNN
NNNNNNNNNNNNNNNNNNNNNNNNNNNNNNNNNNNNNNNNNNNNNNNNNNNNNNNNNNNNNNNNNNNNNNNNNNNNNNNN
NNNNNNNNNNNNNNNNNNNNNNNNNNNNNNNNNNNNNNNNNNNNNNNNNNNNNNNNNNNNNNNNNNNNNNNNNNNNNNNN
NNNNNNNNNNNNNNNNNNNNNNNNNNNNNNNGCTGGTGCCATGCTATATGGTGGAAAAGAGATAGGGCGAGTATGATGAA
TAATATCTATACCGAAGTCTATTTTTCTCTCAGGAGGGACTCCGGGAAGATCATCTGGAAAGACTTCTGGAAACTCTTTT
ACTACTGAATATGAGGCATCTCAACACTAGAGTCATTAACTTGGACTAAGTGATAGAGACACCCCTTGAAAACTAATTTT
TTCGCCTTAAGGTATGAAATAAAACGACCCTTAGGCACTGCTGAACTGCTCTTCAACTCGATAACTGGTTCACTGGAAAC
TGGAACTTGACTACTCGAGTTCTACAATCTATTGATGCATAATAGGCATAAAGACAGTCCATACCTAGAATGACATTAAA
ATCTACCATGTCTAACTCAACTAAATCAGCCATGGTACTTTTGTGATTGACGGAAACAGAACAATGATGATAGACTCTTT
CTACTAGAATAAACTCACCATCAGGTGTAGAAACATAAAGGCTCAAGAAGTTGCTCAGGAATAACATCAATATTTAAGAC
TTGGATCATACCAGTGACAACATCTGGCGAATCTTCTTGCTCTCGGCGACTAGCGATAGCATAAAGACGGTTTCCTTCTC
CGCCTGCCCTTGAAGTAGCTCATCTAGATGTAGCTTTATCTGGCGGAGCAACTGAAGAAGACTGGGCTCTATTGCCCCCA
TTACCATTACTTTGTCTGCTCTTAGGATACTCTCTCATAAAATGACCATTCTGGCCACACTTGAAGCAACAAGTGGAGTC
ATCACGACACACCCCTGAGTGGCTCCTACCATACTTAGCACATTTAGGAGTCTTAGTACCCCCTTGTGCCTTACTACCTT
GCGAATGCGCAGGTCTAGCTCTAAAGTTCTGGAATTCTGACTATTGTACTCACATTTGTTCCTTGGTGCAGGTGCACTAG
CAAATGATGAAGCAGGTCTTTTCTACTTATGTTGGAAAGAAGACCGGTTCACATTACTCTTTTGCTGCCCGGATTCATTA
CCTGATGTCTTAGCCCTCTTATTCTCAAACCCTTCTCTACCCCTCAGTTTGTCCTCCTCAACTTGTTGCACATGGATTAT
CAACCTTGCTATGCCCATGTCACCTACTAGCATGGCTGTCTTACTTTTCTTATCTGACAGACGAGGCAACCCAATAATGA
ATAACTCATACTGCTTCTCATGTCAACAACCATCTATTTGCCTTTCTTAGCTCACGAGGAAAGAAACTCCTCACGAAGGC
ACTCTCGACCATAGGCCAGCTCAAAATCGGTTATGCGTAAGCACTAGTTAAAAAGAGACTTTTATAGAGATACACTTTAT
CGCACGAAGTGAGTATGAAAGAAGTGAAGGAATTTCTTAAATGTTGCAGCCTCCTAATTATAGATGTGGCGCGCTTCACA
TCGATAACTAGGAATCTATAGACGCGGCTTCATAGACTCCCTAAGACTCTTGAACGCTGGGCTCTGATACCAAGTTTATC
ACGCCCCCGAGCCTACACCATGGACGTGGCCGGCACTCGAGAACCATTGTTGGCTCCAAGTGAACCCTTAGCCTTGCTTA
CTTACTCAGCGGAAGACTTTACTCAAGATAAATATTTTTAAAACAAGTAAACTGAACTACTCAAAATATAACTTAGAATG
TATTATAATAACATTCACTGCCAAAGTGGCAACTCAAGTCTCAACTTAACTGAAAAGGAAAAGTAAAGACTCATGAACTA
ACATCACTAACTCTGTCTATGAAGCCTCTAAACAACTGAGATGGACGTTGGGACAAGACCCACAACATCCTAATGAACTA
AAATACCGAAAGCAATAAGAAGGACCNNNNNNNNNNNNNNNNNNNNNNNNNNNNNNNNNNNNNNNNNNNNNNNNNNNNNN
NNNNNNNNNNNNNNNNNNNNNNNNNNNNNNNNNNNNNNNNNNNNNNNNNNNNNNNNNNNNATCAGTACATTAAATGTATG
AGTATGCGAGTTGGAATGCTAAACATAACTTAAGCTTGAAAAGAATTTGAAAGAAATACTTACCTTGGCTTTACTTAACT
CCTAGATAACTTAACTCAATATAAAGCAATAAAACACATGCAATATATAGAAGCTTTTAAAACAGTAGAAAAACAACTTA
GTTCGTTAAAGAAAATGCAATAACAAACTCAATTTTACTCATATAATAAAGTAATATAGTTTCTGTGGGAGTTTCTCTAA
TCGCCACCACTATGAGCCTAAGTGGTGATACAACGTCTTGCCCACGCTGCCAGAACTGTCCTATACTTTGTTGTCATATA
GAACGCTTAACTAAGTGGATCCACTAGTCTATGCTAAAAGCATCTTAAGGAGTCATCTAAAAAGTATGATCCTTTACTAC
CCATGATGGCTGCATGGTTTATGGAGACGTTAGTTATCTGAACTCAAACTTGTGCCCATATCAGTGCTCAATACTACTCC
CAAAATATACTTAGCTCATATGTTTGTAAAAATACAAACAAAACTCTTTCTTTGGTTTGAGATAATTACTGAAAAACTTA
GCTTAAAAGCTCTTTTGGAAATCTCAGTTTCCATTCTTGCTCAAATGTGAAAACATTTTAACTCTTGGCAATATACTTAG
TTCCAGTATAATCTTTGAAGAATGAACTTTACTCTTACTCTTTACTGAAAACTAGCTCAAAGGCTCTGTTGGAAATTTCA
GTTTCCTTTCTTGTTTAAATGTGAAAACATTTACTCTTTGGGAATACATAGTCCCGATATACTCTTTTGAAGAAATGAAC
TTTAAACTTTACTCTTTACTCAACTCAAAACTCAAGTCTTAAAACAAAGTTAAAACATTTGTAAAAGATTTTTGGAAAAC
TTTATGAACTTCTCTTAACTTGACTCTTGACTTCTCTTGACTTGACTCTTAACTTCTCTTGACTTGACTCTTGACTTGAC
TCTTGACTTCTCTTGACTTGACTCTTAACTTCTCTTGACTTGACTCTTGACTTGACTCTTAACTGCTCTTGACTTGACTT
TTAACTTTCCTTGAATTGAATTATGGATTCAAGGATTGTGATTTGTGATAGGAAAGATATCATGATGTTTAGGAATGATT
TTAGATAGCTAAACATGAGAAATGATCAAGAAATCACTTCATGGAAACCAGTCCGCGTCGCGGAGGTGTATTTAAATTTT
GGTCGCAAAAATAATTTTTGAGGTAGAGAGGTCCGCGTCCTCGCCGCGACGCGAAGGGAAAATTACGCTTCTGAGGAACA
GGTCTTCGACGCGGACCTGGTACCCTGTTGCTGCCCGACTTGTTCCGTCTTCGTTTTCTAACCCCAATTCGCCTAAACTC
GATTCTTTTTCTCAAATTCCCTTTAGATTCAGATACCCAGTATGTATACACAATAATCTAACTCAAACAACTCAAAGAAA
CAACATTTTAACCTCAAGGAACTCCTCAATCTCAACCTAACTCAATAACGAAGGCAAATTTCAAGAACACCATTCAAGAT
TCATCAACTTTCTAGAACAAACTTCGCTGAAATAAACATGACTGGCGCGTGGGTGAACGAGCCCAACGCTACGAAAGACT
CACATACCTCGTAGGGATCACCCCTTGACGAAATCCACAAGTTAAACCTTTAAGAACGATGAACTTTGCTCTTTCTCCTC
TTTTCTCCTCTTGCGTTCTTTCTCCAAAAACCCTAGCATAAATTTTCAATTGTGGTTCAGTTTAGAACCCAATTTAATTG
CTAAAAACGAATTAACTTAATTGGGTGGTGAAAAGACCATAATGCCCTTCTAAAATCCGGATTGGACTTTCCTTATTTGA
ACAACCCAACTTTCAATGGGCATAACTCACTCATACAAGCTCGGAATCGCGTAAACTCGGCGGCGCTGGAAAGATTATTC
CAAGATCTTTTCTACGATATCTAGAAGAACACCTAACTCATCTTGAGCTAGGAGTTATGGTCTTTTGAAGTTGACCAAAA
ACTCAAACTTAACTTAGCCAATTTTCCAGGTTTTTTATTATTTCCAAAAATCACTCTTTCTAATTCTTTCAATTTGCGAG
ATGTTACACATAGCTACAAAAGATGCTATATAAATATGAGAAGCACAATAGTGCTAACACTATGAATTAAAAGCTACACC
GGAAGCAATACTCACAACCACTAACGGTGAAGATAACAATAATAATGGTGACAATCTATGCAAGCATATGGCATACAACA
TGAAATGATGCATTGCATATGTGGTCAATGCATTAAACAAAAAACTTCAAAACTGCCTCGTTGGACTCTCATAGGCTCCC
TGAGACATTTCACAGACCCGCCTCAATTCAACTACCGATGTAGTAATCATAAAATTTAGAATTCAATCTGCGGTCTGCCA
GTGCTAATCAACATATGCAATATCAGAAAAATATATCCTTCAAACCAGAAAACCAACGAGTTAATATCTCAGATGGTTAT
TCAATTAATACTTCTTTTCATAGAAAGTCATTCAACTATAGATTTTTTTCATAGATGATCACTCAACTAATATTTATTTT
CACAGAAAGTCACTCAACTATCTTTTATAACCTCAAAGTCACTCAACTATGAATATTTTACCTACAAAGTCACTCAACTA
TCGATCTTTCATTTAAAAAGTCACCCAACCAATTTATATATTTTTTCATTAAATTTTGTTGAAATATAATTTTTGTTTTA
AACTAATTTTTTTTTAAAAAAAATAATAAGATACCCATTTAATAATTTTATTAAATTTTGTTGAAATACTATTTTGTTTT
AAATTATTTTTTAAAATAATAAATATTCATTTTAATTATTTTATTAAATTTTGTTGAGCTATTTTTTTTTAGACTAATTT
TTTAAGAAACAATAACTATTGTGATTTTAATACAAAAATAACACTGTGTAACTATTGGGATTTTAATACAAAAATAATAA
GGTTTACAAGTAGGATATTTTTAAATGGCCAAACACATATGCAAACCCTTAAACTTGTCCCTAAATTTCATTTTGGCACT
CCAACTCAACCTTGTTCCATTTTAACCCTTCAACTCCAATTTTTATGTTCCATTTTGGCACTTCTTTCCAAAGAATCAAC
AGAGTGGGATGTATGTACTTCACATGCCATTATTGTGTTAAAAAATAATGGATGAACATCATTTTTTAAAAAATTTTTTT
TTTTTTGAGTTTCTGTACATTATTGTGTGAAAAAATAATCGGTGAAAGTGTGTTGGTTTTTTTTTAAAAAACAATTAGTT
AATCTAAATAACATCACATATATTTTTTTTCATATCTAGTCTACTTGGACTAACTCAAATATCAACTTTCTAATTTTTTT
CATTCAACTAAATACAAGTAAAAAAAAAATTTATGTTCATTGCTAATTAATAACACTACAAAAAAATGTTGAAACTCAAT
AGACTTCGTTGGGTTGTCATTGATTTTTTTAAGAAAGAAAATCGACGCACTTTCATCGGTTATTTTTCACGCAAAAATAT
AGGAAAACTCTTAAAAAGAAATTGTTACTTTTTTTATAAAAAAAAAACAATGATAATCCGTCAGTTTTAATTTTTTACAA
TAATTAACAGATGATCGTCGATTTTTAAAATGCAAAATTGCAGTTGAATAACATATATAGAAATAAAGAAATCATAAAAT
TAGTGTTTTGTGTTAAATGGTACATAAAAGAAATAAAGTTGAAGGGTAATCTTTTATTATTTTTTTTAAAAATACTTTTT
TTTTGTCTTTCACTCTCTTAGAGAATGTGTGATGCACACTCTCTGCCACATCAGTTAGAAGTGCCAAAATGGAACATAAA
AATTGGAGTTGAAGGGTTAAAATGGAACAAGGTTGAGTTGGAGTGTCAAAATGAAATTTAGGGTCAAGTTTAAGGGTTGC
ATATGTGTTTGGCCAATTTAAATCGAAACTGGTGCATTGTATGGCATCCACCGTTACCAGTGTTGGTGCCTGGCAGCACA
CCATTTTTTTTTTTAATAAAAAAATTGTTTTTAAAAAATTCATCTTTCAATAAAATTAAATAATATATTAAAATGAGTAT
TTTATTATTTGTTAAGAAATTAGTTTAAAACAAAATTAGTGTTTCAATAAATTTAATAAAATAATGAAAATGAGAATCTT
ATTATATTTTAAGAAATTAGTTTAAAAAAATTATGTTTCAATAAAATAATTAAAATAAGCATCTTAGTATTTTGTTAACA
AAATTGTATTTCAATGAAATTTAATGAAAAAAATATTAAAATTGATTGGGTGACTTTCTAAATGAAATATTAATAGTTGA
GTGACTTTGTAGGTAAAATATTTATAGTTGAGTGACTTTGAGGTTATAAAAGAAAATTAAGTGACTTTCTGTGAAAAGAA
CTATTAGTTGAGTGACTTTCTATGAAAAAATATATAGTTAAGTGACTTTAAGGTTATAAATTAAAGTTGAGTGACTTTTT
GTGAAAAAAAGTAATAATTGAGTGACCATTGAGATATTAACTCAAAACCAACAAGTTTAACATACAATCTTTCCAAAAGT
AGAAAACTTCTTGAAAGTGGTGCAAACTTTCGTAAAAGTCCAAATTTCATTCGTAAAACAGTAAGGGCCCGTTTGGCCAT
GCGATATGGTATCATGATATGGAATCATGAGATGAAATTGAAGGTTTGTTTGGACATGCGATATGAAATTTTTGTGTTGT
ATATTTTCTCATAAACATAAAAATCCCATAACTTGTAAAACTATTAAAATAGCCCCAATTGTTTATTCAATCTTATCAAA
TAAACAAAAAATTATACAAACGCATAATAAATTATTACAAAGTTATTTGTTCTCCACTTAAGTAATTGTTTCATCTAACT
TTAATATAATAAAAAAAAATTGAACATAAATTGTACTTGATATGCTCATATCTCTCAACTACTCTTAGCTAGCGTTTGGC
CATAGATTTCTAAATATTCTTGGCAAATATTATTTGGGTGAAAATTTGGGTGAAACTCACCATGTGTTTGGCTATAGTAT
TTGGGAAATATATTTCACTTTTTTAGAAAAATATGATTTATACCCATAAGTTTTAAAAACAATCAAAACTAACCATAAGT
TTGTATTACAAGTCAATTGAATCTTCGTTGCAATAATAACAAATAGTGTCCATGACACTAGAGCAATGTGGTAGTTTGGA
GTGAGCGTCATACATCGTGAAGTAGACAAATCACATGACTTTGTTACCCTGAGCCGATTGTTCATCATTTTCATCAACAA
CCATATCATCATTTAATATTTACTGAATATTTCATCACTACTTTGGTGTTCACGTGAAAAATTATGTAATACGACACAAA
CAACTACTATAGAGGGTATTTTTGTAAAAGATAAAAGTTTGGGGTAACATTTCAATTTTCAAAAGATTCCAAATAATAAA
ATTTGGCCCAAATGCTAGGAAAAATTAGTATTTGGGAATTTGGGATATTTGCCAAAAATATTTGCCAAAAATATTTGCCA
AATAATGGCAAATAGTATGGACAAACACTATTTGCCAAAAAAATTTCCAAATATTATTTGGGATTAGTGAGTAAATATTA
ACTTAGAAGTAAGATAAAAATTAACAAACATCACTGACTTCTAACTATTTACAAGAAAAATCAATAGTTAAATATTATAG
AATAACGAAATTTTAAAAAGTTACCACAAGTTTGAGTCAAAAACACTTCTAATAAAATTTAATCAAAAAAATTATAACTA
GTCCACTTGACTAAATATTAATAACTAATTGATCAAATTTTTCCCAAGTCCTCAATCCATTGGACTTGATATTCTTCAGT
CATGTGAACGAACATTTTGCGAATACTAAGATTAAGAAAGTGCGGCACCGCCAATGAAAATTGTCTTTTATCAATATTAT
GCTTAGTCATAAGATTAAGACATTTTTTTTATTATGAAAAATCAAAAAAGTATTACTCCCTAGTCCCTTCGTTCTTATTT
ATATTCACCAAATGAATTTCTACTTTATCATTTATATTCACCAAATTTAAAGTAATAATAAATTTTATATTGGCGAGAAT
AATAAATTTTAAAAAGTAATGATGTGATTATAAATTTTATTTACATATGAAACAAATGGTTAGTAGATATAAATGTGGGT
TGTTTTAACAAAATATAAACTCATGGATCAATTATTGTATTAAAATATCTCAAATCATGATATGGAATCACCATATAATT
CCATATCATGGTTTTTGGAGATATATGGTATCACCTCTCATGATATGGAATCATGAGATGGAATCAGCGTAAAATTGCAT
GTCCAAACGCTGATTCCATCTCACAACACCATATCGTGATATGGTATTGCATGGCCAAACGCCTACTAAGTAATACACTT
TCTCAGAGCTCAAATCAAGTAAAAATCAAGGCATAATAGTTAAAAACCAAAAACCAATATCTTTTTGCCTCTAACTCATG
TTATGATTAAATGGAGGAAAGGCTTAAAATAGTCTCTCATCTTTGGGTTAAGGTTCAAAGTCATCCTTGAGTTTTCACAT
GGAGCACTAATAGTCTCTCATGTTTGCAATATTGGTGCATTTTTGGTCCTCCCTAAATTTTTGCCTATTTTTTAACATTA
ATTTTGTTTACAATTTTATGTAAGGAATGTCCAATCATTTTTTAAATATATTTAGTAAAAATAATAACTCTATGTGAGAG
AAGGTGATAAGAAGAACACCTTGTTTTGGTCAGTAGAAATATTACTGTAGTTAAACTAAGAACGTCTTAACATATGACGT
TGGAAGAAAAGAAAAAAATTGTACTATTGCACGTGAAATTATCGTGATGAACCTCTCGACTTTACCTGTAATACGATTTC
TACTAAACAAACAAGGTGTTTTTCTTCTCATATNNNNNNNNNNNNNNNNNNNNNNNNNNNNNNNNNNNNNNNNNNNNNNN
NNNNNNNNNNNNNNNNNNNNNNNNNNNNNNNNNNNNNNNNNNNNNNNNNNNNNACGAGGACCAAAAGTGCACCAATATTG
CAAACATGAGGGACTATTAGTGCTCCATGTGAAAACTCAAGGATGACTTTGAACCTTAACCCAAAGATGAGGGACTATTT
TGAGCCTTTCCTCGATTAAATGCAAATGCAATGCACGTGAATGCATGACAATTATAAATGCACGATCCAACAAACATATT
TATCAAGCAAGGTAGGGTGGATACCCTCCATAGTGCAAACGTACTAACCTGGAATTTCGGTTAGTTTAAATCCAAAGCCT
CAGGCCCACAATCTCAGTAACACGGATAAAATAACAATTAGAATATAAAATCATCTATATTACACTTAACGAATAATAAG
CTACCTCTATCGCTAAGTTTCGATCCCCAAAAGCATTTCTAAGAATTTTGTGCTAATCAAGCCAAGACCAAGATTAACCT
AAGCTAAGGCTTAAGGCTAAAGTACTAATCTAAAGTCCGAAAAATGGCTAATTCATATCGAAGAATCAATTTAGACTTAA
TGCTACTCTAAAATTCTTTCTAACGACCATACAATGTATGTATATATATAGCTAAGCTAAGCTAAGTCTGGAGATAGAAA
CCATAACCTACCTCGAAATCAAAGTGCAGCATAAACCGTCACTTCGAAGAGACTCAAATCGTTGCCACACTATCAAAAAC
AGAAACTACATGGCAATACTCAACTAACGATATCCATCCATATTGCAAAACTTAGATCGGAAAATAGATCAATAATCGAC
CCTTGGAGCTCGATAATGAAACTAAAAGCTAACTCCATCATTATGTAGAGGTAAGGATCACATGCTCCAAATTTGGAGAA
GATGGAGGCTGATTCGCACCTCAAATGGTCCGAAAAATTAACTTTAAATAAATTAAATTACAAGGATTTTGAGGTCCAAA
ACTAAAATGATTATAAAATTGAAGCTTAAAAAAAATTAAAGAAAATAAACAAGAAATGGACAAAATAACGAACAAGAAAA
CAAGCAAGAAAACCCCAAGACTCTCCGCCTTATAATCCCCTCCCCATTTCCTCTTCTACCTCCCGATTTAAAAAAAAAAA
GGTGATTTGCTTCTTGTAATTCAATGAGCTTAGCTCACTATCCCAACAAATTAATAAAGATAGAACTTATAGTTTAGAAA
GTTTATGAATTAAAATATCCTAAGCATGCTACCCTAAACAAATTGATAGCAACAGTAAGAATAGGAGGGTTAAAAGTGAA
AACACAAGCCACCCATCTTATAGTTATTACAATTGATAAACTGAAAACCCCTACCTTTTCCCAAAATTACGATAACAAGC
CACTACATCACGCACTCCGCATTGCTCAGTTAACCATAGGTTAGTTCCCGATGCTACCGTGGTTACTTTTCTTGCCTATA
TATTCACTCTACTCCCGCCATCTTTCTTCATTTGCTGAGCAAAACACACTCTTCTCTTCAAATTCTCCATTTCACTCGAG
TCTCGTTTCTCTCTGTCAACAATGGTGAGCAAAACCTATTCCATCTCCATATGCTTTCTAATTCCAACTCGCTCTTCGAA
TTCGTTTAATTTGTTGAATCACGTATTATTACTTCACTGCATGCCTAATTCTCACTACGATTCTCTCTAATTTCCAGGTT
GTGGCCCAGAAGTTGAAGGAATCGGAGATCACGGAGCAGGATTCACTCCTCCTAGTAAATGATCGATCTCATCTGTTCTA
TTTTTTTTCTTTTTGATGTTTTAGATACTGATTTGTATGATTATTGCTTAATCAGTTTTTGTCAGTTAAGGACTACATGT
GAGTCAAATTTGGAGGGTTAATCAATGATTTTTTATACTTGTGATTGACTTAGTTCTGTGTGTATTTTGAGTTCGTTCGC
CAGAGTATTCTATGTGGAACTTTATCTCATTCAACCAATTATTAATGTGTGACGCAAATATGAATTTATACTCTCTGTTT
GTATCTGTTGACCTACGATTGACTCACCTTGCTTGTTTCTCTAGATCGTTGAATTGCATTTTCGCTTTTGAGCATTCTAG
ATCATTGAGTGAATCTGTTTGTTTGTATTAAAAAACAGCATGTGTAAGACATGTTCTAGATCAATGAATGTGATCTAAGA
AGCTAATAAGTATAAGTTGTGTAAGTTCATCTGTTTTTTTCAATTTGCACCGTCTCCTGGAATTGAGTGCTGCTAACTTT
ATCTGCTTTGAATGCTATGATCGTAAGGTTTATTTTGTAATTTCTGGACACTAACGTATCCCAGTGACTGAAAATTACAC
ATGATTGAGTCACTTTTTCTCCATGGTTTTCCAAAACAGACAAGGAACCTTTTGCGTATTGCTATTTTCAACATTAGCTA
CATCAGAGGCCTCTTTCCTGAGAAATATTTCAGTGATAAATCTGTTCCAGCCTTAGGTAAACTTTCTCTACAATTTTTTT
TTTTGTAATATCCATCTATTCAGCTTTCAAATTTATTTACTAGATACTTACATTACAAGTCACAATCAGAGATGAAGATC
AAGAAGCTAATGCCAATGGATGCAGAGTCGCGTAGACTTATTGATTGGATGGAAAAAGGTATGTTGATCTTTTGCTAGTT
TGCAAACTGAGCCTTACAGTTTATTTTATTCCTTTTAATTTCTTACTCCTCTTTCTTCTTTGTTCCTAGGTGTTTATGAT
GCACTACAGAATAAATATCTGAAAACGCTTCTGTTCTGTGTGTGTGAAGCAATTGATGGACCAATGATTGAGGAATATGC
ATGTAAGAAAAACCAAGATAAGTTGGTTAAGTGATGACTTCAATTAGGTTGTAGTATCATATTTGCACTGTCTAATCACA
TTTGAGACTGACTAGATTACTATCTAGGACATAGTTGTTGCCTGAGATAAAAGAAATTGCTGAAAGAAGAGCTGATACTT
TCAGTAGTCTGGCTTGTGACAATAGCTTATACACTTAGTTGTCTACTTGCAGTTTCTTTCAGTTATTCAAGTTCTGACTC
TGAAGAAGTGTCAATGAATGTCAATCGTGTTGGAATGAAGAAAGGGGGAACATTCAAGTCTAACTCAACCACTGAAATAA
CACCCAATCAAATGAGGTAGCTATTGGTCTAATGATTCATTTTATTCTCATTCTCATACTGGTTGTTTTTTTGATTACAA
GAACCTTTTGTGTTGAGAGGGAGTATGTTTCAGGAGTTCTGCTTGTAAAATGGTTCGTACATTGATACAGTTGATGAGAA
CTCTCGATAAGATACCAGAAGAGGTAAAGCTTTCTATTGTTCCTAAAAAGCATGGCTCCAATTGTCTACTATCATCTTGT
TGATAAGGTTCGATTCTCTTGATTTTCTCAGCGAACTATACTGATGAAGCTTCTTTATCGTGATGATGTCACGGTATGCC
CTTTTCACAATTTTGTTTATTTCTATTTTTCTTTTACTTTTCCCTTTTCTCTTTTAGCTTGCCTCTCGATGTTTGAGTTT
TGGGTGAATGTAAAACTTTCATATATTGTAGCCGTGCGGATTATATATTTGCATCTATAAGCACATTGCCTTGAAGAAGC
TGCAATTATTATCATCCCTTTTTGACATTCAGGATATAAGAGTTTTCCTATTAGAAGTCATCTCGCTTCTGTAGTTATGT
AGCTTGAGTTTATTTTTGAGTTTGAACCCCAAAATTGATTCCTGTAGTTGTGTCAATAAATGGTTCTCGGCCTGCCCATA
GACAGAAAGCATTGCTTAGCCATGTCAAAATACATTTCATAGAATTTTCTTAGCTTACATATTTCCAGTTCAGCTTTTAA
ATGTCATTTTGCTTCAAAAGTCACTCAGCTTGTCATATTTTGGTCAAATAGAACTTTTGTAACAGAATTGCTGGTTGTGC
AGCCTGCTGATTATGAGCCTCCTTTCTTTAGAGGCTGCACTGACGAGGAGGCTCTTAATCCATGGACGAAAAATCCTCTG
AAATTGGAGGTCGGAAATGTCAACAGCAAGCATCTCGTGTTAGCTCTGAAGGTGTGAGCCAGATCAAAGGAAAATGAATA
AAACTAGTTTCCTTTTCAGTGGTCAATCAGCTCACACTGATATCTTTTCTTCCTCAGGTTAAGAGTGTGCTTGATCCGTG
CGAGGATGGGAATGATGACAATCAAGATGATGTTATGAGCTTGGGAGCTGATTCTGCCGAGAGAGATGACAGTGCATCTG
ATACTGAGGTGGAATATTGGTTCTCCCCGCCTCAATTATTTATAAAGCTTGACTTTATTTTCTATCCTTTTAAGTATGTT
CATGCGCCTGACTTTGTTAAATATCCATCAATTTCAGTTCAGCGACTCTGACGAAGACCAATACATAGTTGCACCAGTTG
GTAATGCACATGCCTCTATTCGACCGTTTTGTACATGCATTGATTCTGTCAGTATTTTCTTAATATCATAAATTCAAAAA
GAGAAGCTTTTTTTCTTTACAGAAAAGAAAAATGTTCAGGATAAAGGTGATATGGTTGATGAAGGTACTTTTATTTTGCA
GCAAATGCTATGGACTTTCTTACTGAACCAGCTTATCAAGAACTCTAATGCGTTTATTGGTTTCAGATGATACTCAAGAT
CCTGCAGAAGATGAACAACAATTTGTACGGGTTAAGGATTGGATCAATGCATACCACCTTGACAGAGTTGAAGTGACAGA
TGTTCTCTCAAATTTTCCAAACATCTCAGTGGTAATATACTTCTGCTAGCTTTCCTATCAAGTGCTGGTTTCTCCATCAT
TTACAAGCCAGGCCTACACCTAATTTTGCATCCTGATTGCAGGTCTTGATTGAAGGTAATGAAATGAAATGACCTCTTAA
GCAGATGATGAAGGTGTTCTCAACCTGAACTTCTATAGAGGGGAACAGTTATATTATACCCTAGTACCAATTTCCGAAGT
CTTTGTGCCAAATAATGATCAGATGCTAAAAGGTTTTCTTTCTGGTTTTTAAGCTGTCCAAAGTTTCTTAATCTGCTTTT
TTGATCTTAGACATTTTGGAAAAGCTTGTTAAGGAAGGAATTCTTTCAAGTGCTGGCACAGACACTTACATCATTAAGAC
GCAAAAGGTCTCTTATTGTTTTCCTTATTTATTAATTGTTTACATCTTTACTCTCTTGAATCATAATATATTCTTTTCCA
ACACCCAAAATTTCATATTCCTCAAATGCAGAAATTCAACTATGAGTTTGATGTTGTGAAAGAAGAACCAGAGGGCCAAC
AAAACAAAAATGGCAATCAATCTCAGCAGGGCAAGGTTGAAGATTACATGTACATGAAGGTGAAACCTGATTAATATCCT
TTGAATTGAGCTTAAAAGTATCTAGTAGATATGTGTAATATCCTTCCGAAATATATCTATCTTCTTTAGTTAATTTGGTC
TATATTCCCTAATCTATTAACTGTATATGTGGATTACACATGCTTGTGGATTTTGTGCTCCTACTTTTCCTCTTTCTCTA
TTTGTTCTTTCTGGAAATGGTCCATTGAGTTAAAGTTCATCGCAGGGGATTGCGATTCACACTACTGCTTTACCTTGTGA
CTACTCCTTCACATTTCAGTAATATATATGAAGTGATTATCTCTTAATTTCTACTGTCCCTTCTCCCTTCCTCCTTTATA
ATCTAGAAAAGAACATATATTTGTGCATGATGACTAATTTATGGGTTGGGGGAGCTGGCCTCTACTACCTTCTAACTTTG
GTGTTTATAGATAAAGAGTAATACAATTTGGGAGCTTGAAGAGAACATTTGTGCGAAGTTATGTATGTTGTCCCCTCTTA
AGATTTTTGGGAAGAGTAGTACATATCCCAGTAATGTCCTATAGATTGAGGAGACAGAAGTTCTGTATTTTCATTTAGCA
ACTCAAACAGAGGAGAGAAGTCTAGTGAAGTTAGAAGAGGAGTATGGACAACAATTTCCCTTTTGGGAGAGGAATATGAA
TAACAACTCCCTTTCAACTGCTTAAATACAAATTTTGTGAATAGTTCGCTAATGCTGATTTGCATGAAGTTGGATGTTAC
TTTCTGTATTGCATGTTAACAACGACAGTCTCTTGTTTCAGGCTTTGTTTCATGCTCTTCCGATGAACTATGTAAGTGTT
GCGAAACTCCAAAGTAAACTGGAAGGAGAAGCCAACCAAACTGCTGTGAAGAGGCTAATTGATAAAATGACACAAGATGG
ATTCATTGAGGCTAAGGGCTACCGCAGACTAGGTACCCTCAGGCCTTTGGCAAACAGTATTTCCTGCTTTGTATGGAACA
TAACGAATTACCAGTTTCCCAATGATAGACTGATTTGGTCATTGCAGGGAAGCGTGTGATCCACTCTGATCTGACTGAAG
AAAAGCTGGCTGAAGTTACGAAGGTCTTAGCAAAAGACAGTATGGTAATAGTCTTGAATTAAATATAAGTTTGACAGTTT
CTTGCACTTGTACTATTTTAATTCTTATCTTTAACTATTATAAATGGTCAGGATATTGACATGCATGAATCAGGTAATAA
TGATTCCACCTATCTGAATTTTGATAACGTTTAGTTAAGTTACTTCTACACTAATCATCAAGATCAGACCACAAAATCTA
ATATTACTGTATGGCTACTAGACAACAACTTTAGAGATCTATCCACTTGTGGTGCTCTCCACTCTATCGGATCGGATCTC
ACACGTACTAGAGGCAAATGTGATGCATATAGGAACGGATCTGTCATGAGCGATCAGACTGTCTCCAAGAGAAAGGAGCA
TGAAAAGACACCATCAAGCAACTCTGAGGTTGGTTCATCAGTTGTGGATTACCTCAATAATCTGCATTAACAACATAACT
CAGTAATTAATTAGTTGATTATCGCCTAAGGAAACTGCAGTAACAAATAGTTAGATATATATGATGTTTGTGCAGCCTGT
AGCTTCTCGGGAGAGCTTTGTTCCTGGAAAGGAGAATGGAAGAGTTAATGGAAAACCAAACCAGCCTGATGAGTATGACA
TAGTCTGTAGCAGGTCCAGTCAGGAAAAACGTCAGAGGAAAGCAAGCATGGTATTACTTACATCAGTCTTTTAGTAAAGA
ATCCTGGCTGAAATATTTGGGAAATATTTCTAATTGTTCTTCTGTTCTCTTTTCTCTATCTACAGGTAAAAGAACCTATC
CTTCAGTATGTTAGACGCCAAAAATCTCAAGTTGCTTGATGGTTCCTTAACTTGAGTGGTGAAAAATCTAGCAAGTTTCC
TTACTCTAGTAGTAGTACTTAAGTAACAACATATAGATACTATAAAAAGGAGATATTTTATCTTTTCTTGATGGTGCCAC
ATGCTCTGGCTTCTTCATTACTTTTCAATGTACTGACTAATTTGTAATAGATATGACCAAGATTCAAATGCTCCCTGTTG
ATCTAAATATATACTAGCTTCTTGGTACATTGATTTGAAATTAATTTTGCCTGTTGTAAGATTAAACGAAAATGTTCCCT
ATGATACATTTATTTTTCACATTAACATAGCAGTGGCTTAAGCTAAAATGAGACCAATTTATTTTTCGGAGTATACTTTT
GTCTAATTTCTAAAAAAATACTAATTGAAAAAGGAAGCAGGTATAGGGAGAGAATAATTAAGTATTAGTATGACGCACCT
GTAAGATGTCTTAATTGTTTAGTGTTTATAGCAAGGAGGAACGGTAATTTGTACATTTCTCTGCCTTAGCTTAGATTGTC
ACGTCAAAATTCAAAATTTAATTAAGTAATAAATAAATTCTTCTTTTGGGTACTACACTATGCTCACAAACAAACTAAAA
AAGGACAAAGTTGGAAAATGTCGAGATTCTTCGCACTGCCTTCAAACAGAATGCCACGTGTCCTTCTAGAAGCCTCCACA
CACCCCTAGAAATGGGCATTTCCTCAAACGCCTCATTGATTCTGGACTAAGGAATCCCTCCTGACCCCATACTTACGACA
CGTGGCATCTTCACAGCCCTTTGATTTTACTTAAATATTCCCCCACTTCCTTTATTACCCAACAAACTTTCTCATTTGCA
TCACCAATAGCTGAGCAGATCAAACTTCCATACAAGCTGATCAACAACCAGCAAAATATGGCTACCAACAAGGTTTGTAG
TTTGATCTCTCTACGTTTTTCTTCTAATTTTATCTTAATTCATGTTCATCCAATCAATTTTTTTATCTTGATTAGTAATT
TTATGATTGTTTGATTTGTGATGGATAGGCTGAGATGGAGAAAAGTGAGGTTAATTTGAAACATCTAGGGTTTGTAAGGG
TGTTGGCTCTAAACACTGCGGTTTTGGTGTCAAATCTGTATGATTATGCGAAGCAGAACTCGGGGCCTCTGAGATCAACT
GTTGGTACAGTAGAAAACGCGGTAACCACCGTCGTAAGGCCTGTTTACGAGAGATTTAAAGGTGTTCCTGATGAAGTCCT
TGTTTTCCTAGACAAAAAGGTATCGAATCTTCACCTATATCTGTTGTTTTCATCGATTATTATGTTATCACTGTGTATAT
TATCTGATGATGACAATTTGTGGGTAGGTCTACATGTATCATTCCTGGAAAATTTAGTTCTGTAAATGTTTTGTGACTCT
GCCTTTGTTTGAGAAAGGGTAAATGATGAGAGGCACATACATGAGTAGTTCATTCATTAGCTACACCGATCATGTGATCG
GAATTTTATAGAACTTGAAGGTGTGGGTTGATTTAGTTAGTGTCAGTAACTTGCAAAGATTTAACTTAATAGGTAGGTGT
TTTTCTTCATCCTCTTGCTGCTATATATACCTGAGAAGAATTGTACCCTGCTATGTGACTTTATGAGCTACTCAGAAGTC
TAGAGTACAATTTATATATTCGCATCTGGTTGTTTCACCTGAAAATTAGCTTCCTCGAATCTGTGAATTCTGATAAAGAT
TTTGTGGACATTGAGGTTTGGTTTCCTCATTGTTGCTTCCTTTTTAACATATTGAGTATCTGTGGCTATCAGGTGGATGA
TGGAACAGCAAAATTTGATGAACGTGCTCCTCCGTTCGCCAAGAAGGTTGTCAGCAAAGTCCAGTCTCTGTTTCAGAAGG
TATCGGAGGTTGCACAAGACTTGTCCAAAGACATACAAGAGGCTGGTCCTCGTGCAGCTATCTATCATGCTGGTGAATTG
TCCAAGCAATTTGCTACTAGTCGAGTGGCAGTGCTGTGGTTTTATGTCAATCACTGTCCACCATTGCACGGAATCGCACA
GATGGCTGCTCCTACAGCTGCTAACTGGTCTGAAAAGTACAATCATTTTGTAGCTGACTTGCAGGAGAAGGGTTATAGTA
TCGTCAGCTATATCCCTTTGATACCCGTTGAAGAAATCTCAAAGGCATATAAACAGGTTGAATCTGCTGCAACGAAGAAA
GAAGGTGCTACTAACTCGACCTCAAGTAAATCTGAATGAGATTACAATCTCAGTATTACTGTTAAACCCAATGTTTCTAA
TTGTGCTTGAAAGACTTACTTAAGTTTGGGTGGGATTAGGAAGTCTGGGGATACCCATTGTATAAAGCTAGGGTATTCCC
TTCCTTTCTGTAGCACATCTGATATGTGAATGATTTTGTGCTTTGTGTTCTTCTTGATCGTTTCCTTGCTGTAGTGGCAT
GTCTATGCATAATGAAAGCTTGATTTTGTCTAGTTTATGTTGGGGCATTCACTTTACTAATTTGATTAAGTCGTCACTGG
TGAAGTGTTACCTTGCCCTGTGTTGAGTCCTTGCGAGACAAACGTATTCCCATGGAGTCTCTATGTTAGTTGTTGCTTGC
AGAAATGTCATTCTCCTTTGCTACTGATAGCAACAGAAAATGCATTGTTAAACCAATGACAATGGCGATTACATTTTTTA
GTAATTTGAGTCCATTTGTGCTGCTATACGAAGGATACAGCCAGCTTACATCAGGCTAGACACTGGATACCACATGAAAT
TTGGGCGTCCACAATCTGGAATTTATCTTCGCTTGGTACTAGGTTGATGTGATTGCATATGTTAGAATAGGAAACTGGGA
AAATCAGTCTGTTAGCGAAGCCCATGTATTAATAGCTAAGGCATGACGAATCCAATTTTATGAAGTTTCAAATTAAGTAG
TCAACTTCTTGTCATTTCTAAAGATATAACTCTAGTAAACATTTTCACTACTGGCCATAGCCTTCAGCAGTTCAGCTTTT
AGGGGCAAGGACATTAATAGACGACATTCAAGAAGCTTCCATGTCCAGGACCAATGAGATCAATTGCTATTTGCTAAAAG
TATCAGGAGTCCAGGCCCCGGGCGTCCACTCCAGCCTTCAGCCTCAAGGCATTAACAGACAACATACAAAAAGTTTTTAA
CTATTAAAAAGCAAGCAGCAACTGCCAACTGAGTCAGTCTCAGTCACTGTGATTTTGCCTGACAATTGATGAGAGCCGAG
GACGGACGGAGGCAATGGATGATCAGATGAGTTTAGTGAGACGAGTCGATGTGAGTCAACGTCGTCTCGTCCAGACGTGA
GAGTTTCAATTTAGGGATTCGTTGATTTAAGAATTGAGTTGGTGGCGCTACTGTAGGTCACTCCTAAATGCCAAGGGCTA
TTCACTTTGGACATGCTCGACACTAGAGTGCAGTGTAATCAGTAGTGTGCAGTATTAAAATTCGGTTTTTTTGGTTAATC
GAATTTATTTTGTTAAAAATCGAAAAACTAAAATTTTAAAATTTAAAATTGAAACTGATCGATTAAATCAAAAAATTGAA
ATTAAAATTTAAAAAAATTCAGTTCAATCGGTTTTTTCGATTTCAATTGGAATATGACCAGCCCTTAATAGCGTTTTGTT
TGATAGGAATAGATTTGATAAAATACTGAGAACATTATCATGCCACATATGTGTCATGACATAACTTATATAGAAGAAAG
ACTTGGCATTTTGGATAATTCCGAAAATACAAATATTTTTTACGGAAGATTATAGAATTATGTAGAATGTCTTTATAATA
TTCTAGGTATGTAGAGAGTTTTAGAAAAGTTACTTGAATGTAAATATGTAGAGACTTATGTAGAAATTATTATTTATATT
TTAGTTTCTAAATGAATAATATAAATAGAGGGACATCCATTTGTAAAATCATCCACACAAAAATCAATACAAGTTCTTTA
CACAATTTTTCATAACAATCTTTTTGTGTTCTTTCTTCTATTCTCTTAGCGATTTCTAGAATTTTTAGCTGATTTGGTAT
AGCAAGATCGTGAGCTAGTAGTGCAAGAATGTGAGCAAATTGTCAAGTGCCTCACGTGCTCTTAATAAAAGATTAAGAAC
GTGATAACATGATATCATAGCAAGGTTACAACTAAGGGAATGAGAAACGATAGAGAAATCAACGTTGCTAACACTTATGG
CAAAAAGAAGAATGTCGCCAACAAGAACTAGGAGGTTGAGCCAAATGAAAGGCTTACATCCTAAGAACCTTCTACCACTA
AGGCAAGCGAAGATGATGTGGAGTTCCTGCCTGAGGATGTCTTGCTCAGTAGAGAGGGGTTCACGAAAGTTGATGTTGGG
AAGATGACGTTGTCGTCAAAATATTTGGCCAACGCTTGGGGAAAGTTGAAGACACTCTAAGTGTTCTTGAGGGCATACTC
TTGAAGATATTCAGAGCGATTTGGATGGACGTATGCAGATCGAGATAGAGACGATGCAAACCACTACTACCTTAGATTGC
AGGCTCATGCAGGCATTGAACACTATTGATGCCATGAAGGCAAAGATAGAGACACTCAAAGAGCATATCAACGTTGGCAT
AACTGAGACCGCTAGGAATGTTGTTGTGACGAGGGAGACTAGGACGAGGCCCCCAAGCCACCACGGTTCAAAGGAGTTTG
TGATGCACAAGAAGTAGAGAACTTTCTTTGGCACTTAAAAAAATTATTCTGATAATTAAATTTTGAATAACATATATTTA
TTTATAAGAAATAAAACGTTAATCAATTAATAAAAAAAGAATTACTTTTAATAGGTTAATTATAGAAGTTTAAAACTTGT
AACATGTACGGTGTTTGAAGTATAAAAACTATACTATGAAGAAATTTGAAATTTTCTTACTAATTAATAGTACTAATTAC
TATTATAAGTACAAGTATAAAATATTTTTATCTAAATTAAATATATATGATTATCATTTCTTGTTTATCTGATTATCATT
TCTTAAATTTAGTGAAGTTGATATTATTAACCAAAGTAATTAATAGTATTAATTACTATAAATACCAATAAGTATAGTGA
AACCTCATTAAATTAATATAGGTGGCACTATGAAATATTATTATTTTATAGAGGTATTATTTAATCGATATATTAATATT
TATTAATTTAAAGAGTGTTTCGACATCGAAAAATTTGTTCTGGAATTAAATCTCATAGAATTTGAATGAACCCATTTGTG
AAAACGTCATTAATGAACTTGAAGTCATGATTAATAATCTCGATTACCGCAATAAAATGGACGTTAATAACCTGTTGGAT
GGGTGGAAATGATACATGTTTAGAGGTCCAGGGCTTAGGTTAAATTGTGGATACCACTGGAAAAACTAATATTGATGATA
AAGTTGGAGATGATATAATACTTGTGGAACCAGTTACACATAAGGAAACACTTATCGCATCTACAACTCTTCACCATTTA
ATGGTGCAGTTCGAAAAGACAACACCAAAACTTTTTTGATGCAATGAGGAAAGTTAGGTATGAGCTTCAACTATATTTAA
ATTTTTAACCAAAAAATAAAATTAAATAGATCCATATTTCACTAAATTGTCTTAGATATATTTGTACTTTTAAAGAATTA
TTAATTTATAATATTAATGGGACCATATATGTAACAAATCCAAATTCCTCACTATATTAAGAACAGATTTGGAATGTGAT
TAAACCTTTAGAATCGTAAATTGCAATAATCAAACAACTGAATAACAATGGAAATGTTGAATTAACAAGTAACTAAGATA
GAGATAAGAATTGGGATGAGAAGCTTAGATTCTAGAAGAAGAAGAGAGGAACAAACATTTTTCTTCAATATGCATAACCC
TTCTTTCAAACCCGCTCTAGCTTTCAACCAAATGCTAATTGGGCCTGGATCCCAAATAAAACACTCCAACATTTAACTCA
ACCCAATCTCATTCATCACTTTTAACCCGTAGTCCCTTATAGAGTTAACTTGGTTCACAACAATATATTTATATAGGGGT
CTTCTGAAAATATATTATCTTATTATCTTATCGAAATGAGTAGTTTTTTCCATTAGCCCAAGTCGGGACCGGAGAAAAAT
ATTATTTTAGAGAGATTAATAATTACCGGATATTAATTTAGTGAGATTTTACTATAGTTTTTTTTATACATGCATTGAAT
TCAATTTTTTCTCATGAATTTATTTAATTTGTATTTGAAAAAATGAGATAAAAAGACAACAAAAAAGATAAATATTAATG
CCGGTCATAGAGAAGTATCACCTCACCTCTTCAATTTAATTTCTAGCTATAGTATTATATAAAGATTTTCTAGAAACCAA
GTTTTAGGTAATGAACTTTTAGAGGAAGTTATAAAATAATTAAAGTGTTAAATGAAATGAATGAAGGGTTAAAATTGAAT
ATATTTTCAATTTTCACATATAGAAATTATTCTGTATGTTATAGCTATAGTTTGTATAATTACGCTCCATAGCAAACATA
ATGTTTGCTATGGAGTATCAGATTTGTATAAATCATTGGGGGTATCAGATTTGTATAAATCACTGGTAGCCTCTCATTTG
TATAAATCGATGGCAGCCTATCGTTTGTATAAATCGTTGGTAGCCTCTCAATTCAATTTTATATGTTTGTATATTTGCAT
AAAATTTGAATTTATATACAATTGAATCGAAATAAAACGTTTGTATATCAAATCTCTCTCTCTCGCTTTATACAACACAA
ATTATACATTGTAATTTGTTTAATTTGTGTTTGTATAAAGCGAGAAAGAGAGAAAGACAAAAGAGAACTGGACAAGGGAA
GATCTGTATTTGTATAATTATAAGACGAAATATATGTATTTATATTTGTATATACATTTTTCTCTCGCTTTATACAAACA
CAAATGCATTTTATACATTTGTGTTTGTATAAAGTGAGAGAGGCGAGGGAGAGACTAGAGAGCGAGAGAGGGAGAGTGGC
GAGCGAGAAAGCTGGGGAGAGAGGCGAATGGCAACAGTTCGCTACGGGTTACAATTAAATCAAACTGTGGTTATAGCATT
TAATTTGAATTAATAGTTTGCTATTTTATACAATTTTCCCTAATAATTAATCACACGCAATTATTTTTTTAATTCTACCG
GTTTTTCTTAAATTACAGAAATCACATACTTTTAAGGCAAAATTACAATATATCCCTTAAAAGTTTATAATTACAAAAAT
CCCTCAAACGGATACAATAATATAAGCGCTGATACATTAATCTGATGCGCGAGATACATTAATCGTTAAGTAAGATACAT
TACATTTTATACATGATACACTAATCTGATGCGCTGATACATTAATCTGATGCGCGAGATACACTAATCTGATGCGTGAA
AATGAGAGATTTTGGAAATTTGTAAAACTTATAGGGGATAATGGTAATAAGTAAACTAAAAGGTGGATTTCTGTAATTAG
TCCTTATTTTTTTACTGGGTTTGTTGGGTTTTATAAGAATTCTATTACCATGTTTGGAAAAAATCAAACTATTATTTATG
GGGTTATCTATGTACTTAAACTGTATATTTAGGGTTTTTTTCCCCCTATAATAGACTACACAAACCTCAATTTACCCTCA
AATCACAAAAATAAATCAAGGGACTTACCTCTTGAAGATTCCTCAAAATCTCTTAAAAGCTCATGATTTCAATTCTTGAT
TTATAAGGATTAGAATGATGATTCAAACTATAATTTTTTTAAAAAATAAATAAATGTAATAATTGTGTGAATTGAGTAGA
AACTCACATTAGAGGAAGTCCTAGAGTTTTTTTCTCCTCAAAAGTCGATCAAAAAATAAAATAGGATATAACAATTCGAC
TAAAATGCATATTAATAAAGCTTATGTCGTTTTGACCTATGGCAACTCTGAACCAATCAAAATGTATAACTGTAACTGCT
ATACTCATGATATATGTTTAATATATTTGTGATATACATATGATATATTATACGTAGGTCATGTACGATCAACATACAAC
TTGTATGTCCCATGTACGTGTGTCCTTCATATGTTAATCCAACTAAGTTCCAATAACTATGATTTTGTACTTCCATCTAA
TATTTGGTATACGTCTCGTATATCACATATACATCTCGTAGGTCATATATATGACTTGTATATTAAATATCTGACTATCA
TATTTGGATACTTTTTAATAAATCGTGCATAGCAATTTGTTCATTGCTTGGATTAACCTGATTTCTATATGATTGGAAAG
TTATTTGCAAAGGGTTACAACTTTCATGCCTAGAGTATTCCCAAATTCACCATCAATTAATAATTATATGTATTTGAATT
GAGTCTTTGTGCAAACTCATTAGGAACTTTTGATTTACTTGTACTTTTCAACTTGTTTTTGACCTAATTAGAGCAATCTT
TATACCCCAAATCACTTTCAAAGAACCTTGTACAGTTAATGTACGTAACACATGTACATTTGTTACTCAATTTGGAATTA
ACCATAAAGATTTAGGGGTCGTTTGATAGAGTGCAGAAGAATAGTGTTGAATATAAATAAAAAACATATATGGTGTATTA
GTTATTAATAATGCTTACATTAGTTATGCTAAAACTATTTCTTATGTAGGGTTTGATTTGGTGTATTAAAAATAATATAC
ATTGCATAATTTCTAAGTAATAATATTTGCTTACAAAATAAGTATTTTGAAACTCCCAATTATTATAAATAATATAGAGA
AAATATATTGTATAATCAAATCGATTAAACTTGAAACCTATATATTTTGATTTGACAAGTAACATATCTATTATATTCAA
ATATCGAAAAGATATTAAATAATTTTTTTATGACCGCGTGAAGTTCGGATAAGTTTACTAGTTATATATATATAAACTAA
TTAATTTTTCTGTTAAATCCTAAAAAAAATACAATAACTTGTTGATTTTTCTATTTTATCTTTGTAAATAATTGAAAAGG
GAAACTTTTATGATTTTGCAAAAAGCAAAGAAGATCAGAGTGTAAATCATTAAAAATAATAAAATAAGATATAAGTCACA
AAAGAATATATATATATATATATATATATATATAGGGATACAGAATAAGAAATTACTCTTTATTAATCTATTTGGTTGAA
AAGTAGTTTTGAAAACTGAACAATTCAGTTAATTTAAAAAATGAAAAATATCTTAAAAATTCAATTAATATGGAATGAAG
GGAGTAATTGGTAAGGCATTAAATGAAGATAGAGAGGGGGGAAAAAGAAGTAAGAATTGTTAGGGGAAATGGGAGCAAAA
TCTCAAGGTTACTCCTAAAAGGAGTGAAGTTAACAAGTCAATAATTTCCATATTGTTGTTTCTCCATGTTTAGCATTGGC
ATGTCCTCTACTTTCACAACCACTTTCTGTTGAGGGAAAACATTATATTTCATATCTAACCAACAAACCTATCTGAGGTT
AGACATCATATATATTGGACCACTCCACCACCCTTCTTTTTGTATATACACAACAAGATGTAGTTTGGGGGATACTTATT
ATTATTGTGAATAAGTGCACCTCCACAATGGGCTTGCCTTAATTTTCATGACTTTGTTAACCCTTTTTTTTTTTTTGAAC
TTTTATTTTGATGATTCTAGCTAGCTAGGTACATAAAAGTATTTATATTATATCAAGTCATGACTTTAGACCCAGTAGCT
CTGGCTATTTTGATACCATGTTGAAATGTGTAATCATCTTATCTAAAAATATAAACTGTTATAGAGAACACACTATTATT
AGTTAATTGTATTCTCAACGTCACTTGCTACCGCATGTTAAAAAAAATTAGTTATGGTGGAAATTATTTTCTCAGTTCGC
TAGTGTATATTTGTCTATAAGGAGTCATGGTTGGGAACAAACTATTCTAGGATTGATTATTTTGAGATAAGTTATTTCAT
CGTGTATATGTGATAATTTATTTTATCACTAAGGTATAATTGTGGGATAAATAATCTTAGGTCTGCCTAATACCTCCAAC
AAACACAAGGTAAAATAATCCTATATTTTATCTCTGAGATTATTATACCTTATACCTCACACCAAACGACTCTTGAATCC
TATATTTTGTTTTTGCCTTCCTTCGGATTTTTTAAACTCGGAAAAAAAGTTCTCCCCCATTTTGCTTTCTTTCTAGTCCT
TTTTTTTTTTTCATTTTTTTCTTTGGTCAATCTCTTGTTCTGACATTATTTGACCCTAGTAATCTGACACTATTTGACCA
AACACAAAATAAAAAAAAATAAAAAAATAAAGAAGTTGAAATATCACAAGACAAAGAAATCCACTTTCTTCATTTGCGAT
GTTACCTTTTTTATTTTGGGTAAACTTATCTACTCCTGTCAATATGAACACTTTGGTTTAAAAGTAAATCAAAACAAGAG
GTGTTTATTATTCAAATAAAAAATACTTTAAGGGATGCCTTAGTACTTATTTCTAGTACAAATTGCAGGTTTTCTTTGTA
CTTTTAACAGTACAAAAGTACTTTTATAATACTTCTTCACTTCTTTTCTTTTTAATCAGTTTTAAAAAGTATGATTTTTT
TCTTTTTTTTGTTAATATTTTAATTTCAGTTTTTTACGTGACATGTTTAAGGTCACAAGATTAAAGAGTAATTTAATACA
TTTGATATAACTTTAATTTAGGACCACAAGATTCAAAAGTCTTTTTTATTTTCTTAAATTTCGTGTCAAGTCAAACTAGA
TCATTCTTTGTAAAACGAAAGGAGTAAACATTAATAATATATGCTAAGTATTATATGTATAGAATAATAATAATTCAGTC
AAGACTCCAAGATCTTAGTTAATTTCATGAAATGCTACGATCTTCACTATGTAATGACAGAAACAGGCAGAGGTCATGGA
GAACTATTATTGTTAGCTACCTTACAAAGAAGACTTCTCCGCGATTATCATTTAAATTTCCACTTTATTACTCTATCTTT
GCTAGTAAGTTTTTTATAAATCCTTTAAACATTTTGAATTATCAACTATTGTGACTTATAGTACTTTTTACGTAGTTTAC
AAATATATAAATTTCATTTCAAGAAATTTGAAATTCTATGCACAAACTCCAGATCAAACTTAAACTGTTTGACTCTCGAA
AAACAAAAAGTGTCACATAAATTGAGACAAAGGGTGTATTAAATTCTTTATGCTTTACTTATGTAAATACGATTGTTCAT
CACATGTTCTTCAACAACATTTATCATCTTCTGATATAGAAGAATTAATAAAATTCTCTCTTGTTATTTTGTTAATATTT
TATTGTCGATTATTCACTTTGTTAGTTCGATTATTTCGCCATAACTCTTTTACATTATCAAAAAAGAATTGATATAGATC
TCATTCAACAAATTCAATTGATTAATTTTCTTTTTAGAGAAAGCGAAATTTGATTAATTGATCAGAGGAAAGAATCAAAT
AAAATTTTAAAGTAAACATAATAAACTAGTAGAAAAGAAAGCACAATTAAATTTTGAATTTTGCTTTTCAAGACTTTTTC
CAGCTTTTAGCCTTTAACCTAAAACAAAGAGACAAATTTCTACTTCCAATATATTTGTTGTGTAGTTGGTTCTTAACCAA
ATCTCTCATCACCTAATTTTTTTATCTAAAGAAAATGACACATTTTTCTAACCTCATAAATATTTACATAACTTATTTTA
AATCATAAATTTCAAAAAACTCTCTTTATCTTAATATCGACTTAAATCAAACTAACTCACATAAATTACAACAGATCTTG
TTTTTGTTTAAAGCAAGCAAAAATGAATAGCTGTAAAATGTATAGGCCCACATTTCATGTAAATTTAAAGAGAAGTAGAA
TGAGGAATAGAGATCATTTGGTCGGGAGGCAAGCATAAAGAGAACCCATCATCATATTCCCCATTCATTTTCTATTTTTT
TTTTCCAACCATACTCTAAATTAATACTCCTATTAATATTTTTTAAAAAAAATATTAAAAAAACAAAAAAAAGACTTCAG
AATAATTTGCTTTTCTCCTTTTCCCTCTTCATACATCCCAATTTTTTTTTTACTTGTTCTATACAAAAATAAAGACCATA
ATTATATTCCCAAAAACGGCCACTACTAACTTGGCCCTTCTTCCTTTTTTTTTACCTGCCAGTGAATTTTTGAGACTCAC
GTGCCGTTACCGTCACCTTCACAGTCAAGCACACTGTTACTCTCGCCGTTTAACTTTCCACCATATTCTGATCCTCCTCA
CCCATTTCGCCGTCACCGTTATCGTTACCGTCATTTTCTCCGTCTTCGTCAATCCATCTCTCTACCGGTGTACACTCTGC
TTTATGACGCATCTTCCAATCAAGCGCCTGGCAAGCGCGTGAGCAATAGTTAACTGTACCACAAACAGAGCATCGACGGA
ATTCATGCCTCCTACTTTCGGGTCTTCCACAACCCGCATGTGAACAAAGGCGGAGCCCCGAACCCGGGACTCCGCCTTTT
GAAGAATTCAAAAACCATTCAGTTAAAAACTGATTAGCCGGGTGGGCTTCCGGGGCAGGAACATTACACCCGAAATCACT
CAGTAACGGGCACCCGCTACCTGCTCCGTGCCGGTGATGAGGCAGTGGGTTCCACGTCAGCCACCCGCCGGCGGTCAGAG
CTGAAGGCGTCATCGATAAAACGGCAGCAAGCTCACGCGCGTTGGCTTGGACGAGGAATCGCCGACCTTCCGCGATGTTT
TGCTTCACGCCGTACCCATCTTGAAGACAGTGACCAAGCTCTCTCAAAGCATCGATGTGGCCTAAGAAGGCGGCGCGTGC
ACACAGAGCAACTCCGGCCCGGAGGTCCTTGTCGTTCTTCGAACCGCCGCTGCCGTTGAACTGGATAACGGCCAGAGAGT
AGAGCGACGGCGCGTGAGAGCTAATCGCCGCCTTCGCCATCAAGGACGCGCCGCTTCCTCGATTTTGCAAACAGTAGAAT
CGAATCTGTGTCCAACAATAAAAATCGCACTTAATATATATACATATATATATATATAATTAATTTTAATTCCCCATTAA
TAAAATTAATTGTTATTAATACTCACCATGCCAAGGGTGTAACAAGCTTCAACATTTCCGGCGTCGGCGCATTGTTTGAG
AAAGCGTTGAGCAGATTCCGACCAGTTTTGTGCTTTCACGGTTAACATTTTCTGAGAAGCTTTTGATAATACAAGCGAAT
GATGACCTAACCCATTTAGTCTTTTGCATCTGCATATCAAGAAAAAAAAACATAGCCCCATTAGATACAGATTTTTTTAG
TTTAGTTTTGATAAAAAGAGGATCGGAACCTACGTAATCAAAACGTTAAAGAAATCAGCCGGCGATGCAGCAGAAGAAGT
GAGTTTGCAGAGAATAGAAACAACGAGATCATCCGGCAAAGAATCAAAAAGATCAGGAGGATGACCAGTAATCTCCGGCG
AAAGTTTAGATCTTTTCCGACGGTCTCCGATGCCAGAAAAATCATTTCTTTTCCTCTTAACAATTTTGTTTTCTATACAC
ATGTTTACTTTTGGATTTGGATAACAAAGCCCTCTCCTTGTTCTCATTCCTTTATACACACAAACAAAGATAGACAGAGT
AAAGAAAAGAAGGGTAAAGTAAAACAAACAAACACCAACGACGACAAAAGCCGAATGCTCTGTATATATATATAAAAACT
CAGGACCCAGGCGCAGGATTAGAGATCAGATGAAATGACTTAAATACCCCTTCAAATTGGTCTCTACCTTTAAAGATAAT
AAAAAGTTGGTCAAACGGCGCTGACCAGATCCGTCGTCGAGGACACTTGCTTTAATTTTTTATTTATTTATTTGCTGCAT
ACGCCAAAAAGGTTAAAAAAGTAAAATAATTCATTTTTTCACAAAAAGAGAAACAAAGTAATTAGATGTATATAATTACA
AACAAAAGAATTAATTTTGTGCTATCTTTTTCCTAACAAACTGATTAATCGTAGTAATAATACGTATGTATACAAGTGGA
GCTACTAATGTTGTTTAAGTAGAGATTCGAGGTAGTTGTTATTTCTGTTTGTTGGTTTTAATTTCTATGGGGTTTGTTTT
AAAAGTAGTTAATTTTGTTGTGATTAACTTAAATAGGCAACTAATTACGGATTATTTTAATTTCTACGTTCTTTGTTTTA
AAAGCGGTTAATTTTGTTGTTATTAAATTAAATACTATTTTATAAGGAATAGTGTATTTGTGGTAAAGTAGAAATTGAGG
AATACGTATGGTAGATGAGAGTGGGGCAACATTTGTAACAAAATTCAGGTAGCAAATTTTGGGGACTGAACGACCCATCA
ACTTTAAAGGTCAAAGGGGTGATTTCAGCAAATGCACGACTTTTTTACTGCTATTTTGTTTTTACTTGCATTCTCAGTTT
ACGTTACACATACTATTCATTTGTTTTTCATGAATTTTAAGATATACTAAATGGGATAGTTGATTAGGGTTATGCAAAAG
TATTAAAATATAAAAATTAATTATGAAAAAATTGTTGGTTTTAGCAAGGTGTGAATGAGAATTAAGAAGAGAAAATGGAA
AATGTGGGGAAACTAATTTTGGAGGAAGATGAAAAGTCATTTCTCCCATATTTGTAGAAGAAAGGAAAATTGTTGTCCTT
ATATTAGGAAACACTTCATTTAGTTCTTAAAGGATTAAGAAGAATGTGCCTCCTCGCGCCGTCGTCGTCGTCGCTCGCTT
GGATTCGGCAAATAATTTGATTGATAATATTTTTGGACAAAATTTATTTAATCAATCTCATTAATTGATATCCTTTCTCT
TATAAATTAATTCAGAATGTTAGTTAATTAACATAATTAATTTTGCGTAACGGAATCTATTTGAAATTCGCGTGTAACGG
TAAAGTCGTTCTGAAGGGACCTAGTTCTTCCGAAAAGACGTTATTTTTCCCAAAAGACACAAAGTTCTGGAAAGGCACAC
CATTGTCCGAACAGACGCGTTCCTTGCTGCAAGTGGCTAAAAATAGAGTCTTTTTTCCATTTTTCAACACTGAAATTTTT
TTCTCTCTGCATACATTTTCTTACAAAACAAAATTGTCAATCGACTGAGTCTGTGTGTGCTCTCGTTGTTGTTCTTGCGT
TCGCTGAAATTAGTGAAGTTTGAGGTACCGCTACTTCTCTAATAATTAATCCGTTTTATCTTGAGAGGAATTAATTTGTA
GCCTCGGGTACTTGAGGGGATTAAATTTCTTAAGGAAACACGGTGAGTTCTGTGGACTCAAATTTTATTTTCTGTCTATT
TCATCTTTTTCTGTTTCTGTTTTTTTCTAACCTGAATACAGGAGATAACAAGCTTAAGAAATCTAACAGTTTCTGTATTT
GAGGTTTCTGGAGATTAAAACCTTTATGGTTTTCTACTCTGTTTGAATTTTTAAAATTCATTCGATTAACGATTAAAAGA
ACATAAAAACTTCATCGTTAAATCAGAAACAGGCTGTGTAAGGATTTATTCTTTACTGTTAGTATTTCACATACTAAAAT
TGTCTGCCATTTGTGACAGAAAAATGACAAACTCAAGTCAAGTAAATGTTGGAAGAGTGAGTGCTGCAACAACATCGGTT
GCACACAATTGTTTAATTGTTGCCCTTGCACCGGCTAAGAAACATGTAAAGTTTTCTGGAGTCGACTTCAAGAGATGACA
GCAGAAGATGCTTTTCTATCTGACTACGTTAAGTCTGCAGAGATTCATTAATGAGAACATTCCTGTTATGTCGGATGAAA
CTCCGGCCGAAGAACGATTCTTGGTGACAGAAGCATGGACGCAATCAGATTTTTTGTGTAAAAACTACATTCTGAGTGGC
CTACAAGATGATCTATACAATGTGTACACTAGTGTCAAGACCTCAAAAGAACTTTGGGATGCTTTAGAAAAGAAGTACTA
AACAAAGGATGTCGGAATGAAGAAGTTCATTGTGGCAAAGTTTTTGGACTATAAGATGATAAACTGTAAGACCGTCGTCA
CCCAAGTTCAAGAGCTGCAGGTCATAATCCATGATCTCCTTGCGGAAAGTATAAATTTATTTAATGCCTGTATTGAACAT
ATTAAGTCTATTCTTAATGCTCACATAATCTTTAATGTAGGTTTGATTGTAAATGATGTTTTTCAAGTGGCGGACATTAT
TGAGAAGTTACCTCTGTTGTGGAAGGACTTCAAAAACTACTTGAAACATAAACGCAAGGAGATGACTGTTGAAGATCTCA
TGGTAAGGCTGAGAATCGAAGAGGATAACAAGACCGTAGAAAATAGGTCACGTGGTAATTCAGCAATATCTGGAGTAAAT
ATTGTTGAAGAAGATCCCACAAAATCAAAGAAAAAAAAGAAAGAATCTGGTCCAAAGAGCAATCCTCCTAAGAAGAAATT
CAATGGAAACTGCTTCAATTGTGGCAAACGTGGTCATAGAGTTACTGAATGTCGGGGTCCCAAGAAGGACAAGGAGAAGG
ATCAAGCAAATTTGGTTGAATCCAAAGAAGAGATGGACGATCTCTCTGTAATGCTTTCGGAATGCAACTTGGTTGGAAAT
CCAAGAGAATGGTGGATAGATTCTGGTGCCTCATGCCATGTTTGTGCCAACAAAGAATTATTTGCATCATATACTCTAAC
ACCAGCAGACGAGAAGTTATTTATGGCGAACTTTGTTGCTGCAAAGGTTGAAGGAACTAGCAAGATCCACTTAAAGATGA
CATCAGGCAGGGTGGTGACTTTGAACAGGTCTTGTATGTTCCAGAATTGCGAAAGAACTTAGTTTCTATACCAGTTCTTA
CCAAGAATGGATTCAAATGTGTATTTGTTTCTGATAAAGTTGTAGTAAGTAAGAATGAGATGTATGTAGGAAAAGGTTAC
CTCACTGAGGGCCTCTTCAAACTCAATGCAGTTGATATGAATAAAGATTCTGCTTCTTCTTACTTGTTTGAGTCTAAATG
TTTATGGCATGAACGTTTGGGACAGATTAATAACAAAACCTTGCGAAAACTGATTAACTTAAATGTTTTGCCTAAATTTG
AGTGCAATAAATCAAAATGTCAAGTTTGCGTTGAATCTAAGTATGTTAAGCATCCTTATAAATCTATTAAAAGGAATTCA
TATCCCTTAGAACTGATTCACACTGACATTTGTGACATGAAGTCAACACCATCACGTGGTGGGAAAAAGTATTTCATAAC
TTTTATTGACGATTGCACTAGATATTGTTATGTTTATTTGCTAAATGGTGAAGATGAAGCAATAGATATGTTTAGGCAAT
ATAAAACTGAAGTTGAAAATCAGTTGGATTAAAAGATCAAAATGATTAGAAGTGATAGAGGTGGAGAATATGAATCCCAT
TTGCAAAAATATGTTTGAAAAATTAAATTATCCATCAAACTACTGCTCCTTACTCTTCTCAATCTAATGGAATTGCGGAA
AGGAAACACCAAACTTTATAGGAAATGATGAATACCTTACTTATAAGTTCAGGTTTACCACAAAACTTGTGGGGGGAAGC
TATCCTTATAGCAAATCGAATACTCAATCGTGTGCCTCATAGCAAGATACATGTTATTTCATATGAGAAATAGAAAGGTA
GAAAACCCAACATGAAATATTTCAAAGTGTGGGAGTGTCTAGCCAAAGTCCAGGTTCTTTTACCTAAGAGGGTGAATAGG
ACCTAAGACTGTGGATTGTGTATTCATTAGATATGCCACAAATAGTAAGGCATGTTGATTTTTGATTCCTAAGTCCGAAC
ATCCGGATATTCATGACAATATGGTAATGGAATCAGATAATGCTGAATTCTTTAAACATAGATATTTGTATCAAACTAGA
CTTGAGTCATCTAGTGGGGGGTCTAAACGACCTCGAGAAGAACCAAAAGAGAATGAACCTAATGAAGAGAGTCTAAGGCG
CAATAAACGTCAATGGACAACTACTTCATTTGGATCTGATTTTGTAACATTCCTTCTTGAAAGTCAGCCTCAACATTCAA
GGAAGTTATGTTGTCTAGAGACTCAACCTCTTGGAAAGAGGCTGTCAATAGTGAGATTGAATTACTCTTAAGCAATTATA
CCTGGGAGTTGGTTGATCTTCCTCCAGGGAACAAACCCTTGGGTTCGAAATGGATCTTCAAAAAGAAGATGAAAGATGAT
GGAACTATTGACAAATATAAAGCAAGACTTATTGTCAAAGGCTTTAGACTGAAAGAAGATCTTGATTATTTTGACACATA
CTCGCCAATGATTAAGATTACATCAATTCGAATGTTAATTGCCCTAGCTACAATATACGATCTTGAAATCCATCAAATGG
ATGTGAAAAAACACATTCTTAAATGGAGAGCTGGAAGAAGAGATTTACATGGAACAACCTGAGGGTTTCGTAGTTCCCGG
TAAAGAAAAGAAAGTATGCAAACTTGTTAAGTCACTTTATGGACTGAAACAAGCACCGAAACAATGGCATGCAAAGTTTG
ATCAAATCATGTTGGCAAATGGGTTTAAGATCAATGAATGTGATAAATGTGTCTACATTAAAGATGTTCCAAATCAGGAA
GTCATTGTATGCCTATATGTGGATGACATGCTGATAATGAGCAAGGACATTGCTAATGTAAAAGCTACTAAGCGTATGCT
TGCTAGTAAGTTTGATATGAAAGATCTAGGAGTTGCCGATTTGATATTGGGAATTAAGATTCATAAAACTCCTAACGGTC
TAGAATTGTCTTAATCTCATTACATTCGAAAGATACTTCAAAAGTTCAAGTACTTGAATTTCAAAAGGGCAAAGACCCCA
ATTGATATGAACCTTAATCTTGCTAAGAATAAATGTGAAAGTCAGTCTCAATTGGATTTGCCAAAGTATTGAGAAGTTTG
ATGTATATCATGAACTGTACATGACCAGACATAGCCTGCACTATAAGTAAACTGAGTTGATACACAAGTAATCCCAATCA
AAATCATTGGATGGCAATGAAGAGAGTTTTGGGGTACTTGGATGACACTTAAAACTATGATTTGCATTACAACAAATATT
CAACAGTTGTTAAAGGATATAGTGATGTAATTTGGATTACTGGGTCAATTGAAACGAAATCCATGAGTGGATATGTTTTC
ACTATTGGTGGAGGAGAAATATCTTGAAAATCATCCAAACAAACATGTATAGCTCGCTTTACAATGGAGTCTGAATTCAT
CGCCTTAGACAAGGCAGGTGAAGAAGCTGAATGGCTCCGGAATTTCTTAGAAGATATTTCGTTTTGCCCAAACCAATGGC
CCCTATATGCATACATTGTGATAGTCAAGCTGCAATAGGAATGGCTGGAAGCGTTATGTATAACGAGAAGTGCCGTCACA
TACGACGAAGACACAACTATGTTAGACAACTACTCTCTAGTGAAATTATCACAATTTGACTATGTAAAGTCAAATGATAA
TGTGTCGGATCCACTTACAAAAGGCTTAACTAGAAATGGAGTTGAGATATCATCGACGGAAATGGGACTATGGCCGAGAC
AAGTCATCGTGGTGGTAACTCTACCTAGAAGACTGAAGATCCCAAGATCTAGGTGCAAGGAGATCAAACAAAGTCATATA
TGACGGTTCAACATTGTCAAAATTTATTTTATGGTCCATTCACATGATCAGACAATGTTCAGTAACCAAGATAAAGGCAT
AAGGACTTTTTAATGGTTTCTAAGTTTGATACAGGGTATATCAAATAGTGTATCTATGGGATAACACAGTTAGAAACTAA
CTATGTAAGTGTGAAGTGTAAGCCGCTTCAAGGAGAATTCGGTAAGGCCAGTTCTCTAAGCACTTATTAACCAAGATGTG
TTCATGGCTGAAACGAACAAAACAATGAGAACCAAAAACAGTTCAAGGGTTGATTGTGTGACTTATATTGTCTAGGTATA
CACCAAAGCTCGACAGTTCAAAGATATCAAATCTACCGATTGACCGAGTATATCCGATATATGTTCACTACAGAAAGTTT
AAAGGGAAACCTACTTATCCAGATGCGATTAACCCTTACTTACGAGACACACAAATTTTTTATGCATATGTTTTAACAAT
ATTCATTCCCCATTCATGTGGGGGATTGTTGGGTTTTAGCAAGGTGTGAATGAGAATTAAGAAGAGAAAATGGAAAATGT
GGGGGAACCAATTTTGGAGGGAAAATGAAAAGTCTTTGCAAATGAAAAGTCATTTCTCCCATATTGGTAGAAGAAAGGAA
AATTGTTGTCCTTTTATTAGAAAACACTTCCTTTAGTTCTTAAAGGGTTAAGAAGAAGGTGTTTCCTCACACCGTTGTCG
TTGTCACTCACTCCACTTCGTCTTCGGCAAATGATTGATTGATAATATTTTTGGACAAAATTTATTTAATCAGTCTCATT
AATTGATTTCCTTTCTCTTATAAATTAATTCAGAATGTTAGTTAATTAACAGAATTAATTTCGCGTAACGGAATTTATTT
GAAATTCGCATGTAACGGTACAATTGTTCTTAAGGGACCTGTTCCTTCCGAAAAGACGTTATTTTTTCCCAAAAGACACA
ACGTTCTGGCAAGACACACCATTGTCCGAACAGACGCGTTCCTTGTTGCAAGTGACTATAAATAGAGAGTCTTTTTCCAG
TTTTCGACACTGAAATTTTTTTCCTTTTTGCATACATTTTCTTACAAAACAAAATTGTCGATCGACTAAGTCTGTGTGTG
CTCTCATTGTCGTTCTTGCGTTCGCTGAAATTAGTGAAGTTTGAGGTACCACTATTTCTCTAATAGTTAATCTGTTTTAT
CTTGGGAGGAATTAATCTGTAACCTTGGGTACTTGAGAGGATTAAATTTCTTAAGGAAAAATAGTGGGTTCTGTGGATTC
AGATTTTATTTTCTGTTTGTTTCATCTTTTTCTGTTTTTGGTTTTTCATAACCTGAATACAGGAGATAACAAAAAATATA
TATTATTTTATGTAGATATTAATTACGTAAGTATTGATATTCTATGTATTAATTATTTCATTTTCTATCATGTATAAAAT
AGGAGTATATAAATTTTCCTTGTAATTTATATATGTATTCGGATTTCTAAATTGTCAACCAGATGAATAACTTATTTTAT
ATCTACCTATCAAACGTCGTATAAGTTATAAAGAAATTAATACATGAACAACTCCTTTTTTATACAATTACCGAACGATC
TTAATTTCATTCTATGTTTTTCAATAAATGTGAAAAATATTATATTAGTGAAAGAAAATGTTAGTAGTTTTTTTTTTCCC
ACTAGAACTATATTATCTACATTCTACAATGGTTAACCTATCATGAAATAGTTTGTACATTCAAGTTACTAAATTATTTT
GCTCATAATATAGCCTTATAACGCATTTTGCTCATAAAATTATTTTGTAGTATGACATATTAATATGGAAGGAATTTAAA
TTTAGTTGAAACTCTAACGTGAATTTTTTCTTTGGACGGTTAACCAAATACCTCATAAATGCAAAGTTCAAATTACATTA
TTCATTAATAATAATTTTCAACTTTTGATAATTATATGCGTATGGTAATGACAGCTCAATTTGACTTTACATGAAATCTC
CCTTCTAACGTTTCCTCCATTGACCCTCTTTATCATCAAAATAAATATAGTATTAATTAATTAAATATTATATTTCACAT
CAGCTACAATTAATTTCTTTATAATTTTTAGGAGCATTTATTTTCCATGTAAAGCGTATATATTCTGTTTCATAAATATA
TATTATACCATATAGCTAAATTAAATGTGTATACTTTATAATAAAGTTTGTTAATGATCGGTGTGAATTAAAAGGCATTG
GTTTCATTATTTGCCTACCAAAAATCAAGGTGTTATTGTTGAAAAAAAAAAGGGTCATATAATTAAAGTAATTGATTAAA
AAGGAAAAGGAATTAAGTAAATAAATGAGATGGTTCAAATCTGCTAATTTTGACCAATTATTTAATTTTTGCCCTAAAAG
GATATATAATTAATTAATAACCAAGTAAGAGAAAAAAAAACAGGAAATAGAATAAAGTATATAGAATGCTATCATTTCCA
TACCAAAAATCAAGATTTATTGTTGAAAAGTAATTAGTATAATTCTAAGAATTAAAAAATTTAAACAAAAATGGTTCAAA
TGTGCTAATTATGTCCAATTCTTTAAATTTTTGTCCTTCTAAATTAAGAATGTATAATCAAGAAGGTGATAAAACATGAA
GCTAGAATAAAATAATAGATCATGGAGCTCCAATTCTATGTATTGCATTAAATTAAAAAATATTATAAAAGAGTTTTTTC
CTATCAAGATTAGCCGATAATGACTTTAGTAATAAGCATTATATAGAGATGGAGAGTTTGACTTGGTATGTAAAAATAAT
TATATTTATTAACTTAGGATATGTACTTTATGCTCCAATTTGATTTATTAAGGGGTTGCTTGGTTGTGATGTTGAAACTG
ACGTAAAAATTATCTTCAAGACTTACGATAGTTTTCCTCAACAAAAGCGGAACGTTTGCAATAATTCAACTTGGATTATT
GATTGTGGAAATTCATACAAGACAGATGAACTTTCATGTTATCATAACCTAAAAAACTTATTTGATGGAAAAGACTCCTC
AAAACCCTAGGCGTTCTATTATCGTGAAAAGCCTCACTTTAAACATCCATCATGGTGTTTATATTTAAAATTTTACATGG
AAAAGTTATGAATAGTTCGTGGATAATCTAGCATCTCTTGTGTATGGATTTGACTTAATAATATTTTCCAATAATTGCAA
CATAAAAATTATTTCATATTTAATTATCACGTAATAATTTTCATTATTATTTGTTACGATAAAACTAATAATTGTATTAT
TATTTCACATGATTAGTAAGTGCATTAGACAATTGTAAGAGCAAGAGTTTAAAAAAAAAAAAAAAAACCCCTCTACAAAT
ACAAATACAAACACAAAATTAGAATTGTATACCATCTAAAATTAATTAAAGGTGTAAATGGGAATTAGTTGAAAACATTA
GGTTGCTTATTCCACTTTATTTATTTGGATGGCCTTTTGTGTAGTAAAGAAGAAAAGGATAAGTTGAGAGATGACGAGGA
TCTAAACAATTGATGTCGACCACTCATATCAATCCTCTACGCCCCACGTCTCCCTTCTCCCTCTTCACCAAACATACAAC
ATATATTTCGTTCGGTGCAGTGACATGACTGTTTTATTTTTAATCAGAAGTTTCGGATCGAGTTTTGAGTATAGAAATTT
TTTGTTAGGAGCGTTGGCTTCAAATAAATCGTGCAATGTGTAATTCAAATTTAGTTGGTACTCTAATATAAACTCCAAAC
GTAGACAAAAAAAAAAAGACATGTTTTTGAAGAGTTAATTCCACTCATTCGAGTATTAGACAACTTTTTTTTATTTCTTT
TAAAATTATAAAATCATTTAATTATTACTAAACTATTTTATTTTTTAAAAAAGAAATATCAAACATCGTAAAAACTTTAT
TTTCTCTTAATTAATAGTAATAAATATATTTATTTAACTAATATACATTATATTAAATTACTAATTTAGCTATCCAATTT
AACCAATGTCTTATACCCAATTTTAGACCCGATCAAAAATAAAAACAATCATTAAGAATGATTTTCTGACAATTACTAGC
AATTCTAGAGTCATACATTGGCCAGTTCTTTTTAATTTGCTGTTTATTGCATGCCGGCTACCAAAAAATGCAAATTATAA
GTGTCTTTGTGCTGCTATTTTAGAGATTTTCGAACGTCTTCAACTCATTATAAGCCAAATTCGAAAGGGGCATTTTTATG
TTCCATTTTTGTCATATTTCACTTCATTCACTAATTAAACATTTTTTCTTCATCAAAGGCAATTATAAAAGAAGTTGTTA
ATTATTAGGATCAAAATAATCAAATGTCATGTAGAAGTAATGTGTATTTTCTAGTTTCTAAAAGTGGATACTGATTTATA
TTAGTTAAATATATTTATTATTAAAAACTAGAATTTTAACGTACATGACATGTTAATTAGGAAATGAAATGTTTGTTTAT
GGTATTTAAATATTTTTGAAAATGATAATTTCATGAGTTTATCGTCCTAAAGGAAATAATTGTGATTTATATATAAATAA
AAATTGATGCTATAACCAAATTCTCTTGATAACTCATTTCTTACCAGTTATAAATAGAAAGGTAATTTTACAATATTACC
CTTTAATATAATAAATATAATGTCTTGAAAAATGTAATAGAGAAATGATAAGAATAAATTAGGAACTTAGTGTAAACTTA
TCTATTGATTTTATAAAGTAGACAAATATTGTTGGACATCCCAAAATATTATAGTGCAAAATTATTGTTTGACGAAAAGA
GTAACAACTAACTAGGTCAAATATTACTTGAAGAAAATGTTAACTTCACCGATAAACATCATGTAAGAACATCTAAACGT
GTAAAGTTAAAATGTATGATGAAATATGATTATATAATATGGTTCATATAATGTAGACTTGGAAATTTAAAAAAATAGTG
TGTGTGAATTGACATAATAATGAAAACAAAAAATATTAGTTGACTCAATCTATAAGAAGCCTTAAGCGTAGAGTTTTGGC
CGCCCACAATGAACAAACATATAGTTAGTCGTTTCAGATTATTTTTCAATTGCAAAGCGTGCTAACTTGTTTACACATTA
CAATTTGTCCAATTGCGCAGTAAAATTAAACCTAATAAAATATATTTTTTTCCCTCTCTTAATCTTTTTTTCTTGTTTCT
CATCCGATGTCCGGAACCCACATTAGAGCTCCTACTAAATCCGGATCGCGCACTGCAGGAACCATTCGGGGGTGATGCTC
CCAACATGATTTTCTTCATACCCCGGACTCGAACGGAAAACATCTGATTAAGGGTGAAACACTCTCACTAGTGCACCAAA
AACCATGTTGGTTCCTTCTCTTAATCTAATATTCAAATGTAAGCATCCTCTTATAGTCTTATACGTACGCAAACATTGAA
CTTATTTTATATTATATGATTAATCAATAATCTAACCATACATTTTTCTCATGTCGATTATATAAGTACTCTTGCTATGA
CAATTTGGTTGAGAAAGACTATAACTCGTAATACGAGTATTTGTATGAGGTGAAATTCGAATTTAATTGGGGTTCGAATC
AAGAATCAATACGGGGAAGACAAGCATATATGGCATGAGTTAGTAGCTAGTTCGCTAATTAAGAGAACATATGTGGCTAG
TGTTAAGGGAGGAAATTCGAATCAAATTACAAAAAATAATTTGAATAGAGGGCGTCTCTCGAACAATCAGCGGGATTTCG
AGATCTTCGCCAACTGTTACAGAATAAAGGTCTCTTGAACAATTAGAAATTAAGCGGGATTTCGAGATCTTCATCAACCG
TTACATAAAATAATTTGAATAGGGGTCTTTGAACAATCAGTCTTTAAAGAGGATCTCGAGATCTTTGCCAAACGTTACAT
AAAATAATTTGAATAGGAGTCTCTGAACAATCCGATGATAAACATAGAATCAACTTATCTTAACCGAGTGAGATTTATGG
GAATGAAACCATAGGGTTTAAATATCTTGTAATTTGTTTCATTATAATTCACTTTCTCTTAAAGCACGTATATAACTTGT
ATTTCAAGGGCAAACGATATTAAGATATAATGATTCAAGACATTATAATAAGAATATGTAGGTTTGACGACACAAATTTT
GTCGGATGAAATTTAATAAAAATATTGACAGAATGGGACATTAAAAGAGTTACGTTATTCTCCCCTGTTACATTCACTAT
ATTATTATAGATTAATTAGCAAGTTGATGTTAAATTCTCCTCTTAATCATATAGTGATAATGTAATGGCCTGCGTTACGT
TGTGGAGGTGCATAATTATTTTCTTTTAATTGGTGGATAAATAATAATTATATTATTGATAATTAACAGATAAGATCGAT
AATGACGGCACGGCAACAAATTTAAAATAATGTCGATTTCATGATGAATAGCTAATAAACCTGCCCGGAATTTTTTTAAT
AAATAATTGTGACTACAAACACCAAATAAAATAACTTTATAACATGGTCGGCATAAATTAGCAAAGCATGACTCTAATAT
AATCTATTATTATTTACAAGCTGTTGATTTCCATCAGACACTCTATTAATGGCTCATAACAACATTTTATATATATGGCT
AATAATAATTTAATCTCTATATTTATATTACATTATTGCTTCATAGTTTGTTATAATTGTATTATTATAGTATTATCTTA
GATATTTTTAAGCTTATTACATATTTTATGTGTGTGGAAAAGTTTATAAATATATAAATTTCATTTTAAAAATTTTGAAG
ATTACATACGCGCAAATTAGAGATCAAACTTAAATTGTTTGATTTTCGAAAAATGAAAAGTGTCACATAAATTGAGACAG
GGAGAGTATTTAATTTTTGTTATTGATTATGAATTCTAGTATTATATTTTTACATACTATAAAGAGTAGTTAATTTTTTA
ACTTGGAATTTTGATGGAATCTTTTAGAAACGAATATATATATATATATATATATATACATACATAAAACTGTATATATA
AAACTGTGTTTATATTAGTTAATTGAAAATCTCTTAATTAATTGTGCCTATTTATTATTTGTTGTCCAAGAGAGAATGCA
TATTTAGATAGTTGTTAAATGGATATGTCTAAATTATAATGATGCAGTCAAATATTTTATTAAAAGTGTTCAAATTTGGA
AGGAGTTTAACTAGAAAAAATTCTGATGAATGAGTGCATCAAAATTGGAGTTGGTCCATGAAAATTTTTGAATCATAATA
TGCCAAATTAGCTAAATCATAAGGAGTCTGTTTATAAATGAATTTTTTTTATATTCTTTTAATATTTGAAGGATATTATT
ATGACTTATAATATTTTTAATATAATTTACTAATAAGTTAATTTATTTTTAAAAAAAATCAGAAAAATTTGCCCAACTTC
ACATAAAAAGTTAGATAATTTAGCCTTCATACTTTAAATCATCTCACGTAGACGAGAAGATTATTACAATTGAAGCTGAC
AAGGTTTTGATTTGCAGGCTATTATACAATGGGGGTTTATTCATTGTGTATAAAGTGCTCCTCACATAGTGCTCACTCGA
AGGTCAAAAATTGTAGTGATTGCGGATTATCCTGGGATTCAAAAACAAAGATTTGTTGATAGTTACTTAATTGCATATTT
GTTACATATTAATTACTCATTTCTTAACGAGTCCTCCTTTCTTAATTTTAAAAAATAAATATTCAAACAAAATGCTATAA
CAGAAAGGCGAACCTAATCAAAAAGCATTAAAACAAAGTTAATTAGCATGAAACAGCGATAATAAGATAAAGTTTTTGTG
ATTTAAACTTTTAATTAATATTATGATTTTTATTTTGAGATGGACACATTTATCTACCCCATGCCCAATAGAATATAAAT
AATAATAATAATAGTTCATAATTGCTATGAAGAGTACTGGCCAGCTTAAGTAATTAATTACTAATTTAATAAAATTGGGC
AATAAATAATATGTGCAGGCGTGCCTCTTGTTTGTTCAAGTAGTTAGAAATTTTCAATAGGGCTGGGGCCGTTGAGTGAT
GGCTACGTGCATCGTTGCATGTAATTTTCCAAAAGAAAAAAAAATACTCATTTTTAGGGACACGTGTTAATTTTTTAACA
CTTTGGAAAATAAAAGAATAGGATAAGTTTGGATTTGGAAGGAATGGCGAAGAATGGTGTCAAGTGGATACTCTATACTT
TCTCCATGCTTGGATAAAAAGCCTAAAGATCTCAAGATTCAACAAATATCAAGACACCCTCTATCTAGTTGTAGTGGGGT
TCCTCTAATCCTACCTATTATTGTTAACTATTATTATTATTTCGGGATTCGAGCTTTAGGTATGATAAAATTCTTGATAA
GAAGCGTTTTCTTATAAATAGGGTCCTATGTAAGGGCAGAGCCACCTTAGGCGAAGGGTGGTCTGGTGCACACCCCTTCG
TCAGAAAATTATATGATGTTAAATGTTATTTCCTTCGTCTCAATTAATGTGATACATTTCAGATTTGAGATTCAAACAAG
TTTATCTTTGACTATAAAATTTTCATATATTTTTTAAATATTTTGAATTGTCAAGTATTGTGATTTATAGTACTTTTAAC
GTAGATTACAAATATATAAATTTCATTTCAAAAAAATTGAAGATTGATGCGTAAATTTTCAGTCAAACTTAAACTATTTG
TCTCTCGAAAAGCGGAATGTGTCACATAAATTGGGACAGAGAGAGTAGTTAATATGAGTATATATTTAATTTTGCACACC
CTTAACACATCTAAGAAGAAAATTCACACATCCTTCACCAAATTCCTAGCTCTGACACTAATCTTATGTAGCACGAATAT
CACGATAATTGAGCTTTAATATAGGTATCAGATATCTAATGTGGGAAAAAAATGAAAATCGTTGTTTGTATCTAGCAGGA
TTTTCATCACATCCTCATTGGTTAGTTACGTATATATATGGGGAAAAGACACTTAATATCTCGACCACCGTAAAAATGAC
CTAAATTTTAGCACTAATTATAATTGTAACGATCTACTTAACTGCTTGAAGAAGCCATTCAAAAAAAAAAAAAAAAAACT
TCTAATTGAATTCTAATTATTTTTTTCTTAGTTCATTATTGTAGTTATGCATTATTGAGTTATGGTTAATTAAAGTTGTG
ACATAATTAAATTTAAAGAAAGGAGGGGGCATGGCCTAAGAAATGGTAGAGTAAGATAATTGATATGTTAGGTACGTACG
TTATGGCTTTGTCTCCTTGCTAGTAGTATATTATATTATATATAGTATATACAAGGCGTTAAAAAGAGGCAAATAAAGAA
GTAATTGTAAAAGATTAATTTGGAATACAAACATTAATCACAAGTTAACCATCCAATTATATTATGCCAAATTACTTTCT
AATCGATCTACCATGTGATGTACTTTCTTTTCTTAGAGTATATTTCAAGTGTAAATCCACATGTCTTCATTAGTGGGGTG
CATGGAGCTACATAGGGATAAGCGGTTCATAATTTGAATTTAACAAGACTCAAACTCGAGATTTCTGAATAACGATATAA
AAGTATTTACCATTTATCATAATCTTTGTTAGTAAAAAATGGTGGATATTGATATTGAATCTCCTTAGCTTCTTTGTATT
CGATGTTTTCATTAAAATTCTGACTCCACCAGTATCCATCAATATCTTTTATTACAATGAATTTAGACAAGTCAAAAGTA
TACACTAGTTATAACTTGAACGAACGTTGTGTAACAAAATGAAATTTGAATCCTCAATTATTAGTGCTTTGACTAAATTT
AGATTACGCATTCCAGAATTTATTTGAAGGTGACACTTTTAATATAATTTTCTCCATATATATCTAAAATACAAATTTAA
AACGTCTAGTTAAGAATGTTGCAAAAATCGTTGATTAGACATATTAGTTGTTTGATCATACTATGATGTTAATAATTCAA
AAAGGGAAAAAAAGATTAGAATTGATTTTTTCTATTAATAGAAAGAAAAAAAAACTTTTAGAGTTGGAAAACTAATTTGT
AACAATATGGGGGACTAGTGTGCTCATATTTGTAACAAATATGGAGAATTTGTTAAAGTTGTGGGTCCCACTTTTTTTGT
TGGAAGGTTTGAAGACAGGTAAAGATTGTTCCCTTGGAATGGTGCACGCCTTTTCTTTCTAACGAGACACGTGGCACAAT
ATCATGCCCTATCAGCAAACATTTTGTTCACGTGGCACCTGCATGCGCCTGCCACGTCACAAAATAAAGATTACATATTC
TGTGTAGAGTTTCTGTTAAGGAAAGGTATAATTCAAAAGGAAAATACGTAATACTCTTTTTTTATTTTCAATTTCAAATT
TTAATATTTCGACTTTTAAAACAAACGCTTGATGTAATTATATATTCCCTGGATCTATCCGAGTGAATTGTTGGCGTATG
ACACGTACTGACTCTTTGAGAAAATATATAAAGACATAAAGTACAAATTATTTTTTAATATTATCGTTTTGATTATTTTA
AAAAATTAATAGAAAATAGAAAGTAGTTAAAGACTTCACTAAAAATGGATTAAATATAGAAAAAAATCTCAAAAATTCTC
TTTTACTTTAAATAATATTTTATTTTAAATTATTTCAACAGTTCACTTAATATAGACTTATAAGAGCAGCGGAGCTAGCG
TGAAAAACAATTTCACTACCTTTCTTACCCCTAAGCTGTCAAATCAATTTTATTAGGAGGTTCACCAGTTAATTACTTAA
CTATTGAATAGAAATACATAATTTACGAAAAAGCTAGTGGGCATCCGAACCCATGAACCCCCGTCCCCCGCCTAGCTCTA
CCTCTGAATGAATAAGAGAATATGCATTATTAATTTACTTGCTTGAATCAAAATTGGATAATGGAGCGAGACCCTCCACA
AGTCTATATCATTATAACTATAGGTTTCAAATTAAAATCTTATATCCACATATTGTGGTATGAAAATAAATTATTTTCTT
CTTGTTATTTCTATGTAAATATATATTAAAAATCATAACATATTTCGTAAAATTTTCACGAGGAAGGTTTGAAAAGAATA
AAATATATGTAGATTTTATTACTATCTCGTGGATCAAGTAGAAAAATTAAAGAAGTCAACCACTTGTACTTTATTAGAAA
AGTAGAATTAAAGAAAAGATTGCAAGTGTAAATGTGAGGAAGGATTCACTTTGACACAATTTCTTTAACTATGGATTAAG
TGTTGATGAAGTAAAAAAAATAAAATTATGTACCCTAGGGTTGATTGTTGTTGACGAATCTTCGAATGACTTGTTACGTT
AGTATTCACTCTTCTTTTGAAAAAAAAATAGATCGATTAAAAACAAAATATTGTACTACTACTCTTCAACTAAATTTTTG
GAATATGTTATTTACTCATCAATTCCTTACTTCCCACTTCTTAAACAGAGTAAAATCTAAGCAAAAATTTTCTCTTAATT
CGAGAATTTCATACTTACCCCTCCTCCATGCATGTTTATGCATTGGTTCGTTCAATCTCACTACTTATTTATTTAATCAT
TCAGTATTCGAAATTCATATATTTTCTATTTTTAGAACTTCAACTTAAACCTAGCTAGATAAATCTTATCCATTGAAGTT
AAACTTGTGATACTACTATTATTTTATAGCATAGTTTGAAGGATCACTAAAGTAGTTTCAGGATTACACACGTGTATGTA
TAGATTAAAAAGGAAAAGAGATAAATATTTAAGAAGGCACAAGTGGGATAGTTTAATATTCAATATTTTAGTAAAATAAT
GTAAATATATTAACGTAAAAATGAATTTTGTATATGTGGGAATGACAGAGGATGTTGCTTAACGCATTTTCCATATGTTT
AAACACCAATTCCGTCCTCGTAATTCGAGTCAGATACTAGCACGCTTCTAAACACGTGATGCTTGAGTCTCCTCCAAGCC
AAAATCATACTTTCACTTTCCTTTCTTATCCACCCCAAATCCATTACTCTTTTTATTTAGGGTCCGTTTGATCATGTGAT
ATGATATCATGATATCATGATATGAAATTATGATATAATATCATAATATAAAATTATGAGATGAAATTAAAGCTTTGTTT
GAACATGCGATATGAAATTTTGATGTTGTATATTTTCTTATAAACATAAGAAAATTTCATAAGTTGTAAAATTATTAAAA
TAACCTCAATTGTTTATTCAATCTTATCAAATAAACAAAAATTTATAAAATCGCATAATAAATTATTACATTGTTATTTG
TTCTCCACTTAAGTAACTGTTACATTTAACTTTAATTCAATAAAAAAAAATTAAACATAAATTGTAGTGTACTAGTCTTT
AATATTACTCAACAATCGGTTGGTGTGCGTTAAAGTGACTATATGTTGGTGAAAATAATAAATTTTATGTCGGTGAGACT
AATAAATTTTAAAAAGTAATGATGTCATTATAAATTTTATTTACATATAAAATAAATGGTTAGTAGATATAAATGTGGGG
TTGTTTTAACAAAATATAAACTTGTGGATCAATTTTTGTATTAAAAATATCTCAAATCATGATATGGAATTCGCATATCA
TGGTTTTTGGAGAAAATGGAATCACATCTCATGATATGGAATCATGAGATGGAATCAGAGTAAAATTGCATGTCCAAACG
CTGATTCCATTTCACGATTTCATAGCGTGATATGGTACTATCACATGGCCAAACGCCTACTTAGTTGTCATTATTTTAAG
TTTCACGATATAGAATTCAAGTACTAGCTATCCCATCTTATTAAAAAAAAGTTAAATTATTATTGAATATATTTATAATG
GTTTAATTATGTTCTCGATACGTTCATTTATATGTGGACATGATTTTTTTTCATGGTTAAGACTTAAGTATGTGGAATTA
ATACCATGTTAAAATTCTATGATTCTCATATGAAATTTTAAGTGAATCATACAAATTTTAAGTTGTTGGAGATATATTAG
AATTTTTTGTTATTTAATTATATTTTTAAAATGTCTTTTTAGTTATGAATCTGATTTTTCTTTTCATGAACCAAACACAT
AGAAATTCTTTTAATAATGAAGGACGATGAAATACTATATTAAAATGTGTGATTATCTTATTTAAAAATTTAAAATATTA
AAATATACTTCCTTTAATTAAAAAAAACATAACTCACTTTTCTTTTTAGTCTATTTAAAAAAGAATGATCAGGGGCTGAT
TCATGTACAAGTAAGGTGTGTCACGTGACACGTCTTCGTTGAATTTTTTTACGGAATATACCTATATAAAAAATAAAAAT
AAAATATTTAAAGATAAAAATAATTAAAAGGACACTCCTTATATGAGAACGCTCCTAGTGCAGATGACAGAGGCACTACA
TCCAATGTGTTGCGTCCTGAGTTCGATTCCCTCACTTTTTTTTTCTCTTAATTTTTGTTTTTTTTCTCCACATTTTAGAT
TTTTTTGTTTTAAATTCAAAACAGTAGGTTCCTTCATTAAAAACCTACCGATCCACTCTAATTCATTCAAAATCTAACTA
CTCTTTTTATTTTTAGAATTAAAATAAAACTCAAAATCTTTGAGTCCTTTATCGATTAGAATTATAGTTAAATAAAAGTA
GTGTTGACTCTTTAAATCCTTATATTTATATATTTACTTATGAGTTTCTTCAATTTTCTTTCCGTTCTTGTTCATCCATT
ATCGTTATTCGATATCTCGAATCTCCATATCATGTTAGTATTTTTTTTGCTATTCTATTTATTTTATTATGTGCTTGAAT
TGTTTAGTCGTGTTTCTAATAAGGAGATTATGTATACCTTTCAAAATATGAAATCTTGGAGACGGTAGTAATGTACTTGA
ATTGAGCTTTATTAATATGTTTGAACCATCTTTTTCTAATATACTATTATTACAATAATTTGTTCATTTTTTTGAATTCT
TAACAAATGTTATCCAACAAAATTAGTGGTCTAAAATCAATTTTAAATATAAGGCCCTATAACTTATTCTTTTTTTCCAT
TTTCTTTTAAAGATGTTAATCTTTTAAATAATGTCATATAAAACTTTATTTAATAATATGAAGATGTGAGTGGTTTAATT
TAAAATTCTATAATATTATCTAATTTAAAGAATAAACAATTTTTAAATTTTTTTAATTTAATCAAAATTTTATATTTTTA
AGAAAAATATTTTTTCATAAAGTTCACTATTAATGTGCCTCAAATTTTTGGGGGTCTAAAGCAAAAACTTCATTGATTTT
CTTCTTTAGCCATTTTTGTTCTTTAAATGGTGACACTGCTTTGAAAAATTCATGTGTATGCCACTGAGAATGATCCACTC
TTTTTTTGCAACACTTTAATTTCAGTTTTTCACTTAAAGTCATAAGATTAAAGAGCACTTTGATATATTTGACATAATTT
TATTTTAAAATTATAAGATGAAAAACTTTTTTTTATTATTTAAAGTTCGTATCAATCAAATTAGACCATTCTATTCAAAA
AGATAAAGTATCTTTTTAATAAATAATTTTGAAATTAACAAATAAAATAAAATATAATTGCATATAAATGTTAAACCCGT
CTGTTGAAAATTGAAATGAATCTCCACATTTATTTATCTCATAAAGAAATGAGGGGTGGCACAGGTGACAGGTGTCGCAA
TGTGGTCAAACAGAGTTTGTGGACCCCACACTTAGGTTTTTATCTCACTCAATTATCACTAAACCTTATCCATACCCAAA
AAGGAAACAATTCTAAGAAAATATTACTCCCTCTTTTCTTTTCAGTTGTCATAGCTTTTTATTTTATAGTCAAATAATAT
AAGTTTTGATAAATATTTTAAGAAGTATTTTTCCATAAAATTGATAAGAAAAATGTTGAAATTTATAGTACTTTTCGTAT
AATTTTTGAATATTTAAAATTTTATTTTAAAATATCGAATGAATGTAATCTAATTTAGTTTAAAAATTAGTCAAATTAAC
TCTCAAAAAGCGCACTATGACAACTAAAAAGGGACATAGTGAATATTTAATTGTTTGCAACAATTTTTTAAGTGATAAAA
ATAAATTGTAATCATAAGGAAAATATAAAAAAAATATAATTATATTAATAAAATAATATGAATACAAATCTGTTTGTTTT
CTTGATTTTCTCTTAGAATTTTCATGTGAATGTAGAAAGATTTTGCCTCTTTAAAATTTATTTGATTTTCGTGTAAAAAA
TATTTTGTGAATCCTTTTAAAGCATTTGATTATCAAGAAGAGTTCGACATCATTGTGAGATATGATCTTTATAAATATTC
TATACATAAATTAAATTTTAAGGTATACCAATCTTTAAAAAGTCTAATAGAAACAAAACTGATCTAATAGAGTCCCATAG
AATTTTGAGATCTACGAAAATAACCTATGCTAGTACGTACTCAATAACATTATGCTGAATGCTGAAATATACCTATTTTT
TTTTCACCATGGAAAGTGAATCCTTGAGAAAAACATCAAACAATTTATTTTAAGTACAATTATAAAATACCCTGCTGGAC
TCAGGTTATAGGAGGTTGGATTGATGTCTGCTGTTATTATACAAAAACAAAAAAGTAGTACTAATATAATTACGACTTAC
TTTATTCATGCCAGCGACAACGTGTGTGCTTTCCGAAATTAATATATAATTAGAAGATATTTTTGTCATTTAATGATTTT
CTACTTTATTATTTTATTTATTTATTTTAACAAATAATGATAAATTTATTATTTTCATTCCAATACTATTTTCATTATTA
AAGAACTATATAAAGTAATATTATAGGAAAATTTAAAATTTCAAAATATAATTAATAAATTAATTTAATAAAATCGATTT
ATATTATGAAAATAAATAGTATAATTTTTTCGATAGAGTAAAATAAAACTCAATTTGCAGAAAAAAGATATAAATAATAA
TTAGTCAAATAGCTTTAATAATTAATTTTACTAAATTTCTTTTTTAAAAGTATGATAGCATTATACGGGACACTATAAAA
ATAATTATATTATCAATACATATAAGTTCAAAAGAAATTTTTTAACTCATGCTAATTAGCGCGACTTGAAAATAAATTAA
ATCTTCTTCTAAACTTTAATTTTTAGATAATAATTTGGACTGACAAAATTATAAAAAATATTTTATTTTAAATATTTAGC
ATAGTATCATGAGATCTAATGCACAATACAAGCTATCCTATTCACAACGTTTGAATTCTTAAATTCAGCAATTTGGCATT
AACGAATATTTAGGTTTGTTATTTAAGGATATGGATTAAGGTGCTTAATTATTAGGTAGGTGTAAAAAAAGAAGAAGAAA
ATGTAAGTAAGTTAATTGGAGGACCGTGTAAGCAAAAGAGATTGCTTTTTGCTCCCTTGTTATGAGACAATTGCCTTTAC
GTGCATGGTAAGTGAGCTCTTTACCCTTCAAATTTATTGACCAACTCATCATGCTAGTTTTGGGTTCCTACTACAAATCA
TTATACTTTTATAGTTTGAGAAGTTGCTCCGATAGTAAATATTCATTACTTTCAATTCTAAGATTATGAATTCGATTATC
AAAAGAGCAAAAAGATGAAAGTTTTTAGGAAGGAGTAAAAAAAAGAAATGTCCTATAATTGTTATAGCTTCTTTACTCAT
TGTACACCAAATATTTTACTTCTTTTCAGATTATTTTATTTGAAAATTATTATTTGATCATGAAAATTTCAAATATTACT
TGAAAACACCAAAATCTTATCTTCATTTTTTTAATTTTCATTATATTTTTCTTTTACAAATTTATCCTAATTTTTTTATA
AAAATAATCCCATAAAGTTATATTTTTCGTTTAAATCGTATTTCATGTTTTTATCAAAATTACATTCAAACTAACAACTA
TCATTTACAAAAACAATAACCAAACACAACTCATCTTCAACTCCAACTTTAAATTTTTTAAATAAAGTGAAAAAAATATT
TGTAATAATATGTAGTAGCTAGTATATAATATCTAATTTAAACTTTATTATGTGACTATCTATTTTGAGATAATACTTTT
CTAAAGCAAATTTAACTGTATGTTTAAGGTAAATTAGTCGAGTTGGATGATTTTGCTAATTTTAAAAATTATAAGGTATA
AATCATATTTTAATAAAATACATTCAAATTCTAAATATTTCTTAAAAAAGAATATTACCAAAAAAAATTTCAACTTTAAA
AGTTGTAAATATTTTTTTGATTTTCATGATCAAAACGTCTACTAATTATATACAAAACAACACATGTATTACGCAATGAG
TGCATTAAACATGGAACAGAACATATTGATTCACCCCTAAGCGCCCAATTGGATTGGCTTAAAAAATACTTGGTTTTTAA
CTAAAAAAAAGTTAAACTGAAATGATTTCTAAGTCAAAATATAAAAAGTAGAGGAGACCTACTTTTGGTTTTTAACTTAT
TTTAAATTATTTTTAACTTATTTCAAGTTATTCTTAACCTTGTCAGATACTTCCTAACTTATTTTAAGTCATTTTTTTTA
CTTATTTTAAATTATTTTTATATTTGCCAAATACTACATCCGTCTACTTTTAATTGTGATAGTTTCCTTTTTTAGAGTCA
AACGATAGTAACTTGATTAACATTTTACAATGTATTTTTCATCATATTGATATGTAAAAAATTGAAATTTATAGTACTTT
TTGAATAGTTTTTTAATATCTAAACATTTTGTTTAAAATATCGAATTAATGTAATTTAATTTAATTTTAAAAATTAGTCA
AATTGACTTTCGAAAAGTGCAACATGACAATTAAAAATGAACATAAAAAGTACTTTCATAAATCAAAAGCTAATTTAAAA
GCAGGTTTGACTAACTTTTAAGCCAATCTAAACACCATCTAATTGTGGGAGGCAAAAGTAAAATGTCTTTTTCCCTTAGG
AGAGAGTAATGCGATAAGGTTCAAGATGTGGATCTGGTGGAATGCAAATCTCATTGTTTGTTACTTTTAGCATTAAGGTT
GGTGGTGGTGGGGAGGAATGAATACTGCTTTATTATGCCATTAGCAACTTAACTGCATGCCACTACTAGCTAGGCCATCC
CTTTAGCTCTACTTATTAGCTTACACATTATACTATTTTTTTCGAGAACTCATTCGGTGTTTGGTACTCGTATTAGAGTT
TGATTATTTTGAATTCGCGCCATGTAGGGCAAAACGCTCCCCACCAAATTGAACCCGAGACATCTAATTAAGAGGGGAAT
AGTCTAATCCACTGGACCACGTTATTTGATGATGGTACATTATATTATTGTTACTACACATCCTATAGTACTTAATGTAA
CTAAAAATAATAAGTTGAATTTTAGCACCTAATTGAAGGGTTGGAGGAAGGAAAAAAGAGTAGGTAGTTTTCATTAAAAC
TTGTTAATTTCTACACATTAATTTATTAGTGAGGTTTCTATGTGAAGAGATATTAGGCGACACATTAAAATTTCCACTGG
AACTTAATTAGTAAATTTTCTCTATTATTGAACTTTATTATATATATAAGTAAAATATTAGCAGGACGTGATGGTTCATT
TTTAGTAATAATAATTTGTGGGGAAAGAATGAAACAAGGAATAATGTCAACATAAGAAGGGGAGGCATATAATCAGCCTC
CAAATAATTTGTGAAATATCAGACAAGCACTAATGTTTTTTCCTTTTACTAGTTTTACTTTAGAGAGAGAAGTACTTAGA
GTATTCCTGAATTTGATGTAAATTATTAGTAGTTTTGTTTTTGAATTAGTGATTGTTGATCAATCTGTGTTTAAAACAGT
ACTACTGATTACAACAACTTTGCAGAAACACGAAGTTACCAAAGTTTAATTAACCAGTGAAGAACAGAAGAACAAAATTT
GATTCACATAACTAAAATCTGTATAAACATACCAAAATCTGTAAAAACATACCAAAATCTGTAAAAACTAAAACAGGAAG
AAGATCACGCCCACTGAATGCACAGTGTCCCCTTAAGGAAATTATTCCCCTCTAGTATCCGAGGTTTGATTTGGAATATG
TCCTCCCATGATAGAATGATCTCAATCACCAGTGTATTGATACCCAAAATGCTGGTGTCAACGAGCCACTCAACGACAGT
AAAGTACACGAAGAAAATTTGTGCAGAAGAAGAAGAAATCAGAAATTTTCGTAAGTAAAAAGTCTAAAGAATTACAGGTA
TTTATAGCCAAGAGGAACTGGTTTCGAAAGGTTGCAACCTTTCAGAATCCACACTACCATTCATGAAAGTTTGCAACCTT
TCAAACGGTCATGGCTGTTCCTGAAAGTTGCAACCTTTTAGAACAGTCATTTCCAACGGCGGGAAATTCAAAATAAAACG
GGAAAGAATTTAAATAAAATGGGTCGCGTGAATTTGAGTCGGGTAGGAACATTTCGGTTAATTAACTAAATAGTTGAAAC
GTTTTGGTCATTTAATTTAATTTAATTAAATAATTAAATAAATAATTAAAACAAAACTTTGTGCAAAAAATAAACTCTTG
ATCGATCATTTTCCAAAGCCAAAGTTGAAGCCAAGCGAGCGACGACGGCGCGAAAGGGGTCCCTCTTTTTAACCCTTTTA
ACAACTAATAGAAGTGTTTTTCTATTTAAACACATCTATTTTTCTTTCCACCACCAATGAGGGATAAATGCCTTTTTCTT
AAAGCATAAGAGAATCATTTCCAATTCCTCTTTTCATCTTCCCTCCATTTACTATTAACTCTTGCTATACCCAACAATTG
TTATACCCAACAATCCCCCACATTAATGGGGAATGGTCATAACATAAAGGAATGCACGAATGAGTGTGTACTTTACAAGC
AAGGATCAATTGCATTTGGATAAATAGGTTTCCCCTTGGACTTTCCGTAGTGAACATATGTCGGATATACTTGGTCAATC
GATAGATGCGATATCTTTGAACCATCGAGGTTTGGTGTATACCTAGACAACCATATGTCACACAATTAATCCTTTACTGT
TTATGGTTTTTACGGTTGTGTTAGTTTAAGCCATGAACACCTCCTGATTTCATGAGTGTATAGAGAATAGTCTTTTGACA
TAAAATTCTCTTTGAAACGGCTTACACTTCACACTCACATAGGTGATTTCTAACCGTGTCATCAAGTAGATATACTATTT
GGTCAAATCTGCCAAACTTAGCAAATTATCAGAAACTTTAAGCTTTATTAACTCATTAACAAGCCTTAATGTTTTAACCT
CGTTCCTGAACATTGTCTTCATCATGAGAATGGATTGAGTTGATTGACAATGTCGAACCGTCAGTCACAACTTTGTTTTT
CTCCTTGAATATAGCTCTTGGGATCTCCAGTCTGCTAGATAGAGTTACCGCCATGATGACTTATCCTAAGCCGTAAACCC
ATTCCCTTAGATGATCTTTCAACTGCCTCTCTTACTAGGCCTTTCGTTAGTGGATTTGACACATTATCGCTTGACTTCAC
ATAGTCAATTGTGATAATTCTACTAGAGAACAGTTGTCTTACGGTACTATGTCTCCGTCATATATGACGAGACTTTTTGT
TGTACATGACGCTTTCTGCCCTACCTATTGCTGCTTGACTATCACAATGTATGCAAATAGGTCCCACAGGTTTGGGCCAG
AATGGAATATCCTCTAAGAAATTTCGGAGTCATTTAGCTTCTTCACCAGTCTTATCTAAGGCAATAGATTCAGATTCCAT
TATGGAGTGAGCGATACGTGTCTGTTTGGATGATTTCCAAGAGACTGCTCCTCCACCAAGTGTAAACACATAACCACTTG
TGGATTTTACTTCTTTGACCCGGTGATCCAATTTGCATCACTATATCCTTCAATTACGGCAGGATATGTTTCAAATACCT
CAACACACGTTTCATTGCCATCCAGTGAGTTTGATTAAGATTACTAGTGAACCGACTCAATTTGCTAATAGCACAACTAT
ATCTGGTCGCGTACAATTCATAATGTACATCAAACTTCCCAACACTATGCATATTCCAATTGAGAGTCACTTTCACTTTT
ACTCTTTTGAAATGTAAAGCTTAATTAGATCAATTGAAGTTTTGACATTGTTGAAATTCAAGTACTTGAACATATCCAAT
ACTCTTTCAATATAATGAGATTGAGATAATGCTAGTCCCTGGGGAGTTTTGAGAATCCTGATCCCTAAGATCAAATTTGC
AACTCCTAAGTCCTTCATATCAAACTTGCTGGACAACATGCGCTTAGTAGCATTTATATCGTCAATATATTTACTCATTA
TTAACATGTCATCAACATACAGACGAACAATGACTTCATGATTCGGAACATTGTTAATGTAAACACACTTGTCACATTCG
TTAATCTTGAATCCATTTGCCAACATCGTTTGGTCAAATTTAGCATGCCATTGTTTGGGTGCTTGCATGAACCCATAAAA
CGACTTCACAAGCTTGCACACTTTCTTTTCTTTACCAGGAACTACAAACCCTTCAGGTTGTTCCATGCAAATTTCTTCCT
CCAACTCTCCATTTAAAAAGGCTGTCTTGATATCCATTTGGTGGATTTTAAAATCATGCACTGCCGCTAGTGCTATTAGC
ATCCTAATTGATATTATCCTTATTACTGGAGAGTATGCATCAAAGTAGTCCATCCCTTTCTTTTGTCTGTATCCTTTGAC
TACTAATCTAACCTTATATTTGTCAATAGTCCCATCGGCTTTCATTTTCCTTTTAAAGATCCACTTTGATCCTAAAGGTT
TATTTCCTGGAGGAAGATCAACCAATTCCCAAGTATGGTTACTTAAAATTGATTCGATCTCACTATTGACTGCTTCTTTC
CAATACGTTGACTCAGACGAAGACATATCTGCTTTAAATGTTTGAGGCTCATTTTCAAGCAGGAATGCCACAAAATCTAG
TCCGAAAGAAGTGGATTTCCGTTGGCGATTACTACGCCTAGGATCCTTGTTAGGTTGTGTATTTTCCATTAATTCTTCAC
GTGGTCGTTTATGTCTTTCATTTGTCGACTCACATTCAATTTTTTACGGATAAATATGTGCAAAGAACTCAGCGTTATCT
GACTCAATTATCACATTAACATGAATTTCAGGATTAATAGATTTGTGAACCAAAAATCGACAGGCCTTACTGTTCACATC
ATATCCAATAAATACACAATCCACTATTTTGGGTCCAATTTTCACCCTCTTGGGTAAATGAACCTCTACCTTGGCTAGGC
ACCCCCACACTTTGAAATATTTCAAGTTGGATTTCCTTCCTTTCCATAACTCATATGGAATCGATTGTGTTTTGCTACAG
GGTATCCTATTGAGTATCTTGTTAGCCGTAAGGATGGCTTCCCGCACAAGTTTCACGGTGAACTAGAACTGATTATCAAT
GCTTTCATCATTTTCTTTAATGTTTTATTCTTCCGTTCCGCCAAACCATTTGACTGTGGTTTGATGAATAATATCATATT
CCAAACATATCTCTACAAAAAGGAGATTCGTATTCTCCACCCCTATCACTCAGAATTATTTTTTATCTTTAGATTCAATT
AATTTTCCACTTCATTTTTGTATTGCTTAAATGCATCAATTGCTTCATCCTTACTATTAAGCAAATATACATAACAAAAT
TGAGTGCAATCGTCAATAAAAGTTATAAAATACTTTTTTCCACCGTGAAATGGTATTGACTTCATATCGCATATATCTGT
GTGAATTAAGTCTAAAGGTTTAGAATTCCTGTCAACAAACTTATACGGATGTTTAACAAACTTACATTCCACACAGATTT
CACATTTCGATCTATCACTTTTGATATCAGGCAATACTTCTAAAGTAATCAATTTTCGCAAGGCTTTGTAATTTATATGT
CCCAAACGGGCATGCCATAAATCATTTGACTCCAATAAGTAAACAGAAGCATAATTCTTATTAATATTGTCAACAACCAT
TACATTCAGTTTGAAGAGGCCCTCAGATAGCCATTTCCTAAGAACATCTCNNNNNNNNNNNNNNNNNNNNNNNNNNNNNN
NNNNNNNNNNNNNNNNNNNNNNNNNNNNNNNNNNNNNNNNNNNNNNNNNNNNNNNNNNNNNNNNNNNNNNNNNNNNNNNN
NNNNNNNNNNNNNNNNNNNNNNNNNNNNNNNNNNNNNNNNNNNNNNNNNNNNNNNNNNNNNNNNNNNNNNNNNNNNNNNN
NNNNNNNNNNNNNNNNNNNNNNNNNNNNNNNNNNNNNNNNNNNNNNNNNNNNNNNNNNNNNNNNNNNNNNNNNNNNNNNN
NNNNNNNNNNNNNNNNNNNNNNNNNNNNNNNNNNNNNNNNNNNNNNNNNNNNNNNNNNNNNNNNNNNNNNNNNNNNNNNN
NNNNNNNNNNNNNNNNNNNNNNNNNNNNNNNNNNNNNNNNNNNNNNNNNNNNNNNNNNNNNNNNNNNNNNNNNNNNNNNN
NNNNNNNNNNNNNNNNNNNNNNNNNNNNNNNNNNNNNNNNNNNNNNNNNNNNNNNNNNNNNNNNNNNNNNNNNNNNNNNN
NNNNNNNNNNNNNNNNNNNNNNNTTTTTTTCGGTGGTTTTGTTATCTTCCTCAATCTTGAGCCGAATCACAAGATCTTCA
AGCTTCATTTCCTTACGTTTGTGTTTTAGATAATTCTTGAAGTCGTTCCACGGAAGAGGTAACTTCTCGATCATTGCAAC
CACTTGAAAAACTTCATTTACTACCATATCCTCAGTAATCAGATCATGGAAAATAAGTTGAAGTTCTGCACTTGTGATCC
AACAGTTTTACTATCTGACATTTTATAGTCTAAAAACTTTGCGACCACAAACTTTTTCAAGCATATATCTTCTGTCTTAT
ATTTCTTCTCAAGTGCATCCCACAATTCTTTCGAAGTTTTCATTGCACTATAGACATTATATAAGTCATCCGCTGAAGCA
CTCAAAATGTAGCTCTTACATAGGAAGTTTGTCTGTTTCCATGCTTCAATAATCATGAATTTTTCTCTGTCTGGCATTTC
AGCAGCAGGCACCAAAGTTTCTTCACTGGTAAATTTATGCAGACCAAGAGTGGTAAGCAGAAAAATACCCGTTGTGGCCA
TCCTTTGAAATTCACACTAGAGAATTTTTCCGATTTCTTTGTTGGTGGTACAACAGTTCGGGTTGGTGCAGCAACAACCA
ACGTGACATTATCATTTACCATTTCAAAATCTGTAATAAACAGAAATCGTTACAAATGACTCAGTAAGCAATAAGTTAAA
TTGCAAACTTAATAGGAGTATAAAACCATGAAAGTTTTTGTCTCCACCATAAAATACAGATTAAAAAAGATAGTAATTTC
CTTAAGATTGTTGATCAATCTGTGTTTAAAACAGTACTACTGATTACAACAAACTTTGCAGAAACATGAAGTTACCAAGT
TACCAAAATTTAATGAACCAGTGAAGAACAGAAGAACAAAATTTAATTCACAAAACTAAAATCTGTAAAAACATACCAAA
ATCTGTCAAAACCAGAACAGGAAGAAGATCAAGCCCACTGAATGCACAATATCCCCTTAAGGAAATTATCCCCTCTAGTA
TCCGAGGTTTGATTTGGAATATGTCCTCCCAGGATAGAATGATCTCAATCACCTGTGTATTGATACCCAAAACGCTGGTG
TCAGCGAGACACTTAACGACATTAAAGTACACGAAGAAAATTTGTGCAGACGAAGAAGAAGAAATCAAAAATTTTTGTAA
GTAAAAAGTCTGAAGAGTTACTGGTATTTATAGCCAAGAGGAACTGGTTCCGAAAGGTTGCAACCTTTCAGATTAATCCA
CACGACCATTCATGAAAGTTTTCAACCTTTCAAATGGTCATGGCTTTTCTTGAAAGTTGCAACCTTTCAGAACAATCATT
TCCAACGGCGGTAAATTCAAAATAAAATGGGAAAGACTTTAAATAAAACGGGTCTCGTGAATCTGAGTCGGATCGGAATG
TTTCGGTTAATTAACTAAATAGTTGAAACGTTTTGGCCATTTAATTTAATTTAATTAAATAATTAAAACAAAACTTTGTC
AAAAAAATAATCTCTTGATCATTTTCCGAAGCCGAAGCCGAGTGAGTGACGACGACGACGACGACGCGAGGGGGGTCCCT
CTTTCCAACCCTTTTAACAACTAATAGAAGTGTTTCTCTATTTAAACACATCTATTTTTCTTTCCACCACCAATGAGGGA
GAAATGCCCTTTCTTAAAGCATAAGAGAATCTTTCCCAATTCATCTTTTCATCTTCCCTCCATTTCCCATTAACTCTTGC
TATACTCAACAATTGTTATACCCAACAGTGATAACCTTAAAAATACTTCTACTTTACTAACTAAATTTAGATACACCCTC
AATCTACCACATAACATAACAAGTGGTCTCAAACTCTTGTAGAAACATGAGACTTTTAATAAAAATCCAATAAAAGTTTT
GAAAACACCTCTAAACTTGATGAGAATTTAGGAGTGTATTTCACTCATGTTACAAAATCGGGAGTGTATTTAAGTTCAGT
TGGACTTTGTGTTTGAGTATGAATATATTACATATTGTGCGTGTAGTAGTAATCAAATTGTTGCAATTTATTTGATTTAT
TTCCTCCCTTGGAGATAGAGTAATTTGTAGCTAACATGATATTTGAGAGTAACACTATTGAAAATTGAATAGACACAAAA
GGTATAATAAAACATATAGCAAGGAAAAAAGGGGAAATTTCATTAGCAAAAAGTTAGAGAAGGCAATCAGAGTTTGGTGC
ACTTTATTATATATGAAAAATGCCTTTTCTTAATACTATTGAAGATAAGACATGTTAACATGCCTTTGCTATTGCTATGG
TGGGTTTAGAGTTGGCGCCGTATCTCTTTTCTTAATTGGCATAAACAAAAAAGGAAAAAGGGCTTAGCTGATTCATCACT
AATGTCCGTTTCCTCTTATTTTAAAAACTTTTTCCTAATGTTTTTACATTGCATGATGATGATGTTTCAACTTATTTTTT
TGCAAAACAATTCCTAGTTATTCTTTAACTAAGCACCACTAAAATTCTAAGATATATTTCAACTATCATGTATTCTATTA
TTGTCTATACTTTCAAAATATTATGTATCTTACTATTAATTAAGAGCCCCCTACATATCTTACACTTATTTTTGCTACCA
GATACACAAAATAGAGAGAGAGAGGCAAGCGAGATTCGTATATATGTATTCATATACATGCAAATCACACTAGATACATG
TATCGCTATGTATCCACAGTGATTTGCATGTATCTGGGATACCAACTACGTTATGTATCTAGACTGATTCACATGTATCT
GGGATATCAGCTATGTGACGAGCGAAATGTGAGAGAGGAGAGCGAGATATGCTATGTATCCCAAATACATGAGAAGTCGC
TTGGATACAATGTATCTACAACAAACTACACCTAAATTTGACCTCATGTATATAAGATCCATGTATCTGGACGTTTCTAG
AGGCATGCAAATCTGGTAAGATACGTAATATTCCAAACTAGATTGTATTTAAGTAATTAGCTCCTAAACTAGTAAGATTT
ATGTAATTTCCCCTTTTAAGGATAAATACATGCTAGTTTTTTTCGATCAATATAATTATTCTTATCTAAACAATATTGTT
TACTATGATTATTATATGTTAATTTTCTGTACAATTAAGTTTTAGTGAGTGAATAATATTTAATGTATGCATGGTTGGTC
GCTAGCTTTCAACAAATGATCACGAGAGAGCTAAATCTTAGTCTCAAGTCAACTAAATATATATTTCTTTGTATTAATTC
AATCTTACGCATAACTTTTAACTACTACACTGTCCCATTTTCTTTCCAATTTCCCTATTTTTTTTATTTCAATAAATTCT
CTTAATTATAATTCTTTTCTCAAATAATTGCCAATAATTTTCCCTTCTTTCCGTGAATTTTCTGGTTAACCTGCTTTCTT
TTTTATGTCCTATTTATCTGTCACTTTAGCTGAGGAGAAAGATCTAAAATATGATCACATTTGATAATCGGAAGGCATCA
ATTCAGCAACTTTGCAATTTGTATAGTGAATCATTTGTATAGTCATTATATATCAGCTCTAAATAACAAAATTGATGGGT
ATATCAAATTCTATTTCTCTATTTTTTTCTTCTTCTAAATTCCTACTATTCCAAGCTAAGAAGGCGCACTAAAACAAATA
CAAGATTTTTGTAGTAATTATTAGCGGCAATAATATAATTATTGTTATATTATATTTGCAATTATAATAATATAATGTGA
GTATTTCTAATTAGTATTTTTTTTGGAAACTTTTGAATATAACCACTCAAAAATAGCCTAATTACGCTCCATAACTATAG
TTTACTAATTACGATTCATAGCTATATGTTATAGGGAGGAGAGTGGCAAGCGAGATTGGGAGAGGGAGGAGAGAGGTGAG
TGAGAGAGGGCAGCGAGTGGGAGAGAGGTGAATTGTATATGTATATCAATTAGATAATTGTATATTATACATATGTGTTT
GTATATCTGACGAGCGAGATTGAGAGAGAAATCGGAGGAGAGAGGTGAGCGAGAGAGGGAAATAATTTGTATAATTCACA
TTTTGTTTGTATAATTCGTGTGTTTTTGTATAATTGAGTAATATAAACTTTGGAATTATGCAAATATGATAAAACTCGAA
ATAACAAATTGATACAAACATAAACATATGAACTTTAAACAATCATACAAAATATATTATATAGATTACATTATATAAAA
TATATTATACAAAATCCGAAAATTACATGTTTATACAAACCTTAAAAAGTTATAGACAAAAAGATTGAATGTATATGGTG
ATAAAACTGAAAAACCAAAGGAAATCATCCTCATATACAAATACAAACCATCGTATACAAATACAAATCAAACGAAGAAT
TGTTATTAGTTGCAAATTATACAAATGTGGCTAATTATACTAATTCGAAGTTAGCCCACGTAATTAATGGTTAATGTTAG
TTGTAAGTGATAATTATAGCAAACTATAACTATAGTGAGTAATTAAATGATATAAATTTACTTAACCATATAATTTTTCC
TTTTTTTCTTTATAAATGTCACTAAAAGAAAAAAACTATTACCACTAAATAGATATTTTTGTTAGTTATATTTAGTTGAA
TAAAAGGGGATTAGTTGGATTTGGGATTCGTGAGAATTTAGCGTAACGAACCATAAATGGGAGATTGATATACTATAGTG
TATGATTGCTTAACGCATTTGGCTACTTTATTTTAGGGTTAAGCATTATATTATATATAGGACATAAATTAAACTTAAAA
GAGGACAAAAAAGAAGAACAAATTTAATTAAATATAATATAAATACCCCACCTCGTGAGTTGTGTAAAGAATCCTAGTGA
AGAAGAGAGGCATTGAGTAATGATGAAGCAAAATATGAAGGGGACATTCTTTTGTTCCTTAATCTTCCTTTTATCTACTT
TATTATATACAATTTCCAATTTAATCAAACTCTATTATTTTAATGTGTTAAAAGAAAGTCCATATGCAAATGCATGATTG
ACCTCATTAATTTCATGCTTTATACACTAGTCACATTCTGGTCAAATGTATTTTAATCACTATGCCCTATTTTAGGGCCG
GCTTGGGAGATGCCCCCCCCCCTCCTTTTGGGGGAGGGGTGGAGTGGGGAATAAAGTGAAGGTTGTCAGCGAATCGTGGA
TGATGACTCAAACATATTAGTGATCTAAAGTTATAATTAGATAAAAATTTTATATTTAAATTGTTAATAATTTTTATATA
ATTAATTTCTTTTGATATTTTTTTCAGTTGATGATATTCATTTTTATTCTATACTCCTCATCTTTCATGAGAATTGAGAC
ATAGTACTTCAAATATGTCAGTTTCTTTTAATAATTCTTTTATTTTATAGGAGAACGTTTACCTTTTCTATAATATTTTA
TATTTTTTTAAAAATAAATATAATATATTATTATTAAGAAATGAGGCACTTCAAATTTAGGGGACTAAAGCATATGATTT
TTTCTTTAACACTGTTGAGCCGATCTTGTCGTCAATTGAGCTATACCCTAGTTATCATCTTTAATTGTTCAAAATTATTG
TATGCTCAGTAGAAATTTATGTGATACTATTTTTTTAAAAAAAATTAGTTCCAAAAAATAATATTTTATTATATTTAATA
TTCTCTCTGTTTATGTTATATTTACTTTTCAAGAGTTAATTCTATAAATTTTAATCAACATTTTCTAACTGATAAAAAGT
CGTTCAATCCTATTTAAGTATCACGGGAAGTTATTAGAAAGAAACAAAAGAGATATCATTATTTCATGTTAATTATATTG
ATATGAAAAAATTGTAATTTATAGTGTTTTTTTATTATATAGTTTTCAAATATTAAAAATTTAATTGTAAAATATAAATT
ATTTTAATTCAATTTAATTTGAACATTAGTCAAATTGACTTCTAAAAATAGAAAATATAACAAGTATTTGAGGACGAACA
GAGTAATAAATCAATTTAAAAAAAATTAATTTATATAATTTATAGTAATACGAATATTTATAGCTTATTTTGAATCATAA
ATTTATGACTTCATTTTTATCCAAACACCATTGCATAATTTAGGAAGGGGTTTTCCTCTGTCCAACAATAATTGTCCACT
ATTGATTTGACACATACCTAAATAAACAATAAATAATAGGAGTAACAGTATTATACTCCCTCCGTCTCATATTAGTTGAT
CATTATACTAAAAGTAGTTTCCCCATATTAGTTGATCACCTTACTAAATCAAGAAAGCATTAAATAATTTTTTCCTATAT
TACCCTTGCAATTAATTCTTTTTGAAAGTGTTCATATTTGTTTTGTAAAATTTTCAATTTTTAAGGGATGAATTAGTAAA
ATTATCTTCTTATTTATAATTTCTTAAGCACCATACAAAATGGAAAGTGATCAACTAATATAGACCCTTTGAATATATAT
TAAATTTAATACTTTAAAAAATGTATTAGATATTGAATAATATATTTAATAGTAAAAGTAAAATAGACACAAAATAATAA
ATTATCTCTTAATTTTTAAATTAAACAAATATTATTCGATAACTATTTTTAATAGAGCGGAGACAATGTTTTGCTATTAC
GACATATAAAAAGATAAAAGAATTATAGCTTTATTAGAGTTTTCTGGTTTTCAAATCTGTCCAATATATTGTCCAAAGCC
GATATATGGTCACATCACACTGCAGCATGCAGTACGAGCTTTTAGACATTCCTAGTTATATATTACATCTCATACTTTCT
TTGTTTCAATTTATACGAAGTTGTTCAATTTGACATAAAGTTTTAAAAATAATAATTAAAATTTTAATTTAAAATAAATT
ATAAATATTTATATAATTATAAATTATTTTATTGAGAATAAAATTGATATTCTAAAATTTTAAATTGTTACTAAATATAA
ATATATGTCATTTTTTAAAGACGGCCTAGTAAGGAAAATGAGTGATATAAATTGAGACAAAATAATATAACTTTTTTTTA
TCAAAAATATATTAATTTATTTTAGTGGAAATAAAAGAGAAGAAATGAACGTGTCTTCCTAATTCAACACTTATTTGATA
CTAATATTTTTTTTATATCAATTTATGTGAAATTTTTTCTTTTCTTGATCTACCCCAAATCTTTCATGTTACTTTTAATG
AGATAATTCCATGACCACAAAAAGTAATCTTGTTTCTTAGTAGGCATTTGGACATGCGATATGAAATAATTATGAGATGA
AATTATCGTTTGGATATGCGATTTCACGCTGATTCATTTCATGATTTCAAATCATGAGATGAAAACTCATATTCTCCAAA
AATCATGATTTGGGAATTTCATATAAAAAAAATTTACTCACAAGTTTGTATTTGTTAAAACAACCCACATTTATATCTAC
TAACCATTTACTTCACATATAAATAAAATTTATAATTCATATCATTACTTTTTAAACTACTTACATCTCATATATTGATT
ATTCTCACTAACATAGAATTTATTATTACTTTAAATCAATTTCTATTTTACCATTTATATTCACAAAATTCATTACTTTT
TTTTTATCGATTTATGTACCAACAAAATTGACCAACAAGTGACTCAAAGTAACAATGTTGGTTCATTTTCTTAGTCATAT
GGACGAGAAATGCAAGTTCAACGTGAAAAAAGTGTTCATACTATGTGGGAGGACTATATTAAAGACTAGTACACCACAAC
TTATATATGTTTAATTTTTTGTATTGAATTAAAGCTTGAACAATAAATCTTGTATGCGTAAAAATAACATATCTACGATA
GAAGTCGAATACAATTAAGTAACTAGGGGCAAAATACATACTTTAGAGCGTCAAGTCATACACAAACCGGAGTGACTTCA
CTACCTGAAGAAAGAAAGCTGCTTCGGCAGGGTCGGAGAAGACGTGTAAGACACCGAGGGGCCGGGGCTTCTTTATTTTT
TAAAGAATATCTTTGTGATATAGTGTATTATTGGATTTTATAAACTTTGTTTATTTGGTAAGATTGTATAAAGAATTGGG
ACAATTTTAATAGTTTTACAACTTATGAGGTTTTTATGTTTGTGAGAAAATATACAGATTAGCATAAATGAGCCTCTTCT
GAGCCCTTGAGATTTTACATATCAGCAACCAAAAACGAAACTTGGTAGCACTCTAATCAGCTGTGATTCCTCTTGTTGAA
AAGAAAGATGCATCTCTTTAACATAAAAAATTCAAATCTCATGTCCAAATAAAACATCAGCTTCATCACCAAACGGACCC
TTATTTAAATCCTACCTAATCAAACACTATCATATAATTTGAGATAAGGAGAGAAATAAATGTTTAACTTATGTACGTTG
ATCACAATTTAAAGGATTTTTATATGATATAATAATTTTACATAGTTTAGCAGTTTAATTTTTGAAAAATAACTAGCTAG
TAAATTTTACTTATATGCAATTTTTGCGATCATCTTTTAAATGATATGATGTAAAAAATTCTTTTATATACTATATGTTA
GTGTATAAACATTAAACTCATGCATAAAATTATGAAGTAGATATTGTCAACCAAGAGTGGTTGCAAGCCTGATCACTTTT
GATGCTCTTTTGCTTTCACATAAATAACAAAACAAAGACAGGTGAAAACAACACGACAAATATGCAAATGAAAAACTTGC
AAGGTATTTTAATGTGATTTTCCTCTTTGTGCAAGTAAATGATTAATCAACTAAAACTAAAATAAGTAAAGTAACTTACG
TCTGATCAACTTATTCTAAAGTTGAAAAATCATTCAAGAAAATAGATGATTGAAAAAGGAAGGGAACATATCTACATCAA
CATGGCGGCACGCTTTCATTATTTTGCAAAAAACTTATGATTCCTACTAAGAAGATTAATTATAAGTGACATAAAAAATA
AATTATAAACTTAATTACCTTTTGTGTAGTCACAATCTAATTTATAGTTAGTAAGTAAGCTAAGGATAAGCACTAATTTT
AATCATGCATTCTTTGACTAAGTAAGTCAGATGTCGTTGTTGAAAGCTCCTTTTTATCTACTTTGAATAATATTCTTTTT
ATTCTTACATAAATTACTCTAATGACGTGGAAAAAAACTTAAGGTTTGTAATCATCACGAAATGACAAATGAGCATACTA
CAATAACAATAACATATCTAGTGTAGTCGCACATGCAAGTAAGGTCTGAAGAGGATATGATATACACAACCTTACCCCTA
TTTCTGTGGGGAGGTTGTTCCATGGACCCCCCTGCTCAAAAGAGAAGTTTTCGAAAAAGAAATCTGATAGCAGAATAGCA
AGATACAAAGAAAATAAACTAAGAGACAATACCAGATGTTGGAGATCAAGAAATAAAATCAATTACTAGGATTGGAGGAG
ATAAGGATAGCCCCNNNNNNNNNNNNNNNNNNNNNNNNNNNNNNNNNNNNNNNNNNNNNNNNNNNNNNNNNNNNNNNNNN
NNNNNNNNNNNNNNNNNNNNNNNNNNNNNNNNNNNNNNNNNNNNNNNNNNNNNNNNNNNNNNNNNNNNNNNNNNNNNNNN
NNNNNNNNNNNNNNNNNNNNNNNNNNNNNNNNNNNNNNNNNNNNNNNNNNNNNNNNNNNNNNNNNNNNNNNNNNNNNNNN
NNNNNNNNNNNNNNNNNNNNNNNNNNNNNNNNNNNNNNNNNNNNNNNNNNNNNNNNNNNNNNNNNNNNNNNNNNNNNNNN
NNNNNNNNNNNNNNNNNNNNNNNNNNNNNNNNNNNNNNNNNNNNNNNNNNNNNNNNNNNNNNNNNNNNNNNNNNNNNNNN
NNNNNNNNNNNNNNNNNNNNNNNNNNNNNNNNNNNNNNNNNNNNNNNNNNNNNNNNNNNNNNNNNNNNNNNNNNNNNNNN
NNNNNNNNNNNNNNNNNNNNNNNNNNNNNNNNNNNNNNNNNNNNNNNNNNNNNNNNNNNNNNNNNNNNNNNNNNNNNNNN
NNNNNNNNNNNNNNNNNNNNNNNNNNNNNNNNNNNNNNNNNNNNNNNNNNNNNNNNNNNNNNNNNNNNNNNNNNNNNNNN
NNNNNNNNNNNNNNNNNNNNNNNNNNNNNNNNNNNNNNNNNNNNNNNNNNNNNNNNNNNNNNNNNNNNNNNNNNNNNNNN
NNNNNNNNNNNNNNNNNNNNNNNNNNNNNNNNNNNNNNNNNNNNNNNNNNNNNNNNNNNNNNNNNNNNNNNNNNNNNNNN
NNNNNNNNNNNNNNNNNNNNNNNNNNNNNNNNNNNNNNNNNNNNNNNNNNNNNNNNNNNNNNNNNNNNNNNNNNNNNNNN
NNNNNNNNNNNNNNNNNNNNNNNNNNNNNNNNNNNNNNNNNNNNNNNNNNNNNNNNNNNNNNNNNNNNNNNNNNNNNNNN
NNNNNNNNNNNNNNNNNNNNNNNNNNNNNNNNNNNNNNNNNNNNNNNNNNNNNNNNNNNNNNNNNNNNNNNNNNNNNNNN
NNNNNNNNNNNNNNNNNNNNNNNNNNNNNNNNNNNNNNNNNNNNNNNNNNNNNNNNNNNNNNNNNNNNNNNNNNNNNNNN
NNNNNNNNNNNNNNNNNNNNNNNNNNNNNNNNNNNNNNNNNNNNNNNNNNNNNNNNNNNNNNNNNNNNNNNNNNNNNNNN
NNNNNNNNNNNNNNNNNNNNNNNNNNNNNNNNNNNNNNNNNNNNNNNNNNNNNNNNNNNNNNNNNNNNNNNNNNNNNNNN
NNNNNNNNNNNNNNNNNNNNNNNNNNNNNNNNNNNNNNNNNNNNNNNNNNNNNNNNNNNNNNNNNNNNNNNNNNNNNNNN
NNNNNNNNNNNNNNNNNNNNNNNNNNNNNNNNNNNNNNNNNNNNNNNNNNNNNNNNNNNNNNNNNNNNNNNNNNNNNNNN
NNNNNNNNNNNNNNNNNNNNNNNNNNNNNNNNNNNNNNNNNNNNNNNNNNNNNNNNNNNNNNNNNNNNNNNNNNNNNNNN
NNNNNNNNNNNNNNNNNNNNNNNNNNNNNNNNNNNNNNNNNNNNNNNNNNNNNNNNNNNNNNNNNNNNNNNNNNNNNNNN
NNNNNNNNNNNNNNNNNNNNNNNNNNNNNNNNNNNNNNNNNGACAAATGGATGAAATGATCTCAATAAAACTCTTGTTAA
GGATCTTAAGTACCTGAATCTGCATTATAAAAAGATGTAGGTCGAATGACATCAGTATATTGAATGTACATGTATGTAAT
ATAGCCGAATAGCAAATAATTAAACTGAAAGAACTGCAATATATATATATATATATATATATATATACACACACACACAC
GCACACTCAACTGAATGTAAAGAAATAAAAGTGTAAAATCATTTAAAACTTCACAAATACTTGCTCATTTCTGAAACTCA
ACATAATAAGTGATATAGTAAAAATACACTTTGACTTTATTTGGGAGATTCTCTAACTGACAATCATCATTATGAGCTAC
GTGATGATACAACGTCTCATCCATGCTGCCAGAACTATCTTATACCGTACAAAGGTATGATAACCTCTCAATTAAGTGGA
TCAACTAAGCAATAATCCTCTTAAAAAAGGTAACTGCTCTGAAGTAGCTCTGAAAACTCTTTATGAAAACAAAGTCTCTT
TCTCAATGTAAAAGTAATACATTTGGGAATCAATTAGTTCCCTTAAACTTTACTAAAAAATTCTCTTTAAACTCTACTCA
AGCTCTGCTTTACTTTCTCAGAAAAATCAGTTTAAAGCAAATGTTTATAGTGATATGGTCATTGATGACTCGAAAAGTCA
TACTGCATAAACATTGATGACATATCTAGATGTCATACTGCTTACACATTGATGTCATACTCGACTGTCATACTAATCAT
GAATCAAAGTTCTTTTGTCAATGTAAAAATATTACTCTTGGAATCATTTGTGTTCCTTAAACCCTTCTAAAAAAATGACA
TTAAAATACTCTTAAACTCACTTTAAAATTTCAACACCAATGTATGGAACTAACTGCACAAAGGCTTTCAATAATTTATA
ACTTAAAATAGGGTTTAATACTAAAATATAAACATGAACAAAATAACTCAAGGATATCAATAACAATATAGAAAACCTAA
CCATTAGGAATAAAATTCAGAACTCAACAACAAACCCATCTCAATAATTCTCAAAATTAAGGGTGTAACCTTAAATTAAA
CTTTCATTGACTGAATTTAGATGTAGGGCATGAGGACGAACTAGTCCAACACTATGAATAACCTTACATACCTGGAAGAA
CAATATTCTTCAAGAAACTTGAAGGAAGACTTTTGAAGATGAACCCTAGCGTTAGTGTTTCTTGAAGTTCTTGTGTCTAG
GAATTTAGGAGTGAATGAGAGGGTTCGATTATGAAAACTGATTTTCTACACGTTTAGTGTAATTTAGATGACTCCCTAAA
GGTTTTTAGGAAAAAAATACCCTTAAAAATAAATAAAAAGAGCTGAAAATCGGGATTTTATTTCAGTGGACACTGAGGTT
CGTATTCACTCCGTAACGCAGAGCCATCGCGGAGCTGTTGCCAAGTTAGAGTTTTATAGTAAATCAGTCATAAGTTTTTA
CTCAAAAATCTAATTGAGGCAAACTTGGTGGAGTTGGAAAGATGACTCATAGAACTTCAATTGGAAGGGTCATGGACTAT
CTAATTCATTATATGCTGAGAGATATGATCGTTTGAAGTTGATCTAAGTATAATCTTATACCAAAACTTAATCGATAAGA
AATCTTTCAACTCAACTTTGTGTTAGGGGTTTCTTGTGACCTTAACTCATCTCCACGTTTATTCTCACAGTAAAAAAATG
ACCTTAACACCTAAGAATAATTTAAGAATCACTTGACACGACCTTTTTCACAAATGAAGCATGATTCAGGTCTTAGCTTA
AAAATTTTCGGAGTGTTACAGGAATAAATGAGATTTTTAGAAATCAAACACAACTAAGTTGCACTATGAAGAATCAAAAG
AAAGTGGACCACAAAATTCCTTTCATATGCTGGGAGAACTCAATTGATAAAATCAGTGTTGTTCTCAATTCAAGTATTCT
GCACTCAAATCTTTGTTCTTTCTAAGAAAGTGGTTAAAATCATTAAAGCTACTTGTAAGAGGTTTCCATGGACTGGTGAT
GTCGAACTCTCAAAGAAAGCTCTACTGGCCTGGGACAAAGTTTGTCAGCCTGAGTCTGCAGGGGGGCTAAACATATTGGA
TATTCATACGTGGAACAAAGCAGCAATAGTAAAGCTACTATGGAACATATGCCAAAAGAAGGACACTTTATGGGTCAAAT
GGATCCACATTTATTATGGTAAAAATAGGGTACTATATGAGGAAGTGCCAAGGCAGACATCCTATATAATTCAAAGAATC
ATAAAGGCTACTAAATATGTGGAAAAAGCTGGATTTAACATGGCAGAAATACATGAGATGAAGCAATTCTCAATCAAGCA
GATATACTAGGGCTCAGGGGGGATTTTCAAAAAGTTGAATGAAAAAGATCAGTGTGCAACAATCTGGGAGCGCCTAAATG
GATCTTTATCTTGAGACTGGCTGCACTAAATAAACTTTACACTAGGGACAGGCTTCTGAAATGGGGAATGGCTGTGAATC
CTAGTTTCCCTTTATGTTCCATGGCAGATGAGAGTCACCTACATCTGTTCTTTGCTTGCACAGTCTCTGCTCAAATATGG
CAGAAAATTCTCAACTGGCTTAGAAGCTCTCGATCACCTAGAAGCTGGAATTATGAATTAGCATGGGCTACTGCAAATGC
TACAGATAAGAGTAGTAGAGCTGAAGTTTACATAATGGTCCTTGCAGCCACCATCTACCATATATGGAGGGAAAGGAACA
TGCGTGTTTTTCAACAACAATGAAGGCCAACGGAGCTTCTCACAAAATTGATCATCCAAGATGTTCATGCTAGAGGTCTT
AGACATGTTATGGTTAATAGTTGGCTAGCAAATCATAATTTCTATCCTATGTAGAATGAAATTAAACATATGTTTATGCT
ACAGTTTATAGTTACCTCTAATGCTAAGTGGCTAGGAATTTCATAGTAGTCTACTGAAGTAATGGAACTATGTCCATTAC
GCAGTCTTTTTTTTATTCCCGTATCTCATTGCTCTTTTAGTTAATAAATCATTTATTTACCAAAAAAAGAAGAAGATTGG
ATATAAACGTTTTCAAACTGAACAATAAGACTCTACTAGACACCAGTTCTGCATCGATAACATCGCAGGTGAACTTGAGG
ATTTGTGCCAACTTTATCACGATCCAAAATTATGGGTCATGAAGGAACTTACTATAACCCACCCGTAGGTATGCTAGCCC
TAAGCCGCGCGGAGGTGACTAGATTAGGGAGATGTGTTGCTTCCAATTGCACACGCAAATATACGTGGTCGCACAAGTAA
TATAGTGGCTCTTAAAAGAATCGGATTATCGAACCCAAATGACTTATCAATTAACCATTTACTAAATTATACTAATTCTA
ATTATTTATTTAAGGGGAGGATTTCAAATATGAATATATATTAACTAAAATAAAAATAAAGATAAAATAACTAAAAGGCA
ATTAACTAAGAAAGATAGATGTTTACACAATCAATGAATGAATCGATCTAGGATTATAATTTAACTAACAGTCATGTTTA
GCATCAATTTCATCAGCTTATTTGATTATCTAGTTATTGAATCACAGGGTTAAATATATGATCATGGTCTCCCGACCTCT
AATCGCCTACGATAAATAACACCCTAACTATATCGTTGAGCGGGGATAGGATGGATTAAGTACCGAGCATTACGATTTCT
TCCTGTATGGTGACCCAAGCGAGATTTCTAGGTATATCCCTATCCTAGATACGAATCAACCCTAGCTATTTAGAGTCAAA
CAAGCTCCTTATGTCCCACGTTCTATCCTCTTATTCCTCTCCCGAGTTTAATTCAGACAATATGTTTATTTCAATGGTGA
TCAAGCATCAAAATAGTAATCACTAGAATATAAGAACAACTAATATGATAAAGAAATCATGCCGAATCAAAATCACTAAA
CAATCATATTGTAAGTAAATATAATCCAAGAACGAGAAGTTTAACTCCACATAGACATAGAACAATTACGACCCATCATT
CAAAGAAAAGATGTAAAATAAATAAAAGAGAAGAAAAGAAGAAACCCTAAATCAAAAGTTATTTTCACATTGTATCCTCC
TCCCCGTAATAATTATTCTTATGGATTATTTATAGATGTAGAAAATCCTGAATATAATAATTGAGTCCAAAACAAATTAG
GAACTCAAAACCTAAAAGGAGTTGAATTCCACGTGAACAGTAGCCGAATCCAACACTTCATCGTCTCGCCTTGGATAGTT
GCCACGTGGCACATGTTTAATTCCTTTAAAATTCGCATTCTGCAGCACTTTGCCCATATATAAAAAATATTATTATTATA
TTAAAGTTAATCCATGAAGCTGAATGCTTGATTTCCTTCTTCAATCTTCCATCTTTAATTCTTTTTAGCTTCAAACTTTT
TTATTTTTCCATCAATTCAATCCTACAAATAAATACACTATTAAGCATAATTAAGGCTGGCAATTGGACATGATTTTTTC
CGGTCCGGTTCCGATCCGGTTTCCATACCGGAAAGTCCGGTACCGATTGAACCGGTAAGGAACCGGTATCGAAACGGAAC
CCGGTTTTTTATCCGGTTGATCCAATTCGGTAAGAACTGGTTCCTGTTCGGTTGATCCGGTTCAACGGTCAATTCCATTT
TTTAAAAAAGTTGAACGTTATATAGCCGTTGGGCCCTTTTAGCCGTTGGCCTGGGGCCCAAAACAGCCCCCACCCTCTAA
CCCCTTAACACTATAAATATAGCCATATTTTCCATTTAAATCACAAATTCACAAACTATTTCATTAACATCTTATAAAAT
CTCTTAATTTTCAATCTCTCATAAATTCATAATTATTATTTTGTGATATTGACTTGGAGTTCAGATTTCGGAGATTTATT
TGAAGTAAATCGGAAGCTTCAATTGGGATCTGTCAATTTCGGTTTTGGTTATACGTCTACTTTTTCGTAGACGTTCGGTA
CATTCGTTCTAGCTTTAATTTTTTATTTGTTTATTAATTAAGTTATTTTATTTTGTTATATTATCTTGCTTGTTTTTCAT
AATATTTAATTATTTTAAACTTGAACATGAATTTGGAAAGAAATAGTGGTAAAAGACCAATGTCGGAAAGAAAAAATAAT
AGGGGAGGAGGAGGAAGTAGTTCTAGTTCTAAAAATTTGGCACCTAAATTTAGAATTATTACTAATGATTATACTCATGT
TGATGAAACTTCTTTTACACGAGACTCACGACCTATTGAATTTAATTCTGAAAATATAGTAGATCATGAGACTTTAAATA
GACGTTTTACTAATTTTGAGGAAGAATTGGATGAGGAAGTAGAAATAAATGACGAAGATGATGAGACCCTACTCCTACTA
GTTCGGCAACCGAATTACCGGAATAAGATGAAGTCCCCTCTTTACCTACTTTTTCAAAGGCCGCTGTACGTGTTAAAAGA
TCTTTAGTATGGAAATTTTTGGTACAAAATGAGGAAAAAACTACTGTTACTTGCACGAAATGTAAATTGACCATGAAACA
TATGACTACGGATACACAATGGGGAACGGGACGACTAAGAACGCATTTGAGAAAGTGTAATAAAGAATTTGCTTGCCTAG
ATGATATAGAAAGGGCTAATAGAAATGGAATACCCATACCTGAAAATTCTATGGGAGTTGGAGGTTCTAATATGGTTCAA
AGTGTATTAAATATGACTAATTCGACTAGCCGAAGCACACACCGCACATATAGTAAAGAAAAAGATCGTAGAGAATTAGC
TAAAATGGTTGTTGTTTGTGGTTTGGCTTTTTCATTTCCTTCACATCCTGGTTTTATTCAGTATATTCGGGAATTGTATA
ACCCAGATTATGAAGGTATTCAAAGAAGTACAATTAAAAATGATCTTTTTAAATATTAAAAAGAATATTGTCATTTTCTT
TGTTGTTTATTTGTCTATTATAATGGTAGATTATCTATTACTTCTGATATGGGACGTAGTCCTAATGATAATGATTATTT
TACAATTAATGTCCATTGGATTGACCATGAATGGAACATGCAAAAACGAATATTAGGATATAAATATGTTGAAGAAACTA
AAACCGGTTCTTATATAGTAACAAAAATTAGCTTTATTTTACAATTTTATGGAATATGTGATAAAATAATGAGTGTCACT
TTAGATGATGCTTCTAATAATTTAAAAACAATTGATTATTTAAAATGTAGACTTTGTCCAATAGATGATGATTCTTTTCA
TATTAAGTGTGCCGCACATGTGTATAATTTGATAGTAAAAGATGGTATTTCTCAATTCGAAATTTCTTGTGAAAAAATTA
GACTTGCTTGTAATTGAATTTTTAAAGCTAAAATAAAAGCTAGAATTACAGAATTTAAAAATCGTTGTAAGGAATGTGGA
CTTGAATATAGAAAAGTTCCAAAAGAAGTATGCACTAGATGAAATTCTTTATTTGAAATGCTTCAAGTTGCTTATATTTA
TCAAGAGCTGGTACAACTAGTTTTTAATGCTCATAATGCGGACCCGAATTTGAGAATTGACTATGAAGATTGGGAAAATA
CAAAAGAACTTATTGAATTTTTAAGTGTTTTTTATAAAGCAACAAATGCTGCTTCTGGTCAATATTATCCAACTATTTCT
TCTGTTTTAGTAAATATTTGTGCACAAGATTCCCTTGCTTTTAAGATTGAAAAATTCAAAAAATATTTTTTCCCTATTCC
TCAAATCTATTTGACTGCTACTACTTTCAACCCAGATAACAAATTAAAAGGTGTTGAAAGAATGGTTGAAAAGATTTATG
CAAATTTAGAAATTAAAGATGATGAAACTCGTAGTGTTGAAGATTGTAAAAGTAGCATATATATAAAAGCTAGAGAGTTA
TATAATACATATAAATCTATGGAAAAAAAATATTCCAATAGTTGAACCTCCATCTTGTAGGCCTAGAAGTGATGATACAG
ATGATTGAATGGATGATTATCTTGAGCTTGAATCATCTACTAATAATGATTTTGATTTATATTTCAATCAGGTATGGGAA
AAGATTAGGCATGAAGAAGGACAACTTCAAGCTCCAATATTAGTATGGTGGAAGAATCGTGAAAATCAATTTCCGACCCT
TGCTAGGATTGTTCGAGATGTGCTAGCGATTCAAGCATCATCGATCGCTTCAGAGCAAGCCTTTAGTGAGGCGAGATTTA
TGATTGGAGATCATCGGTATTCATTAGCAAAGGATAGTTTGGAAATATCGGTGTTTCGAGATTGGGTCAATGCCGAAAGA
AGAAATATCGAACTACTACAATTAAATAGCCAAATAGAAGACGAAATAGATGAAATATTTGGTGATAATAGTGATGATGA
CATGGAAGCAATGGAAGAAGAATGACAAATACAAGTTTCAAAAAATGTTTCTTTTGAAACGATACAAAAGTTACGAAATT
TTATTAAAAAATGTTTCAATTGTTAGTAGTTAGTACTTAGTACAATAATTAGTATTCAATACCTAGATTATGTACTCTTT
GTCTCTTTCTAATATTTGTATTGTACAATTTATTTATTTGACTAAATATACGGCTATTCGCCTTGATTTTCTTTTAAAAT
AGTCTTTTATATTTAACCCAACTATCCAAGGCATTTTACAAATTTAATTTTCAATTATTTTAATATTAGTTTAAACTTTA
AACTTTAATATAAAATTGAATTTTAAGGTTTAAAATTTGAATTCAATATAAACTTTAAATTTAAAGTCAATTTTAAACTT
TAAATTCAATTTTTCAATATAAACTTTAAACTTTAAAGTCAATTTTAAACTTTAAAGTTTAAACTTAAATTCAATTGAAA
CTTTAAAGTTTAAAGTTTTGAATTGAAGTTTTTTAATAATATAATATTATTAATTAATAATATAATATTATATAATAATT
AAAGTTAAATAATAATAATAAAAAATACCGGTACACAATGATCCGATAAGAACCGGTTCTGGTCCGGTCCAAATCGGTTC
CTATCCGGTAACTAAGGGACCGGGCAGAACCTTTGGGAATTTCCGGTAAAACTGGTTCTGATAAGATTCGATTCCGATAA
ATAAATCCGGTAATGCGTCCCAGTTTCGATACCGATTTTGGTAAAATCGGTCCTGTTGATCCGGTCCTGTCCAATTGCTA
GCCTTAAGCACCATTCATAAAATTCATGCTAAAAAAGGACAAATATAAATAATAAATGTGAGGTAAATAATAATTAAAAA
TATGTATTTTGGCCTCACATCAAGCGGAAGTACCAACCTTAAGGAAAAATAAAATCAAACACAAATGAAATAGCGGGGAA
AGAACAAGGCATATATATATATATATATATATATATATACATATGCAATGAACGAGGACAAAAGCTACAACAAATCCATC
TCAAAACATAGTAGGCATCATTGTAAAACTACTACAAAGTCTGAGTATAAGACTACATATAAACAAATGAATAGACTGTC
TCAAAATACAAAAGACTAGTCAAAATATACAGAAGGAGAAGAGTCAACTCCATATGCTAGGAAGATTACCCTTAATCGTT
GGCTATCAGTTGTACTGTACGAGGATCGACGTGGTCGAGTAGAATTCGAATCTGCATTAAGAAAAAAGACGCAGTGTAGT
ATGAGTACCAAAACAATAAGTACTCAGTAGGCATCATAGGCCAATGAAGCTTAAGATTGCAAAATCATAATAAAGTGCAA
GTAAGGTAAAACGATAAGTAAGTAAGCTATGAGGGAACGATAATAGTAATAATAATCTATAAGTCGCATGAAGAGGAAGT
CAACGATCGTACCTAAGTAATCTAGGATAGAAAAAACCTAACGGGACTCCATAAGTCTAAAAGGTGCATACAAAAGACAT
AATAAAGAGATAAACTCGACGGGTCCCCATAAGCCCGATGAGTACACACAAGACCTAATAGAGAAGAATGACAATACTAG
AAGTAATCAAGAACATTAGCCATGAATTTACGTAAGGACTATTCGAGATCCAACATTAGAATTGTCATGAGGAAAATATA
GCTCATCCTAGAATCTACATCAGGATTTCTACAATGAAGGTCAATCTCTTATGGAGTCTTATTTCAGAAGGTCCAGTCAT
TCCCATAATCTAACATCAGGATAACCACACAAATCTAGCCCCCTCCAGAATTTTACATTGGAGAAGCTAGCCTTTCTCAT
AATCTTACATCGAAAAGCCACGAACAAGGCTAAGCTTCTAAGGGAATCTTGCATCAGAATAACTAGTTAATTTCAAATTT
TACATCAGAATACATAATGAGAACCTAGCTTCTTACAAAATATTATATTGAAACAACTAGTCCTTTCTAAAATCTTACAT
CAAACGGTCACAATACAAGAGCCGACCCCTCTTGGAATCTTAAATCGAAAGGATTCAATCACACAAGAAATATGACAAAT
TGCCTAAGGCAAGTCTAGTATCAAACAAATCCCAAGTAGCCAATACTGATACCAAAAAGGGTTCTCAAAAGTCAAAGTCC
AACCTAAAGTGTCACATCTAATCCAAATATGCGGCATACAAGCCATTAAGGCTAAAGTTTAAGACTCAAGCTAGTCGACC
CTAGAATAAGACCCTAAATAAGTTATAACAGGGAAATTTTAACTCATAATTACATGATCAACAATAATAATGAAGGCAAG
AATAAGCAATACTATCCCTGAATAAATCTAAAATAAGGCTAAAAAAGTAATACATATATCAACAAGAATCACGCTAGTTA
ATCCAACCTTGAAATTCAAAATTCATCATACTAAAACAATTAGAAAGCTAAGGCTAAGATCAGTAAGTCATAGCCTACCT
CAAAGTCAAACACACTGATGAGTCCACAATTTGGACTCATTTAGGGCTATATTTTGATAGAATTAGTGTCCTTAAATGCA
TATTTTGTCCCTATATCTAATGAAAATTCTTAAGTTTAAGGTATTTGAGTTGAGAGACAAATCATGGACGCTATCGAGCA
AAAAGGAACANNNNNNNNNNNNNNTCCTTAAATGCATATTTTGTCCCTATATCTAATGAAAATTCTTAAGTTTAAGGTAT
TTGAGTTGAGAGACAAATCATGGACGCTATCGAGCAAAAAGGAACAAAGTGGCTGAAAGAAGCAAGAAAAGATAGCTTGA
CGATCGCCTAATCCATTAGGTGTGTCGCCGAAAGGCTTACAACCTCGCCTAACGTTCCAGTGTGCTTAGCTTTGAAGAAA
AAGGTCAAGCCTGCGAGAAAAGAGAGCAGTCGGCGAATCGCCGAGCAGTTCCGTGAAGCATCACCATATCGCCCAATGAT
TCACAACGCGAAGATGCTGAAGGCAAAAGCTAAAAGGTGAGGTACCGGACCAAAGGGCGAATCGCCGAGTAGTTCAGCGA
TCCCAACTAACTGCGCCGAGTGGATCCTTTGCAGAACACTTTTTGACAGCTATAAATACTTGTTTAAATCTGTAGCTTAG
TATCAAGCTATTGGAGAACTAAGTTTTAGAATAGAACAATTTTTACATTTTTGGAGACATTGTTCTTGAGCCTTGAAGAT
TCAAAAGGTTTCACTCCAAGAAATTGGAAGTGGGTCTTAAAGAATCTTCATCCTTGACGTGTTTAAAGACTTTATTTATT
GTACCCATTTGATGGTAATACCTTTTGGTATTGATTTTTATCTCTTTTTCATGTCTAGCTAAAACCCCAATTCTTGGGGT
GTGATTTTGTGAATATGGGTTAAATTATCTGCTGGGTCTTGCTTATTGACAGTTTATTTGTTGTTTAAATGTGATTTCAT
TTAGTAGTTGTGTATGAACTTAATGTAATTGTAGTTGCAAATACGATTTCATCTTAGTGTTTTGGGCTTGCTCGAGAGAG
AGGTCGTAAAACTAAGACTACTAAATTGATAGCCAGTGGTATTGGGTCGACATGGGTTCAGCTCGAGAGAGTGAATCCTA
GTCCTTCTCCCAGACATTCAACTCGAGAGAGTGAATGGGCTAAGGCAGATGCTGTGCTTAAAGCGGCAACTCAGTGTTAG
AGAGAAAGCGAGTCGATGGGTAAGTTGCTCGAGAGAGAATTTACCCCCATTATAGTCTAGCCTAGTCACAAATACTCAAC
AATTTACCATCAAAAGCATGTACCTGATAGTTTAGTTTATCTCGTATTCCTATCACATCCCAAGAATCCCATCTCTCTAT
CTAGTTTTTGTATATTTTCGCTGTTTGTAGTTGTTAATTAATACAAAACCCCCCATTAATAATTGACTCTTGCGTCACCC
TTTTTAGTTTTGGTATGTTTATACTCGATAATGTTTTTCGCTACGGTTAACTTTAGCATTTTTTGCGCTTAACCATTAAT
TTTTAGGAACCGCTCCCTTGGGACTCGACCCCAACCCATTCAGTTGGGTTATATTACTATTGTACGATCGTAGACACTTG
AATTGGAAGTTGTGTCTTGATTACGCAAACATCAAAATGGCGCCGCTGCCGGGGAGTGGTGTTACGTGGAAATTCTTGGT
TAAGACGAATTTTGCCTGTGGTAGTTGTAGTTTACTTACCTAATTTTTAGTTTTGTTTAGCTTGTTGGTACTTTAAAGCA
GGGGAGGTAAATATATCAAACAATACTTGTGAGCTAATGGAGTTTCCTCTATTAGAAGTAATGATGTTCCGGGATCGCAT
CCTAACATTCAAGGAATTGAAAGGTGAACGGATCCATAAGTCTTGGGCAAGGTTTAGAGAACTGATAATTCAATGCCCAA
CTCATGACATTCACGACATAGCCCTCCTTGATTGTTTCTACAGAAGTATTTGTCCCAGAAATAAGGTGTTGATCGACCAA
CTCATTCTGGGAGGAATTGCAAAATAGCCATATGTGATAGCAACCCATCTGCTTGATCAAATGGTTGAAACGAACCAAGA
AGTAGAAAATGACTTCATGTTGGCCGCACTAATGACTCAGATGGATGAGTTGGCCAAACAGATGGTGGAGATCGAAGTCC
AATGCAAAAGAAAGGATGAATACATTCCTCATCATGAGCGAAGAAAGCCAAAGGACAACGAGGTTAAACACATTGAGGGA
GTGCTCTCAGTCATTCTCCACAAGGTGACTGGGCAGGATAGAGAGCTAGAAGAAATGAAGGAGAGCATCAAAGTGATGAA
GCAAATGATCTCACTCCAGATCTGTCTAGCTGCTGGAGAACCTTATGAGTTATGCGTTGACCCTTCTCAATTCGCAGCAA
AACAGGGAGTTTCCTAGTGATACTATGGCTAACCCCAAAAATGAGGTTTGAGTGTTGACTTGCGTCGAGCCACGACGTTA
ACTAAGGCGTTGTTTGGGAGGCAACCTAAAACCCTTAAATGCTTTAGTTTTGTTTTTGTAAATAATGGTGTGTTGGTTGT
GCAGGTTTAAATGCGGAAAGTGTTTGGAAAATGCAAATTGGCAAGCACATGGTCCAGTCAGCATATCGTCGAAGAGGTCG
GCGTGCCCGACTTGATTCGCCATTTGGCTCAACAAAATGTCAACTCAGAGCATGTAAAACTTGGCGAGCTCAAGAGCAGT
TTGGTGAGTCGCCGACCAGGTCGACGAGCACGATTAAGACCGCCGTCTTAACCCCCAAGAAAATGCAGGTCTTGTTGAAA
TCGACTGGGTAAGTCACCATTCGGTGCTTCACCGAGTGGATCGGCGGATGCGATTAATGTCGCCGAATGGTCGTGAACTG
AACGATTATATGTGGCCAAAGGTTTTAAAAATTTCAAACTCTTCACTTTCCCTCGGTTTTAAACTTTACAAACTCACACC
AAGTTAGTATTCTCAATATTCTTGCTTTTCATTAGTATTTTGGTTGCTGATTGGTGCTCGAAACTAGGATTTCTTTGCCG
CCTAGCATTTCAATCCTATTTTAATCATCATCTAAGGTTGGTTTTCGAACCCGAGTTTACCTTTGAAAATTTTGTACTCA
TTTGCACTGATTGTATCTTAGTGATGTGTGCTGGTCCTCTCTGATAGGAATAGATTGTCTTAATGCTGATTTTAATTTAA
AATTTTTGCCCGTATTGCTTTGATCATCGAATGCCCGTAGTTTGTGTGGTTTTAAATAATTGAAATTTTATTGGGTTGTG
CTTGCATGTTGTTTAGATTGATTGGGTGAAGTCTAAATAGCCCGTGTTTGCGCTAAATGACGGATATTGCTCAATGATAG
AAAGGGTGACACCCTTCTTAAGGGCAATTGTCGTCAAATGGGCAAATTTGGCAAAACTGGAAGAGGTCTGAGTATTTCGG
GGGTGATGGGTACTATGGGTTTGAGCCTAATTTAACTATTGCATGTTTTGATTTTATTTTCGAGGGTTGCGGGGTTGAAT
TCGAGAAGGTGGATTGAAAATAGGCACGTTGGGTAGAATGAGGCCTTTCCTTTATGAGTAGCCTCCGAACGATTCCGCAT
TATAAGATTAGAGATCTGCATATCAATACGAGCACAATAATATCCATATTGTCATAAAAAAGTTTGAGCCCAAAACTGGA
TCACAAATGGGCCTGTGAGCAGTGGCAGAGCCACCTTATAGGTAGAGGGTTTATCCAAACCCCCTTTGACGGAAAGTTAT
ATTATTTATACATGGTTAAAATAATCTTTTAAGTATATATATAGTAGATGTCGAACCCCTTTTCAGCTATTTCGTGTGTC
TATTTTTTCTGATTTTGAACCCTCTTATTGAAAATTCTGGCTCCGTCACTGCCCATGGGACTCATGCGGGGAAATCACAA
TGTGACTCTGCCAATGGGTCCGCACCAAATCAAGGAACATACTTTTCCTTAGCTTGGTGGAGCTTGAGCAGTTCTGCATC
TGTCAGCGGCGGACCCATGTGTTGAGTTTTGGGTGCTTGAGCACCCATTGACCCCGACAAAACTTTGTGTATATATATAG
AAAATACTGAAAATTTTATATAACATATTCCTCATCACCCATTAAACAAAGCTTTCCAAGGGTGCGCTGGCCACTGGTTC
CAAAATTGAATTCTAATGTCATTACTGCCCTGGATCTCTAGGGCTCGAATCCTGGTAAAAGTGTATCTTTTTGTTGAAAA
ACGGCTATAACTGAATTTCTTCATAGTTTTTGACTTCTTTTTATACCTTTTTAATGCTGATTTTTTTGCTTATATTTCTT
TGTTGTTTTTTCATTTTTCTATTTTTTGTATTTCATTTACTAACTAAATTATAAAAATATTAGTAAGCTTCTAGAAATAA
ACTTTTTTTTGGCTAGCAACTTTATGTTAAAATAATTGAACACCCATGATCATCAGATCCTAGATCCGCCACTGATACGT
GTGATAGATAAGAATGGGAAATTGGGCAAGGCAGGGTGGGATGATTGCGGGGCAAATCCGCTTAAAATGTACAACAAGGT
CTTTCCTCCGCCTTGTCCCGCCCGTCATAGCATAATTTTTTGTTTTCAATTCGCCTCCTTGCTCCGTATGAATTTGTCCC
GCATAATTTACTATTTTTATTCAATAAAAAGTATAAAAATCGAGCCTAACTGTTTTAAAGATTTATTTATTATGATTTTA
TGTAATTAATTCTTTTATTATCATTTTCAAAGTTAAACTTACTCATTTTTTCTTTTATCATTTGTCAATTTTTCCCCTTT
CTGTTTTATGTCCATGTTTATCTTAGAGCGTGTAGTTGTTTAAAGGGAATTACAATCAAGTTAATTTCTTTATTATCATC
ATTATTCTTTGTGATACCGTGAAACATTCTGTAAGCATTTTATATCTTAATGGAAATTATTTTTAGAAAACAGTACTTTA
GCAAAAGGAAAAAAAAGGGAAAATACTTTGAAAAATTGAGTGAAAAAATAGCATTATAAAGAGGTTTTCTAATAAAGTTA
TCTTTGATGCAATGTGAATTATAAATTAAACATTTTAAGGTGACAAGAGGGTGTTTCTCAAAATTCAGATGGTAAACATT
TCTTACTTTCAGTTCTAAGGTTATGAGTTTGAGTTATCAAGAAAATAAAAATATGAGAGCGTCTAGGGAAAAGTAAATTT
GTTATGATAAGGATATAATTTTTTTAATTAAATCAAAATGATTGTACCAAAATTGCTAAGAAATAGTGCAATTTAAACTT
TGGAATTCTATAACTCATAACCACCCAGCGTCACATAGTTTTTCTAAAAATTATTTTAACCCGTCCTGTTTCATTCGACA
CTTGCATAAGTTAACCACACCCCGCATATGGTTTAGAAAATTACTGGACGTGGCCGACACTCGAGAATCATTGCTGGTCC
TCAAGCGCACCCTCATCCTGGCTGACTACAAGCGGAAGACTAACTCAAGCATACAAAGCTTAAAAATTGAATAAAAATAA
TATATACAACTCGCCATAAAATAGGCTACTTAAGTCTTTAAAACATTTAACAAAATAAATGAACAGACTTCTGAAACTCT
ATTGTCTATCTATGAAGCCTCTAACCAACAAAGATGGAAGTCGGGACAAGACCCACGGCATCCTAACAACTGATATAACT
GAAAGTACAAGTGGAACCCTCCGAAAGCAAGGAAACTCACCATAGTTAACTCGAACTGCATGTGGTTTCAATGAAACGCC
TGTTGATGATCCTGAGTACCTGTATCTGCATCATGAAACGTTGCAGGACAAATGGCTCAGTACATGGAATGTACGAGCAT
GTAAGGGGAATTCTAAAGCATAAACATAAGCTTGAAGAGGCGGAATAGAAACATACTTACCTCTTCTCAAATCACTCAAC
TCAACTCAACTCAACTCAAAGAAAACATAGTTCAATTCAACTCGGAGAAAATAGGGCTCAACTCAATGATAAGATATTCA
ACTCAGTGAAATAAGACTCGATTCTGGGTACTCAACTCTGGATACTTAACTCTGGATACTTAACTGTGGATACTCAACTC
AATATAAAGCAACAATACAGCTGCAATATATGGAAAACTTTTAAAACAGTAGAAAACAACTCAATGTATTGAAAAATGCA
ATAGTAACACAATATGAATGCAAGGATACACGATAAAATCTGCTTGTATATAAATACAAAGTAAACTTTGTTTGTATATA
AGAATACAAAATATCTCTGCGGGAGTTTCTCTAACCGACTACCATCACTATGAGCTATGTGATGATACATTATCTAGCCC
ACGCTGCCAGAACTGTCTTAAACTTTGCCAGGGTATAAGACCTACTACTAAGTGGATCCACTAGTCTATGCTAAAAGCAA
TAAGGAATCATCTAAAAAGTATGACCCTTTCTTCCCACGTTAGCTACATGGTTTATGGGGGCTGTGAGTTATCTGAACTC
TCCCCCATATCGGTGCTCAATACTACTCCCAAAATATACTAGCTCATATGTTTAAAAACATAACTCTTTCTGTGGTTTGA
GATTATTATTCAAAAATCTCTCTTAAAAGAGATGGTACTCAAAACTGCTCAAAACTCTTTAGGAAATTGGTGTTTTCTTT
CATTTTAAATGTGAAAACATTTACTCTTGGGAATACTTAGTTCCCATATATCATTTTAAAGAAAATGAACTCAACTCTAC
CCTTTCTCAAAAAACCTTTCAAAATCATATTATAATATGATCATTGATGACTAGGGAAGTCATACTGCATAAATATTGAT
GGTATATCTAGATACCATACTACTCATACCTTGATGGAATATTCGATTGTCATACTAATCATGTTTTAGAAAACTCTTTT
CTCAAAACTCAGTTTAAGAACTCAAGTGTTAGCTTTATAAAAAATTTTAAAATTTATAAGTCAAATCATAGGGTTCATGT
GGAATTATGAACATGAACGACTCAACTCAAGGATCTTAATAGCAATAAAGAAACTCAGTACTCAGAACTCAAGATTCAAT
GATACTACTTATCTCTAGACTGCTCGACTCATAGGGTTCATGCGGAACTATGGGCATGAACAACTCAACTCAAGGGCTTC
ATGGGTAACATGTAGTAGTCCCATAAGTAGGAATATAATCCCAAAAGGATTAGGAACTCAATGCTCAAAGACTTAGAACT
TGAAGATACTACTCCTCTCAAAGAAGCTCAATTTATGAAGTTCATGTGGAATTTATGGGCATGAACGACTCGAATCGAGG
GTCTACATAACAATATGGAACTCATGTATACTACTACTCTCATTCTCATACTTACTTCCTCAAAATTGATAGTTGATCTC
AAAGGATTCACAATCGAACTCAAAGACTTTCTTGAACTCTACTCTTAACTCTTTCTTGAATTTGAATTATGAATTCAAGA
GTTATGATTCATGATATGAAGGATCTTGATGGTAATCTAGACTCATGAATACATTCTCCTCATTCTCATACTCACTTACT
TGAGTCTTGAAACAAATTATTAGAAGTTGTAGAAGACTCCTCAAAAAGACTCAAACGGATTTTCTCAAAATGTTCGGATG
GCGTAAAAAATGAAATTCTTTTTAATTTGAAATATTTCCCAAAAATAATTTTTTCTTAAATTTCTTTTTGACAGGAATGA
CCTGGGTGGGGCGTGGCAGGGGGTAGGGGGATAGGGGTAAGTGGTGGCGTAAAAATGAGTAAAATTTAAATTTCAAATAT
TTTTTAATTTTTTTTTAAAATGACGGGGATGGCCTGGTAGGGTGGGTGGGGATGGCTTCTGGGGTGTGGGTGGTAGGGAT
TGGGTGAGGTAAAAAAAATCTTAAATATTTTTCAAAAATAATTTTTAAATTTTTTTTTCGTTTGATAGGGTGGGGGGGGG
GGGTCATTTGGGGCTAGGGATAAAAATATATTTGAAATTTAAACAATAAAAAAAATTAATTTTTTTTTTGAAAGGGGAGG
GTCAGGGTATGGGTAGGGTAAGAAAAAAAATTAAAGAATGAAGTAGAGTTTTGAAAAATGTTTTCCTTAATTTTGGAAGG
AAAGTTATTTTTCTTAAATTTGAGAAAAATGAGTTGATTTTGAAAACATTTTCCAAACATTTTAAGCCAACTAAACATGA
AAAAATTGGAAAACATTTTTCCACAATACCAAACACACCCATAGTCTAGCATTTCTAAAAAAAGTTTTGGGGCTCACACT
CTTAATTTCAAAAAAAAAAAAAAAAAACTAAATTTACATTTGGAAATTCAAACCTTTCAATTCTCATTGTAAATGCATAA
AGCATGTTTGTGTGTAGAGTTATAACTACCCATGGACAATGGTTACGGTCAGTGTTTTAAAAGGCGGGAATATGAAATGA
GACGTTTTACAACATAGAATGAGGTGTGAGGCCTCATAGAATATATTAAAATAAAACTTCTAACATGAATTTATAAGTAT
AAAAAATATAATGATATAAAAATTATTATGAGATGCAAATCAACTCTAATATCTTAACTTTTACAAAATAAAGAGTCATT
ATTCCTAAAAATATATTACTATTATTCTATGTAATTTACCTCCTTAAAAGAAAATAATCAATAAAAAAAATTAGTATTAT
AATAAAAAACATCACTCAATATGAATAAAAATAAAAAATATTATTAAAAAGTGAAATAATAAAATATGATAATTTCAAGA
CATATGAGAAAAACATGAAGACCAATAAAAAGTAAAGATGTCAAACTTGGCTAGATATTTTTAAAATAAATATTAAATAA
TAATCACTCACATGATATTACCAAATAGTATATATACAATACTACGATTTCTTATTTGAGTTAGAGCCTGTTTGACATTG
CTCTTGGGAGCCCAAAAACACTTATTTTGAGAAAAATATATATATATTTTTTGAAAAAGTAGGTGTTTGGCAAACATGTA
AAAGTGCTTTTAAATAGAAGCAGAAACAGTTTAGTTTTTCTGCTGTTGGGAAGAAGCTAAAAATTTCTGCTTCTGTAAAA
AAGCAGAAGCAGAAAATTATTTTTTTCAAGACTAAAATGTCCCTTCCACACACACACACACACCAATATATCTCTTATTA
CTTAATTAACATATCTCATATGTTTGGTTAAGTTCCATTTAATAATTTTATTTATTATTTTTATATAATAAATTTTATAT
TTTATTTCCATTTGCGTATTATTATTTTATTTATTATTTTACAAAATTTGAAAACAAGAAAAAGGTAACAACAATAGTTT
TGTAAGATTAGGAAAAAAAGAAAAAACATAACAATTAAAGATTTCTACCTTTCAAAAAATGTATAATATTGATTGAAAAT
TTGAATATGAACATTTTATTTTAATAAAATAAAAATTTAATTTAATTTTTTACAATAGATGTTTAAACTAGTTTCTCTCT
ATAAAAGAATCTTAATATTACAAGTACATTAATACTTTTCCTTTATCGTAATTTCACTCTCAAAAGCACTTTTTAAAAAA
GATTAGCCAAACGCAATTTACTTATAAAAAATACTTTTCAAATGAATTATCCAAACATAAATTGCTTTTTTTGAAAAACA
CTTTTCTGAAAAGCTATTTTGAAAAGGTGCTTCTGAAAATAAGTTGTTTTTAGCAGCAATGCCAAACATGCTCTTACTCT
CAATCTTCTTATTTCTATAAATGAAAACCTATTAAGTATCATTCATTTATTAAAGAATTATGAGGGTCAACAACGTTAAC
TAAAGAATTTAACACATAATTTGTGTAAAATCTATAAAGCGAGCCTCGAGCGTTGGACATTGATCGCTTTTAGGGCATAT
AGTCGAACGTTTAAGGCGTAAGTCTCACAGAATTAAGGCCCACACATAAGTCTCGAGGCGTTGTGCCAAAACCCCGCCCA
GGACAAACCTCGACAGAGTCTTTTAAAATACTGATTACAACAAGGGAATAAGAAAGGATCGCTAAGCTATTAATAGGGAT
AATTGAGAAGTTTGTTCTTATTTTAATTACATAAAAATAAAATAAATTTTAAAAAGGAGAGAAAAATAAGATAATGTATT
AAAATGAGAGAGAATCCCGAAATTGAGGGGGGAAATCGGCATAAAAGAGTTGCCACATAAGCTTTTCATTCCAATTTGCT
TAATTATAATTATCATTACAAAAATTTAGTAGTAATTATTACTTGATTAATTTTATCTTCTTCTATTTTTCAACCATAAT
ATTAAAAATTCCCTAATATAACTGAATTCTAAAGATATTGTCTTCTTTATAAAATAATCAAATTTTTACTTCTTTAAAAA
TCAACCTCTTCCTCCCTTCCCTCTCTGAATTAATTATGCTTCATAACTATAGTTTGCTAATTACGATTCGTAGCTACATG
TTAGAGGGAGGAGAGAGGCGTGCGAGATTGAAAGAGAGAGGAGAGCGAGAGAGGGCACATAATGGAGAGAGACGAATTGT
GTGTGTGTGTGTGTATATATATATATGTGTGTGTGTGTCAAATAATTGTATATATGTAATTGGTATACATATGTATTTGT
ATATCTGGTGAGCGAGATTGGGAGAGGGAGGAGAGAGGCGAGCAAGGTTGGGAGAGGGAGGAGAGAGGCAAGCGAGACAG
GGTAGAGAGTGGAGAGAGATGAACTGTATATGTATATCTGTTAGATAATTATATATATGTAACTGGTATACATATGTATT
TGTATATTTGGCGAGCAAGATTGGGAGAAGGAGGAGAGAAGCGAGTGAGATTGAGAGAGGGATGAGAGAGGCGAGCGAGA
GAGGACAAAGAGTGGAGAGAGGCTATGTATTTGGTATATCTATCATATAATTGTATATGTGTATATATAATTTGTATTTG
ATACTTTGTATTTGTATATGTATAAAAGAGGAGAGAGACGAGAGAGGAAGAGAGGAGAGAGGCCACATAATTATAGCTAA
AATTAAGTTGCGATCCGCGTAATTCCCCATTAATATATACCTTTCTTTCAATTTCATGATATATATTATATACCTTATTT
CTTTTCAAATATATTAATATAAAAAATTGAATGACAATGCAAAAGTTTCTTGATCTATGTAAGAAAATAAATTTAGATCA
TTAATTAATTAGCTAGATAATATATTTTAAGAAACAATAAAATATTATCTAAAGACAATATTCCTTATAATGTCACTTAC
GATAATTGGATTAAACAAAATGACACTACATAGGAGTTGAGCAATTCAATTTAAAAAAAATGAAAAAGGTTATAACTATA
TTATGTATATCAATGTGAAAATTATGAAAATATCACTTTTTTAAAGATACAGGAAGCAAAAGTTTGACACAAATTTTAAC
TTTTTAATGTATCTCTAACATTTTGGGCTTTATGTGATAAAATTAATTTCAACATACAAACTAAAGTCAAGTCTAAATAA
TCAGTGCAAAAGCATTAGAAAATAGGCTACCCATTTATAAGACTAACTATTTTAAAGAAAATATTTTGAAGTAAATCACA
TAATCAATTTAAGACAGAATTATTAGTTTTAACTACAATTTAAATTATTTCTAAAAATAAAATAAAATCTTATGTAGGTT
CATTTCTTATATATTCCTATACGAAAGAAATGGCGAATAGTTTTTTTTTTTAATCTATAACAAACAATTGTATTTTGGTG
TGTGTAACTATTTTTCTTTAAAAAAATGTATTTTTTTTCTTCTAAAAACATATCAAATCAACAAATATTACCTCCATAGC
TCCATCATGTTAGTCCTTAATAAACATCCACTTCCTATGTAACAACAACATGAAGCACTGATAGTCGTCATAAGTAAGTT
AACATCTAATTTGGCAAGTGTGTTTTTTTTTTTTGAAAAAAAAAAAATCTAAATTTTAATCTTAAGGAAAAAAAAAAATA
CACAACAAACAAAAACATGCATTAGCTTCATATCTCCATTATATCACTTTTCAAAAAACAATCTGCTTCCTACATAACAA
CAACAACATGAAGCATTGATACCGTCATAAGTAAACTAACAATTAATCTTCCCTTTCCTTATCAAAGATGATTTAGCATA
TGAGGGAAAAAGAGGTAATGTCTTTGTATTATATATGAATCATGAACACAATTTCAAAAAAATTTAGTCCGTGACATGGT
TTATTCCTCTAATGGGGCGGCAGTATGAGAAAATCTATGGAAATATTTTGACGAAAAGAACCTTACTAGGATTTATCAAG
TTCATCATGAAATCCACAACATAACTCATGGAAATTCTTCTATCTTCTCAGGATGTTAATTGGGTTCAAGCTATGAAACA
TGAGATACAAGCCCTTTGCAATAATCGCTCTTGGGAGATAGTTGATCACTTACTTGCTTGCAATACTTCTATTGGTTGTA
AGTGGGTGTATAAGGTAAAACTAAATGCATATGATTTTTTGTGAGGTATAAAGCTTCGCTTGTGGAAAAGACGTTTACTC
AACCGGAAGGTTTAAATTTTCATAAAACTTTCTTCTTTGTTATAAAGATGGTCAGTGTTAGAAGTGTCATAGCCTTGACA
ACACAACACTCTTGATTTTTGTGCCAAATGGATGTTTATAATGCCTTCTTCTAAGGTAATATTGTGGAGGAAGTTATATG
GTACTGCCTCTAGGCTTTTGTAGCCAAGGGGAGTCTAAGGTCTACAAACTACCCAAATCCTTATATGGCCTGAAACATGA
CAACAGACAATGAAATGTAAAGCTAATACATGTTAGTTTAAATATCATCATATTAGTATATGTAGATGATCTCCTAGTCA
CAAAAAATAATGCAGAACTGATTCAAGAGGCTAAGAACATACTTCACCACAACTTCAAAATGATAGATTTAGGTAATTGA
GTTTTTTCGTGGAAATTGAGTGTACACGATTTGCCAAGGGAAACCTGATGAATCAAATAAAATATGCACCTTAACTCATA
TCAAAATGTCGTTTAGGGGGGGAGTTAAAGCTACAATTACACCAAATTAGTGTTTGATAGTCATTTGGGACTACTAGAGG
ATAAATTGTTAGTAGACCAGAGTGGTTACCAAGATTAATAGGAAGACTGTTGTATCTAGCAATTACAAGACCTGATATTT
CATTTTCAGTACAATGGTTAAGTCAGTTAATGCATAACCAAAATAAATACAGTGGGAATCTACTCTACATGTCGAAATAC
ATAAAGAGACAGCCAGGACTTGGACTTCTGATGAGTAGCAAGCAATCAAGAACTATGGAGGCCTTTTGCGATGCTAATTG
AGCATCTTGCTCAACAGTTAGAAGATCAATTACAGGTTGTTGTATTAAGCTAGGTGAGTCTCTAATTTCATGATGGTAAA
AAAAATAAATCAACGGTGTCAAGAAGTATTGTTGAAAGCAGAGTATATGAGTATGACTGGAACAGTTGAAGAGTCAGTCT
GGATACATGGTTTGTCACATGAATTAGTGGCAGATATTGAACTACCTATGAGTTTCTTCTGTGGAAGAAAGCAACTCTTA
ATATAGCATAAAATCCTATGTTTCATGAGTTCACATAGAGATTAACTGTCATTTCATTAGAGAAAAAAAAAATACAAAAG
GGCACATCAAAGCAAATCATGTTGGAACCAATTAAGAACAACTTGCGTACATATTGACAAAGGGTCTTGGAAGGCAACAA
CATGACTATCTATTTAACAAGTTGGGGATGATTAATTTATTCAACCACCTAACTTGAGGGGGAGTGTAGAAAGTTGCAAG
TAGATAGACATAAGATAATATATATATAAAAAAATCTCTTGTTCACAAAAAAATATGTATAATTATTTATTTAAATAATA
TATTGATATTATTTCACAAAAGACTTGTTCTACATGACTTGGTACATGTATTGAAAAGCTAATCTAAAATAAACTCAAAG
AAAGAAAAATACATACGTCGATGGTGATGTTATGGGTTATGGTGTTTATTTTTTTCCTCTTTGACAAACACAATTATGAG
GGTTAATGTCATGAATAAGTTAATATGGACATTAGCTTGGAATACACTCTACATGAATCAAAGACTAGTCATAATTCAAT
CACAAAAGTCTCCCATTTTATCGACCACAATATTAACTAGTTTTGTCCCCATTCATTTCCAAATCCAACTTTGCATTTTG
CATGTGAGAACACATAATGGAAAATGCTTAGATAAACACAAGCAGATAAACAACATGATGTGACTATGGGTCCATTTTGA
TGGATCAATGGTTGTATCAATAATAAAGTTTTCATTATGGCAATTATTATTTTAAGAATAAATAATAATTGAATCAATGT
TTATAATTGTTGAATCGAGATCTTGGATTGTTGGATTAGTCTTTGGCTATCATCATGGTTGCCCCATTGTAGTAGCTGTG
TTTTAGTTGTTTAGTACTTAGAGAGCATATATTTTCTTCAGATTGTCCCACATATTTCAATTATTTCAAAGGACTTGTTG
ACTATGGGAAAAATATTGGACGAATTTTTAACCCCACAAAGGTGTGTACTCATTATTATTAATGTAATTATAAATTCAAT
AACATTCTAAAAGAATTTACAGATTAGCTTCTTATAACTAGCTATTTCTGAAATTTACTATAAAAGAATTTCATTTTACA
GTTGAAATTATCAAGTCCAACCTCAAAACAGACATTTTTTTGGGCACTACATATAAAAAAAAGGACCCCCTAAATACACA
AACCAAAACGACCACTTTGCCCATAAATGGGCGAACTATCCGAAATAACGTTAACTCTCGGACTGTTCAACTCCAAAATG
CAATACAAATATTTTAAGATAGTTTGCCCATAAATGGACGAACTATAATTTTAGTTTTTCACGTGAAGGATATCTCTTTT
AAATTTTTGATATATCATCACGTCTATTTAATACATAGAATCGTGAGCTTCTTCAATAATAAAATTTTAAGAGTCTGTTT
TGTTATGAGTTTTTAGGGAGGATCCCTTTTAATATGTGATGTCCAAAAAGTGTCCATTTTGATGCTAGACTCTGAAATTA
CCACTATGACCAATTTCTTGCTTTCTTTTCAATTAGTGGAAACAAGCTAATCTATGATGGACTTTATTCTCGTTGATACT
AAAGAGAAGACATTAATTAGTTGTCAACTACTAAGCATACACTAAATATGATTACAATACTAATGGTATATCATATGCAT
GCCTCTAGCTATGTTAAAAAAAAAGAGAGGAAAGGAATCCAAATAATTAATTGTATGATTGGTGTTTTAGGGTAAGCAAA
CAAATTATGATTTATTAAGGTCCCCGAGACTTGTTGAACTATTCCAAACATGTTAAAGATATCATTGGTGGACCTCTAAA
ATCTTTTCTATTATGCTTAATTAAAATTAGACACACTAACTACCTTCTTATACAAGCAAATAATTGCTTATTGACGAATA
AAAGAAAAAAAAAGAGCCACAACCTATTGTCGGATCTACACATTCAATAATCAAACTTCAATCTAGGTAACATGGCTAGT
AATTAAGAGATATTGAAGTGTTTTACAATGCCAAAATTATAATCATATCATTTAACAAATAATGTACCCTAAACCTAAAA
ACTTATACTTTCCGCCATGAAAAATATTCAATTTTTTGGTAGGATTACAACTTTATAACTAGAATTTAAGATTTGCTATT
TATCCAACATCTTATTCATATGCTGCTTGTATTGAATTTGCCTAGTGTGTTACATACACCTCTTTTAGGGACTTACTTTT
CTCGTTGAGGTTTGCTCTATCATCATCTCAAAGAAGTGAGATTCATATAAACTCACTTGAACGCTAAGTGTTGGTTTAAT
ATCTTAATATATTGACATTTCTTTCTATTTTTTCAATATGATATTAACTAAGAGTGTCACAAAAAATATTGTAGAATGAA
TAGAATATCTCCTTCTTAACTATAGGGTTTAAGTTCGAGCCTTGAAATGAAGATACTCCCCAATCTATGTGAATTTGAAT
TAAACGGGTGATCAGTGAAATTCAAATACTGAATGGATAACACAAATCTTTGAAATATATCATAGTATGCAAGCATGATA
TAACATGATGATGATAATCAAAATTCAAAATAGTGGAATATAATATGGTCATTTGAATAGGACACAAACTACAAATTTAG
AGGTGATGAAGGCGTGAGGAATATTATTTGAAAAAAGTTTGTTGCATGGTAGGACAGCAACCTGTCCTTAGATTCTGTTA
GCTTTGGAGTTATAAGATAAGCAAACACAAAAAAGGAAACTTGAGAATCCAGGAGGTGGCCCCGTGATTATATATATGCA
TATTGCTCAGTCTCATCAATCTATAAGATAAGATCAAAATTTGTGGCACTTGAAGAATTGAGATTTTTCTATATGTATAT
ATATCTTTCTTTTTTTCAATTATTCCTTACTTACCAAACAAAGTGGGTGTTGCTATATTGAGATATTTATATTTCCTTCC
ACCAAACAAAGCTTATCTCTTTAAGTTGATGGCTATGTCAACTTGTTAGCTTTTTTGGACCCAAAATAATAATAATAATA
ATAAAATTGTTCGCTTTCAATTAATCACTAGTATGATAATGTAGTGAGCAACAAATTTCTTGACCATTAATTGCTACTTA
GTCGAATCTTCTTTATTTTCTTGCTGCAAAGAAAAATAGAAATAATACATAAATATAACTTTTAACTTGGTCTCAGCTCA
CATTTATATCCTCCAACTTTGATTGTGCAAAACTTGACATTTAACTTATATAAAGTTGAGCAAATAAATACACACGTCTT
ACGAGACCTTGTACATGACAATTTGATTCCTATGTGACGTCCTATGTGTATTATGCCATGTGGGACGACTCATGTGTCTA
CTTGTTCAAGTTTATACAAGTTTAAGTGTTTACTTGTGCACACCCAAAGTTGAAGGGCATAAATGTGAAATGAGACCGAA
TTAAATGACACATTTATGTATTATGCCAAAAAAATAATACTAATTAAATTAATCATTGATTAATTAATAGTCTTGTTTTT
TTTTTCATTGAAAAATTACATGGAAAATAAACATATACTAGTTAATTAGCTAATATAGCTATAGTTTGAATTAATTACGG
CTCACAACTTAATTTTAGCTTTAATTACATCACTTGTCCTCTTTTATGCATATACAAATACAAATTATACTCATATATAT
ACAATTATATGACATATATACAAATACAATTAGTCTTTCTCCACTCTCTGACCTTTCTCGCTCGCCTCTCTCCTCTCTTT
CCCAATCTCACTCGCCAGATATATAAATACATAAGTATACCAATTACATATATACAATTATTTGACAGATATACATATAC
AATTCGGCAAATATACATATACAATTTGCCTCTCTCCACTCTCTGTCCTCTTTCGCTCGCCTCTCTCTTCCCTCTCCCAA
TCTCACTCACCATTCTCCTCCCTATAACATGTAGCTACAAATCGTAATTAGCAAACTATAGTTATGGAGCATAATTAAGC
TAATTTTGAGTGGTTATATGCAAAAGTTCCCCATTTTTCATTACATATTCGTTAGCATATATAAAAAGGTATTATTCATT
TTATAGGTTTCAAGAGCACTACGACGTATTCAACGAAATAGTATACGGTTAACGTTCATACTAGATCCTAATTATTCCTA
TATATGCTACATTACGTGTTGAATACATAATTTTACTAGTAATTTATATCATAGCTATTTTTTGTTGGTAACTGTAATGT
TATCACTAGATATTGCCATATGACACTCAGGACATAGACATAATCCCAGTCTCTGAGCTCATCAGCCTTGAAGTAACTAC
GTCTATGCTGTCAAGCTTTACTAAGGATAAAAATCTAGCTAGTCTATTCATAAGACTTGCCATTCTGGGAGTCTCTGTAA
TGAATTTCCTGGATGATTTGTCTAGTGAACACCTCTGTGTTCCTTTCCTTGTGTTGAAATAATTCGTAATTTCTCTCTTG
CCATATATATGAAGTAGATTGCTTCGGTTAGTGTCATGAATTCTATACACTTTAAGTTTCTATTGCTTTACTTGTAGCAT
GCATTGTACGTAGCCCACTCCAGCTCTTCAGTCCATCATGTGCTGCTCCTTGTTGATGGATAGCTAGTTCAATAATTCAC
ATTAGACATGGTACAAGTGAAGAATATATAGGTGCTGATGTGTTTCAGATTCTTTATTACATAGTGAGCAAACTGAATCA
GTATGAATTCACCATTGTTCCGACATGTCCTTGGTATAAAGTCTTGTTGTATTGCCAGGTATATATAAGATGAATATCCA
TTTAGGATAGCCTAAATTGTTGCATATCAAATGAAACGTCTCCATGGCACCTTAGTGAATATCCCTCTAAGCGCGCTTCT
TGTACACATCTTTAATATTGAATGTTTCTACCTTCAAGATCTCTGTCACTTCTAACGAAACTTCAGAGAGCCAATAACCT
GCTTGAAGGATTTTTATCACAATCCAAGAATCTTGGTTGGCTAGTATTAAGAGATAATAGATGTTACCCTTTTGTTTAGA
AGTCTGTTATTAGTTTCCTGTATTTCAGCCATATGATGATATATGTAGTTAGTCATCTTTACTATTTAGGACTTTAATAG
TTTCCTATAAACTAGGTTTCTGTTAATAGTACTTTATCAGTTTTGTATTGGCTCTATTTAAAGAGAAGGTTGTACGTGAA
TAAAAGTATCTTTCTCTCCTATATCGCAAACCTTTATATGGTATCCAGAGCTTTTCTTCTCCTCATAAAGTTCTAAGTTC
CTTATTACCCACCCACCATCAATGGCACCCTCAGTTACCAATTCTGATGCAACTAACACTACCACCATTGTTCAATTCAA
CTCAGTTACCCAGCTTCCGATTAAACTTGCTGGCAACCATAACTTCTCCCTGTGGAAGGCCCAAGTGTCCATGCTCATGA
GAGGACACAATCTTTCTGGTCATCTCGATGGTACTATCCCTGCTCCTGTCGAGACCACTACCACTAACAACCTGACAATT
TCCAACCCTCGATTATGTAAATTGGTTTCGTCAGGACCCAGTTAATCCAAAACGCAATTTTAGCATCAGTAGATCCTACT
CTTGCTGCTATTGTAGCTGCTGCAACCACAACCAAAGCAGCCTGGGATTCCCTCCATACGGCTTATGCCAATAAGTCACA
AACTCGCATATTCAGCTTGCGAGATCGCCTCACTCGTCTTACAAAAGAGAGTCAACCTGTAACAGACTATCTCAACCAAG
TTCGATCTCTCTGTGATGAGCTTGCGACTGCTAGAGCTCATGTCACGAATGCCGAACTCATTGTCAAGACTCTCACTGGT
CTTGGACCAGAATACCGCGAAATCTCTGCAGCAATTCGAGCACGTGACACCCCAATTTCATATGCTGAACTGTTTGAAAA
GCTTAGCGATCACGAGCTTTTCCTCAAACACAACGCTCCGCCTCAATCCACTCTAATTACTGCTGCTGTTGCTAAAAAAT
CCAGCTCTCAAACGAGGACCAACGCCATCAACAATAATAGGCGTTCAAACAACTACCAGCAACGTTCTCAGTCAGGGCGC
AATCGTCACACTAATTCGCAAGAAGTCTCCTTAGTGTGTCAGTTATGTGACCGACCTGGACACTCTGCGCGCGTTTGCGC
TCTCAGTCTCATAATCATTTTCAGGCACGGGCAAACTTTGCTGGACAACAAATGCAGCAATCTGCCCCATGGATAGTCGA
TTCAGGCGCATCACATCATGTTGCATCGGATGCCCACGGTCTCAACAACGTTGCTGACTACAATGGTCCAGAGGAAATCG
CTATGGGAAATGGTAACACCATACCAATTTCTCATACTGGTAACATTGATTTATCTGCATCTGATTCTAGCTTTCACTTA
TCCAATATACTTTGCTCCCCTTCCATTTCCAGTAACTTGATTTCAGTTTCTCAATTTTGTCGTGACAATAATACATCAAT
TGAATTCTTTCCATTCTCTTATCTTGTGAAGGATCTGAGTACGGGGGCGCCGTTAGTTCAAGGGCGGAGTAGAGGACTCC
TCTATGAGTGGCCGCTAGACAATCCTTCTTCTTCTTCTCAACCTTAATGCAATGTGGCTGCATCTTTAGATCTATGGCAT
CGACGTTTGGGGCATCCAACACTCGTACTTTAGAATTGTTTTTAAATAAATTTTCCATTCCTGTTAAGCAAGACTCTCTT
TCCATTTGTAATTCATGTCAATCAAATAAAAGCCACATGCAGTTTTTTCTACAAATTCTTTACAGAGTCACTGCCTCTCC
AAATTATTTACAGTGATTTGTGGGGCCCGTCACCAATTTTATCCGTCGATAGGAAAAGATATTATGTTTTGTTTGTGGAT
CGGTTTTCAAAATACATGTGGCTCTACACGATTCAGTCCAAACACGAGGTTTTAGATGTTTTCAAAACACTACATCCATT
GCTTGAACGTCGGTTTCAAACAAAAATATTATCTTTTTATACCGACGGAGGAGGCGAATTTCAGAGTCTAACTTCTTATT
TGAAATCTCAGGGCATTGAACACTTAATTTCCCCACCTTATACGCCACAAAGAGTTGCTGTAGTTGAAAGACGACATCAC
CATGTTGTCGAGACTACAAAAACTCTAATGCATCAAGCCTTTTTACCATCCACCTTTTGGAGTTTTGCATGTCATCAAGC
TGTTTTTCTCATTAACAGAATGACAACCCCAAATTTAAAAGACAAGTGTCCATACGAGCTTTTATTTCAAGAATCACCAA
ATTATGACAACGTCAAAATTTTTGGTTGTTTATGTTATCCATGGTTAAATCCATATGCACAACATAAGCTTGATTCGAAA
TCAAAGCCCTGTGTCTATTTGGGATTTTCAAATAAATATTATTGTCATCAATGCTTTGACCCAACCACCTCCAAAGTTTA
TCTTTCTAGAGATGTAGTATTTTTTGAAACTAGTTACCCTTTTACCAGTATTTTTTCTAAATATAAAAATCAGCATTTGA
AAATTTCTTGGGATGACTTATCTCCTTTAACAGAGATGCACAATGATATCCCAACAGCGCCACATTGTCTTGAACTACCT
CAGCCATTGTCTACGGGTGCTCAAAGGTATCTCTCTGTTCCTTCCTCAGAGGCGCCGCCAATATCAGGTACACCTCTACT
TTCTCTCAACAATCCAGAAAGCACCTCTACTTCTCCCTTCCCTATTCAATCCACTCATATTCTTCTATCTCCGGTGACAA
CCAGTAAGCCACCCATTACCCAAACCTATCGACGTCGGACTTCTACAGTTACCACATCTATCCAAGCCCCTCAACTCCCA
CCACTACTGCAAACAGACACCCGCTCTCACCAAATGGTTACCCGCTCTCAAACAAATAGCCTCAAACCCAAGAGTTTTCT
TGTTAAAACCAATCCCTCTCCACCAATTCCCCGCTCATTTCGTCAAGCACAACTCTATCCCCAATGGCAAGAAGTAATGA
GAACGGAATATGATGCTCTAATCAGAAACCAGACATGGGATTTGGTCCCTAGTGATCCCTCTCGGAATGTTATGGATTGT
AAATGGTTGTTTAGAATTAAGCATAAGCCTAATGGGAGCATTGATAGGTATAAAGCTCGCCTAGTAGCCAAAGGTTTCAC
ACAAAGACTTGGGTTAGATTATCATTCCACATTCAGCCTTGTTGTCAAGCCTGCAACAGTTCGCTTCGTCCTTGCAATTG
CTACTCAACGCTCTTGGCCTATTCATCAGTTAAATGTCAATAATGCCTTTTTACAAGGCAGTCTTGAAGAAGACGTGTAC
ATGCGGTAACCTCCTGGTTTTGAGTCTTCTCAACATTCAACATACATTTGCAAGCTCAAAAAGGCCATATATGGACTTAA
GCAGGCTCGTAGGGCCTGGTACACCGAGCTCACCACTTACTTGTCAAGTATTGGGTTTGTTAAATAAAAATTTGACTCAT
CTTTGTTTATATTTCATAATTGTGGTGTTACTGTATACATTCTCATATATGTTGATGACATAATTATTACGGGCAATATT
CAAGGAAGTGTTAGGTCAATAATTACATCACTTTCCTTACGATTCTCTTTCAAGGATCTTGGTCTCTTGCATTATTTCTT
GGGTATTGAAGTGATATCCACACCAACTGCAATCCTTTTGTCTCAACAAAAATATGGCATGGATCTTCTAGATGAATTGA
ATATGACTGATTGCAAGGGCGTTCCAACACCAATGACATCACCTTGCACCTTCACTGATTCAGAAGATGATTCTGTAGTT
GACATTTCCCTTTACAGAAGAGCAGAAGAGTCATTGGTAAGCTTCACTACCTATCCTTCACTAGGCCTGACATCGGGTTT
GCTGTGAGCAAGTTATCTCAGTTTATGCATAATCCCAAAGTGTCTCACTGGAAAGCTATCAAACGTTTGCTGCACTACTT
GAAACACACAAGCACATTAGGAGTTCAACTCAGTCGCGAACCAACAGACCGTTTACTTGCTTATTCTGACTCTGATTGGG
CTGGAAATCCACAAGATAGAACATCAACAACATGTTATGTTGTCTACCTTGGGAACTCACCAGTGTCTTGGTCTTCTAAA
AAGCAAAAGTCTATCTCCCACTCATCTACAGAAGCCGAGTATCGAGCTATTGCTATTGCTATTTCTGAAGTCAATTGGCT
AACGAATTTGCTCCGAGAGCTTCACATATTGTTTTTTGCTTCACCAACTATTTTCTGTGACAACGTTAGCACCACCTATA
TTTGTGCAAATCCTATTTTTCACAGTAGGATGAAACATATAGCCATTGACTTTCATTTTGTTCATGAGCAAGTTCAACAG
AAGGCACTTGAGGTTCGTCACCTTCACTCTGTTGATCAAGTCGCTGATGTCCTCACCAAACCTCTTCCCTGCACAGCTTT
TCAGCGCATTTTCACAAGTTGGGCCTTATTCCAGTCACCCCCAACTTGCGGGGGCGTATTAAGAGATAATAGATGTTAAC
CTTTTGTTTAGGAGTCTGTTATTAGTTTCCTGTATTTCAGCCATATGATGATATACGTTGTTAGTCATCTTTACTATTTA
AGACTTTAATAGTTTCCTATAAACTAGGTTTCCGTTAATAGTACTTTATCAGTTTTGCATTGGCTCTATTTAAAGAGAAG
GTTGTACGTGAATAAAAGTATCTTTCTCTCCTATATCTTAAACCTTTATAGCTAGCACTTTCCGTGGTGTTCTACCCTAG
TAAGACCCAAGAAATCCACAACTTATCCTTTTTCTTGGATAGACTTCATAAATGCATGCTTGAGTATAACTGTTTTGTTT
CACAAATTAATACACATATGTGATATTTAGACCACCAACTGTATATCCTTGGGTAGAAAATTGTGTCCCATGCTATAACC
ACTTTCCTTTTCTTTTAAGCATATCACCAATCCATAAAAATCTTTTTCATAGTTTTTCAACTTGCTCTAACACTTTTTTA
GGTAAGATTTGTGACCAGAATGCTTGGATAGAGGTAGAACACATTACACCAACTGTAGTCTCCTTGCATGTTTATCTTTC
CCAGCATCTTATCTATAAGTGGTACTGACAACTTCTTGGAGACTAAAGCAACTCCAAGATACTTGAATGGTAGTGAGACT
TTTGTGAATCTTGCATTGTGTGTTGCAATATCACCTAGTGAAACTCCTCCAAAATACACACAACTTTTGGCTTGGTTTGC
TATAAGACATGAAACTCTAGAGAACTGCTAGAAGCATACATTCATACAGTAAGGTATAATTGATCGTATGTATCCTATGC
TAAACAAGAGGAGATCATCAACAAAATTCAGTTGTATGATCTGTAGTTTATGGCACCTCGGATGAAACTTGAAGTTACTT
TTAGATCTCAGTAATCTGGTGAGATAGTCCATAGCAGTACAAACATGTATGGGGATATATAGAGGATCCCCTTGTCTCAC
CCCTCCTTTTGCCTAGCTAGAATGGAGGGCTGGGGCATCCATTTATCATAATAGATTAAGAAGTTTTCTTGACACAACTC
ATGATCCATGTTATAAACTTTGTGCATACCAATTAGTACCTCTTCAAGAAAGTGTCACTTCAAAGAATCATATGCCTATC
AATTTTAAACACGCATCTAGGTGATATCCCTTTTCTCCCATATCCTTTAACTAGCTCATGAGTAATTAAGTCAACATTAT
TTTTATCAGGTATAAAAGCAGCTTGACTAGCTAGGATCCATAAGAAAATCCATTACATTGTGGAGTCGCTATGTGTAAGC
ATTTCAGTTATTATCTTATATATGGTGGTGCAACAAAAGATAGGTCTATACTCTGTAATCGAACTAGGATGCTGCCTGCA
CCTTTTGGGATAATTAGTGTGACGAATGTCCTGTTTGTAGGGGCATACATCTCATTTGTGTGGAAAAAAATATAGGACAA
CACTAGTTACCTCATCTCCTATGTTTGGCTAATCTTGATTGAAAAATTAAGCATTTCCATCTCCTCTTAGTGCTTTATTA
TCTTCAATTACTTTGAATTCTATCAGAACATCATCAACAGTAAAAGGTTGTATTAATGACAATTGTTGTGATCTTGTGAG
AATAGGCCTATCTCTAAGTACTGCTGGCTAAGTGGTTGGCATGGGAGAAGTTGTTTGTCCTAAAGGGGCCTTATAGAATT
CCACAACTATATTCTCTAGTAATTGCATATGGATCCTTGATGATTGTACCATCTCCCTTGGTGAGCATATATAGTGCTTT
TATTTTAGGCTTTTCTGCCTTTCCTACTGGCAAATAAATATGTTGTATTTGAGTCACCTAGTTTGAGCCATTGTATTTGA
GTCACCTAGTCGGTTTTTTTAGTGTTGTAAAAAGTGAGTTTTAATTTTTGGAGGAATTTATTGAGCTTTAATTTGGAATC
AACATCTTATTTAGAGTTTGTTGAGTTATATGAAATTTCTGTCTACTCTATAATAAAGGAGATATGTTAACAAGTGTACT
TCTTGGTCGGTAAAGAATTTGTTGCGGCGCTTGGATCTCTTAAAGAAAGCAAAAATTCGCGCCTCAGCCTAAATATACTT
TTTTTTATTCATTTTCTTTTAATTGTAATTGTGTTTTCTCAATAATTTAAGAATATGCAATACCTACGGTTGAAGATTCC
ACGGATGTGAAGGTCAAAGATCTTAACAAGCATTTTGATTCAACATCAATCATTTCATGAGATGAAAGAGTAAAATACAT
TGCTACTTGAGTGTTCTTAATATTTGTTGGTGTTTATGTATTTTAATATTAAAATTAAAATATTAATTGCATATGTTGGT
GGGTGTAAGTTGATAAGAATGTGGTCATTATTTTTGTGTAACTCTTGTAACAACTATTGGGATGATCTGTCACTAATTCC
ACCCATTGTTCTATCTCATTATACCTTGTAACTTATGTAACCCTTAGGCTATTCATTTATCCAATTTACCCATTGTATAT
ATTCCTATTCATTGAAAAGAAGAATTCCTCACCTATAAATAGTGTGATCTTACTTTGTATTGGTAGGAAGAGAAATAATG
TAAGAAAAGATGAGAAGTTTATATTGAGGTTAGTGTAGTGAAAGAGAGAGTTGAGACAAAGAAAATATTCTAAGTCTTCA
ACTATATTCACTATACAAAAGAGAGTATTATATGTTGAAGGAATGTGTTCTTTTTGTGAAACTTTGGACTCTTCAACTAA
TCCAGAGTTGCTTGAGTTGTACGACGTTGTTGGGATATTGTATCCTGGAAGGGACAAGTCAAGCGTATTACTGCTGCATC
GGTGTAGATTATGCTGCAGTAGGCTTGAATCTCCTTAAAGAGAGCAAGATATCCACGTCTCAGCCTAAAAATTTGTTTAT
TCATTTTTATTTTCAACTGTAATTTACTGTATTTGTGGTATATTACACCAATAATTTTAAGGAGAATTATGTTTTGTTAC
AGTTTGAAAAAGCACGGATAGCACAATAGGAGATTTCAGCATCATTCCGCTTCAACGTCGCTCTTTTCGAGAGATGGAAG
AGAAGAGATGTATGGGTAAATTATTTTTTGTACTTGCTCAATTCAAGCGGAGAAAAGGTAAAGGAAAAAAACTTTTTACC
TAATATTTTTCATGAATAAAGTTATACTACTTTTCATGAAAAAAATGATATATTCAAATTCTTAAAATAGTGGGGGTTCA
TGAAATGAGGAAAAAAAATTACTGTTAAAAAATGATTTTTGCATCTTGGAGAAATGTTCTTAAAAAGGGTATTACAAGTG
CATATATTTATTGTGGAATAAATCACATGTTATTGTTTGGCTATAATGTGATGACTTTTTTTTCCCTAACATGAGAGTTA
TCAATAAATTATGAAAACCATATTGAGTAGTCATTTAACATGAAATATTTTGGTGAGATAAATTTCAGTCTTGGAATGAA
AAAATACCTTAAAACATGTGAAGAAATTTTCCTTGTCAAGTCATATAATATTGAAATAATTATGAAATACAATTTTATCG
GTTGTGTGAGTCTTGCAACTCCTTTTGGTTCAATTGTGTCAGAAAGTTGTGACAAATAAAAAAAAGGGAGTTTGCCTGCC
TATTTAAAAAAAAAGTGAGATATGTGACTGACAACTTGACTTGATGTTGTGTTTGCAGTAAAAGTACTTGGCAGTTACAA
GCAAACTAAATGAGAAAAATTTGGTGCTATTTATTGGTATGAGAAAAGTAAATTAGTTTTTGCTAACTCTACTATGGAGG
TTGAAGTAAAAACTTTAAACTTCAACTAGTGAAAAAGTTAATTAATTTTATTATATCAAACAATTTTGAGAAATAAAATT
TTCTAATATTGATTAATTGTAATAGCACCAATATTATTGGTAGAGTACAAGATCGTTATTAAAACGGCAAATTCAGACTC
ATGNNNNNNNNNNNNNNNNNNNNNNNNNNNNNNNNNNNNNNNNNNNNNNNNNNNNNNNNNNNNNNNNNNNNNNNNNNNNN
NNNNNNNNNNNNNNNNNNNNNNNNNNNNNNNNNNNNNNNNNNNNNNNNNNNNNNNNNNNNNNNNNNNNNNNNNNNNNNNN
NNNNNNNNNNNNNNNNNNNNNNNNNNNNNNNNNNNNNNNNNNNNNNNNNNNNNNNNNNNNNNNNNNNNNNNNNNNNNNNN
NNNNNNNNNNNNNNNNNNNNNNNNNNNNNNNNNNNNNNNNNNNNNNNNNNNNNNNNNNNNNNNNNNNNNNNNNNNNNNNN
NNNNNNNNNNNNNNNNNNNNNNNNNNNNNNNNNNNNNNNNNNNNNNNNNNNNNNNNNNNNNNNNNNNNNNNNNNNNNNNN
NNNNNNNNNNNNNNNNNNNNNNNNNNNNNNNNNNNNNNNNNNNNNNNNNNNNNNNNNNNNNNNNNNNNNNNNNNNNNNNN
NNNNNNNNNNNNNNNNNNNNNNNNNNNNNNNNNNNNNNNNNNNNNNNNNNNNNNNNNNNNNNNNNNNNNNNNNNNNNNNN
NNNNNNNNNNNNNNNNNNNNNNNNNNNNNNNNNNNNNNNNNNNNNNNNNNNNNNNNNNNNNNNNNNNNNNNNNNNNNNNN
NNNNNNNNNNNNNNNNNNNNNNNNNNNNNNNNNNNNNNNNNNNNNNNNNNNNNNNNNNNNNNNNNNNNNNNNNNNNNNNN
NNNNNNNNNNNNNNNNNNNNNNNNNNNNNNNNNNNNNNNNNNNNNNNNNNNNNNNNNNNNNNNNNNNNNNNNNNNNNNNN
NNNNNNNNNNNNNNNNNNNNNNNNNNNNNNNNNNNNNNNNNNNNNNNNNNNNNNNNNNNNNNNNNNNNNNNNNNNNNNNN
NNNNNNNNNNNNNNNNNNNNNNNNNNNNNNNNNNNNNNNNNNNNNNNNNNNNNNNNNNNNNNNNNNNNNNNNNNNNNNNN
NNNNNNNNNNNNNNNNNNNNNNNNNNNNNNNNNNNNNNNNNNNNNNNNNNNNNNNNNNNNNNNNNNNNNNNNNNNNNNNN
NNNNNNNNNNNNNNNNNNNNNNNNNNNNNNNNNNNNNNNNNNNNNNNNNNNNNNNNNNNNNNNNNNNNNNNNNNNNNNNN
NNNNNNNNNNNNNNNNNNNNNNNNNNNNNNNNNNNNNNNNNNNNNNNNNNNNNNNNNNNNNNNNNNNNNNNNNNNNNNNN
NNNNNNNNNNNNNNNNNNNNNNNNNNNNNNNNNNNNNNNNNNNNNNNNNNNNNNNNNNNNNNNNNNNNNNNNNNNNNNNN
NNNNNNNNNNNNNNNNNNNNNNNNNNNNNNNNNNNNNNNNNNNNNNNNNNNNNNNNNNNNNNNNNNNNNNNNNNNNNNNN
NNNNNNNNNNNNNNNNNNNNNNNNNNNNNNNNNNNNNNNNNNNNNNNNNNNNNNNNNNNNNNNNNNNNNNNNNNNNNNNN
NNNNNNNNNNNNNNNNNNNNNNNNNNNNNNNNNNNNNNNNNNNNNNNNNNNNNNNNNNNNNNNNNNNNNNNNNNNNNNNN
NNNNNNNNNNNNNNNNNNNNNNNNNNNNNNNNNNNNNNNNNNNNNNNNNNNNNNNNNNNNNNNNNNNNNNNNNNNNNNNN
NNNNNNNNNNNNNNNNNNNNNNNNNNNNNNNNNNNNNNNNNNNNNNNNNNNNNNNNNNNNNNNNNNNNNNNNNNNNNNNN
NNNNNNNNNNNNNNNNNNNNNNNNNNNNNNNNNNNNNNNNNNNNNNNNNNNNNNNNNNNNNNNNNNNNNNNNNNNNNNNN
NNNNNNNNNNNNNNNNNNNNNNNNNNNNNNNNNNNNNNNNNNNNNNNNNNNNNNNNNNNNNNNNNNNNNNNNNNNNNNNN
NNNNNNNNNNNNNNNNNNNNNNNACTCATTTGTCTTATACAGTGATAGGTATGAAACATATGTGTACATGTCAAGTGAAT
AGATAACTAGCCCTTACAAGGGACATAAAAGAAGGAGTTGTTCAAATCAAAGGCATGGTTTTTAATCTACATAACAAACA
TAGTATTAGTCGTTCATCATTTTAGACTTATACCTTTCTGGTTTTCTATTTAGCTCTCTTAATCTCATGCTCGTAACTTT
CAGGGACCATAATTTATAAATTTAGTTCATATCATCATGTCATGATGAGGTTACAAGTCATGTATCATAACTATGCCTTC
ATGAGATAAAATATATGTGATAGCATTATAAGATTTATATTTGAAGACTTTTATAATTCGAAATTCTAGAGTTTATACAT
AAAGAATAATAAAAAATTCATCAAGAAAACATTAAGAAATTATTAAAAGTTATTCGGAAGTCATTAAGAAATCATTTGAC
TTTGTTTTAAGGAAAGAAATCATTATTTTCATAATCATTTATAATTTCATAGAGAAAATCTTGTAAAACTCACTGAGATA
AGAATTATCATGGGAATACGATACTTTCATAGAGGGTTCTTGGGCTTTCAAAATGAACTATGAAAAATTCAAGAGCAATG
GGTTTCATTCGAACCCTAAGTCCCTAACTCATTCATGGAAGAAACTATAAAAACTTGAAAAAATAATCCGTGGGAAGGAC
AAGATGTTCTCACATGTGCAAATTTTTTTACATACCTTGGAGAAGAAGAAGAATTTTAATGGAGAGTTAGGGAAGAGCAT
TGCTTGGATTCCTCTCGAAGACTTTCTTGAATTTTGGGGGAAAGGAAGGAGAGGAATTATATTATAATTGTTGAGCTCCT
TGCTCAGAGAGAGAATTAGGAAAATATCTTCTACTTCAGATCAATGTAACAGTGTATGTACTTGTATGTATATATATAGA
TTAGCTAACTAATCAACTACTAGCTCTAACAACTTAGCTAACTAACTAACAGCTAATGCACCTCACTAATGAACAACTGT
CTTTCTACACATGTAACTCATGTGACTCCCTCAATACTCCCCCTCAAACTATGTAATGAGAATAGGTTGAGCATTCCCAG
TTTGTTCAAAAGAAAGTCATGTTGTGTCTTTCCCAAACTCTTTGTCAGGATGTCAGCAAGATGTAATGTAGTTTTGATGT
GTTGAGTCTGCACCAATCCTTCTTGTATTTTCTCTCGAATGAAATGGCAATCGATCTCGATATGTTTGGGCCTCTCGTGA
TATATTGGATTTGCTGCGATCTAAATTGCAGCCTTGCTGTCACAATATAGCTTCACAAGAAGTTGCAACTTCAACCCCAC
TTCCTCAAATAACCCTATTGTCCATACTATCTCTGCAACTGCATTGGCCATACTCCTATATTTAGCTTCTGCCGAGCTCC
TTGAGATTGTGTTTTGTTTCTTGGATTTCCAAGCTATCAATGATTTACCCAGCTTTACTACAAAACCACTGACTGATCTC
CTGCTCATGGGGCAAGTTCCCCAGTCAGCATCATAGTAAACTAAAAGTTGTGTTGAGTTTTCTGATGATAACAGAATCCC
AAGCCCTGGAGCAGTCTTCAAGTACCTTAGTTGTGTTGAGTTTTCTGATGATAACAGAATCCCAAGCCCTGGAGCAGTCT
TCAAGTACCTTACTACTCTTAATGCTGCCTCCATATGGGACTTCTTGGGACTATGCATAAATTGGCTCAAATTTTGAATG
GTGAAACTTATATTTGGTCTAGTCATTGTTAAATACAACAACTTCCCTACAAGTTTCTGATAGCTTCTTGGATCTGTAAT
CAACTCATCATCCACATGTCCTTTATGATCTTAATTAAATTCAGCACTAGTAAGCCTCTGATTTGGCTCCAAGGGAGTAC
TAGCAGGCTTGCATCCAGCCATGCCCATAGCTGCAATGAGGTCCAAGGTGAACTTCCTTTGACATATAACAATGCCTTGG
CTACTTCTGGCAATTTCAAGACCAAGGAAATATCTTAGTTCCCCCAGATCCTTGATTTTCAAATGATGGTGCAGAAGATG
CTTGGCTTCCTCAATAAGGGATGAACTAGAGCCAGTAATGACCAGATCATCTACATAAACTAGGATCATAACAAGAGCAG
GGCCAACAGTCTTGGTAAAGAGAGAGTAATCATGACGACTTTGATGAAAACCAGAAGCAATAAGGGCTTCAGTGAGCTTT
AGGTTCCACTGCCTAGAAGCTTATTTGAGGCCATATAAAGATTTTAATAATTTGCACACAAGTGAAGACTTCCCCTGCCT
TAAAAGACTAGGAGGAGGAAACATGTACACTCTTCCATAAGATCCCTTTGCAAGAAAGCATTAAAAACATCCATTTGATG
TAGCTTCCACCCCTTCATAGCAACAACTACAAGAACAACCCTAACTGTGACTATCTTGACGACAGGAGAAAAAGTATCTT
GATAGTCTAAGCCCTCTTATTGAGTGTACCCTTTAGCCACGACCGAGCCTTGTATATATTAACATGATCCTGATAATTGT
ATTTGTCCTTAAAAATCCATTTACACCCTATGGCCTTCTTATTAGCAGGCAGAGGAGCTAAGGACTAGGTTTTGTTGTCA
GCCAATGCTAGTAGTTCCTGATCCATGGCTTGAACCCATTCAGGGTGTTGTATAACTTCTGCATATGATTCAGGTTCTTT
AACAGTGGAGATATTGCAAAGAGCTTGAAGATAAGACTCAGACAGGTTAGCATAGGACATGTAGTTGGACATAGGATACT
GGCAAGATGATGATTGTTGGATAAGCTTGTGAACAAAATCATGTAACCAGGCAGGGGTTTTGACCACTCGTTTGGACTTC
CTAGGTGATTCAACAAATGGTGCTGCAGCGTCCTAAGGTATGACCACTGGTTCCTGGTTGCTTGAGATAGGAGGGGAGGT
AGGTGTACTCAAGGAAGATGCAGAGGAATCTTCCAGGATCACCTCTGTAGGTTCCCCAGTGATCACTACAAAAGGGTCTG
CAGCTACAAAACATTTACCATGGTGTTGCAGTTGATGATGATTTACCTCCAGGGGAGGATTAGAATGAAATGGAAAAATA
GTTTCCACAAAATATACATCCCTACTGACAAAGAACAACTTGTTAGTGAGATCAAAAAGTATGTAACCCTTTTGAGTGGT
AGAATACCCCATGTGAACTGACTTCACAGCCCTAGCACCAAACTTGTCTCTAGTAGGTGAAGCATTGGAGGCATAACACA
AATAGCCCAATACCCTGAGATGTTGCAAGTTAGGTTGCTTCCCTAGGAAAACCTCAAGTGGAGATTTACCTCCCAATGCA
CTGGTTGGTGTTCTATTAATGAGGTAGACAACACTTTGAACACAATGGCCCCAAAATCTAGTAGGGAAAGAACCTTGAAA
CTTGATTGATCTAGCTACCTCCAAAATTTGTCAGTGCTTTCTTTCAACCACCCCATTTTGTTGAGGTATGTAAGCACAAG
AACTTTGATGAATAATACCAGCATTAATGAACAAAGCTTTGCAAGTAGAATTGAAAAGCTTAGTTCTATTATCACTTTGG
AAATTTTATACATCAGTCTCAAATTGAGTCTTGACAAACTGTAAGAAATTTTTCAGAACAACAAGTACATCACTCTTAAG
CTTCAGTAAGTATACCCATACCATTTTAGCGTGATCATCTACTAAAGTGAGGAAAAATCTATTGTCATCATGGGTGGGCA
TTTTATAAGACCCCCATATATCTCTATGAACTAAATCAAACATTTTTGCTGCCTACTAACACTACAAGTAAATGGCAATC
TAGTCTGCTTTGCCAAAGGGCATATAGGACAAAAATTCCCTGAAGATTTCTTAGTAAATTGCATTTGTGCTAAAATTCTG
TGAGGAACATGGCCTAACCTTATGTGCAAAACATCATTATCCAGAGACGTTGTTCAAACTGCTGATGAACTTTGAGTCCT
TCCTGGAGACTTCAAGTGATACAAACCATTTATCATCTTACCAGTCCTCTTCACCTGACCAGCATGAAGGTCCTGCAGTA
AGCAATAATCAGGATAGAACTTCATGTTACAATTAAGTTCTCTGGTCAATTTGGCTACAAAAGGTAGATTTAGTTTAAAA
CTAGGAACACACAAGACATTTCTGATTTTCCCTTCACCTAGCCTATAATTACCAACATGTAATATATGAAGTGTTCTGCC
ATCAGGTATGTCACGCCCCGAGCCTACACCGTGGGCGGGACCGGCACCCAGAGACCATTTCTGGCCCCAAGCGAACCCTT
GGCCTGTCTTTCTTAACTCAGCGGAAATCTAACCCAACAGAATAACTCAATGCAAATGCAAGGTTACAAAACAACTTAAC
TTATAAAATCTGGCCACAAAGGCAACTCGAATCTCAAAATAGAATATTTACATATATACATAGATGAGAGACTCAAAACT
AACTGACTAACTGTCTATGAAGTCTCTAAAATACTGAGATGTATGTTGGGACAGACCCGCAACATCCTAATAAAACAAAA
CTAAGAACACAAAATAATTGAGTCCTCCGAAATGCAAGGAGGCTCACCACTGACTCTGGAGTGCTCAGCTGGATCAACGG
CGACTGGATGCTGATCCTGGGTACCTGCGTTTGCATCATAATAAGATGCAGGCCAACTGGCATCAGTACATGGAATGTAC
GAGTATGCGAGCTGAAAAGCTAAACCACAACTTAAGCTTGAAAGGAATACAAGAAAACACTTACCTTGGCCCTGTACGAC
TCAAGAATAACTGAACTCAATATATATAAGGCAATAAGACACATGCGATATATAAAGCTTTTAAAACATTGTAAACAACT
TAGTTCGTTAATGATTAAAGCAATAACAACTCAACTTTACTTATATAAAAGTAATATAACTTTAGTGGGAGATTCTTTAA
CTGACAACCACCACTATGAGCCCTAGTGGTGGTATAACGTTTTACCTCACGTTGCCCAAGGACCATCTTATACCTGGCCG
TGATATAGGAAGCTATCTTTACTAAGTGGATCCATTAGCTTAACTTACGGGATCATCTAAAAAGTATGACCCATTAAATC
CCATGTTGGCCGCATGGTTCTAATGGAGAGTTGAGTTAATATGAACTCGTGTCCCCAACTCGGTGCTCAAGACTACTCCC
AAAAAAATATACTTTAGCTCATAAATGTTTTAAACACATCTTTCTTTAGTTTGAGATAATTACTCAAAATCTAGCCCAAA
GGCTCTCTTGGAATCGATGTTCCTTTCTTACTTAGATGTAAAAACATTTAGAAACTTCTTTGGGAAATACATAGTTCCCT
AATAACTTTTGAGAAATGGACTCGACTCTATGCTCTTGACTTAACTTGAAACTTGAGACTCTTCACTTGGCTTGGAACTT
TATACTCTTTACTCGACTTGAGACTTGAACCCTAAAAACGAAGTGAAAACGTTCAATAAAAGCTCTGGAACAACTTTGAA
AACTTGCTTTAACTTACTTAACTTCTAAGCTTGGCTCTAACTTCACTTGACTTCTAACTTCACTTGACTTCTATCCTAAC
TTGCCTTGAATTGGACTATGGATTCAAGGTATATGATCACATGTTTATGGATGAGTTTGGGATATTAAGATGTACCTTAG
AGTATTGGAAACAACTATAAAACATAGGTACTTTACCAAGGAACATGTATGAAATAGTGGGAAATGAGAGGTAAAGGGAA
GGAGTGGCGTCCTTGGCGCTCTAAGAGGCGTGGGGCGCCAACCCTCAAACTTCAAAGGGCCTGCTGGGCATTCTGCCAGG
CGCTCTGCCCCAAGGGGAAAGTTCAGCATCCCTTTTTGGGGTGCGCTGGCTGGCGCGACACCCTAGCCCTTTTCCCCAAA
AAATCTGACTTTTTTCCCCTTGTTTTTCCAACTCTAAAACCCTTAGCTTCAAAGGTTCCATCAACAAACACTTAGAATCA
TAAAGACCCTTAACATATAATAGATTCAACTCAAAATCACAACCGGAAACATGTCCCAAATCAATAAGGAACTTCAACAA
CACAATCAACAACATCAACAACACAACCCAACAATTTCAACAACATAACCAATCTTTTCTCGAAAATAAAACGAGTTTGG
CGTGTGGGGGAAAGGATCAACCCAACACTATGAACTCACATACCTAGTAGGGATCACCCCCGACGATCTTTGACGGAAAC
TTGTTTGATCTCCTCTTTCTTCTCTTCTTCTCCTCTTCACTCAAAACCCTCACTCTCACTCTTTTAAAATGGGACAAACT
GATGTAAAAATCAGTCCAACACTTAAATATAACCAAAAGAATTGATTAGGGAAAATACCAAAATGACCTTAAAATTTCCG
GACGGATTTCCCTGCCACTGCCTAACTTCCAAAGGGCATAACTCACTCATACGAACTCGGAATTGAGTAAAATTAGTGGC
GTTGGAAAGATAATTCCACGATCTTCGTAAAAATAACTGGAACTACACCTAAATCATCCTGAGCTAGGATTTATGACTAT
TCAAAGTTGGCCAAAAACTCATTTTTTCCCCATACTTAACCAAATTTCCAGATTTTTGAATTCCTTCCAAATATAGTTAA
TTCCTATTCTAAGCCTCTTCATAGATATTTCAAATTGTCGGATGTTACAAGGTAAATGCACATATACAATCCCTCTACAT
TCAATAATATCAGATAACAAACTAGGATGACAAACCACGTGATTAGTATCCCGAGTGTCTACTATCCAATCATGTGTATC
CCTGTCCCGTTCTAAAGTACAAGGATTACCTGCCATGTTAGCTGATGGTGTAAGAGTGGTACTCTTGGGAAACATTCTCT
GAAATTGTGCAAATTGGACAGGAGATATGGAAACAGTGATGTTGTCAGCAAGATCAAGGCCAGAAGGTAGTTGTTATTGT
GCATAACTCTTCCCTTTACCATTTCCTAAGGAATGTCCACCATTATTAGAGTCAGTACCATAGAATTATCCAAAAAACTG
ACCTCTTCCAAGTCCATCTCCATGCATTGGTGATCCACCTTTGACCCTTGGGTATCCATAGCAAGATTAAAGACCATTGT
TGTGAAGGCAGGAAGGACAAGATCCAGCTTGAGAGAAAGCCTATTCAGGAGATGCACAAGAGGCATGATTTGCCAGAGGT
TTTCTTTTTCCCTTAAAATTGTCTGGATAGCCAATGAGTTGATAAAAATTATCCGCTGTGTGGCCATACATCTTGCAGTG
ATCGCACTGGTCATTCCAGTTCCTTTTAGGCTTCTGATAACCACGAGTAGGTGTTGCTCCTCTATTAGATCCTCCTCCTG
CACCTCTTGCATTACCAGGTGGTCCTTATCCTCCAGTCCTTCGTGCACTCCAATAAGCAGTAATGTCGTTACCTTCCCCC
ATTATATGTTTGCCTATATCACTGATAAATCTACGACTTTCTTCTTCCATCACCATGTCATACATTTATTTAGACTTGGC
TCAGTTGATTTCATAAGTATTTTTCTCTTTGATTGCGCATAGGTATCATTCAACCCGCTCATAAATTATAGTAGTTTTTG
TTGTTACTAGTGATCAACATAATCCTTGGACCTTGTACAACCACAATTAGGAAAAGACACAATTGCATCATATTCAGCCC
AGAGTTCTTTCAACTTGGTGAAGTATGCAGAAATAGAGTCGGTGCCTTGCGAAATTGTAGCAATTTCTCTATGCAATTGA
AAAATCCTTACTCGATTGACTTTATCAAATCTCTCCTGCAAATCTACCCACACTATGCGAGCATCAGTAGCATATACAAT
CCCACTGAAGAGATGCGAAGCTACAGTGTTGATAAGCCATGATAGAACAATGGCGTTACAAGTCTCCCATTGTTCGTGCA
ATTCTTTATCAAAAGAACTCTTGTTGCATGTTCCGAGTACAAAGCCTAACTTTCTCTTCACTTGTAATGTGATGCACATT
GAATGTCGCCACAATCCATAGTTTTCAGATCCCTTCAATTGAATTGGGACTAGTTTGGATCTAGGGCCATCTAACGGTCC
TATGTACCGAGGGTGATTTTGATCGATCTTCACCTCCACCACCAGTGTTGCATCTGTATTTTCTCAAAGAAGAGATAACA
ACAACAAAAGGAAGACACATCGAAGTAGCAATAGTGAGAGGAAGAAAAAATTACTTACAGAGTTCACCGATCCACAAGTC
TAGAAGATTCAACTCCCGATCTACTCTCCTAGCTATCTGGAATCGCCATTCCTAGCTTTGATACCATGTTGAGCTCCTTG
CTCATAGAGAGAATTAGGAAAATATCTTCTATTTCAGATCAATGTAACAGTGTATGTACATGTGTGTATATAAAGATTAA
CTAACTAATCAACTACTAACTCTAACAACTTAGCTAACTAACTAACAACTAATGCACCTCACTAATGGACAACTGTCTTT
CTACACGTGTAACTCATGTGACTCCCTCAATAATAATTGATGAAATCTGAGTGTATTAGGATACCAGAGAACTCAAGAGT
TCTAGGTTAGGATTAGGATTTAGAAAGGACAAAAACACCTTTCCAAGATCATGAAAAATACAAAGAAAATGTAATGACAT
GCCCCATTGTTATGGTTGTTTAGGGTCATAGTACCATTTTATAGGTCTTTGTGGGTTGGGAGTTGGAAAAATCTGAAAAA
TGAACTAAGTAAAAATTTCTTCCAGGCTTTGCTTTAGCGAAAGCCTCATTTGCTATGACAAGATAGCTATAGCGAATGGG
GTTTCACCATAGCAAAGATGGGCGGAGCTTCGCTATCACGAAGGGGTTGTTTGATATATTAAATTCCTTCTCTATAGAGA
AGACATTCGCTATAGCAAATGCTGGGAAACATAAACTCGTATTTTAACTCATTTTTCACTCAGTATTGGTCATAACTTAG
AATATTCAAACAAAGAACCTCAAAGGTGATTTTTTCAAGACTTAGAATATTTTTCTCTTGAAGTAAGTTCTTCCTATTCA
TCTTTTCCTTTTGTAATCCATTTTCTTCCCATAATCGAAAGGTGATTTCTTTGAGATTTTATGGGTTGAAACCTATGGTT
ATTATGTTGTTGGAAAGCAAAAAAAAAACTTAGTTCGTTAAATTCTGCCTTTTAGCATAAACCTTTGCCTTTAATTATGG
TATTGGAGAACCTAGAAACTCCATATAATGGATTTTTGAGAACATAAACTGCTTAAAAGAGGTTAGGGGGCTGAAACTTC
ATGAACGGTCAAGATTAATTTGAATGATCATGGTAACCTCTGATTTGATGAAATAGCCTGTTAATAATCTGTTAGATCTT
CTACAAAGGTAGAATTAAGTGGTTTCAATACCTTAGGCTATTATTTGAGAAAATAGTTGATTAAGGTATCGTTATATTTT
ATTTGTCTTAGATTTTGAGCATTTTGAGGCATTGAGTAAAGGAAAGGCTCCAACATTTAAGCTTGTTCTCTTTCAGTTCA
TCAGTTGAGGTAGGTTATGATTACTTAGAGTTAGAGTAATATATAATGTGAGTTGTTTTGCATATTAATTGCACTTTGGA
CATAATTGGGGTTTTACTTATGATTGTATTAAATGTTATGAATGATGAACTTGTGATTATTCTATACTTGTTGTGTTATC
TTGAAGGGTGACTGGAGAGGTTAACATATTAAAATAATATAATTTTTATTTATCACATAAAATGATCTTTCGACCTTTGT
TATTGCAGGAGAAGTGCATCGTTGCACTTCTTAATTCTCCTCCTCCTCATTCTTTTTCCTCTTCCTCCTCCTTATTTGCC
TTCATCTTTGCTGCTTTCAACCATATTGAAAACTTCTTTAGAACTCAATTTTAAAATTTAGTTTGTCATAAATATGATTT
TTTTTGAGTAAATAATATATCAAAAAGACTCAAAACATCAAGAATAACTCATATCTAAAATTTGAGATTGCTTAATGGAT
ATTTTATGTTGGTCGGATTAAAAGCTCCATTTGCTAATATACTTTCTTCAAAGCTCGATTTTAAATTCAATATGTCGCAA
ACGTGAATAATTTTGAGTGAACAATTTATTAAAAGTTTTAAAACACGAGAGGAGCTTATATCTAAACTTGGATATGTTTA
GAAGAGATTTGAGTTGGTTGGAATTAAAAAGATAATCATCCCTCAGTGTAGAAATATATTGTATGTAAAACATTTATGGA
TATTCATACATCTTCGATACATAGTTTTATATTATATATACACGTTATACACTATTTATACATGTGTATACATTACATAA
ACAATGAGCATTGTTTTTTTTGAAATCGTTTTTGTTGACAGCAGAGTTACGTAAGACGCCCTAGCTATTATCTTAAACAT
GTATAAGAATTGTGACCTATTTGAGCACAAATCAAGGTTGAAGTTATAACTTTGAAAGACATGAATATTATCTTAAGCAT
GTATAATACTTAACTTGTTTGAAACTAAATTAAGGCTGAAGTTGTCTCTATTAAGTCTTAAAAATCTTGTTTTTAGGAAA
TATGTATACACAGGGTCAGTTTTACAAAATTATTTGTATAACAAACAAAACTTTTGAAGCAACAATCCTAATACGTATTC
AAGCAACATATCTAACATCTTTGTAGTTGGAGAGGAAGTT
CCTCCTCACAAGATTGATGGCTTATGTAGTCGAAAACCTTGGCATGATTCCAAACTAATTCTTGGAAATAGAGACACCCC
TTTTCACTCATCTCCACCACTCTTTCTCAAACTTTCATAGTATGGCTTAACAATTTAAAATCCCCACAGATATTGGAATT
TTATATATCATACTTGTTCTTGTACAACAGAACCATTGTACTCTACCGCCTTTCTTCAAGCACCTTAGCTGTCTTAAAAA
TGATAGCCTCATATAATCGATTACTTTTGACAATGAAGTACTCCTCCCATATGTTGATAAATTCGCAGGCAAGAAATTTA
AAAAGAAAGAACAGGACATCAAAGTACTGCCAGAAAGGAAGAAATCAATCTGCACTTATTGAAGCAACACAAGAAAGGAA
AGCCATCATTCAAGGGATATAAAATCAAGGTCACCACAATCCTAGTGTCTGACTAGGATTTGGAAGATAGGAAATCAAAT
CAGCAAGGTATCAAGATCATATGACTCTCTTCAAAAGAAGGAAGAGAATCAAGATTATAAGAAGATCTCCAAAGAAGGAA
GGAATCGGTTTTGTTTATGCACATATCTAATATGGACATGAATCAACCAAAAAGAAATCAAGGACTCAGCTAAGATCCTT
GATTTGAAATACCCTTGGGTTATTCCTTAATAAGAGTTGTCCTCAAACACTATATAATCCTCTCCTAGCCTTAGTTGTGA
AGTACATTCTTCACTTGAACTTGCACTATTGTCTTTCATAAAAGCATTGTATTCTCATATGTATACAAGTGAAAAAAAAA
AGACAAAAAAGATCTGAGCGTAGGTTATAAATGTAGAGGTTGTGTCAAAATAGAAGATCTGATATCCATATCAGACAAGA
ATCTCAGTCATAACTCATTGTAATACCCAAGTCCTCAACAAGCTCTTAAGGAAACCCTTGTAACCCAAGGAAAATGGAAG
TAGGCACCACATCAGTTTTTCGAACTAGCATAAAAACTCTCTGAGTCTTTTACTTACTGAATTTATTCTTATTTTATACT
GTAATACTATTCTGCAGGTGAGTCGACTTTTCAACCCAGAAAGTCGACTGAAGGAATTTTTAATTCACACCCCCCATTGA
CTTTCAAAAAAGACATTAAACAAGCTAGTATATCACTCCTAAACTACTCTATCCATGCTCTTCCATAACTCTACCAGGAT
CTCATCTAGTCCTGTCTGTTTACCATGCTCATCTCACTAATAGCATGCTTCACCTTCTCAACCTCAATATATCTAAAATA
CCAAAAATCCCAATGTCTCTCAGAGTGCTCCAACTCACCTAACACAATATTTTTTCCCTTTTTTCGTTCATTAGTTTATG
TAAGTACACTTGACATCTTTGTTTAATGAGGGTCTCTTCCATTAACACCTTGTGTTCTTCATCCTTGATACCCTTCAATT
GAACCAAGTCAAGTCTCAGGCGTTCTCCTCTCTCACCTTCACAATGTACAAATTCTTTTCTCCAACTTTGTCTCCTAGTT
CAATATATAGTTTTTCAAAAGCTGTCGTCTTAGCTAATGTTATCACTAAGTTAGACTCCATCCTTGCTACCTTATACATT
TCCCTACTTACCCATCTTTTGTCCTTGTTCGTGCAGTCCACCCACTTTACATATGAAACCTTTTTTGTTTCCACTTGCCT
TGAACTTCTCCACTCCCCCACCAATACCCTCGGTATCAACCGAAGTTACCTTTCGACACCCCTAGCACATATATGGATTT
TTTTCCTATTGCAACTAGCTATCTTATTGTATATGCTTTCCACTTTCTTACTACTCCTCTAAGATTCCATCGCCATGAAC
TTCTCCCAAATTTCATGGGAGAGGGAAATTGTCAAAACCGTCTTATTTAATGCTAGGCCAGACATACAACTTCTTCTTCA
TCCCCCTTCGCTTAATCTCCAAGTCAAACACCAAAATCTTACATAGTTATGTGGAGTAGTAAGATTCTCACTCATAAAAA
CTTTGCAATCCTTACAAAGTCCTCTATCGCTTTTCCTCAAAAGCAAATTATCTATCTGAGTATTAGCCACCTTGATACAA
AAGGTAATCAAGTGATCGTCATTCTTCGAAAAGTACGAGTTATCTATCAGCAACTCAAAGCCTCTAGGAAAATACAAGAG
CAAGATTCCACCACAGTTTCTAACCCTAAAACCAATGCCGTCATGGACATCATCAAAACTACTATGAGTTGCTACAATGT
GTGCATTGAAATCTCCATCAATGAAATCCTTCTTAATGATCAGAATACCTCCCAAAATTGTATGCAGATCCTCCCAAAAA
TGCATATTGACCTCTTCTTCAAAACCTGAATGTGGAGCTCATGCACTAACGACATTCAAAGTTAGACCTCTAATGACTAT
CTTGATCGCCAACAATATATCGTTAACCCTCTTAACATCTACCACCTTCTCCCTTTTGTTCCCTAGACTTCTTGAATTTC
CAAGTTTCAACCCGTCCACCTCCCGATCCTTAGAGCTTACCCATATAGTCTCTTGAATGTCAGTTGTATTAATCTTCATC
TTCTTAAGGATCCTCACTGACTTAATGGACTTCCTATAAAGTCCCTATGTCCCAAGACCCTACTATCAGCCTTGCAACCC
CCTTAATTGCATACCCTTCCCTGCCCCTCACTCCCGGCCCCAACTGAGGACAACACCCTAGTCTATCATCTCTTACCAGG
GTCGCTAAGTCTTAAGTAAGTTAAATGACAAATAGAAAATATAATGAGTTAGTTAATACATAATTATAAAACTAACACAA
GCATTACCTATACTATACTATGGAAAGAAATCAAGGAAAGATCTAAAGTTCACATGCTTTCAACAATAAAAAAATGCAAC
TAAATTTAGAATAAGGTATAGGTAGGTGAATATAAGAGTGGCTTATATATTCTACAAAGAGCAAGAGAAGCTTGAGATAG
AAACTATGACTAATTAGACCCTTAGTGACCAAATGACAACGTCGACATAGGAAAAGAAGGTGAGATAGGGGATGGAAGCA
GGGAGTGCTAACTCTGCATCCGCGGCTATTTTGGCTCTTTCCGGAGAGCATCAAATCAACCGCTTTCATTTGCTTTGAGA
CTGACCCTCTTCCAGGCGAAAAGGGGAAGGAGATATGGTAGTGCCGCGAGGTATAAAGAAAGAAAGAAACCGAATTTGGA
TGTTGTTGCAATTTCTAGATATTGCCGGAAGTCCATGGAAATCGACAGAAATGATTGGAAGTCGCTAGGTCCATAGAAAT
CGATGGAAATGGTTGGAAGTCACCGAAAATGGATGGATGTGGTCCTCTTTATATTTATTGGAATGATGTATGTTGTCGGA
TATCCCTGGAGATCGCCAAAAATGGCCGGACGTTGCCGGACATGGCTGGAAGTCACCCTATCTTTTCTTTACTAGATAGA
TCTGTTACGGATCTGTACCGACCACACTTTCCGACAAAAACACCACCGATGATGGTTGTATCTTACTGGTGGTGAGAGAG
GAGAAGGGGAAAAATGAGAGAGGCTAATACGGAAGAGAAAGAGATCCAGAGATTACCTGAATAAAACAATAGATGATTAG
AATAAAGTCAACGAAAATTAATTACAGTCTAATAAAGAATTAAATCATTAAGCATAGAAAAAATATTAATTCTTTGAAAC
AAAACTAGAAATAGTGATAATAATAGAAGTAGTTTCATTAATTACCATGAACCATAAAGTTGTCACCGAAATATGAGAAA
CCACATTGAAACAAGAATGGAAAATCTTCGATTCCTCACCAAATTTAGTTCTCAATTCTCCAAAAATTCTTTACGAAAAA
ACCAGTAGCCACCAACAAAATAAAGAATTTTGACGTCAGCACATGTTTTAACAAGTTATATGCAAGGATATAATTAAAAT
ATATGTATAGTTTTTTTTTGGCTTAAGTCATTCATGTCCCCTTAAAGTTGTCCGCATAATTCACTTAGACACCTCAACTA
GGGCTACTACTTATTAGACACTTTAATAATAACAAATGTATATCTATTGAACACAAAATGACAATTAACATAAATAATAT
TGTGCGTGTAACTCACACGCGGTATCTTGAAAAAGTTAGGAATAAGATTATGACATGTGGCTCATGGCCCAATCTAACTA
TAAAAATTGAATTTTTAATTTTAGAAAATAAAAAAAAATAGTTTTCAGCCCTAAATAATTAAACCCCACCTACTGAAACC
TCAGCATGTTCTTCTTCTTCCTGCAATCGCCATTCACGACTCCTCCAGTTGATAGCTTTTTTTTCTTCTTATTACTCCTA
CAGATTATGAGGATTAAGTCTATTGGTGAAGAATGCATAGCTTAGCAAAGTGATTTTTGAGATGCTTGTGATGAATAAAT
CAATGTGAACCATTTTGAAATCAATGGCGAAGAGAAATCGAGAATACTTTCATTAATTATATGAAATTTTATGATATCAT
TTCTAATGAACTTATTAGTTTACATTTTAATTTGAATGGTAATGTCTGTTCAAAGTTAATACGAGTAGAGAGTTTGTTAA
TATGAGTTTCAAGGAGAAAGTTAAGGTCCTTTTACTAAACAATGTCATAGGTAAAAAATTATTGTGGGTGAGGTCCGTAG
GTCGCTACAACGAGTCTACTACAACAACCATATGAACACTACAATGAGTTTACTGGAGCGTAAATAGGGTTACTACAACA
AATGAAGGGCCGTTTTAAGTCTGTTTTGCCGAGTTTTAATCATAAACTCAAAAACATCGTTTCAGAGCCCTACAAGGGTG
ATTTTCTCAAGGCTAGGGTGATAATTCTTTGTTGAGGTATGTTTTTCCATCAAATTCTTCGTCTATTAATCCACTAACAC
CTTATAATTATTAGAATGATTGTTAATGGTGGAATTATGGGTTAGAACACTAGATTCATGAAATCATGGGGAAATCCTAT
GGGTAGGTGGTTGCATCACTATGAATTGGTTCTAGTTTGTAATCTAATGCTTCGTAGCATGAAATTGTTGTTATAAAATA
TGAATTGTGGATGTTTGTGTGATAGGATGTATTTATGCATTCATACACAATAATTCTCATTCCCCAAACTCAAGTGGCGT
AAATGACACCTGGTATCAAAACTTAGGCCTTGAGTTGAACCATGCTAACTATTATGCTACTAGTGTAATTCCAGCCACAA
AATCAAGAAAATCTACAAGTACAACTCAACTTAAAGATAGGCCCTCAACCCACAAGGCCTCTATAAACTCACCTAACCCC
AGTAATCCATATATAATGGAAACAAAATCCCGAGTCGGCCTTATAGGCCATCAAGATATCTAGAAACTTTTAAACTGAAC
ATGCATAACCCTCTACGATTAGTGCTAACAAGTCATTGTAGTAAAATCAATAAACAATAAGTCATCATAACTGACAACAC
ACATCTACAATTCAAATAGTGCAAACCTCTAAGAGTAATATACTTGATCAGGATATGGCCTCGACCTACCCATCAGCTGA
ACATGACAAAACATTAGCAAAAATCTATACCTGGCAACTCCAGAGAAAATGGAACCAACCAATCTCCCGTAACTTGATAA
CGCTACTAATATAAGGAGACTTGTGTACCTATCTAGTAGGACCCGTGGGCAAGAATGTAGCTACCAGGCAATGGGACGTT
ACTATGAAATAATTTATCAAGTATAAAAACAATAGAATAACTGAGCATGCATTATAATTTATAGAAAGTAAGTAAATAAG
TCAAGAATAAGGTGAGAGCACTAACCTGCTCTTGAATCTAACAAACAAACACTAGTCAGATAACCATCTACTTGGGCTTC
CATAAGCTCATCTGGTACAAACAACAAACAATTCAACCTATTCGAGCCCCCATAAGATTAGTAGGTGCAATAAACAAATA
CTATAACTTACTTGAGCTCGGTAGGTAGAATTTAATCTATATACCCCTATTGGCAATTTCATAGCTTTGCAGATAATCAT
TACCTCTCAATAACCCCTCAAGCACTCTGCGTATAACCCCTTATATATTCTCTATATAGCTCTTAGGCATTATATGACCC
TCTTAGGCATTTATATAGCTTCATTGGCATCACATATCCTTCTTAGACATCAACATCTATCCCTTTATGGCAATCAAGTG
GCTCGTAAGTGAACAGGCCTCAATATAACCCCATAGATAACCATAATAGTGCATTGGCTTTATATTAGATCCGAAGGCTA
TTGGAATAACCTGTAGGCATCCACTTATCTTGATAGCACCTAAGGAAATATGTATATAGCCCCGAAGGAATAAGCAAAAT
TCATACGACTAACTACAATAGCCTTGAGGGCATAAACAATAATAAACATAAGCTTGAAAAGAATCTAAAAGAAACTGAAG
AACTTACCTGACTCAACTCAACTCAACATAACTGAACTCATTTCAATATAAAGCAGTTTAAAACCAGTGCAATGTAAAGA
AAAGCTGTTTAAAACATGATGCCAACTCTGTGTGTATGCAAAGATACAAATAACTCTGATATGTATGTAAAAATACAAAT
AATCTGATATATGTAAAAATACAAAATATTGCTGTGGGAGTTTCTCTAACCGACAACCACCACATAAGAGCTATTGTGAT
GATACAACAATTTTTCTCACACTGCCAGCGCATCCTATACGTTGCCACAAGTATAATACCTTAACTACTAAGTGGATCCA
CTAGTCTATGCGAAAAGGATTCTTCTAAAAAGTATGACCCTTTTCTATCCATGATGGCTACATGGTTTATGGACACGTGA
GTTATCTGAACTCAAGCTCGCCCCCATATCGGTGCTCAATACTACTGCCAAAATATGATACTAGCTCTTTATGTTTTAAG
ACATACTTCTTTCTGTGTTTTGAGATAATTGCTCAAAAACTTAGCTCAAAGGCCATCTTGGATTCAAGGTTTCCTCTCTT
GCTTTATTGTGAAAGCATTTACTCTTTAACTGAAAACTAGCCCAAAGGCTCTTTATTGAAAAACTAGCTCAAAGGCTCTT
TACTGAAATACTAGCTCAAAGGCTCGTTTGAAAATCTCAGTTTTTCGTTCTTATTTAAATGTGAAAACATTTTAAACTCT
TTCGGGAATACATAGTCCCCATATACTTTTGAAGAAATGAACTTCAACTTTACTCTTTACTGAACTCAAAACTTAAGTCT
TAAAACAAAGTTAAAACATTTATAAAAGACTTCTTAAAATATGGTTCATGCCGAATTATGGACGTAAACGACTCGATGCA
AGGTTTGAAATAACCATAGATAGATCTCAATACTTGGAACTCAAGAACTTCACTAATACTACTCATTTTAAGAATGCTCA
ACTCAGAGGGTTCATGCAGAATTATGAGCATGAACTACTTAACTCAAGGACTCAAATATACTTCTCATCTCAAGATTGTT
CGACTTATAGGGTTTATGCGGAATTATGGGCATGAACAATTCAACTCAAGGACTTCATGGGTAACATGTAATAGTGCCAT
GATTATAAATATAATCTCATAGGGGATTAGGAACTCAATACTTAAAACTTGAAGATACTACTCCTCTCAAAGGTACTCAA
CTGATGAAGTTCATGCGGAAGTTATAGGCATGAACGACTCGACTCAAGGGTCAAAATATCAATAAGGAACTCATGTATAT
GACTCTTCTCATTCTGATACTTACTTACTCAAAACATAGTTCAAATCGATAGTTGATCTCAAGGATTCACAATTGAACTC
AAAGTCTTTCTTGAACTCTACTCTTAACTCTCTCTCTCTTGAATGTGAATTATGAATTCAAGAGTTATGCTTCATGGTAT
GAAGGGTCTTGTAATGATAAAGTTGACTCATGAATACATTCTCCTTAGTCGTACTCATTTGCTCGAGTCTTGAAACAAGT
TATTAGAAATTGTAGAAGACTCATCAAAAGGACTTTCTCAGAATGTTCGAAAGAATTCTCAAAAACTCAACTCTTAACTC
TACCTTGAACTTGAATTATGGATTCAAGGTTGTGGTTTGTGATAGGAAAGATCTCATGATGTTTAGGATTGATTTTAGAT
AGCTAAACATGAAAAAAGATCAAAATTCACTGCTTGGAAGCTAGTCCGCGACACATTAAAATAAGTGGTCGCGAAATAAC
TTTCTAGGTAGGGAGGTGCATGACCTCTCCACGACGTGAAGACATCTTTATGAAATGGGGAGGCATGTCCGCGACACAGA
GCCAAGTGCCAGATTTTCCCGACTTTTCTCTTCTTTATTTTCTAACCCCAAATTGCCTAAATTTGATTCTTTTGCTCAAA
TTTTCTTTAGATTCAGATAACCATCACATGTACACAAGAATCTAACTCAAAACTACTCTATAAATCGAAACAATAATCTC
AAGAACTCCTAAATCTAAGCCCAATTCAATAATGAAAGAAAATTAAAAAACACTTATCAATAACATCAAATTTTCAACTT
TTTAGAACGAACTTAACGCTGAAATTAACATGATTGGAGTGTGGGTGAACAAACCCAACAATATGGAAGCTTACATACCT
GAAGGAACCATCTTCTTGAAGCAAATTGAAAGAAAAATCTTGAAAGATGAACCCTAGCCTTAGCATTTCTTGAATTTCTT
GAGCGTAGAATCTTTGGAGTAGATGAGAGGGTTTTAATTTGTGAAAAACTGAGTTTCTATTCGTTTAGGGCAATTTAGAT
GACCTCCTAAGGGCTTTTAGGACTAAAATACCCTTAAAGAAATAAATAAAATGAGCTAGGAGTCGGAATGATTTTTCACC
AGGCAGTGAGGTCCGTATTGTCTCCGTAAAGCAGAGCCATTGCGGAGCTGCTGCCAGGTTTGCGTGTCGTTAGTAAATCA
GTCATAACATTTTACTCAGAGCTCAAAATTTAGCAAACTCAGTGGTGTTGGAAAAATCCCTCGAAGGGGTTTAAATTTCT
ATCTTGAAGCTCCCCTAACTCATCTTGTACTAGGAGTTATGGTCATTTGAAATTTACCCAAAACTTAAGAAAAACTTAGG
AATGACTTGAATGAACTCTCTTCAGTTCTCCTTGGAACTCAAGGTGCTACATCTATTGAAGTTAATAGTCAAGAAATTTT
AAATTCCTTGCAAAAATCTCACTCACTACGAAAACAGTTCGAGTCTTAGCTCAAAAAATTTCTGGGGTGTTACAATATCT
CCACCTTGGGATAATTCATCCTCGAATGACGACTGGACTGGGTAGAGAACGGGGTTACTCTTACTAAGGTCTGAGTCTAA
TGGTATGCTCTTACTATATTCAAGCTTAACCCAAATCTTTAAGTTCGGATTATATACCTCTCTATAGGAAATCTCATCCC
AAACTATTACTCTCTACCACCATATTAGGCTCATATCAAGAACCACTAAATATTTAACAACACCACATTCAAGCTTAGTA
CACTAACAACTCCATGGACTCCTACTAATCAGCTCCTTAAGAAATTATCAACACTTGACTTGATTTCTCCTCTTATCATC
TCCCCCTTAGGTCTAAAGCTAACACTTGAAAGCTATGGACCTATTCCACATTGACAACTCAATTATTCTATCTAGGCACA
CATGGAAACTTATCACTTAATTGGAACCTCATTTGGTAACATACCATCTTGGCACACCTCTTAACACTCTTGTTACTCTT
GTGACTTAACCACACTTCACTGCCCTTATCTAAACATTAGGGTCTCTCACTTGTACCACTCATATCTATTGCAACTAATC
ACCTCAATTCCTCACCTACTCTATGCCAAGTCTTCTAGATTAAATCTCAAGGCTAACATCATCACCCTAATGTTGTCATT
ATTTTGATCATGACACTCATCTCGAATTCAAGCTTAATATTTATTACTAAACCTGAATATCAATATGATTGCTCGTCTAC
TATACTAACTTATAACTACTAGATACAAATTCAGAAACACTTGTCCACTAGGACCTTATGACAAATAGCCAACCCTCACC
TCTTAGTATTCATACTTACAATTTACTATCACATTTCCAATCACAACTTGAGTACTATGCACTCTTTCACTATACATCAA
TTCCTAATTATTTCTATAACACTTTGAATATTATGGGATCTCCCTCAAAATCATAAGCCTAGATTAGATCTATCACCTCA
TGAATACTCCTGCTCTTCAATTCAATACTTACACCTGGTCATTACCTACACAATGACACTCCATCACAACTCCTTTCTAG
CTACAACCCACTCTACCTCCTATGATGGAATTTGCATAACTCATCACTTCTTCATCTACCCATAAGGAAAACTCCTCATC
AATAACTTACTGCGTGCATGACTATTGTAACATAGCTTGCCTCATCACTATCTCCTTTTCTAGGATTACTAAACCTCTGC
ATACTTTTCTCTAACTCTAGGCTCTTTCACTACTACTGCTCATGATCTCGTAACTCATGTTAGATTTTCAGGTGAAAATA
CTACTCAAGCTCTAAACATACCTCTTAAAAAGGATCTCAACTGAAACAAGGCTTAGGGAAGAGAGTACAACTCGCTTTTA
GCTCAAACACACAATTCATATGAATATGAGTGCATTCCTCTGAATATGAACACTTAACTTACTCTTGGGCTTTTCTCAAT
CCCATCTGGAGTCTCATAACTTTCTCAAGACACTTTCTAAGAACAACTCATCGATAAAGAACTGACTCTGCTTTTCAACC
ACCTCTGGTATGATGGGTAGTCGAATGAATTTTGAGAACCGAACGAGTATGAATAAATCTCTATGACATAGCTCTATTGC
ACGATTAAGAGTATGAAAGAACGGAAACTTTTCTTACATGTAACATCTCACAACTAGAAAGAACTAGAAGGAAGTTTAAT
ATCTGGAAATAGTTATTTTTTTTTGGAAAGTATAGGGAAATCTGGAAAATTGCAAGTAAGTTAAAGTTGAATTTTGGTCA
ACTTAAGACGGCCATAACTACTAGCTCAGGATGAGTTAGGTGTAGTTCTAGATATGGTTGGGAAGCTATTGGAATGATCT
TTCCAACGCCGTCAAGTATGCACAATTCCGAGTTTGTATGATGAAGTTATGCCCTTTGAAAATTGGGTTGTTAGATTAAG
GAAATGTCCAATCCAGAAATATAAGGGATATTTAAGTCTTTTCACTGTCCTATTATTTTAATCCAATTTTAGGAGTTTAA
TATGGGTCAATTCTAAACTTAGTCAGTTTTAGAACTTGGGATTTCACGCTAGGGCTAAGGAGAAAGGAGAAGAGAAAAGA
AGAAGGAGAGAAGGACAAATTCATTAAGATTGATCAAGGAACTTGGTGTTTCGCCAAGGATTTACTTCTATCAGGTATGT
GAGGCTCTCATAACGTTGGGATCGTTCTTCCACGTTCCAAGCATATTTATTTTAGTGTGGATTCGTCTTAAAAGCATTTG
AATATTGATGATCTTGATACCTATTCTTGAATTCATATATTGTTCTTGAATTTGACTTAGTTGGGAAGTTCCTGAATTCA
TTACGTTGCATTATAGGGTCATTTGGAGTTAGGTTCTTAGGTACTTTTGCTGGGTATTTGTATCTAAAAGTAATTTTAGA
AAAAGAATCGAGTTTGGGTGAATCGGGGTTGGAAAACAAAGAAGAAATTTTGTTGAACGAAATTAAGGGGTGGCCGCGCG
TCGCGCGCCTAGTGCCCAGATTTGATCATTTCAGCTTCGTGTCACAGAGCTGACATGAGGTGTTCTGCCTCAAAAGACAT
TTTTGGAACCAAAATTACATTATGCCTCTGCGTTGCGGACCCACATTCAAATATTGATTTTTGGTCTTTTCTCATCTTTA
ACTATCTAGAATCATTCCTAAACATCATGAGATCTTTCCAGTCATAAATCTTAATCCTTGAATCCATAATTCAATTCAAG
GATCAGTTAAGAGTCAAGTCAAGAGCAGTTAAGGTCAAAGTCAAGAGAAGTCAAGAGTCAAGTTAAGATAAGTTCTTAAA
GTTTTTCAAAAGTCTTTCACAAATGTTTTAACTTTGTTTTAAGACTTAAGCTTCGAGTTCAGTAAGGATGTAAAGTTGAA
GTTCTTTTCTTCAAAGAAGTATATGGGGACTATGTATTCCCAAAGAGATTTAAAATGTTTTCACATTTAAATGAGAGTGG
AAACTGAGATTTCCAAAGAGGCTTCGGGCTAGTTTTCAGAAAAACTAATCGCTTTCTAAATGAAGCAAGAGGAGAAACTT
TGATTTCCAAGATAGCCTTTGAGCTAAATTTTTGAGCACTAATCTCAAATCACAGAAGAAGTATGTTTATAAAACATAAG
AGCCAGTATAGTTTGGGAGTATTATTGAGCACCGAATTGGGGACGAGCATGAGTTTAGATAACTCACGTCACCAAAGAAC
CATGTAGCCACCATGGGTAGAAAAGGGTCATACTTTTTGGATGAATCCTTTTCGCAATAGACTAGTGGATCCATTAGGCA
GGTCAGGTTCTATACATTTGGCCGGGTATAGGATGCGTTGGCAGTGTGAGGTAGATCGATGTATCATCACTATAGCTCTT
ATGTGATGGTTGTCGGCTAGAGAAATTCCAACATAAGTTATTGTACTTTGTATACATCAGTTATTGTATTTTTACATACA
TTTCAGAGTTATGTTGTATCCTTGTATATACACAGAGTTGACATCATGTTTTTGAACAGCTTTTCTTTATATTGCACTTG
TTTTAAATTGCTTTATATTGAAATGAGTTCGGTTAAGTATTTATGAGTTGAGAAAAGCCAAGGTAAGTGTTTCTTTTAGA
TTCCCTTTCAAGCCTACGTTGTTTTGGCATTTCAACTCGCATACTCGTACATTCAATGTACTGATTCCAGTTGGCCTGCA
TCGTCTTATGATGCAGACACAGGTAACTAGGATAGGCATTCCGGCGCATCGTTGATCCAGTGAGCAGTTCAAAGTCTATT
GGTGAGCCTCCTTGTATTCCGGAGGATCCGTTTCACTATTTTCTAGTTTAGTTCATTAGGATGTTGTGGGGTTTGTCCCA
ACATCCATCTCAGTTGTTATTAGAGGCTTCATAGATAGTCAGATGTTAGTTATTTAGTCTTTTAATTGTCATTATTCCAT
GTTGAGACTTGAGTTTGCCTTAATGGCTAGTTGAATGTTCCTTTATAACATTCCAGTTTGTTATATGAACTTATCTTTGT
TGAGTTTAAGTCTTCCGCTGAGTTAAGTAAGCCAGGCGAAGGGTTCTCTTGAGGCCAACAATGGTCTTCGAGTGCCAGTC
CCGCCCAGGGTGTAGGTTCGGGGCATAAAAAACTTGGTATCAGAGCATAGAGTTCAAGAGTCATATGGAGTCTATGAAGT
CGTGTCTGTGGTGTCCTAGTTATTGGTGTGAAGCGTGCCACATCTATAATTATGAGGCTGCAAAATTTAGGAACTATCTC
ATTTCTTTCACACTCATTTCGTGCGTTAGTGTTTAATCTCTAAAAAGTTTCCCCCTAATTCGTGCTTGTGCGTGCTTTTC
AGATAATCATGCCTCCACGAAGAGCTGTTAGAGGACGTCCTGCTAGGCATGATGTTAAGGAACAAGAGTTACCCAATGTA
CCTGAAGTGCAACCGCAATGAGAAGTTACTATGCTGAGTTCAGAGAGGCTATTAGGATGCTCAGTCAAGTTGTGACTAAC
CGAACTGGGCAGCAGAGAGGAGCTCGACAAAAAGAGGCTGACACTTCAAGGATTCGTGAGTTCTTGAGGATGAATCCAAC
AAGTTTCATTAGTTCGAGCACTGCAGAGGATCCAGAGAACTTCATTGAGGAACTAAAAAAGGTGTTCAATGCGATGCATA
TTACTGATACTGCGAGAGTTGAGCTAGCTGCATATCAGATGAAAAATATTGGTAGGACTTGGTTTGATCAGTGGAAAGGG
GGTAGAGCTGAAGATGTACCACCTGCGAGTTGGGCATGTTTTGAAGAGGCTCTCTTGGGGCGTTTCTTTCCCCAAAGAGG
CTAAGGTACGTAAGTTCCTCACACTTAAGCAGGATTCTCTAAGCGTTCATGAGTATGGGTTGAAATTCACCCAACTGTCT
TGCTATGCTCTGGAAATGGTTGAGACATGAGGAGTAGAATGAGTCTGTTTGTTGCTGGGTTATCCCGTCTATCGAGAAAA
GAGGGCCGGGCAGCAATGCTTATTGGGGACATAGACATTATGAAGTTGATGGTTTGTGTGCAACAAGTAGAGGAAGATAA
GCTAAGGGATAGGAGGAATTCAAGAACAAGAGGGCTAAGACAGGGAATGAGTCCAGGCAGCAGAAAAGTAATGCCAATCG
GTCATCCTTCCAACAGAAGCAGAAGGGCCCTGCACAATCATCTGCTAGTGCACCTACACCTAAGAACAAATGTGAGTACA
ATAATCAGAACTTCAAAGCTAAACCTGCTTATTCTCAGGGTAGCGTGGCACAAGGGAGTAGTAAGCCTCCTGCATGCGCC
AAGTGTGGTAGGAACCATTCAGGTATTTGTCGTGAGGGCTCCACTGGTTGTTTCAAGTGTGGTCAGAGTGGGCATTTCAT
GTGAGAGTGTCCAAAGAGCAAGCAGGGAAGCGGTAATGGGGGCAATAAAGCCCAGTCTTCTTTAATTGCTCCACCAGACA
AAACTGCACCTAGAGGGGTTACTTCCGATACTGGCGGAGGAATAAATCGCTTATATGCTATTAACAGTCATCAAGAGCAA
GAGGATTCACCATATGTTGTCACTGGTATGATTCAAGTCTTTGACTTTACTATTTATGTCTTGCTAGATCCAGGAGCGAG
TTTATCTTTTGTAACTCCATATGTTTCTATGAACTTTGATGTTATTCCTGAGCAACTTAGTGAACCATTCAGTGTTTCTA
CACCTGTTGGTGAGTCTATTCTAGCAGAGAGATTCTATCGTGATTGTCCCATTTTCGTCAATCACAATAGTACCATGGCT
GATTTAATCAAATTAGACATGGTAGACTTTGATGTCATTCTTGGTATGGACTGGCTTCATGCCTGTTATGCCTCAATTGA
TTGTAGAACTCAAGTTGTCAAGTTTCAGTTTCCAAATGAGCCAATCTTAGAGTGGAAGAGCAGTTCAGCAGTGCCTAAGG
GTCGTTTCATTTCTTACCTTAAGGCAATGAAGTTAGTTTCTAAGGGGTGTGTCTATCATTTAGTCCGAGTTAATGACTCA
AGTATTGAGGTACCTCCTATTCAAACAGTTCCAGTAGTAAGAGAGTTTCCAGAAGTCTTTCTTGATGATCTACCCGGAGT
CCCTCCTGAGCAAGAAATAGACTTCGGCATAGACATCATTCCAGATACTCGTCCTATCTCTATTCCACCATACAAAATGA
CACCAGCAGAGTTAAAAGAGCAATTAAAGGATCTTTTAGATAAGGCCTTTATTAGACCAAGTGTCTCACCTTGGGGCGCT
TCGATCTTATTTGTGAGAAAGAAAGATAGTTCCCTTAGGATGTGTATAGATTACCGTCAGTTGAATAAGGTTACCATCAA
GAATAAGTATCCTCTTCCAAGGATTGATGATCTTTTCGATCAGCTTCAGGGTGCTTCCTGTGTCTCAAAAATTGACCTCA
GATCTGGCTGTCATCAATAAGAGTGAGGGAATGTGACATTCCAAAGACATCTTTTAGAACCAGATATGGTCATTATAAGT
TTTTGGTCATGTCCTTTGGTCTGACTAATGCAACAACAACGTTCATGGATCTTATGAATAGAGTCTTCAAACCTTATTTA
GATATGTTTGTTATCGTCTTCATTGATGACATACTAATCTATTCAAGGAATGAAGAAGATCATGCTAGCCATCTTAGAAT
AGTTCTTCAGACTTTGAAAGATAGAGAGTTATTTGCCAAATTCTCTAAGTGTGAGTTTTGGCTTGAGTCTGTGGCGTTCT
TGGGCCACATAGTTTCCGGTGGTAATAGAATTAGAGTGGATACTCAGAAAATTGAGGCAGTGCAGAATTGGCTTAGACCC
ACCTCTCCAACTAATATTAGGAGTTTCTTAGGTTTAGTTGGCTATTATAGAAGGTTTGTAAAGGTGTTCTCGTCTATTTC
ACTCGTCTATTTCATCCCCTTTAACGAAGTTAACTCAGAAGACAGTGAAATTTCAATGGTCTGAAGCTTGTGAGAAAAGC
TTTCAGGAATTGAAGAAGAGGTTGACTATGCCCCAGTTTTGACCTTACCGGAAGGTACTCAAGGTTTTATGGTGTATTGT
GATGCATCTAGTAGTTTGGGTTGTGTCTTAATGCAGAATGACAAAGTTATAGCTTATGCCTCTAAACAGTTGAAAGTTCA
TGAGAAGAACTACCCAACCCATGACTTAGAGTTGGCTGCTGTAGTATTCGCTTTGAAGATATGGCATCATTATTTGTATG
GTGTTCATGTTGATGTATTCACTGATCACAAGAGTCTTAAGTATGTGTTCACTCAGAAAGAGCTTAATCTCAGACAAAGG
AGGTGGTTAGAGTTACTCAAGGACTATGACATGAGTATTCTTTATCACCCAGGTAAGGCTAAAGTTGGTGTTGATGCCTG
GAGCAGGTTGTTTATGGGTAGTACCGCCTATGTTGAGAAAGAAAAGAGAGAGTTAGTAAAAGATGTGCATAGGATTGCAC
TCTTAGGAGTCCGACTTATGGATTCCATAGAAGGAGGAATAGTGGTGACGAATGAGGCTGAATCGTCACTAGTGTCAGAA
GTGAAAGAAAAGCAAGACCAGGATCCCATTTTGATAAACTTAAAAGCAAATGTTCATAAGCAAAGATTATTAGCTTTTGA
ACAAGGGGGAGATAGTGTATTGAGATATCAAGGTAGATTATGCGTACCTATGGTGGATGGACTCCAAGAGAGGATCATTG
AGGAAGCTCATAGCTCTATATATTCCATTCATCCGGGTTCCACAAAGATGTATCATGATTTGAGAGAAGTGTATTGGTGG
AATGGCATGAAGAACAACATTTCAGAGTTTGTTGCTAAGTGTCCAAATTGCCAGCACGTGAAAGTTGAGCACCAAAGGCC
TGGTGGTTTGGCGCAGAATATATAACTTCTAGAATGGAAGTGGGAGATGATTAATATGGACTTCATCACAGGTTTACCAA
GGTCTCGCAGACAACACGATTCTATTTGGGTGATTATCGACAGAATGACAAAATCAGCCCATTTTCTACCAGTAAAGACT
ACCCATTCAGCAGAAGATTATGCCATGTTATATACTCAAGAAGTGGTGAGACTTCATGGAGTCCCAGTCTCCATTATTTT
AGATAGAGGTGCACAATTTATTGCACAGTTCTGGAAATCTTTTCAGAAAGGTTTGGGTTCGAAAGTGAACTTAAGTACTG
CCTTCTGTTTGCCCATTCATACCTTATAGGATATGTTGAGGGCTTATGTAATTGATTTCAAAGGGAATTGGGATGATCAC
CTACCTCTCATTGAGTTTTCTTACAACAACAGTTACCACTCTAGCATCCAAATGACTCCTTATGAAGCTCTTTATGAGAG
AAGATGCAGATCTCCTATTGGATGGTTTGAAGCTGGTGAAGCAGGGTTGACAGGACCAGATTTTGTTCACCAAGCTATGG
AGAAGGTGTAGCATCCGACAATTTAAAATGAATATGAAGAAGCTTGAAATTGGAAGTAGTCACTTTTGGAAAAAGTTTAG
AATCTGGAAATTTGGCTAAATTCAAAATCTGAAAATTTGGCTAAGTGTGGAAATCAGTGAGTTTTTGGCCAACTTTGAGC
AGTCATAACTCCTAACTCAGGATGATCCAAGAGTAGTTCTAGTTATGTTTGGAAAGCCCTTGGAACGATCTTTCCAATGC
CACCGATTTTACTCGATTCTGAGTTCGTATGAGCGAGTTATGCCCTTTGAAAGTTGGGCAGTTGGCAAGGAGTCCGTCCG
GAAATTTAAGGGCATTTTGGTTTTTTCACAAATCATTTCTTTTGAGGTTATATTGTTGTGTTAGGCTGATTGTGGATCAT
TTTTGTTCCATTTTAAAAGTGTAAGAGTTAGGGTTCTTGAGTGAAGAAGAGAAGAAGAGAGAAAGAAAAGAAGAAGAAGA
GGAGATCAAGGAGTTTCCGTGAAAGATCGTCGTGGAAATCGTCGGGGGTGATCCCTAATAGGTATGTGAGTTCATAGTGA
TGGGTTGATTCTTTCCCCCATACACCAAATTCGTTTTATTATTGAGAAAAGATTGGTTGTGTTGTTTGGAGTTGTTGGTT
GTGTTGTTGATATTGTTAATTGTGTTGTTGAAGTCCCTTGTTGATTTGGGACATGATTTGGTTGTGCTTTCGAGTTGAAT
CTCTTGTATGTTGAGGGATTTTATGATCCTTAGTGTTGGTTGGTTCATACCCACACACACCAACTCATTTTTGATTCCAA
GAAAAGATTTATTTTGATTGTTGAAGTTGTTGGTTGTGTTGTTGAAGTTCTTGCTGATTTGGGACAGGATTTGGTTGTGT
TTTTGAGTGGAATCCACTGTATGTTGAGGGGTTTATGACCCCAAGTGTTTGGGAAAAGAACCTTTGAAGTTAAGAGGGTT
TAGAGTTGGCAACATGAAGGAGAAAAGTCAGGCTGCTTTCAGGAAACAAGTCTGCGTTGCGGCTGTGTTCCCTCTGCGAA
CAAAATTTGCCCTATTTTTAGTATTTAAATTCGTAATTCTTCTTAAGTTTAGCTGTCCTAAAATGTTCCTAAACATCATG
GGGTCCTTCCAAACACAAATCATTACCCTTGATTTCATAATCCAATTCAAGGAGAGTTAGTTCCAAGTCAAGTAAAGTTA
GAAGTCAAGTGAAGTTAAGAGTTAAGCTTAGAAGTGAAGTAAGTCAAAGCAAGTGTTCAAAGTTGTTCAAGAGTCTTTAG
TGAATGTTTTAGCTTCATTTTTAAGACTCGAGTTTCAAGTCAAGTCAAAAAGTTCAAAGTTTCATGTTAAGTTAAGAGTT
TCACATCAAGCCAAGAGTTCAAGTAAAGTTGAGTAAAGAGTTTAAAGTTGAGTTCATTTCTCAAAGTTATTAGGGTACTA
TGTATTCCCAAAGAAGTTTTAAAGAAATGTCTTTACATTTAAACAAGGTCGGAAACTGAGATTTCTAAAGAGCCTTCGGG
ATAGTTTTTTTTGAGTAAGTATCTCAATTAGCAGGAAGACATATGTTTTAAAAACATAAGAGCCAGTACATTTTTGGGAG
TAGTATCGAGCACCGAATTGGGGGAGCGTTCAAAGAACCCACAGCCCCCATAGAACCATGTTAGCCACCATGGGTAGAAA
AGGATCATACTTTTTAGATGAATCCTTTTCATATTAGACTAGTGGATCCATTAGGCAGTTCAGGTCTTATACCTTTGGCC
GGGTATAAGATGCTCTGGCAGTGTGAGGTCGATCGCTGTATCATCACTATAACTCTCATGTGATGGTTGTCGGTTAGAGA
AACTCCCACAGCAATTATTGTATTTTTATACACAGAAATTATTGTATTTTATATACATCAGTTCAATTGTATTTCTATAT
ACATCTCAGGCTTATTGTATCCTTGTATACACACAGAGTTTATAACATGTTTTAAACAGTCTTTCTTTATATCGCACTTG
TTTTAAATTGCCTTATATTGAAAGAAGTCATTCAGGTTGAGTTGAGTTGAGCAAGGTAAACTTTTCAGTTTCTTCCAAAT
TTCCTTTTAGCCTATGTTGCTTAGTTTTCCAGCTCGCATACTCGTACATTCCATGTACTGATGCCAGTTGGCTTGCATTG
TCTTATGATGCAGATACAGGTACCCCGGATCAGCGTCCTGCACGTCGTTGATCCAGCTGAGCACTCCATAGTCAGTGGTG
AGCCTCCTTGCATTTTGGAGGACTCAATTATTTTGTGTTCTTAGTTTTTGTTTTATTAGGATGTTGCGGGGTCTGTCACA
ACATCCATCTTAGTATTTTAGAGGCTTCATAGACAGACAGTCAGTCAGTTAGTTTTGAGTCTCTTATTTATGTATATATG
TAAATATTCTATTTTGAGATTCGAGTTGCCTTTATGGCCATATTTTATAAGTTAAGTTGTTTTGTAATATTGCATTGCAT
TGAGTTATTCTATTGGGTTAGGTTTCCGCTGAGTTAAGAAAGCCAGGCCAAGGGTTCGCTTGGGGCCAGAAATGGTCTCC
GGGTGTCGGTCCCACCCAGGGTGTAGGCTCGGGGCGTGACAGAAGGTGAAAGTGATTCAAGAAAGGTTGAAAACGGCACA
GAGTCGTCAAAAATCATACACTAATGTTAGAAGAAGGGCGTTAGAGTTCGAATTAAATGATTGGGTATATTTGAAAGTTT
CACCCATGAAGGGTGTTATGAGGTTTGGTAAGAATGGGAAGCTTAGTCCCCGGTATATTGGACCTTATCGAATATCCAAA
ACGATTGACAATGAAACTTATGAGTTAGAGCTACCACAAGAGTTGGCAGCGGTTCATCCGGTATTTCACATCTCTATGTT
GAAGAAATGCATGGGCAATCCTTCATTGATCATATCAACTGAAAATATTGAGATCAAGAATAACTTATCTTATGAGGAGA
TTCCGGTTCAGATTATAGATTGCCAAGTTTGCAAGTTGAGAACAAAGGAGGTTGCGTCAGTCAAAGTCCTTTGGAGGAAC
CAATTTGTTGAGGAAACTACTTGGGAAGCTGAGGAGGATATGAAGAAGAGATATCAACATCTCTTTGAATCCAAAGAAAA
TGCAGACCAAGGTACTATTTTTCTTCTTAGTACTATCTAGATTATGAGTAAGAATGTTGTTTGTTTGCATTTGCTTGTTG
GGTGTTTGAACTTGATGTTACTACCCTTAGCTTAGTAAGATTAAATCTTATTCGAAGACGAATGTTCCCAAGGGGGAGAT
ATTGTAACATCTCGCAACTAGAAAGAACTAGAAGGAAGCTTAAAATCTGGAAATAGTTATTTTTTTTTGGAAAGTATAAG
GAAATCTGGAAAATTGCAAGTAAGTTAAAGTTGAATTTTGGTCAACTTCAAATGGCCATAACTACTAGCTAAGGATGATT
TAGGTGAAGTTCAAGATATGGTTGGGAAGATCTTGGTATGATCTTTCCAACGCCATCAAGTATGCACGATTCCGAGTTCA
TATGAGCAAGTTATGCCCTTTGAAAGTTGGGTTGTTAGATTAAGAAAATGTCCAATCCGGAAATATAAGGGGGTATTTTA
GTCTTTTCACTGCCCTATTATTTTAATCCGATTTTAGGAGTTTAATATGGGTCAATTCAGAACTTATTAGTTTTAGAACT
TGGGAATTCACGCTAGGGCTAAGGAGAAAGGAGAAGAGAAAAGAAGAAGGAGAAAATGGTAAATTCATCAAGATCGATCA
AGGAACTTGGTGTTTCGCTGAGGATTTACTTCTATCAGGTATGTGAGGCTCTCATAACGTTGGGATCGTTCTCCCACCAA
GCATATTTATTTCAATTTGGATTCGTCCTAAAAGCATTTGAATATTGATGATCTTGATACCTATTCTTGGATTCATATAT
TGTTCTTGAATTTGACTGAGTTGGGAAGTTCCTGAGTTCGATACGTCGTATTATAGGGTCATTTCGAGTTAGGTTCTTAG
GTATTTTTGCTGGGTATTTGTATCTAAAAGTAATTTTAGAAAAATAATTCTGGGTGAATCGGGGTCGAAAAACGAAAAAG
AAATTTTGTCCAACGAAATTAAGGGGTGGCCGCACGTCGCGTACCTAGTGCCCAGATTTGATCAGTTTAGCTTCGCGTCG
CAGAGCTGACACGAATTGTTTTGCCTCAAAAGACATTTTCGAAATCAAAATTAAATTATGCCTCTGCGTCGCAGACTCAC
CATCAAATATTGATTTTTGGTCTTTTCTTATGTTTAACTATCTAGAATCATTCCTAAACATCATGAGATCTTTCCAGTCA
TAAATCTTAATCCTTGAATCGATAATTCAATTCAAGGATCAGTTAAGAGTCAAGTCAAGAGCAGATAAGGTCAAAGTCAA
GAGAAGTCAAGAGTCAAATCAAGAGCAGATAAGGTCAAAGTCAAGAGTCAAGTTAAGATGAGTTCTTAAAGTTTTTCAAA
AGTCTTTCACAAATGTTTTAACTTTGTTTTAACACTTAAGCTTCGAGTTCAGTAAGGATGTAAAGTTGAAGTTCTTTTAT
TCAAAGAAGTATATGAGGACTATGTATTCCCAAAGAAATTTAAAATGTTTTCACATTTAAATAAGAGCGGAAACTGAGAT
TTCCAAAGAGCCTTCGGGTTAGTTTTCAAAAAAAGTAATAACTTTCTAAATGAAGCAAGAGGGGAAACTTTGATTTCCAC
GATAGCCTTTGAACTAAGTTTTTGAGCACTAATCTCAAATCACAAAAGAAGTATGTTTTTAAAACATAAGAGCCAGTATA
TTTTGGGAGTAGTATTGAGCACCGAATTAGGGACGAGCATGGATTTAGATAACTCACGTCACCATAGAACCATGCAGCCA
CCATGGGTAGAAAAGGGTCATACTTTTTAGATGAATCCTTTTCGCAATAGACTAGTGGATCCATTAGGCAATTCAGGTTC
TATACCTTTGGCCGGGTATAGGATGCGCTAGTAGCGTGAGGTAGATCGTTGTATCATCACTATAGCTCTTATGTGATGGT
TATCGGTTAGAGAAACTCCAACATAAGTTATTGTACTTTATATACATCAGTTATTGTATTTTTACATACATTTCAGAGTT
ATGTTGTATCCTTGTATATACACAGAGTTGACATCATATTTTTAAACTGTTTTTCTTTATATTGCACTTGTTTTAAACTG
CTTTATATTGAAATGAGTTCGGTTAAGTATTCATGAGTTTAGAAGAGCCAAGGTAAGTGTTTCTTTTAGATTCCCTTTCA
AGCCTATGTTGTTTTAGCATTCCAACTCGCATACTCGTACATTCAATGTACTGATGCTAGTTGGCCTTCATCGTCTTATG
ATGCAGACATAGGTAACTAGGATTGGTATTTCGGTGCATCGTTGATCCAGTGAGCAGTTCAGAGTCTGTTGGTGAGCCTC
TTTGCATTTCGGAGGATCCATTTCACTGTTTCCTAGTTTAGTTCATTTGGATGTTATGGGGTTTGTCCCAACATCCATCT
CAGTTTTTGTTAGAGGCTTCATAGACAGTTAGCTGTTAGTTCTTTAATCTTTTCATTGTCATTATTCCATTTTGAGACTT
GAGTTTGCCTTAATGGCCAGTTGAATGTTCCTTTATAACATTCCAGTTTATTATATGAACTTATCTTTGTTGATTTTAAG
TCTTCCGCTGAGTTAAGTAAGCCAGGCCAAAGGTTCGCTTTGGGCCAGCAATGGTCTTCGAGTGCCAGTCCCGCCCAGGG
TGTACGCTCGGGGTGTGACATTAAATGTTTGTAGTCCCTCATTTATAGAAGTGGGGCCCTCAAAACCATAAACAATACCC
TATTTGACACGGCTTCATAGACACCCTAGGACTCTTGAACTCTGTTCTCTAATACCAAGTTTGTCACGACCCGAGTCTAC
ACCCTGGACGTGGCCAGCACTCAAGAACCATTGTTGGTCCTCAAGCGAACCCTCATCTTGGCTGACTATAAGCGAAAGAC
TAACTTAAGCATACAAAAGCTTAAAACCGAATAAAATTCAAGAAACTCAACTTTTCAAAACTTTTACTCAAATGAATAAC
TTAGAATAAAGATAATATATTCAATTTGCCATAAAATAGGCAACTTAAGTCTTTAAAATATTTAATAAAATAAATGAGTA
AATACAAACTTCTCAACTATACTGACTATCTATGAAGCCTCTAACTGATAAAGATAAAAGTCGGGACAAGACGCACGACA
TCCTGACTAAATAGAAAAGTAAATAAAATCCTCCGGAAATAAGGAGGCTCACCATAGCTAACTCGAACTTCCGGATGTAT
CAATGAAACTCCTGTTGATGATCCTTAATACCTGTGTCTGCATCATGAGAAAATGCAGGCCAAATGGCTTAGTACGTGGA
ATGTACGAGCATGTAAGAGGAATGCTAAACACAACATAGGCTAGAAAAGAGTCTGAAAGAGACTGAAGAACTTACCTGGC
TCAACTCAATTCAACATAACTGAACTCATTTCAATATAAAGCAATTTAAAACATGTGCAATATAAAGAAAAACTGTTAAA
AAAGTGATGCCAACTTTGTGTGTATGCAAAGATACATATAACTCTGAGATGTATATAAAAATACAAATAATCTGATATAT
ATAAAAATACAAAATATTGCTGTGGGAGTTTCTCTAACTGACAACCACCACATAAGAGCTATTGTGATGATACAGCGATC
TTCCTCACGCTGCCAACGCATCGTATACCTTGCCACATGAATAAGACCTTAACTACTAAGTGGATCTATTAGTCTATGCG
AAAAGGATTCATCTAAAAAGTATGACCCTTTTCTATCCATGATGGCTACATGGTTTATGGACACGTGAGTTATCTGAACT
CAAGCTCGTCCCCATATCGGTGCTCAATACTACTCCCAAAATATGATACTAGCTCTTTATGTTTTAAGACATACTTCTTT
CTGTGATTTGAGATAATTGCTCAAAAATTTAGCTCAAAGGCCATCTTGGATTCATGGTTTCCTCTCTTGCTTTATTGTGA
AAGCATTTACTCTTTAACTGAAAACTAGCCCAAAGGCTCTTTACTGAAAAACTAGCTCAAAGGCTCTTTACTGAAACACT
AGCTCAAAGGCTCTTTTGAAAATCTCAGTTTTCCGTTCTTATTTAAATGTGAAAACATTTTAAACTCTTTTGGGAATACA
TAGTTCCCATATACTTTTGAAGAAATGAACTTCAACTTTACTTTTAAAACTTAAGTCTTAAAACAAAGTTAAAACATTTG
TAAAAGACTTCTTAAAATATGGTTCATGCCGAATTATGGACGTGAACGACTCGATGCAAGGTTTTCAATAACCATAGATA
GATCTCAATACTCGAAACTCAAGAACCTCACTAATACTACTCATTTCAAGAATGCTCAACTCAGAGGGTTCATGCAGAAT
TATGAGCATGAACTACGCAACTCAAGGACTCAAATATACTTCTCATCTCAATACTGTTCGACTTATAGGATTCATGCGGA
ATTATGGGCATGAACAATTCAACTCAAGGACTTCATAGGTAATATGTAATAGTGCCATGATTATAAATATAATCTCATAG
GGGATTAGGAACTCAATACTTAGAACTTGAAGATACTACTCCTCTCAAAGGTACTCAACTAATGAAGTTCATGCGGAAGT
TATGGGCATGAACGACTCGATTCAATGGTCAAAATATCAATAAGGAACTCATGTATATGACTCTTCTCATTCTCATACTT
ACTTACTCAAAAATTAGTTCGAATCGATAGTTGATATCAAGAATTCACAATTGAAGTCAAAGGCTTTCTTGAACTCTACT
CTTAGCTCTCTCTTGAATGTGAATTGTGAATTCAAGAGTTATGCTTCATGGTATGAAGTATCTTGTAATGATAAAGTAGA
CTAGTGAATACATTCTCCTCACTCGTACTCACTTGCTCGAGTCTTGAAACAAGTTATTAGAAATTATAGAAGACTCATCA
AAAGGACTTTCTCAGAATGTTCGAAAGAATTCTCAAAAACTCAACTCTTAACTCTACCTTGAACTTGAATTATGGATTCA
AGGTTATGGTTTGTGATAGGAAAGATCTCATGATGTTTATGATTGATTTTAGATAGCTAAAGATGAGAAAAAATCAAAAT
TCACTGCTTGGAAGCTAGTCTGCGAAGAGGAGACGCATTAAAATAAGTGGTCGCACAATAGCTTTTGAGGTAGAGAGGTC
CGTGACCTCTCCGCGACATGAAGACAACTTTATGAAATGGGGAGGCAGGTCCACGACGTAGAGCCAAGTGTCAGATTTGC
CCAACTTTTCTCTTCTTCATTTTCTAACCCCAAATCGCCTAAATTCGATTCTTTTGCTAAACTTTTCATTAGATTCAGAT
AACCATCACATGTACACAAGAATCTAACTCAAAACTACTCTATAAATCGAAACAATAATCTTAAGAACTCCTAAATCTCA
GCCCAATACAAGAATGAAAGAAAATTCAAGAACACATATCAATAACATCAGATTTTCAACTTTCTAGAACGAACTTAACA
CTGAAATTAACATGATTGGCGTGTGGGTGAACAAACCCAACACTATGGAAGCTTACATACCTGAAGGAACCATCTTCTTG
AAGCAACTTGAAAGAAAAATATTGAAAGATGAACCCTAGCTTTAGCGTTTCTTGAATTTCTTGAGTGTAGAATCTTTGGA
GTGGATGAGAGGGTTTTGATTTGTGAAAACTGATTTTCTATTCGTTTAGGGAAATTTAGATGATCTCCTAAGGGTTTTTA
GGACTAAAATACCATTAAAGAAATAAATAAAACGAGTTGGGAGTTGGAATGATTTTTCACTAAGTAGTGAGGTTCGTATT
GGTTTCGTAACGCGGAGCCATCACGGAGCTGCTGCCAGGTTTGCGCATCGTTAGTAAATCAGTCCTAACTTTTTATTCAT
AGCTCGGAATTTAGAAAACTCGGTGGCATTGGAAAGAGGAGTCGAAGCGATTTAATTTTATAACTTGAAGTTCACCTATA
TTATCTTGTACTAGGAGTTATAGTCATTTGAAATTGACCTAAAACCTAAGAAAAACTTAGGAATGATTTGAATGAACTCT
CTTCAGTTCTTCTTGGAACTCAAGGTGCTACATTTAGTGACCTTATTACTCAAGAAATTTTAAATTCCTTGCAAATATAT
CACTCAATTTGAGTCTTAGCTCAAAAAAATTCTGGGGTGTTACCTTATACCTCTTATAAGCAAAGTATAGCCCCATATCC
AAGGTCTTTCTAGGAAACAAACATAGGGATATCTATTTGTATTTGGCTCAAAGTATTGTATCAAATACTAACAACCACTA
CACCAAAAACAATCTTTAGCGGCCATAAATATACAAATTAACAAAGAGTGATAAAACCTTTACCGGCATTAGTTAAATGT
CATTGGATCCAGTGTCGCTATAGGTCTTAGTGACATTTGCAAAGAGTGCTAAATGCCGCTAAAATAAATTTTTAGTAGAA
ATTAAGCTATTGCCGTTAATTACCACTAAAGATCATTTTTGATGTAGTGAACTGACAAGGTATCCACGGAAGGCATCAAA
TAATCTTTTAATTTATCAATAAGTAAGGTGACTTTCTAAGCAACCTGCACAACAATCTACATGTCGTAGCGAAGTATATC
ACTACATCAAAAATGATCTTTAATGGTAATTAATTAACAACAATAGCTTAATTGCCACTAAATATGAACTTTTAGCGGCA
ATTAGCATTCTTTATATATGTCAAGCATTTAGCGACATTGGATCCAATGACAATTAACTAATGTCGGTAAAGGTTTTAAC
ACTCTTTGCTAATGTGTATATTTATTCCCGCTAAAATGTATTTTTGTTGTAGTGTATGGTTGCTAGGAAATAGGTGAAAC
ACCTACCAGCTCACCATCATAACTTAAAGGCAAAATACATAAATATATCCTTTAATTTGGCTTCAAATCACATTTATGTC
CTTCAACTTTGGGTGTCCACAAATAGACACTTAAACTAGTATAAGTTGAACAAATAGGCACACATGTCCTACATGACATC
TTACATGTCATTTTTGTCCTAGGCGGTGTCCTACGTGTATTGTGCCACATAGGACTCATGTGTCTACTTGTTCAAGTTTA
TACAAGTTTAAGTGTCTACTTGTGCATACCTAAAGTTGAAAGGCATAAATGTGAAATGAGGCCAAGTTAAAAGGAACATT
TATGTATTATTCCTAACTTAAAAGGAAGCCACAATGCTATTTATTTGAAGGTAAAACTACAAGTCTAATTCTTTAACTCT
AGTATAAGAGTCAAGATACACCAAAGGCCTATAAGCGAGCTGTATAGTTTATAGGCGTTGCAATCACATAATTTCTAATT
GAAATTAACTGTTATGCTATCAATATAAATATGAAATACTAAGCAGCTAATTACTGTTGGCACAAGATATAAACAAAGGC
AATACAATAAGAAGAAAAGCAGAGAGAAAATTGAGTATTTCTTATTTCTCAGAAAACTAGCATACAAGATTTTAAACAAC
ACTTGGAAAACAACAAACTAAGAGAGAAAATAGGGAACTATCCCATGACCTGCTAATTGACTAACTGCAACTAAATTAGG
ACTCATAATGCTAGTAAACTGAATACATAAAAGGCTCATAAAAATACTGACAATAACTTAGTGACTTTTGAATCAGTCAA
TTAACACTTTCCCTTGATTCAAAATCACATACTCCCAACTGCAACCTAAAAAATTCATGCTTAGCCTGAGGAAGAGACTT
TGTAAATATATCCACTGCTTGCTCGTTTATGCTGTAGAATTTCAGCACTATTCTTCCATCAGCTACCAATGGCCGGATGA
AGTGATATTGTACATCAATGTGCTTGGTTCTCCCATGAAAAGAGGGATTCTTAGCCATAGAAATTGCTGATTTGCTATCA
GAAAAAACTCAGTAGACTCCTTTTGCTCGTAACTAAAATCTGCAAGTAGTTTTCAGAGCCATAAAGCTTGTTGTGCTGCT
AAACTTTGTTGTTGTATACTCCACCTCAAACGTTGACAAAGCAACTGTCTTCTGCTTCTTTGAACTCCATGTCACTGCTC
CAGAACCAAAGTTGAAACAACTACCAAAAATGCTTTTTTTATCATCCAAGAAGCCTGCATAATCACTATCAGTATAGCCA
ACCAGTATGAAATTTGATATTTTAGAATACCAAAGTCTGTCGTTCCAGCAACATAGCGAAGAATTATTTTTGTAGCACCT
AAATGCTGCTTTGTTGGACTCTGCAAAAATCTGGACACAACACTAACAGAAAAAGCAATGTCAGGTCTAGTGTGCGTTAG
ATAATTTAAGTCACTAACTAGACTTCTGAATAATCTCGGATTTGCTTTCTCAGTTCCATCTGCACGCATCAAGTTCTCAT
TGATATTCATAGGTGTAGCTGTTGCTTCAAAATTCATCATTTGACATTTTTCAAAAGATCCTCTGCATATTTCTTTTGAG
AAATAAAAATTCTATCTTTATCTTGGATTACTTCAAGCCCCAAAAAGTATTTCAGTAAACCCAAATCAGTCATCTCAAAG
TTTCTCATCATACTGGACTTGAAATCATCAACTAAAGACATTGAGGAACCAAAATAAATCATATCAACAACATAGAGACA
AACTACCAAACATTCTCCATTACCTTGCTTCTTTAAGTACAATGTGGGTTCATTTTCACTTCTCGTGAATCCGCTATCCT
GAAAGAATGAATCAATTTTGTTGTACCACGCACGTGAAGCTTGCTTTAGCCCGTAAAGAGCTTTTCTTAACTTGTAGACT
TTTTTTTCAATTGCCATTAATAACAAAGCCCTGAGGTTGTGAAACATAAACCTCTTCTTCTAGACCACCATTCAAAAAAG
TGGACTTCACATCAAATTGATACACGGGCAAACACAATTGCGTAGCCAAAGCCAAAACAACTCTCACTGTTTCAAATTGT
GCAGCAGGAGAAAAAGTTTCTTCAAAATTTATACTTTGTTGTTGTGAATTTCCTTTTGCCACGAGACGGGCTTTATGCTT
TTGAATGCTCCCATCTGCATTGCACTTTGTTCGAAATACTCACTTGAGCCCTATCACGTTCCTTCCTTCTATTCATTTTT
TGATGAAGTTGTACACAAATCTGTGCGATCTTATTTATCTTGAATTTTTTTATTGAAGAATAATGAAAATAATCAGATAT
GTGTAGTTTTGCTATTCATAAGAAATATTTGAAAAAGATGAATAGGAACAAGTGTTTGTATTAATAACATATAAGTAGGG
AAGATGACTTGTAATTTTCGTTCTTTTGGGAAATATGAATCTTTTTCCTCGTGTTATTTTTTATGCTAGAAGGTGTACCA
CTTGTATGCTTCCTAATTTTTTTTGAAGAAAGTGCTCTGCACTACATGATAATTTTATTGAAAATGTGTTCCACTTTATC
ATGTGCCATTTTTTTCAAGTAGTACTACTGAATGGAAAAACGTGTAGTATCTTTTTGGCTCATAACTTTATATATATATA
TATATATATATATATATATATATATATATATATAGTGTCATATCTCCGTGGGACATGATTTCGAGGACGTAAGATCATAC
GGATTGGTGTTTCAAGGGTGACACAAAATTTATTAAGGAATCAAAGGGCTATTCGAAGGGATAAAGAGAAAAAAATTAAA
GAGTTTGACTCTATGAAGATGTCCCCTAATATTTCAGCACGCGATTTTATTCACCTTTTAGAAAGAAAATGGGCTGAAGT
GGCTGATTATTAGGAAATTTCATATTGGAGAGCCTTAGCTTATCTAACACACGCTCTCTGTGAACCTTGGGGTAGTATAT
TGACTGATGTTTATCATGACATTTGGCACAGTCAACCTTTTCGGGTTTACATTTGTTGTCTTAAAGACTTGTGGGAGGAT
TTTAGTCTTTAAATTACTTGTAAATTTTTATTGCTTATTTGTTTTTTAGGATATGAATTATGTAGTTTTTTTCTTCTCAA
ATTATGTTATTAGACTTAAAAATCCTTGTTATCAAAGTCTTCAATATATTAATTATACACATTAAGAAATTATATTTGAA
TTTTGATTAAATATTTAGTTTGTAGATGATGATTGGATGCATACGTGTCTTTTGATTTTACATTAAATATGAAATCTTCA
TGAGAATTAATTTTCTTGAATGTGTATGTCGTATGCATAATGGATTAAAATTATTGCCTAATTATATGTCAATTATAGAC
AAGGCATCGAAAAGTATCATTGTTGACTTAAACAAAGGTGAAAAACTTAACAATGATAATTATGACATCTGGAGTCGTAA
AATATGGTATGTACTCGAAGAGAAAAATGATTTGGAATATATAAATCATATTTTGAATCAACCAGAAGAGGGTAATACTG
TATAACACAGAAGGGATCTTGAAGCTTACAAAACTTTGAAAAAGGCTAACTCCACTGCACGTGGAATAATAGTTAGCTCT
GTAGTTGATGACCTTATACATGAATCTGAGAAATTCCCTACTGCTCATGCTATGTGGGCACATCTGCGAGGAACATATGG
GGGTACGTCTGTAACCTGCCTCCGACAGTTGACTATCAAATTTGACACTTACAAAAAATGTCATGATCAAAATATAAAAC
AACGCCTTAGGGTGATGTCAAACATGATAGCTCAACTCAAGAGTGATGGTCATGTTCTTTCAGATGAGCAACAAGTTCAG
GCAGTGATTCGGTTTCTTCCCAATAATTGGGAACAATTGAAGGTTAACTTGACTCATAATGATAACATCAAAACTTTTTC
CGATGTTGCACGCCCTGTTGAACTTGAAGATGAGCGCATTGATGCTATTAAAACTGCTTCTAATGCCTTTGTGGCAGAGT
AAAGTGGTACAAAATCTTTAGGATTCAAGCGCAAGAAAAATTGGAAAAGAATTGCAAAGGCAAAGAGACTGGAGAAGGAC
CTTCTAAGGAAAAGAAGAAGCCAAACTCCAAGAAAAAATAAATGGTTTTTCAAGAAGAGAGACAATAGTAAAATGAAGTG
CTACAATTGCCAAGAATTGGGGCATTTTGCTTGTGAATGTACCGAGCCCAAACAGGTAGCATTTCTAAACTCATCTCTAA
ATGTTGTATTGTCTTTTTTTTTTTTTATCTTTTGTGCCAACAATTTTGGTATTAGAGCTTAAATACAGGTTAGAATCCAT
CATTTCCTCAAGCAAGGATTGGTAAGGTAAGAAGGAAAACAAAAGAGTGAAATATTGTGAGATTTGTGTTGAAGAAAGCA
AAAAAATTCCATGGCAGGGAATGGTACATCAGCATCATCGCCGCCCATGATTCCAATTTTCAGAGGGGAGAATTGTCTAT
TTTGGAGTCTTAAGATGAAGATTCTTTTCAAGTCTCAAGAACTGTGGGATGTAGTTGAGACTGGAATTCCGAAAGAGAAT
GAAAACAACAAACTAAGAGAGAAAATAGGGCACTATCCCATGACCTGCTAAATGACTAATTGCAACTAAATTAGGACTCT
TAATGCTTTTAAATTGAATACATAAAAGGCTCCTAAAAATACTGACAATAACTTAGTGACTTTTGAATCATTCAAATAAC
ACTTCCCCTTGATTCAAAATCACACACTCCCAACTACAACATGAAAAAATCATGCTTATCATGAGGAAGAGACTTCATAA
ATATATCCGCTTTTTTTCAAAATCTATTGTCCCATGTTTCTCTTTAAAAAGATGAAAGTTCTTATTTTTAAAAAAAGTAC
GAAAAAAACTACAAGAAAAGAAAAGACACAACCAAATAAAAGAATACATTTAGTTTGTTAAATTCATCCTTCGTTTTCTA
GTGATTCAAGGTAGGACTTGGAGCAACTCTTTTTCGATTAACATTCCGTTGTTGTTTACAGGTACATAACTTCCTTCCTG
TTACGTAAATCTAACATTGGTATCAGAGCAAGGGTGAATGCTCTATATTTGCAAAATCTGGTTTCTATTCATTTTTTGGT
GGAGTAGGACACAAATCTGTGCGATCTTATTTATCTTGAATTTTTTTTCTTGAAGAAGAATGAAAATAACCAGATCTGTG
TAGTTTTGCTATTAATAAGAAATATTTGAAGAAGATGAATAGGAAGAAGTGTTCGTATTAATAACATATAAGTAGGGAAG
ATGTCTTGCAATTTCCGTTCTATTGGGAAATATGAATCTTTTTCATTGTACGTTTTTTTATGCTAGAAGGTGTACCACTT
GTATGCTTCCTATTTTTTTTTTTGAAGAAAGTGCTCTGCAATACATGATAATTTTATTGAAAATGTGTTTCACTTTATCA
TGTGCCATTTTATTTCAAGTAGTACTACTTTATGGAAAAACGTGCAGTACCTTTTTGGTTCATAACTTTATATATATATA
TATATATATATATATATATATATATATATTATCTTATAACAAAAAAAAATGATAAAGTTGATGTATCCATACTAGTGGAA
ACATACACACTTTATTAAAAGTGTGATGTGATGTGTCAGTTTTTTTCTTTCAATTTTTTTGGGAGAACGTGATCAAATAT
TTACTGTTGATCTAGTACTACCTATTTCGATCGAGTACTATTTAATTCACTATATTTTATGGGATAACATACACTAGCAT
TAAATTGTTTTTTATGAAAAAGTAATGTGTGAAAAATGAGTCTACTGATATAATTTTTTTGGGGAGCGTAATTAAATTAT
GATATCAGTACTTCTATTTTATTTTTCTGAAGCATTGATTTGATATTGACCTATAGTCGTCACTTGGTTACAATTCAAAT
ATATTTAATATAAATTGGTCTTAATAAAATTCATTTAGTCCTTAAATAATTTGTCTTCTACAAGAAAAGTGACATATGTG
GTCACACTGAATTGTATAACTATTCTTATTGTTTCCTTGTTCCTATTTCAAACATGGCTGAACATGAACAAACTCGAATT
ACTCCAAGTGGGAGTTCTCAAAGTCAAGCAAAGGGACAATTAGAAGAGCACATCACTGTGGGACATGTTTTCGAGGATGT
GAGATCATACAAATTGGTGTTCCAAGGGTGACACAAAATTTATTAAGGAATCAAAGGGCTATTCGAAGGGATAAAGAGAA
AATTTAAAGAGTTTTAGTCTTTGAAGATGTCTCCTAATATTTCAGCATGTGATTTTATTGACCTTTTTGAAATAAAATAG
GCTGAACTGGCTGATTATAAGGAAATTTCATATTGGAGAGCCTTAGCTTATTTAACAGACGCTCTCTGTGAACCTTGGGG
TAGTAGATTGACTGATGTTTATCATGACATTTGGCCCAGTCAACCTTTTAAGGTTTAGATTTGTTGTCTTGAAAACTTGT
AGGAGGATTTTAGTCTTTGAATTACTTGTAAATTTTTATTGCTTATTTGTTTTTTCAAGATATGAATTACGTAGTTTGTT
TTTTTCTCAAATTATGTTATTAGACTTAAAAATCCGTGTTATCAAAGTCTTCAATGTATTAATTATACACATTAAGAAAT
TATATTTGAATTTTGATTAAATATTTAGTTTGTAGATGATTATTGGATACATACGTGTCTTTTCGATTTTACATTAAATA
TGAAATCTTTATGAGAATTAATTTGCTTGAATATGTATGTCGCATGCATAATTGATTAAAATTCTTGCCTAATTATATGG
CAATAACAAACATGGTATCAAAAAGTATCATTGCTGACTTAAACAAAGGTGAAAAACTTAATGGTGATAATTACGACATC
TAGAGTCGTAAAATATGGTATGTACTGAAAGATCAAAATGCTTTGGAAGGTATAAATCATGTTTTGAATCAACCAGAAGA
GGATAATACTGCACAACACAGAAGGGATCTTGAAGCTTACAAAGCTTGGAAAAAGGCTGACTCCACTGCAAGTGGAATAA
TAATTTGTTCTGTAGTTGATGACCTTATACATGAATATGAGAAATTCCCTATTGTTCATGCTATGTGGGCACATCTGCGA
GGAATGTATGGGGTACGTCTGTAACCCGCCCTCCAACAGTTGACTATCAAATTTGACACTTAAAAAAAACATTTTGATCA
GAATATCAAACAACACCTTAGAGTGATGACAAATATGATAACTCAACTCAAAAGTGCTAGCCATGTTTTCTCATATGAGC
AACAAGTTCAGGCAGTGATTCGGTTTTTTCCCAATAATTGGGAACATTTGAAGGTTAACTTGACTCATAATAAGTGCATC
AAAACTTTTTCCGATGTTGCATGTCATGTTAAACTTGAAGGTGAGCGCCTTGGTGCTGCTAAAGTTGCTTCTAATGCCTT
TGTGGCAGAGTTAAGTCGTACAAAATCTTCTGGCTTCAAGCACAAGAAAAATTGGAAAAGAAATGGGAAAGACGAAGAGA
CGAGAGAAGGACCCTCTAAGAAAAAGAAGAAGCCAAACTCCAAGATAGGAAAACGGTTTTTCAAGAAGAGAGACAAGAGT
AAAATGAAGTGCTACAATTGCCACGAATTGGAGCATTTTGCTCGTGAATGTACCGAGCCCAAAAAGGTAGCATTTCTAAA
CGCATCACAAAGTGCTACATATGTTTCTAACACTTCTTCACTAACTGAATCTTATCCTATATGGATTGTAGACTCAAGAT
CCACCGACTACGTAAGTCAAGATCGAGAAGCGTTTGTGGAGTTTCACCAAGATCAAGGTGGATCTATGTAGGAAATAATG
CTAGACTTGAAGTCAAAGGGATAGGCACTTGCAAAATGGACTTGCGTGGTGTCCGATCTTTGATGTTGCATGACGTCCTA
TATGCTCTAGAGATTTGATGAAAGTTAGTATCTGTGTCTGATCTTCTAGATGTTGCTTTTGATTTGTTTTTTAGTCGCAG
TGGTATTATAATAACTCTAGATAATGTTTTATATGGTTTTGGACTTTGTTATGATCGTTTTATCGTTTTAAATTGTAATC
CTTTAACTTATGACTATGATGTTGACCGTTGGGTAATGACATGTTATTCTAGTAATAATGATATTGATGTTATTACATGG
CATGCAAGATTAGCTCACATAGGGAAAGATCGAATGAATAGGTTGGTAAAGGAAGGGTATTTAGGTCCTTTCTCTAAAAT
TAATATGCCATTGTTAGATTTTCGTAACAAGAACGAAGTTATGTACCCGTTAACAATAGCGGAATGTTAATTGAAAAATA
GATGCTCCAAGTCCGACCTTGAATCACTAGGAAACGAAGGATGAATTTCACAAACTAAATGTATTCTTTTATTTGGTTGT
CTTTTTCCTTTTCTTGTAGTGTTTTTCGTACTTGTTCGTTTGAAAATAAGAACTTTCATCTTTTTTAAGAGAAATATGGG
ACAGTATATTTTGAAAAAAATTTCTAATTGTTCCCCCTCTTTTTAGTTTTAAAACCGTTCCTCCTTTTATTTAATTCAAA
TTATCTCTAATGTGATTTTCTTTTCATAAAACAAAATGGGTTGTGCCGGGTCAAAAATGATTCGGGTCAGGTCGGTTCAC
ATGTGTGACCCATGAACCACAAAATCCAACATCTCCCACTTCATACATAGTGAACAAGACCCAAGCCAGTATGACATTAA
CAAGACAACCAATTCATACTACAAATAGTTTGTGCGACCCGTGAGCATCAAGAGCTTTACCTATAAGGTTTTTCAAGCTA
CGCAAATCACATGTGGAAAGAATTCTCTGTAAATATGAGGATACAATTACTCACAATACCCTAGACTTCATTTACTACTT
CAGTAGTTATTTATTAGATCCATCATCCTCTTAAAAAGGTGAACTCGAGTTCGTGTTCAACTTTATATACACAATTACAC
CCGACATCTATATGGTCAGTGTAATAGCCGGCTTGTGTTTACAAATTAGATTATTTTTAATTTAATCATATTTCCTTTCT
ACTCGAATCTTTCTATTTCAAATCAACTGCTTTCCTAGACATGCACTGCATTGCCAAATTATTCATGGCTATTAGTAACA
TGCTAAAGTAGCAACACTGACTGAAACTTCAATAAACAGTCAAAGGTCAAAGGGTATTTCAATAAAAGTTAATGTAACTT
TCAGGTTCTGCCAAAATGAAGAAGCAGTGATTCATTCTTTTATTAACCCATTAGTCGCTTAGCACACATGGTATGAAACA
CGTGCTACGATGTTCTCACTTATATTGGCGCGTGTGTCTTTTTTAATTTAATCATTCAACATCGTACAGATCTTGGTCTA
GACATTTTTAGATGTCTAATATGAGTTTCTCTCTTCAATGATCCTCAACCCCATTTTCTTAGAGAGACTCATATCTGGCT
TACAAAAAAAGTTATAACACGGTGGTGAAACTTATCTCTTCACACTTTCAACGTAAGAGGCGATTGCTCGTGTGAGAGAG
CCAATCTTGCAACTTGTTTGACACACTTTATCAATTAAATATACTATCACATGCATATAAGATATGAACATAAATTCAAT
AGTACTATATTGATGAGCATTTTATAATAATCAAGTCATTTTACAATACAGAAATATAATCATATCCTATGCAAACCTAG
AGCCATAACATGTTTTCCAAACAAGTCTCTAGATATCGCCTTTGTAAACGGATCAACTATCATTTCACGAGTAGGAATGT
ATTGTAAATTTATTTCTCCACTTTCTATTACGTCTCTCACAAAGTTATACTTGATGTCAATGTGTTTGGTCTTACTGTGA
TATTTAGGATCCTTCGTTTATGCGATAGCCGCTTGACTATCACAATATAGAATTAAAGGACCCTTAGAATCCTTTGCAAT
ACCCAAATGCTCAAAGAATCTCTTTAACCAAATAACTTCTTGTACTGCAGACGCACAAGCCATAAATTCAGATTCCATGG
TTGAAAGAGTTGTGCAAGTTCGCTTCTTACTTTTCCATGAAATAGCACCACCATTTAGTAAGAAAGAATAACTAGATGTT
GACTTTCTATCATTTCGGTCACCAGCCCAATCATCATCTATATAACCTTTTATGAACAAATCATATCCACTATAACAAAG
TGTATGATCTGCAGTTCCCTTCAAGTATCGAAATATTCTCTTTACTGCTTTCCAATGATCTCTTCCAGGATTGGATTGAT
ACTTGCTAACTAGACTCACCGCATAACAAATGTCGGGGTGAGTACACATCATAGCATACATCAAGCTTCCGACAACATTA
GAATAAGGAACCCGAGATATGTATTCCTTTTCTTTTTAAAATCTTTGGACACATTTCAAGGATTAAAGTTTCACCCCTAG
GTACATGAGTATCCATGGATTTGCAACTATTCATTCAAAAACGTTCCAATATTTTCTTTATATAAGTTTCTTGAGATAAA
CTTAAAAATTTCTTGGAACGATTTCTTTGGATGTTAACACTCAATATATAGTCTTCTTCATTCATATTTTCATATCAAAT
GATTTTGAAAGCCATGACTTGACAGTTTTCACATACTCCAAATTATTTCTAGCTAATAAAATATCATCTACGTAAAGAGA
AAGAATTACAAAATTTCTATTGGACTTTTTCACATAGATGCAATGGTCTTCATAGATCATGGTGAAATCAAATGACATCA
CCTCATTATGAAATCTCAGGTACCACTGCCTTGAAGATTACTTTAGGCCATAAATTGATCATTTCAATTTAAAAACTTTC
TTTTCTTGACTTTTAACAACGAAACTGTTATGCCCCGAACTACCCCCGAGACACAGACACGGGACCTAGGATCACAAGTG
ACCCCAAGCTAACCCTGTTGGCATAATCATGAGCCTACTAAAAATAAACTGAGAAATAAAACTGATGCGGAAGCTAATCA
TAAATAAATCTGAAATGATGGGGAATACCCATATACTAAAATTGAATATCAAATCTGAGAGTTTAATACAAAAGAAACAT
CAAACTCAAATACTAAGTTGAATCTAACTATGTCTGAAAATAGCCTCGAACTGACTAGAAGTGCTGGAACATGCCCCAGC
TAAGTCTAGCAAAACTGAAACTAAAACAATGAAAACTGAGAGATAACATGACTATTGTCCTCGAAGAATGAGGACTCACC
ACTGATGCTGCTGAACTGGAGATCAGGAACCGATCTAAGCGTGATCTGGATGCTGAGAATCCGAACCTACATCATAAGAA
GATGTAGCGCAGAGTATGTGTCAGTACTTGAAAGGTACTGAGAGCATGCAGGATAGAGTAAAGCTGAAATAAACATATAA
CTGAACAAGCAATAAAGCAAGAGTATAATCTGAACATGATATCGATACTGAATACTGAGCTAACTGAATGCAATGACCAA
ATTTAGACATGATGATGCTGAATACTGATTATACTGAAATGTGGTCAATTTAATGGAGTCCAACTGAACTGTGAGAGCTA
CTAATAACCGATAATAAAACCACATGAGCTAAATATGGAGTCTGATGTATACGCCCCATCGAGAGGACCCAATACACCCG
GCCAAAGGTATAGATGCATGCTGATGTGATCACTAAAATGATGCCCACAGAGGGGACTTACAACCTACGTGGCTCATAGT
TCTGGGACTATATGGGTGACTGACCCTAGTCCAACTCGGTATTATACTACTCCTAATAGATTAAATGATTAACACATTAT
AACTGAATTTATGTAATATACTAGATAGCTCAAACCTGACACGTAAACTAAGAATACTTATTAATATACTGATAATGACA
CATTCAAAACTGAGGCAAGTAAATCTTAAATACTGAAATATCTGACCTAGCATGTGTAATTCAAAGACTAAAGAAATACA
TAGCTAGGGTTCTGAAATTCATGTGAGAAATGAAGTAATAACATGATAATCTGATTTGGAACATGCAAATAACTAATTCA
TGATAATCAGCTGAAATTCTAGAAACCCTAAGTTTAGTTCGCAATAGGGAATCAAGAATCTGACTGAAATCTAGGGACCT
AATGCGCGAAAGGAACCCACTAGTGAAATCCCACATACCTGGTGACGAATTCCACAGAGAAATCCTACGATTTCAGGGCT
GGAATTGGAGGAAACTTGTTGCGTTCTTGAACTAGGGTTGCTCGACCTTTTCTCTTCTCTAGCATTCAAATTTTCTAAGT
TTTTATTAATAATCTGACTTAGGTAAGTTCTAGTTATGTTTCTATCCTAAAACTGACCAAAACCATGTAGTTTAGGGTTA
AAATGACGTAGTTTAGAGGTCCAATGAAATAGGAAAAGACCAAAATACCCCTGACTTAAAGTTGCAGACGGGCTGACCAC
GGGTCCTACCACGGACCGTGTGAAGGACCACGGACCGAGAAGGCTCCCGTAGTCTTCACTTGGTTGCAGAGTCTAAGGCT
GACAAGATGGGGCTACTGCCTAGCTCTTCATAGACCTTCCCACGGCCCGTGTGAAGGACCACGGATCGTAAAGGTCCCCG
TGGTCTTCACTTGGGCATGTGGGTTGAGGTCAATGAAAAGTTGGGCTACTGTCTAGGGCACAACAGACATTCCCACGGCC
CGTGAAGGTCCCCGTGGTCTTCACTTGGGCGTGGGGATCTAAGGGATGGCCAAGGGGAGGCCACTGCCTAATCTTGACAG
ACGCCACCAAGGCCCGTCGTCAAGACCACGGCCCGTGAATGGTTCCGTGGTCTGATGTCTGGACCTAGTGGAGTTCAAGT
CACCACCACGGGTAGGTAAGCAAATTGTGGTCCCTATCACGGTCCGTGAACCCTACCGTGGTCCACTATTTCAGGTAAGT
TCTGCAATTTTGTTCTGGGTCTAGTTTTTTAGGTGTTATAGAAACTTACTGGTTGTTCCATGTAGATTTCCTCGTTTAAT
TATCCATTGAGAAAAGCGGTCTTCACATCCATTTGGTGTAATTCTAGACCTAAATGTGCAACAATAGCCAAAAGTAATCG
TATAGAGGTAAACTTCACAACTGGTGAAATGGTTTCCTTATAATCTATTCCAGCTTCTTGAGTAAAACCTTTTGTAACCA
ATCGTGCTTTGTATCTTTCTATTGACCCATCCAATTTACGTTGAACTTTGAGAATCCATTTATTCCCAATAGCTCTACAT
CACTGAGGAAGGTCAACTACATCCCAGACTTTGTTGGTTTTCATGGACTCTAATTCTTCCTTCATCGCTTTTAACCATTC
AACCTTTTTAGGGCTCGATAATGCCTCAGTCACAAAATTAGGTTCATCCAATTCCGTTGGAGATACCAAGAAAACATAGT
CCTCAATCTCATAAGATAATTTAGGTACACCTTTTCTTGTACTCTTACATAATTGAAGTTCGGATACCTCTATAAGATTT
TGGAATTCAAAACTCCCACTTGGATCAGGAACCATTTCTTGATCCATTGATCTATCTAGTATGTCTGACGACATTATCTG
ATTTCTGAATTCAACATTTCGTAGAGAGACTCACCTTCATTTATTTCACCCTTTTTGGTAAAATCATTTTCCAAAATTCT
AACATCTCGTGATACAATTTCAGTATTACTTCCATCCTCCAATTCATAAATGAACACATACCCTTTGGAGCGTTCTGAGT
ATCTGATAAAGATACATTTCTTTCCTTTTGGACTTAGTTTACCAAACTCACCAAAACGATCTTTAATATATGCAGCACAA
CCCCAAGGTCGTCGATCATTCAGGTTTGTTTGATGACCAGTCCAAAGTTCATAAGAAGTGGAAGATACTGATTTAAAAGG
CACTTTATTCAATATGTAGGCTCAAGTTAATAATGCATCTCCCCAGAAAGATATAGACAAATTTTCCTGCGCCATCATTG
ATCATGTTATTTCGAATAATGTTCTTTTCCTTCTTTCAGCTACACCATTTTGTTGAGGTGCATAAAGAGTAGTTAACTGT
CTGATAATGCCCTTTTGAGTACATAATTCTTCAAATTATTTTGACAAATATTCACGTCCTTGATCGGTTCATAAAACCTT
TATACTTTTTATCTAATTGATTTTCAACTTCATTCATATATCTTTTAAAGCACTCAAGTGCTTTAGATTTATGAAAAATC
AAATAGACATAACCGAAGCGCTTGAAGTCGTCAATAAATGTAATGAAGTATGCAGCAACAGACCTTGCCCTCACATTCAT
TGGACCACAAATATCAAAATGGATTAGTTGAATTGGGAACTCAGCTCTTTTAGCCTTCCCAAATGGTTTACATGTAATCT
TTGTAGCAGGACAATTTTCATAAGTTGGCATATCAATTTTAGAGAAAGGACCTAAATGCCCTTCCTTTGTCAACTTATTC
ATTCAATCTTGCCCTATGTGACCTAATCTTGCATGCCATTTAATAACATCAATATCATTATTACTAGAATAACATGTCAT
TACACAACGGTCAACATAGTAGTCATAAGTTGAAGGATTACAATCTAAAATGATAAAACAATCATAACAAAATCCAAAAC
CATATAAAACATTATCTAGAGTTATTCTAATACCATTGCGACTAAAAAACAAATCAAACCAACGAAGAACAGACGCAGAT
ACTAAGTTTCGTCAAATCTCTAGAGCATATAGGATGTCATGCAACATCAAAGATCGGCCACCATGCAAGTCCACTTTGCA
AGTGCCTATCCCTTTGACTTTAAGTCTAGCATTATATACTACATAGATCCACCTGGATCTTGGTGACACTCGATGAAACT
CTACAAACGCTTCTCAATCTCAACTCCCATGGTCGGTGGATCCTGAGTCTATAATCTACATAGGATAAGATTCAGTTAGT
AAAGAAGTGCTAGAAACATATGTAGCACTTAGATATGTGTTTAGAAATGCTACATTTTTGGGCTCGGTACATTCACGAGC
AAATTACCCCAATTATTGGAAATTGTAGCACTTCATTTTACTCTTGTCTCTCTTCTTGAAAACCAGTTTTCCTTTCTTGG
AGTTTGGCTTCTTCTTTTACTTAGAGGGTTCTTCTCTAGTCTCTTTGTCTTTCCTATTTCTTTTCCAATTTTTCTTGTGC
TTAAAGCCTGAAGATTTTGTACCACTTGACTCTACCACAAAGGCATTAAAAGCATCTTTAGCAGCACGAAGGTGCTCATC
TTCAAGTTCAACATGGCATGCAACAGCGAAAAAAGTTTTGATGTTATCATTATGAGTCGAGTTTACCTTCAAATGTTCCC
AATTATTGGGAAGAGACTGAATCACTGCCTGAACTTGTTGCTCATCTGAAAAAACATGGCCAAAACTCTTGAGTTGAGCT
ATCATGTTTGATATCACCCTAAGGTGTTGTTTGATATTCTGATCTTGACGTTTTTTGTAAGTGTCAAATTTGATAGTCAA
TTGTCGGAGGCGGGTTACAAATGTATCCCCATATATTCCTGATGAGTCCACAAATTGGACTCATTTAGGGCTTTATTTTA
ACAAAAATTATGTCCTCAAATGCTTATTTTGATCTCAATATCTGATGAAAACACGTAAGTTTCAGGTATTTGAAGTTTGA
AGGAAAACATGAACACTACTTCGCAAAAAGAAACAAAAAGGCTGAAAAGAACGAAGAAAATGAAGGCATGATGATCACCG
AGTCCACTTGGTGAGTCGCCGAAGGATCTCACTTCGCCTTTTTGTTCCAGTGTGCTAAGCCCTGAAGGAAAGGATCAAGT
TGGCGGAAAAAGGGTGCAGTCAGCGCATCGTCGAGATGTTCCGCGAGGCAGTACTATGTTGCCCAATGACCCATAACATG
ACGATGCTGAAGGATGGTGCAAATGGCAATGAACTACATCAAGGGGTAAATCACCGAGTTGATCGGCGATTCCGACTAAT
GTCGCCGAATGATCCGCTACAACACAGATGTTTGAAAACTATAAATACTCATTGAGAGTTTTAAATTAGTATAAGATTTT
TAGTGTGAAACAACTAATATAATTTTAGTACTTTTTATTTTTGCTCTGTTTTTTAGAGGGTTTTGAAACTTGAAGAAGAA
GAGGGTTTCTTCTCCAAGGATTTGGACTTGGGTCTCTTGGATTCTTTATTCTTGGCCTGTAACAAGACTCAAATATTCAT
ACCCATTTGAATGCATGCTCATTTAGGTATAAATTTCTATCTCTTGATGTGTGGCTAAAAACTCCAATTCTTGGGGTGTG
ATTTAGCGAATATGGGTTAAGATTGTTGTTGGGTCTTGCTTGCTGATAGATTACATGTAGTTTAATAGTGATTTCGTCTA
GTAGTTGTGGATGAATTTAACAAATTTGTAATTGCAAATACAAGCTTATTTATGTGTTTTTGGCTTGCGAGAGAGAGAGG
TCGTGAAACCAAGACTACTAGATTGATGGCCTAAGGAGTGGGTCGACATGAGGTTCAGCTCGAGAGACTGAACCCTAATC
CCATATCCTAACACTCAGCTTGAGAGAGTGAGTGGGGTAAGGCGTAGGCTGGTCTTCATGCGGCAAGTGGGTGTCCGAGA
GGAACCCATTTGAAACGGGGGTAAGTTGCTTGAGAGAGAATTTATTCCCACGTATAGCTTAGCCTAGTCACTATTACTCT
ATAAATTTTCTATCGAAAGGATGTACCCAATAATTTAAATTAACTCGTATTCCGGTCACATCCCAAGAATCCTTTTTCAT
CACTTAGATTACTTTGTTAATTTTGCCATTTTTACTCACTAGTGACAAAACCCCATTGTTAATTGACACTTTTGTGTCCC
CCTTTAATTTACAATATTTTTAATCGTTAATGTCTTTAGCTATGACTAGTTAGAACTAATTTTATTTTTCTATTAATTCT
GAAAACCGCTCCCTTGGGACTCGACCCCAACCCTTGGTTGGGTTATTATACTATTGCACGATCGTAGACACTTGCATCGG
AAGTTGTGTCATTGATTACGCAAACATCAAAATGGCGCCGCTGCCGGGGAGTGGTGTACTTGAGAATTCTTAGAGTAGTA
GAATTGTTGTTCTTATTAGTTGTAGTCTACTTACCTAATTTTTAGTTTTGTTTGTTTGTTGTGTGAATATTTCAAAAAAC
ATGAGTGTTAATGGTAGCAACGGTAGCCAGATAGGCCACCAAGACGACATCAGAAATCTCAACGATGTCCAAGAGCCCAA
CATCAATGGCCCCAATCTCATGGGAGGTGTTGGAGCCATCCGTTTAACCCAGACGAGGGAAATGCAGTGTTCCACATAAC
AAGCACCATGTTGCAACTCTTGCAACTGAAGGGACTTTTCAGCAGACTGGCTCATGAGGATCCTCACGAGCATCTTTGAA
ACTTTGTAGATGTGTGTGGACCATTCTCGTTCAAAAACATCACTCAGGAATCGGTTCGGTTAAGGCTATTCTCTTTCTCG
TTGATGGGAGAGTCTTGCGAGTGGCTAGTTGAGCTACCACGTGAATCCATCACATTTTGGGAGGAGTTGGTGACCACGTT
TCAAGTGCAATTTTTCCCTCCCTCAAAGATGATGTCACTGCGGGATAGCATCCAGAGCTTTAATCGTCTAAAAGGAGAGC
CTCTGCACGAAATCTGGCTAAGGTTCAAAAAGTTGGTGCTACAATTCCTAACCCACGGTTTTTCAGACAACGTGCTGCTT
CAATACTTTTACTGGAGTTTGGATTTGGTAAACAAAGGTGTCACCGACCAACTCTCGCCTAGAGGCTTAATGCAGCAACC
ATATGCAGTAGCAGCCCAACTTTTTGATGGCATGACAACCATCAATAGAGCGTGGTACACTCGCGAGGACCAATTCTCCC
CTCTCACATTCAAGCTATCGAAGGAGCAGATTGAAAAATACAATGCGAGAGACCAAAACATGGCTAAAATCATGACATAG
CTTGACATTCTATCCAAAAATGTCATGGGGGTGGTGCCCATAGCGTCAACGTTGTGGGAGTCGGGGGTGCTAATCCTGAA
GAGATGAAGTTTGAAGCCTTATATAACGAGGAGGTAAATTTTCTAGCCAACTAAGACGGTGGCTACCACTCAAATTACCT
AAGGTAGGGGGTAACCAAGGTTGGGCTAGAGACGAAGGTTGGAGGATCGGGATCGTGAATGGAGGGACCGTAATCCAAAT
TGGAAGGATGGGGAAAAGGATAGATACATACCTCCCCATGAGCACCAGAAGTCAAAGGATTCAGACGATGGTAGGTCTGA
AGATATGCTCTCACGTATCCTCAACAAAGTTGAAGGGTTAGACAAAATGTTGAAAGGCATGAAAGAAGATGTTTATACCC
TTAGCCAGACCGTCACCTCCCATTCTATTTTAATCAAGCAGTTGGAGACCCAGATGGCTCACATCTCGTCTCAACTCAAT
CCAAGACAGCAAGGGGGTTTACCTAGTGATACTATGGCTAACCCTAAGAGTAAGGTTTGAAGGTGACTTGTGTCGTGGCA
CGACGTTAACTAAGGCACTATTTGGGAGGCAACCCAAAACCATTTATTGCTTTCTTTTTGCTTTGATGAAATAATGGTGT
GTTGATTGTGCAGATGAAAGTGTTGAGAGTGAATGAAAAGTGCAGATTGGCGAGCAACGGGTCTAATCAGCAAATTGCCG
AATGGTTTGGCCACTCAGAACTAGACCACCATTAGACTCAAAATCATCTTGCATTGGAGTCTGTAAAACTTGGTGACCGC
TGGAAATGATTAGCGAATCGCCACCATGTCGGCGATCGCGATGGAGACCGCCGTTTGGACCCCCTATAAACCAGAGGTTT
TGTAAATTTCGGCAAATAAACTAAACAATCAGTGTTCCGCTGAGTGAGTAGGCTAGCTTGACTAATGTCACCGAGTGGAC
GAAAACTGGATGGTTTTTGCAAGCCAAAGGTTTAAAAGTTTCAACTTCATTCACTTTCCTTTGCTTTTCTTCTGTCTGAA
CTCACACATGCACTCTAGTTTCTATATTCCTTGCACTTTTTGAGTACTTTGGTTCATTGATTTGTGTGCAAATTTGGATT
GCATTGCCGTCTAGCTTCTCGATAGCATTTCAATCAGTACAAAAGGTTAGCTTTTTAATACTCGTAATTATTTTGTCAGC
ATTGTACTCATCTGCACACTCTCTGACATTGTTAAAATCGGTTGAACCTCTATGATTGGATAGAATTGGTTAAGTGTCAA
TTGTTATTCGATAATATTGCTTAAACTATGAAATCTTGCTCTCCAATGTATCTAGTTGAGTTAATGTGTGATGAGTAGTA
TTCATATGTTATGGGTCTTGGTTAAATTTGTGTTGTTTGTGCTTAAATTGTGTTTTCGGGGGTTACGGGACCAATTTTGA
AAGGTTGGGTTAAAAGTAGGTACGATAGGTGATTCGGCGAGCTGTGACGAGCTCATTGAACCACTCCGCGGTTCACCTAA
GTACCTTATCTCGCCCTTACTATCATGCTTTATTTGTTGTGGTTGCTGTAACTTTTGGTGAGAAGAGAGGGATCGCCAAG
TGCACTCGGCAACTTGCCGAATGACACCTTAATCGCCCTTTATCTGCACCCCTAACTCCTTCTGCACTGTGACCTTCGGA
GAATTGTCTGTGGCTTGCCGAATGTATTCAGCAGCACGTCGAATGGATTATCTAGTCTTTCTGCAGATGAAAGCCTTTGT
TTTGGTTGTCAAATATGTTTTAACATTATCTCAAGACTTTGCAGACATGGCCAGACCAAAAGTTGCAGAAAAAAACATGC
CACCCAGACACATAAGAGCACAACAGTTCAGAAGAACTGATAGGAACAAGAGCAAGGAAGCAATCCCCAGTAGGAGGAAT
CCCATTGCTCTTGTTGTCCCTTCGTGGGCTCAAGGATTCTTTAGTGCGATACATGCCTTCAAAGCAGTGGATGATTTGGA
TAACATGGTTAAGGCAAACATTGCTACAGAAGCTGAAGCAGAGAGAAAAAAGAATGAGAACCTGAAGCAGACTAACAACA
CTCTTGGCACTGATGCCCAGACATATGGAGAGACTGCGTAGATAGGACTCTTCCTTACCTCCTTTTATGTATTCCTTTAA
TTTACATTCAGGATATATTGTTAATTGTATTTGAGGTAAAATTGCTTTTATTTGTGGTGGGGTGAGGCTCACCTTTTGTG
TGCTATTTGCGATTCGTGTTGTGTATATATTTGGGTTGTCTTTTTATAAATTGTGTTTACACTGCTTTCTGTGGATGTTT
GAGTTTATGGCTCCTTTTGTTTAAATTACAAAAATGATTTTGATTTTTATCTGTCCGAAAAAATTTTGCCACCTCTTGTG
TGTGAATGTGGCTATTCTTTTGCAAAATTTAAGTCTCAGTTCTGATCAATATCGATGACTTGAATAGTGCTCTTAATCGA
ACGAACATGAATGCGCGGCTACGATGAGGCCAAATGAAATTGCATAGACAATATGTGAACTCTTTGCATCTCTTTGTGAT
TAGCCATTTATCAAATCGAGTCTCTTGTGATGACCATTGCACACTAGCGAAAGTGTGGAGTCTTGTTTGACTTTAGTGTC
GACGCCTTGTGTGATGAGCTTACTTTGAACCATGCATGATAGATCCTAGAATTTGCCCCGTTGGTCCGATCAACTAAGTG
ATGTTATCTCTTGATATGATCTTAGGCAACTTCTAAGAGTGTGAGCCAATTTGACATATACCTCTTTTGTGACCTACCAT
GTGAGCGTGTGATTCTCTTTTGAACACCCCTTGAGTCTTACCTTTCTTTGAAAGAAACTTGATGAAACCATAACCTTTCT
TTATCCACTACCTATAATCCTCTTAAATTGTGGTTAGTTGAATAGTCAACTTAGGCCAAAAGCCTAAGTTGGGGGTGTGG
TAAAAAGAAAAGGGGAAGTCAGAAGTGCAAGGAAAGTTTCCTCTTACCCATGGTTTTAAATAAATGGAACCCCTCCATAT
AAAAAAAAGAGAAAATAAAGAAAAAACAAAAGAATGAAAAAGAAAGTTGTGCAATAAAAGTGAATAATAGGATGACTTAT
GAGCACTAAAAAGAATGATGAAGGAAAAGGAAAGGAAGCGTTGTGAGCACCACATTTCATGAGGATGAAAGTCACTGAGC
CTAAATAACCATGCATTTGCACTCAGCCCCATTATAAGCCTCGGAAAGTCCTTTTTGATCTTGAGTGAGCTGAAACAAAT
GTTGATCAGAAAATACAGGCAAACCTATGGGTGAAAGCATGCATTGTGTTCTTCCTTGTGAGAGTGAGTGTTGCATCTGA
TTCCGAAGCTTTAAACTGTGAACCATTGTGTGATTATGGAATCATTCTTTCTGTGAGGGCATTCAAACACTTTGGTTGAG
CTTGAACTTGCATTTGAAGCAAGTATTGTGAGCATGAGGTTCTTTGATATTGGTGAGCCACAACTAGAATATTTGAGTGC
ACATTTGATCTTTGCATAAGTAAATTGAGTCTTGTTGTGTGCATTCATGATTGAGTCTTGTGTAGCACTGTTCGAGACAC
CCTTTCTTGAACAGCTGAACTTGAGTTTGCTTGAGGACAAGCAAAAGTTTATGTTGGGGGTGTTCATGAATCCACAAATT
GGACTCATTTAGGGCTTTATTTTAATAGAAATTGTGTCCTCAAATGCTTATTTTATCTCAATTTCTGATGAAAACACGTA
AGTTTCAAGTATTTGAAGTTTGAAGGAAATCATGGACACTACTTCGCAAAAAGGAACAAAAAGGCTAAAAAGAACGAAGA
AAATGAAGGCCTGAGGATCGTCGAGTCCACTTGGCGAGTCGCCGAAGGGTCTCACTTCGCCTTTTGTTTTAATGTGCTGA
GCACTGAAGGAAAGGATTAAGTCGGCGGAAAAAGGGAGCAGTCGGCGCATCGCCAAGATGTTCCGCGAGGCAGTACTATG
TCGCCTAATGACCTAGAGCACGACGATGCTGAAGGATGGTGCAAGACGAAGATGAACTACATCAAGGGGTGAATCGCCGA
GTTAATTGGTGATTTCGACTAATGTCACCGAATGATCTGCTGCAGCATAGATCTTTGAAAACTATAAATACTCGTTGAGA
GTTTTAGCTTAGTATCAGATTTTTAGTGTGAAACAATTAATATAATTTTAGTACTTTTTATTTTTGCTCTGTTTTTTAGA
GGGTTTTGAAACTTGAAGAAGAAGAGGGTTTCTTCTCCAAGGATTTGGACTTGGGTCTCTTGGATTCTTCATTGTTGGCC
TGCAACAAGACTCAAATCTTCATACCCATTTGAATGCAAGCTCATTTAGGCATAAATTTCTATCTCTTGATGTGTGGCTA
AAAACCCCAATTCTTGGGGTGTGATTTAGCGAATATGGGTTAAGATTGTTGTTGGGTCTTACTTGCTGATAGATTAGATG
TAGTTTAATGGTGATTTCGTCTAGTAGTTGTGATGGCCTAAGGAGTGGGTCGCCATGAGGTTCAGCTTGAGAGAGTGAAC
TCTAGTCCCATATCCTAACACTCAGCTCAAGAGAGTGAGTGGGGTAAGGCGTAGACTGGTCTTCATGCGGCAAGTGGGTG
TCCGAGAGAAACCTATTTAAAACGAGGTAAGTTGCTCGAGAGAGAATTTACTCCCACGTATAGCTTAGCCTAGTCACTAT
TACTCTATAAATTTCCTATCGAAAGCATGTACCTAATAATTTAAATTAACACGTATTTCAGTCACATCCCAAGAATCCCT
TCTCATTACTTAGATTACTTTGTTAATTTTGCCATTTTTACTCATTAGTGACAAAACCCCCATTGTTAATTGACACTTTT
ATGTCCCCCTTTAATTTACAATATTTTTAATCGTTAATGTCTTTAGCTACGACTAGCTAGAACTAATTTTATTTTTCTAT
TAATTCTTAAAATCACTCCCTTGGGACTCGACCCCAACCCTTGGTTGGGTTATTATACTATTGCATGATCGTAGACACTT
GCATTGGAAGTTGTGTCGTTGATTACGCAAACATTAGTTCCTCGCAGATATGCCTACATAGCATGAGCAATAGGGAATTC
CTCACATTCATGTATGAGGTCATCAACTACAGAACTAACTATTATTTCACGTGCAGTGGAGTTAGCCTTTGTCCAAGCTT
TATAAGCTTTAAGATCCCTTCTGTGTTGTGTAGTATTACCCTCTTATGGTTGATTCAAAACATGATTTATACCTTCCACA
GCATTTTGCTCTTCCAGTACATACCATATTTTATGACTCAAGATGTCGTAATTATCACCGTTAAGGTTTTCACCTTTGTT
TAAGTCAGCAATGATACTTTTTGATGCCATGTCTTTTATTGACATATAATTAGGCAAGAATTTTAATCAATTATGCATGC
GACATACACATTCAAGCAAATTAATTCTCATAAAAATTCATATTTAATGTAAAATCGAAAAGACACGTATGCATCCAATC
ATCAACTACAAACTTAATATTTAATCAAAATTCAAATCTAATTTATTAATGTGTATAAATAATATATTAAAGACTTTGAT
AACAATGATTTTTAAGTCTAGTAACATAACTTGAGAAAAAAACAAACTACATAATTCATATCCTAAAAAACAAATAATCA
AAAAAAAATTACAAGTAATTCAAAGACTAAAATCCTCCCACAAGTCTTCAAGACAACAAATGTAAACCCTAAAAGGTTGA
CTGGGCCAAATATCATGATAAACATCAGTCAATCTACTACTCCAATGTTCACGGACAGCGTCTGTTAAATAAGCTAAGGT
TGTCCAATCTGAAATTTCCTTATAATCAGCCAGTTCAGCCCATTTTATTTCAAAAAAGTGAATAAAAATACGTGCTGAAA
TATTAGGGGACATCTTCAAAGACTCAAACTCTTTAAATTTTTTCTCTTTATCCCTTCGAATAGCCCTTTGATTCCTTAAT
AAATTTTGTGTCACCCTTGGAACACCAATCCGTATGATCTCACATCCTCGAAAACATGTCCCACGGCGATGTGCTCTTCT
ACATTGTCCCTTTTCTCGACTTTGAGAACTCCCACTTGGAGTAATTCAAGTTTGTTCTTGTTTAGCCATGTCTGAAATAG
GAACAAGGAAACAATAAGAATGGTTATACCATTCAGTGTGACAACATATGTCACTTTTCTTGTAGAAGACAAAATTATTT
AAGGACTAAACAAATTTTATTAAGACCAATTTATATTAAATATATTTGAATCGTAACCAAGTGACAACTATAGGTCATTA
TCAAATCAATGCTTCAGAAAAATAAAATAGAAGTATTGATATCATAATTTAATTATGCTCCCCAAAAAAAAATTATATCA
GTAGACTTATTTTTCATACATTACTTTTTCCATATAAAAAACAATTTAATGCTAGTGTACGTTATCCCATTAAATATAGT
GAATTAAATAGTACTAGATCCAAATAGGTAGTACGATCAAAAGTAAAGATCTGATCATGTTCTCCCAAAAAAATTGAAAA
AAAAAAACTGACACATCACACTTTTAATAAAGTGTGTTTGTTTCCACTAGTATGGATACATCAACTTTATCCCTTTTTTT
TATTATATGACAAAATATATATACATATAAATATATATATAAAGTTATAAACCAAAAAGGCACTACACGTTTTTCCATAA
AGTAGTACTACTTGAAAAAATGGCACATGATAAAGTAGAACACATTTTCAATAAAATTATCATGTAGTGAAGAGCACTTT
CCTCAAATTAGGAAGCGTACAAGTGGTAGACATTCTAGCATTAAAAAACACAAGGAAAAAGATTCATATTTCTCAAAAGA
ATGGAAATTACAAGACATCTTCCCTACTTATATGTTATTAATACAAACACTTCTTCCTATTCAACTTCTTAAAATATTTC
TTATAAATAGCAAAACTACACAAATCTGATTATTTTCACTCTTCTTCAAGAAAAAAATTTCAAGATAAATAAGATCGCAT
AGATTTGTGTACTACTCCATCAAAAAATGAATGAAAGCCAGATTTTACAAATATGGAGCATTCAAACCCTGCTCTAATAC
CATTGTTAGATTTTTATAACAGGAACGAAGTTATGTACTTGTTAACAGCAACGAAATGTTAATCGAAAAAGAATTGCTCC
AAGTCCGACCTTGAATCACTAGGAAACGAAGGATGAATTTCACAAACTAAATGTATTCTTTATTTGGTTGTGTTTTTCCT
TTTCTTGTAGTCTTTTTCGTACTTGTTCGTTTGGAAAAAGCACTTTCATCTTTTTGAAGAAAAACATGGGACAGTAAATT
TTGAAAAAAAATTCTAACTATTCCTCCTCTTTTCAGTTTTAAAATTGTTCCCCCTTTTATTTAATTCAGCTAACGAACAA
GTACAAAAAAACACTACAAGAAAAGGAAAAAACACAACCAAANNNNNNNNNNNNNNNNNNNNNNNNNNNNNNNNNNNNNN
NNNNNNNNNNNNNNNNNNNNNNNNNNNNNNNNNNNNNNNNNNNNNNNNNNNNNNNNNNNNNNNNNNNNNNNNNNNNNNNN
NNNNNNNNNNNNNNNNNNNNNNNNNNNNNNNNNNCTCCATATTTGCAAAATTTGGCTTCTATTCATTTTTTGATGGAGAA
GTACACAAATCTGTGCGATCTTAGTTATCTTGAAAAAAAATTCTTGAAGAAGAATGAAAATAATCAGATATGTGTAGTTT
TGTTATTCATAAGAAATATTTGAAGAAGATGAATAGGAAGAAGTGTTTGTATTATTGACATATAAGTAGGGAAGATGGCT
TGTAATTTCCGTTCTTTTGGGAAATATGAATCTTTTTCCTTGTAATTTTTTTTTTATGCTAGAAGGTGTACCACTTGTAT
GCTTTCTAATTTTTTTAAAAAAAGAGTTCTGCACTACATGATAATTTTATTGAAAATGTGTTCCACTTTATCATATGCCA
TTTTTTTCAAGTAGTACTACTTTATGGAAAAACGTGTAGTAACTTTTTGGTTCATAACTGTGTGTGTGTGTGTGTGTGTG
TGTGTGTGAATTACTTGTAATTTTTTATTCCTTATTTGTATTTCAATATGTGAATTATGTAGTTTGTTTTTTTCTCAAAT
AATGTTATTAGAGTTAAAAATCCTTCTTATCAAAGTCTTCAATATATTAATTATACACATTAAGATTTAGATTGTAATTT
TGATTAAATATTTAGTTTGTAGATGATGATTGGATGCATATGTGTCTTTTCGATTTTACATTAAATATGAAATCTTTATG
AGAATTAATTTGCTTGAATGTGTATGTCGCATGCATAATTGATTAAATTTTTTCCCGAATTATATGTCAATAACAGACAT
GACATCAAAAAGGATCATTGTTGACTTAAACAAAGGCGAAAAACTTAACGGTGATAATTGCGACATCTGGAGTCGTAAAA
CATGGTATGTACTGGAAGAGCAAAATTCTTTGGAACGTAAAAATCATGTTTTGAATCAACCAGAAGAGGGTAATACTGCA
CAACACATAAGGAATCTTGAAGCTTACAAAGCTTTGAAAAAGGCTAACTCAACTGCACGTGGAATAATAGTTAGTTTTGT
AGTTGATGACCTCATACATGAATGTGAGGAATTCCTTACTGCTCATGCTATGTGGGCACATCTGCGAGGAACGTATGGGG
GTACGTCTGTAACCCGCCTCCGACAGTTGACTATCAAATTTGATACTTACAAAAAGCGGTATGATCACAATATCAAACAA
CACCTTAGGGTAATGTCAAACCTGATAGCTCAACTCAAGAGTGCTGGCCATGTTCTTTCAGATGAACAACAAGTTCAGAC
AGTGATTCGGTCTCTTCCCAATAATTGGGAACATTTGAAGGTTAACTTGACTCATAATGATAGCATCAAAACTTTTCCGA
TATTGCACGCCATGTTAAACTTGAAGATGAGCGCCTTGGTGCTACTAAAGCTGCTTCTAATGCCTTTGTGGCAGATTCAA
GTGGTACAAACTCTTCAGGCTTCAAGCACAAGAAAAATTGGAAACTTAGTATCTGCTTCTGTTCTTCTAGATGTTGGTTT
TGATTGGATTTTTAGTCGCAATGGTATTAGAATAACTCTAGATAATATTTTATATGATTTTGGACTTCGTTATGATCATT
TTGTCATTTTAAATTGTAATCCTTCAGCTTATGACTATTATGTTGACCGTTGTATAATGACATGCTATTCTAGTAATAAT
AATATTGATGTTATTACATGGCATGCAAGATTAGGTCACATAGGGAAAGATCGAATGAATAGGTTGGCAAAGGAAGGGCA
TTTAGGTCCTTTCTCTAAAATTAATATGCCAACTTGTGGAAATTGTCTTGCTGGAAAGATTACACGTAAACCATTTAGGA
AGGCTAAAAGAGCTGAGTTACCACTTCAACTAATCCATTCTGATATTTGTGGTCCAATGGATGTGAGGGCAAGGTCTGGT
GCTGCATACTTCATTACATTTATTGATGACTTCACGCGCTTCAGTTATGTCTATTTGATTTCTCATAAATCTAAAGCACT
TAAGTGCTTTAAAAGATATATGAATGAAGTTGAAAATCAATTAGATAAAAGTATAAAGGTATTAAGAACCGATCGAGGAC
GTGAATATTTGTCAAAACAATTTGAAGAATTATGTACTCAAAAAGGGCATTTTCAGAGAGTTAACTACTCCTTATACACC
TCAACAAAATGGTGTAGCTGAAAGAAAGAATAGAATATTATTGGAAATGACAAGATCAATGATGGCGCAGACAAATTTGT
CTATCTCTTTCTAGGGAGATGCATTATTGACTGCGACTTACATATTGAATAAAGTGCCTTCTAAATTAGTATCTTCCACT
TCTTATAAACCATGGACTGGTCATAAAACAAACCTTAATGATCTACGATCTTGGGGTTGTGCTGCATATATTAAAGATCG
TTTTGGTGAGTTTGGTAAACTAAGTCCAAAAGTAAAGAAATGTATCTTTATAAGATACTCAAAATGCTCCAAAGGGTATG
TGTTCATTGATGAATTGGAGGATGGAAGTATTACTGAAATTGTATCACGAGATGTCAGATTTTTGGAAAATGATTTTCCC
AAAAAGGGTGAAATAAATGAAGGTTAGCCTCTCTACGAAATGTTGAATTCAGAAGATCACATAATGTCGTCATACATACT
AGATAGATCAATGGATTAAGAAATGGTTCCTGATCCAAGTGGGAGTTTTGAATCCCAAAATCCTATAGAGGAATTTAAAC
TTCAATTACGTAAGAGTAAAAGAAAAGGTGTACCTAAATGATCTTATGAGATTGAGGATTATGTTTTCTTGGTATCTCCT
ACAGAATTGGATGAACCCAATTCTATGACTGAGGCTTTAGCGAGCCCTAAAAAAGATGAATGGTTAAAAGCGATGAAAGA
AGAATTAGAGTCCATGAAAACCAACAAAGTATGGGATCTAGTTGACCTTCCTCAGGGACGTAGTCCTATTGGAAATAAAT
GAATTCTCAAAAATAAATGCAAATCGGATGGGTCAATAGAAAGACACAAAGCACTATTGGTTGCAAAAGGTTTTACTCAA
GAAGCTGGNNNNNNNNNNNNNNNNNNNNNNTTACTCAAGAAGCTGGAATAGATTATGAGGAAACCTTTTTTACCAGTTGT
GAAGTTTACCTCTATACGATTTCTTCTGGCTATTGTTGCACGTTTAGATCCAGAATTACACCAAATAGATTTGAAGACCG
CTTTTCTCAATGGAGAATTAAATGAAGAAATCTACATGGAACAACCAATAGGTTTCGTTGTTAAAGGTCAAGAAAAGAAA
GTTTGTGAATTGAAAAGACCAATTTATGGCCTAAAGAAATCTTCAAGGCAGTGGTACCTAAGATTTTATAAGGAGGTGAT
GTCATTTGATTTCACCATGATCGATAAAGACCATTGCATCTATGTGAAAAAGTCCAATGGAAATTTTGTAATTATTTCTC
TTTACGTAGATGATATTTTATTAGCTGGAAATAATTTGGAGTATATGAAAACTGTCAAGTCATGGCTTTCAAAATCGTTT
GATATGAAAGATATGGGTGAAGCAAACTATATATTGGGTGTTAAGATCCAAAGAAATTGTTCCAAGAATTTTGTTTAGTT
TATCTCAAGAAACCTATACAAAGAAAATATTGGAATGTTTTCAAATGAATAGTTGCAAATCCATGGATACTCCTGTAGCT
AAGGGTGAAACTTTAAGCCTTGAAATGTGTCCAAAGACTGAAAAAAAGGAAGACATGTCTCGAGTTCTCTATTCTAGTAT
TGTCGGGAGTTTGATGTACGCTATGATGTGTACTCACCCCGACATTTGTTATGTTGTGAGTCTAGTTAGCAGGTATCAAT
CCAATCCTGGAAGAGATCATTGGAAAGCAGTAAAGAGAATATTCTCATACTTGAAGGGAACTGTAGATCATACACTTTGT
TATAGTGGATCTGATTTGTTCATAAGAGGTTATACAAATGTTGATTGGGATGGTGACCAGAATGATAGAAAATCAACATC
TGGTTATGCTTTCTTACTAAATGGTAATGCTATTTCATGGAAAAGTAAGAGGCAAACTTGCACAGCTCTTTCAACCATGG
AATCTGAATTTGTGGCTTGTACGTCTATAGTACAAGAAGTTGTTTGGTTAAAGAGATTCTTTGAGCATTTGAGTAGTGCA
AAGGATTCTAAGGGTCCCTTGATTCTGTATTGTGATAGTCAAGTGGCTATCGTATATACGAAGGATCCTAAATATCACAG
TAAGACCAAACACATTAGCATCAAGTATAACTTTGTGAGAGACATAGTGGCAAGTGAAGAAATAAATTTACAATACATTC
CTACTCGTGAAATGATAGTTGATCCGTTTACAAAGGCAATATCTAGAGACTTGTTTGAAAAACATGTTATGGCTCTAGGT
TTGCATAGGATATGATTATATTTCTGTATTGTAAAATGACTTGATTATTATAAAATTCTCATAAATATAATACTATTGTA
TTTATGTTCATATCTTATATGCATGTGATAGTATATTTAATTGATAAAGTGTGTCAAACAAGTTGCAAGATTGGCTCTCT
CACACGAGCAATCGCCTCTGACGTTGAAAGCGTGAAGAGATAAGTCTAACCACCGTGTTATAATTTGTTTTGTAAGCCAG
ATATGAGTCTCTCTAAGAAAATGAGGTTGAGGATCATTGAAGAGAGAAATTCATATTAAACATCTAAAAATGTCTAAACC
AAGATCTGTACGATGTTAAATAATTAAATGGAAAAAGACACACGCACCATTATAAGGTGAGAACATCGTAGCACGTGTTT
CATACCATATGTGCTAAGAAACTAATGGGTTAATGAAAGAATGAATCCCTACTTCTTCATTCTGTGAGAACCTGAAAGTT
ACTTTAACTTTTATTGAAATACCATTAGACCTTTGACTATTTTTTGAAGTTTCAGTCAGTGTTGCTACTTTAGCATGTTA
CTAATAGCCACGAATAATTTGGCAATGCAATGCATGTCTAGGAAAGCAGTTGATTTGAAATAGATAGATTAGAGTAGAAA
GGAAAGACGATCAAATTAAAAATAATCTAATTTGTATACACAAGCCGGCTATTACACTGACCATATAGATGTCGAGTGTA
ATTGTGTATATAAAGATGAACACAAACTCGAGTTCACCTCTTTAAGAGGATGAAGGATCAAATAAATAACTACTGAAGTA
GTAAATGAAGTCTAGGGTACTGTGAGTAATTGCATCCTCATATTTCTAGATAATTCTTTCCACATGTGATTGGATTCCTT
TGCGTAGCTTGTAAAACCTTATACGTAAAGGTCTTGATGCTCACAGGTCGCACAAACTATTTGTAGTATGAATTGATTGT
CTAGTTAATGTCGTACTGGCTTGGGTCTTGTTCACTGTGTATGAAGTGGGAGATGTTGGATTTTGTGGTTCATGGTTCAC
ACATGTGAAACGATCCGACCCGAATCATTTTCAACCCGACACGACCCATTTTGTTTTATGAAAAGGAAATCAGATTAGAG
ATAATCTGAATTAAATAAAAGGGGGAACAGTTTTAAAACTAAAAAGAAGGGGAACAGATAGATTTTTTTTTCAAAATCTA
CTGTCCCATGTTTCTCTTTAAAAAGATGAAAGTTCTTCTTTTTTAAAAAAAGTACGAAAAACACTACAAGAAAAGGAAGT
ACACAACCAAATAAAAGAATACATTAGTTTGTGAAATTCATCCTTCGTTTCCTAGTGATTCAAGGTCGGAATTGGAGCAA
CTCATTCCGTTGTTATTAACAGGTACATAACTTCGTTCCGGTTACGTAACCTTTCCTCAAGCAGGGATTGGTAAAGTAAG
AGAAAAAAAAAGAGTGAAATATTGTGAGATCTTTTTTTAAGAAAGCAGAAAATATCCATGGCGGGGAACGGTACAGCAAC
ATCGTCGCAGCCTATGATTCCAATTTTCAGAAGGGAGAATTATCAATTTTGAAGTCTTAAGATGAAGACTCTTTTCAAGT
CTCAAGAACTGTGGGATGTAGTTGAGACTGGAATTTTGGAAGGGAATGCAAACCAACTGAGAGAACATCGAAAAGGAGAC
ACAAAAGCTCTTTTCATGATCCACCAAGCTCTTTATGATGATATTTTTCCTCGCATATCAACAAAGAAGACCTCCAAACA
GGCATGGGAGATCCTGAAACAAGAGTACTTCGGTGATGACAATGTAATTGCTGTCAAATTACAAACTCTCCGACGTGATT
TTGAAACATTGTTTATGAATGAAAATGAATCTGTGCAAGTTTATTTGTCTAGAACATCTGCTATTGTTAATAGGATGAGG
TCCTATGGTGAAAAAATTGATAGTCAAATTGTTGTGTCTAAAGTATTGAGAAGCTTAACCACCAAATTTGAGCATGTTGT
TGCTGCAATTGAGGAATCTAAGGACCTATCTACTTATTCTTTTGATGAATTAATGAGCCCCTTGCTAGCTTATGAAGATA
GGCTAAATAGGTCCCGTAAGAAAGTTCAAAGGAAGGCATTCCAGGCAAAGGGTGAGTTCTCTTACAAGGGAAAAGCAGAA
AACTCGACAGGTAAGGGACATGGCAGAGGCAGTATTCATGGTCGAGATCATGGTGGTGGCAGAGGTAGAATCCAGGTTGG
TGAATCACGTCAAGACAAGAGCACAATTCAATGTCGATACTGCAAGAAATTTGGCCATAAAGAAGTTGATTGCTGGACAA
AGCAGAAAGACAAGCAGAAGGAAGCACATTTCACTCAAAATGTGGAAGAAGAAAGTAAGTTGTTTATGACTCATTCCCCA
ATAACTGAAAGTGCGAATGTTGTGTGGTTCATTGATAGAGGATGCTCCAATCACATGTCAAGTTCCAAGTTTCTATTTAG
AGATCTTGATGAGTCACAGAAAATCGAGGTGTGGCTGGGAGATGACAAACAAGTGCACGTTGAAGGGAAATGTATTGTTG
AGATTAAAACTGTCCAAGGTAATGTGAAACTTTTATATGACATGCAATATGTTCCCACTTTGGCTCACAACATGTTAAGT
GTTGGCCAATTGATGACTAGTGGGTACTCAGTTGTGTTTGATGATCAAGCATGTAACATTAAAGATAGGAATCTGGACGC
ACCATAGCTCATGTATCTATGACTAAAAATAAAATGTTTCCCCTTAATGAAACTAAAATGTGGTACTTATGTTATGGGCA
TTTGAATGTTAATAGGTTGAAACTTTTGGTTAAAAAAAATATGGTTATTCGCTTGCCAAAAATCAATCAACTTGACTTGT
GTGAAGGATGTATTTATGGGAAGCAAGCTAAGAAATCATTTCCGGTAGGAAAATCATTGAAGGCTACAACTTGTCTTGAC
CTTGTGTGGGCCAATGAAAACGGAATCCCTTGGTGGAAGTCGGTATTTTTTATGTTTACTGATGATGACAGCCGTTTTAG
CTGGGTTTATTTCTTTAAATTCAAATCAGAAACCTTTGAGAATTTCAAGAAATTTAAAGCATTAGTAGAGAATCAAAGTG
GAAGGAAGATAAAATCACTATGTACCGATAGAGGTGGTGAATTCTTGTCTAAAGACTTTAATGTCTTTTGTGATATGAAT
GGAATTCGCAGGGAACTTACAACACCATACACACCATAGCAGAATGGTGTGGTTGAACGAAAGAATCGGACGGTAGTGGA
AATGGCTAGAAGCTCGCTGAAAGCAAAGGGTCTACCAGATTACTTTTAGGGAGAAGCTGTTGCAACCGTTGTTTATCTTT
TGAATATGTCTCCAACAAAAGTTGTTTGGAACACAACACCTCTTGAAGCTTGGAATGGTAAGAAGCCACGGGTAAGCCGC
TTAACAATTTTTGGTTGTATAGCATATGCTTTGGTTAACTTTCAATCAAAGCTTGATGAAAGATCTGAAAAATGTATTTT
CATTGGCTATAGTCTTCAATCCAAAGCATATCGTCTATATAATCCCATAAGTGGCAAAGTGATCATAAGTAGAAATGTTG
TGTTTAATGAGGATGCTCTTGGAACTTTAATTCTGGGAATTTGAGATCAAATCTCCAATTGTTATCTAATGATGAAGAAC
CTGCAGCAGCAGATCCTACTCTTGGAAACTTGCCTAGTGCACCGACAACAGCTGCAACACTTGACGAGTCTTCTGATGAG
CCAATTCCATTAAGAAGATCAACAAGAGAAAAAAACAAATCCCAGATATCATAATAATGTAAATACTTCTTGTCAATTTG
CTTTGCTTGTTTCAAATCTTGTTTGTTATGAAGAAGCGGTAGAACAATCTGAATGGAAGAATGCTCTATTACCAAAATTG
TTGGCACAAGAGATAAACAAAGACAATACAATAAGAAGAAAAGCAGAGATAAACTTGAGTATTTCTTATTTCTCAGAAAA
CTAGCGTACAAGATTTTAAACAGCACTTGGAAAACAACAAACTAAGAGAGAAAATAGGGCACTATCCCATGACCTACTAA
TTGACTAACTGCAACTAAATTAGGACTCCTAATGCTAGTAAACTGAATACGTAAAAGGCTCCTAAAAATATTAACAATAA
CTTAGTGACTTTTGAATCAGTCAAATAACAATTACAAAGTCATTAAGGCATTGACAAGGGAACAAGGTATCAATAACTAA
CAAAGCGATGCCAATTTATACAGGAAAATGCTTACGTTACTTTCAATATGTGGGAACAGCTAAACAAGACTAATCCCAAT
AACATTACATATTTATATATATACTAGTTTCACTGTACATGTGTTGCATGTGTGTATCATATCATATAGTATACGACTGT
AATATGGAAATGGAATTAATATCACTAAATTAAGTGTTTTTAGTAAATGATTATAATTGAAAGAACATAACAAAAGTGGG
ATTTTAATTGATTAATACAGATTGTCATAGAGTTAATTATTTTTTGAGATCAAAATAACCAAATATCATTGAAACATTTC
AAAATATATTCAAAGTTTAAATATGGGGAGAATGTGTCATTTCTTTAGTAGTATTATTTTTTACTTCACTCAATTTTGTA
AACAAATAGAAAAAAAATATCAATATAAAAAATGTCATACATAGCCTTTTATTTCAAGGTTATGACCATAAATAATGGAC
ATCATTTAAGTACAATTTTATCTTAAAGATTGATGCTTGAAATTTAATATGTGCATGATCTTAATAACGNNNNNNNNNNN
NNNNNNNNNNNNNNNNNNNNNNNNNNNNNNNNNNNNNNNNNNNNNNNNNNNNNNNNNNNNNNNNNNNNNNNNNNNNNNNN
NNNNNNNNNNNNNNNNNNNNNNNNNNNNNNNNNNNNNNNNNNNNNNNNNNNNNNNNNNNNNNNNNNNNNNNNNNNNNNNN
NNNNNNNNNNNNNNNNNNNNNNNNNNNNNNNNNNNNNNNNNNNNNNNNNNNNNNNNNNNNNNNNNNNNNNNNNNNNNNNN
NNNNNNNNNNNNNNNNNNNNNNNNNNNNNNNNNNNNNNNNNNNNNNNNNNNNNNNNNNNNNNNNNNNNNNNNNNNNNNNN
NNNNNNNNNNNNNNNNNNNNNNNNNNNNNNNNNNNNNNNNNNNNNNNNNNNNNNNNNNNNNNNNNNNNNNNNNNNNNNNN
NNNNNNNNNNNNNNNNNNNNNNNNNNNNNNNNNNNNNNNNNNNNNNNNNNNNNNNNNNNNNNNNNNNNNNNNNNNNNNNN
NNNNNNNNNNNNNNNNNNNNNNNNNNNNNNNNNNNNNNNNNNNNNNNNNNNNNNNNNNNNNNNNNNNNNNNNNNNNNNNN
NNNNNNNNNNNNNNNNNNNNNNNNNNNNNNNNNNNNNNNNNNNNNNNNNNNNNNNNNNNNNNNNNNNNNNNNNNNNNNNN
NNNNNNNNNNNNNNNNNNNNNNNNNNNNNNNNNNNNNNNNNNNNNNNNNNNNNNNNNNNNNNNNNNNNNNNNNNNNNNNN
NNNNNNNNNNNNNNNNNNNNNNNNNNNNNNNNNNNNNNNNNNNNNNNNNNNNNNNNNNNNNNNNNNNNNNNNNNNNNNNN
NNNNNNNNNNNNNNNNNNNNNNNNNNNNNNNNNNNNNNNNNNNNNNNNNNNNNNNNNNNNNNNNNNNNNNNNNNNNNNNN
NNNNNNNNNNNNNNNNNNNNNNNNNNNNNNNNNNNNNNNNNNNNNNNNNNNNNNNNNNNNNNNNNNNNNNNNNNNNNNNN
NNNNNNNNNNNNNNNNNNNNNNNNNNNNNNNNNNNNNNNNNNNNNNNNNNNNNNNNNNNNNNNNNNNNNNNNNNNNNNNN
NNNNNNNNNNNNNNNNNNNNNNNNNNNNNNNNNNNNNNNNNNNNNNNNNNNNNNNNNNNNNNNNNNNNNNNNNNNNNNNN
NNNNNNNNNNNNNNNNNNNNNNNNNNNNNNNNNNNNNNNNNNNNNNNNNNNNNNNNNNNNNNNNNNNNNNNNNNNNNNNN
NNNNNNNNNNNNNNNNNNNNNNNNNNNNNNNNNNNNNNNNNNNNNNNNNNNNNNNNNNNNNNNNNNNNNNNNNNNNNNNN
NNNNNNNNNNNNNNNNNNNNNNNNNNNNNNNNNNNNNNNNNNNNNNNNNNNNNNNNNNNNNNNNNNNNNNNNNNNNNNNN
NNNNNNNNNNNNNNNNNNNNTCCATGCGAAGAACTTCGGCGAACCATATAGTGGATTGCAGTTGAATCATTTATGAAAAT
TTTAAATGATCCCAAATTCTTGCAAAAAAGAGATCTCTATAGAATTTATAAGAAGTGAATGGTTGTGCTTTATGACTGTA
GAAACATAAAAGTTGAAAATTTTGTCACTATTCATAGTAAAGAAGTCTTTTTTTAATAAATAACATATTTGGGTTAATTA
AAAGGGTATTAATGTTCAATAAGGATACAAACAATAATGAAGTATGTATGTGATGAAAATCGTAAGAGGAAAATATGAGT
GTGAATTGATGAATAATTTTCTACAATATATTCACCAACTCTTTCTTATTATGTGGTACCTCAAATTTCGTTGAATTTTG
AACTTAATAAACTGTTGCAAATAACATTTGAGATTTATTAAGAAGAAGAAGAAGAAGAGCAGAAAACTTAAAAAATTGTA
AATTAAAAATGAGAGGAAATCTCTCTATTTATAGCTAAGAAATAGTAGTATTAATAGGCACCTTATCAGAAAAGTCACAA
CCTTTCAAAAAAGTCACAACTCATCGAAAAAGTCACAACTCATCGGAAAAGGCATAACCCTTTGGAAAAGACACAAGCAT
TTGAAAAAATCAAAACCCTTCCAAAAAGTCGGAACTCATCGGAAATGTCACGACCCCTCAAAAAAGTCACAACTCTTTAA
TGTGAAAAGGTATCTAGTCTTAATATAATATAATTAATTAAATGAATAAATAAATAAAATTGAGTATTTTTAATTGGGGG
TATTATAGTAATTTAACATTTAAGTTTGGGAGTTCATGCTTTTAAGGTAGTATATATATATATATATATATATATATATA
TATATATGGCTATGAGTATTATGGAGATGAAAAAAACAAGTTGTATCAACTATACGACGAAGAAAACTTGTTGAGAAAAA
TTTAGCCTTAATATACATTTTCCGGTCAAATTTAGGCAGATTTAGTACTCACACACCCCTACGGTATTACAACATGGGGT
AATCTCAATCAATATATATGGGTAGAAATTACTACGACGTTGTCCAACAACCAATATGGATTTCTACCGTAAATTATTAT
TTGTGGCTCATCAAAGCTAGAATTAATGAAAGGAGACTCTTACATTGATCTCAACCTTGGGATACAACTCGAAACCTCAC
CAATGCAGCAAATCTCCTGCTTCCACAATACCAACGGTGATACACTATGAAATTAACAGCTCAAACTATACCACAATGAC
GAGCTCAACGCGTAGAACAATTTCTCTCAAGGACTTAGTTGAAAAAATCAATAATTCTGGTGATCTACGGTATTAAGTCA
CTGGATATTTCTAATTTTTCCATGAAAGACTAAATAAATCTTAAAGGAGAATATATGTATAAGCCTCCATCGGCATGGGG
ATCATTCACATGTCCATTTGCACTGTACAAAAAATCATGAATATCTTTCTATTTTGAAGTCGTATGGACAAACGATTTGA
TGTGTAAAACTTTGATTTGATAGATTGTGGTTACTCTAACTCTTTATAGATTGGGGAAAAAATTCCAAGGCATTTGACCC
AAATTTCACAGAAACTATTGAAAAATTAAAGTACTTTATGATAACTTCACAGGGCGATACACAATACTAACAAGATGCAC
TTCAATAAACAAATATTTGAATCAAACCATACTTGTAATAAAAAAAATTCAACAGAAAGGGTAACTCACCCCAGCTATGT
GATCTAGGCAGGCATACTATTCCAAAAGCCACACATTTGGTTCTCAATCTGCGAACCTACCAATCTAGTATCACAACTGG
AGTCTCGTCGTTGGACAAGTTCTGTAAGATCTGAATATCCCTAACTGGGACAACTTGAAAAGGGTCTCATATGCATTTCC
ATAGCATCAACACATAAAAGATTAGATGAACAAACTCTAGCCCCGAAGGGAACTTTAGCTCATTAGCTACTCGGCCTATC
CTTCTGAGTATCTGATATAGGGATGAAAAGTTATACTCAGATTAACCTATGTTCCCAAACCCTTCTAAAAGCACCTATAA
ACGTTAGCTGTAAATTGTGGCCCTTTGTCAGAAATAATGGATACTTGGAGATAGTAGAACCTAACTATTTCCTTGTTATA
AAATTATGCATAATCCTTGACTGTAAAATTAGTCCTGACCGGCAAGAATGGGGCAATTTTGTCAGCCTCTCTGCAATCAC
CCAAATGAATTCAAACTTATGTCACGCGAATGAGGTAATCGTACTATTGAGCTGGTTTGTTGACCCAATTTGAAAACAAC
CTTTCTAATGATCGCATTTCACAGACTGTTTGAAGGGGAAGACACCCCACACAGACGAGGCATCAGAGAGTGATCTTTAT
ATAGTTACATGCGAAAAAAATTTAAATTATTTTGAGCCAACAGCCTATAGCTTTACAACTACTAATGACTTTTATGGAAA
CGTCCAAAACAAGGTATTATGGTATTTGCGCCCTATTTTTTTTGTAAGGGATAAGGCACAAGTATCCCCCTAGACTATGA
CCGAAATCTCAGAGACACACCTTAACTAAACTAAGGTCCTATTACCCTTCTGAACTTATTTTTTTGTAATTTTATACACC
TTTTGGCTTACGTGGCACAGTTCGTGACTCCAACTAATTGAGGTGCGTGAGAGATGTGTGGATGCCACGTGAGCCAAAAA
GGTGCACAAAATTACAAAAAAAAAAGGGTTCGGGGGGGGGGGGGGGAGGTAATAGGACCTTAGTTTAGTTAAGATGTGTC
TCTGAGATTTCGGTCATAGTCTAGTAGGTACTTCTACCTTTTCCCTTTTTGTAATAATAGAATTATTATAAGTATTATTT
AACAAACAAAAAAATTATATTGTGTCTTCCTTTCAGTGCGTTCTGAAACATTAAAGAATGTTTCTTTCTTTTTTATCAAT
TTTTAAAATTTAACTTCCACATAACATGTTTAAGACCACAAGATTAAAAAATATTTGATATATTATATGTATATCCTTAG
TTTAAGACCATAGAAAAAATAAAGCTTTTTCATTGAAAAGGAAGAAGTAACTTTGGGTCTCAAAAATAAAAAATAAAAAA
AGTTGTGGCCTCCAATTTATTTTTGACTTTACCTCACTAATCAACTTCAGTCAATCGCTGCTTTTCATATCCATCTTATT
TTTGTGCATGGTACTTAGGCTAATATAAATCATTCTTTGCTGGCCAACCACTACAAAAAAACGCCTAAATTGTTGGGCTT
TCAAAGCGGAGATTAGCTGCAATCCCCACAAATTACATTAAACAAAGGCGGTTTGAGAAAATAAAAGTAAATAGCAGGGG
TTTAGAACCCCCGCCAAAGAAAAATCTAAATAAATAGCGGGAGTTTAAACACCCGTCATTTGAAAATATTTTTTTTATTT
CAAAATATAAAATATTATATCTATATTTTTATACTCTAGGCCTATACTTACTTCTCATTCTATTTGTACCTCTTTTATTT
AAAATAGGGAAAAAGAACAATTATACCCCCGAACTATCGTAAATGATATGTCCATACCCTTCGTTATACTTTAAGGTTGT
ATATACCCTTACCGTCAATATTTTGGATTGTGTATACCCTTGAGACTAACGGTTGGACACGTGGCTTCATCTCAACGACT
TACTTGATTATTTATTTATTTTTTACCCAAAATTGGAAAACCCACACCCCATTTCATTTTAAACCCACCCGAAACCCTTT
TTGAAATAACTCGAATATATTTGAACAAAGCTACAAATCAAATTCAAAACCTTTGTAACAATAACAAATTCATGTGGTTT
AATTTGAATTTCGTCTAGTGGAGATGATGGAGCGAGCATCATCAGATCTACTCCCTCGCCAAAATTCAATTCGTTCTCCC
TTACAATTTAAGGAAAAATAACGATGGAGAAGCATTGAGAATTTCCGGCGAGATCGCCTGATGCACTGTCGCAAGGCATT
TCGTCTAATTTCTGGCCAAGTTCGTGAAGTTTTGATATCTGGGTTTTATTCCCCACCCACTTATATTCTACATCAAGAAA
TTTCAGCTCATTCTAATGGCTTGAACTCCGGTAGACCACTATTGAGCGTCGACGGTGGTTTTCCGACAGCCTTAATGGAG
CAAGGACAATGACAAGTTGGGCGCCTCTTCAAGGTGCACACAACCCACAAAGATCATTGCATTCCACCAAAACAAACGCC
ACAAATCTCATTTCTAATGATTCATATGTTTGTGTGATCTTTGGAGAAGAAGGCGGCAACGGCGGCGGTGGTCAATCACA
AAGTTGGCTTGATGGTTTTGTGTGCAATCATCCATGAATTCTAAAACACAAAAAGACCATGGCTAATGTTAGTGATATTA
AATTTTTGAGAACTAAAGAAGAGAAGAAGATGGATCACTGCTTGAAGGGAATTATGGAAGATGGGTCATGGGTGTTTTAA
TTCGGGTTACGGATGGGTTGGGAAAGATGGGTGGATGTATTAATTTTGGATAAAAACATAATAAAAAATTAGGTAAATAA
TTGAGATATAGCCACGTGTACAACCGTTAGTTTCAAGGGTATACACAACCCAAAATATTGACGGTAATGGTATATACAAA
CCTTAAAGTATAACGAAGGGTATTGACATACCATTTACGATAATTCGAGGGTATATGTGTCATTTTTCCCTTTAAAATAT
TAAAGACAAAAGCTATTTTAATTCAAAAATATAAAACACAATAAAACATTTTCACTTTGGAAACTTCACTGTATCACTCA
TTTCTCAGAAGAACTAGGACTGGCAGGGGGACCGGGTCGGCCCGCCCCGGCCCGCGACCGGTCCGAGAACCGGCTCGTCG
GACCCGGTCCCGTTAGATTCTCGCGGGATGGTGGCCTTCGGGATAAGGGGACCGGTAATGGTCCGGTTCACCCGTTGGTC
CCGGTCGACCCGGCCCGGATGAACCGGCCGGTTCGCGGGATCCCCTAACTTTTTTTTTGAATTATATCCGTTGGGCAACG
GCTAGTGGCCCCCCCCCCCAACGGATTTATTGACTGTTTTTTCCCTTCCCCAACACCGCCTACCACCTCTACTTTTAATA
ATATACTTTAAACCCTCAAGTTATCATAAATACACTTTAACCCACTTTTAATATTATAAATACCCCTCTATCCCTTATTA
TTTCTTACAAAATCATATATTCTCTCATCTATTTTTTATATCCTCTCAAGTCTCAATCTTAAGTCTCAATCTTTTATTCC
ATTTAAGTCTCATATTATATCATAATACATATATTTCAATTCTAAGTTTTCATATTATATACCATAATATATATAATTCT
CATATTTGCTATCAAATATTGGAGTTCCAAATTACAAGTTACAACAAACTACAAGTTTCAGGAATCGGTTATAACGTCTG
CTATTAACGCAGACGTTTGGTACACTCATTTCATAATATTTATATTTTTTTTTTGTCGTCATTAATTTTTGTGTTGTTAT
TATTTTTATATTATACTTTCCATATAATTAAATATGAGTTCTAATAAAAAAGATATCGGTAAAGGAAAAGAGAAAGAACC
AAGTGTCATTAGTAGATTATTTAATTTTAATAAAAAAAGTAGTAAGGAAAAAAATAAGAGTAAATGTGGTGGTACTTCTA
GAGTTAGATTTAATACAAATGATTCTACTTATGTTGATGATACTTCTTATGATATTGATTCAAATGCTCAACTCGATCGT
GAACTTTTACAACAAATTTATGGTGATATTAATCCTTATCTTAATGAAAATTCAGGTGAAGAAGTAGAAGTTGGTTCGGG
AGAAGATGAATTAGAAGATACACCTACTAGTCCGGTGACAAATGTTCCAAATGAAACTACAAATTCAACGGAGCAAAATT
CTGGACGCCCACCCCTTATACCTCCTACAAGGGAGAAGGTGAAGTATCAACGCCCTAAAACTTCTGTTGTGTGGCAATTT
ATGACTTTAGATAAGGAAAATTCTATTGTTATTTGTAATAAATGTAAGCAACCTTTTAAACATAAACAAGGTGGAGGTCA
AGGTGGGACGGGGGGCTTAAATAGACATTTGTTATCTTGTGTGCCGATTCAATATAAAGAAGTTAAATCATTAACCAATA
GAAAAAAAGGAATTCCAGTTAATGATTTTGATATTATTGTTAATGAATCGGTAGGGGCTTCTAACATGGTTCAAGGAACA
TTAGATCATTCTAACCCCAGTGGTCCACTAACACAACGTAAATATAATAAAGAAAGAGATCGTGGAAATTTAGCTAAAAT
GGTTTCTGTTTGTGGTTTACCTTATAGTTTTCCTTCACATCCCGGTTTTATTGAATATATTCAACAAACTTATAATCCTA
ATTATAGAGGTTTTTCAAGAAATACTGTTAAATCTGATGTTTTTGTATATCAAGGTAAACATTGTCAATATCTTCGTTGT
ATGTTTAGCATATTAGGTTGTAGAGTGTCTATAACTTCGAGCATGGGTCATAGTGTTAATAGACGTGATTATTTAACTGT
TACAGCACATTGGATTGATCATAACTGGAATTTGCAAAAAAGAATCTTAAGTTATAAAGAATGTGTAGAGAAAAAAATTG
GTGCATATTTAACTTCAAATATTTTGAGTGTTATAGATTATTACATGCTTATAGATAAAGTAATGTCTGTCGCATTAGAT
AATGCATCTAATAATGTAAACGCTGCTAGTATGTTAAAAACTAGATTATGTCCAATTGATGTTAATTCTTTTCATGTTAG
ATGTGTTGCACATGTATTAAATTTAGTTGTACAAGATGGTATTTCATTATTTGAATGTGGTTGTATGAAAATTGAATATG
TTGTTGCCTGGATTTTTTATGCTAATAGAGCTGCTAGAATTAGGGAATTTAATGAGCGTTGTGTACTATGTGATTTGCCA
CCAAGAAAAATTCCAAGACATATTAAAACAAGGTGGAATTCTTTTTACGAAATGTTTTCAGTTGCTTACGAATATAGAGG
ACCCATACAAATGGTGTTTAATGCTCATAATGATGACCCATTAGACAGAATTTGTGAAGAAGATTGGGAAGAAACTAATG
AACTATTAGAATTTTTAAGACTTTTTTATGATGCTACAACCATGTTTTCTAGAATTTATTATCCTACTATTTCATCAGTA
TTAATAAATATTTGTGCTATTTCAATTCAATTTTCTAAATACAAAAAAATTGAAAAATTTAGAGTTGCAACTGAAGGTAT
GATTGAAAAATTTTAAAAATATTTTTTTCCTATTCCTCAAATTTTTTTAACTGCTACTTTACTTCATCATGACTATAAAT
TACAAGGTGTGCAGGGACTTGTTGACACTTTTTATAATACCTTAGAAATTTTACCGGAAATAAATCCAACTTGTGAAATG
TGTAAGTGTAGCATAAAAGTAGAAGCAAAAATTTTGTATGAAAAATATAGAACTACAGGAAATACTCAAGAAGTTGGTCA
AACTTCTAATCCTCAGAGTAAAGCTCGAATTTCAAGTTATATGCGAGATTTTCTTGGTCTTAATTCTACTAACCATGATG
ATTTTGAAGAATATCTTAATCAATCTTTAGAAACAGTGGAAGACGAAAATGGCAATGAAGAATTATTAGCATGGTGGAGG
AGGCGGAGCGTTGCATTTCCAACTTTGAGCAAAATGGTTCGTGATGTTCTAGCTATTCAAGCTTCATCAGTTGCATCAGA
GGTTGCTTTTAGTGCAGCAAGGTTTCAACTTGGCGATCATAGACATTCATTGGCGGAAGATAGTTTGGAAATATCAGTTT
TATTTAGAGATTGGGTCAACTCCGAGAGGAGAAATTATAATTTGCCAAAGTTAAGTTCCAAACAAGAAGCTTGGATTAAT
GCTGTACTTGGATCTAGTGATGATGAATTAGAGTCACAATAGTTTCTAGCAAGTTTGCCAACACCGGAGGATGTTACCGT
TGATATGATGCGACAACTAGAATTAAATTTTAAAGGAGAATACAAATATTAGATTACATTCGAGAACTAATTGAAACAGA
ACCCTTCCTAGAAGGTGGCTGCGTAAATTAATTACTCATCTAATATTTGTAACAAATATTAGTTTTACATATGAGAACTT
ATTGAAACAAAACCCTTCCTAGAAGGTTGTAATGACCCTCTTGGTCATTTCTGTGTCTTGACTTCTGTGTGTCGTTTAAA
GCGTTCCTATAGCGACCCCAAGTCATTTATGACTTGCTGGGACTGACAGTTCGGTCACCTGGTCGTTCGTTTGATCTTGG
TGTGAGTGTTTGTGTTTTGGAGCTTATGAACCTTGAACGATCATTTTCGATCAAAAGTTCAAGAAGATGACATCGAAATC
TAATTCTGACGATTCCATCAGCTCTGGAAGGGCCATTTTAGGCTAGTAGCATGGTCGACATGACTCTCGAGGTTTTCAGT
GTGAGTCGGTGCGATTAGGCATTTTAGCCTTTGAAATTTGACATAAGTTTGACTTTGGTCAACATTCTGAGTAAACGCGC
TCGGATGAGAATTCCGTCAGCGTGGTTAGCTCTAGAATGTCGATTTTGGTCTAGATTGACCCTTCTTTTGTGTCTGGAGG
TTTTCGATATCTTTCCGAGCCCTTTTGTGGGTTTTGACTTAAAAGGGCTTTTGGAAGTGGGACCCACTTTTTATCGAAAT
GACCTCTGATGGAAATTTTGACTGCGCCGTTGAGTCAGAAATGTTGAATTTAGTATGGTTGCATATCTCGTTTGCGTGCA
CGGGGTTCCGAACGAGATCGGAGCACCCCATCGGAATTTTAAGTTTTGGAAATGTTGCAGATTTTCTGCAATAAATTACA
GAAAATCAGCAACATTTCCCAAATTTCAAACCCTCATAACTCTCTCATCTCTCAATCAATTTGGGCGATTCAAAAGGCAA
AGTTGTGAGATTTTTTTAGGACAACGTGTTGGTGAGCTCGGATAGTGATTTGGAGTCCCCGTTTGAGGTAATTTTCGTAA
AATACCTGCTGCCTCACCCCTTTTTGTGAGCTTGAATTTGGGAATTTTTGAGACTTGATATTTCAGTCATTTTAATTCCG
ATTTCAGTGATTTTTGAGGCTATTTTGAGTGGTTTTTCGAGGAGAACGTTGTGGTGTTGTCAGATTTTACTGTAGACAAC
CCGTTTTTGGTAAATACACTACTGTTCCATTTCTAATTTTTGAGAAAATTTGGGTTTTAGTTGCATGTTGATATTGTGTT
GTTCCCGAGCCCCGAATTGTGTCCCATTATGGGAAATGAGCTGGGGAAACTGGTTAGGACCCACTTTTGGGGTTAATTTC
AGAATTTCCAGCGCGGGTCCCACGATTCCCGTTTTGACTCCAAAATTGACCCATCTCTGTTTGTTGTGATTTTGGTGTCT
AAACGACCGTATTAATGTTGTGACTCTATTTTTGATAGCGGGGCAGCGTTTCGAGACTGTTTGGAAAGGGAAAGCTCTGA
ATGAGTGATTTTGGAGCGCGTGTGATCGGCCTACAGGTAGGCTACGGTTTCCCTCTCTTAGATTGAGCTCGAGAATGTGA
ATGCATGTTGATTAGTTGGGATTTGGGTTGGGTGGTTATTGAATCCTGCATAGGTGTTAAGAAATCATGTTTTCGGCCTA
TTTCGAGAATTATCGGGTAACTGTGAGCATGCTTTGTGTTATTAATGGGCCCTCCTCGCTATGTGGAGTACTTGCATGCT
TAATTATTGTTTATTTGAAGCATTTGGGCCTTAGTTTAGGTTTGACTAGGGCTTGCCTTAGAAATACATGATTCGGATCC
GATAGGCCTTAGTTTTGCCCCGACGTCGCTTGCTCCGACTTTAGTTATTCTTATTTTCCCCGATGTTACGGCTTCACGAG
TTACATCGGCGACACTAGTTCTGCTTCACTATTTGAATTTGATTTTCGATTTGGTTCCAAGGACTTACATTGATTGGCTA
AGTATGGACGGCGTTCCACGGACATTTATGAGTGTGGATCGATTAGGACTCTTTCAGCAACTACATTGGCACCTTTATAG
AGCATCCGGTTTAAGGTCCGGCCTCTATTACCTAGATACTTATGTAGAGCATTCGGTTAAGGTCCAACCTCTATTGCTCA
GATACTTATATGGAGCATCCGGTTAGAGTTCCGGCCTCTTATACTTGCTACTTATGATTGGTTACTCGAGTACTTCTGGT
GAGCATCCGGTTCGAGGTCCGGCCTCCGTACTGTTAGATTCTACTAATTAGGGTTGAGGTTCTGGTTCGATGTTCTTCGT
TCTTGGGTTCTTTTATGCAATTCTCTTTAGTTATAGTTATTCTGTGTACTCGTCAGGCTTATGGGGGTCCATTCGGGTTT
TTATTTAACTTGCGCACGAGTGTACCTTATGGGCTTATGGGGGTCCAGTTAGGTGTGGTTAGCTTATTGATTATTTTAGT
TAGTTCTTGTACACTCGTGTGTATTCCATTGTTACTTAGATTTCTGCCCTTGACCCTCGGTTTGTATTATTCCTTCTTTT
CATATTGCCTTTACTTTTCAAGTTCAGTCGGCCTATGATGCCTACTGGGTACTTGTTGTTTTGGTACTCATGCTACACTC
TGCATCTATTTCGTGATGCAGGTCCGGGCACTAGCAGCCAGCGTTGATTGAGCTTGGAGCAGACTGATCCGGAGACGGGA
GTGAGCACACGACGTTTTGTACTATTTCAGTCTCCATCTGTATATATAGACTTGTCTTTTACCTTTCGAGACAGTCCAGT
CTCTGTTGTCCACTTTTGGGACTTGTACTCATTTTGTTAGTAGCTCTGTACTAGTGACTTCCAGGTTCTGGGAGGGATCT
TTATTTGTATATATATTTTGGTTTGCTTCCACCTGTTTATATTGTTATTTGCCTACTCTTGTTTAGTTTCTACCCTCAGA
CCCATTACTTGTTGTTCTGGGTTACGGGTTGGCTTACCTGCTGGTGGGTTATAGTTGGTGCCATCATGACTTGAGAAATC
GGGTCGTGACAAGTTGGTATCAGAGCCTCAGGTTCACCGGTCTCACTTGTACAGACCTAACGTCTAGTAGAGTCCTGCGG
ATCGGTGCAGAGACATCCGTAACTTATCTTCGGGAGGCTACAGGATGTCCTTAGGAAAATTTCCTCTTTTGTTTCGCTTT
CGTGCATCGTGTGTCTTATTGGTTTCTGGAAATCTCACTTGTTTCACTCTTTCGCAGGATGGTTCGCTCGCGAAGTGGCG
CGGCCAGGGGTGGCGCACTCGAGTCTGCAGGCAGAGCCTAAGCTTGGGGTAGACGCCGACCCCGAGGTCGAGGCAGGGCC
GTAGCCCTAGCCCAAGATAGGGAAGAGGAGCCTCAGGCAGCATATGTACCTCTACAGCCGGTAGGGCCGGGGCCAGCCCA
GCCACCACCTGCACCAGCTGCAGCTGCAGCTCCTGATCTTCATGCTCTGCTGACTTAGATACTAGCTGCTATTGGGGAGA
TACGACAGGCACCAGCACCAGTCCCAGCAGCACCAGCTCCAGCGCCGCAGGGTCAGCCTGCCGCAGCAGCACCAGAGGTT
CAGCCGCTACCAGTTCATATGGCTGTCGTGTCAGACTTAAAGGACGGGGAGATGCCACTGCGCGAGCAGAAGATGCTCGG
GGTATTCCAGAGGTTGGCACCGCCGATATTCTCAGGGGCGATGGGGGAGAATGCCTATGAGTTCCAGCTCACTTGTCAGG
AGCAGCTATAGTCATTAGGCCTCTTGGATTCGAAAGGAGCCGACTTCACTGCTCATCAGTTTTATGGGCCAGCCAGGCAG
TGGTGGCGTTCGTATCGAGAGTCCAGGCCAGCTGGATCGCCTCTTGTATCTTGGAGTGAGTTCTCAGAGGCTTTCTTGGC
CCGGTTCATGCCACGGAGCGTCAGGGATAGGCTTCGTGATCAGTTCTCCGGATTGGAGCAGGGCCCTATAACCGTCTCAG
AGTACGAGACGAGGTTCCATGAGTTATCTCGACATGCTACCATGATCCTACCCACGGAGGAGGAGAGAGTTCATTGTTTT
GTACGTGGGTTGCGGTACCGTCTGAGGGTCGACACAGAGCATTTGGTTTCGGCCGGCCGTTCATTTCTTGATGTGGTCGA
CCATGCCCGATCCATGGAGCATATTCATCGCGAGGCCCAAGGGGGCAGCGATAAGAGGGCACGCTACCAGGGCAGCTACA
GCGGGTCCCAAACTAGAGGGAGAGACTCCTATGATAGGCCCCGCCAGAGGTTCCAGCAGGGTCAGTCCAGTCGACCTGTT
CAGGCGGCATTACCTGCTTCTGAGGGAGGCCAGCATCACCAGGGTGGTCCTAGTACGGGTGAGAGTTCTAGGGGATCAGA
TTCCCTCCATTCCTATCGCGGTCGGGTTACTTCAGGGCGTGCAGCTTCGGGGTGTTTTGATTGTCGTGCGCTTGACCATT
GGTCCAGAGAGTGCACCCGGCGAGGGCGAGGAGCGATGGTACCAGCTTCCTTTGCACCTAGACCAGTTTTAGTTGTGCCC
CCTCTAGCTAGAGATGGTAGTCAGGACCAGGGTCGTCGGGACAGCCGACAGGGTACCAGAGGCGAAGCTCGAGGAGGCAG
GCTAGGTGGTAGATCAGATGCATCGGGCAGAGGTGCTCAGGGCCATTTCTACGCAGCCCCGGCGAGGGCGACGGCTGAGG
CATCTGACGATGTTATCACAGGTACGCTTTTATTATGCCATCAGCCTGCTACAATATTATTTGATCCCGGGTCCACATTC
TCGTATGTATCTGTTTATTTTGCTCCTCGATTGGGTATGAGGTCTGAGTCTTTGGCAGAGACAGTTCATGTTTCGACCCC
GGTGGGTGAGTCCTTAGTAGTGGATCAGATATTGCGATCTTGCTTAGTGACTATCCAGGGTTGTGATACTAGAGTTGATC
TTATTTTGCTAGATATGGTTGATTTTGATGTGATTCTGGGCATGGACTGGTTATCCCCTTACCATGCGGTCTTGGATTGC
TACGCCAAGACTGTTACCTTAGCGATACCTGACATTTCCCCAGTGTTGTGGCAGGGTGCTTATAGTCACACACCGACAGG
GATCATCTCTTTTATGCAGGCTAGACAGTTGGTTGCTTCTGGGTGTTTAGCTTATTTGGCTTATGTGCGAGATGTGATTA
GAGATGACTCTTCAGTTGACTCAGTTCCTGTGGTTAGAGAGTTTGCAGATGTGTTCCCTACAGACCTACCTGGCCTACCT
CCAGATCGTGACATTGATTTTGCCATAGATTTAGAGCCCGACACCCGTCCTATTTCTATTCCGCCTTATCGGATGGCTCC
TGCAGAGCTCAGGGAGCTCAGTGTTCAGTTAGAGGATCTCTTAGGTAAGGGGTTTATCCGTCCGAGTGTGTCGCCTTGGG
GTGCTCCTGTTCTATTTGTGAAGAAGAAGGACAAGACTATGAGGATGTGTATTGACTACAGGCAGCTGAACAAAGTGACG
GTGAAGAACCGTTACCCCATGCCTCGTATTGATGATTTGTTTGACTAGCTTCAGGGTACCATCGTGTTTTCTAAGATTGA
TTTGAGGTCTGGGTACCATCAGCTGAGGATTAGGGCAGCGGGCATCCCTAAGACTGCATTTAGGACCCGTTATGGCCATT
ATGAGTTCTTGGTGATGTCGTTTGGGTTGACTAATGCCCCTGCTGCCTTCATGGACTTGATGACACGTGTATTCAGGCCA
TATCTTGATTTATTTGGTATTGTCTTCATTGATGACATACTGGTATATTCGCGGAGCCGGAGTGAACATTAGCAGCATTT
GAGGATTGTGCTCCAAACTTTGAGAGATCAGCGGCTTTATGCCAAGTTCTCAAAGTGCCAGTTTTGGTTAGACTCTGTAG
CGTTCTTGGGGCATGTTGTATCCAAGGAGGGCATTATGGTAAATCCGATGAAGATTGAGGCTATTCGTGATTGGGCTAGG
CCCACCTTAGTTACTGATATTCGGAGCTTCGTCAGACTAGCGAGCTACTACAGACGCTTTGTTGAGGGCTTTTCTACTAT
TGCAGCCCTATTGACTCGATTGACTCTTGTTGATGTTCCCTTTGTTTGGTCAGATGAGTGTGAGGCGAGCTTTTTGAGGC
TCAAAGAGTTATTGACCAGCGCTCCTATATTGACTTTTCCAGTTGAGGGCGAGGGCTTCACAGTTTATTGTGACGCATTC
GGCATTGGTTTGGGTTGTGTATTGATGCAGTAGGGCCGGGTTATTGCTTATGCGTCAAGGCAGCTTAAGATCCATGAGCG
CAACTACCCCACTCATGACTTGGAGTTGGCGGCGGTAGTTTTCGCGCTTAAGATTTGGAGGCACTACTTGTATGGAGTTT
GATGTGAGATCTATACCGATCATAGGAGTCTTCAGTACATCATGAGCCAGAGGGACCTTAATTCGAGGCAACGTCGTTGG
ATTGAGCTCCTGAAGGACTACGACCTCTCTATTCTCTATCATTCGGGCAAGGCGAATGTGGTAGCGGACGCCTTGAGCCG
GAAGACGGTGAGTATGGGTAGTCTAGCCTTCTTATCTGTTGAGGAGCGACCCTTAGCTTTGGACATTCAGTCCTTAGCTA
ATAGCATGGTTCGATTGGATATCTCAGATTCTAGACGCGTCTTGGCCTTTATGGGAGTTCAGTCTTCTTTGCTTGATAGG
ATCCGTGGTTGCCAGTTTGAGGATGATACCTTGGTGGCCCTTAGAGATCGAGTGTTAGCGGGTGATGGTGGTCAGGCTAC
CTTAGATCCTGATGGAGTGTTGAAATTTGCCGGCCGCATCTGTGTTCCGAGAGTTGGAGATTTGATACAGTTGATACTTT
CTGAGGCCAATGAGTCTAGATACTCTATTCATCCGGGCACAGCGAAGATTTATCGTGATTTGAGGCAGCATTACTGGTGG
AGTGGCATAAGGAGAGATACTGTTGACTTTGTTTCCCGTTGCTTGTGCTGCCAGCAGGTAAAGGCCGAGCATTTGAGGCT
TGGTGGCGAGTTCCAGAGATTACCCATTCCGGAGTGAAAGTGGGAGCGTATCACTATGGACTTCGTTGTGGGGTTGCCTC
AGACTTCTAGAGGTGTTGACAGCATTTGGGTCATCGTGGATTGATTGACCAAGTCAGCACACTTCCTCCCTGTTCATACT
ACCTTCAGTGCTGAGAGGTTGGCTCGTATCTATATTCGGGAGGTAGTTCGTCTTCATGGTGTGCCTGTTTCTATCATTTC
AGATCAGGGTTCACAGTTCACTTCCAGCTTTTGGAGGGCTTTTCAGGAGCAGTTGGGAACCCGTGTCCATCTTAGCACAG
CATTTCACCCACAGACAGATGGTCAATCAGAGCGTACTATTCAGGTCCTTGAGGATATGTTGCGAGCCTGTGTTATGGAT
TTTGGAGGTCAGTGGGACCAGTTCTTGCCTTTGGCGGAGTTTGCGTACAACAACAACTACCACTCTAGTATTCAGATGGC
CCCGTTTGAGGCCTTATATGGTAGGCGTTGTCGCTCTCCAGTTGGTTGGTTTGAGTCTACAGAGCCTAGGCCGCGTGGTA
CAGATTTACTTCAGGAGGCCCTGGATCAGGTGAGGGTGATCCAGGATAGGCTCAGGGCGGCTCAAAGTAGGCACCAGAGT
TATGCGGATCAGAGGCGTCGACCTTTGAGATTCTCTGTTGGTGACCGGGTATTCCTCCGTGTGTCGCCCATGAAGGGCGT
GATGAGGTTTGGGAGGCGGGGCAAGCTTAGCCCCAGGTACATTGGGCCTTTTGAGATACTCCGGACAGTTGGAGAGGTTG
CTTATGAGTTGGCCCTACCTGCAGCATTTTCGGCCATCCACCCAGTTTTCCATGTCTCGATGTTGCGGCGGTATGTTCCT
GATGAGTCCTATGTGCTCCAGTATGATGCAGTCGAGTTGGATGATCGTTTGACATTTGTAGAGGAGCCAGTTGCCATTCT
AGCTAGAGATGTGAGGAGATTGCGCTCGAGAGCCATTCCTGTTGTTAAGGTTCGTTGGAGGCATCTTCCAGTCGAGGAGG
CTACCTGGGAGACCGAGCAGGAGATGCGACAGCAGTTTCCCAGCTTGTTTGAGCCTTCAGGTACTTCTTGATCCTTTCTT
TCGCGGACGAAAGTCCTTTTTAGTAGTGGATATTGTAATGACCCTCTTGGTCATTTCTGTGTCTTGCCTTTTGTGTGTCG
TTTAGAGCGTTCCTATAGCGACCCCAAGTCATTTATGACTTGCTGGGACTGACAGTTCGGTCACCTGGTCGTTCGTTTGA
TTTTGGTGCGAGTGTTTGTGTTTTGGAGCTTATGAACCTTGAACAATCATTTTCGATAAAAATTTCAAGAAGATGACATC
GGAATCTAATTCTGACGATTCCATCAGCTCCGAAAGGGTCATTTTAGGCTAGTAGCCTGGTCGACATGACTCCCGAGGTT
TTCAGTGCGAGTCGGTACGATTAGGCGTTTTAGCCTTTGAAATTTGACATAAGTTTGACTTTGGTCAACATTCTGAGTAA
ACGCGCTTGGATGAGAATTCTGTCAGCGTGGTTAGCTCTGGAATGTCGATTTTGGTCTAGATTGACCCTTCTTTTGTGTC
TGGAGGTTTTCGATATCTTTCCGAGCCTTTTTGTGGGTTTTGACTTAAAAGGGCTTTTGGAAGTGGGACCCACTTTTTAT
CGAAATGACCTCTGATGGAAATTTTGACTGCGCCGTTGAGTCTGGAATGTCGAATTTGGTATGGTTGCATATCTCGTTTG
CGTGCACGGGGTTCCGAACGAGATCGGAGCACCCCATCGGAATTTTAAGTTTTGGAAATGTTGCAGATTTTCTGCAATTT
ATTGCAGAAAATCAACAACATTTCCCAAATTTCAAACCCTCATAACTCTCTCATCTCTCAACCGATTTGGGCGATTCAAA
AGGCAAAGTTGTGAGATTTTTTGAGGACAACGTGTTGGTGAGCTCGGATAGTGATTTGGAGTCCCCGTTTGAGATAATTT
TCGTAAAATACCTGCTGCCTCACCCTTTTTGTGAGCTTGATTTTGGGAATTTTTGAGACTTGATATTTCAGTCATTTTAA
GTTCGATTTCAGTGATTTGTGAGGCTATCTTGAGTGGTTTTTCGAGGAGAACGTTGTGGTGTTGTCAGATTTTACTGTAG
ACAGCCCATTTTTGGTAAATACACTGCTGTCCCATTTCTAATTTTTGAGAAAATTTGGGTTTTAGTTGCATGTTGATATT
GTGTTGTTCCCGAGCCCCGAATTGTGTCCCATTATGAGAAATGAGCTGGGGGAACTGGTTAGGACCCACTTTTGGGGTTA
ATTTCAGAATTTCCAGCGTGGGTCCCACGATTCCCGTTTTGACTCCAAAATTGACCCATCTCCGTTTGTTGTGATTTTGG
TGTCTAAACGACCGTATTAACGTTGTGACTCTATTTTTTATAGCGGGGCAGCGTTTTGAGACCGTTCGGAAAGGGAAAGC
TCTGAAGGAGTGATTTTGGAGCGCGTGTGATCGGCCTACAGGTAGGCTACGGTTTCCCTCTCTTAGATTGAGCTCGAGAA
TGTGAATGCATGTTGATTAGTTGGGATTTGGGTTGGGTGGTTATTGAATCCTGCATAGGTGTTAAGAAATCATGTTTTCG
GCCTATTTCGAGAATTATCGGGTAACTGTGAGCATGCTTTGTGTTATTAATGGACCCTCCTCGCTATGTGGAGTACTTGC
ATGCTTAATTATTGTTTATTTGAAGCATTTGGGCCTTAGTTTAGGTTTGACTAGGGCTTGCCTTAGAAATACATGATTCG
GATCCGATAGGCCTTAGTTTTGCCCCGACGTCGCTTGGCCGACTTAGATCCCTGTAGACTGGTGTAGCAGACTTGAGTCT
GATAGATTGGGCCTTAGCTAGGCGATTCGCTTGCTTCGACTTTAGTTATCCTTATTTTTCCCGATGTTACGGCTTCACGA
GTTACATCGGCGACACTAGTTCTGCTTCACGATTTGAATTTGATTTTCGATTTGGTTCCAAGGACTTACATTGATTGGCT
AAGTATGGACGGCGTTCCACGGACATTTATGAGTGTGGATCGATTAGGACTCTTTCAGCAACTACATTGACACCTTTATA
GAGCATCCGGTTTAAGGTCCAGCCTCTATTACCCAGATACTTATATAAAGCATCCGGTTTAAGATTCGGCCTCTATTGCT
CAGATACTTATATGGAGCATCCGGTTAGAGTTCCGACCTCTTATACTTGCTACTTATGATTGGTTACTCGAATACTTCTG
GTGAGCATCCGGTTCGAGGTCCGGCCTCCGTACTGTCAGATTCTACTAATTAGGGTTGAGGTTCTGGTTCGATGTTCTTC
GTTCTTGGGTTATTTTATGCAATTCTCTTTAGTTATAGTTATTCTGTGTACTCGTCGGGCTTATGGGGGTCTGTTCGGGT
TTTTATTTAACTTGCGCACGAGTGTTCCTTCTGGGCTTATGGGGGTCCACTTAGGTGTGGTTAGCTTATTGATTATTTTA
GTTAGTTCTTGTACACTCGTGTGCATTCCATTGTTACTTAGATTTCCGCCCTTGACCCTCGATTTGTATTATTCCTTCTT
TTCATATTGCCTTTACTTTTCAAGTTCAGTCGACCTATGATGCCTACTGGGTACCTGTTGTTTTGGTACTCATGCTACGC
TCTGCATCTATTTCGTGATGCAGGTTTGGGCACTAGCAGCCAGCGTTGATTGAACTTGGAGCAGACTGATCCGGAGACGG
GAGTGAGCACACGACGTTTTGTACTATTTCAGTCTCCATCTGTATATATAGACTTGTCTTTTACCTTTCGAGACAGTCCA
GTCTCTTTTGTCCACTTTTGGGACTTATACTCATTTTGTTAGTAGATTTGTACTAGTGACTTCCAGGTTCTGGGAGGGAT
CTTTATTTGTATATATGTTTTGGTTTGCTTCCGCCTGTTTATATTCTTATTTGCCTACTCTTGTTTAGTTTGTACCCTCA
TACCCATTACTTGTAGTTCCGGGTTACGGGTTGGCTTACCTGCTGGTGGGTTATAGTAGGTGCCATCATGACTTGAGAAA
TCGGGTCGTGACAAAGGTGGCTGCGTAGATTAGTTACTCCACTAATATTTGTAAATTGTAACTTCTAAGTTCTAAGTTGC
AATTAGATTTTATTGAATAAATTTGAAGGCTTTATTAAGTCTTTTTTATATAACTATTGTCTTGCATTTTAATTTTAATA
TATTCATACATATTTACATATATACTAATTTGTTTGAAAATAGTTGAACATTTTAGGGGGAAAAAACGTGACTATATCTC
CAAAGCTGCCCTTATTCAATCAGTGGAGGTGTTATTTAAGGGAAATGTTAGTGGATAGATAAATGATTATTTTAACAAAT
ATTGTAGAAGGCAATAAGGAATAATAAAAAGAGAACTAGCTATTACAAAATTTTATAATAAGGAACAAATGTTAAAAAAT
GGAACTTTAATACATCAACTAACACCAAGATTATTAAAAATTAAAAGAAGGAAAATTCAAAGTATTGCACATAACGTCCT
TCTTTTTTGGGGCCTTTTTTTAATTTAAAAATCAAAATTTCAAGTTTAAATTACTTTAAAATATTTAAAAGACAAATTTG
AACTTCTCAAATTTGTAATTTGAAAATTGAAGTTTGAAATTTGAAAGTTGAATTTGAAATTTGAAATTTGAAATTTGAAA
TTTGAAATTTGAAATTTGAAGTTTGAAGTTTGAAATTTGAAGTTTGAAATTGAAATTTGAATTTTGAATTTTGAAATTTG
AATTTTGAATTTTGAAATTTGAAAACTTAAGCATTATTTATTAGCTAAAAATGTTATTGAAAAAAAATCAAATAAACTAA
AAATGTTATTCAATAACATATAATTTCAATACAAATAAATAAGTATATAAAAATTAAAAAATAAAAAATCCCTCGTCCCG
TCCCATCCCGTCCCCCCAAAACCCGTCTCATGCCGTATATATAGTGGGACGGGATGGGACTTATTTTTGTCCCCCCAATC
CCGGTCCCGGCCAAATCCCGTCCCGTCCCGTCCCCCAGTCCCCGTCCTCGTCCCCTTGCCAGCCTTACTCAGAACTCACC
TTCTGAGAGCTCACTTCTCCCATCGCTATATATCTCTCATCGAACGCTTCGCCGCCGCTTTGCCTATGTAAACTTCAGCT
AGCTTATCAGATTCGGAATTGGGATGACCATTTTAAGGTAAAAAAATGTCACTTCTCTTACTTTTTTTGGATTCTCTCAT
CTCAATATTCACATATCTAAAAGTTTTATACAAATTTCTGATTGTATTCACTAGGTATGTTCATTTGTTTGCTGTTTGTA
TAGCTGCATGGAGGTAGAATTAGGTTAATTTTATTGTACTTCTTAGGGATGAAAAATTTGAAATTGTCAAATGTTTTCAA
ATAATGAACTGCACTAGCCTACCATTTTCGTGTATTTTGTGGTAGAATTAGGTTAATTTTGTTGTACTTTTCGTGGTTTA
GTTATTTGTGCTGGTATTTTGTGGTAGAATTAGTTTAGTTATATGTAGTAATGTAATATACTCTGATTATGGGTAGTAAT
ACCTACTGTTGAGTGTATACTTGTGATGGTCTAGGTTAAAGATTTTAGTTCTCCATTAGAGAAGTTATGAGACCATCTGC
GTACTCTATTGGTGTATAATTGTTTTTAATTCTTAAATTCTCCTCTTCTATGCCTAGATTAGTCTTAAAATGCTTTTCGC
TTCGGCTCCATGAACTAAAATGATGCTCTCTGCTCAGATCTTCTTTGTGGTGAGTCTCTCGAATTCAGTCAAGATTTGCT
TAGTATTATGTTAAATTTGGTAGTTATTCTGGCGGCTGCAAAATGCTTTATAAGTCAAACTATTTTAGTCACCTTATTAC
CTATACACGTAATGTCATTATGCGTAGCCTTCTCAGCAATTTTAAAAGATTGTTTCTGTGATCTGGGCGTTAAAGTTAGT
TACATACGAGATAATTTGCAAAGCACACCTAGAATCTTAGATTGTTATTGTTCAATCACGCATCATATGATGTTTTGCAA
AGTTGAAGTGTGTGATAGAAAAAAAAAGAACAGCAAATAGATGGAGTAGAGCAGAGGCAGTATGTGAAAAAGAAATTTCC
TGACTACTTTATTACGCTGCCTGCAGCAGCTTTTATAAAACAAATACATTGCAGAAAAACTGAAGCTAAAGATTAGGAAC
CACTACTCCAAGATTTTCTCCTAAAAACTTGACAACAGCCCACATTTAAACTTCTTCCTAAAGACTAGGACAAACATAAC
GATAGATATTTTATTCCTAACATAACTTATTAAAACTAACACCCTCCCTTAAACTGAAAGCTTTCAAGCTTCAGTTTAAC
ATCAGCTTCTTGAGCTCTTCCATAGTGCCGATACCCATCAACCTCCTCAGATTTTGGAAAGTGAGAAACCTGAGAGGTTT
AGTAAAAATGTCCGCCAACTGATCTTCACTTCGGCAGTACTGCAGCTCTATTGTTCCTTCATTAGTGAGATCTCGCAAGA
AATAATACTTCACATCAATGTGCTTGCTTCTTCTATGTAAAACAGGACTTTTTGATAGCTTAATGGCAGAGTTATTGTCA
CAGAAAATTGTAGTTGCTTTTTCTTGTTTGAATTGTAGTTCTTCAAGAATCCTCCTCAACCAAACAGCTTGACAAGCACA
AGCTGTAGCAACAACAAATTCCGCTTCAGTACTAAAGTGACAATTTTTTGCTTCCTGGAAGACCATGAAACAGCCGCTGT
GCCTAGTAAATAAACATAGCCTGAAGTACTCTTTCTGTCGTCTTGATCTCCTGTGTAGTCGCTGTCAGCAAAACCAATCA
AATCAGATTTTTCACCCTTCTTGTAGAACAAACCAAAATCCTTAGTTCCTTGTAAGTAGCGAAGGATCCTCTTGGCAGCT
AGCAAGTGAATTTCTGCCGGACTCTCCATACACCTGCTTATAAGACTTACAGCATACATGATGTCAGGTCTTGTAGCAGT
AAGATACATCAAACTACCTACAATTTGCCTGTAGAGCGTGTTGTCTACCATATCTCCTCTTCCAACTTTGTTTAGCTTCA
AACCAAACTCAACTGGAGTATCGACACGATTGCAATTCTTCATCTTGAATCGATCTAAAATTTCCCACACATATTTCTTT
TGGGAAACAAATATCCCATCAACAGATTGCACTACTTCTAAACCAAGAAAATAATGCATCTTACCAAGATCAGACATCTC
GAATTCATCCATCATAGATCTCTTAAAATCAGAAAACATGACATTATCATTCCCAGTAAATATATGATCATCAACATATA
AACACACTATGAGCATTTTTCCAGATTCTCCAATTTTAACAAAGAGAGAGTGTTCATATGGACATTTCTGGAAACCAAAT
TTTAGAAAGTAAGCCTCAATGCGACTATACCAAGCTCGTGGAGCTTGTTTTAGTCCGTAAAGAACCTTTTTCAACTTGTA
TACCTTATGCACATCTCCAATTTTTATGTAACCAGAAGGTTGCTCGATAAATACCTCTTCCTCCAAGTATCCATTTAGGA
AAGCTGATTTGACATCCAACTGAAAGATAGGCCACAAATTTTGTGCCGCCACGACAATTATCATTCTGATGGTGTCATGC
CTTGCAACTAGAGCAAAGACTTCTGTGTAGTCCACACCAAGTTCCTGCTTGTATTCCCTTAGCCACCAATCGCGCCTTAT
ACTTGTCTATTTCACCATTTTCTTTGAGTTTCGTCTTATAGACCCACTTGACACCTATGGTTTTGTGCCCCTTTGGAAGA
TCTGATAACTCCCAGGTGCTATTTCTTTCAATAGCATAAATCTCATCATCCATAGCTTTCCTCCATTTTTCCTCTTTGAC
GGCATTCTCAAAGGTTGTAGGATCGCAATCTGCAAACAATGCAAGTTGGAAACATCTTCATTAACATGAATTCATGTTTC
CTTATAGTCCATCATCCATGCGGGCCTTCTGCGAGCACGACGAAGAGGCTGATCAGGTGCATCAATTTCTTCCAAAACTG
GTGGTGAAATTTCATCAACTACTTCAGTAGAAATTTCAGAAATATCAGAAATTTCGGGTGTTGCAACTGCTTCTTTGACT
TCCTTATTAATTAAGATAGGAGCAGATTGATGTATACAATCCCAAGTGTTCTCCTCATCAAAAACTACATCTCTGCTGGT
CACAGCCTTCTTTGTCAATGGATTGAATAGCTTGTATGCCTTGGATGCCTCGCTAACACCAAGAAAAACACATTTCTCAC
CTCTATCATCAAGTTTCTTTCTTTTTGCTTCTGGAACATGTGCATAAGCAATGGACCCAAAAATTTTGAAGTGGTCTACT
GCCGGTTTCCTTCCGCTCCAAGCTTCCTCGGGTGTTACATCTCGAAGAGCAAAAGTGGGACTTCTGTTCAAGATGTGAAT
GCTCCAATTCACTGCTTCTGGCCAAAATTCTTTTGGAACTCTTCCCCGAGCCAGCAAACTACGAACCATGTTGAGAATGG
TTCTATTCTTCCTCTCTGCTACACCGTTTTGCTGCGGTGTATATGCTGTTGTGAGTTGTTTTCGAATGCCACGAGTCTCA
CAAAATTCATCAAATACCTTAGAGCAATATTCTCCTCCGCGATCTGTCCGAAGGTTCTTAATGGTCCTGCCAGTCTCATT
CTCCACACGTGCTTTGAAGCTTTTAAATACATTAAAGGCCTCCGATTTTTCTTGCAAATTTACACCCAAGTCTTCCTGGA
ATAATCGTCAATAAATGTAATAAAATACCTTTTGCCCCCATTAGAGATTGGTGTTAATGGTCCACAAATATCCGAGTGTA
CCAGCCCTACTACCTCATTAGCTCTCCATGACTTATTTTTGGGAAATTGAGAACGATGTTGTTTTCCAACAACACATTCT
TCACAAACTTGAGATGGAACAACAATTTCAGGAAGCCCCGTGACCATACTCTTCCTTTGAAGGATCTTCAAGCCACCAAA
GTTCAAGTGACCATATCGAAAATGCCACAACCATGAAGGATTTTTCATTTCCGCCATATAGCAAGATTGGACATTTTCAA
TCTTCAAAGGAAACAACCTGTTCTGACTCATTTTCACAAAAGCAATAACTCCTATGGAGGGATCAGAAATTTCACATGTA
TCATTCCTTAACGTGATGACGTACCCTTTTTCTAACAGCTGACCAGCACTCAATAAATTGCTTTTCAATGCAGGAACATA
AAACACATTAGATATGATTTCAACAGACCCATTTTTTGTTCTAAAATTGATATTACCCTTTCCCATCACATTCACTGTTG
AGAGATCACCAAAACTAACTGTCGACCGAAAGTTTTCATTTAGATTAGTAAAAGAAGACTTACTTCCAGTCATATGGTTA
CTACAACCGGTATCCACATACCAAATAACTTGCTCCTCGGGCTCGTTTTCAACATGAACTGCCATTAACAAGGTTTCTCC
TTCCTTATTCTCAGCAAAATTTGACTTTTCTTCCTTCTCATTAGGCAGCCTTGTACGACATTCAGAACGATAATGACCAA
ATTTATGGCAACGATAACATTCTATCTTAGATTTGTCAAAAGCTCTTCCTCTACTTTTGTCGTAGTCATCATCGGCTCTA
AAATTTCCGTTGCCATATTTGCTGCCTCCATCTCTATTTCCTCGATCTCCTCTCCCTCTCCCTCTACCTCTACCCCTTCC
TCTACAATTGGAAGAAATAAAAGTAGACGCCTTCAAGACTTGCTCATCAGAAGTTGAATGTCGATTCATCTTCTGCTCGT
GTACCAATAAGGAGCTTTGCAATTCGTCAAGCGATAACTCATCTATATCTTTTGACTCCTCAATGGAGCAAACGACATAA
TCATACTTCGGCGTCAAAGAGCATAATATCTTCTCAACAATTGTGATATCGTTCATCTTCTCACCATGGAATCGCATTTT
GTTGCTAATCTCCGTTGTTCTAGCGCAGTAACTCATTACAGACTCTCCTTCCTTCATCTGCAAGGTCTCGAAATCCCTTC
TTAAGCCTTGAAGCTGTGCGCGCTTCACTCTAGCAGTGCCTTGATATTTCTTTTTCATGGAGTCCCATATATCTTTAGAA
GTTTCTTTGCAAAGAATAGTTTCTAAGATAGGACGTTCAATAGACTGAAAAAGGTAATTTTTTGCCTTCAAATCTTTCAG
CTTTCTTGCTTCAAACTCTGTCATTTGAGCATTCGTCAAGGTTTCGCCTTCCGCCGGAGCACTGATACCAACCTCCACAA
TTGGCCAATATTGCTTTGACCTTAAAAATTTTTCCATCAGCATGCTCCAATGGTCATAGGGACCATCAAAACGCGGAATA
GCTGCTTGCACGTAATTGCTCTCTAAAGTCATAACTTACTGTTTATTTCTCTGTTTTTCTTCTTTTTCTTTTTTATAATC
TAACCTGGCGCTGATACCACTGATAGAAAAAAAAGAACAGCAAATAGATGGAGTAGAGCAGAGGCAGTATGTGAAAAAGA
AATTTCCTGACTACTTTATTACACTGCCTGCAGCAGTCCTTTTATAAAACAAATACATTGCAGAAAAACTGAAGCTAAAA
ATTAGGAACCACTACTCCAAGATTTTCTCCTAAGAACTTGACAACAGCCCACATTTAAACTTCTTCCTAAAGACTAGGAC
AAACATAACGATAGATATTTTATTCCTAACATAACTTATTAAAACTAACAGTGTGTAGGTGTTTGTTTTTGGTAAAATCC
AAGTTCACATGGTACACGCCCTTTTGGGCTCAATGATTGTTAGCCCAAGGGATGAATTTGTGAGGTCTGTTGGGCCAAAG
TGGACAATATGTATCATGGGCATGGACTGTCAGATATAGTTACGGCAAACTCCAGTATGGTTGTTGTGTGCTCCAAAACA
AGTTCCAATTTAAAACATATGTAGTTCTCCTCCTTCAATTACTAGTAGTTTCATTGTCCTGATGTAGTAGTTTTAAGTTA
TTTGAGAAAATCAAAGTAAATGAAGCTCGTGGTACGAGATAAATCATGAATAAAGTCCAGCGAACTTGATTGCTGCCCAA
CAGCCTTAGTATTGATTCTTGGCATTTCTTTTACACCTGCTCTTTTCCTCAAATTTAAGCTAGGGACAAATCATGTCTAA
GAAATAGAAGTTAAAATTATCTAAAGCGAAAGAAAATGAATCAAAGAAGTCCCCTTTATGTGCAACTTTTCGACTATTGC
CATTGACAGTCATCCACTTTTTTAGTGCATCGTGACTTTAGTTAGATGTTTTTGCTGAAACAGTTACTTGAGAAGTTGCA
CGGGAAGTGGAATTTAGTGAAGTAGCAACCATATCCGGCAATGTATTCTAGTGTCTATGGTGGAATCATTCTTGATCCAG
CAATGATGGTTATTCCAATTGATTATCACATGGTTCATCGAGGACATGGTGTCTTTGACACATCTATTATTTTTGATGGG
TATGAATCTAGTCTAGTTCCTTAAACAATGATATTATAGTTTGTGATTTGATCTCTAAAAATATCAACTTTATGTTAGAC
TCCGTGAATAGCGTGCTTCAATTACGATCAAATCTGACATTCCATGCATTCCCCTATCAAAAAAACAACCACCACCGCCT
AGTGCAATCCCACAAGTGGGGTCTGGGGAGCGTAGAGTGTATGCAGACATTACTGCTACCTTGGGAGGTAGAGTTGTTAT
TTTCGATAGACCCTCGGGTCAAGGACTCCCCAACAATAAAAGTGTGAGAAATATATATACGAAAAATATTATTGAATTGT
GTATCTAAATAGTTACATTGAGACCCTATTTATAGACACTACATTGGAATCCTTTTCCAACTGGGATTCCTATTCTTATT
CCTATTCCTATTCCTATTCCTATTTCTATTCTAAGTAGGAAATACTTATTTCTATTCTAACACTCCCCCTCAAGCTGGTG
CATACAAATCATATGTACCTAGCTTGTTACAGATGTAATTAATACGAGGACATGTGAGGGACTTGGTGAAGATATCTGCA
AGCTGATCATTTGACTTCACAAATTTCGTAACAATATCTCCCGAGAGTATCTTTTCTCTGACAAAGTGACAGTCAATCTC
AATGTGCTTAGTCCTTTCATGAAACACTGGATTTGATGCGATATGAAGAGCCGCTTGATTATCACACACAAGTTCCATCT
GATCAACTTTGCCAAATTTTAGTTCTCCCAGCAACTGTTTGATCCAAACTAGCTCACAAGTTGCTGTCGCCATTGCTCGA
TATTCTGATTCTGCACTAGATCGAGCAACCACATTCTGTTTCTTACTCTTCCACGACACCAAATTACCTCCTACTAAAAC
ACAATATCCGGATGTCGAACGTCTGTCAGAGGGTGATCCTGCCCAATCAGCGTCTGTATATCCAATGATATGCTCATGGC
CTTGATCCTCAAAGAGTAGTCCTTTACCGGGAGCTGACTTTATATATCGTAGAATACGAACAACTGCTTCCCAATGACTA
TCACAAGGGGAAGTCATAAACTGACTTACAACACTCACAGGAAAAGAGATGTCAGGTCTAGTCACTGTGAGATAATTCAA
CTTTCCAACAAGCCGTCTATACCTTTCAGGATTACTAAGTGGCTCCCCTTGTCCTGGAAGGAGTTTAACATTTGGATCCA
TAGGAGTGTCAACAGGTCTACATCCCATCATTCCTGTCTCCTCAAGAATGTCTAAGGCATACTTGCGTTGAGAAATAACA
ATACCTGATCTAGACTGAGCAACCTCAATACCTAGAAAATACTTCAATCTGCCAAGGTCTTTAGTTTGGAAGTGCTTAAA
GAGATGTTGCTTCAAATCGGTGATACCATCTTGATCATTACCGGTGATAACAATATCATCAACGTAAACAACCAAATAGA
TACATCGACTTGGTGCAGAATGCCGATAAAACACAGAGTGATCAGCTCCACTACGAGTCATGCCAAACTCCTGAATTACT
GTGCTGAACTTCCCGAACCAAGCTCGAGGAGACTGTTTTAGACCATAGAGTGACCTGCGCAATCGACATACAAGGCTACT
AGACTCCCCCTGAGCAACAAAACCAGGTGGTTGCTCCATATAGACTTCTTCCTCAAGATCACCATGCAGAAAAGCATTCT
TAATGTCCAACTGATGAAGAGGCCAATGACGAACGGCAGCCATAGATAGAAAAAGACGAACAGATGCAATTTTAGCCACA
GGAGCGAAAGTGTCACTATAATCTAGCCCAAATATCTGAGTATACCCTTTGGCAACAAGGCGAGCCTTAAGTCGATCAAC
TTGACCGTCTGGACCAATTTTAACTGCATAAACCCAACGACAACCAACAGTAGATTTACCTGCAGGAAGGGAGACAAGCT
CCCAAGTACCACTCTTATGTAAAGCAGACATCTCATCAACCATAGCCTGCCTCCATCCAGAATGAGAAAGTGCTTCACCT
GTAGTCTTAGGAATGGAAATAGAGGACAAAGACGACACAAATGCATAATGGGGTGATGATAGACGATGATAACTTAAGAA
GGTATAATGTGGGTTAGTATTTCGAGTGGATCGTATACCTTTTTGAAGTGCAAGCGGTTGGCTAGGAGGAGGCAAGTCCG
CAGTAGGAGCAGGATCTGGCGCATGACATGAATCATCTGGGACTAGGGTTGGACGTGGACGGCGATGATAAGTTAGTAGT
GGTGGCACTACAACTGGAGATGTAGAAGTAACTGTAGATTCCTCAAAGGTTGGCATAGGTAAAACCTGAGGTATGGGTAA
GACCATAGAGACATCGGGATGATCAGAAGATGTATAGTAAGGCTGAGACTCAAAAAATGTAACATCAGCGGACATAAGGT
ATCGATGAAGATCATGTGAATAACAACGATACCCTTTTTGGACTCGAGAGTAACCAAGAAAGACACATTTGAGGGCACGA
GGAGCTAATTTATCTTTTCCTGGGGCTAAGTTATGAACAAAGCATGTGCTCCCAAAGACACGAGGAGGGATAGGATAGAG
ATGTGACTGAGGAAACAGTATGGAATGGGGAACCTGATTCTGAATAGAAGAAGAGGGCATTCTATTTATCAAATAACAAG
ACGTAAGAACTGCATCTCCCCAAAAACGCAGTGGAACATTGGATTCAAGGAGAAGAGTACGAGCGGTCTCAATAAGATGC
CGATTTTTTCTTTCAGCTACACCATTTTGCTGAGGGGTGTATGGACAAGTAGTCTGGTGAATAATGCCTTGGTGAGTCAT
AAACTCCTGAAATTGGGAGGATAAGTATTCTAAGGCATTATCACTACGAAAAGTACGAATAGAAACACCAAACTGATTTT
GTATTTCAGCAAAGAAACTTTTGAAAATAGAAAATAACTCAGAACGATCTTTCATTAAGAAAACCCAAGTACATTTTGAA
TAATCATCAATGAAACTAACAAAATAACGAAATCCTAAGGTGGAACTGACTCTACTAGGACCCCAAATATCTGAATGAAC
TAATGAAAAAATAGACTCTGAACGACCCTCAGTACTACGAGAAAACGTAGCACGAGTGTGTTTCCCAAGTTGACACGACT
CACAATCTAATGTGGATAAACTAGACAAACTAGGCACCATCTTTTGCAATTTGGATAGACTCGGATGTCCCAAACGTTTG
TGAATTAGATCTGGGGAATCTGTAACGGAGCATGCTGCTAGGGAATTTGAAGAGGTAAGATAGTAAAGGCCTTGTGATTC
ATGTCCTGTTCCAATCATCTGTCCCGTACTGCGGTCCTGCATGAGAAAAAAATCATCGAAAAAAGTTATGCTACAATGTA
GGGCTTTCGTCAAACGACTAACAGATGCTAGATTAAAAGGAGAACCAGGGACATAAAGAACAGAGTCTAGGGTGACAGAA
GATAGGGGTTTGGCTTTTCCAACCCCTTTTGGTTTTGTTTGGATCCCATTGGCTAAAGTAATAGCTGAAAGAGATTGTGA
ATAAACAATATTGGATAAAAGTGATTTATTACCAGAGATATGATCAGAAGCCCCAGAGTCCATGACCCATGTTCCAAGAG
TACTAGATTGCGACACACAAGCAAAAGAATTACCCGCAACCGAGACATCAGGTTGTGCAACCGAAACTACTTGTGGAGAC
GTTTGCTTATTTGCACGATACTGAAGGAACTCATCATATTCTGTCTGAGCAATATGAGCATTATTGGATGGTTGATTAGG
TTGAACACCATATGCTACTGGTGGAGATGTCTGTTTACTTGCGCGATTTCGAAGGAACTCATTATACTCCTTTAGAACAA
TAGGATCATAACTGGGTGGTGGACCATGCAAAATATAACATATATCACGAGTGTGTCCAGGCTTATGACAATGACTACAC
TTGGATCGAGGTTTCCCAAAACGCCCTCCCCCTCGCCGATTCTCCGTAGATTGATATGTACGCTTTTCAAAGGTTTGAGA
TGCGAGAATAGATGAGTCAACAGTGGGTGATGAAACTACCTTGTGACTGGGAGGTGCCGCAAGACGAAGGAGACGAGAGA
ATAATTCATCGATTGTAGGAACTGTAGGGCTAGCTAAAATCTGATCACGTACAGAATCATGATCAGGAGGAAGTCCAGCA
AGAGTAAGAACTAGAAACAATGTTTGTCTGTGTTCTTGTTGTTTTTCCACATTCGTAGTAACTGGCATTAATGTGTCAAA
TTCCTCCATGACTGCCTGTACCTGTCCCAAGTAAGTAGACATATCGGATTCTTGTTTCTTTAAGTTGGTCAATCGAGATA
TCACATCATAGAATCGAGATATGTCATTAGTGTATAAAGCACGAGCCTTTTCCCAAACTGTATAACACGTCTGGAATGGG
CGAAACAAGGGCATCAACTTGGAATCAATAGAACGCCATAGGAGACTACATAATTGAGCATCTACTTTCTCCCATTGTGC
TTTGGCTTTTCCATCTTCCTCACTAGTCTTTGCCTTTACATCTACCTCATAAGCCTTGTTCATTAAGTGATCTTGGACAC
CTTGACCCTTGCACCACAGCTCAACCGAGGAAGCCCAAGATAAATAGTTTGAACTTCCCAATAAAAGTTCTGAAGTGATT
ATAGGGCTAGAACTTCCAATCCCCATATTTTTGGAACCAAAAACATCACACCCAAAAGACATTATGCTAAATTTGTCTCG
GAAAATTCAAATCTCAAAGAAAAGTCGCCGGAAACTGCCCGGAAATAGCTGGAACCCTAATTCCGGCGATCGGATCTGGT
CAAAAACAGTATGGGCCTGGTCGGAATGGCTGGACGACCCCAACTGTAAAAAAAAATCTCAAAAAAAGTGATCAGAAAAG
GTCTCACGCGCCGGCGCGTGAGACAGAACTCGCCGGAAACTGCCACCTCCGATCGGCGCGTGAGAGCGCGTGGGGTGGTG
TTTTCCGGTGGTTTTGGCTGGGGTTTGGTCGCGAGGGCTTTCCGAGCCTCGTGGTGGTGTTGGTTTTTGCACAACACCCA
CAGAAAGAAAAAAGAATAACGAAATCAGACCCAACAGTCACCGGAAATTGACATAGACGTACGGTGACTTGTTTGTTCTC
ACCAATGCTCTGATACCATGTGAGAAATATATATACGAAAAATATTATTGAATTGTGTATCTAAATAGTTACATTGAGAC
CCTATTTATAGACACTACATTGGAATCCTTTTCCAACTGGGATTCCTATTCTTATTCCTATTCCTATTCCTATTCCTATT
TCTATTCTAAGTAGGAAATACTTATTTCTATTCTAACAAAAAGAAAAGAAAAAAAAAAGTACCTAGATCATAAAGTAGCA
ATAATATGGAAGTACATGCTAAAATCATTTTGCATATCATGTATTTGTAGTGTTACTTAAGTAAGAAATGCTCTATCGGA
GCTAAGATCCTAAGCTATAAGTCTATGGTTGATTCAGCTTCTCTTTGGTTTTCTAATGCAGCTATCTGTACGAATTGGAT
GTCCACATTAATCGCTTCTTTTGATCAACATCCAAAGCCAGGATCGTGTCTCCATTTACATTTTCAGAACTTAAAAGCAT
TCTTATTCAACTTTCTGCAGCATCAAAGTGCAGGAAAGGCACTCTGAGATATTGGTTGAGTGCAGGGCCTGAGAACTTCT
TACTCTCCCCAGCTAAATGCTCGACATCTGCATTCTATGTTGTGGTTATTGATGAAGATTTCGCACAATGCAAAGAAGGG
GTAAAAATGATAAAAAAAATTTTATCTTGATTATAGAAATATCCAAATTTCAATAGAGGAGCATATGTCTGAACACGCAT
AGCATGCTTTTTAGTATTGGTGTAAAGGAAAAACTATTTGTATCTGTTAATCACATCACTCTTTATTAGAATGCAATCAT
TTCATGTGGGTGTGGATTTTGATATGAATTTCTTATGATTTTCTTTTTTGTTTATGAGGCTGCTGTTACTGTTGTTTTTC
TTTCACTGCTTCATTCATTCTCTTTCTGAGAGACCAAGGAAAATCTGTAGTTCATGTGTTTTTATGAAGGCTAGTTAGAA
AAGTCTTATTCACTGGATTAGCCAGTAATCTTGACAAGCATTGCAATTACAATATTTTTTAAAGTTTCTGATTTATCTTT
ATCTTTTGTTAATTGTAGAAATGGCAAAGACCAAGCGCTGACAGAACTTGCAAAAATCATTTCAAACACAACCTACATTG
TCAGTTCAGCCCAATGCATAACCAACCACATCACAGTCGATTTCGTTAGTTCAGGCAATAAGACAGATGATTTTCTCAGT
TCAGGCCACATCACGGCCGGTTCTGTCAACTCAGGCTGCATCACAATCGATTTCCTCAAATCAGGCTGCATCACATTCGA
CTTCATTACGTCAGGCCGAATCACAACCAGAACCATTCAAGAAGCGTGTTGTTGGACGTGAGTCCACGGAGTATTGGACC
GTAGAAGCAATAGGTAAACTTTGCACTTTTGCTTTCTTCTTCATCATTTTTTTCGTTTTCTTCTCCATTTTTCTTCTTTT
TCTTCTTGTTGTTGGAGGGGCTGGAAAATTTTTTTCTTCCCAAACACTGTCCATTAGCTGCATACTATCAGTTAGTTTCG
TCTTTTATACTTTGGTATCTTAGACTAGTACTTGTTATGTTAACTTAAATTTTGGAAAATGTTTTGTTCATAGTCTCAGT
CCTTCTGAAAGGAATGTACTGGTAGTGTGCTAGTCCTTTAGGAAACACAAAAACATCTCCTGTTTGCTATTGATTTTCAG
TACTTCAAAATATCAGATGATACTAAAGAATGTCAGTCCAGGTCCTTTAACGTAGCTTATTTGTTTATCTGAAAGCTCTG
CCTCCATTGTACTACTTCTTTGCTTTTTAAAGCACTTAAGAGAATCAAAACAGACAATTCTGTTTTGATACATTGTCTTT
CTTAGTTTTTCTAACAGGTGATATGTTCTTATTGTCCTTTACTTACTATCTGTCTACCATAGATTGAAAGACAATAGAGT
GAGATTGTCCTTTACTTACTGTCTGTCTCGATCCTGGCTTAGTACATCTTACTGTCTGTCTCGATCCTGGCTTAGTACAT
TAGTCTCAAATAAGGCGTGCAAGTTTACTTATTCTACATGGTGGTACCTTAGTAATAGATGGTGGAAATCAAGCTCAATA
CCAACAAATTGGCCTCTTGTTGGAATGTTTTCCGGAATGCTCATCGTGTCCATGAATTTGTAACTGATGCACTTATAGGA
ACTAAGGGCAATATTGAGTTCCATGGTCCTATTTTAGCCAACTTCGACATGTTAGATACTAGTAATCCATCAAATATCCA
CCATATCCTTAGTAAAAACTTCTCAAACTATCCAAAGGGATCTTCCGGAGGCAGTATGATCAGCATAAGTGAGCCTACGT
TTCCCAAAAGGCGTCTCGAAATCAATATTTTCACCAATGATCTGAGAACGCAACCACGAAAATTTCTTTTCAGCAGATTC
AGTCTTGGAAATAGTTTTTTCCCTCACATGAAATGATTCAATTCTACTTCTCAAATCTTCGTGCGAATCAACAAAGGAAG
CAGTACTGCCAATAGAACTACTATTAGTATAGTTCTTAGTGTTGTTGTGGTGGTCTCTTAGATTTTCTCTCAATATTAGC
TACTCAAATTCCATATTCTTCAAAAAGTAACAGAACAACATGAGGAAAATTTTTTAGAGAAGTTTAGTCTCTTATTTGTT
TTAAATATAGTACTATGTTTAGTCTCTTATTTGTTTTAAACTTAGAGATTCTCTGTTAATGTTTTCATCATTTCTAATAT
TTGTTCAAATCAGTTTGATGGTGCTTTGTTTAGTATAGTGTGTTGTCATTTTGAAATGGTTTAAAATCCTTACTTGAGTA
ACTACTGATCTCACACCTTGCTTGAATATGTGAATGCCTAACTACTGATCTCGCACTTTGCTTGAATATGTGATGCCTAA
CTATTGATCTTTGTGACTTCAAGTCTGTCTATTGATTGTTTACTTTGTGCCTTCTTTTTGATCCATTCTAAAGATCATAT
ACTGCTCTAAACTACAAAACCCAAGTGTTTTTTTTTGAATGCCCAAGTGTTTGTTCTTTGGTTTTGAATTATTTGGTCTT
TGTGTCCAATTAGATTGTTTTCTTGTATAACAACTTAGATTCTCTTTCACCCTTTGTTTACTTTGATATTTTATTCTCCA
AGAATGTTGTCATGTTCTGTATTATGTTTTCATTCCTCTAATTAAGAATCATTCCCTTGACTTGGAATGTGGGTTGACAG
TTGTGTTTGGTCTTTTATTCTCCAAGGAAATGCATGATCATATTGGTTAGTTTCCTTGTGAATTCTTGTTTTTTTTTTTT
GTTCATTGCATAAACAGGAAGGTTTTGGAGTTTGGAGCAGTATATGAGCTCAGGTCAGACTAGGCAAAATTATTTGGGGG
TTGTTAGTTACCTTGGTTATAATTGACATTGACACTCATAGTAGAGATTTCGTTGGTTACCTTTTTTGTTGATACTTTCA
CCTATTCTTGTATGTTAGTATTGACCTATTTGTTTATGGTTGACATTGGTATTAACACTCATAGTGGAGAATTGGTATTG
TTGTTCACATGTTTTTTTATGGTTAACGTTGGTATTAACACTCATAGTAGAGAGTTGGTATTGTTGTTCACATGCTTATA
TTCCAGATTTTGGTTTCTGCACTTAAGGCTTAAGTTATCTCGTTCAATACCCATTTATTATATATTTTCTTTTGCAGCCA
GGTGATGTTCCATGAACCGTTGTAGCTCCTTTCTTGAGTTTGGATGCTAGTGAAGACTTTTCATCAATAAAAGAAAGTTA
ACCAGTTGTCATAGTGATTTCAAGTTCCTTGTAATCGTAATGGTCGAAGTGAATCATATTTCAATATAGCTTGTAAAACT
AATAGTACACTTAATATTATATTTTTGTGTTTGAAATATGTTTTATTTCTTAATACTAATATGTCCTTTTAGGTTGGACG
ATGATGTACATATTAATTAGTCATTGATATTTAAAATTGAATATAACTAGCAAAATGCTATAAAAAAAAATTACATGTTC
ATGAATTGCAGGGGTTGAAACTCCTGTTAATTTTAATGTGAAATTCATAAATTCCGGGAGTTTTGACTCCTAGTCTCACA
AACTGTTGGGGTTCTGATTCCCAGAATTTGAAGTGCAGTTGGTATTGTTATCAATTTGCAGGGTTCAAAACCCCTGCTGA
TGGTAACATGGGTTGGTGAAAAACCCTCGTGACTTAACTGTGGCAAACCTAACTGCAGGGGTTTTTGCAACTGTCATATA
TAACAACAAATTGCGGAATTTGAACGTTTTTTTTGTCGTGAACTATGCAGGGCTTGGTGGAGCTTTTCTTGTTGTACATA
TTACAAGATAAGTTGGGAACAATGTGCAATGCTCATCTTGTTACGGTAGATAACTATGATGCTAGAAGCACCAATTCCAC
AGATTTAGCAAAGACAATTTATGGTAGATAATTATGATGCTAGAAGCACATTAATAATCGCATTTAGCTTAGACAAACAT
TTGCCATGTAAATAGGAAAAAACAATTACTTATATATAACCTATACAGTCTTTTATATATAATCTATATACGGAGTCTTT
TGGCAAACCTGATTATTGATCTTTTTAGTCCATTTCATATGTGTGTTCTTTTATTTAGTAGAAGAAAGAACAGATAACTC
AATAGCCGCATTTCAATGGATGGACTATAAAACTGATTACTTTCGACTTTTCATTCTACTAAGTTTTCGACACGTGCATT
GCACGTGATTACCAATTCAGAAAATATATGTTATAGTAAATAGTATTGCTTATTTAAGCAGAGATTTGAATAATAAGGTT
TGCACAAAATAATAATGCAGATTCTTTTGTGAATGTTCAATGTGGATCCTCATATATCTCTTATTCATGCGAACCTACAA
AGATGGTCAATGAAATTTTTTATTAGTTAAATGCAATAATGTATATATTTATTTCAATTTGATAAAGTTCAATTATGTAA
TTAGTCATATCTCACTAATATTACCTTATAGATGATATTTGTTGTGTATGTTTCTTGTCATCTAACCAGATGTGCTTTGT
ACGTGTATTCCACGTTAAACTGTTTAGATGTCATATGAACATGTGAAGAGAACAACTACATTTTACTTTTTAGAACTATT
TTTTGTATATTAATTTTTATTTTATAAGTTATAACATAATAAATGACGTTCTTGTTGTTGGCTCTCATATTTGACTTCTC
GATTGACTGTATACATAAATCAAAGATAGTTATTTAACTGTCCATAGTTAACTGGGAAAGGTTTTCTTTTTTTTACCAAA
AAAACTAAGAATTAAAATTAAAAAATATATTCTATCTGTGAAATTATATATATAACCACTTGTTTATCTTACACCCAACA
AAGATATAGTTCATATACTTGTAAACGATTTTCAATTTATTAAACCAAGCATGATTCGTCCAAGGAAAAATAACAACACC
GTGTTATCACATATATAGGGGCGGTATAATAATATGAAAAATTATTGGTCAAAATTTAATATAAGGAAAGATGAAATATA
AAAATAATTAATGTAATAACTATGAGAATTCATATTATTATAACTAACAAATGTAAAAGAGTGCAAATAACGTTCGAATA
ATTAGTAATAACTAAGAGAATTTATAAGGTTATAACTAAAGAATTAATGTGCAATAGCTGAATTTATAATAAATGTTATA
CTTACATAAATAAATAGGACTTTTAATTAATGTTACTATTTTNNNNNNNNNNNNNNNNNNNNNNNNNNNNNNNNNNNNNN
NNNNNNNNNNNNNNNNNNNNNNNNNNNNNNNNNNNNNNNNNNNNNNNNNNNNNNNNNNNNNNNNNNNNNNNNNNNNNNNN
NNNNNNNNNNNNNNNNNNNNNNNNNNNNNNNNNNNNNNNNNNNNNNNNNNNNNNNNNNNNNNNNNNNNNNNNNNNNNNNN
NNNNNNNNNNNNNNNNNNNNNNNNNNNNNNNNNNNNNNNNNNNNNNNNNNNNNNNNNNNNNNNNNNNNNNNNNNNNNNNN
NNNNNNNNNNNNNNNNNNNNNNNNNNNNNNNNNNNNNNNNNNNNNNNNNNNAAATAGTAATTAAGTAAAACAAAAGGGCG
ATGTTTATATAGTAATAACTATTTTGAAGCAAACTTCCTAACAATCTAAACCACATAAGTAACATTGATAAATAAAGTCA
CTCTTTTGTCTTGAGCATAAAAAAAACAAATTGTGACAATTCTCTTACTCTTGAGAAGTTTAGTAATTTTGGAAAAAGAT
ATTTAGAAGCATATATATCTACATCACAACAGAAATTGTTAACAAAAACAAATGGATTTAGTCTACATCATGTCAACTTC
ATATATTAGAACATTACATACTAATGTATATATTAAGAAAAAAATAATTATTATATCATCAAAATTATTTTTCTCAAGTA
CTCGAGGTTAATTATGAAATATACCCTCTTAGGATAAAACAATGTACTTCATCAGAATAGTGGTACCTCATATTCCACTA
AACTTCCAACTCACTCAACGACAATAAATCACACAAAAAAATTTAACATGCAAGAAGGAGAAGAATAGAAGATTAAAAAA
ATTGGGTTGAAAAATGAGAGGAAACCCCTCTATTTATAGTCAATAAAGAGAAGTATGAACAAGTGTTTTTTGTGTCTTAT
CTGAAAAGTCATGACCTTTCCAAGAAGTCACAACCCTTTGGAAAAGTCACAATTTATTGAAGAAGTTACAACATTTTGGA
AAGTCACAACTCATCGAAAAAATCACAAACCTTTGAAAAAAGTCACAACATATAGGAAAAGTCACAACTCATCGAAAATT
TTACAACATAAGTTAAAGATATTATAGTAATTTAACATTCAAGTTAAGAGTTCATACTTTTAAGGTAATATAGATATAGA
TATAGATATTCACATTGAAAGTGCAGCGGAAGTCGGCAAAGAATAAGATAGGTGAAGGGTAATCATCCAAATCTAGATAT
GACTAATTTTGTGCGAGCAAAATAGCTAATGTTCTCACTCCATTGATGCGATGTAGGAGCATCTTGAGGGCGTAAACGAA
GGAAGTGGCTAGAGCCTTGTCTTGCTACATCTTGTGGGCTCGATATTCCGATTTATTTTCTTTTGCAAAAGAAGAGTGCC
AAAAGAGGAAGCTGTAGTCTTGCATTTGCTTTATTTCGTTTGTAAATCTCATTAATAGCTTAGTATTTTCTGGGGTTTAG
GCATAAACATGATGGTTGAATTAGTCTGAAAATCCTTCAATGGTATATGTATGCGGAAGGGCTTGCAAATCATCAATAAA
GAGCTAGACTACTCTATATGTATATATATATATATATGTGTGTGTGTTTGTGTGCGTCTTTTTCATACCTTGGGCATAGA
GACCATGAGTTGGGTTATCTTGTCAACCTAACATGCTGACACAAATGTATTAAACTTCATTTAAATTATGTAATATTAAT
TGAAATATTGATCCAACTATATTAACCTCACTCGATCAACATATCATAAATTTATGATTTAACAAAAAAATTAATATGGA
TTTATCTTATAATATTTCACTGTCTACAAATGCTGTCTGCTTCAAGGCTGTTAACCCTTTAAAAATAAGACTCGAAAGGA
AACTTGTGGCCACTACTTGTTCCATTGTCAACAGAGAAAAAATTGAGACAAGGACTTCTTCTGGCGATTGGCTAAGCCCA
TCCTCTACCTCCATACTAAGCAATTCCACATATATAGAACTTGTATTCTACAGTAGCAAATATTTTCAGATTGTAATTGG
GAGAAGAAACTGAGGTCTCAGGTTTAAATCCTAGCGAAGACAAAAACAATCATTCATGTCAAAATCACCCAAAAAAGAAG
AACATACAATTATGTTGCAACAGCCAAAAAATAAGCAAGCTACCCCAAGTCTTCGATTGAAATCGATACGCATAGTAAAA
TTTCTGATTTCGCCACCCAATTAGAACTCATGGACCACTAAAGCATTAGAAGCTGACACACTTTTAAGTATAGTTCGGAA
TTTTGAATTTCTAGTACTACAATAACAACAAGAATTAATATCAAGAAAGAATATATAGACAATCTCTTAAATTTATTAAT
AAATCTATTTAAATATTAAAACTTCAGCATATTCAATTGCGCATCCAAATACATAATAAAGTATTATTTGACACTTTTGA
TTCAATTTTTTATTTTTTTTTAAAAAATGATTTCACTTGTGTTCTCTAGCGCTTATTACATAGACAAAACTACTTAAAAT
ATATCAACTCTTTTAATTATGACTGCGGATGGCAACACGTCAATGCAAATGACATGATTCTCAAGGACACGACAACCATA
TGATAATGCTTTTCTTGAAAATCAAGTAATTTTCTTACTTATCTTTGTCTTGGAGTAAGCAAGCAAAAAAATATTATTTT
GCAAAATATTTATATACATAATTTAGATAAATAAGAGTATGGGGTCAGGGTACATGGTAAAGTGTGGGGATTAGAGGTAA
GAAAGAGATAATCAACTTGAAATGTCAGTAATGAAATTTACTTTTCAAACATTTTTCAGAAAAATGTGCTGACTGACATG
TTCATAAATGAGGAAAAATGTAACAAATTGGGTTTCGTGGTGTAGTTGGTTATCACGTCAGTCTAACACACTGAAGGTCT
CCGGTTCGAGTCCGGGCGAAGCCAACCCTTTTTTTTTTTCCTCTTTTCTCGTAAACTCGTAAAAATGGCGTCTTATAAGG
CTTAATTTTCCTTCTTTCTCTATTAGGATAGTTTTAATTTGCAATGATTGAATTCGAGACTTTTTGTTTCAAACCACACA
TAAGTTTAAGGCACAAAAAGGATGAAGGAGATAAACATAAAAACACAATATATTTGTGAAGTTCCACTCTTACAAAACAA
CAACAACAACATACCTTAGTCCCCATGAAGTGAAGTTTTGGGGATGATAGACCTTACAACTACTTAGTGGGTCAGATTCA
ATTATAAAGAACATATAATATAACATAACATAATTGATTCCAAAGGAAACTTGATCATTATACCAAATTATTGTTATAGA
GAAGTCTTGAGATTGTATACGTACCTATTACACATAGATGCCTACTTAGATAGCCAAGAATGGATTCTCAATGAAATGAT
AAGCTTTACTTGCAGACCCAAAGCGAGCAGAAGCATGTAATGGCAAGACCATGCTGCAAGTATTATCACTTAGCTTGATT
AACATCACTTGGGTCACGATCATGCATGTATATTGCCATAAATAGTTCATCTTCTCTTGCCATAACCGAAAGAAAACTAC
TCCAAGTTTCCAATGGATCATTCCTATACTTTAGGCTCCACAAGTAGTCGTTTCCCAATTCAAACACGCTGACATGAGGG
ATCCATCCGTTGTCTACAGGGCCAACAAAATACAAACGCTCGTTGACACATCCAAGCCAATAATCTGTATATGGATAAGT
AGTATTCATTTCTTGCATTGGATTGTCTAAGTAGCGCAGAGTCTCTGTATCCATATTGAAATAACACCAGCTATTAAACG
CCCAAAAGATTGCTCCATTGAAGAAAACTCCCGTGGTTTTGAATTGACATTGGAAACGGATCAGGTAATCTCCTCCAGGA
GTTTGTCTCTGAAGAGTACATCTCATTATAATGTAAGCCAACCTTAAGAATTCTATAGTGAGGTGATTCTGAAGGATCAA
AAGCCAAACACAAGTCTCGCATATCACTCATATCTAGACTTGGAACAATGGTGAATTGCGTAGTACAGACGCAGTACTCT
CTGATCTGTGGTTTATGACAACAACATAAAATTAAACCACCACACGAGCTCAAAATTTCAATCATCATATCAGTTAAAGC
ATTGCCTTTGATGAAATCCAAGAGTCGACTACCAGAAGTATACTCTTTTTCGAGAGGAAAGACAGAGAAGTTAGTCACAT
TGATCCTCGGATAACCAAGCTAACCTCTGGACAATGAGTGCACTCGGGGAAGTTTGAGGCCTCCACGAGGACGATATATA
AGGATCAGAAATGAGTGATTGCCAACGTTTAGAAACTAATTTGAACTTGAACAGAGGTTTTGCTGGGAGGAGTACTAGAA
TCTTGAGAACAAGATCATCACTATTGATATGGTTGGATGAAGCCATAGTAACTTATGTTCCTTACAAATTTAGCACAAAC
TTTAATCAGAACATACCATAAAAAGTGATCACTTCTTAGAATACATTAGCATCATTTACTTCAACAACATATCCACTGTA
ATCTCACAAAGAAGGGTGTGGGAGGTTGTAGAGTGTATGCTGACCTTACCACTACCTTAGAGGTAGAAAAACTATTTTTG
ATACACCCTTAGCTTGGGAGAAAAAAACAACATAGAGAAAGAATAAACTGAAATGAAAAAAGTCATGACATAATACTACA
GCCAACCTGACTAATCATTCTAAACAGTAGTCAATTTAGCTAAACGATAATTGAAGAGCAATAGAAACCAGAGATAATAA
CCGTACTCAAAGGAAAAACAACTGCTAGAATAATATGACTAATAGTATAAAAGAATATGCGAGACAACACTCAACTATCT
AACTAACCTCTTATCCTAATTTATGTCCTCGCTCCTTAACCTCCTATCTAAGGTCATGTCCTCGGTANNNNNNNNNNNNN
NNNNNNNNNNNNNNNNNNNNNNNNNNNNNNNNNNNNNNNNNNNNNNNNNNNNNNNNNNNNNNNNNNNNNNNNNNNNNNNN
NNNNNNNNNNNNNNNNNNNNNNNNNNNNNNNNNNNNNNNNNNNNNNNNNNNNNNNNNNNNNNNNNNNNNNNNNNNNNNNN
NNNNNNNNNNNNNNNNNNNNNNNNNNNNNNNNNNNNNNNNNNNNNNNNNNNNNNNNNNNNNNNNAAATTGAAGATATGTA
GAATGGTTTTAAATATATCAGGTAGAAAGTTGGATTAAAGAGTTGCTAGAAATGAAAAGAGACATTGTTTTTTAAACAAA
ACTTAAAAGGAAAAATAAGACGAACAAATTGAAACGGATGAAATATTTTACTGCACAATTATACAACAATTCATAAGATT
TTGAAGAAATAATGAAAGAACACTCACCAAATCAGCAGATCCCAGAGATAAGTTGGAGCTAAAGTTGAGATGATTCAAGT
CTGTTGTATTATTCACACGATTACGAAGGGTCAATATATATTATTTAAGCCAACGTTAATTGGGAAAGAGAAAAAGTAGT
AGTAGTTATACAACTACCATTGCAAAGAAAAAGCTATGTTCATACTATTTAAATATGATTTTTTTTGAGGAAATAATTCA
TAATCATTTTGAATTAGCTGATTGTAAATAGTTGATAAGCATTACTTGTTGATAAGTAATTTTAAGTCTTGAAATCGATT
TTATAAATAAACAGTGATGTTTGGATAGAAGTATTGAAATTGATAATGGTCCCTCAATTTTTGTTGCTATGTGTTGTTTA
TTATATTATGATTCGGCTATCATTTTATTTAACGGTGGTTATTGTTATTTTTCTCTATATGCTTTAGAATGTTTTCCTTA
TTATTTGTGATGCATGTGTTCATTACTTATGTTTTTCTCTCTTAAAATCTACTTTGATATATGTTATTTAAGTTGAGGGT
CTTTTGAAAACAGTTTATCTACCTTCACGAGGTAGAAGTAAGATATGTATATACTCTACTCTCCCCAGACCTATAGGCTG
AGCCACCTTAGACGAAAGGGGTAAGAAGTCAAATAATATTTAACAAAAAGTAGTTTAATTATTGTTAATATTGTTTTTTT
TGGTAAAAATTATTGTTAATATTGTGATGCATAAAGTAACAAGCAGGTTTCGTGGTGTAGTTGATATCACGTCAGTCTAG
CACACTTAAGGTCTCCGGTTCGAGTTCGGGCGAAGCCATTTTCTTTTTTAAATCTTTTTGGCAGATATCCGGACAGACGA
AACGATACTGCTTTATTGATATTAGGTTATTGGTTTAATGGTTGAGCAAGTGTTACATGTTATCGCTTCAAGGCTTGATT
TGTCCATTTTCTTTTTGGCAAATATCTGGACCGATGAAACAATACTATTTTATTGATATCGGGTTATTGGTTTAATGGTT
GGGAAAGTGTTTCATGTAATATGTCACACCCCTATTTTTTCCAAATGGATATGGTTTGAAAATAGAGTTTTTCCAATTAA
AGTGACATTTCGAAAAGGGATTATTTTATTTCAGAGTCACCACTTAGAATTGAGTTTTGGTGTTCCAAGTCACCTTATTT
AGATCCCTAATCAAAAGGAAGTTGACTCTAATTTTTATTGGTCTGCAAATAGAAATTTGGATAAGAAATTCTGTTGACCG
AGGGGAAGGTGTAAGGCACCCTGAAGTCTCGTGGTTCTACCACGGTTGCTTCATTGACTTATATCTTGCTTGACTTAATT
TTGGATATATTATAATTATTAGCTTAGTAAATTTACTTATATCCAGCCTTCTTTAATTTATTGTAAAGTGTCTTGTTTTA
TTAATGTGTGGTGTACTGACAGCAACGCTTTCCAACCTTATCACAAATTGTTTATTTGTTTATATTTTTATGTCTAAAAT
GTGTGTATTATTCTTCAAGTAGTAAATTTACTTTTATTATCATCAGCCCAATCATCCTTCGAACAATTTAATTTAAAGAA
ATTTAATCATCAAAATTATTAAAAATTCGAAATCTTCGTATAAAAGTCTAAATGCTTTAAATCGTAATCATTGTGACTCG
GTAAAGATGTAATTCATCAACCAACTATGTAATACTAGTGACCAAAATTAATTACAAAAAAGTCAACTTAATCCCTTTTA
ACTGTTTTTTTTTTTTAATTATTCATTACTCTAATGTCCAATAAGTAAACTAACTAAAAGAGGAACGAATTAAGTAAATC
AAATCAGCAATAAATTTTTTTGCCCTTAAAAAAAACAAGCAAGTAAAAAAATGACCTTAATGATAGCCACCATATATATC
ACATGGAATAATTTAAATCGTAATATATTTTTATTGCCAATATAGTTATATTACTGTTCATAATTATGAATCTTATTTAT
TTTTGCATTCAATTTATTTTTTATTTTTTTTGGTTTCTCATCCAGTGTCCGGAGTCCATATTGGAGCTCCAACTAAATCC
GGATCGCGCTCTGCAGGGCCCATTCGGAGGTGGCGCTTCCAACATGATTTTCTCCATACCCAGGGATCGAACCCGAGACA
GGTTAAGGGTGAAACACTCCCACCAGTGCACCACAAATTAAAAAGTCTATTTCTTTGCATTTCTTGTCACAATATGTTGC
ATTTTCTTTTGATTATATTTTTTTCGCAAAGTAATTATTAAAATATGAAAGATTAATTTGAATAAAAGATATACTTACTT
ATATTGTTGCATCAAGAAAATTAATAAACTAACAAAGAAAACTAAAATAAAATCAAACATTATAAAAGAGTAATAAATTT
ATCAAAACAGTATACTAACAAACATGAAATGAATTAAATGAATATCAAGAAATTGACCTTTAATATGAAGTCAAAGCGTT
CTCCAATATATTGAAATAGAAGAGGAAAATGAACCATAAAATTTTCAATTTACTTGCAAATATTGATTAAAGTTACGATC
GAATCTCGAATGGAAATCTCACTGTATTCCTCTTTTTTCTGATTTGTGTGTGTGTTGTAGTCTTTTGTTTTCTTTTTGGT
TTGCAGATTGATTTTTTTTGTTTTACTCCCCCCTTCCTTTTTTTGCAGATTGTTTTTTTTTTGTTTCTTTTATTTTCCGT
GTCTATGTTGCTGTAGATCTTTTTTTTTTTTTTTTTTTGTATGTGGGAATGTAATATATGTAGGGTAGTTGGATCATGGA
TGTGAGGGTAGTGGGATTAATTAAGGGGAAAGTAGAGTGGGATTTGGTGTAAAGGTGGGGTGAGTGGGTGTAATGGTGTG
AGATTAGTATTTTATTTAATATAACTAGACATGTGAGCCAGTGCCAGCACGGGCCCAATATATGTTATTTATTTTGTCGT
AATTTATGTGACACATAGAATTTAGAGAGCCATTCAATTTTTTTAGATATTTTTTTAAAAATAATTAAGTTGTAAATTAT
TGTTGCTTATTGAATTTACATAATTTTAAAATAATATGTTATTCTCTTGGTTCCAACTTATGTGACACGAATGGAACAAG
AGGGATCCACTGAAGAAGATCCTTCTCCTTCCCTTTTTTCGGAAGAAAGGTGGGATCCGGACAAAATCGATGAAACGGAA
GAAATCTCTCGTGCTTAAGACATGAGAATTGGAAGGCTAGAGAGTCGGTCAATTTTCTTATATGATTTTGAAATATTTTA
AGTCATGGTTTATAGTATTTTACGTAAAAAAAAAATTGTAATTTTTTTGGATTTCTTACTCTATCAATCTAACTCTTTTT
CAATGTTTAAATCAAATGATTTATAGCAGCATAAATATTTATGATTTATTATGAGACACACACATAGGAATAAGCATTCA
CTTCATTTTCAAATAATATATGATACTTTTTCGCTTTCAATGTAAATGCGACATATGAAATTAGAGAGCAAATCAAAATA
TTTTCAATTGCTAATTATTGTGATTTATAATATTTTTACGTAATTTTTAATAATATATGTTATTCCATCTATTTATATGC
ATGAATTATGTGACACTGATAAAATTTCAAGACTCAATTAAATCTTTTTCAAAAATTTAATTTTTTAAATAAAAATTGTA
CCTCTAATATATTTTGTAACTAAAATATAAGAAATTGAGCAATTAAATTACAAAAAGTTAATTTTCTACGAAATAAACAA
AGCGATTTTTTTTGAAGAAATAGTCATGAGGCACAAATAAAGAGAATGGAAATGAAAATTGCTCAAGTGGGGTCCATATA
TAAAGAGGCATTTGGGTAATAGTGAAAAGAAAATTGGAAAGAAGTGAAATAGAGAGATA
TACACAACAAAACCTTGAGTACCTTCTGGTAAGGTCAATATTGGGGCAGTAGTCAACCTCTTTTTTAATTCCTGAAAGTT
TTTCTCACAAGCTTCGGACCATTGAAACTTCAATGTTTTCTGGGTCAACTTGGTCAAAGGGGATGAAATAGATGAGAACC
CATCTACGAACCTTCTATAATATCCAGCCAACCCCAAGAAACTCCTAATATCAGTTGGAGATGTGGGTCTAGGCAAATTC
TGTACTACCTCTATTTTCTGGGTATCAACTTTAATTCCCTCTCCGAAAACAATGTAGCCTAAGAATGCCACAGACTCAAG
CCAAAACTCACACTTAGAGAACTTGACATACAACTCTCTATCCTTTAAGGTTTGAGAACTACTCTGAGATGACTAGCATG
ATATTCCGTTTTCCTCGAATAGATTAGTATGTCATCAATGAACATGATAACAAACATATCTAAATAAGGCTTGAATACTC
TATTCATAAGGTCCAAAGGACATAACTAGTAACTCATAATGACCATAACGGGTCCTGAATATTGTCTTTGGAATATCACA
TTCCCTTACTTTCAGCTGATGATAGCCTGATTTGAGGTCTATCTTAGAAAAAAGTCGCACCCTGAAGTTGATAGAAGAGA
TCATCAATCCTTGGAAGAGGATACTTATTCTTGATGGTAACCTTGTTCAACTGACAGTAATCTATACACATCCTAAGGGA
ACCATCCTTCTTCCTCACAAATAAGATCGAAGCGCCTCAAGGTGAGTCACTTGGCCAAATGAAACCTTTATCTAGGAGAT
CTTTCAACTGCTCCTTGAACTCTTTTAAATCTGCTGGTGTCATTCTATATGGTGGAATAGATATAGGACGAGTATCTAGG
AGAATATCTATACCGAAGTCTATCTCTCTCTCAGGAGGGACTCCGGGTAGATCATTTGGAAAGACTTCTGGAAACTCACT
CACAACTGGAACTAACTCAATAGGAAGTGTCTCAACACTAGAGTCATTAACTCCGACTAAGTGATAGACACACCCCTTAG
AAACTAACTTTCTCACCTTAAGGTACGAAATAAAATGAAACTTAGACACTGTTGAACTACTACTCCACTCTATAACTAGC
TCATTAGGAATTTGGAACCTAAAAACTTAAGTTCTACAATAAATGGAGGCATAAAGGCATGAAGCCAGTTCATACCTAGA
ATGACATCAAAATCCACCATGTCTAGCTCAACTAAATCATCCATGGTGTTCTTGTGATTGATGGAAATGACACAATCACG
ATATACTCGCTCAGCTAGAATAGACTCCCCAACCGGTGTAGAAACACTAAAGGGTTCACAAATTTTCTCAGGAAGGACAT
CAAAATTCATTACAACATAAGGAGTCACAAAAGATAAACTCACTCCTGGGTCTAGCAAAGCATAAATATTAAGAGTAAAG
ACTTTGATCATACCAGTGACAACATCTGGAGAATTCTCTTGCTCTTGACGGCTAGTGATAGCATATAGGCGGTTTGCTCC
TCCGCCAGTACCGGAAGTAGCTCCTCTAGGTGCAGCCCTGTCTTGTAGAGAAACTAATGAAGATTGGGCCCTATTGCCCT
GATTCTCATTACCTTGCCGATTCCTGTTTCTAAACTCTTCCCTATCCCTCACCTTCTCTTCTTCAACCTACTGCACATAA
ACCATCAACCTTTCTATATCCATGTCACCAATTAGCATCACAGCCTTACCTTTCTTACTTGACAGACGAGGCAACCCAAC
AACAAACAAACTCATCCTACTCCTCATATCCGTAACCATCTCCGGAGCATATCGTGAAAGTTGGGTGAACTTCAAGCTGT
ACTCATGAACACTTAGTGAATCCTGCTTAAAAGTAAGGAATTCTCATGCCTTGGCTTCTCTCCATTCACGGGGGAAGAAA
CGGCCTAAGAAGGTCTCCTCAAACATAGCCCAAGTCAAAATTGGTGCACCTTCAGCTCTACCGTTCTTCCACTGGTCAAA
CCAAGTCCTAGCAACATTCTTAAGTTTATATGCAACTAGTTCCACTCGCTCAGCATCAGCAACGTGCATGACCTCAAATA
CCTTTTGAAGTTCCTCAACAAAGTTTTCTGGATCCTTAGTAGTGCTTGAACTAGTGAAACTTGGAGGATTCATCCTCAAG
AAATCTCGGACCTCGAAGCATCAGCCTCTTCCTGTCTAGCCCCCTTTTTTTCCCAACCTGGTTGGTCACAACTTGACTTA
GCATTCGGATTATTTCCCGAAACTCAGCATTGGTGACTTCCCCTTGAGATTGCACTTCAGGTGCATTTGTACCCCTTGCT
CTTCAATGTTACTCCTAGTAGGACGATGCCACGACTCGAGCCTACACCCTGGACGTGGACGGCACTCGAGAACCATTGTT
GGTCCCCAAGCGAACCCTCATCCTGGCTGACTACAAGCGAAAAACTTATTCAAGCATACAAAGCTTAAAAACTGAATAAA
ATTCATGAACTCAACTTTACAAATCTTTAACTCAAAGAAAAACTCTGAATAAAATAAACTATTCAACTCGCCATAAAATA
GGCAACTTAAGTCTTTAAAACATTTAATAAAATAAATTACCAGACTTCTGAAACTCTACTATCTATCTATGAAGCCTCTA
ATTGACAAAGATGGAAGTCAGGACAAGACCCACGACATCCTAACAAAATTGAAAAGTAAATGAAATCCTCTGAAAGCAAG
AAGGCTCATCATAGCTAACTTGAACTCCATGTGGTATCAACGAAGCTCCTGTTAATGATCCCAATTACCTGAATCTGCAT
CATGAAAGGATACAGGCCAAATGGCTCAGTATGTGGAATGTACGAGCATGTAAAGGGAATTCTAAAGCATAACATAAGGT
TGAACTTGATAAAAAGGAAACATACTTACCTCTTTTCAAACTCACTCAACTCAAGGAATATTCAAGGATACTCAAAACTA
CTCAAACTTATTCAACTCAGAAGTACTCAAGGATACAATACTCAATTCAGTAATAAGGTTCTCAACTCAGTAAAACTCAA
CAATAAGGTACTTGACACAATGAAGCACATATCAACTCAAGATACTCATCTCGAAGGTACTCAACTCAAGATACTCAAGC
ATAAAGCAATAGTAAATGATGCAATATATATGAAAAGCTGTAAAACTATAGATAGCAACTCAATGTATTGAAATATACAA
TAATACTCAGTGTGTATATAAAAATACAATATAACTTTGTAGGAGTTTCTCAAACTGACAACCACCACTTTGAGCCTAAG
TGATGATACATCGTCTTGTCCACGCTACCAGATATGTCATATACTTTATCGTCATATAGAACGCCTTAACTAAGTGAATC
CACTAGTCTATGCTAAAAATCACTTAAGGTATCATCTAAAAAGTATGATCCTTTACTATCCATGATGGCTACATGGTTTA
TGGAGACGTGAGTTATCTAAACTAAACTCGCCCCCATATCGGAGCTCAATACTACTCCCAAAATACTCAGCTCATATGTT
TAAAAACATAACTTTTTCTTTGGTTTTAGATAATTACTCAAAACTTAGCTTAAAAGCTCTTTTGGAATCGATATTCCCTT
TCTTGCTCAAAACTCTTTTGGAAATCTCAGTTTCCTCTCATCTTAAATGTGAAAACATTTACTCTTGGGAACATTCCCAT
ATATCATTTTAAAGAAAATGAACTTTACTCTTACTCTTCACTCAACTTCAAAGCTTAAGTCTTAAAACAAAGTTAAAGCA
TTTGTAAAAGACTTCTTAATATATGGTTCATGCCGAATTATAGACGTGAATGACTCAATGCAAGGTTTTCAATAACCATA
TATAGAACTCAATACTTAGAACTCAAGAACTTCAATGATACAACTCATTTCAAGAGTGCTCAACTCAGAGGGTTCATGCG
GAATTATGAGCATGAACTACTCAACTCAAGGGCTCAAAGATACTTCTCATCTCAAGACTGTTCGACTTATAGGGTTTATG
AGGAATTATGGGCGTGAACAACTCAACTCAAGGACTTCATGGGTAAAATGTAATTGTCCCATGATTAGGAATATAATCTC
AAAGGGGATTAAGAACTCAATACTCAAGACTTAGAACTTGAAGATACTACTTCTCTCAATAATACTCAATTTATGAAGTC
CATGCAGAATGTATGAGCATGACCGACTCGACTCGAGGGTCTACATAACTACATGGAACGCATGTATACGACCCTTCTCA
TTCTTTTACTTACTTTCTCAAAACTCAACTCAAATCGATAACGGATCTCAAACCATTCACAATTGAACTCAAAGACTTTC
TTGAACTCTACTTTTAACTCTCTTTTGAATGTGAATTATGAATTCAAGAGTTATGGTTCATGATATGAAGGATCTCGTGA
TAAAAAAGTAGAGTCATGAATACATTCTCCTCACTCTCATATTCACTTGCTCGAGTCATGAAACAAGTTATTAGAAATTA
TAAAAGACTCCTCAAAGGGACTTTATCAAAATGTTCGAAAGAACTCTCAAGACTCAACTCTTAACTCTTCCTTGAATTTA
AATTATGGATTCAAGGGTTATTCTTATGAATGTAGGACCTCTCAATGATTTAGGAGGGTTAACATAGTTGATCACAAGAA
CGGACGAAGACCCAAATTAAAGAACACTGGCGCGACGCGAAGATGGAATTAAATTATTGGTCGCTAAAGTATTTTTGAGG
CAGAGGACTCAGTATCCTCTCCGCGACGTTGAGAGGGGGTGACCGACTGGATGCTGAAAACTTAAGTGCCTCCACGACGC
AGACCTAGGTGCAATTATCTGCCTAATCTTTTCTTCCTCTCCCAAACTCGACTCAACTCGCACCCAAAGTAGTTTTATCA
ACCAAGTTCACAAAAATTCACAAACCCAGAACGATTTCAATGAAACCCATACAAAATCTATCAAGGAACTCAACTCGAAT
CAACTCATACCTACTGCAATTCTAAGGTCAAAATTTGTGAATTCTTTTAACCCAAAACAATTTCAGAGAAACCCACACAA
GGAACTATCTATTAACTTATCTTATTCACAAACCCTCACCTCTAGTACTCAATGAGAACTTCATTATCAAAGAACGAAGC
ACAAACCTCAAGAACTCAATAAGATTATCAATATTGGCTAAAACTCAAGAACTTCTCAAGAACTTAATAATTCAATCTCG
AAAATGAATTCAAGGATAGAATTAAGCATGATTGGCGTGAGGGAGAACAAACCCAACACTATGAAAGCTTACATACCTGA
AAGAACCATCTTCTTGAAGCAACTTGAAGGAGAATCTTGAAAGATGAACCCTTGCCTTAGCGTTTCTTGAATTTCTTGAG
CGTAGAATTTTGGAGTGAATGAGAGGGTTTGATTTATGAAAACTAATTTTTCTACACGTTTAGGGAAATTTAGATGACCT
CCTAAGGGTTTTTAGGACTAGAATACCCTTAAACAAATAAATAAAATGAGCTGGGAGTCAGAATAATTTTTCACTAGGCA
GTGGGGTCCGTATTGGCTCCGTAACGCTAAGCCATCGCGAAGCTGCCGCCAGGTTTGAGCGTCGTTAGTAATTCAGTCAT
AACTTTTTACTCAGAGCTTGAAATTTAGCAAACTAGACGGCGTTGGAAAGAGGACTCGAAGGAATTTAATTTTCCACCTT
GTAGCTCACCTAACGCATCATGTACTAGGAGTTATGGTCATTTGAAGTTGACCCAAAACTTAGAAGAACTAGGAATGACT
TGAATGCTTTTCTCTTTGGTTCTTCTTGGAACCTAAGGTGCTACATCTAGTGACCTTAACACTCAAGAAATTTTAAATTC
CTTGCAAAAATCTCACTCACTACAAAGAACGGTTCGAGTCTTACCTCAACAAATTTCTGGGGTGTTACAGACGACCTCTG
CCAGCTCTCCGTTGAGGCATGATCAACTGAAAGACACACGCAAGCACGAGTTAGAAAGAGACTTTTATAGAGATACACTC
TATCGCACGAAATGAGTATGAAAAAAGTGAAAGAATTTCCTAAATATTGCAGCCTCTTAATTATAGATGTGGAGCGCTTC
ACACCGATAACTAGTACTCTACATACACGGCTACATAGACTCCCTATGACTCTTGAACTATGTGCTCTGATACCAAGTTT
GTCACGCCCAAGACTACACCCTAGGTGAGACTGGCACTCGAGAACCATTGTTGGCCCCAAGAGAACCCTTGGCCTAGCTT
ACTTATTCAACGGAAGACTTAAATAACACGAAATAGTCTCGAAGGACAACTCATGCAATATCTTTAAGAATTATTAAACT
AGCCAAAATGGAAAAATCAAATCTCAACGTATACGACTAAAAATGGAAAGACTAAAGAATTATAACTACTCATCTATGAA
GCCTCTAAACAATGAGGGATGTCAGGACAAGACCCCCAATCATCCTAACAACTGAAATGCTAAAAACAAGATAATGACGA
ATCCTCCAAAAAGCAAGGAGGCTCACCAACTGACTCTGAGTGCTCAACTGGATCAATGATGCACTGGATGTTGATTCTAG
TTACCTGTGTCTGCATCATAAAATGATGCAGGCCAAATGAAATCAGTACATTGAATGTAAGAGTATGCGAGGGGAAAACT
AAACATGACATAAGCTTGAAAGGAATCTTAAAATAACAGTTACCTTGGCTTTACTCAACTCATGACTAACTCAACCCAAA
TGTAGGGTAAAAGCAACAATAATAGTAAAGTTTATACAAAGCATTTAAAACAGTAGGTTACAACTCAAAGTATTAAAGAA
ATACAATAGCAACTCAGTTATATATAAAGTAATATAATATTGTGGGAGTTTCTCTAACCAACAACCATCACTATGAGCCT
AAGTGATGATACATCGTCTCATCCATACTGCCAGAACTGTCCTATACCTTGTCGTGATATAGAACGCTTCAACTAAGTGG
ATCCACTAGTCTATGCTAAAAAGCACTAAGGATTCATCTAAAAAGTATAATCCTTTCTACCCATGATGGCTACATGGTTT
ATGGAGACTTGAGTTATTATGAACTCGTCCCCATATCGATGCTCAATACTACTCCCAAAATATACTCAGCTCATATGTTT
TTAAAAAAACGTTTTCTTTGGTTTGAGATAATTACTCAAAACTAGATCAAAAGCTCTCTTGGAAATCGATGTTTCCTCTC
TTGTTCAAATGTGAAAATATTTTAACTCTTGGTAATACTTAGTTACCGTATAATCTTTAGAAGAAATGAACTTTACTCTT
ACTCTTTACTCAAATCAAAACTCAAGCTTTAAAACAAAGTTAAAACATTTGTAAAAGACTTTCGGAAAACTCTATGAACT
TCTCTTGACTTGACTATTAATTTTCCTTGATTCAAAGATCATGGATTCAAAGGTCATGCTCTCATGTTTATGGATGATTT
CATGATGTTTAGACGTACCTTAGAGTGTAGAAATCGACTAGAAAACATAGGTACGTTGCTAGGGAACTAGTGTGGAAAGA
AGTAGGAAAAGGTGGAAGAACTGGCGTCCCTAGCGCTCTAAGAGGCGTGGGGTGCCAGAGGGTGAATTTCAGGGACTGGG
TTGGGGCGCTCTGGCTGGTGTGGCGCCCCAGAGCCCAAATTTCAAAGCCCTAATTGGGGCGCTCTGGCTGGGGCGTTGCC
CCAGGTCCCTGCCCAGAAAACTCCAACTTTTCTTCTTCATTTTTCAACTCTAAACCCTCTAATTTCACTTGGTTCTTTCC
CCAAACACTTAGGATCAACAATATCATCAATATATGTAAGATCCTACTCGAAATCATATCTAATTTCATGAATCAAACTC
AAGAAACTTCAACAACAAGAACCCATAAGATTTCAAATGAATTTCATCAAGAACTCATAATATTATCTTTCAAAAGGACA
CAATTATGCTATATTGAATCATGATTGGCGTGTGGGTGACCTAACCCAACACCATGTGATCCCACATACCTCATAGGGAT
TAACCCTTGGCGAAATCCATACGAAATTCTCCAAGAAATCGATGAATCCTTACTTCTTCTCCTCTTTTCTCCTCTTCTTT
TCTCTTCTCTCAAAACCCTAACTCAAATTTCAAAAGCGTAAACTGACCAACTTTATTTTATACCCCTAAGTAACTACCAA
AAACGAAATTATTTAATTGGGTAAGTAAAAGACCAAAATACCCTTCTAAAATCCGGATTAGACTTTTCTTGTCAAACAGC
CCAACTTCAAATGGTCATATCTCACTTATATGAAATCAAAATCGCAAAAACTCAGTGATGTTGGAAAGATAATTCCAATA
TATTTCCTAGGGTATCTAGAAGCACACCTAACTCATCCCGAGCTAGGAGTTATGGTCGTTTGAAGTTGACCAAAAACTCA
AACTTAACATAACTTAACCAATTTTCCAGATTTTTCATTCTTTCCTAAAATGATTCTTTCCAATTCTAACTCTTTCTAGT
TCTTTCAAATAGCGAGATGTTACAATTATATTATATTATATAATATTATATTACTAATTTGCAATTATCTTTAACTGATG
CTAATATTCTTGATGCTTTAACTTTAAATGTTAAAACGCATGGTTATAATTATGCACCTAGATCTGAATTAATATGTTTA
TCATATAGAATTTATTTTAAATTATTTTCTATGTTTAACCCAAGATGTAAGTTATATGATACATATGATCAGACTATTTT
AGTAGAAACTAATTTTGCTAAATCTAAGGTCACTACTAGAAGACCTATAAAATGGAAAGAAATTAATTTTCCTACTACTT
GGACTTTGGATTCTGTTATTTCTAAAAGTCAAATGGGGGATGTTGTCACTAATTCTGAGTGTTCTCATATCACTCAAAAT
CTTGATGGTAAGATTTGCATTCAGTTTGATGAAAAGAGTGTTCCTTATAATAGACATTCATTTTCTGATAGAAAATTGCT
TGCTATTCAACATATTTTGCCCATTGAACCGGTGTATGGTCCAGCGTGTAATCATACTACTTCTTTACATACCATACCAT
CTATTATATCTGCTCATCAAAATAAAATAAAAGTTGATCCTCCCTTGAATATTGTTCAAGCTAATGATAATTCTTTTGAT
ATTTCTGATAAGGATATTCCTTCTGTATCTGAAATGGATTTTGATCCAAATAAAACTTAATGATGAATGTACACCAAATA
GATTTTAGTCCAGGTTCACTGGCAAGAAAGTACATTCAGAATGAATTTTCTAGTGATAAATAGAACCAGTTTAAAACATG
GTTTTTTGACACTTATAGTGCTATGATTTAAATAATATTTCTCAAGAGTTTTATGAAACTTGTGCTTTACATAATCAAAT
TATGTATTTTGTACCCTGGTTTATAACCACTTATTTACCTTTATTCATCAATGTTCATGAACGATCTTATAAAGATGGAT
CTGGTAATATTATTAAGGTTGTTTATCCACCTCAGTCATCTTTTATTTTACCAAATAATATTGGTATCACCTTTACTACC
TTTCAAAAAATTGTTGAAGAAGATGTTGCGGCAGTCAGCATTAATGAAATAAATAATTTAATTTCTCAAAATAATTATTT
GGGACTTTATGTTAAAGTTTTGGGTGAACATATTAGTTCTCTTGATAAAAAAAATTGGATGAATTAACTGCTTTGATAAT
TCAAATAAAAAATGATTTAAAGACTTCTGATACGACTTCTACTTCTAAAGGTAATTAAGAA
ACAATATTTTTCGCGGATCAATTTTTATTTTATTAACAAGTTTATTATTTTGATCAGCAGATGTAATAGAAGGTATGATA
TGTAAAGAAGCGGAATGATTACGAGCTAGACCATACACAGGTTTAATAGGGGAAATATGATGAATAGTAGGCAATCTTCT
ATCGGCTGGCTAGACGGAGTCACAAAGACAAAGCCAATAAAAATAGTATCGAATCTGACTGTACCACCATCTTGGAACCA
AATAAAAAAACCATATATAAATTTATTTATATTTTGATAAAGTGTAGATCTTTCATGGTAGATATAAAAGAGAAGTTAGT
TATCCGACATAGTTATGAATCTTCTAGCCGGACATAGTCACGGCTTTGATTGGGGAAATTCTAAAAGATAAAAAATATAC
TTTTATTACTGACCCTATTTTTTAATAAAAAATTAAGTAGCTAATAATAAATTATAATTAATAAATACTAGATTATTTGT
TAAATTAAAATTAAAAGAAACATATATTATTATAGACATTCTTTTCTTTAAAACAAAACTTACATTAATAATGCAACTCT
TGTTTTTAGTTTTCAAATATTTTAAAATGAACTTATGAAAAATAAAAAAATCTGTAGTTTAGATCCAAAATAAATACTTA
AATATTATAAGGTGTAAAATTTTATGTTTGGTCAAAAATTAGGTGTTCACAGGATGCCCCTCTTTGCTTGGGAACATGAA
GAGTTTTCAAGCAAAGAAGTGAACAATGTGCCTGATTTTTGGCCTACCACTTGTTGAAAAATATAAAATAAATAAAGAGA
AGTGAATGTGACCGAGCTCTAGCTTTGAGCAACCTACATATCTTGGGTTATAAGAAAATCAGGTCACGTGTAGTTCAAGT
GGGTATAGAGATGGAAAATGAGTTGGAGAGTCGAATGATGTTCCATTGAGATTCTGGTTCGTGGCTCTTGTTATTACATC
GAAAATGATAAGACTAAAAGGAAGAATACAAAATCCTATCTACTCTACTTGTCTTGAATCTCTTTCTTCAAGTCTTCCTT
TGGATATTTAACTATCACCTCACCTTCTTCTAGCGGGTACCTTAATCTCAAAATTTGATCTTGAAGTTGGGATTTGATCA
GACTTGAACTTGAAACTTGGATCGAGTTGTTGACAGTCCCCCAAATGACAGTTTGTAGAATATTGTTAAATGTCGTTCTC
TTGATTAGAAAGCTGAGAAGATGATTCCTGATATGTTGAGTTGTTACATAGGTCGGAAGAGACTCTAGATGTCATTGACA
TCTAACATTCTTCGTTTCTCTAATTAAAATGATGACTTTATTCTTGAACTTCATATTTGTGTACTGCAAATAGACTTGCA
TGCCATGAAAGCAAAACAAAACAAAAATTTTCTGACCCAGTTTGCACTAGGAAATTTTTTGTGAGTTAAATAAAAACTAT
AAAAGCCTATACTAGGCATAAAAATAATATTTTTTCCCAATACAGATATAAGTAAAAATAAAAGGGAGATATATGCCCAA
AATGCAATCAGGAATTATTGTGCTCTGTGAAGACATGAGAATAAAATAGGGGTTTTTGTGCCCTATATTCGACCAGGGGT
TATTGTGCCCTGTGAAGACATGAAAAATAAAATAGAGGTTATTGTGCCCTATATGCAACTAGGGTTGTTGTACCCTATGA
AGACATGAAAAATAGAATATGGGTTATCGTGCCCTTTATGCAACTAGGGGTTGTTGTACCCTATGAAGACATGAAAAATA
AAATATGGGTTAACGTGCCCTATATGGCTATATCCAACAAGGGGTTTTTTGTCACGACCCGAGCCTACACCCTGGACATG
GCCGGCACTCGAGAACCATTTCTTGTCTCCAAGTGAACCCTTATCCTAGCTGGCTACAAACAGAAAACTAACTCAAGCAT
ACATAAGCTTAAAACTGAATTAAATTCATTGAACTCCAATAGTGAACATTAAGAAAGCCTGAACAATAAGAAAGTAAATA
CAGAAAACTCTTCAACTTTGTCTATCTATGAAGCATCTACTATTACAGAAAGATATCGGGACAAGACCCACGACATCTGA
AAACTACTAACTATAAGGTAAAGGTAAAGTCCGCCGGAATATAAGAAGGTTCACCAAAGCTGACTGGAATATCACATGAC
CTCAACGAAACGCCTGTTGATGATCCTAAATACCTGTATCTGCATCATGAAACGATGCAGGACAAATGGCTCAACATGTG
GAATGTACGAGCATGTAAGGGGAATTCTAAAGCATAAACATAGGCTTGAACTTGATAGCAAGGAAACTTAATTACCTCTT
CTCAACTTACTCAAATCAACTCAACTCAAGAATAATATAATCAACTCAAAGATATGATACTCAACTTGTCACGACCCGGA
GTTATCTCTACAAGTAACACGTCGTACTCAACCCCGAAGGGGTCGCATACAAGCCTTTAACATAATCATAACATAAAGGT
ATAGAATAATGTGGAAAATTTAAAACTTTTACAATAGAAGTCAACTTCTTCTTCATAGATGAAAGTAAGAGTCTAGGCAT
GTCTCAATCACCATCTAGTACATAAAGAGTACAAATAGGGTCAAAATCCCTTTACATCAATAAAGTCTCAAAAGTGGAAA
GTACATAAAAGCTAGAAAAGGGAAACATCTTGTCCTCGAACTTGAGGACTCACTAAGCCTAGGGAATAGTCAACCCAAGC
TTCACTTGAAGAAAATGATGCGTCTCAATGGCCGGAACCTACACTCATAGAATGTAGAAAATATGGGTTAGCACAAATAA
TGTACTAAGTATGGAAGCCATGCACAAAATCCTTAAAACATGCATAAAAGAGACATTTAGTTGAAATCATGCCTTTATCA
AGTTTAGAAACCATTATGCACATATATGAATAAACATAAGTCAAACCAACATATAAGCAACCCAAAGCCATACTAGTGCA
ATGCAAAGGTAAGATCCCATAACCCTACCAAATGCTAAGTACCACAGTTAGGTCACCACAACATACATATCTTACTTTTC
CTTATCCATAACCAACATACATAAGTAAGGAGCGAATCATATTCATAACTTGTAACAAGTGAAGTCAACCTTAACATTTG
TACATACCTTTCATACATAATTTATAAGCCTTCATAACATAAGAGAACCTCACCATAACCCCTCTTGAGATCTACGTGTG
CAATGCATAAGTGAAATCCCATACCCCCAATCATACTAAGTAGTGCCTCTTAAGAAGTTATAATTAAAGTCCATATTCTT
ATCATAGTTCATATTCATATCATATAGGGAAAATAACATTAACCGACATAGACCATGTGAGCTACATGGAATCCGGTGTT
CTACCCCTACACCGGAAAGAGGTATCCTACTTGCCTAAGGTAGAACTTTCATAATAGCTTTTAGGTGGATCCACTAGCTA
AAGACCTATGTGGGCACATAGTTATGGGATATGGGGATTGCTACTATAAACCCGGACTACTAGCGTAAAAGGTTTCCATC
CCATGAGACAACATACATTGGGGAGCCAGACTTGCAAATGTAAAAGCACCCATCTCATTTTCATATCCACTCGATGTAAG
CATAATTACCTTTAAAAGTCATATTGTCTTTACTTAGGTTCATGTTCATAAGAGAATGCACTAGGCACTCAAACCAACAT
AATATCATAATAGCTCATAGATTCATAAGGTGAGTATGTCCTTTCAACCTTAGAATCATTCACATGTGACTAAACCTTTC
ACATTATATTCATAGCGTGTTCATGAGAATGGCCTTTCAATCAACACAACAAGCTTATCATAAACATACATACATACATA
CTTCATGCATAATCAAGTGTAAAGGGTATAGGGAAGAAGAATCTTGCATCAATACCACAATTACACAATAGACATAAGAT
CACCACTATCTAAGTGAATCATGAGTTCATATGCAATCTTCATCAACAAATACAAACCCTAGTTATTGCCCTTCAAGGCT
AGGAATCGAGATCAACCCTAGCTTCTAGAATTACAACACTAGATTGGGGAACTACATGATTCAACAACTTAATAAACATA
ATCAATTGTTAAGCTTACATGATTAATCAAGTCACACCTTAGTTCACAATTTTGGAAGAAGGGGAAATCATGGGTCCAAG
GGAGATTTTCATCAAAACCCAATAACACTTCATTAATCCAACCATAAATCATCATTATTAATCATAATAACCCATAATTA
AACAATTGAAATCATTTTGGAAGAAGACCCATGACTAGATGAAAACCCTAGGTTTTGGAAGTCTTAGAAACACATTTTGA
AGGGACTTCTTGGGGGATAGATACCCAAGAATGAAGAGCATCCATACCTTAGGGAGATTTCCAGACGAAATTGCGGAAGA
AAGGTTTGTTATTGAACCCCAAGCTTGCCTTTTTTTGACCTTGTTCTTCAATGGAGTCTTAGAGAGAGAATTTTTTGGAG
AGGGAAGTTGGTTTCTAATTTAAGTTTGGGAAACTAATGAGTTGTAAGGGTAGTTAATAGTCTTAAAAGCCTTAATATAT
ATATATATATATATATATATATATATATATATATATATATATATTTTAAAACCATAAAATTTGTCCCCTAACACATTAAT
TAATTAGGAAATTACCAACTTAACCCTCACTTGGCCGAAACTAGGTGGGTTTCAGGTTTGACCCACGAAACCCCCACCCA
CGGACCGTGGGTGGGGTCACGCCACATGCTGGTCAATAATGGAATGGTTCAGAGAGGGGAAAAATGGGGAAAGATTGGGG
AGACTAAGTCTTGACCCACGACTCCCCAACCATGGAGGGTGGGTCCACCCACAGCTCGTGGGTGCCCAATCGTAGTTCAT
GCTGTTTTTAATAGCTTTTTGGACAGCCCCTTGGTCCACCTCAAGGACTCTTGGGGGGTCCTTGGGGGGTTCATGCCTTG
ACGTTTAGGCATTAGGACCTTAGTACTAAGTTAGGGAAGTTATTTTATGAATCTTATCTTGACGTTAACCCTTTTTAGGA
CACTAGACTACATGATAGGTTCTAACTTAGGTAATTTGATTTCTGGGGTGTTACATTATCCCCCCCTTGGGAACGAATGA
TGATCTAGACACCAAACTAAGTTAGAAACCCATCATGCATGAAACTTCAAAATGTGCAAAACTAAAAAATACACTCATCA
CATCATGTACAATCCAAAAGGAGGAAACTTCTACTCCATTTCACAACATGGCCAATGCAATACAAGAAAGTAGGAACTAC
ATCTACTAATCCAATATGCATGAAACTCATCAATTCACATAACATGGGAGGAACTACCTTCTCCAACTCAAGCAAGCTCA
ACACAACAATATGGAGCAAATATGCCATTTCATCAAAACATAGATAAGCATGTTCATCAATTCACCTCATGAAGTCAAAA
ATGCAATTGTCATACTAAAATGCAAACCAACATGAGGAACATATACATCATGAAAACTCAATATATACTAAACATGAATT
CTCACAAGGACATGCACAACATAAGGAAATCATTGAAAACTCATACAATACACATGACTCCCAAAACACTAAAAACTCAA
GAGGAATTACTTACCTCAAGTTTGCATAGGAGTAGAAGGAAAAAGATGAGGATAACCGGACTACATATCGGCCTCAGCCT
CCCATGTAGCACCCTCAACTAAGTTATTCCTCCATAAAACCTTAACGGAGGCTACTTCCTTATTTCTAAACCTCTTCACT
TGCCGGTCCAAAATCTCAATCGGGACTTCTTCATAAGAAAGGTTCTCATTAACTTCTAAACCCTCTAAAGGAAGGATGGA
TACTGGATCACCAATGCACTTCTTGAGCATGGAAACATGAAACACCGGGTGAACCGGTGCCAACTCATTTGGCAAGTCTA
ATTCATATGTAACTTTCCCAACACGTTTCAAGACTTGATATGGGCCCACATACCGAGAACTAAGCTTCCCCTTTTTACCA
AACCTCATCACACCCTTCATAGGTGAGATTTTCAAGTAGACCAAATCACCAATTTCAAACTCTAGATCCCTCCTTCTATT
ATCGACATAAGACTTTTGCTGACTGTGGGACGTCTTCAACCTATCTCTAATAAGTCGAAACTTTTCAATGGCCTCATAAA
CTAGTTTGGGACCAATTAGAGAAAATTCACCTACCTCAAACCACCCAACCGGAGACCTACACCTTCTCCCATAAAGTGCT
TCAAACGGGGCCATGGCAATGCTAGAGTGGTAACTATAGTTGTAGGCAAACTCAATCAATGGGAGATGGTTATCCCAACT
ACCCTTGAAATCAATCACACACGCTCTCAACATGTCCTCTAAGGTTTAAATGGTCCTTTCCGCTTGACCATCCGTTTGAG
GGTGAAAAACGGTACTAAGTTTAACATTAGTACCAATCCCCTTTTGGAATGCCTTCCAAAAGTGTGAAGTAAATTGGGCA
CCCCGATCCGATATGATAGATAAGGGAACCCAGGCAACTTCTCTATCTCATTAATGTACAACTTGGCATAGTCTTTCGCC
GAAAATGAAATCTTGACCAGAATAATGTGGGCTGATTTAGTCATCCTATCAACAATGACCCAAATAGAATCATGTTGCCT
TCGAGTACGAGGCAAACCCACAACAAAGTCCATATTCACATCCTCCCACTTCCAAGCGGGAATTTCTATATATTGGGACA
AACCTCCCGGTTTTTTATGTTCGGCCTTAACTTGTTGACAATTCGGACATTTAGCCACAAAACCTGTTATATCTCTTTTC
ATGCCATTCCACCAATAGACTTCCAGTAGATCACGGTACATCTTAGTGGCTCCTGAATGAATAGAATATCGTGAACCATG
TGCCTCTTCTAAAATTTTCTCTCTCAAGCCATCAACATCCGAAACACATAATCTACCTTGGTACCTAAGCACCCCATCCC
CCGGGAGAAAGCCTCAACGGACTTGTTGAGAACTGATTCTTTCAACTTCATCAATATAGGGTCAAGGTGTTGTTTAGACT
TCACATCAACCACAACGGACGATTCAGAACTATGATGGACCATGAATCCACCCTTAGTGGAATCCACTAGTTGGACACCT
AACCGGGCCAACCTATGCACATCATGAACCAATTCCTTCTTCTCATCTTCTACATGAGCCACACTACCCATGGACATTCT
ACTTAGGGCATCCGCAACTATATTAGCTTTGCCGGGGTGGTAAAGGACACTCATGTCATAATTCTTTCAAAAGCTTTAAC
CACCTTCTTTGTTGAAGATTCAAGTCTTTTTGAGTAAACACATATTGAAGACTTTTGTGATCGGTCAAGACATCTACATA
GACCCCATTTAGGTAGTGCCTCCATATTTTGAAGGCAAACACCACCGCCGCTAATTTAAGATCATGAGTCGGATAATTTT
TTCATGTACCTTGAGTTGCCTCAAAGCATAGGCAATCATTTTATCCCGTTGCATAAGGACACATCCCAAACCCACTCGAG
AAGCGTCACAATACACTACAAACCCATTGGTACCCTCTGGTAAGGTCAACACCGGAGCGGAAGTGAGTCTATCCTTCAAT
TCTTGGAAGCTCTTCTCACAAGCCTCCAACCACACGAACTAAACTTTCTTTTGGGTTAAAGCCGTCAATGGAGAAGCGAT
GGAGGAAAAACCCTCAACAAGACTCCTATAATAGTTGGCTAAACCCAAAAAGCTTCTAACATCGGTAGGAGTTAGAGGTC
TAGCCCAACTCTTGACCGCATCCGTCTTCTTAGGATCAACCTCAATACCTATACCCGACACAATGTGACCATGGAAAGAA
ACCGATCTTAGCCAAAACTCGCACTTGCTAAACTTTGCATATAATTGGTGGTCCTTAAGGACTTGCAATACAATCCTCAA
ATGATTCATGTTATCATCCTCACTCTTTGAATAGATCAAAATATCGTCAATAAAAATGATTACAAACGAATCAAGATATT
GCCTAAACACCCTATTCATCAGGTCCATGAATGCCACCGGGGTATTTGTTAACCCAAAAGACATATCTATAAATTTGTAG
TGACCGTACCGGGTCCTAAAGGCCGTCATGGAACTTATTCAGGTCCATGAATGCCACCGGGGTATTTGTTAACCCAAAAG
ACATATCTATAAATTTGTAGTGACCGTACCGGGTCCTAAAGGCCGTCTTAGGAATGTTACATTCTCTTACCCTTAGTTGA
TGGTAACCCAAATGAAGATCTATTTTGGAGTAAAAGTTAGCCCCTTAGAGTTGATCAAACAAATCATAAATCCTAGGAAG
TGGATACTTATTCTTTATAGTGACCTTGTTCAATTGGCGATAAACAATACACATCCTAAGGGACCCATCTTTCTTCTTTA
CGAACAATACCGGAGCACCACATAGAGATATGCTTGGTTGAATAAAACCCTTTTCTAACAAGTCCTTGAGTTGTTCCTTC
AATTCCTTTAATTTGGCCGGAGCCATCCAGTAAGGGGGAATAAATATGGGTTATGTATCCAGCAAAAGATCAATGCCGAA
GTCTATTTCCCGTTCGGGAGGCATATCGGGAAAGTCATCGGGGAAGACTTCCAGATAGTCACTCACTATGGGGACCGACT
CCAAACAAGGAGTCTCAGACTCAATGTCCATAACCCTAACAATATGATACATGGACCCCTTTGAGATCATTTTTATAGAT
TTTAGACATGACACAAAACGACCTCTAGGGATAGAATTCCCCCCCCCCCTTCCATTCTAAAGTAGGTTCATTTGGAAATT
GAAACTTAACAAGTTGGGTTCTACAATCAATGGACGCAAAACAAGCATAACCAATCCATCCCCAAGATGACATCAAAGTC
CAACATATCTAATTCTACCAAATCAACCAAAGTGACTTTATGAGACAGTGAAATGGAACAATCCCTATAAATTCTTTTAG
CTACAACCGAGTCACCCACCGGGGTAGATACCGACAAAGGTTCTTCTAACACATCAGGGAGCATTTCAAATTTCATAGCC
ACAAAAGGTGCGACATAAGACAATATGGCACCGGGGTATAACAATGCATAAACATTAATGGAAAAGACTTGCAATATACC
CATCACCACATCCAGGGAGCTCTCTTGGTCACCTCGGGATTTAAGAGCATATATGCAGTTCTGTAACGACTCAGAAAATG
ATAGGATAAACTAGAGCCTAAACGTGGGGGTTAGCATCAAGGATTAAGGTCAAAGGGTAAGGGTTTTGGGTGTAGGCTAT
GGTGAGGGACCAAGGCTGCCTGAAAACTAGGCTTAGCTACTACCTACATAGACCACGAGGGTCTTCACGACCCGTGGTAG
CCACCACGAGTCATGGTGCCACCTGTGGTTGGCTAGGAAGTGTGCCCTAGAAAGGTGCCAAGCCAAGGCACCTCTTCACG
AGCCACTTCACGGCTCGTGGTCATGACCACGATTCATGGAAAGGCTCGTGGAGTTGCCTTAGCTTGGTGGGAGTGGTGCA
AAGTTGAGGAGGCTACTGCCTAAAAGACCACGGGCACCACCACGAGTCGTGGTGCCCTCTACAGTCTGTCAAAGTGGTCG
TGTAGATCACTTGGGCTCAAGGGGAGGCAAGGCAGCTTGGCCAAGCCACTGCCTCAAGACCACGACCATCACCATGACTC
GTGGTCTTGACCACGGATTGTGGGAGATCTCGTGGTCCTCCCTTAGTCCCTTGAGAGCTTGGCAAGGTTGAAAGGCACAC
TGGTCAAGGGACCATAGGCACCACCATGAGCCGTGGTGCCTCTCATGACCCGTTGAGTTGGGCGTGGTCCCTGACGGGCT
GTCTTAGTTGAAGGTGTTTGAGTAATTTCGTTTTAATTATTTAAAGTGTGGGGTTGATTTTAATTGTTTTATATAACTAG
TATATCTAGTTTTAAGTCTTAAAACAAGTCATTTACTCCTTTATTCTCCAAAACCCAAATCAAAACAAAAGCTCTTTTCC
CTCCCAAATATTCTCTCTCTAAACTCAAGGAAGAAGAAGTGAGATATTGAAGCTAGGGTTGGTGGATTTCAAGTTTTTCT
TCCTCAATTTTTTTGGGGAATCAATAGCAAGGTATGGTAGTCTTCATCTTTGTTTAACTTTTCATTCAAGGAGCCAATTT
CAAAGGTTTCAAGTTTACCAAAACCTAGGGTTTAACTCAATCTCATGGGTTCCTTCATCAAACATTTTCAAATGGTTATT
AATGACAAATTATGATTGTATTAGTGTTTAATTGATTATTTATGATGAAAATACTCTATGAACCCACGAATTCTCTCAAT
TCCTAAACTGTGCCTTTATGAAGTGGGTTTTATGATTATGAAAGCTTATGAATGAAATATGTCTAAATTGCTTTGGGTTA
TTAAACTGTATCATTATACATGTCTTAATTATAGTACATTGTTGGTGTGTTGGTGATTTGAGATTCATTGCCTTGAAGGC
ATAGTATGAGGAACTGAAGTATTATCATGATACCTTGTATATGAATGTGAATCCAATAAAGTTAATATGATCATGTATTG
AAGTATTTGTGTTATTATTGAAAGGATGTTTCTCAATTTGACACTCATGAATGATGATGATGGAATGTGAAGGGTTTCCT
TCTATGTATTGTATGTCTTGAATTGGTAGGCTTAGACATCCTTTTCTTGTAAAAGAGGAAGTAATGTGATTGTGATGTCT
TGAATTGGTCGGCCTAGGCATCCTTTTCTTGTATAAATGAAAGTAATGTGGATTGATATATCTTGAATTGGTAGACTTAA
GGCACCCTTTTATTGTATTGATGAATGTGTATTGACTTAATGAATGTGAATCGATAGGCTTATGGCATCCCTTTCACAAA
TGAATGATGAGGTATTCTAAGCTATGTCTTGAGCCGGTAGACCAAGTGTTGGTATCCCTTCATGATGAGTCTAGAGACTA
ATGTGATGTTAAACCTTGAATTGGTAGTCCTAGTGTTGGTAGCCCTTTCATGTGTGAAATGATGAACCTTGTATCGGTAG
ACCCAATGTTGGTAACCCTTCTTGAGGATTCAATGAGCTATCCATGTAATGTACCATGAATCGATAGGCCTATGGCATTC
CTTTCATGTGTAATGATGTGTCTTGGGTCGATAAGCCATTGACATTCCTCTCAAGCGCAATAATGAAATGTAAATGAATT
ACTCTATGAGATTGGAGGCTAAGCACCGAGTGGATATGGTAAGATGGAAACTCTCCCAATGTTAGGCTAGGGTTCTAATG
AACATCTTCCTATCCCGTAACTATGTGCCCATATATGATATTAGCTAGTGGTTTCTACCTACGCTAAAATTTTATCGGTC
CTACCTTAGGCAAGTAGATCACCTCTTTATGGTGTGGGGGCCATATGACACTAGATTCCATGGTTTGCTCTTATGGTCTA
TGTCGGTTAATTCCTATTCCCATCATGTGAGATGTGCACTATGGTTTCTTGATAAGTTCTATGAAGTATGGGTGGTAGTA
TGGGATGCCATCCATGCATTGCACGAGTAGGCTTTGAGAGGGTCATAATGAGTTCTCTAATGTCTTAATGACTAATGTAC
GACAGTCCTCTTAATGAAGTTAATGAAGAATGTTGACTTAAATGTTTAATGTGATGATGCATGCTATACTTGGGTTGTAT
TATGAGTTATTTTCCCTTGTCATGACTCATGAAATGTTTATGTCTCTTATGTACGAGTATTGTATGAAAATGGTAAGGTT
AAATGGTAAGTTCACTTTTGGTGACTTTAATGTGGTACTTTGGTGTGGATGGTGGTATGGGACGCTATCCATACATTGCA
CAAGGTATAGCATGAGGGTTACTTGAGGTGAAGGCTTAATGTGAAGGTAATGGGTTATATATTGATTATGTCTCTAATGT
GGATAAATGACTTGTATGTTGGTTATGTTTGAATATTATGCCTCTTATGCTTATATTCATAAAGTTTTATTAAAATGGCA
TACAAGCATGACTTTCAAATAAAATGTTCGTTTTAAGCATATTTTTGCATGGCTATCATACTTAGTACTTAAATGTGCTA
ACCCATATTTCTTCATGTTTTACTACAAGGGTAGGTTCTGGCAAGTGAGTTGCTCTCTCTCTAGTTCAAGTGCTTGGATT
GATATTCTCCCAAGACTATGTGGTATGTCCTCATAGATCGAGGACAAGTACTTTTGAAGTTTCTTTTCTTTCATGTAATA
GACAATTCTAGCCTTTTCAATTGAAAAGGGCTGTGACCCTACTTTAGTTTTCAAGACATTGTTTAGCTGTCCATGTGAGA
CTTTAGACTTCCATTGTGTTTCTAAATGAAGTTTGATTGTTTGGATTTAAATAAGTTTTTAATTCCGCACTATTTATATA
TATCAAATGTTATGAATGCTATGAGGCTTGTATGAGGCTCTTCGGAGTCTTGTACGTCGTGTCGCATCTAGGGGGTTGCC
CCGGTCGTGACAGGTTCTTCTTGGGAGCATCAAAATTCGAGCCACTTGGAGGACTTGCTTGCCCTCTCTCCCTTGAATCT
TTAGCATAAGACAATCTCTCTTCATATGACCGCTCTTCCCAAAACTAAAGCAACCATCCGTGCCAACTAGGCACTTGCCT
TCATGCTTCTTGCTACACTTTGCACAACTAGGTCTTTCAACATAAGAGCTACCACTATTACCTCCTTGTGTATTATGGTT
AGACACCCTATCTTTGTTGATCCTTGGAGTGCTAGAGGAGCCTTGGTTGGAAAACCTCTTCTTGAACTTTGGTTTACCTT
GAACCTCAAACTTACCCTTGGAAGAATTCCCATCGGTCCTTGTCCTCTTCACTTCTCTACTCACTTGCTTGAGCTTTTGT
TCCTCTATTTGTTCGGCATGAACCATTAGACGTGAAATATTCATACTTGGGATGAGCATCGCCGAACGACATTCGTTGAC
CACCAAGTCAGATATCCCCATAACAAATTTGTTCATCTTAGCCCTAGAGTCCGCCACTAAGGTTGGAGCATGCTTGGACA
ATTGGGTGAACTTAAGGCTATATTCCTTCACACTTATACCTCCTTGGCGAAGGTTGATGAATTCTTGCATCTTTCTCTCC
CTTAACTCTAAAGGGAAAAACCTATCAAGGATGGCCGACTTGAACAATCCTCAATCAACCGGTCCTGCTCTCACGGATCT
CTCCTCCCTCCATTGCTAAAACCAATCTTGAGCTACGTCTTTCAATTGGTAGGCGGCTAGTTTCGCCTTTTCTTGAGAAA
ATACTTCCATGGAATTAACCACCTTAAACACTTCATCTATAAAGCCTCATGGGTCTTCATCCACTTTAGAGCCATAGAAT
ATAGGGGGATTCATTCTTGTGAAATCCCTAATTCTTGAAGCGGTTGTACTTGCATTGGGGTTCATACTAGCTCTAGCATC
CCTAGTGACTTGAGTCGTTAAAACACGGGTCAAGGTTTGAATAGCCTACCTTATCTCCACATTGGTCATGGCCCCTTCAT
CATTAGGAGCTTGAGGAACTTGAGGCCCTTGTTGACCTTGGGGACCTTAGGGAGGAACTACCTCATCATTAACAATCTCC
TCTTTCACTCTTTTTGCGGCCGCTCTTCTTTTAGTCATATTCCTATATGCACAAGAAAAGGGTTAGGGAAAAGGACTTCA
TAGAGTTAAAACTCTAAGGCACAACTAAAGAGTAGTGAAAGAAGTGAAAAGTTCCTAAACATCTTATAGACTCTTATTCA
TAAATGTGGCACGCTTCACACTCATGAACAAGACTTACTAGATGTGGTTCATGAGACATCAACCTAAGTATTATCCCAAA
ACTTTATGCTCTGATACCAAGTTTTTCACGACCCGGAGTTACCCCCTAGAAGCAAAACGTCATACTTGACCCCAAAGGGG
TCGTATACAAGCCCTTAGCATAATCATAACATAAAGGTATAGAATAATGCGGAAAATTTAAAACTTTTACAACATAAGTC
AACTTCTTCTTCATAGATGAAAGTAAGAGTCTAGACTTGTCTCAATCACCATCTAGTACATAAAGAGTACACATAGGGTC
AAAAGCTCTTTATGCCAATAAAGTCTCAAAAGTGGAAAGTACATAAAATCTAGAAAATGGAAACATCTTGTCCTCGAACT
TGAGGACTCACCAAGCCTAGGGAATTGTCAACCCAAGCTTCACTTGAAGAAAATGATACGTCTCAACGGCTGGAACCTAC
ACTCATAGAATGTAGAAAATATGGGTTAACACAAATAATGTACTAAGTATGGAAGCCATGCACAAAATCCTTAAAACATG
CATAAAAGGGACATTTAGTTAAAATCATGCCTTTATCAAGTTTAGAAACCATTATGCACATATATGAATAAACATAAGTC
AAAACAACATATAAGCAACCTAAAGCCATACTAGTGCAATGCAAAGGTAAGATCCCATAACCCTACCAAATGCTAAGTAC
CACATTTAGGTCACCACAACATACATAGCTTACACTACCTTATTCATATCCAACACACTTAAGTAAGGAGCCAATCATAT
TCATAACTTGTAACAAGTTAAGTCAACCTTAACATTCATACATACCTTTCATTCATAATTCATAAGCCTTCATAACATAA
GAGAACCTCACCATAACCCCTCTTGAGGTCTACTTGTGCAATGCATAAGTGAAGTCCCATACCTCTACTCATACTATGTA
GTGCCTCTTAAGAAGTCATAATTAAAGTCCATGTTCTTATCATAGTTCATATTCATATCATATAGGCAAAATAACATTTA
CCGACATAGACCATGTGAGCTACATGAAATCTGTTATTCTACCCCCACACCGGAAATAGGTGTCCTACTTGCCTAAGGTA
AAACTGTCATAATAGCTTTTATGTGGATCTACTAGCTAAAGACCTATGTGGGCACATAGTTATGCGATATGGGGATTGCT
ACTAGAAACCCGGACTACTAGTGTAAAAGGTTTCCATCCCATGAGACAACATACATTGGGGAGTCGGACTTGCTAAACAT
AAAAGCCCCCATCTTATTTTCATATCCACTCGATGCTAAGCATAATTCCCTTTAAAAGTCATATTAAGTCTTTACTTAGG
TTCATGTTCATAAGAGAATGCACTAGGCACTCAAACCAACATAATATCATAATAGCTCATAGTTTCATAAGGTGAGTATG
TCCTTTCAACCTTAGAATCATTCACATGTGAGTAAACCTTTCACATTATATTCATAGTGTGTTCATGAGAATGAGCTTTC
AATCAACACAACAAGCTTATCATAAACATACATACATACTTCATGCATAATCAAGTGTAAAGGGTATAGGGAATAAGAAT
CTTGCATCAAAACCACAATTACATAATAGCCATAAGATCAGCACTATCTAAGTGAATCATGAGTTCATATGCAATATTCA
TCAACATACACAAACCCTAGTTATTTCCCTTCAAGGCTAGGAATCGAGATCAACCGTTACTTCTAGAATTACAACACTAG
ATAGGGGAATTATATGATTCAACAATTTAATAAACATAAACATAATCAATTGTCAAACTTACATGATCAATCAAGTCACA
CCTTAGTTCACAATTTTGGAAGAAGGGGAAATCATGGGTCCAAAGGAGATTTTCATCAAAACCCAACAACACTTCATTAA
TCCAACCATATATCATCATTATTAATCATAATAAACCATAATTAAGCAATTGAAATCGTTTTGGAAGAAGACCTATGACT
AGATGAAAACCCTAGGTTTTGGAGGTCTTAAAAACACATTTTGAAGGGACTTCTTGGGGGATAGCTACCCAATAATCAAA
AGAATCCATACCTTAGGGAGATTTACACATGAAATTGAGGAAGAAAGGTTTGTTCTTGAACCCCTAGCTTGACCTTGACC
TTGTTCTTCAATGGAGTCTTAGAGAGAATTTTTGAGAAAGAGAAGTTGGTTTCTAATTTGAGTTTGGGAAACTAATGAGT
GGTAAGGGTAGTTAATAGTCTTAAAAGATTTAAATTTATATTATAAAACCATAAAAACCGTCCCCTAACACTAATTAATT
AATTAGGAAATTACCAACTTAACCCTCACTCGGCCGAAACTAGGTGGGCTTCAGGTGTGAGCCACGAAACCCCCACCCAC
GGACCGTGGGTGGGGTCATGCCATGTGTTGGTCAACCGTGGAATGGTTCAGAGAGGGGGGAAAATGGGGAAAGATTGGGG
AGACTAAGTGTTGACCCACGACTCCCCGACCACGGATTATGGGTCCACCCACGACTCGTTGGTGCCCAATCGTGGTTCAT
GCTATTTTTAACAACTTTTTTGGACAACCCCTTGGTCCTCCTCAAGGACCCTTGGTGGTTCCTTGGGGGGGGGGGGCATG
CCTTGACGTTTAGGCACTAGGACCTTAGTACTAAGTTAGGGAAGTTATTTTACGAATCTTATCTTGACGTTAACCCTTTT
TAGGACACTAGACTACATGATAGGTTCTAACATAGGTCATTAGATTTCCGGGGTGTTATACAACTCAAGATACTCAACTC
AAGATACTCAAGGATAAAACAACAATAAAAGATGCAATATATGGAAAACTTTTAAAACAGTAGAAAGCAACTCAATGTAT
TGAAAATTGCAATAGTAACTCAGTTTGTATGCAAGGATACAAGATAAAATCAGCTTGTATATGAAAATACAAAGTAAACT
CTATGTATACAAGAATACAAAATATCTCTGTGGGAGTTTCTCTAATCGACAACCATCACTATGAGCTATGTGATGATACA
ACGTCTTGTTGCACACTGCTAGGGTCGTCCTATACTTTGTTGGGGTTTAGAACCTACTCACTAAGTGGATCCACTAGTCT
ATGCTAAATGCATTAAGGAATCATCTAAAAAGTATTACCCTTTCTACCCATGCTGGCTACACGGTTTATAGAGACTTTAA
ATTATCTGAACTCAAGCTCGTCCCCATATCGGTGCTCAATACTACTCCCAAAATATAACTAGCTCATATGTTACAAAACA
TAACTTTTTCTGTGGTTTGAGATTATTACTCAAAATCTCTCTAAGAAGAGATGGTACTCGACTGCTCAAAACTCTTTTGG
AAATCTCAGTTTCCTCCTATTTTAAATGTGAAAACATTTACTCTTGGGAATACTTAGTTCCCATATATCATTTTAAAGAA
AATGAACTCAACTTTACTCTTTCTAAACTCAAGTGCTCAGGTCTTAAAAACAAGTTTTAAAATAATTTGTAAAAAGACTT
CTTAAAATAGGGTTTATGCCGAATTATGGACGTGAACGACTCAATTCAAGGTTTTCAATAACCATGCATAGAACTCAATA
CTTGGAACTCAACAACTCCATAACTCAAGGAGTCAACGATACTACTCATCTCAAGAATGCTCGACTCAGAGGGTTCATGC
AGAATTATAGGCATGAACTACTCAACTCAAGGACTCAATGATACCTCTCATCCCAAGACTGCTCGACTCATAGGGTTCAT
GCAGAATTATGGGCATGAACTACTCAACTCAAGGACCTTCATGGGTAACATGTAGTAGCCCCATGATTAGGAATATAATC
CCAAAATGATTAGGAACTCACTACTCAAGATTTAGAACTTGAAAATACTACTCCTCTCAAAGATACTCAACTGATGGAGT
TCATGCAGAATTTATGGGCATGAACGACTCGACTTAAAGGTCTAAATAACAATATGGAACTCAATAATTAGGAATAGAAT
TTTTTAAAAGAACCATGAACTCAGGAACTCAAATTGACTTATCTCAAGAATACTCAAATCTAGGGGTAGAATCCTAGATT
TCTCTTTTACTGATTTGAAAGTAGATGTAGGGCGTGAGGACGTACTAGTACAATACTATGATAGCCTTACATACCTGGAA
GAATAAGGTTCTTGAAGAATCATGAAGAATCTTAAAGAACTTGATTAGATTCCTTGAAACCCTAGCTTGAAGGTAAATAA
TCAAGAAAACCTTTCTTGAGATTCTTGAATTAGTTTCTTGAAATATCTATTGCCAAGAATTATGGTTTTCATTAGTGATT
CATAATTGTATGGAGGAATTTACTTTGAAAAGAATGAAATTCTTGGAGAAAGACTAACCTTGAAGAAGAATCTTGAAAAA
GATTGAAAGAATCTTGAATGAAGTCTTCTACTTTGATTTTTCCTTAGGGTTTTGCCCTTGGGTTTGAGAGAGAAGAGAAT
GATGGATTAAAAGATGAAAATCTAATTGTTTTGAGCCTTTTATTAGTCAAGAAATTCGTTTAAGGTTTTCTTGGAGGTAA
AAAGACAAAAACGACGTTTTTTAATGTTTTCCTGTTGGCTAATTCGTAACAACACTGTATCAGGTTACTAAAATAGTCAT
AACTTTTTACTTAGAAATTGGATTGACACAAAATTGGTAGTGTTGGAAATTAGATTACAATACCTTTAACTTGATAGGTT
ATGGCTCACGTAACTCTTTATATTATAAGAGATATGGTTGTTTGAAGTTGACCTAAGTAGAATCTTACATCAAAACTTAA
TCGATAAGGAAACCTCAAGAACACTAATCAAGAACTCATCAAGAAATTAAATTGCTCAATATTTATGGATAGATTCGCAA
ACGAAACTCATGATTGGCATGTGAGTGAACAAACCCAACACTAAGGAAGCTTACATACCTCAAAGAATCAGGTTCTTGGC
AAAATCTTGAATTTCTTGAACGAACGCTTGAAAGTTTGAACTTTTTCTCCTCTTGAATATTCTCTCTAAAACTCTAAACG
CTTTTAGGGATGAATGAAACTGATTCTAATCAGTTTAGACCCTTTACTGGGTGTAATTTGCATTTAGAATAAGTGGGGGT
AAGGAAAAGACTAAAATACCCCTCATATTTTTGGGTAACTTTCATTAAATGGACAGCCTGACTTCAAAAAGGCATATCTC
CCTCATACGAGCTCGATAATTAGCAAACTTGGTGGCGCTGGAAAGAGGACTCAGAGATGCCTCATTTGATATCTCTTGGG
TCTCCTATCTCATTATATACTGAAAGTTATGGTTGTTTTAAGTTGACCCAAAACTTAGAAGTACCTAGGAATGACTTGAA
TGAATTCTCTTTAATTCTTTTTGGAACTCAGGGTGCTATATCTAGTGACCTTAACACTTAGGAAAAATTTAAATTCCTTG
GTAAAAACTTAATCATTACGAAGGATGGATCAAGTCTTAGCTCAAAAAAATTTCTGGGGTGTTACATTGTTGTACCCTGT
GAATACATGAAAAATAGAATATGGGTTATCGTGCCCTATATGCAACCAGGGGTTTTTGTACCCTGTGAAGACATGAAAAA
TAGAATAGGGGTTATCGTGACCTATATGGAACTAGGGGTTGCTGTACCTTGTGAAGACATGAAAATAAAATAGGGGTTAT
CGTGCCCTATATGCAACCAGGGGTTGTTGTACCATGTGAAGACATGAAAAAATAGAATAGGGGTTGTCGTGCCCTATATG
CAACTAGGGGTTGTTGTACCTTGCGAAGACATGAAAATACAATAGGGGTTATTGTGCCCTATATGCAACCAGGGTTGTAC
CTTGTGAAGACATGAAAATAAAGTAGGGGTTATCGTGCCCTACATACAATTAGGGGTTATTGTGCCTTATGAAGACATGA
AAATAAAATAGGGTTATTGTGTCCTATATGCAACCAGATGTTATTGTATGTCACGACCCAGACCGTCATGTTTTTATCAC
CCAAACTAACCCTCCGGTGAGAGAACCTTTACTAAACAACTCAACCAAAAACTAAGGCATATAAAGATACGGAAGCAGGT
TAAAATGTAGAAATAAAGTAGAGTTCCCATAAACTCTAAAAGTCTAACAAGCGATTGCAGAATTAATGCCTAGAACTTGA
AAGTCAATGTACCAAAACTCTAACAAGAATCATAAGTCTAAGGAAATGGGTACAACCCAAATTAAACAAGAGAATAACTA
AAGTACTAAACTAAGTCCGAATAAAGGGGACTGAGCAAAAGGAGAACTCATGGCAACCTGGAAGAACTCACTCACCCTTG
AATTCGATTGATCACTGATCTTCTAGATGAGGTCTATCAGTAGCCGCCTGAAGATGTCATGTACTCAACAAAGAAAGAGC
AAGTGCAGTATCAGTACACAATCATAGTGTACTGGAAAGATCACGCGGCTATCCCAATAAGTGCAATATAAGCAAGTAAT
TACAACATCATAAACATACATACACCGTACATATACAATATCAATTATCACTTATGAACAACGTGCAATTCCACATTCTC
AATTACATTAATATAACAAGTCAAGGGTCCTCTCATGGAACCCACACCTAAACTATTAGCGTATCGATACATGGTACCCG
ATACAAGTTAGTGTGCCAGACGTGACACTTGATCCCACATATGCGCCGAACGTGGTATCCGATTCAAGTTAGTGTATTGG
AACGTAACACTCAATCCATTCAACATACCATAATCACAATCACAATGTACATTCTCACAATGTCATACAATTAAGAGGTG
ATTCATGTCATATAGTTATTCTTTCATATTCATTTACGATTTGTGTGATCAATAGTGCAACATTCGCATACATACATGCA
ATATAATGAAGCAAGTACAAACACATATCACACAAACATGAAATCACAACCATCACCTACCTTGAATCCAAGTTTAATTC
CCCTGAAGCACTTGAATCTTCCCTTTCCGGATTCTTTCCTCTTGTTCTAGGTCTACAAACAATTAATATATGCAAGGATC
AACAATCAAAGCTCTAATTATCCGGATTATAACAAACCCAATAACCTAAGACCAAACCCATGATCCCAGTATCCCAATTA
GGGTTTGTTCCACCATAATTCCTAGATCAAAACCTTCCCCCAACAATAATTACCCAAGAAACTATATTGTACGGATCGAA
ATATGGATTATGGGAGTAAAAACCTTACCTTTAGTATCAAAAGTTGTGGAAAACCGTCAACAAACCACCTGGGGTCGTCT
CCTAGCTCTCAAGAATGAAACTTGCAGAAAATAATGTTTTTGGGGTTTATTTCCGATTTAAGTCGCGACTGTCCCGCCAC
AACGGACCTCATCCCACTATGGCGGCCCCACCCTGGCGGGAATAATCTCGCCCTAGTAGCTTGCATGAATAAAGTGAGTT
AAATTAAGAGTTTCAAACCCCCATTTTACAACACACCTTCGACCTATGACATTCAGAAAATACATATTCACGCTAAGATC
AGTTTCAGGAGTTCTACTCGCTCGAATTTGATTTTGTATAGTCGTACGGGTTCCTTAAAGTCTTAGTTATCCACTCATGT
GATTAAATTTATAATTAGTTCTCTCATTTGTTATCAGATTTCCCTAGACCTCGCTGACTCCGATTTTGTCCAAATTTTGA
CTAGGTTAGGAAATTCCAAGTTACTACCAAAAAGTTTTTTGGCCTCAATTCTTTCCCCATTGGCTTTTCCCTAACGACGA
AAATCAGGTCGTTACATTATGCCCTATGAAAACATGAAAAAAGATTTTTATTTTTATATAAAAAAATATAAAAATAAAAA
ATTCCCCAGTCTTTGAAAATAAGGAAATTTGAAATTGTTCTTTTTTTCTTTGTGTTTATTTTTTTCAAAATGATTTTTTA
GGAAAAATGTCTTAATTAATTTCTTTTTGAAACTAAGGAACTTTAAAACTCTTCTTGGACTTTATATTATTTATTTTTTT
GTGATTTATTTTGTTTATTTTATTATTTTTTAACAACATGACCCTTATTTTGATCGTTCAGAGATATGAAAAATTTATTC
GGTTAGATCGAACCCCGTTGTAGGACTGTACATATCTTGTCATAGTAAAAATCAGGTATAACGTAGTTTTAAACTTAAGA
TTGTTTTTTTTTTGAATTTGCAAAAAGACCTCTTCAAAAAGAGAGAAAAGAATCAATTCATGATCGACAATGTTCTTGAC
TTTAGTTGGTACCCACTATTAGTATTATGCATATAAATTAGCTTAAACCACTTTCAAATAAATTTGAGGCCAACTTTGAG
TAATCTGATAGTTTCAAATGGTACCTCAAACATATTTAGGTATTTAAAAGATCAGTTCATCTTGCATAAATCACGGGGTT
AAATTATTCTTATCCTCATAGTTCAAGTGCCCTCGCAAAAAATGCAGTCCTACTCCACATAATAGAAGTATTCTGATCTT
AGGACATTTTAGAATTCACTCACACTCAGAAAGATGTTCAATGCATGAGATTGAGATACCATATGCTTGACCCTCGTGTA
AGTATCCACTAATGTGAGAACACAAAAAATGGGATCAAATAAGACTTGTCATTGGCTTGTAATGTATGATTAGGAAACGT
AGGATATTTATTTGGGATAAAGTGACTATTTCCCCTTTAAAAGTTGCATTATGCTCTCAAATGTTTTTCGTTTTTGCATT
TGAACTTTGATTTCTTGGAAGCTTCTCCGCATTTATTTTCTTCTTTCTTTTTTTTTCTCTCATTTTTCCTCCTTTTCATT
GGAGGTTTTTTTTTCATTTTTTCTTTCTAGATTTTCTTTCTCACCTTTTTTGGACTTTCACATATTTAACCTTTTCACTT
TGTTACCCAACTTAAATCTTTGGCGCTGTGTAGATAATTGATAGTGCGCTTAAGGAGGTGAGACCAAAGAATAGTGTGTT
TATGCACTCAAAAGGATAAATGCTAAAATGTGGTTATTCAAATAAATAAGGTTTAGGCTCGAAATGGGTGTTTAATGGAT
AACATGTCATTTGGTAGGCTTTAAAGGCAAGCGGATCAAAGAAAGCCTATATAATCCTTTCCCAAGTTAAATGTTGCTCA
AAATTTCGCTTCAACAAACATTTGGGGCAAGTTCTAGATCAACAAAGTCATGTCATTGAATTTTATATCTAAAGTTCACC
ACACAATGCACATGAAACAATGAGGTGAATTTGTTTTAGTCTTAACTTTAAGCACGATAATTTTTCTAATATTACATAAA
TATAGCAAGAGGTACCAAAAGAATCTACGGATCACAACAAAGTTGGTCTATCTTGAAAAATAGTTCAACACCTTTGTTTT
TCTCATGCAAACTCTTAGGTATGATGGTACCAACCAAGTCACAAATTCTTTTTTTAAAAGAAATAAAAAAAAATCTTTTT
TTTTTAGATTTTAAAAAAAGGAAGAGAAACATTTTTATTCGAATTTTGAATAATAAAAAAAATATTTATTTTGCTCCAGT
TTTTGTAATGAGAACTTTCTAGATTTTTCCTAAATTGGATCGAACCTCAAAATAAGGCATTCTACATATTTTGTCAAAGC
AAGAATCAGGTCAAACATAGTTTAGAATTAAATGAAATAAACTAAGCAAACTTTTTTTTTTTTTTAGATTTTGAAATAAG
GAAAAAAAACTTTTGTTATTTCAAGCTTTTGAATAAAGACTAAAACTTTTATTCATTTAATTGATTATATATTTTTTGAA
TAAGGATCACCGAATCTGAGGAGAGTTTCCTACGTATTTCATTGAGTTGAGAATCAGGTGTGCGTAGTTCGTATATTTTT
TAAAAACTTTTGTTTTGTTGTTAAATATCGTACAAGCTTTTTTCAATTTTTTTTTCTTTTAACAAGGAAATAAGAATTAT
TTTTTGAAGGAATGATTTTCTCTTTTTTTTTTGTTTGAATTTTATTTAATAAGAACCACCGAACCCTTGGAGGGTTGCCT
ACATATCTCAACGATGTGAGAATCAGGTGCGCGTAGATCGCGAAACTTTTTGTAAATATGTTTAACTTATTGAAAAAATT
TCTTTTATTTCAATATCTTGTTACAAATATGCAAGGACTAGACTATTTGATATTGACCGAATAATAATAGATATATAATG
AAGATATTAAAATAAAGTCTTCTAATAGACATTTTGTTTGAATTAAGGTTTTTGTCCAAGACGGACTTGACCCATGTGTC
AAGCTCCATTAATTCAAACAAAATGTGCATGATGCAAATAAAATAGATCTTATTAGAAATAATCATTATTGAGGCTTGTT
TTACTAAGTTTATCAATCTTGTGGAATATGTGTCTAGATTGGCTGTAAAACAAGCGGACAACTCAAGTTGGAAATGGACA
GCTTACCGGTAGCAGGGCTTTTCGGCCTCACTGTTGGTCCTTCCCATCCTTGGACATGTGTTACTATAGAATTCTTCCAG
GAATGTTGCCGCATCTCCGGTATCTCATGGCTCGAGAGCATAATCGCATCTCCGAATAAAGTATCTCAGAAGACTCAGAT
GGGTGCACGACAATTATATGACAGTTCACATTATATCAAAACAGTAAATAAGTGAGCAAATAGCACATTAGGCTAACAAA
TACAATATCCAAAAAATAAATAATAAAGCGTACACAAGTAAATATTGAGAAGCTCGAATTCTGGTTATCCTCAGCGGAGT
CGTCATCTGTCACACTCCTATTTTTTCCCAGATTGATATGGTTTGAAAATAGAGTTTTTCTAATTAAAATGACATTTCGA
AAAAGGATTATTTTATTTTAGAGTCACCACTTAGAATTGAGTTTTGGTGTTCCAAGTCACCTTATTTAAATCCCTAATCA
AAAGGAAGTTGACTCTAATTTTTATTGGTCTGCAAACTAGAAATCCGGATAAAGAATTTTGTTGACCGAGGAAAATGTGT
AAGGCACACCTCGAGTCCCGTGATTCTAGCACGGTCGCTTCATTGACTTATATCTTGCTTGACTTAATTTTGGATATATT
ATACTTTTTAGCTTAGTAAATTTACTTATATCCAGCCTTCTTTAATTTATTGTAAAGTGTCTTGTTTTATTAAAGTGTGG
TGTACTGGCAGCAGCGCTTTCGAACCTTACCAAAAATTATTTATTTGTTTATATTTTTATGTCTAAAATGTGTGTATTAT
TCTTCAAGTAGTAAATTTACTATTATTATCATCAGCTTAATCATGCTTCTAACAATTTAATTTAAAGAAATTTAATCATC
AAAATTATTTAAAATTTGAAATCTTCGTATAAAAGTCTAAATGCTTTAAATCATTTTTTGTTAAAATTAATCATTGTGAC
TCTGTAAATATGTAATTCATCAACCAAATATGTTATAATACTAGTGACCAAAATTAATGATAAAAAGTCAACTTAAACGG
TTTTAACGTTTTTTTTTAATAAAAAATATTCATTACTCTAATGTCCAATAAGTAAACTAACTAAAAGAGGAACAAATTAA
GTAAATCAAATCAGCAACAAATTATTTTGCCCTTAAAAAAACAAGTAAAAAAATGACCTTAATGATATCCACCATATATA
TCACATGAAATAATTTGAATCGTAATATACTTTATTGCCAATATATTTATATTACTGTTCATAATTATGAGTCTTATTTA
TTTTTGCATTCAATTAAAATGTATATTTCTTTGCATTTCTTGTCACAATATGTTGCATTTTCTTTTGATTTTATTTTTTT
CGCAAATAATTATTAAAATAAAAAAGATTAATTTAAATAAAAGATATACTTACTAATAATGTTGCATCAAGAAAATTAAT
AAACTAACAAAGAAAACTAAAATAAAATCAAACATTATAAAAGAGTAATAAATTTATCGAAACACAATACTAACAAACAT
GAAATGAATTAAATGAATATCAAGAAATTGACCTTTAGAATAAAGCCAAAGCATTCTCCAATATATTGAAATTGAAGAGG
AAAATGAACCATAAAATTTTCAATTTACTTGCAAAGACTGATTGAAGTTACGACCGAATCTCGAATGGAAATCTCACTGT
ATCCCTTCTTTTTTCTGATTTGTGTGTGTGTGTTGTAGTCTTTTTTTTTTCTTTCTGGTTTGCAAATTGATTTTTTTTTT
CGTTTTTCTCCCCCCTCCCCCCCACCACCTTTTTTTGCAGATTGTTTTCTTTATTTTTTTTTCTTATTTTTCCGTGTCTA
TGTTGCTGAAGATCTTCTTTTTTTTTGTTTTGTATGTGGGAATGTAATATATGTAGGGGTAGTTAAATGTGAGGGTAATG
GGATTAATTAAGGGATTAAGGGGAAGTGGAGTGGGATTTGGTGTAAAGGTGGGGTGAGTGGGTGTAAGATTAGTAATTTA
TTTTGAATAATATAATATTATATAATATAATAATTTAATTTTTTTAATCAAAAATCAAGTAGCTAATAATAAATTATAAT
TAATAAATACTAAATTATTTGTTAAATTAAAATTAAAAGAAACATATATTTTTATAAACTTTCTTTTCTTTAAAACAAAA
CTTACATTAATAATGCAACTCTTGTTTGTAGTTTTCAAATATTTTAAAATGAACTTATGAAAATAAGATGAATATAAAAA
AAAATCTCTAGTTTAGATCCAAAATAAATACTTAAATATTAAAAGGTGTCAAATTTTATGTTTGGTAAAAACTTAGGTGT
TCACATAATCGCTTCAAGACTTGATTTGTCCAATTATTGTTTTATTGATATCGGGTTATTGGTTTAATGTTGAGCAGCTA
TTTCATGCCATTTCACTATGGAGTTATCACTTCATGACTCGTTTGTCCAATTTTCTAATCAATTTAATCGATGACCCATA
TAAACTTTATGTAAATTATATTTTTAACCCTTGAGGCAAACCTCAACCTTGAATGTAATACTACTATATTGTATGTTGTT
TATCGATCGGTTTGATTCAATTTTAAAGTTTTTCGTCATTAAGTTCTCTCTTTCTTTTTTTTAGTAGAAGACTCCGGAGA
AGGTGGTTCAAAAATACGATTTTTTTTAGGTCCAATGTAGACGGGCCAATGATAAAATCGGGCTCATTTGCACCTTTGTC
CCTATTTTATGGTGGTCTTTAATTTATATCCCTCGTAATAAATGATTTTGTCACATAGTACGAACCATACATTACCCTTA
CAAAAGTAAGGAGTTTTTTCCCGTCTTTCCAATAGATCATCGGCTCAAGGAGAAATAGTCCAAAAAAGAGGTAAAAGAAG
TACGAGAAATAGCATATTAAGCAACAACTAGTAGGACAGTAACTACAACAAAATAATATGATAATTGAAGTACAAGAAAC
AACAAATAATAACAAAAAGGACCAGAAACTACCAGAAAAATACTATCACTATTAGTATGTACCATGCATTATAATTAATC
AAAATACTATCCATAAATAAGAAGTATATTTTTAAGGATGACTTTTTGATACTTAATGTATAATTGAAATGTGAATCCTT
ATCATTCAATGACCTTTGATGCAATAGCATGGCCTCGCATACCTAAGATAAATTTTATTCACCAGGTCATGGGATTTGAT
ACAGTTGGGGTTGGGATTGAATACAGACTTGAGTACCATTCTGCCACCCCTAGTTGTAACCACAGTTATATATGTCTGTT
TATTTAACCAGAATTGCTTAATGATTCAATATTGAATATTACATAATTAAATTAGTAATCAAATTATTAGATAATTCACA
TTTTAAATGAAATTATATGCTGCACTCCGCATTGTCTGGGTGCGTATGTTGGTGGAGATGGGGATGGGATGGAAGTGTAC
TGTAGCGCCCAAATCGCACACGCACTTGTATGTGGTCGTTCAAGTATTAAAGTGGCTTTTATAAAGAATCGGGTATCGTA
CCCACAAAGACTTACGATTAGAAAACTCGATTGTTCCAATATTTTCAGCTAAGCACAAGTGTTATCAAGATGTCAAGGGT
GATTTATTTTATAATCTAAAAGTTAAACAGAATTAAACAAACGTGATTCAATTTCAAGGGTTCAAACAATGGTTGGGTAA
AGTCCAGGGCTGCAGCTCTTATCAGGATTCATGCAATTATCTTGTTTAAATGGATGTTAATCAACTATCGAATCAGTGAT
CACAGGGTTAAATGTATGATCGTGGTCTCCCGACCTCTAATCGCCTACGATAAATGACAACCTAACTACATCGTTGAGTG
AGGATAGGTTGGATCAAGTACCGAGCATTACAATTTCTTCCTGTATAGTGACCAAGCATGATTTCTAGGTATATCCCTAT
CCTAGATACAAATTAACCTTAATTATTAAGAGAAAATCATGCTCCTTATGCCCCACATTCTATTCTCTTATTCCTCTCCC
AAGTTCAATTTGGACAATATGTTTATTTCAATGATGATCAAGCACGAAATTCTAAAAAAAGAACATAAGAAAGATTCATA
TGATAATAAATATTAACCCAATTAAAACTTAATAGATTACAATAATTCTGTAGCCACAACCCTAGAACTAGGGTATTTAG
CTACTCATAACAATAGATTCGATCAAGCAATGTTTAATAATCATAAAGAGATCGAAAGTAAAAGAGTTAAGGAAAGAACC
CTAAAAAATGATGAAATAGCTCTCCAAGTCGTCGTTCTTCAAAACCCAGAAAAAGAATGCCTTAATAAAATAAAATATTA
ACCTATTTATAATAAAGTCGAAACGGCCAAATCTAGCAACAAGGGGCGCAAAGCGGAGGGCTTCACAAATTCCGTTCTGA
GATCTTTTCTCTTCTCCGCGACGCGGTCTTGACACGGACCACTCTGCCTCAAAATCCATTTTCGCGAACCAAAACTAAAA
TCCCTCTCTGCAACACGGAGAGGACACAAAGTGCTCTGCCTGGAAATTATTTCATCATTTTTCCTTTTTGACTCGAATCT
TTTGTGTTCCCCAATGTCCATTTTAGTGCTCGTTTCTCCATTCAAGCTCACCTACACAACTAATCATGTTGGTTAGCTCA
TATACAACCAAAAAACTCGATAAGACTATAAACAAACACACATTGAATTCAAACTTAGCTTAAATACATGCATTATTAGA
TTTCTAGGCATATAAATACACTTAAGATCACTACCCCACACTTAGAGCTTTGTTCGTCCTCGAACAACTTACTAACTACT
CCTAGACCTAGACTCTCTACTATGGTATTTGTGCATCCGCCACTTTCTTCCAAGGATCTATAATCAATTACCACATGCAT
GATTTCATTTAAAATATGCATGACTCATGTAATTGACTTGACAACTTTTAGCAATCAACCTATTCAACAATGTTGACACC
CAATTTTGGACATCCACAATATATATTAATTTTCAAGCTTCTTTAAATTCCAAAAAATTCGAAATAATTGACTTTATAAA
ATTCTAAATATTTTTTCAAGTTATGTTAAATAGTTTTGTCACTTTTTATAATTTTTAAATAATATGTATGCTTTAGATAA
TTATGAATATATTTATTATATTTTATGAATATTCAAAAATCATCTCAAAAAGATTTTGTTTTGTTTAAATATCTTACTAA
TTAGTTTAGTTATATAATAGTTTACATTTTTGAATTAATTAGTTTATAATTAAGTCAATTATTTTATTTCGTTAAGATTA
AGAAGGTCGTTAGTTAATTATATTAATTCATCTTATTTAATTACTAGTCGAATTTACTAATTGACCCAATTTGACTAAAT
GGTTAACTAATTCTCTACTACGTACCAATTCTCCCAAACCTCACCAAAACTGACCCAATTCCCTAAATGCCCAGCCCACT
TTTTCTCAATGCTTGCAACAACAAATATATATATATATATATATATATAATAATAATAAAATTTCCAGCACCTATACAAC
AACAGTACCAAAACGGCCCAACCAACTCAATTTGCCAATTTTCCAGCCCACTTCTTCCCCCAAACCCGACCTGGCCCCAT
CCCCTTTTCCCCTATATTTCACACTAAAACACAGCGCGTATAGTTCCCAGAAAACCCAGCAGCTTCCAGCGATAAAACAA
AGGAGGAACGGTGTCTTCACGCCCGTTCCAAACGTGTCAATTCCAGACGGCGATGACGACAAATTCCAACGGTCCAACGT
CCCTATCCACATTAATATCGTAGCAGCGGGCAGCAGGCACGCGCTTTCTTCCCTTTCCTCTTTCGGAATGGGTTGAAATC
ACAAGAGGAAAGGTGCCTCACCGAATTGGTGAAAGAGTTTTTTATTTTGAATTTTGAATTTGGGCCTTGGTTTGCTTTAT
TTTTGTTCGTTTCCCCCCATTTTCTGAACCCTATTTCCCTTCTATATAATTGCTCTTATTCACTGTTGAAAGGGGGGAGT
TTTTTAGTTGGTTAAAAAATAATAATAATAATAATAATAATATCGAATATAAGAATATATATACAAAATCAGTAGCTATC
GTCAAGAGATTTGCTTTTTGTGGTCGCCGCTTGCAAAGCTCACCAGAATCTCTGTGTGGTATTGAAGTTGCTCCTCATTC
TCTGCTCGTATCTGTCTCGGTTCAGCTGCCCGGAAAAAGGTAATACCATTTTCCCTTTTGTTAAATTCCTCTCTATTTTG
TGTTCCTATTGTTGAAGCTTTCGATTTAATTCTGTTGTTGTTTTTCGCTTACTAATTCCTTTAATGTTGATAAAGAGTTG
TCATTTTAGCATCTGAATATAGCTAGGTGTTACTCCTATTATCGATAGTCATGTTGTTCGGAAGGTCGTCTGACGGTCAA
TACGATTATAGCTTTGTGATATAGATTCTACTATGATTCACCTCCTAAAAATTAAAATGACTAGCCCTCTTTCTTGTAAA
TAGCCTGCTTGTTCTTTCGTGTGGTTTCGATTTTGTCGTTATTGTTCAAATCCCCAATTACGTGAGGTCTGAGTTTTCTT
TTGTGTTCCTTCTTCATTGTTTGTGATATAAGTATTGCCAGATTTCTCCAACCAGCCCTGCTGCTCTTATTTGTGTTAAG
TTCTTTCAAAAAAAATAAAATAATAATAAAATTAAATTGATGTCTCCCCTGCATACTCCCTTATCTTCATTCTATTCTTT
GTTACGTATTTTCCTTGTATGCATGTTTCACTCTGGGTTATTACTTGTCCGCATATATTTCATGAGTTTATAATTAGTCC
TTGACCTCACCTCGAAAGTAGTTCGAATATAAGTTGTTAATGTTTGAATAGATTTTGTAAGCCAAGCTATCTATCAAGTA
TTATTTGAAGCAAAGATAAAACTGATTTTGATGTTTGTATTTAAGTCATTGGTTGCCTGATTTTTCCATTCTCCATGTTG
TTTGATTCTTAGTATCTCACTGTCTAGCGTACTAAAGTAGCTTTCCTAATTAATCATCTTTGGCACGGTATGTTTGTTCC
TATAATGCTTACTGTGAAGCATAATTTTGGTCTAAATGGTTTTCTAGTTTCCTTTCAAGGTTAGATGGTCATTAGCTAGT
TGTGGTTTATTTGTCTAATTTTTGGGAAGTGCCAGAAGTGTCATTTTTCTAATATTTATTGTTGGGGTTGCCCTTTATTT
CAAAGTATGTTTTAGTTATTAACTATTTAAGGCCATTAAGGTGCTTGATATTGATTTAAAAGTTTACGTGATTTGCTTGA
GTTATGCTTCTTTTATGACACTTTAAATTATGAATAGTAATTTATGAGTCTGGCCTACTGATTGCATCCCACGCACACAA
TTACTTTATTTATTCTTGGTCTTCAGTACTATATTTCCTCGGTAGTATTTAGGGGTCACTTGTTGTGCATTTGTTGTTTT
TCTTTTAACTTGTTCCAATGTTTTCTTCTAATTTATATATGTCTAATATCAATAAGATATCCTACTACTTTCTTTTTATA
TAATTTTAGTGTTATTCAATATGTCCTTTGGTGATGATTGCATTAGTTTTGATTACTACCTCTTGAAATAGGTGAATTTC
CAGCATGTTCCTCTATGTTTTTTAGTTTGGATTACATAATTAGCATATATCTCTATCTCTACACCTTGCTATTTCTTTGT
TTTGTTCTAGTTGAATCGTATGCTAACCATTTTGCCATTTTATTCGCATGTAAATCTGCCCGAGTCCCCGCGAATTTCTA
TTTTCCATCCTCGCATTTCAAGAGAGCCATAAAGGGCTCAAACCTTTTCCTTTACGAGTCAAACAACAAAGGGAAATAGG
CGTACAGGTCCCGGAAAGCTGAAAACAGGCCAAGATGCACCTGTATACACTGATATACATGATGTATACACTGTGATACA
GTGGCAATAATGAGCTAAAAAGGCTCAAGTGTTATAGCAGTCCAAAAGGGGACTGAAATGGATAGATTTCGTAACAAAGA
TAGGCCAAAAGGGCCCAAAATCATGTTGGGAATTTTTTAGAGTAGGACAGGTTCAACAGATTTGGGGAATTTGGGCCCAA
GTGCAATGCTCCTTTCCTTGCTCTTATTTATTTTGTTGCATTTGACTAACATTTTGATTATCTTATGGTTTAATTTAATT
AAATCCCCGAGAATGGTCATTTCATTTTATTTTTCAAATTAAGGTATTTATTTTATTACTTAGTTCTTATTTTAATATTA
GTCTTGTCAACACTTAAATTATTTCCTTTTAGGAAAACCCCCCTTAGCCCTATCCCCTTAAAATAATAATAGTAATAAAT
AAATAAGTAAAAATAAATGAGTTCTTTCACTTAGTTAAAATTTCAGAAATTAGTTAAAATAAAGAAGTTCTTTACTTAGT
TAAAATTTCAAAATTGGTCAAAGTCGTTATGAGATTTTATTTTTTTATTAGTTAAAATTTCAAAATTGATCAAAGTCGTT
ATGAGTTTGTTTACTTAGTTAAAATTTCAAAATTGGTCAAAGTCATTTTTAGTCAAATCGCCGGTCAACTGCAAGTTAGC
GAGCATTTCGAGGGCCTAACATCTTCTCGGAATGTACATTGGACTTCGAACCCTTTTATTTTCAATTGATTTTATCTGTT
TAAATCTTTTGAAAATTTTAAGTTTTTTTCTTGATCTTTACTAAAAATTAAGTGGCGATTCTATTTTTTTGGAAATTTGA
TTTCTCTTAAATCATAAGTTTAATTGATTTTTCAAAAACTCAGTCATTTCCCTTGTATATATCTTTTTGAGTAAAACAGA
AATGACGATTCTGCTGGGGACTTAATTAAGTTCTAACCATAAGATTTGACTTATTTGACTAATTGATATTAACTGCTGAA
TTGTTTATTTGTGTTTAATGTATTTATACTGCTATAACTGTCATTGCATTTCATGGCATTTCCTATTGTATGTATAGTAT
ATTAAAGGACGATTTTGCGGAATCGCAACCAAACTTTTTTATATTCAACCCTTTTTTGGAATGATCGGCAATTTATTGGT
TCGTCATGCGTCCAATGGTTGTCGTAAATTCCAGCCTAAGTTGTCCACTTGGGTTTTCGGTCTTTCAGAAGTCACTCTTA
GTCAACTAGCGTAGAGCAAAACCACGCTTCATGGCGTGCCTGTTTCTATCATTTCAGACCGGGGTTCACAGTTCACTTCC
AACTTTTGGAGGGCTTTTCAGGAGGAGTTAGGCACCCGTGTCCACCTTAGCACATCATTTCACCCACAGACGGATGGTTA
GTCAGAGCGTACTATTCAGATCCTTGAGGATATGTTGCGGGCCTGTGTTATGGATTTTGGAGGTCAGTGGGACCAGTTCC
TGCCTTTGGCAGAGTTTGCATACAACAACAACTACCACTTTAGTATTCAGATGACCCCGTTTGAGGCCTTATATGGTAGG
CGTTGTCGCTCTCCAGTTGGTTGGTTTGAGTCTATAGAGCCTACACCGTGTGGTACAGATTTGCTTTTGGAGGCCTTGGA
TCAGGGGCGGGTGATTCAGGATAGGCTTAGGACGGCTCAGAGTAGACATCAGAGTTACGTGGATCATAGGCGTCGGCCGT
TGAGGTTTGCAGTTGGTGACTGGGTATTTCTTTGAGTATCACCCATGAAGGACGTGATGAGATTTGGGAGGCGGGGCAAG
CTTAGCCCCAGGTATATAGGCCCTTTTGAGATTTTGAGAGCAGTTGGCAAGGCTGCCTATGAGTTAGCTTTACCTCCAGC
ACTATCGGCTATCCACCCAGTGTTTCATGTTTCGATGCTACGGCGGTATGTTCCTGCTGAGTCCCATGTGCTCCAGTATG
ATGCAGTCGAGTTGGATGATCGTTTGACATTTGTAAAGGAGCAAGTTGCCATTCTAGCCAGAGATGTGAAGAGATTGCGC
TCGAGAGCCATTCATATTGTTAAGGTCTGTTGGAGGCATCGTCCAGTCGAAGAGGCTACCTGGGAGACCGAGCAGGAGAT
GCGAAAGTAGTTTCCCGGCTTGTTTGAGCCTTCAGGTACATCTTGATCCTTTCTTTCGAGGACGAAAGTCCTTTTTAGTA
GTGGATATTGTAATGACCCTCTTGGTCATTTCTATATCTTGCCTTTTGTGTGTCGTTTAGAGCTTTCCTATAGCGACCCC
AACTCATTTATGACTTGCTGGGACTGACGGTTCGGTCACCTGGTCGTTCGTTTGGTTTTAGGGTGAGTTTTAGTGTTTTG
AAGCTTATGAACCTTGAACGATCATTTTCGATCAAAAGTTCAAGAAGATGCCCTCATAATGGAATTCTGATGGTTCCATC
AGCTCTGGAATGGCCAAGTTAGGCTAGTAGCATGGTTGGCACGAGTATCAAGACCTTTGATGCGAGTTTAGACTATTAGG
CATTTTAACCTTTGAAATTTGGCCTAAGATTGACTTTGGTCAATATTCTTGGAAAATGCGCTCAGATGAAAATTTCGTCA
GCGCGATTAGCTTCGAAATGTTGATTTTGGTCTATAACGACCTTTCGCTCGACTCCCGAAGCCTCCGGACTCATTTCGAG
CCCCTTAGTGGATTTTGGTTAAAATGACATTTGGAAGTGGGATCCACTTTTTATCGAGATGGCCTCGGATGGAAATTTTG
ACTGCGCCGTTGAGTCCGGATTATCAAATTTAGTAGGGTAGTATATCTATTTTATTTTTATCAGGTACCGATCAAATTCT
GAGCAGCCCATCGGAGACTTTGAAGATTTAGCCAAAGCTGAGATCTGGTGCAGCTCTTTAGCGACCAGAGTTTGGGCCTT
TAACGACCAGTTATTGGGTTTTAGCGACCGGTTTTGTCCTGTTTAAAACCCCAACTTAGCTTTATTCCTCATTTTAAAAG
CGCGATACCTTGAGCTATACAGGTCCGATCTGGGCGATTCAAAAGGCAAAGTTGTGAGATTTTTTTAGGACAACTGGTTG
GTGAGCTCGGAATCTGATTTTGGGTCCCCGTTCGAGGTAAATTTCACAAAATACTTGCTGCCACGACCCTCTTTGTGAGC
CTGATTTTGAAAATTTTTGAGACTTGTTTTCTCAGCCATTTTAGGTCCGATTTTAGTGATTTTTGAGGCTATCTTGAATG
GTTTTCGAGGATAACATTGTGGTGTTGTCAGAATTTACTGTAGACCGCCCGTTTCTGGTAAATATGCTGAATTAGCTGCT
GTCCCATTTCTTTAGTTCTTGAGGAAAATTTGGGTTTTGGTTGTATGTTGGTACTGTGTTGTTTCTGAGCCCCGAGTTGT
GTCCCATCTTGGAACACAAGTTCGGGGAGCTGTTAAGAACCTACTCTTGGGGTAATTCCAAAATTTTTAGCGCGGGTCCC
ACGATTCCCATTTTGACCCAAAAATTGACTCGTCTCCGTTTGTTGTGATTTTGGTGTCTAAACGACCATAATAACGTTAT
GAATCTATTTTTGATAGCGGGGCAGCGTTTTGAGGACGTTCGAAAAGGGGAAACTCCGGAGAAATAATTTTGGAGCGCGT
GTGATCGGCCTACAGGTAGGCTACGGTTTCCCTCTCTTAGATTGAGCTCGAGAATATGAATGCATGTTGATTACTTGGGA
TTTGGGTTGGGTAGTTATTGAATCCTGTATAAGTGTTAAGAAATCATGTTTTCGGCCTATTTCGGGAATTATCGAGTAAT
TGTGAGCATGCTTTGTGTTATTAATGGACCCTCCTCGCTATGTGGAGTGCTTGCATGCTTAATTATTGTCTATTTTAAGC
ATGTTGGGCCTTAGTTTAGGTTTGACTAGGGCTTGCCTTAGAAATACATTATTCGGATCCAATAGGCCTTAGTTTTGCCC
TGACGTCGCTCGGCCGACTTAGATCCCTGTAGACTAGTGTAGCAGACTTGAGTCTGATAGTTTGGGCCTTAGTTATGCGA
TACTCTTTCTCTGACTATAGTTATCCTTATTTCTCCGATGTTACAGCTTCAAGAGTTACGTCGGTGACACTAGTTCTGCT
TCGCGATTTGAATTTGATTTTCAATTCGGTTCCAAGGACTTTCATTGATTGACTAGGTGTGGACGGCGATCCACGGACAT
TTATGAGAATAGATCGATTGGGACTTTTTCAGCAGCTACATTGGCACCTTTATAGAGCATTCGGTTAGAGTTCCGGCCTC
TATTGCCCAAATACTTATATAGAGCATCCGGTTAGAGTTCCGACCTCTATTGCCCAAATACTTATATAGAGCATCCGGTT
AGAGTTCCGACCTCTATTGCCCAGATACTTATATAGAGCATCCGGTTAGAGTTCCGGCCTCTATTGCCCAAATACTTATA
TAGAGCATCTGGTTAGAGTTCCGACCTCTATTGCCCAGATACTTATATAGAGTATCTGGTTAGAGTTCCGGCCTCTATTG
CCCAGATACTTATATAGAGCATCCGGTTAGAGTTCTGGCCTCTATTGCCCAAATACTTATATAGAGCATCCGGTTAGAGT
TCCGGCCTCTTATACTTAATACTTGTGATTGGTTACTTGGGTACTTATGGTGAACATTTGGTTTGAGGTCCGACCTCCGT
ACTGTCAGATTCTACTAATTAGGGTTGAGGTTCTGGTTCGATGTTCTCCGTTCTTGGGTTCTTATATGCAATTCTCTTTA
GTTATAGTTATTCTGTGTACTCATCGGGCTTATGGGGGTCCGTTCGGGTTTTTATTTAACTTGCGCACGAGTGTACCTTC
TGGGCTTATGGGGTCCAGTTAGGTGTAGTTAACTTATAGATTGCTTCAGTTAGTTCTTTCTACACTCGTGTGCATTCCAG
TGTTAGTTAGATTTTAGTTCTTGACTTCGGTTTGTGTTATTCCTTCTTTTCATATTGCCTTTACTTTTCAAGTTCAGTCG
GCCTATGATGCCTACTGGGTACCTGTTGTTTTGGTACTCATGCTACGCTCTGCATCTATTTCGTGATGTAGGTCCGGGCA
CTAGTAGCCAGTGTTGATCAAGCTTGGAGCAGACTAATCCGGAGACGGGAGTGAGCACACGGCATTTTGTACTAGTTCAG
TCTCCATCTATATATATAGACTTGTCTTTTACCTTCTGAGACAGTCCAATCTTTGTTGTCCACTTTTGGGACTTGTACTC
ATTTTGTAGTAGCTTTGTACTAATGACTTCCAGGTTCTGGGAGGGATCTTTATTTGTATATATGTTTTGGTTTGCTTCTG
CCTATTTATATTGTTATTTGCCTACTCTTGTTTAGTTTCTACCCTCAGACCCATTACTTGTGTTTTGGGTTATGGGTTGG
CTTACCTGCTGGTGGGTTATAGTAGGTGCCATCATGACTTGAGAAATCGGGTCGTGACATGATTCCTTTAATGTTGATAC
AGAGTTGTCGTTTTAGCATCTGAATATAAATAGGTGTTACTCCTACTATCGATAATCATGTTGTTCGGAAGGTCGTCTAA
CGGTCAATACGATTATAGCTTTGTGATATAGACTCTAATATGATTCACCTCCTAAAAATTAAAATGACTAGCCCCCTTTC
TTGTAAATAGCCTGCTTGTTCTTCCGTGTGGTTTCGATTTTGTCGTTATTGTTCAAATCCCCGATTACGCGAGGTCTGAG
TTTTCTTTTGTGTTCCTACTTCATTGTTTGTGATATAAGTATTGTCAGATTTCTCCAACCAGCCCTACTGCTCTTATTTG
TGTTAAGTTCTTTAAAAAAAAAATAAAAAAATAAAATGAAATTGATGTCTCCCCTGCATACTCCCTTTTCTTCATTCTAT
TCTTTGTTACGTATTTTCCTTGTATGCATGTTTCACTCCGGGTTATTACTTGTCCGCATATATTTCATGAGTTTATAATT
AGTCCTTGACCTCACCTCGAAAGTAGTTCGAATCTAAGTTGTTAATGTTTGAATAGATTTTGTGAGCTAAGCTATCTATC
AAGTATTATTTGAAGCATGATAAAACTGATTTTAATGTTTGTATTTAAGTCATTGGTTGCCTGATTTTTCCATTCTCCAT
GTTGTTTGATGCTTAGTATCTCACTGTCTAGCGTACTAAAGTAGCTTTCCTAATTAATCAACTTTGACACGGTATGTTTA
TTGTTATAATGCTTACTGTGAAGCATAAGTTTGGTCTAAATGGTTTTCTAGTTTCCTTTCAAGGTTAGATGGTCATTAGC
TAGTTGTGGTTTATTTGTCTAATTTTTGGGAAGTGCCAGAAGTGTCATTTTTCTAATATTTATTGTTGGGGTTGCCCTTT
ATTTCAAAGTATGTTTTAGTTATTAACTATTTAAGGTCATTAAGGTGCTTGATATTGATTTAAAAGTTTACGTGATTTGC
TTGAGTTATGCTTCTTTTATGACACTTTAAATTATGAATAGTAATTTATGAGTCTGGCCTACTGTTTGCATCCCACGCAC
ACAATTACTTTATTTATTGTTGGTCTTCTGTACTATATTTCCTCGGTAGTATTTAGGGGTCACTTGTTGTGCATTCGTTG
TTTTTCTTTTAAGTTGTTCCAATGTTTTCTTCTAATTTATATATGTCTAATATCAATAGGATATCCTACTACTTCTTTTT
ATATAATTTTAGTGTTGTTCAATATGTCCTTTGGTGATGATTGCGTTAGTTTTGATTACTACCTCTTGAAGTAGGTGAAT
TTCCAGCATGTTCCACTATGTTCTTTAGTTATATTACATAATTAGCATATATCTCTATCTCTACACCTTGCTATTTCTTT
GTTTTGTTCTAGTTGAATCGTATGCTAACCATTTTGCCATTTTATTCGCATGTAAATCTGCCCGAGTCCCCGCAAATTTC
TATTTTCCTTCCTCGCATTTCAAGAGAGCTATAAAGGCTCAAACCCTTTCCTTTTCGAGTCGAACAACAAAGGGAAATAG
GCGTACAGGTCCCGGAAAGCTGAAAACAGGCCAAGATGCACCTGTATACACTGATATACATGATGTATACACTGTGATAC
AGGGGCAAAAATGAGCTAAAAAAGCTCAAGCGTTACAGCAGTCCAAAAGGGGACTGAAATGGATAGATTTCGTAACAAAG
ATAGGCCAAAAGGGCCCAAAATCATGTTGGGAATTTTTTAGAGCAGGACAGGTTCAACATATTTGGGGAATTTGGGCCAA
AGGCCCAAGTGCTGTACTCCTTTCCTTTCTCTTATTTATTTTGTTGTATTTGACTACCATTTCGATTATCTTATGATTTA
ATTTAATTAAATCCTCGAGAATGGTCAATTCATTTTATTTTTCAAATTAAGGTATATATTTTATTACTTAGTTCTTATTT
TAATATTAGTCTTGTCAACACTTAAATTATTTCCTTTTAGGAAAACCCCCCTTAGCTCTATCCCCTTAAAATAATAATAG
TAATAAATAAATAAGTAAAAATAAATGAGTTCTTTCACTTAGTTAAAATTTCAGAAATTAGTTAAAATAAAGAAGTTCTT
TACTTAGTTAAAATTTCAAAATTGGTCAAAGTCGTTATGAGATTATTATTTTTTTATTTATTAGTTAAAATTTCAAAATT
GATCAAAGTCGTTATGAGTTTTTTTAACTTAGTTAAAATTTCAAAATTGGTCATAGTCATTTTTAGTCAAATCGCCGATC
AACCGCAAGTTAGCGGACATTCCGAGGGCCTAACATCTTCTCGGAATGTACATTGGACTTCGAACCCTTTTATTTTCAAT
TGATTTTATCTGTTTAAATCTTTTGAAAATCTTATGTTTTTTTCTTGATTTTTACTAAAAATTAAGTGGCAACTCTGTTC
TTTTGGAAATTCGATTTCTCTTAAATCATAGGTTTAATCGATTTTTCGAAAACTCAGTCATTTTCCTTGTATATATCTTT
CAAGTAAAACAAACAACATGTACACTATTACATATTACCTATCTTTCATACAACAAGTACCCCTCACTCCAAAGAATAGT
CCACACACTCAACTCAGCAGATTGAATATAGTTTAAGGACTTTGTAAATATAGCACGCTCTCACTCAACAAAGACATCAT
ACATGCACGCATTGAGAACCATAAGCTTGCCCGTTATGTACATCTCCACTAATAAAGGATGCTATGCTCAAAATCAAATA
GGACTTGTTCAGGTTGTAATGTAGGCTTGAGGTAAGGGAGGATTCATTTAGATAAAATTAGTGACTTATCCTCCCTAATG
CACCATATTCAATTTCCTTCTTAAATTCACAACTATTTCTTTTCTTCAGCCTACTCTTTCTTCATAGATTTCCACTAGTA
TTACCAATCTTGCCTTTATTTCTCACTCCCCCCTTTATTTCTATAGCTAATTTTTTTTATGACACTCAGCAATAGCCACC
CTTGACTTAGAGATTTCTCTTGAGTTAAGGTGCACACTGTCCTTGTAAGGACCAGGGCCATCATTAAGGTATTCTCCAAG
TTAGCCACCTTCAACTTAGGCTTTTAACCTTAGCCGAAGTGCACAATGTCCTAAGGACCAGGGCCAATCCCAGATTTGAA
CTTATGGGGCATCATTTTACTACCTCTTTTCTCTCTTCCCCAACAAACTAAACATTACCACCGTATTTACTCTTTCTACC
GTTTTCACTTATCCTCCTAACATAGTGCATTAGGGATTTGGGATCAAAACTAATGGTATCAATAAAAGGGATTCGGCTTA
CTTCCGTGGGTTAGAACAAAATCAAGGCTAAAAAGGCTCAATTGGGCTATATTAGGGATATTATTTTTGAAAAGGCTAAT
ATTCAAGACAATTCAAAGAAAGCCTATTATCATCTTCTAAACACAACACCAATTTCATTTCGCTTCAATAACATCCCGGG
CAAGTTCTAGACTCAGAGACACTACATGGATACTTCAATCACTCACCGCTCATGGCATAAGTTCTACTCAAGAATAGATC
AATCATAACAACACATTCAGTTTATGCACAAGGTCCAATTTAAGCTTAAGTTGTAACCATTCAAGCCAAATGCAAGAGTT
CAAATGCATTCATACATCAACTTCAAATCATGCTTTCATACATATTCCTTTCGGGATTTCAGGCTTCAGCACATACTAAC
CTAAGACTCAATGGCGAAATCGTCCTTAAGACGGTCGTCATCCATCTATCATTGGGCAATGTGACTCAACTACGACTACT
GACTCAATCCTAAAAAGATAAAATATTTTTGTATTTTGTACGGTTCAAAGGGACTTTCCTTGGTCAAAGAACCGAAAACA
ACCTCCAAGGAACCCAAAATAAAACAAAAAAATACAAAGCAGACTCTAACGATGTTCAACAATGAAATTATATACAGACC
AAATATGATTTTCACCCTCACCCCACACTTAAGCATTAACACTGTCCCTAGTGCTTTACAAAAATCCGAATAATAAAAGA
GGTAAGGTAAAAATACTCCCTGATCAATCCTCCATAGCATCACCCCATTCGGCCTCATCACCTACCTGAGTGGGGTCTAC
CTCCTCATCAAAATCGGACTCTACGTCTAAGCTAGTATGCAGTCGCTCCTTATTAGTTGGAATGTCATTATCGACTAGCT
CACGAAACTCAGGACCAATGCCAAGTAGGGCCTTGGCGTAGGCATTCAGTGAGTAACGCCTCTCAACATCTCCCAACTGC
ATGTCAGTGGAAGCTAGGCAACCATTCTGGTGGCACAGTATCTCGAGGCCATACATCCTAGCCATAATTAGCTCATCCCT
CCTATGACGTTCTGCAGTGGTGAGAGTTGGGTCGAACTTAGTGTCGGGTCCCTTTGTCCTCATGATATCCATGGGTGCTG
GGAATAACGATGCCATGTAATCCACGTTCTCTTCAGGAACACCTGCAGCATGACACGTTCTGGTAATAAGGACCAAAAGC
ATACCTGTGTCCTTTATGAACCAGGGCCTATTGCATCGCCGATTTCAGGATAGCTCCTGTCACGACCCAAGGCTACTCCC
TAGACGTAACACAACATACTTGACCCTAAAAGGGTTGCATACAAGTCTCATAGCATATCTTAAACATAAGAGCATAGGAA
AATAGTGCGGAATTTAAAACTTTTCTTTACAATCGAAGTCTCTTGTAAAATAAAAAAGAATCTATGACACTATGTCTCCG
ACCATCTATAACACTTGGATTATAACTCTTGAAATACAATCTTAGAGACATAGCCCTTACATAAGTTTAAAACATGAAAG
TAAAGACATAAGGGACATATGGTTGAGCCCTCGAATACAATGAGGAATCACCAAGCTTCTTCTTGTTGATATACTATGAA
CCTAGCCACGAGGATGGAATCCAATATCTCCAAAGCCTACACTTATAGAAAATGTAGAAAGATGGGGTTTGTAACGACCC
TAAAAATGAACTAGTGAAACTAGAGCCTCACAAGTGAGTTTGGAGTTGAGAACTTGATGAAATGATGAGAAATGACCGTG
ACGTCCGGAAACTAGTCATTTGAACTAGTGAGTTGTAAGGGTCAACTTTAAATGGTCATATCTTTTAGCTCAAAACGAAT
TAGGTGAACCATTACCTATCCAATTAAAGGTCTCTGAGTCCTCTTTCCAACGCCACCGAGTTTTCCCTTTTCCGATCTCG
GAGTAATAAGTTATGCCCAAAATAGTGAAGCACTATCAAAAAGGACGAGCTTAGACGGGTTTTAGTGAAAACTTTTAAGT
TTAACTTTGTGGGTCCTTAATTCTTTTCCTAAGTTGAGTCCTTATTATTCTTTGCCTTTCCTAGCAATTATAAAACCCTT
TTTGACCAAAATTCTTCCATTTAAATCACTCCAATTAGAAAAAAAAAAGGTTCTCTCTAGAACCCCATGGAAGCTCAAGG
TGAAAGATGGAGCTAGAGTTGATGGTGGCTACTGATTTCTTCTTCAATTTCGTTTGGTTCTTGATGATTAAGGTATGGAG
ATCCTTGATCCTTGATTATTTTCCTTTCAAGGAGCTCAATCCAAATGATTCAAAGTTCTTGCAAAAACACAAAAATCCTA
ATTTCGATTCTAGCATGAGTTCTTGCATAAAAAAGTTTTAAATGATGATTTATATTGTTATTAATGATTATTAATGGTTT
TTAGAAAGAAATCTCCTTCAACCCATGTTTTCTCAAATTCTCTAAATTTCACCATAAAGTGGGTGTATTGATTTTGAGTA
GATGATTATAGAATTGTGTTTAGTATGGTATGGGCTGTTCATATATGGTATTATATATGTTGAGTTGTGAAGAATTGATG
TTGAATTTAAGGATATGAGATTTGAGCCTTGCATGGGCAAATAGTGAATCGGTCCTTATGTTGATTATTGGATTATCTTT
AGCTTGTATTGTATAGCTAAATTCTACTATTGTCTATGTTATTCTATTGTGATATTATGGGGAATTAAGGATGGTGATTG
TGGCTTGGAAAGGATGGTAAGTTGACCTACTTTATGAATAATGTTGAATTAGTAGGGAATTGAGTATTTTGGCTTATGGC
CTTTAGAAAGGGGGTAAGATGGCTTGATCTCTTAATATTGCTATAATTGCTTCTTAGGTTGGATCCACCTTTGGTGGATG
TGTTGCTTGTTGCTTTGGAATTATGATGGTGGCCATGAAGGGCATTGCATGAGTATTGTTGTATTGTTGTGTTATTATAT
ATAAATGAGGCTATATGTAAAGTCCTATATGAAGCTATATATATAGTTTTATGTGAAGCTATATGTGAAGGCATGATGTG
ATCTTGTGATGATCCTATGTAAAGTGGATAACATTGTGATTAAAAGTATGTTCTCTCTTAACACTTATGAATGAAGATGA
TGGAATGTGAAGTGTCTTATATTGTTGAATGTCATCTCTTGACTTGGTAGACTTAGGTGCTCTTCTTGATAAATGAAAAC
CTATGTTGAAAATAAATCGATAGGCTATGACATTCCTTTCATATGTAAGTGATGAACTCTGTTTCGGAGCTGGGTAGTGC
TGGGTAATTTATGCATATCTTGTTCTCTAGAACTTCGTTTACAATGAATAAATATGATTTGGAAATCTAACTCGTATACC
TACAACTCTTATGTTTATGTAAAATGCTAATTTAACTGTTATGGACACGAAATATGGGACGCAACATAGGGCAAGCTCTG
CCCAGATTTTGGAAATTGAAATCCTGCATGATCAGCTGTAGTGTTTTGAATATATCTTTTTGTACAGAATATATTTTGTG
GTGATTCTTGTTTATTTGAAACCTTTAGAGATGTACCTACATCTTTCATGAAGGTTATAAAGTTTAGTTTTGGCGTTTTC
CTTTTCAAATCTAGCTTGCGACTTGAGGTACCAGGCTGGACAAATTCACTATTTTGGGAGCATAGTTGTATTTGTACATG
CTAGGCTTACTTGTGATGATGATCCTATTTTACGTCAACATTACTGAGTTTATAGAAGTTAAAGAAGCTATTTAATTATA
TTTTTAAGGTTGTATATACTCGTGAACAAGTTGAGGACCCTGAAACGGTTGTTGGTCTACGGTTTGAACTCGCAAAGTTG
TGTTGGACTGTTTCTTTGCTAAAGCACTGAGGTTTGTGTATAAACTTGTACTTGCACTCTTTTAACTGCTGGAATATTTG
AAATTTGATCTTGGTACCATTGGCTACCTCTTGTCACTTTGCATTGTCATGTTGGTATCCTTTAAGACGTTAAAGACGCT
CATGTAACTCGCCCACTTGTACAGACTGTTGATCACCTAGCACTCTTGTTGGGACCTTGTCCTTCTTGTGGCTGTGACTT
TGTCACTCTTGGCATGCCTCTTGATTCGGATCATTTGCCATCTTGACTCTAGATTTTTAGTCCGTTTTAAGAATGAAAGT
TGTCCATTTTTTAAGTACGAACTAGAAAGCCATTTTTAATATGGTTCTTGGTTCTCTTGGTTATTGGGCTTAGACCCTTA
TTGATACAGGGCATTAGCCCTTCTTGATATTGCTTGTTCTTGGTGTGACGACATGATGTATATATTGGGCGAACCTTGTT
ATTGAATCTCTTGGAAATTGGTGCTATGAGCATTCTTGACACTTGGATCTTTAAATGTAGAGCTTGATGCCCTTAATGTG
AACTCTAGTTACTTGATAGGTTCTACACCGTGTAGGTAGTAGTACGGGATGCTATCTACACATGGCACGAGTAGCCTTTG
AAGGTTCTAAAGTAAGTTCTCTAAGTCTATATGACTAAAGTGTGAAGTCCCCTAAATGCATGAATGTGTCCTAAATGACT
TTAAAGAAGAATGTTGACTTATTGTCTAAATGATATGTTGAATGAATAACTTATGTTAATGAAGTGAGTTACTTAGTATG
TTACCTGGAAACATGATGGTTCTTGCCTATAGTAGCCTTGAGGAACACTTAGGTGTGTATGAAGAGGTTGTATGGGCGGC
CATTTCATGTCTCACTCAAGTGTGTCTTAGGGTAACTTTAGATAAGGGTCCTTGGATGATGAAATGAGTTACGTGGTGAA
AATGTTGAGTATGTCTATAATGTGGTTAATGTCTTATATGTTGGTTATGTTCTATAATTTGTCAATGTTCGTGAAGTTTT
ACTAAAATGGCATAAGGCATGACTTCCAACCAAATGTCCTTTTTAGCATGTTTTTGCATGGTTTTCATACTTAGTACTTA
ATTGTGCTAACCCTTTCTTTCTCTTTTGACTAAGGTGTAGGGATTTGGAGATGTTGATATTCCATGGTTGATGGATAGAT
TTCTAAGATGTTCGAAGATGAAGACTTGGTGAGTCCTCATAGATTCGAGGACAGTAACCAACATGTTCCTTTTTGTCTTG
TAGTTTTGTTATAGTTTTGAGTGGGCTTAGTCCCAATGTTGTATTCAAGTATTAGATGGTTTTGAGACATCTTGGATAAA
GTCTAGAAAGTCTTCCGCTTGCTATTTAATGAAAGTATCTTCGTGTGTGAAGAAAGTTTTAAATTCTTTTTTTTTGTATC
GTATGCAATGAATGATCCATGAGGCTTGTATTTGACCTCTTCGAGGTCGAATACGCCGGTTACGACTAGGGGGTGCTCTC
GGGTCGTGACAGGGTTAGCACAAAAGTACTAAGTATGGAAGCCATGCATAAAAATTATTAAAACATGCATAAAAGGGACA
TTTCATTTGAAATCATGCTATATGCCATTTTTGAACATCATCTTTGACTAGTTGGAAAATGCAACTCATAAGACAACCCA
CATACAATTCATTATAGCATAAAGGACATCATCATATTAACAAACATAGTCTCCAACATAAACACATTACATATCCCAAT
CCTCACAAGATATCGCCTCCAATCATAACATAATACATAGTCAAATACTAAGATCATCTCATCATAAAGTAATCATCACA
TAAACAACCCCTAAGAAACACTTATGCAATGTATGGTTGGCATCCCATAATACCAGCCCTATTAAGTACTCCTTTGAAGC
TACTCTAGTCATACATTTCATCCTTAGATCTCATCATAAGCAATAGCCATAAATAAGAAAATAGTCATGTACATTACTTG
AATCATAAGGAAAGTCATCCTTAACAACTATCTATTCAACATACATGCATACATACATATCTCATCATAACATAAAGGAA
CCATCCCATGACATTCTACTAAGTCTACTTGTGCAATGTGGAAGTGAAGTCCCATACCCCCACTCCTACTAAGTAAACTC
ACCAAGAAGTCATAGTATAGTTCATGTCTTATTCATTATCTTTATTCTATAGGGAAGAGTAGCCATAACCGACTTAGCCC
ATGTGAGCTATATGGAATCCAGTGTCATGTAACCCCACACCGAAAGAAGGTGTCCTACTTGCCTAAGGTAGAACTAAATG
CATAGCTATAAGGTGGATCCACTAGCTAAGTCCTATGTTAGCACATAGTTATGGGATAGGGATATTGCTTCTAGAAACCC
AACCTATAATAGCATTTGAGGAGGAGCTTCCATCTCATGAGTTTACTTTAGATGACCCAACCTATTGCATTGATGGGACA
GCCTTTTCCTCACTTTCCATATCCACTCGGTGCTAAGCATTATTTCCCAAATTATACATTATTAGTCTTGAATTGTATTT
ACATGTGTGAAGGAGTGATCTACCCTTCATTCAATACAACTCATAAATAACTCATAGATTCTATAAAGTGAGAATGTACT
TTCAACCTTAGAATCAACATTAGTATGTGAGAATAACTTTCACACTAAGATCACGTGTTCTCATTAGAATGGACTTTCAA
TCAACAAAACAAGATCATCATAGTCATGTACATTTCATGTATAATAACGTGTAAAGGTGCATATGAGAACTATACTTTCA
ATTAATACCATTGATACATCATAATCATGTTTATGCATGGAGTGTGTGTGTGTATTTGTCCTTGTAATGATACAATCAAC
AACGTTATCATCATAGACACTTCCTCTCAAAGTATTCATAAGAATGTACATAATATCACAATCATGCATAATTCACATAC
ATTGCATTCAAGGATCATAGACCATGTAAATCAACGCATCTAACATTCATTATAGTAGACATGTATATAATCATAATTCA
AGTAGTTCATTCATTACATGTATAAGCTCATATACTCATATTGTAGGTCACGTGGGTGAAGTCCTTCCACAATAGCACCA
TATACAATTTAACATGCATAATAGCCTCCTTCTTAAACCATCAACATTCATATCTCATTCATATTGGCTATTAACCTTAA
GGCCTTAGGAGTCGTCTTCATGTTACAAGCTTTACTCTCAAGAATTACCTCACATGATTACCATATATAGCTAATTCTTA
AGGTAGCCTAAACACATGCCTTATTCTTGATCAATTATAGTCATATAGGAACATATAAACTCAACCCCAACACTACACAA
ACATGATCATTCATATAAGCCTTAATCAAGTTAGTTCATGTCTACAAGCTTTGCTTATAAGCAATTCATATTTAGGTGAA
CTAATCTAAGGCAATTCATCAAGAAGTTCACCATTCTTAGAAGGTTATATCTAAACCAACAATTTGCCTCTTTCATGACA
TAGCCCTAGGCCTCATCAATTCACCTTAGAATCTTAAGGTAATCAAATATAGATGTATAATCATACTTAGATCATGCAAT
TTTATCATAATTAACTCACATCCAATCAATTGGACCAACTTGCAAAACCATCACATAATGTAAAGAAGAACCATAGCTAG
GGTTGGGGGTCTCATGGATTCTTGAAGAATTTGAGTTAAAATCATATAAAATCAATCTTATATTCATAAACAAACATAAT
TCAACCTTTAAAAGTGACTTTGAAAGGAATCCATAGAGTTGAGTTGAAACCCTAGCTAATTGGGTTTTCTAGAATGGAGT
TAAAAGCTTTTGAAAGGGCTCCTTGGGTGATAGCTTCCCAAGGATGAAGAACTCCCACACCTTAGGTGTATAATCCAACT
AAATTCGTATTGAAAAGCTCCCTTATTCAAGCTTTCCTTGATCTCTTTCTTGGTTCTTCAATGGAGGTTCTAGAGAGAAG
ATATTTGGAGAGGAGGGAAGTTGGCTTTTGATTTGGGGTCTTGGGTTATAATGGGATAATGAAGTGTTTTAAGACTTAAA
ACTATTTATATATATATGATATAAACCATTTAAAATCAACCCCACTTAATAATTAATGAAAGGGAAATTACTTAAAACTC
CCTAAATTAGGCAGCCCCGTCAGGGACCACTCCCACTTTGACGGGTCGTGAGGGGAACCATGGCTCGTAGTGGTGCCCGT
GGTACCTTGACCAGTGTGCCCCTCCAACTTTCCAAGACCTCCAAGGCTAAGGCAAGTCCACAAGACCTCCCACGATCCGT
GGTCAAGACCACAAGTCGTGGTGATGAGGCAGTAGCTAGGCAAAGTTGCCTTGCCTCCCTTGAGCCTAAGTGGTCTACAC
GTCCACTTGTACGAACTTTCTATGGAACCACGGCTCGTGGTGGTGCCTGTGGTCTTTTAGGCAGTAGTCTCTTAGACTTG
ACACAACCCTCAACAAGCTAAGGCAATCCCACGAGCCTTCCCACGGCCTGTGGTCTTGACCACGAGCCGTGAAGTAGCTC
GTGAAGGAGAGCCTTGGCTTGGCACCAATCTTGTACACACTGCCTTGCCAACCACTAGTGGCACCACGACTCGTGGTGAT
GGTAGGCAGTGGCTAGCTGGTGTTTTATCTACCCTTGGCTCTCACAATGCCAAGGCAAGACCACGAGACCTCCCACGATC
TGTGGTCAAGACCACGGGTCGTGGTGAAGGTCGTGGTTCCTTAGCAGTGGCTAGGTCTTAATGCCATGCCTCACACATGC
CTAAGGGACCTTCACGAGCCCTTTCATGGACCGTGGTCAAGACCATTGGTCGTGAAAGTGGTCATGGTCCTTGGGCAGTG
TTTGGCCAAGCTTGGGCTAGCCTTGGCCTTTGGCTTAGGCTTGCCCCTTTTGGCTTGGCTCTTGACCTTGTAACCTTCAA
CCCAACCTCAAAAGTCTTTTAAACTACGGGGTCTAGTACGTATCTTAACGTTTAAACACTAAACCCCTTAACTCTTGACA
TTAACCCTCACGTTTAGGATCTAGTTCAACCTATCATTTTGCGAGTCGTCACAGCTCTGATAGTTAACTCTATAGCCGTT
ATCAATGCATAGACCAAACAAACCCTGTCCCGGGTAATATCCGTATAGTGGAGACCCGGTATCAAACAATTCATGACAAT
ATTTAGCTAGACTCGCGTCTCCCTAAGCATGCGAGCATAGGAAAGAGTTTGGTGATATCTCTTCCCACTGTGCTTAGTCC
ATTTCGCCATGGGCTGAGGACCACATAGTGTACGTCGAATGGCCCGGTATGGAGGGCATATTTTCAACCCTATAAGCACT
AGTGGATCAGTATCTTGTGGTGTACCTAATATATCATTGATACCTGCGGGACTGATAGGCACATTAACTCCTCGCACAGT
CACAAAATGCGATCTCACGTTCAGTGCCCAATTGGCATAGAATTCGCGGACCATGTGCAAGTTGCACTCTTCCGGCTCTG
CAAAGATAAACTCCATATGCAACTCCTTGATCCGCCTCAATATCTGTGGGAACTCCCGCGCCAAGCTGTCCCTGTCAATG
CAAACGTCAAAGAAATACGATGCTTCAGTGTGCTTTTTCCACCATGCTTTACCTTCCTTGGTCACAACTTTCACCCCGAA
TTGCCTATTTTGGCCCTTGGGAACTGCAGGTGCGGGTGGGACATTACCCACAGTCCGCACACCCTTTCTTTGGCTAGAGG
TGGCAACTGCCTTACCGGGTCTTTGGGAGCTTGACATGATTTCCTGCAAATAGAATACAATCAGCCCACAACACATAGAC
ACAATGATTCGTGGGTGATGCACATACGTCACCCCATACTTATGTCATGCAATGATTCATCCTCGGTACTTAGACTTCCC
AAGAATGAATGACAAAATGCCAACTTATTGATCACATTTATACAACCATATAGGCACCACATTAGTAGCCACAAACACTC
AACCTCACACTTAGATTAAGATCCTCACGCATTATTCCATGATTCAAGAAGCAACTAGTGATACTCAAGACTTCACACTA
CAAATATATACCCATGAATGCACAATATCATCCAGCCAACACCGCCAAATTGATGTCCCACAAACATATTCAAACAACCA
TCCACAACAAACTCAAGACAAGAGCAAATAGAGGGAATTTCAGCTCCAAAAGTTCAAATACCTACTACAATTTAGTAAAC
CACCAATTTGAGCCAAGTGACCAACCCTAATGCGATTTCTCAACATGCACATCCAACTTCCAAATCACTCTATACCCACA
TGCAAGCAAAAATAAAGTAATTCTATTCAAGACTTTGAACTACCCAAATATAAAACACATATAGCACTACACCTACATCC
AAAATCGAAACCATTATCACACAATGCAAAATTAAACTTTCACAACAGTCCCCACTCATTCACACTAGTTGAGGAAGATG
AAGATTGAGAGAGAGGAGTGCGAATTTTGCGTCGCGTTACGGATTGACCCACGAAAATTTACAAGGGGAGAAGGGAGGGA
GAATAATTGCTAAGATAGAAGGGTAATTGGGAGAAAAATGGGGTTTGGAGATGGGGATTTGGGGTTAAAAGGGGTTGGGT
CGGGTTATTCCCCTTTAAAACGGGTAGAAACCATTTCATTAATGAAAAAAGAAAAACTTACCTAGGGCGCGACACGGCAT
GGTCACTGAGTGTTCTGCCTCGCGAAAATAATTAAATTTCATGAGGTCAAAATTGTGAACCCTCTTTGCGACGCGGCCTG
GTCATAGATTCTCCTTATTGTTGACGATAATTTATTTCTCGTGGAAACCAAAATTTTGGGACTCCCTCCGCGACGCGGGA
CGGTCACGGACCGTTCTACCTCAACTAGGAAAATTAATTCCAAGTATGGCAAAATTCACACACACCTCCGCGACGCGGGA
CAGGTCTTCAATCCTGATTCCTGCACATTTTCAACTCAAAACCCATTAGTAAACATATGATGGGTTGCCTCCTATCCAGC
GCCTTAGTTTTGGACTTGGCACGACTTATATTTTTGTATTTTCTGGATATATCATTTTTTTTTGTTTTTACTAATTCCTA
AGAATTGAAATAACAAACAAAAGAATGAAATCCTAGCTATTACATGGGGTCACTGGTTACCTCCCGTCCAACGCCTGATT
TAACGTCGCGACACGACCCATCTCATGACTCATTCGTCATTTAATGTGAGCGCTTCAAGTTCACGATCAACATCATTTCC
AAAGTAGTGCTTCACGTGTTGCCCATTTACAAGGAAAGTAGAACTCTTATCCTTGTTCCTTAGCTCCACAGCACCATGTT
GGGTCATCCTTACCACTTCAAAAGGACCACTCCACTTGGACCGAAGCTTTCCGGGGAACAACTTCAGTCTTGAATTAAAT
AGTTGTAACAAATGACCAGGCTCAAAGGTGTGTGACACAATATGTTTGTCATGCCACCTCTTCGTCTTCTATCTGTAACT
ACAAGAAAAGATACTTATTGCTATGAAATCTAAGCTACAAAGTTGAAAATTGTAGCTATTACATAGTAATAGCCATAAAA
ATTCAAATGTCGTAGCTATCTAAAAATTATTCAATTTTTTTAGCCATGAATATTAAGTTGACAAAGCTAAATCCTTATAT
TTGCTTTAATTGTTAACAATCGTGGCAATAACTATCTAAATAGCTACAATTTTACTGCTACAATAAAATTTTGTAGCTAA
TTTCCAGGCACCTTCTCTCATTGAGATATTATTTCTAATACAATTTGAATAGTTTTAAATTTCTTCTGACAATTCCCATT
TACTCAAAATATAATTTTTACACCGAGAAACTAGAAAGAAAGTAAAAGTCACCGAGAAACCTCCAGTGGAACTCACCGAA
CTGGAACAATCCACAGAGAAATAACGAATCTACAAGTCACCATTTTTTACTTTATTTTTTATTTTGCAATATTTTTTTTA
ATAAAAAAGGGTCAAAATCCGCACCATTTTCAGTTTTTTTTTTTAAAAAAATTGTTTATTCGTGAAGTCTATGTTTATAT
GAAATAAAAAATAATTTATTTTAATGATAAATATAGTTGAGTGATTTTTGAAGATAAAAATGTTAAGTTGAGTGATTTTA
TTGAAACAAAACAATGTTCAATGATTTTGCTAGTTAAATTCTCATAGTTTAATGACCTTTTGAGATATTAACTCTAATAC
TTTACCGTTATTGATAGGCATATTTATGGAATAAGAGCATATAAATGGCAAATTGGGACCTACGTTATCAAGCTAAAGTA
CAACTGAAGATTGTGGAAGGAGACTGGAGAGATTGGGGAAAATTATGTTGCTTTGGATTCAAACAAGATGGCGTCTTTCC
TTTGGGCATTCATAGTCTTTTGGAGGATCTGCTTTACTTCTCTATTAGACACTTCCACCTACCCACTAGTCTGGGGATGA
TAAGTTGTAGCTACCTTGTGTCTTACCCCATATTTGGCCAACAAATTTCACACAAAACAATTAATAAAATGCGTACCTCC
ATCACTGATCATGGCTCTTGGAGTTTCGAACCTGGTGAAGATGTGTTTTCGAATGAATTTCACTACCACCTTTGCATCAT
TGGATGGTAATGCAACTGCCTCCACCCACTTGGACACGTAGTCCACTGCCACTAAGATGTATTGATTATCACGAGACGAT
GGTAATGGTCCAATGAAGTCTATCCCTTAGACGTCAAAGATCTCAACTTCCAGTATGTTGCGCAATGGCATCTCATGCCT
TCTAGAAATGGTGCACATCCTTTGACATTGATCATAGGCCTTCACAAACATAGCAATATCTTTAAACAGAGTAGGCCAAA
AGAAACCAGATTGCAATACCTTATGTGTAGTGCGTTCGCCCCCGTGGTGTCCACCATATGGCGAAGGGTGACAACTCTCC
AACACTTGTACTGCCTCATGTTCAGGTACACACCTTCGCGCCATCTGATCATCTCCCTGCTTGAATAAGAAGGGCTCATC
CCATACATAAAAATGTGCATTATACTTCAACCTATGCTTTTGATGTGTTGAGGCCCAAGGTGGAAATAAACCACTTACCA
GAAAATTAACAATGTCAGCATACCAAGGCACTTGATCAAGGTCCAAGGCAAGCAATTGTTCATCAGGGAAATCTTCACGA
ATCTGTCCTTCATTCTTCACATGATATGAGTACTCCAATATAGACAAATGATCAACTCTCTGGTTTTCAGTTCCCTTCCT
ATCTTTTATCTCTAGATCAAACTCTTGCAAGAGCATAATCCACTTAATCAACCTCGGCTTGGCATTTTTCTTGTTAAACA
AATACCGGATTGCATCATGATTAGTGTAAACCACAACCTTGGTTCCCACCAAGTATGACTTGAACTTATGAAATGCAAAC
ACTAATGCCAACATCTCTTTCTTAGTGACAGTATATTTTGATTGGGTTGCATCAAGTGTCTTGCTAGCATAGTAGATTGA
ATGAAACATCTTATCTTTTCACTGCCCAAGCATTGCCCCAATCGCTATATCACTGGAATCACACATAAGCTCGAATGGGA
GCTCCCAGTTAGGAGCAATCAGAATAGGAGCTTCTATCAACTTCTTTTTCAACAACTCAAATGCCTACAAACATTTCTCA
TCAAATACAAACTTCACTTTTTTTTTCTAACAGGCTGCACATGGGTCTTGCAGTCTTAGATAAGTCCTTGATGAATTTCC
TGTAGAACCCAGCATGCTCCAGAAAACTTCTAACTCCCTTCACTATGATGGGGGTGGCCACTTCTTAATAACCTCCACTT
TAGATTTGTCAACTTCCAGCCCATTCTTGGAGATTTTATGTCCCAACACAAACCCCTCTCAAACTAAGAAATGACACTTC
TCCTAGTGCAACACAAGGTTTGTTTCTTCACACCTAGTAAGGACCCTGTCAAGATTAGTAAAACAAAGGTCAAAAGTCTC
ACCAAACATCAAGAAGTTATCCATAAACACCTCAACAATATCCTCCACCATATCATGGAAGATTCCCATCATGCATCTCT
GAAATGTCGCCGGTGTGTTGCATAATCCGAATGGCATGCGCTTGAACTCATAAGTGACATATGGACAAGTGAAGGTAGTC
TTCTCCTGGTCCTCTGGTGCAATAACAATCTGATTATAACCTGAGTAACCATTGATACACCGTGAGTTTACGGTATTTTT
AATACATTTCACTTAAGAGTCGTGTGTGTCTAGGGCCATTTTGTATTGGTATTAATGTATTTTTATCATGTTTGCAGGAA
ATAAGTTCGGATGTGGAAGTTAAGAGACACAACTGAAGAATATGCAGAAAAAAGCATCTATGGATGTGAACTACAGACCG
TAGGTCCAGTCATGCCCCGTAGGTGGTCGATGTAGATGGGAAGGCAAGGCTGCAGGAAAATCAGGGAATTCTTGACCAAA
TGTGGAACCACGGTTGCAAACGACGGACCATAGGTCGACCTATGGGCCGTCCTGCAACTCCATCAAATGATTTAGAGAGG
GGGTTCTAGTACCTAATTTTGAAGATTCTAAGTATGGAGCTACGGAGGAGGATCCACGGACCGTGGATTGAACCACGGTC
CGTACTGTTGATCTGTCGATTGCGTCAGAGATGAAGATTTTTGAAGTTGGAAAATTTGCCTAAGTCCTGAACCATAGAAG
GGACCTACAGACCGTAGGTCAATCCACGATCTGTAGGTCAGTGTCGTAGATCAAAACCGTGTCCTGAAACATTATTTCCT
TATTTCGTTTCCTTTTTAGTTGGGGCTTTTTTTTTTATATATATAGGGAATGTAAACCTCATTTTTAGGGGTTAGACTTC
ATTACCTTTATTCTAGTTTTTGGCTTTGGAGATTAACTGGAAATTTTTGTAATTCTTGATTTCCTCAGTTCGTTTTGAAG
ATTTTGACTTTGAAATTCAAGTTGAGATTCCGGGTTTATTTTTCTCATTACGTAAGTCCATGATTTCTTCATCTAAAAAT
ATAAATTGTCTTCTTTCTACTATGGGTAACTAAATCCACAACTAGGGTTGTGGGAACCATGAGCGATTAACAAAGTATAA
ATAGTAACTAAGTAATTCTTGAATAGTGTTATTGCATGCATTCATAATTCTTTCATTTAGAAGTCTTTTTAGCGGTTGCA
AACGTTAGAACTCGCCTTGTTGCTACTTGCCGGACCAATGAGGTAGTTAATAAGAAAAGAATTATCAACATAGATTTAGT
GTGATACTATCAAATAGTCTAATGTAGATTAGTGCGAGGGTGAAAACTAAGTCATATATCGATGTGATGTCTAATATGAG
GTAAAGGTAAGGGTTAGTAAATTATACACACGTAGTCGGACCAAGGTGCGGGGTGAAATTCTCTAGTTGCCGGACGAAGG
AATTAGAGATACCTAACTTATCACTTTGCATGTAATACACTAGGAAAGGATTACTATTACTAGGATTACCACGTTATGAG
CTTATGGGGAACACGTATACCCTAGTTTCTCTCTCATCTTGATAACAACTAAAGTTTGAATCTTGCTCACTGATTGTTCA
CATAATTTCCAGAATTTGTTTTACAAATCCCCCCCCTTTTAATTACTTGTTTCGAAAGTACGTTGACTAAAAGAATATAA
TTGTAAGTTAAGTTTAAGTCTAAATCATATTTCTCGTGGGATCGACCCCAACCTCCAAGTTGAGTTCATTACTTGATAAC
GATCGCTTATACTTCTTTAGGGAGGTGTAATTTGAGCGTATCAAATTTTGGCGCCGCTGCCGGGGAATAAGGCTTTTAGA
TTAAGTTTAACTACATTATTGAACTTTAGTCAAATATTTCCTAATTTTACCTTTTTTTTTGTTTTTTTTCTCTCAGGCTC
CTATTCTAGTGTATGCTAAGTACATGGAGCCAAGGTGAACCACTTACTCCCTACGATCCGGAATTGAACAAAACTTTGTG
AAGGATGAACAACCAAGGGGTCCCAGTCAACCCTATCAGAGGAAATTTAGGTGATGGAGTTGGTTTGCTGCCTCCGAGGG
TTGGTGATGAGAATAATCTGGTTCAAGGTGAAAATATACTGAGAGAAGCATTGAGGGTACAGGATTCACCAAGACCAAGA
CTGTGTGATAACTATAGGGTCAACTTTAATGCCGCTTAATCTGATGGACCTTTTTTTCTACCCCCTCTACCTCTGGGGCA
TACATTCGTGGTGACTAACAGTTTGATGCAGATGCTTACAGCGAGGGGTTTGTTCTCTGGTTTGGCATAGGAGGATCCAC
ATGCGCACATAGCTAAGTTGAGGAGTGTTTGCAATAGTTGTGTGGGTCAACCGGACTTGGACATGGATGCCATTGGATTG
AGAGTACTTCCTCTATCATTGACCGACGATGCTGCTAAGTGGTTTACTGAGCTCCCTTATAACTTAATCTATACATGGGA
CCAATTAACTGAGGTGTTCATGGCAAGATTCTTTCCCCTGTCAAAGAAGCTGAACCACAAAGATAAACTCAACAACTTCG
TAGCACTACCTGGAGAGTCTGTGATTAGTTCTTGAGACAGGTTCACTATTTTCATAAGAGGTGTCTCGAATCACCGTATT
GATGATGAATCACTGAAGGAATATTTCTATCAAGGTCAGGATGACAATAGTAAGGCGGTGCTTGATACTATCGCTGAAGG
TTCGTATAGTGAGTGCACTTTTGAGCAGATTGCAGAGAAACTGGAGAAGATTTCTTGAAACAATAAAGCGTGGAGTACTA
GAAAGTCAAATACTAGGTGAAACACGTTTGCAATCCAAGCTACAACTAACCAATCTGCTGATGATGTTCTTGAGAAAATT
ACTCAGATGCAGTCAATTACTTGACCAAGACTCCACCACCAACAGAGGAGGAATATTATTACGAGGAGGATTCTTATTTG
ATGAATGATTAGATGAGGGGTTTCCAAGCCAATGCCCAAGGTTCCAACTCAGATAATTGGTGCCAAGGGCAAGGAAACCA
AAGTCAAAACTATGGCAACTACAATCGAGAATGTCAATATGTCCGGGATGGGAACTACAATCACAACAACAACTGCAACC
GAAACAACTATGGCAACATAAACCATCGAGTTAGACCTTATGTTCCTTCTCAAAATTTGGAATCTGGTAATAGGGAAGCT
GGAGGTAATATGTCACCTATTGATGATATGTTGCAGAAGATGATAAAGAGGTTCGATGCTACTGATGAGAATGTGAAAGA
GATGCGAAATGACTTGTCTGATATTGGTCAAAAAGTTGATGCCTATGCAGTGTCGATCAAGCATCTCGAGCAGCAGATGA
CTCAGTTGTCCACTATAGTAAACCCACGTCAACCCAGAAAGTTGTTCCCATGCCTAGACCTCCACCTTCTTTCCCACAGA
GGTTAGTGAAAAAGAATGAAGAAGGTAAATACCAGAGGTTTATTAGTATATTGAAGCAGCTTTCCAATAATGTGCCGTTG
ATAGAAGCTTTGGAGCAAATGTCTGGGTATGCAAAGTTTATGAAGGACTTGGTAACTAAAAAGCGGGCCGTGAGTTTTGA
AGATGATGTTAAGTGGCAACACTGTAGTGCTATTGCTACAAGGTCCCTTGTGCAGAAGAAGGAGGATCCTGGTGCTTTCA
CTATTCCTTGTACCATTGGGTTGCTACATTTTACAAAGGCGTTGTGCGATTTGGGTACTAGTATCAATTTGATGCCATTG
TCTATTTACAAGAAGTTGGGTTTAGGGGATCTAAAACTGACTGTGATACGACTGTTTATGGCCGATAGAACTGTGAAGAA
GCCCATTGGTGTGCTCCAAGATGTACTAGTGAAAGTGGAGTCTTTTATCTTTTCGGTGGATTTTGTGATACTTGATTGTG
ATATTGACTTTGAGTTTCCCATTATCCTTGGGAAACTATTCCTAGCCACTGGGCGCCCTTTGATGATATGGAGAAAGGGC
AGATGAAGTTCCGATTGAACAATGAAGAGACAACTTTCAATATCTCTAGGTCCCTGAAGCAGAGTAGTGAGCTCAAATCA
TTATCTATGGTGACACATATTGGAGAGAGTGGTTCTGAGGTGCCTATTGAAGAGAGGTTGGGTGTTGATGCACTAGCAAT
GGTAATGATAAACTTTGAGGGTGATGGTATTGAAGACTATGATGAATTGGTCGCCGCACTTGATAGGTTTGAATTCCGTT
CAAAACCAAAGAGATTGGAGTTAGACATGAAGAATCGCAACTCTCCACCTACTAGTTCGTCTGTTAAAGAGGCTCCAAAA
TTAAAGCTTAAGGCTCTACCATTATATTTGAGGTATGTATTCTTGGGGAAAGATGGTACTTTACTGGTCATCATTGTGGA
AGATTTGAATGTGGCACAAGTTGAGGCATTGGTTTCTGTGTTGAAAAGGTTCAAGCGAGCTATTGGGTGGACTATTGCGG
ACATTATTGGGATTCCTCCTAGTACTTGTTCTCATAAAATTCAATTCATGCCGAATCACAAGCCTAGTATTGAGCACCAG
AGAAGACTAAATCCGCATATGTAAGAGGTAGTTAAGAAGGAAATCAGTAAGTGGTTGGATGCTGGAGTTATTTATCCCAA
TGCAGATAGTAGTTGGGTGTGTCTTGTTTAGTGTGTGCCCAAAAAAGGTGGGATTACTGTGGTACCTAATGAGAGAAATG
AGCTTATTCCGATGCCGCCCGTGACTGGATGGAGAGTCTGCATGTACTACTGGAAATTGAATGCTTGGATAGAAAAGGAC
CACTTTTCTATGCCATTCATGGATCAGATGTTGGATCGACTTACGGGTAAGGGTTGGTATTGTTTTATTGATGGTTATTC
GGGCTACAATTAGATCTCTATAGCTCCGGAAGACCAAGAGAATACCACTTCACTTCCCCTTATGGGACTTTCGCATTCAA
ACGGATGCCATTTGGGTTGTGTAATGCTCCAGCGACCTTCCAATGTTGTATGATGTCGATATTTTCTGATATGGTAGAGG
ACACTATTGAGGTATTTATGGATGATTTCTCTATGGTAGGTGACTCGTTTGATCATTGTCTGGATCATTTGGTCGAGGTG
TGAAAAGTGCAATCTTGTTCTCAATTGGGAGAAGCGCCACTTCATGGTGAAAAAAGAGATAGTTCTGGGTCATTGAATCT
CTGAGAAGGGTATTGAGGTTGATAGAGCGAAAGTTGAGGTAATAGAAAAGCTTCCACCACCTATCTCTGTTAAAGGTGTT
AGAAGTTTTCTTGGGCATGCAGGTTTCTATAGGAGGTTCATCAGGGATTTCTCCAAAATTGCACATCCTTTGTGCAAACT
GCTCGAAAAGGAGTATAGGTTTTATTTTGATGATGCTTGTTTGAGAGAATTTAGAGAGTTGAAGGATAGGTTAGTTACTA
CACCTATCATTATTTCACTAGATTGGGGACAACCGTTTCAGGTAATGTGTGATGCAAGTGGAGTGGCGTTTGGTGTGGTA
TTTGTACAGAGATGAGAGAAGATTGTTCATCCGATTTACTATGCTAGCAAAGTGCTAAATGTGGCTCAAAAGAACTATAC
GGTGACTGAACAAGAGCTTCTTGCAATGGTTTTCACATTCGAGAAATTTCGTTCCTACTTGCTTGGTACTAAGGTCATTG
TGCATACTGACCATTCTGCATTGAGGTATTTGATGGCTAAGAAGGATGTAAAATCGAGGCTGATTAGATGGGTGTTGTAG
CTACAAGAGTTCGACTTTGTGGTGAAAGATAGAAAGAGGACAAAAAATTAGGTTGCCGATCACTTGTCTAGATTGGAGGA
AGAAGTTATGCTGAAGCTTAGTGATAGGGTTGAAATTAATGATGCTTTTCCAGATGAACATGTATTGGCTGCTTCTCATG
ATCTGATTCCTTGGTTCGCAGACTTTGCAAACTACTTAGCAAGTGATCTGGTGCCATCGAATATTTCTTTTCACCAAAGG
AAAAAGTTTATGCATGATGTGAAGAAGTTCTTTTGGGATGAGCATTACTAATATTGTAATTGTGTTGATGGGATTATTTG
TCGCTGTGTGCTTGAGGTCGAGATTTTGAGTATACTAGAGGCGTACCATTCATCGCCTGTTGGTGGGCATCATAGTGGTA
TTCGGAATGCGCATAAAATCTTGCAGTGTGGGTATTACTATCCTACCATCCACCAAGATGCTCATGATTTCGCCAAGTCT
TGTGACCGTTGCCAAAGAGAATGAGGGATTTCAAAGAGGCAAGAGCTTCCTATGAATCATATATTGGTAATAGAGTTGTT
CGATGTAGGGGCATTGATTTTATGGGTCCATTTGTGAGTTCGCATGGGATAAATTATATTCTTGTTGCAGTTGATTATGT
GTCGAAGTGGGTGGAAGCAATTGCGCTTCCCAACAATAAAGGTAAAAGTGTCATCGCATTCTTGAAAAAGAATATCTTCT
CCAGATTTGGTATACCTAAGGCGATTATCAGCGATGGAGGTTCCCAATTTTGTAATAAGTTGTTTAAGGCGCTACTTGAG
AAATATGGCGTCCGCCACCATGTGGCCACTCCTTACCATCCACAGTCTAGTGGGCAAGTTGAATTGTCCAACAGAGAGAT
CAAGCAGATTTTGGCTAAGACTATGAATACTAATAGAACTGATTGGTCAAGGAAACTTGATGATGCTCTATAGGCCTATC
GCACCACATTTAAGACTCCCATAGGTATGTCCCCCTACCAACTTGTATATGTGAAGTCTTATCATTTGCCGGTAGAGCTA
TAGCATAAGGCTATGTGGGCGCTAAAGAAGCTAAATTTGGATTGGAGCGCCACATCAAATCAGAGAATGAGTGACTTGAA
TGTGCTTGATGAGTTTCGCCTAAAAGCTTATGAAAGTTCAGCCTTGTACAAGGAGAAGATGAAGAAGTATCATGATCAAA
GGATTGAAAAGCGAGAATTTGTTGTGGGTGATCTTGTGTTTCTATTCAACTCTAGGTTGCGCTTGTTTCCGGGCAAGCTC
AAGTCCAAGTGGACCGGGCCATTCTTAGTCACGCAATTGCTCCCACATGGAGTGGTGGAGCTTGAGAACAGTGAGGGAAC
AAGGTTTAAGGTAAATGGGCAACAAATCAAGATCTATCTAGGAAACGCGAAAAGTGTGCAAGAAGTTGTTGAGGCATACT
ATCTTGATGAAGTCTGAGTAATCAAGAGGCATGCGTCGTGCCACGACTTTAAATCAAGCGCTACTTGGGAGGCAACCCAA
GATGTACAATCTAGCCAACCATAGGTTCTTCTTTTCAGTTTACTAGTTTTCTTTGTTTATTTACTTTTCTGTATTCCTTT
AGATAGATGCTTTATTTTTGTTTTAGTGTTGGCTAGATATAGCATACGGTCCGTGTCTAAAAAGTGTCCAGAAAGTGTAA
AAAGAAAGGCCTAATGGTTGCTACATGTGTAAGGGTGAAAACCAAAAATCTGCAGAAAAGGTCTGTGCAGAGGTCTGCGA
ACCCCTTCGACTGTCCGTGGTTCATTCCACAGTCCGTGAATGGCGTTCGTAGATCCCAGGTAAGACTTCTAAATTTTCCT
TAAGTGTAAAAGTGACCTACGGACCGTAGGTTGACCCACAGACTGTAGACGGGGTCTCGTGGGTCCAAACCCTAGTTCTG
CCTAACCCTACCCGGACCTCTTTTAAATAAAAACCCCCTTTTACAAATCTTTCCCCACTTCCCATAATTTCCTCCTAACC
GTTTCTAAACCTCTGAAAATACTAAAATCCCCCCATATTACCACCATTCCCCCATTAATTTCTCCATATTCATCCTTCTA
TTCTCCCAATCAACTCTCCTCTTTCCCAAATTCCTTCATTCCAAATTCCCCAGAGGTTCCGGTATCCGGGTTCGGTGTGA
AAGGTGAGTTAGAAGTTGTTGGAAGTCTAGAGTCATCACACAGTCACCCATTTCTTTTTCTTGTATGGTAATCGACTTTC
CCTTCATTTTGAATTTTGGTTAATTGTTGTTTCAGAAAGTCAGGAAGTTGCTCTTGGACCTTGGGTAGTTGATGTATGAA
ATTGCATGCTAAACTAAAATTAGAAACACCCTTGGAATGATAGATTGTGATTGTGTTGTCTTTGTAATGTTTAAAAACAG
TGTACTAAGAGTCTAAATGCAAGTTTCGACTTAGGGTTCCTAGCCTCGTATGCACTACCTGTTGAAAATTGCGTAATTGG
AACCCTTAGGATAACAAACTAGCATAAAATTATGTTGAAATTCATGAGTAGGCTAAGGTCCATGGTTTGAATTGATATAA
TTTGGTTTCAAAGTGAAGAATGTCTGATCCTTGGCACATACTGGATCCACTAGACCCCATCTATAGACCGTAGATCAGGT
CTACGGTCTGTGGCACAAAGCAATTTCACTAAGTGTGGAACCATGGAGGTGGACTACGTTCCGTAGGTCAATCTACAGAC
CATTCTGCACATCTGTGGTTCCCATCAGAGCCCAACTCTTTTGGACTTCTGACCAACGGAGGGGATCCACAGGCTGTAGG
TTAACCTACGGACCGTAGAAACCCACCGTAGGTGGCCACTGAAGCCACTGTCTGTAATTTTTTATTTTTTTTATTTTGTT
CATTATTTGTCCTAATTTTTTTCGGAGTGTCTTTAGTTCATATTGGTACTAATTCTTCCCACACAGGTACAATGGCCCCG
AAGAAAACTATAGCCGTCAACGGTAGATCAAAATCAATGGTTCCTACCCGTCGGCTAATCGACGAGGATACTGATGCTGC
GACAGACCCCGAATATGTCCCCCTACTGGAAGGACATCACCCACAGTCCCGAGCTACTCATAATCAAGCCAAGAAGGTGG
TCCCCGACGTAGTCCCTGCCTCCCAGTCTGATGAGGAGGATACCCTGATTGGGTCACCGAATGGGTCTGATTCCGGTTCT
GAGTTCGCCTCTGTTGCAGGGTCTGCTTCTGGGTTCGCCACAGGCTCGAGTTCATATGGCCAGGCTGCATCATTTGATAA
GGCTACTAGTTCGGGGGAGGTTCAAGTGCCACAAAACAACGACCCTAGTCCGGTTGCTGAGGAGCTAAATAGATGGTGTG
TGGAGGGTCAATGGCAAATCTACAGGGATGCTAAGATGTTGAATGAAAAAGAGAAGATGGCCCGGTTAATCACAGAGGAG
CGCAGAGTTCTCATGGGGAGCCTATATATTGTACCCGACATCTACCGGCTCTTTCAACATTATAAGTATGAGTGGATGGT
CATGGAATTTAGAACATATAGCGAGGAGATAGTGAGGGAGTTTTATGCTTCCTACGCAGCCACTCTTCGAGGTTCTATTA
AAAAATGCCAATCCTAAAGCCCAAACACCACTAAAGGTTACTCTAGTGCGCGGGTTTACTATGGTCATCTCTGAGAACAC
CATCCGATGGTTCCTTTACGGCCCTAGCCCTGGTGACACTTGGGCACTCAACACGGCCAAATTTGACTACAAATGGGACA
TCGTGCAGGGAGTTCCAGCGGAGTACCAGAAAAAAAGAGACTGTATTACAATGGCTGGCTCGTTCTATTGCTACCGATGG
AGAGCGAGTCGAGTGGGTCACCACTCCGGTCATAAGCATCAAGAAGGTCACTCTCACATTTGTGGCTATGTTTTTTGGTT
ATTGGTATAGAATCAGGTTTCTCCCACGAAGGTTGATAATGCACTCACTTGGGACTGCGCGGTTATGGTAGCAGCATTGG
TTACGGGGTTCGAGATTGATTTTGCCCGCATTATCATTGCGGAGATTCATGAGAGGGCTTTCAAGGCCTCCACAACTTAC
CTTTTTCCTTGCCTCATCTTTCAGTTATAGAGGGACTCTAGTGTGCCGATCTGAAATTGTGACAAGTTGATCTGGGCAAC
GGGGACCCTGGATATAGGCCTGATTCGGGATGAGGTGAATGTGGCAGCACCACGCCGAGAGTCGCAGGTCGATGTACCCT
CTTTGGGAGAAGATTTAGTAGATGATGTGGAGCAGATGCAGGGTGATTTTCGTACTCCTTCAGCCCACACTAATGATGCC
CCGACCTCCCCATCTCAGGCTGCTAGTCGGGACCTTAGCTCATCTAGAGTCACCCCGCCCCCAGGAGTTAATGTGGTGCC
CTTGGTTCGTGTTAAGAAATTAGAGGCACAGATGGACACACTGCTTCATCATGTGAAGCCATGGATGCAGAATTCTATTA
CAGAGTTCAAGGTTAGAATGGAACGGAGGATGGAGACCATGATGGACCAGAAGGTCCAGGCCATTCATAAGCGTCTGGAT
GCATTTGAATTGAGTGTCCTCACACGACCAGTCCCCGTCACAGATCTCTTCTCTAATCGAACCGAGTTGGACAGTCTCCA
GGCTGACCTTGATGCCATCATAGCCCCTCCCACAGATGAGCTAGAGTCTGCACCTACTGCATTGACTGATGACACCGTGC
TTGGTGCCTTATTCAGCGATGAATAGCACAGCCCGAGCCCACCTGTGCTTGAGGGAATAAGCACCGCTCTAGTCACATTT
CTGACACCACTAAGGATGCTCGAGCTAGGAAACGGGAACGCTAACAGAATGAGCAGGCTAGGAGAGCCTCCATTGTATAT
GGGGAGTAGCGCCAGCAGATGGCTCGTGAGAGTATTATTGGAGCCTCAAGTTCTAGGCCCATCACTGAGGCCATGACTGC
CGTGGGAGATGATGTTAGCACCACTGTTGGTGCAATTAGAGTGACTGATAACACTACTGATGGTGCTGTGATAGAGGATG
TGGGCACTACTGAGGGTGACCCAAGTGTTCCAATGGGCTCCGGGAAATCGGACCCATCCGCTTGTTGAGGTCTTCGGCTC
ATTTGCGCTACAGGTTTGGTTCACATTCACCCTACTCTTTATTGCTTGTTTTTGTGCATTGGGGACAATTTCACTCAATT
TTTTTGGGGGTGGGGTAAATGGATTATGAGTGATAGGGTGAAGTCTGAGTAACCCAACTCATAATCCTCTCTTGGGGTTT
TCTTGCCTGTGTTATTTTTCCCCAAGAGAGTATTTAATTTCTATTGAACCGACATGTGTTAGGATTGTATGTGTAGAAGC
ATGAGAAAGAATGAAGCATGATGGCACAATTAAGAAAGAAAAATGATACCCGTCCAAAATTTGTGACATATGCTAAAACA
TATAGGCTAAAATGAGTTGAATGTGTTGGCTCAGAGTATGACATGATAAATAACCAACTTGATCTCATGACTTAAGCTAA
AAACTTGAACTGGGTAATCTGCTAATAAAACTATGTGCCAAGAGTGTGTGAGAAGGGTTGATTATTCAGACAATTTTGTG
CCAATCTAGAACTTGCCCCGTTGGTCCTGCTAAGATAATCTAGGCTAGAAGTTAGGAAGTGATCATAGGCCGTTGTTCAA
AATAGTCCACTTAAGCCTAAAATGATCTAACCAAATGATAACATTATTCCCTTTAGATCCAAATATTTGAGCCTAAAATT
GACCAATTCTTTTGATTCACCTAACTCACCTTCCCTTAAAAACATTGTCATGGCCCCGGTCCATCCTTAGACATGTGCAC
CTTGACTTAGGCCAAAAGCCTAAGTTGAGGGTGGCCAAGCCCAAAAGTTACCTTAATCTTGGCCCTGGTCCAACATCGGA
CATTGTGCACCTTAACTAATGCAAAATGCATAAGTTGAGGGTGGCTATGAAAAAGGAAACCAAATGGAAAAAAATGGTAT
GAAAAGAGCTTAGTGTTGAAAAGAGAAAAAGTATGAAAGAGGATGTGACTTTGTGCAAAAGAACCAAAAGAAAAGTGTTG
AAAGAAATAAAAGAAAAAGAAGAAAGTGAATAATAAAAGTAAAAACTAGAAGAAAAAAAAGTAAAAAGTCACATCCATGT
TGCAAAGAAAGAAGAGAAAGAAAGTTAGATGAAAAGTTGCCAAAAATAGGTCAAGGAAGAGGTAAATAGCCAATGTAATG
TCAAAGAGGGAAGAAAGTCACTAAAAAGTACCTAAATGTACCACACCTGACCCCGAACCTACATTACAAGCTAAGAAAAG
TGCTATAGAGATCCTAGCAACTAGTTTGGACGGTCTAAGCGTTGAAAATAAGGGCAAGCCTATGGTATTGAGCACTAACT
GTACTTGAAATTACTTCTGAGCGTGAGTGTTGAATGAATCCTTGTACTTAAAATCATATTCATTGTGTGAAAAAGGGATT
TAATTTGAAGTAAGGGCACTAGTTACATTGTCGGAAAGTTGGTACCTTGGTAATAGCAAAAAAAGTGTATGTTGTGTGTT
GATTGGTCGATCTTTGTCATATTTTGATCCGAATGAGTTAGCTTGTTGAGTCTAAGAGAAAATATTTGCACTCAAAAAGA
GAGTCGGGATAGAGAGTCAGGTGATTGCTTGATCTTGAATGCTTTCTTCTATACAAGTGTCATTTAGAGTCTTAGTGTGT
CGCTTGAGGACGAACAACGAATTTAAGTTGAAGGTGTTGATATACCATAAGTGTACGGTATTTTTAATACATTTCACTTA
AGAGTTATGTGTGTCTAGGGACATTTTGTATTAGTATTAATGTATTTTTATCATGTTTGCAGGAAATAAGTTCGGACGTG
GTAGTTGAGAGACACAGCTGAAGAATGTGCAGAAAAGGGCATCTACGGACGTGAACTACGGACCGTAGGTCCAGTCACTC
CCCGTAGATGGTAGACGTAAATGGGCAGGCAAGGCTGACGGAAAATCAGGGAATTCTTGACCAAGTGTGGAACCATGGTG
GCAAACGACGGACCATAGGTCGATCTACGGTCCGTCCTGCAACTCTGTCAAATGATTCAGAGAGGGGGTTCCAGTACCTG
ATTTTGAACATTCTAAGTATGGAGCTAAAGAGAAGGATCCACGGACTGTGGATTGAACCACGGTCCATACTGTTGATCCA
TCAATTGCATCAGAATGAAGATTTTTTAAGTTGGAAAATTTGCCTAAGTCCTGAACCACGGAAGGGACCTACGGACCGTA
GGTCAATCCACGGTTCGTAAGTCAATGACGTAGATCAAAACCGCGTCCTGAAACATTATTTCCTTATTTCGTTTCCTTTT
TAGTTGGAACATGTTTTTTTAATATATATAGGTCATGTAAAACTCGTTTTTAGGGGTTATACTTCATTACTTTTATTCTA
GTTTTTGGCTTTGGAGATTAATTGGCAATTTTAGCAATTCTTGATTTCCTCAGTTCGTTTTGAAGATTTTGACTTTGAAA
TTCAAGTTGAGATTCTGGGTTTATTCTTCTCATTACGTAAGTTCATGATTTCTTCATCTAAATATATGAATTGTGTTCTT
GCTATTATGGGTAACTAAATCCACTACTGGGGTTGTGGGAATCATGAGCGATTAATAAAGTATGAATAGTAACTAAGTAA
TTCTTGAATAGTGTTATTGCATGCATTCATAATTCTTTCGTTTAGAAGTCTTTTTAGCGGTTGCAAACGTTAGAACTCGC
CATGTTGCTACTTGCCGGACCAATGAGGTAGTTAATAAGAAAAGAATTATCAACATAGATTTAGTGTGATAGTATCTAAT
AGTCTAATGTCGATTGGTGCGAAGGTGAAAACTAAGTCATACATCGATGTGATGTCTAATATGAGGTAAAGGTAAGGGTT
AGTAAATTACACACACGTAGCTGGACCAAGGTGCAGGGTGAAATTCTCTAGTTGCCAGACCAAGGAATTAGAGATACCTA
ACTTATCACTTTGCATGTAATACACTAGGAAATGATTACTATTACTAGGATTACCGCGTTATGAGCTTATGGGGAACACG
TACACCCTAGTTTCTCTCTCATCTTGATAACAACTAAAGTTTGAATCTTGCTCACTGATTGTACACATAATTTCCAAAAT
TTGTTTCACAAAGCCCCCCCCCCCCCGCCCTTTAATTACTTGTTTCGGAAGTACATTGACTAAAAGAATATAATTGTAAG
TTAAGTCTAAATTATATTCCTCGTGGGATCGACCCCAACCTCCAAGTTGGGTTCTTTACTTGAAAACGATCACTTATACT
TCTTTAGGGAGGTGTAATATGAGCGTATCAAATTCCAGGAAGCAGTAATATTCCTGACCCACCAATCTATCCAACATCTA
ATCTATAAAAGGCACCGGGTAATGGTCATTTCTAGTGACATCATTCAACTTCCTATAATCCATGCGGATTCACCACCCAG
TTACTGTCCTTGTGGGGATCAATTCATTTTTCTCATTGGTTACCACCGTCATTTCGCCCTTGTTGGGCACACAGTACCGG
ACTTACCTATTTACTATATGATACGGGGTACACGATCCCTGAATCTAACCACTTAATCACCTCTTTTCTCACCACATCCT
TCATCACTGTATTTAGTCTTTGTTGATGATGTTCACTCGACTTATGCCCTTTCTCAATGTAAATTTTATGCATGCACAAT
GCGGGACTAATTCCATGGATGTCGGACATTTGCCAACCCAAGGCTGTTTTTCTCTTCCTCAAGATAATTAGTGCCGCTTC
CACCTGGGAATCAGATACTGCTGCAGACAAAATAACTGGTAAGGTCTTATTTTTACCCAAAAATGCATACCTGAGGTAGG
CTAGCAATGCTTTTAACTCCAGTTGGGGTGCTTTTTCAATGGAGGGCTTGGGTGGAGGACCCAACACCCTATTTAAAGGC
TCCCATCTATCTCCTGATGTACCTACAAGTGACACTTCAAGAAATTGTACCATTTCCTGCACCTCAGCATCCCCATAGAT
ATCATCTCCTGTTAGGACTCGCTCTAACGGGTCCTTGGACGCAACATATCAAGCCTCGGTCTCAAGATCTATCACAGTTA
TTGCAGACAACTCTTCATATATAGCTGGTAGCTTTAATTCCTTGTACACATCGAATACCTCCACTTTATCATGTTCTCGT
ATAGTGAGTTGCCCAGCTGCTACAACTATCATAGTACGCCCACTAGCCAAGAAAGATCTCCCCAAGATAAATGGGACCTC
AGGTTCTGGCTCAAAATTCAGCACAACAAAGTCTACTAGGAATATCAACGATCCCACTTACAATAAGACATCCTCTACTA
CACCCTCAGGCCTAGCAACAGATTTATCAGCCAACTGTAAGATGATGGTAGTAGGTTTAGGACTACCCAACCCCAATTTT
TTATACAACGAAGTTGGCATCAAGTTTATACTAGCTCTTAGATCACACAATCCTCACGCATGAATGCTCTGCCTTATAGT
GATCTGAACCGTAAAGCTACCCGAATCTTTAAGTTTGGTGGGCAACTTATTTTGGATTTGGGAGCTGCACTCTTCAGTAA
GTGCAACAGTCTCATATTCAGTCAACCTCTTTTTGTTTGCCACAATCTCCTTCATATATTTAGCATACCTGGGTATACCC
TGCAAAACATATACCAATGGCAAGTTAATGTGAACTTGTTTCAAAAGAGAGAGAAACTTACCAAAACATTCATCCTCCTT
CTGTTTCTTGAACTTTTGAGCGAATGGAGGAGGTGGTTTCACTATTGGTTGCACTCTTTCTTCTTGTGCACCAACCTCAC
TCTCCTTGGGTTCACTCTCTTTACTCACTGAATTAGTGTTTCTTTTCTTTGGAGCCAACTCTTCCAACTGCAAACCACTG
CGTATACCTACGCCATTTACTTGCCTAGGATTTGGATCAGTGTTTCCTGACAATCCTCCTTGAGGTCGTGAATTTTGAGC
ACTTGCAAACTACCCAAACTGTTTCTCCAAGTTTTGAGTAGCTATTTGGTTGTTCCTCAAATCAGCAGCTAACTGAGCTT
GATCAACCATAATCTTTTTAACCATTTCCTCCACACTTATGTTACCTGGTTGATTGTTTGGCTGCTTATGCATTTCCCTG
GGGTCTATATTGATTTTGGCCTTAGGCATGATTCTGATTACCTCCCCATGAGAAATTTGGATGGTTACACCAACTACGAT
AGTAAGAGTTTCCATAGTTCTGTTGGGCTTCTCCTCGTTGTGCATTCCCTACAAAATTTACAAAATCCAGGTTTGCACCA
CATACCTCTGCAGTATGATCACCACCTTCGTAGTTTTCACACCAAGTTGGTGGTTGTTGGACTATATTCACTTGAGTGGG
CTGTTGTCCCAATGATAAATTGCTGAAATGGGTAATCATCATGTTTTGCATCGCAGCAATCTGTGCAGTTAACACAGTCA
CGGCATCTACTTCCAACAAACCTGCAGTTTTCTGTATCATAGGTTTCGCCCCTCCTCCATTTTATTCGGGGTTGCCCTGT
GAGATCCTGTTTAACAAGGTGAATAGCTTAGCATAAGTCTTCTCCAACACCTGACCACCTGCAGCTGAATCAAGTAAAAT
TTTGGGGTTAGGCTCCAATCTTTCAATGAAGGTATGGACCTATACCACGTTAGCCTAATGATGATGTGGACAACTCATCA
ACATCGATTTAAACATGTCCCAAACTTGGTACATGTTCTCTTCTCCTTTCTGTATAAAACTTAGGTTGTCAATCCTCAAC
TTAGCTGTTTTACCAGACGGGAAAAATTTGATAAGGAACTTCTGCGTAAGATCATCCCAGGAGGTGATAGAGTTAGCGGG
CTCAGAGTTTAACAATTTTTTTGCTTCCCCAAGCAGAGAAAAAGGGAATAAATGAGCCTCACATAATCCATATTCACTCC
AGCTGGAGTGTAAGTTTCACTGCTCTCGAGGAAATTCTGTATATGAATTGTTGAATCCTCGTTCGACAGACCAGCAAACT
GCCCATTAGTGTGCAATAGTTGCACCATAAACTGCTTCAATTCAAACCTTCCACCAGCTTCAGGTTTCTGAATGAATGAA
GTCACATTGGTGGTACATGGGATTGCCACGTCTCTTACCTTCATCTCAGCTATTATTGCAGGTTCCTATTGCTCAACTCT
TCCTACTAGAGATGTTGGTTCACTAGCCAAGAGGGACTAAGTAAGTGAGTCTTCTTTGACTTCTCCGGTAGTGAACGAAT
CTTTCTGGTTCAGCTAGAGGCTTTACCATTCCTTGATCATCGTCCAATTTAGACTTTCAACACAAACTGCAAAATGAATT
GCTAAGATCATGTTGTCAACACTTGCTTTTTAACTTTAGAAATCAAAAAAATAAAATACTTCATAATTCTAAAGTCCCCG
GCAGCGGCGCCAAAAACTTGTTGTGCCCAAATCGCACACGCAAGTGTACGTGGTCGTCCAAGTATTAAAGTGGCTCTTAT
AAAGAGTCGGGTATCGTACCCACTAAGACTTACGATTAGAAAAATTGATTGTTCCAATATTTTAAGCTAAGCACAAGTGT
TATCAAGATTTCAAGAGTGATTTATTTTATAATCTAAAAGTTAAATAGAATTAAACAAACGCGATTCAGGGTTCAAACAA
TGACTGGGTAAAGTCCAGGGGTGCAACTCTTATCAGGATTCATACAATTATCTTGTTTAAATGGATGTTAATCAACTATC
GAATCAGTGATCACAGGGTTAAATGTATGATCATGGTCTCCCAACCTCTAATTGCCTACGATAAATGACAACCTAACTAT
ATTGTTGAGCGGGGATAGGTTAGACCAAGTACCGAGCATTACGATTTTTTCCTGTATAGTGACCAATCATGGTTTCTAGG
TATATCCCTATCCTGGATACAAATTAACCTTAATTATTAAGATAAAATCATTCTCCTTATGCCCCACATTCTATCCTCTT
TTTCCCCTCCCGAGTTCAATTTGGACAATGTGTTTATTTCAACGGTGATCAGGCACGAAATACTAAAAACAAAAACATAA
GAAAGATTATAATCAATATTAACCCAATGAAAAGTTAATAGATTACAATCATCCTGTAGCCACAACCCTAGAACTAGGAT
ACTTAGCTACTTATAACAATTGATTCGATCAAGTAATGTTTAATAATCATAAAGAGATCGAAAGTAAAAGGGTTTAGGAA
AGAACGCTAAAAATGATGAAATATCTCTCCAAGTCATTGTTTTTCAAAACCCAGAAAAAGAATGCCTTAGTAAAATAAAA
TATTAACCTATTTATACTAAAGTCGAAATGGCCAAATCTAGCAACCAGGGGCGCGACATGGAGGGCTTCACAAATTTCGT
TCTGAAATCTTTTCTCCTCCGCGATGCGGTCTTGACACGGACCACTCTGCCTCAAAATTCATTTTTGCGAACCAAAACTA
AAATCCCTTTCCGCGACGTGGACATGACACAGAGTGCTCTGCCTGGAAATTATTTCATCCTTTTTCTTCCTTGCTTCTTT
TTAACTCGGATCTTTTGTGTTCCCCAATGTCCATTTTAGTGCTTCTTTCTTCATTTAAGCTCACCTACACAACTAATCAT
GTTGGTTAGCTCATATACAACCAAAAGACTAGATAAGACTATAAAAAAACACACATTGAATTCAAACATAGCTTAAATAC
ATGCATTATTAGATTTCTAGGCATATAAATACGCCTAAGATCATGTACATTGGCTTTGATTGTATTTTCTGTCGCAATGC
TTTTTTGTAGTTCCGCAATAACCCATCCAACTACAATTCGGGAGGACATTTTTCATAGAAACTTTCAAATCTGCACCTTT
GTTGATACTTATCAGAAGGAAGAGATGGGGAGTTGATGGAGGCCTTTCTATACTTATTTTTTTTATTTCATATGTTGTAC
TCTTTTAGTAGCTTGTACCTTCGTTCACCAGGTCATAAGATTCGATCTTGAACTTTTGTTTATATTGTTATTTCTCATTT
TTGTTGTGTTTTTCTCTTTATTGTTACTATATTTTTGTTAGTTGTTCATTCTTACCCAATATTCATGTTACTTTTTGTTC
TGAGATATGGGTTGACTTAACTATTAGTGGGTTATGGTAGGTAACATGATGACTCGTTGGTAAAAAGCTAATGTGTAGTA
CAATCCTACGGATTGGTTCAAAGACATCTGTATATCCTATCTTCGGAAGGTTAAAGGCATCTTTAGGAAGATTCCTTCTT
TTGGTTTGTTAGCATGTGTTTGGTTGTCTTATTCGGTTTCTTGAGTTTATTGTTTCACTCTTTTCTAGGATAACTCGTAT
GCACGGTTCAAAAGTCAGGGTGATACTTTCAGGCCAATAGGTAGAGCCCAAACTAGGGGTAGATCGCAACTTTGAGGTCA
TGCGCAAGTTCCAGCACCAATTTAGGACCAGGGTAGAGAGGTGACCCCTGATCAAGGTTAGTCTAGCCAGCCTATTCAAT
CGCACTTCAGATTGTATAGGGAGAGAAGTAAAGTCGGGGTAGTCTCTCTTCACCTCTAGACCGGTTCTTCCCGCTTGAGA
TGAGAGAGGCTAAGGTATAAAAGTTTATAAATCTAAGGTAGGGTAACATGACAATCAAGAACTATTCCTTGAAGTACACT
CAACTCTCCAAGTATGCTCCTACTATGGTGGCCGCATGACTCTAGGCCGTGCATGAGTAAGTTTGTCTCCGGTGTTTCTG
AGATAGTTATGAAAGAGTGTCAGACTAGGATGTTGATCAAGGAGATGGAATTCTCCCGTTTGATGACTTATGCTCAACAG
ATTGAGGAGGAAAAGCTTAGGAAGAGTATTAGAGAGACTAAGAGTGCTAAGAGAAATAGTATGGACTACTCTCATCAGAA
ATCAAGAGGTGGTAGTCGATCTCAGTTTTCTCAAAGGTATTCGGGCCTATACCCAACCTCTGCTAATGCTCTGCTGGGAT
CTAGGTTCTTATTCACATGGAAATTTTTAATGGACATTCTTTCCCACTTGTTAGAAGTGTGGTACAAACCATCCGTTAGA
GTTATAGTCATTACTGGTAGATATTTTGGATGTTATACGATAAGTCATAGATTGAGGGATCGCCCATAAGCTAGAGGCAA
GGGCAATGATGTTAGTCCGCAGACTCATCTTAATGCTTCAGTAGGTTGCCCAACTCAGCACAGTACCTCATCTAGTACTG
GTGGCAGACAACATCAAAACAAGTTCTGTGCTTTTTATACTTAATAGGATCAAGAGGTTTCCCCTAATGTAATCATTGGT
ATGTTATGTGTCTCTCCGTTTAATGTGTATTGTCAGATTTGAGAGCCACACTTTACTTCGTGACTCATTATGTTGCAATG
AAATTCAATGTAAGTCCCAAAATCTTATCAGAACTCTTCTCAGTCTCTACTCATGTTAGTGAATCTGTTTTGGCTAAATG
GGTATACGAAAATTGTCTGATCTTAATTTTATAGAAAATCACCTGAATTGATATAGTAAACTTAGACATGGTTGGTTCCA
ATATGATCATTCCATCGACTGGATATATGCTTGTTATGGTTCAGTCGACTGTAGAACTGGAGTCGTAAATTTAAATTTTT
GAATAAACCAGTCATTGAATGGAAAGTTAATACCCCAACGCCTATATGTCAGTTTATGTCGTACCTTAAGGCTAGAAAGA
TGATTTCTAAGGGTTGTATCTATCATATAGTTCAGGTTAAGGATTTTAGTTCCAAAACCCCAACTCATCAATCAATCTCT
GTAGTGAAAGAATTTTACAAAACTGTTTCACAAACAGATTCTCGAAGTTCCTCCAAAAAGGGGAATTGACTTAGGAATAA
ACTTTCTTCTAGATACCTAAACTATCTCCATCCCTCCATAAAAAATGGCTCTAGCTGAGCTTAAGAAGTTAAAAGATCAG
TTAAAAGACCTACTAGATAAAGGTTCTATCCGACCCACTATCTCTTCATAGGGTGCTCCAATTTTATTCATGCGTAAGAA
AGATGGTTCTCTCAGAATGTACATCGATTATCATTAGTTGAACAAGGTTACAATCAAGAATAAATATCCTATCCCTAGGA
TTCATAACTTGTTTGAACAACTTTAGGGTGTAGTTTCTTCTCAAATATAGATCTCAGACCAGGCTATCATCAACTCAGAG
TCACAAAATGTGACATTCTAAAGAAACCTTCAAGAATCAGTATGGTCACTATGAATTTAAGGTTATGTCTTTTGAACTAA
CAAATGATCTTGCAACTTTTATGGATTTGATGAACATGGTGTTCAAACAATATTTTGATATGTTCGTCATTGTTTTCATA
GATGATATTTTGATCTATTCTCGGAGTGAGGATGAGAATGTAGGCAATTTAAGGATTTTCTTGTAGATTCTTAAGGATCG
TAAGTTGTTTTCTAAGTTCATTAAGTGTGAATTTTGGATGAAGTATGTAGAATTCCTTGGCTATATAGTATCAAGAGAGG
GTATTCTAGTTGATCCTAAGAAGAGTGAGGCAGTTAAGAACTGGCTTAGATCTCTTTCTCCCTCAGATAGAGGAATTTGT
TGGATTTAGCTTGTTACTATTGACGGTTTGTTGACAGTTTTTCCTCTATTTCTATACTTTTGTCTAGATTGACTCAAAAG
AAAGTAAAGTTTCAGTAGATCAAATTTTGTGAGGAGGGTTTTTATAAGTTGAAGACTCAACTTACTTTAGCCTAGTTCTA
ACTCTACGAAAAGGTTCAGATGGTTTCATGGTGTATTTTAATGATTTCTGAATTGGTCTTGGCTGTGTATTGATGCAAAA
TGGTAAGGTCATAACTTATGCTTTCCGGCAATTCAAGGTTCATGAGAAGAATTACCTAACTCACGATTTAGAGTTGGAAG
AAGTGATGTTTGCCTTGAAAATTTGGAGGTAATATCTTTATGGTGTTCATATGGATGTGTTCACAGATCATAATAGTCCT
CAATATGTATTCAAACAAAATGACTTAAATCTTTTGTAAAAGAGATTTCTCAAGTTATTAAAGGATTATCACATGAGTGT
CCTTTACCTTCTTGATAAAGTGAATGTAGAGGCACATGCTCTTAGTAGATTGGGAAGATTTGAATATAGATTTTATCATA
GGTTTGCCTCGCATGCGTCAACATGACTTTATTTGGGTGGTTGTAGACTAAATGACTAAGTCATCACATTTCTTTTCAGT
TAAGACTTCCTATTCAATCGAGAATTATGCTATACTTTACATTCAGGAGTTGATGAAATTGCATGGACTTCTATTGTCCA
TTATCTTAGATAGGGGATACTCATTTCACATCTCAATTTTGGAGATCGTTTCAGAAAGGTCTTGGTACTCAGGTTAAGCT
TNNNNNNNNNNNNNNNNNNNNNNNNNNNNNNNNNNNNNNNNNNNNNNNNNNNNNNNNNNNNNNNNNNNNNNNNNNNNNNN
NNNNNNNNNNNNNNNNNNNNNNNNNNNNNNNNNNNNNNNNNNNNNNNNNNNNNNNNNNNNNNNNNNNNNNNNNNNNNNNN
NNNNNNNNNNNNNNNNNNNNNNNNNNNNNNNNNNNNNNNNNNNNNNNNNNNNNNNNNNNNNNNNNNNNNNNNNNNNNNNN
NNNNNNNNNNNNNNNNNNNNNNNNNNNNNNNNNNNNNNNNNNNNNNNNNNNNNNNNNNNNNNNNNNNNNNNNNNNNNNNN
NNNNNNNNNNNNNNNNNNNNNNNNNNNNNNNNNNNNNNNNNNNNNNNNNNNNNNNNNNNNNNNNNNNNNNNNNNNNNNNN
NNNNNNNNNNNNNNNNNNNNNNNNNNNNNNNNNNNNNNNNNNNNNNNNNNNNNNNNNNNNNNNNNGTAATGTTGACTATG
AGTTAGATTTGCCTTCAAACATAACATCAGTGCATCCAGTGTTTCATGTGTCCTTGTTGAAGAAGTGCGTTGGTGATCAC
ACTACAATTGTGTCTTTAGAAAGTGTTGCTGTGAAGAAAAATCTCTCTTTCTAATAGGTATCCGTTAAGATTCTTGACCG
CAAGTTCGTAAATTGAGGAATAATGAAATCTCTTCAATGAAAGTTCTTTTAGAGGAATAAGTGAGTTGAAGGTTCTACTT
TGGAAGCAAAAGCAGATATGATGTTCAATTATCCTCACCTTTTTCCTACCAATTCAGTTTTAGTGTGAAGTAATACTTCC
TACTTAGTACTCTTCAAATTCATGCATTTTAGTATTCTCATGCATGTTCATGAAATCAAATCAGTTTTCATGTTTTAGTT
CGGATTCAATCACTCCTTCAGTTATCAATATTTAGCTTATCCTTCACTACTCTTCTCATCCTAGTTAGAGTCCCTTCGAG
GATGAATGTTTCCAAGGAAGAGATATTGTGACACCCTAAAAGTTCCTAAGCCTATATTGGTGGATTTATACAGACACTTT
CACAGATCGTGAAAGGAACCACGGGCCGTGATGGGAACCTTATACCCGAGCTTAGAATTTGGAAAATTATAAGAAGTTTT
TCATGAGCTCTTTAACGGATCATAGAGACCTTCACGGTCCATAAACCAATACCCAGAATAAAAAATTTGCTATCCTTTAC
ATACACTTGTACGAACCATGTAATGTTTTTGCGGACTATAGAAGGATCTGTAGAAGTTAATCCTTAGAACCCATAACTCC
TTTCCATTCATGGGCACTTCCATGGTCCGTGAAAGATTCTACAGTCCGTGTAAGGCAAATGTAGAATGCCTCCATCAATT
TTAATTCAGAGTTACTTTGGGCTTTTCTCACTCTTTCATTCAAATACTATGTCGTTTTAACCTATTCTAAGTGGGATTAG
GGACATTTTATCAGCCCAAAACTCTCCATTCAGTCATAATCCTCCAAATTAAATTTCTTCTTTCTGATGTTTTCTCCCAA
AGAAAGAACTAGGGTTCCAAGCTTCAAGTTTCCTTTCCAATAATTAACAAGGTTTCTACACCGTGTATATAGAATTTCAT
CAATGGGTATTCCTTCACCCATTGAGTCCCAAAGAAACTTTATAATTTCAAATTTTATGATTAATACAAGTTAGAACTTT
ATAGGATCTTCATGGGTTTTCATTATAATTTAGTTTTCCTTCATGATTTGTCCGTAATTGCATGTTTTACTAATGAGTTC
CATGATTTCAATTATAATTCTATATTTTCAATGATAATTTCATGAATCTATAGCATGCAAGCATTTTCATGACTCAGAAT
TATGCTATTTCATATGAATGTCTTAGATTATCTTATTTTCACGATTTAGATATTTTCAGATAAAGTATCTTTCAGATTAT
TTTTAGTTATCATAATATAAGTTATTTTCTGATAATGTATCTTTCAATATGATTTTAGTTATCATGATTTATGAGCTACT
TAGTATGTGTCAATTATCAGTATGATTCAGTATTATCATATTATAATTGTTTCCATATTCTGCATGTTTCCATTGGGAGT
AATACTTAGCACTGAGTGAATTTTAAGGATGAAGGTTTCTGGTCAGCGTTTGAGGACCTTTAATAGCAAACTCTTAGTCC
CATAACTATGTGCCATCATAAGATTTGTCTTAGATACATGTTAGCATAGTGGATCCACTTTGGCTCAGTTATAAGGTCAC
TTACTATGTCAAGTATTAGACACCCTTTTGTCGGTGTGGGGGAAGTAAATTGAACTCCATTTAGTAGCTCACATGATTTA
TGTATGTTTTAGTATCTCCCATCATCAGATTTTCAGTTATTGCATGACCTTGTACTTATATAATTTAGTTTTGTATATCT
AAACTTCTTGTTATTTTACTTTGTCATTGCATCAACATATTTTACAGATTTAGTATGTTCAAATATCATGTTTATTATGC
ATATTCCTCATACTCAGTATATTGAAAGTACTAAACACATGTTTTTTGCCTATATTATTTGATATTATAGGTTCTGACGC
TCAGTATCCAGCCCACCCAGTTAGTATAGATCCAGTCAACATTGTAGCAGCTTTTGGTGAGTCCTCATTACTGAGGACAA
CCCCTTTATCTTTCAATTTCAAAATTGCACTTTTAGCTTTAGACAATTGGAGTTAGCTAGGGTTTTTTCCTAGCAACTCA
TATTAGGTGAGGCTTTTAGATAGTCAGATACAGATTCAGCCTATGCCATGTCTTTTCAAATGTTAGTTTATCTCAGTATT
ATGATCTTTATTCACATATTTCATATTTAGCTTCCATGTTTACTTTCCATTTTTTCTTTGGTTTTATGCAAAATCTTAGT
GTCATGTCATGCCATGAGGTTAACTTGGGGTCACTTGTGGCTCTAAGCATCGTGTCCATTAGCTCTTGAATGTCTAGTTT
GGTCTAGAAGAATCTTTGGTTCGGGACCCGAGGCTTTCAGACTCATTTCAAACTATCTATTGGATTTTAGCTTTAAAATG
AGCTTGATTGTGGGATCCACTTTTTGTTGATACGACCTTTGTTGGATTTTGACATCTCCATTGAGTTTGGAATTTCAAAT
TTTGTGGGTATCAGATTTCATTTGCGTGCACAGGGTTCCGAACGAATCTAGAGACACCATCAGGATATTTTTCCAATTTA
AACTTGAGCTAGTGCAACCTTTGTCTGAGCACTATGATTTGTTTCCTTTGCGTTAGGGGGCCTTGAGTCACATTGGTAGA
GGCCAAGGAGATTGGTCACCTCATTTGTGAGCTCGACTCTGTATTCGTGGAGTGTGGGCCAATACCCTTCACATTGTCGA
ATAGGGTCCCACATTCATGGAGAAGGGTAAAGTTGACATGGACCAGTTGACCACCACGATCACGTCCATGGGTCTCACGT
TTGTTGAGGTCATTTAACTGGTCCATTCATGGGGTGCCCCCATTTTGTTCATGCGAAAGAAAAATGGTTATCTCAAAATG
TGCAACAATTATTATCGATTCAAAAGGAACACAATAAAGAAAAAGTATCCCATCGCTAGGATTGATGACTTGTTTCATTA
GCTTTAGGGTGCTAGTTTCGTGTCAAAGATAGACCTTAGATCGGGATATCATCAGCTCAAAGTCAGAGAATGCGGCATTC
TAAAGACAACCCTTAGGACTCGGTATGGTCACTATGAATTCATGATTATGTCTTTTGGACTAACGAATGCTCCAATAGAT
TTTATGGATTTGATGAACATGGTTTTCAAACTATATTTGGACATGTTATTCATTAATTTCATAGATGATATTTTGATCTA
TTCTCACAGTGAGGATGAGCATGCAGGCCATTTGAAGTTTTTCTACATATTCTTAAGGATCGTCAATTGTTTTCTATGTT
CAATAAGTATGAATTTTTGTTGAGGTACGAAACATTCCTTGGCCATACAGTCTCAGGAGAGGGTATTCAAGTTGATCCTA
AGAAGACTGAGGTAGTTAAGAACTAACCTAGACCTCTTTCTCCCTCGGATATTTGGAGTTTCTTGGGTTTAACCGGTTAC
TATAGATGATTTATTGAAGAATTTTCATCTATTGTTTCTCATTTGTCTAGATTGACTTAGAAGAGAGTGAAGTTTTAGTA
GTCCGAATCATGTGAGTTGAGTTTACAGGAGTTGAGGACCTGACTTACTTGAGCCTTAGTTTAAACTCTACCAGAGGGTT
CAAATTGTTTCATGATGTATTATGATGCTTCCAGAATTAGTTTTGGATGTGTATTGATGCAACATGATAAGGTCATAGCT
TATTCTTCCGGGCAATTCAAGATTAATGAGAATAATTACCCGACTCACAATTTAGAGTTGGCAGAGGTGGTATTTTCCTT
GAAGATTTGAAGGAACTGTCGTTATGGTGTTCATGTGGAAGTGTTCACAGATAGAGTCTTTAATATGTGTTCAAATAGAA
GGACTTAAATCGGAGATGGTTTCAATTATTAAAGGATTATGACATGAGTTTCCTTTATCATCCGAGTAAAGCAAATATAG
TGGCAAATGCTCTTAGTATATTTTAGATGCACAATGTCATTCACTTTGACGATGAGAAAATGGAGTTGGTTTGTGATGTT
TACAGACTTTCTCACTTGGGAGTTCGTCTGGTCGATTCAGAAAATGGTGGAGTTATTATGATGAATGGGTTAAAATTGTT
GGGTATTAATTGCCTTAAGTATCTTACCATAAATAGGTTTTCTTTTTAGGAAAAGGTTAAAGATTGGCTAGTCCTTTTCT
TGTAGGAAAAGGTTTAGGCCTCTATAAATAGAAGCTTGTTCCTTCTAACTTAATCAGCATACACAATGTAGTCTTAAGGG
CTTTGAGATTTTTGGTTAGGGGGAGAATTTGTGGGACACAAGCTTGATACGTTATCACTTGTGCGAACCTCCCATGTATT
CCGAGTAAATTGGTTGAGGTTATCTCTCTCTATATTTTGTACTCTCATGTTTATATAGCGGATTGCTTATCTCATTTGTG
GATGTTGGCTGATTGACCGAACCACGTTAAATTTTTGTGTCTTTTGTTGGGTTTTATTTTCCCTGATTTCTTACCATAAA
TAGGTTTCCCTTTTAGGAAAAGGTTTGCTTTCCTAGCTTCGGCATGACACCTAATTTATTTCTGATCCTAACAAGTGGTA
TCAAAGCCAAATTCAATGATGAAGCTAGGTTGGATGGTTCAATGATGTAGCTACGTTAGAGACGGGTGTTCATCTTGGCG
GGTGTAGTTCTAGTCGTATCCTTTTTTACAGTAATGAAAACTTTTGTTGGAGAAATTATTTCAGAGAGGTTCTCTGTGTC
AAGACGTAGATTTGATGGAGGAGATAATGGAGAAGAGATGCAAGATCCTAAAGATTATGTGAAGAAGATGGACAAATTTA
TTTTTTCAGAAATTCAGGCCAAGGGGGAGATTTGTTGGGTTTTATTTTCCCTGATTTCTCACTATAAATAGGTTTTCCTT
TTAGGAAAAGGTTTGCTTTGCTAGCTTCCACATTACACCTGATTGTTATGGTCCCAACAAGTGGTAGCAGAGCCATATTC
AATGATGGAGTCAGGTTTAGTGGTTCGATAATTAATGATTGAATCAGGTTAGAAAGAGGTGTTTATCTTGGCTAGTATAG
TTCTAGCCGCAACTTTTTTGACATTGATGAAGATTTTTGTTGGATAAATTGTTTCAAAGAGGTTCTCTGTGTTGAGACAT
AGATTTGATGGAGGATATTATGGAGAGGAGAAGCAAATTATTGAAGATTATGTGAAGAAGATGGATAAATTTATTTTGTC
AGAAACTCAAGCCAGGGGGAGATTTGGTGGGTATTAATTGCTTTGAGTTTCTTACCATAAATAGGTTTTCCTTTAAGGAA
AATGTTTAAGATTGGATAGTCCTTTTCTTATAAGATTAGGACTCTATAAACAGAGGCTTGTTCCTTCTAACTTAATCAGT
ATTCTCAATGTAGTCTTAAGGGCTTTGAGAGTTTTGGTTAGGGGGAGAATTTGTGGGTCACAAACTTGATACGTTATCAC
TTGTGTGAACCTTCCATGTATTCCGAGTAAATTGGTTGAGGTTATATCTCTCTATATTTTATACTCTCATGTTTATATAG
TGGATTACTCATCTCCTCTATAGACGTAGGTCGACTGACCGAACCACGTTAAATCTTTGTGTATTTTGGTATATTTCTCG
TTTGTCTTCTTACTCATGGTCTTTCGAGGTTTTCTTTGCTAGCTTCCGCATGACACCTAATTATTTCCGGTCCTAACAAA
AATCATCTCTCGTAACGGATGTTAAGGTAAAATAGGATGATGATCCCAATTCAGTTGAGTTGAAGAAAATGATTCTCAAA
AAACTATTGAGGCTTTCTCCGAAGGGGATATATATTTCGTTAACAGGGTCAGTTATGTGTTCCAGATGTTGATGGGTTGA
GTGATAAAATTTCAAACTAGTTAAGGTTGAGCATCATAAACCAGGCAGTATGACTCAGGATGTTAGTATTTCTACTTTGA
AGTGAGAAGATTTAAATATGGACTTCATCACAAGTTTGTCTTGCATGCATCGTCAGCATGACTCTATTTGGGTAGTTATA
GACCAAATGACTAAGTCAACACATTTCCTTCTAGTTAAGACTTCTTATTCAGCCGATGATTAGGATTCACTAGATCTTAT
TGCTTTTCAATGTTATAGACACAATTTTATACTTTCCTTAATTTATTACATTACTTTAAAATTAATTGTTTTGTTTGAGA
GTCTTGTTATTTGACTTTCATTTCATTTTTAATAGGTTAATTTAAAAAATTGCAAAATCATAAAATAAAATAATAAAAAA
ATTGTCGTTTCTTCAGGATATAATATCTAAAAAAATTGTTTAAAATAAGAAAAAATCACAAAAATATTATGCTTTTAAAT
TACTATTTTGTTAATGATATTTTAATTTTCTTATTCAAGGATTATTAATTACGGTATTTTCTTTTTTTATGATATTTTTG
TTTACTCTCTTTAAAATATAAAAAAAAATTAAAAGAGAGCCAATAATCTTTTGCCACCTGGTAGAGATTCCACCTTATTA
TCCATGTGCAACAAACTTTCTTGGCCATTACTCAATAGGGAAAAGGCATGAATTTTCCCGTGAATTTGTTCTGAAAAGTC
AGTTACACGTTTAAACTATCATAGTGACTTATTACACACCTATAATATTTAAAAGTGAATTTTCTTACCCCCTAAAACTA
ACGTGGCAAAAAAGACAAATATAAAAAAATAGGCGCGTCAGTTTGATATTAAAGTAAAAAAATAAAGTTAGAATCCTCTT
TTCCACCCTCACACCTCTTCTTCTTCACACCCCACCCATTGTCCTCTTCTTCTTCATTCTTTATTTTTATCACACTTCTT
TACTTTTTTTTATTCTCAATTAGGTTAGTTCCCATATATTTGTTAGTGAATAATTGTATTTTATCTAGATAAGTTTTGGT
TGATTGTTTCTATCTTTTCCATTTCTTTGACTTTGTTAAATAAATTCTGGTTGTTAATCAATTTTTGGGTTTGGTGGTGA
TAGCAGCTTTATGGGTTTGGTGGTGATGGGTGGCGGGTGACAAAAATTTAAAGAGGTAATTGAAGTTGGTGAAGAAGAAA
AAAATCGATATTGATAATGGTGGTGATGATATTTGGTGTAGGGTGACAAAGAAGAAGAAAAATTGAAGGTGATGTAGTGG
TGGTGAAGAACAAAATCATTAGTGAAGGTGGGGCCGTATATGATTTTCCGATGAAATGAGAATTGAAAATGGGTGGGATT
AGTGATGAAGAAGATATAATTATTAGAGAATTAAAACAATTAATTATGGATTAATTAGAGTAAACTATAGTTAACAAAAG
AAAAGTTAATTAATAAAGAAAAGAAAAAATTATAATTTATGACATGGCGGTGACGTAATGTTGATGTGGCAGCGAGTGTA
ATACACCACATAATGTGAGAGTGGTGTTACACGTCTCAGGGTGGTAATAAATTCACTTTTGAGTAGTAAAGGTGTGTAAT
AGGTCACCATGTTAGTTTAAGCGTGTAACTGACTTTTCGGGACAATTTCTGGGGGATATCTATGTCTTTTCCTTACTCTA
TACTCTAACCATACACACAGATCGCAGTGATCTCACAGACCCCACACACGATCAGATTTGTTTTTCATACACTTGCACTC
ACACTCACTCTGATGAGAGAGACACTACAGACAATTGCATTTTTCTTCACTAGCCTGAAAGGAATCCATTCACTATACTG
AATACTCTCCTTATGCATCTTAGATAGAGGAAGAGCACAATACATAGATGGGACTCTTCATTAAGGTTTCAATCAAGTTA
AGCCTCTTCTCCACCATGTAACCCACCATAGTCATGGAAGCCTTACCATAGTCCATAGTCATCACTCATTTCCTTTCAAT
CGAGCTTCACAACCAACAAACCCCAAAAATTGAGCAATATCATGGATTCTGTATTACTAATAACTATAATTGATTTACTT
TTTGAAACTTTAAGATTTCACTCTAATTCAGTTGTATTGGAGTTTAAGTTCTTTTGGAACTGCATTAACAAAAAATTATA
AATCATGTTGGAAATTAACCAAGATTTATAAAGAAAATAGTTATTAATTAAAGTAAGATATAAAATAAATTCATTAGAAA
GTTTGTTGTTTGATGAAGGGATAACTAGGTTATCTCATTACACACAAGAGATTTAATTTTATAGCCCTTTACTAACTTAT
TTTTAGTTTTATGTCTTTTTTATAAGATGTTTTTATTTTTTTCACATAACATATCCTAAAATTAAATTTTCAATTTGTAA
GTAGTTAAAGGAGATCATTTCCTCATATTGATTTTGATATTTAATCTATATATCCCTTGTTTGATCAGAGGTACTAGCTA
AAATTAGTGTTATTTTTATATCAAAATCATTTTGTATCACGTATCTCATATATAAAAGTTAGGATTGCTAGAGTCGTAGA
TTTTGAAATTAAATAGCACCTAAAAATATTTTACTTTGGGAATAAAAGTAAAAAAAAAAAAAACTAGGGTACCCCCTATC
TCTTCACCTCTTTCATATCACCACACCTAATCATGAATCTGATCATAGAACATATCGGTTTAACCAAAAGATAGAAAATA
AAGTAGAAAAAAAACATGAATTCTTTAAGTGATGATGGAATTAAAAAGGTGGAACAAGTGCATGTGTAACGAGTATACCT
ATTTCTTAACACTATAAAGAAGAAGTAAAATGACACTTTCCTCCTCCTTGGTTAAACGATCTACGAGCTTAGCTAGAGTC
TTCATGTCACGATGCCTCTGATCATGCCTTGGTGGTTCCATACTAGAAATAAGTCAATTGACCAGCATTTTGGTGAAGCA
ATATCAGATGATGGTGTAGAAAATATATGTTATTTCTGGAGAATTGATGAATCAATGGCAGAACTCTACTTTTGTTGATA
ACTAAAAATTGCACAAAAAATTTCTTTGGTGGGCTCCTTTAATCCAAAGTTCTTTGGAGTGAAACTTTTATTAACTCGAT
TTGGATTAAAGGAACCCACCAAAGAGAAGTATTTCTGTCATTTTCTAATTATCAACAACAATAGAGTTCTACTATTGACC
AATTCAACAACAACAACAACAACAACTCTTTTCTACAACAACATCTGACATTGATTCACCAAATGCTCATCAATTGACTC
TATCTCTAGTACGAAAGCCACCTAGGAATGATCTGAGGCTTCATGATATGAGGACTCCAGCTAGGCTCATGGATCGTTTT
ACCAAAGAGGAAGAAAGAGTCATTTATCTTCTTCTTCTTAATGCTAAGGAATAGGTTCACTCAATGAGTTAAATATACAT
GCATTTGCTCCATGCTTTTAAATCCTTCACCGGTTAAAGAATTCATGTTTTCTTCCAACTTTAGTTTCAATCTTTTCATT
AGATCAATATGTTCTATGATCAAATTCATGATTAGTTGTAGTTGTATAAAAGAGGTTAACAGAGAGGAGAGACCCTAGTT
ATTTTACTTTATTCCCCTACTCAAATTTTCTTAGGTACTATTTTATTTCAAAATATGGAATTCTAGCAATTCCAACTTTT
ATATATGAGATAAGAGATACCACACTATTTGATATAAAAATAACACTAATTTTAGATAATACCTCTGATTAAACACGTGA
TATATAGATTTAATATCAAAATCAATTAAGGAAATGATATTTTATTACTACTTACATGTAACATCCCGACTTTTCAAAAC
GTCTACATTAACTCGTATCTTCGTGGAAAGACAAGGAGGGTGAGTAATAAATTAAAAATGATGTGGTATGTCATATTTTA
AGTGTTCAAGGGTTCTATCTCAAGTTTTGAAATTAAGTAAGTGGCAAAATAAAAGTTGGCGAAAGTTATCGTAAGTTCCT
TTTTAAAGATTTCTCTAAAATTTGGGTCAAAATGTCTTGGATGTTTTCTCCCAATATATAAAGAGTTAGAAGGCCTATCA
CCCATTAAATCGAAGGCCTACGAGTCTAGTTTACAACGCACAAAACCCCGTATAAAATCGACATTAAAGTAAAAAGTTAT
GAGGGCTTTACTAGGACTGCCAGGGTAGAATCTGGGTCGGATCCGGGTCGGGTAAAAAATATGGTATGTCGGCTTATTTA
ACGTTTTAAGCCACGAAAATATTTCATTTCAGTTCCAAACCAAAGAGAAAGCTTGAGAGAGGGTTCCTAAAGAGTTCTAG
CATGATGAAGGTTAGTTTTTAACAATTCCTACCATTAAACATTTCCCCCGTGCCTAGAAACATAATCCCTACACGTGGCA
ATCAGTTTTCCCTTCTATTAGCTGCATTTGGAGCTGGTTTTTGAAGATATAAATTTGTAGTTATTAGTGTTTCTTCAAGG
TTTACACTTGGTTAACTAAGGTAATCATCTTGGGACCCTTTTATGGTTGTTTTTATGAATTTCTACGGACGTTTCGACAA
GTTGGGGCAATATGGCAAATCTATCAATTTAAGATTAATTATGAATTGTTTATAGGTGTGTACCAGCTGTGTATATATAG
TGTTTGCGAAGTTTAGGACATAAGGAACAACTTTCGTGAAGGAACTAAGGTCTTTCGAGCGTTCATTGGAAAGGTATGTT
AAGGCTATTCCCTACTTACGTTATGTTTCCTTAAAACTTAGGAGCAATGTAATTGGGTTGTCATCCTTGTTACACTTGTA
GCCATTATTGTAGATTATTGGTTGCTCGAGTTGATATAATCCTCCCTTGCCGGGATTCTTATTCAGTTAGTAGAGTCCCT
ATGTTGGACACGACTTAGAGGCTATTTGTATAGGTTGCTTATAACTAAATTGCTCGCTTTTAGTGATTAGATTGTTATTG
TTGCTCTTGCGGCAATTGTGGTTAGCTGCAGGAATGTGATCTCTAGAAGGGCTATGTTCTGCCTACATGGCTATATGGAT
GCCTAAAAGGTCTATGAGTTGCCTACGGGGCTATATTGACGCCTAAGAAGACTATGTGCTTCCTACAGGGCCATGTTGTT
GCCTAAGAGGGCTATGAGTTGTCTATAAGTTATGTTGGTGTCTAAGAGAGCTATGTACTACCTACAGGGCTATATTAATG
CCTAAGAGGGCTATGTGATTGCCTACGGGGCTAGGGGACTACCGATAGGGGTATATAGGCTGATTGGCACCTTCCGGGCT
TATGGGGGCCTGAGTAGGTGGTCTTGTGTGTTTTTGTACCTTCCGAGCTTATGGGGTGATTTTTCATTTGTGCAGGGACT
CTGGAGTGCCGATCTGGCATTGTGACAGGTTAGTCCACCCTACAGGGGCATTGGACATCGGCACCTCGCAGAGAGCCCCA
GATTGAGGTACCTCCCTTGGGTACCGATCTTGCAGACACTGTGGGGCAGGCACAGGGCGGTGACCCTATTATCCCAGACC
ACACCGACACTGTCCCAGGCTCCTCTTCTCAGGCAGCTAGTGTTGCTCCTAGCTCTTCTCGATCCACATCACAGTTGGGA
GCGACGGTTGTCCCGATGGCCAGAGTACAGAAGTTAGAGGCGCAGATGACTACACTACTGCATCACATCCAACCGTGGAT
GCAAACGTCGATTGCTGAGTCCGAGGCGAGAATGGAGCACAAGATGGAGGGGATGATGGATCGGAAGGTCCAGGCTGTTA
ATAAGCACCTTGATGCCTTCGAGTTGCGAGTCCGCGAGCGATCAGCTTCGGCCACAAACTTATCTGCTTTGCAGGCTGAC
ATCGCCAGCCTCCAGACTGACGTTGATGCCATTCTTGTTCCACCTTTAGTTGAGCCTTAGGCTGCCCCTACTGCGCTGGC
TGATGATACAGTGCTAGATGCTCTATTTAGTGGCATCGCCGAGGAGGGGCCTGCATCGACACATGCCAAGGGCAAGTGGC
ACCGCTCTCATCGCACGGAGGAAGAGAAAGCTCAGAAAAGACAGCGTCGGCAGGAGAAGGAGGCTAGGAGGGCTTCAATT
GCAAACGAAGAGTTGCGCCAACAGAGGGTGCGTGAGAGAACTGCACGGGCATCGAGCTCTGCCCCAGTTACAGAGGTTCA
GCCTATTTTGAGGGGCGGTGTGAGCACCACTGATGGTGCGGAGCAGTTGATAGAGAGCACTACTGAGGGTGCTAGGATTT
CTGAGGTGGGCACTACTGATGGTGCCCCCACTAATGTTCCAGAGGGCTCCGGGAAACCGGACCCCCCTGTTTGTTGATGA
TTCGCCGGCGCTTTGCGCCACAGGTTTGCTTCACCCAAATCCATTTTCTTCTACTATTTATGTATGCATTGTGGACAATT
GCATCTATTTTTGTTGGGGGTGGGGTAAATGGATTGTGAGTGATAGGGTAAAGTCTGAGTAACCTAACTCATGAATCCTC
TCTTGGGGTTTTCTTGCCTGTGTTCTTTTCCCCCAAGCGACTGTTTAATTTTTGTTGAACCGGCATGTCTTAGATTGTGT
GTGTAGAAGCATGATACAGAATGAAGCATGATGGCTTAGGAAAAATGATACCCGTCAGATTCTGGGTTGTATGCTAGAAG
TAGGCTACGATTAGTTGATTGTGTTGGCTCTAAGTATGACATAGTAACAATCACTTGATTGCATGATAAAACCTGAAACT
TGAACTAGGTAATCTGATAATTTGATAATGAAACTATGTGCCAAGAGTGGGTGAGAATCATTGACTGTTCAAACAGTTTT
GTGCAAAACTAGAACTTGCCCGGTTAGTCCTGCTAAGACAATTCAATCTAGAGGATAGGAAGTGATCATAGGCCATTGTT
CTGAAATAACTGTTCCCTTTGATCCAACTTTGAGCCTAAAAATAAACCTTTTTTTAAACCCTGAACTCACTTTCCCATAA
TCTACTATATTGGCCCCGGTCCCTCCTTGGACATGTGCACTTTGACTTAGGCCAAAAGCCTAAGTTGAGGGTGGCTAATG
TAAAAAGTAACTTGAATCTTGGCCCTGACCTGACATCGGGTATTGTGCACCTCAACTAACGGAAAATCCATAAGTTGAGG
GTGGCTATGAAAGAGGAAACTGAAAGAAAAATGGGTATGAAAAAAAAGGGGGGGGGGGAAACGTGAGGAAAGGATGTGAC
TTGTTAAAAGCGAAAGGAACAAGAAAATAAAAGGAAAATGAGCTACAAAGTCTAAAGTCACATCCGTGGTTGAAGAAAAT
CAAGGGAAAGAAGGTAAAGCAATAATATGACAAAAATAGGGCAAAAAGAGGTTAAAAGCCTAGTGTAATGACAAGGAGGG
CAGAAACTCACTAAACAGTACCCAAATGTACCACACCTGACCCTGAGCCTACGTTACAAGCCAATAAAGTCATATAGAGA
TCCTAGAGTCTAGTTTGGAGAGNNNNNNNNNNNNNNNNNNNNNNNNNNNNNNNNNNNNNNNNNNNNNNNNNNNNNNNNNN
NNNNNNNNNNNNNNNNNNNNNNNNNNNNNNNNNNNNNNNNNNNNNNNNNNNNNNNNNNNNNNNNNNNNNNNNNNNNNNNN
NNNNNNNNNNNNNNNNNNNNNNNNNNNNNNNNNNNNNNNNNNNNNNNNNNNNNNNNNNNNNNNNNNNNNNNNNNNNNNNN
NNNNNNNNNNNNNNNNNNNNNNNNNNNNNNNNNNNNNNNNNNNNNNNNNNNNNNNNNNNNNNNNNNNNNNNNNNNNNNNN
NNNNNNNNNNNNNNNNNNNNNNNNNNNNNNNNNNNNNNNNNNNNNNNNNNNNNNNNNNNNNNNNNNNNNNNNNNNNNNNN
NNNNNNNNNNNNNNNNNNNNNNNNNNNNNNNNNNNNNNNNNNNNNNNNNNNNNNNNNNNNNNNNNNNNNNNNNNNNNNNN
NNNNNNNNNNNNNNNNNNNNNNNNNNNNNNNNNNNNNNNNNNNNNNNNNNNNNNNNNNNNNNNNNNNNNNNNNNNNNNNN
NNNNNNNNNNNNNNNNNNNNNNNNNNNNNNNNNNNNNNNNNNNNNNNNNNNNNNNNNNNNNNNNNNNNNNNNNNNNNNNN
NNNNNNNNNNNNNNNNNNNNNNNNNNNNNNNNNNNNNNNNNNNNNNNNNNNNNNNNNNNNNNNNNNNNNNNNNNNNNNNN
NNNNNNNNNNNNNNNNNNNNNNNNNNNNNNNNNNNNNNNNNNNNNNNNNNNNNNNNNNNNNNNNNNNNNNNNNNNNNNNN
NNNNNNNNNNNNNNNNNNNNNNNNNNNNNNNNNNNNNNNNNNNNNNNNNNNNNNNNNNNNNNNNNNNNNNNNNNNNNNNN
NNNNNNNNNNNNNNNNNNNNNNNNNNNNNNNNNNNNNNNNNNNNNNNNNNNNNNNNNNNNNNNNNNNNNNNNNNNNNNNN
NNNNNNNNNNNNNNNNNNNNNNNNNNNNNNNNNNNNNNNNNNNNNNNNNNNNNNNNNNNNNNNNNNNNNNNNNNNNNNNN
NNNNNNNNNNNNNNNNNNNNNNNNNNNNNNNNNNNNNNNNNNNNNNNNNNNNNNNNNNNNNNNNNNNNNNNNNNNNNNNN
NNNNNNNNNNNNNNNNNNNNNNNNNNNNNNNNNNNNNNNNNNNNNNNNNNNNNNNNNNNNNNNNNNNNNNNNNNNNNNNN
NNNNNNNNNNNNNNNNNNNNNNNNNNNNNNNNNNNNNNNNNNNNNNNNNNNNNNNNNNNNNNNNNNNNNNNNNNNNNNNN
NNNNNNNNNNNNNNNNNNNNNNNNNNNNNNNNNNNNNNNNNNNNNNNNNNNNNNNNNNNNNNNNNNNNNNNNNNNNNNNN
NNNNNNNNNNNNNNNNNNNNNNNNNNNNNNNNNNNNNNNNNNNNNNNNNNNNNNNNNNNNNNNNNNNNNNNNNNNNNNNN
NNNNNNNNNNNNNNNNNNNNNNNNNNNNNNNNNNNNNNNNNNNNNNNNNNNNNNNNNNNNNNNNNNNNNNNNNNNNNNNN
NNNNNNNNNNNNNNNNNNNNNNNNNNNNNNNNNNNNNNNNNNNNNNNNNNNNNNNNNNNNNNNNNNNNNNNNNNNNNNNN
NNNNNNNNNNNNNNNNNNNNNNNNNNNNNNNNNNNNNNNNNNNNNNNNNNNNNNNNNNNNNNNNNNNNNNNNNNNNNNNN
NNNNNNNNNNNNNNNNNNNNNNNNNNNNNNNNNNNNNNNNNNNNNNNNNNNNNNNNNNNNNNNNNNNNNNNNNNNNNNNN
NNNNNNNNNNNNNNNNNNNNNNNNNNNNNNNNNNNNNNNNNNNNNNNNNNNNNNNNNNNNNNNNNNNNNNNNNNNNNNNN
NNNNNNNNNNNNNNNNNNNNNNNNNNNNNNNNNNNNNNNNNNNNNNNNNNNNNNNNNNNNNNNNNNNNNNNNNNNNNNNN
NNNNNNNNNNNNNNNNNNNNNNNNNNNNNNNNNNNNNNNNNNNNNNNNNNNNNNNNNNNNNNNNNNNNNNNNNNNNNNNN
NNNNNNNNNNNNNNNNNNNNNNNNNNNNNNNNNNNNNNNNNNNNNNNNNNNNNNNNNNNNNNNNNNNNNNNNNNNNNNNN
NNNNNNNNNNNNNNNNNNNNNNNNNNNNNNNNNNNNNNNNNNNNNNNNNNNNNNNNNNNNNNNNNNNNNNNNNNNNNNNN
NNNAATGTACATATGAAGTCCCATACCCCCATATATACTAAGTAAAGCTATCAAGAAGGCACAAGTATAGTCACATACAT
AATAAGCATCATAATAGGTGAAACCAACCTTAACATAATTCATACCTTACCATATATGAAGGACTCACACAAGAACTCCT
CAAAGAACCCACTTGTGCAATGCATAGGTAAAGTCCCATACCCTCGCCTATACTAAGTAGTATCCCTCAAGTAGTCCTAG
TTAGAGTTCATAAGTCATTTACATAAGTCTTATTCATACATTAGATCATCTTCTTAAAAGATAGGGATATTAGCAATAAC
CGACATACACTATGTGAGCTTCATGGAATTCGGTGTTCTACTCCCACACCGAAAAGAGAGTCTTCCACTTGCCAAGATTG
ATCTAACATAATAGCATCTAGGTGGATCCACTAGATAATACCTATGTGGGCAAACATAGTTAAGGAACAAGGAGATTGCT
AATAGAAACCCGGACTTTGCTAAACGTAGAAGGTTTCCATCTCATGAGACAACATATATATTTTGGGAACCCGAACTTGC
TAAACATAAAAGGAACCCATATGGGAAGCTGGACTTGTTAAACGTAGAAGCTTCCATCTCATATTCATATTCACTCGGTG
CTAAGCACAAATCCCTTTCTAAGTAATATTAGACCTTTACTTACACATTAATTCAATAAGGAATGCATTAGGGATTCAAC
CCATCATTCATCCTATAGCTCACAAGTTCTAAGATGAGAATAATCTTTCATTGTAGAACCATCAACATATAATAATGTTC
ATTCATAACATAGTCAATAGTGTTCATGAGATGTACCTTCTATTCATCATACCAACACTACTATAATCAGCACTTAACAT
TCATGTTCATATCATAGCATACTTGTCAACACTTGGGGTTGTAGGGAAGAGGAAATATAAATCAATCACTACAATTCATA
ATCAAGCAGCACCTCCACCATAAGTGGATCAACAATTCAATATATGAACATTCATCACTTTGGCAACCTTCATTCATAGC
GTTCAAGAATCACATCAAGATTCAACCCTAGTTCATTGGTAATCATTCATAATATAGAGCAACATAATAATCCAATAATG
AATTCCACAATTACATATTATATTCTCATCCTTCATTCATCATTAAAGTCATACTAGGGTTTAAAGTGAGAAAGAAGGGG
AAATCATAGGTCTTGTGGGGATTCGTTCAAAAACCATCAACATGACATTAATTTATCCACAAATAATCATATACAACCAT
AATTAATCATTATAATTAAATGAAAACACATTTGTAAAGTGACCCACGAAATTGAGAGGAAACCTAGAATTTTGGGGAAC
CTTAAAATCATATTTTTGAGAGGGCCTCTTGGGGAAAAGATCCCAAGAGTGAAAAGCAACCATATCTTAGTTGATTCCTT
GAGAATCAATGGAGAAACTCCAAGAAATTTGGGAAGAAACCTTGAAACCCTGGCTCCAATGAAATCTTCTTCTTCTAGAG
TCTTTAGAGAGAAGTGGGTTTTGGTTTTATGATTTGGAGTTATAAGGTGGAAGACTTGGTTATTACTTAATAATACCCTA
AAGTACCTAATATAACTATTTATAACCGTTTCTAATCATTAAGAAATTAATTAGTAAATTACTAAACTACCCCCACTTAA
ACTGAGTGGAGGCAGTGAGCTCGAATGCCATCCTCGAGTCCCTGCCCACAGGGCGTGGGTTGAACCATGGGCCGTGCTGG
CCACTCGTGGTTTGGTATTGAGAGGGTGCAGACAAGGGTCTTGGTGAGGAGACTAAGTTTCAACTCACGAGACCTTTCCA
CAGAGCGTGAGTCGGTCTACGGACTGTACTGCATGCTTGTGGTTTGGGACTGAGGGGGTTCTTTTGGAGGCCACTTGGAG
AATTCTAAGTGTGGACTCACAACTCCCTTCCACGGGCCGTGAGTTGACCTACGCCTCGTGGTTTGCCCCTCGTGAGTCTA
ACCTGTTTTGGATAGCTTCTACTTTCTTTTTGGTTCCAAGTTTGGGTCCTCCTCAAGGACCCCTTGGGTGATCCTTGGGG
AGTCCTACCCGGACGTTTGACCCTAAACATGAAGTATTACCTTTTAAACCATTTTATTCAAACTTTAGTCCACCTACGAC
ACTCTAAAGTCAATTCACAAGACCTAGCACCTCACTAGTTCAATGTACTAGTTTCCGAACGTCATGGTCATTCCTTGACG
GTTATGCACTAACATTTTCTTACCAATTTAGTTACATTAAATTAGGTCTTAAAACATCATTTCTACTCTCATTAAGTTAT
TAGTCTTCATTTAGGCTCTAGCTTAGGTCGTTGGATTTCCGGAGTGTTACAATATCCTCCCCTTAGGAACATTCGTCCTC
GAATGACACTTTAATCACTCCTAGGGGAACAAAGACTCAAGACTAGCAGCTAAACAACAACACATATCAATCACATACAC
ATTGCATAGGAGGAAACACCTTCTCCACGTCATTAGCTCAATGCAACATGAGCAAAGAAACTATTACAAAATAAATCTCA
TTATGCACTAAAATTACCATTCCATATAAACATAGGAGTAACTACCTTCTCCAACACAAGCCAGCTCAACTTAGCAACAT
TAAGCCTTCGCGCTACTTCATCACCACATAACCAAACATGTTCATCCACTTATCTCATGAGGTCACATATGTCAACATCA
TAATCAGATGCACTACAACATAAGATTTAACATATCTTTTCATTACACACAATTAAACATGCTCATCAATTACCTCATAA
GTCAAATTATGCAATTATCATACTTAAGCAATTTAACAAGAGGGACATATAATTCATGAGAGACTCAATTATATACCTCA
TGCTTCCTCACATGGATCTACACCATATAAGAGGAAAACATGGCAAAAGATCATACCACAAACATAACTCCTAATTCATT
ACAAACTCAAGAGAAACTACTTACCTCCAGTTTGAATAGGAGTAGCAAGAAAGAGATGAGGATAACAGGATTTCATATCA
GCCTCGGCCTCCTATGTAGCACTCGCAACTAGGTTATTCCAAGATAGAACCTTAACGAAAACTACTTTTTTATTCCTCAA
CCTCTTCACTTGCCGGTCTAGGATCTCAACCAGAACCTCTTTATAAGAAAGGTTTTCATCAATACCCAAACCGTCTAAAG
GAAGTATGGATACCAGATCACCTATACACTTTTTGAGCATAGAGACATGAAATATCGGGTGAATCAAAGCCAACTCATTA
GGCAAGTTCAATTCATAAGCAACATTCCCAGCCCTCTTCAAAATCTCGTAAGGGCCTACATACCGGGGACTAAGCTTTCC
CTTTTTACCAAACCTCATTACACCTTTCATGGGCAAGATCTTCAAGTAGACCCAATCACTAACCTCAAATTCAAGATTCC
TCTTTCTATTGTCGGCATAAAACTTTTGCCGACTTTGAGCCATTTTCAACCTATCTCTTATAAGTCGAACCTTCTCAATA
ACCTCATAAACCATCTCGGGACCAAGAAGAGCAAATTCATCTACTTCAAACCAACCAACCGGAGACCTACACCTCCTACC
ATAAAGTGCTTCAAATGGTGCCTGGCAATACTTGAATGCTAAATATTGTTGTACGCAAATTCAATCAAGGGGAGGTGATC
ATCCCAATTACCTTTGAAATCAATCACACATGCTCTCAACATGTCTTCCAAGGTTTGAATGGTCCTTTCTGCTTGACAAT
CCATTTGAGGGTGAAATGTGGTACTAAGTTTTATTTTAGTACCTAGCCCATTTTGGAATGCCTTCCAAAAGTGCGAAGTA
AATTGAGTACCTCTATCCGAAATGATAGACAAAGGAACTCCATGTAACCTCACCACTTTCTTAATATACAACTTAGCGTA
GTCTTCCACCGAATACGAAATCTTGACGGGAAGGAAATGGGTTGATTTAGTCATCCTATCCATAATGACCCAAATAGAAT
CATGTTGCCTTCGAGTACGAGGCAAACCTACCACAAAGTCCATATTGACATCCTCCCACTTCCAAGTGGGAATACTTATA
TCTTGAGATAGACCTCCCGGTCTTTGATGCTCAGTTTTGACTTGTTGGCAATTTGGGCATTTGGCCACAAAGCCTACTAT
ATCCCCTTTCATTCTATTACACCAATAGATTTCTCGTAGGTCACGATACATTTTGGTAGCTCCCAGATAAATAGAATATC
GAGAACCGTGAGCCTCTTCCAAAGTTTTCTCCCTTAAGTCATCCACCTACGGGACGCACAATCTTCCCTGGTACCTAAGC
ACCCCATATCCCCATTGGGAGAAAGCCTCAACGGACTTATTGAGAACCGACTATTTCAAATCCATCAAAGTGGTATCTAG
GTGTTTCTTTGACTTAACCTCAACCACAAGTGATGACTCAGAACAATGACGAACCATAAACCCACCTTTGGAGTAATCCC
TTAGTTGGACACCTAACCGGGCCAACCTATGTACCTCCCGAACTAACTCTTTCTTCTCATCCTCTATGTGAGCAACACTA
CCCATGGACACTCTACTCAACGCATCCGCCACTACATTAGCCTTTTTGGGGTGGTATAGGACACTCATATCATAGTCCTT
CAAAAGTTCCAACCACCTCATTTGCCTGACATTAAACTCTTTTTGGCTAAAAACATATTGAAGAATCGTGTGGTCAGTAA
ACACATCGACATGAACCCCATAGAGATAGTGTCTTCATATTTTTAGAGCAAAAACTACTGCCGCAAACTCGAGATCATGG
GTTGGATAGTTCTTTTCATGAATCTTTAATTGTCTAGAAGCATAGGCGATTACTTTACCATGTTGTATAAGGACACACCC
CAACCCTACTCTTGAAGCATCATAATATACTACAAACCCTTCGGTACCCTCGAGTAAGGTCAATACCGGAGCGGAGGTAA
GCTTATCTTTCAACCGTTGAAAATTCTTTTCACGTGACTTCGACCATTCAAATTTAGCCTTTTTTTGGGTCAAGGCCGTT
AATGGAGAAGCAATTGAGGAAAAACCCTCAACATACCTTCTATAGTAGCCGGCCAATCCCAAAAAGTTTCTAATGTCAGA
AGGTCTTAAGGGTCTAGGCCACTTCTTAACCGCCTCTATTTTCTTTGGATCTACTTCAATTCCCTACTTGACACTATATG
ACCGAGAAACGCAACTGATCTCAACCAAAATTCACATTTGCTAAACTTAGCATACAACCGTTGGTCCTTCAGAACTTGCA
ACACCATCCTCAAATGTTCCATGTGATCATTCTCACTCTTAGAATATATCAAAATGTCATTAATGAAAACAATCACGAAT
GAGTCAATATATTGCCTAAACACCTTATTCATAAGGTCCAAGAATGTCGTTGGGGCATTTGTGAGACCAAAAGACATTAC
AAGGAACTCAAAATGACCATATCTTGTTCGGAATGCCGTTTTAGTGACATCAACACCTCTCACCCTAAGTTGGTGATAAC
CCGACCTTAAGTCAATCTTCGAAAAGTATCTCTCCCCTTGGAGTTGGTCAAATAAATCATCAATCCTAGGGAGCGAGTAC
TTATTCTTTATAGTGACCATGTTCAATTGTCGGTAATCAATACACATCCTAAGCAACCCATCTTTATTCTTCACAAACAA
AATCGGTGCACCCCATGGTGATATGCTTGGTTGAATAAAACCCTTATCTAGCAAATCTTTAAGTTGCGCCTTTAGTTCCC
TCACTACGGGGACCGACTCTAATGGAGAGGTCTCGGACTCAAGGTCCTTAACTCTCACAATATGATAGATACAACCCTTA
CAAATCACTTTACAAGCTTTTAGACATGAGATAATTCGACCTCTAGGATTCAAGTTTCCTCCCTTCCATTCTACAATGGG
TTCATTAGGAAATTGAAACTTCACAACTCTGGTTCTACAATATATGGAAGCAAAACAAGCATGAAGCCAATCCATCCCCA
ATATGACATCAAAGTCCAACATATCAAGTTCTACTAAATCAACCAATGTGACTCTATTGGACAATGAAATGGGACAACCC
CTATACACTCTTTTTGTTATGACCGAATCACCAACCAGGGTAGACACGAAAAAAGGTTCTTTTAAGGTTTCGGGGAGCAC
ATAAAATTTCATAACCACTAAAGGAGTAACAAAATATAAAGTGGCACCCCGGTCTAACAATGGATAAACATTAATTGAAA
ATACTTGCAACATACTGGTTACAACATTCGGAGAGCTCTCTTGATCCCCTCGGGATTGGAGAGCATGGAAGTGATTCTTC
TTAGGAGCATCAAAGTTAGACCCACTTGCTTGAGCTTGCTTATTCTCCCTCTCTTGAAACTTCAACATAGGGGAATCTCT
CCTCATATGACCACTCTTCCCACAACTAAAGCAATTGTTCGTGCCAACTAGGCACTTGCCTTGATGCTTCTTGCCACACT
TTTCACAATTAGGTTTTTCAACATAAGAACTACCACCTCTTCCTCCTTGTGGTTTAGGGGTAGACACCCTACCTTTATTG
GGCCTAGGAGCATTGGAAGGACTTTGGTTGGGAAACCTCTTCTTAAACCTTGGTTCACCTTGACCTTCAAACTTACCCTT
AGGTGTATATCCCTCATCGGCCCTTGGCCTCTTCACCTCCCTATTCCTCGTCTTAAGCCTTGACTCTTCCACTTGTTGAG
CATATACCATCAACCTAGAGATATCCATCTTGTCATGCAGCATTGCCGCTCGGCACTCTTCTTCAATATCATCGGACACA
CCGGTGACAAAGCGACTCATTTCATCTCTTGGGTTAGAAACCAAAGAGGGAGCATATTTGGACAACTTCGTGAATTTCAA
AGAGTATTCTTGGACACTCATACCTCCTTGGCGAATATTGGTGAATTCCTCAACTTTGGCTTCTCTTTTCTCACGGGGGA
AGAACCAATCAAGGAAAGCCTTCTTGAATACATCCCAAGTAATGGGACCCGCCCTTAAAGGCCTATTATCCTTCCATTGA
GTGTATTATACTTGGGCCACGTCTTTCAATTGATACCCGGCCAACTCAGCCTTCTCATTAGAAGAAACTCCCAGAGCCTC
CACAATCTTATAAACCTCCTCCAAGAACTCTTGTGGGTCTTCATTCACTTTGGAACCCAAGAAGATAGGAGGGCTAATCC
TAGTAAAGTCTCTCAACCGTGAGGCCATGGTACTCACATTGGTCTCCACCTGGGGTCTAGCTTCCCGGTTAGCTTGTGCC
ATCATGAGTTGAGTCAAGGTATGAAAAGTCGCCTTTATCTCCACAATAGACATAGCCCCTTCATCAATAGGAGCTTGAGG
ATATTGAGAAGCTTGATGATTTTGAGGAACATGAGGGGTAACCTCCTCATTCACATTTTCCTCTCCGGCCCTCTTAGCAA
TAGTCATTCTTGTATTCATAGCCTATAAGCACAAGAAAAAAATTAGAAGGAAAGACTTATTCGGACTAAGATTCTTAAGG
CACGACCAATGAGTAATCAAGAAATGAAAATTCCTAAGAATCTTATAGCCTCTCATTCATAAGTGTGGCGCGCTTCACAC
ATATGAACAAGACTCTACTCGACGTGGTTTTATGAGACATCAACCCTAATATTATCAAATTAACATTATGCTTTGATACC
AAGTTTGTCAAGCCTTGAGAGCACCCCTTAGGCGTAACACGACATACTTGACCCCGAAGGGGTCTTACACAAGCCCTTAG
CATATTCGTCATTGCATATAGACATTGAATAATGCAAAAATTAAAAACTTTTCAACATCAATGTCAAAGTGTTTCATAAT
AGAAAATAGAAAGTAGAATGTCTAGACATCAACATCTCCATGAAACCATCTAAGTACACATAATAATCTCGAATAGGGAC
CATAGCCCTTTACAGTAGAATTGTCTCAAAATGACAAGTACATAGGAAGTCTAATAGTCTATTACAATAGAAGGAACATA
AGTGTCATAGTGTGTGTGTCCCCGGAACTTGAGGACATACCAAAAGGTCTTAGAGAAAGTCTAAATCCAAGCTTGAGTCT
CTTAGTAGCACAATTACTTCCCGGAACCTACACTTAGTAGAAAAAGGAAGAAATATGGGTTAGCACAATCAATAGTACTA
ATTGTGGAAGCCATGAAATTAAAACAATTTAAATCATGCAAAAAGGGACCTTTGGCTGAAAACATGCTATTTCAAGTTAG
AAGACATAATGCATATTCAAGGGACATTTAGCCAATCCACATTACAAGGTAAAAGACACTCATGATCATAAAAAAAAGCC
ATAACCTATACATATTTGAGTTCCATTTACATTACACCATCGTAATATACCACCCATGACCCCCTTTCAAGTTCACTTGT
GCAATGTACATATGAAGTCCCATACCCCCATATTTACCAAGTAAAGTTATCAAGAAGGCGCAAGTACAGTCACATACATA
ATAAGCATCAGAATAGGTGAAACCAACCTCAACATAATTCATACCTTACCATATATGAAGGGCTCACACAAGAACTCCTC
AAAGAACCCACTTGTGCAATGCATAGGTAAAGTCACATACCCTCACCTATACTAAGCAGTATCCCTTAAGTAGTCCTAGT
TAGAGTTCATAAGTCATTTACATAAGTCTTATTCATACATTAGATCATCTTCTTAAAACATAGGGATATTAGCAATAACC
AAAATAGACCATGTGAGCTTCATGGAATCCGTTGTTCTACTCCCACACCGAAAAGAGAGTGTTCCACTTACCAAGGTAGA
ACTAACATAATAGCATCTACGTGGATTCACTAGCTAATACCTATGTGGGAAAACATAGTTAAGGAACAAAGAGATTGCTA
CTAGAAATCCATACTTTGCTAAACGTAGAACATTTCCATCAACATATAACAATGTTCATTCATAATATAGTCATATAGTG
TTCATGAAATTTACCTTCTATTCATCGTACCAACACTACCATAATCCTCACTTAACATTCACGTTCATATCATAACATAC
TTGTCAACATTTAGGGTTGTAGGTAAGAGGAAACATAACTCAATCACTACAATTCATAATCAAGTAGCACCTCCACCATA
AGTGGATCAACAATTCAATATATGAACATTCATCACTTTGACAACCTTCATTCATAGCCTTCAAGAATCACGTCAAGCTT
CAACCATAATATATTAGTAATCATTCATAATATAGAGCAACATAATAATCCAATAATGAATTCCACAATTACATAGTAGA
TTATCATTCTTCATTCATCATTAAAGTCATACTAGGGTTTAAAGTGAGAAAGAAGGGGAAATCATGGGTCTTGTGGGGAT
TTGTTCAAAAACTATCAACATGACATTAATTCATCCACAAATCATCATATACAACCATAATTAATCATTATAATTCAATG
AAAACATATTTGTAAAGTGACCCACGAAATTGAGAGGAAACCTAGAATTTTGGGGAACCTTAAAATCATATTTTTGAGAG
GGCCTCTTGGGGAAAAGATCCCAAGAGTGAAAAGCAATCATACCTTAGATTATTCCTTGAGAATAAATGGAGAAACTCCA
AGCAATTTGGGAAGAAACTTTGAAACCCTAGCTCCAATGAAATTTTCTTCTTCTAGAGTCTTTAGAGAGAGAGTTGAAAA
AGAAGTGGGTTTTGATTTCATGATTTGGAGTTATAAGGTGGAAGGCTTGGTTATTACTTAATAATACCCTAAAGTACCTA
ATATATTTATAACCATTTTTAACCCATAAGAAATTAATTAGTAAATTACTAAACTACCCCTACTTAAACTGGGTGGAGGC
AGTGAGCTCGAATGCCATCCACGAGTCCCTGCCCACAGGGCGTGGGTTGAACCATGGGCCATGCTGGCCACTCGTGGTTT
GGTATTGAGAGGATGCAGACAAGGGTCTTGGTGAGAAGACTAAGTCTCAACTCACGAGACCCTTCCACGGAGAGTGAGTC
GGTCTACGGACCGTACTGCATGCTCGCGATTTGGGACTAAGGGGGTTGATTTGGAGGCCACTTGGAGGATTCTAAGTGTG
GACTCACGAATCCCTTCTATGGGGCGTGAGCCGACCTACGCCTCGTGGTTTGCCCCTCGTGAGTCCAACCTGTTTTGGAC
AGCTTCTACTTTCTTTTTGGTTCCAAGTTTGGGTCCTCCTCAAGGACCCCTTGGGTGATCCTTGGGGAGTTGTACCCGTA
CGTTTGGACCCTAAACATGAAATCTTTCCTTTTAAACCCTTTTATTCTAACTTTAGTCCACCTACGACACTCTAAAGTCA
ATTCACAAGACCTAGCAACTCACTAGTTCAATGTACTAGTTTTCGAACATCATGGTCGTTCCTTGACGTTCATGCACTAA
AATTTTCTTACCAATTTAGTTACATTAAATTAGGCCTTGAAACATCATTTCTACTCTCATTAAGTTATTAGTCATCATTT
AGGCTCTAGCTTAGGTTGTTAGATTTTCAGAGTGTTACACAAATGGTTCAGCAGGGTTGGCTTAGGCCTGAGTTTTGGCA
TTAGGAGCCAGTTGCGCCCCTCGAGTTTGGGGAGTAACAAATTTGGTATCAGAGCAACATCGTATCCTAGGGAGTCTGCA
AGCCATGTCTAGTAGAGTTTGTTTATAAATGTGTTGTACACCACATCTGATAAGCAAGAAGCTACCGGACATGTTAGAAT
GACTATACTTCTTTTGCTCACCTCGTGCTATTGAGCGGTGTCCTAAGGGTTGAGGTTTCTGGCTTATAATTGCTACTTGT
ATGAAGATAGGGATGACTGACACTAGACAGACCACAACTTGCCAGGGGTTAAATACAACAGCAAGCGAGGGTACCGGCAA
GGTACCACAGGTGGAGGTAGCCCATTATGAGACCCAGGGGGAGACATCTTCTTAGCACCCTATAGCTTCTCCGCCGCTTC
AGGAGCCTCCGCGGGCTACAGGTCTTTCGGCTCCACCAGCAGTACCACCTCTAGTTCCTCCTAATCCATCTGATCAGGAT
TTCAATAGTGCAGTATGTATGTTAGCATGGTTAGTAGTTGCACAGTGCCAACCAGTTGCACCAAATGTTGTCGGATATTT
TGAAGGGCGCGGAAGTTTGAGAGTTCATGAATTTCTTGCCTTAAATCCTCCACAGTTTACATGGACAGATCGCAGAGAAG
ACCCTCAACACTTTATTGATCAGCTTCATAGGATCTTTAGAGTCATGCATGCCTCAGTGACTGAGTCAGTTGAGTTAGCA
GCATTTTGATTGTGCGATGTTGCAGTATTATGGTACGAGAGTTGGGAGAGATCTAGGGGAAAAGATGCATCCCTACCTAC
TTAGGATAGCTTTACAGAAGCTTTCATAGATCACTATTTACCTCGAGAGATTAGGGAGGCCGGGTGGACCAGTTTCTGAA
CCTCCGACAGGGCAGCATGAGTGTCAGAGAGTACGGGCTAAGATTTGATTCATTGGCTAGATATGCACTAGCATTTGTTG
ATACGATGCATGATACGGTGCGTAGATTTGTGGGAGGGCTCGACTCAGACTATATCGATGTTTGTTCTACTATTGCACTA
AATGATAATATGGATATCTCACGAATTCAGGCATTTGCACAAGGCATAAAGGATCGCCGACATTTACAGTATATGAGTGA
GGGGTTCGAGAGAGAGAGACAGAAGAGGGCTAGGCCCGCTGGTTCGTAGTGAGATTTTCAAGGTGGTCCCAGACCCCGAT
ATTCTATTAGGCCACCTAGACCTCCACCACAGCAGTTCCAGGGTAGTAGATTTGATCATCAAGAACAGTCAGGTCCAAGT
GATGGTTCATGAGCATCAGGTTCGCAGCAGCAAAGGGGTTCAAGCCACGCTACGACTACTTGTGGTAGGATGCATTTTGG
GAGGTGGAGACAGGGTTCCACAAGTTGTTATTCTTGTAGACAGGAGGGGCATGGGTGGAGAAACTGCCCTACCATAGGTC
AGGGTGGTATAGGTCAGTCGACCAGGTCAACAGTAGGCTCATCCTCATCAGCACAGTCTACAGGGCCTGGACCCCAGACT
TCAGCATGTAGAGGTAGAGGTGGACGTACCGTACATATTTATTAACCGACTAACAGGACTCAGAGTCATCACCAGATGTT
GTGACAGGAACATTGCTTGTTTGCTCCCATTGTGTTTATGCTTTGATAGATCCTAGATCTACTCTGTCTTATGTTACTCC
ATTTATTACAGGGAGGTTATGTATAGTAGCAGAGTCATTAGATCGACCCTTTATTGTATCTCCACCAGTTGGTTAGTCTA
TTATTGCTAAGAGAGTCTATCGAGGTTGCACGATAGAAATTATCGACCGTCAGACCTCTATAGATCTCGTAGAGTTAGAG
TTGGTCAATTTTGACGTCATTATGGGTATGGACTGGTTAGCATCTTGTTATGCTAATGTTGAGTGTCAGACAAAGATTGT
TAGATTCCACTTTCCAGGAGAGAAAGTTCAGGAATGGAAAGGCGATACAGTAACGCCGAAAGGTAGGTTTATTTCCTATC
TTAAGGCGAGGAGGATGATTACCAAGGGTTGTATTTATCATCTTGTTCACGTTCATGATATAGATGCAGAACCACCAACT
CTTCAGTCTATTCCGGTAGTTAATGAGTTTCTAGATGTATTTCCAGATGAACTCCCTGGTATCCCTCCAGAATGAGAAAT
TGATTTTACTATCGATATGCTACCAAGTACACAACCCATATTTATCCATCTTTATAGAATGGCTCCTACTGAGCTAAAGG
AGTTGAAGGATCAGCTGAAAGACTTGCTGGATAAAGGCTTTATTAGGCCCATTGCTTCACCATGGGGTGCACCAATGTTG
TTCGTAAGGAAGTAAGATGGCTCACTAAGAATGTGTATCGATTACCGACAGCTGAATAAGGCAACTATAAAGAATAAGTA
ACCCCTTCCAAGGATAGATGACTTGTTTGATTAGTTACAAGGTGCTAAGTGTTTCTCAAAGATTGATTTAAGACCAAGGT
ACCACCAGATACGAGTTCGGGAGAAAGACGTTCCAAAGACAGCTTTTAGAACTATATATGGACACTTTGAGTTCTTGGTA
ATGTCTTTTGGATTAACTAATGCCCCAGCAGTGTTCATGAACCTGATGAATAGTATATTCATGCCATATCTAGACTTGTT
TGTGATTGTATTTATTGATGATATTTTGGTGTATTCACATTCAAAAGATAAGCATGCATATCATCTGCGAGAAATGCTTT
AGGCTCTTCGAGACCAAGAACTTTATGCAAAGTTTTCTAACTGTGAGTTCTGGTTGGACTCTGTAGCTTTCTTAAGCCAT
ATTATATCAGATGTAGGCATTGCGTTTGATACACAAAAGATTGAAGGCGTAAAGACTTAGCCCAGACCCATGACTCTGAC
TGAGGTTCGTAGTTTCTTAGGGTTAGTTGGGTAATATAGAAGGTATGTAGAGGGGTTTTCTTCAATTTTAGCCCCATTAA
CAAAGCTGACTCAAAAAGCAGCTAAGTTCCAGTGGACTGAGGCTAGTCCAGGAGCTGAAGGACATGTTGACATCAATATC
AATTCTTGCATTGCCAGACGGTTCAGAAGGCTATGCGGTGTATTGTGATGCTTCTGGTGTTGGGTTGGGATGTGTTCTAA
TGCAACATGGTAAGGTTATCACATATGTTTCTAGGCAGTTGAGAAAGCATGAGAAGAACTATCTGACCCACGATTTAGAG
TTGGCTGCAGTTGTGCATGCGCTAAAGATCTGGAGATATTATTTGTATGGTGTTCATGTTGACATATTCACAGATCATAA
AAGCCTTCAATATATCTTTAGACATAAGGAGTTAAATCTACGACAACGTTGATGGCTTGAGTTACTGAAAGACTACGACG
TGGAAATTTTATATCATCCAGGAAAGGCGAATGTGGTAGTTGATGCCTTCAGTCCAAGATCTATGGGTAGTTTATCATAT
TCAGGTGTTGAGAAGCGTGAGCTAGCGCGAAAGCTTCATCAGTTAGCTAGATTGGGAGTCAGATTGTTATAAGCAGAAGA
TAGTGGGGTAACAATTCAGGACACAGCCGTATCATCTCTAGTTGTAGAAGTAAAATCATGGCAACAAGAGGATCCTAGCT
TAGAGTAGCTCAGAGCCAAGGCTCAGAATCAACAAACTTTAGCATTTGATATAGCAGGAGATGGAGTCCTTAGATATAGT
AGTCGATTGTGTGTTTCGAATGTTGCAGGGAATCCTCATCGGATTATGGAAGAGGCACATCATTCCCGTTATTCTATTCA
CCCTGGTTCCACAAAGATGTACCATGATATTAAGGAGATCTATTGGTGGCACGAGATGAAGAAGGACGTTGCTAAGTTTG
TGGCACAGTGTCCTAACTGCCAATAGGTGAAGGTTGAGCACCAAAAAGCCCACTGGGCTAGTTCAGGAGATAGCCATTCC
TTTGTGGAAGTGGGAAACAATTAATATGGATTTTATTACAAGGTTACCTCGATCGCGTCGCAAGTTTGACTCTATTTGGA
TAATTATTGATAGACTAACAAAAGCAGCCCACTTCTTACCTGTCAGGGCTACTTTATGGCCGAAGAGTATGCAGGGCTTT
ATATTAGGGAGATTGTTAGGCTACACGGTGTCTCAGTATCTATTATCTTCGATAAAAAAGCACAATTCACCACCAACTTT
TGGAAGTCCTTCCAGAAAGGACTGGGGACACAGGTTAATCTTAGTACAGCCTTTCACCCTCAGACAGATGGTCAAGCTGA
GCGCACAATTTTGACACTCGAGGATATGCTATGGCGTGTGCGCTAGACTTCAAGGGGAGTTGGGATGACCACTTACCTCT
TATAAAGTTCGCATACAATAATAGTTATCATTCGAGTATTGGGATTGCACCTTATGAGGCTTTGTATGGGCGAAAATGTA
GATCCCTCATTGGATGGTTCGATGTAGGTGAGTTAGGGTTGATTGGGCCCGACTTAGTACAGTAGACAATGGAGTAGGTC
AAGCTCATACGAGAGAGGTTGTTAATAGCTCAAAGCCGACATAAGTAATACTCAGATGTGTGATGAAGGGACTTAGAGTT
TTGCGTCGATGACTGGGTATTCTTAAAAGTCTCGCCTATGAAGGGGCTTATGAGATTTGGCAAAAAAGGTAAGCTTAGTC
CATTGGGCCATACCAAATCTTTCGGAGGGTAGGAAGAGTGGCTTATGATTTAGAATTGCATTCGGGGCTAGAATATGTTC
ATCCTGTTTTCCATGTATCTATGCTACGGAAGTACGTAGGAGACCCTTCTCGGGTTGTCCCAGTTGAGGATGTTCAGATC
ATAGAGGAGTTGTCCTATGAGAAAACTCCAGTTGCCATATTAGATCAGCAGGTTCATAAATTAAGGACCAAAGAGATGGA
TTCGGTTAAAGTATTATGGAGAAACAAGAATAGAGAAGAGGTGACCTGGGAAGCTGAGGATGGCATGAGGTCCAAATATC
CTCACTTGTTTCATACCCCAGGGTGATGGCATATCAGTTTTTATTGGTGCAGTGAGGTAAGATACCTATCTGATATTTAC
TTTTTGTATATTGTTGCTTATTATTATTGTTGTTGTCATTGTATATTTGCTCGCATTGTTAATGCGGAACTATAGTGCTT
AGCAATTTATGTCATCATGTGAGACGCCTACGTTAAACATTTTGCATTTTAGGTTCCTGGATAGCGACAATGCCAAAAGA
TACTCTGCCTAAATTTTGGAAACTCCTAAGGACTTAACCGCGTGACTTGGATTTTTTTTTCTTTCAAGGACGAATGTTTC
TATGGGGGGAAGTATGTAACACCTCGACTTTTCAAAAACGTCTAAATTAACTCGTATCTTCGTGGAAAGACAAGGAGGGT
GAATAATATATTAAAAATGATGTGGTATGTCATATTTTAAGTGTTCAAGGGTTGTATCTCAAATTTTGAAGTTAAGTAAA
TGGCAAAATAAAAGTTGGCGAAAGTTATCGTACGTTCCTTTTTAAAGATTTCTCTAAAATTTGGGTCAAATGTCTTGGAT
GTTTTCTCCCAATATATAAAAAGTTACAAGGCCTATCACACATTAAATCGAAGGCCTACGAGTCTAGTTTGCAATGCGCA
AAACCCCGTATCAAACCGACATCAGAGGAAAAAGTTATGAGAATTTTACTAGGGACTGCCGGGGTAGAATCCGGGTCGGA
TCCGAGTAGGGTCAAAAATATGGTATGTCGGCATATTTAACGTTTTAAGCCATGAAAATATTTCATTTCAGTTCCAAACT
AGAGAGAAAGCTTAAGAGGGGGTTCCTATAGAGTTATAGCATGATGAAGGTTAGTTTTTAACGATTTCTACCATTAAACA
TTGCCCCCGTGCCTAGAAACGTTATCCCTACACGTGGCAATCGTTTTTCCCTTCTATTAGTTGCGTTTGGAGCTGGTTTT
TGAAGATATAAATTTGTAGTTATTGGTGTTTCTTCAAGGTTTACACTTGGTTAACTAAGGTAATCATCTTGGGACCCTTT
TATGGTTGTTTTTATGAATTTCTACGGATGTTTCAACAAGTTGGGGCAATATGGCAAATCTACCGATTTAAGATAATTAT
GAACTTTTTATATGTGCGTACCAGCTATGTATATATAGTGTTTGCGAAGCTTACGACATAAGGAACAACTTTCGTGACGG
AACTACGGTCTTTCGACGTTCATTGGAAAGGTATGTTAAGGCTATTCCCTACTTACGACATGTTTCCTTAAAGCTTAGGA
GCAATGTAATTGGGTTGTTATCCTTGTTACACTTGTAGCAATTATTGTTGATTGTTGGTTGCTCGAGTTGATATAATCCT
CCCTTGTCGGGATTCTTATTCAGTTAGTAGAGTCCCTATGTTGGACACGACTTAGAGGCTATTTGTATAGGTTGCCTATA
ACTAAATTGCTCGCTTTTAGCGATTGGATTGTTATTGTTACCCTTGGGGCAATTGTGCTTAGCTGCAGGAATGTGATCTA
TGCCTAGAAGGGCTATGTTCTGCCTACAGGGCTATATGGATGCCTAAAAGGGCTATGAGTTGCCTACGGGGCTATATTGA
TGCCTAGAAGGGCTACGAGTTGCCTACAGGGCTATATTGACAACTAAGAAGGCTATGTGCTTCCTACAGGGCCATGTTGT
TGCCTAAGAGGGCTTTGAGTTGTCTATAAGCTATATTGATGCCTAAGAGAGCTATGTGCTGCCTACAGGGCTATATCAAC
GCCTAAGAGGTCTATGTGACTGCCTACGGCGCTAGGGGACTACCGATAGGGGTATATAGGTTGATTGGCACCTTCCGGGC
TTATGGGGGCCTCAGTAGGTGGTCTTGTGTGTTGTTTGTACCTGTCGAGCTTATGGGGGCTTGGTTAGGTTGTTGTTTTA
TAATTTTTGATAAGTTTAGATTTAGGAGCAGTCAGTACACTTATTTTATCCTTGATATATTACCTTCTATACTCTGTACA
TTATTTTGTACTGACGCCCCATTGCCTTAGGGGCGCTGCATTCATGCATGCAGGTCCTGAAAGACGACCGAGTAGACCTC
CTCAGTAGCAGGATTGACTTTTATCCAGTTGGCTAGCCCCTTTCCTCCGGAGCTACCAGAGTTGGGAAGTTTGTTACCTT
TTGTTTTATATATCTTTATGGGTAGGCTGGAGCCCTGTAACGCTAATCTTTACTACTCTTAGAGGCTTGCAGACTAGTGT
GTGAGGTGTATAGCTACGTTATGGCGATACTGGCCTATGTTGTTGGTTTGTTGAAGCTTGTGAGATTTTTGATGTATTGT
ATTGATATATACCTGCTGTTAGTTTTGGTATAGATATCATGGTGGCCTCGACGGCCCAATCAGGACTTCTATGCTAGTTG
GCTATTTATTTATATGATCTCCTGGGAGTAGTTGTTTCTTTTATTGATCAGTTGACAGGGGCCTTGCCGGCCGAGGGCTT
AGTTTTAAGTCGAGATATACTTGTTTGTTTTCTTGATTGCATGTGGCTGCCATGCGCTGGTAGCAAATGGTTCAGCAGGG
CCGGCTCGGGCCTGAGTTTTGGCATTAGGAGCCAGCTGCGCCCCTCGAGTTTGGAGCATGACATTACAAAGTGAAAATAA
CATTTCCAGATATCTTTAGTGAAATAACAAAATATAAAATTATAAAAAATACATAAAACTAAAAATAAGTTAGTCAAGTG
CTACAAAGGTAAGTCTCTTGTCTATAATTAGATAACCCAGTTAAACCATTGAAGCAACCAATTTTTTTTTAATTTCATTT
TATTCCTTAATCTAATGAATAAAAAAATTACTTAATTTTTTTAATGTGTTCCATAAGAACCAAAACTCTAATACAACTTA
ATTAGAGTGTAATCTTAAAATTCTGAAAAGATAGTCAATTAAACCTATTAGTAATAGAGAATCATGGGATATTGCTGCAT
TTATGTTTTTTTTGTTGTGGAGCTCGATTGAAAAGAAATGGGCAATGACTATGGACTGCGGTAAAGCTCTAATGACTATG
GTGGACTTACATTGTGGAGAAGAGGATGACCTTGATTAAGAGTTAGAACCAAAAGTGTATGTTATGTACCATGCTCTTCC
TCTATCTCAAGTGCACAAGAAAGAGTGTTCGATATAGTGAATGAAGTTCTTTCAAGTCAGTGAAGAAAAATGTGATTGTG
TGTGATCTCTCTCTGGTCATGGGGAGTGTAGTTGCAGATGTATGAAGAGAAAATTTGAATGTGTGTGGGGTCTGTGAGGT
CACCCGAGTGTATGTATGGTGAGAGTGTAGAGTAAAAACCAAGAAAGTTTGTAGAAAATGGATAAGATGGAATCTTCGCC
GAGTACAAAAGACCATTGGTTTTCTTTAAAATTTTATTTTTTCCCTTTTAAATAGAGTAAACAAAAATATTCAAAAATCA
AGAAAATAATATAGTTAATTAGTTAATTCTTGAATAAGAAAATTAAAATATCCTTAACTAAATACTAATTTGAAAGCATA
ATATTTTTAATGACCTTGTAGGTCATTTTCATCATATTGCATTATTTTCGACATATAGAGATTTCCTATAGCGACCCCAA
GTTATTTATGACTTGTTGCGACTGACAACTCGATCACCTGATCTTTTATTTGGTTTTTATGTGAGTTTTCATGTTAAGGA
GCTCTTGAAACTTGAACAGTTGACTTCGGTCAAAACTTCAAGTAAACAGCATGTGAATGCAATTTTGCTTGTTTTGTTAG
CTCTGAAATATTGAGTTTGGTCTCAAAAGACCTCTAGTTCATGTATCGAGTCTTCCAAACTCATTTTGAGTTATCTTATG
AATTTTGGCTTAAAATAGAGCTTAAGTGTGAGACCCACTTTTTGTCGCGCCGACCTCCATTGAAAGTTTCAACATCTCTG
TTACGTCTGAAATATCAAATTTTGTGGGGTAGCATACTTCATTTTTATGCACAGGGTTTGATCAGAGCTTTTGTTCTTCG
CCTTCATAGAATTAAGTCGCGTTCACGGAGGCCCACGAGATTGGTCACCACATTTGTTGGCTTTGCTTCACGTTCACAGA
GTGTTAGGCCCAGACCCTTCGCATTTACAGACAAAGTCCTGGTTCGTAGAGAAGGGTTAGAGTTGACCTGGTCCAATTGA
CCACTGCGATCCCATCTATAGGTCCCGCGTTCATGGACGTCATTTAATTGGCATGTTATATTATGAACCCTAAAATTTCA
GATCGAGGCCCTAGTGCATTTCTACTAGCCATGGTTTGAGGACCTGGCTCATTTCTACTAGCCACGATTTGAGGCCTTAG
CACATTTCTACTAGCCACGGTATGATTACGGGTACACATCTATTAGTCGGGTTTGAGTACTGATATTATGGTTCTTTTTG
GGTTGTTTGGGGTGCTTTTGTTGCAGTTCAAGTCAAGGGGTTGGCCGTTTTAGTCTGGATTCCACTTAGTCTTAGTTAGA
TATATCATTAGCTCTTATGTGTACTCGTCGGGCTTATCGGGGTGTGTTTGGGTTATTTACCTTTTTATTGGGCAAGATTG
CACCTTATTGGCTTATAGGGGTCAGTTAGGTTATAGATGATTGCTTTACTTTACTACTTCCTTCCTTGTGGATTTGTGAG
ATGGATGGTTGGTCTTTCAATTACTATTCTATTTAACTGACCACTACTTACCGCTTATTTCCTCGCTTTCAAATGTAATT
ACTTACCAAGATCAGTTTTCCTATTGTGTACTTGTTGTTTTGGTACTCATGATACACTCTCCATCAATTTCTTTGATGCA
GATCTGAGCACCAGCCAACAATACTGATTCAAGTTTTTTGTGGAGATTCTTAGAGATAGCGGTTGAGCTTATGGCTTCCT
AGCTTGACTCATTTATATTTGTTTATAGCTTTTGGCAAGTATTTTTTATTCAAGATAAGTATGTATTTATTTTTGGTATT
TTGTATCTTGTATTCATTTAAGTAGGTTGTACATTTCTCCACCAGGTTATGAGGTTGGATCTTGTACTGTTGTTTATATT
GTCATTTTAGAGAGAGGAGGATGAAGAACGAAAGGTGAATATATATATATATATATATAGGGGGGGGGGGGGGATTAAAA
GAGGTAGGGGAGTGGGGTTTTAAGACAATTGACTTTCCCTAGTATTCAACTAAGCACATGTGGAATACTTGATAACTCAC
TCATGTTTTGACATAATTTACTCATGACTTTCTACGCCAAGTGAACCTAAGACTCTACAAATCTCTAAGAGGATGATAAA
AATAATACAAAAGAATCGGAAGGGAGATTTGTATTGGAGAGTGTAGACACATAATTTTTGACCGAACATAAGATTTTATA
CCATTCTTTATTTATTATAAATCTAAATTAGATATTTTGATTTTATCTTATTTTAGAAAGTTGATTTAAAAATATTTGAA
AACTAAAACATAGTGTTGAATTATTAGTGCAAGTTTTGTTTTAAAGAAAATAACATTTAAAAAAATATATGTTTCTCTTA
ATTTTAAATTTAATAAATAAGCTAGTGTTTCTTATTTTTAGACTAGCTATTTGATTTTTATTAATTCAAAATAGTTGACT
AATATTTTTTATTATTATTATAATTTTAATTATATTTAATTAAAAAATATTAACCTAAACTACCCATACACACGTTTACC
TTATCCCATTACCCCCATTTACCTTATCCCTTTACCCCATTCTCCTCAACCTGCCCTCCCTCTCACCTCACACTACACAC
GACCCACAGCACACACTACACCCACATCCCCTATATTAACACACACACACAGAAACATACAAGAAAGAGAGGACAGATAT
TCTGCACATACACTACATACGCACACGGGGACTACACGGACAGATACCGAAAAAAAATATACACACACGAAGAAAAGACA
CATTCCAGAGAAAGAATCAAATATCACTCCCATCATTTTAGATTCAACAACATATATTGCATTACTCCAATACTACTTCA
ATACTCACAACACCAAATACACCAAACAAAAAGCACAGACGACACAATAAAAGTTGAGTTCGAGGTTTATTTTCGTGGTT
CCGATCGTGATCTTTTTTTGTGAATTTATTTTCACAAGAGGTAACACTTAATCTTTTTTATATAATTTAATGTCATGATT
ATACAAGCATTGATTGCAATATATTGAAATTATTAAATTTTGTATGTTTTTAAACCATTTGTATTCATTGATGTTATAAT
ATGAAGTATGTTCAAATATTTCCTATCAACTTTATGTTTAGATCTTTTATACCATTAGACTGGGTGCGAAATTGTTATAA
CAAAACTTAGTTTATTTCCTGTTTAAACAACCTGTAGTTTATTTCGCATTTAAGTAACACTATTGTCCAAGTCTATTCTT
ATTTTCATATTTGTTTTTAATAATGATATGTGTAGTTATGGCTTAATAAATTGAAATGATGAGAATAATTAATGACAAAG
ATTTATTATGTAAAATATGACTTTAATTAGTAGGTTTTTCTTTTCATTTAATGACTAAAAAAAAAAATTAAAAGATTTTA
GGTGCCCATAATTCCTAACATGTTTATACTGATGTAACATGTGTAAAATTTGTATGGGAAGTGTACTATTTTAATTTATT
CTTACTTTGTGTTCTTATTAATATTGTGTTCATTCTTTTTAGAAAATCATAAAAAATAAAATTAAGATAACGTGTAATTT
AGGCTGATAATAATAATAGACAAATTTTAAGATCTAAAGAATATTAAACTACTTTTAGTCTTGAAATACAAAAAATAAAT
AAAAATAATTTGTGGCAAAGTTGGAAAGCGCTGCTACCAATACACCACACACTAATAAAAGTAAGACAGTTTTAAAAGCA
AGTTTAAAATAAATTAAAGAAGGCGTAACATAAGTAAATTTATTAAGATAATAAATATAATATATCAAAAAATTAAGTCA
AGTCATACAAAGGTCAATAAAGCGACCGTGTTAGAACCACGGGATTTGAGGGATGCCTAATACCTTCCCCTCGGTCAACA
AAATTTCTTACCCGATCTCGGTTTTCGCAGACCAAACAAAATAAAGAGTCAAATTTATTTAAATAAGGTGACTTGGAACA
CCAAAACTCAATTCCAAGTGGCGACTCTGATTAATAAAATAATCTCTTTTCGAAATGTCACTTTAATTGGAAAAAACTCT
TTTCTTTCAAAACAATTAATTTTGAAAAAAAAAAAGGGGTGTGACTGAGAGAACTTGAATTATTTGCTTAATGCATTTAC
TGATTAATAACTCTGTATTTATATCACCCACCCAAGGCTAATATGAAAGTAATATATATTATATAAGTCCCTACATATTT
ACAAACAATTCTCCTTTCTAGAATACTCTACAAGATTAGAAATATTCAAAGGACCTTCCATGCAAATCTATGGTATTCTA
TGGTTGTGAGTGATGTGAGTTCAACATTGAAAAGGACTTTAGTTTGGAAGGACAAATAGTTAAGACTTAAGAGGGAGTGT
TAATTGCTCTTTGAGTCTTTGCGGTTGCTTCTTTCCTAAGATAGCTCGTGAGTTCTTTCCTTTCTACCAAGGTAGGATGA
AACATAAAAACTTCTGAGAAGTCAATCACATCGTCCATAGCCAATCTTTGAAACCTTGAAACTTTGATAGTCAAACCAAT
GGGAGGAAAACTGACATTGCTAATTACACTTTTAAAGATGGTTAAATTGAGACATCTGCAGATATATAGCAAATCTCATT
TTCTTCATTTTAAAGGATGTAGAAGAATTACTTGAGAACTCAAAATTCATCCTACCTTGGAGGGTATTGATCCTCCATGG
TTTCCATATAGTTAAGGGACTTAATTGCGAAGTCAACCTCTACACCTCGAACCAAAACACTTTCTAAGCATGGATGGCTA
[truncated: 19,053 more chars]
