# Supplementary material for: Homologues of potato chromosome 5 show variable collinearity in the euchromatin, but dramatic absence of sequence similarity in the pericentromeric heterochromatin
Source: BMC Genomics. 2015 May 10;16(1):374. doi: 10.1186/s12864-015-1578-1 (PMC4470070; doi:10.1186/s12864-015-1578-1)
Supplement: Additional file 3: — RH BAC tiling path sequences. Description of data: Nonredundant, multifasta sequence files of the individual BAC MTPs. The sequence contigs and scaffolds in the MTPs can be either ordered or unordered, depending on the quality status of the tiling path sequence. [file 12864_2015_1578_MOESM3_ESM.zip › mtp_2478.fasta]

>mtp_2478.scaffold_2
AATTCTTTACAATAGGCTTTATATTTTATATATATATGGAAGAATGTTATTCCATGTACAATCATAGGTAGTGCATTTAA
CTCATCTCTTTTAATTTACCCCTAGGATGGCTATGCTATCCTTCTTCTATAATAAAATAATTAGAGAGTCGATAATCATG
TATTCATCTATTTTCTTCGATCCATTTTTTTTATCATATTTAAAGTATATTTCTTAAGAAAATATTAACCAAAGAGTAAT
TTATCTAAATTGTTTTTATTCATTTATTGATATTTTTTCTACCATATAATGAATCTTTCTCCATATTTTTTTTTAGTAAG
AGAAAAGGTACAAAATACAGAAAACTTGTTAATCTGATTAAAAGTATATTTTGTGTCTAACCTATGTAAGCTAGATTGTT
ACAATTAATAAAACTTAGCTAGCATGGTTAAATTTTGGACAACTTGTTAATATTTAACCACAATTTAGGAGGCAAATAGC
ATCTAAATAAAATTACTCCTAGCAAAAAATACGGAATTAATTCCAGCACAAAATGCTGGAGTCTCAAGCTTTTACAATTG
AAATGTGTTGGAGTTCGAAAAAAAATCCTGAAGTAGTTATAAGTTCAAATTTATTATGATGAACGAAGAGAAATTTAATA
CGATATCTAGTGAAGATGGATCTGATATAAATATCAATTAATCTACCATTTTAATTTTAAAGAAAATTGAAAAGATTATA
ATTTGTAAAGAGAAGGGCCGTCATATGATGTGATATATATAATTCAATAATGTAGTTTAATCACAGATATTTAATTTGTT
TTAATAAAACAAAAATCGTATTTACATAATTTGATTTTGGTAGCTCACATGTTTCATGACCATTTATTGTCTTTTCATTT
TATTGACTATAGGTGCCAGAAGCTGCTGGAAGTTTTTATTTTTTTTATTTTTATAATTAAAAATATTTATATAATATTAA
TTAAGCATAAAAAAGTCAGTGTCATGACTGACTATATACTCCCCTTTGTCCCTAATTACTTGTCCACTTTTAAATTGACA
CACAAATTAAGAAAACAATTAATGACATAGTGAGTTTACTATTTTTACCCCTATTAATAATGAAGTGGATGAAAAGTTCT
ATATTTTTCAAAGTAATTAATCATTTAATTGAGGATATAATAGGTAAAAAAAATTTGTCCTTTCTTGATTTATCAAAATG
AACAAGTAATTGAGGACAGAGGGAGTATTAGACAGTCTCAATTTTACCCATAATTTATTATTAATAATGGAATGAATTAT
TCCTCATGTAGACACGTAATTTTTGACCGAATTTAAGGTATTACACCATTTTTAGTACATAAATATTGCTTTTATATATA
AATTAAATATTTTATTTTTTTTCATCGTATTTTAGTAAGTTTATTTTAGAAGATTGAAAAACTACAAAAAATATATGTTT
TCTTTTAATTTTAATAAATAAGCTAGTATTTCTTAATTATATTTTTAGACTAGCTATTTGACTTTTGTTAGTTTAAAAAA
TAATTAAATAATATTCTTATTATATTATATTATTTTATAAAATAAAGATAAAAAATAAACCTAAAACTAACCTACACTAC
CCCATTAACCCCTTATACTACTACCCACTATACACACATACTCACACGTCTACACACTACACCACTACTGTCTACACACA
CATCTACACACTACTACACCTACATTTCCCATATATAGACGACACAATAACAATAGACGGGGGACAAAAAAAAGAAGAAG
GGAGGAAACGGAAAAAAAAGAAGAAAAAGAACAGATTATACGGAAAAAAAAAAGAAGAAGAAAAACCTTCCCATTTTAGT
TGATTATCCTTTTAAAAATTCACCAACACATTCACGTCTTTTCTTCCTTACCCATTCTTTTCATATCAACACAAACACAT
ATACCATCATAAACAACCTACAAAAGTTGTGGGTGTTCTAATCGAGCTTCAGTTAAGATTTTGCGGTATTCACTTTACTT
TATCTTCTTATTTAATTTATTTATGGAATTTGATGTAATTATTATGATAAGTTTTCTTACACTTTTATTTTATTCATAAT
TTGATTAAAATGAAGAATGTGTTAAGTGTTATATCTCTTTAATGAATGAAAGTAATTTTATTTGGTGGTTATTTTTATTT
ATCTATTTTTGTTCATTAGTTGTGATGTCTTAAAATGAATGGGTCATGATATTGTTCTTTTCCTGATTTCGATGCTAATA
ATGATTAAGTAGGAATTATTGGGTTCACAAAATTATTGTTGTTTTATTTGTTAAATAAAGAATGAGATTTATTTTAGCAA
TTCGTCATTGTTTTGTTGGTTTAATAAAAAATACAATATGAGTATGCCTAATTTCGCCATTAACTTCAAGACAAAAAAAA
AATTTAAAAAAAATATAATATGTGTAGGCCTAATTTTAACATTAACTTTAAGGGTGAATAAAAATAAAAGAATATAAGAT
AATCCAAAATTTATATTGTATCCTAGAAGTTTAGATTTGTTTTATTTTATTTAACATTTTCTTATAACATTAGATGGGTT
TTAGGTATGTAAAAATAATAATATTTGTTTCAATTAAGAATGTGGTTACACATCTTTTTTGAAACATTAAAAAAAAAAAC
TCAAGGATGCGGTGACGCACCTTGCCCAAAAATATAATAACTTTCATTAATTTAAAAATAAGATTATTTATAGATAAAAT
TAGGTGATGCACTCGAGAGAAGAAAATAATTATGCTCATAAGCTATGTCAAAAGTCAAGAATGCAGTTATGCATCCGATT
TGAGACCAAATAAAAGTTCAACAATAAAAATGCAAACAAGTCATGACATGAAAATAATATATCCACAAATGATATAAAGT
AGGTAGAAGTCAATAAAAGCGACCGTGCTAGAACCACGGGACTCGAGGGATGCCTAATACCTTCCCCTCGGTCAACAGAA
TTCCTTACCCGAATTTCTAGTTCGCAGACCATATAAAGAGTCATTTCCTTTTGATTAGGGATTAAACAAAAAGGTGACTT
GGAACACCATAACTCAATTTCAAGTGGCGACTCTGAAATAATAAAATAATCCCTAAATCAATAACGTCACTTAAATTGGA
AAAACCCTTCCGCCGCCTTGCGCAAAAAGGGGTGTGACACCTCATATATAATAGAATAACTTATCTCAAAATAATTACTT
CTGAAATAACGTATTCCCAACTAAATGACCCCAAACACTGTAATGTCAAGTTGTACACCTAAAATACTGTAGTACTTAAT
CATTACAAACCAGAATAAAAATTGTTTATGTAAAAGTAATTTTTAAATTTGTCTATCATAACAATATTTCAGGGCAGAAA
TTAGAAAACTGGCTAGTAGACTAGACGATATGATCAAAAAGATTTTTTTTTGTTTATTTAAAATAATCATCCTCTATAAT
AGTATTTTATTATAATAATCAAGTTTTCTTTAAAATCAGTACGAATTAATTGTTATACGAGAGACAACCACTAGACCAGT
AAACGCAATACTTACCTTCGCTATCGTAACATAGTGATATAGGCGCGATAGCAATTAAATTACTGCTATCGCACAAGACC
CCTTGTATATAAGGAACCATACCGAAATTCAAATTGTTTTTTTCATTTTTGTACTTGAAAAATTGCTGAATAATATTGGT
ATACATGTCAAACTCATCAATTAAATGAAAAAAAAAAACTACTCCCTTCATTTTAAATCGATTATCCAGTTTTTACTTGA
AACAAAATCTAAGAAAGTTAAAGGAAATTTTTTAATTTTGTGGTTTTAAGCATGTCACGTGAAAATTTGATATTACAAAA
ATGGCCGAAAAGAAAAAGAAACATTTCTTTTAAACGAACTAAAAAGGAAAATAAAATAAACAAATTGAAATTGAGGCGTA
TCTATGAATGATTTATATATATATATTGTATATTTATGAATGATTGTTTTTAAAAAAATATATAAATAGTGTAGTGTTGT
CCTCCTAATTAAGAGCCATGCATTAACGTGAAATGATATCGAAAACCAATCTTTTAATTTAGTGAACATATATATATATA
TATATATATATATATATATATGACNNNNNNNNNNNNNNNNNNNNNNATATATATATATATATATATATATATATATATAT
GGATAACCCCACACAATAATTTACATTAGTAAACAACTACAATGAAGAAGGTTCTACATGCCAATAAAAATGATTTAAAA
AAAAATAAGAGTGAGTTATTAATTTCCTCCTAATGAAAGAGCTATAAATTGTGAAGAATGGACACAACATTTTCAATATA
CTCATCCTATGAACTCTCCATAATATATCCACAACAATTAATATATCCAAAGTTTGTATTATAATTAGTAATATGGCTCT
TTCTTCAATTCAAGTGTTTACTTTGTTTCTCATTGCTTCCATAGCTACAACTACTGGTGAATTCATGATCTCTATCTCCC
CTCTTCTTAATTTACGTGCGGCGTTAACCGTGTAGCGAAATTAGAAATTTCACTAAAGTTAATTCAAGATTTAAATAAAT
AATTAGAAGTATTGATCTTTGACCTATATATACAATATGATTTTTCGACTAAGGTTTTTGTTTACACTTACTTCATGAAG
GTATGAATCTCAATTATTCAGATCTTAGTCATTAGGTATTTTTCTATGATTTAGGTCTGAATTTGATCACTTAGACGTCA
AAAGTGTATCTATTTTTTGTATCGCTTAACATGTTTATGATTATAATTAGGGGTGTTCATGGTTTGGATAAAAATCGATC
CAAACCGAAAAACCAAATCAAATCGATTAAATGAACCGATTTAATTTGGATTTTGGTTTGGTTTGGTTTTAGATTGTTAA
GAACCGATAGTATTTGGTTTGGTTATGGTTTTGTTCGAAAAAAATCGAAGAAATAACCAAACCAAACCAACAAGTTATAT
ACATAAATTTTATTATTATACATACATAATATATTAGATTCATAAACAATTTTAAAGATTTTATTTATGTTTCATCAAAA
TTTATTTATAATTTACTTATGAAAGAAAAAATGTCCAAGGTGAGAACATTTTTCTTATTGGTTTCATGTATATGAGTGTC
TATGGAAATTCTTTGTAGGACTGAAAATGTCATTGTCTCTTCCTTCTATGCCAAAATAGTGAATTTTGAAGTTTTATTCA
GTAAATTCAATGATCAAAAGTTATGTAACTATTTTTTTGTTTGAATGGATTGTTGTCACTTTTTTTACGTTTTGAATGAA
TTGTTTCTTTTATTTTTATGTATGGTTAATAACCGAATAACCGAACCAAACCAAACCAAAACCGAAAACAACCAAACCGA
TAAATGTATATTATATTTGGTTTGGTTTGGTTTTGATAATTTTAAAACCGATTAAGTTGGTTTGGTTTTGGTTTTGACCA
ATAACCGACCCAAACCAAACCATGAACACCCCTAATTATAATTATATATATATACTAAATGATTAAGATTTATAATAATA
TTTTAATATCTTTAACATGTTAATTATATAGTTAAGGATTTTTATAGGGCGACATTTCACCGCTATTGTAACACCCCGAC
TTTTCTAAACGTCTAAATTAATTCGTACATTCGTGGAAAGACAAAGAGGGTGAGTAATAAATTAAAAATGATGTGGTATG
TAATATTTTAAGTGTTCAAGGGTTGTATCTCAAGTTTTGAAGTTAAGTAAGTGGCAAAATAAAAGTTGGCGAAAGTTATC
GTAAGTTCCTTTTTACAGATTTCTCTGAAATTTGGGTCAAATGTATTGGATGTTTTCTCTCAATATATAAAGAGTTAGAA
GGCCTATTACCCATTAAATCGAAGGTCTACGAGTCTAGTTTGCAACTCACAAAAACCCGTATCAAACCGACATCAGAGTA
AAAAGTTATGAGGGTTTTACTAGGGACTGCCGGGGCAGAATCCGGGTCAGGTCAAAAATATGGTATGTCGGCTTATTTAA
CATTTTAAGTCATGAAAACATTCCATTTCAGTTCCAAACCAGAGAGAAAGCTTAAGAGAGAGTTCCTATAGAGTTCTAGC
ATTAAGAAGCTGCGTTTGGAGCTAGTTTTGAAGATATAAATTTGTAGTTATTGGTGTTTCTTCAAGGTTTTAACTTGGTT
AACTAAGGTGCGTACCAACTGTGTATATATAGTATTTGTGAAGCTTAGGGCATAAGGAACAACTTTCGTGAAGGAACTAC
GGCCTTTCAAGCGTTCATTGGAAAGGTATGTTAATGTTATTCCCTTCGTCGACATGTTTCCTTAGAGGTAGTTTACGTTG
GTGATCTTGTAGATATAATTGTGAGTGGTTGGATGATTGAGTAGTTATAAACCCTCATTTTAGGGACTCATAATCTGTTA
AGAACGACCCTAAGTTAGGAACGACTTGGAGATTATTCATATATATTGTTTATAGCTAAATTGCTTGCCTTTAGCCTATT
CAATTATTTGTTGTCGCCTTTGGGGATATTGTGGTTAGTTGTTGACAATGAACTGCCTATGGGGGCTATGATGTTGTCTA
ATAGGACTATGTTATTTCCAAAGAGGGATATGTGTTGCCCACGAGGCTATATTGATGCCAAAAAGTGTTATGTGTTGCCT
ACGGGGATATTTTGACGCCAAAGAGGGATATGTGTTGCCTACAGGGCTATGTTGATGCAAGAAAGGGCTATATATATGCA
GCCCATAGAGCTATGATGTTGCCTAAGAGGGCTATGTACTGCCTACGGGGATATATCATTGTAAAAAAGGGCTATGTGAC
TTCTTACAAAGACAAAGGGCTACCGATAAGGTTATGTAGATTGATTTGGCACCTTTTGGGCTTATGGGGGCCTAAGTAAG
TGGTATGTTGTTTGTACCTACCGGGCTTATGGGGGCTTGGTTAGGTTGATGTTTGATCATTATTGTATTTTATTAGATTC
AGTAGTGGGTTGGAATGCTTATCTAAATTTGATTTCCTTATCTGATTGTTTTTGGTATATTATGATACTTGCTCATTTAG
TCCATAGCCTTTCATACTCTGTACATTATTTTTTACTGACCCCCCATTGCATGGGGGCGCTGCATTCATGCATGCAGGTC
CTGATAGACAACCGAGTAGACCTCATCAGTGGCAGGATTGACTTCTATCCGGCTGGCTAGCCCCTTTCCTCCAGAGCTGC
CAGAGTTGGGAGGTTTGTTACCTTTTATTGTATATATCTCTATGGGTAGGCTGGGGCCCTGTCCCGCCAATATTTACTGC
TCTTTGAGGCTTGCAGACTAGTGTGTGGGGTGTACAACTAGGTTATGGCCATGCTGGCCTAGTTTTGTGGGTTTGTTAAA
GCTTGTGAGTTGTTTGATGTATTGTCTTGATATATACCTGCTTCCAGTTTTTGTATAGATATCATGGTGGCCTCGACGGC
CCAGTCAGGACTTCTCTGCTAGTTGGCTATTTCTTTATATGAACTCTTGGGAGTAGCTATTTCTTTAATATATATGTTGA
CAGGGGCCTTACCGGCCGAGAGCTTAGTTTTAAGCCGAGATATACTAGTTTGTTTTCTTGATTGAGTGTGTCTGCCATGC
GCTAGTAGCAAATGGTTCAGCAGGGTTGGCTCGGGCCTGAGTTTTGGCATTAGGAGCTAGTTGCGCCCTTAAGTTTGGGG
AGTGACAGCTATTCCATTCGCTTTCACCCCAAAGTTTCATTGCTTATCACTAGCTAACCATCATTCACAAATAGGAAGTA
TTATAATTTCAAATAAGGAATTATTTTTTTACATTAAGATCGATATCACGTTAACAAACAATCTTAGTTTTTAATATTAA
GATCTTAACATATTTTAGGTGTGTATTCAAATTCATATGTCTTAACTAATCTTATTATACCTATTCATATTCAGCTCAGG
TGAAGGGTTCGCGAGATTTACTTGTGGAAATCGCGGCGATGGAGCAAAAATTGTCCCTTGTTGGTGATTTTATTATTTGC
CTAAAGTCATGCAATGTTAAAAGTGATTGTGATGATGGTTTGGTTTGTAGTGATTGTGCATCAAATGCTTTCCCTGGTGG
ATACCATTGTGATGTGTTCACATCTAATGGTCAAGGTATATTGCAAATTACTATCAAGTCATGTTTGTGTATGTGTTGCT
TCAAGAGTTTATGTGAGTCTTGTAATAAGTGATCAAATTTCTTTCTAAGAGAAAGATATTTGGTTACACCACTAGTTGGA
GCTACTTATCATGATGTTCTACCACCAATATATATTATATTATGTGTGGTTGTTCTAGTTACGTTCTGCGTCCCAGTTTA
TTATGTCTTTAATACATATGCGCGTATAGTTCTAAATATGTTTTTATATTAATCTTCTAATTATATTAGGATGTTAAATT
CTGTATGAAATAAGAATATTTTTTAATCGAATTATTAACGATAGAAATATATTTACGCCAAATTATTAATGAAGGATAAA
TTTGATGATTTTCACATACTTTAAAGACATTTTAAAACCTTTTTTGAACATATAAAATCTAGGAATAACAATCAAATAAT
TGATTAGCAGAAGAATTGATATGATCGTAGTTAGTTTCTTGATTACATACAATATTCAATTAATTTCTCATACATTTTTT
TTTGTTTAAATAATACACAAGGTAAGGGTCCGGGCCAAATCCTCCACCACCACGGGAGGTGAAAGCCTGGGTGGATAGTT
TCTAGGGAAAATTGTATATAATAGCAAACTATTAATTCAAATTAAATGCTATAAATATAGTTTGATTTAATTGTACCCCA
TATTGTTGTTATTTCGCCTCTCTCCTGGTGAATCTTGCTCGCCACTCTCGTTCTCTCCCTCGCCTCTCTTTCTTTTTATA
CAAATGCAAATGTATAAAATGCGTTTGTGTTTGTATAAAGCGAGAGAAAATTGTATATATACATATATTTTCGTTCCCCT
CTCTCCCCTCTCCCAGATTTCGCTCGCCACTCTCCCAAATTTCGCTCGCTCACTCACTCGCCTCTCTCACTTTATACAAA
AATGCAAATGTATAAAATGTGTTTGTGTTTGTATAAAGCGAGAGAAAATTGTATATATACATATATTTTCGTTCCCCTCT
CCCAAATCTCACTCGCTCACTCGCCTCTCTCACTTTATACAAACACAAATGTATACATTGTGTTTGTGTTTGTATAAAGC
GAGAGAAAATTGTATATACAAATACAAATGCATATATTTTCGTCCTATACACTTATGATTATACAAAAACGATTTTCCCC
TGCCCAATTTTCTTTTGTCTTTCTCTCTTTCTCACTTTATATAAACACAGATTATACAATTGATCTTTTGTATATGTATA
CCAAAGTAGATTATACAACTGGTTTCTTTTGTATATGCATATCGAAATTATACAACTGCTTTCTTTTGTATATGTATAGA
GAAATTATACAACTGCTTTCTTTTGTTTATGTATAGCGAAATATACATATTTATATTTGCTATGGAGCGCAATTATGTAA
ACTATAGTTATAACATATAAATATGATTTTTGTGTTTGCTATATGTGAAAGTTGCTCTAGTTTCTATAATGTCACTTTAT
ATATAGAGGTTCTATTTGTAGGATGTCAATGTTAAATTTAAAAGTTTGGACTCAAATATATTATTTATTATAACTTTAAT
AAATTATTAAAATATAAATTTCTTAACATCCTATTCTCCTTTTATAATAAAACAAATAAAAATTCTTTCACTTTAATCAA
ATGTTGTGTCAAGATTTTTCTACAAGAATACTCTTTTTAATAAATTTGACGTAACACAAATTTAAATTTTCGAAATCACC
ATGGTTATACAATAAAAACGAGAAAAATGTGAATATCATGTTTTTCTGCGACTCCACATGGTATGTGATCGTACTAATTA
AAATATTAAACAAACGTAGCTACCTACCCATATGTCTGCAAAAAAATTAAATTTTTTTCCCCCAATTCTTACTACTCCAA
GAACAAATTTTTGTCTACTAATCGGAGATTGTGATCTCGCCGGCTAAGTATGTTGTCATCTCCATTGAAATCAGTAGTGG
GTTCACTTCCCACAGTGTCAGAACCAAATGGCTCTCAACCAAGATCGGCACCTTCATTAGCAATGTTGAAGTTGAACAAA
ACTATCTTTTCTCCTCTTCAGGTTTTGTTTTCTGGACTCTTTTATGCTATGAACTGTTTAAAGATCAGATTTTGTTTGAT
GGGTGTTGTTCTTTTTGTTACTTTAGTGAGTATTTTGGCTTATATTGAATTTGAACAGACTTTTGTTTTCTGATTTTTAT
GCTGTGGAACTGTTTAAAGATCACATTTTGTAAAATGGGTATTGTTGTTTTTGTTAGTTTAATATGTATTTGGCTTATTT
GAAGTTGAACAGAGCTTTTCAAGATTTGGTTTTGATCTTTTTGTGCTATGAAACTGTTTATAGATCATATTTTGTTTGAT
GGGTATTGTTCTTTTATTGTTAGTTTGATGTGTATTTGGCTTATTGAAGTTGAACAACTCTTCAGGTTTTGTTTTCTGAT
TTTTATGCTGTGGAACTGCTTAAAGATTACATTTTGTAAGATGGGTAGTGTTCTTTTATTGTTAGTTTGATGTGTATTTG
GCTTATATTGAAGTTGAACAAACTCTTCAGCTTTTGTTTTCTAATCTTTTTATGCTATGAAACTATTTAAAGATCATATT
TTGTTTGATGGCTATTGTTCTCTTTTGTTAGTTTAGCAAGTATTTGGCTTATATTGAAATTGAACAAACTTTTGAGGTTT
TATAATCTGATTTTTATGCTGTGGAAATGTTTAAAGATCACATTTTGTAAGATGGGATTGTTGTTTTTGTTAGTTTAGCA
AGTATTTTGGCTAGTATTGAAGTAGAACAAACTCTTCAAGAGTTGTTGTTTGATCTTTTTATGCTATGAAACTGTTTAAA
GTTCACAACTATTAGATGTGTATTGTTCTTTTTGTTAGTTTAATATGTATTGTCTTATATTAAAGTAGAACAAAACTTTT
TTTTTCTCCTATTCAGGTTTTGTTTTTGGATCTCTTTTATGCTCTGCAACTGTTTAAAGTTCAAGTTTTGTTAGATGGGT
TGTGAATTTCTATTGTTGTTTATGTTGTATTTGGTTTATTTTGAAGTTTCTACTTGGGTGGTAAGTAGTATTGGGAAGGA
CTAAGAGGGGTTTTAGTGTGAAAGAATCTGAGCATTCAATCCAAAACTTCAATGTAATGTGTGGATTCACCTATGAATAT
ATAAATTGACTAATAGGTAGTTGGATGAATGTAGGTTGATTAATGATAAGGGGATTGTGATGCTGATCTTTAATCTTAAG
CATCATTCTGGCTATTTCATTTGAGAGAAAGATGGAAAATATATAAGTAATTGATTTATGAATTTGTGTAGAAAAAACTA
CCTTAATCCTCATTAAAGATGTGGCAAGTGCTTTCTTTGGCCCAGGTGGCTGTGCAACATGGTCGGAATTGTAGCCGATT
GTGCATCTGTTCTAGTGAGAGCATGAAGGTTAGGCTTCAGGAAGGCTCTGAAGCTCACGTTAGTTACACTTTGTGCATAT
TTGTAGATAGTAGAGAATGTTCTGCAAAATCATAGTCATATGAATCAAAATGTTGGTATTGTAGGATAAAGTTGGTAGAG
GGTGTTGTGCAAATCATAGTTGATGAATCAGGCAATAGAAATAGAGATATGAATACGGTACCACCTGATTACAAAACAGG
CTAGTTATGTCTCTTATGGTGTGTTTGGTTATGAACAGAATAATGGTCCAATTAAGGGGTGTCAATCGAGTGAGTTTGAA
TAAATGTGGAGAAGAAAAGGTAGTTTGCTTGATCTTGAACATTTTTGCTGATTTTTGTAGAAAATATATGTACTGCTTCC
CAAACCTGCTATATGTGATATACACAGAGTAATTCCCCATTGGATTAAGTCCAGTCTTAAAGCAGTGGATCTACCTTTGC
TCCTTAAGAGTAGACGAAAGAAACTTTCCCCTCCCTATTGAAGGTGCTGTCAAGGCTAATATTGACCGCTGCTCTTAAAA
CTGGTTTTAGAGTTACAAGATCAAAACCAACACCTTATTTTGGGGATGATAAGTCCCCATGCTCTTTAAATCCAGGACTT
CAGCTCCCTATCATTCTCTAGCAAGTACAAATCCAAGTTAGTTTTATTCCAATCACAAGGCTTGCACACCTGGGCCTGAG
AATAAGACCTGCTGTTCAGACTAGATGTTGTTTAAGGCTAAACTGAACTATAGAGCCGACAAGCATCCGAGCAAGCTGGA
AATACTTGAACGTTTGATGAAGAGAATATGAAGAGAGAACTAAATTTGACTTTTTCGATAAGTAAGCAATTTTTTATCAA
ACAATATCAGGGATGAATACGACCAGTCACTTGGGGCAGTTTGTAGGATAGATCAACAACCATATGTGAATATAAAAGAC
ACTGAGCTTTTACTTCATTGAAGGACTTCTCAATTGTTGAATTCCAGTTGCCGGAACATTTGTTTCTACTTTAGGCAAAT
CCAATAATTGAATTACTTGTGCTAGATGAGGTGATATGGTGACCTATGCAGAGTTGAAAAGTTTCAAATGCTTTACTTTT
GTGAAACTTGTTAGCAACTCATGTTGGCAACAAATGTCATTAGTGTATATATAACTAAATGCGTGCTAATATTATATAAG
ATAAAAGTAAAGTCAGCGTACTGAAATTATGAACGAAGTCATGTGGCTTATTACTTTTTTCAAGGGTATTAATTGGTATC
CCTTTGATAAGAGATGCTTTTACTTGACAAGATGTTTTTGTTTGGAACTTCTCCATTTCCACCAACATATTGACATGCAT
ACAACCCAAAGCAACGATTAAGCTCCGATAAGCTAAGTTGTGCGGACTCTTCACTTTCAATGCCGTACTCGTGTCGTATT
CTCCAAAAATATACTACTTTTGGAGAATTCGACACGTGCCTGTTGATATTTTTGAAGAGTCCAAGCAACATAGCCGATAA
GGATATGGGATTTGCAAAGTTTGACCTCTTTTTCTCCATTCTTGATGTTATTTGCTTCTAGCATTCACAAGCCATATAAA
ATTGAGAGTGTTATTTTACTGAGCAAACACAAGCATAAGTAATTTTAAGTAGATGGTTGTCTTGGTTCCGCTAGAGATTT
TAGATGCTCTCTCTTTTGTATCTTAGCATGTTCTTTCCCTTCCAGTTGACAGGCAATGGAAAGGAGTTGTCTCCTCGGCA
GGAGACAACCGCAACTGCTGTTTCAAGAAGAGAATTGATAGGTTTGGCAGCTACAACATTAGGTGGACTTTCCCTTTTTG
GTGCAGAGCCTGCAGAGGCACTTGAAGTAGCTGATATCGGGAATTCAATCAAGGAGCTGTTTGGATTTTTCAAAGGCAAA
CCAAAAACAGGAGCTGACAACCAAAAGAAACCAAATAGCAGAACTGATGATAAGAAGCCAAAAATGGAAGGCCATGGAAA
CAAACCAAAGATTGAAGTTGATGAAAAGAAAACCAAAAACGGAGATTATACGAAGGCATCAGCCCCTCATCACTCAGAGA
AGGAAAAAGTGTCATCTTCTTCTGCTGCTGCACTAACCCTTCCCAACATTTTGAATAACATAGTTCCCTAACTTCTCATT
TACAAATGCTGTTGTGCTCAGATACATTTTCAAGAAACTTGACAGACTTTTTGGATCCTACAATTCATTGTTGCTAAACT
CATGTCTAAAATGAAACCTTAGACAAGGTTTGTGTAGGTCAATGAGTTCAATGTCAAGACTATTTAAGTATTTTCATTTC
AAAGATTCTCATTTTATCTGTCCATTTAATTACAATTGATAATCTAATGCACAAGGCATCCCACATTCACGCAGGCTTCA
AGGAAGGCCTGCATGTCCAAGGGGTGTCATGTAGGAAGCCTACACTAGCGTAAGTGTCAACGACTCTAATAGGTCATTAT
GGAAGAAAATTTGCGCAAGTTGTCAATGACTGATTCCACCAATTGAATCGTGATTAATAGGTCATTACAAAAGAAAACAA
ACGCAAGTATCCATTACTGATTCCACGACTCGAATCATGACTAATAGGTCATTCATTATGGAAGAAGAAAAGATCAATCT
TGTTAAAGTAGTAACTAATATAAAGTATCAAATTTTTTTCATAAAATTAAACTAGTTTAAATCAAGCGATCTAAACATTA
CGATTCATATAGCTTACCTCAACTTGCTCAAAATTGAATTAGAAAAAAGTGCATATAACAAAGAAAACAACCATAAGATC
TTTTTTATATTATTGTGGAAGAAAACAAACACTTGCTACTTCTAATTCCCACTACAAACTAACCAAAAAAAATAAAAATC
AAACTGTTTTTTTGTTCAAGCTTTCCACTAACCTATGCATTTGAAATCTCCAAATAAAGAATATAAACAATCCAATACCA
ATTAATATATATAACCAAACAGGCTCTTCTTCACTTTCTTTCTCAGATTCAACTTCAGCTATACCAAACTCATCTCTTTC
TTCATTTCCAATTATACCCTTCATTACATGCCCATATAACACATATACCCTCCTCTCATCTCCTACTGTCACAGCTGTAG
CAAACCTCTCCCTCTCAAGGGCAGTTTCGTCATATACTCCTCCTTCTCCCCATCCATCATTGCTATTTAAAAAATATAGC
TTCTCTTGACTCACAACCAAAACGACGCCGTCCTCTCTAATGGCAATTCCGTCAGCCGCCGTTAAGTCTCTGTTTAATAT
AACGGCTCTCGCCGCTCCGTCGTCAACGCTGACTTTGAATAATTTCCCGGTGTTTGATTGGACCACGAGTAAATATCCTC
TCGGACTGAAAACGATGCCGTTTAAACCACATTTGTGGTATTCTGTCGTCGTATCGACTGGATGAGATTTGAACGCTTTT
GATTTTGATAAGATCGAAACGTCGCCGTTTAGGGTGATTTTCCAGATGAAATCGCCGCCGGAGTTGGTGACGTAAGCATT
GCCGTGGAAATCTACGGCGACGTCGTTAGCGACAGCGGCGGCGTCGTATTGAGTGACGTCATCGAGGAGAGGGGAGAGGA
AGAGGCGGCGGTTGGATTGGAGATCGTAAGAAGCTAGGGCGTTGAAAGGTGTGGGGGATTCAGGGGAAGGGGGACGGTGG
ATACAGGCGAGGAGACGGTTGTTGTAGCGGTCGACGGTGAGGCCGAGGAAGGAGGAGTTTTCAGGAAGTGAGGTATCGGT
GATTAGAGATTCGACTACGCCTGCATCGGAAACAGCGATGAGTTTCTGATGACGAGTGCTTCCGACGATGAAGTGTTGGG
ATTTGGGATCCCAAGTGAATGATTCCGGGAAGAGATTACGTGATCGGAAATTGATGACGTGGGGTTTTCTGCCGGCGGCA
AAAGGAACTGATAAAGCGATGAAGATGAATAATAAAGTAGAAAAGAGAAGTAAGGGAAAACTCAATTTCATGGTTATGGA
GTAATAATAAGATCACACTGATAAATCAATTCTCTGTATTTATAACTTTATAATAATCCAAATTTGGTGTCGAGTTATTA
AATTATATATATATACGTTTTTTATTAAACATAGTATATGATAGATTATATAGTGTATATATAAGGAAAAATTGTATATA
ATAACAAATTATTAATTCAAATTAAATGTTATAAATATGCTTTGATTTAATTGTACCCTATAGCAAACTATTGTTATTTT
CGCCACTCTCCCTGGTGGAATCTCGCTCGCCACTCTCGTTTAGTGACAGTCTCGCTCGCCTCTCTCACTTTATACAAAAA
CACAAATGTATAAAATGTGTTTGTGTTTGTATAAAGCAAGAGAAAATTGTATATATACATATATTTTTGTTCCCCTCTCT
CCCCTCTCCCAGATCTCGCTCGCCACTCTCCTAGATCTCGCTCGCTCACTCTCCTCTCTCACTTTATACAAACAAAAACG
AAATGTATAAATTGCACTTCTATTTGTATAAAGCGAGAGAAAATTGTATATACACATGCAAATACATATATCTTCGTCCT
ATACACTTATAATTATATAATACAAATATTTTCCTGCCCAGTTTTTTTTTGTCTTTCTCTCTTTCTCGTTTTATACATAC
ACATATTATATAATTGATCTTTTGTATACAACTGCTTTCTTTGTATATGTATAACGAATTATACAACTATTTTTTTTGTA
TATGTATAGCGAATTATACATAATATGTTTGCTATGGAGCGCAATTATGTAAACTTTGCTATAACATACAAATATGAATT
TTATGTTTGCTATATGTGAAAGTTTCTCTATTATATATCGGCTTATTAAAAGGAAGAATTAGATTACTTTTCAAATACTA
TCCTTTAGTTTAGGTAAATTGGTATAATAATCTTATTTTACCACATTTTTAGATAGTTCTTGGACAAAAAATAATTTTTC
GATAGTTATTGTTCGGTTATAGTATAAATAGAACTCTTTTTATTGTGTTTTTAAAAAAAAAGTATAATATTGAAAAGTAC
CATGTTTATTTTTTAAAGGGAAAAACATAAATTCACCCTCGAACTTGTTTCGAAAAGTCAGTTACACACTTAAATTATCA
TGACGACCTATTACACATATTTACTATTTAAAAATGATTTCTTTTACCCACAAAACTGACGTGGCAAAAAAAAGAGAGCA
ACTTTCACATATAGCAAACACAAAATTCATATTTGTATGTTATAGCAAAGTTTGCATAATTGCACTCCATAGCAAACATA
AATATGTATATTTCGCCATACATATACAAAAGAAAGCAGTTGTATAATCTGCTTTGGTATACATATACAAAAAAATCAAT
TGTATAAAGTGAGAGAGGCGAGTGAGCGAGCGAGATCTGGGAGAGGGGAGAGAGGGGAACGAAAATATATGTATATATAC
AATTTTCACGCATTTTATACATTTGCGTTTTTGTATAAAGTGAGAGAAGCGAGTGAGAGAGGCGAGTGAGAGAGCGAGAT
CTGGGAGAGTAGCGAGCGAGATCTGGGAGAAGGGAGAGAAGGGAATGAAAATATATGTATATATACAATTTTCTCTCGCT
TTATACAAACACAAACACATTTTATACAATTTGCCTTTTTTGTATAAAGTGAGAGAGGCGAGTGAGAGAGCGAGATCTGG
GAGAGGAGAGAGAGGGGAATGAAAGTAAATGTATATATTCAATTTTCTCTCGCTTTATACAAACACAAACGCACTTTATA
CACTTGCGTTTGTATAAAAAATGAGAGATGCGAGGGAGAGAACGAGAGTGACGAGCAAGATTCACCAGGAGAGAGGTGAA
ATAGCAACAGTTTGCTATGAGGTACAATTAAATCAAACTATATTTATAGCATTTAATTTGAATTAATAGTTTAGGGGAAA
AAAGCACATTTGACAGTAAATAAAGTAAAAAAATAAATTAAAATCTTCAATTGAATTAATTGAGTACAGAAGAGCACTAT
ACAATTCGAATATAATTTTTTCCTTATAATACTAAAAATACTAAATATAAATATATAAATTACATATCAACTAAAGTGAA
GAGGTAAAACTTAATAAGAAAATTATAAAAAAAAAGAAAAAGGTAAACGATGCTTAAATCCGACCAAAGTTGGATATAGT
TGATAAATGATTAGAAGATAGATAAATTGTTTTGATAGACCTGTGACTTATCATTCACTAATGATAATGAGGAAAATATT
TTGTTATGCTAGAATGTTACATGCTTAAATCTCATATCTAGCCGCAATTAGACGGAATAAAACTGCTATAAGATTCAGTA
TTGTGAATCATAGATATGGCAAACATTAAAACAGTTTCACTATTCATAATTGTCATTGTTTTACACTTACTTGCATCTCT
ATCTGGCTAATTAGCATTAAGGAATTCATCAATCAGATGCTAAAATTGAGAAGTAAGCATAACAAATGGGGAAAAGTACA
AAAATCCTATATATTTGAGGGCTAATTACATTCTATCTCGAAAGTTTCACCAATTACAATTTTTTTTTATTTTTTGTCGC
TCACGGATACATTCTTCTGTTGTCGGATACATTGCAAACGATACATTACTTAAGATTATGTTATGTCATGTACATTCCGT
TGTTGTCGGATACATTTATCTCTACTCTGTTACTTGTTGCATCAGATACCTTTCTCTGTTTATCGGGTACATTGGTCTCT
ATTGATTCTATTACATCGGATGCATTCCTCTGTTATCGGATAACTCTAGTCTATTGTTGCGTCGGATACAGAGATTTTTA
TAAACTTTTTAAATCATAGAAAATTTTAAGTTATGTATGCATGCATGTCATTTTTTTTAAACTAATACCTCGTAGATTTA
TTTAGTTAAAAAAAGGGAAAAGGCTAAAAAATACTTCTAAATTATCAAAAATAGCTCATATTTACCCTTAAACTATATTC
CGGCTCAAAACTACCCTTCCCGTCAAAGTATTGGATCACACTTACCCTTCTAGTTAACAGAAGTATGTTAAGTGCCACGT
GGACGCCACATGGACACCACATGGACGCAACATAAGCGCCAAACATTTCCCACTTTCACGTAGACTAATAAGATACCTAA
TATCTAATTTTCTCAATCATTTCTCTTAAGATACGATTTCACCCATTTCCCCTAATGTTGTTGGTATTCGTCGTCTGGAA
ATCAACTCTGTGAAGCTGAGGAAATTGATTCTAAAACATGATAATGATGAATGCCATGCCTTGAAATTCATGCCCCGTAT
ATTCGACATTTGGAACTTTGGGGATTGTGCTATTAGGAGAAACACTTTCAGTTGAAAAATGTGGCTTCACTTGTCAACTG
AATTTGTTGCTCTTCAGGCTACTGGCTAGCAATTGCAATTCAAAGTCCTAAAATTAGTCATATCATGGTTATTGGTGTCT
ATAGTTCAGTGTCATTAGCTAGTGCATTTTTCGTCTACCTCAGATCTCTATTTGCAACTCTCCTAGGATTAAAAGCTCTG
AAACCCTAGCCGGGAAAATGAGGGGAAATGGGTGAAATCGTATCTTAAGATAAATGAGGGAAAAAATAGATATTAGGGAT
CTTATTAGTCTACGTAGAAGTGGGAAATGTTTGACACTTACGTGGCGTCCACGTGACACTTAACATACTTCTGTTAACTA
GAAGGGTAAGTTATAAGTGTGATCCAATACTTTGATGGAAATGACAGTTTTGAACTGGAATATAGTTTAAGGGTAAATAT
GAGCTATTTCTGATAATTTAAGAGTATTTTTGAGCCTTTTCCGTAAAAAAAAAACNCATAACCATAAAGAAAAACTCAAA
TAAGATTTGCTTTAACAAAAAAGAAAAAAGAAAAACATTGCATTGGACCATGAGACTAGACCAAATAGCAAAGGAAGCTA
TCATCAACACATTCATAATAAGTTAAAATTGACACACAGAATATATGTGTCTATTGTTTAACTTTAACAAGTTTAAATAT
TTGTTTGTGCACATTCAAAATTAAATCCCGAATAATAAAGATGACAGTTAAAATCAAGTTAAGATACACGTTAATCAATT
ATATCAAAATTCTATAATGATATATGAATAATTATTTTTTTTAGGTAGACACGCGCCTAGATATAGCCTATATTTTTTAG
AGAAAAGACATAAAAGCACAACTGAAGTTGTTTCGAATTTTCAAAAAGACAACTTAACTTTGAGGATGTCCTATCACCCC
ACAAAAATATTGAATATTTTTGTAAAAGGACCATTTTGACCCATTTTCTCATTATGTTTGTGAACACGCACATGATGCGC
GTGAAGGTCCATTTTTAATGCCAAAAACCAATTAAAAGCTGCCACATTTAAGTTATTTTCTTTATTAATTATTTACTCCA
TTCAAATTCATCATCTTCCCCAACAAAAGAGTCATAGGTACTCTATGATGAACTGATGAAATCAACTCAATAAGGTAGGA
ATTCGTTTTAATTTCCAATCGAAAAAGCTAATTTAAAGTTGTCCGAGGTTTCATTTCTTCTTAATTTCATTTAGTTTTGA
GAACCCAAAAATCAAACCAAACTCTCAAATCAGTTGTTTTTTCGGGAGGATCAACATCGAAGCTCGAATTTTATCAATCC
ATGGTTTGAAAACAAGCCTAATCGCCAACCACTCAAAGACATGGCTCCAAATACCACTACTATGATTGAAGAAAATGATG
CGAGAAACTAAGAAATGAAAAATGGAGAACAAGAGTTTTCTTTTTTGAAATGATTCGGGTCGGGTCGAATTTGAAGAAAT
TAATTTAAATTAAATTAATAAAAAAAGTGAGCACCACGCACCTGTTCACAGTAGAGAAAATGGGTCAAAATGGTCCTTTT
ACAAAGATATTCAATATTTTTGTGGGGTAATAGGACGCCCTCTAAGTTAAGGTGTCTTTATGAAAATTCGAAACAATTTC
AGTTGTGTTTTTATGTCTTTTCTTTATTTTTTATAATATAATGAAGGGCATTAGTTCACATAGAAGAAGGGCGGTTTTCA
CCAAATTCAAATAGATTTCTTTCAAATAAAATTGGAAAACATAATTTGATAACATTTTCTTACGACATTGAAAAAGCTAA
AGATATGTATGCCATTTCTTTCCCTCACTTTATAAAAAATCGCAAATTCATTTATACGTGGAAAGCTGATCATGTCCATA
ATTTGTGAAAACATAAAAGTCTAATAATTAGAAATTTTAAATATATACCAATCTAAAAAAATAATATAGTTATCGTTTTT
ATTTTTACATAGATAGCTTGTTGTTTTGAATATAGTGTTCTTAAATGTCATGAAACCTCTAGTTCACCTTGCAATGATGG
GCAAACTATGGGGCTCCTAAATGGCTATTCATACTGTATATTGCATTAAACAGGAGGCTGGCAACAAAAGTCAGATTGGC
TAAATGGGGAATAGAAACAACATTGACATGTTTCATGTGTCAAGAGGATGATGAAGACATTGATCATCTATTCTTTGATT
GTTCATTCAGTGCAAGTGTATGGACCAAGTTGCTAGCATGGCAGGGAATACATAGACCTGTTTTAAAGTAGCATCAAGAA
GCTCAATGGGCAATCACACACATGAAGGGTCGGGAACAGTGTAGCTCAAGTATATAGGATGACTTTGGCTAGGACCATTT
ATTGTTTGTGGATGGAACATAACTGCAGGATCTTTCAAAATAAACAGACATCTGATTAGACGTATCATTCGAGATGTGCA
TGGAAGAGGATCTCAACATGCTAGATTAGGTGGAAGACTACAGCAACTTAATGTATATCCCTAAGCATAGGAGATAGTTA
CTAGAATGTGATGTTTGGTAGAGCTTGGGGCTGCTTATCCAAGCCTACTGGATGGTTTGTTTTGAATTGCTCACTTTGGT
AATAAAATTTTACTTACCAAAAAAAGAAGAAGATGTTAGTCACATGTTTTCGATATATTAACTTGGATATTATTGTAAAA
TTTTTACTTATTATATGAATATATAAGTTATTTAATTCAAAGTTTTAAAATATAAATAGTTTTTGAGAATACAAAAACAT
TTTTTTTTTCTCTTGAGTTATTCTTAGTGCTAACTATTGATCATAACTTACTTGATGGAAATCATTGTGCGGAGCCTCAC
TTCACCAACATGACGTTACTCACTCTTTTTGGACTAGTTTATTTCGTGGGAGATAATAAATATTTCCATGAATTAATTAA
AATGTGTGAAAGAATTTATACGGTAAAAAAACAACTCATTTCACTACATGATTCATTGATGTTTTTAGTTTTATCTTTGA
TTTTGAACTTCTTTTATCTGTTCATTAGGTTAAAAGAGTATTGTACCATTCAAATATAAGCCTTTCTTTATACACTTGCT
AAACATACTAAATAAATAAATTACATATAAACTAATGTGAAGAGGTAAAGTTTAAATAAGAAAATTATAAATTATTATAA
AAGGGAAAAATATAAGTTTAGTAGTAAATTATTTATTCCTAGCTCGTAAGGTGATTGAGAACTTTGTGATTTAGTTCATT
AGATTAACTACTGTTTACTGATAGTGTATAGAAAAATTACTCTAGCAGTTTATTTTTTAAAATACTTATTTTTTCTAATT
TAATTATTATATTTTCACATTGGAAGATTAATGATTTTTCGGTTGCTCTTTTTTTCTTTTAAAGCAATTCTATAAATTTA
AGATTTAACTTTTCGAAATAACATTCAAATATTTTTTATACTATCAAGGATAACATTTTTTAATAATTTTTTTACCCCTC
TTTCTAGGAGCTCTCATCTTTACTTTCTAATTCAAAATCACAATTTTAAAATTAAAAATGAATGGTGCTTATTGCTTGAC
ATCTGAACAAACTCCTCTTATATTTACATCTCATAAGTTAACTTATATAGGTTAAATGGAATTATACACCATTGGTTAGG
TCTTGTAAATACTTTATTCAAACAATTTTTTGGGAACTTACATAAATCTCACTAGTTTAGACGTTAATTATATAGATATA
CTTTACTTTGTAATATTACGTATCTTATCATATTTTGATGTCTAAATACGTCCAAATACATAAATCAAATTTAGGTGAAT
TTGTTGTAGATACATTATATCCAAGCTAGGATATATAGAAAATCACACTCGTCTCTCTCCCTATTTTTTTATATCTTATT
GCAAAAATACATATAGCTAAGAATAAGATTCATAGGAAACTCTTAACTTAATAAGATATGTAACATTTTGAAATATAGAT
AATAATAGTATATATATGTATGATAGTTCCATAAATTTTTAATCGAGTATGCCAAACACAAATTATGTACCCCTACTACG
TTTACAAAATATCTATCATCATCCAATTTTACAAACTCCTCAAAATCACCAGAACTTTCCAAACAAAATATCTCAGGTCA
CAGAAACTAAAAATATCTTCTTATATTTATCAAACCAATGTACCATAATTGAATATTTTTGCTTCCGGAACCTTCTTGAA
GCTTTATTGTTTATTCCCTAGAACCCAATGGAACCTTTTTCCACCTCATAGATATTTCTATCTATCCATGTGGCTGCTGA
TTTTTTTGACAAACAAAATTCCATTGGACCCCACTTCATCACCGACTTTAAAAATTCTTTCTTTATATAAATGTTTTCCT
TAACACACTTTTTATGTCACATTTTCTTGATTTTCAGTTTTTGGGTTGTTAAAGATCTGATCTTTTTGACAAAATATTTA
AACTGGAGGATACCCTTTTGCTTATTTGTTGTTATTTTGTGGGAATTTGATGAATTTAGAAAAAGGGGTTGTTAAAGATT
TGATTTTTTTGAAGAAATATTGAAATTAGAGGACACCCTTTTGCTTATTTGTTGTTATTTTGTGGGAATTTGGTGATTTT
AGAAAAAGGGGTTGTTAAATGATTTGATTTTTTTGAAGAAATATTGAAATTAGAGGATACCCTTTTGGTTATTTGGTGAA
TGGAGATGGAGTTTAAAGAAAGGTTGCCTTCATATTATAGTGTACTTGGTGTAAATGTTGATTCTTCTGATGAAGAAATT
AGACGTGCCTATAGAAAGCTAGCAATGGTATGGTGATGAAGAAAAGTTTGTGTTTTTTTGTTGTTATGAGAGTAGTTTGG
TTTTGGTTGTTAATGGAAAATGGCGATTTTTTTGGTTGCAGCAATGGCACCCTGATAAATGGACTAGGACACCATCATTG
TTAGGTGAAGCTAAGAGGAAGTTTCAGCAAATTCAAGAAGCTTATTCAGGTAATAAAGTTGCTATCTTTTTCAATTTCAT
TTTGGGGGTTGAGGATTAAGTTAGAAGGTTAGTGGGTAGTTGAGCATTTTCGAGTTTCCTTGTCAATTTTGATTGGCATT
TCTAATGTGGATTTTTGATGTTTCAACAGTGTTGTCGGATCAAAAGAAGAGAATGATGTATGATGCTGGCATGTATGATC
CTGAAGATGATGAGGATGAGGTATGCTTTGTTTTTTGTTTTTTTTGTTTTGACCTTAATTTAGTATAAATGATGGTGAAG
TTCATTTGATATGTTTATTTTTAAGTATTCATTGCTTAATTCACTTGTTTTATTGCAGGGATTTGCTGATTTTCTACAAG
AAATGGTATCTCTAATGGAAGATTCAAGGAAAGAGGTATTGTCTTCATGTAAACTCTTGTGTTATGACCTTCTTGTGATA
AAAAAATATATGGTGTTGTTTAACTTGTATACATTGATAATGTAAAGATTACGGTTTTGTGTCGTGGAATTAGTCATTGA
TGCTTGCGTTATATATATATATATATATAAATATATTCNNNNNNNNNNNNNNNNNNNATATTCACTTATATAACCCCATT
TTGGGGTGCGGTCCTTTCTTGAATCTTGCTTAAACGTGGGATGCTTTGTGTATTGGTTATTTCCAATTACGTAAATCAAT
AGTTCAAACCGCACTCAAAGGTAGGGCATTTCCCATTTTTATAGGAACTTCTGTAACAGAAACAATGGTATCTCCAATTA
TAGCCCCTCTGGGATGTAAAATATATCTCTTCTCACCATCCCCATAGTGTATGAGACAAATGTATGCATTTCGATTAGGG
TCGTATTCTATGGTTACGATTCTACCATATATGTCTTTTTCATTCCGTCGAAAATCGATTTTACGGTATAGACGCTTATG
ACCTCCCCCACTGGGCTCACTCATAATATGTTATGAATTGCATTTTATCTTGGATAAGAACCATATTTTAATTAATTAAT
TAATTAAAATGAATAAATGGTTTAGTGTTTCTTTTACTTAATTAAAATAAATTATCTTAGCTTACCTACTTTTCGTAGTC
TTGAGTCAACCTAGGCCTAATTTTTTGTTCTTTTGTGGCTTTTTTTATAGCGCATAATACGAAGTTTGAACTAAAGTTAC
TAGATTCTATCAAACTTATATGTTAGAGCTTATTTCTGATTTGATTTTTTTCATTGCGAATTGTTGAAAACAGGAGAAAA
GTTACAGTATGGATGAGTTACAAAGCATGTTTTGGGAGATGGCTCAAGGGTTTGAGACTTGTAATTGGTCTAGCTTTTCT
CAACAAAAACAGAACTTTGAGTCTCCACAATGGTTTTGTGGTAGTTCTATGGCTTATGATGGCTCCAGAACATCTCAGTT
GAACACGAATTTCGCAGACACAGATCCCTTCTTCGGTTTCTCAACAATGCAGATGCAAGGGGCTAACCGTTTCTGCAGAT
AATAGTAATAATAAAGGTTCTTCAAGAAAGTAGTTATCTGCAAAGTTTTCACTTTTCAGTGTTTTTTTGCATCTTTAGAA
TGTTCGAGTGTAGCAAATGTTCATATAGAGTGCTACGAATTTTGGCTTCGAATGAAGGATGGATGCGATCATACCAGCAC
TAGCACTGAACAAGTCATTTTTTGGTTTTGAACTTCAACAAGAATATGTGAATCCTCAGTTTTCTTTTGTAAATATAAGT
GGAATGGAACTTTTTTTTAGTGTTGTCACTTTGGATGAGATTGTGGAAAAATATTATGCTTGAAATATCTTTATTTTGTG
TAGTGTACTCCTATCTATGTGTCTATCCCAACAATTAGGCAATATTTTAAGTATCGAAAAGGGCTAGCTATATCAAAGTC
ATAGGAAATATTTCAAGTATCAAAAGGGCGAGTTATATCAGAGTCATTATGTTCGAACTGGGTCTAACAGCTCTATTAGA
GTCATTATAACCGAGTTGGGTCGAATTGGGTCTTATAGCTCTATCAGAGTCGTTTTAGGCTTTTAGCCGAGCTGGGTCGC
CTATATCAGAGTCAATATAGCCAAGTTGGGTTGGATAGTTTCTCATTTGTTGTAGCTTGACGGTTCATTTTCTTATAGTC
AAGTGGTTTTTCTATGTGAGTCTATAAGTCGCTCTGATGAATTTCTTTCCGCCTGTTCATTAGAGTACATTAAGTTCCAT
TTCCCCTAAAGATGTGATTCCTGTCTTTGAATGTCCCGGGTTCTATATCATCATAATAGGTGTGGATGGGCTGATCGGAG
TAGTTATTTCTCGCCTGATGTCCCGAAGAGCCTATAGAAGGTGAGCCCCGGTAGTGTTTAGAATACTGAAATAGATCTCG
GTGGAATTGGTAACTCAATAGAAATAGCTCTTTATGAAATATCTAGGTGTTAGGTCTAGGTATGGTTCTACCTGCATGCC
ATAACTTATGAGCCAAGGCAACATGAAAAGCACCTATCTAGTGGGCTAGTAGAGCAGGCCCAGAACTATTTCTCTGGTCA
ACACCAGGAAAATTCAGTGAAGATGGGCCATAACATAAAGCCCATAAAAACCTTCCTACATGTGATGGGCCCAATTGTTA
TAGCCCAATCTATATGTGTTGCCAGGACATTTTGGCCCAAATAATTTCCACACACATTCAATTAGTACATCATAGAACAT
TGTATTGTCCTTTCTTGATTTTGAAGGGTTAATATTGACGTGTATGATCATTTCGTCAATTGTTATAATTTATAAATATT
TAATTATATTATATCCTAAAACACCCCTTCATGTAGTTAGTGTGGTTCTCTTTTACATTTTTTTTGGGTACTGATGATAT
TTGAACTCGGAATCATTTTCACTTACTCTAATATTACTTCATATATTAGCTCATAAGGTGTAAAATGTGTAAAATTGTAT
AAAAATTTATCAATGAACATGCCTTCAATTTTGTCTTAGTTAGACTAGTGTATTCTAGTTGACTATAATGGTTTCAAAGT
TGTCAACAAAAGCAACACGTTTCCTCCATACTTGAATTTACTAGACCTAATACATGGCCCAACCTTAACCAATTTTCAAC
TCAAGTTTCACAAGGTATGTCTTTTCGGATGTATGAATTTCTATAACGATCTCAAAGTTGTCAGGTTTCCATAAACAAGT
CTTTACCTCTATCAGCGTACGTATACAACAAATCGACAATAGTCTTTACTTATTTTCCTCCTTTTCTCATCTATACAAGA
TTTATGGTCAATTTCTTGATTCCAATAATACTTTTTTAATAAATAAGTAAAAATAAAAAAGAATAAAATATTATTCCCTT
TAAATTGCAAGAATTTCCTACTTTTGAGTAGGCTTGGAAAAGGAAATTAAAGAATTTCCTACTTTTCAATGTTTATGTTT
AATAATTAGGATTACCACTTTTCCACACACAAGATACTAGACCAAAGTACTAAATACCGAAAAAGGTACAATTATTGAAA
GCATACATACTTCATAGATGTACAAAGTATGTTGAATTATAATTAATTAAAACAAAATAATTGGTATTAGAATTAAATCA
ACTCCAATAAGATTAAAAGAATAGAAAGAGTCCAATGGTGGGGACACAAATTGGACCATCCACTTGCATATGTAAATTGT
CATCTTGATTAAGCCAATAAATACCATACATACAAGAGACACCTCATCATCAAACTCTTTTATTTCTCTTAATCTAAGAC
CCTCCCACTCCCTAGAGGAGTTGCTCGGACAGTAACCATTCTTCATTTTCAATCTAAAGGTTGTGAGTTTGAGTTATCAA
CAAAGGATTAAAAACAAAAGACCTCCCTAGACTCCCCTCACCACCCCACCCAAAAGAAAAAAGCTCAAAACCAACAACTT
AAATTCCTTTCTCTTTGCTTGCAACTTCCATGCAATATTCTCAAGAAGTGTAACAAAAACAAACTCTCATTTCTCCAAAA
CACTTTCCTTTCTTTCCCTTTCATTTCTCACTAGTTAACATACTATTGTTGTCACATACACTCATAAAAAAACTACTTTT
TCTTCTAAGGAAGAAGAAGAAGAAGAAATTCACACTTCTATCAAGAACTCAAAGGTTTTCACCAGCAAATCTCTGACACA
TGTCGCGACTTGTATTTTTTCTCTTATTTTTTGTGGTGGCTACACCTATAACCAATGGACTAAATCCACGAAAACTCGAT
GAGGGTGAAAATAAATGTGGAGGTTGTCCTTGTAACAAACCTTGTATTCCACCTTCTCCTCCACCACCACCACCGTCACC
ACCACCACCAAAGAAACCACCAAGTGGCTATGACTGCCCTCCTCCTCCTTATTCCGGCGGTGGAGGCGGTGGTGGTGGTG
GTGGTGAAAATATTCCCTATCCTCCAAATTCACAATACATATATATGACTGGTCCACCAGGGAATTTGTACCCCGTTGAC
CATGATTTTGGTGGTGCAAAAAGGAGCTTTTCTAGTGGATTTCCACTTTTGATTGGTGGATTTTTCTTGGGATTGTTTTA
TTTTTTGTGAAATCCAAGATCAAATCAAATAAGAATAAGAGGAAGAAGCAGCAAATTTCAGAGATCAATAATTTTAGTGG
CTATGAATATTCTATATGTATAAGGTAATTGGTCCTAATTAATTGGCTGTAATCTTGATATGTTATTCATGTGTTTCGTA
ACCTTATAGTTTTTCTTCCACTTTTTTTGTAAAATCAAATTGTCAATCCTTAATCAAGAGATATGTTATCATCTGTTCAT
ATTTATATTCTAAACCATCCGTTTATTTTTACTTGTCATTGTTTTACTTAGTACACCTATTAAGAAAATAATTATTGATA
TAGGTATTTTATCGTACTATCCCTGTTTAATATTGTTTAGTATAAGGTCTTGAAAAACGATTTGGAGAATAAGTATTTAA
TGCTGATGATAAAATATGAAGAAAAAAAATTATTTTTTCTTGATATGTCAAAAGTGAACGGAGGGAGTAATTTCTCCATT
TTCTTTTCTTCTTTGTGAATATCATCTCCTTATGGTAGGATTAATTAAAATAAAGAAAAAAAATGGATTTCAACTTTCAA
ATAGAAGAATTTAGTAGTCCTCAAATTCAGTGAAGAATTTAGTGTCGATTTTTTAAAATAATTTTATGAAATGTCAAGTG
CAATAATTAGAAAAGTCTTTGTTTTTGGCTCCTTTTGTGGTCCACTAAATTGTTAGGCTGTGATAAGCAATTGTCATGGC
GTATGAGCGTGGCAACATCAACTTGATATAATGACGTTGTTCGGATCAATTTGTAATGCATTTAACTATTTTTCTAATTA
TCAGTAACATTATTAGTATGGTGACGGGTCATTTTCGTTACTTTATATGTTAATTATCATTTACTTCGTTTGATCGTTAG
ATTACACCCTTGAGTGTTTACTACTTAATTATCTTGATAATTAGTTAAAAATTGTTTAATGAAAAAAATTGTGAAAAACA
AATGTATAATTAGCACCACCGACTAAACCATAAAGAAGATATAATAATTATTTTATTGCGATATGGACAGACCACTAAAT
TATATTGGGTATGACACGTTTAATTAATTTGTCGATTTAGACAGAAAACTGTATAGGGGATTCTGTGTAAATTATTAATC
AAGTGCAACTATACTAGTATATATCCTAATATTAATACTAATTTTTTTTTATGAAAAAAAGAATTTTTTTTGATAATCCT
CATCCCATAATAAGATAAATTTCATCAATGACTTAATTAACAAGAAATCATTTACTTTTGATATGACTACATTTTGATGT
GGTAAACTCAGCGATAGCCACTAATGACTAAACTATTATTATGCTCGTGGCGGGACTTAAATCAATGACTTACGAAATGA
GCTGATAATAATCATGATAGTGAAAATTCTCTTATTCTTTGATAAAAAATTTAATTGGCGATTGATTATATTTATTTTAC
GAGAAACAATATAGACGTAAATAATATCATCCTAACTTCATCAATTAGAAGTAACAAACGTTCAATAAAATAGTTGAAGG
GCACGCAAATTAATCTAGACACTTTCAATTTTATAAGAAATTCTTTTGTGGGGGTTATTTTGTTGTTTTTCTTTTGGAAA
AAATATGAATAAGAAGGCCCCAAAGTAGTTTTACCATGAAGATTTTATATGTCAGAATTTGTTGTCAGAAATGAAAAGTA
CTAAGTGGGGGAAATGAAATCAACTTTTAAAAAAAAATAAAAAAAAAAAAAAAAAATAACAACTTTGGTTTCACAAACTC
TAGAATCCACTTTATATCTCATATTATTAAATTCCATGGTCCCAAAAGCTACAATAAGCTTATTGAAGTTTCAATTTTAG
CACAATGTTTCAATTAGGTGGTTATCATTCAATGAATATTGTGACTTGATAGAGTTGAATTTGTCCACTTGTATGACTAT
AATTTTCCACTTTAGTAGCTTATAACTAACCCATGTGCTGTTGTTTGGTTTAAGTTTTAATTTTCATAAGGAAAATGTTT
TTTTCTAGCCATGGTATCATTGGAAAGTTTTTTATTTATGTCTAGTATTTATTTTGAAGTTCTGGTTAACATGAATGTAT
GTTTAGAGAATTATTGAAAAGAAAGTGATTATTATTAAAATAATTTTATTTTTAAGATTTGAATCTTATCAACAATTATT
CATAATGTTATAGTTAGATTCTTGTGCTTTCTAATCGTGCAATTATTACTTTAGTAGAGATTAGATTTTTACCCTATATT
AAATCAAGGGAAAACGCAATGAAAATTGTCTAAATTCTTAGGAACTTACATGGATCTCATTAGTTTAAGAACTAATTACT
TAGATACATTTTAGTATATAATATTACGAACTTACTAGATTTTGGTGCATTTATATACATTCACATACATGAATCTCGGG
ATACATGGGGTCAAAATTACGTGTAATTTATTTTAGATACACTATATCAAAATGGATTCGCATGTATCTAAGATAAATAG
GTAAATCTCCCGTCTCCCTCACCTCCCTCCCATCTCGCTCGCCATTTTCCCGTGGTATCTCATGTACATATATATGATTC
ACACCTGATACATATAAATACATGTATCAAGTGTGTATCTAGTGCTTCACATATATCTGGAATACATAACTATCTCGCTC
GCCCCTTCCTTATCTCGCTCGTCTCTCTTACTATTTACTATATCTGATAGCAAAAAATATATGTATCTAGCTAGGTATAT
CTTTCTTAATATATGATAGAAAACTTTTATTTAATGATAGGAAACATAATTATTTGAAATTATTGATAGAATTAATATAT
ATGATATGAATATGTGTTTAATAAGGTAGTTTTCCCAATACTTTATGTAATGACCCTAAAGGTCATTTTTGGAAATTTTC
ATAAAATGACCGGTTT
>mtp_2478.scaffold_8
GATGATATGTAATACTATGATGTGATCGTAATATGATTGTGATTGATGACATGTGCATATTCATTATTCATCCCATGTGT
GAACTATTTGTTGCATGAGTTCTGAGACACTGATATGAGGATGGATGGATATGAGACACAGTTGAGACTAGCTCCGGCTA
GAGATATATGAGATGGACTAGCTCCGGCTAGCGATTTGGATGCCGATGGGATCTGGTTCCGGCGGTGATACATGGTCCAT
GTGTGGCCCCCATGGGTTCTGATTTGAGTATTCAGCGCGGACTAGTTACGTCAACAGATGTGTATCGTAGGACAGACATG
CATCACGACTACATGACATCATTATTGCATTTTGCATCGCATTTGCCTTATCTTTGTCTGTGATGTGTGGATTGTATCGA
TTTACCCTTCTTATGTGGAATTTGATCTACTTGCTCTTAATTGTTGATCTGAGGTTGATGAGGATATATTGTTGGTTCTG
GCTGTTGAATATGATATGTTTAGTATAGGTTGGTTGGTTTGCTGCTAGATTGAAGTTTCGGTGGTTCGGTTAGGATTGAA
AGGAGTTGTTTGTAGCTGCTAGTTTTGCTTAGTTTAGAGTTACTTGCGAGTACCTGTGGTTTTCGGTACTCACCCTTGCT
TCTACACAATTGTGTAGGTTGACAGCTCTCTCTCAGATTTGGCTTAGTAGTTTCTTTAGCAGATTGAGCTTGAGGACATA
CTCGAGAGGTAGCGGTTCATTCCAGACGTGCCCTTGAGTTATCTTTACTTTCAGTTTTGTTCTATTCGAGAACTATACTC
TGAGACTTGTATATTTTTATTCGAATTCTGTATTAGAGGTTTGTACATGTGACAACCAAATTCTGGGTAGTGTTGAGTCT
TAATTAAAGTCTTCCGCTTATTTATTATCTTTTATTCTCGTATTTCTACTTCTCTATCATTGTGGTTGGGTTAGGCTGAT
GTGTCCGATGGGAAATGGACACGTGCCATCACATCCGGATTTGGGGTGTGACACTTTATCTATTCCCAAAACGTAACTTG
CTTACTCTCTAGAATAACCTCCACTTTAGTGAATTATGTCAACCAATACGATAAAAACACTCAAATATGAAAGAAAAAAA
TAAAGATCAATTTAATAAATTAATAATTTTAAGATACAAAGGATTTCCTATTATAACGAGTTGTTTAAATACTCTTCAAA
AGTAAGTAAACAAATTCAAAACTTACAAAAATGTAACTAATTTCATTATGGCTCAAAGTGTTATTGCGTAATGTCTAATT
AAAAATGAAGAAATTATATTATTTATTTAATATATTTGATTATTAACAGCAGAATGGACAGCACAACAACATGGATAACT
ACAAGTTTTGATTTGACGTGAAACAAATGGACATATGTAACATGTTAACTCTCCTATCATGTGTCAATTTGTTCCACTCT
AGAAGTTGTTGCAATTCTCTGATTTCTCAAGGGAAAAAAAGAAGGTCCTTTTAATTTATATTTGTAGATTTAAAATAATT
TCTTCAATAGATTTTTTTAAAACATTTATGATATCTTAAATTTTGTCAAAGGTGGATATATATATTAATTCTAGCTAAAC
TGTGGGAAAAAATAGTGCTCCCTTTGTCTATTTTTTGCGACACCCTTTCTTTTTANTCTGTTCCAAAAAGAATGTCTTCT
TAATATAATTAGAAACAATTTAACCTTAAAATTCCTCTTTTATCCTTAATGAAATGGTTCTAAGACACACAAATATCTAA
GGATTATTTTAGATCATAAGTTTAAAAAATCTTTCCTTTTTATTAAACACCGGGTTAAATCGAATAGTGTCACACAAAAT
GAGACGGGGGCTAATGAATATAGCAATCTGGTCCCAAAAAATAAACTGATCTTTTTTTCCATTTTTTAGTTAAAAGAAAT
TAAAGTTAAAAGGGTAAAAATGTTTTAAAAAGTAAAATAACATAAAAAAAATATTATTCTGGCCAAAAAGATTTTTATAT
ATATACCTTAAATAAAGGGGGGAAATACCTAAAGATAAGGATAAAAGGTAGGGAAAGGGAATAAATTCTTGAAATTTCCA
AGGAAACTAAAAGTTTCTATATTATTATTATATATACCAATTTTTTCCTCTCTTTTTTCCATCTAATTTTTTTGTTGGAA
AGATCTACTTTTTATTCCCTTTTAGTTGTTTTTTCAAGAAGAATAAAAGTTATAACTTATACTTAATAATACTATACTTT
TTAGAAGAAATTTTCCAGCTTGTTGCATAAAGGCTAACACTTAATTATTTTGAATGAGTTGTTGAGGTAGTTGTTTTGTC
TGCAGCACAAAAAAAAAATGTAACCATTATGAAAAAAGTGTTGTAACTTTAATTTGGAATTGTAAAACTAGTGTTTCCAT
ATTTCTATCTAATAGCTTTTTCTTTTTCTAATCATTTGGTATGGGAGGTGGCAGCTATTTTGTGGAATAATAAATGTTAT
AGGTGGAGTTATATTATTGATATTTTTTTGTTAAAAAATTATATTGTATGACTAGATTACAAAATGTGTGTATAAAATAT
ATGACTCTGATTGACTTTTTTATGGGTTTAGTACTCTAAATATTTCATGCGTTGGAATAACTCATGAGAATTGGGTTGTT
TCACCTTTTACATGAAACGGTAATTCCTTCCACCAAATCAGTTTAAATTGTCGCATAAATTAATTTCAAATTTAGCTAAT
ATCTCAAATTCAACATGAATTAAAGTTAATCTCAAATTTTGTTCTGAAGTTATTATCTTTGTCCAACATACTAACAAGAG
AGGGCTATTGAAAACACTTCTAAACTTGAAGGAAATTATTAGTTTCGTCCACGAAATATTGATAGCATTAAAAACACTCA
TCTACTTGACCAACTAAACTTAGATACACCCCCGATCTGCCACATGACATAGCAAGTGGTCTCAAAATGGAGCTCTTAAT
AAAAAGCCGAGAGAAGTGTTGACAACACCTTAAACTTGACGAGCATTTAGGAATTAGGGGTTTACTTCAATCATGTTGCA
AGATTGAGGATGTATATTTTAAGTCCAGTTAGTTAAATAAATGATATTTTAAAGATAAATAATCCAAGAATAAAATTAAT
AATTCACGTTGAGTTTAGAGATATTTACGTTAATTCTCCCTACTAATAACAACTCTCATGATATCTATTATATTAATTTG
AAATAGGTTAATTGGAAAAGACAGATGAATCATCATCCTAGTGATAAGAGAATAATAAAAAAGATGAAAAGACAACTCAT
CAAACAATATTATTGAACTTGTAATGTGCTTTATGCTAATTGGTAGTTACAATATAATAAATTAATAAAATTAAACTTGA
AAAGTTTTGGACATATATATTTTGAGTTTATATTCCTTTGAAGAACTTCATGGTGTCTTCCTTTTTCCTTTTGGCCCACA
CATCTCCATCATTAGGGCATCTCTCATCACTCTCAATATTATATATCAACCACTAGCACTAATCCTATTATAAAACGAGT
GTGGTAGAATGAATGAAATTAAAAAATTCACGAAAGAAAGTTAATGCGACATGTTCATGAGATTGTTGGAAAATATTTTC
TTGATGTATGATGATTTTCATCAAATTGTTAGATAGTTTAGTAAGTGACGGAAAATATATAAAAAGAATTCGAAACTTGA
GATATCAGAAAGTACAGAAACTATGAATGTCAAATACTAGATGATTAGAAAAAAAATAACACTTGCCCTACCTTTTCAAT
AATTTCACTTGCGTGTGGAATAATTCAATTTTTGAGTATTCAACCACTCTATTATATAAACAAGTCGACAAATGGATGTT
TTAAGAACTAGCTATAAATTTTATTTTCTAGTAACATTTATTACACTTTGGTTGAAAATTTCCATGTACTATTTTCCTCA
TCCACCTTCGTATATTATGTATATTATGTATGTTATATTATTTATAATTATCTTTTGAATGACCTGATAATTAATAGAAA
AATTATTATTATACACTACCAATGTTTAGAAGTATAACTCCCAAATATAAGGACATCACCTTTTTTTTCCTTTATAATTT
GCTTTGAATATCAAAATCTAAGATAAATTGGAATCGTTGTCTCTGATTGAGAATGTTCTACACTAAAATAAGACTTCTGA
CATGAATTTTAACTAATCGAACTCCAAAAGGATATCGAACACGGCAAAATTACATTTGAGTCCTGTATATAAGAAAAGGA
GAATTGGGAAAGAGACAAGACTTTCAGGAGTCGTTTGGTTAGGAACAAGTTATCCCATGATTAGTTATCCTGGAGTTAGC
CATCCTAGGATAACTTATTGTTATCTCCTGTATTCAGGTTAGGAAAAACAAAAACAGAAAAAAGAAAAAAGATGAAACAA
ACAGAAAATAAATAATCCGAGTCTACAGAACTCATTGTGTTTCCTTAAGAAATTTAATCCCCTCAAGTATCCGAGGTTGC
AGATTAATTCCTCCCAAGATAAAACAGATTAATTATTAGAGAAGTAGCGGTACATCAAACTTCACTATTTTTTGTCCAAA
AATATTATCAATCAATTATATCATTTGCCAAATCCAAATCCAAATCCAAAATCCCGAATTTCGAATCCGAATCCAAACCG
AGGTCGAGCGAGCAACGACGATGGCCGAAGCCGAATTCCAAATCCGAAATCCCGAATCCAAATCCAAAATCCAAAATCGA
GGTCGAGCGACGCGAATTTTCAAATAATTCTGTTATGCGAAATTAATTTTGTTAATTAATTAACATTCTAAATTAATTTA
TAAGAGAAAATGAAATTAATTAATGAGATTGATTAAATAATTTTTTGTCAAAAAATATTATCAATCAATCACATCATTTG
CCAAATCCAAAATCCCAAATCCGAACCGAGGTCGAGCGACGACGACGCGGCAATGGGCACCTTATTCTTAACCCTTTAAG
AGTTAAATGAAGTGTTTCCTATATAAGGATAACATTTTCCCTTTCTTCTACCAATATGGGAGAAATGACTTTTCATTCTT
ATATCCCATCACTATGATATAAATGGTGGGATAAGTTATTCCAAATATGACAATCAAACAAGATACAAAAGTTTTATCCC
ATCATTATTTATTTTTATCTCTCACACCAAACGAACTCTTAGGAATTGATTTGACAATTGTTTGGTGATATTGAAAGGCA
AAAATTAAACAAGATCCAAGAAAATTATTTCAAATCTCGAGTAGTAACCTTGAATTCTCAATTTGAATTATTATTATTTG
TAATGTGAAGTAGAATATACTATGGTTGAAAAAGAATTCCCATTTTTGAGAAATTTCCAACTTGAGTTGTGTCCCCTCCC
TACTTTCCTAGCTTGTTGTTTTCTGCTATTTACAAAATGGGTTGGCAATTTTGTAATGGTTTATTTATGATAAAAAGGTG
AGTCAAAAAGTACCATTAATTTGATATAATAATATAATGGAGCAATAGCAATATAGGTAGATTGAATATAGTGTCATGCT
TGGTAAAAAAATGTGAATAATTGAGTAACATAGAGTAAAATTTGGTTATTTGGCAAAATTAGTGGATATTTAGAATAAAA
ATAATATCAAAAGTTTTGTCTTTTCAACAAAAACTGTTAATAATTGAATAACACAAATAAGATTTATTATCAAGTAAGAC
TTTTTATCGATTCAATAATATCAAATTTTAGGCGTTAGGTAAAAAATTTTGAACAACTGAATAAGTATAATTTTTCAACG
CACGATATCCATGTTTCACTCATATAGTTAAAAAATAGTTATTATTATAAAAATTAAATTTTCATTATAAAATTTCAACC
TTCACGACAATAGCTTATTTTTAATTTTAGGAATCGAAAAGGACTTATTTATGAATTTTAATATGTTTCGAGGGCTCTAG
AGAGTAGTCATATTTTGACCACTAGGCTATGAAGTTTCCCTTAGAGAGTGATGAAAACATTCCTATCACCTAATCTTATC
ATCAAATTTTTTATCTTATTATAAACTATATATTCACCAAAAAAGATACTATCTAAACAAATTCTTATTTTAAAATTACT
TGAGCCACCTAATATTAAATAAATAACAAAAAAAAAATATGCATGGTAGACAATATTCTTGATTCTCCCACCTAAATTAT
CAAAAGACAAACTATACAAAGTGGCCTAAAACCTCTTTGCTTTTGTTCCATACTTTTGCATCTTTTTTTGCCTCTTTCTT
TCATCATAAGCAAACCCCTCAAAAAATCCATTAACTCAATTTCTACTTCATTCCTTAATAGCCCTTTTGCCTTTTCACCC
CCCCCCCCCCCTCCTCCCTCTCTCCATTTTCCTTTCATTTTTGTCTACAATCTTGACACCCCACCCCCACCCTCTTCCTT
TTTCCTTTCATTTTGTCTACAATCTTGACCCCCCCCCCCCACCCCCCATTAACTCAAACATCTACTTCATTATCTTAATA
CCCTTTTTTTTTTCACAATTGCCCTTCCATTTCTTCCTACAAAAAACACAAAACATGGTTTCTAAANNNNNNNNNNNNNN
NNNNNNNNNNNNNNNNNNNNNNNNNNNNNNNNNNNNNNNNNNNNNNNNNNNNNNNNNNNNNNNNNNNNNNNNNNNNNNNN
NNNNNNNNNNNNNNNNNNNNNNNNNNNNNNNNNNNNNNNNNNNNNNNNNNNNNNNNNNNNNNNNNNNNNNNNNNNNNNNN
NNNNNNNNNNNNNNNNNNNNNNNNNNNNNNNNNNNNNNNNNNNNNNNNNNNNNNNNNNNNNNNNNNNNNNNNNNNNNNNN
NNNNNNNNNNNNNNNNNNNNNNNNNNNNNNNNNNNNNNNNNNNNNNNNNNNNNNNNNNNNNNNNNNNNNNNNNNNNNNNN
NNNNNNNNNNNNNNNNNNNNNNNNNNNNNNNNNNNNNNNNNNNNNNNNNNNNNNNNNNNNNNNNNNNNNNNNNNNNNNNN
NNNNNNNNNNNNNNNNNNNNNNNNNNNNNNNNNNNNNNNNNNNNNNNNNNNNNNNNNNNNNNNNNNNNNNNNNNNNNNNN
NNNNNNNNNNNNNNNNNNNNNNNNNNNNNNNNNNNNNNNNNNNNNNNNNNNNNNNNNNNNNNNNNNNNNNNNNNNNNNNN
NNNNNNNNNNNNNNNNNNNNNNNNNNNNNNNNNNNNNNNNNNNNNNNNNNNNNNNNNNNNNNNNNNNNNNNNNNNNNNNN
NNNNNNNNNNNNNNNNNNNNNNNNNNNNNNNNNNNNNNNNNNNNNNNNNNNNNNNNNNNNNNNNNNNNNNNNNNNNNNNN
NNNNNNNNNNNNNNNNNNNNNNNNNNNNNNNNNNNNNNNNNNNNNNNNNNNNNNNNCCAAATCCACCATCAACCACCTAT
CAACCACCACCATCTGGTTATAACAATATCCCATATTTGAATTCTCCACCTAATGATTATGGTAATGGTGAAACACCACC
ACCACCAGAACCAATTGTCCCTTGGTTTCCATATTATTATAGAAAACCTCCTCATTCTGATCTTGATCAATCTTCATCAT
CAAGAACCACATGGAAGAAAATGATTAGTTTATTAGTAGTAGTAATATTTTTTGTTTAATTTTGGTTTTTTCATTAGTTA
TTATCTATGTGCAAGTGAATTTTGATGTAATTAGTAGTGGACAACATGTTGATTTTAATGTCTAATTAATGATCATCAGT
TTCAATTTTTATGTTTGTTTTGAGTTTATGTGAAACAGAGGAGTTCCTCTGTTTCTTGATTTTTATGTGCACAAAATGGA
AACTTTTCTTCTTCTTCAATAACAAACACTCAAATTTACAAAATGATTATGAAAGATACCTTCAAAATTTACGTGTTGTG
TTAGAGAAAATGATTATGAAAGACACCTTCAAAAATTACGTGTTGTGTTAGAGAAAATGATTATGAAAGACACCTTCAAA
ATTTATGTGTTGTGTTAGAGTTAGATGTTTACGAGGTACAGTAGAAACGAATTGAAGTGTTTAGCTGTCAGTTTAGATTA
TTAAGTTGATGTGTTTAGATGTACGCTCTTAAAGTGAGGTGTGTTTACGTATCAAAATTAAGGGTAAATTAAGAGATTAC
TAAGTTGATGTGTTTAGATGTACACTCTTAAAGTAAGGAGTGTTTACGTATTAATTGAAATCAAACTTAAGTGTATGTTT
ATATATTATGTCTTTTTTAAATGAAGCAAAATTTACGTGTTGATAAGTCACTTTTTTCATCCTTCGTCAAAGGTTTTTTT
GGGTTTGAAATTATAATTACTTTTAGTAAGAAGTGTTTTTTTTTTTTTTTTTAAATTCAAATTAATCAAATATTAAAATG
AGTAATAGGAAGGCAAAAAATCAAGTTTTCAAGAGTCTTGGCTTTTACGTTTGGCAATTAGATTCTTCTATATCGTTCTT
CATTTATTGTATTTACATATACATACAAAAATGGACATTTGGACCCTTCTAGTTTTGAGGTCAATATAAGGTTTCTTCAA
TCACTTGGTTACAACTAGCTAGTATTATTTAATAATTGTAATGTTTGATTCGATTAATTTTAGATAAATCTTTTATAAAA
AAAAACTCATTTTCAAGTTTAAATTTGAAAATTTTAATTAATAATGAAGGAATTTCATCCATTCTATCACAGAATGAGCT
TAGGCTTCTACAAGATCATAACCACCACCTAATTTTGATCTCTCTTTTGAACAAGTGCCTTCTCCTTCCCTATCATGACA
ATTGACAACCAACTTTCCCCAAAAATTCATGCTACTTGCATCACTTCCTTTTGCCTTTTAATTTCTTTAATGACACCACC
TTTTTTGTTGTTTTCTTCCCCTCTTTTTTCTTTGGTTTATTTTGTGTTTTGTTTAGTTACTAAAAATAAAACAAGTAACC
TTCTGCGACATAAAAAAAAAAAAAGACAGTCTGGTGTATTAAAGCTTTCACTATGCACAAGGTCCAGAGAAGGACTTATT
GTATGTAGTCTTATCTTGTATTTCTGCCAGAGACTGTTTTCAAGGCTTGAACTCGTGACCTTATGGTCACATGACAGTAA
CTTCTTTAACAAATACACCAACAATCGAGCATATTTAGTGTAATTTCATAAATGAGATTTATAGAAGATGATGTGTATGT
GAATGTTATCCTTACTTTGACAAGATAGAAAGCTCATTTTCGGTTAACCCTCAAATCAAGTAGAACATTTTAAGGCATAT
ATATATGATAGCCTAGAAACACAAGAAAAGAAAAAAATACCACAATTTTCTGTCTATTTTAAAGCATGTTTTGGGCAGTA
CTGAGAGGTGGAAATTAATTATTTGAAGAAATAAAATACAAATTAATAAACAGGCTGTGAGAGATTCATTTGGCCATCAA
AAGAGAGTGATATTTTGTCTAGTAGCTTGAGATGTTAAAATGGTACAATCTCATATAATATTCGTTTTGCCTCTATGGTT
TGCAATTAATTAAAGACTTGATAGATTAGCAAATATATGATGTTAATTAATCTCAAATTATGGCATGAATTGATTTGATT
ATTTATTTTTGATGGTGACTTTTTAGTCATTAAGCAATAGTATAAGTTAATAGTATAGTATTAATTACATGTATTTAATT
AAAATAAATGACCAGCTGTGCTTTAGCGACTAGTCTCTATGAGAGATACCAATCAACTACCAACAATGGTGGGTTAGCCC
TTTCCTTTTTCCCAAGGGTGTTTGGGGGGTGGGGGACCGATCAATGAATAAATAAATATGTTATTTCGATAGCATGTTGA
ACGTTTAAATGAGATGTTCACTCAATTCAACATGATATTAGGTAACAGATCTGAATGAGGTTGTCGCTCATCATCCAACT
ATATCAACATCTCTATCCTAAGAAAAAGGATCATGCACGTTTATTAGAAATCAGATTAGAAAGATATCCCTTCAACATAG
GTCAAACTTGAAAATATCCTGGACTTTTACTATTCCTCTTGCAGAAGTGCAGAATAAGATTATGTATCCAACGTTTAGTG
GAAACTTAGTGGACCAGAGACCCTTATGGTCTGGCCCTTATCGAACCCATGTTTAGTGGAAGCTTAGTGCACCGGAACTA
TTCTTCACAGATATACAAATATTACCAAGTTGCATAACTTCTAATATTCTTCTTGGCTTTTGTCTTAAAACTTGCTATCT
AGATAATAATGCTATCTATACCAATCTTTGAAACATTTTATCAAAGAAAGATTTCAGTATTAAAACATTGGCAGAAACAC
TGCAAAGTAGTGCAACTTAACATTTTGCTCAAAGTGAGTATAGCTTTAATAGCACAGCATTTATGGTATTTTAAGAACTT
GACTTAAAGAGGTTCATAATTATTAACTATCCCAACTAGGAATAATTACATACAGCATATCTAGCAGAAATGCTAACCTA
CACACTAAGTATATCGTCTCGGATACGAGATCCATCGCCTCTGCTATGTTGAGAATTTCAGAGAATTCACACAGTACAAT
CTGACTTAGCAAGCTCATCATGTTACCTTCATACTTGATCCATCTTGCTGACATGACGAGTCTTAAATGACGTAGAAGCT
GATGCATCTAGGAAGCAACACCAACAGCTAAACGACCCACTCTTGTACTACGGCTCAAATCAATACTTCTAATATCTTTT
CTCATTGCATTGTTTCCTATTGATCTTCGTGCAACCACCTTTGTTTTCTCTTCAGCTTTGAAGCCCTTGTTTCCCTTGTT
TGTATCTGCTGTTCTTGGTCTTGGAGAATTCAGGAACTGCCTTTTATCTTGCTCTCTCTTTGGAGCTACTGTTCTATTTG
ATCGCGTCTGCCAGGACGTTTTGTTTGTTGGAGCTGAAGATGGGACACTGCTGTCAGATAACTCTGCTGAAGGATGATTG
GTTACTTCTGAAACCTGTGGTGAATCAGCCATGTTTAGATGTTCACTAGTGGAACAAGGAACAGTGTTCTCTGTTGCACT
AGTAGCTCTAGCCCCTGAAGTCGAAGGTCTGCTTTGTGATTTACTTGATTTAGTTTTACTTGCTAACTCCTGAAAAATTA
ATCAACAAAGCAAGTTATATGATTTGTTCTATCGAAGCGGGAGGGAAAAATAATCACTTACTAGGAGGATAAGGAGGAAG
ACTAACTGATGAACAAGTGCAGACACTCATAAGCAAAGAGACTGACAGATAATTAGTAAGACATTTTTCTCATATTACTT
GCATCCATATGAAAGGGTAATATTCATAACACATTTGGCTTTCGGTCTTGAGAGAATGTTATTAAGTGAAATCGCACCAA
AAAGACTTTCTAAGAGAAGCAAGAAAGTATGCTGCTTATCACGGGCCCTAAAGGTAATCATAATCAGAAGACCAAGGTTC
AAGATTCTCTATTCCGTCCTTTAGTGTCAATGTTTCCCTTGAATCTTGATCAAGGGCTTATACTATAACCAGTATAACAG
CTTGTAAACATATTTTCTCAAGTATTACTTTCAAATGAGAATGGTATGCTGATGAGTGTGGTTTTGAAGTGTCCTAGTTT
CAACATAGGGAAATAGAAAACAAGAGAAGAATACAGTTGAGAAACAGAAAGCTGAGTATTGGGACTCTGAACATTCTCAT
TATCTGTCACTTGTTAATACCTTGTTTCTATCTGACCGAAGACCAGGTTCATGGTAGAAGGCAGGCATGGGAGTTGCTTT
GAAATTGAGATTTCTCCGTAGCTGTTTTAACTCTGCTTCTTTCTTGACCTACAGATATCACAAAGCAAATCAAAATGTCA
TTAATCATGGTTACCAATCAACAAAAAACTTCATCTAACTCATAGCTGCAAATGATATATATTACAAGTCTAAACAGATG
GAAGAAAATAAAAGAAAATCTAACAGAATATATCCCAATGACATTTTAAAGCTAGCATCACAGAAAGCCGCCTAATGATT
CTCTATATTAATATAAACCTTCCAACAGTCGCAAGAATCATTTCCAACTTTATTACCTGAGTCCTTGCTTGGAGCTGATG
TTTTTCTGCCTCTACTGCATGCATTTTCTCCTCTAACTTCATAAGGAACTGAAATCAATATAAAAAACTTTATTTAGGTT
ATATATGAATTTTAAACTTCATCGGATTGACGCAATAAACCGGTCCTTACCTCTTTCCTTTTCTTGGCGCGCTCTTCACT
TTTGAAAAGGAATCCAGATCCATTCTGTTTTATGCCTGGTTGACATGAATTTACACTCTGCTTATCCCTGCACAACAATA
ATATGTATAAGATAAATGTTTATGAACACAATATGGAGTTAAAAGATCACAATTTTCCCACCATATATACCTGTTTACAC
TTTGATGTACTCTATGGCTAACTTTCTCTGTACAGGAAGCACGAGAAGCAGCAGCCTTTCTTGCTTTAGGCTGCTGTTCG
GTGCTACATCATTCAATAATAAACAAGATTGGAAACATTAGGATGAATCGGTGCGGCAAAAATATCCTAAACTTTCCATA
TGGAAGAAATGATTAAGAAGCATACCTTTTCTGTTGATTAATTACATTGGCTTTTGAACCCGAACAAACCTGTATAAGGC
AAGGTATTGGTTACTATAAATTCGATAATCAATTTAAGAATTACTGAAGAATAATCTGACTAAAAAGAAAGTTGAGCATT
AGTTCCACAGCATTAAAATAGCAAGTTTACTCATCTGCATTGAAATTTGAAGATAACACTAAGCCTTAATCTGATACAAA
CCTCTGGTTTTGGCATTCTCGCTGTTGGACACAAAAGAGCGCCAGGAGTGTCCAATCTGGGCTTTTCTCCTTTTCGTGTC
AATGAAACATCACTATGCCTTCTATTTGGTTTACTTGGCATGTCTTTATATGCTTGTTTTGGGATTGTCCCCTTGCCACT
AGCAACACTAACTTGGGGCAACATCCTAGCTTTTCTGTCTCTAGATTGAGATGCAGTCCTCACCTGCATTTTGAGCACAA
GACAGACTAAATAAAGGGGCAAAAATTTTCTGCTCTCGAATAAGACTACAAAATGCTATTATTTATAATAGCTTACTACA
GTCAGCAAGCAAGATGGGAAACTGATGTAATAACTGAAGATTAATAGTCACAAATGCTAAAAAGAGGTCTACCTTTGAAG
ATGAACTTCGTTGAGGTTCTGAACTAACACTACCATCTTTCTCAGTGGTGTGAGCATTAGAGGATAGATCAACGGAGTTT
GATGAGAACTCCATACTGCTATCTTGGCCCTCTAGTTTCACTTTTACTTCAATCTCAGTTTTAGGATCATCATCAAAAGC
TGAATTTCCAGGATTGAGATGAAAATTTGCTTCAGCTTCCATATGTTCAGGAACACTTTGAAGAACATCGGAACTGTTCG
TAGCTTGCTCAATCTGGGGTCCAGAATGGAGAATTATACTATCTTCTCCACCACATTCTGTGACTTCGATGTCTCCGTTG
TGAGATCCATCAAGACTCTCTTCAAAGCGTGAAGAATGAACAACCTCATTCACTCGCTCAAAGTCACCATCATAACCTGT
GTTCTCAGCTTGATACTTTCCATTCTTCAATAAATGGATCGATCTATCAATATTTTCATCAAAGTGTGCAGAATGGCCAT
CTTCGTTAACATGCTCAAAGTCCCCCGCATAGCCTTCATTTTCAGTGACATCATTTTCACTATACTTTTCATTCTCCAGT
AAATTGGCTGATCTATCATGATTTTCAACAAAGCGTGCCGAATGGCCAATCTCATTAACATGCTCGAAGTCCCCCTCATA
ACTTGTATTCTCATGGCCATCATTTTCACTAACTTGAGATTCGGTCCCATTCTGCCACTCTGATGAGCTCTGGCGTAGAA
GTGCCTTCTTTCTAAGACGTGCCTCAAAATATGCTTTCTTCTCAGTTACAGAACCTGGCTTGGAGTATTTCTCAACCTCT
TCAAGATACCTGTTATGTGTAAAAGAAGACCTCCTCTCCCAACATAAACTTTCATTCTCAAATCTACCGAATGAGATAGA
TCCCGATTGCCACGAATCTGCCTGTCAATTATGGTAAGTAAATTAAGATCAGGATGCAAAACCGAGTAATGAGTAATCAT
ATATCAAGTAAAAAAGCCTCATAGATTTAGTTCTCATGGAAAATCTTCACTTTCCCCTAATGGTCTGATTACTAATGTCT
CAAGTAGTATATCCTAACATACTTATACGACCAATTATATGAGACATCGAAACTCTCAAAAATCATTTGCACTAAAAGTT
CATTGTAACAAATTTCAATCAATGAATAAGCATGCATTCCAGCATTTAATATGATCTCATAGAAGTGTTAATGGATCCAT
AACTAACCCGAGGAGAGCAAGGAAAATGCTTCCCAATTACTCTCTCAGCACTATTGTACAAGTAAGCAACATACACAATT
TCGAACTGAAAGCAAGATCTTGCAACCACACTCGAAAAAGCAGGCAACAAAGTTCATTCCATGCCTCATTGAAGTAGGAA
GCTAGTAATAAAGAGAGATGTGACTAGCATGCTAAGTTGCACAAGACTCTTCACTTTCGATCCGGCATCCATGTCTGACT
TTCCAAAAATACACTATATTTGGAAAATCCGACACAACACTATTGACACTTTTGAAGAGTACAAGCAACATAGCAACCAT
GAGTTTTCAAGTCAATAAAAAAACAAAAAAAGAAACTACTAGAAATTCAGTAACCGCTTCAAACCGCTTAGAAAAGGGTC
CAAATTTAATTCACAAAAACTGATTATATGCATCTTCTTTATTCATAATTAATCATATTCAACAGCTAAAACAGACAAAT
TAATACTGAAATACAATCTCCTGAATTACCAATCAAATAAAGATTCCACCTTTTTCATTCCCAATCAACTAAAACCACAA
GAACACATATCCTCCTACAAAATCCATCAGTATAACACATTTGAAAACAAAAATTTAACCAAAGAAATACAAATGAATAT
ATCACAGTAAACAAAGAGTAAGATCCAAAGGGAATTTATTTTCTAAAAAAAAAAAATACCTGAAAACTATGCCTAAAGGG
TTCTTCAATATCACCAGCCATTTCAAAAAAACTGATCCTTTTTAAACCACCTCCATAGATATCATCTGCATTTCCCAAAT
CTTGAAATTCTGTCCAAAAAAAAATAAAATCAACACCCCATCACTTAAAAATGAAATCTTTTCACTATTTCATACATAAA
CATAATTAAAAATGAAATCTTTACACTATTCCATACATAAACATCATCAAAAATGGACCAAAAATGAAGTTTTACAGAGA
AAAGATGAATAAAATTACAGTTTTTAAAGGAAGAAATTGACAGAATCTTGAAAAGGGGTTGAAGAAGAAGCAAAATTGAG
ATGATTTCTTTGAGAAAAAGTGAGAAATAAATGTGAAAGAAAACGTGTCTGAGTACGGAAGAATCGCTACTTTGCTTTGA
AGAAGGTAGTTAAATGGAGTGAACATGAATTGTTGAAAAATGGTCTAATTAAATATTTTTAATTTATGGGAAATAATTAA
TTAGTTTTAGGATTATTTAGATCTTAAATCAAATCATATTGCAGATACAACCTTGTAGTTTGACAATATTGCATAATATA
GTCCCAACTGGCTTGTAAATCAGACCTACCTCTCTTGGTTTAGCTCGTGTTTGACTACAGATTTTGAAGTTAAATTTGAA
ATTTAAAATTTGTATTTTTTAAGTTGTGATTTTTGAAATTTGTATTTTTTGAAAATATTTAAAAGTCAAAATTTTATGGT
CAAATATATATTTAAAGATATTTTTTGTAATATACTTTTAAAATGTAAGCTCGTGTTTGATTATAGATTTTGAAGTTGAA
ATTTAAAATTTAAAATTTGGAACTTTGAAATTTTTTTTAAGTTGTGATTTTTGAAATCTGAAGTTATATTTGAATTTGAA
AATATTTAAATATCAAATTTTGTGGTCAAATAAATATTTAAAGATAATTTTTTGTAATCTACTTTTTAATGTATGGTCGA
TAACTTAATTTTGAATTACTAATTAAATAGTTGGAATATTTAAAGACAATTATACTCTTTCTTAATTCATTTTTCTTCTC
CTTCTATTAATTTTTTGTCTAACCTTAATGTAACTTAAATATAGTTATTTCTTTAAAACAAAAATCTCCTTTTATTTTAT
GTTATATTCTTAAATTTTGTGTCAAATTTTTTTATAACAATCATTTTGTAATATTTTATTATAACAATTAAGTTCTCCTG
ATAGCATTTTGTTTAACATTTAGATGAATATTAAAATGAACGACGTTATTTTAGAGAAATTTGATCGTTTATTTAAATGG
GGTGATATGTTCATACAATTTATTTTATTTAAAGAAAAGGAAGAAATGTGTAATATTAGAAAATTAGAAGGAAGAAATGT
GCAATTTATGAAAAAACTTTATGATCCAGTGCTTGTGGGGGTACATCAGTAATCATGTGCTTGTGTTCCCCTTTTTGTCT
GCTTCTGCTTATTGGCCCACGTGTAACATGGGTCCCACTTTAAACCTTCCCCACCTAATCTTTATGGTCTGGTTAGATCA
GACGGTCAGGAATTAGTTCAGCCTCTTCCACGTGTCTTTTCACCCTTACCCTTTATAAAAATGAAAACTTAACCTAAACA
ACGAATATTAATGAGAGATCTTGCTTTCGAGTTTTGGACATGAGATAGGGAGTCCTTTTCTTCTAATGGGATCCTATGTG
GTACAAATTTCGATATAATCGAACTTCAATACAAATACCAAACATTAAATGAAAAACAAAAATAACTAAATAATGCTCAT
TCAACTACTTCATTTTAAAAATAGTCAGTTCATATATATATATAATATAAAAATATATAAATCGGATAGAAAAAAAATAA
GAGAGAATTAAAAACACACCTAAAATATATGGGAGTTTGAGTGCTATTAGATTGTGAGATTCTATCCGTAATATCACTAA
ATGTTTATTGAAATATAATTAAATTATCAGTTACTATTTGAATTTCATACCTAAAATTTCAGATATGAAAAGTGAACAAT
CATATATAGTATTAGTGTATTTCAATAGACATTTGGTAATAACTCATATACGAGACTCAAAAAATTAAAATACTTTAAAT
ATATTTTTAACTCTTTAACTCAAAAATAAATAATGAATTTGATCGGCTATTTCCATAAAGATCACAACAGGATTAAAAAG
TTAAGTGAGACCCATAGAAGGATGTCTAAAAAGAATTTTTTACTGCAAAAAAAAGGAGGATAATAATTGACTAATTAGAT
CTTCAAATATGTGGTGGAAATGATGAATCGTATGACTAATAGCTTTTGTAATGGTGGAGCCATTATGTGGATAATATAAA
TTTGCCTTTTTGAAAAAAAATTGGTAAAGGATTTGTTGATTTTTTTTTATATAGAAAAATAATTAAATGCTAAAAAGGAA
ATAAAAAGTGGGGTTGTATTATTATGATCTTATTTGGGATAAGAAAGATGTTGATTTGCATTATTGAAAAGCATTATTAG
GATAATCTTTTGAGACATAAAGATAGAATGTCATTTTTAGTAATGCATTTTAAAAGTTTATTAATTTATGGGAAAAAAGG
TGCGGGCCATTATATCCATTAATTTCCATAATTCCTTTTTATTGTTATCTTAGTGATACTTTTTTTTTTAATCTAAAAAA
GGATAAAGTGTGATTTTGGTAAAAAAACAAAGAATGGAATGAGATTATCAATTTTGAATTTCTCATGTATGGTGAATAAA
GAAAGGTATATAGTCGTGTACGTAATGTTAGTTGTTGCTTTTATCAGTTTAGAAACGAATTCAGAATTTAAATAGTTTAA
ATTGTGATGTGTGATTGTCTAACATTATATCTATGTTAGATTGATTTGTTAAATAAGAACCAAGACAAGTGAGTTATATT
AATGATATCTACTTCATCTTCAGATGAAAGCAGAATCTGAAATTTATTGAGATCGCCGAAAAAGACACACAAAACTAGGA
AAAGGAAGCAACACCCAACTCGATGAATCTGAAGCAGCAGATCTACAAGACTCGGTCCTTCTTTCTTTCTTTCTCAGTTT
TAAAAGTGAAAAGATACCGTATTTTGAAACGAATTCAAAATTTAAATATTATAAATTGTGATGTGTGATTGCCTAACATT
ATATCTATGTTAGGTTGATTATGTTAAACAAGAGGACCCCTACTAATATCGACTTTCATGACATGTTGATAGGCAATAAA
CATTATTAATTATTTATTGCATATTGATATGGGATTTAATTAATAATTCGTAGAGACAGCTCATAATAAATTGAGCTTTA
ATTTATCGGTGCACTCATAGTAATTAAAATCCTGTGAGGTTATCTTATCCAAATGATTTGAAGTGTTGGCCCATGCATAT
TGTAATTAATTAAATTAAACTCACCCACGGATTAATGCTTGTAAACCCTAAAATAATTACTATATTATATGTACGTATTT
AGTGAGTGAAAGCCACTAAATATAATAATTATATTATATTTACGTATTTAGACGGTAATAATAACAATAAAATAATTAAT
GTAACTTTATAAGTGAGTTTTTGAAGAGAGGTCCAATTATGAAGTCCTTGAAGAAATAGCATGGATCGAAATGTAGCTGC
TACACCAAAACTAGGTGCAAAGAACCAATCAGACTGACCTAGCGGATAAATTAGAAATACATAAACAAAAACAACAATTG
AACCAGAGAATGTGATTGCATTAGAAGGTCTCAATTGAACAGATCGAGCAAGCGTGTAGAATGTACGAACGTCTTATTCT
TAATTTAATTTAAGAAGTAGAAATAATGTGTTAGATAAATCCTTGAGTACTAAGAGGAAAAACATATCAAGAGACACGAT
TTATATGACTTACATTTTTTTAGTCAGTTACAAAAAGAATGACACATTTATATATTTAATGTAACAATTTAATTTTAAAA
TGTCTATTTTATTTTTTAATGAAATTATTTATAGCTTTCTCACACAAATATACCCCATCTAGAACATAGATGGGTAGAGT
TTCTTAGATAAATTATCTAAAAGGAGGTTTCCAAGCAGAAGTGCGAAGCAATTGAGATATGAAATATCTATGACTTATTT
TAGACACAAATTTTAAAAGCTTTTCTTTCTTTCTTAAATTTCGTATCAAATCAAACTGACTCATATAAATTAGGACGGAG
GAAATAATATTCTTGACTCTTATATTGATCACGCCAAGGTTAACTTTTATTTAATTTGATTCACATATGAATTACTCTTA
TATATTTTGTAAGCTTAATTTTTGCAAACTCTAAAACAAAACACAACATCATATAATTTTGGTTGTTTTAAGTATCATCA
TTTTATTATATAGTTTTGCACAAACATCACATATTATTTTTGTGATCACACAAAAAAACAAGGGATAAGGGTCTGAAAAA
TACCCCAACTTTGGTCGGATTTGCTGTTGCGATACTAAACTTTCATGAGGACCTATTACCTCCCTAGACTATTTAATACC
GTATTTTTTACCCCCTGAACTATTTAATAGTGTATTTTAAAGGTATATATGTGTCCACGTGGACACATTACTATTTATAA
TTTTACATTATTTTTTATGTCCACGTGGGCAAAATATATGTTTAAAATACGGTATTAAATAGTCTAGAGAGGTAATAGGT
CCTCATGAAAGTTTAGTATGACAACAGTAAATTCGACTAAAGTTGGGTATTTTTCAGACTCTTATCCAAAAAAACAATAA
CAAAAGAAGACAAACAAATTGGAGTATTATTACATTAATTTTACATTCATAGTTTTTCTTGAAAATAGTGCATGTGCTTG
TTTCATTATTGCCGACATGTTGAATTTTAAGTGATTTTTTTAAAATTAATAGTGGGAAAATGTGCACCACCAATTACTGA
CCGTTCTCCGCCGTGATCGGGTCTTGCTTCTCCGACTCCGGCCACCGTCAAATTATTAATGAGCTTCTGATAATTGTTTA
GTGACAATAATATAATTGTCATTTTATAATATTTAGCGGCAATAACAAATATGAGTATTTATAACCAATACTTTGTAAAG
ATGCTACTAAAGGCTTTAATAACTTTGAATGTATTGACATTAATTCAATTATTATTGTTAAACGTGTGTTGCGGCAATCT
TATCTATGCCATTACATGTCTCTCTTTGTTGTAGTGTGAATTGGTAATCTGCTTAGGTTCATATGTCATATATTTACGCG
ATATCAGATTCATGTTTATTTCTATTTGGACTCCTGATCCACGCTTCAATTATATTTTGATTAGTTATTGGAGGTATTAG
AGTGGGTTAAAATTCTACGTTGGTTAGGAAATGAATTTGTGATCCACTCTATTCATATATTATAAGAGAAATTAATTTTG
GAAACAAAATAAACTAAAAGTGTTCCTCGTGAATAGTTTGGCCCATAGAATTATGTCTAGAATTTTTTTTAAAAAGCTCA
ATTATTAAAGTTCATTTCTCCATTTGTTTGTTAATGTCCCTAAGCTAAAAAGCAGAAAAAGTGAATATTGATAAACAAAA
AGGGTCAATATAAATGGCTTATTCATTTTTTATGAATAAAAAATGAAACCCACGAGTGACATAATTAGAGGGTCTCTAAT
TTATGTTTTCTCCTTCTTCTTTTTTTTGTCTTTTTTTTGTTTCTTCCTTTTGGAAATGCAAAGGATTGGCAAAAGCATTA
TTAAAAATAAAGTTATCTTCTTGAATATGTTTATACTTATCCCTAACTAATTACATATATTTTGGAATACAATTTATAAT
GAGTGAAATTTTATTGGGGCGGAGCTACGATGAAAGCCAATTATCTTGTATAATAGGTCAATTTTTCTATTTACATACAT
AATATATATCGAATCTCTTAACCTCTTAATTTTTTTCCCCATATATATAGACTTCTTTTAATAAAATAATATTTTAGCCC
CGCCATTAAGTTTAATACATTGATGTTTCAATTAATTTAAGGGTAACTAACAGAGTTTTCATTATTTTAGTACTTAATTA
TCTCTATTTCCTTTACTTTTCATTATTACTTTAACTTATTAGAATTTGGACTTCTATCTGTGTCCAGATATATATATTTC
GAATACATATACTCAAAATTAAGTGTAATTTTAGATACAATGTATATATCCAAGTGGATTCACATGTATCTGACTCTTGC
TCGCCTCTGTCCTCTCTCGCTCGCCACTTTCTTTGTATAAATATTTCAGAAACATGTATTTAGTGTGATTCGTATGTATT
GGGGTACATAGACTATCTTGTTTGTCTTCATCCTTCTCTAGCACACCTCTCTCCCTATTTAATTGTACCTATGAGTAAAA
ATACATGTGTTTAAGTGTATCTGACTTGAAATCTGATAGGAAATTATTAATCAATGAGACAAAATATAATTATTTCTAAC
TATAGAAAGAATTAGTAAATATGGTAGAATTATTTATATAATTAGATAATTTATTTTTTCCTTAATTTAAATTTATATTG
TATAAGTCCATTTAAAAAAGAGCACTTCTATTTAAAAACTCAGATCATTAATTTAAACTCAAAATATCTAATTAAGTAAT
AGTAAAATAAACTCTTGAAATGACCATAATTCCCAAGTATTGTTTTGTTGCAACATATTGGACCTTACATATACCATGCA
AAAGGCATATAATAATCATCTTATATAGTATATATTCTCTGCATTGGAACTCTAACATTAAGAATTTGTATTGACCTACT
GTCCAGTGTCCACCTACATTTAATTTGTTCTTCTGAACCAAAGATAAGTTTTTCAAATGACATGAAAAAATAAAGAGATA
GTATTTAAAAAATAAAAAGATGTTTCAAGAAGGAGAAGGGAAACCTCTACAAAAATAAATAATAAATTATACTCTCTCCA
TTCATTTTACGTGACAGTTTTCGGATTTCGCGATTCAATTAAGTTTATTTTTTACCATAAGTTTTTCATAGATCTTTTAA
ATATTTTGAATAATCAATTATTGTGACTTATAATACTTTCTACGTAGTTTACAATTATATACATTTTATTTCAAAAAAAT
TGACAATTCTATGTGTAAATTCCTGACTAAACTTAAATTATTTAACTTTTGGAAAATGAAAAATATCACATAAATTAGAC
AGAGAAAATACCATATAAGAAACTTATAAATAATGGTATGGTTTAGGAAATTAGGCCCACACCCATGTGGAATTGTGACA
TAACTAGTATAGAGTCCAAGAAAACTCCTCCATATTTTTGGTGAAAGGACTACATTATTTTTTTTATGGAAAAATAATTA
ATAAAAAGAACCCAAAAATAAAATGCAAAGATTATAAAAATTAAATATAAGTGGACTTTTCATGTCGGTGCATGCAAATT
GCATGGATGGAGACATGAGTGCTTGACTTGATTAATAGTTTTTTTTTTATATTAATAACTAGGTAAATTACTCATGCTTC
GTACGAAATTGAACTCTTTTATTAATCTTACATAAGATTATTCAGAAATATTTGTACTTTCAATATACACTCTACATTGT
TAATAACATTTTATCTTAAGGCAAAACATTCTTTCGAAATCTTAAAGTGTTATATTAATAGCATAAGCATAAATTAATGA
CTGTAAAAAAACATACCTGGATCTGTAACAATATAATGTAACAGAAAAGGAAAAATTGAGCCCACTGAATGCACAGTGTC
CCCTTAAGGAAACTATTCCCCTCTACATACCCGAGGTTTAAGGGAATAGATCCTCTCGAGATAGAACAATTCTATTCACA
AGTGTATTGATACAAATACAATGGTGTAGTAAGCCACTCAACAAGAGCAAAGTACACGAATATTTATTTGTGCAGAAGAA
GAAGAAGAAATTCAGAATTTTCATTGTTTTAAAATGAGAGGAAATCCCTCTATTTATAGACAACAAAGGGTAGTGTCAAC
AAATATTTATTGTGCTTTATCAGAAAGGTCACAACTCTTTGGAAAAGTTACAACCTTTCATAAAGGTCACAACTTTTCAT
AAAAGTCGCAACTCTTCATAAAAGTCACAACGTTTCATGAAAGGGAAAGACTTGTTTTGAAAATAAATAAATTTAAAAAG
GAATCCTAATTTGTGGTGGCGCCACGTAGACAGGCCTAGGGTTCTCTTTTTTTTTTTTATATATATATATATATATATAT
TATNNNNNNNNNNNNNNNNNNNNNNNNNNNNNNNNNNNNNNNNNNNNNNNNNNNNNNNNNNNNNNNNNNNNNNNNNNNNN
NNNNNNNNNNNNNNNNNNNNNNNNNNNNNNNNNNNNNNNNNNNNNNNNNNNNNNNNNNNNNNATTAGTGTTCTTAAAAAT
TAGATACTTTTGATTTTAATTGTGATTTTTTTTCATGTTAAGTTTTCATTGCGTAAATAAGTTAACTACTTAAAAGATGT
CATCTAATAATATGCATTAGCTTTAATAAGCACGGTAAAATCTCAAGCTTGTTTCACTCGAGATTAATTTTTATAATTAA
AAAAAACATATTTTATATAATTAATTTAACTATTTAAGAGATATATGAGAAGTAAATTTTAATAACTCAGCTAATTAACT
ATATGAACTTTCACTTTAACAAAGATTCAATTGCCCAACCTTATAATTCCTAAAATTCTAAAAATTGAACAAAAATATCT
AATAAAAACACTTTTATCGTCTCTATGAAAACTTTCTTTGTGAAGTCCTATATGAAAGATTAGATAGAATATTATAATGT
TTAAATTAACGGTGAGAAGATATATATTGGAGGTCATGCATGTGAAAGTTACAAAAAATCATGTGACTCCATGTGTTTCA
CTTTTATTGACTTCGTGGCACATGATCATAATCAGGACAAAAGCTACAAAACTGTTTACGTAATTATAATCTTTTTCTCT
TTTTATGGCATGGGATTAAATGTATATTATATTCAAAGGCAGGGGCGGATCTATAGTGTGTCCAGGGGTCATCCGACCCC
CCTCGGAAAAAAAATTACACTATATATATACGATCAATTTTTTTGTGTACGTGTATATATTTAAAATTGAACCCCCTGAG
CATATGTCAAAGGAGTAGCTCAGTGGTTTATGGAGGTTAGGATTCAGCCTATGTGAGCTTTGGGTCACGGGTTCGATTCC
AAGCAACAACATTTTTTTTATTTGAACCCCCTTAATAGAATTCCTGCCTCCGCCACTGTTCAAAGGTGGAAATAAGTGAG
TTTATGAGTTCGGATGAATTAATCCAGTAACTTTTCATAGAATTTATATTTGTATTAAAATATTAAATAAATATATATGT
ATATTAATTTGTGAATTTTTAAGAAATTGATAAAGAAGTGACCGTGAAAATGCTTTTCACACTAAAATTATGGACTCGAA
CCCCTGACTCTGCCTCTGATTATATCCTTTTTCTAATATAGTTCATGACTGAAAAAGAAAGTAAATATAAAAATTACTGA
CAGCGGCCTGAAAATTCTTTCAATGAACTCAAACATCCTGTGAGACTCATTAACTACATAGACCTTTTATTTAAAAAAAT
AATAATGTCGAAAACATTTATATTGAAGTTCCATGTTACAATAAAAAGTGTCTTCTTGAAATTATATTTAAAATAAAATA
AATTTGAGATTTTATATTGAAGTTCCATGTTACAGTATCTTACATTTGAACAAAAAAAAACTACAGGTTTCATACACCCA
ATAAATAAAATTAAAAGAAAATTGTTACTTCTATACTTAAATTTCCAATAATTCTATTTATTTTTTTACTAATAATTAAT
TTTTTTTCTCTTAACAAGCCACTAATGGCTTAATTTTATTTTAAGCCACAGGGCTCAGAGAATATTTTTTTAAATTAATT
AAGAAAAATGGAAATTAATTATTTTCTGGACATGCTCTTAAGAAATGTTGTAGTTTTAGTGAGAGTTAGTTCTTTAAGTG
GTTTTTGTGTAAACCTAATTAGGTTATATGTGAAAGCACCACATATTGTACCTAATATAGGCCCAATTATGTAAACCCAA
AGCCCTTTATAATGATGCATCACAATTGCTGGCCCAATACTTCTTGCTGGGTTCATTGATGCTCCTGATACTGGCCTGCA
AAAAAGGAATTAAAGATGGGCCTTTAGAATTTGTAGCAAAGCCCAATTGTATTTGTATAGGTTAGGTTGAAGGTTCGAGT
CATGCTCGAGGAGAAATGAAAACACTATTGATCCGAGGTTGGGGGTGGGGTGGAGAAAAGAAATATTTGTATTGGTTAAC
TCTTACTACTATTTAACTTTACCCATTCAATGTAAAACTCGCTGACTTGATTAATTTAGATTAGAATTGTGTAGGGTCTT
GCACAGAGGCGTATCCAGGAGGGGGTCACCGAGTTCACGTGAACCCATGCTCCTCTCCTGAAATCATATATAATAGTGTT
ATATTTTTTTTAAAATATTTAAATATAGATATGTGAACCCACACTTGAAGTATTACACCGTGCGATTATGTTGGGTGCAC
CTCTCTAAGTGAGGTTAGAAATTTGAATCTTTTAGTTATCTTGTTTTATTTTCCTTTTTAAAATTGGGTAATGTCTCTCT
AAGTGGTTTGGATAGGTAAAAATAACTTTGGACCTATAATTTTAAAATTTTAATTATTTTTAGTGATAAGAACCTAAATG
TTAAATCAATCAAATTTATATCTTAGATCCACCTTTTTGTAATAGTGCACCCATCATCTCAAAATTCTGGATACGCCTCT
GGTCTTGCACTACTGAAAAGTTACAATTTTCCCACTGAAAAATTTAGTGGCTATTCTTATAAATATTTTGACTGAATTGG
TGAGAGAAAAATGATAGTACTGTAATGTATTCATACGAAAAAATTAGGAAGTTTTTCACTATTTCAGAAAGAATTTGTTT
TTCACCATGCATTTTTCCAAAGAGTTTGTTCGGTGGGAAATGAGTGAGATAATTATGTTCTATAGAACAAATTTTTCTCC
GATTCGCGATGGAAAAAACTTTTGTTTCTAACAGTGGCGTAAAGAAAAATGCTCTTTATTAGAAATTTCTCCAATCTCAG
AATTCGAATCTAGGATCTCTAGTTACGACCTAAGGGTGTAATTAGGATTTCATCTGTCCCACCACTCTCTCCTAGGTGGT
TATGGCATAGTGACTTTCTCGTATGTCATGCCTTGATACAACTTATACATGATATTTAAATGTTTCAAGGATTGCATTCC
AAGGAAGTGTGATGTAGCTAGTCTACCTTAACACAAATGTTAGTTGATTCCACAGCTCAAACCTATAACTTATAAATAAC
ACAAAAGACAATTTTATTGTTTCTCCAAAGTCGTCTATAATTGTACACAACTATAGTTGTACTTGAGATACTCTTTTTCC
CTCAAGCTATAAGTTGAAAATGTTTTTAAATCAACTTTAAAGTTTTCAAATAAATGGATAATCTTTTACTTTTTTCCTCC
TTTTTTTCCCTAAAGAAAAAGAAATTTTAGGAGAAATAAATAATAAAAATTACCCTGCAATCAAAACATTTAGGAGTATA
GTCATTCCAATAGCAATTCCTGCTAGCTCTCCAATCTGTTCAAAAATTAAAATATATTTGTCAACCTCAAATTTATTTTT
AAAAAATCATTATAAATATATCAAAAAGTAAGAAAAAATTAAAAAAAATACTCACTGATCTATTGTCAGTAGCAACACCA
GAAATGACAAACATTAATAGGTAAGAAATGATGAATTCAAGAATCAAAGATTGAACATTTGATCCAACTGGTGTTGTTCC
AAAAAATGCTTGTGTTTTCAAATCCAGCAACAAGTACAATGTTCCACTTCCAAGAATTGCCCCAACCAATTGTGCCATTA
TGTATAATGGCACCTAAAATAGACATAACAAACCAAATTTAGAGTCCATTTCAGCAAAAATAGCTTTTATCGGCAATAAA
TATGCACATTAACAAAGAGTGATAAAACTTTTATTGATATTAGTTAATTGACATTAAGAGTGATAAATTCCTCTAAAAAA
CATATTTAACGGCAATTAAGTTTTTGTGTGCCGTTAATAATTGCTGCTAAAAAATATTTTTGATATAGTGTTTGTCTTAG
CTGAATAAAAGTAGCTGACAAGCATCAAGTGTTGCAAACCACTTAAACGTGGTGTTGAAATTGTTTTATTAGTATAAATA
TATGCGTGCTTACATAGAAGTGTTGAAACTAATAAGAGGTTAATGTTACACTTTTTTTAAAGAAAAATATAACTGAAATG
TCCTTGAAACTATTTATAAGAAAATAATATAATTTAAAAGTGACGAACAAGATGGATGTTTGTTGTCTCAACCATTTTTT
TAGTCTCGAGCCTGCTAAGGAAAGGGGAAAATAATAGAAAATTTATATTAAAAATTGTGTTTTAGGAAGAGTATTTCAAA
GATTAGAAAATATATTATGGATAAAATTGTAAAAGAATCGTCAAATAAAAAATGCTTATAAGGTGTAAACAGTAAAATCG
TAAGATAGAAATGACCAACTTATGACTTTTGACTGACAAGTCTTTTTATGTTTATCAAACGCATTAATAAGCCAAAGAAA
TGTTATAGGTTCACCAAACACCCTATTAGTCTCAAGGAAACAAAACATAGACATTTCAACTATATCAACTATAAACTCTA
TGACATAATCCCAATTCCCAAGTCAGTTAGGATCGACTATATGAATCATTAATATCCATTTGACACGCGGCGATAATTTT
AAAAGGGAAAGGAAATATAAAAAAATAAAATAAATTAAACCTGTTTGAAGGGGAAATGTCTAAAGATTGCAAAAGCAATA
GTAACTGCAGGATTAAAATGTGCACCAGAAATATGTCCAACAGAATAAACCATGACCATAACAATTAAACCCCATGCCAC
ACATATTCCTGGAAATGTTACTGAACCATATGTTTTATCCACAGCTACTGCACCACATCCTACAAATATCAAAAAGTACG
TTCCTATCGCCTCTGCTATCACCTATAACAAAATCCAAGAAATTTTTTTAAAAAAAATCGTTGAATATATTTTTAAGTTT
TTTTTTTGGGAATTTGCAAACCTTTTGAATGACAATGACAACTTCAGGTGAAGTACAGAGGCTTGAATCTTCTCCACTAG
CATTATTGGTATAATTTGAACAATTTCCTTCTTCTATTTCTCTTATGTCTTTTGTTGACATTCTAATTTATTGTTTATTT
TGAAAGTTTGTTAAGAAAAAAATTACACTAAATTTTTACTCTAAAAGGATAGAAATAGGCCTAAATATATAGCATATGGT
TAAGGATTTGATGGTTTAGCTATTTTTCAGAGTGGTCTATGGATAGTTTGTCTTATTGGTGAAATCTAGCCTCTCAACAT
AAATTGAAAGTTATATTTAGGACAAATAATTGTAATTTTATCTTAAACATTTTTGTTAAACCAAATTAATATAAATAAAT
GGACATATATATAGATATCACAAAAAGTTATTGTTGATTAGCTTCCTTCTTGTCCTAATTGTCTGATCTCTGTCTTCTTT
GCAGAGTAAGTGATTCTTATAAGTATTTTTTACTTTCTTAAACTCAGTGTTAAGTCAAAATGAGACAGATAATGGAGACA
ATATCAAAATAATCATAGCATTCTAAGGATCGATCGAGCTATAACAAGCTTGAACACAAATATGAATCATCCAACAATAA
AGAAAAGACTTACATAGTATTCACATACGTATAATTCGAACTTCCATTAGTTGATCATTGCTCATTTCTTGATTGCTTTT
GTTAATTGAAGAGACAATTTCAAGAAGCATTTGTTTCTCATTATATATCATATTGATAACGAATGGATGAATCATCATAA
GAAGAAAGAACAATAACATTCCTTGGAATGAAAGAAAACAGAAAACAGAAAACACCACATGAATTTATTAACTAAGAGTT
GGATAAAATCTCCGTGAAAATCAAATGAAAGATGCACTGCATTTTCAGGTTTCGACTATCAAGTTCTTCAGCAGGATATA
GGCAGCTAGTTGCTAACTACTTTCTTTGTAAGCTCACCTATACAGCTCAACTTGATCAGCCTCAAAATGTGGGAGAAAAA
GCACAGATTTAAACGGACAGGCTGAAACTTTATATGTTATTAACTCGATCGGGTATAACATTATAAGACATTTTAACCTT
TTATTGCTTCTTGCATTTACGAATAGATCAACTTTTAATCATTATTCATTAACATTGTTGTATGATATGCTACAAGGTGT
GAAGGAAATGGATCTTTTTGGTAAATAGATTCCAACTATCATCTGAAGTTAGAAAAGACATTATGAGAAGGAAAATCTCC
CAGCTTAGATTTCTGTCCTGATTCTGTTTTCGCGAGAAAAAATTTGAGTGATTCAAGTTAGTGGTACCATTTGCATTAAC
AAATTTGATGGAGTAGTAGTTGACATTTGAATTGAAAAGAGAGAAATTGTCAATTCCAGCCTAATGATATGATTTCATTA
TTTTACATAATGACAGGTCTAATTAAATGGACAAAGTTATATTATTTATTTTTAAACAAGGTCCTCCAAAAAAACCAACC
TAGCTCAACAACAGTCTGATAATCTGCTTCAAATATTATATCTTTAGAATTTGAGGATTGACCTATTTGACAGATTGCAC
TGCGATTGAGTGATGAATTTCCATTCTATTATCAATTTTTGGAGGACGTTTTGGTATTACTTCTCACCAAATTGAAGGAC
ATTTTGGTATTTAACTTTCAACTATGGGACTTCTCACCTTTAGAATAGGATAGACAGATAAATAGACATACATATAGATA
GATAAATAGATAGATAGATAGATAGACAGACAGACAGATAGACAAATAGATAGACAGATAGACAGATAAACATATTGATA
GGACTTCACAAACCTTTATTAGCAGGTGAAAACAAGAAATGAAACAAAACTGAAAACATCACATGAATTTATTAAATTAA
GTATTTTAACGAAGGTACAATTTGAATTTGAAGCTCACAATTTCCCCAGCCTTGTTGATCTGCTAGAATATTCCTTGCAC
TAGTGTCGACTGCAGGATTACAATATTCCACTTGGACTAATTTTAATGTCATTATTTCTCCAACACTTTGTGGAATCTCC
TCTAGTTCTTCGAGAAGCTGAAGGACTAGTTGCTCAAGCATCGGAAAATTATCACTAGTTGCTTCCCATCTTTCCAGATC
ATCTGCGCTCCAAATTCGTAGATATTTTAGTTTTTGAAACACAACATCTTCACTTAGTGTCCAATCTGTTCCATTGAATG
CACTATCTGCTTTGAGCACCTCAAGATTGGGTAAATTAGCAAGAACATCCATTTCTTCCCAAGCCAATGAAGTATAAGCT
AATCTCAATTGCTTTAGATTAGGCGCGCAAAAAGCACTAGACAGAATGCGCGGACTGTTGTCTACTGTTGCTGTTATACT
TAGCTTTTCCAGCCTCTGTAGATTAATGAGACAATCAACAAAATCAGACCACTCATTATGTGTATTAGCAGCTCTAATCT
TTAGCTTATCTACATTGGGTGTTCTCTTCAGGATTTCTGCCAAAAAAGGCGAGGAATTGAGAGCAAGTCTTTGCAAGTTA
TTCAGAAACAAAGGTTGTTGCTCTTCGATACTAAGAGGATTAGGCATATCCATTTGTTCAATATCGACATGTTTTATCTC
TGACATTGTCCAAATCTCCGCGGGGAGCTGCACATTTCTCCTTGAATAGACAATTATGGTTTGTAGATTGAACAATTTGG
CTAGTGAAGAAGGATCCTCAATTCTTGCATCAATATACCTCAAATGTACAAGTTGAGGTATTATATGAGAGAAATCGTAG
CCAATTTCACGTGCATCCAACACCTTAAGTAGCTTGAAATCTGAAATACTATCAGGCCAGTGATTTATTTCAGGTACTAG
ATAAGATTTACCAGCTCCCATAAAGATCAAGCTGCGGGTTGTAATCTTACCACTCATTTGACTTGGATGATCGCAAAAAT
AATCCTCAATCAGAAAAGGAATCATCACACGCCTACGATCATTTATGTCATCTGAGTAAGTGGGAACAAGATCAGTGTAA
GGGAAATGCACAACATTTTCAATTTGAGCTTCTCTTATGCACAACTGCCTAAGAAGATCATGAATTTTGCAAGTTTTGAA
TCTTCCATTAGGCTTTCGAGTTTTACCCAAAATTAGACTCCTATCCATTAACTCTTGCACATACTCCTCTGCCACAACTT
CTAACCTTTTATCTCTTGTTGCCTTTATGAATTGCTCAGCTATCCATGAGCTCATCATCTTCGATACACGAATCTCCATA
TCTTCAGGAAAACCTCCAATATAGAGAAAGCACGCCTTCAAGTATGGGGGCAAGTAATTGTAGCTCAAAGAAAGAATTGC
TTGACATTGTTCTAAAACCGAACCATGAAATGACTTCAAATTTTCCTCAATTTTCTTCCAATTATCATATGTCACACCTA
TCTTGCCAAGAAGTCCAGCAATGACAATAATCGAGAGAGGTAATCCTTGACATTGTTGTATGATATGCTTACCTATTTTT
CGTAGTTGTGGAGGACAACGATCTTTTTTGAATAGCCTTTTGGTAAATAGTTTCCAACTATCTTTAAAACTTAGAAAAGA
CACATCATGAGGAGGAAATTCAGGGGAACTTGCATAATCAGCAACATGTTGAGACGAGTGGTTAATATAATTCGGCTTTT
ATTGTTATCATTTTGAAATATTCTTCGCATTTGGTCCCAAGCATCGGTACTCCAAAGATCATCTATGACGATTAGAAATC
TCCTACCCTTGAGACTCCTATACACAAAAACCATCAATTCATCATTGCTCATTTCTTGATTGTTGACTCCACTAATCGAA
GAAGCAACTTCAAGAAGCATTTGTCTCTTATTATATTGTTCAGATATGGTGACCCATGCATGTTTCTCAAATCGATCACG
AATAGTTGAGTTACCAAAAACTTTTCTAGCAAGAGTTGTCTTACCTATACCGTCCATACCAACAAGTGAAATGACTATTA
GCTCTTTTGTTTGGGCATTGAGGCAATTCAGTATGGCTTTGTAGTCTTTTTTCATACCAACATAAGTCGTTTCCTCGATT
GATGAGAAAGAAGTTGTTGCTGCTGCTAACTCCGTTGATTTGCTTCCACGCTTGTTGAACTCGATCACCATCACCTCTTT
CCTGAGAGAATCAAATTCTGTTTCAACTTGTTGTAATTCTTCATTGAAGAATTTACAAGCTTTTTGTCGGTCGTCTTCAT
TATCAGCTAGAATCATGTTTGTTAAGCATGAATCAACTCTATCTTCTGCTTTGTAGACTACATCTTTGATCTTTTTTTCT
AAAATCTTGAGATTTTCAATATCATTGGCTTCATTTGTGGTATCCTCAAGAAAAACTTGAAGAGCACATAGACTTTGATA
AGAAGATTCAACATGTTTTTGTTGTATGGGACTTTCACAAATCAAAGATGATTTAGATTGCAAGAGTTGCTGCAGTGTCT
GCATAAGTGAGGAAATACAAGCATAAGCCATTTTTTCTCTCTAGAGTTTTGTGTTTCCTTGCTTTCTTTTTCTTGTAACC
ACTTGGTTTTGTTAGTCAAAGTATATGAAAGAATGAATAATGAAGCACATGAATAAAATCAATTACTACTTTTCTTATAA
AATCATTTTTTCATGAACAAACAAAACAGGTTGTGATGTAGTGGAGGGAGCTGCTATTACCTTAATTAGAGGTTTCAAGT
TTTAAACTGAGGTGTGGAAAAATCCTTGATTGAGAGTGTTTCCTCCGAATGGGATTCTATGTGGCGCGAATTTGGAATAA
TTGGACTTCATTGCGAGTACCAAACACTGGGTGGGAAGTAAAAAATGAAAACTCATCTAGGGTGTTTTTGGTACGAAGGA
AAATATTTTTCTAGAAAAACTTTATTGAAAAATAAGTGAGTTTCTTACCTAGTTTCCGTAAGTAAGCAAGAAAATATTGT
CTCTATAATCTTTATATGTAATTTAGAAATTAAGACACTGTAGAGGTTGGATGGGGTGGGAGGGGAGGGGAGTGAGATTC
GGGTGGCGCGGGCATTGAATAATGAGGAGAAGACAATGAACTTGAAAAATCACTTATAAAACTTGGTTTTTACTACTTTC
ATTAAGACAACTATTTTCCTCTTGTATTAGAGAAAATGTTCTCTAAAACATTTCAACCAGTTGAATATGAATTTTTTTTT
AAAAACACTTCGAAAATATTTTCCTTCCTATCGAACACACCAAAATGTAATGTTGCTTTCTTTAATAATAAATAAAGTTG
GTGGATTGACAACTGGTTTGTTGGCAAATGCATTAATTTCTCTTCAATAAAACTTTAGGTTCACACTCACAATGTTCTGA
ATACTCTAAACCACACAAACTTTGACTGATTCAAATTAATGGTACCATTTGTGTGATGTAGTGCACATATTATTTTTTAT
TAAATGAACCTTATCAAGTTGTAGTTGACATTTGAATTTATGATAAAAAACTGATAATAAAATTAAAAAATCAATTCATT
AAGAACCTAATCACCTCCTATTTATTCAATAAAACACCTAAAGTAGTTGAATCTTCAATCATAACAATACTCAACAAAAT
CTAAATGAAAAGATGACATAATATTCATTATTTATACTGAGGCCTAAACAATTACTCCCTCCATTTTAATTTATTTGTTT
ACTTTCCTTTTTAGTTAGCTTCAAAGAATATTTCTTTCCTTTTTAAGACAACTCTCTAATTCTAACTTCCACCTGACATG
TTTAAAATCAGAAGATTAAAGGACATTTTAGTATATTCAACATATTTTTATTTTAAGACTACAAGATTCAAAAGTCTTCT
TTACTTTCATGAACTCCGTATCAAGTCAAAATCAGACAACATCCATATATACTAATTCTACTTATACTTTCAAATAATTA
CGTATTTTACCACTAATTAAGAGTTTCTTACCATAGATAGAGGAAGATATACCTAGATAACACTAAAATAGGGAGAAAGG
TGAGCGAGATGGGGAGGGAGATGGTCATGTATCCCATATACGTACGAATCCACTTGGATACAATGTATCTAGAACAAATT
ACACCTAATTTTGACCCAAATGTATCTCGAGATATATGAATCTTGATGTACCAAAATCTGATAAGATTCGTAATATTGCA
ACTAGAGTGTGTCTAAGCAATTAGCTTCTAAACTAGTGTGATTTCTGTAACTTTTCTTAAAAAGAAACAAAATATGTGTT
TGGGCTCTTCACTTGTAATTAGGCTTCTTTGGGCCCTCATACTTGAATGCATTTGTAGACTCTATTTGCTTCTCCCAAAG
ATCATTAATCAAAGTTTCCCCCACTTCATCAAATGCATCCCAATATGTTGAAGGTCCTTAGCTACTCTATTTTGAAACTT
GAAATTTGAGTCCTATAACAAATCCAAGTTTTGAGGCCCATTAAATAGAAGAGGGAAAGCCTTTAGTTTGATATGGGCTT
GGGCTTACAATTGTGATAATGTTTGTATAGCGGGCCCAAATTTATTTGGGCCAACCTACATCTCATTCATTTTCACAAAA
TTTTGCCCCAAGTTTTTGGATCCAAAACTCCCTTGATTCGAGAATCTTTTCTATCTAATATACGAGAGTGTGCATGTATT
TGTATTATTATGTTCTCAACATGTATCTCGTATGTTCTAGTAGGACTACACTGAATATGTTGTTACTGTTGTTTCGTAAG
GTCTCTTTGTTTTAAAAAAAAAATCACGCGGAATCATATACCTATCACGATTCCCATAATAGTATGTTTTTCTCTATTAT
ATTAAACAACAACTACATACAAAATAAACTATGGGCTGTATTTTTTGTATTATATACCTAGTGAATGTTAATTTTTTAAC
CAATAAGTCATGAAGCATTAACTATTGCATAGTCATTGTAGTCAGTAATAGGGGGACCAAAACAGAACTCTTATGTTTAA
TTTCATTCTTTTTCTGTGACCACTTTTAGGTGTATTATTGTATTTAAATATGTATATGACAGAATGAATAATGAAGGGAA
AGCACATGAACAGGTCCAGGTATATACATTTATTTTTTAGCAAAATTATCATCCAAGACTTGTGGATAAGAGCCAAATGA
CCAATTCAATTATTACTGTATATATTATATATATCATATATATATCACTTTTATTTGTGGCCACAAATCAAAATTGGACC
ACAAACCACATCAATTTCACATTCAGTTTTATCACATACACCAAGTTTGACATAAATGCACTGTGAAAAATGTCTTTTTT
TTTGTCTTAAAGTTGCATATTTTCTTTAATATTNNNNNNNNNNAATATTGATCATTAATATATGATATCGAGATTTTATA
ATACACACTAACAAAATTAATCGTACCTCAAAGTAAATATCAGACATAGAGTAAGAGAATGGATTCTTTCACTCTAGCTT
TATAGTTTAAAACTCACACATCATTCACTTAGAACACCTATAAGATAAGATGATCAACATGTAAATAATTGAATCCTCAC
CTATACAGGATAGTTCGACTTGAGATTTTGTTCATACATTCAACAATATAATCTCTTCAAACTAAGGTCCACATGAGTCA
TTATCACGATTCACAAGTCATTTCTAAGATTCATTTATATGTCCTTTTTCATACTTGTCTCATCGAATAATCATTTGTTC
TGATAATAACTATGTCAATCCAAAAATACTCTTAACATATTGTATTATTTTCCGCTTTAAATCAAGTTTCCAAATAATTT
CATACTATATATATAACTTTCGTTCTTTTCAACTATCAATACCGAACTTTGTTCGCGTAATACCGTCAACAATTATACCT
CACAAGATTTGGAACTTTCTTGTACTCATGACAAAGTCATGAACCAAACTCAAATTGGTCAGAGTTTTTTTTTTAAAGTA
ACAATGAATAAATAACTACATACATATACACTAGGACCTATCATACCATTCTTGGTCCTGCAAATAAATACAATCTTACA
AAAACAGTCCCACATGGCTACACATAAATTGCCAGATACTCATTTTTGCTTTTGG
>mtp_2478.scaffold_1
TCACATGAAGATTGTTGTTGTTACATCATGTGCATGCAGTGCCAACTATTTTGGGACCAA
AATAGACCAACCAGTGAGTGAATACTTTAAGACATTTTCTTTACATCATTTGTGAAATTA
TAACTATTTTTATAAAATAAGCAAAAAAGAGAAGGGGTTATCAATTTATAAGGAATCGTT
TGATTTACAAACAAAGTTAATTCAGAATTATATTAGTCTTGAGATTATAATCGCGATAGA
TAATCTCACGATCTTATAAATTTGACCTATAGTTTTAACTAATACCCACAATTTATACTA
GATAACCTCCTAATTCCTATAACCAAACTCCCATAAGGGAATAACATGTAGCTTGCCCAA
GGTAGGACAGAGTAAGAATTTCAACTAAGGAGTGTCAAAGTATAGATAAATACAATCGCG
TAGAAGCCAAAGAGTGTATATTTTTACCTAGCTACACAGTGTAATTTTCCAACGAAGGGA
TATCGATCGACACCTCTCAAGTGGCTCTGCCACTGGTACAAGGTGCATTGAGAGGCGATC
TTTCAACATTCAAGGATATGATCTAATAGTCAATAAACTAAGTATAGATATTGTGAAAGA
TCAGTGTTTAAATTTCACCAAACACAAACTGACGGTTTCTTTCTACTATTTAAGCTTTGA
TGATAAAGTTACTCAATATTTGTGTTAGTACGTAAAAGATTGACAAAAAAACATACAAAT
TGATTCGAACATCACAGTTATAAAAACAAATCGCATCCAAACCTTCGTCGTCGAAAGGTT
TAGGATGTGTTGTCAAACCACACTAAAATAATTTAAAATCTAGCCAATTGATGTCTCTCT
CAAATTCTCAAATGGTCCCTAAAGGAGATCAACCCATGTCTGTAGTTTAAGCTACATAGA
TTGTGACACTTGTTTCCTATCTCTTTCTCACAAAAAATTACTTACTCCATCACTATATAT
CTCTATATCAAATCATTTATTTTATCTCTTATTTGTTTGCTTACATTTATTCTTATTTAA
ACTATACCTTAGATTTTTTTATATATGTCCAACTCCCACTTGTATCTAACATCATTGTTG
TTCCCATTTTAATCTTATATTTAATTATAAGATACCTTGAACTAGTTTTTTTATTTTATT
TATTAAAATGTATTTTATAGTAACAAGTCCACATAAAAATCATACTAAAAGCAAAATATA
TACATGAAGGGAGAGACTTCGATATGACTGACGTTGTTTTTACTTTTTTTTTGAGTTTTG
AGTCTTGAAATACAAAATTATGATTATTGAAACTTTTAGTGTGTATTAATATATGAGTTA
TTCAAAAAATTATTGCCAAACTTCATTTATCTTGAAATTTCGCATGTCATTTTTATTTTT
ATTTGCGTTAAGTTCTGAAACGTGAATTCATGATTGTTGGAGTTTTATCTCATATATTAA
GTTTGTGATACGAGAATCATGATTATTAGAGCTTTTAATGTGTGTTAACTCATGAATTTT
TTGAAAAATTATCAATTATTTTTTAAAAAAATATATATTTTGGAATTCCAAAACACAAAC
TTATGATTATCAGGTAATTAAAGTTATAGTTCCAATAGCTCTGACGCTAGCTAGTAATTT
TTAAATACGACAACTTAATTGATTGGTCGATTAAGTGATATTCCAAACTCACAAAATTTA
AATTCTAAACATTAAATAAGCATATGAGCATATATGTATATGGGTTAAGAGTGGATTGGA
TAAAATTGGTTGACATAGTTAAAAATGGAAATATATGTAAAAGGTTGGTGAAAATCTTAA
TGTATTTTCAAAACTAATAATATATTATTGGGATAATTTGAAAAAATCTTTTTAGCCAAG
GTGGATGTGGCCTTTTAGTCATAGGTTCATCACAAACTCACTTTCTGGAGAATTTTATTG
ATCTCACATATAATACAGAAAATTTGGAATTAGCACCCATATTTAAGAATAAAAGAACAA
AGATTTAATTGAAAATTTGAAATATATTCACAAGCAGATGACAAAGTGACGATAAAGTAT
GAGTCTAAAACACTAAATGTACCGCTATCTTAATTCAATAGATCAATGAATCACAAGATA
ACTTCTTAAACGTTCGCAAATGCAAAAAAATTAGTTTAGCGGACCACAAACTCACGAACC
TAATAGTTGAGAATCCATGATCTTTCACACAAATGCTCTACATATAATATTAGATCTGAA
TCTATAATTTTAACGAATAGTAAACTTAGTGCCTACTAAATTTAAGTTTCAGATTCATCT
TTACTTCGTATAGAATCTATTTTATTTTTTTTACTGTATAAGATATATATGTAGTTATGT
CAAATCGTTACAATTAGGAAGATGGGCTCCTTGAAGAGAATAAATCCATGCACACGAGGA
CACAATCATATGTTTGTTTTCTCTTGGAATAACATTAACCATTCATTAACTTCGAATATT
TTTAGCCATTGTTTTTTTATTTGATAATAGTATCGAAATTAATTAACACTGTCCATTTTC
TTCCTACCTCTTTCATGTGATGGGATTCCTTACCATAAATAACTACATATATAAGTTACA
TAAGTCAATTATGCAAGTTGTGTTATTAAAAAAAGTCTCGTTGAAAGCAAGAGCTTAGAC
TATAACATTGTTTTTATTAGTTTTAAAGATCAACTTCGATCCTTCTGATCTGGCCCTCTC
GTAACAATATGGATAAATTGCCTGAGTAAAAAATGTATTCATTAATTTGGACACATAAAA
GAAACAACGTGGAAGCTTTTTTAATAGCCTAAGATTATGATTGATCAAGATTTATAAATA
AATATTTCAATATCAACATATATCACATCTTTAAAGTTATTTGTTTTTTAAAAAAAAGTG
GAGGCTATGCCTATTTTTGCTTGATTAAAGAAAAAGATGATTAGCTAGTACCTAAAAGCA
TAAACATTATACCCAAATTAAAGAATCAAGAATTTGAAAGACCTTTTTTTTCTTTCTTTT
TTAAGGTATAATATTTGAGAATAAGGAAAATATAATTGTACTTACTAATAAATGTTGAAA
GATATATAGAAATGAATATAAAATACTCTTTCATCCTTAATCAGCTGCTCGGATTCGAGT
CTCACCTTTATTACGGAGCGTTTTACCCCTAATGTAAAACTTTCGAATTTGATCAGATCC
CAATATGAATACCAAACACCGAACGGAAAAAAAATAATATAAACATCTTTCATGTAATTC
TAAAAGATGGTAGGGACATGTTTGGTATGCATCAAAATCTCCACCACATATATTCTTTGC
TAGGTAGGAAAATTAATTAGCTCTGCCAAAAAAAAAAAAAAAAAGTGGGACAGAAAAAAG
AGGAAAATGAAAAGAGAAGCAATTAATCAAAGGGAGTATTATTCCATCCTCCATTTCACA
TAAAACAAGGAAAAAGCCATAAAATGAGTAACCACAAAAGTCCACAAAAGTCTCTGCCAA
ACTTCATTCTCACCCCATATATATGTATAAATATAGGTCCCTCCCTACCTTTAGTTGGCC
TTTAATTATCTTCTCCAAAGCCTCCTTCCCTATCACCATTGCCCCCCCCTCCCCCCAGCT
CCATTTCCTATCACACTTTAACATGATATCAGAGCAGACAGAGGTCTTGAGATCGAGGCT
CGCCACCATCCATATAAGACGATCACACACTTTAACATATGCCATATTAGAAATCAAACA
AAATTTCGATAGACGTTCTATCATAAAATTGCTCGTCGAAGATGTTTTTAATGAATTTTT
AATCAAAAATCCAACACGCATATGTCTATCAAAATTTAACTGATTTCCGATAATTAAATT
CCAACAAATATTTCGAAAGAAAATATTATATAGTATCTATTTATTAGTTTTTAAAGATTT
GAATTCATCAAGTCTAAATTCTGAATCGACTTTTATACATTCTACTACTCCACCCCACAT
ATTGGAATAATACCATACATGTCAATATATGCATATATATTTGGCTAGAGTCACTTTTTC
TCTCCCAAAACCCTAATATATCCCATGCACATGTCTACAGCATGGGCAGACACATGAAAA
TGGACCCCTTCTTGTCTTTGCTCACGTGTGAGTGTGAGATTAATTTGTGTCTACACATTG
TATAATAATGTATACCATGATAAATGATTGTGTGTATAGATATCGACATATATAGTATAT
AATATGCATGGTAAGTGACTTCATTATAATGTAAAAATTGTTAATATAAGTTTATGTAAT
TGTTACATTTGATGTCCTATATGTGTGTTTGTAAATTGTAATGATACACTACTATATCAA
TCATTTGGACATGTTGAGCATTTTTATATGAGAAATTTTGATGCTGCAAAATTTGTATTA
TGCAATAATCATTAAGAAAGAAAGAAAATTACACACATAATTTTGCTTATAAGAAATTTA
TAAAGGGATAAGTCGACGTGGAATGATTATTATAACTAGTCCATGCGCATTTCACTTGTC
GTATCACATTGATTTTTAACTTGACTATATATATACTAATTAATAATAATTTTACACAAA
TCACATACTGTTAAGAGTAAATTACATTTTATCCCTATTTTTTTTTCAAATTACAAAAAT
TCCTTAAATTTGGTGGAATCCGGATACATCCCAAAACATCCTGATACATTGCGTCCCAGT
TTCGAATACATCGCTCAATGTCTCAATACATCGCGTTTCAGTTGCAGATACATCACTCGA
CGTCCTGATACATCGCATAAAGTGATGTATCTGAGAATATGAGAGAGTAAAGATTTTTAT
AATTTTTTCAAATGGTAGAAACTTTTTTTAAATATGGTAAAATAAGTTATGTATGTGGGT
AATTTTCCATATATATTATCACCTAAAGTGGCTATATATATATATATATGAAAAATGTAT
ATGTTTTTGTATATGAAAAATGTATATGTTTTTGTATATGAAAAATGTATATGTTTTTGG
AAATTATTCCCTTCCACCCTCCCCCACCAATAGTAACAAGTCATTATTATAGCATTAAAA
TGAAGACGTTAACATTTTTTTTCATCTACCTCATGTCAATTATATTTCAAATGAAGAAAT
GTGACAAAATAAGACTACGAAAATATGACTCGTTCGATTCATTTAAATTTGTGCGGATTA
ATTATTATCCATTTTAACATGTTCAAATTCAAGTGATAACACTATTCTATAGGCAGAATC
AAGTTAGATATATATCAAGTCTGCTCAATACTCTTAACGGTGATCAACTCAAGCTAATCT
AAATAACGTAACATACCAATTTCGATTTACACATGTCATTTTTGCATAGGATCATGCTAA
TCTTCCTTGTATCGCATTCAATGAAATATGTACGATCGATTACATCAAATTGATTCATAT
ATTAAACGAACAAAAACGAGACAACAAAAAGGGCAGAAGAACATGATATATTAGCTGGCT
AAGAACATAATAATTTTGTCCAAAACAAAGTATTATGGTGAGAGGGCCACAAATGTCTCC
AACTATAAGAAAACCACTACAAATAACAATTTCCTTAATAATCAAATGGTACTAAATATT
ATATTATTTCTAAAGGGAAAAAAAATCAAAGTTTGAGACAAACAATAGTGGAATAAAGGG
ATACAACAAATGGAGGTGTTTGAATTTTCTGGCTTTCTTGCTGGCTATCATATCTTGTAA
ACTTAGATTGATTAGTTCCCTCTATGTTGACAAGCAAATCAAACTAACATTATGTTTGGT
TTTTTCATGCATGTAGCTAAGGTACGACGTGATAGAAACACACATGTATGTTGCTTTTGC
AATTGAGTATTATAACTGTGACATGTTCTGATCAATCAAATATATATTTATCGCCAAGCT
CCATATGATTGACAAATGGTTATATAGAATCTTAGTAGCTAATTAGTTGGGTGGTTGCTT
GAACTTATTTCACTGTGAGTGTTCGATTCCCCCACCTTGTAATTCACCTCCTTACCTCCA
ATTTTTTTTATATAATTTTTTTTGAGAGAAGTATTGGAAATGCTCCTAAACATGACGCGA
ATTATTAGTTTCACCCTTGAATTATTGACATCCTTAAAAACACGCCTCTACTTGACTAAC
CGAATGTAAATACACCCCTGACCTTGCCACATGGGTGAAATATACTCTGAAATTCTTGTT
AAGTTTAGGGGTGTTTTCAACACCTCTCTCGGCTTTTTATTAAGAGTTTCGTGCTTCTCC
TACGAGAGTTTAAGACCACTTGTTATGTCATGTGGCAGATCGGGGGATGTATTTAAGTTT
AGTTAGTCAAGTAGAGGAGTGTTTTTAAGGCTGTCAATAGTTCAAGGACGAAATTAACAA
TTCACGCCAAGTTAAGAGGTGTTTTCAATACTTCTGTCAAAATAAATTGATGGATGGTTC
AAGTCGACTAATCAAAATAATATTTTTACCCACTCTAACATCCCCTGGGCCCAACTAGAG
TGTGGACCGGGAGCCAAGGAGACCACTAGTCCATTCATCAACCAATGATATCATGTAAAA
ACATGACACCTGAGTCTAATTAACTCAATCCCAAAAGTTAGCTCATGAGAAGAGGATTGC
CCAAGTCCACATAAGGAGACCACTAGTCTACTTCCCAACCAATGTGGGACTTTTACCCAC
TCTAACATAAAATATGCTTTCATAGTGAATTTAGATAGTCTTTATGGAATATTATTATAC
TTTATAATTTAAGTTAATAACGTCTATTTCTTTGAAAAATATTGCACATCGAATATGGAT
GGTATAATATATAGTTTGACCTCATGAAAATAATTGAAAATTGTCAGTAAGTCATAGATT
TTTTTTTTTTTTTTTTTTTTTGTTATAATGCATAAGCTTAAAACTAAAATACATAGCAAA
GATTTTATGGTCAAATTGTTTTAAGTCTTGGGCAAGGAAAAAGAAAGCCTAACAAATTAA
ATTATATACAGTAATGTCAATTTTAATTGGAACTATTTTGGTCAACGATGATAATAAAAT
CTTGTATTTTCAAACTTTTCTTTCATTTTCAAAGCAACTATCTGGTGTAATAATATTGAC
TCAAATTAAATTGCTAGAGTAAAATATATCATTAGAATGTTTTATTAGTATTTACTGTTA
AAAAAATCTTTGAACTTGTTCTTTGACTAGAAAATTATATATAAAGACAAATTGAGGTGC
CTAAATTCTTAGATTTTAATAATTTTGACGAGCTTTTGAAAATTGTTGGTAATATAGGGT
CCCATTTCTAAAATTGATCAAATGATGTATGATTAAACACTTCTAGATTTAGAAATAAGA
ATTAAGATTGACAGTAACAAAAAAAATGATTGCATTAACTTTTTTTTTGCTTCTTTGAAT
AATATGTTCTCATTTTATGATTAGATTGTAGAAAATATTCTTATACGCAAGCATTTTCAT
ATCGACATGACCAAATAGACTTAGATACTTTGTATCATTCTCTATCTTTCAAGACATAAG
TATGAAGAAAAACACATCAAGAAAGAAAAAGAAAACTACGATATGAATTTCTTGATTTTC
TATTTATTAAAAAGAAATTATATGACTAAATATAGATGAAAAAATTACAAGAATATACTA
TGTAAGACCATTATTTACATAATATTATTTTAGTCTTTTTATTTACAACATTAACATTTT
AATTACAAATATATGCATAACAATATAATAAAATGCATTTTTTTTACGTGGGATACGGTT
TTATTTACTACTTTTTGGGGTAGTGTGCTTATTTTATGGAATTGATAATTTACTATTTTA
CCTTTTGAATTTCCAAGCACAGTTATGTTGTGATACGTTTCTTTTTTTTAAAACATCTTT
TAATTTCTCTTTCTTTTCTCTCTCTCTTAATTTTTATCATGAAATCACACCATTTAATTT
TTTATTCTCTCACATACTAGTTTTTGGATAAAATCTCCATCTTTTCTCATTAAGAATTTT
GGTTCTTCTTCATACTTGTTTTTTTTCTTCAAAATTATCTATATTTTGAGATAAAATTGT
GTGTTTTCTTTGATTTATACGATCATGAATAGGAAAATTTCATCAATTCGATTTGTAGAA
ATAATTTGGGTATTGACATCCGAATTGCAATATTAACAATCTTGATGTGTGTTCGAGATT
AAATTTCGAGTTGAATGCATTTATTTTGTCTCCCTAATCTTGTTATCGGTAGTGAAAGGT
CTATCTATGACTCCTAATTTGACAAAAAAGAAAGGTAAGGAGAAAGAGGTTTCAACTGTT
GATTCGAAGGTGTACTCGTATGATAGTAATTTTATATAGAAGTTCATCTTAGAACAATTT
CTTCCATCACTTTATCTTATTTTGAGAAATTATTTTGTCATACAATTAAATAAAATTTTA
TTGTTTTTTGATGAATTTTTGGTATTTCATTGTGCCTATTTAGTCTTTCTTGAAATTCTG
AAAAATAATATTTCTCAAAATGTGGTATTGTTCATTCTATTGTTGGACCTGAAAGGTAAT
ATTTGATAGAAATTATGTTGGTGTTCGTTGTGGTATAAAATTACTAGCTGAAATTTTTAT
AAAATTATTAACAAACGTGCATTATATGATATAAATTATGGTATAAAAGTTGGTATTCAA
GCTATCAATTTAGCAAAAATATTATACCATATTTTAATCCAACAATATACCTCAATATAA
ACGTACAAATTTCTTGCAGTGTACAATAGATATAAGATTGAATTGGGGTGTCCAAATGAA
ATATGCGGACAACTTCAAGAGGCTCTCGATGACTTAAGCCTATAATATACTAACTTATAC
CATATTTCATACCAACATTATGTCATATAAAATACTAACCTTCATGAAATAAATACTACC
ATATTGTCATATAAAATAGTAACTTATACCATATATCACACCAATATGGTATTCATATAA
TATACTCCAACTTTCATTATATAATATACTAACTTATACCATATATCATATCAACAAGAT
TTCGTTTAATATACCAATTTTTATTGAAATAAATACTACCAATTAGATATCATATAATAT
ACTAACTAATATCATATTTCACCCCAACGTGAAATCATATAATATATTAATATTTATTGA
AATAAATATTTTCTAATAAATTAACATTATATTAATTGATTTACATCTTTTTTGTTCAAA
ATAATTCATTTTAAACCATAACAAAACCAACATCGTTGGAATTAATAAAAATAAAATTAA
CAATTGAAAAAATAACACCATTCTGAAAAATGCTTAAAAATTGAATAATTATGCAATCGT
TTATAGCATAAAATACTATTCTGAAAAAAAATATTTATTCAAAATAATGAAAAACAACAA
TCAATTCTTAAATATTTTTCAGAATTAACTATGGAAAAAGGAATTATATTGAGGTTATGA
AAGAGAAATATTAAATAACAATTGAGATATTTGTGGAAAGTAAATAACAACATGGAGTAA
ATTAAGGGATTAGAATTTTATTTACTATAGAATTGTGCGTGGGTTATTTTTCATTTAATA
TTTTTTTTATTTTGTTTTATTTTGTAATGATTCTATTGCTATTTTGGTGTAAAGTAAAAC
TATTGTTATATACGTGTTATTTATGTTCTTAAATTGTATATTTAAGTTTTTTTCCCATCT
TCTGATTCAAGTCTTCAATATGAATATTGTCTTTGTTAGGAAGCTTTTTGCTTCGATATA
AAACTTTTTATCGAAAATCTCAATTTAATAACCCCAATACAAATATCAGACTAATGAAAT
ACCAAAGGAAAAAAGGTTAATACTAAAATTTAAAAGGAATGAATGTTCCCTTTCCACTTG
TTGAAGTTAGATTGAATGGTATGTCTCTTACTTTTTTTTAAATTATTCTTTTAGTAAAAA
AATAAAAAAAGTCATCTTGGTGGCTAACTTTTAAAGAGTTTTTTTTTTTAAAAAAAAAAG
AAAAGAAATAATTTATAGAGAAAAAGGACAAAAGTTCAATATTTAGAAAATTGAAGACAG
TGCTTCTCCATTTGGGGAAAGAGCTTTTGCCTTTTGGTTTCACCAAAATATTATACTATT
AACTAGGAAAAAAAATAAGAGCTTAGTATTAAGTAAAATTTGGGATATCACTTATCGAGA
CCACAATATCTTTATTTTTTATGTCAAAGAAAATCCTGTTTTGATCTAGTCTTGATAACA
CCAACAAAGTAAAAAGTTATTTTTTTTATAAATAGACTAATCGAGATTTTCGATACCTTA
AATTTATATCTAATAGCGTCCAATATAACTACTTATGTCGAATTAATTATCCACTCTTCT
TATAAATAGACTAATCGAGATTTTCAACACCTTAAATTTATTTAAAGGGAAGCAATTTCA
ATCAAAAAAGAGTCATTCCTAAAGTAGACGGGTAAAGACACGACATCATCAGAATTAAAC
TTCAACCATTATTTTTTATGACGCCTATCATAGTAAATTCATATTAATCTAAGTTAATTG
TGTGCTCGTAACAACACTTGAGAGGCTAATATACATTTTATGATATCACTAAAATTAAAC
ACAATATAGAAGAATAATAACACACGATATATACGATATAATCTAATTAAGGGTGAAAGA
ATTTTATTGAGTTCGGTTCATAGGAGGACAATTGGCGCGTGATAAAGAGACGTTTTTGTT
ACGTACTCCCTACAACCCACGTTCTCTATCCTTTTCAAGCCACTAATTTTTTGATTTTTT
TTTTACCGCCGTAATTTATGGTAAAAGATTAATTCATTATCTCATAGGGCTACGGTAAAA
AAAAATAAAAAAATTGTAGAGTAAATCGAAGTGTTTGGGAAAAAATAATGCAAAAAAAGT
AGTGCATGTGCCCCCTAATAATAGGACAACGTAATATCAACGTCTTTTAGATTGAGAAGA
ATGTTGTGCTACGTGACATTTCTTTCTTGAAATTTAAACAATCTCAATCTACTACTATTC
ACAACTTTCATGAGGGATAAGGTAATCAAGCGGCCGTGGCGGAGTTGGTGTAATATGTGA
TATTCCATAAGAAAGGTCAAGAATTGATTTTCTTTGTCAATGTCTTTTTAGTCATATTCA
TTGCATTAGACGGTTTACATCACTTATATGGTATGCGAGTTGTTGTATAGGAATGAGTTT
ACTCAGTACACACCTGAGGAATAACAGTTGTGGATTCTAAAAATAAGATAAAAGTATTGA
AAACACATTTAAACTTGACGTAAATTATTAGTTTCGTCCTCGAACTATCAACAACCTTAA
AATATCCCTCTAGTTGATTTACTGAACTTTAGTACACCCTGATCTTGTCACATGAGTGAA
ATACACTTTTAAATTCTCATCAAATTTAGAGGTGTTTTCAACAATTCTCTCGATTTTTTT
ATTAAGAGCCCCACACTCCTACAAGAGTTTGAGACCACTTGTTATGCTATGTGACAGATC
ATGGTGTATTTAAATTCAGTTAATCAAGTAAAAAAGTGTTTATGTTTATCAAATAGAGAT
AAATATTTAGATGTGTGTAAGTTGTTGGATGATGTTAATATTATGCCTTAAGCGGCCTAT
ATTTATTTATTTCTTTCTTTCTCTATCAACTTTGTGTAAAGATAGAGCATCAAAATGTAA
TTAGCATGCTAGTTTATTACACCTAGCTAGCTAATGACATAATTAAAGACACCATAGCTT
AAGAGCTAATGAACTATTTTGAGTTGAATATGACTTTTTCAACATTTCAACATTATGAAA
ATGAAAAAAGTAAGACAGCTTTTGAGGTGATATGTTCATTGTATTACAACCCATGCTTGG
GTTAGTAGGGTAGGATTATGGGCACATCGATCAGTATCATCATCCTGTTCATTATTTTTC
ATCTTTTCTTTTTAATTTCTCATTCGATGTTCAGTATTCAGATTCTGTGATTCTATTCTA
TTTTATACAGATATAAGATCTACTAATAGAGAAAACACTCTCTAGTCTCTACTAGTTTTT
TTTTTTTCATTTTTAAAATTTCAGTATTGAAGTTGAGTCAAAATTTTAACGAAGAAATAC
GATTTTAAGTGTTAATAACTAAGTTCGAGCAAGCTTGTATCCATTGTAGTTTCGTTTCTC
CAATGTCATTTTCCCTTTTTCATACTTATTTTGATATGTTGTACTTGAATCAAGGGTTCT
TCGAAATCAGTCTCTTACCTCTACGAGGTAGGATATGATGCGTACACTCTATCCTTCTTA
GACTCTACTTGTGAAATTTCGTATATGTTGTTGAGCAAGCCCGAATCTAAACTTCTCCTT
ACATACATATCTCTAATAACATATAAAGAATCATATTCATCCCATCATAACCTTCGTATT
CACAATCATTGTCTCGACAATATAGAGATCAAAAGCACTTTTGACTCATGCAGCTTTGTG
CTCTCTTTTCTTTTTCTCTTTGTATATGAGTTATATCACGTTGCTCTCAATTAAAGCCCC
CACACCTAAAGTGCTTTGTGCCCAAATTTAAAAAAAAAATTGCAAATTGCAAAGATCCAT
TGTAGCCTTAGTAGGGAAAATAAAATAAAATTTACTTTCAAAGATCCACCCAATGTTTCC
TCTTTTTTCCTTTTTTATAAACAACAACTCTTTTAGCATCTAATGCTACTTTTTTCTTTT
GAGGTGAAAATTCTAACTTTGAATGTGAGATGTCTCTCTTTTTTATGAATAAATCATTTT
CGAAATATGAAATCTCTTTTTTAACACAACACGACAAAAAAATAGTCAGACTTTCATATT
GAGTCCAAAAGATCATACCCCTAAAGGATAATATAAACAGTCTATTGATTTCACGACTGT
AACATGTAACATGAGATCTTTTGGATCATAGTCTTTAAGAATCTAAAGTAATTTACAATG
GAAGTAAACAACTAGCAAACCAAACTATTACAATTAATAACCTTAGTAAATAAATAAATA
CACACGGTACGATTGGTTAATTAAACAAAAAAGGTACTAAAAATCTGACATTGAAAAGTC
AAAATCAATTTGAATTTCTACCAATTGACAATTTTTTTTTTCAAATTGATAATTCACACG
CGTAATGATTATGGGAAAGAAAATTATAGACTATAGATTATAATTAATCATCCCTTTTGC
TTCCATGTTTTGCTCCTTCTTGTCTCCTCTTTTCTAAATTTTGCAATATTTTTGATGTTT
TTTTTTCTTCAAATGGAGGACTTCAAAAACTAATTTAAGTCAAATTTCTTGTCCTAATGC
TCCAAATATCTGGGAATTTTCATGAGTAATTTTAATTAATTCTCATCCCATGAATTAATT
AAACCATTAATGATTCCCACTATTGTTTTCCTCCTTTCTTCACTTGACATATATTCTTAT
AATCCAAGAATAATGTAGTACACTAATGTGATTGGCAACGCTATCAACATCCCGAAAATA
ACCCTGAAATACGAAGAAAAAAAATCATAAATTATTGCACGATTATATATGTTGTAGTGT
AATTTAACTGATTATAACAGATCGAGAGATAATTTTACTTACGCAGTACTAAGAATAGCT
GGATGAACATTGTACTCCTTAGCAAACACAAATGGGACAATCCCTTGTGGCAATGCAGCC
TAAAAATATAAAATAACAATTTAAAAAAAAATCAATATATCAAATTATTAAAAATAAATA
AAAATTGAACCAGCAATTTTAATGCAACATTTAATGAAGTAGATTATAAATTTGTCATTT
CATGGCCACCAAAAACTATATATTAAAAAAAAATGTCTATATGAATAATTTATTTACCTG
TACAATGGCTACATGAAGAAGAGTACCACGAAGGCCAACAGCAATTGAAGCAGCAGCCAT
AACTGCTGGGCCAGTTAGAAACCTTACAGCCATTGCAAATGTAGCCACTGTGTTACCACA
TGCAATGATTTTTGGTTGAAGAGCCATAAACAAACCTACACATAAATTCATCGTGACTCG
TGAGTTTAACTGAACTCGTTACTTTCAACTTTAATTATATATATAAATGAAACAACCCAA
GTTCAAGTCATGTGTTTTTTCAATTCACAGACTAATTAAAATTCTAAATCCGCCTCTACT
GTATTTAGATAGCTATTGAAACTTCTTTCATAAAATTTCAACTACTAGTAACCAAACCAA
TGATTAAGTCAAGTAAGGACCCCACGAAGACTATGATTTTGATAACATAACTACCCTATT
AATACTACCATTGGATTTTGATGGTCAAAATTGTAAAACTTAACGTACTAGAAATGGTTA
GTATATGAAAGAGAAAGCAAGGTACAATATATAGTTGAAAAATATAAATGTTTTAAATGT
TTGATAATGCTAGCTTCAAGAATTCGTATTACGTAACTATAGTTCAGTTCGATAAAATTC
TTGATGATAAGAATAATTTATTCAGAACTCGATATGATTTACTTACCCAAGCTAAACATA
GCCATTCCAAGGCCAGCATCAGAGAGAATGGAGATTGACTTCTCTATAATTTTGGGCATA
TGCACATGCCATCTAAAAAAACAAACAAACAAACAAAACAACTAATTAATTGATGGACAA
ATTTTAAACTTTTACCTACTAAAAAACTAAAAATGTTTGAGAAAGTTAAGAAAGTAATTA
GTTTTTTAAATCCATAATTAGCTTTACCTGAATGAGATTAGAGACCAGATCAGACCAATG
AGGCTCGAATACGTGTTTGGGTTACGGATAAGCTTACGCCAAACCATGATTAAGATCAAA
CGAGTCATAACACTTGCCGGAGGCATCTGTTTTCCCATACTAGCATCTTGTCCTCCAGCG
AGTTTGGGGTGTAGCTCCGATGTGGAGCTAGACCCCAGTTTAGTCAGTCCAGTGGGTCCC
TCTTTTTCGCCTTTTTCTTCATCGCCATCTTTTCCACCACCATTGGCACCTCCAAAAGTG
AAATCCTCACCACCAAATTCCCCTGTTTGCGGAATGGCTTCAAATATAAAATTATTCAAG
TATGTATTAAAATAATATTAAGACACACCTCGTCTAGCGGATTTACTTTTAAAAATATAT
ATATATTTAAATAGTTTATATTCCGAGTTAATTAGTAAACAAAATAAAGAAAATTGTACC
TTTACTGTCTCCATTTTGAGTATGGTCAGAAACCAACATCCGAATTTCTTTGGCTCCATC
GGATCGACCTGATTGTTCGTTGGCACTGAAATCATTGCCACCGAACACGTGGAGGCCACC
GGCCTCCGACACCGGAGAATTACTAGAGCTCCATACAAACATATGAAGTTCCTTAGCATC
ATGATTATTAGCTTTAGCATTTGGCTGTTGTTGCTGTTGCTGCTGCTGCTGCTGCTGTTG
TTGTACTTCCTGCTTCTGTGTTTGTACATTTGGTTGCTGAGGTTTTGTGCTTTTAGGCAC
TGCGGAAGAAATTTCGGGGTTCGGGGCAGGATAAGATCCCGGCGCAGGCTGCTGCGCGGG
GAAATACCCGAACCTCGGAGAGCTCTGAACTAGACCTCCCGGAGCACAGTTTTCTTCGAA
ATTAGACGGTCTCGGAGTCGGACCCCGAGACGATTGTACAGAGTACATATCTGCAGGACC
AAAATTGGATAATCTTCCTCCAGGAAAACCCATCATAGAGTAAAAATCGTTATGATTAAA
ATTAGACCCTCGAGGAGTCGGATTCCTCGAAGAACTAAGACTGTAAATCTCAGCTCCGGT
GAGATTCGACGGCCGATGGTCCATAGCAAACGACCTCCGGGACGCATTTGATTTTCTCAC
AGTAACATGAAGTTTACCATCTTGACCAATTTCAGCGTCTGTTTCGAGAAAATCATGTCC
ATCTAGAGATACAACATCAGATTCCACTTTAAACGAAACAATTGAAGCAGCAGTTTCTGG
AAATTGCTCCATTATAAGCATTTTCGCACCGCGATATTCGAACAAAAAGAGCAAAAGTGT
GTACCAAATAATGCACTGCAACACCACTACTTGTACCATGAGACTACCAGAGTACTCACC
ATACATAGCAATTAACAAAGGAATACCCATCACCAATGTATTCGGCAGTGTTGAAAGAGA
AAAAATTGTAATACTCCATTCAAGGCTACCATTTTTAGTTAAATTAGCCCATAGCGAAAG
AACAACAAGCATAATTACTTTCTGCAGTGAATCCGCCGCAATGAAACGGAAATTCATTTC
ATATGGATTATTCATAGCTATGAAATGAAAAGACAACAAAGGAACTGCAAAAATGGCTAC
GAATCTGTTGATCCCAGAACATTGATCGGGAGAGAAGATTTTCCACCATCGAACAGAACC
ATAAGCTAATATCATAGCAACATAGAGAGGAACAACTGCTGTTAACACAACATACAGATC
GTGCCAAGTGATCATTTTCGCAAAAAAAATTGTCAAATCGAAGAAGAAAAAACCGTTATT
TAACTGCAGCACTGTGTATATTGCAGTTGATTCTGCAGTACTGGTGCAGAAGAATTCTGC
AGCAAATTGCAGAGAGAGATTAAAAAGGACTGATGAGAAATTAAAGTGTGTGTTTTTTTC
TTTTCTTTGGTGGAAGAGGAAAGAAGAAAAAGGAGTGAAATTACATGAAGGTGTAAAATG
TGGAAGAATTATATATAGAGAAGAGAGATGAGGGTACCAATGGGTCATCCGAACCCTCTT
CGATAAAATTTTTTTAGCTAACTTACGTAAATTTCATTATTTTAGAATCTAATTACTTAA
ATTTACGTTAATTTGTAATATGATAATTCTTTATCATATTTTGGGTCTAAAATATATGTA
TCTTGTACTAATAATTAGTGTGTCCAATTAATGGACATAATTGAAAGTCATTAATTAAGA
AGTGTGTTTAATTAAGAGATATGACTGAAAGTGTCATTAATTAAGAAAAAATTCACATTT
GCACGAACTATATATTATTCAAATACATGCATATATTTTGTCAGATACATATACATTTAA
TCAAATATACTGATAAAAAAACTAGATAGATATAATCTTAACTCAATAGTGTGTCGGATA
CATCAATAATGTGTCAGATACATGCGTAAATCTCCAATAAGTGTGTATGTTTATTAATAT
ACATATACACTTAATGAGATACACTGATAAAAAATGTATACATATAATCTTAACTCAATA
ATATGTCAAATACATCAATAATGTGTTAGATACATCAATAATTCCAATCCGATCTAAAAA
GTCTCTTTTCTTCTTCCTTGTTAAGGTTTATCACGCATAAACTCTCTTATTTGCAACAAA
TTACATACTATCTTTCTCTTTTGTTCGTCAAATTTGTTGCATTTTTGGATTTCCAAATTT
AAGAGGCTAAAAATATCTGATGCATCTTTAATAACATATAGTATAAAATATTAAAACTAG
TAATATATGTAATTGTTTGAAAGTAGAGATAAATTTAGTATAGGTCATGTATGTCTAATA
AGGTAGCTTATCCTAAAAAATTATATAACATATGTGGTATTTTTAAAAATTGTTTTTATG
TATTTATATAAATTTGAACTCGTGAATATAAGATTAGAGATTGATTTAATGATTGAGAAA
TTCAAAATTTAGCTTGCAATTCCAAGTTTAAATCTTAAACAGTTTATTTTTATTTCTCAA
ATCCACTTAGTGAATATTCTGAATCCGCTGCTAAATGGAGTGATTGAACTTGGAACTTTG
GCAACTTATATTTTAAGAGAAAAAATTGAGTTTTTTTGGGGACCAGTTGAATTTTTTAAG
ATGGGATATTGATAAAGAAAGAAGTTAAGAAAAAAGGGGTTCAATTTTCTTTTGCTGTCG
GGTGGGGTGGGGGTTGGGGTGGGGGGGGGGTGTGAGTTGGTTACAAGGTGACCACATAGT
GTGGTTAGATTAAAGGGACAATATGAGATATCGAAGTTTCGACTAATCTAAATTAACACA
TATTATGTTAAACCCATCAAAGAAGAATCACTTCACATAATTTTCTTTTCGTAATTAAAA
TTTGAATTCAAAATATTTTATTAAAGATGAAAGGATCGTATTCATGTGAAGCGGACCATT
TGCATGTAATATAGTAACGTGGCTAGTATTTGATGGGCCTGGGTTTTGTGAGGACGTGGA
CAACTTTTCTTCTCTATATTTTGTTTTCTTTTTACATTTTCTTTTTGTGTTGTGTAAGAA
AATTTTATTTGAAGTATCATTATTAAGATTATAAATAGCAATTTAGACTTTTCATTTAAA
TTAACTACTTGTAAAAAAAGTAGATAATCGAACCTTATACCATAGACAAATGAATTTTAA
ACTTTCGGTCAGAACATAATTATTATATTCCTCTGTATAAGGATGTAATAAACTAGCTAT
TTATTTTATTTTATTTATTTTTGTCAAAAAGTTTCCTATGTTTTAAAGATTAAAAATTTC
TGCCAAAGTGAAAAAAAGATGCAGGTTCTCAAGCTGCAATTTTTTATTAAATAAAGTTAG
ATGAAAATGACATTGGTTCTTGTTCATGAACATGTTATACTACTTTTTCTTTTTTGAATT
TGTATCCATAGTTTGATATTCACATTGATAACGGTTGAATTTAAAATGTATGGATGAAAA
ATAAAGAGTTGTGACTTTTATGAAGAGTTGTGACTTTAATAAAAGGTTGTGATTTTTATG
AAAAATTATGACTTTTAAGAAGAGTTGTGATTTTAATGAAAAATTGCGACTTTTATGAAA
AGTTGTGACTTTAATGAAAAGTTGCGACTTTTATGAAGAGTTGTGACCTTTATGAGAGGT
TGTGACCTTTCCGAAGGATTGTGACTTTTCCAAAGGATTGTGATCTTTCCAATAATGCAC
AATAAACATTTGTTCACACTACTCTTTGTTGGTCATAAATAGATGGATTTCCTTTTATTT
TTCAACAATCAATTTTTGGACTTCTTCTTCTACTACTAAATCTAGTATTCTAAATATATT
TTATTTCCGTTGAGTGTTTAGTTGACACTGGATTTTTTAGGTACCGATACACCGGTGAGT
AAGATTGTTCTATCCTAGGAGGATATATTCCATTAACCTCGGATACTTGAGGGGAATAAT
TTTCTTAAGGACACAATGTGCATTTAGTGGGCTCGATTTTCTTCTTTGAGAAAAATATTT
TGTATATTATTTCTAATTTGTTTCGGATTCTATTTTCTTTATTGGTTTTAAGTTTCTAGT
TTTGAAAATATTCTTTAAACTTTGTTGTTTCTTACCAAGTTCTTCAAAGTTCTTGTTTTA
AGTATCTTAAGAATATAGGTTGAACAACAACTAAATCTATGTCCCTATTTACATCCATTT
TTAGAGGATGATACTCTCGATATAACTTTTTTCATTTTCAGAAACTTGATTAATCTGAAA
CCTCTAATTAAAAGTGAAGAGATTTCGAGAACCATTCCACTCCAACACACTATGTACCTA
ACATGTTACTACTTATTCACTAATTAGAATCTATATCTATATTGATACTAAAACATATTT
TAACGACAGAATCATGAGTTTCATTATTCGACTCTAAACTAAATTAAAAACACTCAGCTA
TAGGATGGTACAATCATTCACTCCAGATGGGTAAGTTCCATACCGACAAGACCTTCTATT
CCAGAATTCGTTCATTTCACACCAACTAAAGTGAAACTTAATCACCAAAATAGAGTTGTA
TAAAATCTTAATATAGCCGAACGAAGTGAAAAACCTGTAATATAGAAGCAAAACACTTTG
TTTGTAAGAAGAAAAAGTATTAATTAATTTAATTTCTTCACTTTCATAAAATGTACGTAA
CTTAATCATATTTACCCTCCTTAATTAAAACTATTAATCCCATTGTGTGTTGAACTCTTT
AATTTAACAAAACCTTTATTTAGAAAAAGAAAACAATAGCCAATAATACCCAAATGTTTA
GTCAAAATCTAGAATTGAAAAGGTGTATTTAAATTAATTTCTTCTTTATATACTTTTGGG
ATTAATTATAACATTTCACGTGCTATAGTTTTAGGTGAATCTTGGTCTGTGTCCGTGACC
TTTCTTAGGTCCAATAATATCTTATAATTTCCCTAAAATTATAAAATCTTATATACTGTA
TTTCAACTAAGACAGATTTTGTAATTTGGTTTGACCAAAATTTAAAAAAGATTTTTCATT
TAAAGCCCAATATTTTCTCAAAGATAAAGAGCTAAAATCAATAATATTGTCCATATATAT
ATATTCCTATCTCTTTAGTAATCAAATAAGAACATAACTTGCCTAATATGCAACTGTTTA
TAAACAGTATCTTGATATAATATTCCAATATCCTCGGGTTTATGTTGTTTTCTCATAAAA
TTGACATAATTGTATGTACACATTAATATTATTATGCCCCAAAAGCATATAATATATTAT
ACATTCAATGGTTAGGTACAAAAAAATCTATAGTATATGTTGAATAGACGAGAATATTAG
ACGTGACAAATGAGTCCGACCGTATTAAACCAATTACGCCTAATACTCAGGAACAAGATC
GGTAAGCATAAAGATAAATAGAGTGAGTCACACACCTCAGAGAAAAATATATTGGGATAA
ATAGCTAATTTCGAAATCATAAGATAATAGAGTAAGTTTTACTATTTCATATCCATACAT
TATAACACATAATAACCATCATTGTATATTTGCATTGTAATTAATAATATACATATATAA
TACTATGGTACAATATTGTTTGCTAGAATTTAGTTAATGTTATCATTATATGTTTGTCTC
TTAAGGAGAGTAAAGAATGATTTGACATATGAAATAGGACAGGCTATACATTATATACAA
TTCAAGCATCAATTTTTTGGTGAAAATTGTAACAAAGATCAAATCAACAAGTATATATAT
TATGCTAGTTTCTTTTACAAATAAATCATTTGCATATTAACAAACAATTGAAAGAAAGTT
ATTCTTTTTCTTTTCTTTTGTTTTTTTATTTTTTGGGTGGGAAAACTAACATATGTCACA
CTCATGTCTCATGTACCTAAAAGATCAATCAACTTTTATGCCTACATGATTATTCATTCA
AAAAAATAAAATAAAATAGGTAACAATCTTTTCTTGAATTCAATTTCAGTACTCACCACT
ATATAGGCAACTCTTCTTAAAGTCCCAATTAAAATAAAGTTTGTTTTGGACAATGATTTG
ACCATAAGAGGACCACCCTTTCCACAAACACCCAATCACCAAACTTCTAAGTTCTAATTA
AACTACAAGTTAAAAAGAGAAAAACAAAAGGTTCTTCTACCTAAAGGAGGGATTGGTTAG
TTAGAATCATCAAGAATCATATATAATATAGTTTAGATCAATTTAATAATATTTTAAAGA
TCTAAATCTCACGGGTCAAAATCTGATTAATAGCTATGAACATATATGTTTATTTGCCCG
ACTTTATGTGACACAGTTATAGTTTGAAGAGTCAGATGAAGTTTGCTTTTGACGGCGATT
TCATCACATATATATCTTTTAAATATTTTGAATTGATAATTATTATGATATATCGTAATT
TTTATATAATTTCTAAATATGTAAAATTTTATTTTAAAAAGTAATCTTGAAAATTCACAT
TGAAATTAGATGGTTTAACCCTCGTATTCTAAATCATGTCAGATGAAGTGGGACCATAGA
AATAGCCAGTTTTAAATGTTTGGAACGTTTGTTTTGTATATGATTAAACTTATAAGTTTT
CTTTTAATGGATAGATTTATTACATTTAAAGGAGTAAGGTTGTGTAGTATCAAATTACAA
AGATAAAACTTAAATACGTATGAATCCTAGGATTTGGCATATGGTCTTGGTAGTTTATGA
ATTCTGTACTTTATGTTTCTTTTATATTCTCCGATATTCTAAGGGCAGACATTTTAGGAA
CTATATATAATAGAAACTACATATGGATGTGATAAGAAAATGAACATAAAGCGTAACTCA
ACTTCGAAAGTTAATTAATCAGGAACTGAGGACTATTGAACAACAAATATTGAGACTGTG
TCTCCATTAAAAACCGATGTGGGAAATTTTGATACGCTAGCTCCCAGAGCCTGCTTATTA
GAGCGTGGATAACATAGCACATTATGAGAGGGCTCAAACTTGGATAAATTAAGAACTGAG
ACGAGGCGAATTATGATACTATGATAATATTTTACCACTTAACACTAATTAAAATGGGAG
TAAGTAAGGATAGACATCAATAGACAAGTGATAAAAGAAGTACATACCAAATTAAACAAG
AATATTCTCATCCATATATAAAATGCCAAATTAATATAAATCTTTCTTGATAAAGCCCCC
TATCCCACCCCTACCCAACCCACCCCCACCCCCTTCTTCTTTTTTCCTATCTTGTCACAA
TGCAAAGTAACTAATAAACTTCCAAGCTAGCTACTTGTACATGTCTATCTTTGCAATATG
TAATGTCTTTGAAGATCCTATCTTTTTTTGGTTCCACAATTAAGAAGAGATAAAGAGGAA
AGACAATGAGATGCAAAGGGATGAGGGTATAGTACATAAAGGAAAAAAATGCGACAAAGG
TATGGTCCAAGTGAAGTGGTTTTAAGTCACTCTCTTGAATGTGCAAGTCAAAAGAGGTGG
GCTTCTTTGGCCCATTGGACTTGGCCCACCACCCACATTCTCATGCTATTTCTTTCACTC
ACCATCTACTAGAACTACCATTAGTCCCCACTAGAATAAGTCTCTCTATATGATGCACAC
TTATAGGTACTTAATGGTATTATATTCTATGTCGGGTCATTTGGTTTTGTAGTTCTTTAT
AAATTAATACAAAATTACAAGCATTCTTTACTTTTACGCATTAGAGATCTGATAGGGTCC
CATCTCTATGAACTATAATTAATAGGCGGTATCCATAAATCTTTTTCTTCTATTATATCC
TACGTTTTGCTAAATGTGCATGAATATGTAGAGATCGTAGGTTTTAAGAAACAATTTTCG
TAATTTAGGTTTAAATGATAACTATGCATGTCAAAATATTGTGGAAAATGTAAAATGCAT
CGTCACTTTTTCATAGTTTACTAAAAAAAATAGGATTATTGTTTTTACCCTTTAATTACT
ATATTATTATATGCATACATCTATGACTGATTTATCAGATTTATTAAATTAAAAGCATGG
CATAGAAAGTGATTATTAGCCTTTCCATTGGAATTGGATTGGGCCTTTGCAAGATTTAGA
ATAGGGAAAATTACGCGGTTAAGCAAACTTATACTACTTAATTACTCATCATAGCTATAG
TTTGCTATAATTACCACTCACGACTAACATTATACATTAATAACGCGGGCTGACTTCGAG
TTTGTATAATTAGCCACGTTTGTATATGTATAATTTGCCAGAATATACAAATACATATAT
AATATACAATTATCTAACCTATATACATATACAATTCACCTCTCTCCTCCCTCTACCAAT
CTCGCTCGCCTCTCTCCTCCCTCTACCAATCTCGCTCGCCTCTCTCCTCCCTCTACCAAT
CTCGCTCGCCTCTCTCCTCCCTCTCCCAATCTCGCTTGCCATATATACAAATACATATGT
ATAATATACAATTATCTAACCATATACATATACAATTCACCTTTCTCCCACTTTTTGCCC
CCTCTCTCTCGCCTCTCTCCTCTCTCTCCCAGTCTCGCTCGCCTCTCTCCTTCATATAAC
ATGTAGCTACGAATTGTAATTATCAAACTATAGCTATGGAGAGTAATTAGGCTATTTTTG
AGTGGCTATATGTGAAAGTTCCCCTATATACTATTCATAAAATAGCCACTTGCTAATGTC
GGTATTTGAAAAATAGTCACTCTCATGCAGTTTCACTTAAAAATTAATATAATTGAAGTT
CTAGCACAATTTATATATTTTTTAATTACAGGACTAAAAAGTGTCTAGTACACGCTATTG
CAACCTCTACGTGAACTTTATGTTATCATTTTTTTTCAAAAATATTCTGAAAATAAAATA
TCAAACAGTGTTTGAAATTTTAAAATCAGTTGCTAATAAATAAATTAATTAATTAATTTC
ATTTCTTCAAGAATTCTAACTTTTTTTCTTTCCTTTTTGCTCTATTCCTTCTTTTCCCAA
CTTCCCCCCTCTCATGAAATTAATCATTCTCAAAATACATGTTTTTTTTTTTTTGGCTAG
TACCATGTTTGGAAGATGAATATGATAGAGGAAATTAAGTTGAGAAAAGAAGGAAAAAGA
GCAAAAAGGAAAGGAAAAGATAGAATCTTGATCAATATTGCCATAACAAAAAGGAACTTC
TTTATGTTCAAATTTATGTGTGTTTCTACTTTCTTGTGGTGATTTGAATAAAAGAGTGGA
GTAACTTTGTAGTGATTTAATTTTGCATGATATATATGTAATCACCAAGGTATTCATCTC
TATTTATACATATAATAGCTTGAAATATACATAAACGTTCTTGTTATAAGGAAGCACCCT
TGGTATTGCCCCTTTATTTTTGTCAGTTATTATAGAGTCATCAAAGTTGCATGCAATTTT
ATGTAAGAGAGATGAATTTGAATAAATTCGGAATATAATACTATCAAAATTATATATATA
GGGTTTATTGAAAACAATATCTCTATCTTCATAAGGTAGGAGTAAGGTTGCATTATACAC
ACCACCCTCCACAGACCTACATGTAAAATTACAGTGATTTTATTGTTTGTGAAATAAATC
ATTCTATTAAGAATAAAACGTGCTACATAAAATGGGGATAGAGAAGTAGTAAATAAAGCA
AAACCTTCTCATACTAATTGATTGATATTTGTGGAGCATAGGAGCTATTCGTACTTGAAT
TGGGGGAAACTTACATAAATCCTACTAGTTTAGGAGCTAATTACTCAGATACAGTTTAGT
CTGCATTGTTACGTATCTTACCAGACTTTGGTGCTTTCAGATATGTCCAGGTACATGTAT
CTCGGATACATGAGATCAAATTTTGGTGTAATTTGTTCTAGATATATTGTATCCAAGTGG
ATTCACATGTATATGAGATACATAGCAAATCTCGCTCGCCTTCCTCGCCTCTCTCCCATC
ACTATCGCCACTCTCTCATGTATCTGGTATCCCAGATACATGTGAATCACTCTAGATACA
TACAAATACATATTGTAATGACCCTAAAGGTCATTTTTGGAAATTTTCATAAAATGACCG
TTTTACCCCTCCCGATAGTTGCCCCGAGTCCTAATTGTTGTATTTTCGAAGTTGGTTTGA
AGGAAAATTGATGAAAAGTTTAGTTTTTGGAAAGTTGAGTTTTTAAGAGTTAAAGTTTGG
TTAAAAGTGCTATTTCGAGTCATTTGGAGTTTCGAGACTCGAATCGGATTTCCGTCGATT
CCAGCAATTTTAGAATGTCGAAACGGGTCTATGAGAATTTACGGAGTCGAATTTGGAGTT
AAAACGAAGATTTGAGGTCCTAAGTTGCAAAAATTGTGAAATTTTGATCAAGAGTTGACT
TTGGTCAACAAACGAGGTTCCGGTGCTCAAAATGGAATTCCGAGGGCACCGTTGGATTCA
GGGGGTGATTCTAAGTCTAGAATGAGTCTTGGTTGAATTTTTAGAGGCTCCGAGTGCGTT
TCGAGTTTTTGAGCCTAAAGTTAGTTTCTTGACGCCTTATCGGATACCGGGTCAAGGAGA
CCTCGAATTCAAATTCCGACGATTTCATTGAGTCCGAAATGTCATTTTCAAGCTAGTAGC
ATATTTGGTTTGTGTTCGGGGAAGTGCCAAATGAGTTTTGGGTGAGCTTTTAAGCTTCTT
GGATGCTTTGACACTATTTCAGCAAATTGTGGCAACTAAAGGGTTCATTATTAGTTTTAA
AGGTCGAAAAATTATTCCGAAGGTTCTGAAATTTTGAGCATGAATTATAGGACTTATCTG
CAAATTTTGGTGCATTTTCGCTAACCCGAGATTGGACTTTTATCGCAAATAAGAAATAAT
TGTTTACCGAGTAGAAATGATATTTGACTGGGCAAACAAGCATGAAATTGAGCTCCGATT
GAATGAGCAGGTCCGTATCATTATTTAAGACATTTACAAAAAAGAATCGGGTCATTTCAC
TATCGTATGAGGAAATTACGGCCTTTTTAGTGAAAGATTAACTGCTGTTTTTCTGGTGCA
TAACAGCCATGTACTGTTATAAAAATCTCAGACTGTGTTCATTTGGTATTTTGAGCATAT
CGGGAGTTCTAGAGATCGGAATGGAGTGATTCTTACGGGTTTCTTCTTGAATTAATATGA
GGGTTAGTATTCAATCTTCAATTCGACATTTTCTCATAATTTCTTTATCTGGTTTTTTTT
CCTATCCGTAAATCTCTTGGAAAAAATTGGAGTTTTATCGATTTGGACTCCCTTTTTGAT
GAAAAAGGTATATTTACAATCCTTATGTTATGGGTAAACTGATTTTAACATAAAATTATT
GATTCATCGATTATTTTCATCATATTAACCGTGTACAATTTGGACTTTCCCGGTAAAGTT
AAAGTTTGATAAATTGAGAATTTCAAGGTCGATCTTAACTCCGTTTTTGATGAAATTTCA
TATTTAAACTTATCTAAGAATGGGTAAGATGTTTTTCAAGAGATATTTCATTTTCGAGTC
GGGGTTTCGGATCCGAATATTTTAGGCTTCTTCAAGAACGAGAATTTTCCTTCAAATTGA
GTTTGTGAATTGATTTCAACTCCGTTTTCAAATTGGTTTTCACCATTAGCTTCCAAATAC
TTTAAGGATCATTTTACATCAAAAATTTCTAGATTTGGGTATCGTTTTCCGGTATGAGAC
TTTTGGACCGTTTTGCCCTTTTCCCCTAAATTTCTTGATTTTGGTGTCATTGGATTAGAA
TTGTGATTGTGAATAATTGTTTGAATAGATTATCGTGATCCGGATTATACTCGGAAAGGA
AAGGGCTCAAGTCAAGTAACTTTTGGAGTTCGTTTTAAGGCAAGTGGCTTCCAAACTTTG
TAAAACTCTTAGATTACGCATGACTACTTTCCTAATTGTGTTGGGGAGTAATGGGGATTG
AGGATGAGTTTTATTTGTTGATTGAAATTGTTGTAAATGAAAGATGGGGAATAAAACGAG
CTAAATGTGTTATATGTGACTTGAATTTGTTGAATAAGTCATGTGATAACTGATATTGAG
GGGATAAAAGAGCATGAGTAGGCTATGATTGATACAAACATTCATGTTGAGACAAATGAT
GTGTAATACTATGATGTGGTCGTGATATGGTTGTGATTGAGGCAGGTGATGTGTAATACT
ATGATGTGGTCGTGATATACTTGTGATTGAGACAGGTGATGTGTAATACTATGATGTGGT
CGTGATATGGTTGTGATTGAGACAGGTGATGTGGAATACTATGATGTGGTCGTGATATGG
TTGTGATTGAGACAGATGATATGTAATACTATGATGTGATCGTAATATGATTGTGATTGA
TGACATGTGCATATTCATTATTCATCCCATGTGTGAACTATTTGTTGCATGAGTTCTGAG
ACACTGATATGAGGATGGATGGATATGAGACACAGTTGAGACTAGCTCCGGCTAGAGATA
TATAAGATGGACTAGCTCCGGCTAGCGATTTGGATGCCGATGGGATCTGGTTCCGGCGGT
GATACATGGTCCATGTGTGGCCCCCATGGGTTCTGATTTGAGTATTCAGCGCGGACTGAT
TACGTCAACAGATGTGTATCGTAGGACAGACATGCATCACGACTACATGACATCATTATT
GCATTTTGCATCGCATTTGCCTTATCTTTGTCTGTGATGTGTGGATTGTATCGATTTACC
CTTCTTATGTGGAATTTGATCTACTTGCTCTTAATTGTTGATCTGAGGTTGATGAGGATA
TATTGTTGGTTCTGGCTGTTGAATATGATATGTTTAGTATAGGTTGGTTGGTTTGCTGCT
AGATTGAAGTTTCGGTGGTTCGGTTAGGATTGAAAGGAGTTGTTTGTAGTTGCTAGTTTT
GCTTAGTTTAGAGTTACTTGCGAGTACCTGTGGTTTTCGGTACTCACCCTTGCTTCTACA
CAATTGTGTAGGTTGACAGCTCTCTCTCAGATTTGGCTTAGTAGTTTCTTTAGCAGATTG
AGCTTGAGGACATACTCGAGAGGTAGCGGTTCATTCCAGACGTGCCCTTGAGTTATCTTT
ACTTTCAGTTTTGTTCTATTCGAGAACTATACTCTGAGACTTGTATATTTTTATTCGAAT
TCTGTAATTAGAGGTTTGTACATGTGACAACCAAATTCTGGGTAGTGTTGAGTCTTAATT
AAAGTCTTCCGCTTATTTATTATCTTTTATTCTCGTATTTCTACTTCTCTATCGTTGTGG
TTGGGTTAGGCTGACGTGTCCGGTGGGAAATGGACATGTGCCATCACATCCGGATTTGGG
GTGTGACACATGTATCCAGTGTTATTCGCATGTATCTGGGTCTCGCTCGTTGCTCTCCCT
ATTTTTGTGTATTCGGTAGTAAAAATACATGTATTTAAGTGTAAGATACGTTGAAAACTC
TTAATTAATGATAAAATACGTAATATTTTTAAAGTATAGATAATAATAATATATATGACA
GTGAAATATGTCTAATTATATAGTTTTCCTATCTTATTCTCTTTTGTTCAATTTTTTCAT
ATAGACTCGAAGATTGCACCACGTCCACTACATGTACGATTGGGCTTGGCCCAATTTGAG
GAACTTTGGGCGCACAAAAACCTTCCTAAACCCAACAGTAGGCTCCATTATACTTGCAAC
TATATAACACATAAAGACTAAAATATGGATGGTTTGTATTAGTGTATTGTCTCTATAATG
ATTCTCCTCTATAATAATATTTAACTATAACAATTACGTTTTCCTTAATTGATTTCATGT
TACGTTATATTGTATGTTTTCTGTAATAGTATTTCGGTATAACAACTAAGATATCCAAAC
AAACAACGATGCTGCAGAGAAGTTTGATTGTAGCCTGAACTTCCTTTTTCCTTATGTATT
ACGTGCCTCAACTAGATTAGGAGAAATCGCAGTATCGGTATGCAAAAGTTGTCATACATA
TAATTAAGTATGAGAAAACAACAAAATTTGATCGAAGCTATCATTAGTCTCTTAATTAAT
TATATTAACTCAAGTCAAATCTCTTGTATTTGCTAGTACTTTACAAATTTTAGTTAAACA
TATTCAATTCAATGTATAAAGCTAACTTTGCCACTATATACATGAACATGGTTAATTATT
AATGTCCGACCTGTTATTATTACTATATATTTGTCTTGTTTAGAAAATTCATCAAATCAT
CATTAGTCATTAATACAACATAATTATGAAATGGGCTTACCAATTACGATTGCTGCGGAA
GTGTGTCCCCTGTCGGCCTGAAAATATTGGTATGCTACTTTACTAGACAAGTTAGGGTTA
TTGGTGCCATTTGTAGGGCCACCCTTGTCTTCTATGAGAGGGGCGGAAGAATCATCTGAA
TTCAATAACTTTAACTTAAAAATCAGATACGGATATATTGAATGATTATTTGAACTTAAC
AGTTTTAACCTAGATTATGTATATGTGTGGCTAAATAAGTGCAAATAATTAATTTTTGAT
GATGTAATTGTGGAATTTTGAACTCGAACTCATTATGTTCAAATTCTAAATCCATATTCA
GAATCCACAATCACGGTGGATAAATTTCTGAATACAAAATAAAAATTTGATCCTTGTTAT
ATTTCTCAATCATTTTGTGGCATCGAATGTGGGTGAGCCATCTTCGATGGGGAACTAAAG
CATAGAAATGAAGCTTAGATAAAGAATACACCCCTCTATTTGACTAACTATACTTAGATA
CACCTCCAATCTGCTACACATGTTATAGCAAGTGGTTTCAAACTCTTGTAGGAGCATGAA
GCTCTTAATAAAAAGTCGAGAGAAGTGTTGAAAATACCGCTAAACTTGACGTCAATTTAG
GAGTGTATTTCACTCATGTTGCGAAATCTGGAGTGTATTTAGGTTTAGTTAGTCAAGTAA
AATGATGTTTTTAAAGCTGACATTAGTTAAAAAAATGTAACTAATAATTCATGCCAAATT
TAAGGATATTCTCAGTACTTCTCTCTTTTTTATAATACAAAGTTCAACGAACGAAGAATC
GATAAGTAAGATAAAAGGCAACACTAGCTAGCTAACCAAACGAACATATAAGAAATCCCA
AAAGTTGAATTTAATTAAAATCACTAAACTATTGTTTTAGAATCGTACGATATAAACATA
TGAAGAAAAAAAAACTTAAAAACATATACATACTAATAACTACATGTCATATTGTTTCCA
CTTCCAATTACTTAGTAATACTAATTTTAAATTTTGGATTCGTCTCTGACATTAGTCCTG
GTGACGCGTTCACAATGAGGGCACATGGTGAGGGTAGATGCCGGTAGGGGATGGCAACCA
TGGGGTGATAACACCGTTGGCGGACCTACTTTCATGGCTCGTAACTCTTCAACTTCTTTC
TTTAATCTTCGATTTTGTTCACTCAATGAACCAAACCATCTCTTTATGTACTCACATTCC
ATCTCTGTTTGCTTTAGCTTGCTTCTGTTTAACACAAATATAACTAAATTAAGCTCAACT
AATTTAAATTCGCGCTTTTTTCAAGAAAGAATTAACTAATGCATTGATGATTGGACCTTT
CTTCCAACATTAAATAAATGCACGTGCATTATGGCTAACACCTGGAAAAGTTGATCTAAT
TAAATGCTCAAATTGACCGATCGATTATTATTCTTTCTTCTCTAAAAGGGAAAATACTAT
TCGTGGAGTTGTGTGGAGTTGTTTGGTGTGAGGTATAATAATTGTAAACATAAAATGTAG
GATTATTTATCTCGTGTTTGATTGGAGGTATTAGGTAGTCATGAGATTAATTATTTCATA
TTTTAATGATGAGAGAAGTTAATCACATATACTGATATACATAATGGAATAACTTATCTC
GAGATATATCATTTGTTTCCAACCGAACGACCTATGTAATTATAGGTAGAAAATATAAGG
TACTCTAATACTACACTTTTTTTCGATTTTATTTTACTTGTCCCCTCTATTAAAAATCAA
TATTTTATTTTACTTGTTCATTTTAACAAATCAAAAGGGTTTTATATATATATTATCCCT
AGTGTTAAATGATTACATAAAATAATACTAGTCAAATTTATAATAATAAAATTAATTTAG
TAAAATATGGGAGTAATATAGCTTAGCTACTATTTGTCAATATTAAAGTAAGAAAGTTGA
TATGACTTTAGTGTAACAATTCTATTTGCCTCTTCTTTGGTGGAACCTTTTTAGTGTGTA
ACCATTTGAAAGAGTCAAATTTCCTAATTTTCTGGAGTTTGTTCCCACTACCTCCAAAAT
GAATTAATTTTTTTCATTCTTCATCAGGAGACTTAGGGAATGTGTGTGAAATTTTTCGAC
GTGAATTAAGATTTAGTTATACCCCATTACAAGTATTGGACAACGAGTGAGAAATAACAA
TAACATACTAATTGAAATGTTATAAGTGGTGTTTGAGGAGGGTAGAGTGTACGCAGTCCT
TATCACTATCACGTGAAAGCAGAAATGTTGTTCTAAGAAAACACTCGATTCAAGTATACT
CAAACCCAAGTAAAAGCCGAAGAACGAAAACTTTATAGGAAACACATGGCTTTTGGGGTG
TGGGGCTTAATTTAATTTTGGTTCTTAAATGTTTATTCAGATATTTGCATTATAGAGAAT
GAAATATCACTTTCTATTCCCAGATCAACAAGAAGAACAATGCAATAGAATCTGATCCTT
GTTTTTAATACTGGACACTTCTTATTATTGTTCTCTCTCTCATGAATAATTCACTAGTAA
TTTACTTTATAATATATGTAATTTTTTAGTTTTAGTTATAAATATAAAGAAAAATAAATT
AGTGTAATTACTTCCTCACCATTAATTATCTCTTCTCAACTACCAACACATTAGTTAGCA
ATATTACTACCTACTCCACTTATTTAATTGGTTGTTTAAGGTTTTGAGGCATTTACTATT
AATAACTAATGTCTTATTGGAAGACTAGTAACGTAATAAAACGTTCGGTTCATTTTTACT
TGTTTACTATTTTAAAAATAAATTTTTATTTTTACTTGTTCATACATCAAAGTAAAGTCA
ATTTTGTTTCCATGTGTTACCTTTGATATTAGTTATTTATTCCCCAAATCATTTTTCAGG
ACCTAAATAAATAGTCATGTCAATTATTAATTTTTTAATAGATGTGTGAGGTTCAAATTA
TTATGTGACAAATAAAGGTGAACGGAGTGATTAACATTTTGACTTTAACAAGAGGGAGTA
GTAATAGTAGTAATAAATAGCCATAAAAAGTGTATAGATATATATAAATGTAAAAGTACC
TTGCTCTACGGTTTTGAAACCAAACCTCCACTTGCCTTGCCTTTAACTTTAATTGCATGG
CTAAAGCTTCCTTTTGTTTCTGCATTTATTTAGCATTACATTAGATTAAAGAATGGTCAA
ATGTAATAAAGAAAGAAAAAAAAACCGTTTGACTGAACATAAAGTTTTAAAATATGATGC
AGTTTGACTGAACATAAAATCTAAAAAGAAGTTATCTTTCTTTCGTAACAGACTAAAAAG
AATGTGTTAATACTTACCGGGTTCAAAGTATGATTTTGTCTAAAGCTTTCTTCAAGAAGA
AAAGATTGTTGTTTTGTTAAACGTAATTTTTTCCTTGGAGCCCCATTAATATTATCATTA
TTATTATTATTAGAGCTCTCTTCTTCTTCTTCTTCCTCCATGCTAATTTCTTCATCATTT
ATATTTCCACTTGAAGGTACTTGATTTATATCAAGCTCTCTCATCATATTATAACGTCCA
CCACCCCCTTCACCTTCATCAATTAAAACAAAAAAAATAATCAACACAAGATAATTACAA
ATAGGAAAAGATCAACATGATTGAAAGTAACTCATCACACATGTATATAAATAAATAAAG
AAACTTCACTAATTAAACAAAGGGAATATATATATATATATATATATATATATACACCTT
CATATACCAAGGCAAATAAGCTATGATAGACAAAGGGTGGTCAGTCTAACACTCTTTGTC
GGAAAATCAGAGACAAATTCAGAACTTGAAATTTTAAACACTCAAAATTATGATTTCGTC
ACTCATGAAAATAAAAAATGTCATCTATAGCATAAAACGGCCCAAATTAAAAATATCAAC
TATATATACAATTTAGCTTTTGAAAAAATAAAAAAAAAATCTCTAGTGATAAATAATTAA
TTAAACTTACCAGAAGAAGGAAAAGATGAAGAATTAGAAGAAGATCCAGGAATAGACATG
GTTAGCTCCAAACAAGTTGAACTTTCTGGCATAATCTCCATTTTATTAAATTAATATAAG
CTAAAAAATTCTTAATATTTTGCAAGAATTAAGAAGAAGGCTAAGAGTTTTTTTTTTCAG
AGAAGAGAATAAAGTATAAAAGGGACAAATGAAAGAAGGGGGCAGGAAAGAAAATAATGA
AAGGGAAGAACCAATTAAGGGTCAAATAAATAGAAGGAAGAAAAATAATTACTGTTATAA
ATTCCTTATATTATTAATTGTCATATTGACTAATGACCATGGTTGTCAAGTCAAATAGTC
ATACATATCTTAATAATAAATCACACGTTATCTTATTAAGATTAGTAAAGTAAGATCGAG
TCAATTTTTTATTGTCAGATAATTTTTTTGATGGTATAATTTAGAAAAAAATAATATTAT
AAAGTGAGATTGAACCTTTTTGGTATTGTTAAATACTTTATCTAGTGGTATAAATTTGGA
AAAAATATACAATATTGTGGCGACAAATAATTTTGAGAGTGAAAGTTGTGTTTTTTTTTC
CTTCCTCATGTTTGGCCAAAAAGGAGGTTTGTCGGTTCATAAGTCAGCTACTTATATGAT
TGGAATTTGGAATTTGGAATTTGGAAAATAAGAAATGCCCTTTTTTATATATTTTATCTT
TAAAATGAATAGAATTTTGATCTTGAATTTTTTATGAGAAATTTTGAATTTTGATCTCTG
AAATGGAAGAAATTCTTGGTTGGAACACTTTTTTCTTAATGAATTTTATGTGGCGAAACT
AAATTAAATGAGTCAAAAGATGATAGATTATATCATATGATTATACCAAAAATGTTATGT
GATTTTTATTATTTTATATATAAAGTTCTTAAACACCCTTCCAAGGAGATATCTAATAAC
CTTAATCATAGGTGACTCAAGTTGATCACTTCAATAATGTGCAAATTGACTAAATTTGGC
TACAATTTTTTAACTTTAAGAAAATACCAAGAGTGGGGTTGTATATATAGGATTATAGGT
GTTGACTACTTTACTTAAATAGACAATTTTAATAAATTCAAAATATTATTTTAAAAAAAT
TATGGGACATGCACTCTTTTAATAAACTTGACAAGTCAAAGTCCTCTTAATACACATTAA
TTATGTCAAATTAAGGAGCTATAATTTCTTATAATTAAAATGTCCTCTAATTTGTTCAAA
AAGAATCTTTAGAAGTGACATTATAAGTAAGTAATTTATTTATTTTTTAATTTTATTTAT
TTTGTCTGGTCTATGAATGGTAAAGCTGTTTTATATAATGTGGCATTTAATTCATTTGCA
GGTGTGGAAAATTAGTTTAACGTTTCATTTGCATTTATGGCTATAAGAAAAAAGACACCA
AAATGTACTACAAATTAAACACCTTCATTTAATTAGGGAACTTTGTCTCTTTGTCTTCTT
TTTTTTTTTTAAAATAATAATAATTAAGGAAATATAAAATAATCTCTTTTATTTCCCTTA
TTATTTGGTGGAAATCAATCACTTTTTTGTGCACGAAAACATTATATAAAAGCAAAAGTC
ATATAATTAGGTCACTTTTTACTCCAACAATTGGTACTACATGTATATAATTCCTGTCGG
AAAAAAATTGTTTAATCACTGAAATTTCCTATTTAATAATAATTAAAAAAATTCTGTTAA
AATAATATTTAACTTAAATTTTTTCTGAACTTGTGATTCTATAAAAGACTTTCTTCTAAT
TCTTCTTTCTTTCACTTTTTACTTTATGAATCGATATTTATATTTACTTACTGAGTTATG
AATATACAGTTTAATTTATTAATTATAAATATAAAATTTAAATTTAAATTATTAAATTTT
ATCAAACTCGAAACTGTAACGGTGGTTTTACCTTATTTCGTAACTTGTTGGACATAGCTT
GACTTCAGCTTTCGTGACCAAAAAATAAAAACAGTTTGTATTTATCAATTTTGGACCCAA
TTAGTCAAAAATGGAAGTACTACTAGAGCAGTATGATTATCAAAATAATGGTTATTTACA
TTAGTTAATTGCTTAAATTAAAAATAATCAGTGAAATGTTGTGATTAATTACAAAATTGT
AACTAACTATTCTTCCTTTTTATACCATTATAAATTATAGGTACGTTTGTACTCACACAA
TTTATACGTTATAACTTCTCAAATTAAAAGTTATAAAGGACATGAGAAATGTAGCAAGTC
CTTGTTGAAAAAAATGAAAGACTATATAAATATCAATTTTGACCATATAATTTTATTGTT
GATATGTTTTATCACAATTGTCAAGAATTTTCTCAATTAGTATTCCAATTGCATACTGAG
TCATCATCCTCTTTCTAGACTTTTTTTCTGTGGTTTCAATATTTGAATTTTTGTATTTAT
AATATATATATATATATATATATATATTTATTTATTTATTTTAAAGAAAACTTTAATTTG
ATTATAATTCTTGCTTATATGTGCACTATAAGTATTAGATAAAATTTTATTATATTTAAA
TTTGTGGAATATATTAATTTTAATAGTGAATTCCAGGTTCCGTGGTCGCAGTTTGATAGA
AAAATAAATAAGTCTCTTTCACACGTGACAAAAATAATATAATAATTAGAGTCAAATTTT
CGAATTAATTATATATTTACGTATTTTTAATTATAAGTATGAAAAAAATTGATATAAAAA
TAAAAAGAATGGAACCCAAGCACACGGGTGGACAGAAAAAAACTAATCTCTATGAAAAAG
TAGAGTTGAAACCCAACCCAAAAGACAATTTTGGGCCATGGGTTTGATGATTAGGTTGGA
AATATGGTCTATTGTGGGACCTGTCTTGATCATTGGGTAGGGGACATTTGGCCCCAACAT
GTCTGCTTCTTTTATATCTCAGATACATGGGAAACACACTAAATACACACTAGACAAATA
TATATGTATGTATCTGGTATCCCAGATGAAAAGTGACGAACAAGATGGAAGTGAGGCAAG
GGAAGCGAGCGAGATTGTTATGTATATAAGATATATGTGAATTCACTTGGATACCGTGTA
TCTAGAATATATTATACATAATTTTGATCTCGTGTATCTCGGGATACATGTATCTGGACG
CACCAAAATATGATAAGAATTTGTAGTATTGCGAACGAGAGCGTATATAAGTAATTAACT
CCTAAACTAGTGGGATTTATGTAAGTTCCCTTTTAATTTGTTTCTCGTATCTTGATTTGA
TACAGAGTTTTAAAAAGTAAAGAAGACGTTTGAATCTTCTAATCTTAAATTAAGGATATG
CAAATCTTGTGGCCTTAAACATGACATGTGAAAAGTTGCAAATAGGAATGAGACATTTCA
TTTTGAAACAAACTAAAATAGTGGTATAAAAATCTTTAAAAAATTTCCTCAAAATATGCA
ATTTCGGCTAAGAGATTTTACTTTTAAGACAAAATGTGTTTGCAAAATGTGATTTATATG
TATCTTGATTTATATTTAACATAATAAACGATTTGAAAAACAACATTACCTTATATGATA
TTTCAAAAATATATCTCTACTATACTCATTTTGTGAGTATGTTTTATGGAACTTATCTTT
CATTTTCATAAATACTTTAAGTGACACTTTCATTTCTGCATCCTAGTTTGATCATAGGCA
ACATATTCATAGTTTCACTGATTGATCATTGATGTATATCAAGATCTTGAAATCATATAC
AATGTTGGTTTTGCACAAGATTGCACAAGATCTTGAAATCATATACAATGTTGATTTACT
TGTAATAGAAACCGTCCAAAATTTCTACGTCCTGTCATATATTGAAGTGATTGCCGATCT
TTGACATATCCCGACCCAATGTAATTCAAGTAGTCATCCAAATAACAGAAATTCAATCAA
TTTTGGTGTGATTTTATGGTGAATTGAAATAGACAGGCTGATGGTTGAAGAAGAAGAATA
ATAATTAGGGAGAGTAACGATGAATTTGAAGAAAAATTGGAGGGAAATGAGAATATTAAT
CAAGTACAAAGTTTGTTTTTATATAGACAAATTCGTTTAGCAATTTTAATGAACTATAAT
TAATTACTCCTAACTAATCGTTTGTTTAATGCTTATTAAACCTTACTCAAATTTTAAGTA
TGAAAACAAATGGTAAAAGTAAAGAGAATGGAAGCCCAAGCACACGCGGGTACAGAAAAA
CCTAATGTGAAAGCAAAAATAGAGTTAAATCCAACCCATGTTTGGACATATGTTTGATGA
TTAGGTTGAAAATATGGTCCATTGTTGAAAATTTGGCCCCAACATGTCTGCTTCTTTTAT
AGCTACATTCCATTTGCTTACTTTGCTCCCTCCGTTTTAATTTAGGAGAAACTATATCGT
TAGACATATTTCACTATTATATCTACTACTATTACTTATATTTTTAAAATATTACATATT
TTATCACTAATTAAGAGTTTTCTATTATATATTGAGGAAAATACATTTAGATACATGCAT
TTTTGCTACTAGATACACTAAAATAGGGAGAGAGGCGAGGGAGATAGTCAACTATCCCAG
ATACATGCGAACCACACTAGATACACACTACATACATGTATTTGTATGTATTTGAGATAC
CAGATACATAGGAGAGTGACTAGCAAGATGGAGGGGGGGGGAGGCGATCGAGATTTATTA
TGTATCCCGGAAACATTTGAATCCACTTGAATAAAGTGTATCTAGAATAAATTATACCTA
ATTTTGACCCCATGTATCCCAAGATACATGTATCAGGACGCACCAAAATATGATGAAATT
CGTAATATTGCAAACAAGAGTGTATATAAGTAATTAGCTCCTAAACTAGTGAGATTTATG
TAAGTTTTCCTTTAATTTTTCTGTCTTATTTTGATTTGATATGAAATTTTAAAAAGTAAA
GAAGACTTTTGAATCTTCTGATCTTTAATTAAGTGTATGCAAATCTTGTGGCCTTAAATA
AAACATGTGGAAAGTTGCAATTAAAAAATTGTTAAAAAAGGGAAGAGACATTTCGTTTTG
AAACAAATTAAAAGAAAAGTATCACAAAAAATTGAAACAGATGGAGTATTATAGTTAAAG
TGGTATATAAATCTTATAATTTTTTCCTCAAAATATGCAATTTTGGCCAAGAGATTTTAC
TTCAAAAACAAAACATGTATGCAAAATGTGCATTATATGTGTCTTGATTTAACTGAGGTA
ATAAACAGTTTGAAAAATAATGTTAGCTTATATGACATTTAAAAAATATATCTACAATAC
TCATTTTGTGAGTATGTTCTATGGAATTTATATTTTTCATTTTCATAAATACTTTTAACG
ACCCAAAATCACTCCCAATATAACATTATTCATCTTGTATATATTTTATAGAATTAACCT
TTCACTTCTAAAGACTTAGCTGTAACAGCTTGCAAGAGGTCTTACAAAATTGGTTATACA
CAAATGAACAACATCCATCTTACAACAATACAAAAATGAAGTTTTTCATTGATTAATGTA
CATCAAGATCTTGAAATCATATACAATGAAGGTTTTGCTGTATAGTTTACTGTATGTGAC
CTGCATAATTGGAACTTCAGTGCATTCCTAGAAACAGAGAAGTGTCGTAGCAAGCTTCAC
GCCTTATCAGTCGTAACTGGAGATTAATCACCTAGAAGACACAGTGGTTGCCTCATGCTA
AGTTCAGCCTTGAGGTTTGGATATTTCTCCAGATCAAGAGAATCACCCAAAATTTTCTGG
AAGCATGATTAACAATATCTTAGTTTTGTTGGGCAGAAAAACTATACAATGAGGGGATCA
ATAGAATATACAGAGATGTCAAGTAAACAACATAGAGTTAAAAACCAGAAGCTCAAAAGA
AAAGTATCCGACACAGGATTGTAATAAAAAGACAGCAAATAACAAGATATGAAAAACACG
TGCAGCAACAGATGGTAATACACATTGAGAATAAGAAACTATGCGATGACTAAATAATAC
TACTAAAATGAGAAGTGGAGAGGAGGAGGTTATCACACAGCTTTAGTCCATGAAGGAAAC
CATCTCACTTGCAACCACTTATAGAAGCTATGAAGCAAATTTCGAGAAAAATACACAAAT
ACGTCCTCATTCAGTTTTTAGGATTATGTGCATGGTCTCACTGTCTGGAATATTATTATA
GTTGACTATGTTGTTGAGACAAAACAGTATGCCGATGAGTTTGTTTACTGTCTCATGCAT
AATAAAGAGAAATAGAAGAATAAAAGACTAAACAGATGAGTTACCAGCAAATGCTAGAAA
CTTTTATAGGCATACAATACCTTATAACATGCAATCTAGAGGGGAAAAGTACGAAGGGTT
AAAAAAGGAAATAAAAAGGCAAAATAAGACAATGTTGCATAAAATATGAAACCAGTAGAT
TAGAGGATGTATCGTGAATTTGACATGTTTGGTTGCTCTATCGGCTAGCATATTCTTTTG
CTATATTTTGTTGTATTTATTTTGTGTTGTTCGATGCTATTCAGTGTTCTATTAAGCTGT
ATAGAGTATCGAATTAAAAATTAGCATAGACAGGGCTCCGTGTAATGTGGTTTGTTCTTT
TATAAAAAAAGAGAACTTTTGGCTATAATTTATGCTTCTTATATACAAAGAATATGATTT
TGTGTCCAACTCACATTGTTTCCCTGTGATTTCTAGAATTTTGTATCTTAACACCAAGTT
GATTAACAGAAAATAAGACATATTGAGTATAAAAAAAGGCGTAAACTCATCCAACCTGAT
CTACTTGTAAAGATCAAGAAACTTATGGATTAGATATTGAAGTCACTGGTAGGAATTGTA
CTCACCAAAGCAGCAAGATGAGCATCTTGTATGATATTGCCATCTATCTCTAACCGAGCA
ATAGGAAACTCTGGAAGATGTCCAGACTGCTTCCTCCCAAGTAAATCTCCAGGTCCTCTC
ATTACAAGATCCATATTTGCGAGGTAAAAACCGTCAGATGATTTCTCAAGCACCTGCAAG
CGACTTAGACTGCTGTCGGTTGATCCCACCAATATACACTTGGACTTTTTTTCTCCACGT
CCAACTCGTCCTCTAAGTTGATGCAACTGAGCTATTCCAAATCTCTCAGCATTCATAACA
ACCATCATAGATGCATCTGGAATATCAACCCCAATCTCAATAACTTGCGTTGAAAGCAAG
ATATTGGTTTCTCCGGATCTAAACAGGTTTAATGCTTCACTTTTCTCATCACCCTTCATT
TTTCCATGTAAGAGACCGCAGTTGTACCCTGAAAACTTTTGAGATATAGTCTCAAGATCA
GCCGAAGCTGCACGAAGCTGAGGCAATTGCTCGGATTGTTCAATGACCGGATAAACAAGA
TATATTTTACCCCCTGCTTCTAACTCATCAAACATCATCTGTACTGGAAATAGTGCTATA
GGAAGTTAGACAAAAACATATGTCGGAAACAAGATCAAGCTTGTGACTGACCAGTACAAA
ATTGGCTGTATTCCTATTTAGTATAGTAACAATGATTTAAATTTGGATTTCAAAAGTCCC
ATTTCTCCAGGTTATAATGACTACAAACAGCAAAGCTGATTATTCTGTCAAGATGGAACA
AGAGAGTTGTAGATATCACTATTACCAACATGAACTACCTAAATATCATGCTTCAAAGTT
CAAAGAAATACAAAGTGTAATTGTGCCTGAGACCAAGGAAAAGAAAAAGATACGACCTGA
TAGACCTTCTCAAATCCAGGTTCATTTCCTTCAATCACAAATGTTTCAACAGGAATTCTT
CCAGGAGGCAAATCAGTGATCTGTTGTTAAAAGAAATCAAGCAAAGAAAAATAGTACATA
GAAAAAGGTGATTATTCTGAAGTTACAGCAATAAACTAAAACTTATAGCAACCAAGTCAC
ACAGTTGAACTGCCAATAAAATCAAGAAAACCAGGTAAAGAAGACTCAAAGAGCAAAAGG
CCTTCCTTGCCCAAAAATTTTCTAGTATGCCTAACTAAATCTTGTTATGCCATCCCTTGA
ATACTTGCTAGAAGCTCAAATGTAGGCATAACAAATCTTTGTATGCAACATGATTCACAA
AAAGAATACTGCAACTTCCCAAAAGGTATATATGTGAGCGGAAAATGAGAGTTAAAAGTC
AAATTGAAAATATGGAGATGGGGCTTTGGGCAAAAAAACAACTTAAAATTTACTCAACTC
CAGTTCCAGTACTAAAAGCATGTACTGAAATCAGAAATGATCTCAGCTAACAGGCAGTAG
CATATTGACATAAGGATACAAACTCTTAACACACCTGTGTCAAAGACATGTCTCCATACA
AAGCCAGAGCCAGAGACCTTGGAATTGGAGTGGCCGACATAGCTAGGATATGAGGAGCCA
TAATTACACTGTCCTTGTTGGAATCGTCTGAGATTTTTGAAGAGATCTTGGAACTTATTG
AGTTATAATATAACTGCAAGACCATAGAGGCTTCAATCAATTCCCGGTTAAAGAAAGAAA
CCATATTAAACCAAACATGTGCATTAGTTCACAGGATTCCTATCCTTTTAATAAAGTTTC
ATCAAATTTAAATTAGTGCATTGGCAACAATGCATGGAGATTGTTACAGATCCTTGAAAT
TACAGACAATCTTGTATCTAAGTGTTATATCTATCTACATAAAAAAAGATCACCATTCAC
CAGTTTAAGCTTATGCATTATAGCATAACTGCAAAATGATCATGTTAAGCACAATATGTT
TTTTTCCTTCAAAAAAAAAAAGGAATCAGCAAAGCTGCACACTTAACTACAAAATCTGGT
TAGTTGTAGTCAAAAGCATTTTCAACATCAAAATGTTTTTGATAAGATATCATATTGATT
CATGAAACTCACAATCAAGCATCGTCACATAGAAGCAGTGTAAGTTTTCATCAGTAAATC
AAGTTATCATTAATAAAATTTAACCAATCATCTAAGCAACATATAGCTTCAGTACTCCAC
AAATAAAGTATACTATTATATCATGTTCTGCACTAGTGCAAAGGATTGATCTCCACTTCA
TTACATGCAAAAAGAAAATTAATAACCTGACATTCACAAATAAAACAGTCAGATGAAGAA
TGAGTGAACGATCTGTAATTATTCCTAGTTTGGTTTTATCTTGATTGCATAGTGGGAAAT
CCTCAGCAACTTTTAGATGCACAATCACCAATCAAGGCGAGGCAGGTCCAAGCACATTAC
CTTGCTATTAAATCGTCCTCTTTGGATTACTCCAAAGCGATGTTGCTCATCCACAACAGC
GATGCGTAAAGCCGAAAATTCCACTTTTTCAGCGATTAAGCTGTGAGTCCCAATGACCAA
AGAGATATCGCCAGTTTGGAGACCCTGCCAACAGATGGCAAACAGTAAAATAAACTGAAA
GGAGAAACGTAAAACCCTTGATAATAAAAGCATGTCAGCTATAGGTGATTTTGTGATAAT
AAGGAGAATTCTTCAGCTTAGTCCTTCTTTTGAGCTTTTATGTAGGGGATTCATACAACT
TAACATGATACCCAGTGCAAGGAAAGGTGGAAAGGTCTCAAATTCGAGTGACTTCGTTAT
TGATGTCACGAACCTAAGAAAACTAAAAGTACAGTATCTCCCTTCTAACAACTTAAATTC
TGAGACAAGACTGTTCATAATTCAACAATAATAAATAAATAGATGAAATTGGCTTCTTTT
TTTTGATAGGTCCGATAGCAAGATGTTTTTCGAGATAGATGTAACTATCAACCACCAAAG
GTTACACTATACTCATGAAAAAGTAGAATAGAAGTTAGAATTTAGTGCTTCATGTTTTCT
AAGAATTATCATGCTTTAAATATTTATAGGCGAATACCAAGAAACTCATGCTGATTCCAG
AAACCTTTTTGTCCTCTGACTCTTCATTCTTGTGTTCTCCTTTAAGAACATCTTACTACA
GAAAATTTAGACTAAAATCACATGTGTTTCTCTATTTCACTACCTTTTAAGCCACACTGT
GCTAATAGGTACCTTTTCACTCAATTTGACGCCTACATTTCAAAGTCAGCAAAGCAGCTT
TTGCTTAAAGATATCTCAATTCCCACATCAATGGTGACCAAAACCATTTAATAAGGAAAA
GTTGAAGTGCTGCCTTAAGATTTCTTACCTGGCGAATCAACCGTGATTCCTTTGTAGATG
TTGAGCCAGTCAATACAGCAACTGATAGTTTGCATTCTGCCGCTTCCATGTTTGCTAATA
AGTTTTGAATTTGCTCATAATGCTGAATAGCAAGCAACTCAGTTGGGACCATAAAAGCTG
CCTAAAGATGAGAACTTAGCAATTATTACATGTGGCACTGGGTAGTTAGAAGGCCGAAAG
AGTTTATAGCTCCAAGCTTGTATTCTAGAAGGGATGTATGAAAAGCAAATTCTTTTTTTG
GATACTTGTACTAACAATCATAACATAGCTAATAAAACAAAGTAAAATATAGCCACAAAG
AAATCACAAGCTAATGCAGAAAAAAATATTAATGCTGACTAACCTGGTAACCTAAACTGA
TAACCTCCAAACATGCTAAAAATGCAACCACAGTTTTCCCGCATCCAACATCACCCTGAA
AAAGTGAGCAAATTTGAAACACCCATTCAAATCCGCAAAAAAACTCTAGTCTTCCAAAAG
AAAGTCAAGTAATTCTATTTCACAAGCAAGAACATCATTTCTCAGTTGAAATTTGAGAAA
AGAAGTTATAAGAAAAACATTAATTGAGGGCAAAAGTATTCATTACCCCCCTAAACTTGA
AGCTTTTTATTCGGTGTACACCTAAATTATATTCCGTTTTAATTACACCCCCCCCCCCGA
ACTTGTTTACTCCTCCATCACGTACACCTTTTTCATCCACCTGCTCCTATTGTGACTACA
TGCGCGCGACAGCTGGCAAAAGTGGTGATGTGGATTTCCACCTGGATAAATAATAGCCAC
CTAGATAAATTAGTATTGCAAAAAATAAATTTCTTAAATTTAAAATTCATTGTTTAAAAG
TTATTTTTGAATAAGGGCTGATTTCGCGGAACTCCTTCTGGATTTGGGTTTTTCTAGACG
TGAAGTTGGTTGATTAAATTTCAAATTTGTCTGAAATTCTTACCAAGTAAGTGTTAATCT
TTGTTTCCTTTACTTTTCATTTACATCTTTCCCTATTTTTCATTTAAAATATGCCAAATA
TTAAAGAAAAATGGAGATTTTACGTTTTTTTACCGTTGTAGCTTTATGATGTGGCAAAAA
ATCACTTCCTCACGCGCCTAGTAGAGTGTGTTGTCAATTTCTACGCCAGGTGGACAATAA
AGGTGTACGCGACGGAGGAATAAACAAGATCGGGGGGGTAATTAAAACAAAATTTAGTTT
AAGTGTACACCGAATAAAAAGCTTCAAGTTCAGGGGGGTAATGAGTACTTTAGCCTTAAT
TGAGAGATGAAGAGTATAATATCCAACTCGACTGCCAATTTTAATTTGTCAAAAAACTAG
AAATTAAAAAGAAGACGGACTAGGAAAATGTTGTTTTTAACTTATGCAGATGCCATGTTA
ACCTTCCGTTAAAATCATTTGTGTCATTTTATAATTAGGTAAACAGTTTCATTTCATAAA
ATCAAAAGGCCAGTGTCTGTATACAAGAAGTATGCCAAAGAGTAAAAAAATCTACAAAAA
GATATGATTCCCTACAAAAGACGCCCAATCCTCTATACATCCCCGAACTACATGGGTGCA
CCACAAATAAATGAGGGATTGGAGACTACTCAACTGCCCAAAACTCATTTCTACTCCTTC
AAAAACCCTCATATTTTTGCCCCCAAGGCCTAGCTCAAGTGGCAAAAGGTGGAGGATTTG
TGGCTTAGGTCGCAGGTTCAAGCCCCACACCATGCAAAGCGAAGCCTGGTATTTAAGTGG
AGAAGGGTAGAGGGGCGGGCCCATTATCCACCGAGTTTAGAAGGCTGTGATTGGTCCAAA
GGGCGGGTTACAGACGGATTTCTCGGTTATCAAAAAAAAAAAAAACCCTCATATTTCTCT
CTTTCCAGTCTCCAGATGATCCACATCATAATGAATGAATACCAAGAATAATGAAAAGTG
TAATAAGAATGAAAAATGTGATGTTAGAAGAAATGAATGAAAACCAAAAATAGTTTCCCC
TCCCCCACCCCAAAAAATAACTTGCAAGTAAACAGTAAAGCACATCTCACTACCTGTAGT
AGACGATTCATTGGGACAGGTTGCTTTAGATCCCAAATAATTTCTGAAGCAGCTCGCAAT
TGACTGGGTGTAAGAGAATAAGGAAGAGCCTTCAGAAATTTCTTAGTCAGCATGGACCAT
CCATCTGTGTTTATCAAATTGAATTCAGATTTCCGATACTTATCCAGCAATCCATCTTTC
TCTACTTTTGTACCAAGACCTTCAAGCATTTGGAATAACCGCCCAAGCTGCAAGATAATG
AAAGCAGTGAGTGATACTAACAGCATCCCAAGCCACGAGATCATGGAAAAGCATCCATGT
CTGTTTTTCGTAAGAACACAAGCATCCATGTCTCTTATTGTGCGTCAAAATCTGAAAGTC
GGTTATTGCGGCTCTATTTTCATGTGCATATTATCAAATTTCCCAGAAGCTAACTGACCG
TGGTAAAATCACATTTGTTATAATCAACATACATGTTCAAGCAGATCCCTGTCGAATTAC
AGGGTATATTTGGAAAATGAAGCCTAGACTAAACAGAAGGTAGATGATTTGAACTTCTAT
CCTTAATGGAATATGCACTGGATATTTGTGCCAAGGATAAACGCTGTTAGGAGAGTGGAA
AATGGAAATTTGATGTATTAACTCTGGGAGATGGGGTAGAAATGGGAATAGTTAATACTA
TGACTGGAAGCATGTTCAATTTTGGAACAATTTTGTTTTTCTTTCTTGAGTTGCAGTTCC
TTACTTTGGTAATAAAATAGTTAGTTACCAAAAAAATCAAGTTCAGATGAGAGAGAGAGA
ACCTTCATACCAAAATCATAATGGGTAGCTCAATTAGGTCCTACAGCACCTTGAAAGAGT
TGATTTTCTTATAAGCATACAGAAAGTGGGAACAGGGATACTACTGGTCCCACAATAAAG
GTATTTGATGGAATCAGAGATTTGTGCTGCATGTTTCCTGTAGACATCTGGTGCAAAAAC
AATGCTCTTGCCATGTTACCCAAGAAAGGAACTTCTTTTCCCGACTGAGTTTTACTTTTC
TAATATCAATGTTTGGGGAAGATATCTACTACTCAAAAATCAAAATACAGCAAGGGTTTG
AAAACTGAAGTTCTTTATTTTAAAGAGGTGTAATCTACCTCCATGCCTATCCCTCTGTCT
TACTAAGTTAAATAAGATTTATATTCCATGGTCATGATGGAGGAGTAGCTGCTAGCAAAC
AAAGTCTTATACAGGATATCATTATCAAACATGGGAGAGAAGTTCTGGTGCTCTATGATA
AACTAAGGGAGACTAACACCTTGTCATGAGTCATGACAAAGGCATAGCTACCTCTGAAAA
GGATGAACCCAAATAAAAAGTTGCAGTTAGATTGCAGGTACTAATGATGACAGGAAGGAT
GAGAGGGCAAGATGATGCAGCTTAAGAGAGCATGATTCTTCCTAGTAGTGTTTCTGAAAG
GAAGTAATGTCTCTTTTTTTTCAGTCATTGGTGGAAGGATGGTGCAGAAACAAAAGCATT
TTGCTTTTAAATATCACAACAGAGTGAAATCCTAAAGGACAATGATCTCATTTTCTTCAG
TCATCGAGTGCCAGGGTGGCCAAGAAAACAAAAGCATTTGTTTTTTGAAACTTAGAACAG
CACGATATTCTAAAAAATGAACAAAGGAAGAACTGGAATCTCTTGGAGCTTTGCAAGGTA
TGGTTTTGGAGAAGAGAGTTGAAACCTCCCATCATCACAACAAAATAAAGGCACAAGAAT
GATATTTCTTAATACAAGAGTGTGACTGTTCCAGCATCATGTGAAATTGTGAATATAATT
GAAGAATCAAAGACAAAAAAGAAAAGAAAAGGAGGGGGGACAAAGTGCAGCCTAAAGTCC
AGTTCACAAGAGCGGAGAAACTAAATTTGGACGTTCTTTATGCTATTTTAGTTCTTCCTT
CATATCGAAATTGAATTCAACAACTAAGAAGCTATTTAGCTCCTTTAATATCCAAAACTA
TGATTACCTGAAGATAAAAGAATTCATCAAATACAAGCCTTTTGCGCGCCAACTCAGCCT
CTTTTACACTTTTTGGCTGGTGAATTCCTGCATATGCCTGTTTATTGTAAAAGCCACAAG
AGGAAAAAGAAACAATCAGTCTCAACAAAAAAGGAGATTGGGAGTAAAAAGAGTTGTCGA
TGACATAGAAATAAATAAAAGTGTCTCTTCTTTAATGATTAAGCTTTTGAATAAGGTGGT
TAACACAGATCATCATACCAGAGCAAACAAAACTTCTGGGTTTGAGTCCCCCCATCACCC
ATTAACAAAACATTTTTCATGTGCTTGGCCCGAGAAATGAATCGTGCCCAAGAAAAAGAT
TTTTAGCAGTCTCGTTAATATTCTTGCACATGATACAAGCATCAGAAAAAGGAGACTGGA
GAATCTCCAAATTACTATTAGGAGAGTGGTACTAAAGGAGGAGTGGAGAATATGCCAGAA
AAATCCATTGAGCCTGAACAAAGAGAGCTAAATCCTGAATTTTGTAAGTGAATCGGTAAA
CTAAAGGAGAAAGTCTCAGCTCTAATTTTCTAACACCACAAGCATGAGACGATGATTTAA
GTGGGCAAAATACTCAACCATGAATAAGATCATCCTTCACCAATGGGAGAGGAAATGTGA
GCCACAAGAAATAGAAAGCCTATTATAGAGATCAGACAGTGAGATCTTGAGGTATCAGTA
AGTAAAACAGGAGACACTTCATCAGCTTCTTGATAGTTATTCAAGAAAACTCGTGTATTT
TCTCAGGAAAAGATTGATTGTATCACTACACCCTTAACCAATTAACCTAACTCTCTCAGA
AAAGAAAGGTCAATTTTGTTCTAAAATAAAGTAACTGAAAAAAGCACTAAGAAGTATATC
ATATGTTCTATTTCTTAGTCTGTTGTACAGAAAATAACAAGAAACCTCGTGTTCTTTTTT
TCCTTATCCTCCTCAGCTTTATCATTGTTTCACTCAAAAGAATGTTACACATCTTTTTTT
TTTTCAGAAAATAGGACAAGCAATAAATGTATATTCCTGAAAGATCTCATTTTCAACTGT
CTCAGGGGCCATAGAATTCCATTGAAATGATACAAGCAACTATTTTCAGCAAAAATGACG
TAAAATCTCAACACCATACGCATCATTTCATTTTACAGTATACATGGTGCAGTATAAAAT
AATAGAAGACAATGTAAATCTGACGAGCCATATGAGAGCAATAACTTATCAGCTTCATCA
GCTTCTTGATAGTTATTCAAGAAAACTCGTGTATTTTCTCAGGAAAAGATTGATTGTATC
ACTACACCCTTAACCAATTAACCTAACTCTCTCAGAAAAGAAAGGTCAATTTTGTTCTAA
AATAAAGTAACTGAAAAAAGCACTAAGAAGTATATCATATGTTCTATTTCTTAGTCTGTT
GTACAGAAAATAACAAGAAACCTCGTGTTCTTTTTTTCCTTATCCTCCTCAGCTTTATCA
TTGTTTCACTCAAAAGAATGTTACACATCTTTTTTTTTTTCAGAAAATAGGACAAGCAAT
AAATGTATATTCCTGAAAGATCTCATTTTCAACTGTCTCAGGGGCCATAGAATTCCATTG
AAATGATACAAGCAACTATTTTCAGCAAAAATGACGTAAAATCTCAACACCATACGCATC
ATTTCATTTTACAGTATACATGGTGCAGTATAAAATAATAGAAGACAATGTAAATCTGAC
GAGCCATATGAGAGCAATAACTTACGTCATGAAGGCATAGGAGTCCAAAATCATGAGCAA
GATCTTCAGGTATAGGATCGATATTGGATGGAAGCACCTTTAAGGCTCTATTTAAATATT
AAAAGAAGGCATATAATACTTGAGAAGAATGATACACAGTTAAATCAAAATTACAAAAAG
CAATAAACAAATAAATCATGCAAGATGACAAAACACATTTAACAACTTACAGCTAGAAAC
TATGTCCATGTTTCAATTAAGAAAACAATTAAATCTCAAGACAACATAATGAGATCAGCT
GGAATAGTTGCTACAGGCAGACACTACAAGGAAGCAGGTCAGAAAACAGATGCTGACAAC
GACAAATTTGGGACAATAGAAACTAGCTAAAAGAAGCCCGAGTCCACATCTGATACATGA
GTATTGTTCAGCTATGTACTTTCATTACTCTTATGTCATCAACTTATGTCATGTTTACCT
TCAAAAGAAAATGGAAGTTGTCAGACCACCACAAAGAGTAGAGTGCTAATACTAGTGGTA
TAACAGGCATTATTTAGTTGCATTTCATCAGTTAGAATAGTTCAGTTACACCATTTGACA
AAGGAATAAGTAGCAATGGTAAATCTCAATTCACAATATTCTTCAAGATGTCCTTTGCAC
TTGTGTGCTCTAAGCTTGTCTTTAACTCTCCTGCACATGCAGTCCATGAATATTTTAGAG
TTCTTTTATTCCGATAAATGCTATGCAACTTCAAAAAACTAAAGTAGGTTAATGAGATCA
TCACGATACATGCATATGTTTTTGTTCCTGTTATGCCATGCAATCTATGAAAATTTTAAC
ATCATTTGACACAAATCGAGTGCTTCTTGAGCAATTTCAAATAACTAAAAGCAAGTTCAA
TGGAATCAACAACATACATCATGTGCTTTAAACAAAGAACTCGTCCTCATTTAGGCAATG
TCTTACTAATAACATACTACATAAATACATGTAAAACTAGAACAAAATAAACAAATGTGA
GAATGAACATAAACACATAAGCTTCTCATGAGGAAAATGGCAAGAAATGGCTTTTTAAAT
ATACCATTTTGCACATACTACTACAAAGTAGCTCGGGTTTGAGATCTGACCTTGAAATCA
CATCCCTAAGGAAGTTAGAGCTTAAACCTCCTTTTGAAGGATATATAGGATACGGCCTCC
CTTGAGCACACAATGATGGATCCTTTTCATCTTGTAGCACATCCATATTGTATTCCCTCA
TCTCGTAATGATTTTTTGACCTCATAATCCGCACCTTTCAAATAGTAACATACAGATTAC
AATATGTGAGAAACTAGAAAACCAAAATAAGACGCAGTGCCTCAACAATAACTGACTTGT
ATTCATAACAACCATAAACAACCGATTGCTCCACATAACGGCCTACAATCATACCATTAT
GTGCAACCTTTATAGAACCCATGTGCTACCATAACAGATCCAGTTTGGCTTAAAAGGTGA
CTTGTGCAATAAGTAATAAGAGTTTGTCATCATTAGCAATAAAGTTAAAAATTGCTAGAA
GATAATAACAAATTCATCAAATTCTTTCAATGATGGATTAAAGATTGATCAACTCACCTT
ACCACTGACACACACAATGTCTCCAACCTTTTGCTTCTCCTCTAGGCTCTTGAGAAAAGG
TAGATACGTGAAGCGAGTGCCTCGGAAAAACTTTTTTAAGTGTAAAAATACTGTGTTCTT
CCTTTCATTATCAGCTTTATCACTCATTAAATCAGCACCATCATCCCTAGAAGTTGATGG
TGATTCATTATCAACAACATCACAAGCAACAACAACCTCAAGGAATGACAAAGAATAACT
AGCTCTTATTCCCCTGCATGGAAAAATACAAAAGAAAATTATTCAATTTAACAAAGATTG
TTTTTATATTTGAAGTTTGAAGTATTGGCAGATGTACACTGTTGTGAAAGCATATACACC
AGTGAAAGCAAGAGAATCTAACTTATCCATTAGGAGCTATTTGCTAAAACCATATTACTG
TTGCAGCAGGTACCAATCAATTAATACTTCACTCAAAATACAGGAACAACAGATTCCAAG
CAAACTTGATATTATTCAGTAAACACCTATTAGAAACAGCAGATAGATCCTAAACATCCT
CTCAAGAAAAGGAAGACAACAACAACAACAGTAACGTTTCAGACCAAATAAGTCAGGGTT
GGCTATATGAATCCTCACTTCTTAATTTAAGCTCAACTAATATCATCATCATATCAAATT
AAATAGAAATGAAAAATTTAGATATTTAAAAACAATAGTAATATTATTATTATTATTAAT
AATAATAATCTCTAACCATTATAAAAATATACATATCTTTTTCTCTATTGTGCCTTATCT
ATAGCTACCCAGTCCTTTTTTAACAGTGTCACTCACCAAAGTTTCACGCCTATGGACCGG
TGCATTTGTAGGTCAATGCAGGACATGATCAAACCATCCCAAGCGACCTTATTTCATTTT
ACCCTCAACATGTGCTACTTGCACGGTTGCACCTTCGGGTGAATATAGTCATTGTTAATC
ATAGGGGATATGTGAAAGGTGCATGTTACAAGTCCGAAATGAGGCTATCTAACAAAATCT
GAGTGGAGAGGTAAAAGAGCAGGCCCATTATCCCGAAGTTTTGAAGTTGAAAAACAGATT
TCTCAATCCAATATAAAATAGTGGTAATCATTCCATATTCCAAAAAGAAATAGAAATATC
TTACATTCAAAACAATTAGAATCAATCATGAACAGTTAGTCTTCTTGCGAAGCATAAAGG
TAAGGTAAGGTAAGAACTTCTGTAATGGTAATTCACCTTGAAGACTTGATTTTTCCAATA
AAAATCAAGTATTGCCCATCCTCGATTCCAACCTGTGCATTTTGCAGATCAACATATGTC
CGAGGAAAATGTTGCAGCAATTTGCGCGACTACACATACACCAGATGATTATTAGAGTTG
TGAGTTTGAGAGCAAAATTATAGTAGGCTAAATGGTTCCAAGTCTCACTGTGTGAAAGCC
ACAGTTTTCCAGCTGACGAGAGTGTCGTTTGCTGAGCCCAGGAATAAAGCTAATAGATTG
ATCAAGCATTACTTGAATCAATCCATCATTCTGTTGGACCCCATGCTGAGGCAGGTTAGA
AGGTTTATCTACAGTGAACTGCGAGTCTTGTCTTGTTTCTGTCTCCAAAGTATCAGGAAT
ATAAGTGGTCGAATCCATATTAGTAGCTCCCGAATACAAAATATGCCATGTTTCATACAG
TGAATCAGGATCGATCAATTGTTCACCCACAGAGCTAGACAGAAACTCTCTACAAAGTTT
AGTGGCCCACAGCCCACTGTCTCCATGGTTGGATGTTGTCCCATCGTATAATTCAACAGG
TGGAGAAGAGCCCAACCTGATTGAAGAGAATTGTTTACACATTAAGGAGAAATCAAAGTC
AACTGCTCCTCCATCAGGATGAATATCAGATTGTTTTTCAGTTCCTTTGCCATCAATCAG
GTCATCTAAACCATCATAACCCATCACCACAGAAGCCTGGGAAAAATTCAAATAACTATC
ACACGATGAGGGGAAATTTCTGGGGAATTGAAGATGCATCAAAAACAATTTAAAAAACTA
CCAAGTTGGGGAACATCTTCCCTTCTACATTTCTTTTCTTTTTTTATTGGAGATGGTAAT
GTTGTATTCTTCCTTCTACATTTCTGTTCAAGACAACGGACAACCACCACAGTTTCCCAA
AGGAAAGACAATATAGTACAAACAAGTAACCAGATTATTTCATACAATTGGGTCAAACGA
AATTGAGGTAGCTCAAGCATGAGAAAAGCAAACAGAAGGAAACACGTGTAATCATTTGAG
GCACCTTTTGAAGAAATAAGGGTTGCGGCATGTCGATGGCCAGAGTAAAAATAGTAAAAT
TCTGAAAAATCCTCTAACTACGGATACAAAGGTTCATTGACTTGATAATACTAACTGACT
AGGATTTAGGCCCCTTCTCCATACACCCAAACAAACCCATAATATGTTCATTATACCATT
CATAGTGAATCAATAATAAGAGAAAAGGCATTTGCAAGCATTCAGCATACTACTCCCTTA
CCCAGCTCACCCGAGATTCAAAGAAATACAACAAAATGCATCTACAATCCATCAAAGATC
ACAACTATAGAACATATACCATCCATCATCTAGTTTAGCTAAATTAAATGGGCAAAGGTC
AGTCAAATAGAGCAAAAGATTATAGAAACCTCACAAGCACATTTCACAGTAATTCAAAGT
AACTGAAGAAGTATCCATTTTCCAGCCCCTCTAGTATATGTACATAAATTTCTTTCTTTT
TTCTTTTTTTCAATCCTCTAGTATATGTACATATATGTACCACTCTTTATTCTTATTAAC
ATTGGAGCAAGGTTATCCCTAGTACAAGAAACTATATGCTGATATATTCCCAAGATCGGA
TTATGTAGTATTTCACTGGGAAAGCGGGTTTAATCGTTAAAGGTATAAGTTTTATATTCA
AACCAAACACTATGGTTCAAGGATCAAAAAAGAATACCAGGATGGGGGAACCATTGATTT
CAGTACCATGTAAGGAAGGTTTATCTCCAGCCCCAAGCTTTTATGTGACTTCATTAGGGA
AATGCAAGTTATCTACCTCCTATTTTGTGATGACTTTCATAGGGTTGCAAAATCTCTTTC
CATTCTAAGTAGTGGAGACACTAGCCCCTTGCTCCTGTTATATATCCTCTCCTGCTCTCC
CTTCCCTTTCACCCAACTAACATAAAAAAAGATGGCAGGTATGCATTTAATAGGACTTCT
GAATAAATACAGAATCTTGAAATATATTGAATCCATTGTGAGGGAAGATTCCAATACTGA
ATGCCAACGACTATTCATTTATGTAATTTCAAGTGACATGGTTTGAACAAGCTTGCCCAA
GTCTTAAGATGCATTATGATGACAGGTTATCAAACATGAGACTTGATATTTCAAGTTCTT
ATATTTGCCTTGTCTTCTACACTTGTTTTTCTCATCCTACTGATTGTTTTCTTTCTATAA
ATTCTTAAGTGTTTCCTCTTTAATGCAAGCTTGCCCCGAACTCAATCATTAGTCAGATAG
CACGAATGTTAATCAACAAAAAGGAAAGAATACAAAAAGGAAAAGAAACCATCTTGAGGA
GGACGCTGGGGGAGTAACTAAAAAAACACAATACATTTTCCCATTCATCAAGAATTTAGA
CAGATTTACTGAAGCAGCATGAGACATATTGGTGATGTTAGCTGAGTCTGATAAAAAAAA
TATGTAACCTTATTTAAAAATTTCGACCTATCTTTGACACTAGCACAGCCATAAACATCT
ACTTCCTTCAACAGTTTTCCCGCAAGCTTATGCTTCGACCTAGAAAACACTGTCAACATC
TTGGAATAAAGAAAATTGTTAAACCTGCATGATATTAGAGGGGTTAAATATAGTATTCAA
GTTCGAAAATTGACTCAATCAGGAAGAATTCATATAACTATAAAATTATCAGTACCTCAT
ATCTTTATTCACAAAGTTCCTATATCCTTTCTGAGCTTCAAATATCAGTGCACTTCTCAA
GCACTTCTCACTTGAACACTGGAAAAGGTAAATGAGATCATAAGGAGAAGAGCAGATGAT
CGAAAACTTCTAAGATTGAAACATTCCACAGAGGAATTTGGGAAGAAGCTACAACATACA
TACCAGTGAAATCCCACTAAGTGGGGTCTGGGGAAGAAGGTAAAGTGTACGCAGACCTTA
CCACTACCTCTAGAGAGGCTAATGGTAAAAGCAAAAGAAGCTAACGCCTCAAGGTAGGTT
TAAGTTTTCATACTCATACCATTAAGATGTTGAGGTTCACGGGTTCAAGCCGCAAAACAA
AGGTAAGGTTTTATCCATAAGCCCCAATGTGACCCTTCCCTGGGGATTTCCCGTGCATAG
CAGAAGCTTAGTGCTCCAAGCTGCCCTTTACTCAGTCTTACTTGTTAGCAATTGAATTAA
TGTATGTTTGCAGGGGAGAAAACTAGTGAGTCTAAAATCCAAAACCCGTAAAGATGAAAT
CTTGGCTCCACCTCTATATGTTTTCACAATTACAGAGAAATCAACTAAATTACAAAACGA
GGCACACTCGAATTCAAGATAGCAGCTTTGTTAAGCAGATATGCAACAATTGACAAAAGC
ATATACTGATAGAAAAAGGGGAAATTCAAAACAAAACAAAAAAAAAGAGGCTTACCATAG
TATTACGTGATTGCACAACAAAGGTTGAAACTGCCATTGATGAAGTACAGACATCAAATT
GAAACTGCCCTTCAAAATGGATTAATCTTTCGTTGGGGATTAAACTCTTCTTCCATAACA
CTCCCTCGAAACAGAGTTCAGAGAGTACTAAGGGTCTGTTTGGAAAGCCACCTAATAATT
GGAATTGGTGTAATTACTAGAGTAGTAATTACCAGCCTAGTAATTACACTGTCTAATAAT
TACACTGACTTGTTTGGTTGTCACAGTGTAATTACACATGTCATGTTTGGATACCACAGT
GTAATTATACATGTTCTGTTTGGATGCACAATTGCAATCATAAAATTATAATAAATTTTA
AAAATAAAAATCAATTATTTAAAATTTATACTAGACAAATAAGAAACTTTATAAATGACA
TTAAATTAAATATTTAAGATATATATTCTTTTTTGAAAATATATTAATTAATAAACATAT
TTTCTGCAACTAATATTATGAAAAAATAATTGATTTATATTTTTTCAAATTAATATATTT
TAATTGAATTGATCGTAACAACTAAAAGTATGAAGTTTCTATGAACATCGTGAAATACAT
GTTTGATAAAAAGAATAATATATAAATAAAATGTCATAAATTATTAAGTGTTTGACAAAA
ATATAATTTATCAACTCTAATTAAAAAATGACGTGCAATGTAGATTCAATATTACTAAAA
CAAATGAAACTGAAAATATAACATAAGTTATAAATTCAAAACAAAAATTTTAACATAATA
CTTTTATAACAAATTTCAACATAGCAATAAATATGATTTAGTTTTAGTTTTTCTTAATAA
AGAAAACGTAAGTCTATAACCTTACTTAACAATAAATTCTATTTTAATTTAAAAATTAGA
ATATAATAAAATTATGCTAATGAGAAAATAAGCATGACATAAAGAAATAGATAATACGAA
AAAATTACATAGAATCACGTAAAGTAAGGTTGAGAATAAGAAGAAAATGAAATATAATAA
TATAAAATAAAAAATAAACTTTTACAAAATTTTAGAATAATAAAATTAAAAAAAGAACTT
AAAATAATAGAAGTAAAAAAATTAAAACAAAAAAATAAAAATAGAAATAAAAATTAAAAT
TAAAATTAAAAAGTAATCAGGTGGTAATTACACCATGTAATTACCAGCAATTCACAGTCT
CTGCCTGTGAATTGTAGAGTGTAATTACCCTCTGCCAATTACACCAATTACTTGCTAACC
AAGTAATTACCTGTCTTTCCAAACAGGACAAGACAGTGTAATTACACCAAATCCAATTAC
CAGGGTATCCTTCCAAACAGGCCCTAAAAGAACAAAGCTTCTATCATTTCCCTATTAAAA
AATAGATGAGCTATTTATTTATTTCATTTCATTTTATTTTATTTAAAAAAATATATATAT
AGGAGTAATTTTAGCGGACCTAGAGGTTGTCGAAGGGTTCACTTGAACATCCGGCAAAAA
ATTATGTTGTATATTTAAGAATTGTTATGTCTATATATGGATTTTAAACCTCCTAAATGT
AAGATTAGAGGTTGGCTCAGTGGTTGAAGGGTTCAAAACTCACCTTGAGGTTCCAAGATT
AAATCTTAGGCACTACTCTCTTTTTTTCGAACTCCCTTAATGGAAATTTTGGATTCGCCA
CTGCATGTCACCCTTATTAAATACTTCCTCTGTTCTTATTTATATGTCACCATTTTAGAT
TTCACATGGCTTAAGAAATTATGTAATTTTTACCATTGTATCCTTATTTAATATTCTCTT
AAAGTCAAATTTTCAATAAATGAACATACATTAATTCATTTTGATTAATTAAATTGACCA
ATGAACATGAATTAATCATTTTAGTTTTTCTATGTTCGTCAAATTCAAACTTTCAAGGCT
AATAACTCTCAACGTTAAAATATGAAGAACAATGTCATTTATGCATTGATTTAAATGATT
GATTTTGTGAAATGACAAATATTAAGAATCATTTATTTTTAATAAGGACAACATATAAAT
AGGAATGAAGGGATTAGCGAGTAGTATTTAATAGTAAGGGTAAAATAGACACAACATATT
AAATTATACATTGATTTTATAAAATGAATAAGTATTGAGGGTAAAATTAATAGACACATA
AAGAAAAAAAAGACTTAGTTTAACTTGATACGAAAAAAAGAATTTTTTAATTTGTGGTCT
TAAATTAAAGCTATATCAAATAGAGTATATAAAAATATACTTTAATCTTGTAGCCTAAGT
GTGTCACATATTAAAGATGAGTTAGTGGTACTTAACTGCTCCTAATTACTATCAATGCTT
CCTCATCTCAAGCCATCACATCATCTTACCGCCCCTTGGCTTTTACACCTCAGAGATAGT
GTATATAACGATTATATAGGATTCAACTTCTATAGTTTGTCTTTCAAATTACCTACTCAT
ATCTTGAATAAATATCCTATCTCATGGTGCAACTTCTAAGGGTTGGTTGGATCTTGTTGC
TGGACCCAACCATAAGGTATCTCTAAAACAAGTAATGATTTTGAATCTATCACTAGTTTG
GATGATCAAGCACTATTTGTGTCGCCAAATAGCAACTCTTTCTCAATTCCTGCAAGAAGT
GATCGCAATGGATGTCAAGCAAATTGCATCTATTTTACTATGGATGTCATTGATGCTCTC
TACAAGAAATCTTTAACTATATTTATCGTCAATCGGGTATTTACTTAATGCAAGAAGAAA
GGATCAAACGACCTTTTCCTAATCCACCATTGTGGTTTCAACCACAGCTTCGCAATTAAA
ACTTTGTAATATAATTGGTATGTTTCCTTGTTTTCTTTTTCCTTCTTTCTTTGCAATTAT
TTAGACAAGTATTTATATCAAGATATGTATTATTATTTGTACACCCTCCCTAGGAGTTTC
CTATTAGGCAAGTACTCTCTGCGCGAATTGGGAAGTTGGAACTTACATTTGTTGTCATAT
GGGGACATGCACAGATTTCCATTTGGAATATGAAGTCATACAATGGATGGTTCCTTTCTG
TGGNNNNNNNNNNNNNNNNNNNNNNNNNNNNNNNNNNNNNNNNNNNNNNNNNNNNNNNNN
NNNNNNNNNNNGAGCCTTGCAAGTAAAGGTTCATATGCTAATGAACCTTTACCTACTGCA
GATCAAATGCATATGAACTGTTGGAAGCAGTTGCTAAAAGACGTATAGGCTACATTGCAA
AGTTGTATGATTGAGGGGTGTCGGTGGAGATATTATGATAAATACTGCTATACTTACGAT
TCTAACATCGGTTCAAGTGACATCTTACATGGTAGCACTTGTTGATCGTTACTATGACTC
ACTGACTAGAAATCTTATTAATTAGCTCTACTCTACAAGATAGTGTTAATTTTAGCAATT
CCAGGGAACCCAAGATTCTTGTTAGTTGTAATTATTTCTTCATTATTTTTTTTATAGATT
ACGTTACAAATCGTAGTGGAGCTTCATTCTTTTTATTTATTCTTATGAATAGAAGTCAAG
GGCGAATTCGCAGTCAGGCTCCAGTATACCAAACACAGGATGAAAAACTAAAAAGAAAAC
GTATATTTTTTCTGAGTTTCACCCATTAACATTATGAAGTTTATCAGTTCTCATAAAAGC
AAAATGTAATGGTGTTTGGAGGCGAATTTGTGAACGAAAGGGTTTAAAGTGGGAAATTGT
GAACAAAATTCACTTTCAGAAGCAAAAACCCATTTTCAGAGCTATAGTTCATAAGCTCTC
CCCTGTTTTAAGGCTCCTCATTTGCAAAGTCACAACTCTTCATTTTTTTTTAGAGACATC
AATATATTTTAAAAAAATGTTATGGCAACAAAAGTTCTTGACAAACATGTATGCATACCA
AAAGATTGTTAATACAAAAAGATACTAAATAAAATACTTGANNNNNNNNNNNNNNNNNNN
NNNNNNNNNNNNNNAAGATTATGAAAAATTGATATTTCATTGAGAAAAGAGAGCAAAACA
CATCTATAAAGAGGGACGAAAGTTGAGCATGACTTGTTTTTGTGGAATATAGCAAAATAA
ACAGAGCATTGAAATAAACCTTTTGTAATAACTCTGCACTGATTTGAGCTGTTAACAAAC
CTCAAGAATTCAGATCACTGTACTCTGTAGAAGCTTGTAATTTCTTCCGTGAAAGTTGTT
AGAATCTTCGACCCTACCTGAATCTTCATTGCAATAACTCTGTACTTTGTAGAAGCTTGT
AATTTCTTTTCGTGAAATTTGATAGAATCCTCAACCCAAAATACTACCTAGAATCTTCAT
CACTAATAAAAGGGGGGAAATCGAGCCAAGAACACACAAATGTAAAGGAGAAAAATCATC
CCAAACAAGACAAGAAAAGTAAAACCCGCCATTGCAGCTACATCATTGTTTACTGGTGTG
TTCAAAGAAGAACGACTTGAGATCTTCATCTTCTTTGAAGATGCTTTCATGGTGGCACAA
TGCACCTTCTTCGTTTTACCGGCCATTTTTGCAGAACAAATTTTCTTTTCTGTTTTTTTT
TTTTCCGTTTTGGGAATTGGAGGGAGTTAACTGCTTTTGATAGTAATATATATAATAGAG
TTATCACCCTTAAAGCTTGTACATTTAATAAAATGCACACCTAAATTATTAAAAAATTTA
ATTACCCCCTCAAACATTATTTTTTGGAACTATTTACCCCTAATTTATGAGAAGTTTTAA
TTATCCCCTTAAATATGAATTTTTGGTACTATGTATCCCTAAATATGCCACATGGCGTAA
AAAAAATTATTATGTCCCAATTTAGATGACTATCTTAAGAGAAATGACATATTCCTCTGA
TTGTATATTTTCCATTTTATTTTTAATGAAACTGAAAATTAAATTGGGCTCATCATTGAA
AATTTTCTTAAAATGGGTAACGGCTGGAATGAGTAAAGATTAAATCAAATTCAAATTATT
TTAGTTCAATCCTTAGAATTCTGACGGATTGAACGAGTTACCGTTACTTGGGTTCATTTT
TTACACCCCTAATTTTATTTATGAGGAACTTTCGCAAACAACCACTATAATAAACTTAAT
TATACTCCATAGCTATAGTTTGCATATTTATTGGTTGTAGCTATAGTTTAAGCTGTCTCG
TTTGTATAATTCGTAGATTTGTATAATTCGCAGGTATATTTGTATAATTCAGTTATTTTT
AAACTCGAAATAACGAATTTATACCATTACAAACATCAAAAGTGTAAACAATTATACAAA
AGTTATACAAATTATATTATACAAAATCTGAATTATACAAACGTGCGAATTATACAAAAC
TAAAAAGCTGAGCCGCGTAATTATAGTTAAAAGTAGATCGCGAATTGTAATTAAGGCAAA
CTATAGCGCTATGTTAAGTAATTAACTAGTATATGTTTGCCTATACGCGTAATTTTCCCT
TTTATTTAATTATTTGTCTTCACTTCAATTTAGTCTCCACTCCTATTCATATGATCTGGT
GATCTTACGTTCTTTTAATTGTTGTGGTAGGAGTTTAATTCTTGGTTTATTTTCGTTTGT
GTTATTGTTTTAGTATACGTGGATAGGGGTGTACATGGGTGGATTGGTTCTAGTTTTTCA
TATATCAAATCAAATTATTTTTGTCAGATTTTTAAACTTATAAATCAAATTAAACTAGTA
AAATTTGGGTTTTTTTTAATCTGTTCGATAAAGTATTTCTACAAACATATAACTAACTTG
TGCTTCAAATATTTCTTTAGATAAATATTTTTGTATACTTATACATAAAAATATGTATAC
GTATATGTAACTGTATTTTTGTATATATGTTTTTTTGTTGTGATATTCAGTCGTATAGTA
TTATATGTATTTAAATATGTATATGTATATGTAATATTTTTGTATTCAAATAGATTTATA
TAAAAATCTCTCTCTCGCTTTATACAAACACAAATTACACATTGTATTTTGTATAATTCG
TGTTTGTATAAATCGAGAAAGAGAGAAAGGCAAAAGAGAATTGAATAGGAGAAGATTTGT
ATGGTATGATTATAAGTGTATAGGACAAAGATATATGTGTTTGTATGTGTAGATACATTT
TTCTCTCGCTTTATACAAACAGAAACACAATTTATACATTTGTATTTGTATAAAGTGAGA
GAGGCGAGGGAGAGTAGCGAGCGAGATTCGCTGGGGAGAGAGGCAAGTGACAAACTATTT
GCTACGGATTAGAATTAAATGAAACTGTGGTTATAACATTTAATTTAAATTAATAGTTTG
CTATTGTATACCATTTTTCCTAAAAAGAATATTACAAATTAAAAGTCATAATGAAAATTA
TCATAATTTAAAGGATAAACTACCTTATTAGACATACATCACTACTATATATACTAATAT
TATCTTTACTTTCAAACAATTACATATATTACCACTTTTAATATTTTATATCATATATTA
ATATATTATTTGAAGATACAATTAGATTATTAGATACCCACATATCTTAAAACTAGGATT
GATTAATTATCTGCTTAATTAACTCTTTCACTCCAAATCAACCACTATCTCTTAATTCTC
CCCTCCCATATTTATCACTCAATTATGTCTCCTCCTTTATGATTCAAGAATTTTATCGTA
CAATTTCATTCCAACAATAGTTAATCTACTCTCTTCTTCTCAAGATATCATCACCATGAC
CGACAAATTCTTCTGAACTCAAATATTATTTTGTATTGTTCATTTATAACTAGATCAAAT
CAAAGTAACTGCTACAGAGAAAACTTTAATTCAGAGTGTGTCTCCGGAAGAAATGGATCT
TAGTTTTGATTATGTTATACCACAACGCAAAAGGATCAAAGGGAGTATTGTAGAGAGTTT
TTGTTTGTTGGTGTTCTTCTAAGACTTTCTTTGGTTACCGTGACATGAATTTGGTAGTAC
CAATATTGCTTTGATATAGCCCTTGAAACATGTGTATCCAATAAGTAGTAATCTTAATTA
AGATCTGAGTTGTATTTTTAGTAATGGGTGTCTGACCATGTATATGTATCCACCATTAAA
TTTTGGATACATGATTTTTAACAACACGATGATATTAATGATACGACAGATACTCTACAG
TCGTGATTTGTTCCTAAATTCATGTGTTTCAGCTACATTTCATATTTAGATACACATAAT
TAAATGTATATGCTTATTATGTATTCGAGATACATGTTTTTGGATATAACGTATGAAATT
TAAATACACATAATTAAATGTATATGCTTCATCTTTTTGTATATTCCATATTTAGATACA
CATAATTAGATGTATATGCTTACTATGTATTCGAGATACATGTTTTTGGATATAACATAT
GCAATTGATACTTGATACATCAAATTAATACTAGATACATATAAAAGATACATGAAATTA
TAATATTATATATATATATATATATATATATATATATACATAGATACATAATATCAATAC
TAGATACCCATAACAAATACATGAAATTAATGCTAGGTATTTCTATGATACATATGAATG
TACTTGCAGGACACTCATGTATCTAAGTGTTTAGTTTGTTGGATACATCATCTATTGATA
ATAGATACATCAAATTAATGAATTTATTATTTTAAGAGTAATAATTTGAAATTAATCAAA
TTGCATTACCAAGATATACATGTTTTTATCTTATATTAAAAATATTAATGAATTTACTAT
TTTAAAGAATAATAAAATGAAATTAATTATGTATGTATTTTGAAAATCCTCAATTACTCC
TCTAATTAAGGAAATTAGTTCCAAACAATTAATTTAATTAAATAAATTTTGTATCTCAAT
TTTAAAATTCGGCAGATACATGTATCTCATGGATTCAAACTCGTGTATCCTAAGCATAAA
AAAAACATGAAACTACCTTCTTCTTTTTTAATAAGCGTGTTACTATAAAAAAAAAAAATC
CAGAATAGACCCGTATAGTTTCACTAAAATTACCAAATTAGAATCTTTTTTAATAAGCGT
GTTACTATATAAAAAAAATAAATCCAAAATAGACTCGTATAGTTTCACTAAAATTACCAA
ATTAGAATCTATAGTACGTTGTAATAATTAATAATTCTAAATAATTTTAATTTGATAATT
TAAAACATTATTACATTAATATATATTTTTGCGACGTTTTCTTAATATATTAACCAAATT
TTTGGACATCCATGCTTATGAACCTTACGTTGAATGAATTTTGGGAACTCGACGCCATCT
TCAAAATTAGCATAGTTAAAATTGATATGGTTTTCCCTCGATTTTCATACCTTATTTGAG
CTCTACTTTTTTTTTTTTAGTAAAATCAAAACATTACCATAAATGTTTTTACTTTTTGAA
AGAAAAAATATAATTATATTTCATATTTTGATATTTTTTCTTTAGAGAAAAAATTTTGAA
CTCTGTAAATTGAACCTCCTCTAATCATATCAAGAATACAACAACATCCGCAATGTCATT
TAAGAGTTTTGTTTAGGGAGAGATTTTCTCCCAACATGTTTATGTTTTTTCAATATAAGT
TTTATAATATGTAATTCAATTGACCAAATCATATAATAATATTTTGATTTTTTAGTATAG
TTCTTTGTTATCTGATTTATCGAGTCTATGATTTGCAATTATAAGCTTCCACATGAAACC
ATGATTACTTTCGAACCCAACAAAAAATCACTAATTTCAAATTAAATCGATATAATATAT
CTCTTTTTTTAATTATCATAAATTTTTACTTTTCCTAGTTACTATAGGATTATATTTGTT
GCTCTCCTTATAAATGTACTAGCCTGGATTTTATAACCTTATATTTTAATCGCAACCAAA
TAATGGCCCTTAGAAGCATATGGCAAGAAGAGACCCTCATAGATATCATGGACATGATAC
TGAAAAGAGTTGGCATTGGTGACTATGTACGTATGACTCTCGTTTGCAAGTCATGGAGAT
CAATGCTTGCTCATCTCAAGCCATCACATCATCTTACCGCCCCTTGGCTTTTACAGATAA
AAGATTGTGTGTATAACGATCATATAGGATTCAACTTCTATAGTTTATCTGAGGATCGTT
TTTATTCTTTTAAACTACCTACTCATATCTTGAATAAATATCCTAAGGTATCTCATGGTG
CTACGTTCTGTTGTGCAACTTCTAATGGCTGGTTGGTTCTTGTTGCTGGACCGGACCATA
ACCCTGATATGTTCCTTTTTGACCCTATTTCAGAAATTGATGTCAAACTCCCTCCATTGA
CAACAATACCATTCTCGTCACGTTTTGATTATCGACGCGGTAATGCATTCCAAAAAATCG
CATTTATGGTTAATATGGTTCATGTATTTTCAATTTCGAATGATTATTCAACTAGAAATC
TCATAGTCGTGGTGAATTTTATGAACGAGTTGGAAGATGAAGAAGTCGGAGAAATATTGG
GATTCTGTAATTGTGACATTGGAGTGACAGAAGAAGAGAGATCATGGAAATTATTTGATG
CGGATGGAACAATTACCCACAAAAATATTGAAAGCATGTTATTTCACAATGATATGTTAT
ACATTATTGTTTCTAAGGAAGAGGATTTTTTGAGTTTTAAGTCAAGTCAAGATAACGAGG
AGAGAATTGGTAAAGAAATAAATTATGTTGTCGTTCTCACTGATCGTTGCGAGTTGAAGA
TAAAAATAATCAATATAGTAAAACACAACACGGCTCCTCATATTCGGGCTTGCAATAATG
AGCTTCGTTATATTGCTTATTCTGGCCTAAAATATACCTATTTGGCTAAGTCAATTACAG
GGGAGTTGCTTATAATTTGGAATAACACAGATCCATTTTCTGAAGATGATGTTGATTATG
ATCTCGTTATCTATCATACTACTAAATTGACAATCGAGCGATACGAAGGTATCGAGAAAA
AAAGTAAAGACTTCAAATACATCTCTAGTTTGGGTGATCAAACACTATTTGTGTCACCAA
ATAGTAATTCCTTCTCAATTCCTACCATAAGTGGCAATGGATACCAAGCAAATGGCATTT
ATTTTACTGTGGATGTGCTTGATACTCTCCACAAGAAATCTCTAGCCCTTTATCGTCAAT
CGGGTTTTTATTGTATGCAAGAAGGAAGGATCAAACGACCTTTTCCTAATCCACCAATGT
GGTTTCAACCAGTGGCGAATTTAAAGGCAAATCATAGGGCATTTGAACCCGTGGTCTCTT
CGTAAAACTAGATATTTTATGTATATATTTTCTAAAATTTGTATTATATTATATTCTTGC
ACCCGTACTATAAGAAGTCTAATTGAGTTTTTGACCTTGAGAACTTAAGGATCAATTTCC
AGTTAGTACATTTTTTTTGGTGCACCATATTCAGATCAATTCTCACTTAATACATTTTTC
TTGGTGCACCCATGTTCGAAAAATCCTAGATTCGCCTCTGGTTTCAACCACGACTTAGCA
ATTAAACAACCACATTCATTTTCGTTGCTTAGTATTGATTTCATATGTATTATTATACAT
GTTATTCAAGTTTTGGATGTTCAAATTATTCTCATGAAATGTTAAGTTTTGTTATGAACT
CTGTTTTTTACTCATAATGAACAGAAAATCAAGGAAGTAATTGAATAGGATGAGTTTTGA
CCTTAGGAACTACATAAATGGTACTAACTAGGATGATTCTCCCTAAGTCTATTCGGGTTT
CGTAAAGCCATGTCAAAGTCGTTAATAGACCCTAAACACTATAAGAAAGTAGAGATACAA
TGACATTTATTTAGTGACATGTCGGGAAAAAAAAGAACTTTTCGACATTTACGAAAGAAT
GTCATATTAGTAACAACATTTTATACAAGTATCATAAAAACAACGACATTTAATGATTAT
ATAATGAATAACAATTAGTGAGTAATTTGGAACTAATGAAAATTACTTTAAACAGTATAT
ATATATATTATAATCGTGAAAATATGTTTGCTTCATGTTATAAAAATTTGAGGAAGTAAA
GTTATTTGTTTAGCTAAAATATTTTATTTCAAGTTTTATACTTTATTACTCCGTAGTGTA
CGAGTCTAATTTGGTAATTAAGTGAAACTATACAAGTCTATTATGGATTTTTGTTTATAG
TAACACACTTATTAAAAAGAAGAAGAAGGTGGATTTTGGTTTGGATTGTTGTTACCCATA
TTTTGATGGTAGTTTAAATATAATATTTATTTTGATTGTTACTTAAATTTTAGTATAAAG
TACAGAAATTCAAATAATTTAGGTGTTAATTATATCCTATTTCGAAAGTTTTCCAAATTA
TAATAATTTCAAATTTTTCAAAACTCACGAATACATTGTTCCTTCGTCCGATACATGACA
AATATTATATAACTATAAACCAGATTCATACTGATTTAGGTTTGAAATAATTGAGGTTAT
GTATTAACAATAACATTTGTACTAGACACATTATACACAAACAAAATTGTAATGTATCGG
ATACATTATACACAAACAAATTTATCCAAAAAAGCGGTAATCAAATAATGAATTTTCAAT
GTTTGATCAGGCAAAATTATTTGATTCTGGTTTTCCTTAATTATTATTAAATTGATAAGT
ACAGATACTACACATGGTTGTGGTTATTTTGTATGAAAAACACCAATTTTTTCTTGGGGA
TTTCTTGTATTTACAAGAAGATCAATTCACATAGAAAAAATCTCCGTCTTTTTTTTTTGG
TACCGAGGGCGGTTTAGTGCCTTTAAAAACGAGGCATCTGTCTTAGGTCTCTAAATTTGA
GAGGCCCATTTTTTAAAAGTAATAATAGAATTATTATTAGTATTTTTTAGGGATAAGAGA
TTGAAAAATACCTCAACTTTGGTCGAATTTGCTGTTGCGATACTAAACTTTCATGAAGAC
CTATTACCTCCCTAGACTATTTAATACCGTATTTTAAACATATATATTTGCCCACGTGAA
CATAAAAAATAATGCAAAATTATAAATAGTAATGTGTCCACGTGGGCACATATATACCTT
TAAAATACACTATTAAATAGTTCAGGGGTANNNNNNNNNNNNNNNNNNNNNNNNNNNNNN
NNNNNNNNNNNNNNNNNNNNNNNNNNNNNNNNNNNNNNNNNNNNNNNNNNNNNNNNNNNN
NNNNNNNNNNNNNNNNNNNNNNNNNNNNNNNNNNNNNNNNNNNNNNNAGCAAATCCGACC
AAAGTTGGGGTATTTTTCAGACCCTTATCCCTATTTTTTAATAAAAGAAAAATTATATTG
TGTCTTTCTTTTAGTTCGTTTCGAAATATTAAAGAATGTTTTTTTCTTTTTTGTCAATTT
TTAAATTTAACTTTCACGTGATATGTTTAAAACCACAAGATTAAATAATACTTTGGTATA
TATATCCATAGAAAAATTAAAGCTTTTTCATTTAAAAGAAGATATAACTTTGGATTTCAA
AAAATTGAAAAAATAAAAGATAGATGTCCAATTTATTTTTGATTTTAGACCACTAATTAA
CTGACGTCAAAACTGCCTAGACCTAGTAGCTTCTTCAGGATGAAACTTGATAAAATTAAT
CCATCTTATGAAGAAACTGACAATCTTATGCAGAAAAAGCTACTTTCGAGAAGTTTCATA
ACATCCGAGATTCTCCCATCCGTCATCCGCCATTTTTTGAGTGCAATGAAAAAAGAAGAG
AAAAAAAAAGAGAAAAAGGTAAACTTGAAATGGAAAAAGAAACTAAGCTAAGAACTAGAA
AATTGAAGATATAAAGAAAAAAAACAAAATTTAAAATCACGCAAAACAAAAACCATTAAA
AATAAGGATAGAAAAGCAAAAAATACACTATAGGTAGTGTCTTTTAGTACCGATACAGTG
AAAAAAGGTGAAGAAATTATAGAATCTTTAAGTTCTTTAAGGAAGCGAAATATTGATTCT
CTCTCAGTAACTCGGACTTGGCCATTGGGGAAGATGATTATCTTCCGTAAGTGATTTTTT
AAACCTTGTTTATGGTGCAGTAAAGTAGTTAGAAGTTTACATAGTTACAGAGTTCGTTTT
GACGGTAATCCATTTCACATATTTTTAATTATAGAGAAAAATTGTTTAAAAGCAAAGGGA
TAATTTGGTAAATAAAACAAGGTCTTTCTTTTATGTATGTATTTTCTACTATATTATAAA
AGAGAGTTTAGGGCCAACTATAATATATAATATTCAAGATTGGGACTTTGTCCCAATCTT
GAATATTATATATTATATACTTGGACTTTTCCATTTGACATATATATATATATATATATA
TATATATATATATATATATATTTTCTACTATATTATAAAAGAGAGTTTAGACAACAAAAA
TAACATATATAGGGTCCATTTTAATTTATTTCTCTTATTTTTTTTGTTTTTATTATATTT
AAAAATTGCGTAAAAATACTATAAATCATGATAATTGACAACATAAAATATGTTTTCAAA
AACATACAAAAAATTCCACTGATTCTTGAAGTTAATCTATCGTAAAAATACTATAAATCA
TGATAATTGACAACATCAAATATTTCAAAAATAAATACATATAAAAAATTCGATTGATTC
TTGAAATTAATCTATCGTTAAAAATTATGTATAAAATACAATAAATCGTGATAATTGACA
GCTTAAAATATTTATTAAAAAAACAGAAAAAAAGAAATTGACTGATTCTTAAAATTAATC
TATCAATGTCACATAAAATGAGACAAAAGTAGTAATATGTATTATTTCATGTGAAATTAT
TGAAAACTGCGTAAAATGTATTGTAAATCTTAACAATTAATAACATTTGATTGACTCTTG
AAATTTTATCTATGCTACATACATTGTCACAAGCGGAGTAATATATATTAAGTATTTAAA
AATTACGTACAACCTTATTGCTTTCTGTACGCTTCGAATTATCGTGGTCATTTTTTAGGC
TGATACAAGTTTTGTACATTTTCTATTTATTTTTTTAATATTATAAATCGTAATAATTAA
TAATTTAAAATATTTAAAAATATATTAAAAATTGAGTTGGTTTCGGGAATTTTATTTATA
CTATATAAAATGGGACAAAGGAAGCAACATATATCATTTACAAATGACTTAAAAAGCATT
AAAAATTACAATAATTACCAATTTAAAATATTTAAAGTTATGTAATAAAATAGGTTCACT
CTCAGAATTCTATCAGGCTCACATATATTGGGACAGAAAAAATAACACATATCATTTTAA
AATTACCAAAAAAGTATTATAAATAATAATAGTTAACAACTTCAAATATCTGAAAGACAT
TTTAAAAGGGTTAATTTTGTAATTTTATCCATATCACATAAATTAGGACAAAGTGACCAG
TAATGTAGGTTATTTGAAAGTTACATAAAAATATGATAAATCACAATAATTAATAACTTA
AAACATTTTTTTAAAAAAATGAAAATTTGGATGACTCTCCAAATTTTATTTGTGTGACAT
AAATTGAGACAACAAAAATAACATATATTGGGTCCATTTTAATTTATTTGTCTTTTTTTT
TTGTGTTTTTTATATTTAAAAATTGCGTAAAAATACTATAAATCATGATAATTGACAACA
TAAAATATGTTTTGAAAAAAATACAAAACATTCCACTGATTCTTGAAGTGAATCTATCGT
AAAAATACTATAAATCATGATAATTGACAACATAAAATATTTAAAAAATGTTGTATGTGG
TAGTCTTATTATGCCTTAAATAGCGTCAAAGAAAGTACAACTTTGTAATAAGAAAACTTA
TTCTTTTATCCACGCAAACAATCGCTTCAAAAACTCCGTTAGTAGCCCCAAAACATACCA
TTTATATTATTGGGCTCGTGCATAGCACGGGCAACATTATCTAGTAGTAATATAGAGATT
AGTTATGAGATAATCTATGAATAATTTTAAAGAAATTTTACACAAATCACACAGTGTAAT
GAGTTAATTATATCATATTTGTACTCTTTTCCAAATTATAAAAATTCCTTAAATTTGGTG
GAATCTAGATACATTGCAAAATGTCTAGATATATCTCGTTCCGATTTCGAATACATCGCT
CAGCGTCCCGATACATTGCGTCTCAATTTCGAATACATCATTCAATGTCTCGATACATCG
TGTAAAGTGATATATCCGAAAATAGGAGAGAGTAAGGATTTTTGTAATTTTTTCAAATAG
CAGGAAATTTTAGGGAATATTATAAAATAAGTTGTGAAGTATTTTTTCCTAATTTTAATC
AAAGGTTTGTAGTTCAAGGTCTGAATATAAATAAAATCTTGTTTGAGAGTATAACCCTTG
TAATAGGCCTTGTAATGTGTGATCCAAATTAACCGAAACTCCAATATAAACATCTAACAT
CTAGTGAAAAACTAAGAAAAAAAGAATCCAAGTATATACAATATGTATGTAATACTTATC
TACAGAATAAACAGAGTACTCATTCCATCTTTTGACTACATATTGAGTGATTTATAAACT
ATATAAATATTTATGAATTATTTTAGATCATATTTTTTAAAAATTTACGTCAAATTAAAT
TACATCATATAAATAGAAACGGAGATGATATCGTTTTACTTATTATTTGTCTTCACTCCT
ATTTATATGATCTTTAAGTTCTTTTAACTGTTGTTGTAGAAGTTCAATTGTTGATTTATT
TTTGTTCTTGTTGTTTAAGTATATGTGGTGTGTTATCTCATTTTCTTGATTTTGTATATT
CTAGTGAGTAATGATGCAATATAAGGAGTATATTTGATTCCACGATGAAGTTGTGTGATT
GATTGACATTATTTTCTAGGAATTTAATGGAAAAAACTTATTCGTATCGCAATGCAATTT
TCATTATTACGTGATTTAATAAAGTAAAATTGAACTACAAATTTAAACACATGATATGCA
TGTATTTGCTTGGTGTAAACTCTCGATGCGGGTAAGTTTTATCCAAATTTAATCCGTATG
AAATGCGACCTGAAATCATCTTTTGTAAAAGAAAATACATACATACATACATGACTGTTC
ATTTTAATTTTGGTTAATATTTTCACTCAAAAATTATTAAGTTTTTTTATAGATTGATAT
ACATTAAAAAGTTATGGCAAAAAAGTTTTTGACAAACATCAATACATTCCAAAAAATTAT
TAATACAAAATGAAACTAAATAAAATATCGGTAAAGATTATAAAAATTTATCAGTTTTAG
AGAAAAAATTTGATATTTTGTTGAGAAAAGGGAGAGAGACATCTATAAAGAGAGACAAAA
GTTGAGCGTGACTTGTTTTTGGGTAATATAGCGCAATAAATAAGTCTGAATGATGTTAAG
ATTTTTCTACCAAGTTAATTTATTTGGATCTTTTTAGACCCCCATTAAGATGTTTTTTTT
TAAAAAAAAGAATTATTAATGGACTTAATTAATGAATAGAATCTTGTATATCTCCTAAAC
GTTATACAAGACATATTTTCACAATTTGAGAACACNNNNNNNNNNNNNNNNNNNNNNNNN
NNNNNNNNNNNNNNNNNNNNNNNNNNNNNNNNNNNNNNNNNNNNNNNNNGCCAAATCTTG
ATTTTAAAAAATTCAGTTTTCTTTGTCAAAATCACAATAGAATAAGTAACCACAAGGACA
AGGACAAGGAAAATCATAACAGCAACCACTTCCTTTTTTCCCTTTCAATCACTTATCTTT
TCACTCTCATTTACTTGTTTTAATGAATACAACGTCTGAATTCATTGATACATAATGTCA
CACATCAATAGTTTGAAAGATATGTACTATAACCGACATTCTAAAGACACACCTACACTT
AACTAGGTCCTATTACCCTAATTAAATTTAGATGTGTCTCTAGGATTTCAGTCATAATCT
AAGAGATACTTGTACCTTATCAGTCATAATCACTTATCTCTTCACTCTCATTTACTCAAT
CCCCAAGTATCAATTGAAATCACAACACATTACTACCGTATTATATTGTTTTAATGAATA
CAACGTCTAAATTCGTTGATACATAATGTCAAAATCAATAGTTTGAAAGATAAGTACTAT
AACCGATATCCTAGAGACACATCTAAACTTAACTAGGTCCTATTACCCTAGTTAAGTTTA
GGTGTCTCTGGAATTTCAATCATAATGTAAGAGATACTTGTGCCTTATGAGTTGGAAGAT
GAAAAAGAAGGAGAAATACTGGCATTCTGTAATTGTGACATTGGAGTAACAGAAGAAGAG
ATCATGGAAATTCCCTACAAGAAATCTCTAGCCCTTTATCGTCAATTTATTGTATGCAAG
AAGGAAGGATCAGACGACCTTTCCCTAATCCACCAATTTGGTTTCAACCACGACTTAATT
AGCAATTAAACAACCACATATTTTCTTTTGTTAAAAACAATTTGTTGCTTAGTTTTAATT
CCATGTGTATTATGCATGTTATTCAAGTTTTAGATGTTCAAATTATACTCGTGAACTTTG
TAATGTACATATGTTGATGGCTGAAAGTTGACTTAGTTTGCCCTTTTTGCTTTTCGTTGA
TCACCATAACTGCATATTCACCAAAGAAATAATCAAGGTGTCTAATCTAATACACAAAGT
ATTATAAATGGAGTGAATTTTAACTATAATATTCGTACATATTTAATAACATTATTTAAG
CAAATTCTATTGCATTTGATACTTGATTATTATGCGTCTCGAAATACTAAATGCAATAAA
TCTTTGACATGTGAAAATTAAAAAAAAAATTGGCGTTATACTACTTTATATTGGCCAATA
ATTAACTTTGTCGAGGTCAAGAATTTATTTGTATGGTTCTATTTTTATGATAGGTAATTC
AATGATAAGCGATTGAATTCTAAGGCAGTGATTTTTGAAAAGAGACTTTAGGCAGTGATT
TTTGAAAAGAGACTTTAGGCAGTGATTTGGGCGAATTCGAATTTAGATAGGTAGCGATAC
GCCAGATGAAAAATCAAAAACAAAACGTATAGTTTTTCTGAGTTTCACCCAGAAACATTA
ACAAGTTAATCAGTTCTCATAAAAGCAAAATGTAATGGCGTTTGGAGGCGAATTTGTGAA
CGAAAGAGTTCTAAACTGGGAAATTGACTAAAAAAAGTGAACAAAATTCACTTTCAGAAG
CAAAAACCCATTCTTAGAACTGCAACAAATCCGTACTATGATGCCATTTTTTTATTTAGG
CTTTGAATTTGCAGGGCACCCCACAGAAAACCTGTAAGTATTTCAGAGCTATAATTCATA
AGCTCTCCCCTATTATGCAATCCAAAGCCCTACAAATTCATTTCACAAAAATAAAATTCA
AAAAAACTGAAGAAGAAAAAGAAGATCTACAATGGTGTTTAGCTTGCATCTGCTAAGGAA
GAAACCCTAATTGTGTTTTTCTTTTATTTATAGAGAGAGAAAGAAAGAGAATACTGTTGG
GCTGGGCTTGGAAGTATGGGCTAAAACGCATGGGTCGTTCGATTTTCGGTTTTGAAAAAG
TGGATATCCAATATCGAACATTGAAATGTTTTCAATTTCGATTCGATTTGATTTGGTGTT
TTTAGAACGAGTTTTTGAAAAATAAAATAAGGACAAAATCAAAGTATAAGACACTTAAAA
ATTTAAAATTATGTTAAGTGATGATGTGTCGCATCATGGAACACTTATATTGTGTTAAAA
GACCATATTTGTCTTTGTCAAGAATATTGTGCATTCCAACTACTTCTCGAGGAAAATCAA
AATGAAGACAAGTTCCTATACATGACATAGATAGACAAAAATACGTATAAGTTCCTCTTG
AGAATTAATATTTAAAGTTAACTATCTTAATTGTAAATTTATTGCTACTTTGATTTGTTC
ATGAATGATTTAATTGCTACTTAACTTTTGCTTTTTGGTGAAGGAAATGTCCATATATCT
TTTTAGGAGAACAATATAGAGTGGATTATATACATGAAAATAGTTGCTGAGGTAGTTAAA
ATTAAACTCTTCTCATTCATTGTATTCGATGAAGCTGTCAAAGCATATAAAATTAATCTA
GAACGCCATACAGACGAAAATGGCCAGGTCTTGGACCTCTTAGTAGCCAAACTGTTACAT
TCTAGCAAGTGTTACTAATCAGAAATCTATCAGTAGCTCATCCGCACCAGAAGAAGTCAA
GCATACAATGTTGCTGGCTCCTTTGACGATCTACTAATCCCATTATCATATCGTTTGTAA
GTTGTATCCTGAGGAGAAATGCAGAGTTAAGGTGAAAACATGAACGATAGAGAAGTGTTT
CTTCATTTTGTGAGTGAGTTGTTTTCTGAAGATCAAAATGTGACATATGAGAAGAACTTA
CCTCACAGTCATCCCACACTGCCCCAACACACTTGGAAAAGCTAATGCTAGCACTTCTTA
TTAAGCAACGCGCTGTGTTGCTTGTTGGACTAAGCTCATTCTGTCTATGACCTTCATTTT
CATTACTCGAATCAGCTTTGTTGACCTCGTCTGATCCTCTCTGGCTTAGAAGGCGTTTAT
GAGCAACAACTGTTTCAACATGTCTTTCGAAATCATCATGTTGATCAGTTTCCTCGTCTA
TTGAGACATAGACACGCTCTCTGTCGAAAAAAAATGATGAGTTTATTTGAGAGTAAGCAA
ATTTTATCCGCCACTACTCTTAAATGTAAGCAATAACAAATATCAGGGTCAACTAACCTG
GGCAAAGAGGTATATCGCCTTGGATGGTGCGTAATATTTCTTCCATCTCCCTCAAGTAGG
TCAAATTGTTCCTTAAAGCAATCAACACCACTGAATGCAGATCAAAATTCATGTTAGTAG
TGCATTCAAAATTATAGCTAGAATGCAGATCAAAATTCATGTTAGTAGTGCATTCAAAAT
TATAGCTTAATGCACACAATAGAAATTAGGAAGACTTCAGAACGATCAAGAGAATTCTCA
AACTCCTACTGGAAGACACTTATATATTATGTGTCAATTCGAGTGATGCATTTTTGGAAA
TATTCTTGAAGCTCATTTTGATCCATTACAACAATTTCTATTAATACATGACCAGTTGAA
ACTGAGTGGAGTGTTCAAAACTGGAAGACCACTGCTTCAAGTATGGGCGCGGGCTGTAAT
TGCAACACAAGCAAGTGGATGAATAAAGAGAACTATTGGCAGTACCTTGGGTACAAAAAG
CTAGTATGTTCAGTGCCATGAAGATACTCCTGCAACATCTGAGGGTGGTACTCCAAAATC
TGTCCAGGGAAACATCAATGTTGTAGTACAACGGAGGCAGAACAAAATGAATGTCCACGA
AAGATAAGAATGTTTGACAACTCATACCTCCCGGTAGATGAGTTCTGTAATATCCTCTTT
TGCCAGTTTTCTTCTTTCAAAGTCGAATTCAAATTTTGAAATAGGCCGAGCAGATGGTTC
ATGCTCAATGTTTGCTAAACCACGGAAGTACGGATGTGCTAGTGCCTGTATTAGGACAAC
ATGAGTGGAATATAACTTGCAGCACAAACTGCAATAAATGTACTATGTTTTCTAAGTCCT
ACCTCCTCAGCAGACGGGCGATCTTTGGGGTCAAAAGCAATCAAACTCTCAAGTAATCTT
AGAGCTAATGGATCTATATCCGGAAATTTTTGAGAGAGAGGAACAGGAGCTTTCTTCGTC
ATGCTGCTTAAATGTATCCTTGCTTTGTCATTTTTAATCTACACATATGGGGAAAATGGA
TCAGACTTATTTGTCTATTCGTTATACATCACTAACTTATTGACTTTAACTGAGAAAAGG
GAAGGACAAACCCTTGAAATAACTTCAGTGGATGGAGAACCAAGCAAATCAGTAATCAAA
TCCAATTGGTGGACAACATCATCCCCCGGAAACAATGGCTGCTTTGTAAGCATTTCTGCA
AATATACATCCTATACTCCACATATCAACTGCCGGCGTGTACTGCAATAAGTAGTTTGTT
TTAGAATTGATACAAAATAGAACTAATTCTGAAGTGTCACCGGATAAGAAACAGAAGTAC
TCCTATAAGAATGTAAGTTATCCTATAAATGACATACTTACTTTGGAGTAAAACGAACCA
CAAAGTTCAGGAGCACGGTACCAACGAGTTGCCACATAGTCCTATACAGAGCAATGAAGT
TAAGAATCTTACTTGGAATAAATCAAAAATAGTGTTTAGATAGAAAAAGAAGGGATAGAC
TATGAAACAAAGAGAAGTATATGAGGTTTTTAAAAGGTATGTTGCTCGGATTCTCCAAAA
ATGCACTACTTTTAGAGGATTCAACATGCACCCGTCAACATTTTTGAAGAGTCCGAGCAA
CATAGCTTGAAAGAGGTGTAATAACTTGACATTTTAATGATAGTAATGAGACCTTTTGGC
TGGATATTATGGTTAAGATATATTGAGAAAACTTTAAGTAGAGAAATGCTTCATACAGTC
CAGAAAATAGCAGATGGGGTATCGCCAAATGCTGCCCGAGCAAGCCCAAAATCACAAAGT
TTCAGCTTGCAATCTGCATTTGCTAAAATGTTCTTTGGCTTCAAATCTCGATGGAACACG
TTTGCTGTTGAATCAATAAATGAGAGAATAAGTCATAAAATATGTGAAAGAGAAATCTAA
CTAGAATAACAGAGAGAAAAATGAGGAACAGCCACCTGTGTGCATATATTTTAAACCTCG
AAGAAGCTGATACAAGAAGAATTGATAATGTTCAGGCGAGAGACTGCCGTTGGCCTTAAT
GACATGCTGAAGGTCACACTCCATCAACTCGAAAACAACATATATATCCTTGAATTCTCT
CGGACATGGAGGTAACAGAATATGCTTTATTTCTACAATGTCTGGATGACGAAGCAACCT
TAGGAGCTTTATTTCTCTAAGAATACGAGTGGCTTCAGAGACATGCTCAAAAATATTGTT
GATCTTCTTTATAGCTACCTTCTTTCCTGTATGAGTATCAACTGCTGATGCAACAACACC
ATAGCTCCCCTTTCCAACAACCTCTTGGATTTCATATTGATGTGCTTCACCATATTCAGT
GAAGAATTCCTTGAAAGGCATTGTCTGAGATATTAAAAGACTTTATTAGAACTGTACGTG
CCCAAGTCCATATAAGCAGACCATCAGTCCAATCTCCANNNNNNNNNNNNNNNNNNNNNN
NNNNNNNNNNNNNNNNNNNNNNNNNNNNNNNNNNNNNNNNNNNNNNNNNNNNNNNNNNNN
NNNNNNNNNNNNNNNNNNNNNNNNNNNNNNNNNNNNNNNNNNNNNNNNNNNNNNNNNNNN
NNNNNNNNNNNNNNAGCAGAGGGAAAGTAAATCAGCTTCTACTTCAGAAAGTGGAAATGC
TTAAGAAATATTGTGAGTTATAAGGTAGTCATGGGAAATCAAACACTAGCAATGAAAATT
AATAACATTCATAGTTTCACAGAGACAAAAATAATTAAAAAACAAAAAGTGGCAATCACA
AATCAACAGCTAAAACTAACACAACTACTATGCAGGTGAACAACAATAAGGAAAACACAA
TTACACATGAATAAGTTAAACTTGATGATGAGAGTGACCGAATTATTTACAACAACAACA
ACATACCCAGTGAAATCCCAGAAAGTGGTGTATGGGAGGGTAGACTGTTTCCAAAAGACC
CTCGACTCAAGCAAATCAATGCAGTAATTAAAAGGGGAAAAAAAGAAGTAAAGTTACCAT
CTTTTTAGTAATTAGACTTCAATTTAAGATGCACCTGTTTAAAATCACATCCAAGACCTA
CAATATGTCAAAAAGTTAAAAATAAGTGCAATGAAAGTTTAAGAAAAATCAAAATAAAAG
TTTATACCTCTGAATTATGGTTAGGGAAAACAGCTCTTAGATAATAACAATAATAATATG
TCTTCTTCTCTCCACACTTTCTGGCAAGATTTTATATTTATACATTCATGAAAGTGTAGC
ACGTCTAAAGAAACGACCAGGTAAAGGCAACCCCAGTTGAAAGCTGTTATATTTGTATCA
GTAAAATATTAAAATACTATATAATAAAATTTAAAAAAGAAAATAGGCAAATTTAGAATA
TGTCAGCTTTACTTATCCATATCACAATGTTCCCACAAACAGCTTTATCCAAACAATAAT
AAAGTAGAATTGAGGTACAAGAGGTGCACAAAAGTTGATTCAGATAATTTCAATCAATAT
TATTCGAAGAGACAATTCATTTGATTGAATCCAGAAAATATGAAAATAGAATGTGTAAAG
AAGTTATGAAGAACTAGAAAGAAAGAGCAGACCTTTTGCAAACTGAGGTAACTAGTGAGA
ATTTCTTCAGTGAAAACTTAAAGGCTTTAGTCAGTTAGGACAAACTGATAACAGCCAACA
TTTTACCTATTCTTCAGGATCCTGTTTTGTTTTAGCTTATTTCACGTTCATTAATAAAAA
TATAAGGCATGATTTATTATGTTGATAATTTTTATCATATGTTTCTCGAGAATTGAGCAC
TATTAAGATACTTACTGTTTTTATTAAAGTGACACTTATTTTGGGACGGATAAGGTGGAT
AACATGAGCGTTAGTTAAGGGAACAATCAATCAAGCATGTATTAATTTAAGGGATATTTT
ATAAATAAATATAAATGAATAAGCATCGTCGACATAAGATGTACATTTAATTTATATATA
CCAAACTCTACGCACATTTATTTTTGGTACGGCCAAGGACAACATTTTTAGTTGACAAAT
TGCTTGTTTAATACAAATTTTATAAGCCAAATATATATATAAATTTTTTTGGAAACACGT
CATTCCAAGCTTACAAATTATTATTCAAAAATATTCTAACTACATATAAAATTACCAGAT
CAGTGGATTAACTTGTTTGATTTGAACTTTGAAAACATTCCTGATAAGTGATAACGTATA
TGAGATATCCTATAATTATTGAAGATGAATTAATTAGTTAGTTATATTAATCTAACAACT
GGTGGTTAATTGTTTACTAAGCCAACCACAAATAACTTGTTATCCCTTTTGATTTATTTA
GAAATAATGATAGAAAGGGTTGACCTCGAACTTTAAGGAAATTGTCTTTTACTCTCATTT
ATAACTTAATTACAAAAAAATTATCTAATTTTTTTTTAATTTGATGTACTTTATTATATT
TTTCATGTGTGTTTTTTTGTGAAAAAAAATATTATATAGCTAAAATAATATTTGTAACGA
AATTATATCCCTACTGATCTAATGATAATTACAGAAATGATTTGATTAAAAAAAAGTCAA
AAGTAGAGAAAGAATATTATATTATATTATGTTATATCATTTCATTCAGTTTTTCTTATA
TTTCTTCATCTTGCTAGAATTTGACCAACAACACAAAACACACGTGTCTCCTATTTGGTG
TTCGGAGCCTGTATTGGAGTATGTTTTCCACTTAGTATTCAAAGTCCGTATTAAAGACTT
GACTAAATTTAAATTATGCATTACTCTAGTTTGTAATATTACGTATCTTATCAGATTTTT
CGTTAATATATACACTTGTTTTTTTTTTTTTTGGGTATGAGATGTGGAGAAATTAAACCT
TCAATATTAAGATTTTTCTTGGATTCTTTTGTCAGCAACCTTTGATTTTATTAATTGAGT
TGTCCAGTTGATGTAGACATAATTATTAGGAGAGTCTTAATTTTATCAACTAATTGATGT
AATAAAGGTCGACTTTGAACCATAGATAAATTAGATGTATAATTAAATAAAGTAAAATGG
TTATTTTATACTCCTTTTGTTTGTCATGACAATTAAATAATGTTTCAAAGATATATACAT
TTCAAAACAAGGTGGATGGAATATGTAGTTTGTCTCTTGCTAAAATCAAATAAATTGTAT
TAACAAATTGCAAAGTCAAATTGACATACTTGAGCCAAATATATTGTATATGGGAAATTA
GGAGTTCAAATTTAATAGTTTGTCTCTTCCACTTGCCAAAGAACATTATAAATTTATAGA
CTATCCTTTAATATTTTATTTATTTGAGATCATTTGCTTGAATATGCCGTTTAAAATATT
GATGGAGAGAAGTTGCAAAATGAAGATATTACTAATTAAAAGATAAGTTTAACATAGAAA
ATATATCTTGGAAAAGATATAAAATTGTATGATCAAAACCGTCTAGCTAAATTTAATTTC
TGAAATGTTCCAAAACAAAAAGGAAATAGTATATATTAGGTTGAAACATTAGCTCACAAA
AATAAAGAGCAAACAACATAAATCTGACTAGTTACGTTTAGAGTTTAGTTATATGTCTTT
GTTTATAGTTTTCGAAATTACCTTATGCACCACAGTTACTTTGCCAAATAGCACTCAAAT
ACATGTATCTCAGATACATGCGGGTCAAACACTATATCCAAAATAATTTTTAGTGACATT
TAATTAACAACATTAGCTTAATTACCACTAAAATATGTATTTTTAGCGGCAATTAGCACT
TTTGTAAAATGTCTCTAAAACCTATAGTGACATTGGATCCAATTGCAATTAACTTATATA
GGTAAATGTTTTAGCACTCTTTATTAATGTATATATTTACTGCTGCTAAAAGTTATTTTT
GCTATAGTAAAATTAGGTGTAATTTATTCCAAATACACCTTAACCAAGTGTGATCACATA
TATCTAGAATACACTAATTATCTCGCTCGCCTCTCCCCCTATGTATCTGTATTTCAAAAT
GTATTTGGTAGCAAAGATATATGTATCTAGTATCAAAGGATACATGTTGACTCTCTTGCT
CGTCTCTTTCTTCTCTCACTCGCATCTCCCTATGTATCCATATTTTAGAATGTATCTGGT
AACAAAGATGCATATATCTAGTATTAAAAGATACATGTTAACTATCTTGCTCGTCTATTT
TCTCTCTCGTTCGCCTCTTTCCCTGTGTATTTGTATTTCAGAATGTAAAATGTATCAAAG
ATAAATGTATCTAGTATCAAAAGATACATGTTAATTCTCTGACTCGCCTCTCTCCTCTCT
GACTCACCTCTCTCTATGTATCTAGTATCAAAGATACATGTATCTAGTATCAAAGATACA
TGTATCTAGTATCAAAAGATACATGTTGACTCTCTTGCTCGTCTCTTTCCACTCTCGCTC
ACATCCTCCTATGTATAAGTATATTAGAATGTATCTGGTAACGAAGATACATGTATGTAT
CTGGTATTGAATGATACACGTTGACTCTCTTGCTCGTCTCTTTCCTCTCTCACTCGCCTC
TCTCCCTTTGTATCTGTATTTCAGAATGTATCTGATAACAAAGATACATGTATCTAGTAT
CAAAAGATACATGTTGACTCTCTTCCTCGCATCTCTCCTCTCTCTCTCACCTCATTTAAG
ATGCATATATCTAGTACTTTGTTATATGTATCTTACTTGAAATTTGAAGAAGTGATATAT
CTAACTTGAAATATGGTACGGAATTATTAATTAGTGAGACAATATGTAATTATTTCAAAC
TAAATTAGTATTTTTGATCCTTAATAGTACTCTATGGACAGATTATCAAGCCATATGGAC
CATTCTGGAAATTTGCCATCTGTGGGCCGAGAAAGCCCAAATAACATGAGCAGCTAAAGT
AGGCAGGCCCAGCTAGAGAGTACAGCCTACAAAATAGCAATTGCGCTGCTTCACGGCCCG
GTCTCTCGCCGTCTCCTTTGAAACCCTAGTAAGTTTGCCTTGCTCTCCTTTTCTTCTTCC
ATTGAAATTGTTGTTTAGGGTTTAAGCTAATTGAAGCAGGAATTTCTGCTCATTGTTTTG
CAGGGAAGTGTAAGTTTAGACTTAAAAGGAGTTGAAAATGTCGGACAAAACCAAAGGAAG
AAAAGAGGAAGTGGTTACCAGGGAGTACACCATCAACCTCCACAAGCGCTTGCATGGCTG
GTAATCACTGTTTTTGTTTTGGATTTCTGTTTAATACGATTTTGATTGCAAATTTTGATT
ATCACTTTCATAATCTGAATCAGTATTTTGTTATTGTACCAAAAAATACATCTTTTTTTA
AATAGAGCTGATTGCTTTTATCAATTTTATGATTATATGAAGAAAATTTGTCCCTAGAAT
ATATAGCTGTGTTGTTTCATATCCAATGTATGGAGGCATTTTGAGTTCTAGAGTACGAAT
AACTGTTTCCGTTAGCTCATTTGACAACTGTGAGTGTGGAGCCTAAATGACATGAAAAAA
AGGCGAAGTTGGAGTATTAATTCTATAGAGTTGATCACTTTTGTCAATTTTATGGTTATC
TGAATAAAATTTGACCCTAGATATAGCTGTGTTCTTTTATTTCCAATTTATAGTTATCTG
GTGCTTGTTTATCTTTTATGTGTATTATGTAAATGCCAGATAGTAGGGATGCATTTTGAG
TTCTAGAGTATGACCAAGTGTTTCCACAGCTCATATGATAACTATGAGCGGAACCTAAAT
GAGGCGAAGTTGACCAAAATAACGGGCAAAATAACTTTATGAAAACTGTCTATAGCGTAC
TAATTAAGTGCTCTATATGACTTCCATTGACGAACTGAACTTAATGGCCATTAAAGTCCC
TCACCATCTTCCGCATTCAATATAGTGCACTAAATATTTAGTGCGCTATGTAGTTAGTTA
GTTTTAGCTTGAAAAAACTGTTTATTTCCTAATGTTAACAAAATTTTAACTAAATTAACA
TTAGGAAAATAACTAATTTAATACATTAGCATTATGGAATTAGATAAATTAGTAAATAGC
GAAGTAACACATTAAAAATTGAAATTAGTTTACAGATTGGCACATTAACAATTGAACAAA
TAACAAAGAATAAACAATTTACTAATATAATTAAACAAAGAAAAAAAACACTTAGTTGAA
ACTATAAAACGATCAACTATTTAGAATACCAAGACTAATAAACAAATAAGCATGCTTTGG
ATATAGTTGTATTAGACATTGAACACTATTTTTTTTTGAAATAAATGCCTCAATTGGAAG
TTGTTAAGGGTTGATTTGAATCGTATTGAAAGTTGATTTTTTCCTGAGATTTTTGCTTAG
AATCTTGTTCTTTGACTCAAACATACCTATTATCTTGATTTTTGGGGAATTCTTAACGAG
GTGGGGCTGGATCTTCAATGGCTTCATGTTTTTCTTTTTTGAAAATTGAATGGGGACCTG
TGGGGAAGAAGAGGGTGAGGGACTTTTTAGGAGTTACATAGTGCACTAATTTAGTGCGTT
TTATTGCTCCATTGACTTTAACGACTATTAAGGTCTGGTCTGGCGATGGAAGTCATAATA
AATTGTCCATTATTTTGGTCAACTTCCATCTTTTTTCATGTCATTTAGGTTCCGCTCTCG
ACAATATATAGATAGCCAGGCTATAGTGTGCATGAGTGAGAGTTTGCTAAAAATGTATTA
ACAGTGGGCCAAATTGTCAACTAGTGTGAAAAGAAAAATGGAGTAGTAAGTAAATAAATA
CCCATTTTATGAAAGGTGCTGTTAGGAAAGAACATTGACATGCTTCATAACTATTGTACT
CCAAAATCCCTCAGGTTAAACTCAATTTATCATTTCAATATATTGGCTGACTGGAATTTG
TGGAATAGAGACTGTCCAGATACTTCACATTGCTGCTATGGTTATAATAATTTAATTTGT
TGTGTGTTCTAACTGATTTTGTGTTGCTAATTAATCAAACTACCATTATTTTCATAGTAT
TTTTAGTGTTCTCATCATCAATATGATGTGTGTGCTGTGTATTTTTGTTGATGAACCCCT
CAATGCTCTCCTGTAAAATTATGACCTATTGAGTACAACTATACGTTTTGGTATCCTAGA
CCAGGATTATTAGCTTTATTTTTTGGTGGGGAGAGATTTCTGTTGAAATTTCCTTTTGGC
TTGGTGAAACTGTTAACAGCACATTCAGTTTTAGTATATATGCTGCTCCATACCGAGTAG
TGGTCTAACATTAGAATGCTATGCTTTTGTAACAGCACATTCAAGAAGAAGGCTCCCACA
GCCATCAAGGAGATCCGGAAGTTTGCAGTGAAAGCTATGGGTACAAAGGATGTCAGAGTG
GACGTGAAGTTGAACAAGCACATCTGGAGCAGAGGAATCCGAAGTGTCCCAAGGAGAGTC
AGAGTTCGTATTGCTCGCAAGAGGAATGATGACGAAGATGCAAAGGAAGAGCTCTACTCT
TTGGTTACTGTAACTGAGATCCCACCAGAGGGATTGAAGGGACTTGGCACCAAGATCATT
GAGGATGAAGATTAAGCTATCAGTAGTGGAGAACGATAGACACATTATTTATTTGAGAAT
TATCAATTTTGTTTCGAAACTTAATTTGTTCTTGGACTAATATGGTCTTACTTCGTAATT
TGGATTGTTAGATTTGTGTGCCTTGGGCTTGCGAGATCCAATTATCTGTTGTGTCAGTAT
ATGACCATGCAAGTATTTTTGTGATTTCTAGATTTCGTGCTGTGATTTTGGTTGTGCTTT
ATATAATAGTAAGTAGTATCTATCTACAAGGATTAATGTTGGGTGTTCGTTCTAGCTAGA
AAGCCTGTTTACTGTGATTTCTTCTTATTCGTCAAAGTTGTAGTCTGTGATCTTCATTTC
TAACCCAACACAACACCATTATTTCTGGAAAACGTTGGAAAAATTGACAGAAGATTGTAA
GGTGACGGTGAGTAAAGCCCAGATATCCAACTATACAACTCGAGTTCAAATGAATTGGTC
ATTAACAGCAAAATTAACTTTCTTTGCTCAACTTGATCATTGCACAAAGGAACTTAGAGA
CTGCTAGACATTTGTCTTTCACTATAGGAAGTATAGTTCGACTACTTACTTTTTTAAGAC
AATCAATTAACATGTGGAAAGAAGTATTTTATTACAATCAGATCATCAACCTATATTTGC
AGATCTTAGCAGACAAGTTCATGTACAAGGAGCCTAAAGAAGTTCTGAATCCCAATAACA
AGTAACCTGTGTAAGGAATGAGGACTATATGCAAACAACGTGCACAGGATTCACCATTTC
GTTGATTGGCATTTAGCAGCTTTGCTACCATCATTGAGGTAAGACTGAAAAGTCCGAACA
ACTTCCTCATATGTTGGCCTCTTGTAGTCTACAGCCTGTCATTATTTAGGACGACAAGGT
TCAAAGTTAGTGTTTTGACATACGTAGATATGTATGAAGTTGAAAACTGGTTATCCACTT
TGGAAAATACCTGCTCAATTACTTCTTCTGGTCTTGCCCACTTCCACTCTGAGAATTCTG
CTTCTGCTTCACCAGTTGCTAAGTTGATTTCACTTTCAGCATTGGTAGATTGCATAAGAA
ACCTGCCAGAGGCATAAAATCCTTTATTTATATGTTATAGTTAACTTCAATGTCTACGGA
AAAACTACTATTCATTCATGAGAACAGAAATGTGTCATTTTGGCGGAAAACTAGACAACT
TATTGAGTGCAATTGAGCAAATGCAATTATACTTCTTTCATCAACTGATGGGTGAATCCA
AAACATAACCAAGTAAAAGAGCAGCATCGGGCGCTGATCTTTTAGCACAAGTACTTGCTA
TGGTGTGAAAGAATTTGATGCAAAATCTTCATTTTACAAAAGCAGAAGCAGGAAATCCAG
ATCCAATTGCAGGCTTCTGCTTTACCAGAACCAATAGCTACGAGTAATTACACCATTAGC
TCCCTACACTGCTTAGATCCTTCACTTGTTTTGACATACTTATGTCCAATGAGTTTGACA
CGGGTGTGGGTACTTTCTGCAGTGCTTCTAAATTTAAAAACAGCAGAAAACTACATATAC
CCGTATTGGATATCTACACACACTTATCAAATACAAGTACCCACTTCTGGGTAGATGCAA
CATAGTTATCCCCCGGGAANNNNNNNNNNNNNNNNNNNNNNNNNNNNNNNNNNNNNNNNN
NNNNNNNNNNNNNNNNNNNNNNNNNNNNNNNNNNNNNNNNNNNNNNNNNNNNNNNNNNNN
NNNNNNNNNNNNNNNNNNNNGAAAAAAGTAGGATTGGATGGAAATCTTAATTTTGGTGTC
GAATAAAGAGTTTAACTCATATATTTTCTGATCCACCTATGTGATCTACTTTTATAAGGC
TTAACCGTTACATGGAAAAGGACTGGTGGCAGCAGCTTAAAACATTGTTTCATAGGTGAA
ATATGAATAAGGCATCTTTTAAGTTTGATGATGCAAACATACAAGGTTCCTCCCAGGAAA
AAGGTGTTTTATGGATAAACACAATATTTCTTGAAGATATATTTTGCCTTAAAAGAACAA
AGCACAATTATATCAAGAAAACCATAGGATACCTACCATTTCTGTGCCTGTCCATGCCAT
TCTCCTCCCCAAAGACGGTTTACTTTGGCCTTTACGGCTGGTGGGAAGTCATACGTCAAC
CATTGTGGGACCTGACAATATGAAACAACCATTATAAATAAATGATCTGATCATTCGAGC
TTTTGGACACCGAGGTTTCATGTTTCTTGCCGGATTAATACTTTGCGGTCAGAGGGGAAT
TAATTTTTAACATGACATAATCTAGACATATACATCTAACTAATGAAAACTTTTCACGTT
AGACGGACCTCTGCAATTATTTCAGCTGATGTTATTCCAGTTTCCTCTCGCAATTCCCTA
ATGGCAGCAGATTTAGGGTCTTCTCCATCTTCAATGCCCCCCTATTCAAGTTAATTACCA
TTAGATAGCTAAACAGTACCAGCACAGTTAAGAATATTGAGAAAAAAAATGTACAAATCA
GTGTGTCAGATTGCTAAAATACTTAGCATTTGGCAACTAGGTGTCACAACTTAGTTTTAA
CAAATACAGGCAATTGATTTTCACCGAAGGATGAACCATAATACGATAATCTTGAATCTC
CTGCTTTACAAAATTAAATTTAATACACCGTATCCTTATATTACTAATCAAGGCTAGAAT
ATAACTCTATTCCTACAAAAGCTGGTAGTGAGCCACTTTCTACAGAGAAGATATTAATAA
CAATGTTACCTGTGGCATTTGCCATGCTCCGGGTACATTCAATCTGGAAGCCACAAAGAC
CTGCAATTGCATCATAACCAGATAAGACCCCAGATTTTCCGTATTTATATTTAGTAAAGA
CACCATTTACAACATTTTTCGTTGATCAAAATACAAGTGAAAGTAATTATCTAATTTATG
ATTACATTTTTTGCATGTAAACAAAGACGGGAAAGGGGAAGTCATAATTTGAATTTCTGA
TCAAGTGAAACAAAATTCATCCGATACTTGACACGGGATTGTTTAAGGAGAGAAAATCAG
TAGTACATCCTACTGTTGCAAAGTCATTCCCTTCAAAACTTAAGTACTTTATAGGCTGAG
ATATATTACTTTTACTGCTATTTGTAATTAATAATTTTGTTTATGGAAGTTGGAACAGTA
ACAATAGCAATCAGAGAACTCGTTTTTTTTCTGCTCTCCTTTATTGATTCCTTCAATTGA
ACTGTTCTATTCCTCATTTTTTCTCATTCCAAACTACATACTAGATTTAAACCACAATCC
ACTTCAGTCTAAAAACTTTCTAGCTCAACTTAACATACTGTTCAGGTTCTCGCCCCTCAT
GTTACTTCATTTTTTTTATAATCATGGTTTCTGGGCCCTTGACTAATTCCACAGGATACA
TGTCACCTCCCACCAGCAACATGTACCAGTTAGTAACTGTAACTCTGTCCACCAAGCTAG
GATAGAAAGGAAGAAATCACTTAATGTTTTTGACTTTGCTGGGATTTGTACTTGAAAACT
CATGGTTCTCAACTCACTTCATTGATCACGAAGCCACACCCTTGGGTGTCATGTTCCTTT
ATTGTTCTTCTTTATGTTTTTGGGCTTGTCTAATTNNNNNNNNNNNNNNNNNNNNNNNNN
NNNNNNNNNNNNNNNNNNNNNNGTCAACCGAAGGGCTAAAGTTGCTCGTGTCAAGGACGG
AGCTACTAAGGGGCCACGACGGTCATCCTAACCCTCTTCAACAGAAAATTACATTGTTTA
TACATGATTACAATTACTTTTTATGCATACATGATAGATGTTGAACACCTTCGACTTCTT
TGTGTCTACTTCTTCATATTCTGAACCCTCTTAGTGAAAATTCTGGCTCGGTCACTAAAT
CTTGTTTGACAAATTAAAAGGGTAAACTACCTACTGCTACAACTCAAATACTAAAAATCA
ACAATTTGATAAAAGATATTACTAGCATAAAGTAGAGTAAAAAATGCTCATTTTTAGCAT
CCCTAAATAGATTTTTCTTTTGCTTCTCAGAAATATTTAAAAAAAGAGAGAGATTTCCCT
AAATAAATACAGGTTAGATCAATAAGTACACTAACAAAACATAAATATCTAAATCTCAAT
TTATTACCCTTTTTAGTACAAATATCAGTAATCATGTAATTTAATTTTACCAAACTCCAA
AAAAATTTGCTCAGATCCAAGCAGAGAAACCCAACACATCACATAAGAAAACCCAGAATC
AAACACCAGAAAAACAGAGTAAACATGGCTTTAAGCCTTCTATTTGTTAGTAAAATGAAA
GAATTAATTGAATAAATGAGAGAAGTATACCAAATGATCATGATTGATGAGACAAATTCC
TACGTTAGGACGATAACCACAAGGGAGATTCTCCATTGATAAATATGCTTCTTCTGGGTT
TGAGAAAATAAAGTCAGAACTGAGAAGTTTCAGAGAGAGAAAGAGAAAGAGAAAAGATCA
CTATCAGAAATCAGAAATAGCAGCAATATATATGATAAAAGTCAAAACTTGTACTACTGC
AACTTTTTAAAAATAAAAGTGCTAAAAAGAGTTTAGTGGAAGGAATGAGGTGATGATGAC
GAACTTCGACTCGAGACTTCTGATTAAGTAAGAAGAGCGTTATTAGTATTTCTCATTTAT
TATTATTAAGATCTCGAATTTGAATTCTGAATATACAGTTATTTTTATTAGGAAGTGATT
AACTCAATTTGTGACTACTCATAACTGAATTTGAGTTTTGACATGTTATTTTATTATTAA
AAACAGAAATTATTTTAATGCATAAATTAGATGAAGATCTGGTTGTTAAGAACAAACTAA
ATAAGAGTATTAAAAATTTAAGCTTTCTACCATACAAAAAGTGTGCCAATTATTTTGGAA
AGAAAAAATAATATAGGCATAATAGATCATTAATTCGTTTGAAATATACTTGTATTGATT
TGTATTATATCACGTAAAATATATATGTTTACTTAGCTCATGTCAATGATAATATGTCCC
ACGGGGTATGGACTCAACCCCATGTTATCTATTCTGGAATAAAGGAATTTAAAAGTAAAG
TGGGAAATTAAAGAAACTAGCATATGTAAGAGTTCTATTTATTGAAGTGTATATAATTAG
CTTTTGATTATATTAAATTGATAAATACTTATTATTTATTTGAATTTGACTTTATGTAAA
AAATAAAAAGAAGAAGAAGGTTTAGGTGATAGTACAAAATCTTTCCCCCGTTAAGAAGGA
ATACAAATTTAAAAATAGCTTTTAAAATAAGATCATCTTATGCATCGATATGATTGTATA
GCGGCGTGTGAAATATTCAAACAAAATGTGTTAAAACTCTCATTTCCCCCTTTCTCGTAC
CAAATTTTTCCTTTGATTTTTATTTTATTCTTTTCTAACTATTAGGAATTGAAATTATTT
TTTTCCTTTTCTTCTCTCTAAACCTCCTTTCAAACATAATCAACGCATGCAATATTTCAT
TGGCAATTCATCATTTTTTATTGTTTCATTTTTTATATGACAAAAGGATAAATGTCAGTG
AGTTACTATTTACTTGGATCATGATTGAAAAGATGAGTTAGAAAAAGAAAAATAATTTAT
TTATTTATTTATTTTGGAAAAAAAATAAAAAGACCCTCATAAGTCGTAACAAAAAGAAAG
GGACAAAAACAGTAGAATAAATAATTAGTGGGGGAAAAAGGTACGTTGACATTTTTTGGA
GACTTTTGAGTGGAAAAAAGAATCTAATAATGGAAGAAGTAGCATCATCTTCAGGTGGAT
TTGTCAAATATTTTTAATTTTTTTTGGTTTTTCCCTCAATGTTTAATACCTGTATTAGAG
TCTAATTATTTTGAATTTTCACCGCGTAGGACCCCATTTAAGAGAAAATGTTTTCTACTA
AAACTAAACTTTGATAATCAAAATTCAAACATGAGACTTCTGGTTAAAAAAAAAACAATT
GACCCACATTTGTTGATGGTGATTTGTCAATATTTTATTTCATAAAGAAATGAATATAAC
CTTAATATCCACACCTTACTTTTTAGTTTTGACATTATGTAAGGAATCAATTAAAAAGCA
ACTTGTCATTATTATAATTAATAAATAGCATATGGGATTAGTACAAGTACTTAATTCAAT
GCATAATTAGAGGGGTAAAAGTCCACTTATATAATCACTTTTTCCCCTTAGTTAATAATC
TAATTTCAATTTATCCAAAAGTCAATTAAATTGCTATTTCATCCTAAATTTGATAAGTCT
TTTTCAATCGATGCTTTTACTATGTTGAAGAAGTGTTGCTATCATAAGATTAGACACCTC
AACTGGGTGATGTTCATTTTAGACACCTCACGTAGGGTTTCGTTGTGTCATTTTGACATT
TTTGCTGACATGTCAAAATGAGTGTGATACACTCAAAAATAGAGCGTGAAAGACTCAATT
TAGCTATTTTTTATTTTATTTTCTCTTCTTCTTCTCCATTTTTCAAGCTACCACCTCCCA
CCATTTTTTGAAGCTTAAATTCCTTCAATGGAGGTCAAATTTATTATTCAAATCCGTTTT
CAAGTCATTTTTCTTCTTCTTCATTGTATTACTTTTCTAAATCTACAATCACTCCCTCCA
CCTTTTTTACCGGAAAAATGGATACCAACACTCATATTTATCTCTCTTTCTTTCTTCCTC
TCCCTCTTTTCTTCCCACAAAACAACACTAAAAAGAAAGAATAAAAAAAGAGATCCGAAA
CAATTTAAAAAGTTGATAAAAAAATTTAAAAAATTGTTGGGTGTAGTAGAGAAGACAACT
ACCTTCGAGGAGAGGGGAGGGGGTTAAATTGATTTTTTTAGAATAATATTTTTATTTTAT
TTGCTAAATAGATTTTAAAATAATTTTTAACTTAAAATTACACATGTAATCATTTAATTG
GTTGTTTGCCACGTCATCAACAAATGTATTACACTCTCCTTCAGCTTTTTGCTTATTGTC
AAAAAAAGTGTCAAAATGACATAGCAAGACCCTACATAAGGTGTCTAAAATAAACATCGT
TCAATTGAGGTGTCTAAGTGAAACTTGGTGCCAACTTTAGGGGGCCACCGATGAATTTGG
CTTTCATTATGACATGTTTCAATTGAACATATGAATGTACATAGTTAAGAGTTAATCACA
TAAAATATGACATCTCCTTTAATTATGTGTATTCATCTCTATATTTAAGTCGTAAAATTC
GAGGCATTTTCTGATTGAGATTGATACATATATAATTAAAAAAGATAAAATATTATTTTT
TTTGTGTGGTAATTAACTTAACTACCTTATAGACTCTTGAGTACATATCAATAAAATTTC
AAAATTTAAATTGAACATTTCATCACGTGTTTAGATTCTCAATTGAAACCAACAATAGTT
TGATTGTCTAAAAATATTTGCTGACAAATTTTTAAAAAATGACTATGTATTAAGCTTATA
GTAAACCATTGCATTATTATATAAGCAAACAACACAAATTTCACTAATTTAGTATCTAAT
TAACTCATTTTTCGTAATTTGCTATATTATGAATTCTACCATAATCCACATCTAGGATAT
ATATATTTATTTATATTCTATTTTCTACTATATTATAAAAGAGAGTTTAGGGCCAACTAT
AATATATAATATTCAAGATTGGGACTTTTCCCAATCTTGAATATTATATATTATACTTGT
GGGACTTTTAAAATTCTATTTTATACCCAAGTATAATATATAATATTCAAGATTGGGACT
TTCTTGAATATTATATATTATATTTATTATATAGTAGAACTTGGGAATAAACTCCCTTTT
AAAATAATATAGAATATGTGTGTATATATATATCTCACAAATGGAAAAGTTCCAATCAAG
GAAGCAACATATATCATTTACAAATGACTTAAAAAACTTTAAAATATTTAAAAACTATAT
AATAAAATAGGGTGACTCTCAGAATTCTATCAGGCTCACATATATTGGGACAGAAAAAAT
AACACATATCATTTTAATATTACCAAAAAAGTATTATAAATAATAATAATTAACAACTTA
AAATATCTTAAAGACATTTTAAAAGGGTTAATTTTGTAATTTTATCCATATCACATAAAT
TAGGACAAAGTGACCAGTAATGTACATTATTTCAAAGTTACATAAAAATATTATAAATCA
CAATAATTAATAACTTCAAACATTTTTAAAAAAATTATGAAAATTTGGATGACTCTCCAA
ATTTCATTTGTGTCACATAAATTGAGACAACAAAAATAACATATATTGGGTCCATTTTAA
TTTATTTGTCTTATTTTTTTATATTTAAAAATTACGTAAAAATACTAAAAATCATAATAA
TTGACAACATAAAATATGTTTTGAAAAAAAATACAAAAAATTCCATTGATTCTTGAAGTG
AATCTATCGTAAAAATACTATAAATCATGATAATTGACAACATAAAATATTTCAAAAAAG
TTGTATGTGGGTAGTCTTATTATGCCTTAAATAGCGTCAAAGAAAGTACAGATTTGTGAT
AAAAAAACTTATTCCTTTATCCACGCAAATAATCGCTTCAAAAACTCGGTTATTAGCCCC
AAAATATACCATTTATATTATTGGGCCCGTGCATAGCACGGGCAACATTATCTAGTATAT
ATTTATATATTAGAAGAGAGAGTTTCAAAGGCTTCTTATTGGTCATTCAATTGGCAAGTG
GGGATATTTTTGTCATTCCAACTTCTCAAAGTGATAAGTATATTGCATAGAAAAAATTGT
ACTATCAACTTTATTATTTGGACCTTCTTAACATCTTTAGAAAAAATCCTACACTTTTCT
ACTAAATTACATATTATGCCTTCTATCATTGAGTATAGTGGGGTCCATTTAATTTTACAA
TTGACATGTATACAATGATAACTTTATTGAGTTTCTATATATTTCCATTTTTTTTCTCTA
CATATTAAATTGTTTAAATTTAATATAGTTAAATAATTTAATAAACTTTTATTTTTTAGC
TTTTATATTCAAAACAAATTATTTTTTAATAATATATATATCATTAAATAACTATATAAG
ATTATTAATAGTCATATTTATATTTTTAAAGTATAATTAATAAAATTATTTTTTTAAATA
AACTCCTAATAAATAATTTATTAATATGACTATTAATAATATTATNNNNNNNNNNNNNNN
NNNNNNNNNNNNNNNNNNNNNNNNNNNNNNNNNNNNNNNNNNNNNNNNNNNNNNNNNNNN
NNNNNNNNNNNNNNNNNNNNNNNNNNNNNNNNNNNNNNNNNNNNNNNNNNNNNNNNNNNN
NNNNNNNNNNNNNNNNNNNNNNNNNNNNNNNNNNNNNNNNNNNNNNNNNNNNNNNNNNNN
NNNNNNNNNNNNNNNNNNNNNNNNNNNNNNNNNNNNNNNNNNNNNNNNNNNNNNNNNNNN
NNNNNNNNNNNNNNNNNNNNNNNNNNNNNNNNNNNNNNNNNNNNNNNNNNNNNNNNNNNN
NNNNNNNNNNNNNNNNNNNNNNNNNNNNNNNNNNNNNNNNNNNNNNNNNNNNNNNNNNNN
NNNNNNNNNNNNNNNNNNNNNNNNNNNNNNNNNNNNNNNNNNNNNNNNNNNNNNNNNNNN
NNNNNNNNNNNNNNNNNNNNNNNNNNNNNNNNNNNNNNNNNNNNNNNNNNNNNNNNNNNN
NNNNNNNNNNNNNNNNNNNTCAATAAAGTTATCATATGTAATGACCCTAAAGGTTATTTT
TGGAAATTTTCATAAAATGACCGTTTTACCCCTCCCGATAGTTGCCCCGAGTCCTAATTG
TTGTATTTTCGAAGTTGGTTTGGAGGAAAATTGATGAAAAGTTGAGTTTTTGGAAAGTTG
AGTTTTTAAGAGTTAAAGTTTGGTTAAAAGTGCTATTTCGAGTCATTCGGAGTTTCGAGA
CTCGAATCGGATTTTCATTGATTCCTGCAGTTTTAGAATGTCGAAACGGGTCTATGAGAA
TTTACGGAGTCGAATTTGGAGTTAAAACATAGATTTGAGGTCATAAGTTGCTAAAATTGT
GAAATTTTGATCAAGAGTTGACTTTGGTCAACAAACGAGGTTCCGGCGCTCAAAATGGAA
TTCTGAGGGCACCGTTGGATTCAGGGGGTGATTCTAAGTCTAGAATGAGTCTTGGTTGAA
TTTTTAGAGGCCCCGAGTGCGTTTCGAGTTTTTGAGCCTAAAGTTAGTTTCTTGACGCCT
TATCGGATACCGGGTCAAGGAGACCTCGAATTCAAATTACGACGATTTCATTGAGTCCGA
AAGGTCATTTTCAAGCTAGTAGCATATTTAGTTTGTGTTCGGGAAGTGCCAAATGAGTTT
TGGGTGAGCTTTTAAGCTTCTTGGATGCTTTGACACTATTTCAGCAAATTGTGGCAACTA
AAGGGTTCATTATTAGTTTTAAAGGTCGAAAAAAATTTCCGAAGGTTCTGAAATTTTGAG
CATGAATTATAGGACTTATCTGCAAATTTTGGTGCATTTTCGCTAACCCGAGATTGGACT
TTTATCGCAAATAAGAAATAATTGTTTACCGAGTAGAAATGATATTTGACTGGGCAAACG
AGCATGAAATTGAGCTCAGATTGAACGAGCAGGTCCGTATCATTATTTAAGACATTTACA
AAAAAGAATCGGGTCATTTCACTATCGTATGAGGAAATTACGGCCTTTTTAGTGAAAGAT
TAACTGCTGTTTTTCTGGTGCATAACAGCCATGTACTGTTATAAAAATCTTAGACTGTGT
TCATTTGGTATTTTGAGCATATCGGGAGTTCTAGAGATCGGAATGGAGTGATTCTTACGG
GTTTCTTCTTGAATTAATATGAGGGTTAGTATTCAATCTTTAATTCGACATTTTCTCATA
ATTTCTTTATCTGGTTTTTTTTCCCTATCCGTAAACCTCTTGGGAAAAATTGGGGTTTTA
TCGATTTGGACTCCCTTTTTGATGAAAAAGGTATATTTATGATCCTTATGTTATGGGTAA
ACTTATTTTAACATAAAATTATTGATTCATCGATTATTTTCATCATATTAACCGCGTACA
ATTTGGACTTTCCCGGTAAAGTTAAAGTTTGATAAATTGAGAATTTCAAGGTCGATCTTA
ACTCCGTTTTTGATGAAATTTCATATTTGAACTTATCTAAGCATGGGTAAGATGTTTTTC
AAGAGATATTTCATTTTCGAGTCGGGGTTTCGGATCTGAATATTCTAGGCTTCTTCAAGA
ACGTGAATTTTCCTTCAAATTGAGTTTGTGAATTGATTTCAACTCCGTTTTCAAATTGGT
TTTCACCATTAGCTTCCAAATACTTTAAGGATCATTTTACATAAAAAATTTCCAGATTTG
GGTATCATTTTCCGGTATGAGACTTTTGGACCGTTTTTGTTGGGGATTAAAAAGGACGCA
GAGGCAGAGAAAAGAGAACTTCTAAAGTCTTTCTGATTACTTCAAAAGAGGTACAACAGT
GACCTGTTAAATAGGCCTACAACTAACTAAATTAGCTAGAAATAAGCAACTAAAAGATAG
TGGATAAACATGCTCACTAACTCCACCCTATTAACTAGAAAACAGCAAATAACTTAATGC
TAAATAACTGAACACCATTACTTTTTTACTAACTAAAAACTAGGAAACAAATCAACTGCT
TTGAAGCACTAATCAACACTGTCCCTTGCTTCAAAGCTTGTCACTCCCATCTGTAGTCTG
AAGTACTCATGCTTTCCAACTGGTAGTGCTTTGGTTAGAATATATGCAACTTGCTCATTT
GTGCCACAATGCTTCAACATAATACTTCCACTTGCTACCAGATCTCGGATAAAATGGTAC
CGAATGTCTATATGCTTTGTCCTGCTATGAAATGCCGGATTTTTCGTCATTGCAATAGTT
TCTTTGTTGTCACAGAAAATCTCGGTTCCAGCAGCTTGCTCCTGAAATACATCAGCAAGC
AATCTCTTTAGCCAAACCGCTTGACAAGATGATGCAGTGGCAGCAATATATTCTGCTTCG
GATGACGACAAGGCCACAATTTCTTGCTTCTTTGAACTCCATGATATAACACCTGAACCA
AGAGAGAATGTATATCCAGAAGTACTTTTTCTATCATCCAGACAACCTGCCCAATCACTA
TCAGTGAAACCAAATAATCTAAAATCTGATTTTTTTGAATACCAAATTCCAAAATCAGTA
GTTCCGGCAACATATCGTAAAATCCGCTTAACTGCCCCAAAATGATGCTTTGTTGGGTTA
TGCATGAATCTGGAAACCACACTAATAGGAAATGCTATGTCGGGTCGTGTGTGCGACAAA
TAATTCAGACCACCAACTATACTTCTAAAGCAACGAGCATCCGTCAAACCCGTACCATCA
TCAGATATGAGCTTCTCATTTACATTCATAGGTGTATAAGCTATCTTACAACCCAACATG
TTAAATCTCCTAAGAAGATCAGTTGCATATTTTCTTTGCGAGACAAAAATGTCATCTGAA
CCTTGGTTAATCTCAAGACCAAGAAAATAATGCAACAATCCTAAGTCTGTCATTTCAAAA
TTTTTCATCATGAAAGACTTAAATTCAGCAATAAGAGATTCACAAGAGCCCATATAAATC
ATATCATCTACATAAAGACACATCACCAAGAAATCAGCTTTACCTCGCTTCTTTACGTAA
AGAGTTGGCTCATTTTTGCTTCTTTCAAATCCATTCTCTTGGAGATAAGAATTGATCTTG
CTATACCATGCTCGTGGGGCTTGCTTTAGCCCATATAAGGCCTTTTTCAGCCTATACACT
TTACTTTCTTGTTCGCTCACAACAAAACCTTCCGGTTGAGCAACATAAACTTCTTCCTCC
AAGTCTCCATTTAAGAAGGCAGACTTGACATCAAATTGGTAAACTGGCCAAGAGAGTTGA
GCAGCAAGAGCTAAGAGAGTTCTCACCGTTTCAAAGCGTGCTACGGGAGAGAATGTTTCA
TCAAAATCAACTCCTTGTTGCTGTGCATATCCTTTTGCAACAAGTCGAGCTTTGTGCTTC
TGAATAGATCCATCTGCATTGTACTTTGTGCGATATACCCACTTTAGACCAATAACATTC
TTACCATCTGGTAAGTTAACCAATTTCCATGTTTCATTCTTTTCGACAGCATTCATCTCT
TCAATCATTGCTTGCTGCTACTCTTCTTTTTCAACTGCTTCTCCATAATTTGTAGGATCT
GAAACAAGAAGTATACATGTTATTAGAGTATCTCGGATTTGGTTTTTTTTCCCCTTGTTG
ATCTTCTTAGTGGACTTGGCTCTGCTGAAGATTCTTCAACGATTTCAGATGTTATTGGAG
CCAACTGTTCAGCTACAGGTGACTCAGGTGCATCATCAGGAATTAGAGAATTTGTTGGTG
CTGAAATATTTCTTTCATTCCAAGCCCAACTTCCTGTTTCATTGAACTTAACATCCCTGC
TTATGATAACTTTGCCACTCATTGGGTTATACAACTTATATGCTTTGGATTGAGGACTAT
AGCCCACAAAAATGCATTTTTCTGATTTCACATCAAGTTTGCGACGAGATGGAGAAGTAT
CCAAAACATATGCTAAACAACCAAAAAATTTTAGATGGCTTACCCACGGCTTTCTACCCT
TCCAGGCTTCATATGGGGTTCGATTCATAACTGCCTTTGTCGGTGAGATATTGAGAAGAT
ACACTGCTGTTGCTACTGCTTCTGCCCAAAACTTCGTTGGAAGTTCTGCTTCTTTCATCA
TGCTACGAGCCATTTCCACCACAGTTCGATTCTTTCGCTCGGCCACTCCATTTTGCTCCG
GCGTACGTGGTGCTGACAACTCCCTGTGAATGCCATTTTTCTCACAAAAATCATCAAATT
CTTTAGAAGTAAATTCACCACCTCTATCCGAACGGAGAGCCTTTAAAGAACATCCACTTT
GCTTCTCTACTAATGCCTTGAATTTCCTGAAATTCTCAAAAACTTCAGATTTGAATTTCA
AGAAATAAACCCAACTCATTCGGCTATAATCATCAGTAAACAACAAAAAATATCGACTTC
CACCTAAGGATTCGATACTCATCGGACCACAAACATCAGTGTGCACCAATTCAAGACAAC
TTGAAGCCCTCCATGCCTTGTTTACAGGAAATAAGACTCTACTTTGCTTCCCGTAGACAC
ACCCTTCACAGAAATCAAGACCATCAATTTTAGGCAGTTCAACGACCATGTTCTTTTGAC
CCAACAACTTCAGCCCTTTAACATTCAGATGTCCGTACCTTAGATGCCATAAACTAGTAT
CACTAGTTTTCGCAATTAAAGCACAATTTTGCACACTAGACACTTCTAAAGGGAACATAT
GATTTTGTGTCATGGAAATCTTGACAATGCTCTGCGCAGATTTCTTATCATAAACAGTGC
AACAACAATCATCAAACAAAATAGAGTAACCACCAGTTATTAATTGCCCAACACTTAACA
AATTATGAGCTAAATTAGGAACATATTGCACATCATGTAGGAGCTTTACATTACCCTGGG
TGGTTTTTATGAAAATTGTACCTTTCCCTTCAACCTTCATTGGCTTGTTGTCTCCAAGTC
GAACCTCACTTTTCTGGGATTCGTCAAGGTCTTTAAATAGTGACCTTGTTCCGGACATAT
GGTTTGAGCACCCACTGTCCATGAACCACACTCCATTACGACCATCATCGATAGAAGATT
GGGTCATGAATAGCTTATTCCCCTCTTCAATTTCCTCTGTGAAATTTGCTTGCTTTTGGT
CATCCCTCTGCTTGGTCCAGCAATCAACTTCTATGTGGCCTGACTTCTTGCAATATCTAC
ACAAAATGTTATTCCTGTTTTGACGTTGTTCACCAAATTGGCCTCTTCCTCTGATGTTTC
CACGACCTCGACCTCGATAACCACCTCTTCCTCTGCCACGACCACCTGAATATTCTAACT
TTCCTTTGTAAAAGGGCTCCCCCTTCGCTTGAAAAAGCCTTCTCTTCTACCTTTTCATTT
GACCTACTGATTCGAACTTCATGGGCTAACAGTGAACTCATTAATTCATCAAAATTATAA
GTAGATAGGTCCTTAGATTCTTCTATTGCAGCAACAACATGATCAAAGCCTTTAGTTAAA
CTTCTCAACACCTTACTCACAATCGTCTCATTATTAACATTTTCACCATATGTTTTCATG
TGATTAACAATTCCAGACACTCTAGACATAAATTCCTGCACAGATTCTTTTTCTTTCATG
GCCAAAGTTTCAAACTCACGACGAAGTGTTTGTAATTTCACAGTAATTACCTTTTTGTCG
CCCAAATATTCTTGTTTTAGAGTATCCCATGCTTGTTTGGAATTTGCTGCTGTTGCAATT
CTGGGGAAAATTTCATCATCCAATGCCGATTGGATGAGAAATAATGCCTTTGCATCTTTC
TTGCGAGTCTCCCGTAGTTGATTGTCAGGTTGAGTCGGTGCCGGATTTGGCTCAACATAC
CCCGTCTCCACCAAATCCCATAGCTCCTGGGACTTGAACATTGTCTTCATTTTGAGACTC
CAAAGATGATACTTTTCCCCTTTGAATATTGGAATCAGGGGCTGAGAGAAAGAATTGGAA
CTGTTGCTTGCCATGGACAGCTCTCACTCTATCGCCCTGTTAGTTTGATCTCGCCTGCGT
TAAGAGAGAAATGGTTGTTCTCTCCTGCCTTGCTCTGATACCACAATATGTTGGGGATTA
AAAAGGACGCAGAGGCAGAGAAAAGAGAACTTCTAAAGTCTTTCTGATTACTTCAAAAGA
GGTACAGCAGTGACCTGTTAAATAGGCCTACAACTAACTAAATTAGCTAGAAATAAGCAA
CTAAAAGATAGTGGATAAACATGCTCACTAACTCCACCCTATTAACTAGAAAATAGCAAA
TAACTTAATGCTAAATAACTGAACACCATTACTTTTTTACTAGCTAAAAACTAGGAAACA
AATCAACTGCTTTGAAGCACTAATCAACAGTTTTACCCTTTTTCCCTAAATTTCTTGATT
TTGGTGTCATTGGACTCGAATTGTGATTGTGAATAATTGTTTGAATAGATTATCGTGATC
CGGATTCTACTCAGAAAGGAAAGGCTCAAGTCAAGTAACTTTTGGAGTTCGTTTTAAGGC
AAGTGGCTTCCAAACTTTGTAAAACTCTTAGACCACACATGACTACTTTCCTAATTGTGT
TGGGGAGTAATGGGGATTGAGGATGAGTTTTATTTGTTGATTGAAATTGTTGTAAATGAA
AGATAGGGAATAAAACGAGCTAAATGTGTTATATGTGACTTGAATTTGTTGAATAAGTCA
TGTGATAACTGATATTGAAGGGATAGAAGAGCATGAGTAGGCTATGATTGATACAAACAT
TGATATTGAGACAGATGATGTGTAATACTATGATGTGGTCGTGATATGGTTGTGATTGAG
ACAGATGATGTGTAATACTATGATGTGGTCGTGATATGGTTGTGAGTGAGACAGATGATG
TGTGATACTATGCTGTGATCGTGATATGATTGTGATTGATGACATGTGCATATTCATTAT
TCATCCCATGTGTGAACTATCTGTTGCATGAGTTCTGAGACACTGATATGAGGATGGATG
GATATGAGACACAATTGAGACTAGCTCCGGCTAGAGATATATATGAGATGGACTAGCTCC
GGCTAGCGATTTGGATGCCGATGGGATCTGGTTCCGGCGGTGATACATGGTCCATGTGTG
GCCCCCATGGGTTCTGATTTGAGTATTCAGCGCGGACTGATTACGTCAACAGATGTGTAT
CGTAGGACAGACATGCATCACGACTACATGACATCATTATTGCATTTTGCATCGCATTTG
CCTTATCTTTGTCTGTGATGTGTGGATTGTATCGATTTACCCTTCTTATGTGGAATTTGA
TCTACTTGCTCTTATTTGTTGATCTGAGGTTGATGAGGATATACTGTTGGTTCTGGCTGT
TGAATATGATCTGTTTAGTATAGGTTGGTTGGTTTGCTGCTAGATTGAAGTTTCGGTGGT
TCGGTTGGGATTGAAAGGAGTTATTTGTAACTGCTAGTTTTGCTTAGTTTAGAGTTACTT
GCGAGTACCTGTGGTTTTCGGTACTCACCCTTGCTTCTACATAATTGTGTAGGTTGACAG
CTGATACGCTCAAATTACACCTCCCTAAAGAAGTATAAGCGATCGTTATCAAGTAAAGAA
CCCAACTTGTAGGTTGGGGTCGATCCCACGAGGAAAATGGTTTAGATTTTACTTTAACCA
ACAATTATATTCAATTAGCCAAAGTACTTCCAGAAACAAGAAATAAAAGGGAGGATTTGT
GAAACAAATTGTAAGAGTTCAGTAAGTCATCAATAAACAAAAGTTAATTTCGGTTTTTTT
ATCAAGATGAGAGAATTAACTAGGGTATCCGTATTCACCATAAGCTCATAACGCAGTAAT
TCTAGTAACAACAATTCTTTCCTAGTGTATTACATGCAAAGTGATAAGTTAGGTATCTCT
AAATCCTTGATTCGGCATCTAAAGAATTTCACCCCGCACCTTGATCCGACTACGTGTGTA
TAATTTACTAACCCTTACCTTTACCTCATATTAGACATCATAATCGATGTTTGGCTTAGT
TATTACTTCGCACCAATCGACACTAGCCTATTAGATAGTATCACACTAAATCTATGTTGA
TAATTATTTTCTTGTTGATTACCTCCTTGATCCGGCAAGTAGCAACAAGGCGAGTTCTAA
CGCGTGCACTCGTTAAAAAGACTTTTAAACGAAAGAATTATCAATGCATGCAAAACACTA
TTCAAGAATTACTTATTTACTATTCATACTTTGTTAATCGCTCATGGATCCCACAACCCT
AGTTGTGAAGTTTAGTTACCCATAATACCAAGAACACAATTCATAATATTAGATGAAGAA
ATCATGAACTTAGGTAAAACGAATAATAAACCCCGAATTTCAACTTGAATTGCAAAGCCA
AAATCTTCAAAACGAATGTAGAAAATCAATAATAACTAGGGTTGCAACTTAATCTCCAAA
GTCACAAAGTAAAACTAGAATAATAATGTCTAACCCCCAAAAACGAGGTTTACATGCCCT
ATTTATAGAAAACAAATCCTAAATAAAAAGGGAAACGAATTAAGGAAAGTTTTGTTCAGG
TACGCGTCTTCAATCCACGAGACCAACTTACGGACCGTCGATGGATCTACGGTTCGTAAG
TCCCTTCTGTCAGTCAGGACTTAGAAAATATTTCAGCTTCCAAAAATCAGTTTCTATGAA
GCAAACGACGGACCAGCAATACGGATCGTAGATCTATCTACGGTCCGTCAATCCTCTCCG
TAGCTCCACACTTAGAATCTTCAAAAATCAGGTACTGGAACCCTCGCAGTATCACTCTAC
GGATCAACAGTACGGTCCGTAGATCAATCTACGGACCGTCAATGGACGCCGTGGTTCCAC
ACTTTGTCAGATTTCCCTGATTTGTCCTCCATGCCTTGCCTGCTGATCTACGGTCATCAC
CTACGGACCGTGAATAGACCTACGGTCCGTAGATCACCTCCGTGAATGCCCTGTTTCTGC
ATTTCTTTCCGCTGTCTCTATACTTCCGCGCCTGAACATCTTTCCTGCAAAACATAATAA
AAACACACATAAAAACCAATATAAGAAGGCCCTAGACACACACAACTTGTAAGTGAAATG
TATTAGAAATACCGTAAACTCACGGTATATCAACAGCTCTCTCAGATTCGGCTTAGTATT
TTTTTTTAGCATATTGAGCTTCGGGACATACTCGAGAGGTAGCGGTTCATTCCAGACGTG
CCCTTGAGTTATCTTTACTTTCAGTTTTTTTCTATTCGAGAACTATACTTTGAGACTTGT
ATATTTTTATTCGAATTCTGTATTTAGAGGTTTGTACATGTGACAACCAAATTCTGGGTA
GTGTTGAGTCTCAATTAAAGTCTTCCGCTTATTTATTATCTTTTATTCTCGTATTTCTAC
TTCTCTATCGTTGTGGTTGGGTTAGGCTAACGTGTCCGGTGGGAAATGGACACGTGCCAT
CACATCCGGATTTTGGGATGTGACATTATTGTATACATGTCAATTGTAAAATTAAATGGA
CCTCACTATACTCAATGATAGAAGGCATAATATGTAATTTAGTAGAAAAGTGTAAGGTTT
TTTGTAAAGATGTTAAGAAGGTCCAAATAATAAGGCTAATAGTACAATTTTTTCTATGCA
ATACTTATCACTTTGAGAAGTTGGAATGACAAAAATATCCCCACTTGCCAATTGAATGAC
CAATAAGGAGCCTTTAAAACTCTCTCTTCTAATATATATCCTAGGTGTGAATTATGGTAG
AATTCATAATATAGCAAATTATGAAAAATGAGATAATTAGATAATAAATTAGTGAAATTT
GTGTTGTTTGCTTATATAATAATGCAATGGTTTACTATAAGCTTAATACATGGTTTACTA
TAAGCTTATATAATAATGCAACTGTGATTTGATTCTTTTTCCAATCTTGTAATTTATGAA
TAATATTTTTTCTTCTTCTCTCATAAGTATCAGGTCTTAATCTTTTGATCAAAGATCAAA
ACAACTCAATTTGCATCTCAGCTAACTTTCTATACAATGTATCACATTTTGTTATTATGT
AAAATAAGTTTACAATAACTATCTTGTAAAACTTAGTTCCTTCAAATATCAACAAACGAT
TAATATGCAAGGTTATCTTACGCTACATACTTGCAATCCAACTTTTAATTGGTATCAAGT
TATGATATTTATTATAGAAATCATTTCCTCATTTCAAAAGAAAAAAAAAACTTATTTTCT
ACAGGAAATATGTTGCAAAAATTTTAGCTCATCAAATATAGAAAATTAATAACATTTTAC
AGAACACACCGATAGATTCATCAATTTTTTTTCTACAATTTCATGTAAAAACAAATTTAA
CAAAATAAAATAAAATATTACATAATAATATTGGGCCCGTGCTGACACGGGCCATTACTT
TCTAGTATATATATATGTGACACATCCAAATACATATATCCAAAATACATGTTAGCTAGA
TAATTTTGGATGTCTACCGTATCATAACTCCTAAAAAAAATTAAAGATTCATACTTATAA
TGGGATGTCCGGTTCTTCCCATCCAAATTTGAATATATGTTAGTATAAAATTTAAAAATC
TTTTTAATGCTTAGAGTATCTATAAAACAAAATGAAGACGTTGCCCTTATTATATTGTTC
TTTTAATTTGCATACAAAGACACATTAAAGGGTCTACTAGCTAATAATATATTCAATATA
ATTTTATAATTGGATGTAGAAAAGATAGAGTGTACGAATATTTTTTTCCTGGCTTAAAAA
ATAGAAATGTTGTTTATGATAGACACTCAACTCAATAAAAAATAATTCAAAGCGATGAAA
ACAGAAAAGTCATGATAAAATACTATATAAAGAACACATGCTAAAGTAGTCTAAAAAAGA
ATAGTAAATAATATGATAATTGAAGTACAAGAAATAACATATATTAATAGAAATGGAAGG
ACAACAAACTATTACGACTAATTAGTAAGCAAAGAAAAATAAGACGAATCAATTTAACCA
ATGAACATGAATCATTTACTTAGCTTTTCTAAGTTGGTCAAATGTATATTTTCAAGGCTA
ATAACTCACAAGGGTAAAAAAGAAACAATATGGTAATTTATGCATTGATTTTATAAAATA
ACAAGTATTATAGACCAACTATTTATACAAAGGAATAACATATAAAAAAGGACAGTGGGA
GTGGGAGTGGGAGTAACAATTAAGGAGGGTAGAATCACAAATTACTATAGTTAGAATCAA
TCTCCATTTTGTATCTTATGAATTGTCTGCTTGGAATTTCAAGGACAATTTGGTCAATTT
GATTTGTATCTTATGAATTGTCTGCTTGGAATTTCAAGGACAATTTGGTCAATTTGATTA
AAATAAAATAATATGATTTGGCCTAAAGAAAAACTTATTCTTTGAAGTTGTCATCATGCA
TCACAATGTTTATTATTTTTTTCATGTTTTATTTTTGTCCATGATTTTATTGTTTTATTG
CGTAATTGCATGTATGTGTGTATTTTTTTTTATTTATTTGCATGTAATTGATGTCTTTCA
ATTTTGTCAATATCATACATACAAAACACTTAGGTATGACATCAATTGAGTTAATCAAAC
GTTTTAATACCAATCTTACCTCTTTATTTGTTAACTAAAATTTATCAATACATTTTTATT
AACAAGTAACGTTATACTATCGAATTACAATATTACGTTCAATTTTCATCATTATCGATT
GATCAAAGCTTATAAGAAATACTTCAAAACCAAAGGTAACATTATAATGTCGAATTGATG
AGGATATATTATTTCATGCTCATTAAATGTTTGTAAAATTTATTTAACTAATTCATTATT
AGTCTTCCCTAGTATCACATGGAAATTAGAATACCTAGTAACAAGTCCTTTCATATATAT
CATAAAAAAGACACAACATTAAGTCCATATCAAATTAAAAGATAACTTGCACATTAAAAT
ATAATTTATTTGTCAAAATATTGACTTGCTTAATACAAATATTTAACAAATAATTGAGAT
ACCATCAAGCCATGTTGATGATATACTTCAATTAGTTTACCTTCTAGTTTGATCATCACA
TTTTCAAAATTTGTCATTTTATTTTATTAATGCTACTAACTAATTAATTATTATTTTTTC
TATACAACATATTTTACCTCATTTGCCTAAACAATAACCCATATTTGTTAAATATTGAAA
TTTATATCATATTGTTTGACAATTGTTAGAGAACACTTTATTTCTTTAGTGTTATTTGAA
GTTACGTCTTGTATACCAAGCAAATACATATGAATAATGGTTTAGATGTTTTATCAAGTT
AGGAATAACATAGGCACTAATTGCAATTAACTATAACTACTTTCATTCTACAAGTTAACT
TTTACAACTAGATAGAATCATATATATATTTTTTTAATTTCTCAATGCTGAATAATTTGC
ATATTTTTAAATTATTCCGTTTATTATTTTCTTCTCAGCCTCTTCTCGGTCACGAAACTG
AGTTAGTAAACTTCACCTTCTCGGAATTTCCTTGCTTGAGCAATAAAAAAAATCTATGAT
TCAGATATCGAAAAAAAGAGTTAAAAGCTACAACACCTCCTATAACTTCACCATCAAAAC
CACGTAACATTTCTAAATTGTAACTCTTAAACATTAATCAAGTTGTTTCAGTCTTTTGAG
CTTTGAGTAGTACATGTTTTATTAAAAAGTAACTATATGAGGTGTTGTTCGATTATGATT
TTTTTTCACTTTTTTTTTTCAAAATTAAACTTCGAAAAACATGTTTGGACATAAAATCTT
GAAATTCAAGTTAAGAACTTTCAAGATTTTTGAAAATAACACTTTTTACTTCAAATTACT
CACAAAAAAGTTGAAAACAATTCTAATTCATATTCATAATCAAACACAACTTCAATTTTC
AAATATCATTTTTCGCTCTTACAACAAAAGCTACATTTTTCTTTTTCAAATTTCACAATG
AAACATTATCAAACGTCCCACCTTACAATTCATTTTTTTAGCTTTGACAAATGAAATGTG
AGAGAAGTATTGAAAACATTCCCGCAAATAATCAAAAGGCAATTCAACAACAATACCTAC
CATCTTCTTGAAATGCTAAATCCCGAGCGGGAGAGTTGAGTCTTGTACACGAAAAATCTC
TAAGCACACGCATACATATCCATACAATACAATACAAGACTTGAATGTTCATCTCTTCTA
CAACACTTACCTAACTTTTCAAAGCAAACCCACAAAATCCCTTTTCCCCAATCCATAGGG
TTTTACCAAAAATCCAATTTGAACCATTGAATTTAGCCCCAAAACCATAAAGTTCAATCC
TTTTTAGTGAAACAATCGCAAATTACTTTGTGGGGTTATGGATGATGATGTTGTGCAGCG
AGTATTGCAAGAAGGTGGTCGCGATTACTACCAACAACAGCCTTCTACTTCATCTTCTTC
ACCTTCCATTCTTCAATCGCTTCCTCTTCATGTGGTATGCTTTCCCTTTTCGTATCTTGA
ATGATCGTGCTGATAAGCTCGGACCCTTGTGTATTTGTTTTGGTATTTGAAAGTAGGAAT
ATAAAGGAGAAACCTTTTTTTAAATTTTGAAATGTTGCAGTCATTTGATCATGGGTATTA
CTTGTTGGTAAAATCTATTCAAGAGCTTCGTTCTAAGAAAGATGGTCTTGTAACTGTTGG
CATTGGTGGACCAAGTGGGTCGGGTAAAACGAGGTAAGCTTTGTTTATTGTCAGTCCTCT
GTTTGCTTGTCATTGAGAATGGTAGACGCGGAGTGGAGATTTTATCTATTGCTTGGCATA
ATCATGTGAATTCAATCATTTCTGAAGCTTAACGGAGAAAGTAGCATCTGTACTTGGTTG
TATTGTTGTGTCAATGGAGAATTATCGTACTGGAGTGGATGATGGGAACGATATGGATTT
AATTGACTTTGATCTTCTTGTCAACAATCTTGAGGTATGGTTTTTGTTCCATTTTCCATC
TTTGTTTATTGAAGTTGGATTATGTATAAAAGCTCTTTGCTTTGAGGCCCAAAAAGGGTT
TAACTTTTTTTTTTTTCTGGTTTAGGATGATATAATTTTTTTGTAAAGTTCAGTTGTCTG
TAGATTTCAGTCCCAACAGCCTTGGAATATATGATCTCCTCAACAAATTGTTCAATTGGC
CTAATAATTTTGAACAGTTCACTTCATAAAAAAAAATACTGTAAATATTTTTAGAATAGT
TTAATCTCCTCAAATTTGTGTTGTGGTCCTTTATCTGATCGTTTGGGCAGGACTTGATAA
GTGGCCGTGATACATTTATCCCAGTGTTTGATTTCCAAGGGAGAAGACGCATTGGTACCA
AAGCAATAAAAAGCAGCTCATCAGGAGTGGTGAGAATGCTTACTATTTGTTTCCCAGTCC
TTTTTATATTTGTATGTTGATGATCATTGTTTCTATAGGTAGTAGTTGATGGTGCTTATG
CTTTGCACGCTAAACTACGGTCTTTGCTAGATATACGAGTTGCTGTGGTAAAATCTAATG
TCTTTTCATGCTGCATTCTGTTTAACCATGGAGCAACTACTTCTATATGACTTAATCAAA
TAGAGTATACTGTGTACCTGTCACTAGGTTGGCGGTGTTCACTTCAGTCTTCTTTCTAAA
GTGAAGTACGATATAGGAGAATCTTGCCCGCTGGATTCCCTAATCGACAGTATTTTCCCT
CTGTTCAGGAAGCATATTGAACCAGACCTTCATCATGCTCAGGTAAATTTGAAGTCTTCC
ATGCTAATTGGTCTTCTTGCAAAATCTTATTCTTGATTCCCTATGTATTTATGCAGATTA
GAATTAACAACAGTTTTGTGTCATCATTTAGAGAGCCAATCTACAAGCTCAAATGCAAAA
GTGAGGTATGTAAGGTTCACTTCTAATTTCTAAATGTTGCTCTATGGAATTTAATTGTAT
GAGCTCTTACTTTCATGAGGGAGATTGTCTAGTCCACACTCCTGAATATGTATGTCATGC
TGACATGATCGTTGACATTTTGTGTCCTCAATGTTGCTGGCCCTGTACAACATTTTCTTG
AGCCTAGGGTCTTATCGGAAATAACTTCTTACCCCACAAAGGTAGGGGTAAGGTTTGTGA
CTTTGTGTAAGCCCCGCCCTTCCCAGACTCCACTTGTGGGATCACACTGGGCATGCTGTT
GTTGCATTGTTGCTGACCCTGATACAATTGGAAATCTTGTTAAGCATTTATTGATGGTGT
TGAATGGTAGTTTACCCCCCTTTCCAATGATAACACTTTTTCCGTAGCTGATTTGTGCTT
TTTACCTTGGATGTGCACATGGTCTTATGTGTAGATTATAAATTTGATCATTCAAAGCTA
TGTGTTCAGTTAATAGGCTTCTTTCTGAATCACTAATGTGATAATCTTCTACATCCTGTG
TGCTGTATTGTCATCTGGCTTATGTTCTTCATGTAGCATTCAAAAATAATGACTCTACAA
AAAAAAAAAGTTTTTTTACTACATATGGCCTTTTAGAACTTTAGTTGACAACATCAGTTT
CAAAAAAAAAAAAACAGTTTCAAATAACTTTTATTGACACCAAGTTAGTCACTCATTAAA
TGTATAACCTATCCAACTTAGGGGATTAATCTGCTAATTCAGAAGGCAGTGTTTGGTTTG
TAATATATACCTCCAGTTCGGGAGACTACTATCTCCCAAATAAAGGGCATGCTTCTTAGG
ATCATTCATTTTTCGACCTGTATTTTTAATATGAAGACGTGTATCCTTGTTTGATGGTGT
AATCCAAGAAAGATTCCTGCTTAAGTTGTTTGAACTTTTCATAGTTCCTTAAGAGTACTC
TACCTTTATATACTGGCTGCGTTTTTAATATAAGAAACATAAATCTGGCACTAATTAAAT
TCCTCTAGTGCAGCAAATCGAAGATGAGCATGCATCTCATGTATTTCATGGAAAGGAAGC
ACAAGTCGATAAGTGAGTTCTAGGCTCTAGGTTCTTCCTAGCACTGTGGCTGAATTATTT
CCTCCATAGTGCTTGTACTTTTCTTTGTAATGATTAGTCACATCTGACTTTCTGGAGCTG
TGTTCATAGTTTTATTGAGATGTACCTAAGACCTCCATCTGCCAGTGAAGAAGCACGCAT
TAATGATTGGATTAAGGTACGACAGTCAGGTATCAGATACTATCTATCTCTGGGCGATCA
ACGGATAGTTGACAAAAATTTCATCATTCGTCCCAAAGCCGAATTTGAGGTAAGTGGTTT
ATTCTGATATTCGAGTAATGATCTATGCCTCAATTTTAAACTAGTTGAGATTAGTTATAC
AAATCATCTATATGTGTTGTATTCTATCTAGATTCATTTTATTCCAATAATAAACAATTT
GTTTTTTTCAGAAAACATGAGGTTTCTCTAAGTAAGAGGTTCTCTAAATCTCTCACTTAT
ACTTACACAAATATACAAGTCTATTTACAATAAAAAGGTCCTTATTTTTTAATAAAGAGA
CTTATAGAAAACACCAGACCTAGTGTAAGTGTAAAAAGAACAAGCAACAACAACAACATA
CCCAGTGAAATTCCACTAAGTGGGGTCTTGGGAGGGTAGAGTGTACGCAAACCTTACCAC
TGCTTTGTGGAGGTAGAGAGGCTGTCTCTGAAAGACCCTCGGCTTAATTGCATCAAACCC
AAGTAAAAGAAGTAGAAAACAATGAAGAACGCATAGCCATATATAAGAAAAGCAGTGTAA
AGTCTACAAGAAAGAAACAAGCCTTAATCAAAATTGTTGGTATTATCTGAGCTTAGTCCA
CACTGATTTTGAGATATTTTAGGCCGTTTCAGATTTTCTACATGATCTTTTTGATAGTCG
AGAAATCCCCGAGGCCAGTGTGTTCAAAACTCATAGGATAATGGGCCAGCCTCTTAACCT
CTTTACCATTCTTCACTTAAATACTTGACTTTTGTTTGCCGCAAGGTTTGACCTTCGATG
TGCAGCTAACCCACATATCACAGACTGATCTATTATACCAAATCCCCGGCGGCAACTCCC
CGTGTGATTTTAGGTTTACTTCATCAATATTCACCGCGGTCAATCATCATAATATCACAC
ACCTGTTTACCGTTGCTTATAAAGTTCTTATTTAGATCAAATTATGAGGGTGTCTGGATT
GACGTATCTTAAGTGCTTTTGGCTTTTAAGCACTTTATCTTTTTTTTGTGGTGTTTGGGA
AAGATAAAAAGTGTTTTTACTTTTAGGCCAAAAAGTACAAAAAATAAGCTAAAAGCTAAA
AATTGGGTAGTCCCAACTTATGTCTTTTAGCTTACAAACTATTTTTTAAAAGCCAATCCA
AACATCCTCTATCTCAGGTGACCTCTAGTTTTATCCTCTAATTTGTGCTACATGGACCTC
TAATTGTGGATTTCACTGGGTATGTTGTTGTTAAATATTTGCAATAGCTTGAGGAGGAAC
CTTTTCTAACTTGTGGCCCAAGGAAACTGTAGTCACCACTTGCAATTAAACGCAACTAAG
GAGTGATCATATACTAGACTTATTCAACTGCAGCAAAGCTTTCATGAAAAATAAAGGTCT
GCAGAACTGAACTGTCTGGTTCATGGATATGTTTTTGAGCGGACTGTGGTAAAGGATTTA
GTTTTAGTTTCTCATTGCATTAGAGTGATCCTAATGAACTTTAATGAACTCAAGATACAT
CTCTTTCAAAATTAATTGTCTGTCATTACCCTTCTCCATCGGATGATCTAGGTTCATTAG
TTGCCTTAATATTTCATGTTAATGTTTCTTTGTGTAATCCTTTCTGTTTATTGCCTAAAA
GCATTTGTCATTGTTCTTACTCTTACTATATTGAAATTTTTGTAGGTTGGACGGATGACT
CTGGGTGGATTACTGACTTTGGGATACAATGTAGTAGTAAGTTACAAAAGGGCATCAACA
TCAGTTGTTGAGGGCAACTTCTCACTTTCACTGGAAACCATCGATACGCTTGGCGAGACA
TATCTAGTTTTGAGGGGAATAAATCGAAAAGTATGTATTGTTTTACCTCATTCTCTGAAG
TGCCTGCTTCTAGGATGGTTAACCCATTGTATTCTTCTTCTTTGTTTTCATACTGTCTTT
TTAGATGGTTGGAGCTGAAGCATCAAGGATGGGTGTTAATGGACCTTGGATTACTAAATC
ATATCTAGAGATGGTTCTGGAGAGGAAAGGTCATCTCTTGGATGCAGTTTCATCGTTGTT
TTGTTTCTCCCACTGGTTTAAGAGTAGCCCATTGATTTATCAGTTCAAAATTTAATCGTT
TGAACTCTTGGTCAGTTATAGTAATGAATCTGGCAGAAAATCTGGCTTTTCTACTAAGAT
AGTTAAACGTGAATTCCAGAGTGCTTGTGAATGTATAAGAGATTTTTGAGTTTGATTATG
GTGGTTAAGCTGTTGAGTTTCCATCTTTTCAAACATTATGTTATAGATAGGACTCCATAG
TTTTGGATTTTGGTGTAGCTTTTATTAGCAATGACAAATCTAACAGCGTGTATGCATTTT
TTTTAGGGATTTTCTTAGGAAATTAATGGTGGGTGAGGGCATGCCACCTTCTAATCTTTT
GACTGTTGCTTGCTTGTGGTGGCATCAAGAGCTCTTTGATATTGACTTTATACACAGAAT
TTCTTTTAAATCCGTACCTTGTGCAACCAGAGAATGTGAATGACATGACTCTTCTTTGGA
AGTAGGGGGTGATGACATGTATCCTCTACTGTGCCCTTGGCATGCAGGGGTCTATGGAGC
GCTAGAAAATTTATATTTCTCCAAGGAAAATGGTGAAAAAGGAAAATTCATTGCAACAAT
TGGATAGTATAAGCAAATCCTAAGAAGCTATCATTCCTGATATCATCACAGGCTAGAATA
TCATGGATAGGGCTAGTGCGTGTTGCCTAATTATGATTCCTGGGATCCACAAACTTAAAC
ATGTCAAAAGCTTACCTTCATTGCATCTTCTTGATGCCTATTTTATAAAATTTCTTTATC
AAAAAAAAAGGTTTGCCTTCATTGGTTATTGACTAACTTTAGGGTGACTGTGTGACTCTT
GTACATAATTGGTGATGTGACTTCAACAAGCAGATATTTGTGTTCTGATAAATTATTTTG
CATTCGTAGGGGTACCACGTCTGAATACACCACCATTGTCTAATGCACCTAATGCTGTTT
TAGCCAGCAACCAAGAGAGGCTGTTCACAGCTCCAAAGCCACTTCGTGTGAGTTCAAACT
CAGCTAACCGGCTAGAAGATTTATCCCAGCCTTGGACGCGTTCCCCCACGAAGTCCAAAA
TGGAACCTGTGTTAGCAACATGGCAATTTGTCTCACTGGATCCAGCACTTGCTCATGGCT
TTGTTATTGGTATGTTTGTCTTACTGGCAGCAAGCAGTGACCTACATGTCATCTATTGTC
CATTTGTTTCAATTCCGCTTATAAAACAGCAACAGATCCTACTTCTTCCAGGGATGCCAT
GCAGCTTGCTCCCATGCCTGATTCATATGATTTAGACAGAGGGTTACTTCTTTCTGTTCA
AGCAATCCAGGTTCATATTATGGGATTAGCCATTTTTAACATTTTCATCGAATCCTGAGA
AGTGAGAACATCTGCTCATTCTTTTCACAAACAGAAATTTAGTTTTATTACTGGTTTCTT
TTGCAGGCTTTGCTGGAAAACAAGGGTCTTCCAGTTATAGTTGGAATTGGTATAATGAAC
AACAAAGTTCTCTCTTTTCCCCCTCTCCCAAAATATACTGAAACTCATCCTAACTAAAGT
TACCGTGATTTCTAATTATCCAGAACTGTTGCACTAACAAATTTTCTCCAAGGATAAGGA
TTTTTTGTTGTTCAAAAAATACTTGTTAGCTATACTGAAAGAAGGAAAAAAGTGTAATTA
CCCCTATACAGATTTTGGAACTTCATTTTACCTCCCTGTCTCATACTTAAACTGCAACTG
CACATTCTATTTCCATAAATCATCATCAAACTATCTAAATATTTTTTAGATAGAATTATA
CGAATTGGACAAAAAAATAGCTATAATGTATCCTCAAATAGAAGAGAATTGCTTTTGGAC
GGTATTCGGGCTTTTATCTTAGTTTTTGCATATAAAATGTATTCAATGTATACATGTAAG
AGGGTGAAGCAACTGATGGTTTTCAATACAGAAGGTGTCTCTTAACTAATTTCCATACCA
CAAGGAGGCAATATGCTAATTTTAGAAACCCAAAAGGAATAACATGCTTCTTTTCCCTAA
TTAAAACATATCAATGTTTTAGTTTGATCATGAAAAAATATAGTTATTTAACATTGAAAT
TTGACTATGATGGTAATTTGATTTCTAATATTGGTCCTAGTAAATATAGTTCTTGTATAC
TGCTACTGGATCCTTTGGTTAGAAATAAATGTTGAGAAGTGTTATCTTCAGTCAAAATTG
TCATTCTCTATCTAAAATAAAAAAGTCAATATGTTTTATATTGAGTAGCATCTTATTTAG
CCTCCCTTTTTTCCCCGCTTTTGTTGCCATTATAGGAGGTCCGAGTGGATCTGGGAAAAC
AAGTTTGGCTCGTAAGATGGCAAATATTGTTGGCTGTGAAGTTGTTTCCCTTGAAAGCTA
TTATAAGTCTGAACATGTAAAGGACTTTAAGTATGATGATTTTAGCTCGCTTGATCTCGG
TTTGCTGTCAAAGGTACAGCATCATCCTTCCTTCTCTTCTGCCCTGTAATCTTTTCTTGA
AATTGATGCTCCGTTTGTTACTTTGAATGAAGATGGAAGGCGAATAAGGTTACCAATAGA
GTCCTTTTTTCCCCTACCAAAGTCCTTCAAATAGATCAGTAAATTGTGTTATTAAGAAAT
TCAAGTCTTAGGTTTTGCTTTGGGAAATGTCATGTGAATGTGGGCCAGAGTTTAACTTTG
TCGAATGTATGCATAAATGAGGAAGAGAAGCAATGACTACTGTTAAAGAATGACAAAAGT
CCCACATCGATGGTTAATGAGATGGGTGGACTCCTTATAAGGCTTGGGCAATCCTCCTCC
CTTTGAGCTAGTTTTTGGGGTGTGAGTTAGGCTTAAGACCTAATTTAACATGATATCAGA
GCAAGGCCCGTCTCACCAGATGTTGGGGCCCCCAAAATCAAAATTGCCCACGCATTGGGC
GTGAGGTGGGGTGTTAAAGAATGACAAAAGTCCCACATCGATGGTTAATGAGATGGGTGG
ACTCCTTATAAGGCTTGGGCAATCCTCCTCCCTTTGAGCTAGTTTTTGGGGTGTGAGTTA
GGCTTAAGACCTAATTTAACAACTACAAAGATCATTAGAAGAGGAAGAGGTCTGGGCATC
GTATATAGCTCTTATTCCAAAGAGAAATGGGCAGAGAGTTGAGAGATTTCAGGCCTATTA
GCCTGGTTGGTTCTGTTTATAAGATGATCTAGAAGGTGCTGACTGAAAGACTCAAAGCTG
TAATCTTCAAATTGGTGGATAAGCAACATATTTCTCAACCTAGATCGGATTAGGGGATCA
GTACTATGAGAAAATTCTTGGGGATTTTTCATGACTGATTAATAAGTTTTATTAAACTTG
TTATAGAAGTAAACAATAAATCAATGCTTTCATGTGGCATTAAGATGATCTCTATATTGG
TAGAAATGGTTTGTGGCCCTACACTTGGCTTTTTATTGGTGATCATTGGGTTGGGAACTT
CAACTTTCTTATCGACTCCTACCTTGCTTGTTGCGGGTCACTTATATAGCATGTCTGCTC
CTCTTTTCCATATGTCACTGATATAATGGATGACCATTTAAATCTTCTATATGCTTTTAA
GGGGGATTTGTTAGGGTATTCATTAGTTGTCTTGGTACAAACCTTTTTCTCCGGTGTATG
AGAACTTTTATTTTTGGTACAGAGAAGTTCTTCAAAATCAACACTCTCATTTAGATGTCT
TGTGATAGATCCAATACCTAAGGCCAAATTTTAGTTTCTCATCTGGCATTGTAGTCCATG
TATAGAAGAGTGGAAAGATGCTCTCTTCTGCATTGAGGTTGTCCTGTCTTTTCAGGAAGC
TTGTAATTTGTTGTTCACTGTATAGTATCCATTGCACATTCTGCTTACATTGAAAAAATA
ATGTTGTACTTATTTGAGAAAAGAAATGATAAAAGCAGATACTACACTTTATCTTAGTCA
AAAGGCAGAGAACTTATTACTTTCTAAAAAGACTGAGTGAAATTTTTTGGAAGTCTTACT
TTTGGGGTAATAATTTTGGACTGCTTGTATTTGGCATGACTTGTGGTTGTCCTGTATGCT
TTTCCTTCCCTGGCCATGCTTCTCAGTTCCTGAACTTGTTTTTGTCATTTGTAGAATATC
AGTGACATCAGAAATTGCCGAAGAACGAAAGTACCTATCTTTGACCTTGAAACAGGCGCT
CGTAGTGGCTTCAAGGAGCTTGAAGTTTCTGAAGAATGTGGAGTGGTATGATATGTAACA
ATCCCCTCCCCCCACCCCAAAAAAAAAAGTAGAAGAAAGAAATAAGAAGAACAAGACATG
AAAAATGAATGAGTGGTGGTGGTATGCATGAATTTTTTCTTACTTCTACTAAGTCTTTGT
ACGATCTAAATAAGAAAAAAGAGGGTATAGGTCGAATTAGGTGAGTAAAATTGATTTCCT
TCTAAAAGTTGTGAAGTTTACTGTGGGTTTAGCTATTAGCTTTTGCTGTTTAACCTTCTA
TAGTAATTAGGCAAGCTAGGTTTTTCTTCTTGTTTTTGTGTTGGAACCAATTTTTGGAGG
TCTCCAGCATGTCCTTAATGCTGATGAATACAACATTACCTTTCTCCAAAAGAAAAAAAA
AAGCAATTTGGCAAGCTGAGTAAGATCTGCTTAATTTGGCTAGGTCATCTTTGAAGGTGT
TTATGCTTTGCACCCCGACATCAGAAAATCACTGGATTTGTGGATTGCTGTTGTAAGTAT
GATGATGTTATACATGATAATATTGAATTTGCTTAACTTTTTTGTGAAGGCATTCAACTA
AGAAATTTATCACCAATGATTTTATTGCCTGTTTTGGAACAGGTTGGAGGTGTTCATTCA
CATCTTCTCTCTCGAGTTCAAAGAGACAAGAGTAGAGTTGGCTGCTTTATGTCCCAAAAT
GAAATCATGACAACAGTGTTTCCAATGTTCCAGCAGTACATTGAGCCACATCTTGTTCAT
GCACATGTTAGTCTATTCTGGAAATACGTTTACTTTTGACATTTTTTACATAGTATTCAC
TAGATAGTTTAAATTTGGACATAGTTGGGCTTTGGAATTTAATCATCATCTAAATCAAGA
AGAATTTGCTACTAGAAATTTGAGTAATTGTTCTTTTGTCATCAACTCTTAATAATGTTA
ATTTTGCATGGCTACAATGTGGAAGTTTATGTAATTACTTCATTTTTTTTTGGTGCTTTA
TGTATGACTTTATACTTCGTAATAAGTAACAGTGCATGAGACAAGTCTTATACAATATCA
TGTGATTGAAGTGGCTTTTGACATAAAGTGGCAATAGAAATCCGATTATCTGTTATTTAG
TAAATTGCTAGCAATATTCATGGTGCTTTGCCTTTATTGTTCTGCAGCTAAAAATCAGGA
ATGATTTTGATCCTGTGCTCTCCCCTGAGAGTTCATTGTTTGTGCTGAAAAGCAATAAAC
AGGTCTGTTGCTTCCTTTCTGCTACTAGGAAGGACCCAGAATAATTTCATTTTGTTATTT
TAACTAGCAAACTGTTTACAGGTGGCATATCAAGACATTTTGAGAATTCTTGATCCTACC
AAGATATGTAGTTCCGTCCAGAATTTTATTGATATATACTTGAGGCTTCCTGGAATACCT
GCCAATGGCCAGTTAACAGAGAGTGATTCCATTAGGGTCAGAATATGTGAAGGAAGGTTC
GCATTGCTAATACGTGAGGTGTGTGGTTTGAAATGCATACAAATGTAATTATCAAAATTC
AAAGGACATGCTGTACAGTTTCTTTTTCTGAAAATTATGTGCAAATGCTTGACCATACTG
GCTTATGTTTTCTACTGCTACATATGAAGCCTATAAGAGAAGGAAATTATATTATTCAGC
CGAAAGTGGACTTCGATATCAGCATTAGTACTGTTGCAGGACTCCTTAATCTTGGGTATG
TGGAATATTTGAGAATGGAAGCTAGTTTTTATTGGGCCATTTCTTGCTCATGCATCCCTT
CATTTCCATGTTTCATAATTTCATTTACTTTCCCCAGATAATGAGTATACTTTTGTTGTA
TCAATAGTTCAGGGCATTTTAATCTATCTTTTTCTCACCAATAGTTGGTCCTAGCTTTAT
TCTACCATTTTCTCCTCTTACGATAATGAGTAAATAAATTACTTGTTCTCAGAAATAGGA
CACAATCTGATTGCAACCTACTTACTGGATAAGCCCTCAAAATTGCATGGAGAAAGCAAG
AAAAAAAGAACAAGATACAGATTGCCAAAAGGACAACAAACCCAGGCTCACTTTTCTCAA
AATGACCCTAGGAAATATTGAATGTCTCTGCAATCCGTTGCTTCATCCTTTTTCTTCCAT
TTAACACTTCTTTTTTTCCAGATAAAGGTAACCATGTTTTCACACAAAAAACTCATCATT
CGAACTGTTGAGATGGGATCTTACAACCCACGGTGGGTATCTTCAAAAAAAATAAAAACA
TAATGGTTGCCCTACAAAATCAACTAAAGGTTCTACTTCCTCCACCATATCTTGATTTAG
CTATGATTTAGATCATTGAAGCCTTCCACTTGAGCCACCAATTTTCAAACTTGAAATAGG
ATCTCTACTATTCCCAGTTTCCACATTCTAGCATAATAGGCCTATGATCAGATATGTATG
ATATTCTTAAAAGTTTCTTCTCATTCCATGGAATAGAGAAACCTATGCAAGCTGCACTGT
GATGATTAACCCCCCTTCCATTTAACACTTCTTAGTCCATATTGTCCCAATTTATATGAC
CCACTTTCCTTTTTAGTTAGTCCCAAAAAGAATGACACATTTCTATATTGAGTAATAATT
CAACACTAATTCAAATGTGAATTGGCTCTTATTATGCAGTTTTATCTTTTGTAGGTTATT
TCCTAGTCAGTCTATTTTTAATCAAATTCTTATGCTTCACAACTTCTGATTTCAGGTATC
AAGCAGTCGCGTATATTGAAGCTTCAGCTTATATCTACCAAGATGGAAAGGTACTCCCAG
TTTTGTGGATACTTTTTATCATACTGAAACACACTAAAGACTTGTCTATTGTCTTCTGTG
AGAAATAAGTGAAAAGGAAGATGTATCCATGACTTAAATGATCATGGAATATAAGACATC
TGTAGGTGTGAGATATAATTTATATCTTAAACTGACGAAAGACCAGCTTAGTAATAACAC
TTGGGCTAACTCAAACATTTTGTCATAACTGGGTTTAGATCATGGAATACAAGGCAAATA
ATCTTCTTGAGAACTTCCTGAATCAGTTTCAGCTTTAGATCTTTGTGGAGTTTATTTTGT
CATAACTGGGTTTTCAAAGCTCGATATGTATTTGAATGCTTATCCAATAAGTAGATGGAT
GATCAGTGATTGCTTTTAGCCTGTAGCATATAGTAGACAGTTACGATCCATATGTGACTA
CTGATATGAGTTCTTTTAGTTGCTATTGAAGGTCTTCAGTAGTCTTCCCAAGTGTTTGAC
AGTAATTTTGTTGAACCTGATTTACCTTTTATCCGATGTGCTTCAGGACTGATTCCTGAT
AATTTAGGTTTCCCTGCTAATATGCTGCACTCTATCTCCTTCACAATTAGTTTCAACATT
AAACCTTTTAATATATTCCGTCTCTTGTTTCTCTGTGTTATATATAGTTGATCTTACCTA
TTAAGGTACACTTTTTCATATTCGACTTTGTTTCTGGGAAGTAAAGGGTTCTTCTTTTCA
GATTCTTATAGAGGTTGATCATCTACAAGATGTTCCTAGTCCTTACATACAGATTAAAGG
GATCAATAAAGAGGTTGTGGCAGCCGCTGGCTCAACACTCAAACTAGATGGTTCATATAC
CACAAAGGTTTCGACTTCCGGCTTCTTCTTTTTTTTCTTTTCTGATTTGACATTGCTATT
ACTATCAGACGGATGTTCTATCTGACGTCAGAAACAGTCCAAACTGATAGCTTAATTTTC
TAAACTTCTTCACAGAGTTATCTTCAACTAGTTCTAGAAAGGTTGCCTGCACTAAGGGGA
AATTCAAGTGGTATCCATTCTCAGCAGGCAGCAAGGCTTCAAGAACTTGTGGAATATATA
CAATCTCAGGTAATCTTATTTGGTGGGCTGGCATACCTCAATTTTTTGGTTTCTCTTGAT
TGATGTATTGATATTAGATAAATGTAGAAGGAAGCTTCAGAAGCACTGAAGCTTGGTTTT
GCTTATACGCGTGATAATCTATGCCCTTTCCTGTTATGGTGTAGTAACTTGGAAGTGGCT
GAGGCCAATATTTACTTCGATCATTTGTTTCTGAGTTTCTCATTGTTCATGAATTTGCTG
AGACACATTTTGTGTTTAACTATGCCGTTAGTGTTACTTTCCACTCTTACAAATCAAAAT
GGAAATCGTCAAGTTAGCATTTGATACAAATGTAGGATTTCGTCAACAACTCACAAGATT
TGACTTAACCTTTTGATCTGAAAACTTGATTAGGCTGTTGGATTAATGATGGTAGGGCTA
CTGATTGACTTGGACGATGGTCTGGACATGGTTGTTGCCTTGTTGGAAATGGTTTTTCTT
AATTAAAGAAGAATGGTTGTTGAAATTGGTTTGCACTAGAAAGTCTGCTGATAGTTCGGT
CTTCCTCCAAGCTTGAAAATCTTCAAGGCTATCCATGAGGTTTCATTTTCTTGTTTTGTT
TTGTTTTATTATTTCTCTTTTTTCTTCAAACTATATAAAGATCCTTCTTGGTGAACTTTT
CCTTTTTCTTTTAATATGAAAATTAATATCTTTGGTCCTTCGACTATGGTTTTTTTATGC
TTTAAACCTTGAGCATTGTTTGTTTCATTTTTGTTCCTCCAACTAAAACAATTTGTTCAT
TTTTTATGCTTTAAACCTTGAGCATTGTTTGTTTCATTCTGTTCTTCCAACTGAAACAAC
TTGTCCAGATTTGTCCTTTTGCTCAATTTTTGGGTTAAAACCCCAACTCAGTCCTTTACT
TAAAGCTATAAACTTCCTAATCCCTCATTTGGTTTGGTTTGTGATTAGCTGATGCTTTTT
CACTATTTTGAGGTATGATGGGGTTTTATGCAATGCTATTGTTTGGTTCTTATACTCCCT
CTTTACCAACTATGATGGTGCAATCACTCTTTTGGTAATCAACAGTAAATATGAGTTTTC
TAACATTTTAAATATTGAAATTGTGATACATACTTTTTAGTACCTTTAATGCCTGTATAT
TGACCCTCGTTCTTCAAAAAAATAAGGTGCACTGACCCAATTAATAGCAAAATAAGGTGT
TCAAGTTAATTTAATTTTTTTTAGAAATTGATGTCCCAATTGATAGCAAAATAAGGTGTA
TTGACCCTCAGTACTTCGAATATCATCGCCTTTTAGGAAAGAGGGAGTACACATTAGGGT
ACATTATGCACTAAGAAACCTTGAGAATTGCCTTTAGATGTAGGTATCATTTGTGCGGCC
ACATGTCTTGTTTTCCAATCTACCTTGGAGAGAAAAAATCACAAGTGGGTTAAACTTTGC
CAAATGTCTAGTACCTAGAAAGGTCCTTTGGTGGGTGTTGGAGAAAAAAAGTTCATAAAT
ATAAAATTTCGTAAAGGACATGAGGGAGTCATCATTAGCTTGAGAATGGTAGTAGGGTAT
ACAAAAGCGGTTCCCATAACCACCTTGGGTTGACACCACAGATCAGCATTGCGTGAGTGC
TTCTTAACCTTGGATGGATGAGCCAACTAACATAATACAACATGAGACTAACGGGATTTA
AATGCCCAAATAAACAATTCAGATAGCTAGGTTTATTGTTCCAAGAGAATGGAATAACAA
ATGAAGATGTATGAAATGAATGTCTTGACTCAAGAGTGAAGGATAAAATCCCAGGCATAA
TGTGTAAACTGGACATAGAGAAGGCATATGACCATGTTAACTGGGAGTATTTGCTTGGAA
TTCTACATAGTATGGGTTTTGGGAGGAAGTGGATAAGACGGATAAGGTTCTGCATTAGCA
CTGTCAAGTTCTCAATACTAATAAATGGTTCTCCTGAAGGTTTCTTTCCGGCAAGCAGAG
GCTTGAGACAAGGTGATCCACTCTCACCTTTCTTATTTTTGCTAGTCATGGAAGGCCTGA
ACAGTATGATTAAAACAACGCATATGAATGATTGGATAAGGGGTTTTAATATGGTCAAAG
AGGTGAATACTAGATTGGAAATCACCCATCTGCATATTGCAGATGACACTTTGATTTTTT
GTGATGCAGAAGATGGCCAACTAAAAATTTTGAGGATAGTTCTCATACTATTTGAGTCAG
TATCAGGGTTGCACATTAATTGGAGAAAGAGTCACATCTTTCCAATCAATGACGTGCCCA
GAATACAAAATCTGGTGGATATTTTGGGTGTAGAAATAGGACAGTTACCAACAACATACT
TGGGTATGCCTTTGGGTGCCAATAGCAAATCCAAAGAGATATGGAATGGAGTAGTGGAAA
GATGTGAGAAAAGATTGTCTAGGTGAGAGTTTCAATATTTATCAAGAGGTGGTAGATTAG
TGCTGATTAACTCAGTCCTGGATGCATTACCAACTTACTTAATGTCAGTTTTTCCCCTTC
CAGCAAAGGTGGAAGAAAGAATTGATGCTCTGAGAAGGAATTTTTTGTGGCACGGTGAGA
AGGAATATAAAGGTTTCCACCTAGTCGAATGGAAGACACTGCTACTATCCAAGAAGCAGG
GAGGACTGGCAATCAAAAATCTTAGGAAGCAGAACAAAAGTCTTCTCATGAAGTGGTTGT
GGAGATTTCCTTTAGAAGAACAATCTTTGTGGGGTAGGGTGATCCAGGCCAAATATGGGA
AGGAAGGACCTTGGAAGACTAAGGAAGTGACATCCACATATGGAACCAGTTTGTGGAGAT
CAATTAGAAACTTATGGCATGGTTTCTATGCAAAAACTGAATGTAATGTGAACAATGGGA
GGAAGATCAGGTTTTGGGAAGATAACTGGTTAGGGAATGGAAGCCTCAAACGCTTGTTCC
CAGATATTCATCACCTGAACCAACAACAAGAGTCGACTGACNNNNNNNNNNNNNNNNNNN
NNNNNNNNNNNNNNNNNNNNNNNNNNNNNNNNNNNNNNNNNNNNNNNNNNNNNNNNNNNN
NNNNNNNNNNNNNNNNNNNNNNNNNNNNNNNNNNNNNNNNNNNNNNNNNNNNNNNNNNNN
NNNNNNNNNNNNNNNNNNNNNNNNNNNNNNNNNNNNNNNNNNNNNNNNNNNNNNNNNNNN
NNNNNNNNNNNNNNNNNNNNNNNNNNNNNNNNNNNNNNNNNNNNNNNNNNNNNNNNNNNN
NNNNNNNNNNNNNNNNNNNNNNNNNNNNNNNNNNNNNNNNNNNNNNNNNNNNNNNNNNNN
NNNNNNNNNNNNNNNNNNNNNNNNNNNNNNNNNNNNNNNNNNNNNNNNNNNNNNNNNNNN
NNNNNNNNNNNNNNNNNNNNNNNNNNNNNNNNNNNNNNNNNNNNNNNNNNNNNNNNNNNN
NNNNNNNNNNNNNNNNNNNNNNNNNNNNNNNNNNNNNNNNNNNNNNNNNNNNNNNNNNNN
NNNNNNNNNNNNNNNNNNNNNNNNNNNNNNNNNNNNNNNNNNNNNNNNNNNNNNNNNNNN
NNNNNNNNNNNNNNNNNNNNNNNNNNNNNNNNNNNNNNNNNNNNNNNNNNNNNNNNNNNN
NNNNNNNNNNNNNNNNNNNNNNNNNNNNNNNNNNNNNNNNNNNNNNNNNNNNNNNNNNNN
NNNNNNNNNNNNNNNNNNNNNNNNNNNNNNNNNNNNNNNNNNNNNNNNNNNNNNNNNNNN
NNNNNNNNNNNNNNNNNNNNNNNNNNNNNNNNNNNNNNNNNNNNNNNNNNNNNNNNNNNN
NNNNNNNNNNNNNNNNNNNNNNNNNNNNNNNNNNNNNNNNNNNNNNNNNNNNNNNNNNNN
NNNNNNNNNNNNNNNNNNNNNNNNNNNNNNNNNNNNNNNNNNNNNNNNNNNNNNNNNNNN
NNNNNNNNNNNNNNNNNNNNNNNNNNNNNNNNNNNNNNNNNNNNNNNNNNNNNNNNNNNN
NNNNNNNNNNNNNNNNNNNNNNNNNNNNNNNNNNNNNNNNNNNNNNNNNNNNNNNNNNNN
NNNNNNNNNNNNNNNNNNNNNNNNNNNNNNNNNNNNNNNNNNNNNNNNNNNNNNNNNNNN
NNNNNNNNNNNNNNNNNNNNNNNNNNNNNNNNNNNNNNNNNNNNNNNNNNNNNNNNNNNN
NNNNNNNNNNNNNNNNNNNNNNNNNNNNNNNNNNNNNNNNNNNNNNNNNNNNNNNNNNNN
NNNNNNNNNNNNNNNNNNNNNNNNNNNNNNNNNNNNNNNNNNNNNNNNNNNNNNNNNNNN
NNNNNNNNNNNNNNNNNNNNNNNNNNNNNNNNNNNNNNNNNNNNNNNNNNNNNNNNNNNN
NNNNNNNNNNNNNNNNNNNNNNNNNNNNNNNNNNNNNNNNNNNNNNNNNNNNNNNNNNNN
NNNNNNNNNNNNNNNNNNNNNNNNNNNNNNNNNNNNNNNNNNNNNNNNNNNNNNNNNNNN
NNNNNNNNNNNNNNNNNNNNNNNNNNNNNNNNNNNNNNNNNNNNNNNNNNNNNNNNNNNN
NNNNNNNNNNNNNNNNNNNNNNNNNNNNNNNNNNAATTCTATTATGTAATCACAGGTTCT
ATGGACATTTTTTATGTCTGCTTTTGTTGGTTACTCACTCTACCAGAGGAAGAGACAATA
GTAAAGGTTATAGAGTTGATTCAGCAAAGCTACTGCTTGACACCATCAGTGACTGACTCA
TTTGAACATGAACCAAAGAACAATCTCATAGCTTTTTGTGATCGTCACATTTTTATTGGG
TGACTGATCTCCTTCTAATCGACTTTCGATTTAATGCCCTCAGAATGTATAATTTGTGAC
TCCATCTTTGTAAATACTAATCTGTAACTGATCAACAAATCCCAGTCATACATAGTATAA
GAATCAATCTTGCAAAAGTTTTCTAATCAAAAGTGATTTTTTATTTGTGTCCTTGCCACT
TGTATGTATTTTAATGTATGATTCCAGCTAACTTGCATTCATGACTTCCTTTATTTATAG
GGTAGTCTCTAATTCCTTTGCTATTACCATGTTTAAGATTACAAGTTTTAAACGTCATGT
CGAATGAAACAGAACCTAAAAATATTTATATACATCAATACATACCCAATGGAATCCCAT
AAGTGCAGCTTGGAGAGGGTAGAATGTTCACAAACCTTTACCACTACCTCGTAGAGGTAG
AGAGGTTGTTTCCAGAAAAGAAAAAGTTGTACTTTTGGATACATTACAATAGCTTTGGTG
CCAATGTACCCCAGTCTTAGAGAAGTTTGAATTCAACATAACCAACAACAAGAATAACTA
TTCCTTTCAAGTAAAATATGAGGTTCTTTAAACAAATTATTTGTATTGATATGAATAATG
CTTTCTTAGCTAATGTTTTGGTTGTACAATTCAAGTATTGTAGTGAATCTAAAAGGTGAT
TGATAGAACCAAATAGAATTACAAAGCTTACACAATAGAAAAAAAATATCAAACATGTTC
TGGTATTTGATACTTTACAGTTGAGGAAAGTGAAGCTACTGCTTCATCAACTGTTAAGAA
AAGGACACCTGGTCTCATCAAATTTTTGGTTTCATCAGCTCTTTGTAGTTTTTCCATTAC
TTCACCTATTGGATTCACCAACACAAACTGCAATGGAATAGAAAAAAGAAAAGTGTTAAA
GAGTAGTTTGATTTCATCTGAAAAGTAAAACAGGTAAAAAGTCGTAAGTAGATAGTACCA
TACTTTTGACTTTTAACTTATTTTAAAACTTTTTTTTAACTTTCCTGAAACTAAAAAACT
ACTTAGAAGTCAAAAACATCTAAAAAAAAGTTAATCCAAACGGCCACTTAGCGGTACTTG
CCTCAAGTCCTTTCTTTTCCAATGTCATACTTAAATCCTTGAACAATGAGATTCCACTTG
TATCAATAGCACTCACAGCTGACATCAAATAAGTTTTTTCTTATAAGAAAGAAGACAATG
TAAGGAACTGTTTCTTGATTGAGGAAGAAGGAACAATGGATGGACTTACGAGACAAATCG
AGGACTACAACTCTAAGCCCTGAGTTTTTCTTGGCTCCCTCTTCCTCGTAGTCTTGTATC
CATCTTGAAATCCTTTTGATGGCAAATACATAAGTACGGAAGGAAGAAAAATGTAATACG
ATGCAATGCGATGCGATGCAGGGCAGGGCAGTTGTAGTAGTACTAACCTTTCTTTAAGAT
AAGTAACATTAGCAAAGTTGATTGGAGCTTCAATACTTAAAATGAGAAAACCAGCAACAC
TCATAGCTTCTTTATAATGATCAACATTTCTATAAATTCCAGTACCAGGTATATTCCCTA
ACATCACTGTTTTTGGCCTTGTAATTTGCATTAACACCTTCAAAATTGATATGCCAATCT
GAAAGAGAGAAAAAAACAGAACATAATAAGGCTAACAACACTTGTAAAAAGTTAAGTAAT
GAACGAAACAATGAAAGAACGAAAGAAGGGAAGGAAGAAACTTTACTGCAATGGCAAGAC
CATCTTGAACAGAAATGAATATGACACCGAAGAATGCACATAACAACACTAAGAAGTCAA
ATTTATCGATTTTCCAGATTTGAAAAGCAGCAGGGATGTCGATAAGTCCAATAACAGCAG
TAACGATGATGGCCCCGAGTACAACATTAGGAGTGTATTGGAATAGAGGCATGAGGAAAA
GTAGTGTAACCATCACTGTCACTGCCATTACTATGTTAGACATTGCTGTTTTACTTCCTG
CATTGTGATTCACTGCTGACCGCGAGAATGAACCTGATCACAAGTAACGTTTGTTACAAT
ATATACATAGATACACACAACAAATTAGATGAAAAAGGTCGAGCATGATCATGTAAATGT
ACGTACCGGTTGTGACATAGCTGGAAGTAGTAGAACCAACCATGTTCATAAGCCCAATAG
CAATCATTTCTTTGTTTCCATCAACTTGATAGTTCTTTAAAGCAGCAAAAGTCCTCCCCA
CTGCAATTCCTTCCTATATATTTTTTTTACGAACTCATCAAGTTACGCCATCATACTCTG
TTCCATTTTATGTCACACCATTTGACTTGAGACTTGACACAATATTTAAGAAAAAAAGGA
CGACTTCTAAAACTTGTGCTCTAAAACATTCGTTAGATATTTGTATGTCTGAACATTCTA
GTATCTGACATTCTTTTTTGGACAAAAGGAAAGAACGTCACGTGAAATGGTACACAATTT
GAGTGTTCAACTTACAGTAAGTGAAAGGATGCCAGTGACAATTCCAGTTTTGATTACAAG
TTCCAAGTAGCTTCCACTAAAATGTAACATGTTCCATGATGGAGGATTTAATCCTTGGTG
CAATTTTCCAATCTACCAATATAAATGAAGATATTGATTAAACAAATATATATATATATA
TATATAGGTAAATAAATTAATTAATTATTTGGTTTTTTAGAAACTTACAATGCTAATGCC
ATGATTTTGACCTTTGATTGCAAAGACAATAAGGGTAGATATAATGACAGATAAAAGAGG
GGCACCTGCTGACACCCAAAATAACTTCGGTTTTCTCATGCCCTGTTTTCAAAAGCATTA
CAACTTTGAATTCGCAGTTAATATGATATGTTTAAGATCACAAGATTTAAATGACGATAC
TTACAATGTGTCTGGTCAATAAGAGGAACACCAAGAAGCAAAATCCCATTAATATAGTTT
GCCATGACCACTGCACATACAATATTACATTAGTCAAGTCCTTCAAACTAGTACTTTCCC
ATTTCAATTCAAGTGTGTTACTTTCTTTTTTTGTCTGTCCTAAAAAAGAACGTCTCTTTT
TTATTTAATAAGTTGCTCAATTTCAATATTTTATATGACAAGTTTAAGATTTAAACGACT
CTCATTGTTTCTTAAGTTTCGTGTTCAGTCAAACTAAGACCATAGGACGGAGGGAGTAAT
AAATATGTAAGTGAAGTGAAGCACCTACTATCTTTTCCCTTTAAAATCTTTTTGGACTCA
AAGGGTCAATCCCTTTGACTTCAAACAGTACAGTAAAAATTTTATATTCACAATGAAACT
ACTCTTTCCATCTCAATTTAACTATCTTTTTATCTCTTTCTATATTTAGTAAGTTTTTCA
ATCACAATATCCTAGCTGTTACGTTTAAGACCACAAAATCTAAAAAACCACGCACATCAG
TAAGTCAACACCACAAATTCAAAAACAAATCTTTATTTCTTAAATTCCGTATCTAATCAA
ACTACTTCATTTTAGAATCTTGATTTCACATGATTGCATTAAAAGCCAAGTCAGCATGTG
AGTATTCTTTTACTAAAGACACACACAAATACAATTCTATGAAAATTTGTGCCAAAAAGC
TGAAAGACTAAAGACAAATTTAGTTTTATATAATCCCAAGACAGGCAAATTAATACAATT
ATCAGTTACATTGACTAGTAAACTATAGATTAAAAGGGGGTTAAAAGATAGAGTAGTAAT
TAACCTCATTAATTGTGTGGAAAACAGAACTTAGAACAGGAATAATTGCCATTTGCTTGG
TAAAATTAGTGATGCCAAGAAGACCCTTGAGTTGTTGTAATGACACTATAATAGCAGCTC
CAGCCATGAATCCAATCAATGTTGCTTTTGAAAGAAAATCAATAATAAACCCAAGTCTGC
AAAATTCATAAAAAAAAAATATTTCAACAAAACAAAAAGAATTTCAAGTATTAACAAAAA
AAAGTACTTCATTTGTCACAGACACATTTCGAATTTCGAGATTTCATTTTTAAAAAAATT
GAAAATTCCATGAGCAAACTCTCAATCAAACTTAAACTGTTTGACCCTCGAAAAACGAAA
TGTATCACAGAACCACGGGGGAGTATATGATTTTACCTTAAAAAGCCTAAAGAAGCTTGA
AATAATCCAGCAAAAAAAGTAGATGAAAAAGCAAGTTGAAGGAACAAGATTGGATCTTTA
GTTGGAGACACCACTTCTCTCAACATAGATCCTAATACAAGTGATGCAATTGAAACTGGT
CCTACTGCTAAATCCCTTGAACTTCCAAGAACAGCATAAACAAGAGGAGGCACAAAACTC
GAATCTACAATACCAGTAAAATCTCATAAGTGAGGTCTGAATAACGCATAGTTACAAGTA
GGGTCTATGGTCTGGTAGAATGTACTCAGACCATACATCCCTCTCTCTGCTCGAGTACAA
CATATCAAAATAACAAAAAATAACAATACTCACAAAGACCAACAATTGGAGGTAAATTAG
CCAATTTTGCATAGCTAATCCCCTGCAACTCAAAAAAAAAACAGTGTTAACACATGTATC
AACTTTAAAACAGAGAAATCATCAAAAAATGGAATGAACCTGAGGAATTGCAAGACTAGC
AATGGTGAGTCCAGAGACAATATCAGATTTAAACATGTTGAATCCATAATTAGGACACCA
TTCAAGTATAGGAAAAAAATACTGAGCACCAAGAATCAGTTTTTGTTTCATTGTCTGTCC
TTTAAATTGTCTTAAAGGATCATCCGGGAAGAAAGTTTCTTTAAGCCTGTTTTTGAGTTT
CAACAAACTGCTTCTATGTGGTGGTGATACAACTTTATGCACCTCAAAACTACCTGTTGT
TATATCTATAACTCTATTTTCTTCCATTTTTTTACACTAACAACAACAACACAAACTAGT
ACTAGTACTGGTTAATTTATATATATAGTAGTGTTGAAACAAACTTAGAAAATTGAATGA
AAATGTAAAAGTGTGGAAAATGGGGAAATGAAAATTTTCATTAAATGGAAGGGTACACTT
ATCTAAGAAGGTTATGAAATTTATATAAAAGAGTCAGAGTGAGAATACTAAGGTCGGTAT
GGCGGCAAAACTACTCTCATTCATTTCTGTCGTTCCATCTGTCTTAATTTATGTGGTATA
GTTGAACTTAAACGCGAAATTTAAGAAATGAAGAAAGATTGACTTATGAAATATATGCTA
CAAATAAGTCATAGATGATTGTGTGACTATATATGAAATTTATGGTAAACAAGTCTGACG
GGAGTATGTCATTAGGGATAAAATGGATAGTTAAAATTAAATTATTACTAAATATAGAAA
TATGTCAATTTTTTTTTAAATTGACTGAAAAGAAAAATGAGTCAATTTCATTTTTTATTT
TGTTACCTAGTATTTTTCTAGAGTTAATTTTATTAATTTTCAAACCTAAATTAAGTTATA
TTAATTTAATATTTTGAACTAAAAATTTAGATATTAAAAAATTATAAGACAATATTATAA
ATTATATATATTTTTTATAACAATATAATTAAAAAGATATATTTTTAAATATTAGTCAAA
ATTCATTTAATTTGATTCTAAAAAAATTTATGACAAGTAATGTCCTACTCAACGTCTTCG
ACTCCTTTGAACTATAGATTTTACTAATCTTAAAGTGGTAATAAAATCTTTTGACTCAAT
TTGATTATAAATTTTATTTAGGAAAAAAAACTCAAACCCAAAAAAACCACAAATCCAGAG
CATCAAATATATGCAAATAATACAAATATGATTCATATTTAGCTAATTAAAATAAATTAA
TAGTTTAATAAATTGGTTGAATTCTTGAATTCTTTTTATCCATTTTACCGCATTAGTTGA
TCTCAAGTTCAAATAATTACAGACAAATACATCAAATAATTTGTTCACATATGTTTAAAT
TTTGATAAACTAAAGCATACTCTATATACCGATATTAAATAACATCTGATAAAATAATCG
AAACGATAGCAAATTATTTATAACACCACCTTGATGACAAAAATAAAATGCAAATATCCT
AATTATTCCAAACCAACCTTTTGGAGTTTAAAGTTGTTTCACATTATTAGAAGCCATAAG
TCAAAAGATGATTAAAGCTCACTATAGGCTCAAATAAGATACTAATTATTCTAACTTTTT
TATCAGTCACGAGTTAGGAAACAAAGAGACATCATTTTGAATATAAAACATAACTTATAC
ACCAAATTGGCACATTCTCTATACTTCAATTTGTTGTTCAATTATAATTAGTACTACTCA
CTTTTTCATCCTCCTAAATATAAGAGAAAGGCAAAGTTAGGTGTCCAAATTTGGGAGTAG
TCTAGTTTATTTTTATTAAGAGATTAAGACGTTTAAATTTAAATGTATATTTGAATATTA
AGATGTGATTAAGATATAGAGGCATGAATCTAATTAAGATCTGAATATTAAATAGTTAAG
ACTGCTTTTCCAACAACTGAATGTATAAAAATTGTCTTTGTTTAAAAAATAATGTGATTG
TTTGTGTCGATTTGAGAGATGTTGACGGATGATGATAGTTGTGGATAATATCTTATGGTA
TAATGGTTGGTAGTAGTGACTAACCACGGTTGTTGTTGATGGCCGATAATTAGTAGTAGC
ATGATAGCTAATGGTGATAGTGAATGAATGATAAAAGATTAGTGATATATAATGTTGACT
AATGATAGTAATTATCGATAGTGATTACTAGATGTAATAATGGTTGGTGGTGATGATTGT
AAATGATCGATAATGATTATGACTAATGACAATTGATTTTGGTGATTGACGACGATAATG
GTTGTTGTGGTTGGATTAAGGGTGGTGGTTGTACTTTGTAGATGGTAGGTGATGATAATT
GTGGTGATGTGTGAAAATAACTGAAATAATGATAAATTTTACATTTAATAAGTAAGATCC
AAAGCTTAAAAATAAATCAACTTAATAACTAAAATTAAAATCTTCATTTAACACGCAATG
CGAAGGGAGTGCGCTAATTAATTGAGCAAAAAGAATAATAATAAACTTGTATTTAATAAT
TAAAATTCAAACATTGAAAATAAATCAACTTAATAATTAAAATTAAGATCTTTCATCTAA
CACGCAATGTGAAGGGAATAAGCAAATTAATTGAGCAAAAAGATAAATAGAGAGTGGATC
ACATGGGCACAGATTCTTGATGTTCTCATTCATCTCTCTATATATTTATATATTTTTTCG
TCAAAAAATTATATTATTATATATACAAATAAAATATTATTTTTTATACATATATAATAT
TAAACTTTCAAAATATCCTTGACCCTACTTAAATTTGTCACTAAATAGTGAGTCCACTTG
GACTTTGGTTTTTTCCAATCAATAATATTGTAGTTTTTGTTAAAGTAGCAAACTTTATTT
CCTCTCGTGATACCTTGCACCTTGTTTTGTACTCTGTTTTTCCCTTTTGATCACTTTTTA
AATTAATCCTTTAAGATTTGAATCATTATGTGTACCTACATTATATTATTATATTTGGTT
GTTGTCAATTCCGATTAATTTGGTTCGATTATTATTCAATCTGGTTCGATTATTATTCAT
AGATGAAAATGAATGAAATAATTCATTCAAAATGAAATGAATTGTTTGTGTGTCATTCTG
ACTTATAATTCTTATACCAAAACTTCAATTATGTTTAACTTCCTGCTTATATTGTTAGAT
GATTGTACTAAACAACATAAACTTACTAAACAATGCATAACCTATCGATATTATTGCACA
AATAAAAAACGCATCATACCTTACTCTTTTTAATTAATTAGAGTACTACATTTTACACAT
AAAAAATTATATATTATGTATATATAATTATAAAAGAATGTGTGTATAATTTGTCGATTT
GATACAATTATTTATTCGGGTTATTTTAACAAAATCATAACTAAACTAAATATTAGCAAT
TTAAAAAAATGTAAAACCAAATCAAAAGACAAAGGTCTGTTATGAAATTAAGAGTTCGCT
CCGCATCTGTTATAATCAATATATTTTATGTTCCCAATTTAAGTTAAAAGTCATTTTATT
TTACTGATTTAATTCAATTTTTTGATTTGGATCGATTTTTACCTACCTACAAATCCCTAA
TACATTGCATAAGTATTTAATTTGGAATGAAATCGAATCTGACATTTTATATATATACTT
TTTTGTTGTACTATTAGAATAATAATGTACCTTTGTCCAATTGTGTATGTTTTGATCATT
CAGTTTAATCATAATAAATATTCTTCTATCTAGTCTATTACATATTTCATAATTTAAATA
TTCTACACATGTCTTTCCCTAATTCATGAATAAAACCATATATATACATGGTGCATCTAC
ACTTTTTACTAATTATTTTTTCAATTTATCTTATATATATAATATACACTAATATTCTTC
ATGGGCCATTCCCACTTTTTGCTGGTCTAATGTACATGTTATGTCTTTCTTCCCTTTTTG
TTGGCTTAATTTGACGCCAAAAAAGCTCAATAGTTCCACTATATGTCATTCTTATCCATA
AAAATATAAAGTTGCTTTTATTTTAGACATAGACCCCAAAGTCTGAGAATTGGGTTAGTA
CGTCACTTAAATTATTTTCACTAAAGTTATGTATTATGACTTTTTTATAAGAGATTTTTA
CTTTTACACATTAGTAATCTGAAAAACTCGAGTTTTGACAAGAGAAAGTTGTTCGTATGA
TAAGCATCCTTTACTTCCAACCTAAAATTGTGAGTTCGAATCACCAAGAGAGTAAAAAGA
TAGGAGTTCCTGATCAGGGGTTAAAAAGAAAAAAAATCACGTTTTTTTTAAATTCAATTT
ATAAGTGACTAAGAGATTTCATTTCCGTGAAGCTTATTATAATGTTCAATCATTACTAAG
TACTAATCTAAACCTCAACAAAGTAATTATTGAAGGCAAGGAACAAAAGATAAAATTAAT
GGTGTCAAACCACAAAAAATGACACTAAAGTAAAATAGTGATTAGTAATACGTAGTGGTT
GAGGGAAAATTAAATAAAAGTAAGGTTGGTAAAGTAGAATTTTGAAAATGATATGATGAA
GATGATGATAAACCTAACTAATAAGGAAAATCCTTATCCTGATCTTATGTTATCTTCAAT
AAAATTGATTGTATAGCTAGTGCACCTTTCGGTTTCAAAGTGTGGCTTCTGTTCAATGCA
GATTCTTTGTGTATATCTTGAGAGAGGAAATAGGGGAAAAAAGATTGTACTTGGTATAGA
GAGCAATGAGCATGTTTGTTATATAACACATGTTGTAATATATTAAGTAGCTCAAGCAGA
TAATTTGTAAGTAGTTTCTGAAAAATCTTGTATAGTTTCGTCGGACTTTAATGAAGCAGA
CAGATTGCAAGTAACTTAAGTAGGTAGGCTAGAAGTAGTTCAAGCAACTTCTAGAAAACC
TTGCAACAATTTCACCAGTCTTGCAATCAAGTAGGCAATTGCAAGTAGTTTAAGCAGACA
ATTTGAAAGTAATTTTTGGAAAACCTTGTAGCAGCTTACTCGGGCTTGCAATCAAGTAGG
CAATTGCAAGTAGCTCAAGTAGACAATTCGTAAGCAATTTTTGAAAAACTTTATAGCAGC
TTACTCGGGCTTGAAATCAAGCAGACAACTTGTAAGTAGCTTAAGCAACTTCTAAAAAGT
CGTGCAACAGAGGCTTGCAATCAAGCAGATAATTACAAGTAGCTCAAGTAGACAACTTGT
AAGAAACTTCCTCAAGCTTGTAATCAAGTAGGCAGTTTGCAAGTATTTCAAACATACATA
TTGTAAGTAGCTGACGAAACTTCTAAAAGGCATTGCAACAGTTTCTCAAGTAGCTCAAGC
AGACAACTTGTAAGGAACTTTAGAAAAACCTAGTAGTTGCTTCGTGGAAATTTTCACAAT
AACTTATAATTTTTTCTACAAATAAAAAGTCAGTTCACTTTATTTACATATCAATTCAAA
GATGAATAATATATCAATCTCTCTATATTTATCTCTGAAAATGTATTTACTTTGTAATTT
TTAATTAATTTTATACACAATTTCTATAGTGGAGTTTGTTTTCCGAAAAGGGAAAAAAAG
AAGAAAAATATTTCTTCTAACAGGTATTTATGTGTGTGTTCTCACGGCCAATGACAATGA
GACATGCAACAACTAATTATTCTTCAACAAAGATATTTGTTTAATACTAAGGTGGTATAT
ATAGGTTCTTAACCAGACGTTTGTGATGTGTACTGGTGAGATTGTTTCATCATTAATCAG
AAGTTTTATAAGGCATTTTTCAGGCATAAAATCACGAAGCCGGCCCAAAAAGTGGGTGAG
ACTCGTCATTCTCCTCTTGCAAGTCAAGCTTTTCAAAAGATATGAAGAAAATCATGTTGG
GAGTGTCATCTCCAAATGGACTCTACCATGCACAATTTAAATTGAATTGAAACTCTAATG
TAGACACTAAACATCGAATGAGGAAAAAAAAAGGTCTTGAGTAGAGAAAATCCCACGAGG
TTTGTGTGGTAAGAAAAGAATAGCAGTAGACGTCCTACATGGTTAATAAATAATTGACGT
AATATATGATACTCCCTCTGTCCCTTTTTAGTTGTCCACTTTAGAAATGACACACAGATT
AAGGCAACAATGATTAGCACAATGAAGTTACAATTTTACCCTTATGACAACTTTTCACTT
CAAGATTACAATCACTTCTTTGAATTCAAGTGAAATAAATTGGAGGGAAACAACATACAC
TTTTAGAAATTTTCAAGAAGTGTAAATAAGGGTATAATAGGAAAAATTTTGTTGTCCTTT
CTTGATTTGTCAAAATGGACAACTAAATAGGGACAACTAAAAAAGGAAATATGGACAACT
AAATAGGGACGGAGGGAGTATTATAGTAATTGATTTAATTAAAAAAAAGGGTTATTGTGG
TAGTCAATTTGAGAATAAATTCTTCCAAATATATATGATATTGTTCTTGACGGACTTTTC
ACCAAATTAATTAGTTGTTTCATGACCTTTTTGCCCAACATTAGACAGCATGATTGTAAT
TTACAGATATAATATAATCAAAGGATCGTACAATATTTATTTATTTACAATCTAACTTAA
GAATATATACTCTTTACTATGTTCTAATACCTATTCGAGTCAAAAGCTGTGTGAATATTG
ATCGGCTACCAAAGTCACTAAACTTCTTATTTTGTATTTTAAAATTCATTTAACTTTATC
GATTAAACTTTCACACTTTGCCTAATTAAATGGTCATTTTAGCTAATTAGTTAGGCAAAA
TTAGATGACAATGGAAATTGAAAGCTAACCAAGTTACATAATTTTTTAAAGACAAAACAA
AGTTGAAGCCTAATATTGTTGAAAGGGCTAATTTTGGAATATTAAAAAGAGAATTACTAT
TTGTAGAGAAAAAACAAATTACTAAGAAACAAACACTAACTACGTGGGCGGGAGCAGAGC
CCTTCTAGTCATGCCCGATAACCCGCTCACCTTCATTGACCAGCTTTTTGCTCTTTATAT
ATATACTAGACATCGGAGCCCGTGCTAGCACGGGCCCAATATATATCATTTTTTATTTCA
ATTTATGTGACAAAGACAAAATTAAAGAGTTAATCAAACTTTAATATTAATTTAAGATAG
TTTAAATTTTTAATTATTGTTAACTATGGTAAAAAAATTTTTTATGTCTTTTAACATTCT
AAATTGCTAATTATTGTTGTATGATTTGTAATATCTTTTACGCAATTTTGAAATAATAAA
GGTTATTTCTTCTTTCTCAATTTATGTGGTACTAATAAAATTTTGAGATTCAATCAATTT
TTTTGTCTTTAAAATATTCTATTGTTAATTACTGTAAATTATTGTACTTTCTAAGTAATT
TTGAAATAATATATATTATTTCATTTGTCCAATTTATGTGTCACCGATAAAATTTGAAGA
GTTAATCAGATCTTTTACATATTTTTATATCTTTTGAATATTTAAGTAAATAATTATTGT
GATTTATAATATTTTATATAATTATTTTTAAAAAAAATAAACAACAAACAAAACGAATTC
ATCATAGGAAAATTACCAAAGCATCCTTGAATACATCAATAATGGGTCCCACTTTTTGTT
TAAAAAAATATGCATATTGGGAGGATATTTTTGTCCAAAGTGGAAATAGAATAAGTATAA
AGCATTAAAGTCTTTTAAAATTTTAAATTGTTAATTCTTATTGTATGATTTGTAATACTT
TTACGCCATTTTCAAATAATAGAGGTCATTTCTTCTTTCTCAATTTATGTAGTACTAAAA
AAAATTTGAGATTCAATCAATTTTTTTTGTCTTTGAAATATTTCTAGCTGTTAATTACTG
TAATTTATAGTACTTTCTAAGAAATTTTGAAATAATATATATTATTTCATTTGTCCCAAT
TTATGTGTCACCGGTAAAATTTGAAGAGTCAATAAGATCTTTTATATATTTTTATATCTT
TTAAATATTTAAGTAATTAATTATCGTGATTCATAATATTTTATACAATTATTTAGTATA
GTAAAATAAATTTAAAAGAAACAAACAAAACGAATTCATCATAGGAAATTACCAAAGCAT
CCTTCAATACATCAATAATGGGTCCGACTTTTTGTTTTTAAGAAATTGCACATTCGAAGG
ATATTTTTGTCCAAAGTAGAAATATTGTGTAAAAAATGTGTATTTATTGTGATTTTGAAT
GTTTTGTGGGGTAATAGGACGCACGCAAAGTTAATGTGTCTTTTTGAAAATTTGGAACAA
CTTCAAGTATCACTTAATGTTTTTTCTCAAAATCTAATTTACTTTCGTAAACTATGTGTC
AGATCAAAATCAGATTAACAAATTCAAAAGGAATGAGTAATAAATAGCTCATACAATGAC
ATATTTATTATTTAAAAGAAGTACCCCTTTTGGTTGAAAGCTAACAAGATAGTTACAATG
ATAGTTGCATTGTGGCTTATTATATATATATATATATATATATTAATCTTTCTACGTCTG
ATAAAATTTATGTATATCAAACATTTATTTCATATGTAAACAATCTTTAAATTATTTATA
TAGGATGTAATCATAATTCATAACTCTCACCAATCATATTTATCATTACTTCAATAATAG
TATAAACTATAACTCATTTTCAATTTTACTTTTTTTATTGAACTAAAGTTCTATCAATAA
ATATTGTATCTATTTTTTAGAATAGTTTTATGATAGTGCATTATACATTTATTATGAACT
TTTACTTATTTGGTAAAATTGTATAAAAAATTTGACAATTTTAATAGTTTTCACAATTAA
TGAGGAGTGATCTAGATCTCCGTGGTGGACAAGATGAGAAAAATGAGATTGAGATTGTTT
GGACATGTGAAGAGGATGCACGTACACCCTAGTGAAGAGGTGTGAGAGGTTGGTTACAGT
AGGTACGAGGAGAAGTAGAGATAGATTGAATAAGTGTACGAGATGATTAGATAAGACATG
ATACAACTTCAAGTTATTAAGGACATAACCTTAAATAAATAAGAGGGTGTGGATTAAAGA
ATATGTATTAAGGTAGAAGTTAGTAGATAATGAAAGTATTATCTTATTTTCAAATTATGA
TTTCATCTCACGTGACTAAACGTACCTTTTAAGATTCTTGTCAAGTATATGTATCCTATA
TGATGAAGAGAGTCGATTCTGGTATATTTTGTAGAAGGGCCAGACCCAAAAGCAAAGTAG
GTGTGATAATTATATTAGTGGAAGTGGTAGGTCCTTTTTTAATAACGTCACCTATATTAT
ATAATATAAGGTCCAAAAGCAAAGGAACTAGAAACATCCTTATATAGGCGCACTATAGTT
ATGGCTTTTCATTCATCTTTTTAGATTGCATGTTATCATATCTATCTATCAATATAATAA
AGAACGTGGAACTGGTAAGGACTCGGAAGGTTCAACATAAGTTATTTTTTATGTGTATAT
ATAAACTATAGTAAATGTTGAACTGTCTTCAATTTTTTCTTCGTGTGTTTACTTCTTTAT
AGTTTGAACTTCGAAAATTCTGACTCTATTATTATAGTAGCTATACGTACCTATGTGTCT
TTCCATATATACCAGCTACATACTACATAAAGTTAGCTAGCAAAAAGGAAGTTATTTTGA
CATATTGAAAATGATATTTAATTAGGTCCACAACTCAACTAAATGGTTTATTTTTTATAT
TTAGACTCAAGAAAAGAAAAAAGATGCATGGCCTTTTACCAACAAGTGGAATTTTAATTT
GTGCTACATGTGGCAAAGAAGAATGCATGGAAAAAGTGTGTTATATATTTCTTTAATTGA
TTTGTAGTCTAACACTTTAGTAAACTCAAACCAATCTAATTATATATTTATTGTAATTAA
TAGTAATAATAATGTCCTCCAACTTAAACACCTAAAAATAATTAAATTGATCTTTTCACC
TTACCATGATGGCCTATAATTAAAAAGTCATATACATAAATAATATCTCAAATCCCACTA
TGATATATTTTCCCCTAATAAGTCCTACTTATTCAAATCTTTCTAGAAACCTACTATCAT
ATCCCTCCTTTCTCCAAATTATAATGATATATAGGTTTGATTAGATAATCAAATTATTTA
TTTATAAAATTCCATATCTAGTATGCAATCACAATCATGGTTTAAAGTGTTAATTAAAAA
TTAATATATAGCTAGATACTTCATCATGGATTCAAAACCATCACCTAATTAGTTTGGTAA
CTCAAGTTTAAGATCATATATAATTGAATTCTCCAGAAAGATAACTTTCTTGGGAATATG
ATATTACTATAATTTCGTGTCTGTAGGTGTCAAATGAGCAGGTAAATGATCAAGTTGAGA
AAATAATGGACTTGGTCTGAAATCGATATACAAAATTCAGAATATAATCAAGATGTATAA
GCTAAATGATTCATAATTCAATCCTTCTCGATTCTTATCGTTATTTAATTTTCTTTAGGT
TTCTTTCAAAATTTGTTAGCTTAGCCAAACAAGTTATTTACAAAAAGCTTTTGTATCGAG
ACAAAATTTATATAATGAAAAATAAAAGAAAGAACAATGAAATATAGGATACACGATTTG
ATTTAACACATGCATATATAAGCTTTGTTTATCTTTCTAGTCGAACATATTCGCCAATAA
ATATAATTGAGGTGACATAATGATAATATTAAGAGCTTGGTTTCAAGTTGATCTACAATT
TAAGATAAGATGGTGCATGATCAATGATCATATAGTAAGAGAGTCAGGATTATCACTAAG
CCAATTCAAGATATGAAAACTGAGTTCACATAATAAAAAATAATTTTAATCATGTATAAA
CAATACAATTTTTTGTTGAAGGATGAACCACTCAATCATATCTGGCTCTCCGTCTTGCTT
TGTGATCATAAATATGTCCATACTTTCTTGAGGATTTTTGAATGTGAGTTCTAATCTAGT
GAGCCCACCATAAAAAAAAGGTGTTGGCTTTTGGAGCTAGATGCCAAGTTTCTATACACC
ATTCTTATTGCCATATTGGACCAATTGCCAAATTTTGGCTGTGTTTTGTTGGAGTTTATC
ACAAAACAAGTCATATGCTATATGCCGTTTGATTTTCTCTTTTCACTTTTATTTGGGACT
AAAAGAGACGCATGGGTTCACAAGTAGAAGTTGAGCCCCCCCCCCAAAAAAAAATAGTGA
TTTCTCACCTATTATGTCAGGGCTAAAGTAAATCGCTTGAGTATAGATTCTTTATGTTTG
GCAATACCGTGAATCCAAGTACATATCATCTATTAATACACGGCAAATTGATGTTTGACT
TAAAAGGTGTGGCTATGGTGCTAAAACCTTTCACAAAACAAAGAAAGCTAAGTTTACTTT
ATCAACACAAAAGTACATGAGCTTTTCAAATTAACAAACTTTTTTTTTTGTCTAGAACAT
AAAAGATGCATGCACCTTAGATGCTCAACATGTTCTTAGGCTTCAAAAATATTGTAGAAT
ATGCCAAATTAAAATATTATCAAACCTAACTCATAGACTCAAACCTCTCTCACAAAATTG
ATCATCTCTAAGTTGTTTTTGCAATTCCTTGACTTGAGAGTCTCAAAATTGTTTTGTTTC
TATAAGCCACTTGTTTGGAAGTCAAAGATTTTGGGACCAAGTCAATTTGATGTTTTTTGT
GTAGTAGTTCGTCGATAAAGTTAATTTTTTCTTTGTTATCATCCAAAATCTCTCTAAATT
AATCATCATCATATCAATTGATTCTCTCACTCCACTCTCAAAAACATGACTTGAAGATCA
TTGTTACTCAACCATCATTTCACCCTAATAATACTCGTAGAAAGAACACACAATTTTCAC
GCAAAACGACGATCTCTCTCACACCTTTATCTTTATCATTTTCCGATATCACCATTTTAT
CTTTGGCATAAAACTAGTGGCCCTCAACCCCTACTTTAATTTGACCACCACAATAGTCAT
GCAAATGAGTTAGAAGCTAAGTATTATGTAACAAAGTTTGGTTTAACATTGTGATGTTGA
TGTGGAGCTCTAACTGAGGTGAAAATTTTAACTTGGTGTAATGCTCATTGTTTGAGTTTC
ATTGGGGGTGATTTGAGCATATTTGAACAAATCTTGTAATGATAAGAGTATATGTAATGT
AACCATAAACATTAATGAAAGGCAGATTTGGATGATTTCACAAAGTTCATGGAAATCCGA
ACTCTAGACAGAGTATAAAAGAGGACTACAGGCATGTGTAAACACCTCAACGAACTCATG
TGGACACTCCTCAGCCTGAGGACAGTCTCTCAAATACACGTGTTGATGTTGTTGACCCGC
TTTTCTTTTCTTTGTTGATTCCTCTCAATGATATTTTCCATGTTGCACTAACAGATTTGG
ACCTTCGTCGAAAGTTGATTCAAGAACTGAACAAGGGCTCTGGATCTACATTTCTTCTTA
TCCTGAACAGTTTCCAAAAACAAAAGCAACATGTAAGTTGGATCAAAAGTAGCAACTTAT
ACATCTTCAGCTACAAATCATTCATCAAACACTGTAAACATGCCTTCTCTTGACCCTTTT
TCCTTGGCAACGTAACTTAGCTTATTGTTTGGTAAGAATTCTATGAATCAAAGCTACATC
TCAGAAATTAGTGCTCATTTATATAAACTATCAGCCTACGTACATCCTTTTCCACCCCCG
TCCTGTCATAATCCAAGGGAGGAAAATACTCAATTTTCGGAATCTATAGAGTTATACTGG
AGGTTGCCTGATACTAAGACATTATTGAGCACAAATCGAATGATTTCTCACATCTAAGAA
AGTACATGCGATCCAATCCAGATCTAATACAGATTAAAAACAAATCAGGTAAACTTTCGA
AGCATTCTGGACAATATAAACTTTACAACTAGAAGACTAAGAGTATCTAACCATATCATT
AAAGATTAGTTTAAAGTATAGTTTTCAAAAGTCAGAAGAGGAGACCTGTGCACTTCAGGA
CCAGTTTAAGAGGTTACAAGGATAAAACAAAATTAAATAGGTTCTCACAAGATGATAAAG
CAAATCAACGTGCCATGCAATGGCCTCGAAGTGGAGATGTAGCTATTATAAAGGACAGTC
TGATGTATTTATCTCCCGCTATGCGGATCTGGGGACAGATCGGACCGAATTGAATCTTAT
TGTACGCAATCTTACCTTGCAAATATCACGTAGTTCTCAGTAATTTAGAAAATATAATGT
GTTAATACCTATACTAAGCTGTATTATTGAGAACAACTCTGTGAAGTTCCTAATAATCTA
CAAGTCACCCTGAACACACTGCATGGACCTTAGCAGCTTCCGTATTAGACATTAGAGGTC
TTTCCTGATAATTGCAGTCAGCACAACTCTGCTGCTTTGCCCCTCAGTAAACTATGGCAT
TTAGAATTAAAAATCAGCAAATTAAACAGCAAAACCCTGGCCACTCACCAATTGTCTTCT
GCCCATTTGCAGCCATTAGTATCCACCACATGTAAACTGTATGCATGTCGTGACTTTGAA
GACTGGTTCTCAAAACTGCAACCATACATTATGAAGATTGAATGGATAAAAAACATCCCA
AACGAACCAAATACAAATGGTAGCATAACTGACAGTTCTATATGGTCCAAGAGAAGTTCT
GAAAGTGACTGACCTCTGGTGAATAAGATCTCCGTGAATGACTACCAAAGATCCAGCTTT
TACTTCAAGTGAAACGAAATCTTCCTGGCTATAGCATGGAGATGGCTTATCAAAATGAAC
CCCACTTTCATCTCTAAGGAATCTCCTCACAAGGCCATCTAAAGAAATAGAACATTTTGT
ATGTTACATGAAGGAGTTCAATGATTTAAAGGTAGCAAGACGAAGAAGAGTTGGGAGAAA
CAATACTTTTGTGGGACCCTGGTATAGCCCATAGACAGCCATTTACAATTGTTGCGTCCT
CTAAAGCTAGCCACAAGCCAGTGCATGTTGTTGGTTCAGTGTACAGAAAAGAGTTATCTT
GGTGCGGCACCACTTCACCCCCAATACCGGGTTGCTGAAAAACAGAGTTTTACATGTCAC
TAGTAGAAGGATGGATAATAGTAATTACAACTCCATCATGGTTTTTGTTTCTTTTCTGTT
ATTTGTTCAATTGCAAAGAGTGTGGTGACTCTACCTATATCTTCTACGATGTCATCATAC
TATTAGAGACAAGTGAAAAAGCATTTTCAAGGGACACGAGGATATGCACGGCTAAAGAAC
ATTTAGTAGTTCACTTCATCATAGTGAGGCTTTGAATTTTTTAAAGTGACAAGACGTGAA
CATGGTATGGATGCATCCTTGGATAACACGAGCAAAGTAATGCGACATGAGCAAACATAT
ATTATTTCAAAAACTAATATGCTATTGAGTGCATGATTCATCCAACTAATATAAAAATTA
GATAGGACTGATGGGTTACTCAAGTATGGGTTTTGGGATCCAATGCAAATAACAATCATC
GAAGCTCTACTGCTTCCTACGATTATTTAATTTTCTTCACTGTTTTACTTAGCTCGCTTA
CGAACATATCTAACTGCTAATACACAAACCTAACGAGTTATATCGACACGTGTCCTTGAC
CTCATAACAAATCTAACCATACCGTTTCCCCGGTAAACATATACCTCGTTTGTATGGAGG
ACCTAACACCCTGGGAAGCTTTTCTTTTAGATAATTTCATTGACCTTGTTAAATAAAAGA
ATCGAGATTTTTCTCGTACATTAAGTCCAGAAATAATATCACTTTTCAACTGGGATACAT
TCTAGCCTTACTAAGACACCAACCTTCTAGAATGACACACACCTATCTGACTGGTGATCT
TGAACAACCAAGGATTGGACATGATTTAGCTGAGGACCGTACAAAGATATAGGGCAGAGA
AACCCCATTACTAGATAAAACAATACCAGAATTTACCTTAAATATGTACATTGATTGAAT
GACTACTGGCCTCTTATAACCCAAGGACCGCAACATGCTTGAGATTTTGTCTGAGCTAGA
GAACTTATTAAATACAGCATCTTTTTCATGAAGAGCTGCAATAGCACAGGTACGAGAAAT
CTAAGAACAACCTTGTTAAGGTAGAGACTAAAAAGGTTACTCGAAAAATGAAACAACTCT
GTTGACAACAAGTAATCAACAGAACCATACCATGTCCAACTTTATTTATTGAGAGTTGCT
TTGGCTGCTTTAGGTTTCTATCTTCATCAAATGCTTTCTCTGCCAAGACCATAAATATCA
ATAAAGCATCCTAAGCAAATACTTAAAACAAAATTAGCCTATGAAAGGAATTGAAAATTA
TAGACATAGAACTACATATCATCTAAATAACGCCAAAAAATGTCTCTCCATGGCGACAAA
AAATTAACATCTTTACAGTTTTTGATCCTTTGAAAGCCAATAATAAACTGATAACTGTCT
CCTCAGCTATAATTGAAAATCAAGAACCAAGAGAAAAGACTGATATGCAAACTCAAAGCC
ATTAATACATCCATTCACTCGTTCTTTTGCAATTTTAATTGAACTTGTTCATAAATACTA
CCGTTTACAACAAATTTTAAACGGATAAATAATACATTGCAATCACAAACAAAATATGAA
GAAACATAATTTCATTGATAAAACAATATGGATATTTATCCCTTGATTCTTATCTCATAA
GATTACTCTATGATGAGGGTCGTAGCATATTTCTCGAACTATGATGATAGGGAGAGTCTA
TCCACATCTTGATCTCTGTGAATATTCCAGAATATATTATACTTCGTATAGGCATGAACT
AGAGATTAGAGTAGAGTAGAATCCAGAATACTAACTGAAATTGAATTCGTCTCTCTTTTC
TAGTCCCACAAAATTTTGATGTCTACAACTCCTAATAAGTTAAAAGACAAAAGACAGTAC
AAAAAAACAAGAAGAAATTAAACACAAGCCTACCTTCCCAGAAGAATGAAATCTTCTCAG
CACTTTCAAAGAAGTGATCATTAGTCGTTTCTTGCTGAAACCCAAATGCCACAGAACACA
CACAAAATAAAAAAAAGACAAAAAAGGGAAACATGGGTTTATCTCAAAACCAAATAAACT
AAGCTAATGAATTCAAAAATCAAACTACAGAGTATAAAAAATTGAATCTTTACTTGATTC
TTGGTAGAAAAAACAGAAGCATCTGAAGAGCAATCAAACTCATCAAGCAACTGTTCCATT
CTCTTCCTCATAGACTGGATCTCTTCTTGGCTTGCAAATGATTCTAACACCAAATACCCA
TTAGAATCAAAGAACTGAAGCTGCTCTGAATTGAGGTTTCCTTCAATAACCACCATGTTT
GACCTTCTGAGCTTTGGTTGGTGCTGTAAAAGGGTTGAAGATTTTCTGTATATTTTCTTT
TGATAATTTATAGAACTAATGTGCAAATTATCTTAAAGTTTGGTACTAAAATGTAAACTC
AAAAAATAGTTTATACTTATTTGTTTTTGTGTTTAGGTGCATGTTCATGTTCTTACCCAA
AAATCTCATGATCTTATCTTCCTACGTAATGGTGATGACAAAAATTAACGGTGGGAGTAC
TATATATGCACAAATCTAATGTTAATGTATACATTAAAATTCATTACATTATTAATATTA
TGTATTAGTAATAAATAAATATCTTAATATGTGTATATCGTTTGATAGAATGTATAAGAA
TAATGTCAAATAAATTACATATCATTTGGTAGAATGTATAAGAATAATACTAAATATATA
GTGTATTACACCATTAGTAATGCTGGCATTAATCATAGAGATTATATTTTATGCGTTGTT
TGATTTGGTGTATCAAAAATAACATGTATTGTATATTTTCTAAATATTACTATTATTCAT
AAAAATACCCTCCACATATGGTGGAAAAGATGTAGAATTTTTTTTTTAGAGATAATTATG
TCTTTAATCATGTAAATGCATGCATTAATAACTTTTGCATTAACATTCAATATTGTGACC
TAGTGATCAGTATAGTTGTTGAGAACTCTTACATTGTACATGTTGCTGATGGGAGGTGTC
ATATAATAGATATCACATGGAATAAGTTGAGAGTTGCTAAAAAATTGACCCAACACCACG
ATCATAAAAATAAACTCGCATTGCTAATATCATGATTTTTCATATATTAATAATATACAC
TTTAATGCACAATAGAGTAAGCATTTAGTTATACATAAGTTGAAAAATTACTAAACAAGA
TACTACTAGTACAAGGTAAGACATTATATTTTGGGAAAACTACATAAATGGGTCATAAAA
CCCAAAATAATTACATGTTCATATCCAAATCCAAGGTAATTCAAACAATATCATTCTCTC
GAAAAATAAAACAAATTACAGCCCATACCCTCATTCATTAAGAATTATAATTTTCGCTTA
ACTGATACTAAATCAGTAGATATATATTGTATTGGTATCATTAAGGCTGATAATTTCGCT
TATATATTTTTATGATATTATTAACGTTTCTTGTTCAGAAATTACTCATTAGTCAATGAT
AGTATCAGTGACTAATACCTTAATGATACCAATATAATATATATTCTGAACAAAAAACCT
TAATGATACCAATACAATATATATATATTCACATAGAGAGAGTTAAACAAAATTAGTTGG
GGATAACTAGTGTAATTATTTAGTGGGGTATGGATGTAAGGGGTATATGTTTGTAATTAT
TTTGTTTTTATGGGATATTTGCTTAATTTCCCCTTATATTTTCTATTTGAGACTATCAAA
TGATCACATACATAAACGACTTGATATACCTCTCAACTTTACCATTTGGAATTGATATGC
GCCTTGTTATTAATGTAACTCATATATACCCTTAACAAAGGACATAAAAACTCTATATGG
CAAAGTTTCAGACCTTTTTACCCTTTTAATATATCAAATAAAATACTACTAATATATAAA
ACTAATGCATATATTATTTCTCAGAAGTGCACTATTCCAGCATGCCCCACCTGCCCATAC
TCAGAGCACGTGCATCTATCTTTTTTTTTTCAGGTCACGTGTGCACCTTCTTCTCATAAC
GTCTTTTCTCTTTTGTTAAACCATTTTTAACACTTTGCCCTCTTCGTTTCTTCTTCAACT
CTCTCTATACCTTCCCTCCCTCCCTCCGCCCTCTCTCTACCCGGAGCATCAAATCTTGAA
ATCCATTGAAGAGAGAGGAACAAAGGGTCGGAGCAAAAACAAAAAAAAAATTCTCTTTTG
AAAATTCAATAAAATTGGGTTTTTTGGGTAGTGATTCTCGAAAAACCCTTTTAGATCAAT
CAATTCTGTGAAATTTGAGCTTTTTTTTTGTTGTTTTTGGTGTGCAATATGAACTGAAGC
AGTAAGAGATTGAAACAGAGAGCTATGCACGCTTATAATAGACTACCGAGTAGTGGACAC
AGTAGCCCATCAACGCCGTCATCGCCACGTTCACGGTCGCCTCGTTTACGTAGCAGTAGT
AATAGTGGTGGTGGAGGTGGAGGTAGTGGTGGTGGAAGGGTTAAACCCAGTGCCCGTTTT
ACTTCGGGTCAACAGCCACCGAGAACCCTAGCAAATCGTATAACTGGGGCTATTCTATCT
GTTCTGGTTCGTCGTCAGGGGATTTTCCTATTTGCTCCTTTGCTTTATATTGCTGGGATA
TTGTTTTATATGGGGACAGTACCGTTTGATGTTGTTCCTATTATCAGGCACCGTCCTGCT
CCTGGGTCTGTTTACCGGAGCCCTCAACTCTATGATAAGCTTCGACCTGAAATGAACTCT
GATAATTCCACTGCTGATGCGGTTAGATTTTTTACTTTGCCTTCTATGGTTTGGGTGGAA
CTGACAAACAAAGTCTTTTCTTTTGTCTTACTGACTTTTGGGTTTTTGGGGATCACTGAG
TTAGTTCCATCGCAAATTTTATTCAATTAGTATTGTTCCAGTTTGAGTTGTTTTGTTTAG
TCTAGATCTGTAATCCTGAGTGTATTTGGTTCTGCTCTGTTGTATATCAATGCCATTGAT
CATGATTGTTTTACTGTTGCCCTATGGATTTTTTTTCCTTTTCCTTATGTCTTCATCTTT
GTTACATCATTGGTTACTTCTAGTGCTTGCTGAGCAGTACATCTGAGTATTCTGTAGAAA
GTGTATATGATAGCTGCTAGTTGGGGTGCTATGTAATTGGATGTGATCTTTTAATTGTTA
ACTTGTTATCTTACTGAAAGAGGTTGAAGTGTCATTTTCCTTGTCCGAAGATTCAAAAAA
TTGATGTATGAGGTGCATATAGCAAAAAGTAGGATAATCAGTGATATGTATGGAAAACAA
GGACTCTGACATGTTGCATGAATTTATAATGAAAAAACTATGTTGTTGCATGTGAAGGTA
GAATCCTGGCACTTGGATGGAGGTGTTAACCTGGTTTCAAATGTCACGAGCTCTTGGGGA
TAGGAGAAGAGTTGAAATGCTTCTAGGGGTTGAGACTCTAGGGATATGCACAATGATTTA
TTTGAACTCAGTTAGTGTTCCCAATTCCAATTTCCACTTACAGTGGTTGAGTGAAAGTCC
TCTTAACAGTGTGTCTGTGATACGTGTTTAGAAATGTTAAGATAATATATATGGCTGTTG
AGTTCTCCTTAAAAACTTTATAATTGTTCAAGACCCTTTCTCTGCTTCCAGCATGACATC
AAAACATTACTGAGAATTGTGAGAATCAAGTAAGTAGTCTTTTGACCTTGAATAGTCTGA
AGGGCATAAGTTTGTTTGTGATCATTTGAGGCAATCAGAAATCCCACTGAAGTCTTGCAC
AAACCCAAGTGACTAGTGTTGTTGCTGTCGAGTCCCTATGTTTTGAGAAACATCGAGTTT
TCTTTTTAATCATGAAATATTTGATGATAAATTTAGGTTCTTATAAAGGATTTTTTAGGC
CAAATATGTTGTATGTGTTGGAGTATTGGCTGATTAAGAACTTGCACGTCGGAGTATTGG
CGAGTCCCTATGTTTTGAGAAACATTGAGTTTTTTGTTTAATCGTGAAATATTTTATGAT
AAATTTAGGTTCTTATAAAGGAGTTTTTAGGCCAAATATGTTGTATGTGTCGGAGTATTG
GCTGATCAAGAACTTGCACGTCCAGAAGTTAAAAGTAGCCGAAATGAGAATGTTGAGATG
AATGTGTGGCCATAATAGGAAAGATAGAATTAGAAGCACGGATATTCGGGATTAGGTGGG
GGTGCCCTCCGTGTAGGATAAGATGAGGGAAACAAAACTGAAATAGTTCATGCATATAAA
AGATGCACAAATGCCCAGTAAGTAAGGAGGTGTCAGAGGTTTGCTATGGTGGGTCTGTGG
AGAGGTAGAGGTAAACCGAAGAAGTATTAGGGAGAGGTGATTATCGAGAAATATATGAAG
AAGGTCAAGGATTATGGTAGAAGGTTAGTAGGTGGTCGTGGTTAGTATAACCATTATTTT
TCTCCTATTTTCTTATTTTTTGATTTTATTAGTACTGGTTGTTTCCTTTGCTTCAGTTAT
TATATATAGTTATTATATATTTGTTGTTACTACTGTTCTTTTTTCCATTATTTTCAACGT
GACATCTTCTCTACTGTTTTATACCTAGTTTGATATGCTTTACTTGGGTGAGGGTCTATT
GGAAACAACCTCTCTACCTTCACAAGGTAGGGGTAAGACTGCGTACGCACCACCCTCTCA
TACCCCACTTGTGGGATTTCATTGGGTATATTGTTGTTGTTGTTGTTGTTAAATTTAGGT
TCTTGTTGCCCCCTTGAATTTTTTCCGATTTCTTTGTGTCAATAAGTGTGTTACTTTGTA
ACTTGATCTTGTTTTATGATTTCTGATATTTTAGTTCAAATTCTCCTAAAGATGGTGATC
TTCTAAAATCTTACTAAGTAGAGGTGCAAATTTCCTGTAGATATCAACAATTTGGAAAAA
CTCCTATAGAGGTGGTGAATGGAGACCATGCATTAACAAATCCTCAGGAGGTACAAAATT
TGGAGAATCAAACTTATCTTTTATCCTTGTTAGTATGCTATATATTGCCTCTCTTTCTCT
CTCTTAATTATTAGTCATATAGTAAGTGCAACTCTCTGGCTGCGTTCAGGTTATTTTGGA
GGTTTCCCAATGCATTAACTTATAGTAATTTGAATTTCAAGATAACTAATGCAGTTATAT
GCTTGAAAGTTTATGTTCATTATACGTGTTGAGGTTTATAGTACACAATATTCTTCTCTA
ATTAGTTTAGAAACTAATAAACTCTGTATTCAGTTTAGTTTTCTTATTTAAATGAATTAT
CATTTTATCATATAGTCTAAATTTTTCTTGTTTCCAATGGACTAATATCTTATATAAGCA
CCCTCTTGTTTCATGACCAGTCCGGCAAGTTTTTCCCTCTTGATATCTCTTTTCATATGG
TACCACAACTCTATGGTTTTGATAAAGACCTAAGCAACTTCTCTTTATTAGTTGGCAGCA
TTATATTTTTTGAGGCAATATTAGTTGGCAGCATTACAACATTTGTCTGGTCAAAGCTTT
TACTTTCTCTTTTCATAATTTTTTTGAGCTTGTCTCTTTCCGGTGAACGTTCTAGTGGCA
CCACCCTTTTGTAAAATATGGTGAATGATTTTATTAATGTTGGGGGAATCCTCGTATCAA
CAAGTACACCAAAATATGACTCTACAAAAGTCACCCACTCATCTATACAAATAAGAACCT
CATGCGTGGACCAAAAGGAACTAGAGGTCTCGCTTTCGTGTGGATACATAAGAAATTAAA
TATGAAAATTGGCATGACACAACTCTTGGAGAGTATGATGCGCTCGACTTGCTTCTCTTG
ATCTCCACCCACTGCCAATAGAGGCGGGTCAATATCAATATCCATATATTAATATGGATG
CAGTCTATCAAAAACAACCTCTCCACCCAAAAGGGAGGGGTAAGGTACGCGTACCTTCTA
CCCTCCCCAACCCAAATTCCACTTGTGGGATTATACAGGGCAAGTTAATATGGATACCCA
CCTGCAGAGTGCGGTAAGGACTCATTGTATGCATTTAGTTTCTGTTGGGCTTGTCATTAA
TAGACAATCTCTAGTAAATTCACCCAATTTAAGGAAAAAATGTCAAATAGGGTAGTCATC
CTTTAGAACTTTTCTACTTGCATATCTTATCAAAAGCCAAACCCCTAATGTTAATCTCAT
GTTTCAAACCCTAATGTACGTCCAAGATAGGATTTATATTAACTCATGAGGAGTTCAATT
CAAAATCATGAAATTGGGATCAGATTCTTGTATATGCCCTTAAAGCGAGAGGCGAGTGCC
TTTCACATCACTAGATTAGATTTTACCTTAATCATGAGAAACTGTTGGAGTTAGGGCTAG
GTTTCTTCAGTTCTCCTCAATGATTGTTGTCAATTGCTATAGCTCGTTTTTTTGCAGTGC
TCTAATATGAGTAAGAGCTTAACTTTTGTACCCAAAGTGTAAATGTAAAACATAGTGAAA
GGACCTCAACGCCATTAAATGTTTTCTTCTTTTCAAAGCTCATTGTGACCATGGTGACTG
TTCTCAGTTTCAACATTCTTGAATCTGAAGCTGCATAGACACTACAACTACGATGGATAC
CGATCCGTTCCATCAAGGTTTGGGACGTGACAAACAATTTGTGTATAATTTATTAAGATT
CAAAATCCTATATTACTAGATTGGCGATTTTGAGTTCTTGGTCTATTGACATCAACAACA
TACCCAATGAAATCCCACAAGTGAGGTCTGAGGAGGGTAGAATGTACGCAAACTTTACCA
CTACCCCGTGGAGGTAGAGAGATTGTTTCCAAAGACCCTCGGCTCAAATGTAGCTATTCC
AGATATAAAGAAGAAATATAACACGTCACAAGAAAACAATGCAAAGTCTACCCAATGGAG
CACAACAACAAAAAAATAGTGCAGCAATCGAAACACAATAAACAACATACTAGATAGATT
ATTGAAAACAATAATAAATACTGATGGAGTGATGGATATCAAAACAAGAACTACAGTAAT
ACGCTATTGCTCTACAGAGTTTGGAAATAATATGCAACGATATTCTGTTTCTTTCTCTCT
TTTTTTTCTTTTTAATTTTGACGAGGTTTGGTGATCAATGAACTAAGATTGTCTCACATA
TCTTCAGAAATTCCTGAATCAAATGGTTACCTTTATATTGAGGCAAATGGTGGTCTGAAT
CAGCAAAGGACATCGGTATGTCCTTCAGTTCCAAAGATAATTGTTATTGAAATGCTGAAG
TTTTGTTTGGATGACGATGATAGTTTAAGATCACTAATGTTGCTTTTGTGCGTCCAGATA
TGCAATGCTGTTGCTGTGGCAGGTTTTCTTAATGCGACCCTGGTCATCCCACACTTCCAT
TTTCATAGCATTTGGAGGGATCCAAGGTTGGCTGCTGTTTCATCTTCTTTGTTTGCTTGA
GTAATTCAGTACCTTCCTTAGCGGGAGATTTATATACTGTTTACTCAGAAATTTGGTAGA
AGCGTAAATAGTTTTTAGTTGTTGCTATCATTACCTAGACTAGTTTTTTCTAATGAAAAG
CTCTTGAGATGCTTTACCTACTCCTATTGCATTAAGTTGGCTTCTCTTTAATAGAAATGT
GTACTACCTCTTTTTTTTGGGTAAAGTAATCAAATCATATTAGAAAAGCATCAAGAAGAT
GCAAATGTTACAAGAGAGCGAAAGAAGCTGCTTCAAACAAAACATGAAGCAAACTTACCT
GTAAAACAGCCACAAAAAAATTCCCTGAATATTCTACTACGGTAAAGACAGAGAACAAAC
AAAATCCAAAAAGTTATCCACACGGTTTACAGGGGAGAGAAAGTGCCAGCTGAATAAACA
TCCAAACATCTAGCCTTGAGGGTGCTAATAGGAGTCGAGATTCCATCAAATCATAATTGA
ATATATCACAAATGACCACAATAAGATGTTAGTAGCCCTAGAATTTGAACAGATTCGGTG
GTTTGGTGAATCTGTACCTTAGGTTCATGGTCATTTCCTTTTGAGATATTGATGAAGCAA
ACTAAAATCTGATTTACTTCACGCAACCTAGTACCATTCTTGTCAATCTGGTGGTGGATT
GTCGTGAAATTATTTATGGTATAGTGGGTGTTCGTTTTAATCATGGCTGTTCTCTTGATC
AATCTTGTTTAATATCCATCTCTACACCTTCCTTTCATTTCAAATCATAAAAATGCTCGG
CATTTGTTCTCTGCAGCAAGTTCGGAGAGATTTATGATGAAGATTTTTTTGTTAAAACCC
TAGCCAATGATGTGCGAGTGGTGGACAAGATTCCTGATTATATTATGCAAAGGTTCGGTT
ACAATATGAGCAATGTTTACAACTTCAAGATCAAAGCTTGGTCCTCCATCAGTTACTACA
GGGATACAGTTCATCCAAAGCTGCTTGAAGAAAAGTGAGTTTTTGGACTTTTTTTTTTGT
CACCACTATTGGCTCTTGGGCCGAACTGCCTTTAGTTAGAATATTAGTGTCATATATATA
TATATAAAACTAGAAGTGCTTACTTTCTAAAACAAGTACTTATGTTGAAGAGTAAAGATG
TTTGATCAAGTTTTTGGAAAAAATCAAGTGCTTTTGTGAGTATCCGAAGTGCTATGTAGA
TGAAGTTGAAAAAAATTAGTTTCTAACCTAAGCAAAAGAAGTTCTAATATTTTCTTGGGT
TAAAACATCATTTCAAAATTATTTTCTCCAAACTTGCTAAACAACACAGTCAAAACATTA
AACTCATGTATTGTTGACAGCACATCTATGATTGAAATATAATAAACCCGCCTCTCTATT
TTGTGATTCTCTTACATTTAATTAAATAAAATTGAAGAAATAAATAAAATTTCTCACAAT
AAATTCATCTATCATTGGAAAGTACTAGTTGTAAAAGGAATCTTTACATGCTCCTTTCGT
TGTTTGACAATGAAAAGCATTTTTTTCCGGAAAGATTGGCAAAACACAAACTGCTTCTTT
AATAGTAAAAGTTCTTCTCAAATTATTTCACCAAACACAAGCTGCTACTATTCAAAAATA
CTTTCTCTGAAACCTGATCGGGCAAAAAGTTAATTTTAAAGATAAGCAGACTTCTGATTT
TTAGAGCTCTCATGTGAATATGGTTTCAGTAGTACCTAAGTATTGTTTTGGCTCTTTGTT
TATATATACAGTTACCAATTTCGAAAAAAAAAGAAAGCGAACATTGAAAGCTTGGCTAAC
AAGCTCTAGAATTGTGAATGCCTAGACTTCTAATAGCTAAGTCTGTTATCGTGTTTCATT
CTCCAAAAAAAAGAATCTATTACCATGTTTGGTCAATTGGATATATTCCTTGCCAGTTCT
TTGATGCTTAATTGGTAGGTTCGTTTCTTCATATTTGAAGCATTTTGTTTTGTTATTTAT
GGCCACAGTTTTGCTAAGTGTGTCTAATCATTCACCAGGCTCATCAGAATATCCCCATTT
GCAAACCGTTTATCATTTGATGCTCCTCCAGCAGTTCAGCGGCTTAGGTGCCTGGCAAAT
TATGAAGCCCTTAGATTTTCAAATCCCATTTTGAGTTTGGGGGAAACATTGGTGTCAAGA
ATGAAAGAACGAAGTGCCAACAATAGTGGAAAGTATATTTCTGTGCATCTCCGCTATGAG
GAGGTTAGTTTCATGTGTGTAACTGATTTTGCATGTGCTCCATAGCTTAGTTTTCCAAGG
GTATTGAGCCTTGATCATTTTCTCTTGCAGGATATGGTGGCTTTCTCTTGTTGCATTTAT
GATGGTGGTGAAGAAGAAAAAAGGGACATGGATGCTGCAAGAGAGAGAGGATGGAAGGGA
AAATTTACAAAACCTGGTCGTGTGATTCGTCCTGGAGCTATCAGGATTAATGGCAAGTGT
CCCTTGACTCCTTTAGAGGTAATATAGTGTCATTTTTATTCCTTTTCAAGAGACTTGACT
TAATGTTAATGGAACATGTCATGTTTCAGATAAGTTGTATGACTGTACTTTCTTGGCTTG
ATCAGAGCATTCTGATCCTTCGTGAGACTTCCTTCCTAAAGAACCAAGTTTTGTTTAGAA
AGCATATGGTTTAGAATAGAACATATGGTTTAAAATACTTTCTGGAGATGGCATTTCTTT
GTACCTGACCTTAATTTCAATTCCTCGAATATCGTACCTTTGTGTGAGATTTAGTGTATA
CTTATGCTGGGCATGAGGATCCTTATGAGATGATGAGAGTAAAATTGGATAATTTCATTA
GTTTTACTAGTATTGAATTTCTTGACTTTCCCTAGTTCACCAAGAAGGGACTACTAAGTA
ACTCGTGAGACTTGAccaccaattatgctactcaagtctcaccaagaagggactactaag
taactcgtgagacttgaGTAGCATAATTGGTGGTGATTTTTGAAAATTTCTTCTCCTTGT
TCAATACTTCAATCATGTGTGAAAAGATTGCCGTGGCAATGTGAGTGGAGTATCCTTCTT
CTTTGTCTTCTTTAGTTAATATCCACTGTCATAGTTCAGTTGCAAGGATTGTGACTATTG
TTTAGTAATCTAAGAACCATATGTTATTTTCATAAGATCTATTGCAGTTCTACATCCTGC
TTATGTAGGCTTTACCTTTCAAGCATTGCTACTGTATGTCAACAATTATTTGTTTTTTCT
TTTCCTTGATGCTTTATCATTTTCGTGTCTATTGTTGGGTGCCTCTACAAAGACATGGCT
GTGTGGGAATTTAGTGATTGAGAGAGTAAAGAAGCGGCTAGGAGTACGGGAAAAAAGATG
CTTGTGGAAAGAAGGAAAAAATGGTCTGCATATTGGAAAAAAGATATGTGTGGGAATATG
GCATTCTGCAACTGCATATTGGCTCTCGAGTCCTTCTCAATTCCTTTCAACTCCAAATCT
TTTGTACACTCTGTACATGCTAAGATATCAAATTTCAACACTACATGATTTATCATAGTT
CGGGTCGAACCACACGAAATTTAGTATTCCAAGTCCAACCCGAATTTTCGGAGTGTTACA
TGGAAGCATGGTTAGTTTCTGTGAGTATAAGTGGTGTGGGGAGAACAAGTTGAGGAAAGT
CTATTCTAACACATACAGAATGTCTTGCCAAAGTGAGATGACAGTTCAACTAATTTGCAG
GTCTCATTGGGATTTGAGATTTTGGAGCAATCTACATGATAGGGAGGAGGAAGAATTTCA
TAATATGGTTGAGTTTTTAGTGTGGGCAAGATATATTGAACGATAAATTGGATGTATGTA
AATGGTGAGAGAGTAGAGATGGTCTATTCACTCTTTAATTTTATTACAAGAGTTTACCAA
GGAGAGGAATGTAACTTTCCTCATTGCTCTATACGGGTTTCCAGGGCATTGAAGCAGGTG
TTTTTCTTGGCGTAGTTGAAAGCAAGGGGAATGATCTGTTGTTCTTTTTTGAAGGAAAAG
AGAAATGTTTAAATCAAGGGGAATTTTTTTGACAGTGGAAAGCCTTAGAAATAGGAGGGT
CATCTATGTTAGTTGGTGTTTCATGTGCAAATGTTCAGGCAAAAATATAGATCATCTTCT
ATTGTAATGTCAAGTGGCAAATCAATTGTGGAGGGTAGTTCTCAACTGATTTGAGCTGCA
ATGGGTGATGCGAACTAGTGAAGGAGATGCTGCATAGCTGAGGGTATATAAGAAGGGGAG
AGAGAAGTCAAAGGGCACGGAAGGTTGCCCCTTTAGCAATTATGTGGGTTATTTGGAAAG
AGAAAAATATGAGAGCTCTTGAACGGGTTGAACAAAATTTTATAAATTTGCAAAATAGTC
TTATGTTTCTAGTTTCCTTTTGGTGTACTCATGAGATCCCTATTTGTATAGAAGATTGGC
CAATGAGATCCCTATTTGTTTAGAAGATTGGGTTTCTTTCATTAATAGCCATAGTTTGAT
GTAGGTTCTCGTTTCTAAGTATTCAGCTTGTATAGGGTTTCCCTCTTATTGTTAATAAAA
TTATTTACCCTAAAATAATTTCCTTGCTAATTTTCTGCACACTTTTTATCAGGTTGGTTT
GATGTTAAGAGGCATGGGATTTGACAAGGTTACATCCATCTATTTAGCATCTGGAAAAAT
ATACGACTCTGAGCGACATATGAAACCACTATTAGAAATGTTTCCTCTTTTACAAACTAA
AGAAATGCTGGCATCCCCAGAAGAATTAGGCCCATTTCAGGTTTAAATTGTTTGATTTTC
CTTCCAGGCATTTTAGTTCCCCCCTCTCACCCCTCCTCTTTGGCTACTGTCTGACTCAAG
TTATTGCTTATAGAATTACTCTTCCAGGATGGCTGCCATAGACTATACTGTTTGCCTTCA
TAGTGAAGTATTCGTGACAACTCAGGGAGGCAATTTCCCCCACTTTCTGTTGGGGCATAG
AAGATACTTATATGGCGGGCACTCCAGGACCATCAGGCCAGACAAGAGGAAGTTAGCTTT
GTTATATGATAATCCCAATATCGGGTAAGGTTTTGGTTAACTTTCTGCCATCTTTTTTTC
TGTTTACGTGAGACCTTTTTAGTGTGCCTGTATATAAACTGAAAGAAGCCCCCCTATCCA
AAAAAAAAAAAAAAGGACAAAGAAACTGAAAGAAGCAGTTATGGGGATTGAAAACACCTT
TGGTAAGTCTATGCAGTCTTGTATGTTGGCTTTGCATTGCTTTTGACCGGTGTATGTTTT
CCATGCACTCATCTTACAGGTGGAAGAGCTTCAAGCGGCAAATGCTTAGTATACGAGCAC
ATAGTGATTCAAAAGGAATTGAGATTAAAAGACCAAATGACTCAATATATTCATTCCCTT
GCCCAGATTGCATGTGTCGGAGTAACAGGACTGAGGATTCTAGATCCTCCTCAGTAACGT
GACCTATTTGCCTGTCAATAGGTGGTGTTCTTATTCTCGTAGTACGCATGAACTTCTGCT
GCTATCCTGTGTGCATGTCAGCAGGTGCTGTTCTTGCTCTTGTAGTACATATGAACTTCA
GCTGCTAACTGTGTGATTCTTTCATTTTTTTTCCTTCCACTATGGAGAGGGGCTTACTGA
ATCTTGGAGCTGCTTCTGGGATTTGTGTGACCGATCAATTTGATTATCTCCCGGGCACAC
GTTTGAGGGTACACTTTTGTACTTGATGGTGCGAGGAAGAATGGGGAAGTCATTTCCATC
AGTGATGTAACCCCGACCATTGATTTCCCATAGCAGATTCATATTCTTCCAGCTGCTGTA
TCTAACAAGCCGTGAGTTGACACGAGACATATTTGCACATTAGTTTCATGAGAGAGGATT
TTGCACATAAGTGAAGTAGGAGTCCTAGATTATAGGAACAGGATGAGAAGAGTGTAGGGT
TATCAGAAATCAGGGTTCCAAAGTCTTACTTTGGATAACCTTTCTTGCCAATGTTAGATG
ATCTCTCCATTGTTGATATTTATTTGTCTCAGTTTCACTAGATTTATCATCTCATTTCAG
AGCTCACTACAAATGTGTGGAATTTTCCTTGATTAATTGTGGGCGTAATACATAAATATG
TCCTTTAACTTGACTTCAATTCACATTTATGTCCTCCAACTTTGGGTAAACTTGTATAAA
AATTGAATAAATAGACACATGCATCCTACGTGACAATAGACTCATGTGTTTCTTTATTCA
ACTTTATACAAGTTTGAGTGTCTATTTGTGCACACCCAAAATTGAAGGACATAATTGTGA
AATAAGATCAAGTTAAAGGGCACATTTATGTATTATGCCATTAATTGTGTCTGACAAAAG
CATTTACCATAGTATGTGCCAAATGCTACTTATAAATGGCTGTGCTTGATTTGGAAACAA
AGTTGGTCACACAAATTCCGGAAAATTTATAGACTAATATTCATGAAAAATTAAGATAAT
TTTGAATTCCTTTTTTGTGATTTATACCGTTCAAAAAGCGAACGATGCCCGCCTTTCAAA
ATAACGAATGTCATTTAATAGGTTATCAGTTGTCACCAATGGACCCAAAAAAGTTTGAGC
TCAAACAAGGTCGGTCACACATATTTCAAAAAATTCAAGGATTAGTATACACAAAAAATT
AAAATGATCCCAAATTTGTGTTTTGAGATGTATAAACTCCAAAAAAGTGACTTCCTATTT
CGTAAAGTTTGAGCCAACAACGATTTGGGCATTGACATAAATGAAAAAAAATACATAAAT
ACACATCTTATTTTATCATAATCTCTAAAATTTCCTATAATTTTTAAAAAAATACAAAAA
TCTCTTCTCGAATTCATCCCTATCCACTCTCGGATATATCTCCTTATCCCCTCGGATACA
TTCCTTCCATTAAATAATGTATCATTCGCAATCTGTGAGCTATGTATTCACAAGTTTCTG
AGGACCTGATGTATCTGAGATCCTATAAATTAAAGGAATTTTGTAATTTGAGAAAAAAAA
ATAGAAATAGGATGTAATTAGCTCTTAATACTATAAGTAATTTTTACGATATCAATTGCT
CATGGGCTAATTCGGGGGTAGCCCATTTTAATCCGTGAAATAAACTTGCCCAAAATGTAA
CCCATTATTCATGAAGGAGCCCAAATCTAACCTGTGAAGATGTATAGGCCCAATTTGCAG
CTGAAGGTAATGTCGACAAGTTTTGTACCTTGAAATACGATTTATAGAACTTGTTTTCCA
CACTTTCGTTAGGGAAGTCATTTTTTCTACTTTTAGAAATTTATTTTCCTAGAGAAGATA
TTTTCCAAAAATTTTGACCAACAAATATAAGAAAATTGAAAAACATTTCCTGAAAAAGTT
TTCCTTCATATCGAACACACCCTTAATCCATTAAAGTTGGGGGCTTAGAAGTTTGGGTGT
GTCATTAATCCGCTAATATATTACCTTAATTTACTTTAAATCATAAATTAACTTAGTTTA
TTTTAATCCACTCAAATTTTGTCTATTTAATAGTTGAGTTGTTTGGGCTAAATTCATTTA
TACAAAACTTTATCAAAATATTAATAAATTTTTTATATAGCCATATAAAAAAAAAAGGTA
TTTCTTTTTATGAGTTCTTTTTTTTTTTGATAATTGAACAAATTATATTAAAAAACCTAA
AATTAAAAATTCAGGAAATTACACCCAATAACTTTTAAAATGGTGGTCTTGAATTTTTAA
GCCTTGCTTATCTTGTGGTCCTTCAAAGTCAAAATTAATTTATGAGGCAAAACTCGATAA
ATTTAAAGTTCTTTTCAATATTCATAAAGCAAGTAATGTCAAAAATTGAAAAATGTTCAT
TTTTGTAAAATACACATCAAAAACATGACTTGACTAACCTTTGGGCAGGGATTAGATAGT
GACCCTTTCATTATTTTAGCTTATTATGACCCGTCTAAATTCGATCCGATCATTTATTTG
CCACACGTAGCCTCTTGTATTTTGTCCCAAACATTCTTTCTATCCCATGCTTTTATAAAG
GATAAATCAGTGCCTTGTCCCTTTTTAATTCTCTAAGTAGTGTAAATTGACATGAGTTTG
AGTGCATATTGACATCTTAAATTTGAAATTCAGACTATACTATAACAAATAAAGAATTTT
GTGGCAATTATTTAATGGTAATAATATAATTATCGTTATATTATATTTAGTGGGAATAAT
TATTATAACCAACACTTTATATAAATGTCGCTGCAGTGCCGGCTCTTGCTTGATAAATTT
AAGGCACATGCCTTAGTTGGGGGCCTCAAATTTTCATCAAGAAAAAGTTATGTGTTAATT
TTTTTAATTAAAAAATAATTATTTTTACTTAAAAAGTATAATTTTAAACAAATATATATT
ATTTTATTATTTTTAACTCCAATCAAATAGAAGAAATTAAGAAAACATTATTTTGTATGT
TTACATTCCCTTCGCTAACACTCGTATTATTTATCTTTTTAAAATTCTTTTGCACTTTAT
TTTTAATTTTTTTTAATAAGTTAGAGTAATACACTGTCAAAAATATAAATTAATAGTCGA
AAAAATTCAACAAAGTGACTTACAATTTTTCTTTTGTTTGTTTCTTCTTAAATATTCAAG
TATTACATAAACATATTAAAGTAGGGTTATAACTTATACCAAGTTATCAATTTCTTGTAT
CAGATTTTATGGTTCTAATTCTTATCTTTATGTAAAGCTTGTCAACTTATTACTTATAGT
ATTATGTTAACAATTTATATAATGATTGCGTCAGCAAAAGAATATTTTTCAATGTTGAAT
TGATAAAATATTACTTAAAAATAATAATTAAAAACGATATTTGAAAAAAAACATTTTAAG
AAAAGATATCAAGTAATAATTTGCACTTAAAAAGTTTTAAAAAATAAAATACTATATTTG
ATATTTATATAGATTTTAGGCCTCAATTAAAATTTCGTTTTAGGCCTCAAATTACGTTGA
GCCGCCCCTGTGTCGCTGAAGGCTTTAACGATTCTGAATGTATAAACATAACTCAATTGC
AGCTAAATGTTTTTGCAGGAACAAATATGATAGCTAAAAGAAAAATATATTGTCACTAAA
TGTCTTTTTTGTTGTAATATTATAAATCTCTCATCCCAAATTACTTGTCATATTTTTTTC
TCGACAGTCAAATTACATAAACCTTGACCAATATTTTAAGATATATTTTTTCATCATATT
AAAATTAGAGAAATTGCAACTTATAGAGATATTTTTCATTTAGTTGTCAATATCTATGTT
TTAAGTTTAAAATATTAAGTACTTTTAATAATTAATCATATTAATTTTCGAAAAGTGAAA
CATGACAAGTATTTTGACAACTGAGGGAGTAAAGTGCAAGTTTTACATGTTTTAACGTAC
CTAAAAGATTTGTTTGTGTATAGTTCAATTTGGGCAAATGTGGATTGGAACATTTTTATC
ATTGGCTTTGGCAATGCCGTGGTGGAAATGGAATAGAACATTAGTTGTCACGATATAATG
AATTTTTCAAAATATATTTTACAATTTTCACACTTGTTATAACAAGTTATTTTATTTTAA
GTTATGATAAAGAATCAAGTTAAGAAATGAGTATTATACAAGTTATATTAAAAATATCAT
GCATGCATCTCTTAAAGTATCGACGTGAGACTCTTAATAAATATCACGAATACAACTTTG
ACATATCAAATCATAAGGCTAACTTAATCTAAGAGTTAGTTGAGGAGGTGAGGATTTCAT
AAGTCAGAAGAGACTACCTACCACATAAAGCACCAATATGAAATTCTTCACAATTACAAA
TCAATGCGCGATTGATTAGAATTACTTGTTATTATTCTCTTTGAAATGATCTGAAGCCTT
CTCCAATTTTTGAATTGTCGAAACAAGAACTTCATGTGAGAGTTGAAGCTCCAAAATGAG
AATTGGGGATTTTTCTGATAGGAGTGTACATTTTCTTACATATTATCTATACATAGAAAT
TAAACTCATAAAAATTAAAGAACTTAAAGTTATTTTATATTGATAAATGTAATGAATTTC
TCACAAAATCAATGTAGTATGAAATTTTCACGTAATCCATTAATGTAATTTAGTTTGTTA
CAATAGATTACTTATGTAGTTATGTTTATTAATTCTAGGCTATGAACAACGCAAGTATTG
AATAGAGTTGTTTACGTATTATTTTTTTAGTTAAGTGATTTGATTGTAGAAATATTTATA
TACCCTCTACATAAAATTTAATTTAAACTCGAAAATAATGCAATTTGATTACATGTGAAA
GCATCACAAAAAAAGACATGAAAGAAAGTTGTCTATAGGCCAAAATGATCCTCGTGCAGG
TATGTGTTGCTATTGTCTAGTGTCTACTCTTCCTTGTGTTCACATACAATTTCTTAAATT
GTTTAATTTCTTTCGGTGAAAAATTACATTACAGATATAAAGTTAATTTAGTTATTTATG
TATAAATATTAAGTTCTGAATCCCACTTTAGTTCTGGGGCCAAAGGGTTTAGTGTTTACC
TCATTATTATGGATTTGATTGTTGCTAGAGACATTTTTTTACCTTTTTGAACTTACTTGC
CGAAAGTTACGATTCCACCTCTGCTTCTAGATAAGGTTGCAAATTGTATACATATATGTA
TAACTTATATATTTTCTTTTTTAAAAAGTGCATAATTCAAATGGATACAATAAAATTGTA
CACTTTGTAGTTTTTACGCTCTAAAATTAAGATATAACCTTTTGATAGATTAACACAAGA
TATAACCTTTTGACAGATTAACACAAGATATAATAGACGTTTGACTATATATTTCAATTA
AAAATACTTTATTTAAAATTATTAATTTAATTTAAATATCTTGTGTGAGTAAATTCTTTA
CCAATATACGATATCAGTGTGAAGTGTGAACTGAAACTCAATTGTAAGAATTATGGGAGA
GGTATGGAGATTGGAGAGCATATATAATGTCTATTAATGATATAGATATAATGAACAATT
AATTAATGAGGGAAGTACAAGTCTGAAATCGACAGTGGCCAATAATTCAATTAATCAAGA
CTTTAAAAAATATAATATATCACACATTGCATTCATATGAACCGTTTTTATATTATTTAA
TGAACCTTATATAATAATGAACTCAATAATTACTTCCTTAATTTTAAATTATATGTTTGT
TACACGTCTCTTGCAAAATAATAGTAGTTAGAAGGCTTTTCTTCATTATTTCACCCTCAT
TTATATAGATATTATAGTTTATTTCACCAATTTTTTAGAAGATAAAAAATGCTTATTTTT
TAAAAATGAGGTATTTAATCGAGTTTATAATAAAAAATAAATGTTTTGGAGAGTAGTAGA
AACTGTTTTTATAAGCTTAAACGTGATTTTTACTGTAAAATTATTTTCTGAAAACCCTTT
TGAGAAAAATAAATATATGTAGAAAGTACATTTTAAATTTAACCAAGCACTAATTGTTGC
TCTAAAATGTTTTTTTTAAATTTATCAGTCAAACACAAACTACTTCTCATAAAAAAGTAT
TTTTCTGAAATCACTATTGAAAAAGCCCCTTCTAAAAATAAAATGATTTTAAAAACTTGA
TCAAACCGGATAATCTCTTTATTCAATATTTATTCTACTAAGATATTTATAATCTTCAAA
AATAACTACTAGTAAAAATAAAAAAAATTATCTTGAACTTTTAAAATAATAAATAATTAT
TTTTAAAAATCACCAAAAATAATCTAAGCCAGAGCGTATTCTATCTTAATACAAAGAACT
TACTTTATTGACAACTTTCCATCTTTCCAAGATTTGAGAAAGGTTCTCTAAAAGGAATAA
AAGTAAAAATGTTTCCTTAAAATCAGCCCAAATCAACATATTAAAATAACATTATTATTA
TTATTATACAAAATATACTTTAGAATATACCAAAAATCAATAATTGGCATCTTATCAATT
GTGTCAACATCATAAACACTAATAAAGGATACAAAATCCAAATCATATTATAATATCAAG
AGTCTCAATTTCACACTTTAAAAAGTTAGACTGTTCACATCTTTCATTTATTATCCTTTT
CCTATAAATAAAACCCCCAAATCACTTTATCAAATCACTACCAATACAAAAATTAATATT
TTTTTTGTACAAGCAAAAAAAAAAATGGCTTCTAATTCAGCCTTTTCTCTGTTCTTGATT
TTCTTGATTATTACGCAATGTTTATCAGTCCTCAATGCTGCTACAGATTTTGACTTTTTC
TACTTTGTTCAACAGGTACACATCTAATTTGTTTAGTTGATTCATTTTTTTTTTTAAGTC
TGGAGAGGTTAAAATGTACGCAGATTATTGTATCCCTATTTTTGTGGGGTTGAGAGACTA
TTTCGAATATAATTTTTTTTTTATAATCAATATATGTTTTTTTTTCTGTTTATGTAGTGG
CCAGGATCATACTGTGACACTAAACAAAGTTGTTGTTACCCTACAACTGGAAAACCAGCA
GCAGATTTTGGAATTCATGGACTTTGGCCTAATAATAATGATGGGACTTATCCATCAAAT
TGTGATCCAAACAGTCCTTATGACCAATCTCAGGTATTCAATATTCTAGAAACATATTCT
TATTCTAATTGATGTCACCAGAGGTGAATTCAAGTTTTAAATATTTCGGGTTAGTCATTG
GGTTTTTAGTACTGAACTCGTTATGTTTTTGAATTAGGGTTCAAAGTTTAATTTTTTGTT
AAAAATTTAGTTTTTTTCCACTACTATTTTTCTATTATTCGTGTTTAAACTACAAGGTTC
AATTGAACTCATAGAATTCTGGGGGCGGATCTTAAAGCAAGGCAAGGGGTTTAAAGTACA
AGGTTCACAAGTATGACCAAAATGATATTTTTTGTTGTTATATATGAATTGTTGAATCTT
ATTGGCATAAAAAAAGATTCTAGTGGTTTAATTGAGTCTCCTTCGTCAAAAAATTAGACG
GTATATATATGACGAAAATGAATTCTCTTGATTATATATGAAGGGTTGAATTCCTTGATA
TAAGAAAAGACTCTAGTGTAATTATATACGAGGTTCAAGATTTTCTTTAGATCATTAGTT
CAACTCATAGGTGTGATGGTTCAACATTTTTTTGAATCTCCTTATATGAATTTCTGATTT
CGTTACTATATACTCACAAGTTCTTGAATTGACTCGACAGGTTTCTGACTTAATTAGTAG
AATGCAGCAAAATTGGCCAACACTAGCATGCCCAAGTGGTAGTGGCTCAACATTTTGGTC
ACATGAATGGGAAAAACATGGCACTTGTGCTGAATCTGTTTTCACAAACCAACATGCTTA
TTTCAAGAAGACTCTTGATCTCAAGAATCAAGTTGATCTTTTGTCAATTCTTCAAGGTGC
TGACATTCACCCTGACGGCAAATCTTATGACTTGGTCAACATTAGAAATGCAATTAAAAG
CGCGATTGGATACACTCCTTGGATCCAATGTAATGTAGATCAATCGGGTAACAGTCAGTT
ATACCAGGTTTACATTTGTGTTGATGGCTCGGGTTCAAATCTCATCGAGTGCCCTATTTT
CCCTGGAGGGAAATGTGGCACAAGCATTGAGTTCCCAACATTTTAAACTAGTATTTGTTC
TTTAGCCTTATGTCATATGCCTAAATTTGTTGTTTTTCCTTTGTACTATTTCTTGGTTAG
TAATATAATACATGTTCTAATCATTGGAAAAAGGTTATGCCTTGTTTGGATGCAATAACA
TACTAAAAATTGTCGTTTGTTCTTAGTACTCAACACTAAAGTATATTATTATTAATTTTT
TAATATATTTTGTTTCAAATGGGACAACTCAATAGACAAAAGGTCATAATTTAAATCGCT
ATACACGAAGTCGGGGACGTAGATAGTAAGGTGATAAATTTTCGTTTGTCATGGAAATTA
AATTGTATAAATAAGACATATAGTAACTTTTGGGATTAAATTAAGTAGATTAATACCGTT
GCAACTAGTAAAGTGACATTCTTTTATTCGTGGCAACTAGAACAAGAACAATGGTGCCGT
GTACGTTGTTGTCATTAGTCATTACCTTAGAAACGTTATATAGTAAATAATATAACTGAA
AAACAATATGGAAAGTATGTTGGGACAGATTATTTGACCGGACACGTGGCAAATGAAGAG
AGGATTCAGTAAAACGAGAAGTCAATTAATGTCAATCAGATCAAAAACTTATTTGACTTT
CAAAAATTAGCTCTCAAAAACCTGCTTTTGTTCATTCGCACTGGTCCGGACTCCGGAGTG
ATCCGTCTATATAGACTTGGAGGTGTGTGTAATGACCCTAAAGGTCATTTTTGGAAATTT
TCATAAAATGACCGGTTTACCCCTCCCGATAGTTGCCCTGAGTCCTAATAATTGTTGTAT
TTTCGAAGTTGGTTTGAAGGAAAATTGATGAAAAGTTGAGTTTTTAAGAGTTAAAGTTTG
GTTAAAAGTGTTATTTCGAGTCATTTGGAGTTTCGAGACTCGAATCGGATTTCCGTCGAT
TCCAGCAGTTTTAGAATGTCGAAACGGGTCTATGAGAATTTACGGAGTCGAATTTGGAGT
TAAAACGAAGATTTGAGGTCCTAAGTTGCAAAAATTGTGAAATTTTGATCAAGAGTTGAC
TTTGGTCAACAAACGAGGTTCCGGTGCTTGAAATGGAATTCCGAGGGCACCGTTGGATTC
AGGGGTGATTCTAAGTCTATAATGAGTCTTGGTTGAATTTTTAGAGGCTCCGAGTGCGTT
TCGAGTTTTTGAGCCTAAAGTTAGTTTCTTGATGCCTTATCGGATACCGGGTCAAGGAGA
CTTCGAATTCAAATTCCGACGATTTCATTGAGTCCGAAATGTCATTTTCAGGCTAGTAGC
ATATTTGGTTTGTGTTCGGGAAGTGCCAAATGAGTTTTGGGTGAGCTTTTAAGCTTCTTG
GATGCTTTGACACTATTTCAGCAAATTGTGGCAACTAAAGGGTTCATTATTAGTTTTAAA
GGTCGAAAAACTATTCCGAAGGTTCTGAAATTTTGAGCATGAATTATAGGACTTATCTGA
AAATTTTGGTGCATTTTCGCTAACCCGAGATTGGACTTTTTTCGCAAATAAGAAATAATT
GTTTACCGAGTAGAAATGATATTTGACTGGGCAAACGAGCATGAAATTGAGCTCAGATTG
AACGAGCAGGTCCGTATCATTATTTAAGACATTTACAAAAAAGAATCGGGTCATTTCACT
ATCGTATGAGGAAATTACGGCCTTTTTAGTGAAAGATTAACTGCTGTTTTTCTGGTGCAT
AACAGCCATGTACTGTTATAAAAATCTTAGACTGTGTTCATTTGGTATTTTGAGCATATC
GGGAGTTCTAGAGATCGGAATGGAGTGATTCTTACGGGTTTCTTCTTGAATTAATATGAG
GGTTAGTATTCAATCTTCAATTCGACATTTTCTCATAATTTCTTTATCTGATTTTTTTTC
CTATTCGTAAATCTCTTGGGAAAAATTGGGGTTTTATCGATTTGGACTCCCTTTTTTATG
AAAAAGGTATATTTACGATCCTTATGTTATGGGTAAACTGATTTTAACATAAAATTATTG
ATTCATCGATTATTTTCATCATATTAACCACGTACAATTTGGACTTTCCCGGTAAAGTTA
AAGTTTGATAAATTGAGAATTTCAAGGTCGATCTTAACTCCGTTTTTGATGAAATTTCAT
ATTTGAACTTATCTAAGCATGGGCAAGATGTTTTTCAAGAGATATTTCATTTTCGAGTCG
GGGTTTTGGATCCGAATATTTTAGGCTTCTTCAAGAACGTGGATTTTTCCTTCAAATTGA
GTTTGTGAATTGATTTCAACTCCGTTTTCAAATTGGTTTTCACCATTAGCTTCCAAATAC
TTGAAGGATCATTTTACATCAAAAATTTCCAGATTTGGGTATCGTTTTCCGGTATGAGAC
TTTTGGACCGTTTTGCCCTTTTTTCCTAAATTTCTTGATTTTGGTGTCATTGGACTCGAA
TTGTGATTGTGAATAATTGTTTGAATAGATTATCGTGATCCGAATTATACTCGGAAAGGA
AAGGCTCAAGTCAAGTAACTTTTGGAGTTCATTTTAAGGCAAGTGGCTTCCAAACTTTGT
AAAACTCTTAGACTACGCATGACTACTTTCCTAATTGTGTTGGGGAGTAATGGGGATTGA
GGATGGGTTTTATTTGTTGATTGAAATTGTTGTAAATGAAAGATGGGGAATAAAACGAGC
TAAATGTGTTATATGTGACTTGAATTTGTTGAATAAGTCATGTGATAACTGATATTGAGG
GGATAAAAGAGCATGAGTAGGCTATGATTGATACAAACATTCATGTTGAGACAAATGATG
TGTAATACTATGATGTGGTCGTGATATGGTTGTGATTGAGACAGGTGATGTGTAATACTA
CGATGTGGTCGTGATATGGTTGTGATTGAGACAGGTGATGTGTAATACTATGATGTGGTC
GTGATATGGTTGTGATTGAGACAGGTGATGTGTAATACTATGATGTGNNNNNNNNNNNNN
NNNNNNNNNNNNNNNNNNNNNNNNNNNNNNNNNNNNNNNNNNNNNNNNNNNNNNNNNNNN
NNNNNNNNNNNNNNNNNNNNNNNNNNNNNNNNNNNNNNNNNNNNNNNNNNNNNNNNNNNN
NNNNNNNNNNNNNNNNNNNNNNNNNNNNNNNNNNNNNNNNNNNNNNNNNNNNNNNNNNNN
NNNNNNNNNNNNNNNNNNNNNNNNNNNNNNNNNNNNNNNNNNNNNNNNNNNNNNNNNNNN
NNNNNNNNNNNNNNNNNNNNNNNNNNNNNNNNNNNNNNNNNNNNNNNNNNNNNNNNNNNN
NNNNNNNNNNNNNNNNNNNNNNNNNNNNNNNNNNNNNNNNNNNNNNNNNNNNNNNNNNNN
NNNNNNNNNNNNNNNNNNNNNNNNNNNNNNNNNNNNNNNNNNNNNNNNNNNNNNNNNNNN
NNNNNNNNNNNNNNNNNNNNNNNNNNNNNNNNNNNNNNNNNNNNNNNNNNNNNNNNNNNN
NNNNNNNNNNNNNNNNNNNNNNNNNNNNNNNNNNNNNNNNNNNNNNNNNNNNNNNNNNNN
NNNNNNNNATGATTGTGATTGATGACATGTGCATATTCATTATTCATCCCATGTGTGAAC
TATCTGTTGCATGAGTTCTGAGACACTGATATGAGGATGGATGGATATGAGACACAGTTG
AGACTAGCTCCGGCTAGAGATATATGAGATGGACTAGCTCCGGCTAGCGATTTGGATGCC
GATGGGATCTGGTTCCGGCGGTGATACATGGTCCATGTGTGGCCCCCATGGGTTCTGATT
TGAGTATTCAGCGCGGACTGATTACGTCAACAAATGTGTATCGTAGGACAGACATGCATC
ACGACTACATGACATCATTATTGCATTTTGCATCGCATTTGCCTTATCTTTGTCTGTGAT
GTGTGGATTGTATCGGTTTACCCTTCTTATGTGGAATTTGATCTACTTGCTCTTAATTGT
TGATCTGAGGTTGATGAGGATATACTGTTGGTTCTGGCTGTTGAATATGATCTGTTTAGT
ATAAGTTGGTTGGTTTGCTGCTAGATTGAAGTTTCGGTGGTTCGGTTAGGATTGAAAGGA
GTTGTTTGTAGCTGCTAGTTTTGCTTAGTTTACAGTTACTTGCGAGTACCTGTGGTTTTC
GGTACTCACCCTTGCTTCTACACAATTGTGTAGGTTGACAGCTCTCTCTCAGATTCGGCT
TAGTAGTTTCTTTAGCAGATTGAGCTTGGGGACATACTCGAGAGGTAGCGGTTCATTCCA
GACGTGCCCTTGAGCTATCTTTACTTTCAGTTTTGTTCTATTCGAGAACTATACTCTGAG
ACTTGTATATTTTTATTCGAATTCTGTATTTAGAGGTTTGTACATGTGACAACCAAATTC
TGGGTAGTGTTGAGTCTTAATTAAAGTCTTCCGCTTATTTATTATCTTTTATTCTCGTAT
TTCTACTTCTCTATCATTGTGGTTGGGTTAGGCTGACGTGTCCGGTGGGAAATAGACACG
TGCCATCACATCCGAATTTGGGGTGTGACAGTGTGCCTCAGATAGATGATAATGCAAATA
ACAACCAAATTTTGAGATATTCATAATTTCATTTTCTAACCATAATGTCAGTCATGTAAC
GTCTAAAATAGATAATTATAACGAAAACAGATAGACATAGCTCATTCTAAATTCCCCTTA
CTCACCTCATTTTGGACATTTGAATACACCATATTACACATTTTATACATATTTTATTGT
TCAATTGTTGATAGCTTTTTAATTTTTGCGATTTTAATCGAAAAGCTTAATAATAATCTT
ATCATTCCCTCCTTATTCTTATTTCAATTTGATCATCTCTTTTGCTATTTCCATTACGTT
ATGTTCATTACATTAACAATATGAAAATGATTAACTGATTTTGAATTGATTACGTTGTTT
GTGACCTCACAATATAATAAATGAACTTTAGGTTATACGAACTTCTGTTGCTCCTTTTGG
AAAACGATTTGTTTCTCTTTTCCTTTTTAATTCTTTCTATCAAATTTCCCAAACTAAATA
TAAACTATTTTTTTTTTTTTATATTATTCATATTGAAGTTCGATTACATACCTTTTTTTT
GTCAAAATGCATTTCAATAATAACAATAAAGAAATTAATGTTAAAGAAGAAAATCCTGTG
TGGTCGCAAAATGTACAAGTGTAGACTCAATTAAAGTCCATTAATTTGATACATCTATTT
AGTAGTTTTCCTGAAATAAATTTATTGCATGTTTGACTACGTTTTTAAAATTAAATTATT
TTTTAAATTGTTTTTTTATAAAAGTTTTTAACAAAATCATATTTTTACGAGAAACAACTT
GTATTTAAACAATAAATTTAAAAGTGTTATAATCCATTGCATTGTGTGGATTATCCATTA
GATTTATTAAAGAATTAATTGGATTCATGTATGGGTGCTTCCAAGGTGATAAGAACCTTA
GGGGATAACTATGTATCTACTACTTTGGTGATTTTTGGGAGTGATATCTCAACACTATAA
ATAGAGATATCATTTACCATTTAAAATACACTTGAATAAGAAGAAAAGTCATCTTCTTTA
TCTCTATAGCTTGTCTTCTTCTCTTTATTATATTATTCTGAGCTTATATTTTATAACAAA
AAAACATTATTAAGCATCTCTAATTAATATTCATCTAAACTTTTAAAAGTGTTTCTTAGT
ATTTTTTTTTTCCTCAAATGTGTTTTTAGCAAAAAAACTACACATCTTTTAGTTTCTGCT
TCTGCTACTTTTCCGAAGTACTTATTTTTTTAAAATAAAAATTTGGTCAAACACTTTAAT
TTTAGCCTCGCAAAAATTTACCCAAGTAGATTATTACTTCCAACAATATATTTAATATGT
ATAGATCGGAAACATTTTATCCCTAATGTAAAATTTTGGAACAGATCGAATTAGTTGAGC
TTAAAGAGGATACGGACCACCGGATGATAAAAATAAAAGAGAGAGAAAGAGTGTGTGTTT
TAAATATGAATTTTGCTTGTTTGTTCCTTTACTTCTGCAGGTCGCGAGACAGCAACCTTT
TCGTTACTATATATATATATATATATATATATATATATATAGCTAATAGAGTCTTTATAT
ATAGTAGGTGGACGAAGATTTTATGGTCAAACGCGCTAAAGCGTTTGTGAAAAAACATTT
GATCTAGTCGCCTAGGTGTGTTTTGCTAATCATTAGGTGATAGTTCAGGTAAAATGTTCA
AATTCTCAATAGTTTAGGATATGAAGCTCAAAATTGAGATAATTTAAATGCGTTTGTTAA
TCTTAATTCTTATTTTAACATTAGGTGAATTCAAAATTTGAAAATTTAAAAATTATAAAT
TCATATAATGATCTCAAACTAATCAGTATAAACTGATAAGTGAGTTTTTTTTTTAATTTC
AGGAGATAAGTGAGTTCATTATCAATTTATATATATTTAGTGGGGCTTAATACATATATT
TGCTTACCTGATATCTGTTGCTGGTGTAATTGACAGGTATCCCGTGAAATTAGTTGAGGT
GGATAAAAATTGACCCGGACACCACGGTCATAAAAAAAATACAAATATTTGCTTCTAAAT
AAAATAAAATTCATGTCAATCTACAGTATATAATTAACAATGTTAATTTATTAAATTAAT
TTACTTAATAAATACCTTTTAAAGAGAAGCACAAATTAACTTAGGCCGGGTAAAATGTAA
CAAAGGAGTATATGATGAATGGATTGAATCTCACATGCATCGGTTTAAGATTATTATTTT
TTTCCATTGATCTAATTCTTAAGGTGTGAGTTATAAGGTTCAAAATGAAATTTGACATAA
TATAAGAGTCAGATCCAATTCATTGGGCCTTCAGATAAGGGGGAGGGGTGGAATGCCCTA
GTATCAGTTGAAGGGGTGTTTGTGTGTGAAAATACCTCTAAATCATAAATGTGTACGCAC
TAGATCGGACAGTGAAATTTCAAATATAGTATATTCATGAATAAAATAAATCTCACATTT
GTTAGGAATGAACTCTCTAGACGATCATCTCTTCTTGAACTAGCTTAGATAAATCTCTTC
TTATTGAATTAGACCCAAAACCTAATTTACCATATTTATAAAAATGGTATAGTTAAGTTT
CAATAATTGTGGAGAATCATTTCTAACATATATTAAAGCAATATATTAACCCAAAGGGAT
CGAAGACATGTTCCTATACTTTGCTATTTAATTTGTTAATTATAAAAAGTCATAAAAGAA
TAATCTGCAGAATTAATGAAACACTGCTTGTTAATTAAATTGAAAATTATAGAATTGACT
TTAAATGAGATATACACAACCAAGTTGTTTGGTAGATTGGATCGGGCCTATCACCTAATT
TTTATCTATATTTATTCTGTTCATTCAACAAAAACTTGTACTTAATTAAGTCTTTGAAGA
ATTAAAAAAAATTGACCCAATAAGAAATTAAGTAAAATAATTGAATTTTTTGTCCAAAAA
TGTCAGAAAAATGGAGTTTTATCAAGGCATGTCACGATAAGCTTCTCAAAACTTTGTCTA
ATAATGTTATTTAATGAGCCACTTTGGTGGCGGCTAAGTAATTGGTTGCGCAAGGACTTT
TTCAAATCGAGTTTCTATTTTCAATATTATTTACGTGCATTTTTCAATTGAGCTCATCAC
ATTGAAATGATATTTACAAAATTACTTTAAAATGAGATTTATCTTAGGAAGGTTCATATA
AGCTTCGTTAATTCAAGATTAACTTTTACAAAATGAAAGATAAAAATATCTTCCCAATTA
CTAAGTACTTAACAATAATTAATTATAGATTTGGCAGTTTTATGACATTAATAAAAATTA
CTGCACTTTGATTCAGCAAATAAATTTCATTGGTTGAGAGCCTCTATAGTCTAAAGTTAA
CCTGCGTATCCTTATCTTCTTTTGTGTACGCAAATAAATAAATCAATCAATGGTTTTTTC
CTTTTTAACTCTCTAACATATGAAATTCATTAACCTAACTAATTAAGATTTACATCATAA
GATTCATTTTAAAGATAAAGTGTTCCATTGATTCATTTTAAGGATAAAGTGCTTCCGTTG
ATGATCAATCACCTAACCTATTAAACAATTAAAAGATTTGCTCCGTTCTATTCGAAGAAT
GACCCATATGATACGACTTAATCAATTATCCTCGTAATTTATATAAGATTTTGACTGGAT
TGAATTAAGTTTCTTAAAGTATGTTTCTTATCTCTCCCCAACCCCCTCCCCCTTTGAGCT
TGTTCACTTATAGGGTGATCCTTACTCTTACATTCAAGTATTTGCTCGTCATTTAGGCTC
AGGAGTAAAATTTATGCTCATTGCACTAACGAGAACTTCTAAATATTCAAATTCGAACCC
AAAACCTCAATTTTAAGAAACACTTTAATATTCATTGGCTATGCATGAATTTGAAATTTT
CTTGCTTGATGAAAAATCAGAAGCTATTATTCACTAAACGTAGCTCAAGCTGTACGTTTC
TTTACTTAACTTCCAATTGAACTTAATTCCCAACTAGAAAAAAATAGTTAAATTTCTTCT
TTTTTTTCAATTGAAATATTCCTTTTAGATATATACTTATATTTATATTTATAGGTTGAT
TGATTTACAACTTAATTAGGAATCGGTCTGACCCCTTCGTCCAAATTAACAATCAGCTTA
ATTCAGAAAAAAATATTCCAAGATAATTATCAACTTAGAAATCCAAGACTAAAATTATTA
ATGACACGATATTTAACTTTTTTTATTATTATTTCCACTAACTTTGTAAAGTGTAAACTA
TACCTCGTCTTTAATACTTTTCTTAATGAACATCAAAAGATTTAAAAGAAAGTTAAAATA
GGATAAAGGGATTAATCTTTTTATTTTTATTTTTATTTTTGACAAGAGAATGGGTGTGCG
CACATATATAGGTGTAAGAGGAATGGATTGAGTTAATAAATAAATAGATTATTATATTTA
ATGCCCCCAAAATTACACCGGCTGAAATGAGCTAAAAACCGGGTCAAAATTTAAATGGAA
TGGGTGTGCACACATATAATTTTTCAATAGCTAATAAAATTATTATTTTTCTTTCTTATA
ACTATATAAAACATACAAAAACACGTATGTTCAAAATATTTTGATAAAAACTTTTTTGGG
CAAGATATCAACCCAAATTCGAATGGACTGAGCTAATAAATGAGTGTGAGACTAAATTAT
CACTTTGGCAAGTTATAAATATGACTAATTTTATCACCTTTATGTACAACCGCACAAGGT
AAACTCCGATATAATATAATAGCTCGTAAAAATATTAAAAATATAAAATATATTAGACAA
ATCCAAGCGATGAGCTCAATCGAGAAATCAACCATTGGTAACTTATTAGGTTTAAATTGT
TCATGAATATAGAGAAGTAGAAGCTGATAAATTAATGCGTAAACCCCAAATCTTAAGCAC
ATGAAGATAAATATTGACAACCAGGACATTAACACATGTACTTTAATGTAGTACACGCAA
CAATATTTTAAATATTATTTTTTTTTACACAATTAATTAATTAATTAGTTGGCATATACT
TATCAGCATATTCCTTCACGACTTGTCTTAATTTTCCCTATAAATTGAGACATAACTATA
TCAAACTAAAAATACCTTCTTTCTATTTTACTCACCCAAAAAGAAAATTCAAAAGTTTAT
TGTAGGAGAAATTATTATTATTATTATTAATCTAGAAAATGAAGAAATCTCAAAAATCAT
TGTTGATTATGATTATTGTTGTACAATGTTTGTTAGTTTTTTGTGTTGCAGCACAAGACT
TTGATTTCTTCTACTTTGTTCAACAGGTATGTCCTCTTAACTCTATTTTGTATACGTATC
GAGCAGCGGTGGAATCAGGAATTGTAACAAGATTCAAATTAAAAACTTTGAACTTGTAAC
CTAAAGTATTTTTTAGAATATCTTTGCCACTACAATAATAACATCACTTATAGCATTTTA
TAATAATTTTTTACGTTATCAGATCATCTTAAAATTTCGTTATGATATTATAGTGGCCAG
CGTCTTATTGTGACACGAGGCGTAGTTGCTGCTATCCTACTACTGGAAAACCAGATGAAG
ATTTTAGTATTCATGGTCTATGGCCAAACTACGAAAATGGAAAATGGCCACAAAATTGTG
ATAAGGAAAGCTCTTTGGATGAATCTGAGGTATATTCACATTAATTTTCAAACTTTAGCT
TTGAAATAATCTAGCTATAGTAAGCAATAAATTATTATAATTAGGTATATGTCAATATCA
TTTTCAACTTGTACAAATGGGATCTTTTATTTATTGTTAAAGTCTTCCCTAATAGAGTAT
ATAAAAAAGCGTATAATCTATGTATATCTGCTAGAAAAAGAAATAGTGAATTTAATTGGG
TATTTATGCTACGATTCCATTATTTTTAGACTTGTTCTTATGGTATATCCCACATTCCGT
TTATTTAACGAAAGAGTATATGATGCTTTTTAATAAACTAAAAAGAAAATTGTGTCAAAA
TATGAAAAAAATAATTAATCAATATATGTTGTTTTTATATAGTATTTTTTATGTAATTTT
TAAATACGTAGATTTTATTTTAAGAAAACATGAAGAATCATATATTAGGCTTAAACATTA
AGAAATCATATGTAGGTACTTTGACCTATCGGATTAGTTAAAATAATTAATCAACACATA
CAAAGATGACATTTCAAAACAAGTCTTAATTTATTTTGGTTCCCGCCGCTGGATGTTCGG
TATTCAAAATTTGGATTCGTGTTGGAAAGTCCCTAATAAAGATAACTTTGTACCTAGCGA
GACTCGAATACGAGACATTTGATAAAGAACGAAGGAGTACTTACCATTCCACCACAATCC
TTATTGGTAGAATTAGTCTTAATTAATCCTTCATCACGAAAAGGATTAAAGAACTGCTAG
GGGTAACTTCCAAGTTGATTCTTTCAACTTTTAGATTAATCACAAAAGAGATTGAAATCT
GCCAAAATGAAACTGAGTTAATTAATTCTACTTTAGGTACAAAAGTTCCTTTGTTTATCT
TTAATAATATTTACTTATACAGTACTCCCTCCATCTCATATTAATTGTCTCACAATACTT
GTAATTTTACAAAATTAAAATAAATTACGTAATAATTTTTGTTCCATTTTATCTTTAATA
TTAAGTATTCTTGAAAATAAATATTAATTAGAGTGCAATTAATATGAGAGAGAAAAAAAG
GATAAAGTAGTAAATATATTTTTTTATTTATGATTCCTTAAGGAGCCTAGAAAAAAATAA
AATAACTAATATGAGACGGACCCAGTAATATTCATGCATGTTGTCAAGTTTTAGATTTTT
TTTTTTTCTTTTGACAAAAAGTATAATATGTTATTCCTACTTTTTGGTGCCCATGTTTCC
TTGCTTAGACTTCTTGTTTTTAGGTATGGATTTATATATCCACTTGCATAATTTTGCTTC
TACGAAATGTTTTTCTTTCCTCGTATTAATTATATTTCTACTTCAAGCTTATGTAACTAA
TTTAAAATTTTAAATATTTTATAAATAAGTTAGTGTAGAATTCTTGACTTGAGACTTGTT
GCTTAATTAGAACCCATGTTTAATTCCTTGCTTAGTTGTTCTTGTTTTTAGGTTGTTGGA
CATGATGGGATATTGCATTTGCTTCTACGAATGTTCTTTCTAAGTGGTCATTTTGGGTCT
GGAAAATATTTTCTAATTTTTTCATGTTTGATAGATCAAAGTTTTGAAAAATATTTTCTT
AAAATGAAGAAAGTGACTTGTTAGTGGAAGCGGGGAACGCAAACAAGTTTCACAAGTTAC
ATTCCATATCGATCGTGTCCTTCCCACCTTCCATAATAGTTGTCTAGATTATATTCAAAT
GCTTTTAGGAATTAGGAGTAATATTTTTACTTACATACTGAATTCAAGTAAATAAGGATA
ATTACAGTCCAATATCTTACAAGTAAATAAGGGTAATTACAGTCCAATATCTTTGGGTGA
TCTAGTTAACAAAATCGCCAGCAAATGTATAAATTTTGTATATTTAACTATAATATACAT
ATTCGATGTATAGGTTTTATAAATTTCAGCCATATTAGTAAATAAGTTTCGCCGAAATCA
TGTACATATATTAATATTTTCCTTCGTATCGAACACACCCTTTTGTCTTATTGAGTTGTA
TATATGGAATGTGTCTAATCCAAACATTTTCCAATAAAACCATGCTTAAATAATTACCAA
GTAAAAAATTCATGCAATAAGCTAATTATTTTATTTTATTTTGTATGTTGTATATATGCA
GTTCTCAGATCTTATAAGCACAATGGAAAAGAATTGGCCATCACTTGCTTGCCCAAGTAG
TGATGGTTTGAAATTTTGGAGTCATGAATGGCTAAAACATGGCACGTGTTCAGCTCTTAA
CCAACATGCCTATTTCCAAACTGCACTTGACTTCAAGACCAAATCTAACCTTCTTCAAAA
TCTTAACAATGCAGGTAAATAAATATATTATAGAGTTTATAGCTTCTATACACTGACGTA
CGTGTAAAATAATATGTATAGTATCAGGCCACTTAAAAGATAACTATAGGAAACCTTCTA
ATATATAAGATCACGGACGATGAATGTAGCCTTTTGGCTACGGTTTACTTGAACTTATAA
CTTTCGATACAATGTATAAACACACAAACTATGTGAGAGAGATATTAGCAATGTTCATAA
TAAGTTAAAATAATAGTCTATCAGAAATAACCTTTATTCCTTAGAAAGATAGGGATAAGG
TATATATATATATATATATATATATATATATATATATATACCCCATTTTTTTCATACTCA
CTTATGAAATTACACTGAATGTTATTGTTATATTAATTAGAAGTTAGATGCTAACTTAAT
TTTGTGTTGATAATTAATTAGGGATTAAACCAAGGAATGGAGAGCATTATAGTGTAGAAA
GCATTAAAAATGCAATTGAAGAAGGAGTTGGACATACCCCATTCATAGAGTGCAATGTTG
ATTCACAAGGGAATCATCAATTATACCAAGTTTACCTTTGTGTGGATTCTTCTGCATCAA
AATTCATTGATTGCCCTATTTTCCCACATGGACGAAAATGTGGTTCCAAAATTGAATTCC
CTCCTTTCTCCTCAAATGATGACCATGCTGAATTTTAATTATTTTTTAAAAAACTAATTA
TTTCATCATGATCATATTCTTGATCTTCTATGTTGTATTTTTTATTGAAATCCTTTCATA
GTTGTACTAATAAAATTTCATTCCAAGGTAACAAGATGTCAAAAGGTCAATATTGACTCT
AATTTGTTCGTTTTGTTTTTGGCTCAAAATTATCCTATCGTTAGTGATGTAATTCACTTT
TGCATATTAATTTTACCTCTGAACTATTCGAAATAGGATAACTTTATCCGAAGTTTTCAA
GAGAATCAAGAAATTGCATTTTAAAATATTGATAAACTTACCTAAATTCCATTAGCTTAG
GAGTTAATTAATTTACTTAGATACATTCTAGTTTGCAATATTACAAATCTAACCAGATTT
TGGTGCGTTCAGATACATGTATCTTGATATACATGAGTCAAAATTAGGTATAATTTATTC
TAGATACACTGTATCCAAATAGAATTCACATGTATCTGGGATACAGAACAAATCTCGCTC
ACCTCCTTCCCATCTCAGCCGTCACTCTCCTATATATTTGGTATTCCAGATACATGCGAA
TTACACTACATATATAATTCGCATGTATCTAGGATACATGATTATCTCGCTTGCCTCCCT
CCCGAACTCGCTCACCTTTCTCCTTATTTTAGTGTATCTGGTAGCAAAAATACATGTATC
TAGGTGTATTTTCCTCAATATATGATAGAAACTTCTTAATTAATAATAAGATATGTAATT
ATTTAATATCTATATATATATATATATATATAATATGAATATATATCTAATAAGATAGTT
TTCCCATGACGTTATCTGAAATTTCATCGAAGACAATCAAGCAATTACATTTTAAACATT
TTGTTGGAGTGACTTGAGAGAAGCCCATATGAATTTGCCCAGCATTTAGCCCAACAATCA
GCTCAGCTCAGCTCAGGCAGCCCACATCTTTGTTTTCCTTATTTTGGTTACATTGTATTT
ATTCATTTTTACCAATTTTATCTACAAATATAAATATTGCTTGATCTTTCTACATGTGTA
TCAAAGGGGAAAGTAGTATGGCGGAATCTCTAGTATTAAATGTTTTAGTGAGATCTATTT
TTTACTGGGGAAATATAGTCAAACCCTCCTTTTATTCTTTGGAATCGAGTGGACAACAAG
AATTAGAATTAACCTATATAACATTTGTTCCCATATAATCGACATTTTAGAAGCAAAACC
TCTTGATCCTGCCTCCTCGTGTGAAAATGCTTTTCGTGATATCTATCTCTATCTCACCAG
CTCTTTCTCTCTTTAATAGGTTTGAGGTAGTTCAAGTCCCATGCCATTTTTTTCAATAAC
TTAAATTAAATTCTTATTTAAGTTCCCTTCAAAAAAAAAATTATATTATTCTAACCTTTC
AAAATTAGCATCTAATTACCCAATAAGTTGAGTAAAAACAGAATTCCTTTGGGCGACTCT
CTCTCTATATATATATTGAACAATATTCTATGTTAATACAACGGAAAAGGGTCAAAATTG
CCCTTGAACTATGCGAAATAGACCACTTATACCCTCCATTACATTTTGGGATCAAAAATA
CCCCCGCCGTTATCCCAGGAGACCACAAACACCCTCAAGAGTTAACACCCCAAATTTTTA
GTGACGTGGCAAGCCACATGGGACTAATCCCTCCACCTAAGCATTGCCAACTAAGGTTCA
CTAAAAAGAACTTGACCTTTAGTGGCGACAAAGTAGCCACAAATTCCCAAAATATTGCCA
CTAAAGGTTATGAGTGATTTTTAGTGGCGACTAAGGCTCCAACAACCATTCACTAGTAAA
ACCTATTTTTTCAACAAAAAAATATGATAATTAATTTTTGATTGCAACCTAATTTTCTAA
AATAAATAACTTGCAATATCAATATTAAAAACATACAATATTATTACGAAAAATCATCAA
AATTATTTCTCGATTCAAATCTCCTACTATATAATGCATCATTGTACATTTTATACATTT
ACATATGACATAAAAATAAAACATACAGTGTCTTCAAACTCCTACTTAATCGATATCATT
TTTTATTTTTTAAAAACAATGAAGAAAAAAACACAAAATTAGAATTTAATGTTAAAAACT
TTTAGTGACAGTTTTCTGGGCTTTTGTGGCGATTGTTGTTGCCGCTAAAGGTCTAGTTCT
TTTGTAGTGAATCCTAGTTGGCAACGCTAGGTGGAGGGATTAGTCCCACGTGGCTTGCCA
CGTCAATAAAAATTTGGGGTGTTAACTCTTGAGGGTATTTGTGGTCTCTTAGGATAACAG
CAGGGGCATTTTTTATCCCAAAATGTAACGAAGGGTATAAATGGTCTATTTCACATAGTT
CAGGGGTAATTTTGATCCTTTTCCGTTAATACAATTAGCTTCATTCATGTATACAAATGA
TAAAAGAAAAAAAAAAAGGTATACAGTGTAACACATACCTTGAGCAAGTCAATTTTATTT
TAGACACAAATATATATATTATCAAAGTATATGTAAATATTTAATTTAATATGGACAATT
TTGTGATGAAAAACGATGCTAATATATGCGTGTACTGTCACACCCCAAAACCAGATGTGA
TGGCACGTGCCCAAACCCCACCGGACACGTCAGCCTAACACCCAAAAACCCGACGATACA
GAATTTATAAACAAGAATAAGATAGAAAGATAAGCGGAAGTCTTTAAATAAACTCAACAT
AACCCCAGAATTGGTTGTCACATGTACAAACCTCTAATACAGAATCTGAATAAAATATAC
AAGTCTCATAGTAAAGTTCTAGAATAGAACAGAACAGTAAATATAGATAACTTGAGGGCA
CGTCTGGAATGAACCGCTACCTCTCAAGTAAGTCTGGAAGCTCTAATCTGAAGATGAGTA
ATAAGCCGGATCTGATAGAGCTGTCAACCTACACAACTGTGTAGAGGCAAGGGTGAGTAC
CAAAAGCAACAGGTACTCGCAAGTAACACGAAACTAAGCTAAACTAGCAGCTACAAACAA
CTCCTTTCAATCCCAACCGAACCACCGAAACTTCATTCTAACAGCGAACCAACAACCTAT
ACTACACAATTCATAATCAACAGATATATCCAACAGTATCTCAACATCAACCTCATATCC
TCATATAAGAGCAAATAGATCATATATCACATGAAGAGGAGCAAGTAGGTAAAATCCACA
CACCATAGACAAAGATGAAGTCAAATGCGATGCAAATGCAATAATGATGTCATGTAGTCG
TGATGCATGTCTGTCCTAAGATACACATCTGTTGACGTAATTCAGACCGCGCTGAATACT
CAAATCAGAACCCATGGGGGCCACACATGGACCATGTATCACCGCCGGAACCAGATCCCA
TCGGCATCCAAATCGCTAGCCGGAGCTAGTCCATCTTATATATCTGTAGCCGGAGCTAGT
CTCAACTGTGTCTCATATCCATCCATCCTCATATCAGTGTCTCAGAACTCATGCAACAGA
TAGTTCACACATGGGATGAATAATGAATATGCACATGTCATCAATCACAATCATATTACG
ATCACATCATAGTATTACACGTCATCTGTCTCAATCACAACCATATCACAACCACATCAT
AGTATTACACATCGTCTATCTCAATCACAACCATATCACGACCACATCATAGTATTACAC
ATCATCTGTCTCAACATCAATGTCTGTATCAATCATAGCCTACTCATGCTCTCCTATCCC
CTCAATATCAGTTATCACATGACTTATTCAACAAATTCAAGTCACATATAACACATTTAG
CTCGTTTTATTCCCCATCTTTCAATTACAACAATTTCAATCAACAAATAAAACCCATCCT
CAATCCCCATTACTCCCCAACACAATTAGGAAAGTAGTCATGTGTAGTCTAAGAGTTTAA
CAAAGTTTAGAAGTCACTTGCCTCAAAACACTTCAACTAGTAACTCATATTTGAGTTTTA
CCCTTCCGAGCACGCTCCAAATCACCACAATCTATTCATGAATGGAATCCCACAATCAAT
ACGAATCTAACAACACCAATATTGTGAAATTTGGAGAAAAAGGGTAAAATGGTCAAAAAA
ATCTCGTTCCGGAAAATATTCTCGAAATCTGGAAATTTTTAGTGAAAAATGTTCCCCAAG
AAATTTAGAATCCAATAGTGAAAACCGTTTCGAAAAAGGAGTTGAAATGAGTTCACAAAC
TCAAATTTTCTATTAAATTCGGATTAGGCAAAAAACCCCAAATTTTACAGTTGAGATCTG
AAATTTTGATGTTAAAATCCATAAATAATCGATGGAAATCAAAGATATAAGTTGGAAATA
ACTTACCCAATGAATTCCTTGCGAAAATCCACTTGAAATCACCTATTTTCGAGCTCTCAA
AGTCTAAAAATGGAGAAATGGGTATTTTTCAAGTTGTGGGAAAAATAGCTACTGATTTTT
GACTTAAAAAAAATAAATGGGCTGCTGTTGCAGCTGAAACACAGCAATAAGCCCAAAGTT
TAAGTCCCCGTTGGACCCTCGGGATTCGTTCAGAATCTCGTGCACACAAACTAAATATGT
ACCCCCACTAAATTCGACGTTCCGGACTCAATGGAACCGTCGGAATTTGAATTCGAGGAC
TCCTTGACCCGAAATTCAATAAGATGCCAAGAAACTAGTTAACGCCAAAAAAATTCAAAA
CTCAAACGGAGTGTCTAAAAATTCAACCAAGACTCATTCTAGACTTAGAATCGCCTCCCG
AAACCAACGGTACTTTCGGAATTTCAATCTGAGCCTTGGAACCTCATATGTTGACCAAAG
TCAACTCTTTATCGAAATTTCACAACTTTAGCAACTTAGGACCTCAATTCTTCGTTTCAA
CTCCAAATTCAACTCCGTAACTTCACACAGACCTGTTTCGACATTCTAAAACTGCCGGAA
TCGACGGAAATCCGATCCGAGTCACGAAACTCCAAATGACTCGAAAAAGCACTTTTTAAC
CAACTTTAACTCATAAAAACTTAACTTCTCAAAAACTCAACTTTTTACCAACTTTTCCTC
AAACCAACTTTACAACCACAAAACATGGGACTCGGGACAACTACCGAAAGGGCAAAATAG
TCATTTCCACGAAAAATTACCAAAATGACCTTTCGGGTCATTACATGTACGTTCAATATA
ATGTTGGTAATTTTATAATATACATGTAGTTCATGTATATACATAAATATAATGAAATTT
GTCAATCAAATATAAAGTAAATTTATTATATACATTCGGTTCAAGTATATACTTTTGATG
AATTTAATACTGTAATGACCCGTAAAGTCGTTTTTGGAAATTATCATATAAATTATCATT
TTTACCCCTTTGGATAATTGCATGAGTCAATTATTTTGATAAATCGGTGGAGTTGATTTG
AAAAGTTTTGAGCTATTTGTTAATTACGATTATTTAGTGGATGGGTAATTTTTAAATAAT
TAATTTTAATTGAGGGTTAATGGGCCAAGCCCATGTGTAAAATTGAATTACATTAGAAAG
GTTTATTACTATTTTGCATTTTAAACATTTTGTTGGAGTGACTTGAGAGAAGCCCATATG
AATTTGCCCAGCATTTAGCCCAACAATCAGCTCAGCTCAGGCAGCCCACATCTTTGTTTT
CCTTATTTTGGTTACATTGTATTTATTCATTTTTACCAATTTTATCTACAAATATAAATA
TTGCTTGATCTTTCTACATGTGTATCAAAGGGGAAAGTAGTATGGCGGAATCTCTAGTAT
TAAATGTTTTAGTGAGATCTATTTTTTACTAGGGAAATATAGTCAAACCCTCCTTTTATT
CTTTGGAATCGAGTGGACAACAAGAATTAGAATTAACCTATATAACATTTGTTCCCATAT
AATCAACATTTTAGAAGCAAAACCTCTCGATCCTGCCTCCTCATGTGAAAGTGCTTTTCG
TGATCTCTTTCTCTATCTCACCAGCTTTTTCTCCCTTTAATAGGTTTGAGGTAGTTCAAG
TCCCATGCCATTTTTTTCAATAACTTAAATTAAATTCTTATTTAAGTTCCCTTAAAAAAA
AAATTATATTATTCTAACCTTTCAAAATTAGCATCTAATTACCCAATAAGTTGAGTAAAT
ATAGAATTCCTTTGGGCGATTCTCTCTCTCTCTCTCTATATATATATATATATTGAACAA
TATTCTATGTTAATACAATTAGCTTCATTCATGTATACAAATGATAAAAAAAAAAAAAAA
AGGTATACAGTGTAACACATACCTTGAGCAAGTCAATTTTATTTTAGACACAAATATATA
TATTATCAAAGTATATGTAAATATTTAATTTAATATGGACAATTTTGTGATGAAAAACGA
TGTTAATATATGCGTGTACGTTCAATTTAATGTTGGTAATTTTATAATATACATGTGGTT
CATGTATATACATAAATATAATGAAATTTGTCAATCGAATATAAAGTAAATTTGTTATAG
ACATTCGGTTCAAGTATATACTTTTGATGAATTTAATACAATATAGACAAAATATATTCA
TATACTGTAAATATGTGATTCTAATATAAAGTAAATTTGTTATATACATTTGGTTTAAGT
ATATACTTTTGATGAATTTAATACAATATAAACAAATTATATTGTAAATATTTGATTCAT
GTATACACTAGTAACTTAGGTGTACATTATTTTGTTTCGCAGAAAAAGAAATAAAAGAAG
AAAAAGAAGTAAAGAAAAAGGCCAATTTCACCAAGTTTAGATAGAAAAAATACTTATTTA
CCTGGTTAAGTTGTGCATATTATTAGGCCCAACAAATTAGAGACAAAAAAACATTTATTG
ATATATAAAATCCATATTTTCTTCCCCTCTAGATCTAATCATTTTTGGCAGAGTTTCTAC
TGGCCTTTTTTTCATTTTTCACTATGCTCACTCCTCCATTTTCCACCCTCTCCTCCGTTT
TAGTTGACTGAGTTATCTCAATATTTTTAGGTCAATAATTTGCTAATTTATTTTTGGTTA
TGTGGACGAGGTTGTGGACACAATATTGTATATATACGTCAAATTTCCCTTATTTTTCAG
AATTACCCAAATAACTGTCCAATATAACCTATGCCTCCAATAATCCATCCAAACTTTTCA
TTTTGATAAGATATTTCTCGAATGATATATATAATGTATTTTAATTTTTTTTCAGACTTC
TTAACCATTAGAAATCTAATCTTCATCTAAAGAGATTATTTAAGCATCTTTTAAGAAGAA
TGTATTTGTTTTAATATACATTTTAAGTCCACTCATGTGATATTGAAAGTGAATATATCA
CAAAAGGAGCAAAACACATATCTTTAAGAAGAAAATTCTTTAATGAAATTTTGTGGTTGA
ATTATAATGGTATTTATGTATAATGCTCTAATTTAACAAAGAAAAGATTAACCTAGTTAT
ACATACTGTTGACAATATCTTTGGAGTGACAATGATTGAGCTATAAACCAGCTAATAAAA
TAGAGACTCTCCCATGTAAGGATCTTGACATTTATGTTCAATTATAGCATATTGTTAGAT
TAGTTTTATAAACCTCTATAGTCTATATAAATATTCTACAAATCACAAAAAAATTGAAAT
TAAACGCATTTTGAATTGTAGAACCTTGGCCTAATAGATCCAATTAACTTCCATTTTAAT
TTTCCCATTGGTGTTCTTGATATGTATTATATTCCCACAGAAGATATTGTATTTCTTGTT
AAATCTATTATTTATTATCAATCACAGAAATTTTGTGTTCGTTTTTTTATTTTATTTTGG
GGGTGGAAGAAGGAGAGATGGAGAGGGAATTACAAGCTAGGGAATCGAACCGTTACTAAC
AAAATGAAAAAAATCATATAGTTAATCAATTGAACGATTAAGATGGATTAAGATGCATTG
AGGGCAGTTGAAAAGAAACAAATGAACTCTCTAATTCTCAAAGTAGAGTAAAGAATTGAT
CATTTGACCTTTTAATCTTCTTCTATTTAATTTTATCTCTAATATTCCTTATTATATATA
TTTGTCACACATTAACCATATTTTCATGTTCATCTGGAAAAAGCTTATTTAATTTATTAT
AATTAGATACAGTAGTTTCCAAACTATGCTAGTTTATCATTGAAAATCTTTACAACACCT
AAAATTTATGGACGTAAGAGAAAGTGCCTAAATAGTTTTACAGATAAACAATACAAATTT
CATTAGTTTAGAAGTAAATTATTTTTCTTCATGTGAGTTTCAAATATCACGAAAATTATC
TAACTTTAGATTTCGTATACATGTATCTGACAAGTATATAATGTTAAAAGAGCAACTTTC
ACATATAGCAAACATAAAAATCATATTTGTATGTTATAACTATAGTTTGCATAATTGCGC
TCCATAGCAATTTTTTTGTTTGCTATGGAGCTTTTGATTTGTATAATTCGCTAGAAACAT
CTAGTTTTATACAAATTGTTCAGTTTTGTATAAATTCATTTATACATTGTAATTTGTATA
ATAAGATATGTATTTGTATAATTATATAGGACTAAAATATATGTATTTGTATTTGTATAT
ACATTTTTCTCTCGCTTTATGCAAACACAAACACATTTTATATATTTTATACCGAAATGT
ATAAAATGGCTAATTGAATACCGAATCAGATGGCAAAAAATGGGATGTTTGCTGCGAATT
ATAATTAAAATAAACTATGGCTATAACATTTAATTTGAATTAATAGCTTGTTATTTCATA
CAATTTTCCCATGTTAAAAATAGATATAATTTGTTCCACATATACTATATTCAAGTTGAT
TCGCATGTATCTTATTCTCTTGCTCACCTCTCTCCATGTGTATCTGTATTTCAGAATGTA
TCTGGTAATCCAAATAGATGTATCTAATGTGATTCGCATGAATTTGAATATATAGACTAT
CTTGTTCGCTACTCTCCCTATTTCAGTGTATCTGATGGCAAAAATGCATGTATCTAGGTG
TATATAACTTAAAATTTCTTATATAAAATTAATAATTAATAAGATAATATATAATTATTT
TAAATTATAAAAAGAATTAGTAAACATGATATAAATATATGTCTAATAAAATACTATCTT
AGTTTTATATTAGGATTTAAAAATAAATTTGCAGTATGAAAAAGTGCCGAGTAATTTTAG
GAATTTGGGGGGGGGGGGTGCTTGATTTACGGCTTTAGATTTTGTTGGGCCCATTAGTTT
ATTAAAAAGGATAAATTACTTAACTACACTCCTTTACTTACCTTAATATTCATTTATCCC
TACTTATTTCAAAAATTTCAAAAATTCCTTATTTACCTATGTATCCCACAGTATCCCGTG
CACAACGCTATATATCCCGCTACGTGGAATGTATCAAACGCTATGTATCCCGTGCACAAC
GCTATGTATCCCGCATGTATCCCGTGCACAATGCTATGTATCTTGCTATGTGGAATGTAT
CAAACCTAATGTATTATGTGCACAACGCTATGTATCCCGCTATGTGGAATGTATCAAACC
TAATGTATCCCATGCACAACGCTATGTATCCCGCAAACATCATTTTTAAGGGATTTTTGA
TAAATAGAAAACTAGAAGGGATAGGATGTTATTTAGTACTAATAATATGTGGTTCCTATA
ATTTATACTATTAAAAATGAAACGTTTGCATAGGTGAAAAACTAACCAAAAAAAATTTAA
ATAGGAGATTAATCCATCATAATGCGTTTCACTGATGCAGTTGAATTAGCTTAATCTTTT
TCCTTTTCTCAATTTTAAAAGAAAAAAGAAGAAATGTATATTATATTGAGTATATGACAC
ACAAGAATTGGGAATAGTAAATTCTCTATTATTTTCACAAATCAATCCTATATTATAAGA
TGAATAAACCTTGATCGATTGTATTCTATAGAAAAAGTCATGTTTAATTATAAAGACTAC
ACTTCATTGATAATTTATATTTTTTATTAGATGAATAAATCTTTCTTTGTTTAATTGTTT
TGAGTGAAGAAAACATTATATTAATCTTGCCAACAAACATTACATTTGCAATTTGTTCAA
TAAAAAATTAGAGAAGCTATGCTTATAGAAGCTTTACAAACTATATAGTGCAAATTAGAG
AAGATATTATATCGTTAATTAGAGGCGAAGCTATAATTTTTTCAACAAGACGCAAATTAT
ATATAAAAAAAAAGACACATGAATTGTTGGGCTTGGGTTTGACCCAGATCCATTAGTTTG
TTGTATATATAATTTCACGGTAAAACTATCTAATACACAAATATTCTTACCATATTTGAT
TATTTATTAATTTTCTCTATAATTTGAAATAATTATATTTTATCTCACTAATTAATAGTT
TTCATACCAGAACGAGAGAGAACAAAAGGAAGGCGAGCGAGATTTCTCTATGTATCTCAG
ATACATGCGAATCACACTAGATTACAATATTCTATGAAAAGTGTTCGCCTGAGATACCAG
ATATGCGAGCAAGATAGGAGAGCGGCAAGCGAGATTTGTCTATGTATCCAAACACATGTG
AATTCACTTGAATACAGTATATCTAGAACAAATTAAATCTAATTTTGACCCATGTATTTC
GAGATACATATATCTAGATGTATCTCGAAACATCAAAATCTGATAAGATTCGTAATATTG
CATACTAGCATATATCTAAATATTTAGCTCCTAAACTAGTGAGATTTCAATAAGTTTTAC
TATATTTTATCAATAAAATGAACTGTTTGACCTTTTAATTAATATTTGTCCAAACTAGCT
AACTTGGATACCATGGATATAAACAAAAATAGAATAATCCTTCACCAACTTTGAGCAGCC
CTCTCACCACCTATCGTCTAACTTAGGGTTACAAGTCAAAATAAAACTTTGAATTTTTTT
TTTTTTAATTAAATAAATAAGAGAATAGACAACTTACGGGTAAAACAAGGGAACTTTAAA
ACACTAAGTACAACACATAGTATATTACTATTATATTTGACAACACAATGGATAGGAACT
TAATAATTACTAAGGTCGAAGATTATGATAAACAGTTTGTATGTGACTGAGTATTGTTTA
ATTTAGTTTTCTTTATTGATATTATTACTAGTAATTTAGTATCATTTTTTTTATTATCTT
GTTTTATGATTTTTTGTTTCTTGTTATTTTCTTTACTGTATTAGTTATTGTTGTTAGTGT
TATTTTCCTCATTATTTTCTCGTGGCTTCTTTATTATATTATATTTCCTTTTCATACCTA
CTCTAAATTGTTTTATNNNNNNNNNNNNNNNNNNNNNNNNNNNNNNNNNNNNNNNNNNNN
NNNNNNNNNNNNNNNNNNNNNNNNNNNNNNNNNNNNNNNNNNNNNNNNNNNNNNNNNNNN
NNNNNNNNNNNNNNNNNNNNNNNNNNNNNNNNNNNNNNNNNNNNNNNNNNNNNNNNNNNN
NNNNNNNNNNNNNNNNNNNNNNNNNNNNNNNNNNNNNNNNNNNNNNNNNNNNNNNNNNNN
NNNNNNNNNNNNNNNNNNNNNNNNNNNNNNNNNNNNNNNNNNNNNNNNNNNNNNNNNNNN
NNNNNNNNNNNNNNNNNNNNNNNNNNNNNNNNNNNNNNNNNNNNNNNNNNNNNNNNNNNN
NNNNNNNNNNNNNNNNNNNNNNNNNNNNNNNNNNNNNNNNNNNNNNNNNNNNNNNNNNNN
NNNNNNNNNNNNNNNNNNNNNNNNNNNNNNNNNNNNNNNNNNNNNNNNNNNNNNNNNNNN
NNNNNNNNNNNNNNNNNNNNNNNNNNNNNNNNNNNNNNNNNNNNNNNNNNNNNNNNNNNN
NNNNNNNNNNNNNNNNNNNNNNNNNNNNNNNNNNNNNNNNNNNNNNNNNNNNNNNNNNNN
NNNNNNNNNNNNNNNNNNNNNNNNNNNNNNNNNNNNNNNNNNNNNNNNNNNNNNNNNNNN
NNNNNNNNNNNNNNNNNNNNNNNNNNNNNNNNNNNNNNNNNNNNNNNNNNNNNNNNNNNN
NNNNNNNNNNNNNNNNNNNNNNNNNNNNNNNNNNNNNNNNNNNNNNNNNNNNNNNNNNNN
NNNNNNNNNNNNNNNNNNNNNNNNNNNNNNNNNNNNNNNNNNNNNNNNNNNNNNNNNNNN
NNNNNNNNNNNNNNNNNNNNNNNNNNNNNNNNNNNNNNNNNNNNNNNNNNNNNNNNNNNN
NNNNNNNNNNNNNNNNNNNNNNNNNNNNNNNNNNNNNNNNNNNNNNNNNNNNNNNNNNNN
NNNNNNNNNNNNNNNNNNNNNNNNNNNNNNNNNNNNNNNNNNNNNNNNNNNNNNNNNNTT
CTATATATTGGTTTTTAACCTATATATTCAATCTTATATTCTTATTTTTATTTTACTTTG
ATATTGTTGTTGTGTTACCAAAAAGTTATTAGAATAATATGTGTAATGTTATTTTATTAA
TTTGACCGACACTATCTTGTCCCTACCAAAAAAAGAAAAAAAAGTTATAAGTTAAAGCTA
ACTAATTAATATTATGGCTTTTAGTTTGTTGCTTTCAGTTTAAGTTTTTTTTTTTTTGGT
ATACCAAACGAGGCTACAAAAACTAAAATACTAGAAAGCACAGTCACAACTAACATCAAA
AAATCAAATTTCTTCTTTTTGTTTTCCTTTTTTCACTATTTCTTCGTGATAATCGGTGCG
AGGAAAAAAAATCCTCTCTTTTCATAGAAGAGATTGAAAGAAAAATCAAAGATATAGTCA
TATTGTTATAAGATATTATTCTTTTTTATTTGTCGAGCTAAATCTTGACTCATCTAACCA
TAATTCTCATCTTCTTCACCTGATTAAAAAGAGAGGGTAATTTGACTTTGTGATCGATCT
CATCTATGTTGCGGATAAAAGAATGTGCCGATCAATTTTTCTTTTCATTTTGCTATTTAG
AGTTAGTTTATTGTAAGTTAGGATACGAAATTAAAATAGAATGTGATTATATCAATCAAT
CTTTTTTGTTGCTATGTCTAGAGATTGTTTGTTTGTTGAAAGAAATTGTGTGCAAATAAA
TATTAAGTCAATATTTGGAGCCTTAAATCTTCTACAAATAGAAAGGGTAGAGATAGAAGT
TAGATAATTTAATTTTTGTGCATCAAAAGGAATTGTATGTGCAAATATTAAGACGTGGAG
CATTATACTTTTCTACAAAGGGTGGAGACAAAATTTAGGAAACATTGATTTTTTGTGTGT
TAAATAAGTTATTTTTGAACTCTTGAACAACAATTAGTGTAATTAGTAATCTTAATTATT
TTGGACAAACGTATGACTTATGAGGATAGATTTCAATATTTTTTTGGAATTTAAAATGAA
ATGTTTTCTTAGGAAAGAAAATGACATTTTTATCGGTGTTTCAAATGAATCTTCAAATTT
ATCCACATAGACCATATAAATTAAGAAAGATTAGGCAAATATTCAAATGTTTATATTTCA
ATAAAGTTTTGAGTTTTAACGAAATAATTATTTTTTTAACTTTTGAAAAAGTTAGACAAA
TTGTGCACCTTGGAATAGTTGTACATATGCACCATCTTGATTCCTTCCTTTTATTTTCAA
ATCTCTTATTTGATTTCTCTTTTTAATTTTCTCCTAAAAGAAAAAGTGAAATCATGATTA
TGAAATAGTAACTTTTTTACCACAATGAGAAAAGTGGACAAAAATTTATATATATAGTTT
TCATTTAATTATGATTAATAAATATATATACGTTTATTTGAGAAGTAAGTACATTTTACT
GTATAGTTTTCGTGTTTCTATTCATAGAAATCAAATCCTAACCTACTCTGATAGGTGTAT
GGTCTTAAAAATTATCAGTATTTAAATAAATAGATAAATTATTTTTGAAAGTAAAAAAAA
TATTCAAAGTTATTTTAAATTTTCAAATAATTTGGGGTAAAAATAAATAAATTACGTTTT
GACATTTTTAAATTTCAATTTTTTTTTTGCCAAACTTAATTTTGGAAGTTCTAATTCCGA
ATTTTTTTAAAAAAGATCTTGGCCTCTATAAAGTTTATACATGGGATTGCATGCTAATTA
TTTTATGCCGACATATGTAAGTTTGTAACATCTTGATATTAAGCAATACTAATTTAATTT
GTAAAGTTGTTATCTTTGAATACTTTTTTAAAAAGGTTTGTGTGGGGACATGTGTTGCTG
GTGGCTAAAAGACCAAGTTTTTAATTTATTTTAAAATATCAATATTCAAAATGAAGAGTC
AATTGTTCGAACCTAGTCATGTTAAATTTTATTTGGTCAAGTCGTAATTTATTAGTACAA
AAAATTTACAACATTGAGCTTTGTAGATTGACGAAGTCTAACATATATTAATTGATGAAA
AGAACACCAACACATAAAAAAATAAAAAGAAACGAAATAAGTTCTGATGACTTATTAAAC
TGAATTTTAATTTAGTTTATGACCTATTAAATTTTTAAAAAAAATAAAAAAAACAATTTT
TATTAATTTATCAAAATGAACAAATAAAGAGAAAACATATTTTTAATTTACTATACTTAA
TAAATAGAAACGAAGAAGCATTTTTTTTTCTAACAATAACTAAGGTCTATAGTTTTTATT
AAGAGGAATTTAGTGTAATTAATACTTGAGTGATTTCTTATTTTATTTTTGTTTCTTTCA
CCTCTTAAATAAGGTTTGGGACCTCATTAAATTCAAAATTATGTATCATGAAAATTATTT
TTAAGACACTTTTAGTATTTTTTATTTTTATACACTCAAATCATTTTTAATTAAGAGTAG
AAGTATATGAACTATCTCTAAAGCCGTATATGAGCTAGATTTAGAACATTATGAAACAGT
TTAATCCATAATCGATGTGGGCATTAGTATTGAAAGTATGCAAAAGGACATATCTTTGAT
GTATTAGTTATTGAGTACAAATGAACGTCGTATCTAGATGAGTGCTCCTCTAATTCGACT
TTGAGAATTCAAGAGAAGATCAAAGCTAGACGAGTCGGTTCGCACAACGGAGGATGGTCA
ATTAAAACTAATTAATTAGTTGAAATGTATTTTTCCTCCGCGTTCCTTTTGATTTTTCCT
TAATTTGGTGTAAGACTAGTAGTCAAGTCCAAGCGACAGCGATGCAAGAACGGGCCCATA
TATAAATCATCTTTCTCTCTCTAATTTTATTTTTTTTAAGCTTCTCTCTCAATTCTGTTT
TTTTTTTCTCTCTTTCAACTCTTTCATTGTTCATTTCTAGTGCTAACAAAATCCAAGTGT
TTCTTCAACAAACTTCTCCGGCATAATCATTCTCACCATTCTCCAGGTACGTTATTTTTT
TCGTTTTTGATATTAGAAAATGTTTGCAACCGTGTGTTTGTTCAAATTTTTTGACTGGAA
TTTTCCTTTGTTACGGTTGATTTTGCTGCTTACTTTTCAGTTTTAAGCAGTTCGATCTGT
ACATTTCGGGAATACTCTCGAGCTACGCTTTGTTTTTCTCGGTATTCAGAGTTTTAATGC
TTTGAAGTTTGGATTTAAGTGTGTTTTTTCGAGTTTTGCTCGTAATTTCTTACTCTTCGG
CATTTTAATTTTTTTTTTACGTGTTTGATTGTAGAAAATGTTCGCGGTCTTTGATTATGG
CAGTTGTGATTGTTCAAATTTTTTAATGGAATTTTCATTTGTTTACTGTGGATTTTGCTG
CTTACTTTTCAGTTCGATCTGTACATTTCGGGAATACTCTCGAACTTACGCTTGTTTTTT
CTCGGTTATCGTTGTTGAAGTGTTTTTAAGTTTGGATTTAAGTGTGATTTATCGGAAAAA
TGCTCGTAATTGCTTCAATTTGCTTCAATTTGTTTGGTTTTGCTGCTTATTTTTTTCAGT
TTAAGCTCATCGATCTGTGCATTTCGGAAATTTCTTCTAATTTTTAGCTTCTCCGGCGTA
ATTGTATGCTTTGTTGTTAAAATCGCTTTTTTTGGAAGTAGAAAGTGTCGGTTGGTTTTT
TATAGCAGTTTTGAGTTTTAATCGGAAGTTTCTTCTGTTTAGCTTTCAGGTTTAAGCTGT
TAGATTTGTGCATTGTGCTTCATATTGAAGGAAACTGCGGCACTCTAGGATTAGTTGCTC
GATTAATGTGAATTTGCAGACCGCAGTGGCGTCTCCGGAGTCTGGAGAAGCTAATTTGTA
GGCTTTTCTAGTGAATATGGAGGAAATGTACTTATGTAAACTCCGAGTATGATTAAGTAA
GTTTTTCCTTTTGTTTTTTCTTAAGTTTGATGCTCATACTTCTTCCATTTTTTATTGTCT
TTATGTTAGGTATTTGCACTGTTTCTTTTTTCTTTGGTGTTGTGTTTTGTTGAGATTGAG
ATCTGCATTTGAAAACTGGTGGAGATTGGCAGTTGAGTACTGATGGTTCTCACGCATTGT
GCCGATCTAAATTGTTCTTGTCTATTATGATAATTGTTTATTCTGTAACTTCAGGTGCTG
GCTTCAGTGGCACATCTTAGTTTAAAATACTGATATATTGAAGAGTAAGCAGAATTTAAT
ATAGCATTTGAGGGTGTAAAATCTTGGAAATAGTTTATAAGCATTTAATTTTCTCAGACG
ACAGGGCAAGAATCTAGTATCATATTTTTATTAGTACCTAGTTGTTATCTATAAAAATTT
CCACTCTGTTTTCTGTTATTTTCTAGTGTGGATGTTTATTTTAGAGCATTTTCAGCTCTT
CTTATGCTCTAGATAGAGTTTGATACTATTCCTTTTCCTGATAGCCTTCAATGTTCCTTT
CCATTTCTTTCCACTGGTACATGATCCTGTTAATAAAAGTTAAATACACTCAGAAAGGGA
ACCAGAAATTCATTAGGATTGTCAAATGGCAGGTTTATAGATGTTTAGTTATTTAATTTG
AGAGCCTCTTTTTCTCCTTTATTTTTTTATCTAAGAATATCAGGCAGAAAAGATAATATT
ATCACCTTCGTATAACAAAATAGGACGGTTATGATTCATTTGTGTTTATATATAATCTTC
GAATCTTTTCTCTTGACTTGGCTGGCCTTAGTGTGTTTGACAGACTTTTTTTTTTCTTGT
CTTTGCTATTAAAATACTAATGAAACTTCTCCGAGTTATATAAACTGCAGACACCGCTTC
TTGCCTGCTGCCCTTACTATTTCACTATATAGCTTGGAACATACTCTTCTGCATTCAAGT
TCTTATCTTTCCCTTTATCAAAAGAGAAAGTTGGCATCTTTGCTTTGGAGCACTTTGTTC
CTTTATTTAGAACCAATCTCTCTGTTAAATCTATTAGCCATTGATAGGGGACTTATATTA
AAGCATAAGTCCTTTAGGTGTTCAATTCATTCTTGGAAAACTACATCTTTTGATGTTCAA
GAACATGCCCCCAAATTGATCATCAGCCAAGCAGTCAACTAGGTTCGACGTTTCCTTAGG
CAGTGTACATGAATCTATAGTCTCATTTAGACAATTTTTCATCTCACCTACCATCAGTAT
TTGGCCTCCAATACTGGAGCAATGTAATAGTGTGTGCTTTATTTGGTGTTCTGAAGAAAC
AAACATCGTTTCTTTTTGGCTTTTGGACTGTGCTAATAACCTTAACTGATTTAACACTTG
AGTCTGGACTCACATGATTAAGATTTGGTGTTGCGCTTCAAGTTGGTTGTGGTTCTTTTC
TCCTCATTAGCATGTACATAGTGAGATAAGTTATTAAATTGTTAGCATCTGTTGCAGGTG
CTACTGTTCTGTTGACTCTCTGGGCTCATCTAGTCTGACATTCATTGAATTAAGTACTAA
ATGATTTAATAGTTGTATTGAGAACAGAAATGAAGAAATGGTACGGTGGTGTTTTAACTA
CATCCCTGTTGATGTTTTTGGTCCTGGGATACTGTGTGATGAGGAAACCTGTCAAGGAAA
GCTATGTTACAAGTTCTCTCTACTTCAATATGACAAATCCCCTTGAATGGATAAATGCTA
TGGCTCCACCTGCAGCTCACCATCCAGAAAAAAATAATCAAGTAATACCTGCTGAAATTG
TTGTCTCTGATCTCTTTATCAAGAGGAACCTGTCAGCTCAGGAGCAACAATCTTTGTCTA
CGTGGTATCAATTGAAAAGGTTAATCACTCATGATCTAGTTTTACCTAATGCTATAGAGG
CGGTTAAGGAAGCCACTGTTGCATGGAACAACCTCATGAGTGCAGTAGAGATGGACAAAC
TCGATACAAATGATAGTTCAATTAAGACAGGGAAACAGAAACAATGTCCTCATTTTCTTA
GCAAAACCAATGCTACAGAACTTGATGCTAGCGGCTTTAAGTTGCGGCTTCCTTGTGGTC
TGACTCAGGGTTCTTCCATCACAATAATTGGCATTCCAAATGGTCTTCTTGGGAATTTTC
GGATAGATTTGACTGGTGAACCACTACCAGGTGAACCAGACCCTCCTGTTATTCTGCACT
ACAATGTTAGGCTCCATGGTGATAAAATAACCGAGGATCCTGTAATTGTACAAAACACCT
GGACTATTGCACATGACTGGGGTGAAGAGGAGCGCTGTCCATTACCATCAGATGAAAAGA
GTAAGAAAGGTAATAGTTTTTTTCCCTCTTCACATAAGAGAGTTCATTCCTTAAAGTAGA
AGTTCAAGCTTTGTAGCTCATTTTCCTACATTTCTTTCAACTCTTTCAACTGACTTTTTA
GAAGCAATGCTGCATCTTCCTGTGTGATCAATTAACTGCAATCACAATTTGGACATGCCA
TTTATGGAAATAAAGTTGTTATTCTTGAAGACGATGTCACCTGTGGACGTCTAGATCCTG
CAAATATATGGGAATTTAATTTGTGTGCTGATATTATACTAAACATTCTGAAAATGGTCT
GTTCTCTTTAAATGCTTATTTTTCTTGGAAAATTTCTTTCATCGTCTCTTCCCTGTTGAT
ATTGATGATAAAATTGTCTCCCTTTTTGTTAACCAACTTATTGATTTATTTTTCCATTGC
TGCAAACCTTTTCTCCGATTTGTTAAAAGCTGATTGGTCTATTTCCTGGAATCAAAATGA
TTTCTAAAATTGCATTATCTCCTTTGCTCCTCTATTCTCTCTGCTTGATGAGATTTCCCT
TTTCTCTTTTAGCCTCCTTTTATTATCTTTTTCAGCTTCAATGATGTCTTCACTTGTTCA
CCCTGTGCTCGTTGCATTGTTTCTAACATTGGTTACCTTTTTCGTCAGTGGATGAATTGG
ATCAATGCAATGGGATGGTGGGCAATGTCACGTCCACTCGGCATGTCATTGCAACAAATA
AATCTAGCATGGTTCAGGACGGGGCTAAATCAAGAAAATATTTTCCTTTCAAGCAAGGAT
ATCTCTCGGTTGCCACTCTGAGAGTAGGATCTGAAGGAATTCAGATGACAGTTGATGGAA
GGCACATAACATCTTTTGCTTTCCGTGAAGTAATTTTTTCCCCCCATTTTCCTTTTCTCC
TCTTTGTTTCCTCAGAAGTTTACGATGGATCTTTCTGCATCATCATAATGGTTATCTGTT
TTACTGAATCTTCTTTAATTTGGATATGTATATATCTTATCAGACTTTGGAACCATGGCT
CATAAGTGAAGCGAGGATATCGGGAGACATAAAATTAATTTCTGTTGTTGCAAGTGGTTT
ACCAACATCAGAGGATGCAGAGCATATAAGCGACTTGGAAGCCTTAAAAGCAGCTCCTCT
TCCTCCACGAAAAAGACTAGATCTCTTTATTGGTGTATTTTCTACCACAAATAATTTTAA
GCGTAGAATGGCTGTCCGTAGAACGTGGATGCAATATGATGCAGTGCGGTCTGGACAAGT
TGCAGTGCGGTTTTTTGTTGGCTTGGTGAGTGATTCTTTTCTTTGTACTCCATAATGTGA
AACTACCATTGGCTTAAAGGTAGTATAGTGTTCAATGCCGATGCTTATTTGATCCTAATT
ACTGGATGTTGGGGCTTGGGTTTTAAGTGTCATAGTTTCATGTTCTGCTGCTCATTAGAA
GTCACATATTAGATTTCAATAACTGAAACTTCATTTGACAAGATATTCTTTGTTATGCAT
TTGCTGTAGCATAAAAACCAAATGGTGAATGGAGAGCTCTGGAATGAGGCTCGGACATAT
AGAGACATCCAGCTGATGCCTTTTGTTGATTACTACAGTCTTATCACTTGGAAAACCATT
GCCATCTGTGTTTTTGGGGTAAAATCCTGTCTCTTCCTAATTCATGGCGTATCTCGTGCA
CCTCTTGTTGACATCATCTATTGGACAGACGGAGGTTGTTTCTGCAAAGTTTGTCATGAA
GACAGACGATGATGCATTTGTTCGAGTGGATGAAATCTTATCTTCTATGGAGAGGGTTGA
CACGACTCGTGGATTGTTATATGGCCTTATTAACGCAGATTCCCAACCTCATAGGAGCCC
GGACAGCAAGTGGTTTATCAGTCCAGAGGTGAATATCTTCGTCATTTATCTCAGATGTCA
TTGCTGATTTCACCCCTTACTCTATTTCAGTGGTCAGCAATGGGGAAAGGGCATCTGTAG
TAGCAACAACTCTAATTCTCACTAATTTGATCATAAAATGAAATAACACTTACTTCATCT
GGTGTTACATATGTGTATTCAATCTTATCCTTTGTTGATGTATAGGAATGGCCTGAAGAA
ACTTACCCTCCTTGGGCACATGGACCGGGTTATGTCGTCTCCAGCGATATAGCAAAAACA
ATCAGTTCGAAACAGAGAAAAGGCCGCCTAAAGGTAAAGTGAACCTTCGTCTTTTTCACT
TATTCAACTGTCATTTAAGTGAGTGAAGTTTACATGTGAAAATGTATCAGTCAGCCACTC
AGGTCCTGTATCTCCTATTTAATTCTAAATGTTACAAGTTCCTTGAAAAATACAGATGTT
TAAGCTTGAAGATGTTGCTATGGGCATCTGGATTTCAGAAATGAAGAAAAAAGGGTTGGA
AGTGAAGTATGAAAAGGAAGAGAGGATTTTTAATGAAGGTTGCCGGGATGGTTATGTAAT
TGCACATTACCAAAGCCCTAGAGAGATGCTGTGTCTTTGGCAAAAGATTGAAGAGAAAAA
ACGAGCTTTATGTTGTGGCGATTAATACAAAATAGTTTTCGTCTGAGTTCTGAAGGCTCA
GAAGTTCCTATAACTACGATTCTGCTGACCTTTTCTAGTAGCTGACCACGGACATGTACT
TGAGTAGGTCGGGATGAAGAGGCCAAGGTAATGCTTATACCACGTCGTTGTAGTAGGAGG
TAGAGTAGTTACTAGCATATTGATATAAGTAGGTGATTAGATTAGCTTGTTACATATATC
ACTAGAGATTGATTAGTGAAGATCTTGGGGAAGGTATCTGTATTATAAAGAGAGTCAAAT
GGGGGGCATTATACTTTGTATAGAGTACGGGTACTCTACGTTCGGTGATTATTTTGTATG
TAAATCACACGATCTCTCGTACCCATTATCGTTGAGTGATGCAGAGCATCGATATATACT
ACAGTATATTTTGATGTTGGAGTTCTAGTCTGCATTACATCTTGATCTATGTGTAGTACC
TGCTAGCATGGCTACGAAGTGGAAGGGAAGGAGCCTAAATCGACCCCAATGATGAAAAAT
GGATTGTGAATTTAATTTTTAATTTTTACATGAACAACCAAAAATATTTCAAAACAGAAT
GATTAGAGAGTGTCATTTATAGTTCACCATCCCAGAATTCATCTGGGGATTTGTATGGTC
CATCTGGATGAACAAAAACTTCACCTTTGAATCCCCTGCATTGAGGAATCTCTTGAATCT
TAGCATTTTCTTCATTGCTTAATTCCCAATCCAAAATTTGAAGATTCTCTCTCATTCTAT
CTTTGTTAAAACTCTTCACCAATACACTAACTCCTTGCTCATATACCCATCTCAATGCCA
CCTATAGATATCAAACCATACCATATTTGTCAGCAATTTCATTTAGATGCTCAAACTAAT
ACTTGTTCTAATCATTTAGACGCTTTCGGTTCAAATTTTGAAAAACTTTTAGCGTGTGTT
CTCAAACGCCACACTTAAAACATGCTACCTCCTTTGATTATATTTATTTGCCTCAATAAG
CTGTAAAACCTCAATTGAGGCTAATGCGCATACTTAAAAGGAGATGTCATATTTCATGGA
GTTAACTTAACTATCTAATAGATCTTTGAGAACGTGAACATATCTTTTTTCTTCAAAATT
TGAACTGGAAGTGTCTAATGACTAATAAAATCACTTTATCATGAGTTCAGATGTTCAATT
GAAACAAGTCTTACTTCAAGTGTCAAAATAGAATTTGAGAGAAAATTTAAAAAAGTTATC
GATATATTAAACGTTAATATACTAATATAATTTAGTGTAAACACCGAGTGAATAGTTCAA
TTATTTAGTGGTACCTGTGGAATGCTCTTTTGTCTATGAAAGGCAATGTCTTTTAGAACA
GAGTTTTGCATAACATCATGATTGCCCCAAAAAGGTATCCCATTTGCTCCAAGAGGAGAC
CATGCACTTACATGCATTCCTTTCTCTTTACAAAATGCTAACATCTTCTCTTGTCTCCAT
GCTACATGCATTTCCACCTGTCAATTATTGCATTTTATAATAAATTTTTTATGCAATTTT
TAAATATGTAAATCTTATTTCAAAAGATTTAAAGTTTCTACATTAGAATGTTATACTTTC
CTCTTTAGTCAATTTAAAAAAGAATGTTATCATTTCTTAATCATAAATTAAATTTTAAAC
TAATTCATGTTATTATTAACGAAATGATTTATAGCCATAAATATCTATAGCTTTAAATTT
CTTAAATTTCGTACCCAATTAAATATCGCTAAGGGTATAGTATGTTATATTTACCTGATT
TACAGCAGGAGGAATGGTAGCATGAGTTAGGAGTTGAGAGAGTTTTGTGCAACTAAAGTT
GCATACACCAATAGATTTGGCCAAACCTAATTTGTGACATTCTTCCATAGCTTCCCATGT
TCCTTTCATGTCAAATGGAATTACATCCTCATTTACCAACTTTACACCTTGGTCACTACC
ATTCTTCATCCTCACTGGCCAATGTATATGGTACAAGTCCAAGTAATCCATCCCTAATCT
CCTACAAAATATTTTATGACATTCATGATTAATAGTTCCACATAATGTGAAATCTGAAAG
AGGATGAGATATACGCAAATCTTATCTCTATCTTTACATTCATGATTAATATATGAAATT
GATGACAAAATATATGAAGTATAATAATTTGATGCATGTATTGTGTTTGTACCAATAACA
ACAATAATTATATATGCTTCAACTCCAAACAAGTTATGTTCGATTATAATATATGAATCC
TCACGTCCGCGTCACTTCATTTAATGATATTTCAGTCCAATATTACTAAGAAATCAGAAA
TTTCAATTTATGTAGTGTATTTTGATCGGATGCAAAGTTTTAAAAATAAATAAAGACTTT
TAAAATTCGTAATCTTAAACATATCATAACATTTATATGACGATAAAACTTTTGAAATAT
GTGAAGTTGGGAATATTACCACATATAAATTGCTATGAGCCAATGACAATATTTTTGTAA
ATTATAGACAAGATCCATGTCTCTCTAATTAAAGTAATTTTTTGCTTATATATATATATA
TTACTACATGGTAGGGGGTGAACCAAACCTCCACCCCATAGAAACATGTATAAGATGTTG
ATCTATCACAACTTTTTATTTTATTCGAATTTAAAATCGATAGTATGAGCAAAACTTACG
CAAGAGATCTTTTGAGAGCAGGAAGAACAAGGTCATGATGTGTTTCGGTGCACCATAACT
TGGATGTAATAAAAACATCTTGACGGCTCGCTATGAGTCCGCGTTGTATCGCTTCAGCCA
CGGCTCGGCCTAGTGCTTCCTCGGAGCCATAGGCCGCGGCGGTGTCAAAGTGTCGATAAC
CGGCTTCGATAGCATCGATAAAAATGGAGACTAATTGGTCAATTGGTGGTAATGTTAGTG
CCGTTGGTGCTGTTCCCATGCCTATTAGAGGCATTTCATGACCAGAATTCAACATAATTT
TTGGGACTAACATAGCCATATGATTAAGTAGGTACTTAATTAGAACGATACAAAGAAGAT
TACAGCTCAATAGTGGCAATTTTGAAATGTGTAGAGATTTGGATGTATAAATTTTAAGTA
GTTACCTTATCTTGTTGAAGTGACAGATTTGTTGATGTGTGTGGCAGAGGTTGTAACTAG
TACATAGTTTTCTTATCTAATTAAATTTAGTTTTGAAAATTAGTGAAATTCATGACTCTT
GAAAGGACAATTACATTTGGAATAGAGGGG
>mtp_2478.scaffold_4
TAAAATAATGGCTTTAAGACGTGAAATCGAATAACTGTATAAAATAGACAATATTTGTGACGGAAGAAGAATCCGTCACA
AATTAAAACGTTGCAAAAATTAGTGATGGAAGAACAAAAAAATTGTCACAAATTTCGTTTAAATTGATAAATTCTGGATT
AAAACTGTCACAATTTTCGTGTATATTGATAAGTTTTGGAATAAAACTGTCAAAATTTCGTAAAAATCTTTCTATTTTGT
TACAACCATAAAACTGTCACAATTTTTGTGACGGAAAAAATCTTTTGTCACAATCATAAAATTTTCATAATTATGTGGAT
GAAAATCTTTAGTCAAAAATACTCCATCACAAACATTGAAAATCGAGTTCTTGTCTACATTGTATCTTGTAGCTGTGTGT
AGAACCTGGTTACGCTGTGGAAGGGAAGGAGCCTAAATTGACCCCAATTAGCATTTTCTTCATTGCTTAATTCCCAATCC
AAAATTTGAAGATTCTCTCTCATTCTATCTTTGTTAAAACTCTTCACCAATACACTAACTCCTTGCTCATATACCCATCT
CAATGCCACCTATAGATATCAAACCATACCATATTTGTCAGCAATTTCATTTAGATGCTCAAACTAATACTTGTTCTAAT
CATTTAGATGCTTTCGGTTCAAATTTTGAAAAACTTTTAGCGTGTGTTCTCAAACGCCACACTTAAAACATGCTACCTCC
TCTGATTATATTTATTTGCCTCAATAAGCTGTAAAACCTCAATTGAGGCTAATGCGCATACTTAAAAGGAGATGTCATAT
TTCATGGAGTTAACTTAACTATCTAATAGATCTTTGAGAACGTGAACATATCTTTTTTCTTCAAAATTTGAACTGGAAGT
GTCTAATGACTAATAAAATCACTTTATCATGAGTTCAGATGTTCAATTGAAACAAGTCTTACTTCAAGTGTCAAAATAGA
ATTTGAGAGAAAATTTAAAAAAGTTATCGATATATTAAACGTTAATATACTAATATAATTTAGTGTAAACAACGAGTGAA
TAGTTCAATTATTTAGTGGTACCTGTGGAATGCTCTTTTGTCTATGAAAGGCAATGTCTTTTAGAACAGAGTTTTGCATA
ACAGCATGATTGCCCCAAAAAGGTATCCCATTTGCTCCAAGGGGAGACCATGCACTTACATGTATTCCTTTCTCTTTACA
AAATGCTAACATCTTCTCTTGTCTCCATGCTACATGCATTTCCACCTGTCAATTATTGCATTTTATAATATTTTCTTAAT
GCAGTTTTAAATATGTAAATCTTATTTCAAAAGATTTAAAGATTCTATATTAGAATGTCGTACTTTCCTCTCTAGTCTAT
TAAAAAAAGAATGTTATCATTTCTTGATCATAAATTAAATTTTAAACTAATTCATGTTATTATTAACGAAATGATTTATA
GCCATAAATATCTATAACTTTAAATTCCTTAAATTTTGTACCCAATTAAATATCGCTAAGGGTATAGTATGTTATATTTA
CCTGATTTACAGCAGGAGGAATGGTAGCATGAGTTAGGAGTTGAGAGAGTTTTGTGCAACTAAAGTTGCATACACCAATA
GATTTGGCCAAACCTAATTTGTGACATTCTTCCATAGCTTCCCATGTTCCTTTCATGTCAAATGGAATTACATCCTCATT
TACCACCTTTATTTCTTGGTCATTACAATTCTTCATCCTCGCTGGAAAATGTATATGGTATAAGTCCAAGTAATCCATTC
CTAACCTCCTACAAAATATGTTATGACATTCATGATTACAACGAGGAGGATAGTTCCACATGTGAAATCTGAAAGAGGAT
GAGATATACGCAAATCTTACCTCTATCTTTACATTCATGATTAATATATGAAATTGACAAAATATATGAAGTATAATATA
TAATTTGATGCATGTATTGAGTTTGTACCAATAACAGCAATAATATTATATGCTTCAACTCCAAACAAGTTATGTTCGCT
TATAATATATGAATCCTCACGTCCGCATCAAATTTCAATTTATGTAGTGTAATTTGATCGGATACAAAGTTTAAAAAGGA
AATGAACTTTTAAAATTCGCAATCTTATACATATCATAATATTTATATGACGACAAAACTTTTGAAATATGTAATTTTAA
ATATATTGTATAATACTTATGTGATTATACATAATTACATATATGTCATTATGGAAAAAAGGAGAAAGTCAAAATTATAT
TATTATCAAAATTAGAAAATAGTCATTCTATCTAGAATGGACTTAAAAGGATATATAACCACATAAATGAAGTTGGGAAT
ATTACCACATATAAATTGCTATGAGCCAATGACAATATTTTTGTAGATTATAGACAAGATCCATGTCTCTCTAATTAAAG
TAATTTTTTGCTTATATATATATTACTACATGGTAGGGGTTGAACCAAATTCCCACCCCATAGAAACATATACTATAAGT
TTTTGATCTATCATAATTTTTTATTTCATTCGAATTTAAAACCGACAATATAAGCAAACTTACGCAAGAGATCTTTTGAG
GGCAGGAAGAACAAGGTCATGATGTGTTTCGGTGCACCATAACTTGGATGTAATAAAAACATCTTGACGGCTCGCTATGA
GTCCGCGTTGTATCGCTTCAGCCACGGCTCGACCTAGCGCTTCCTCGGAGCCATAGGTCGCGGCGGTGTCAAAGTGTCTA
TAACCGGCTTCGATAGCATCGATAAAAATGGGGACTAATTGGTCAATTGGTGGTAATGTTGGTGCCGTTGGTGCTGTTCC
CATGCCTATTATAGGCATTTCATGACCAGAATTCAACATAACTTTTGGGACTAACATAGCCATATGATTAAGTACGTACT
TAATTGGAACGATACAAAGAAGATTACAGCTCGATAGTGGCAATTTTGAAATGTGTAGAGATTTTGAATGTACAAATTTT
AAATAGTTACCTTATCTTGTTGAAGTGATAGATTTATTGATGTGTGTGGCAGAGGTTGTAACTTGTACATAGCTATCTTA
TCTAATTAAATTTAGTTTTGAAAATTAGTGAAATTCATGACTCTTGAAAAGGACAATTACATTTGGAATAGAGGGGGTAT
TATTGAAGAATTTGAAATACTCCATGTGATATATTTAAAAAGTCCAAGCAATATAAATATTTAGTTATAGCTGTTATTTT
TGTGCAATAATTAGGAGGGATATGGGACATATTTAGAACAGCTAGCAAAATAACAATATATTTAAATTTTGAAATATATA
TATATTAGGGGTGTTCATGGTTTGGATAAAAACCGATTCAAACCAAAAATTCAAATCAAACCGATTAAATGAACCGATTT
AATTTGAGTTTTGGTTTGGTTTGGTTTTAGATTGTTAAGAACCGATAGTATTTGATTTGGTTATGGTTTTGTTCGGAAAA
AATCGAAGAAATAACCGAACCGGACCAACAAGTTATATACAAAATTTTTATTATTATACATACATAATATATTATATTCA
TAAACAATTTTAAAGATTTTATATATGTTTCATCAAATTTATTTATAATTTACTTATGAAAGAAAAAATGTCCAAGGTGA
GAACATTTTTCTTATTGGTTTCATGTATATAAGTGTCTATAGAAATTCTTTGTGGGACTGAAAATGTCATTGTCTCTTCC
TTCTATGCCAAAATAGTGAATTTTGAAGTTTTATTCAGTAAATTCAATAATTGAAAGTTCTGTAATGCCAGTCATTCTAA
CTATTTTTTTGTTTGAATGAATTGTTTCTTTTATTTTTATGTATGGTTAATAACCGAATAACAGAACTAAACCAAACCAA
AATCGAAAACAACCAAACTGATAAATGTATATTATATTTGGTTTGGTTTGGTTTTGATAATTTTAAAACCAATTAAGTTG
ATTTGGTTTTGGCTTTGAACTTGGTTTTGGTTTTGAACAATAACCAACCCAAACCAAACCGTGAACACCCCTAATTACCC
TTATTTAGAAATGGGACTTGGGTAGGGACGAACACTGCAGCCAAATAAATAGTAAGTCAATATGTATTATATTATTACCT
TTTTACCCTTATTTAGAAATGGGACTTGGGTAGGGACGAACAATGTAGCCAAATAAATAGTAAGTCAACATGTATTATAT
TATTACCTTTATTTAGAAATGAGACTTGGGTAGGGACGAACACTGCAGCAGATAGTAGTACCAAATGTTACATGAGATGT
ACTATCTACAATTTAACTTTTTTAAGCTTTTGCCTTTTCACACAGACACCTATATTGCACTTAAATTGCAATTCCCTGTT
TTGTTTCTTTTTTGGACATTTGCCTTCCTTTTCTACTCATTTATCTTTGGGTAGGGACGAACACTGCAACATATAGTAGT
ATTTAGAAATGGGACTTGGGTAGGGACGAACACTGCAACAAATAGTAGTACCAAATGTTACATGAGATGTACTATCTACA
ATTTAACTTTTTTAAGCTTTTGCCTTTTCACACAGACACGTGTATTGCACTTAAATTACAGTTCCCTGTTTTGTTTCTTT
TTGGACATTTGCCTACCTTTTCTACTCATGTTTATCTCTTTGGGTAGGGACGAACACTACATCAGATAGTAGTATTTAGA
AATGGGACTTGGGTAGGGACGAACACTGCAACAGATAGTAGTACCAAATGTTACATGAGATGTACTATCTACAATTTAAC
TTTTTTAAGCTTTTGCCTTTTCACACAGACACGTGTATTGCACTTAGATTGCAGTTCCCTGTTTTATTTCTTTTTGGACA
TTTGCCTACCTTTTCTACCCATGTTTATCTTTTTTATTTGATAATAATTATTACCAATATTTAGAAATGCCAGTTTGAAA
AGGACGGACACTGCATCAAGAAACAGTACAAAAGGCAACATAAAGTGTACTTTAGAGTTGGACTGTACTAAATTTCCTTG
CTCTTTCCTGTTAATAACACGTGTGATTGCACAATCTTCTTTAGCACACCACGTGTACCACTCAGCAAAAGAAACACCCC
ACCTCACCAATACATAACTCAAAAGGAGCAAAATTGGATCTCATAGCTTCTAAGGTCTCTAAATTTTCTCCTGTCAAATT
GATGTTAATTAATAGATAAAATTTTCATATTCTTTAGCAAAATAAAGTGGCTGATCATAAGTTCTAACAAAGATTTCAAC
CATTGATATTCCTCCTACGATAAGTTCATAATTTTTAAGTTTATGATTTAAATTGTTGAAAAACATCAACTTTTATTATT
TTACTTTGTTGAGCTTATGTATTTTATGGTAGCTCATCTCATTGCATGTTATATATACGCCTTTTTGTTTCATTTAGAAG
TTTAGGAGGCAACAATTTTTTTGTTCAACATGCGTTTTAGTGGTGAAATGGCATTTTCATATTGGAAATCTATGACAATA
CAACGGACTATTTAATTTCCTGTTTATGGGGATTGAAAAGGGTGTTATTCTTCAGGAAGTTAGGGTTTTCAATGATCCTC
AATTGAATGCAACAAGATGCTCATAGGTATGGTGTTCTATTCCTTTTTTGAAAAAAAGAAATTGTCATGCAAAAGTAAAT
TTACACTCATTCTGTTTTGTGCCATGATAAATTGGTTAGACTAATTTGTTGTCTTGCCTTCATTTTTGTGTGCCTTTTCG
GTGCTTCAAGTCATTACAAAGCTTTTGTATCTCTAAATCAGGGCGACACATTTACAAAGATTAGCTCTACAGCTATTAGT
TCTGACAAACATGTATTCTTTTTTAAAAAAATTGGCATGACTGTACAATGACATGTTACAAGTAAGATGCCCCAAATCAT
GGAATCAACTATATATGCTTTCGTTAGGTTAGACTGCCTACATCACATCGACTCCTGTGTGAACACTGGGTATTTGTAGA
CCATACTGTCTTTTAAATGAAGAGGTAAAAGAAACAGTCAACAAATATAGAGATGTGTGACATTAGCTATCAAAATAAAG
CAACTACATCTTATGAAAAAATGTAAAAAGGTTCTGAATTTTCGTTTGTGGGCATATGGGTTTGGAAGATATGGATAATA
TATGATTGTGACGAACTCCTCGATATGAATATATAGTCCATTGTTTTTACACGATAAAGAGCATTATTTTCATGAATTCT
ACTTCACTTTGCACCTCAGAAAACCTTTTTTTTTAATCTGGACTTTTGTTGCCCTAGATAGAATTGGTATTAGTTGATTA
TGTCTTCATCTGTATGCCATACCATATGTTCTTCACCTTATAAAAAAAATGAAAGATGATAACACATGCTATTGCATGTC
TGCTTGAAGTGAAGGATAATTTTTAGTGATGCATTATATAAAGTGTGTTAGTATGATATGCTTGGTTTTTGTACCAAATC
TGCCTTGATTTGGGATTTATATCCTTTAGACATTAATACATCAATCATGTTTAATTGTCGTTTATTTTGACAGTTTTGTG
AATTGATTTTTTAATGTTTGTGTTCTCCTTAAAAGTTGTTACTGTCACCATGTTCTTGACATTTTGATAATGAATTATGT
TATATTAGTTTGTTGGAGAAATTGCTTAAGGGATCATACGTATTGTATAAGATATATGAAGCTTATGTGGATGTAAATGA
AAGTTATTAAAAAAATATTCAGTTGACCTCTGTTGCATCGGTCACTCTTATTATGTTTCATTTATTTTCTGTGAGTTTGT
CAATTTGTTTTTCTCTGCTTTATTGTTGAATCCATGTGTTGCTGAGTGCTTTATTCTTCACTCTATCTTCCTCCACTTCT
TGATTGTGTAGTTTTATACACATTTGCCTGCTAAATTAGAATTTAGAAGATAATGTTAATTTACATTCCTCAATTGTTGC
ATGTAGGTTAATTTTGCATTTGTATAAATTTTGAAATCGAAACTTACAGAATTTTAAAGGATATTTTGACATTAGATGTT
AAGAATTCAATTGATCTCGAAATAAAGATAGTGTTATTTGGAGTTCAAGGGGAATAATGGGTGAACACTACAAGAAAGTT
GCTTGATAGAGCAATGGGTGGTTCATATAGAGGTAAGGATTTGAATCGTCACCTCTTCAAACAGCTAGAAGAATTTTATG
GCAGCTTCAATTTTTAGAATCGAAAACATGATATTTTATTATTAGTATATCAATTTTTGCTTTCTAAAGCTCCTCTTTTT
CTCTTTGTTAACTACTGTAAGATTATAGTTTGTGTCAACAATAAATGGTGACCAAATCTTTACTTCTTCATCTGTACAAT
CTTTTAAATAACTGCAACACCAAGCTCCATTCTCTTCACTATTGAAAATTTTAGTCCTATTTACTAAATTTCAATGGTTT
TCTTTGATTTCTACAGGTTTAATGACTTTTGATGAGCAACAAGTATTGTTGCGTTGTTAGTACTATTTGCTTTTCATTTT
AAGGTATTCTCCTAATTCCATTCAATTGGTCCATTGTGGAATTGTCTGGATGAGTAGTTGTGAGCTTAAGATTCCTTTTT
TGTTTCCCTTTCTCTATGACTATGGTTCTTTTATGCACTTTTGTTTTTCGTGCACGTTGGTATGAATTTCAATTAATTAA
ACAGTAAATAACTTGACATGTATGTCACTTCTACATGATCTTTTTAAGAGCTAATGGTTGACTCTGTCATTGATAAACCA
ACTTCTTTCTTAGCTGGGAGAGGAAAATAAAATAAGTTTATGTTGAGAAGAGTTGTTTTATAGTTGTTCAGTGGTGAGAG
TAATTTTAGAAAGTAATTGATTTATCCTTTAACTTAAAGGTAAATACATAAATTTCTTTAATCTCAAATGTTTCAGACAC
TCTAGATACCTTGTTGATCTTTGAGTTTTAAAAAAACACAATCATTTCAAGACTTGGTTGTATTGTTAATATAACTGGAT
TTGCATTTATGTGTTTCTTCACTTAATTTCTATTTGAATGTGAAGATTTTCTTTGGCGTACCATATATATGACTTAATTC
CTAAGAGAGGTCTTGGGTCTTTGACATCACTGATAACAGGCTTTATAGCTCAAAGACACCTTAGTAAAGGAATTCGTTCA
TTTGACATGCTGAAGCTTGTACCATTGAGGAGAAATTCTTATAACTCTCCCTGTTTCAATTTGTTTTGCTTACTTTGTTG
GCATGGTGTAAAATTGTTGCAAGGTTTGGACTTTAATTGTTAGTTAGTCTGAAAGAATTGCTTTGTGTTGGAGAACTGAT
TCATAATTTCTTAGTGTACTGAATAATAAATAGTCAGATGAAAGATAATAGGAGAACTCAGTACATAAAGTTATAAGCTT
TTAATAGCAGAATAGTTGAACCAAATCAACAAATCAAAACAAGAGGATTCAAAAAAAATTTAGGTGTAGAATTATAGTAC
CATTAGGAACCTTTAAAATCATATAGAAGATGCATTGTAATCTATATTATAAAAGAAAGAGAGAACATTACCAGCCATGA
AGACCTAATCATTTAACGGCACATTAGCAGAACTTGAATAAAGGAAATGATCCAAAAGTATTTTGGTGTAGAACAACGAA
ACTATATATTCATGTTAGTATTCTGTTACCCAACTTACATATAGTCTTTTTTATACTTATCACATTCATTTTCAATCTTT
TTTTTTATAAGTATGAAAATTAAGTTTGATTTGGTATTTTCTATGACTAAGATTTGCTTAATTTGTAAAATTTATGGCAG
GAGCTATGGTCTATCAATTAGAATAAAGGACAGGCTAAGCTCTTAAAATAATGACAACAAAGAGATGGAGGTGACTATAT
TTCTTCATGATTTGTAGATCCTTGGTTCCCTATCTTCAATGCTTCTCTCATTTGATTTCTTGCATTCTGTTATTTCAGTC
TAGATATTTACTTTTTGCTTCTCACAGATTATTTTAGTTGATAGGTGTTTTCTTGTTTTTTGTAGATACTCCAAAACTTT
TTGTAATTTTTGAAGTGGCAAGAAGTATGATTACCAACCAAGCTGATGACTATAACTCCTGCTCAGAGGAAATGATGATT
TCAACTCAAGAAATTTATTTGGACAACTACTGAGGCAAATGAAAGCAAGACATCTTGACGCTCTGACTACCGGACATGTG
AGGCTACAACATATGCAACAAATCAAAATATGTTCAAAACAGAGAGATAAAAAAATAAATCCATCTACAATGCTAAAAGA
AAATGCAAATCAAACGGCAGGAAAGTAGAGCTCACATACATTATAGTTTTTTTTTTTTTTAAAAAAAGATTTGTGAGAGG
AAGTGAAAAGTTGTTAATGGGATTTCTTTAATTTTACTTATTTGTGGGATTCATATTTATATGATATAAAAAATAATAAA
AATTTTGCTATGCCAGTACTTTTTTTAGTATTTGATTGAGTGATTTTATTGATAGAAATGTCTAAGTTCAGTGATTTTAA
TGATACAAAATAAAGTTTAATGACTTTACTAGATAAATTCTGAAAATTGAGTGACTTTTTGAGATATTAATTCGAAACTA
TATTTACAGATTCTGTCAATCTTTTAAAAATTATTTCTCATTGCGATTATTATGAGATAAGGCGTGTTGTGAGAGTTCTT
TAACAATATGATTTTTTTATGCTTTACATGATATATCTATTTGAGTAGCCTTTATATATTAACTTTTTTTTCTTGTCAAT
TACTACTACCACCTTCATTTTATTCCTTCATGACAAAAGGTTATACATTAAATAAAATTTAAGATTTCAGAATACATAAA
TTGTTGGGCTTCTTACCCCGTGTGATGCACGGGCCTCCCTACTAGTTACCCTTATTTAGAAATGGGACTTTAAAAGGACC
AACACTGCATCTTTGGGTTGTACTAAGGGTAGTACTGATGGTACGTTCAGTTGCTCCTTTGTCATTTGTCAATAGACACC
TGTCCCATTTCCCTTTCACTTTCTCTAGAACTATCCTACTACCGTCTCACAATTTGGTAAGGGTTTTTCGTCGCCTCCTT
CGTAAGCTCCGTCCATTTTCTGAACTCTTCTTTCCGTACAGCTGAGCTCTTCAATGGCCGATCCATCGTTTCTTCAGCCT
CTTCTGTTAGTCTGCAGAGTTTCAATTTCTGTCTGAAGCTTTCGTCAACATTTTGGTTTGCTTGGGATGCGCTGCGCAGG
TATTTCTTTATCATTTAACCTAACTTTCTCCGATTGCTAATTGGTGTTGCGTAGATACAGCTAGAATCAACGATTTACAT
GCTCAGCAAGAGAGAAATACCTCAAATTTACCGCCGAACAAAACACAAATAACATTTCACATTTTTTGCGGTAGTACCAC
AAATCGGTCAAACCGATAAATCGCTATAGTTGCATGTATTTGTCTGTTGCACTATCTTCGTCATCCAACCACCACAACCC
GTCCAAACCGCAAAGGTCCATTTCACGGTTTCACTGCTTAGAACCTTCCGCTTTCAACGGTTTCTGCTTTTCTCTTTTGT
CTATTCTTTATGCTTTCAATTTCACAGCTTTGTGCTCTTCAGTTTTGGGATAGCTTTTGCCTTCTTGCTGATATGCACAC
TCTTTTCCGTCTTTGGTTATGTTATAGTTGAAAGTATTTACTGCTTTATTCTCTCCTATTTATACTTGTGGAGTCAGCAT
TCATGTATTCTTTTATTAGCCTGCTTTATTTTATGATAACCTTAAAATTAGTGCTTCAAATTTATTTATTATGTTTATAG
ATCTTTCTATGTTTTATGTCTTCTCTTAATATTTTCACTTTATTCTCATTTTTTAAACACAACTATACTCTTATTGTGCT
TAGTGATCTTTTCTCAAAATTTAACAGCCAAAAACATTATGAAAGTTTACATCACTGCTTCTGTCTGTATGTAATGATTG
GATGAACATTATTGTCCTTTTTCTATGGCAGTCTGTGCAACTTGCCAAAAATTCATCGTTAATACTTCATTCATATGCTA
CAAATGCTTCCCTTTGGCTTCTTCATTTTCAATTCTTAGGTAGAGATGCATCTTGTCCAATGCACATGTTCTTGTTATTC
ACTGCGGCAATAAAGTTCAAGAGCAAATATATTGCCCCAATCTTTTCCAACAAATAGTCCATCTTACTTTTACCACATCA
ATTTCGTGCACCTATTGTTGTTTGTTCCTCTTCTGTTAAATTCACCTGATATTGACTTCACTTTAATGCTATCAAACACA
TTGCTATGCCAACACTGTTCTTCTGCTTTTTATCTGTTCTTGATTCTGTTTTTGCTTTCATCCATACAAATTTGGTTATG
CTTGTACAGTTTATGTGTTATACAACTGAATAGTAAGAGATAGAACTCTCAAGTAGTATAGTTTGTGTGCTCATTTTCCC
TGTAGCTGCTTTACTTCTACGACGTTGTCAAACTCCTACTTTCCCCTGCTCACATTGTACAGCTGTATATGATAATACTA
TGATACATGTTATGTCATCTTATTTGCTATTGTAATTTCACTTCATTCGTTGTCCTAACTTGCTTTTGCAAGAATTTCTT
ACTGCTTTGCCACTACATGAAACAGTCATTTATTCGGCTACAACCTGCATTTTACTCTGTCCTGCTGCTTACATTTGATT
CCTTTATCCCTTCTGTCTAAACATCTGAAACAGTGTAATGTTTTCTTATGACTTCATTATCTAGCTTCAGCTTCATATTT
TACTCTTTTCGCCTCCACACCTTCCCTGTTTTTTACATTAAATGCCTGCAAACCAGCTATTACTGTAAACTATTAAATGT
TACTTTGTACACTTTTCTTTACTCATATTCTACTGATTGTTTATGCTTAATGTCTGCTCTTTTCAATTAGACAAGAGATA
TACACCATACCGTTCATTGCTCCACCATGATTTCTTTGCATTATTGCAAAACCTCCTACTGAAATACTTCCCTACGCCTT
TCTTCTATTACAATGTTTTCGTACGAACATCAATCTTTTGCAAAATTTACTCTACAATGCTATTGTCATCTTTTCTTCCA
AAAAATCTTACCTATGCATATCCACATTTCTATCTAATTTGTTCTTGCATGTTTCACAATAAAAGTTTGGCTACCTTTCC
TTTTTCCAGTAGTTTTACTCCAGCTACTTCGAGCTGTTTCGCCCTTTAAAATTAACTAGAGGAAACAATTGAAGATGCAA
ATAACCTGTCTGCTGAAACCTTTCATTCAACATTAAATGTCCATTCATTCACATTAGGTAACAATATTGATGATCAAATA
TCCCATTTAGGGATCGCTTGACATTCAGACATAGTCGTAAATTGTTGATATCATCACATTCTTAGTCAACATTCTGCGAC
GCTTTTCTTCAACAGAACAGTGTTACTGAACACGTTCCCCTTTTCCCTCTATTAAATTACCCCACTTGTTAATCCTTAGT
TCACTTTCATACTGTAGGAACTGATATAGTCTCTTAATAATCACTTTTACTTCTTTCTAATTTTAACGCTTACTATCCAA
AAATTGCTGTATGTATTTACTTATATCAGTCTTTGTATTCACTTCTATTTCCTCCAACTATAGTAGTCACATGCTTTACA
TCTTCTTTCTCTGTATTCTTCTTTCACTGTAGCAAAACACAATGCTTTATATTCATGCCTCTTTCTTTTATTCCATTTCA
GAATGGAATAATTTCACCAAATGCCGTGCAAATGTGCATGTTCACCACATCATACACTGTAGGCTTAGGCAACCTACAAT
AACCTTACTCTAACATTACACAATAATGGAAGATTGTCAAAAAACCAAAAACCAACCAACTGTAACATCAATACAACACG
GACGCTTAAAACAACATGTTTTATTATAATTAAATTTGATATATTAATCAACATCTTCTACAAATGAAAAGAAAATTATC
ATTTCACAAAAACAAGGGTTAAAATAGAATTTCGTATGATTAAAGAAAGATACAATTATTATTCCAATATCCATAACCAT
ATATAATACGTTCAAAAAATTTTCAAAAGCTGTAAATGGAAAAGTCATCACCATTTAGGGAATCATTATTTCTTAATTTA
TGGATCATTTCTTCTTCTAAAATATTCTATCTATTTGGAAATTTTATGTTACAAAATTTAAATAATACAATTTTTTTTTT
TTTACTTTTATCATCACCAATACTACTAATTCATTTGACTTTATTTCTTAATCTTCATTTATTGGCTGTTTTCTTCATTT
ACAGGAAATTAATAAATTGGCTGTTTCAGATTCCTTTAATTTCCCACAAACAGAGAAAGAGCAATTGCAATTCAGGTAAC
AATCTTTTTCACCTTATATTTGAACAACTTGTTGTTTTCTTTTTGTTAGTCATTCTACAGGTACTTCCTCCTATTCATTT
TTCCTTTCTTACATTTTCTTTTGATTCTTAGCTTACCTATCATAAACTGTATGTTAGTTTCCTATATGCATGTTTCAGAA
TGTACATAAATATGTGTATAACTTTGCTGTACAGAGTGCATCTGTCACCATCTTTGCCAATTGTGCACCAGTGCTCAAAT
GGCCAATAATACCAACCACAAGTCTCACTGCAAATCTACTTTAAAGTCTTTCCCATCTTACTTTCTTTCGCTGAAAAATG
ACATATCATCATTTACAATTTCTTAATAAAATGATACGTTCAACTTATGATATCCCATTAGTATCAAACACAATAACATG
TCAAACAACTACGACAAACCTCCACAATTACTTCAAATTTTTCCTCCTTCCATGACATTTAATTCATCTACATAATTGAT
TCTCCTACATTTGATCAAAATCTTCAACAACCATGCTCAATGTTAAGCTAATTGTTTCGCTTGCTGTGATTATACTTTAT
ACATTTTCTCTGTGTCATCTGTAAAATGTTCGTAGGTCAAAAGCATCATACGTTATTTTATTAGTTTCAATAGTTTCAAT
AGAATAATTACGCTGCAACTATTCTTTATATTAAACAATCATTGCGAAGAGACAAATCTGATTTAGTTGGCCTTCTATAG
GACGACTGTCATAGAAACTGGATGTCATAGACATGTTCTATTCCTAATTTGTCCAGCTGTTCAAAATAACTGTATGATGC
TGCCTACTCTCAATTATATTTCAATTTCAATATATATTTATCTCTATATGCCCTTCAATTTTGGGATAATTTCATTCTTA
TATTCGCATAATTTAGTTTTTACCTTCACATTCCTTACTACAAAACAAATGACATTATTCTGTTTGTATTTTTCTCTTTC
TAATTCTTACTTTCCCAAATGTTACATTCATATGTCTCAAATGTATGGTATTTTATCCCACTGGTTCTGTTGTTATATTC
ATTTACTACTGTCTCGGTTTTTTTTGGTCAATTATACGTACTTTTCCCACATTACATTAAGTTATAAATTTATTTAACAA
ATCATGAACTACTTGAAACAGAACTGCAAATGTGCTACACACTGACTGTAGCTGCAGGCAGAGGTAACACGGACTTCATT
TATACAAAAATGAATATGGTTAATTGTCCTGATGTCTGGACATTACATCCCATGCCTTATGCTGGTAGTTCTGCTTCGCT
CAATACCAATGTTTCCAACATGCAAAAGAAAACGCGCCATTCAGAGCTACCAGGTACAGATGATTTATCACGCTTATTCT
TACATTTCCTTTGTTACCTCGTCGGAAACTGTTCCCTTATTTTGGGCCTTTGGCCACTGCACCTGTTCTATACATTTTAC
TCTATATGGACGTGCCTTCTTAAGCTATTGTTTCTCATGGTTAACCTTATGTGTGTAAAAATACTCTTTAATGACTTGCA
CCTTGTTTGATGAATTGCAGCACAAACCAACTAGGTCCAGCTTTAAAATTTTTGATAAGCATATGTGCCCTTGTTAATTT
ATTTTTATGGCCACTCATTGCAATTGCAACTAGCATTATTGGCAGGGCTGCTTATGGCTTTCTTTCACCAGTGTTTCCCA
CTTTCCAAGTTGTGGATGGAAGGGCGACTAATGCCTTCTATCACAGTATATATGTATGTATTAATGATTCCTGTTTCCTA
CACTGTTGATATCTCATCTCTCATTTTGCCTATGACTTTGAGTTTGTGAATTGCTTCACTGTGATGGTAGGATGGGACCT
GGGACACGGTGAAAGGAAGCTTAACCATTGTTAGGGATTTGAAGGATGTCTTATACCATTCATATTTCTCAATCATGGAT
AATTTCCGACTTCAAAGACCTCCTGATGGAAAATACTGCGAGATCAGGTTTTGTTCAATTCTCTATCTCAAAGTTCTTTT
TCCCATCTTTGTCCAATTTGAAGTTGGGTAATTTTCTCTATATTTCCATACCTTATACCTTATACCTTATAAACAAATAG
ATAAATACAGAAATCTTTTTTATCCTTATTTAGAAACAACAATTAAAGTACAACCAAATTCTGCTCACTTGCTACATTTG
GACTCTTCAAATGTTACAAAAGTTAAAAAGGATAACGGAGGTTCTGTTCTTTGGTTAAATGGGTAAAGGAGACGCAACAC
ATTCATCTGAATTTTCTCTACAAACAGATTTGAACAACATATTCATCAATTCATTGTAGTTTACATTTTTTCATGACAGT
AGTCAGCAGTTCACTTTGAACTTTAGTAAATTATGTTAGCTCTGACTTTTTCAATATTAACTTGTCATTCGGCTGCTCTC
AAATGACTTCTGCTTCTTCTGATGTAGCCGAATGCATCATTAAAGTATTTAACCATATATGACACAGGTTTCACGGTCTA
ACCTTTTGCATATTCTGTGGCTATATTTGAAACACGCATATTGCATCTGTTGTTTCTTCTTGCTTTGTTGCATTTTCCAC
TAAAATGATTTAGTTGCATCTGAAATCCTCCTAATTGTATATGCTTTTTGTTCAAAATAGCTCAAAAATGCTATCTCTTC
TCTGGTTAAACGATGTGGAAAAGAAAAATGAGAAGCTAAAAAATGAAGAAGCTAAAGTTCACGCAAAACTTTAGATGTAT
TTGAAAAACTTGAAAGAGTGGGAAAGTGCAGTATCAATTCAGCAGGAAGAAGCTGCTAGAAATGGTGCCGTGAATGCGTG
ACTGATCCAAAAAAAGGTACAAGCTTTGCAACCGGACAATAATCATATTGTACAACAAAATACTAAAGCTTTTCCTGCTC
ATGGAGATCTTCAAGAAAACCAATTGTCACCACCTAGGCCTCCATTAGTTCACTCAACTGCAAATGGAAATGGAAATGGA
AGTCATAAATGAACACATGAAGGTATTATTATGCTTATATCTTTCTTGTTGACCTTTGTTTTTGAGTTATGCACTCAATT
TCTGTATGGTTTTCAACTTTCGTTAGGAACTTACAATTATTCACTGATGCTTTTGGTGCTGTCGTTAAGCTTTAGTTATG
TAGGCATGCATCTTCTAATATTTGCTTACCTTTGGACCTAAACCTAACTCCTAACTATTTATGTGGAACTGCAAATGTGC
TACACACTGACTGTAGCTGCAGGCAGAGGTAACACGGAGTTCATTTATACAAAAATGAATATGGTTAATTGTCCTGATAT
CTGGACATTACATCCCATGCTTATGCTGGTAGTTCTGCTTCGCTTAATACCAATGTTTCCAACATGCAAAAGAAAACGCG
CCATTCAGAGCTACCAGGTACAGATGATTTATCACGCTTATTCTTACATTTCCTTTGTTACCTCGTCGGAAACTGTTCCC
TTATTTTGGGCCTTTGGCCACTGCACCTGTTCTATACATTTTACTCTATATGGACGTGCCTTCTTAAGCTATTGTTTCTC
ATGGTTAACCTTATGTGTGTAAAAATACTCTTTAATGACTTGCACCTTGTTTGATGAATTGCAGCACAAACCAACTAGGT
CCAGCTTTAAATTTTTTGATAAGCATATGTGCCCTTGTTAATTTATTTTTATGGCCACTCATTGCAATTGCAACTAGCAT
TATTGGCAGGGCTGCTTATGGCTTTCTTTCACCAGTGTTTCCCACTTTCCAAGCTGTGGATGGAAGGGCGACTAATGCCT
TCTATCACAGTATATATGTATGTATTAATGATTCCTGTTTCCTACACTGTTGATATCTCATCTCTCATTTTGCCTATGAC
TTTGAGTTTGTGAATTGCTTCACTGTGATGGTAGGATGGGACCTGGGACACGGTGAAAGGAAGCTTAAACATTGTTAGGG
ATTTGAAGGATGTCTTATACCATTCATATTTCTCAATCATGGATAATTTCCGACTTCAAAGACCTCCTGATGGAAAATAC
TGTGAGATCAGGTTTTGTTCAATTCTCTATCTCAAAGTTCTTTTTCCCATCTTTGTCCAATTTGAAATTGGGTAATTTTC
TCTATATTTCCATACCTTATACCTTATACCTTATACCTTATAAACAAATAGATAAATACAGAAATCTTTTTTATCCTTAT
TTAGAAACAACAATTAAAGTACAACTGTCTTCATACAAATTCATGCAGTTTTGGTTGCCACTAAAATAATGCCAAAAAAA
GACAAAATCATTATAGTAGGTAGTCAACTGTAATGATTTTGTCTCTTTTTGGACTGCCAAATGTACTGATTTTCTGCCTT
TTTTGGCACTATTTCATTGGCAACCAAATCCCCATGTATTTCTAACAAGACACATGTAATTTTTTTGTCCTTTATAATTT
CTATATATATATATATTTGTAATGTAATAAAAAATTAAATACAAATAACAAATTAGATAAGACTAAAGTAGTACATATTC
TTCTTACAAGATAAGAGTAAAGTAGTACGTATTCTTATATATATATATATATATATATTCTATTTTTTTTAATAATATTT
TTTTTTTGATATCTTTTTTTTTTGGTATTTTTATATAATATTACCCTTGTATATATATTAGTTATACAACAGAAATTTAA
TAGCCTTTGATTGAAGAACAAATTTTACTCCCTTTCTCAGGTAATATTTCTTCCCTTTTCATGTTTTCCCTCTTCCCAGT
TTCAATTTTTCATCCACATTCTGCTTATCACCAAAACAGAAAAAAAAAAATGATCAAAATTACATTTATTACTTGGACAT
GAATTACTATGGTATTACATTTTTACTCATATTGCAAATGTAAAACCTAAATTAACAGGCTCCCTTATGAGTTTCCTGTT
TCATGCCTCATATTTAATGCTTTCAATAGTATTCAATCTTTCATAGATACAACATGGGCCCACCAGTATGCTTTTACCTT
AATCCCCGACATCATCAAAATATTGGCACAATACCTGTTTTCTTTTGTGTTTTTTTTGGGTTTGTTCTTTTGGAAATTCT
AAATACAAACATCAAAGTTTAGTTTCTCTAAATAAAGTTTTTCATATTGTTTTTCCTAAATCTATAGTGATTTCACTCAA
GTTTCACAGATAATTGTTGCTGTTTTAATAGCCTGCAACATTTTCTGTCCCTGTAACAGCTTTTCTATGAAAAAACAATT
GTCCAACTGTACTCTACACATTAATAATGGCTGCTAACTCATTTTATGTCTTCATTCAGCTCTACTAAAGGGCTCTCCCA
GATTTACACATGACTCTACTTCTACTATCACAACACTGTTGTTTTTCTTTTCATTTGTTCTTTATTTTGTTTTAGTTTGG
AAAATACAAACTTCATTATAGTTCCACTGTTTATAAGTTTGTGCTCTGCGTTCAGTCTTTGTCCTAACTTCTTCTTACAA
CAGTTTCTTAATGCTTTGTTTCGACAACAAAACCTCATTTACGCAGCTGAAAGGCGCATTTTACTCCGCAGTGCTGCTTT
CGTTCGATTCGTTTTCCCCTTTTGTCTAAACTACTGAAACAATGTTGCAACTCCCTCATTCAATCAGGCCTATTCATAAA
AATTCAACTAACCAAGTACTTTGACTTAATATTCATCTTATCCTGCAGCTGCTACTATTTGGTGAACTATATTCTCTACA
AACATGGTACTAAGAGTGAACATCGCCCAAATAGAACCTGCAACGCGAGATTGGATTTGCAAAGTTCAAATTGTCAAAAT
AGGCCGCCCACGAGAAAGCCTTGACAAGAAATGTACATTCCAAAATTTAATTTTGGAAGATGAAGAGGTCAGTTCATTAG
TATATTTTATGTTACCACTATTGCTCTTTCCCTCTCAACTTACTGAATCTCAACTTTGTATAGCTCTTACTTTCAGGAAT
GCCAAATTAAGGTTGTTATGTACGCTGACGAAATTCAGCAGTATGCAGCTACACTAAAACTATTACATACCTACCTGATC
TCTACTGCAAAAGTGAAAGTCCCCCCAGCTTCATACGGCAAACCCATACATAAATTCTACTGGATTCTTGACAAAGAAAC
AGTTATTGAACAAATCAAACCATCTCATGAAGTTGAGAAACCACTTCCACCCCCAACAAAGCTGAATATCACAACTTTTG
ACCACATTCCTCATCTGATGGTTGATTCTGCTGCTGAAATAGGTATATCCACTGTACTACCTATTATCAAACTAAAATAT
ACATCTGCGCTGCTGCAGAAGACTTCCAGCAATTCTTTATATATTACATACGCAGATATACTGGCAATTGTTCTTCATTG
TGGTCCTCAAAAAACCGCCGGTCGCAGTCATCATAGGTGTCGAGAAATTACCCTTTGTGACAATCAGTAAGTACAACATT
TCACATTCTCTTTACCCCTTCTCTGCCAATATTTTGACCCACTAACAACTTTCACGCTTTCTCTGTTCCCACCATCAATT
ATCATCTAACCATTATCATAGTACTTACTCTTTTGTCCTTCTGTTCTCACACTGTCAGGAAAACTCACTTTCTGTTCACT
CTATGGGAGGATTTTGGAGAAATAGAAGGACATGAAATTGCCTCTAAAATGGCAACAGGGGCAGATCTGCTTGTAATCCT
CGGAAGAAGTATAGGAATCTCTACTTATCAAGGTACATATACAGTCAACTTCTGACCAACATAATGTTATACACTAACAA
AACAATATGCAACCTATTTGTTATACAGGGTTATCACTGCAGACTAGGTACAATTCCACGCTACGCGTGAATCCTAATTA
CCCACAGGCAGTCGCACTCATGAACTGGTACTACCATTTCGTATTTATTCTATACATTTAAATTGCATCTAAACAACCTA
CTAAACATATTATCTGTTGTAACAATAGGGCAAAAGAAAACAAAACAATGTTGTTAAGTTGTCCATCAGATAAAACCTCT
ACAAGCTCATCTACCGCTCCCATGACAGTCACTACTGCTGGCCACCAACTTCTCTCTATTGCACACATCTCATCAGCGCC
TTCTGTAAGTAATACTTCACGTTGCTCATTTCAGAGTTTCCTTATTCAGTTTCTCATTCTGTAGCTTTGCCAAAATAATC
AAAACTGTGCGCAGATGGGAGTGTTCTATGTTGAAGCAGAGATGGCCATATTAGATGAATTCCAAGACTTCTGTGTGCTT
GAATGCTCAGGCTGCAAACAGAAGAAGCGCACAAAGGATAGAAAGGATTTTGACTGTCCAAAATGCAATCGCAAAATAGC
CTTAGTGCCTTGGTACTGTACTTTTCAATTCTAAATTACACTTTCTACAAAATATAGCATATACTGTACACATATTTGAA
ACTTCACTTCATTTCAGCTGTAGCTTCCAAATTGATCTTATTGACAATACTGCTACAACTACAGCATCTATTTCTGCTGA
CTTAGGGGAAAAAATACTGTCCATGACAGCAGAAGACATATTTAACATAACTTGCACTAAGGTTATCTCTCACTCCCACT
GACTACTTGAACACACTTATATTGATAATACCATACATTTTCAGCACAAACAATGTACCACATATGCTTTGTTCTAAGCT
ATTTAATCTAACTTGCTATATTTACAGCGACAATCATTGTCTCTTACTGATGTCCATGAGATGCTGTCAAACAAAGTATT
CACAATTCAGCTAAGGAAGTCATCTTGGGCCAGCTCAAATACCACGAATGCAACTTTGTCCATTCTTTCCTACACGGAAA
AAGAACATACTCCACAGATTACCACTGATAGGACTTCTAAAAAATTTAAACCTTTGGAAATAAGTGAGGTAGAAGTGATG
GCAACAACTACTGCAGTTGATTCTTCAGATGGGCCGCCAAAATTTGAACCACCCACACCAAGCAAAAAGGTCTAAAAGGT
CAGTCTACATCTCCCTTTCACACCAAACTATACCTCAGAATGCTTACCATTTCCACATACTTACAATTAATGCAAAAAAA
CCTGCTAAAAACCTCTACTTTTGGATGTAGTTTACTTACTTTTATACACGTATCCATATAGTAGCTGTAAAACATTGTAA
GTGTCATACATATGTTATACCACTGCTTTCCCACTTGCTCTTACCTCATTTCAAATATCACAATTTTCCCCTGTTTATAT
CTGACTTAACATTGCAAAGACTCACATTAATTCAGGGCTACAAACTCTCTAATCATCTTCATATCCATGCTAAAATGAAT
TTGTTAACAGTTTCTTTTTACTTCCTCATCTCATGTTCACTGCTGAAATAGGTTATTTTAGTTACAATAATTCAGACACT
GCATTACTTCACATTTATCAGCAGCTGTTGTGCACAGTCACAGGAATTTATTACTCCTTCCTATTTCTACTCCTACCAAC
AGCTCAACTCATATGCAGGCAAACTGCCTTTGAACACTAAAAAACAAAATCACAGTTAAACAAATGGTTATGTCTCCTGT
GTGTTAGTGATAGCAGAAAAATGTACGCTCATTCTGCTCTTTCCTTAGTGTTTATCAATTCACACTCCAATATAAGCCTC
TCTACATGTTCTGCTCCATAACTTGCACTGCATACATTCTACATTTTTCTTATTCTGCTTCCTTATGATATCCCACACAT
TAATACAAACTTATCAGTAGGAAGAATAGGAACGACATTTCTGTCTACCAGAAAATCTAACACTTTTATGATGATTCCAT
GCATTTCTTTCTGCTTTATCCCTATATTAAAATAACTTCCCTATCTCTTGCCATAATTGCACTTTCTAACATACTTTCAA
CTCTGTAATTGCAGGAACTCCCTCACACCGTTTTTTCACTTTTGCTTATGATAGGGACAATATAATCAAGGACTTTCCCT
ATGCTCTGGTTTATTTCATGAGGAAGGTTAACTGTGGCCAGGCAAACTGCAGTATCCTCTAGATATGATACTGCAACATG
TATATTGTTTTTGTTATAGTCCATTAGTTAGTATGTACAAATCGTTCAACTCGACATCATCCTGATGTCTATTGTACATA
TTCTAAATATTTCTAATAGTACATATTAAAATATATGATATTATCTATCTTCTACAAATGCCCTGAACTTTCATTCATTA
ATATTACAACAATTTCAGAAGCATAATACTTTGACTATTGGGCCCGTGCTTGCCACGGGCCTCCCTACCCTAGTTTATAT
AGAAGGGAGAGTTTTCAAATTTTCAACATGACTGTTTTTTGCCATATTTAGAAAAGCTCAAGTGTAATTTGGTCATTGCC
CCTTGCAATTAATGTTTAGAGTTACGGTATTTGCTAACTTTTGCTCCTTTAAACTCTTGTATGACAGTGCTTTATAATTG
TACCTTTTCTTCTTTAGACAAAAAAAACCAGCCAACATCTCCATAATGACACATATATCCATCTTTATTTAATTTAAGTG
GGCCCCACCAACTTTATCATCTCGGCTGACCAATAATATTGTGTATTTCTTTATTTTAATTATCATGTCTGACCTTTTTC
AATTGATTACATATTTAAAAAATAAAAATAAAGTGGATATTAAAATAATCAATAATTTAGTATACTTAAAATAAATATTT
TATATATATATAACTACATAAAAAGTACTATATATCACAATAATTAACAATTATTTGACACTTTTAAATTCTATCAATAC
CATATAAATTAGGATAAAAAGAGTAACATATAATATTTAAATATATTTGAAAATAATATAAGTAATACTATAAATTACGA
TAATTAACAACTTAAATATTTAAAAGTTATATAAAAAGTTTGATTGACTCTCTAAATTCTATTGGTACCACATAAAATGG
ATTAGATGATAAACATTTATTTTTTGAAATTGACGAATACAATAATTAACAAAAAAAATCGCTCGACTCCAAAAAATTTA
TCAATTAATGCCACATAAATTGGGACATGGAAAGTAACATATGGAGTATTATTTAAAAATTAAGTTAAAAATGAACTATA
AAATACAATAATTAACAACTTAATATAATTAAAAGACATATAAAAAATGATTAATTTTTTAAATCCTACATGTGCCACAT
AAATCGAAACAAAGAGAATAATAAATATTATTTTCAAAATTATGTAAAGTACTATAAATCACAATAATTAACAATTTAAA
ATATTTTTAAAATCATATAAAAATTTCAATAGTTTCTCTAATTTCATAATATCACATAAATTAGGAATATATATATATAT
ATATATATATATTGGGCCCCGTGCCAGCACGGGTCCTGTATCTAGTATATATATATGAAAAAGAGATGTTGGAACGAAGA
ATTTTAATTTTTAAAATGAAAATATTATCATAAATGACTAGACTATTTTTGGAAGGACTACTTTCATATAAATTGATGCT
AATTTTGAAGAAAAATCCTTTTATTTTTGCACCTATTAATACCAACCATCTGTTCTATATTATATTATCCTCCAAAAACA
CTTATAATTCTCCCAAATTTTAGCACTTGAAAAAAATCAAAAATATTTTTGCTTTCCTTCATGAAGGGGGGTCTTGAATT
AACCAGTAAAGTTACTACTATGTAACGAAGGTCATGATGAGTTAAGTCATGATAATAGTCTCTTACAGAAATACAAAGTA
AAACTGCATATATTATAAATAATTGTAGTTCGATACTGGATAGATAGATTCAAATAAATATCAACCAACTTAAATTACAA
TATATATGAAACTATATAAAACTAGAAAAGAAATGTAGTCTAGTGTAGAATAAAATAAAAATAGCTAAGCAGACATACAT
CCAACACCATATCTAGAATTAGGAAAAACAAGAAAAAGTCTACTACAAATAACTCCAACCATTAATGGAAAACTCCTCAT
AATCTCATCAAGTTCTTTAGCATGTCCAGGAAATAGACAAAGTGTCACTCTATGATCCGAAAATGCAATTGCCACAAACA
CCAAAACAGACATCATTGCATGTAGAGGTGTTCACGGGTTGGTTTGGATCAGTTATTGGTCAAAATCAAAACCAAATCAA
CTAGGTCGGTTTTAAAATTATCAAAACCAAACCAAACCAAATATAGTGTACATTTACCGGTTTGGTGGTTATCGGTTTCG
GTTTGGTTTTGTTCGATTATTAACCACACACAAAAATAAAAGAAACAATTCATTCAAAATGTGAAAAAGTGACAACAATC
GATTTAAAACAAAAAAAATAGTTAGAATGACTTAAATTACCGAACTTTCGATCACTGAATTTACTATCCATAAAACTTTA
AAATTCACTATATTGGCCTAGAAGGAAGAGACAATAACATTTTCAGTCCCACAAAGAATTGTCATAAACACTCATATTAC
ATGAAATCAATAAGATAAATGTTTTCGCCTTTGGGAATTCTTGCTTTCAATAAGTAAAGTATAAAGAAATTTTAATGAAA
ACATATATAAGATCTTTAAAATTATTTATAAAAATAATATATTAAGTATGTCTATTAATAAAATATATGTATATAATTCA
TCGGTTCGGTTCAGTTTGGTTATTTCTTCGGTTTTTTCGAATAAAATCATAACCAAACCAATTACTACCGGTTTTCAAAA
ATCTAAAACCAAACCAAACCAAACCCAAATAAAATCGGTTTTATTTTATCGGTTTGGTTTGGTTTTTCAGTTTGGATCGG
TTTTTATCCGAACCGTGAACACCTCTAATTGCATGTACAAAATCTGTCAATCCCACAATGTACCTAGTACAACCAACCAA
CAAAAAAAAAAGGTAACGATGTCAACACACTAAGTTATAAAAAAAACATGCACAATATTTGGAATTATAAAATATAACGA
ATTTCATCCACAATATTGAAATTTTTTTCCTAAAACTGTCATGTTTTATGGTGAAACAATGACTTTGAGACGTGAAATCA
ACTAATTATATAGAAACTGTCATGTTTTATGGTGAAACAACGATTTTGAGGTGTGAAATCGATTAACTATATTAAAAAAG
CACAATATTTGTAAGAATCGGTCACAAAATTAGAACGTCACAAAATTTATGATGGAATGACAAAAACATGATGAATTTTG
TCCACAATATTGAAGATTTTACCATAAAACTGTTACGTTTTCTGGTAAAATAATGGCTTTAAGACGTGAAATCGAATAAC
TGTATAAAATAGACAATATTTGTGACGGAAGAAGAATCCGTCACAAATTAAAACGTTGCAAAAATTAGTGATGGAAGAAC
AAAAAAATTGTCACAAATTTCGTTTAAATTGATAAATTCTGGATTAAAACTGTCACAATTTTCGTGTATATTGATAAGTT
TTGGAATAAAACTGTCAAAATTTCGTAAAAATCTTTCTATTTTGTTACAACCATAAAACTGTCACAATTTTTGTGACGGA
AAAAATCTTTTGTCACAATCATAAAATTTTCATAATTATGTGGATGAAAATCTTTAGTCAAAAATACTCCATCACAAACA
TTGAAAATCGAGTTCTTGTCTACATTGTATCTTGTAGCTGTGTGTAGAACCTGGTTACGCTGTGGAAGGGAAGGAGCCTA
AATTGACCCCAATTAGCATTTTCTTCATTGCTTAATTCCCAATCCAAAATTTGAAGATTCTCTCTCATTCTATCTTTGTT
AAAACTCTTCACCAATACACTAACTCCTTGCTCATATACCCATCTCAATGCCACCTATAGATATCAAACCATACCATATT
TGTCAGCAATTTCATTTAGATGCTCAAACTAATACTTGTTCTAATCATTTAGATGCTTTCGGTTCAAATTTTGAAAAACT
TTTAGCGTGTGTTCTCAAACGCCACACTTAAAACATGCTACCTCCTCTGATTATATTTATTTGCCTCAATAAGCTGTAAA
ACCTCAATTGAGGCTAATGCGCATACTTAAAAGGAGATGTCATATTTCATGGAGTTAACTTAACTATCTAATAGATCTTT
GAGAACGTGAACATATCTTTTTTCTTCAAAATTTGAACTGGAAGTGTCTAATGACTAATAAAATCACTTTATCATGAGTT
CAGATGTTCAATTGAAACAAGTCTTACTTCAAGTGTCAAAATAGAATTTGAGAGCAAATTTAAAAAAGTTATCGATATAT
TAAACGTTAATATACTAATATAATTTAGTGTAAACACCGAGTGAATAGTTCAATTATTTAGTGGTACCTGTGGAATGCTC
TTTTGTCTATGAAAGGCAATGTCTTTTAGAACAGAGTTTTGCATAACATCATGATTGCCCCAAAAAGGTATCCCATTTGC
TCCAAGAGGAGACCATGCACTTACATGCATTCCTTTCTCTTTACAAAATGCTAACATCTTCTCTTGTCTCCATGCTACAT
GCATTTCCACCTGTCAATTATTGCATTTTATAATAAATTTTTTATGCAATTTTTAAATATGTAAATCTTATTTCAAAAGA
TTTAAAGTTTCTACATTAGAATGTTATACTTTCCTCTTTAGTCAATTTAAAAAAGAATGTTATCATTTCTTAATCATAAA
TTAAATTTTAAACTAATTCATGTTATTATTAACGAAATGATTTATAGCCATAAATATCTATAGCTTTAAATTTCTTAAAT
TTCGTACCCAATTAAATATCGCTAAGGGTATAGTATGTTATATTTACCTGATTTACAGCAGGAGGAATGGTAGCATGAGT
TAGGAGTTGAGAGAGTTTTGTGCAACTAAAGTTGCATACACCAATAGATTTGGCCAAACCTAATTTGTGACATTCTTCCA
TAGCTTCCCATGTTCCTTTCATGTCAAATGGAATTACATCCTCATTTACCAACTTTACACCTTGGTCACTACCATTCTTC
ATCCTCACTGGCCAATGTATATGGTACAAGTCCAAGTAATCCATCCCTAATCTCCTACAAAATATTTTATGACATTCATG
ATTAATAGTTCCACATAATGTGAAATCTGAAAGAGGATGAGATATACGCAAATCTTATCTCTATCTTTACATTCATGATT
AATATATGAAATTGATGACAAAATATATGAAGTATAATAATTTGATGCATGTATTGTGTTTGTACCAATAACAACAATAA
TTATATATGCTTCAACTCCAAACAAGTTATGTTCGATTATAATATATGAATCCTCACGTCCGCGTCACTTCATTTAATGA
TATTTCAGTCCAATATTACTAAGAAATCAGAAATTTCAATTTATGTAGTGTATTTTGATCGGATGCAAAGTTTTAAAAAT
AAATAAAGACTTTTAAAATTCGTAATCTTAAACATATCATAACATTTATATGACGATAAAACTTTTGAAATATGTGAAGT
TGGGAATATTACCACATATAAATTGCTATGAGCCAATGACAATATTTTTGTAAATTATAGACAAGATCCATGTCTCTCTA
ATTAAAGTAATTTTTTGCTTATATATATATATATTACTACATGGTAGGGGGTGAACCAAACCTCCACCCCATAGAAACAT
GTATAAGATGTTGATCTATCACAACTTTTTATTTTATTCGAATTTAAAATCGATAGTATGAGCAAAACTTACGCAAGAGA
TCTTTTGAGAGCAGGAAGAACAAGGTCATGATGTGTTTCGGTGCACCATAACTTGGATGTAATAAAAACATCTTGACGGC
TCGCTATGAGTCCGCGTTGTATCGCTTCAGCCACGGCTCGGCCTAGTGCTTCCTCGGAGCCATAGGCCGCGGCGGTGTCA
AAGTGTCGATAACCGGCTTCGATAGCATCGATAAAAATGGAGACTAATTGGTCAATTGGTGGTAATGTTAGTGCCGTTGG
TGCTGTTCCCATGCCTATTAGAGGCATTTCATGACCAGAATTCAACATAATTTTTGGGACTAACATAGCCATATGATTAA
GTAGGTACTTAATTAGAACGATACAAAGAAGATTACAGCTCAATAGTGGCAATTTTGAAATGTGTAGAGATTTGGATGTA
TAAATTTTAAGTAGTTACCTTATCTTGTTGAAGTGACAGATTTGTTGATGTGTGTGGCAGAGGTTGTAACTAGTACATAG
TTTTCTTATCTAATTAAATTTAGTTTTGAAAATTAGTGAAATTCATGACTCTTGAAAGGACAATTACATTTGGAATAGAG
GGGTTATTATTGAAGAATTTGAAATACTCCACGTGATATATTTAAAAAGTCCAAGCAATATAAATATTTAGTTATAGCTG
TTATTTTTGTGCAATAAATAGGAGGGATATGGGACATATTTAGAACAGCTAGCAAAATACCAATATATTTAAATTTTGAA
ATATAAATTTGAAAAAGAAAAGAAAACAATATATCATATAGATAATTTTAAATAAATATCGACCAACTTAAATTACAATA
TATATGAAACAGTATAAAACTAGAAAAGAAATGTAGTCTAGTGTAGAATGAAATAAAAATAGCTAAGCAGACATACATCC
AACACCATATCTAGAATTAGGAAAAACAAGAAAAAGTCCACTACAAATAACTCCAACCATTAATGGAAAACTCCTCATAA
TTTCATCAAGTTCTTTAGCATGTCCAGGAAATAGACAAAGTGTCACTCTATGATCAGAAAATGCAATTGCCACAAACACC
AAAACAGACATCATTGCATGTACAAAATCTGTCAATCCCACAATGTACCTATAGTACAACCAACCAACAAAAAGGTAATG
ATGTCAACACACTAAATTAAGGGGGAAAAAACACAATATTAGTAATAAAGAAAGCATCGCAAATTTCGTCCACAATATTG
AAGATTTTGCTATACAACTGTCACGATTTATGGTGAAACAATGATTTTGAGGGGTAAAATCGATAATTTATCTAAAAACT
GTCATCTTTTATGGTGAAACAATGACTTTAAGCAAATAACTATATTTAAAAAAAACACAATTTTTGTGACGGAAAACCTT
TTGTTACAATCATAAATTTTTTATAATTATGTGGTTGAAAATCTTTAGTAAAAATTACTCCTTCACAAATCTGTATATTT
TCTCTTTTCTCATAGAAAATAGTGTTCATAGCCAAGGGCGATTTTACATCTCACACACATAAACATTGAAAAAATCATCA
CTAAAAAGTTACCTTTCTATCTTTTGTCACAATCATAAAATTTACATAAATGAAAACTCTCTAGTAAAAAATATTCATTC
CATCACAAATTTATATTTTTCTCTTTTCTCATAGAAAAATAGTGTTCATAGCCAAGGGCAATTTACGTCACACACACAAA
TATTACAAAAACCATCACTAAAAGTTACCTTTCATCTTTTTGTCACAATCATATATGTATGAAACTCTTTAGTCAAAAAT
ATTCCATCACAAATCTCTATTTTTCTCTTCTTTTTTTTTTTATAGAAAATAGTGTTCGTGGCTAAGGGCAATTACCAACA
TAAAAATTTACCTTTCATCTTTTGGCACATCAACACCAAGTCCAGTCTTGAAAACTTTCAAACCTCTTGGTGTAACAAAA
CCATAGTAAATTTTGCCATCAGGACCTCGAAAACTATCGGTAAAATGAAAGAAAAAACATGACAAAGTGCAAAGTCCAAG
TAATGTTAAAATCATAAATGTTGTAATTGGTGAACAATCCCCTTTACCAAATACTGATGGAAGTAACATTTCAAATGTTA
AAAGTGTGCCTGTTGGTAGAAAATTAACAAGTAACGAAGTTTTTGAAAGTGTTTTTTGTACACCATTTGCCATTGCTCTT
CTTTTTTTCCCACCAATTGGTAATGCAGGTTGAGATAATTCTGGGATTATATCATCTTGTGGTAAATTAGTCGGATACAT
AGAAGATGAATTATCGACGCGTTTCGATGTACTGTACATTTTTATTCCAATTCCTTCACTAGTTTGCTCCATTTTTGTGG
TTTTTGATTGAGAAAATGGTAGAGAAAGTTTTGAATGAAGTTTTGTTGGTTTATTTATAGTTTTGGTTACGTAAATGCAC
TTACAAATGTTTTGAATCTTCTATCTCTATATACAAAAAAATTCTATATTTTTTTAATATTAATTATTACTATTTTAATT
TAATTTAAATGGTTGTTTAAAAACTACCCAATACACACCCACTTCTGCACGATCTATAAAGCTTTTCAATAATTAATTTT
TATTTTATTTTTTTATAAAAAAAATGTGAAAATATTTGAATGGATCCTTCAATACTTAACTCCATTTATTAACTTTTCCT
TTTAAGAAAATTAAATAAACAAAAAAAAAAACGTCCCATGTTGATTTTACCTCTAAATCTTTTCGATTAGTGAGAAGTAC
TGAAAATTTCCCTTAAACTCGTGAATTATTAGTTTTATCTTTGAACTGATGACAATTTTTAAAATATCTATTTAGTAAAT
ACACCTAATTTTTCAACATGAGTAAAATGTATTCTTAAAATATTTTTTAAAATTGTCGTGAATATAAAAATTGAGTTACC
AACTAAGTATTTTCATGTTTTTAAACTAGAGTAAAATTTATCAATGACAATTTAACTTTAAATAAGCCGTTTTAAATATA
GATAAGAATGATACTTGTTGACACCCAATTTTGGCCTAACATTTTTGAAAATTCGCAACTTTTAAGGTTTATTTATCTAA
TGGTTCAAAATATTTTTTTTTATAATTTTAAATAAGTTTATCGATAACTATCCTTATTTATCAAAATTTAGGATTTTTTA
TCAGTTAATTTTAAAATTGCATATTTACATGTCATTAATTACGTTCATTATATTTATTTTAATTCATTTTATTTGTTACA
TTTGTTAATACTGATATTTTGCATAATCTAAAAATTCATTCAAATACAGATATTTTACTTGATCGATAATTTTGGGCCAC
AATCACAAGCCCAATAATTGAGCCCATTTAACAATTATTACCTATATAAATTTTGGTTAGGTTAAAAAATTGGGGGGGGG
GGGGTGAAATAAAAATTAGGGTTGGTGTATAATTTTCAGAAGGAGTATGGATGTATTTTTCCCTTTTTGAGCCGCCAAGG
TCTCACCACAGCCATCCAAAAACCCACTTCGTCCTCTTTTCCGGCCAGAACCTCCCCTGAAACAGTCACCATCGCCCACT
GCCAAACAGAACCAGCAAAAACCTCACTCATTGCTCCATCTCCTCAACTAAAACCACCACAACGAAGCAGCAAAACACAA
CTAGACCCAAAATCACCAAGCCCCTTTGCAGTTCAACTCTTTTGGTTTCGGCAGAAAGGCCAACAATAACAGATCCACCA
CGCCGTTCCCATTCCCATTCCCTTTTCCCCCTTAACGTTTTATTTTATTTTATAGGTGTTTTGGCTCCAACTTTGGTGAA
CTCGTGAGGAGCTACCACACTCCGGCCAGGCTCCGGCTAACAACGAACAGACCAGACCCATCCGAACTTCAGCGAACATT
CAACAACCAACCAAGAAGTCATGGCAACACGCCTGAAAATAGCCAGATCTGTCCGAAAAAAACTTTTGTAGGTGACATTT
CTTATTTTTACAATTTTTGTATATATACATATATGTCGGTATATTTCATGTCTATATTATTATATATTGTATTGATAATT
ATTCTCGCCGATATTGTTGATTGGATCAATTGGATCTTGTATTTAATATTTTTTTTTTCTTCATGCATATTATTATGGTG
AATTATTTGTTTTCGTTTGTGGTTTTGAATGTTATTGTTATCACTATTTCTAGCAATTTGTTAATTGTATTGATTGTTTT
TTATAAGCCACTGTTGTTAGTGTTTTCTTTTGGTAATATTTTCTTTATTGTTATTATTGTTTATTCTTAAAACTAGTTAT
GCATTATGTTGGTTTGGTGGGTTGTTCATTATTTTATTCAATTTTAGCTTTTATTGAAAGTTGTATGATGAGTTTGACTA
TTACTAATTTTGTTAATAACTTTAGGTACATGTATTCCTGCTTTATCTTCTTGACAAATAGTTTGAATAATTTGTGTGTT
CCTGGGTTGTTGCTATGTTGTTTTCTAATTATTGTCATATTAAATATTATGTTGAAAATTGTTTTAAGCCTTGGATGGAT
TCAATTGTATTTCGAATTTTGATGAGTATATGTTATTAGTATTTTATTATTCTTATTGTTGCTATCTTTAACTGTGTATC
GCTCCCTCTTAGTTCTAATTTATATTCTATTGTTATTTTATGCACATCTTATTTTATTTTGATTTATTCTTGTCATGTAT
AGCAATTAATACATTGTTGCTTTTTGCATTGTTGACTAACAGTACATTGTTCCATTTATGTGGTTAATTTATTTTGTTAT
TATTAGACATTGCTTCTTGTTTATTGTTGATTATTTTATTATTTGTGAATTGATATTTTGGTGATTTGTTTTACTGTTGA
TAATGTTTATATCTTTGACTATTTTATTGTTTGTTAAAATTGGCCAATGAGAAAATCTCTCCGTCGGTTTTGGAGGCCTC
CACATTTTAAAAGACGAAAATTTAGTTTAGGTTTATATATTCTATTTGTTAAAATTGACCAATGAAAAAAACATCTCCGT
CGGTTTCGGAGGCCTCCACATTATAAAAGACGGAAATTTAGTTTAAGTTTATATTTTTTGTAAGTTAAAATGGTCGATAA
AGAAATTACCGTCGATTTCCAAGGTCTTCCATGTTAGTAAGATGGATTTTTATTTTAAGTTATTTATTTTTATTTATATT
TATTTACTATTAACACTTTTACTAAGTGTGTTTACAGGTACCCCGAAGATGCTTTTCGTTGAAGCTATTCGAACTAGGTT
CGAATTATACTCTTATTCATTATTGTATATTATTGACGATAGGCAAATTTAGGCCGATTCTTATATTATTGTTTTATCAT
TTTACTTGTGTATATTGCATGTTTATTATACTGGTACAATATTTTATCCTACTCCTCAATTTGAAAAAAATGAATTCAAT
TGGGATCCACATTTGTGGATTTCGAAGGATGCCTAACCCCTTCCCTTTGAAATAACTTGAACCCCTTACTTAAAATCTAA
TGGTTTCGTAGATCACTTAATGGTTTCCTAGTTTTCCTAAAATTAGGTAGCGACTCCTTTAAATTTTTTATTTTCTTAAA
ATTCTTTTAAAATCGAATCAATTGTTTATTTTTTGAGTCATCGCGACGTTTCGCCCTATTCGAATAGAGTAGAAATGTAA
ACAATACTTATTTGTAGCACAAATATATGTATATATATTATACTATAAAATAAAATAAAATAAAAAGCCCCTTATTTGTA
GCAACTAAATATACGTTTTATGACTCCCTTGACAATAGCAAGCACTCCTTTTCATCTTTTTATTTTTTATTTTTTAAAAC
TTACGTAAATTTGTATTTATCTAACAATTATCGTAAGCAGTTTAAATGTTTGAATTTGAAACTACTTATAACTGTATTCT
TCATAGTTAAAATTTATCAGTGTCAGTTAATATACTAAGCAGTTTAAAATCGTCAACCGAAAAGCACTTTTTTGAAATTT
TTGAAATAAAAGAAATATTTTTCTTTTGAAAATACAAGGTGTTTGGCCAATATAAAAAATGTTTATGAGTCGCAGCAGAA
ACATTTTTCTATTTTATTTTTTTGAGCAAATTTACCACTAGACAGTGTCTAGCGGTCTTTTATTAAACATAAAAAATATC
AATAGGGACAAGTACAAGCAAGGGAGGCTAGACCTTACCTTACTAATCCTATTGAAGTACCTAACTTCCGCTACCTAACA
AACATGAAGAAAATAAAAGCTAGAGAGAACTAAGTATTTTTTGATCATCATAGAGCTTGTAATAAAAAAAGAAAAAAGAA
ATAAAAATTCTATGTTAAAAAAAAAGCTAACAATTACTGTTTTTTTTATAACAGGCAATTGATTTTTCCTTCCCTCCATT
TTCTTATTCAGATAATGAATTATTCAAAATTGGTTGGACAAAAGGAAAATAGAACTTCGATTTTTGACTATACGTCTAGA
GCAAATAAAAATAAAAATATCTTAAATTGTACAACAACAAACTATAATCTGATAAAATAACAAATATAAGATAACTCTAT
CTAACAAACTCATCTAGTGGTTTTGTTTCTTCTAAGACTTGAACTTGATATTTCAGGTTCTCAATCCACTTTATTGATCA
CTAGGTCACGGTTCACACACATGATTAGTAGCGGATCCAACAATTTTTGAGATTGAAATGTATATGCATGTGCCAAAAAC
CAAGTATAGATGGAATTTAGATTTACATCATAACTCACTCGTGTATTTCAAAACACACAACGTCTAAATTCTGAATTATT
TTGCCACTGCAATTATATACTACTTTTGTAAAAGGTTAGAGCTCCAGAATCTTTATAGGTTATCTATACAAAATGCACAT
AGAAAATAAGGAAGAACTATTTGAACAGGAAACCATGTCGAGAAATGGCAATCTCAAAGGCTTGCATTCTTTCTCCTCGA
GCAAAACCATTTCGATCATAAGTTGAAATTTCATCGATGTTGAGATCAACACAAGTCTGCACTAGTTGCTCACCAACACG
TTCTGCTGCTTCCTGTGATCGAGAGGGACAAAGTTAGGGAATAATGCCATGACTTGAAAATCCCATAATGGTTGTAACAA
GAAAACATAGAAATTTGCCATAACATTACAAAAGTATGGTCTCAATGTGCTGTAGATACTCACTATGGTGTTGCAAGGTG
GATCACCGCGGATTGATTTTTGCAAAGTGCTTCCGTAAAACAAGCACTTCTTGTTCTGGTCATCTATCAGGGTAGCATAC
AACTGTTTTTCTGAGCAGAAGACTGAAAGTCTTGGTTTTTCAGGAGTGCCATTAAACTGCCAAAGACCAAATAAAAAGTG
ACTAGATATGGAGATATGCAATGTTTTAAATGTCGTGGTGTAGGTAATATGACATATGAGTGTCCTTATAGAAGAGCCAT
GTTGTCGAAGCCTGATGGTCTTTATGCAACGGGTGAAAGCATGAAATGGTAATCCGTTAGGTAAGAAAGTTGAAGTCATT
GCTTGCTACTCCTATACAAATATGCCAAGAAACCAATAAATTATTTGCATTTACCTTCTTCAATTATGTACACTTGTTCT
GTTTCTAAGCAGAAACGATCAATCTGTGCTCAACATTGTATGATCTTAAAGCCAAGTTACATAAATTAGTTTCTTCTTTC
TATCCGAACACCAAAATATTGCAATAAAATACATCAGCACCAATCTTCTGCACTACCATTACTTAACAACAACAACATAC
CTAGTGTAATTCTACAAATAGAGTCTGGGGAGGATAAGATGTAGGCAGACCATAGCCCTATCTTTATGAGTGTAGAGAGG
TTGTTTCCAATAGACTCTCGGCTCAATAGAGAAGTTATTCAGAGAAGGGTTGCAAGAAGTAAAAATGACATGATACAAAG
CAAAATGAAGCAATAGATAGTTGAAACACATTAAAGAAAAGAAATTACGCGATTACTAAACACTACTACTAATAAGGAGA
AGAGGATATAGGGCTAGCCCCCTTGCTTCTCACACCTAACATGCAGCCACACTCAGCTACCTACCGACCTTCCTACCATC
CTATCTAGGGTCCTTAGTAAGCTGAAGTTATAACACAGAAATGTGGCTACATTAAATAGCTTATCATATCTCAAATTTGA
CACAACATTATTTTGCTGGGCAGAAATATCAAGAGCCATAATTTTAACAAATGTCACATACCTTCTTTCGAATTCGCCTA
TTTCGAAGTTTAGCACTCTCAGTCCGAGAATTAGCTTTAGCTGTAGCTTGAATTACCAATGGCTTCATGTCTAACCCTAC
AAAGTATAATATACAAAGCTAAGTACAAAGCAGAACCAAAAGACATTATTATCTAGTAAAGCTAGAAACTTTAGAGCAAT
TGACCATTAAAACTTACTTTTAATTTGGATAGGAAGAGTGGTATATGAGTGATTTATACAAATTCCAAAGAGCTCACAAG
TCTTGATTTTTAGCGAACAAACATTACTCAAAGCCATTGTTGCCATTCTTTAAGGCTAGTTTTTTAACTTGCTAAGAGAA
ATCAAAGCAGACCCATTTCTCAAAAATGGACATTTTGGTGCCTCGCTCTTTTGGGGAATTTAATCAAACAGGTTATCTGC
AAAATACCTTCTTCCCATGGCACACACTCTATCACTCTGCAGAAGATAATAAGAAGGGAATAAAATAGTTTTTGGACTCA
ATTAATAAGTATATTGGTTTTGGGCTGGATATAAGCCCAAAATAAGCAAAGAAAGTTGTAGTCCATGAAATTTTTCGAAA
TCTCATGATCAAACGTGTTTTTTAGAATTAAACTCCGGAGAAAAATAAAAATAATAATTATCGTCTTTAAATGCATGTAG
AATATACTAAAATTGTTTTTAATGCTCTTAATTCTTAAACATGTCTATTAATTGAAAAGTTTGAATTAAAGAATTGTCAA
AAAAAGAAGATAAAACTATAGCACATGGACAAGGGTATTGAATTTACATAATGTTACGAATTAATAATTTGAATGAGAAA
CTTACAAGAAAAATAGGGTATGAATAAAGCTACAATGAAAAAGGTAGAGTGAAAGATAAAATAGAATTATTAAATAATAA
GTGACTTGCCAAAATGAGAAGAAAAATATTAATGTAACAACACAATCCCACTAAATTGATCGTTACACAAAATGAGATTT
TTCTTTGTTACCTAACTATGGTTTTAAAACAATATGATATAGTAATACAATTGAATTAACAATCGAAATAAATATGCATT
TAAACTAACAATACTATTGAGTAATTTTGACACATAATTTGTACAAAAACAGTTAGGTAAACCTCGAGCATTGACCATTA
GACGTATTTAAACTAACAATACTATTGAGTAATTTGACACATAATTTATACAAAAACAGTTAGGTAAACCTTGAGCATTG
ACCATTAGACGTGTTTAAAACATACAATCAAATTACAAAACTAAATTCCATACATGAATCTCATTACCTTAACAATTAGA
TAAACCTCGAGCATTGACCATTAGACGTGTTTAAAACATACAATCAAATCACAAAACTAAACCTCAGACATGAACCTCAT
TACGTTTTACCAGTGCCCCGCCCCAAGACAATTTCCAAAACTACCCTTTTAAAACACTAATATTTACAAGTTGACAAGTT
CAATGGTGCTGGACCATAGAATGAAAGTAAAGACTCACTAGTATTAGATCAAATCCCTCAAAAATATCTGCCATCTATCT
CAAAAGGATAAACACTAATTAATTAATTAAATTAATCAAATCATAAAATTCAACCACCACAGTTAACTGTCTACATAATT
CCAGAATCTTCTACAACTTTCTGTGTGCTTCTTTGCCTCCATTATATCTTCACTCATCTGCAACTATTAACTTTCTATTA
TGAATCTTCTTCTCCAAATTTCTCTGTAAATTCTTAATTTAATGGCTTCAGAATCAGAATCGGTATCATCGTTGATGGAG
AATTTGATGAATTCCAGAAACATAGACCTTTCTTTGTTTTTACCTTTCATTTTATCCATCACGAACAATTCAATTTCATC
AAACCCAGATGAAGAAACAGATGAATCAACAACCCAATCTGAGTTTTCCGATCGGATCATCCTCGTTAACCCGTTAACCC
AAAATATGATAGTAATGGAAACCCGTTCATCTACTACTTTAGATTCATTTCTGAACGAATTGATGAGCAAAGAAGGTCAA
CCACCAGCTTCCAAAGCATCAATTGATGCACTTTCAACTGTTGAGATTTGCGAAGAAGGAGAAAAAGGGGAGTGCTCTAT
ATGTTTGGATGATTGGGTAATTGGTGGGGTAGTGAAAGAAATGCCTTGTAAGCATAGATTTCATGGAGATTGTGTTGAAA
AATGGTTGAAGATTCATGGGTCGTGTCCGATTTGTAGGTATAAAATGCCCGAAGAAAATGGTGATTCGAAAAATCGAGGA
AGAAGGAGAGAGATTTGGATGAGTTTTTCAAGTTCAGAAAATCATAATAATCAAACAGTTTCAGCTAATTTTAGTTCTGA
AAATGATCATGCATCAGAAGCTTAAAAGCAACTTTTAATTTTTTTGTTCAAAATTTGCAGTTTTTTTAAAGAATAATGTT
ATTGTACAGAGCCACATTTTGTTGTTTGTTGAATATGGTAAAATGGAGGTTTATTTTTATTTGTTATTTAGTTACTTACT
ATTTTATTTGTTTTTATCTTTTAACCTATTTTTTTTTCATCATAATTCTGTTTCGTATCTTATTTTTCTAGGACTATTTT
TCGTGTTATAATGTGTGATATTATATAGTAATTAAAAACAATAAAATTCATTCAAATATTTATTCAAATGATACAATTAA
ATGCAATATGATAAATCATGAAATGAAACAATATGTAGATAGAAGAAAAGATACTTATTTATACAATCATTTTCCCCTTT
GTTAATTCGAGTTGGGTATGGTTTCATGTAGGGAGGTCTTTTTATCAAACTCGAGACCTTTAATTAAAACAAGAACAACC
TGTCTCATTTGGGGGGATTCTCATTAAATCTTAATTAAATTTGAAATTTTTGATTAAAAAAGCAACAAGCTCATTTATTG
AATCATGTATCACTTCTTTTAATGGAACACAATCATTTTCCTTATAATTAAATTATAGTTAAATCTCTCTTGTTTATCAA
ACTTGAGACAAACCACTATCCATGTAGTTTTTATTTATAGAGAGTTTTTGTATAAATCTATCTTAAAAGATTAATTTTGA
CTCTCACCCACTCTAGGAGAGTTGTAAGGCTAAAACTTGCACTAATTTAGGTTGCACTGGGAGATCAAAATTGAACCTCC
AAATTTAGTACAAAAGCTAATTTTCAAAAACTTTTGTGTTAATATTTAGTTTTTTCCACTTAAAACTTGATCAGTAGCCT
ATGGCCTCTTGCTTAATAACAATAAAATATCCATTACAGTTTTACAAGTGAGATAGGGTACACACAAAGCTATCTTATTC
TGTTTTTTTGAGATAAAATAGATTGTTTCTGATAGATTATAAAAAAAATAAGGCACGGAGAGAGTGAAATATACACAAAT
TTTATCCTATGATTTTTTTGTGAAAGAAGAAATTATGATTTTACTATGGATAAATCATTTGTCAATTAGTTTAAGTTATT
TTAAAGTCTCATTCTGACTTAACAATTCAATCTATTGGACAACTAAAGGTTAAATTTAACTTTATTGTGTTATTGGGCTA
AGATTATTTTTTACTCATTTAGGCCTTTTTGAGATGATATTTCACTTCTACTTTGGCTAGTTCATTTCTCTCTCTCTATT
TCTCTGCTTAATTTTGTATACCACTTTTCAAATATTCTCATGTGTTTTAGTATTGAGTTCCATTTTCTTCCTTCTCACCA
TCCTAACCTGATTTTTGGTTCAAGTTATATATTTTTTCCATTATTAAAGTAACAAAGAAAGAGTACTCTATTACAACAAC
AATATACTCACGGCAATTCCACACGTGGGGTCTGAAGAAGATGATGTGTTCGCAACCTTATGCCTATCTTACAAAGGTAG
ATAGACTGTTTCTAATAAACCCTTTCAAAGAAAGAAAGAATTACTAATACATGGTTAAAATTGTTCACATGACAATATTT
GATAAGTGACGAACACATTAAACTACAATGATAGTGTAATTATTTTCTTATATTGTCGATGCATATAACTTAAAATTCCT
CAGAGATTTATACCCTCACTAATTAAGAAAGCTGTCCTAAGCATTTTCTATTTTCCTTGTTTGCTCTATAGTACTATTAT
TCATTTGTATTGATTTCTAAAACAAATAAATATTCCTTTTTGGTGTAGTTCAAATTCCTTGCTTGCATCTTTAGAAAAGC
ATAACAAAAAATGGGATTCCTAGAACATATAGATTCTCCAAGTTTAGCAGCTCATATGCACCTGAGTTAGAATATGGTAT
CACAAGAAAAGAAAAGAAAAACTAAAAAAGAGATGCCATTTATCTACACATATTCTCTTGAGTTGTTTTGCACCTATGGT
AGAAGAACTTCACTTTGAATAATCTTTCAACATCATATTCATTTTTTTTCATAAATCAAATTGACTATCTAACTTGGCCT
GTCTGAGCTCGTTCACATTGTCGGTTTCAAGTCTGGATAAAGGTGGATGGTTGCCGAGGATCAATCAGAAACAACCTCTC
TACCCCATAAAAATAGAATTAAGGTTGCGTACAATTTATTCTCCCGAGACTTCACTTGAGAGCTTACACTTTTTCTTTTG
TTGTTGTTGATGTTATGTTTATTGTGTAATGCTCTCTATTTCACATTATTTCGTTGTTGCTATTGCTTTCATATTATAAC
CCCTTTTCCCAAACTATTTAGAATGCTTTATTTATGCTGAGGGTCTATTAGAAACAACTCCTCTATCTCTACGAAGTAGG
AATAAAGTCTGCATACACTTTACCCTCCCCAGACCCTACTTGTGAGATTATACTGAATATGTTGTTATCAGATTAACCAT
ATGTTATTGGACTCAATTCTCTGCAATGGAATAGATTCATGTACTTTTAGTAAATGTGAAACAGGGAAAACAGAGTTGTG
ACTTGTGAATTTGTGCTCATTATATCCAATACCTATCAAAATGGATATACTTTAAAAAGTTCTCTTAAGTTTCATTCACA
AAACAATATACATATTATTATTAGTATTTTTTTCTATAAACAACATTACTAGCTATAAGAATCAATGACTTTTATAGAGA
ATAAAAATAAATACAATACTAACTATACTCATTCAAGTCTATAACTTTTGTAACATTTTCATCATACTCATCTGGACATT
TTCTGTTCAAATCAATTGTCTCCAAATATCTTTTACCAGATGATTGTTCATCACCACAAATGTTATGTCTACTTCTTTTT
TTCCCTTTAGTTTCTTGATTCAATGAAAGTCCACAAATATCCTTTCTTGCTGAGCTCTCAGAAGATGTTAACGAACTTTC
AATCGAACACAAGATTCCTTCTTTCAATGTTTTATTCTCTGTGTCTTTCGAGATTGAACAATCGATTTCTGTTATGACTG
ATAATGAAGAACTTGGACAACATCCCATGTTAACCATTGAAACTAATTGTGAGAGTTCAGCTTTAGCAAGTTCAACTCCT
GAAGAAGTACCATATCCTGCTAGTGTCTCTTGTGCTTTTCTTAAAACTGATTGTAAATACTTGCCTTGTGCTTCAATCCT
AAGTTGTAAATGTCTTTGTACCTAAAATAAGTACAATAACTACGCCTCAATCCCAAGAAAGTTGGGGACAGTTAAAATTT
TGTATGTATTGTGAGGATTCATCATGACTTGACTAGTTTATGTTGATCTATAGCGTAACACACCCCTTATGACGAACAGT
GTAAAACTAGTCAATTTATGATGAATCATCCTCGAATACATACAAATTTGTAAATATCTTGGAAAAGTATGCACATGTAA
ATCAACAAGATATTCATATCTTTTGATAAATTTTTACCTCAATTTGTTGATAAAGTTTCCTTTGTACATCCATTTGCATT
TGTAAAGCTCTTGCAATTTGGAAACTCCTGAGAAAAGATTTAACTAGTTAGATGTTGTAAATGCTTGTGAAGTTTCTATG
TTAACCAGCGTTTGACCATAGATTTTGGATCAGATTTTGAAAGTTTATCTTCAAATATCTGTTTGACCATCAAATTTGAT
CAGACTCAAAATATAACATTAAAATATTTTCAAGTTTTCAAAAACTGGCTCATACCACTTTTTGGTACTTCCACTCACAA
AATGCATGTTTAAACACAACTTTAGAAACTCAAAATTTTCAAGTTTCAACTTCAAAATCTACGACCAAACGAGATCTTAA
TTTATTGGATTCAAAGAGAAGAAATCATTACTCATTCATCTGATTTTGAGATCCATCACATACTCCCAAAGATAACTTAT
GATCACTCTGAGGCAACTCTGTATCAAAATAAGTCCTCTGCTTTAAGCCTCTGGAGATTTCATTTCCCTTTGCATCATCA
TCATTAGGTACTATTTCACACAAATCCAATTTAACTTCTTGTTTGTTTTCATCAAAAGATTGATCAGTCACCGAACTCTT
TCCTAGACGATATTTCTGTACAACGAGGAAAACCAATCAATTAGTTCAAAGTCGTGCATTTTTGGAGGATCTGATAAGGG
TGCGACAATATTTTTAAAGAATCTGAGCAACATAGTTACCTGTAAATGGCTCTTGAGGTGATATAAAGTTAGTCCATGAA
TGTTCATCACTCTCATCAATGATTTTGGTGTAGCCTCTACATTATCAATCAAATAGTAATATTTAAATTTGTAACAAGAA
TAAGTTGTTGCACCTATGTCAGTTGACACAAGTGCAACAACGACATTTTTGGAGGATCCGAGCAGGTAAAAAGTACTTAC
TATCTGGACCTCCTAGTTGAGAGACTGCATCGACGAATCGTTGATGAAGATCAGGAGTCCATTTTAGTCTAGGCTTAGCA
TCACTTGATAAAACTAAGTTCATATCTTTAGTTTGTTGTGCATTTTGATCAAGAGCCATCTTTTGTTGTTGATTTACAAG
GTAGAAATGTATTTGTATTTTTTGAATTGAATCATGTAGAAAAGAGTTTGCTTTTGTGTGTCTGAAAAATGTGGCAACTC
TTATAGTTGTATATATAATTGGGAAGTTTGTTAAGGGTGTCCCATGTTGTTTTCTCACTCCATATCTGGAAACATATGTT
GTAAGGGAATATATGCTCTCCCATGAGTTGTGGCCCTTCTTTTCTTCCATTTCCCATTTCATATCAAACTTTTTCTTTAT
AAAAAAATATTTTTCTTGTGTTTCCAACTCATTTAACTCATCGCACTATTTTGTCGTAGTTATTGTTCTTTTTTCAGAAT
ATTTTATCATGTTTTCTATAGTATTTTATCGTGATTTCATTTTTCGATCTGCTTTGATATGCTTTCCTATAAATTAAGGG
TTTATCAAAACAATTTTAGTACTGGCTACCTCTCAAGATAGGGGTACAATTTGCGTAGATTAGTACCTTCACAAGACCTC
ACTTGTGGGATTAACACTTCTGATATTTCTTTTTTCAATCTGCTTTAGTATGTTTTTTCTTGAGTGGAGGATCTATCAGC
AACGTAATGAGCTCGATAGAGATAACGTTTGCATACACTTTATCCTCCTTAAAACTGACTTATAAAATTACACTAAATAT
GTTGTTGTTGATGTTAGTGATCTAATAATTTAATATTTTTTCTTTCTTTTTTTTCAAAATGCTTTGTCATGTTTTCTATA
GTATTTTGTCATGATTGACACTTCTGATATTTCTTTTTCCAATCTGCTTTAATATGTTTTTTCTTGAGCCAACGGTCTAT
CGACAACAAGCTCGATAGAAATAAGGTCTGAGTGCACTTTATTCTCCCTAGAATTGACATATAAAATTATACTCAATATA
TTATTATTGCTGATAGTGATATTTAATAATTCTCTTTTCTCTTTCTTCTTTGACTTGAAAGGGTGTGTGAGAGAATCTAT
GATTCAGCAAAAACAAAGAAAGCAAACACATTTCAATTTTGAAGTCTCAAAAGGAGAGAAAAGTAGAGGAAAAAAAAATA
AAGTTTATAATTTGTTTTTACTCTCCTTGTTTTTCCTTCTTATTTCTCTTTCTTTCTGCTTTGATTCCCCTACTGAAAAT
AGCCAGCCCCACCATTATTTATAATGGAAAACTAACTTTTAAAAAAAATCTTAATATAGGAGCCTTTGATGTAAGAAAAA
AAAAAACAAACTATATTTTGGTATTTCTTTATTGGAAATATTGATAAAAGGGGATTCTTTAAAATAATTATTTTCTTTGG
TTTTTTTTCTTTCTTTCTTGTACATAATAATTTTCTTTTGTTGAGAGGTGTGGTTGTATTGGCAGATTCTATTTGTTTTT
TTATAGGGATAAAGGAATCAAGGAATCTAGTAATAGATTTTTTTTTCTTTCTTGTACATAATTATTAAGTTTTTTTTTTA
TGTTATCAAGAAGTACTTTATGAGTTACTAAGAGATAATAATGAAGCAAAAAACAAAATTTTCAAATAGAACTATTTAAT
TAATTATCAAAAGTATTAACCTTAGTGTGTTTTATATATCTTTATTATCAATCTTTGAATTTTCAGATATACTATAAGTA
TATGCTTGTTATCTACTATGTAAAAGAAACATGGAAGACAAAAAAGAGATCAGAAGAATGAAATCTATAGTTATTTTATT
GTTTTTAATTTTAATGTAAAGCAAGAATAGTGTGATAGATAATAATGAAATGAAATGGAATCAAACTTAGAAGAATTATT
CAATGGGACCCTTCCCTTGCAGAGAATTTGGGAAGACCAAGTCCATATCATTAATATATCTAAAATTTCTAAAATATTTA
GTTTTTTTTAACATGACATAATAGATAAAATTATATTAATATATATAAAATATCTAATTTTATAAAAACATACTTCATTT
TTTAACTTATAAATTCACCTTTGGTTACGTTTTCCATCACCAGCTAGTTGAAAAATATATGAATCATTCATGTAGAAAAA
ATATCAAATTTGCTTTTACACTATTCAAAAATGTTCGATTATGTTATTCGTTACACGTTTGGTTATTTAGACCCTTTTCA
TTAGAAAATTATCTCATATTTGCTTTTCCATTAACGGATGATATAACATGAAATGTATGGACTAGATTCAGAGTAAGATT
AGATCAAAAACATAACGAGCTAGGGGTGAAGCTAGGTAGAGCTGAACTTTCTTTCACGAAGAATTACACTATGTATACAT
AGTTAAAATTATTTTGTATATATATATATATATATATAATAGATGTTGAACTCTTTTAATTAATTCAAATGTTAACTTCT
TTATATTTTAAAGGGAAAAAAGACAAATATACTCCCGAACTATCATAAATGGTATGCACATATCATCTGTCATACTTTTG
GGACATTAGTGCCCATGCCGTCCAAAAACAGGAGCATATACACCATTTATACTAACGGACATACACGTATTATAATCTTA
TCCATCGATCCCAAAAATATGACGGAGGGCATCTGCATATCATTTACGATAGTTCGAGGGTATATTTATCCTATTTTCCT
AATTTAAATCTCTTAAATAAAAATCCTGACTCCGTCACCATTGAGGAGTACTGGACAAATTTGACCCTTTCCCCATCGTT
CATATCCAATGGAATATATTATTTCATTTATCCTAGAATATGGCAATGAAATGGTTAAAATTTCATAGCATAAAGGCTGG
CATGAGGACAATTTTGCACTAATAAGAATAAATTCTATATTTAATTGACGTTGGCTGAAGTGCCAAGAAAGGTATAAATA
TAATTTTATTTATTATTATATTGAAACTTTCTGATCTTCTTGATTTAGAAGGGGTTTGGATTGACTTAAAAGTTGGTCAA
ATTTATTTTTAAGTCAGTTTTTGACAAATATAAGTTAATTTAAAATAAGTCAAGAATGACTTAAAGTAAGTTGGGAAGGT
GAAAAATGACTTAAAATAAGTCAAAAATCAAAAATAGGTCTCCCCTACTTTTTATTTTTTACTTAAAAACTGTTTTTTTA
AACCAATCCAAACGGGGAAAAAAGATAAAGGTAGCTTGATCAGTTTATTGCTGATCATCACAATTTTTTTCTAATATATG
CTAATGATAACTTAGGTGATAGCAGAAAGAAATATTCCTTCGGTGTTGTTTTTTATATTATATTTTTAAAAGTATATATA
TTTTTAAAAAAAATATTTTTAACATTTCATCTGATATATTTAAGAATAAACTTTTGTGTATATTTATCCTTTTGGAAATT
CACATATGTAATTATATCGGAAATGTTGTATTATTATTATTATTATTGCTTTTATTATTTTGCTTATCTTACTATTTTTA
CTATCAATATTTTATTTTATTTTGGTATTTTCATAACTTGTTTGAAAACACTTTTTTTAGTCTAGGATTTATAATTAGAA
GAGTAAATGGTCTAAAACCCCTCCAACCTATACTCGAAATTTCAACTACACACTCCAACTTCACGGATGTCCTATTACCC
CCTGAACTTCATATTTCTCTATTTTCTACACACTTAAACGCTGACCTCAACACATAAACCAAATAGATAGTCCACGTGAT
TGCACGCGCCGGGTCCCCATTTCTGTTGATGATTGAAGGATTTTTCTGTGTATTTTGAACTTGATTTCGTAGTTATCAAC
TAATTTTGGGTTTGATTCATCCATACAAAGCTTGTTCAAGTTTTCATTTGACATTTTTGATGAATTTCGAGAAAATTCAA
AATTCAAAATTCAAATTAGAGACCTAAATAAGAAATTAGAGCAGATTACAAACCCAAAATTCAAGATTTGAAGTAGAAAT
GAACATAAACAACTAAACCCTACTTATTTTTGAGAGAAAATCGTGATTTTTTTCTAAAAAGAACAAGGGTTAATGGTGGG
GAAGAAGAAACAATGGTTTATTGAAGGGTGGGGAAGATGAGTGTTGGAGAAAGAGGAAATTTTCGTCAAAATTCACTTCT
AACGCGCCTAGAGGAGGTGAGAACACCTCCTATGACAGGTCAGCGTTTAAGTGTGTAGAAAATAGAGAAATATGAAGTTC
AGGGGGTAATAGGACACCCGTGAAGTTGGAGCGTGTAGTTGAGATTTCGGGTATAGATTGGGGGTTTTTAGACCATTTTC
TCTAATTAGAAACAAGCTCTACTTAACTGAAAATAAAGGTATACAAATTCGGTTTATGAAATCACATTAAATATATTATT
GTTATTTTTATTATCTCAAAATTATCGTAATTCTCACTCAAAGTCTACTAAAGTCTCTCAAAAAACGTGCCCCAACTTTA
TTTTTATTATACTTCAAAAGAAAAGCCCCCAACAAGAAAAAGATGAAAATTATCCCTAAAATTTTCTCGATCCACTTGAG
TCCAAGTCAATAATTTGAACCTAAGTCAATGATTTTGATGCTCTAACAAAAAAAAACTTTTCTTTACCACTCCAAATGTA
AATTACTTGGAATTAGGTCATCAATCTAGAGTCTTTCCTCTATCATTTCTAGGTAAATAACCTATTTAGAGTTGGATCGT
TGATCTCAATATAAGTATCTATAACTCAAAATTAACTTGATTTTTAGGCGCTTTCTTAATTTAAGCTAAACTATAAGATG
TGTCTAATTTTAATTAGAATTTCTGGAAGTTACTCAACCTTAAACCCTAGTTAATGACTATATAAAAGGTATTAAATTTG
AAGTGACATCTCGAAAATTCCATAAATTCATGGGATATTCATAAAGATCACAATCTCAACTATCCGTCAACTCTTGGATA
GTCATAAAGAGATCAAAGTATGTCACTCTTTTTGATAATCGAATACTTCAACAAGATCCACAATTCCTTTCAATCAAATA
CTTCAACAAGATCTACAATCTTTTTCATGGATACATCTGTAGACATCGAAATTTCATGAGAGTACTCTACCAGACGTGTT
CGATACCACTTGGTTGGTGTGTATGTGGGGGTGGGGGTGGGGGGGAGGGGCGGTTGTTTAATTATATATCTTTTCTTCTT
TTTCCCTTTAATCAACACACGAATGTAGAAATTATAGAAAGATCCATATTTTCTTGTACTATATTACACAAAAGAAAAAA
AAACAGAAGATTAGTGTGCTTTTTAAAAAGCCTTAAACCACATCCATTGGATCTAAATAAGTAAATAGAGTTATTATCTA
TACATAAAGCAAAAAAGAAAGAAAGGAAAAAAAGGACAAATTAAAGAAGGCCAAAATGGCAAACAACAAATCACTAAAAA
GTCAATTCAATTAGATCAGATCAATATTGGGATTTAATTTTTTTAGGGTATGGTCAAGAGTTGGAATCCAAATCCAATGA
TTGAATATACAAAGTTTTGCCTTCTTAGTGCACTACATTCACTTGGTCTGCTCCATTTCTAAAGATTTCAAAAGACTCAA
AAAAATAGATTCCAACTTATATATATAAAAAAAATAAAAATAATGCACTAGTAAGTAGCAACTATACTAGGCTTTTTAGC
TTTTGATCAAGTCATTGTAATAATTGAACGGATAATTATTGATCGTGGTGGAGTGATAAGTGCTCTGATTTTTTATCCTT
AACTAGAAATTTCAGATTCGATACCTGAATAAGAAATTATTTTTGATAAAGAGCGCTTTACCCCAAATATTAAACTTTTC
GGCACCTTACCCTCTATTTCTAAGGGTTCCAAAAGACTCAAAAACTAGAGTGCAACTTATATTTATACACTAGTTAGAAC
GATATTAGGCTTTTTGTCTTTGGATCAAGTCTATGTAATAGTTGAATCGAGAATCACCAAAGATCGCAATGGAGTGGTAA
TCACATCTTATATTTGGGAAGTTTTCAAGGATGAATCATTTAATCAGTGTGGCCTTCTCTTTAAGAAGTAATCAATAACA
GTGAACTCCTCATAAAAGAGTTAAATATTCATATCGGTAGATCCCTACTCGAGGGATATCGGTAACGGTATGCTAGTTCT
ACCTTCTCACTAGCAAGGGCTTTATCGGTAATCTGTAATTACAAGGTGCACCAATAGTCTAACAAACCCGCCGTTAGCTA
CGGGATTCATCAAGGTCTACTCCCATTTATACTTTTCCTATAATCAGTAGAAGCATTTAAAAATCGAACAGAACATTTAA
ATCTTATCAAATCATATTATTTCAAGTTGTATTTGATAGGGAGCGTTTTACCATCAAAATTGAACTTTTCAATATGATCT
GGATTAATCAAGCCTAAAACGAATACTAAATACCCCCGGGTGGAGGACAATAATAAAACTTGAACAGAGACTAACTATAA
AGTAACAAGGAGTCTTAGTAACTCAGTTGATTGACTATTTGAACGTTTAAAAGCGTTCAATTCTCCCCCTTATAATCACC
TCCCCATTTTACCCTTAAAAAAAAACTATAAAGTAACAGTTCCCTATGTTCTTTCTTTAACTAATTAGGTTACATTATCA
CAAGAAGAATTATTAAGGGCTTAAAGTTGGAGCTGTGTGTATATTCATTATGCATATATAGGAATCGATTTGATTCTAGT
GTAGGGGGAAGCTATATGGTTTGAAGGGTTCAATTTAATTGTCTTTGTCAGAACATAATTATACTGAGCAATTAAGATAA
TATATATATAAAAAAAAATTGAATTTCCTTGACATAATTAAAACTTTTAGTGTAGAAATAAAGATGGTTCAAACATATTT
TAATCGTATTAAAGATTAGTTCAGAATCAGCGTAGGAAACGTAAATTGTTTAAGATAAAGACTTTATATTTGTACATATA
CAAATTTTTATAATTCTTTTGAAATACGTAAAACTTTTAGTGTAGCAACAAAAGTGGTTCAAAAACTACATTAATCGTAT
TGGAGATTAGTTCAGAATTGACGTAGGAAATGTAAATTGTTTAACTTTGAGTAGTATTTACTAGATTTATATATGAAATT
ATGAGTGAATTATTTTATGAAAAACTACAAGTTTGACTATCATGTTTAATATTTTTAAATTTCTGACTCCGCCACTAATT
AATAATACAAAATAATGGTGTGTTGATCATGTTGTGTATAGTTGAAGTTGGAAAAATTAAAAAGAACAAAGGGTATGATT
AGATTCTGTAATATTTTAATTATATGGCTAAGATGTGTGAAAATCAAGAAAAAAGAGGTAGTAATAGAAGTATCTTTTTC
TTTTCTTTTTTTTCTTGCTTTAATATATTCCATTACAAAGTAAAAAAGGAGATTCTAGGATGATGCATGATGCCTAATAC
TGAGTAGCAAATATGAGATCAAAAAGTCACTTAAACTAAAGTATTCTTGACATTGATCATCAATTATTATTGTGCAATAG
GACCCATATATAATAAATAAATATATACAAGAAAGATCTCTTTCTCANNNNNNNNNNNNNNNNNNNNNNNNNNNNNNNNN
NNNNNNNNNNNNNNNNNNNNNNNNNNNNNNNNNNNNNNNNNNNNNNNNNNNNNNNNNNNNNNNNNNNNNNNNNNNNNNNN
NNNNNNNNNNNNNNNNNNNNNNNNNNNNNNNNNNNNNNNNNNNNNNNNNNNNNNNNNNNNNNNNNNNNNNNNNNNNNNNN
NNNNNNNNNNNNNNNNNNNNNNNNNNNNNNNNNNNNNNNNNNNNNNNNNNNNNNNNNNNNNNNNNNNNNNNNNNNNNNNN
NNNNNNNNNNNNNNNNNNNNNNNNNNNNNNNNNNNNNNNNNNNNNNNNNNNNNNNNNNNNNNNNNNNNNNNNNNNNNNNN
NNNNNNNNNNNNNNNNNNNNNNNNNNNNNNNNNNNNNNNNNNNNNNNNNNNNNNNNNNNNNNNNNNNNNNNNNNNNNNNN
NNNNNNNNNNNNNNNNNNNNNNNNNNNNNNNNNNNNNNNNNNNNNNNNNNNNNNNNNNNNNNNNNNNNNNNNNNNNNNNN
NNNNNNNNNNNNNNNNNNNNNNNNNNNNNNNNNNNNNNNNNNNNNNNNNNNNNNNNNNNNNNNNNNNNNNNNNNNNNNNN
NNNNNNNNNNNNNNNNNNNNNNNNNNNNNNNNNNNNNNNNNNNNNNNNNNNNNNNNNNNNNNNNNNNNNNNNNNNNNNNN
NNNNNNNNNNNNNNNNNNNNNNNNNNNNNNNNNNNNNNNNNNNNNNNNNNNNNNNNNNNNNNNNNNNNNNNNNNNNNNNN
NNNNNNNNNNNNNNNNNNNNNNNNNNNNNNNNNNNNNNNNNNNNNNNNNNNNNNNNNNNNNNNNNNNNNNNNNNNNNNNN
NNNNNNNNNNNNNNNNNNNNNNNNNNNNNNNNNNNNNNNNNNNNNNNNNNNNNNNNNNNNNNNNNNNNNNNNNNNNNNNN
NNNNNNNNNNNNNNNNNNNNNNNNNNNNNNNNNNNNNNNNNNNNNNNNNNNNNNNNNNNNNNNNNNNNNNNNNNNNNNNN
NNNNNNNNNNNNNNNNNNNNNNNNNNNNNNNNNNNNNNNNNNNNNNNNNNNNNNNNNNNNNNNNNNNNNNNNNNNNNNNN
NNNNNNNNNNNNNNNNNNNNNNNNNNNNNNNNNNNNNNNNNNNNNNNNNNNNNNNNNNNNNNNNNNNNNNNNNNNNNNNN
NNNNNNNNNNNNNNNNNNNNNNNNNNNNNNNNNNNNNNNNNNNNNNNNNNNNNNNNNNNNNNNNNNNNNNNNNNNNNNNN
NNNNNNNNNNNNNNNNNNNNNNNNNNNNNNNNNNNNNNNNNNNNNNNNNNNNNNNNNNNNNNNNNNNNNNNNNNNNNNNN
NNNNNNNNNNNNNNNNNNNNNNNNNNNNNNNNNNNNNNNNNNNNNNNNNNNNNNNNNNNNNNNNNNNNNNNNNNNNNNNN
NNNNNNNNNNNNNNNNNNNNNNNNNNNNNNNNNNNNNNNNNNNNNNNNNNNNNNNNNNNNNNNNNNNNNNNNNNNNNNNN
NNNNNNNNNNNNNNNNNNNNNNNNNNNNNNNNNNNNNNNNNNNNNNNNNNNNNNNNNNNNNNNNNNNNNNNNNNNNNNNN
NNNNNNNNNNNNNNNNNNNNNNNNNNNNNNNNNNNNNNNNNNNNNNNNNNNNTCTCCTGACATCTCAGCTCTACACATGG
CTCCAATGACATTCATTTCTTGATATATTCAAAGTCCGTTTTAAGTTATATACATTAACAATAGAAATATCTATTATGCA
ACTTGTAACATGTTAGAGATATCAAATTTTTTTTTATCAAATTATCAATTAACTTGAAATAACAACTATGTGTATCACAT
ACCCTTCAAAGGGCATGAAATAACAACTTGGTCATAAATTATTTTTATTTCAAATATTTTTTTCATGTGCATGATTTGCA
TTCCGATTACCTCAGCATATAAAAATCAGATATTGTACCCTATGAAATAGTTCCTATTGATTTGCCTGATAGATGTCTTA
ATAGCTATACTACAAAAGATGAAAATAGACAAATTTTGATGTCATTCACCAAAAAATTGGTTGAAATTAAAAAAGGACAC
AAGAACAAAATCTCTCTCAAGCCAAAAATTGTTTGATGTACACTTTTGGTTTTAGTTGTACTGGTCAAAATTGTTCTTGG
AAGAATATTTTCTTAATAGAAATAGATAGTGTGGAGGTCATGTGGCAATTCATTTCTCCCCAAGAATGTTTATGTTGATC
GGAAGATCTTTTAAGTTGGCTAGAATCTGTTATTTTAGCGAAATTAGATCTTGTGAAATCATATTGAAGATTTGACGATA
CGTTTTGTGTCTAGTTTAAAGAAAACTGATACTTTATTTACCAACCACATATTCTTTAGCAAGAAATTTGAAATATCTGA
TACTTTGTTTATCAACCACATATTCTTAGCAAGAAATTCAAAATATATGTTATTTTAAAAATTCAAAGATGACATTAGTT
ATTTTTCCTCAATTTGACTATTACTACTCCCAAGAAAAAAAAAATATAGCCATTGCCCATAATTAGTCATTTAAGGATAT
GATATTAGGGTAATTTAGTCGAACTCCCCTTTGTGATTCATGAATTAATAAGTTTTATGTTACCTACTAGCCGATGATAA
CTCCTCTTTATTCGATCTTGAGACTGATAATATGAGCAAGCTTATACAAGTGGAGTTAATTTAGGATTCACATAGCCACC
ACAACTTGTTTGGTATTGAGGCCTAATTATAACTTCAGTGGATCAAGCAAATGAACGGTTTTATTCACACATTATACTAA
AACATCAGCATACAACCTGTTTTTCAACTCACTTTCCATTTTTAAGACTGTAGTACATTCAAACATGAACAATATTCAAA
TATTCTTTGCAAAACGTATAACCAAACACAACTCCATCTTCAACTCCAACCACATCAATTCCATAAAGTGAAAAATATTT
GGAATTTATGACCAAATGTCTACTTATAATATGATTCTTGGGAAACAAATTGAGCACAAAGACTTTGGGTGACAAGAAAT
TCCTGGAAGTTCTTTTTACACCTACATTTTCCCAATATTTTCTTATTAATGGACTTATGACATATTCTAAAAAAAAGTTG
TTAGTTAAGGAAATTCCTATCTATCTCTAAGATGTCTGAATTTTTTAAAAACTCCATAGACATGCAAAAGAGAAACGTTA
TTCTATCTCTTTATAATAAACAAATTTATTTTTTAAGTTCGTTATTACATATAATTCCACTTAGGAAAAGTTGTTTGTTG
CGATTGAAATTTATAGTACTTCCTTTGAAATATATTGGTTATGAATTTACAGGTCATCCTTAATAACTGCCATGGGGTCA
AAGTTTGATGACGATAGAAGAAATACTCATTTTGACTATCAAACCAGAAAATAAAATAAAAGTGAACGTGGTAAAATAAG
TTTATGAAAATATAATTTGTCCGATTTATTTAAGTTCGGGAGGGTTCATGAGTTGATATATATAGCTCAAATTGGCCTAT
AAAATTTTCATTAAAATATTTTCTTATTTGATATGTTATATATAGTAATAATAAAGAAAAATAATAATTTTATCAGAGAT
TAAAAAATTATATAACAAAGAAGATAAAACAATTAAAATATAGTAAAAATTATTCAAATTGAATTATGACTCATATTTTA
AGCCAACCGAATTCAATCCAAGTAACTTTTGAATCCAATTATTAATTCAACTCATTTTACCTCGTTCAAATGCAACACAA
CCCGCTAAATATAATAAGAATTGTGTGAATTGGATTATGATTCACATTTTAGTATAACTTAGTTTAATCTAAGTAACTTT
TGAATCCGTCAATTATTAGTTCAGCGCATTTTACCTCGTTCAAATTCAGCTCATCTCGTTCATTTAACATAATCCATCGG
AATAAAATGATGATGATGGATGAGAGCTAAGCTAGTAGTTGCATTTATAAGTGGCTGACACCTCAGATCCACTTAATGCT
ATAATTATCTTATGCTTTCCATCTTTGTGGAGTGTTCAGGTAGTTTTTACACAAAGGCACTTCCTTTTATTCACCTTTTT
TTTGGAATTAATGTCAAAAGATATTCCACTAAATTTGATGTCTGTCCCTGCCTCTCTTATTCTTAGAGAAAAAGAGGGGA
AAAAAAACTTGAGGTACTAAATTAAAATGATAATGTATAGATGATGTGACACAAGACATGAACTCAAAAGCTATCACTTG
AGAGAAAAACTAAATGAGATCGCCCTCCCAGTTCGAAGTTTTTTCCTGGAAGTTTCAACCTTGTTGATTATGATAACAGT
CGTCTATAAGCAAACTCATGACTATGACAGGGCGGTACGCTTTGCTCTCTCGCGATCCCTACTCTAATCAAAAGACTAAA
GGCTCCTACTGAAGATAGGTCGTCAAACTATGACTGAGAGTTTCGCCTTTTAAAGCGTCAGTAGTGTAGGGCGATATTTC
ACATATCTTTAGTTTAAGATTACAAAATTCAAAAGTCTCTTTTGCTTTCTTAAACATCGTGTCAAATCAAAATAAACAAA
TAAATTAAAACAGAGAATATATACATATATATTCAGAAGATTTCGCCTATATGGAGGAACACCTACCCTAATACCCTACT
GCTATCCCAAACATGATAAAATTGACCTATTTTATAGCTCAAGTTGTTTAGTGCACCAAATGATACATGCAATTTGTTGT
TTTCGTTAAGTTTTTTTATTTTTTGTATTTCTCCTAGTGGAGCATTTCATGAGCTAGAACAAATAGGGATAATTACGGTT
CTAAACCATTTGGCTATTTAATTTAAAAAATAAATATAAAGTGTATAGACTGTATATATTTTAAATATACATATTTATAC
ACAATATATGTATACTAATAATGTATATATTATGTATATTCAGACATATTAGTAATCAAGCTGATCAAATGATATATATC
GGTAACTATCCCAATTAAATATCCTTTCTGGTTTTCACTCTTCATTTTAATTTCAATATGAAAAAGTATCCATTGTTTGC
TTTATTCTAAATTCACACGTATTTTTCCAAAAGGCCTCAAACTATATATATTAATATAAGTATCCATATATCTTATAGTA
TACATGTTTTCTTTTTCATACTAACTTTTAATGTAAGACTTCGATCACATATCCAACTATTTGTCCCTTGAACTAAATAC
GAGATTCTTCATCACCAAGATTCATGAACTTAATTAATATCTAGAAATTTATCTTTGATAAAACTACTCTCCGCCATTTT
CATGCTCATCTCATCGAGCTATCGAGGCAACCAAAGACGATCTTAAAATGTGCAATATATTCTAATTTGGAACCCTAAGT
CTTATCTATGGTGTTAGTTTAATAAAAATCCTTAGTAGAGGAAACTGGACAGGTACTAAGTGTCAAATGTTCGGATTTGA
TGATTAAAATAGGTTGAGTTAATAAATAAAGAGATACGTATCTATATGTATTACCTAAACAAACAATTTACAATGAGCAT
ATCCCAATAAATTTTTAAATTAAAAATAACCAATATATGTTAACATTGAATTTCATGAAGCAAATCTATTTGGAAGTTAT
TTTTTTCTACCTTCTTTCCTGAGCTACCATAGAACCCTCTTCATTTTCCTATTTTTAATTTTTAAAATATGTATATAACA
TGATGTATAGAAATGTATATATGTGTATATACAAAATTATATATTATGCATGCGTCCTTATATATTACATATACATTGTA
CAAGTAATGTATAAATTAATATATATTACATATACATAACATATACATTGTATATAAAATATACAAATAATGTATATACT
GTATATAATCATGTATAAACATTGTATAACTATGTTTAACAATGTATCCACACTATTAGTATAAGTTTTGGATCAAGAGT
TGAATGCATTATAAATTGATACTGTAAAGAAGGAGTTTATCTAGAAATTATCTACTTCAACAAGTCATGTTATACAACCT
GTATCTTATCAATACAATGAATATTACAATTTCCATATTTTTAAAATTCTAGACAAGGAATCTCTTTCTCTGGATATACT
CGAAACAAGAACTATAATCTTTCTATTAAAAAAAAATCAAGGGTTTTTGAGCTTCATCTCGATTTTTGATAGATTTTAGT
CCAAGAACTTGAAGTTTGTTCTAAAAAATTTGTCTTGATCTTCGAATGCTTAGAACACTAGAATTAATACTTGCAACTTG
TAGAGAAATTTATGGTGTTTGATCTACAAGCTCTCTCTATCACTTAACCAAACCATATCAAATATGATGCTTCTTTTCGT
ATAAGTTTCGCTGTCATCTGATTTATCACCATCATAATTTGCCATCATAATTTGCAATTATTAGATTTCGTGTGATCTCT
AATCTCTTGATATTTCAATCCCAACAATTTTGACATGAGACGTTATCTTATCGTCTTTTGAAGATTGTGTCATTTTTTTT
TATAAACGAACTAGTAAAAAATATAGTCTAATACCTTAAGTAATTATTGTTTCGTTGCTTCACCGATGTAATAATAACAA
TGATCTTTTTGTTAGGGGAAAGAAGAGAGTATATATAATATGATAAGCTGGTGGTTTGGTAGGATACATTAGAGAATATA
TGTATTTTTGCTATCTATATATATTCAGTGTCTTTGTTAGAGTCTGACTAAATTTGAATTCGCGCAGAAAAGTCCCGCAT
TTGGGGTAAACCGCTCCCTAACAAAAGCGACTATGTACTCAGGGGAACTCGAACCTAAGACCTCTGATTAAGGATGAAGG
GAGTACTTAACACTCCACTATATACATCTCTTGTTGGTGAATGAATACAAGGGTTATTGACATATGAATAAGCGTAGATA
AAGATAAAATTATCTTTAATGTACTATATCAAATTCTGAATAAAAACTAATCTCAATATTATTTAGAGAAATTTATATAT
AATAGCAAACTATTAATTCAAATTAAATGTTATAAATATACTTTGATTTAATTGTACCCTATAGCAAACTATTGCTATTT
TCGCCACTCTCCCTGGTGGAATCTCGCTCGCCACTCTCATTTGGTGGCAGTCTCGCTCGCCTCTCTCGCTTTTATACAAA
CACAAATGTATAAAATGTGTTTGTGTTTGTATAAAGCGAGAGAAAACTGTATATATACATATATTTTTGTTCTCCTCTCT
CCCCTCTCCCAGATCTCGCTCGTCACTCTCCCAAATCTCGCTCGCCACCCTCGCCTCTCTCGCTTATACAAACAGAAACG
AAATGTATAAATTGTGCTTCTGTTTGTATAAAGCGAGAGAAAATTGTATATACACATGCAAATACATATATTTTCGTTCT
ATACACTTGTAATTATACAATACAAATATTTCTCTGCCCAGTTTTCTTTTGCATTTCTCTCTTTCTCGTTTTATACATAC
ACAGATTACAATTGATCTTTTGTATACAACTGCTTTCTTTTGTATATGTATAGCGAATTATACAACTGTTTTCTTTGTAT
ATGTATAGCGAATTATACAACTATTTTTTTTATATGTATAGCGAATTATAGATATATATGTTTGTTATGGAGCGCAATTA
TGCAAACTTTGCTATAATATACAAATATGAATTTTGTGTTTGCTATATGTGAAAGTTGCTCTATTATTTATTTTAATATT
ACTAACTAATACATTATATTGAATATTATTTTTATATATTCTAGCAAACGAAAGGAAGAAGCCTTCAATTGGAAGCAAAA
GGAACAGAAGTAAATGAAGAAACTAATGCTTTGTGCTTCTTATCTATATTCATTAATTGCTTCAAAAATGACAAAATAGT
AGTACTATAGTTGTAGGCCAAAAAGGTATATATCTTATAATGTGATGTACACAAATCATCAACTAATTTTTTAACCTTAC
TTTCTTCAACCTTTTAACTTGCAAAGTTGTTTGATTGATTTTGACCCCACTTTCTCAACTTGTGAACCATACTTTAAGGC
ATCTACATATGCACTAACTCAAGTTCCTTATATTTCCCTCTTCTTACCTTATCCACCTTATTATTATAAGATAAATGTAA
TTACATATATGGTCATTGAATTTATGGTATTATTATTATTATTTTTAAAAAGTGATCATTTTTTGTAAGTTTTATAATTT
TAAAAAAATAAAGTCCAAAAATGTATTAATTGTTATTATTTTTTTTATAGTTTTTTAACTGCTTTTAAAACTCATATATG
ATTATCTCTACTTTTAAGAAGAGTTTGGGTAGAATAAAATAGGTAATATTGATAAATTATTCTTTAGTTAATGTCTTTAA
ATATCTTTTGTAAGAATTGAGATACGTACACCTCGATAATTTGTTTATATTAAAAACTAGAGAGAGTGTCAATAAAAAAT
TTAAAGTTCAAAATTAACTGTAAAACATGTACTATCAACCAATCAGTTATGTTATAATTGGATCAATTATAAGGATATTG
TCTTATCTATCTCTAAAAATAGGAAGAACTTGAGAAAATTTCATCAGGTGATCATTTTGTTTTATATGCTTAAGTTTTGG
TATACAGAATTATTCGATCCAATAATACTTATATTAGTAAGAAATAGAATATCTCATATTGAATAGTCAGGATGCGCGCA
TGAACAAATCTAGGATGGTGGGAATGAGTTCTGAAAAGTTAATAACTTTTATTCAAATTTTATATTTAAATTGAGAAATT
TCTTAAAATATATAAGAAATATATTGTTGGAAACCAATATCAAAGTTGTCTCATGATCCAGTAGAATTAGCTTTAAGTTT
TGCTATCCTTCTTGATTATAATGATTTGATTTCTCTCAGACACATATAATAAAGTTTGAGTTGGGATAAAAAAGAATACC
TAATTAAAGTATCTAGATTTTTTAAGTTTCTTTATCTGAATTATCAAGTGTGTGAGTTTCCTAACTGAATTATCACCAAA
TATTTATCCAAATAAATATCAATTATCAGTTGTTCACCTTTCAACCTGAACGACTATAATATCAAAAAGGAAAAAAGTAA
AGAACTGAAAGTTAACGTATGTTTTCATAAACATTTCGTAATACAGATAGAAAATTCACACATCTGATCATTCAAGAAAA
CATTCAGATTTGAAACTCAAGAAAACAAAATACTTTAGATATATTTTTGATTTTCCACTTGTAAATTTTTAAAGTTATTG
AAAATTCATAAACTTCGAATCACGAATATACGCGTAAATTGATTCAAACGCAACCATTTTGAAGAAAAAAAGGTAACAAG
GAGTCTCCTTGAATCTTTTTTTGATACTCCAATATATAAAGAAGTGAAGAAACTAGTTGGAAAAAAATTCCAAAGGTATT
AAAAAGCAAGCATTTTGTATAAAAGAAAAAGATACGACAATCCCTTCAAAGTTCTTATCTATTACAAAAATCACATTTTT
TTTTTAATTTAAAAAAAAAATAAAGTCCAAAAATATAGTAATTGTTATTATTTTTTAGAGTTATTCTTTTTTTATAGTGT
TTTTAACTGCTTTTAAATCTCATATATGATTATCTCTACTATTAAGAAGAGTTTGGGTAGAATAAAATAGGTAATATTGA
TAAATTATTCTTTAGTTAATGTCTTTAAATATCTTTCTTAAGAATTGTGATACGTACACCTCGATAATTCGTTTATATTA
AAAACTAGAGAGAGTGTCAATAAAAAATTTAAAGTTCAAAATTAACTGAAAAACATGTACTATCAACCAATCAATTACTC
CCTCTGTCCCTAATTACTTGTCGACTTTTCCTTTTATAGTTGTCCCTAATTACTTGTCCATTTTGACAAATCAAGAAAGG
ACAAATTATTTTACCTATTATACCCTCAATTAAATGACTAATTACTTTGAAAAATGAAGAACTTTTCATCCACTTCATAA
TTAATAGGGGTAAAATGGTAAACTCACTATATCATTAATTGATTTATTAATAGGAGTGTCAATTTAAAAATGAACAAGTA
ATTAGGGACAGAGGGAGTATGTTATAATTGGATCAATTATAAGGATATTGTCTTATTTATCTCTAGTAATAGGAAGAACT
TGAGAAAATTTCATCAGGTGATCAATTTGTTTCATATGCTTAAGTTTTGGTATACAGAGTTCTCCGATCCAATAATACTT
ATATTAGTAAGAAATAGAATATCTCATATTGAATAGTCAGGATGCGCGCATGAACAAATCTAGGATGGTGGGAGTGAGTT
TTCGAAAAGTTAATAACTTTTATCCAAATTTTATATTTAAATTGAGAAATTTCTTAAAATATACGTATAAGAAATATATT
GTTGGAAACCAATATCAAAGTTGTATCATGATCCAGTAGAATTAGCTTTAAGTTTGGCTATCCTTCTTGATTATAAGGAT
TTGATTTCTCTTAGACACATATAATAAAGTTTGAGTTGGGATAAAAAAGAATACCTAATTAAAGTATCTTGATTTTTTAA
GTTTCTTTATCTGAATTATCAAGTATGTGAGTTTTCTAACTGAATTATCGCCAAATATTTATCCAAATAAATATCAATTT
TCAGTTGTTCACCTTTCAACCTGAACAACTATAATATCAAAAAGGAAAAACGTAAAGAACTGAAAGTTAACGTATGTTTT
CATAAACATTTCGTAATACAGATAGAAAATTCACACATCTGATCATTCAAGAAAACATTCAGATTTTAAACTCAAGAAAA
CAAAATACTTTAAATATATTTTTGATTTTTCACTTGTAAATTTTTATAGTTATTAAAAATTCATAAACTTCGAATCATGA
ATATACACGTAAATTGATTGAAATGCAACCATTTCGAAGAAAAAAAAGGTAACAAGGAGTCTCCTCGAGTCTTTTTTTGA
TACTCCAATATATAAAGAAGTGAAGAGACTAGTTGGAAAAAAATTCCAAAGGTATTAAAAAGCAAGCATTTTGTATAAAA
GAAAAAGATACGATAATCCCTTTAAAGTTCTTATCTATTACAAAAATCACATATTTTTTTTAATTTTACAAAAAAATATT
ATTTAAAAAAAAATAAAAATCTAGACAGCTGTTAGATGAATAAACGAGAGCCACGAAAATATTAAGATTCTTTAGAAAGT
GGGCCAGTGGGACCATTTGGGGAGAACAAGGTAATGGTTGTCTGTGCTACACGTGTCAATCACTAAGAGCTTGATTTTCA
CATTACTTTTTATTATTAGATACTGGGGACCACAACATTCTATCTGACTGCGGTTGAGCTGGCAACGTCTGGTGGCTGTT
TTTATTACACGTCAAATACCATATCACGTGATATAATTATCGATGAACCAATCGATATCCCCCACGTGTATCCTTTGATC
CTCCTATCGTTGCCGTTTATGTGATGTTATTTGACTTGACCTACATATTTCTTCTAGTTTGATCCTCCCTCCGTCGTAGT
TTATTGTTTGACTTGACACAGAGTTTAAGAATGAAATAAAGAAAAAAAAATTGAGGTTTATAATCTAAAACAAGTTATAA
ATGTTTATGTGATTAGAATTTAGTAAAACTCAACTGGCTTTTGACATAAGTGTGAAAGGATAGGAAAAAGCTCTATATAA
TCATCTCATTAAGGATAAAACGAATATTTTAAAATTAAATTGTTATTAAATATAGAAATGTTTTTTTTTTGGGATCGACT
AAAAAGCAAAATGTGTCATATAAATTGAGATTGAGGGAGTAATACTTGCTCGAATATAATACTCTCTCTGTTTTGATTTG
ATACGAAATTAAGAAATATTTTGAGTCTTTTGATGCTAAATTAAAAATATGTAGAATATATTAATTTTATTTCAAGAGGA
ATTGAGTCGGAAGGGGTAATATTTTATAAGTACTTGAATTACTCTCTCGACATTTTACTTTATCAATTTAATTATTGTTT
GTAATTTGTAGTTAATAAAGGTCTTAATTTTAATATTTAGATTTAGATATTTATATTTTCATATTAAAAACGTCTTTAAC
TTTTTCTACTTGAACAATTCAGTAATTAGTATATACCAAATTAGCTTGAACTTCAATCCTCGCAAATACTGAACTTTTAT
TATTGGATTATTGATAAAATATCAAATAATAATTTGAGGATTGTTTCAAGTGAAACAATTTCCATCCACAAATTTGGCTT
TAGAAAAAGTTCTAGTAAAATTCATATCAAAATACAACTTAACTTTATCAATTTTCTATTTTAAATCTTCTATTTTTTCA
ATTTCAAAATATTGTCCAACTCATGATTTTAATTATTTCAGTAATTCAATTTCAACCTATCAAATTTTGGACAAACTTTA
GGAGTTGTTGTCAAATGTTTTTTCTTCTAGACTTAAAACGTAAGGATAGTACTTATGCATTTTTAGTCAAGACAAAATGT
CAAAACATATAAAGCAACTTTTCTTATCTCTTTATCAAAATATATCCTATAGTTTCATTGGAGGATTGAGAAAGATGATA
AAAAGTAACGAGAATCGAAATCACACTTAATATGAGTTTTGATGTTTAGTTGAACTTTTATTTATAAATTTAACTATACT
TTTAGAAAGTTTTGTTTATGGATAAGTATCTTTTCCGAATGATTTAAATCTAATAGAAATTGATTGACGCAAATAGAATA
TGTAGTTAGTTTTTATCAACTTGATCGCTTTAATTATAAGTCTTTCATTCTGATCTTTCTTATCCATCACTTTATTCCAA
AAAAATAAATCTAAAATAATGTTACTTTAGATAATGAAATGACTATTACCATTAACAACCAAAAGCTTAACCGTCTGAAT
CATTTTTATTCTTTAAGTTTAGGCCGCAATTATTTTAATTAAAATTAAGATATTTGAATGGTGGATATTAAAATGTGTAT
TAAGTAAAATTTGATGATCTGAAACTGAATACACATCTGAATATAAAGATGTATCATCAAATTATGAATATTAAATAATA
AGATTATTTGTATTCTAAACATCTGAATAAATAAAATTTATTTTTGATTAAAAATTATTATATATAAAATACTAAATTGA
TATAATATTATATAATTAAAAAAATATTACATGACAACTGGTGGTGATGACTAATGATGATAGTTGTATGTCTTGATTTG
GGATGATGTTGGCTGATAATATGGTGGTTGTGTGTAATATTTTATCGTATAGTAGTTGATAGTAGTGATTAATCATGATT
ATTGGTGGTTGCGGCTGATAATTAATAGTGGAATGACACTGATAGATAATAACGATGGTGAGTGATGATGGCAGTTAGCG
ATATATAATGTTGAATAAGATGATAATTATCTATAGTGATTAGTGGATGAAATAATGGTTGGTGATGATGATTGCAAATG
ATGGCTAATGGTGAAAGTCAGTATAGCTGGGGGAAAAAGTCATCTTACTCTTACCTTAATAAATGACTAAGTTAAGGTGA
CTGCAATGAGCATAACTTGTCACACCCCGAGACTACACCCTGGACGTGGCCGACACTCAAAAACCATTGATGGCCCCAAG
CGAACCATTGGCCTGGCTTACTTACTCAGAAAAAGACTTTAAGCATTAAGAAAATGATTCATATGCTAAATAACTCAGCT
GTCTCAAACTGAACTCATAATGATTTAAAAATAAACATTTAACTTAGCTAAAATGGCAACTCAAATATGAACATAAGCCA
ATAACAAAATGATGATGAATGAACTAACATCTGACTGATTATCTATGAAGTCTCTAAAACAACTGAGATGGATGTCGGGA
CAGGCCCACGACATCCTAATGAACTAAAATGATAAAGTAATGAAAAAAGGGATCCTCCGGAATGCAATGAGGCTCATCAA
CAACTCTGAAGCTCAACTGGATCAATGATGCGCTGGATGCTGATCCTGGTTACCAGCGTCTGCATCATAAGATGATGCAG
GCCAACTGGCATCAATACATTGAATGTACGAGTATGCGAGTTGGAATGCTAAACACAACTTAAGCTTGAAAAGAATTTGG
GAGGAACTGAAAAACTTACCTGGCTCAACTCAACTCAACATAACTGAACTCATTTCAATATATAACAGTTTAAAAACAAG
TGCAATATAAGAAAAAGTTGTTTAAAACATGATGTCAACTCTGTGTATTTAGAAATACAATAATAACTCTGTATGTATGC
AAAGATACATATGAACTTTGTTTGTATATAAAAATATAAAATATTGTTGTGGGAGTTTCTCTAATCGACAACCATCACTT
AAGAGCTATAGTGATGATACAACGTTTTACCTCACACTACCAAGGACCGTCCTATACCTTGCCGGGGATATAAAACCTAA
CTCACTAAGTGGATCCACTAGTCTATGCTAAAAAGCACTAAGGGTTCATCTAAAATGTATGACTTTTTTCTACCCATGAT
GGCTACATGGTTTATAGAGCTGTGGGTTCTCTGAATGCTCCCCCATATCGGTGCTCAATACTACTCCCAAAATATGATAC
TAGCTCTTTATGTTTAAAAATATAACTTCCTGTTGTGGTTTCAGATAATTGCTCAAAACTTAGCTCAAAGATTATCTTGA
AAATCAAAGTTTCCTCTTTTGCTTCATTTGAAAAGCGATTACTCTTTTCTGAAAACTAGCCCGAAGGCTCTTTGGAAATT
GAGGTTTCCTTTCTTGTTTAAATGTGAAAACATTTTAAACCCTTTGGGAATACATAGTCCCCATATACTTTTGAAGAAAT
GGACTTCAAACTTTACTCTTTACTCTTTACTCTTTACTCAAGTCGAACTTTAAGTCTTAAAACAAAGTTAAAACATTTGA
AAAAGACTTTTGGGAAACTCTAAGAACTTCTCTTGACCTTGATCTTAACTGTTTTTGACTTGACTCTTAACTGGTCCTTG
AATTGAATTATGGATTCAAGGATTGTGATTTGTAATTGGAAAGATCTCATGATGTTTAAGAATGATTTTAGATGGTTAAA
CATGAAAAGACCAAAAATTAATATTTGAGGGTGGGTCCGCGACACAGAGGGATATTTAATTTTTGGTTTCAAAAATAACT
TTTGAGGAAGAACGGTCTGTGACCGGTCCGCGACGCGAAATGATTTTTCTCAGTTCTGGGGAGTAGGTCCGCGACGCGAA
GGCATGTCCAGATTTCGACCAACGAAATTTCTTCTTCGTTTTCCAGCTCTAAACCCTCTAAACTCCATGGGTTCTTTCCC
CAAACACTTAGAATCGATTAAATGTTCAAAGTACATCAGATTATACTCAAAATCAAACCTAAAATCACGGATTCGGATCA
AACAACTCCTCAACGATTTCAACAAATCAATAATTTAGTAGAACTTCAACAAACCCATCAAGAACTCAATTTTTAAGCTT
TCAAGAACTTAAATTTGCTTAAATAAATCATGATTGGCACGTGGGTGAACTAACCCAACGCTATGTGATCTCACATACCT
TGTAGGGATCACCCCCGACGAAATCCACAAGCTAATCTCGACGAATCTTGAACGTTCTTCTCATTTCTCCTCTTTTCTCC
TTTCTCCAATCCCTAGCGTGAAAATCATTTTTCTAAAACTGACTAAAATCTGACTTTACCCCAATTAAACTTCTAAAACG
AACTAATTAAGTTGGGTAAGGAAAAGACCAAACTACCCTTTCAAAATCCGGATTTGGACTTTCCTAATTCCAACAACCCA
ACTTCCAAAGGTTATAACTCACTCATACAAACTCGGAATTGCGCAAATTCAGTAGCGTTGAAAAGATCATTCCAAGATCT
TTCCTACCATATCTGGAAGTACCCTAACTCATCCTGAGCTAGAAGTTATGGCGGTTTGAAGTTGGCCAAAACTCAACTTT
TCCTAACTTGAACAAATTTCCAGATTTTCATTATTTTCAAAAATGACTATTTCCAGTTCTTAGCTTCTTCCTAGATATTT
CAAATTGCGAGATGTTACATAAATCTCAGTCATGAACTTAAACAATGAACAAACACTCGAACGAGAACAATGGATCACCC
AATGAATAGATGAGCTTAAAGGGATATGGAGGCTAGAACCATGTTTTCAAAGACCTAAGTCAACCGCGAGCCCAAACCTC
CCTACTTTATCTTCACTTCATCCTTATAAACTTGTTGGACTGTCGATCATTTCTTCTTTTTTAATTAGATGAATTATATC
ATTCAAGAGCTTCTTTAGTCCTTTTGATTAGTTGCTTCACAAAAAATTGTAGGTGTGGCGAGGTAACAATCATGGTTTAA
GTGGATTGAGTACATGATGTTTTTCCAATCTTATTTCAACAATTCAGTCCGCTAGTGATATTGTTTATTTTGAATCTAAG
TTCGCACAACCTTAAAACACGTCACTAGTATGTAAGGTCAGCTTACTTATATATACAATATCTCTCATCTGTTTTGTTAA
TGTAGGATTTCTTATCCTAAATTGGAGTGTCACATATACCATTTCTTATGGATTCAGCGTCCTCGTTGAGATTTGACCTA
CCACATTGAGTTTGTCTAAACTCAACACTGAGATTTGCCCCATCCTACTGAGATTTGTCTAAACTCAATTGAACTTTGTC
TCACATCGACAATCACATCGAGAGTGACTCTGATACCATCTGTAACAATCCAATCCGCTAATGATATTATCCATTTTGCC
TAGGTTGTACGACATTAAAACGTGTCACTGATGTGTAAGACATGCCTACTTATATATCCAACATCTCTTTTATGTTTTGC
ACATGTCAACTTATCCCAAGTTGAAATGTCACAACCACCACTTCAAGGCAAACATGGAAAATTTTGCAAATTGAATTTCA
AGGCACATCAAAGGTAATAGTTATAAAACTTTGATTTCTTCGACACGAGTTTAAAACTTTAATCATGCAAGGAAATGAAT
TTGCACATAATTTCTTTTCTACAACAATGACTATTATCTATCAAATGAGGTCATACATAGACCAAATAACTAATCAAATT
GTTCTTGCAGTTTTTTGAGAAGTTTAACTTCTGAATTTAATCATGTTGTTACTTTAACTGAGGAATCTAAAGACTTGTAG
AATTTTTCATTTGATGAATTAATGGATTTTTTACAATCCATGAGACAAGGATAAACAGGTCAACTGAAAAGCAGAAAGAA
GAAGCATTCGAATAGAAGGTGGAAGCACCTAATTCAAGTGTACATGTTATTAGAGAAGACAAAAGTCTTGAGATCAATTT
TTTACCGCCACCTATATGGAAAAAAAAATCCACGAACTTGACCCATGAAAAAAGAAATAGAACCACACGTGCGGAGGTGT
GTTGAAAATACAATTAAATAATAAAATTATGTTTTCTCTAACAGTTTAAGTTTTTAGATGAGTCGATCACACACTTCAAA
CGTAATGACTTTTGATAGAGAATCCATTTTCATAACTATTCTAATCCACCTTTCTACAACATTCTTATCCATGATAGTAA
AAACAATTAAAACAGAAATAAATATTAAGGCAAATCTTTTTTTTCTCTTTAGTATTAGGCCAAATCTATTTGAGAAAAAA
ATTGGGAAAGTAGTTGCTGACATGGACAAATAAGAAAGGGAAAAAATAGTACCAAAAGCACTTGCCTTTTTACTTTTAGT
TTTGGGTACAGAATCAAAAAAACAGCAAACAAACCACACACACCTAAAAAGAACAAAACCAACTCTCCCCTCCCTCAAAC
CAAATGTATCAAGATTTCTCTATTGCCACATACAAATTTGTGGCTACAAATCCCTCTACCTTTAGTGACGTGTCCACCCC
ACCCCCCACTTCTAAAACCCTTTTTCTTCTTCATCTATAGTCCTCATAGTCCAAAACTTATAAGACACCAAACATCAAAG
AAACAAAACAAGAAGATAAAAATTTGTTCCCATCTTACCCTTTTTCAAGTAACACAAACTACTTTGATTTCTTTCCCCCT
TTTTGTGTTGTAAAAAAAAGAAGGAAAATCAAGAATTGAGAAGAGGAATTCAAGAAAATGTCTGAAGTTAGAGATCCTGC
TATTAAGCTGTTTGGTAAAACAATTGGTATGACACAACAAGAAACCAATTGTGTTTATCTTCATGATGATCATACAACCT
CATCCCCTCTTTCAATTGATGATGATAAGGTAAATCTTTTTACCAAATTGTTTATAAATATATCATGAGTTAATAAAAAT
GGAATTTGGGTCACCAATTTTAGTTATAAAGTTTGAAACTTTATAATTGATATATCTATTTGACCATAAAATTTGATCAA
ACTTTTAAAAATATGATCTTTTTAGGACTTGTCTCATTTTTTTTCAAGTAAAAATTCAAATTTTCCAGTTTCAACTTCAA
AATCTACGACTAGACGGAGTTTTAGTATGTGGGTGAGTTTTGTTTTATGAAAAGATTGGTTCTTTCTTGATACCATAGCT
TAAAATGGAAATGTAAAAAAAAACAGTTTTAGGAAAGACCCTGTTTTGGGAATTGTTTTCTCATTATTTTTCTGTATTTG
AATTTGGAAATTTACTGTTTTGGGATTATATTTTATTTTATTTTTTCAATTTAGATACCATAGAACTCTGATGTTTGATC
TGGTGATGTTAATCAACATTTAAAATATATATATATATATATGGATATGATCTTACTTTCCAAGAGATTTTTTTTATATG
TTTCTGGAGTTAAGTATGTTAAAGTTGTGTAATTTGGAAAGCACAAGGATTATATGCCCTGAAATATTCAGATCCTGAGG
GTGTAGCGGAAACGGTCTCTCTATCCTAAAAAGATAGGGTAACGTCTACGTACATCCTACACTCTTCAGATCCCATTTGT
GGGATTACACCGGGTATGTTGTTGTTATTGTAGTTGTATATATTCAGATCCTCTGCGTTGTAAAACTTTTGTATTTATGG
TGATCATATTGTTATGTGTTTTATCAAGTGGAATTGTTAACAACTGCTAGGAGTGGAGATTTAGGCGTAAATGCCCGGAT
CGTTTACCTTGTTCAATTGCTTATGCTAAAATGATGAGATCGTCGTCTTTTCAGTGACGAATAGTTTTGATTTGTTGTGA
GAGAGCTCAAACTGACCTTTTTTTTCTTGTCAATTGATCAGATCACTTTAGAAGGAGAATTTACACAAAGCAAACAAGAT
GATGAACTTGTCGATCCAACTGCAGACTCGTCGATTGAACCAGAAACATCATCTGGTATAAGCGATGACATCAAGATGCA
GGATGCAGATAAAGAAACATTATCATCAAAATCTATCGAGGAGGAGGATTCGAGTGAGGAAAAGGCACTCAAGAAGCCTG
ATAAATTGATTCCATGTCCGCGATGTAATAGCATGGAAACAAAGTTCTGTTATTACAACAATTACAACGTCAACCAGCCT
CGTTACTTCTGCAAGAACTGCCAGAGATATTGGACTGCTGGAGGGACAATGAGAAATGTGCCTGTGGGATCTGGTCGCCG
AAAGAACAAGAGTTCTTCCATTTCAAATTATCCTCTTCAAGCAGGTCGGGTCGAAGCAGCAGCTCACGGAATGCATCTTC
CTGCTTTAAGGACAAATGGAACTGTCCTTACATTTGGATCAGATAAACCCCTTTGTGATTCAATGGTTTCTGCATTGAAC
TTAGCTGAGAATTCACATAATATGAATCGAAATGAATTCCATGGATCCGAACGAAGAATGCCTGCAATCGGGAATGATCA
ATCAAATGGAACTTGTAGTACAGCCTCAAGTGTAACTGACAAAGAAAGCAGTGCTGGTACTCATGATTTAGCAAATTGGA
ATAATTTCCAGCCATTTCCTCCTCAAGTACCGTACTTTCAGGGCGCTCCGTGGCCTTATTCTGGCTTTCCAGTATCATTC
TATCCAGCAACACCGTACTGGGGCTGCACCGTAGCAAACCCTTGGAACGTACCTTGGCTTTCTTCTGATCAATCATCAGT
CCAGAACAACAGTCCTACTTCACCAACATTAGGAAAACATTCTCGGGATGAAAGCAAGATTGATCCATCACAATCACGGA
GAAGAGATGCTAATTTGCAGAATAGAGAAGGCGAGAGATGTGTACTGATTCCAAAGACATTAAGGATTCATGATCCAAAT
GAAGCGGCTAAAAGCTCTATATGGTCAACACTAGGTAAGGCTGGGCACCGGACCGGAATGGGACCACCGGACCGGAACGA
ACCGGAACCGGACCGGAACGGGACGGTTTGACCGGGTTGTTGACCGGTACCGGGATGAACCGGACCGGAACTACCGGGAT
GGAGGCTCGGTTCCGTCCCGTCCCACTATATACCGGGATAGAACCGGGACGGACCGGAATGGACCGGAACGGAACGGGAT
GGGATAAACGGGACGGCACATATAGCTATTTAAAAAAAAAATTATTTTTTTTGAGTTATTTTGAATTACGAAAATACGAA
TGTTTTTTTTATTTTTCTAAGTTATATTAGTTTATAGTATTTAAGTTTTAAAATTTATAATAATTTTACTTAAGTTTATT
TTAAAGATATTTTTTTTAATTTTTACGTATATAAGTTTGTAAGTTAAGTTTAATAAAGTTTTTTTTTTAGTTTTTGAGCT
TATGTAGTTATGTTATAAGTTTTAAAGATTTGAATCTTTTGAAGTTTATAAGTTATTAAGTTATACTTATAACTTGTAAG
TTAAATAACTTAAGTTTGTAATTTTAAAAAAATTAAATAAACAAAAAAGAAATGCTAATAAAAGTAAATAATGACAAAAA
TATTATTTTTTATTTTAATTAAAAATGATTTACCGGGACCGGACCGGTACCGGACCGGACCGGAACGGAACCGGAATGAA
CCGGGATGAACCGGTACCGGTATACCGGTACCAAATCATGGTACCGTTCCGTTCCGTGTACCGGTTCAATGTATCCCATC
CCGTCCCGAATACTACCGGACCGGAACGAACCGGAATGGTACCGGAACGGACCGGAATGGTACCGGTACAACCCGTTCCG
GTGCCCAGCCTTAACACTAGGTATCAGGAATGAGAAGATTGATTCGGCTCGTGGTACAATGCTCTTCAGTGCCTTCAATC
CAAAAGCTGATCATAGAAATCGCGAACATGACACTTCTTTTGCCCTGCAAGCTAATCCAGCAGCCTTGTCTAGATCACTT
CATTTCCGCGAGAGCACACAATGATAAGACTTACAACATGGTTCATAGTTGCCTAGTACCAATCATTGATGTTAGTGCAG
CTAACACCTAATCATGGAAATAGTCTCTTGCAGAAATGCAGGGTAAAGCTGCGTACAATAGACCTTTGTGGACTGGCCCT
TCCTCGGACCTGCGCATAGCGGGTTCTTGTGTCTAGGAGGAGAAGGATACAGTATGCACAGAGTCTTCAAGTTTTATAGT
TGTGCAGTACTATGTGTACCTTGTACATTGACCTGTAGAGTTATTAATAGATAGAGATAAATAAGATGCAGCTGAAGTTT
TTACTGACTTCTCATATTGATAGTTTTATTCTGAATATTTACATTATTTTTATGATACTAAATCAATCATATTAATGGGC
TTTGTACTTCTTGTAAAGATTCACTTTCTTGGCTAAGGAAATAAATCCTACTACACTCTCCTAATATTATGGTTACTTTC
ACTAATTATGTTGCTCGAATCCTCCAAAAACACCACCAACTTATACCGATTTTTCAAAAAATTGCATAATTTTGAAAGAT
CTAACACACATTTGATTTCATTTTTGAAAGATCCAAACAACATAACTTATGTTGAAAGTAAAGAACATCAAAGATTGTTG
TATCCAACAAAAGAACATCTATTTCCACAAAAAATACAGATTTTTTGTATTCAATGTTTATATCAAATCAATGAACCCAA
ATTATGTGTTGTTTCATACAAATACTTATTGTTTAACCATAGTTAAGCGATACGTGTTCTCACTTTAATTTTCGACTGTT
AAGATTAAATAGTTTGACATAAACACCAGATACGAATTGACAAAAAAAATGAAAAGATCCATTCTAAACATCACCACCAC
CAAGTATTTGAACTTCAACCACAAATCATGATAATTTTTAGGGTAAACATTATATTACGCAGAGCATATAGGGTTAACAA
ACAAACAGCTCATTGAGAAAAAGAGAAAATTGACTATAAATTGGACATTTTAGGAAGGAAAAATAACATAAGGACATGGC
AGGTCCCCCCAAATTTTGTGTAGATAAAGTAGAATTTTTTTCTTGATAGAAAAAATAAAGGTGTCAATGCATCTTTCACT
TTCATGGCAAAAAGGATCTATTCTTAATTCCTTACATATGCTAAAAAGGTGGAAATTTGAGGATAAAGTTCTCTTTTTCT
TCTTACTTTTTGGTTTCTTTTTCCAAGTATATAACTTTATATTTTAACCAATGAGAGATAGACATATAATTTATGGTTTA
TCCATTAGTTGACAATAAGGTAGATATATGTCATGATTTGAATAAAAACTATACATTAAAAATATTTAATGTTGGACCGG
CCAGTTGTATGTTTTCCTGACTGTTCTTTCAAGTTAAGACACCAATATTTTCATTACCCCCATTAGCTTTTTGAACCACA
TATTTTCTTTAAAAAATGTGTTGTTCTATGGGACCCTAGACCAAAGTGCATGTTAAGCTTTAAATTACTTTTAGTTTCTT
GGATCTAAATTTAGTGCTTTTCCTTCATTTAGGACATTTGTTTGATTTTAAAGAGAACCTCATTTAATTAGAAATGCATA
ATATTTGTGTAAATGAGAAGAAACTTTGGTGGACACGTGAAAAGAAGATGTACAGAAGCACCAGTAAGGAAATGTGAAAG
ATTGACTATAATAAATTGTAGGAGAGATAGAGGTAGATCGAAGTAGAAAGGGAGTGGGGGTGTTGATTAGACAACACATG
ACACATATTTAACTTATCGAGGACATGATGTAGATAAGAAGATATGAAGGTCGAGGATTAGGGTAGAAAGGTAATAGGTA
GTTGAATTTTGTTATTAGTACTTTTATGTAGAGACATGGTCTAGTCTCTTCTTCTTCATAGTCAGTAATATTAGTTTGTA
TTCGGGTAGTGTCTTTTTTTCCAATTTACTATTACATGTTGTTTCATTTGCTTTGTTCATCTTCCTATTGACGGTCATTA
CTTTACTTCCATTACTACTTTGATGATAACACTTTTTTTGAGACAAAAATCTACCGAAAAGAGTCTTTCTACCCCATAAG
ATATATAGACATAAGATTTGCTTATATCATATCCTTCCTAAACTTCACTCGTAAGATTACATTAAATTAACATTCAATGT
TTATATCGAAATAAAATAATTTAACCTTCAGAGTAACAATTAAAGAGAGAATATATATAATAATGTATCATTTACCCATA
GTTTTTTAATAGATAAATGACTGTACGCGAGACAAATGTGATGAAAAAAATACATAGAATTTGAGTCCAAGCCTTTCGTA
AGGCTTACTCCACTTATGAGAATTTTGTTTTTTTAATCTCCTCATTTTTAACTAAAGATAGGTAAAATGTATCAAAATAT
TTTTAAATTTTATGATCTTAAATATTTTATGCGTAAAAGTTAAAAAATAAAGAATTTCCAAAAAGAAAAGAGACACTCTT
TTTTAAACAGACTAAAAAATTAAGAAAAATTAATTGAAACGAACGAAGAAGGAAGTTAGAAGTAGTTGTAATAGATCCAT
ATCAACTTCTAACAAAGAAATGGCCCAAGCCCAGCAACCTTTGAGCCCTATCAGCCCATGCTCCAAGACCTACTGAAAAA
GCCCAAATTAGACTAGTTTTTGAGAGTCTCACTCACAAAAAAAATTATTTATATTTTAAGCAAAATACATATTTAAACAT
AATTTCAAAATTCAAAAATTCAAGTTTCAAGGTGATTGGACACTCACATAAGTGTAGGGGTATAATTAACAACCCCTTTT
TCTTTATTCCTTCTAACCATTCAATTTCACCTTGCTTCTTGATTAATTATATTGGAAGTCTGTTCTGACTTTGATATCAT
GTAAAAATATGAAATTTCAGTTTAACTCAACCAAAAAAAAAAAAACTTGTAAGAGGATGATTGTCCAAGTTAAAATTAGA
AGATGAAAGTACCTATATCCTTCACCAAATGTGAGACTCAACAAATACTTGCACTATGATAGGAAGTACCACTACTCAAC
AAACCTCAAAAAATAGCTTTATCGCTATATCAATATAATTTAATCATTTTATCCTGAGAGGAAATAATCTTATACATCCG
ATACTAGGAGAGAGTTTTTTTTTCTTTCTTCGGAAGAAAGAAACATTAGTTGGATTATCTTTATTTGAAACTACGTATAC
AATTTGTATTGTGATTATATCATTTCACTATTTTAATCTTCATATTACTAATACACATTGTTATTCTTCATTTATTTCAC
ATAAAATAATAAATACACTTTATATAACTTATTTAGGTACTTAATCATTATTTAGGCAATTTTAAAAAATCATACAAAAT
TAGTTAGCACTTTAGTTTTTTTTTTCTCTTGGTATTGGTGCAAGTAAGGACCTTGCTTGATTTTGTTGCATGGAGGGATG
GAGTGGACAACAACGTAAGAATAATGTGTTGATTTCATGTGAAGACATTACTAGGTACATAACGTACGTAACATGTAAAA
TTGCATGTAAAACTAATAAAATCTTGTCAAATATCAAACAACAATCTAAGGGGTCGTTTGGTGTGAGGGATAATACCAAA
TAGTCCCGGGATTAAATTATAGTACCGCTTATTTTGTTGTTTGGTTGGCAAGTTCGGGATAACTTATCCCGGGATTAATA
ATTAGTACCGGGATAAGTTATCCCTAACCTAGGGTGGTATAGTAATCCCGGGATAACTTATCCCGGGATAAATAGGTAAA
TGACAAAAATGTCTCTTTCAACCCTTTTGTTATATCACTTTTTACATTAATGAAGGGCATTTTTGTAAACAAATAAATTG
TTCTTAAAATTTATTATTTTGAATACAACAAACCAAACACTCAATAAAAAATAATCCCAACACAACTTATCCCATCATAA
CTAATCCCAACATAACTTATCCCAACATAACTTATCCCATCATAACTCATTTTCAAACCAAACGACCCCGGTGTCTTCCG
GCGACAAAGTAGTGGTGAAATCAAAATTTTCAGTAGAACATTCAAAATATGGAGAAAAAGAAACACACAAAAAGCTATAG
GGGATTCAATATATACTATGATTAACAGTTCCGTCGAAGAGATAAATATATAAAAAATAATCAGATGTGGAAAATGCTTC
TTGACATTGTATATCATATTATATATTATGTATATCAGATATATCACATTTAAATTTTCATGAATACCAATATAAAATTA
TTATATAAATAAATATGGTTATACACTTCTACTATATTAGTTCATCATTATAGAATTTATTTAGCTCTCAATATGAGGAT
TTTAACCTTTGTTATTTCTTAGTTGCTTAGATTAATTTTAGAAACTTCCCTCCTTTCTTTTTATTTCTTCTTCTTCACTT
GGAAGATTTGTTATTAGTTTGAAATAACTATAACGATGAACTCTTATATTTGTACGTATAATCCCATTTATCCATTTCAG
GTGCTAGCTCATAGCTCCTTCCTTTTAACTGTTTCTTGTAGTAATTAGATTACAAGTGTACACGTAGCTCGCACCAGTGA
TGAATCTAGAATTTATAAAATATCACTCTAAGTAAACAACATAACATTCGATCAAATGCAGTATTAATTAGCGTTATTGT
AGCAAAACTACCAACAAATAGTAGCATATCAATTCTACGACATATTTATAGATAAAATATTTAATTTTATAACGAAATTA
TGAATTCACGTACATCATATTTTAACCTATAAATTCACCCCAAGTAGCATAACACATGTCCCGTGTGTATGTAAAAAGAT
GAAATATGTAAGAAGATGATTAGGTCAGTAAAAGCATGTGTGTCAACTCATTTGTAACAGAAAGTTGAAACATGCACATT
TTGCAATCTCTTTCACTCACTGCTCCACCAAATTTTATGCGTATTACAGGGAACTACCTGTATACATGCCCCCCTCCCCC
ACCCCCCTCTTTCAACTTTTTTCACTTTTCATTATTCACTCCGCAGTAATTTGTTTGTCTTACTTTTCTGCTTAGTCCGC
CTTTATCATAATGTCTTTCACTTTATCCGTTTCATTTTATGTAGAATTATTTGATTTGGCACGGTGTTTAAGTAAAAAAA
AGATTTTTGAAACTTGTGATTTAAAACAATTTTTTTATGCAGTTGAAAATCATTTCACTAAGAATAAAATAAGTATTTTA
AAGTTAAATTGTTTCTAATTATAGTAAGATGGCCTTTTAGTGGGATGGACTAAAAAGACAAAAAGTTTCATTTATGGAAT
AGAAAAAGTAGCTTTTTTCAAAAATACTTTAATTTTGACTTTTCAGACATATTACTATGCATTCCACCTTGCATACAAAA
TATCAGAATCACACAAAATTTGTCAAATTTAAGACAATAAACTTCAAAAAAAAATTATAGGTCTAAAAGTTTAAAAAATA
TTTAATTATTTTTTAAAATTTTTGTGTATTCAAATTGGAACAAAGAAAAACTATGTATGTATCTTACATAGTGCATAATT
TATCTTAAATATCTTTATCAAAATTCTTAGCTTCGCCACCATGATATATGTGAGTCAGATGCGAATTCTGAATTTGAAGA
CTTTGGGTGTACCAATATTACCTTAGTTCATGGGTGTACTGTTTACTATATTTTAGTTTCTGCCAGTTTTTCAAAATAGA
TATACATATATACATATGATTTTTTTTCAAAGTTAACGGGTGCACGTGCACCCCTCCTAAAGGTGTGAATCCGCCTTGGT
ATGTGACATTCTTTTTCAACTAAATCTGAATTCGCATACATGATATATTGTTGTATGATGAGAGGGGGGGGAGGGGTAGT
TGGGTGAGGAATTGTCTTGTATTGAACTGTTGGAACAGTTCCAAATAAGCACTCTCATGTTGGTGACATAAAGATTCTGC
TGAGGCCAATGTATGTTTAACAGTTACCATAATTGAATGCATAAAATAGCAACTTATATAAAGTTTTTGGTGTTCAGGAC
CCCTGAATTTCTGCCTGTTTTTTTGGCAGGATCATGAGAAAAGGATGTCTTCAATTTCCCCACTTTTCTTGCTTTACAAC
ACCCCCTCCCCCCCTTAAAATTTAATTTCAATGACCAAAAAATTATGAACTTTATTGTGGTCACACTATTTGATCTCACT
ACTAAAACAAATGTGTAAAAAGGCAAAGAAGTGACAACACCTTGTTGTTAACAGTTTGCAAAGTGGAGTTTTTTTTATAC
TTTTTGATATTTCAGTGTCACAAATTGACACATAATAACAGAATGAGAAAACTAAAATACTTGTTACATGCTACTAATAC
TGTTACCATCTCATTGTAAANNNNNNNNNNNNNNNNNNNNNNNNNNNNNNNNNNNNNNNNNNNNNNNNNNNNNNNNNNNN
NNNNNNNNNNNNNNNGTATTATCACTGTTGTTGTTGCTTCTTTTGTCCTCTTTTACTAGTCCTTGTTCTGTTGATGATGA
TGAAATTTGTGCAACATAAGGAAACTGCAAGACATATTGTGATTGATCTTGTTGCATACTATTCATCATCATTAATGAAT
TAGATGAATGTTGGTGGTGTTGATGAGTAATTTCCCTTTGCCTATCCCAAGATCTGCCTGCTTGTTGGTTTAGAATATTC
ATCATCTCATTCCCACAATGACCTTCAACCAAATCAAGAAAAACCAACATTCATAACTAACCATAAAGAAACATACAATT
TTGTCTATTGTTTCAACCTTATGTTGCTTTGACTCTTCAAAAATGATGTCGCACGGTGTTAAATCGTTCAAAAATACACT
ACTTTTCAAAAAATCAACACACCCGTAGACATTTTTGAAAAGTTAGAGCAACATGAAGTTGCAAAAAGCACTAATTCAAC
ACGCATCCGTCGACATTTTTAGGAGTTTGAGCAAACATAGGTTTCAACTTGAAATTGCAAAAAGTTTAGATTTTTATCAT
GTTCAAAACACAACTTATACTTCAAGCTGCACTTTTTATGACTTCAAACTTCAAGAAACTTGTATTTTTCTTCAAGTTCA
ACCAAATATGATCCAAAAAGTGGGAGGAATTTAATGTAAAATGAAACAATTGTTTAAAGTGAAAGACAGATATATATACC
TGCAGGTAATGAGTCAAAAGGGGGAGCACAAAATGGTGAGTATGGAGAATAGAGAGGCACATTATTGGTGCTACTAGGAG
TTGCTGCTGCTTCTCCAGCAGAAGCAGCCATGTGGGGTGAGCCATTTGGTCCATAAACAACCCAACCATTTGGACCATCA
TTATTCATTTTCATACTACAAGTGCCAGCAAAGTGGTTAACAGAATTTTGGCCACTTGAATTTTCTGCTTCTTCAACTAC
TGTAGTTGTTGATCTTCTGTAAACAAATTGTCCCATTTTTCTCCTCCTATAAGCACTTGATTGTTCTCTATATTTTCTAG
CCATTATTACATGCCAATGGTTCTTCACTGCATTGTCTGTTCTCCCTGGAAATAGTCTTGCTATCATTGCCCATTTGTTA
CCATACAATCTATGAGCAGCCATTAATCTTTCCTCTTCCTCTTCACTAAATGCCCTTCTGTTGATTCTTGGATCTAACTG
GTTAAACCATCTCAATCTACAACTTTTTCCTTCACACCAAAACAAGAAGAATAAATGAAAAGGGGGCATTATGAATCTTG
AAAAAAGATACAACATCTAACATAATGAAAAGGGGGCATTATGAATCTTGAAGAATAGAGTATACACAGACGTTAGACCA
TCTTGGGGAGATAGAGAGACTATTTCCGATAATCAACTAGAATCTTGAAAAAGATGAGATTTTTATTTCTTACCTGACCT
TCCTTCTAACTTTTCTGCAATAAGGTTCCAATTCTGAGGGCCATAAATAGCAACAAGTTCTTTAAGCTTAGCATCTTCAG
CTGGTCTCCAATGACCTCTAGCACAAAGCTTTGATTGTCCATTCTCTGTTTCCTTGCCATTATTACCACCACAACCACTA
CTACTACTATTATTATTACTGTTAAAAGTACTATGCATTGTAATTGGATTCTCTTCATTGAAACAAGAAGCATTAAGATC
AATAGTCCCATTATTTTCTTCACTATTTTGGGCTTCATCAAGACTCTGAGAAGAAAAAAAAGACCCCCCTTTATTCAAGA
ATTGAAAATCCCAAGAACCCCTCCTCCTCCCTTTACCCTCATCAAGACTTTTTGGAGTGTTTATAGAGAGTGAATTCATA
TCAGCAAAAAACATCCCCATTGAAGTACCCATAGGAGAACAAGAACAAGATGATGATGTTGATGACATGAGACTTTTTGT
GCTTAAAGATTTGATCTTTACAACATTCTTGAACAAAATTCAAGAAAATGAGATAAAGGAAGAAACTTGACTACTATTTC
TATATCAATAAAACAACCCCACTGAAGTAGCTAGCAACCATAGAAGAAAAGCAACAAGAACAAGAAAATGATGTTGATGA
TGACATGAAATTTTTGGTGCATAAAGATTTGATCTTTACAACATTCTTGAACCAAAATTCAAGAAAATGAGATGAAGGAA
CAATCTTTACTACTTTTTGTATATCAAGAAAACAACCCCATTGAAGTAGCTAGCACCCCATAAGAGAACAACACCAAAAA
CAAGAACAAAATGATGATGTTGATGATGACATGAGACTTTTGTTGCATAAAGATTTGATCTTTACAACATTCTTGAAGAA
CAAAATCAAGAAAATGAGATAAAGGAACAATCTTTACTACTTCTCTATATATCAAGAAACAGATAAAAAGTGTGTGTTTT
TTCTTCTCCTAACAGAAAACCTCAAAAACCTCTATTTTTTCACAACCCCTTTTTCCCCTTTGCTTCTTCTCTGACTCTTT
TGAGGGATTTTGTTATTGTGTTTGTGTTTGTGTTTTGTGTTTGTGTGTGCTTTTGTATGTGTGTTTTGACAAGAGAAACA
CATAACAAACCTGATGTTAACTGACCCCAAATGGTTACCCTACTTATATAAATGTATAATATAAAGTTAAAAACTATTTT
CTTGAAGAAAAAAATAATGATTTATTCATTTATTTATTTATTTCATTTATGTCGACAACATTATTGCTGCAGCATGTCTG
AAATAAGCAAAATTAAAACGTTTGATATGTGTATATTTTAGTCACAAGAGGACATTTTTCTTTATTATTATTATGTAGTT
TTAACTAGGACATTATATTATAATAATAATGTATGAAAAAGGGGCTTTTAAGAATGAGTTGTCGGTCAACTTTATTAAAA
ATGTAGTACTAATTCTTAATCTCATTTTAAACGATTAGAAAGGACAAACATAAGACATAACATATGTTTGATGAAACAAT
AAAAATATAAATATAATGTGTTTGTTTGAGCATGCAATTTAAAAAAGAAATAAAGACCTAAAATTTATGACATTATTAAA
GTTATAATTTTGACTTTATAAATTCTAAATTTTAAAATAACAAATTTAAGTCTTAATAAGTTATATTCGAATTCTTAGTT
TCCATACCGACTTATAATTTAAGATAAATTATATTTGTTTAGTTATAATCATCTCATTATATATATAAAAAAAATCATAT
AAAGTGGTATGAAAAAATAATTATATCCTCTCCATTTCAATTCATTTGTCTTGCATCTTTTCTTTTTAAAAATTAATACT
CCATCCGTTTCAAAAAGAATGGTCTAGTTTCATTTTTAGTCTGTTTAAAAAGAATGACTCCTTTCCTTTTTTGGCAACAC
TTCAACTTCAATTTTTCACGTGACATGTTTAAGACCACAAGATTTAAAGGGCATTTTGGTACATTTGACAAACTAGGTCA
TTCTTTTTTAAATAGAGAAAGTAACTATTCTTTATCAAAAAAAAATTTCCCATGACAGATTTATAACCATAAGAGTAAAG
AATATTTAACACATTTTTTACTTTAAGATCATAAGATTGAATCATTTTTTTAAAAATTTCGATCTGTATCAAGTCAAAAC
AAGATAAATAATTAAAATAAATAAAATACTAGTAGTAATAATTATCAAAAAAGCAAAAACCATGTCACTTGCACGTGTGA
GATTGAGTCAGAATTTCCTAATATTGTTTTTTTGTTATTGTAATTTTATAACAATGTTGTCATAATCATAGAGTAAGGTA
GGTGTTGCGGGGGTGGGTGGTGTGGTAGGGATAGAAATGGGTTTTAGGCTGTCTCACTCAATGCTGACATGAAAGACTCA
TATGGGGTTCATAACTGCTAACCTGGTTACTTACACCTCTAAGACACATCAATTATCAAAATGAAGCTTTGTCACCCGAC
CCCACCCCCCCTTGAGACCATACCCCCCTTGGGACCCCCACCCCCCTTCTTCACTCCAGCTAAACACCAACTCAAATTAA
AAACTAGTCAAACTTCCAGCTCAATCTATATATCCAATCAATGTCCTCTAGTTGTTTTTTACTTCTATACAATGTATTAT
AAGTAATCGTTCATAAAGAGTGAGATTAGTATCACGCGACTTTAGTTTGATGGTAAGAATGTATAGTATGTGATGAGTGC
ATGTTGTAGGTTCAAAATATTGTTGTTTAGTACTCTATTTGATAATAAGTAGAGAAGAGTAGAGAGTGAAGTCATTATCG
ATTGGATTTTGGACGGTGCGATAGTGAAAGGAATTTCTCCATTATTGAAGATAGAAATATGGTATTAATAAGTTTGGGAA
CTTTGGTCTAGTGGTAAGGATGACATAGGTAAGTTGATATTTAAGTGACCAGAGAAAGGTAAAGGTATACAAATGACTAG
TTTGAATTTTGAATCATGTGTTATTAACGTTTAGAAATTTCTCGATTTTAAGAAAAATTTAAAAAGTATAATTAGTACCA
AAAAACATAATAGTATTACAATATAAAAACTATTTACACCTCGAACGGTGATCAAGTTAAATTCTTTACTAAGAAGTATT
ACAATATAGAAAAAATTAGACATACGTAGAAAATTAATAGAGATAACATATAGTATCTATGTAAAACTAACATAATTAAG
GTGCACAGACTCTTTCACTTTTAATGTTGTATTTGTATTGAATTTCAAACATATATTCTCTCCATCCATTTTTACTTCTT
CAATATATTAAAAATAGTTGCCCAATTTTACTTGTTCAGTTTGAAAAAAATCAAGAGATAATTTAATCATTTTATGTCTA
TTTTATACTTACTATTAAATACTATTATTTTTTAATATTTAAATGACTTATAATTAATAGAGGATGAAAAATTAAAATGA
ACCATCTATTTATTAATCGAGAAGTATTTTTTAAATAATATGTCAAGTCAAATACAAATACAAACAAGTAAAAATAAATG
AAAAAAATATTATTTTTGAAAAATCTAACACGTACCAATTAATATTTTTTTAAAATCCACGTAGAAAAGAAACCCTTTAG
TAATTAATTTGCTGTTTTAGTACAGTTGATAGCTTTCCCATGGACACATTTGGTAAAATTGGTAAGAGATTGGACTTATC
TATATAGACTCATCAGTTAAAACCTTTTTTTTTCTTTTGGATAATCATTTTCAGAATCTTTACTTATTCTACTCTGCTTA
AAATTAAAGTTGAGTTGTTTGATTGTTTACATCACTTCACCCTTAATATGAGGTCTTCGAATTTTGGGTATAAATATTTT
TTTGTTGGAAGGATCACTTTTGAATGGACTCTAAAATGTACAATTCGAATTTAGTCGGAGCTCTAATACGGACTTCAGAT
ACTGGGTTGAAAATAAAAAAAGTATTCTAGGTCACAATTTGATACTCTTCCACTGTGCATCTTTACTTGTCTATTTTGAA
TTTTACACGTTTAAAAAATAATTACTAAATAATTACTAAAAATATTTTATCAGAATATTCATATTAATTGATGGACATTC
TGTCACGACCCAAACCGTCGTGATTGGCACCCACACTAACCGTCCGGTGGGAGAACCACTACTACAACCCAAACTAAGCA
ACTAAATCAAAGCTAAGGCAATTAAGTTACGGAAGCAAGTTAATTAACTAAACAAATGCGGAATTAAATACCTAGAACCT
GAAAGTCATTGTATCAAAACTCTAACAAGATTCATAAGTCTAAACGAGAAAATCATCTAAAGAATTAATCTAAGTCCGAA
TATGATGAACTAGACAAAAAAGAGAACTCAAGGCAGCCCGGAAGAACTGACTCATCCTTGAATTCGAATCGACGATCACT
GATCTTCTAAACGAGGTCTATCAATAGCTGCCGAAAGATGTCATGTACTCAACAAAAATAAGATCAAGTCCAGTATCAGT
ACACAACCACCGTAAACTGGTAGCATCACACGACTATCATACTAAGTGTAACATACATTAGTCAATAAAACAATATAATC
ACATCCACATATCGAACATATACAATATCATCAACATATACGAACAATGAACAACTTCACGATTCTCACATATCACAGTT
ATATCAATTTAGAGCAACATACCGTCTTTCAATATCAATCAGCATTAGATATGAACGCATTCATCACAAATAGATACACA
ACACAATTCAATGGTCCTCTCACGGAACCCAACTCAATGGTCCTCTCATGGAACCCAAACCCAAACAGTTAGCATACCGG
AACGTGGTATTCGATCCCATAATTATGTCGGAACGTGGCAACCGATCCCATAGTTATGCCGGAACGTGGCAACCGATTGA
AGTTAGTTATGCCGGAACATGGCAGTCGATCCCATATTTATGCTAGAACGTGGCAACCGATCCAGTTAGTTATGACGGAA
CATGGCAGTCGATCCCTTATTTATGCCGGAACGTGGCAGTCGATCCCTTATTTATGCCGGAACGTGGCAACCGATCCAGT
TAGTGTGTCGGATCGTGACACCTGCCCATACAACAAACCACAATCACAATCACAATGTATATTCTCACAATCATACAACA
AAAGATGATTCATGGCATACAATTATTCAATTATCCTCATTTACAACAAATGTGATCAATAATACAACATTCACATACAT
ACATGTATCATAATGAAGCAAGACCAAACATACATCACACAATCATAGAATCACAACCATCACCTACCTCGAAACAAGCT
TGAAACCCTAAGAAACTTGTTCCTTCCCTTTTCGGATTCGTTCCGCTTGTTCTTGGTCTACAAACAATCAATATAATGTG
GGAATCAATAAACAATTATTAATTACCCGAATTACCAACAAATCTAACAAACCCTAGATCAACCCATGATCCCAATTATA
TAAATTAAGGGTTGTTTCCACCATAGATTCAAGATCAAAACCCTCCCCCATTAATATTCACCCATTTTATTATGTTCTAC
GAATCGAAAACAGATTCGGGGAGTGAAAAACTTACCTTTAGCCTCAAGAATGGTGAAAAATGAGTAGAAATCGCCTGGGT
TCGTTCCTTAGCTCTAAAAGTCGAAAAGTGCATAATGAGATCGTTTAGGGATTTATTAACGACTTTAATTCGCATCGGGT
CCGCCACAACTGCCACTACCCCGCCACAACGGCGACGCCAGAGCGGCAATAACTCCCGCCAAAGCGGCATTCTTGAACCA
ATGAGCTATTTGTCTTTCACCTACGATTTTAAGTCTCGTCGTACCCGCCACAGCGATCCTAATCCCGTTGTAGCGGCTCC
ACCAAAGCGGCTAAACCCAGCGCCAAAGCGGCCAAAACGAAACAGAGAGCTATTTAACGAATTCCAAAATTTTCCTTTCA
CAACACACTTCTAACCCATGACACTCAGAAAATACCCTTTGCGCTAAGATCGATTTTGGGAGTTCTACTCGCTCGAATTC
AGTTCCGTAAAGTCATACAAATTCCTTAACAAGTTAGCAATCTACTCATGCAATCAAAACCATAATTACTCCACCAGATT
TCCCTACACCTTGGTGACTCCGATTTCCTTCAAATCTGGACAAGATTGGAAAAATTCAAATACTATGAAAAAGTTTTTCC
TGCCCCAAATTTTCCCCGTTGGCATTTCTATAACGATGGAACCCGGTCGTTACACATTCTTAGGTCTTGCAAAATAATTT
GAAGATTAAGTAATTAATGTTAAAGGTTAAAGAGAAAAAAAAATTATTATGTTTTCTAAATATGTTAAAAAGTGACAAGT
AAAAAAAATACTTTTAAAATATAAGACAAATAAAAAATGAGTGGAGGGATTAGTAGAAGATATAATTAAGTTTCCAAATA
AGGCATAAGCAAATTGATTATATGGGTGATTACCAAAAGTTGCTACAATCATTTTCATTCTTGTTGCTATATTAGGACTT
TAATATAATCTTTTTATATTATATGGGGAATTGAACACTGGTGTTGTTGGGATTTGGAAGATTTATAGTAAAATTTTAAG
ACCTTTAGCAGTCAATTAGTATAATTATTAGCCCATGGAAGCACTTTATATAATTTAATCAGATTATAACAAGCTAACAT
ATTGACTTTTTAATTAATTAAAAAAAATATTTTAATGCAATATATTAACTCTATAGTAATTCCTCTATTCATTTTTACAT
GTTTTTATTCAACACATATTTTTCTTGCTGAAAAATTATTTAAAAAATTAACAGAATAATTTTGGTGCATGATATATCAA
TATCACAAATAATTTTGGTGCATGATATATCCCATGAATCATGATGAAATGTCACAACAAAGCAACCTAATTCATTTGTC
TTTTATTTCTTGTTGATTATTGTATTTTTATTTTTATTTTTATTTTTGTTTTGTTGATTATTGTATATTGAAATTTGAAA
TGTATCCGGTGTCTATTTGTATGTAACACAGTAACATCAATGATTAGTCCATCCTTCTTGATCTTTTTATTTAAAGGATT
TAAATATATATACTACTCCCTCCGTTTCATTTATGTGACACTTTTCAGATTTTAAGATTCAAACAAGTTAATCTTTGACC
TTAAGTTTTTCATTTTTGAATTATCAATTATTGTGACTTATAGTAATTTTTACGTAGTTTACAAATATATAAATTTCATT
TTTAAAAAATGAAAATTACATGTGCAAATTTCCGATTAATTACTTAAACTGTTTGACTCTCGAAAAATGAATAGTATCAC
ATAAATTGGACAGAGGGACTATCAAAATCTCTTTATAATAATTTTATTTATTTGAATTATTTTAGTTGTCATAATGAAAT
ACTAGTATAAAAAGATAAAATATAATAAAACATGGACGTATATTTTAAAAGAGCTTAATTAGTAAAGTGAAATATAATTA
TAAAAAGATTTGACTATACTAACATTATACAAAAAAATAAATAAATTATCTCAATACGATTTTACTATATAAAAAAAACG
TATATTTATGATAAACTATCTTTTAATTTTTTCAACTAGAAAAGTAAAAGAATTAATTATTTTTAGTAAATTCTATAACT
AAAAATGGACAAAAAAAAGTAACATTTCAGATAATTTAATATAATAATATAACAATCAAAGCACAAAATTTCTTTGTTAC
GATTTTTGTAGAAAGATGCAAACAACAAAATAAAAAATATTAATGAAAATTTGTATCTTATAAATTTTACTAATCATAAG
TCTTTATATATGCACATAAATAAAATAGCAGACTTCTCCTTAAGAAAAATTACTAGAAACTGAATATTCTACTAAATCAA
TTAATAAACTTCTCATATCACTAAGGATATAATTAATTACTAATTATTTTTTTCCTTTTTACCCTTAAATTAATATGATC
TTTCAAAGTTTAAACAAATCTTAAAAATCGATTTTTTTTATTTTTTTTGTAATATAGCGATAAAATCCGTTGTTTCAACT
ACTACAATAATGGAGTAAAACTTATCCACACCGGGTGTATATACCAATCCAATACATGCATGCCATGTGTTTAAATTTAT
AGTTCATTTTACTAAACCTTAATTAATTATCATGTGTTTTACTTCATTAAATCACATAATAATAGAAATTGCATTAGTTT
GGTGTATACACCAGGTGCGAGTAAGTTTTTTCAACAACAATAATGTATTTCATCGCTCCCCTTTTATGTAAAGTAGACCG
TCAATTTAACAGATTATCGATGTATTACGTATTAATTAAATAAAGCAGTAAAATACAAGTGAAAATTTTACCCACATATT
TTAGTAAAACCTAGTGGGAGACGTTTTGGTAGTATAATAAATGAAAGTAACAGGAATGTACAACATTTTCAGTGATTATT
TCTTAGTCAAAATCTTTGAAAATCTCTGACTTTATATTGGAAACTACCCAACTGAAAATTATCACCAAGAATAAAAGTCT
TTATAAACATCACCACCCATTTTCAGTTACTTCCAACTTCAATAAATATTGAGTATAGTATTTTTAGGGTCCCATCTTTT
TTAATACCATCACTATAACGTATACGCAAATTATTTTGTATTAATTACCATGTACTTTAGTACTACTACATATCAATAAA
TAAAGTTCAGCCAAGAAGGGTTCTTTATTTACCCCTCAAACACATACACAAAATTTAAAAAAAGTGAGGGTTTGGTTTGA
TGAAACACTTTTTTTTTTTTATGTTATAATTATTTTTGAATCGCGATAATATACTTTGCTTAATTTCGTAGGCGGGGTTT
GAAAAGAACAGAAAATACACAAATATTACTTTTATTGCATATGACGTAAAGAAATTGTTTACGAGAAAAACTCTTGAAAT
CATTGTTATTCTTCTAGTGACAAAGGTTGAAGCACACATTTTATTTTCAAGAAATATTCCAAGTTTTACAAATATATTCA
TGCCTCTTCCCGTTACAATTTATGTATTTTAATTGCTTCTTTTTTAGTCTGCTTCAAAATATATATTTTTTTAAATAACA
GTTTACCCTCAACAAGGCTTTTAAATAGGATGTGACATATTTATATTTTGAACTATAAGATTCAAAAAGTAATTTTAATA
TATTATGGCTTTTTTTAGACACAATAATAAGATTTTCTTTATATTTTTAAGTAGTCAAACTAAGATATATAAGTTTAAAA
TGGGGAGTATGTAAAGCATCAACAGTTCATTAGTACAATGAACTTGGACAGAATACTTTAAGACTTGCAACTAATTAGTA
CAAAAGTGAAAAGTAAAATTTAATAGTCGATCGAATAATTTACGTAAAAAAATTATATGGTATACAAATGAAATATTGAA
TATTAAATTTGTAGTATCTTTATCAAAATTTCTGGTTTTTGCTACTATTTGTAATACATTGATGTCATGATGTTCAAAGG
AAAACTTTGGAAATTAAACTTGCAATACATTTAATGTTTTTAATATACACATAAAAGACTCATTCAAGAAATGGAAGGTA
GTTGAATTGCCAAAAGAGGAACAATTAATAGCATTTCATTGGTTTCATTGGTAATATATTTTTCAATAAAGTTCTTTTAT
AGAGGGAAACAGTATGGGGTGGGGGGCTTGGGGAATCAAAGGCATAATACATAAACATAAACATAATCTTTAACTTGATG
TTAGTTTATAACTATGATCTTTAATTTTGTGTGTCCACAAGTAGACACTTAAATTTGTATAAAATTGAATAAATAGACAC
ATTCGTTCTACATGGCATCCTACGTGGCAATTTTGTATCCAACACAGCGTCCTACGTATATTATGTCATGTAGGACATAT
GTGTCTATTTGTTCAATTGTATACAAGTTTAAGTGTCTACTTGTGCACACTCAAAGTTGGAGGGCATAGTTGTACACTAA
AACCAAGCTACTGGTCATGTTAATATATTATGCCGAATCAAAAATATCCCTCAAAGTTTCTTATTTTCCATAGAATGTTT
TCAAAATTAAATTGCTTTACAAATTTCAAGAATGTAAGTCACACGAAAAGGGTAAAAAAGGGATATAGAATATGGATATA
CAAAAACATATAGATATATCGAACAAAATTTTAAATCATGATTTCATATTAGATACTCAAATGCAAGCTTAGTACTGAGT
TATACTAGTGCACAACTTCACCCATCATTACACGACATAAAAATAATATGTCAAATCTTATTCAATTGTTTAACAATATG
GATTAAAAGTTTAAATGATTAGAAATATCATACTTTAATTTGTTTAGTTATATCCTCAACATGCCCTCTCATCTTATGTG
TTGAGTTGCTTCGTTTTCATAATCAAAAGCATGCTCTTTTTTTTCATTAGGTTGCGGTAAGACTTTAACCAATAATAACA
TATTCTTGCTTCGACACCATGTTAAGGTATTACCATCTCAAAAAATTTAAATATTAACTGATCTATTCAGATTCATTCAT
ATACAACAAACTTCAAATAAAAAGGAGATCATAATTGAGCGGACATGCAACTCCCTTTGCACAAGCTACTTACTTTGTCT
AAATCATGTCTCGACAAATGTGTAGATTGTATTAATCATGGCAAAAGTACTCATTACCCCCCTGAACTTGAAGTTTTTTA
TACGGTGTACACCTAAACTAAATTCTGTTTTAATTACCCCTCCGAACTTGTTTATTCCTCCATCGCGTACACCTTTTTCG
TCCATCTGGCGTAGAAATTGACAACAATCTCTACTAGGCACGTGAGGAAGTAATTTTTTGCCACATCATAACGCTACAGC
GATAAAAAAAAAGTAAAATCTTCATTTTTCTTTAATATTTGACATATTTTAAACGAAAAATAGGGTAAAATGTAAATGAA
AAGTAAAGGAAACAAAGATTAACACTTACTTGGTAAGAATTTCAGACAAATTTGAAATTTAATCGACCAACTTCATGTCT
AGAAAAACCCAAATCCAAAAGGAGTTCCACGAAATCAGCCCTTATTCAAAAATAACTTTTAAACAATGAATTTTAAATTT
AAGAAATTTATTTTTTGCAATATTAATTTATCCAGGTGACTATTATTTATCCAGGTGGAAATCCACATCACCAATTTAGA
CAGCTGTCGCACGCATGTAGTCCCAACAGGAGTAGGTGGACGAAAAAGGTGTACGCGACGGAGGAATAAACAAGTTTGGG
GGGTAATTAAAACGAAATTTAGTTTAGGTGTACACTGTATAAAAAGCTTCAAGTTCAGGGGGGTAATGAGTACTTCTGCC
TATTAATCATCGTGCGGAATGCCTTATAAACCAGTCAATCAAGGATCGGAGTACTATGTATTTTCTTCCTTCTAGTCGTA
AGTTATGCGTGATCAATGCTAAAAAAACATACTTTCTCTGTTTTATTTTATGTGAAACCCTTTGAATTTTAGTCTGTTTC
AAAAAAAATGTCAGCTTACTATAATTGAAAAAAATTAAACTTTAGAATTTCTCTTTATACCTTTAATGAAATGATTTAAG
TCATAGAAATATCTAAAGATTGTTTTATGCCACAAACTTCAAAAGTCTTTTCAATTATTTTTAGGGATAATGGTCTGAAA
AATACCCCAACTTTAATCGAATTTGCTGTTGCGATACTAAACTTTCATGAGGACCTATTACCTCCTTAGACTATTTAATA
CCGTATTTTANNNNNNNNNNNNNNNNNNNNNNNNNNNNNNNNNNNNNNNNNNNNNNNNNNNNNNNNNNNNNNNNNNNNNN
NNNNNNNNNNNNNNNNNNNNNNNNNNNNNNNNNNNNNNNNNNNNNNNNNNNNNNNNNNNNNNNNNNNNNNNNNNNNNNNN
NNNNNNNNNNNNNNNNNNNNNNNNNNNNNNNNNNNNNNNNNNNNNNNNNNNNNNNNNNNNNNNNNNGCAATAGGTCCTTA
TGAAAGTTTAGTATCGCAACAACAAATCCGACCAAAATTGGGGTATTTTTCAGACCCTTATCCCTTATTTTTATAAACAG
CGTGTCAAGTCAAATTACATCATATAAAATGAGATGAAGAGAGTATTGTTTTTATTTGTTTAATATTAATTTTCTAACAA
ATTGGGCAAAGATAGTGTATGTGGTGGGGGTGGAGGTGGGTGGGGTGTGGCATATGAGAATATAACATTATTGTGATGAG
GTAAAAAGGAAAAAGATGATGAGATGATTAGTTATAAGTGAAGACAAAGTTTGATGTAAGGATACAACTTACACGGAAAA
GATGAGGAGATCCATGCGTGTTTTTTTTTTTTGTTGGATTTTGATTTTGATTTTGATGGAAAGGACAATCTTTGTGCTAT
TTGGTCTTCAATAGCTTGAGTGAAAACGTGTGGGTGCCCTTTTTGACACCTTATTTAAAGAATTATTTATTAGAATTGTG
TATTATTTTCAAATGTTACCCCAACCTTAGACAAGAGAATATGTTGTACTATTATACTTGATTTTTTATACTTTCCTATT
AAAGGCGGAGTTAGGTAGAATCGATTGAGGAATTCATCTGAATCTCTTTCAATGGAAAAATATATATATATATATACTAT
TTTATATAGTTAAAATTATTTATAAGCATATATAATGAATGTTGAACTTCCTCCGACTATTTTATATTTTAAATCTATTT
AATAAAAATTCCGACTCAGACATTATTTGCATCTACTCATTGGTAGTTGTGTTATTCAAAATCCGTGATTTTTTGTTTTG
TTCCTCTACCTGCCTTATGTCCTTACAATACACTCGTGTGTGTCCTCTGACCTCACACATGCACATGTATACTTGCCCAC
TCCAATCACTTTTTTGTTCTAGTTGATTAAATGGATACTAGTGTGAATTTAGATATAATTGGATCTTAATATACATGTCA
AATAACAGGTGAAGAATTAAAAAGAAAAAAGATTGAATGTATGATATTTTATTGAAAAGCTTAAGTTATTAAATGAAAAT
AATTGCATATATACTTTAACATGATATTATGTTTGATCAAAATGTTGTGATTGAATCTCATGTCACACATTATAATAATG
ATAAAAAAGAATTTAATGTGTTTGACCTGTAAAAAATTAGGTTTGAACATGAAGAGGCATGTTTAAGACAGTAACAAAGC
AAACCTTGTTCAATAGGAGTCAATTAATACTCTTATCTTCGAAAAATTACATATGTAATCTGCTTTCGACTAAATGATAG
TGTAAGATTTCTAGAAATGATCGACATATATATAATAACCGTTATAAGAATAATTCCTCTTTCCCAAAGAAAATGACCCA
TCGATTTGGATTTTGGAGTACGAAAATTATCCCATCTAATTATTTGTGCATTTTTTAACACTATTGGTTTCATAGGAATT
TAAAGTAAAATTTACGTGCTCAATCAATTTGCTTTACTGGTCAATTTTAAATTTTGCACGCCTTTTAAAAAAATTATGAT
TAATAGAAGTATTTTATCATAATATTTATATTAATTAATATATAGTCTTAACTCTTAAGTCTTAAAAAGTAATATCGAGA
ATAAATAATTAATAATGGAAGTAAAACATAAGAAAATTAAAATAATTCTCTTGATATGCTAAAAATAAATTTTTATTTTT
AGCATAATGAACAAAAATATGGGGATGTGTGTGACAAAACCCATTGGGTTGTTTGATAGTTGATTTGGAGGTGAGTTGTA
TAGTTATTAAATTTTATATAAGTAATATTATGTTTAATTGCTAATAAAAAGTAATTTATTCATAAATAAAATTAGTATAG
TGTTTGACTTGCGCAATTTAAAAATTCACATAATTAATACATGTATAGGTTATGAAAGAATTTATATATTATAATTTGAT
GCATGATAGAAGATGAAATAAATAATACATGAATAAGTGAACTCTGCATAACCAGTCTCTCTACATTAAAACGACTCCTT
TGGAGTTGTTTGGTAGTTGGTTTGGAGCAGTGACGGAGTTCGAACTCAAAACTCCTTCATTCAAAGAGAATGAATTATCA
CTACACCAAAGACATAAACTTTGTTAAAACTGTCCAACTTTAAATATATATTCTTTAAATGAAAATTTTGACTAATATAT
GCATAATTTCAACCACCTATACCAAACGACCTCCTTTATCATGAACATGAAAGAAATTAAAGTATGTCATATAGTTAGAA
ATAGGTCCACAACATATAATAATGTATGACTAGTTCATGGGATTCTGGTCCTTGGAACTACATGAAATTATTAATTTAGA
GGGAAGGATAATGATGTTGAAAGAACTCACACAAAATAAAGACAAATGTCCCAACCAGTAACATGGGATTGCCAAGAAAT
AGCTTAAAGGATGTCTCCAGAGTTAAAAGTGAAAAGGACTAATAAGCATTGGGGATATATCAAGCATGGAAGTCTGTTAA
CTTTGTCCTCATGCCACTAGACCAAACTTAAACCAACTAGTCCTTACCCAACACACAACATTTTTAGTTGGATGCTTAAT
TATTAGAAATTTAAACATTGTGAATTTCCAATTGGAAGAATATGTTGTGAATTTCATAATTAAAAATATATTCAAGTAAT
TTTATAAGTGGAGTCTAAAGAAGATACGATGTACACAAATTTTATTTCTATATTTATAAGATAGAAAGATTGTTTTACGA
TAGATCATCGACTAAATACTTTGTACAAATGTATAGTGTTACATCTCAAAATACTGGATTTGTCAAGTTCGCAAACTCAA
TATTGAATCCACCACCATATTGATTGGGGATCAATACTTCTCCATATCCCTTAAGAAGTTTCTGAGTTTCTTGGCACTCC
TTATTCCCACAAATGTCTTGGGCTCGACAATTTTCACCTTAGAAGATTTGTCACGAGTTGATCTAGAAGAAGCAATAGTC
AAACGCAAGACAGTTCTGCGTGATGAATTATTTTTCCTTCAATACTTTGACAAATTTAGTTCGAAAGGCTTCATTATCTT
TGAACACTAATTTGTTCATTGATTTAATCTTGTGCGCTAGCCAATACCTATGTTGACTCTAGCCTTCCCAAACACTTGGC
CAAATTTAAGATTGTTTTGGCTTAACTCGAATTTAGGCAATAACCCTTTAAGACTTTGGATTAATATTGTAAGCAACAAT
ATATGAAAGCCAACGAAATATAGAAATGAGGACAACACAAGAAGTTTACAGAAAACTTGATTTCCAACTTATATTAATTA
TAGTGAATACAAGAACACTCAAATCGTATCAAACTTGGCACTACAAGAACACCTTGACATTAAACTTAGATTCTGCACTC
TATTATAGTTTTTCCTAGTACTTAGAATACACAATTCGAATTTACACTTAAGTTAGGCTGCAGATTTATAAATCATGTGA
CAGTCAATTGCCGACAAGCGTCTTACAATGATAGAAACACTTGGCTTCCTTAGCTTGATTATATCATATGCAGTTGACAA
CCCACAACTGCTTGTGATGTTCAAAATAATTCAAACAAGGCGTCAAAACATAGTCAAATAATTTGAGAATTAATGAAAAT
ATTTTTTTCAAAAAATTTGATCAATCGAACATGAAAAATCAGAAAATATTTTCTTCCATGCCGAACACACCCGTAAGTTA
ACATTTTTGGTTTCTCCAATTGAAGCAAGATCAAAGACCGGGCCATTGTTGTAGTTATGAAATTGACAAAATCTAATAAC
TTTGATTTAAATTTTGTATTAGTTTTCACATAATTATTTAACTTTGAACATAACAAATTAAATAAAAAAAAATTATGATA
CATAAAGTTGTCAAAAGTACTTTAGTCACAAAAGTTAAAGCAAATATAGGAACCAAAGACCAATTTAATGAAAGGGGTTA
AAATAATTGCAAACATATGAAATAAATGGTCGTGCAATAATTTAAGTTCCTTCCTCCAATGTAACTTGTGTACAAAGGAC
AGACCATTAATGTATTTTAATGAAATAAGAGAAAAATACAGTAGAGTCAAAGATAAAAGGAAAGAAAATGGAAACTACTC
CTAAATTGCATGGAGATTAATAAGCATATATAGCAAGATTTGGACATTCATTACTCAATCAAATGTTGTTTTTAAATTAA
CAATAGATAGCATAATTCAATTTAATAACATATTGTGTTCATTATCTACATTGATCCCGATTAAATTTGGATTCACATCA
GGAAGTCCCTCATTAAGGGATAAGAAAATTCAAATCCAAAACCTCTGAATAAGGAAAAAAGAATATTTATAACGTCATCA
CAACTCTGTTTGGTTACGCATACCTTATTACTAACTTGTGAAAGTAGAGAAATTATTTCCGAGAAACAAGATAATGTGAA
AATTATTTTTTTTTGTATCAAAATTTTCAAATGAGATCAAACATTGGGCCAAACAAAGGATTTAACAAGACGTAGATAAC
TATATTGCCTGGTAGGCCAAAAAGTTGGCATGCATCATGAACATTGAAAAAACATTATTACTAGTACTAACACTAGCACT
AGAATTATCAAAATAAGATAAAAAGATGGGCAGTATTACAAGTCAAAAAAACAGTAACCTGACAGAAAGCCGTTAGGAAG
AAGCACCAAATTCACAAAAGAACACTAAGCTAACACACTTGTGGTGAGTATTCGCAGATCTCAATTTATATCATATTATT
TAACGTGACAAGGAAATTTAATTAAGAAAAAAAACTCTTATAAAATTATGATTTAAGATAAATTTTAGATAATTAAGTGG
TTATAATTCATTTTATTATGAATAAAAAAAGATATTTGAAAGTTAACTTTATCCTATTTCTAATAGGAGAAAAAATGACA
TTCTTTTAAAACAGATTAATATTACATAAATTAAAACGAATAGAAATGATAAATAGACCAATATGATTTGTATTGTAGTG
ATGTGATTGCTTTACGCTTAACTAGAAATTGTAGGTTCGAATCCTGAATATGGAAAAAATATTGTTTGGATCATCACCCC
TAAATGAGACCTACAATATCCGATCCACATTTAATCCAGGCTTTAATGCGGGTTTCAAACCTCATATAAAAAATAGTAGT
GAGAAGCTAGTTGAAAAATAATAGAAAATAGGCCATAGAGTGTTGGCTAGTAGTAGAATGAATAGTGCAACTATTACTAA
CAATAGTACAACTATTGAGTAAATTTATCAATGAAATGAATATTTGCTATGGTTGTGGGGTTTATGTGTTCCTCTATGTA
AACCCTAAAGGACCCTAATTTCTTTCTTTTATACACATTTAATTTATAGGGGGTGGGGTGGGGACATGAACTTGATAATG
TGGGTTTAGTTTTCCCCATTTCTTCATCTACCACTTGCTAACACAATGCAAAGGGCTTTGCCTTACCTTAAGACATGTCA
AATCAATCCATTGTGAAAAAACTTTGACAAGACTTCTATTAATTTATAATATAATGGCATAATACATAAAGAGGACCTTT
AACTTGGCATCAATTTACAACTATGACCCTAAACTTTGCCAGTGCACAAGTAGGCACTTTAACTATCACAAATTTAAACA
ATTAAACACTCGTATATCCCAGGCAAAGTGCGTGATATACAAATGCTTCTACGTGGCTGACAACTAATTAAAATAAATAC
ACGTGGATTTTTCAATTAAAAAACTAAAACTAAAAATAAAATAAATATTAGTTAACATGTCTGATCCTATGCTTAGAACA
TACGACAACATTTTCCTCTTTCTTCTCAACAAAACACTAACCCTAAGTTCCTACATTTCATCCTTTGAATCAAAGATAAA
ATTGTTCGAGAATTGTGGTGAAATTTCACGAACTTGATGTCAATCTATTCTTCTTCTTCAATTTAGTTAAGGTATGTTTA
ATTTTCCCTTTTGAAATTCGTTTTTGATAATTTTATATAAAAAATATGATTTTTTTACCACAACTGTAAATTTGCTCTTT
TTTTTCATAGTATTGAACATATGGGTCACATTATTGTTGTTTTTCACCATGGAGGTAGCTTTTATAAAGGTCGATATGTT
TCGAAATTGGACAATATTATATTTAGCATAGACAAGGACCACTTCTCTTTGACCGAAATGAAATCTTATGCAAAAGATGT
TGGGTATGATGAAATTGAAGCTTNNNNNNNNNNNNNNNNNNNNNNNNNNNNNNNNNNNNNNNNNNNNNNNNNNNNNNNNN
NNNNNNNNNNNNNNNNNNNNNNNNNNNNNNNNNNNNNNNNNNNNNNNNNNNNNNNNNNNNNNNNNNNNNNNNNNNNNNNN
NNNNNNNNNNNNNNNNNNNNNNNNNNNNNNNNNNNNNNNNNNNNNNNNNNNNNNNNNNNNNNNNNNNNNNNNNNNNNNNN
NNNCTGAGGATGGTATAAATGGGACCTTATCCCTCTGAGATGGTAATGATAATGAGGAAGAAAATAGTGACTCCCTTGAC
TTTGAAGAGGAAGATTTAGATGGGGTTCCGGATGAGGATGATAGTGAAGTTGATGAAGAATTGAGAGCCTTTAGAGAAAA
TCTGAGACAAGAAAAGAGGAATGAAGCTGCAACGTCAAAAAAGAGAATTAAAAAATCTTTCAAGAATCAAGAGGTTGAGC
TTGGAGAAGCTGGCATAGATAAGGGATTTGAGGATATTTTCAAGAACAAGGCAGCCAAGTATATTGGTAGATTGGGAGGT
AATGAAGAGTTCATTGGTTCATCAGATGAACCAAGTGAAGATAGCGATGAAGAGCTAGATGTTTTAGCACAACCAGGTGT
TGATTTACCTTCAAGAAGAAAAAGCAAAAAATTGAGGTATGATAATTCTTGTTCCATTTCTTTCTTTGAATTGGGTATGA
TATTTGAGAGTGCAGTTGAGTTTAGAAAAGCTATTGCTGATTATGGTGTTCGACAGAAGGTTCAATTAAAAATTAAACCT
AATGAACCTCATAGAGTAAGGGTAAGATGTGTAGGAAAATGTAACTGGGAAATATTTGCTAGCTTGGATAAAGATACAGG
AAACTTTTCTGTGAAAAATTATTATCCTGTTCACAGATGTCCTACAAAGAACATGAACAGATTATGCTCAGCCAAATATG
TGGAAAGAAAAATGAGGGAAAGAATAATATCCCAACCTGATATTAGAGTTCATAAGCTTCAAGAGACAATACGAAAGAAG
TGGGGTTTAAAAGTGGGAAGATCAATATGTTATAGGGCAAAGATGAATGTAATCAACAAGTTCTTGGGTGATTGGAAGCT
AGAGTTTTCAAAGTTGTTAGACTATGCTGATATGATTAAGAGTACGAATCCTGGGACTTCTTGTTGGGTGAGAACTGATA
ATGAAACAATCCCCGGAAAATACTTGTTCAAATATTTCTATGTTTGCTTTGGGGCATTGAAGAACGGATGGCTTGAAGGT
TGTAGGAAGATTATAGGATTGGATGGATGTTTTTTGAAGGGTGCTTGTAAAGGAGAATTATTAGTGGCTGTTGGAAAAAA
TGGAAACCAACAAATGTATCCAATAGCTTGGGCAGTGGTTGACCAAGAAACTAAACACTCTTGGAGTTGGTTCTTGAGCT
ATCTCATTCAAGATTTGCAACTTGGTGACGGAAATGGCATAACAATCATGTCTGATATGCAAAAGGTATTGTTTTAAACT
GTTTATACTTGTTTATATAAGTTGTTTCTGCCTTCTTCTTCTTTATACTTGTTTTATCTTTTATTTACAATTTATAATTT
TGAATCAGTTGAGGCATATGTGATATTGTAGTATAGAAAAATAAGGCATGTGTGATATTGTAGTATAGAAACAGGGAATG
ACCATACCACATTTTAAACTACTAGGAAAATGTGTTTCTGAACATAGAAAGCTTGCAACTTTCTAGCATCAATATATCCA
CTCTGTTAAAATTATGTGTAGTTGTTCATATTTCTGTCCCATCAGTAATGTATGAAGCTCTTATTAATCTATCCTCTAAT
ATCTAGAGTCTCCTAAGGCAAATAAATGGGAACAAACAAACACTAGTGTTGTTAACAAACAAACTATAAACACCTCAAGA
ACACTATCTAAAATTCAAGAAACATAGTGTTGTTGTCTTCTTCTTCTTCTAATTTTTTTTTTTATCATTTGAAAAAAGAA
GCTGATTTCTGCCAGCTTTTTAAATTTTCTGCCATATTTCTTGTTAAAATTGGACTTAAGCTTTATGATGTAACATCCTT
TGCCATGTCTATTTACTTTGAAAGTTGAGGCATATGTGTATTTTCTTTAAGTTTGAACTTGAAGGTGCTGCTTTTATGTC
CTTATTACTTTGGTGTTTAATGTTGAACTTCATCTATTTATTTTATTTTCTAGGGTCTTGATTCAGCTGTTGATGGATTG
CTTCCTAATGTTGAAAGGAGAATGTGTGCAAGGCACATTTGGGCAAATTGGCAAAAGACTTGGAGAGGTGAAGCAAGGAG
AAAAGCATTTTGGAGGTGTTCCAAAGCTAGTTTTGAAGTAAAGTTGAGTGATCAGTTTGCATATTTGGGACAACTTGGTG
ACAACATTTGTGAGTCATTGCTTAAGTATAACAAAGAATATTGGTGTAGGGCTTTTTTTAGTGAAAGAACCAAGTGTGAT
GTGGTGGAAAATAATATGTGTGAAACATTCAATTCTTGGATTGTTGGTCCTAGGCATAAATCTGTGATTAGTATGCTTGA
AGATATTAGACATAAAATGATGGATAGACATGGAGATATGATCAAGTTTGTCGATACTTGGATCAGTGACATTTCACCCA
TGGCAAGACTAACTTTAGAAATAAACAAAGAGATTGGTAGGAAGCTAAAGGTGAATTGGAACCATGACACTGGATTTGAG
ATTCTGGAAGGAGAATATAGGCACATAGTCAATATGGCTAATAAAACATGTAGTTGCAGGTTATGGCAGTTGAAAGGTAT
CCCTTGCCAACATCTAGTTTGTGCCTTGTATCACATTGGACAAGAACCAGAAAATTATGTAGAGCATTGGTACCAAAAAG
ATACATTCCTACGTGCTTATAAGTACTTCTTACAGCCTATCTCTAATATGAAAATGTGGCCGGAAACCAATAACCCACAA
ATAGAGCCCCCTGAAGTCAAGCCAATGCCCGGAAGACCAGGCAGATGTAGAAGAAAAGATAAAGATGAACCAAGAAAAAA
AAAGTGGGGGAAAGCATCAAAAAATGGAGTAAAAATGACATGCTCCAAATGCCATCAAGTTGGGCATAATAAAAGGACCT
GTAAATCAGTGGTAAGTACTGTATTTGATATTTTTTTTCTACATAATCATTTTTAGACTTCTAAATCTTTTTCTTATTGT
ATAGCCCTCGCAACAGCCTTGTCAACAGCCTTTTCAACAGCCCTATCAGCAGCCTTTTCAACAACCTCGTCAACAGCCCT
CACAACCATCGGTGAGTCAGTCTAGCACTCAACATTCCACTTCTTTATGTCCAGAAACTTCAAGAGTTGAAGGAAGAAAA
AAGCAGAAAAATAGTTCTTCTACAAGGGCATCTTCTTCATTTGGAAGGAAGAGTAGAAGAGATGTTGGATTTGGTGTTTA
CACAGATATACAATCTGGAAGACAAGTCATTAATGTATGTGTGTTCTTAACTTGCTTTTTTTTCATCTTTATTTATATAT
AAAGAGTAATGTATAGGTAACCTAATGTATATGAATTATATAGCCCGGGAGATCAAGTGAAAGAGTTATCTCAAGTGGGA
CAACATTAAAGGATGCATCACAAACAAATGTGGATCTTGGATTCAAGCCACCTGGTTTGAAATGGAAAGGAAAAGAAGCT
ATGACGGGAAATCAGCTTCAACAAATGCAACAACGGAAAAAAAATCAAATCAAATCTAAATGGGTACCATGAGAGTTCAA
TTATGCTAGTGATATGGTTACACTTTGGACAACTCTGTTTTTGCTTATTTTGATATATATTTTTTGAAGGCATAATTCAC
ATAAAACAGTGCTAGTGGCATTTAGATTTGCCTATAAATTATTCCACTTTTGATCATTTTGATGTACTTTTGGATATTTT
GATGTATATTTGCCTTTAGACAACTCTTTTAAGGTTATTATGGCTATGAGGCATGTTTTATGGAGGTTAAGTTGATCTTT
TGTAAAGCTTTTTGGTGTTTGTTATGGAAAACCTTATTGATGTTTAGTACATACTATGTGAGTTTGACTTGTTTTATTAG
ATATAGCTTCATATGGGTATGAGCTATTTTATTGATGTAGTATGTGGATGCGAGCTATTTTACTGATTGATGTAATATGT
GCGGAGCTGCTGTTATATTATAAGATTTTCCTTTTAATTTCTGTTGTTAAAACAAAAAGCATACAAGTTGCTCTATTATC
TGTAGGTTACAGCAGCATTGAAGCAAGAAACATGAGTTTTGCCAATTGTACATTGGTGTTGCTTTTGTGCTCCACATAAA
CATCTTCAAGAGCCAATTGTTTTGCCAATTATACTAGCTTTTGAAGAATATCATAGCACCTTTATTACATGTCCCTGTGT
CAATATAGTTCTTTTGTTTTCGTTAGTGTTTGTTCTTCTCCAATTACATCCAAAAATTGTCAATTAGCAGCAGAAGTTAT
GTCTACAAATATTTTGGAGTATCAAGATACGTTTGCAAAACTAACATACAATTATTCAACAACTAATTTACAATCTTTCA
TTTCCATTTACTTAAAAACTTCTTTACAGTAGGCCGTTATCAACCCAAAGAAAACTACATTATGATCCCAAAATGACTCT
TGCAACCAACCAAAGTACCCAAAATCAACATACGTAACAATCACTACATAAAGAACTCTCTATAAATCCAAGATAGGATC
ACAACGATCAACAAAACTCGATATTTTCTCCTAATTTTTTCCTTTTCTTCATTATGTTGTCTTATCCTTTTTTGTAATCC
CGAAATAACAATTCTAGCTTGTTCGTTATAATCAATTTCGCACCACTTGAAAAACTTGCATCCAGCCTGTTTAAGAAGCA
ACAAAATAATCATAAAATTGTATCTTGAATGCTAGAATTTAAACAAAAAAAAAGGTCATCTAAAATGAAACCTTACCCGA
CCATCTTCACATCCAAGAAACCAGCGACCTGGGTTATTTACGGACCAAGAAATCTTCATTAAAGCTCTTTTTCCACAATG
ACAAAAAAAATTTGATGTCATTTCAATGAGCAGAAAATTGTGAAGAAAGAGAGGAAAATGGCAAAAGTTGTTGAAGAAAT
TAGAAAGAAGAGAGTAAAGTGAGATTTTGATTTAAAAAAGGGAAATAGAGATATATATATATATATATATATATATATTA
TATATATATATGAAAGAGATTCATTAAGGGTAGAAGTGTCATTTATGCCTTTTTTTACCGTTGGAGGCCTTTATTTTTAC
CACTGACGCGCCTAAATGAAGTGTGTTTCACGCACTTTGCCATGTAGGATTAGAGTGTTTAATTGTTAAATTTTTGGATA
GTTGAAGTGCCTACTTGTGCACTGGCAAAGTTTAGGGTCATAGTTGTGAATTGATGTCAAGTTAAAGGTCCTCTTTATGT
ATTATGCCTAATATAATTTGTGCATGCATGCCAATTTACCATGTATCATGCACCTATCTACTATTCTTGATCACCATCAT
GACCTAAGACAAATAATTCAGAGCCAATGTTATAAGACTTGGGATGTCTTGGTACAATTATTCTCTTTAACTTTTGACCA
TAACTACTATTTGGTTAGACCACATTGAATTCCATTTATGTTAGTTACCAAAAAAATACTCCATCTGTTTAAATTTCCAT
GTCTTTGTTTGACTAACATGAGTTGGAGTTTCAAAAAGTAAAGTTTAAATTTTATCATTTTAAATTATAAAAAAGAAGAG
AAAATACATAAATTTTCCTCTGAACTTGTCTGCACAATTTACTTTAGCACTTTAACTATACGGGTATTTGTTTACCCCCC
TAATTTAATTTGAAGTGAATTTAATTATCCCTTAAAGGGTGACGTGACAAAATTTGTATCACCAACTTTCTAAAAGCGCG
TGAGACAGAAAAAAAACCAAAAAACTAACACATGTCATCTTTTTATTGGACGACATATTTAATAACTTATTTTACTAATT
TTTAAATATTTTATTTTTCAATTAACTTCTCTTCTCTGTAGTTTTTTTTTTTTTTGCATCTTCTTCTTCCTTTCTTTTTC
TTTTCTCAAGACTCTTTCTCTTTCTTATTATTTTCATTCAGTTCAAGGTAAACATTTACTCCAAACTGTAACTTTTTTCA
CATTTCTTCTTCTTTTTTTTTTTTTTTTAATTGTTTATTCTTCTTTTTTTTTGTTTTTCTTTGACAAAATTTTTTGGTGT
TTGATTCATTGACACCAATTTCGACATAAAAAAAGATTATTAGATCTATGAGTTTAAAGAGTTATAAAAAAAAGAACCCG
AATTTCACTAAAAAAAATTCAAAGATATTGTTGGCAAAAAATTGATTGTGGAGATTTTGTCCAATTCATTGATAAATTAA
CATTTTTATGTAAATAATTTTTTTAATTTTCGAGGAAGGTGATATGATGTAATTAAAAACTGAACTAGAATTGCAATTGA
AATTTGAATTATAATTTGTAGATTGAGGGGTAAATTCATCGATGAGTTTAGTTTTTGGCTCAATTTTAGATATAATCATG
GTGGGTGTAGGAGTTGTTGGTTTAATGTGGAAATTGATGTCTACAAATGGAATATTGAAACCTATTTTCTTACGAAAAGA
AAGAAAATTGGAGAAGTTTTTTTAATTCTTTACATAAAGAGAAAATTATTATATAATGGAAGAAGAAAAGTTGAAGAAAA
TTTCACTATAAAAAGAAGAGTTGCTGTTGACAAGGTGACAAACATTGGGGAAGACGATTAGTGATAAAAAAAAATTATTA
TGGAGAATTAAGTAATTAATTAGAAATTTAGTTAATATACATGTGGACGAATAAAAACACGTGTGACTCAACAACACCCT
GCCTTCAACTGGGCTAGTGATGGGAGGGTTGAAAAAAAATACTTAAAAGATGTTAAGAGGGGTATTTAAACACCCGTATA
GTTAAAGTGCTAAAGTAAGTTATGCGGATAAGTTCGGGGGAATATTATGTCTTTTCCCTTAAAAAAAAATATACTATAAT
GTACTATCATGTCTCTAAAATTTGTGGTGTACAAACAATGTTACGTAATATTTTTTTAAAACAAGCTGAAAAGAAAGTAT
AATAAATTGAAACAGAGGGAATAATAACATAGTAAAGAGGTATGAAAATATTTGCAATTGATCACCATTAATAATCAACT
CAAAAACACATTAATTAGCCATTTCAATTAGTTTAGGGTGACTATTTTAATTTAAGTAGAAGTAATAGTTAGAGTCAGGA
GAGTATTTTTGAGCTACTTAACTAATGGTATGTTGTTTTTGAGTTACATATTTGTGGCAAGGGGTATTTTGTGCAAAAAT
AATTCAGAGATAAAATTGACAAGAATTCCAAAAAAAAACAAAAAGTTAAGGATTGTTTGGTGGATGTATTAGAGAAACTA
ATATAAGTATTAGTGTATTATTAAATCTTTTATTTGCTAATGTCATGACCTAAAAATGAACGTGATGACATTCGTCTATT
TCCATCAAAACAAATCAATCAAGCCAAAACATGGCAAATAAATTGATACGGAGACCATATATATACATTGCAAACAATGA
AATTTGTTTAATAATGATTATTAATGCATGAAAACACATGGTTAATGATATAAGCGTCTTTTTTTACACTAAACTATACA
ATGAATAAGTATCATAACTAAATCTCATTATTATTAATATCGACATCACTAACACATTGTATTCAATACTATTCTTACAT
GCTCTATCAAACAACTCGATATCGAATAATCGTTAAGATGACAATTGTGATGATGAGTGGTTGTGGGGTTCAACAGTAGT
AACTCTTGAGTGAGTCTAAGAAGACCTATATAGCTAGATGAAGAAATTGATAAGAATTAGGTCATCATCACACAGAACAA
GAAAAATTGTACACTGACTTCCGTGAAGTAGCTAGCTATCCAAAGATGGAGTTAGATTTACAACCAAATAATACTACATA
TAGGCTATAGCCTATATATATAAAAAAAAGTGGTTAGAAATTTAACATCTCTATAAGTCGGTAAAAAAAGTAATTAAGTA
CCATTTTGCAGTGCTTAAAATAAAACATGACCTCATTCTAAATTTACTACACAAATACTCCCTCCGTCCCTTTTTAGTTG
TCCACTTTAGAAATGACACACAGATTAAGACAACAATGATTAGCACAGTGAAGTTACAATTTTACCCTTATGACAACTTT
TCACTTCAAAATTACAACCACTTCTTTGAATTCAAGTGAAATAAATTGGAGGGAAACAACATACACTTTTAGAAATTTTC
AAGAAGTGTAAATAAGGGTATAATAGGAAAAAAATTGTTGTCCTTTCTTGATTTGTCAAAATGGACAACTAAATAGGGAC
AACTAAAAAAGGAAATATGGACAACTAAATAGGGACGGAGGGAGTAGTAAGTAAAGGTTTGTTATTTCACACCCCCTACT
TTTTCATGATTTGGTGGATCTTAACTACTCTCATAACCAAAAAGTTTCTAAGTTATATAGGGGGGTTATTAGCTTTAATT
TTTAATATTTTTTTTTCATTACATAGTGAAAAAAAATCATGTTTTATAATTTAATTTTTTTTATTAATTAACAATAAGAA
AAATCTCTTTTTCTTAGTAATGAATTTTCTCTTGATACCACTAGACTTTAATTTTTTATTGTGGATTTAAGTTACTGCAT
AGATTATATAGGTATTAAATGTATTTTTTGTATAAAATTGGTGTAAATTGCGACAGCAGTAATGAAATTAGAATTTTCAT
CAAACAAGACAAAATATAAAGAGACGCATATGAGAAGATGATGAAGCTAGTTTAATTGAGGAAGTCACTTTCTTTAATGT
ATACTAAATGGTAAACAAAAGCATGACACATGTTGCTTTTCCCCTTTCTAGTTCATTCCCTTTTAGAAAACAAATCTACT
TGAAAGCATATTTTAAAACTACATAGGTGAATGTAAAGTCATTGGTGTCCTCTTTGAGATGAAGTATTGATAGTCCCTAA
ATCAAAAGGGATGAGGAAAAAGGGTTGAGAAAACATTCTTGAAAGGTGGGATATATTAAAAAGTGTTAGCGGAGAGGTCA
CCCAACTATTTACCATCTTTGTCAAATAATCAGTTTTATGTAACTAAAATCATATACTTCTTCAATAATTTATATAACAT
ATCGTTTGATTGAGCATAAAATTTAATAAATAAGAAAAAACTTTGTTATATTTATCAAATTGTCCTTATCAAAGTCATTG
CAGTGTTTATTTTATTTTTTCACAATAAAGTATTAAGTCAAATCTAATAAAATAAAATGAGATTAATGTTATTAAATAAT
TATCAAATAACGAAAGTTGACATCTTTAACGACAAATTAAAAAAAAAAATATCACGTAAATTGAGACAAAATATAGAACA
CTTATCTATAGTTGCTTTATAAATAAAGTGATTGTGATATTTCTATTTTACTTTCTTGGGATAATGTTATGAGTGCATGA
AATTCAACTTTTACTCATTTCTAGCATTTTCATGTATACACACAAAGTGGGAAAACCTATTTACATAATGTAAAGGACCT
AATCTGAAACCTAGCTAACTAAACCCTAGCTATTACCCATGGTGCTCTTTTCATCAAATCTATCCATCTACTGTCTGTTT
GTGATATCTGACTCTTAACAGTACTCCCCATTTGTACTAAATAGAATTGTCTGCAGGAGAGTAGTGAAGAGACTGAGACA
CTGTTTAAGTTTAAAAAAAATCTAGTACTAACAATTACTACTAAGGGTTGTTTGGTTCGTATAATCAGAGATAATAATTT
CAGAATAAATGATAAATAATTTCACTTCGTGATAGGATACCAGGCTAAGGAATTCGGGATACTATTCTCTCGTGTGTCAA
TCGCTAGTGCATTTAGGACTCTGATCGGCTCCTGGCTTAGCTGGAGAGGCCTAGCCTAATTTGAGAAGTGTTAATTCAAT
TCTGGTAGATATAGTAGCAAACCTAGATGTAACATAATTATGAGTCGTAATTGGTGTGAGGAATAAGGTACAGTGGTGAA
GGAACTAATGAAGTGATTTAGGAAGATGAAAAGTGATTTTTAGCCTTTGGGAATGAGACCCTTCGGTTTTTTTGTGGTTT
AAATTTATTATTTCAACACTTTTTCTTGGGATTTGAACCTTGAATGCAAGGGTCAATCTTTAAGGAGATCTTCCACTGCA
CCACACTTTGCTTCTTGTTCATGAGGGGGTTCAAAATTCATATGTCTACGTAAATATTGAAAATTTACCTTATATATAGT
GTATTTTTTTGTCGATGGGTTCAGGTGAACCCTCTTGACACCCACGTAGGTCCTCCCCTAATTAGGTAGTCCTTGGATTA
TTTACTTCACTATTTTTTGTCATAATAATGGAATTAATTATCTCATATATTACACGATGGAATAATTTATTCTAGAATAA
CTTATCCTAAAATTAGTTATCTTGGAATAACTTGTTTCCAATCAAATGAACCCTTTATAGTGTTAGTTTTATACCATTTC
AAATGAGTAATAATAATGACCCCAGGATTAAACACCAAAAAGACACGTAATACCCTTCTTCAAGACACTTCTCTCCAAGT
TGTCCTTTAAAAAGTATAAGGTTAGAATTGAAAAAATAAAAATGCATCCTAATTACTGTAAAATCAAACACATATATATC
CCATATTTAGTCTCATAAACCAATCGTACTTATCAAAACCAAGGTATATTCACTTAATAACTTGTTCATCAACCAAACAT
TATTGTGATTGCAATTCTAATTTACGTCGACTTAATTATGTACGTACTATAATCCCATCATTGTGATTCCAATTGATATA
ATTAACTTGTTCATCAACCAAACGACCTCTTAAGAGAAAAAGGGCATTCTTGGAATATTGAATAAAAATAGTACAAGAGG
TGTAACTATATACTGGTGACAAAGAAATAATTCTAAGTAACTGTCCATGGGGCTGATGATATAATATGTTATGGCATATA
TGGTGTCAGTAATAAACAAATATAAATATGGAACAGAGATTTTTTAAAATTTTTTTTTGTTATGATAATTCTAGTAGTTG
GGGGTGGGGTAGGGGGATAGTACACTGCAATGCAAGAAGATGAAAAAAGGTACAGTCTTTGATTTCATTTTGAGATTTTC
TTTCATTGATTGGGGTAGGACATTGCTTTACAAACAGAAAGGAATCGTCCTCGCATACATCTACATTTAAAAATAATAAT
TCAAAGTATAATATTTTGACGGAACACATCGACAGTCTTTTGAATTTGTATTTTATATAGCAACAATATTTTGATTTATT
CTTTTTTTAAAAATGGTTTCATAATTAGACCTTGAACGGTTGAACCTCTTTCATATGATGAAAATTGTTCGTGTATTGAG
CATTATTTGCTATGTACCATTCATGATGTTGTCGTAGAAATGACTTTATTTGAAAACGATACAATAATGGTGCAAATACA
TTTCATACTTTTAATCCAATTCAAATCGGAGAAGCTTATTCAATGATTATTTGAAAACGATTCATTTCATACTTTAATCC
AATTCAAATCAGAGAAGCTTATTCAATGATTATCATGCTTTTAGTCCCAAATTTTTTAAGATTGTTTTTTCTACATAATT
CCAACAAAGATTAAAAAAAGTTCGAACAAATAGCAGCTTCCATGTAAACATTATTTCTTATATTCCTATCCTATTTATGT
TAATAATCTTTTCTTTTTTGTTAATCCAAAAGTAGGGGTGTTCACGGTTTGGATAAAAACCGATTCAAACCGAAAAATCA
AACCAAATTGGTAAAATAAAACCGATTTTATTTGGGTTTGATTTGGTTTGATATTAGATTTTTGAAAACCGATAGTATTT
GGTTTGGTTATGGTTTTATTCGAAAAAATCTGAAGAAATAACCGAACTGAACCGATGAATTATATACATATATTTTATTA
ATATACATACTTAATATATTATTTTTATAAGCAATTTTAAAGATCTTATACATATTTTCATTAAAATTTCTTTATAATTT
ACTTATTGAAAGCAAAAATGTCCAGATGAAATATTTATCTTATCGATTTCATGTATATGAGTGTCTATGACAATTCTTTG
TGGGACTGAAAATGTTATTGTCTCTTCCTTCTAGGCCAATACAGTGAATTTTAAAGCTTTATTGAGAGTAAATTTAGTGA
TTGAAAGTTCAGTAATTTAAGTCATTATAACTATTTTTCATTTTGAATGGATTGTTGTCACTTTTTTCACATTTTAAATA
AATTGTTTCTTTTATTTTTGTGTATGGTTAATAACCGAATAACCGAACCAAACCAAACCGAAACCGATAATCACCAAACC
GATAAATGTATATTATATTTGGTTTGGTTTGGTTTTGATAATTTTAAAACCGATTAAATTGGTTTGGTTTTGGTTTTGAC
CAATAACCGATCCAAACCAATCCATGAACACCCCTATCCAAAAGAATGATATATTTTTATGATTATATAATTTGTCATTT
TACCAAAAAAAAAAATATTTAATTTTGTCGTCTCAGATTAAAATATATTAAATGTATCAAAATATTTACCGTCTTAAATT
ATATCTTATGTGAAAAATTAAAACTATAATTTCAAAACAGGAAATAGATATATATTCTTTTAAGTTCGACTAAATCTAAA
ACTAAAACAAACCCGATTCACATATCATGTAAATAATTGTAATAGAATTTATAATTTTCATTTTATCTTAATTTATGATC
ATATATTTTCTATGAATTGCTTTAAATCATAATTTCTTTAAAAAATTATAATTTAGATATCGTGTTGGTGTATTATATCA
CAAATATAATAAATTACAGTTGAAATAAAATGACAAAAATGAATAAACAAATTTTTAGGCTAAGACGCAGATATCTCGCT
CTCTTTAAGGAGATTCAAGCTCACTGCGGCATAATCTACACTGATCCAGCAGTATCACTCTTGTCTTGTTCCCTCCAGGA
TACAACAGCCCAACAACGTCTTACAACTCAAACAACTCCGAATTAGTTGAAGATTTCAAAACTCCACGAGAGAACACCTT
CTTCAACAAATAATTACTCTCTTGTTTGTATAGTGAATATAGTTGAAAACTTAGAATATTTTTTTATGTCTCAACTCTTT
CTTTCACTACTAACCTCAATATAAACTTTTCACGTTTTCTTACACTATTTCTCTTCCACTTTATCAACCCAAAGGAAGAC
CACTATTTATATGTGATGAATTTTTCCTTGAAATAGATAAGAAGATAATGGATAGTAAATTTGATAAGTGAATGGCCTAT
AAGTTACATAGGTTACCAAAATAAAGAGGTAGAATAATGGGTGGAATTAGTGATAGATCATGGCAATAATGGTTACAAGA
GTTAAACCAAAGTAATGATCACATTCTTGTCAACTTATACCCACTAATATATGCACTTAGTATTTTTATTTTAATATTTA
AATGCATAAACACCAACGTATCATACCCAGTCAAACACAATTCCAAAAAAGTATAAAAAAAGATTAGGTAGATGTCCCCA
CGTGCGTTGGTAATTTAGCGTCAAAGAGACAGAAGCAGACCCAAACGGTTCGTCTGGTTACGTGTTGGACATATATAAGA
CAGTACTACTACACCTTTGTTTAAAGCTGATTATTCATTGCCCCTTTTAGTATTGATGTTCGATAAATTTAAATTTATGA
ATATTTATTTTTGATGTTAATAGTTTTAATAGAAATTTAATTTTTTTTATTAATGATGAAAAGATGATGAACGCTCCCTA
ACAACTAGTAGTAGATGAGATTCTTCTATGTGATGTTGTGACAAGTGGCATGTATTGGGATGGAGAGTATTATTATATAT
GAGTTCAATTGAAATATGTGTTAATTTTTTATATGGAATAGAAATAATTAAAATTTCCTATAAAAATTTAATTTTGACCT
CATAATTTTGAAAATGTAAGGAGTTGAACGGTAAAAACATAAAATTTGAATTTTGAATTTATGTAAGGTGGAGTCATGAA
TAGGAGGGTTAAGTGAAAAAAAAACTTATGATCCAACTTAAATTTGAACTTATTAGATATTTAACGATCAACTATGTTAT
TAAAAAAATTATCAAAAGGGAAATGACATCGGGTGAGAAGACAATTGAAGACCGATCATGTTATTCCAATTAAATATGAA
AAGGATTCGAAAAGGAAAGCAAAATAATAGTTATATGATCAACGAATAAATTAATTGTGATCACATAACAACACAAAGAC
TACTTAGGATAAGAAAGTCCCTCATAGTAAAATATAGGAGAGCCATTGGATATATAAGTATTCATGCTTATATACTAGTG
AAACATTTTAAAACAGTGCAAATTTATGTTCAAAATAAACAATATCACTAGCGAATTAGATTGTTACAAACAGATGTGAA
GCCAATTGAGAATGAATACAACCATATTTTAAGGGGTGAAAAAATAGAGAGGAAGAAGTGAATCCAAATATAAATTCTAT
GGATCATACAATTAAAATAATGTAATTAATATGTCAGAGTTGTTAGTGAGCATTACATCAGCTAACTCAGAACTGAAAAT
ATTGTCCTTTTTCCCACTGCAAAAATAATTTTTCCTATCTGCACATAGATTTTCCATATCTCTATTTTAACAATACTCCA
TATTCTATATATCATGCAAAACGGTTACTATTTTTTTACATACACATAAGTAGCATAACCTGACAATGTAATATATTATG
AGTATAATTTCACGAGTTATGGTAGTTTAAGTGTCATATTTATCGATTACTAATACTTCACCGGACTCAATTTATGTGAT
TTTATTTGTTTTGACACGAAATTTATGAGAGAAAAACTTTTGCTTTAAAACAAGTTATAAATATTTATGTGGCTAAAAAT
TTATCTCATTAAAAATAAAATAAACATTTTAAAGTTAGAATACTACGTATGGTAGAAATTGTCTTTGTGGAGATCTAATT
ATATAAATATCATTTATATTGTTAGAGCGTAGGATTTCAACTCAACTTAATATATTGTCTAGTGCAATTGAGGTTTCAAA
TCCATTTTGAAATTTACGAGCATCTTTCTTATCATATCAAATAATAATGATATGTGATGTCGTAAGGTGTTAGATTAAGT
TCTCCAATGAGTGCAATTCTTATGTTTAGTTGTCATCGTTGAGTCTAGAACTATGAATAAATTGTCTGTAATAAGTCAGA
GGAAGGATCATGATAATGTCAAGTCATCATGCCCCGGAACCTATCTCAATGAGAATAAAAGGGTGTCTACATATTGTGGA
TGATTTTTCTTCACCATTTATGATTTTCTTCTTGAATTTACGTTAGCTAGTTAAAAGTGTTTTACTAGGGAGAGGAATTA
GACTATCTCCTCTTGAGTGAAAGGCCCTAGTAAAAGATATATTTCAAAGATATTATTCATATACTATATTATGATAATGA
ATATACCATATTAATTTGAGGTTTGGAATGACCTCGTGCTAAAGGAAACGTTTCATTTTCCATAACAAAACAAATAATAC
CATGACTACAAATTTAGAGAGACACAAAAAATGTCGCCTTAATCTGTAAGGAAAATGAACTTTGCTCCTCTGTGCGTTGA
GTTAATTTCTTGAGTTTTCACACCCAATTAGCTTTAACTAGATACCAAGGCTAAAGGATGAATTTGAAGTCTATGACATA
TTTTGTAAAGGGTAAATCACATAAATATGCTATATTAAAAAAATATTTACCATCTATGACAATATAACTTTTTTAACTTA
ATATAACATTTTTTTGGAATTGAAAATGTTGTACAGTTTTTCTTCTCTTCACTTCCTCCTGTTCTTTTTTTTATTCTTCT
TCTTTGTCTCTTTCTCCGTCATTTTTCTTCTTCTTTTTGTTCTTTTTCTTCTTCTTTAAAATTTTCATTTAATTAACGAT
CCTCAAATTAATATTTGCTCATATTTTACTATCTTTACTCAAGAATATGACGAGAAGAGGAACATAAAAACTAAAAATTT
GTATAGAAATATGTTTTCAAGCAGAAATTTCAAATCTCTAAAATTACAGTGGTAAGAGTTCACCATTGATAGTCATTATA
AAGCTTCAAATTTTAGATTCATTATTTGAATTTTACGAAATTGTGATTAGTTTGGATAGGTTGTTACTACAAATAATTGA
AAATGACGTTTGTAGTTTATATCTCAATTTTGAGAGGGTTTGGTTAAGTTTATAATTGGTAACACACTTATACTACATTT
ATAATACATGCACATTACATTTTTAATACATATTGCAAATATCACTCATGTTCTTAGTGATACAAACCAAAATAATTTAT
AAGACACATATAATACATGTTTTATTCAAAATAATACAAGTTTAATTCAGTTTATCTTGTCTTTCGTTAGTTCCGTTTTT
CATTTATTCTTAATTTTCTCTTCTAGTTCAACTCATTTTGTAGTTTATTATTTGTTACTATTAAATTACTTGTTTAATTC
ATTATTGATATAAGTTTAATTCACTTTATAGATCATTGTCTGGTCTTTCATCGGTTACATTTTTTATTCATTCTTAATTC
TCTCTTCTAATTCAACTTTAATATTTGTGTAATACAAGTTAATTCATTTTTCAGTTTATTGGTTAATTTGTTACGATTGA
ATTACTTGTTTAATTCATTATTGATACAAGTTTTATTCAGTTTACAGATCACAAAATGCTCTTTCGTATGCTACATTTTG
CATTCATGTTTAATTCTCTTCTAATTCAACATTAATATGTGTGTAATACATTTTTAATTCAAGTTTAATTCATTTCGCAG
TTTATTATGTTTCTTCATTTGTTACGATTAATTATTTGTCTAATTCATTATTGATACAAATTTTATTCAGTCTACGAATC
ATTGACTGCTCTTTTGGTTGCTACATTTTGCATTCATATTTATTTCTCTTCTAATTCAATTTTAATTCAAATTTAATTCA
AGTTTAATTCATTTTGTAGTTTATTGGTGATGCGTAGAAAAAAAAACATGACTAATCTGGTCATGCTGATTTACTTCAAT
TTATAAGACATGTATAATATATGTTTATTCATTAACAATATATTTATATTACATTTTGCAGACTTCACTCTTTTTAGTGA
TCCCAATCAAAATATTTATAATACACTTATAATACATGCATAATACATTTTTAATGCATATTGCAGACATCATTCCAATT
TAGTACAATCTTTAAAAACAACATACATAATAACTTTTAGGGGCTAATTTTTTATAAGAGCTACATATTCGTTAACGTTT
ATTTTGATCCATATCATTTCTTGTACCACATTAAATATTGAAGGATCAACAACTTAAATACCATTATAGTGGTTGACAAC
ATAATTTCCAGGGACAGATAGAGAAAGAATGAGCTCAAGATTTTCTTCTCCCTTTAGAGACATAACGAATTGAATTTGTG
GTTCAAGATTGTGGATCTTTCAATTGTAGCTTTAAAATATTGATACCTTGCACAGAGAGAATAAAAAAGGAGAAAGAGGA
GAGAGAGAAAAAGGAGAAAGAGGCGAGAGAGAAACATAAATCAAATAAATACATAATATTGTTATATATTGATATAAATG
GTAATAATTAAAAAGTATACTTAAAATAAGTAATTATTTTTTAAAAGGGATCCACCGAAGTAATTAATCCATTTGTAAAT
TAGATCAACCAAAGACATTAGACTGTAATTTTTCGAGTAAATAATCCACTCCCTTAAAGCCCATAACTCAAGAGATCATG
ATATATTAACTACATATATTACAGACACAAATCTTTTAGCTTTAAGGCCCAAGAGGCCAGCAACGTTGATACTACTTCAA
AAGGCCCATAAACTATTGCATACCAAAGGAAAAAATGGCACAGCATGTACTCTCTTTTAACTAATTGGCAACATATAGCC
CCTTCTTATTTTTATAACAAAAAAAGGATTTTTAAAATTAAAATTGGCATATTTTGGCCCTTTTTGCCCACGTTAATATA
TGGGAAGTAATTTATATTTAAATTAATTATTTTTTTAAGTTAGTGGCAGCATGTTGCAGTTTATTGGGAAGTGGGACTTT
GCTCACTTTTTTTTCTCCTCTTTTCTCATATGCACGTTTTCTTTGATTGGTGAATATTTATTGATAATGTAAACATTTAT
ATCATTCTTCTTCATCCTTTTAAACAAAAGTGTGAAAAGTTGATGTTATATCTTCTCTAGAAGATTTGCATGTCTTCACT
TTTTATATTGTTAATTTTTTTTTTTGGTTTTTTAATTTTTCAAGTTGAAAGTTTTTATATTTGGGCGAAAATTAAGGAGA
TAGTAATTGATTGTGGGTATCAATTGCCATGGTTAAGAAAAATATTCCTAGAATTATTCCTAAAAAAGGAGATTCTGATT
TTGATTTTGTTGAATCACCATCCAAAACATCAAATTTTAGTCATGCAAGTTCTTCGCGGTATCTGATTCGTAGTAAGGAT
AATTTTAAAGGTAAACAATGTGAATTGGTTGGTGTTGTTGATAAAAAAAATTCAGAAAAGAGTTATTTCTGTTGATGTTG
CTAGAAGGAGAAGGATTATAGAAAGTGATGAATCGTCTAACTTTGAATATTTTTTACTTGTGTAATGCTGAGCATTTTAA
TTTCCAAGTGCAATCCTCATTTACACATTGAAGGAAGATTATGGAATGTATACAAATATTTAGTGAATGAATACACAGAT
ATGTATACATGAATTTTTGTATACATGATTGTTCATTCAAATGTTAAAAACTCATTCATGTGATAAAAAATTATTCGATT
CAGTGTATATATTTTTAGTGAATGAATACACGAATATGTATACATGAATGCATTGTATACATGATTGTTCATTCACGTGA
TAAAAAGCCAATCATGTGATAAAAGATAATTTAGTTAACTATTTACCTATTAATCTAATAATGAAATCCAAAGGAATTGA
TGAAAGTATCGACATTTAGATGGGTTGAAATTAATTTGAATCAATCAAAATCAATATTTGTTGTAATAGCCACCCCTTCT
GTTGAATAAACAAAATAATTTTTACTATCGCATTCTTCGCTATGATGAATCAAAACTATCAAAGATGTCATCTATTTTTC
TCTGTTTGTTGTTGAAGTGCGTTCATTTTTTTGGATACACTGATTTTGAATTGGTGAATTTCATGGAAAATGAATGACCA
TCTTTATCAATACAAGAGTTATTATACCCATGAAAAAAAACCACGTCTCCTTAATTTATGCTAATAATTAACTGTTGGTT
TCATAATGGAGGGAAAAAATGCCTATTAATATGCCGAATTAATTTTAGGACAATTTGTGCTAATACTTTATTTGTCTATT
TAATGCTTATTAATGTTGGGCTATATGTTGCTAATAGTTATTAGCAGTTGTCTATATATGTCATTTCCTCATACCAAAGT
TCTTTTTATTTTTTTTGGACCAGTTACTTTTAAGCAAATGGAAAATGTGATTATATTTTCAAAATAAAACTTTAAACTAT
TGCATACCCAAGTTCTTTCGCGAAATCTTAGGGGTCGTTTGGTGTGAGGGATAATACCATATAGTCCCGGGATTAAATTA
TAGTACCGCTTATTTTGTTGTTTGGTTGGCAAGTTCGGGATAACTTATCCCGGGATTAATAATTAGTACCGGGATAAGTT
ATCCCTCTATTTGGGTGGTATAGTAATCCCGGGATAACTTATCCCGGGATAAAATAGGTAAATGACAAAAATGTCTCTTT
CAACCCTTTTGTTATATCACTTTTTACATTAATGAAGGGCATTTTTGTAAACAAATAAATTGTTCTTAAAATTTATTATT
TTGAATACAACAAACCAAACACTCAATAAAAAATAATCCCAACACAACTTATCCCATCATAACTAATCCCAACATAACTT
ATCCCATCATAACTCATTTTCAAACCAAACGACCCCTTAGTGTCATCGATATTGTCAAAGTACCATCTTCCGTTTCTCAA
ACTATTGCACACCCAAGAAACTAAATAAAAGTATTATTATTATTATAAATAAAAGGTAAAATAACTAAAACCTCTTAAAC
TTGTCAATTGGCTAAACTTTCATTATGTTTATTCAAATAAAAAAAATCACAAGGGATCATTTGTTCATTTTCCCTTTTCA
CAACTTCCTAAAGCACAACATTTGTTCGGTAACAAGGGATTGACAAAAATATTTTTAATTGGCTCAAGTCAATTGGTTCA
AACAATGTGACATTTGAATTACATTAAGTGTGGAAACCCTATGACAGGTACCAGACACCGGATGAAAAAACAATGTAGTT
GCTCATTGTATGCACAAACTACTTCTACCATGTAGATTATCCACACTTCTTTTGGACAGTGAAACTAGGTAATCTGCTCC
AAAAGAGATCAATCATGAGGGAGGGCGAACCTCAACTTCATCTCTTTTTTTCCAACCTCCCTGCCATAACATGAGAGATA
TTTGTATTTAGAACAAAAATTTCCTCTATTATAATAACCACAAAGAGCATCATAATGAACTATTAATAACAGAAAGCAAA
GCGAGAAGTTTAGATACATATCGAGATATATACCTCTACTTATGACCTTTGTTTCTTAGAAGAGTTACAACTGGCTTCTT
CATGATGTTCACTATCGTCATATCTGATCCTCCTTATCCCAATGGAAAGTTCTGTTGATGGTTCATCACTGGTCTCAATG
GAAAGTTCTGTTGGTGGTTCATCATTGGTCTCAACAAGCTCAGATTCATCTTTATAGAACAAACGAAGTCCAAACTCCTC
CAATTCTTCAGGAAAAGATAACATAATGTGCCCATAGTCATTTGGTGTTTTACCATTTGCGTTAGATGTATCCCATATGC
CAGCAAAAGGTACCAAGAAAAACTGAATCCTAAAATATGCATAACATTCTGAATGATTGGATAAGACAAGTTTCTGGGTG
ATACACGGCATCCCTTCAGAACTAATAATCAACTGAGCCGTGTTTTCAATTAAACTTCCAAAGTAACATACAGCAAATCC
CAAGAAGTTATCTGATACATACCAATTTTCAGGCAAATTGACTGAAACACTTTTATCCATTCCCTGATAGTGGAACCAAC
TAGGGATATTACTCCCCTGACTCGTAAACACTCTTAACGACAAGGAATCTGAAGCAGAGATGTCATGGTGGAATGATGAG
ATATTTTGAAACAGTGAATTACAGATCAAATCATTGCGCCAATCTGCACATATTGTATCTAATTGAGGTGGAAATTCAGG
CAGCTGTGTAAGCCTCTTGCAATCGTTTAAGTACAAGAGTCGAAGAGCACCAAGTTGGGCAATGCTTTGAGGCAAATGCT
CAAAATTATCTCCCTTGAGATGCAACTCTTTCAAAGAGGATAAGCATCCAATATCTTCCGGAATTCTTCCATCTATGAAT
TTGGAGGAACTGAGATCCAGGATTTCCAATGAGAGTAACCCGCCATTAATTGGAGGAAACACAAAGTACACTTCATCTTC
TGTTTTAATTTTCACAAACTTCAAGGATTTAAGCTTGTTCAAGCGGACGATGGAAGAAGGAGGTCGTGAAATTAGAGTAC
GTGTAGCATCAAGTTCCTCCAAGTTTTCTAAATCACCTATCTCTTTGGGCAAGCTTTTAATTGTTAAGCAGTACGACACA
TTTAGCTTCACCAAACCTTTCCACGTAACAATGCTGCTTGGAAGAGCTTCAAGATTCATGTCATTCAAATAAAGCTCTGT
TAGATGAATTGGGTACTGAATAGATAATGGTAGTTCCCTTATCCCACTGTTTACTGAAAGACTCACCAACTCCGGCTTCA
TTGTACGGAGGAATTCTGGAAATTCCATTAAACTATAGCAAGCTCGTAGATTCATAGATTCAAGAGATTTCATGTTAACA
CGTGGAAAACTCCAAAGCTTGTAACAATCATTCAAATTTAACACAATGAGTTTTTCGCAATATGCTAGGGAATAGTGAAC
CTCTTCAAGCTTACTACAGCCCTCCAGATTCAAATACTCCAAATTTGGCATCCCCGTGAAATCTGGTGTTTGCACCAGGC
TTCTAGAAAAGCTGAGATCTAGCGTTCGTAGAGACGGCAAATGCTGCTATTCAAAATAGAGAAAGAATGATCTTTGTGTT
TAATTTACCCCTTAGACCAAAAATGAATAAAGACATCTGAATTATGAGAGTCTAACACAATATTTTGAGTGAAATTGGAA
AATGTTTTATTTTATTTTTATATGGAAATTACATGTTCAGAAACTAAATAAAAGTGTTTATTATCTATAATCCTTTAGAC
TTGACATGTTTTATTCTATACACACTTGATTGTTACACTTGTCTTAAATATCCCCTATATATACTTGACTATTTACTACT
CTCTCCATTTCACAAACAATGGTCTAGTTTGACTTGACACGACGTTTAAGAAAATAAAGAAGACTTTTGAATCTGTGGTC
CTACATTAAAGTTATGTTAAATGTACAAAATTGTCCTTTAATCTTGTGGTCTTAAATATGTCAGGTGGAAAACTGAAATT
AAAATGTTACCAAAAATAGAAAAAGGTCATTCTTTTTTAAACTGACTAAAAAAAAAAGGAGGTCATTTGTGAAACGGAGG
GAGTATCATTTATCTCTTGAACATTGATGTGGAAAAGAGTGAATACACTCTTCTAGGTGCTTGAGTGAAAAGAAAAATAG
AGGGCATAATTTTAACCCCAATTTATGTTTTTTTATTTATTCTTTAGCTGTAATGACTATTTATTTTAATTATCTTTTTT
TTTCTTTTGGTGAGAGTGTTTAGTTGTCGGTGTAGATCAAATATTAAGAATATGGCATCTAGACAACTATTAAACGGGGA
ATGAATTTACCCAATGGATTTTATGTTTTAAGAGTCATGTGGATGTTACTTGAGTTTAACACTGTTACTTTTAAACGGAT
TTTATTAAGGAGATTAAAAGTACTCCACTTTAGCAAAATGAAGGGATTAAAAATGTTCATATTATATATATTTGAAGACC
AAAATGAACCTATTCCTATAGATATGGTATAGTTTTAGCCCAAATCCAATATATGAAACCTTAATCATCATTCAAGAAGA
TAGTAGTATAGAATGAACTCCTTCGATAAGTATTCATTTTGTCCCACTACATAAAACCTAGGATGAGATTCATATTTTTG
TAGGTAAATATTTTGATGATCAAATTTTAAATTGAGCTTCTTAGTTAAAATAATGAGGCAAGCTTTGAAAAAAAAGACAA
CGATATTATAATTTTAATAGAAAAGAGACTAAATTATCCTTAAACTATCAGAAATAGCTCCATTTTATCCTTCATTTGCT
TTTGGTATACCAAAAATACCCTTGCTATCTATTTTTTGGACCAAAATATGCCTCCAAGCTAATGTTGTCCACATGAGCAT
GTTAGGGCCATTTAAATAATAGAAAAACCTGACATGACAATTCAATATGACAAAATAGGGTTAAATTGCCTTTGAAGAAA
TTGCTTATTTAATTTTTACATTTATATGACATTGGGTTTCATCGTATCAATGAGTGATTCTTACCTAATCTATTTTTTTA
AACTCGAACTTAACTTGATTGTTTAAAAGTGTATGTTACATTAAATCCATCAGAAAATAGATGGCATGGCGTTTTGGTTG
TCAGAAGCAAATAAAGGATTAATTGAGTGTTACTTGTTAGTTTAAGGACAATTTTAGCCCTTTTTCATAGTAACAATATG
AAAACTCAATATTGTATAACATATATTAATTTGAGTTTATGGAATTAATAACTTATTTCATTTAAATACAAATACCATAA
TTCTAGGACAAGTAACCATAGAAAGTAGAAAAAAGGGGCAAATATATATCTTCACTATGTGATCTGGAGTGAATATACCT
TTTGTTAAAAAAATAAAATGATGCATATATAACATGAACGTTTAACAAATAATGCATATTTATTATTTTCATTAACAATT
AAATTTTAAAAAATTTGAAGTTAGTTTTTTAATTTCTAAACACTCACATGGTTTTTAAAAAAATTACTCACTCAATTTTT
ACCCCTCTAGACCTAATCCAACTAAAGAACCTCATCCCTCTTTATTCAGACCTGACTCAAACTCATCTTATGTTTGAGTA
GAAGATGGATTGGGTTTTTATTCATTTGGGTTGGGTCTAGAGGGGAAAAAAATGAGTGGGGTAATTTTTTAAAGCCACGT
GATATTTTTGAATTTTAAAAATCAATTTTATAATTATTTTTTTAATTCAATAAATACAGACCTGTTAATGGAAATGGTAT
[truncated: 592,644 more chars]
