# Supplementary material for: Homologues of potato chromosome 5 show variable collinearity in the euchromatin, but dramatic absence of sequence similarity in the pericentromeric heterochromatin
Source: BMC Genomics. 2015 May 10;16(1):374. doi: 10.1186/s12864-015-1578-1 (PMC4470070; doi:10.1186/s12864-015-1578-1)
Supplement: Additional file 3: — RH BAC tiling path sequences. Description of data: Nonredundant, multifasta sequence files of the individual BAC MTPs. The sequence contigs and scaffolds in the MTPs can be either ordered or unordered, depending on the quality status of the tiling path sequence. [file 12864_2015_1578_MOESM3_ESM.zip › mtp_2540.fasta]

>mtp_2540
TAATTATCTAGATAGTCTTCTCGTTTGAAGCTGAGTTATTCCATTCTCCTTTTCGCATAAATTTTTGTTGATCTATCTTA
TTTACCCACAAAAAATATTGTAATTGCATAATTGAACAACTCTCACAATCTCTCTTGTTATAAGAAGAAGAATACAAAAC
TTACAAAATTGTAGTTTAAAAGTGGGAGTAAAACTCTTGTATTTATAGACAACAAACTATAGTATGAAAATGTATTTATT
GTGCCTTATCAGATAAGTGGCAACCCTTCAAAAAAATCACAACTTTTCAGAAATGTCATAACTCATCGAAAAAGTCACAA
CCATTCAGAAAAGTCACTACTCATCAATGTGAAAAGGTGTCAGCTTTTAATATAATTAAGAACAAATAAATAAATATATA
ATAAAATATAGAATATATACTTAATTGAGTGTTTTAAGTTGGGAGTATTATAGTAATTTAATATTAAAGTTAGGGAGTTC
ATGCTTTTAAGGTAATATAAAAGATATGATATGAGATATGATGATTATATTAAATTTAATTCTTGTTTGATTTCCTTCTA
GAATCTTCCATTTTAATTTGTTTTAGTTCCAAATATTTTTATCTTCCCACCAATTTAATTCTACTATTAAGCACGATCCA
TAAAATTCATGCTAAAAAAAGACAAATACAAATAATAAATGTGAGATAATAATAATTAAAAATATGTATTTTTGACGACC
TCACATCATATTACTTGCAGTATTGGATTTATGAAGAATTAGAGGAAACTGAAAAAGTGGCAAGTAGATGGCTCAAGAGT
GTCGCGCAGTGATAGGTGCCATAGACTTTCTGACGGGAAGATATCTCGATATTAATCAATTGGACGATGCTAGAACTCGA
CTAGAATGTCTATCTCTATTTCTGGCAGAACTGGAGGAGGTTTTCCCTGAGAACACGATATCCACACAACTAGGGGCCTT
ATTTCAACAAGCTCATGATGGTTTTTCTGAAATATGTAATCCCATGACTAAAAGTTACACAAAGGCGCTGAAAATAATTA
AACTGGAAGCTTCAAAGCCATCAATATCAACTAGAAAAATGATATTAGAGGTGTTGAAAAAACTTAGGCCCTGGGGTATT
TGTAGACGAATCAGAAAATCAAATCCATCAACGTCATCTAGACAAATAATTACAATGGAGATGGTGAGGTTTGTCAATAT
TTTGCTTGATTATGTACAGGATCGTACCCCTGAGTTTTCCAATTATCTGCGACCTCTACAAGCCATCTTCACATTAACTG
CAAGTTGGTGCATTAAGCATGAGAATATGCGGTATTTCTTCATCCATGTTGAGAATCTAGCTTATACTGCACTAGAACTA
TGTGTCCTAACGACGCACCCCCATTATGTGAACTCTGAGTGGCAGGAATCGATGAGTGTTTTCGATTATCATTTTGGGCA
GATAGATAAGAGCCTCTTGACAGCGTTAAAGTCATCAAGATCAGAGACTACATTGAAGTCTGGATGTATGGTTGATTGTG
TTAATGCTCTACGAGAGGATCTGGAGGTGCATCCAAGCCATGTTAGAATTCAGTCACTCGAAGAAGGACTTCTTAACATT
TCTAAATTTCTTCTCGAATATACAGGCACTCAACTCAGAATAATCAGTTCTCTTCAGTCACTTATTAAAGTTCTGGTCTT
TGAGGCAGCATTTCTGATCAACTCCTATGATGAGGATCTTGTTTTTGTTTTGAAGCCGAGGCTTAGTCATGTCAATGTAG
TAATCAAACTGATTCAACTACGTAACAGTCAAGCAACCATGACAGATCTGATTGACTATGCTTTGGAAGAGCTGATAGTC
GTGACAACTTTTCTCATGGATTCATTAGAGCAGTGCAAACAGCAACCTAAGATAACTGATCTTTTAACTCTTATCCAATC
TGTGACTAACGAAGCATGTTCAGCTATTAAAAATCTTTTATATAATACAAGACAAGAAGACTTGGTCTGGGAAATGAATC
GCTCACATTTTCAATTGCTTCTTAAGTTCAACTTTATTAAGGCAGCAATTAGACAGATGTGTTCCACCATTTCTGCTTCA
TCAACTGAGATACATCTGCTGAACTTTCTTCCTATTAATTTTGAGGTCATTGGTTCTTACTTAAATTCCTCAAAGAAATC
AGCCTCTGGTCACGACAACATGGATTTAGTTATGATGGGGTTTCATGAATATATTATTGACAATCTGCTACTGAAGCATG
AAACTGATTTGTCATTTCCATTTGCAGATGATGTTAAAAAGTTCTACGATGGATTGTTGCTCCTGTTAACATATCTTCTT
GATCCTCTATTTCAGTGCAGTGGATTTGGAACTTTTGCAATTGAGGCCGAATCTGTGAATAGCAACAAAAGTAGGAAGAG
CAATCTAGTTCTTCAGTTTTTGACTGTGGCTTTCAAGCTTATCGAATGTGAGAGAAGCTTTATGGATCTAGTTATGATTG
AAAGTTCTCATGAAGAACTTATTTATCTTAGAGTTCTTCTCATAGGTGTTCTCAGGCAACACACAATCCTTAATGAATTT
CATAATGTCTTAAAGCATGCTGAAGTGACTGCCAACAAGATGGCACAAATCATCAACAGAAGAAGCATTGAGGAAATTGG
GCATTTATTATCTGAGATTGAGTCTGTCAATGTAGAGGTCANNNNNNNNNNNNNNNNNNNNNNNNNNNNNNNNNNNNNNN
NNNNNNNNNNNNNNNNNNNNNNNNNNNNNNNNNNNNNNNNNNNNNNNNNNNNNNNNNNNNNNNNNNNNNNNNNNNNNNNN
NNNNNNNNNNNNNNNNNNNNNNNNNNNNNNNNNNNNNNNNNNNNNNNNNNNNNNNNNNNNNNNNNNNNNNNNNNNNNNNN
NNNNNNNNNNNNNNNNNNNNNNNNNNNNNNNNNNNNNNNNNNNNNNNNNNNNNNNNNNNNNNNNNNNNNNNNNNNNNNNN
NNNNNNNNNNNNNNNNNNNNNNNNNNNNNNNNNNNNNNNNNNNNNNNNNNNNNNNNNNNNNNNNNNNNNNNNNNNNNNNN
NNNNNNNNNNNNNNNNNNNNNNNNNNNNNNNNNNNNNNNNNNNNNNNNNNNNNNNNNNNNNNNNNNNNNNNNNNNNNNNN
NNNNNNNNNNNNNNNNNNNNNNNNNNNNNNNNNNNNNNNNNNNNNNNNNNNNNNNNNNNNNNNNNNNNNNNNNNNNNNNN
NNNNNNNNNNNNNNNNNNNNNNNNNNNNNNNNNNNNNNNNNNNNNNNNNNNNNNNNNNNNNNNNNNNNNNNNNNNNNNNN
NNNNNNNNNNNNNNNNNNNNNNNNNNNNNNNNNNNNNNNNNNNNNNNNNNNNNNNNNNNNNNNNNNNNNNNNNNNNNNNN
NNNNNNNNNNNNNNNNNNNNNNNNNNNNNNNNNNNNNNNNNNNNNNNNNNNNNNNNNNNNNNNNNNNNNNNNNNNNNNNN
NNNNNNNNNNNNNNNNNNNNNNNNNNNNNNNNNNNNNNNNNNNNNNNNNNNNNNNNNNNNNNNNNNNNNNNNNNNNNNNN
NNNNNNNNNNNNNNNNNNNNNNNNNNNNNNNNNNNNNNNNNNNNNNNNNNNNNNNNNNNNNNNNNNNNNNNNNNNNNNNN
NNNNNNNNNNNNNNNNNNNNNNNNNNNNNNNNNNNNNNNNNNNNNNNNNNNNNNNNNNNNNNNNNNNNNNNNNNNNNNNN
NNNNNNNNNNNNNNNNNNNNNNNNNNNNNNNNNNNNNNNNNNNNNNNNNNNNNNNNNNNNNNNNNNNNNNNNNNNNNNNN
NNNNNNNNNNNNNNNNNNNNNNNNNNNNNNNNNNNNNNNNNNNNNNNNNNNNNNNNNNNNNNNNNNNNNNNNNNNNNNNN
NNNNNNNNNNNNNNNNNNNNNNNNNNNNNNNNNNNNNNNNNNNNNNNNNNNNNNNNNNNNNNNNNNNNNNNNNNNNNNNN
NNNNNNNNNNNNNNNNNNNNNNNNNNNNNNNNNNNNNNNNNNNNNNNNNNNNNNNNNNNNNNNNNNNNNNNNNNNNNNNN
NNNNNNNNNNNNNNNNNNNNNNNNNNNNNNNNNNNNNNNNNNNNNNNNNNNNNNNNNNNNNNNNNNNNNNNNNNNNNNNN
NNNNNNNNNNNNNNNNNNNNNNNNNNNNNNNNNNNNNNNNNNNNNNNNNNNNNNNNNNNNNNNNNNNNNNNNNNNNNNNN
NNNNNNNNNNNNNNNNNNNNNNNNNNNNNNNNNNNNNNNNNNNNNNNNNNNNNNNNNNNNNNNNNNNNNNNNNNNNNNNN
NNNNNNNNNNNNNNNNNNNNNNNNNNNNNNNNNNNNNNNNNNNNNNNNNNNNNNNNNNNNNNNNNNNNNNNNNNNNNNNN
NNNNNNNNNNNNNNNNNNNNNNNNNNNNNNNNNNNNNNNNNNNNNNNNNNNNNNNNNNNNNNNNNNNNNNNNNNNNNNNN
NNNNNNNNNNNNNNNNNNNNNNNNNNNNNNNNNNNNNNNNNNNNNNNNNNNNNNNNNNNNNNNNNNNNNNNNNNNNNNNN
NNNNNNNNNNNNNNNNNNNNNNNNNNNNNNNNNNNNNNNNNNNNNNNNNNNNNNNNNNNNNNNNNNNNNNNNNNNNNNNN
NNNNNNNNNNNNNNNNNNNNNNNNNNNNNNNNNNNNNNNNNNNNNNNNNNNNNNNNNNNNNNNNNNNNNNNNNNNNNNNN
NNNNNNNNNNNNNNNNNNNNNNNNNNNNNNNNNNNNNNNNNNNNNNNNNNNNNNNNNNNNNNNNNNNNNNNNNNNNNNNN
NNNNNNNNNNNNNNNNNNNNNNNNNNNNNNNNNNNNNNNNNNNNNNNNNNNNNNNNNNNNNNNNNNNNNNNNNNNNNNNN
NNNNNNNNNNNNNNNNNNNNNNNNNNNNNNNNNNNNNNNNNNNNNNNNNNNNNNNNNNNNNNNNNNNNNNNNNNNNNNNN
NNNNNNNNNNNNNNNNNNNNNNNNNNNNNNNNNNNNNNNNNNNNNNNNNNNNNNNNNNNNNNNNNNNNNNNNNNNNNNNN
NNNNNNNNNNNNNNNNNNNNNNNNNNNNNNNNNNNNNNNNNNNNNNNNNNNNNNNNNNNNNNNNNNNNNNNNNNNNNNNN
NNNNNNNNNNNNNNNNNNNNNNNNNNNNNNNNNNNNNNNNNNNNNNNNNNNNNNNNNNNNNNNNNNNNNNNNNNNNNNNN
NNNNNNNNNNNNNNNNNNNNNNNNNNNNNNNNNNNNNNNNNNNNNNNNNNNNNNNNNNNNNNNNNNNNNNNNNNNNNNNN
NNNNNNNNNNNNNNNNNNNNNNNNNNNNNNNNNNNNNNNNNNNNNNNNNNNNNNNNNNNNNNNNNNNNNNNNNNNNNNNN
NNNNNNNNNNNNNNNNNNNNNNNNNNNNNNNNNNNNNNNNNNNNNNNNNNNNNNNNNNNNNNNNNNNNNNNNNNNNNNNN
NNNNNNNNNNNNNNNNNNNNNNNNNNNNNNNNNNNNNNNNNNNNNNNNNNNNNNNNNNNNNNNNNNNNNNNNNNNNNNNN
NNNNNNNNNNNNNNNNNNNNNNNNNNNNNNNNNNNNNNNNNNNNNNNNNNNNNNNNNNNNNNNNNNNNNNNNNNNNNNNN
NNNNNNNNNNNNNNNNNNNNNNNNNNNNNNNNNNNNNNCTCCTTGACTCGTTATCTGGTATGTTCTTATTATTACTTATT
CCAATTACCTGCTCTTAGTGAAAAGAATGGGAAAAAAAAGAAGTTTATGGGTGTGTTTGGTATGGAGGAAAATGTTTTCT
GGAAAATGTTTTCCTATTTTCTTTTGTTTGGTTGCAACAAAATGTTGGGAAAACATTTTCCTAAACGACTTGTTTTCCTA
AAATCAGCGGAAAACGACTTCCATAACAAGTCTGCGGAAATCATTTTCCGGAAAAGAAGTCGACGCGCAACACAAGCAAA
TTTCACCCCAGCCTACGCCCTTGCCCACCCTCAAACGTAGTGAAGGAGCGCTGTTTCTCCATTATTTCTCCAGCTTGTTC
CTCTCCAAATTTAGGGTTTCCATTGTTGACTATTTGGTACAAGTGATACTTTAGCTAAGGGATTCATGGCTAAAAATCAA
AATCTCCGTAAGGTGTGGTTGGAAAGGTTCAAGCGACAACATAAATAGAATATAGAAGTGAATCGGAAGAACATAACTAT
ATATAGTACTACTATTAGAGGACTTGATATCTTTTTGCTTGAATTTGATTTGTGTGCTTGAGGCAGAGTTGTTTTACATG
TTTACAAATTGTTAGTTTGTTGATTTAACGGTGTTATTGAACTAAGTATTCATAATTATATTATTATGATATGATATGTT
TGTACAACTTACTGTTTGTACTATGCACAGTTGAAATATGTGTGTGGTGTACAGAGATGAGCAACTGTGCACAATAATGT
GAAAAACCTCAAGTCTCAACTGTATAGTGTTAGCTAGAAGCATGTACTAATGTATGGCACGCTGTTTTCAAGTTATTTTT
TGATTAAAACGACAGTTCGATACATAAAATATATTCATCGTAAAATTAGAGATCTTATTCTAAAGGATTATTTGATAGTG
TGTGTAGAAATAATAGAAAAATATCAAGATCTAGTGGGGAGGGGTTGGGGGTGAAAGAGCATAGAAAATTATTTTCCTAA
AAAAATTCCTTACTCACCAACCAAACACTAGAAATTGTTTTCTGGAAAATGTTTTCCACTCACTAACCAAACATAAGAAA
ACAAGTTAAAAATCAACTTGTTTTCCAAGAAAACATTTTCCATGGAAAACATTTTCCTTCATACCAAACACACCCTATAT
GTGTGCTATATCCTTGAATCTGAGTTCCCTTTCTCAATGAATTTTTCATTCAGGCTTGAAAACAGAAGATGGAGGAAGAC
CTCAGCTAGGTGGATTTTTTGTTGAAGGATCCTCAGCAATAATTGAAGTTTTCGAATAAATTTCAACTTAGTGATTTGTG
TAACTTGTAATGAATTTATGAGCAAGAGCTCACGTCCTTACTCTAAACTATTGGAAATGTGAAATTATTGTTATCAGTGT
GCTACATTCTTTTTAGATCTGTATCTTGAAAAATTGTCGTTATCAGTGTACTAAATTTCTTGAACTTGTAGAATTGTGGG
ATTTACTATGCATAATCCTTATTTAATGTCTTCCTAATTTCAGTCTTGGAGGCAAGAGCAAATGAAGGGAGACCATATTT
TCTTTCATGAGCCATTAGCCTATAATGGGAATACAATATATTTGATCTGTTCAACAATGACGACTTATATCAAAGTGAAA
TTAACAACAACTTGAAATAATTTGTCCATTGAAATTTTCATGAAAAGACTTGTACATTCTGGTTATCTTATTTTAGCAAT
TGTTCTAACGTTAGCAGCCCTCATTCTACATAATCTTAGAATACATCTCATTCTGAATGAAAAAGCAAAGCTTATATCAG
AGAAGCAAAGTTCTCAAGAGCATCAAACTCGTATGTGTTGTATACTCAAACAGGAAAGGGATGACAAGATTAGGCAGTGA
CATCATTTCCTTCAAGATTGGGAAATCCATATCGGGCAACCCTTAGGACCAACTACATATCTTATTAGATAACATTGGGG
AGAGAGCCATGCTTTTACAAAACTAATTATATTAAGTCGCTTGAAATTAAAGATACTCGATTATTAACCGATATTGTGGA
GGGTCAAAATTGGGTGTCAACACCATGCCCTTAGACACTTTAGCAAATCAAACTCAAGTGGGCACTATATATGCTTAGTG
CTTACAGATGCACATTTTAATTGCCACTGCAAATGCACAGCGTCATTTCTACATCACTCAGTGTCCAACAATGAAGGGGC
GCAGAAGCAATGATCAATATATACAAGAAGTATTTAACTTATTTTTTAAACAACCATCTAGTGACTAGCAACAAATACAT
AAATCCCAGTATTTTAGATCTGCGATCTAACTTTTGTAACTCAAAGTTCTAACTAAGAACTAGCAAGTCGATCTTCACTC
TTTCTAGACTTATATTCTCTTTTTTCTCCAATAATTTTTCTCTTTTCGTTATTATCAACAAATATATTCAATTTAGCCTG
AAACTTTGGTTATTGGAGATGTTTTCTTATATGTTCTTGATGAACTGTGCTTGTACAAAGATATAGTTGGAACAATCATT
AGAATTATTGATACGAGCATTTTCCACAGAAAAAGGAAATCTTGTGTTCCAATAGAAGCAAAGGTGACCCTAATTTGTTG
CTTTGTTCTGTTCATAAAATAAATTGAAGACAATTGAATATTAATTAGAAAATTTGAACTATTGTAATCAAATTCAATAA
ATGGCAATTATCGATTTTATCTGTTTTTACAGAGCCATAAGAATACTATATATTCTTGAAAGTGTGCTAAATAAATACAC
ATGAAATAGTCCATCTAAGCTTCCTCATGTGTTCAATTTCCGCTCAAAACTAAGGGAAATGACTTGTCCTAGTTTCGTCT
ACCCTGGTCCGAAATTTCTATAGTTGGAGAATTGCCTAACTTGGAGATTCTAAGGTTGCTTTCCAGAGCCTTCAAAGGGA
ATCAATGGGAAGTGAATGATTCAGAGTTTCCTGAACTCAAATACTTAAATTTGGACAACATCAATATTTCACAGTGGTCC
GTCTCTGATGATGCTTTTCCTAAGCTTGAACGCTTGGTTTTAACCAAGAGTAAGCAGCTTGAGGAAATCCCTTCTCATTT
TGGTGATGCCATAACTCTGAAAAGCATTTTAGTAATTAAACAGGTGTGGCTAGTCTGTTGCCAATTCAGCCTTGGAAATT
CAAACTACGCAACATGAAGACATGGTAAATGATGCTCTCACAGTTACAATACAGCCTCCAGATTGGGCTAGAGGACCATC
TGCTTGACTCGTTTCTGGTACACTCTTGTGGTATTCACCTAATTACATTTCCATATCTCTATATTTAATATGCGTATTTT
CTAATGTTATACTTATAACTAAAGAGGCTATATGCTATATACATGAATCTGTGTGCTAAAACTGAACTTTTGATGATGGG
TCAGTTCCCTTTTTCTCATAATTTTGGGAAGAGTACTACTGTCAGTTTTTGAAGTGTTTGATATACCATTCAATATCTAT
TTCTTGAAGATATGTGACTATTTGGAAGTTTCTATTATTCATCTCTAAATAAAAGCTAGTAGAGGGATGCAAAGAAATCC
TTTTCTGTTGGGTTTCGTATATTTTGATGATTGACAAAGTGATGGAATAAGTTCATGAAACAGGTAGATGATACATGTTT
TAGCATCCAGAGTCCAACTTGTGTAGATGATACATGTTCTAGCATCCAGAGTCCAACTTGACTATATATCTGAATAAAAG
GAGTCTTAAGTAGAAGAGAGCACGAGTCTGTACATGTAAAGACACCTGAGCTACTTAGCAATGTTCATCAAAGTCCGGGC
ATTCGTCTTCAACAAGGACTTTCACACCTTTCTAGATTTCTCTGGGACGTAAAATCAGATCCATTTCCACTTGGAGAATT
GATTTCTCTTCAATCACAGATGCAAGCTGTGGCCATTGAGGCAGTGATAGCAATCTACTCCTCCTATGATGAGAAAATGA
AATGAAGACTACTGACCATCTGCCTTTTATTTTGCAACTGAAGTTAAATCATGTCAAGGTAGAAGTCTCCCTGATTAAGC
TACTGAACAGTAAACCAACTATAATAGCTCCTCTAAAATATCTGATTGATTATGTTAGGGAAGAGCTGATATTAATGAAA
ACTTGTTTCATGGATGCATTTGAGCAAAGTAACGTCACTGAATTCTTGAATCTTATTCAATCTGTAACTAGCCAAGCATG
GTTGGTCATTTATTCTCTTTATCGTGACATAAAGAAAGAAGGCTTAGCCAGGGAAATTGGTTGGTCGCATTTTCAGTTGC
TTCTTAAGTTCAAGTTTATTAAGGCAGTGATTGGACAGATATGTCCCAGCATTTACGTGTCATCAACACTGGACCATCTT
AAGGATAAATCTATTGAACTTTCTTCCTCTCAACTTTAAGGTCCTTGATTCTTATTTCAGCATGCTGAAATTCTCAACCA
TAGTATCCTCCGATAGCCCCAAGATGGATTTGGTTTTGATGGGGTTTCATGTATATATTCTTGACAAGCTGCAACTGAAG
AATGAAACCAGTTTGACATTTACTAATACAAATGAGGTTAAAAAGTTTTACTATGGATTGTTGCTCCTGGTAACATATCT
TTTTGATCCTCTAGTTCAGTGTAGTGGATTTGGAACTATCGAAATTGAGGCTGCTGGTGATAGTAACAAAAGTAGAAGGG
TCAATCTTGTTCTTCAGTATTTGACTGTAGAGCTTTAAAGCTTATTGAGCCTGAGGAAACCTTGATGGATATGCTAAACA
AGGCCACATTGAAAGCTCCAATTCTGGTTATGGTTGAAAGTGCTCATGAAGAGCTTATTTTCCTCAGAGCTTTTCTCATG
GGTGTTCTCAGGCAACAGATGAAGCTTAACAAATATCATCATCTCTTGAGGAATGTTGAGGAGACTGCCAACAAGTTAGC
ACAAGTCAATCGTTTTCGTAATGAAAGATTCATGGATGGGAAGTGTGTCTTTTATTGTCTGATTTCCTATATGATAATTC
AGTTTATCAAGGTAGAAATTAGAAAGGTATGCATTGGATGCATCACTTTGCAACATGACTTAGCCAGATATCGAAGGCCT
TATATCAAACCACCTGGACATAGTGCTTGACTGTGATGCTGGTTCGATTTCTTTTCTGATGAACCGAAGTAGAGTACTCA
AAGAGAAACTTATGTACTTGTGATACTTTGTTGCAGATGTTGTACAACACTACAATATGCATCAAGGACTCAAAGACTTC
ATGAAACATGTTCTAGATACCAAGTATGTCTGCTTATTGTCTGTTGGGGGTTATAAATCTGCTTCGTATTACATGTTATA
TCTCTCCGATAAGAAGCAATTGCTTAAGTTTGTTGTGACAGAGGTCAAAACAATTATTCCTAAAGCTCCAGAGTCATCAA
TTTATAGCTTCCCCAAGACAAATGGATTAGGATGTCTTCAATTTTTCCTAGGAAACTTGGAGGAGCTGTTAAGTTCTAAG
CTCGATTCCGTTATTGACTGGAATCATCAGATTGGATCAGTCAAGGAAGGCATACTGGAATCATCTTCGTTTATGAAAGT
TGGACATTATTACAAGAAGAGGTGTTTCAAGGGGAGAGCTGTCCACCTGAACTTGTAGATGTGGGGTTTCGAATAGCAAA
AAAATGTGTAGGGTTGTCTCAATCCTCCTGAAATTGTTGTATTAGTTGCTGGTGTTCTCAAAGATAAAAGCAGAATTGTG
GAAGGAAATAGAAGAAAGTCTAGGTTTGCTGAATATTGGTGAGAGCATGTCTATAACCGGATTTAGTTACACGAATTTAC
CGCACCAGCTTAAGCCTTGTTTTCTCTATTTTAAAGGGAAAGGTGATACTACCTAGTTCAATTCTAAAGATGAGGAATAT
ACGTGCTGCTTCATTTAGTTTTCCTGAGAACATGGGTGAATCACTTGCCGACTCTCATTTAGATAATTTGGAAACCTTTT
CCACTCCATGCCTCTCTTACAATGCAGTGAAGATACAGAGATGATATTGAGAAAGTTGCTGGACATTTAGTTATTCAGAG
AATGTGTGTTCTCTTTCCCATATTGGAGTTTCTAAGCCACCTTGAATCCCTCAAGATTGTCTCCAACAGCTATCCAGCTA
AACTTCTACATGTCTTCCCATATCCCATATTACTAATATTCAAACATTAAAATAAAATTTTCAACAACTTCAAAGTCTAA
ACGACATTTACAGCTCCGCCTGTGTTACCGCTGTCCGGAGGACTGTTGTTGTCATCGTCTGTGCATTTATACTCATAATC
CCATGGCTCACCGTCTTCATCATCATCATCCTCATCCTCTTTCTTCTTATTCTTCACTGCCTTTTTCTCTATTATGTTCT
TACTAAAAGAACCAACGCCTCGTTTGGCTCTCTTAATCATCTTTTGCACCGTTGAACTAACGGCTTTTGACTGCCTTTTC
AGTCTCTTTTCTGCATCCTCCAAAGTCAGTTGGGGTGACGGTATAGCATGCTGCTCATCTGCAATTTATGGTAAAGGATG
CTGCTCATCTGCAATTTCTGGAACCTCAATGCTCTCTTCTTTTGGATCGTTCTTTTTTTGATCGTTGATCTTACCCTCCT
CCATTCTGAAACAGAAATAATTTGGATTTGTTATCAGTGAAATGAACTGAAAAGCATGCCCTTAGAAACTCATGAAGCTC
TATTAGGTCTGGTCAACAATTCTACAGTATCATCCTTAAGACGCAGCTCACAACTCACAGCTCACTGGAGGAGTTAAGAT
AGCCCATTTCAATGCAAGACGTGCTTATATTGATTAAGCTAATGGGCTTGATCATCTTACCGTTTGGACTCAACAAAAGA
TGTATATTAAAGGTTAACTCATGAGGCTACAAGTATGGACACCTACATTTCCCCCTGAAGAAGAGACCCCTATAGTACCT
ATCTGAGTAACTTTACCAGAACTGCCTTGGCATTGTTACTACAAAGAGTTCATCACTACTTTATTATCTCCTGTTGGAAA
AACCTTGTACTTAGACACTGACTCTCTTCAAAAACTAGAAGCAGTGTGGCTAAAGTAAGGTTTGACATCACTAAGGAAAG
ATCCCCTCATATTTGGATGGGGTTTGATGAAGAGACTTTACTATTGACAAGTATTGCTTTTACTGCAAACGTCAAGGTCA
CCTGGTACATGCTTGTGATATAAAGAGAAGAGATGAGTATAGGAGAAGAAAAGATGCAGACGCTGAGAATGAAAACAAAA
AACAAGTCACCCTCATTACCCTGATTCCCCAAAAGTTTTTACTAATGGTTCTGCTAGTGTTCAGGTACTAAAGATATCCA
ACAGCAAAAGGAGTGGCAACACTAGAAAGGAAGAATTTTAGAGGTTACAATCAAAATACTCACAAAAGTAATGCAGCAGC
TCAACAAAATAAAGTATACAAGCCTATATCACCTAACACTCAAAATGGTGTGGAGCAGCAAAAATCTCAAGAGTGACAAA
TAGGTCAATTGACTCAATGCTCCCAAACCCAAAAGTGATTTAGTCAATCCCAAAGGGCATCACATAGTTGAGTTCATCAT
CACATCTATAAGTTAGAAAAAGGAGAACACTTTGATTTTTGGGTCAATAAACAGAGGTGGCAAATAGAGATTTATTGCAA
AATACTTTTGATGCCTTGCAAGAAAATGACACTGAAGGGGTTAAATCAACTCATGAAAAGCATGCTGACAAAGATATCAG
AAAAGAATCTGCAAAAGAATGGGTGGAACAGTCTTTGGTAAACAAACAATATCTGCAAATCAAGCAACAACTGAGAAAGC
CAAAGCAAATTTAGAGAAGGTTGAGACCATCAAAGCTAACTCGAATGAGACAAATCTGAATGAAGGGGAAAAAGAAGACA
GCACAGAAATTCAAATGGAGGAAGAAACGGAACAAGAATCAGGTGATAAACAAGATGAAATTATAGAGCACCAAAGCAAC
AAGAATCCTCCAAGCATTGAAGCGGAAGACAGAAGCAGTAGCAATGGATAGCTAATGTAGAAGGCATGAAGGAGAATATA
TCAAATAAAAAAATGAAGTTACAGGAACAGGAAAGGAGGACATAGAGACAGATGACAGTGTAAAGGATAATTACCACAAC
ACCAAGGTGAAGATGGAGACAGGGAGAATAATGTGGAACAAATTAGCCTTGCAGGGGATTTATCTCTCAAACACATTGTA
CTACTAAAAAGAGGCAACAACAAAACAAAAGGAGGTAATAAAGCTAATCAAACATCTAATCAAGTAAGAGTTCTTCCAAA
GAGATTATTAGCCTCCAGATCCAACAATCAATGATGCACAAATTAATATTTTTTATGTTAAATGATCAATTGCTTCTTTT
TGAGACATGTTTGTCTTGTAATTTTGAATGATAGAAATCAATTATAAGCAAAGAAGCAAAGGTAGAAAGACTGTTCACAG
ACTATAATTTGTATGCAGAACCATTAGCTATAACACGACAACACTTGTCAACTTCCCAAACATGGATAATATGATAATAG
GACTAGAATATACACACTGCCTTCAAAATGCAGAAATAATTTGGATTTATTATCAGTTAAATAAACTGAAAAGCAGAGAG
CAGAGGAATTGAGCACAATTCTGTGGATCTAACACCTGCAAGGCAGCATATTATTAACAATGACAAGGGAATTAAGGAGA
TACCTAAAGCTTCTCAAGCTCATAAAGGTAATGACTCAACAGATGATAATCAAGGAAATTCTCAACAGTCTGAGCATCCT
AATAATCCCAGTAATCCAACATAACCCTAACAGAGCAGATTGCAGAGGTATTCATACCAAGAAGGCAAGAACCCTAAATT
TCAAAAAAATTGCAATAGAAATCCAAATTAACCCTAATAATTTAAATCAACAGAGAGCAGAGAGCAGAGGTATTCATACC
AATTTCAAAAAAAATGCAACACAGATCTGAAATAACCCTAATGAATTAAATCAGCAGAGAGCAGATTGCAAGATATATCA
ACAACAAATAAGTTAAAAGCAAAAAAGGAATAAGGAAACAAGAACACTCACAGATTATACTGAATTGTGCAGAGAAGTGA
AGTGCAGAAAAGGGGTTTCCGAAATGTCCCTAAGAAGAACACTCACAGATTATACTGAATTGTGCAGAGAAGTGAAGTGC
AGAAATGGGGTTTCTAAAATGTCCCAAAGAAGAGAATGTATAGCACTAGGGGTGTCAAAAATGAACCCAAACATAGGTAA
CCCGTCCAACCCACCCAGAATTTTAAGGGTTGGGCTCAAGATAATTTGAATTGGGTTCAATCTCAACTCATTCAAGCTTA
ACCCATTTTAAGAGAATTCTCAATTGAGCCCAATTCAATCTCCAATTTCAACCCGTTTTAAAACTCTTTACTAAGATATG
TTCCTATATTAAAGGTATGAATTATTATCTATTTAACACCTTTTAGGATTTATCTATCCATTTGTTGCTTTTTTAAATAA
AAAAAAATCTTGAGCTGAAATTTAAATTGTGATTATAAAAATTAAATATCACTACGTTAAAATTATTGAGATTAATCGGG
TCAAATTGGGCGGGTCAAGACCCAACCCGTTTTTTAGCCCATTTGAACCCAACCCATTTGAGCCCAAAGTAAACTTGGGC
GGGTCAAGACCCAACCCAATTTCTATTCCGCCCATTTGACACCCCTATATAGCACCAAGAAGGTGCCACATTTGGGGCAA
ACAACAACTCAAATTATATTGATTACGAATTTTTAAAACCCAAATTATATTGATTATGAATTTTTAAGACCCAAATTATT
GTTTTCTACTTAAAAAAAAGTGTTATTTTCAGTTTTGAAATCCATATGATTAATTTTCATTATACTGTGATTTTAAAATT
TAACTTCAATGAATAATATGATTTGTTAAACTATGGTTATGAATAACAGGATAATTAAGCACTTGATAAAACAATGGTCT
TGTAAAGTAAAAATAAAATGGACTATTCCAAATTGTAACTAATATAATTCAGTAATATCAGTTATAGAAATCATTAGTAT
ATCTATTACAAATAATAATCCACCTTTTTATAATAATGATAGTGCAAAATTCACAAAGCAGATTATTGGGATGGTTCCAG
AAAGACTAATTTTGGTTCTACATAACAAAAGCCTATACCACAATTTTAGTAAATCAAAATTTCCTTGCAAGAACTGACCA
AACAAACCCATAACATGCTAATGTCATGTATAATTACCTTCATTAATGTATCCTTATCCAATTTGATACCAAGACTGCTA
TATCCCCTATTATTAGGCCACAAATTATGTAAAAACAATAATGAAACCAACTACATTTTACAGAAGCACTATTATTTGTA
GTGCTCAAGGTGAACTACACCAAATATGAAATTTGGGACCTTTGAAACTTGTTAGAACACTATATTTTAAGCTGAAAAAT
TACAGTTTCAAGATACAATAAACCTAGCTCAACCACGAAAAAAATAGAGTTTACTACTACTAATATTAAATTATATAAGT
TTAATTTCACACTGAAAAGAGCAAAAGGAAAAAATTAAGATAAGATAAAACAAAACTAAGAGTGTGTTTGGTATAACGGA
GAACATTATCCAATTTTCTCATGTTTGGTTGGTTAAATATATTGAAGACCTTTCTGTAGAAAAACAAGCTCAAAAAATAA
CTTCTTAGGAAAATAGGTTTCATAAGTGATGGAAACTTGACCCACCCAACATACTAGGGTTGTTCATTACCAAACCAAGA
CCAATAACCAAAACCAAAAAGAGGTTATCGATTTAGCAATATCATTAATGGTTTTGATTTTTTATTATATTGGGTTATCA
ATACTCAACGGTTCGAGATTTTTTCTAAACGAGGTAAACAATGACCCCATAGTAAATTGACAAATTATATTTATACCATT
CAGTTTATAAAATCCTCGACTTAGGGTTTAGTTTAATACTCTCTTTCTACTGTCTCAAATTCTTGGTTATTTCACAAGGT
TTAAGTGTTTGTTGTTGAGCAAGATGCATATTTGTCAACTAATGTGCATGGTTCATTAGGTTTGTCACCTTGTTTCTATA
TGATTTTCAATGATTCTTTTTTGTGTGAAATATTAATGCATAAGCACATAAACAAACTAATAACAATAAATAACCTATAA
TCAATATCTTAATGTTCTATAATAATTTAGCATGTCTACAAATCAATAACCAATACATAGTTGTACAACATACCCAATTT
CATCCCTTTGACTATCCCACCCCCCACAACCCCAAATCCCTCACTCCACACCCCCATCCCACCCACATAAATAATTATAT
TGAAAAGAACAAAACAAAAAAATTAAGATAAGATAAAACAAACTAGGATTGTGTTTGGTACAAAGGAAAACATTATCCGA
TAACCCAATAATAAATCAACAGATTATAGTTATACCATTTGATTTATAAAGTCCTTGACTTAGGCAAACAACATACCCAC
AAGTGAGGTCTAGAAATTCTAAAATCTCGGAGAAAGACCTCTCGCATGCTAAGTGAGCGCTCTACCATTTGAGCTACATC
CCAAAGCCGAGTCCTTGACTTAAGATTTAGTTTAATACTTTCATTTCTGACTGTCTCTAATTCTTGGTTATTTCACAAGG
TACTAGTGTTTGGTTTTGAGCAAGAAGCAAATTTGTCATCTCATGTTATTCATTTGGTTTGTCGCATGATTTTCAATTAT
CTTTTTGAAGTAGAATCTTAATGGTTAAATTAAACCAATAACAGATAACCAACAAAGTCAAACGACTAACTTCAAAACCA
AACCAACCAATACGCAACCGTACAACATACCCAATTTCATCCCTTTGAATATCCCAACCCCAAATTTGTGACTCCACACC
CCCAGTTGCCGCCCACATAGATCATAAATAAATAATTACCTATTTTCCTACAAAACATGTCTTTAGTACCAAACACACCC
CCAAAAGTAATTTCTACCTAATAATTAATGTAATTCAATCAATTTGACACCGAAACAATTTCTACCGTAGAACTATTATC
CAACCAAACCTTCCCGGTAGCAACCAAACTTTGACAATCGACAGGATGAGGAAAATTAAGCATACAAGATTAGAAAGAAA
ATAATACATATAGCCCTAAAAGAATAGATCTTAAATAATTTTTAAAAAAAATCAATTAACCTGGTAGATCTGTAAGACGA
AGGTGGTAACAACAACTCCATTTCTCCAGGCAAGCCATTGAAATCAGATCACAATCCATAGATGCAACAAAATCAAGTTC
TGCAATAATATTAAGAAAACAAAAGTGAATAAGAAGAAACAACATCAAGAAAAAAGAAAAATTAAGATGTTGATAGTGAA
TTACGGCCACGAGTCCCACATCAGTATCGTAAGAATTGCCATGGAAACAACCAGATTCATTCAGTTAGAGAAAATATTAG
GTTAGGGAAGATGGAAATAGACTATATTTTATTGTACCACTTCGGTTATATCGAACCATCTACTCAGTCAGTCTTGCACG
TTTACTTTACAGAATTACTACAAGCCCATTGGGTTATTAAGTACTAACCTGTCAGACTTCTTTTTTTTCAACTAAACATA
ACAATTACTCCTAATATAAATTTCTCAATTTTTCTACTCTATTTTAAAATTAATGTGCAAACAAAAACCTAATGTAGTGA
ATTCTAAAAAAATGTACAATATTTAAATTTACAATTTAAAGGTGAAAGTCTTAAAATCGAACTTATTATTAGGGATGACA
ATGGGGCGGGGCGGATGCGGGTTTAAAGCTATGTGGGGGTGGGTCGGATGCGGGGTGGGTTGAAGTGATTTTTAAAAAAT
TAATGTGGGGTGGGGCGGGGTGGGTTGCGGGTATATGTGATTTTATATGGTTCAAACTTAATTTCAACTTTTTACATGTT
ATAAGAGTGATAAAACATTATTTATTAAGATAATTTCATTAAAGCTACTAAAATATTCAAGATAATAAATGAAAATGTTT
CAATAAAAAATAATACAATTTCTTACATGTTTCTCAATTGATCTCTAAAATCATTTAATTTAAGTCATTATCCTATTAAA
TNNNNNNNNNNNNNNNNNNNNNNNNNNNNNNNNNNNNNNNNNNNNNNNNNNNNNNNNNNNNNNNNNNNNNNNNNNNNNNN
NNNNNNNNNNNNNNNNNNNNNNNNNNNNNNNNNNNNTTAAAAATGAAAAGAGTTATTATGCGGGACGGGACGGAGCAGGG
CGGATTAAAAATTTTGTGGGTTAAGCTCAACCTGCACCGCCCCGCCCTACACCGCCTGATTGTCATCCCTACTTATTACT
TACTTTATCACAAAAAAAGTTTTGTAGTAAATTCTAAAAAAGTGTATTCTTATAAACTGATACTTACCGGCTCATATCCA
TTGATTAATTTGTGGTGATAGACTATCCAAAGTAATTTATCTCACTGAATTTTAAGGTTGATAGTCAGCAATGCTATTTT
ATTTTCAATGATTGTTGATTTTTATGAGTATAAAAGAAAGTTAGGTTTTCCATATACTATCTCTCTAATAAAATAACTTT
AATTTTAACGATAGTGAATATGCATATTAATGAAAAAATATTAAGGCTCTACTGATATTAGTTAATTGTCATAAAATCCA
ATATCTGTTTATAGGTTTTAGGGACGTATGCTAATTGTCTCTAAAAAAAATAACGGTCATTAATTAATTGTCATTATAGA
TCATTTTTGGTGTAATGTATTTGATGATATATTAATGTTTCTAAGGCTTTATTTCTTTGGTATTTTTAATTTTAAGATTG
ACCACCATTTTAAATACTTTAATGAACTTATTTTGGTTTCTTGTTCTTCATAGTTGCATGGCATTGCATTCTCTTTTGGT
ATGATATGCTAAAATTGCACACAAATTTCTTAGAGTCTCCTAATGTGATTAAAAATATCATTCATACAGTTCATGTTTTT
TAGACATATTCATTCATCATGATTTCATTCTTATTATATTTTTCCTCTTCTGAAATGTGATTGTACCAAGTTAAATAAAA
AGAATATTGAATAATGAAGATATATATGCTTGGTTTTTTAAACGTTTCTATTGGTTATTGTTGACACCCAATTTTGACCC
TCCACGATAGAAATTAATTTTGAGCTTTTTTAATTTCAAACGATTTGGAAAATTAGTTTTATTGAAATTCAAAATATTTT
TCAAGTCTTTAAAGTGATTTTAGTCATTTTTATAATTTTTTAAATAATATATATTTTGTATATAACTAGTATATTTTATA
AATATTTGAAATCATCTCAAAGATTTTACATTTTCTAAGTTAAATATTTTTATTAATTTACTTTAGTTTAAATGGTTATA
ATTTTAAATTATTGAGTTTATTATTAAGTTAATTGTTGTCCAAATTCGTCTTGTTTAATAATTGACCAAATTCATTTAAT
TAGCTCAATTTGATTATACTTGTTAAAGTTAATTGGCTATAATTGCATTTAATTGAGCCAAATTCTCAATTCAAATCTAG
CATTTTTTATTTGGAAATTTGACCATTTGCCTTTCAACTCTTTTAATTCCCTTTTAAAGCCAAAGTTGGGCCAATGTTTC
AGGCTTTCAGCGTAACTTCATTCCCAATTCCTTCAGCATTTCCCCCAACGAAAAAATTAGCAAACTGGTCAAAATCTCTA
ACATAATTAGCTAAAATATCTACATTTAAAAATAATTATTAAAAATATCATTATGTCATTATTTTAGCAGATATAATGTA
TCCTAATATAATTAATTTACTATCTTTTTATTTCTCAAATTAGTTACCTAGTTTGACTCTACTATCGGTTAAAAGTAAAA
AAAAGAAAAAGAAAGAAAGACTCCACATTCTAATATTCTCTCTCTAGGATTTTATCCCAAATCTCTCCACTCTCTCTACT
GTTTTCACCATTATTATCTCATTTACTTGTTTAAGAAATTTTTCCGACTTGTACGATTTCACATCTGACAATTCTTTGTG
CAAATTGGGGTATAATATCCGATTTTTCTCTCTCCTACATTTGATCAAGAGTCAGACCTGCTCCACAACTTTTCTGCTTA
TCGGGATCAAGCGGTTTCTTGTCGGGTTTCAGATCTCCGCCGCCGCTCTATGAATGGTTCCGAAAAAACTTTTCTTGAAT
CCATGAAACTTGATGAATCAATTGTCGGATCAAAATTCTTAATTGTCCATTCATTCTCAATTCTAAATAACAAAAATACA
GTTTATTTATGTATTCATTATTTAGGTATTCATCCTAATTGCATATGTAAAACAAACTTTTTATTTTAGTTTGCTTATTT
TGTATTTATAATATCACTTTGTATACCAAATAGTTTGTATTTTGATTTGATTTTGTATTCTTCCTAATGGTATACCATCA
AGTTTTGTATTTATATTTGATTTCGTATTCATTCTCAATTCTAAATAACCAAAATACAGTTTATTTATGTTGTATATGTA
TTCATCCTAATTGCATCAGTAAAACATATTTTGTATTTTGTTTTGCTCATTTTGTATTTTCAATATCACTTTGTATACCA
GATAGATTGTATTTAGATTTGATTTTGTATTCATTTTCAATTCTAAATAACCAAAATACAGTTTATTTACATATTCATTA
TATAGGTACTCATACTAATTGCATTAGTAAAATAGATTTTATATTTTATTTGGCTCATTTTGTATACCAGCTAGTTTGTA
TTTAGAATTGAATTTGTATTCATCCTAATGATATACAATCAGGTTTTGAATTGTATGGTTTAACTTTTCAATTGAAATAA
GTATTTATCGTGCTCAGTTTGTATTTCATTAACACTTTCTATTATGTTCTCAATTTGAATGTCAACAAATTTGTATAACT
TTATTATTATGTAGTCATCATAATTGTATGTCACTCGCAATTTATATTTCAATTACATTTCAAAATAATGACACAGAAAA
TCATATTTAAAGAAATTCATCCAGATAAAATCATATTTAAAAAAGTTCAAATAAGTAAGGATCAAAAACTAAGAGAAATA
TTTTTATCTTTTTTGAAATATTTTCTCACGTGATTCTCTCCAATCTGTTATTAAAAAATTGTATTCTTTAAAATAAAATA
AATTAAATAAATACAGTCAACATCATTATAACAAACCAAATTATTGACATTTTAAATTAATACTGAAAGTGTTGACAAGG
GGTCCTATTAGATGCTAAAATATTGTTGTTTTGAAAATTTTCCCATTTAATTATTATATTTTATAATATTTTAATTTAGT
GTAGGGATAAAATTAAATGGTAATCTAACTTTGAGGTTAGGAACTTCCCACTTTTAATAATACTAGTTTCTACGCATTTC
GCGCGTGTAACCCGCCGTATTAATGAGTAATTATTTCTTAAAAAATTAAATACTATTAAATAATTTGATTTGAGTTCTTT
TTTTTTTAAATGTGTCTAATTGTGGGTTTTTACTTTATTTCCCTATAATTGTGATGCTCCAATTCCATGACCGCTAAGTG
AATGCATAATATACAAAGAATATTTGTTGCCTTAAAACTAATGATATGCCAGACTTTTTAAGGGCTAGCAAGAAAAAATT
TAAAATATGAAAGGGGCTCCGTAGGGGAATCAGTCCCCCAATCAATACGTACCCAAAGAAAAGACAAAAATGAAGTAAAA
TATATAGTCCTTAACTTATCTAGATGAAAAAATTTAAATTATAATGAAGAAAAACATACTAGTACCATATAAATTTTATA
TATAAAGGATGAGCTAGTTATGTTCCAGATGTCATAGTATTTCTTTGACTTTGAAACACGTCAAATAATCAAGTGCAACA
AAATCTAAAATAATAAAGTGAGAATTTTGAAATGTCATTGAAAACTAATCAAAATGAATGGAGTTCTCCACAATAGAAGA
GTATAAAGACACAAAATTGATCCAAACAACTCTTGGCCTTTTCACTTCCTTTATCCCCATATGTAACTTCTGCCTCTTCA
TTCCTCCAATATCAATTTTTCTGTTGTGGTGTAAATGAAACTACTATTGGTATGCTAATATGTAATAATCGTTAAGGAGT
TAATTTAAAAATAATATTAATAGTCACATCTTCAAAGAATGCCTCATACACCGTACTTATTAATGTTGAATCAAAATAAA
TTTTCTGAACATCTGATTTGGACTTCAAAAGTCACTAACAAATTTAACATAATATTTAATATTTTATAACATTTTGATTT
ACCATAGGGGTAAAATGGTAATCCAACTTTGCACTTAGAGGCTTCCCACTTATAACAATACTAGTTTCTGGACACGTGTA
TTGCACGTGTATCCATCTAAATTGACATAAATTGTTTCAAATTATCATTGTATTAAAAATAGTTTTATAATTAAATTACA
TGAATATCGTTCATTTTCAAACAAAAAATAGTTCAAATATTTGGAATCTACTCTTGGATACTAATAACAAATTAAAATAT
GACAATAAAGTATCTCTTCTCCAAATGAAATAAAATATGATACTATTTAGTACTTTAAAATACTATAGTTATAAACACAA
ATTAATATATGTATATTCTTATCTATATGTTAATTACCTGCAAGACAGAGTTCAAATAAAATAAAAAAGATGAAAAATGA
AAAGAATTTGATAGTCACTTCTAGAGGTAATTAAAATAAAATGAAGGCTACAATTAATAATCAATATTAATTTTTATTAT
TATTAAGGGATCATATCAAGTATTGAATCCTACCAAATTATTTTTTTCAAAAATGAGCTTAGAATATAGAAACATAGTAT
CAACGGAGTGACAACTTCAGATATGAAACGGTATCAAAAGTTAAAACATTGAGTTTCCCTTTCTCAAAATGAGACAAAAG
GATAAATAAATAAATAAGGATAATCATTTATATCATTATTTCATTCATGAATTAAAGAAGTTATTACTAATTTAATTATA
CGTTACCTTCTCAATTTAAAATTATTCATCGTGTGTCAATCTTGTACACCCCTTCAAAAAAAAATTGAATGTAGTTTTAT
ATATTTTATCTTACACAACCCATACAAAAAATAAACACAAATAAGTAATTAATAAAATCATAAGAACAAATTAAATAACT
TTTGTTGACACCTAATTTTGACCCTCCCCGATAATAATTAATTTTCGAGCTTCTTAATTTCTCAACGTTTTAGAATAATT
AGCTTTATAAAATTCAACTAATTTCAAGGTTAGTTTAAATCATTTCAGTCGACTTTTTATGGTATTTTGAATAATAAATG
TATTTCATATAATTATATACAATTAATATATTCTATAAATATTTGAAAACCATCTCAAAAGATTTCTACATTATTTTAGT
AAATATTTTTGTTAATTTAGTCTAGTATAATTTATAGTTATAATTTTGAGTTATTGAAATCGGTTGGTTTATGTCCGAAT
TAATTATTTTATTTCGTTAAGTTTGAGAAGCTCATTAATTAATTCACGTTAAATCATCTTGATTAAATGTGGACCAAATC
CGCCAATTAATCTCAATTTGGTTACATTCAGAAATTCATTTGGGGCTTTGTTTGATTAGCCAAATTTCCAACTCATTTCA
ACACATTTTTAAAAGACCAAAGTTGAGCCATTAATCAATTTACTGCAGCCCACCAAATAATCCCCTGACCCGGCCTATTT
CTTTATCCCAAAGGAAACCCAGATGCTCAACTTTAGCATCCAACTCCAGCAATTCCCACGACCCAGCAGTTGTACGCATC
AATACACGACGCAACGACGAGAATAAATAGTGATCCAAACGGCAGCAACGCGTGAGACACCACCTGACCCCTGTACGCGC
TTCACTCTTCCTCACGCGACAAGAACGCACTCTCTAACGTTCACAAAGTACATGGCGTCAAGTAGACGGAAAGCAGTACG
CTGAGTCTCTCTTGTCGTCTTCTCCCGTGTCCCTCTCAAGCAGTACTGTCGCAGCAGCAAAGCAAGCCGTGTTCCCGTCC
TTTTTGGCTCAAGATCGAGCCACGTAGCATAGCAAGGATGAGGAAGGCAAATCAACTGTTGATTCGCCCTTTCCTCTTTC
GGAATTGGGCGAAATTGCAAGAAAATGGTGTCTCCCCTAAGTGGTGAAAGAATTCGAAATTCAAATTGTTGGGTTCTATT
TTTTCCAAAATCTCCATATGTTTTTCCCTCCATTCCGAACCCTATCTCCCTTCTATTTATGTTGCTTTAACTCACTGTTA
GGGGGGGATTTTGAGTTGTAAGAAATAAATATATAAATATAAGAAGATATACAATCAGTAGATAAATTTAGGGGATAAGC
GACGCGATTTTTTATTTATTTTTGTACTCGCCTCTTGCAAAACTCGTCGGAATCTCGTTGTGGTATCAAAGTTGCTATTC
TTCTGCTCGTGGTTCTCGATTTCGCTGCACCCTTGAAGGTAATACTCATCTTGCTTCAAGCATCTCTTGCTCTTAATGTG
TTATTCTTGATAATATGAAGTCTCCTACGCGTTGGTATTTGGGGATATTTTTTACTCTTAGTCGGCTGCAAATCAGTGAA
TTTGTTTAGTATTCAGGGATATTTTGATTCTTAGTCGGCTGCAAATCAGTGAAAAATTTGTTTGGAAATCCATGGTTGTT
GTTGGTTCTCGTGTTTATTGAAGGTTTGATGTTCTTCCCCTTCCCGAGTTCATGTTCTCATTGTTATGATCTTCTTATTT
CATTACTATCTCAACTGGTAAGCTATGAAAATAGTGGTTCAATCACGAAGCTTGAAATCATTTTTCGTGAGTGAGTGAAT
TCGACTTCCAGAAGCTGATATAGGTTGCTTTATCTCCTTCACTATTTCCTAATTGCCCTTTGGATTTAGCTGTCGAAATG
CTCTGCTCGTTTTTTTATTCCATTTTCTGGTCGTTATCTCTTTTATTGTCTAATGTTTGACGTCATATGCTTCGTTCTTT
CACCTCAAATTGAACGAATAAACCAAGATGTCAACATTATGATTCGTGTGTTGCATCTGCTACTGTTTTGAGGCCTTGGA
TCGTATTCGTTGTTGTCCACTTTGAGTCCTTATTGTTTTTGTTTTGAGTCTGTGTTGAAAGGTAGGTTTTGTTTCTCCCC
TTGTCCAACCTACATAATGTTTGGTTTATCCATTGGTCTTATCCTCAAGTTTGATGCTTGTGGTTCATCCTTTCCCCCTT
TTGAAGTGTTATAAAATCGAAAATGTGTGTGTCATTTTGTTGTTGTTAACTAGCAAAGTTGTTTAGTCAAGTTAGCGCAA
TATTCGTTCGGCGTCGTTTTCCTCTGTTAAGCTTAGCCTATATTTACCAAGTTTTGCTTGCATATCATCTTAGTCTTAAT
TTCGAAACATGTTAAAAGATGACTCTAATGTTTGTATCTAAGTCATTTTTGATTCAATGGTGTTTGGTTGCCTCATTCTT
CCCTCCTCCATTGTGGTTTGATGTTTAGTATCTCATTGCCTAACTTATTGAAGTTGCCTCCTAGTTGATCACCTTCAATA
GAGTATATTCGTTCTTAATAATAGTTACTGTTAAGCCTAATTTTGGTCTAAATGATTTTCTGGTTCATTTTCAAGATTAA
ATGTTCATTAGCCAGTTATGGTCTAATTTTTATTTTATTTTATTTTTTTCAGAAGTCTCAGATGTATTTTTTCGTTACTA
TTGTTTATTGTTGGAATTATCTGTTATTTCAAATTCTGCTTTAGTTACTAACTATTTGAGGTCATTAACGTGCTTTTACA
TTTGATTTAAAACTTATGTGAATTGCTTAATTTATTTTTCTTTTTTTATGATACTTAAAACTATGGGTAGTAATGTATGA
GTTCGACCCATTTAGCATTTCTTTTTGTATTAAATCGCTAGGTTGTTACTTACATGTTTTTTTTTTTGTTTGTGTTACAT
GTAACACCAACTCGACTCACTTGGACTCAAGCTTCTACCTCGCATTTCGGATGGGCTGTAAAGGCCCCACCCCCCCCCCC
CAAAATCCTCTTTTCGTTGGAGTCAGCCCCTATGTCAATTGTGAAGTTGATGAACAGGTTTCCGGAGTAAAAACATAGCT
GGAATTTGGACATTTCGGTGTCCAAAAGCTCACCGAGAAGCTTTATACACTGATATACTCGTTGTATACATGGGTATACA
TTCAAAATATATTATACAAGCTCAAAAATATGGGAAAGTGGGTGGAAAATGCAGAAAATACGAAATCTGAGTAGAAATAC
AAGTTTGAGAGTTGAGAATTGGCGGTATACATGGTGTATACCTCGAATATACACTTGGTGTATATCATGCTTAATGAAGA
TGGGAAAGGGGTCAAAGGCCCAATGCGTTATTATTTATTCATTTTTTGCAGATTTAGGAATTTGGGCCAAAAGCCCAAAT
TCAATATGCTTCCCCTTAGCTCCCTTGTATTTTATTGCATTCGACTATCACTTTGAGTATCTTACGGTTTAATTTAATTA
AATCCCCCAAGAGTGGTCATTACATTTTATTTTCAAATTAAAGTATATATATTTTATTACTTAGTCTTATTTTTATTTTA
ATATTACTCTTGTTGACATTCTATGAACTATTCCCCTTTAGAAAATTCCTCTTTAGTTCATTCCCCCCCTTAAGATAAAT
AAAATGATAAAAATAATAATAGTAACAAATAAATGAGTCATTTTACTTAGTTAAAATTTCAAAAAAATTAGTTAAAATAA
TTGAATTATTTTACTTAGTTAATTCCAAAAATTAGTTAAAAAAATAAATGAGTTCTTTTACTTAGTTAAAATTTCAAAAT
TAGTTAAAGTCATGATGAGTTCTTTTACTTAGTCAAAATTTTAAAATTAGTCAAAATCATTTTTAGTCAAATTGCCGGTC
AACCGCAAGTTAGCGGGCATTCCGAGGGCCTAACACCTTCTCGGAATGTACATTGAACTTCGAACCCTTTTTGTTTTCGA
TTAATTTTTATCTGTTTAAGTCTTTTGAAAACTTTCAATTTTTTCTTGATTTTTACTAAAAAATTAAGTGGCGACTCTGT
TCTTTTGGAAATTCGATTTCTCTTAAATCATAAGTTTAATCGATTTTTTTTGAAAACTTAGTCATTTTTCTTTTATTTTA
TCTTTTCGAGTATAACAGAAATGGCGACCCTGCTGGGGACTGGTATTGAGTTCTAACCATAAGATTTGAGTTATTTGACT
GATTGTTATTAATTGTTGATTTGCGCTAAACATGTTTAAACTGATATAACTGTCATTGCATTTCATGACATATTCTCTCG
TATGTATAGTATATTAAAAGATGGTTTTGCGGAACCGCAACCGGACTTTTTATACTCAACCCTCTTTCGAAACGATCGAC
AATTTATTGGTTCATCATGCGTCCAATGGTTGTCGTGAGTTTCAACCTAAGTTGTCNNNNNNNNNNNNNNNNNNNNNNNN
NNNNNNNNNNNNNNNNNNNNNNNNNNNNNNNNNNNNNNNNNNNNNNNNNNNNNNNNNNNNNNNNNNNNNNNNNNNNNNNN
NNNNNNNNNNNNNNNNNNNNNNNNNNNNNNNNNNNNNNNNNNNNNNNNNNNNNNNNNNNNNNNNNNNNNNNNNNNNNNNN
NNNNNNNNNNNNNNNNNNNNNNNNNNNNNNNNNNNNNNNNNNNNNNNNNNNNNNNNNNNNNNNNNNNNNNNNNNNNNNNN
NNNNNNNNNNNNNNNNNNNNNNNNNNNNNNNNNNNNNNNNNNNNNNNNNNNNNNNNNNNNNNNNNNNNNNNNNNNNNNNN
NNNNNNNNNNNNNNNNNNNNNNNNNNNNNNNNNNNNNNNNNNNNNNNNNNNNNNNNNNNNNNNNNNNNNNNNNNNNNNNN
NNNNNNNNNNNNNNNNNNNNNNNNNNNNNNNNNNNNNNNNNNNNNNNNNNNNNNNNNNNNNNNNNNNNNNNNNNNNNNNN
NNNNNNNNNNNNNNNNNNNNNNNNNNNNNNNNNNNNNNNNNNNNNNNNNNNNNNNNNNNNNNNNNNNNNNNNNNNNNNNN
NNNNNNNNNNNNNNNNNNNNNNNNNNNNNNNNNNNNNNNNNNNNNNNNNNNNNNNNNNNNNNNNNNNNNNNNNNNNNNNN
NNNNNNNNNNNNNNNNNNNNNNNNNNNNNNNNNNNNNNNNNNNNNNNNNNNNNNNNNNNNNNNNNNNNNNNNNNNNNNNN
NNNNNNNNNNNNNNNNNNNNNNNNNNNNNNNNNNNNNNNNNNNNNNNNNNNNNNNNNNNNNNNNNNNNNNNNNNNNNNNN
NNNNNNNNNNNNNNNNNNNNNNNNNNNNNNNNNNNNNNNNNNNNNNNNNNNNNNNNNNNNNNNNNNNNNNNNNNNNNNNN
NNNNNNNNNNNNNNNNNNNNNNNNNNNNNNNNNNNNNNNNNNNNNNNNNNNNNNNNNNNNNNNNNNNNNNNNNNNNNNNN
NNNNNNNNNNNNNNNNNNNNNNNNNNNNNNNNNNNNNNNNNNNNNNNNNNNNNNNNNNNNNNNNNNNNNNNNNNNNNNNN
NNNNNNNNNNNNNNNNNNNNNNNNNNNNNNNNNNNNNNNNNNNNNNNNNNNNNNNNNNNNNNNNNNNNNNNNNNNNNNNN
NNNNNNNNNNNNNNNNNNNNNNNNNNNNNNNNNNNNNNNNNNNNNNNNNNNNNNNNNNNNNNNNNNNNNNNNNNNNNNNN
NNNNNNNNNNNNNNNNNNNNNNNNNNNNNNNNNNNNNNNNNNNNNNNNNNNNNNNNNNNNNNNNNNNNNNNNNNNNNNNN
NNNNNNNNNNNNNNNNNNNNNNNNNNNNNNNNNNNNNNNNNNNNNNNNNNNNNNNNNNNNNNNNNNNNNNNNNNNNNNNN
NNNNNNNNNNNNNNNNNNNNNNNNNNNNNNNNNNNNNNNNNNNNNNNNNNNNNNNNNNNNNNNNNNNNNNNNNNNNNNNN
NNNNNNNNNNNNNNNNNNNNNNNNNNNNNNNNNNNNNNNNNNNNNNNNNNNNNNNNNNNNNNNNNNNNNNNNNNNNNNNN
NNNNNNNNNNNNNNNNNNNNNNNNNNNNNNNNNNNNNNNNNNNNNNNNNNNNNNNNNNNNNNNNNNNNNNNNNNNNNNNN
NNNNNNNNNNNNNNNNNNNNNNNNNNNNNNNNNNNNNNNNNNNNNNNNNNNNNNNNNNNNNNNNNNNNNNNNNNNNNNNN
NNNNNNNNNNNNNNNNNNNNNNNNNNNNNNNNNNNNNNNNNNNNNNNNNNNNNNNNNNNNNNNNNNNNNNNNNNNNNNNN
NNNNNNNNNNNNNNNNNNNNNNNNNNNNNNNNNNNNNNNNNNNNNNNNNNNNNNNNNNNNNNNNNNNNNNNNNNNNNNNN
NNNNNNNNNNNNNNNNNNNNNNNNNNNNNNNNNNNNNNNNNNNNNNNNNNNNNNNNNNNNNNNNNNNNNNNNNNNNNNNN
NNNNNNNNNNNNNNNNNNNNNNNNNNNNNNNNNNNNNNNNNNNNNNNNNNNNNNNNNNNNNNNNNNNNNNNNNNNNNNNN
NNNNNNNNNNNNNNNNNNNNNNNNNNNNNNNNNNNNNNNNNNNNNNNNNNNNNNNNNNNNNNNNNNNNNNNNNNNNNNNN
NNNNNNNNNNNNNNNNNNNNNNNNNNNNNNNNNNNNNNNNNNNNNNNNNNNNNNNNNNNNNNNNNNNNNNNNNNNNNNNN
NNNNNNNNNNNNNNNNNNNNNNNNNNNNNNNNNNNNNNNNNNNNNNNNNNNNNNNNNNNNNNNNNNNNNNNNNNNNNNNN
NNNNNNNNNNNNNNNNNNNNNNNNNNNNNNNNNNNNNNNNNNNNNNNNNNNNNNNNNNNNNNNNNNNNNNNNNNNNNNNN
NNNNNNNNNNNNNNNNNNNNNNNNNNNNNNNNNNNNNNNNNNNNNNNNNNNNNNNNNNNNNNNNNNNNNNNNNNNNNNNN
NNNNNNNNNNNNNNNNNNNNNNNNNNNNNNNNNNNNNNNNNNNNNNNNNNNNNNNNNNNNNNNNNNNNNNNNNNNNNNNN
NNNNNNNNNNNNNNNNNNNNNNNNNNNNNNNNNNNNNNNNNNNNNNNNNNNNNNNNNNNNNNNNNNNNNNNNNNNNNNNN
NNNNNNNNNNNNNNNNNNNNNNNNNNNNNNNNNNNNNNNNNNNNNNNNNNNNNNNNNNNNNNNNNNNNNNNNNNNNNNNN
AAAATACCCCCTCGAACTACCAAGCTCCACAATCAAACTACCAAACCAACTCATATCCCAGATATCAAACCCCCCGTTCG
AATGCTCCAAATTATCGCCAAATGCCTCCCCCTCAACAAGGCAATTACGATCCCTCCCGTCCCAGATTTGAGAAAAAGCC
TGCTAGAATTTTCACTCCGCTTATTGAAAGTCGAACAAGGCTGTTCGAGCGATTAACCGCGATAGGATATATTCATCCAG
TGGGTCCCAAGCCGGTTGACACTAGCTCAAAGTTTTATAAACCTGATCAGAGGTGCGTGTATCACTCCAACAGTGTTGGA
CATGATACCGATGACTATATCAACCTGAAACATAAGATCCAAGACCTGATTGACCAGAACGTGGTCTCTCTTCAGACAGT
CGCGCCGAATGTCAATAGTAATCCTTTGTCAAATCATGGATGTGCCACTATCAATATAATAGAGATAGATGATGACTGGT
GCATGATGAAGTCAATAGTTTCGATTGCTCTTGATGAACTGGAAAGGGCTGTAGTTTCGTTGAGCGTCAGAGAAAAGAAA
GAGTTTGTGATTCTGACACCCTAGAAGGTTGTTGCCTTGGTGCCATGAGAAAATCTTACCCAACCAAATTTTGTGATTGA
AACGGCTGTTACCCAAGGTATGACCAGATCTGGCTGGTGCTACACACCGGAAGAATTAGCCTAAGAGGGGCAGAAAAAGG
ATCAAACTAAAAGGCCGATTAGTGAAGCTAAAGCCGAAGAGTTCTGGAGGAAAATGCAGCCGAAAGATTATTCAATTGTG
AAGCATTTGGCGAAGACACCAGCTCAGATTTCTGTATGGGCTTTGTTGATGAGTTCACAACTGCATAGGCAAGAGTTGAT
GAAGGCTCTGGATGATACTTATATGCCCGTGGGTACCAACAGTGACAATCTAGCAGCCATGATAAACCAGGTCATCCGAG
GACACCGAATTAGTTTTTATGACGAAGAGCTGCCCTTTGAAGGCAGGATGCACAACAAAGCTCTGCATGTCACCACTATG
TGTCGAGACAAGATAATAAATCGCGTCTTGGTCGATGACGGATATGGTCTTATTATTTGCCCACTTTTGACTTTGAGGCA
GCTAAAATTTGATTTGGGAAAGCTTTACCAGAACCAAGTCAATGTGAGGGCTTTGATGGAGTGCAAAGAGACACATTGGG
TGCAGTGAACTTGGATATTCAGGTGGGTCCTGTGAAATTCAACGTCGAGTTCCAGGTGTTGGATATCAACACCAGTTACA
ACTTGCTTCTGGGAAGACCGTTCATTCATATGGCTGGGGCTGTGTCGTCTACCCTTCACCAACTAATGAAGTTTGTTTGG
AAGGACCAGGAATTAGTCATTTATGGTGAAGGGAGTCATTCCAATGGGTATGCACCGATCGTTGATGATGTCTCTCGAGG
TTGTGATTTCTACACGGTGGAGCTGGTAAATGCCACCGGTGATGACTTGGCTCCACAGCCTCCTATGCCTACCGTGTACA
AGATGATTGCTACCGTCATGCTCCAGAATGGTTTCGAACCAGGTTTCGTATTGGGGAAGCACTTTCAAGGAATTGTCGAG
CCTATCTAAATTCTCGCCAAATGAGCAAAGTTTGGTTTGGGGTATGTCCCCACAGATGCTGACGAAGCAGAGATGAAGTA
CAAGAGTATTGATCAAGCATTGGCCAGGACAATTCCTCATCTGTACCAGTCATTTCCGGTATGAGAAAATGTCAATGATG
TTGGTCTCGGGGAAGGAATCTGGGGCCTTTTTGAGGAGATTGATGCGGTCATCGAGGAAGCGGCTGGGACATCAGACATC
AGTGATGCAGAGCCTGAAGAGCGATTGCAAAACTGGACCTCCACACCACTCCTGATTTCCCGCTCATCTGGGTAGAAAAG
ACATGTGTCTTTGTTTGTTTTAAAATTGGTGGTAGTCCGGAAGAGGCCCGAGACCCACCCTTTATGCAATTGTTTTTTGT
TTGAAGCTTTTAAATTCCCTTGTGATATTTAAAAAGGCAAAATGACCCTCGGCCATGGCCAAAGTTTATGCTTGTCTTTC
AACTTAAATGAAAAGCCTCTTTTATCGAAATTTGTTTATTTACTTATCTGTTTATATTTTACTTTCCTAACTTTGTTTGT
TTATGATTTCAATAATATTAATTTAAAACCTGCCAATGTCATGTCATGTCATGTCATGAACCGAGTGAACAAAATGAGGC
AGGTGATGATGAGTGTGGGGAATATGAAGGAGAAAATGAGGTACCCGAACATATTGCTGAGGAGTTTCGACAATTCGAGA
ATCAACACAAGCCAAATCTTGAAGAAACTGAAACCATGAATCTCGGAGATGAGAAATGTGTCAAAGAAGTCAGTGTCCAT
CTGATAGAAGCCCTAAGAAGAGACCTGGTTCGTTTGCTCAGGGAATATATTGATGTATTTAGATGGTCTTATAAAGACAT
GCCAGGGCTGAGCACGAATATGGTGTCCCACAAGTTGCCGATCAATCCAGATTTCAGTCTAGTAAAATAAAAGACTCGGA
AGATCAAGCCTGAGTTGAGTTTGAAGATCAAAGAGGAGATTACAAAGCAGATCAAGTCCCAAGTAGTGGAAGTGACGCAG
TATCTGACTTGGTTAGCTAATGTTGTTCCGGTTGCCAAGAAAGACGGAAAAATAAGAATTTGTGTTGACTACAGAGATCT
CATCAAAGCTAGCCCGAAAGATAATTTTCCATTACCAAATATACACATTCTCATTGATAACTGTGCTAAGCATGAGATGC
AGTTATTTGTGGATTATTATGCGGGTTACCACCAGATCCTGATGGACGAAGAAGATGCAGAAAAGACTGCTTTTATCACG
CCTTGGGGTGTATATCATTGTCCGGTGATGCCTTTTAGTCTCAAGAATGCCAATGCTACTTACATGAGGGCAATGAAGAC
CATCTTTCATGATATGATCCACAAGGAGATCGAAGTGCATGTAGATGATGTCATAATCAAATCCCGCGAGAGTTCGGATC
ACTTGACTTACTTGAGGGAATTCTTTGATCGCTTACGCCGATACAATTTGAAGTTAAATCCTGCCAAGTGTGCTTTTGGA
GTGCCAGCTGGCAAGTTGTTGGGATTTATAGTCAGCAGGAGGGGCATTGAGCTTGACCCTTCCAAGATCAAGGCGATCCA
AGAATTACCCCCTTCGAAGACCAAGAAAGAGGTAATGAGTTTTTTAGGAAGGTTGAACTACATCAGTCGGTTTATAGCTC
AATCCACCGTGGTGTGTGAACCCATCTGTAAGTTATTGAAAAAAGATGCCTCGACCAAGTGACTGGAGAATGTCAAACTG
CTTTTGATGCCATCAAGAACTATTTGTCCAATCCGCTAGTGTTGGTCCCTCCGCGAGAAGGGAGTCCATTATTGCTATAT
TTGTCTGTCTCAAATAATGCATTGGGATGCGTGCTTGGTCAACATGACGAAATTGGGAAGAAAGAGAGCCATTTATTACT
TGAGCAAAAATTCACTCCATATGAGGCTCGTTACACTATTTTGGAGAGAACGTGCTGTGCTTTGACTTGGATCCCTCAAA
AGTTGAGACATTATTTGTCTTCTTATACCACATACCTTATTTCCAGGATGGACCCGTTGAAGTATATTTTCCAGAAAGTA
ATGCCGATCGGGAAGTTGGCTAAATGGCAAATGCTTTTGAGTGAGTTTGACATTGTGTATGTGACTCAGAAGGCGATAAA
GGCACAAGCCTTGACTGATCATCTCGCAGAGAATCCGGTTGATGAAGAGTATGAACCGCTCAAGACTTATTTTCCCGATG
AAGAAATAACATTTGTGGGTGAGGATATTTCAGAAGCGTACCTTGGTTGGAGAGTGTTCTTTGATGGAGCGGCGAATCAT
CAAGGGAAAGGAATCAGCGCGGTCTTAGTGTCAGAAACCGGTTAGCACTATCTTATGGCGGCTAAACTCCGATTTGAATG
CACGAACAACATGGCTGAGTATGAAGCTTGCATTCTCGGTCTGAAGATGGCAATTGATATGAATGTTCACGAGTTGCTGG
TTATTGGAGATTCATCAGGTTCAAGGGGAATGGGCCGTGAAAAACCCAAAGATCAAATGTATGTGCGGTATATACAGAAG
TTTTGCAAGAGATTTCACAAGATTGAGTTCAGACACACTCCCAGGACACAGAATGAGTTGGCCGATGCTCTTGCCACCAT
CGCATCAATGATTAAGCATCCAGATACAAGTTATATTGATCATGTGGATATAGAGGTAAAAGAACAGCATGTTCATTGTT
CACACGTCGAAGCAGAACCAGATGGTTTGCCTTGGTATTTTGACATCAAGAAGTATTTAGAGGACGGGACTTATCCTGAG
AATGCAACGTTCAACCAGAAGAAGTCGATACGCCGTATGGCCCTCAGTTTCTTTGCAAGTGGGGAAATCCTTCATAGGAG
GACTCCAGATTTAGGTCTTCTCAGATGCGTTGATGCTAGCGAAGCTTCTAGAACAGATACATGCCGGAGTTTGTGGTACT
CACATGAACAGACTCACTTTGGCAAGAAAGATCCTTCGAGCCGGCTATTTTTGGATGACTATGGAACATGATTGTTGCAA
GTTTGTGCAGAAATGTCACAAATGTCAAGTGCATGGAGATTTGATTCGAGTGCCGCCTCACGAACTCAATGCCATGAGTT
CACCTTGGCCATTTGTAGCTTGGGGCATGGATGCCATTGGTCCAATAGAGCCAGACGCCTCTAACGGACACAGATTCATT
TTGGTTGCCATTGACTACTTCACCAAGTGGGTGGAAGCAACTTCGTATAAGTCGGTGACCAAGAAGGTTGTAGCTAGTTT
TGTTCGCAACAATTCGATATGTAGGTTTGGAGTACCAGAATCCATCATTACTGATAATGAAGTGAATTTCAACAGTCACC
TGATGAGAGAGATATGTGAACAATTCAATATTACTCACCAAAACTCAACCGTCTATCGTTCCTAAATGAATGGAGCAATA
GAAGCTGTCAACAAGAACATAAAAAAGATTTTGAGGAAAATGATTGATAATCGCAGAGGTTAGCATGAGATGTTGCCATA
TGCTTTGTTGGGTTATCGAACGACTGTCAGAATATCAGTTGGAGCTACTCCATATTTGCTAGTATATGGAACAGAAACAG
TTATACCTGTAGAAGTTGAAATACCTTCATTAAGAATCATCTAAGAAGCTGAATTGAGTGATGCTGAATGAGTTCGCAAG
CGGATCGATCAGTTAACATTGATTGATGAGAAGAGAATGGTTGTTGTTTGTCACGGTCAACTGTATCAATAGAGGATGAT
TCGTGCTTTTCACAAGAAAGTAAGAGCTAGAATGGTTGAGATTGGTCAATTGGTTCTCAAACACATTTTCCTACCCGGAT
GAATATAAAGGGAAATTTGCACCAAATTGGCAAGGACTCTACATGGTTCGCAAAGTGTTATCTGGAGGTGCCTTAGTCCT
GTCAGAGATGGATGACACCGAATGGCCGAAACCGATCAACTCAGATGCTATCAAGAGATATTATGTGTGAAGTTTCAGTT
CATATTTTCTATCATTTCCTTGTAATCATTCTATTTTCTTGTAATCATTTTGTTCAAAATTTATCCCTTTGTAATTAACT
ACGTCTGACCTGAATTCTCAAGAATGAGATACGTAGGTGGCCTATGTCGGCATCGGTAACTCCTTTATCCCCTTTTAATA
TTTCTTTATATTTGAACTACGTTCGACCTGAATTCTCAAGAATGAGATACGTAGGCGGCCTATATCGGCTTCGGTCGATT
TCCTTGTAAATTTTCTTATTTTTTAGTCCTCCAGAGGGGAACTACGTTTATCCTGATTCCTGCATCAACGGGATACGTAG
GTGCCACAACGGCTCGGTCATATCTCCCGTAAGATTTTTATTTTTCCTTTACAATAGAAACTGGGATAAATTTTTTGAGA
GGGACTCAAAAATTTTCAAGAAGAAGACCTGAAGTTACGTTGAGATTCGTAACTGGGACAGAATTTTTGAGAAGATCTCA
AAAATTTCATGATTTGTTCACTAATAGTTCGAGATAAGCCAAGACAGTTAACCGGGACAGAAATTTTGAGGATGGCCTCA
AAATTTCAACAAGGTTCATCGGGTTTAGAGCAACTTTGAATACGTCCCAGTAAATGATCATGTAGACCTCGAGGCATCAA
CCTCAAAGACGTTTATTAAGTTTGACGTGATATGACACTTGGCAGTGACCTTTTCCAAACATTACTTTTGAAAACCTATT
TTTTCTTAAAAACTTTCCTCTCATGTTTAAATTATTTGCATAAAAAAATTTTGTCTTATCTGTCAAGAAGCGGGAGATCA
GAAAAATCAGCCGAAGATAGCAAGACAAGGAGCAGACAACTGAAGAGATCAACACAGATCAGTTCATTTTTTAAACTAAC
AATTTTTCTATGGATGTAGGTCTACAGGATGCCTCAAGATCGGCATATTCTTTCATTCAATGAATATGAAGAAGTCAAAA
AGGCGAAGAGCTCCCCAAATTGACAACTTTTCTGTGGATGCAGGAAATATTTTATGTTTTTTATACCAAGAATTGAGAAT
ATGAGTAGCATTACTTTATTCAAATTCTAAGCAAGGCAAGGTTCATAATGAACATGCAATTATGTTCAGAGATGGGACAA
ATGAAAACCTTGAAGAGAAAAATATTATTATTTTCCAGCAACTAAAGATACCTGAAAGATATTTATCTGCATTATATTAT
CAGATATGATAATATTCTTACCCTGAAGGTTATTTATATTGTATTGTCGAATGAGACGATACCACTACCTAGAGAGTCAT
TTATGTCGTATTGTCAAATGAGATGATACCACTACTCCGAGGGTCATTTTTATTTATATTGTCGATTGAGACGATATCAC
TACACGGAGAGTCATTTATATCGTATTGTCAAATGAGACGATACCACTACTCCGAGGGTCATTTTTATTTATATTATCGA
TTGAGACGATATCACTATCCGGAGATTCATTTATATCGTATTGTCAAATGAGACGATACCACTACTCCGAGGGTCATTTT
TATTTATATTGTCGATTGAGACGATATCACTACCTGGAGAGTCATTTATATCATATTGTTAAATGAGATGATACCACTAC
TCCGAAGGTCATTTTTATTTATATTGTCGATTGAGACGATATCACTACCCGGAGAGTCATTTATATCATATTGTTAAATG
AGATGATACCACTACTCCGAAGGTCATTTTTATTTATATTGTCGATTGAGACGATATCACTACTCGGAGAGTCATTTATA
TCGTATTGTCAAATGAGACGATACCACTACTTCGAGGGTCATTTTTATTTATATTGTCGATTGAGACGATATTACTACCT
GGAGAGTCATTTATATCGTATTGTTAAATGAGATGATACCACTACTCCGAAGGTCATTTTTATTTATATTGTCGATTGAG
ACGATATCACTACCCGGAGAGTCATTTATATCGTATTGTCAAATGAGATGATACCACTACTCCGAGGGTCATTTTTATTT
ATATTGTCGATTGAGACGATATTGTCATCCAAGAGATACCCAGAAGATCACATATGTTGTTGGGTGAAGCATCACCTTCG
TTCGGTATTAGGAAGGCATCATCAAAGAAGTCATGCATCGCGGAAAAGAGATTTATGCATAGCAAGAAGAAGAAACCATG
CATAGCAAGAGAAAATCCATGCATCGCGAGAAAGAAATCATGCATTGCAAGAGAAAGAAATCATGCATTGCAAGAGAAGA
TTCATGCATCGTGGGAAAAAGATTCATGCATAGCGGGAAAGAGATTCATGCATCGCGGAAAAGAGATTTATGCATAGCAA
GAAGAAGAAACCATGCATAGCAAGAGAAAATTCATGCATCGCGAGAAAGAAATCATGCATTACAAGAGAAAGAAATCATG
CATTGCAAGAGGAAAAAGTCATGTATTGCAAGGAAAAGATTCATGCATCGTGAGAAAAGATTCATGCATTGCAAGAGAAA
GAAATTATGCATTGCAAGAGGAAGAAGTCATGCATTGCAAGAGAAGATTCATGCATCATAGAAAAGAAGTCATGCCTCGT
GAAAAGAGTCATGCATCGCAAGAGAAGAGAATTATGCATCGCAAGAGAAAGATTTACCCACCACAAGAAAGTCAACATCA
GTTGCATCATTTTATTTTCCAAAAACGACATCAAGAGAAATATCAACATATTACATCAACCTATTTTATTACTTTGACAT
CAAAAGAAGAGTACATTGAAGATTATATTGCAAATACGTGACATAAACTTTATTTGCTTTACATCAAACCCGATGAAATT
GACGTCAAATGTTCAAGGAGAGCAATTAAGTGTCAACACGGTAAGAGACATTGTCTCCCATTTGAATCATATTTTAGGCT
AATAAGTTTTATCTCAGTCTTTGTCAAGGGCATCCGAAAGAATGAATTCTCCAAAACAAACCACAGGTGCGGACGACATC
AAAAGGATGCAACACAACGTGAAACTTTTTCTTAGCAGCGAACTGGGACATAGTCCGAAGAGGAGTGCCAAACTCTTGGG
ACGCGAGTAGAGGAACGACTTCCACCACAATCAAACCACACACCTAAAGGCATGAGGGTTTTTCTTAGGTTTATCGGTTT
CAGTTTCGCTTCCGAAAAATATTGGGTTCACCGGAGACATCTTTCCAATCGAAGTGACAATGTGCCAAGAGCTTTGGGAA
TTACGTCTGTGTAAGTTCTTAATTATGAGTGTGAAGCACGCCACATTCATGACTAAGAGGTTGCAAGCCTCTTTTTCATA
CTTGACTTACTTTGTCGCTCTTTCAGAATTGAAGGTTATCTTGCATAATATATTTCCTTTTCAACCAATCGAATCGAACT
ACAAGCAACCTGATTTCCTAAGTTGAAGAATATGTAGGCATGATCAATGTTGAAAACTCGACTGTATTCCAACATTCGCT
CTTAAATCTTATTCTCGAGCATTTCAATATCTTCATAATTCGATATCGGGATGACTTTTGAATTCTTTCAAATCGTGCGT
CAAATCAAGCGTATCAAACTACGAGTGGCCTGAATTCTCATATAGCTTGAGATATGTAGGAAACCCATCTACGGGGTTCG
GCCATAATGCTTAAAGTCCGTACCAAATCCCATTTTAGTAGAAGATGAAGATGTGGTCGGTCAAAATTAGGATTAGTCAA
TTTTATTTTTCTCGAATTTCTTGCATCAATCCAAGTAAAACGAGGGACAGTTGTTGACACCTAATTTTGACCCTCCCCGA
TAATAATTAATTTTCAAGCTTCTTAATTTCTAAACGTTTTAGAATAATTAGCTTTATAAAATTCAAATAATTTCAAGGTT
AGTTTAAATAATTTCAGTCGACTTTTTATGGTATTTTGAATAATAAATGTATTTCATATAATTATATGCAATTAATATAT
TCTATAAATATTTGAAAACCATCTCAAAAGATTTCTACATTATTTTAGTAAACATTTTTATTAATTTAGTCTAGTATAAT
TTATAGTTATAATTTTGAGTAATTGAAATCGGTTGGTTTATGTTCGAATTGATTATTTTATTTCGTTAAGTTTGAGAAGC
TCATTAATTAATTTACGTTAATTCATCTTGATTAAATGTGGACCAAATCCGCCAATTAATCTCAATTTGGTTACATTCGG
AAATTCATTTGGGGCTTTGTTTGATTATATTTTCCTTAGCCAAATTTCCAACTTATTTCAACACATTTGACCAAAGTTGG
GCCATTAATCAATTTACTGCAGCCCACCAAATAATCCCCTGACCTGGCCCATTTCTTTATCCCAAAGGAAACCCAGATGC
TCAACTTTAGCATCCAACTTCAGCAATTCCCACGACCCAGCAGTTGTACGCATCAATACACGGCGCAACGATGAGAATAA
ACAATGATCCAGACGACAACAACGCGTGAGACACCACCTGACCCCTGTATGCGCTTCACTCTTCCTCATGCGACAAGAAC
ACACTCTCTAACGTTCACAAAGGACATGACGTCAAGTAGACAGAAAGCAGTACGCTGAGTCTCTCTTGTCGTCTTCTCCC
GTGTCCCTCTCAAGCAGTACTGTCGCAGCAGCAAAGCAAGCCGCGTTCCTGTCCTTTTTGGCTCAAGATCGAGCCACGTA
GCATAGCAAGGATGAGGAAGGCAAATCACCCGTTGATTCGCCCTTTCCTCTTTCGGAATTGAGTGAAATTGCAAGAAAAT
GGTGTCTCCCCTAAGTGGTGAAATGATTCAAAATTCAAATTGATGGGCCCTATTTTGTCCAAAATCTCCATCTATTTTTC
CCTCCATTCCGAACCCTATCTCCCTTCAATTTATGTTGTTTCTAACTCACTATTAGGGGGGAATTTTGAGTTGTAAGAAA
TAAATATATAAATATAAGAAGATATACAATCAGTAGATATATTTAGGGGATAAGCGACGAGATTTTTTTTTTTTTTTTGT
ACTCGCCTCTTGCACAGCTCGTCGGAATCTCGTTGTGGTATCGAAGTTGCTATTCTTCTGCTCGTGGTTCTCGATTTCGC
TGCACCCTTGAAGGTAATACTCATCTTGCTTCAAGCATATCTTGCTCTTAATGTGTTATTCTTGATAATATGAAGTCTCC
TACGTGTTAGTATTTGGGGATATTTTTTACTCTTAGTCGGCTGCAAATTAGTGAATTTGTTTAGTATTCAGGGATATTTT
GACTATTAGTCGGCTGCAAATCAGTGAAAATTTTGTTTGGAAATCCATGGTTGTTGTTGGTTCTCGTGTTTATTGAAGGT
TTGATGTTCTTCCCCTTCCCGAGTTCATGTTCTCATTGTTATGATCTTCTTTATTTCATTACTATCTTAAATGGTAAGCT
GTGAAGATAGTGGTTCAGTCACGAAGCTTGAAATCATCTTCCGTGAGTGAGTGAGTTCGACTTCCAGAAGCTGATATAGG
TTGCTTTATCTCCTTCACTGTTTCCCAATTGCCCTTCTGATTTAGCTGTCGAAATGCTCTGCTCGTTTTTTTATTCCATT
TTCTGGTTGTTATCTCTTTTATTGTCTAATGTTTGATGTCATTTGCTTCGTTCTTTCACCTCAAATTGAACGAATAAACC
AAGATGTCAACATTATGATTCGTGTGTTGCATCCGCTACTGTTTTGAGGCCTTGGATCGTATTCGTTGTTGTCCACTTTG
AGTCTTTATTGTTTTTGTTTTGAGTCTGTGTTGAAAGGCAAGTTTTGTTTCTCCCCTTGTCCAGCCTGCATAATGTTCGG
TTTTTCCATTGGTCTTATCCTCAAGTTTGATCCTTGTGGTTCATCCTTTCCCCCTTTTGAAGTGTTATAAAATCGAAAAT
GTGTGTGTAATTTTGTTGTTATTAACTAGCTAAGTTGTTTGGTCAAGTTAGCGCAATATTCGTTCGGCGTCGTTTTCCTC
TGTTAAACTTAGGCTATATTTACCAAGTTTTGCTTGCATATCATCTTAGTCTTAATTTCGAAACATGCTAAAAGATGACT
CTAATGTTTGTATCTAAGTCATTTTCGATTCAATGGTGTTTGGTTGCCTCATTTTTCCCTCCTCCATTGTGGTTTGATGT
TTAATATCTCATTGCCTAACTTATTGAAGTTCCCTTCTAGTTGATCACCTTCAATAGAGTATATTCGTTCTTAATAATAG
TTACTGTTAAGCCTAATTTTGGTCTAAATGATTTTCTGGTTCCTTTTCAAGATTAAATGTTCATTAGCCAGTTATGGTCT
AATTTTTATTTTATTTTATTTTTTTCAGAAGTCTCAGATGTATTTTTTCGTTACTATTGTTTATTGTTGGAATTATCTGT
TATTTCAAATTTTGCTTTAGTTACTAACTATTTGAGGTCATTAACGTGCTTTTACATTTGATTTAAAACTTATGTGAATT
GCTTCATTTATTTTTCTTTTTTTATGATACTTAAAACTATGGGTAGTAATGTATGAGTTCGACCCCTTTAGCATTTTTTT
TTGTTGTATTAAATCGCTAGGTTGTTACTTACATGTTTTTTTTTTTTTTTGTTTGTGTTACATGTAACACCAACTCGAGT
CACTTGGACTCAAGCTTCTACCTCGCATTTCGGATGGGCAGTAAAGGCCCCCCCACCCCCCCCCAAAAAAAATCCTCTTT
TCGTTGGAGTCAGCCCCTATGTCAATTGTGAAGTTGATGGACAGGTTTCCGGAGTAAAAACATAGCTGGAATTTGGACAT
TTCGGTGTCCAAAAGCTCACCGAGAAGCTTTATACACTGATATACTCGATGTATACATGGGTATACAGTCAAAATATTAT
ATACATGCTCAAAAATACGGGAAAGCAGGTGGAAAATGCAGAAAATACGAAATTTGAGTAGAAATACAGGTCTGGGAGTT
GAGAATTGGCGGTATACATGGTGTATACCTAGAATATACACTTGGTGTATATCATGCTTAATGAAGATGGGAAAGGGGTC
AAAGGCCCAATGAGTTATTATTATTACTTGTTCATTTTTTGCAAATTTAGGAATTTGGGCCAAAAGCCCAAATTCAATAT
GCTTCCCCTTAGCTCCCTTGTATTTTATTGCATTCGACTAACGCTTTGATTATCTTACGGTTTAATTTAATTAAATCCCC
CAAGAGTAGTCATTACATTTTATTTTCAAATTAAAGTATATATATTTTATTACTTAGTCTTATTTTTATTTTAATATTAC
TCTTGTTGACATTCTATGAACTATTCCCCTTTAGAAAATTCCCCTTTAGTTAATTCCCCCCCTTAAGATAAATAAAATGA
TAAAAATAATAATAGTAATAAATAAATGAGTCATTTTACTTAGTTAAAATTTCAAAAAAATTAGTTAAAATAATTGAATT
ATTTTACTTAGTTAATTCCAAAAATTAGTTAAAAAAATAAATGAGTTCTTTTACTTAGTTAAAATTTCAAAATTAGTTAA
AGTCATGATGAGTTCTTTTACTTATACAAAATTTTAAAATTAGTCAAAATCATTTTTAGTCAAATTGCCGGTCAACCGCA
AGTTAGCGGGCATTCCGAGGGCCTAACACCTTCTCGGAATGTACATTGAACTTCGAACCCTTTTTGTTTTCGATTAATTT
TTATCTGTTTAAGTCTTTTGAAAACTTTCAATTTTTTCTTGATTTTTACTAAAAAATTAAGTGGCGACTCTGTTCTTTTG
GAAATTCGATTTCTCTTAAATCATAAGTTTAATCGATTTTTTTTGAAAACTTAGTCATTTTTCTTTTATTTTATCTTTTC
GAGTATAACAGAAATGGCGACCCTGCTGGGGACTGGTATTGAGTTCTAACCATAAGATTTGAGTTATTTGACTGATTGTT
ATTAATTGTTGATTTGCGCTAAACATGTTTAAACTGATATAACTGTCATTGCATTTCATGACATATTCTCTCGTATGTAT
AGTATATTAAAAGATGGTTTTGCGGAACCGCAACCGGACTTTTTATACTCAACCCTCTTTCGAAACGATCGACAATTTAT
TGGTTCATCATGCGTCCAATGGTTGTCGTGAGTTTCAACCTAAGTTGTCCACTTGGGTTCCTGGTCTTTCAAAGCCACTC
TTAGTCAACTACTGTAGAGCGAAACCAAATCCCAAATTTAGAGCATTTTGAACTAAGTTGACCCAACACCCAAGACGTGT
TGGGCCCATTAGAAGCCTACCTTGTGTCTATTTGGCCCATTTGCCAATAAAAAGACAATCATACTTATGTGTCAATTGAA
GGATATATATGTATTTTTAAAACAAATCAATTATCTATGGGGGTGGAGGTAGCTTACCTTTGTCTGTTTTTCTTGTAGAA
TGAATCCAGTACATGAGCCTCTGAGGACTCGGATGGTGACCATACCACATCCCTACTTACAAGTTTGGTGGAAATTTATG
AACACAGAAGACAGTTCAAAGACATATAGGTCATCTCCTGTCATTAATGGAAATGGTGGCCTATCCCGACATGATTGGAA
TAATGGTTAAATTTTGGGATAGCGACAACATAATATTTCGATTCGGGGAAGTGGAAATGACGCCGACTATTGAAGAAATC
CTTGCAAGTTACGAAAGTGTCAGTATGTGCAACAAAAGGAGGTTCAAACCCGATATGGATCTCCTTTTCCCAAAAACACG
GGATTTTGTCGAAATTAGAGAAAAACTGTCACTCGTTAAAGCCGATTGGATGGACAGAATGCTCGGGGCCAAACATTCCT
CTTCGAAAGCTTTATTATCGATTCGGGCGTGCAGGAGCTTATGCAAAATTCAAAGAAGAGTTTGTCTCAGAAAAAAAATG
GAAAGAGACACGTCCTCTTGCCTTTGCAATATGCCTACTCGGGACGATGATATTTCCCCAATGACCAAACTATACTATCC
ATCCAAGTGTAGTAATGGTCACCCATGCCACCTTTTATAAAGTGGATTATGGGTCGGCAACCAAGTACTACACTTTGGCG
CCTATGATTTTGGCCGACATTTATAGGGCTTTGGACAAGTGTCAAAGCGGAGAACATTTCTTTCAGGGATGCAACCTGAT
ACTGCAATGATGGATGATAAGACACTTGATTAAAGCTCATGAGCCAACAGAACCAGATCCCTTGGAAAGACCGAACAGAC
TCGAAAGTCACGGTTGGTGGGTACAACGTAATCATTTCAACAGGGTTGGAGGCCAAGAATTTTGGTACCCGAGACTTCAG
GGTTTGAGAGATAAAAATGTGTAGTGGTCGATCCAATGCTTGGTAGTAACAAAGCAAATGGTGATTCGAGCGGGAAAGAC
CCCTTACTTGATATTTGCCGGGTTAAGAGGGACTAGACCATACGCTCCTGATCGAGTCCTTAGACAACTGGGAAGGAAAC
ATGAGATTCCCCAAATTGCGGACATGAAGAAATTTACAACCGATCATGAAAATGGGCGAGTCTCTTATGCTGAAGACATA
CTTAGAGCATGGAAGACCCGAAGGGTATTGGGTGAACCGGTACTAAACAGGTTCCATCCCGAATGTTCTAAGGATTACAA
AGAATGGTTAAACAAGAGCATTGCCTTAACCATCGAGCCTGGTCCAAATGTTCCTCATGTTATTGCAGATGTTGGGGCCA
AACATCAAATTCGACTTCATCGACTCCAAGAGAAGTATGACAAGAACGAGTTGGATCATCAGCGCCGACATTCGGAGACA
CCAAGGTCATAGCTCAGTTGAAGCAAGATTTACTAAGGGCCAGGCAATGCATGCCAGAATTGGACGATAGCATGGAACGT
CAGATTCAGTCGGTAGAGAGATTCAAACATCAAGAAGGGGCTCGGTTGGCGAGGGATCACCTATGGGCGAGCAGATATGC
TATGTGGGAAGAGGTCGGCATCGCCAAGAGGACCAAACTTGGAGAAGGATCAGGATGAGCTTGAAGTTTGTTATCATCCC
CTGCGTGGGATTGCTTTATTTGTACTTTGTTTTGTAATTTACTTCCGAACTCATTTCCCAAATTTTATGTTTGTCAAACA
TTTTTGAATGCTATTAATAAATTATTTTGGGGGTAATGAATTAGCTTAAAAGACATATACATCCTTCAATTCGCTAGGCC
TACCCTTGGCACAAAAAGGTCATATGCATGTTTAGGATGCGATATTTGTCTGTTTTCTTGTATGCTTTAACTGTTTATGT
GATGCGTTGCTTTGAACGAGGACATTTTAGCTCGGTCCTTGTCAAAATTTTCTAAAAAAAAATAAAAAAAATCTCTACGA
TACTGAACACAAGTCACTACTGCAAAATGTCCGACCAAATTTCCCGAGTCTTAAGTTTCTCACCTAAAAAATAAAATCCC
ACTACCCAAGTCCTAAAACACTATCCTCTTATCTTAGGAAAGGTAAAATTGCTGCAAAGATGGAAAAAGGCAAGGGTATC
GACATAGAGCTAACTGAGGAGGATTTGAGGATGAAATTGCAGCGGCTCAGGTGAGAGATCCAAGAAACTAGAGAAAGGAG
AATAGAAGTGGAGTTTGCCACCGCGGTCGCACAAGCAGCAAATGCGGCACTATACGCGGAATTGGCAGCAAAGAGGACGA
AATGCGATGTTATAAGTAAAAGAACAGTTGTTGTGCGGAAAAAACATGACGTCTTCAAGAATGACATAACTATGAGACTT
CAGAAGATACGCGGGAAATGCTTTTTATTCAATCAAGAAGCAAATAGTAGTCCCAAAGACACTCACCCTGGAGCTACTGA
AGAAGATGCTGATGATGAAATCATCTATATGCCTCCCTTCCTGGGACGTCTGAAAGGAGGAGACCAAAAGATCACTCTCC
CGGCTTATGAGCAGACACATAGCGTGGGGGCAAGAGTCGTGTCTTGTGCTCTCATTTACGAGCACCTTAAGGTGTCAGGT
ATGCTGAAGCCTCTCGAAGGAACCACTTTTGGGTTTGGGCATGAAAGCTCTCAAAAGACATGTGCCTACCACCCGAACCA
AAGAGGACACACTATAGAAGAATGTGTGGAGCTTAAGGCAGCAATCCGCAACTTGATCAACGTTGGGGAGATCCCATATA
TGTGGGGTGGGAACACCGTCCTTACCTATGACCAACAGGAGCCTAGTATGCCGGTCACTGAGCACACTTTGTTTTATTGT
CACTACTTCACACCTTTCAAGAAAACTTTGCTGGATATCTACAGTCTGTTAGTTCAAAAATGAGTCTTGGCCTCTATCAG
AAAGGATGACGAAGCAATCGATCCCGTTGGAATTGAGATCTGGAAGCCCTGCCCTTATCATGATGTCATCGATCACAACA
TTGGGAGGTGCCTCAGGTTTCACTATGATATGGAATCCCTCGTCAACATGGGAAATATTGAAGTTGAGTTTGTCCCCCGT
GGCTAATACGACAGTCATAGGAAGAAGCTTCGGTGAAGGCACCATTTATCTTTTAGGAGCTTTCTTATCTGTTTTTCACT
TTCCTTGTCATCACCAGAAATGAATGAAAATGAAAATTTCCTTTGTATTCGAACTACGTAGGGCCTGAATTCTCCTTTGG
AGATACGTAGGCAGCCTTTCAAGGCCCGGCCCCTATCTGTTAAATTTTTCTTTTCCCTCTCTCATTCTACAAGGAAACAT
TGAGCTCAGATTAACAGCTGCCAGAATATGCAGCAAGAAGACCTTAGCTCAACGCAATTTAGCCTCTCTGAGTCGCTAGC
CCCAAAATAAAATGAGCAAATTCCTGCTTGTTCAAAAGATCAGTCCCCATTACTCGTGGGTTAACGTGTCCTCAAACGAA
GTAACTTTTATGTGTTTACCTGCTTTCTATGTGATATTTTGCATTATTCATCCAGAACTAATACTGACAGATTTGCCTTT
GAGTTATTTTTCTCTACAGGTAGTTAGAATTGATCTGTGTTGATACACTGGCTGAACACCCCTATTTTACCAGATCAAAA
GGGCCTACAGATTCCTTTCCCAGTCAAAGTTCACAAAAGGGAAAAGCAGCAATAGGTGATAACAACGAAGAAACCGGCCT
TACTGATGTCGTGGTGGCTCAGCCCGTCCTTGCCGATTAGAATGAACCGATCCTGCAGTTGATGCAACAAATTGTTGAGA
TGAGGGTCGAGATGCAGAAAAAACAAGATTTGCCTCCTCCGATTTTTGCTGTCAACACTCAACCAGACGGAAGACCTCCA
GCTCAAATTCCCCCTTCTAACGTGGAACAAGCTCAAAACCCACCTTCAAGTCCTGCTCGTAATCTCTCCGTCATTGACCT
TACCACCCAAAACCCCCACTACGCCTCAGCCTCTTATCAAACACCACCCCCTCCTCAAAATACCAACCTCCAAGCACCAC
TCCTTCCCCCTAATGCAAACCACCAAACTAGCCTACCCCCCCACATCCAACCAGTACACCAACCCCCAGACTTTTCCCCA
AAACTATCACGCCCTTTTAAATGGCCAGAGTCCCTCTATTGCTCCACCACTACCGCAAAAAGCCGCTTTCCAAATACCAG
TTCCCAACGAGCATGATGCCCATGGTTCGGAGCTTGACCACTATGAGGAGAGGGAGATAAAGTGGAGGTCAAAGGAGGAG
ACTTCCAAGATAGATATGAAGGAGGAAATCAGAAAAGCCATGAAGGAGTTGAACGCATTCTTGAGGTCGCCGGGTTGAGT
TACGAAGACCTGTGCATTCATTCGAATTTGGACCTCTCGAAAAGGTTCAAGGTGCCAAAATTCGAC
TCTCTTGCATCAGAGCACTACCTAGTCAAAGTCTAGCTGGCACCTTATCGCCCGGAATTGGCAATCTTACTAACTTGCAA
TATGTGTAAGTTCTTGACTATATACATCTCTTAGTTGCTGCTACTTGGTTCCGTAATACCTAAGGTCACTTCTTATATGA
TTTTCTTAGTTTTATTAAGCCATTTTCTCGCAAACTGTTCTTGACTTGTTCATGTAGATTGTTGCAAAACAATGCCATTT
CTGGTCATATTCCTGATGTGATTGGGAAGTTACAAAAGCTTCAGACACTTGATCTTTCCAACAATAAATTTGAAGGCGAA
ATACCCACTTCCTTCGAAGACCTGAAGAATTTGAATTATTTGTGAGTTCATGAATTTTCACTTATTATTATTCACTTTCA
AGACTCCAACCATATATTTCACTCTGTCAAAGATTGAATACATCATGTTACCTATTGACTCAAATCTTCTGTTTCGTCCT
CATCCTTGTGATTGACTTAGCTGATCATTGCTTGCAGGGATGTCTCTTATAATAATCTAAGTGGTACCCTTCCTAAAATA
TCAGCGCGAGCTTTCAAGTAAGTCGGCCTTTTCTATTGCCGTAATATACTCAGTTATTTCATTTTCAAGTAGTTATCTTA
ATATTATTGGAGTTAAACTATTGCTGTACGGCTGTACCTGTAAATCTCGATGCTTGGTTGATAAAAATCCATTATTAAAA
ATACATTGACAAATGCTTTTGGGTAAACTGGTACTTGAAAAGTATTTCATTAGTATTCCGCACTATAGTGAGATTGACTT
CCTCTTCATGGCTTTCAGAGTGCTCGGGAATCCTTTAATTTGTGGTCAAGGTTCTGAGAATAATTGCTCAGCAGTCTATC
CAGAACCACTGTCCTTCCCACCTGATAGTCTGGCAGGTACAGATAGCATTTTCATGCTCAAGTCCCTTCCCTTGCACCTG
AAAATGGAAAACTGTTAAAACATATTATACATACTGAGGAAGTTTTGCTATTTGTGTTATTGAAAATGTGTTGCATCTAT
TATTTTTGATATCACAGATCAATCTGGTGCTGCACGCAAGAGCCGTCGCGTGGTTGTTGCGTTTGTTGCAAGTTTTGGTG
CTGCTTTCTTGGTCATAATAGCCCTGGCTTTGCTTCTTTGGTGGCGCTACAGAAATAATCAGCAGATCTTCTTTGATGTC
AATGGTTAGTTGATTTACTTTCCCCCCCTCTTCTCTATGATAATTTGAGCTTTAATTAGTTCTGCATTTCTGATTCTTTT
CCTGCCACGGATATATAAGTTGAGCCAAGTGAGCTTTTCATTATTGTCTGAGTGATTGGTGTTAGGTATCATGTGAATAT
TTTTTAAGCTAGGATGTTACAGAGTCACCTGCTTGTGGTTTGAATCTTTATTTTAATCTCTAAAAAGATTTTTGTGATTG
TTGATTTTAAATTCATTTGTATAGTTTTAGAGAGGTCACGAGTGGTCAAGTAATAGGAATTGGGGATAAATTCTGTGTTT
ACCATATTCAATAAACCTGTTGAATATGAAGAACTTTCGAACCCCGTCAGTTAGAAAATTATGCCCTCAGTTAGAAAATT
ATGCCCTTTGGCATACTCAGTAGTTCTGGTCAATTTTCCTAGTAAGGACTCAGAAAAGTTGTTTGAATTTCGTTGTTATC
GGGACAAGTCCTGATCCACTACAGGCTACCTTAAACATTTAGTTCCAAACATTGACAGAATAATTTGTTAATCACATATC
TGAATAATTACACTTGCATTTTCTTGTGCAAGTTGAAGTAAATATTTCTGTAAAAAGGAAGATGGTGTTATGTTCACTCT
CTTGGGCCACCATGCCTGGTGAATTGCCTTGCCACATTTATTGCGTTGAAAGTTACTCTTGATAATCTTGTACTTTGGTT
GTCTGATTCATATATGTGGATCAGTTTTGGGACCTTTTTGCCAACCTCTATTATTTTCTCCCTGTTTCACTTTTCAAAAG
ATTTTCTCCATCTGTCTCTAACTATTCCTCAAAGTTGTATCTGAGTAACGACTTCTCAAATGCAGATCATTGTTATCCAG
AGGTATGCTTGGGTCACCTGAAAAGGTACACCCTTAAGGAACTGCGGACTGCCACTGACCATTTCAGCTCAAAACGTATT
TTGGGAAAGGGAGGATTTGGGGTTGTGTACAAGGCCAGCTTAAACAATGGTACTGTTGTGGCCGTCAAACGATTGAACGA
CTACAATGCTGTTGGTGGTGAAAATCAATTTCAGACAGAAGTAGAATTGATTAGTTTGGCTGTCCATCGGAATCTTCTCC
ATCTTCTGGGGTTTTGTTCAACTGAAAGTGAACGGCTTCTTGTTTACCCCTATATGCCAAATGGAAGTGTAGCATCACGA
TTAAAAGGTTAGCTCTTGCCTCCATCTGTTAATACATAATAATCACTACAGATAATGAGTCCAACATTTCCATTTATAAA
AGTTAAATATTCTCACATGGTGTTTGTTTGTTACTACTCCCTTCATTCATTTTGTTTGACAGATAATTCATAGGATACAG
AGTTTAAATGTCAATTTCACTCATTTATTACATTGGAGTAGAAGAAGATTTTAAAATAGTGGTTATTATACTTGTTATAG
AGAACATCATATAAATTTTAGAATGTGGAATAGTTAAACGAATTTGAGTTCTTAAAGTTGTAAAAGGTGTACAGACAAAT
ATAATACTAGAATAGTGACAAATTTCGTACCATGTCTGATATAAAAGAAGTCATATTAGTGAACAGTTCCTACTTCCTAA
TTTGTTTGCCATCAAACATCAGTGAGTGTTTTGAAGACCAGCGACTGCTGTCGTTGGTGAATTGAGGCCATAAGATTCTG
GTTAAGTACAATCTTAGATGTTACGACCCACCCTTACCTCAGTCCCATTTTTGAGCCCGCGGTGGGTTGCCCACCTTTGC
ATACTCTGTATGCTGTAGTTATATGACAAGACATTATCAGTTTGCTGCTGGCTGAAACCATTGTTGTATGTTTCTGCATG
TTCAAAAGCTAAGCAAACTCATTTTGCTTTTCTGGAACTTCATCAGCTACTTTTTAATAGTTTCCAACTAACTGAATTTT
GTACAAGTTGAAGCTGATACATATATTGGCTTTGATTGAAAATGCATTGTGGTTTCTAAATTTGCAGATAGCATAAATGG
TAAACCAGTTTTAGACTGGTCAAGGCGGAAAAAGATAGCACAGGGTACAGCGAGAGGGCTAGTTTACTTGCATGAGCAGT
GTGATCCCAAAATTATCCATCGTGATGTCAAAGCAGCAAACATTCTGTTGGATGAAGAATTTGAGGCAGTAGTTGGTGAT
TTTGGATTGGCAAAGCTCTTGGATCACCGTGATTCTCATGTGACAACTGCTGTTAGGGGCACCATTGGCCACATTGCTCC
AGAATATTTGTCTACTGGCCAATCGTCTGAAAAAACTGACATTTTTGGGTTTGGAATCTTGCTACTTGAGCTGATTACAG
GCCAGAAAGCTATGAACTTTCGTCAAGGGGCCAACCAGAAAGGTGTTGTTATGCTTGATTGGGTGCGTCTCTCCTATTTC
TCTTTCTCTGGATGTTGTACTGAGTACTTTTTGAAATATGTACTGTGGGTTGTGAGAGGAATAAGATATACAGAGGCGGG
TTGTGCGTCTCTCCTCTCTCTTTCTCATAGCTGTTCTCTTTTCAGTTATAAGGAGTTGTTGTACATCTAGTTTACAAGGC
TCTTTTCCATTAGCATACTTCAACGAACTCTCTCGTTTAATTACTATTAATGATATGCAGGTGAGAAAGCTGCATCAAGA
GGAGAAACTGCACCTTATGGTAGATAACAATTTGAAAAATAACTTTGACCAGATTGAGCTAGAAGAGATGGTTAAAGTTG
CCCTTCTATGCACCCATTTCAACCCTTCTCATCGCCCAAAAATGTCTGAAGCATTAAGGATGTTAGAGGGCGATGGATTG
GTTGAAAAATGGGAGGCATCACAAAAGCTCGAGACTCCAAGAAACCGAGCTTTTGAACATACACCACAAAGATATTCCAA
CTACGTCGAAGACTCTTCACTAGTTGAACCAATGGAACTTTCTGGACCTGGATGACATCCATTTTTCGTTCTCGATTCTT
ATCATCCTTGAGTTGCTAAAGTTGAAGTGAGAAGTATTTCATTGCTGTTGAATGTATGTATTCATTTTGTAAAAGAAAAG
GGAATAAGTCATGTGTAAGCTGAGTTCATATATGATATATTATTGCCTCTTGTTCTTTCAATTTTTGAAATGATATGCTA
TGTAATTATGATTTCATTAGTTCTTTTTATATGAAAGATTTGAGATTTATGAGTAATAAAAGGCCATAGGCTTGCCATTC
TCATTAAGTGAAGTGGAGATTTCATAGTTCATACTATGTTATTCATTGATCTTTTATACTTTCAAGTCCTTATGTTCTAC
TCTATCTGCTTACTAGATTGGTAGGTGAACTTTTAAGGTAAATCAATAGATAACTGATAAATAAAGTTATGGAAGGGGTG
CGCACACTCATTTTTTTTTTGTCTAGTAGCAATTATTAAGTAAGTGGGGTCTGTAAACTTTATTATTATGAGAAGATAAA
GATACAAACTTTTAGTGGGGTCTGTAAACTATTAGTATAATCTTCCATCTGTCGGCCATTAGAGGAAAAAACAAGAAAAA
TAATTAATGAGTGATCTTTTGATATTTTTACGTGTAAAAATGAAAATAAAAAAGTACTCGTAAAACTAGGGGCGGCTCAA
ACCCGTTGGTGGCCTAAAGCCAAAATCCAACTAGAGGCCTTAAAAAGATTAAAAAATTATAAATATTTTTATTTTAAGTC
TATTTTTCTAGCTTTTTGAGATGCAAAGTTGTTAATAATTTTTATGTAGTCAATCTCTTTTAATAATTCTTTTTCAATCG
ATAATATAGCCAAATTACTTAATCTTTCTTGAGACATTGTTGATCTTAAATAAAATTTTATTATTTTTAATTTTAAAAAT
CTTCTTTCTGCTGAGGCGACTGTTACAAGAATTATTAACATTATTCCATAAGCAATGTAAGCATTTGGAAAAGAATCAAA
AAATTTTATTTAATTATCTCAATTAGAGTATTGTCTTCTACTTTTATGATTTTTCTTAACACTTTTAATTCAGAAAATAA
GTCTAAACCGTCAATATCGGAGTGAGTATTATGTTTTAAGGAACATTCAAGATTAAGACAATATTTTTTTAAATTCTCAT
CATCTAATGATCTCAATTTTTTTTCACTAAATATAAAACCAAAAATACTTTCATATACTTCAAATTGTTCAAATCTATTT
TGAAGTGAAAATATGGCTTGGTTTACTATGTATAAGAAGTTATCAACTCTAAATGATTCTTCAAGAGATCTTGTGATTTC
ATTATCAACATTCTCATCAAAATGTTTTTTTCTACAAATTACACGTTTCTTACGAAATTCAGGTTCTATATTCATCTCTA
ATGCAATTTTCTTAGCCGAAATCATAGCTTTGAATAAGAGAGATGTAAGATTAGAAAAGAGAAAGTGAGAAGAAATAGAA
GAGAGGAAGAGGGGAGGATAGAATATAAAAATAAATTAGAAAAGTAAAGGGTAAAAAAAAAGATAATTTGTACATTCAAA
AAAGTTACACAACTTTTTATTGAAAAGATAAAAAGTAATTGTCATATCTATCACTTTATTAATGCCGTTTGCATTTGTTG
TCTTAATTCTAATTTTTTTTTTAGTTTAATCCTACCTAATTAAAAAAAATGGGGGGCCCCTAAAATTGGGGGCCTAAGGC
GAAGAATTTTCTTTAAGAGTAATAAAAAAG
TTTCCTTGGCCTCGGCTCATTACTACGATTATAGGGTGGTTGTTATATATCAGAGAAAAAGGAGGGAACTCATGGCCCAA
AGTCAGTGAAGGACTCGTGTCCCAAAGGTAGACAAAAGGACACATACAACTGATATGTCTGTATGAGATCCTACAAGTTA
CAGAGAAATAGAAGAAAGTCTAGGTTTGCTGAATATTGGTAGCTTGGAAGAGAGCATGTCTATAATCGGATTCAGTTATA
GGAATTTACCGCACCAGCTGAAGCCTTGTTTTCTCTATTTTGGAGGACTTTTGAAGGGAAAGGATATTCATGTCTCAAAA
TTAACTCGGTTGTGGACTAGAAGATGCTGCAGAAGGCCTCTTGTAAGATCTTATTAGTAGAAATTAAGTAATGGACGTGG
AGAAGAGACCCAACGGAAAGCTTAAAACATGTCACGTTCATGATCTGTTGCATAAATTCTGCTTGGAGAATTTCCTTCTT
CAGATCAATATGTGTAAAGACTATACTGATTTTATTATATTATCGTTTATATCAACTCTCATTTTCATTATTTTCTCTTT
AAACAGATTCACCGGAGAGGATACAGTTTCTGAAATTTCTATGGAATACCGGTTGTTTGTTCATTCTTCTGAGGATCAGA
TTGATCTGTGGCAGCCATCTCGCTCGAGTGTTCGCTCTTTGTTATTCAATGTGATTGATTCAGATAACTTGTTTGACAGC
CTCGTAACATCTCTTTCATCTTTGACAGCTTCAAACTTGTGAAATACAATTTCTAATTCATTTGAAATATTTTGCTGCTA
AAACTAGTGGAAATTCAATTCCTTTTGTGGTAAGAGGATCAAGGGGAGAGATGATATTACCTTCTTCTACACTAAAGATG
ATCAAATTGAGGCATTTACTTGTGAAGAATTGTGCTTCATTTAGTTTGCCTGAGAACACGGGTGAATCACTTTCCGATTC
TCAATTAGATAATTAGGCAACCTTTTCCAGTCCACATCTCTCTTACGGTGAAGATACAGAGATGATATTGAGAAAGATGC
CAAAATTGAGAAAGCTGAATTGCATATTTTCGGGGACATTTGGTTATTCAGACAAAGTGAAGGGAAGGTGTGTTCGTTTT
CCGAGATTAGAGTTTCTAAGTCACCTTGAATCCCTCAAGCTTGTTTCCAACAGCTATCCAGCTAAACTTCCACATGTCTT
CAGTTTTCCCTCAAAACTTAGGGAATTGACTCTATCAAAGTTTCATCTGCCATGGAGCCAAATCTCGAGCATTGGAGAAC
TTCCTAACTTGGAGATTCTAAAGTTACTTCTCAGAGCCTTTGAAGGGCATGAATGGGAAGTGAAAGATTCAGAATTCCCT
GAACTCAAATAACATTGCACAGTCGTCCGTCTCCGAGGATGCTTTTCCTATGCTTGAACGAACCTTTGGTTTTAACCAAA
TGTAAGCAGCTTGAGGAAATCCTATCTCATTTTGATGACATTGTATCTCTAAAAAGCATTGAAGTAAATTAACTGGTATG
TTGCTAGTTCAGCCCAGGAAATTCAAGCGATTCAGTGTGATGAAATGACAAATGATGTGTTCAAAGTTACAATACACCCT
CCTGATTGGGATAGAAATTCATCTCCTTTGCTCGTTATCTGGTATGTTCATGTCATATTCATCTGAGAACATTATTTCCA
CTCATTCCAATTACCTGCTCTTTAGTGAAAAGAAGGGGAAAAAAAGTAGCAATTTATATATGTGCTATATCCTTGAATCT
AAGTTTCCTTTCTTGCTCTGTAATCCATTTTCTCAGTGAATGTTTCATTCAGGCTAGCAAACAGAAGATGGAGGAGGAAC
TCAGCTAGTTGAAGGATCTTCAGCAATAAGAGAAGTGTTTGAATAAATTTCAACTCTTAGTGAAACGTGTAATGAATTTA
TGAGCAAGAGCTCATCTCCTTTTTCTGAGCTTTGTGGAACTATTGGAAATGTGAAACTATTGTTAAAATAAATTGCACTT
AAAAATTTAAACATTCCTTTTAAATCAAGTGGGTGTTACTTATCTTGAAAACTAGTCCTCTCGCATGTGTGTTGTACGTG
TATGTCAATTGTTTATCTAGATCAATATAACACCAATTATCCCATGACTACCACTAGTGCATTGACTTGAGCGATGTTCT
ATTCAACAATTAATGACTCAAACCATTTTAGTCGCCAGAGAAAAATATGTTCAGCCATCATCCCAGTAGGAAAAGCTCAG
TGATCAAAAGATTATTATGAATCAAAATGTGCTATTTCATTTGAGATGACTCTTCTGTATCAAAAGAGTGGATGTTAAAG
AAAGAAGTCAGAACTATTAAACTAAACCAAGAATGTTTTATCCAATTTGGAGTTTCATTTGCCATCACAATGTCGATGGT
TATGAAACACAGAGATAAACAACAAGGGAAAAGAAGACCTTATTAAAAGTCCATGCCTAGAAATCATCTTATACCAATAT
TTACGCTGCAGCTGAAGGAAAAACTGTCATAAGGCAGCGTAGTCTGGATGGATTCACTCGTATAATATTATAACAAGCAG
GAATTAAAAGCACAAACTCCTATTCATCATTAACTTATTTAAAATATCTGGCCCTATGTATTCAAAAATACTACCAAGCA
GGAATTAAAAGCACAAACTCCTAATCATCATTAACTTATTTAAAATATCTGGCCCTATGCCTTCAAAAATACTACTAACT
ATTTACACCAGATCTCTCTCTGCAACATGAATTGCACTGAGTGCTTCAATCACAGACAGTATAAGCAACAGAATCAAAAT
TGAAGGAAGACATAACAAGATCCATACTTTAACAAAAAAACTGATATTGCAAAACACTACATCTATCTGCTCCAGTACTG
TGATAAAGAATTGGAAGAGGTTACTGCAAGTGAGGAAGAAGAGAATGGACTAGGAGTACTTTCTTGTGCCAATCCATAAG
ATGAGAAAGCCGGTCCGGCCTCACTCACTTGGCTTGTTTTTACAGTAATTACATATTATTATTTCCAATTTGGGAGATGC
CCGAGGGAACCCCCTTAACTCCTCTGAGATTTTCAAGTATTGGCTTTCATCAACACTTTCATCTACTAAGAGGATAGTCT
TCAGGAGTAGAGGTGCAGAGCGAAGTATAAACCTTATAAAGAGCAATTCGGGTTTTAAGCCACGAAATGATGCTATTTTC
AATTTTTGAAGCTTGAGTATCGTGTAGGAGACCTATCGAATTC
TCAAGTTAGTTACATCTTACATGTATTTAAGTTGATGTTACATTTGAATAAGATTCATTCAAGTTTGCTTTGATTCTCAA
TCTCTTTATGGTATTAGAGCCCCTCTAAAACTCTCATGAGTCCGATCCAAATTTTTTTTTCCTCTCTTTGCGTCCAAACA
TGGTTGTTCCTGCTACCACCAGTGATAGTGCTGCTGCAGTTTCGATTACCACTCATGTGGTACAGTTCAATCCAGCTGCC
CAATTACCTATCAAACTGTAAGGTAACCTCAACTTTGCCACTTGGAAGGCGCAACTAGTGATGCTACTCAATGGACACAA
GCTCCTTGGGCATCTCACTGGTGCCAAATCTGCTCCGCCAACCACTATCACACAAACTGATAGTACTATCTCCAATCCTG
AATATGAGTTGTGGTTTTGCCAAGACCAACTAATTCAACAGGAAATGATGGCATCCATTGACCCCACCATTGCTCACACT
GTTGCAACTGCCTCTTCGGCCAAATTAGCTTGGGATCTCCTTCATACAACTTGTGCCAATAGGAGTCACACTCGCATCTT
CAGCTTACGAGATCAGTTGTAAAACATGAAAAAGGCCTCCAAGACAGTTGTTACTTACCTACAGGAGATCAGATCAATTG
TTGATACTCTCAAAGTAGCGGGCTCTCCGATGGCTGATGATGAACTAGTAGTCAAGATTTTGAGTGGCGTAGGTCATGAG
TACCGTGAAATCACCGCCACTATAAGAGCGCGCGACACAACCCTAAGCTTTGATGAGTTGTTCCATAAACTCATGGACCA
TGAACTCTTTCTCAAATATCAAGATATTGACAGGTCATCCTTCATCATCACGACTGCAGTTGCACAAAGGACCAACTTCC
AGTCCCAACATCAGAAAAATAATCGTCGCTTCCCAAATCAATCTTTAAGACCACAAGCTCCACGACATGCGGTCCCTGGA
AATCAACAGAATGAGAGACTACCCAGGCAAGCGGTAAAATGCCAACTTTGCCAAAAGATCAGTTACACAGCTGATGTGTG
TCGCTCAAAATCGCACAACCACTTTGAAACTAAGGTCAACTTTGTGTCAAATCATCACTCAGATGCAAATCCTTGGATCC
TTGACTCTGGAGCAACTCATCATGTGACAACTGAGTCAGATAATCTTGAAGAATACACTGGCAATGAGGAAGTGTCCATG
GGTGACGGTAAAACTATTCCCATTACTCACACTGGTTTTACTCAAATTAAGGCTTCTAACTCCAGTTTCATGCTCTCTAA
CACTCTTTGTGCTCCAGCTATAAAAAAGAACCTTATTTCTGTTGCTAAGTTTTGTACTGACAATCTGACCTCAATCGAAT
TTTTTCCACACTCTTTTCTTGTGAAGGATCTCAAAACTCGGAGACTGCTGGTACAAGGCCGGAATAAGCACGAACTCTAT
GAGTGGCCACAGAGGGATCATGTGACACCTTCCGCCAACTTCACCTCCACCAAGTTTCCCGTCAACTGTGGCATCGTCGC
TTGGGTCACCCTCATCTGAAAATCCTAGACTTAGTACTGAATAAATTTTCACTTCCCTTTTCTACCAAAGAAAAGTTTCA
TTTTTGTAATTTGTGCTCATCAAATAAAGCTCATCGTTTGCCATTTCAAGGACTCACTTTAAATAGTAATGCACCACTTC
AAACTTTGTTTAGTGATTTATGGGGTCCATCACCCATTTTATCCATTGATAAAAAGTTGTATTATTGCATTTTTGTTGAT
CATTACACCAAATACACTTGGTTGTATACAATCAAAAACAAAAGTGAAGTCGCTTCAATTTTTGCAAACTTTCATCCTTT
AGTGGAAAAAAATTTCAAACACAAAATTGTCTTACTTTATACTGATGGAGTAGGTGAATACACAAGTCTTAAACAGTACC
TACAATGCCATGACATTCAACATTTGATCTCCCCACCCTACACGCCCCAACGAGTTGCAATCGTTAAACGACAACATCGT
CACATTGTCGAAACAACTAGAATCTTCTCAATGAAGCCTTACTACCATCTGAACTATGGTCCTTTGCATGTCACCATGCT
ATCTATCTCATAAATAGACTACCTACACCTGGCCTGAATAATGATTCTCCTTATAAAAAATTGTTTGGCGAACCCCCAAA
ATACTCTTCGCTGAAATTTTTTAGTTGTCTCTGTTATCCATGGCTTAAGCCATATACAAAAAATAAATTTCGGCCTAGAT
CTACACCTTGTGTCTAATTAGGAGTTTCTATTGTTCATCATGCACACCTCTGCTTTAATCCTGTGCATTTAAAAAATTTC
GTCAGTCGTGATGTTCAATTTTGTGAAGATATTTTTCCTTTCACTCAAATGTTCTCACACTTGAAAAATAAGTTTTCCAC
GTTACAATGGGAAATCGTAGAGTCCCAAGTCAGTAAGGATACTCATCTGGAAGTCCAATTAAATTTGGACTCCAATCTTG
TTCCAACTCTTCCGCCTCCTATACCTATCACCCTAACAGTTCCCTCTCATTCAAACACTCCAGAGTCCATAATTGAAAGG
CAACTACCAGCAGTCTCCACTTCATCAGGTATGATTCCTATCTCTTCCCAACCTCCTTCACTATTTAATGAAGCAGNNNN
NNNNNNNNNNNNNNNNNNNNNNNNNNNNNNNNNNNNNNNNNNNNNNNNNNNNNNNNNNNNNNNNNNNNNNNNNNNNNNNN
NNNNNNNNNNNNNNNNNNNNNNNNNNNNNNNNNNNNNNNNNNNNNNNNNNNNNNNNNNNNNNNNNNNNNNNNNNNNNNNN
NNNNNNNNNNNNNNNNNNNNNNNNNNNNNNNNNNNNNNNNNNNNNNNNNNNNNNNNNNNNNNNNNNNNNNNNNNNNNNNN
NNNNNNNNNNNNNNNNNNNNNNNNNNNNNNNNNNNNNNNNNNNNNNNNNNNNNNNNNNNNNNNNNNNNNNNNNNNNNNNN
NNNNNNNNNNNNNNNNNNNNNNNNNNNNNNNNNNNNNNNNNNNNNNNNNNNNNNNNNNNNNNNNNNNNNNNNNNNNNNNN
NNNNNNNNNNNNNNNNNNNNNNNNNNNNNNNNNNNNNNNNNNNNNNNNNNNNNNNNNNNNNNNNNNNNNNNNNNNNNNNN
NNNNNNNNNNNNNNNNNNNNNNNNNNNNNNNNNNNNNNNNNNNNNNNNNNNNNNNNNNNNNNNNNNNNNNNNNNNNNNNN
NNNNNNNNNNNNNNNNNNNNNNNNNNNNNNNNNNNNNNNNNNNNNNNNNNNNNNNNNNNNNNNNNNNNNNNNNNNNNNNN
NNNNNNNNNNNNNNNNNNNNNNNNNNNNNNNNNNNNNNNNNNNNNNNNNNNNNNNNNNNNNNNNNNNNNNNNNNNNNNNN
NNNNNNNNNNNNNNNNNNNNNNNNNNNNNNNNNNNNNNNNNNNNNNNNNNNNNNNNNNNNNNNNNNNNNNNNNNNNNNNN
NNNNNNNNNNNNNNNNNNNNNNNNNNNNNNNNNNNNNNNNNNNNNNNNNNNNNNNNNNNNNNNNNNNNNNNNNNNNNNNN
NNNNNNNNNNNNNNNNNNNNNNNNNNNNNNNNNNNNNNNNNNNNNNNNNNNNNNNNNNNNNNNNNNNNNNNNNNNNNNNN
NNNNNNNNNNNNNNNNNNNNNNNNNNNNNNNNNNNNNNNNNNNNNNNNNNNNNNNNNNNNNNNNNNNNNNNNNNNNNNNN
NNNNNNNNNNNNNNNNNNNNNNTAATAATATGTATATGTACGCCGATGTTGATTGGGCAGGTGATCCCTCTGACAGAATA
TCCACATCTAGTTACATACTCTTCTTGGGACCAAATTCGATTTGTTGGTCCTCTAAAAAGCAACAATCAGTTGATGGGTC
CTCTACTGAAGCAGAATACAAATCAGTAGCCAATGCACTCTCTGAACTTACTTGGGTACACAATTTATTGATTGAATTAC
GGTATTAAGTCTCGCAAACGCCAAGCATTTTTTGTGATAATAGTGGTGTTTCATATCTCAGCAAGAACCCAGTCTTCCAC
ACTAAGATGAAGCACATTGCAGTAGACTTTCACTACCTCTGCAACAGTGTGAACTCAGGTAGAGTGATAGTCAAATATCT
TCCTGTCGGGGATCAAATTGCAGACACTCTCACAAAGCCGCTGCCCAAGCCTGCCTTCTTTCAGTGTTTATCCAAGTTAG
GCGTTGTTGCACCACACCTAACTTGAGGGGGTGTGTTGACATACTCACTAGTTTGTTATTAATTCTTATTAAGTTGTTAG
AGTAGATTTAGATTAAGTTGTTAAAGTAGTTCCTTAGTTTTAGTCAACTTAGTTACATATTAAGTTGTTAGAACAGTTCC
TTAGAATTAGTCAAGTTAGTTATATCTTACCTGTATTTAAGTTGATGTAACATTTGAATAAGATTCATTCAAGTTTGCTT
TGATTCTCAATCTCTTTATGATGTACCTTATACTGATAATAATCTTGATTGAATAGGCTCACCATTCATTGGTTTGAACT
TATATATTTTTTCTTCAATTACTATGCAAGTTATCGCACAATGATCATCTACTAGCTGTCTTAAGGAAGATATATATTGA
TCAAATTTCTATATAACTTTTGCAAACACTACTCTCATTCGACAACAACTTCTTAATACATATGCAAATGTGAAAAGGTG
GAGACTACAATTTCTTAAAAAGAAGATGAAAAACTTAAGACAAGAAATATTTTGAAATCACATTTGACATTTAAATTATG
AGTTATGACATATTAAACAAAAGAAACTTTTATCAAATTGAATACTTGATATATTATAGGAATTGCATAATTGAAGTTAT
TGGTTAATTTGAGCTTGTATATTTCTCTTCAATTTTTGTGCAACTTATCACACACTTATAACAACTCCACACAATTTAGC
ATGGAACACACGTGCAACACACTTTTGAGGGACGTGCCGCACGCTTGAATTACACCAAAAGGTATTTTTAGTTGGTTGGG
AGTTATATAAACATATGTTTCTATTTCTCTACTCCTTTCTGCTTGAGTGTTGATATTTAAAAATGTTTATTTTGCCAAAT
CAATATGTCAAGACAAGATTGTACATTATACCAAAATTAGAAACAAGGTCTAGTAACTTTGCTAATTAAATGTGAAATTA
GAAATCAAAGTAAGAAAACCAAGGATTTCTTTGGAGAAGCATTTCTTGCTTATAGAGCTCGTCAAAATATCACTTTAAGA
ATTTGCACTTGTTATTTAGTATATAATTTATAACTCAAACATGATTCTTAATACCAATATTTATGTAATTTTGTGGTCAA
TAAAATTAGGTTACACTACACACGTGCCCAGAAACTATTGCTACATAAAAGCAAGATGTGTTTGCTTAGCTTTCGAACAT
ACAACAATATATAGTTTCAGCCTCAATTCACCAACGATAGCAGTCGCTGGTCTTCATAACACTTAGGAAGTAGGAACTAT
TCTATGACTTATTTTCCATTTCGACATAGTCCCAAAACTGGCACTATTCTAGTAATAATATCTGTCCGTACATCTTTTCG
AGTGTAAAATGTGATATGATATGATATGATGATATCCTCTTTTATCCTATCAATTATCTGTCCAACAAAATGAATGGAGG
GAGGGAGTAGTAACAAACAAAAACCTTTGTGATAATATTTGACTTTTATAGAGTCTGGAGCCAAAAGGGTAAAAAAAATT
GTCAAAAAATTCAAAAGGGGACATCAATTTTTTTAAGATCAAAAGGGCAAAATCGCTCATGACGAAGCAATTTCCCTCTG
ACACAATGACTAAAAATCGCTGCCCAAAAACATTTTTTCTTTTTTTTTAATTAAAAATTCGCTGCCACAGCAGCGATTTT
AAGTCGAATTTTTTTTCCTTATACATCGCTGCAGGGGCAGCATTTTTCATGCCTAGTGCTATTATTTTCATGCCTATTGT
TAATTATTAATAATATAAAAATGTCTATATGAGCCTATTGCTAATTAGTAATAATAGAAAAATGCCTATATGAGCCTATT
GTTAATTATTAATAATATAAAAATGCCTATTCATGCTAATGTTGACGATCTTCTTCTTTTTTTCGAGAAAATCGCTGCCT
AGCAGCGATTTTTTTTTTTTTTTTTAATAGACGATGTCAACTTTTGTCAGAAGAAAATCGCTCCTGACGGAGCGATTTTG
CCCTTTTGGTTAAACTTTTTTTTGATGTGCCATTTTAGTTTTTTGTAAGAAAAAAATTGCTCTTTTGGCTCCGGACTCGA
CTTTTATAAATGGTAATGTTGGACTAATAATCAGAAGTTAGTAAGCCCATTAAATGTGGAGACACGAGCTGACCTTTTAA
TCGTGATGCTACACTTCCATTTGTCATATTGCCATAGGGGTAAACAAAATAAGTTGATTGTTAGTTAAATCATAATCATA
GATCGATTCATTCATTATTAATTGTGTGAAAAATCTATCTTTTCTTAGTTATTTTATCGTTATTTTTAGTTTAGTTAGTA
TATAAGTAATATAATCATCTTTGAAATCCTCCCCTTGAATAAATAATCAGGATTCGTATAATTTAGTAAATAGTTAATTG
ACAAGTGTTTTGGATTCAATAATCTGACTCTTTTAAAGTCACTATATTACTTGTGCGAACATAATATATATTATCTTAAT
TCAGAGTACATATTTACATTTTCTGGCTCTACTATGCATATGCTTCAAATTCAAGTGCCTAGACGTTGCAAGTGTATATA
TATATATATATATATACCAAAGAAAGATAGAATACCATTTTCATGTCTAATTTCTAAAGAGCAAATTAGACCTGCCTGTG
TATGGCTAAAATATGGTCAAAGGATAGATGTGCATGAAATACTTATAATAATTAATAATGAGAGATCATGCATACCTGTG
ATCTAGCCTCTTAAAATTTATCCTCCAATAACCCTTTTCATCTTCAATAATTATTTAATTTTCTCTTAAAAATATAGAGA
AAAAGTCACTAGTATTCATCAGTTTGCTAGTTTGAATTCCTTTCAATGCTCTTCTCTTCATTTCTAATTCTAAAAATCAA
TAATTCAAATCATGTCAACCGTTGGATTGAATGAATCGACGGCCAAGAACAATGCACGTAGCCCGAATAAAACATGTGTC
TAGCGTGTCAAGGGAAAGGAGACTAACAGAAAGAACACTGATTAGTCCCTACTATACTCTTTTTCTTTTTTTTCCTCTAG
TGGAGAACAGATGGACCTATGAAAGAGTAATCTTTTATCGATCTTGGGTTCGTGTCAGCTTTCGAATACGTTGACTAATT
TTGAATATCTGCTACTTTTCATCAGCAATAATTATTTTTATAACCTTTCATGCTAGAAAAACATGAGCAATTTGATTTTC
TACTCTTTTACAAATTTGTATTTAGTTTTATGTCGTTTTACAATATACTTTTTTATCTTCATTTTTACACAAAAAAAAAA
TAATAATAATTAAAAGATCACTCATTAAATCCTTTTTCTTATTTTTTCCTCTAATGGCCGACAGATGGAAGACTATTACA
GTTTACAGACCCCACTTAAAGTTTGTATTTTATCTTCTTATAATAATAGTTTACAGACCCCACTTACTTAATAATTGCTA
CAAAACAAAATATATGAGAGTGCGCTAGAGTGAGAATCCAGCCAATAGCTTTATTTATCATTTATCTATGGGAAAAAGGG
AGTTCGGAACCTAAATAAGTCACATAAAAATAAAAGTGATTAAAATAAGTCACTATTCTAGTAAGTAACTAAAATAGGCT
TAGTGGAAGAAAAAATTCCATTTTATGAAATATGCCAAACATTTTCCGTTAGTCTTATAACGGATATATTTTAATATATA
ACGGAAGTATTTCTTATACTTTGTAAAGTGGAAGTTTTTCTTACACTTTATAAAGTGGAAGAAAAATTTCTGTTTTACAA
AGAGGAATATTTTTCACGTTTTGCACTAATTTGTATCTCTTATTAAACTTTTGCAGTGTTTGTCATACAATTATATTGAT
TTGACATATCATAAAAACGAAAAAAATTATTAACTATGTATTTTTATTTTTTTATTCTGAAAACTCCTCCAAGCTCTATT
TAAGGAAAAAATTATTACATTATGTATCATAAGTGTTAACTTGATTTGATCTATGTAGTCATTTGGAACCCTCAAAAAGT
CGGTCAACGATTCGTCACTATAAATAATTCAATCTCCAAAATTTACTTGTCCTTGTTACAAAAATGAAGTAGGGTATTTT
TCTACTATAATCAAATTATAATCAACTATTTATACCCATTCTTTTATAAATGGGAAAAAGGACAAATATACCTCTGAACT
TTCAAAAATAGTATGTATATACCCTTCGTTATACTTTGAGACTGTATATACCGTTGCCGTCTTATTTTTGGGTCATATAT
ATCCTTACAACTAACGGAGAAATACGTGGCAACATCTCAACAATTGACCCAATTTTTTTATTTTTTTTAATGAAAAATTT
AAAACCCACTCACCCTAACTATCCATTAATTTATTTTACCCGATCCGTATTAAAATAAAAACCCGACCCAATCTAAAACA
TCTTTACAGTGCATTCCAAAGCAAATCACTTGATCCTATTATCATCTATTCCTCTTTTCTTATTCTCAATAGTCAGTACA
TGTGTTTTCATGGTGGAAAATTCATTCGGCTGTAGAAACCCATTTCAAAATTTCAATAACTTTTGGCAAAGATCAAACTA
TTGATTATAAATAGTTTTATCTTCACATCTCTTTATAGTGATCGAACTATTGATAACAAATTGAAATTTCTGCTTTTCTC
ATACTCGCCAAATAACACTACGTCCTGCAGTGGTTGTTGAAATTGGCTCGCATTACGCTGACGCCGAGACTCTACCAGAG
TTTCCACATTACATTGGGTTATGGAGACAATACACCATGGAGTATTGGATGTTGGCTTCGTTATTCTACCAAGAAAATGA
GACAAAGCAACAGAGGTTGTTAGGGTTTTGAATTCATTTTAAGATGATGTGTTCTTTGTACCTGTATTGGGTTAGATTTC
TTCATGTTGTTAGGGTTTTTTTTTGCGAAAATTTATCGAATAGAAAATTAGAAATTGATCGAGAAGGGGTAAAATTAGAT
GTAGTGTGTGACTGGGTGGCGGCAGCGATGGTTCTGAGAAAGTTACCAGAGTTGGTGAATGGGGACGGTGTAGAAGGGAT
AAAATTGGATATCCGGGTGGGTTTAAAGTATCTGGGTGGGTTTTTAGTTTTGTAGGTGAAAAATAAAATAAAATAGAGTC
AATTGTTGAGATGTTGCCACGTATTTCTCTGTTAGTTGTAAGGATATATATGACCAAAAAATAAGACGACAAGGGTATAT
ACAGTCTCAAAGTATAACGGAGGGTATATACATACCATTTTTGAAAGTTCGGGGGTATATTTGTTTTTTTCCCTTTATCT
ATTGATTGTTATAGCTGTCAATATGAGTTGATCCAAACCATCCGAATTAATTTATACAAGCTTCGAAATTTAAGTGGTTA
GACTAGGATGATTCTTTTTTTTTGGGTTAGAAAACAGTCAGTCTAACTCACAAGTACGTGGACTACGGGTTGTGTTGAGT
TAGCCCACTCTTTTTAAAACTACTTTATATCAAATTATAATTAGAAAATATTATCATAAATATCGACAAGACAATATTAC
ATGGTGTTAGTGTCACCACTTGGTAATCAAATCCACAAATAAAACTATATTTATAATATTTATTAAGTTTGATTTTAAGT
AAAAGTATAAATAGCTAAATAAAAATATTAATCTAATCGTTTTCTAATGATCATAATAAAACACAAAAAGTATGACAATA
TTCCATAGGCTATGGTCTACGTAGTGATTTCCTATAAATTTTAGAAATTTGTATTTAAATTTTAATATTTAAAACTTTAA
ATAGATTTTGAGTTTTGGTCTCTTGTTATATTTAAGGGAAAATTGTACAAAATGCAAACTATTAATTCAAATTAAATGCA
ATAACAACAATTTCATTTAATTCTAATTCTTAGCAAATTCGCCTCTCTCCCCAGAAATCTCATTCGTCACTCTCCCTGAT
CTCGCTCGCCTTTCTCACTTTATACAAACACAAATGTATAAATTATGTTTGTGTTTGTATAAAGCGAGAGAAAACTGTAT
ATACACATACAAATACATATATCTTCATCCTATACACTTATAATTATACAATATAAATCTTCCCCTACCCAGTTCTCTTT
TGTCTTTCTCTCTTTCTCGCATTATACAAACACAAATTATACAAAATACAATGTATGTTTGTATAAAGCGAGAGATATTT
GTATACAAAATATATCTGTCTACAAAAATACAGTTACATATACATATGCATATTTATATTTAAATACATATAATACACAT
ATACATATACATATACGACTGAAAATTACAACAAAAAAAATATATACATATATCCTTACCGTTGTATACAAAAATACAGT
TACATATACATATATAGAATTTTTATGTATAAATATACCGAAATATACAGATACATATTTTTGTGTATAAGTATACCGAA
ATATACAGATTAATAGTCATAACAAACATAAAATTTGTTATGGAGCGCAATTATGCAAACTATAGCTATAACATACAAAT
GTGATTTTTATGTTTGAAAAATCTAAAATTTACTCTGTATTTAATACTCTATTTCTTTTTTATTTTTTAATTAATTTTTA
TTTGGCGCACGGACCAGCCCTACCCATATTTCTCAAGCCCCACAAATTAGCAGGCTTATTCAGGCAGGCTCCAAAAATCT
TACCCAATTCTATCAAATCACGAGTTAGGCCAAGCTGGCCCAACAGGCCTAGTCCATATTAACGGCTCTATTGATTGCCT
TCTCTTCAGTTATCTTAAAGTTCAAACAGAAGCCTAAACCAAAGATTGACCTACCAATCCAATAAGAACAAATAGTAGAA
CAGAAAGGTTGACTGAGACTGCCAACGGCAAGAGAAGAGAAGAAAAATTGAATACCAAACATTTATAAGACCAAATCTAG
TTTACTTTGCAGTCGTGAACAACCAATTGTGCCCAAGAATACTCAACGAGAAGTTTATAAAAAAGTTTCAGATATTTTTT
TAAGACAAAACTTCAACAGTAACCAGATTGTTCAACCCACTTCGATTCATCTCCAACACAGACTTCAATATAATATTGTT
TGGTAAACACATGTCTAGGAAAGCAATAAGTTACAACTTAATTGAACTTCCTAATATATAGTAGCTAGACTAGAAGACTG
TTATTCAACTGCTGATCCTTTGTATCGGGGGGTACTTGGATCGTTTGTCAAAACTCAAAACTCTCTCAAATATTGCTGAT
TGTGTTCTGCTTTTTCTTCACTCAAATATTGTTCTGATTGCGAGTCTCCTTGTGGAAAACTTTATATATTTATAGCTATT
AGCCGTGCTTCCCATCTTCTAAGAACTCGGGCTCTTGTGTTGCTTTGGATGCTTTAGTCTATACGTCTTTGGACTCATGT
CCTAGATATGCTTTGTACTGTTAAGAAGTCTCACATCGGTAGAGGGATGAGAATTTGGTCTCTTTATATGGACTTAAACA
AACCTCCCCTCATGAGCTAGCTTTTGAGGTTGAGTTAGGCTCAGGTGTCATATATTACATGCACAAACTCGTTTTATTCA
GATATATAGTCAAGTTGGACTCTGGATGCTAAAACATGTATCATCTACACAAGTTGGACTTTGGATGCTAAAACATGTAT
CATCTACCTGTTTCATGAACTTATTCCATCACTTTGTCAATCATCAAGATATACGAAACCCAACAGAAAAGGTATTCTTT
GCATCCTTCTTCCCAAAATTATGAGAAAAAGGGAACTGACCCATCATCAAAAGTTCAGTTTTAGCACACAGATTCACGTA
TATAGCATATAAATTTGGGGGAATGGAAATGTGATTAGGTGAATACCGCAAGAGTGCACCAGAAACGAGTCAAGCAGATG
GTCTTCTAGCCCAATCTGGAGGTTGTATTGTAACTGTGAAAGCATCATTTGCCATGTCTTCATGTTGCGTAGTTTGAATT
TTCAAGGCTGAATTGGCAACAGACCAGCCACACCTGTTTACTTCAATCCTTTTCAGAGTTACGGCATCACCAAATTGAGA
AGGGATTTCCTCAAGCTGCTTACACTTGGTTAAAACCAAACGTTCAAGCTTAGGAAAAGCATCATCAGAAACGGACCACT
GTGAAATGTTGATGTTGTCCAAATTTAAGTATTTGAGTTCAGGAAACTCTGAATCATTCACTTCCCATTGATTCCCTTCG
AAGGCTCTGGAAAGTAGCCTTAGAATCTCCAAGTTAGGCAATTCTCCAACGATAGAAATTTTGGACCAGGGTAGACGAAA
CTTGGACAAAGTCAACTCCCTTAGTTTTGAGGGGAAATTGAACACATGAGGAAGCTTAGATGGATAGCAGTTGGAAACCA
ACTTCAGGGATTCAAGGTGACTTAGAAACTCTAATCTGGGAAAACGAACACACCTTCCCTTCACTTTCTCTGAATAACTA
AATGTCTCCAAAAATATACAACTCAACTTTCTCAAATTTGGCATCTTTGTCAAAATCATCTCTGCATCTTCACCATAAGA
GAGGCGTGGAGTGGAAAAAGTTTCCAAATAATCTAATTGAGAGTTAGAAAATGATTCACCCATGTTCTCTTGCAAACTAA
ATGAAGCACGATTCTTTACAAGTAAATGCCTCAATTTGACCATCTTTAGAATAGAAGAAGGTATTATCACCTCTCCTCCC
AATCCTCTTACCACAAAAGTTTCAAGATTCCAAAGCTTAGCTATAAATGAAGGAATTGAATTTGCATATGTTTGAACAGC
AAAGTACCTCAAATGAATTAGAGACTCTACTTCAATAGGAAAAGTGCCACCTATGTTGAACGATTCCAAATCCAACACTT
TAACAAGTTTGAAGCTGTCAAAGATGAAGGAGATATCACGAGGCCATAACAAGCTATCCGGGTCTGTCACTTTGAATTGT
AAAGAACGGACATTTGTGTTAAATTTGACAAGATTCAAAGATGAATTAATGTGAAGATTTGGTAGTTAGGAAGATAATTC
TTCATTGGTACAAAAGTCAAGATAACATATCTTGTAGGTGAAATTTAGGTGAACCATAAAATGGTTTCACAAGGTAAATC
TTGACATTTTGACAAATATTGTGATGTCATGGATGACATCAATAGGAAGAATTCACTCCTATAAATAGGTAGTTCCTAAT
TCATTTGTAACACACCTCTCACTTGCCTTCTTATCTTCAAAGGCATTTGATCTTCTTTCTCTCTTGTAGTATTTCACTTG
TACTCTTTTGGAGTGAAATAAATATTGGTTGGTTGTGTCCGAGGAGTAGGCAAAAGAAAACAAAAGTTTGCCGAACCTCG
TTAATTCCTGGTGTTCTCTTTATTGTTGTCTCATTTACTATTTATTATCTACCTTTAGATATAGCAGTTGTGATTCCATC
ACTCTCTATATATTCGGCTTCCGCAACAATTTGAACCCCATGGACACCACAAATCAATCTCATCTTGGTAAGAATGGATG
AACAATCGGTAGTCTTGAGGTTTTTCAGGAAGCATATCTTCTCCCCTAAATCAGGAAAAAAAAAAAGGAACATCAACAAA
AATAAGTGACAATGAGAGTTGGTATAAGCATAACACAATGAAATCAGTATAATTCTCAGTACCTGTTCATTTGGTTAAGG
AAGTTTTCTTGCTTGGACTTTTCTAGGCAGAAATTGTGCAAGAGATCATGAATGCGACATCTTTTGAACTTATCATTAGG
TCTCTCCTTCATGACCATTACTAGATTTCTACTAATAAGATCTTCCAAGAAATCGTGTGCCGTATCTGTTCTTTTTTCCT
TATTTGCTTGTACAAACCCTTCTTCTTGCCACAACCGAGTCAATTTTGAGATATGAATATCCTTCCCATTTAAAAATCCT
CCAAAATAGAGGAAACAAGGCTTCAGATGATGTGGTAAATTCTTATAACTGAATCCAATTAAAGACATACACTTTTCCAA
GCTAACAATATTTTTGGAACCTAAACTTTCTTCTACTTCTTTCCACAAATCTTCCTTCTTCACTTCCTCTTTCAGAACAC
CACCAACTAATACAATGGAAAGTGGCAATCCTCCACAACTTTTTGCTATCCGAAATCCCACATCTACAAGTTCAGTTGGA
CAGCTCTCCCCTTGAAACACCTCTTCTTGTAATAATGTCCAACTCTCATCATCTCTGAATAAACGAAGATGATGGGGTTC
ACTCTTACATTTAGCATAATTGGCAATGTCACTCAGTCGGGTAGTTAGAATAATTCTACTCCCATTCTTAGCATCTCTGA
AGCACATATATAAATGGTCCCAGACTGTTTTATCCCACACATCATCAATGAGAATTAAGAATCTCTTGGTTAACAAAACT
TGACGCAGCTCATCAGCTAATTCACCATCTTCTTTTCCAGTGCGATCAAGAACGTCATTCAAGATGGTAAGCAACAACTC
TTTCCATGAATATAGTTGAGTCACACGACACTTAGCGTGAACATCAAAGTGAGGGGTAACTATGAGATTATTGTAAATCT
TCTCGGCCAGAGTGGTCTTGCCGATTCCAGGCATACCAACTATGGAGATAATATCTAGCTGAGAAGATCCTCGAAGTAGT
TGCATCTTAATTTTATCCATTGCCTCTTGAAAGCCCTCCATTTCTTCATTTTCTCTTGGCGTACAAGCTAATAAGGATGC
CACAGGATTCGTGGAGGTCTTTGCAACTTTGTGCACTGTCACATCTATCTCCTTTCTTCCATAAGTCTCAGTAACAACTT
TATTTAAAAGCTCAATATTCTTAAGAACTTCAGACATTCGATGAGATTTGTACCAGAGTGAATGAGAACTGATTAAGCAG
GAGTCAATGACAAACTCTGCTTTATATGCCATTTCAGTGACCTTCAATACAAAACCATAAACTTCATCTAGCTCATCAAT
GTTTTCGGCAAAATGATCTCTTAGACACAGTATGCCTTCCTTGACTGATCCAATCTGATGCTTCCAGTCAATAACGGAAT
CGAGCTTAGAACATAACAGCTCCTCCAAGTTTCCTAAGAAAAATTGAAGAAATCCTAATCCATTTGTCTTGGGGAAGCTA
TAACTTGATGACTCTGGAACTCTAGGAATAATTGTTTTGACCTCTGTCTCAACAAACTTAAGAAATTGCTTCATATCGGA
GAGATATAACATGTAATACCAAGCAGATTTATAACCCCCAATAGACAATAAACAGACATACTTGGTATCTAGAACATGTT
TCATGAGGTCTTTGAGTCCTTGATGCATATTGTAGTGTTGTACAACATCTGCAAGAAAGTGTCCCAAGTACATAAGTTTC
TCGTTGAGTACTCTACTTCGGTTCATCAGAAAAGAAATCGAACCAGCATCACAGTCAAGCACTATGTCCAGGCGGTTTGA
TAAAAAGTTTATAAGGCCTTCGATATCTAGCAAAGTCATGTTGCAAAGTGATGCATCCAAGACCTGAATGCATACTTTTC
TAACTTCTACCTTGATAAACTTAATATCATATAGGAAATCAGACAACAAAAGACACACTTCCCAGGTGCTGTTTTTGTCC
ATGAATCTTTCATTACGAAAACGACTGACTTGTGCTAACTTGTTGGCAGTCTCCTCAACATTCCTCAATAGATGATGAAA
ATAAGCTCTTCATGAGCACTTTCAACCATATCCAGAATCGGAGCTTTCAATGTGGCCTTGTTTAGCATATCCATCAAGGT
TTCCTCAGGCTCAATAAGCTTTAAAGCTACAGTCAAATACTGAAGAACAAGATTGACCCTTCTACTTTTGTTACTATCAC
CAGCAGCCTCAATTTCGATAGTTCCAAATCCACTACACTGAACTAGAGGATCAAAAAGATATGTTACCAGGAGCAGCAAT
CCATAGTAGAACTTTTTAACCTCATTTGTATTAGTAAATGTCAAACTGGTTTCATTCTTCAGTTGCAGCTTGTCAAGAAT
AATATATACATGAAACCCCATCAAAACCAAATCCATCTTGGGGCTATCGGAGGACACTATCGTTGAGAATTTCAGCATGC
TGAAATAAGAATCAAGGACCTTAAAGTTGAGAGGAAGAAAGTTCAATAGATTTATCCGTAAGATGGTCCAGTGTTGATGA
CACGTAAATGCTGGGACATATCTGTCCAATCACTGCCTTAATAAACTTGAACTTAAGAAGCAACTGAAAATGCGACCAAC
CATTTTCCTTGGCAAATCCTTCTTTCTTTATGTCACGATAAAGAGAATAAATGACCAACCATGCTTGGCTAGTTACAGAT
TGAATAAGATTCAAGAATTCAGTGACGTTACTTTGCTCTTTGCACTGCTCAAATGCATCCATGAAACAAGTTTTCATTAG
TATCAGCTCTTCCCGAACATAATCAATCAGATATTTTAGAGGAGCTATTATAGTTGGTTTACTGTTCAGTAGCTTAATCA
GGGAGACTTCTACCTTGACATGATTTAACTTCAGTTGCAAAATAAAAGGCAGATGGTCAGTAGTCTTCATTTCATTTTCT
CATAATAGGAGGAGTAGATTGCTATCGCTGCCTCAATGGCCACAGCTTGCATCTGTGATTAAAGAGAAATCAATTCTCCA
AGTGGAAATGGATCTGATTTTACGTCCCAGAGAAATCTAGAAAGGTGTGAAAGTCCTTGTTGAAGACGAATGCACGGACT
TTGATGAACATTGCTAAGTAGCTCAGGTGTCATATCTTCACATGTACAGACTCGTGATCTTTTCTACTTAAGACTCCTTT
TATTCAGATATATAGTCAAGTTGGACTCTGGATGCTAAAACATGTATCATCTAAACAAGTTGGACTCTGGATGCTAAAAC
ATGTATCATCTACCTGTTTCATGAACTTATTCCATCACTTTGTCAATCATCAAAATACACGAAGCCCAACAGAAAAGGAT
TTCTTTGCATCCCTCTACTAGCTTTTATTTAGAGATAAATAATAGAAACTTCCAAATAGTCACATATCTTCAAGAAATAG
ATATTGAATGGTATATCAAACACTTCAAAAACTGACAGCAGTACTCTTCCCAAAATTATGAGAAAAAGGGAACTGACCCA
TCATCAAAAGTTCAGTTTTAGCACACAGATTCATGTATATAGCATATAGCCTCTTTAGTTATAAGTATAACATTAGAAAA
TACGCATATTAAATTTAGAGATATGGAAATGTAATTAGGTGAATACCGCAAGAGTGTACCAGAAACGAGTCAAGCAGATG
GTCCTCTAGCCCAATCTGGAGGCTGTATTGTAACTGTCATAGCATCATTTGCCATGTCTTCATGTTGCGTAGTTTGAATT
TCCAAGGCTGAATTGGCAACAGACTAGCCACACCTGTTTAATTACTTCAATGCTTTTCAGAGTTATGGCATCACCAAAAT
GAGAAGGGATTTCCTCAAGCTGCTTACACTTGGTTAAAACCAAACGTTCAAGCTTAGGAAAAGCATCATCAGAGACAGAC
CACTGTGAAATGTTGATGTTGTCCAAATTTAAGTTCAGGAAACTCTGAATCATTCACTTCCCATTGATTCCCTTCGAAGG
CTCTGGAAAGTAACCTTAGAATCTCCAAGTTAGGCAATTCTCCAACTATAGAAATTTTGGACCAGGGTAGACGAAACTAG
GACAAAGTCATTTCCCTTAGTTTTGAGCGGAAATTGAACACATGAGGAAGCTTAGCTGGACTATTTCATATGTATTTATT
TAGCACACTTTCAAGAATATATAGTATTCTTATGGCTCTGTAAAAACAGATAAAATCGATAATTGCCATTTATTGAATTT
GATTACAATAGTTCAAATTTTCTAATTAATATTCAATTGTCTTCAATTTATTTTATGAACAGAACAAAGCAACAAATTAG
GGTCACCTTTGCTTCAATTGGAACACAAGATTTCCTTTTTCTGTGGAAAATGCTCGTATCAATAATTCTAATGATTGTTT
GTAATGACCCTCTTGGTCATTTTTGTGTCTTGCCTTCTGTGTGTCGTTTAGAGCGTTTCTGTAGCGACCCCAAGTCATTT
ATGACTTGCTGGGACTGACAGTTCGGTCACCTGGTCGTTCGTTTGGTCTTGGTGTGAGTTTTTGTGTTTTGGAGCTTATG
AACATTGAATGATCATTTTCGATCAAAAGTTCAAGAAGATGATATCGGAATCCAATTCTGACGATTTCATCAACTCCGGA
AGGGTCATTTTAAGCTAGTAGCATGGTCGACATGACTCCTGAGGTTTTCAGTGTGAGTCAGTGTGATTAGGCGTTTTAGC
CTTTGAATTTTGGCTTAAGTTTGACTTTGGTCAACATTCTGAGTAAACGCGCTCGGATGAGAATTCCGTCAGTGCAGTTA
GCTCCGGAATGTCGAGTTTGGTCTAGATTGACCCTTCTTTTGTGTCCCGAGGTTTTTGATATCTTTCCGAGCCCTTTTGT
GGGTTTTGACTTAAAATGGCCTTTGGAAGTGGGACCCACTTTTTATCGAAATGACCTCTGATGGAAATTTCGACTACGCC
GTTGAGTCTGGAATATCGAATTTGGTATGATTGCATATCTCGTTTGCGTGCACGGGGTTCCGAACGAGATCGGAGTACCC
CGTCAGGGTTTTTAGTTGTTGGAAAATTGCAGAAAATCTGCAATATATTGCAGATTTTCAGCAATATTTCCAAAACTTTA
AACTCTCTTTACTCTCTCATCTTTCATCCGATTTGGGCGATTCAAAAGGCAAAGTTGTGAGATTTTTCGAGGGCAACCCG
TTGGTGAGCTCGGATAGTGGTTTGGGGTTCCTGTTTGAGGTAATTTCGCGAAAAACCTGACTGCTGTGCCTTTTTCGTGC
ATTTGTTTTTGGTGATGTTGTTTTGGTCATATCTCACTCATTTTAGCTCGGTTTTGGGTGATTCGAAGTCCCACGTGTTG
AGAATTGTCGTGGCTTCATCGTAGAGTGTTCAAGGAGTGCTGGACACCTTTTGATTTTCGTTTATTTTGATTTTTGGACT
GCTGCAGTAGGGTTTCTTTTAGTTGTTTAAAGTGGGTTTTCTTGCTTGTTGGTTTTGCTGTGTGTTTTGAGCCTCGGATT
GTGTTCCATTTTGGAACACAAGTTTGGAGTGCTGTTTAGGGTCTCTTGACGGAGTCAAATTCGGACAGTTCGGTGCGGGT
CCCACGATTCCCGTTTTGACTCCAAAATTGACCCGTCTCTGTTTGTTGTGATTTTGGTGTCTAAATGACCATAGTAATGT
TGTGACTCTATTTTTGATAGCGGGGCAGCGTTTTGAGACTGTTCGGAAAGGGAAAGCTCCGGTAAAGTGATTTGGAGAGC
GCGCGGTTGGCCTTAAGGTAGGCTACGGCTTCCTTTCTTTTAGATTGAGCTTAATTGTGTAAAAACATGTCGATTGGAGT
GAATTGGGGGTGGGTACCAGTTTACTACCTTACTTTGATTAGATACCTTATGTTAGGACCGATTGGCCACATTTTGGGTA
TAGTATCATGTTAACCGGCTTAGTAGAGTTGCATGTTTATGTGCTAAATGTTATTGTATGCTTGTATGCTATGTATTGTA
TGCCTTGTTCATCCTTAACCGTAAGCATGAGGTCCTTAGTCTAGGTTAGGCTAGCATTGCCTTAGACTTATGACCGTATG
GGCTAGATAGCCTTGACTTGCTGCCGAAGTTGTTCGGATGACTTAGCTCCTTGTAGACTGGAATAGCAGACTTGATTCTG
ATAGTTTGAGCCTTAGATTAGGCGTTATCGCTACTTGCTGCACTTCTGTATCTTCTCCCTCTTATTCTGCGGTTCCGACG
CATTCTCGAAGGTTTGGTGCATCACTCGAGGCGTGGGATTGAGATAGTCTAGGCTTTGAGCCTTTTATGTGATATCTTAG
AGTGGATGGCGTTCCACAGTGGTTGTTGTTGGATTGGATCCTATTGGAGATACCATCACCCCCGGGGTCGTTCTTTCTAG
CTGGGCTGGGAATGTATCGCTGGCTGGGTAGACTCGGTGATATTGGCGATCGCCCCCGGGCCTCTCTTTCTAGCTGGGCT
GGGAGTGTGCTGCTGGCTGGGTGTCCCCGGGTCGCTCTTTCTAGCTGGGCTGGGAGCTGACTGCATGGTAGGACGACTCG
CGATATCTACCTCACTCACGGATCCCTCTTTCTAGCTGGGCTGGGAGTGGACTGTTTGGTTGGGTGCCCCCTAGGGTCAC
TCTTTCTAGCTGGGCTGGGAGTGCACTGCTGACTGGGTGGAGTCTGATGGATTATCTTAGTTACTTTGGGTTGGGAGCCC
GGTTTCTTTCTTTCTCAGTAGACTCAACTTTTTGTGCACCTGTCGGGCTTATGGGGGTCCATTCAGGTTTTATTTAAGCT
TGTGCACGAGTGTACCTTCTGGGCTTATGGGGGTCCAGTTAGGTTTAGTCTAGTTGTACTTAGTTTGTTTCTGGTATGCT
CGTGTGCTTTCTTTTCTTATCCGCTTTGACCTCTTTGTGTCTAGATTCTATCCTTTCTTATTGTTTTTACCCTTTTTGCT
CAGTCGGCCTATGATGCCTACTGAGTACCTGTTGTGTTGGTACTCATGCTACGCTCTGCATCTATTTCGTGATACAGGTC
CCAGTACCAGTTACCAGCGGTGATTAGTTCCAGCCTTCTTTTGCAGTTGTGATTCGGAGACGAGGGCGAGCACTTGGCGT
TTTGGGGTTTGTTCTGTCTCTTTCTTTTGTTTTAGCTAGTCTTGTTGTCTTTGAGACACGCTTTGTTGTGGTCCACTTTT
GGGACTTGTACTCTTTATTAGATAGCTCTGTACTAGTGACTTCCAGGTTCTGGGAGGGATTTCTGTATATATTTATTTTG
GGTTGCTTCCGCCTTGTTATTATTGTTTAGATTATTGTTTTCGCTCATTACTTGATGTTCTGGGTTACGGGTTGGCTTAC
CTACTGGTAGGGTATAGTAGGTGCCATCATGACTTGAGAAATCGGGTCGTGACATTGTTCCAACTATATCTTTGTACAAG
CACAGTTCATCAAGAACATATAAGAAAACATCTCCAATAACCAAAGTTTCAGGCTAAATTGAATATATTTGTTGATAATA
TTGAAAAGAGAAAAATTATTGGAGAAAAAAGAGAATATAAGTCTAGAAAGAGTGAAGATTGACTTGCTAGTTCTTAGTTA
GAACTTTGAGTTACAAAAGTTAGATCACAGATCTAAAATACTGGGATTTATCTATTTGTTGCTAGTCACTAGATGGTTGT
TCAAAAAATAAGTTAAATACTTCTTGTATATATTGATCATTGCTTCTGCGCCCCTTCATTGTTGGACACTGAGTGATGTA
GAAATGATGCTGTGCATTTGCAGTGGCAATTAAAATGTGCATCTGTAAGCACTAAGCATATATAGTTCCCACTTCATCAT
TTGAGTTTGATTTGCTAAAATGTCTAAGGGCATGGTGTTGACACCCAATTTTGACCCTCCACAATATAGGTTAATAATCG
AGTTTCTTTAATTTCAAGCGACTTAAGATAATTAGTTTTATAAAAGCATGGCTCTATCCCCAATGTTATCTAATAAGATA
TGTAGTTGGTCCTAAGGGTTGCCCGATATGGATTTCCCAATCTTAAGGAAATGATGTCACTGCCTAATCTTGTCATCCCT
TTCATGTTTGAGTATACAACACATACGAGTTTGATGCTCTTGAGAACTTTGTTTCTCTGATATAAACTTTGAGATGTATT
CTAAGATTTTGTAGAATGAGGGTTGCAAACGTTAGAACAATTGCTAAAATAAAAATAAGATAACCAGAATGTTTGGCTCA
ATTCAATGTACAAGTCTTTTCATGAAAATTTCAATGGACAAGTCATTTCAAGTTGTTGTTAATTTCACTTTGATGTAAAT
CGTCATTGTTGAACAGATCAAATATATTGTATTCCCATTATAGGCTACTGGCTCATGAGAGAAAATATGTTCTCCCTTCA
TTTGCCCCAGCCTCCAAGACTGAAATTAGGAAGAAACTAATTAAGGATTATGCATAGTAAATCCCACAATTCTACAAGTT
CAAGAAATTTAGTACACTGATAACAATAATTTTTCAAGATACTGATCTAAAAAGAGTGTAGCACACTGATAACAATAATT
TCACATTTCCAATAGTTTAGAAAAAGGACGTGAGCTCTTGCTCATAAATTCATTACAAGTTACACACAAATCACTAAGAG
TTGAAATTGACTATGCTTTGGAAGATCCTTCAACAGAAAATCCACCTAGCTGAGGTCTTCCTCCATGTTCTGTTTTCAAG
CCTGAATGAAAAATTCATTGAAAAAGGGAACTCAGATTCAAGGATATAGCACACATATAAACTTCTTCTTTTTCCCATTC
TTTTCACTAAGAGCAGGTAATTGGAATAAGTAATAATAAGAACACACCAGATAACGAGTCAAGGAGATGAATTTCTATCC
CAATCTGGAGGCTGTATTGTAACTTTGAACGCATCATTTGCCATTTCATCTTGCTTAAACGCTTTAATTTCCTGGGCTGA
ATTAGCAACATACCAGCTGCACCAGTTTACTTCAATGCTTTTTAGAGATACAGCGTCATCAAAATGAGAAGGGATTTTCT
CAAGCCGTTTACATTTGGTTAAAACCAAACGTTCAAGAATAGGGAAAGCATCCTCGGAGACAGACCACTGTGCAATGCTG
AGGTCCTCCAATTCTAAGTATTTGAGTTCAGGGAACTCTGAATCTTTCACTTCCCATTCATCCCCTTCAAAGGCTCTGAG
AAGTAACTTTAGAATCTTCAAGTTAGGAAGTTCTCCAATACTCAAGATTTGGCTCCATGGCAGACGAAACTTTGACAGAG
TCAATTCCCTAAGTTTTGAGGGAAAACTGAAGACATGTGGAAGTTTACCTGGATAGCTGTTGGAGACAACCTCAAGGGAT
TCAAGCTGGCATAGAAACTCTAATCTGGGATAGAGAACACACCTTCCCTTCACTTTCTCTGAATAGTCAAATGTCCCCGA
AAATATGCAACTCAGCTTTCTCAATTTTGGCATCTTTCTCAATATCATCTCTGTATCTTCACCATAAGAGAAATGTGGAG
TGGAAAAGGTTTCCAAATTATCTAATTGAGAGTCCGCAAGTGATTCACCCATATTCTCATATAAACTAAATGAAGCACGA
TGAGTTACATGTATATTCCTTATTTTAACCATCTTTAGAAGTGATCTAGGTAGTATCACCTCTCCTCCCAATCCTCTTAT
CACAAAAGTTTCGAGATTCCAAAGATTAGCTATACATGAAGGAATTGAATTTCCACCAGTTTTAGCAGCAAAATACTTCA
AATGAATTAGAAATTGTATTTCACTAGGAAAAGTACCACCAATGTTGACGGATTCTAAATCCAACACCTTAACAAGTTTG
AAGCTGTCAAAGATAAAAGAGATATCATGCGGCCATAACGAGTTATCTGAATCAATCACATTGAAAAGCAAAGAGCGAAC
ATTTGAGCGAGATGGCTGCCACAGATCAATCTGATCCTCAGAAGAATGAACAAACAACCGGTAATCCATAGACATTTCAG
GAAATGAATCCTCTCCAGTGAATCTGTTCAAAGAAAAAATAATGAAAATGAGAGTTGATATAACCAATAATACGATAAAA
TCAGTATAGTTCTTTATACCCATTGTTATGAAGAAGGAAATTCTCCTGTTTGGACTTCTCCAAGCAGAACTTATGCAACA
GATCATGAACACGACATGTTTTGAGCTTTCCATTGGGTCTCTTCTCCACGCCCATGACTAAATTTCTACTAATAAGATCT
TCCAAGAGACATTCTGCAGCATCTTCTAGTCCGTTTTCTTCATTTGCTTGTAAAAAACCCTCAGCTACCCACAACCGAGT
CAACTTTGAGACATGAATATCCTTCCCCTTTAAAAGTCCTCCAAAATAGAGAAAACAAGGCTTCAGCTGTTGTGGTAAAT
TCCTGTAACTAAATCCAATTATAGACATGCTCTCTTCCAAGCTATCAATATTCAGTAAACATAGACTTTCTTCTATTTCC
TTCCACAATTCTGCTTTTATTATCTTTTTCTCTTTGAGAACACCAGCAACTAATACAATGAAGAGAGGCAAACCTCCACA
TATTTTTGCTATTCGAAACCCCACATCAACAATTTCAGGCGGACAACTCTTCCCTTGAAACAGCTGTTGCTGTAATAATG
TCCAACTCTCATCATCTCTGAACAAGCGAAGATGATGAGGTTCACTTTCACATTTAGCATAATTGGCAACGTTACTCAGA
CGTGTTGTTAGAATAATTCTACTCCCATTCCGAGCATCTTTGAAGCACATATGTATATTGTCCCACACTTTATCATCCCA
TACATCGTCAATGAGAATTAAGAATCTCTTGGTCAACAAGAATCGACGCAGCTCATCAGCTAATTCGCCATCTTCCTTTT
TATTGCGATCAATAGGCTCAAGCACACCACTCAAAATGGAGAGCAACAAACCTCTCCATGAATATGCTTGAGTCATGCGA
CACTGAGCACGGACATCAAAACGAGAGGTGATGTCTGGATCATTGTAAATCTTCTCGGCAAGAGTAGTCTTACCGATTCC
CGGCATGCCGACCAATGAGATGACATCTAATTGACGTGAACCTCCAAGTAGCTGCTTCTTCATTTGGTCCATCGCCTCCT
GGAAACTCTCCAGTTCTTCATTTGATCCTTCAGTATTAGCTGATAAAGACGGCACAAGAAAAGTTGAGGTCTTTTTAACT
TTGTGCACTGTCACATCTATCTTCTTTCTTTCACATGTTTCTCTAACAACTTCATTTACAAGCTTAATATTCTCAACAGC
TTCAGAAATCCAAAGAACTTTGTACCAGAGTGGATAAGAATAGGTCAAGCACGAGTCTATGACATACTCTGCCTCGTATG
CCATTGCTGTAACTCTTGTTATAAGACTATAAACTTCATCATGCTCATCGTTGATTTCTGGGAAATGATCAGTCAATGTT
CTTAGACACAATAAACCCTCCTTCACTGACCCAATTTGAAGTTTTAAGTCGATAACTGAATCAATCTTAGAACTTAGCAT
CTCATCCAATTTTCCCAAGAAACAATAGAGTGATCCTAGTTCATTTAGCTTGGGGAAGCTATGACTTGAAGAATCTGGAA
CTTTGAGACAAATCGTTTCGACCTCTGTCTCGACAAACTTAAGCAATTGCTTGACATCAGAGAGATATAGCATGTAACAC
CAAGAAGGTTCATTATCCCTGATGGGAAAGAGACAGACAAACTTTATATCTTGAACATGTTTCACAAGATCTTTGAGCTC
TTGATGCATATCGCGATGCTGTACAATATCTGCAATAAAAGAACCCAAATAAAATAGTTTGTCTTTGATTACTGGGATCT
GGTTCTTCAGAAAAGGAATTGAACAAGCATCAAAGTTGAGCAGCCAGTCCTGGTGTAATAAGAATCTAATAAGGCCTTCC
CCATCTGTCATGTTGTAAGGTGATGCATCCAGAAATTGAAAGCATACTTTTCTGACCTCTACATTGACAGACTCAATCTC
AGATAATAAATGCCCAGTTTCCTCAATGCTTCTTCCCTTGATGATTTGTGCCATCTTGTTGGCAGTCACTTCAGCATGCT
TTAAGACGTTATGAAATTCATTAAGGANNNNNNNNNNNNNNNNNNNNNNNNNNNNNNNNNNNNNNNNNNNNNNNNNNNNN
NNNNNNNNNNNNNNNNNNNNNNNNNNNNNNNNNNNNNNNNNNNNNNNNNNNNNNNNNNNNNNNNNNNNNNNNNNNNNNNN
NNNNNNNNNNNNNNNNNNNNNNNNNNNNNNNNNNNNNNNNNNNNNNNNNNNNNNNNNNNNNNNNNNNNNNNNNNNNNNNN
NNNNNNNNNNNNGCAAAAGTTCCAAATCCACTGCACTGAAATAGAGGATCAAGAAGATATGTTAACAGGAGCAACAATCC
ATCGTAGAACTTTTTAACATCATCTGCAAATGGAAATGACAAATCAGTTTCATGCTTCAGTAGCAGATTGTCAATAATAT
ATTCATGAAACCCCATCATAACTAAATCCATGTTGTCGTGACCAGAGACTGATTTCTTTGAGGAATTTAAGTAAGAACCA
ATGACCTCAAAATTAATAGGAAGAAAGTTCAGCAGATGTATCTCAGTTAATGAAGCACAAATGGTGGAACACATCTGTCT
AATTGCTGCCTTAATAAAGTTGAACTTAAGAAGCAATTGAAAATGTGAGCGATTCATTTCCCAGACCAAGTCTTCTTGTC
TTGTATGACATAAAAGATTTTTAATAGCTGAACATGCTTCGTTAGTCACAGATTGGATAAGAGTTAAAAGATCAGTTATC
TTAGGTTGCTGTTTGCACTGCTCTAATGAATCCATGAGAAAAGTTGTCACGACTATCAGCTCTTCCAAAGCATAGTCAAT
CAGATCTGTCATGGTTGCTTGACTGTTACGTAGTTGAATCAGTTCGACTACTACATTGACATGACTAAGCCTCGGCTTCA
AAACAAAAACAAGATCCTCATCATAGGAGTTGATCAGAAATGCTGCCTCAAAGACCAGAACTTCAATAAGTGACTGAAGA
GAACTGAATATTCTGAGTTGAGCGCCTGTATATTCGAGAAGAAATTTAGAAATGTTAAGAAGTCCTTCTTCGAGCGACTG
AATTCTAACATGGCTTGGATGCACCTCCAGATCCTCTCGTAGAGCATTAACACAATCAACCATACATCCAGACTTCAATG
TAGTCTCTGATCTTGATGACTTTAACGCTGTCAAGAGGCTCTTATCTATCTGCCCAAAATGATAATCGAAAACACTCATC
GATTCCTGCCACTCAGAGTTCACATAATGGGGGTGCGTCGTTAGGACACATAGTTCTAGTGCAGTATAAGCTAGATTCTC
AACATGGATGAAGAAATACCGCATATTCTCATGCTCAATGCACCAACTTGCAGTTAATGTGAAGATGGCTTGTAGAGGTC
GCAGATAATTGGAAAACTCAGGGGTACGATCCTGTACATAATCAAGCAAAATATTGACAAACCTCACCATCTCCATAGTA
ATTATTTGTCTAGATGACGTTGATGGATTTGATTTTCTGATTCGTCTACAAATACCCCAGGGCCTAAGTTTTTTCAGCAC
CTCTAATATCATTTTTCTAGTTGATATTGATGGCTTTGAAGCTTCCAGTTTAATTATTTTCAGCGCCTTTGTGTAACTAT
TAGTCATGGGATTACATATCTCAGAAAAACCATCATGAGCTTGTTGAAATAAGGCCCCTAGTTGTGTGGATATTGTGTTC
TCAGGGAAAACCTCCTCCAGTTCTGCCAGAAATAGAGATAGACATTCTAGTCGAGTTCTAGCATCGTCCAATTGATTAAT
ATCGAGATGTCTTCCCTTCAGAAAGTCTATGGCACCTATCACTGCGCGACACTTTTGAGCCATCTACTTGCCACTTTTTC
AGTTTCCTCTAATTCTTCATAAATCCAGTACTGCAAGTAATATGATTGAGGTCGTCAAAAATACATATTTTTAATTATTA
TTTATCTCACATTTATTATTTGTATTTGTCTTTTTTTAGCATGAATTTTATGGATCGTGCTTAATAGTATATTTTATTTG
TAGAATTAAATTGGTGGGAAGATAAAAATATTTGGAACTAAAACAAATTAAAATGGAAGATTCTAGAAGGAAATCAAACA
AGAATTAAATTTAATATAATCATCATATCTCATATCATATCTTTTATACTACCTTAAAAGCATGAACTCCCTAACTTGAA
TGTTAAATTACTATAATATTCCCAACTTAAAACACTCAATTAAGTATATATTCTATATTTTATTATATATTTATTTATTT
GTTCTTAATTATATTAAAAGCTGACACCTTTTCACATTGATGAGTAGTGACTTTTCTGAATGGTTGTGACTTTTTCGATG
AGTTATGACATTTCTGAAAAGTTGTGATTTTTTTGAAGGGTTGCCACTTATCTGATAAGGCACAATAAATACATTTTCAT
ACTATAGTTTGTTGTCTATAAATACAAGAGTTTTACTCCCACTTTTAAACTACAATTTTGTAAGTTTTGTATTCTTCTTC
TTATAACAAGAGAGATTGTGAGAGTTGTTCAATTATGCAATTACAATATTTTTTGTGGGTAAATAAGATAGATCAACAAA
AATTTATGCGAAAAGGAGAATGGAATAACTCAGCTTCAAACGAGAAGACTATCTAGATAATTAAAATGTATTCATTTTCA
TAGCAATAAATATACTTTTTCAGCAACTTCTACATGACAAGAAGTTCAATGATTTTCTATTGCACAAACTACAACTTGGT
GTTCAAGTTGTGAAAAGTCTCAAATTGTTGGGGAAAAAGGATTTGATCAAATACATGTTTGAAGAGTCCAAACTAGAAGT
AATAAGTACTCCTCCGTTTTCAATTTATTTGTTGTACTTTTATTTTTATTCAGTTTAATATAGAATGTTCTTTTTTTCTG
GGGTGGGTGTGGGGGAGCATCTTTAAAACCACAATGTTAAAAGACATTTTTATATATTCTACATTCCTTAAATTAAAAGT
CTTCTTTATTTTTTAAAATTTCCTATCAAATCAAAATGAGACAAATTTGTATCTTTCTTTTTGATATATATCTATACTAC
CTTAAAAGAAGGAACTATCTACCTTAAATGTTAAATTGTTATAACACCCCACCTTAAAACACAAAATTTAATAAATGTTA
AATTATTATAAAACCCCAACTTAAAAAACAAAATTTAATATCTTCTAAATTTTATGTTGTATTATATTTATTTATTTATA
TTATATTATAACCAGACACCGTTTCACATTGAAGGGTTGTGACATTTCAAAAGAGTTACAACTTTTTTGATGAGTTGTGA
CCTTTACGAAGGGTTGTGACTTTTCTACAGGGTTGCGATTTTTCCGAAGAGTTGTGACTTTTCCGAAGGATTGTGACTTT
TTCAAAGAGTTATGACTTTTCCGATGAGTTGTGACCTTTTTGAAGGGTTGCGACTTTTCTTTTATAAGGCACAATACACA
TTTTTTCATACACAACAGTTTATTGAATATAAAAAGAGGGGTTTCCTCAAATTTTTAAACTACAATTTTTAAAGTTTTTC
ATTGTTTTTCTTTTTCTTTTTCTTCTTCTTCTTCTTCATAAAACATTTATATTTAAAGTCGACACCTTTTCACATTGAAT
CGTAACGACTTTTTCAAAAAGATGTGACTTTTCCGATGAGTTGTGACCTTTCCGAAGGGTTGTAACTTTATATGATAAGA
AATATGCACATGCTCATACTACCCTTTGATAACTATAAATGGAGGAGTTTCCTCACATTTTAAAAATACAATTTTTTTTT
TTATGTTTTCTATTCTAATCTTCTTAAAAACTCAAGTTTGATTTACATACGTTGACATTCTCAAAGTTCAGTGAAATTTG
AACTCTCCCTAACATGAATGTTAAATTAAAATAATACTCCAACAAAAAACATCCAATTTCGTATATCTTCTATATTTTAT
ATCAATATTTATTTATATTATTATATTATATTAAAAGTAAGAACTCCAACAATACAGTAATAACTAAGTAATGCACCATG
CGGGAGGGAGGAGAATATTATGTAACTAAGAGATTTTAAGAGTGACTAACTTTCATGTAGTAATCATAAAAAAATTTGTA
TCCACTATTAATATGAACTTATAATTTATCATTCATTTTATAATTGTTTACTTAACTTTTTTATTTAATAATATTAAATT
ATTTTTAAAAATAGTGTAGTACATGGTTTACATTCACGTGCAACACACGTGCATTAAAACTAGTTATACTAAAAGTGGGA
AGCCACAAAGTTAAAAGTTGAAATACCATTTTACCCCTACACCAAATTAAAATATAATAAAATATATACTTAATTAAATA
AAAAAATAAGAATCATTTATTATAAAGTAAATTCCTCCTATTAAATATAATAATTGTATGTTTTAATGTTAGCCTACTAC
TTAATTGAAAGAATTTTTAATCTTCTACATGTAGTCTTTTTATCTTATTCTATTTAGTAATAGTAGCCTTTTCACTTTTC
ATCTTACCTTTTATTAATNNNNNNNNNNNNNNNNNNNNNNNNNNNNNNNNNNNNNNNNNNNNNNNNNNNNNNNNNNNNNN
NNNNNNNNNNNNNNNNNNNNNNNNNNNNNNNNNNNNNNNNNNNNNNNNNNNNNNNNNNNNNNNNNNNNNNNNNNNNNNNN
NNNNNNNNNNNNNNNNNNNNNNNNNNNNNNNNNNNNNNNNNNNNNNNNNNNNNNNNNNNNNNNNNNNNNNNNNNNNNNNN
NNNNNNNNNNNNNNNNNNNNNNNNNNNNNNNNNNNNNNNNNNNNNNNNNNNNNNNNNNNNNNNNNNNNNNNNNNNNNNNN
NNNNNNNNNNNNNNNNNNNNNNNNNNNNNNNNNNNNNNNNNNNNNNNNNNNNNNNNNNNNNNNNNNNNNNNNNNNNNNNN
NNNNNNNNNNNNNNNNNNNNNNNNNNNNNNNNNNNNNNNNNNNNNNNNNNNNNNNNNNNNNNNNNNNNNNNNNNNNNNNN
NNNNNNNNNNNNNNNNNNNNNNNNNNNNNNNNNNNNNNNNNNNNNNNNNNNNAGACAATTAACGCCTACAAGATATTCTA
ATTTCAAATTATTAATAATACATTTTTTTCACCTTTAGTGTTAAATATTTATAAAGAATTATTCTTATATGTGCTTGTGG
ATAAAATCTATATTTTTTCAAACAATTTTTATTAAAATTATCATGAGATCCAAATCCCAAAGTAAAAAAAAAATGCTACA
CCAAAATGCTTAAAAAGTTAGAAGATCTTTTAACCTCCGACCAAATATTGCTCCTATTATATTTTTAACAAAAAAATGTA
AAACATATTTTAACAAACTTTTAATTGTAAAACTATTAATATTGTCATTTTGGCTCTCAACTAAATTAAAATCTGATTTA
TTTAATTAAATATTAATATTTTAATTATATAATGACAAAATTTAAATACCAACTGTTGCACTTTAATTCTTTAGTTATTT
CCTTCTAATTAAGTTTTCTTAGTTATAAATTTGAATTACTTAATTGCATTATACTTAATTAGAAGGAGAATTTCATCTTC
TACTAATTAATGTTAATACATTTTTTCTTCTTGAAATAACTATTAATTTAATTTTAACATTTTTACTCTATTCTATGAGA
CAAAAGAGACATTTTAAGGAAGTTAATCATAAGGTAGTGTGCCTCTATGTTTGTTTTGCTACTTTATTTTGTCTTTTAAA
ACAAATATAAAATTTATATATCGAAATCATATTAAGGGAAGGACTAAATGCAAAAGAGTTTCTTCTTATGAGTTAACTAT
ACACTATAAACATTTATTATTTTACTTTTCATATTTTTTTGTAATTTAAAAGAAATTATGTGATTTTTAATAATTCATAT
TCATCATTATAGAGTACACGTGCAACACACGTGCCCAGATACTAGTATTATTACAAGTGGGAACAATCCAAGTCAAAAGT
TGAATTACGAAAATACCCCTTACCTATTAATTTATTTTCTTAAAATCATTTTAAAAAATTATTTTTCAATTTAAAATCAA
CTTCATAACTATGCCTCTTCATTTTCCTAACTTATCATCTTATGATCATAAATAAATAATAAATAATAATAATGATAAAC
AATTATTAAAAGTAGAAAGCTCAAAAATTTAAAGTTGGATTACCATTTTACCCCTATACTAAATAAAAAGGTTATAAAAT
ATTTTATTAATTAAATATTAAATAATAATCATAAATTAATTTGTCATGAAAGGGATGTATTGATCGAATTTATGTGCAAT
TTTTACAAAACACAATTCACATTCGATAAAAACTTATTGACCTGTATCTGATTGTAAAAAGGTGGATGCCATAGTTTCTT
AGAAAGAAGGCAAAAATTTTAGAACATGACATATTTTGAACCAATAAACGACACTTAAATTATGTGTTGTGACATATTAA
AATTTTTTTATCAAGTTAAATACTTGATATATTAAAAGAAGATGCATAATTAAAATTGTTTGAATATTACTTTTGAAATT
CATTTGATAGCAATATTTCAGTATGATGTGTTGACATACTCACTAGTTTGTTAGTTTGTTATTAATTCTTATCAAGTTGT
TAGAGTAGATTTAGATTAAGTTGTTAAAGTAGTTCCTTAGTTTTAGTCAACTTAGTTACATATTAAGTTGTTAGAACAGT
TCCTTAGAATTAGTCAAGTTAGTTACATCTTACATGTATTTAAGTTGATGTTACATTTGAATAAGATTCATTCAAGTTTG
TTTTGATTCTCAATCTCTTTATGGTATTAGAGCCCGAGTCCGATCTAAAAAAAAAAATTTCCTCTCTTTACGTCCAAACA
TGGTTGTTCCTGCTACCACCAGTGATAGTGCTGCTGCAGTTTCGACTACCAGTCATGTGGTACAGTTCAATCCAGCTGCC
CAATTACCTATCAAACTGTAAGGTAACCTCAACTTTGCCACCTGGAAGGCGCAACTAGTGATGCTACTCAATGGACACAA
GCTCCTTGGGCATCTCACTGGTGCCAAATCTACTCCGCCAACCACTATCACACAAACTGATAGTACCATCTCCAATCCTG
AATATGAGCTGTGGTTTTGCCAAGACCAACTAATTCAACAGGCAATGATGGCATCCGTTGACCCCACTATTGCTCACACT
GTTGCAACTGCCTCTTCGGCAAAATTAGCTTGGGATCTCCTTCATACAACTTGTGCCAATAGGAGTCACACTCGCATCTT
CAGCTTACGAGATCAATTGTAAAACATGAAAAAGGCCTCCAAGACAGTTGTTACTTACCTATAGGAGATCAGATCAATTG
CTGATGCTCTCAAAGTAGCGAGCTCTCCGATGGCTGATGATGAACTACCAGTCAAGATTTTGAGTGGCCTAGGTCATTAG
TACCATGAAATCACCGCCGCTATAAGAGCGAGCGACACAACCCTAAGCTTTGAGGAGTTGTTCCATAAACTCACGGACCA
TGAACTCTTTCTCAAACATCAAGATATTGACAGGTCATCCTTCATCATCACGACTGTAGTTGCACAAAGGACCAACTTCC
AGCCCCAACATCAGAAAAATAATCGTCGCTTCCCAAATCAATCTTCAAGACCACAAGCTCCACGACAGGCGATCCCTGGA
AATCAACAGAATGGGAGACTACCCAGGCAAGTGGTAAAATGCCAACTTTGCCAAAAGATCAGTCACACAGCTGATGTGTG
TCGCTTAAAATCGCACAACCACTTTGAAGCTAAGGTCAAGTTTGTGTCAAATCATCACTCAGATGCAAATCCTTGGATCC
TTGACTCTGGAGCAACTCATCATGTCACAACCGAGTCAGATAATCTTGAAGAATACACTGGCAATGAGGAAGTGTCCATG
GGTGACGGTAAAACTATTCACATTACTCACACTGGTTTAACTCAAATTAAGGATTCTAACTCCAATTTCATGCTCTCTAA
CACTCTTTGTGCTCCAGCTATCAAAAAGAACCTTATTTATGTTGCTAAGTTTTGCACTGACAATCTGACCTCAATCGAAT
TTTTTCCACTCTTTTCTTATGAAGGATCTCAAAACTCGGAGACTGCTGGTACAAGGCCAGAATAAACACGAACTCTATGA
GTGGCCACAGAGGGATCATGTGTCACCTTCCACCAACTTCACCTCCACCAAAGTTTCCCATCAATTGTGGCATCGTCGCT
TAGGTCACCCTCATCTGAAAATCCTAGACTTAGTACTGAATAAATTTTCACTTCCCTTTTCCACCAAAGAAAAGTTTCAT
TTTTGTAATTCGTGCTCATCAAATAAAGCTCATCGTTTGCAATTTCAACGACTCACTTTAAATAGTAATGCACCACTTCA
AACTATGTTTACTGATTTATGGGGTCTATCACCCATTTTATCCATTGATAAAAAGTTGTATTACTGCATTTTTGTTGATC
ATTACACCAAATACACTTGGTTGTATACAATAAAAAACAAAAGTGAAGTCGCTTCAATTTTTGCAAACTTTCATCATTTA
GTGGAAAAAATTTTCAAACACAAAATTGTCTCACTTTATACTGATGGAGGGGGTGAATACANNNNNNNNNNNNNNNNNNN
NNNNNNNNNNNNNNNNNNNNNNNNNNNNNNNNNNNNNNNNNNNNNNNNNNNNNNNNNNNNNNNNNNNNNNNNNNNNNNNN
NNNNNNNNNNNNNNNNNNNNNNNNNNNNNNNNNNNNNNNNNNNNNNNNNNNNNNNNNNNNNNNNNNNNNNNNNNNNNNNN
NNNNNNNNNNNNNNNNNNNNNNNNNNNNNNNNNNNNNNNNNNNNNNNNNNNNNNNNNNNNNNNNNNNNNNNNNNNNNNNN
NNNNNNNNNNNNNNNNNNNNNNNNNNNNNNNNNNNNNNNNNNNNNNNNNNNNNNNNNNNNNNNNNNNNNNNNNNNNNNNN
NNNNNNNNNNNNNNNNNNNNNNNNNNNNNNNNNNNNNNNNNNNNNNNNNNNNNNNNNNNNNNNNNNNNNNNNNNNNNNNN
NNNNNNNNNNNNNNNNNNNNNNNNNNNNNNNNNNNNNNNNNNNNNNNNNNNNNNNNNNNNNNNNNNNNNNNNNNNNNNNN
NNNNNNNNNNNNNNNNNNNNNNNNNNNNNNNNNNNNNNNNNNNNNNNNNNNNNNNNNNNNNNNNNNNNNNNNNNNNNNNN
NNNNNNNNNNNNNNNNNNNNNNNNNNNNNNNNNNNNNNNNNNNNNNNNNNNNNNNNNNNNNNNNNNNNNNNNNNNNNNNN
NNNNNNNNNNNNNNNNNNNNNNNNNNNNNNNNNNNNNNNNNNNNNNNNNNNNNNNNNNNNNNNNNNNNNNNNNNNNNNNN
NNNNNNNNNNNNNNNNNNNNNNNNNNNNNNNNNNNNNNNNNNNNNNNNNNNNNNNNNNNNNNNNNNNNNNNNNNNNNNNN
NNNNNNNNNNNNNNNNNNNNNNNNNNNNNNNNNNNNNNNNNNNNNNNNNNNNNNNNNNNNNNNNNNNNNNNNNNNNNNNN
NNNNNNNNNNNNNNNNNNNNNNNNNNNNNNNNNNNNNNNNNNNNNNNNNNNNNNNNNNNNNNNNNNNNNNNNNNNNNNNN
NNNNNNNNNNNNNNNNNNNNNNNNNNNNNNNNNNNNNNNNNNNNNNNNNNNNNNNNNNNNNNNNNNNNNNNNNNNNNNNN
NNNNNNNNNNNNNNNNNNNNNNNNNNNNNNNNNNNNNNNNNNNNNNNNNNNNNNNNNNNNNNNNNNNNNNNNNNNNNNNN
NNNNNNNNNNNNNNNNNNNNNNNNNNNNNNNNNNNNNNNNNNNNNNNNNNNNNNNNNNNNNNNNNNNNNNNNNNNNNNNN
NNNNNNNNNNNNNNNNNNNNNNNNNNNNNNNNNNNNNNNNNNNNNNNNNNNNNNNNNNNNNNNNNNNNNNNNNNNNNNNN
NNNNNNNNNNNNNNNNNNNNNNNNNNNNNNNNNNNNNNNNNNNNNNNNNNNNNNNNNNNNNNNNNNNNNNNNNNNNNNNN
NNNNNNNNNNNNNNNNNNNNNNNNNNNNNNNNNNNNNNNNNNNNNNNNNNNNNNNNNNNNNNNNNNNNNNNNNNNNNNNN
NNNNNNNNNNNNNNNNNNNNNNNNNNNNNNNNNNNNNNNNNNNNNNNNNNNNNNNNNNNNNNNNNNNNNNNNNNNNNNNN
NNNNNNNNNNNNNNNNNNNNNNNNNNNNNNNNNNNNNNNNNNNNNNNNNNNNNNNNCCTCTACTGAAGCAAAATACAAAT
CGGTAGCCAATGTACTCTCTGAACTTACTTGGGTACACAATTTATTGACTGAACTACAGTATTAAGTCTCGCAAACGCCA
AGCATTTTTTGTGATAATATTGGTGTTTCATATCTCAGCAAGAACCCAATCTTTCACACTAAGATGAAGCACATTGCAGT
AGACTTTCACTACCTCCGCAACAGTGTGAACTCAGGTAGAGTGGTAGTCAAATATCTTCATGTGGTCAATAAAATTAGGT
TACACTACACACGTGCCCAGAAACTATTGCTACATAAAAGCAAGATGTGTTTGCTTAGCTTTCGAACATACAACAATATA
TAGTTTCAGCCTCAATTCACCAACGATAGCAGTCGCTGGTCTTCATAACACTTAGGAAGTAGGAACTATTCTATGACTTA
TTTTCCATTTCGACATAGTCCCAAAACTGGCACTATTCAAGTAATAATATCTGTCCGTACATCTTTCCGAGTGTAAAATG
AGATATGATATGATGATATCCTCTTTATCCTATCAATTATCTGTCCAACAAAATGAATGGAGGGAGGGAGTAGTAACAAA
CAAAAACCTTTGTGAGAATATTTGACTTTTATAGAGTCCGGAGCCAAAAGGGTAAAAAAAATTGTCAAAAATTTCAGAAG
GGAACATCAAATTTTTTAAAATCAAAAGGGCAAAATTGCTCCTGACGAAGCGATTTTCCTCTGACACAATGACTAAAAAT
CGCTGCCCAAAAACATTTTTTCTTTTTTTTTAAAATTAAAAATTCACTGCCACATCAGCGATTTTAAGTCGAATTTTTTT
TTCCTTATACATCGCTGCAGGGGCAGCGTTTTTCATGCCTAGTGCTATTATTTTCATGCCTATTGTTAATTATTAATAAT
ATAAAATGCCTATATGAGCCTATTGCTAATTATTAATAATAGAAAAATGCCTATATGAGCCTATTGTTAATTAGTAATAA
TATAAAAATGCCTATTCATGCCTATTGTTGACGATTTTTATTTTTTTTGACTAGCAGCGATTTTTTATTTTTTTTTAACA
GACGATGTCAACTTTTGTCAGAAGAAAATCGCTCCTGACGGGGCGGTCAGGAGCGATTTTGCCCTTTTGGTTAAACTTTT
TTTTGATGTGCCGTTTTAATTTTTTGAAAGAAAAAAGTTGCTCTTTCGGCTTCGGACTCAACTTTTATAAATGGTAATGT
TGGACTAATAATCAGAAGTTTGTAAGCCCATTAAATGTGGAGACCCGAGCTGACCTTTTAATCGTGATGCTACACTTCCA
TTTGGCATATTGCCATAGGGGTAAACAAAATAAGTTGATTATTAGTTAAATCATAATCATAGATCGATTCATTCATTATT
AATTGTGTGAAAAATCTATCTTTTCTTAGTTATTTTACCGTTATTTTTAGTTTAGTTAGTATATAAGTAATATAATCATC
TTTGAAATCCTCTCCTTGAATAAATAATCAGGATTCGTATAATTTAGTAAATAGTTAATTGATAAGTGTTTTGGATTAAA
TAATTCGACTCTTTTAAAGTCACTATATTACTTGTGCGAACATAATACATATTATCTTAATTCAAAGTACATATTTACAT
TTTCTGGCTCTACTATGCATATGCTTCAATTTCAAGTGCCTAGACGTTGCAAGTATATATATATATATACCAAAGAAAGA
TAGAATACCATTTTCATGTCTAATTTCTAAAGAGCAAATTAGACCTGCCTGTGTATGGCTAAAATATGGTCAAAGGATAG
ATGTGCATGAAATACTTATAAGAATTAATAATGAGAGATGATGCATACCTGTGATCTAGCCTCTTAAAATTTATCCTCCA
ATAATCCTTTTCATCTTCAATAATTATTTAATTTTCTCTTAAAAATATAGAGAAAAAGTCACTAGTATTCATCAGTTTGC
TAGTTCCTTTCAATGCTCTTCTCTTCATTTCTAATTCTAAAAATCAATAATTTAAATCATGTCAACCGTTGGATTGAATG
AATCGACGGCCAAGAACAATGCACGTAGCCCAAATAAAACACTGATTAGTCCCTACTATACTTTTTTTCTTTTTTTCCTC
TAGTGGAGAACAGATGGACCTATGAAAGAGTAATCTTTTATCGATCTTGGGTTCGGGCCAACTTTCGAATACGTTGACTA
ATTCTGAATATCTGCTACTTTTCATCAGCAATAAATATTTTTATAACCTTTCATGCTAGAAAAACATGAGCAATTTGATT
TTCTACTTTTTACAAATTTGTATTTNNNNNNNNNNNNACTTTCGAATACGTTGACTAATTCTGAATATCTGCTACTTTTC
ATCAGCAATAAATATTTTTATAACCTTTCATGCTAGAAAAACATGAGCAATTTGATTTTCTACTTTTTACAAATTTGTAT
TTAGTTTTATGTCGTTTTACAATATACTTTTTTATCTTCATTTTTACACAAAAAAAAAAAAAAATAATTAAAAGATCACA
CATTAAATCCTTTTTCTTGTTTTTTCCTCTAATGGCCGACAGATGGAAGACTATAACAGTTTACAGACCCCACTTAAAGT
TTGTATTTTATCTTCTTATAATAATAGTTTACAGACCCCACTTACTTAATAATTGCTACAAAACAAAATATATGAGAGTG
CGCTAGAGTGAGAATCCAGTCAATAGCTTTATTTATCATTTATCTATGGAAAAAAGGATAAATATACCTTTGAACTTTCA
AAAATAGTATGTATATATCCTTCGTTATACTTTGAGACTGTATATACACTTGCCGTCTTATTTTTGGGTCATATATATCC
TTACAACTAACGGAGAAATACGTGGCAACATCTCAACAATTGACCCAGTTTTTTATTTTTTTTTATGAAAAATTAAAAAT
CCACTCACCCTAACTATCCATTAATTTATTTTACCCGATCCGTATTAAAATAAAAATCTGACCCAATCTAAAACATCTTT
ACAATGCATTCCGAAGCAAATCACTTGATCCTATCATCATCTATTCCTCTTTTCCTATTCTCAATAGTCAGTACATGTGT
TTCCATGGTGGAAAATTCATTCGGCTGTAGAAACCCATTTCAAAATTTCAATTACTTTTGGCAAAGATCAAACTATTGAT
TACAAATAGTTTTATCTTCACATCTCTTTATAGTGATCGAACCATTGATAACAAATTGAAATTTTGCTTTTCTCATACCC
GCCGAGTAACACTACGTCCTGCAGCGGTTGTCGAAATTGGCTCGCATTACGTTGACGCCAAGACTCTATCGGAGTTTCCA
CATTACATTGGGTTATGGAGACAATACACCATGGAGTATTGGATGTTGGCTTTGTTATTGTACCAAGAAAATGAGACAAA
GCAACAGAGGTTGTTAGGGTTTTGAATTCATTTTAAGATGATGTGTTCTTTGTACCTGTATTGGGTTAGATTTCTTCATG
TTGTTAGGGTTTTTTTTCGCGAAAATTTATCGAATAGAAAATTAGAAATCGATCGAGAAGGGATAAAATTAGATGTAGTG
TGTGACTGGGTGGTGGCAACGGTGGTTCTGAGAAAGTTACCAGAGCTGGTGAATGGGGACGATGTAGAAGGGATAAAATT
GGATACCCGGGTGGGTTTAAAGTATATGGGTGGGTTTTTAGTTTTGTAGGTGAAAAATAAAATAAAATAGAGTCAATTAT
TGAGATGTTGCCACGTATTCTTCTGTTAGTTGTAAGGATATTTATGACCCAAAAATAAGACGGCAAGGGTATATACAGTC
TCAAAAGTTATACGAAGGGTATATACATACCATTTTTGAAAGTTCGGGGGTATATTTGTCTTTTTTCCCTTTATCTATTG
ATTGTTATAGTTGTCAATATGAGTTGATCCAAACCATCCGGATTAATTTATACAAGCTTCGAAATTTAAGTGGTCAGACC
AGGCTGATTCATTTTTTTTGGGTTAGAAAACAGTCAGTCTAACTCACAAGTACGTGGACTACTGGTTGTGCCGGGTTAGC
TCACTTTTTTTAAAACTACTTTATATCAAATTATAATTAGAAAATATTATCATAAATATCGACAAGACAATATTACATGG
TGTTAGTGTCACCACTTGGTAATCAAATCCACAAATAAAACTATATTTATAATATTTATTAAGTTTGATTTTAAGTAAAA
GTATAAATAGCTAAATAAAAATATTAATCTAATTGTTTTCTAATGATCATAATAAAACACAAAAGATATGACAATATTCC
ATAGGCCATGGTCTACGTAGTGATTTCCTATAAATTTTAGAAATTTGTATTTAAATATTAATATTTAAAACTTTAAATAG
ATTTTGAGTTTTGGTCTCTTGTTATATTTAAGGGAAAATTGTATAAAATGCAAACTATTAATTCAGATTAAATGCTATAA
CCACAATTTCATTTAATTCTAATTCTTAGCAAACTCGCCTCTCTCCCCAGAAATCTCGTTCGTCACTCTACCTGATCTCG
CTCGCCTCTCTCACTTTATACAAACACAAATGTATAAATTATGTTTGTGTTTGTATGAAGCGAGAGAAAACTGTATAATA
CACATACAAATACATACATCTTCATCCTATACACTTATAATTATACAATATAAATCTTCCTCTAGCCAGTTCTCTTTTGT
CTTTCTCTCTTTCTCGCATTATACAAACACAGCTTATACAAAATACAATGTATAATTTCTGTTTGTATAAAGCGAGAGAG
ATATTTGTATACAAAATCTATCTGTATACAAAAATACAGTTACATATACATATGCATATTTATATTTAAATACATATAAT
ACACATATACATATACGACTGAAAATTACAAAAAAAAAATATACACATATACAACTTACAGTTGTATACAAAAATACAGT
TACATATACATATATAGATTTTTATGTATAAATATACCGAAATATACAGATATAGATTTTTATGTATAAGTATTCCGAAA
TATACAAATTAATAGCCATAACAAACATAAAATTTGTTATGAAGCGCAATTATGCAAACTTTAGCTATAACATACAAATG
TGATTTTTATGTTTGAAAAATCTAAAATTTACTTTATATTTAATACTCTATTTCTTTTTTATTTTTTAATTAATTTTTAT
TTGGCGCAGGGCCAGCCCTACCCATATTTCTCAAGCCTCACAAATTAGCAAGCTTATTTAGGCAGGCTCCAAAAATCTTA
CCCAATTCTATCAAATCTCGGGTTAGGCCAAGCCGGCCCAACATGCCTAGACTAACTAACGGCTCTATTGCTTGCCTTTT
CTTCAGTTATCTTAAAGTTCAAACAAAAGCCTAAACCAAAGATTGTACCTACCAATCCAGTAAGAAGATAGAGTAGAACA
GAAAGGTTGATTGAGACTGCCGACGGCAAGAGAAGAGAAGAAAAATTGAATACCAAACATTTATAAGATCAAATCTAGTT
TACTTTGCAGTCGTGAACAACCAATTGTGCCCAAGAATACTCAACGAGAAGTTTATAAAAGAGTTTCATATTTTGACATT
TTATCTTCCAAAACATGTTGTTGTAAAACATATGACTCTGAAACAGGTTATTCAACTACTGATCCTTTGTATCAGGGGCA
CTTGGATCGTTAGTCAAAACTCAAAACTCTCTCAAATATTGCTGATTGTGTTCTGCTTTTTCTTCTCTCAAATATTGTTC
TGATTGTGAGTCTCCTTGTGGAAAACTTTATATATTTATAGCTCTTAGCCGTGCTTCCCATCTTCTAAGAACTCGGACTC
TTGTGTTGCTTTGGATGCTTGAATCTATACGTCTTTGGACTCCTGTCTTGGATATTTGTACCGTTAAGAAGTCCCACATC
GGTAGAGGGATGGGAATTTGGTCTCTTTATATGGACTTGAACAAACGTCCCCTCATGAGCCAGTTTTTGAGGTTGAGTTA
GGCTCAGGTGTCATATCTTTATATGTACAGATTCATGACTTTTTCTACTTAAGACTCCTTTTATTCAGATAGATAGTCAA
GTTGGACTCTGGATGCTAATACATGTATCATCTACCTGTTTCATGAACTTATTCATCACTTTGTCAATCATCAAAATATA
CGAAGCCCAACAGAAAAGGATTTCTTTTGAATAGTATATCAAACACTTCAAAAACTGACAGCAGTACTCTTCCCAAAATT
ATGAGAAAAAGGGAACTGATCCATCATCAAAAGTTCAGTTTTAGCGCACAGATTCATGTATATAGCATATAGCCTCTTTA
GTTATAAGTATAACATTAGAAAATACGCATATTAAATTTGGAGATATGGAAATGTAATTAGGTGAATACCGCAAAAGTGT
ACCAGAAATGAGTCAAGCAGATGGTCCTCTAGCCCAATCTGGAGGCTGTATTGTAACTGTGAGAGCATCATTTGCCATGT
CTTCATGTTGCGTAGTTTGAATTTCCAAGGCTGAATTGGCAACAGACTAGCCACACCTGTTTAATTACTTCAATGCTTTT
CAGAGTTATGGCATCACCAAAATGAGAAGGGATTTCCTCAAGCTGCTTACACTTGGTTAAAACCAAACGTTCAAGCTTAG
GAAAAGCATCATCAGAGACGGACCACTGTGAAATGTTGATGTTGTCCAAATTCAAGTTCAGGAAACTCTGAATCATTCAC
TTCCCATTGATTCCCTTCGAAGGCTCTGGAAAGTAACCTTAGAATCTCCAAGTTAGGCAATTCTCCAACTATAGAAATTT
TGGACCAGGGTAGACGAAACTAGGACAAAGTCATTTCCCTTAGTTTTGAGCGGAAATTGAACACATGAGGAAGCTTAGCT
GGACTATTTCATATGTATTTATTTAGCAGACTTTCAAGAATGTATAATATTCTTATGGCTCTGTAAAAAAAAAAAAATCG
ATAATTGCCACTTATTGAATTTGATTACAATTATTCAAATTTTCTAATTAATATTCAATTGTCTTCAATTTATTTTAAGA
ACAGAACAAAGCAACAAATTAGGGTCACCTTTGCTTCTATTGGAACACAAGATTTCCTTTCTCTGTGGAAAATGCTCGTA
TCAATAATTCTAATGATTGTTCCAACTATATCTTTGTGCAAGCACAGTTCATCAAGAACTTATAAGAAAACATCTCCACT
AACCAAAGTTTCAGGCTAAATTGAACATATTTATTGATAATAACGAAAAGAGAAAAATTATTGGAGAAAAAAGAGAATAT
AAGTCTAGAAAGAGTGAAGATCGACTTGCTAGTTCTTAGTTAGAACTTTGAGTTACAAAAGTTAGATCGCAGATCTAAAA
TACTGGGATTTATGTATTTGTTGTTAGTCACTAGATGGTTGTTTAAAAAATAAGTTAAATACTTCTTGTATATATTGATC
ATTGCTTCTGCACCCCATTGTTGGACACTGAGTGATGTAGAAATGACGTTGTGCATTTGCAGCGGCAATTAAGCTGTGCA
TCTGTAAGCACTAAGCATTTATAGTGCCCACTTCATCATTTGAGTTTGATTTGCTAAAGTGTCTAAGGGCATGGTGTTGA
TACTTAATTTTGACCTTCCACAATATAGGTTAATCATCGAGCTTCTTTAATTTCAAGCGACTTAAGATAATTAGTTTTAT
AAAAGCATGGCTCTCTCCCCAATGTTATCTAATAAGATATGTAGTTGGTCCTAAGGGTTGCCCGATATGGATTTCCCAAT
CTTGAAGGAAATGATGTCACTGCCTAATCTTGTCATCCCTTTCCTGTTTGAGTATACAACACATACGAGTTTGATGCTCT
TGAGAACTTTGCTTCTCTGATATAAGCTTTGAGATGTATTCTAAGATTTTGTAGAATGAGGGTTGCTAACGTTAGAACAA
TTGCTAAAATAAAAATAAGATAACCAGAATGTTTGGCTCAATTCAATGTACAAGTCTTTTCATGAAAATTTCAATGGACA
AGTCATTTCAAGTTGTTAATTTCACTTTGATAGTCGTCATTGTTGAACAGATCAAATATATTGTATTCCCATTATAGGCT
AATGGCTCGTGAGAGAAAATATGTTCTCCCTTCATTTGCTCCAGCCTCCAAGACTGAAATTAGGAAGACATTAAATAAGG
ATTATGCATAGTAAATCCCACAATTCTACAAGTTCAAGAAATTTAGTACACTGATAACAATAATTTTTCAAGATACTGAT
CTAAAAAGAGTGTAGCACACTGATAACAATAATTTCACATTTCCAATAGTTTAGAATAAGGACGTGAGCTCTTGCTCATA
AATTCATTACAAGTTACACACAAATCACTAAGAGTTGAAATTTATTCGAAAACTTCACTTGTTGCTGAAGATCCTTGAAC
AGAAAATCCACCTAGCTGAGGTCTTCCTCCATCTTCTGTTTTCATGCCTGAATGAAAAATTCATTGAGAAAGGGAACTCA
GATTCAAGGATATAGCACATATATAAACTTCTTTTTTTTTTTTTTTTCCATTCTTTTCACTAAGAGAAGGTAATTGGAAT
AAGTAATAATAAGAACATACTAGATAACGAGTCAAGGAGATGAATTTCTATCCCAATCTGGAGGCTGTATTGTAACTTTG
AACACATCATTTGCCATTTCATCTTGCTTAAACACTTGAATTTCCTGGGCTGAATTAGCAACATACCAGCTGCACCAGTT
TACTTCAATGCTTTTTAGAGATACAGCGTCATCAAAATGAGAAGGGATTTTCTCAAGCCGCTTACATTTGGTTAAAACCA
AACGTTCAAGAATAGGGAAAGCATCCTCGGAGACAGACCACTGTGCAATGTTGAGGTCCTCCAGTTCTAAGTATTTGAGT
TCACGGAACTCTGAATCTTTCACTTCCCATTCATCCCCTTCAAAGGCTCTGAGAAGTAACTTTAGAATCTTCAAGTTAGG
AAGTTCTCCAATACTCAAGATTTGGCTCCATGGTAGACGAAACTTTGACAGAGTCAATTCCCTAAGTCTTGAGGGAAAAC
TGAAGACATGTGGAAGTTTAGCTGGATAGCTGTTGGAGACAAGCTTGAGGGATTCAAGGTGACTTAGAAACTCTAATTTG
GGAAAGAGAACACACCTTCCCTTCACTTTCTCTGAATAGCCAAATGTCCCCGAAAATATGCAACTCAACTTTCTCAATTT
TGGCATCTTTCTCAATATCATCTCTGTATCTTCACCATAAACAAGATGTGGAGTGGAAAAGGTTTCCAAATTATCTAATT
GAGAGTCCGCAAGTGATTTGCCCATGTTTTCATGCAAACTAAATGAAGCACGATGAGTTACATGTATATTCCTCATTTTA
ACCATCTTTAGAAGTGAACTAGGTAGTATCACCTCTCCTCCCAATCCTCTTATCACAAAAGTTTCGAGATTCCAAAGATT
AGCTATACATGAAGGAATTGAATTTCCACCAGTTTTAGCAGCAAAATACTTCAAATGAATTAGAAATTGTATTTCACTAG
GAAAAGTACCACCAATGTTGACGGATTCCAAATCCAACACCTTAACAAGTTTGAAGCTGTCAAAGATGAAAGAGATATCA
TGCGGCCATAACAAGTTATCTGAATCAATCACATTGAAAAGCAAAGAGCGAATATTTGAGCGAGATGGCTGCCACAGATC
AATCTGATCCTCAGAAGAATGAACAAACAACCGGTAATCCATAGACACTTCAGGGAATGAATCCTCTCCAGTGAATCTGT
TCAAAGAAAACATAATGAAAATGAGAGTTGATATAAACAATAATATGATAAAATCAGTATAGTTCTTTATACCCATTGAT
ATGAAGAAGGAAATTCTCCTGTTTGGACTTCTCCAAGCAGAACTTATGCAACAGATCATGAACACGACATGTTTTGAGCT
TTCCGTTGGGTCTCTTCTCCACGCCCATGACTAAATTTCTACTAATAAGATCTTCCAAGAGACATTCTGCAGCATCTTCT
AGTCCGTTTTCTTCATTTGCTTGTACAAAACCCTCAGCTACCCACAACCGAGTCAACTTTGAGACATGACTATCCTTCCC
CTTTAAAAGTCCTCCAAAATAGAGAAAACAAGGCTTCAGCTGTTGTGGTAAATTCCTATAACTGAATCCGATTATAGACA
TGCTCTCTTCCAAGCTACCAATATTCAGCAAACCTAGACTTTCTTCTATTTCCTTCCACAATTCTGCTTTTATCTTTTTC
TCTTTGAGAACACCAGCAACTAATACAATGAAGAGAGGCAACCCTCCACATTTTTTGGCTATTCGAAACCCCACATCAAC
AATTTCAGGCGGACAGCTCTTTCCTTGAAACAACTCTTGCTGTAATAATGTCCAACTCTCATCATCTTTGAACAAGCGAA
GATGATGAGGTTCACTTTCACATTTAGCATAATTGGCAACGTTACTCAGACGGGTTGTTAGAATAATTCTACTCCCATTC
CGAGCATTTTTGAAGCACATATGTAGATGGTCCCACACTTTATCATCCCAAACATCATCAATGAGAATTAAGAATCTCTT
GGTCAACAAGAATCGACGCAGCTCATCAGCTAATTCACCATCTTTTTTTTCATTGTGATGAATAGGCTCAAGCACACCAT
TCAAAATGGAGAGCAACAAATCTCTCCATGAATATACTTGAGTCACGCGACACTGAGCACGGACATCAAATTGAGAGGTG
ATGTCTGGATCATTGTAAATCTTCTCGGCAAGAGTAGTCTTACCAATTCCCGGCATGCCGACCAATGAGATGACATCTAG
CAGACGCGAACCTCGAAGTAGCTGCTTCTTCATTTGGTCCATCACCTCCTGGAAACTCTCCATTTCTTCATTTGATCCTT
CACTATTAGCTGATAAAGACGGCACAAGATAAGTTGAGGTCTTTCTAACTTTGTGCACTGTCACATTTATCTTTTTTCTT
TCACATGTTTCTCTAACAACTTCATTTAGAAGTTTAATATCCTCAACAGCTTCAGAAATCCAAAGAACTTTGTAGCAGAG
TGGATAAGAATAGGTCAAGCACGAGTCCATGACATACTCTGCCTTGTATGCCATGGCAGTAACTCTTGTTATAAGGCTAT
AAACTTCATCATGCTCATCGTAGATTTCTGGTAAATGATCAGTCAACGATTGTAGACACAATAAGCCCTCCTTCACTGAC
CCAATTTGAAGTTTTAAGTCGATAACTGAAACGATCTTAGAACTTAGCATCTCATCCAATTTTCCCAAAAAACAATAGAG
AAATCCTAGTTCATTTATCTTGGGGAAGCTATAACTTGAAGAATCTGGAACTTTGAGACAAATCATTTCGACCTCTGTCT
CGATAAACTTAAGCAATTGCTTGACATCAGAGAGATATAGCCTGTAACACCAAGAAGGCACATAATCCCTGATGGGAAAG
AGACAGACAAACTTTATATCTTGAACATGTTTCACAAGATCTTTGAGCTCTTGATGCATATCGCGATGCTGTACAATATC
TGCAATAAAAGAACCCAAATAAAATAGTTTGTCTTTGATTACTGGGATCTGGTTCTTCAGAAAAGGAATTGAACAAGCAT
CAAAGTTGAGAAGCCAGTCCTGGTGTTTTGATAAGAATCTAATAAGGCCTTCCCCATCTGTCATGTTGTAAGGTGATGCA
TCCAGAAATTGAAAGCATACTTTTCTGACCTCTACTTTGACAGACTCAATCTCAGATAATAAAAGCCCAATTTCCTCAGT
GCTGCTTCCCTTGATGATTTGTGCTATCTTGTTGGCAGTCACTTCAGCATGCATTAAGACATTATGGAATTCATTAAGGA
CTGTGTGTTGCCTGAGAACATCTATGAGAAGAACTCTAAGATAAATAAGCTCTTCATGAGAACTTTTAATCAGATCCAGA
ATGTGAGCTTCCAAAGTGGCTTTGTGCTTCTGTAGATCCATCAAGCTTCTCTCACATTCGATAAACTTGAAAGCCACAGT
CAAAAACTGAAGAACTAGATTGCTCTTCCTACTTTTGTTGCTATTCACAGATTCGGCCTCAATTGCAATAGTTCCAAATC
CACTGCACTGAGCTAGAGGATCAACAAGAGATGTTACCAGGAGCAACAATCCATAGTAGAACTTTTTAACGTCATGTCCA
ACTGTAAATGACAAATCAGTTTCATGCTTCAGTAGCAGATTGTCAATAATATATTCATGAAACCCCATCATAACTAAATC
CATGTTGTGGTGACCAGAGGATGATTTCTTTGAGGGATTTAAGTAAGAACCAATGACCTCAAAATTAATAGGAAGAAAGT
TCAGCAGATGTATCTCAGTTGATGAAGCACAAATGGTGGAACACATCTGTCTAATTGCTGCCTTAATAAAGTTGAACTTA
AGAAGCAATTGAAAATGTGAGCGATTCATTTCCCAGACCAAGTCTTCTCGTCTTGCATAACATAAAAGATTTTTAACAGC
TGAACATGCTTCGTTAGTCACAGATTGGATAAGAGTTAAAAGATCAGTTATCTTAGGTTGCTGTTTGCACTGCTCCAGTG
AATCCATGAGAAAAGTTGTCACGACCATCAGCTCTTCCAAAGCATAGTCAATCAGTTGAAGACTATCAGCTCTCAGGAGA
AAGGTTGCTTCACTGTTACGTAGTTGAATCAGTTCGATTACTACACATGATTAAGCTTCGGCTGCAAAACAAAAAGAAGA
TCCTCATCATAGGAGTTGATCATTAATGCTGCCTCAAAGGCCAGAGCTTCAATAAGTGACTGAAGAGACCTGAATATTCT
GAGTTGAGTGCCTCCAGATTCTATGTACTGTAATAATTGAAAACTGTTAAGAAGTCCTTCTTCGAGCCCCTCAATTTGAT
CACCGTGTGCACGACGCACCTTCAGATCATCTCGTACAGCATTAACAAAATCAAGCATACATCCGGACTTCAATGTAGTC
TCTGATCTTGATGATTTTAACGCTGTCAAGAGGTTCTTTTGTATCTGCCTCAAATCAGGACTTGATGAACTTATCACATT
GTGCAACTCATCTTGCAAATCTGTATATTCGTCCATCCATTGGAAATATAGTCGTAGTGCAGTATAAGCTACATTCTCAA
TATAGATGAAGAAATACGGCATACTCTCATGCTCAATGCACCGACTTGCAGTTAATATGAAGAAAGCGTGTAGATATTGC
AGCTTCTCAAAGACATAACCCTTTACATAATCAAGCAAAATATCGACAAACCTCACCATCTCCATAGTAGTGATTTGGCT
AGATGACGTTGATGGCTTTGAAGCTTTGATTCTTTCACTAATATTCTTGGGTTCAAGTATTTTCAGCACCTCTGATAGCA
TTTTTCTAGTTGATATTGATGGCTTTGAAGCTGCTTCGAGTCGCTCAGCAATTTTGTTCAGTTTAATTATTTTCAGCGCC
TTTGTCATTTTGATGGTGTAACGTTGATCCATGTGAGTACATATCTCAGAAAAGCCATCATGAGCTTGTTGAAATAAGGC
CCCTAGTTGTGTGGATATCGTGTTCTCAGGGAAAACCTTCTCCAGTTTTGCCAGAAATCCAAATACACATTTTAGTTGAG
TTCTAGTCTTCTCCAATTGATTAATTATGGAACTATCTAAATGTCTTCCCTTCAAAAGGTCTATGGCACCTATCACTGCG
CAACACTCTTGAGCCATCTACTTGCCACCTTTTCAGTTTCCTGTAATTGTTCATAAATCCAATCCTGCAAGTAATTAATA
CTATCTTAATTCAGAGTACACCTTTACTAAATTTAAATATTATTGAGGAAGTTCCTCCATTCTTTTAAACTAGAACTGTT
TCTCTCTTTAAATTTTGTTATTTAAAAGTTTTAGAATTCATTAGTTATTTTATTGTTTTTAGTCTACTCTATTTCATCTT
ATTTTCGAATATTTATGGGATGAAAATAATGTACATCTGAAGTTGTATAATTTATTGTGATGCTATAATAATGTAATGGA
TATTGATAAAATTTTATATATTATCTTCAAACATTATATGACATCTTCACAACTAATAACTTGTGTGAAATCTACGTATC
AAAATGATACAATTTCTTAAAACTATTTGATATGATTGTCAGATTGTCCATTTGATGTTAAGCTTTAATTTGGTGTTACA
CTTCTTCTCTTTTGATTACTTAATTTTAGGAATGACTATTTATACATATTGTAATTGTATTTAAATCATTTACAAATATT
TATACTAAGTAGCGTGAAATACACACATATTTTCTATTATGAAATTTAAATTTTTTTTAATTATATAGAAATTTTGTAGT
AATTACAAGGGATAAACGTGCAACGCACGTTTCCAAAAACTAGTATTATTAAAAGTGGAAATCATCAAAGTGCAAAGTTG
AATTACCATTTTGCTCCTATACTAAATTAAAATGTTGTAAAGTATTTAAATTAATTAACTATTAACTACTAATCCAACAC
AAAAGTTAATTATTTATTCATTAGTTATGAGTTAAAAACCTCCTCCAATATGGCTTTTAAGCATTTTCAGTTTTCTAAGC
ATCAAGATATTTTCAATTTCCTAAGCATCAAGATATTTTCAGTTTTCTAAGACGTATATTTAATTAAATTAAATTAAATT
GTACAACAGATGCATGGAATCTCTTTAGTTAGGACTATGAATAGCTAACTTCATTAAATCTTATATATTGTAATCTATTA
TCATTTTTTTAGTTTTTATCCTCTCTATATAGTTCTCGGTATTTCTTGTATTTGTTTTTCTTTAATATATATCTTTTTCT
TGATTTGTTTTTGCTAATCATTAATTCTTATATATTTTTCTTTTGTTTCAGGTTTTTACCTTACGATTTTGAATTCTTCA
CTTCTCATTCACATCATTAGGTAAGTAATGAGTACGATATTCGTTTTCACAAAAATATAATGCAATCTATAGGAAAATTG
TGATATGTATGATATTTTTTAGTAGTATAAATGATATAGACTTTAGATTCATACAAAATTATTATTCCTTTGAGTGGATA
CTTTTTTGAAGATGTACACCCAGTATTTTTAAATAAGACATTTTAAATATTTCAATCATTTATATAAAGTTCCTTATTCG
TGAGTATAGATCGATTATATTATATTCCATAATATGATTATATTTAAATAATTTAATTAATAATTTCATGTCAAATTTAC
ATGTGGAAGGACTCATAATCTTGAATCAAACAAAGAAAGTTGTACGTGCAATTGGATTTTTATATATCGATTAAATTTTC
TAATGTTTCTAATTATTAACTATCTCTATCACAAATAAACACTATTTTTCAAGTGTATCCCATGAAATTGACAATGATAC
ATTATCCGCCTTAAAGAAATATATGTTGATCAGTATTTGTACAACATGAAATACGACTTTTATTCGGCAACAACTTCTTG
ATATGCATGTGTCTATAAAAAGGAGGTTACAGTTTCTTATAGAAGATACAAACTTTAAGATGTGTGAAACACTTGTAAAC
ATAATCAACGTTACTTATGTCACATATAAACTATTTGTTGTTGAAATATTAAAAAAAATAAGGGAAGTGTTGTATTAAGT
ATAAGATATAGTAGAACTATATAAGAAAAAGGGAAAAGGGTCTGATTTACCCTTGAACTTTATGATTTGGAGCTGATATA
CCCTCCGTTTAAAAAATGGCTCATATATGCCCTTGCCGTTATAGAAATGACTCATATATGCCCTTTTACTTAACAGACCA
ATATTTAATAAAATTAAAAATTCATTTTTTTTGTATTTAATTTGAGAAAATGCCATGTGGCTTTTAAAATACCCATTCAA
AAACTTTTAACCCATGCCCACCCGACTCAATTAGAAACAAAAAAACCCCACCCATTTAAATAAATCAAACCCATTTCTTG
ATGAAAATCTCAAGAAGACCAGCAAGCTTGGCAGTATCATGAGCTCCATTGACGAGGGAAGTTTCAGTTTTTTCATCAAA
ATTTTATAGTGTAAGATGTTGGCCTTGCTAGAGTTTTGGCAATACCTGTAGAAAGCATCATCACTGTTGGCGGCTCTAAT
ATTCTGCAAAAGCATTTTTTATTCAATAAAATTTACTAAAGGTGAATCTATGGCACATGACACACACGAATAGGAAAGAC
AGAGGAAGATAGGCGAGCTCACACACACAAAACTATGCATTTCAGTTCAATTTGAACGGTTAAAATAAATTTATCGCCAT
TGAAGATCAGTTTTAATAGAAGCTTGCTTGTTCACCAATTTCTATGGGACGATTGAAAAAATTGAACAATTTATAAAATA
AAAAAAAGGTACCAATTTCTTCAGAAAATTTAGAAAGCTAATAGATCAAAATACTATTGTAAGCTTTAAATGGGTGGGGG
TTTTGTTCCAATTGGGGAGACAATGAAATGAAATCGGTTTGATTTATTTAAATGGGTGGGGGGTTTTTGTTTCTAATTGG
GTCGGGTGGGCATGGGTTAAAAGTTTTTGAATGGGTATTTTAAAAGCCACGTGGCATTTTCTCAAATTAAATACAAAAAA
AATGAATTTTTAATTTTATTAAATATTGGTATGTTAAGTAAAAGGGCATATATGAGCCATTTCTATAATGGCAAGGGCAT
ATATGAGCCATTTTTTAAACGGATGGTATATCAGCTCCAAATCATAAAGTTCAGGGGTAAATCAGACCCTTTTCCCTAAG
AAAAATATCACATACCAATTCAATTGATTGTGTATAACTATAGACAATTATACTTCTCTTTCAAAATTTAGTTTCTCAAT
ATTACTTGCAAGTTTTAGTAGCATCTATATCATTTAATTTTTTTGTACTTCTTATCCCCCCTCTTTTCTTACTTTTTAAA
TATTCATTTGTTTGAGTTAGATAAATATTTTGTAACTTCTAACCGCATTTATGTTGATTATGTTGCGATTCAATATATGT
ATCGATTTGGAAGATTTACTAACATTAGCTTATGAGTTATATTTATGTTTACTTTTTATGTATGTTTGTTTTTTTATTTA
TGGCACATAGCAAATCCAACAATATATGTACCATTTACAATTTATCAGTACAAGATTTATATTAAGTAGTTTAAAATAAA
CGTGCAACGCACGTTCTCAGGACTAGTATATATATATATATATAGGGGTGTTCACCGTTTGGTTTGGGTCGGTTATTGGT
CAAAATCAAAATCAAAGCAACTTAATCGATTTTAAAATTATCAAAACCAAACCAAATCAAATATAATATACATTTATCGG
TTTGGTTGTTTTCGGTTTTGGTTTGATTTGGTTCGGTTATTCGGTTATTAACCATACATAAAAATAAAAGAAACAATTTA
TTCAAAACGTGAAAAAAGTGATAACAATCCATTCAAACAAAAAAATAGTTAGAATGACTGGCATTATAGAACTTTCGATC
ATTGAATTTACTGAATAAAACTTCAAAATTCACTATTTTGGCATAGAAGGAAGAGACAATGACATTTTCAGTCGCACAAA
TTTTTTTTATAGACACTCATATACATGAAACCAATAGGAAAAATGTTCTCACCTTGGACATTTATTCTTTCATAAGTAAA
TTATAAATAAATTTTGATGAAACATATATAAAATCTTTAAAATTGTTTATGAATATAATATATTATGTATGTATAATAAT
AAAATTTATGTATATAACTTGTTGGTTCGGTTCGGTTATTTCTTCAATTTTTTTCTAACAAAACCATAACCAAACCAAAT
ATTATCGGTTCTTAACAATCTAAAACCAAACCAAACCAAAACCCAAATTAAATCGATTCATTTAATCGGTTTGGATCGGT
TTTTATCCAAACCATAAATATATATATATATATATAAAAGAAAGAAAGATAGGATACCATTTTCCTATCTAATTTCTAAA
GAGCAAGTTAGGCCTGTGTATGGCTAAAATATATGGCCAAAGGATACATGTGTATGAAATACTTATAGTAATTAATAATG
AGAGATGCATACCTGTGAATTATTGTGATCTGCACTCTCAAAGTTCATCCTCCAATAATCCCTTTCATCTTCAATAATTA
CTTAATTTTCTCTTAAAATACAGAAAAAAAGTGACTAGTTTGAATTCCTTTCAATGCTCTTCTCTTCATTTCTAATTCTA
AAAATCAATAATTCAAACCATGTCAACCGTTGGATTGAATGAATCGACGGCCAAGAACCGAATAAAACATGTGTCTAGGG
AAAGGAGACTAATAGATAGAACACTGATTAGTCCCTACTATACTTTTTTCCCTCTAGTGGAGAACAGATGGACCTATGGA
ATATTAAATATTTTTATTTTATGATCGTGAGCTTTCGCCCACCACCAACAACTTTATATTTAATTTTCTGTTGTTTTACC
CACGGGTGGCTGGTGAGGCTTAAAGAAAATTCTTCGCCTTAGGCCTCCAATTTTAGGGGCCCATTTTTTTGTTAATTAGA
TAGGATTAAATTAAAAAAAAATTAGAATTAAGACAACAAATACAAACGGCATTAATGAAGTGATAGATGACAATTACTTT
TTATCTTTTCAATAAAAAGTAGTGTACCTTTTTTGAATGTACAAGTTATCTTTTTTTTTACCTTATACTTTTCTAATTTA
TTTTTATATATTCTATCCTCCCCTCTTCCTCTCTTCTATTTCTTCTCACTTTCTCTTTTCTAATCTTACATCTCCCTTAT
TCAAAGCTATGATTTCGGCTAAGAAAATTGCATTAGAGATGAATATAAAACTTGAATTTCGTAAGAAACGTGTAATTTGT
AGAAAAAAACATTTTGATGAGAATGTTGATAATAAAATCACAAGATCTCTTGAAGAATCATTTAGAGTTGATAACTTCTT
ATACATAGTAAACCAAGCCATATTTTCACTTCAAAATAGATTTGAACAATTTGAAGTATATGAAAGTATTTTTGGTTTTA
TATTTAGTGAAAAAAAATTGAGATCATTAGATGATGAGAATTTAAAAAAATATTGTCTTAATCTTGAATGTTCCTTAAAA
CATAATACTCACTCCGATATTGACAGTTTAGACTTATTTTCTGAATTAAAAGTGTTAAGAAAAATCATAAAAGTAGAAGA
CAATACTCTAATTGAGATAATCAAATAAAAAAACTTGATTATTTTCCAAATGCTTACATTGCTTATGGAATAATGTTAAC
AATTCTTGTAACAGTCGCCTCAGCAGAAAGAAGTTTTTTAAAATTAAAAATAATAAAATCTTATTTAAGATCAACAATGT
CTCAAGAAATATTAAGTGGTTTGGCTATATTATTGATTGAAAAAAAATTATTAAAAGAGATTGACTACATAAAAATTATT
AACAACTTTGCATCTCAAAAAACTAGAAAAATAGACTTAAAATAAAAATATTTATAATTTTTTAATCTTTTTAAGGCCTC
TAGTTTGATTTTGGCTTTAAGCCACCAACGGGTTTAAGCCGCCCCTGGTTTTACGAGTACTTTTTTATTTTCATTTTTAC
ACGTAAAAATATCAAAAGATCACTCATTAATTATTTTTCTTGTTTTCTCCTCTAATGGCCGACAGATGAAAGATTATACT
AATAGTTTACAGACCCTACTAAAAGTGTGTATCTTTATCTTCTTATAATAAAATAAAGTTTACAGACCCCACTTACTTAA
TAATTGCTACTAGACAGAAAAAAAATGAGTGTGCGCAGCCCTTCCATAACTTTATTTATCAGTTATCTATTGATTTACCT
TAAAAGTTCACCTACCAATCTAGTAAGTAGATAGAGAGAGGCGTATTCAGGATTTTGAGATGATGGATGCACTGCTATAA
AAAAGGTTGATCTATGATATAAATTTGATAGTTCGATATTTAGAAAGAAAATTAAAACAAGATAAATATAAAATTCAAAT
TTCTAACCTCGCGGAGAGAGGTGCACCCAGTCATAATCGCATTATGTGATACTTCAAGTGTGAGTTCACACATCTATATT
TCAATATTTTTTCTAAAATATAACACTACTATATATGATCTCGGGAGGGGACCATGGGTTCACGTGAACCCGGTGACCTC
CTTAGATACGCCTCTGCAGATAGAGTACAACACAAGGACTTGAAAGTATAAAAGATCAATGAATAACATAGTATGAACTA
TGAAATCTCCACTTCACTTAATGAGAATGGCAAGCTATGGCGTTTTATTACTCATAAATCTCAAAATCTTTCTTATAAAA
AGAACAAATGAAATCATAATTACATAGCATATCATTTCAAAAATTGAAAGAACAAGAGGGAATATATCATATATGAACTC
AGCTTACACATGACTTATTCTCTTTTCTTTTACAAAATGAATACATACATTCAACAGCAATGAAATACTTCTCACTTCAA
CTTTAGCAACTCAAGGATGATAAGAATCGAGAACGAAAAATGGATGTCATCTAGGTCCAGAAAGTTCCATTGGTTCAACT
AGTGAAGAGTCTTCGACGTAGTTGGAATACCTTTGTGGAGTATGTTCAAAAGCTCGGTTTCTTGGAGTCTCGAGCTTTTG
TGATGCCTCCCATTTTTCAGCCAATCCATCGCCTTCTAACATCCTTAATGCTTCGGACATTTTTGGGCGATGAGAAGGGT
TGAAATGGGTGCATAGAAGGGCAACTTTAACCATCTCTTCTAGCTCAATCTGGTCAAAGTTATTTTTCAAATTGTTATCT
ACCATAAGGTTCAATTTCTCCTCTTGATGCAGATTTCTCACCTGCATATCATTAGCAGTAATTAAACGAGAGAGTTCGTT
GAAGTATGCTAATGGAAAAGAGCCTTGTAAACTAGATGTACACAATACTAGCTAGCTATATTTGAGGTTTGAACCTACAA
CTCCTTGTAACTGAAAAGAAAATAGCTATGAGAAAGAGAGAGAGGAGAGATGCACAACCTGCCTCTGTATAGCTTATTCC
TCTCACAACCCACAGTACATATTTCAAAAAGTACTCAGTACAACATCCAGAGAAAGAGAAAGAGGAGAGACGCACCCAAT
CAAGCATAACAACACCTTTCTGGTTGGCCCCTCGACCAAAGTCCATAGCTTTCTGGCCAGTAATCAGCTCAAGTAGCAAG
ATTCCAAACCCAAAAACGTCAGTTTTTTCAGACGATTGGCCAGTAGACAAATATTCTGGAGCAATGTGGCCAATGGTGCC
CCTAACAGCAGTTGTCACATGGGAATCGCGGTGATCCAAGAGCTTTGCCAATCCAAAATCACCAACTACTGCCTCAAATT
CTTCATCCAACAGAATGTTTGCTGCTTTGACATCACGATGGATAATTTTGGGATCACACTGCTCATGCAAGTAAACTAGC
CCTCTTGCTGTACCTTGTGCTATCTTTTTCCGCCTTGACCAGTCTAAAACTGGTTTACCATTTATGCTATCTGCAAATTT
AGAAACCACAATGCATTTTCAATCAAGCTAATATATGTATCAGCTTCAACTGTTACAAAATTCAGTTACTTGGAAACTAT
TAAAAAGTAACTGATAAAGTTCCAGAAAAGCAAAATGAGCTTGGCTTTCGAACATGCAGAAACATACAACAATGGTTTCA
GCCAGCAGCAAACTGATAATGTCTTATCATATAACTACAGCAGTACAGAGTATGTTAAGGTGGGCAGCCCACCGCGGGCT
CAAGGATGGACTGAGGTAAGGGTGGGTCGTAACATCTAAGCTTGTACTTAACCAGAATCTTATGGCCTCAATTCACCAAT
GACAGCGGTTGCTGGTCTTCAGAGCACTCACTGATGTTTAATGGCAATAAATTGGGAAGTAGGAACTGTTCTCTAACATG
ACTTCTTTTAAATTAGACATGGTCCAAAATTTGGCTCTATTCTAGTATTATATTTGTCCGTACACCTTTTACAACTTTAA
GAACTCAAATTCATACTATCCACATTCTAAAATTTATATGATGTTCTCTTTAACAAGTATAATAACCACTACTTAAAAAA
TTTCTTCTCCTCCAATGTAATAAATGAGTGGAATTAAAATTTTAAACTATGTATCCTATTAATTATCTGTCAAACAAAAT
GAATAAAGGGAGTNNNNNNNNNNNNNNNNNNNNNNNNNNNNNNNNNNNNNNNNNNNNNNNNNNNNNNNNNNNNNNNNNNN
NNNNNNNNNNNNNNNNNNNNNNNNNNNNNNNNNNNNNNNNNNNNNNNNNNNTCTTCTACTCCAATGTAATAAATGAGTGA
AATTGACATTTAAACTCTGTATCCTATGAATTATCTGTCAAACAAAATGAATGAAGGGAGTAGTAACAAACAAACACCAT
GTGAGAATATTTAACTTTTATAAATGGAAATGTTGGACTCATTATCTGTAGTGATTATTATGTATTAACAGATGGAGGCA
AGAGCTAACCTTTTAATCGTGATGCTACACTTCCATTTGGCATATAGGGGTAAACAAGAAGCCGTTCACTTTCAGTTGAA
CAAAACCCCAGAAGATGGAGAAGATTCCGATGGACAGCCAAACTAATCAATTCTACTTCTGTCTGAAAGTGATTTTCACC
ACCAACAGCATTGTAGTCATTCAATCTTTTGACGGCCACAACAGTACCATTGTTTAAGCTGGCCTTATACACAACCCAAA
ATCCTCCCTTTCCCAAAATACGTTTTGAGCTGAAATGGTCAGTGGCAGTCCGCAGTTCCTTAAGGGTGTACCTTTTCAGG
TGACCCAAGCATACCTCTGGATAACAATGATCTGCATTTGAGAAGTCGTTACTCAGATACAGCTTTGAGGAATAGCTAGA
GACAGATGGAGAAAATCTTTTGAAAAGTGAGACAGGGAGAAAATAATAGTGGTTTATTTAGTAACAAATGATTGGAAAGA
GTAAAGGCAAAAAGGTCCCAAAACTGATCCACATATATGAATCAGACAACCAAAGTACAAGATTATCAAGAGTAACTTTC
AACGCAATAACTATGGCAAGGCAATTCACCAGGCATGGTGGCCCGAGAGAGTGAACATAACACCAACTTCCTTTCTACAG
AAATATTTACTTCATGCAAGTGTAATTATTCAGATATCAATGTTTGGAACTAAAAGTTTAAGGTAGCCTGTAGTGGATCA
GGACTTGTCCCGATAACAACAAAATTCAAACAATTTTTCTGAGTCCTTACTATGAAAATTGACCAGAACTACTGAGTATG
CCAAAGGGCATAATTTTCTAACTGACGGGGCGGCTCAAAAGTTCTTCATATTCAACAGGTTTATTGGATATGGTAAACAC
AGAATTTATCCCCAATACCTATTACTTCACCATACACTATAACAAAAGATGCTTTTAGTGGCATTTATTTAGTGGCAATA
AGTAAATTGCCACTAATACATTAGATAATCTATACTATTCCCGGCATTTAAATTTTAGCCAGTAAAAGAAGTACTTTTTA
GTGACAATTAAAAATAAAAAGCAATAGAATGCAAATCAATTGTAATTTTTTTTACTTCCCCCAATTCCTTTTTACTTCGA
ATTTTCCTCCATCTTCACCCTTCAACGAAATCAGCACAACGACGATGGAAATCAACACGACGGCAATGGAAATTCGCACA
ACTACAGTGGAGTTAGGCACACTGACAGTGTAATCCGGCACAACGACGGTGGAATCCGGCATATCGACTGTGGAATCCGG
CACAACGGTGGTGGAGTTCAGCACAACGATAGTGAAATTCAGCACATCGGTGCTATTGATGAGAAGAAAGAGGAATCAAA
GCCGCCGACGTCTCTTCACAAGCTCACCGTCAGCAGTCTGTATTCGTATAGGCAAATTCATCATCGCCATTGCCTCATAT
TCGATCAGATCAAATTTGAACTGTATGATGATGGCGTTTGGTGACTACTAATATCCATTTTATTCAGTTGTTGGGTCATG
TATGAGTGAATGTTCTAGAGGTTTATTTGAACTGAGGCATGTGTTTCTATATCACACAGTCTGATCTTCTGTCCAATAAA
ATTGGTACAGAATTGCAGATAGCAATCAAACTAGCTATTGTGGAGTTCGATTTTTGATCTCCTATTTGAAGGTAAACAAC
TAAACTTAGTAGTTAATTGAAACCTTATTCATTCATATAAAATTCAATTTTTTATGCCTTGAACTTGAGACTTTGCGCAC
TTATGCAAAATCTGATATTCACGTAATGTACCTACAAACAATTGTGGTGTTCGGGTTTATTGTCTGATGTTCAAGTTTAG
GATATTGTGGGCATTCTTCTGTGAGAGTTCCATAACATGATTGATTTCTTATACAAGCAGCCATCTGCAATTCTGCTGGT
ATTTTTCTTTTAATTGGAGTTAGAATTTGGTGGATGTGAACTTGTACTATCAAAGTTTGGTTCATTGTTTACTGCTAAAA
CTCTTAAAGTTTCCGAGTTTGGTTATGACACATACGGTTACTAGTTCCTGTTAATTCTGATAAGCTAGGCATATTCCTAG
AGTCCAACTGAGCTTTTTATCTGCGAGAGATGGCTGCAAAGACAGAATGCCTCATTCCTGTTTTTCTCGATTTCTTTATT
TCTGAAGCTAGTTGTGTGTTGTTTGCATGGTTCCTGATATTTCACTGCTTGATTATTCTTAAGATAGAATATCTCTTGAT
TCCATCTTGTCAACTTTGAGTGCAAAAATTATCGATAATGAGTTTTGAAGAGGGTCCACAGCCAGTTTATTTTCTTGCCT
GTGGAATGATCCTCCTCACCCCATCTTTAATTTTTAGTTCTTAACTTCAATTTTCAATGATTTTTAGGTATATGGCCAAT
ATTATGGATACAAATGAAGAAGAGAGGGTGAAGGTATTGCTTTATTTATTACTTAAATTGGTATATTACCTCTTTTTTTT
GGGCTGGGATTGCGGAGGAGCTTACGAGTGATTGTCTGTTTCTTGGTTGTCACTTCCGTTTCAGGGAATAACAGTTGAAG
TAGGAAGAGCACCTTTTGAAATAGAGACGACGAGATTTACAATTCTTGATGCCCCGGTAACCTTTTGTCCTCATTCTTTC
TCTGGTTTACCTTGTACACGGGAGGAAAAGGTGTGAGTATTAAATGACAAGTTTCATAACAGCCAAGGTGTCAAAGCTTT
TAACTGAAATGAATTAGGAAATTTATAATTTGAAACAAGAGCCTGATGTTGGATCAGGACAGATCTATTCCAGTTGATGA
TGAAGTGTTAGCAGAAACAGAATAATTGGCACATACTGCAGATGCTCGTGATCCCGGAGTGCGGAGGTTGTTCCCATCAT
TGAAGTCAAGGTGTGGGACTGAGCCTTCCGAAAGTTACCACAATTTATCTTGTGTAAATATTTGTTGATCAATTTCTTTG
TTTTTACATTGTTGAATGCATTCTTTTCTTTTTTATAATTCTTTTTTTTTTTTTACCATGGGAAGACAGAGAAGTGGATG
TATTGAGTTTGAATATTGTTAAGTGAATGACATTGTTTGAGTTTTGCAAGTTTGTTTATTATTACCTTTGAACTTATTTT
TCTTGTGAATTTCATTTTTGTTGTTTTAAAAGTGTTTGACTAAATATGTGGATCAAGGCGAATTTATGGCTAATTTTATT
TGCCATGGCAAATGCCACAAAAACAAGTTTCCTTTACTGCCAATTGTTGTATATTTACCGGCAATTACAAAAGCCACAAG
ATTAATGGCTCATGAAAGAAAATATGTTCTCCCTTCATTTGCTCCAGCCTCCAAGACTGAAATGAGGAAGACATTAAATA
AGGATTATGCATAGTAAATCCCACAATTCTACAAGTTCAAGAAATTTAGTACACTGATAACAATAATTTTTCAAGATACT
GATTTATAAAGAATGTACCACACTGATAACAATAATTTCACATTTCCAATAGTTTAGAAAAAGGACGTGAGCTCTTGCTC
ATAAATTCATTACAAGTTTCACACAAATCACTAAGAGTTAAAATTTATTCGAAAACTTCACTTATTGCTGAAGATCCTTC
AACAGAAAATCCACCTAGCTGAGGTCTTCCTCCATCTTCTGTTTTCAAGCCTGAATGAAAAATTCATTGAGAAAGGGAAC
TCAGATTCAAGGTAGCACACATATAAACTTCTTCTTTTTTCCCATTCTTTTCACTAAGAGCAGGTAATTGGAATAAGTAA
TAATAAGAACATACCAGATAACGAGTCAAGGAGATGAATTTCTATCCCAATCTGGCGGCTGTATAGTAACTTTGAATGCA
TCATTTGCTATTTCATCATGCTGAAATGCTTGAATTTCCTTGGCTGAATTAGCAACACCCAAGCTGCACCAGTTTACTTC
AATGCTTTTTAATGATACAGCGTCGTCAAAATGAGAAGGGATTTTCTTAAGCCGCTTACATTTGGTTAAAACCAAACGTT
CAAGAATAGGGAAAGCATCCTCGGAGACAGACCACTGTGCAATGTTGAGGTCCGCCAATTCTAAGTATTTGAGTTCACGG
AACTCTGAATCTTTCACTTCCCATTCATCCCCTTCAAAGGCTCTGAGAAGTAACTTTAGAATCTTCAAGTTAGGAAGTTC
TCCAATACTCAAGATTTGGCTCCATGGTAGACGAAACTTTGACAGAGTCAATTCCCTAAGTCTTGAGGGAAAACTGAAGA
CATGTGGAAGTTTACCTGGATAGCTGTTGGAGACAACCTTAAGGGATTCAAGCTGACATAGAAACTCTAATCTGGGATAG
AGAATACACCTTCCCTTCACTTTCTCTGAATAGCCAAATGTCCCCGAAAATATGCAACTCAGCTTTCTCAATTTTGGCAT
CTTTCTCAATATCATATCTGTATCTTCACCGTAAGAGAAATGTGAAGTGGAAAAGGTTTCCAAATTATCTAATTGAGAGT
CCGCAAGCGATTCACCCATATTCTCATTCAAACTAAATGAAGCACGATGAGTTACATGTATATTCCTTATTTTAACCATC
TTTAGAAGTGAACTAGGTAGTATCACCTCCCCTCCCAATCCTCTTATCACAAAAGTTTTGAGATTCCAAAGATTAGCTAT
ACATGAAGGAATTGAATTTCCACCAGTTTTAGCAGCAAAATACTTCAAATGAATTAGAAATTGTATTTCACTAGGAAAAG
TACCACCAATGTTGACGGATTCCAAATCCAACACCTTAACAAGTTTGAAGCTGTCAAAGATGAAAGAGATATCATGCGGC
CATAACAAGTTATCTGAATCAATCACATTGAAAAGCAAAGAGCGAACATNNNNNNNNNNNNNNNNNNNNNNNNNNNNNNN
NNNNNNNNNNNNNNNNNNNNNNNNNNNNNNNNNNNNNNNNNNNNNNNNNNNNNNNNNNNNNNNNNNNNNNNNNNNNNNNN
NNNNNNNNNNNNNNNNNNNNNNNNNNNNNNNNNNNNNNNNNNNNNNNNNNNNNNNNNNNNNNNNNNNNNNNNNNNNNNNN
NNNNNNNNNNNNNNNNNNNNNNNNNNNNNNNNNNNNNNNNNNNNNNNNNNNNNNNNNNNNNNNNNNNNNNNNNNNNNNNN
NNNNNNNNNNNNNNNNNNNNNNNNNNNNNNNNNNNNNNNNNNNNNNNNNNNNNNNNNNNNNNNNNNNNNNNNNNNNNNNN
NNNNNNNNNNNNNNNNNNNNNNNNNNNNNNNNNNNNNNNNNNNNNNNNNNNNNNNNNNNNNNNNNNNNNNNNNNNNNNNN
TTTGAGTTCACGGAACTCTGAATCTTTCACTTCCCATTCTTTCCCTTCAAAGGCTCTGAGAAGTAACTTTAGAATCTTCA
AGTTAGGAAGTTCTCCAATACTCAAGATTTGGCTCCATGGAAGACGAAACTTTGAGAGAGTCAATTCCCTAAGTCTTGAG
GGAAAACTGAAGACATGTGGAAGTTTACCTGGATAGCTGTTGGAGATAACCTTAAGGGATTCAAGCTGACATAGAAACTC
TAATCTGGGATAGAGAACACACCATCCCTCCACTTTCTCTGAATAGCCAAATGTACCCGAAAATACGCAACTCAGCTTTC
TCAATTTTGGCATCTTTCTCAATATCATCTCTGTATCTTCACCGTGAGAGAAATGTGGAGTGGAAAAGGTTTCCAAATTA
TCTAATTGAGGGTACGCAAGTGATTCACCCATATTCTCATGCAAACTAAATGAAGCACGATGAGTTACATGTATGTTCCT
TATTTTAACCATCTTTAGAAGTGAACTAGGTAGTATCACCTCTCCTCCCAATCCTCTTATCACAAAAGTTTCGAGATTCC
AAAGATTAGCTATACATGAAGGAATTGAATTTCCACCAGTTTTAGCAGCAAAATACTTCAAATGAATTAGAAATTGTATT
TCACTAGGAAAAGTACCACCAATGTTGACGGATTCCAAATCCAACACCTTAACAAGTTTGAAGCTGACAAAGATGAACGA
GATATTATGCGGAAAGAATGAGTTATCTGAATCAATAACATTGAACAACAAAGAGCGAACATTTGAGCGAGATGGCTGCC
ACAGATCAATATGATCCTCAGAAGAATGAACAAACAACCGGTATTCCAGAGACACTTCAGGAAATGTATCCTCTCCAGTG
AATCTGTTCAAAGAGAAAATAATGAGAATAAGAGTTGATATAAACAATAATACGATAAAATCAGTATAGTTTTTTATACC
CATTGATCTGAAGAAGGAAATTCTCCTGTTTGGACTTCTCCAAGCAGAACTTATGCAACAGATCATGAACACGACATGTT
TTGAGCTTTCCATTGGGTCTCTTCTCCACGCCCATCACTAAATTTCTACTAATAAGATCTTCCAAGAGACCTTCTGCAGC
ATCTTCGAGTCCGTTTTCCTTATTTGCTTGTACAAAACCCTCAGCTACCCACAACCGAGTCAATTTTGAGACATGAATAT
CCTTTCCCTTTAAAAGTCCCCCAAAATAGAGAAAACAAGACTTCAGCTGGTGCGGTAAATTCCTATAACTGAATCCAATT
ATAGACATGCTCTCTTCCAAGCTACCANNNNNNNNNNNNNNNNNNNNNNNNNNNNNNNNNNNNNNNNNNNNNNNNNNNNN
NNNNNNNNNNNNNNNNNNNNNNNNNNNNNNNNNNNNNNNNNNNNNNNNNNNNNNNNNNNNNNNNNNNNNNNNNNNNNNNN
NNNNNNNNNNNNNNNNNNNNNNNNNNNNNNNNNNNNNNNNNNNNNNNNNNNNNNNNNNNNNNNNNNNNNNNNNNNNNNNN
NNNNNNNNNNNNNNNNNNNNNNNNNNNNNNNNNNNNNNNNNNNNNNNNNNNNNNNNNNNNNNNNNNNNNNNNNNNNNNNN
NNNNNNNNNNNNNNNNNNNNNNNNNNNNNNNNNNNNNNNNNNNNNNNNNNNNNNNNNNNNNNNNNNNNNNNNNNNNNNNN
NNNNNNNNNNNNNNNNNNNNNNNNNNNNNNNNNNNNNNNNNNNNNNNNNNNNNNNNNNNNNNNNNNNNNNNNNNNNNNNN
NNNNNNNNNNNNNNNNNNNNNNNNNNNNNNNNNNNNNNNNNNNNNNNNNNNNNNNNNNNNNNNNNNNNNNNNNNNNNNNN
NNNNNNNNNNNNNNNNNNNNNNNNNNNNNNNNNNNNNNNNNNNNNNNNNNNNNNNNNNNNNNNNNNNNNNNNNNNNNNNN
NNNNNNNNNNNNNNNNNNNNNNNNNNNNNNNNNNNNNNNNNNNNNNNNNNNNNNNNNNNNNNNNNNNNNNNNNNNNNNNN
NNNNNNNNNNNNNNNNNNNNNNNNNNNNNNNNNNNNNNNNNNNNNNNNNNNNNNNNNNNNNNNNNNNNNNNNNNNNNNNN
NNNNNNNNNNNNNNNNNNNNNNNNNNNNNNNNNNNNNNNNNNNNNNNNNNNNNNNNNNNNNNNNNNNTTTTAACTTTGTG
CACTGTCACATCAATCTTCTTTCTTTCAAATGTTTCCCTGACAACTTCATTTACAAGTTTAATATTCTCAACAACTTCAG
AAATCCAAAGAACTTTGTACCAGAGTGGATAAGAATAGGTCAAGCACGAGTCCATGATATACTCTGCCTCGTATGCCATT
GCAGTAACTCTTGTTATAAGACTATAAACTTCATCATGCTCATCATTGATTTCTGGGAAATGATCAGTCAATGTTCTTAG
ACACAATAAACCCTCCTTCACTGACCCAATTTGAAGTTTTAAGTCGATAACTGAATCGATCTTAGAACTTAGCATCTCAT
CCAATTTTCCCAAGAAACAATAGAGAAATCCTAGTTCATTTATCTTGGGGAAGCTATAACTTGAAGAATCTGGAACTTTG
AGACAAATCATTTCAACCTCTGTCTCGACAAACTTAAGCAATTGCTTGACATCAGAGAGATATAGCCTGTAACACCAAGA
AGGTGCATAATCCCTGATGGGAAAGAGACAGACAAACTTTATATCTTGAACATGTTTCACAAGATCTTTGAGCTCTTGAT
GCATATCGCGAAGCTGTACAATATCTGCAATAAAAGAACCCAAATAAAATAGTTTGTCTTTGATTACTGGTATCTGGTTC
TTCAGAAAAGGAATTGAACAAGCATCAAAGTTGAGCAGCCAGTCCTGGTGTTTCGATAAGAATCTAATAAGGCCTTCGCC
ATCTGTCATGTTGTAAGGTGATGCATCCAGAAATTGAAAGCATACTTTTCTGACCTCCACCTTGACAGACTCAATCTCAG
ATAATAAAAGCCCAATTTCCTCAGTGCTTCTTCCCTTGGTGATTTGTGCTATCTTGTTGGCAGTCACTTCAGCATGCATT
AAGACATTATGGAAATCATTAAGGACTGTGTGTTGCCTGAGAACATCTATGAGAAGAACTCTAAGATAAATAAGCTCTTC
ATGAGAACTTTTAATCAGATCCAGAATGTGAGCTTCCAAAGTGGCTTTGTGCTTCTGTAGATCCATCAAGCTTCTCTCAC
ATTCGATAAGCTTGAAAGCCACAGTCAAAAACTGAAGAACTAGATTGCTTTTGTTGCTATTCACAGATTTGGCCTCAATT
GCAATAGTTCCAAATCCACTGCACTGAGATAGAGGATCAAGAAGATATGTTAACAGGAGCAACAATCCATCCTTAACCTC
ATCTGCAACAGTAAATGACAGATCAGTTTCATCCTTCAGTAGCAGATTGTCAATAATATATGAATGAAACCCAATCATAA
CTAAATCCATGTTGTGGTGACCGGAGGATGATTTCTTTGAGGAATTTAAGTAAGAACCAATGACCTCAAAATTAATAGGA
AGAAAGTTCAGCAGATGTATCTCAGTTGATGAAGCACAAATGGTGGAACACATCTGTCTAATTGCTGCCTTAATAAAGTT
GAACTTAAGAAGCAATTGAAAATGTGAGCGATTCATTTCCCAGACCAAGTCTTCTCGTCTTGAATAACATAAAAGATTTT
TAACAGCTGAACATGCTTCGTTAGTCACAGATTGGATAAGAGTTAAAAGATCAGTTATCTTAGGTTGCTGTTTGCACTGC
TCCAATGAATCCATGAGAAAAGTTGTCACGACTATCAGCTCTTCCAAAGCATAGTCAATCAGATCTGTCATGGTTGGTTG
ACTGTTACGTAGTTGAATCAGTTCGATTACTACATTGACATGATTAAGCTTCGGTTTCAAAACAAAAACAAGATCCTCAT
CATAGGAGTTGATCAGAAATGCTGCCTCAAAGACCAGAGCTTCAATAAGTGACTGAAGAGAACTGAATATTGTGAGTTGA
GTGCCTCTATATTCGAGAAGAAATTTAGAAATGTTAAGAAGTCCTTCTTCGAGCGACCGAATTCCAACATGGCGTGGATG
CACCTCCAGATCCTCTCGTAGAGCATTAACAAAATCAACCATACATCCGGACTTCAATGTAGTCTCTGATCTTGATGACT
TTAACGCTGTCAAGATCTGCCTATGATTGAAAGCTCTTGCCCAGTCCTGCCACTGAAATATCTCATAATTGGTGATTAGC
ATTCGGAAACGTAGTTCTAGTGCAGTATAAGCTACATTCTCAACATGGATGAAGAAATGCCGCATACTCTCATGCTCAAT
GCACCGACTTGCAGTTAATGTGAAGATGGCTTGTAGAGGTCGCAGATTATTGAAAAACTCACGAGGGCCACGATCCTGTA
CATAATCAAGCAAAATATTGACAAACCTCACCATCTCCATAGTAGTTATTTGGCTAGATGACGTTGATGGCTTTGAAGCT
TTGATTCTTTCACCAATATTCTTGGGTTTAAGTATTTTCAGCACCTCTGATATCATTTTTCTAGTTGATATTGATGGCTT
TGAAGCTGCTTCGAGTCGCTCAGCAATGTTGTTCAGTTTAATTATTTTCAGCGCCTTTGTCATTTTGATGGTGTAACGTT
GATCCATGTGAGTACATATCTCAGAAAAGCCATCATGAGCTTGTTGAAATAAGGCCCCTAGTTGTGTGGATATCGTGTTC
TCAGGGAAAACCTCCTCCAGTTTCGCCAGAAATTGACGTAGACACACTAGTTGAGTTCTAGCATCGTCCAATTGATCAAT
CGTGTAACTATCTAAATGTCTTCCCTTCAGAAAGTCTATGTCACCTATCACTGCGCCACACTCTTGAGCCATCTACTTGC
CACTTCTTCAGTTTCCTCTAATTCTTCATAAATCCAATCCTGCAAGTAAAGAATAATGATCTTCTCCTAGTCAGAATAAA
AACAAGATACAGATATTAAGATATGGAAGATCAATTAAAAGATATCACTAATACGCCTGCGCAAGATGGTAGATGGGTCC
GGCATACCAACATTATTTGTACTGATATCATCAACTGCTACTGTTTTGTTTTATTATTTGTATGCTTTTGGGTAAATACG
AGCTCCTGAGCTATGCAATATGGTCTAACTTTGCCCTCTGTTACTACTTTGGTTTAAAAAGAAAAATGACTTTCTAAGTG
AACTATCATTATAACCAAGAAGAAAAGAAAAGAAGTGAACTATCATTAGTTGAGTGATCATACAAAAGATTAACTCGAAA
GTCGAAAGTGATTATATCATATGAATATGTGTATACATGATCAAACCTGCTAATAAAGAACAATGAATGATCTTCACCTA
ATCATAATAGTTAATAAAGAAAGAATCAACTAGTACAGAATAAGAGTTAATATCTCAGATGGTCACTCAACTATGCACTA
TTCTTTCATAAAATCACTCAACTTTGAGTTTTAACTCAAAAGTCACTCAATTATGAATTATTTTCTCAAAAAGTCACTCA
ACTATGACTTATTTTCTCAGAAAGTCACTTAACTTTGAATTATAATTCAAAAGTCACTCAATTATGAGTGTTTTACTTAC
AAAGTCACTCAACTATGGTATTTTACTTACAAAGTCATTTAACCTATTTAATTAATTTTTAATTTAAATTTGCTGATATA
ATTTTATTTTATTTTTTAAATCAATATTTTTAAAAAATAAAAAATATTCATTTAAACCATTTAATGAACCGACCTACTAA
AAATATAATATTGACACATTTTACTTTAGCGCTAATTCTCCTATAGTATTGCCGGATTNNNNNNNNNNNNNNNNNNNNNN
NNNNNNNNNNNNNNNNNNNNNNNNNNNNNNNNNNNNNNNNNNNNNNNNNNNNNNNNNNNNNNNNNNNNNNNNNNNNNNNN
NNNNNNNNNNNNNNNNNNNNNNNNNNNNNNNNNNNNNNNNNNNNNNNNNNNNNNNNNNNNNNNNNNNNNNNNNNNNNNNN
NNNNNNNNNNNNNNNNNNNNNNNNNNNNNNNNNNNNNNNNNNNNNNNNNNNNNNNNNNNNNNNNNNNNNNNNNNNNNNNN
NNNNNNNNNNNNNNNNNTAATTGAGTGACTTTTGAAATAAAATTCAAAGTTGAGTGACTTTCTGAGAAAAAAATTCATAG
TTAAGTGACTTTTGAGTTAAAATTCAAAGTTAAGTGACTTTCTAAAAGAATAATGCATAATTGAGTGACCATCTGAGATA
TTATCTCTAAAGAATAATGATCTTTTCCTAATCAGAATAGATGTGTATCAAATAATTTTAATTAATGGTGAGAGATGCAA
GTGAGTGAGCATACCTGTGATCTACACTCTAACCAAAATGAGCAATTCTTTTTTTTGTTTAGTCAAAATTCATCCTCCAA
TAATCTCTTTCATCTTCAATAATTACTTTCACTATGCAATTTTTTTCTTCCCTTCAAAGCATACTAGTTAAAAATATAGA
GAAAAAGAGCTAGTATTGATAAACTCTGTCTATAGTTTCTTTCAATTGAGTACTAAATGTTCTTCTCTTCATTTTTGATT
GTACTTAATTCTTTTCATGTGGAAGGAAAAAAAGTAGGTACTAATAAACAATGATAAAGAAAGACTTATCAATTCTTTTT
CTTGTTTTTTCCTCTAATGGATCACAGATGGAAGATTAATAAAATAATTGCTACAAAACAAATTAAAGATGCTAAAGGAG
ATATTGAAGAATAATAATTTATATCAACTTTATTTGTCTTTTTAAGTATTGAAATTATTACTTTCTTATGTGGAGTATAG
AGTCAGCATCAACTAGTGGTTTCATCAAAATAATAGAAAAAAATAATATATGTTGCTTCTGAGTTCTGTGCAGAGCTAAG
TTCAATTATTAAGTGCTAATTTATTTTGTTACTGACTTACTGTATTTTAGACATAATTGAGTTCTGTGCAGAGCTAAGTT
CAATTATTAAGTGCTAATTTATTTTGTTACTGACTTACTGTATTTTAGACATAATAAACGAAAGAAGTTTGGAGTTTATC
GAAAATAATCTCTTTATTTTTCTTGATATGTGAAATAGAAGAAGTTGAATCAGAAATCCTCTCCAAATGTATCAGATTGT
CTTCTCGAAGCAGTTCACTGCGCAATATATTTCATATAAATTTTGTATTGCAAATGACATATTTTCTCTGCTTCAAATTT
ATTGGTATTTACTAAAAAAAATCCACCATTTTTACAATAGAAAGTAAATATATCTTCCTATTAAAAAGAATACATCCTTA
ATTATAAAATTGACTAAAAGTGCATAAAGTAAAAATAACTAATTATTGTACAAATACAATATTCAAATAAATATACTAAA
CTACCACATGCTAGGTTAATGTATACAAAGCAATAAATCACTGTAAATTCTCAATATTAATAATAATAAAATAATAAAAA
GTTACACAATAACAACAAACAAGAAACATAAACATTAAAAAAAACAACTAAAAAGAGACAAGAAAAGAGAGCATATAGAT
TTTCTCTTTTTTTTTTGGAACTGTTTTAAGTGTGTACAATATATTGTGTCAAATGTCACTATTTATAGGATAGGATTGAA
GAACACTTAAGAGTTGTTATGAATATGACATCAACCCATTTGATCATGGATGAGAGGTGTGAGTAAAAATCATAATGAAT
AGGGGTGTGCAAAATCGAATCGAAAACCAAACCAAACCACAAACCGAGTCAAACTGAAAAAAAAGACTCGACTAGTGGTT
TGGTTGACTTGGTTTGGTATTGAAAAAAAAACCCAACTATATTTGGGTTGGTTTGGTTTTAACTAAAAAAAATCAACCCG
AGACCAAATCAACCCGACATTATATATATAATTTTAAAATTTTATTTTATACGTATTACTTTGATATAATTTTTAAATAT
TTCTTATACTTTTTCATAGTTTTTATCTTTTAATATATTATTTCATGTTTGAAAGATAAAATTCTTAATGATCCAATAAA
GATTATAGCCCATAGATGTTGGTAATTATAATAAAGCTTAAATCAAAATCAAATTCATATTAATGCAAAAAGAAAATCAA
TTCAACACTAAGAATAATATTAATATTGAATATTTGTTCTTTAGTTTTACATTGGTTTAGACAATTAAAATACATAATCT
AATTTTAATTTCCTTTAATATTTAGTAATGTAACTAATACTTATTAAACTTATTCTAGCATGATTTAGTACTTTTAAATT
ATGATCGTTTTCATTATTACTTATTAATTTGCAATATTTATTTTACGCGATTTCATTATTATTTTTTGTTGGATATTTTA
GTGTCATTAACCATATCATATTTTGTGTTATTTTCTTAAGAAACACCTTCTATAGTTGTATTTTGGTAGGACTAAAGAAA
TATTTGAAGTCCAAGTAAATTATATGTTTGTATGAATACTTTACCAGAAAAACCCGAAAAGAACCGAAAATCTGAAAAAT
CCGAAAAAACCTGAGGTTGAAAAACCCGAGTTTTATTGGTTTGGTTTGGTTTATAAATTCAAAATTCCGACACAAATGAT
TTGGTTTGATATTTGAAAAACCCGAACCAACCCGATCATGTACACCCCTAATAATGAATATAATTAGTTGGAGTTGCATA
TATTTACATAATGAAGAGTTAGAGGTAATAAAATCTATGTAATGTACTTCACATTAATACAAATATTTATATACAAAAAA
GAATATAATATAGATCTATATGATTTTTCTTCTTTTTGTTAAGGGCAAACATAACCATTCATATTTTCAATTGGAAGATG
AACAAAATAAAAAAATCATGAATTTAACTCCAGCATGAAATTAATTAAGAGAATACATATTCAAGAAACTTTATGGTGGT
TGATTCATGTACTTATTATGATGATTTACTATTCAATATTTAATTTATTAAATAGTTTATAACATTTAAATTTAATGTAG
GGATAGCATTGTAATCTTAAACATTGAGTCATCCCCCTTCTTATTTCATATACTAGTCCTGGGAACGTGCATTGCACGTT
TGTCCCCTAATTGACATTAGAAAAGTTAATTTATATCGCTAAGTTCAAAGCTAAGTCATTTTGTTTGTAAGTTTGACATA
AGAATATAACTCTGCACAAAATATAGCATGAAAATTTTGTGTAAATAAAGACATGACATCCATAATAAAAGACATCACAT
CAAAATACATAGACAAAATTATTCTCATACAAATTGAATTGCATTTTGTTCGAAGTCGACTTGCTATAGACAAATATATC
ATATGTATAAAAAACTATAATCATATAATAATAAAAAAAAAGATAAACAGAAAAGAAAGCATGAATATGTTAAGAATAAA
GATACACTATATTTCTTGAACTATATATTAAAGGATCTATATATAAAAAAAATATGAATTCTAATACAATAGTATTCAAT
GTAACATTTAGTCATTTTTTTTACTTTACATTATTTTTTTTTTATTTTTACTTTTGCACCAATTTTTGTACCTCTCTGTA
ACAATTAAGTACATGAATTTTCTAAACATTTGAGATTACATATAAAAGGGAAAAAGTACAAACATGTTGCTTTAAAAAGA
TAAATGATTATCAAACAATGAAGAAGACATAATTATTAATGTTTATCAAAGACTTACTCTTTTACGGGTCTAATTGTGAA
AATATTCTTTTTTTNNNNNNNNNNNNNNNNNNNNNNNNNNNNNNNNNNNNNNNNNNNNNNNNNNNNNNNNNNNNNNNNAA
AACTATTCATTTTCAAATAGATCAAAACAGTAAATCTATTGAAAACTATTAAGGGGTTCGAGGTTCATATTAACATTTCA
GAAAGGGTTTGAAAGCACCCGAAATGCCCGCTAACATGCGGATATCCGACAATTAACTATTTGGCTAATATATAGACATG
CTTAATTAAGTCGGAGGAGTAAACAATTTTGAAAGTTTAAAGTAATCTCAAAGGGGAAAGGGAAATATTAAGATATTAAT
TAAGTAAATTATCTTTGCAAATATTTTTTCAAGTCAAGGAAAATGAGTGCTTACTTAATTTTTTAGAAAATTGATTCGGA
ATGGCTATCCTTTGGGAAATCGAATTGTAACAACCTTAAAAACTAATTAAACAGACAAGTATGCAAATATTGATAAGTGA
GCAAATACAAAAACATAAATAATAAGAATAGGCCCAAGTCTGGTTTTTTGTCCGCCTGAGTCAGTACTTGGGCCTAATCT
CGTTTTGGGCCTTAGGCCCAATTATTCCACATGTCCTAAACTATTCCTCAAGTTGACTTTCTTCGGGCATTTGGCCCAAT
TCTTGCCCCTTGTTCCTGTCCTAATAACTAACAATATGATAATAAATAAGTGGGCTTAGACCCAAAAGTAACAAAATACA
ACTCGAAAATAAAGGAGTGGGCTTTTGGGCCCAAATCTGCCATGTATATACACTTGGTGTATATTTGCTGCATATCCTTG
TATATCAGCTCCATTTCCCAAAATGATGTAGTTGACTCGATAGAGGAGGATTGGGCCTCCGTGGCGCAACTCATTTGCAA
AGAGGTAAAGAGTCCATTGAGAACTCATACAAGGTCACATGCACACAAAATAATAATACATAAAAAATAATACATAAGAG
CCAATATACTGAAGCAATATAAGCAGTACGAAATAAATAGCATTAGATTATTCAAATAAAAAAAAAAAGGAAGTTTCTAT
ACTATTGTTGCAAACCGCAAGTCATAACAACAAAACATGTCACATAGGACTAAATTAAGGAAGAAAGTCTTAAATATATT
TTTTTTATACGAATGGTGCCACTCACAAAGCAAATTTAATAAGTTAAACAATAACAGAGAAGTAGAACATGCATTATTAA
ATTAAGGGAATCAATTTGACAAACCAAACATACTGTATTATTTATCTAGGAGTATCAAGCACAACGCATGGTCTTAGGCC
AAAATGTAATGAAAATTCCTAAAAAAAAATTTAGCTTATTTAAAGATTATACTAGCTATGTGATAAACAAATGGACAAAG
TTGAAACTGAGCAAATCAAGCATGATTGAGTCCACTACATCCAAATATCAAGTCATGCTAGCTAAGAAAGACATAATACA
ACCAATGATCTACTAAGATTAGCAAGAAAATGTAGAACAAATTGCATTTAACTTAAAATCAACTCATTTAATAAATATGA
TTTCCTAAGGTTGAAACAACATGTAAGCCTCCTGAATCATGCTCAACTCAACTTACTGTAACATGTGAAATATACTACAG
ACATAACACCAACAAGATTCACGAAGAACATGATTCACACACATATATATATATATATATATAAAAAGGAACTACACAGA
CTTGAACTAAAACTGGAAACATACATATAAGGAAAAAAAAAACCAACATAAGGAATCCTATTTACTATCAGAAATGTCTA
GGACTTCATTACAGCACTATCAAGAAAATCGAAGCAAATTGCCAACACTCTCATAAGCTAAGAAAAAAGCAGTGAGGAAC
ATGTGACAGCTTAGGACGGATATAAGGCATTTTCTCCTGAACCGGGATGTAAACAGATCTTTGAACATGCTTTAAAGAAC
ACAAACTCAAGCTTCAGTTTATGTTCAAAAACAACTAAATGTACAACGATACAACTTATTCGGTACCCTTCAAACACATA
ACGAAGCATGAACATTATTTCGATATGAAAAAAAAACATAACAGTATCATAGTGATTAACTAGTGAACAAGATTACAAAC
AGAGAAACGATTTCAAGATACGCACTAGATCATGTTAGAAACGAAACTCCCACCACAAATCTTAGAGAAAATAAGATGAA
GATTAAAGACAACACTTAGCATCAAACACCTCATATAAGCATCTCGAATCCCACACAGAACACAACTCAAGTTTAACATC
TAATGGAAACTAAATGAATAAAAGAATTAGGAGTCGTCTACCTTTTGATGAGCAGCGACTGGAACTCGAGATTCCAGGAA
CGATTCCACCACACCAGGCTCCGACTAGCTTTAGTGAATCGAAAACGAAAAGAAAGAACTCGAAAATATATCGAAATACG
AATCCTTGTAGTATATTTTAACCTATTTGTATATCTTGTATCTTATGACATTCTCACTCTCTTCCCCTCTCCTTTTCAAC
TCTATTTTTCCTTTGTTTCTTGCCAATTTTGTTTTTTTCCAATCCTCAAATTATTATCTCTTCTCCCTCCCTACAGTGTA
TGGCGAAAAGGGTACTTATGGACAAGGATTCGGGTGGAATGTGGGGGGAAACGGATAGAAATCCGGACAGAAAAGGGCCC
ATCCCAATTCAAATTTCAAAATTCTTTCACAATTAAGGAGAGACACCTTTTCTTGCAATTTCCACCCCATTTCGAAAGAG
GAAAGGGGAGAAAACGTGTGCCTCTGTCCTGTTGTCTGTTGGTACGAACTGAGAGGGACGTTGGCTGCTTGCTGGACTCG
GGTCTGGGCTGGTCGCTGCTGGACCACTGGACGATTTCTGGGTTTCGATCGCGAGGAAGAAGATGAACAGGGGTTGGGGT
CATTTTTGGTATGCCGTTGTACGCTATTGCTGTTTGTATTGTTATTTGAAAGCATTGGGTCTTTTGTTTTGGTATTGTAA
TTGGGCTTGGATTGGGTTATTTGAATGTTGTTGGGCTGATTTTGGTGGGCTGCTGAAGGCAAAAAGGGGGCTGGCTGGGA
ATAGCATGACATGGATATTGAATTGGAGATATAGCCAAATTGAGATTACTTAGCAAACTCGACTAACAAATAAGTAGGAC
GAATTAATATAATTAACCAACGAGTTTCTTAATCTTGATGAAATAAAATAGTTGACTCCAATATAAACTAAAAAATTAAA
AATATAAACTATTATATAACTAAACTAATTAACCAAATATTTAATTATAACAAAATCTTTTTGAGACAATTTTCGAATAA
CCATAAAATATACTAATTATATACATAATTATGTAAAATATATATATTGTCTAAAAATTATAATAAGTGACAAAACTTAT
TTAAAATAACTTGCAAACTATTTTTTTTTTAAAATTTATAAAAAACTAATTATCTTAAATCGTTTAAAATTGGAGAAGCT
CGATGATCAATCTATGTTAGGGAGGGTCAAAATTGGGTGTCAACATATTCTATGGGACTTAACATCCTTACCCTTAAAAT
AATTAATAATAAATATAAATTGTGATTAGCTTTATTATATTTATATCCTAAAGATAGAAGAAAGGAAGAATACAAAAATA
TAGTAATCAATTACGAAGTTAGATTTAAAAACTCAAAAAGATGAAGATATGAAAAATAAAAATTCACTTACAACTTCATA
TTGGAGAATATTCATCTTGTAACTATGATAATTTACATATTTCTCGATAAAAATAAGATGAATATGCATGAAATTTTAAA
GAATACTAATAAATAAAATAGTAAGAATTCTTATAATTACAAATTGGTAATGAAAATTTTACAACCGATGTGGACTAACC
TATGCAAGATGATCACAAACTTGAATAAAAGAAGGAATATAAATAATGTGGTGTGAGTGTGTTTGATAGACTCTTCATTA
CCCCCACTTATCTTACAAATTAAAATTGAAAAGTTATCAAACTCTTCGTTACCCACATTTAATTAGTACATGAATAGATG
ATGCAATAAGATCTTGTTTGATGCATGAATTTAAATATAACTATTAATTAATTAAATAGATATTAATATTTAATTTATTT
TAGGGGTAAGATAAGTGCAAAATGGTAATCCAACTTGAGGTTAGGAATAAATACATGACACATATTAAACTTGTAAATAA
AAAGTTCATACAATTTATATAGGTCTAAAGCTAGATGAAAGGTCTTTCCAACTAAATTCAATAGACAATTAATTTTTATA
AAAAATAAAATGATAAATATACTTTTAAAAACCATTTTAGTAATTCAACTTTTGACTTAGACTCTTTACACTTTTAATAG
AATGATCTTGTTGACTTATATTACTAAAATCTAAACAAAATGAAGCTTAATTACTCCATTCTCATAATTTTTTTACATGA
TTTTAAGTTAAGGAATAGTTTTTAGTAGTAACAAGAGTCTAAGGAATTCATAAAGAAACAATGAAAATGTCCAAAAGCAA
AATTGTCATCATACCAACCATTTGAATTTTAACACTACGAAAAGCTACCATAAATATAGAATGCTTATGTTTAAGAAAAC
TATTAGGCTTAGTGCCGCATAAATGTAAATGTAACTCTCATTTTTATTTGAAAATTAAATTGTTAAATCTCATATTGTAT
AAATTGTAGAAAAATAAAAATGAAACAAAAGGGGTGAAAATGAACACATATGTATGTGTTTGCAACACTTTGTTAGATAG
ACGACAAAGTAACACAATCAAAATCTTCCATTCAAAGTAATAATCTTTTTGCAATCTTTATTTAAATTTCTTCTATTTAA
ACAAAAGCATATTGCATAAATTATTCAAGTATTATCAAACTCATCATGTATTAATAAAAGTTCTGTCAATTAAGTAGCAC
TTAAAAGAATCTTCTATCTATATATAAAAAGATAAGAAAAAACGCCTACGTGTCAGCACCACAAAAAAAAAAGAATTTAA
GAATTATTAAATTAATTTAAAATCTAAAAAATAAAAAATAAAAATTGCAAACACTATAAAAATAATGAAAAATTCAACAA
GCAGTTTTTACAACTTTTTTATAAAATTCAAAAATTTAAAGTTACCTTAACTTTTTACTGTTTTTCAAAATATTTTTTAT
TCTTTTGATTTTGAATTAAAAAATAGGAGATATAAAATAATATTATAATAATTGTATCATCTTTCATAAAATATCAAGTC
CGAAAATGATTTTAAAACAAAGCACTTCATTTATTTATTTATTTTATTTGTTAACTTACAATTTTATTATGTAAACTTAG
TTACTATTTTTAAATTTTAATCTGAATGTCAAACAAACTAAATAACAAATCTGACGTTAAAACAAATACAAATAACTTTT
TCAAAATAAATATTAAAACTCCTTCTAAATATTTAAAATTAGAATTACTACCAAAATTATCAACAAAAAAGTTAGAATTA
GAATTACTACCAATTAAAAATCTATTTTTTAAATTAAAAATTCAAATTACGAAACACAAAAAAATAATATAAATAACTAA
TTAACAAAAAAGTAGAAAATAAAACTGTCTTTTGACAAAAAATATCTCCTACTTTTTAATTTAAAATTTGAATTTCAAAA
CATAACTAACTAACCTTATCCCTATAAATTACACAATTCCATAACCCCACGACTTCCAAAAATAAACTGCTACCCACAAC
TTTATCAACCCACTTTTTCATAAAAATCTATTATTTCCAGAACTTCTGTCATCATCCACTTCTATAGTTTAACATGTATT
GTGCATGATCCAGTCCGTCTTTTTATTTCTTGCTTTGTTTAGCCATCTCCTCGTCCAAATCGTGATAAGGTGATGTGCAC
CAACATCAATGTTTTTGACTGGCGGAACGATAATTAATAGAGATGGATTATCATAATGGCTCCTCAACTTTTTTTCCTAA
CTTGAATAATGATGCCTCAACTTGAAATGAATGGAGAGCGGGTGTTTGCACAGCGGCAAAAGATAATTCTACCTAAGTGT
AGCACTTCATAGTTCGTACAATGTCTCTTTAAGATAGTTCTTCCATTTCTATTTGTGTGACTAAGTATCTATTAGTGTGA
GAAAAATTAGGAAACAGGGATAACGACATAACGTGGGGTAGTTAATGCAATTGAAATTCGATTGGGGAGTTAATTTCCAG
ATTAAGAATTTTTCATATTATTTCATTTTTTTATGTTTTGTCTTCTATAACACAGCAGTAATAATATTTATAATATTCCA
TGTTATTTTAAAACACATTTTACATCAAATTCTAACCCTCAAGTATTTAGGATGTCGATAAAGATAAAAATTTAGAAGAT
ATTTACGTCTGAATTATTAAGAATAAAGTTGAGAAGTTATAACTACTTTGAAACTATTTGTAAATAATAATTTTTACTTG
GAATATTTTTATATATAATTCATCAATTTTAAAAACTATTTTAATTTATAACCTATTTGGTATAAAATGTATTAAAATTA
AATAATTTTTTTAATTTGAATTGCACTTGAAAGATAAAATATTTAAATTTTGATTAGTTATTTTTTTTCCTTAGAAAAGA
AAGAGAATAAAAGATGAAGACAAATAAGAAAAAAATTCAGAAAATATCAAATTTGTTTTCAATTGTATTTTTTACATAGA
AATTAAGCTACATCATTGAGCACACTGATTTCTTAAAAGTATGTGAATACTTTATAATTTACGAATATGTTGTGTGAATA
TAAAATGTAAATTATTTTATTGGATGCTAAACTGTCATTTTAATATTTAATTTTTACTCAATATGTCATATTGATAGTTT
ACTGAAAGGAAAAGCGTATTATATAGACTAGATTAAAAAATGAAAAGCAAAGTAATGAGGATGATAAAAAGGATGAAGAA
ACTGTACGTGTACACGGATTATTTCTAAAATTCATTTTTTTTTTAAATTCTAAAATTTATTTTGTTGTGCATTCTTATTT
TATGAAATTATATTTGATTAAAATATTTGTGCAACGCTCGGATACATATACTAGAATGTTTTGCATGTCCTCCTTTGTTT
TCTTAATAGATTTTTTTTAAATAATTGAAGTAGAAAAAAATATTATTTGATTCTTATAGGAAATAAGATTTATTATCATT
GTTATACAAAGCTTCTATGATGAAGTAACGTAAAAAAATGTACATTATGTTCTATATATTACTATTTCATTACTTATATT
GTTTCTAACAAGGATTTAAAGGCTTTTTTTTTTAGGTAGAAGGAAGAGGTAATGAAGTAACATTTAATTGTATATATTTT
TGCGCTCTATCTATATTAGAGTAAACACACAAATAATTTAAAGGAGGTTCAAATATTATTATTTTTTTAAGAAATTTTTT
TACAATATTTGTGAGACAAATGATGTGCGAGTTTAACACGAAAATACAACACATGATGTATAAGTTAGAAGCACGTTTGA
ATCTTGCCATTGATGGTACTACAAGATAATTTTAACTTTATATATAGTGTAGTTTTCTAACTAAGAGATCGATTCTTTTG
ATACGCCCCTATAGTAGAGTTAAAACTTATAAAGACAAGTGTTCATACCATGTTATTAAATGAGATGTACATAATCGTAC
AACAGTCACAAAATTATTTTTATACGTTCTCTATTAGTTTAGTAGTATATGTTATATTTTGATCCTTCTTTTTCATCTAT
AAATCCAATAAATAGTGTTGTTTGATAGTTATAATGTATTATTATAACTATTTAACAAATAATTAATCAGTGAATAATAA
ATTTTATAAATTATTTTTAATTTAAAATTATGACATTTAAAAATATCCGTGCAATGCGCAGGTATGAATATTAGTAATAA
CAAAAAAAACAAAGAAATAAATTCCATAACAATGCCAAATGATATAGAATTACATAAAAAAAATGGATTGGATACCAAAT
TTATTTTGGACAACCATACCTTAACTCCAAAATGAAAAATAAAAACTTAAAATCAAAAGCTAACATAAAAAAGATATGAA
GGAATATATATGTCATCTTATACTTCTAAGCTTAGCACTTGAACTATATTGTAAGAAAGCTTCTCTTTTTTATTTCATAA
TGAAGCTATCTATTCTTTTCCTCAATTAGCTTCTTGGCGATATGTATCTATGTCATTATCTAGGAAGAAGAAAAGAGAAC
AGTAGATGATGAAAAAGAAAATAATATGATGATCTAGGAAACAATTTATTGGTATTTATAGTGATATTTAGTTGTCTTTT
TACCTACCAAATTAATGGAGCACATTGAATCATGATACATAAAATTTATTTTGGTTTCAAAATTCAAAGAGTCACTGAAT
TGGAAGAGTCATTCATTATTANNNNNNNNNNNNNNNNNNNNNNNNNNNNNNNNNNNNNNNNNNNNNNNNNNNNNNNNNNN
NNNNNNNNNNNNNNNNNNNNNNNNNNNNNNNNNNNNNNNNNNNNNNNNNNNNNNNNNNNNNNNNNNNNNNNNNNNNNNNN
NNNNNNNNNNNNNNNNNNNNTAATTTTGATTATTTGTTAGCAAAATAAAAAATGTTGACAAATATAAAACTAATTAAGAT
AATATTGTTTACATCCCTACTCTATTCAAATAGGGTGAAACGTTGCGGTGACTCAAAAAATGAACAATTGAATCAATTTT
AAAAGAATTTTAAGAATAAACGAATTTTAAAGGAGTCGCCACCTAATTTTAGGAAAAAACTAGAAAGACATTAACTGATC
TATGAAACCAAGATTCTAGGTAAGGAATTCAAGTTATTTCGAAGGAAAGGTGCTAGACATCCTTCGAAATCCACAACTGT
GAATCCCGACTAAATTCATTTTTTCAAATTGAGGAGGTAAAAATAGTATACAAATATGACAAACATGCAATATACACAAT
GTAATAAAGTAAACAAATAATATGAGAAACGACCTAGTATTTGTCTATCCTCAACAATATACATAATAGTGAATATAGTA
TTCGAACTTTATTCGAATAGCTTCGATGAGAAGCGGCTTTGGAGTACGTGTAAAGACACTTAGTAAAAGTGTTAGTACTA
AATATATATGAATAAAAATAAATAAATCAAATAATAACTTAAAAATAAAAATCCGTCTTATTAACATAGGAGGCCTTGGA
AATCAACAGTAATTTCTTCATCGGCCAATTTTATCAAACAGAGAAATATGAACTTAACTAAATTTCCGTCTTTTACAATG
TGGAAGCCTCAAAAACCGACGGAGAGATTTTTTCATTGGTCATTTTAATTTAAATCATTAACATAGTAACGTGGTATAAG
AAACAATAAAACATTTGTAACAAAATCAAAAGTAAAGCAAAATGTCAAAAAGCTCGAATAAGTTACTAAAAATATTAATT
CACAGATAATGATAAGCATAAAAATAAATAAGAAATGAAAAAGGAAACAATGTATAACTAAAATAGTAAAATAAATTAAC
AGCACAAAGAAAAGAATGTATAGTTAATCAAACAAATGAATATAGTAATAAATAATCAACAACAAACAAAAGTGAGCAAT
AAATAAGAATTAATTAATAATAATAAATTAACTTAACGATAAAGAAGGAACAGTGCTTAGTAATCCATTAAAATGACAAT
ATTAATAAGAAATATAATAAAATAATAATACTAAATGGAATATCATCATATAATAAAGGTAAAAGGTCATGGATAGAGAC
AAACAGTGATGTCCTGGTGGTAGTTTCACCGGATCTAGCATCGGTGTTAGTGCACTGATTCGTTGTGCGAGTGGAGTTCA
CCAGTGATGGAGCTTCTTTCTTTGTCGGCGATGGGCTAGAACTTGGGACTGCCGGTGACCTGCCAAAAAACAAATAGAAG
AATCGAAAAAGGGGGAAGGGGAAGGGATTGGTTGCGAGCTCATATTTTGGTTGGCTGCGTGATTTCTTTCTGGTTTGTTG
GTTGTCGCTTCCGGTTGTTTCAGGCGTGGAGGGGGTTTCTTGAAAACGAGGGTGGTTGTCTGGTTGTTTGGAGGTTTTTT
CGGTCGAAGTTAATGGTGATTTCTCCAATGGGTTGCGGGTCTGGAGTTTGGTTCATTGTTCACCAGAGAAATAGTGAAAA
AGAGAAGAAAATGGGGTTTCGCCGGAGCGGTTGTTTGCTGGCGGATTTGGAAAAGAAAGGGAGGTTGTGTGGTCTAGTTT
TTGGTGGTTATGGAGCGTGAAACTTGAGTTGGAGAAGAAGAAAAATGGAGTTTTGGGGTCTTTTTGGTGGCTGCTTCGGC
GGCTGAGAAAAATTAGAAAATAGGAGGAAAAAGTGTTTTAGGGTTTTGACAATTTAGAAAAAAATTGTAATTATCCACCA
CCCTTTTATTTTTACCTAATAAAGCTTATATAGGGAATTGTTATACACTGGGCTCAAGTTGTGGGCTCGAGATTGTGGCC
CAAAATCATTGGTTAAATAAAATATCCATATTTGAATAAGTTTCTAGACTGTGCAAAATAGCGAAATGAATATTAACAAA
TGTAACAAATAAAATGAATATTAAAAAAAATATAATGAACGTAACTAATGACAAGAAAAAATGTGATTTTAAAATTAATT
GATAAAAAAATCCTAAATTTTGACAAATAAAGATAGTTATCGATAAACTTATTTAAAATTATAAAAAATGTATTTTGAAC
AATTAAATAAATAAAACTTAAAAGTTACGAATTTTGAAATGTTAGGCCAAAATTGGGTGTCAACGGTTGTCCCTTTCGTT
GGATATGATTGATGCAAGAAATTGTGGACAACGAAAATTGACAAACCCGATTTTGGCCGAACACATGACATTTATATAAA
AGTGTGATTGGAATGTGGTGGAAGTCGATCCCGAACTTGCCTCCAAAAGGTCACACGCTGTGTTGCGTCCTTGTTGAAGT
AGTCCGCACCTGTGGCTCAACTGAAAATGCATCCTCTTGGATGTTCTCGAAAAAAAACAAAGATGAATTCATTATTAGGG
ACAAATTACAAGGAAAAAGGTAGCATCTCTTACGATACAACAAATGAAGATGATCCATTGGTAGGATAAAAATGCATGTC
CATCGGTAGGACGAATGAAAATGAATGATCCATCGGTAGGATTTTGAATGTATGTCCATCGGTAGGACAAATGAAGATGA
TGATCCATCAGTAGGATTTGAATGTATTTCCATCGATAGGATGAATGAAAAAAGATAATCCATTAGTAGAATTTTGAATG
TATCTCCATCGGTAGGACGAATGAGAAAAGATAATCCATCAGTAGGATTTTGAATATATGTCCGTCGGTAGGACGAATGA
AAAAAGATGATCCATCGGTAGGATTTTGAATTTATGTCTATTGGTAGGACGAATGAAAAAAAATGATTCATCGGTAGGAT
TTTGAACTTATGTCTATTGGTAGGACGAATGAAAAAAAATGATTAATCGGTAGAATTTTGAATCTATGTCCATCGGTAGG
ACGAATAAAAATTCTTTCAATGCAAGTCTCCTCCGACTTGAACGTGGAATAGATAGGGTGCACATCATTCACTTCCAAAT
AGATGAGACTTAAATGCAAATATCTTTCAACGCAAGTTTCCACCGACTTGAACGTGAATAGATAAGATGCACATCCTTCA
CCTCCGAATAGATGCGACTTAAATGTAAATATCTTTCAACGCAAGTTTTCTTCGACTTGAACGTTGAACAGATATGGTGC
ACATCCTTCACCTCCGAATAGATGCGACTTAAATGCCAATATCTTTCAGTGAATGAAAATGCAATGACCCTCTCGGGAAA
TAAAAAATGCAATGGCCTTCTTGGCAAATGAAAATGCAATGATCCTCTCGGGAAGTGAAAAATGCAAGAGCCCTCTTGGC
AAATAAAAAATGCAATGACCCTCTCGGGAAGTGAAAAATGCAATGACCCTCTTGACAAATGAAAAATACAATGACCCTCT
TGGGAAGTGAAAAATGCAATGGCCCTCTCGGCAAATGAAAAATGCAATGATGAATGAATCGATGATTGTCCATTGTAACG
AGGTGGATGACTCGGTGATTGTCCATTGTAACGAGGTGGATTGCTCGATGTCTTGAAAGTGTCATCTGCTTGATGCTTTC
ATCTGTTCCTTGACACAAGTGAGAAACCATCATTTTGCTCTTGAGCACTTTGTGTTCATTGTGACTCATGTCTTATTGGG
GATTTGTACGAGGAATTGCTGGCTCGCCATGACAATGCTGGAGATTTGCAAGTTGACTTTGAACTTCAAGCGATGTCGGA
GATCATTTGAAGTTGACCATCGAACTTCTCATAGTACTTGTTGGAATTTTTGAGGTCTTCCCTCAAAATTTTTGTCCCAG
TTAGAACTTTTGGCAAATTTCAAAATGATCTTCAATCTTGACTAGCTGGAGGTAGCACCTTTATTGTGAATTTTTGGGAT
ATTCTCAAAAATTATGTCTCAGTTTTTATTACAAGGAGAAAAGAAAATCACACTGAGTATATGACTGAACCATCGTGGAG
CCTACATATCCTGTCGAGCCAGGAATCAGGTCAAATGTAGTTCCAATCCTGTAGATAATAAATACTGCAAAGAATCTGAG
ACAAGATCGTCAATAAAAAATGTACACTATGAACATGATGAAATAGGAAAATGATATTCTTTGTCATATTCAAAGCCTAA
AGACAAAAGATATGTCACATTATTGGGACGGACAATCCAATGAAGTAAATTAGGCGTCTCACACTGACAAGATTAACCTA
ATGACATTTTTTACAATGAACAACCCAAAAAGGAAAGATAAAATCTTTTTTTTTTAATGGAAAAATTTTAAAAATGTTTT
GGAAAATATTAAAGAGTGGGTGCTTGCCCCCTTTTTTTTTTCTTTGAAGAATAAATAATGTAAAGAAAAAGTCAAGTCTT
AACTACAATTGGTACCAGGAGTAAGGATCACATGTAAATCTTTTTTTTTCTTCTAACTAAGACTGAACTCAAGGTAACTC
TTACAGCTTCAAGTGGTACCTCAAACATACTTAAGTATTAACAAGATTTGTTCATCTTACTACTTCAAACAAGGTTTTGA
ATTGTACCAATCCTCATGTTCCAAGTGTTCTCACAACAAAGACAAGTCCTATTTCACACGTATTTGAAGCATATTATTTG
AGGACATTTTCTAAAGTGCACTCACACTCACAAAAATGTTCAATGCATGCAACTGTGATACCATATGCTTGGCCCTTATG
TAAATCTTCACTAATGTGAGAACATTTGGAATGAGATCATGTAGGGCTTGTCATTGGCTTGTAATGTAGGATTAGGGATG
GGTAGAATATTTATTTGGAATAAAAGTGACTTAATTCCATCTTGAGCGTCACACTGAATTTGTGCTTTTGATGATTGATA
CGCCTTTGGCGTATGATCCTCTTCGATGTCCCTCCTTTTGTTACGACTTCCTTTGAATCCTTATTCGTTGGAGCTTTTCA
TTTTTTCACCCGTTTGTTTTGACTTCTTTTGAGTCTTTATTTTTTGAAGCTTTTATTTTATTTCACCATTTTCTTTTGAA
TTTTTTTCCTCTTTTGTTGGAGAATTTTACTTTTCATCTTTCATTGACTTTGTAGGGGTGTTTTTGTCTTTCTTTATTTT
TTTCCACCTCTTTTTTTTTATTTTTTCTAGAAGTCTTTTTCTTTTGCTTCCTTGACTTTGGGAGAGTTTGTCTCTTTCGC
CTTTGGCATCTTCAAATTTGGATCATCTCTTATATTTTGCACATCTTTGGTGCGCTCAAGAAGGTTGGGCTAAGAGAGAG
ATAGTGTATTAAATCATTCAAAAGGGGTAGTGGCTAAGATGTGGCTGTCCAAAGAAAAGGCTTCAGGCTCAAAGTGGGAA
AACTAGAGATTAATGTCATTTGGTAGGCTTTGAAAGGCACAATCGGGTCAAAGAAGGCCTACAATCCTTTCCCATACCAA
ACAATACTCAGGATTTCGCCTTGAAAAACATTCAGGCCAAGTTCTAGATCAACAGTGCAATGCAATTGAATTTTGATCTA
AAAGCTCTCCACACCATGCACATGAGAAACCATGAGGTTGGTTTTATTCTTATCTTGAATGCTTGTAAGAGAATTTTCAA
GCATCACAAAAGTACAAATGAGAGGTACCAAAAGAATCTATGGTTTACCAAAGAGTCAGTCCTCTTCATCATATCGAATA
TTTTACATGCTCCTAACTGTATTAGTCCCAATTGAGCTAAAGACATGACTATTTTAATATGTACAAAATATTTTATTTAA
AAAAAAATAAAATGAATACCGAACCCAAGAAGAGTTACCTACATATCTCATCGAGATGAAAATCAGGTGTGCGTAGTTCA
TGCAGATATGTCTTTGAAAATATGCACAACCTATTTTACTTTTCATTTCTTCATTTTTTTATTCTTTTCTTTTTAGATTT
GAAAGAATAAATACCGAACCCAAGAAGGGCTGTCTACGTATCTCACCGAGATGAGAATCAGGTTTGCGTAGTTTGTGCAG
ATAAGGCTTTGAAAAATATGCACAAACTATTTTACTTTTTATTCTTTTGACATTTGAAAAAATGGATACCAAACCCAAGA
AGGGTTGCCTACGTATCTCATTGAGATGAGAATCAAGTTCGCGTAGTTTGTTCAGATATGGCATAAAACAATTTCAAAAT
TTGGACAAACTCGGAGCAATTCATTGTATCCTCTTAGCTGTCGATCTTTGTACTGTCTGTTAAATGTGGTCTCTCATTTT
TTTACAGTAACCACTTGTTGTATTCTTCTTTTTAAAAATGTCTATTGAAACTGTGTCTTCTCCCAATTATTCACGAGAAT
CAGATATCATTATGACCATCCCCGATTGTCGTCGGGGATGATTTTCCTGCAAAAATATAAGAAATGTGTGAAAACAGGGC
CAACATGCAAAACAATAAAAAATAAATGAGTGCAACCTTACAGTCAAAGACTCCCATGATTTATCTTTTTGACTTGATAC
TAAAAAGACTCAGATTTCGCGAGTCCTCTAGTCCCTTGCAATTTCGGATGAACAATGACTTCCAAATAAATCAACCTCTA
GCAAAAAGGAAGAAAAACTCAAAAGGTAAAAGTGTTAATTCGTATTCATAATGGATAATGCAAAATATCACACAAAGAAT
TAATTAAACACATAAACAATGTTTTGATTGAAGACAAACTCAAACTATATCACATACCATACAAACAATTATTGTGCGTC
CTATACAAATACATGACCCTTTTATGCCAAGGGTAGGCCTATCGATTTGAAGGATGCATTACGCCATTTGACAACATTCC
ATTGTCCCCCAAACACTTAGTACAAATTTTATGAATAATTCAAATAGGATTACAAAATAAGGAGAGAAAAAAAACAAATA
ATCAATCTCACGCAAGGGTACAATTCTAAACTAAGACTTTTAGAAGGTCTTTACTTCTTGAATCACTTGTCATCTCCGAA
TGCCAACAACTTTTAGATGAAATGTTAGCTTGTAAAGTTCATTTTTTGACTGGAGCTACTAAATTAAACCCCCAACCTCG
AGTGACAATGAATTGCCAAATGTCGTATACATCTTTCAAATTTGAACACACATTATGATCGTCCAGTTAGGCCGGAGGCC
ATTTTAGACTTAAGGTGGGCTTCTAATTGGCCCAACACGCCTTGAGTGTTGGGTCGACTTAGTTCAAAATGCGCTAAATT
CGAAATTTGGTTCTGCTCTACGCTAGTTGACTAAGAGTGGTTTTTGAAAGATCAAGAACCCAAGTGGACAACTTAGGTTG
GAACTCACGACAACCATTGGACGCATGAAGTACCAATAAATTGTCGATCATTCCGAAAAATGGTCGAGTATAAAAAGTCC
GACTGCCATTATGCAAAAACCGTTCTTAATATACTATACATACAAGTTGGAAAATGCCATGAATATAATGACAACATACA
TACAATTAAACAAATAATGAATAAATCACAAGTACAATCTACAAGCAATCAACAAAATATACAACACACAAGATATGACA
CGATAAAAGAAAGACCTCCTCAATTTGAAAGAATGAATTCATAATGGTTAGAGCCTCTATATCCCCAGCGGAGTCGCCAT
TTTGTTTACATCCCTACTCTATTCAAATAGAACGAAACGTCGCGGTGACTCAAAAAATGAACAATTAAATCAATTTTAAA
AGAATTTTAAAAATAAACTAATTTTAAAGAAGTCACCACCTAATTTTAGGAAAAAACAAGGAAACCATTAAGTGATCTAC
GAAATCAAGATTCTAGGTAAGGAATTCAAGTTATTTCGAAGGAAAAGTGTTAGACATCCTTCGAAATCCACAATTGTGGG
TCCCGATTGAATTCATTTTTTCAAATTGAGGAGGTAAAAATAGTATATAAATATGACAAACATGCAATATACACAATGTA
ATAAAGTAAACAAATAATATGAGAAACGACCTAGTATTTGTCTATCCTCAACAATATACATAATAATGAGTATAATATTC
AAACTTTATTCGAATGACTTCGATGAGAAGCGAATTTGAGGTACCTGTAAAGACACTTAGTAAAAGTGTTAGTACTAAAT
ATATATGAATAAAAATAAATAAATCAAATAATAACTTAAAAATAAAAACCCATCTTATTAACATAGGAGGCCTTGAAAAT
CGACGATAATTTCTTAATCGGCCAATTTTATCAAACAAAGAAATATGAACTTAACTAAATTTCCGTTTTTTACAATGTGA
AGGTCTCAAAAACCTACGGAGAAAATTTTTCATTGGCCATTTTAATTTAAATCATTAACATAGTAATGTAGTATAAGAAA
CAATAAAACATTTGTAACAAAATCAAAAGTAAAACAAAATGTCAAAAAGCTCAAATAAGTTACTAAAAATATTAATTCAC
AGATAATGATAATCATAAAAATAAATAACAAATGAAAAAGGGGAACAATGTATAACTAAAATTGTAAAATAGATTAACAG
TACAAAGAAAAGAATGTATAGTTAATCAAACAAATGAATATATAATAAATAATCAACAACAAACAAAAGTGAGCAATAAA
TAAGAATTAATTAATAATAATAAATTAACTCAACGATAAAGAAGGAACAGTGCTCAGTTAATCCATTAAAATGACAATAT
TAATAAGAAATATAATAAAATAATAATACTAAAAGCAATATCATCATATAATAAAGGCAAAAGGTCATGGATAGAGGCAA
ACAATGATGTCCTTGTGGTAGTTTCACCGGATCTAGCGTCGGTGTTAGTGCATTGGTTCGTTGTGCGAGTGGAGTTCACC
AGTGATGGTTATTTTGTGGTGGTTATGGAGCGTGAAACTTGAGTTGGAGAAGAAGAAAAATGGAGTTTTGGGGTCTTTTT
GGTGGGTGCTTCGGCGGCTGAGAAAAATTAGAAAATAGGAGGAAAAAGTGTTTTAGGGTTTTGACAATTTAGAAAAAATT
TGTAATTATCCACCATCTCTTTATTTTTACCTAATAAAGCTTATATAGGGAATTATTATACATTGGGCTCAAGTTGTGAG
CTCGAGATTGTGGCCCAAAATCATTGGTTAAATAAAATATCCTTATTTGAATAAGTTTCTAGACTGTGCAAAATAGCGAA
ATGAATATTAACAAATGTAACAAATAAAATGAATATTAATTTTTTTTAATGAATGTAACTAATGACAAGTAAAAATGCGA
TTTTAAGATTAATTGTTAAAAAATCCTAAATTTTGACAAATAAAGATAGTTATCGATAAACTTATTTAAAATTAGAAAAA
TGTATTTTGAACAATTAAATAAATAAAATTTAAAAGTTATGATTTTTGAAAATGTTAGGCCATAATTGGGTGTCAACAAA
TATAACGTTTAGTATGTGATATAGTTATGAACTCTTGCTCTAAATTTAAGAAATGGACGTAAACATATCAAACAAATTAA
ATTAATAAAGACAAAGAATAAATATATATTTACCATGTTAATGAGGAAAAAAATAATCAATAAATTGGTTTTACATAAGT
TTATAAGAACTACAAGACGATGAAACACAAAAGTGAAATGGACTAATATTTTCTGTTCACTTTATATAAGAGATCATCAC
AAAAAATCTACTGAAAGACGAAAATAATTGCAACCCAAAAAACTTATCATATAATACACAACTAGTAAATAAAGTGCAAA
TATATATACACACAAAAAGAAGGATCTTTTGAGCAAGATAACTAAGGAACATTAGTAAAAAAAAAGACACAAATAATGAT
ACAACCCACCTTGAAAGAAGTTTCATCATATAAATTGAAAGATAATTAAGAATATTTAAATATAAATTATGTAATTATTT
TCTGCATGTTCCTCATACCCAAATAAAGACATTATCAAAATCGAAAGAAGGACTATAATGTGTTTTGCCTCCAACATTTC
CGCGATGAAGCAATATAATTTTCAAACTCAATATTGTTTTGTAACTGAAACCCAAACGTAGGAAATGAATGATGAATGCA
TGACAATGAAAAGCTTGTAGAAGCTGCATACGCTATGAATATAGAACTAATAAGATGATTTTTACTTTGAGTTAGATAGA
TCATTTGACTATGTGATTGAATAGTATAAATTTTTCTGTCCAAATTTATAGAAACCTATAAAGAATATGAAAAGGCATGA
TATTACTTCCATGGAAGATAAGAGGAATTAAACATTTTAATTGAACTAATTATAGGTAATAACTAAGAAATTGAAACTTT
CAATAAATGTGGAAATATGGAACAACTTTCTACAATCAAATTCAATGTATATTGGTTAAAAGTCTATTAATTTAATTTTA
AAAGTTAATGAAAAGCATATTTTTATCTCTGATGAGTATGATATATATATATATATATATTACTTTTAAGCTTTTAAATT
AAGAGTAATTAAGACTATATAATAAATTAGAAATTTATATACTAAATTTAATTAATTAGATTATGATTTACTGTAGGGGC
AAAATATATATATATACTTTTAAACTTTTAAATTAAGAGTAATTAAGACTATATAATAAATTAAAAATTTATATACTAAT
ATTTAATTAATTAGATTATGATTTAGTGTAGGGGTAAAATAGTAATCTAACTTTTGCCTTACATTCTTCCCACTTATAGT
ATATATACTAGATAATATATATGATATGATGATATGATACTGTTCAGGTTATTTTTTCAGCTTGGCTATTCAACTACATT
CCACAAATAGATGTAGCGGGGATTCAATTTTATTGTTGTAAACAACAAATTCACAAATAGATGTATCGACTAGCGGGGAT
TCAATTTTATTGTCGTAAACAACAAATTCCATCATCGGTTGGTTATGAAGTATGATCATCCTCTCTTCGGTCAGAAATTT
CTCTTGAATGGCCAGCTAGACAATAAATCTATGTCTAGGCAGCATGATAGAATTCCATATCAGCGCAACTTACGTACTTT
CTGCAGCCTTCCTAGTAGTTTGTTATAGCTCCTACTCACAGAATAGTTTTCCGTTATCAGTAAAACGAGACATTGTTATA
CCATTCGGTCATCGCCATGCACTTTGATGGAGTTTATCTTTCTCCAGTACCAGCTACTGTCTCCATCTTTAATGTTGTTA
ATATGATTTTATGTATATATATAATACTCCTAGTAATTTGAGTTTATTGATGTTTTGAGATTCGTGTGTGTAATCTAGTA
TTGTATGTGAAAATTATTCAATATATATATTCTTTGAGTAGAAGAGCTAATGCATCAGTTGCTACTAAATCTGAGCTGTC
TTTCTCCCAAAGACAATTCTTTTACCATTGAACTCATAGATTGGATCCAAGGAGGAGTACTCATGGGGGTACTGCAGATT
AGTCTAGTGATAAGAGCGCAAACGCGTGATGTGTGGGTTAGGTGTAGTCACAAGTTTGAACCTTGTCGCAAACAAAAAAA
TTTGTATTTAAGAGGAGAAGGGTAGAGGTATGATTCCGTCATCCACCAAGTTCCAAACCATGTGCCAGATGACCAAGACC
GACTCAATAAGATTAGGGGTGATCTTAGGCATATTTATATGCCTAAGTTGTCAATATTTGCCCATAACTCGATTAGATTG
TAGAATGATTTCTAGTTATTAACTTGATCGTTGTTATACTTGTGATGGTTTTTGCACTTACACACATGATTAGTTGTTTC
AGGAACTATTAAGAAGATTGGAGTTGAAATGGGAAGGAATTTGCAAAGGCGTGCAGGATTTGGCTAAGTGTGGAAGCACC
TAGGCTTGGCGTATTGGCAGGCGCGCCGCGCCAGGCCCAAAAGTTCAGAGGGGTGTTGATGGCGCGCTGCTTGGCACACC
GCGCCAACGGGAATTGCTGGCAACAATTGCTTGGCGCTCTGCAAGACGCGTCGCGCCTGGCACCAAAGTTCAGAGTGCGT
TTCCAGGCGCGATGGAGGCGCGACACGTCCCTCTTTTGCCGACTTTTCCAAGTTTTAAACATTAAATAGGATTCCTAATT
TGAGTAGGATTGGTTCCCAACTTTTCCTACTAGTATAAATAGATCCTTAGGGTTCCATAAGAAAAGATTGGACGTTTTTG
TTTAGTGTGCAAGGGCAAGAATTCAAGTTTGTAATCCTTTAACTCTTCTATTTTTCCTAATTTTTTATGAACGTTTATCT
ATTATTGATTTCTAATGGCATGAGTAGCTAACCGCCCTAGTTCTGGGGTTGTAGCTATGAATTATGTGTTGAATGTTTGA
TGCTTTATGAATTGATTTTCGGTTGTCAATCCAAATTACTTCTATATTCTTGTTTTACTATTTTATGCTTGCGCACCATA
GAATAAATCTAGTGTCTAATCTTAAAATCGAACGAGGAGGGATTAGATAGACCAGAGAATATAGAGAGCTTGGTCCACTC
ATTAGATTGAGGTGATTAGTTTTCAGGAGTGACGCCCAGACGAACACCTTGCTTGGTTACGAAATAGGATGAAATATAAA
TGCTCGCCAGTTAGTTTATCTATCCCCGCTCAACGATATAGTTAGATGGCTAACTGGGGTAGGCGGCGAGAGGCGAACCA
CCCGAACCATACTATCAACCCTATAAACCAGTAATTTGACAACTGAAGTGAATTCTAAGCTAATGATATGATGCATGATA
TTCAATGTATGCTGCATCCCTGGAATTTTTTTAAACTTGCTTGAAACATATTAACAAAGTCGTTCACTATAGGTTACTTT
TATTTAGTACATAATTATTAGTAGTTACTTAACTAAATCATCAACTCTTGAAAAGGTTATTTGGTTACTTTTAGTTGTAG
AGTTAAGTGAACATAAGTTGATCATAAGTCCCTTGGGAACGATAACTCGTTTCTTAAATTATCTATACTACTTGTGCGAC
CACGTACACTTGCGTGTATTTTGGGGAGCAACAGGGGGCCTTAAGCTAAACTTAAGAGAGGGGTCCCAATATTTTATATT
TTCATCATATATACTTTTATTTAAAATCTACTTTTAATTTCTAGTTTTTTTTAAGATGTGAAGTCATTGACTACTGTTTT
ATAATTGATTTGTTTTAATAATTTCCTTTTCAATTGATAATATAACTAATTCATTCAATCTCTCTTGAGATATTGTTGAT
CTTAAATAAGATTTAATCAATTTTAGTTTAAAAAAATATCTTTGGGCTGAGACAACAGTTACAAGAATTGCTAACATTAT
TCTATAAGCAATATATATATTGAGAAAATAATCAAGTCTTTTTATTTCATTGAGTATTTTCATTACATCATTATCTTCCA
CTTATATTATTTCTCTTAACACTTAAAAATAAATTTAAACCATCAATATCAAAATAACTATTATGTGTTAAAGAAAGTTA
AATGTTAAGACAATGTTTTTTTAAAAATTAAATTCTCTTCATCTAGTGATCTCAATTTACCACTAAATAAGAAACCAATT
TTTTTTTCATATGCTTCAATTGGTTCAATTCTGTTTCGAAGTGAAAAAATATCTTGATATATATATATATATATATATAT
ATAGTAATCAACTCTAATTTCAAGGGACTTAGTAATTTCGTTATCAATATTTTCATCAAACTGTTTCTTACAAAATTAAG
GTTTTATATTCATTTCAAATGCAATTTTCTTAGTACAAATCATAACACTCACAATACATATAATTTTTTTTAAAAAAAAT
ATTTATAAGTAAAAAAAAAAAATTGAAAATGGAGCCCCCCTAGGGGTTGAGACGTCCCTGCAGATGACCCATTGGAATTT
CTCACTTATCAAATATCATCTTGTTTACTATGAAAAGAAAGTTAAAGGGGAATTGGGTTATGGAGAGGTTACTTAATTAT
GTCTCTGGTATTTGGGTCACAGTAGGTTACCACAATAGATTAGCCAAAAAGAGTAATGATCAACTTGCTAGTGCTGAGTT
AGAACTTTGGGTTACAAACAGTAGATCGCAGATCTAAAATATTGGGATATATGTATTTGTTGCTAGTCACTAGATGGTGC
TTTCAAAATAAGTAATATATTTCTTGTATATATTGATCATTGCTTCTGCAGCACGTCATTGTGTACAGTAGAAATGGAAG
CGTTCATTTGCAGTGGCAATTAAGCTGTGCATCTGTAAGAACATGGCTTTCTTCCCAATGTTATCTTCTAATAAGATATG
GATTTCCTGATCTAAAGGAAATGCTGTCATTGTCTTATCTTATCACCCCTTTCTCATTTGAGTATACAACACATAAGAAT
TTGATGGTACTGTTATGCGTCTTATGAAGAATGAAATGTCAACTTTTGCTTGATAAATAGTCAGTATTTGGAGTCTATGA
AATTCTTTCTTAACAGAAACAGAAGAAGGGACTTCTATATCTGGTGGCTGTTCTTCTTGGTTCAATATTTCCTTCTCAAT
TCTCACACATCTATAAACAAACGAAATAGCACATTTCGATTTATAATAATCTTTTGATCACTGATCACAAATCTATAAAC
AAATCGATGATGGCTGAACATATTTTTCTGTGGTGACTAAAATGGTTTTAGTCATTAATTATTGAACATATTTTTCTGGT
AGAAATAGGTCTCCCACACCATGAGGCATCTGGGATGGATGCAATCCTTCCACCTCAACTAGAGGTCTCGGGTTCTAGTT
AAAAAGTTCCTTCTACTTCTGTCAGTTGGATAAGTAGAGGAAAATTAGAAAATATATATATTCATTTCAGTAAATAGGCA
AATCCCTATCGAGAATGGGAGCCAGAGGCAATATGTCTGTTCCAAAAAATAAAACTAAACAAAAGAGAAATCCTCTCCAA
AGCGTGCCAATTTCAAAAGCCCCTTTTGCAATTGGTGATGTCAAGAAGGCCATCCCTCCTCACTGCTTTAGTTTTCCGGA
GTTAAAAAACTTGAAATGAGAGAAAAACTAGAACGTTTTTTCATCCATGCACATGCTTGTACCTCATAAATAAAAAGAAC
ACTTGTACATCTAATCAAACTTTGATGGTTCATCTTTGTATGTTCAATCATCTTGACCTCGACAAATAAGTCTTTCATGT
GCCGAGTGGACAAGTTTTCAATATACTGATTAAGAAAAAATGTAGGTCTTGCTCATACATTCATTACAAGTTTCACACAA
ACCACTAAGAGTTGAAATTAATTCAAATACTTATTGCTGAAGATCCTTCAACTAGCTGAGTGCCTCCTCCATCTTTTGTT
TGCAAGCCTGAATGAAACATTCACTGAGAAAGGAACTCAGATTCAAGTACTTGGAAAAAGTATGATGTGGTTTAAAAATA
AAAATGAACATGACAAGAGCATACCAGATAATGAGTCAAGGAGATGAATTTCTATCCCAATCTGGAGGCTGTATAGTAAC
TTTGAACGCATCATTTGACATTTCATCATGCCGAAATGCTTGAATTTCCTTGGCTGATTTAGCAACATCCAAGTTGCACC
AGTTTACTTCAATGATTTTTAATGCTAAAGCATCATCAAAATGAGAAGGGATTTCCTCAAGCCGCTTACATTTGGTTAAA
ACCAAACTTTCAAGCATAGGAAAAGAATCCTCGGAGACAGACCACTGTGCAATGTTGAGGTCCTCCAATTCTAAGTATTT
GAGTTCACGGAACTCTGAATCTTTCACTTCCCATTCTTTCCCTTCAAAGGCTCTGAGAAGTAACTTTAGAATCTTCAAGT
TAGGAAGTTCTCCAATACTCAAGATTTGGCTCCATGGAAGACGAAACTTTGAGAGAGTCAATTCCCTAAGTCTTGAGGGA
AAACTGAAGACATGTGGAAGTTTAGCTGGATAGCTGTTGGAGACAACCTTGAGGGACTCAAGGTGACTTAGAAACTCTAA
TCTGGGAAAACAAACACACCTTCCCTTCACTTTCTCTGAATAACCAAATGTACCCGAAAATATGCAACTCAGCTTTCTCA
ATTTTGGCATCTTTCTCAATAGAATCTCTGTATCTTCACCGTAAACAAGATGTGGAGTGGAAAAGGTTTCCAAATTATCT
AATTGAGAGTCCGCAAGTGAATAACACATGTTCTCATGCAAACTAAATGAAGCACGATGAGTTACATGTATATTCCTCAT
TTTAACCATCTTTAGAAGTGAAATGGGTAATATCACCTCTACTCCCAATCCTCTTATCACAAAAGTTTCGAGATTCCAAA
GCTTAGCTATACATGAAGGAATTGAATT
CAACAACGACATCAAGAGAATTATCAACATATTACATCAGCCTATTTTATTACTTTGACGTCAAAAGAAGAGTACATTGA
AGATTATATCACAAATATGAGACAGAAGCTTTATTTGCTTTACGTCAAACTCGAGGGAGTTGACGCCAAATGTTCAAGGA
GAGCCATTAAGTGTCAACATGGATGAATTCTCAAAACAAACCACAGGTGCGGACGACATCAATTAGGATACAGCACAACG
TGGAACTTTTTCTTAGCAGCGAACTGGGACATAGTCCGAAGAGGAGTGCCAAACTCTTAGGACGCGAGCAGAGGAGCGAC
TTCCACCACAATCAAACCACACCCCTATCAGAAGGCATGTGGGTTTATCTTTGGGTTTGTCGGTTTCAATTTCACATCCG
GAAATTTTGGTCTCTACCGGAAGCAGCTTTCCAATCTGAGTGACAATGCACCAAGAGATTTGGAAAATTATGTCCGTGTA
AGTTCTTAATTATGGATGTGAAATGAACCACATTCATGGCTAAGAGGTTGCAAGCCTCTTTTTCATACTCGACTTACTTG
TCACTCCTCCAAAACTAAAGGATATCTTGCGTAATAGATTTCCTTTTCAACCGATAGAGTCGAACTACAAGCAGCCTGAT
TCCCTGAGTCGGGATATGTAGGCGGGATCATTGTTGAAAACTCGGTTGTGTTCCAACATTCTCCCTTAAATCTTATTCCC
AAGTGTTTCGGTCTCTTCATAATTCGATATCGGAATAACTTTTGAATTCATTCAAAATTGTGCGTCAAATCAAGCGTATC
GAACTACAAGTGGCCTGAATTCTCATATAGCCTGAGATATGTAGGAAACCCACTTCCGGGGTTCGGCCATAATTCTTAAA
GTCCGTACCAAATTCCCTCTTCGAAAGATGAAGATGTGGTCGGTCAAAATTGGGTTAGTCAATTTCATTTTCCTCGAATT
TCTTGCATCAATCCAAGTAAAATGAGGGACAGTTGTTGACACCTAATTTTGACCCTCCACGATAAGAATTAATTTGTGAG
CTTCTTAAATTCCGAACGATTTGAAATAATTGACCTTATAAAATTCAAAATATTTTCAAGTTAGTTTTATGTGATTTTGT
CACTTTTTGGAACTTTTAAATAATATATATATATTATTATTATTATTATTATTATTATTATTATTAATTAGCATATTTTA
TAAATATTTGAAAATCGTCTCAAAAAGATTTTGTTTTAATTAAATATTTCGTTAATTAGTTTAGTGATGTCGTCACTTTT
GGAATTCTTAAATAATATATATATATATATATATATATATTATTAATTAGCATATTTTATAAATATTTGAAAATCATCTC
AAAAAGATTTTATTTTAATTAAATATTTGGTTAATTAGTTTAGTTATATAATAGTTTACATTTTTAAATCATTCGGTTTA
TGATTAAGCTAATTATTTCATTTCATTAAGTTTAAGAAGCTCCTTAATTAATTTTAGATTTTAGCCAATTTCGCAAGTTA
AACTCAATTTGGTTGGCTGACTTTGTAATTTATTTGGCCAAGTCTCAATTCCAAATCTACTTTTATTTACCCTCCCCTTT
AACTCACTTAAAGCCCCAAATTTTGGGCAGCCTTCCCAGTTTCAGCAGCCCACCACCGACCCATTTTTCCCCTAACATTA
CTAACTAATACATAAATCAGCCCAACTTCCTTCAGCAACCATACAACGTACAGCAACCAGCAGCCCAATTCCCATCCCAA
ACCCAATACAATAATGATACAACACCAAATATAACAGCCCACCACCCTTTAAACCCGGCCCAAATCCATTCCTCCTTCAC
AAAAGAACCAAATTTTCCAGAACATTAACAACACATACAACAAACAGTACCTACCGACCCATCCCCTTTCCCTTCCAAAT
TCACGCGACGACAAATTCCAACGGTCCAACGTCCCTATCCGCATTTAATATCAAAGCAGCAGCAAGCAAGCACGCGTCCT
ACCCCTTTCCTCTTCCGGAATGGGGTGATTTTTCGGAAAAAGGGTGTCTCCCCGAAATGGTGAAAGGATTCAAAATTCAA
ATTATTGGGCCCTTTCTATCCGAAATCATCCATTTCCCCCCAAGAATTTTGAACCCTAATTTCCAATATATATATTTCCC
TCGTCCTCACTGTAAAAGGGGGGATTTTTTTGAGTTTAAATTTTGGTGTTAGAAAATTTATTAGGAAGGTAGAGGGGAAA
ATACAGCTGATACAAAAGTAATTAGAGGCTATATAGAGTCAAAAGTAAGGAATCGATAGCTCCCTGTTATTTCCTCTCAT
TAACCACTCATCGAAGTTCAATATTCTCGAAGTTCGCTGGTGGTGGTGGAAGCTCTCTCACGGCTAGCTCGTCATCCCTG
CTCGTTGCTCCGAAAGAGGTAAAATCTTTTCCAAGCTTTGTTTTGTTCAATTCCTAGTTACTCTAAGTTTCTGTTTAGAT
GTTCCTGCTTATGTTTTAGTTGTTGTATGTTAACATTATTTATATTAATAATGATAGAAGTTCTCACTGTTTTGCCTGAA
GTTTGACTACTATTTTTCTACTGGAATATTGTAGAACTCTCAGCTCTTTCCTCTAGTTTCCAATTAATTTTCTTTTGATG
CCTGAAGGTTGATGTTTCTAGTTTCTACGTCCATTTGTTTACATCTATAACTGATTTCATGCTTATATGAAGTTGGTCTA
TTTGCTTCTGGATATTGATAAAAGTTGAGGTTCTTGGTTTACTTTTGTCCATTGTCTCATCTTTTGATCTCGATTGTGCT
TGGAATATGGATATAGTTGTTGGTAGGCTGTTTGATGGTTGTAGCATATATTTTTTTTTTTTTTTTTTTGACTTAGTCTT
TTTCCCGTCGTCGTAAATCTGCAATAATGTGTAATGAGATTTGATGTTAGATGTTGTTTCCTTCGTTCTTCCACCTCGAG
TTGGAAGATTGAAACAACGCATCAATATTGCGAGTTCATTTGGCGCCTCATATCTGCTGTTATGAATCTGGGGTCGATCA
TTTCAACCATGTCAATCTCCTTTCGTGTTTCGCTTAGTTGAAGTTCATCTTCTCCTATCCGTCTTCTAAATTTGATTTGG
GAATGTTGACTTCTGCCTATATTTAAGCTCATATGGGACGCGTAAGTCAAGTTTTCATTTTGGTGTATGCCTGAGCCTTC
TTTTGGTTCATCGAGGTATATTCCTATATGTCGAGATTTTCAGTGAATACGTATATTTATGGGATCAAAATAGAGGATGT
TGGGTCAGTCTGGTTCTCTTAAGATCACCTTTTCCTTATATTTGTCCTTTAGCATGTCTCTCCTGCCTTGTTCTTATTTA
TTTTTGTTGGTAATCCTCGTGTCATGTAGGCCTTGCCTTTCGATTTCCGAAATTTAAATGTCAATGATTAAGAGGTCATC
GGCTTTTATTTCAACATATTGAAGCACTGTATATTTGCTTTTATTTATTTGACAGCTACTAATTTGCCTTTGCCGTGCCT
AAGTTGTTCTCTTATATGTTTGGCATAGAATTTCTTAAAGTGGTCACTTCTTAAATTGGAAACTTGTCCAAATAAAAAAT
GACCAAATGAAACATGATTTCTGCCTAGTATATAACACGCCCTCTACCTCTTTTTGTGTGGTGAATTTTATTGTTTACCA
ATCATTTGTTCATTGAATAAGTTGCCCTTGTTGGACCCATTTTTTACTCCCTTAGGACTTCACTGTTGTGCCCATGCCTG
TATGCATATTTTGCTTAGAACTTCCTTATACTTCAGCTCTTAATAATGTGGTTTTAAATTCATTTGCTCCATGTCATGTG
GTGAATTTGGTAATATATTGTTTCAGATTGCATGGGCTACGTTATTTAATTAAATTGTGTCTCGTTTGCTCTTTTCTTCT
TCGCCTCAAAAGCTAATCATTATTATTATTATTTTTTGTTGCATGTGAAACTCCTTCCGAGTCCTCATGGACTTTATTTC
CTCTCCTTGCATTTTCTTGTTGAGCCACGAAGGCTCAAACCCTTCCCTTCGAGTCGGTGACCAAGAAGGTTGTAGCTGAT
TTTGTTCGCAACAATTTGATATGTAGATTTGGAGTACCAGAATCCATCATTACTGACAATGGAGCGAATCTCAACAGTCA
TTTGATGAGAGAGATATGTGAACAATTCAAGATTATACACCGAAATTCAACGGCCTATCGTCCCCAAATGAATGGAGCAG
TAGAAGCCGCCAACAAGAACATAAAGAAGATTTTGAGGAAAATTATTGACAATCGCAGAGGTTGGCACGAGATGTTGCCA
TATGCTTTGTTAGGTTACCGAACGACTGTCAGAACGTCGATTGGAGCTATTCCATACTTATCAGTATATGGAACAGAAGC
AGTCATACCTGCGGACGTTGAGATACCTTCATTGAGAATCATTCAAGAAGCTGAATTGAGTGATGCTGAATGGGTTCGCA
AGCGGATTGATCAGTTAACATTGATTGACGAGAAGAGAATGGTTGTTGTTTGTCATGGACAACTGTATCGACAAAGAATG
ATTCGTGCTTTCCACAAGAAAGTAAGAGCCAGAATGTTCGAGATTGATCAGTTGGTTCTCAAACGTATTTTCCCTCACCA
GGATGAATATAAAGGGAAATTTGCACCAAATTGGCAAGGACCCTACATGGTTCGCAAAGTATTATCTGGAGGTGCCTTGG
TCCTGTCGGAGAGGGATGACACCGAATGGCCGAAACCAATCAACTCAGATGCTGTCAAGAGATATTATGTGTGAAGCTTC
AGTTTGTGTTTATGTTATTTCCTTGTAATTGTTCATTTGCTTGTAATCATTTTGTTCAAAATTTTATCCTTTTGTAATGA
ACTACGTCTGACCTGAATTCTCAAGAATGAGATACGTAGGCGGCCTATGTCGGCCTCGGTCACCCCTTTATCCCCTTTTA
ATACTCCTCTTTGTATTTGAACTAAGTTCGACCTGAATTCTCAAGAATGAGATACGTAGGCAGCCTATGTCGGTTTCTTT
GTAAATTGCTTATTTATTTATCCTCGAGGGTGAACTACGTTTGACCTGATTTCTGCCTCAATGGGATACGTAGGCGCCAC
AAGGGTTCGGTCATATTTCCCGTAAGATTTCTATTTCTCTTTACAATAGAAACTGGGACAGAATTTTTGAGGGGGACTCA
AAAATTCTCAAGAAAGATATCTGTCCAACCAAGTCGAGACTAAAGTTACCTTGAGGTTTGCAACTGGGACAGAATTTTTG
AGAAGATCTCAAAAATTCCATGATTTATTCATCAACGGATCGAGATAAGCCAAGACAGTTAACTGGGACAGAAATTTTGA
GGACGGCCTCAAAATTTCAACAGGCTCGTTAGTAGTTTGGAACAACTTTGAATACTTCCCAACAAGTGATCAGATAGATC
TCGAGACATCACCTCTAAATGATGTTCGTTAAGCTCGACGTGACATGACGCTTGACAGTGATATTTTCCAAATTTTATAT
TTTTGAAAATTTATTTTTCCTTAAAAACTTTTCCCTCACCTTTCAATTATTCTTGCATAAAGATGTTTTGTCTTACCTAT
CAAGAAGCGGGAGATCGGAGAAATCAACCAGAGATAGCAAAACAAGAAGCAGACAACCGAAGAGATCGACACAGATCAGT
TCATTTTAAAACTAATAATTTTTCTGTGGATGCAGGTCTATAAGCTTGCCTCAAGATCAACATATTCCACCATTCAATGA
ATATGGAGAAGTCAAAGAGGCAAAGAGCTCCCCAAAATTGACAATTTTTCTGTGGATGCAGGAAATAATCTACGCTGCTT
ATATCAAACATTTTGGAATATGAATAACATTATTTCATTCAATTCCCAACAAGGCGAAGTCCCTAATGAACGTGCAACTA
TGTTCAGAGATGGGACAAATGAAAACCTTGAAGAGAGAAATATTATTATTTTTCGGTAACTAAAAATACTTGGAAGAGAT
TTATCTGCATTGCATTATCATATATGATAATACTCTTGCCCTGAAGGTTATTTATATTGTATTGTCGAATGAGATGATAC
CACTACCCGGAGAGTCATTTATATCGTATTGTCAAATGAGATGATACCACTACTCCGAGGGTCATGTTTATTGTATTGTC
GATTCAGACGATACCGCCATCCAAAAGATACCTAGAAGATCACATATGTTGCTCGGTGAAGCATTGTCTTCATTTGGTAT
CAGGGAGGCATCATCAAAAAGAATCATGCATCGCGAGAAAAGGTTTATGCATAGCCAGAGGAAAAAGTCATGCATAGCAA
GAGAAAGAAATCATGTATCGCGGAAAAGTTATGCATTGCAAGAGAAAGAAGTCCTGCATCACAGAGAAGTCATGCATTGC
AAGAGAAGGAAATCATGCATTGCAAGAGCAAAAAGTCATGCATAGCAAGAGAAAGAAATCATGCATCGCGAAGAAGTCAT
GCATAGCAAGAGAAAGAAATCATGCATCGCGAAGAAGTCATGCATAGCAAGAAAAAATATTCATGCATTGCAAGAGAAGA
TTCATGCGTCGCCGAAAAAAGATTCATGCATCGCGAGAAAAGAGATTCATGCATTGCGAGAAAAAGATTCATGCATTGCA
AGAGAAGATCCATGCATCGCGGAAAAAGATTCATGCATTGCAAGAGAAGATCCATGCATCGCAAAGGAAAAGAGTCATGC
ATCGCAAGAGAACGAGTCATACATTGCAAGAGAAAGATTTACCCATCACAAGAAGATCAACATCGACTACATTATTTTCT
TTGCAACAACGACATCAAGAGAATTATCAACATATTACATCAGCCTATTTTATTACTTTGACGTCAAAAGAAGAGTACAT
TGAAGATTATATCACAAATATGAGACAGAAGCTTTATTTGCTTTACGTCAAACTCGAGGGAGTTGACGCCAAATGTTCAA
GGAGAGCCATTAAGTGTCAACATGGATGAATTCTCAAAACAAACCACAGGTGCGGACGACATCAATTAGGATACAGCACA
ACGTGGAACTTTTTCTTAGCAGCGAACTGGGACATAGTCCGAAGAGGAGTGCCAAACTCTTAGGACGCGAGCAGAGGAGC
GACTTCCACCACAATCAAACCACACCCCTATCAGAAGGCATGTGGGTTTATCTTTGGGTTTGTCGGTTTCAATTTCACAT
CCGGAAATTTTGGTCTCTACCGGAAGCAGCTTTCCAATCTGAGTGACAATGCACCAAGAGATTTGGAAAATTATGTCCGT
GTAAGTTCTTAATTATGGATGTGAAATGAACCACATTCATGGCTAAGAGGTTGCAAGCCTCTTTTTCATACTCGACTTAC
TTGTCACTCCTCCAAAACTAAAGGATATCTTGCGTAATAGATTTCCTTTTCAACCGATAGAGTCGAACTACAAGCAGCCT
GATTCCCTGAGTCGGGATATGTAGGCGGGATCATTGTTGAAAACTCGGTTGTGTTCCAACATTCTCCCTTAAATCTTATT
CCCAAGTGTTTCGGTCTCTTCATAATTCGATATCGGAATAACTTTTGAATTCATTCAAAATTGTGCGTCAAATCAAGCGT
ATCGAACTACAAGTGGCCTGAATTCTCATATAGCCTGAGATATGTAGGAAACCCACTTCCGGGGTTCGGCCATAATTCTT
AAAGTCCGTACCAAATTCCCTCTTCGAAAGATGAAGATGTGGTCGGTCAAAATTGGGTTAGTCAATTTCATTTTCCTCGA
ATTTCTTGCATCAATCCAAGTAAAATGAGGGACAGTTGTTGACACCTAATTTTGACCCTCCACGATAAGAATTAATTTGT
GAGCTTCTTAAATTCCGAACGATTTGAAATAATTGACCTTATAAAATTCAAAATATTTTCAAGTTAGTTTTATGTGATTT
TGTCACTTTTTGGAACTTTTAAATAATATATATATATTATTATTATTATTATTATTATTATTATTATTAATTAGCATATT
TTATAAATATTTGAAAATCGTCTCAAAAAGATTTTGTTTTAATTAAATATTTCGTTAATTAGTTTAGTGATGTCGTCACT
TTTGGAATTCTTAAATAATATATATATATATATATATATATATTATTAATTAGCATATTTTATAAATATTTGAAAATCAT
CTCAAAAAGATTTTATTTTAATTAAATATTTGGTTAATTAGTTTAGTTATATAATAGTTTACATTTTTAAATCATTCGGT
TTATGATTAAGCTAATTATTTCATTTCATTAAGTTTAAGAAGCTCCTTAATTAATTTTAGATTTTAGCCAATTTCGCAAG
TTAAACTCAATTTGGTTGGCTGACTTTGTAATTTATTTGGCCAAGTCTCAATTCCAAATCTACTTTTATTTACCCTCCCC
TTTAACTCACTTAAAGCCCCAAATTTTGGGCAGCCTTCCCAGTTTCAGCAGCCCACCACCGACCCATTTTTCCCCTAACA
TTACTAACTAATACATAAATCAGCCCAACTTCCTTCAGCAACCATACAACGTACAGCAACCAGCAGCCCAATTCCCATCC
CAAACCCAATACAATAATGATACAACACCAAATATAACAGCCCACCACCCTTTAAACCCGGCCCAAATCCATTCCTCCTT
CACAAAAGAACCAAATTTTCCAGAACATTAACAACACATACAACAAACAGTACCTACCGACCCATCCCCTTTCCCTTCCA
AATTCACGCGACGACAAATTCCAACGGTCCAACGTCCCTATCCGCATTTAATATCAAAGCAGCAGCAAGCAAGCACGCGT
CCTACCCCTTTCCTCTTCCGGAATGGGGTGATTTTTCGGAAAAAGGGTGTCTCCCCGAAATGGTGAAAGGATTCAAAATT
CAAATTATTGGGCCCTTTCTATCCGAAATCATCCATTTCCCCCCAAGAATTTTGAACCCTAATTTCCAATATATATATTT
CCCTCGTCCTCACTGTAAAAGGGGGGATTTTTTTGAGTTTAAATTTTGGTGTTAGAAAATTTATTAGGAAGGTAGAGGGG
AAAATACAGCTGATACAAAAGTAATTAGAGGCTATATAGAGTCAAAAGTAAGGAATCGATAGCTCCCTGTTATTTCCTCT
CATTAACCACTCATCGAAGTTCAATATTCTCGAAGTTCGCTGGTGGTGGTGGAAGCTCTCTCACGGCTAGCTCGTCATCC
CTGCTCGTTGCTCCGAAAGAGGTAAAATCTTTTCCAAGCTTTGTTTTGTTCAATTCCTAGTTATTCTAAGTTTCTGTTTA
GATGTTCCTGCTTATGTTTTAGTTGCTGTATGTTAAAATTATTTATATTAATAATGATAGAAGTTCTCACTGTTTTGCCT
GAAGTTTGACTACTATTTTTCTACTGGAATATTGTAGAACTCTCAGCTCTTTCCTCTAGTTTCCAATTAATTTTCTTTTG
ATTCCTGAAGGTTGATGTTTCTAGTTTCTACATCCATTTGTTTACATCTATAACTGATTTCATGCTTATATGAAGTTGGC
CTATTTGCTTCTGGATATTGATAAAAGTTGAGGTTCTTGGTTTACTTTTGTCCATTGTCTCATCTTTTGATCTCGATTGT
GCTTGGAATATGGATATAGTTGTTGGTAGGCTGTTTGTTGGCTGTAGCATATTTTTTTTTTATTTTTTTTTATTTTTTTT
TTGTCTTAGTCTTTTTCCCGTCGTCGTAAATCTGCAATAATGTGTAATGAGATTTGATGTTAGATGTCGTTTCCTTCGTT
CTTCCACCTCGAGTTGGAAGATTGAGACAACGCATCAATATTGCGAGTTCATTTGGCGCCTCATATCTGCTGTTATGAAT
CTGGGGTCGATCATTTCAACCATGTCAATCTCCTTTCGTGTTTCGCTTAGTTGAAGTTCATCTTCTCCTATCCGTCTTCT
AAATTTGATTTGGGAATGTTGACTTCTGCCTATATTTAAGCTCATATGGGACGCGTAAGTCAAGTTTTCATTTTGGTGTA
TGCCTGAGCCTTCTTTTGGTTCATCGAGGTATATTCCTATATGTCGAGATTTTCAGTGAATACGTATATTTATGGGATCA
AAATAGAGGATGTTGGGTCAGTCTGGTTCTCTTAAGATCACCTTTTCCTTATATTTGTCCTTTAGCATGTCTCTCCTGCC
TTGTTCTTATTTATTTTTGTTGGTAATCCTCGTGTCATGTAGGCCTTGCCTTTCGATTTCCGAAATTTAAATGTCAATGA
TTAAGAGGTCATCGGCTTTTATTTCAACATATTGAAGCACTGTATATTTGCTTTTATTTATTTGACAGCTACTAATTTGC
CTTTGCCGTGCCTAAGTTGTTCTCTTATATGTTTGGCATAGAATTTCTTAAAGTGGTCACTTCTTAAATTGGAAACTTGT
CCAAATAAAAAATGACCAAATGAAACATGATTTCTGCCTAGTATATAACACGCCCTCTACCTCTTTTTGTGTGGTGAATT
TTATTGTTTACCAATCATTTGTTCATTGAATAAGTTGCCCTTGTTGGACCCATTTTTTACTCCCTTAGGACTTCACTGTT
GTGCCCATGCCTGTATGCATATTTTGCTTAGAACTTCCTTATACTTCAGCTCTTAATAATGTGGTTTTAAATTCATTTGC
TCCATGTCATGTGGTGAATTTGGTAATATATTGTTTCAGATTGCATGGGCTACGTTATTTAATTAAATTGTGTCTTGTTT
GCTCTTTTCTTCTTCGCCTCAAAAGCTAATCATTATTATTATTATTTTTTGTTGCATGTGAAACTCCTTCCGAGTCCTCA
TGGACTTTATTTCCTCTCCTTGCATTTTCTTGTTGAGCCACGAAGGCTCAAACCCTTCCCTTCGAGTCAGCCGGCCTTTG
AAACTGACGGACAGGTTGAATGCACTTAAAAGGGAGCTGGAAATTGAACTTTCAGGTCTTAAAAAACCAAAAGAAGGCAG
TATACATGACCTATACAGCTGTATACACAAGTATACACGGGAAAAAAAAATAACGATATACAGGTCCAAAAATTGAAACA
GGTGTTCTGGAAGTTGAATTAGGTTGTATACATTTGGTATACATCCTTATATACAAGAAAAATGGGCTGGATTCATACGA
TATACACTGATATACAATCAGTGTATACAATAACGGGATTGAGCCTAAGCCCCAAATTTCAGCAAATTTGGCCCAAAAGG
AGGCCCAAATTCAATTTCTCCCTACTCTTTGATTATTTAATTATGATTATTTATCGTTTATTGCGTGTTGACTCTAACTT
TTAAATTGTTAACTAACCTAATTAAATTCCCCAAAGATAAGTTAATTTCTTTACATTGGCTTACCTTTAATACATTCTTA
TATTTGTTTTTGTTTTATCTTACTAATCAAATATATTGGCCATGTTTCATTTTGATTAAATCTTTTGTTTCTAAAAGGAC
GTGTTTTGAATGCCTCTTCCTTTAATCATTTTGCTTATTTAAATGGTTTTAAGTTAACACTTTTCTCAAATGAACTAAAA
TAAAATAAAATTGTGTGTGTTCTCTTTTATCAATTGATTTAAAATGGTCTCATGCTTTAATTGGTTCAAAATATTATCTT
AAAAAAAATGATGAATTAAATAAAATTTTAATTAATCTAGTTTTATTAAGATTCTCATCACTTGTATTATAAGCTAAATA
TGTCATTTTGAATTCTTTTCTCTAAAAAAGAAAATGTGTCTTTTATCTAATTATTTTTTCAAAGTTAATTAAATATTGTA
ATANNNNNNNNNNNNNNNNNNNNNNNNNNNNNNNNNNNNNNNNNNNNNNNNNNNNNNNNNNNNNNNNNNNNNNNNNNNNN
NNNNNNNNNNNNNNNNNNNNNNNNNNNNNNNNNNNNNNNNNNNNNNNNNNNNNNNNNNNNNNNNNNNNNNNNNNNNNNNN
NNNNNNNNNNNNNNNNNNNNNNNNNNNNNNNNNNNNNNNNNNNNNNNNNNNNNNNNNNNNNNNNNNNNNNNNNNNNNNNN
NNNNNNNNNNNNNNNNNNNNNNNNNNNNNNNNNNNNNNNNNNNNNNNNNNNNNNNNNNNNNNNNNNNNNNNNNNNNNNNN
NNNNNNNNNNNNNNNNNNNNNNNNNNNNNNNNNNNNNNNNNNNNNNNNNNNNNNNNNNNNNNNNNNNNNNNNNNNNNNNN
NNNNNNNNNNNNNNNNNNNNNNNNNNNNNNNNNNNNNNNNNNNNNCGTATAAAATAAAATTTTAAAATTATATATATAAT
GTCGGGTTGTTTTTTTTTAGTTGAAACCAAATCAACCCAAATATAGTCAGTTTTTTTTTTCAATACCAAACCACTAGTCG
ATTTTTTTTTTCGATTTGACTCGATTTGCGGTTTGGTTTGGTTTTCGGTTCGGTTTTGTACACCCCTATTCATTATGATT
TTTACTCACACCTCTCATCCATGATCAAATGGATTGATATCATATTCATAACAACTCTAAGTGTTCTTCAATCCTATCCT
ATAAATTTGAAGCAGAGAAAATATGTATTTGCAATACAAAATTTATATGAAATATATTGCGCAGTGAACTGCTTCAAGAA
GACAATCTGATACATTTGGAGACGATTTCTGATTCAACTTCTTCTATTCCACAGATCGAAAAAAAATAAAGAGATTGTTT
TCATAGACTCCAAACTTCTTTTGTTTATTATGTCTAAAATACAGTAAGTCAGTAACAAAATAAATTAGCACTTAATAATT
GAACTTAGCTCTGCACAGAACTCAGAAGCAACATATATTATTTTTTTTCTATTATTTTGATGAAACCACTAGTTGATGCT
GACTCTATACTCCACATAAACAAGTAATAATATAATTTCAATGCTAAAAAAGACAAGATAAAGTTAATATAAATTATTAT
TCTACCATATCTCCTTTAGCATCTTTAATTTGTTTTGTATCAAATATTTTATTAATCTTCCATCTGTGGTCCATTAGAGG
AAAAAACAAGTAAAAGAATTGATAAGTCTTTCTTTATCATTGTTTATTAGTACCTACTTTTTTTCCTTTCATGTAAAAAG
AATTAAGTGCAATTAAAAGTGAAGAGAAGAACATATAGTACTCAATTGAAAGAAACTATAGACAGAGTTTATCAATACTA
GCTCTTTTTCTCTATATTTTTAACTAGTATGCTTTGAAGGGAAGAAAAAAATTGCATAGTGAAAGTAATTATTGAAGATG
AAAGAGATTATTGGAGGATGAATTTTGACTAAACAAAAAAAAGAATTGCTCATTTTGGTTAGAGTGTAGATCACAGGTAT
GCTCACTCACTTGCATCTCTCACCATTAATTAAAATTATTTGATACACATCTATTCTGATTAGGAAAAGATCATTATTCT
TTAGAGATAATATCTCAGATGGTCACTCAATTATGCATTATTCTTTTAGAAAGTCACTTAACTTTGAATTTTAACTCAAA
AGTCACTTAACTATGAATTTTTTTCTCAGAAAGTCACTCAACTTTGAATTTTATTTCAAAAGTCACTCAATTATGAGTGT
TTTACTNNNNNNNNNNNNNNNNNNNNNNNNNNNNNNNNNNNNNNNNNNNNNNNNNNNNNNNNNNNNNNNNNNNNNNNNNN
NNNNNNNNNNNNNNNNNNNNNNNNNNNNNNNNNNNNNNNNNNNNNNNNNNNNNNNNNNNNNNNNNNNNNNNNNNNNNNNN
NNNNNNNNNNNNNNNNNNNNNNNNNNNNNNNNNNNNNNNNNNNNNNNNNNNNNNNNNNNNNNNNNNNNNNNNNNNNNNNN
NNNNNNNNNNNNNNNNNNNNNNNNNNNNNNNNNNNNNNNNNNNNNNNNNNNNNNNNNNNNNNNNNNNNNNNNNNNNNNNN
NNNNNNNNNNNNNNNNNNNNNNNNNNNNNNNNNNNNNNNNNNNNNNNNNNNNNNNNNNNNNNNNNNNNNNNNNNNNNNNN
NNNNNNNNNNNNNNNNNNNNNNNNNNNNNNNNNNNNNNNNNNNNNNNNNNNNNNNNNNNNNNNNNNNNNNNNNNNNNNNN
NNNNNNNNNNNNNNNNNNNNNNNNNNNNNNNNNNNNNNNNNNNNNNNNNNNNNNNNNNNNNNNNNNNNNNNNNNNNNNNN
NNNNNNNNNNNNNNNNNNNNNNNNNNNNNNNNNNNNNNNNNNNNNNNNNNNNNNNNNNNNNNNNNNNNNNNNNNNNNNNN
NNNNNNNNNNNNNNNNNNNNNNNNNNNNNNNNNNNNNNNNNNNNNNNNNNNNNNNNNNNNNNNNNNNNNNNNNNNNNNNN
NNNNNNNNNNNNNNNNNNNNNNNNNNNNNNNNNNNNNNNNNNNNNNNNNNNNNNNNNNNNNNNNNNNNNNNNNNNNNNNN
NNNNNNNNNNNNNNNNNNNNNNNNNNNNNNNNNNNNNNNNNNNNNNNNNNNNNNNNNNNNNNNNNNNNNNNNNNNNNNNN
NNNNNNNNNNNNNNNNNNNNNNNNNNNNNNNNNNNNNNNNNNNNNNNNNNNNNNNNNNNNNNNNNNNNNNNNNNNNNNNN
NNNNNNNNNNNNNNNNNNNNNNNNNNNNNNNNNNNNNNNNNNNNNNNNNNNNNNNNNNNNNNNNNNNNNNNNNNNNNNNN
NNNNNNNNNNNNNNNNNNNNNNNNNNNNNNNNNNNNNTCATCAAGATCAGAGACTACAATGAAGTCGGGATGTATGCTTG
ATTTTGTTAATGGTCTACGAGAGGATCTGGGGGAGACGCCTCTAGGCCGTGATGAAATTCGGTGTCTCGGAAGAGGACTT
TATAACCTTTCCATATTTTTCAAGGACTTAGAATATACAGGCACTCCACTCAAAGAATTCAATTCTCTTCAATCACTTAT
TGAAGCTCTGGCCTTTGAGGCAGCATTTGTGATCTACTCCTGTGATAATAAGGATCTTCTTTTTGTTTTGCAGCCAAAGT
TTAATCATGTCAGTGTAGTAATCCGACTGATACGGCTACTAAACAGTCGAGCAACCATGACAGCTCCACTGAAAGATCTG
ATTGACTATGCTTGGGAAGAGCTGATAGTCCTGAGAACTTTTCTCATTGATTCATTGGAGCAGTGCAAACAGCAACCTAA
GATAACTGATTTTTTAACCCTTCTCGAATCTGTGACTGACAAAGCATGTTCAATCATTGTATATCTTTTACGTTATGCAG
AACAAGAAGACTTGGACTGGGAAATGAATTGCTCACGTTTTAAATTGCTTCTTAGGTTCAACTTTATTAAGGCAGCAATT
AGACAAATGTGTCCCACCATTGCTGCTTCATCATCAACTGAGATATATCTGCTGAACTTTCTTCCTATTGATTTTGAGGT
CATTGATTCTTATTTAAACATGCTAAAATCCTCAAAGAAATCATCCTCCCGTCACCACCACATGGATTTAGTTATGATGG
GGTTTCATGAATATATTATTGACAATCTGCTACTGAAGCATGAAACTGATTTGTCATTTACAGTTGGAGATGGCGTTAAA
AATTTCTACTATGGATTGTTGCTCCTGGTAACATCTCTTGTTGATCCTCTAGCTTAGTGCAGTGGATTTGCAATTGAGGC
CAAATCTGTGAATAGCAACAAAAGCAATCTTGTTCTTCAGTTTTTGACTGTGGCTTTCAAGCTTATCGAATCTGAGACAA
GGTTGGGATATGTACTGGAGGACAGTCTGCACAAAGCCAGTTTGGAAGCTCATGAAGAGCTTATTTATCTTAGAGTTCTT
CTCATATATGTTCTCAAGCAACACACACAGCTTAATGAATTGCATCATATCTTAATGCATGCAGAAGTGACTGCCAAAAG
GATAGCAAAAATCATCAACAGAATAAGCATTAAGAAAATTGGGCTTTTATTATCTGAGATTAAATCTGTCAAGGTAGAGG
TCAGAAAAGTATGCTTTCAGTTTCTGGATGCATCACCGTACATCATGACAGATGGAGAAGGCCTTATTGATTTCTTATTG
AAATGCCAGGACGGGCTGCTCAATTATGATGCTTGTTCAATTCCTTTTCAGAAGAACCAAATCCCAGTAAACAAAGACAA
ACTAGTTTATTTGGGTTCTTTTATTGCAGATATTGTACATGTAACATCCCAGAGAATTTTTTTCGAACTAAGACTCGAGC
CGTCCTTCATGTGGAGTGAGATTTTACCGAGGAATAAAATTTCTTGAGTGTTAAGTTAAGATCCCTAGATGTAGCACATT
GAGTTCCAAGAAGAGTTGAATTGGAAATAGTCATTTTGGAAAGAATTTGGAAAATTTGTCTATGGAAAAAAAAGTGAGTT
TTTGGTCAACTTTGAGCAGTCGTAACTCCTAGCTCAGAATGATTTAGGCGAATTTCCAGTTATTTCTGGAAAGCCCTTGG
AATGATCTTTCCAACGCCACTGAGTTTTCTTGATTCCGAGTTCGTATGAGTGAGTTATGCCCTTTGGAAGTTGGGTTGTT
GGCACAGTCGCACAGTCGCACAGTGCAGTTTGTTTAGTCCGAAAATTTTAAGGGTATTTTGGTCTTTTCCCTAATCTTTT
CTTTGGGTTATATTGAGGTGTTAGACTGATGTTTGGATCATTTTTGTCCCATTTTAAAGAGTGAGAGTAAGAGTGAGAGT
TAGGGCTTGGAAGATAAGAGAGAAAGAAGAGGAAAAGAAGAGGAGAAAGAGAAGAAGAAGCTAAGGATCGTCGTGGATTT
TCGTCGGGGGTGATCCCTAATCAGGTATGTGAGTTCTTTAGTGTGGGTTGATCCTTTCCCCCACACACCAAGCTCATTTT
ATGATTTGAGAAAAGATTGGAATTGTTGTTGAAGTTGTTAGTTGTTGTTGAAGTTATTGTTGGTTGTGGGACATGATTTG
GGTGTGTTTTTGAGTTGAATCTCTTGTGTGTTGAGGGATTTNNNNNNNNNNNNNNNNNNNNNNNNNNNNNNNNNNNNNNN
NNNNNNNNNNNNNNNNNNNNNNNNNNNNNNNNNNNNNNNNNNNNNNNNNNNNNNNNNNNNNNNNNNNNNNNNNNNNNNNN
NNNNNNNNNNNNNNNNNNNNNNNNNNNNNNNNNNNNNNNNNNNNNNNNNNNNNNNNNNNNNNNNNNNNNNNNNNNNNNNN
NNNNNNNNNNNNNNNNNNNNNNNNNNNNNNNNNNNNNNNNNNNNNNNNNNNNNNNNNNNNNNNNNNNNNNNNNNNNNNNN
NNNNNNNNNNNNNNNNNNNNNNNNNNNNNNNNNNNNNNNNNNNNNNNNNNNNNNNNNNNNNNNNNNNNNNNNNNNNNNNN
NNNNNNNNNNNNNNNNNNNNNNNNNNNNNNNNNNNNNNNNNNNNNNNNNNNNNNNNNNNNNNNNNNNNNNNNNNNNNNNN
NNNNNNNNNNNNNNNNNNNNNNNNNNNNNNNNNNNNNNNNNNNNNNNNNNNNNNNNNNNNNNNNNNNNNNNNNNNNNNNN
NNNNNNNNNNNNNNNNNNNNNNNNNNNNNNNNNNNNNNNNGTTAGTTTCCAAGTCAAGTGACGTTAGATTCCCAGTCAAG
TGAAGTTAGTTTCCAAGTCAAGTGAAGTCAAGCTTAGAAGTAAGTAAGTCAAAACAAGTCTTTAAGGTTTTCCAAGAGTC
TTCATTGAATGTTTTAACTTCATTCTAAGGCTCAAGTTCCAAGTTAGTATAGAGTTCCAAGTTAAATATAGAGTTTCAAG
TCGAGTGAAAAGTATTGAGTTTCAAGTCAAGTCAAAAGTTAAGAGTTTCACGTTAAGTTAAGAGTTTCACATCAAGCCAA
AAGTTCAAGTAAAGTAAAGAGTTTCAAGTAAAGTAAAGAGTAAAGAGTTGAGTTCATTTTCTCAAAGTTATTAGGGAACT
ATGTATTCCCAAAGAAGTTTTAAAGAAATGTTTTTACATTTAAACAAGGTTGGAAACTGAGATTTCCAAAAGAGCCTTCG
AGCTAGTTTTTGAGTAATTATCTCATATCAGCAGGAAAACATATGTTTTAAAAACATAAGAGCCAGTACATTTTTGGGAG
TAGTATCGAGCACCGAATTGGGGGAGCGTTCAAAGAACCCACAGCCCCCATAGAACCATGTTAGCCACCATGGGTAGAAA
AGGATCATACTTTTTAGATGAATCCTTTTCATATTAGACTAGTGGATCCATTAGGCAGTTCAGGTCTTATACCTTTGGCC
GGGTATAAGATGCTCTGGCAGCGTGAGGTCGATCGCTGTATCATCACTATAGCTCTTATGTGATGGCTGTCGGTTAGAGA
AACTCCCACAACAGTTATTGTATTTTTATACACAGAAATTATTGTATTTTATATACATCAGTTCAATTGTATTTCTATAT
ACATCTCAGGCTTAGTGTATCCTTGTATACACACAGATTTTATAGCATGTTTTAAACAGTCTCTCTTTATATCGCACTTG
TTTTAAATTGCCTTATATTGAAAGAAGTCAGTCAGGTTGAGTTCAGTTATTCAAGAGTCGAGTATCCTTGAGTTAAGTAT
CTTTGAGTTAAGTATATATCTTGAGTTGAGTATCTATCTTTGAGTTGAGTATATATCTTTGAGTTAAGTATCTGTCTCTG
AGTCCAATATCTATCTTCTGAGTTGAGTAAGTTTGAGTAGTTTTGAGTATTCCTTGAGTTGAGAAAGTTTGAAAAGAGGT
AAGTTATTCAGTTTATTCCAGTTTTTCTTCTAGCCTATGTTGTTTAGCTTTCCAGCTTACATACTCGTACATTCCACGTA
CTGAGCCATTTGGCCTGCATCTTTTTTATGATGCAGACACAGGTATACAGGATCATCAACAGGAGATTCGTTGATACATC
CGGGAGTTTCGGTTAGCTATGACAAGCCTCTTTGCTTCCGGAGGATTTCATTTACATTTCAGTTGTATCAGTTGTTAGGA
GGTCATGGGTCTTGTCCCGGCTTCCATCTTTATCAGTTAGAGGCTTCATAGATAGACAATAGAGTTTCAGAAGTCTCTTC
ATTTATTTTGTTAAATGTTTTGAAGACTAAAGTTGCCTTTTATGGCGAGTTGTATATATATTCTATTATACAGAGTTTTC
TTTTGAGTTAAAGATTTGTAAAGTTGAGTTTATAAACTCTTATTCAGTTTTAAGCTCTTGTATGCTTAAGTTAGTCTTCC
GCTTGGAGTCAGCCAGGATGAGGGTTCGCTTGGGGACCAGCAATGGTCTTCGAGTGCCGGCCACGTCCAGGGTGTAGGCT
CGGGGCGTGACAGTACAGCATCGTGATATGCATCAAGAGCTCAAAGACCTTGTGAAACGTGTTCAAGATTAATGTTTGTC
TGTCTCTTCCCCATCAGAGATTCTGCACCTTCTTGGTATTACAGGCTACATCTCTATGATGTCAGGAAATTGCTTAAGTT
TGTTGAGAAAGAGGTCAAAATGATTTGTCTCAAAGTTTCAGGTTCTTCAAGTTATAGCTTGCCCAAGATAAATGAACTAG
GATTTCTCGATTGCTTTCTGGGAAAATTAGATGAGATGTTAAGTTCTCTCGAGTCAGTCATCGACATAAAATGTCAAATT
GAGCCATTGAAGGAGGGCTTATTGTGTCTAAGAACGTTGACTGATCATTTCCCAGAAATCTACGATGAGCATGATGAAGT
TTATAGTCTTATAACAAGTGTTACTGCCATGGCATACAAGGCAGAGTATGTCATGGACTCGTGCTTGACCTATTCATATC
CACTCTGGTACAAAGTTCTTTGGATTTCTGAAGCTGCTGAGAATATTAAACTTCTAAATAAAGTTGTTAGGGAAACATGT
GAAAGAAAAAAGATAGATGTGGCAGTGCTCAAAGTTAGAAAGACCTTAACTCATCTTGTGCCGTCTTTATCAGCTAATAC
TGAAGGATCAAATGAAGAAATGGAGATTTTCCAGGAGGCGATGGACCAAATGAAGAAGCAGCTACTTGGAGGTTCCCGTC
AGCTAGATGTCATCTCATTGGTTGGCATGCCGGGAATTGGTAAGACTACTCTTGCCAAGAAGATTTACAATGATTCAGTA
ATCACCTATTACTTTGATGTCCGTTCTCACTGTCGCGTGACTCAAGTATATTCATGGAGAGATTTGTTGCTTGCCATTTT
GAATGATGTGCTTGAGCCTATTAATCGCAATGAAAAAGAAGATGGTGAATTAGCTGATGAGCTGCGCCGATTTTTGTTGA
CCAAGAGATTCTTAATTCTCATTGACGATGTGTGGGAAGATAAAGTGTGGGACAATCTACATGTGTGCTTCAAAGATGCT
CGGAATGGGAGTAGAATTATTCTAACAACACGTTTGAGTAAAGTTGCCATTTATGCTAAATGTGAAAGTGAACCTCATCA
TCTTTGCTTCTTCAGAGATGATGAGAGTTGGACATTATTACAGCAAAAGTTGTTTCAAGGGCAGAGCTGTCCGCCTGAAA
TTGTTGATGTGGGGTTTCGAATAGCTAAAAAATGTGGAGGGTTGCCTCTCTTCATTGTTTTAGTTGCTGGTGTTCTCAAA
GAGAAAAAGATAAAAGCAGAATTGTGGAACAAAATAGAAGAAAGTCTAGATTTACTGAATATTGGTAGCTTGGAAGAGAG
CATGTCTATAATTGAATTCAGTTATAGGAATTTACCGCAACAGCTGAAGCCTTGTTTTCTCTATTTTGGAGGACTTTTAA
AGGGAAAGGATATTCAGGTCTCAAAATTGACTCGGTTGTGGGTAGCTGAGGGTTTTGTACAAGCAAATGAGGAAAACAGA
CTAGAAGATGCTGCAGAAGGTCTCTTGGAAGATCTTATTAGTAGAAATTTAGTGATGGACGTGGAGAAGAGACCCAGCGG
GAAGCTT
AAGCTTAGCCCCAGGTACATTGGGCCTTTTGAGATACTCTGAAAAGTTGGGGAGGTTGCTTATGAGTTGGCCCTACCTCC
AGCATTTTCAGCCATTCACCCGGTTTTTCATGTCTCGATGTTGCGGCAATATGTTCCTGAGGAGTCTCATGTGCTCCAGT
ATGATGCAGTCGAGTTGGATGATCGTTTGACATTTGTAGAGGAATCAATTACCATTCAGCGCGGTTAGCTCCGAAATGTC
AAGTTTGGTCTAGATTGACCCTTCTTTTGTGTCTGGATGTTTTTGATATCTTTTCGTGCCCTTTTGTGGGTTTTGACTTA
AAATGGCTTTTAAAAGTGGGACCCACTTTTTATCGAAATGACCTCTGATGGAAATTTCGACTGCGCCGTTGAGTCTGGAA
TATCGAATTTGGTATTGTTGCATATCTCATTTGCGTGCACTGGATTCCGAACGAGATCGGAGCACCCCGTCGGAGTTTTA
AGTTTTGGAATTATTGCATATTTTCTGCAATAAATGTAGAAAAACCAGCAACATATTCCCAAACTTAAACCCTCATAACT
CTCTCATCTCTCAACCGATTTGAGCGATTCAAAAGGCAAAGTTGTGAGATTTTTCGAGAAAAACGTGTTGGAGAGCTCGG
ATAGTGATTTGGAGTCCCCGTTCGAGGTAATTTCGCGATAAAACCTGACTGCAGTACCTTTTTCGAGCCTTTGTTTTTGG
TATTATTGTTTTGGTCATATCTCACTTATTTTAGCTCGGTTTTGGGTGATTCGAAGTCTCACGTGTTGAGAATTGTCGTG
GCTTCATCGTAGAATGTTTAAAGAGTGTTGGACACCATTAGATTCTTGTAGATCTCGAGTTTAGGTAGCTGTTGTTTTCC
TTTCTTTTTTTTTAGTTGATTAAAATGGGATTTTCTTGCTTGTTGGTTTTTGCTGCGTTTTGAGCCCCGAATTGTGTTTC
ATTTTGGAACACAAGTTTGTGGTGATGTATATGGTGTCTTGACGGAGTCAAATTATGACATTTCGGTGCGGGTCCCACGA
TTCTCGTTTTGACTCCAAAATTGACCCGTCTCCGTTTGTTGAAATTTTGGTGTCTAAATGACTGTAATAACGTTGTGATT
CTATTTTTGATAGCGGGGCAGCGTTTCGAGGACGTTCGAAAAGGGAAAGCTCCGGAGAAGTGATTTTGGAGCGCGTGTGA
TTGGCCTACAGGTAGGCTACGGTTTCCCTCTCTTAGATTGAGCTCGAGAATGTGAATGCATGTTGATTAGTTTGGATTTG
GGTTGGGTAGTTATTGAATCCTGCATAGGTGTTAAGAAATCATATTTTTGGCCTATTTCGGGAATTATCGGGTAACTATG
AGCATGTTTTGTGTTATTAATGGACCATCTTCGCTATGTGGAGTGCTTGCATGCTTAATTATTGTTTATTTGAAGCATGT
TGGGCCTTAGTTTAGGTTTGACTAAGGCTTGCCTTAGAAATACATGATTCGGATCTGATAGGCCTTAGTTTTGCCCCGAC
GTCGCTCGGCCGGCTTAGATCCCTGTAGACTGGTGTAGCAGACTTGAGTCTGATAGTCTAGGCCTTAGGTAGGCGATACT
CTTTCTCCGACTATAGTTATACTTATTTTCCCGATGTTACGACTTCACGAGTTACATCGTCGACACTAGTTCTACTTTGT
GATTTGAATTTGATTTTCGATTTGGTTCCAAGGAATTACATTGATTGGCTAAGTATGGATGGCGTTCCACGGATATTTAT
GAGTGTGGATCGATTAGGACTATTTCAGCAGCTACATTGGCACATTTATAGGGCATCCGGTTTAAGGTCCAGCCCTATTG
CCCAGATACTTATATAGAGCATCCGGTTAGAGTTTCGGCCTCAGATACTTGATACTTGTGATTGGTTACTTGGGTACTTC
TGGTGAGCATCCGGTTTGAGGTCCGACCTCCGTACTATCAGATTTTACAAATTGGGGTTGAGGTTCTGGTTTGTGTTCTC
CATTCTTAGGTTCTCATATGCAATTCTCTTTAGTTATAGTTATTCTGTGTACTCGTCGGGCTTATGGGGGTCCGTTCGGG
TTTTTATTTAACTTGCGCACGAGTGTACCTTCTGGGCTTATGGGGGTCCAGTTAGGTGTAGTTAGCTTATAGATTACTTT
AGTTAGTTCTTTCTACACTCGTGTGCATTCCATTGTTAGTTAGATTTTAGTTCTTGACTTCGGTTTGTGTTATTCCTTCT
TTTGATATTGCCTTTACTTTTCAAGTTCAGTCGGCCTATGATGCCTACTGGGTACCTGTTGTTTTGGTACTCATGCTACG
CTCTGCATCTATTTTGTGATGCAGGTCCGGGCACTAGTAGCCAGCGTTGATCGAGCTTGGAGCAGACTGATCCAGAGACG
GGAGTGAGCACACGACGTTTTGTACTATTTCAGTCTCCATCTGTATATTAGACTTGTCTTTTACCTTTCGAGACAGTCCA
GTCTCTGTTGTTCACTTTTGGGACTTGTACTCATTTTGTTAGTAGCTCTGTACTAGTTACTTCCAGGTTCTGGGAGGGAT
CTTTATTTGTATTTATGTTTTGGTTTGCTTCCGCCTGCGTATATTGTTATTTGTCTACTCTTGTTTAGTTTCTACCCTCA
GACCCATTACTTGTTGTTTCGAGTTACGGGTTGGCTTACCTGCTGGTGGGTTATAGTAGGTGCCATCATGACTTGAGAAC
TCGGGTCGTTCCTTAGCCAAGGGTCGCTTGGATACACCCAAGCAAGCTAAACTATCCATACTCACCACTTTCCGACTCAA
AGCGTCTGCCACCACATTAGCCTTTCCCGGATGGTATTGAATGGTGACATCATAATCGTTAAGTAACTCCATCCACCTTC
GTTGTCTCAAATTTAGATCCTTTTGAGTGAACACGTGTTGCAAACTATGATGATCGGTAAATACCCAACACTTAACACCA
TACAGATAATGTCGCCAGATCTTAAGTGCAAACACTACCACTGCTAAATCCATATCATGTGTTGGGTAATTCCTCTCATG
CACCTTCTATTGATGTGATGCATAAGCTATAACATTCTTAACCTGCATCAGCACAACACCCAAACCAGAAAGTGAAGGAT
CACAATGAACAATAAAATCATTACCTTCAACTGGTAACGCTAGAATATATGCGGTGGTCAAGAGAGTCTTGAGTTTTTGA
AATCTCTCCTCACATTTTTCAGTCCATTCAAATGGTATCTCCTTTTTTGTCAAATTTGTCAAGTGAGTGGCAATAGAAGC
AAAGTTCTTCACAAACCGACGATAGTAGCTAGTGAGCCCCACAAAACTCCTAACTTCCGTCACAGAGTTAGGTTGAACCC
AATTCTTAACCGCCTTAATCTTTTGAGGATCTACCATTACCCCTTCTTTTGAAACTACATGTCCTAAAAATGAAACCGAA
TTCAACTAAAATTCACACTTAGAGAATTTTGTATATAACTTTTGTTTCCCAAGAACACCCAGAACAATATGAAGATGGTC
GACATGCTCTTCCTCACTTTTCGAATAGACCAAGATATCATCAATAAATACTATGACGAACGAATCAAGAAATGGTTTGA
ACACCCCATTCATCAAATGCATGAACGCTCCAGGCGCATTAGTCAAACCAAAATACATAACTAGAAATTCATAGTGCCCA
TTGCGGATTCTAAACGCCGTTTTGGGCATATCCTCAGGCCTAATTTTCAATTGATGGTAGCCAAACCTTAGATCAATCTT
GGAGAAAACTGATGCACCTTGCAATTGGTCAAAAAAATCATTTATTCGAGGCAAGGGATACTGTTTCAAATAGTGACCCT
ATTCAATTATCGGTAATCTATACATATTCTCATACTACCATCATTTTTCTTAACAAACAAAACTGGAGCACCCCATGGGG
AAGCACTAGGACGAATAAATCCCTTATCAAGAAGCTCTTGGATTTGAGCCTTAAGGTCTCTTAATTCTGTTGTAGTTATG
CGATATGGAGGGATAGAAATGGGACGGTACCAGGTTCTAAATCAATGCAGAAATCTATATCTCTATCCGGAGGCATACCA
GGCTAGTCATTAGGAAACACTTTTCTAAATTCTGACACCACAAGGATAGACTCAATAAATGGAGTCTCAACCTCAACATC
CCTAATATGAGCCAAATAAGCCAAATAACCCTGCCCTACCAATTTACTAGCCCGAATGGAGAATATGATGTTAGCTTGCT
TAGGCTTGTACACCCCTTTCCACTCTAACTTTTCCCTTCACGGAATTTCTAAAGTTCCAGACTTAGTATTAAAATTAAGC
ATAGCATAATAGGGGGGACAACCAAGTCATGCCTATGATTACATCAAAGTCAGTCATATCCAAAATCACCTAATCAGCCC
AAGTCTGAAAACCCTTAAAAAAAATAGGATAAGCACGATAGACATGGGTGACTATGACAGACTTTCCAACTGGGGTAGAA
ACATGGATGGAGGCATCAAATATATCACAAATCATAGAAAATTCAGAGGCAAATCGTACGGATATATATGAATAAGTAGA
ACCCGAATCAAATAACACATTAGCCATCCGGTCACAGACAAGAATAGTACCGGTGATCACTGCGTTAGACTCTTCTACCA
CATTCTTGCTCGGAAATGCATAATACTGAGCCCTATCATCTTGATGAGCTACTTCCCTGCCTGGTTGCGCGTTACCCCTA
CATGTATTACCATTTTCTCTACCTTTACGGCCTCGCTGATTAGCTCATCGCCCATATTATGGACGTCTTCTACCATTATT
ACCATTTCCCGCGGGTACCACTGCTCTAGTTTACTGCTGCACGGAATCTAACATTTGTGGGTAGGACAATCTCTCCTCAT
ATGCCTAGGTTCTCCAAGATTGTAGCAAGTACGATCAAAAGATGGTCTACCGCTCGTCAAAGGTATGACTCACTGGCTAT
CCTAAATCAAATTATGAGATGTCATGACCCGAGTCTAGACCCCGAATGTGACACCGTGTACTCGACCCTCAAGGGGTCTT
ATACAAGCCTCACAGCATGTCATTGCATAAGATACTTAGAAATAGTACGTAATTAAAACTTTTATTTAAAACCATACAAT
CTAAAACATTTAAAAATACTTGAAAGACAACGGATGTCTATTGTTTCAGATAGCCATCTAAAAACAATATCCAAAACAAA
AAGTAGGGTAACGTCCCTTTACAATCGAAAGTCTAACAACAGTCTTTTACATGAAAGAAAATGAAACATCTTTTCGTCGA
TCTATGAGGACGTACCACTTAGTCTTGGAGAATCTCAAATTCAAGCTTCAACTAGAGAAAAACAAGTCAAATGCCGGAAG
CTACACTTGTAGTAAGCTTGAAAGAAATATGGGTTAGCACAATTAAGTTCTAAGTATGATAGTCATGCAAAAACCATGCC
TTAAAACGGGCGCTTTATTTGAAAGTCATGATTTTATTCCAAT
AGCTTTATTATATTTATATCCTAAAGATAGAAGAAAGGAAGAATACAAAAATATAGTAATCAATTACGAAGTTAGATTTA
AAAACTCAAAAAGATGAAGATATGAAAAATAAAAATTCACTTACAACTTCATATTGGAGAATATTCATCTTGTAACTATG
ATAATTTACATATTTCTCGATAAAAATAAGATGAATATGCATGAAATTTTAAAGAATACTAATAAATAAAATAGTAAGAA
TTCTTATAATTACAAATTGGTAATGAAAATTTTACAACCGATGTGGACTAACCTATGCAAGATGATCACAAACTTGAATA
AAAGAAGGAATATAAATAATGTGGTGTGAGTGTGTTTGATAGACTCTTCATTACCCCCACTTATCTTACAAATTAAAATT
GAAAAGTTATCAAACTCTTCGTTACCCACATTTAATTAGTACATGAATAGATGATGCAATAAGATCTTGTTTGATGCATG
AATTTAAATATAACTATTAATTAATTAAATAGATATTAATATTTAATTTATTTTAGGGGTAAGATAAGTGCAAAATGGTA
ATTTAATTTGAGGTTAGGAATAAATACATGACACATATTAAACTTGTAAATAAAAAGTTCATACAATTTATATAGGTCTA
AAGCTAGATGAAAGGTCTTTCCAACTAAATTCAATAGACAATTAATTTTTATAAAAAATAAAATGATAAATATACTTTTA
AAAACCATTTTAGTAATTCAACTTTTGACTTAGACTCTTTACACTTTTAATAGAATGATCTTGTTGACTTATATTACTAA
AATCTAAACAAAATGAAGCTTAATTACTCCATTCTCATAATTTTTTTACATGATTTTAAGTTAAGGAATAGTTTTTAGTA
GTAACAAGAGTCTAAGGAATTCATAAAGAAACAATGAAAATGTCCAAAAGCAAAATTGTCATCATACCAACCATTTGAAT
TTTAACACTACGAAAAGCTACCATAAATATAGAATGCTTATGTTTAAGAAAACTATTAGGCTTAGTGCCGCATAAATGTA
AATGTAACTCTCATTTTTATTTGAAAATTAAATTGTTAAATCTCATATTGTATAAATTGTAGAAAAATAAAAATGAAACA
AAAGAGGTGAAAATGAACACATATGTATATGTTTGCAACACTTTGTTAGATAGACGACAAAGTAACACAATCAAAATCTT
CCATTCAAAGTAATAATCTTTTTGCAATCTTTATTTAAATTTCTTCTATTTAAACAAAAGCATATTGCATAAATTATTCA
AGTATTATCAAACTCATCATGTATTAATAAAAGTTCTGTCAATTAAGTAGCACTTAAAAGAATCTATCTATATATAAAAA
GATAAAGAAAAAACGCCTACGTGTCAGCACAAAAAAAAAAGAATTTAAGAATTATTAAATTAATTTAAAATCTAAAAATA
AAAAATAAAAATTGCAAACACTATAAAAATAATGAAAAATTCAACAAGCAGTTTTTACAACTTTTTTAAAAAATTCAAAA
ATTTAAAGTTACCTTAACTTTTTACTGTTTTTCAAAATATTTTTTATTCTTTTGATTTTGAATAAAAAAATAGGAGATAT
AAAATAATATTATAATAATTGTATCATCTTTCATAAAATATCAAGTCCAAAAATGATTTTAAAACAAAGCACTTCATTTA
TTTATTTTATTTGTTATCTTACAATTTTATTATGTAAACTTAGTTACTATTTTTAAACTGAATGTCAAACAAATTAATTA
TCAAAATCTGACGTTAAAACAAATACAAATAACTTTTTCAAAATAAATATTAAAACTCCTTCTAAATATTTAAAATTAGA
ATTACTACCAAAATTATCAACAAAAAAGTTAGAATTAGAATTACTACCAATTAAAAATCTATTTTTTAAATTAAAATTTC
AAATTACGAAACACAAAAAAATAATATAAATAACTAATTAACAAAAAAGTAGAAAATAAAACTGTCTTTTGACAAAAAAT
ATCTCCTACTTTTTAATTTAAAATTTGAATTTCAAAACATAACTAACTAACCTTATCCCTATAAAATACACAATTCCATA
ACCCCACGACTTCCAAAAATAAACTGCTGCCCACAACTTTATCAACCCACTTTTTCATAAAAATCTATTATTTTCAGAAA
CTTCTGTCATCATCCACTTCTATAGTTTAACATGTATTGTGCATGATCCAGTCTGTCTTTTTATTTCTTGCTTTGTTTAG
CCATCTCCTCGTCCAAATCGTGATAAGGTGATGTGCACCAACATCAATGTTTTTGACTGGCGGACAGTGGCGGAGCCAGA
ATTTTCGCCAAGGGTGTTCATACTTTAGGACAAGTAAAAAAATAAACCTTGCTAGTCAGATTATAAAAATTGGCTTCAAA
ATAGTCATACCTCAATATCAAATTAACCAAATATCCAAAATGAAAAATTTTAAAACAGAAACTTTCAAAATATCAATGGA
TAAACTAAGGAAGATGAAGTAGGACAAATATATTGACGGATAGTTTCATACACACCAAAATATGTAAATTGTAAAGTGGT
AACTACAATTGCACTCGACGACACTTCATCTCTTGAAATGTTTTCATAATACACTCATTAGAAACATCTTTAAATACTTT
TTTCTCTACATAAGGCACTATGAACCATTTAAATTGACCTTTTGTTTCCTTAACTTAAAAAAGGTAACTTTTGTACTTTT
TCTTATGAGAAAAACGGAACAAATATTAAATAAATGAAATGTTCAAGCCTGGGATCGAATCCAGGTTGAGTTTTGCCTTT
TCTAAGAGAACAAATGGAATAATGAAAAAATTTAAAGAAAACGCAAACACTTGGGCTCGAACCCGGAACGTTGAGGCATC
TTTGCACAACCTTAATCACTGGGCTGTCAACCTTTATTGTGTCAAGGTTGTTCAACAGTTAGTATATATCCAAAAAACTC
GATATTTAGTATATATGCCCGTAAAAAATTTCCGACGAAGGTTGTTCATCTGACCACCCTCGCCATGTCATAGCTCCGCC
CCTGCTGGCAGAACGATAATTAATAGAGATGGATTATCATAATGGCTCCTCAACTTTTTTTCCTAACTTGAATAATGATG
CCTCAACTTGAAATGTATTACATGATCATGTTGAAATTATGACTAAATCATTGTATTATTTAATTCAGGTATATGAAAAA
AAGTTATATGTACTGAAATGCAACTATTCATGAGTTATTTCAATATCAGATTTTGTTATTGGTTGATGTGTTGATGGTAA
TACAAAAATATCTAATCTATTTAATTTATAAAATTTGAATAAATTATAATCTATAGAGTATTACTATTCTGTTATTCATT
TGATAATAATTATGCTATAGTTCTGCTCTCTTGGTGTGTTATTGCTTAAAATATCTTTGATCTATAGTCAATAAAGTCTT
TTCTTTATTTTCTTGACTTAACCATGTCCTTTGCTTAAAAAATTGTTGGATTCATTCTGGCTTTTGCTGTCTGTTCAGTG
CGGAAGTGCAATACCTGATGAAGGCGGCAACTGCATTCGATGTGAGGGTTGCTTAATTTGCACAGCGGCAAAAGACATCG
GTGTTTATAGCTAGATGATTAATGAATGGAGAGCGGGTGTTTGCACAGCGGCAAAAGACAATTCTATCTATGTGTAGTAC
TTCATAGTTCGTAGAATGTCTCTTTAAGATAGTTCTTCCATTTCTATTTGTGTGATTGATTAAGTATCTATTTGTGTGAA
GAAAAATTAGGAAACAGGGATAACGACATAACGTGGGGTAGTTAATGCAATTGAGATTCGATTGGGGAGTTAATTTCCAG
ATTAAAATTTTTTCATATTATTTCATTTTTATGTTTCTATTTTTGAATTTTTTTTAAAAATCAACACAGTAGTAATAATA
TATTATAATATTTCATGTTATTTAAAAACACATTTTACATCAAATTCTAACCCTCAAATATTTAGGATGTCGATAAAGAA
AAAAATTTAGAAGATATTTACTTCTGAATTATTAAGAATAAAGTTGAGAAGTTATAACTACTTTGAAACTATTTGTAAAT
AATAATTTTTACTTGGAATATTTTTATATATAATTCATCAATTTTAAAAACTATTTTAATTTATAACCTATTTGGTATAA
AATGTATTAAAATTAAATAATTTTTTTAAAATTTGAATTGCACTTGAAAGATAAAATATTTAAATTTTGATTAGTTATTT
TTTTTCCTTTAGAAAAGAAAGAGAATAAAAGATGAAGAAAAATAAGAAAAAAATTCAAAAGAAAATATGAAATTTGTTTT
CAATTGTATTTTTTACATAGAAAGCTACATCATTGAGCACACCGATTTCTTAAAAGTATGTGAATACTTTATAATTTACG
AATATGTTGTGTGAATATAAAAAGTAAATTATTTTATTGGATGCTAAACTGCCATTTTAATATTTAATTTTTACTCAATA
TGTCATATTGGTAGTTTACTGAAAGGAAAAGCGTATTATATAGACTAGATTAAAAAATGAAAAGCAAAGTAATGAGGATG
ATAAAAAGGATGAAGAAACTGTACGTGTGCACGGATTATTTCTAAAATTCATTTTTTTTTAAAAATTCTAAAATTTATTT
TGTTGTGCATTCTTATTTTATGAAATTATATTTGATTAAAATATTTGTGCAACGCCCGGATACATATACTAGAATGTTTT
GCATGTCCTCCTTTGTTTTCTTAATATATTTTTTAAAAATAATTGAAGTAGAAAAAAATATTATTTGATTCTTATAGGAA
ATAAGATTTATTATCATTGTTATACAAAGCTTCTATGATGAAGTAACGTAAAAAAATGTACATTATGTTCTATATATTAC
TATTTCATTGCTTATATAGTTTCTAACAAGGATTTAATGCTTTTTTTTTTTAGGTAGAAGGAAGAGGTAATGAAGTAACA
TTTAATTGTATATATTTTTGTGCTCTATCTATATTAGAGTAAACACACAAATAATTTGAAGGAGGTTCAAATATTATTAT
TTTTTTAAGAAATTTTTTTACAATATTTGTGAGACAAATGATGTG
AGTTCATAAATGTCTAGAGATCTAAACTAGGGAGTGAGATCTACATAATCATCCTCATCACTCTCGTCGTCGGTGTCATC
GGGAGCCGAAGTTGTAGGTCGACGAGCGAGGTTCATCACTTGTTCTTTGATTTGCTGGCGTATACTGTTTGGAATCTCAC
TCCAAGAGTGATAAGCTTGTGTATAGAGTTTTCTAACACACTCTTTTAAAGCCCGGGCAGCATCCTTTGCAGGATGCCAC
CTGCAAAACACATAATAAATATGTTAGTTCATGAATAATATATTAAAGTATAACATTCCAATCTGATTTAATATTCATTA
ATCTAACCGCAACTGACAAGGCAGAATGCGGACTCCCTTCACATAGTGGACGACTAGACTCTTCTAATTGATTATAAAAG
TGTCTTGCTTCTTCATTAGGAGCTTCATCAAAATATTGTTCCGGTTCCATTCCACCTTGAACCCCGAAAGCATCATTGAT
CATTTCATGAACTCTATCATGTTCAACCCTATCATGTTCAACTCTAACTTGTTCAACCCTAATTTGGCCATATGGTGCAA
CCATATTATATACATCAACAGGCATCGAATTATAAAAGATACCATCCAATCCATCACTTTCTCCATGATCACTCCATACA
AAATATCTAGGCTTAAATCCATTACGGTACAAATGAATCATAACTCTATCTGGTTCTAAAAAATTTAAGCACTTACATAC
ACTACAAGGACACCTAACCAATCCATTAATTTTGAAAATGTCAAGTATCATTGTATGTTCAATAAAATTTCTAACACCGT
CAATAAACTCAGGTTTCAAACCAGCACCAGTTTCATAATGCATATTTATACATCCACAAACGATGATCCATCTACAAAAA
TATAGATATTCAATTATATTATAAATAAAATTTAATAATAATTTTACTAGTAGTAGTCCTAAAACTAGTTTAGTATTGAC
TAAACCACATTAATTAATTTAACTTATTTAAACAACTTTAACTCTTTAACTAGTTTAGTTTTGACTTAAAACAACACTAA
ATCAACCAACTAAACCACATTAATTAATTTAACTTATTTAAACAACTTAACAACTTTAACTAGTTTAGTTTTGACTTAAT
ACAACACTAAATCCACCAACTAAACCACATTAATTAATTTAACTTATTTAAACAACTTTAACTCTTTAACTAGTTTAGTT
TTGACTTAATACAACACTAAATCCACCAACTAAACCACATTAATTAATTTAACTTATTTAAACAACTTTAACTCTTGAAC
TAGTTTAGTTTTGACTTAAAACAACACTAAATCCACCAACTAAACCACATTAATTAATTTAACTTATTTAAACAACTTAA
CAACTTTAACTAGTTTAGTTTTGACTTAATACAACACTAAATCCACCAACTAAACCACATTAATTAATTTAACTTATTTA
AACAACTTTAACTCTTTAACTAGTTTAGTTTTGACTTAATACAACACTAAATCCACCAACTAAACCACATTAATTAATTT
AACTTATTTAAACAACTTTAACTCTTGAACTAGTTTAGTTTTGACTTAATACAACACTAAATCCATCAACAAAACCACAT
TTTTTAATCTAACTTATTTCTAAATTTAAAGCTAAGTGTCAACACTAGATGGACACAAATCGATCTTGCAAGAAAATCAA
TTTGTCATCAATAGGATCAACTAGTGTTGGTACTCATGCTTAACAAATATATTATTTTTAAATTTAAAGCTAAGTGTCAA
CACTAGATGGACACAAATCGATCTTGCAAGAAAATCAATTTTGTCATCAATAGGATCAACTAGTGTTGGTACTCATGCTT
AACAAATATATTATTTCTAAATTTAAAGCGAAGTGTCAACACTAGATGGACACAAATCGATCTTGCAAGAAAATCAATTT
TGTCATCAATAGGATCAACTAGTGTTGGTACTTATGCTTAACAAACAATCGATGGACACAAAAATATTATCATAAAATTA
AAGCTAAATATCAATACTAGATGGACACAAACACATTATTGAAAACAATTGTACTTGAACTTTAGAAATTTAGAAGCTCC
AACCTTATCTCCTACTTTGATGAAAGAAGCAATATAGTCTTGTATCAACTGTCTTAGATGTTGAGCTTCCTCAGTTTCCT
AGCACGAAAAGTTCTAAAATTAGTTATATTTCAAGTTCAAGTTCTAATTCTAAGTTCAAGTTCTAATTTCAACTTCAAGT
TCTAAGTTCAAGTCAAATTCTAAGTTCAAGTTCAATTTACAATTTCAAGTTCAAGTTTTAATTCTAAGTTCAAGTTCAAG
TTAAAGTTCTAATTCTAAGTTCAAGTTCAAGTTCAAATTTCAACATCAAGTTCTAAGTTTAACTTCAAATTCTAAGTTCA
AGTTCAAGTTCTAATTTCAAGTTCAAGTTCTAAGTTCAAGTCAAATTCTAAGTTCAAGTTCAAGTTCAAATTCTAATTTC
AAGTTCAAGTTCTAAGTTGAAGTTCAATTTATAATTTCAAGTTCAAGTTCTAATTCTTATTTCAAGTTCTAATTTCAAGT
TCATGTTCAAATTCTAAGTTCAACTTCAATAACTAAGTTTAAGTTCAAGTTCTAAGTTTCAAATTCTAAGTTCAAGTTAA
AGTTCTAATTCAATACACTAATTAACAAATTAGATACTCAAATTTCAAGCTCTAAGTTCAAGTTCAAATTCTAAGTTCAA
CTTCAATAACTAAGTTTAAGTTCTAATTTCAAGTTCAACTTCAAATTCTAAGTTCAAGTTCTAAGTTTAAGTTCAAGTTC
TAAGTTCAAGTCAAAATCTAAGTTCAAGTTCAAATTCTAATTTCAAGTTCAAGTTCAATATATATAATTTAGTGACAGGA
TAAAATCAAGGTTTACTAATAAGAGAGAATGTTGACTAAATTCAGCAAATTGATTTAGAGATTATTGAGAATTGGAAGAA
ACGAACATCAATCTGATTTACCAATTTACCTACGAAATTGCTATCAAATCAACAAATACTACTAATTAAGGGCAATTGTC
AATTAAGGAGCGGGCTAAATCAATTGTTAATATACACATGCCACATTAACTTATGGTCAATCAAGACTTAAACAAGTTGA
TTTCAACACAAAAATTCACGCACTAGTTCTACCACAAAGTTAACACATTAGTTCCAACACAAAAATGAATGAAATCGGAA
TGACACTAAAGCATTCTAAAGAATTGCAATACCTTATTTATACAAGAATTCTAGGTAAGGAAGAACACCAATGAACAAAA
CAACCCACCTGTATAAAGATTTAAGGCTTAAAATAATTATACATACCTGGGGCAGATCTGTAAAGATCCATCCCTATCAA
AATGTTTCGTTTTCATTGTCACAACATTGCTTGTTTGCTGGAGTTTGCTGATCGGGGGTGGCCTGGTCACTGCTTGTTTG
CCGCCGGCTGCTGTTGTTGCTGTGACGGAGCTTGCTGGAGAAGTTGTTCTCACCGAGAGGAGGAGAGGAAGCGGAAGAGA
AGGCAGCGAGGAGAGGAGAGGGGGAACGGAGGTTTCGCCGGAGAGGGCGATGGTGTCTCTATGTCTCGCCGGCGTCGATG
GAGAAGAGAGATGGAGAAGGCGGCGGCGGCGGCGGCGGCTGGAGAGGGAGAGAGGAGATCATTAATTTAGGGTATTAGTT
TTGATATATTATTAGAAGGAAGGAGATGGAATTTAATCTGGACCCTTGAATAATATAAGATGTAGGGCTGAGATTTGATC
TAGGATTTAATTTAGAGATGGAAGAACGGGATTAAATCACTTGGAATCTGAAATTGAAATAAGAATGGGCCTAAATTGAA
ATAATCACTTGCAACTAAATTGAAATTAGAGGCTAAAATAGAAAGAAAATTGCATAGAAAGAGGGCTAGAAATGAAATAA
ATTGGAATAGAATGGACTATAATTTAAATAATTTAGAGGAAGAATAAGGAAATGCTATCCGATTAATAAATACTACATAT
TAAAATATTTTGACACATTATTAAAAACATCTAATATTTTAAAATATAAGTAAAGTAATTATTTTGAGTTTAACTATCGA
TAAATATAATAATTTAA
ATAAATTAAAAATTTATATACTAATATTTAATTAATTAGATTATGATTTAGTGTAGGGGTAAAATAGTAATCTAACTTTT
GCCTTACATTCTTCCCACTTATAGTATATATAATATATACTAGATAATATATATGATATGATGATATGATACTGTTCAGG
TTATTTTTTCAGCTTGGCTATTCAACTACATTCCAAAAATAGATGTAGCGGGGATTCAATTTTATTGTTGTAAACAACAA
ATTCACAAATAGATGTATCGACTAGCGGGGATTCAATTTTATTGTCGTAAACAACAAATTCCATCATCGGTTGGTTATGA
AGTATGATCATCCTCTCTTCGGTCAGAAATTTCTCTTGAATGGCCAGCTAGACAATAAATCTATGTCTAGGCAGCATGAT
AGAATTCCATATCAGCGCAACTTACGTACTTTCTGCAGCCTTCCTAGTAGTTTGTTATAGCTCCTACTCACAGAATAGTT
TTCCGTTATCAGTAAAACGAGACATTGTTATACCATTCGGTCATCGCCATGCACTTTGATGGAGTTTATCTTTCTCCAGT
ACCAGCTACTGTCTCCATCTTTAATGTTGTTAATATGATTTTATGTATATATATAATACTCCTAGTAATTTGAGTTTATT
GATGTTTTGAGATTCGTGTGTGTAATCTAGTATTGTATGTGAAAATTATTCAATATATATATTCTTTGAGTAGAAGAGCT
AATGCATCAGTTGCTACTAAATCTGAGCTGTCTTTCTCCCAAAGACAATTCTTTTACCATTGAACTCAAAGATTGGATCC
AAGGAGGAGTACTCATGGGGGTACTGCAGATTAGTCTAGTGATAAGAGCGCAAACGCGTGATGTGTGGGTTAGGTGTAGT
CACAAGTTTGCACCTTGTCGCAAACAAAAAAATTTGTATTTAAGAGGAGAAGGGTAGAGGTATGATTCCGTCATCCACCA
AGTTCCAAACCATGTGCCAGATGACCAAGACCGACTCAATAAGATTAGGGGTGATCTTAGGGATATTTATATGCCTAAGT
TGTCAATATTTGCCCATAACTCGATTAGATTGTAGAATGATTTCTAGTTATTAACTTGATTGTTGTTATACTTGTGATGG
TTTTTGCACTTACACACATGATTAGTTGTTTCAGGAACTATTAAGAAGATTGGAGTTGAAATGGGAAGGAATTTGCAAAG
GCGTGCAGGATTTGGCTAAGTGTGGAAGCACCTAGGCTTGGCGTACTGGCAGGCGCGCCGCGCCAGGCCCAAAAGTTCAG
AGGGGTGTTGATGGCGCGCTGCTTGGCACACCGCGCCAACGGGAATTGCTGGCAACAATTGCTTGGCGCTCTGCAAGACG
CGTCGCGCCTGGCACCAAAGTTCAGAGTGCGTTTCCAGGCGCGATGGAGGCGCGACACGTCCCTCTTTTGCCGACTTTTC
CAAGTTTTAAACATTAAATAGGATTCCTAATTTGAGTAGGATTGGTTCCCAACTTTTCCTACTAGTATAAATAGATCCTT
AGGGTTCCATAAGAAAAGATTGGACGTTTTTGTTTAGTGTGCAAGGGCAAGAATTCAAGTTTGTAATCCTTTAACTCTTC
TATTTTTCCTAATTTTTTATGAACGTTTATCTATTATTGATTTCTAATGGCATGAGTAGCTAACCGCCCTAGTTCTGGGG
TTGTAGCTATGAATTATGTGTTGAATGTTTGAGGCTTTATGAATTGATTTTCGGTTGTCAATCCAAATTACTTCTATATT
CTTGTTTTACTATTTTATGCTTGCGCACCATAGAATAAATCTAGTGTCTAATCTTAAAATCGAACGAGGAGGGATTAGAT
AGACCAGAGAATATAGAGAGCTTGGTCCACTCATTAGATTGAGGTGATTAGTTTTCAGGAGTGACGCCCAGACGAACACC
TTGCTTGGTTACGAAATAGGATGAAATATAAATGCTCGCCAGTTAGTTTATCTATCCCCGCTCAACGATATAGTTAGATG
GCTAACTGGGGTAGGCGGCGAGAGGCGAACCACCCGGACCATACTATCAACCCTATAAACCAGTAATTTGACAACTGAAG
TGAATTCTAAGCTAATGATATGATGCATGATATTCAATGTATGCTGCATCCCTGGAATTTTTTTAAACTTGCTTGAAACA
TATTAACAAAGTCGTTCACTATAGGTTACTTTTATTTAGTACATAATTATTAGTAGTTACTTAACTAAATCATCAACTCT
TGAAAAGGTTATTTGGTTACTTTTAGTTGTAGAGTTAAGTGAATATAAGTTGATCATAAGTCCCTTGGGAACGATAACTC
GTTTCTTAAATTATCTATACTACTTGTGCGACCACGTACACTTGCGTGTATTTTGGGGAGCAACAGGGGGCCTTAAGCGA
AACTTAAGAGAGGGGTCCCAATATTTTATATTTTCATCATATATACTTTTATTTAAAATCTACTTTTAATTTCTAGTTTT
TTTTAAGATGTGAAGTCATTGACTACTGTTTTATAATTGATTTGTTTTAATAATTTCCTTTTCAATTGATAATATAACTA
ATTCATTCAATCTCTCTTGAGATATTGTTGATCTTAAATAAGATTTAATCAATTTTAGTTTAAAAAAATATCTTTGGGCT
GAGACAACAGTTACAAGAATTGCTAACATTATTCTATAAGCAATATATATATTGAGAAAATAATCAAGTCTTTTTATTTC
ATTGAGTATTTTCATTACATCATTATCTTCCACTTATATTATTTCTCTTAACACTTAAAAATAAATTTAAACCATCAATA
TCAAAATAACTATTATGTGTTAAAGAAAGTTAAATGTTAAGACAATGTTTTTTTAAAAATTAAATTCTCTTCATCTAGTG
ATCTCAATTTACCACTAAATAAGAAACCATTTTTTTTTTCATATGCTTCAATTGGTTCAATTCTGTTTCGAAGTGAAAAA
ATATCTTGATATATATATATATATATATATATATATATATATATATATATATAGTAATCAACTCTAATTTCAAGGGACTT
AGTAATTTCGTTATCAATATTTTCATCAAACTGTTTCTTACAAAATTAAGGTTTTATATTCATTTCAAATGCAATTTT
TTAAATTATTTTTTAACTTATATAAAACCGTCATTCGGAGGACGATTTATTTAAAGTTAATTGAAAATATTAATTTATTA
CATACTATTTAATTTTACCGACATCTGAAAGTCGGTATTATAATTTTTTTTGTTTTTAATTTTACACAAAACCATTTTTC
GAAAGAAGATTTAAATAAAATTAAATCAAAATATTTCTCAATTTTGTTTTTTATATGGAGAAATGGGAAAAATTGCGTCT
GCTAGTGCCGATATTTTTAAAAAAGCAACGGACAACGTCTCTATGTCCGTCGCTTTTTTAAAAAAATGTTTGACCAACAT
TTTGACCAAAAAGCGACAGACTAAGAGACATTGTCCATCGCTTTCTTAAAATATTTGACCAAGAAGCGACGAACATAAAG
ATGTTGTCCGTCGCTAATTTAAAAAATAATTAAACAATTAAAATTAATAAAAAGCGACGGACAGCGTGACTTTTTTTAAA
TTAATAAATAATTATTTTTAATAAAAAGTGACGGACTGCGTCACTATCTATATAAAATAATTAATTAGAAAAAAAACGCG
AGAAAAAGCGACGGACTAAGCGATGTCGTCCGTCGCTTTTTAAAAAAAAAAAGCGACGGACTAAGAGACGCTGTCCGTCG
CTTTTTAAAAATGTTTGACTTGATATTTTGACCAAAAAGCGACGGACAGCGACACTTCGTCCGTCGCTTTTTTTTTTAAC
AAAGCGACGGACGACATCGCTTAGACCGACGCGATATCGCGCGTATTGTTTAATTTATAAATAATTATTTTTAATAAAAA
GCGACGGACGAAAGAATGCAGTCCGTCGCTTTTTGTAAAATATTTAAAAGTAATTATTTTAATTAAAAAGAGACGGACGG
CATCTCTTAGTCCGTCGCTTTTTTGGAGCGACGCCGTCCGTCGCTTTTTTGGAGCGACGCCGTCCGTCGCTTTTTATTCC
ATCATTTTTTAGCAGTTTTTTAGTAGTGTCACATGCATAAACTTCACATTATAGTCACACATTTACCTTCATACCTTGCC
TTTCAAGGCCATGGATCACATTCACCCACACACCTAAAAATAGTACAATTAGGCATGAGTAATAGCATAATTTCAACAAT
CTAAATCAATATATACATAAAAAAATTCACATACTTTCATGATCAATCAATTTCCAATCACAATTCACAACTTAAGAATT
TGGGGGAAAACATGGGTTCATAGGAGGAATCATCTTAATTCATCAATAATTCAACATTCTTTTCATAATTCATCATGTAA
AAGCTCTAGAAATCATTTTGGAATTGAACTCATGCATAGATTGAAAACTAGGGTTTTTGGGGAAATATTGGAGACTTGAA
ATCAACTTTGAAATTGGCTCCTTGAAAGATACTTAGTCAGGGATGAAGACTACCATTCCTTCTACGGAAAAACTCCATGA
AAATCCCTTGAAACACTTGAAGATTTGACCTTGAGAGCTTGAATCCCTCACTTCCAATGGAGGTTTCTAGAGAGAGAACT
TTGGATGGGAGGGGAGGTTTTGATTTTGGGTTTTGAAAATAATGAGTTGTAAATATGTTTTAATACTTTAAAAATCCTTA
AAATATGTTAATATACTAATAATAATCGTCCATTAACTCAACTAACCAAGGGAGGAATTTACTAAGTTGCCCTTCCACTT
GGCCGAAAATTGCAGCAACATAGTGATGATCCACGAACCCCCACCTACTGACCATAGGTGGGACCACGCTCCGTGCTGCT
GAGTCGTGGTTTGTTTCTGTGGATCACCATTTGGGGCCCTGACCCACGAAGGCCATCCACGGGGCGTAGGTCCCATCCGT
GGTTCACTAAATTTAGGGAGTTTTTGGTTTCCTTGGGGTCTTGTGGGTTAGGCTTTAGGGTCCCACTCAAGGACCCTTAG
TTGGTCTTTGAGGGGTCGTACCTTGACGTTTAACCCCTAAACTCCTCAACCTAATCCCGGGACAACATTTTTCAACATGA
AACCCATAACAACTCAAAGACACACTAGTTAGGCTCTAGTTTCACATATTCATTTTCCGAGACGTTACATTATCCCCCAC
TTGGGAACATTTGTCTACGAATGAAACTTTAAACATATTAAGGGTATAACGACTCAAGACTAGCAGCCCGTCATGCATGC
AAAATATAAACAATTCACAAACTTAGGAGGAAACATCAACTCCATCTCAACATATTCAATGCAACCCAAGAAAGTAGGAA
CTACATCTACAAACTCATCATGCACCAAAACATCAACATTTCTCATTTCATTAGAGGCATTACCTTCTCCAACTCATATC
ATGCTCATCACAACATCATTAGGCACATTATGCAATTACTCTTAAAAGCACAATTAGGCATGTTCAACGTTTCATCTCAT
GAAGCTTATAAACAGCTCATACTAGATGCAAATCAATATGAGGAAAATAAATCATGAAAAGTCATTTTCTCATTTAAACA
TAAACTCATCATGAACATGCATAACATAAGGAGACCATGGAAATTCATAATCACTAATGACTCTAAAACATGAAACAAAC
TACAAGGAACTCTTGGTCTCAAGCTTGAATAGGAATAGAAGGAAAGAGATAAGGATATCGGAACTCTCAACAACCTTACT
ATTCAATCATACTATCCCCCACTTAGGAGTAAACCCAACTAAGGCTTAACATGACCACAACATAGGAACCTTAACAAGAC
ATTCACACTATAAGGAACTACCACATACCGGTGCCTTCATTGGGATGAGCTCATTTGTTTTTGTTAGCTTGAAGCACATA
GAAATGGTTCTTCTTTGGAGCATTGGGATCCGGGCCATCATAAAAAGCTTGTTTGGCCTCCCTTCCTTTAGCGGTATGAG
TAGGACAATTTCTCACTTGGTGATCATGCTTTCCACAACCATAATACCTACTAGTACCGGCTAGGCACTTCCCATGATGC
CTCTTCCCACAGGTGGTGCAAAGAGGTTTAGAAAATGGAGGTCGACCATCTTTCTCTTCATTAACCTTAGGAGCACTTGA
AGAATCTTGGTTTTGAGCTCTCTTATTGAACCTAGGTTGCCCTTGCTCATCGAACCTACACCTCTTCATCTCCCTATTCT
TCCTCTTAAGTTTGGACTCCTCAATAGATTGAGCATACACCATAAGCCTAGAAATATTCATATTATCATGGAGCATTGCT
GTACAACACTCTTCCTCAACTAGGTCGGATTTAGACTTCAAATACCTACTCATCTAATCCCCAGGGTTTGACACCAAAGA
TGGAGCATACTTAAACAAGAGGGTAAATTTCAAGAAGTACTATTCTAGACTCATGCTACCTTGCTTAAGATTGATAATAT
CCTCAACCTTACACTCCCTCTTCTCACGGGGAAAGTACCTACCAAGGAATGCTTTCTTAAACTCTTCCCATTCTATAGGA
CCCGTTCCTACCGGCCTATTGTTTTTCCATTGAGTAAACCAAACTTGGGCAACATCCTTCAATTGGTAAGCAATTAGTTT
TGCTTTTTCTATAGAAGTCACCCGCATAGCACTCACTACCTTATACACCTCATCCAAAAACTCTTGGGGGACCTCTCTCA
CCTAAGAACCAAGAACGACCGAAGGATTCTTCCTCACAAGGTCTCTCAACCTAGAAGCCATAGTGCTCATAATGAGGTTC
ACATTAGTCTCAACACCCCTAGTAGTTTGAGCCGTCATGGCTTGAGCTTGAGTAATTATAGCTTGAGCCATCATCAAAAG
AGCCGACCTAACTTCTTCATTGGTTATAGCCGGAGCATTTACCGGAACTTCATTGCCTGGAGGAACTTGATCACCTAGAG
GACCTTGGGAAGGAACTCCCTAATTCACAATCTCATCTTCCACTCTCATTGCGGTAGTCCTTCTTGTATTCATATCCAAT
AAACACAAGAGAAGGATTAGGAAAATGACACTTCCAGAGGTAAACTCTAAGGCACGACTTCAAGAATAATGAAAGAAGTG
TAACTTCCTAACGGCCTACAGCCTCTCGCTCATAGATGTGTCGTGACTCACACCGATGAACAAGACCCTACTAGACGTGG
CTTGTGAGACATCAACCTAAAAACCATTCCCAAAACTAATATGTTTGTCACGACCCGAGTCTAGACCCCGGATGCGACAC
GGCGTACACGACCCCGAAGGGGTCTTATACAAGCTTCATAGCATGTCATTGTATAAGATACTTAGAAACAGTACGGAATT
AAAATTTTTATTTAAAACCATTCAATCTAAAACATTTAAAAATACCTGAAACATAGCGAAAGTCTATTGTCTCACATGAC
CATCTAAAAACAATATCCGAAACAAAATTAGGGTTACGACCCTTTACAATCGAAAGTCTAACAATAGTATTTTACATGAA
AGAAAATGAAACATCATGTACTTGTGCTCGATCTATGAGGACATACCACTTAGTCTTGGAGAATCTCAAATCCAAGCTTC
AACTAGAGAGAAACAAGTCAAATGTCGGAACCTACACTTGTAGTAAACATGAAGGATATATGGGTTTGCGCAATTAAGTA
CTAAGCATGATAGCCATGCAAAAACCATGCTTTAAAACGGTCATTTTACTTACAATTCATGCTTTTATGCCAATTTGAGA
AAACTTCATGAACATGAGTATAAGAAGCATAATATACAACACAACCAATCATACAAGTCATTTCTTCACATTAGAACATA
ATCAACCATATAAACCATTACCTTCACATTAGGCCACCATCTCAAGTAACGCTCAAGCTATACTTTGTGCAATGTATGAA
TAGTGTCCCATACCACCATCCACACTGAAGTACCACATTAAGGTCACCAAAAGTGAACTTACCGTTCAACATTTCCATCT
TCACACCATACTCATAAATAAGAGACATAAACCTTTCATAATTCATATCAACACATAAGGACCATCATCTAGGGCAATTC
TAAGTCATACTTGTGCAATGTATGAGTAGCATCCCATTCTGCTACTAACACTAAGTACTCATTTGAAGCCACCAAAGACA
AGGAACATTCATACTCAATAAGTCATGACAAGGGAGTAACTCATAATACAATTCAAGTATAGCATGTATCATTACATTTA
AGCAAAGAAGTCAACCTTCTTCATTAACTTCATTTAGAGCACATTCTTGCCATCATAAGACATTAGAGAACTCACTAAAG
CTCTCTCAAAGCCTACTCGTGTAATGCATGGATGGCATCCCATACTACCATCCATACTTCATAGAACCACTCAAGTAACT
ATAGTGCACATCTCACATGATGGGAATAAGTGTTTAACCGACATAGACCATGAAAGCTAAATCATGGAATCCGGTGTCTT
GCCCCACACCGTAAAGGGGTAGTCTTACTTGCCTAAAGTAGAACCGGTACATGTTAGCTTAAGTGCATCTACTAGCTAGG
ACCTATGTGGGGACATAGTTTATGGGATAGGAATATGTTCATTGAAATTCGGCCTAACGTAGAGATAACGTCCATCTTAC
CATATCCTCTCAGTACTTAGCCTTCATTCCCATAGAGTAGTTTCATTCACATTATATTATCATACTTGAGAGGGCCACCA
ACATTAGGCCTACCGACCCAAAGTACATTACACATGAAAGGACCACCAACATTAAGCCTATCGATTCAAGGTTCATTTTA
AGGATAGCTCAATGACTCCTCAAGAAAGGGCCACCGCCATTAGGTCTACCGTTTCAAGGTTCATCATTTCATACAAGAAA
GGGCCACCAACATTAGGTCTACCACTTCAAGGTTTAACATCACATTGGTTTCTAGACTCATCATGAAGGGCCACCAACAT
TAGGTCTACTGGTTCAAGACATAGCCTAAAATACCTCATTTATCATTTATGAAAGGCTACCAGCATTAGGTCTACCAATT
CAAGACATTAGGGCATGATACATTCATTATAATAGAAAAGGATACCTAAACCTACCAATTTAAGATTCTACAATCAACAT
GTCTTTCATTTATCAAGAAGAGGGCACCTAAGCCTACTAATCCAAGATACAACATTACATTATAGAAAACCCTTCACATT
CCATCATCATCATTCATGAGTATTAATTATAGATATGCTATCAACAATAACACAATTACATTCTTTACATGGTCATAATA
CTATCATTGAATTCACATGCATAAACTTCACATTATAGTCATACATTTACCTTCATACCATACCTTTCAAGGCCATGGAT
CACATTCACCCACAAACCTCAAAATACTACAATTAGGCACGAGTAATAACACAATTTCAACAATCTAAATCAATATAAAC
ATAAAAAATTCAACATACTTTTATGATCAATCAATTTCCAATCACAATTCACAACTTAAGAATTTGGGGGAAAACATGGG
TTCATAGAAGGATTCATATTAATTCATCAATAATTCAACATTCAATTCATAATTCATCATGTAAAAGCTTTAGAAATCGT
TTTGGAATTGAACCCATGCATAGATTGAAAACTAGGGTTTTTGGGGAAACATTGGAGACTTGAAATCAACTTTTAAATTG
GCTCCTTAAAAGATACTAAGTCAAAGATGAAGACTACCATACCTTCTATGGAAGAAATCCATGAAAATCCCTTGAAAATA
TTGAAGATTTGACATTGACAGCTTGAATCCTTCACCTCCAATGGAGGTTTCTAGAGAGAGAACTTTGGAGGGGAGGAAAG
GTTTTGATTTTGGGTTTTGAAACTAATTAGTTGTAAATGTGTTTTAATACTTTGAAAACCCTTAAAATATGTTAATAAAC
CAATAATAACCGTCCATTAACTCAACTAACCAAGGGAGGAATTTACTAAGTTGCCCCACCACATGGACAAACATTGCAGC
AACACAGTGGTAATCCACGAACCCCCACCTACGGACCGTAGGTGGGTCCACACTCCGTGCTACTGAGTCGTGGTTTGGTT
CTGTTGCTCACCATTTGGGACCTTGACCAATGAAGGTCATCCACGAGGCGTGGATGGATCTACGGAGCGTAGGTCCCATC
TGTGGTTCACTAAATTTTGGGGCAGTTTTTGGTTTCCTTGGGGTCTTAGGGGTTAGGCTGTAGGGGTCCCCCTCAAGGAC
CCTTGGTTGGTCTTTGAGAGGTCGTACCTTGACGTTTAATCCTTACACTCCTCAACCCAAGGCTGGGAATACATTTTTCA
ATATGAAACCCCACAACAACTCAAAGACACACTAGTTAGGCTCTAGTTTCACCTATTCATTTTCCGAGTGGTAACATTAT
CCCTCACTTGGGAACATTAGTCCTCGAATGACACTTAAACATATTAAGGGGTTAACGACTCAAGACTAGAAGCCCATCAT
GCATGTAGCATCATAAACAATGTATAAACTTAGGAGGAAACATCAACTCCATCTCAACATGTTCAATGCAACACAAGAAA
GTAGGAACTACATCTACATACTCATCATGCACTAAGACATCAATATTTCTCATTTCATTCTAGGCATTACCTTCTCTAAC
TCATATCATGCTCATCACAACATCATTAGGCGCATTATGCAATTACTCTCAAAAGCACAATTAGGCATGTTCAACACTTC
ACATCATGAAGCATATAGACAACTCATACCAAATGCAAATCAACATGAGGAACATAAATCATGAAAACTCATTTTCTCAT
TTAAATGTAACTCATCAAGAACATGCATAGCATAAAGAGACCATGGAAACTCATAATCACACATAACTCCAAAACATGAA
ACAAGCTACAAGGAACTCTTGGTCTCAAGCTTGAATAGAATGAAAGAGATAAGGATATCGGAACTCTCAACAACCTTACT
ATTCAATCATACTATCCCCCACTTCGGAGTAAACCCAACTAAGGCTTAACATGACAACAACATAGGAACCTTAACAAGAC
ATTCACACTATAAGGAACTACCACATACCGGTGCCTTCATCGGGATGAGCTCCTTTGTCCTTGTTAGCTTGAAGCACATA
GAAACGGTTCTTCTTTGCAGCTTTGGGATCCGAGCCATCATAAAAAGCTTGTTTGGCCTCCCTTTCTTTAGCCGTAAGAG
TAGGACAATTTCTCACTTGGTGATCATGCTTTCCACAACCATAGCACCCACAGTTCCAACTAGGCACTTCCCATGATGCC
TCTTCCTACAAGTGGAGTAAAGAGGTTTAAAAAATGGAGGTCCACCACCTTTCTCTTCATTAACCTTAGGAGCACTTGAA
GAATCTTGGTTTGGAGATCTCTTTTTAAACATAGGTTGCCCTTGCTCATCTGACCTAGACCTCTTTATCTCCTTATTCTT
CCTCTTAAGTTTGTACTCCTCAATAGATTGAGCATACACCATAAGCCTAGAAATATTCATATCATCATAGAGCATTATTT
TACGGCACTCTTCCTCAATTAGGTCGGTTATACCCGTCACATACCTACTCATCTAATCCCTAGGGTTTGACACCAAAGAT
GGATCGTACTTAGACAAGAGGGTAAATTTCAAGAAGTACTCTTCCACACTCATGCTACCCTGCTTAAGATTGATAAACTC
CCCTCTTCTCATGGGGAAAGTACCTACCAAGGAATGCTTTTTTAAACTCTTCCCATTCTATAAGAACTGCTCCTACCGGT
CTATATCTTATCCATAGAGTAAACCAAATTTGGGCAACATCCTTCAATTGCTAAGCGGTTAGTTTCGCTTTTTCTATAGA
AGTCACCTCCATAGCACTCACTACCTTATACACCTCATCCAAAAACTCTTGAGGATCCTCTCCCACCTTGGAACCAAGAA
AGACCGGAGGATTCATCCTCACAAGGTCTCTCAACCTAGAAGCCATAGTGCTCACAATGGAGTTCACATTAGTCTCAACA
CCCATAGTAGCTTGAGCTGTCATGGCTTGAGCATGAGTAGTTACGGCTTCAGCCGACCTAACTTCTTCATTGGTCAAAGA
CGGAGCATTAGCCGGAACTTCATTGCCTTGAGGAACTTGGTCACCTAGAGGACCTTGGGGAGGAACTCCCTTATTCACAA
TTTCTTCTTCCACTCTCCTTGCGGTAGTCCTTCTTGTATTTATATCCTACAAACACAAGAGAAGGACTAGGGAAAGGACA
CTTATAGAGCTAAACTCTAAGGCACGACTTCAAGAATAATTAAAGAAGTGTAACTTTCTAACATCCTATTGCCTCTCGCT
CATAGATGTGTCACGACTCACGCCGATGAACAAGACCCTACTAGACGTGGCTTGTGAGACATCAACCAAAAAACCATTCC
CAAAATCTTGTGATTTGATACCATGTTTGTCATGACCCGAGTCTAGACCCCGGATATGACACGGCGTACTCGACCCCGAA
GGGGTCTTATACAAGCCTCGTAGCATGTCATTGCATAAGATACTTAGAAACAACACGGAATTAAAACTTTTTATATAAAA
CTATACAATCTAAAACATTTAAAAAATAATTGAAACAAAACGGAAGTCTATTGTCTCACATGGCCATCTAAAATCAATAT
TCGAAACAAAAGTAGGATCACGACCCTTTACAATCGGAAGTTTAACAATAGTCTTTTACGTGAAAGAAAATAAAACATCA
AGTACTTGTCCTCAATCTTTGAGGACATACCACTTAGTCTTGGAGAATCTCAAAGCCAAGCTTTAACTAGAGAGAAACAA
GTCGAATGCCGGAACCTACACTTGAAGTAAACATGAAAGAAATATGGGTATGCACAACTAAGTACTAAGTATGATAGCCA
TGCAAAAACCATGCTTTAAAACAAACATTTTATTTGAAAGTCGTGATTTTATGCCAATTTGAGAAAACTTCAGGAAGAGT
ATAAGAGGCATAATATACAACACAACCAATCATACAAGTCATTTCTTAACATTAGAACATGATGAACCATATAAACCATT
ACCTTCACATTAGGCCTTCACCTCAAGTAACCCTTAAGCTATACTTTGTGCAATGTATGAATAGTGTCCCATACCACCAT
CCACACTAAAGTACCACATTAAGGTCACCAAAAGTGAACTTACCATTCAACCTGTTGACACCCAATTTTGACCCTCCCCA
ATATAAATTAATTTTCGAACTTCTTAAATTCCAAACAATTTGAAATAATTGACTTTATAAAATTCAAAATATTTTTCAAG
TTATTTTGACTAGTTTTGTCACTTTTTATAATTTTTAGATAATATATATATTTTACATAATTATGTATATAATTACCATA
TTTTATGAATATTCAAAAATCATCTCAAAAAGAGTTTGTTTTAATTAAATATTCAATTAAATTAATTAGGTTTAAAGTAT
ACTTATAAGTTATTTGTTTTATTAGTTTAATTATCCTTATTTTATGTTATTTTATTTTATTATGTTGATTTGGAAAGTGC
ATTTTATTAATGTACGTTCTTTAAGTTTTGGCTGTAGTTTAAGTTAATTAGTGTATAATCGAATTAATTATTTTATTTCG
TTAACATTAAGAAGCTCATTGATTAATTTGTATTAATTCGTTTTACCTCAAGTTTGGCCAATTCATCGTAGTAATACTTT
TTCCATAATGATTGAGAGGTCTTCAAATGTTGACAAATCTAACAACAACAATATAATGAGGGTGGGTCCAATAATTAGGC
CCTTTTTATTCCAATCAACCCAAGTCCCCAACCCCATTCACGTTCCAGCCCACTAATTGCCCATTCTAACTCCCTTTTTG
TTTTCAAATTGCAACCGGCCCATTCTTCCAATCACCTGACCCGGCCCACTTCCCTTTTCCCCTTCACAAAGACCCAGAAC
ACCCCCAGCTCACAAACGACACTCCAATGTTCCACAGATGGAAAAACAGAGCAAATACACGGCAGCAACTCACTCACGGC
GTCAACAAGATAGACGGAAAGCAATAGCAGACGTGAGGAGGTGCATGGAGTATGCTGCGTCTCCTTTGTCCTCTCCTTCC
CGTCCCTCTCAAGTCGTACGATTCCAGCTGCCAAGCGCGCAATTTTGGCGCTGCGAGATGAGGCCACGTCGCACCCAAGG
ACGAATAAATTGATCCCGAACGTCCATCTTGCCCTTTCCTCTTCCGGAATGGGCTGAATTTGCAGGAAAAGTATGTCTTC
CTTAATTAGTGCAAGAAAATTTTGAGGTTTGAATTTTGAATTGGGTCTTGTTCTTAGCCGAAATTGCCCTCATCTTTTCC
CCCCAAAACAACCCTAATAATCCCCTATATATATTCTCTTCTTACTCTTGTTCGGGGACTGTTTTTTTTGGGTTGGGAAA
TTTTGAGTTGGAGGAAAATTAGAGAAAAATATTGGGAAACTTAGGGAAAGAAAGGTGGGATTTCGGGGAACAATCATTTG
GTACTCAAGAATTTTTAAACGTTTTTCTCTAATTCTGAGTTGTGAGGAAATCTTGTTCGAGTCTGGTTTTCGTTCTTGGT
TAGCTGCTCGGGATTAAACCCGTGTTTGTGGTGGTGGAAGCTCATCTCCTCCAGCTCATCCCGTCCCTGCTCGCTGCCCA
TCGAAAGGTAAATAACTCTAATTTATTTTTCTTCTATTTTGTTTAGTTTCCAGTAGAAGCTTAGATGTGAGTTGCAAATA
GTATGAGACTCGAGATGCTTTTGTGGGATGTGTTCGAATCTAAGCGATGGCTTTTAATCTTCATTTTTTTAGCGAATAAT
GTATGTTTAGACTCTAAGATAGCTTAATGCTCGTTTTGATTTGTTTCCCTTGTTTGTATCCTTCTCGAGCTTGTGGCCGT
TTCGCTTGTATTGTTGTTTGTTCACGTGTATTGTCATGACGTAATATTATATCTTTCGATATAGAAGAGAGCATTGATGG
AACTTTCTTGTTCAACATTGTGGAACTTGTTGATTTTTTTAAAACAAATACGGTAGAGAAGATGAAAGAAACTGTAAAAG
TTGTAACCAATGTATAATTTTACTAATTAATTAAATTTTTTTTTATTTCGGTCAATTGTCATTGTTTTATTTTTATTTTT
TTTTTAAAAAAATAATAATAAATAAATAAAAAAAAAATATATATATATATATATATATATTTTATTTTTTTATTTTGTTT
TTTTAACTCTATATCATAAAGAGACTTAATTTAAAACTACCATAAATTAAAATAAAAATAATTTGAACTATAAATTTTCT
TTAAATAAAAAATAAAATAAAAAATTCTTAATCAAAATTAAAAGGTTTGTATAGTCATGCAAGAGAAAAATGGGAAATGA
AAAAGTTACTCCTCAAAATTCTCCTAAATAAACTAACGTGATATATTCTCTTTCTGAATTTTAAAATTAATAACTACTTT
ATTTTAAAATTTAAAATGTAAGGGTAGTTATGTTGTTTATTTTTTTTACTGATTTTTTAAATTAATTTCGCTAATAAATT
AACAATGTCTAAAAGGATAACTCATTGTTCTTATGCTTATTTTCAAGATTATATAGACTAGCTCTCACCTAGGCCTAAAG
ATTTTGATCTACATTATTTTTGTATTGGTCAGATTGTGATCCAAATGTTTTCCCTGTTCATTATAGGATACTTTGTCATG
TTTCTTACAAGCTAGTTTAAATATGCTGTAGCATAGGAGTTTCGTACACTATTGTACTGTTTGTGTTTGAGTTAGCTTAG
CATATTATGCCTTGAATGAATTTATATGGCACCTCTTGAATTTGGAGAGTTAATTTTAAATTAATTTTGACATAAAATTT
ATAATAATAATAGTAAAATTTATGTATTTGAAAACTACGCAAAAAAAATAATAATATTACGAATAATGATAATAAATCAT
TCTAAAATATTTAAAATGCATTTTGACCAACTTTTTAGAGTGTATTTTTGTTTAAATAGTACTTTTCATTTATGTTTTGA
ATATCTATGTTTTAAATTTAAATATTAATTTATTTAATCTGATTTAATTTCAAAATCTATGGCAAGTATTTGAAATGAAG
GGAATAGTGAATTACCTCCTTATTTGAACTACGTGACTGTTTTTGAAAACTATGTTCATTAATTTATAAAAAGTCTATTG
GACTTAATCATATTAATTCATAGTTAACCTGCTTACCTTCATATATGGTGATATGCATACTCCAATCATACATGAAAAAT
ATTATTAGCATAAGAGGCAATTACAAATAATTAAGGGCTTCAAAATTATGATAATAAGTTTCTTTTTTGGATAGAGATAG
GGAATAAAAGAAACCTCTATTAATGGAAGCAAATTGAACCCTTCATTTCAATTATAAAGAATAGTGATCAATCTGTTAGT
TTATACTCATCTATGTTATTAAATTAACATATATTTTTATGTAGGACCCGTGCTTGCACGGGTTTGCCATCGTCCAGTAC
TTGAAATATGTTTGAGTATGTGCCCTTGGATACATCGCTATTTACTATTTCATAATCGATGAGTCATGTTATCGTTTAGA
GCTAAGGTTCGAAAGATCTTATTATTATTGGATACTAATTTTTTTCTTCATTTTCTCGTTGCATGTGAAATCTTTCCGAG
TCCTCGCGGACTATATCCTTGCATTTTCAAGGGCCATGGAGGCCCCAAAGTTTTTTTTTTCCCGAGTCATCCAGTTATAA
AAATTGAAGAGCAGGTCCCGAAGTTGAAAGAAGCAAGAGATCGAGAAATTGAAAGATTGGGCCAAAGACCCACTCCCAAT
TCAAATTGTATTTTGTTACTTTTGGGCCTAAGCCCTTGTCATTTCACTTACTATTATCTTGCTAGAGTTTAGGACAGGTG
AAAAATTGAGCAATGAAAATGGGCCCAAATACTGGCCCAGGCGGACAGGAAAACCAGATTTGGGCCCAACTCTCCCTTTC
TACTTTACTGTGTTTATTTTACTTGTTAGTATTTGCCGCTAATCTTAAGGTTGAACAATTCGAATCCCCGTAAGACGCCC
GTTGTGCTTTATCAATTTAGTTAAAATCGATCATCTTTAATTAGACTTAAAGAATAATTTTTGTAAAAAAGTATTTCACC
TAGTTAGTATTCGTATATTTCCCCTTTTTCCCTTCAAAATAGTTCTAATTACAAAACAAATCAATTTTGCAATTTAAGTC
AAAGTTAAATTATTTTAGCCAAATAAATTAATTGTCGGATAACCGCATTAACGGATATTCTAGGTGCCTTAAAAACCTTC
CTAGAATATTAATAAGAACCCCCGAATCCCCCTTAAGTATTTTCAATTGATTCCTTGTTTTAATCTATTGAAAAATCAGT
TTTCTTGATTTTTTCTTAAAAATTAAGTGGCGACTCCTAAACCAGTCCAAAAAAAATATTTTTAAATAAAACACAACCTT
TCCATCTTCACACCATATACTCATACATAAGAGACATAAACCTTTCATAAGTCATATCAACACATAAGGACCATCATCTA
GGGCAACTCTAAGTCATATTTGAAGAATGTATGAGTACCATCCCATACTACTACTCACACTAAGTACTCCTTTGAAGACA
CCATAGACAAGGCACATTCATACTCAATAAGTCATGACAAGGAAGTAACTCATAATACAATCCAAGTATAGCATGCATCA
TTATATTTAAACAATTAAGTCAACCTTCTTCATTAACTTCATTTAGAGAAAATTCATGTCATCATAAGACATTAGAGAAC
TCACTAAAGCCTACTCATGCACTGCATGGATGGCATCCCAAACTAACACCCACACTTCATAGAACCTCTCAAGTTACTAT
AGTGCACATCTCTCATGATGGGAATAAGCGTTTAACTGACATAGACCGTGAGAGCTAAATCATGGAATCCAGTTTCTTAC
CCCACACCATAAAGATGTGGTCTTACTTGCCTAAGGTAGGACTGGTACATGTTAGCTTAAGTGGATCCACTAGCTAGTAC
CTATGTGGGCACATAGTTTATGGGATATGAAGATGTTCATTGAAATTTGGCCTAACGTAGGGAGAACCTCCATCTTACCA
TATCCTCTCGGTACTTAGCCTTCATTCCCATATAGTAGTTTCATTCACATTACTTTATCATACTTGAGAGGGCCACAAAC
ATTAGGCCTACCGAGCCAAAGTACATTACACATGAAAGGGCCACAAACATTAGGCCTACCAATTCAAGGTTCATCATTTC
ACACAATAAAGGGCCACCAATATTAGGTCTATTTCTTCAAGGTTTAACATCACATTGGTTTCTAGACTCATCATGAAGGG
CCACCAATATTAGGTCTATCGGTTCAAGACATAGCCTAAAATACCTCATTTATCATTTATGAAAGGCTACCAACAATAGG
TCTACCAATTCAAGACATTAAGACATATACATTCATTATACAATAAAAGGATTCCTAAGCCTACCAATTCAAGATTCAAC
AATCAACATGGCTTTCATTTATCAAGAAGAGGGCACCTAAGCCTACCAATCCAGAATATAACATTACATTATAGAAACCC
TTCACATTCTATCATCATCATCCATGAGTGTTAATTGAGGATATGCTATCAACAATAACACAATTACATTCTATACATGA
TCATAATACTATTATTGAATTCACATGCATAAACTTCACATTATAGTCATACATTTACCTCATACCTTGCCTTTCAAGGC
CATGAATCACATTCACCCACACATGCACCTCAAAATAATACAATTAGGCATGAGTAATAGCATAATTTCAACAATCTAAA
TAAATATAAACATAGAAAATTCAACATACTTTCATGATCAATCAATTCCCAATCAAAATTCACAACTTAAGAATTTGGGG
GAAAAACATGGGTTCATAGGAGGAATCATCTTAATTCATCAATAATTCAACATTCTTTTCATAATTCATCATGTAAAAGC
TTTAGAAATTATTTTGGAATTGAACTCATGCATAAATTGAAAACTAGGGTTTTTGGGGAAACATTGGAGACTTGAAATCA
ACTTTTTAATTGGCTCCTTGAAAGATACTAAGTCAAGGATGAAGACTACCATACCTTCTATGGAAGAACTCCACGAAAAT
TCCTTGAAAAACTTGAAGATTTGACCTTGAGAGCTTGAATCCTTCACCTCCAATAGAGGTTTCTAGAGAGAGAACATTGG
AGGGGAGGGGAGGTTTTGATTTTGGGTTTTGAAAATAATGAGTTGTAAATGTGTTTTAATACTTTAAAAACCCTTAAAAT
ATGTTAATAAACCAATAATAACCATCCATTAACTCAACTAACCAAGGGAGGAATTTACTAAGTTGCCCCTCCACTTGGCT
AAAAATTGCAGCAACACAGTGGTGATATACGAATCCCTACCTACGGACCGTAGGTGGGTCCACGCTCCGTGATGCTGAGT
CATGGTTTGGTTCTGTGGCTCACCATTTGGGACCTCGACCCATGAAGTCCATCCACGAGGCGTGGATGGACCTACGGAGC
GTAGGTCCCATCCGTGGTTCACTAAATTTTAGGCAATTTTTGGTTTCCTTGGGGTCTTGGGGAATAGGCTTTAGGGTCCC
CTCAAGGACCCTTGGCTAGTCTTTGAGGAGTCGTACTTTGACGTTTAACCCCTAAACTCCTCAACCTAAGCCCGGGACAA
CATTTTTCAACATGAAACCCCATAACAACTCAAAGACATATTAGTTAGGCTCTAGTTTCACCTATTCATTTTGCGCAGCG
TTACATGAGATGGAGTTCCCGAATAATTACCTGTAGAGGCAGACATATACAAGTTGGCCTTTCGGACCCCTTGGATTAAG
AACCTTGAAAGCTACCTGAGTTCTTGACCCTTTTTCCAATGCCTTAGCCTGACCGTCTCGCGTCACCCCCTCCAGTTTCT
TAACAAAGTTTGTTACCTCATTAAAGCTCCTCCCCGCAGAGGTCATGTGAACATATAATATCGGCAACTCATAATTTAGT
CCCTTAATAAATAAACGGATCCTCTCCTCCTCAGTAGTCACCAATTGAGTAGCATATCTAGACAACGCATGGAACATGGT
CTCATAAGCAGCCACAGACATACCACCTTGCTCCAAAACCATAAACTCATCATTCTTGCGATCTCTCAAAGTCCTAGGCA
CATATTTCTCTAAAAACAGAGCATGAAACTGGGTCCAAGAGAGTGAGGGTAAAGTTGAAGATCTGCATTTCATATAAGCT
TTCCACCACTGGTTAGCCTCACCTTAAAGCTGGAAAGTCACGAACTGAACCCCATGTTGATGGACAATTCCCAACTTATG
AAGCCTCTCATAGCAGTCTAAGATAAACTCATAAGCACCTCACTCTCAGAATTAAGAAATATAGGAGGCTTTAGCTTTAA
AAACTTAGTCAATATCTTATGCACATTACCAGTCATAACAGAACGCAACAAAGGACGGGAGAAAGCATCATTATCTCCAG
TCCCGCCCACCTTGGGTGCAGTGATAGCCATAGGGGGATTAGTAGGAGCTTGAATTGCTTGAACAGAGGGAAGCACTCCA
GGACCAACCAACCCTTTCAAGAATGACATGATCTGCTGAGCTAACACTGGTCCAAAGGAAGAATACATGTAGTTTCATCC
TGCACCTCTTCCTCTTGTCTATCATCCTCAACTTTCTCCTCTATCTCTTCATGATGTATGGGAGGGGCCTCATTTGGGGA
GTATTTTTGACCGGTACCCCATCTCTAGCAGGCACCACTCTTCCTCGGCCTCTACCCCTAGCTCTTCTTCTACCCCTGCC
TTGACCGCAACCTCTCGCTGCAGATACTTCAGTTGGAGCATTGACGGGAGCAACGAATCTGACGCCATTGAATCTAGTGT
TAACCATCTGTGGGAAGAAGAGTGAAGGAGGTTAGATACCAATTTGAATCGTCAGATAACAATTGGAATCAAGTTATAGC
ACGAAAGGAGACAAGAAAAAACAGAGAGATTTCATAAAGTTCTATAGCCTCTCGAAGAAAAGTAAAGGTTTTCCCCATAC
CGTTCCGCAAGACTCTACTAGACTTATTTTGGTACATCGAGATCAATGAACCTAGGCTCTAATACCAACTTTATCATGAC
CCAGACCATCGTGATTGACACCCACACTAATCCTCTGGTGGGAGAACCACTACTACAACCCAAACCAAGCAACTAAACCA
AAAACTAAAGCATTTAAGGATACAAAAACATGAATAATAGCTAAAATTGAAGTTCCCATAAACTTCCAAAAAGTCTAACA
ACGAACAATACAGAAAATACACCTAGAACTTGAAAGTCAATGTGCCAAAGCATCTAAAGTTCAACAAGTCTAAACAAGAA
GGGATACAACCCCAAACTAATGAACTAATCAACTAACTATAAAAGTTAAGTCCGAAATGTGGACATAGACAAAAGGAGAA
CTTATGGCAGCCTGGAAGAACTGGCTCACCCTTGAATTCGAATGATGATCACTGATCTTCTAAGCGAGGTCTGTCAATAG
CTGCCTAAAGATGCCCTATACTTAATAAAGAAAGAGCAAGTGCAGTATCAGTATACAACCACAGTGTATTAGTAGGATCA
CACGGCTATCCCACTAAGTGCAGCATACATAAGTCAATACAACAATATAATCACATGCATATATTGAACATATACAATAT
TATCAACATTTATGAACAACGAACAACTTCACATTTCTCAAGATACACAATTATGACAAGTCATTAGTCCTCTCATAGAA
CCCAAACCCAAATAGTTAGCATACCGGAACGTGGTACCTGATCCAATGATTATACTAGAACATGGTACCTGATCCAATGA
TTATGCCAGAACGTGGTATCCGATCCAATGATTATGCCGAAACATGGCAACCGATCCCATAATTATGTCGAAACGTGGCA
ATCGATCTAAGTTAGTGTGTCGGAATGCAACACCCGATCCATTCAACAAGCCACAATCACAAGCACAGAGTACATTCTCA
TAATCATACAATCAAGTCATGATTCATGGCATTCATCATTCATATATTCTCATTTACAACAAATGTGATCAATAATGCAA
CATTCGCATACATACATGTATCATAATGAAGCAAGAACAAAATTACATCACACAATCATAGAATTACAACCATCACCTAC
CTCGAAACAAGCTAGAGACCCTAAGAAACTTGATCCTTCCCTTTCCGGATTTGTTCCGCTTGTTCTTGGTCTACAAACAA
TCAATATAATACGGGAATCAATAAATAATCACTAATTACCCGGATTACTAACAATTCTAACAACCCTAGATCATACCTAT
GATCCCAAGTATCCAAATTAAGGATTTTTCCACCATAGTGTCTAGATCAAAACCCTACCTCATCGATAATTACCCATTAG
ATTACATTCTACGAATTGAAAAATGGATTCGAGGAGTTAAAATCTTACCTTTAGCCTTAAGAATGGTGGAAAACTGTCAA
GAATCGCCTGGGGTTCATTCCTTAGCTCTAAAAACTAAAAAGTGCAGAATAAAGACGTTTTGGGGTTCATTTACGACTTT
AAGTCGCGTCTGGCCCACCATAACAGTCATCACCCCGCTACAGCGGCCCTGCCAGAGCGACAAAAATCACCGCTAAAGCG
GCTTACACGAAATAGTGAGCTATTTTAATAATTCCAAGACCCCCATTTCACAACACACCTTCCACCAACAACACTCAGAA
AATACTCATTCACGCTAAGATCAATTTCGGGAGTTCTACTCACTCGAATTTAATTATGTAAAGTCGTACGGATTCCTTAA
CGACTTTTTTAACTACTCATGTAATCAAAATCATAATTGGATCACCCAATTGCTACCATATTTCTCTAGCTTTTAATGAC
TCTGATTTCGTCCAAATATGGACTAGGTTGAGAAATTCCAAGTTACTACAAAAAAGTTTTTCGACCTAAAATTTTTCCCC
GTTGGCTTTTCTATAACGACGGAACCCAATCGTTACAATTACAAGTCATATAAACTTTTCTTGGTCGAAAATACTTACAT
ATAAAGAAATAATAAATCAATAAAACAAAAGGACAATGTTTATATAGTAATAACTATTTTGAAGCAAACTTCCAGACAAT
GTAAATCACATAAGTAGCATTGATAAATAAAGTCATTCTTTTGTCTTGAGCATCAAAAAACAAATCGTGACAATTCTCTA
ACTCTTGAGAAGTTTAATAATATTTGAAAAAGATATTCAGAAGCATATTTCAACATCACAAGAGAGATTGTTAACAAAGA
CAAATGAGTTTAGACTACATCATGTTAACTTCATATATTGGAACAATATTTACTATCTAAGCAAAAAAATAATTCGTATA
TCATCAGAATTATTTTACTCAAGTACTCGAGGTTAAGGAATATACTCTCTTACGATAGAACAATTTACTTAATCAAAATA
GTGGTATATCATATTCCGCTAAACTTTGAACTCACTCAACGACAATAAATCACATGAAATTTTTTAAAATGCCAGAAGAA
GAAGAGTAGAAGATTAAAAAAATTGTGGTCGAAAAATGAGAGGAAACCCCTATATTTATAGTCAAAAAAGGGCAGTATTA
ACAAGTGTTATTTGTATCTTATCTGAAAAGTCATGACCTTCCCAAGAAGTCACAACCCTTTGGAAAAGTCACAACTTATT
GAAAGAGTCACAATTATTTGGAAAAGTCACAACTCATTGAAAAATCACAACCCTCTATATCTATATATGAAAAACCAAAG
GTTCACTCGTTTACATTTTGGTTTTCTTCCATTCATCTTCCATTTTAGTTTTCTTCCATTCATCTTCCACGTTCTTCTAT
GAACAAATAATATTTTTACAATCTTTTTAAATGCTTTATTTTATATAGTTTTATATAAATTAACTTGAGATATTCGTGCA
ACGCACCAAGTAATCAAACACACTGGTATGTGCATTATCATTATGTTATTTGCCTTAACTTCAACTCTTCGAATATTCTA
GATTTCTCTTTGAAATACCTTAAATTAAGTAGTAGATCAATGTTTAACACTTCTTACGAGTTTTAACTGTTCTAAAGGGT
CTGTTGGTCAGACTAAAATAACAAAAAAAAAATCAATGGATCATGTTGACATTCAATTCAAGATATGTTGGATTGGCTCT
ACTAATAGTAGATTTCTAAAATTGATAAACAATACAATGTAGAATTTGAAACAAGTAGAAGGTACACATCTTGCGCAGTG
AACTGCTTCAAGAAGACAATTTGATACATTTGGAGAGGATTTCTGATTCAACTTCTTCTATTCCACAAATCGAGAAAAAT
AAAGAGGTTGTTTTCAATAGACTCCAAACTTCTTTTGTTTATTAATGTCTAAAATACAGTAAGTCAGTAACAAAATAAAT
TAGCACTTAATAATTGAACTTAGCTTTGCACAGAACTCAGAAGCAACATATATATTTTTTTCTATTATTTTGATGAAACC
ACTAGTTGATGCTGACTCTATACTCCACATAAGAAAGTAATAATTTCAATGCTTAAAAAGACAAATAAAGTTAATATAAA
TAATTATTCTACAATATCTCCTTTAGCATCTTTGTTTTGTAGCAAATATTTTATTAATCTTCCATCTGTGGTGCATTAGA
GGAAAAAACAAGAAAAAGAATTCATAAGTCTTTCTTTATCATTGTTTATTAGTACCTACTTTCTTTCCTTCCACATGAAA
AGAATTAAGTGCAATTAAAAGTGAAGAAAAGAACATTTAGTACTCAATTGAAAGAAACTATAGACAGAGTTTATCAATAC
TAGCTCTTTTTCTCTATATTTTTAACTAGTATGCTTTGAAGAGAAGAAAAAAATTGCATAGTTAAAGTAATTATTGAAGA
TGAAAGAGATTATTGGAGGATGAATTTTGACTACAAAAAAAAAGAAAAAAGAATTGCTCATTTTGGTTAGAGTGTAGATC
ACAGGTATGCTCACTCACTTGCATCTCTAACCATTAATTAAAATTATTTGATACACATCTATTCTGATTAGGAGAAGATC
ATTATTCTTTACCAGTTGATTCTTTCTTTATTACTCCTAACTATTATGATTAGGAAAAGATCATTCATTGTTCTTTATTA
GCAGGTTTGATCATGTATACACAATATTCATATCATATAATCACTTTCGACTTTCGCGTTAATCTTTTGTATGGTCACTC
AACTAATGATAGTTCACTTCTTTTCTTTTCTTTTTGGTTATAAATGATAATTCACTTAGAAAGTCATTTTTCATTTTAAA
CCAAACTAGTAACAGAGGGCAAAGTTAGACCATATTGCATAGCTCAGGAGCTCGTATTTACCCAAAAACATACAAATAAT
CTACCATCTTGCGTAGGCGTATTAGTGATATCTTTTAATTGATCTTTCATATATTAATATCTTTATCTTGTGTTTATTCT
GACTAGGAGAAGATCATTATTCTTTACTTGCAGGATTGGATTTATGAAGAATTAGAGGAAACTGAAAAAGATGGCACAGG
AGTGTGGTGCAGTGATAGGTGCTATACACCTTCTGAAGGCCAGGCATTTAGATAGTTCCATAATTGACGAACTGGAAAAT
GCTAGATATCGACTAAAATGTGTGTCTCGATTTCTCGTGAAACTGGAGGAGGTTCACCCTGAGAACACGATATCTACACA
ACTAGGGGCCTTATTTCAACAAGCTCATGATGGATTTTCTGAGATATGTACTCACATGGATCAACATTACACCATCAAAA
TGATAAAGGTTCTGAAAAAAATTAAGCTGGAGAACATTGCTGAGCGACTCAAAGCAACTTCAAAGCCATCAACATCAACT
AGAGGAATGATATCAGAGGTGCTGAAAATACTTAAACCCGAGAATATTGCTGAAAGAATCAAAGCTTCAAAGCCATCAAC
ATCATCTAGCCGAATCACTACTATGGAGATGGTGAGGTTTGTCGATTTTTTGCTTGATTATGTAAAGGATTGTGCCCCTG
TGAAGCTGCGATATCTACAAGCTTTCTTCATATTAACTTCAAGTCGGTGCATTGAGCATGAGAGTATGCAGTATCTCTTC
AGCCATGTTGAGGATGTAGCTTATACTGCACTACAACAATATTTCCTACAGGTGGCCTACAAAATCAATTCAAAAATTGA
GTTGCATAAATTAGTTAGTCCTTTTAAGCCTGATTTGAGGCAGATATATATAAGCCTCTTGACAGCATCAAAGTCATCAA
GATCAGAGACTACAATGAAGTCGGGATGTATGCTTGATTTTGTTAATGGTCTACAAGAGGATCTGGAGGAGACGCCTCTA
GACCGTGATGAAATTCGGTGTGTCGGAAGAGGACTTTATTGCCTTTCCATATTTTTAAAGGACTTAACATATACAGGCAC
TCCACTCAAAGAATTCAGTTCTCTTCAATCACTTATTGAAGCTCTGGCCTTTGAGGCAGCATTTGTGATCTACTCCTGTG
ATAATTAGGATCTTCTTTTTGTTTTGCAGCCAAAGTTTAATCATGTCAGTGTAGTAATCCGACTGATACGGCTACTAAAC
AGTCGAGCAACCATGACAGCTCTACTGAAAGATCTGATTGACTATGCTTGGGAAGAGCTGATAGTCGTGAGAACTTTTCT
CATTGATTCATTAGAGCAGTGCAAACAGCAACCTAAGATAACTGATTTTTTAACTCTTATCCAATCTGTGACTGACAATG
TCACGACCCGATTTCTCAAGTCATGATGGCACCTACTATAACCCACCAGTAGGTAAGCCACCCCGTAACCCGGAACAACA
AGTAATGGGTCTGAGGGTAGAAACTAAACAAGAGAAGGCAAATAACAATATAAACAGGCGGAAGCAAACCAAAAACATAT
ATACAAATAAAGATCCCTCCCAGAACCTGGAAGTCACTGGTACAGAGCTACTAACAAAATGAGTACAAGTCCCAAAAGTG
GACAACAGAGACTGGACTGTCTCGAAAGGTAAAAGACAAGTCTATATATACAGATGGAGACTGAAATAGTACAAAACGTC
GTGTGCTCACTCCCGTCTCCGGATCAGTCTGCTCCAAGCTCGATCAACGCTGGCTACTAGTGCCCGGACCTGCATCACGA
AATAGATGCAGAGCGTAGCATGAGTACCAAAACAACAGGTACCCAGTAGGCATCATAGGCCGACTGAACTTGAAAAGTAA
AGGCAATATGAAAAGAAGGAATAATACAAACCGAGGGTCAAGAACTAAATCTAACTAACAATGGAATGCACACGAGTGTA
CAAAGAACTAACTAAAGTAATCTATAAGCTAACTACACCTAACTGGGCCCCCATAAGCCCAGAAGGTACACTCGTGCGCA
AGTTAAATAAAAACCCGAACGGACCCCCATAAGCCCGACGAGTACACAGAATAACTATAACTAAAGAGAATTGCATAAAA
GAACCCAAGAACGAAGAACATCGAACCAGAACCTCAACCTTAATTAGTAGAATCTGACAGTACGGAGGCCGGACCTCGAA
CCGGATGCTCACAAGAAATACCCAAGTAACCAATCACAAGTATCAAGTATAAGAGGCCGGAACTCTAACCGGATGCTCTA
TATAGGTGTCTGAGCAACAGAGGCCGGACCTTAAAACGGATGCTCTATATAAGTATCTGGGCGATAGAGGCCGGACCTCA
AACCGGATGCTCTATATAAGTATATGGGCAATAGAGGCCGGACCTCAAACCGGATGCTCTATAAATGTGCCAATGTAGCT
GCTGAAAGAGTCTCAATTGATCCATACTCATAAATATCTGTGGAACGCCGTCCACACATAGCTAATCAATGAAAGTCCTT
GGAACCAAATCGAAAATCAAATTAAAATCGCGAAGTAGAACTATTGTCGCCGATGTAACTCGTGAAGCCGTAACATCGGG
GAAAATAAGAATAACTATAGTCGGAGAAAGAGTATCGCTTAACTAAGGCCCAAACTATCAGACTCAAGTCTGCTACACCA
GTCTACAAGGATCTAAGCCGACCGAGCGACGTCGGGGCAAAACTAAGGCCTATTGGATCCGAATAATGTATTTCTAAGGC
AAGCCCTAGTCAAACCTAAACTAAGGCCCAACATGCTTCAAATAAACAGTAATTAAGCATGCAAGCACTCCACATAGCGA
GGAGGGTCCATTAATAACACAAAGCATGCTCACAGTTACCCGATAATTCCCGAAATAAGCCGAAAACATGATTTCTTAAC
ACCTATGCAAGATTCAATAACTACCCAACCCAAATCCCAACTAATCAACATGCATTCACATTCTCGAGCTCAATCTAAGA
GAGGAAAAACCGTAGCCTACCTTAAAGCCGATCACACGCGCTCCAAAATCACTCCTTCGGAGCTTTCCCTTTATGAACGG
TCTCGAAACGCTTCCCCGCTATCAAAAATAGTATCACAACGTTAATACGGTCGTTTAGACACCAAAATCACAACAAACAG
AGACGGGTCAATTTTGGAGTCAAAACGGGGATCGTGGGACCCGCGCAGAAAATTCCAAAATTAACCCCAAAAGTGGGTCC
TAACCAGTTCCCCCAGCTCATTTCCCATAATGGGACACAATTCGGGGCTCGGGAACAACACAATATCAACAAGCAACTAA
AACCCAAATTTTCTCAAAAGAATAGAAATGGGACAGCAGTGCATTTACTAAAAACGAGCGGTCTACAGTAAAATCTGATG
ACACCACAATGTTCTCCTCGAAAAACCACTCAAGATAGCCTCAAAAATCACCAAAATCGGATCTAAAATGGCTAAGAAAA
CAAGTCTCAAAAATTTCCAAAATTAAGCTTACAAAAAGAGTCTGGCAGCAGGTGTTTTTCGAAATTTACCTCAAACGGAG
ACTCCAAATCACTATCCGAGCTCACCAAAACGTTGCCCTCAAAAAATCTCACAACTTAGCCTTTTGGATCACCCAAATCG
GTTGAGAGATGAGAGAGAGATGAGGGTTTAAAGTTTTGGGATTTGGCTGATTTTTCTGCAATTTCCCAAAAATTAAAACT
CCGACGGGGTGCTCCGAACTCGTTCGGAACCCCGTGCACGCAAACGAGATATGCAACCATACCAAATTCGATATTCCAGA
CTCAACGGCGCAGTCGAAATTTCCATCAGAGGTCATTTCGATAAAAAGTGGGTCCCACTTCCAAAAGCCCTTTTAAGTCA
AAACCCACAAAAGGGCTCGGAAAGATATCTAAAACCTCCAGACACAAAAGAAGGGTCAATCTAGACCAAACTCGACATTC
CGGAGCTAACCACGCTGACAGAATTCTCATCCAAGCGCGTTTACTCAAAATGTTGACCAAAGTCAAACTTATGCCAAATT
TCAAAGGCTAAAACGCCTAATCGCACCGACTCACACTGAAAACCTTGGGAGTCATGTCGACCATGCTACTAGCCTAAAAT
GACCCTTCCGGAGCTGATGAAATCGTCAGAATTGGATTCCGATGTCATCTTCTCGAACTTTTGATCGAAAATGATCGTTC
AAGGTTCATAAGCTCCAAAACACAAAAACTCACACCAAGACCAAACGAACGACCAGGTGACCGAACTATCAGTCCCAGCA
AGTCATAAATGACTTGGGGTCGCTATAGGAACGCTCTAAACGACACACAGAAGGCAAGACACAGAAATGACCAAGAGGGT
CATTACAGACAAAGCATTTAAAGTTTTGTATAAACTTTTAGTTTATACAAAACAAGAAGACTTGGCCTGGGAAATGAATC
GCTCACATTTTAAATTGCTTCTTATGTTCAACTTTATTAAGGCAGCAATTAGACAAATGTGTCCCACCATTTCTGCTTCA
TCATCAACTGAGATATATCTGCTGAACTTTCTTCCTATTAGATTTGAGGTCATTGATTCTTATTTCTTGTCATCCTCTGG
TCACGACAACATGGATTTAGTTATGATGGGGTTTCATGAATATATTATTGACAATCTGCTACTGAAGGATGAAACTGATT
TGTCATTTACAGCTGGACATGACGTTAAAAAGTTCTACTATGGATTGTTGCTCCTGGTAACATCTCGTGTTGATCCTCTA
GCTCAGTGCAGTGGATTTGCAATTGAGGCCGAATCTGTGAATAGCAACAAAAGCAATCTTGTTCTTCAGTTTTTGACTGT
GTCTTTCAAGCTTATCGAATCTGAGCTTTTGACACATGTACTGGAGCACAGTCTGCACAAAGCCACTTTGGAAGCTCGTG
AAGAGCTTATTTATCTTGGAGTTGTTCTCATATATGTTCTCAAGCAACACACACAGCTTAATGAATTGCATCATATGTTA
ATGCATGCAGAAGTGACTGCCAACAAGATAGCAAAAATCATCAAGAGAATAAGCATTAAGAAAATTGGGCTTTTATTATC
TGAGATTAAATCTGTCAAGGTAGAGGTCAGAAAAGTATGCTTTCAGTTTCTTGATGCATCACCGTACATCATGACAGATG
GAGAAGGCCTTATTGATTTCTTATTGAAATGCCAGGACGGGCTGCTCAATTATGATGCTTGTTCAATTCCTTTTCAGAAG
AACCAAATCCCAGTAATCAAAGACAAACTAGTTTATTTGGGTTCTTTTATTGCAGCTATTGTACAGCATCGTGATATGCA
TCAAGAGCTCAAAGACCTTGTGAAACGTGTTCAAGATTTAATGTTTGTCTGTCTCTTCCCCATCAGAGATTCTGCACCTT
CTTGGTATTACAGGCTACATCTCTATGATGTCAGGCAATTGCTTAAGTTTGTTGAGAAAGAGGTCAAAATGATTTGTCTC
AAAGTTTCAGGTTCTTCAAGTTATAGCTTCCCCAAGATAAAAGAACTAGGATTTCTCGATTGCTTTCTGGGAAAATTGGA
TGAGATGTTAAGTTCTAAGCTCGAGTCAGTCATCGACATAAAACGTCAAATTGAGCCATTGAAGGAGGGCTTATTGTGTC
TAAGAACGTTGACTGATCATTTCCCAGAAATCTACGATGAGCATGATGAAGTTTATAGTCTTATAACAAGAGTTACTGCC
ATGGCATACAAGGCAGAGTATGTCATGGACTCGTGCTTGACCTATTCATATCCACTCTGGTACAAAGTTCTTTGGATTTC
TGAAGCTGCTGAGAATATTAAACTTCTAAATAAAGTTGTTAGGGAAACATGTGAAAGAAAAAAGATAGATGTGGCAGTGC
TCAAAGTTAGAAAGACCTCAACTCATCTTGTGCCGTCTTTATCAGCTAATACTGAAGGATCAAATGAAGAAATGGAGATT
TTCCAGGAGGCGATGGACCAAATGAAGAAGCAGCTACTTGGAGGTTCCCGTCAGCTAGATGTCATCTCATTGGTTGGCAT
GCCGGGAATTGGTAAGACTACTCTTGCCAAGAAGATTTACAATGATTCAGTAATCACCTATTACTTTGATGTCCGTGCTC
ACTGTCGCGTGACTCAAGTATATCCATGGAGAGATTTGTTGCTTGCCATTTTGAATGATGTGCTTGAGCCTATTAATCGC
AATGAAAAAGAAGATGGTGAATTAGCTGATGAGCTGCGCCGATTTTTGTTGACCAAGAGATTCTTAATTCTCATTGACGA
TGTGTGGGAAGATAAAGTGTGGGACAATCTACATGTGTGCTTCAAAGATGCTCGGAATGGGAGTAGAATTATTCTAACAA
CACGTTTGAGTAAAGTTGCCATTTATGCTAAATGTGAAAGTGAACCTCATCATCTTTGCTTCTTCAGAGATGATGAGAGT
TGGACATTATTACAGCAAAAGTTGTTTCAAGGGCAGAGCTGTCCGCCTGAAATTGTTGATGTGGGGTTTCGAATAGCTAA
AAAATGTGGAGGGTTGCCTCTCTTCATTGTTTTAGTTGCTGGTGTTCTCAAAGAGAAAAAGATAAAAGCAGAATTGTGGA
ACAAAATAGAAGAAAGTCTAGATTTACTGAATATTGGTAGCTTGGAAGAGAGCATGTCTATAATTGAATTCAGTTATAGG
AATTTACCGCAACAGCTGAAGCCTTGTTTTCTCTATTTTGGAGGACTTTTAAAGGGAAAGGATATTCAGGTCTCAAAATT
GACTCGGTTGTGGGTAGCTGAGGGTTTTGTACAAGCAAATGAGGAAAACAGACTAGAAGATGCTGCAGAAGGTCTCTTGG
AAGATCTTATTAGTAGAAATTTAGTGATGGACGTGGAGAAGAGACCCAGCGGGAAGCTTAAAACATGTCGTGTTCATGAT
CTGTTGCATAAATTCTGCTTGGAGAAGTCCAAACAGGAGAATTTCCTTCTTCAGATCCATGGGTATAAAGAACTATACTG
ATTTTATTGTATTATTGTTTATATCAACTCTCATTTTCTTATTTTCTCTTTAAACAGATTATTCACTGGTGGGGATACAT
TTTTTGAAATGTCTATGGAATACCGGTTGATTGTTCATACTTCTGAGAATCAGATTGATCTGTGGCAGCCATCTCGCTCG
AATGTTCGCTCTTTGTTGGTCAATGTGATTGATTCAGATAACTTGTTATGGCCGTGTAATAACTCGTTCATCTTTAACAG
TTTCAAACTTGTTAAGGTGTTGGATTTGGAATCCTTCAACATTGGTGGTACTTTTCCCAGTGAAATACAATTTCTAATTC
ATTTGAAGTATTTTGCTGCTAAAACTGGTGGAAATTCAATTCCTTCATGTATAGCTAAGCTTTGGAATCTCGAAACTTTT
GTGATAAGAGGATTGGGAGTAGAGGTGATATTACCCATTTCACTTCTAAAGATGGTTAAAATGAGGAATATACATGTAAC
TCATCGTGCTTCATTTAGTTTGCATGAGAACATGTGTTATTCACTTGCGGACTCTCAATTAGATAATTTGGAAACCTTTT
CCACTCCACATCTTGTTTACGGTGAAGATACAGAGATTCTATTGAGAAAGATGCCAAAATTGAGAAAGCTGAGTTGCATA
TTTTCGGGTACATTTGGTTATTCAGAGAAAGTGAAGGGAAGGTGTGTTTGTTTTCCCAGATTAGAGTTTCTAAGTCACCT
TGAGTCCCTCAAGGTTGTCTCCAACAGCTATCCAGCTAAACTTCCACATGTCTTCAGTTTTCCCTCAAGACTTAGGGAAT
TGACTCTGTCAAAGTTTCGTCTACCATGGAGCCAAATCTCGAGTATTGGAGAACTTCCTAACTTGGAGATTCTTAAGTTA
CTTCTCAGAGCCTTTGAAGGGGATGAATGGGAAGTGAATGATTCAGAGTTCCGTGAACTCAGATACTTAGAATTGGAGGA
CCTCAACATTGCACAGTGGTCTGTCTCCGAGGATGCTTTTCCTTTGCTTGAACGTTTGGTTTTAACCAAATGTAAGCGGC
TTGAGAAAATCCCTTCTCATTTTGATGATGCTGTATCGTTAAAAAGCATTGAGGTAAACTGGTGCAGCTTGGATGTTGCT
AATTCAGCCACGGAAATTCAAGCGTTTCAGCATGATGAAATAGCAAATGATGCATTCAAAGTTACTATACAGCCTCCAGA
TTGGGATAGAAATTCTTCTCCTTGACTCGTTTATCTGGTACGTTCTTGTCATGTTCATTTTTCTTTTATACCACACCATG
CTTATTATTACTTGAATTGTTATCTGGTATGTTCTTGTCATTTTCATTCTTCTTTTATACCGCATCATGCTTATTATTAC
TTGAATCGTTATCTGGTATGTTCTTGTCATTTTCATTTTTCTTTTATACCGCATCATGCTTATTATTACTTGAATTTGAG
TTTCCTTTCTCAGTGAATGTTTCATTCAGGCTTGCAAACAAAAGATGGAGGAGGACCTCAGCTAGTTGAAGGATCTTCAG
CAATAAGTCAAGTATTTGAATTAATTTCAACTTTTAGTGATTTGTGTGAAACTTGTAATGAATTTATGAGCAAGAGCTCA
CATCTTTTTTCTAAACTTTCTGGAACTATTGGAATTGTGAAATTATTATCAGTGTGCTACATTTTTTCTTAATCAGTATA
TTGAAAACTTGTCCTCTCGGCATGTGAAAGACTTATTTGTGTATCTACAAAGATGAACCATCAAAGTTTGATTAGATATA
CAAGTGATCTTTTTATTTATGAGGTACAAGCATGTGCATGGATGAAAAAACATCTAGTTTTTCTCTCATTTCAAGCTATG
TTTTTCTCTCATTTCAAACTTTTTAACTCTGGAAAACTAGAGCGAATCAGAGATTGTTGAAAGCAGTGAGGAGGGATGGC
CTTCTTGATATCACCAATTGCAAAAGGGGCTTTGAAATTGGCATGCTTTGGAGAGGATTTCTCTTTTGTTTAGTTTTAGT
TTTTGGAACAGACATATTGCCTCTGGCTCCCATTCTCGATAGGGATTTGCCTATTTACTGAAATGAATATATATATTTTC
TAATTTTCCTCTACTTATCCAACTGACAGAAGTAGAAGGAACTTTTTAACTAGAACCCGAGACCTCTAGTTGAGGTGGAA
GGATTGCATCCATCCCAGATGCCTCATGGTGTGGGAGACCTATTTCTACCAGAAAAATATGTTCAATAATTAATGACTAA
AACCATTTTAGTCACCACAGAAAAATATGTTCAGCCATCATCGATTTGTTTATAGATTTGTGATCAGTGATCAAAAGATT
ATTATAAATCGAAATGCGCTATTTCGTTTGTTTATAGATGTGTGAGAATTGAGAAGGAAATATTGAACCAAGAAGAACAG
CCACCAGATATAGAAGTCCCTTCTTCTGTTTCTGTTAAGAAAGAATTTCATAGACTCCAAATACTGACTATTTATCAAGC
AAAAGTTGACATTTCATTCTTCATAAGACGCATAACAGTACCATCAAATTCTTATGTGTTGTATACTCAAATGAGAAAGG
GGTGATAAGATAAGACAATGACAGCATTTCCTTTAGATCAGGAAATCCATATCTTATTAGAAGATAACATTGGGAAGAAA
GCCATGTTCTTACAGATGCACAGCTTAATTGCCACTGCAAATGAACGCTTCCATTTCTACTGTACACAATGACGTGCTGC
AGAAGCAATGATCAATATATACAAGAAATATATTACTTATTTTGAAAGCACCATCTAGTGACTAGCAACAAATACATATA
TCCCAATATTTTAGATCTGCGATCTACTGTTTGTAACCCAAAGTTCTAACTCAGCACTAGCAAGTTGATCATTACTCTTT
TTGGCTAATCTATTGTGGTAACCTACTGTGACCCAAATACCAGAGACATAATTAAGTAACCTCTCCATAACCCAATTCCC
CTTTAACTTTCTTTTCATAGTAAACAAGATGATATTTGATAAGTGAGAAATTCCAATGGGTCATCTGCAGGGACGTCT
GTCCTTGAGTGGGACCCTAAAGCCTAACCCACAAGACCCCAAGGAAACCAAAAACTCCCTAAATTTAGTGAACCACGGAT
GGGACCTACGCCCCGTGGATGGCCTTCGTGGGTCAGGGCCCCAAATGGTGATCCACAGAAACAAACCACGACTCAGCAGC
ACGGAGCGTGGTCCCACCTATGGTCAGTAGGTGGGGGTTCGTGGATCATCACTATGTTGCTGCAATTTTCGGCCAAGTGG
AAGGGCAACTTAGTAAATTCCTCCCTTGGTTAGTTGAGTTAATGGACGATTATTATTAGTATATTAACATATTTTAAGGA
TTTTTAAAGTATTAAAACATATTTACAACTCATTATTTTCAAAACCCAAAATCAAAACCTCCCCTCCCATCCAAAGTTCT
CTCTCTAGAAACCTCCATTGGAAGTGAGGGATTCAAGCTCTCAAGGTCAAATCTTCAAGTGTTTCAAGGGATTTTCATGG
AGTTTTTCCGTAGAAGGAATGGTAGTCTTCATCCCTGACTAAGTATCTTTCAAGGAGCCAATTTCAAAGTTGATTTCAAG
TCTCCAATATTTCCCCAAAAACCCTAGTTTTCAATCTATGCATGAGTTCAATTCCAAAATGATTTCTAGAGCTTTTACAT
GATGAATTATGAAAAGAATGTTGAATTATTGATGAATTAAGATGATTCCTCCTATGAACCCATGTTTTCCCCCAAATTCT
TAAGTTGTGAATTGTGATTGGAAATTGATTGATCATGAAAGTATGTGAATTTTTTTATGTATATATTGATTTAGATTGTT
GAAATTATGCTATTACTCATGCCTAATTGTACTATTTTTAGGTGTGTGGGTGAATGTGATCCATGGCCTTGAAAGGCAAG
GTATGAAGGTAAATGTGTGACTATAATGTGAAGTTTATGCATGTGACACTACTAAAAAACTGCTAAAAAATGATGGAATA
AAAAGCGACGGACGGCGTCGCTCCAAAAAAGCGACGGACGGCGTCGCTCCAAAAAAGCGACGGACTAAGAGATGCCGTCC
GTCGCTTTTTAATTAAAATAATTACTTTTAAAATTATTTTACAAAAAGCGACGGACTGCATCTCTTAGTCCGTCGCTTTT
TATTAAAAATAATTATTTATAAATTAAACAATAACCACGCTGTCCGTCGTTTTAATTTATTTTATTTTATTAATTAGTTT
TTAAAAAAGCAACGGACGGCATCTCTTAGTCCGTCGCTTTTTGGTCAAAATATCAAGTCAAACATTTTTAAAAAGCGACG
GACAGCGTCTCTTAGTCCGTCGCTTTTTTTTTTTAAAAAGCGACGGACGACATCGCTTAGTCCGTCGCTTTTTCTCGCGT
TTTTTTTCTAATTAATTATTTTATATAGATAGTGACGCAGTCCGTCACTTTTTATTAAAAATAATTATTTATTAATTTAA
AAAAAGTCACGCTGTCCGTCGCTTTTTATTAATTTTAATTGTTTAATTATTTTTTAAATTAGCGACGGACAACATCTTTA
TGTTCGTCGCTTCTTGGTCAAATATTTTAAGAAAGCGATGGACAATGTCTCTTAGTCTGTCGCTTTTTGGTCAAAATGTT
GGTCAAACATTTTTTTAAAAAAGCGACGGACATAGAGACGTTGTCCGTTGCTTTTTTAAAAATATCGGCACTAGCAGACG
CAATTTTTCCCATTTCTCCATATAAAAAACAAAATTGAGAAATATTTTGATTTAATTTTATTTAAATCTTCTTTCGAAAA
ATGGTTTTGTGTAAAATTAAAAACAAAAAAAATTATAATACCGACTTTCAGATGTCGGTAAAATTAAATAGTATGTAATA
AATTAATATTTTCAATTAACTTTAAATAAATCGTCCTCCGAATGACGGTTTTATATAAGTTAAAAAATAATTTAATATTA
AATACCGACCTCCCGATGTCAATATTATTTAATTAACATGATTACTTTTTATTTATCTTAAAATTTAATGTGATACCGAC
CTCATGAGGTCGGTATGTTTAAAATATTCGTATTAATCATAATTTTGTTATTGTGCATAGTATTAAAATTTCATTTTACA
CCTACGATTAATTATTCAAAAAGTGTAACAATTTTGTATACTTTTACAAATAAAATGTTAGAATTCGAGAAATAAATAAA
AAAATATCTATAATCCATATTTAGAGTATGAAACTACGTTGATATGAATTATGAGATAATTATACTTATATTTATAGAGT
AATGTACAAATCCTATCAGTCCGTCGTCTAATCATAAACTTAATATCTCATGTCATGATGTAGTAGAGGCGAAGAGCTAA
CCTATAATCCATTCCAGTATGAAATGCGAGATAGTATTATCATATACGTTCGATCTTGAATGGATGTCAAGTATAGTGAT
CACCTCCTAATTATGATGACATGTAAAGGATACTTCATCGGAGTATGAAATACGTTGATTAATTATATATATATTCCTCG
AGTAGTTTAACAAATCAAGTCTTATATACTAGTGGTTCAGATATGAAATACATTATCAATTAAAGAAATACCGATGATCA
ATTCAAGGAGATTTATATATTAAATTTGATATTGATAAACTTTTGTTGATCAATAAAATTAAATTTATATAATTAGAAGG
TATATAATTTAAATTTATAAAATTAACTTGATCGATAAATTAAATTTATTAAATTAAACTTTTGTTGATGTGTAGTTAAA
TTTTATATATATATATATATATGGCCAAACACATATACAACCCCTCTAACTTGTCCACATTTTTCATTTTGGCACTTTAT
CTTAGCCTTGTTCCATTTTAACCCTTGAACTCCATTTTTTATGTTCCATTTTAACACGAAATACTATTTTTAAGATTTAT
TTATTTTTATATATATTCTTCAATTGCAACTTCTTATTTTAAATCGACATGTGTCATTTAATTTTAGTTAAAAAATTAAA
AATTAACAAAAAATAAATCTTTTTAAAAAAAAAAAATTTCATTTTAAGAGTGTTATGTATTTTTGTGTGAAAAATAACCG
ACGAAATTGTGTTGGTTTTCTTTCTTTAAAATCACTGACAACCTAACAAAGTCAATCAAGTTTTAACATTGTTTAGTAGT
GTTATTAGCAATGAACAAGAGTCTTTTTTTAGTAGTGTTATTAACTAAGTCAGTCGAGTCTTTTTGAAGATGGATTTTTT
TATTCGTATTGATTTATATTAAAAAATAAAAGTGAGTATTTGCGTTAAATTTAGATAGCCTAGATGATAAGAAAAATAAA
ATAAGTAGTGTTATTTAATTTGATTGAATGTTTAAGAAAGAAAATCAAAGAACTTTCGTCTATTTATTTTCATGCAAAAA
TACAGAGAAATATCAAAAAATAATATTATTGTTTGAAAATTTTTATGTTAGTTCGCGAATGTTTAATTTTTTTAATTAAC
AGGCACACGTCTATTTTTTTAAAATAAGAAATTGCAATTGAAGAACATAAATAAAAACAAATCATAAAAATTAAGGTTGT
CTAAAAAATTATATATTTTAGTATGCATGATTTATAAAAATATTATTATTTTTAAATTATTATATTTATCGATAGTTAAA
CTCAAAATAATTACTTTACTTATATTTTAAAATATTAGATGTTTTTAATAATGTGTCAAAATATTTTAATATGTAGTATT
TATTAATCGGATAGCATTTCCTTATTCTTCCTCTAAATTATTTAAATTATAGTCCATTCTATTCCAATTTATTTCATTTC
TAGCCCTCTTTCTATGCAATTTTCTTTCTATTTTAGCCTCTAATTTCAATTTAGTTGCAAGTGATTATTTCAATTTAGGC
CCATTCTTATTTCAATTTCAGATTCCAAGTGATTTAATCCCGTTCTTCCATCTCTAAATTAAATCCTAGATCAAATCTCA
GCCCTACATCTTATATTATTCAAGGGTCCAGATTAAATTCCATCTCCTTCCTTCTAATAATATATCAAAACTAATACCCT
AAATTAATGATCTCCTCTCTCCCTCTCCAGCCGCCGCCGCCGCCGCCGCCTTCTCCATCTCTCTTCTCCATCGACGCCGG
CGAGACATAGAGACACCATCGCCCTCTCCGGCGAAACCTCCGTTCCCCCTCTCCTCTCCTCGCTGCCTTCTCTTCCGCTT
CCTCTCCTCCTCTCGGTGAGAACAACTTCTCCAGCAAGCTCCGTCACAGCAACAACAGCAGCCGGCGGCAAACAAGCAGT
GACCAGGCCACCCCCGATCAGCAAACTCCAGCAAACAAGCAATGTTGTGACAATGAAAACGAAACATTTTGATAGGGATG
GATCTTTACAGATCTGCCCCAGGTATGTATAATTATTTTAAGCCTTAAATCTTTATACAGGTGGGTTGTTTTGTTCATTG
GTGTTCTTCCTTACCTAGAATTCTTGTATAAATAAGGTATTGCAATTCTTTAGAATGCTTTAGTGTCATTCCGATTTCAT
TCATTTTTGTGTTGGAACTAATGTGTTAACTTTGTGGTAGAACTAGTGCGTGAATTTTTGTGTTGAAATCAACTTGTTTA
AGTCTTGATTGACCATAAGTTAATGTGGCATGTGTATATTAACAATTGATTTAGCCCGCTCCTTAATTGACAATTGCCCT
TAATTAGTAGTATTTGTTGATTTGATAGCAATTTCGTAGGTAAATTGGTAAATCAGATTGATGTTCGTTTCTTCCAATTC
TCAATAATCTCTAAATCAATTTGCTGAATTTAGTCAACATTCTCTCTTATTAGTAAACCTTGATTTTATCCTGTCACTAA
ATTATATATATTGAACTTGAACTTGAAATTAGAATTTGAACTTGAACTTAGATTTTGACTTGAACTTAGAACTTGAACTT
AAACTTAGAACTTGAACTTAGAATTTGAAGTTGAACTTGAAATTAGAACTTAAACTTAGTTATTGAAGTTGAACTTAGAA
TTTGAACTTGAACTTAGAGCTTGAAATTTGAGTATCTAATTTGTTAATTAGTGTATTGAATTAGAACTTTAACTTGAACT
TAGAATTTGAAACTTAGAACTTGAACTTAAACTTAGTTATTGAAGTTGAACTTAGAATTTGAACATGAACTTGAAATTAG
AACTTGAAATAAGAATTAGAACTTGAACTTGAAATTATAAATTGAACTTCAACTTAGAACTTGAACTTGAAATTAGAATT
TGAACTTGAACTTGAACTTAGAATTTGACTTGAACTTAGAACTTGAACTTGAAATTAGAACTTGAACTTGAACTTAGAAT
TTGAAGTTAAACTTAGAACTTGATGTTGAAATTTGAACTTGAACTTGAACTTAGAATTAGAACTTTAACTTGAACTTGAA
CTTAGAATTAAAACTTGAACTTGAAATTGTAAATTGAACTTGAACTTAGAATTTGACTTGAACTTAGAACTTGAAGTTGA
AATTAGAACTTGAACTTAGAATTAGAACTTGAACTTGAAATATAACTAATTTTAGAACTTTTCGTGCTAGGAAACTGAGG
AAGCTCAACATCTAAGACAGTTGATACAAGACTATATTGCTTCTTTCATCAAAGTAGGAGATAAGGTTGGAGCTTCTAAA
TTTCTAAAGTTCAAGTACAATTGTTTTCAATAATGTGTTTGTGTCCATCTAGTATTGATATTTAGCTTTAATTTTATGAT
AATATTTTTGTGTCCATCGATTGTTTGTTAAGCATAAGTACCAACACTAGTTGATCCTATTGATGACAAAATTGATTTTC
TTGCAAGATCGATTTGTGTCCATCTAGTGTTGACACTTCGCTTTAAATTTAGAAATAATATATTTGTTAAGCATGAGTAC
CAACACTAGTTGATCCTATTGATGACAAAATTGATTTTCTTGCAAGATCGATTTGTGTCCATCTAGTGTTGACACTTAGC
TTTAAATTTAGAAATAAGTTAGATTAAAAAATGTGGTTTTGTTGATGGATTTAGTGTTGTATTAAGTCAAAACTAAACTA
GTTCAAGAGTTAAAGTTGTTTAAATAAGTTAAATTAATTAATGTGGTTTAGTTGGTGGATTTAGTGTTGTATTAAGTCAA
AACTAAACTAGTTAAAGAGTTAAAGTTGTTTAAATAAGTTAAATTAATTAATGTGGTTTAGTTGGTGGATTTAGTGTTGT
ATTAAGTCAAAACTAAACTAGTTAAAGTTGTTAAGTTGTTTAAATAAGTTAAATTAATTAATGTGGTTTAGTTGGTGGAT
TTAGTGTTGTTTTAAGTCAAAACTAAACTAGTTCAAGAGTTAAAGTTGTTTAAATAAGTTAAATTAATTAATGTGGTTTA
GTTGGTGGATTTAGTGTTGTATTAAGTCAAAACTAAACTAGTTAAAGAGTTAAAGTTGTTTAAATAAGTTAAATTAATTA
ATGTGGTTTAGTTGGTGGATTTAGTGTTGTATTAAGTCAAAACTAAACTAGTTAAAGTTGTTAAGTTGTTTAAATAAGTT
AAATTAATTAATGTGGTTTAGTTGGTTGATTTAGTGTTGTTTTAAGTCAAAACTAAACTAGTTAAAGAGTTAAAGTTGTT
TAAATAAGTTAAATTAATTAATGTGGTTTAGTCAATACTAAACTAGTTTTAGGACTACTACTAGTAAAATTATTATTAAA
TTTTATTTATAATATAATTGAATATCTATATTTTTGTAGATGGATCATCGTTTGTGGATGTATAAATATGCATTATGAAA
CTGGTGCTGGTTTGAAACCTGAGTTTATTGACGGTGTTAGAAATTTTATTGAACATACAATGATACTTGACATTTTCAAA
ATTAATGGATTGGTTAGGTGTCCTTGTAGTGTATGTAAGTGCTTAAATTTTTTAGAACCAGATAGAGTTATGATTCATTT
GTAAAGTAATGGATTTAAGCCTAGATATTTTGTATGAAGTGATCATGGAGAAAGTGATGGATTGGATGGTATCTTTTATA
ATTCGATGCCTGTTGATGTATATAATATGGTTGCACCATATGGCCAAATTAGGGTTGAACAAGTTAGAGTTGAACATGAT
AGGGTTGAACATGATAGAGTTCATGAAATGATCAATGATGCTTTCGGGGTTCAAGGTGGAATGGAACCGGAACAATATTT
TGATGAAGCTCCTAATGAAGAAGCAAGACACTTTTATAATCAATTAGAAGAGTCTAGTCGTCCACTATGTGAAGGGAGTC
CGCATTCTGCCTTGTCAGTTGCGGTTAGATTAATGAATATTAAATCAGATTGGAATGTTATACTTTAATATATTATTCAT
GAACTAACATATTTATTATGTGTTTTGCAGGTGGCATCCTGCAAAGGATGCTGCCCGGGCTTTAAAAGAGTGTGTTAGAA
AACTCTATACACAAGCTTATCACTCTTGGAGTGAGATTCCAAACAGTATACGCCAGCAAATCAAAGAACAAGTGATGAAC
CTCGCTCGTCGACCTACAACTTCGGCTCCCGATGACACCGACGACGAGAGTGATGAGGATGATTATGTAGATCTCACTCC
CTAGTTTAGATCTCTAGACATTTATGAACTTTTTGAAATTTTAAAACAAATTTTAAAAGACTTTATAAGTCTTTAATTTA
TGATTTAAATACTTTTGAATGTAATTTTAAGTTTGTTATTTTATGTTTTGTTTAGACTGTTTATAATTGTGTGTGTTTGA
TTGGGCTGAATAGTGTAAAATTGAATTGAATTGAATTTGCAGGTGGGCAGCAAAAGCTGAGATATGCTACTGTCAAAAAT
ATTGCAGAAAAAGCGACGGACAGCGTGGTTTAGTCTGTCACTTTTTTGAGTTTTAATTATTTTTAAAAACCCAGAAAAGC
GACGGACAGCGTGGTTTTTTCCGTCACTTTTTTAGTGTTTTAAAAAAAATTCCATAAAAGCGACGGACAGCGTGGATTTT
TTTCGTCGCTTTTTTGGGTTTTTAAAAATAAAATTTCCAGAAAAGCGACGGACAGTGTCCTTTTATCCGTCGCTTTTCTG
GGATTTTCAAAAAATAAATTTCCAGAAAAGCGACGAACTGCGTCGCCCTTTAGAAATTTAAAAAAAAATTAAAATTAAAA
TAAAGCGACGGACTCCGTCGCTTTTTATAAAAAAATCAAAAAAATAAATAGTCGAAAAGCGACTCAGTCCGTCGCTAAAA
GAGACGCAGTCCGTCTCTAAAAGCGAAGCAGTCCGTCACTTTTTGAAAAGCGACGAGCTAAAAAGCGACGGAAGTGACTA
CGTCGCTTTTCCGTCAATTTTGACCAAAAAATCGACGCAGTCCGTCGCTTTTGGCCGTCGTTTTTTGACATTTTTTTAGT
ATTGTGAATTCAATGGTAGTATTCTGATCATGTATAGAATGTAATTGTGTTATTTTTGATAGCATATCCTCAATTAAAAC
TCTTGAATTATGATGATAGAATGTGAAGGGTTTCTTTAATGTAATGTTGTATCTTGGATTGGTAGGCTTAGGTGCCCTCT
TTTTGATAAATGAAAGACATGTTGATTGTTGAATCTTGAATTGGTAGGCTTAGGCATCGTTTTCTTTTATAATGAATGTA
TCATGTCCTAATGTCTTTAATTGGTAGACCTAATGTTGGTAGCCTTTCAAAAATGATAAATGAGGTATTTTAGGCTANNN
NNNNNNNNNNNNNNNNNNNNNNNNNNNNNNNNNNNNNNNNNNNNNNNNNNNNNNNNNNNNNNNNNNNNNNNNNNNNNNNN
NNNNNNNNNNNNNNNNNNNNNNNNNNNNNNNNNNNNNNNNNNNNNNNNNNNNNNNNNNNNNNNNNNNNNNNNNNNNNNNN
NNNNNNNNNNNNNNNNNNNNNNNNNNNNNNNNNNNNNNNNNNNNNNNNNNNNNNNNNNNNNNNNNNNNNNNNNNNNNNNN
NNNNNNNNNNNNNNNNNNNNNNNNNNNNNNNNNNNNNNNNNNNNNNNNNNNNNNNNNNNNNNNNNNNNNNNNNNNNNNNN
NNNNNNNNNNNNNNNNNNNNNNNNNNNNNNNNNNNNNNNNNNNNNNNNNNNNNNNNNNNNNNNNNNNNNNNNNNNNNNNN
NNNNNNNNNNNNNNNNNNNNNNNNNNNNNNNNNNNNNNNNNNNNNNNNNNNNNNNNNNNNNNNNNNNNNNNNNNNNNNNN
NNNNNNNNNNNNNNNNNNNNNNNNNNNNNNNNNNNNNNNNNNNNNNNNNNNNNNNNNNNNNNNNNNNNNNNNNNNNNNNN
NNNNNNNNNNNNNNNNNNNNNNNNNNNNNNNNNNNNNNNNNNNNNNNNNNNNNNNNNNNNNNNNNNNNNNNNNNNNNNNN
NNNNNNNNNNNNNNNNNNNNNNNNNNNNNNNNNNNNNNNNNNNNNNNNNNNNNNNNNNNNNNNNNNNNNNNNNNNNNNNN
NNNNNNNNNNNNNNNNNNNNNNNNNNNNNNNNNNNNNNNNNNNNNNNNNNNNNNNNNNNNNNNNNNNNNNNNNNNNNNNN
NNNNNNNNNNNNNNNGTCTATGGTGGCTTCAAAGGAGTACTTAGTGTGAGTAGTAATATGGGATGCTAATCATACATTGC
ACAAGTATGACATAGAGTTGCCCTAGATGATGGTCCTTATGTGTTGATATGACTTATGAAAGGTTTATGTATCTTATGTA
TGAGTATGGTGTAAAGATGGAAAGGTTGAATGGTAAGTTCACTTTTGGTAACCTTAATGTGGTACTTAGTGTGGATGGTG
GTATGAGACGCTATTCATACATTGCACAAACTATAGCTTTAGGGTTACTTGAGGTGAAGGCCTAATGTGAATGTAATGGT
TTATATGGTTGTTTATGTTCTAATGTGAAGAAATGACTTGTATAATTGGTTGTGTTGTATATTATGCCTCTTATACTCAT
GTTCATGAAGTTTTGTCAAATTGGAATAAAATCATGACTTTCAAATAAAGCGCCCGTTTTAAGGCATGGTTTTTGCATGA
CTATCATACTTAGAACTTAATTGTGCTAACCCATATTTCTTTCAAGCTTACTACAAGTGTAGCTTCCGGCATTTGACTTG
TTTTTCTCTAGTTGAAGCTTGAATTTGAGATTCTCCAAGACTAAGTGGTACGTCCTCATAGATCGACGAAAAGATGTTTC
ATTTTCTTTCATGTAAAAGACTGTTGTTAGACTTTCGATTGTAAAGGGACGTTACCCTACTTTTTGTTTTGGATATTGTT
TTTAGATGGCTATCTGAAACAATAGACATCCGTTGTCTTTCAAGTATTTTTAAATGTTTTAGATTGTATGGTTTTAAATA
AAAGTTTTAATTACGTACTATTTCTAAGTATCTTATGCAATGACATGCTGTGAGGCTTGTATAAGACCCCTTGAGGGTCG
AGTACACGGTGTCACATTCGGGGTCTAGACTCGGGTCATGACATCTCATAATTTGATTTAGGATAGCCAGTGAGTCATAC
CTTTGACGAGCGGTAGACCATCTTTTGATCGTACTTGCTACAATCTTGGAGAACCTAGGCATATGAGGAGAGATTGTCCT
ACCCACAAATGTTAGATTCCGTGCAGCAGTAAACTAGAGCAGTGGTACCCGCGGGAAATGGTAATAATGGTAGAAGACGT
CCATAATATGGGCGATGAGCTAATCAGCGAGGCCGTAAAGGTAGAGAAAATGGTAATACATGTAGGGGTAACGCGCAACC
AGGCAGGGAAGTAGCTCATCAAGATGATAGGGCTCAGTATTATGCATTTCCGAGCAAGAATGTGGTAGAAGAGTCTAACG
CAGTGATCACCGGTACTATTCTTGTCTGTGACCGGATGGCTAATGTGTTATTTGATTCGGGTTCTACTTATTCATATATA
TCCGTACGATTTGCCTCTGAATTTTCTATGATTTGTGATATATTTGATGCCTCCATCCATGTTTCTACCCCAGTTGGAAA
GTCTGTCATAGTCACCCATGTCTATCGTGCTTATCCTATTTTTTTTAAGGGTTTTCAGACTTGGGCTGATTAGGTGATTT
TGGATATGACTGACTTTGATGTAATCATAGGCATGACTTGGTTGTCCCCCCTATTATGCTATGCTTAATTTTAATACTAA
GTCTGGAACTTTAGAAATTCCGTGAAGGGAAAAGTTAGAGTGGAAAGGGGTGTACAAGCCTAAGCAAGCTAACATCATAT
TCTCCATTCGGGCTAGTAAATTGGTAGGGCAGGGTTATTTGGCTTATTTGGCTCATATTAGGGATGTTGAGGTTGAGACT
CCATTTATTGAGTCTATCCTTGTGGTGTCAGAATTTAGAAAAGTGTTTCCTAATGACTAGCCTGGTATGCCTCCGGATAG
AGATATAGATTTCTGCATTGATTTAGAACCTGGTACCGTCCCATTTCTATCCCTCCATATCGCATAACTACAACAGAATT
AAGAGACCTTAAGGCTCAAATCCAAGAGCTTCTTGATAAGGGATTTATTCGTCCTAGTGCTTCCCCATGGGGTGCTCCAG
TTTTGTTTGTTAAGAAAAATGATGGTAGTATGAGAATATGTATAGATTACCGATAATTGAATAGGGTCACTATTTGAAAC
AGTATCCCTTGCCTCGAATAAATGATTTTTTTGACCAATTGCAAGGTGCATCAGTTTTCTCCAAGATTGATCTAAGGTTT
GGCTACCATCAATTGAAAATTAGGCCTGAGGATATGCCCAAAACGGCGTTTAGAATCCGCAATGGGCACTATGAATTTCT
AGTTATGTATTTTGGTTTGACTAATGCGCCTGGAGCGTTCATGCATTTGATGAATGGGGTGTTCAAACCATTTCTTGATT
CGTTCGTCATAGTATTTATTGATGATATCTTGGTCTATTCGAAAAGTGAGGAAGAGCATGTCGACCATCTTCATATTGTT
CTGGGTGTTCTTGGGAAACAAAAGTTATATACAAAATTCTCTAAGTGTGAATTTTAGTTGAATTCGGTTTCATTTTTAGG
ACATGTAGTTTCAAAAGAAGGGGTAATGGTAGATCCTCAAAAGATTAAGGCGGTTAAGAATTGGGTTCAACCTAACTCTG
TGACGGAAGTTAGGAGTTTTGTGGGGCTCACTAGCTACTATCGTCGGTTTGTGAAGAACTTTGCTTCTATTGCCACTCAC
TTGACAAATTTGACAAAAAAGGAGATACCATTTGAATGGACTGAAAAATGTGAGGAGAGATTTCAAAAACTCAAGACTCT
CTTGACCACCGCATATATTCTAGCGTTACCAGTTGAAGGTAATGATTTTATTGTTCATTGTGATCCTTCACTTTCTGGTT
TGGGTGTTGTGCTGATGCAGGTTAAGAATGTTATAGCTTATGCATCACATCAATAGAAGGTGCATGAGAGGAATTACCCA
ACACATGATATGGATTTAGCAGTGGTAGTGTTTGCACTTAAGATCTGGCGACATTATCTGTATGGTGTTAAGTGTTGGGT
ATTTACCGATCATCATAGTTTGCAACACGTGTTCACTCAAAAGGATCTAAATTTGAGACAACGAAGGTGGATGGAGTTAC
TTAACGATTATGATGTCACCATTCAATACCATCCGGGAAAGGCTAATGTGGTGGCAGACGCTTTGAGTCGGAAAGTGGTG
AGTATGGATAGTTTAGCTTGCTTGGGTGTATCCAAGCGACCCTTGGCTAAGGAACGACCCGAGTTCTCAAGTCATGATGG
CACCTACTATAACCCACCAGCAGGTAAGCCAACCCGTAACTCGAAACAACAAGTAATGGGTCTGAGGGTAGAAACTAAAC
AAGAGTAGACAAATAACAATATACGCAGGCGGAAGCAAACCAAAACATAAATACAAATAAAGATCCCTCCCAGAACCTGG
AAGTAACTAGTACAGAGCTACTAACAAAATGAGTACAAGTCCCAAAAGTGAACAACAGAGACTGGACTGTCTCGAAAGGT
AAAAGACAAGTCTAATATACAGATGGAGACTGAAATAGTACAAAACGTCGTGTGCTCACTCCCGTCTCTGGATCAGTCTG
CTCCAAGCTCGATCAACGCTGGCTACTAGTGCCCGGACCTGCATCACAAAATAGATGCAGAGCGTAGCATGAGTACCAAA
ACAACAGGTACCCAGTAGGCATCATAGGCCGACTGAACTTGAAAAGTAAAGGCAATATCAAAAGAAGGAATAACACAAAC
CGAAGTCAAGAACTAAAATCTAACTAACAATGGAATGCACACGAGTGTAGAAAGAACTAACTAAAGTAATCTATAAGCTA
ACTACACCTAACTGACCCCTATAAGGCCAGAAGGTACACTCGTGCGCAAGTTAAATAAAAACCCAAACGGACCCCATAAG
CCTGACGAGTACAAAAAATAACTATAACTACAGAGAATTGCATATGAGAACCCAAGAATGGAGAACACAAACCAGAACCT
CAACCCCAATTTGTAAAATCTGATAGTACGGAGGCCGGACCTCAAACCGGATGCTCACCAGAAGTACCCATGTAACCAAT
CACAAGTATCAAGTATCTGAGGCCGAAACTCTAACCGGATGCTCTATATAAGTATCTGGGCAATAGAGGTCGGACCTTAA
ACCGGATGCTCTATAAAGGTGTCAATGTAGCTGCTGAAAGAGTCCTAATCGATCCACACTCATAAATATCCGTGGAACGC
CATCCATACTTAGCCAATCAATGTAATTCCTTGGAACCAAATAAAAAATCAAATTCAAATCGCGAAGTAGAACTAGTGTC
GTCGATGTAACTCGTGAAGCCGTAACATCGGGGAAAATAAGTATAACTATAGTCGGAGAAAGAGTATCGCCTAACTAAGG
CCCAGATTATCAGACTCAAGTCTGCTACACCAGTATACAGGGATCTAAGCCGGCCGAGCGACGTCGGGGCAAAACTAAGG
TCTATCGGATCCGAATCATGTATTTCTAAGGCAAGCCCTAGTCAAACCTAAACTAAGGCCCAACATGCTTCAAATAAACA
ATAATTAAGCATGCAAGCACTCCACATAGCGAAGAGGGTCCATTAATAACACAAAACATGCTCATAGTTACCCGGTAATT
CCCGAAATAGGCCGAAAATATGATTTATTAACACCTATGCAGGATTCAATAACTACCCAACCCAAATCCCAACTAATAAA
CATGCATTAACATTCTTAAGCTCAATCTAATAGAGGGAAACCATAGCCTACCTGTAGGCCAATCACACGCGCTCCAAAAT
TACTTTTCCGGAGCTTTCCCTTTCCGAAAGTCCTCAAAACACAGCCCCGCTATAAAAAATAGAATCACAACGTTATTACA
GTCGTTTAGACACCAAAATCATAACAAACGGAGACGGGTCAATTTTAGAGTCAAAACGAGAATCATGGGACCCGCACCGA
ACTGTACAAATTTAACTCCGTCAAGACACCTTAAACATCACCCCAAACTTGTGTTCCAAAATGAAACACAATTCGGGGAT
CAAAACGCAGCAAAAACCTACAAGCAAGAAAATCCCATTTTAATCAACTAAAAAAAAAGAAAGGAAAACAACAGCAACCT
AAACTCGAGATCTACAAGAATCTAATGGTGTCCAACACTCTTTGAACACTCTACGATGAAGCCACGATAATTCTCAACAC
GTGAGACTTCGAATCACCCAAAACGGAGCTAAAATGAGTGAGATATGACCAAAACAATAATACCAAAAACAAAGGCTCGA
AAAAGGTACTGCAGTCAGGTTTTATCGCGAAATTACCTCGAACGGGGACTCCAAATCACTATCCGAGCTCTCCAACACGT
TTTTCTCGAAAAATCTCACAACTTTGCCTTTTGAATCGCTCAAATCGGTTGAGAGATGAGAGAGTTATGAGGGTTTAAGT
TTGGGAATATGTTGCTGGTTTTTCTACATTTATTGCAGAAAATATGCAATAATTCCAAAACTTAAAACTCCGACGGGGTG
CTCCGATCTCGTTCGGAATCCAGTGCACGCAAATGAGATATGCAACAATACCAAATTCGATATTCCAGACTCAACGGCGC
AGTCGAAATTTCCATCAGAGGTCATTTCGATAAAAAGTGGGTCCCACTTTTAAAAGCCATTTTAAGTCAAAACCCACAAA
AGGGCACGAAAAGATATCAAAAACATCCAGACACAAAAGAAGGGTCAATCTAGACCAAACTTGACATTTCGGAGCTAACC
GCGCTGAATGGTAATTGATTCCTCTACAAATGTCAAACGATCATCCAACTCGACTGCATCATACTGGAGCACATGAGACT
CCTCAGGAACATATTGCCGCAACATCGAGACATGAAAAACCGGGTGAATGGCTGAAAATGCTGGAGGTAGGGCCAACTCA
TAAGCAACCTCCCCAACTTTTCAGAGTATCTCAAAAGGCCCAATGTACCTGGGGCTAAGCTTGCCCCGCCTCCCAAACCT
CATCACGCCCTTCATGGGAGACACACGGAGGAATACCCGGTCATCAACAGAGAATCTCAAAGGTCGACGCATTTGATCCG
CATAACTCTGGTGCCTACTCTGAGCCGTCCTGAGCCTATCCTGAATCACCCTCTCCTGATCCAGGGCCTCTTGAAGCAAG
TCTGTACCACGCGGCCTAGGCTTTGTAGACTCAAACCAACCAACTGGAGAGCGACAACGCCTACCATATAATGCCTCGAA
TGGGGCCATCTGAATACTAGAGTGGTAGCTGTTGTTGTACGCAAACTCCACCAAAGGAAAGAATTGGTCCCACTGACCTC
CAAAATCCATAACACAGGCCCGCAACATATCCTCAAAGACCTAAAGAGTACGCTCTGATTGGCCATCCGTCTGTGTGTGA
AAAGTTGTGCTAAGTTGGACACGGGTGCCCAACTCCTCCTGAAAAGCCCTCCAAAAGCTGGAAGTGAACTATGAACCCCG
GTTTGAAATGATACAAACAGGCACGCCATGAAGACGGACCACCTCCCTAATGTAGATACGAGCCAACCTCTCGGCACTGA
AAGTAGTATGAACAGGAAGGAAGTGTGCTGACTTGGTCAATCGATCCACGATGACCCAAATGCTGTCAACACCTTTAGAA
GTCCGAGGCAACCCCACAACGAAGTCCATAGTGATAAGCTCCCACTTCCACTCCGGAATGGGTAATCTCTGGAACTCGCC
ACCAGGCCTCAAATGCTCGGCCTTTACCTGCTGGCAGCACAAGCAACGGGAAATAAAGTCAGCAATATCTCTCCTCATGC
CACTCCACCAGTAATGTTGTCTCAAATCACGATACATCTTCGTTGTGCCCGGATGGATAGAGTATCTAGACTCATGGGCC
TCAGAAAGTATCAACTGTATCAAATCTCCAACTATCGGAACACAGATGTGGCCGGCAAATTTCAACACTCCATCAGGATC
TAAGGTAGCCTGACCACCATCACCCACTAACATTCGATCTATAAGGGCCACCAAGGTATCATCCTCAAACTGGCAACCAC
AGATCCTATCAAGCAAAGAAGACTGAACTCCCATAAAGGCCAAGATGCATCTAGAATATGAGATATCCAACTGAACCATG
CTATTAGCCAAGGACTGAATGTCCAAAGCTAAGGGTCGCTCCTCATAAGATAAGAAGGCTAGACTACCCATACTCACCGC
CTTCCGGCTCAAGGCGTCCGCTACCACATTTGCCTTACCCGGATGACAGAGAATAGAGAGGTTGTAGTCCTTCAGGAGCT
CAATCCAACGACGCTGCCTCGAATAATGGTCCCTCTAGCTCATGATGTACTGAAGACTCCTGTGATTGGTATAGATCTCA
CATTGAACTCCATACAAGTAGTGCCTCCAAATCTTAAGCGCGAAAACTACTGCCGCCAACTCCAAGTCATGAGTGAGGTA
GTTACGCTCATGGATCTTAAGCTGCCTCGACGCATAAGTAATAAACCGGCCTTGCTGCATCTATCCACAACCCAAACCAA
CGCCGAATGCGTCACAATAAACCGTGAAGCCCTCACCCTCAACTGGAAGAGTTAATATAGGAGCGGTGGTCAATAACTCC
TTGAGCCTCAAAAAGCTCCCCTAACACTCCTATGACCAAAAAAAGGGAACATCAACACGAGTCAACCGGGTCAGAGGGGC
TACATTAGTAGAAAAACCCTCAACAAAGAGTCTGTAATAGCCTGCTAGTCCGACGAAGCTCCGAATCTCAGTAACTGAGG
TAGGCCTAGCCCAATCACGAATAGCCTCAATCTTCGCCGGATCTACCATAATGCCCTCTTTGGATACAACATGCCCTAAG
AACGCTATAGAGTCTAACCAAAACTAGCACTTTGAGAACTTGGCATAAAGCCGCTGATCTCTCAAATTCTTGAGCACAAT
CCTCAAATGCTGCTCCTGTTCACTCCGGCTCCGCAAATATACCAGTATGTCATCAATGAAGACAATAACAAATATATCAA
GGTATGGCCTGAATACACGTGTCATCAAGTCCATGAAGGCGGCAGGGGCATTAGTCAATCCAAAAGACATCACAAGGAAC
TCATAGTGGCCGTAACGAGTCCTAAATGCGGTCTTAGGGATGTTCGCTGCCCTAATCCTCAACTGATGATACCCGAACCT
CAAATCAATCTTAGAAAACACGGCGGCACCCTGAAGCTGATCAAACAAATCATCGATACGAGGCATGGGGTAACGGTTCT
TCACCGTCACCTTGTTCAGCTGCCTGTAGTCAATGCAGATCCTCATAATCCCGTCCTTCTTCTTCACAAACAGAACCGGA
GCACCCCTAGGCGACACACTCGGACGGATAAACCCCTTACCTAAGAGATCCTCTAACTGAACACTGAGCTCTCTGAGCTC
TGCAGAAGCCATCCGGTAAGGCGGAATAGAAATAGGGAGAGTACCTGTCTCAAGCTCAATCAAAAAATCAATATTACGCT
CTGGGGGTAGGCCAGGTAGGTTTGTAGGGAACACATCTGCAAACTCTCTAACCACAGGAACTGAGTCAACTGAAGAGCCC
TCCCTACTCACATCTCGCACATAAGCCAAATAAGCTAAACACCCAGAAGCAACCAACCGTCTAGCCCGTATAAAAGAGAT
GATCCATGTCGGTGTGTGACTATGAGCACCCTGCCACAACACTGGGGAAATGCTAGGCATGGCTAAAGTAACGGTCTTGA
TGTAGCAATCCAAGACCGCATGGTATGGGGATAACCAGTCCATGCCCAGAATCACATCAAAATCAACCATATCTAGAAGA
ATAAGATTAACTCTAGTATCACAACCCTGTATAGTCACTAAGCAAGATCGCAACATCTGATCCACTACTAAGGACAAACC
CACCAGGGTCGAAACATGAACTGGCTCTGTCAAAGACTCAGACCTCATACCCAATCGGGGAGCAAAATAAATAGATACAT
ACGAGAATGTGGACCCGGGATCAAATAATACTGTAGTAGGCTGATGGCATAATAAAAGCCTACCTGTGATGACATCGTCA
GATGCCTCAGCCGTCGCCCTCGCCGGGGCAGCGTATAAATGGCCCTGAGCACCTCTGCCCGATGCATCTGATCTACCGCC
TAACCTACCTCCCAGAGCTTCGCCTCTGGTACCCTGTCGACTGTCCCTACGACCCTGGTCCTGACCACCACCTCTAGCTA
GTGGGGGCACTGCTGAAACTGGTCTAGGTGCAAGGGGAGCTGGTACAATCGCTCATCGCCCTTGCCGGGGGCTTTCTCTG
GACCAATGGTCAAGCGCACCACAATCAAAACACCCCGAAGCTGAATGCCCTGAAGTAACCCAACCGCGATAGGAAGGGAG
AGAATCTAATCCCCTCGAACTCTGGCCCGTACTAGGACCACCCTGGTGATGCTGACCTCCTTCAGAAGCAGGTAATGCCG
CCTAAACAGGCCAACTGGACTCTCCCTCTAGTCTGGGATCCGCTATAGCTACCCTGGTAGCGTGCCTCTTAGCGCTGCCC
CCTTGGGCCTCGCGATGAATATGCTCCGTGGATCGGGCATGGTCGACCACATCAAGAAATGAACGGCCAGCCGAAACACA
ATGCTCTGTGTAGACTCTCAGACGGTACCGCAACCCACGTACAACACAACGAACTCTCTCCTCCTCCGTGGGTAGGATCA
TGGTAGCATGTCGAGATAACTCATGGAACCTCGTCTAATACTCTGAGACGGTCATAGGGCCCTGCTCCAATCTGGAGAAC
TGATCACGAAGCCTATCTTTGACGCTCCGTGGCATGAACCGAGCCAAGAAAGCCTCTGAGAACTCACTCCAAGATACAGG
AGGCGATCCAGCTGGCCTGGACTCTATATACGAGCGCCACCATTGCCTGGCTGACCCACGAAACTGATGAGCGGTGAATT
CGGCTCCTCTCGACTCCAAGAGGCCTAATGATTGTTGCTGCTCCTGACAAGTGAGCGGGACTTCGTAGGCATCCTCCCCA
ATCGCCCCTGAGAATATCGGCGGTGCCAACCTCTGGAACACCCCAAGCATCTTCTGCTCGCGCAGTGGCATCTCCCCGTC
CTTTAAGTCTGACACGACAGCCACATGAACTGGTGGCGGCTGAACCTCTGGTGCCGCTGTAGCAAGCTGACCCTACGGCG
CTGTAGCTGGTGCTACTAGGACTGGAGCTGGTTTCTGTCGTATCTCCCCAATAGCTACTAGTATCTGAGTCAGCAGAGCA
TGAAGATTAGGAGCTACAGCAGGTAAACCAACCCGTAACCCGGAACAACAAGTAATAGGTCTGAGGTTAGAAACTAAACA
AGAGTAGGTAAATAACAATATACGCAGGCGGAAGCAAACCAAAACATAAATACAAATAAAGATTCCTCCTAGAACCTGGA
AGTCACTAGTGCAGAGCTACTAACAAAATGAGTACAAGTCCCAAAAGTGGACAACAAAGACTGGACTGTCTCGAAAGGTA
AAAGACAAGTCTATATATATACAGATGGAGACTGAAATAGTACAAAACGTCGTGTGCTCACTCCCGTCTCCAGATCAGTC
TGCTCCAAGCTCGATCAACGCTGGCTACTAGTGCCCGGACCTGCATCACGAAATAGATACAGAGCGTAGCATGAGTACCA
AAACAACAGGTACCCAGTAGGCATCATATGCCGACTGAACTTGAAAAGTAAAGGCAATATGAAAAGAAGGAATAACACAA
ACCGAAGTCAAGAACTAAAATGTAACTAACAATGGAATGCACACGAGTGTAGAAAGAACTAACTAAAGTAATCTATAAGC
TAACTACACCTAACTGACCCCTATAAGGCCAGAAGGTACACTCGTGCGCAAGTTAAATAAAAACCCAAACGGACCCCATA
AGCCTGACGAGTACAAAAAATAACTATAACTACAGAGAATTGCATATGAGAACCCAAGAATGGAGAACACAAACCAGAAC
CTCAACCCCAATTTGTAAAATCTGATAGTACGGAGGCCGGACCTCAAACCGGATGCTCACCAGAAGTACCCATGTAACCA
ATCACAAGTATCAAGTATCTGAGGCCGAAACTCTAACCGGATGCTCTATATAAGTATCTGGGCAATAGAGGTCGGACCTT
AAACCGGATGCTCTATAAAGGTGTCAATGTAGCTGCTGAAAGAGTCCTAATCGATCCACACTCATAAATATCCGTGGAAC
GCCATCCATACTTAGCCAATCAATGTAATTCCTTGGAACCAAATCGAAAATCAAATTCAAATCACAAAGTAGAACTAGTG
TCGACGATGTAACTCGTGAAGTCGTAACATCGGGAAAATAAGTATAACTATAGTCGGAGAAAGAGTATCGCCTACCTAAG
GCCTAGACTATCAGACTCAAGTCTGCTACACCAGTCTACAGGGATCTAAGCCGGCCGAGCGACGTCGGGGCAAAACTAAG
GCCTATCAGATCCGAATCATGTATTTCTAAGGCAAGCCTTAGTCAAACCTAAACTAAGGCCCAACATGCTTCAAATAAAC
AATAATTAAGCATGCAAGCACTCCACATAGCGAAGATGGTCCATTAATAACACAAAACATGCTCATAGTTACCCGATAAT
TCCCGAAATAGGCCAAAAATATGATTTCTTAACACCTATGCAGGATTCAATAACTACCCAACCCAAATCCAAACTAATCA
ACATGCATTCACATTCTCGAGCTCAATCTAAGAGAGGGAAACCGTAGCCTACCTGTAGGCCAATCACACGCGCTCCAAAA
TCACTTCTCCGGAGCTTTCCCTTTTCGAACGTCCTCGAAACGCTGCCCCGCTATCAAAAATAGAATCACAACGTTATTAC
AGTCATTTAGACACCAAAATTTCAACAAACGGAGACGGGTCAATTTTGGAGTCAAAACGAGAATCGTGGGACCCGCACCG
AAATGTCATAATTTGACTCCGTCAAGACACCATATACATCACCACAAACTTGTGTTCCAAAATGAAACACAATTCGGGGA
TCAAAACGCAGCAAAAACCTACAAGCAAGAAAATCCCATTTTAATCAACTAAAAAAAAAGAAAGGAAAACAACAGCAACC
TAAACTCGAGATCTACAAGAATCTAATGGTGTCCAACACTCTTTGAACACTCTACGATGAAGCCACGATAATTCTCAACA
CGTGAGACTTCGAATCACCCAAAACGGAGCTAAAATGAGTGAGATATGACCAAAACAATAATACCAAAAACAAAGGCTCG
AAAAAGGTACTGCAGTCAAGTTTTATAGCAAAATTACCTCAAACGGGGACTCTAAATCACTATCCGAGCTCTCCAACACG
TTTTTCTCGAAAAATCTCACAACTTTGCCTTTTGAATCGCCCAAATCGATTGAGAGATGAGAGAGTTATGAGGGTTTAAG
TTTGGGAATATGTTGCTGGTTTTTCTGCATTTATTGCAGAAAATATGCAATAATTCCAAAACTTAAAACTCCGACGGGGT
GCTCCGATCTCATTCGGAATCCCATGCATGCAAACGAGATATGCAACCATACCAAATTTGATATTTCAGACTCAACGGCG
CAGTCAAAATTTCCATCAGAGGTCATTTCGATAAAAAGTGGGTCCCACTTTTAAAAGCCATTTTAAGTCAAAACCCACAA
AAGGGCTCGGAAAGATATCGAAAACCTCCAGACACAAAATAAGGGTCAATCTAGACCAAACTTGACATTCCGAAGCTAAC
CGCACTGATGAAATTCTCATCCGAGCGCGTTTACTCAGAATGTTGACCAAAGTCAAACTTAAGCTTAAACTTAAAGTTAA
AACGCCTAATCGCACCGACTCACACTGAAAACCTCGGGAGTCATGTCGACCATTCTAATAGCCTAAAATGACCCTTCCGG
AGCTGATTGAATCGTCAATATTGGATTCCGATGTCATCTTCTTGAACTTTTGATCGAAAATGATCGTTCAAGGTTCATAA
GCTCCAAAACACAAAAACTCGCACCAAGACCAAACAAACGACCAGATGACCGAACTGTCAGTCCCAACAAGTCATAAATG
ACTTGGGTTATGACTTGGGTTCGCTATAGGAACGCTCTAAACGACACACAGAAGGAAAGACATAAAAATGACCGAGAGGG
TCATTACAATTCATGCAGTTGGGCATCTCTGAAGGAGGTGGGGTGTTAGCTAGCATTCAAATGAAGGCCATATTCATTGA
GGAGATCAAGGCCAAATAGTTTGAGGATGAGAATTTGGAATAGCTTAGAAAGAAAACTGCGATTAGTAAGGCACAAGAGA
CCACTCTTGATGCGGAAGGTATGCTCAATTTTAAAGGAAGAATCTATGTTCCTAGAGTAGATGACTTGATTCAGAAATTA
TTGGCAGAGTCTCATGGTTTGTGATATTCTATTCATCTGGGTGTGACCAAGATGTACAGAGATTTGAAGCAAATTTATTG
GTGGCCGGGCATGAAGAAGGATATAGCGGAGTTTGTGACTAAGTGTCAAAATTGTCAACAAGTGAAGTATGAACACCAAA
GGCCTGCATAGTTGCTTTAAAGAATGTCAATTTCGAAATGGAAGTGGAAAATGATAGTCATGGATTTTGTGGTTGATCTT
CCCAAGACTTTGGGGAAGTTTGATTATATTTTGGTAGTGGTTGATAAATTGACTAAGTCAGCCCATTTTATTTTGGTAAG
AATAGATTATAATGCTGAACAATTGGCTAAAGTTTATGTGAAAGAGATAGTGAGGTTGCATGGGGTGCCCCTTTCTATCA
TCTGAGATCGTGGTATGCATTTTACCTCCAAGTTTTGGAGGAAATTACATGATGAATTGGGCAACACAACTCACTTTTAG
TATAACTTTTTATTCTCAGACGGACAGACAGTCATAGAAGACTATTCAAGTGTTAGAAGACATGTTGAGGGCATGTGTGA
TTGATTTTGGAGGATATTGGGATAAATTCATACCTTTGTGTGAGTTCTCTTATAATAATAGTTATCACTCCAGCATAGAT
ATGGCACCGTTTGAGGCACTTTATGGGAGGGGATGTAGATCACCCATAGGTTTTTTTGAGGCTGGAAATGTGAAACCTTT
GGGGGTTGATTTAGTGAAGGATTCTCAAGATAAGGTAATGAGTATTCAAGCTAAGCTTTTAGCAGTCCAGAGTAGACAAA
AGAAGTATGCAGATCATAACATAAGAGACATGGCGTTTCAAACCGATGAGAATGTTCTTCTTAAGGTATCACCCATGAAA
GGGGTGATGAGATTTGGTAAGAAAGGTAAGCTTAGTCCACGATACATTGGTCCCTTTGAGGTTCTTGAATGTGTAGGACC
AGTGGCGTATATATTGGCTTTACCTCCTAATTTATTGGGAGTTCATCCAGTATTTCATGTGTCTATGTTGAAGAGGTATC
ATGGTGACGGGGATTATATCATTAAGTGAGACTCAATTGTGTTAGACAAAGACCTCTAATATGAGAAGGAACCGGTTGTA
ATTCTTGATCATGATGTGCGTAAGCTGAGGACCAAAGAGAGTAAGTCTGTGAAAGTTCAATGGAAGCATCGTCTAGTTGA
GGAAGCTACTTGGGAAATCGAGAGGGACATGTGAGACAAGTATCCCCAATTGTTCATCGATTCAGGTACTACTTCATTCC
TTCTTTAGCCTGTTTTTCCTAAGTTTGTCACTCGGGGACATGTGATGGGTAAATTGGTATCTATTATAACGACTGGGTTC
CATCATTAAAGAAAAGCCAACGGAGAAAAATTTTGGGTCAGAAAACTTTTTCATAGTAACTTGAAATTTCTCAACCTAGT
CCAGATTTGGACGAAATCGGAGTCATTAAAGGCTAGAGAAGCCTTGTAGCAATTGGGTGATCCAATTATGATTTTGATTA
CATGAGTAGTTAGATAAACCATCAAGGAATACGTACGACCTTACAGAATTGAATTCGGGTGAGTAGAACTTCCAAAATTG
ATCTTAGCGTGAATGGGTATTTTCTGAGTGTTGATGATGGAAGGTGTGTTGTGAAATAGGGGTCTTGGAATTATTAAAAT
AGGTCATTGTTTCGTGTAAGCCACTTTAGCTGTAATTTTTATCGCTTTGGCGGGGTCGATGTAGCGGGGTGATGACCGTT
GTGGCGGTCCAGACGCGACTTAAAGTCGTAAATAAACTCCAAAAACGTATTTATTATGCACTTTTCAGTTTTTAGAACTA
ATGATCGAACCCTAGGCGATTCTTGATAGTTTTCCACCATTCTTAAGGCTAAAGGTAAGATTTTAACTCACCAAATTATC
GATGGGGGAGGGTTTTGATCTAGAAACTATGGTGGAAAAAGCCCTAATTTGGATACTTGGGATCATGGGTATGATCTAGG
ATTGTTAAAATTGTTAGTAATCCGGGTAATTAGTGATTGTTTATTGATTTCCATATTATATTAATTGTTTGTAGACCAAG
AACAAGCGGAACGAATCCTGAAAGGGAAGGATCAATTTTCTTTGGGTTTCAAGCTTGTTTCGAGGTAGGTGATCGGTTGC
CACATTCCGGCATAATCATTGGATCGGGTACCACGTTCCGGTATGCTAACTGTTTGGGTTTGGGTTCCATGAGAGGACCA
ATGACTTGTCATAATTGTATATCTTGAGAAATGTGAAGTTGTTCGTTGTTCATAAATGTTGATAATATTATATATGCTCG
ATATATGCATGTGATTATATTGTTGTATTGACTTATGTATGTTGCACTTAGTGGGATAGCCGTGTGATCCCACCAGTACA
CTGTGGTTGTGTACTGATACTGCACTTGCTCTTTCTTTGTTGAGTACAGGGCATCTTTAGGCGGCTATTGACAGACCCCG
CTTAAAAGATCAATGATCATAGTTCGAATTCAAGGGTGAGCCAGTTCTTCCAGGCTGCCTTGAGTTCTCCTTTCATCTAT
GTCCACATTTCGGACTTAGACTTTTCTAGTTAGTTGATTAGTTCATCAGTTTAGGGTTGTATCCCTTCTTGTTTAGACTT
GTTGAACTTTAGATGTTTTGGTACATTGACTTTCAGGTTCTAGGTGTATTTTCCGCATTGTTAGTTGTTAGATCTTTTGA
AAGTTTATGAAAACTTCAATTTTGGCTATTGTTCGTGTTTTCTTTTCCTTAAATGCTTTAGTTTTTGGTTTAGTTGTTTG
GTTTGGGTTATAGTAGTGGTCTCCCACCGGAGGGTTAGTGTGGGTGCCAATAACGATGGTCTGGGTCGTGACAGTAATAA
CGCCAGTTGAAGTTTGTATTAGTTTAATTTTTATTGTAGTCTAAATTTATTTGTTATTGTTAACAACTCTCTTGTGATAT
AGATATATGCTTCTGAATATCTTTTTCAAAAATTATTCAACTTCTCAAGAGCTAGAGAACTGTCATGATTTGTTTTTCTG
ATGCCCAAGCCAAGAGAATGACTTTATTTATCAATGCTACTTATGTGATTTAAATTGTCAGGGAGTTTGCTTCAAAATAA
TTATTACTATATAAACATTGCTCTTTTGATTTACCAATTTACAATTTCTCAATATGTCAGTATTTTCAACGAATAAGAGT
TCATATGACTTGTAATAACGCCAGTTGAAGTTTGTATTAGTTTAATTTTTATTATAGTATAAATTCATTTGTTTTTGTTA
ACAATTTCTCTTGTGATGTAGATATATATTTCTGAATATCTTTTTCCTAAATTATTAAACTTCTCAAGAGTTAGAGAATT
GTCATGATTTGTTGTTTAGATGCTCAAGACAAAAGAATGAATTTATTTATCAATGTTACTTATGTGATTTAGATTGTCAA
GAAGTTTGCTTCAAAATAGTTGTTACTATGTAAACATTGCTCTTTTGTTTTACTAAAATAATATTTCTTAATATTTTAGT
ATTTTCGACGAAGAAAAGTTCATATGCCTTCTAATAATGCCAGATGAAGTCTGTATTAGTTTAATTTTTAGTTATTTAAT
AGCCAATTTTTATGAGATATATATTTTCATTAATGCATATATATATATATATATATATATATGTCACGAATGTATTGTCA
AGTTAACAAGATCTTCTAACTTCAAAATATATTATTTTAAAATTTTCCGAGGTCCTTTTTTTTAAGAAAAATAACTCACA
ACAAATGTGAAAATATGTGAATATNNNNNNNNNNNNNNNNNNNNNNNNNNNNNNNNNNNNNNNNNNNNNNNNNNNNNNNN
NNNNNNNNNNNNNNNNNNNNNNNNNNNNNNNNNNNNNNNNNNNNNNNNNNNNNNNNNNNNNNNNNNNNNNNNNNNNNNNN
NNNNNNNNNNNNNNNNNNNNNNNNNNNNNNNNNNNNNNNNNNNNNNNNNNNNNNNNNNNNNNNNNNNNNNNNNNNNNNNN
NNNNNNNNNNNNNNNNNNNNNNNNNNNNNNNNNNNNNNNNNNNNNNNNNNNNNNNNNNNNNNNNNNNNNNNNNNNNNNNN
NNNNNNNNNNNNNNNNNNNNNNNNNNNNNNNNNNNNNNNNNNNNNNNNNNNNNNNNNNNNNNNNNNNNNNNNNNNNNNNN
NNNNNNNNNNNNNNNNNNNNNNNNNNNNNNNNNNNNNNNNNNNNNNNNNNNNNNNNNNNNNNNNNNNNNNNNNNNNNNNN
NNNNNNNNNNNNNNNNNNNNNNNNNNNNNNNNNNNNNNNNNNNNNNNNNNNNNNNNNNNNNNNNNNNNNNNNNNNNNNNN
NNNNNNNNNNNNNNNNNNNNNNNNNNNNNNNNNNNNNNNNNNNNNNNNNNNNNNNNNNNNNNNNNNNNNNNNNNNNNNNN
NNNNNNNNNNNNNNNNNNNNNNNNNNNNNNNNNNNNNNNNNNNNNNNNNNNNNNNNNNNNNNNNNNNNNNNNNNNNNNNN
NNNNNNNNNNNNNNNNNNNNNNNNNNNNNNNNNNNNNNNNNNNNNNNNNNNNNNNNNNNNNNNNNNNNNNNNNNNNNNNN
NNNNNNNNNNNNNNNNNNNNNNNNNNNNNNNNNNNNNNNNNNNNNNNNNNNNNNNNNNNNNNNNNNNNNNNNNNNNNNNN
NNNNNNNNNNNNNNNNNNNNNNNNNNNNNNNNNNNNNNNNNNNNNNNNNNNNNNNNNNNNNNNNNNNNNNNNNNNNNNNN
NNNNNNNNNNNNNNNNNNNNNNNNNNNNNNNNNNNNNNNNNNNNNNNNNNNNNNNNNNNNNNNNNNNNNNNNNNNNNNNN
NNNNNNNNNNNNNNNNNNNNNNNNNNNNNNNNNNNNNNNNNNNNNNNNNNNNNNNNNNNNNNNNNNNNNNNNNNNNNNNN
NNNNNNNNNNNNNNNNNNNNNNNNNNNNNNNNNNNNNNNNNNNNNNNNNNNNNNNNNNNNNNNNNNNNNNNNNNNNNNNN
NNNNNNNNNNNNNNNNNNNNNNNNNNNNNNNNNNNNNNNNNNNNNNNNNNNNNNNNNNNNNNNNNNNNNNNNNNNNNNNN
NNNNNNNNNNNNNNNNNNNNNNNNNNNNNNNNNNNNNNNNNNNNNNNNNNNNNNNNNNNNNNNNNNNNNNNNNNNNNNNN
NNNNNNNNNNNNNNNNNNNNNNNNNNNNNNNNNNNNNNNNNNNNNNNNNNNNNNNNNNNNNNNNNNNNNNNNNNNNNNNN
NNNNNNNNNNNNNNNNNNNNNNNNNNNNNNNNNNNNNNNNNNNNNNNNNNNNNNNNNNNNNNNNNNNNNNNNNNNNNNNN
NNNNNNNNNNNNNNNNNNNNNNNNNNNNNNNNNNNNNNNNNNNNNNNNNNNNNNNNNNNNNNNNNNNNNNNNNNNNNNNN
NNNNNNNNNNNNNNNNNNNNNNNNNNNNNNNNNNNNNNNNNNNNNNNNNNNNNNNNNNNNNNNNNNNNNNNNNNNNNNNN
NNNNNNNNNNNNNNNNNNNNNNNNNNNNNNNNNNNNNNNNNNNNNNNNNNNNNNNNNNNNNNNNNNNNNNNNNNNNNNNN
NNNNNNNNNNNNNNNNNNNNNNNNNNNNNNNNNNNNNNNNNNNNNNNNNNNNNNNNNNNNNNNNNNNNNNNNNNNNNNNN
NNNNNNNNNNNNNNNNNNNNNNNNNNNNNNNNNNNNNNNNNNNNNNNNNNNNNNNNNNNNNNNNNNNNNNNNNNNNNNNN
NNNNNNNNNNNNNNNNNNNNNNNNNNNNNNNNNNNNNNNNNNNNNNNNNNNNNNNNNNNNNNNNNNNNNNNNNNNNNNNN
NNNNNNNNNNNNNNNNNNNNNNNNNNNNNNNNNNNNNNNNNNNNNNNNNNNNNNNNNNNNNNNNNNNNNNNNNNNNNNTC
TAACTTTTATGTCTAATTTATAAAAAGAGCAATTGTTTACCTCAAAAGTTGTAAATTAATATAAAAATACTAGAGAAAAA
AGAAGATAAATATCTGGCATTGTAGATGAATATGGTTGTGTTGACAAAATGAACAAAAAAATTGTTAATAAATTTTCCGC
CTAATTTTTAACTAATAGATAAAGAATGAAGAACATAAGAAGTTACTCCCTCCATTTCAAATTAATTGAATTGTTGAGGT
GTTTCACACCCTTTAAGAAAAGAAGATTAAGACATAAATGAGGCATAACTTTCCATTTTTACCCTTAATGATTATTGTCA
AATTTATAATTAAATAACTAAATATTAATTAACCACTAATTTCAATACTAACTAATGAAGGGTAAAATTGGAAGGATACT
CTAAATGTAGTCTTGAAAACTGAACAATTAATTAAGTTAATTTGAAAAATGAAAAATATCTCAACAATTCAATTAATTTG
AAATGGAGGGAGTACTAAGAATGTATTGAACACGGAAAAGGAAAGTCATTTATTTCATAATCAATTCAAATGAATATAAA
GGAAATGAGGGAAGTCAATTGGTTTGCCTTCTCACCTACTATGGCTACTATGGCTATACGTCTCCCACACTTCTATTTTT
TATTACTGACTTTTATTTATTTATTATGTTTATAGAATGTATATTTATATGCTACACTTAAATTTCTTAAAATAATATTT
GCTTGAAGGACAAAAGAATCATTTAATATTTCATGGGGTTTAAATCTAAAAGGATTAACAAAGTAAAAAAATCTAAATCA
TTCTTCATATGCATATAGGCTCGAACTTGATGATTTCTAAGTGTACATATATATTACGGTCATATACTGAATTTAATAAG
TGTATCATTTGTGTTTTAGGGTCCTAAGGTATCTCAAATACCAAGTCAAGTTCAAAGCATTTTTATCGACTTAGTTCTCA
CGTGAGTTCATATAAGGGTCAACTTGAAACTTTCATAAGTCTATCTTATAACCTAATAACATCCGTATACATATAGTAAC
TCTCTCCTTTTCCCAAAGATCAAAAACTTCAAGAAAAGTTTTATTTTTTCAATTTTGCAAGATCTAAAGGCTCAATGTTC
TAGATTCTCTTCAAGAATTCTAAGGTTTTCTATCAAGATTCTTCCCCAACCTTCATCTCCAAGAAATCCATAGAAGGATT
TCTCAAGTTCAAGCAATAAGGTTCAAGCTCAAAACTTTTCTCCAATAATTCCTAAGATTCAAGTATGTAGGACTTCAATG
AGGAATTCCTTTCATTCTCATGTACAAAGCTCTAAGTTTTTATAAACTTAATTTCATAGTTAGGGTTTACAAACTGACTT
CCCACTTCACCGATTTTTAATATCCAATTGCATGTTTTCTTGAACTTACTTACTCATGATTATGGATTTTAACTGTTGTA
TTTCCTTTTTATGTTTAGCAAGGTTTTCCATTGTCATACTTATTAGTTTTTTTACATGATATTGTGTGTGACTCTTGAAG
CTTATATTTTAAAACATGCTTTTGGAACCTTTATATTATTATGAAAGCTTACGAGGATCTACAAATTATGCATGTTCTAG
AAAAATTTCTCATGATTTGAGAGATATGCTTTAGAAAGAGATTTCAACAATTAATTTTAGAAAGAAAGAATTGAGTTTCT
CATAGATTTGAGCATAGTCTGAAGATATATTTTAGAAAGAGATTTTGAGAAAGACTCATGATAAGCTT
AACAAATATATTTATCAGCTATATGAATAGTATGTTTTGGGAGTAGTATTTAGCAGCGATTGAATGAGGGTTCTCAATAG
CCCAAGTTTCAGAACTAAATGCCTCCGTAGGTTTATATTTCACCACGTTTTTGGTTGATCATTTCTCCCTGAGAGCCTTA
GATTAGTGGATCCACATTAGACATGCATGTTTTATGCTCTAGCAAGATATAGGGCACCCTCCCAACTAGGGCATTCATTG
GTGCATTGTGATCTCACATTGTGTATGTCGATTAAGAGAAACTTCCACATAAAAGATTTAGTTCATTTATTTTATATTTT
CTTGATATTATCATTATAAGATTTTCAAATATGGATACTTTCAGATATGATTTCAGAAAATACGATCTCAAATATTTATT
TTTGTTTTTGTAATATTATGACATTTGTCTCAATTTTAAGTCTCAATCATTTAGTTATTGTTTTATGTATTACTCTGTAA
TGACCCGATCATACATTTTTAAAAGGTTTTATAAATTTACCATTTTGCCCCTCCCGTTATCGACTCCGCGTATTTTTTTA
TTTGAGTTTGAAAAGTTAATTTTGAACTTCGTTTTAAAAGTTGATTTGGTAAGTTAGTGAGTTTTAAAGACTAATTTGTT
AAGAAAAAGGTTTTTGGGGTCTTTTGGAGTTGAGTGTCGGAATGGAATTCCATCAGTCTCGAAATGTGAAATCTGACCCG
TGAGAGTTGTCGGTTTTAGATTCTGAATCTTTTTTAGGATTTGAGGTCCTAAGTTGTGAAATTGTGGAATTTTAGTCTTT
GAATTGACTTTGGTCAACATTTGGGGTTTGGATGCTCGGATCGGAATTCCAAGAGTTTTCCTGTATTCAGAGGATGATTT
TAAGCCTAGGTGAGATCTTGGTTGATTTTTGAGAGGTTCTGAGCTTGTTTTAGCCTTTTTAGGTGTTGAATTAGTTTTTT
TGTGGTTTTCATGGATGTCGGGTCAAGGAGACATCAGATTCGTGCTTTGACGGTTCCCTTAAGTCTAAAACATTGAGTAT
AATTTATTTTCTTATGTCGCTTAAGCGACGCCCGCCTTTTTATCTAGGTGGTCGCTTTTGCGACATCAAGAGGGATTTTG
CAGCCATTTTCGGGATTTAAGCCCCATTTCATCATTTTTGAGCTTTGGGGATCCATGGTGGCGATTTTGAAAGGAAATTT
TGTGCTAGATCATTCGGATACGTGTTCTTGATCCTAAACCTTCATTTTTCATCAATTAATTATGAGTTTGAACATTAAAA
TGTGAGGTTTTTGTGGGCTAATGTCAAGGTTTTTCAAGAACCCAAGTTCTGAACTAAAACAGTGATTTTGAAGGGGTGTT
GATTCCTTGTCCGAAATGATTTTCACTAATAAGTTTGTAAAGACTTAAACATCATTTTCAAGTATTAAATTTCGGATTCA
AACCTTAATTTTAGAATGGGGTTTTTTAGTTGATTGACCCACCTTTCAGGAGGATTGATGTGGGTATTGTTGTACTAGCT
TGTGCATATATTGTGTGGCTTTGGAAGTTGTTCGGAAGGGGAAGACTCAACTATTGGAGTGATTGTTGATTGATTTAAGG
CAAGTGACTTCGTAAACCTTGTAATCTAATTGAATTGGTATGCTTCCTTTGTTTCTTGTGTGTTGAGAGTAATGAGAATG
AGATGAATGGTTAAATTGACCACTTGTTATGTCTAAATGAACAAAAAAGGGTTTGAAATGAAAAAGGCTATGTGTTGAAC
ATGATGATGTGTTTTACCTTAATGTAACCCTTATTGATTGATTGATGATATGCTTGAAAGCATGATTATGGACTTGAATT
GTATAACTATTGTCTCTTCTATATATGTGGTGTGATTTGCTTGCGTGCATTGATCGTTGAACACTGTGATGAGACATGTG
ATGATTATGAGGCCAAAGTCTTACCGACAAGTGTTATCATGCCGAGGTCTTTGTCGGCGTTAGTATGATTTGGCTGAGGT
CATTACCGATGAGTGTTAATATGCCGAAGTCATATCCGGCAATGGTTATAAAGCTTATGGGAAATGATTCTGGCTAGTGA
TACAAAGTCGATGGGAAATAGTTCTGGCAAGAGATTGATTATTGTGAATGGGTGTATAAATGATTATGCGTAAATTGCTT
AAGACTTGAGATTGATGTACTTGTTGTGTGTGATTGAATTACTTGTCATTGAGATTGACTTATTTGATTCGTATGATTGT
TGAATTGTGAAGTTTGAACTGTGAATATTAAGCTTGTGAGTCGTGTATTGTAGAATTGCTAGGTTGGACTGATGTCTATA
CAGGTTGTAGTTTGCGGAGGTTCGGTTTGAGTGTGAAAGGTATTTGATTTCTAGCTAGTTGCTTTGTTTAGTAGGTTGTT
TGTTGGGTACCGTATTGTTGGTATTCACCCCTTGCTTTTATACTTGTGTAGGTTCCGAGCCTGTACCTACGTGATCTCTT
CCTCTTTTCTTCGATCTCGAGGCTTGTCAAGGACTTGAAGAAGTAGTTGCTTGTCATTCGATGGGTCCTCTTTTTTCCTT
TTCTTACACTTTATTCTATTTGAGAAACAAAGACTGAGACTTGTAATTATTTCTTAATTCCGTACTTATGTATTTAGTGT
CTTATACACGTGACAACCAAATTTTAGGGGTTTTAATAGAAGAATAAGTTTTTTGCTTTATCTTATTCTTGTTTTTGATG
TTATTTCGCTTTTCTTTCATTTTCGTTGGGTTGAGGCTGATTTGTCTTGGTGGGAAAAGACAAGTGTCATCACATCCATT
TTTGGGTCATGACATACTCATGCTCAGGTTTATAGTTCTTTCAGCTGTTTGTTTAATTGTTGAACTCATCACTTACCTTG
CATACCAATACATTTCATGTATTAATGCTACTTTGTGCTACTTCATTTTATGATGTTGATTTCAGCACCCTGATTCAGAT
TTGCGGCCAGATGTTCCACTAAGTTCATCTACTTATTATGGTGAGTCCTCCTCGCATTCATAGGACTTCAACTATGAGTC
AATATATGTTATTCACTTCAATTGTGTTAGCTTTTAGGCAGCCTGGTGTGTTGTCCTAGCAAATTATCTCATTTAGTTTC
GTGGCTTTCAGACATTAGTATTTAGTTGTAATAGATTTATTTTTTAAATCTATTTCAGTTATGATATTTATTTATAGCTT
CCACTTTAGTTCTAATGTGATATGCTTAGATATGGTATGCCAAGGTTAGCTTGAGATCATTTGTCATTCAAAACACTGTG
TCTCAGTTAGGGTGGAGACTTCGGTCATGACAACCTAGGTCGATTTGATTTAATTTTTTCATTAAGCAAATAACTAAATT
AGTTATAGTGGTTTATTAAATCTATAAACCAAATCGAACCAACATAAAGTCAATTTTTTTTATCTTAGTAGTCATTTCGT
CCGATTTTCTCAATTTTTTAATTTTTTTGATTTCTTATAATTACACCATGAATGAAAAAGATATCAGATTGAAAGGGTAT
TCTCTTGACCGTGTAGTTCATTCAACATGTTGACATGTACACCACATATTTGCATTCATTCAAAGAGAAGAGTACATCAA
TATTTATAAGCGATTAAATATTATTAGGAAAGTAAATATTTTTCCATGGAAAGTATATATTTTTCCATTAATGTAAATTT
AAATATGAAAAGAAACTAAATAGTGTAGAATATTTTTAGACTAGAAAGGATAAAATGAAAATATTCTACCATTAATGTAG
ATCATAGAACAGAAGGAAAGTAAATTTCAACAATATTAACCTTCCATAAACTCATTAAAATATGGAAGTATAATTATTTA
AACTCCAACTTTAAGATTCAGTTGTGCAATTAATTTATTTCTAATTTTTGTCAGACTATCTCAATCAACTTTCAATTATT
TAATTATGTGGTCATATCAAACAACTATAAATATAAGTCAAAAACTCTTATTTTATATTCAGAGATAGATACTCACTTAC
ATATTTTACTCTTTTACTTTTTGTGTACGAAAATATGACTGGAATGGGGGTATGTTGGACCATTAGAAATCTTGATGAGG
GAAAGAGAAAAAAAATTCTTGAGGAAAGATTAGCAACATTGTGTAAGAAAGCATATGAGTTGTCTATTCTATGTGATGTA
AAGGTTAGTATAATATCTTTTACTCCTGGAGAAATTGATAATTTTACTTGGCCGCCTTTAACTGAGGCAAATGAAATAGT
AACTAATTATCTAGCTTGCCCAGAGAAACAAAGGCAATACAAGTTAGTTGAACATGAAGCCTACCTTCAATCTATAGTGA
ATGATAGGGAAAAAGAAATCAGGGAATTAGAGAAAATGGCTGAGGAGAAGGAAATGGAGAACCTCTTCAACCAACTTGTT
GAGGGAAGAAAAAGGTTTGATGAATTTGATGTTTGTGACATCAAAGGTTTGTTAAATTTATTTAACGATAAGAGGGCTAA
ACTAGACCAAATGGAGATGCAACTCAGTGGAAATGTTGCAAATGAAATCGGTGCTAATGACAACAATGTTGGAGAAGAGA
ATGATGGGCATCCTAATTAGAGTGTTAATTGGGCATTTAATCTTTTTATTTTTCCATTACCTAATTTCCATCTTGTATTT
TAATAGATCTCCTAGTTATAAGTTTGTTGCTCATTATTAATATATTTATGTTATTGTTGCCATTTTAGTGAAATATGAAA
GGGAAATTTTCAGAAACAACTAACACTGGGCATTAATTAAGACTCATTAACTACAGTTTCAATATTTACAATCCACAATT
ATATTTTTATATTTTTTATATGTTGTATTCATTGTATTTTTTTTTTTCATACAAAAATACAAATATAATTTAACTTAATT
GAGTAAAAGACAGAGGAGATCTTTTCTGATATGGTTAATTAGAATAAATCACTCTCTACAAATACTCTTGTTTCAAATTT
GACTCTCGAGTGTGTGTGATTCGTCATTTTTTATATGATAAATTAGAATAAATCACTCTCTAAAAGTTTTCTCATTTCAA
ATTGGACTCTCAAGTGTGTGATTCATCATTATTCTGGAGAATTCATAATCAAGTACAAAATCTACCAAATATCTTGTCTT
ATTTATGAGTCATTTGTACTCAAATGTTGCCAAATGTTATGACCCTGAAGGTCATTTTGAAATTTTCTAGAAAATTACCA
TTTACCACTCCTGCTAGTTGTCCCGAGTCGTGTTTGAGCAGATTTTGAGGTTATATTGGAAATCAGATTGACGTTGAATT
AGCGGCAGTTGTTTTTCCCTTAAATATTTGGAGGCATTATTTATATAGGGTTCATGTTTATGTGTTTGCCGATCACAAGA
GTTTACAATACGTGTTAGTCAAAAGGATTTGAATCTTCGCCAAAGGAGGTGGCTTGAACTATTGAAGGATTATGACATGA
GTGTTCTTTATCACCCAGGCAAGGCAAATATGGTAGCGGATGCTCTTAGTAGGTTGTGTATGGGAAGTATTGCTCATGTA
GATGATGATAAGAAAGAGTTAGTTTGGGATATTCATAAGTTGGCCCGATTAAGTGTTCAATTAGTGGACTCCACCAAAGG
TGGTATCGTGGTTCACAATGGGTCCAAACCGTCTTTTGTGGAGGATGTGAAAGCTAAGCAAGGGCTTGATCCAATTATGG
TTTACTTGAAAAGAAGCGGTGTTTAAGGAATTAGTTTAGGCTTTCTCCCAAGGGGGAGATGGGGTGCTTTGATAGTAAGG
TTGTTGAGTGTCCCTAATGTTCATGATTTGATCCACTTGGAAACTTCACCTATGAAGGGTGTTATGAGATTGGTAAGGAA
GGGAAGCTTAGTCCTCGGTATGTAGGCCCATACCAAATTTTGAGGCATATTGATAAAGTTGCCTATGAGTTAGAATTGCC
AAGTGAATTGGCTTTGGTGCATCCAGTGTTTCATGTCTCAATGCTTAAGAAGTGTGTTGGAGATCCAGCATCCATAATCC
CCTTAGAAGGGTTGGGGTTTGATGAAATTTTTCTTATGAGGAAGTTCCGATTGAGATCTTAGACCGGCAAGTTAACAAGT
TGAGAAACAAGGAAATTGCTTCTGTAAAGATTTTATGGAGGAATAATTTAGTTGAGGGTGCTACTTGGAAGGCCGAAGCC
AATATGATGTCCCGTTATCCTCATCTTTTTCCTTCTACTCCTATTCTAGCTTGAGGTAAGTAGTCCCTCTTGAGTGTTTC
CTTGTTTTGGGAGTCATGTGTGTTATATGCGTTCTCCATGATTTCCATATGTTATGCATGTTCATGAGAAATTTATTTTT
AGCAAGAAAATGAGTTTACATGATTGATTTTCCTCATGTTGTTGTGCATTGAGTAAGAGTTGCATATGTACTTCATGAGA
TGAATTGTTGAACATACTTTAATTATGTTTTTTTAGAGTAAATTGCATAAAGACTCCATGAGATTTGTTGAGCATGCTTT
TAGCCTGGAGAAGGTAATTCCTCCTAAGAACATGAGAAATGTTCAAATTTCATGCATAATGGGTTGTTAGATATATTTCT
TACTTCCTTGTGATGCATTGAGTATTATTGAGTTGGAGTTGATGTTTTCCTCTTGTTTATGTGCATTTGATGAGTTACAT
GCATGATGAGCTGCTAGTCTTGAGTCTTTACTTCCGTAAGGTGTCTAAATCATCATTCGAGAACTAATGTTCCCAAGGGG
GATATATTGTAACACCCCGTAGCCTAGTAGGTTAACTAGGGCCAAGTTAGAAGGCAACAAGCCAAGGGCAAGAGCCAAGG
GAAAGGGGCCAAGGCTGCCCCCATTCTCCCAAGGCCCTGCCTATCACCACGTTAGCCTTCACGGCTCGTGGTGGACACCA
CACCCCGTGGTGCCACCCCTGGTTTTGAGGCAGTAACTCCCCAAGGCTGCCCCAAGTTGGCCTCCTCCACACGAGCCACT
TCACGGCTCGTGAAGGCTTAGACAGCTCATAGGAGGGGACGTGGAGATGACTTAGTTTTTAGGGGTTAAGGGGAAGGTTG
CCTGATACGCTCAAATTACACCTCCTTTCAGAAGCATAAGCGATCGTTATCAAGTAAAGAACCCAACTTGTAGGTTGGGA
TCGATCCCACGAGGAAAATGGTTTAGACTTTACTTTTAACCAACACTTATATTCAATTAGTCAATTATTTCCAGAAATAG
GTAATAATTAGGGGGGTTGTGCTTGTGTAAAACAAATAGTAAGACTTAATATTGTAATCAATAATTAAATTCAACTTTGG
TTGTTATCAAGATAGGAGAAATAACTAGGGTACATGTGTCCCCCATAATCTCATAACGCAGTAATCCTAGTAATAGCAAT
CCTTTTCTAGTGTATTACATGCAAAGTGATAAGTTAGGTATCTCTAAATCCTTGGTCCGGCATCTAGAGAATTTCACCCC
GCACCTTGGTCCGGCTACGTGTGTATAATTTACTAACCCTTACCTTTACCTCATATTAGACATCATAATTGATGGTTGGC
TTAGTTATTACTTCGCACCAATCGACACTAGCCTATTAGATAGTATCACACTAAATCTATGTTGATAATTCTTTTCTTGT
TGATTACCTCTTTGGTCCGTCAATGCCCCATACATCAAACAATTCGATCACCAATATAGGATTCATAGGGAGCTTTTGCC
TCTTTGAAATCCATCCATCTCTTTGGCAACAATCACAAGACTTGGCGAAATCATGAGCATCTTGGTGGATGGTGGGCCAA
TAGTATCCACACTGCAAGATCTTATGTGCAGTCCGAATACCACTATGATGCCCACCAACGGGCGATGAATGGCATGCTTC
AAGTACACTCAACATCTCAACCTCAGGTACACAGTGACGAATAATCCCATCAGCACAACTACGATACAAATAAGGTTCAT
CCCAAAAGAATTTCTTCACATCATGCATAAACTTTTTTCTTTGGTGAAAGGACAAATCGGGTGGCCCAATATCGCTTACC
AAATAATTAGCAAAGTCTGTGAACCAAGGAATCAAATCATTTGAAGCAGCCAATACATGTTCATCTGGAAACGCATCATT
AATTTCAGCCATATCTCCAAGCTTTAGCATGGCCTCTTCCTCTAATCTGGACAAGTGGTCGGCAACTTGATTTTCGGTTC
CCTTTCTATCTTTTACCACAAAATCAAACTCTTGCAGCAACAATACCCATCTGATCAATCGTGGTTTCGCATCCTTTTTC
GCCATCAAATACCTCAATGCAGAGTGGTCAGTATGCACGACGACCTTAGTACCAAGCAAGTAGGAACGAAATTTTTCGAA
TGCAAAAACCACAGCAAGAAGTTCTTGTTCAGTCACTGTATAATTCTTCTGTGCCACATTCAGAGCTTTGCTAGCATAGT
AAATAGGGTGAAGAATTTTCTCACGCCTTTGACCCAATACTACACCAAGCGCCACTCAACTTGCATCACACATTACCTCA
AACGGTTGTTCCCAATCTGGTGAAATAATGATAGGTGTTGTAACCAACCTTTCCTTCAACTCTCCAAATGCTCTAAGACA
AGCATCATCAAAGCAGAACTTATTCTCCTTCTCGAGCAGTTTGCACAAGGGATGTGCAATTTTTGAGAAATCTTTGATAA
ATCTCCTATAAAAACCTGCATGCCCAAGAAAACTTCTAACACCTTTTACAGATATAGGTGGTGGAAGCTGTTCTATCACC
TCGAATTTAGCTTTATCAACCTCAATACCTTTCTCTGAAATTCGATGACCCAACACTATACCTTCTTTTACCATGAAATG
ACATTTCTCCCAATTCAGCACCAAGTTGCAGTCTTCACATCTTTTGAGCACCTCGGCCAGATGTTCTAGACAGTGATCAA
ACGAATCACCTACCACTCAAAAATCATCCATAAACACCTCAATAGTGTCCTCCACCATATCAGAAAATATTGACATCATA
CATCTCTGGAAGGTCGCTGGAGCATTGCACAATCCGAATGGCATTCGTTTGAACGTAAAAGTCCCATATGGGCAAGTGAA
GGTGGTCTTCTCTTGGTCTTCTAGAGCTATAGAAATTTGATTGTAGCCCGAATACCCATCAAGAAAAAAATACCAACCCT
TGCCTGCAAGTCTATCTAACATCTGATCCATGAATGGCATAGGGAAGTGGTCTTTCTCAGTACACGCATTCAACTTCCGA
TAATCCATGCAAACTCTCCATCCAGTGACAGGCCTCATTGGAACAAACTCATTTCTTTCATTTGGAACCACAGTCATACC
ACCTTTTTTTGGTACACACTGCACAGGACACACCCAATTACTATTTGAGATGGGATAAATAACTCCCGCATCCAGTCACT
TGATGATCTCCTTTTTGACTACCTCTTGCATAAGTGGATTTAATCTTCTCTGGTGCTCAACACTGGGCTTATGATCTGGC
ATGAGTTGGATTTTGTGAGAACAGATACCGGGGGGAATCCCAATAATATCTGCAATAGTCCACCCAATCGCTCGCTTGAA
CTTCTTTAATACAGTCACCAAACACTCTACTTGCCTTGCATTCAAATCTGTTGCAATGATGACCGGCAAAGTATCCTCTT
TGCCTAAATATACATACCTCAAGTGCGGTGGTAGAGCTTTAAGCTCCAATTTCGGTGCCTCCACAATAGATGGTTTTGTG
GGTGGGGACTCGCGATTCTTCATGTCTAGCTCATACTTCTTTGGTTTGGACCGGTATTCACACTTATCAAGTGCGGCTAC
CAATTCATCATATTCTTCAATACTATCACTACCAAAATTCATCATGACTGCTGCTAGTGTCTCAACACCTAATCGCTCTT
CAATTTGCACTTCTGACCTACTCTCCAATCTGTAAGTTATAGTAGATACTGTTTGTAGTTCATCCTTCTGCTTCATGGAT
CTACAGATATTGAAAGTTGCTTCTTCATTGTTCAGTCTGAACTTTATCTGTCCCTTTTCCATATCAACCAACGCACGCCC
TGTGGCAAGAAATGGTCTCCCAAGGATGATGGGGACCTCGAAATCAACCTCACAGTCAAGAATCACAAAATCCGCCGGAA
AAATGAAAGATTCTACTTTCACTAGTACATCATGGAGCACACCTATGGGCCTCTTTACAGTCCGATCAGCCATTAGTAAT
CGCATTGCAGTGGGTTTTGGGTCTCCCAGACCCAACTTCTTGTAAATAGACAAAGGCATGAGATTTATGCTAGCACCAAG
GTCACACAATGCCTTAGCAAAGTGTAACAACCCTATAGTACATGGGATCGTGAAAGCACCAGGGTCTTCCTTCTTCTGCA
CTAGAGATCTTGTAGCAATAGCACTACAATGCTGCAATCTATCATCATCTTCAAAGCTCACAGACCTTTTCTTTATCACC
ATATCTTTCATGAACTTTGCATATCCTGGCATTTGCTCCAAGGCTTCTATCAAAGGGACATTGATGGAAAGTTGCTTCAA
CATAGTGATAAACCTGCGGTATTTACCATCTTCAATCTTCTTCACTAACCTTTGTGGAAAAGGTGGTGGAGGTCTAGGTA
TGGGAACCACTTTCTGAGATATCTCCATTTCATGTTCTGTCATAGCCTTCTCAAAATCTGGTCTACCATCTATCACACCA
TCTTCTTTTCTGATCTCAACTTCTACCACAGACGGCCTCGGTGGATCTATAGTTTGCTTACCCCCTCGTGTAGTAACTGT
CATACAATGACCATCATTCTTTGGATTCTGGATGGTGTTGCTAGGAAGAGTGCCAAGTTGACGTGGGTTCACTGTAGTGG
ACAACTGAGTCATCTGGTGCTCTAGATGCTTTATTGACACCGCATGGGCATCAACCTTTTGTCCAATACCAGACAAGTCG
TTTCTCATCTCCTTCACATTCTCATCAGTTGCATCAAACCTTCGCATCATCTTCTGCATCATATCTTCAATACGTGCCAT
ATTACCTCCAGTTTCTCTAGCACCAGGTTCCCGATTTTGAGGGGGAACATAAGGTCCAACTCGATCGTTTCTGTTGCCAT
AGTTGTTCCTGTTGTAGTTGTTGTCGCGATTGAAGTTCCCATCTCGGACATAGTGACCTTCTCGGTTGTAATTTCCATAG
TTCCGACCTTGGTTCCCTTGACCTTGGCGCCAATTTTCCGTGTTGGATCCTTGGGCATTTGGTCGGAAACCCCCCGTCTG
ATCATTCACAGCATAAGCATCCTCTTCATAATAACATTCTTCAATTGGTGGTGGAGTTCTGGTTACGTAGTTCACAGCAT
TTACCTTTTCTGCTCCTCCGCTCACATGCTTCAATACCAATCCCAACTTTGTCCTTATCTGGGCCATCTCTTCACGAATT
TCATCTGCAGAATTGTCAGTGGTATTATGAACGGCAAATGTGTTTCTCCCAGTATCCGACCTCCTAGTGCTCCATGCTTT
ATTGTTACGAGAGATCCTCTCCAACTTTTCAGAAATCTGTGCATATGTACAATCTCCATATGAACCTCCTGCAATAGTGT
CAAGTACTGCTTTATTGTTATCATCCTGTCCTCGATAGAAGTATTCCTTAAGTGACTCTTCATCAATACGGTGATTTGGG
ACACTTCTAACAAAGGCAGTGAATCTGTCCCACGAGCTACTCACGGACTCTCCAGGTAATGCCACAAAGTTGTTGACCCT
ATCTTTGTGATTGAGCTTGTTGGACACCGGGTAGTACTTTGCTTTGAACACCTCCGCCAGTTGGTCCCATGTGAATATTG
AGTTATACGGAAGCTCAGTGAACCATACTGCAGTATCGCCTGTCAGTGAAAGAGGGAACACTCGTAATCCAATGACATTC
ATATCCAAGTCTGGTCTACCTACACAACTTTTGCAAACCACCCTTAGCTTGGCCAAGTGAGCATGTGGATCCTCCGATGG
TGATCCTGAAAATAAGCCTCTTGCTGTAAGCATCTGCATCAAACTACTAGTCACCACAAATGTGTGCCCTGGAGGTAAAG
GAGGTAGGACAATGGGTCCATCAGAGTCTGCTATATCGATGTTGCCCCGATAGTGGTCATGTTGTTGTAGGCCTGGTGGA
CCATGCACTCTCACTGCATCTCCCAATTGATTTTCAGCTAGACCCCGGTTTTCTCCACCAACTACTCTTGGCTGTTGTAA
CTCAATTTCTTCATCTAGATTTCTTCCGATAGGGTTAACTGGAAGTCCTTGATTGTTCATTCTTCGCAAAGTTCTGTCCA
ATTCCGGATCATACGGAGTAAGTGGTTCGCCTTGGCTCCGTGTACTTGGCATATACTATGGTCGAAACCTGAGAAAACAA
AATCAAAGAGAGAAAGTAAAATTAGGAAATATTTGACTAATGTTCAATAATGTAGTTAAAAATAAATCTAAAAGCCACAA
TCCCCGGCAGCGGCGCCAAAATTTGATACGCTCAAATTACACCTCCTTTCAGAAGCATAAGCGATCGTTATCAAGTAAAG
AACCCAACTTGTAGGTTGGGATCGATCCCACGAGGAAAATGGTTTAGACTTTACTTTTAACCAACACTTATATTCAATTA
GTCAAATTATTTCCAGAAACAGGTAATAATTAGGGGGGTTGTGCTTGTGTAAAACAAATAGTAAGACTTAATATTGTAAT
CAATAATTAAATTCAACTTTGGTTGTTATCAAGATAGGAGAAATAACTAGGGTACATGTGTTCCCCATAATCTCATAACG
CAGTAATCCTAGTAATAGCAATCATTTTCTAGTGTATTACATGCAAAGTGATAAGTTAGGTATCTCTAAATCCTTGGTCC
GGCATCTAGAGAATTTCACCCCGCACCTTGGTCCGGCTACGTGTGTATAATTTACTAACCCTTACCTTTACCTCATATTA
GACATCATAATCGATGTTTGGCTTAGTTATTACTTCGCACCAATCGACACTAGCCTATTAGATAGTATCACACTAAATCT
ATGTTGATAATTCTTTTCTTGTTGATTACCTCCTTGGTCCGGCAAGTAGCAACAAGGCGAGTTCTAACGTTGGCCACCGT
TAAAAAAACTTCTAAACGAAAGAATTATCAATGCATGCAAAACACTATTCAGGAATTGTTTATTTACTATTCATACTTTG
TTAATCGATCATGGTTCCCACAACCCTAGTTGTGGATTTAGTTACTCATATTAGCAAGAACACAATTCATAATTGCAGAG
GGAGAAATCATGAACTTACGTAAAGAGAATAATAAACCCAGAAAATTAACTTGAATTGCAAAGCCAAAATCTTGAAAACG
AACTTCGAAAATCAATAATTGCTAGGGTTGCAAACTAATCTCCAAAGTTACAAAGTAAAACTAGAATAATAATGTCTAAC
CCCCCAAAACGAGGTTTACATGCCCTATTTATAGAAAACAACTCCTAAATAAAAAAGGGAACAAATTAAGGAAAGTTTTG
TTCTGGTACGCGTCTTCGATCCACGAGACTGACTTACGGACCGTCGATGGATCTACGGTCCGTAAGTCCCTTCCGTCACT
CGGGACTTAGAAAATATTTCAGCATCCAACAATCAGCTCCTCTGAAGCAAACAACGGATCAGCAGCACGGACCGTAGATC
GACCTACGGTCCGTCAATCCCTTCCGTAGCTCCATACTTAGCATCTTCAAAAATTAGGTACTGGAACCCTCGCAGTCTCA
CTCTACGGCTCGACAGTACGGTCCGTAGATCAATATACGGACCGTCAATGGTCACCGTGGTTCCACACTTGGTCAGATTT
CCCTGATTTGTCCTTAACACATTCCTGCTGATCTACGGTCATCACCTACGGACCGTGAATGGACTTACGGTCCGTAGATG
ACTTCCGTAATGCCTTTTTCTGCATTTCCTTCAGCTATCTCTAAACTTCCGCGCCTGAACACCTTTCCTGCAAAACATTA
TAAAACACATAAGAACCAATATAAAAAGGCCCTAGACATACACAACTTGTAAGTGAAATGTATTAGAAATACCGTAGACT
CACGGTATATCATTGCCTCGCTACTAGACCATGACCACAAGAGGCACCACGGCTTGTTGTTGTAGCACCCCGTAGTTTAG
TAGGCTAACAAGGGCTAAGTGTGTGGACAATAAAAGCCAAGACCAAAGGGAAAGGCCCAAGCCAAAGGCCAAGGCTGCCC
CACTTCACGACCACCACCACGGTTCGTGGTGGCTAAGGAAGTAGCTAGGATTGAGCTACCTCAAAATGGCTCACCTTCAC
CAGTAACTTCACGGCCAATGGTGAAGACTACGGCTCGTGGGAAGGCTCGTGAAGATGCCTTAGTCTTGTGGAGGCTAAAG
CCTCATAGCCAAGCCACTTCCCAAGGACCACGGGTAGGAACACCGTTCGTGGAAGGGACCACGGCTCGTGGAGCCTGTCG
TGGTGCCACACACATGGATGCCTAGTGAGGGGTTTTTTAGGAAATTCCTAATTAGGTGGATATTAAGTGAGGTCGTTTAG
TTTAGATTGTGTACACCTATATAAGCTATTTAACCCTTTAACAACCCTAATTAAGTCATTTATTCCAAAACCCAAAATAA
TTCCCAAAGTTCATCCTCTCCAAATATTCTCTCTGTAGAACTTGAAGAAGAAGAATGAAGGAAGTTGGAGCTAGGGTTCA
AGGGGAAAGGTTATTCACATCAAATTCATTGGGCATTGTTATTATGGTATGGTAGCTTTCATCCATGGATCCCCTTCAAA
ATCCCAATTTCAAAGATAAAAATCCCCAATTGTTAGGGCTTGATTCTAAAGTCATGGGTTCCTTTCAACATCGTTTATAA
TTATTGAATTGTGTTATATTATGCATGAATTGATTATTTATTATGTTTTTTATGTTGTATCTCCCAAGAACCCATGAAAT
CCCCAATTTTCCCAATTGTGATCTTGTGGTGAGGGTCTTTGTTGATGAAAGAAGAATGTTATGAAATTATGCATGTAGTG
ATTAGGTTACTTTAATTATGATGATATTCATGTCTAATGTATTGAATTCTAGATGTGTTGATTGAATGTGATCTTTGAAC
CTTGAAAGGGCAAAGTATTAGAGTTATGCATGTTTTTATGAAATCTATGTAATTGCTTTTAGAACACTTTAAGAGTGAAT
TGTCTATGATTATGATGTAGTTGTTGAAATGATATTCTCATATACACACCTATGAATGAATATGATATGATGTGAAAGGT
TTTCTTACATAATGAAGATTCTAAGGTTGAAAGGCTTTCTCACCTAATTGAATCTAAAACTATATGTAGACATGGACGGT
GAAAGGTTATTCTCCCGCCTGATCTAAGAGTTATATTATGAATTAAGCATGCATTGAGTTTCAAAACATTCTTCCATGAA
TATGAATTAAGTTATAACTTCGTAGGTACTCTGTGGGAATAAATTCTTAGCACCGAGTGGATATTGATATGAGATATGAG
AGCCCAGGTTCTTAGAAACAATATCTTGGGATGGAAGCCCTCACAACAGTAGAGGATAGGTTTCTAGTAGCAATCTCCTT
ATCCCATAAACTATGTTCCACCATAGGTTATTTAGCTAATGGATCCACCTAAGCTAAAAATATGGTTCTACCTTAGGCAA
GTAGGACACCCATTTTTAGTGTGGGTAACACCGGGGGATCATGTTATAGCTCACATGGACTTATGTCGGTTAAGTCTTAT
TCCCACAACAAGAACAAGAATATGAATTATGAACTATGGTTACTCAATAAGCTGTTTATATGAGTTTTCAAAGGCTCTTA
AGATGATGATGATTATGTTGGTTATGTTTTATGACTTATCTCTCTAAACTATTAAATCATGTTTAAATTGATAAATTTCA
TACTTTCAAATGAAATGTCCCTTTTAGCATGTTTTCAATGTTTTTTATGCATGGCTATCATACTTGGTGCATTTTTGTAC
TAACGCCTACTTTTCCTACATTTTCCCCAACTGTAGGGCCTGGTTCTCGAAGTGATCATTCTAGTGGCTAGAGCTTGGAC
TTGAGTATCTTCCGAACATGCTAGTGAGTCCTCATGGTTCAAGGATGGCTTTTTCCTATGTTGAAGTTTCGTTTCATAAG
TTTCCCTTTTTAGACATGTTGTATGGGCTACGTCTATTTCATTCAAACATTGTAATAGATGGCTATGTTGAGACTTAGTG
TCTAGTCTAGACTTCCGCTTTTCTTTTATGAAAATTTTAGACATTGAAATGTGTTTTTACTCTTATTGTTCTACTGCTTA
TGTTATGAGGAATAAGTGGTTTGTATGGGGTCCTTCAGGGTTCTATACGCCATGTTACATCTATGGGGTACCCTTGGATC
ATGACCCTAAACCCTAAACCTTAAACACTAAACCGTAACCCTAAATCCTAACCCTAACCCTAAACTCTGAACCCTAAACC
CTAAACCATAAATTCGACATTGGTTGATCGATGTGTACAAGCCACAGGCGATGCAGGCAGACCATGTCCATAAAAATTTT
CTGAATTGCACCAATGACCTTAGAATATCGAAATGAAAAATGATAAAATCTTTACTCTTTTTCATAATTGTCTGAAGAAT
AACAAAAAAATTAAATTTTTCCTTGTAAATGTTTGAAAATATAAGAGTCAAGAAAAGTACCTAAAAACAGCTCAAATTTT
TTTCAAATTGAACAAATAACCTTAGAATATCGAAACGAAAAAAATGACCAAAATTTTACTCTTTTTTGTAACTGTCTGAA
AAATAACAAAAAAAAAAATTTCCCTTGTAAATGTCCAAATATTATAATAAATTAAGAAATAAACCTAAAACTCCTCAAAA
AATTTCCGAATTAATGTTATTGACTAAACCTCGGTGGATGTCGCCCCTGGCGACGTCGCTCATCTAACGAGTGCATTCCA
TGGATGATGCGGTCCAGCCACGCTCGACATCGGCTGACCATGTGAGTAGGCCATAGACAACATGGACAGGCCATGTCCGA
CATCGGTTACCAATGTGTGTAGGCCACAGACGATGCGGTTCGCCACGTTCGACGTTGATTGACCAATGTCTATGCCACAG
ATGACGCGGCCAGGCTAACCGATGTGTGCAGCCCACGGCGATGTAGGTAGGCCATATCCGACGTTGGCAAACCGATCTGT
GCAAGCCACCTACGACGCAGCCAGTCCGCGTAGCCAAGTTAGGCCACGTCTGACACAGCTAAGCCAGGCCACGTCCGTCG
CTGCCTGTCCACGTTTGATGCGGCCAGACCACGTTTTATATGGCAAGGCTAGGCCACGTCCGACGTGGCTAGGCCAGGCC
ACATTCGACGTCGGCTGACCAATGTATGCAGGCCACGGCAGATGTCGGGTGATGTCACCATGGGAAACGTCACTCGTTTA
ACGAGTGCAGGCCACATATGATGCCCCCATGCCACGGCCTATGTCTCCTAGCCGATACACGCAAGCCATGGCCTATGTCG
ACTGACCGATGCATGCAGGCCACGACCGATGTCGCGTGGCCAACGCACGCAAAGAACGAGACGAGACTGAAGTGGAAGGT
GTAGTATTAGTGGGAGCCGAAAGGCAAAAGTGAAATGCCACTACTTTTAACGTTATTTTACTTATTCCGTGAATCGAAAG
CGGGTCACTGCCCTTTTTTTTTCACGCAAAGCTCGCTTCGTGGGCTAATCCAAGCGGAAGATATTGTTTGGTTGAAAGTT
TGGCTGGGGCGGCACATCTATCCCCATCACGATGAAATTTTAAAAGGTTACCCGGGCCTGTCGGTCAATGATGTAAGCTC
GTTGAATATATCAGTGTAGCGCGCGTATGGCCCAGAACATCTAAGAGCATCACATACCTGTTATTGCCTTAAACTTCCAC
GGCCTAAAAGTCTGTAGTCCCTCTAAAAAGCTAGCCGCAAATGGATGCCCCTAGGCCTCGGCCGATGCACCAGACATACG
TGCCCTTGGCCTAATGGATTTGGGCACAATTTACGCACAAAGACTCGATGATGACTAACTGATGCAGGCATGCCTCTGTC
GATGCACGCAATCCTCACCAATATCGCGTAATGTCAACTGAGGCGGCCGATATCGCATGACAGATGGGCGCAGGCCTTGA
CTGACGCCTGGTATTAAAATGGACATTCACTTATGTACTAAAATGGTATTTCCAACACCAAATCCATTTTTTGAATGAAA
TCTCTTTCACATATTCGTTTAGGAAACAAAAATCCTTATGCAGAATTAAGGGAAATTTAAATTGAATGGGATAAAAGCTG
TTTATCAGAAAATTGATTATCTAGCATTAAAATTGACATTCACATCTATGCATAACCAAGGAATTTCAAACTCAAAAATC
AATTTTGTTTTATCATATTCTTAGCAATAAAGAATTACAATTTTCTTCAAAATGGGGGAAATTCAAAATTGAATGGGTTA
AAAGACGTTTATCGAAAAATCGGCTCGGTCAAACCGCCTAGATCTCGAAAAAAATACCCGAAATTCAAAAAAAAAATCGA
CTCAAACGAACAATCGAGGCAAAAGTAATGACTATTTCAAATTTCACTAGTTTACAACTAGCTATTCTAGGTTCACTACT
TCATTTGGTTTCCTTTTTGTCTTTTTCAACTTTTATTTATATAGATGAATATTCACATCGTATTGTTTTGGTCTAAATAA
TTTTTTTAAATTAAAAGTGATACCCCGTACAAATTTTATTCTTTTAAAAATGTGATCTTTAATTGTATAGGCTACACGTA
TAAGCGTTCATGTGCTTCATGTATACACTTGAACATGGACACATTAACTAGTTGAAGAACTACCACGTATACTCACACCA
TATTTTTCAGGCACATTTCAGCATTTACAGGCCCCAAAGCAGGTAAATGCATATTTTACCAATTTTCGTGTGTTAGTCCA
TGGATTTTTTGTGATGCGGAATTCCCAAAACAAATTGACTGAAATTTTTCATGGAGGTCCGTTAAGACCTTAGGAATGGA
CCCAGTTCGTTTTGAGGGTAAAATGGGTGCATATTCAATTTCAAATGATCCCCACAGCAGGTACACGCAGATTTTGCTGA
TTTTCGTGTGCTATAATCCATGGATTTTTTGTGATGCGGAATTCCTGAAACAAAATGGCCAAAAAATTTCATGGAGGTCC
GGTAAGACCTTAGCAATAGACCCAGTTTGTTCTGAAGGGAAAACGGCCACATTTCAAAGTTCAAAGGAACCCAAAGCAGG
TAAACGCAAATTTTGCCTATTTTCGTGAGTTATAGTCCATGGATTTTATGTGATGCAGAATTCGTGACACAAAATAACCG
AAATTTTTCATGGAGGTCTGTTAAGACCTTAACAATGGACCCAGCTCGTTATGAGGGGAAAGCAAACGCGTTTTCAAGTT
CAAACGAGCCCCAAAGCAGATAAACACAAATTTTATCGATTTTCGTGTGCTACAGTCCATGAATTTTTTGTGATGTCTAA
TTCCTGAAACAAAATGGCCAAAATTTTTCATGGAGGTCCGTTAAGATCTTAGAAATAGACCCAGTTCATTTTGAGGGGAA
AACGGGCACATTTACAAGTTCAAACGAGCCCCAAAGCAGGTAAACACAGATTTTGCCAATTTTCGTGAGCTATAGTCCAT
GGATTTTATGTGATACGGAATTCCCGAAACAAAATGACTGAAATTTTTCATGGAGGTCCGCTAAGACCTTAGCAATGGAC
TTAGTTTGTTATAAGGGGAAAACGGGCGCGTTTTCAAGTTCAAAAGAACCCCAAAGCAGATAAATTCAAATTTTGCCGAT
TTTCGTGTGTTACAGTCCATGAATTTTTTGTGATGTGGAATTCCCAAAACAAAATGGCCAAAATTTTTCTTGAAAGTCCG
TTAAGACCTTAGAGATGGACCCAGTTCATTTTTAGGGGAAAACGGGCGCATTTTCAAGTTCAAACGAGCCTCAAAGCAGG
TAAATGCAGATTTTCTCGATTTCAGGTCCTATAGTCCATAGATTTTTTGTGATGCGGAATTCCCAAAATAAAATGGCCGA
AAATTTTCATAGAGGTCCGTTAAGACATTACCAATGGACCCACTTCATTTTAAGGGGAACACAGGCGCATTTTCAAGTTT
AAACGAACCGAAAAGCAGGTAAACGCAGATTTTGCCAATTTTCGTGTGCTATAGTCCACGTATTTTTTGTGATGCAAAAT
TCTCGAAACAAAATGGCCAAAAATTTTCATGGAGGTCCATTAAGACCTTAGCAATAGACCCAGTTTGGTTTGAGAGGAAA
ACGAGCGCATTTTCAAGTTTATATGAGCCCCAAAGTACATAAACCTAGATTTTGCCTATTTTGGTGTGCTATAGCCATGG
ATTTTTTGTGATGTGGAATTGCCGAAACAAAATGACCAATTTTTTTTATAGAGGTCTGTTAAGACCTTAGATATAAACCC
ATTTCATTTAAAGGGGAAAACAAACGCATTTTCATGTTCAAACGAGACCCATAGCTGGTAAACACAGATTTTGCCAATTT
TCATGCACTATAGTCCGTGGATTTATTGTGATTTAGAATTTCCAAAACAAAATTGCTGAAATTTTTCATGGAGGTCCGTT
AAAACCTTAGCAAAGGACCTAGTTCGTTTTGAAGGGAAAAAAGGCGCATTTTCATGTTTGAACGATCCCCAAAGCAGGTA
AACGTAGATTTTGCCGATTTTCGTGTGCTATTATAGTCCATGAATTTTTTTTATGCAGAATTTCCCGAAACAAAATGGCC
AAAAATTTTCATGGATGTCCGTTAAGACCTTAGCAATGGACCTAGTTCGTTCTGAGTGGAAAACGGCCGCATTTTCAAGT
TCAAACGATCCAAAAGCAAGTAAACACAAATTTTACCGATTTTGGTATGCTATTGTCCATAGATTTTTTGTGATGCGGAA
TTCCCAAAATAAAATGGCCAAAAATTTTCATGGAGGTTCGTTAAGAGTTTAGCAGTGGACTCAGTTCATTTTCAGGTGAA
AATGGGCACATTTTCAAGTTCAAACTAGCCCCAAAGCAAGTAAACGTAATTTTTTGCCAATTTTCGTGTCTTATAGTCCA
TGAATTTTTTGTGATGCCAAATTCCTGAAACAAAATTGCCTAATTTTTTTATAAAGGTCTGTTAAGACCTTAGCAATGGA
CCTAGTTTGTTCCGAGGAAAAAATGGGTGCATTTTTAAGTTTAAACGAGCCCTAAAGCAGGTAAACGCAGATTTTGCCAA
TTTTCGTGTGTTGTAGTACATGACTTTTTTGTGATGCGGAATTCCTGAAACAAAATGGCTGAAATTTTTTGTGGAGGTCC
GTTAAGACCTTAGAAATGGACCCAACTAGTTTTGAGTGGAAAACGGATGCATTTTCAAGTTCAAACTAGCCTTAAAGCAG
GTAAATGCAGATTTTGCAGATTTTCGTGTGCTATAGACCATGGATATTTTGTTATGCGGAATTCCCAAAATAAAAAGGCT
GAAATTTTTCATGGAGGTCTGTTAAGACCTTAGCAATGGACCCAGTTCATTTTGAGGGTAAAACAGGTGCATTTTCAAGT
TCAAACAGGCTCCAAAGCAAGTAATTGCAGATTTTGCTGATTTTCGTATGCTATAGGCCATGGATTTTTTGTGATACGGA
ATTCTTGAAAGAAAATGGCCGAAATTTTTCATTAAGGTCCGTTAAGACCTTAGCAATGGACCCAGATCGTTTTGAGAGGA
AAACAAACGCATTTTCAAGTTCAAACGAGCCCCAAAGCAGGTATATGCAATTTTTGCCGATTTTGGTGTGCTTTAATCCA
TGGATTTTTTGAGTTGCGGAATCTCTGACACAAAATGGATGAAATTTTTCATGAAGGTCCGTTAATAACTTAGCAATGGA
CCCAGTTCGTTTTGAAGGAAAAACAGACATATTTTCAAGTTCAAACGATCCCTAAAGCAGGTAATTATAGATTTTTGCCT
ATTTTCGTGTGCTAGTCCACGGATTTTTTGTGATGCGAAATTCTTGAAACAAAATGGCCGAATATTTTCATAGAGATCCA
TTAAAACCTTAGCAATGGACCCATTTCGTTTTTAACGGAAAACGAACGCATTTTCAAGTTCAAACTAGCTCGAAAGCAGG
TAAATGCAGATTTTTTCCAATTTTCGTGTGCTATAGTCCATTATTTTTTGTGATGCGGAATATCCGAAACAAAATTGCTG
AATTTTTTCATGAAGGTCTGGGAAGACCTTAGCAATGGACCCAGTTTGTTTGGAGGGGAAAACGGACGCATTTTCAAGTT
CAAACGAGCCCCAAAGCAGGTAAATGCAGAGTTTACCGATTTTCGTGTGATATAGCATGGCTTTTTTGTGATACGAAATT
CCCAAAACAAAATGGCCAAACATTTTCATGGAGGTCCAATGTAGGTAAATATAGATTTTACCAATCTTCGTGTGCTATAG
ACCATGCGTTTTTTGTGATGCAGAATTCTCGAAACAAAATGGCCAAAAATTTTCATGTAGGTCTGTTAAAACCTTAGCAA
TGGACCCAATTTATTTTGAGGGGAAAACAGACGCATTTTCAAGCTCAAACGAGCCCCAAAGCAGGTAAACGCAGATTTTA
CCAACTAGTCCATGGATTTTTTGTGATGCAGAATTTCTGAAACAGAATGTCTGAAATTTTGTATGGAGGTCCCTTAGGAT
CTTAGCAATGTACCAAGTTCATTTTGAGGGGAAAACGGACACATTTTCATTTCAAACGAGCCCAAAAGCAAATAAACGGA
TACTTACCAATTTTCGTGTACTATAGTCCATAGATTTTTTGTACGAAATTCCAAAAAGAAAAAATGACCAAAAATTTTCA
TGAAGGTCTGTTAAGACCATAACAATGGACCTAGTTCGTTTTGAGGGGAAAAAATAGGCGCATTTTCAAGTAAAAATGAG
TCCCAAAGCAGGTAAACACAAATTTAACAAATTTTCGTGTGCTAATGTCCATGGATTTTTTATGATGCGGAATTCCCGAA
ACAAAATGGCAGAAATTTTTCATGGAGGTCCGTTAAGACCTTAGCAATGGACCCAGTTCATTTTGAGGGGAAAACAAATG
CATTTTCAAGTTCAAACGATCCCGACAGCAGGTAAACGCAGATTTTGCCAATTTTCGTATGCTATAGTCCATTGATTTTT
TGTGATGCGAAATTCTCAAAACAAAATGGCCAAAAATTTTCATGGAGGTCTGTTAAGACCTAGTTCATTTTAAGGGCAAA
ACAATCATATTTTTCAAGTTTAAACGAGCCCCAAAGCACGTAAACACGATTTTGCCAATTTTCGTGCGTTATAGTTCATG
GAATGTTTTAGATGCGGAATTTCTGAAACAAATTGGCCGAAATTTTTCATGGAGGTCCGTTATGACATTAGCAATGGACT
CAGTTCGTTTTGAGGGGAAAACGAGGGCATTATCATGTTCAAACGAGTCCCAAAGAAGATAAATGTAGGTTTTGTCAATT
TTCGTGTGCTATAGTCCATGAATTTTTTGTGATGCGGAATTCCCAAAATAAAATAGCCAAAACTTTTCATGGAGATTCGA
TAAGACCTTATCAATGGACCTAGTTCATTTTGTGATGCGGAATTTCCAAAACAAAATGGCCAAAACTTTTCATGGAGGTC
CGTTAAGACATTAGCAATGGACCAGTTCATTTTGAGGGGAAAATGGGTGCATTTTCAAGTTGAAATAAGCCCCAAAGCAG
GTAAACACAGAGTTTACCGATTTTCCTGTGCGATAGTCCATGGATTTTTTGTGATGCGGAATTTCCAAAATAAAATTGCC
AAAATTTTTCATGGAGGTCCGCTAAAACCTTAGCAATAGACCCAATTCATTTTGAGGGGAAAACGGGAGCATTTTAAAGT
TCAAAGGAGCCCCAAAGAAGGTAAATGCAAATTTTGCCGATTTTGGTGTGCTATAGTCTATGGATTTTTGGTGATGCGGA
ATTCCCGAAACAAAATGGCTGAAAATTTTGATGGATGTCCGTTAAGAACTTAGCAATGGACCCAGTTCGTTATGAAGGAA
AAACAAGCGCATTTTCAAGTTCAAACGAGCTCTAAAGCTGGTAAATGCAGATTTTTGCCTATTTTCGTGTGCTATAGTCC
ATGGATTTTTTGTAATGTAAATTTCTCATAAAAAAATGGCCAAAACATTTCTTGGAGATTCATTAAGACCTTAGCGATGG
ACCCATTTCATTTTGAGGGGAAAACAGGTGCATTTTCAAGTTCAAACTAGCTCCAAAACAGGTAAACGCAAATTCTTGCC
AATTTTCGTGTGCTACAGTTCATGGATTTTTTGTGATGCGGAATTCCCAAAAAAAATGGCTGAAATTTTTCATAGAGGTC
CATTAAGACCTTAGCAATTGACGCAATTCGTTTAGAGAGAAAACGGATGCATTTTCAAGATCAAATGAGCCCTAAAAAAA
GTAAATGCAGATTTGTCCAATTTTCAAGTGCTATACTCTATGAATTTTATTTTATGTGGAATTTCCAAAACAAAATGGCC
GAAATGGTTCATGGAGGCCCGTTAAGACCATAGAAATGGACACAATTCATTTTGAGGGGAAACTGAACGCATTTTCAAGT
ACAAACGATCGCCAAAGAAGGTAAACGTAGATTTTGTCAATTTTCGTGTGCTTATAGACCATGGATTTTTATGATGCATA
ATTCTCGAAACAAAATGCCCGAAATTTTACATGGAGGTCCGTTAAGATCTTAGCAATGGACCCAGTTCATTTTGAGGGGA
AAACAGACGCATTTTCAAGTTCAAACGAGCCCCACAGTAGGTAAACGCAAATGTTGCCAATTTTCGTGCCTTATAGTCCA
TGGATTTTTTGTGATGCGGAATTATCGAAACAAAATAGTTGAAATTTTTCATGGAGGTTCGTTATGATCTTATCAATGGA
CCCAGTTCATTTTGAGGGTAAAACAGCGCATTTTCATGTTCAATCGAGCCCGAAAGTGGGTAAACGCAGATTTTGCCGAT
TTTCATGTGCATAATCAATGGATTTTTTGTGATGCGGAATTCCCAAATTAAAATGGCCAAAAAATTTAATATAGGTCGTT
AAGACCTTAGCAATGGACCCAGTCCATTTGAGGGAAAGACGGGCACATTTTCAAATTCAAACAAGCACCAAAGTAGGTAA
ACATAGAATTTACCAATTTTTATGTGCTATAGTCCATTGATTTTTAGTGATGCGGAATTTTTGAAACAAAATGGCAGAAA
TTTTTCATGGAGGTCCGTTCAGACCTTAGCAATGGACCCAGTTTATTTTGAGGAGAAAACGGGCGCATTTTCAAGTTCAA
ATGAGCCCCAACGCAAGTAAACGCATATTTTGCCAATTTTCGTGTGCTATAGTAAATGGATTTTTTGTGATGCGGAAATC
TCGAGACAAAATGGACGAAACTTTTCATCGAGATCTATTAAGACCTTAGGAAAGGACCCAATTCCTTTTGAGAGGAAAAA
CAAGCGCATTTTCAAGTTCAAACGAGCCCAAAGCAGGTAAATGCAGATTTTTTCAATTTTCATGTGCTAATGTCCATGGA
TTATTTGTATTGCGGAATTCCCAAAACAAAATGGCCGAAATTTTTCATGGAGGTCTGTTAAGACATTAGCAATTGACCCA
ATTCATTTTAAGGGGAAAACGGGAGCATTTTCAAGTTCAAACAAGCCCCACAGCAGGTAAACGCAGATTTTGTCAATTTT
CGTGTGCTATAGTCTATGGATTTTTTGTGATACGAAATTCCCAAAACAAAATGGCCAAAAATTTTCATGGAGGTCCGTTA
AGACATTAGCAATGGACCTAGTACTTTTTTAGGGGAAAAAAAGCGCATTTTTCAAGTTCAAATAAGCCCCAAAGCAGGTA
AATGCAGGTTTTGCCAATTTTCGTGCGTTATAGTCCATTGATTATTTGAGATGCGAAATTTCCAAAACAAAATAGCTGAA
ATTTTTTATAGAGGTCCAATAAGACCTTAGCAATTGACCCAGTTCATTTTGAGGGGAAAACGGGAGCATTTTCATGTTCA
AACGAGCCCCAAAACAGGTAAATGCAAATTTGACCAATTTTCGGGTGCTATAGTCCCTAGATTTTTTGTGATGCGAAATT
CCCAAAACAAAATGGATGAAATTTTTCATGAAGGTCCGTTAAGACCTTAGCAATGGACCCAATTATTTTGAGGCAAAAAC
GGGCATATTTTCAAATTCAAACAATCCCCAAACCAGGTAAACGCATATTTTGTCGATTTTTCCTATGCTATAGTCAATGG
ATTTTTGGTGATGCAAAATTTTAGAAACAAAATGGCCAAAATTTTTCATGGAGGTCCATTAAGACCTTAGAATTTGACCC
AGTTCGTTTTGAGGGGAAACTGGCGCATTTTCAACTTCAAACAAGCCCCAAAGCAGGTTAGCACAGATTTTGCCGATTTT
CGTGTGTTATAGTCTATGCATTTTTTGTGATGCGGAATTCCTGAAACAAAATGGATGAAATTTTTCATGGAGATCTGTTC
AGACCTTAGCATGGACCCAATTTGTTTTAAGGGGAAAATAAACGCATTTTCAAACGAGCCCAAAAAGAGGTAAACACAGA
TTTTGCCGATTTGTTTGTGCTATATACCATGGATTTTTTGTGATGCAGAATTCCCGAAACAAACTGGCTGAAATTTTTCA
TGGAGGTCCGTTAAGACCTTAACAATGGACCCAGTTTGTTTTGAGGGGAAAAAAGGTTCATTTTCAAGTTCAAACGAGCC
TCAAAGAAGGTAAATGCAAATTTTTCCAATTTTCGTGGGCAGTCCATAGATTTTTTATGATGCGGAAGTCCCCAAACAAA
ATGGCTGAAATTTTTCATGGAGGTCCGTTAAGACATTAGCAATGGACCCACTTCATTTTAAGGGGGAAAACAAGCGCATT
ATTGAAGTTCAAACGAGACCCAAAGTAGGTAAACACAGATTTTGCCAATTTTCATGCGTTATAGTCCATGGATATTTTGT
GATGCGGAGGTCCTGAAACAAAATGGTCAAAAATTTTCATTGAAGTCCGTTAAGACTTAGCAATGGTCCCAGTTCATTTT
GAGGGGAAAACGGACACATTTTCATGTTCAAATGAGCCCCAAAGCAAGTAAGCGCAGATTTTGCCCATTTTTGTGTTCTA
TACCGCATGAATTTTTGTGATGCGGTATTCTTGAAACAAAATGGTTGAAATTTTTCATGGAGATCCGTTAATACCTTAGC
AATGGACCCAGTTTGTTTTGAGGGGAAAATGGGTGCATTTTCAAGTTCAAAGGAGCCCTAAAGCAGGTAAATGTAGATTT
TGCCAATTTCCAGGTGTTATAGTCCATGGTTTTTTTGTGATGCGGAATTCCTTAAATTACATGGCCGAAATTTTTCATGG
TCCGTTAAGACCTTAGCAATGGACCCAGTTCGTTTTGAAGGGAAAACGGGTGCATTTTCAAGTTCTAATGATTCCCAAAA
CAACTAAACGCATATTTTGCCAATTTTTGTGTTCTATATTCCATTGTTTTGTGTGATGCAGAATTCTCGAAACAAAATGG
AAGAAATTTTTCATAGATGTTCGTTAAGACCTTCGCAATGGATCCAGTTTGTTTTTAAGGGAAAATGGACGCATTTTCAA
GTTAAAACGAACCTCGTAGTAGGTAAACGCTGATTTTGCCAATTTTTCGTGCACTATAGTCCATGAATTTTTTGTGATGC
GACATTTCTGAAACAAACTGTCCGAAATTTTTCATGGAGGTCCGTTAAAACCTTAGAAATGGACCTGGTTCATTTTGAGG
GGAAAATGAGCACATTTTCATGTTCAAGCAAGCCCCATAGTAGGTAAACGCTGATTTTGCCAATTTTTCGTGCACTATAG
TCCATGGATTTTTTATGATGCGAAATTTCTGAAACAAAAGGACTGAAATCTTTTGTGGAGGTCCGTTATAACCTTAGCAA
TGGACCTAGTTCATTTTGAGGCGAAAACGAGCGCATTTTCAAATTCAAATGATCCCCAAAGCAGGTAAATGCATATTTTG
TCGATTTTCGTGTGCTATAGTCCATGGAATTTTTGTGATGCAAAATTCTCGAAAAAAATGGCTGAAATTTTTCATGGAGG
TTTGTTAAGACGTTAGCAACGGACCAGTTCGTTTTGAGGGGAAAACGGGTGCATTTTCAAGTTGAAACGAGCCCCAAAGC
AGGTAAACATAGATTTTGTCAATTTTCGTATGCTATAGTCAATGGATTTTTTGGGATGCGAAATTCAAGAAACAAAATGG
CCAAAAAATTTCATGGAGGTCCGTTAAGACCTTAAGAATGGACCCAGTTCGTTTTGAGGGGAAACGGGCGCATTTTCAAG
TTCAAACAAGCCCCATAGCAATTAAACGCAGATTTTACCAATTTTGGTTTGCTAGAGTACATGAATTTCTTGTGATGCGG
AATTCCGAAACAAAATGGTCAAAAAATTTCATGGAAGTCCGTTAAGACCTTAGCAATTTAACCAGTTTGTTTTCACGGTA
AAACGGGCGCATTTTCAAGTTCAAACTAACCCCAACACAGGTAAATGTAGACATTTGACGATTTTCGTATGCTATATTGT
CCATGGATTTTTTGTGATGCGGAATTTCCGAAACAAAATGGCCAAAAAATTTCATTGAGGTCCATTAATACCTTAGCAAT
GGACCTAGTCCATTTTGAGGGGAAAACTGGCTCATTTCCAAGTTCAAACGATCCCCACAGCAGGTAAACACAAATTTTGC
CAATTTTCGTGTGCTATAGTCAATGGTTTTTTGTGACATGGAATTCCTTAAACAAAATGGCCGAAATTTTTAATTGCGGT
CTGTTAAGACCTTATAAATGGACCCAGTTCGTTTTGAGGGTAAAATGGGCATATTTTCAAGTTCAAACGAGCCCCAAAGT
AGGTAAATGCAGATTTTGCCGATTTTTGGGTGTTATACCATGGATTCTTTGTGATGCGGAATTTCTGAAACAAAATGGCC
AAAAATTCTCATGGAGGTCTGTTAAGACCTTAGCAATGGACCTAGTTCGATTTGAAGGGAAAACAGGCGCATTTTCAATT
TCAAATGTGCCCCAAATCAGGTAAACGCAGATTTTGCCGATTTTCATGTGCTATAGTCCATCAATTTTTTGTGATGCGGA
ATTCTCGAAACAAATAGGCCGAAATTTTCATGGAGGTCCGTTAATTCCTTAGCAATGGACCCAGTTCATTTTGAGGGGAA
AATGTGTCACGACCCAAGAGTACCCCCTAGACGTGACACGGCGTACTTGACCTTGAAGGGGTCTCGTACAAGCCCTTAGC
ATTATCATAACATAAAGACATAAAATAATTGCAGAAAATTTAAAACTTTGACAATCAAAGTCAAACTCTTTTACATATAT
GAAAATATTGTCTAGACTTGTCTCAATCCCCATCTAGAACATAAGAGTACAAATAGGTTCAAGGCCCTTTACATCAACAT
AGTCTCAAACGTAGACAAAACAATAAAAGCAAAGAAATGACATCTTCTCGTCCTCGAACTTGAGGACTCACCAAGGTTAC
GGAATAGTCGACCCAAGCTTCCCTTGAAGAAGTAGTAGTAGTCTAAACGACCAGAACCTACACTCATAGTAAAGTAGAAA
ATATGAGTTAGCACAATTAATTGTACTAACTATGGAAGCCATGCACAAAAATCCTTAAAACGTGCTCAAAAGGGACATTT
AGTTGAAATCATGCATTTTCATGTTTAAAAGCGATTATGCACATTTATTAAGAAACATAAGTCAAACCCACATATAGGCA
ACCCAAAGCCACACTAGTACAATGCAAAGGTAAGATCCCATAACCCTACCAAATGCTAAGTATCACATTAGACCACCAAT
AACATACATATCATACTTTACCATAGTCATTATCAACATACATAATAGAGGAGACATTCATGTTCATAACTTAAAACAAA
TGAAGTCAACATTAACATTCATACATACCTTTCATACATAAGTCATCATAACCATAAGAGAACCTAGCCATAACCCCTCT
TAAAGTCTACTTGTGCAATGCATGAGTGAAATCTCATACCCCACTCATGCTAAGTATTACCCCTCAAGAAGTCACAATCA
AAGTCCATGTTCTTACCATAGTTCATATTCATGTCATATAGGGAAAACCAACATAGACCATGTGAGCTACATGGAAGCCG
GTGTCTTACCCCCACACCGAAAGAGGTGTCTTACTTGCCTAAGGTAGAACTAACATATTTAGCTTTTTAGGTGGATCCAC
TAGCTAAAGACCTGTGTGGGCACATAGTTATGGGGTAAGGAGATTGCTACTAGAAAACCCGAACTTTCTAACGTAGAAGG
TATCCATCTCATGAGATCACTTACATTGGGAAGCTAGACTTTCTAACATAAAAGCTTTCATCTCATTGTTCATACCCGCT
CAGTGCTAAGCATAATTCCCTTTAAGAGTTATGTTAAGTATTTAGTTACATTCATATTCATAAGAGAATATACTAGGCAT
TCAAGACAACATAATATCATAAGAGCTCAAAGATTCTTTGGGTGAGAATGTCCTTTCACCCTTTGAACCATCAACATGTG
AGTAAACCTTTCACACCTTACCAATAGTGTATTCATGAGCATGACCCTTCAATCAACACCACAAGCTTAACACAAACATA
CATACTTCATGCATAATTCAAGTGTAGTAGTGTAGGGAAGAAGGATCCTGCATTAATACCACAACTACACAATAGATATA
GGATCATTATTATCTAAGTAAATTACAATCTCATACATCATTCTCATAAAAACACATAACCTTCATATCTTTGCCCTTCA
AGGTCTTGGAATCACAATCAACCCAACCATATACAATTACAACATAATATAGGAGGAACTCATTATTCAATAGCTTAATC
AACATAAACATATTCAATTGACATATTCATAATATCAACCAACCCAACAATATCAATTCAAGATTTATCAATATGGGGAA
CACATGAGTCTATGGGGAATTCTCATTATAAAAATCAATTCTCCATCAATATATTCATGATTCGTCATAAACAACCATAA
ACAATCATAATTAAGCAGTGAAAACATTTTGGAAACAAGACCTATGTTATTGATTGAAAACCCTAGAATTTGGGGGATTT
GATATCTTGAAAACATCATTGGAAGGGGCTCCTTGGGTGATAGCTACCCAAGGATGAAAATTAACCATACCTTATCTAAG
AACCTTCAAGAAATTCGGAGAAGAACCTTGAAAATCTAGCAACCCTAGCTCCAATGGCCTCTTCTTCTTGTTGAGTCTAG
AGAGAGATTTTTTGAGAGATGGGGGAGGTTTTTTATTTCAATTGGGTGTTTATGAATAATGACCAAATCTTGTGAATTTT
GACTTAAAAACAATATATATACTACACCTAAAAATACCCAAAACACCCCCACTTTATTTGGACTTGAAAATAAAAAGACC
TAAAAGACCTTTATTAAAGGACCTTGTCCAGGTTCACGACCATTTGTACGGTCCGTTTGGGGAACCACAGCCCGTGGTGG
TGCCCGTAGTCCCTTAGGCAGTAGCCTCCACCAACATGCCAACCTCTTCATGAGGCAAAGGCATTACCACGAGACCTCTC
ACGATCTGTGGTCATGACCACGAATCGTGGTAGAGGTCATGGTATTGAGGTCATGGCAAGGCTCCCCAAGTCTTGCCTCC
ACATACTAAGGCATGTTCGCGAGCTACTTCACGAGCCGCCCTCCCCCTCGTCAAGGGCACCACCGCCCGTAGTGATGTTT
GTGGTCCCTTGACCAGTAGCTCCTCCAAATTGCCCTAATTCCCATGAGGCCAAGGAAACTTCACGAGCACCTTCACTAAT
CGTGAAGTGGACCACGCCACGTGGTCTTGCTCCTCGAGTTTGAGGCAGTAGCTAGGCTACCTACGCCCACGAGGCCTCCT
ACGAGCCATGGAAGTGACCACGAGCCGTGGAGCTTGAGGCAGTATGCTCAAGTTTGGGGCAGCCTTGGCCTTTGGCCTTG
GCTTGCCTCTTTTACTTGGCAATTGACCCTTGGACCTTGACTCCAAAAATATTCATAGCATGATTAAATGGTCTACTAAC
CTAGGGGAAGACATTTTATAGCTTTTGACCATACATTTAGGCTCTAGTTCAATCTACGAATTTTCCAAGCTGTTACAAAA
CAGGCGCATTTTCAAGTTCAAACGAGCCCCAAAGTAGGTAAACGTAGATTTTGCCGATTTTGGTGTGCTATAATCCATGG
ATTTTTTGTGATGCAGAATTCCTGAAACAAAATGGCCGAAATTTTTCATGAAGTTCCGTTAAGACCTTCGCAACGGACCC
AGTTCGTTTTCAAAGGAAAACAAGCACATTTTCAAGTTCAAATGAGCCCCAAAGCAGGTAAACGCAGATTTTTGTTGATT
TATGTGTGCTATAATCCATGAATTTTTGTGATGCGGAATTATCAAAACAAAATGACTGAATTTTTTCATGGAGATCCATT
AAGACCTTAGCAATGGACCTAGTTCATTTTAAAGGGAAAACGGGCGCATTTTCATGTTCAAACTAGCCCCAAAACAGGTA
AACACAAATTTTTGCCCATTTTCGTGTGTTATAGTCCATGAATTTTTGGTGATGTAGACTTCCCGAAAGAAAATGGTCAA
AATATTTCAGGGAGGTCTGCTAAGACCTTAGAAATGGACCTAGATCATTTTGAGGGGAAAACGAGTGCATTTTCAAGTTC
AAACGAGCCCCAAAGCAGGTAAACGCAGCTTTTGCCAATTTTCGTGTGCTATGCACCATGGATTTTTTGTAAGGCAGAAT
TCTCAAAATAAAATGGCCGAAATTTTTCATGGAAGTCAGTTAAGACCTTAGCAATGGACCCAATTCGTTTTAAGGGGAAA
TCAGGCACATTTTCAAGTTCAAACGAGCCCCCAAAATAGGTAAACGCAAATTATGTAAATTTTCGTGCGCTATAATCCAT
GGATTTTTTGTGATGCAGAATTTTTGAAACAAAATGGCCAAAATTTTTCATGGAGGTCCATTACGACCTTAGCAATGGAC
CCAGTTCGTTTTCAGGGGAAAACGAGCGCATTTTCATGTTCAATCAAGCCCCAAAGAGGTGGACACAGATTTAGCCGATT
TTCGTGTGCTATATAGTATATGGATTTTTTGTGATGCAAAATCCCTGAAACAAAATGACCAAAATTTTTAATGAAAGTCC
ATTAAGACCTTAGCAATGGAACCAATTCATAATGAGGGGAAGATGGGCGCATTTTCAAGTTCAAACGAGCCCCACAGCAG
GTAAACGCAGATTTTGCCAATTTTCGTGTGCTATAGTCAATGGATTTTTTGTGATGCGGAATTCTCGAAACAAAAGGACC
GAAATTTTTCATGGAGATCCGTTAGGACTTTAGAAATGGACCCAGTTCATTTTGTGGAGAAAACGGGTGCATTTTCAAGT
TCAAACGAGCCCAAAACAGGTAAACGCAGATTTTACCGATTTTGGTGTGCTATGCCCATGGATTTTTTGTGATGCAGAAT
TCCAAAAATAAAATGGCCGAAATTTTTCATGAAGGTCCGTTAAGAGATTAGAATTGGAAGAAGTTCGTTTTGAGAGGAAA
ACGGACGCATTTTCAAGTTCAAACAAGCCCCAAAGTAGGTAAACGCAAAATTTGCCGATTTTCGTGTAATGCAGTCCATG
GATTTTTTGTGATGTGAAATTCCAAAAACAAAATGGCTGAAATTTTTCATGGAGGTCCGTTAAGACCTTTGAAATGAATC
CAATTCGTTTTAAAGGGAAAACAGGTGCATTTTCAAGCTCAAACGAGTCCCAAAGCAAGTAAACGCAGATTTTGCAAATT
TTTGTGTGCTATCGTCCATAGATTTTTTGTGATGTGGAATTCCCAAAACAAAATGACCAAAATTTATCATGGAGGTCCGT
TAAGACCTAAGCAATGGACCCAGTTTATTTTGAGGGGAAAACGGGTGCATTTTCAAGTTCAAACGAGCCCAAAAGCATGT
AAACCTAGATTTTGCCGATTATGATGTGCTTTAGTCCATTGATTTTTTTGACGAGGAATTTCCGAAATAAAATAGCCAAA
AATTTTCATGGAGGTCCGTTAAGACCTTAGATATGGGCCCATTCATTTTTAGGGGAAAACGGGCGCATCTTCAAGTTCAA
ATGAGCCCAAAGCATGTAAACGCATATTTTGCCAATTTTTGTGCACTATATTCCATGGATTTTTTGTGATCTGGAATTTT
CGAAACAAAATGACCGGATACTCTCATGGAGGTCCGTTAGGACTTTAGCAATGGACCGAGGTCATCTTGAGGGGAAAACG
GGGGCATTTTCAAGTTCAAACAAACTCCAAAGCAGGTAAACGCAGATTTTTCCAATTTTCTTGTGTATAGTCCATGGATT
TTTTGTGATGCGAAATTCTCGAAACATAATAGCCAAATTTTTTCATGGAGATCCGTTAAGGCCTTAAGAATGGACCCAGT
TCGTTTTGAGGGAAAAACAGATGCATTTTCAAGTTCTAACAAGTTCCAAAGCAGGTAAACACATATTTTGCCGATTTTCG
TTTGCTATAGTCCATGAATTTTTTGTGATGCAGAATTTCCATAACAAAATGACCGAAATATTTCATGGAGGATCGTTAAG
GCGTAAGAAATGGAGTCGTTAAGACGTTAGCAATAGACCCATTTCATTTTTATGGCGAAAACGGGCGCATATTCAAGTTC
AAACTAGCCCCAAAGCAAGTAAACACAGATTTTTACTGATTTTAGTGTGCTATAGTCCATGAATTTTTTGTGAAGAAGAA
TTCTTGAAATAAAATGGCGGAAATTTAGCATGGACGTCCGTTAAATCCTTTGCAATGGACACAGTTCATTTTGAGGGGAA
AAGGTGCACAATTTCAAGTTCAAACGAGCCTCAATGCAAGTAAAAATAGATTTTGTTGATTTTGGTGTGCTATAGTCCAT
GGATTTTTTTTGAATCAGAATTCCCGAAAGAAGATGGCCTAAATTTTTCATGGAGGTCCATTAAGACCTTAGATATGGGC
CTAGTTCGTTTTAAGAGGAAAATGAGCACATTTTTAAGTTCAAACGAGCCCCAAAGCAGGTAAACGCAGATTTTGCCAAT
TTTCGTGTGCTTTAGTCAATGAATTTTTTGTGAAGCGAAATATCCAAAAAAAAATGGCCAAAACTTTCATGGAGGTCCGT
TAAGGCCTTAGCAATGGACCCAGCTCATTTTGAGGGAAAACGGACCCGTTTTCAAGTTCAAACTAGCCCCAAAGCAGGTA
AACGTAGATTTTGCCGAATTCGTGTGCTATTGTCCATGGAGTTTTTGTGATGGGGAATTCCTGAAACAAAAAGGCCAACA
TTTTTCATGCAGGTCTGTTAAGAACTTCGCAATGGATCCAGTTCGTTTTGAGGGGAAAACGCGTGCATTTTCAAGTTCAA
ACGAGCCCCAAAGCAGGTAAACGCAGATTTTACCAATTTTCGTGTGCTATAGTACATGAATTTTTTATGATGCAAAATTC
TCGAAATAAAATTGTCAAAAATTTTCATGGAAGTCTGTTAAGACCTTAGAAATGGACCTAGTTCATTTTAAGGGGAAAAC
GGGCGCATTTTCAAGTTTAAACGAGCCATAAAGCAGGTAAATGCAGATTTTGTCGATTTACGGGTGTTATAGACCATGGA
TTTTTTGTCAGACAAAATTTCAGAAAAAAAATGGCCAAAACTTTTCATTGAGATACGTTAAGACCTTAGCAATGGACATA
GTTTGTTTTGAGGGGAAAATAGGTGCATTTTCAAGTTCAAACGAGCCCGAAAGTAGTTAAACGCAGATTTTGCGAATTTT
TGTATGCTATAGTCCATGGATTTTTTGTGATGCAAAATTCTGGAAACAAAATTGCCGAAATTTTTTATGGAGGTCCGTTA
AGACCTTTGCAATGGACCCAATTCATTTTGAGGGAAAATCGGTGCATTTTCAAGTTCAAACGATCCCCAAAGCAGGTAAA
TGCAGATTTTTGCTGATTTTCGTGTCCTATAATCTCTGGAGTTTTTTTATGCGGAATTTCTGAAATAAAATGGCCAAATT
TTTTCATAGAAGTCCATAAAAACCTTAGCAATGGACCCAGTTTGTTTTGAGGGGAAATCGGGCGCATTTTCTAGTTCATA
CGAGCCCCCAAAGCATGAAAGCGCAAATTTTGTCAATTTGTTTGTGTGTTTTAGTTCATGAATTTTTTTGATGTGGAATT
CCCTTAATAAAATGGCCGAAATTTTTTCATGGATGACTGTTAAAACCTTTGAAATGGACCCAGTTTGTTTTAAAGGGAAA
ATGAGTACATTTTCAAGTTCAAACGAGCCCCAAAGCAGGTTAATACAGATTTTGCCGAATTACGTGTGCTAAAGACCATG
GATATTTTATGATTCGAAATTTCTGAAACAAAATGGCCAAAATTTTTTATAGAGATCTGTTAAGACCTTAGCATTGGACC
CTGTTCGTTTTGAGAGGAAAACAAGCGCATTTTCAAGTTCAAACAAGCCCCAAAAAAGGTAAATGCAGATTTTATCAATT
TTCGTGTGCTAGTCCATGAATTTTTTGTGATGCAGATTTCTCGAATCAAAATGGCCGAAATTTTTTATGGAGATTCGTTA
TGATCTTAGCAATGGACCAGTTTATTTTGAACGGCAAATGGGCGCATTTACAAGTTCAAACGAGCTCCAAAGCAGATAAA
CGTAGATTTTGTTGATTTTGGTGTGCTATAGTCCATTGATTTTTTGTGATGTGGAATTCCCGACACAAAATGGCTGAAAT
TTTTCATGGAGGTCCGATATGACCATAAAGATGAACCCAGTTCGTTTTGAGGGAAAAGCAGACGTATCTTCAAGTTCAAA
CGAACTCCAAAGCAAGTAAATGCAAATTTTTCCAATTTTCGTGTGCTATAGACCATTAATTTTTTGTGATGCGGAATTAC
AAAACAAAATGGCCAAAAATTTTCATGGAGGTCCGTTAAGACCTTAAGAATGGAACCAGTTCATTTTGAGGAGAAAACAG
GCGCAATTTCAAGTTCAAACGAGTCTCAAAGCAGGTAAACACAATTTTTTTCAATTTACGTGTGCTATAGTCTATTTATT
TTTTGTGATGTGGTTTTCCCAAAACAAAAAGGCCAAAAAATTTTAGGAAGGTCTGTTAAGACCTTAACAATGGATCTAGT
TCATTTAGAGGGGAAAACAGGCGCATTTTTAAGTTCAAACGAGCCGCAAAGCAGGTAAACGTAGATTTTGCCAATTTTTA
TGTGTTATAGTCCATGAAGTTCTTGTGATGCAAAATTCCTGAAACAAAATGGCCGAATTGGTTTATAGAGGTCCTTTTAA
AACCTGAACAATTAACCTAATTCATTTTGAGGGGAAAACGAGAGCATTTTCAAGTTCAAACGAGTCCCAAAGCGGATAAA
CATAAATTTTGCCAATTTTCAGGTGCTATCGTCCAAGAATTTTTTGTGATGCGGAATTCTCGAAACAGAATGGCCGAAAA
ATTTCATGAAAGTCCGTTAAGACCTTAGCAATGGACCATTTTTCATTTGCAGGGAAAATCGGAACATTTTCAATTTCAAA
CGAGCCCCAAAGCAGGTAAACGCAAATTTTATCAATTTTCGTGTGCTATAGTCCATGAATTTTTTGTGATGCATAATCTC
CGAAACAAAATGGCCGAAATTTTCATGGAGATCCGTTAAGACCTTAGCAATAGACCCAGTTCATTTTGAGGGGAAAACAG
GCGCATTATCAAGTTCAAACGAGCCCCAAAGCAAGTAAACGCTGATTTTATCGATTTTCGTGTGCTATGTCCATAAATTT
TTTGTAATGCAGAATTCTCGAAACAAAATGGCCGAAATTTTTTATGGAGGTCCGTTAAGACCTTAACAACGGACCCCGTT
TGTTTTGAGGGGAAAATGATTGCAATTTCAAGTTCAAACGAGCTCCAAAGCAGGTAAACGCAGATTTTACCAATTTTCGT
GTGCTATAGTCCATAGATTTTTTGTGATGCATAATTCCCAAAACAAAATGGCCGAAAATTTTCATGGAGGTTCTTTAAGA
CCTTAGCAATTGACCCAGTTCGTTTTGCCGGGAAAACAGACATATTTTCAAGTTCAAATAAGCCCAAAAGCAGGTAAACG
CATATTTTACCGATTTTCGTGTGCTATAATCCATGAATTTTTTGTGATGCAGAGTTTCTGAAACAAAATGGCCGAAATTT
TTCATGGAGGTCCATTAAGACCTTAGCAATGGAACCATTTCATTTTGAGGGGAAAACAATCGCATTTTAGAGTTTAAATG
AACCCAAAGCAGGTAAACATAGATTTTGCCAATTTTCGTGTGCTATAGTCCATAGATTATTTTTTTATGCGAAATTCCCG
AAACAAAATGGATGAAATTTTCATGGAGGTCCGTTAAGACCTTAGCAATGGACTCAATTTATTTTGTGAAGAAAACGGAC
GCATTTTAAAGTTCAAATGAGCACCAAAGCAGGAAAACGCAGATTTTTCTAATTTTCCTATACTATAGTCCATAGATTTT
TTGTGATGCAAAATTCCCGAAACAAAATGGTCAAATTTTTTCATGAAGGTCCGTTAAAACCTTAGCAATGGACCCAGTTC
GTTTTGCGGGGGAAATGGGCACATTTTCAAGTTTGAACGAACCCCAAAGTAGATAAATGCATATTTTGCCAATTTTCGTG
TGCTATAGTCCATGGGTTTTTTGTGATGCAGAATTCCCAAAACAAAATGACCAAAATTTTTCAGGGAGGTCCGTTTAGAG
CTTAGAAATGGACCCAGTTCATTTTGAGGGGAAAACGGGAGCAATTTCAAGTTCAAACGATCCCCAAAGAAGTCCATTCA
TTTTTTGTAATGCGGAATTTCAGAAACAAAATTGCCGAAATTTTTCATGGAGGTCCTTTAAGATCTTAGCAATGGATCTA
GTTCGTTTTGAGGGGAAAATAGGCACATTTTAAAGTTCAAACGAGCCCCAAAGCAGGTAAACGCAGATTTTATCGATTTT
TGTGTGCTATAGTCCATAGATATTTTGTCATGCGGAATTTCGAAATAAAATGGCCAAAAATTTTCATGGAGATCCGTTAA
GACCTAAGCAATGGACCCAATTCGTTTTGAGGGGAAAACGGGAGCATTTTCAAGTTCAAACTAGCCCCAAAGCATGTAAA
CGCAGATTTTGCCAATTTTCGTGCACTTTAATCCATGGTTTTTTTGTGATGCGGAATTCCCGAAACAAAATGGATGAAAT
TTTTAATTGAGGTCTATTAAGACCTTAGCAAAGGACTCAATTCGTTTTGAGGGGAAAACGGGCGCATTTTCAAGTTCAAA
GGAGCACCAATGCAAGTAAACGCATATTTTACTAAATTTTTTGTTCTATAGTCCATGAATTTTTTGTGATGCGGAATTCC
CAAAACAAAATGGCCAAAATTTTTTAAGAAGCTCCGTTAAGACATTAGCAATGGACCCAGCTCGTTTTTAAAGGAAAACG
GGTGCATTTTCAAGTTTGAACAAGCCCCAAAGCAGTTATAACGCAGATTTTGCTGATTTTCGCGTGCTATAGTCCATGGA
TTTTTTGTGATGCGAAATTCTCGAAACAAAACGACCAAAAATTTTCATAGAGGTCCGTTAAGACCTTAGTAATGGACCCA
GTTCATTTTAAGGTGAAAATGGGCGCATTTTCAAGTTCAAACAATCTCCAAAGCAGGTAAACGCAGGTTTTATCAATTTT
CGTGTGCTATAGTCCATGAATTTTTTGTGATGCGGATTTCCTGAAATAAAATGGCCGAAATTTTTCATAGAGGTCCGTTA
AGAGCTTAGCTATGGACCTAGTTCGTTTTGAGGGAAAAACGGGCGCATTTTCAAGTTCAAACAATCCCCAAATTGGGTCG
ACGCAAATTTTGCCGATTTTATTGTGCTGTAGACAATGGATTTTTTGTGATGCAGAATTTTCGAAACAAAATGTCCTAAA
TTTTTCATGGAGATCCATTAAGATCTTAGCAATGGATCCAATTCGTTTTGAGGGGAAAACGGGCCCATTTTCAAGTTTAA
ACAATTTCCAAAGCAGGTAAACAAAGATTTTGCTAATTTTCATGTCCTATAATCAATAGATTTTTCGTGATGCGGAATTC
TTGAAATAAAATGGCTGAAATTTTTCATGAAGGTCCATTAAGACCTTAGCAATGGATCCAGTTCATTTTGAGGGGAAAAC
AGACGCATTTTCAATTACAAACGAGACCGAAATCAGGTAAACACAAATTTTGCTGATTTTTATGTGCTATAGTCCTTTTA
TTTTTTTTATGCAGAATTCCCGAAACCAAATGACCGAAAATTTTCATGCAGGTTCTTTAAGAACCTAGTAATGGACCCAG
TTTGTTTTGACGGGAAAACGGGTGCATTGTCAAGTTCAAACTAGCCCCAAAGCAGGTAAACATAGCTTTTACCAATTTTT
CGTGTGCTATAGTCCATGGATTTTTTGTGATGCGGAATTCCTAAAACAAAAATGGCCAAATTTTTTCATGGAGATCGGCT
AAGACCTTAGCAATGGACCCAATTACTTTTTAGGGGAAACAGACGCATTTTCAAGTTCAAACGAGCCGTAAAGCAGGTAA
ATGCAGATTTTGACGATTTCTGTGTGCTATAGTCCATGGATTTTTTTGTGATGCGGAATTCCCAAAACAAAATGGCCGAA
ATTTTTCATAGAGGTCCGTTAAGACCTTATCAATGGACCCAATTCATTTTGAGTGTAAACGGGCGCATTTTCAAGTTCAA
ACGAGCCCCAAAGCAGGTAAACGCATATTTTGCCAATTTTCGTGTGCTATAGTCCATGGATATTTTGTGATGCAGAATTC
CCGAAACAAAATGATCGAAATTTTTCATGGAGGTCTGTTAAGACCTTAGCAATGGCCCCTATTCATTTTGAGGGGAAAAC
ATGTGCATTTTAGAGTTCAACCGAGCGCCAAAGCAGGTAAACGCAAATTTTGCCTATTTTCGTATCTTATAATCCATGGA
TTTTTTATGATGTGGAATTTCTGAAACTAAATGGCCAAAAATTTTCATAGAGGTCCGTTAAGACCTTAGCAGAGGACCCA
GTTCATTTTGAGAGGAAAAACATTTTCAAGTTCAAACGAGCCCTCAAGCAGGAAAACGCAAATTTTTCCAATTTTCGTGT
GACATGTCCATGGATTTTTTGTGATGCAAAATTCCCAAAAAAATTGCCAAATTTTTTTTTGGAGGTCCGTTAAGACCTTA
GCAATGTACCCAGTTCGTTTTGAGTGGAAAACGGGAGGATTTTCAAGTTCAAACGATCCCCAAACCAGGTAAACACTGAT
TTTTCTAATTTTTGTGTACTATAGTCCATGGATCTTTTGTGATAAGGAATTGCCTTAAAAAAAAGCCAATTTTTTTCATG
GAGGTCCGCTAAGACCTTAGCAATGGAGCCAATTCGTTTTTAGGGGGAAACAGACACATTTTCAAGTTCAAACGAGCCCC
AAAGTTGGTAAACGCAGATTTTGCCGATTTTTGTGTGCTATAGTCAATGGATTTTTTGTGAAGCGGAATTCCCAAAACAA
AAATGACCGAAATTTTTCATGGAGGTCCATTAAAACCTTAGCAACGGACCCAGTTCATTTTGAGGGGAAAACAAGCACAG
TTTCAAGTTCAAACGAACCCTAAAGCTGGTAAACGCAGATTTTACCTATTTTCGTGTGCTATATAGTCCATGGTTTTTTG
TGATCCGGAACTCCCGAAACAAAATGGCCAAAATTTTCATGGACGTCCGTTAAGACCTGAGCAATGGACGCAGTTCGTTC
CCAGGGGAAAACGAGCGCATTTTCAAGTTCTAATGAGACCCAAAGCAGGTAAACCTAGATTTTACTGATTTTCGTGTGCT
ACAGTCCATTGATTTTTTGTAATCCAAAATTTTCAAAACAAAATGGATGATATTTTTTATGGGCATCCGTTAAGACCTTG
CAATAGACACAGTTCGTTCCGAGGGGAAAACGGGCGCATTTTCAAGTTCAAACAAGCCCCAAAGCAGGTAAACCCAGATT
TTGCCAATTTTTGTGTGCTATAGTCCATGGTTTTTCTATGATATGGAATTCCCGAAAGAAAATGGCCGAAATTTTTCATG
GACACTCGTTAAGACCTTGGCAATGGACCCAGTTCATTTCGAGGGAAAAACGAGTGCATTTTCAAGTTCAAACGAGCTTC
AAAGCAGGTAAACCTAGAATTTGCCGATTTTCATGTGCTATACTCCATGAATTTTTTGTGATCCAAAATTCTCGAAACAA
AATTGCCATAATTTTCATGGACGTCCGTTAGGACCTCAGTAATGGACATAGTTTGTTTCGAGAGGAAAATAGATGCATTT
TCAAGTTCAAACGATCCTCAAAGCAGGTAAACTGAGATTTTTACCGATTTTCGTGTGCTACAGTCCATGGATTTTTTGTG
ATCCGGAATTCTCAAAACTAAATGGCTGAAATTTTTCGTGGACGTCCGTTAAGACCTTAACAATGGACCCAGTTTGTTCC
GAGTGGAAAACGGACACATTTTCAAGTTCAAATGAGCCCTAAAATAGGTAAATCCAGATTTTGCCGATTTTCATGTGCTA
TAGTCCATGAATTTTTTGTGATCCGAAATGGCCGAAAGTTTTCATGGTCATCCGTTAAGACCTTAGCAATGGACACAGTT
CATTCCGAGGGAAAAATAAGCACATTTTCAAGTTCAAACAAGCCCCAAAGCAGTTAAATCCAGATTTTGCCGATTTTTAT
GTGCAGTAGTCCATGGATTTTTTGTGATCCGGAATTCACGAAACAAGATGGCCAAATTTTTTCATGGACGTCCGTTAAAA
CTTTAGAAATAGACCCAGTTCATTCCGAGGGGAAAACAAGCGCATTTTTAAATTCAAACGAGCCCCAAAGCAGGTAAACC
CAGATTTTGCCGATTTTTGTGTGCTATAGTCCATGGATTTCAAATCCAATGTAACAGTAACCAACTTTTCAACTATATTA
ACAAGACTAGAGTTCAATTACAAATCCAGAAAGTAAAAGCAACAACACAAACAACAAAAACCCAAAATAGAATCGTAGAA
ATGATAAATGTAAGAACAAGGGAATTGATCGATAGAAGGTAGAAGGGAGATGAGAAGCTTAGACTCAGAATTGGGGATGA
GAAACACACAAACTGCCTTTACACATAATTCAACATGCCCTCTGATAGTGTTGCCATGTTCTATTAAACAACAACCAACA
GTATCCTCATTCTGGATCCGAAATTATCCTTTGTGAAGGCTATAGCAATTACAACCAACAGTGATACCATGTTCTATTTA
ACGACTCCATGAAATAGCAATCCAATTACATATAGCAGGACGAGCGCACAAAAAATGGCAAGAAAAGTTATAACAACTCA
ATGCTTTCCCAACTTAGCTTGTCGTTAAGTGTTAAAATTTTCATTGTAAGTAAGATGCTCAACATATAGATGATTGTAAT
GAAAGAAATAGGAGAGCCACCTTGAGTCTACTGACACTTAGGTCGAATGAAAAATTTAAGTTTTCACCAAAAAAATTATT
ATTTCACGGGAATCTTAGTAGCTCAGTTGACTTGCTACGTGAACTCTCACCTTGATGAAGAGAATTCGATTCCCCACAAT
GTAATCCCCTCCCCATTTCCTCTTCCCCTACCTCAATTTTAAAATTTTAAAAAAAAATCACACAAGATATTAATGTGAAA
GTTCAGTATTTCTACTATATATTTATGTCACTACATGTTGCTAACCCCACTAAATATGTTGGATTGTTGCAATTAGTTAA
AAAAAATACTCAAAATATTTATTTAATTAAGATTCAGATTTTAATTTTTCTATAATAAATATTTTTGTTATAAAACTTAA
GAACAAAATAATAATATAAAGATAAAGACAAGAAGAATATAAAACAAGAGGAACAATATGAGATAACTTTCTTTCTTTTA
AATCATCAAGTGTCTACAATATGAACTNNNNNNNNNNNNNNNNNNNNNNNNNNNNNNNNNNNNNNNNNNNNNNNNNNNNN
NNNNNNNNNNNNNNNNNNNNNNNNNNNNNNNNNNNNNNNNNNNNNNNNNNNNNNNNNNNNNNNNNNNNNNNNNNNNNNNN
NNNNNNNNNNNNNNNCTCCCCCTTGGATGTCCATAGATAATATGCCTCGTTAAAACCTTACTAGGAAAAAACCCCGTGGG
AAAAAATCCTAGTGAAGGAAAAAGAGTACACATATCTTTAAATACGCTTTGAATGTTGCCTCGTTAAAAACCTTACCAGG
AAAACCCAATTGGGATAAAACCATGGTTAAGGAAAAGAGTACAACACGTATTTTTCTCACCCTGATAAAAACTTTACTTG
ATATCTTGGAGACGATGCATTCCAATCTTATATCACAACTTCTCAAATATTGATGTTGGCAATCCTTAGTGAATAAGTTT
ACAAGATATCACTTGAATGGATCTTTGAATGTCTATCTCACCATTTTGTTGAAGATCATGTGTGAAAAAGACTTTTGGTG
AAATATACTTTGTCCAATCTCCCTTGATTGTATACTCCCTTCAATTGAACTATATATCATTTTTGTATATGGTGGCTGAA
ATATCCTTTTCAAAAGAAAATCACATATTTTCGGAATATGATAGATCATGATTCCAACCAAACACACTTCCGACTTTATT
CATAGATCAATATTATTTTTGCATGATTTGAAGAAGTGGTTACTAATGTGATTCTTTGAATTTCCAAGATATCGGTGTGT
CTCCATATGTAAATAATAGTCCATTTGCGATCGAGCTTTATGTAGATCAAATAAATATTCTGCATCTACATAATCAAATC
ATTTCTGACTCAGGGATTGATCATTTCAATTTTATTGAAGCTCGTCTTTTCTTTTGAAAGAAAATCACACATCTTCTATA
TGTTGAGTCACTTGCTTTGTTAGTTTCTTGTCATAACTTGAATGATAATATGAAAATCCTTCCACATAACTTTCGTTATG
TATATCAAATAATCTTCTAGCATTTGCATAACCAACAATCTGTAAGTGCACCAATTGCACTAATACATGACATTTTAAAT
CATTTTCATGAGATCAAAAAGATTCTTTCTTTGTGTTAAGCAATCTCAAAACCATTGGGTACTCAATGGAATTGCTTTAA
GGCATTTTAAATCCTTCAAGGATTTTCATATAACTTCATCGTCTAGTTAGACATAATAATCATGCATTATGCATATTCAA
GTATTTCATCTATTGCCAGACTGAAACAAGTCTCATTGCATCCACCATTGAAGAATATATCTCCATTTAATAATGTCAGG
ATTTTTGCGAAATCCTTTATGCCCCGAGGCACAAATCGCACTTTATTTCTTACGGTTATACTTTCGCACAATGATTCATT
TGTACTACATTGACATTTATATTTTGATCCATGAACTATAAGATCAAAAACATCACTTTTCTAAGTGAAACAAAATATAC
TTGAATAGTGCCAATCATTTATCTGTCAACACTATATGACAAATTCAAATTTAAGATCCTCGTAACCATTTATAGCATTG
AATGCTACTTCATATCAAAGATACCATCGACGGTCATTTTGATATCGATTCCAATACGACATAACTTATCGAGATCTCTT
CATTTATCATCGTTTTCAAGTACCTCAACCTTTGCCAAGGTTTTATGAAGTGTTATGTCATAGTGCTCTTTCAAAGCACT
TACCTCATTATCATGACCATTTTGATAATTTTCTCCTCTCCTTCCTCAAGGAGTTTTACGTTTGGAATCGATTGGTCTAT
CACGCTTCTGGCGTACCATAGACTCTATCCTTTAAGGACTATTTATTAGAGCATTTGCAGCTTAATTAAAATATTGGGTC
AGCAAATACATCTGGCAAATTATTTGCAACATTTTGCAAAATGAATTATCTCATGAACTTCAAGTTCATATATTTTTTTT
TAACGAGGATCTAGATAATTCACCGCACACATAATTTTCAACTGCTAAACATATCTCCCCCTAATGTTAGGAATCTAACA
TTTACCCCCAACCTCATATGGGGATCCATCTTTGTGTGTGGTGGAGCAATAAAATCATATGTGCACACATTAAATTCTTA
GATGGAAATTATTTGGTTCCTGACCCTGAACCAATTATGATGGGAGAACCTTGTTGGCTTGATGCATACACGTTAAATAA
ACTCATCTCATATCAAATTTTATTTGAGAGATTTGTTCTCATAATCAGTGGTCTAGCTATAATTGGAGGCAAACAATTTC
TGCTAAACCAACGGGTATTATCAACATAATTTTATAGTTTGAAACTGTGCTCTTAATTTAACAATTTGAGCAAACAACCT
TACAAAAACCAATTTGTAAGTTGATACAAATGCACATGTGACCATACCATAGATGCATCTATTAAATCATAATAGTAAGC
GATCCACAAGGCAGGTGAACGGGCCCATATTCACCTTTTTATATGTTCCAAATAATTTCAGGGGATACAATCCCAACCTT
AGCTAGTACAATGATCATTTTATCATGAGAACAAGCAGCACAAGAGAATTCTTGAAGAATCTTTTATTTCTTCAAACATA
TAGTCACATGAATTCTCAATTTCTTTTGCATCACATTTGAATCGGAATGGCCAACCGATTATGCCAATTGATATTTATTC
TAGTAAACTTCTAGTTTACTTTTGCATGTGATTCCTTCATCATGCCCATATTTTTATTCAACAAACAAGAGAAAGACGGG
CAACCTTTTATGTAAATATTCATAACCTGCTTTGATTGTAGTAATTTGAAGATATTTAATCTTTCAATAATTTATAGTCT
CAATATAACAATTTTTCTTTTCAATTCCTCTGAAACTTAAAAAGTTTCTTTTGAGACTTACTACAGCCTCAATATTATGA
ACTATTTCATTTTCTGGATAGTAACAAATTAGTCCTTCTGAAACTTTCAATTAATTTTGTGTAATGCCACAAATTTCACA
ACACCATTCTTATGGTGACCATCTCCTTCAAGGAGAAAATTATTATTATTGTCATGGTTAAAATTATTACTGCAAGACTT
ATTTCTTGACAACCAATGACAAATTTGTGTTGCCACACAATAACATTTATTTTGGTCATGACCATAACCTTTATAGAAAA
TAATTATTTCTTTCTTGTGTCCTCCAATGGTTTATAATAAAACATACCACAATATTTGTGTAGTACTCAAAGTATATGAC
CGAAATAACCATTTATGTCAAAATATAATATTTTTTTCAATATCTCAAACCTCCCGTAGAGGTGAGATGTGACAATTATC
CAACCATACATGAACATATCCTTATCCATACGAACACAAGTCACATTCTCTTCAAGAAATGACCATAACCATTTGTACAT
GCTCCATAAGTTTTTATTAGTCATACTTTGACATTATCAAATTTATTTGACCCACCTCAACATCACTTTAAAAGTACTAA
ATGTACTACCACTTTGTATTTCTTTATTTTAATGGAGGATTTAAAAAACTTTCAAATTGGGTTGCACCAACTCAATGTGC
CCAATAACTTTTCATACCACTTTGATGGCCAAAACTTACCTTCACATTTGAAGGACCATCTTAAGAACCCATAATGTTCT
TCCTTTTAATTACCACAATTGACCATTAACATTTTACCACACTAATATTCATACTTTTAACCACTTGTTATTTTCAGACA
CATTATGTCCTGCTACCACATTCACATAAAAGAATGGAGCAAATCAATTGGACAAATTTCATGACTTTTATCAAGAGCGT
ATCAATTTGCTCAATCATTGTTACATCGTCATTATATAACGTTGGGACTTGAACCCAACGTCTTACCACTAAGAAGGCAT
TTTAGGTCATTATTTGTTGGGACCCAACCCACCATTTTATTATCATGATGCATCAGGACTCTCACCCGATGTATTACCCT
CTTAGTGCGATAGGACTTGAATCCTTCGTCTTACCCTCAATCAATGACATAATAAGTCAAATATAATAGGACTCACCTTT
GAGCCTTAAAAAATATTGTGACTTTGTGGTTAACATGCACAAATAAATATAGAACAAAAGAAACACAATAAAATTATTCT
CAACAAATTATGTACTAATATCTTAAACTTGTCAAAACAGAGTGTTACATATAGCATTATATTATATTATGTTTGGTGCA
CAATAATTAAGCTAGTGAATTACTGTTATAAATCAAAGAATCAATTGCACACTAAGAAAATAATAATTTCAATTACACTA
AAATAAAACTTTTCACTATCACCACCTCTTTTTCAATTTCCATGTGAACCCAAAATATTTCACACACAAAACAAAATAAA
TTAAAAGCTTATGTAATAACAAAAACAGTGAGCATAATCATAAATAAAATATAAAACAAATTTCACATACAAAAGAAAGT
ATATATAGTCATAGGTGAAAAAATGCACAGTAACAATAATATTAATCATTCACCTTGTTCACAAGTAATATATAAAATAG
ATTCCACAATAATTTACCTTGCTCCGGAGAGAAAAATAAACACAATTATTTTACCTCCTTTTATTTATTTTGCTTCAATC
CTGCAATGGTAGAACATTCGTGCTGATAACGTGTTATAAAACCTAAGAACAAAATAATAATATAAAGATGAAGACAAGAA
GAATATAAAACAAGAGGAACAATATGAGATAACTTTTTTTCTTTTAAATCATCAAGTGTCTACAATATGAACCCNNNNNN
NNNNNNNNNNNNNNNNNNNNNNNNNNNNNNNNNNNNNNNNNNNNNNNNNNNNNNNNNNNNNNNNNNNNNNNNNNNNNNNN
NNNNNNNNNNNNNNNNNNNNNNNNNNNNNNNNNNNNNNNNNNNNNNNNNNNNNNNNNNTTTTGACATATATAATTGTTTT
GAACTAAAAAATGATTAGTTCGACCCAAAATATTCTACTATTTAAATATATAGTAAATCTAAGAATGTTGTCCATCTCTT
GCCTACTCATATAACAAAGTTTAATTTGAACCCAAAAAATGTTTAATTGATTAAATGCAAAAAAAAAAAAAAGGGAACAG
GAAGATAAAGAAAAAGATGAATAGGGGGAAGTATACATTTGAAAATCTTTTTTAGGCTTAAGAAAAAAGATTAAAGACTT
TCCTTTTTTTCACAATAAGTAATTTTGATTTTAGGTAGTTGAATTGTCTCGTCATAAATGATTTCAAAAAATATATATTT
AAGAATTTGTTATAATTGAAAATGTCCAAGTAAAATTAATCTATGATTTTTAACATGGTTATATGATAACTAATATTATT
TACAAACTAAATATAAATATACGAAACAAAATAAAGAGAATAACCTTTATTCTTTAGGTTATCTTTGAAAGTGATTTTTC
ACTTTTTAAAGTGTTAACAAACTAAATTTCAAATGGTAAAATATCTCAAATTTTAATGGATCTATGTCATAAAAGAAAGA
TTAAATCAAGTAATCAAGATCTATATATATATATATATATATATATATATATATNNNNNNNNNNNNNNNNNNNNNNNNNN
NNNNNNNNNNNNNNNNNNNNNNNNNNNNNNNNNNNNNNNNNNNNNNNNNNNNNNNNNNNNNNNNNNNNNNNNNNNNNNNN
NNNNNNNNNNNNNNNNNNNNNNNNNNNNNNNNNNNNNNNNNNNNNNNNNNNNNNNNNNNNNNNNNNNNNNNNNNNNNNNN
NNNNNNNNNNNNATATATATATATATATATATATATATATATAGATATCATGTATAAAATTAAATGCTAATTATTTTTCC
CTTTCCAATATTTTATATGTTGTAATATAATATTTGAATTTAAAAATTGGTCATTATTCTATAGACTCCTTGGTGAAAAA
AGTAAAGAGAGATAAAACAAGAGAAGAAAAATGATGTTTGAATCATAAACTTTGATAAATAATTACAAGAAAATAAAAGT
GCCTCTACATATACAACAAAAGTAATAATTTGCGTACACAGTAAAGTCACACAAAATTATATACTTCAGATAACAATCAA
TTTCAACATGAACCTATATTAAAAAAAAAAAGTTAGAGCATATGTATCAAGATACACCTAAATAAAGAAGCACAAAATAA
AAAAATTTAAGACATAGGTTTTAATATATATGGAGAAATTTTATTCATTCAAAATATCATTAAAACCTATAGTATATGTA
AAAGATTATAATTTATTCTTTACTTCGTTATAGTTCTTACAAAATATACAAAGATGAATTTTATATTAGATTGGAGGGTG
AGTTACACAAACAAAATAAATAAATAAAAAGATAAGGGTACTATTTCATTGACCATTTTTTCATTTGGAGATTTCATAGT
CTTATAAATATAAGCATATTTATTCCTTATTTTTTTACCATATCTCAAGTCTCAAAGGTGTTTTTCTCTCTTTATCCTTT
CATATTATACGGAAGATAGACTTCCTTTAACAAAGTATATGTGAATAATCAAACGGACAAAGAGAGAAAAGCACCTTTGA
ATTTTGAGATATGGTAAAAAAAATAAGGGGCAAATATGTCTATATTTATAGGACTATGAAATCTCCAAATGAAAAAAAAT
TGTCAACAAAAGTAGTACCCTTATCTTTTTATTTCTTTATTTTATTTGTATAATTCACTCTCAAATCTAATAGAAAAATC
ATCTTTGTATATTTGTAACAACTATAATGAAATAAAAAAAAACATTGCAATTTTTACATATACTATTGGTTTTAATGATC
TTTTGAATGAATAATTTCTTTATAATATATTAATACTTATGTCCTAATTTTTTTATTATGTGTTTCTTTATTTAGGTGTA
TCTTGATATACATATTCTAACATTTTTATTTTCTTATTTATATAGATTTGTGTTGGAATTGATTGCTATTTAAAGTGTAT
AACTTTGTGTGACTTAACATTGTATTGTACGTAAATAATTACTCTATGTTGTATATGGAGAGGCACTTTTTATTTTCTTA
TGATTATTTGTCAAAGTTTATAAATCAAAAAATGTTTTTTTTTCTCTTGTTTTATCTTCTAGTATTTATTTTTTAACAAA
TTCGTTCTACTGTGAGTTCTAAGGAATCTATGGAACAATGTCCATTTCTTAAAGTCAAATATTGTATCACAACATACAAT
ATTTAAAAGGGAAAAGTCATTACCATTTAATTTCATATATGGTATAGATTTATAGATCTAGATTACTTGATTTGGTCTAT
CTCTTATGACATAGATATGTTAACATTTAGGATATCAAACAATCTAAAATTTTGGATGGTTAACACTTTTAAAGATATTC
TAAAGATGACAAGTGGAAAAAAGAATAAGGAGAAAAAAAACCAATTTAAAAGATTGGGGATATATTTTTATCAGCTTCTT
GAATAGTTCCTGCAAATCTAGCTATTAATCATATAGACATATAAGAATTCAGAAATTTTACAAGGTTACCAACAATAGGA
AAGTACATCATTAATACTAACAAAACACATATTCCAAACATCAGGATAAAAACTAAGCATATTAAGCCATATGAGGATCC
AGAAGCTAGGATATAAACAAGAAAGGAAGGCGAGTAGCAAACATGTGTGTGCGCGCGCATCATTATTACTGGCAAAGCAC
ATAATCCAAACATCAGGATAAAATTTAAGACTGGGCACCGAACTGGGTTGTACCAGTACCATTTCGATCCGTTCCAATCA
AATAGTATTCGGGACGGAATGGGACACATTGAACCGGTACTCGAAACGGCATCATGATTTGGTACCGGTATACCGATACC
GGTTCATCCGGGTTACGTTCCGATCCAGTCCGGTCCCGATAAATTATTTTTAATTAAAATTAAAAATAGTATTTATGTCA
TTATTTTATACTTTTATTAGCATTTCTTTTTTGTTTATTCAATTTTTTTAAATTACAAACTTAAGTTATCTAAATTACAA
ACTTAAGGTATTTAAATTACAAGTTATAAGTATAACTTAATGACTTATAAACTTCAAAAATTCAAATCTTGAAAACTTAT
AACATAAGCTCAAATACTTTTAATAAAAAACTTTATTAAACTTAACTTACAAACTTCTATAAGTAAAAATTTTAAAAAAA
TATCTTTAAAATAAACTTAAGTAAAATTACATTATAAATTTTAAAACTTAAATACTATAAACTATTAAACTTAGAAAAAT
AAAAAAACATTCATAATTTGTAATTCAAAATAACTCAAAAAAAATTATTTTTTGAAATAGCTTTATGTGTTGTCCCGTTT
GTCCCATCCCATTCCGTTTCGGTCCATCCCGATTCTATCTCGGTATATAGTGGGACGGAACCGACCCTCCATCCCGATAA
TTTTAGTATGATTCATCCCGATACCGATCAACAATCCGGTCTAACCGTCCCGTTCCGGTTCGATACCGGTTCATTTCGGT
CCGGTGCCCAGTCTTAATAAAAACTAAGCAGATTAAGCCATATGAGGATCCAGAAGCTAGGATATAAACAAGAAAGGAAG
GCAAGTAGCAAATGTGTGTGTGCGCGCTTGTGTGCCCTTAGAAGGGGATCATTACTTATGCTTTAACAAAAAAAATTGCT
AATCTATATTACCACACAAAAATTTTCACCAAAAAGTCAAGGCTACAACATCATCTTTAACTTTCAAGCATAGAGGTCAA
CACGAAATCCGAGTAGAATTGGCATGCAGCAAAAAAATCACTCACACAGTCCAGAGATGGGACAAATCTAAATGGAGTAA
GAAGCATAAGAAAAAAGGAGGAAGACAAACTTATGGTCGCATTGTGAACTTCTGACAGCGATATCTCCATGAACTCCAAG
AATCGGTGGACAACACATTACCTCATAATCAAAGGCAAAGGAAGGTAAAATGGCACGGAATGAACAACAAAAGAAGGAAA
GGAAGGAAGAACGATTACCTCTCAGTAGTTAATGCTCTTGTGTAAGTTGTAGAAGACAGAGAAAGAGAGTACAAGACAGA
AACAGATCCACAGAAGGAGGCAGCGAAGTGCGAGGCATCAGTGACTATCGAAAGGAAACATCTTGAAGACATGATTGAAA
AAGGAAAATGAGAAAGAGGCGGATGTTGTTAGGTTACTTTCTTTATTATATATAGAGGGTTTTGAGTGGGCTGGGCTCCT
TGTTTTTAGATGTTTTTTTTCACTTGTGTTGATTTTTTTGGGCCATATGTAGATTGATTAATCGGAAAACTACTTTATTA
AACATACATCACTATCATATATACTAATTTTATCTCTACTTTTAAATATATTATTAAAGATATAATCAAATACCCACATT
GTGTAAAATTAGGACAGATTAATTATCTTTACATTTAAACTACACAATTAACATTTTACTTTAACTTTTACAAACGCAGC
CGTTTTCTCTCTGTTTATCACTTCTAGGGTTTGTTTTCTTCCTCGATCGATCAACTATGTCTTCTCCAAAGAAGATCGTG
TTGAAGAGTTTCAAATTCTAGTCAAGCCCTAGATCCTTATTTACAAGGTTGATTTGGATGCCTCTATAGAAAGCATTGGC
CGCCTCTTCAAACCTTTGAGAAGGAAAATATTAGAATATTAGAATATCAGAAAACGTATGTATAGAAGTTGGCAAAATTT
GATTCCATGAGAGAAAGGGGGCATGATTGCAATAGAAGCATAGTTGCACCTTCATCTTAATTAGTCTTTGCCCAATCTTA
TCCAAGTTTTTTGCAGGCCTTGGCATCAATTAAGGCATGTTCACCGTGCTCCAAGAGGATCTAACAAAGACTTCTATTGA
AAACCATAGTGTCATCAGTTGGATCCGAATATGAGACGTTTTTGTCATGTATTTGGTCATTTTTAATGAGATCGTTGTAG
ATATATCACACTTTTATGGAATTACGACAATCACAAATTCATTGTTGGCGCAGTTAGCATAACGAAGACCCACCAAATCC
ATAACGCACATTTATCAATTTAAATTTCATTGAAAAGATTAGTATCGAATAATTTGATACATACTTCAGATACATAACAA
GTTTCAAATATATGTATATGCTATATGCTACATATAGCTGTTACATAATTAACTCATCTAACTCACGAAGTATGATTCAA
ATACACGTATATAACAAATTAAATACAGCTAATGTACTAAGTATGATAGCCATGCAAAAATCATGCTTAAAACGAACATT
TTGATTGAAAACCATGCATATGCCAATTTTGAGAAAACTTCATGAACATAAGCATAAGAGGCATAAGATTCAGCATAACC
AACATATAATCCATTTAATCACATTAAGCTTTCACCTTAAGTAACTCTAAGCTATAATTTGTGCAATGTATGAAAAGTAT
CCCATATCACCATCCACATTAAGTATCACTTTAAGGCCACCAAAAGTGAACTTACCATTCTTCCTTTTCATCCTTAAACC
ATACTCATACATAAGGAACATAAACATTTCATAAGTCATGACAAGGAAGGTAACTCATAACACAATCCAAGTAAAGCATG
CATCATCACATTAAGCATATAAGCCAGCATTCTTCATTAGCTTCCTTTTAAGCACATACTTTCATTAGACATTATGGGTG
GCAACGGAACCGGTAACGGAACTACCGGACCGGGACGTTCCGGAACCGGAACGGAACCGGGCACCACGGGCCGGAACCGA
ACCGGAACCGGGACGGACCGGAACCGGTAATTCCGGAAAAAAATACCTGTACCCGTCCCGGACCGGTAACGGACCGGACC
GGAAACCGGGTCCAACCGTTATAAATTATATTTTTTTATTAAAATTAAAAAATTAGGAATATTACACTTAAAAATTTATA
CTTTTAAAGTTTTAAATACAAACTTTCAAACTTTTAAAAGTATAAAAGTTTAAATTTCACAATTTAAAACTTTGAAAATT
TAAATTCAAACTTTAAAACTATAAAAGTTTAAATTTTACTCTTTAAAAGTTTGAAAATTTAAATTCAAATTTCAAACTTT
AAAACTATAAAAAGTTTAAATTTCACAATTCACACTTTAAAAGTTTGAAAATTTAAATTTGAATTATAAACTTTAAAACT
ATAAAACTATAAAAATTTAAATTTCACACTTTAAACTTTAAATTTTAAAAGTTTGAAAATTTAAATTCAAACTTTAAAAC
TATAAAAGTTTAAATTTCACACTTTAAAAGTTTGAAAATTTAAAACTTTAAAACTATAAAAGTTTAAATTTCACACTATA
AAAGTTAAATTTGAACTTTTGAAGACAATAATAAAAAAAAATTAAGGCGAATAGCCTATACTTTTATTAATATTAATTAA
ATAGTACAAGTTGAGTTACAAAATATTAGTAGAGTATTAAAAAATCTAATCTACACAGCCACCTTCTAGGAAGGATTCTG
TTTGAATTAGACCTCGAATTATTATACTCATACTAATAGACATTTAAATTTAATAGTTCATACTACCAAGGAAATCTTTT
TTTAAATCAATTAACATTTCTCTAGTAACATGCTCTGGAATTGGTTGATTAGCTAGTTCTTCCATTGCATCAATGCCGTC
ATCACTAAAATCTAGCATTATTTCATCAACGTCATTTTCAAATTTGGTCGGTAGAGGTGGACGACCATAACTCCTTCTCT
CGCCATTAATCCAATCTCTAAATAGTACGGATATCTCCAAGCTATCTGCTGCTAATGAATATCTATGTTCTCCAATTTGA
AATCTTGCTGCACTAAAAGCGCCTTCCGAAGCTACTGAAGATGCTTGAATAGCTAACACATCTCGAGTAACCGGTTGTAG
TTTTGGAAATCCTTTGTCGCGATTGCTCCACCATTCTAGAAGATCAATAGTAGTAGGTTCTGTATTTTGATTAATATATG
CATCAAAATCATTTCTATCATTATGAGAAAGTTCAATAATACAATCTATCATATCATCAATATCATCTTCATTATTATAT
CTACTCCTAGAACTTTGAGGCTCTTCGTTATGTACTACATTCCTTATATTAGAATTATACAAGTCGTACAATTTTTTAGC
TTCAATTTTTATACTATCTTTAACATCTTGACAACTAGGTGTTTCATCATCTTCACTATCAATACCCAAATTAAAATATA
TTTTATCAACCATTCGTGATGCACCTTCATCTTTGTAATGTGGGTTTAACAAACAAGCAGTTAAATAAATTTGTGGAATA
GGAATAAAATATTTTTTAAATTTTTCAATCATTTTCTTAACAGATTGTTCAAATCTTGGTTTATTTTTGCATTTATAAAA
TTTAGTAGAAATAGCACAAATATTAGGTAAAACAGAGCAAATTGTTGGATAATAAAGTGCAGATATTTTTTTTGTAGTTA
AATAAAAAACTTTTAAGAATTCTATAAGTTCTTTTATGTCATTCCAATCATTATCATCAAGTCTATATGTCATATTTGAA
TTATGAGCATTCCAAACCATTTGTAAAGGTTTCCTATATTCATAAGCAACTTCAAGCATTTCAAATAAAGAATTCCATCT
TGTACACACTGATTTTGGAATTTTTCTAGGTGGAAGATTAAATTCACGACAACGATTTTCAAAATCTCTACGTCTAGACT
TAACTTGACATTTAAAAATAAAATGACATGCAGTTTCAACTTTTGTGCAACCATCATCATATATTGCTATACTATCTCTA
ACAATCAAATTATATATGTGTGCAGCACACCTAATATGAAAACCATCAATATAAATAGGGCAAAGAGACGGTTTTAGTAT
TTCAACAGCATTACTATTATTAGAAGCATTATCTAATGTGACACTACTTATTTTATCACAAATTCCATAGTTTTGCAAAA
CATCTATAATTGTTTGAGCTATATAACTACCGGTTTTATGCATTTCACAACATTTATAACCTAAAATTCTTTTTTGCAAA
GTCCAATTTTCATCAATTCAATGCGCAGTAATTGTGAAATAATCATTACCATTTACACTACGGCCCATATCAGAAGTAAT
AGCTATTTTACAATTGTTATAATAAAATAAACAACGAAGATATTGAAAATGTTGAGCTTGATAATCAAAGATAGCCTTTT
TAATTGTATTTCTAGTAAAACCTTTAAAATGTGGATTATACACAATTTGAATATAATGAATAAAACCGGGATTTTCAACA
AAACTAAATGGCAAACCCATAACAACAATCATTTTAGCTAATTCTTCAAGATCTTTTTCTCTACTATATGACCGTTGTAT
ACTAGAACCAGAAACATTAGAAGGATTTAATTGTGTTTGGACCATATTAGAGCCATCTACTCCTACATTTTCAGGAAGGG
GGGTACCATTTTTTTTAGCTTCGGCTACAGCTTTAGCATGCAAAAATTCATTTTTACAACATGACATTAATTGATTACTC
AAATGTCCCGTCCCACCCTGTTTTCCTACAGTTTTATGATTCATTCTATGTTTACATTTATTACAAATAGCTTGTGTTTT
ATCTTCATTCTGAGTCATAAATTGCCACACAACTGATTTTTTAGCGCGTTCTACCTTAGTCCTAGGATGCACGGGGGGAA
TGGGAGCAGGACAACGAAAGGGAGTGGGAGCCGGGGAAGAGGGATTGGGAGGGGGACTAGTAGCCGACGGTGGCTCAGTA
TCATCATCATCATATTCATCAACATTATTATCAAAACTATCAACATAATCATTAACATCATGTTCATCATCTTCAGGTAA
TTCCTCTTCAAAATTACCAAATCTTCTTTGTAAATGTTCATGATAAGGATCTAATCCACTATTACTATCAATATTAAAAA
CAGTTTCATCAACATGCGTATAATCATCCGTATTTATTCTTAATTGAGAAGTTTTTTTAGTTTTAGATTGAGAAGTACTA
TCGGTTTTTTTATTTTTCTTGGATTTTGAGCTAGATAAATTAGTGAACGAATTAACTATGGTTGTTTTACCCTTTTCAAT
TATGTTTTTTCCAAAATCCATATTCAAAATATAAAAAGTGAGCAAATTATATATAATACGAAAATGATTAGCAAAGTTTT
AAACAAATAAACAACTAAATAAGTAGAGACTAGAGATTAATTAATCACAAAATAAATAATTAAATGTAAACAAATAAATA
ATTAAATGTAAACAAATAAATAACTAAATGAAAAGTGAGTTGGAACGAATGTACCAAACGTCTACTTAAAAAAGTAGACG
TGTATGACCGGAAGGCGAAAATTGAAAGTTGAATTTTGAAGCTCCAATTTCCAAAGATCAAATTCGTAATTTTAACGAGA
AGTCGAGAATAAGAGAATTTAGAGAGTAGAGAGTAGAGAGATTATAAGATATTTTTGTGAGTGAAAAGTATGAAAGATTA
GGGGTATTTATAGTTAAAAAAAAAGGTTGAAAATGTAGTTTTAAGAAGTTTGGGGTATTAAAAAAGTTTGGGGGGTAGGG
AGGTGTAAATGGGGGGTTATGGGGTGAAAGAGCCGTTGGTGGGGCCCAAAACCCGTTGCCCAACGGCTCTCAACGGCTAT
TTTTCAAAATTTCAGATTAAAAAAAAAAAAAAAAAAAAAGTTCCGAACCGGACCGGGACGGACCGGTAAATCCCGGTTTC
CGTCCCGTTACCCCTCCCGGACCGGAACAAGTCCGGATATAACCGGCACTATCCGGAACCGAGACGGAACCGGTAACGGA
CCGGAACCGGTACCGGTACCTCCCGGTTCCGTTGCCACCCATATTAGACATTAGAGAATCACAGGATAGCCTCTCAAAGC
CTACTCGTGCAATGCATGGATGACATCTCATACTACTACCCATACTTCATAGAACCTCTCAAGTAACTATAGCACGTATC
TCACATGATGGGAATAAGCATTTAACCGACATAGACCATGTGAGCTCAACGTGGAATTCGATGTACTATGCCACATCGTA
AGGGTTGGTCTACTTGCCTAAGGTAGGACTGGTAACATTTTAGCTTAGGTGGATCCACTAGCTAATATCCTATGTGGGCA
CATAGTTTTAGGATAAGAAAGATGTTCATTGGAACCCGGCCTAAACATGGGGAGAGCTTCCACATTACCAAATCCACTCG
GTGCTTAGCCTCCATTCCCATAGACTATTTCATTACTTTAACATTATTACACATGAGAGGGTGCCATTGGCCTACCGACC
CAAAGTACATTGATTAACACATGAAAGGGTGCCATAAGCCTACCGATTCAAAGTTCATTATTAAGATAGCTCATTGAATC
CTCATGAAAGAGTGTCGTAAGCCTACCGATTCAAGGTTCATCATTAACATTCATGGAAGGGTGCCATAAGCCTACCGATC
CCAAAGTTCATTAACATCATTTATGTAAGGGTGCCATAAACCTACCGATCCCAAGGTTCATTATTAACATGCATGGAAGG
GTGTCATTAGCCTGCCGATCCAAGATACAACATTCACATAACTTTCATTTATACAAGCAGAGGATGTCTAAGCCTACCAA
TTCAAGATACGACATTACATTGAAGAAACCCTTCACATTCTATCATCATCATTCATGAGTGTTAATTGAGAATAAGCTTT
CAATAATAACACAATTGCATTCTAAATATGATCATAATACTTTCATTGTAACCACATGCATATACTTCACATCATAATCA
TGCATAAATCCTTCATGAAATTGCCCTCCAAGGCTATGAATCAATCTAAACCCAAACATCTAGAATACTACATTAGATAA
GGGAAACATCATAATTCAATAATTAATTCCATATAGACATAAACAATTTAACAAACTTTCAGAATCAATCAACCCAAATC
ACAAACTTCCAATTTATTATTTTGGGAGAAACATGGATTCATAGGGGAATTTATCATAATTCACCATTAATTCATCAATT
CCATCATAAATCATCATATACAAATATTTGAAAATGTTTTGGAATTGAACCCATGCTTAGATTGAAAACCCTAGCTTTTG
GGGGGATTTTGAAAACTTGAAATCATTTTTGAAGGGGCTCCTTGAATGAAACTTAATCAAGGATGAAGACTACCATACAT
TGATGGAGTTTTCCTTAAAATTTGAGAAGAAATACTTTGGCTCTTCAAGCCCTAGCCTCCACACCTTCTTCTTCTTCAAT
GGAGGTTTCTAGAGAGAGAAATATTGAGAGGGAAGAACTTTGGGGTTTTGATTTGGATATTTGAGAATAATGGAGTAAAA
TAGGTGTTTAAATACTTAAAACCTTTTATATATGTGAAATAAAACAATTAAAAATGACCCCATTAATTAATTAATTAATT
AGGAAATTACCAAATGACCCTCAACTTAAGCAGCCCGTCCCAGGGACCACGGCCACTTTGACGACTCATCAAGGGCACCA
CGGCTCGTGGTAGTTCCCGTGGTCCCTTGACTAGTAGCCTTCCCAACATGACATGCCTCCCTAAAGTCAATGCATGACCA
CGAGACCTCCCACGATCCGTGGTCAAAACCACGAATCGTGGTGAAAGTTGTGGTCTTGAGGCAGTGTCAAGGCTTCAAAG
CCTTGCCTCCATGCGCCTAAGTGATCTTCACGACCACCCTTCACGCCTCGTCAAGGGCACCACTGCCCGTGGTCCCTTGA
CCAGTAGATCCTTCAACATGACATCTCTCCCATAAGGCCAAGGCAAACCCCCACGAGCCTTCCCATTGCCTGTGGTCATG
ACCACGAGCCGTGAAGTGGCTCATGAAGGGGAGCCTTGACTTGGCACCTTTTTAGGGCACACTACCTTGCCAACCACGGG
TGGCACCACGACTCGTGGTGGCCACCACGGGTCATGAAGACCCTCGTGGTCATGGTAGGCAGTGGCTAGGCTTAGTTTTA
GGCAGCCTTGTCCCCCTAGCCATGGCCTTCACTCAAAACCCTTAGCCCTTGCCCTTAACCTTATCCCTCACGTTAGGCTC
TAATTCAACCTACTCATTTCCGGGGTGTTACATGCATAAATCAGATACATTATTTAAGCACACGTATCCTAATCCATATA
CTTAATGATTTTGATTTATGTAAGATTTCCAAATGAAGGTTTGTATCTAGTTCAAAAACAACATTATACTTTTATTAGAA
TATTCAACAAAGTAACAATCAATTAGAGTGTGAGATGCACATTGTTCTCTAAATATGAAAAATTAAAGAAAAAAATCTCT
AAACTTAGAGAAAAAATAAATAGAAGAAATTAGAATTCTTTAAAACGTTGTTAGAATCGATATACTTAAAAGTTGTTCAA
GATGTGATTCCGTCCTTAAATTAAGCATTATAGTTACAATATTTAATCAAACATGTATCATGCTTTGTCAATTCTTCGGA
TACGTATATTTGTCGAGTTAAGATACATGCATCCAACCAACGAAATGTAGTACATGAAGTAATAATCGAAACTATCGTGA
ATAATAGTAATTAAGACCTAAACTACTAGAATTTATGTTGTTTTAATATTGAATAAAATAGTCCAACATGCCACCAAATG
TTTGTGGGATAAGACACAAGTGCCCCCTAGACTATGACCGAAATCTCAGAAACACACCTAAATACTATTGTATTATTAAT
TTTGTAGATGTAGAACTACTTTTGTCATTTTTTTTCGAAAGAAAATGGAGATCACCATCCACAGTTCTTTGCCAGAAAAA
TGGAGATTATTACCTACGACTTCTTTGCCAAAAAAATAGAGATCACCATCCACATCTTCTTTACCGAAAAAATGGAGATC
ATCATTCAAATATTTTCTCTCTCCTTCTTCACCTCCCCCACCCACACCAGCCCCGACCCACGCCCATTCTTCCCCATAAA
TAGAAGCAAATATAGGGGGAAAAAAATCAAAATCAAAATAAACAAAGGAAGAACAAATCTTTTAAGAAACATTATCAATT
TAAATGGGAATAAGAAATAAGGCATAAAGAAAAATAAAAATAGTAAAGTTCATACATAACATGAAGAATTAACAATGGTG
AAGAAGGGTGAGTGTTAGGGAAAAGGAAGAAAGGGACCTCTTGGGATCGGGGTGGGGTGAGGGGTGTATAATTTCTAAAA
AAAAATTCAAGTTGAAAATCTTTTTTTTTTTAATTTTGACTTGTTTATATTAAAAATTCATTTTTATAATTATTTTAAAT
TAAAATATCACTTGTCTTCATTTGATTTGTTATTTTGCCACATCATATACATGTGTATTACACACACTTTCTTTTTTTGA
CTAAAATTATCAGAAAAAAGTTCAATAGATATTTATTTTTTAAGATTGGAGTGCCTAATATAAAATAGAGTATGTTGAGA
TGTTTAAATGAATTATACGGACAATTTTAATGGGCTACATATGACTTAAGCCTTAAATAACTTTATATGCATATATTTTT
CTTTTACTTTGTACTAATTATAAGAAAGCTCTCAAGATTCTAGCGTATAAATCAATCTTTCTTAGGTAGAAAAACAAAAG
CAAACTTGAAAAAATCTTTGCTCAACTGATTTGTGCATATACATATATCACATATTGTTGGAAACATATGCACATCGAAA
GCAATTTAGAAACATATTTCTTACGTGACTATTAGATAACAAATATTTTTATGCTAGAACATATACGATCATGTTAAAAC
ACATTTATAACTTACCAAAATTTAATTCGATAAATACATATTGACGCATGAGCAGATACCTTCAAGCAAATCAAAGTTAG
ATTGCATTTCTGTGGTTAAAATTACAGTACAGCCGAACTTTCTCAATACTTGGTTGACAAGTGTCGTATAGGAAACTTAT
TCTAGTTTTTTTAGGTTAGAAGAACCCCTAGTCTACACTCGAAGAAGTCAATTCTTTTCAATCACATATAGAAGCTCTGG
CCATCAAGGCAGCTATTGTGGTCTACAAAGAGCAAGCATAGTCATTCTTTAATGGCTCACATTTTCAGTTGCTTCTTAAG
TTCAAGTTCATAGCCATTTCTGCATCATCAACATTGGACCATTCTGTGATAAATCTGCTGAACTTTCAAGTTCATCAAGG
AAAATGAGGGGCCGTTTGGTTATGGGTTAGAGTTATGCAAGTATTAGTTATGCAGGGTTTAGTTATGCAGGTATTAGTTA
TGCAGGGTTTAGTTGTGCATGTATTAGTTATGCAGGTATTAGTTGTGCAGGGTTTAGTTATGTTGGGTTAATTATGCGGA
TATTAGTTATGTAGGTATTATTTAGTTATGTAGAGATTACAATAAATAAATTATTAACTATTGAATATCAAACTTGTTGT
AAATTATTAATATATATTATTTACAAAATAATAATGCATGCTAATAAAATGTGGAATATATTGAATAATATATAATGCTA
ATATTTGATTAGAACGTGTTCCGTCAAAAAATATACAATCAAATTTCTAATATTAAAAAAATATTTATATTTGCATGAAT
AAATAAAAACTGTAAGTATATAAAAGGAAATGAAAATGGTCTATATATAAAAAGAAATTAAAACAACAAACAGAGGAAAA
TAGTGAAGTTTCCAATTTAAAAAATAAAATAAATTAATAGGGTAAATATGTAATTTATCATTTTAATACATGTATAACTA
ATACTCACATAACTTATTCCACCTTCTACCTTGCATAAATTTATACATAGATTCCCTCATAAGTTATGTTAGTATTAATT
ATGTAGGACTACAAAAAATGCAACCAAACACCGTATAAATTAATACATGAATAACTTTTATACAACATTTAAATTCTTAC
CAACCAAACATGGTATAAGTTATGTTGACTTTTATACCTAATACAAAACTTCTACTAAACATAGTAAAGCTAATGCAATT
TTTTATACATAAATAAGATGTCTCTTATATAGTAACCAAACGACCCCTGAGTGTTTTGCTAAAGTATTTCTCCAAGAAAG
ACGTTTATAAAATTAATCAAACAAAGACTAATAATTTATTCCAATTGTGATATTTATACATTATTAGTAATAAATAATTT
TAAGAAATTGTTAAAAATAAATTTAAATAAAAAAGATAACCATAATATCACAAATCATGAGGGAGTTAAATGTTTCGAAC
CCAAATATGAGAAAAGGTATCTATAATAATATCCCGTACTCCTGCAACAATGGTTATTCATTATTTACTTGACACATGAA
TTAAGAAGCAGTTATATATAAGTAATTTTACTAAATTACCTTTACTAAATGTAGAGAAAAGGATAAAAAATGTCCTTAAA
CTATGTGAAAGGAACAAAAATGCCTCCCGTTTATAGTTTGGCTCAAAAATGTCTTTATCGTCAATACTTTGATTCAAAAA
TGTCCTCCGTTTGTAGTTTGGTCAAAAATTATCTTTGCCGTCAATACTTTGGTCCAAAAATGTCCCTTTTTTTTTTTTTT
TGACAACCAAATATTTACAATATAGTTCTGATAGTTATGGACAAACTATCTCTCCTGCACCTATTCTCTACCTTCACTAA
CAACAATACATATACGAAGCCTAGGAAATATACACCTTAAGAAAAACAATACTATCAGTATCCATCTAAGGAAATCGAGG
AATGTCCTGCAAGGTATCTCGCCATTTTCCTGAATTCCGCCCTCTGATGTGCAAGTGTAACACCATTTCTTTGATCAGTG
TGTCAGCATGAATAGGCTTTTGTTGAAATCTGCTTGAGTTTCTTGCTTGCCATATCAAGTAAACCACCATGTCAAATGCA
CAACTAGTAATCTCATCTACTCCATGTTTGCTCTTTGCTAGCTTGCAACCCATGTAACCTCAATATTATATTCCAGTCTT
GAATCTGCCGTTGATATCCCAGCCAAGCGCACAAACCCCTTGTAATATGACATTCAAAATATAGATGTGTGAAAGATTCC
AGACCCTATCCACAGAATACACATTCTGGTGGTACAACAATGCCAATTTTTTGCAATCTTTCAGCGGTAGCTAATCTTCT
ACGCACAACCAACCATAGGGTGAATTTATGTCTTGGATGTATCTTTGAGTGCAAGGTGAGATGTCTCCATTCAACTCTAG
GATAAGCTGGTAGGAGTAAAAGGTACATCTTTTGAATTGAAAATTTACCTTCATATTGAGCTTTCTCCAACAGTGCGTGG
ATTGATCCTGTTCCTTGCTGTTGTATTTGATTCCTTGATGTCAAAATTTTCCTCACCACCCAAGATGCATTCTTGGGTAT
TTGGATGGTCTCTGTATCTCTTTGTTTTATGGGGTATTTTTGAACCAAAGTATCGAGTGTAAGAACATTTTTTAATCAAA
CTATAAACGGATGACATTTTTGTTTCTTTCACATAGTTTAAGGGTATTTTTGACCATTTTCCCTTAAATGTAAGTAATTA
AATATTGAAAAATAAATATTCCCTCTATTTCATATTAGTTGAATTTTTGAGGTGTTTCACACCCTTTAAGAAAAGTAGAT
TAAGACATAAATTGAACACAATTTTCCATTTTTACCCTTATTAATTATTGTAAATTTATAATTAGAATAACTAAACATTA
ATTAAATTTTTATTGAAGTCATCACGTTGAAAATCCAAATGAAGGGTAAAATTGGAAGAATATTTTAAAAATAGTCTTTA
AAATTGAATAATTAAATTAATTTAAAAATTAAAAAATGTCTCAATAATTCAATTAATATGAAATGGAAAAAATACCATTT
AGTAAAAAGGATAAAACAAACACAAAATAATAAATTATTTATTGATTTTATAAACGGAAGCATATAGAACAAGTAATGAT
GAACAAGGAAGTAAAGTAATAAAATAGGAAATAAGGAAAATTTGTCTTTTGGCTTCTCTCACTATACAGTTAGCCAAGAG
AGAGACGCACAATAACTATCCAAGACCCGCTGCACAGAAAAGACTTCTCAGTTTATCGTCTTCTCCAAATTTCCACTGCT
CTGGTAAAATTACAGCTTCCTCAAGCTTTTGTTTTGTCTACATATATTTGTGATTTTCATGTAGAAGCTTCTATTATAGT
TGCAATTGTTCTAGATCTTTCTTAGGGCTCATTTCTTTTGTATATGTATATGTTTTCAACTTTGACACTATGAGATTTAC
TTCTTGTGAGTTGTTGATTTTGCTTAATAAAACAGTGAGGAGTAGCTTGTCCAGTTCAAGGATTTGGATTCCCTGAATCT
ATTTATGGGAAGTAAGCATTCCAAGGAAACAACATCCATAAATGATGCTTCTAACTTGAATCATCGGATTCCTGTTGAAA
GTAGTCGAATTCCTTTTGTAGCTTTGCAGGAAGCAACAAATAACTTCGATGACAAGTTTCTCATTGGAATGGGTGGCTTT
GGGAAGGTTTACAGGGGTGTTCTGCGTGATGGCACAAAGGTGGCCTTGAAAAGGGGTAATCCTAAGTCTCGACAAGGTAT
TGAAGAGTTCCGAACAGAAACTGAAATGCTCTCACAGCTCCGCCATCCGCATATGGTTTCATGGATGGGATACTGTGATG
AAAATAGTGAGATGATTCTAATTTATGAGTACATGGAGAATGGGAACCTCAGGAGCCACTTGTATGGGTCAGATCTACGT
CTACCCACTATGAGCTGGGAGCAGAGGCTGGAGATATGCATTGGGGTAGCAAGAGGTCTGCACTACCTTCATACCAATGG
AGTTATACATCGTGATGTCAAGTCTACAAACATATTGCTTGATGAGAATTTTGTGGCAAAAATTACTGATTTTGGAATAT
CCAAGACAATGCCTGAGCTTGATCAAACTGATACTCATATTAGCACAAACATGAAAGGAACTATTGGCTACCTTGACCCC
GAATATTTTAGGAGGCAACAACCGACAGGAAAATCTGATGTTTATTCTTTTGGTGTTGTTTTATGTGAAGTTCTTTCTGC
TAGGCCTGTCCTAACTCCATCTCTTCCGAGGGATCAGGTCCACATGGCTGAATGGGCATTGAAGTGGCAGAAGAAGGGAC
AACTGGAACATATCATAGATCCCAATCTTATTGGCAAAATAAGACCAGATTCCCTCAGGAAGTTTGGAGAAACAATGGAG
AAATGCTTAGCTGGTTATCAGGAAGATAGGCCATCTATGGGTCATGTGGTGTGGAATCTAGAGTATGCACTTCATCTCCA
AGAGCCTGTCATTCAAGATGATTCATAAATAAACAGTACCATCTCTGTTGGCGAGAGCTCTTCACAAGAAAACAGTATCA
GTCATGTTGATGCCAATTTATCTGCTGCTCAGATGGAGAATTCAAATTTTGATGATCACACAGTAGTCTGGGGATGAGTA
GGTTTTCTCACAATTGATCAAGTCCGAGGATGGATATCTAAGTGAAAGTGGTAAATACCATCCTTAAGTGTTTGTTAATT
CCACGTTTGTTCATGCATCATATGAAGATTGATTTTATGTGTTTCTAACAATTTATTCTACAAATTTCTGAGTTTTATAT
AGAAAGTTAACTTTGAAAACATGCATTGTTCTACCCGTGGATCCTCTCTTCATTCTATTGTGTGTGTTCGATTGTTTCAC
ATGTTGTATATGGTTTCTAATAAGTTATTCGTACATAGAAAAAATCATTCTATTAATATCTTGTCAGCAAAAAGACACTT
TCAAAACATTGACAATTTTGAGCCTCTGGGAAGACATGATACCATAATTCTTTGATACCTATATTCCCTCATCATGTTGC
AACCTTGCGGAAGCAAAAACATGGTAATCCATTTTCTTATTGTAAACAGGCAAACGAAAGTTGCCATTGTGTACCTCTTC
TGGGATCTCTTAGAGACGGTCCCTCACATATCCCTAGATGTTTGATGTGTTTGAGATACTGTGTATTACTGCAGAATTAG
TGGCTACGAAATAAAGTAAATGTAACATTAAAGCTTGTTATTTGATCTCTTTATTGCCATACGATATCTGAAAGTATGGC
AATGGTTGAATCCGTCAAAGAACCACGTAAGCTACACTACGTTTATTTGACGAAACCCTTGCGTTATACACTACTCTCAT
TAACAAGTGATACCCTCCAGCTGATGCCTACCCCATTGTAAAGAAGACAAATTCCCAACCTTTTGTAGTAGCAATTTCAA
CTTTGCAACTTTGCAAAATGCTCTAATCTCCAGCTTCTTCATAGATGACTTTCGACATAGAAATGACGATTTGATTCAAT
TGATACTCTGCAGAAATATAACCAGTATAGCAAATACAATCTCCTATTCATTTTCCTTTCAGCAAATCTGCAGTAAGCAA
ATATTTACCAAGCATAGGAATGAAACATCAGTTCAAAATCATACTCACTCCGGACCATAATATAGGTGATCCAATCAAGG
TATGTAGTAATTTTTATTTTATTTTTATAATGCAATCAAAGTATATATGTAGCATTGATCACAAAACTATAATCGTGATA
TTAAACTATACAAGAAAGATTTAGTGTTACCTTTATGAAAATTGATTCACAACAAAAACAGCTACAATCTATTGCCAAAA
TTGCTTTCAGTATTTTTCTAGCTGTCTGCATTCTCATTTTATTTTAAAAAAAATGGTGTAACATCTTAAATTGGATAAAA
AATTAAGTGTTCACAAATGTAACTAGATCAAGATCACATAACTGTGGCACATTTATTGAAAACTTATCCAACAAATATTG
AGGCCGTTCAGGTTCCAGTTTACAATGAGTATATCATTGGTTTGCTTTGTTACATACATACAAACTGTGAATATTGATAC
ATTGCAAATAACAAACAAGCCGTTGAGCACTTCTTCAAAAAGGGAGTTCTACATCTAGATTCTAGACCAGGCTGAGCTCA
AAGCTTGTACATTCGCGGGGCTCATACTGTTTCTTGGATTGCTTCAAACTTCTCGGAGCCAGAATCCCATATCAACCACA
TTATGAAAAAATGAATCTATGGACACAAGACTGGGGTTGATAAAAGCAACGATCAACAAATTATGGTTTCCAAGCAGCTG
GTGGAGGTGGTGGAGTAGGGAACATGGGTGGTACTGCTGAGAATATCGTGTTCTTGTCAATTCCAACACTTTTTTCTCCA
GATAGAGCTACGAGGGCTGCAACCAAACCGGCATTTCCGGCAAGTGTTGGCTCGGTATAGTTGTAATTAGTACGAACATC
ATGGAAACCATCATTCTTGTCTGGCCCAGCAACCATGGCTCCAACAAGAGTATTAGGATTAGGCTTAGATGAATCCCTCC
ACTTCCATCCTCCTTTACAGTTATACTTGACCTTGTTTTTAGGAACTGATGCGCCTCGGTGGTGGACACGTTTTGGATAG
TGATTGCCAAAGCCAACAACATAACTCATTTTCCTGGGGTTCTTGCCAAGGATATAGTCAATCTAAAAGTCAAAGAAGAA
GAACCGAGTTAATGCCAGAAATGGTTTTACATTCATCAAAATTTAGCTATAGCTAAATAAGAACATGCTTACACTCTATC
TAGTTGGAGCAACTTATCTCCAACTAATCTCCCACGGGCCAAAGGGGATTAAAATTAGTTTTGGAATAATTTTTTCACAT
ATATAGGTAATATTTCACACAACTATTAGCATAACTAAGGTAATAAAAAACCAAAATAAAAAGGGGAATTTCATTTAACC
TGAGTCTGTGCAAATTCACGTAGGACATCAGTGGAGTAGAAATGAGGTCCACAATACCATCCAGGGGTGTCGGCAGCTGC
AAGATAGTCACTATACAAGGTAGCCAGGAAGGCAGCATTGACTACATACTGAAGTGGCTGAGGCCTTCCATGGTTTAACT
CTATCAGCCCACCTGCAAACACCCAACGATTTATATTTGACTTCCCACAAACTCCGCAAAACGATTTACATGCTAACTAG
ATTAAAGATGCTTACCTTTCGTTCGATTAAATGAAGTGAAATATGGCAAGAAGGAGCACATGACTATGCTTGTCTGGTTA
TGAAACGTACTCAAAATTTCTTCATAAGGATATCCAGGGCTCAAGAACAATCTCAAACGGCTTAGAAGCACCTAATAACA
AAAGATGAAAAGCATTGGTTCAATACAATATAAATACATACAAAATGAAAAGCATTGCTTTAGTACAAAGAGAGACTATA
TGTTCTTACTTGTGCTCCAAAGAGCTTATTATCCCAGCTGAACACGCCATAATCAGGACCTCCCCAGAAAGCACCAGCGT
GTTTGGCGATACCAGGAGTTGTAGCAAGCTGAAGATATGAAGTATTTCCTGTAGCATAATACAGCCAGGATGCACCCCAC
ACAAACTCATCCCAATAACTAGTCGAATTGTAGAAAATTGAAGCTTCATTTCCGCTACTGTATCTACCACGTTGTACCCT
GGCAAACTTGAACAAAGTTCTAGCACCATGGACAAGCTTTTGTGAGTACACCTTGTTATCCTTAAATACAATCGAGGCAG
AAGCCAGAGCAGCAGCCATCTCGGCAGCAAGATCCGAGCAACTGTGACATTCAGTTACAGGCCGTGGATAATCAATGTCT
TCTGGACGCACCCAACAATAGTGATCATTGGGATCTGGTCCTCCTGAAGTATCCCCTATCCCCACCTATATAACAGCGCA
CAAATCCTTATATGAGATCAAGTATGTATGATCGGTATCTCAAAGATTGAGAGAAACAAAACACGTGCAATCATTGATTC
CGTTTATGCCAAACGCGTGATCAACATCATGCATAAATTAGTCTATCAATTGACGAAAACAAAACAATTATATAAAATCT
TAAATCAATATAAATGAATGAGATTTACTTGTGCAACAACTCGATCAATGGTATCAGCTGACGAATTGAATGTTTTCAAG
AGATAATCAGTCCCCCACTTGATAATATCCTTGACATGAGTGAGCTCTGCAGCAGCTTCATATTTTGCAGGATACTCAAT
CACACTCCAACTCAACATAGTTAAAGCAAAAGATTGAGGGAAATTAAACTTTATCGCATCTCCTGCATCATAATAACCCC
CAACCAAATTCTTAAACGTAGTCGAACCATCCGATTTTCCATCCTGCAGAGCCGAACTCCCCCTCCATGACACATTATTA
TGCTTAGGAAGTTTCCCAGCTGTCAAAAATCAAACACATAATCAAATCAAAACCTCAACAAATAACCAAAATCATATAAA
AAAATTGGGGAAAAAACTTACAGCGCTGTGCATTGAAGAACATAAGAGCTTTACGAAGAGCTAAAGTGTAGTTATCTGGT
GGAGGATTATGGTGTCGGTGCTTAGGTACAGTTTTTACAATAAGAGTAACAAATCCAGCAATAAGTGCAGCTGCAATAAT
ACAACCGACAGTCCATTTGAATACTTTTCTACTAACAATAATGCAACCCAGATCTACATATTTCTTCTTCTTTTGCTCTG
TAGGACCTAATAACCAACTTTGCTGCGTTTCATCTAAATTTCGTGACAAAGCTGCTTTATCAAAATCCTGTAAGTTTCTG
CTCCGATCATCATCAGTTGCTGAATCTGTTGCATTAATTTCTAATGCACCTCCCCATGGATCCCTCCCGTACATACTGAG
AAACAAAAACAGTTTTCAGAGAATGAGAATTGTTGATTGTTTGAGCTCAACAGTAGTGAAGGGAGGGAGAGAAATTATTA
AAGGAAGAGGAAAGTGGGTGAGAGAGAGAGGTTAGTGGGTAATAATGGAGTTGTGGAGTATATGAAGCTGGAATATTGGT
GGGAAATATACAGTTGAAGGCACCGACACCGACACTTGTGCTAGTAGACAAAGACACTATAGCTAAGCTGACCCTCTTTG
ATGGTTCTTTGCTTCCTACTTTAATTGGAGTGTAAAATTAGCTATTAATTTAGATTCCTTCATTCACTTTCCACTCTACT
AAAAACAATGATCTTTCACTTGTAAGAAAAAAAAATTATTTTATTTGTGGTCTTTTAATTTGGCAAGTTAAATAAAGAAT
GAAAAACTTTCTAGATTTATCGCAACACATCAATTATATTGTGATAAATTACTTATACTGATCATTAATTATATCTTAAA
AGGGTGTGTAAAATTTAAAATAAATAAGTAAAAGTGAATGGAGGGAGTACATTTATAGGATGATGCCATTTTAAATTCAA
TCAATAATCTTCATTCTTTTTAATTAGAGATAATGGTAAGAAAAAACCTAAAATATCATGTTTTAAAATTTATCTCATAT
ATACAAACTATTAATTACTTTTTTTTTGCAAGATCAGGTATTTATGTTTCATACTTGAACTGTCACCAACTATTTTTTAA
AACATGTATATGAATTAATGATTCAGTTATCACGTGGATGAAGTTCTATGGGTAAAGTAAATTGTCATACATTATTTTGA
CAATTGTGTCCAAACACTTGATCTAGTAAACTTCAGGGTGTTCTGATAGATAGTTGATAGTAATAATTTAGATAGAAAAA
ATAAATATCTAGTAGTTTAGATATAAAACATACAAAAGCATGATACTTTAAGTGTATTTTTCAATATTATCTCTTTATCC
AACGATACAGTTTTAAGTACAAATATTAATAATAACATAAATATTATCATATATTAAATAATCTAAATTTCAAAAAAATT
ACGATCATATAAATATAGTAGTAATATTTAAGATATGAAAAATATTTTAATCATTTTAAGTTTTGTGTCTATTTAAATTA
AGCTATATAAATTGAAATTAATGCAATTGAAGGAATATTAATTTTTTAAATAATACAGTACATAATATAATAGAGTATAT
ACTATAAATAATGTGTATAATCATAACTTCATCACTTTTTAAAAAACTAGTTTTAAAATAAAATAAAAAAACTTATGTTT
AATTAAGTATTGAGTAGTTCATACATGAGATTCACTAACATATTTATTACTGTTTGATTAACTTATCAGTACTTCCGACA
TTTTTATTACTCTTTTGCTTTCAAATATCCTTGCAGTTTTCTTTTTATACACCACTTGCTTATTGGACTTTAGAGATAAA
ATTGCTCAAAATTAACCCATATTAATGCCGTAAGTTATTCATTTTATTCTTAAATATAATTTAATTAATTATTTAATATG
TGTTAAGAGGGAATAATTCTTTGCCATCAACTCCTGCTAATTCATCCCTATAAAAGTAGTAAAATCACCACATTGTAAAT
CATTAAATTCTCTGATTGAATACTTGAATTTCATTTTAGTAGAACTTATTAATATCATTACTCGTTCATCCATTTTGAAC
ATTATCAAGCTTGTTCGGAGATATTACCATCGAAGATATCATTTAGACTCAGGCTAAAGCAACACATTTGTTCTATATTA
TTAAATTCAGACAATTTATCTTAGGTTACTTCTTATTTACAGCTTTTCTTGCTTAAATATATTTCACATTTTAATCAATC
CAAACCATGTGTCCTTTAAATCTCGCATACAAATTTAACTGTATCTCTTTAAAATTAAACAATGTACAATTCCATTATTA
CAACCCGGCATACCACTATATACGAAGCCTCTATACCAAATAATAATGCACGTATTGTTAGGACAAAAATTTGTTAAGAA
ATCCATGCACATATCTCTTGATCTATAAAAAAAAAAATTAATTAATACACAATTTTTAACATTTGAAATAAAAGATTTAA
GTGTAAATAAATTTCAAAACAACTTTATAAAGCTTCAATAATAAATGCACAAATCATTCTCAAACCATGCGGATCAAGGA
ATTCAACTGCTCTCGATACAATAAGAGGAAAATTTGAAGTTTAAGAAATTCAAATTTGACTTTGGTCAACATTTAATTAA
AATAACTTTATATAAATAATTTAATAATTTAACAGGTTTGAATATAATTTTTAATTAAATAGCATATTGGTTTGTTTGTG
TTGTTGCGAACCTGGTGCGATCGCAACTGTGAGATTTATCACGGGAGCGATCGCACCTCAATACCTAACTATTGGCCGAC
ATATGAAAGGGCCAGTAAGGAAAAGGGCTAAAATGGAAATTTACAGGTGAACTAGCATACGTTTTTTTTTTTGGTTGCAT
TATTAGTTTAGGTGCAACTTGTTCCACCGACAGTACAGGAACTATATAATTCATTGGTTCAAAATGTAATATAGTACTTT
AACAGCTTGTGTGGATGCTGGTTAGCTATTGTATTATATTATTAATTTAAATATAATGTTTATTTTGATTATAATGATGA
TAAAAAATTTAATTTAGGTTATCAATTTGATATAATTATGTCATTACTTTTTTTTGTTATTTTGTCTTTATTTAATAATA
TCTAAAAAAAATTATCCTTTCTTTTTATTACAGTTCTATTCAGTATCCTATTCTTTTCATAAATTATCTTTCAAAGGATT
GATTATAGTATTATGTAACGATAAAAAATAAAATAATTTATCTAAATATTATATTATTAAAATAATACAATATAATACAA
AGCCTAAAGAATATAAAGGGAAACGGGAAAGAAACATAAGGAAAGGACAATGTTTGGGGTGTACGAAAAATACAATTATA
CAATCACTCATGAGGCTTTTTATAGCTTGATAATGGTTAATATACTTTTATATGTTTTCACTTTAAACTTTTTAACGACT
AAAACTAAATGATTTGATTTGATATAAACACTTGATAAATTTTATTAGTATAGTCATCATCATTAAATTTTGTCTAGCTG
CGATGTTATTTTCTTTTTCTTTAGCATATAAAATTGTGGAATAACCCTCATACCTACTCTTTTAATAAACTAAAAGAGGA
CAAAGAAAAGGAGATGATGCCTTACTTCTCAATAATTACTATATACGAGAAATGGCCATCTCAATTTCCTTTAAAAAAAT
ATGATGTAAAAAAGAATCGCCATATACTTACACATAATAATGAGTAAATAAAATATTTATCTTTTATATACACTCATTAT
GATTAATTAATATATTTTATTACCTTAATATATCACTTAACCATAATAAAATCAAATTAATTGGATGAAGAAATCAAATA
TGAGTAAGTTTTTCTTCATTATGGAATCCATTTCATATGCATGCACTTATTTTTAGTATGATATATTCCGCACCTAATGG
TGGTTGGTTTTGGGATTTTTTAAAGTTAATCACATGGAGGATTGTTCTTTTTATTTATTAACTATTATTACATTATTAAT
AACCAAAACGGTCATATCAAAGAAAGGAAGATGGTGTCTCATCACCTCAATACCTATTCGGGAAATGAACATCTTAACTT
CCTTTGAGAAGTATATATATACTAGAGGGATACGGCCCGTGATTAGAACGGGCCCAATATTTTACAATATGGAGTAGTGG
ATGCTTGAAGATAAATAAACTATATGCACTTGTACTCTATTGATGCAGAAATATGTTGAAAAAATATTTAAAAGTTATAT
TGGAGAACACTTTGCATTTTACATAGCCAAAATAAAATAACACAAATAATGCCTAATTGAACTACCACACATAATTTTTT
TGGACAAATTACATAAATCCCACTAGTTTAGGTCCTAATTATTAATATTCCCGATAGTTTCAAATATTACTTCCTCTACC
ATATTTCATGCTTAGGATACATGAGTTTGAATCTGTGAGATACATGTATCTACCGAATGGACAATTAATTCTGGAGATTT
AAATTAATCAAATCCCTTAATATAAGGCGGAAATCAAGGAGTGTATCTATATTTAATTAATTTCATTTTATTATTATTTG
AAATAATAAATTCATTAATATTATTAATAAAAGACAAAAACATGTATATCTTGATCATGTAATTTGATTAGTTTCATTAC
ATTACTTTTAAAACAATAAATTCATTAATTTGATGTATCTATTATAAATATATGATGTATACAACAAACCAAACACTTAG
ATATATGAGTATCATACAAGTACATTCATATGTATCATAGAAATATCTACTATTAATTTCGTGTATTTGTTATATGGGTC
TAGTATTAATTTCATATATCTATTTATATGATCTAATTTTAGTTTCATGTATCTAGTATTAATTTGATGTATCAAGTGTC
AATTTCATACATTATATTCAAAACATGTATCTCGGATACATAGTATGCATATACATATAATTATGTGTTCTAAATATGGA
ATGTAACTGAAACATATAAATTTAGGATCAAATCACGACGGTAGATCAGTATCTGTCTTATCATTAATCCAAGAACAAAA
GTAAAAAATTTCATAATTCTTCATTCTTTTTTTAACATCTGAATTTTTTTCTCATAGATACATATAATCTTTATAACTCA
GATACACGAACTCTTGATTAGAGACATGTACACCTAATGTGTATCCAATATTGTTGCACTTGCCAATTGCCATGTACTTA
ATGGTGTATTTGTTCTGTTAATTAAAGTTAGGCGTAATTCTTCCATCTTGATTATGTTCATAGTTGGTCAGGACATCTCA
CTGCGGTGGTGTTTGCTTTACCTTTTGATTTATCATGTTGCTCGCTTTGCCTAGATCTGACGGACCTCCGGTAGAGTCAT
TGAAAATTTCACTTTTTCGTCCCTCCGACTAATAAACTTTTGAAGAAGAAGGCCCTCAAGTCGTTAGAGAAGAAATTTGA
GTCAACTAAAGAGTGAAATTGTTAGGAAAAAATCCTGACTAATTTGGCAGAAAAAAAAAAAGCACAAACAAACTACTTGC
AAATAACACTAATTGCCATTATATTGTAGCATCCTCTAAACAATAAAATACATGAACTATAATTTTCTAAAGATGTTGCA
TTATTTGCATTGAATCAGGTTGTTTGCAGCAGTTGACACTTGTTAATAAGTGGGAGGTAGGTGGGGGAGATGATGAGAGA
AAAATGTATTTGATTGTTATTAAAATGTTAATTGTGGAGTTTAAATGTAACGATAATTAATCCATCCTAATTTTAAGGGA
TGTGGGTATTAGCTTTAATAATGTATGGTATAAATTATTAAAAGTGGTACTATATGTAATTGTTTGAAAGTAGAGGTAAT
ATGCTAGTGATGTATGTCTAATAAAGTAGTTTTTCCAATTTTGGACTTTCCCTTCATCTTGAAAGTTAAAGAACCTTGAG
TGGTGTTTGTAGTCATCGTGCAACACTATCCAAGGTCTGAGATCTGCACAATCAGAATCCCAATAGTTTACATTTACAAA
CGTAAGCAATATATATACCTGGAAGTTGGCAGTTGATTTTCAAGTTCAAAATCTAAATAAGTGAATACATTTTATGAATA
ACCACCGCAGTTTGATGGCACCAAATATGCAAAATAAATATATCTCTATTTACTTGGAAGCTGAGAGGTCTTATATGATG
GGTCCAAATTATTTGCTATCGGAGAAAGAAGACTTAAGTGAAATAATTATACTTAAAATGAAGAAGGAAAAGACATTTTG
AATAGCTAGAGAATGTTGTTAGACAATTGGCATTTTTTCCAGCTTATTATTTTTACTGTTTTTTACTTATTTCAGTTTAG
TGCTTCCTATTTTTAAGCTAGACTTAGTCAACTTTAGTTGCTCAACTCTCTAAAGTTAGTGGCCCCTTTAATGGCTGTTA
GTGGCCCCTTTAATGGTTGTTAGTGGCTACTAGATAGGAAATGGTTAGGTTTTTCCTTGTATAAATTCAGATCTTATGCA
AATTAATACATAGCTGGAATTTCATAGTTCACTCAATTTTTATTCTTCAAATCAGTTTCTTGAGTATTTTTGTTCTAACA
GTGGCATCAGAGCCTCTAGTTGATCTTACAGGACCAAAGAGTTTTAACCTACAACACAAATGGCATCCAACAACCTACCT
TTAAATCCACCATTCACTTTCACCGGTGAAAATTACCAAATCTGGTCTGTGAAGATGCAAGCTTTTCTGGAAGCCTATGA
ACTTTGGGAAACTGTGACGGAAGATAAACCACTTGCTGCTCTACCAGCAAATCCTACCTTGGCTCAAATCAAATCCAACA
ACGAAGAGAAGGCAAAGAAATCTAAAGCCAAGTCGCTTATGCAGAATGCTGTGGCAGATTCTGTGTTTTACAGAATCATG
GCTTGCAAAACAGCAAAAGAGGCTTGGGATAGGTTGAAAGAAGAATATCAAGGCAGCGATAGAACACGTCAAATGCAAGT
GTTGAACCTGAAAAGAGAGTTCGAGTGCTTGAATATGCAAGACGATGAAACAATCAGTAAGTATGCTGATCGAATCTCCT
TAATTGTTAATAACATTAGACTTCTTGGTGAAGAATTTACAGACAAACGAATTGTGGAGAAAGTTCTTGTGACTCTTCCT
GAGAGGTTTGAATCTAAGATTTCCTCTCTTGAAGAATCCAAGGACCTGGGCAAACTTTCATTAGGTGAACTAATGAGTGC
TCTTCAAGCCCAAGAACAAAGGAGGACTATGAGACGGGACAAGTTCACTGAAGGAGCTTTCTCTGTACAAAAACAAATAT
TTGGTAAAGGAAAGCAACGGGTCAACCAAAATAATAAGGGCAAGCATGATGGAGGAAACAATAGTGGAGATGTTAAGAAA
AAGTTCCCTCCATGCAAACATTGTAAAAGAACTACACATCTGGAGAAGTATTGTTGGTGGAGAGTCGATGCTATATGCGG
CAACTGTAAGCAGACGGGGCACATATCCAAGGTCTGCAAATCAAGAACAAAGGCCTCTGGTTCTTTGCAAGCACAAGTAG
CAGAAGCTGCGGATGCACATGAGGAGCAACTCTTTGCAGTTTCATACTTTTCAATCAATGAATCCTCTGATTCATGGCTT
CTTGACAATGGTTGCACACATCACTTGTGCAATGATGCTGAAATGTTCAAATTCCTCGATGATACTTACAAATCTAAAGT
AAAAGTGGGAAACGGTGAGGCAGTAGAAGTCAAAGGCAGAGGTACAGTGTCTATCTCAACAATATCAGGTATCAAAACTA
TTCCTGATGTTTTGTACACACCTGATATGAGTCAAAATTTGTTGAGTGTTGGACAAATGCTTGAAAATAATTATTCTCTG
CATTTTAAGAATCGTGAATGTGTTGTTTCTGACCCTTCTGGAGTAGAATTATTTTATGTCAAGATGAGCAACAGAATGTT
TTCAGTTGATTGGGAGAAAATAACTGAGCAGGCTTACACTATTACTTCACAAACATGTACAAACCTATGGCACAAAAGGT
TTGGTCACTTCAATCTGAGAAGCATCGCAGAGATGAAAAAGAAGGAGCTAGTGGAAAATATGCCTGAATTTCTTTCTAAT
GCTCAAGTTTGTGAAACTTGCCAACAGGGAAAGCAAACAAAATTGTCATTTCAAGCAAATCAAGTATGGAGAGCTAACCA
AAAACTTCAACTCATTCATACGGATGTTTGCGGCCCAATGAAAACACATTCATTGAGTGGTAACAAATACTTTCTCCTCT
TTATTGATGACTACACCAGAATGTGTTGGGTTTATTTCATTAGACTGAAGAGTGAAGTCTTTGATGTTTTTAAACAATTT
AAAGCTTTAGTAGAAAATCAATGTAATCTTAGTATTAAGGCTTTAAGGTCTGACAATGGAGGAGAATATACTTCTTTTCA
GTTTGTGGAGTTTTGTAATAGCACAGGTATTGAACGTCAATTGACATTACCATACACTCCTCAACAAAATGGCGTGTCTG
AAAGGAAGAACATGACAGTAATGGAGATGGCCAGATGTCTTTTGCTCGAAAGAAAGATCCCAAATCAGTTTTGGGCAGAG
GCAGTCAATACCTCTGTATATTTGCTGAACAGATTGCCTACTAAGGCCTTGCAGGACATGACTCCATATGAAGCTTGGTG
TGGGAACAAACCATCAATACACCATCTCAGAATCTTTGGGTGTATATGTTATTATCGAGTTCCAGAAACAAAGAGGACTA
AGCTGGATAACAAGGCTCATAAAGGCATATTTATGGGATATAGTTCATCCAAAGGTTACAGGATTTTCTGTTTGAGATCA
GAAAAACTAATTCTCAGCCGAGAAGTGAAGTTTGATGAAGCAGCTGGTTGGGATTGGAAAAATCAGAAGACCTCTTATTC
TGATTTATTTTCAAAAGAGCAGCCTCAACTTTCAGAAGATGAACTAGTGGATGATGTACCAGTGAGGGGAACTCGATCCT
TAAAAGATGTCTATCAGCGGTGTAACTTGGTTACCTCTGAACCAACAAGCTATGCTGAAGCACAAGACTCTCAGGCATGG
AGGAGAGTTATGCAAGATGAACTAGACATGATCGAGAAGAACGGAACCTGGCAGCTTGTTGACAGACCTAGAAATCGCAA
GGTGATTGGTGTAAAATGGATTTTCAAGACAAAACTCAATCCTGATGGAACAATTTGCAAACATAAGGCTAGATTGGTGG
TGAAGGGATACGCACAACAATATGGTGTGGATTACCAGGAAACATTTGCTCCTGTAGCAAGGTATGACACAATCAAGCTT
ATTTTTGCATTTGCATCTCATAGCTCCTAGCAGATTCATCAACTTGATGTCAAATCGGCTTTTTTGAATGGTTTGCTTGC
TGAAGAGATCTATGTAGAGCAACCTGATGGTTTCTCAATTCTTGGAAAAGAGGATCAAGTTTATCTCTTAGCGAAGGCCT
TGTATGGCCTAAAACAAGCCCCAAGGGCATGGTATGAGAGGATGGACAATCATCTCATCCAACTTGGCTTTAGTAGAAGT
CAAAGTGAAGCTACTCTGTATGTGAAAGTCACTGCAGGTGAGTCCTTAATTGTCTCAATTTATGTGGATGACATGCTTGT
GACAGGAAGCAAAATTGAACTAATCCAAAGGTTCAAGGATGAAATAGAGAAAATCTTTGAAATGACTGATCTTGGAGTCA
TGAAGTACTTTCTTGGCATGGAAGTATTGCAATCTAGTGATGGAATTTTCATATGCCAGCAGAAATACATTTCGGATATT
CTAAACAGGTTCAAAATGCAAGACTGCAAACCTGTGAGTACTCCAATCTCTACTGGTGTGAAGCTTGGCAAGGATGAGGA
TTCCGAAAAAGTGGATGATAGTATGTATAGAAGCTTAATTGGCAGTCTTCTATATCTAACCGCAAGCAGACCTGACATTC
TATTTGTTGTAAGTTTGCTCTCTAGGTTCATGCATTCGCCTAGAGACACACACTTCACAGCGGCTAAAAGAGTGTTAAGG
TATATTAAAGGAACCAGCAAGTTTGGAACTTTTTTCCCAACATCTGTCGAAGTAACCATGAACCTGATCGGGTATTCTGA
TAGTGATTGGGGTGGCGGAGTTGATGATTCCAGAAGCACCTCTGGATATCTTTTTTGTTTGGGGACAAGTTGTTTTAGTT
GGAGCTCTAGGAAACAAGAAACTACAGCTCAATCAACAGCAGAAGCTGAGTACATAGCTGCTGCATCTGCTGTGAATCAA
GCTATCTGGCTAAGGAAGATGTTGAAGGACTTGGGCTATGAACAAACAAAAGCTACCAAGATCATGTGTGACAACAGTTC
AGTAGTCTCTATCTCAAAAAATCCAGTGTTTCATGGTCGAACTAAGCATATCAAGATCAAGTTTCATTTTATTAGAGAAG
TCCAACAATCTAATGAAGTGTTGCTTGTTCATTGTTCATCTCAGAACCAGCTAGCTGACATTTTCACTAAGTCATTGCCA
AAGGAAAGGTTTGAAGATCTGAGGCAACGAATTGGTGTTTGCCACAAAAATGCCAAGGAGGAGTGTTAGACAATTGGCAT
TTTTTCCAGCTTATTATTTTTACTGTTTTTTACTTATTTCAGTTTAGTGCTTCCTATTTTTAAGCTAGACTTAGTCAACT
TTAGTTGCTCAACTCTCTAAAGTTAGTGGCCCCTTTAATGGCTGTTAGTGGCCCCTTTAATGGTTGTTAGTGGCTACTAG
ATAGGAAATGGTTAGGTTTTTCCTTGTATAAATTCAGATCTTATGCAAATTAATACATAGCTGGAATTTCATAGTTCACT
CAATTTTTATTCTTCAAATCAGTTTCTTGAGTATTTTTGTTCTAACAAATATATCTTGTTGCATAGATAATCTAACGTGA
CATTTGTGTCTAGCCTGCACAAAATCAGGTTCTTCAATTCCATCCCTGATACAAATACCTTCTAGCAGTAATCATTTGAA
ATGAAAATACCTTTTAAATACCTTCTAGCAGTAATCATTTCTAAATATGCCTGACAGGGCACCTGAAAAATGCAAATAAG
AATTAAGTTAACTAATCATGTGTGTAAGCAGATGCAGATCCCCTCTTTCAGGGTGGTTTGGATTTAATTAAAAGTTAAAA
CAGATACGATATTCACATGGCAAAGGTTCAGAAATTTTGTAAGGCAATATAATGGCCATTTTTTCAATCTGCAGGTTGTG
CATAGACATAGTAAGAGACTGCAATTAAAGCATCAATTATATATATATCTTACGAATCCAATATTCTGATGGAGTGAGCA
CAAGTCAGTCTAATAAGACACACCTACCCCACCAAATTATGGGAGAAAACATACAAATATAGCCAAACTAATGTATAGTA
GGATCATGAATGTACTTCAAAGCTTAAAATGTTTATTTGAATAAGCACTAAAAAGTAAGAAATAGAAGCAGAACATGCAA
CAAAGAGTAGATTTTATATGAATTGGCTATACCAAAGATAGTTTTTTTTTAAAAATTTAAATATGTAATAGCCAAAAAAT
TCAGCACCATTTTGTGATGGGGTACTAACATAGAAACTCGATCATGACATTATAAACAGTGTGATTCCTCTCAAACGCAC
ACTTGTATTAGTCAAATGGATAATGACAATGATACTTTTGAATATCTTTCTAATTCCTTTGACTTATTTACTCAGCTTTG
TTTGTTAAACAATAGAAAGGAGGACATTGACTTTCTACCATGCTCACTACAATACCTCAATCCAATAACTAATGATATTC
ACTAGCAAACATGTTCATCTAAACTTAATTGTTAGAAAATTCTTCTCGACACATAGTTAGGCTAATAAATAAGTGGATAA
GAAAGGGCTTCTGCGTATAACATAGAAAATGAGCATCCTGGCAGGCTAAGAACACTAAATAAGATTGGCAAGCTAAGAGC
ATACCTAAACATATTGTTTACAAATAGGATACGGAGCTAAAGCAAATAAAACAGGAAACAGTACTTCTTTAATGGTTATA
CAGAAAGGTGTTTAATGTACTTCAACTTTAGTTATAATTACACAAATTTAAGAGTTCAAAAATTAGATATACCTTTTACA
CTAATGTAAGTCCCAAACTATAATACATCTAGCTAGAAGGTAAAACACTATACCAAATGTTGGAAAGTAGTCTATAACTA
AAACGCACGGGACCAACACATTACCAAAACGAAAATACATAATCATAATCAATTGAGTTTATTTTTTGCACATCTTGTGA
ACATAAGAATATTGTATCTCCCAAGTATTACAGTCAACCATTATAAGATATAATACCAAAAAATATACTAGGGGTCGTTT
GGTAGAGTGTATAAGAATAATGCAAAATATAGTGTATTAGTAATGCTTGCATTAGTAACGCTTGTATTAGTTATGCTTGC
ATTAGTTATGATAAGATTTTTTTATACAATGTTTGGTTTGGTGTACTAAAAATATTATGCATTACATAGTTTTTTAGAAA
AAATATTGTTTACAAAAATACCCTCAACAAATATAATGGAAAGGATGTAAAAAAAGTTTTTGAGGGCAATTATGTCTTTA
ATAATGTTAATGCATGCATTAGAGCCCATTGCATTACTAATGCATAGAAATAGATGGTATTAGTAATACACTCTTCAATA
CACAATAGAGTGTATTACTAATACAAGCATTAGTTATGCATAGGTTAGAAAAGTTTACCAAACAAGGTACTAATAATACA
TCAAGCTAATGCAAGCATTATTTTCTCCAATACACTCTACCAAACAACCCCTTACTGTTTAATATCTTCAAGGACACTAT
ATATACGCTAACACATTTTTCTCTATGAGTATACCCACTGTAATGCGAGGAGTAGTAGTCAGTTTTTGCATTCTGAAAAT
AACAACATATAGGAGCTTCATCTTCCCTTCGGAAAGAAGGTAAGCAAACAAAATTACCACAAAATGTAAAAACTTTTATA
TGAGAGATAAGTTTCAGAAATTGTAGAGGAGTGATCTCAAAGAGTTAAAGACTCAACTATGCTATGAACGAGAAATCTAG
AAGATCTAATGGCTCAACTATGTTATCAAGAAAAAACATGGTAGATCTAATTATTCCCCTTGAAGCCACTCCATAATGGA
TATTACTCGTTCATTCCAATTAGAATGATTTTTCAATGCTCTTGGAGAGAATACGTGACCTTAGACAGGGAGGAGGAAGT
GCAGAAAAGTAGGAAGGTTCTGTTTAGAGTTTGTTTGGATGGTCTTATTGCTTTCAAATTTTTAGTCAGAAGTCATAAGT
TAGAATTTCTAACTTATGGATTTTGGCTTATTTTGTCTTTTCTACTTAAAAATAAGTCCTTATGAGCACTTTTTATTTAC
TCAAACACTTCAAAAGTGCTTAAATTTGACGTAAAAACACTTAAAATAAGTCAATCCAAATAGGACCTTTGTGCATACAT
TTGATAAAACTAATTTATTGATGAAAGGTAATGAAATAAATCATTCCAGATGAAACTCATCAATCCATCACTGCATTACC
AGGAAAACATAGAAAGTAAAAGAAGGAAGAACTTGAATCCTCCAAAAGAACAAAGTATAATATTTAATTAGTTGACTCCC
TATTATATTAAAGGTGTATGTGTCACGACCCACACCGTCGTTATTGACACCCACACTAACCTCCGGTGGGAGAACCAATA
CTACAACCCAAACTAACAAATTTTATGAAAACTAAAGCATTTAAAGTTACGGAAGCAAGTTTAAATGACAATAAAAATGG
AGTCCCCATAAACTCCAAGGTTTTAACAAACAACTAACCAAACTAATGCGGAAGAACAAACCCCTAGAACCTAAAAGTCA
TTGTACCAAAACTCTACTAACGACAAGTCTAAGAATAAGGGGTACAACCCCGAAGCTAAACAAAACACCTTAAACAAATA
GTCTAAGTCCAAAAAGAATGGACTTAAACAAGAGAGATCCATGGCATCCTGAAAGAACTGGCTCACCCTTGAATCCAGTC
ACGCTTAATAGTCACTTAGCTGAGGTCTATAAATAACCGCCTGAAGATGCTCTGTACTCAACAAAGAACAAGCAAGTGCA
GTATCAGTACATAACCACAGTGTACTGGTAGGATCACGCGGCTATTCCAATAAGTGAAACACATGCAAGTAACCACAACA
TTATAAAACAGACATATACTGAACATATACAATATTAGTCATCTTTTCAAGATCAATGAAGCATCCACATTCTCAATAAT
ACACATTGGTTATCAATTTAGAGCAACATACAGTCTTCCAATATCAATCATCATTAGATATGAACGTAATTGTTTTACTC
GAAAATATATGTAAAAGAAAAATGACTAAGTTTTCGAAAAATCAATTAAACTTATGATTTAAGAGAAATCTAATTTCCAA
AAGAACAGAATCGCCACTTAATTTTTTAGTAAAAATCAAGAAAAAACTTAAGGTTCTCAAAAGATTTAAATAGATAAAAT
CAATTGAAAATAAAAGGGTTCGAAGTTCAATGTACATTCCGAGAAGGTGTTAGGCCCTCGGAATGCCCGCTAACTCACGG
TTGACCGGCGATTTGACTAAAATGATTTTGACTAATATTTAAAATTTTAATTAAGTAAAAGAAATTCATTTTTTATTTAT
TTATTTGTTATTGTTATTATTATTATTTTTTTATTTTTTTCTAATCAATTATTTTAAGGGGAAGAGAAACTAAAGGGAGA
TCATTCTAGAGGGAAGTAACTTAAGTGTCGACAAGACTAAAATAGAGCTAAGTAATAAATAAGTTATATGTATAAGAAAG
AATAAATATTTTAACTTTTGATTATAAAGAGAAACGACTATCTTCGGAAAATTAATTGATTTAAAACCAATTCATATAAA
GAGTTAGTCACTACAATAACAAATAAATATAAGAGGAGCAAGGAGAAAATTTGAACACGAGCTTTGCCCAAATTCAGGGA
AAAATAGACTTTGCAACTAACTTTGAAAATTAATTCGAGAAAAAGGGATTTAACAAAAATAAATCATTTAACTTAAACGC
TTTGAAATAATTTAGAAAGAAAAGTAAACTTTTTCAAAATGGTCAAGTAAAGAAAACCAATTAAGTAAGACGAAATAAAT
TATCATAATCAAAAGTGGTTCATCTTTAGGGGATTTAATTAAGTCAATTAACAAATCACATAAAAAGGATTAGAGAGTTA
ATACAAGCAAATAAATAATGGTAATAACAAGAGAATGCCCAAATTTGGGCCAAATCTATTGGACTTTAGGCCCATTTTAG
CCCCAAAGACTTGCGTATACCATAGTCGTATATTGATGTATATAGGCCGTATTTTGATCCATTTTTGTGTATATCGGACC
GTATATCGAATATAGACAATCCACTTCACATTTCCAGCACCTGTATCGGCTTTCCAGACCTGTATATCGCTGTTCTTTCT
ATGTATACATGTGTATACACTCGTATACATCATGTATACTGCTCTCTTTTGGGCTTTTTAGAATCTGAAAATTCAGTTTC
CAGCCTTTGTACTACCTGTAACCTGTTCACCGGCTATTTGGACTCGATAAAGAGAAGCAAAATTCCCGAAATGCAAGAAG
GAAGCGGAGTCCCCACGGACTCAAGAGGGGTTCACATTCTTATTCCGGGCAGCGACTGGACAACAACGAGCAAAGGAGAC
AGCGAGCTTTTGCAACACACAAATTCGAGGTTCAAGCACCACACCAAGAGAAGCTAAACGAAACCGAATAAAAATTCTCC
CGAAACCTTTGAACTTTTATAACTTTTTCCGATTCTCTTCCTAACTTTTCTCTCCAAATGTTTGTATGCGAATGCTTTGA
CCAGTAGCTTGTGTTCCTCTCAAATTCCGACTAAAATCTCCAATATTTTCTCCAACACCAAATTTTCCAAAAAAATCCTC
CTCCACTTGTAGAAGAACAGGGTATTTATAGTGGAGAATTAGGGTTCGGATTTTGGGGGGGAAAGGAATAAAATCAGATT
CAAAAGGCCAAATTCAAAACTTCAAACCTTTCACCCTTCCGGCTAAACACCATTTCCTTGAGGTTTTCACTCATTCCGAA
TGGGGGAAAGGGGAACAGACGCCTCGGATCAAAGACAATGTCCTTGGGGGGGGGGGTGACGTGGCCTCATCTCACACCCC
CAAGGACGAAAACGCATGCTTTTGCTGCTGCTGCGACTGCTGGAACAGTACTAAGTTGCTGCTCATTTTTGCAAAGAAGA
AGAAGAACGACGCAGGTGGGTCGGCATGTGTTGTTGTACGTTTTTGGTTATTTTTGTATTATTATGTTGTATTGTTGAAT
GGGTCTTTCAGCTGGGAAAAGAAGTGGGCCGGGTCAGTGGGAATTGGGTCGTTGGTTGCTGAAAAATTAGGAGTAGAGGG
CCCAAGTTCTTGGTCTTAAAATGGGTTTGAGGAACTGGCTTAGGAAAATAGCCACATGAACGTGGTTATGGCCAAATGGA
AATTACAAAGCTAGCCGAATTGAATTTAATTGGTTGTTTGACCAAAAACTAAATAAGACGAATTAGTATAATTCAAATAA
AGAGCTTCTTAACTTCAACGAAATAAAATCGCAAACTAATTAATCTAAAATTATAATCACAACTTAAACACGCTTCTCGA
ATTAACAAAATAAAATAATTAAGCAAATAAGCTAAATAACATAAAATTATAAATACACTTTAAATCCAATTACTTCAATT
GAAGATTTAATAAAAATCTTTTTGAGACGATTTTGGAATATTCTTGAAATATACTAATTATATGCCTAATTATATAAAAT
ATAAGTATTGTCTAAAAATTATAATAAGTGACAAAAGTTATTTAAAATAACCTGCAGACTATATATATATATATATATAT
ATATATATATATATATATATATATATATATATATTTTATTTTATTTTATTTATTTATTTATTTATTTATTATTATTATTA
TTATTATTTTTTATTATAAAAACTAATTATCTTAAATCGTTTAAAATTGGAGAAGCTCAATGATCAATATATATTGGGGA
GGGTCAGAATTGGGTGTCAACAGTAATCATCACAAGTAGATACACAACACAATTCAATAATCCTCTCACGGAACCCAATT
CAATGGTCCTCTCATGGAACCCACACCCAAACTATTAGCATACCAGAACGTGGTATCCGATCCAATGTTTATGCTGGAAC
GTGGCAATCGATCCCAGTTAGTATGTCGGATCATGACACCCGCCCATTCAACAAACCACAATCACAATCACAATGTATAT
TCTCACAATCATACAACAAAATGTGATTCATGGCATACAATTATTCAATTATCCTCATTTACGATTAGGTGATCAATAAT
GCAACATTCGCATACATACATGCATTATAATGAAGCAATTACAAACATATATCACACCAACATGAAATCACAATCATCAC
CTACCTCAAATCCAAGCTTGAATCCCCTAAGACACTTGAATCTTCTCTTTCCGCTTGTTCTAGGTCTACAAACAACAATT
TATATGCAAGGATCAACAATCAGAGGTCTAATTATCTGGATTATAACAAACCCAATAACCCTAGACCAAACCCTTGGCCC
CCATACTCAGTTTAGGGCATTTTCCACCATAAATCACAATCAAAACCCTCCCCCATCGATAATTACCCAAGAAACTAAGT
TCTACGGAGTGAAACATGGATTCGGGGAGTAAAAATCTTACCTTTTAGCCCCAAGAATAGTGGAAAACCATCAAGAAAAC
ACTTGGGGTCGTTCTTTAGCTCTCAAAGTCGAAAAGTGCAGAATAAAGACATTTTGGGGTTTATTTACGACTTTTAAGTC
GCGTCTGGCCCGCCACAACGGCCCTCACCCCACTACAGCGGCACCGCCAGAGCGACCAAAACCACCGCCAAAGCGGCTTG
CACAAAACAATGAACTATTTTATTAAATGGTCGATGTCAATTTACAGAACTCAACTAGAGTTGAGGTCAATCCCACAGAG
AATTTCTTTAAAGATAAGGTTTCATTGTCGCGTTTATTCGAATGTCGTTATTATCTCCTAAACAAATAACAATAGAAAGT
AAATTGGGTGTGATTGAGGTGTTATAATTACCAAAACTTGCAGTCAAAATCCAAATTAACGACTAACAGACTATTTCATT
GTAGAATTGATTCAATTAATTAAGAGAAACCAGAATAATTATGTTCACCATAACGTTAGTTTTAATGCTTTTTCGTAATT
GAGTTTCAGTTGATTCACTGTTTATAAAATCATTGCGAGTTAATTTTATCTGACATTTCTCAGTCTAATCAGACAACTTT
CACTCATGTCTTCTCAGCCTTAGAGTGTTACTAACATTGACCCTCGCTTACAATGGTTTGAGGTTAAAGTTCTTTTCTCT
CGAACTTAAACTTTAACTCCAATTCGTTAGTTTAGTTCAGCTTTTTCCTAACTGATATTTTTCTCTCGAACAAATACCAG
ATACAGGCTTAATCTAATGCATGCACTCATCAGATTATACATATAATGAAAGTTAAAATTATAGATTGTAATCACTGAAT
GCCTTTCACTCATTTTACAAAATTACAATTAAAACTTCATCATGGATCCCACAACCCCAGTTGTGGTGTTTATTCACTCA
TGACTTCACGTAAACAATCAGCAATAAGGAATAAAAACATGTTCAAAATGTACTTAGGAAAATGAGCAAATCAATAATCA
CTTCGATAATCTGTAAACTGGAAATCCGAACTTCAAACTGAATTCAATATCCGAAATCACAAACTGAAAATAATAGAAAC
CCAGTCATCGTTCAAGCTAAGATAAGATAATAAATAAAAACTGACCTAATTAATTCAAATAGAATATTTAAAAAAGAGTC
CTACTTAGAGTAGGACTAAATTGTCGTGCTACTTCACACCCACTTCTACGGCCCGTCACGGTCCGTGAAGCCCTTCGTTG
CCTTAACTTGGACTTCCCAAAGATTGGGCTTCAATGCATTGTCACTAGAAAGGTTACCACGGAAAACATCACGATCCTTC
TTGCTCTTCACGGCCCGTAAAGGTGTCCGTGATCTTCACTTCAACTTTCCCAAGTTTGGTCTGAAATGCTAACACACTGG
ATCAGGACCACGATCAACATCACGGGTCGTCATGTTTACCATGGCCCGTATAGGTGCCCGTGGTCTTAACTTGGCCTCCA
TCACTTTGTAACTTCCCTTAGTCTCTTCACTGGTTCCACACCACGATCACTATCATGGGACGTCATGTTGACCACGACCC
GTAGAACCTTTTGTGGTCTTCACTTGGTAGGTCATGCCCATCTTCTCAATGCCCAAACACTGCTTCAACCTCACGGGCTC
AACCACGGACCGTTATGAAGGTCACAGTCTGTGAAGTTGCCTATGAACTTTACTTGATCATCATCAAATTATGCTCCTTT
TTCCAGTTTTCTACCCAAGCTAGATTTTCGCCTACGCATTCAACAAACATATCAAAGCATACAAAATTACACTGAATTCT
AGTATTAGTTTCTAGTTTTCAAGCATCAAATGTGCCAAGATTCCGCGGCACATCAACACTCTCAACTTAGAACCATTACT
TGTCCTCAAGTGATGAGAAAACAAATACAATCAGCCCTCAAATCATTTTACATACTTAGGACACTACGCAACAACTAATT
CCAATACCATTTGTATCTAAAACCTTGAATCTAAAATGTAAGGATCAATTTATGACATCTAATTACTCAAAGTCAATCAT
GCTTATGCCTGTGAATTATCAGCTCACACAATTTCTTTCAAATGCAATCATTGTGTCCTCACACCAAAGAAATCCCTCAC
TTATGATAGTTGGGACTGAGTACTACGCTCACGCTCTCAAAGAACTTTAACACTAACAACAAACTACCATAAGCTTGCCC
TTGATTTCTACGCTCTATCTTTTAAACACCCGGAATAGGATCATTGTAGGACTTTATTGGCTTGTAACATAGGCTCAAGC
TAGGCAATGGATTTTTGGTTTCGTGAGTGACTAGTCCCTTGGTTTTCCAAAGTTTTGTTTTCACATAACTTTTTTCTGAG
TGATTCCCTCTTTTACTTCATTTCAACACATCCCAGCAACCATTATTTTATTTTTCTTTCTCTTTCCTTCTTTTTCTTTT
CTTTTTTTCACACTTTTTTATATGCAATCAACTCATTGGTTGAACCTTCTTTTTCACTTTTTCTTTTCTGTTCGAATTTC
AATCACCCTCAACTTAGGCTTTTGGCCTGAGTTGTGACATCATATCTTCGTAAACCAAGGGTGTGATATTAACTGGGTAA
GAACAAAATTGGCTTTTAGGCTCAAAACGGGTCTAAGTGATAAGCTTTTTTATTTAGTTGTTTTATTTTTAGCTTTTTAC
TGGTTTAACAAAAATGGCCTACTGATATTTTCCTATCCGGTTATTCTCATATTTAAGCAAGACTACTTGGGAAAGTTCTA
GTTTCTGCTCCTAGTGTTAGACTTCAATCAAAACTTACACACACACGACACATGACTGCATCTTTTAGTTTCTTGGTTCA
CCAATTAATTGGTCAGACTAGCCATGTTCAACATATCAGTATCTAAGATGTCATCTAAAGATCCTAACAGTCAAACTCAT
ATTCAGGTCCTCATTCTTCACAGACTAGCTGTTGCACAACTCAACCTACAAAACACCCAAAAACAGTAACACAGAGTCAA
CCTCTATTTTTTAACAGCTATGGCAGGTTGCTCACCACCCCCTCCCCAAAAGAAAGGACTTTGCCCTCAAAGTCAATATA
GAAACAATAAAACACACAAGGCAAGAAGGAGGGGTCATACCTACGGCGCTTTAGGCGTCCGTCTCCAGATCACCATTGGC
ACCCTTATCACCGGGTGCACTCTCAGAACTCATCACATGAGTAGGTTGGTCATCACTCACCAAGTTAGGTGCTTCACTCC
CAGAAGCTCCAGCTAACACAACGTCTCGTTGTTGTTGCTCACGGGCTGCTTTTTCTCTTTCTGCCTTCCTTGATGCCTTG
CGGGCTTTCTTTTCTTGCCTTCTTTCCTCTTTGGACAGGTCAACATGTAACTCTTCTTCAGATTCTTCAGCTTTGTGTTT
CCTCTTACCGAATTTTCTTTTAGGGAGTTCTCCCCAGATATCGTCCAGAGATTGAGTAGTAGGCTGCTCATCCACACCGC
TGCCTCTCTTTTTGTGGCTATGTAATCGGTAATCCAACGTATGATGTGCTCTCGGGAAATCGGGTCCTCCATTTCTGCTT
CACTCGTGACAGGATGGTGTTTGGCCTCAAATAAGCCAACAGAAGCCGGTGTTGTATACTCGGGGCCATGTAGCATCCTA
TTTATTGATTCCTCAAAGATATCCACAACCTTTCCTCGCACAGTGATTGTCTCTAACGGGTCAAATGTGGCTGCCAGTGC
TTGTTGTGTTCTCTTCGATGATTCTGTTTCCGCAGCCATATTCATCAGAGTGGCGGCGTAAATAGCATAGAACTCTCTGG
GTAGATGGTCGGTGTATTCCCTAGGAGCATTGTTCATCCACTAGAATTTGTGAATCTGAAACAACCTGTAGATCTCGGAA
AAGGCCTGGATATCTGCCATCGCTACTCTAGTCTCAGGCATAAGAGGTCTCTTCCTAAATCCCCCTAACTTGCTCACAAT
GCCCTTGTTGAAGAATTCTTCAGATCTGTCCACCGTCCACATCACTCTGAAACAATCAATCAATTATTGTCTCGCTGCTG
GGTTTGGCTCACGACTGTAAACATACCTCACCATGGTATCATCATCGGTGATCTCTGCATCCTCATCTACAGGGGATGCC
TCTTCTCGTACTCTAATTTCAGCTTTTGTTTTTGTCGCAGGTGGAGAGGTGTTTGTATCTTCCTGAGAACTTCTTTCAGA
TTCTGTACTACCTCTTGAGTTATCAGTAGACTGGCTACTTGAACAATCATTAGATTTACTACATGATGCTGCAATGCTAC
CGGAATGACTTCCTCCCTCTTCAGACTAGGATGACTGTCCTGGAAAATGGCTCTCTTTGTCTGTGATCTGGTAGCTCAAG
GTGAGTGATCTTCAGGTGTGACATTTATTTGCACCTCAGAATTACTAACATCAGAATTATTAGTTTCTTTATTTCTTTCT
TTGAGGAGGCATCGTACCTGAGAAATACAAAACTCATTAGTATCCCACACAGCAAAATGACACACTATCGGGTACTCAGA
CTTCCCCTGTGTAATTTTATCGTGGTCGTCATCCAATCTATCATTGGGAAGGGCCACAGAATCAAACAAATGACTGAAAT
AAAAGTATGGAAAAATAATTTTTTTGCAACCTAAGTAAACTCTATGGGGGCTCTCACGGGTCGTGGTAAGTACCACGGTC
TTTTAAACCCCTCGTGGAGTTAATACAAAATCAGTGTGCAATAAGAGCCAGAGAGCTTTTGACAAAGTAATGTTCACAGA
CAGCTTCACGGCCCGTGGAGTGCACCACGATCCATTATACTGCCCATGAACTTTATCTGAGGGGTGGCTAGACTCAAAAT
GTGGTCCACGGTTGGTTTCACGGCCCGTGGTGGTTTCCACGGTCCATAAAACTTATCATGGTCTTACACTTTGCCAAAGT
TCTAGTCGTCTTCTTCCCTCATGCATTAAAATACAATGTTTTAAGCATCAACCCCCAATTATATGCAGATTCACAACCCT
GGCATAACTTAAGCATTAACACGGTTCTTAATCAACTTAATTAAACCACATAGAATCACAACCAACTAGGGCAACCACAC
ATTCAACCCCATGTTATCAGACCCACATACAAGGATAATGAAAACACCCAATTCAACTTAACCCTCAACAATATAATATC
AATTAATGTATTTCATCAAATAATCATTCTTAATCTGAACTAATTCGAAGTACATCTACTTTATTTTAAACAAGGTCAAC
CTTGTAACAAAGTATGAAGTGACTTACTTGGAATTGAGAAGAAAATTTTGCTCAAAGTGAGTAATCAGTAGCCTTGACTT
TCGATTCTTAGAAACTTTAGGATTAGGGCTTGATTTGCGATGAAGTTGGAATCGATTGATGATGGGGACTGATTTTAATC
CTTAAAGAACTGTTATGGGAGAGAAAAGAGGAGGAAAAACTAAGCCTTTGGCGTTTGAAGAACAATATAAACGTTTAATT
GCAATTTTGGTCTAAACGCGGGTCGGGTCGGATATTAGTAGGACTGGGTCGTAGACAACGAGCCGTGAAATTGCCCGTGA
GGGGCATCACGGTTTGTGAAAGACTTTGTGACCCTAACTTAGACACTATACTTACCTGAGACAAACGACGGACCGTGAAG
TTGCCTGTGAAAGACATCAAGGTCTGTGAACCGGTCCGTGACCTTGAGTTGGAAACTAGAATTCATACCTGAGGTTCACG
AAAGGCTAGTCGGTTCATACAAGCTCTGATGTACCGTGACCCCTTCCGTGAACCTTTTTCTTGCAATTTCCATTAGCTCC
CTTAGATTGGTCCTTCAGTTGACAAACCGTGAACTTGCCCGTGAAGGGCACCACGGTCCGTGAGAATGCCCGTGAAGAGC
AGTCTGCACTCAGTTCCTGCACTTGATCTACCATTCTCTCCTGGACACATCAACACACAGTGACTCTATAAAAACAAAGA
AAAATAAAGAAAAAGGGATCATACCTAATACAATTACATCTTGGGTTGCCTCCCAAGCAGGGCACAATTTAACGTCGCGG
CGCGATGCAGGTTACCTGATTACTCAGACTTCATCAAGTTTACATTCCTCCACAATCTTCACATCTTCTGGAACACCCAG
ATATGCCTAGATTCACTGGCCATTAGCTTTGAACTTCTCACCCTTATCATTTTCCAGCTTAATAACACTAGACTGAAACA
CTTGTATTACCTTAAAAGGTCCAGACCATTTAGATCTCAACTTTCCCACAAACAGACGGAGTATGGAGTTGAAAAGTAAT
ACCATGTCATCAGGAGTGAAGGTTCTCTTTTCAATATGTTTGTCATGGTACAACTTCATCCTCTCTTTGTACAGTGCATA
CCTCTCATAAGCTCTCAAACGAAACTCATTCATCTAATTTATCTGATCCAGCCTCAGGTTTGCAGTTTCATTACAACTAA
GGTTTAGCTTCTTCAAAGCCCAGAGTGCTCTATGCTCAAGCTCAACCAACAAATGACATGCCTTTCCAAATACCAATTGA
TATAGAGACATACCAATAGGCGTCTTGAAAGTTGTTCGATATGCCCATAGAGCATCATCTAGCTTCCGTGCCCAATCTGT
CATGTTGGCATTTACTGTCTTTGCCAAGATCACTTTGATTTCCCTGTTGAACACCTCTACTTGCCCACTAGTCTATGGAT
GATAAGGCGTTGCAACCTTGTGCGGTTTAACCCCATACTTGGTCAGAAGCGCACTGAACACCTTATTGCAGAAGTGAGAA
CCACCATCACTGATAATAGCTCTGGGTGTGCCAAACCTTGAGAAGATATTCCTCTTCAGAAACCAGCTACAATCTTGTCA
TCATTCTCAGGCAAAGCAACGGACTCAACCCATTTGGACACATAGTCCACTACAACTACTATATACTTTTACCCATAAGA
ACTCACAAATGGGCCTATGAAATCGATGCCCCACACATCAAACAATTCCACCTCCAGAATATGTGTCATGGGTAACTCAT
GACGCCGAGATATAGCTTATTGCCACTGGCACACATCACAACTCCTTGCCACATCCATCACATCCTGATGAATTGTGGGC
CAGTAGTACCCACACTGAAGTATCTTGTGGGATGTCCGAGCACCTCCATGAAGACGACCTACCGGAGAGGAGTGACAGGC
TTTTAGAATGTGCAACATCTCAGCTTCACGAACATATCACCTAATTATGTTGTCAGCACACACCCTGTACAGATACGATT
CATCCCAAAAATACTTACCCACATTATTCAGGAACCTTTTCCTTTGTTGATATGTCAACCCCTCAGGCATCAAATCACTA
ACAAGAAAGTTAGCATAATCAGCAAACCAATGAATAAGATCAAGAGTTGCGGCTAATACCTTCTCATCCAGAAATGAGTC
ATTTATTTCAAGCTTCAGTTCTTCCTTCTTTTCAGCCTCCAACCTAGACAAGTGATCAGCTACCCGGTTCTTACAAGCCC
TCATATCTGTAACCTCAAAGTCAAACTCCTAGAGAAGCAACACCCATATGATCAACCTTGGCTTGACATCTTTCTTCGTC
ATGAGATATCTCAGAGCTACATGATATGTGTTAATAATCACTTTAGTGCCCAACAATATGCTCTGAATTTCTCAAAAGTG
TATACCACAGCTAGTAGTTCTTGTTCTGTGACTATATAATTTTGTTGTGCTCCATTCCGTGACTTACTAGCGTAGTAAAT
TGCATGGAACATCTTGTTTCGCTTCTTCCCCAATACAACTCCTAGAGCAGTACCATTAGTATCACACATCACCTCAAATG
GTACGGCCCAATCTGGGCCAATGATCACTGGGGCAGAGATCAACTTCTCATTTATGCATTCAAAAGCTCTGAGACATGCA
TCATCAAAGACAAAATTCACCTCCTTCTCTAAAGGCTTGCACATGGGGTGTGCAATCTTAGAGAAGTCCTTGATGAAACG
CCTATAGAACCCGGCGTGTCCTAAAAAGCTTCTAACACCCTTTATACAGATTAGGGCTGGGCATTCGGTATTTCGGTTCG
GTTTTGGTTTTTTTTTTTCGGTTTTTTCGGTTTTCGGTTCTTGTATCATGTGAACCGAACACCGAACCGAAATAATTTAT
TTCGGTTCGGTTTTTATTATTTCGGTTTGGTTTATATTATTTCGGTTCGGTTTTTGTTAGTTCGGTGGCTGGTTGTTGTT
GGTCGGTCGCTGGTGGTCGCCGGTGGCTGCTGCGTGCTGCTGATCGGCTGCTGCAGTGCTGCGTGCTGCCTGCCTGCTGG
GTGTCACTTGCGTGTTGGCCTGCTGCGTGCTGGTCGGCCGGTCGTCGTTGGCTTGTTGTTGATCGGCCAGTCGCCGGAAG
TGGGAAGTGAAACTGGAAAGTGGGAAAATAAAGTGACTGATGTGCGGCTAACTTGTAAGAAAAGATTGAAATTTGAAAAC
ACAAAATCTGAAAAGTCAAAAGTTTGAAAAGTAAAAAGCTAAAAGCTGAAAAGTAAAGTTTGACCTATTTTGTCTATATT
TTTATTATTTACTATTGCTAATTAATATAATATTAATAATATTATAAATATAATATAATATATTTCGGTAAACCGAAATA
CCGAAAAATACAAAAATTCATACCGAAAACCGAACCGAAATATCGAAAAATACAAAAACTCATACCGAATACCGAATCGA
AAACCGAAATACCGAAACCGAAATACCGAAATTCTTCGGTTCGGTTCGGTATTTCGGTTTTTCGGTGTTTATGCCCACCC
CTAATACAGATTGGCAGAGGTAAATTTTCAATCACCTCAATTTTGGCCTTGTCAACCTCTATCCCGTTATGTGATACTTT
GTGCCCAATGATTATGCCCTCATTTACCATGAAATGACACTTCTCCCAATTCAGCACTAGGTTGGCCTCCTCACATCTCT
GTAGGGCCCTGCTAAGATTCAACAAACAATCATCAAACGTATCACCTACCACAGAAAAATCATCCATAAATACATGTCCT
CCACCATGTCTGAGAAAATGGACATCATACACCTTTGGAATATTGCTGGTGCATTACATAGTCCAAATGGCATGTGTTTA
AACGCAAAGGTGCCATAAGGACATGTGAAGGTAGTTTTTTCCTGATCTTCAGAAGCAATTGATATATGGTTATAGCCAGA
GTATCCATCTAAGAAATAGTACCACCCTTTACCAGTTAACCTAACCAGCATTTGGTCCACGAAGGGCATTGGGAAGTGAT
CCCTCAAAGTTCACTTGTTCAGCTTCATATAGTCCATGCACACTTTCTATCCAGTGACTGGTCTTTGCGGGACTAACTCA
TTCTTGGCATTTTCCACCACAGTCATACTGCCCTTTTTGGGCACACATTACACTGGACTGACCCAGTGACTATCATAAAT
GGGATAGACCACCCCAACATCTAACCACTTGATTATCTCTTTCTTAACCACTTCTTGCATAGGTGGGTTTAGCCTCCGCT
GGTGTTCAATGCTTGGGATGTAGTCCTCTTCAAGCTGAATATTATGGGTGCATATACTCGGAGGTATCCCGGTGACGTTA
GCAATGGTCCACCCAATGGCCTTCTTGTACATAATGAACACCATGATCACAACTTGGACTTGTTCATCATTTAAATCTGC
AGCCAAAATCGTAGGTAAAGTGTTGTTAGCTCCTAAAAATACATACCTTAGGTGATTGGGTAGTTGTTTCAGTTCCAACA
TCGGTGGCTCCTCAATGGATGGTTTTGTTGGAGGACTTGGCCTTTTTTTCAAGTCTAGGTCCAATTTCTTTGGAGAATAA
AAGTGTGCTCCCATACCTGCAACGCATTCACGGTCTCTATATAGTCAGATCGGAAATCAACATCAAAGTTCATCAGCACT
GCAACTAAGGTTTCAACATCCATCCTCTCTTTGATGGATACTCTCATTCCTTCTTCATTAACCACCTCTAGTGCAAATAC
CACTTTCATATCATTTGGTTGCTTCATTAAACTGCAAATATTGAACTTTACCTCGTCCTTGTTAAGTCTGAACTTCAGCT
CTCCTCTCTCAACATCTACCAAGGCTCATCATGTTGCCAAAAATGGTCTTCCCAAAATGATGGGAACCTCAAAGTCCACT
TCGCAATCCAAGATCACGAAATCAGTCGGAAAGATGAATGTGTCCACCTTAACAAGGACATTACATAGGATTCCCACTGG
CCGTTGTACTGACCTATCATCCATCATTAACCTCATTGTTGTGGGTCTTGGAACTCCTAATCCCAATTTCTTGTAGATGG
CTAATGGCATCAAGTTGATGTTGGCTCCTAGATCACACAGAGCTTTTGCAAACTTAATTGACCCAATGGTGCATGGGAAT
GCACCTGGATCTTCCTTCTTCTGAACCATAGATCTGGTAGCAATGGCGCTTCAATGATGAACATCATTAGCAAAATCAAG
ACTTACAGCTCTTATTTGTAACCAAGTCCTTTATGAACTTGGCATATCCTGACATCTGTTCCAGGGCTTCCACCAATGGT
ATGTTTACTAAAAGCTGCTTCAACATGGTGATAAATTTTGTAAACTTTCTATCTTCAGCTTTCGTTTTGAACCTTTGAGG
GAAAAGATGACGTGGTCTGGGAATCTGTTGTAAAGGCATGTTTTTCTCGACCTCTTTCTCTTTTCCTCTCGCAGGTTGTG
CTTTAGGCTGAGGATCCTCTAAGTCATCTCCCCGTTTAGCTTCATTCTCTTCTCTGACAGCTTGCTCCAACACCTGTTCA
CGTTTAGTACCTGCAGAAATAGGGTCAGTAAGAACTTTACCACTCATGGGGGCGATGGCCATGCTATGTCCATCCTTCTT
AGGATTTTGGATGGTGCCATTTGGTAGTGACCCATTCTTCCTCTGATTTAGTGAGGCTGAGAATTGCCCCAACTGCTGCT
CAATTTGTTTGATGGAGGTGGTGTGAGAGTCCACCAACTGACTCATGCTCGAGAAATCACCTCTCATTTCTTTTACCTGG
GCATCAGTTGATTCAACTTTCTGGAGTACCTTAGCCATCATGTCTTCCAGCTTAGATCCACTAGAACTACCACTTGGCCG
GTCTCTATTAACTGGGGGGACATAAACACCACTGCGATCATTCCTATACCCATTTTTGTTCTGCCAGTTTCCCTGATCTC
TATTTGCTGGCCTATCATATTGACCATCCCTAGCATAATTCCGACCTGCGTTTCCAGAGTTGTAACCCTGATTTCCAGAG
TTATAATTCTGGGAGCCTCCTTGGTTACCCAAATAGTTAGCTTCCTCATCTAGGTCGATGTCTTGATCCTCTTACCTATT
TTGTTGTCCCACAACATTTACCTTTTCAAACTTGGCAACAATATGCTTTGTGAGCAGATCTATTTGTGTCCTCATATGTG
TCATGTCTTGGTCCCTTTCTTCTTCTCTCTTCTTCTGTTCAACTCAAAGCTCAAATGTGTATCCAAGCTCTCCTACCTCT
GCATCTCTAGTGTACCATGCCCTGTTATTCTTTGATACCTCATCCAACAACTGCATGCTCTCTGAGAATGGTTTCCTCAT
GAATGATCCTCCACAAACTGCATCAACAACAGGTTTAGTGACATACTTTAAAGATTTATAGAAAGCTTGTTTCAGATGCC
TCTCAGTAAGATCATGGTTAGGACATTTCTTCAGCTTTTGACTGAATCTCCACCAACTGTCATGTATTGCTTCTTCTGGT
AGCTGCTTGTGTGTACTTATCTCGTCCTTCATCTGCAGCTCTTTTGATTGTGGGAAGAATCGTTCCAGGAAAGCTTCCTT
CAGCTCAGTCCAAGTTTTGATGGAGTCGTTTGGCATCTCATTCAACCAGTTAGTCATCTCTCCAGTAAGAGACAATGGAA
ACAGGCTCAACCTCATCGCTGTTTGGTTAACCCCAGGAATCTCTTGTGACTTACAGATTGCCACAAAGTTCATCAAATGT
TGATTTGCATCATCATCAGCTGCACCTCTAAACATACCTTTCAGGTTCAACAATTGAATCATAGTGCTAGTGATTATGAA
CTTAACACCTGGAGGTAGTGCAGGTAACACTATAGCTCCAGTGGCTCCAGCTCCATCTAATTCATCATCATCTTCTTCAT
ACATCATGTGAGTTAAATGCTGAGCTCTACCTCTTGGGGCTATTGGTTGACGCTGGGGAGGGACTAATCCTTCCACTCCT
CTATTATCATCTACTACCTTAGGCTGGTTGAATCCAGCATTTTGCTGGACACCTCTTGCAGCAGCAACTTCAGCTTCTAA
GCCCAGTCTTTGCCTCTGATCCTCTAGTTCTTGTGCATTAACCATCTTCCGAATAGTTCTCCGAAATTCAGGGTCGTAAG
GAAGCAATGGAGCTCTTTTACTTCTAGTATTGAGTATGCACGATCGAACTCATCTAAAAGAGACACAAACACAGAGCAAA
ACGTAAAATTAGGAAATATAACTACAAATCAAATAAAAGCTAGTAATACACTTCTGAATTGAAATTTCCCGGCAGCGGCG
CCAAAATTTGATACATCCAAACTTACACTTCAAATAAGAAGTATAAACGATCGATGTCAATTTACAGAACTCAACGAGAG
TTGAGGTCGATCCCACAGATAATTTCTTTACAAAGAAGGTTTCATTGTCGCATTTATTTGAATGTCGTTATTATCTCCTA
AACAAATAACAACGGAAAGTAAATTAGGTCTGATTGAGGTGTTATAATTACCAAAACTTGCAGTCAAAATCCAAATCAAT
GACTAACAAACTATTTCGGTGTAGAGTTGATTCAGTTAATTAAGAGAAACCAGGATTGTGTTCACCATAACATTAGTTTT
AGTGTTCTTCCGTAATTGAGTTTTATGTGATTCACTGTTTACAAAATCATTGCGAGTTAATTTCATCTGACACTTCTCAA
TCTAATCAGACAAATTTCACTCACGTCTTTTCAGCCTTAGAGTGTTACTAACATTGACCCTCGCTTACAATGGTTTGAGG
TTAAAGTTCTTTTCTCTCGAACTTAAACTTTAACTCCAATTCATTAGCTTAGTTCAGCTTTTTCCTAATTGATATTTTTC
TCTCGAACAAATACCAGATACAGGCTTAATCTAATGCATGCACTCATCAGATTATACAGATAATGAAAGTTAAAATTATA
GATTGTAATCACTGAATGTCTTTCACTCGTTTTACGAAATTACAATTAAAACTTCATCTTGGATCACACAACCCCAGTTG
TGGTGTTTATTCACTCATGACTTCACGTAAACAATTAGCAATAAGGAATAAAAACATGTTCAAAATGTACTTAGGAAAAT
GAGCAAATCAATAATCACTTCGATAATCTGTAAACTGGAAATTTGAACTTCAAACTGAATTCAATATCCGAAATCACAAA
CTGAAAATAATAGAAATGCAGTCGTCGTTCGAGCTAAGATAAGATAATACATAAAAACTGACCTAATTAATTCAAATAAA
ATGTTTAACAAAGATTCCTACTCGAAGTAGGACTAAACTGTCGCGTTACTTCACGCCCACTTCTACGGCCTGTCAAGGGC
TTCACGGTCTGTGATGCCCTTCGTGGCCTTCACTTCGACTTCCTAAAGATTGGGTCTTCAACGCCTTATCACTGGAAAGG
TTACCACGAACAACATCACGATCCGTATTGTTCTTCACGGCTCGTAAAGGTGTCTGTGATCTTCACTTCAATTTTCCTAA
GTTTGGTCTAAAATGCTAACACACTGGATCAGGACCACGATCAACACCACGGGCCATCATGTTTACCACGGACCGTATAG
GTGCCCGTGGTCTTAACTTGGCCTCCATCACTTTGTAACTTCCCTTAGTCTCTTCATTGGTTCCACACCACGATCATTAT
CACGGGCCGTCATGTTGACCATGACCCATAGAACCTTCTGTGGTTTTCACTTGGTAGTTCATGCCCTCCATCTTCTCAAT
GCCCAAACATTGCATCAACCTCACGGGCTCAACCACGGACCGTTATAAAGGTCAAGGTCCGTGAAGTTGGCCGTGAACTT
TACTTGATCATCATCAAATTATGCTTTTTTTCAGTTTTCTACCCAAGCTAGATTTTTGCATACGCATTCGACAAACATAT
CAAAGCATACAAAATTACACTGAATTCTAGTATTAGTTCCTAGTTTTCAATCATCAAATGTGCCAAGATTTTGCGGCACA
TCAAATCACATGGCTATCTCAATAAGTGAAACACATGCAAGTAACTACAACATTATAAAATAGGCATATACCGAACATAT
ACAATATTAGTCATCTTTTCAGGATCAATGCAGCATCCCACATTCTCAATAATACACATTGGTTATCAATTTAGAGCAAC
ATACAGTCCTCTAATATCAATCATCATTAGATATGAACGCAATCATCACAAGTAGATACACAACACAATTCAATGGTCCT
CTCATGGAACCCACACCCAAACTGTTAGCATACCGAAACGTTGTACTCGATCCAATGTTTATGTCGGAACGTGGCAACTG
ATCCCATATTTATTCCAGAACGTGGCAACCGATCCCAGTTAGTGTGTAGGATCGTGACACCCGCCCATTCAACAAACCAC
AATCACAATGTATATTCTCACAATCATACAACAAGAGGTGATTCATGGAATACAATTATTCAATTATCCTCATTTATGAT
TAGGTGATCAATAATGCAACATTCACATACATACATGCATTATAATGAAGCAATTACAAACATATATCACATCAACATGA
AATCACAACCATCACCTACCTCGAATCCAAGCTTGAATCCCCTAAGACACTTGAATCTTCCCTTTCCAGATTCTTTCCGC
TTGTTCTAGGTCTACAAACAACAATTTATATGCAAGGATCAACAATCAAAGGTCTAATTATCTGAATTATAACAAACCCA
ATAACCCTAGACCAAACTCTTGCCCCCCATACTCATTTTATGGCTTTTCCACCATAAATCACAATCAAAACCCTCCCCCA
TTGATAATTACCCAAGAAATTAAGTTCTACGAATTGAAACATGGATTCGGAGAGTAAAAACCTTACATTTAGCCTCAAGA
ATGGTGGAAAACCGTCAAGAAAATACCTGGGGTCGTTCTTTAGCTCTCAAAATCAAAAAGTGCAGAATAAAGACGTTTTG
AGGTTTATTTACGACTTTAAGTCGCGTTTGGCCCGCCATAACGGCCCTCACCCTGCTACAGCGGCACCGCCAGAGCGACC
AGAACCACCGCCAAAGTGGCTTGCACGAAACAGTGAGTTATTTTAATAATTTCAAGACCCCTATTTCACAACACACCTTT
AACTCACGACACTCAGAAAATACCCGTTCACGCTAAGTTTAATTTCGGGAGTTCTAATCGTCCGAATTCAATTTCGTAAA
GTCGTACGGGTTTCTTAACGTCTTATCTATCTACTCATGATCAAATTCATAAATATATCACTCAATTGCTACCAGATTTT
CCTAGACAAGTAAAAGTTTTCTGGCCCCAATTTTTTCCCCATTAGCTTTCCCATAACGACGAAAATTAGATCGTTACAGT
ATGTCCATCTTTAGAAGATGCACACAGTAAAATAAAAATGATTAAATTGCTTAATTTTTCCTATAAAGTTTGCATGTAAG
CAAGATATTTATAAATTGTAAACCTACCTAAAAATAGTAAGACATAAATTCTCTACGGGTAGTCAAACTCTTCTACATGA
CACATGCATGCTTAATGAAAACATAATAATCCATTTAAGCAGTTACGAAGCATGAGTATACAATTCCAAGTTCTAACAAA
GAATTTGCATACTTAATGTTGTGTCGTAATTTTTCTATTTTTAGAAAAAATCACCTTTTGAAATGATCTAAGTATAAAAC
AATTTGAGAAATACTTAGAAAGAGTCGCCACTTAATTTTTAAAAGAAATTAAGAAAACTTATAATTTTCAAAGATTTAAA
CAGAAAAAATCATTTGAAAATACCAAAGAGGGTTCGGGGTTCAATTTACACTTCGAGAAGGGTTTAAGCACTCGAAATGC
CCGCTAACATGCGGTTGACCTGCGACTTGACTTAAAATATATATATTTGACTAATTTTTAGAAAAAAAATTGATTTAACA
TAAGAATAATAACTTACAATTTTTGGTTAACTAAAAAAAAAGTTAAATAAGTGACACATTTATTTTATTTTATTTTTAGA
GAAAAGAGATCCAAAACGAAATATTTGACTTGAAATATAAATGATTAGAATGTTAATAAAACTAGATTAATTAGAATAAC
TTAATTCATTTTAAAATAACTTAAACCAATTTTAATATAAAACATGAAAATTATTTCAAATTAATTGAAGAATAAAAGTT
TTGGCTAACCCTTTTGAGAAAATGACTAAGCAAGTATTTATTTATTCATTTACACTATAAGGTTAACTTTGAGAAAATAG
TTAAACAAAGAGCGATTTATTTTTTAGAAAATGGAACCTTAATTGAAATATTTGAATTAGAGATAAGCAATTGGAATTTT
AATGGAATTAAATTAATTGGTTTTTATTTGAATCATTTTTTTTGGTTTATAAAAAAAAAAAGAACTATTTTAAACTAATA
AAAAAAAATTGACTAAAGATTATAAATGAAAATACAAGAGTTGATAAAAATAAGATTTTGTTAGAAACAAAACAACACAG
AGAAATAGTTCGTCTTTTGGGGAATTCGACTAAGTTGATTTACGATTATAAAGTTAGAATTAAACAACAAACAATAAATA
ATCACAATTAAATAATTAGCGAGTAAGGAAGAAATTTCAATTTGGGCCTCCCTTTGGGCCAAATTCGCTGAAATTTGGGG
CTTAGGCTTAATTTTCGTTTTTGTATACACTATTTGTATATCAGTGTATATCGGATGAATACTGCCCATTATTTTGTATA
TAAGACTATATACCGAATGTATACAACCTAATTCAACTTCCAAAACACCTGTTTCGATTTTTGAGCTCCATATTTCTGTA
TTACGACCGGTATACCAATGTATATTTAGTGTATACAGGCTGTACACAGTCCATTCCCTTGGACTTTAGGACCTGCAACC
TGTTTTTAGTTCCCTGTAAACCTGCTTTCAATTGTATTTCAGCTTCCCAAAACTCCAACAATCAACGAGAAGGCCGACTC
GATAACGGAAGCATTGGACCAAAGGCCCAACAAGAAAATGCAAAGAGAGGAGTTCATGGCGAACTCGGGCAGATTTCACA
TGCAATAAAATGAGAAATAATATCAGTACCCAATAATAATATCTCCAAACCATAGCTTAATGATGCTTAACCAATCCCAA
AATAATAAATGTGTCAAAGGGAATTACCGCTTAACTACTCAAGCTAAAGAAAATGAACAAGTAGATTAGATAATTACAGC
AAAACAAACCATAGATCCCAAGCAGAAGAGAAGGCAATTTTAAAGGCCTAAAAAAAAATGATTCCATCAACCCACATGTT
CTGTAAAATCTCACTTACACATTAATTAAAATTCATTAAGACATAAGCTCATTTTCTCATTACAGTAAACTAGTACATGA
GCCATATAGCACATAATCAACCCACCGTTATCGACCTTATACTAAAAGGAGTCAACACGTCATATACGTGAAATATTAAC
GCCAACATATTCGTGCTTCAAGTAATCTTAAGAACAAAACTTAAACTCTATCACACTAAAATAAAAGTTATACGAAAAGT
GGCATAGACTTATCAAAACGGGTCATTCTAGGCAGTAGAAAAATTAGTTGAGATTATGTCCTTGCAAGGACAACAACATC
TACAACAACAAATCAGGAGAGATCATACTTCAAAGACAAAGCAAAGCACAAGCGAAGCACACTAGTTTAGCAACACACTC
ATGAAAGCATCGAAGTCTAGTATCATTTCTAAACCTACAAAATCACCTTAAATGAACAGAACTTACTACATATTGCGACA
TTCGAACTGTAATAAGACCTAACACATTATTTAAAACAATAACAAAACAACACACATGATTCGAAAAAAAAAAAAAAAAA
ATGAAAAATGAAGTGCGAGTGTTACCTTGTTTGGAGCAGCGACTGGAAACGGAAACGAGAAGGGATGAGCAACAATTTTC
ACACCAAAACACGACTTCGAGAAACTCGAATGAACGAGACAAAAACGATCAAGAACAATTTCAAGGATTTTTGTTTTAGA
TCTATTTCTTCCTCTCAATACTTAGCTTTTCTTTTCTTTTTTCTTCCCCTCCCCGTAAGCAATGATCAAAGAGATGATTA
TATAGCTGAAAAATCCGAGGAAATCGGGTGAATTTTTCAATTTTAAATTCGGACTCCTCTGCCTCTTTTCAATCCAACAG
TGGTAAGCTTTGAAAAAATCCCTAAAAAATGGGGGAAAAGGGACGTGAGGGTGATGGGGGGTCTGCAGGGTATGGGTTTT
GGCAGAGCAGTTGGACGAGATTTTCGGATTTGGGCTGGATTTCTCTGGGTTGCGTCTGGAGGAAGAAGAAGAGTATGGGC
GGTGGGGTTGGTACTGTATGGCGTATGGTATGATGTATTTGTATTGTTGAATTGTAAGGATGAGGGGGTGGGGTCGGTTT
TGTGATGCTGTTGTGTGTATTATTTTATTGGGTTATTTGGTATTGTTTGTATGGGGCATAATTTTCTTTTGTTTTGGGCT
GGGTCAGAGGGGAAATGGGCTGCTACAATTAGCAAGGATAAAGGCCCAAAAATTGGTTTGTTTAATGGGTTTAAGGTAAG
GCAAGAAATGGCTAAAAGTGCGATACAAATTAATTAATAAGCTTCTTTATTTTGACGAAATAAAATAATTAACATAAATA
TAACTAATTAATGTAGGATATAAACTATTATATAACTAAAATAATTAGAGTTAATATCTCAAAAGATCACTCAACTAAGA
GTTTTTATCTTACAAAATCATTTGCCCTAATTTAACATTAAAATCTAACGTGACAAAATAAATTATTATTATTTATATTA
TACATGGACCCCCACAAATTTTTATTTTTATATTTTTATTTTTTCACCAAATCCAACGACAAACTAAATAACGAATTCAA
ATAGATGATTAAATATATTTTATCGCGCATTTTAACAAGAAATTAAACTCTAAAAATATTTATGTTATAAATAAGAGAAA
AATTTGTTACTAAAGTAATAAGAGGACGTTGGCCTGGCAAAACACATCACAGTAAAGTCAAAATAATATGATATCAAATA
ATAACTTATTGATAAAATAAATTAAAAGTCAACGAGAAAGAAATAAATATTGCACACGCATTTGGTAGTTGTAAATTTAG
TTATTACCGTATGCTACTTAATCGATACGTGTTTCAAAAAATAGATTTGTATCATTTAACTACAATTATTAATCATAAAA
AAAAAACTAAAAACGGTAGATCTCATGCTAAAATGCTGAAAATATTTACTTACCAATCAACCTAAATACACTATTTTAAT
TTGGGAGTGTATGGGTGGGATGAAAGATATTAATTTTCCTTAATTTGTTTATTTGATTTGGTTGAGTGATTTTTGAAAAA
AGAAAACAAAAGTCATAAGTTGAGTGATTTTATTGATACAAAATAAAGTTTAATGACTTTACAATATAAATTCGCATAGT
TGAGTGGCCTTTTAAGATATCAACTCAAATAATTAACCAAATATTTAATTAAAGCAAAATCTTTTTTTTTTTTTCAGACG
ATTTTCGAATATTTATAAAATATACTAATTTACATACATAATTATGTAAAACATATTGTTATTTAAAAATTATAACAAGT
GACAAACTATTTGAAACAACTTACAAATTATTCTTATTTATTTTATTTATTTTATTTTTTTTTCGAAATTTCTAAAATTA
ATTACTTTAAATCATTTGAAAATTAAGAAGCTCGAAATTAATTATTATCGGGGAGGGTCAAAATTAGGTGTCAACACTTA
ACACCCATCTTTATGGTTGTCCATCTAAACTTCTTGGTTTTCTTCTTGTGATATCCTGTAATCTGAAAATGATAATATAC
ATTATACAAAAAGAATTTACTCCAAAACAAAGAATAGATGATATTGATCAATAAACTATTTAGTTTTTCTAGTTATCCTT
GTTACAAATTCATACAAACAAATTTTAGATGCAACAAAAAGATTTAATAAAACCTTAAGGAATTAATTACATGGATCATG
AGAAAACAAATATTTATAAATGCTTCCCACTATATGTATACTTATTTGATGAAAGTTGACATCACAGTAATGTAAATGCA
AATAAAAATGTTTAAAAACAATACTCCAACATAGCGACATATTACTTGTTAATTCTGTTTAGTAGTAATATAAATAATAC
ACCTCTTGATGAACTGATCAACAAGGTATAGAACTCTTGTGAAAAGAATAAAAGAAAAAGAAACAGAAACTTGTTAGTTA
CTTTAGACAAATTATCAAAGACCTTAAGTTAAGTTAACTACATCAGTATAGGTAGGTTTGTTGTAGAACATGTTTGATAC
TCTGAATATCAGAGAAATTTGTTTAGTTCTTTCCTCTTCCTTTTTGTTTCATAAGAGGTGTTTGAACAAATAAATAAATT
TCAATACAAAATTAACAAAAGAAAAATATATGTATCATCTTTCAAAAAATATTGTATTATATATTGAAAACAAAAGAAGA
AGAAAGACACAAATTCATATAGATAAAGATGTCCAAATCAGTAATCTCTAAGAAAAAAAAGGATCAAATATAAGATTCAC
ATAAATTAAAAATTTAACCTCCAAACGGAATCGATCAAAATTAGATGGTTTAGGATGCTGACTCGAAGACGCTTTCAGTT
CTTGGCAATATTTCACTAATTTTCTTTGGTAAAGACCAAGTGGACTCAGACGAAAATTCATACAGATCAAATTTTCGTAC
AATTGCAGAGAACTTGTCGCTCAACTTCACTTCTATTGACTCAGACAAAAACTTTGATGGGTTGAATTTTCGTACAATTG
TGAAGATCGATTTTTCGTACAATTGTGAAGTAAAGGGCGGAACTACTTTTGGTACACTATTGTAGCACACGTGGTTAACA
ATGTTGTTAACAGTGTTCCCTAAAGAACATGGTGTTGCCACATGTTTCTATGTAGGGGAGAAAGTACCAATTTAGAGTAC
CATTTAGATTGCTTTTGGTATAATTTGTTGGTGTTGTGTTCCAGGTAGGGTAGAAAGTACCAATTTAGGTTACCATTTAG
ATTGCTTTTGGTACAATTTGTTGGTGTTGTGTTCGTCCTGCCTCTTTTGGCTTATAAATAAGAGAAAATATGATAGACAT
GAATAATAGTATACTTTTAAAAATGTCACTTTCAATACTTGTATCAAATCAATACAAATTTTTGAAAATTGTGGACTAAA
CTCCATGAATAATGCTAACCGGCGACTCACGAAAGCCTAAAGCCAAATTTAAAAAAAAAAAAAAAGATTTTCTGTTATAT
TTAGTATTTTTGAAAATTTATATTTTATCCCTATTAATTTTTAAAATTTACTTTATAATATATCTTATAATAATTCATAA
GACACAAATTGACATATATAAATTATTGTACGTTACATAACACCACAAATATTTATATCTTAGATAAGATCTTATTAATT
TTAGTTTTGAAAACATTTTTAATTGAACCAATTGTTACACAAACTATCAAAGATAGTAAAAATATTTAAAAATAGAATTA
AAACTTCGCATGAGTATGTCAATTAGAGTGTCATTTTTACTTGTATAATATTTCATACTAGTAAAATTATCCACGCTTCG
CACAAAAATTTAACATCACGAAATTTATAAAATAATACTTAAAACCTATTAGTCCTTAAAACTAAAACACTATATTATCT
TACATACAAGACTACGTAGCAACAAACATTAATAATGTAAAGGAAAATGAAAATTATTACATCTTATCATTTATCCTTAA
TAACATAAGCATAAATTAATGACAGTAAAAATACATACCAGGATCTGCAACATAAGCAATGGTGTCAGTGAGCCACTCAA
CAGGAGCAAAGTACATAAATATTTAATTGTGAAGAAGAAGAAGAAGAAGAAGAAGAAGAAGAAGAAGAAGAAGAAGAAGA
AGAAGAAGAAGAAGAAGAAGAAGTTCAGAATTTTCGTTGTTTTAAAATGAGAGGAATTCCCTCTATTTATAGACAACAAA
GGGTAGTGTGAACAAATGTGTATTATGCCTTATCGGAAAGGTTACAACTATTTGGAAAAGTTGTAACACTTCGGAAAGGT
CATAACCTTTCATAAAAGTCACAACTTTTCATACAAGTCGCAACTCTTCATAAAAGTCGCAACTCTTCATTAAAGTCGCA
ACTTTTCATAAAAGTCGCAACTTTTCATAAAAGTCGCAACTCTTCATTAAAGTCGCAACTTTTCATAAAAGTAGCAACTT
TTCATAAAAGTCGCAACTTTTCATAAAAGTCTCAACTCTTCATTAAAGTCACAACTCTTCATTAAATGTCACAACTTTTC
ATGAAAAGGAAAGGCTATTTTTGAAAATAAATAAATTAAAAGGAGATTCTGGTTTGTGGTGGCGCCACGTAGGCGGGCCT
AAGGTTCTTTTATATATATATATATATGATTACTTTTAATTACAAAAATAGGTTTAAATCATCAATATTACAATGGTTGT
TACGCTTTAGAAAACATTCAAAATTAAGACAAATATACCTCTGAACTATCGTAAATGGTATGCAGATACCCTTTGTTATA
CTTTTGGGACATTGGTGCCCCTGCCGTCTAAAAACTAGAGCATATATGCCCTTCACTCTAACGAAAGACTAAATAGGGAC
ACGTGGCACAATCTTATCCGTCGATAAATGTCGGATCGGTGGATAAGATTATAACACGTGTATGTCCGTTAGTATAATGG
GTATACATGCTCTAGTTTTCGGACGGTAGGGGCACCAATGTCCCAAAAGTATGACGGAGGGTATTTGCATACCATTTATG
ATAGTTCGGGGGTATATTTGTCCTTTTTCCCTTTTAAATATAAGGGAAAAGGGTTTGCTATACCTCTCAACTTTGTCATT
TAGAGCTGATATACCCTCATTATAAAAGTGGCTCATATATACCCCTATTGTTATACAACTGTCTCACATATACCCTTTTC
CTCTAACGGAAGCGAAAAAATTAATTTTAGTTTGATTTTTATTATTATTATTTTTAAAATATAATCTCATATGGGTATAT
TTAATCCTCCTCAAACATATATTTTTTTTAAAAAAAAAATTGTTTCAATGACTAATTTAGATTTATTATTTTGATGGTCA
AATTTATTTAAGTTTTGCTAATATTCTTATAAAATTTATTATAGATGACCCAATTTTTTTCTTCAAATACAAAAACTAAA
TTACAATATATCCGAAAAATAGTTTTAAATTATAATATAGCCACAAAAAAATAGTTTTAATTTTTTTTTCTTTACACTAA
GGAATGAAAGAAAAAATAAAATAAGAATAAGAATAAGAAACTCAAATAATGATAATCAAGAAGTCAAAAAATAATTTATG
TCCGAAAAAATTAAAATATATACCTTGAAATTTGCTAGAAAAATCATATATACCCCTAAATAATTTTTAAAAAAAAATCA
AAAGTCAAAAATATAAATTTAAAACTAATTTTTTCACTTCCGTTAAATGAATGGTATATGTGAGCTCGTTTTATAATGGT
AGGGGTATATGTGAGCCGTTTGTATAACGGTAAGGGTATATATGAGCCACTTTCATAACGAGGGGCATATCAACTCCAAA
TTGCAAAGTTGAGGGGTATATCAGACTCTTTTCCCTAAATTTAATTATTTGATATTTTAACTAGTTTGAGCTTGAAATGC
CTAAGAAAGCGCCTCAAAGAATTGAAGGCAATCTTACAAAGACAATGTTAAAACATGATTAATCTAAATTGAAGTGAGTT
AAACAAAATAAAAAGTAAAAAGTAATCGCACATTTTAATCATAACTACATCAATTTTATTTTAAGAAAATGATAAAATTA
TGAAAATATGTTAATAATGATTTGTAAAAATTAACAACAAACTATTAGAAAAATTCAATTAATACTAACAATAAATATAT
AATTATTTAAATTTGTATATATTAACATTGAATAATTTTAAGGCCCTTAATTTTTTTGGGCTAAAACCATTCCTTTAGTG
GCTTTAGAATTGAACCGCCCGTTTCGACTAATCTCGTTTTTCTTTCGATTGGAGACGTGATTTTGATAAAGGTTGTCATG
GAAAAAGTATTATCGCTTTTGGAACTAGATAGAGCTGGTGGCATTCTTCGTCTGGATATTAGCATCTGTGAAGCTGAGAA
AATTGAGCATAATAAATCAAGGGTTGTTATTGGCGTATTTCTCGAACTAGGATAATTTGAATTTCTTTGTGATTCGAGTA
TCGTTAGTGACATATTTCTTTAACTAAGATGATTTAGAGACTTGATCTGGCTAACAAGATGTGTGAATCTTCTGTAAGTA
TTTAATTATTAAGAAGAATCTGGCATATCTTGATTAATGAGTATGCCAATAGTTAGTGGAATATTCAAGATGCCTTTCTA
AGGGAAGATATTAAATTTTATATATATATTCTAGGGTTTAAGGTAGAATAGCTTCTAAAAATCTCAACTGGAATCAGATA
TATCTTGTCCCAACTAGAATTGAATGACTGATAGAGTCCAAAAAATTTCAATGTCTACACACTCATTACTGCAATTCTTT
GAATATAAATTACAAATTGGACAAGGAGAGTAGATATTTACAGGAACTACTTCTTGTGTTGCCTATGTCGAGAATCTCGA
ATTGGGTCCTGGTGCATCCAGATTTTTATTCATACTCTTGGATATCCAAAATTTTGATGTTCTTTATTCACTCTACAACT
AGTTATTACTTGTTAGTGAATTCATCAATTTAGTATCATTAACAATGACACTACTACTTGGGATTGGGATAATATGATAA
GTAAGTACTGAAGAATAACATTCTTATTGTAATACAGAATGAAATCTCTCTTTCTAATACTCCATTATTTAGAATGAAAA
AGAAGCCTCCAAAATAATTTTGCTCGCGTGTTATAGAAAATCTCAGGGTAAACAATTTTAGGAATCATTCTTATCTTTTA
TTGAGTTTCCAAAATGTGCACTATCCTCGTCGAACTAGGAAGGACAAAACAATATTTGGGGTGATGTAGGGGAAAAGAAG
CTGATTAGGCTGCACTTTGTGTCTGTTATTTTGGCTAATCGCTTATTAGGTATATTAGTTTGTTATACAGGCATCAACGA
TGTTTACTGCTCCCTGTTATCCTTGCTGCTACGTACCTTATGGTCAGCCCCATGTACAGAGCAAAAAAGGTTGAGAAGCT
ACTTTTCAAACAGGTATTCCCTTGCTGGATACTAAGTTATTTATTGCATACCACTTGTTAGAAGGAATGATGGGACATAT
CTGTGTAATCGCCGCCTTGAAAAACACAAATTTAAGAAGCATTTAAAAATAACAGTAATTTCGCTGGCTAATTCACCTTC
CTCTGATTCATGATAAAGAGAATGAAAAAGTGGCTTTGCTTCGGTGGTCACAGATAGACTAAGGGCAAAACATTAGTTAT
CTGAATTAGGTCTTGGCAATGCTCCAAAGAGTCCTTGGTGTTTATTAAGCTTAGCTTCTAAAGAAGATGATGTGCCTGAC
AATCGTCTATCATGGTGTTTATTAAGCTTCACTTCTCAAGCAGAATGATCTCTGCTTTGATATGATTGAACTTCACTCGC
AGAGGAATAAGAATATAAATCTGCCTACATTCAGACCTAACAAGATTTCTCCTTCGCAGCAATTCTGAAAACAAGGAATC
ACATCCCTGTTACTATACTCAGGAACTGACACACGTACCACGTAATCCTCGTGTCTCCCTCCCAACATAAGAGGGATAGT
TGTAGTGCAGTGTAAGCTATATCCTCAGCAATGGTGAGAAATGCTGTTAACTGAAATGGCATAGATGACAGTTTTTTTTT
TCTCATGAGAATTATGTGGAAAACTGAATGAACTTTGAGATCTATGTGCATTCATGCCATTATTTGTTAACTTTGAGATT
TATGTGCATCCATGCCATTGTTTTCTCATAGATGACAGATTTATTTTCCTAAAGATTTATGTGCATTCATGCTATTATTT
GTTAACGAAAAGAACTGTGAGAAATGTTGGCACCTCACGTGTGCACGAAAGTCCTACATACACCACTCTTAGAACCTTTT
TTACACTGCTTGTGTGGTAGAAAATGCTTCCATGCCTGTTTTATCCACCGCAAACGTTGAATCAATGAGAAAAAAAAACC
TGTTTGATCATAATTACACAAACCACCTTTTGCCAATACCTTGTTCCTCTCTAGTTTCAGCAAACTCCTCGATACAGATG
AACGTTGTATCAAACGCTTTGCAGCCGCGGTACTACCATACAACAGTTAAAGAGATGATCTTCTAGCCCTATCTGGAGGC
TGTTTAGTTACTATATATGCATCATTTGCCATATCTTCATGTTGCGTTGTTTGAATTTCCTGGGCTGAATTGGCTATAGA
CTAGCTACATCAGCTACACGTTGCGTTGTTGGAAACCAGCTTGAGGGATTCAAGATGACTTAGAAACTCTAATCTTGGAA
AAAGAACACACCTACCCATTCCATGAATAACCAAATGTTCCTGACAATATGCAACTCAACTTTGGCATAGTTCTCAAAAT
TTTCTCTGCATCTTCACCATAAGAGAAATGTAGAGTGGAAAAGGTCTCCAAATTAGCTAACTGTGATTTAGCAAGTGATT
CATCCATGTTCCCCTTGGAGCTCCCACCTTTTTGCTCCCTTGGTGACTCGAACTCACAACCTTAAGGTTGGAAGTGAGGG
TGCTTACTATCCGAGCAAAACTCCCTCTTGTCTATTTGCTTATGCCTTATGGTGACTAACAAACAAATTAGAATTTTACT
TGGTAGTATGAGTTTACAGTAACCAATTTGTATAACAGAAATACAAAACATCAATGACCAAGCGATCTTTTTACACTGTT
GGAATCAAACCATTCTCAGAATCAAGATAAACTATATTTAATCTTGTACTACAATCTTACCGATAGTATGTCCAACAATC
TCTTACTTCACCATTACAAATGACAAGATATAATGTGTATCTACCTACAATGATAAACTTCCCGCAAGATTTGTGCAAGC
ACATCACCATTACAATGACAAAGCAACCTGTTGCTAACAAACATCTGCTCCTAGAGTATGACAAAAAGGAACATGAGGCA
AGATAATACTTGAGATTCACGAGATCCGTTCTCTAGCAGATTTATATCATGTCTCAGTTTGAGGAAACTGAAACATCATC
TGGGGTAGAATGAGCTGTGAGAAATGTTTGCAATTGAAGCTGAATCATCTCCATGGGGATGAGATGGGGTATCCCAAGGG
TCATGAAGCTCCATAGTTTTCTCATCTACAAAGGGAGGATTAGTTGGTGCAGGTAACTCTTCTTCTTTCTTTACTAGCAT
CTGCAATGCCTTAGACATAGACGGTCTTAATCCCGGAATCTCTTGAGTGCACAAAAGTCCTACATGTACCACTCTTAAAA
CCTCCTTTTTTACATTGCTTGTGTGATAGTTGTGCAGCATTAGATTTGGATCAAACAGTTCCTCTACTCTCGCATGCTGA
AAATGCTGCCACGTCTGTTTCATCCACGACAATAGTTAAATCAATGAGCAAAAACATTCTTGTCTGCAATTGTATAGATT
CAAGTAACTAGAAGAATTGGTTCACAACTTACAATGGAAATTAAACTGTCAGCGTATTCAGTGTTTTTGCTTCTGTTATT
CTGCCTTCCGGTAACAATCTCCAATAAAAGAACACCAAAGCTGTAAACATCTGCCTTTTCAGTTAATTGACCATGAGCTA
AGTATTCTGGTGCCATATAACCTCTGCAAGGGAAATAACAGAAAATTAACCATATGAGATAACTAATTACACTGCTGGCT
GTTAATGTTTCGCGAACACAAGTTTTGAGCTATGATTTATATGGTAAAAGTAAGGAATCACTAACAAAGTCCCAGCTATA
GCGGTGCTTATGTGACTCTTGTCTTCTTGGAAAGACCTGGCCAACCCAAAATCAGCAATTTTTGCTCTGAGCCTCGAATC
CAACAGGATATTGCTGGCTTTTATATCTCTATGAATAATCCTCGTTCTATTGTTTTCGTGGAGGTACACCAAGCCTTCTG
CAGTCCCTATAATGATGTCAAATCTTTTCTCCCAATTCAATGTTTTGCCTTTGGTAGAGTCTGCCAATTTCAACATACAG
GGTGAATTCTATTAATTTCATGCCAGTAAGAATCGAGTGTGTCAAAGTCACAAAGTCTTCTACATACCAAAGATAAACCG
ATCAAGACTCTGGTTCGGGAGGAACTCATATACAAGAAGGCTTTCAGGTCCAGAACAGCTGCATCCTAATAACCTTACTA
GATTTTTGTGCTCAACACTGCTAATAATATTGACTTCATTGTAAAAATCTGCAGCTCTGTGTTTGTTGTTGAAGAACAGC
CTTTTGACAGCTATCTCTCTCCCGTCTTGTAGAACTCCCTACAATATAATAAGCATATTATAGATTTACTCTGATGTGAT
TATGTGAATAATGTCAACAAGCTAAGCATTTTCAGCTCACTACCTTATAAACTGTGCCAAATCCACCTTGCCCAAGCTTG
TTCGCCTCATCAAAAGATGCGGTGGCTTTCTCAAGAGTTGAATACTTGAAGTTCAGGCTGCTGTCGTTAAGGGTCTTCAC
TAACTTCTCCACATCATTGGAACCTGAAAATTTCGAACTCCTTAGTTGCTTTAGGAGACATTCAAAGCTAAAGCCTTAGC
TGAAATATCACCAAAATGTTTTACCTTTTCTCTTCTTCTGTATTTGTTTGTTCTTCCACATATAAAAGGCGATAATAGCT
CCCAGTACGAAGACGACCACAGCACTAACAACAGCAATTACAATCACTACCACTGAAAATCCATCAATATATCAGCTACA
TGGTCTAGATAACAGTTTCGGTGATTGACTTAAAGGAAAAAGGAAGAAGACAAAGTAAAGATTACCATTTGGCGATGAGT
CTTCACTGCTAGCAATGGCATTAAGAAAATTAACATCCGAGTACCTCAGGAAGCATCCAGTGTACAACGCTCGTCCTTCT
GACCATGGTAAGCACCCCATCATGGAGGCAGATGCATTTTCCAAACAAGCTCGGCACGAGTTAGCACTCAGTGTTTTCCA
GCAATCAGCTAGGACATAAGCTGTCTCGTTCGTTGCCCCAGGCACTGCCAATTCAGCACGGGCATAGCCATTATTGTTTG
GTGCATTAGTAACCGCCTGCTGAACAGCCCGCCTAGCCGTTTGTTGGAACAAAGAATCCTTTCTGGTTCTATTTCCACAA
ACATGTCTGTCCTCAGGTCCTAAATACTGGTGATCAAACGTGTAATTCTCAGCCCGCATAAAGCATCCATCTAGATAAAT
TCGACCTCCATTGAAAGGAAAACATTGAGGAAGGACAGTTCGAGCTTCAGCATAGCATAGGACACAGTCAAGTAAAGAAA
GATCCCCATAACACTGTGCTAGTCCATAGTTAGCATCCGGTCCACTCCCGGTGAGTGCTATTCCATAGCCTTGAGTTCTC
ATTTGATCACTTATCGTTTCCATTGTGGCAACAAAATTCGGGACAAAAGTTGTTGTATTATGTTCAAGTTGCGTACTACA
TATGATCTGGACCGTCTGAGATCTTGGTTCTGCCTCTGATACATTTGGTAGAAGTAAAATCGACAGAACGACAAATAACC
TATATGCAACTAATGTCACTGCTTTCTCCATTGCGCAACTGCAAGATCTAATAAGTGAAATCAATCAAATATAAGAACAT
CAAATCGCTGCATTTAAAAGCATTATTGAACTATTGTATAATATGGAAAAAATGAAGAAATGATGAGGCAGCTTCATTTT
CATAAACCAAAATGTTGTCAACAAAGTCAAAAAAGGGAACCAGAAATATTCATGGTTGAATGTTGAAACTACTGCAGCAT
CCTATATTAGACTAAGATTGATTTGTACACACTGAAAATGTAAAAAATATTAGGAAAAAAGGGCATAATATACTCTTTGA
CTTTGTAATATAGCTGATATATCCTTGTTAAAAAAGTGGCATATATATATCTTCGTCATCTAATAAATATAGCATATTTA
TACTTTTCATTAACAAACTCATATTTATTTAATTAAAAAAATAATCTAAAATTGGTTTTTTAATTTAAAAAGATATCACG
AGCCTTAAAAAATAATTTCACTCATTTTTTAGTTGGATTGGAGAGGTAAAAAAATGAGTGAGGTAATTTTTTAAAGTCGC
ATAACATTTTAGAAATTAAAAGACCAATTTTAGGATTACTTTTTTTTTTAATTCAGTAAATATAAGTTTGTTAACAAGGG
TAAACAATGCTCTATTTGTTAGATGACAAGAGTATATATATGACATTTTTTTTAACAAAGAACATATCAACTCTAAATCA
GAATGTTGAACAATATAAATCCCCCCTTTCCAAAAAATGATTTTTTTTTCCATGTTACTAAATGCCACTTATTTTAATAA
TCTAACTTTCAATATATAAAAGTTAAACTCATCAATTTGAAAAGTATATAGTAGTATAAAATAGGAGAGAGAGTTGAGAA
TTGTGTTACATCTAGAAACAAAAGAGAGGTCAGCATTGATGATTATACCAAAAAAACCAACTAACATTGATTTTCATGGA
GTATGTAAAAAGTAAGACCCCACCTCAATCACAGCTTGGCACAAGCTAGATAATATAATAACAATAATAATTAAAAAGAC
TAAAATACCCCCAATTGACCAATTTTCAGAACTTTACTCCCCATCTTCAAAAATTCATCTTTCATATATCTTAATCATAT
TAGAAGAAATTAAGATATAGTAATTGCATCAAAAATTACAAAATCCTCAGAGTTGAACTGAATACAGAGAATTCTCAATT
TGAGCAGTTCTTTGGAAAAACACATAACAGAAAAAAGTGAAAGCAAAAGACACTTAAAACTCAAAAATCTTACCTTTCGA
TCGCGAAAAATCGATTTGTTGAGAAAGATGGCTGTAGAAAATTATATTGCAGATGCTTTAGAAACTCTGATAAAGAACAG
AGGACAGTGACAAAGAAGAAAGAAAAAAAAAAGGAGTATAAATAAAGGAATGAATAATTGGATGAGGAAATATTAAATGA
GAGATGAGTTTTAAGGAGAAGAAGTGGATATTTCTGAATTTAAATTAAAAATGAGGAGCTAATGGAAGACTCTTTTAAAT
AACGCGCTTTTTTTAACCGAAATCGGAATCAATTTTATGATTGAATAGTAAAATGTTACGACCAGACGGAGGTTGCTCGG
ATGGTAAGTATTTCTAACTTTCAACCTGAAGATTGCGAGTTCGAGTCAACAAGGGAGAAAAAGGGGTGGGAGCTCATAGG
GAGGTAAAAATAAAAAATGTTACTCTATGCGCTTCATTTTATGTGGTATTGTTATTTTTTTTAGTTTATCTAAACATAAA
TGTTATTAAAATCATATAAATATCTAAAAAATATTTTAAATTATAACTTTCAAAAGTTTTTTTGTTCTTCTTGAATACAT
TATCAAGTTAAATAATGTCACATAAAATAAAACGATAGGATCCTTAGTAATAGAAATTCGGAAAGGGTGGGGAACTGGGG
GTCACATTAGACGGCTGGGTTAGATATGTGAATTTGAAGCGTTTTTTTAAGTTAAATTTTTTAATTTAATATGTTAATAA
GATAAATTATTTTTTACACAATTGTAACATACTTAACTTATTTTATTTAGCTCTTTGCCATATGTTTCAAGTTACTGATT
TTTTATTTTTTGTAAGGATAGTTGCTTTTGATTATTTTTAAGTAATTTGATTGTGTATGAAAATTAAGTTGTCAATTCGT
AAATACTAGTATTATATGATTTAATTTATATACATGAGCAACATGGCGATGTAAAAAAAACTATTGCACTAACTCATGTA
TCTTAAACTATATAATAAACTATAATATATAATAGTTAGTTATATGTTTAGTTTTCAGGTTATTAATATATTTTTAATGG
ATGGTTATTTGTAAAAAAAATTACGTGAATTAAAAGTGTAAAAAACTAATTAAACTGATAGTATAAAGAAGTTAAACTTA
AAAACTACATACTAATAATGTAAACACTCCTACATGTTCAGTATATTAACCTACTCCAACAGGGTATCCACTTTCTTTTC
TGAATATATATATATATATATATATATATATATATATATATATATATACACACACACTTGCCTAATACATTGATTATTAA
ATTTTTCAGTCAAAAGTTTGTTATTTTTATGAGATTAAACTCGAGTTATTATGAAGTCAAAAGTTGATGAAGTTATAAAA
TTAAATATTTTTGCATTTATTGTTATTATACTATTTATTCTAATTTTGACGATTTTTCACTTATCATTTATGTCAAGACA
ATCTGTTAATTAATTTAAATAAAATTTGACTTCTGAATTTTTGGTCAAAACTGTCTAATGGAATTAGAAAAATTAACTAC
ACATAAATATTAACTTTAAAAATTGATTATTTTTAAGTGATTTGATCGTAANNNNNNNNNNNNNNNNNNNNNNNNNNNNN
NNNNNNNNNNNNNNNNNNNNNNNNNNNNNNNNNNNNNNNNNNNNNNNNNNNNNNNNNNNNNNNNNNNNNNNNNNNNNNNN
NNNNNNNNNNNNNNNNNNNNNNNNNNNNNNNNNNNNNNNNNNNNNNNNNNNNNNNNNNNNNNNNNNNNNNNNNNNNNNNN
NNNNNNNNNNNNNNNNNNNNNNNNNNNNNNNNNNNNNNNNNNNNNNNNNNNNNNNNNNNNNNNNNNNNNNNNNNNNNNNN
NNNNNNNNNNNNNNNNNNNNNNNNNNNNNNNNNNNNNNNNNNNNNNNNNNNNNNNNNNNNNNNNNNNNNNNNNNNTGACA
CTTGCCTAGTACATTATATTAATATTCTTTTGTTTGGTTAACTATATTAATATTCATTTATTGAATTTATCGATCAAAGA
TTTGTTATTTTTATGAGATTAAACTTGAGTTATTGCGAACTAAAAAATGACTAGATTATAAAACTAAATATTCTTACATT
TATTATTACTATACTATTTATTCTAATTTCGACGATTTTTCATTTGTCATTTACATAAAAACAATCCGTTAAAATAATTA
TTTATGAATTGATTTAATTCATAAAGTTTGACTTCTGAGTTCTTGATCAAAATTGTTGATTGAAGTTATGAAAACTAATT
ACACATTATTCACTTTAAAAGATAAATATTTTTAAAATATTTGATCGTATATGAAAATTAATTTGTTAAATATAGAAGGA
AATACTAATATCATATAATTTAATTTGTATATATGAAAAAGTTTTTAAAAAAAGAGTTGCACTATTATTGTATTTCAAAC
TATAATATTAAGTTATGATTTTGTCACCCCTAATTATTTCTGACAGCTCAAGGTAAATTATTTTCTTAAAAATGAAGAGA
TTATAAGTTTAATTTCATGGTCTAAAATAAACTACTCCTATACACACAAAATTAATCATGGTAAATTGCAATTTGTTTAT
GTTTATTATTTGTAGGTTCTTTTATCAGACTATTATATTGATAGGATAATTAATCAAATGAAACCAGCGACTACTTGTCA
ATTGTCATCTAGTGTATCCTATGGTTTTCTTAATTCGAAAAATATGATGTTTAATCTTTCACAATTTTTTTTTACAATTA
ATAATTGACTTATGTGTCCTGATATTTAATTGTATATATAAATTAATTGTTGACACTTTGTTGTCATTTAATCTGTTTAG
TCCACACCTTGGCCCACCATTTAATTTTACCTACTTGTCTCCAACACATGATGTAGACTCTCACAAACTTCTAGCTTCAT
CTAAAACATCTTCCCCAACAAAAAAAAAAAAAAAAAAACATCTTGGAATGCCTGGTTTGCTACCTAGTAAACATGACATG
TAGGGCTATAGTGGAGTCTTTTTTTTGGCAAAGGCTTCCTTATTGTAATCTATAAATAATCGATCTGTTTTATTTGTAAG
AGTATTCTGATTCAAGCAATACAATGATAATCTACACTTTTGTTGGGTACTAAACATATCTTATTTTGTCTTAGTTCTTA
TTTGCATCTTTATACGATGTTGTTCTCGAAGTCAGGGCCAGAACTCTCGAACTCACTTATACACACTCCGGATACATTTG
AAATTGACTCTTTTACTCTTTAAGCTGCTTTATTTCATTAAACTTATATACTTTGCCTTAGTTAATAATTAATAATCAAA
CTGCTAAATTAAAATGCGTGCACTTGACCTCTTATGACTTCAATTGTATCGATTTTAGGGTAAACAAAAAACCATCACCT
TTTTAGACACAAAATTTCAGTTATTCTAGAAATTTATCATTGGTATTTGTTGTTGTGACTTCTTTTCTAGTTGACACATA
AATTGAGATTGTGTGCAGAAATGACCTTTCTGGGGTCACTCTTTAAATTGTGTCCCCTTTTAGTTTAGTGGCTAGATCTG
TAAGAAAAAGAAATTCATCCAACTGTTTCTAAATGCCAAATTTAGCTCACTGGTTTAATAACTAACCGTATCGAAACAGT
TGCTCCAAAAAGGCCACCATGTGCAAATAATGTTATTGAAGTGAAATTTGCTACCATTGCACAAATTAAAACTCTAATTT
ATTCACTCTTCCACTATTATTGCAATTATTACTAACCAGGGGTGAAGCCACATAGGATCAAGGGGTTCATTTGAATTTTA
TTTTATTTTTCACCCTAAAACTGTCATATATTAATTCATTCTGGACAAAATATGTCCAAAGGAAAGTTTGGCATCGTTTC
CAATCCAAGTTGGGAATAGTCTTTCCAAGAAAATTTTCACAACAAAGAAATTGAGAACTTAGCTATGTTGTGAGCTACAA
CATTAAACCTTCTAGGAATATGTACGAAGACGATATGCTCTAGAGATGCAGACATATTCCAAATATCTTCACAAACTACA
TCTACGTCCCACGTAGTTCACTTTTTTCTTCAATACATCTACAACACTTTTTGCATCAGAGAGGACATAGAGCTTCCTCC
ATCCATGTTGTATCGCTTTTTCCATAGATGTTCTTATTGCACACACTTCAGCAATCATAGCAACCAAACCAATGCTTGCC
TTCTTTGATTCAACTTGTAACCCTGCATCAACAAATAAACATATCCCATCTTCGGGAACTCTTACTTGATAGTCAGAAAT
TTCTTGAAAACTTGAATTTGAAGAATTTGCAAGCACTATATCAAGATATTCATTATATTCAAATAAAGTTTTCGCCACTA
TGTCTGGAGGGTCGGTTAATTTGTTATTAAAACTCCAAAGATTCTTAGATTTTCAAATATGCCATATAATCATTACTGTC
AAATTCAAAACACTAGCGGAATTTGGACATTTTTTGCCTTATTAATCTTTTCATTCCACCACAAAGAAAAGTCAGTAATA
TTGGCAAGATCATTCCAGTTAATGGGGCTCATTTATTTGTGAATCCCGACACTTGAAAAGCATGTGTTACACAGTCTCAT
CTTCTAAACCACATCTTTTACAAATACTATTGACATGATTTAGTCGTTTGTTTATAATAGATATTGAACATTTTTTGACT
TCTTTCTACGTTTATCATATATTGAACCTCCTTAATGAAAATCTTTTATGTTTATTTATTATAATTATGATTAATTAGGG
GCAAATCTAGATAGGGTCAAGGGGTTCATTTGAATTCTCTTCAGCCAAAAATGACACTATTATTACAATTATTATTAATT
AGGGCGAAGTCAGATAGGGTCAAGAGGTTCATTTGAATTTTCTTCAGCAGAAAATGACATTGTTTAAACAAGGTTAAAAT
TATCTTTTATGTATATATAGTAGATATTGAATATTTTTTTGACTTCTTTCTCTATTTATTTATTAATGTCTTAAACTGCT
TAATGAAAATCTTGATTCCGTCACCGAACGTAATGCAACGTTAAGGAGATCTAGAGCATCTATTTTGGCATTTAACAAAG
ACTTGTTGGACTGACTTTTTATTTTCTTAAAATCTGATCTTCCAAAATTTAAGCATGAACTAATGCTATAATCATATGCC
TTCTTACTTTATGCCACACTTGTACGTTTTATAATATTTCTTTTACCCAATTTGTGCGATACTTAGCTGTAGGTTTAGCC
AATATAAATCACTAAAGGAGTAAGGACTACTTGGTGTCAATTGAAATTTTCAAAATATAACTAGTACTATATACTCCTAA
TAAATATTTTTTTAAGTAAATTATCGAGTCAATATGAGTCAAGTAAAATAAAACGGACGGAATAACATTTTCTTCGAAAC
AATTATTTAGTCGATGCCCACTATCTCTAATGTGACACTATTCAAGTCAACCATGTTAACATTTTCAAAGTCGGCCACCT
TTTTTTTCAAAGTCTTCCACCTCCATGCTTGTTTTGGAGAGTTATTTTTTTTTAACACTTAATATTATAATAACATTCTC
TTGTCCTAGATAGTATTCAACCGTTGTAATGAAATGGTACATAAAAGTCTATGTTTTGGTTTATCTAGAAAAAGATATTA
TTAGGTGAAAATAAAACAGTTGACCAAAATTGATATTTAAACTTGACTAGTGATTACTTTAATTGGGGAGGTTTAAATTT
GTTTGATGAAATATTGATTGATTCTTAATTTAGTAAAATGCAATGTGAAAAAAACTTAACCACTCTCGATGTATACTATT
GTCACGATTTAGTCCACTTAATCACGTGATCACCTGCTCTAACACTTAAATAGAAAAATCATTATTACTTAATTTAAAAT
GGAAAATGTGAAAATAAATAAAACATAAGAAATCTTTTGAAAGTTTGAAATGACAGTGAAAATTGAAGTCTAAGAATCAT
CTTTAAACAATTAACTGATCTAAACAGGTACAAGAGTGACTAAGAGAGTGTAATACACCAAACATATGACACAACTTCCA
TCTAGAGGAAACAAAGAATAGAAGTTGTCGGAGATCATCGTCGTCTTCTCCTAAGAAACATCACTGATCATGCAACCAGA
CTATGCCAAGTGGCATAACAAGAGTTGTATCAATACAAACAACACGTACTGGTAGCCGCCATCGATCGACCTGAATCCAC
CACTTAATATAAGGTAGACATTCAAAAGGAAACATGCAACATGAAAGTTACATCACCCAAATAAGTCTTTGCCCCTATGC
TTGTACCATCCCAAATATGACGCCCATAAATTAGTACCCCTAAACCCAGCTTCTTACCCCGTTCCGCTGTTTTTTTTTTT
AATCAAATAATGAGCTTAGAGCTTTTTTATTGAGTGACAATAAAACAGTACAAAACTTGGCCAAAATGGCCCAAACTAAA
TAAGTGTACCTGACCCAGATGGCCTAATCCAAAATGCCCCCAAATATCTAAATTCCTATTCACTAGCTTTCCAAAATTGT
CTTCCTTTCATTTTTGTGTTCTTGTCTCAGATGTGAATTATGTTGAGCTTCCATCAGCTCCTTGTTCCATTTGCTTTGGG
TCAACGATGCCTTCAACTCTTCCATTAGTAAAAACTCAGCTTATCAAGGTAAATCTCTTCCTCTACTCTTCGAAACATCT
TATTTTGCTTGTTGTCTACTGAGCACTTATTCAGTGATTGTCTTGATTTTCAGAATCAATTTTACAGCCTAGCTTCGTTA
TGATCAGGTAAACCTCTCTACTTTCTTCCCGTCTCTTCTCTTTCTTCAATTTCATTGATCTTTTATTCTTTTTGCAGCTG
AAACGTTAGGTCCTTCATCCATGGTCGTCTTCTCCGCTCCAAGTTCTCAACTCCCAATCTGACTTTATTGCTCTCATCTC
TTGCTTGTAACAATTTCTATAAACTGTAATAGTCTAGCACAGATATCCTAGTCCATTTAAATCTCACTTTTTTGTAATCC
TTTCTGTGGCAAGAGATTCTTTGAATGCTTTAACTTTGTACATTGTCATGATTATTCTGCTGCACTCTTATTCTTCTTGT
TTTAATTCTCAAAGTAGGGATACCTGATTTGTCTGCATTTGAAATACTTTTGCATTCACCTGATAACTACTAAAACTTCT
CCCATTGCTTTAGACCAGTGTGTGTATATTCTTCATTGACCAACTTGTCTGCTAACTGATTAGCTTCTGTAACACCCCGT
ATTCGAAACGGACTAAAAATACAGATTTTGGAGAAGTTGCAGGTGCAACTTACGGTCACTATCCACGGATCGTAGGTCAG
ACCACGGCCCGTGCTGGTGGTCCGTGGTTCACCATTGCAACCCCTCCCCAAACCAACTCAGAAAATTGGCTAAGTCCCGA
CTCACGGACAGACCCCCGGTCCGTAGATCAGACCACGGTCCGTAGATCGAGACTTTCCTTACCAGCCTCTGACACAAACT
ACGGTCGACCAGCACGGACCGTCATTCGATCCAAGGTCTGTAGGTCTGACCGTAGATGAGGTTAGCAGCTAGTTAGATGA
AAAATATTGATGGGTTAAATTCAGATGGTCATAAATTTTAGCACAAAATTAATTATGTGTCCCATGACCTATGGTTAGAT
AGATAATTTAATTATTTTTCCAACGCCACCGAGTTTACTAAATTCTGACCTCCGAGTAAAAAGTATGCTCGTTTTAGTGA
AGCCCTGTCGGGCAGACTCGACCTACGGACCCAATCGACGGACCGTCGATTGATTGACGGACCGTCAGTCCATTCCGTCG
ATCACTCCAACAGTAGTTAATTCAGGGGTCTTTTGGTCTTTTCCTATTTCGTTTAACCCCTAAGATACGTTGTTTAAACC
CGAAATTATGAGGTTTTAATCAGTTTAAGCCTAGAAACATAATTAGAACTTACCTTAGTCAAAATCATTAATCAAAACTT
AGAAAATTAGAATCAAGAAGGAGAAAAAGGTCCAGAACCCTAGTTCAAGAACTCAGCGAGGTTTCTTCAGTTCCAGCCCC
GAAATTGAAAGATTTCTCCATGAAATTCGTCACCAGGTATGTGGGATTTCACTAATGGGTTCCTTTCGCCCATTAGGTCC
CTAAAATTCAGTCAGATTCTTGATTCCATGATTATGAACAGACCTAGGGTTTCTAGAATTTCAACAGATCTTCATGAATT
AGTTATTTAAATGTTCCAAATCAAATTATCATGTTATTGCTCAGTTTATCGCATGAATTTCAGAACCCTAGCTATGTATT
TCTTCAGTTCTTGAATTACACATGCTAGGTCAGATATTTCAGTATTCAGTTTTACATGCCTCAATTTATGAATGCATCAT
TATCAGATTAATTTTTGCATTCTCAGTTTGCATGTTCAGTTTCGAGCTATCTAGTATTTACAGAAATTCAGTCATAACCA
GTTAACCACTTAATTCATTGGGAGTAGCATAATACCGAGTTGGACTAGGGTTCAGCGTACCCATATAGTCCCAGAACTAC
GAGCCACGTAGGTGTAAGTCCCCTCTGTGGGCAACATCAGTTTAGTGATCACGCCAGCATGCCTTTATACCTCTGGCAGG
GTATATTGGGTCCTCTCGATGGGGCGTATACATCGGACTCCACATTTAGCTTATGTGGTTTTATGTCGGTTATTAGTAGC
TCCCACAGTTCAGCCAGACTCTATTGCATTGACCATATTTCAGTACAGTCAGTATTCAGTCTCAGCATATTATAAATTTG
GTCATTGCATCAGTTAGCTCAGCATTTAGTATTTTCAGTAGCTATATCATGTTCAGATTATATCATTGCTCGGTATGCTT
TGTTCAGTTATATGTTATTTCAGCTTTACTCTATCCTGCATGCTCAGTACCTTTCAAGTATTGACGCATACGTGCGCTAC
ATCTTCTCGTGATGTAGGTTCAAGTTCTCAGCATCCAGATCACACTTAGATCGGTTCTCGATCTTCAGTTCAGCAGCATC
AATGGTGAGTCATCATTCTTCGAGGACTAGTGACATGTTTATCTTTATTGCTTTTTGTCACGACCCAAGCCTAGGGCCTA
GATGTGACCGGCGAATGGGGAACCCAAAGGAACCCCAAACAAGCCTCATAGCGTATCATTACACATCCTTGGTCGCGAAA
GCAATTAAAATGACCATAAGTGATAAGCATAATCAAGGGGAAATTGGGACTAAGGGAGCAAGAAAAAAAAAGGAATGATA
TATAAATACCATAGATGAGTCAAGCTCAAGCATAATACACAACTTGTCCAACACCACCTCTAAACATGGGTACTTAGCGG
GGGCCAAGACAAACTACCGGGCTCACCCTCATAGTTAATACATAACAAAAAAAGGAAAAGTCTTATACATAGCAAAAAAT
CATAAGCAACGTCCCCGGAATGGAGGACTCACCAATAACCTCGATAGAAAATCGTATTAGCCACGCGGAGGAGGATGGTC
AAGCGGTGCTCCGGTCCCTACATGGTGACATCATGAAGGCATAGAGTATGCATTAGTACGTTTGAATGTACTAAGTATAT
GGGATGCAATGCAATGCTACAATAGATGGACATCATAGGAAAAATGCATAATCATACCCGATAGATAGCATATTAATGAA
ATGATATGTATAATGATGCTTACAAACAAGAAATCATATTTAGTAGGACGTAGTACGTGTGTGGCGAGTGACCATCAATA
TAGTATTTCCAAGGCCTACCACCCCCTTGGAGAGGCGAAAGAGGTACAAACCCCTCAATGTGGTTACTCGGGCCTACCAC
CCCCCCGAGCTAGGGACCAAGGTACAAACCCCTCGATATGGTTATACGGGCCTACTACCCCCGTACTAGGCAACCAAGGT
ACCAACCCCTTGATACGGTTACCCGGGCCTACAACCCCCCGAGCTAGGCTTGGTCGACTCACAACACTTATATAGAGAAA
ATCATATACATGTATCCATTTCATCATCATTTCAATGATTATATGACCATCCGACTCATAGGACGTACATTGGACCTTCC
ATTTCCTAAGAATTCTATATGTGGGCATTTTATCAAACACATGGTGGGCTACTGTTCATGTAAAGAAAATCATGTATTTC
AAGAGTACTAAGTCCAACCAATTCCAAAATCCATATAAATCAGCCCACCAACAACATACATATATATAAATCAACCTTCA
TTATTTGATCATGGAAGCATGAAAACCATAAACATCACATAAAAATTCCATATCATGATAATATGCAAAATATACCATAA
TAGGGTGTGTAGTAGTAATTCCATACTTCAAGAGTTTATAATAACCATAAGGACCCATAAACTTGAAGTAAAAATAGAGA
ATAAATGGTTGGACTTGTGGAAAGGAAGGTTTCCACAATCAAACCCACATACCTCAACTTTGGAGAATCCTTGATGAAGA
TTGGGATGGAGAATTGAAGCTTGAGATTGAGTCTTGAATCTGGAATTAGAACTTGAGATGTTTGAATTTGGTTGAAGATC
TTGGTGGAATTTTGGAGAGGGCTTAGAGAGTGTTTTTGAGTGTTTTGAAGTTAGAAACAAAATATGACTAAGTATGGGAC
ATATCCCCTCTTTATAAAAAAAAACGCCCCAACACTTAGCCAAAAAAATGAGGCTTTAAAAAAGAACAGCTTACTGGAAT
TTGCAATTCTGCCCGGACAGGTTTTACGAAAATGGTCATAACTCCTTCATCCTAACTCGGAATGAGGTGAAACCAATTGC
ATTGGAAAGCTAACTCGAAGGGCTTTAATTTAATAGATAGTGGCCCTTCCAGTTCCTTGTGTGCTAAGAGATATGCCTCT
TTAAAGTTGACCCTCCAAATTGCATTTTTTGCGATTTTTGAATTTTGATACGGTTGCTCTAAAATTCGGGTTAGACCCAT
TTTCCACTCAATTTGACCCCCTGAATAAGAATATGAAGTCGAATTTCTGAAATCATGCACGGATTTTGAGATATATGGAA
ATTACAATTATAGGTGTTTCCGAAGCACATTTTCGGGCATTTTTGGGGTCGTTTCAATATCTCCCCCTTGGGAACATTCA
TCCCCGAATGTTAGAGAAACGTACATGAGGGACACAAACATGGAAATATCAGCCCACATAAGGATGCAACAATGCACTTA
CACCTTATTTCAAAAACCTCAACATTGTTGTAAAACCACAATGAACTTGTTAACTTAAACATAAATGTATGCAATGACAT
GGGGGCTGAACTTAAGACCTGAGATTTTATAAAGGGCTTAGATCATTACCTTAGGCTTGAGTGGAGTGGAAAAGATATGG
ATATCGCCTTTGCATGTCCGCTTCGGCATCCCAAGTAGCACTTTCAACTTGTTGATTTCTCCGAAGGACTTTAACGGAAG
CCACATCTTTGTTTCTCAACCTCTTTACTTGTCTATCTAAAATCTGGACCGGAACCTCTTCATAGATCAAATTATCTTCA
ACAACACCCACAACATCAAGAGACACAATGGCATTGGGATCACCCACACACTTCCTCAACATAGACACATGAAATACCGG
ATGAACCAAATCCATTTCGTTAGGCAATTCCAACTCATAAGCTACCTTGCCAATTCTCCTCATCACCTTATAAGGACCCA
CGTATCTTGAGCTCAACTTACCCTTCTTACCAAAACAAACCACACCCTTCATGGGTGACACCTTCAAATAGACCCAATCA
CCAACTCGGAATTCAAGAGCCCTTCTCCTCACATCGGCATAGGACTTTTGGCGACTTTGGGCCGTCTTCAACCTTTCTCT
AATCATTCTAACCTTCTCAAGAGCCTCCATAAGTAGATCTGGTCCTAACAAGGCCACCTCACCAACCTCAAACCACCCAA
CCGGTGATCTACAACGCCTCCCATAGAAAGCCTCAAAAGGAGCCATATCGATTATATAATGATAGCTATTGTTATAGGCA
AACTAAATCAATGGAAGATGATCATCCAAACTACCCTTAAGCTCCAATACACAAGCCCTAAGCATATCCTCAAGTGTTTG
GATAGTCCTTTCGGCTTGTCCATCCGTTTGCGGGTGAAAGGCCGTAGTAAGCTTAACTCTCGTACCTAGACCCCTTTGAA
AAGACTTTCAAAATTGTGAAGTAAATTGAGTACCACGGTCCGATATGATGGATAGAGGAATCCCATGCAACCTTACCAAG
TCATGAATATATAACCTTGCATAATCTTCTGCCCATATGTTGTCTTTACCGGTAGAAAATGAGCCGATTTTGTCATCCTA
TCAACCACCACCCAAATAGAATCAAAACCTTTTCTAGTCTTGGGTAAACCAACTACAAAATCCATATTAATTTCTTCCCA
CTTCCAAGTAGGAATCTCTATGTCTTGGGTTAGACCACCCGGCCTTTGATGTTCGGCATTGACTTGTTGACAACTATGAC
AACCGGAGACGAATTTGGCAATGTCCTTCTTCATGCCTCCCCACCAATACACATCCCTCAAGTCTCTATACATTTTGGTG
GAACCGGGGTGAATGGAGTAGGAAGAATTATGAGCCTCCTCAAGAATTTTCTCCCTCAAACCATCAACACAAGGCACACA
CAACCTACCTTGGTACCTAAGGGCACCATCTCCCCCTTGGGAGAAAACTTCCACCTTGCCCTCTTTCACCAAGGCCTTCA
ATTCTAACAAGGAAGAGTCGAGATCTTGTTTTGCTTTCACCTCATCAACCAAGGAAGACCTAGCACCATCAACAACGACC
ACACCACCATTACCAACCTCTTCCAACCTAACCCCCAACCTAGCCAACCGATGCACCTCCCTAGCCATTTCCCTATCACC
AATATCAACATGAGCTAGGCTACCCATAGACACCCTACTCAAAGCATCCGCCACCACATTAGCTTTACCGGGATGATAAT
GCACACTCATATCATAATCTTTAAGAAATTCTAGCCACCTTCTTTGTCTCAAGTTGAGATCTTTTTGGGTGAAGACATAT
TGGAGGCTCTTATGATCGGTGAACACATCAACATGTACCCCATATAAGTAATGACGCCAAATCTTTAAAGCAAACACCAC
CACGGCTAATTCAAGATCATGCGTAGGATAGTTCTTTTCATGCACTTTGAGTTGTCTAGAAGCATAGGCTATCACCTTAC
CATTTTGCATTAGGACACAACCCAAGCCAACTCTAGAAGCATCACAATACACAACAAATCCCTCAAGCCCATCCGGTAGT
GACAATATAGGAGCGGACACAAGTTTATCTTTCAAGGTTTGAAAACTCCTTTCGCACTCGTCGGTCCACTCAAACTTAGC
CTTCTTTTGTGTCAACTTAGTCATGGGAGAAGCAATAGAAGAAAACCCACTCACAAATCTCCGGTAGTAACCCGCTAAGC
CCAAGAAGCTCCTAATATCCGACGGGGTCAATGGCCTAGGCCAATTTCTAATCACATCGGTCTTCTTAGGGTCTACCTTA
ATACCATCCCCCGAGACCACATGACCTAGGAAGGCAACCTCCCTCAACCAAAATTCACACTTTTCATACTTAGCATACAA
CTTCTCCTCTCTCAATCTTTGCAACACAACCCTCAAGTGACCCATATGTTCTTCCTCGCTATGCGAATAGATTAAAGTAT
CATCAATGAAGACCACAACAAAGGAATCAAGGTAGGGTTTAAAGATCCTATTCATTAGGTCCATGAAGATAGCCAGTGCA
TTGGTCAACCCAAAGGACATGACCACAAATTCATAATGCCTATACCTAGTCCGGAAGGCTGTCTTGGGAATGTCACACTC
CCTCACCTTCACTTGATGATACCCGGACCGAAGATCAATCTTAGAGAAGTGGCTAGCCCCTTGCAATTGGTCGAACAAGT
CATCAATACTAGGAAGAGGGTATTTATTCTTGACGGTGACCCTATTGAGTTGCCGGTAATCAATACACATCCTAAAGGAC
CCATCTTTCTTCTTCACAAACAACACCGGTGCACCCCATGGTGATTGGCTAGGCCTAATAAAACCCTTCTCCAACAAGTC
CCTCAATTGTTCCTTCAACTCCTTTAACTCCGCCGGGGCCATACGGTAAGGGGGAATAGAAATGGGTTGAGTATCGGGGA
GGAGGTCTATGCCAAAATCTATTTCCCTTTCGGGAGGAACACCGGGAAGGTCATTAGGAAAGACATCAAGGAATTCATTT
ACGACCGGAACCGACTCTATAAGAAGGGTTTTGGACTCCACATCTCTAACCCTCACAAGGTGATAGAGACACCCCTTAGA
GATCAACTTACGGGCTTTAATGCAAGAGATGAACCTACCCTTGACTACCACATTTTGGCTTTCCCACTCAAGAATGGGTT
CACTTGGGAATTGGAACTTGACCCTACGGGTTCTACAATCAATGGAAGCATAGTATGCATGCAACCAATCCATCCCAAGA
ACAACATCAAAATCGACCATGTTCAACTCAACAAGATCACAAGGCAATATTTTATGCAAGATGCAAATAGGACAATTTCT
ATAGACCTTTCTAGCAACAATATATGCACCAATAGGAGTAGACACCTTATATGACTCACGCAACAAGTCGGGCTCAACAT
GAAACTTGTTGGCAACAAAGGGGGTGACAAAAGAAAGAGAGGCACTCGGATCAATTAATGCATATACATCAAAGTCAAAG
ATTTTCAACATACCGGTAACGACGTCGGGGACTTCATCGACCCCTTGCCTCCCATGCAAAGCATAAAATCGATTGTGCCT
TGGGGCACCATCTTGTCGGCCCCCTCTTCCCAAAGGAACCGCATTGGCACCTTGTGGACGGACCTCCTTACCCTTGTTGC
GATTTCGAGGACAATCCATTGCCTTGTGTCCCATTTCCCCACAACTATAACAAACACCGGTATTTTCCAAGCACGGGCCA
CCATGGCCCTTACCACACTTCGGACATACATCAATAGGACCCATACCACCAACACCTTGGGCCCTTGGAACATCGTTGGC
AAACCCCTTATGGGGCGCATGAGAAGACCCTTGGCCTTGATGAAACTGGCCTCCCCTTCGACTTTGGAACTTGCCCTAAA
AACGGGCCCTCTTGGCCTCATGACCCCTCATTTTCCTCAACTTTTCCTGCTCCATTTGTTCGGCATAGACCATCAAGCGG
GATAAGTCTATGTCACTAATCAACATTGCGGACCGATATTCTTCACTCACTAGGTCGGACACACCCATCACGAATTTGTT
CATTCTAGATCGTGAGTCGGCAACCAAGTGTGGAGCATATCTTGAAAGTTGGTTAAACTTGAGGGCATACTCCCTTACAC
TCATAGGCCCTTGTTTTAAATTCATGAACTCCACCAATTTGGCTTCCCTAAGTTCAAGAGGAAAGAATCGATTAAGGAAA
GCCGTTTTGAACTCTTCCCAAGGCACCACATAGTTTGCCCCCTTCTCTTCCTTTCATTGGTCGTACCATATTTGGGTCGC
CCCTTTTAGTTGGTAGGCCGCCAACTCCGCCTTATCTTCTGACCTCATGCCCATGATAGCTAATATCTTGTGGACTTCAT
CAATGAACTCTTGAGGGTCTTCATCTAACTTAGACCTATAGAATTCCGGGGGATTCATCCGCACGAAGTCTCTCACCCGA
GATGCCGGGGTAGGAGCATGAGGGGCTTGGGCCCCGTGGTTGGCTTGATTAGCCATAGCTTGGGAAAATAAAGTAAGGGC
ATCCCGAAGATACCCATTGGTCAGTTGTTCCTCAGGTGCACGGGCTCGTCTTCCTCTTGTATTAGGCATGATCTAGCATA
GCAAATAACAACCGTTAGGGAAGAACTTAATCCAACTCTACAGCACGACTTAGAACATGGAGAAAGAAACATTTCCTAAA
ACGTCTCATATCCTCCTACTCATAGTTGTGGCGCACAACACAACCATGAATCGGACTCTAATCAACGCGGTGTGTTAGAA
TCCGAGGATCTATCAACCTAGTGCTCTGATACCAAGTTTGTCAAGACCCAAGCCTAGGGCTTAGACGTGACCGGCGAATG
GGGAACCCGAAGGAACCCCAAACAAGCCTCATAGCGTATCATTACACATCCTTGGTCGCGGAAGCAATTAAAATGATCAT
AAGCGATAAACATAATCAAGGGGAAATCGGGACTAAGGGAGCAAGAAAAAAAAAGGAATGATACATAAATACCATAGATG
AGTCAAGCTCAAGCATAATACACAACTTGTCCAACACCACCTCTAAACATGGGTACTTAGCGGGGGCCAAGACAAACGAC
CGGGCTCACCCTCATAGTTAATACATAACAAAAAAAAGGAAAAGTCTTATACATAGCAAAAGATCATAAGCAACGTCCCC
GGAATGGAGGACTCACCAATAACCTCGATAGAAAATCGTATTAGCCACGCGTAGGAGGATGGTCAAGCGGTGCTCCGGTC
CCTACATGGTGACATCATGAAGGCATAGAGTATGCATTAGTACGTTTGAATGTACTAAGTATATGAGATGCAAGACAATG
CTAAAATAGATGGACATCATAGGAAAAATGTATAATCATACCCGATAAATAGCATATTAATGAAATGATATGTATAATGA
TGCTTACAAACAAGAAATCATATTTAGTAAGACGTAGTACGTGTGTGGCGAGTGACCATCAATATAGTATTTCCAAGGCC
TATCACCCCCTTGGAGAGGCGAAAGAGGTACAAACCNNNNNNNNNNNNNNNNNNNNNNNNNNNNNNNNNNNNNNNNNNNN
NNNNNNNNNNNNNNNNNNNNNNNNNNNNNNNNNNNNNNNNNNNNNNNNNNNNNNNNNNNNNNNNNNNNNNNNNNNNNNNN
NNNNNNNNNNNNNNNNNNNNNNNNNNNNNNNNNNNNNNNNNNNNNNNNNNNNNNNNNNNNNNNNNNNNNNNNNNNNNNNN
NNNNNNNNNNNNNNNNNNNNNNNNNNNNNNNNNNNNNNNNNNNNNNNNNNNNNNNNNNNNNNNNNNNNNNNNNNNNNNNN
NNNNNNNNNNNNNNNNNNNNNNNNNNNNNNNNNNNNNNNNNNNNNNNNNNNNNNNNNNNNNNNNNNNNNNNNNNNNNNNN
NNNNNNNNNNNNNNNNNNNNNNNNNNNNNNNNNNNNNNNNNNNNNNNNNNNNNNNNNNNNNNNNNCTAAGTCCAACCAAT
TCCAAAATCCATATAAATCAGCCCACCAACAACATACATATATATAAATCAACCTTCATTATTTGATCATGGAAGCATGA
AAACCATAAACATCACATAAAAATTCCATATCATGATAATATGCAAAATATACCATAATAGGGTGTGTAGTAGTAATTCC
ATACTTCAAGAGTTTATAATAACCATAAGGACCCATAAACTTGAAGTAAAAATAGAGAATAAATGGTTGGACTTGTGGAA
AGGAAAGTTTCCACAATCAAACCCACATACCTCAACTTTGGAGAATCCTTGATGAAGATTGGGATGGAGAATTGAAGCTT
GAGATTGAGTCTTGAATCCGGAATTAGAACTTGAGATGTTTGAATTTGGTTGAAGATCTTGGTGGAATTTTGGAGAGAGC
TTAGAGAGTGTTTTTGAGTGTTTTGAAGTTAGAAACAAAATATGACTAAGTATGGGACATATCCCCTCTTTATAAAAAAA
ACGCCCCAACACTTAGCCAAAAAAATGAGGCTTTAAAAAAAACAGCTTACTGGAATTTGCAATTCTGCCCGGACAGATTT
TACGAAAATGGTCATAACTTCTTCATCCTAACTCGGAATGAGGTGAAACCAATTGCATTGGAAAGCTAACTCGAAGGGCT
TTAATTTAATAGATAGTGGCCCTTCCAGTTCCTTGTGTGCTAAGAGATATGCCTCTTTAAAGTTGACCCTCCAAATTGCA
TTTTTTGTTATTTTCAAATTTTGATACGGTTGCTCTAAAATTCGGGTTAGACCCATTTCCCACTCAATTTGACCCCCTGA
ATAAGAATATGAAGTCGAATTTCCGAAATCATGCACGGATTTTGAGATATATGGAAATTACAATTATAGGTGTTTCCGAA
[truncated: 26,858 more chars]
