# Supplementary material for: Homologues of potato chromosome 5 show variable collinearity in the euchromatin, but dramatic absence of sequence similarity in the pericentromeric heterochromatin
Source: BMC Genomics. 2015 May 10;16(1):374. doi: 10.1186/s12864-015-1578-1 (PMC4470070; doi:10.1186/s12864-015-1578-1)
Supplement: Additional file 3: — RH BAC tiling path sequences. Description of data: Nonredundant, multifasta sequence files of the individual BAC MTPs. The sequence contigs and scaffolds in the MTPs can be either ordered or unordered, depending on the quality status of the tiling path sequence. [file 12864_2015_1578_MOESM3_ESM.zip › mtp_2630.fasta]

>mtp_2630.contig_1
CATTCTGCTCGATAATCATATCCCTCATCTCTTGAAATTGAAGGGTCCATCTCTCAAATTGTTGGTGCATAGCTTGAAGG
GTGAAGTCGTTCCTTCCTTTGACCTCGGCTTCTAAATGAGTCCTTTCCTCATCACCACCTGAATTAGACATCTAAAAAAA
AAATGATCAAGTATCACACTTTTAATATGGCTTTTACCCTCTTTTAAACTCACCCACACTTGTCTTTTTCCACTCAAAAT
AACCTTTAAACGAGAATACTTTGTAGATTTATAATTAAACCAAAATGTGTATCAAGTTCGTAGTAATAAAGTATGGAATC
TTGGGGTACAAAAAGAAAGTAAAGAACTAGTCCTAGAACAAGTAGGATTTAGTTGAAACAAAACACGAATAAAAAGGAAC
TTATTTTAGAATTATAAGAACAAGAAAAAAAACAAAATCCCTCTTATTCTTAAAGGTCTAGAATCCCCTTTTCTTTGCTA
CCTTCATGTTTGGAAACAAATTAATACAAAACTTGGAGAGCAAGTAATAAGATTTCTTGAATAGCAAGTAATAAACTTTC
TTGGGAATCAAGTAATCAAATTTCTTGGAGGACAAGTAATCAGATTTCTTAGAGAATTTTTTTTTTTTTTGTTCACGCTA
CTGTTCACGCTACTAAAAAAATTTTTTTTTTTTTTTCACGACGCTACTGTTCACGCTACAGTTTTTTTTTTTTTTTTTTT
TTTTTT
>mtp_2630.contig_2
TTTGCATATTGAATAAGTTGTTGCCTTGTGATCTTGTTGAGTTGAACATGGTGGATTTTGATGTTATTCTTGGGATGGAT
TGGTTGCATGCATACTATGCTTCTATTGATTGTAGGACTTGTAAAGTGAAGTTCCAATTTCCTAATGAACCCGTCCTTGA
GTGGGAGAGCCGGGATGTTGTGGTGAAGGGAAAATTCATTTCTTGCATTAAAGCCCATAGGTTGATTTCCAAAGGGTGCT
TGTACCATATTGTGAGAGTCAATGATGTGGAGTCTAAAGTCCCTCCTATTGAGTCTATTCCGGTTGTTAATAAGTTTCTA
GATGTCTTCCCAGAAGACCTTCCCGGTGTCCCTCCCGAAAGGGAGATAGATCTTGGTATAGACCTCCTTCCCGATACTCA
ACCTATTTCTATCCCCCCTTACCGTATGGCCCCGGCGGAGTTGAAAGAGCAATTAAAAGATTTGTTAGAGAAGGGGTTTA
TTAGACCTAGTCATTCTCCCTGGGGTGCTCCGGTTTTGTTTGTGAAGAAGAAAGATGGGTCTCTTAGAATGTGTATTGAT
TATCGACAACTTAATAGGGTCACCGTCAAGAATAGGTATCCTCTTCCAAGGATTGACGATTTATTTGACCAATTGCATGG
GGCTAGTCACTTCTCTAAGATTGATCTTCGGTCAGGGTATCATCAAGTGAAGGTGAGGGAGTGTGATATTCTCAAGGCGG
CCTTTCGTACTAGGTATGGACACTATGAGTTTGTGGTGATGTCTTTTGGGTTGACTAATGCTCCGGCTATCTTTATAGAT
TTGATGAATAGGGTTTTCAAACCCTACCTTGATTCTTTTGTGGTGGTGTTTATAGATGACATCTTGATCTATTCTCGGGG
TGAGGAAGAGCACAAGGGTCACTTGAGGGTTGTACTCCAAAGATTGAGGGAAGAGAAGTTGTACGCTAAATATGAAAAGT
GTGAGTTTTAGTTGAAGGAAGTTGCTTTCTTAGGCCATGTGGTGTCGGGGGATGGTATTAAGGTGGATCCTAAGAAGACC
GATGTTATTAGGAATTGGCCTAGACCTTTGACCCCGTCGGATATAAGGAGTTTCTTGGGTTTAGCGGGTTATTATATGAG
ATTTGTGGAAGGGTTTTCTTCTCTTGCTTCTCCTATGACTAAGTTGACTCAAAAGAAGGCTAAATTTGTGTGGTCGGATG
GGTGTGAGGAAAGCTTCCAAACTTTGAAAGAAAGGCTTGTGTCCGCTCCTATTTTGTCACTTTCGGATGGGTTAGAAGGT
TTTGTTGTTTATTGTGATGCTTCCCGTATTGGTTTGGGTTGTGTGTTGATGCAAAGTGGTAAGGTTATAGCCTATGCTTC
TAGGCAACTTAAGGTTCATGAAAAAATTACCCAACCCATGATCTTGAATTGGCGGCCGTGGTTTTTGCTTTAAAGATTTG
GCGTCATTATTTGTATAGGGTGCATGTTGATATCTTCACCGACCATAAGAATCTCCAATATGTGTTCACGCAAAAAGATC
TTAACTTGAGACAAAGGAGGTGGTTAGAATTCCTTAAGGATTATGATATGAGTGTTCACTATCATCCGGGGAAAGCTAAT
GTGGTGGCGGATGCATTGAGTAGAGTGTCCATGGGTAGCTTGGCTCATGTGGAGGAAGGTAGTAAAGAGTTGGCTAAGGA
GGTCCATCGGTTGGACAAATTGGGAGTTAGGTTAGAAGGGGTGGATAGTGGAGGAGTAGTTGTTGTTGATGGTTCAAGGT
CTTCCTTGGTTGATGAGGTGATAGTCAAGCAAGATCTTGATCCTTCTTTGGTAGAATTAAAGGCTTCGGTGAGTAGTGGT
AAGGTGGAGGTTTTCTCCCAAGGGGGAGATGGTGCCCTTAGGTACCAAGGTAGATTATGTGTTCCTTGTGTGGATGGTGT
GAGGGAAAGAATCCTTGATGAGGCTCATAATTCTTTTTATTCTATTCATCCGGGGTCAACAAAGATGTATAGGGACTTGA
GGGATGTGTATTGGTGGGGCGGTATGAAGAAGGACATTGTAAAATTTATTTCGGGTTGCCATAGTTCTCAACAAGTCAAG
GCCGAACATCAAAGGCCGGGTGGCCCAACTCAAGACATTGAGATACCTACTTGGAAGTGGGAAGAAATCAACATGGATTT
TGTAGTGGGCTTGCCCAAGACTAGAAGAGGCTTTGATTCGGTTTGAGTGGTGGTTGATTGGATGACAAAGTCGGCTCATT
TCCTACCGGTTAAAACTACTTACGGGGCTGAAGAGTATGCCAAGTTGTACATTCATGAATTGGTAAGGTTGCATGGGATT
CCCTTGTCTATCATCTCGGATCGTGGTGCCCAATTCACTTCTCACTTTTGGAAGTCATTCCAAAGGGGTCTTGGTACAAA
GGTAAATCTTAGCACGGCCTTCCACCCTCAAACGGATGTCCAAGCCGAAAGAACAATTCAAACCTTGGAGGATATGCTTA
GAGCTTGTGTCTTGGAGTTGAAAGGTAGTTGGGATGATCATTTTCCTTTGATTGAATTTGCATACAACAATAGTTATCAT
TCTAGTATCGGTATGGCTCCTTTTGAGGCACTTTATGGTAGACGGTGTAGGTCACCGGTTGGGTGGTTTGAAGTTGGAGA
GGTGGCCTTGTTGGGTCCGGATCTGGTCATGGATGCTCTTGAGAAGGTAAGGATGATTAGGGAGAGGTTGAAAACAGCCC
AAAGTCGTCAAAAGTCTTATGCCGATGTGAGGAGACGGGATCTTGAATTCAAAGTGGGTGATTGGGTTTATTTGAAAGTT
TCTCCAATGAAAGGTGTGGTTCGTTTTGGTAAGAAGGGGAAATTAAGTCCTAGGTATGTCGGTCCTTATGAGATAATAAG
AAGGGTTGGTAAAGTAGCCTATGAGTTGGGGTTGCCCAAGGAGATGGAATTAGTTCATCCGGTATTCCATGTATCGATGT
TGAGGAAATATGTTGGTGATCCTAACGCTATTGTACCTCTTGAGGTTGTGGGTGTTGTAGAATATAATTTGACATATGAA
AAAGTCCCGGTTCAGATCGTAGATAGACAAGTTAAGAGGTTGAGGAACAAAGAAGTGGCGTCCGTTAAGGTGCTTTGGAG
AAATCAACAAGTGGAGAGTGCTACTTGGGAGGCCGAAGCGGGCATGCAAAGACGTTATCCTTATCTATTCAACTCCACTC
AAGCCTAAGGTATTAAATCAAGTCCTTTGTACTCCATTGAGTCTTACATTTCAGCCCCTGAATCATTAATGTGCATATAT
GTTTAAATTGATGAGTTATGGATGCTTTACACTAAGTTTTGAAATCTTGAAGTGATGTTTAAATAAAATTTTTGCATTCA
TTTTGGGGCAGATATGTTCTTACTAAGTCTTGCCTTGTACGTCTCTTCCACATTCGGGGACGAATGTTCCCAAGGGGGAG
ATATTGAAATGACCCAAAAAGTTCCTAAAAATGTGCTTCGGAAGTTACCGGAAACTTGTTTTAGCTATATCTAAAAATCC
ATTTCGTTTTTCAAAAATCCGACTTCATATTCTTGTTTAGGGGGTCAAATTGAGTGGGAAATGGGTCTAACCCAAATTTT
AGAGCAACCGTATCAAAATCCGAAATTTCCAAGTGAAGCCTTTTTCGAGGGTCTACTTTGGAGGGTCATATCTCCTAGCA
CACAAATAATTGGGTGGCCCATAACATATCCATGGAAATCCCTTTGAGTTAGCTACCCAACGCACTTCGTTTCACCTCAT
TCGGAGTTCGGACGAAGAAGTTTTGCCCATTTTCGTAAAATCTGTCCGGCAGGAAATGCAATTTCCAGTGAGCGTTTTTA
CTGTTCACCCGCCTCATTTTTTTTCTAAGTGTTGGACCATATTTCCAAAGGGCATATGTTATTTACTATATAGCATTAGT
TCAATTCCCATCTCTAAAACATTTCCCAAAACACCTCTCCCATACTTAGACACATTTTCTCTCAAGTTCTCTCAAGAACC
CTAATCCAAAACCTTCCTCAAGATTGAAGAGACTCTTGCTCCCAGTTCCAAGCTTCCATTGAAGACACTCTCAAGACCTT
CATAAAAACTCAAGGTATGTGGTGTTGAACTCATGGGTCCTTCCACCCATAGTGCCTAGACCCTATTCTACTCACTAATT
CATGGTTTAAGTTAAGATTCATAAATTAGTCTTGTTCTTTGTAATAATTTCCTGCACATTGAATTTTAAACATGAAAAGT
GATTGTTTTGAGCATGTTGTGACTCTAGAACTTGAATCTAAATTTGGAATGGATGTGAAGATTTTCATGTGGTCTTGTGG
GTGTTAAAAGGTGTTGTTATAGATTGTTCACTGGTTTGGCTGCATAATCACTACCCTATTTTCCATGCTCTATGATTCCA
TTACATGCCTTCAAGGTGTTTGACAAAATGTCCAACTATGGAGAATTGATGAATTGATGCTTTAAAGCTTGAGTTATGAG
ATGTATGGCATTCCAGAGATGTGTTGATGACAAACTAAGCTTGTGTATATGTTCATTTCATACGTGAGATTGCATTAGAT
CCTAATGGGAATTTCCTATATAAATTGTTGCATGACCATGCCCGGTCCGGGGGAAGAGAACCGGACAACCATGTGAGAGG
TTTATATCTCACCACCTAGGATGCTTGGGGTGTGTCCAACATCAACCATGTGAGAGGTTTATATCTCACCACCTAGGATG
CTTGGGGTGTGACCAACATCAACCATGTGAGAGGTTTATATCTCACCACCTAGGATGCTTGGGTGTGACCAACATCAAGC
ATGTGAGAGGTTTATATCTCACCACCTAGGATACTTGGGGTGTAACCAACATCAACCATGTGAGGGGTTTATACCTTGCC
ACCAGGGTGTCCGGGTGTGAACGATATCCCCCATCCTAAGTTGGGGTTATAGATTGGTTGGATCATGCATACACATATGA
TATCTACTATTAGTATAGATTTACTTAAACAGGTTTTGACTTCACTTTGATCATGCATCCTCATATTGTTATTCATTATG
CCTATGAAACTATTCTTGCATTTCGATTGTGTCCTTGTCTATTATTGTATTGCACCCCGCATACTTAGTACATTCCAAGT
ACTAACACATATTTTGCCTACATGATGTCACCATGTAGGGACCGGAGCTACTCTTGATCCTTCTCTCCATTCACGTGGCT
AGTACGGTGCTTATCCGAGTTTGTTGGTGAGTCCTCAATGATTCGAGGGCTATGTTATGTTTCCTACTCCTATGTTTTGA
GACTTTAGCTTGCAATTGTATTTTGACTATAAGGGGAGCCGGTAGTATGTCATGGCCCCCATCCTATCTATGTATGTAGA
GGTGTGTGTTGGACTAGTATTTTGTAAATGAGCTTGACTCTTGTTCTATGATGTCATTTTGAAACGGTTTGCCCTTAGTC
CATATTTCCCGTTATTTAATATTGAATGTACTTCCGCGACCGATGAAGTGTGATGACAAGTTTGAGAGGCTTGTTTGGGG
TTCCTTTGGGTTCCTCATTCGCCATGTCACGTCTAGGCCCTAGGCTTGGGTCGTGACAAGCTTGGTATCAGAGCACTAGG
TTGTTAAATCCTCAGAGTCCAACACACCGCGTTGAGTAGAGTCCTAATCATGGTTGTGAAGCGCGCCACGACTATGAATG
GGAGGCTACAAAACATTTTAGGAAAGGTTTCCCTTCTTCATGTTCTATGTCGTGCTTAGAGTGCAATAAGGTGATTCCTC
CCTAATGCTTATTCTTTGGATTGCTAGATCATCTTGCCAAACATGAGGGGAAGACGGGCCCGATCACCGGAAGAGCCACC
CACCAATGGTGAGCTCCGTGATGCACTCACCATGCTTGCACAAGTGGTAGCTAACCAAGTGAACAAGGAGCCCAAGCTCC
TCGAGCTACCACCCCGGGGGAAAGGGTGAGAGATTTCATGAGGATGAACCCTCCGGTCTTCCATGGTTCAAAGGTGGATG
AGGACCCGCAAGAGTTCATCGATGAGGTATGCAAAATCTTGACCATTATGGATGTTGGTGCTTGTGAGAAGGCGGAATTG
GCTGCCTACCAACTCAGGGGGGTTGCTCAAATTTGGTTTGATCAATGGAAGGGTGAGAAAGGTAATGGCTATGTGGTGTT
GTGGGAGGAGTTTAAACTTGCTTTCCTTAATAGGTTCTTCCCTCTTGAGCTTAGGGAGGCAAAGTTGGTGGAGTTCATGA
ACTTGAAGCAAGGAGCTATGAGTGTGAGGGAGTATGCCTTCAAATTTGTCCAACTCACCAAGTATACACCTCACTTGGTG
GCCGACTCTAGGTCGAGGATGAACAAATTTGTGATGGGAGTATCCGACTTGGTTAGTGAGGAGTGTTGGTCCGCTATGCT
CATTGGAGATATGGATTTGTCTCGGTTGATGACTTATGCCGAGCAAATGGAGGAGGAGAAGTTGAGGAAGAGAAGGGGGC
ACGAGGCCAAGAGGGCCCGATTGGAGAATAGGTTCCCTAAGGGTGCTAGATTTCATCAAGGCCGAGGAAACCCTCATGTC
AACCGGGGATTTGCTATCAATGTTCCTAGACCTCAAGGGAGAGGTGAAGTGGGTTCTATGGATGTATTCCCTAAGTGTGG
GAGGAAGCATGGTGGTCCTTGCATGAAGGGTTCTGGTGCTTGCTTTGAATGTGGAGAAGTGGGTAACAAGAGGTTTGAGT
GTCCCAAGATCCGCAACAAGGTCCGAAGTGCTAACACTACTCCTTTGGGTAGAGGTGCTTCTCAAAGTGGTGCCCCAAGG
GACAATCGATTTTATGCTTTGCATAGTAGACAAGGTGTTAATGAGACTCCGGATGTGGTGACCGGTATGTTGCAAATCTT
TGATCTTGATGTTTATACTTTGATTGATCCGGGTGCCACCCTTTCTTTTGTTATCCCCTTAGTTGCTAGAAAATTTCATG
TCGAGTCGAAATTGTTGCATGATAATATGAAGTATCTACTCCCATTGGTGCCTCTATTGTTGCTAAAAAAGTGTATAGAA
ATT
>mtp_2630.contig_3
TGGTTGGTACTAATAACAATCAAGAAAACAAGTGATAACCAATCCAAGCAACTCCCTCGAATTCAAACCAAACTTCAAAA
CTCAATGAGTTCCAAGAATGATCAAGTGACAATAAGAATACTCAAGAAGTGACTCATAATTACTAGTATTCTAACAACTT
CCCTTGACTCATTTTTTTGAATGTATTAACTTCACCAATGAATCCTAGCATTCATGCCCTCACAAGAAAATAAGTGTCCC
AAAAACACAAGCATGTATTCTGTCACGACCCAAGGGTACACCCTAGATGTAACATGTGTACTTGACCTCGAAGGGGTCTC
ATAAAAGACCTTAGAATATCGTAAACATAAAATAATAGAAAAGTACAGAAAATTTAAAAACTTTTATCCATACAGTCGAA
GTCTTTATAAAATGCAAGGGGAAGTCTCTCTACACTTTGTCTCAAATAATCTAGAATCAATTGGAATTAAAATCTTTGGG
ACGCAGCCCATACAATAGTCTCATGATATGAAAATTAAAGACATAAAGGAAATAGTGGGTTTTGTCCTCGATGCTGTGAG
GACTCACCAAAATCTTCAACTCTTTGCTTCTTTAAAACCTATCTCCACGAATAGAACTCAAGTCTCCAAACCCTACATTT
GATTAGAATGTAGGCAAATTATGCGTTAGTACAAAATGTACTAAATATGTTAGCTAGCATACGACCATAAGAGCATAAGA
TAAAGGTTAGTCAATATAAGACATAATCCAAAATCATATGAAATACTTCATGCAACATAAACTATTAGCTTAAGAGACAA
TATCATAATCACAAGTAAAATCTCCAATATAATATAAGAATTTATCAACTATTTAGTCACCTATACAACAATAGAACTAC
TCTCAAGTAACCTAAAATCATACTTGTTCAATGCATAAGTAGCATCCCATAATACTACCAAAGCTAAGTATCCCTTTTTG
GTCATCTTAATCGTAGTCTATATGTATGGTTAAGCCTTAAGATTTTATACCATAAGGGCATTATACTCCTATGTAACCTG
AAAGAACATTTGTGAAATGCATGAAAGGAATCCCATAATAACATTCAGAGTAAGCATAACCTTGAACTCATCATAGTCAT
ATTTACCCTACTTTGGTCTCAGTATTAGCTTACTTCATATAGAAAAGGGAACTATCACCTTTAGGCAATCCTATCATGGA
AGGCCACTATAGCAACAATCTATCAAAGCATACCTCATGTAAGACAACACTTATTAGGTAACCCTAAGTCATATTTGTGC
AATGCATGAATAGAATCCCATACTACCATACATATTACATACTTATTTAGGTCATCATACACATGTTTCTTAATTAGAGA
CTAGTACCTTTTTGAAAGCATGTGAACAGTAGGAGCCACTTCACTAAGCCTATCTCAGTTCCTCATTGTTTTGAACCCTA
CACTACAAGAAAGTAGAGATACGACGACATTTATTTAGTGATATTTGAAATAAATGTCGGAAAAAAGGAAATTTTTGACA
TTTATGAAAAATTGTCATAAAAATAACGACATTTGATACAACTGTCACCAAAACAATGACATTTGATAACAAATGTCATA
AAAACGGCGACATTTGAGACAAAATGTCATTAAATTAATGGCATTTGATATAAATGTCAAAAATATAATGAGATTTATTT
CAAATGTCATATTATTAGTCGCGAATTACCAACGTTTAAACCTAAAATCTAAATCTTATTAAATCACATCAATCTTTATA
TGTCTAGCATGAAAAAAAATTACTGGATGATAAATATTTAATTAGTAATTATATAATGTATAACAAGTAATGAGTTTTGA
ATGATCTAAAATC
>mtp_2630.contig_4
GCGAACTGTTGAGAGTACGTTTCGATTTCTGACTGTGTTAGCCTGGAAGTGCTTGTCCCAACCTTGTTTCTGAGCATGAA
CGCCCGCAAGCCAACATGTTAGTTGAAGCATCAGGGCGATTAGCAGCATGATATCAAAACGCTCTGAGCTGCTCGTTCGG
CTATGGCGTAGGCCTAGTCCGTAGGCAGGACTTTTCAAGTCTCGGAAGGTTTCTTCAATCTGCATTCGCTTCGAATAGAT
ATTAACAAGTTGTTTGGGTGTTCGAATTTCAACAGGTAAGTTAGTTGCTAGAATCCATGGCTCCTTTGCCGACGCTGAGT
AGATTTTAGGTGACGGGTGGTGACAATGAGTCCGTGTCGAGCGCTGATTTTTTCGGCCTTTAGAGCGAGATTTATACAAT
AGAATTTGGCATGAGATTGGATTGCTTTTAGTCAGCCTCTTATAGCCTAAAGTCTTTGAGTGACTAGATGACATATCATG
TAAGTTGCTGATAGGTTTCCAGTTTTCCGCTCCTAGGTCTGCATATTGTACTTTTCCTCTTACTCGACTTAACCAGTACC
AACCCAGCTTCTCAACGGATTTATACCATGGCACTTTAAAGCCAGCATCACTGACAATGAGCGGTGTGGTGTTACTCGGT
AGAATGCTCGCAAGGTCGGCTAGAAATTGGTCATGAGCTTTCTTTGAACATTGCTCTGAAAGCGGGAACGCTTTCTCATA
AAGAGTAACAGAACGACCGTGTAGTGCGACTGAAGCTCGCAATACCATAAGTCGTTTTTGCTCACGAATATCAGACCAGT
CAACAAGTACAATGGGCATCGTATTGCCCGAACAGATAAAGCTAGCATGCCAACGGTATACAGCGAGTCGCTCTTTGTGG
AGGTGACGATTACCTAACAATCGGTCGATTCGTTTGATGTTATGTTTTGTTCTCGCTTTGGTTGGCAGGTTACGGCCAAG
TTCGGTAAGAGTGAGAGTTTTACAGTCAAGTAATGCGTGGCAAGCCAACGTTAAGCTTTTAAGGGGTTTTAAGTGTAATT
CGGCCTAGAATAGGTAACCTTTATCGGGTAAAATATCGAGTTCGCACATCTTGT
>mtp_2630.scaffold_1
CAGGTGTGAAATGGTAAAGGCCGAAAATACAATTAAAATTGTAACACCAAGTAAGGAAATGAGAAGAGCCACCGTAGTTC
CATTGGTATATATTATGGATGGATTGCTAGCTGATTCACAAGTACATACTATCCTATACCTGTACTCTGTAAAAATAATA
CCCATTTTAATATCCAAAATATAATCACAAATATGGTATATTGGAGAGGTGCATGATTGTTTGTACAAGTTCAAAGCAAC
AATTATAGACATACAGAATAAAGATGAGCCATGGTATTCATCTAGCAAAAAGTGCAGCAAAAAAGTGAAAGTTATAGAAC
ATACTGTATCTTGTAACAATTGCAATAATGAGAATGTAAAATATGAAATGAGGTTAGAGTCAGTAAAAACTCGATTCTAC
ATTTACTAATTAGAAAACAAAAATAGCTTTAACTTTTAAATGACTCCACTTTTTAAATAGATACTACTTATGAGTTGAAG
TATGTGGTGGAGAACAATGTGCCCGAGTTATACTATTTGAAGTGGCTAAATATTTAGTAGGGTGCAGTGGGCAAGACTAC
ATAGAATCAACCTTAATAAAGATATGAACTGTATTTATACCTAAACACCTTAACTCCCAATGGACTCTGCCGCAAAGGTA
TGTTGTCTAATCCATCCTAACTTTCACAGTTATCTTATTGTGATACTTCACAACACAAAAGAGAAGAAAAGAATTACATG
ATTACATATACATAACATTTGATGATTCTTTTAATTTTACAGATTAGGTTAGTTTTGAAAGAAAATGTGCCCCTCATGTT
GCTCAGAAAATTGGACCCCTCAACTGGTTTATGCAATGGGACATAGTTGATTTGTAGAGGCTTTAACGAGAATGTCATAC
ATGCAGAAAAAACAACAGGTCAATATGATACAAACCAGAAGTTTACTAAAACAATACAACTATAACCACCCCCCTCNNNN
NNNNNNNNNNNNNNNNNNNNNNNNNNNNNNNNNNNNNNNNNNNNNNNNNNNNNNNNNNNNNNNNNNNNNNNNNNNNNNNN
NNNNNNNNNNNNNNNNNNNNNNNNNNNNNNNNNNNNNNNNNNNNNNNNNNNNNNNNNNNNNNNNNNNNNNNNNNNNNNNN
NNNNNNNNNNNNNNNNNNNNNNNNNNNNNNNNNNNNNNNNNNNNNNNNNNNNNNNNNNNNNNNNNNNNNNNNNNNNNNNN
NNNNNNNNNNNNNNNNNNNNNNNNNNNNNNNNNNNNNNNNNNNNNNNNNNNNNNNNNNNNNNNNNNNNNNNNNNNNNNNN
NNNNNNNNNNNNNNNNNNNNNNNNNNNNNNNNNNNNNNNNNNNNNNNNNNNNNNNNNNNNNNNNNNNNNNNNNNNNNNNN
NNNNNNNNNNNNNNNNNNNNNNNNNNNNNNNNNNNNNNNNNNNNNNNNNNNNNNNNNNNNNNNNNNNNNNNNNNNNNNNN
NNNNNNNNNNNNNNNNNNNNNNNNNNNNNNNNNNNNNNNNNNNNNNNNNNNNNNNNNNNNNNNNNNNNNNNNNNNNNNNN
NNNNNNNNNNNNNNNNNNNNNNNNNNNNNNNNNNNNNNNNNNNNNNNNNNNNNNNNNNNNNNNNNNNNNNNNNNNNNNNN
NNNNNNNNNNNNNNNNNNNNNNNNNNNNNNNNNNNNNNNNNNNNNNCAACCAGATTGATGCACCAGGACATACACAAGAA
ATACTATTTACAAGAAAGTATTAGGTGAGATTTGATTAATACCAAAATTGTAAGAAATCAAACAGGAAAAAAGATACACC
ACACAGCTACCACAAAAGACATTACTTTTGTGTATATAAAGTTATTCAAATATAGGGTATACTGAATTTCAATTATTAAA
AGGGAGCATACAGTTCATGACACGACATAACTAAGAGGACAAACTGCAAACTATTAGTTCGTGCACAATTAGATACTAAC
AAATTTCCTGATAACAATTTATGAATACGACATTCGTCACTACATTCCCAACAAGCAAGAAGGCAAATATATTGGCCATT
CATTTAGCATGACGTAGTGCAATATTAAATACATATTGATATGTTGAAATCCTAAAATATACATAAAAGATAAAATATCT
TGTGTTTAGGGATCTCAAGACTTAACCAACACGTGCAACGTACGTGCAATCTAGTAAGAACTAAAAATATCAACTCTCAC
TAACTTATATTTATATATAGGTCAAGTGAAATAGGATATCAAATAAGTTATGCACTTGACCCATTAACCACAAACTAAAT
TAATAAATTATTTAATTAATACCCATCAATTAAGTAGCTGTGGTTATCGAAAAGTTTAAAATTTTAAAAAAAACTTTATT
AACTGAACATAAATGACTTTGGATATCTTTTGGAACGGGCAAAATGGAAATTTTGTGAAAATTTCCGGAAATGACCTTGC
AAGTCATTACATTATCCACCACTAAAAATCAAGTTTGTCCTTGAACATAAAGAAGAAGAAAGTAGGAAAACCGACATTAC
CAAAAGCTTGGGGTATAATTTCTAGAGTAATTTTTTATCTCTCAAAGTGTGCTCATCCTTAAGAACATTCTATCAAGAGA
AACTACTAAGAATTGAACTTTTGAATTAAAATTTGACAGATCCACAAATCAAGATTAATTACCAAGTTATAGACTAAAAT
ATGAACCCAATTTGAACCAAAAACCTCTTGACCAAAACATAATCACAAGGACAAATCTTTTCTCACATAATCATGATATA
ATTGTGAATCAGTACCGGGTACAACCAGAAGTGAACCTGAACCAACCACTACACACTCATAATGCATAACCATGATAGAT
GTATTCAAGATTCCTTTTCACAAAATAATCTTTCCACGAGCTTAAGTTATAAAAATCTAGATCCTCATCAAGGGCGAATC
AAACTAATTTAACCCAAAGAGCAAATTGATCAAGTAACCACCAAAGTGAGTTATACACCGAAGCATATATAATGTCTAAC
AACACTATCGAAGTGCTAGATCAATAGTTGTGATTATAGACAAATCTTATGAACGAAAAAACTAAACCCGATGATCCCCA
CATTCAACCATACATTACCGGAATGTGACCTTGATAAATAGATGAATATTAAGATTGGCGGACACTCGTAAAAACCTATG
GAAGCTCCTCTATAAATTCTCATAAGAAACGTGGTTGATGAGTCCACAATTTGGACTCATTTAGGGCGTTATTTTGATAG
ATTTAGTGTCCTCAAATGCATATATTCTCTCAATAATTGATGTAAATCCTTAAGTTTCAAGTATTCATATTTTGAGGCAA
AGCATGGACATTACTTGGATAAAAGGAACAAGACGGATGAAAAGAAAAAGAAGAAAAGGCCTGAGGATCGCCTAATGCAT
TAGGCAAGTCGTCGAATGGCCTTAACCTCACTCAAAGTTCTATTGTGCTGAGCCCTGAAGGAAAAGAACAAGTTGGCGAT
GAAAGGGAGCAATCGGCGCGTCATCGAACAGATCCGCGAAGCAACACTATATCGCCCAATGATTCAAAATGCGAAGATGT
TGAAGGCAATGAACCAGACCAAAGGGCGGATCGCCGAGTGCATTGGTAATCCCGACTAACTACGCCGAGTGGTCCTTCGC
AGCACAAATTTTCAAACACTATAAATACTTGTTTGAATTATTAGTTTAGTATCAATCTAGAATTCAAGTTCTACAATCAG
AAACCATTTTTGTAGAATATTTTCATTTTGAGTTCTTAGAGTTCTTGGGAGACATTGTTCTTGACCTTGATGATTTAAAG
ACTTCCAACTCCAAGAAATTGGAAGTGGGTGTTGGAGATTTTTCATTCTCGAATCGGTTGAAGTGAATACAAATCATACC
AAGTTGATGCTTTTCTGATTTGGTATCATTTTCTTCTCTTTTTCTATGTCTAGCTAAAACCCCAATTCTTGGGGTGTGAT
TATGTGAATATGGGTTAAATTTACTGTTAGGTATTGCTCATTAATAGTCTATTTGCCGTTTAAATGTGATTTTGTTTGGT
AGTTGTATTTAAACTTAATGGAAATGTAGTTGCAAATACGATTTCATCTTCTTTATTTTGGCTTTCCCGAGAGAGAGGTT
TTAAAACCAAGACTACTAAATCGATAGCCTGTGGTTATTGGGTCATCGTGGGTTCAGCTAGGGAGAGTGAATCCTAGGCC
TTCTCCCACACATTCAGCTCAAGAGAGTGAATGGTCTAAGGCAAAAGATGTTCTTAAATGCTGCAACTCAGTGTTCGAGA
GAGACCGAGTTGATTCGGGGTAAGTTGCTTGAGAGAGAATTTACCCCTACTAAAGTCTAGCCTAGTTACAAATGTTGAGC
GATTTACTATCAATAGCATTTACCCGATTGTTTATTTTATCCCATATTCCTATCACATCCCAAAAATCCCATCTCCCTAT
TTCACATCTTTATTTTTTTCTATTTTTGTCTCTTAGTCGAATACAAAACCCCTATTGATAATTAACATTCGTGTCACGTT
TAGATTTAGTATGTTTTTACTCGTAAATATTTATAGCTATGATTGGTTAGAACATAATTTTACTTTTCTATTTGATTTTC
CACTACTAACCGCTCCCTTGGGATTCGACCCCAACCCATTCTCTTAGGTTATATTACAACACGTGATCGTTGACACTTGA
TTTGAAAGTTGTGTCTTTCATTACGTCAAACATCAAAATGGCCACTGCCGGGGAGTTGTGTTAGTTGAGAATTTGTAGTT
AAGTAGTATTTTCATTCTTGTTGATCACAGTTTACTTACTTAATTTTTAGTTGTGTTTTACCTGTTTGTGTATTGCAACA
AGAAAGATGAGTGTGAATGGTAATTCTGGGTATCAAACGGATCACCCCCTTTTCAAATTATTGAATCCTAGGGACAACCT
CCTATGTTCAAACAAGCGGGTGGTGAAACTATCCATGAGGTGTGGCCTAGGCTTAAGGCATTACTATAGCAGTGCCCAGC
TCATTGGATGCCTAATAAATTGCTGCTGGAATGCCTCTATCGAGGGCTTGGTCCCAAAAATAGAACTATTGTTGATCAAC
TCTCTACAGGTTGTTTGACACAACAACCCTATGAAGTGGTAGCCCAACTCCTTGATGGCATGGTTAAAGCCAACAAGGAA
GAAGAAAAGGACCAAGAACGGGCTGTATTTTTTATTCAGCTGGATGATCTGTCCAAGAAGGTAATGAAGTTGGAAGAAGG
TTTAAGAAGAAAGCAAGTACCTTCCCCCTCGCATGTGTAAAAAGATGAAGCAGCACGAGAGTGGACAAAATGGAGAGGTC
CTCTCACTCATTCTACATAAAATTGAGGAACATGATAGAGTGTTGAATGAGACAAAAGAGAATGTCGAAATGATGAATCA
GATGACGACCTCCCATTCCATTATCATCCAGCTACAAGACGCCCAAATAGGCCAAGTGTTGTCATGTCTCTACTCACAGC
ATAAAGAGAGGTCACCTAGTGAGACATGGCTAACCCCGAGAATGAGGTGTGAATGGTGACTTGTGTCGTGCTACGACGTT
AACTAAGGCGTTGTTTGGGAGGAAACCCAAAACCCTTCATTGCTATATTTTTGTTTTAGAAATAAAGGTGTGTTGATTTT
GTAGGTTAAAATGTGGTGAGTGTTAGAAAATTGCAGGTCGGCGAGCTACAAGGTCCAATCGGTGAATCACCGAATAGGTC
GGCACACCTGATCTAAACTGCCGTTTGACTCAAGACATCCTTAAAATGGAGTCTGAAAAACTCGGCAAGCCCAGGTAAGT
ATTGGCGAGTCGCCGAACCCGACATAGATTGCCGTTTGGACCCTCACATTAACTGGAGGGCCTGTAAAACTCGGCTAGGT
AAGTGAACACTTGGTGGATCACTGAGTAGGTCGGCTAGCACGACTAACGTCGTCGAATGGGCGAAGAACTAGATGGTTTA
TTAGGGACCAATGGTTTCAAAGTTTCAAAATCTTCATTTTCCCTGGCTTTCAAACATCACAAACTCACACCTAGTTAGTA
TTTTCAATAATTTTGCACTGCATAAGTATTTTGGTTGTTGATTGGTGCTCGGACTTTGGATTACATTGCCGCCTAGCATT
AGAAAGTAATTTAACTGGCATAAAAGGTTGGTTTTCCAAACCCTGAGTTTATTTCATTGAATTTGTACTTATTTGCAATG
ATCTTATATTAGTGATGTGTGTTGGGCCTCTATGATAAGATTAGAATATTTAAATGCCGATTTTCATTTGATAATCTTGC
CCGTATTGTTTTGATCGTCGAATGCCCATAAATTTGTGCCTTAAAATGAGTTAAATTTTGTGGGGGTATGCTTCCATGTT
CGTTAGATTTGTTGAGTGAAGTCTAAGCAGCCCGTATTTGGGTTAAATGGCATAAATTGCACAATGATGGAGTGGGTGAC
ACCATTCTTAAAGGGCAAAAAAATCTTCAAATGGCCAAATTTGGCAAAACCGGGAAAAATCTTAATATCTCGGGGGAATG
GGTGTTATGGGTCTGAACTTAATTTAACTAATGCATGCTTTGATTTTGTTTTCGGGGGTTCCGGGGTTGAATTTGAGAAG
TTGGGTCGAAAATAGGCACGTTGGGCCATTTGGTGAGCTGGGTCGAGCTCGCCGAACCACTCGGCGGTTCGCCTAATTTC
CCTATCTCTCCTTTAATTTCATGCTTTATTTCATGATTGATTCTGTAACTTTTGGCGAGAAGCCTGATGTCACCAAAAGC
ACTCGGCGACGCACTGAAAGGCTTCTTTTTTGGCCTTTGTCTGCACCCTTGAACCCTTGTGCACTGGAACTTTCGGCAGG
CTAGCCCTTGATTGCCGAAAGCTATCGGCAGTTTGCCGAAATGGACCTCACATTACCGACTTGCTGAGAATTTTGAGTAA
ATCCCCTCGGGGAGCCCGATTTAACTTGCCAAAGAGATTCGGCAACTCGCCGACTTGATCTGCGAGTCTGTCTGCAGTAA
ATTTTTTGTACTTTGATATGAATATTTACCAACTTTTCTCTCATGCTTTGCAGACATGGTGCGAACAAATCTAGATAGGC
CACCCCAGAAAAAAAACACGGGGCATTACTATAAACGAAGGGGAATCAAATCCTCCAAAAAAGAGAAGACAAGAACTCCC
ACCGGGAGACAAAGGTGAAAGAAAGAAAAACACATCTGAGAGAGTGGATGTTGACACCCGGGCTGATTTGTCTGAGCCTC
AAGACGAGTTGCCTTCAATTTCCCGAAGAGATGAGTAACGGGCTAGATCTCAACCCATGTCCACCAGAGTTCCTCACGTA
TCCACACCGGCAGAATCGATGCCAACCCCGGCACCACCTGTCACTCCCTTACCACCAGTCATTCGTTTACCTAGACTCCT
CAACAGGTTGAAAGGAGATGGTTTACGAACGATCCTCGAGGAGAAGTTATTATCTATTGAGGGTCTAGATGGTAAAAACT
CAGATGAGCTGGAGACCCTCCAATTCCACAGGTTTGAGCAGTTCACTAGGCCCCGAGGCACATATATTCCCTCTTGGGGC
CATGATCTTTACATAGCTTATAGTGATCTGGTTCCCCAGAATAAGAAGAAGGCCAGTTAGTTCAGACTGGTTAAGGCGGT
CATGGTCCGAGGCAAGGAGGTCGGGTGCAGCAATGAGTATAGTAACACTGTACTAAGTAGAGATCTGCACTCTACACACC
TTTATGATGGATTGCCTGTAGTTCAATCATTGGATGATCTGAAGGGGTGGCTGGCACCTTTGATTTCTGATACCACCCCG
AGGTGGATAGCGGCAGGAGTTCCCATAGAGAAGATGGACTTGAGCATTGTTGCTCATTTCTGGTTTGACTTCATCAGTAG
CGCTATAATGTCATCCCAGAACGAGTCATTTATGCGCCATCATAAGGCAACATGCCTGATACCCTCAAATTACACCCCCC
TAAAGAAGCATAAGCGATCATTATCAAGTAAAGACCTTAACTTTGAGGTTGAGGTCGATCCTACGAGGAAAATAGTCTAT
ATTCGTTAAGTCAAATTACATACAGAAACAAGTAATTAAATGGGGGGATTTGGGAGATGAATTTTAAAAATTGAGTAAGT
AATCAGTAAATAAAAGTCAATTTTGGTTGTTATCAAGATCAGAAAATTAACTAGGGTATACGTGTTCCCCACAAGATCAT
AATGCAGCAATCCTAGTAATAGCAATCCTTTCCTAGTGTACTACATGCAAAGTGATAAGCTAGGTATCTCTAAATCCTTG
GTCAGGCATCTAGAAAATTTCACCCCGCACCTTGGTCCGGCTACATGTGTATAATTTACTAACCCTTACCTTTACCTCAT
ATTAGACATCATATCGATGTTTGGCTTAGTTATTACTTCGCACCAATCGACACTAGACTATTAGATAGTATCACATTAAA
TCTATGTTGATAATTCTTTTCTTGTTGATTACCTCATTGATCCGGCAAGTAGAAACAAGGCGAGTTCTAACGTTGCTTAC
CGTTAAAAAGACTTTTAAACAAAAGAATTATCAATGCATGCAAAGCACTATTCAAGAATTGCTTATTTACTATTCATACT
TTGTTAATCACCCATGGTTCCCACAACCCTAGTTGTGGCGTTTAGTTACCCATAATCATATGAACACAGTTCATTGTTTT
AGATGAAAGAATTATGAACTTACGTAAGAAGAATAATACACCTAGAAATTCAACTTGAATTGCAATACCAAATCTTCAAA
ACGAACTTAGGAAATTAAGAATTTGCTAAAGTTTCAAGTTAGTCTCCCAAGTCAAGAACTAGAATAAAAGTAATAAAGTC
CAACCCCCAAAAATGAGGTTTACCTTCCCTATTTATAGAAAACAAGTCCTAAATTAAAAGGGAAACAAAATAAGGAAAGT
TTGTTCAGGCATGCGTCTTCATTCCACGAGACTGACTCACGGACCGTCAATGGATCTATGGTCCATGAGTCCCTTCCGTC
AGCCAGGACTTAAAAAATATTTCATCTTCAAAAAATTAGCTTCTCTAAAGAGAACGACGGAACCTCACTACGGACCGTAG
ATCGATCTATGGTCTGTCAATCCCTCTCCGTAGCTCCACACATAGAATCTTCAAAAAGGAGGTATCTTGCATTATCATTC
TACGGATCAACAGTACGGTCCGTAGATTAATCTACGAACCGTCAATGGTCATTGTAGTTCCACACTTGGTTAGATTTCCC
TGATTTACCTTGCCTACTGATCTACGATCACCATCTACGGAGCGTCAATGGACCTACGGTCAGTAGATCAGCTCCGTAGA
TGCCCATTTCTGCATTTATTTTAGCTGTCTCTTTACTTCCGCGCCTAAACATCGTTTCTACAAAATAGGATAAAAACACA
TAAAAACCAATGTAAAAAGTCCCTAGACACATACAACTCTAAAGTGAAATGTATTAAAAATACCGTAAACTCACTGTATA
TCAACACCCTCAACTTAAATTTGTTGTTTGTCCTCAAGTGACGCACTAAGACTCTAAACGACACTTATATAGAAGCAAGC
ATGTCAAGCACAAGAAATCACATGGCTTTCTACCCCGTCTCTCTTCTTGAGTGCAAATCTCTTCTCTCAGACTCAACAAG
CTAACTTGTGCGGATCAAAACATGACAAAGATCAACCAACCAACAAACAACATACATTGTTTTACTATCACCAAGGTACC
AACTTTCCGACAATGTAACTAGTGCCCTTACCTCAAACGAAATCCCTTTTTCACACAATGAATATGAATTTTAGTACAAG
GACTTATTAAACACTCACACTTAGAAGTAACTTCAAGTACAGTTAGTGCTCAATACCATAGGCTTGCCCTTATTTTTACT
GCTTAGACCCTCCAAACTAGATTCTAGGATCACTATAGGACTTTCTTGGCTTGTAACGTAGGCTCAGGGTCAGGTGTGGT
ACATTTGGGACTTCTTAGTGACTTTCTGCCCTCATTGACATTACACTAGGCTTTCAACCTCTTTTTTCCCTATTTTTGAC
ATCCTACCATTTTACCTTCTTTCCCTTGATTTTCTTCAATCATGGATGTGAATTTATTTCTTTGTAGCTCTTTATTTTTC
ACTTTCATCTTTCTCTTGCATTTTATTCTTTTCTTTAACTTTCAACAAGTCACATCCTTTCCTCTATTTTCTTTTTCTCT
TTTTCAGTCATCAAACTCTTTTCATACCCATTTTTCTTTCGCTTTCCTCTTTCATAGCCACCCCAACTTATAGATTTTCC
ACTGGTTGAGGTGCATAATACCCGATGTCGGATCAGGGCCAAGATTGCAGTTACCTTTTACATTAGCCACCCTCAATTTA
GGCTTTTGTCCTAAGTCGAGGTGCACACGTCCAAGGAGGGACTGGGGCCAACATAGTAGATTATGGGAAAGTGAGTTAGG
GGTTTAGAAAGAAATGGTCTAATTTAGGCTCAAAGCATTTGGATCAAAGGGAGCATTTATTTCATTTGGCTGGACTCTTC
TTTTAGGTAATTTGTGGACTTATCAAAACAAGGGCCTATGATCACTTCCTAGCCTCTAGAGTAGATTGTTTTTGCAGGAC
TAACCGGGCAAGTTTAAGATTGGCACAGAAACTCTTTGAACAATCAACTATTCTTACACACTCTTGGCACATAGTTTCAT
TACCAGATTACCCTGTTCAAGTTTTAGCTTAAGTCATGCCATTAAGTTGATTCATTATCATGTCATACTCAGAGCCAACA
CATTCAACTTATCTTAGCCTACAAATTCTAGCACACATCACAAAATTTGACGCGTATATTTTTCATAATCCATCATGCTT
CATTCTTTTCATGCTTCTACACATATGATCCTAACACATGTCGGTTCAACAAAAATTAAACACCCTCTTGGGGAAAAAGA
ACACAGGCAAGAAAATCCCAAGAGAGGATTTATGATTTGGGTTGCTTAGACGTCACCCTATCACTTACAATCCATTTACC
CCTCCCAAAAAAAATAGATGTGATTGTCCCCAATGCATACAAAAACAGTAAATGATAATGGATTGGGTGAAGCAAACCTG
TGGCGCATAGCACCGAAGACTCATCAACAAATGGGTGGGTCTAATTTTCTGGAGCCCGCTGGAATAATAATTGGGTCACC
CTCAGTGGTGCCCATAACATACATCATAGAACCTTCAATAGTGCTCTCGATTACTTGAACCGCACCATCAGTGGTGCTCA
CATCGTCCCTCACAATAGGCGGGACCTCTACAACTGGGGCAGAACTCGATGCCCCCGCAACACTCTCATGCACCCTCTGC
TGGCGCAAGTCTTCATCCAAGATCGAAGCCTTCTATGCCTCCTTCTCCTGCCTACGCTGTCTCTTTTTCCTCCTCAGTGC
GGCTAGAACGGTGCCTCTTACCTTTAGCACGTGTAGGCTCGGGTTCCTCCTTGGTGGTGGCACATAACAAAGAATCCAGC
ACCGTATCATCAACCAAAGTAGTAGGTGCAGCCTGAGGCTTAAATGCAATGGTAGCAAGAATGTCATCAACGTTAGCTCG
GAGACTGGCTAACTCGGTCCGAACCAGTCGCTCAAGGACTCTCAATTCAAAGGCATCGAGGCGCTTATTAACGGCCTGGA
CCTTCCGGTAAATCATGCTTTCCATCCTTCGCTCCATTATGGCCTCGGACTGGGCTATTGACTTTTGCATCCAAGGTTGG
ATGTGGTGCAGCAGCGTGGCCATCTGAGCCTCTAATTTCTATACTCTGGCCATCGGGAAAACAGCAGCTCCTAACAGTGG
TATAGACCTGAATGAGCTAGGAACCCTACTAGCTGCCTAAGAAGAGGAGGCAGGGACAGTATTGGTGTGATCTAGTATAA
TGGGGTCACCATCCAATGCCTACTCCACCGTGTCTGCAAAATCTGTGGCCAAAGGAGGTACCTCAACCTGGGGCTCTCTG
CGAGGTGCCGCTACATTTGCCCCATCTCGAATGAGGCCTATATCCAAAGTCCCAGTAGGGTGGATCAACCTATCACAATG
ACAGATAGGCACTCCAGAGTACCTACACAATTGAAAAATCAAACATGGAAATGGGCAAGTATTGGAGGTCTTGAACGCCC
TCTCATGAATCTCTGCCTGTAGTATGCGGGCAAAGTCAATCTCCAATCCTGCCACTAATGTTGCAACCATACTGGCTCTG
TCCCATGTGAGTTGGTCGTCAGCTTTTGTAGGCGACACCCTGTTGCGCACCAACAACTAGAAGAATTTGGCCACAAAATT
TAATGTGGCCTTTCTGATAACCAACCATGATGTGCTGACCCACTCCGCACATTCTCCATATGCAGTAATGTGTTTAGACA
ACCATAGTGTAACAGCCTCCCGCTACTCAGAATATCTCTGGAAAGTGCCTCCCCGCACGATGTCCCTTCGATAATCAAAC
TCTGCCGTGTTTAGTGACCAAGAGTGACCGGTGATAGGACCATAGAGAAATTGGCTGATAGTAGCTCGTGAGATGTCTAC
AGGACACCCTCGGATCATGGTGGAAGTGAGAGGATCATGTTCTGTGGGCTTGGCCCTCTTGGAAATCGACTCTCAGAGAG
TGGCAGCATAAGAAGCATAAAACTCCCACACAATCTCCTCGTTGTTTGTCCCAGTTGCTTAGGCCATCCAATCGCACTTG
TGTAGCTTGAACAGCCAGCGTATCTCTGGTACAGTATGCAAGCTCCCAGTGAGGACTCTGCTCTCCTCAGTAATAAGTCG
AGCCACCTTCTCTTTATCATTTTTCATCTTGGCATCCCGATAAATCTGCCATTGACCCACAACACACCATCTATTTGGCT
CGCCGTCCACTGGAGTAGGGTTATCAGTCTGTGGTGCTAGCATTGCCTCCGAGCTAGTGGCCTCATTAGATGAGGCATCT
TTGTCATGCGTCCTTAAGCCTATGGTGGATCCAGAACCGGAGCCGGGAGCATGGGCAGGCTTAGAGCTGGAAGAAGAGGC
AAACTTTGAGCCAGACGTAGAACCAGCCTCAAAACTGAAAGCAGAACTAGCCGGTGACCCGATTAGTGTGTTCTACTAAT
CAGAATGGGAGACAGTGACTACGTCGGTGACCACCTGCCAGGATGCATTCTGGGTAGCTCGAGGTGTAGTAGGGGATGTC
CTCGTGGTCGATGGGACATATGCGGGATCCTTTTCTACGTCCGTGTCTTCATCAATCAGCCTAAAAGTAGGCTGCACGAA
TTTTGATTTGCCCCTTTCGAAGTAGGTAACTTGCTTCTTAGGCGCCATGGTACATGTGGATATGAAATTAGTACCAAAAC
TAACGAAAAACACACTCGAAATAATTTTAGAACTAAAAACGAACAACAACAAAGACCCAAAAAAATTTCAGATTGTTGCT
ACAGTGGTCATCTACGGCGGTGACCTATAGTCCGTAGACTGATCTACGGTCCTGGAACCCTTCCATGGATCAGAGGACCA
ACAATATTGATCACAGATGGAAACCACGGATGTACAGAACGGTCCGTAGATTGATCTACAGACCATAGTCCACCTCCGTG
GTTTCACACTTGGTGAAATTTTCAAGTGCATCCAACCACGAACCTGATATACGGTCCATTGACTGAACTACGGTCCGTAG
ACGGGGTCGAGTGGTCGTGATCTATGCCAGGTTTCATACATTCTTTATTTTCAAGCCCACATATGTGACCATTTTCAACA
TTATCCTAGTCTAACTAAGCATTTCAACATTTAATCATGCTAGTTCATCATTCGAAGGGTTCCAATTACTCAATTAGATA
ATTATTTCGTACAAGATTTGGAACCCTAAGTTGAAACTTAAATATAGACTAGCATTTAGACAGGTTTAACACACTATCAA
GGAAACACAATCACAATCTATCATCCCAAGGGTTTTAGTACTTAAATTTTAGCATGCAATTACATACAACTAATTAACCA
AGGTCAATACCTGACTCCGACTTTCTATATTCAATCTATGAACCAAAATTCAAAGTGAGGGGAAAGTCTATTACCTTACT
ATCAACAAAGAGTGGGGTGATTGGGTGATGACACTAAGCTTTGTAAGACTACACTAATCGCCTAGTTGTGCCGATCCCGT
ACACCAGAAGTTGTGGGGAGTTTTGGGGATGAGTGGAGTTTTGGAGATGAAAGGGAATTTAGGATTTTGGGGAAGAGAAA
GGGAAGATTTACTGGGGAGTGATGGAGTGATTATGGAGTGATTTAATGGATTTGGGAATTTTAGAAAAGGGTTGGGAGTA
AATGGAGGGAAGTGGGAATGATTTAAAAGGTGGGATTTTTAAATAGGAGAGTCGGGGTCGGGTCAGTCCAACTTAGGGTT
AGGACCTACGAGACCCCGCTTACAGTCCGTAGGTGTATTTACGGTCCATCAATTGAAACAGTAGATCACCTTCACACTTA
GAAAAATTTGGACACTTACCTAGGATCTACGAACACCATTCACGGTCCGTGGATAGATTGACGGACAGTCGATGGGGTCC
ATAGACCTCTGCACCAGACCATTTTATGTAGATTTTTCATAGCGCGCCTACACATGTAGCAACCATTAGGCTATTCTTTT
TACATTTTCTTGAAACTTTTTAGACACAGACCCTATGCTAATTCTAGCCAATGCTAATACAAAACCAAAACACCTATCTA
AATTAATATTGACAATCAACTAAACAAAGAAAACTACTAGATGGGAAACAAAAACCTATCGTTCGCTAGTTTGTACATCT
TGGGTTTCCTCCCAAGCAGCGCTTGATTTAACATCGCGGCACGACACATACCTCTTGATTACTAAGACTTCATCAAGAAC
ATAGACCTCAACAACCTCTTGCATACTTTCTGCATCTCGTAGATAGATCTTGATCCTTTCCTCGTTTACCATGAACCTTG
TTCCTTCACTGTTCTCAAGCTCAACCGCTCCATGGGGGCACACTTTTGTGAGAAAAAATGGCCCAGTCCATTTGTATTTG
AGTTTGCCCGAAAACAAGCGCAACCTAGAGTTGATTAGAAGCACAAGATCACCCATAACAAATTCTCGGTTTTCAATTGT
TTGATCATGATACCTCTTCATCTTCTATTTGTACAAGGCTGAACTTTCATAAGCTTTCAAGAGAAACTCATCAAGCATAT
TCAAGTCATTCATTCTTTGATTAGATGCGGTGCCCCAATCAAAATTTAGCTTCTTCATCGCCCATAAAGCCTTATGCTCT
AGCTCTAACGGTAAATTGAAAGACTTTCCATATACAAGTTGGTAAGGAGACATACCTATGGGAGTCTTGTATGCAGTCTG
ATAGCCCCATAGAGCATCATCAAGCTTCCTTGACCAATCCGTTATATTAGCATTCACAGTCTTCGCCAAAATCTGTTTGA
TCTCTCTATTGGACACTTCAACTTGACCACTAGTCTGTGGATGGTAAGGAGTTGCTACATTGTGGCGGATATCATATTTC
TCAAGTAGTGCCTTGAACAACTTGTTACAAAAGTGGGAACCTCCATCACTGATAATTGCCCTCAGTGTACCAAATCTGGA
GAAGTTATTCTCTCTCAAAAATGCGGTGACACTTTTACCTTTATTGTTAGGGAGCACAACTGCTTCCACCCACATAGAAA
CATAATCAACCGCAACAAGAATATACTTCATCCCATATGAACTCACAAATGAATCCATAAAATCAATGCCTGATGAGTCC
ACAAATTGGACTCATTTAGGGCTTTATTTTAATGGAAATAGTGTCCTTGAATGCTTGTTTTACCTCAATACCTGATTAAA
ATGCTGAAATTTTAGTGGAAGCATGGACACTTAGCCGCAAAACGGAGCAAATAGGGATGAAAAGAACAAGAAATGGAATC
CTGCGGATCCTGAGTTTAACTTGGTGAGTCACCGAAATGTCATGAGCCGCCCTTCGTTCCAATACGCGAAGCCTTGAAGA
AGTGGATCAAAAGGCGAGGAAAGGAGCAATCGGTGGGTCACCGCCTAGTTCCGCGAAGCAGTACTGTACCGCCCAATGAT
CCAAAATGCAAGGATGATAAAGGTAAGACACTGAAGGCGATGAGCTGACCAAAAGGCGGATCGCCGAGTTCCTCGGCGAT
CTCGACTAATGTCACCGAACAATCCTCCGCAACAAAATTGGTGAAAACTATAAATACTATTTAGAATCAGATTTTGGAAA
ATATTGGAGAGGAGTGGAACATATTATTATTATTTTTCACTTTTAAACATACTCTAGCTAATATTTGTCTCTCAAGTTTG
GAGAGGGTTTTGTGGAGACTTGAAGAAAGGAGTTCTTCTTCCCCAAGTTGGAAGTAGGTCTTTTCTATTCACTTTTCTTT
TCTTAATTCAAGGTTTAATTTATTATACCAAGTTGATTTCATTATCATGTTAGGTATAATTTCTTATTTCTTGATGTGAG
GCTAAAAACCCCCATTCTTGGGGTGTGATTTAGCAAATATGGGTTGATATTCTTGTTGGGTCTTGCTTGCTGATAGGTTA
GATGTATTTTAATGGTGATTTACCCTAGCAGTTGTGGTTTAATCTAAAGGGTTTGTAATTGCAAATACAAAGCCACCCAT
GTGTTTTTGGCTTGCCCGAGAGGGAGGTCATGAAACCAAAACCACTAGACTGATGGCCTAAGGAGTGGGTCGACATGAGG
TTCAGCCCTAGAGGGTGAGCCCTAGTCCCATATCCTAACACTCAGCTNNNNNNNNNNNNNNNNNNNNNNNNNNNNNNNNN
NNNNNNNNNNNNNNNNNNNNNNNNNNNNNNNNNNNNNNNNNNNNNNNNNNNNNNNNNNNNNNNNNNNNNNNNNNNNNNNN
NNNNNNNNNNNNNNNNNNNNNNNNNNNNNNNNNNNNNNNNNNNNNNNNNNNNNNNNNNNNNNNNNNNNNNNNNNNNNNNN
NNNNNNNNNNNNNNNNNNNNNNNNNNNNNNNNNNNNNNNNNNNNNNNNNNNNNNNNNNNNNNNNNNNNNNNNNNNNNNNN
NNNNNNNNNNNGTACTTGTTACGAAACCCCCTTGTGATATTTGACACTTTTGTTTCACCTCTTTTACATTTACAATGTCT
TTAACTATGACTAACTTGAATGAAACTCTAATTGGTTATTAATTCTCAAAACCGCTCCCTTGGGACATGACCCTAACCCT
CGGTTGGGTTACTATATTATTGATGATCATAAAAACTCATATCTTAGGATAGTGTCGTTGGTCACGATAAGCATCAAAAT
GGCGCCGCTGTTGGGGAGTGATGTTATTTGAGAGTTTTTAGTTAATTAGAATTTTTTGTTATTCTTATTGGTAGTTTACT
AACTTAACGTTTAGTTGTGTTTTAGTTATTGTGGAAACATTGTAGAAAGCATGACTGTCAACGGTAGTAACAGGAGCCAG
GTGGGCCATCAGGATGACATCGAAAACCTCCATGATGTCCAAGAACCCAATCTCAACGATCCACATCTCATGGGAGGTGT
TGGAGCTATTCGTTTGCTACTAGCAGAGGGAAACACAGTATTCCACATTACAAGCACCATGTTGCAACTTCTGCAACTAA
AAGGGCTTTTCAGCGAACTAGCTCATGAGGACCCATACGAGCATCTTCGAAACATCATAGACGTGCGTGGACCATTCTCA
ATCAAAAACATTTCTCAGGAATCAGTATGATTGAGGCTATTTCCTTTCTCATTAATGGGTAAAGCGTGCAAGTGATTAGC
CGACTTGCCACGTAACTCAATAACTTCGTGGGAGGAGTTGGTGAATGCATTTAATGTGCAATTTTTCCCTCCTTCGAAGA
TGATGATTATCTGGGATAGCATCCAAAGCATTAAGCATCTGAATGGCGAACCTCTACACGAAACCTGGCTCAGATTTTAA
AACCTGGTGCAAAAATGTCTAACAAATGGTCTTCCTGATAATGTGCTTTTTCAATACTTCTACCGGAGTCTAGACTCGGT
AAACAAGGGTGTAGCTGATCAACTATTGCCCGGTGGATTAAAGAAGCAACCATACGTAGTGGTAGCTCAACTCTTTGATG
GTATGACAACTATCAACAGGGCATGGTACACCTATAAAGATCAAGTCTCACCGGTCACATTTCAGCTATCTAAGGAGCAG
GTTGAAAAAGACAATGAGAGAGATAAAAATATGGCCAAGATCATGACACAACTTGATATTTTATCCAAATATGTCATGGG
GGCTGGTGCCTGTGGTATCAATAATGTGGGGGTCGGGTGTGCAAATCCTGAGGAGGCAAGTTTCGACGCCTTGTATAATG
AAGAGGTAAACTTCTTGGCCAACCAAAGTGGTGGTTATCGATCAAATTACCCAACGCAAGGTGGAAATCAAGGTTGGGCT
AGATATGAAGGATGGAAGGATCGAGAATGGAGAGACCAAAATCCTAATTAGAAAGATGGGGAGAAAGACAGATGTGTGTC
TCCCCATGAACGCCAAAAGCCAAAGGACTCGGAGGGTAGTAGGTATGAGGATATGCTTTCAAGCATCGTCAACAGAGTTG
AAGGGTCAGACAAACTACTTAAAGGCATTCAAGAGGATGTTTCCAACTTTAGCCAGACCGTTACTTCCCATTCGATTTCA
ATCAAGCAGTTGGAGACCAAAATGGGTCACATCTTATCGCACCTGAATTCGAGACAACAAGGGGGGCTTGCCTAGTTACA
CTATGGCTAACCCCCAAGGGTGAGAGTTGAAGGTGGACTGACGTCGTGCCACGATGTTAACTACGGCGCTGTTTAGAAGG
TNNNNNNNNNNNNNNNNNNNNNNNNNNNNNNNNNNNCCCTTTATTGCTTTGTTCTACTTTGAGAATATAATGGTCTGTAG
TATGGATAGGCTGAAGCAAGGGAGTAAAGTGAAATAATGTATGGAGGCAAACAACAAATCCAGTTGGCGGATCGCCGATG
ATATCGGTGAGCACGACTCTTTCCGTTGGGTAACTCAAGGCAATGTCAGCTGGGATTCTGTGAAACTTGGCATTCGGTAC
AAAATTAACGGCGAATCACTAACCATGTCGGCGATTGCAACATAGACTACCATTGAGATCCTCACATGAGATGCTAGTCC
TGTTACATTTCGCGAAGAGACTAGACACATGGCGCTTCACTAAGTGAATGAGCGTACCTAATGTACATCACCGAATGGGC
AGAAACTGGACGGTTCCTGCAGGCCATAGGGCTAATTATTCTGGTTCATTCATTCTCTCTCATTTCTTCATCCTACCAAA
CTCACAGCTGTACTTTAGTTTTATATTTCTTGCAATTTCAAATTATTGTAAGTGTCAAATTGTGTGCGGATTTGAATCTC
ATTGCTACCTAGCACTTTATTAGCATCTGGTTCGGCACTGAAGGTTGGTGATTCAAACCCTGTTTTTAATTTAGTAAAAT
TGTATTCATTTGCATAGTGTTGATATTGTCAAGTCCTAGATGAATCTCTGCATTGATGGCGTTTCATACATCATTGATCA
ACATCTTTGCGTAATTGGTAGAATCCAAATCAATTGTGCTCTAATTTGAATTAATTGACTGCAGGGGTCTGATACTATTA
CGGGTTTTATTATGAGTTTGTGCTATAGGGGCTTGAGTTTCTTTGACCTGGGTTGCAGGGGTTGAGCTTGGAAATCACGT
AGAACATAGGCGTGTTGAGTCAGTTGGCGAGCCGGGCATAGCTCGCCAAATCACTCGGCTATTCGCCGAACTGCCCTTGT
CGCCTTTCATTAAAAGCAAAGTTAGGTTATTTAATCTGTTAAAATCAGCGAGAAACCTGCTATCGCTGAATATTTTTGGC
GACTCGCCGAGTGGTCTTTTAAATTGCCCTTCTTCCCTGCACCCTTAGTTCTGTTATGCACAAATTTCAATAACTAGCCT
AAGTGATTAAGCATATCGCCAACTAGTGTGGCAAGGTGATTTTATGCACACCAGACTCATGCTCTGTCTAAATACTTTCT
AACTTGTCCCAAAGCCTTTGCAAAAATGGGAAGACCAAAAGTTGCAGGAAGAGACAGGCCACCCCGACAAGTAAGAGCAA
GGGATTACAAAAGAGACGAAAAGATAGCAGAACTGGCCAAAGAAAGAAGGGAGAGTAAGAAAGCAAGTGCCAGTAGGGAA
ATTCACATTGATCCCGCCATTCCTTCGTGGAGGCGCGGATTACACACAGCCGCAAATTCCTTCTTGGCGGGGCATGATGT
GGATATAATGGTCAAAGCTAACATCGCTGCAGAAGCTAGAACAAAGGAACATAATGAAATCCAGAATGACAACTAGGGGG
CCATTGTCGAGTTTCAGACTAATGCAGCAGGCAATAATGCTCTGACAGATGAAGCAATCATGTAAACAGGATTCCCCTTC
ACTTCTCTATATCTTTGCTTGTTTAAACTTTTGGATACTCCTGTATGCATTTGACGACAAACATTTTTTTTGTGGTGGGG
TGAGGCACACACCTTTTGTGTTGACATTCATGTTTTGTTCTATATATATTTGGGTTGTCTACTTTAATTTGTGTTTTAAA
TACTGCTTTTCTGTTGATGTTTGAGCTCATGGCTCCTGTCGTTTTACTTTCAAAAAAAATTTGATCCTTTCGAAAAATTG
TTGCCACCTCTTGTGTTGAAAGTTGCTGTTCGTTTGCAAAAATTTAAGTCTCAGTTTCGATCAATACCAACCCTAACTCG
GTCCTCATCTAAGTCATTTCCTCACGAATCTCATCTGTAGACTGGTTATTTGTAGTATGAACGACAAATGTGTTTCTTCC
AGTATCCGACCTCCTAGTTCTCCATACTTTATTGTTACGAGAGATCTTCTCCAATTTTTCTACAATATGTGCATACGTGC
ACTCACCATATGAACCTCCAGCAATAGTATCAGGCACTACTTTATTGTTGTCATCCTGACCTCGATAGAAATATTCCTTC
AATGAGTCACCATCAATAAGGTGATTCGAAATACTTCTTATGAACGCAGTGAATATGTCCCAAGAGCTACTCATAGACTC
TCCAGGTAGTTCCACAATATTGCTGACCTTATCTTTGTGATTGAGCTTCTTGGAAACTAGATAATATCTTGCTAAGAACA
CATCCTTCAGCTGGTCCCATGTATAGATTAAGTTATAAGAAAGCTCAGTGAACCATACAGCAGCATCGTCTGTTAGTGAT
AGAGGGAACACTCGCAATTCGATGACATCCATATCCAAGTCTGGTTGACCTACACAACTCTTGCAAACCACACTTAGCTT
GGCTAAGTGAGCATGGGGTCCTCCGATGGCAACCCCGAGAACAAGCCCCTCGCTATAAGAATCTGCATCAAGCTACTGGT
CACTACAAATGTGTGCCTCGGAGGCAAAGGGGTAGGACAAGAGGTCCATCAGATTCAACAATATTGACGTTGCCCCTATA
GTTGTCATGCAGTCGTGGGCCTAGTGGACCATGCACCCTAATTGCATCTCCCAATTGATTTTCAGCTAGAACTTGGTTGT
CCCCACCAACTACCCTCGGAGATTGCAACTCAACTTCATCACCTAGATTGCCTCTGATAGGATTAACTTGAACTCCTTGA
CTGTTCATTCTTTGCGATGTTTGGTTCAACTCTGGATCATAAGGAGTAAGTGGTTCACCTTGGCTCTGTGTACTTGGCAT
ACACTGGAGTCAGAACCTGAGAGAGACAAAAAGAAAAAGAAAAAGTAAACTTAGGAAATATTTGACCAAAGTTCAATAAT
GTAGTTAAAATTAATCTAAAAGACTAATTTCCCCATAAGCGGTGCCAAAATTTGATACGCTAAAATTACACCTACCTAAA
TAAGCATAAGCGATCGTTATCAAGTAAAGAACCCAACTTGTAGTTTGGTGTCGATCCCATGAGGAAAAATGGTCTAGACT
TAACTTTAACCAACATTTATATTCGGGTAGTCAAATTACTACCAGAAACAAGTAATTAAATTGGGGGATTTGTGAGACAA
ATTGTAAAAATTCAGTAAGTAATCAGTAAACAAAAGTCAATTTTGGTGTTATCAAGATGAGAAAATTAACTAGGGTATAC
GTGTTCCCCACGAGCTCATAATGCAGTAATCCTAGTAATAGAAATCCTTTCCTAGTGTACAACATGAAAAGTGATAAGCT
AGGTATCTCTAAATCCTTGGTCCGGCATATAGAGAATTTCACCCCGCACCTTGATCCGGCTATGTGTGTATAATATACCA
ACCCTTACCTTTACCTCATATTAGACATCACATCGATGTTTGGCTTAGTTATTACTTCACACCAATCGACACTAGACTAT
TAGATAGTATCATACTAAATCTATGTTGATAATTCTTTTCTTGTTGATTACCTCCGTGGTCCGGCAAATAGCACCAAGGT
GAGTTCTAATGTTGCGCACCGTTAAAAAAACTTTTAAACGAAAGAATTATCAATGCATGCAAAACACTATTCAAGAATTG
CTTATTTATTATTCATACTTTGTTAATCACCATGGTTCCCACAAACCTAGTGTGGAGTTTAGTTACCCATAATCATATGA
ACACAATTCATTGTTTTAGATGAAAGAATTATGAACTTACGTAAGAAGAATAATAAACCCCGAAATTCAACTGGAATTGC
AACACCAAAATCTTCAAAAGGAACTTAGAAAATTAAGAATTTGCTAAAGTTGCAAGTTAATCTCCCAAGTCAAGAACTAG
AATAAAAGTAATAAAGTCTAACCCCCAAAAAAGATGTTTACATGCTCTATTTATAGAAAATAAGTCCTAAATTAAAAGGG
AAACAATATAAGGAAAGTTTGTTCAGGCACACGTCTTCATTCCACGAGACTGACTCAAGGACCGTCAATGGATCTACGGT
CCGTGAGTCCCTTACCTCAGCCAGGACTTAGAAAATATTTCAGCTTCCTAAAATCAGCTTCTACGAATCAAACGACGAAA
CCTCAGTACAGACCATAGATCGATCTACGATCCGTCGATCCCTCTCCATAGCTCAACACTTAGAATCTTCAAAAATCAAG
TACTGGAACCCTCACAGTATCATTCTACGGATCAGCATTACAGTTCGTAGATCAATCTACGGATCGTCAATGGACATCGT
GGTTCCACACTTGGTCAGATTTCCCTGATTTCCCTTCCATGTCTTCCCTGCGAATCTACGATCACTATCTACGGAGTGTC
AATGGACCTACGGTCCGTACATCACCTCCATAGATGTCCGTTTCTACATTTCTTTCAGTTGTCTCTTTACTTCCGCGCCT
AAACATCTTTCCTGCAAAACTTGGTAAAACACATAAAAACCAATGCAAAAAGGCCCTAGACACACACAACTCTAAAGTCA
AATGTATTAAAAATACCGTAAACTCACTGACATTCGGCATATTGAGGCTTAGTACACACAAGAGGAGGCTGACAAGAGGA
GAGCAGCTCCGACAGATACTTCTCCGGAGGTTGATGTTGATTCATTACCTGCAGAGGCATCTTCGTCTACTCCGGCCTCC
AGGCCTTCAGGTACTTCTGCCCCTTCTACTTCTTCACAGGTTTCAGGCACCTCCACCTCCTCCCAACCTATCAAGATCAC
TCAGGCCATAATCCTGAAGATGGGATGCTTGGCCGAATCAACTGATGTGAGGGTGACCCAACTTGAGACATCCATCCCAG
GAATGATCGAAAGTTCCATCCTTATTGTCCTTACCCCCATCTAGACTTTTGTTGATGAGTTGGCTGTGAGTTTCACAGCT
TGTGAGAGCAGATAGGAGAAAACATTTGAGTTGTCGACTTTAAAAGCCAAAGTAGCAGATCTAACGAAGGAAGTAGATTA
TCTGAAGTCTACCGACTTCACTTCATTACTGGAGGCTGAAGATGATGTAGATACTCCTGAGATTCTTCCGCCTACCACTT
GAGATGAACAGAGGGATGACACAGCAACTGATGACTCAGAGGCGGAGTCCAATGAGGAGAGAATAGAGGTGCATGATGAT
GAGGTGTATAATGAGCTGGCAGACTTGGAGATTGCTATGTACGAGACTGCACGCCAGACATCTTTGAGAAATACCACCAT
GTGTGGATCCAGTGGAGCTGGTTCTTCTGAGGTGACTCTGGGCACTGATGCCCAGATCTCAAGCACTACACCGGGCACTG
ATTCCCAGATAGATGGAGCGACAACATAGCTAGGATCCCCTCTTTACCTCCCTCTCAGTCTTACTTTATATTACTTTCAG
ATATTTTTGTTTGCATTTGAGGACAAATGATTTTTGTGAGCATTACACAAGTGTTGTGAGCACCATATTTCATGAGGATG
AAAGTCACTGAGCCTAAATGACCATACGTTTGCACTCATCCCCATTACAAGACTTGAAAAGACCTTTTTTTATCTTGAGT
GAGCTGAAACAATTGTCAATTGGAAAATACGGGTAAACCTATGGGTGAAAGCATGCATAGTGTTTTTCTTTGTAAGTGTG
AGCGTCGCATTCGATTCCACATCTTTAAATGATTAAACCATTGTGTGTGAACATGGAATCATTATCTGTGTGAGGGCATT
TGATTTCCTTTATTGAGCTTGAACTTGCATTTGAAGCAAGTATTGTGAGCTTGAGATTCTTTGATAATGGTGTGTCACAA
CTTGAGTCTTTGAGTAAACAATTGATCCTTGCATGAGTAAGTTGAGTCTTGTGTGTGCATTCATGATTGACTCTTGTGTA
GCACTGTTTGAGACATCCTTTTTGAACTGCTAAACTTGAGTTTTACTTGAGGACAAGCAAAAGTTTAAGTTGGGGTGTTG
ATGAGTCCACAATTTGGACTCATTGAGGGCTTTATTTTGATAGATTTAGTGTCCTCAAATGCATATTTTGTCTCAATAAC
TAATGTAAATCCTTAAGCTTCAGATATTTGGAGTTTGAGGCAAAGCATGGACACTACTTGGCAAAAAGGAACAAGGCGGC
TGAAAAGAAGAAGAAAAGAAGCCATGAGGATCACCTAATGCATTAGGCGAGTCACCGAATGACCTTAACCTCGCCCAAAG
TTCTAATGTGCTGAGCCCTGAAGGAAAAGAACAAGTTGGCAATGAAAGGAAGCAGTCGGAGCATCGCCAAACAGATCTGT
GAAGTAACACCGTATCGCCCAATGATTCAAAAAGCAAAGATGTTGAAGGCAAGAGCTGAAAGGTGATGAACCAGACCAAA
GGGCAAATTGCCGAGTGCATCGGCAATCCCGACTAATTACGCCGAGTGGTCCTTCATAGCACAAATTTTTAGAAACTATA
AATACTTGTTTGAATTGTTAGTTTAGTATCAATCTTGAATTCATGTTTTACAATTCAGAAACCATTTTTGTAGAATTTTT
TCATTCTGAGATCTTAGAGTTTTCGGGAGACATTGTTCTTGAGCATGAAGATTTGAAGACTTTCAACTCTAAGAAATTAG
AAGTGGGTGTTGGAGATTCTTCATTATAGACTCATTTGAAGTGAATATAACTCTATTTGGTATCATTTTCTTCCCTTTTT
CTATGTCTAGCTAAAACCCCAATTCTTGGGGTGTGATTACGTGAATATGGGTTAAATTTGATGTTGGGTATTGCTCATTG
ATAGTGTAGTTGTTATTTAAATGTGATTTCGTTTAGTAGTTGTATTTAAACTTAATGGAATTTTAGTTTCCAATAAGATT
TCATCTTCATGTTTTTGGCTTGCTCTAGAGAGAGGTTTTAAAACCAAGACTACTAAATGGATAGCCTGTGGTTATTGGGT
CGTCGTGGGTTCAGCTCGAGAGAGTGAATCCTAGGTCTTCTCCTACACATTCAGCTTGAGAGAGTGAATGGTGAAAGGTG
AATGTTGTGCTTAAATGCTGCAACTCGGTGTTCGAGAGAAACCGAGTTGATTCGGGGTAAGGTGCTCAAGAGAGAATTTA
CCCCCTACAAAAGTCTAGCCTAGTTACAAAAGTTCTGTGATCTACTATCAATAGCATTTACCCGATTGTTTATTTTATCC
CGTATTCCTATCACATCCCAAGAATCCAGTCTCCCTATTTCACATCATTCTTTTTTTACCGTTTTTGTCACTTAGTCGAA
TACAAAACCCCCATTGATAATTGACATTCGTGTCACCTTTAGATTTAGTATGTTTTTATTCGTAAATATTTATAGCTATG
ATTAATTAGAACTAAATTTTACTTTTCTATTTGATTCTAGACTACTAACTGCTCTGTTGGGACACGACCCTAACCAATTC
GATTGGGTTATATTACTATAGACGATCGTTGACACTTGATTTGGAAGTTGTGTCTTTGATTACATCAAACATCAGTGGTA
CCTGTGGAATCACTAGAATACTTCAACTGCTCTAAGATAACAACAAATATGTCATACATGAAATAACCAAGTCTCCCTAA
ACCAAGATCACATAGCATGATTGGTACTCCCTAAATGTGGTCCTGCTAGAAAGAATGTTGAGGATCAAGGGGTACCTAAT
GCATCAGAAGTGCAACCCCATGGAGAGGTAATGAATGTTGAGATCCGTGAAGCTATCCTGATGTTGAGCCAGTTGTGACC
AACCAAGTTGGGCAACAAAGAAGGAATCGAGAGGATGTGGCTGATACATCAAGGATTCGTGAGTTCTTAAGGATGAATCC
TCCAGATTTCACCGGTTAAAGTGTCACTGTGGATCTGGAAAACTTTGTGGATGATTTGCAGAATGTGTTCGAGTTTATGC
ATGTTATTGATGTTGAGGGAGTCGAATTAGTTTCATACCAATTTAAGGGTGTTGCTAGGATATGTTTGGACAAATGGAAG
AAGAATAGAGTTGAGGGTGTACCAATCGTGAGCTAAGATTTGTTCTAGAAAGCCTTTATAGGTCATTTCATCCCCTCTGA
GTTAAGAGAGGCAAAGTTAAGNNNNNNNNNNNNNNNNNNNNNNNNNNNNNNNNNNNNNNNNNNNNNNNNNNNNNNNNNNN
NNNNNNNNNNNNNNNNNNNNNNNNNNNNNNNNNNNNNNNNNNNNNNNNNNNNNNNNNNNNNNNNNNNNNNNNNNNNNNNN
NNNNNNNNNNNNNNNNNNNNNNNNNNNNNNNNNNNNNNNNNNNNNNNNNNNNNNNNNNNNNNNNNNNNNNNNNNNNNNNN
NNNNNNNNNNNNNNNNNNNNNNNNNNNNNNNNNNNNNNNNNNNNNNNNNNNNNNNNNNNNNNNNNNNNNNNNNNNNNNNN
NNNNNNNNNNNNNNNNNNNNNNNNNNNNNNNNNNNNNNNNNNNNNNNNNNNNNNNNNNNNNNNNNNNNNNNNNNNNNNNN
NNNNNNNNNNNNNNNNNNNNNNNNNNNNNNNNNNNNNNNNNNNNNNNNNNNNNNNNNNNNNNNNNNNNNNNNNNNNNNNN
NNNNNNNNNNNNNNNNNNNNNNNNNNNNNNNNNNNNNNNNNNNNNNNNNNNNNNNNNNNNNNNNNNNNNNNNNNNNNNNN
NNNNNNNNNNNNNNNNNNNNNNNNNNNNNNNNNNNNNNNNNNNNNNNNNNNNNNNNNNNNNNNNNNNNNNNNNNNNNNNN
NNNNNNNNNNNNNNNNNNNNNNNNNNNNNNNNNNNNNNNNNNNNNNNNNNNNNNNNNNNNNNNNNNATCATTTTCTTTTA
TCCCATTTTAAAGAGAAAGAGTTAGGGTTCTTGAGGAGAAAAGAAGAAGAGAAGAAAGAGGAGATCAACAAGATCATTGT
GGAAATTCGTCGGGGGTGATCCCTATTCAAGGTATGTGAGTTTTTCGTGTGGGTTGATTCTTTCCCCCACACACACCTAG
TTTACTATATGATTGAGAAAAGATTGGAATTGTTGTTGAAGTTGTTAAAGTTGTTGAAGTTGTTAAAGTTAGTGAAGTTG
TTAGTTGTTGTTGATGTTGTGGATTGTGTAGTTGAAACCTATTGTATGATGAGGGAATTATGATTCTAAGGGTTATGACC
ATTGGAAAGTTGATCCACCATTGAATTGCAGAAGTTCTGGGCTGTCGATCCCCATCTACGGGACTGACCTACGGACCGTA
GATCAATCGACGGTCCGTACTGGTCAACCGTCGATCAAGACAGAAGTTGGGTTTTTGGGGCATCGATCTACGGGGCCGAC
CTACGGTCCGTAGATCGATCCACGGACCGTAAGTCAGGACCGTAGGTCAACACTTAAGACTTTTTTTCAAAGAAATCGAT
TTTTGGGGAAAACTCTCTGACGCGATCTACGGACCTGCAGTACGGACCGTAGGTCCATCTACGGTCCGTCGATGGCTTCC
GTAGATGCCGCCTGTGTTACCAGAAATTTGAAGTCTTAGCCAAGTTTCCCCATTTCTTTTCTCCCTTTTCAAGCAAGTTC
CAAAGTATTCTACCTATGATTTATAGTTGTGTTCCGACAGTCTAAAGTACGTCAAAGCGTTCAAGAATCCCTCCATAACA
TGTGATCGAACACCTTGAATTCATAATTCCGATTCAAGGAAAGATAGTTCCAAGTCAAGTGAAGTTAGCAGTCAAGTTTC
AAGTCGAGTAAGAGTCTCAGTTTAAAGTTAAGTTCATTTCTCAAAGTTATTAGGGAACTATGTATTCCCAAAGAAGTTTT
AAAGAAAGGTCTTTGCATCTAAACAAGGTTGGAAACTGAGATTTCCAAAGAGCCTTCGGGCTAGTTTTTGAGTAATTATC
TCATATCAGCAGGAATAAATATGTTTTTAAAACATAAGAGCCAGTACATTTTTGGGAGTAGTATCGAGCACCGAATTGGG
GGAGCGTTCAAAGAACCCACAGCCCCCATAGAACCATGTTAGCCACCATGGGTAGAAAAGGATCATGCTTTTTAGATGAA
TCCTTTTCAGATTAGACTAGTGGATCCATTAGGCAGTTCAGGTCTTATACCTTTGGCCGGGTGTAAGATGCTCTGGCAGC
GTGAGGTCGATCGCTGTATCATCACTATAGCTCTTATGTGATGGTTGTCGGTTAGAGAAACTCCCACAGCAGTTATTGTA
TTTTTATATACATCAGATTATTGTATTTCTATATACATTTCAGGCTTATTGTATCTTGTATACACACAGAGTTTATAGCA
TGTTTTAAACAGTCTTTCTTTATATCGCACTTGTTTTAAATTGCCTTATATTGAAAGAAGTCAGTCAGGTTGAGTTGAGT
TGAGACAGGTAAACTATTCAGTTCTTCCAGATGTTCCTTCTAGCCGTTGTTGCTTAGTTTTCCAGCTTGCATACTCGTAC
ATTCCATGTACTGATGCCAGTTGGCCTGCATCGTTTCATGATGCAGATTCAGGTATCCCAGATCAGCAGCCTGCACGTCG
TTGATCCAGCTGAGCACTCCAGAGTCAGTGGTGAGCCTCCTTGCTTTCCGGAGGGCTCAATTATTGTGTGTTCTTAGTTT
TTGGTTTTATTAGGATGTTGCGGGGTCTGTCCCAACATCCATCTCAGTGTTTTTAGAGGCTTCATAGACAGACAGTCAGT
CAGCTAGTTTTGAGTCTCTTATCTATATATATGTAAATATCCTATTTTGAGACTCGGGTTGCCTTATGGCCATACTTTAT
AAGTTAAGTTCTTTTGCGATATTTCATTGCTTTGAGTTATTTTGTTGAGTTAGGTTTCCGCTGAGTTAAGAAAGCCAGGC
CAAGGGTTCGCTTGAGGCCAGCAATGGTCTCGGAGTGCCGGTCCCGCCCAGGGTGTAGGCTCGGGGCGTGACAAACTTGG
TATCAGAGCAAAGAGTTCAAGAGTCCTAGGGAGTCTATGAAGCCGTGTCTGTAGAGTCCTAGTTATCGGTGTGAAGCGCG
CCACATCTATAATTGGGAGGCTGCAACATTTAGGAAGATTTCTCATTTCTTCACACTCATTTCGTGCGTTAGAGTTGATC
TCTAAAAAGTTTCTCTCTAATCCGTGCTTGCGCGTGTTTCAGATAGTCATGCCTCCACGAAGAGTTGGCAGAGGGCGTCT
TCCTAGACGCTATGTTGATGAGCAAGAGTTACCTGATGCACCTGGAGTGCAAGATCAAGGGGAAGTTTCTAATGCCAAGT
TCCAAGAGGCAATTAGAATGTTGAGTCAAGCTGTAGCTAATCAAATTGGTCAGCAAAGGGTAGCTCGACAGGAAGGAGCT
AACACTTCTAGAATTCGTGAGTTCTTGGGAATGAATCCTCCGAGTTTCATGGGTTCGAGCACTACTGAGGATCCAGAGGA
TTTCATTGAGGAGTTGAAGAAGATTTTTGATGTGATGCGTGTGGTAGATACTGAGCGGGTTGAACTAGCTGCGTATCAGC
TGAAGGATGTTGCTAGAACATGGTTTGACCAGTGGAAAGGGGGCAGAGCTGAGAATGCACCACTTGCGAGTTGGGCTTAT
TTCGAGGAAACTTTCTTGGGGCATTTCTTTCATCGAGAATTGAGAGAGGCCAAGGTACGTGAGTTTCTTACTCTTAAGCA
AGAGTCTTTGAGTGTTCAAGAGTACAGTCTGAAGTTCACACAACTATCCCGCTATGCTCCGGAGATGGTTGCGGACATGA
GGAATAGAATGAGTCTGTTCGTTGCTGGGCTGTCTCGGTTATCGAGCAAGGAAGGTAGGGCGGCAATGCTTATCGGGGAC
ATGGACATATCGAGGTTGATGGTTTATGTGCAGCAGGTTGAGGAAGAGAAGCTGAGGGACAGAGAAGAGTTCAGAAATAA
GAGAGCTAAGATCGGGAACGAGTCCGGGCAGCAGAGAGGTAATTCAAACCGTTCCTCCTTTCAGCAAAGGCAAAAGGGAC
CTGCTCCATCATTTGCTAGAGCACCTGCACCCAGATACAAAGGTGAATTTAATGTTTAGAATTCGAAGGACTTCAGGGCT
AGACCAGCACAATCTTCGGGTAGTGTGGCGCAAGGGAGTAGTAAGCCTCCAGTCTGTGCCAAATGTGGTAGGAACCACTC
AGGTATTTGTCGAGAGGGCTCCCTTGGTTGTTTCAAGTGTGGTCAGAATGGGCATTTCATGCGAGAGTGTCCAAAGAATA
GGCAGGGTAATGGAGGAAATAAAGCACAATCTTCTTCAGTTATTCCCCCAGACAGGATGGCACCTAGAGGAGCTACTTCT
AGTACCGGTGGAGGAGCAAATCGTCTTTATGCTATCACCAGTCGCCATGAGCAAGAGATTTCTCCAAATGTTGTTACTGG
TATGATTAAAGTCTTTGCTTTTAATGTGTATGCTTTGCTAGACCCAGGAGCAAGTTTATCGTTTGTAACTCCTTATGTTG
CAAATAAGTTTGAGGTTCTTCCTGAAAGACTTTGTGAACCCTTTTGTGTTTCTACACCTATTGGGGAGTCTATTCTAGCG
GAAAGAGTCTATCGTGATTGTCCTGTTTCCATCAGTCACAAGAACACCAAGGCGGATTTGGTTGAGTTAGACATGGTAGA
TTTTGATGTCATTCTAGGTATGGATTGGCTTCATGCCTGTTATGCATCATTAGACTGTAGAACTCGAACCGTCAAGTTTC
AGTTTCCGAATGAGCCAGTCATAGAGTGGAGTAGCAGTTCATCAGTGCCTAAGGGTCGTTTTATTTCGTACCTTAAGGCA
AGAAAGTTAGTTTCGAAGGGTTGTATCTATCACTTAGTCCGAGTTCATGACTCTAGTGTTGAGATACCTCACTTCCAGTC
AGTTCCTATAGTAAGAGAGTTTCCAGAAGTGTTTCCTGATGATCTACCCGGAATTCCTCCTGAGAGAGAGATAGATTTCG
GCATAGATCTCATATCAGATACTCGTCCTATCTCTATTCCGCCTTATAGAATGGCACCAGCAGAGTTGAAAGAGTTGAAA
GATCTTCTAGAGAAGGGTTTCATTCGACCGAGTGTCTCACCTTGGGGTGCTCCGGTTCTGTTTGTGAGAAAGAAAGATGG
TTCCCTTAGAATGTGTATAGACTATCGTCAGTTGAATAAGGTTACCATCAAGAACAAGTACCCTCTTCCGAGGATTGATG
ATCTTTTTGATCAGCTTCAGGGTGCCACTTGTTTTTCAAAGATTGACCTTCGATCAGGCTATCATCAGTTAAGGGTAAGG
GAATGTGATATCCCAAAGACAGCTTTCAGGACCAGGTATGGTCATTATGAGTTTTTGGTCATGTCCTTTGGTTTGACCAA
TGCGCCGGCAGCTTTCATGGATTTGATGAATAGAGTCTTCAAACCTTATCTAGATATGTTTGTTATTGTCTTTATTGATG
ATATACTAATCTATTCAAGGAATGAAGAAGATCATGCTAGTCATCTCAGAGCAGTTCTTCAGACTTTGAAGGAGAAGGAG
TTGTATGCCAAGTTCTCTAAATGTGAGTTTTGGCTCAAGTCTGTGGCGTTCCTAGGCCACATTGTGTCCGGTGATGGAAT
TAAAGTTGATACTCGGAAAATTGAGGTAGTGCAGAATTGGCCTAGACCCACATCTCCAACGGAAATTAGGAGTTTCTTGG
GATTAGCTGGCTATTATAGAAGGTTTGTTGAAGGGTTCTCGACTATTGCATCTCCTTTGACGAAGTTGACTCAGAAGGCG
GTGAAATTTCAATGGTCCGAAGCTTGTGAGAAAAGCTTTCAGGAATTGAAAAAGAGATTAATTACAGCTCCAGTTTTGAC
GCTACCAGAAGGTACTCAAGGTTTTGTGGTGTATTGTGATGCATCCAGAGTTGGTTTGGGTTGTGTCTTAATGCAGAATG
GCAAAGTTATAGCTTATGCCTCCAGACAGTTGAAGGTTCATGAGAAGAACTACCCAACCCATGACTTAGAGCTAGCTGCT
GTAGTATTTGCTTTGAAGATATGGCGCCATTACTTGTATGGTGTGCATGTCGACATATTCACTGATCACAAGAGCCTTCA
ATACGTGCTTACTCAGAAAGAACTAAATCTCAGGCAGAGGAGGTGGTTAGAGTTACTCAAGGATTATGATCTGAGTATTC
TTTACCACCCAGGTAAGGCTAATGTTGTTGCTGATTCTTTGAGCAGATTGTTTATGGGTAGTACCGCCCATATTGAAGAA
GGAAGGAGAAAGTTAGCAAAAGATGTGCACAGACTGGCATGCCTGGGAGTTAGCTTTACAGATTCCGCAGAAGGAGGAAT
AGCGGTGATGAGCAGGGCCGAGTCATCATTAATGTCAGAAGTGAAAGAGAAGCAAGATCAAGATCCCATTTTGCTTGAGT
TAAAGGCAAATGTTCAGAAGCAAAGAGTATCAGCTTTTGAACAAGGGGGAGATGATGTATTGAGATATCAAGGTAGAGTG
TGTGTACCTAAGGTAGATGGACTCCAAGAGAAGATTATGGAGGAAGCTCATAGCTCCAGATATTCCGTTCATCCGGGTTC
CACCAAGATGTATCGTGATTTGCGAGAAGTTTATTGGTGGAATGGCATGAAGAAGGGCATTGCTGAGTTTGTTGCTAAAT
GTCCAAATTGCCAACAAGTGAAAGTTGAACACCAAAGGCCGGGTGGTTTGGCTCAGAGGATAGAACTTCCAGAATGGAAG
TGGGAGATGATCAATATGGATTTCATCACAGGGTTGCCCAGATCTCGCAGACAACATGATTCTATTTGGGTGATTGTGGA
CAGAATGACAAAGTCAGCTCATTTTCTACCGGTAAAGACTACCAATACAGCAGAGGATTATGCCAAGTTGTATGTTTAGG
AGATAGTGAGACTTCATGGAGTCCCAATCTCCATTATTTCAGATAGAGGTGCACAGTTTACTGCACAGTTCTGGAAATCT
TTTCAGAAGGGCTTGGGTTCAAAGGTGAACTTAAGTACTGCCTTTCACCCTCAGACTGATGGGCAAGCAGAGCGCACTAT
TCAGACCTTAGAGGATATGTTGAGGGCTTGTGTAATCGATTTCAAAGGTAGTTGGGATGATCACCTACCTCTAATTGAAT
TTGCCTACAACAACAGTTATCACTCCAGCATTCAGATGGCCCCTTATGAAGCTCTTTATGGGAGAAGATGTAGATCTCCT
ATTGGATGGTTTGAGTTTGGTGAAGCACAGTTGATAGGACCAGATTTAGTTCACCAAGCTATGGAGAAAGTGAAAGTGAT
TCAAGAGAGGTTGAAAACGGCACTGAGTCGTCAGAAATCCTACACTGATGTTAGAAGAAGGGCATTAGAGTTTGAAGTAG
ATGATTAGGTATATTTGAAGGTTTCACCCATGAAAGGCGTTATGAGGTTTGGTAAGAAGGGGAAACTTAGTCCTCGGTAC
ATTGGACCTTACCGCATAGCCAAGAGGGTTGGCAATGTTGCTTATGAGTTGGAGTTACCACAGGAACTAGCAGCGGTTCA
TCCGGTATTTCACATCTCCATATTGAAGAAGTGCATCGGCGATCCTTCATTGATCCTGCCGACTGAAAGTATTAAGATCA
TTGATAACTTATCTTATGAGGAGATTCCTGTTCAAATCTTGGATCGTCAAGTTCGTAAGTTGAGAACGAAAGATGTAGCC
TCATTTAAGGTCCTATGGAGGAACCAATTTGTTGAGGAAGCAACTTGGGAAGCCGAAGAAGACATGAAGAAGAGATACCC
ATATCTCTTTGAATCCGGAGGAAATTCAGATTAAGGTACTAATTCCCTTTTTAGTGCTCTTAAAATTATAATGAGCCTGT
CGTTATTGTTGTTGCGTTTGCATGGTTGTTTGTTGGGTGTTGGGTTGATGTTACACCCTNNNNNNNNNNNNNNNNNNNNN
NNNNNNNNNNNNNNNNNNNNNNNNNNNNNNNNNNNNNNNNNNNNNNNNNNNNNNNNNNNNNNNNNNNNNNNNNNNNNNNN
NNNNNNNNNNNNNNNNNNNNNNNNNNNNNNNNNNNNNNNNNNNNNNNNNNNNNNNNNNNNNNNNNNACTCCTAGCTCAGG
ATGAGTTAGGAGTAGTTCAAGTTATGGTTGCGAAGTCCTTGGAACGATCTTTCCAACGCCACCGAGTTTGCTCAATTCCG
AGTTTGTATGAGCGAGTTATGCCCTTTAGAAGTTGGGCAGTTGGAAGGGAAATCCGTCCGGAAATTTAAGGGCATTTTGG
TCTTTTCCCAAATTCTTTCTCTTGAGTTTACATGGTGTGTTAGGCTGATTTTTGGATCATTTTCTTTTATCCCATTTTAA
AGAGAAAGAGTTAGGGTTCTTGAAGAGAAAAGAAGAAGAGAAGAAAGAGGAGATCAACAAGATCATTGTGGAAATTCGTC
GGGGGTGATCCCTATTCAAGGTATGTGAGTTTTTCGTGTGGGTTGATTCTTTCCCCCACACACACCTAGTTTACTATATG
ATTGAGAAAAGATTGGAATTGTTGTTGAAGTTGTTAAAGTTGTTGAAGTTGTTAAAGTTAGTGAAGTTGTTAGTTGTTGT
TGATGTTGTGGATTGTGTAGTTGAAACCTATTGTATGATGAGGGAATTATGATTCTAAGGGTTATGACCATTGGAAAGTT
GATCCACCATTGAATTGCAGAAGTTCTGGGCTGTCGATCCCCATCTACGGGACTGACCTACGGACCGTAGATCAATCGAC
GGTCCGTACTGGTCAACCGTCGATCAAGACAGAAGTTGGGTTTTTGGGGCATCGATCTACGGGGCCGACCTACGGTCCGT
AGATCGATCCACGGACCGTAAGTCAGGACCGTAGGTCAACACTTAGACTTTTTTTCAAAGAAATCAATTTTTGGGGAAAA
CTCTCTGACGCGATCTACGGACCTGCAGTACGGACCGTAGGTCCATCTACGGTCCGTCGATGGCTTCCGTAGATGCCGCC
TGTGTTACCAGAAATTTGAAGTCTTAGCCAAGTTTCCCCATTTCTTTTCTCCCTTTTCAAGCAAGTTCCAAAGTATTCTA
CCTATGATTTATAGTTGTGTTCCGACACTCTAAAGTACGTCAAAGCGTTCAAGAATCCCTCCATAACATGTGATCGAACA
CCTTGAATTCATAATTCCGATTCAAGGAAAGATAGTTCCAAGTCAAGTGAAGTTAGCAGTCAAGTTTCAAGTCGAGTAAG
AGTCTCAGTTTAAAGTTAAGTTCATTTCTCAAAGTTATTAGGGAACTATGTATTCCCAAAGAAGTTTTAAAGAAAGGTCT
TTGCATCTAAACAAGGTTGGAAACTGAGATTTCCAAAGAGCCTTCGGGCTAGTTTTTGAGTAATTATCTCATATCAGCAG
GAATAAATATGTTTTTAAAACATAAGAGCCAGTACATTTTTGGGAGTAGTATCGAGCACCGAATTGGGGGAGCGTTCAAA
GAACCCACAGCCCCCATAGAACCATGTTAGCCACCATGGGTAGAAAAGGATCATGCTTTTTAGATGAATCCTTTTCAGAT
TAGACTAGTGGATCCATTAGGCAGTTCAGGTCTTATACCTTTGGCCGGGTGTAAGATGCTCTGGCAGCGTGAGGTCGATC
GCTGTATCATCACTATAGCTCTTATGTGATGGTTGTCGGTTAGAGAAACTCCCACAGCAGTTATTGTATTTTTATATACA
TCAGATTATTGTATTTCTATATACATTTCAGGCTTATTGTATCTTGTATACACACAGAGTTTATAGCATGTTTTAAACAG
TCTTTCTTTATATCGCACTTGTTTTAAATTGCCTTATATTGAAAGAAGTCAGTCAGGTTGAGTTGAGTTGAGACAGGTAA
ACTATTCAGTTCTTCCAGATGTTCCTTCTAGCCGTTGTTGCTTAGTTTTCCAGCTTGCATACTCGTACATTCCATGTACT
GATGCCAGTTGGCCTGCATCGTTTCATGATGCAGATTCAGGTATCCCAGATCAGCAGCCTGCACGTCGTTGATCCAGCTG
AGCACTCCAGAGTCAGTGGTGAGCCTCCTTGCTTTTCGGAGGGCTCAATTATTGTGTGTTCTTAGTTTTTGGTTTTATTA
GGATGTTGCGGGGTCTGTCCCAACATCCATCTCAGTGTTTTTAGAGGCTTCATAGACAGACAGTCAGTCAGCTAGTTTTG
AGTCTCTTATCTATATACATGTAAATATCCTATTTTGAGACTCGGGTTGCCTTATGGCCATACTTTATAAGTTAAGTTCT
TTTGCGATATTTCATTGCTTTGAGTTATTCTGTTGAGTTAGGTTTCCGCTGAGTTAAGAAAGCCAGGCCAAGGGTTCGCT
TGAGGCCAGCAATGGTCTCCGAATGCCGATCCCGCCCAGGGTGTAGGCTCGGGGCATGACAGAATTACTCACTCTTAAGC
AAGAATCGATGAGTGCCCATGAGTATAACCTTAAGTTCACCCAACTATCCCGTTATGCCCCGGAGAGAGTTGCTAACATG
AGGAGCGGGATGAGTGTATTTATTGTAGGGTTGTCTCATCTTTCAAAGAAGGAGGGAAAAGAAGTTATGCGGATAGGTGA
TATGGACATAGCAAGACTTATGATCCTTGTGCAACAGGTTGAGGAAGATAAGTTGAGGGATAGAGAAGTGTTTTGAAACA
ACAAGGCTAAGACAAAAAATGAGTACAGGAAGTAGAAGAGTACTGGAAACCTGATGTTTGCGTAATCAAGACACAACTTT
CGATACAAGCGTCTACGATCGTACAAAAATTTAGTACTTGGTTGGTTGGGGTCGAGTCCCAAAGGAGTGGGCGTGAAAAT
TAGTGGTTAAGTGCGAAAGTGCTAAAGCTAATCGTAGCTAAAGACTTTGGTGAATGAAAACATAACAAATTTAGAAGGGT
GACGTCAGTGTCAAGAATCAAATGGGGTTTTTTGTCACAAGTAAGTAAAAACACAAAATTTAACAAAGAGATATACTAGA
TAAAAGGTGGATTCTTGGGATGTGAATGGAATACATGATAGACTAAATCATTGGGTACATGCTTCTGATAGAGAACTCGT
AGAGTAATTATGACTAGGCTAGAGTTTAAGGGAAATAACCTCTCTTTCGAGCAACTTACCCCGTTTCAAGCGGGTTCCTC
TCGGACACCCACTTGCCGTATGAAGAACTGCCTCTGCCTTAACCCACTCACTCTCTCAAGCTGAGTGTGTGGACATAGGA
CTAGGGTTCACTCTCTCGAGCTGAACCTTATGTTGACCCACTCGCACTGGCCATCAATTTAGTAGTCTTAGTTTTACGAC
CTCTCTCTCGAGCAAGCCGAAAACACATATATGAGATTATATTTTCAATTACAACCTCATTAAGTTCATCCACAACCACT
AAACGAAATCACATTTAAACAACAAATAGACTATCAACAAGCAAGACCCAACAACTAATCTAACCCATATTCACAAGATC
ACACCCCAAGAATTGGGGTTTTAGCTACGCATGTAAAAGAGATAAAGACGTATACCAATATCAGTTTCCATCAATGGGTA
TGCAAGATTAAGTCTCAAAACAAGCCAAAAGTGAAGAAACCAAGAGACCCAAGTCCAATTTCTTGAAGATGAAACCTTGG
AAAGCTCCAAGTTCTTTAAAACCCTCTCCAAAACTTAGAGAGAATATCTCCAAAAATTCTGTATAAAACTTAATAATCTA
AAAACTAGGTAAAACAAGGTAAAATTCTCTCCTAAGAATAAACACTGAACTAGTATTTATAGTTTTCAAAAAATGTGCTT
CGAAGGATCTTTCGGCGACGTTAGTCGGGATCGCCGATGCACTCGCCAATCTGCCCTTTGGTCATCTTCATTGCCTTTCA
TCAGTTGCCTTCAGCATCTTTGTTTCCTGGATCATTGGGCGATGTAGCACTGCCTCGCGGAGTCGCTCGGTGATACGCCG
ATTGCTCCTTTTCACTGCTGATTTGCTCCTTTCCTTCAGGGCTCAGCACACTGGAACAAAAGGCGAATATGCGATCTATT
GGCGATTCGCCAAATAGGTTCGACTATTAGTAGATCTTCATTTCTTCATTCTTTCAGATTCTTTTCATCCTTGTTGCTCA
ATAGTGTACATGCTTTCCCTCAAACTTCAAATACTTGAAACTTAAAGGTTTTCATCAGATATCGAGTTAAAATAATCATT
TGAGGACACAATTTCTATTAAAATATAGCCTTAAATGAGTCCAATTTGTGGACTCATCAAAACCGATATTCTTTTCAACA
CAATTCAAATGGACCTGCTCCATCATCTGCTAGTGCACGTAAGCCTAGGAACTGAGGTGAATTCACGAATCAAAATTTGT
AGAATTTCATAGCTAGACCTGCATAGTCTCAAGGTAGTGTGGTACAAGATGTAAATGAGACCTACGCGTGTGCTAAGTGT
GGTAGGACCCACTTAGTAGTGTGTCGTGATGGCTCTGCTGGTTGCTTCAAGTGTGGTCAGAATGGTCACTTCATAAAAGA
GTTCACTAAGAACCGGTAAGGTAATGGCAATGTGGGGCAACTGACCCCAATCTTCTTCAGCGGCTCCACCAGACAGAGTT
GAACCTAGAGAAGCTACATCAGGGACATGCGGAGGATCAAACCATCTGTATGCTGTCACCAATCTCCAAGATAAAGAGAA
TTCACCATATGTTGTCACTAGTACGATTAATGTCTTTACTTTTGATGTATATGCTTTGGTAGATCCAAGAGCGAGTCTAT
CTTTTGTGACTCGTTATATTGCTATGAATTTTGATATTCTTCCCGAGCAACTTCTTGAGCCATTCAGTGTTTCTACACTG
GTTAGTGAGTCTATTCTAGATGAGAGAGTTTATCACGATTGTACCATTTCCGTCAATCACAAGGACACCATGGCTGACTT
TTTCGAGTTAGAAATGGTGGATTTTGATGTTATTCTTGGTATGGACTGGCTTCATTCCTGTTATGCCTCAATTGATTGTA
GGACTCGAGTAGTCAAGTTTCAGTTTCCTAATGAGCCAGTTATAGAGTGGAGGAGTAGTTCAGCAGTGCGTAGGGGTTGT
TTTATTTCTTACCTTTAGGACAGAAAGTTAGTTTCCAAGGGGTGCATCTATGATATAGTCCGAATTAATGACTTTAGTGT
TGAGACACCACCTCTATAGTCAGTTCCAGTTGTTAGTGAGTTTCCAGATGAACTTCCCGGTGTCCCTCCTGAGCGAGAAA
TAGTCTTTGGTATAGATATTCTTCCCGATACTCATCCTATCTCTATTCCGCCATATAGAATGGCTACAACACAGTTGAAA
GATTTAAAATAGCAGTTGAAATACCTTCTTGAGAAAGGTTTCATTCGACTAAGTGTCTCATTTTGGGTTGCTCTGATCCT
ATTTGTGAGGAATAAAGATGGTTCTCTTAGAATGTATATAGATTAGCATTACTTGAACAAGGTTACTATCAAGAATAACT
ATCCTCTTCTAAGAGTTGATGATATCTTCGATCAACTTCTGGGTGATAATTGTTTTTTCTAAGATACACCTCAGATCTAG
CTGTCATCAGTTGAGAGTAAGAGAAAGTGACCTTTCTAAGAAAGGTGTTAGGTCTTGCTATGGTCATTATGAGTTTCTAG
TCATGTTATTTGGTTAGACTAATGCTCATGTAGCTTTCATGAACCTTATGAACAGAGTATTTAGACTTATTTAGATATGT
TTGTTATCATATTCATTGATGACATTCCATTTTATTCAAGGAATGAGAAAGATGATGCTAGTCATCTCAAAGTAGTTCTT
CACACTCTCAAGGATAGAGAGTTATGCTAAATTCTCTAAGTGTGATATTTGGCTATAGTTTATGGCATTCTTAGGTCACA
TTGTTTCTGTTGATGGGATTCGAGTTGATACTCAAAAGATTGAGGCAGTATAGAACTAGCCTAGACCCACATCTCCAATT
TATATTAGGAGTTTCTTGGGATTGGTTGGCTATTATATGAGGTTTTTCGAGGGGTTCTCATTTATTCCATCCACGTTGAC
CAAGTGGACTTAGAAGACAGTTAAGTTTCAATTGTCTGAAGCTTGTGAGATAAGCTTTTAGGAATTGAAAAAATTGTTGG
CTACTGACCCAGTAGCGACCTTACCAGAGGGAACACAAGGTTTTGTTGTATATTGTGTTGCGTCCAGAGTTGGACTGGGT
TGTGCATTAATGAAGAATGGCAAAGTTATAGCTTATGCATCCAGACAAGTTAAGATTCACGAGAGGAATTACCCAACTCA
TGATCTAGAGTTGGATGATGTAGTATTCTCTTTGAAACTATGGTGTCACTCTCTTTATGGATTTCATATTGATGTGTTAA
CCGATCACAACAGTCTTCAGTATGNNNNNNNNNNNNNNNNNNNNNNNNNNNNNNNNNNNNNNNNNNNNNNNNNNNNNNNN
NNNNNNNNNNNNNNNNNNNNNNNNNNNNNNNNNNNNNNNNNNNNNNNNNNNNNNNNNNNNNNNNNNNNNNNNNNNNNNNN
NNNNNNNNNNNNNNNNNNNNNNNNNNNNNNNNNNNNNNNNNNNNNNNNNNNNNNNNNNNNNNNNNNNNNNNNNNNNNNNN
NNNNNNNNNNNNNNNNNNNNNNNNNNNNNNNNNNNNNNNNNNNNNNNNNNNNNNNNNNNNNNNNNNNNNNNNNNNNNNNN
NNNNNNNNNNNNNNNNNNNNNNNNNNNNNNNNNNNNNNNNNNNNNNNNNNNNNNNNNNNNNNNNNNNNNNNNNNNNNNNN
NNNNNNNNNNNNNNNNNNNNNNNNNNNNNNNNNNNNNNNNNNNNNNNNNNNNNNNNNNNNNNNNNNNNNNNNNNNNNNNN
NNNNNNNNNNNNNNNNNNNNNNNNNNNNNNNNNNNNNNNNNNNNNNNNNNNNNNNNNNNNNNNNNNNNNNNNNNNNNNNN
NNNNNNNNNNNNNNNNNNNNNNNNNNNNNNNNNNNNNNNNNNNNNNNNNNNNNNNNNNNNNNNNNNNNNNNNNNNNNNNN
NNNNNNNNNNNNNNNNNNNNNNNNNNNNNNNNNNNNNNNNNNNNNNNNNNNNNNNNNNNNNNNNNNNNNNNNNNNNNNNN
NNNNNNNNNNNNNNNNNNNNNNNNNNNNNNNNNNNNNNNNNNNNNNNNNNNNNNNNNNNNNNNNNNNNNNNNNNNNNNNN
NNNNNNNNNNNNNNNNNNNNNNNNNNNNNNNNNNNNNNNNNNNNNNNNNNNNNNNNNNNNNNNNNNNNNNNNNNNNNNNN
NNNNNNNNNNNNNNNNNNNNNNNNNNNNNNNNNNNNNNNNNNNNNNNNNNNNNNNNNNNNNNNNNNNNNNNNNNNNNNNN
NNNNNNNNNNNNNNNNNNNNNNNNNNNNNNNNNNNNNNNNNNNNNNNNNNNNNNNNNNNNNNNNNNNNNNNNNNNNNNNN
NNNNNNNNNNNNNNNNNNNNNNNNNNNNNNNNNNNNNNNNNNNNNNNNNNNNNNNNNNNNNNNNNNNNNNNNNNNNNNNN
NNNNNNNNNNNNNNNNNNNNNNNNNNNNNNNNNNNNNNNNNNNNNNNNNNNNNNNNNNNNNNNNNNNNNNNNNNNNNNNN
NNNNNNNNNNNNNNNNNNNNNNNNNNNNNNNNNNNNNNNNNNNNNNNNNNNNNNNNNNNNNNNNNNNNNNNNNNNNNNNN
NNNNNNNNNNNNNNNNNNNNNNNNNNNNNNNNNNNNNNNNNNNNNNNNNNNNNNNNNNNNNNNNNNNNNNNNNNNNNNNN
NNNNNNNNNNNNNNNNNNNNNNNNNNNNNNNNNNNNNNNNNNNNNNNNNNNNNNNNNNNNNNNNNNNNNNNNNNNNNNNN
NNNNNNNNNNNNNNNNNNNNNNNNNNNNNNNNNNNNNNNNNNNNNNNNNNNNNNNNNNNNNNNNNNNNNNNNNNNNNNNN
NNNNNNNNNNNNNNNNNNNNNNNNNNNNNNNNNNNNNNNNNNNNNNNNNNNNNTGAATAGTATCCCATAATACCATCCAA
GCCAAGTATCCCTTTTTGGTCATCTTAAGCATACCCTATATGCATGGTCAAGTCATGATTTTTTACCATAAGGGCACCGT
ACTCCTAAGTAACCTCAAAGCACACTTGTGCAATGCATGAAAGTCATCCCATACTACCCTTCACACTAAGTATAACCTTG
ACTTCATCCTAGTCATACTCACCCTACTTTGGCCTCATTATTAGCTTAACTATCATAATTAAGGGACTCTCTCACTGTTA
GTCAATTATAGCAAGGAAGGAAACTATAGCACAATCCTTTATCAAGATCATCTTTAATAACCATAAGTCATACTTGAGAA
ATGCATGCATAACATCCCGTAATACTTTTCATGCTAAGTACAACTTTTAGGTCCTCATACTAACACTTCTTTTTTGGAAA
CTAGTTCCTCTCTTTAACTTTAGAACACTATGAGGTACTCTCTTAAGCACATCTTCGTTATTTATTAAGTTGAATCCTAT
GAGATACTCCTTTTAGTATATCTAGGTTCATTATTCACATGGACCCTATGAGATACTACCTTAAGCATGTCTAAGTCCAT
TTATACTCTTGAACACTATGAGGTACTTCATTAAGTAAGTCTTAGTTCATTTATGCTTTTGAACACTATGAGATACTTCT
CAAGCATGCCTTAGTTCATTGGATATGGAGATTGCTACTAGAAACCTTAACTCAACTATGTGAAGTCCCCCATCTCATGA
GACCTAACTTTGGGAAAACCCACACTATACTATGTAAGAGTTCCCCCTTTAACTTGGATAGTCCTCACATCAATTAGGTG
TGGTTCTCCTTTCTACTTGGACCCCGAACCCTGTCTTGTGTGACACTCCATCTCACTGTCAATATCAACCTGGAGCCAAG
CATACACCCCAAGAATTACTTATTAAGCCTTGCTTAACGCTCATCTCTCATGGAAGGATATCCTTGACAATCAATCCATG
TTCAAGTGATTCTATCACTTCAAACTTTGAAGAATTTGTAAGGTAGGTTAGGTAGGTTAGGTAGGTAAAGATCATCCACC
ATAACTCTATCTATCAAGCTTTCATTCTCATTTAGACTTTACTCTCAGAGCCTTAGCATCAATAGTTAATCATATTAGCT
TCACTCTAAAGCCCTAACAATTATGATCACAAGCCTTGATCTCAAGCTCTCATTCTTAATATCTTCATTATACCTAGGTT
TCAAAGTATTTTAATCACACCCTTCATTATTAGGTGATTCTAGTCACAATTGATCATAAAGGCTCAATTTCAAATTTATA
AGTCAAGATCCTTCATATTCAATAAAGTATATTTCAATTCATAATTATATGATCCTAAATTTGAAAAATTACTACACATG
ACATTGATTTAAGAAGATCGCCTATGAATCTTTAATTTTACCTTTAATGGCATAAACCCACAAAATATCACATTCATCAA
ATAGACTAGGGTTAACCATAGAAATCACATGAATTCATCATATTATCATAAATACATGTTAATACAATCATAATTAGGTA
TTATCCACTAGATTGGAATCATACCGAAACACTACCCACAATGTAAGAAGAACCCTAGCTAGAATTGGGTTTTTGACTCC
ACAATTGAGGGAAACCTAAGGGGCTCTATGGGTGGAAGAACCCATATATGATTAAGCTAACATACATTAATTCAAAGCCC
TAATGAAGCTTGAAATAATGGAGGAAAATATGCCCCCCTTCCTTCTCTTCTTCTTCCTCTTAACTTCTAGAGAGAGAATT
ATTTGGAGAGAATTTGAATGCTTTGAAGAATGAGTTTAATTGATTTAGTTTAGGGGTATATTAGGATTATATAGGTGGTT
TATTACCTAACTAACCGACCTCCCTTAAATCCTAACTAATTATTAATTAACCCCCAAACCCCTAACTTAAAAACTCAAAC
TCAAAAACTGCCTAAACTCAGGACTCACACATCCACGGACTGTGGATGGGTCTACTTCCCGTGCTGCACCTCCGTAGCTG
GAGGTCTGCAACTGAAAAATATAGGCATTTGTAGGCCTTGACCCATGACCCCAACCCATAGGGTGTGGGTCCATTCACGA
CCAGTAGATGGCAATTGTGAGTGGCTGCAACTGACAACTTTTATGGGCTGTTTTGAGGTCTTCCTCAAGGACCCCTTATG
TGGTTCTTGGGGGGTCGTACCTTGATGCTCTAACCCTAAAACCCTCATTCTAAGCGCGGGAATCATTTTTATGAGTTTTA
ATCCTCCTACCACACTCTAAAACTCTTATGAAAGGCATAAGAACTCTCTAGTTCAACTTACTAGTTTCCGAGGTGTACCA
TAATGTGTGATCGACTTCAAGGGTAATTGGGATGCTCCGTTACCTGTCATAGAGTTTGCATACAACAATAGTTATCATTC
TAGCATCCAGATGACTCCTTATGAGGCTCTTTATATGAGAATGTGTTGATCTCCTATTGGATGGTTTGAGGTTGGTGAAT
CTGAATTGAAAGGACTAGACTTGGATCATCAAGTTATGGAGAAAGTGAAGACTATTCAAGAAGGGTTGAAAGTAGTGCAG
AGTCGTCAGAAATCCTATAAAGATTTAGGAGACGACACTTAGAGTTTGAGGTAGGTGATTGGGTTTACTTGAAGGTTTCA
CCCATGAAGGGTGTCATGATAATTGGTAATAAGGGGAACCTTAGTCCCCAGTATATTGATCCGTATAATATATCCAACAG
GATTGGTAATGTAGCTTATGAGTTGGAGCAACCATCAGAGTTAGCAGCAGGCCATTCGGTATTTCACATTTCAATGTTGA
AAAAGTGTATGGGCGATGTTTTGCTTGTTATACCGACTGAAAATATTGGTATTAAGGAATGCTTATCTTATAAGGAGATT
CCTGTTAGGATTCTAGATCATCAGGTTCGCAAGTTTATTACCAAGGAGGTAACATCAATCAAGGTCTTAGGGAGAAATTA
GTTTGTTCAGAAAGCTAATTGGGAAGCTGAGGAGGATATGAAGAAGAGATACTCACATATCTTTGAGTTTGGAGAAATTC
CAAATTAAGGTGATAATCCTTTTCTTGGCATTTATTTTAGTTGAAATAATGTGTTATTTTGCATATTGAGTGTTTGAGAT
GGGTGTTAGATGTTACCTCCCTAAGTTTACTTAGAGTAATCTAATTCGAGGACAAATGTTCCCAATGGGGAGATATTGTA
ACATCCCGCCTTAGAGAGAGCTAAAAATAGAAAGAACTAATTTGGAAAGAACCTGGTTTGAAATTTTACAAGTTATGCTT
AAGTTGTGAGTTTTTGGTCAACTTCAAACAATCATAACTTTCCGTACATGATGAGTTAGGTGGCCCATAAGCTATCAAAT
GAAAGGTCTTCGAATTCTCTTTCCAACACCACCAAGTTTTCTAATTTATGAGATCGCATGAAGGTGATATGCCCATTTGA
AGTTGGGCTGTCCATTTAAGGATAGTTATTCGAAAATATGAGGGGTATTTTGGTCTTTTCCTTGCCCTATCAGATTTAAT
TCACTTTTAGTAAATAATTAGGGTTTTAAACTGATTTGGTTCAGTTTACACAAGTCCTAATTTATGCTAGGATTTTGAAA
GGAGTTCAAGAAGAGGAGAAAATGAGAAAAGTCAAGACGTTCTTCAATTTTGCGTGTGAATCGAATGTTGTTTTTCCAAG
GGTTTTGTAACACCCCTGATTCAAAAGGTATAAAAAGTCATACTTTACAGAACCAGCACGTGCCACTGACGGAGGCCACC
CATGACACATGGGTGGGACTACGGAACATAGGTGTGGTTCGTAGGTTGGCCACCCAGAATTTTAAAAAAAAAGTCCAGAA
CCACGCCAGGACCTACGAACTGTAGGTGGGACCACGGTCCGTGGTCCAAGTCCGTGGTTTAGACCCCTAACTTTTAGCTT
TCTGATGTCAATCGATGACTAATAGGATGGACTGTCAGTCGACCTATGGTCCGTAGGTTAGGTTCGTCGATGGCCCAAAA
GCTTTTAAATTAAGGTCGTTTTGGTCGCTTCCCCTTTGTGTTGGAAACCTAAACTACATCCTTTAATCCCTAAATTATGT
AGTTTTTTTTTAGTTTAAACCTAGTAACTTAATCAGATCTTTCCCTAATCAATTCACTCTCCAAAATTCACCAAAACTAG
AGCAAAAAGAGAAGAAGCAGTCGACAAAACCCTCTCCTAGAACGCAACACGTTTTCTTTAGTTTCAGCCCCGAAATCGAA
AGATTTCTCTGTGACATTCGTCACTAGGTATATGGGATTTCACTAGTGGATTCCTTTCTACCATTAGGTGCCTAGAATTC
AGTCACATTCATGATTCTTATATGTTGTTTAGACCTACTGTATCGAAAACCTTAAGATATTATTTGTGATTTAGTTGTTA
GAGTATTTCTAATCAGATTATCATGTTTTTTGTAAAATAGTTGCTTAGTTCTTTGCATGAATTTCAAAACCCATTTCACG
CCCCAAGGCTACCCCCTTGATGTAAACACGGGACCTAGGATCACGAGTGACCCCAAGTTAATCTTAAGCATACTAAAATT
TAGTAAAATAAGAGATGTGGAATCTTTAAAAATTAGATAAACTGAAATGGTGGGGAATACCCAATATTAGTCTCAATATA
AACACCGAATGAGAGTTAATAACATTAGACTATAACTCAAAACTAAAGCAAATCATACTATGTTTGAAATAAGCCTCTAA
CTAACTAGAGATTCTGGGACATGCCCCCAGCTAACTCTAGTAAACTGAAACTAAAATGAATGACTAAAATAGAAAACATG
ACTACTGTCCTCGAATTATGAGGACTCACCACTGATGCTGCAGAATATGGATCAGGAACCAATATACAATTGATCTTAAT
GTTGAGGACCTGAACCTACATCACGAAAAGATGTAGCGCTGAGCATGCATCAATACATGGAAGGTACTCAGCATGCAGGA
TAGAATACAATAGAACAAATATATAGCAGAACAAAGAATATTGAGCAATGATATAATCTGAACATGATGAAGATACTGAA
ATGTACAGAATATGAATAAACTGAATGCAATGACCAAGTACATAACATGTTGAAGCTGAATATTGAATTATACCTCGTAA
CCTAGTCAAATGCACTAGAGTATAACTAGGCGAGCTACTAATAACCGACATAAAACAACATGACCTAAACGTGGAGTTCG
ATGTATCTGCCACATCGAGAGGACCCAATATACTTTGCAAGGGGTATAGAGGCATAACTGGCGTGATCACTAAATCTGAT
GCCCACATAGGGGAATTGTAAACCTACGAGGGCACGTAGTTCTGGGACTATGAGGTTGATTGGCCCTAGTCCAACTCGTT
GTTAAGCTTATTCCCAACTAGAAATGTGTACAATACAACATAATTGGAATATACTGGATAACTCAATAATCTGAAATGCT
AACTTAAAATGCAACATTTAAGCAACAATAATTAAATATTTAAATACTGTGGCATGTATATCGATATATCTGTCCTAGCT
AGTGTAATTCACGAACTAAATGAATATACACAACTAGGGTTCTAAGTTTCATGCAAGAAGCTAAGCAACAATGTTACGAA
GACATGATAATCTGATTTAGAACACTACAACAGCTAAATCATAACAAGTATCTAGAGTTCTAGAAACCCTAGGTCTAAGC
AATTTATAGGGAATCAAGATTCTGGCTAAATTCTAGGGACCTATTGGGTCAAAGGAAGTCACTAATGAAATCCCACATAT
AAGTTGACGAATTTCACGGAGAAATATTTTGATTTCGGGACTGGAACTAAAGAAAACTTGATGTGTTCTTGGAAGGGTTG
GGTCGCCTCTTTTCTCCTTGTTTTCTCTATGTTTGATAAATTTTGGTTAATCAATCGCTTAGGGTAAGTTCTGATTTAGT
AGTAGGCTTAAAATAACCAAAACTACACAGTTTTGGGGTTAAACGACGTAGTTTAGGTGTCCAACGCATAAGGGAAAAGA
CCAAAATTACCCTAACTAAAAAAATGTTGGGTCTAATGATGGGCCTGACCAACGGACCGTGGATTGAACTGGGCCGCATC
CTATCATCTCATCGTTTAGCTTAAGAGAATTGGGAATTGGGGTCTGACACACGAACCTGGACCACGGACCGTGGTCCCAC
CTACGGTCCATACATCCTGGCGTAGGTCAAGACATAGCTAGATTTCTTTCTCAGGTTCTGGGGAAGGAGTTGCCAGTGGC
AAACCATGGACCCCACCTACGGTCCGTGGGTCAACCTACGGTCGGTAGGTGGCCTCCGTTGGTTGCACCTCTAACTTCTG
AAAATCTATATTTTTTTTCTTTTTCAGAACTTGGGGTCTTACATTATCTCCCCCTTGGGAATATTCGTCCTCAAATGAAG
TCTAAACTAGATGAATATGGAGGGAAGGTCCTGGAATCCCTACGACTAAGTACTAAAACTGAAATCTAACTGAACTGAGT
TCCAAGTATGTGCAAATATTCTGAAAATGGAAGAACAACTGAAGGAACATGATACTAAGAGTGATTCTATGCAAGAGTAA
CTGAAAGACTGGAGAGGAATATTTACCTCAAGGTGGAATGGAATCTGAAGGAAAGAGATGAGGATACTTGGCCTTTATAG
CTGCTTCTTCTTCCCAAGTAGCTCCCTTTATGGACCGACTCCTCCACAAAACCTTTACTGGAGCGACTTCTTCATTTCTC
ACTCTTCGAACATGACAATCAAGAATTTCAACTGGCACCTCCTCATAAGTGAAACTATCCTTCACAACCACACTTTCTAA
TGGTACTATTGATACTAAATCACCCACACTCTTCTTCAATAAGTAAATGTAAAAGACTAGATGGACTGCTACTAGTTCTA
CTGGCAACTCTAACTCGTAAGACACTTTACCAACCCTTTTCAAGATCCGATGAGGACCTACATATCTGGGACCGAGCTTT
CCTTTCTTCCCAAATCTCATCACCCCCTTAATAGGTGATACTTTCAAGAAAATGCAATCATCAATTTTGAACTCCAAGTC
CCTTCTCTTTATATCTACCTAGGACTTCTGACGACTCTGGGCTATCTTAAGTCTATCTCTGATGACCTGAACTTTTTCTA
TAGCATCATGAACCGAGTCTGGCCCTTTGAAGGCTGTTTCACCTACATCAAACCAACCAACTGGTGATCTGTACCTACGC
CCATATAATGCCTCATAAGGGGTAATCTGAATACTTGAATGGTAGCTATTCTTGTAGGCGAACTCTATGAGAGGTAAGTG
ATCATCCCAACTACACTTGTAATCGATCACGTAAGCTCTCAACATGTCCTATAAGGTTTGAATGGTACGCTCTGCCTGAC
CATTCGTCTGAGGATGAAATTTTGTGCTGAGATTTACCTGAGTACCAACACCTTTCTAAAATGACTTCCAAAAATGAGAT
GTAAGATGAGGACCTCTATATAAGATGATAGACAAAGGAACCCCATGCAACCTAACTATTTCATTAATGTAAAGCTTGGC
GTAGTCCTCCGTCGAATCTGTAGTCTTGACAACCAAGAAATGAGGCGACTTATTAACTCTGTCTACTATCACCCAAATTG
AGTTATGTTGTTTGAGAGTAACAGGTAAACCTGTAATGAAATCTATGTTAATCACTTCCCACTTCCATGTAGGAATGTTA
ATCTCTTGTGTCATACCTCATGGTTTCTAACGTTCTACCTTCACCTATTAACAATTAGAGTACTTAGCCACAAAATCTGC
TATATCCCTCTTCATTCTATTCCACCAAAAGACTTCCCATAGATCACGCTACATCTTGGTGGCACTTGAATGAATAGAAT
ACTTAGAATTATGGGATTCTATAAGGATGTACTGTCTTAACTAACCCACCTTAGGAACACATAAACGACCTTGGTAGCGA
AGTACACCATCTCCCCATTAGGAGAAAACTTCAACTTTCTGCTGATTAACTACACCTTTTAACTAAAGCAATATCGGATC
ATTGTTTTTTTTTTCTCCTTAACCTCTACTACCAATGAAGATTTTGAACCATTCTGCACTATAACACTATCATCTGATAT
ATTGATGAGGCAAAATCCAAAGCAAGCAAGACAGTGAACATCTTTTGGTAATTCTTTCCTTTCTTTCTCAATATATACTA
CACTACCCATAGATAGTCTACTAAGAGCATAAACTACTACATTGGCCTGACCAGGATGGTAAAGCACATTTATATCATAG
TCCTTGAGGAATTCAAGCGATCTCCTCTAGCGAAGACTCAACTTTATTTGGGTGCACATATAATGAAGGCTCTTATGGTC
TGTGAACACCATACAAGTAATGTCTCCAAATATTTAGGGCAAATACTACTGCTGCAAGCTCAAGGTCATGAGTTGGGTAA
TTCTTCTTATATACCTTAAGCTATCTAGAAGCATAAGTTATTACCTTATCCCGCTGCATCAACACAAAACCTAGGTCGAC
TCTGGATGTATCACAATAGATCACATAACCTTCTGAACCCTAAGTCAAAATAGGATTTGTAGTCAACCAAGTTTTCAGTT
CTGAGAAGCACTTTTGACACTCATCTGACCACTGAAACATAACTTTTTTCTAAATCAACTTAGTCAATGAGAAGCTATGG
GTGAAAATTCTTCCACACGCCTTCTGTAACAACTGGCCAAACCCAGGAAACTTTTAATATCAATAGGGGAGGTGGGTCTA
TTCCATTGCCTTACTACCTCTATTTTCTGAGAATCCACTCGGATCCCTTTGCTAGATACGATTTGAGGAAGAAAGGCAAC
GGATTGCAACCAAAACTCACATTTGCTAAACTTAGCAAATAACAGGTGATCTTTGAGAGTTTGCAGGACAACCCTCAAAT
GAATAGCATGCTCATCCTCATTTCTAGAGTAAATGAGGATATCATCATTGAAGACGATAATGAAATGGTATTTTGAATGA
GCATTGGTTAGTCCAAATGACATAACTACAAATTCATAATGCCCCTACCATGTTTTGAAGGCCATTTTTTGAATGTCACT
ATCTTTAACTCTGAGTTGATGATAACCCGATTTAAGGTCTATTTTCAAAAAATGACTAGTAATGAGTCCACGATTTGGAC
TCATTTAGGGCTTTATTTCAATAAATTTACTGTCCTAAAATGAATATTTTGTGCTAATAACTTATGTAAATCCATGATTT
TCTCGTATTTGGATTGAGGAACAAAGGATGGACACTAATGAGAAAAAAGGAACAAGCCAGCTGAAAGAACGAAGAAAAGA
AGACCTGATGATCGCCTAACCCATTGGGCTAGTCGCCGAATGACCATGATTTCATCGAAAGTTCCAGTGTGCCAAGCCCT
AAAGAAGAAAATGAAGTTGGCGATAAAAAGGACCAGTCAGCGAGTCACCAAACGGTTCCACAATACAGTGATATGCCGCC
CAAAGTTACAAAACTCAAAGTTTCTGAAGGCTAAAGAAAAAAGGCGATGGAATTGACCAAATGAGGATCGTCGAGTGGAT
CAGTGATCCTGACTTATTGCCGAAGGTTCCATCTCATCACATTTTTGGCGAACATAAATACATTTTTGAATATCTATCTA
TCTAATATCTTTGTATCTAGTTTTCATTATAGAATCATAATTATCAGTTTTGAAGTTGAGAGCTTAGAACTGAGAGTATT
GAGACAATATTTTCCTTAGCTTTGAAGATTTGAAGATTTCCATTTTTAAGAAATTGGAAGTGGGTTTTTCAGATTCTTTA
GCCTTGACCTCTATAAAGACGAAATTAATCTTACCCAGTTGATGGAAACACAATTTGGTAATGATTTCTATCTTTTTATG
ACGTCTAGATAAAACCCCAATTATTGGGGTGTGATTATGCTATTATGGGTTGATTTAGCTTCTGGTATTGTTAATTGATA
GTTTAAATGTTGTTTAAAAGTGATTTCATTCAGTAATTGTGGATTGATCTTAAGGGTTGTAGTTGCAAAGGCAACTCTAC
CTTCATATGTTTGGCTTGCTCGAGAGAGAACTTTTAAAGCCAAGATTACTGATTTGATGGTCTATGGGTATTGGGTTGTC
ATGGGTTCAGCTTGAGAGAGTGAATCCTAAACCCTCTTCCACACATTTAGTTTAAACCAAAACCCCCATGTCATTTGATA
CTTGTGTCACCCTAAACTTGAACCATGCTTTTATTCGTAAATATTTTTACCTATGATTAACTTGAGCATATTTGTACCTT
TCTATGGATTCTCAAATACGTACCACTCCCTGTGGGATTCGACCCCAACTCCCTTAGTTGGGTCATATTACTAACTAATG
ATTGTTGGCACTTAGTATTAGATGAAGTGTCCTGATACCTAAAATCAAAATGATGTCGCTGCTGGGGAGTGGTGTTATTT
GAGAATTTTTCTTTAAGTTGAATTTTGTTCTTCTTATTCATAGTTGAACTTACTTAATTTTTAGTTTTGGTTTGTGTGTT
GCTATTTTGAGCAGAGAATTTGAGCATATTTTGAAGCAACAGTAACCCAATGGAACACCCTCCTTTGAGATTGATGATTC
TTAAGGATAACATCCTAAATTTCAGACAATTGGAGGGTGAGTCCATCTATGAGTTGTGGCACAGGTTTAAAATCCTATTG
CAGCAGTGCCCAACTCATGAGATTCTGGATAAACTACTTCTGGAATGTTTCGACCGGGGTCTTGGCCCCAAAAATAGAAT
AATGGCTGACCAACTCTATTTGGGCTGCTTGATGCGACATTCCTATGAGACCGTAGCCTAACTCCTTGATTGTGTGGCCA
AGACCAACAAGGAGCAGATGGAGAAAGAAAAGTACCAAGACTTGGTCACTTTGTTGGGTCAGCTAGATATCTTGGCCCAA
AAGGTCAAGGACTTGGAGTTAGTGTCCAAAAATAAGGAAGATACATCCCCCCTCACGAGTGTCAAAAGATGAAGAAGCAA
GAGGGAGGTCAAATTGAAGAGGTCCTCGTAATCATTTTACACGAAGTCTAAGAACACGACAGAGTGTTAGAGGAGATACG
AGAGAATGTCTTGATGTTTAACCAGATGATGACCTCTCCTTACATGCTCATTCAGCTACTAGGGTCCCAAATGGACCAAG
TGCTGAATGAATTCTACCCTGAACCACAAAAGGAGTTTCCTTATGAAAATGAGGCGAACCCCACTAATGGAACTTAAGTG
GAGACTTGAGTGGTTCTACACCATTAATCAAGGCGCTTATTGGGAGGCAACCGAAGTGCTTATCACTTTATTTTTGTTTT
AGAAATAATGGTTTGTTGATTATACAAGTTGAAGTGTAGAAAGTATTACAAAGGTAGAGATTGACGAGCTGAAAATCTAG
TCAGCGCATCGTCGAAAAGGTCAGCGAGCCCGACTTGGACCGTTGTTGTATTCAAGGCATTTTTGAATTGGAGTCTATAA
AACTCAACGAGTCCAGAAGCAACTTGGCGAATCGCCGAACAGGTCGGCGATCACGATCTAGTCCGCCGTTTAGAACCCCA
CATTAACTAAAGGTCTTATAAATCTCGACGAGGTAATTGCCTAGTCGGTGTGTCACCGAGTGGGTCAGTGAGCAATACTA
ATGTTACCGAATGGGTGAGAACTAGATGGTTTTTAACGGCCAAAGGTTTAAACTTTCAAACTCTTTGACTTTCCCTAACT
TTTAATCTTCCAAAACTCACACCTGCAAAGTATTTCCTTTATTTCTTGCATTTTTATCGTATTTAAGTCGGTGATTGTGT
GTTCGGAGTGGATTACTTTGCCGCTTAGAATTTTAAATTATTTTAATCACCATCTTGGGTTGGTTTTCCAAACCCCAAGT
TTATTTTTAGCGTATTAGTACTCTTATGCAATTGATCTTATCTTAGTGATGTGTGTCAGGCTTCTTTGATCTTAATTGTT
TATGTATATGCCTATTTTAATTTGAATATTTCACCCGTAATGCCTTTAATATTGAATTCTTGTAAGTTTATGCCTTGAAA
TTTGTTGGAATTTGAGGGCTTGTGTTGGCATGTTGTTGTGTTTAGTCGGGTGTAGTGTAAGTAGCCCCTAGTTGTGCCAA
ATGGCGTATTTTGCCTAATGATGGAGCGGTTGACGTCATTCTTAAGGGCAAAAGTCATCAAATGGCCAAATTTGGCCAAA
TCGGGAGAAGTCTGAGTATCCCGGGGACATGGGTGTATTAGATCTGAGCTTAATTTGATTAGTGCATGCTTTAATTTTTT
TTTGATGGTTTTGAGGTAGAATTCGAGAAGTTGGGTTGAAAGTAGGCACGTTGGGTCGTTTGGCGAACTGGGTCGAGCTC
GCCAAACCACTCGGCGGCTCACCGTAGTTCCCCATCTCGCCTTTAATTTCATGGTATATTTGAAGTGTGGTTCTGTAACT
TTCAGCGAGAAGCCTGAGGTCCCCAAATTCACTCGACGACTCACCAAAAGTCCTTATTAATCGCCCTTTGTCTGCATCCC
TGAACCTTAATTGCACTGTAACTTTTGGCGGGGTAATCCTTGCTCGCCGAAAGCTGTTGACGATTCGCTGAAAGGCCCTT
TCATCTCTGACATGCCTATTTTTTTGGAAATTTTAAGTCAATCCTTTCAGCGAGGCTGATCTAGCTCACCAAAGAGATTC
GGTGACTCGCCGACCGGTTTGGCGAGTCGGTCTGCAACTATTTGTTTGTGTTTCTGCTTGAATTGTTCTAACTGTTTTTG
TTGTTTTTGCAAACATGGCTAGACCAAAGGTTGCTGGTAGGGACATCCCACCCCGAAAAAGGGCAAAATGGGTAAAATTA
ATGAGGATGCAACTGCATCCAAGGCAAAAACTACCAAACTTCTCACAACTGGTGGGAAAGGCAAGGGAAAAGGAAAGGCA
CCTGCGTCACCGGAGGCCAGCTCCGACAGAGACGGTATCTAAGCCACACACCTCACTTCTTCTTAGAGTGAGGGTGAGCA
CCAGGAGAATCAGGCTACAGCTTGGAGCCTGAAGATGATGAACTATTGGCAGCACAGAGGGCTGAGCTATGATAAAAAAA
GAATGAACGATTTGTCTAGGATCAGGACTCCTCAAACCACCACTATGACTCCTCCAATTGCAGAGCAAGCGTTGGTCCTA
GCACCACCAATTCAGGGTCCTCCTCCGAAGTCTATAAACAGATTAAAGACTGAGGGGATGAGGACAATCATTGAGGAGAA
GCATTTGTTTACGGATGGAGACATCGACAAGTACCCAGAGATTATGAGTTATCTGAAGTCTCATAATTTCTAGAGCTTCA
CCAAGCTTCGTGGCCCGTATATTCCAAATTGGGTCTGAGAGATCTACGCTGCTTATGGGGCCTTGATACCACTTAAAAAG
AAATAGGAAGCAGTTTTTAAACCGGTTGAATATGTAGTAGTTCGAGGAAAGAAGGTCAAGTGCGATAGTGAGGCCATTAA
AGCTATCCTAGAATGTCCCGATGATATTGATGACGAGTGTCAGCATCTAATCTGGACAAAGACTGGAAAATATGAAAAGG
TGGTTGACCCCACTAATATCAGGCGGTACCACAAGTGGCTAAAGATTGGAGCACAGATTGAAAAGAAGGATCTTAATATA
GCTGCAAGGTTCTGGTTTGGCTTCATCAGCAGCACTATCATTCCATCCCAGATTGAGTCGATCATCTGCCTAGCCAAGGC
AGCCTGTCTAGGTTGCATCATCGAGGAGACAAGGATAAATCTTGTGATAACTATGGCACAGGAGATGGTCATGAGTGCCA
AGAAGCGCCAAACCACATTTCCCTTCCCGGTGTTAATCACCGAGCTGTGCAGACGGGATTGGGTCCCTAGAGATGCAAAG
AAGGATACGAAAGTGATTCCAACATCCTCTATCGATATCCAGAGGATCTAGGTGGAGTATTTAAAGGATGAGGCACAGAA
GGAGAAGGAAGCCCTGACGGACTCTTCCCCGGTTGTGGACACACACTCATGACATGCAGAGCCATCTTTGCCTACTCCGT
CCCCTGGGCCTTTAGGTACTTCTAGTGTTGTTTCTTCTGACATCCCTAGTTCCTCTACTGCAACGTTGCCTCCTAGAGCT
TCTGTAGTTGCTATTTCCCAGACCCCGCTCACTCAGTCCGCATTACTCCAGATGGGGCAGCTTGCCCATTCTGCCGATCG
TCGTGTTGCCAAACATGAGGACTCCATTCCGAGCATGATTCATACATCCCTAGATGATGCTGTGACACCATTGAGAGCTA
TGATTGATTCCCTTGCGGCTAGGATAGCTGTGTGTGAGCGTGGCCAAGGTGTTACCGAGGAGGTGACAGTTTTAAAGGAT
GTTATTACTGCATTGAGAAGTGATGTGGATCATCTGAAGTCCACCGATATGTCCATGATTTTCAGCACAGTTGAGATTCC
ACATATACCAGATATGCCTCCGGCTACCACCAGAGATGATGTTAGAGTTGAGGAGGCGGTTGATCCCGAGTCTGAGGCAG
AGATAGACGAGGAGATGCTAAGGGTTTCTGAGGATGTTTCATATGAGGGCCTTATAGAGACTGAGGAGGCCATGATTGAT
GCAGCTATGCAGACTTCTTTGGCAGATACGCCTTTAGCTGTCCCTAGGTTATTGATAATGACTCCGGGCACTAATGTCGA
GATAGAGTGACTATTTAGACATGATCCATCTTTACCGCCCTCTCTGTCTTACTTTTTGACTTTTGGATATTATTTTGGTT
GCATTTGATGAAAAATGGTTTTTTTTGTGGTGGGATGAGGCCCACCTTTTGTAACCTTTTGTGACTTTTGGTTGTGTATA
AATTGGGTTTTGAGCTATAATTGTGTTTTGCACTATTTTTATGGATGATTGAGCTTGTGGCTCCTTGTTTTTAATTGTAA
ATGAATTTTTGACTTTTGCAAAAAAATTGTGCCACCTCTCTTGATGTCCTCTGGCAAATTTGAGTATCGGTCTTGATCAA
TACCTATGACTTGAATAGTTCTCATAATTGAACAATAATGAATGTGCGGCTACGATNNNNNNNNNNNNNNNNNNNNNNNN
NNNNNNNNNNNNNNNNNNNNNNNNNNNNNNNNNNNNNNNNNNNNNNNNNNNNNNNNNNNNNNNNNNNNNNNNNNNNNNNN
NNNNNNNNNNNNNNNNNNNNNNNNNNNNNNNNNNNNNNNNNNNNNNNNNNNNNNNNNNNNNNNNNNNNNNNNNNNNNNNN
NNGTGATGCAAGCTCTTGAGATGATCTTAGGCAACTTTGAAGAGTGTGAAAAAATTTGACATCATACCACCTTTTGTGGC
CTACCTTGTGAGTGTGTGAACCCCGCTTGAACACCCTTTGAGCCTTAACCATTTTCTTGGAAGAAACTTGATGATATTGT
GACCTTTCTTTACCCATTACCCATAATCCTCATGATTTGTGGCTTGTTTGAATATCTAACTTAGGCAAAAAGCCTAAGTT
AGGGGTGTGGTGAAAATAGAAGGTAAATCAAGAAGTGCAAGGAAGTCCCCTTTGACTCATGGTTTAAGAAAAATGGAACC
CCTCCATATAAAAAAATGAGAAAAAGAAGAAAAGAACGAAAAAGAAAAAGAAAACAGAAATTGTGGAATAAAGTTGTGAA
AATGCAAAGAAAATGGGGTGTCCAAGAGTCCATGCAAAGTGAATAATGGAGTGACTTGTGAGCAAGAATGAGAATGATGA
AGAAAAGGAAAAAAGGTGTTCTTCATACCACATTTCATGAGGATAGAAGTAGCTGGGCCTAAATGACCATACATTTGCAC
TCAGCCTTGTTATAATCCTTAGAAAGACCTTTTTGATCTTGATTGTGCTGAAACAAGTGTTGATTGGAATATACGGGTAA
ACCTATGGGTGAAATCATGCATTGTGTTCATCTTTGTGAGTGTTGTATTCGATTTCGGAGCTCTAAATTGTTAAACCATT
GTGTGTGAGTATGGAATCATTCTTTGTGTGAGGGTATTTGAATACCTTTGTTGAGCTTGAACTTGCGTTTGAAGCAAGTA
TTGTGAGCTTGAGATTCTTTGGTAATTGTGAATCACAACATGAATCTTTGAGTGCACAATTGATCCTTGCATGAGTAAGT
TGAGTCTTTCTGTGTGCATTCATGATTGAGTCTTGTGTAGCACTGCTTGAGATATCCTTTTTGAACTAATGTACTTGAGG
ACAAGCAAACGTTTAAGTTGGGGGTGTTGATGAGTCCATGATTTAGACTCATTTAGGGCTTTATTTCTATAGATTTAGTG
TCCTCAAATGCATATTTTGTGCTAATAACTGATGTAAATCCGTGATTTTCAGAAATTTGGATTGAGGAACAAAGCATGGA
TACTAATGAAGAAAAAGGAACAAGGCAGTTGAAAGAACGAAGAAAAAAAGGCATGATTATCGCCTAACCAATTGGCGAGT
CGCCGAATTGGCATGATCTCGCCTAAAGTTCCAGTGTGCCAAGCCCTAAAGGAAAAAATCAAATCGGTGATAGAAAGGAA
CAGTTGGGCGAGTTGCCGAACGGTTCCGCGATGAAGTACTACATCGCCCAAAGTAACAGAACTTGTAGTTGTTGAAGTCC
AAAGCAAAAAGGCGATGGAATTGACAGAAGGGCAGATCGCCAAGTGGATCGGCGATCCTGACTTATTGCGTCGAATGGTC
CTTCTCAGCACATTTTTGGTGACTATAAATACATTTTTGAATATTTATCTATCTATTATGGTTGTATCTAGTTTTCATTA
TAGAATCATAATTATCAGTTTTGAAGTTGAGAGCTTAGAACTGAGAGTATTGAGACAATATTTTCCTTAGCTTTGAAGAT
TCGAAGATTTCCATTTTTGAGAAATTGGAAATGGGTCTTTGAGATTCTTCAACCTTGACCTTTGTAAAGATGAAATTAAT
CTTACCCAGTTGATGGAAACACAATTTGGTAAAGATTTCTATCTTTTTATGATGTCTAGCTAAAACCCAAATTCTTGGGG
TGTGATTATGTGATTGTGAGTTGATTTAGGTGTTGGGTATTGTTAATTGATAGTTTAAATGTTGTTTAAAACTCATTACA
TTCAATAATTGTGGCTTAATTTAATGGGTTGAAGTTGCAAATGCATTTTTACCTTCGTGTTTTGGCTTGCTCGCAGAGAG
GTTTTAAAACCAAGATTACAGATTTGATGGTCTGTGGGTATTGGGTTGTCATGGGTTCAGCTCGAGAGAGCAAATCCGAA
ACCCTTTTCCACACATTCCACTCGAGAGAGTGAATGGATTAAAGCAGAGGTTGTTCTTAAGTGCTTCTTTTTGGTGTTCG
AGAGAAACCAATTCGATTTGGGGTAAATTGTTCTAGAGAATTTTTATCCCCACTAAAATCTAGGTTATTCACTCATTTAC
AACTATTTACTATTAAGTAGAATCACCAATTTGTCTGCCTTAGCCCATAATCCAATCACATCCCAACAACCCGTCTCTAT
ACTTGTTATTTTCGTGTTATTTGTTGTTGTAGCTGATAGTTGAAACCAAAACTGTAACACCCCGATTTTTCGAAACGTAT
AAATTGACTTGTATCTTCGTGGAAAGACCAGGAGGGTGGAAAATAAATTAATAATGATGTGTTATGTGATATTTTAAGTG
TTCAGGTGTTGTATCTCAAGTTTTAAAGTTAGGTAAGTGGCAAAATAAAAGTTGGCGAAAGTTACTGTAAATTCCTTTTT
AAAGATTTGTCTGAAATTTGGGTCAAATGTCTCGGACATTTTCTCCCAATCTATTAAAATTTATGGTCCCTGCGATCTAT
GAAATCAAAGGTCTACTAGTCTAGTTTCCAACGCATTAACCCGTTTGTTCATACGACTTCACAATGGAGAGATATTCACA
TTTTCGCAAGACTATGCAACCAGGAAGGTGAGGTGGATCCCCTAGGTCGGTGGAAGTTTATATATATCATATTCTTTGAC
TTTTCTTCATTTTTCCTTTATTTTCCTTAGCGAAGAACCAGAAAACTCACAAAACCTACAAAACCCACTTCTAGGACGAG
CCAAGTTACTGATTTTCTTGACTTAAGTCCTTGACAAAAGTTGTTCTACGCGTTGAGCTCGTCAACATGGTTTAATTTGC
TTTATCAATTTCCTAGGATATCATACTTTGGTGTGTGGACAACAGGGGTTTGGTCATATTTTAAAGTTGAGGTGTATTAC
AAACTTATAATCAAGGTAAGACCCTTCTTTCATCGACTCTAGCTTTGATAACTCGCAAATAGCAATTTACGACGGAAATA
CATATCTTTTATCGGATTTTCATTGTATCTTCTATTCTTTTGTGTTGATTATGATCCTGCCTTGTTGTAGTATCAAGGGG
GGTTGTGATTAAAGTTATTAGGACACATGAATTCAGCGAAAAAGGTATGTTAAGGCTATTCCCTACTTACGACATGTTTC
CTTTAAGCTTAGAAGCAATGTATTTGGGTTGTTATCCTTGATATACTTGTAGCCGTGATTGTTGATTGTTGGTTGCTCGA
GTTGATATAATCCTCCATTGTTGGGATTCTTATTCATTTAGTAGCGTCCCTATGTTGGACACAACTTAGAGGATATTTGT
ATAGGTTGCTTATAACTAAATTGCTCGCTTTTAAAAATTGTATTGTTATTGTTGCCCTTGGGGCTATTGTGGTTAGCTGC
AGGAATGTGATCTATGTCTAGAAGGGCTATGCTCTTCCTACAAGGCTATATGGATGCCTAAAAGGGCTATGAGTTGCCTA
CGGGGCTATATTAATGCCTAGAAGGGCTATAAGTTGCTTATAGGGCTATATTGACGCCTAAGAAGGCTATGTGCTTCCTA
CAGGGCCATGTTGTTGCCTAAGAGGGCTATGAGTTGTCTATAAGCTATGTTAATGCCTAAGAGAGCTATGTGCGACCTAC
GGGACTATATTAATGCCTAAGAGGGCTATGTGATTGTCTAAGGGGCTAGGGGACTACCGATAAGGGTATATAGGCTGATT
AGCACCTTCCGTGCTTATGGGGGCCTGAGTAGGTGGTTTTGTGTTGTTTGTACCTGCCGAGCTTATTAGGGCTTGGTTAG
GTTGTTGTTTTATTATTTTTGATAAGTTTAAATTTAGGAGCAGGTCTATACACTTATCTTATCCTTGATTTATTTATCAA
ATTATCCCAGTATATTTAAGGTATCTCATCATAGTCTATTGCCTTACATACATTGTACATTATTTTGTACTGACGCCCCA
TTGCCTTGGACGCGTTGTATTCATGCATGCAGGTCATGATAGACGACCGACTAGACCTCCTAAGCAGCAGGATTAACTTT
TATCCGGTTGGCTAGCCCCTTTCCTCCGGAGCTGCCAGAGTTGGGAGGTTTGTTACCTTTTATTGTATATGATAACCGCA
AGGTTAAGGGATATCACAAATAGAGAATTGAATATTAGAATGCGGAAGCACAAAGAAAAGAAACAAAAAAAGCTAACTAA
AGATATGGGAAATTCAAAGGAAAGATCCACGAATTTCCAAGGATTAGATGTTCTAAGGCCTTGAAAAGATCCAAGTAACA
ACGTATAGATTTATGGAAGAAATCTAACGCCTTTACTTGAGAAAACGAATCAAAACGATAGATTCGGATCTTGACCGCTT
TATGAGTAACTAAAGACAATAATTAGTATGTAGAAACTAATCACCTTCTAAAGAATACCAAAAAGAAACCAAAGATATCA
CAAGAAGAAATTACTTTATACCTTAAACTATGAAACTAGTAAAGGTTTAAAGATAAATTCTCAAAGAACAAGTCACAAAG
GTTCAAAGAACTCTCTCAAATATTATTAATATCAATCTAAATTGTCTTTAATGAATAAAAAGGACTCCTATATATAGGAG
AAGGGGGGAAAAACGTCCAAGACCCCTTATGCCAAACCCTAAAAGACAATTACAAGGAATCCTACTCTAGAAAGGAAATA
AAGTAACCTAACTAGGAACAAATTTGGTACTTCTAGGAAAGCATTAAATGGTACTTAGGAGACCATAAATAGACTAAGGA
AAATATTAATAACCTATATATAAATAAAGAAATAAGGTAAATCCCAACTAGGAAAAGAATCTTGAAAATCTTGGAAAGTT
TGACTAGTCTTCTCTCAAAACTTGGGCAGAAAGCAACTCTTGTTGTGGCTGATTCTTGGACTCTTCTTGACCTTATTTGC
ACGAAATTGGACCTTAAAATTCCTCATCTTGGGCTTGAATTTGGGCTACCAAATAATTGTAGCATTTGGACAATTCCTCT
CCCTTGGGCTTGAGTTCTTCTTCCCCAATAAGAAACCTTTGGATCAGCGATTGAAGCCCATTGAGCTTATCATTGAACTC
CTTGGTTTGAGATCTTGTTATGGGTCTCCTTGGAGTTTCTAAAGCTTCATCCTTGTCCTTCAATGGAGTAGAGCTTCCTT
GGATGCTATCATTTTCAAGGACTTTGTATGGCCCACTTCCTCTAGGATCTAGTTTGGTCTTTCTTTTGGAAGGAAATCTT
TCCTTTCTCATATGCACCCAAACCATGTCACCAGGTTTAAAAACAACATATTTTCTGCCCTTATTCCTTCGCAATGCAAC
TTCCTTATTCTTCTTTTCAATTGCAAGCCTTGTTTGTTCATGAATTTTTTTCATCATATCAGCCTTCTTTTGACCATCAA
GATTAGCAAAATCATTAGTAGGCAAAGGCAATAAATCAAGGGGGGTAAGGGGGTTGAATCCATATACAACTTCAAAAGGA
GTCTTACCAGTAGAAGAATGGAAGGTCCTATTATAAACAAATTCTACAATAGGTAAGTAATCTTCCCAAGAAGTCAACTT
TCCTTTCAAAACAGCCCTCAACATGTTCCCTAAGGTTCTATTAACCACTTCCGTTTGCCCGTCCGTTTGTGGGTGACAAG
ATGTAGAAAATAGTAATTTAGTTCCCAACTTTCCCCAAAGAATTCTCCAAAAGTGACTTAAGAACTTGGCATCCCTATCA
CTAACAATAGTTCTAGGTATTCCATGCAATTTAACCACTTCCTTTACAAACAAGTCAGCCACATGAGATGCATCATTAGT
CTTTTTACATGGGATAAAATGAGCCATTTTAGAAAATCTATCTACTACCACAAATATACTATCCTTACCATACTTAGTCT
TTGGCAGCCCCAATATGAAATCCATAGAAATATCAATCCAAGGGGAATTAGAAACAGGTAAAGGAGTATAAAGACCATGC
GGCAATGTTCTAGACTTAGCTTGTTTACATTCAAGACAATAAGAACACACTTTTTCAACATCCTTTCTCATGCTAGGCCA
ATAAAAATGTTCAGAAAGTATTTCTAGTGTTTTGGGTACACCAAAATGTCCCATTAGCCCTCCACAATGTGCTTCCCTAA
CAAATAGTTCACGCAACGAGCAGTTAGGAACACATAATTTATTTTCCTCGAATAGAAATTCATCTTGAAGATTAAATTTC
TCAAAAGGACCTAACTTACATTCAGCAAAAATCTCACCAAAATCAGAATCTTTAGCATAGAGGAACTTGATTTGGTCAAA
ACCCAACAACTTTGAAGTAAGAGTAGAGATTAAAACATACCTTCTTGAGAGTGCATCAGCAACCACATTCTCCTTTCCTT
GTTTGTAAGCAATTACATAAGGAAAAGTTTCAATAAACTCTACCCATTTAGCATGCCTACGACTAAGTTTACCTTGGCTC
TTCAAGTATTTTAATGACTCATGATCAGTCTTGACCACAAATTCTCGAGGCCACAAGTAGTGCTGCCATGTAGCTAACGC
CCTTACCAAGGCATATAGCTCCTTATCATAAGTTGAGTAGTTCAATGTTGCTCCACTTAGCTTTTCACTAAAGTAGGCAA
TTGGCTTGGAGTCTTGCATCAAAACTGCACCTATGCCCTTACCAGAGGCATCACACTCAATTTCAAAAGACTTAGAAAAA
TCAGGCAATTGCAAAAGAGGAGCAGAACACAATTTATCCTTCAGCAAGTTAAATGCATCATCTTGTTCTTTTCCCCATGT
AAAAACCTTATCTTTTTTAATAACTTCAGTTAAAGGAGCAGCAATGGTGCTAAAGTCTCGCACAAACCTCCTATAAAAAC
TAGCAAGTCCATGAAAACTCCTAACTTCAGTTACACTATTAGGTTTAGGCCATTCTTTTATTGCCTTGATTTTCTCATCA
TCTACTTCAACTCCCTTAGAACTGACTATAAAACCTAAGAAAACCACACGATCCACACAGAAAGTACACTTTTTGAGATT
AGCAAATAAGCGTTGATTTCTAAGAACTTCAAAAACTTGTTTTAAGTGCTCTAGGTGTTCATCTAGATTTTGAGAAAAGA
TCAAGATGTCATCAAAATACACCACAACAAATTTTCCATGGAAATCTTTAAAAACATGATTCATTAGTCTCATAAAAGTG
CTTGGTGCATTAGTCAAGCCAAAGGGCATAACTAACCACTCATAAAGTCCATATTTGGTCTTAAAAGCAGTTTTCCATTC
ATCTCCAGGATTCATACGAATCTGATGGTAACCACTCTTTAGATCAATTTTAGAAAAGATTTTGGAACCATACAGTTGGT
CCAACATGTCATCAAGACGAGGGATAGGATGGCGATACTTTACCGTTATCTTGTTGATAGCTCGACAATCTACACACATC
CTCCATGTTCCATCCTTTTTGGGGACCAATAGGACTGGAACAGAGCATGGGCTCATACTCTCTCGAACAAATCCCTTTTC
AAGCAATTCTTCAACTTGCCTTTGTAATTCTTTGGTCTCTTCAGGATTGCTCCTATAGGCAGGCCTATTAGGAAGTTGAG
ACCCAAGCACAAAGTCTATTTGGTGCTCAATCCCTCTCAAAGGTGGCAATCCCTTTGGAGTGTCATCAGGAAAAACATCT
TCAAAATTCTGCAAAAGAGAAGAAACACTATTTGGCAAAGAAGGAGTTAGTTGTTCAAAATTAATCAACACTTCTTTGTA
AGTAAGTAGTATTATGGGCAGCCCCTCTCTCCTAGCATTCAAACACTCCTTGGCTTTTATAAAAAGGCTCTCATTTTTCT
TTTCCTTAGCCTCTTTCCTCTCACCAAAATATTTTATTTTGTTACTCACACCCTCTTTTACCTCTTTACTTAGATCGCTG
CCCTCTCTCTCTTTCTCTCGGCCATCTCTCTTTTTTTCTATCTCTTGGTCTTTTTCTTTTCCCTCAAGCTCACTTTTTAC
CTCTCCCTTTTATTTTCCCATTGTTTCCCTCAATCGTTTTTTATCTTCAAACACTTGAGAAGGAGATAATGGTGCAAGAG
TATACTTCTTACCATTATGCAGAAGACTATACCTATTCTTTCTCCCATGATGAGTAGTATCCCTATCATACTGCCAAGGT
CGGCCAAGTAAAATATGACATGCTTGCATTGGGACTACATCACAAAGAATTTCATCTTCATACCTACCAACATTGAATGA
AATCATGCATTGTTTGTTTACTTTTACTTCTCCACAATCATTCAACCATTGGAGCCTATATGGGGTAGAGCGCTTCATGC
ATGCAATTCCTAGTTTATCCACCAAGTATGAACTCACCACATTTGCACAACTCCCCCCCATCAATAATCATAGAATAAGT
CTTCCCCTTTATCCCACACCTAGTATGAAACAAATTCTCTCTCTGCCCTTCATCAACACTACCCAAATTGATAGTCATAA
TTCTCCTAACCACCCCAATTATACCATCATTAGGCAGTTCCAAATCATCTTCCTCACTTACACCTTCTCCCTCTTCTTCT
TCCCCCTCACTTTTTTCACTCTCATATTCTCCATTCTCTCTAAGTAGGATGGTTCTTCTACTTGGACATTCATGCATCAT
ATGCCCCCTTCCATGACATTTGTGACATTGAATAGAACTTGAAGGTTTAGAAGATTTAGGATTAAAGGTTTTACCTCCCT
CCTCAACTTTACCTTTACCTCTATCATCTTGAGGTTTGGAAGGAGCTTTCCCCTCTTGAGTTGACCATGGCTTCTTAGAG
ATAGTGTTTGGTCGACTTCTGCATGAGTTATTTTGCCGCTTTTTCTCAATTTGTTTTTCAACCTTTACAGACAAATCAAC
TAACTCATCTAAAGTTACATATTGTTGTATCTCTACTACATTAGCTATTTCTGTATTTAAACCATTTAAAAATCTAGCTA
TTGTAGCCTCTTTTTCCTCTATGCAGTTAGCTTGGATCATAGCCATATCCATGCTTTTGAAGTACTCATCCACCGACATG
GAGCCTTGCTTCAAGTGTTGAAGGCGAGACTGTAGATCTCTTTGGAAGTATGATGGAATAAATCGCTTCCTCATTACCCT
CTTCATCTCTGCCCACGTAGCAATAGGTGGTAGCTCCTCTTGCAATCTGTCCCTAGCAAACTTTTTCCACCAAGAAGCAG
CATAATCAGAAAACTCAACAACAGCAAGTTTAACTTTCTTACCCTCAGAG
>mtp_2630.scaffold_2
AAGCTTCAGCAAAACCAACAACATAGGTTAGTATGGCCATAACGTAGCTATGCACCCCACACACTAGTCTGCAAGACTCT
AAGAGTAGTAAAGAATAGCGGGACAGGCCTCAGCCTACCCATAAAGATATATACAACAAAAGGTAACAAACATCCCTACT
CTGGCGGCTCTGGAGGAAAAGGGGTAACCAACCGGATAAAAGTCAATCCGTCTACTGAGGAGGTCTACTCGGTCGTCTAT
CAGGACCTGCATGCATGAATGCAGTACCCCCAACACAATGGGGCGTCAGAAAAAAATTATGTACAGAGTATGAAAGGCAG
TAGACTATGATGAGGTATCCTGATATACGGGAATAATCTGATAAAACAATCAAGGATAAGATAAGTGTACTGACCTGCTC
CTGAATAGAAACTTATCAAAAATAATAAAACGACAACCTAACCAAGCCCCAATAAGCTCGGCAGGTACAAACAACACACA
AAACCACCTACTCAGGCCCCTATAAGCCCGAAAGGTGCCAATCAGCCTATATACCCCTATCGGTAGTGCCCTAGCCCCAT
AGGCAGTCACATAGCCCTCTTAGGCATTAATATAGCCCTGTAGGTAGCACATAGCTCTTTTAGGCATCAACATAGCTTAT
TGACAACTCATAGCCCTCTTAGGCAGCAACATGGCCCTGTAGGAAGCACATAGCATTCTTAGGCGTCAATATAGCCCTGT
AGGCAACTTATAGCCCTTCTAGGCATTAATATAACCCTGTAGGCAACTCATACCCCTTTTCGGCATACATATAGCCCTGT
AGGCGGAACATAGTCCTTCTAGGCATAGATCACATTCCTGTAGCTAACCACAATAGGCCCAAGGGCAACAATAACAATCC
AATCGCTAAAAGCAAGCAATTTAGTAATAAGAAACCTATACAAATAGCCTCTAAGTCGTGTCCAACATAGGGACGCTACT
AAGCGAATAAGAATCCCGACAAGGGAGGATTATATCAACTCGAGCAGCCAACAATCAACAATCATGGCTACAAGTATATC
AAGAATAACAACCCAAATACATTGCTTCTAAGCTGAAAAGAAACATGCCGTAAGTAGGGAATAGCCTTAACATACCTTTT
TCGATGAATTCACATGTTCTAATAACTTTAATCACAACCCCCTTGATACTACAACAAGGCATTATCATAATCAACACAAA
AGAATAGAACTGACAACGAAAATCTGATAAAAGATATCTATTTCCATCACAAATTGCTATTTGCGAGTTATCAAAGCTAG
AGTCGATGAAAGAAGGGTCTTACCTTGATTATAAGTTTGTAATACAACTCAAAACTTTAAAATATGACCGAACCCCTGCT
GTCCACACACCAAAGTACCATATGCTAGGAAATTGATAAAACAAATTATACCATGTTGACGAGCTCAACCCGTAGAACAA
CTTTTGTCAAGGACTTAAGTCACAAAAATCAGTAACTTGGCTTGTCCTGGAAGTGGGTTTTGTAGGTTTTGTGAGTTTTC
TGGATCTTCACTAAGGAAAATGAAGAAAAGTTGAAGAAGATGATATATATAAAGTTCTACCGACCTAGGGGACCCACCTC
ACCTGCCTGCTTGCGCAAAGTTGCAACAACGCGAATATCTATGCATTCTGAAGTTGTATGAACGAATGGGTTGATGTATT
GGAAACTAGACTCGTAGACCTTCGATTTCATAGGTCGTGGGGACCATAACTTATAATAGATTGGAAGAAACTGTCCTCGA
CATTTGACCTAAATTTTAGAAAAATCATTAAAAATGAATTTACGGTAACTTTCGCCAACTTTTATTTCGCCACTTACCTA
ACTTCAAAACTTGAGATACAACACTTGAACACTTAAAATATCACATAACACATCATTATTAATTTATTGCCCACCCTCCT
GGTCTTTCCACGAAGATATGAGTCAATTTATACGTTTCAATAACTCGGGGTGTTACATCCATTCCCTCTTAGAAACATTC
GTCCTCTAATGAAAAATCTGAGTCACGCGGTTCAGTCCTTAGGAGTTGCCAAAATTTAGGCAGTGTATCCTTTGTAGATG
TCACTATCCAAAAACTTGAAATGCAAAATTTCTAACCTAGACGTCTCACATGATGACATAAATAGCCAAACACTATAGCT
CCACCATAATAGTGCGAGAAGATATACAATGACAACCACAATAATAATAAGCAATAGTATATATATATATATATATATAT
ATATATATATATATATATATATATATATATAATCAAATAGGTATCTTACATTACTGCCTAATATAAACTGATATGCCATC
ACCCTAGGGTATGAAACAAGTGAGGATATTTGGCCTCATGCCATCCTCAGTTTCCCAGGTCACCTCTTCTCTATTCTTGT
TTCTCCACAATACTTTAACCGAAGTCACCTCTTTGGTCCTCAATTTACGGACCTACCAATCTAAAATGGTAACTGGAGTT
TCCTCGTAGGACAACTCCTCTGTGATCTGAACATCCTCAACTGGGACAACCTGAGAAGGGTCTCGTACACACTTCCGTAG
CATCGATACATGGAAAAGTGAATGAAAATTTTTTAACCCCAAAGGCAATTCTAACTCATAAGCCACTCGTCCTACCCTTC
GAAGGATCCAGTATGGCCCGATGAACCTTGGACTACGCTTTCCCTTTTTGCCAAATTGCATAACACCCTTCATAGGCGAG
ACTTTTAAGAATACCTTGTCATCGAGACAAAACACTAAGTCCCTTCATCACACATCTGAGCATGACTTCTGGTGGCTTTG
AGCTGTTAGCAACCTCTCCTAAATGAGCTTAACTTGCTCCATTATCTGCTGTACTAAATCTGGTCCAATAAACCCTGACT
CACCTACCTCGAACCATCCAATGGGGGATCTAAATTTCCGCCCATACAAAGCCTCATAAGGTGCCATCTCGATGCTGGAA
TGATAAATATTATTGTATGAGAACTTTATAAGAGGCAAGTGGTCTTCCCAACTTCCCTTGAAGTCTAGCGCACACGCCCG
TAACATATCTTTGAGTGTCAAAATTGTGCTCTCAGCCTGGCCATCTGTCTGAGGGTGAAAGGCTGTACTAAGATTAACAT
GTGTCCCCAGTCCTTTCTGGAAGGACTTCCAGAAGTTGGCGGTGAATTGTGCTCCTTTATCAGAGATAATAGATAATGGG
ACACCGTGTAGCCGTTATCTCCCTAATATAGAGCCTTGCATTGTCTTCGGCTGTAAAAGTAGCCCTAACTGGTAAGAAGT
GGGCTGATTTTGTAAGTCTATCAACAATTACCCAAATAGAGTCAAACTTGCGATGTGATCGAGATAACCCTGTAATAAAA
TCCATATTAATTGCTTCCAACTTCCATAAAGGAATGGCTATCTCCTGAACGAGCCCAGCGGGCTTTTGGTGCTCAACCTT
CACCTGTTGGCAGTTAGGACACTGTGCCACAAACTCAGCAACGCCCTTCTTAATCCCGTGCCACCAATAGATCTCTTTAA
TATCATGGTACATTTTCATCGAACCATGGTGAATAGAATAACGGGAATGATGTTCCTCTTCCATAATCCGATGCGGAAGC
CCTGCAACATTCGGAACACACAACCGACCACTATATCTAAGGACTCCATCTCCTGCTATATCACATGCTAAAGTCTGTTG
ATTCTGAGCCTTGGCTATAAGTTGCTCTAAGCTAGGATCCTCTTGTTGCAGTGATTTTACTTCTACAACTAGAGATGATA
CAGGTGTGTCCTGAATTGTTACCCCATTATCTTCTGCCTCTTACAATCTGAGACCCAAGCTAGCTAACTGATGAAGCTCT
CGTGCTAGCTTACGCTTCTCAACTTCTAAATATGATAAACTACCTATAGATCTTCGACTGAGGGCATCAGCTACCACATT
CTCCTTTCCTGGATGATATAAAATGTCACATCGTAGTCTTTCAATAACTCAAGACATCGACGTTGTCGCATATTTAACTC
CTTCTATCTAAAGATATATTGAAGGCTTTTATGATCTGTAAGGATTTCAACATGAACGCCATACATATAGTGTCTCAAGA
TCTTTAGCGCATACACAACTGCAACCAACTCTAAATTGTGGGTCAGATAGTTCTTCTCATGCTTTCTCAACTCCCTTGAA
GCATATGCGATAACCTTACCATGTTGCATTAGAACACATCCCAATCCAACACCAGAAGCATCACAATACACCACATAGCC
TTCTAAACCGTCTAGAAATGCAAGAAGTGGTGTTGATGTCAACCTATCCTTCAGCTCCTAGAAACTATGCTCGCAAGCCT
CATTATATTGGAACTTAGCTGGTTTTTTAATCAAATTTGTTAATGGGGCTGAAATTGGAGAAAGCCCCTCTAAAAACCTT
CTGTAGTACCCAGTTAACCCTAAGAAACTACGAACCTCAGTTGGAGTCATGGGTCTGGGCCAAGTCTTTACGGTCTCAAT
CTTTTGTGTATCAACCGCAACACCTGCATCTGATACAATATGGCCTAAGAAAGATACAGAGTCCAACCAGAACTCACACT
TAGAAAACTTTGCATAAAGTTCTTGGTCTTGAAGAACCTGAAGGATTGCTCGCAGATGATTTGCATGCTCATCTTTTGAA
CGTGAATACACCAAAATATCATCAATAAATACAATCACAAACAAGTCTAGATACAGCCTGAATATACTATTCATTAGGTC
CATGAACACTGCTGGGGAATTAGTTAATCAAAAAGACATTACCAAGAACTCAAAGTGTCCATATCAAGTTCTAAAAGCTG
TCTTTGGAACGTCTTTTTCCCGAACTCGTATTTGGTGGTACCCTGATCTTAAATCAATCTTTGAGAAACATTTACCACAT
TGTAACTGATCATACAAGTCATCTATCCTCGGAAGGGGATACTTATTCTTTATAGTTGCCTTATTCAGCTGTCGGTAATC
ATACACATTCTTAGTGAGCCATCTTTCTTCCCTACGAACAACACTGGTGCACCCCATGGTAAAGCACTAGGACTAATAAA
GCCTCTATCTAGGAAGTCTTTCAGCTGATCCTTCAACTCCTTTAGCTTAGCAGGAGCCATTCTATAAGGAGTGATAGATA
TGGGTTGTGTATTTGCTAGCATATCGATAGCAAAATCAATTTCCCGTTCTACAGGGATACCAGGGAGTTTGTCTTGAAAT
ACATCTAGAAACTCATTAACTACAGGAATAGACTGAAGAGTTGGTGGTTCTGCATCTATATCATGAACGTGAACAAGATG
ATAAATACAACCCTTGGTAATCATCCTCCGTGCCTTAAGATAGGAAATAAACCTACCTTTTGGCGTTGTTGTATCGCCTT
TCCATTCCCAAACTGCCTTTCCTGAAAAGTGGAATCTAACAATCTTTGTCCGGCACTCAACATTAGCATAACAAGATGCT
AACCAGTCCATACCTATAATGACATCGAAATTGACCATATCTAACTCTACGAGATCTACAGAGGTCTGACGATCAATAAT
TTCTACTGTGCAATCTCGATAGACTCTCCTGGTAACAATAGACTCACCAACTGGTGTAGATACAATAAAGGGTCAATCTA
ATGACTCTGCTACTATACATACCCTCCCCGCAATAAATGGAATTACATAAGACAAGGTAGATCCATGATCTATCAAAGCA
TAAACACAGTGGGAGCAAATAATCAATGCACCTGTCACAACATCTGGTGATGACTCTGAGTCCTGTCAGCCGATTAATGA
ATATGTATGGCTCTGTCCATTACCAGAACTAGATGATCCCTCTCTGCCTCCGCCTCTACCTCTACATGCTGAAGTCTGGG
GTCCACACTCTGTAGACTGTGTTGATGAGGAGGAACCTACTGCTGACCTGGTCGACTGACCTATACCAACCTGACCTATG
GTAGGGCTGTTTCTCCACCCATGCCCCTCCTGTCCACAAGAATAATAACTTGTGGAACCTTGTCTGCACCTCCTGAAGTT
CATCCTACCGCAAGTAGCGCAACGCGGAAGGCATGTCCTAGCCTGGCCTGAACCCCTCTGCTGCTGCGAGCCTGATGCTC
GTGAACCCTCGCCTGGGCCTGACTGTTCTTGACGATCAAATCTACTACCCTAGAACTGTTGTGGTGGAGGTCTAGGTGGC
ATAATAGAATATCGGGGTCTAGGACCATCCTAAAATCTCCCTGCGAACCAACGGGCCTAGCCCTCTTCTGTCTCTCTCTC
GACCCTCTCACTCATATACTATAAATGTTGGCAATCCTCTATGTCCTATGCAAAGGCCAGAATCCGTGAGATATCTATAT
TATCATTTAGCGCAGCTGTAGAACAAGCCTCAATATAGTCTGAGTCAAGCCCTCCCATAAATCTACGCACCCTGTCATGC
ATCGTATCAACAAATGTTGGTGCATATCTTGCCAATGAATCAAATCTCAGCTTGTACTCTCAGAAACACATGCCACCCTA
TCGGAGGTTCAGAAATTGGTCTAACCGGCCATCCCTAATCTCTCGAGGAATATAGTGATCTATGAAAGCTTCTGTAAAGC
TATCCCAAGTGGGTAGAGATGTATATTTTCCCTTAAATCTCTCCCAACTTTCATACCACAATACTGCAACATCACGCAAT
TGAAATGCTACTAACTCAACTGACTCAGTCGCTGAGGTATGCAAGACTCTGAATATCCTATGAAGCTGATCAACAAAGTG
CTAAGGGTCTTCTCTGCGATCTGTCCCTGTGAACTGTGGAGGATTCTAGGCAAGAAATTCACGAACTCTCGAACTTCCGG
GCCCTTTAGAAGGTCCGACAACATCTAGCACAACGGGTTGGCACTGTGCAGCTACTTACTATGCTAACATATATACTGCA
CTCTTGAAATCCTGATCAGATGGAATAGGAGGAACTAGAGGTGGTACTTCTGGTGGAGCCGGAAGTCTTGTAGCCCTCGG
AGGCTCCTAAAGCTGTGGAGAATCTATAGGGGGCTGAGGAAATGTCTCCCCCTGGGTCTCACAATGGGCTACCTCCACCT
GTGGTACCTTGCAGTACCCTTGCTTGCAGTTGTATCTAGCCCCTGGCTAGTTGTGGTCTGTCTAGTGTTAGTCATCTCTA
TCTGCATAAAAGTATCAATTATAAGCCAGAAACCTCAACCCTTAAGACATCGCCCTATAGCACGGGTGAGCAAAAGAAGG
ATAGTCATTCTAACATGCCCGATAGCTTCTTGCTTATTGGATGTGGTGCACAACACATTTATAAACAAGACTCTACTAGA
CATGGCTTGCAGACTCCCTAGGATACGACGTTGCTCTGATACCAAGTTTGTCACACCCCAAACTCGAGGGGCGCAATTGG
CTCATAATGCCAAAACTCATTCCCGAGCCGACCCTGCTGAACCATTTGCTACTAGGGCATAGCAACCACACGTAATCAAG
AAAATAAACAAGTATATCTCGGCTTAAAACTAATCCTTCGACCGGTAAGGCCCCTGTCAACTAATCTATAAAAGAAACAA
CTACACCCAGGAGATCATATAAATAAATAGCCATCTAGCACAGAAGTCCTGATTGGGCCGTCGAGGCCACCATGATATCT
ATACCAAAACTAAAAGCAGGTATATATCAATACATTATATGAAATAGCTCACAAGCTTCAGCAAACTAACAACATAGGCC
AGTATGGCCATAATGTAGCTATACACCCCACACACTAGTCTGCAAGTCTCTAAGAGTGGTAAAGATTAGCGGGACACGCC
CCAGCCTACCCATAAAGATATATACTGATAGCATCCAAGGAAGCTCTACTCCATTGAAGGACAATGATGAAGCTTTAGAA
ACTCCAAGGAGACCCATAACAAGATCTCAAATCAAGGAGTTCAATGATAAGCTCAATGGGCTTCAATCGCTGATCCAAAG
GTTTCTTATTGGGGAAGAAGAACTCAAGCCCAAGGGAGAGGAATTGTCCAAATGCTACAATTATTTGGTGGCCCAAATTC
AAGCCCAAGATGAGGAATTTTAAGGTCCAATTTCGTGCAAATAAGGTCAAGAAGAGTCCAAGAATCAGCCACAACAAGAG
TTGCTTTCTGCCCAAGTTTTGAGAGAAGACTAGTCAAACTTTCCAAGATTTTCAAGATTCTTTTCCTAGTTGGGATTTAC
CTTATTTCTTTATTTATATATAGGTTATTAATATTTTCCTTAGTCTATTTATGGTCTCCTAAGTACCATTTAATGCTTTC
CTAGAAGTACCAAATTTGTTCCTAGTTAGGTTACTTTATTTCCTTTCTAGAGTAGGATTCCTTGTAATTGTCTTTTAGGG
TTTGGCATAAGGGGTCTTGGACGTTTTTCCCCCCTTCTCCTATATATAGGAGTCCTTTTTATTCATTAAAGACAATTTAT
ATTGATATTAATAATATTTGAGAGAGTTCTTTGAACCTTTGTGACTTGTTCTTTGAGAATTTATCTTTAAACCTTTACTA
GTTTCATAGTTTAAGGTATAAAGTAATTTCTTCTTGTGATATCTTTGGTTTCTTTTTGGTATTCTTTAGAAGGTGATTAG
TTTCTACATACTAATTATTGTCTTTAGTTACTCATAAAGCGGTCAAGATCCGAATCTATCGTTTTGATTCGTTTTCTCAA
GTAAGGCGTTAGATTTCTTCCATAAATCTATACGTTGTTACTTGGATCTTTTCAAGGCCTTAGAACATCTAATCCTTGGA
AATTCGTGGATCTTTCCTTCGAATTTCCCATATCTTTAGTTAGTTTTTTTGTTTGTTTTCTTTGTGCTTCCGCATTCTAA
TATTCAATTCTCTATTTGTGATATCCATTAACCTTGCTGTTATCACCATGTCCCAAAATGATAAGACAGGTTAAGATTAA
TGTCTTTTAGGTTGGATTTATGCTTAGCACCGAGCAGACAAGTGGCGATTACCCATGTCCCATAACTATGTGCCACCATA
GATTTGTCATAGATAAACATTAGCTAGTTGATCCACTTAAGTCATAGGAGTGGTTCATATTTGAGAATCAATAGAAAATC
ATGAATATGCTCAAGTCAAACATAGGTAAAACATTTATGAATAAAATCATTGTTCAAATATGGGGTGACGTACGTGTCAA
ACAACAAGGGGATTTGGTTTCAACTACCAGCTACAACAACAAATAAAATGAAAACAGCAAGTATAAAGACGGGTTCTTGG
GATGTGATTGGATCATGGGCTAAGGTAGACAAGTGGGTGATTGCAATTAATAGTTAATAGTTGTAAATCAGTAAATAAGC
TAGAATTTAGTGGGAATACGCTTTCTCCCAAACAATTTACACCGAATCAAATTGGTTTCTCTCGAACACCAATAAGCAGC
AATTAAGAACAGCCTTCGCTTTAGTTCATTCACTCTCTCGAGGAGAATGTGTGGAAAAGGGTTTAGGGTTCACTCTCTCG
AGCTGAACCCATGACAACCCAATACCCACAGACCATCAAATCAATAAACTTGGTTTTAAAACCTCTCTCTAGAGCATGCC
AAAGATATGAAGGTAGAGTTGCATTTGCAACTACAACCCTTTAGATTAAGCCACAATTAATGAATGAAAACACTTTTAAA
TAGCATTTACACTATCAATTAACAATACCCAATAGCTAAATCAACCCATAATAACATAATCACACCCCAAGAATTGAGGT
TTTTAGTACACATCATAAAAAGATAGAAATTGTTACCAAATGGTGTTTCCATCAGCTGGGTAAGATTAATATTGTATTTA
CAAAGGTCTAAGATGAAGTATCTTCAACACCAGCTTCCAATTTATTAAAAATGGAAATCTTCAAATTTTCAAACCTAAGG
AAATATTGTCTCTAAACTCAGTTCTATGCTCTCAAACTTGAAAACATACAATAATGAAAACTATTGAATGATAGATATTC
GACTAAGAATTTTAAAAAATGTATTTGTAGTCGCAAAAATGTTCTGCAAAGGTCTATTCGGCACAATAAGTCGGGATTGC
CGATTGAGTCGGTGATCCTCCGTTTGGTCAATTCCATCACCTTTCTGCTTTGGCCTTCAACATCTTCAAGTTTTGTAACT
TTGGGCTATATGGCACTGCATCCTGAAACTCTTCGGTGACTCGCCGACTTGATTTTCTCCTTTAGGGCTTGGCACACTGG
AACATTAGGCGAGATCATGGCCATTTGGCAACTCGCCAAATGGGTTAGGCATTTCTCAAGCCTTCGTTTCTTCGTTCTTT
CAGCTGCCTTGTTCCTTTTTGCTCAATAGTGTCCATGCTTTGTTCCTTAATCTAAATACCTGAAATTCAAGGATTTACAT
TAATTATTGGCACAAAATATGCATTTGAGGACCCTAAATCTATTAAAATAAATCCCTAAATGAGTTAAAATCGAAGACTC
ATCAACACCCCTAACTTAAACTTTTCCTTGTCCTCAAGTAAAAGTCAAGTTCAGCAGTTCAAAAAGGATGTCTCAAAAAG
TGTTACATAAGACTCAATCATGAATGCACACAAAAAGACTCAACTTACTCATGCAATGATCAATTGTGCACTCAAAGATT
CAAGTTGTGACTCACCAATATCAAAGACTCTCGAGTTCACCGTACTTGCTTCAAATGCAAGTTCAATATCAACAAAGGTA
CTCAAATACCCTCACAAAAAAAATGATTCCATATTCATGCACAATTGTTCACAATTTAATACTCCGAAATCAAACGCAAC
GCTCACACTCACAAAGATGAATACAATGCATGATTTCACCCATAGGTTTGCCCATATTTTCCAATCAACACTTGTTTAAG
CTCACTCAAGATCAAAAAGGTCTTTTCAAGGCTTATAACGGGGTTGAGTGCAAAGGTATGGTCATTTTGGCTCAATGGCT
GCATTCCTCATGAAATGTGGTGTGAACAACACTTTCTTTCCTTTTCTTCATCATTTTAATTCGTGCTCACAAGTCATCCC
ATTAGTCACTTTCCATGGACTGTTGGAAACCCCATTTCTTATTGCATTTTCACAACTCTATTCCATAACTTTTTCATTCT
TTTCTTCTTCTTTTTTTATATGGAGGGGTTCCATTTTTCTCAAAACCATGGGTCAAAGGGGACTTTCTTGCACTTCTTGA
TTTACCTTTTCTTTTCACCACATCCCAACTTAGGCTTTTGGTCTATGTTGGTTATTTAAACAAACCACAAATCATGAGGA
TTATGGGTAATGGATCAAGAGAGGTCACAATTTTATCAAGTTTTTCCAAGAAAAGGCTAAAGTTCAAAGGGTGTTGAAAT
GGGGTTCACACACTCACAAGGTTGGCCATAAAAGAGCTATAATGTCAACTTCTTTCACACTATTCAAAGTTGCCTAAGAT
TATATCAAGAGAGTGCATCATTTAGTCAACTGTACCAACGGGGAAAATTCTAGGTGTCATCACACATTGTTCACGGTGAG
CTCATCACACAAGGCATTGACATTGATGTCAAACAAGACTCCACACTTTTCCTAGTGTGCAATGTTCATCACAAGAGACT
TAATTCGATACTTGGCTAGTCACAACGAGATGCGAAAAGTTCACATATTGTCTATGCACCTTTATTTGGCCTCATCGTAG
CCGCACATTCATTTTTGTTCGAGTATGAGCACTATTCAAGTCATCGGTATTGATCAAAACCGATACTCATTTTTCCAAGA
GAACAACCACATTCAACACAAACAAGAGATGGCATCGTTTTTTTTGAAAGGGTCCAAAAATCATTTATCATACAAAAACG
AGGAGCCACAAGCTCAATCATCCACAAAAATAGTGCATAACACAATTATAGCTCAAAACCCAATATATAAAAAAACCAAA
GTGTAACAAAAGGTCACAAAAGGTGGGCCTCACCGCAGCACAAATAAAAATTATTTATCCTCAAATGCAAGTAAAAATAA
AGTAAGACAGAAAGGAAGGTAAAAAAGGGATCATGTGTACTCTGTCACACCATCTGTCGGGGCATCAATGCCCGGTGCAT
CAATCTGGATTTGGGCATCAGTACCCGGAGTCAACTCAGAAGGAATAACAACTACACTAGGATCAGCCAAGGGTGTATCC
GCCAAAGAAGATTGCACATCTGCATCTACCATGGCCTCCTTAGTCTCAGTAAGGCCCTCATACGAAGCTTCCTCAGTCAC
CTCAAGCATCTCCTCATCCGTCTCCTCCTCACACTCGGTATCAGCTGCCTCCTAAACTGTAACCTCATCTCCGGTGGTAG
CCGGAGCCATGTCTGGTACATCTGGGATCTTCACTATGTCAAAAATCATGGACATCGCTTTTGAACACAACAATAGCGGC
CTTTAAAGTCGTCACCTCCTCGGTGGCCCCTTCGCCATGCACACACACCGCTATCCTAGCCTCAAGGGAGTCAATGGTAG
CGCTCAATGGTGTCACGGCATAAGCTAGGGCAATTTGAATCATGCTCGAAATGGAGACCTTGAGTCTGCCAGCCTGACGA
TCGGCAGAATAGGAAAGCTACCCCATCCAGTGTAATGAAGCCTGAGTGAGTGGGGTCCGACTGACGGCAGCACCAGGTCT
AGGAGGCAGTGCAACAACAGAAGAACTAAGGATGTCAGAAGGTATAGAACAAGAAGTACCTGAAGGCTCAGGGGAAAGAG
TAGGCAAAACTGCCTCTACAGGTAGTGATTTTGTGTCCACAACCAGGGCTGCCTTCTTCTTCTTTTCCGCTTCATCTTTC
AAATACTCTGCCTCGATCCTCTAGATATTGGTAGAGGATGTGGGAATCACTTCCACATCCTTCTCATCATTTCTAGGAAC
CCGAGCCCGTGTACAAAGCTCTGTGATTAACACTGGAAAGGGGAGGGAAGTCTGGCACTGCTTGGCCCTTATGACCATCT
CCTATGCTATACTGATCCACAAATTTATCTTTGTCTCCTCTATGATGCAACCCAGATAGGCTGCCTTTGCTAGGAGGAGG
ATCGACTCGTTCTGGGATGGCATTATAGTGCTACTAATGAAGCCAAACAAGAACCTTGAAACTACATGAAGATCCTTCTT
TTCAATTTGTGCTCTAATCTGTAGCCATTTAGGAGTATCGTCTGATATCAGCTGGGCCAACCATTTTTTCATACTTTCCA
GAATCTTTCTCCTGATCAGATGTTGGAACTCTTCATCAGTGTCATCGGGGAAATCTAGGACATCATTAATCACTTCATTG
TCACACTTGACCTTTTTTCCCCGGACAACTACATAGTCAATCGGTTTGAATGTTGTTGCCTGCTTCTTCCTCTGTGGTAT
CAAGGCCCCATAAGAATCGTAGAACTCCTGAACCAAATTTGAAATATATGGGCCACGGGGCTTGGTAATGATCTGGAAAT
TATGAGACTTTAGACAGCTCATAATCTCTCGATACCTATCAATCACCCCATAAGCGGACAGCCGCTTCTCCTCAAAAATC
ATCCTCAGCCCCTCAGTTTTTAGTCTGTTCATCGACTTGGGAGGAGGACCCTGAACTGGTGGTGCAACCACCACTGTCTG
TGCTGGAACCGAAGGAGAAGAAGTCGTGGGCTGAGGATTCCTGATCCTATTGGGATCATTCATCCCTTTGTAATGACCCG
AGAGCACCCCCTAGCTGTTACATGCGTATTCAACCTCTCGGAGGTCTTATACAAGCCTTAGCATTCATTCATTGTATAGA
TCATAAAAATCACTAAGAATTTAAAACTTTTATTCAATAAAACCATAATACTTCATGAGTCATCAACATTTGAAAACATC
AATACGCAAACGGAACTACTAAGTCTCTTCAGCCAATCTTAGACAAGAACTTAAAACGTACTAAGGGGAACAACCCTTTA
CAAATGAAATGAAACTTAAGTGTCTATTACAATGACTAAGAAACTTCTAAACGTAGTCCTCGAATCTTGAGGACATACCA
AAGACGTGGAAAAATGAAGCAATCCAAGCAACTCCAAAGCACAATCTCCTCCTAGTTACCACAACCTACACTTGTAGTAA
AATAGAAGAAAGGGGTTAGTACAACACACGTACTAAGTATGAGGATATGCAAGACATGCTAAAAAAGGACATTTTTTTGG
AAGTTATGCTTTCATGCCTTTTTGATAAAATCTCATGAACATCAACATAATAGGCACCTTAGAAGTCACAACCAACAATA
CAAAGTCATATGCTTCACAATACCTCATAAACATACATAAACCATTTACCTTTACCTTCTTGCCTTGGACCTCCACCTTA
AGTAACCCTTAAGCAATACATTTGTGCAATGTATGTGCAATGTCCCATACCATCACCCACACTAAGGCAACACCTTAAGG
TCACACAAAGTGCACTTACCATGCATACCTCAACCTTCAACAATTAATCACATAAGACATATAAGCACATAAGCCAACAA
GTCACTTCATAAAGATAGAACAATCATTAAATGTCACCCCAAGACTCACCTACGTAAGACATGGTGAGGCAGCCCATACT
ACCTCTCCATACCACACCCAAGTGATCCTTAAGGCAAGACAAGACAAACTCCATTCACACCTCAACATAAATCATTCATT
CAACTTAGTGCATGTAGACAATTTCATTCACTAATGACATAAGATTATCACATACATTCAATTTAACATAAGTACTTACA
TTCAATTCATTATGACTCGCTTAACATTAGCATGCTCAATGACCAACACTTTCATTAATTAGCCCAATAACACTCATTCA
TTCATTGTCATTACTAAGACACACCAAGATCTCCCTTAAATGTCTACTTGTGCAATGTCTAGGTGATGTCCCATTCCACC
ACCTATCCTAAGTAGTACACCCTTAAGAGACCCTAGTTCATTCATTATTTAATGTGGGGGAAAAGCCTTAACCGACATAG
ACCATGGAGCTTAGCATGGAATCCCGGTAGTACCCTTACCGAATGAGGGATCCCTACTTGCTTAAGGTAGGATCATTCTT
TTAGCCTTTACGTGGTAGAGACCACTAGCTAGTCCTATGTGGGCACATAGTTAGGGGATAGAAGGATTGCTTTTAAGTAC
CCACATCTTAACTACGAAGGGGCACCCATCTTAAGGGTTGCTACTAAATACTCATATCTCAACTACGAAGGGGCACCCAT
CATAGTGGTATTCTTTAATACATTAAAGAATCTTGTGTAACTCTTCCACTTGTACGGATAATTTGATCACATGGCACTCT
TGTTGGGACCTTGTCCTTCTTGTGGCTATGACTTTGTCACTCTTAGCATGCCTCTTGATTCGGATCATTTACCATATTGA
CTCTGGATTTGTAGTTCGTCTTAAGAATCGAAGTTGTCCATCGTAAGTACGAACTAGAAAGACATTTTTAATATGGTTCT
TGATTCTCTTGATTATTTTGACCCTTCTTGATACCTTCTTGTGGTTGGTATGACGACATGATGTATATTTTGGGCGAGCC
TTGTTGTTGAATCTCTTGGAAAACTGTGTTATGAACGTTTTTGATATTTGGATCTTTAAATATCGAACTTGATACTCTTT
ATATATTGTTTACTTGATTTATTTATTATATTTAATTATGATGCCCTTTACTTGAGAATGATAACTTGGCAAGTTTGAGG
GCTCTGAACCTATAGTTTTTACACCACTAAGCTATATGCCTAGCGATAGTTGTTTCTATCGTAGGGAATGATCGAGAGGA
TGCTTGAAGTTGGCCATTGAAGATGGAGATTTTGAAAGCTTTAAGGAAGATCACATTTGGATATAGGCATATATATTTTG
TATAAACCTTGGGACTTGTACATAATCTACGTTTTGTTTATTTACATGACAATTTGAGGGTTGATTTGGTCATGTCACCA
TTGGTTGTAATATAAGTATCGCCATACGTTTTTATCTTTTTGGGGTGTGTAAACCCAAGTCTTGTAATATACTAAATTTA
CTATTTATTTTGAATGTTTTTATGAAGCATGAGCAGGCTGATTTTGATACTCGAAAGCTTGTAATATTCTTGTTACTTCA
TCTTTGAGTGTGAGGATAATATATGTACATGAAAAGCTCATCGGTTATTTGCTTAAATTACTTTTGGAGGTCATTATGAA
TCTAATCCCTCTATTAGATTATAATCAGTATGCCCTCGTTAATCGTTTTTGAATGTCGTAAGTATAAGTTACGTCTCTTT
AAAAAGGGTCGCTACAAGTGTTGGTATCAGAGCCTAGGTTTGTGGTTCTAGGAATTTTGATTTGAATTACTTGTATACTT
GTCCACTTTCGAAAAAGGTTCTATTTGTATTATTTGGTCAATTATATGGTTTATAATGTGTTTTATCGCATGTAAAGTGC
ATATACATCAAGTACATATCCCTAATGCAATGTGATATTTCCTTTTGAAGGAATTAAGTCATGGCCACTTCTTCTGACCG
CCCTATGGAAGCTGCTCGTGAAGGTTCGGGTGCCTCTGTTTCCCAACCTCATGCACTGGAAGGGGTTGGAGAACATATCT
CGAATTAGTATGTTCCCTACACTAGTGGTTTTGAAGTGGGAAACCATCAGGGTGTAAGAGCTGGTCCACATCCTCACATG
AGTCATGGTACTCAAACCATGAATCCTCATTTTCAACAAATGGCTGAATTCTTCCACCACATGGCTTAATCGATGCATGA
TCCCCACGGGCTTAACTTCGAGAAAATGAGGAAAATGGGTGAAGTGGAGTTTGAAGGCGTTGTTGATCCCATTGATGTTG
AACAATGGCTTGATCGCCTGGAGAGGGTATTTGGGCAGTTAGAGTGTCCAGATGTTGCAAAATTTAAGTATGCTATTTCA
CTATTACAAAAGGATGCTTACGATTGGTGGGTAAGTGTTTCAAATGCCAAGTTAAAACCTCCTGTTCTTACTTGGGATGA
TTTTCTAAAGGAATTTTGTATGAATTATGTCCCACCTACTTATTGTGAAGCAAAGAAAAAGGAGTTTTTGAATCTAAGGC
AACGAGGCATGTCTATTGCTGAATACGAACAGAAGTTTCTAAGGCTCTCTCGCTATGTTGGTGGTATTATTAAAGAGGAA
AAAGATAAGTGCAGGAATTTTGAAGACGATTTAAATGATTCCATTAGGAAGAATGTGGCGATCCTGCAACATGAGAAATT
TTGTAAGTTAGTGTCTGCTGCTTTTACTTGGGAACGACTTGATAAAGAAGAAGCTAGTAGAAATGAAAACAGATTCCAAA
AGCCTAGACCAAATTTTGAGGGTCCATCCAAAAGGGGAAGGTTTGATAATTATAAGGCTGGTAGTGATAACAGGCCACCT
CAACAAAGGCAAAACAGATCAGAATTTTCTACAGCTAGCACTCCAAATTATGGCCAAAGCAATCCTCGCGTTCCCACTTG
TCCACAATGTGGAAAGAATCATTATGGTACTTGCAGGAGAGCTTCTGGTGCATGTTTCAATTGTGGGAGCTTTGATCATA
AAGTGAAGGATTGTCCTAATCCTGATAATGGTCTATTGTTCAGAACTGAAGGCTCAGTTCATAAGCCTTCTATCAATCCT
CCTGAAACTAATAGAGGTGCAAGACCTAAAAACACCCATGCAGCAGGTACAAGTGGAGCTAATCAAGCTAGTGGGCAAAG
GGTTACTGCACGCGCTTATGCTATGAGGCAGAGGGATGATCAAGATGGACAAGACATGGTTGTCAGTACATTTCACTTAT
TTGGCTTATGTGTGTTTACATTATTTGATCCTGGTTCTACACATTCCTATATTTGTTCATCACTTGTTCGTCCTGAAAAT
GTGAAATCTGTGAGCCTTAATTACTATTTGTTGGTTAAAAGTACTTTGGGTTATCAAGTTTTTTGTAATCAAGTTTACCA
AGACTGTCCCTTCGTGATTCAAAAGCTAGTCTTCCCTACTAATTTAATTGAAATGCCCTTCAAGGATTTTGATGTTATTA
TCGGGATAGATTGGCTTTATAAATATCATGCGGTGGTAGATTGTAGGTCTAAGCATGTGACTTTTAAAGATCCGACATTT
TCACACATCATTGTAAAAGGTGAAAGATCAGTGACATCTAGTTTTATATCTGCGGTCTTGGCAAGAAAGTTGATGCGCCA
AGGTTGTGGGGCATACCTTGCTCACATAGTTGATACACAGTTGAAGAGTCCTTGTATCAAGGACATACCTGTTGTATGTT
ATTTTCCAGAAGTATTTCTAGAAAACCTTTCGGGATTGCCCCCGGAAGGAGAGGTTGAATTTCCAATCGATCTTATTCCT
GGATCTACTCCTATTTCGATTACCCCTTATAGTATGGATCCAACAGAGTTAAGAGAATTGAAAGCTCAATTGCAAGAACT
ACTTGAGAAAGGTTTTATTCGACCTAGATTCTCTCCTTGGGGAGCCCCTGTTTTATTCGTAAAGAAGAAAGATTGCACTC
TTAGGCTTTGTGTTGACTATAGACAATTGAACAGAATAACAATCAAGAATAGATATCCACTACCAAGAATTGATGTTTGT
TTGACCAACTTAAAGGTGCTAAAGTATTCTCAAAAATTGACTTAAGGTCTCAATATCACCAACTGCGTGTTAGAGTGAAA
GATATTCCTAAAACTACTTTTAGAACTCGATATGGTCATTATGAATTTTTGGTGATGCCATTTGGATTGACAAATGCTCC
TGCGGTATTCATGGATCTAATGAATCGGGTATTCAAGCCTTTTCTTGATCAGTTTATGGTTGTCTTTATAGATGATATTT
TAATATTTTCCATAAGTAGTGAAGACCATGATAAACACCTCCGAATTATTTTGAAAATTTTGAAGTAGAAAGAACTTTAT
GCTAAACATTCCAAGTGTGAATTTTGGCTTGATGAAGTAGCTTTTCTAGGACATGTTGTATCAACTGAAGGTGTACTGAA
GGGGGATCCTAGTAAAATACAAGCAGTTGTTGAATGGAGACCTCCCAAAAGTCCGACTGAGGTGAGATGTTTCTTGGGCT
TAGCAGGATACTACAGAATATTTATGAACGGCTTTTCCATTATCGCCTCTCCTTTGACTAAGCTCTTGTAGAAGGAAGTA
AAGTTTATTTGGGATGACAAATGTTAAGAGAGCTTTGAAACTTTCAAATCGTTGTTGACTCAAACGCCTATACCTACTCT
ACCAATTGAAGGGAAAGAGTATGTAGTATACAGTGATGCTTCTCACAATGGTCTCGGATGCGTTTTGATGCAAGAAGGGA
AGGTAATTTCTTATGCCTCACAGAAATTAAAACCTCATGAATTAAATTATCCTACTCATGATCTTGAACTTGCTTCTATA
GTGTTTGCTTTAAAAATATGGCGGCATTATTTATATGGAGAGAAATGTCATATCTTCACTGATCACAAGAGCTTAAAGTA
CTTGGGAACTCAAAAGGAGCTAAACCTTCGACAACGTAGATGGCTTGAATTCATCAAGGATTATGATTACACGATTGATT
ATCATCCAGGTAAAGCCAATGTGGTGGCAGATGAGATGCCTTAAGTCAGAAATCATTCACAACATGCATTTCTTTGAGCC
TTTACCCTTGCTTCTTGAGTTAAGAGTCATGATTGTTTGTTTTACACTTGATTCAGATGGTTCAGCTATTCCTATTTTAC
AAGTAAAGCCAATATTACTTGAACAGGTGAAAGAAGCACAAATGTTAGATGAGAAACTTGTAAAATTGACCAGAGAAGTT
CAAAGTGGGGAAAAACTTGATTTAACATTTATGGAGGATGGTGGCTTGTTCTATCAAAACAGGTTATATGTCCCTAATGA
TGACAAATTGAGGAGATAAATATTGAATGAAGCACATACTTCACCATATGCAATGCATCCTGGAGGTACAAAGATGTACC
GGACCATCAACAAAAATTATTGGTGGAATAGTATGAAGAGAGACATTGTGGTGTTCGTCTCAAAATGTTTGGTTTGTCAA
CAAGTACAGGCAGAACATCAAGTCCTAGTGGGTTTACTACAACCCTTGTCGATGCCGAAATGGAAATGGGAGAAAATAAC
TATGGACTTTTTTTCTGGACTTCCTCGCACTCAGAGATATCATGATGCAATATGGGTGAGTGTGGACAGACTAATCAAGA
GTGCTCACTTCTTAGCAATCAGGATGGATTACTCACTTGAGCATTAAGCCGAGTTGTATATTAATGAGATTGTAAGACTA
CATGGGATCCTTGTGTCTATTGTATCAGACCGGGACCCAAGGTTTACATCTAGATTTTGGGGTAGCTTGCAGGAAGCTTT
GGGTACTAAGTTGTGGTTTAGCACTTCTTTCCATCCTCAAACAGACGGCCAGTCGGAAAGAGTGACACAAATTTTGGAGG
ATATGCTTCGAGCTTGCATTATGGAGTTTGAGGGTAGTTGCGACAAACACTTAGCTTTCATAGAATTTGCTTGCAATAAC
AGTTACCAATCGAGTATTGGAATGCCTCCCTATGTAGCCTTAAATGGAAGAAAATGTCGGACCCCTCTTTGTTGGAGTGA
AGTTGGTGAAAGAAAGTTTGTTGGTCCTGAAATTGTGCAACAAATAGAGGACAAGGTAAAATTTATCAAAGATCGTCTAA
AAATTTCTTTGGATAGACAAAAGTTGTACACTGATCTTAAAAGGCGTGATATTGAATATCAAGTTGGAGATAAAGTATTC
TTAAAGGTATCTCCATGGAAAAAGATTATGAGATTTGGCCAAAAAGGAAAACTTAGTCCCCGATTTATCGGACCTTATGG
GATACTTGAAAGGGTTGGACCAGTTGCATATAAATTGGCTTTGCCACCTGAGTTAGATAAGATCCACAATGTCTTCCATG
TTTCTATGCTTAGAAGATATCTTTCTAATCCATCTCATGTTCTTCCAGTTGAATCTATTGAGGTTAATCCTGACTTGACA
TATAATGAAGAACCTTTCCTAATTCAAGCTCAAGAAGTAAAGCAACTTAGGAACAAGAGAATCCCTTTAGGAAAGGTACT
TTGGAGGAACCATTCTGGAAAAGAAGCTACCTGGGAAAGAGAAGAAGACATGAGAACCTAGTATCCGCGCTTGTTTCGGG
ACTAGTTTGAGGTAAATTTTGAGACGAAATTTCTTTAAGGAGAAGAGAGTTGTAACACCCCTAAATGCTTAAACAAATAG
TCGCATGTCGTTACATCATCTTGTAATTACTAGAATATGTTTTATTCTCATTTTTGGAACTTGAATTGTTGTGATTTGCA
AAATTGCTTAGCATAAATTGTTATCGTAAATTAATGTATTGTATGGGGGTATTTGCGTAATTATCTAATTATACTTACTT
ATACATTGGAAGGGTGGGTATAAAGTACATAAATATAGTTATATATGTATGCTTTTTGGGCAGCCATCTATTTGTTTGGG
CAGCCCCTTTTGGTGACATCTGCCCATGTGACAAGGATAACTTTTGTAGCTATATATCTTTACACCTCCTTTGATTTAAT
TCGTTTTCCCTCAAGTCTAAGAACTTTATAACATTAGCTAAACAGTTGTTCTTAAAACTCAAGAGAAAAACTAAGTCCTT
TTGGCTGGAATCCGACACACACACACTTCCTTTTGGTAAGTGACGAAATCAGCTTCTGAGCTTGTTAGTGTTTGGTATTT
TATGCATGAACTTAGTTTACAATGAATAAATATGTTTTGGAAAGATAATTCGTAGACCTACAACTCTTGTGGTTATGAAA
AATTCTAATTTAGTTGTTATGGATACGAAATAAGGGAAGCAACATATGAGAAGTTCTGTCCAGATTCTGGAATTAGAAAT
CCTGTACGTTCAACTGTTAGTGTTTTGATTATATCTTTTTGTACAAAGCGTATTTTGCGGTGATTATTTATTATTTAAAA
GCTTAAGAGATGTACCTACATATTTTATGGAGGATATAAATTCCATTTTGGCCGTTTTCTGTTTCAAATATAAGTTGCGA
CATGTAGTGGGTTTACTAGGTAGAATATCTGTTTTGGGAGTATAGTCGTATTCGTACAGGCTAGGCTTAGTTGTGATAAT
AAACCTGTGTTACACCATCATTGTTGAGCTACTAGAAAGTACATAAGTTATTGAATTCATTTTTTAAGGTTGTATATCCT
CGTGTACGAGTTGAAGATTTTGATACGCTGGTTGGTCTAGATTTGAACTCGTGAAGTTGTGTTGGACTGTTTTTATGCTA
AAGAACTTAGGTTTGTGTATAAACTTATACTTTTACTCTTTTTATCTACTGTTATAGCTGCAAGTTTACTTTGGTACCTT
GGTTACCTCTTGTAACTTTGCATTGTCGTATTGGTATTCTTTAATATATTAAAGACGCTTGTGTAACTCGCCCACTTGTA
CGGATTGTTTGATCAATTGGCAATCTTGTTGGGACCTTGTCCTTCTTGTGGATGTGACTTTGTCACTCTTGGCATGCCTC
TTGATTCGGATCATTTACCATCTTGACTCTGGATTTTTAGTCTGTCTTAAGAATGGAAGTTGTCCATTTTAAGTACGAAC
TAGAAAGCCATTTTTAATATGGTTCTTGGTTCACTTGATTATTGGGTTTTGACCCTTCTTGATACCTGCTTGTGCTTGGT
GTGATGACATGATGTATATTTTGGGCGAGCCTTGTTGTTGAATCTCTTGGAAAACTGTGCTATGAGCGTTCTTGACATTT
GGATCTTTAAATAACGAACTTGATACTATTTATCTATTGTTTACTTGATTTATTTATTATGTTCAATTATATTGCCCTTT
ACTTGAGAATGATAACTTGGCGAATTTGAGGGCTCCGAACCTATAGTTTTTACACCACTAAGCTATATGCTTAGCGATAG
TTGTTTCTATCGTAGGGAATGATCGAGAGGATGCTTGAAGTTGGCCAATGAAGATAGAGATTTTGAAAGCTTTAAGGAAG
ATCACATTTGCATATAGGCATATATATTTTGTATAAACCTTGGGACTTGTACATAATCTATGTTTTGTATATTTACATGA
GAATTTGAGGACTTATTTGGTCATGTCGCCATGGGTTGTAATATAAGTATTGCCATATGTTTTTATCTTTTTGGGGTGTG
TAAACCCAAGTCTTGTAATATACTAAATTTACTATTCGCTTCGAATGTTTCGGTGAAATATGAGCAGGCTGATTTCGGTA
CTCAGAAGGTTGTAATATTCTTGTTACTTCATCCTTGAGTGTGAGGATAAAATATGTACATGAAAAGCTCATCGGTTATT
TTCTTAAATTACTTTCGGAGGTCATTATGAATCTAATCCCTCTATTAGATTATAATCAATATGCCCTCATTAATCGCTTC
TGAATGTCACAAGTATAAGTTAGGTCTCTTTCTTTGACCTGCACATTCAACACTCCATTATTCCAACATTAAAAAATAAA
GAAAAAATAAAACTTGGGTTGCCTCCTAAGTAGCGCCTTAGTTAACATCGCGGCACGAAGCAAGTCCACCTTAAACCTCA
TTCTTGGGGTTAGCCATAGTATCACTAGGCAAGCCCCCTTGCTGTCTCAGGTTTAGATCAGACAAGATATGACCCATTTG
GGTCTCCAACTGCTCGATCGATACTGAATGGGATGTAACGATCTGGCTAAGGGTCGACACATCTTTTTTCATTTCTTTCA
AAATCTTGTCCAACCCTTCAACTTTGTAGAGAATACGATAAATCATATCCTTAGACCGGCCTCCTTTCGAATCCTTTGGC
TCTTAGCGCACATGGGGAGGCACATACCTATCCTTCTCTCTATTCTTCCAATTGGGATTTCGATCCCTCCATTCTCGATC
ACGATCCTTCCAACCTTCATCCCTATTCCAACCTTGGTTACCACCCTGCCTCAGGTAGTTTGAACGATAACCACCACCTT
GGTGGGCTAGGAAATTCACCTATTCATTAAACAAGGCCTCAAACTTGGACTCCTCCCGATTAGCACACCCGACACCCACA
GAATTGACACTTCGAGCACCAGCTCCCATGACATTTTTGGACAGAATGTCAAGTTGTGTCATGATCTTGACCATGTTCTG
GTCCCTCTCTTCGCCTTTCTCTATCTTCTCCTTGGTCAGTTTAAATGTGAGAGAGGACACTTGGTCTTCACGGGTATACC
ATGCCCGATTAATGGTCGTCATGTCATCCAAAAGCTGAGTTGCTATCACATAGGTTGCTTCATCAAACCTCCTAGAAATA
GTTGGTCAGCAACACCCTAATTTCCCGAGTCAAGACTTCGGTAAAAATACTGTAGCAACACGTTGTCAGGCAAGCCATGA
GTTGGGCATTGAAGCACTAACATCTTGAATCGCAGCCAAGTTTCATGTATTGGCTCGCCTTCTAGATGTTTAAAGCTCTG
AATGTTGTCCCAAAGAGTCATCATTTTCGAAGAAGGGAAAAATCGCACTTCAAATGTGGTCACCAACTCCTCCCACGAAG
TGATTGATTCACGTGGAAATTCAGCCTTCCACTTACACACCTCTCCTATCAAAAAGAACGGGAACAACCTCAACCGGACC
AAATCTTGGGAGATATTCTTGAAGGAGAACGGTCCGCATACATCCACTAAATTTCTAATATGTTCATGTGGATCTTCATG
AGACAAACCACTGAAAACCTCCTTTAATTGCAAGATTTGCAACATAGTACTCGTGATGTGGAACACCGCATTCCCTTCGA
CCAGAGGCAAGCGAATGGCACCAATACCTCCTATAAGATGGGAGTCATTAGCATTAGGCTCGTTGACATCGTTGAGGTTT
CTGATGTCATCTTGATGGCCTACATGGCTGCCATTGCTGCCGTTTGCACTCATACTTCATGTTTCAACACACAAACAAGC
AAAACAAAACTAAAATTAGGTACAACATTGACTAACAAGAGCAGAATCCAACTTAACTAAGAATTCTCAAATAACACCAC
TCCCAGGAAGCGGCGCCATTTTGATTTAATTAACGTTATCAAAGACACTTCATCTAATACTAAGTGTCAACGATCGTTAA
GTAGTAATATAAGCCAACTAAGTGAGTTGGGGTTGAGTCCTAAGGGAATGGTTCATATTTGAGAATCAATAGAAAAGAAT
GAATATGCTCAAGTCAATCATAGGTAAAAATATTTACGAATAAAAGCATTGTTCAAATTTTGGGTGACACAAGCGTAAAA
TAGTAGGTGGATTTGGTTTCAACTATCAGCTACAACAACAAATAATACAAAAATAGCAAGTATAGAGATGGATTCTTGGG
ATGTGATTGGATTATAGGTTAAGCCAGACAAATGGGTGATTGCAATTAATAGTGAATAGTTGTAAATCAGTGAATAAGCT
ATACTTTAGTGGGGATAAACTTTCTCTCGGACAATTTAACCTGAATCAAATTGGTTTCTATCCAACAGCAATAAGCAGCA
ATTAAGAACAACCTTCGCTTTAGTCCATTCACTCTCTCGAGTTGAATATATGGAAAAGGGTTAAGGGTTCATTCTCTTGA
GCTAAACCCATGAAACCCAATACCCACAGACCATCAAATCAGTAATATTGGTTTTAAAAGCCCTCTCTCCAGCAAACCAA
CAACACGAAGGTAGACTTGCATTTGCAACTACAACCCTTTAGATTAAGCCACAATTACTGAATGAAATCACTTTTAAACA
ACATTTACACTATCAATTAACAATACTCATCAGTTAATTCAACCTATAATCACATAATCACACCCCAAGAATTGGGGTTT
TAGCTAGATATCATAAAAAGGTAGAAATCATTACCAAATTGTGTTTCCATCAACTAGGTAAGATTAATATTGTCCTTACA
AAAGTCTAAGATGAAGAATCTTCAACACCCACTTCCTATTTTTCAGAAATGGAAATTTTCAAATCTTTAAATATAAGGAA
ATATTGTCTCTAAACTCAGTTCTATGCTCTGAAACTTGAAAACTATTGAATGCTACAAACTCAACTAAGAATTTATAAAA
ATATATTTATAGTCGCTAAAAATGTGCTGCGAAGGTCCATTCCGCGCAATAAGTCGGGATCGTCGATCCACTCGGCGATC
CCCCCTTTGGTCAATTCCATCGCCTTTTTGCTTTGGCCTTAAGCATCTTCAAGTTTTGTAACTTTGGGCGATATGGCACT
GCATTGCGGAACTGTTCGCCGACTCGCCGACTGCTTCTTTCTATCGTCGACATGATTTTCTCCGTCAAGGTTTGGCACAA
TTGAACATTAGGCGAGACCATGGCCATTCGGCGACTCACCCAATGGGTTAGGCGATCCTCAAGCTTTCTTTTCTTTGTTC
TTTCAGCTGCCTTGTTCCTTTATTCTCAATAGTGTCCATGCTTTGTTCCTCAATCCAAATACCAAAAATTCAAGGATATA
CATCAATTATTGGCACAAAATATGCATTTGAGGACACTAAATCTATTAAAATAAAGTCCTAAATAAGTCCAAATGGTGGA
CTCATCACGCTCCTACTTCCTATACTCGTGGCTAGTGATCCCTTTTAGACTTTGAAGATTGGTGAGTCCTCATGTTTAGA
TGACTGATACTATTTTAATGCTCTAATGTATTTTCATTTCAGATTGTCTATGTGATGTATGGGTTACGTCCTAATCACTC
TTATGATGTAATAGATGGATTTGAGACTTATTTTAGACTTCCACTACTTTTATCAAACTCTTTATGAATCGAAAATGTCT
TTTGAACTCTTTAAGAATCTATTATCTTGTATATGCATGCTAAGTGGCTTGTATACGGTATCTCGGGGTCCTATACATCA
TGTTACGACTAGGATATATTTTGGGTCGTGACAAAAATGCAGTATCCTTTATAAGTTAAATTTTGTAGTAGCATTTTTTG
AACGAAGAATGTCATGGTTCATTTGTATTAGGTATGTATGTAATTTTTCCCCGAATCAGTAATATTAATCCTTCAAAATA
ATGATAAATAATTTATTTGATTATATTATGTATTTATTAATGACCCTTTAAAAATTATTAAATTGCTCGTTAAAAATATC
ATGTGTTTTAGGTAGTGACTCATCCATAGTATTAGCTAACTTCACTTCTATAACTTTTTCATTTCCTTACTTGATATTAC
TACATATCTTTTTGTTCGACCTTCATTATCTTAAACATTTTTTCCTATGATGTAAGTAAAATGTGTTATTCAATTCAAGT
GAATTGTAAATAATCAACCTAGAAATATTGATGAAATTTTTATCTTAATAATTAATATCCCAATAATAATAATAATTTTA
GGATACTTATGTTTAGAAAATATGTTTGTATCAAATTACTAGTATAGTTCTTTCATCTTTCAGGTCCTTCCCATGACAAT
GAGTCTCTTCATAATATATTGTGATCATCATAAATGAAAATCCACGTATATTAGTAGAAAGCGACTCATGGATTGTTCAT
AATTGTAGTTTGTGTATAAGATCATGAACTGTTCCATTAATACAAATCTAATAAGAACATTGCTATCAGTACCAAATGAA
GAGCAGCATAAAGTCAAAGACGACTTTAAGAAAAGTAAGGGTGTAATTGCACAAGTAGTAACTAAAATAGATTACCTATT
GTCACAATCCAAAGTACACCCTACACATACCAAGACGTAGAGGACTCCAAGAGGCCCTACACAAGCTACTTAGAAGACCT
CATACAAGATAATATAACTAAAGAATTTCAAAATACACAATCTTATATCATAAAAGAGCTTGACAAGTAGAAGTCAAAAA
TAAGTCTCAACATGTCATCATTTACATCCTAAGGTAAGTGATTAAAATGTAACCCATACATCACATACAAAGTAGGAAAT
TTAAAATAAAGCAAGTAATTAGTGTTTCTCAGTCCTTGGAGCATAATGACTCACCAATCCTTGAGTGCTAAAAGATCAAC
TAGCCACGAGTGTGAGAGTTAGGGGCGTTGGACCATCCATTTGTTAAATAGTGTAGGTACAAGTATGCATTAGTACATGA
AATGTACTAAGTACAATAGCAATGCATAAGAGTTATGAAATCATGCAAAAATGACTTTACGTTACATGTAAGGGCCAAGC
AAAATCATAAGATAAAAGGGTTAGAAAACATAAATAATAATCATGGTCAAGGCAAGCTAAACAACTTTAAAACTCTTGTG
AGACAGTTTCATAAAGTAACCTAAGTTGGTTATTGTGGGAAGTTTACTATGTAACCGACATAGACCATGCATGCTATAAG
ATGGACTCAAGTGTCTGTCCCACACCAAAAGGGGATGTCCTTACTCGCCAAGGTAAGAACTATGAACTGAGTTAAAGTGG
ATACTCTAGCTAATATCTATCTAAGACAATCACCCTATGGTGGCACAGAGTATATGCGACATGGGTAATCACCACTAGTC
TACTCGATGCTATTAAAAACCCATAAAACAGTCATTAATCATATACATTGTATCATCCATGAAACGGCCCAATTAAGCAA
CCAATCCATAAATCATATACATTAACTTTATAAAACATGCATACCTTCATAAATTCATCTTACAAAGTTCATAAGCTTTA
TCATGAGTTCATACTCTAAAAATCATGGTACATGCATGGGTTCATGTGAATTCAACCCAAAGTCATATAAATACTTTTAA
TTCATGCATTAGAAGATAGTAAACAAGCAATTTAATCATAATTTATTGAACCCATTAGGATGGAATAAAACTCTAACTTT
GAATTTAGAATTCAACTTGAAAAACATGGAGATTTTAGGAACCCTATGAAGGAAAAGACTTCATAGGTGAATAGAAACAT
ACCTTGGAAATCAATGTCCATAATCTATGGTGGATTGGAGTTCTTTGAAGACAAACCCTGTCTTATTCTTCCTTAGCACC
CAAGAGGATTTTAGGGTGAGCTTGTAGTGAAATTTAGGAACTGGGTGAATAATTGAAAATGGTTAGATTTTGGGCTTAAT
CCACTTATATAGGTGTACACCTCAGATTATGAAAAGAAGGAAAATAATTTTTTTGGTTTGCAGGTTGTGTCTATGTTTCT
CGTCTACGAACCATAGAAGCTTTATTACACCTGGCTAAGTGAAAGATCTAGAATTACAAAGAGCCATTTTTGGAAAGAAT
TAGAAATCTTAAATTTGGTTAAGTTATGTTATGTATGAGTTATCAGTCAACTTCAAACGAACATAACTTTCAATACAAGA
TGATTTTGGTTTAAAATAAGATGTTAAATAAAAGGTATTGGAATTATCTTTCCAATGCCACCGAGTTTGCTAATATTTGA
GCTCATATGAGGGAAATATGTCTGTTCGATGTTGGGGTTGTCTAGAAAAGGAAAGCTAACATGATTTTAAAGTGGTATTT
TGGTCTTATCCATACACAATTAAGTTAATTCATTTTGAGTAATTAAATTGGGGTCTAAACTGAATTCGTTCAATTTACAC
AATTGAAAATTAACGCTAGGGTTTTAGAGAGAAGAACTCAAGAGGAGAAGAGAAGAGAAAAGTCAAGATTCATCATTTTC
GTGAGGAATTGATTGTGAATTTAGCCAAGGATTCAATCCTACGAGTTATGTGAGTTCACATAGCATTGGGTTCGTTCAAC
CACGTGCCAAACATGTTTAATTTTGTGTAATTTTGTCCTAAAGTATTAAGGATTTGATGTTCTTGGTTTGTGTTCTTGAA
TTGCTTTCATTCTTGAACTTATATGGGCTTGATAAGTTTTCTTGAGATGTTTTTATCGAATTTAAGAGTTGTTTGAGTTA
GATTCTTGTGTACATGTTTTAAGTAGCTGATTCTAAAGAGTTACTGAGAAAAAGAATCGAAATTAATCGAATTAAGGACA
AAAAATAAGAGGAAAAGTTAATTAGATTGGACAAGGGAGATACTGGCGCTGCGCTCCCCCTAAGCACCAGGAAGACTTGG
GAGGCGCACCAGCAGTGCACCAGAAATGGCCCTCTAAAGTTTGGGGCTTGCATGGCGCGCCAACAGTGCGCCAGGGCCGT
CCTCCCCAACCCGTTATTCGTCGTTTAGCCCGTTTGAGTCCTTCTAAAGTGTACTAACACTTTCTATCGATTCTATCTAC
CCTAAATGACTCCTAAACATCTAGAATTCATCCATAAACATGAATCATAACTTTTAGTCCATATATTCAAATTCAAGAAA
AGTTAAGAGTCAAGTCTAGATAGTTCTTAGAGTCCTTTCAAGAAGTCTTTTACAAGTGTTTAGTCTTGTTTTAAGACTTG
AGTTTTGATCTAAGTAAGGTTAACAAAGGAAGTTCATTTCTTCAAAAAGAGAGTAAACTCAAAGAGTAAATGTTTTCACA
TTTAAACAAGAGAGGAAACACTAATTTCAAAGATAGCCTTTGAGCTAGTTTTTGTGTAATTATCTCAAACCACAGAAAGA
GTTTTTATTTTAAAACATATGAGCTAAGTATATTTTGGAAGTAGTATTGAGCGCCAATATGGGGACGATTCATAATAACA
CAAGTCTCTATAAACCATGTAGACAACGTGGGTAGAAAGGGTCATACTTTGTAGATGATTCCTTAATACTTTTTAGCATA
GACTAGTGGATACACTTAGCTGAGGCGTTCTATATCCCAAAAATCTATAGGACAGTTCTGGCAGCATGGGTGAGACATTG
TATCATCATATAGCTCATAGTGATGGTTGTCGGTTAGAGAATCTCCCCAAACATAGTTTATTTTGGCATTCTTATATACA
ACTATGTGATTATGGTATTTTCAAATACTTTGAGATGTTATCTATTGTTTTAAATGCTTTATTTAAGTTGCACCTTTACT
GTTGTTTATTTCTAAATTGAGTTGAGTATCCATGAGTTGAGTAAAGTCGAGATAATGTTTCTTTTAGAATTCAGTTCAAG
CATATGTCATGTTTAGTTTTACCCTCGCATAATCGAACATTCAATGTACTGATGCCATTTGGCCTACATTATTTTATGAT
GCAGATATAGGTAATCGGGATCAGCATCCAGTGCCTCGTTGATCTAGTTGAGCATTAAGAGTCATTTCGTGAGCCTTCTT
CCTCTCCAGAGGATCCCTATTTACTTTTCTTTAATACTTTGAGTTGTTAGGATGATCACGGGCCTTGTCCCGGCATCCCT
CATTGTTTAGATGCTTAATAGACAACTAGTTAGTTCATTTGTCTTTACATTTTCATTCTGTAATGTTCACACTTGAGTTT
TCCCTATTGACCAGTTGAATGTTTTCCTTTGCAACATTCTAGTTTATTACATGGATTTATCTTTGTTAAGTAAAGTCTTC
TGCTGTGTAGTAAGTTAGGCCAAGGGTTCGCTTGGGGCCTGCAATGGTTCTGGAGTGCCAGTCCTGCCCAAGGTGTAGGC
TCGGGACGTGACAAACTTGGTATTAGATCATAGAGTTTAGGGGTCCTAAGGATTCTATGAAGTTGTGTCTGTAGAGTCCT
AGTTATTGGTGTGAAGCGCGCCATATCTATAATTATGAGGCTGCGACATTTGGGAATTATCTCACTTCTTTCACATTTAT
TTCATGCGATAAAGTTAATCTCTATAAAGTTTCTTTCTAACTGGTTCTTGCACGTGTCTTTCAAATCACGCCTCCTCCAT
GAAGAGCTGTCAGAGGTAGTCTAGCTAGGAGGAATGTCAAGGACCAAATGGTACTTAATGCATCTGAAGTGCAACCCCAA
GAAGAGGTCACTAGTGCTGAGTTTAGGGAAGCGATCAGGATGCTAATTCAAGTTGTGACCAATGAAGTTGGATAGAGAGA
GAACCGACAAGAAGTGAATGATACTTCCACTACAAGAAAATGCTTCATTAAAGACCAACATTCAGTGACGAGTTAATAAT
CTGGTCCCTGAAAGTACACATATAAGGACTAGTTTTTATATTGGTCCCTAATTTTCTATTTTGTTTGGTTAACTAGCGAA
AGGAATTAGTTTGGTCGTCAGAATAGTACAGTTTCGGTCCCTGATGCTCTAAATTGAGCGGGATTAACCGCGCTAATATT
TTAAGCCACTAAACTGGTTTTCAGAAAAGAAAAAATTAAATTATTTTGAACAGTTTTAATTTAAGAAATAAAAGAAAGAC
CCCTCAAAGTCTCTTATTTTTTTGTTTCCCCAAAAACCCTAAACTCGTCTTTTTGTTACCAAAGCGGCGATTTCTCTCTA
TTCCTTGGTTTTCACTGCCATTTTCTTGCCCATTTCCTCAATTAAAGTGAAGAGTTATTTCCTCCACCTTTGTTGTATGC
CATTATTCTGCTATGTCGGTCACTGGTTATCACAAATGCAAAGCTTTTCTTCATGGTTAGTGCATTTTCTTTTGGTGTTT
TTGGTTTCTTGTATACAGAATCATAATTTGCTTGTCCTATAGCAGCTAGTATGTATAGGTTGTTTAATTTGGCCCAACTA
GAATAATCTCTTTTTTGAGGTAACTTAATCTATTTTTCAGGGTATTCCTAAAGTTAGATTTCATGTTAAAGTTAGGTTTT
TTAATCACCCTATTTTTTAATCATTCTGGTTGCAGATGAACAAAACCTCAAATGGTTGAAAGAGTAACAACTATGAATCT
GCGTGAAAACACCCATATCTTGTTCAGATCAAGTCCTGTAAAATTGCTCCTATTAAGCATTTTAATGGGATGTAAAAAGG
TATATTTTAAGTACAATTGAAGTATATATTGTTATTCACACTGCTTTATTTTTCTTTTGTGTGCAAATAAGTAATTTCTG
AACTTCCGAATAAAAATAGGTTGTTTATGGAGGATTAGTGGCCTGGTATCATATTCCATTAATTGCACCTGCTAAGGCTC
TAAGAGTTTTACAAAAATAGAGGAAGATGATTATATGGTGTTAAGCTATTGAACGAATATACATATTAATGACGATTTAC
ATTTATTTGAAAAACAAAAATAGAAAGATTTACTTTTGGATGAAAGAGGAATAAATGAACTAGGATTCTAAGATGTAACG
GTGACTCCTCCAGGGATATGGGTTGGGTGACGATGTGAAACATGGTAATGAAATCATAACACAAAAGGTTGTCATAAATC
ACAAGATATAAGTCATTTTTGATAAATGATCTGAATTAGTTTTTTGAATTTTGGACAACATGAACGAATAACAAGACTCA
GTACTTAGCTAATTGGATTTTCTCTTCGAACAGTCGTTTTGTAATAGTCTGCAAACTGTAATGATGACTTTGATCATAAG
TTTACTCTATGTCTGGTAGTAAAAGATATAGTGAGTGAAAAATTCCTTGTTAATACTCTCCATATACTATATACAACACA
AAACAAGTCATTCAATGAATGATAATGTATTATATGGTGCCAATAAGATGTAGCACATCTATACTAGTACACCATCTTTA
TTGCAACTTCTGTGAGCTCTTATACTACTATACAAAGATTATCAGAATAGATGTATGGATAGATTCCCATAAGAATTATA
TATGGCTTTATACTAGCTTTTTTAATTTATAATTCATGTGTATATTTTATTATTGTTATATTATATGAATTTGGTCCTTT
CCGTGTGTGCTATTTGTTTATTAAAGCTAGAAGTATATCTGAAGTATTGTTTTGATATTGAGATTTGTTTACTGTTACTC
TTAACAAAAGGGCTCATTTGTATGTTGTCTTGATTATTACCCTATGAAGACTTATTGCATGATCAGTAATGGAGTTCTGC
TAGAGATACTAAACATGCCATTTTATCAAGTTTGATTTTCTTTTTTATCTTTTCCAAACACCACAAAAAATGGAAACAGA
GCTTAAAATGCAAAAACACTTAAAATAAGTCAAGTCAAACACCCTCTAAATAGAATAAGTCCATTACAATATGGAGTCTT
ATTGAACTCAGGTATTACTAAATGAATTTAAAGAACTACTGAACCAGAAAAATTAAGTTACACAAATATTTATTTCATAC
AGAACTTGAACAGTTGATTAGCAGTTGAAAAATTCTCACTAGTATCTTGAAGTTTTAATTTTGTTCTAACAAACCATCAA
CCTTCTTTTATTTGTTGTTTTTTTCTATTTCATAATTGATAACCTTCATATTTATGAAAATCAAGTGAAAATTTTATTCT
TCTCTAGCCAATTTTATAATTATTTGTCTCTAGAATGACATTCTTGAATATGATGTTCATGTGTTTATATCCTTCGCATC
ATGTTTACAAGGTTGGAATATTCATGTACTCTTCAATTATGGGTGTTCTTTAGAGAAAACAAATCACTGAGTTCTTTTCT
TCTGAAATTTGATTCTAGTGCAACGATGGAGTCATTATTTAGCTTATGAATTTTCAGAAGGTATAACTATTGGTTGAAAT
GCTGTTTCATAATGTCTTTTAAGACATTAGAATATACACCCCACTAATTTTTACTTTCTCCACAAAACCCCCCTTCTTCC
CGCCTTTTTTCTTTATTTATTTTATACTTCAAAAAAGGTATTACTGTGGAGCTCATTCTCCATGTTTATTTTCTTATATA
TATATAACATTTGATTGTGTATGTTATGTCATTCTATCTTTATTATTATTCATTTGCCTTAGGAGAAGAACTTTGGTTCT
ATGAACAAATAAACTAAGAGAAGCTTTAATGGTAGGAAGAATGAAACAAGTATAAGATATTCTCCTTCATAATTATGAAA
GAATGAATATCCTATAGAATTTTTTAAAACTAAATAAATTCTCACATAAAGTTGTTTATCATTCATCTCAAGTTTTCTCT
GCAACTTGGATGTTGTGCTTTCTCATATCAAAATCAATTAGAACATGTTTGATTTAAATGATAGTATTGATGTTGATGAC
TCAGATAAGTTACTGTTCTAGAATTTAAAAAATTATCACCTATATACATGTTTTTCCTATCGTCATTGTTTGTATTCTTG
CAGCCCCTTCTTGTTGGTGTTTAATTTTTGAAGTATATACACTTATCATTTCTGACTTAAAACTTTATTCTGGTAAGCTT
CTAAGCCACTACTAAACTTGTATTAATAGAATAACTTTTTAACAGTTTTTTGAATTCTAACTTTATAGTTTTTCTAAAGA
GAAATTATGTCCTACATTTTTTCAGGGTTTGAGGATTTTCAAGAGATGCAAGATTTGAAGACATTGCAAGTTAACAAATT
GATTGTTATTTAGCTAGGGACTATTGGAAAATACAATATATTTTTAATAGATGTTATGTTCTTTTCTAAGCGATAGTATA
AACAACATTGATACTTATGTATCATGGTGTTTTGTCTATATAATATATGAAAGCATCCTATTAGTTATAATTTTTTTCTA
TGTGCATTTGATTATGTATATTGAAAATAGATCAATTAAAGAGCACATATAAATTCATGGACCTCATATATGGTCCCTAA
AAATACCTGTAAGGATTAAAATATTTTGGTTGATTTCTAGTCTGTTAGGGATGAGCAGAACTGGTCTTAGAAAAGGTATT
AGTCACCACTTGATTTATGTTTAGGCACCAGAAATGCAGTCCCTAAATGTGTTTAGGGACTAGAACTTTTTCAGTCGCAA
AATCATTTTAAGGACCAGAAAGTTTTATCGGTCGCTATTAACTTATAGCGACGGAGCCTATTGAGACGGGCGGCGACCAG
ATATTTCTAGTCGCAAATGACTTTTAGGGACTAGAACTGGACTTTTAGGGACTATTTTTCCCGTCCCTAGAGGCCTTTTT
TCTTGTAGTGTTCAAGAATCCATAAGTTTCTAAGGATGAATCCTCCAATCTTCACTAATTCAAGTGTAAGTGAGGATTCA
AAATATTTTGTTGAGGAACTACAGAAGGTGTTTGAGGTTATGCACGTTGCCGATGTTGAGCGAGTAGAACTAGCTACCTA
TCAACTGAAGGTTGTTGCTAGGACTTAGTTTGACTAGTGGAAGAAGGGTAGAGTTGAGGACTCACCAATTTTGAGTTGTG
TTGTATTCAAGAGTGATTTCTTAGGGATTTTCTTTCCCTGTGAGCTAAGAGAAGAAAAGGTATGGGAATTCATACCCTTA
AGTAGGAACCTATGAGTGTCCATGAGTATAGTTTGAAGTTCACCCAACTTTCCTGATATTCTCCGACAATGGTTCCTGAT
ATGACAAGCAGGATGAGTCTGTTTTGTTACTAGGTTGTCTCGTCTATATAGTAAGGAAGGCAAGGTGGCTATGCTAAAAG
GGGACATGGACATAGCAAGACTTATGGTTTATGTGCAGTAGGTGGAGGAAGTGAAGCTGAGGGATAGAGAAAATTTTACA
AACAATAAAGCTAAAACAAGAAATTAGTTCAGGCAACAAATGAGTAATTTGAACTCGTCTTCCTTTCAACATAAGCTATA
GGGACCTGCTTCATCATTTGCTAGTGCACCTACACCAAGGAACAAAGTTGAGTTCAATAATCACATAATTTTAGAGCTAG
ACCTACGTAGTCTTAAGATCATGTGCCACACAGAGGTAACTGGGTTGCTGCATGTGCTAAGTGTGGTAAAAATCACCCTA
GAGTTTGTTGCGATGGCTCCACTGGTTGTTTCAAGTGTGGTCAAGAGGGTCACTTAATGAAAGAGTGTCCTAAGAACATG
CAAGGTAATGCGAATAGGGGCAATAGAGCTGAATCTTCTTCAGTTGCTCCACCTGACAGGAATGGACTTACAGGATCTAT
TTCAGTGATTAGCGGAGGAGGAAATCGCCTTTATGTTATCAATGGTTTCCAAAAGCAAGATAATTATTCAGATGTTGTCA
CTGGTATGATCAAAGTATTTACTTTTGATGTTTATGCTTTGCTAGATCCAGGAGCGAGTTTATCCTTTGCAACTCCTTAT
GTCGCATTGACTTTTGATGTTCTTCCTGAGAAACTTCGTGAGTCCTTCAGTGTTTCTACACCTGTTGGTGAGTCTATTAT
GATAAGAGAGTCTATCGTGATTGTGTCATTTCCGGCAATCACAAGAGCACCATGGTTGATTTAGTTTAGTTAGACATGGT
GAATTTTGATGTCATTCTAGGTATGGAATGGCTTCATGCATGTTATTGATGAGTCCACAAATTGATCTCATTTAGGGCTT
TATTTTAATGGAAATAGTGTCCTTGAATGCTTGGTTTATCTCAATACCTGATTAAGATGCTGATGTTTCAGGTATTTGAA
GTTTTAGTGGAATCATGGACACTTAGGCGCAAATTGGAGCAAATAGGGCTGAAAAGAACATGAAATGGAATCTTGCGGAT
CGCCGAGTTTAACTTGGCGAGTCGCCAAAATGATATGAACCGCCCTTCGTTCCAATACGCGAAGCCTTGAAGGAAATGGA
TCAAAAGGCGAGGAAAGGAGCAGTCGGCGAGTCACCGATCAGTTCCGTGAAGCAGTACTATACCGTCCAATGATCCATAA
TGCAAGGATGCTAAAGGGAAGACATTGAAGGTGATGAGCTAACCAAAAGGCGGATCACCGAGTTCATCGGCGATCTCGAC
TAATGTCGCCAAACAATCCTCCGCAACACAATCTGTGGAAACTATAAATACTAGTTAGAATTGTAGTCTTAATATAATAG
TGGAGTGGAACAATTATTATTATTATTTTCACTTTAGAACATAGTTTAGCTGATAATTTTCTCTCAAGTTTGGAGAGGGT
TTTGNNNNNNNNNNNNNNNNNNNNNNNNNNNNNNNNNNNNNNNNNNNNNNNNNNNNNNNNNNNNNNNNNNNNNNNNNNNN
NNNNNNNNNNNNNNNNNNNNNNNGATTTCATTATCATGTTAGGTATACTTTCTCATTTCTTGATGTGTGGCTAAAAAGCC
CAATTCTTGGGGTGTGATTTAGCAACTATGTGTTGATATTATTGTTGGGTCTTGCTTGCTGATAGGTTAGATGTATTTTA
ATGGTGATTTCACCTAGTGATTATGGTTTAATCTAAAGGGTTTGTAGTTGCAAATACAAAGCCACCCATGTGTTTTCGGG
TTGCCCGAGAGGGAGGTCGCGTAACCAAAACCACTAGACTGATGGCCTAAGGAGTGGATCGACATGAGGTTCAGCCCGAG
AGGTTGAGCCCTAGTCCCATATCCTAACACTCCTCTCGAGAGAGTGATTGCGGTAAGGTGTAGGCTAGTCTTCATGCGGC
AAATGGGTGTTCAAGAGGAACGCATTTGAAACGGGGTAAGTTGCTCGAGAGGGAACTTATTTCCCTTTAAAGCTTAGCCT
AGTCACTATTATTTTGCAAATGTCCTATCGAAAGCATGTATCCAACAATTTATCTCAACTTGTATTGCGGTCACATCCCA
AGAACCTCTCCCCATACTTGATTTTCTTGTTTATTTTGCTGTTTTAGTATTTGTTACAAAACCCCCTTTGATATTTGACA
CTTTTGTGTCACCCCCTTTAATTTACAATGTATTTTATCGTAAATGTATTTAACTACGACTAACTTGAATGAAATTCTAA
TTGGTTATTAATTCTCAAAATCGCTCCCTAGGGACACGGCCCCAACTCTCGATTTGGTTACTATATTATCGACGATTGTA
GACACTCATACCGTAGGATAGTGTCGTTGGTCACGATAAACATTAGTTATGCCTCAATTGATTATATAACTCGAGTTGTG
AAGTTCAAAATTCCTAATAAGCCAGTATTAGAGTGTAGCAGCAGTTAAGTAGTGCCTAAGGGTCGTTTTATTTCGTACCT
TAAGGCAAGAAAGTTAGTTTCCAAGGGGTGTGTTTATCACTTAGGCCAAGTTAATGATTCTAGTGTTAAGACACGTCATA
TCCAATTAGTTCCAGTTGTGAGTGAGTTTCTAGAAGTCTTTCCATATGATCTTCCCAGAGTCCCTCCTAAGAGAAAAATA
GACTCCGGTATAGATACTCTTCCCGATACTCGTCCAATATCTATTCCGCCATATAGAATGGCACCATCAGTGTTGAAAGA
GTTAAAAGAGCAATTGAAAAATCTCCTTTAGAAGGGTTTTATTCAGCCAAGTGTCTCACCTTGGGGAGCTCTGCACTTTT
TTGTGAGGAAGAAAAATGGTTCCCTTAAAATGTGTATAGATTACCGTCAGTTGAACAAGGTTACTATCAAGAATAAGTTT
CCTCTTTCGGAAATTGATGATCTCTTCGATCAGCTTCGGGGTGCCACTTGTTTTTCTAAGATAATGTCAGATCAGGCAAC
CATCAGTTGAGAGTAAGGGAATGCTATATTCCAAAGAGAGTGTTCAGGACTCGTTATGGTTATTATGAGTTCCAGTTATG
TCTTTTGGTTTGACCAATGATCGTGCAGCATTCATAGACCTTATGAACAGAGCAATCATGCCTTATTTAGATATATTTGT
TTTTGTATTCATTGATGACATCCTTATCTATTCGAGTAGTGAGGCAGATCATGCTAGCCATCTCAAAATAGGTCTCCAAA
CTCTAAAGGATAGAGACCTGTATGCTAAGTTCTCTAAATGCGAGTTTTGGCTTGAGTCTGTGGCATTCCTAGGCCACATT
GTTTCTGGTGATGAAATCAAAATTGATACTCAAAAAATTGATACGATGCTGAATTGGCCTAGACCCACATTTCAAACTGA
TATTAGGAGTTTCTAGGGATTGGAGGGATAATATAGAAGGTTTGTCGAGGGGTTCTTATCTATTTCGTCCCCTTTGACCA
AGTTGACTCAGAAAATAGTTAGGTTTCAATGGTATGAAGCTTGTGAGAAAAACTTTCAGGAATTGAAAACTAGGTTGATT
ATTGCCCAGTATTGACCTTACCAGAAGGTGCGCAAGGTTTTGTGGTATATTGTGATGCATCAAGAGTTTGTTCGGGTTGT
GTGTTAATGGAGAATGGTAAAGTTATAACTTATGCCTCCAAACAGTTGAAAGTTCATGAGAAGAATTACCCGAATCATGA
TCTAGGGTTGGTTTCCATAGTATTTTCTTTGAAAATATGGCATCATTATCTTTATGGTGTTGATGTGGATGTGTTCACCG
ATCACAAGTATGCAGTATATGTTTCATCAGAAAGAACTTAATCTTAGACAGAGAAGGTGGTTAGAGTTACTCAAGGATTA
TGATATGAGTATTCTCTATCACCCAGGTAAGGCTAATGTAGTTGTTGATGCCTTGATTAGGTTTTCTATGGGTAGTACCA
CCCATGTTGATGAAGAAAAGAGAGAGTTAGCAAAAGATGTGAACATACTTGCACGGTTAGTACTTTGACTAATGGATTCC
ACAGAAGGAGGAGTGGCGGTGATGAATGGGCCGAATCATCATTAGTATCTGAAGTTGAAGAGAAACAAGACCAGGATCCT
ATTTTTCTTGAATTGAAGGTAAATGTTCATAAGCAAAAAGTAATGGCTTTTGAACAAGGGGGAGATGGTGTATTTAGGTA
TCAAGGTAGGTTGTGTGTACCAAGGCTGGATTAACTCCAAGAGAGGATCTTGGAGGAAGCTCATTGCTCTAGATATTCTA
TCCATCCTGGTTCCAAAAAAATGTATTATGACTTGAGAAAAGTATATTGGTGGAATAGTATGAAGAAAGGTATTGCTGAG
TTCGTTGCTAAGTGCCCAAATTGTCAACAAGTTAAAGTAGAGCTCCAAAGGGCCAATAGTATTGCTCAGAATATAGAACT
TCTGGAATGGAAGTGGGAGATAATCAATATGGATTTGATTACTGGGTTTCCACGGTCTCGCAGGGAACAAGATTCTATTT
GGGTGATTGTTGATATAGTGACAAAATCAACACAGTTTTTGCCGGTAGAGACTAGTCATTCAGCAAAGGATTATGCCAAG
TTGTATCTGCAAGAGACAGTTAAACTTCATGATGTATCTGCAAGAGACAGTTAAACTTCATGGAGTTCCAGTTTTGATTA
TTTCAGATAGAGGTGCCAGATTTACTGCACAGTTTTGGAATTCATTCCAAAAAGGCTTGGGTTCAAAGGTGAACTTAAGT
ACTGTTTTTCATCCTCTGACAGACGGTCAAGCAGAGCGCACTATTAACACCTTAAAAGATATGTTGAGGGCCTGTGTGGT
TGATTTAAAAGGTGATTGGGATGATCACGTACCTCTCATTAAGTTTTCTTATAACAATGGTTAGCATTTTAGCATCCAGA
TGGCTCCTTATAAAGCTCTTTACGGGAGAAAATGCATATCTCCAATTGGATGGTTTGAGGTTGGTGAAGCTGGGTTGATA
GGACCAGACTTAGTTCATCAAGCTATGCAAAATTTAAGATTATTCAAGAGTGGTTAAAATAGCACAGAGTCGTCAGAAAC
CTACTATGATGTTAGGAGAAGAGACTTAGACTTTGAAGTAGATGATTGGGTATATTTGAAGGTTTCACCCATGAAGGGTG
TTATGAGATTTGGTAAGAAGGGGAAGCTTAGTCCCCGGTATAGTAATCCTTACAGAATATCCAAGAGGATAGGCAATGTA
GATTATAAGTTAGAGCTACAACAAGAGTTAGTAGTGGTTCATCCGGTATTTCACATTTCTATGCTGAAGAAGTGTATTGG
CGATCCTTCACTTATCATACCTACTGATGATATTGGTATCAAGGATAGCTTATCTCATGAGGAGATTTGTGTGCAAATTG
TAGATCACAACGATTGCAAGTTGACAACGAAAGAGGTAGTATCGGTTAAAGTTCTAAGGAGAAACCAATTTGTTGAGGAA
GCTAATTGGGAAGCTGAGGATGATATGAAGAAGAGATACCCATATCTCTTCGAATCCAGAGAAGTTCCAAATTAAGGTAC
TAATCATTTTCTTGGCATTTATTTTAAATTGGCATGTTGTATTTACATTTTCCTTATTGGGTGTTTGAGCTACATGATAG
ATGTTACACCCTTAGTCTACTTAGAGTGATCTCATTCATGCACTAATGTTCCCAAGGGGGAGATATTGTAACACCTCACT
AAGTGAAAGAGCTAGAATTAGAAAGAGCCATTTCTGGAAAGAATGAAAAATCTGGAATTTGGCTAAGTTATGTTAAGTAT
GAGTTTTGGATCAACTTCAATCAACAATAACTTTCAGTACATGATGAGTTAGATGAAAATAATATCTTAAATGAAAGGTC
TTGCAATTATCTTTCCATCACCACCGAGTTTGCTAATTTTCCATATAGTATGAGGGAGATATACCTGTTCGATGTTGGGG
AAGTGTAGAAAAGGAAAGCTAACCGATTTTAAAGAGGTATATTGGTCTTTTCCATACCTAATAAAGTTAATTCATTTTTA
GTTATTAAGTTGGGGTATAAACTGAATTGATTCAGTTTACACAATTTAAAATTCACGGTACTATTTTAGAGAGAAGAACT
CAAGAGGAGAAGAGAAGAGAAAAATCAAGATTCGATGTTTTCGTGAGGAATTAATAGTGGATTTCGTGAAGGAATCAACC
CTGTGAGGTATGTCCATTCACATAGCGTTGGGTTCATTTACCCACGCGCCAAACATGTTTAATTCAGTGTAATTTTGTCC
TAAAAGATTGAGGATTTGATGTTCGTGAGTTGTGTTCTTGAATTGCTTTCATTTTGAACTTATATGGGATTGATGAGTTT
TCTTGAGATGTTTTTATCAAATTTAGGAGTTGTTTGAGTTAGATTCTTGTGTACATGTTTTAGGTATCTGATTCTAAGGA
GTTATTGAGAAAAAGAATCGAAATAAATCGAATTAAGGTCAGAAAATGAGAGGAAGAATTCGTCAAATTGGAATGGGGGG
ATGCTGGCGCGCCACGCCCCCGTAGCACCAAAAAGGTTTGGGTGGTACACCAGCATTGCACCAGAAATGGTCCTCTGAAG
TTTGGGGCTGGCACAACACACAGTAGTGCGCCAGGGTCGTCCGCCCTAACCTATTTTTTGTCGTTTAGCCCGTTTGAGTC
CTTTTAAAGTGTACTAACACCTTTGATCGATTCTAACTACTATAAATGACTCCTAGACATCTATAAATCATCCATAAACA
TGAATTGTAACCTTGAATCCATAAATTAAAATTCAAGGAAAGTTAAGAGTGAAGTCTTGAGAGTTCTTAGAGTCCTTTCA
AGAAGTCATTTACAAATGTTTTAATCTTGTTTTTGGACTTGAGTTTTGAGCTAACTAAGGGTAACAAACGAAGTTCATTT
CTTCAAAAAGAGTATATGGAAACTAAGTATTCCCAAAGAGTAAATGTTTTAACATTTAAACAAGAAAGGAAACACTGATT
TCCAAGATAGACTTTGAGCTAATTTTTGCATAATTATCTCAAACCACAGAAAGAGTTTTTCTTTTTAAAACATATGAGCT
GAATATAATTTGGGAGTAGTATTGAGCACCAATATGGGGATGATTTCATAATAACACTAGTCTCCATAAACTATGTAGCC
AAAATGGGTAGAAAGGGTCATATTTTTAGATGATTCCTTAATGCTTTTTAACATAGACTAGTGGATCAACTTAGTTGAGG
CGGTCTATATCCCGGAAAGTTATAGGATAGTTCATGCAGCGTGGGCGAGATGATGTATCATCACATAGCTCATAGTGATT
GTTGTCGGTTAGAGAATCTCCCAAAACATAGTTTATTTTTGTATTCTTATATACAACAGAGTTATTATGCTATTTTCCAA
TACTTTGAGATGTTATCTACTGTTTTAAATGCTCTATATAAATTGCACCTTTACTATTGTTTATTTCTTCATTGAGTTGA
GTAAAGTCGAGGTAAGTGTTTCTTTTAGAATTCAGTTCAAGCTTATGTCATGGTTAGTTTTCTCTTCGCATGCTCGTACA
TTCAATTTACTGATGCATTTAGCCTGCATCATTTTATGAAGTAGATATAGGTAATTAGGATCAGTATCAAGCACCTCGTT
GATCCCGTTGAGCATTCAGAGTCGTTTGGTGAGCCTCTTTGCTTTCCGGAGGATCCCTATTTACTTTGCTTTAATACTTT
TAGTTGTTAAGTTGATCGGGGTTCTTGTCCTGATATTCCTTATAGTTTAGAGGCTTTATAGACAACTAGTTAGTTTATTT
GTCTTTACATTTTCATTATGTTATCTTGACACTTGAGTTTGCCTTATTGGCTAGTTGAATGTTTTCCTTTGCAAGATTCT
AGTTTATTACATGGATTTATCTTTGTTGAGTAAAGTATTCTGCTGAGTAGTAAGCCATGCCAAGGGTTCTCTTGGGGCCA
ACAATGGATCTCGAGTGCCAGTCCCGCCCAAGATGTAGGCTCGAGGCTTGACAAGCTTTTACAGGCCATAGATGGCAACC
GTGGGAAGAGGGAAATTTTTTGTAAAAACAAGCCCCAGTAAACTTTTTATGATTCATCAAGATGGTCTATCATCCTATGT
AAGAGTCTTAGATAAGTCTCGTAGGTGAGTCTCAGACTTAGTGAAATTTTGAGGGTCAAAGATTGTTTTTATGGTTGGTG
TCTACGGACCATAAGAAGACCTATGAGCTGTAGAAATGTTTGCTCAAAAGATAGGTGATTTTAATGGTCCCAGTAGTTGG
TTTAAAGTGCAGTTATTTTATGGGGATTTTTTGTCTTTCATTAATTATTTTAAATCAAAACTATGTCGTTTTGACTTCTA
CCCTAAGTCATATATAATTCTTTTGAGTCCCACTTTACACACTTTTAATTTATTCTACTAAATTCCCTAAACCTAACCAA
ATCCTTCCCAAATTTTTTGAACCTAAGGAAGATGAAGAAGATCTAGGATTCCATTCAACTCTTAAATCATCCTTTCCTTT
TGGGCTTCAAGCATGAAGGTGAGTAGGTATCACCCATGGAGTTATTTCCTCCATGATGTCCCCATGGTTTCCAATTCATC
CCTTCAATTTCAATTGATTCAAGTTAGGCTTTTAATTCAATTTGATGGATTTCTTTCAATTATAATTTATTGTTATTTAT
TAATTTTTCTAATGCATGATTATATGTTGGTACATGGTATTTACTTGAAATTATGTTAACATGTTCTTATATTATGATTT
TTCAACTATAAACCTATGATGAACTCGTGAACCTATATATTATGAAGTTATGAAGATATGCATGTTTTTATTAAGTTATT
ATAAATTATTTGAGAATTCTTTGGAAAGAAAGTATCAAGGTTGTTGTGAAAGGTTTTCTCACATGTTATTATGCTCATGA
TTGTGAAAGGTATTTCATACAAATGAATTCACATTGGTGATAGGTTTTCTCATCTATGTTGAATCATTTTTAAAGAGCTA
TTTTGTGTTTTAATGTTGAAAGATGTGGATTGGTATTGGTCATTGCCTATCCAATATTAAATTGATTTTTGACTTTTATA
TATTCCTTTAGGATTTGAACTAAGCACCGAGAGGGATTTGAGCTGGAGGCTCAAATAGGGTAGTCTCTAGTAGCAACCTC
TAGTCCCAAACTACATGCCCCCGTAGAATTGTCTTAAATGAACGAGCTAGTTGATCAATTTTAGCCAATAATGATATGTA
CGAATTCTACCTTGGTAAGTGGATTCCCCTTTCTTTCAGTATGGGGATATACCAGATTCCATCATATAGCTCTCATGGTC
TTATTGCGGGTTAAAGCTAAAATCACAGAAAATAATCATGTTTTCTTCAAAACTTTTCCTATGTCCTTGATTTAAAATGT
ATTGACGACTATGTACAATATTTTTCATATTTTAGTTCTTTATGTTTAAAATGTCCAAGTATTAATAATGTCTTCATGCT
TTAAACCATTATGCCATTATGTCCGTGTTTATGCATATTGCCCCATACTTCGTACATTTTCATGTACTAATGTGCCTACT
TTATCTCATGAATGTAAGGCCCGACGTTCCTACTTCAAACTCTCATGGCTAGATATATATTGAGTACTTCAAGTGAATGG
TGAGTCCTCAATTTCCGAGGACTCAAACTCTTTTATTGTTTCTCGGTATTTCATTTTAAGACATTGTATGTGATGTACGG
ATTACTTCCCTATCGGTTTAATTATGATGTATTAGATGGCTTTGAAACTTTTGTTAGACTTCTTCTTTGTGAAACCCTTT
GATGTCTAAAATGATATCTTCTAAAGTCTTTACTTGTGTTATCTTGTATGTTGTATGCTAAGTGGCTTTTGTAGGGTGTC
TCAGGGTCTTATACACCATGTTACGCCTAGGGTATCCTCTGAGTCATGACAAACTTGGTATTCAGAGCACAATATATACT
CGTAGCATAGGGAGGAGCACGCCAAACATTTAAGGAATGTGCTCATGATAATAAGAGATAAGCAACTTTATACCATGTTC
TCAAAATGTTAGCTCTTTCTTGAGTCTGAAAAATTCCCAAAAAAAGTGGTGTCCAAGGATAGAATGTGGTTAATCCAGCA
AAGATTGACTCTCTTTGTGAATGGGATAGTCCTATCTCGATCACAAAGATTCAGAGCTTCAACGGGTTAGTTGCTTGCTA
CACATGGTTTGTTGAGGGTTTCTAATTAATTGCAACAGCTTTAACTCAAATGACTCATCTTGACGTGCCTATTGAGTTTT
CATATCAGTTTGAGTTCAGATTTTAAAAGTTCAAGGAGTTCCTTACTACATTTCACAACCTCTTTGACATAGTCTTAATG
AAACCTACTATAACCCACAAGTAGGTAAGTCAACCCGTACCCCAGAACGACAAGTAATAGGTACCAAGATAGATGTAAAA
AGACAGAACACTAGCAATATGAATAAGAAAGAAATGGAGGAAAACCAAAAACTATAAATATAATGGGATCCCTCCCATAA
CCTGGATGTCATGACTACAAAGTTGTCTTATATTAACAAATACAAGTTCCAAAAGTGGACCACAAAACCTTTTCTCAAAG
GCAAAAGACTAGCTGAACATATAAACACATAAGGAGAAAGGTTGATCTAGGACGACATGTGTTGCAACACATTGGTTTTT
TAAAGAACTAGAATTAGAAATAAATCAAATTTAAATAGAAAAATTAGAAATTTTGGCAAGTTATGCTAAGTATGAGTTTT
GGGTCAATTCAAAGAACCATAACTTTCAGTACATAATTATTTAGGTGGTCCATAAGATATCAAATGAAAGCTCTTGGGAT
CCTCTTTCCAATGCCATTGATTTTGCTAATTTTTGAGCTTGTATGAGGGATATATGCCCGTTTGAAGTCAAGTTGTCTAG
TTAAGGAAAGCTACCCATATTTAAGAGGGGTATTTTTGTCTTTTCCTTACCCAATTAATTTAAAATGAAAATTGGTAATA
TTTAGGGGTAAAAACTGATTTGGTTTTGTTTTACAAATCCAATTGCACACTAGGGGTTTGAGAGAAGTTCAAAAAGATGA
GAAAAAGTCAAGCGTTCGTTGAATTCTTGAGGATTTTCGTTGCGGATTTCGCTAAGGGTTGTATCAGCACATAGCTCATA
GTGATGGTTATAAGTTAGAGAATATCCCACAGAATTACTTGTATTTTCATATACAAAATTAAGTTATTATTGTGTCTTTC
AATACAGTGAGCTGTTATCTACATATTTTAAAGCTTTTCATTGTACTGCATCTTTAATTTCCATTTTATATTGAAATGAT
ATGAGTAAAGTTGAGACGAGGTAGGTGTTTCTTTCAGTTCTAGTTCAAGCTTATGTCTTGTTTAGATTTCCCCTCAAATT
CTCGTACATTTAATATACTGATGCAATTTGTCCTGCATCATTTTATGATGCAGATATAGTTTACTGGGATCTGCATCAAG
CGCTTCGTTGATCCAGTTGAGCTTTAGAGTCATTTGGTGAGCCTCTTTACTTCTAAAGGATCCCTTTTACTATGTTTTGT
CATTTCAGTTTGTTAGGATAATCGCGGTCTTGTCCCGACATCTTTCATAATATTAGAGGTTTCATAGATAGATAAACATT
ATTAGTTCATGAGTATTTTCATTTTCAGTTGTTTATGTTAAGACTTGAGTTGCCACTTTGGCTACTTAAATGTCTATTTA
TAAAACATTCTAAGTTATCATTTGAGTTATAATTACTTGTAAAGTGCTTTTATTATGGGTAAGTCTTCCCCTAAAAGTTA
AGCCAGGCCAAGGGCTCGCTTGCGGCCAGCAATGATTCTCAAGTGGCAGTCCCGCCTAGGGTGTAGGCTCGGGGCCTAAC
AAACATGGTATCAGAGCACAGAGTTCAATAGTCCTAGGGTCTCTATAAAGTAGTGTATGTAGAGTCCTAGTTATCGGTGT
AAAGCACACCACATCTTTAATTAGAAAGCTGCAACATTTATGAACTATCTCACTACTTTCGTACTCTTTTTGTGCGGTAG
TGTTCATCTTTATAAAGTTTCTTTCTAACTCATGCTTGTACATATCTTCCAGATCATGCCTCCACGAAGAGCTGTCTAAG
GTCGTCTTGCTAGGAGGAATGTTGAGAACAAGGGCAACCTAATGCACCAGAAGTGTAAACCCAATAAGAGGTCACGAATG
CTGAGTTCCATAAAGCTACAGTTGTTGAGCCAAGTTGTAACAAACTAACCTGGGCAACAAAGAGAAAATCAACGGGAAGT
GGATGATACATTTAGAATCCTTGAGTTCTTAAGGATGTATCCTTAGAGCATCACTGGTTCAAGGACCACTAAGGATCCAG
AAAAACTTTGTAGAGGAATTGAAAAAGTGTTTGAGGTCATGAATGTTGATGATGCTTAGCGAGTGGAACTAGTTGCATAC
CAACTGAACGGTGTTGCTAGAATCTTGTTTGACCAATGAAATAAGAATAGAGATGAGGGTGCACCGATTGTGAGGTGGGT
TGTGTTCGAGAGTGCCTTCATGGGGCGTTTCTTTCCACGTGAGCTAAGAGAGGAAAATGTAAAAGAATTTTGTACCCTTA
AGTAGGAATCTATGAGTGTGTATAAGTATAGCCTTAAGTTCACCAAACTTCCCATTAAGCTCCAGAGATGGTTGCTAATA
TGAGGAGTAAAATGAGTATGTTTGTTGCTGGGTTGTCTCATCTATCAAGTAAGGCAAGGCTGCTATGCTAATAGGGGACA
TGGACATAGCAAGACTTACGATCAATGTACAGCATGTTGAGAAAGATAAGTCGAGGGATATAAAAGGGTTTCGGAACAAG
AAAGCTAATACGGGAAATGAGTCCGCACAATAGAAGAGTAATGCAAATCGGCCATCTTTCCTACATAAGCGAAACGGACT
TGCTCCATCATCTGCTAGTGCACCTACACAAAGGAATATAGGTGAGTTCAACAACCATAATTAACAATATTTCAGATCAA
TACCTACACATTGTAAAGGTAATATGGCACAAGGAGGTAATTGGCCTCCTAGATGTGCTAAGTGTGGTAGGAACCACCCA
TGAACATGTCACGCTGGCTCCACTAGCTGAGAGAGTTTATCTTGGTTGTACCATTTCCATCAATTACAATGACACCGTGG
GTGACTTAGTTGAGTTAGATATGGTAGAATTTGATGTCATTCTATGTATAGACTGGCTTCATGCCTGTTATGCCTCAGTT
GATTATAGAACTCGATTTGTTAAGTTCCAGGTTCCTAATGAGCCAGTTATTAAGTGGACGAGTAGTTCAACAGTGCCTAA
GGGTCATTTTATCTCGTACCTTAAGGCCATAAATTTAGTTTCCAAGGGGTGCATCTATCACTTAGTCTGAGTTAATGTCT
CTAGTGTTGAGACACCACCTATTCACTCAGTTTTAGTTGTTAGTGAGTTTCCGAAGGTCTTTCCAGATGATCATCCTACA
GTCCCACTTAAGAGAGAGAAATAGACTTTGGTATTGATATTCTTCCCGATACTCATCCTATCTCGATTCTTCCATATAGA
ATGACACCAGCAGAGTTAAAAGAGTTAAAAGAGCAGTTGAAAGATCTTCTGGAGAAAGGTTTCATTGGACCATGTGTCTC
ACCTTGGGGCGCTCCGGTCTTATTTGTGAGGAAGAAATATGGTTCTCTCTGAATGTTAATAGATTACCGTAACTTGAATA
TGGTTACTATCAAGAATAAATATACTCTTCCAAGAATTGATGATCTTTCTGATAAACTTCAGGGTGCCACTTGTTTTTCT
AAGATAGACCTCAGATCTGGCTATCATCAGTTAAGATTAAGAGAAAGTGACATCCCTAAGACAACTTTTAGCACCCGCTA
TGGTCATTATGAGTTCCTAGTCATGTCCTTTGGTTTAAGTAATGCTCCTGCAGTATTCATGGACCTTATAAATAAAGTAT
TTAAGTCTTATTTAGATATTTTTGTTATCATATTCATTGTTGACATTCTTATCTATTCGAGGAATGAGAAAGATCATGCT
AGTCATCTTAGAATAGTTCTCCATACTCTAGACGATAATGAGTTATATGCTAAGTTGTCTAAGAGTGAATTTTGGCTTGA
GTCTGTGGAATTCTTCGGTTGCATTATTTCCGGTGATGGAATCGAATTGAAACTCAAAAGATAAAGGCAGTGTAGTATTG
GCATAGAACTACGTCACCAACAAATATTAGGGGTTTCTTGGGATTGGCTGGTTATTATGGTAGGTTCGTTAGGGGTTCTC
ATCTATTTCATCCCCATTGACCAAATTGACTCAAAAACAATTAAGTTTCAATGGTCTGATGCTTGTGAAAAAATCTTTTA
GGAACTGAAAAAAACGGTTGACTACTACGTTAGTATTGACCTTACCAGAAGGTACACAAGATTTTGTGGTATATTATGAT
TTATCTAGAGTTGTACTGGGTTGTGTGTCGATGAAGAATGGCAAAGTTATATCTTAAGCCTCTAGAGATCTTAAGATTCA
CGAGAAGAATTACCCAACATTTGATCCAGAGTTGGTTGTTGTAGTATTCTCTTTGAAAATATGGTGGCACTATCTTTATG
GTGTTCATGTGGATATGTTCATCGATCACAAGAGTCGTCAGTATATGTGTAGTCAGAAAGAGCTTAACATCAGATAAAAG
AGGTGGTTGGAATTGCTCAAAGATTATCACATGAGTATTCTCTATCACCCAGGTAAAGCTAATGTCATTGTAGATGCTTT
AAGTAGGTTGTCGATGGGTAGCACCTACCATGTTAAGGAAGACAATCAAGAGTTAGCAAAATATGTGCATACGCTTGCAC
GATTAGGAGTTCGAGTAATAGATTCCAACTAAGGAGGACTAGTGGTGATGAATAGGGCTTAATCATCATTAGTGTCAAAA
GTTAAAAGAGAAACAAGACCAAGATCCTATTTTGCTTAAATTGAAAGAAAATCTTCATAAGAAAAAAGTGATGGCTTTTT
AACAAGTGGGAGATGGTGTATTAACGTATCAAGGTAGATTGAGTGTGTCAAGGGTGGATGAACTGCAAGAGAGGATCATG
GAGGAAGCTCATAGCTCCAGATATTCTATCCATCTGGGTTCCACAAAGATGTATCACGACTTGAGAGAAGTCTATTGTTG
AAGTAGTATGAATAAGAGCATTGCATAATTCATTGTTAAGTTTCCGAATTGCAAGCAAGTCAAAGTAGAGCACCAGAGGC
CGGGTGGTATGGCTCAAAACATAGATCTTCCGGAATGGAAGTGGGAGATGATCAATATGGATTTCATTACAAGTTTACCA
TGGTCTCGCAGGCAACAAAAATCTATTTGTGTGATTGTAGATCGAATGTCTAAATCAACCCATTTAAAAACTATACATTC
AGTAGAAGATTATGCTGAGTTATATATTCAAGAGGTAGTCAGACATCGTGGAGCTCCAATGTGCATCATTTCAGATAGAG
GTGCACAATTTTGGAAGTCATTCTAGAAAGGTTTCGGTTCAAAGGTGAACTTGAATACTATTTTTCATCCTCAGACTGAT
GATAAAGAAGAGAGCACTATTCAGACATTATATGATATGTTGAGGGCTTTTGTGATTAATTTCAAGGTAATTGGGATGAT
CATCTACCTCTCATTAAGGTTGCTTACAACAATAGTTATCATTCTAGAATCGAGATGGCTCCTTATGAGGCTCTATATGG
GAGACGATGTAGATATCCTATTGGATGATTTGAAGTAAGTGAAGTTGGGTTGATGGTACCAGACTTAATTCATCAAGCTA
TGGAAAAAGTGAAGGTTATTTAAGAGAGATTGAAAACAACAAAAAGTCATCAGAAATACTATACAGATGTTAGTAGAGGA
GACGAAGAGTTTTAAGTAGATGATTTGGTTTACTTGAAATTTTCTCCCATGAAGGGTGTTATGAGATTTGGTAAGAAGGG
GAAACTTAGTCCGTGATATATTGGGTTGTACAGGATATCCAAGAGGATTATCAATGCAGCTTATGAGTTAGAGCTACCAC
AAGACTTAGCAGCAATTCATTCGGTATTTTAGGTTTCAATGTTGAAGATGTGTATGGGCGATCCTTCACTTATCATACCT
ACTAAGGATATTGATATTAAGGATAGCATATCTTATGGAGATATGCCCGTTTGAAGTCGGTCTATCTAGTTAAGGAAAGC
TACCAAGATTAAGAAGGTATTTTTCTCTTTTCCTTACCCAATTAATTTAAAACTAAAATGGGTAATATTAAGGGGTTTAA
ACTAATTAGGTTCAGGTTTACAAATCCTATTTCACGCTAGGTTTTTGAGAGAAGTACAAGAAGAGGAAAGGAGAAAAAGT
CAAGTGTTTGTCGAGTTCTTGAGGATTTTCATTGCGGATTTCGCCAAGGGTTGATTTCTAAGAGGTATGTGAGTTCACAT
AGCATTGGGTTCATTCACCCACACACGAATCATGATTATTTCAGCATAATTTTGTTCTTCAAAGTAAAGAATTTGAGTTC
TTGATGAATTTTGTTGACGTTTCTTTCAAAATCTAGATTGTTGAAGTTTTGATGAGTTCTTGAGATAATCGTATGAGCTT
TAAGGTGGTTTTTGAGTATATTCTTGTACACTAATGTAGGGTATTCGAATGAAAGGTATTGAGGAAGAAACCATTCCATT
CTAGGTGAATTTGTGTTAGAACACGAGTAAAAAAATTCGTCAAGTTTCTGGGAAGAGGGGTGGGGCACCACGCCGTACGC
CGCAACTTTCCTTCTGATGTTTAGTCTCTAGGGTTCCATTCCACTTCGTACGCCATGACTTTCTTTCTTTAGATCAAGGT
CTGGCACCTTGCGCCACTCAGTACGCCAGGGTCACCAGGTCATCTACCCTTTCCCAGTTCTTTCAGTTTGAATTCCCTGG
AATCGTACCTCTGTTTTCTAGTTGATTTCTATAACTCTAAGGTACGTCTAAACATCATGAGTTCATCCATAACATTAGAT
CATAACCCTTGAATCCATAATTAAAATTCAAGGTAAAGTTAAGAGTCAAGTCTAGAGAGTTCGTAGAGTCTTTTCAAAAA
GTCTTTTATGATTGTTTTAAACTTGTTTTAAAACTTAAGCATTGAATTTGAGTAAGAGTAGAGCCATGTTCATTTTCTTT
AAGGGCTTGTTTTAAAGGTCACCCTGGTAATTGGATTTGGTGTAATTGAGTGTAATTATATTGTTTGTCCTGTTTGGTTG
GACAGGTAATTACTTGTTCAGCAGGTAATTGGTGTAATTTGCTGGAGGCAATTACACTATACAATTTGTAGGTAGATGGT
GTGAATTGTTGGTAATTACATGGTATAAATACTAGCTGATTACTTTTTAATTTCTTTTTTTTATTATTTATATTTTTAAT
CTTTTTTACTTCTATTATTTTAAGTTCTTTTTTTATTTTATTATTCTAAAAAAATTTAAAATTTTATTTTTTATTTTTTC
TTATTATATTACATTTTCTTCTTGTTCTCATCCTTAATTTACGTGATTCTATGCAATTTTTTTGTATTATATATATTTTT
ATGCCATGCTTATTTTATCATTAGTATAATTTTATTAGTATTCTAATTTTTAAATTAAAATAGAATTTATTGTTATGTTG
AGTTATAGACTTACGTTTTGTTTTTTAAGAAAAAAATAAAAATAAATCATAGTTATCCATGCTATATTGAAATTAGCTAT
AACAGTATCATGTTAAATTTTTTGTTTTGAATTACATCTTATGTTATATTTTCAGTTTCATGTGTTTTAGTAATATTGAA
TTCACTTTGCACAAAAAATTTTAATTAAACTTGATAGATTATCTTTTCGTCAAACATTTAATAACTTATGACATTTTATT
TATATATTAATCTTTTTATCAAACATACATTTCACTATGTCCGTAGAAACTTCATACTTTTAGTTTTTACGATCAATTCA
ATTAAAATATATATTAATTTGAAAAAATATAAATCAATTATTTTTTACATAATATAGGTTAAAGAATATATGTTTATTAA
TTTATATATTTTAAAAAAAGAATATATATCTTAAATATTTAATTTAATATTATTTATAAAGTTTCTTATTTGTCTAGTAT
ACATTTTAAATAATTAATTTTTATTTTAAAAATTTAAGATAATTTCATGACTGCAATTGTGCATCCAATGAGAAGATGTG
AAATTACACTATGGCATCCAAATGGGGACATGTGTGATTATAGTGTAATTACACTGTGACAACCAAACATGTCAGTGTAA
TTACTAGGCTGGTAATTACTACCCTAGTAATTGCACCAATTCCAATTACCAGGTGGCTTTCCAAATACACCCTAAATGTT
ATATGAGAACTAATTATTCCAAAAGATTAAATTTTTTCACATTTAAGATGAGAGGAAACGCTGATTTCCAAAAGAGTTTT
AATTAGCATTTCTGAGTGCCATCGCTTTTAAGAGAAAGACTTTTTGAGTAATAATCTCAAACTACAGAAAGAGTTATGTT
TTTAAAAATATGAGCTAAATACATTTTAGGAGTAGTATTGAGAACTGACAAGGGGACGAGTTCAGATAACTGAAGTCTCC
ATAAACCATGTAGCCAACATGGGTAGAGACAGGATCATACTTTTTAGTTTATTCCTTATTGCTTTTGAGAATAGCTTAGT
GGATCCACTTAGTTGAGGAGCTCTACACCCTGGCAAAGTATAGGACAGTTCTGACAGCGTGGGCGAGACATTGTATTATC
ACATAGCTTAAAGTGATGGTTGACATTTAGAGAATCTCCCACAGAGTTACTTGTATTTTCCTATAAAAAAACTAAGTTAG
TATTGGGTCTTTCAATACACTAAGTTGTTATCTGCATGTTGTAAAGCTTTTCTTCATACTGCATCTTAAATTTCTGCTTT
ATATTGAAATGAGTTGAGTAGAGTTGAGACGAGGTAAGTGTTTCTTTAAGTTCCAGTTCAAGCTTATGTCTTGTTTAGAT
TTCCGCTCATATGCTTGTAAATTCTATGTACAGACGACATTTGGCGTGCAACGTTTTATTATGCAGATACAGGTAACCAT
GATCAGCATCTAGCCCTTCGTTGATCTAGTTGAGCTTCAGAGTCATTTGGTGAGCCTGTTTGCTTCTGGATGATCCCTTT
TATTATGTTTTGTCATTTCAGTTTGATACGATGATCGGAGGTCTTGTCTCGACATCCCTTATTGTATTAGAGGCTTCATA
GATAGTTAGACATTATTAGTTCACGAGTCTTTTCATTTTCAGTTGTTTATTTTAAGACTTGATTTGCCACTTTTTCTCGT
CAAATGTTTATTTCTAAAATATTCTAAGTTAGAATTTGAGTTATAGTTACTTGTAAAGTGCTTTTTTTATGATTAAGGCT
TCCGCTAAGAGTTAAGTCAGACCAAGGGTTCTCTTAGGGCCAACATTAGTTCTCGAGCGCCAGTCCCATCGAGGGTGTAG
GCTCGAGGCCTAACAGTTCTCACCCTCAACTTCGTTACCCAAAACCTACAAAAGATTGCATGAACAATCACTGCTAGTAG
CTGGTACTAAGACCTACATCACGATAGAGATGTAAAGTGCAACATGAGTACCCAAACAAAGGTACTAAGTAGGCATCAAA
GGTTAACTTAGAAAGAAAGTTAAAACCACTCTCAATATACAAAATCTAGGCATAAAAAAATATCCAAGCGGATATGTTCG
AAAGTAGATGAGCATACCAAAAATAAATCTAAGTACAGTGCAACTAAACCTAACTCAACCCTCATAATACTAGAAGGTAC
ACTCATGCACAAATTTATATAAATCACGAACAGACCCCCAAATGCTTGAGTGGAACACAAAATAGATAAATGTACTAAGA
GAAGAGTATCACGAACCAAAAGTTGGGCTCCAAGCTCAAGTACTCATTATATCCAGTAAACTCCAAGCCTAGGTAGCAAG
AGTAACAATAAATCTAAGCCGCCCTACCAACCAATCCACTCCTAGGGGCATAAGCAACCTAGCTAGAAAAATTTATCCAT
GAGCGTGTCGATCCAAAGAGGGGCTTAGGTATCAAGGTTGCCCAACTAGGCATTCCACTCCTTGGGGCATAAGCCTTCAT
ACGAACAAGCTTGACCCGGGGGCATGTCATTTTTTATGAGCATCTCAAGTAGGCTGTAAGAAACAGTGGATCAACATCCA
CTCACAAAAGATCACAAAAGGTTCGAAGCTTTAATTAACCTAATCCCAAGAAAGCACACAACCTCAAGTAACATATCGGA
GCCGTAGAGATAACGAGAGAAGATAGAAAATCTGCGAAGCTGCAAATATGTGTAGATGAAGACTCATAGTATTAGACTCA
TCTCTTCTATGCAAGTGTACGAACACTTAGTCCATTAAAATTGACATTTGGGAAAAAAAGCTACAAGGCTTGCGAGCCTA
AGGAAACACTAGTCTATCATAGACTACGGCCGGACATGCTTCAAATAATAGGTAATATCACAAGTACTTTACAATAGCAT
GCAACAACACATATAAACCCCTAGCTATCATTGTACTGTGCCCGAAATGATACCGATAAACTCTAGTTACCCACCCGTAT
TCACTCAAATGATAATGAATTTACATAATTCATTTTACTCTACAAGGAAAAGAAGTTGTAGCTTACCTCTAGTGAGACTG
CATGCACTCCAAATAACAAGGTCAGAGCTTTACCATTCTAAACGGCTTATGAATGGAGTGACGCTATCAAGAATAGGATA
AAAATGTTAGTACAGTTGTTAAGAAATCAAAATGAATAAAACAAAATACACCAAATCATTTATCATGCAATTACAACAAT
AAATAATAAACCCAGGTAGCATAAAGACTTGAAAACTAACCTCAAATAGAGGTTCTTCAAGGCTTTTAATACTTAACCCA
AGTATCCAAGATCCCAACGATCACGCACGACTTCAAATTACTCAAATGGGAGGTCACGTGGAGGAGAAATCATCAAATTA
ATCACCAATAATAGATGAAATTCATGACTAAATATTCATCAAAGTACATGTCGATGACCGCTTAAGCGGCCACTTATGTC
GCTTAACTGACGTACTCAAAGTGTTCGGCCTCACTTTTGCGATCTTGTAGCCGCAAAAGTGAGCTTCACTTGAGTGAATC
CAAGCGACAAATGTAAAACCAAAGTTTCTTTAGTGACAAACACCTAGTTTGCGGGCCTTGCTTAAGCAAAGAACTGGTCA
GAAAAGCGATTGCAGGAGAACTCAGGCACAAGAATACTCACTGAATTTCCTCGAGCTTCTCTCGGTGGATCGGGATTGGT
TTGGAACATTATTCACACATATAAGATATGCAAACTAATCAAAATAAACAATACAAAATTAATTGAGTAGTCAAAACCTC
CATAAGAGTTCATATATACATATAATGGGTCCCACACCAAGCTTTATTTTAAGCCAAAATCCAAAAAGGGGCTCGAAATT
AGCCTATATGTCTTCAGATCTAAATGAAAGGTTGGTCTAGATAAAACTCAACATTCCAGAACTTATCACGCTGACATAAT
TCTCATCCGAGCTCGATTACATAGAATGATTACTAATGTCAATCTTTGACCTTAACTTGGAAGTTAAAATGCCTAATCAC
ATATACTGGCACTAAAAGCATTATGAGTCAGGTCAACCATGCTAGTGGCCTAAAACAACACTCCCATAGCTAATTGAAGG
GTTAAAAATTGGATACTGAGGTCATCGTCTTGAACTTTGGATTAAATTTGACCATTTTAAGATTAAAAAAAACTCCAAAA
TACTAAAACTCGCATAAAACCATGTGAAAAAATAGGTTACCAAACATTCAGCCCTAGCAAGTCATAAATTACTTGCAGTC
ACTAAAGGAATCATCTAAAGGGTCATTTGGTACAACGATTAATAATGCAGGGATTAGTAATACATTGATTAGTAAGCCAA
GGATTAATATTGTTGGGATTAGTAATGTAGGGTTTATTTTTATCAAGTGTTTGGTTCATTTTTTCCCTCCTCATTTTTAT
TTGTATTAAAACTCTATAAAAACTTTCTTCTCAATTATACCCTTGAATTATATAATTGAGTCAACATAGATAATTGTTGG
ATATTTTTTTTATGTCCTTCTAACTAACTAAGAGAAGAACATTTTTTGTCATATTTGAAATTATTAATTGAATTATTTGA
GGATAAATAATTCCATCATAATAAATTGATCACTTACAAAAATGTAAGTTTTCAATTACAAAAATATAAATCATCTACTT
TTAAAACCGGAAATTCGGTAATAATAGTAAAATTGAGTAAACCATCTTCATTTACACATAAAAATTGCAAGTTGTAGTTT
CAATATGTATGCATATTTATAAATTGTTCAAAATAAAAATATTATATTTATATGTGTTTGATTAAGATCACATGGTGATA
TATTTTTGTAATGACACTTGTAGTCATTTCTGTGTTTTTGCGTGCTTTTCATGTCTTACCCCTTCTTGTAGCTTCTATAT
AGCTTATGTGTGGTGCTGTGCTGGGTGGTACACTCCCCGAGGTGTTCGGTTGAGTTTGGTGCAAGTATCTTTTGAAGCCT
TAAGCTTGACATAGTTTACTTTAGTAAACATTCTGAGATTCTGATGTAGCATCGACGTTTCTTCAATTCCATCTTCTCCA
GAAGGGCCATTTTTTCTAAAGTGATGGTTTGTTTGGGTTTTTAAGTTGTCGTTTAGAGTTTGTGCGATTAAGCAGTTTTT
CTCAAAATGGAACTTGGGGCAGAGTTTCATGGTTAACGTGCTCAAAATCAAATTTTGTTACCGTGGTTAGCTCTAAAATG
CCATGTTTGGTCTAGAATGACCTTTAGTTTTATTCGCGAAGGTGTCGGGTGAGTTAAGCTTGTTTGGTGTTTTTTGTGGT
TTCTTTGTTAAAGTGTTGACTTGTAACACCCAGGATTTGGAGAAGGGAAAATATTCACTTCCTTAGCCGACTAGGCAAAG
TAGGGTGCAGGCACTGAGTCACTTGGTGATGCGCCAATTGGAACCTCCTTGCCTATTAGCATAATTCCAGCGTCTAGGAC
TCTGGAACATTAGGCGAGCCAAGTCAGGCTCTCCGTTCCATTCGGTGTGCTGCCAAGTTCCTCCTCTCATCGCCTAATTG
GCCTTGTTCCTAGGTTGAATCACTAAAAAATTCGGTGAGCTAAAGGCTCACTTGGCGAATCACTGAGTGGCCTTTGGAGA
GCTCCAACGTGTGTTCATCGTTGTTGTACTTTAAGGTCTTAAACTTCTTTTAAGATTATTTTAAATTCATTACTAAGTCA
TTTTACCGTTTATCTAAAGACTTATATAAGAGTCTTCCCACAAATTTCCCCAAATTAAGACCCATTCTCTCAAGAATGTA
TAAGAAGATCAAATCTCCTCTCCAAAAATATTTCTCTCTCTAGAACATGAAGAAGAAGAAGGATTCAACGTAGGGTTTCT
AGTCAAGTATCAATTCCTCCATTGAAGATAAGCATTTTTCTTTGAGGTATGATAGTTTTCATCCATGGATTCCTTCGGTA
TTGACCTTCTCCCTAATGTGCAACCTATTTCTATTCCACCTTACCGAATGACTCTGGTAGAACTTAAGGAGTTGAAAGAA
TAATTGAAAGATTTGTTAGATAAGGGTTTCATCCAACTGAGTATATCTCCATGGGGTGCTCAAGTTTTGTTTGTTAGGAA
GAAAAATGGTTTTTTTCGTATGTGTATCGATTATCGACAGTTGAACAAGGTGACCATAAAGAATAAGTATCCTCTCCCAA
AGATAGATGAATCATTCAACCAACTTCAAGGAGTAAGTTATTTCTCTAAGATTGATCTTCCATCGGCTTATCACCAATTG
AGGGTGAAGGAAGATGACATTTCGAAGATTACTTTTCAAACTCGGTATGGTCATTATGAGTTTTTGGTAATGTCGTTTGG
GTTGAATGATTCTCTGGCGGCGTTTATGGGTTTGATGAATAGGTTATTTAGACAATACGGTGACATATTTGTGATTGTGT
TCATTGATGATATATTGATCTATTTGAGAAGTGAGAATGAGCATATTGATTATTTGAGGATCGTGTTGCAAATTCTTAAG
TACCAACAACTCTTTGAAAAGTTTAGCAAATGTGAATTTTTGTTAAAGTCAGTATCTTTCCTTGGTCATATTGTTTTGAG
TAAGGGTATTGAGGTAGATCCTAAGAAGACGGATGCAGTCAATAGTTGTCCTAGACCTCGAACACCTTCAGATATTAGAA
GTTTTTAGGTTTAGCCGATTTCTATAGAAGGTTTGTTGAGAGATTCTCTTCAATTGCCTTTTCTTTGACGGCTCTAACTC
AAAAGAAGGCTAAGTTCATATGGTTCGAATTATGTGATAATAGTTTTCAAGAATTGTAAGATAGACTTACTTCCGCTCTG
TTGTTACCTTTATGAAAAGGGGATTGAATTCTGAGATGCAAGAATTATCTGTTCATATGACTTCTGTAGGGAGAAGCTTT
AATGAGGTCACATACTATGTTAACAAAGTGAAAGGGGTGAGGCGAGACAGTCAAGCTAAGGCATGGGCAAAAAGGGCCAA
GAACTTGGGTAACTTTCAAGGTTCTTATTCCAAGGGGTCTGGAAGGCCAACGCTTGCAGCCAAGCCAATTCAGTCCACTT
TGCCCGCCTCTACAGGTAGCTACTCGGTAACTTCATTTCATAATTTTTAGGATAATCAGGGAGTCACGCCTTTGATGTGT
GGCAGACCATCTTTTTATCGTACTTGCTACAATTGTAGTGAACCTGGGCATATGAGGAGAGATTGTCCCCACCCACATGT
GTTAGATTTCGTGTAGCAGAAGTTTAGAGCAATGGTACTCGCGGGGAATGGTAGTAATGGTTGAGGACATCCACAAGGTG
GGCGAGGAGGTAATTAGCGAGGTCGTGGAGGTAGTGGAAATGGTAACAGAGGTAGGAGTAATGTGCAACCAGGCAGGGAA
GTGGCTCGTCAAGATGATTTGGCTCAATGTTATGCTTTTTTAGGCAAGAATGAAGTGGAGGCGTCTGACACAATAATCAC
ATATACTATTCTTGTCTGTGACCGGATTACTAATATGTTGTTTGATCTTGGTTCTACTTATTCATATGTATCCGTGAGAT
TTGCCTCAGATTTTGATATGATTTGTGATATTCTTGATGCCCCTATTTGTGTTTCTACCCCAGTTGGAGAGTCAATTATA
GTTACCTATGTCTATCGTTCTATCCTATTTTTTATGGGATTTCAGACTTGGGATGATTTAGTTATTTTGGATATGATTGA
CTTTGACATAATCTTAGGCATGACTTGGTTGTCCCCCTATTATGTTGTGCTTAATTGTAATATTAAGTCTCTACCTCTAG
AAATACTAGGAAGGGAAAAATTAGTGTGGGAAGGAGTGTACAAGCCTAATCAAGCTAAGATTATGTCTTCCATTCGAGCT
AGTAAATTAGTAGAGCAGGGTTGTTTGGCTTATTTGGCTCATATTAAGGATGGTGAGATTAAGGTTCTATCAATTGGGTC
TATTCTTGTTGTGTCTGAATTTAGTTAAGTGTTTCCTAATGATTTCCTTGGTATGCCTCTGGATAGAGATACAGATTTTT
GCATTGATTTAGAGCTTGGTACGCGCCCCATTTCTATCCCTCCATATCACATGGCTCCGGCGGAATTAAGAGAGCTTAAG
GCTCAAATCCAAGAGCTTCTTGATAAGGAATTTATTCATTCCAGTGCTTCCCCATGGGGTACTCCGATTTTGTTTGTTAA
GAAGAAGGATTGTAACATGAGAATGTGTATAGATTACCGGCAATTAAATAGAGTCACTATTCAAAATAAGTATCCTTTAC
CTCGAATAGATGATCTCTTTGACCAATTGCAAGGGGAGAGATTTTCTCTAAGATTAATCTAAGATCCGGTTACCATAATT
AAAAATTAGATAGAGGATGTGCCTAAGATGGCGTTTAGAACACGTTATGGGCACTATAAGTTTTTGGTTATGCCTTTTGG
TTTGACTAATGCGCCTAAAACTTTCATCAATTTCATGAATGGGGTGTTCAAACCATTTCTTGATTCGTTCATTATAGTTT
TATTGATGATATTTTGGTTGATTCAAAAAGTAAAGAACAACATGCCAACCATCTTTGTACTGTTTTGGTTGTTCTTGGGA
AACAAATGTTATATGATAAATTTTCAAAGTGTGAATTTTGGTTGATATCGGTTGCATTTTTGGGGCACGCAGTTTCAAAA
GAAGGGGTAATGGTAGATCCTCAAAAGATTGAGGCGGTTAAGAATTGGGTTCGACCTAGCTTTGTGATGGAAGTGAGGAT
TTTTGTGGTGCTCGCAGTTACTATCATCGGTTCTTTAAGAATTTTGTTTCTATTGACACTCACTTTACCAATTTGACCAA
AAAGGAGATACCATTTGAATGGACTGCGAAATGTGAGGAGATCCTTTAAAAACTCAAGACTCTCTTGACCACCACGCCCA
TTCTAGCATTACCGATGGAACGTAAAGACTTTATTATTTATTGTGATGCTTCACATTCTATTTTGGGTGTTGTGTTGATG
CATGATAAGAATGTTATAGCTTATGCCTCCTGCCAATTGAAGGTGCATGAGAGGAATTATCCAACGTATGATTTAGAGTT
GGAAGCGGTAGTGTTTGCTCTTAAGATATGGCGACATTACCTCTATGGGGTCAATTGTGAGGTATTTACTGATCACCATA
GTTTCCAGCATTTGTTCACTCAAAAGGATCTGAATTTGAGACAACGAAGGTGGATGGAGTTACTTAAAGATTATGGTGTG
ACCATTCAACATCATCCGGGCAAGTCTAATCGGGTGGCAGACGCTTTGAGTCAAAAAACAGGGAGTATGGGTAGTTTAGC
TTGCTTAAGTAGAACCAAGCGACGTTTGGCTAAAGAAATCTAGACCTTGGAGTCTAAATTCATACAGTTGGGCATCTCAG
AAAGAGGTGGGTTGTTAGCTAGTATTGAGGTAAGGGCCACATTCATTGAAGAGATTAAGGCCAAATAATTTGAAGATGAG
AATTTGGAGGAACTTAGAAGGAAGACTGTGATTGGTAAGGTACAAGAGACCACTCTTGATGCGGATGTTGTGCTAAATTT
TAAAGGGAGAATATATGTTCCTAGAGTAGATGACTTGATTGAGACAGTGTTGGCAGAGTCTCATGGTTCGCAATATTCTA
TTCATCCGGGTGTGACCAAGAAGTATAGAGATTTAAAGCGAATTTATTGGTAGCCCGACATGAAGAAAGACTTAGCGGAG
TTTGTGGCGAAGTGTCAAAATTGTCAACAAGTGAAATATGAACATCAAAGGCCTACGGGTTTACTTCAAAGAATGTCAAT
TTCGAAATGGAAGTGGGAAAGAATAGCCATGGATTTTGTGGTTGATCTTCCCAAGAACTTGGGGAAGTTTCATTCTATTT
GGGTAGTAGTGGATAGATTGACTAAGTCACCCTATTTTATTCCGGTAAGAATAGATTATAATGTTGAACAATTGGCTAAA
ATGTATGTGAAGGAGATAGTGAGGTTNNNNNNNNNNNNNNNNNNNNNNNNNNNNNNNNNNNNNNNNNNNNNNNNNCACAT
CCATGTTTTGGAAGAAATTGCATGATGTGTTAGGCACACAACTCACTTTTACCACTGCCTTTCATCCACAGACAGATGGA
CAATCGGAGAGGACTATTCAAGTATTGGAAGACATGTTGTGAGCATGTGTGATTGATTTTGGAGGACATTCGGATAAGTT
CTTATTTTTGTGTTATTTTTCTTATAATAATAGTTATCACTCTAGCATTGATATGGCACCATTCGAGGCACTCTATGGGA
GGGGATGTAGATCAACCATAGGATTGTTTGAGGCTGGCGATGTGAAGCCCTAGGGGGTTGTTTTAGTGAAGGATGCTCAA
GATAAGGTGAGGAGTATTCAAACTAAGCTTCTAGAAACCTAGAGTAGACAAAAGAAGTATGCAGATCGTAAGGTAAGAGA
CATGGAGTTTGAATCCAGTAAAAATGTTCTTCTTAAGGTATCACTTATGAAAGGGGTGATGAGATTCGGTATGAACGGTA
AGCTAAGTCCAAGATACATTGGTCCATTTGAGATTCTTGAATGTGTAGGACCGGTAGCTTATAGGTTGACTTTACCTCAT
AATTTATCAAGTGTTAATCCGGTATTTCATGTATCCATGTTGAAGAGGTATCATGGTGACGGGGATTATATTATTTAGTG
GGACTTAATTGTGTTAGACAAGGACCTTCAATATGAGGAGGAACCGATTGCAATTCTTGATCGTGATATGCGTAAGTTGA
GGACCAAGGAGATTAAGTCCGTGAAGGTTCAATGGAAGCATCGTCTAGTTGAAGAAGCTACTTGGGAAACCGAGAGGGAC
ATGCGAGACAATTATCTCCAATTGTTCGTCGAATCAGGTACTACTTCATTCTTTTCTTACCCTACTTTTCCTAAGGTTTT
GTCACTCGGGGACGAGTGATGGGTAAATTGGTATCTATTGTAACAACTTATGCCCGTCGTTATAGAAAATCAAACGAGGG
AAAATTTGGGGACAAAAAACTTTTTCGTAGTATTTGGATTTTTCCCAACCTATTCCACATTTGCATGAAATCGGAGTCCT
TAAGGTGTAGGGAAATCTTGTAGCAATCTAGTGATTTAATTATGAGTTTGATTACATGAGGTGTTAGATAACTCTTTAAG
GAATCCGTATGACTTTACGAAATGGAATTCGGGTGAGTAGAACTCCTGGAATTGATCTTAGCGTAAAGGGTATTTTCTAA
GAATCGTAGGTTAGAAGGGTGTTGTGAAATGGGAAATTTGGAATTCCTTAAATTGCTTTCTGTCTCGCAAATGTTGCCTC
GAAAGGGATTTTTGCCTCTTTGGCGGGGCCGCTGTGGTGAGGTGGTGGTCGTTGTGGTGGGCCCAACATGAATTAAAGTC
CTTAATAAACCCATAAATGACCTTATTTGGCACTTTTCAATTTTTAGAGCTAAGGAACGAAGTCTAGGCGACTCCTACTC
ATTTTTCACCATTCTAGAGGATAAAGGTAAGCTTTTCACTCCCCGAATCCATTTTTTGATCCGTAGAATGTAGTAGAATG
GGTGAATATTAATGGGGAAGGGTTTTGTTAGAGATTCTATGGTGGAAATAGCCCTATATTGGATGATTTGGATCATGAGT
TTGATATAGGGTTCAAAGAATTGTTATAGCTTTGGGTAATTAGCAATTGTTTGTTGATTCCCGTGTTATTGTGATTGTTT
GTAGACCAAGAACAAGCCGAACGAATCTAGAAAGGAAAGGATCAAGTTTCTTAAGGTTTCGTGCTTGTTTCGAGGTAGGT
GATGGTTTTGATTCTATGATTGTGTGATGTATTCTTGTTCTTGCTTCATTATGATACTTGTATATGTATGAATGTTGCAT
TATTGATCACACTTGTTGTAAATGAGTCAGATGAATTATTATTGCCATGAAATCATGACTTGAATGTATGATCTTAGGAC
ATACTTGTGTTTGTGATTGTGGTGTGTGAATGGGATCGGTTGCCACGTTCCGGCATAACTTACTTGGATCGGTTGCCACA
TTTTGGCATAAATATGGGATCAGTTGCCATGTTCCGGCATGCTAACAGTTTGGGTTTAGGTCCCATGGGAGGACCAATGA
TTTGATATAAAATGTGAAGTTGCTTATTCTTCGTAAATGTTGATAATGTTGTATATGTTGATATATATGCATGAGATTAT
ATAATTGTTTGACTTGCTTATGTTGCACTAGTGGGATAGCCGTTTGATCCTACCAGTACATTGTGGTTGTTTAGAGTTAC
TGCACATGCTCTTATTTTTGTTAAGTACAGGGCATCTTCAGGTGGCTACTGACAAATCTTGCTTAGGAGATCAATGATTA
TTTCTTCGAAATCATGGGTGAGACAATTCTTCCGGGCTTCCATATGATTATCTTTCGTCTATGTCCACCATTTCCAGACT
TAGACAATTGTTTAGTTAGTTGATTAGTTCATTAGTTTGGGTTGTATCCCTTCTTGTTTAGACTCTGTTCATTGTTAAAT
GTTTTGGTACATTGGCTTCCAAGTTCTAGGTTATTATTCCGCATAGTTAGTTTATTATTGTTAGACTTTTGTTGGGGTTT
ATGGGAACTCCCTATTTATTTCCTTAGTGTTGACTTAAATGCCTTAGTTATTGCTTTAGTTGCTTGGTTTGGGTTGTAGT
AGTGGTTCTCCCACCGGAGAATTAGTGGGGGTGCCAATCACGACGGTCTGGTTCGTGACAAAGTTGGTATCAAACCCTAG
GTTCGTTGATTTCGATGTAGCAAAACAATTCTGGTAGAGTCTTGCGGAACGGTACGGGGACTCCCTTACTTTTCTTCAAG
AGGCTATAGCACTTTAGAAAATCTCTCTATTTTCTCTTGTCTCCTTTTGTGCTATGACTTGATTCCAATTGGTATCTGGT
GATTCAAATTGGTATCTAACCTCCTTCACTCTTATGTCCGCAGATGGTTAATACTAGGTATAATGGTGTCAGGCCCGTAG
CTCCCGTCAATGCTCCAGCTGAGAAATTTACAGCCAGAGGTCACGTTCGAGGTAAGGGTAGAGGTCATTGAAGAGTACCG
CCTTCTGGACATGGGGCTCATGTTGAGAATGCTCATGTGAATGAGAACCCTCTCATGCATCATGAGGAAATGGAAGAAGA
AGTTGAGGTTGAGAATGTTGAGAAAATTAAGGAAGTTGGACAAGAGAAAGAGGTGCAGGCTGAGGCTATAGGTATTCCTT
CCATCGATCCGGTGTTAGCTCAACAAATCATGTCGTTCTTGAAGGGATTGGCTGGTCCTGGAATGCTTCCATCTGTTCAG
ACAACTCAAGCTCCTGCTAATCCTCCTATTGCTAGCTCTGCGCCCAAGACGGGTGGAAATATAGGTACTGATGCTTTATT
CCATCCTTTGTTGGGTTCTGTTATCACTGGTAATGAGCATGGCATATTGACTAAGTTTCTGAGGCTTAAGCCTCCGAAAT
TTCTTGGTTCCGAAACTGAAAATTCTTATGAGTTTATCTTAGATTGCTATGAGAGGCGGCATAAAATGGATATTGTTCAC
CAACATGGGGTTGAGTTTGTGTCTTTCAAACTTCAAGGTAAGGCCAAGCAATGGTGGAGAGCACATATGGAGTGCAGGTC
TTCTACTTTACCTCCACTTACTTGGACCCAATTTCATGATCTGTTTCTAGAAAAGTATGAGCCCAGAACTTTGAGGGATC
GCAAGAAGGAAGAGTTTATGGCTTTAGAGCAAGGTGGTATGTATGTGGCTGCTTATGAGGGCAAGTTCCATGCTCTATCT
AGATATGATATGCAGTTGGTTACTACTTAGGAGAAGAGGATCTGGTTATTTATTAGGGGATTGAAATATGAGTTGCAAGT
ATTCTCTGTTCGTATGATTTCTGCAGGCAGGAGCTTTAATTAGGTGACAGACTATGTTAAGAAAGTAGAGTGGGTGAGGT
GAGACGCTCAAGCTAAGGGATGTGCAAAAAGGGCCAAGAACTACAGTAAGTTTCAATGTTTTTATTCCAAGGGGTCCAGA
AGGCCAACGCTTGCAACCAAGCCAATTCAGTCCGTTATGCCCACATCTACAGGTAGTTACTCAAAAACTCCATCTCATAA
TTTTTAGGATTATCAAGGAATCGCGCCTTCGACGGGCGGTAGACCATTTTTTTATCGTATTTGATACAACTTTGGGGAAC
CTGGGAATATGAGGAGAGATTGTCCCCACCCACATGTGTTAGATTTCGTGCAACAGTAGTCTAGAGCAGTGGTACCCGCG
GGGAATGGTAGTAATGGTAGAGGACGTCCACAAGGTGGGTCAGGAGGTAATCAGCGAGGTCGTGGAGGTAGAGGAAATGG
TAACGGAGGTAGGGGGTACGCGCAACAAGTCAGGGAAGTGGCTCGTCAAGATGATAGGGCTCAATGTTATACTTTTCCGG
ACAAGAATGAGGCATAGGCATTTGACGTGGTTATCACACGTACTATTCTTGTCTCTGACCAGATTTATAATGTCTTGTTT
GATCCGAGTTCTACTTATTCATATGTATCCGTGAGATTTGCCTCAGATTTTTGTATAATTTGTGATATTATTGATGCCCC
TAATCGTGTTTCTACCCCAGTTGGAGAGTCAGTCTCTGTTACCCATGTCTATCATGCATGTCCTATTTTGTTTATGGGAT
TTCAGAGTTGCGCTGATTTAGTATTTTGGATATGATTGACTTTGACATAATCTTTGGCATGACTTGGGTATCCTCCTATT
ATGTTGTGCTTAATTGTAATACTTAGTCAGTAACTCTAGAAATTCTGAGAAGGGAAAAATTAGAGTGGGAAGGGGTGTCA
AGCCCAAGCAAGCTAAGATGATATCCTCCATTCGGGCAAGTAAATTAGTAGAGCAAGGTTGTTTGGATTATTTGGCTCAT
ATTAGGGATGTTGAGATTGAGGTTTCATCCATTGGGTTTATTCTTGTAGTTCTTGAATTTAGTGAAGTGTTTCTAATGAT
TTGCCAGATATGCCTCCGGATAGAGATATAGATTTTTGCATTGATTTAGAGCCTGGTACACTCCCCATTTCCATCCCTCC
ATATCGTATGGCTCCGGCAGAACTAAGAGAATTTTAAGTCTCAAATCAAAGAGCTTCTCCATAAGGGATTTATTTGTCCT
ACGGCTTCCCCATTGGGTGCTCCAATTTTGTTTGTTAAGAAGAAGGATGGTAGCATGAGAATGTGTATATATTACCAGTA
ATTAAATAGATTCACTATTCGAAATAAGTATTCTTTGCCTCGAATAAATGATCTTCTTGACCAATTGCTAAGGGAAATGG
TTTTCTCTAAGATTGATCTAAGATCCGGTTACCATCAATTAAAAATTAGAGCAGAGGATGTGTCTAAGACGGCGTTTAGA
ACTCGGTATGGGCACTGTGAGCTTTTGCTTATGTATTTGGTTTAACCAATGCGCCTGCAATTTTCATGAGGTTGATGAAC
GAGGTGTTCAAACCATTTCTTGATTCATTCGTTATAGTTTTCATAGATGATATTTTGGTTTACTCGAAAAGTAAAGCAGA
ACATGCCAACCATCTTCGTACTATTTTGGGAGTTCTTGGGAAACAAAAGTTATATGCGAATTTTTTAAAGTGTGAATTTT
GGTTGTGGCAATTTCGGGGCATGTAATTTCAAAAGAAAGGGTAATGGTAGATTCTCAAAAGATTGAGGCGGTTATGAATT
GGTTTGGGCTTAGTTTTGTGGGGCTTGCTACCTACTATCGTCGGTTTGTTAAGAATTTTTTTTCTATTGCCAGTCACTTG
ACCAATTTGACCAACAAGGAGATACCATTTGAATGGACTGCGAAATGTGAGGAGAGCATTCAAAAGCTCAAGACTCTCTT
GGCCATCGCTCCCATTCTAGCATTACCGATGGAAGGTAAAAACTTTATTCTTTTTTGTGATGCTTCACATTCTAGTTTGG
GTGTTGTGTTGATGCAGGATAAGTATGATATAGCTTACGCCCGCGTCAATTGAAGGTGCATGAGCGGAATTATCCAACGC
ATGATTTAGAGTTGGCAGCGGTAGTGTTTGCTCTTAAGATATGGCGGCATTACCTCTATGGGGTCAAGTGTGAGGTATTT
ACTGATCATTATAATTTGCTGCATGTGTTCACTCAAAAGGATCTGAATTTGAGACAACGAAGGTGGGTGGAGTTACTTAA
AGATTATGATGTGACCATTTAATATCATCCGGGCAAGGCTAATGTGGTAGTAGACACTTTGAGACGAAAAGCAGTGAGTA
TGGGTAGTTTAGCTTGCTTAAGTATACCTAAGCAACCTTTGGCTAAAATAATCCAGACCTTGGAGTCTAAATTCATGCAA
TTGGGCATCTCAGAAAGAGATGGGTTTTTAGCTAGTATTAAGGTAAGGTCGACGTTCATTGAAGAGATCAAGGACAAATA
ATTTGAAGATGAGAATTTGGAGGAACTTAGAAGGAAAACTTCTATTGGTAAGGCACAAGAGACCACTCTTGATGTAGATG
GTGTGCTAGATTTTAAACGGAGAATAAGTGTTCCTAGAGTAGATGACTTGATTCAGAAAGTGTTGGCAGATTCTCATGGT
TCACAATATTCTATTCATCTGGGAGTGACCAAGGTTTATAGAGATTTGAAGCAAATTTATTGCTGGTCGGGAATGAAGAA
AGACTTAGCGGAGTTTGTGCTGAAGTGTCAAAACTATCAACAAGTGAAATATGAACATCAAAGGCCTGCAGGTTTACTTC
AAAGAATGTTAATTCCGGAATGGAAGTGGAAAAGAATAGCCATAGATTTTGTGGTTGATCTTCCCAAGACCTTGGGGAAG
TTTCATTCTATTTTGGTAGTAGTTAATAGATTGACTTAGTCAGCCCATTTTATTCCGGTAAGAATAGATTCTAATGCTGA
ACAATTGACTAAAGTGTATGTGAAAGAGATAGTGAGGTTGCATGGGGTGCCCCTCTCTATCATCTCAGACCATGGTACCC
AATTTACATCCAACTTTTGGAACAAATTTCATGATGAGTTGGGCACACAACTTAATTTTAGTACAGCCTTTCATCCACAG
ACGGATGGACAATCGGAGAAGTATTCAAGTATTGGAAGACATGTTGAGAGCATGTGTGATTGATTTTGGAGGACATTGGG
ATAAGTTCTTACCTTCATGTGAATTTCCTTATAACAATAGTTATCACTCTAGCATTGATATGACACCATTTGAGGCACTA
TATGGGAGGGGATGTAAATCACCCGTAGGATTGTTCGAGGCTGGCGATGTGAAGCCTTTGGGGTTGATTTAGTCAAGGAT
GCTCAAGATAAGGTGAGGAGTATTCAAGCTAAGCTTCTAGCAGCCTAGAGTTGAAACAAGAAGTATGCAGATCATAAGCT
AAGAGACATGCCGTTTAAATTCGATGAAAATGTTCTTCTTAAGGTATCACCTATGAAAGGGGTGATGAGATTCAGTAAGA
AGGGTAAGCTAAGTCCAAGATACATTGGTCCATTTGAGATTCTTGAATGTGTAGAACCAGTAGAGTATAGGTTGGCTTTA
CCTCCTAATATATCAAGTGTTCTTCCGGTATTTCATATATCCATGTTAATGAGGTATCATGGTGACGGGGATTATATTAT
TAATTGGTACTCAATTGTGTTGGACAAGGACCTCCAATATGAGGAGAAACCGATTGCAATTCTTTATCGTGATATGCGTA
AGTTGAGGACCAAGGAGATTAAGTCTGTGAAGGTTCAATGGAAGCGTCGTCCAGTTGAACAAGCTACTTAGGAAATCGAG
AGGGACATGTGAGACAAGTATCCCCAATTCTTCATCGAATCAAGTACTACTTCATTCTTTCCTTTGCCTACTTTTCTTTT
GTTTTTGTCACTCAGAGACGAGTGATGGGTAAATTGGTATCTATTGTAATGACATGTTCCCATTTTCATAGAAAAACCAA
TGCAGGAAAATTTGGCGTCGGAAAACTTTTTTGTAGTATTTGGATTTTTCCCAACCTATTCCAGATTTGGAGGAAATCGG
AGTCCTTAAGGTGTAGGGAAATCTGGTAGCAATCGGGTGATTTAATTGTGAATTTGATTACATGAGGTGTTAGATAATTC
GTTAAGGAATTTGTACGACTTTACTGAATGGAATTCGGGTGAGTAGACCTCTCGAAATCGATCTTAGCATAAATGGTATT
TTCTAGGCGTTGTAGGTTAGAAGGGTGCTGTGAAATGGGAAATTTGGAATTCCTTAAATTGTTCTTTGTCTCGCAAATGC
CGCCTTGGTTGGATTTTTTTGCCGCTTTGGTGGGGACACTGTGGCGGGGTGGTGGTCGTTGTGGCTGGCCCGACGCAAAT
TAAAGTCGTTAATAAACCCCTAAACGACCTTATTTGGCATTTTTCAATTTATAGAGCTAAGGAACGAACCCTAGGCGACT
CCTACTAAATTTTCACCATTCTTGAGGCTAAAGGTAAGTTTTTCACTCCCCAAATCCGTTTTTCGATCCGTAGAACGTAA
TAGAAAGGGTGAATATTCATGGGGGAGGTTTTTGTTATAGATTTTATGGTGGAAACAACCCTATATATGATGATTTGGAT
CATGAGTGATCTAGGGTTCATAGAATCGTTATAGTTTTGGGTAATTAGCGATTGTTTGTTGATTCCCGTGTTATTGTGAA
TTTTTGTTGACCAAGAACAAGTGGAACGAATCTGGAATGGGAAGGATCAAGTTTCTTAGGGTTTCAAGATTGTTTCGAGG
TAGGTGATGGTTGTGATTCTATGATTGTGTGATGTATGCTTGTTCTTGCTTCATTATGATACTTGTATATGTATGAATGT
TGCAATGTTGATCACACTTGTTGTAAATTAGTTAGATGAATTATTATTGTCATGAAATCATGACTTGAATGTGTGATCTT
GAGGAAATACTTGTGTTTGTGATTGTGGTGTGTGAATGGGATCGGTTGCCACGTTTCAGCATAACTAACTTGGTTCGGTT
GCCACATTCCGACATCAATATGGGATCGGTTGCCACGTTCTGGCATAAATATGGGATCGGTTGCCACGTTTCAGCTTGCT
AACTTTTTGGTTCCATCAGGTTCTACGGTGTGCCTTTGCTATCGTTCAAGTCTTAGTTCGGTAAAGTTCTGGATTGTATT
TAGTCATAACTTTGGTATCATTTGCTATTTTTTTGTCCCGTCATGCTTATGGATGTCCGTTTGGGTTAATTTTGTTTCAA
TTATGTATGAGTGTACCTTTTGGGCTTATGGGACTCTAGTTAGGTTATGGTGAGCTACTTTACTTTATCCTTTCGCTTCT
TGTTAGATTATTGAGGCTTATGATAAGGCTTTTTGCGATTGTTCCTTTCTTCTGCCTCCTTGATTACTTTTACTTCTCAC
TTTACTTTATCTATTTAATTTCAAAGCTCAGTCGTTGTTTGATGGGTAGTAGGTGCCTATTGTTTTTGTACTCATGCTAC
ACTCAACATCTATTTTTGGTGATGCAGATATGAGTGTGAGCCAACAATATTGATCTTGTGCATAGTAGTTTCATAATCGG
AGATCAAGGGTTAGCTAATGGCAGAGTAGTTTGACCTATCTTCATTTGTATGTAAGTTTGACTAGTCTTTTTATTCGTAA
CAAGTGTGTACCTATTTTTCTTATTTTCGATATTGTACTCATTTTTGTGGCTTTGTTCCATCGTCCACTAGGTCATCTGA
TTTGATCATATATTATTAGCTAAAGTTATGTCATTTCTTATTAGGTAAAGTTATGTCATTTCTTCCCAAGAGTCGTTTAT
TTCCTTATTAGGTTGTTATTTTTCGTCAATTTAAGGTTTCTGCCCATTAAGATAATTGCTTGTCATTCCTGGCTATGTGT
TAGCTTACCTACAAGTGCGTGTTAGTAGGTGCCATCATTACTTTAAGTTTTCAAGTCGTCTCGATCTTTTAATACAAAAG
ACTAGTAATAAATATACAAAAGGAGTTTATTCAACCATGACCTTTTAAATTTTTGTTTATCTTTAATAAAAAGATATTTA
GAAAATTACATGTCGCAAACACAATAAAATCATTTAGACTGCGCAAAAAAAAAAACTATTTTGAAATATATGTTATGTGT
GGGAGAAATGATTTGTCCAATCAAATTTTATAAATTTATGGACATAAAATAAAAATACACAAATTCTTATAACCGAGTAA
TCAACTTACTAAAGTTAATTATATTATATCAATAAAAAATAATAATGTTATTTGGATGAGTGAATATTAATCAATGATTA
CTATTTCTATTCTTTTTTTCTTGAGATATATCATCTTGTTATTATTTTTATACTCCATTTTAGGTATGTTCTGATCATTT
TTGATAATTTACTTTTAGAGTATAACATTGTTATTTCTTTAACAAAACCTACTCTTTTTTTTTATCTTTAGTAGTAAATT
AATAAGAAAAGCTTGTATCGCAAATTTAATCAAACCATACATCAAATGATATTGGCAAAAAATGTATATTGTGTGGGTGT
GTATGTGGGGAGGGGGGAGGGATTTAAGCGATAATAACTCAGAAGGTCACTTATCTGTTGGTAATTATTTAAATCACCGG
TTAGGGTTAGGTTTAGTTATTTATTATTGCATTGTAAATTGGAAAAAAAAAAGTAAAAAGGATCTTATAAACTAAATAAA
AATCCATATTGTATTATGCTCCTTCAAATCTTAATAAGGTGACTTCTAAAAAGATATAATCAAAGTTGAGTCACCTTCAT
ATTACAAAACGAAAAAATATAACTATTTGACAATTATCTATAATTGAGTAACTATTATATCTTAGAATTTAGATAATATA
CTAATTTAGACAATCTTTTAAATTTCATCACTTTTATATTTGGCAAATTTACATCCCAAGTTCCTCACCTCACCTCACCC
CGAAGAATTAACATATTTTCCACCCATTTCAAAATTTTCCTACTCGTGAAAGCCTATTGCAAAACTCCAAAGCAAAAAAA
AAAAAAAAAAAACCATTCAACTCATCAACTCAAATATTCTAATTCCTTCAAAGTTCAAATCTCCTCAAAGAACGACACAA
TTATTTTCTTGATTCCATCTGAAAAGAAAAAAAAATTGTATTTTTTGTTTTTCTCATTATTTCAAAGAATATCCTTTTCT
TAAAAATCTATAAAATCATGTTTTTTACATTTTAATTTAGTTTTATTTTCATAAAGTTTAATCTACGAAAAACCCTGAAA
CAAAAAATAGAAAGCAGAAGATGAAGATATTTGGGAATAAGACTCTTATTATATTCCTTTGAAGAAACGAAATTACATCT
GAAATTTATAAGCCAAAAGTTAACAAACTTCTCCAGAAAATAAGCTAAACAACCTGCTCCTAAAATAGCTCCTAAAATAC
TTATTCAAACCTAAATAACATAACAGAAACAAAGACTAAGTCTTGCCAAGGCAAACCAGTAGATATTTAATTAAATAAGT
AAGATGCACTAATTTTCTATACTCCCCCATAGTGCATGCTTACGACTGCAAACTCCAAGAGTTCCTCTGAAAAATTCAAA
CTTAGTTTTTCCCAAGGCCTTTGTAAAGATGTCAGCAACTTGATCATTTGAAGATATGCCTTTCAATACAATTTCTTCCT
CCAGTACCTTCTCTCGAATGTAATGATGTCGTACTTCAATGTGTTTGGTTCTTGCGTGAAAAACTGGATTTGAAGCAAGT
TTGACAGCACTTTCATTGTCACAAAAAATTTCTACAGCATAGTCATTTGTACCAAAAATATCTCCAATTAATTGCTTTAG
CCATATACATTCTTGAGCTGCCATAGATGCTGCCATGTACTCCGCCTCTGTACTTGATAAAGCAACTGTATGTTGCTTCT
TACTACACCATGAGATGACAGCAGTACCAACACTAAAACAATAGCCTGAAGTTGAATAACGATCATCTACATTGCCTGCC
CAATCTGCATCGGTAAACCCTTTCAACAAAAAATCATCACTTTTCTTGTAGAGAAGCCCATAATCAAAAGTCCCGTGTAT
ATATCTCAAGATTCGTTTTGCTGCTTCTAAGTGAGGAGTCTTTGAATTTTGCATAAATTGCGAAACAATGCCAACTGCAT
ATGAAATTTCTGGTCTTGTGATAGTCAAGTAGATTAAACTACCAATAAGTTGTCTGAATCTCTTTGCATCTTTCAGCAGC
TTCCCTTCATCTTTCACCAGCTTGAGATGTGACTCCATAGGAGTTGCCTTTTTCTTTGACTCCCCCATGCCAAAACGCTG
TACGAGCTCCATAGCATATCTCTTTTGAGAAACAAAATACCCTTGATCAATCTTTTCAATTTCCAAACCCAGAAAACAAC
CTACCTCTCCAAGGTTCTTCATCTCAAAGCGAATAGACAGTTCATCTTTTAGCATAGAGATTTCGGCTTCATTATCACCA
GTAATAATCATATCATCCACATACAAAAGGACCAACAGGTGCATATTTGATTCTACTTTAATAAACAAACTAGAATCTGC
ACTTGAAACTTGAAACCCGCAAAAGATAAAGTATTGAGCAACTTTACCATACCAAGCACGTGGAGCTTGCTTAAGACCGT
ATAATGCCTTCTTTAGTCGACAAACATAATGAGGATATTGTTCTGAAACATATCCTTTTGGCTGCTCCATGAACACTTCA
CGACCCAGTTCTCCGTAAAGAAATGCATTCTTTACATCAAGTTGCCATAATTTCCAACCTTTGAAAGAGGCAAGAGAAAA
AATGGTTCTCAAAGTTACCATTTTTGCAACAGGGCTGAATGTTTCCTCATAATCCATCCCATAGCTTTGAGAAAACCCGC
GAGCCACAAGTCGAGCTTTACATTTATCAATGGTCCCATCAGACTTCCTTTTCAACCTGTATACCCACTTACAAGTGATA
GGATTGCAATTTTCTGGTTTTGGAACCAGCTCCCATGTCTGATTTTTGTGTAGTGCATCAATCTCTTCTTGCATAGCTGC
TTCCCATTCAGGACACCTTTTTGCTTCTTCAAAATTTACTGGTTCTTCATCCATTGTTCCTGCGAAAAGACATGAGGTAA
TAGTACACGGGTTTATTTGAACCTCATAATCATCAAGATGACTTGGCTGCCTTTTCTCCCTTGTTGATCTTCTATGGATA
TGCTCATCACCATCAAGGTTCGAGGTATTTGAAGCTGAGGATTCACCATTATCTTTTGAGGCTTCTAAATTGTGGCCTGG
ATACTCCATATTCTCTGCATCACCATCAAGAATGACTTGTTCAGTTGAGGATTTTTGTTCACAGTAATACGATGAGACTT
CATCAAACACCACATCTCTTGAAACAATAAATTTCCTTGTTTCTGGATCCATACACTTCCATCCTTTTCTGCATGAGTCA
TAACCAACAAAAACACATTTCTTTGCTTTCGGGTCAAGCTTAGTCCGGTTAGACTTTGGAACATGTACATAGCAAATTGA
ACCAAAAACTCGAAAGTAATTCACAGTTGGCTTGTTACCATATAAATTCTCAAAAGGAGATTTTTCCTTACCAGGCCATG
GAGGTAAGCGGTTTATCACATGGCATGCACATTGAAAAGCTTCAGCCCAAAGTTCTCGAGGTAGACTTTTGTCATGTATC
CAAGATACACTCACAGAGGCAAGATGAGCTAATTTCCTTTCGGAAACACCATTTTGCTGAGGTGTATTTGGACATGTCAT
TTGTCGCAAAATGTTATTTTTGTTGCAGTATTGAGAGAAATCCTCTGACATGAATTCTCCTCCATTGTCACTTCGTAAGC
ATTTGATCTTCACCCCGAATTCCTTTTGAACATCATATGCGAATTCGCTAAATTTGGACAGTGCCTCATTTTTCTCCTTC
AAGAATTTCACCCAAGTAAATCTTGAAAAATCATCCACCAGCACCATGACATAACGATTTCCACGGTAGCTTGTCGTTTT
CATTGGTCCCATTAGATCAGTGTGGACTAGTTCGAACATGGAGGATCTACGGTTGGATGACTTCATGAAAGGAAGACGAT
GCGACTTGCCAAACTGACATCCTTGACAGATTACATCCTTACGAACATTTTGTAAACTTGGTATGCCATCCACTAACTTC
TTTGAGGAGATTCGCTTTAAAAGTTGGTAGCTCAAGTGACCCAAACGAGCATGCCAGATTGTTGCACTATCAGTTTGGCT
TGTCTTTTTCACATATGCCTCCCCTGCAGACATTACAAATAAAGAACCTTTCCTCTCTCCAGAGGTAACAACATCAGCAT
CTATGGTTTTTACATTTGCAAGAACTTTTACATCATTTGGTCCAAACAAGACATATTTTCCAGAGTTTGTAATTTGAGAC
ACAGAAATTAAATTTCTCTTCAAACCTGGAACATGAAAAACATCATTCAGCCTGATAGCATTGTTGTCGTTAGTGCTAAT
CTTTATCACCCCTTCTTTTGCTACTGGATAAGTTGAATTGTCTGCAGCAACAATCACTCTCTCTCCCTTGTGTTGGCGAG
CTTCGGAAAGTAGTGAGTCATCTCCGGTTACATGATGAGAGCAACCTGAATCGATGATCCACTCTCTGCATGATTCATGA
TTGGAGAGAGCTTGTAGCAACTCAGCACTAGTCTTGTTTGTTCCGTCAATTTCTTCTGTTGTAAAGCATTGCTCCCATTT
TATTTCATCATCATCTTCCAGCTCACCTGCAATATTTGCTCTAGAAAGCTTTACTCGGCAATACTTCTTAATGTGCCCAA
TTTGGCCACATCTGTAGCATTTAATTGTGCTTTTATTCGGAGAACGTATGCTGTCAGATTTTCCTTTTGAGAAAAGAACG
TCCTCTGAATCCGAATTCTTTGCCATTTGTTTTGCTAGAGCCTCTTGGTTAGAAAGCAAGCTTTCTAATTCCTCAACTGA
CGGCTGTGTCGCCCATCCTTGGATTGAAGTGACAAAGGGGTTATATTCTTTCTTCAGTCCCCGAATGAGAAATCGCCGCA
GCCTTGCTTCACTAATTTTCTCATCCATGTCTAATTCTGAAATTTCAGCACAAATGCTTTTCACTCTCAGAAAATATTCA
GAAATAGACATGCCTTCTTGTGTTATGCTCGCCAACTCATTTTCCAACAGCTGTAGCCTTGCTGTATTCTTCTTGGAAAA
TATTCTTTCAAGTGTCTCCCATACTTCATTGGGTGAACTTACATCACGAACATGATCAATGAAGTCTTTGCTAATTGAGG
ATCTCAGAGCAAAGAGAGCTTTTCCACACTTTATCTTCCACTTTCTCCTTGGTTCAACATTTTCTGGATTATCAGCAGGA
ATAGCATCAACACCTGTAACTAAATCCCACAGATCTTGTCCTTGAAGATATGCCTCCATGCACAATCTCCAATAATTGTA
GTTCGTCCCTACAAGCTTCTCAATTCCTGATGTGGAATTGTTTCCTGCATTTGATAACTCCACAACTTCAAATACTGTAA
CCTGGCTCTGATACCATGAAACAAAAAATAGAAAGCAGAAGATGAAGATATTTGGGAATAAGACTCTTATTATATTCCTT
TGAAGAAACGAAATTACATCTGAAATTTATAAGCTAAAAGTTAACAAACTTCTCCAGAAAATAAGCTAAACAACCTGCTC
CTAAAATAGCTCCTAAAATACTTGTTCAAACCTAAATAACATAACAGAAACAAAGACTAAGTCTTGCCAAGGCAAACCAG
TAGATATTTAATTAAATAAGTAAGATGCACTAATTTTCTATAAACCCTTCATAAACCTTGATTTTTCATACCCTTTTTTT
GTAAATTAAATTTGAACTCATGGCTCATTTGATTCATTTAAACTACAAAAATGCAAGACCCAAAATTGCGCCATTAGGAT
AGCCCAAAATCTGGTGATCCACTTTCTATATCAAACCTACCCTAGATATTTCTTTCCTTGAGCTAATATTTTATAATTCC
GCCTCTCTGGTTTCTGATACCTCCATTCTTGATTTCTGTCTGTTTTTTGTTGTTTGTTACATCTCGATGGAGAAAAGTAT
TGAGGAGAATCCACTAGCATCACCTAATCATGAAACTCCAAGAACCGAAGAATTTGCAAATAAGAATGTTTATTTTTCAT
TAGTAAAAATTGAAGTTGAAGAAGAACATAAAGAAAAGGATTTGAATTTTGATGAACCAGTTTGGGTTGAGCCCAATTCA
TTGGTTACTTGTGTTGATTCTAATTCAATGGGTTTTTTGTTTCTTCTTAATCAGGGGCAATTAGAGCACATCAGCCTCCT
AGAAATTCAGCAGCACCACAAAGAATTACACCAATGGAAGTCAACCCTATTGGAGCTCTACCTCATTTCTCCTATCATTA
TGTTTCAACTCTTCCAGATAGCTGGCAAGTAGTCTCCCCATCCGGCCGACATGACCTACCCATTGACCCAATGATTCAAT
CCCCAAATGAACTTGTGATTGACCAAGATCATCCTTATATTGCTCGGAGACAACCACCGTGCATGTAGATTCAAGGGAGA
TTTTCTATCTTTCTCATCAAGAATTAGGGACATTACTTTCTTTCATAGTTTGGGTGGTTTTATTTATTTATGTATGATGA
GATAGGGTTTTACGCTAGTGCCTAACTAAACTTGTATAACAGTTTGAATGATGCTGTTATGCTTTAATGTTTTAATATGT
GCTTTTGCCGGGTTTAATCTTTTGATGTTACTGTATTGCTTTTAGTTTGGTTGGTCCGACATTTGCAATTATTTTACTAC
CTATCTTGCGACTTCCGGTTAGTGCCCTAGTGGGGCCTCATTCTCTCAATAATCTTTGAGCGATTGATTCAATATTGGCA
AATGATGATGAAAATATTTTGAAAATAGGGAAAAGGAGAAATTCAAAAGCAATCACTTGTCATGAATCGTACAATTTTCG
TTTGTTTTTGTGATTTACAAGCAGGTGTTCATTAACCTTTTATAGTTTTTCAAAGGTCATTTAGTTCAATTGATTGGCTT
GGAAAATAAACCTAGTTCCTCTAGACTATCCTCTTTGACCAAATATTTCTCCCTGCCCCTTAATATTGATCATAGTTAAC
TCCATTGAGCCTTAAACTATTTTTTTTGTCACCATGACTACTACTAATTTTGCTATTTCCACTTTATATTGACATGGGAG
ATCGAAATGTAACCATGTTATATTTTATGTACTAGTAAAGTTTTGATCTTTCTGATTAATTTAACGTTTGAATTATAAAT
ATTTCATACATTTAAAGAAACCTAATTTTTAATTTATTTTAGCATTGAACAATCAGTTATCTACAAAAACTAGTGTTTAG
ACAAAACATACAGATTAACTAGTTTATATATGGTGTAAATGAGAGGGGATTTAGGTAACAAAAATTTATATATATGGTTG
GTGTCTGTTTGTGTGTGCTGAGTATTAGATATTATGATCATTAAATATACAATATAAGTTGTGTGAAAAATACGACATAA
AAGAACCGCATGGTAGGAGTGTTAAGGAAAAAGAGGTAACTAATCTTGAGATTAATTTTATGATGAGATAATCGCATAAT
TGATCAATCAACTGAATGAGATGTTGGTTTCCGTTATTTTTTTTTGCATAGTCGCATAAATTTTTGTCAACTACCTTCAT
TTCAATTTAATTTTTCCTTTTTTGACTTGTTACAAAGTTTAAGAATTTATAAAAAAATTGAATCTTGTTATCTTAAATTA
ATGATATGTATGTACATAAAATAAATCAAAATTTAATCTTGGGGACTTAAAAATATTATGTGAGAAGTAGAGATTAAAGA
GTTGCTAAAAAATCAAAGAAACCGTCTTCGTTTATAAAGACTTAAAAGTAATATAAGATAAACAAATTGAAACAAACAGA
GTTAGACTCTAGTGACAAATGATATCCTACCATAGAGGTTTGTTATCAGTTATCATGTTTTTCTTACGGTAAATAAGTGA
GTTTTTGTGGATGCATACTATAGATAAACTTAAAACTTAATGATTTTCTTTTTACATATATGTAGGTTTGTTAAACAAAA
GAGCACCATAATACTATTGAGAACTATTAACATATATAGTAATTGACTTTTTTAATTGTGCAAGAATGGTATGTAGATCT
TTCAAGTGTAATATCAATGACAATATATTTAGTGTAATTCTAAAAATGGAATTTAGGGAGCGTATGATATATAAAATTTT
ATCCCTAGATGTGTGAGGTAAAGAGACCGTTTTTAACAGTGTCACACCCCAAGTCCCATTGAGACGGACATGCACACGAT
GCCCTTAAGGCCCGAGAGAACCAACTTATGACTCGTGCCTATTCTACATGCAACTATGATAACTATAACCTTTTGATGAG
TATAGGTAAAATACCTTGGTAAAAGATCAACATATATAGGCTCAAAATAAATGTACATGCTAGGCTGTTGACACCTTAAT
TACTAGAAACAAGACATAACCACGATTTCCTTTAACATTTAGTCTACAAAGCCTCTAAAAGATAGAAACTTACCCGCCAT
ACCCTTAACTATAATATAACATCAAAAATATATTATAGACTCGCCCCGAATCAACATGGAGCTCCCTAAAGCTCGTTGAG
TATCATGTACTTCTATTGGACAAATTATATTAGCTTGAGTAGTTGTACCTGCGGCATGAAACACAATTTTTCAATGAAGG
ACGTCGGTACAAAATAATGTACTGAATATGTAAGGCATAAAGTATCCATATGTAAAACAAGGTCTCAAGGGAAATCAAGT
AAAAATGTAAAATATTCTTTATAGATAAGAATTAGAGATCACCTTTGCTTATATTTGTGGAATCACGTACATTACATTCA
CGTTTGCTTATACTTGTGGATTCATGTACATTGTATTCTTTGTTTTATCTTATTCATCTTTGGTTTATAGACATTGTAGT
ATATGACACAATGACCAGCTGATCAGTGGTAAAAGAGGATGACCTATGCTAGGCATTTTAATCCCTCGGATGTGTTCCTC
GTAAATATACAAATCAGGATCGACCCATGCTAGATTTTTGCCCCTAGGCTGCCACTCATAATAATATAGATTTACATAGG
CCCATGCTAGGTATTACCACCCGTGAGTTGTCACCCTTAAGGACAAGAATTAGGATCGGCCCATGATAGGTAATTTAACC
TTTGACCTGCAACCCATAATTATATAGATTGACTTTACCTTGTCTTTTTAATCATTGAGATTGTTCTTTTGTTGTTCATA
AATTTTTTGAGATTTAGGACTATATATCAGTGACGTAGACATGTGAATAAATTAATTGAGGCAGAAATAATGATATAGTA
AGCAAATGTAACTTTATTGTGCTACAGGAACTTATATGACATATGAACTTGATCATTTGGGAACAAAGAATATAGATGGT
CCATGAAGGTGTGTGTCAAGTAAGGACCTATAACAAATGAGTCATTAAGCAAGTGAACAAGTGATTCTGCTTAGAAGGCC
TTCATATAAAACACATTTGGACCTGTTGCGTGGGGGCATACATCCATTTGTTATAGAGATGAAACTCCTCCAATGGAAAG
GCATGGAATGTATAAGATGATACGATAGCTAAACGCTTTGTAGGCAATGTCAAATTAAAGAATGCATAAACATATGAACC
AATTAAGTACATGGAAAAATCCAAATAAGGGTTGTACATTCAACGCAAGGACATATAAACTGAAAAGTGGACATAATGTG
TATCGGACATATGAATACTTGTAACATATATAATGTAGGATCTTATTATCTCAATGAACCACATTAAAGTGGTAGATAAC
TCATGGAGCTTACTGTTTAAAGTACCTTTGTCAAAATAGTACTTTGGAAGTATAAACACACCAATATTGGATAATGAACA
TGTAGACAAGTACTTTGACAGAGTTTTGAAAACATGGACGGTATAAGGAAGATCATTAGCTACATTGGAGAGTGTACACC
CTCACACTGTATCTTTTACCATGAAGATCACTTAGATATCTCAATTTGTTGATACATAGATCATGCCAAAAGATAAGGAA
TCAGATAGCCTTACATACCTTGTTGCACAACTTTGGATATTACACTGAGTTAACCGTCTCCCTCTCAAATTATTTATCTA
TAGTGGAGTAAATAATAAAACTAGCATTAGTAGTTGATCAACAAGTTTGGGCCACTTGATCAGACCAAAACAATAATTGA
CTGCAAATATATAATTAATCCCATCAAGGGTGTTCTTCCTACCCATTCTCCTCTAATTTTTTCATATACTATACAGACTT
CTTATAAAGTCCTCCAAAACTCCCTAGGCTTCATAACGTTTGGAAAATAGTATACAAAGGGATGGCAGGAAGAAACCTCA
TGCAACACTCAATTAAGTGGTGTATCACTATACTTTCAATGATTTATCATCTAACAAGTTCCCATGACTTCTCTGCACCT
ATCCCGCCACACCTGCTTATTTTATGATACACAAAGACTGTCCTAAGCATCACAATGTGGAAGTAGCAATATGAACTCAC
AGATTTCGATCAACATCCTGTAAGTTCAAACTAACATAACATTTAAGATGCTCAGAACAAGCTCACAATCAAAATTTAAG
TGGACTCCACTCCATGGCTATCCCAACAAGCACATCCTTCCAGAACATTTACCAAGCTCACACCATATAGAGGCAACACT
CCTCAGCTCATTAACATATATAAAGTTTCACAAAAATTGAAAGAATAAGAGAGGGATAAAAATTCTCATAGCTTACCTTG
CTGGACTAAAACTTCACTTGCTAAGACTTGAATTCTTCAAGGTTTAGGTTGTCCTCTCTCCCTTACCTTGATGTTAAATC
AGGTTATTCACTTAAATTGCTTAAGATGGGAGATGTTCTACCAACTTGTACTTGAAACATGAAGTGTTTGCTTTAGATTT
TAATTGTGAAGCTGTAGACCAGAACTTATGGAGCTTTTATGGCTTTCCTTGGTTGTAATTTTCTCGAGAATAAGTGATGA
AGGAGATGTGATAAGCTTGAGTCCTTTAGAGATCCCTTCTGGACATTTTCACTTAATAAATTAGAGAAATAATGTGGTCC
TTTACTTTAAGCAAGCGGGTGCATCACCTCCTTAATTTCTGCCACAAGTTTTTAATAGGTGCATCACCTACTAGCATAGT
TTTGTCAAGAAAACAACTCACTTATTTTAGACCATTTTCCCAATCATAGTTTCGTTACAAGAATGTAACACTAATATATG
CTTGACCACTTTGAATTTTACATCAAATACCACCTTTTACTATCTCAAGTTCAATTTTTTTTAATTCACTTAGTCGTATA
TGTGTTGGAATGCACGGTGTATTTGAACCATAACCTCGACTCATAAGAAAAATTATAGCAATAATAAAGCAAATGAAAAA
TTAAAAATTGCAGCTAAAAAAGACCAATTACGCAAGAAATAACAATTAATAAAATGAAGTAAAAACACTACTCATATAAT
GATTAGTAACACTACTAATTAGGGGTGTACATGGTCGGGTTGGTTCAGGTTTTTCAAATATAAAACCAAACCATTTGTGT
TGGATTTTTAAATCTATAAACCAAACCAAACCAGTAAAACTCAGGTTTTTCAACCACAGGTTTTTCGGATTTTTTTGGGT
TTTTTGGGTTTTCGGGTTTTTTCGCTAAAGTATTCATACAAACATATAATTGACTTGTACTTCAAATATTTCTTTAGTCC
TACCAAAATACAACTATCTAAGGTGTTTCTTAAGAATACAACACAAACAATGATATGATTAATGACACTAAAATATCTAA
AAATAATAATAATAATGAAATCGCGTAAAACAAAGATTGCAAATTAACAAGTCGTAATGAAAATGATCATAATTTAAAAG
CACTAAATCATGCTAAAATAAGTTTAATAAGTATTAGTTACATAACTAAATATTAAAGGAAATTAAAATTAGATTATGTA
CTTTAATTGTTTAAACCAATGTAAAACCAAAAGAGCAAATATTCAATATTATTGTCATTCTTAGTGTTAAATTGATTTTC
TTTTTGCATTAATATTAATTTGATTTTGATTTAAGTTTTATTATAATTACCAACATCTATGGACTATAATCTTTATGGAA
CCAATCAAAATTCTAAGTTTCAAACTTGAAATAATATATTAAAAGATAAAAACTGAAAAAGTATAAGAAATATTTAAAAA
TTATATCAAAGTAAATATTTTTATGTATAAAATAAAATATTAAAATTATATATATAATGTCAAGTTGGTTTGGTCTCAGG
TTGGTTTTTTTTAGTTAAAACCAAACCAACCCAAATATAGTCGGGGTTTTTTTTGCAACACCAAACCAAGTCAAACCAAC
CACTAGTCGGGTTTTTTTTCCGATTTGCGGTTTGGTTCGATTTTCGGTTCGGTTTTGTACACCCCTACTACTAATCAAGC
GGAAACTAACAGATTAGATGAACCCCGTACCCTTTCCCTTAAAGTTGGTAGACTACTAGGCCATCCACTAACCCTTCTAC
CCTAATTTTCGATATTCACACCTTTCTATATTGGGTCATATCCATAGTCTGTTTCATTTTTTTGATAGTAGCATCATACA
TACATATATTGTGACAAACCAGTCTTCGATAAAACATGTTTTGATTGTTGGACATCAACTTACACCTCCAAAATTGAATA
ACATTATTGTACCATCTCGGAGTGCGAATAAGTTTATTACTTTAAGAGAGTATAGAACTCTTAAGCTATAAAGGATTACA
TGGTACACTACCAACTTAATGGTTTTTGGGTGTCCCAGAGAAATCGATTTTTATATCGATCGTGTAGATCCCGGTACTTA
TCAAATATAAATTCCACCTTGTAGAATTGTGTTTAGTGAGTTCAAGAATCCAAATAAAAAGAGGAGTTGAAAGTCTTTCT
TGATAAGGGCGTTTTACAACCCAATCTATCACTTTGGGGTGCACTAGTGTTGTTTGTAAGTAAGATAACAATAAAGATGT
CATGACCCTGACTGTCGTGATTGGCACCCACACTAACCCTCCAGTGGGAGAACCATTACTAAAATCCAAACCAAACCACT
AATCCAAAAATTAAAGCATTTAAGTTACAGAAGCAAGTTAAATACTAAGGAAAAAAATAGAGTTCTCATAAGAATGCCTA
GAACCTGAATGTCAATGTACCAAAACATCTAGCAATGAACCATGTCTAAACAAGAAGGGTTACAACCCCAAACTAATGAA
CTAACAACTAAAAAGAAAATCTAAGTCCGAAATGTGGACATAGACGAAAGGAGAACTCATGACAGCCCGAAAGAATTAGC
TCACCCTTGAATTCGAAGCAATCATTGATCTTCTAAACGAGGTCTACCAATAGCTACCTGAAGATGCCCTGTACTCAACA
AAGAAAGAGCAAGTGCAGTATAAGTACACAACCACAATGTACTGGTAGGATCACGCGACTATCCCACTAAGTGCAACAAA
CATAAGCCATTACAACAATATAATCACATGCATATATAGAACATATATAATATTATCAACATTTATGAACAAGGTATAGT
TTCACATTTCTCAAGATACACAATTATATCAAATTGTTGGTCCTCTCATGGAACACAAACCCAAACTGTTAGCATACCGG
AACGTGGTACCCGATCCAATGATTATGTCGGAACGTGGCAACCGATCCAAGTTATTGTTTCGGAACGCAACACGTGATCA
ATTCAATAAGCCACAATCACAATCACAAAGTACATTCTAAAGATCATACAATCAAGTCATGATTCATGTCATTCATCATT
CATATATCCTCATTTACAATTAATGTGATCAATAATACAACATTCACATACATACATGTATCATAATAAAGCTAGAACGA
ACATACATCACACCATCATTAAATTACAACCATNNNNNNNNNNNNAATAAAGCTAGAACGAACATACATCACACCATCAT
TAAATTACAACCATCACCTACCTCGAAACAAGCTTGAAACCCTAAGAAACTTGATTCTTCCCTTTCCGCATTTGTTCCCC
TTGTTGTTGGTCTACAAACAAGCATAATAACATGGAAATCAATAAACAATCAATAATTACCCAAATTACTGCCAATTCTA
TCAACCCTAGATCATACTCATCATCCCACTATCCAAATTAGGGCTTTTCCAACCCTAATTCTCAGATCAAAACTCTTCCC
CATCGTTAATTACCCATTAGATTACATTCTACGGATTGAAAGACAGATTCGGGAAGGGAAAATCTTACCTTTAGACTCAG
CCTCAAGAATGTTGGAAAACTGTCAAGAAAACCCTTCAGTTGGTTCCTTAGCTCTCAAGTTCGAAAATTGTAGTATAAAA
CATTTTTGGGGGTTTATTTACTACTTTAAGTCGCATTTCGTCCGCCACAGCAGTCCTCACCCCGCTACAATGGCCCCTTC
ATGACGGCAGAAATCACCGCCAAAGCGGCTTGCACAAAACAGTGAGCTATTTTATTAATTTCAATACCCCCATTTCACAG
CACCCTTTCAACCAACAACACTCATAAACTACCCGTTCACACTAAGATCAATTTCGGTAATTCTACTCACCCGAATTCAA
TTCTGTAAAGTTGTATGGGTTCCTTAACTCCTTTTCTATCTACTCACGTAATCAAAATCATAATTAAATCACTCCATTGC
TACCAGATTTCTCTAGACTTTAATGACCCCAATTTCATCCAAATCTGGACTAGGTTGGGAAATTTCAAGTTACTACGAGA
AATTTTTTCGGCCCAAAATTTTTCCCCGTTGGCTTTTCTACAACAACGAAAACCGATCGTTACAAAAGAATACCTATCAT
CTTTCTCGAATAGATGATTTGTTTGATCAGTTAAAGGGAGATAAAGGCTTTTCAAAGATTGATATAAGTTTTTGTTATCA
CAAGCTAAGGATTCGTGAAGTAGACATTCCCAAGACAACTTTACGGACAATATATGGACACTTTGATTTCCTTGTCATGT
CATCTGGGCTAACAAATACCCCAACATACTTCATGGATATGATGAATAGATTTTTCAATCTCTTTCTTGATATATTTAGG
TACATGATCTATGCATATAATTTAAGACACTTAAATGGATGTAGCTTCAAGATACAGGCTATAAGGTAAGCTTCAGTATT
TGTTTTCCCATTTTTGCAACTATAAGGCAAAATGGAGCCTTATTTATGATAGTTTAAGAGTTGTATTTAGCTGACACTCT
ATGAAACGTACATGTATATATTATGCTTAGCTGAAAGGTTTTCCTTAAGCCTATTTACATAGGAAACTCTGCTGAAATTT
TATGAAATTCGGAGAGTTAACCAAATTTTAAGGGCCTTAATGGATAAAATGAGGTTTAAGTACTCGTGTGATTATATGAT
ACCTTTGATTAGTATAAAACCGAAAGCAACTGAAAGAAACATTCGAGGAAAAATGATCCTAGGTGGTGGAGGATGTAGCA
TCTCGGAATATGAGTTGAATTTATTATTTTTAGCAAGTATATAAACTCTTAATCTATAAAGAACTATGTGGTGCACTATA
TACCAAATTAATAATTTTTGGGTATGCCCTCACAATTTGGTATTTAAGAATTTTCTGCAAAGAGTTATAAATAACGAGAA
GAACAACGAAGCGTTACTCAATACAAAGTTAAATGGACTGAGCTTATTTTAAGAAATTTTTTAATGTATATACATATATA
CATATATCTTATTTGCCAACTAAGGAAAATGAAAAGAAACAAAAAAGGGGAAAAATGACAAACCCTTACTCTCGACGCCA
CCATTCATATTTATTTATCTATTTTCTCAAAAAAAAATTATTTTTTTCTCTATTTATATGACATATTATAACGTTAAAAA
TAACGGTAAATTTATTTTCTCAAGAACACCTCCCTCATTTACTCCTCTTTATTTGCCAGAAGCATTTTTCAGTTTTTGAA
TCTCAAAAGGCTATCATTAATCTTTTAAATAACTCCACTTAAATGGTTACTATACAAAATAAAAGATATTTTTGTTTATT
TTCCTTGTATATAAATCTTATAGCTTTACATATATCTAAATAAGTATCAGCAATTCGTATTACAAGTGACAATAATTGCT
ATTGTAACACCTCAGGAATTCAAGAAGTTTAAAAGTAAAGGAAAAGTGCAGATTTTTCACATATCCAGTGGTCTACAACA
CAAACCAATGGATATGAAAGCTTTCAAATCAACTTTGTGCTAGGGGATTCTAGTGACCTTAATTCATATCTAGTGGTCTA
CAAGTCAAACCAATGGATCGTAGGAAGTTGGCCAATCTTAGGCCTCTATGACGTGACCTCCTGTTGACCAGTACGGTCTG
TAAGAATTTCTATGGTCCATAAGTCCAAGCTGTAGGGTTATCTAACAAGTATTTCTTAAGGATATGTGTGTCTATTCCTA
TTAATTTAATACCTATTGGTAACGCCCAAATGCCCTCCTTAAAACCAATTAAAAGGAGCAGCAGTCCCTTTTCGTGATGC
AAATTCGAGTACAAGGCGACAACATTTATCTTGTGCATAGCAGTTGTGATATTCGTAGATCAAGAGTCACCTAGTGGCAT
ATTAGTTTTACTCATCTTCATTTCTATATAAGTTTGATTAGTATTTTTATTCGTAACAACTTTGTACCTATTTTTCTTAT
TTTTGATATTGTACTCATTTTTTTGGATGTTCCATCATCCACCGGGTCATAGGATTTGATCATATATTATTATGTATATT
TATGTCATTTCTTCTCAATTGTTGTTTATTTTTCTTATGATACTGTTATTTTTTGTTGATTTAATATTTCTGCCTATTAG
GCTTGCTGCTTCTCGTTCTGGGCTATGTGTTGCACCTACCATGGGTGTTGGTAGGTACCATCATTACTTGAGTTTTCATG
TCGTGTCAACTTCTAACTACAAAAGACTATTCATATATATACAAAAGGAGTGTATTTAACCATGAACTTTTTATTATTAT
TTTTACTTTTAATAATAAGATATTTAGAAAATTGCATGTCGTAAACACGATAAAATCATTTAGACTGCGCAAAAAATTAT
TATTTTCATATATATGGTATGTGTGTGAGAAATGATTTACCTAATCAAATTTTATATATTTATGGGAATAAAATAAAATA
CAGAAATTCTTTTTATAGAATAATAAACCTACTCAAGTTAATTATATTATATCAATAAAAAATAATAATGTTATTTGGAT
AAGATATAGTGAAAATTAATTAATCCTTTCTATTTGTACTCTTTTTTTTCTTGTGATATAACATCTTGTTATTCTTTTTA
TACTTATTTTATTTTTATCTTTAATGATAAATTAAAGAAAAGCTTGTATCATAAATTTAATGAAATCATACATGACTTGA
TATTGGAAAACTATATATTGTGTGGGTGTGTGTGTGGGGAGGGGGGGGGGGGAGATTCATTGTAACACCTTAGATTTTAG
AAACATTAGAAAGGGGTCAAACACGGCAAGTCTTGAACCCAAGAGTGTGACATGGAACCCTCAATGCAGCCCTAGATGGT
CGTGTAGGGGACCATGGCGTGTTTGGGTGCTCGTGAAGATGTCACATAACATTGCCATGTAGGTGTCCCTCCCAAAGATT
CCAAGATGGCCCGTGGTGAGATTGACGGGCCGTCCAAGGGCTTGTCAAGTTGCCACTCAGAAGAGGGTCTTCTCCCCTTG
CCACTGGTCAAGGACCACACACGGCTAAACGGCCCGTGTAGCTCCACATTGACCATTAAGTCGTTCGTGAAGGGGGTACA
ATGAAGCCTGTCTGGCAGAGCTTCTTCATGACCTGTTAGATGGGCTGTGAACGCCTTTGTGGAGTTAGTGTGTCAGCTTT
AAGTCATGTACTTTTGGGTCTTTTCCTAATTGTTTTAATTCAATACTATGTCATTTTGACTTCTACCCAAAGCTCTATAT
AAGGATTTTTACCCCCAAAATCACCTACTTCAATTCATTCTCTCAATTTAACAAAAGAAGAACAAGCTCATCCTTCCCAT
ATATTTCTCTCTCTAAGGAAGAAGAAGAAGTCAAGTTGGTGTTTTAAGATCAAGTCTCCAATTAAAAATGCGTATGGTCT
TTGAACTCTAAGGTATGATATTCTTCATATATGCAGCTCTTTCCTCCATAGAGTTCCTAAATTCCTAAATTCTCTTATTT
ACAAATTTTGATATCTCCATTGAAGTTAGGGTTTTCTTCCATGTCATGGGGGTTCTTTTCAATGTTGATTAAATTGATTG
TTTTATGAATTAATATGCATGAATTGAGATAATTCCACAAATCCGCATGAAGTCATGCATAACCCACCTTTTCTACGCTA
AGATGATATAATGTGGGTTTTGAACTATGAAAGATGACTTTATGAAGATATGCAAGTTCTTTATGAAAGTGATGAGCATG
ATTTAAGATTGCTTTGAGAGTGAAGCATATATGTTGTTGTAGCATTTGTGAATGGACTTCTCACATACTACTCAATATAT
GCATGTGAAAGGATTTTCTCACATAAGGATTCTTAGAGTTAAAAGGTTTTGTACACTTACTTTGAATCATGTTTTAGGAG
CTATTCCAAATAAACCTAGCTTGGATTGGCTATTTGATGTGCTTTCCATGAAAGATAGCTCAAGTTAAGATTTATGACTC
TTCCGTGGGATTTATGCTTAACACTGAGAGGATACTGATATGGAAGCTCTCCCGTAACTAGAGGTCAGGTTTGTAGTAGC
AATCTCCTTATCCCATACCTCTGTGCCACCATAGAAAGATTGTCTTAGATAGACATTAGCTAGTGGATCCACGTAAGCTA
GAAGTAAAGGTCCTTTCGTTGGTAAGTAAGGACACCCCTTTTCTGTGTGGGGAAGACACCGGATTCCATGCTATAGCTCA
CATGGTCTCTATGTCAGTTAAGTCTACTTGCCACAATAATGATGAACTAATGCTACTTCAAAAGTATCTCACAAGTTTTC
AAAGATGAGTTTTACTTACATTGGCCATTATTACGCTTATGTTTTCTAACGTCTTATATTATGGTTTTAACTTGGTCTTC
ACATGACATAAAAGGTCCTTTTTAGCATGATTTATAAATCTATGCATTGCTATCATACTTGGTAAATTTTTGTACTAACA
CATACTCTTGCCTACATTGTTTTCTCAAATTTAGGGTCCGAAGTTCCAGTTTCCCATCTTCGTGGCTAGGGATCACTTAG
TAGATTTTGAAGATTGGTGAGTCCTCATGCTCCAAGGACAAAGCCTTTATTGTTTTCTGTCTTTATATCTTTTCAGATTG
TATGTGATGTACGGTTACGTCCCAATCAATCTTGATGTAATAGTGGCTTTTAAGATTATGTAGACTTCCGCTTCATTTTT
TTATCAAACTATGAATTGTCTTTTAAAATCTCTTGATTTTCTATTATCTTGTTTATGGATGATCAGTGGCCTGTGTAGAG
CCTCTCATGGTTCTATATGCCATGTTACGCCTAGGGTATACTTTGGGTCCTACCATTTAGGAGATAAGAACTTAGAAGGT
CACTAAACTGTTGGTAATTATCAAACAAAGTCAAGCACATTTTTTTGGAAAGAGGGGGGGGGGGGGGGGAGCGGATGGGG
GGACAGAAAGGTTACCCAAGTTTGTTCATCTATCTTCGAAAGCACCCTACAAATCTTTTATCGACAAAATATGACATACA
TTTTATTTTGTTCACATAAACTTTTTTTCTTTTTTCAATACACATAACAATAAACTACAATCTAACTTAATCTTAGTCAT
AACCCAAATAAGTTAATTTTACAAGAACTTGTAAATTTTATTTGGAGTAGTATTTATTTGGGAAAAAAACTTAACTATAC
AAATTAAGTACCTTAATTACCACTATATAGCAATATTATTTTTTCCCCCTATATAACAATAGTTTTTTTTCAAAGTTATG
TTTTACTATTAAAAAAAAGTAAAAAAAAAAACCAACTGATTAGTGGTCCACGATTTATGCTATTCCCAATATTTCTCAAA
TCTTTTACCTTCCATGATTTTCTTAAATTGGATAAAAATATTCTCTCCTATCAACAAAAGGTTTCTTAACAAACATAGAA
CTCTCTTTCTGTTCATTTCTGGTTCACTTCAATCATGAATACCAACAATTATTCTATCCTAATTCAACATAATGGACGTT
GGGACGCATCAGGTATTAATGATAATTCAATATTTAATTGTCATTTTTTTAATTGATTTTTGTAAATGAAAACTTGAAGG
TTACGTGTTGGAATACTATGATTGGTATTGGATTTTTTGTTACAAGCAAAAAATCAACCTTGCGAATTACTTTTAAAAAT
TGAGTTTTAGCTATTATGGGTTGATTGGTTATTTAATTAATGGTGTAATATATGTTGTTTTTTGTTATTCATTAGATCTG
TGTTCAGATTTTTTTAATTAATTCTTTGGATTTTTTAAGGGTTTTGAAAATCGGAATACAAAAAAATATTTAGTGATAAT
ATATGTTTTGGCTACTGATATGATGAAACTGTTGGGTTTTTAATTATAAAAATGTTGGACTGCATGTTTGTTGTAATACT
GGTTTGTTTTATGTCATTCGGTTTTTGTTATTTTGGTACTACGGATGTTGAACATGTTGGTTATCTGTTGGTACATAAAT
ATGGCGTATATGGTGTAAACACCATATTTAAAAATCGAGTTTTAGCTATTATGGGTAGTTTAGTTATTTAATTAATGGTG
TAATATATGTTGTTGTTATTCACCAATTCCATGTTCGAATTTTTTTAATTAATTCTTTGGTTTTCTTTTGGGTTTTGGTA
ATCGGAATACGAAAATATTTAGAGATAATATGTTTTGGTGATTAATTTGGTGAAAGTGAACGTTTTTTAATTATCAAAAT
GTTGGACTGGATGTTTGTTGTAATACTGGTTTTTTGGTGTCATTAGTAGTTGGTTTTTTTGGTACTACGGATGGTGAACA
TGTTGATTAGCTGCTGGTACATAAATATGGTGTATATGGTGTAAACACCATATTTTAAAATAGAGCTTTAGCTATTATGA
GTCGTTTAGTTATTTAATTAATGGTGTAATATATGTTGTTGTTGTTATTCACCAATTCCATGTTCGAATTTTTTTAATTA
ATTCTTTGATTTTTTTAGGGTTTTGATAATCGGAATACCAAAATATTTAGTGATAATATGTTTTGGTGATTAATTTGGTG
AAAGTGAATGTTTTTTAATTATCAAAATGTTGGACTGGATGTTTGTTGTAATACTGGTTTTTTTGGTGTCATTAGGAGTC
GGTTTTTTTGGTACTACGGATGGTGAACATGTTGATTATCTGTTGGTACATAAATATAGTGTATATGGTGTAAACACCAT
ATTTAAATTAAAAATTATATTTTTAACAAAAAGCATGCCCAAAAACACAATGTATATAATTTGAATACATTGAACTGCCC
ATTCTCTATGACAATATTCATTATGAATAAGTTTTAGTATGAAACATTTAAATACGTTGATTATGAGATTGAAGGAGTGA
TATATGATGCAATGTCACACCCCAAATCCGGATGTGATGGCACGTGTCCATTTTCCACCGGACACGTCAGCCTAACCCAA
TCACAACGATAGAGAAATAGAAATACGAGAATAAAAGATAATAAATAAGCGGAAGACTTTAATTAAAACTCAACACTACC
CAGAATTTGATTGTCACATGTACAAACCTCTAAATACAGAATTTGAATAAAAATATATAAGTCTCAGAGTATAGTTCTNN
NNNNNNNNNNNNNNNNNNNNNNNNNNNNNNNNNNNNNNNNNNNNNNNNNNNNNNNNNNNNNNNNNNNNNNNNNNNNNNNN
NNNNNNNNNNNNNNNNNNNNNNNNNNNNNNNNNNNNNNNNNNNNNNNNNNNNNNNNNNNNNNNNNNNNNNNNNNNNNNNN
NNNNNNNNNNNNNNNNNNNNNNNNNNNNNNNNNNNNNNNNNNNNNNNNNNNNNNNNNNNNNNNNNNNNNNNNNNNNNNNN
NNNNNNNNNNNNNNNNNNNNNNNNNNNNNNNNNNNNNNNNNNNNNNNNNNNNNNNNNNNNNNNNNNNNNNNNNNNNNNNN
NNNNNNNNNNNNNNNNNNNNNNNNNNNNNNNNNNNNNNNNNNNNNNNNNNNNNNNNNNNNNNNNNNNNNNNNNNNNNNNN
NNNNNNNNNNNNNNNNNNNNNNNNNNNNNNNNNNNNNNNNNNNNNNNNNNNNNNNNNNNNNNNNNNNNNNNNNNNNNNNN
NNNNNNNNNNNNNNNNNNNNNNNNNNNNNNNNNNNNNNNNNNNNNNNNNNNNNNNNNNNNNNNNNNNNNNNNNNNNNNNN
NNNNNNNNNNNNNNNNNNNNNNNNNNNNNNNNNNNNNNNNNNNNNNNNNNNNNNNNNNNNNNNNNNNNNNNNNNNNNNNN
NNNNNNNNNNNNNNNNNNNNNNNNNNNNNNNNNNNNNNNNNNNNNNNNNNNNNNNNNNNNNNNNNNNNNNNNNNNNNNNN
NNNNNNNNNNNNNNNNNNNNNNNNNNNNNNNNNNNNNNNNNNNNNNNNNNNNNNNNNNNNNNNNNNNNNNNNNNNNNNNN
NNNNNNNNNNNNNNNNNNNNNNNNNNNNNNNNNNNNNNNNNNNNNNNNNNNNNNNNNNNNNNNNNNNNNNNNNNNNNNNN
NNNNNNNNNNNNNNNNNNNNNNNNNNNNNNNNNNNNNNNNNNNNNNNNNNNNNNNNNNNNNNNNNNNNNNNNNNNNNNNN
NNNNNNNNNNTTTAGCTCGTTTTATTCCCCATCTTTCATTTACAACAATTTCAATCAACAAATAAAAACCCATCCTCAAT
CCCCATTACTCCCCAACACAATTAGGAAAGTAGTCATGCGTAGTCTAAGAGTTTTACAAAGTTTGGAAGCCACTTGCCTT
AAAACGAACTCCAAAAGTTACTTGACTTGAGCCTTTCCTTTCCGAGTATAATCCGGATCACGATAATCTATTCAAACAAT
TATTCACAATCACAATTCGAGTCCAATGCACCAAAATCAAGAAATTTAGGGAAAAAGGGCAAAACGGTCCAAAAGTCTCA
TACCGGAAAACGATACCCAAATCTGGAAATTTTTTATGTAAAATGATCCTTAAAGTATTTGGAAGCTAATGATGAAAACC
AATTTGAAAATGGAGTTGAAATCAATTCACAAACTCAATTTGAAGGAAAACTCATGTTCTTGAAGAAGCCTAAAATATTT
GGATCCGAAACCCCAACTCGAAAATGAAATATTTCTTGAAAAACATCTTACCCATGCTTAGATAAGTTCAAATATGAAAT
TTCATCAAAAACGGAGTTGAGATCGACCTTGAAATTCTCAATTTATCAAACTTTAACTTTACCGGGAAAGTCCAAATTGT
ATGCGGTTAATATGATGAAAATAATTGATGAATCAATAATTTTATGTTAAAATCAGTTTACCCATAACATAAGGATCGTA
AATATACCTTTTTCATTAAAATGGGAGTCCAAATCGATAAAACCCCAATTTTTCCCAAGAAATTTACGGATAGGGAAAAG
AAACCAGATAAAGAAATTATGAGAAAATGTCGAATTGAAGATTGAATACTAACCCTAATATTAATTCAAGAAGAAAACCA
TAAGAATCGCTCCATTCCGATCTCTAGAACTCCCGATATGCTCAAAATACCAAATGAACACAGTCTGAGATTTTTCTAAC
AGTACATGACTGTTATGCACCAGAAAAACAGCAGTTAATCTTTCACTAAAAAGGCCGTAATTTCCTCATACGATAGTGAA
ATGACCCGATTCTTTTTTGTAAATGTCTTAGATAATGATATGGACCTGCTCGTTCAATCGGAGCTCAATTTCATGCTCGT
TTGCCCAGTCAAATATAATTTCTACTCGGTAAACAATTATTTCTTATTTGCGATAAAAGTTCAATCTCGGGTTAGCGAAA
ATGCACCAAAATTTGCAGATAAGTCTTATAATTCATTCTCACAATTTCAGAACCTTCGGAATAATTTTTCGACCTTTAAA
ACTAATAATGAACCCTTTAGTTGTCACAATTTGCTGAAATAGTGTCAAAGCATCCAAGAAGCTCAAAAGCTCACCCAAAA
ACTCATTTGGCACTTCTCGAACACAAACCAATTATGCTACTAGCTTGAAAATGACATTTTGGACTCAATGAAATCGTCGG
AATTTGAATTCGAGGTCTCCTTGACCCGGTATCCGATAAGGCGTCAAGAAACTAACTTTAGGCTCAAAAACTCGAAACGC
ACTCGGGGCCTCTAAAAATTCAACCAAGACTCATTCTAGACTTAGAATCACCCCCTGAATCCAACGGTGCCCTCGAAATT
CCATTTCGAGCACCGGAACCTCGTTTGTTAACCAAAGTCAACTCTTGATCAAAATTTCACAATTTTAGCAACTTAGAACC
TCAAATCTTCGTTTTAACTCCAAATTCGACTTCGTAAATTCTCATAGACCCGTTTCGACATTCTAAAACTGCTGGAATCG
ACGAAAATCTGATTCGAGTCTCAAAACTCCAAATGACTCGAAATAGCACTTTTAACCAAACTTTAACTCTTAAAAACACA
ACTTTCCAAAAATTCAACTTTTCATCAATTTTCCTTCAAACCAACTTGGAAAATACAATAATTAGGACTCGGGGCAACTA
TCGGGAGGGGTAAAACGGTCATTTTATGAAAATTTCCAAAAATGACCTTTAGGGTCATTACATGCAAACACCAAATATGA
AGGGTTAATTACCACTATTGCTTCACAATTAGGTGTGGACACAACAACATTTCATTTACAACTGAAATATGTAGTGAGTG
GTCCATCACCACCAATGAAGATTCATAATGATATGGGTGTCCAAGTTTATTTAAATAAAAAAAATACAATTCTGATTTCT
TTTCAAAGTATCCAATATGTGTAACATGTCTGGATAGAGCTATGGAGGCCATTAATTACCAAATTGGTGTCGTAACAACA
ATGCAAGATATTATCAGAACAAATACATTACGTTTGGTTGATGTAGGCCCTATTTTGGATCACTTTATTGAAATGTTTTG
GGCCTACATCAGGGTTCATATCAAGTGGCAATCTACTAGTGGAATACTTGGTTCAATGTTAGTTGATAAGTTTGTTGATG
CAAAAACAATTTACACACCAACTGACATACGGGCGGACATGCTAAGGACACATGAAATTTCATTAACATACATGCAAGTA
TGGAGAAGGAAAGCAAAGACAGTCAAGACATTGAGAAGTGACCCTGCAGAATCATATGAAAAAATACCAATGTATTTATC
TATATTGGAAACAACATATCCAGGGACAATTGTGAATTATAAAAAAACCGATGAAAATCTCTTTTTTTATTTTCATTTAC
AGCAGTTGATGCAAGTATTTGAGGATGGGAATATTGTCAACCAATAGTTGTAGTTGATGGCACACATTTGAAATAGACTT
ATGAAGGAACAATGTTAATAGCTAGCACATTGGATACAGGATGTATGTGGATTATTTTATTAAATTACATAATGCATATA
TATATATATATATATATATATATATATATATATATATATATATATATATTTGTACGTTGTACATGTATCAATTTTATCTA
TACGTTATGGTGTATAATTTGGTTTGCTTGTAGGACATATCTTGCCACTTGCATACGACATTGTTGATTCAGAAAATGAC
AATTCATGGTTGTGGTTCTTTTAGAATTTCAAAACTGCATTTGGTGATAGAGATTATATGAGTTTTGTTTTTGTAACGAC
CTTAACCGTCATGAAACAGAAATCCGAGAAAAAATATGAGCCATTGTCCCGCCACAGTGGGCCATATGCCGCTACGGCGG
CGGTGCCACAGTGGGGTAAGCTAGAGCCATGGCGGGATAGGCGAGGCAAAACGTAAATTACGAGAAATCCTATTTTCTCC
ATCTTCCTAAAATACTTAAATAAGTCGTAAAACACCTTAGAAACCCCATAAAAGCTGCTCTAACTTTTGGAAGGAAGGAG
AAGGATATTTCTAGCATGAGAATGGCAATATCTTGCGGATTCTCGGCCAAATTCTTTGTCACGAAGCCTGGAAAACAGGA
ATCGAAGTCAGAACTCCGTGCAATTGCTTGGCGCCCAGGTAGGCTAGGTTTTTATGAATAGAGTAGTTTAACTCTGTGCT
CATTGCATATTATATGTAAATCAATGGTAGAATGTGTGTAGCCCTTCGTGCACCAAATGATTTATGATTTAAACCGTAGA
AAGAAGCCTTAGACGATGAATTAGGGCTGAGTATGGTCGAATTAGGGTTGCATGAGGGTGTTGATGAATAATCCATAGGT
GATGGTTGTGATTCTATGATTGTGTGATGTATGATTGTTCTTGCTTCATTATGATATTTAGATTCCAAATAAACAAATTC
AAACTTGAAAAGGATCTTGAGGTACCTCAAAGGTTATCTTGGCAAAGGGATTGATCAAGAAAGATCTTCTGTTCTTCTTA
TATATAAAAATGTGATTGGATCCGCTTATGTTTGGTAAAAAGAATAATCTTATCCTTTGAGAATAATAAAAAATGGACAG
TGTTTAATTGGAACATTCAAAGGTGACTAAATTGGTCCTAGTTTCTCTTTGGGCGGAGTGGAAGAAGAGGGGATTCTTGA
ATGCGGAAAAGGATCCAATGAATTCGAAAGAATTGTATGTATATGGATGTTGCAATGTTGATCACACTTGTTGTAAAGGA
GATAGATGAATGATGAATGCCATGAAATCATGACTTAAATGTATGATCTTGATGATATACATGTGATTGTGATTGTGGTG
TATTGAATGGATCGGTTGCCACGTTCTGGCATAACTAACTTGGATCGGTTGCCACATTCCGGCATAACTAACTTCGATAG
GTTGCCACGTTCCGGCATAATTGACTTGGATCGGTTACCACGTTCTGGCATAACTATGGGATCGGTTGCCACGTTTCGAT
ATAATTATGCGATCGGATACCACGTTCCGGTATGCTAACTGTTTGGGTTTGAGTTCTATGAGAGGACCAATAACTTGACT
TAATTGTGCATCTTGATAAATGTGAAGTTGTTCGTTGTTCATAAATGTTGATAATATGGTACTTGTTCGATGTATGTCTG
TGACTATATGGTTGGGTTGGCTTATATATGCTGCACTTAGTAGATATAGGTTATGATGGTTTACATGTGACAGTTCCTTG
TGTGAAGAGAACTTGTTAGGTATAATGGAAAGGTAAAGTGTTCAAGGGTGAGTGATGGATAGTAAGGGTTGTTCGTGTGT
TGTAATAGAGAGAAATAGATGTAGCGTGTGAGCTGAAATATGCTTAGGTGTATTTCGCCTTGGGAAAAAGAGATTGGGTG
TAGTGGTAAGAAGGTGTGATGTAATGTACCATGTGACTATGGCTGGGTAATATAAAGAAGGAGTAAGGGTGTGACGTGAG
TGATTAGCTACGATGNNNNNNNNNNNNNNNNNNNNNNNNNNNNNNTGCGAGTAGTTATAATTGTGGCCTCTTCCATGGTT
TAGAATGACTAAGCTACGATTAATAAACTAGTGAGTGGCTTGATTAAGGAGGTGGGTGGTAGTAAAAGGTGTTAATGTAA
ATGGGAGGCATTCGAGAGAGTGAAAAAGGGTGGAGAAGCAAGTGGTCTATTGTATATTTCTGCTAGTTGATTTCTTATTT
TATGCAGTGGGCGTTCGGTTGACCGATGATGCCTACAAGTACGTGTGTTTGTACTGATACTACTCTTGCTATGTCCGTTT
GACATAGTCTAGCTGCAGGATTGGTGATGTTTCATTAGATGAAGGATTCTCTAGCAGCTTATATTCTTCCTTTCGCGTGG
TGGGAGCTGTGTCTTTTATATATTTTGTCTGGTTGTAGTCTTAGTAGCTCTTGTACCTGTTTAAACTAGATCCTTAGGGG
TTGTTATACTACTTTTCAAGTTTTAATCAAAAGAGTGTCTAAAGTTTTATTTATAAAAATCATATTATCAATTTACCTCT
GTTTCTTTAATTGTTCTGCATGTTTTGACTATTTGGATATGAGGGTTCTCCTACTTAGGTGTTAGAGTGGGTGCCCGCAC
GGCCCGGTGGGTTTGGTCATGATAGTTTCTTATAGAAATAAGAATATATGGAATTCTACTACCTTAGTTTATCCTGAATT
TCGACATTATGCTTGTATTTATCATCTGTGGACAAATTTACTAAGAAAAACACACAGAGATACTGAAGAAGTGAGAGAAT
TATTCTTCGGTCTAGCAAAAGCATACACTGTGCAAGAGTTTGATGAACTGATGGAGCGAATGGATCAGATTAATCCACGA
TATCATGCATATCTTGAGAAAGCAAATTATCAAAAATGGTCACGTTGCCATTCACCAGTAAAGAGGACTTGGACTTTAAC
AAGTAACATTGCAGAATCAGTTAAAAATGCAATTCTTGTTGGAAGAAGGTTGCCAGTGGTGCCTTTGTTGAAATTAATGC
GCAAAACAATTGAAGCTTGGAACGAGAAATTAAATGAAGAAGAAAGAAAAACCACAACAACCTTAACCAATAAGTACAAT
GAAATGTTGGAGGACAACAATAAAATGTTGCATCGTATGATTGTAAGTATTAACATATCTTTAAGATTATACTGTATGTT
GCATTTTTATATTGTTAATTTGGTTTTATTTCAAATGAAGGTTCGCGCATCAACTGAACATTTCATACAGTTATAAATGG
TGCAAAAAAGTTTATAGTTTGTCTAAATACTAGAATGTGCAGTTGCAGACGATTTTTACATGATGAGATTGCTTGTAGTC
ATGCAATTACAGCTATCAGATACATAAACAAACATTGCGAAGATTATTGTTCGGCCTATTATAATAATAAGAATTTTCAA
GATACTTATGAAATTCCAATAGAACTATTGCCTTGCAAAAATACTTGGAATATTCCATCGCATGTTTTGTAAGAGTTACT
GCTACCACCAATTACAAGAAAAGAACCCGGCAGACCACAAAGTAACGACCGAAAGAAGGGATTCAACGAAGGAAACAAGA
GGAGTAAACTCACTTGTAGTAAATATGGTAAATCAGGGCATAACAAAAAGATGTGCCCTACGTTTGAAAATCAAAAAGAA
CAATGATGTATAAATTTTGCAACTTTTTTGGTTGGTGTTTTCTTGCCTCTTGTAAAACTTCTGGAATTTTTTAGGAATGA
TAAATGCAGGTTATCTAGCTTTTGGTTATTCTTGATTAGTGTATTCATATTATTGTTGATTTAATTAACATGTCTTTGGT
ATTGTAATGTTTGGCTGAAAGTCTGGTATTAAATACCAACATGGAATCTTGAAAATAAACAATAACTACTTAGACTGGAT
GAAACCAAAAGTAATACACAAAATTAAGTTGTTACTTTTGGTATAATGTTTGAGTGATACACAAAAATGAATTTTATAAT
TGCTGAGACGTACATTTTTAGTGTAATTGTGGTTAAATAATCAAAAATAATATTTGAACTGGGGGTATATAGTGACTGAT
ATTTTGGTATTGCCTATAGACCTGAAAGATTGAATACGAAAATTGAATAGTTTGATTTAAGTTGAAACAAGGATTAATAC
ACAATTGGTAACTTGTGGCGGAGTAAGCACAAACATATGTAGAAATGTTGAACTATTTATTGGCTGTTAATCTATTATTT
CGAATATAAAAGACACTTAAACATTGCATATCAAACCACTCCTACACATACAATATTTTGCTTTGATGTCATAATTAACA
CACATTTTTTACGTACAATAATTTTGTATACTATTGAAGTAATACACCAAAATTCTGTCATATTAATGGTTATAAATAGT
GACACTAATTTTGATATTATATACCAACAACATACATTTACATTCATGCATTGGAATTATATACCAACCTCATGCGTTGA
TGTATTACAAGAAAAACCACACTATTAAGTTATCACAATTAACCAAAAACATGAACCAAATAAACGTAGTTCTCAGAAAA
GCACACAACATCCAACAATGACATTTCAAAACACAAAAAACAACTAAACACAACTAGAGTATTGTCCAGAATTATAACTA
AAAATAATCAAACAAAAACATTCATGACATTGTCTTAATAAAAATGCAACTTTTTAATCCTTCTTCCCCCTCTAGATTAA
CTGGCCACCTTTTCAAGAATCTTCCTTTTCACTAATAGTACCAGTATAGATTTTCCTCTTTCCGTAATCCCACAACAATG
CTCCATATTGCAAGCGAAGATTTTCACAATCAAAAACTAACATTGATATTATATCTCCTCAACAAACATATTCGGTGAAA
GAACATGTATACAAACCACAATCACTACAAAGATAAAAACCATGTGTTAAAATTAAAAAATTATATGGTACTAAACAATT
ACAAATAAACAAAATATATTCTTACACTGAATAATCAACTTCTTGTGGTATGTTTTCATGCTTCACTATATACAAAGGAT
CCCCAACTAGTTTTTTAGAATAATATACATCTGTATTCCAGTCAGTGTCTTTCCTTAATCTGTAAAAATCAGTAAAAATT
AAGAATAATGGTATCATTTTTGAAAGTTTTTGCACCAAACTCATGACTGCCTTTGTATGTTTCACCCCAAAACCATTTAA
TGAATCATATATGTAGAGATGCCTTCTTCTAATGGAAAAAACAACAAGAAACCAGTGAAATGCAGCTCTACAGTTGATTG
GAATGCATACATAATCAACATCCACCCATGGAGTATTAGCAAGAATCTTATCACCTCTAATATATGGAGCAACATCATGA
TGTGTATTAATCATTCTTATTTATTTACCATTTGCCTCCAAAGCATTATGAATTTGTACAACCCAACTGATGAAAAATGG
ATCACTTGTAGTGACTCTCGCACTATTGTCAGGACCATACTTGCAAAACATACGGAGATAGTACATTATCATACCAACAT
GCTGCATATATTAATGTGTTAATAGATAGCAACCAACAAGATATATATAAAAATAAATTTATTTAACAAAAACACCAATG
TCTGATCATTTACCTAAAATACTATATTTAATGATCTATGTCTGTATACTATAGTATTCTTACCTATACATAATAGTGCA
TAATATCTCATATACTATAGATTCACTAACCAAAGCAACAAATAAACACAACAAACATCATATATCAAATTTAGTTTACT
ATTAAGTGACAGAGAAAGATATTTACCAAATCTTTCCAAGGATGTCCTGGATAAGTAGAAGGATAAAACCAGTCCATCAA
ATTTACTCTACCAACACCAAACTCAAAAGGTGGGTCAATAGGATTTGTGGCAGCTGTGAAGAAACTAGTTTTCCTGTCAA
ACAAAATATTCAGTTATAGCATCTATAGAATGCTACATTTAAATTACTATACATATTTGCCACGTTTCCTGGAAAGTTTG
TTTTAAACCCATTTTTAAAATGTGGGATCACATCGTTGTGGATATTAAACCCTTTGTAGTGTACAAAGGGGTGTTTCCAT
AAACAGTAGATCAATGTATTTCCCGATGTACCGCCTGATTCACTTAGATAAGTGTATGGTGATTGGGCATACTTTCCTGG
CAGCTTGGTACGAATATTTTGAACTGGTGTTACGTGTGTGTCTTCGACTTCAACAACACCGAATGACTTGGCCTGTGTGT
TTTCACCTTCAACAGCAATCCAAGGTGTGACAAATCTGTTTTCAGCTTCAACATCAACCAAAGATGACACATATGTTTGT
CTAGTTGCAAGAGCAACCAATGTGATTCACGCATGGGTGGCATAACAAAATCATCCATTTTTTCCAAAATCCATAGAAAC
ATCACCTAAAAACAAATACGAAACATAATTTATATTTCTCTATTTCATGGCATTAACCAAACAAACTTACCTATATTATC
ACCACAATCTTGCATATGTTCAACTTGAACTTCCAACCCTTTCTTTTCTTGGATCCTCAAACAAAATCTTATTATTCTTA
ATAGTCAAAGAAAAGTGAAAGTCAATCATTTATAAAAGTAAGCCATAAATATAAATGATTAATAATATGTTACCAACAAA
AATGTTTAAAACATGTTTAAAAAACAAAACACTATATTATATAACTTAACAGTTAACATAAAAAGCATTATAATATTCAA
CACTTAGAGAACCAATTATTACACTAATGATCAGATAGAATTCATTATCTATACCAACTTTTAACATAAAGAAAAACCAA
CACAATATATATATATATATATATATATATATATATAGATAGATAGATAGAGAGAGAGAGAGAGAGAGAGATTAACTGGC
AACATAAAATCATTTATAGTTCCACAATAAGAAAAAAATATCAATGTAATACTTAATTACATGATAAGTGCATTTTGTAT
ATCAACTTACAAGAAAGTTCTACCATTATGCTAACCATTTTTTGCATACATACTTATAAACAAGATCAAAGGCGGTAAAC
GATATTATTAAAAATAGAAAACAAATCTTTAAAACTAATATACTGTATAACCGACATTCAATCAAACACATGCAACTATT
CAAATAATAAATAAATTGTTTAATATAATTTACCAATAATCATATACCAACGAAAAAAATAGTCTTAAAACTATTTATAT
ACCAATAAACCTATATATGATAACATACTAAAAAATGATCCAAAAGCATAAATAAGGGAATACAAAACTTACATTGACAT
CACCTGCATCTTTTCTATTAAGCCCTTCTTTCAAAACTGTTCTACTCTCAGCATTGTATGTTTCATTAACACACTGGTCC
TTAGATTCTTCAGACGATCCTTTCATCTTATAACTCTGAAAAATTGAAATATAATTTAAACTGCATGTTGAAATACTCAA
TAGTTCTTAAGAAATAATTATCTAAAACTTAGTGTTTATGTAATTAATATGGCCATATATTAATAAGGTACACTAACCTG
TTCAACACCTACATATTTGTTCGTTGAAACTGCACTTTGAAGAGATTTCAACTCTTCAATGATATGTCTGAATGATGAAT
CCAAAAACTCCTTCATTTCAACAAACTTAGCATTTACATTTTTTTCAAACTTTTCCAACTCAATACGAACCTAACAAAAA
TTAAAATGGCATTAATGTTTCTTCAATCAAAATTCTAACAGTAAGTAAATAATATTTATAACCAAACCTTCACAACTTCT
TGGGCAGTTTTCTGTAAATCCTTATTAAATACAAACTCGGATCACTTCCAACATTGTGTGGAGAAATGTGAGGCAAAGCT
TTGTCATTCTGTCGAACGACACTATGATAACTGATGAAATTCTCATTTTGCCTTACAGATCTATCACGTTTACTCTTCTT
ATTGAATGGAATATTAGTCAAAATACTTAGGTTTTCCGCCTTAATAATAGCAAGCTCATCATCCATGAACACAAGATCTT
CAAATATATATAACACAAGAATAATAAATTATGAATATAAACAACTCATACAAAAGAAAATTAATTATTCATAACGATAG
AACATCTATTACTTGATGCCATATTTTCTAAACATTGCTCTCTTGAGATGGTCAAAATATATATTGTTTTTGAAATATCC
CAATTGAATATTCCAGGCGCTCGATTGGATGTATGAATTGCAATTGAAACATCAAATTTGTTGCAACATTCGTAAAACCA
AATTTGCAACGCAAGAGAAAACCCTTCAAACTTCACATAGTCTGGATATGTTGCCATTTGACTTGATATGGAATGACGCA
GATTGAATAAAGAGAGATTACCCCAAGGGTACGTAATGTACTACCCCAACTCAAAACATTAAAAATGATCTTTTGGAAAA
TGTGATAATGTTGGTGGAGATGACAATATGAATGTGCTAATCAAATAAATCATAGACATATTAAAAAAGTCTTCTTCCAG
AATCAACCCATCTTCTTTAAACAGTCTTATGAAATCAGCTTTCAAAACCTTATCAACAACATTTGGAAAGTAACGAGAAA
GTAACTTTGATGTACTATTTGGATCATGATCAAAACCCATACACCCACCACACATAATACCAGTAATTACCCTAAACTCT
CTAAGCCCAAAACGTAGTTCCTTGCCATTTATGTTAAAAACAAACATGTCATCCCAATTGGTAGATAAATGATGTACAAG
GATTCTAATNNNNNNNNNNNNNNNNNNNNNNNNNNNNNNNNNNNNNNNNNNNNNNNNNNNNNNNNNNNNNNNNNNNNNNN
NNNNNNNNNNNNNNNNNNNNNNNNNNNNNNNNNNNNNNNNNNNNNNNNNNNNNNNNNNNNNNNNNNNNNNNNNNNNNNNN
NNNNNNNNNNNNNNNNNNNNNNNNNNNNNNNNNNNNNNNNNNNNNNNNNNNNNNNNNNNNNNNNNNNNNNNNNNNNNNNN
NNNNNNNNNNNNNNNNNNNNNNNNNNNNNNNNNNNNNNNNNNNNNNNNNNNNNNNNNNNNNNNNNNNNNNNNNNNNNNNN
NNNNNNNNNNNNNNNNNNNNNNNNNNNNNNNNNNNNNNNNNNNNNNNNNNNNNNNNNNNNNNNNNNNNNNNNNNNNNNNN
NNNNNNNNNNNNNNNNNNNNNNNNNNNNNNNNNNNNNNNNNNNNAAAAATGACCTTAAAAACATACCTTTGGTGGTACTT
GTGTCGACTTTTTCCTTTTCTTATTAATCATAGCCCCTTTTTGATTTAAACCCTTCGTACCTTTGGTCACTAAACCCCCA
TCAACTTTCTGTGGCAGAAAAAAATTTAATTAATGTTACAAATCTTTCTAATAAGAGCAAGATTTAGAACTTGCATGTCA
CAAAAAAAAGAAATATAATCAAATATAAATAAATACCTTTAAACCCTGATCATTGTTTCCTCTTAATCTTTTAGAAAGGG
GGATTTCATCCTCAAAATCGTTGTCATGTGGATAATGAATTTCTAGAAATTTTTCTTTGCCCTTCGATTTTGTATCAACA
CCACAATGATTTTTTTGTTGAACTTTGTAGGATGAAGATGAATTGATAACAATACACTCATTAATTCTACTAGATAATTT
GTTTTCATGTCCAATTAACTTTGACAAGCGATTGCGTAAATGCATTCAACTCAACTCATAAGATGGTCTTGAACAACTGA
TTGGCGGGCTATCAACTACTACCACATATTTGTTAAGCCTAGGACTTTTACGCGGAGTCTTTTCCATCGAACAATGGTAA
ATTTTTTGGATAATTGGATTGTCAAAAGATTCGGTGAAGAAGATTAAAGGTCTAAGAAGAATATGGATAATAATATGGAA
GAGTTAACCCTTTTGATTGTTGGAAAAAATATTTTCAAGATTTCTTGGAACTATAACTCCATATTGATAAGTACACCAAC
ATTCTAGGTAAAATAAAAAGCTTTATAAAAAGAGGAATAAAATAATTATCACCCCAAAAAGGTCCAATAAGCGTAAAAAC
GGCAAATACCAAAATTAATGAAACATGTGTATTTGAATCTGTATTAGGAGAGATAATATTTGATAAAATTTAATGCCCTA
ATTATAGTCCACATAAAACGGCAGTTAATACTAATAGAATGAGAGATAAAAATCAGTTAAAAAAAATTCAATTAAATACA
AAAATTAAATGTTTTGTTATGTATGTAATTTAAAAACTTAATTTGTAATTAAATATAATTATATTGATATTTTGTTAATA
AAAGTCTTAAGTAGTATACTTTTGTAATTTTCCTATTTATTTTAATGAATAAAAATCAATTAAAAGTAATATTAAAGACA
GAAAATATTGAACCATATAATTATTTTCTTGATTTCATCTCCAAAGAAAAACAACTTTTTTGTATTTGTTATTTTTCTCA
TTATTTCAAAGAAATACCCTTGTAACGCCCCGAGGCTACCCCCTTGACGTAAACACTGGACTTAGGATCATGAGTGACCC
CACGCTAACCCTGAGATGGCATATCAACAGCATACTAGATAAACTGAAGTAAGAATTTCTATGCGGAAGCTTAAATCATG
AATTAAACTAAAATGATGGGGGATACCCAATCTACGTCTGAATATATAAATTGTACTAAGATTTCAATAACAACTCAAAG
ATCAATCTCAAATCTAAAACATAATCTAACTATGTCTGAAATAAGCCTCTAACTGATTAGAGATGCTGGGACATGCCCCA
ACTAACTCTAGCAAAACTGAAGCCAAAAGAAAAGATTAAATAGAAAAAATGTCAATCGTCCTTGAAGAATGAGGACTCAC
TGATGATACTGCTGAAATGGTGATCGGGAATGATCTATGCGTGATCTGAATGCTAAGGACCTGAACCTACATCACGAGAA
GATGTAACGCAGATTATGCACCAAGACTTAAAAGGTACTGAACATGCATGATAGTGTAAAGCTGAACAATATATACATAA
CTAAAATAAAACATGTTGAGCAATGATATAAGATGAACATGATGAATACAAAGAACATATTGAACATGAACTAAGCTGAA
TGCAATGACCAAGTACATAATAGCTGAACTGAATAATGAAATATAACTGGTAACCTGGTCAATGCATTAGAATCTTAGTA
TGGCAGCTACTAATAACCCACATAAAACCACATGAGCTAAACGTGGAGTCCAATGTATACACCCCATCGAGAGGACCCAA
TATACATTGTCAGGGGTACAAGGGCATGACTGGCGTGGTCACTAAATATGATGCCCATAGAGGGAACTTAACCTATGGGG
GAACGTAGTTTTGGGACTATGAGGGTGACTGACCCTAGTCCATTCGGTATTAAGCCTACTCCCAACTAGAATCTATACGA
TACAACATAATTGAATATAAACTGGGTAGGTCAAGATTCTGATATGATAACGGAAAATGAACAGTAAGTATTGATAATTA
AACATTTGGAAACTAATGCATGTATATATGTATAAACTGACCTAGCAAGTGTAATTCGTAAACTAACAGAATTTACACAA
CTAGAATTCTGAATTTCATGTAGAAATTAAGAAACATAGTTATGAAACCGTAATAATCTGATTAGGATTTATCTAACAAC
TAAATACAGCAATAATCTGAAGTTCTAGAAACCCTAATCTAAGCATAATGAAGGAAATCAAGAATCTAACTAACTAGGGA
CCTAATGGGTGAAAGGAATCCACTAGTGAAATCCCACATACTTGGTGACAAATTCCACGAAGAAATCTTTTGATTTCGGG
GTTGGAACAGAAGGAAACTTGTTGTGTTCTTAAAGAGGGTTTGGTCAACTGTTTCTTCTCCTTATTCCTTGGTTTGATCG
ATATTTGGGAGAATGAATTATTTAGGGTAAGTTCTAATTAAGTTACTAGACTCAAACTGACCTAAACAACACAGTTTATA
TGTTAAATGACGTAGTTTAGGTATGCAACGCACAGGGAAAATGCCAAATGACCCTGACTTAAAAGTTGTCGGGGCCAATC
GACGGAGCTGACCGACTTAGCATCGATAACCTACGGTCCATCCTGGTGAATCTTCGACTGGCTTCAAAGGATGAGTATTA
GCCCCCGAGGCTACCCCATGGATGCGGACACGGGACCTAGGCTCACGAGTGACCCCAAGCTTACCCTGTTGGCATATCAT
AAGCATTCTTAAGGAGAACTGAATTAAGAAAGTACTGTGTGGAAGCTTAAATAATGAGATCAACTGAAATGATGGGGAAT
GCCCAAAACTATTTGAATTTAAATAAAACTGAGAAGAGTTTAAGATACTGAAATAAAACTCTAACACTAAAGTTGAATAT
GTCTATGTCTGAAATAAGCCTCTAACTGACGAGAGATACTAGGACATGCCCCAGCTAAATCTAGCAAAAACTGAAACTAA
AGAAAAAATAGAAGGGTAATCATCTCAATAGTCCTTGAAAAATGAGGACTCACCACTGATGCTGCTGAGCTAAAGATCGG
AAATCGATCTATGCGTGATCTAAATGCTGAGGACTTGAACGTACATCACGAGAAGATGTAGTGCAGAGTATGCATCAATA
CTTGAAAGGTAATGAGCATGAGAGATAGAGCAAAGCTGAACAATATACATAACTGAACAAAACATATAACTGAGCAATAA
TATAAAATGAGCATGATATATACTAAAATATATTGAACATAAACTAACTGAAGGCAATGACAAAATTTATAACATGTTCA
GACTAAAATGTGACTGTAACTGATAACATGGTCAATACAATAGAATCTGACTATGGGAACTGCTAATATTCGACATAAAA
CCACATGAGCTAAATGTTGAGTACAATGTATACACCCCATCGAGAGGACCCAATATACCCTACCAGAGGTATAGAGGCAT
GACTAGCGTGATCATTAAACTAATGCCCACAAAGGGGACTTATAACCTATGGGGCCACGTAGTTCTGGGACTTGAGGGTG
ACTAACCGTAGTCCACTCAGTATTAAGCCTACTCCCAATTGAATATGTAATTAACAAATTATGACTGAATTTCTGTAATA
CTGGATAGCTCAAAATACTAACATGCTAACTGAAAATGCAACATTTAATTTCTGATAATGAAACATTTGAAAACTGAGGC
ATATACATCTATTTATCTATCCTAGCTAATATAATTCATGAACTAAATGAACTACGTAACTAGGGTTCTGANNNNNNNNN
NNNNNNNNNNNNNNNNNNNNNNNNNNNNNNNNNNNNNNNNNNNNNNNNNNNNNNNNNNNNNNNNNNNNNNNNNNNNNAAT
ATGGAGGGAATAAAGAATTAGATTGAATTCTAAGGACCTAATGGGAGAATGGAACCCACCAGTTAAATCCCAGATACCTA
GATACCTGGTGATAAAATTCACAGAGAAATCTTTTGATTTTGGGGCTGGAACTGATGAAAACCTTGTTGCGTTATCTTAT
AGGGATGCTCCACTTCTCCCTCTAATTTTCCCTAAGTTTCGATTGATTTTGGTGAATGATTTATTAGAGTAAGTTCTAAT
TAAGTTACTAGGCAAAAACTGACCGAAACAACATAGTTTAGGGGTCCAACGCAAAAGGAAAAGACCAAACGACCCCTAAC
TTAAATGTCTATCGAAGCCACCGACAGACTGACAGACGGTCCATGGACTTACCCACGGTCCATCCTATCAACCATCGTCT
TTGCTTCAGAGACTTGATTTCTGGGGCCTCAATTCACGACCTAGGAGCAGCGCCCGTGGTTTGACCTACAATCCATGGGT
TCGGCCCTTAGTTGACACTTAGGCGATTTCCAAGGCCATTTCTAGGGAGGGCTTCCACGGACGCCACCACGGTCTGTCGT
CAGGACCATAACCCGTGAAGGGTGCTGTGGTGTGACGTCTGGGCCTGGTGGACCCTGCCTGGCTTCCACGAGTGCCAGTA
CATCCCGTGAGGTGGTCCATAGCCCGTGAAGGGTCCCGTGGTCCACCCCTGTTGAAAGGTATTGAGTCCACGTGTAGGTC
AACGAACCGTGGACCCTATCACGGTCAGTGAACCCTGCCGTGGTTCACTGGTTCTAGTGATTTTCCTACTGCATTTTCTA
TGTATGAATTCCGAGGTGTTACAATGACTCTTGAGGGGTCTAAATCAGAGACGTGGACCACGGACCGCAGTCCTACCTAC
GGTCCATGGTGCTGACGTGGGTCGACCCTTAGCTAAAAATTTCTAAGTTTCTAGGGAGGGGCTGCAGTTGGCCAACCTCG
AACCCCACCTACGGTCCGTGGGTCAACCTACGGTCCATAGGTGGCCCCATTGGTGGCACCTGCAACTTCTGGAATTCTGC
ATTTTTGGTTTTCTAGAGTACGGGGTGTTACAACCCATTTCTTAAAAATCTATAAAAACAAACCAATTTTATTTACATTT
TATTTTAGTTAGATTTTCATAAAGTTTTATCTACCAAAATCCCTTCATAAACCTTGATTTTTCATACCTTTTTTTGTAAT
TAAATTTGATCTCATGGCTCATTTTATTCATATAAACTCCAAAACTGCAAGACCTAAAATTGGGCCATTATAGCCCAAAT
CTTTAAAAAATGTTTGGATAACCCAAAATAGGTTGATCCATTTTCTATATCAAACCCTACCCTAGATATTTCTTTCCTTG
AGCTAATATTTTATAATTCCGCCTCTCTAGTTTCTCATACCTCCATTCTTGATTTCTTTCTTCTTTTTTTTGTTGATTTT
AAAAGCTTAATGGAGAAAAGTATTTAGGAGAATCCAATAGCTTCACCTAATAATGAAACGCCAAGAACTAAAGAATTTTG
AAATCAGAATGTTTATTTTTCATCAGTAAAAAATGAATTTGAAGAAGAACATAAAGAAAAGGATTAAAATTTGGATGAAC
CATTTCGGGGTCACTTGTGTTGATTCAAATTCAATGGGTTGCATTGTTTCTTCTGAATCAAGGGTGATTAGAGCACATCA
GTCTCCTAAAAATTCAAAAACACCACAAAGGCTGCAACTAAAGTCAACCCTATTAGAGCTCTTCCCTGTTTCTCCTACCA
ATTATGTTTCAACTCTTCTATACATATGGAAAGTGGTATCCACATCAGTCGGACTTGACCTACCAATCGACCCAAAGATT
CCATCCCCATATGAATTTGTGATTAACCCAGATCATCCTTAAATTGAATTGCGATACACCATGCATGTAGGTTCAAGGGA
GTGCTTCTATCTCTCTCATCAAGAATTAGGGACATTAGATTTTTTCATTGTTTCGGTGTTTTTCTTTATTTATGTATGAT
GAGATATGGCTTAAATCTTATTCCTAGCAAAAGTGGTATAATGGTTTGAATAACAGTGTCATGTTTTAATGTTTTAATAT
GTACTTTTTCCAGGCTTAATCTTTCAATGTTACTACATTGCTTTTAGTTAGGTTGGTCCTATTTTCCATTATTTTACTAC
ATATCTTGCAACTTACGGTTCGTTCCCTAGTGGGCTTTTCTCTATAAATATTCTTTGAGGGCGTGATTCAATATTGGCAA
AGGATAAAAAAAGATTTTGAAAATAGGGAAAAGGTGAATTCAAAAGCAATCACTTGTCATGAATCGTACAATTTTCGTAT
GATTTTGTGATTTACAAGTGGCCGTCATTACCCTTTGTAGTTTTTTAGAAGTCATTTAGTTCAATTGAGTTTGAGATTAG
ATGGAGACCTTGTTGGTTTCTCATTCCATGTGTGTTGAGGTTTTAAGTATTTTTAGTGTATGAATATAGTCTAGAACATC
ACCAAAATTGTGATTCAAGGAGAAATCCACGATATATATTGTCTTGGAAGATAAACCTAGTCTCTCTTTGACTATCCTCT
TTGACCAAATTTTCCTCGCGCCACCTTAATATTGATCCGAGTGAACTTTATTGAGCATTAAGTTAATTCTTTGGTCAGCT
TGACTACTACTTATATTGCTATTTCCACATTATATAAACATGTGTGATCAATATGTCAATGTCAAGACTCGAGCCTACAC
CCTAGATGTGGCCGGCACTCGAGAACCATTGCTGACACTCAAGTGAACCCTCATCCTGGCTTACTACAAGCAGAAGACTA
ACTGCAGCATACAAAAGCATCAAATTAAAAGAAACATTTAAAAACAGTTTACTGAATCTCAAGACTTCAATGAATATACT
TAGTATGAAACATAAGTTTCAAATAGAATATCTGAATCTAAAAGACTCTAAAAAATTGTCTATCTATGAAGCCTCTACTG
TATAAAGATGAATGTCAGGACAAGACTCACGACTACTAAAAATATTATTAGTACCAATAACACATAAAATTAGAGTCCTT
CGTAAGCAAAGAGACCTCATTCGAAAGCTGATGAGCGGATGGATTGATATCAACATACTCTTGTTGAGGATCCTAAGAAC
CTGTATCTGCATCATTAATGATGCAGGTCAAATGACATTAATACATTGAATGTACAAGTATGTAATATAACTGAATAACA
AATAACTAAAATAAAGGACTGCAATAGATAACAATGTACTCAAGTTGAATGAAAAAAATAAAGGAATTCAATCATTTAAA
GCTTTAGAAATACTTTCTCATCTCTAAACACAACATAATAAGTGATATATAAAAATACACTTTAACTCTATTGGGAGATT
CTCTAACCGACAACCATTACTATGAGCTACATGACGATACAACTCTTGCCCATGCTGCCGAACATTCCTGTACCTTAATG
GGATATAGGACATCTCATGTAATTGGATCCACTAAGCTATTCTTAAAAAGCAATAAGAAGTCATCTAAAAAGTATGACTC
TTTACCCATGTTGGCATACATGGTTTACGAGGACTTTGAGGTGTTTGAACTTGTCCCCATATCAGTGCTCAATACTACTC
CCAATAATATATAATCATGCTCATATGTTTAAAATTATAAATCTTCCTCTGGTTTGAGATAATTGCTCAAACTACCCTCT
TAAAAGAGGTAACTGCTCTTGAGTATCTTTTGAACTCATAACTCATTTAGCAATATCAGTTTCTATTTTATTAACGTAAG
AAATGATACCTCTGGGAATACATAGTCCTCTTATACTCTTACTCTTTTAATACTTGTAAACTCTTTCTCAAAAACATATC
AAAATTATATTTTAATATGATCATTAATGACTGGAGAAGTAATATTGCATAAACATTGATGGTATATCTAAATGCCATAC
TGCTCATACATTGATGACATACTCGATTGTCATACTAATCATGATTTAGAAACTCTTTTCTCAAAACTCATCTTTACTTT
CTCAAAACTCAGTTTAAGAACTCAAGTGTTGGCTTTAAAAAGCTTTTCAATTTTTTTAACTCAAATCATAGGGTTCATGT
GGAATTATTGACATGAAGGACTCAACTCAAGGATCTTAATAGCAATAAGGAAACTCAATACTCAGAGCTCAAGACTAAAG
AACTCAAAACGCATAAGTCAACGATATTTCCCCCCTAAGAAATACTCAATTCATAGGGTTCATGTTGAAATATAGACATG
AACTAATAAACTCAAGAATTTTAATGCAAAACATATAGCAATTCAATAATTAGGAATAAAATTTCAAAATGAAACAACTT
AAAATAAACTCATCTCAAGAATTCTCAAATCTAGGGGTAGAATCTTAGAATTCTCTTTTACTGATATGAAAGTAGTTTTA
GGGTGTGAGGATGAACTAGTCCAACACTATGATAGCATTACATACATAAAGGAACAAGGTTCTTGAAGTATATTAAAGAA
GAACTTGATTAGAAGCGNNNNNNNNNNNNNNNNNNNNNNNNNNNNNNNNNNNNNNNNNNNNNNNNNNNNNNNNNNNNNNN
NNNNNNNNNNNNNNNNNNNNNNNNNNNNNNNNNNNNNNNNNNNNNNNNNNNNNNNNNNNNNNNNNNNNNNNNNNNNNNNN
NNNNNNNNNNNNNNNNNNNNNNNNNNNNNNNNNNNNNNNNNNNNNNNNNNNNNNNNNNNNNNNNNNNNNNNNNNNNNNNN
NNNNNNNNNNNNNNNNNNNNNNNNNNNNNNNNNNNNNNNNNNNNNNNNNNNNNNNNNNNNNNNNNNNNNNNNNNNNNNNN
NNNNNNNNNNNNNNNNNNNNNNNNNNNNNNNNNNNNNNNNNNNNNNNNNNNNNNNNNNNNNNNNNNNNNNNNNNNNNNNN
NNNNNNNNNNNNNNNNNNNNNNNNNNNNNNNNNNNNNNNNNNNNNNNNNNNNNNNNNNNNNNNNNNNNNNNNNNNNNNNN
NNNNNNNNNNNNNNNNNNNNNNNNNNNNNNNNNNNNNNNNNNNNNNNNNNNNNNNNNNNNNNNNNNNNNNNNNNNNNNNN
NNNNNNNNNNNNNNNNNNNNNNNNNNNNNNNNNNNNNNNNNNNNNNNNNNNNNNNNNNNNNNNNNNNNNNNNNNNNNNNN
NNNNNNNNNNNNNNNNNNNNNNNNNNNNNNNNNNNNNNNNNNNNNNNNNNNNNNNNNNNNNNNNNNNNNNNNNNNNNNNN
NNNNNNNNNNNNNNNNNNNNNNNNNNNNNNNNNNNNNNNNNNNNNNNNNNNNNNNNNNNNNNNNNNNNNNNNNNNNNNNN
NNNNNNNNNNNNNNNNNNNNNNNNNNNNNNNNNNNNNNNNNNNNNNNNNNNNNNNNNNNNNNNNNNNNNNNNNNNNNNNN
NNNNNNNNNNNNNNNNNNNNNNNNNNNNNNNNNNNNNNNNNNNNNNNNNNNNNNNNNNNNNNNNNNNNNNNNNNNNNNNN
NNNNNNNNNNNNNNNNNNNNNNNNNNNNNNNNNNNNNNNNNNNNNNNNNNNNNNNNNNNNNNNNNNNNNNNNNNNNNNNN
NNNNNNNNNNNNNNNNNNNNNNNNNNNNNNNNNNNNNNNNNNNNNNNNNNNNNNNNNNNNNNNNNNNNNNNNNNNNNNNN
NNNNNNNNNNNNNNNNNNNNNNNNNNNNNNNNNNNNNNNNNNNNNNNNNNNNNNNNNNNNNNNNNNNNNNNNNNNNNNNN
NNNNNNNNNNNNNNNNNNNNNNNNNNNNNNNNNNNNNNNNNNNNNNNNNNNNNNNNNNNNNNNNNNNNNNNNNNNNNNNN
NNNNNNNNNNNNNNNNNNNNNNNNNNNNNNNNNNNNNNNNNNNNNNNNNNNNNNNNNNNNNNNNNNNNNNNNNNNNNNNN
NNNNNNNNNNNNNNNNNNNNNNNNNNNNNNNNNNNNNNNNNNNNNNNNNNNNNNNNNNNNNNNNNNNNNNNNNNNNNNNN
NNNNNNNNNNNNNNNNNNNNNNNNNNNNNNNNNNNNNNNNNNNNNNNNNNNNNNNNNNNNNNNNNNNNNNNNNNNNNNNN
NNNNNNNNNNNNNNNNNNNNNNNNNNNNNNNNNNNNNNNNNNNNNNNNNNNNNNNNNNNNNNNNNNNNNNNNNNNNNNNN
NNNNNNNNNNNNNNNNNNNNNNNNNNNNNNNNNNNNNNNNNNNNNNNNNNNNNNNNNNNNNNNNNNNNNNNNNNNNNNNN
NNNNNNNNNNNNNNNNNNNNNNNNNNNNNNNNNNNNNNNNNNNNNNNNNNNNNNNNNNNNNNNNNNNNNNNNNNNNNNNN
NNNNNNNNNNNNNNNNNNNNNNNNNNNNNNNNNNNNNNNNNNNNNNNNNNNNNNNNNNNNNNNNNNNNNNNNNNNNNNNN
NNNNNNNNNNNNNNNNNNNNNNNNNNNNNNNNNNNNNNNNNNNNNNNNNNNNNNNNNNNNNNNNNNNNNNNNNNNNNNNN
NNNNNNNNNNNNNNNNNNNNNNNNNNNNNNNNNNNNNNNNNNNNNNNNNNNNNNNNNNNNNNNNNNNNNNNNNNNNNNNN
NNNNNNNNNNNNNNNNNNNNNNNNNNNNNNNNNNNNNNNNNNNNNNNNNNNNNNNNNNNNNNNNNNNNNNNNNNNNNNNN
NNNNNNNNNNNNNNNNNNNNNNNNNNNNNNNNNNNNNNNNNNNNNNNNNNNNNNNNNNNNNNNNNNNNNNNNNNNNNNNN
NNNNNNNNNNNNNNNNNNNNNNNNNNNNNNNNNNNNNNNNNNNNNNNNNNNNNNNNNNNNNNNNNNNNNNNNNNNNNNNN
NNNNNNNNNNNNNNNNNNNNNNNNNNNNNNNNNNNNNNNNNNNNNNNNNNNNNNNNNNNNNNNNNNNNNNNNNNNNNNNN
NNNNNNNNNNNNNNNNNNNNNNNNNNNNNNNNNNNNNNNNNNNNNTCTGAATATTATAGGATCTTCCAAAAATCATAAGT
CTGGCTTAGATCTATCACCTCATAAATACTCATGCTCTTCCATTCAACACCTACACTTGGCCGTTACTAACACAATGACA
CATCATCATAAACTCCTTTCTAGTTAAAGTATACTCTAACTCATCCTAACTTGTAACTATTCCTCTACCTCATATCATGA
ACTCTAAACAAGATAAGTAATCCTTAGTATACTCATAAAGGAAAACTTATCATAATAACTTACTGGGTGCATGACTATGA
TAACATAGCTTGCCTCATCACTATCTCCTTTCTTAGATAACTGAACCTCTGCATACATTCTTCTAATTTAAGGACATCTT
CACTACTACTGCTCATATTCACATAGCTCTTACTATATTTTAGGGTAAAAATACTACCAAACCTCTACAACACACCTCCT
TATAAGGGTCTCAATTGAAACAAGGTTTAGAGAAGAGAGTACATATCGTTTTTATCTTGAACGCATGATTCACATAAATA
TGAGTGCATTCTTTTGAAACTCAACACTTAAACTCACTCACGAGCTTCTCTCAAGCTCCTCTGTAGTCTAGTGACTTTCT
CAAGATTTTTGTTGAGAGTAACTCATCGATAAGGATATGACTTTGCCTTTACACTACCTTGAGTATGAGGGGTAGTCGAA
TGAATCCAAGAAATACACGAGTTTGAAAATGCTCTTTACGACATGGTTCTATTGCACGATTTAGAGTCTAAAAGAAGGGA
AACTTTTCCTAAATGTCTGTAGTCCCTTATTTATAGAAGTGGGGCCCTCACAACCATAAACAAGATCCTACTGACATGAT
TTCATAGACACCCTAGGACACTTGAATTTTGTGCTCTGATACAAAGTTTGTCACAACCTGAGCCAACACACTAGGTGTGG
CCGGCACTCGAGAACCATTGTTGGCTCTCAAGTGAACCCTTATCCTGGCTGACTACAATTGGAAGACTAACTCCAGAATA
CATAAGCATCAAATTGAAAGAACTGTTTAAAAACAGTTTACTAAATCTCAAAACTTCATTTAATATACTGAGTATGAAAC
ATAAGATTTAAATAAACTATCTGAATCATAAAGACTCTAAAACTGTCTATCTATGAAGCAACTACTATATAAAGATGAGT
GTCGGGACAAGACCCATGACTACTCAAAATTTTAATAATACCAACAACTCATAAAATTAGAGTCCTACGGAAGCAAGGAG
ACGTCATTCAAAAGTTGACGAGCGAATGAGGTGATATCAATTGACTCTTGTTGAGGATCCTAAGAACATGTAACTGCATC
ATTAAAAGATGCGGATCGAATAACATTAGTACATTGAATGTACGAGTATGTAGTATAGTTGAATAACAAATAATTGAAAG
AAAGGACTGCAATATATAACAATGTACTCAAGCTGAATGAAAAGAAACATAGTAGTTAAATCATTTAAAGCTTTACAAAA
AAACTTTGTCATCTCTGAACTCAACTTAATAAGTGATATAAAGAATAAATCTAGTGGGACATTTTCTAACCGATAACCTT
CACTATGAGCTATATGATGATACAACGTCTCACCCACGCTGCCAGAATTATCATATATCTTTTCGGGATATAGGACACCT
CAGCTAAGTGGATCTACTAAGCTATACTTAAAAATTAATAAGTAATAATCTAAAAAGTACGACCCTTTACCCATGTTTGC
ATACATAGTTTATGAGGACTTTGAGTTGTCTTAAATAGTCCCCATATTGGTGCTCAATAATACTCCCAATAATATATACT
CAAGCTCATATGTTTGAAAACCTAACTCTTCCTTTGGTTTGAGATAATTGCTCAAACTACCCTCTTAAAAGAGGAAACTG
CTCTTGAAATATCTTTTGAACTCATAACTCGTTTAGAAATCTCAGTTTTTCTTTTACCAATGTAAGAAATGATACCTCTT
GGAATACTATAATGACCCGGAAAATCATTATAGAAAATTTTCATAAGGTTATCATTTTACCCATCCCGATAGTTTTCTCG
AGTCATGTTTGATCAGTTTGTGAAGTTAGTTTGGAAATTTTGAACTATTTGATAACTACGGTTATTTATTTGGTGAGTAT
TTATTAAATAATTATTTATTTAGTTGATAATAATGGGTCAAGTCTGAATTTATTCAAGACCCTATACCACTTGGCCCATA
TATTATAATAACTTAGTAGAATTTAACATATTAGTCCACAATTTGAGAGAGAGGCAAAGAGGCACAACTTGGCGCCACAA
GAAAAGCACATTGTGTTTTAGGTAAAACTTCAAGATCCATTCTTATTATGCAAAGTAATTGCTAGAATGGATAGTATACA
ATTTAAATTATTAATATATCTTTAAGAAAACAAATCATTTACGTTGTTGTATAGAAAGATTCGGCTAGAAATAATGGGCA
GCATATTGTATTAATTATAGACAATCATTAAATGAAGCTGGTGATCTAATAATGAGTTAATCATTTGAGACTTTCGATTT
TTGATAAGTTTTTGGATAATATAGGCATGTTTCTGCATATTGACTCATTACTGAAGGTTAATGTTTGCTTAATTCGTGTT
GGGTTGGAGCTTTTCTGTAACACCCCAGATTCAGAAAGGATAAGAATTTCAGTTTTTAGAAGTTGCAGGTGCCCCTACGA
AAGCCACATGTGGACCGTAGGTTGACCCACGGACCGTAGGTGGGTTCCGTGGTTTGCCACCTGCAACCTACCCAGAAAAC
ATCTTTGTCTCACATGGTCATCTAAAAACATCTTTGAATCAAAAGTAGGATCATGACCCTTTTACAATAGAAATCTAACA
AATGTCTAGTACAATGAAGAAAAGAAACATCAATAAAGCTCTTGTCCTCGAATCCATGAGGACATACCACTTGCCTTGGA
AGAACTCAATCCATGACTTTGAACTAGAGAGAATCAACTAACTTGTCGGAACCTACACTTCGTAGAAAAATAGAAGGAAT
ATGGGTTAGCACATTTAATGTACTAAGTATGATAGTCATGCAAAAACCATGCTTCCAAAGGACATTTAGCTTAAAAATCA
TGCTATATGTCAATTTGATGAAACTTCATGAACATAAGTATAAGAGGCATAAGATACAACATAATCAACATACAAGCCAT
TTAATCACATTAACATTTCACCTTAAGTAACCCCAAGCTATACTTTGTGCAATGTATGAATAGCGTCCTATATCACCATC
CACACTAAGTACCACATTAAGGCAACCAAAAGTGAACTTACCATTCTTCCTATTCATCTTTAAACAATACACATACATAA
GGAACATGAATATTTCCTAAGTCATACCAAGGAAGTAACTCAATATACAATCCAAGTAAAGCATGCATCATTACATTAAG
CATTAAAGTCAACATTCTTCATTAGCTTCATTAAGAGCACATTCATTCATTTGACATTAAGACATTAGAGAATCACACCA
TAACCTCTCAAAGCCTACTCGTGCAATGCATGGATGGTATCCCATACTACCACCCACACTTCATAGAACCTCTCAAGTAA
CCATAGCATGTATCTCACATGATGGGAATACGCATTAACTGACATAGACCATGTGAGCCTAACATGGAATCCGATGTCAT
AACCCCACACCGTAAAGAGGTGGTCTACTTGCCTAAGGTAGGACCGGTACATTTAGCTTAGGTGGATCCACTATCTAGGA
CCTATGTGGGCACATAGTTATGAGGTAAGGAACATCTTCAATGAAACCCAGACTTACATTGGGAGAGCTTTCATCTTACC
ATATCCTCTCAGTGCTCAACCTCCATTCCCATAGAGTATTTCATTACTTTAACATTATCACACATTAGAGGGTGCCATTG
GCCTACCGACTCAAAGTACATTGATTAACACATGAAAGGGTTCCATAAACCTACCGATTCAAGTTACATTGTTAGGATAT
CTCATTGAATCCTCATGAAAGGGTGCTCTAGGACTACCGATTCAAGGTTCATCATTAACATTTATGGAAGGGTTCCATAA
GCCTACCGATCCCAAAGTTTATTAATATCATTTATGGAAGGGTGCCATAATCCTACCGATCCCAATGTTCATTAATATCA
TGCATGGAAGGGTGCCATTTGCCTACTGATCTAAGATACATCATTCACATTACTTTTAGTTACACAAGAAGATGATGCAT
AAGCCTACCAATTCAAGATATACATTACATTAAGGAAACCCTTCACATTCTATCATCAACATTCATAAGTGCACAATTGA
GAACGACCTTTCAATAATGATACAATTACATCATAGTCATACAATCTTCATTATCAACATAAATCTTGAAGCACATACAT
AATTCTCACATTCATGTACAAATTCTCATAACTTCCCCATCAAGAATCATGAATTACATTCAACCCAACATCTAGAATTT
ATACATTCTATATAGGTAATAACAAAATTCAATGAATTAAATTAATTCTTACAAGTCCCATTTGCATGATCATAAATTCA
ATTATACCACATTAAGATCGCAGATAGCAATGGAGGGGATCCATGGGTTCTTGGGGGAATTTTACCACAATTCAACCGTA
AATCATCAATTCAATCATAACCCAACACAATTCAATCATAAAATCATCTTTAAATAGAACCCATTTGTTCGAACCAAAAC
CCTTGATTTGGGGACAATTTGAAGATTGAAAACCATGTTTTGAAATGGCTCTTTGGGTGGAATCTACCCAAAGATGAAAT
ATACCATACCTTGAGGATGAATCCTTGAAGAATTTGATGAAAAACCCATGAATTCTTGCAGCCCAAGCTTCAATTTTACT
CTTCTTCTTCTTCTTGGGTTTTCAGAGAGAAATATTGTGAGGAAGATGAACTTTTGATTTTGATTTGGGTCTTTGTGAAA
GTGATTTAGTTTGGGTGTTTAATGACTTAAAATACATTATATATTTATTTAAAAACAATATAAAATATACCCATTTAAAA
ATAGGACTTAAAAATAATATTTACAAAAATATCCCTTGCCCACATGGACTGGCCAAATAAAACTAAGGCAAAGTCCAAGG
GAGCTTTTAAGGGCCTTGGAGTGGTCTACCAGCCGTGGACCCTCCCTTGGACTTCTGCCTTATGCTTTTTAAAGTTAATC
CATGTTCACAAGGGTGTACACAGGCAGTGGGCATGTCTACCTGTCGTGGACCCTCACTTGCACATGTGCACTACCTAGGC
GTGCTAAGGTAGCCCCCACGCGAGCTGCTCCACATGCAGTGGGGTCCTTCACGGTCCTTGGACCCTCATGTGGACTGCCA
TCTAGCTAAATTTGGCAAAGGTAAAGTCCACGAGGGACTTGAACGGGTAGTGGAGGCCTTTCACGGGCCTTGAAGCCTCA
CATGAACTTGCCTCATTGCCTATACGGCTAAGGCATTGGTTCAAGGAGGCTTCTAAGGGTGGCGAAGGCTCTCACCTTCC
TTGAAGCCTCCCTTGAACAATGCCTTTTTCCCACATGGCTAAGGCAAAGTTCAACAGTGCTTCTAAGGGTAGTGAAGCCT
TTCACCTTCCTTGAACCCTCTCATAAACTTATACTTGGTCAAATTTTTGGACTATTTCATAACTCCAAATTATGCTGAAA
CTTTTAAGATTCAAACATTAGGCTTTACTTTCACCTAACAATTTTCTAGGTGTTACATCAAAGGACAGCTACTTGATTTG
GATCTGACTTTATAACATTATTCTTTAAAGTGAGCCTTAACATCAAGGAAGTTATGTTGTCTAACAATTCAATCTATTGG
AAGGAGGCTATCAATAGTGAGATTGAATCAACTTAAGCAATCATATTTGGGAGTTGGTTTATCTTCTTCCAGGAAACAAA
CCCTTGGGTTCGGAATGGATTTTCAAAAGGAAGATGAAAGATGATGGAACTATTGACAAATATAATGTAAGACTTGTTGT
CAAAGGCCTTAGACAGAAAGAAGGTCTTGATTATTTTGACACATACTCGCCAGTGACTAGGATTACATCAATTCGGATGT
TAATTGCCCTAGCTACAGTATATGGTCTTGAAATCCATCAAATGGATGTGAAAACCACCTTCTTAAATGGAGAGCTGGAA
GAAGAGATTTATATGGAACATCCTGAGGGCTTCGTAGTTCCCAGTAAAGAAAAGAAAGTATGCAAACTTGCTAAGTCACT
TTATGGTCTAAAACAAGCACTGAAACAATGGTATGCAAAGTTTGATCAGACCATGTTGTCATATTGATTTAAGACCAATG
AATGTGATAAATGTGTCTACATTAAAGACGCTCCGAATCAGGAGGTCATTGTATGCCTATATGTGGATGACATGCTGATA
ATGAGCAGGACATTGCTTATGTAAAAGCTTCTAAGTGTATGCTTGCTAGTAAGCCTGATATGAAAGATCTAGGAGTTGCC
GATTTGATATTGGGAATTAAGATTCATAAAACTCCTAGCGGGCTAGCATTATCTCAATCTCATTATATTCGAAAGGTACT
TGAAAAGTTCAAGTATTTGAATTTTAAAAGGGAAAAGACCCCAATTGATGTTTAGAACAAAGGAGAAAGTCAGTCTGAAT
AGGATTATGCTAGAGTATTGGGAAGTTTGATGAAATTCATGAACTGTACACAACCAGACATAGCATGCGCTATAAGTAAG
CTGAGTCGATATACAAGTAATCCCAATCAAAATCATTGGATGGCAATGNNNNNNNNNNNNNNNNNNNNNNNNNNNNNNNN
NNNNNNNNNNNNNNNNNNNNNNNNNNNNNNNNNNNNNNNNNNNNNNNNNNNNNNNNNNNNNNNNNNNNNNNNNNNNNNNN
NNNNNNNNNNNNNNNNNNNNNNNNNNNNNNNNNNNNNAATATTGTGGAAAAATTTAAAACTTTTACAATAGAAGTCAAAT
TTTATTTTTTATAATAGAAAGTAATAGGAATCTAGACTTTGTCTCATACACCATCTAAAACATAGGAATACTGAATTTGG
GACTTTAGCCCTTTACGTCAATAGAAGTCCCAATATAAGAAGTACTGTAAAGCTAGAAGAAATAGAAACTTCTTTTCCTC
GATCTTGAGGACTCACCAAGCTTAGGGAATAGTCGACCCAAGGTTCACTTGAAGAAAAGTAGAATGAATCAACGGCCGGA
ACCTACACTCATATAATGTAGAGAAAATAAGGGGTTAGCACAAATATGTATTAAGTATGGAAACATGCATACAATCCTTG
AAATATGCTAAAAAGGACATTTTGGTTACAAGTATGAATTTATTAAGTTTGGAAACCAACATGCAATCTCAATGTAAAAG
ACAAGCAATAAACACACGTGTACTCATAACATAGTAACATCAATACCTTAGCAACCCATAAGGAACACTTGTGCAATGTA
TGATTGGCATACCATAATACCAACCATACTAACTACTCCCTTGAAGTTACCTTAGTCATACATAACATCTTTAGACTCCT
CATAAACAATAGTCATCAATAACGAAAGAGCCATGTCCATTACTTGAATATAAGGAAGACCATTTATAACAACTATCCAT
TCAACATACATGCATACATTCATATCTCATCATAACATAAAGGAACTATCCCATAATATCCTACTAAGTCCACTCGTGTA
ATGTCGAAGTGAAGTTCCATTCCATCACTCCGACTAAGTAAAATTCACCAAGACGTCATAGTATAGTTCATGTCTTATTC
ATTATGTTATCATATAGGGAAGATATCATTAACCGACATAGACCATGTTAGCTACATGGAATTCGGTGTTCTACCCCCAC
ACCGAAAAGAGGGTGTTCTACTTGCCTAAGGTAGAACTATCGTAATAGCTTTTCGGTGGATCCACTAGCTAAAGACCTAT
GTGGGCACATAGTTATGAGATAAGGAGATTGCTACTAGAAACCCAAAATACTAACATAAAAGGTTTCCATCTCATGAGAT
ATCTTATATTGGGAAGCCGGACTTGCTAAACGTAAAAGATTCCTATCTCATTGTTCATATCCTCTTGGTGCTAAGCATAA
TTCCCTTTAAGAGTCATATTAAGCCTTTACTTAGGTTCATGTTTATAAGAGAATGCACTAGGCACTCAACCAACATACAT
CATAATAGCTCATAGATTCATTAGATGAGAACTAACTTTCAACCTTTGAATCATCATAATCATGTGATTAAACCTTTCAC
ATTAACATCCATAGGGTTTTCATGAGAACTAACCTTTCAATCAACACACCATCATCATCATCATCATCTTAGACAAGTCA
TACGTGAACATGTGGAAAAGGGTAAAGCAGAATTGACCTTTCAACAATACCTCAATTCACACATTCTTCATAGGATTATT
ACCGTTCAAGTGAATCATAAGTTCACATACCACTTTCATCAATCATAAACAACCCTTCACAATTTACCCCCTTCAAGAGT
CATGAACCAAGTCTCACAATCACACATAGAAATTCTACTTTAAGCATGAATAAAACAAGATTCAATAACTAGATTAACAT
AGACACAATTCATAGTAATCATGTTGCATCAATACACCCATCACAATTCATGAAATTGGGGTCACAGGGAAGTACATGGG
TTCATAGGGAATTTCACTATAAAAATCACCATTAAATGTGAAATTATCCATAATATAAGTCAAAGAACATAATGAAATCA
TTTTTAAGAAGAACCCATGGCTAGAATGAAAATCCTAATTTTTGAACAATATCCCAAATTCGAAATTAGAGTTAAAGGGC
TTCATGGAGAAAAGTGTACCATGAATCAAGGTTCCCATACCTTAATTGAAGCCTTTCCCACGAATTGGAGTTGAGATGAT
GGATTCCTGAGCCCTAACCTTCAAGTTCTTTGTGTTCTTCAATGGAGAAACCTTAGAGAGAGAAATATTGAGAGGAGATG
GGTCTTCTTTTAATTCTTTTAAAAGTAACTAAATTCCAAGGTTTTCAGTTCTAAAAATGTTATTTAGTCAATCGAAAAGG
AATAAAATAATAAGTCCTAAACTTTGGAAAAGAATTAAGGACCCTTAAAATTTGAACTTAAATTTTCCCCCCTTTCGCGA
CTTTGCTTGCCCAATGGACCCTCTTGTCTCGCAGGCGACTCGCCAAGTGAACCCTTGGCTTGCCTAAATTTCCAGTAAGC
TCCAAAAATGGGCAGCTCACTAGATGGTCTAGAGGGTTAATGGGCGACTAGACAAGCTGATTGGCGAGCTAAGGCTTAGT
TCGCCCTTTGTTCCAGAACCTTGGCCAAAGGGACAACCCACAAGGCGATCCCAGGTGCACTTAGGCGCATCGCCAAAGTC
ACTTGGGCGATCAAGTAGTCCCATCGCTAAATGGTCCATCTACGAACAAGGTTCCTTTCACTCTATCTTGCTAGCTTAGG
CCCTTACTTGAACCCTAGGCTTCTTCCTTATTCATTTAAGTTCTAGAAACAGCCTAGACATCAAATTAAAGTTACTCTTA
CTCACACAATGAGGATCTAGTTTAACCTACGAATTTCTGGGTCGTTACATTATCTCCCCCTTTGTTACATTCGTCCTCGA
ATGATACTTTAAACATATTACGAGATTAACGACTCTAGACTAGCAGCCCACCATGCATGCAACATCATAAACAATGCACA
AACCATCGGAGGAAACCTCAACTCCACATCAATAAGCTCAATACAATACAAAGGAGGTAGGAACTACACCTACCAACTAA
ATATGCATGAAACTCATGATCTCACATAAACATAGGAGGAACTACCTTCTCCAATTCATAGAGGCTTAACACACTAATAT
AGAGCCAACATGTCATCTCATGAACAGATTATTAAGCATGTTCATTAATTTACCTCAAGAAGTCAAGAATGCAATCGTCA
TACAAAAATGTAAACCAACATGAGGAGCATATAAACCATGAAAACTAAACACAAGCTAAACATGAATTCTCACAAGAACA
TGCACATCATAAGGAAACCTCATACAATATTCATGACTCCCAAAATACTACAAACTCTAGCGAAATGACTTACCTCAAGT
TTGAATAGGAGTAGAAGGAAATAGATGAGGATAACGGGACATCATATCGGCCTCGGCCTCCCATGTAGCACCCTCAACTA
AGTGATTCATATATAGAACCTCAACGGAAGCTACTTCCTTGTTTCTTAATTTCTTAACTTGCCGGTCCAAAATCTCAATC
GGAACTTTTTCATAGAAAAGGTTCTCATCAACTCCTAAACCCTCTAAAGGAAGGAAGGATGGATACCGGATAAACAATGC
ACTTCTTGAGCATGGAGACATGAAACACCGGGTGAACCAGAGCCAACTCACTTGGTAAGTCCACCTGATATGAAACTTTC
CCAACACGTTGAAATATTTGGTACGGGCCCATATACCGGGGACTAAGTTCCCCTTCTTGCGAAACCTCATCACACCTTTC
ATAGGTGAGATTTTCAAGTACACCCAATCACCAACCTCAAATTCAAGATTCCTTCTTCTATTGTCGGCATAGGACTTTTT
CCGACTTTGGGCCATCTTCAACTTCTCCCTAATGAGTCAAACTTTTTCAATGGCATCATAGACTAGTTCTGGACCAATTA
GAGAAAACTCACCTACCTCAAACCAACCCACCGGAGATCTACACTTCCTACCATAAAGTGCTTCAAACGGAGCCATGTCA
ATGCTTGAGTGGTAGCTATTGTTATAGGCAAATTCTATCAACGGAAGATGATCGTCCCAATTACTATTGAAATCAATCAC
ACACGCCCTTAACATGTCCTCTAAGGTTTGAATGGTGCGTTCGGCTTGACCATCCGTTTGAGGTTGAAAAGCGGTACTAA
ATTTAACATTGGTACCAAGCCCTTTTTTGAATGCCTTCCAAAAGTGTGAAGTAAATTGAGTACCCCTATTCGAAATGGTA
GATAAGGGGATCCCATGCAAATATACTATCTCATTGATGTACAACTTGGCATAGTCTTCCACCGAAAATGAAATCTTAAC
AGGAATAAAATGGGCTGATTTAGTCATTCTATCAACAATGACTGAAATAAAATCATGTTGCCTTCGAGTATGAGGCAAAC
CCACCTCAAAGTCCATATTTACATTCTCCTATTTCCAAGTACGAAAATCTATATATTGGGACAAACCTCTGGGTTTTTGG
TGTTCGGCTTGACTTATTGAAATTTGGGAACTTGGCTCCTTTTTCAAGCCACTCCACCAATAGACTTCCCGTAGATCACA
GTACATCTTGGTGGCTCCCAGATGAATAGAATACTGCGAACCATGAGCTTCTTCTAAAATTTGCTCCCTGAAGCCAGCAA
CATCCGGAACACATAATCTACCTTGGTACCTAAGCACCCAATCTCCCCCTTGGGAGAAAGCCTCAATGGACTTGCTGAGA
ACCGATTCCTTCAATTCCATCAAAATAGGATCAATGTGTTGCTTAGACTTCACATCAACTACAAAGGATGATTTAAAACT
ATGAAGAACCATAACTCCACCCTTGGTGGAACCCACTAATTGAACACTTAATCGGGCCAACCTATGCACATCACAAACAA
ATTCCTTCTTCTCATCTTCAATATGAGCCACACTACCCATGGACTATCTACTTAGGGCATCCGTAACTACATTAGCTTTG
CTGGGGTGATAAAGGACACTCATGTCATAATCTTTCAAAAGCTCTAACCACTTTCTTTGTCGGAGATTCAAGTCTTTTTG
GCTAAACACATATTGAAGACTCTTCTGGTTGGTAAACACATCTACATGTACCCCATATAAGTAATGTCTCCATATTTTCA
AAGCAAACACCACTGCCGCTAGTTCGAGGTCATGAGTCGGGTATTTCTTCTCATGGAACTTGAGTTGCCTTGAAGCATAA
GCGATACTTTACCATGTTGCATAAGGACACATCCCAAACCAACTCGAGAAGCGTCACAATATACCACAAACCCATCGGTA
CCCTTTTGTAAGGTCAACACCGGAGTAGAGGTAAGCCTGTCTTTCAATTCTTGGAAGCTTTTCTCACAAGCTTTCGACCA
CACAAATTTAGTTTTTTTGTAGTTAAGGTCATCAATGGAGAAGCGATAGAGGAAAAGACCTCAACAAATCTTTGATAATA
ACGGGCCAAACCCAAAAAGCTTTGAATATCGGTAGGATATGAAGGTCTAGGCCAACTCTTGACCGCATCCGTCTTCTTAG
GATCAACTTCAATACCCTTGTCCGACACAATATGGCCAAGAAAAGCAACCGACCTTAGCTAGAAATAACACTTACTAAAC
TTAGCATATAATTGGTGGTCTTTAAGGACTTGCAATACTATCCTCAAATGTTTCATATGATCACCCTCACTCCTTGAACA
GATCAAAATATCGTCAATGAAGATGATTACAAATGAATCAAGATATTGCCTAAATACCCTATTCATTTGATCCATGAACG
CTGTCGGGGCATTTGTTAGACCAAAGGATATGACTAGGAATTCGTAGTGACCATATCTTGTACAAAAGGCCGTCTTTGGA
ATGTCAACCTCTCTCATCCTATGTTGGTGATAGCCCGACGTTAGGTCAATCTTTGAAAAGTAACTCGCCCCTTGGAGTTG
GTCAAACAAATCATCAATTCTAGGGAGAGGGTACTTACTCTTTATAGTGACCTTGTTCAATTGGCAGTAATCAATAAACA
TCCTAAGGGATCCATCTTTCTTTTTCAAAAATAATACTGGAGCATCCCATAAAGATATGATTGGTTGAATAAAACCCTTA
TATAGCAACTCCTTGAGTTGTGCTTTCAATTCTTTTAATTTGGCCGGAGCCATCCGGTAAGGGGGAATGGATATGGGTTG
TGTATCCATCATAAGATCAATGCCGAATTCTATTTCTTGTTCGGGAGGAATACCGGGTAAGTCATCGGGGAAGACTTCCA
GATACTCCCTCACTATGGGGACCGACTCCAAAGAAGGAGTCTCGGACTCAATGTCCACAACCCTAACAATGTGATACATG
CATCCCTTTGAGATTATTTTACAAGCTTTTAGACATGAAATGAAATGACCTCTAGGAATAGAGTTTCCCCCCTTCCATTC
TAACGTAGGCTCATTAGGAAATTGAAACTTGACTACCCAAGTTCTACAATCAATGGAAGCAAAACAAGCATGTAACCAAT
CCATCCCCAATATGACATCAAAGTCCAACATATATAAATATACCAAATCAACCAATGTGACTTTATGAGACAATGAAACG
AGGCAACCCCTATAAACTCTTTTATCTACAACAGAGTCACCCACCGGGGTAGAAACCGAAAAGGGTTCTTCTAAGACACC
GGGGAGTACATCAAATTTCATAGACACAAATGGAGTAACAAAAGACAACGTGTCACCGGGGTTTAATAATGCATAAACAT
CAATTGAAAATATTCGTAACATATCGGTAACAACGTTTGGGGACCCCTCTTGATCACTTCGAGATTGGAGAGCATTGAAG
CGATTTTTCTTGGGAGCATTGGAATTAGATCCACTTGGAGGAGCTTGATTGCCCTCTCTCCCTTGAACCTTTAACATAGT
ACAATCTCTCTTCATATGACCACTTTTCCCACAACTAAAACAACCATCCATGCCAACTAAGAACTTTCCTTCATGCTTCT
TGCCACACTTGGCACAACTAGGTCTTTCAACATAAGAGCCACCCCTATTGCCTCCTTGAGGCTTAGGGTGAGACACCCTA
TCTTTGTTGGGCCTAGGAGCTTTGGAGGAGCCTTGGTTGGAAAACCTATTTTTGAACCTTGGTTTGTCTTGAACCTCAAG
CTTACTCTTGGAAGAATTCCCATCCTCAGCCCTTGGCCTCTTCACATCTCCATTCATTTTCTTCAGTTTTGTCTTCTCAA
TTTGTTGAGCATATACCATACGCCTTGAGATAGTCATGTCATGAAGGAGCATTGCCATACGACATTCTTCTTTAACTAAA
CCGGACACCCCTATCAAAAACTTATTCATCCTAGCCCTTGAATTGGCCTCCAAAGTTGGAGCATGCTTGGATAGTTGGGT
GAAGTTGAGAGAGTACTCCTTCACACTCATTCCCCCTTGACGGAGGTTCATAAATTCCACCAACTTTTGTTCCCTCAATT
ATAGGGGGAAAAACCTATCAAGAAAGTCCGTCTTGAATGATCCCCAATCAACTGGGCCCGCTCTCACGGGTCTCTCATCC
CTCCATTGCTCAAACCATACTTGAGCTAAGTCTTTCAATTGGTAGGTGGCTAGTTCCGCCTTTTCTTGAGAAGATACTCC
CATGGCATCCACCACCTTAAACACTTCATCTATAAAGTATTGTGAGTCTTTATCCACTTTAGAGCCATACAAGGTAGAGG
GATTAATCCTTGTGAAATCCCTAATTCTTGAAGCGGGTGTACCTGTATTGGGGTTTACACGAGCTCTAACATCTCTAGTG
GCTTGAGCCATCATAGCTTTGGCTTGGATCGCCATAGCTTGAGTTTGGGCTGTCATGGCTTGAGTTATCATTTGCATAGA
GGCCCTAAATTCAGCTTGAGTCACATTGGCCGGATCAACCGGAGCTTGCTCATCTAGAGGAACTTGAGGCCCTTGAGGAC
CTTGGCGAGGAACTCCCTCATCATTAGCAACCTCCTCTTCCACTCTTTTTGCGGCCAATCTTCTTGTATTCATTTTCCTA
TATGCACAAGAAACGGGTTAGGAGAAGGACTTCATAGAGTTAAAACTCTGAGGCACGACTAAGGAGTAATCAAAGAAGTG
AAAAGTTCCTAAACATCTTATAGCCTCCCATTCTTAACTGTGGCGCGTTTCACACTGATGAACAAGACTCTACTAGACGT
GGTTTATGAGACATTAACCTAAAATTGTCCAAAAACCTTATGCTCTGATACCTAGTTTGTCACGACCCGGGGTTACCCCC
TATATGTAACACGGCGTAATTGCCCCGAAGGAGTCGCATACAAGCCCTTAGCATAATCATACACATAAAGTCATAAGAAT
AATGTGGAAAAATTTAAAACTTTTACAATAGAAGTCAAACTTCATTTATCATAATAGAAAGTAAAAGGAATCTAGACTTT
GTCTCATACACCATCTAAAACATAGGAATACAGAATTTGGGACTTTAGCCCTTTACGTCAATAGAAGTCTCAATAGAAGA
AGTACTATAAAGCTAGAAGAAATGGTAACATCTTATCCTCGATCTTGAGGACACACCAAGATCAGGGAATAATCGACCCA
AGCTTAACTTGAAGAAAAGTAGAATGAATCAACGGTCGGAACCTACACTCATAGAATGTAGAGAAAATAAGGGGTTAGCA
CAAATATGTACAAAGTATGGAAACATGCATAAAATCCTTGAAATATGCTAAAAATGACATTTTGGTTACAAGTATGCATT
TATCAAGTTTGAAAACCAACATGCAATCTCAATGTAAAAGACAAGCTATAAACACACGTGTACTTATAACATAGTAGCAT
CAATGCCTTGGCAACCACTAAGGAATACTTATGCAATGTGTGGTTGGCATCCCATAATACCAACCATACTAAGTACTGCC
TTGAAGTTACCTTAGTCATACATAACATCTTTAGACCACCTCATAAACAATAGCCATCAATAAGGAAAGAGCCATGTACA
TTACTTGAATATAAGGAAGATCATTTATAACAACTATCCATTCAACATATATGCATACATTCATATCTCATCATAACATA
AATGAACTATCCCATAATATCCTACTAAGTCCACCTGTGCAATGTGGATGTGAAGTCCCATACCCCCACTCTTACTAAGT
AAAACTAACCAAGAAGTCATAGTACAGTTCATGTCTTATTCATTATCTTATAATATAGGGAAGATATCATTAACCGACAT
AGACCATGTGAGCTACATGGAATTCGGTGTTCTACCCCCACACCAAAAAGAGGGTGTTCTACTTGCCTAATGTAGAACTA
TTGTAATAGCTTTTCGGTGGATCCACTAGCTAAAGACCTATGTGGGAACATAGTTATGAGATAAGGAGATTGCTCCTAGA
AACCCGGACTACTAACGTAAAAGGTTTCCATCTCATGAGATATCCTATATTGGGAAGTCGTTCTTGCTAAACGTAAAGGC
TTCCTATCTCAATGTTCATATCCTCTCGATGCTAAGCATAATTCCCTTTAAGAGTCATATTAAGCCTTTACTTAGGTTCA
TGTTTATAAGAGAATGCACTAGGCACTCAACCCAACATACATCACAATAGCTCATAGATTCATTATATGAGAACTAACTT
TAAACCTTTCAATCATCATAATCATGTGAGTAAGCCTTTCACATTAACATCCATAGGATTTTCATGAGAACTAACCTTTC
AATCAACACACCAATATCATCATCATCTTAGACAAGTCATACATTAACATGTGGAAAGGGTAAGGGGAGAATTGACCTTT
CAACAATACCACAATTCACACATTCTTTAGAGGATCATTACCTTACAAGTGAATCATAAGTTCACATACAACTTTCATAA
TTCATAAACAACCCTTCACAATTTACCCCCTTCAAGAGTCATGAACCAAATCTTACAATCACACTTAGAAATTCTAAGTT
AAGCATGACTAAAACAAGATTCAATAACTAGATTAACATAGGCACAATTCATAGTAATCATGTTGAATCAATACACCCAC
CACAATTCATGAAATTGGGGTCATGGGAGAGTACATGGGTTCATGGGGAACTTCACTATAAAAATCACTTTTAATCGTCA
AATAATCCATAATATAAGTCAAATAACATAATGAAATCATTTATAAGAAGAACCCATGGCTTGAATGAAAACCCTAATTT
TTGAAAAATATCCCAAATTCAAAATTAGAGTTGAAGGTCTTCATGGAGAAAAGTTTTCCATGAACCAAGGTTCCTATACC
TTAATTGAAGCCTTGCCCACGAATTGGAGTTGAGAAGATGGATTCTTGAGCCCTAACCTCCATGTTCTTGGTGTTCTTCT
ATGGAAAAACCTTAGAGAGTGAAATATTGAGAGGAGACGGGTGTTCTCTTATTTCTATTAAAAGTAACTAAATTCCAAGG
TTTACAAGTCTAAAAAGGTTATTTAGTAACTAGGAAAGGAATAAATAAGAAGGACTAAACTTTGGAAAAGAATTAAGGAC
CCTTAAAATTTGAACTTATATTTTCCCCCTTTCACGACTTTGCTTGCCCAATGGACCCTCTTGGCTCACCAAGTGAACCC
TTGGGTCGCCCAAATTTCCAGTAAGCTCCAAAAATGGGAAGCTCACTAGGCGGTCTACAGGATCAATGGGTGACTCCCAA
AGTTGGATGGCGAGCTAAGGCTTAGTTCGCCCTTTATTCCAAAACGTTGGCCAAAGGGACAGCCCACAAGGCGACCCCAA
GTGCACTTTGGCGCATTGCCAAAGTCACTTGGGCAATCAAGTAGTCCCATCGACAAATGGTCCATCTATGAACAAGGTTC
CATTCACTCTATCTTGCTAGCTTAGGCCCTTACTTGAACCCTAGGATTCTTCCTTATTCATTTAAGTTCTATAAACAACC
TAGACATCAATTTAAAGTTACTCTAACTCACACAATGAGGCTCTAGTTTAACCTACGAATTTTTAGGTCGTTACATTTGT
TGAAGGATATATACATGCAAATTGGATTACTGGGTCAACTGAAACGAAATCCACAAACATATATGTTTTCACTATTGGTG
GAGGAGCAATATATTGGAAATCATCCAAACAATCATATATATCTCGCTCTACGATGGAGTCTAAATTCATCGCCTTAGAC
AAGGCAGGTGAAGAAGCTGAATGGCTCCGGAATGTCTTAGAAGATATTCCGTTTTGGCCCAAACCAATGGCCCTTATATG
CATATTTTGCGATAGTCAAGCTGCATTAAGAAGGGCTGGAAGCGTTATGTATAACGGGAAGTCTTGTCACATCCGACAGA
GACACAACTCTATTAGACAACTAATCTCTAGTGGAACTATCACAATTGACTATATAAAGTCAAAGGATAATGTGTTGGAT
AGACTTACAAAAGGCCTAACTAGAGAGGGAGTTGAGAGGTCATCAACGGGGATGGGACTATGGCCGAGAACAAGTCATCG
TGGTGGTAACGCTACCTAGAAGACTGGAGATCCCAAGATCTAGGTTTAAGGATATCAAACAAAGTCATAGATGACAGTTC
AACATTGTCAAAAATTATATTATGGTCCATTCTCATGATGAGACAATGTTCAGTAACCAGGATAAAGGCATAAGTACTTT
TTAATGGTTTCTACATTTGATAGATGGTATATAAATAGTGTATCTATGGGATAAAACATTTAGAAACCACCTATGAAAGT
GTGAAGTGTAAGCCACTTCAAGGAGAATCTGGTAAGGCCAGTTCTCTAAGCACTTATTAACCAAGACGTGTTCATGGATG
AAACAAACAAAACAATGAGAACAAAAAATAGTTCAAGAGTTGATTGTGTGACTTATGTTATCTAGGTATACACCAAAGCT
CGATGGTTCAAAGATGTCAAATCTACCGATTGACCGAGTATATCTGATATATCTTCACTATAGAAAGTTCAAAGGGAAAC
CTACTTATCCAGATCGATTAACCCATACTTACGAGACACACATGTTTTTCATGCATATGTTTTAAAAATATCCATTCCCC
ATTCATGTTGGGGATTGTTGGGTTTTATCAAGGTGTGAATGGGAAATAAGAAGAGAAAATGGAAAATGTGGGGGAAACAA
TTTGGAGGGAAAATGAAAAGTCTTTGAAGATGAAAATTCATTTCGCCCATATTAGCAGAAGAAAGGAAAATTGTGGTCCT
TATATTAGGAAACACTTCCTTTAGTTCTTAAAGAGTTAAGAATAAGGTGCCCCCTCGCCTCGTCGTCGTCGCTTGCTCGG
CCTCGTCTTCAGCTTCGACTTTGTCTTTGGATTTGGAATTGGATTTGGATTCGGGTTTGGCAAATGATGTGATTGATTGA
TAATAATTTTGGACAAAGTTTATTTAATCAATCTAATTAATTGATTTCCTTTCTCTTACAAATTAATTCAGAATGTTAAT
TAAGTAACAAAATAAGTTTGGCATAACAGATTTATATGAAATTCACACATAATGGTAAAGTCATTCTAAAGGGACCTGTT
CCTTCCAAAAATATATTATTTTTCCCAAAAGGCACGACGTTCTAGAAATACATGTCTGAACAGATGCGTTTACACCATTG
TCGAAATAGACGCGTTCCTTTCTATAAGTTGCTATAAATAGAGGATCCTTTTTCGTTTTTCAATACTGGAAATTTTTCTC
TCTACATACATTTTCTTACAAAAACAAAATTATCGATCAACTGAGTCTGTGCGTGCTTTCGTTGATGTTCTTGTGTTCAC
TAAAATTATTGAAGTTTGAGGTACCGGTGCTTCTCTAATAGGTTAATCCTTTTCATCTTGGGAGGAATTAATTTGCAACC
TCCGTACTTAAGGGGATTAAATTTCTTGAGGAAACACGCTGGGTAATGTAGAACTCGAATTATTTATTTTCTATCTGTTT
CATCTTTTTTGGTTTCTGTTTTCCTAACCTTAATACACAAAATAACAGTGCCATAATAGGTTGTCTTAGATGGACATTAG
CTAGTGGATTAACTTAAGCAAGAAGTTCATGGTTCCTATCTTGAAAAGTGTGGGCACCCCTTTTCGGTGTGGGGTAACCA
CCAGATTGCATATTATAGCTCACATGGTCTCTATGTCGGTTAAGGCAAATTTCCCACAACAATAATGATGAATTAAGGTT
ACTTCTAAAAGTATCACATGTGTTCAAAGATAATTTTACTTGCATTGAGCATGATCATGATTATGTTCTAATCTTGTATC
TTAATGTTTTAACTTGCTCTTTGCATGTCATGAAAATCTCCTTTTAGCATAGTTTGGTACCTCTATGCATTGATGTCATA
CTTGGTTCATTATTGTACTAACATATACTCTAGTCTACATTCTTCTAAGAAATGTAGGGTCTGACACTCTCATTCTGAAT
TCCCGTGGCTAATGGTTATTTTGGTTATCTTGAGTAGTGGTGAGTCCTCATGTTCCGAGGACTGACCCTTTTATTGCTTT
TAGTCTTTACTTTTCAAATATTGTATGTGATGCCTGGGTTACGTCCCGATCACTCTTGATGTAATAGATGGCTTTGAGAC
TATGTAAATTTCCACTTTGTTTTTGACAAACTCTTTATGATATAAATTATTTTTTTTTAACTCGTTAATTATGTTATCTT
ATTTATGTATGATTAGTGGATAGTTTATGGCCTTTTAGGGTCTTATATGCCATATCACGTCTAGGGGTACTTTGGATCGT
GACATATGGTTAACTGAAAGTTCCAGATAAGCCTATTTAAAAAGGAAACTCTGCTGAAGTTTTATAAAATTCGGAGAGTT
AACAAAATTTTAAGGGCCTTAATGGATAAAGTGAGGTTTAATGTAACGACTCGAAAAATGATAGAGTGAAACTAGAGCCT
CACATGTGAGTTTGGAGTCGAGAACTTAATGAAATGGTTATAATTGAATTTGACCCAAAAAGTTCTTAAAATGTGCTTCG
GAAACTTGTTTAGCTGTATATAAAAAGATCCATTTCGTTTTTCGAAAATCCGACTTCATATTCTTGTTTAGGGGGTCAAA
TTGAGTGGGAAATGGGTCTAACCCAAATTTTAGAGCAACCGTATCAAAATCCGAAATTTCCAAGTGAAGCCTTTTTCGAG
GGTCTACTTTGGAGGGTCATATCTCCTAGCACACAAATAATTGGGTGGCCCATAACATATCCATGGAAAGCCCTTTGAGT
TAGCTACCTAACGCACTTCATTTCACCTCATTCGGAGTTCGGACGAAGAAGTTATGTCCATTTTCGTAAAATCTGTCCGG
TAGGAAATGGCAATTTCCAGAATGCGTGGTTACTGTTCACCCGCCTGATTTTTTTTCTAAAGTGTTGGACCATTTTTTTT
AAAAGGGCATATATTATTTCCTAGATACCATTAGTTCATTCCCATCCCAAAAAAACATTTCCCTCTCTCAAAAACTCTCT
CAAAACCCCAAGGAAGCTCAAGGTGAAAGATGGAGCTAGGGTGGATGGTGGCTATTGATTTCTTCACCAATTTCGTTTGG
TCCTTGAAGATTAAGGTATGGGGACTCTTCATCTTTGATTTCTTCTTCAATCAAAGAGTCAATCCAAAAGATTTCAAAAG
TTGTTCAAAACTCAAAATCCTAATTTTGAATTCTAGCATGGGTTCTTGCATTAAATGTTTTTAATGATGATTTATGTTAT
TATTGATGGTTTTAAGAAAGGAAATTCCATGAACCCATGTCTTTGCAAATTTCCAAAAGTTGGCTTATGAAGTGGGGTTA
TTGTTTATGATTGAATGATGATAGAATTATGCTTAAATGGAGTTGAATAGTTGATTTCTATTATTATCTATGCTTATCTA
TTGTGAATTATTGGAGAGTTGAGGAATGGTGATTGTGGCTTTGGAAAAGGGTAAGTTGACCTATTTTATGAAAAATGTTG
AATTAGTAGGGAATTGAGTAATGTTGGTTATGGCTTTGGAAAATGGTAAGATGGCTTAATCTCTTAGTATTGATATAATT
GTTATTGGTTGGTTTGATCCACCTTTGGTGGAGGTGGTTATTTGTTATATTATTGTGAATTGAGGCCATGAAGGGCATTA
TGTGAATGTTATTATATTGTTGTATTATTATACACATATGAGGCTATATGTAGAGTTTTATGTGAAGCTATATGTGAAGG
AATGATGTGAATGAGTTTTATGTGAAACTATATGTGAAGGAATGATGTGAATGAGTTTTATGTGAAGCTATATGTGAAGG
AATGATGTGAATGAGTTTTATGTGAAACTATATGTGAAGGAATGATGTGAATGAGCTTTATGTGAAGCTATATGTGAAGG
AATGGTGTGAATGAGTTTTATGTGATCTTGTGATGATCCTATGTAAAGTGGATAGCATTGTGAGTTAAAGTATGACTTCT
CATGATGTATATATGAAATGATGTTGGTTTATGAAGTATCCTTAAATGAAAATGTTGTGACTTGGTTGGTAGACTAAAGT
GTCCCTCCTTGTTACTTAAAGTCTTGAATGCATGAATGTGTGAAATGGGCGAAACTAAGAAATGGTGCCCTTTCTATAAA
TGCTAAAAGAGGAATTCTAGGCCAAGACTTGAATCGGCAAAAACTAAGAAATGGTGCCCTTTCATAAGTCTAGCTTTCCT
AAGTAAATGTAAAACCATGAAATCGGTAGACCTAATGGTGGTAGCCCTTTTCATGTGTGAAATGATGAACCTTGGACCGG
CAGGCTTAAGGCACCCTTCCAGGGGGATTTAATGAGCTATCCTTATGAACCTTGATTGGCCATGACTAAGAAATGGGGCC
TTTCTTGGGAAGAGGTACTATGAGTTGGTTGAACTAGAAAAGGAACCTTCTCTAAGTACATATGTGATTGAATACTCTAT
GGGAAACAAGGCTAGCACCGAGTGGATGTGGTTAGGAAGGTGGCCTAGTTGAGTATGAGATTAGGCACAATGAACTTCCT
TGGACATCCCTTAAACCATGTGCCTACATGGGTTGCTTACTAGTTCTACCTTTGGCAAGTAGAACAACCTCCACGGAGTA
GGATAGACTCCGGATTCCATACCTAGCTAGTATGGTCTATGTCGGTTATGCCTATTCCCATCATGTGGGATGTGCACTCT
AGTTATTGGATAGGTTCTACAACGTGTAGGTAGTAGTATGGGATGCTATCTACACATGGCACGAGTAGGCTTTGAAGATT
CTAAAGTGAGTTCCCTAAGTCTAACGACTATTATGTGAAAGTCCCCTTATGTGCTTGAATGTCTCCAAAATGGTTTCTTA
AAGAATGTTGGTCTATTGATGTTATGTTGTAAAGGAAATGTCCTTATCTAAGGTAATCTTGGGGAACACTTAAGTGTGCT
TGAAGAGGTTGTATGGGCGGTCACTTCTTGTCTCACTCAAGTGTGTCTTAAGGTTATATTAGGTAGAGGTCTTATGGTAA
TGAAATGACATGTGTTCTTTTAAAGTTAAGCATGGGTTGTATATGGACATATGTTGAGTATATGTATGGTTGGCTATGGT
CTTATATGTTAATGTTGAATTGCATTATGTCTCTTATACTTGTAAATGAAAGGTTTTATCAAATGATATGAAAAGCATTT
ACTTTCTTGAAAATGTCCTTTTTGGCATGTTTTTGCATGGTCTCCATACTTAGTACTTAATTGTGCTAACCCCTTTCTTT
CCCTTTTTGGACTAAAGTGTAGGGATTTGGAGAAGATGACATGTCATGGCTTTGATAGGTTTCTAAGTGTTGAAGATGAA
GACTTGGTGAGTCCTCATAGATTCGAGGACAATACCCAATATGTTCTTTTATGTCTTTTTAGTTTTGTTTAAGTTGTGTA
CGGGATTAGTCCCGAATTTTGTACTCTAAAGTATTAGATGGTTTGAGACATCATGTATAAAGTCTAAAAAGTCTTCCGCT
TGCTACTTTTTTATGAAATGTTTTCTTGGTAAAGAAAGTTTTTAATTTCCTTATGGTTTTTAGTTTTATGCGATGAATGA
ATGCTAAGAGGCTTGTATTTGACCTCTTCGAGGTCGAGTACGCCGGTTACGACTAGGGGGTGCTCCCGGGTCGTGACATT
TAAGTACTCGTGTGATTTTATGATATCTTTGATTACTATAAACAGAAAGTAAACTACAAGAATCATTCGAGGACAAGTGA
TCCTAAGTGGAGGAGGATGTAGCATCTCAGAATATTAGTTAAATTTATTATTTTAAGCGAGTATATTAACTCCTAATCTA
TAAATAACTATGTAGTGCACACTATATACCAAACTAATGGTTTTTGGGTATGCCCTAACAATTTCATTTTAAGAATTTTC
TGCAAAGTGTTATAAAAACAAGAAGAGCAACGAGGCGTTACTCTATACCAGGTTAAATAAAGTGAGCATATCATAAGGAG
ACTTGTAACATACATACATATATTTGATTTTCTGCCTGCTAATGGAAATGAAAAGAAACAAAAGTGACCAACCCTTACTC
TAGTTATCTTTTCTTATATATATATAAGACAAACATAAACTAGGTGATGTGGAATCTCTTAATGGTCACCATTCATATTT
ATTTATCTTTTTGCTCATTTTTTCTCATTTTTTTTGTTTTTTATTTTTCTCTATTTATATGCTATATTATAAAGTTAAAA
ATAATGTAAAAATATATTTTCTCAAGAATGCCTCCCTCATTTACTTCTCTTTATTTCCCAGAAACTTGTTTCAGTTTCTT
AATCCCAAAAGGCTATCATTAATCTTTTAAATAACTCCACTAAAATGGTTACTCTACAAAATAAAAGATATCTTTTTATC
TTCCTTGTATTTACATGTCATGGCTTCAGCGACCACTATATGAGTATCAGAAATACATGCTATTTGTAACAAGAATTTCT
ATTGTAACTCTTTAGGAATTTGAAAAGTTGAAAAGTAAAGGAAAAGTGCAGTTTTTGCACTGATCCAGTGGTCTATGAGA
AAAACCAATTGATCATAGGAAATCCTACAGAATGTGGAAGGGAACCATAGAATGGAGTTGAGTTTTTGGAATTACATGAT
TATGGTGTGTGACCTACGAATGAATAGGACAAGTCGTAGGAATTTGGATGAATTGTAGATGAGTTTTTGGAATTACATGA
TTGGGTTGAAGTTGAGGTCTATGGACCGTAGGAATTTTGATAGTCTGTAGAATGGTGCCGTAGAAAGTTGGCCTATTTTA
AGCCCCTATAACTCGACCTACGGTGGAGTAGTAAGGTCCATAGGAATTTCTATGGTCTATAGGTCCAAATCGTAGGGTCC
TCTAACAAGTTTTTCTTAAGGATATTTGGGTCTATTCTGATGAATTTAATACCTATTGATAACACTCAACTTTCCTCCTT
AAAACCAATTAAAAGTAGCAGTTGTCGTTGTCAATAAAACTATCCAACTACATGATGCCGACAACACTGATCTTGTGCAT
AACAGTTGGGACATCCGGAGATCAAGGATCACCTAATGACATGGTAGTTTGACCCATTATCATCTGTATATAACTTTTAC
TAGTCTTTTTATTCGTAACAAGTTTTTACCTATTTCTTATTTTCGATCTTGTACTCATTTTCGTGGCTTTGTTCCATTGT
CCACCAGGTCATGGGATTTGGATCATGTATTATTATGTGTATTTATGTCATTTCTTCCCAAATTTTCTCTATTTCCTTAT
TATATTGTAATTTTTCGTTGATTTAATATTTCTTCCCATTAGGCTCATTTCTTGTCGTTCCGGGCTATGTGTTTGCTTAC
CTTCCTGTGGGTATTGGTAGGTGTCATCATTACTTGAGTATTCAAGTCGTGTCAGTCTCTAAATACAAAAGGCTAGTCAT
ATATATACAGAAGGAGTTTATTCAACCATGACCTTTTAATTTTTTTTTATCTTTAATAATAAGATATTTAGAAAATTGCA
TGTCGTAAACACAATTAAATCGTTTAGACTGGGCAAAAAAACTATTTTGATATATATGGCATGTCTGTGAGAAATTATTT
ATCTAATCAAATTTTATATTTATGGAAATAAAATAAAATGCACAAATTCTTTTAAGAGAGAAATATACCTACTAAAGTTA
ATTATACTATATCAATAAAAAAATAATGCTATTTGGATACGATAAAATGAAAATTAATCAATAATTACAATTTCTACTCT
TTTTTTCTTGATATATCATCTTGTTATCCTTTTTATACCCCATTTAAGGATGTGTTCTGATAATTTTTGTTAATTTAATT
TTAGATTATAACATTATTATTTTATTACAAAACCTTTTTTCTATTATTTTTTATCGTTAATAATAAATTAATAAGAAATT
TTTGTATCGTAAATTTAATGAAATCATACATTACATGATATCGGAAAAATATATATTGTGTGGGTATGTGTGGGGAAGGG
AGGGGGGGGGGATTTTAGGAGATAATTACTTCGAAGGTCACTTAACTGTTGGTAATTATCTAACAAAGTCAAGAACTTTT
TTTGGCAGGGAGGGGTGGGGGGGAGGGGGGGGGGGACAAAAAGGCTACCCAAATTTGTTTATCTATCTTCGAAAGCACCC
TATTAATATTTTATGAAAAAAATATGACATACATTTTATTTTGTTCACATGAATTTTTGTTGTTTTTTCAATCCACATAA
CAATAAACCATAGTCTAATTTAACTCTAGTCATAACCGAAATAAATAAAAAATTTCAAGAACTTATAAATTTTATTTGGA
GTAGTGTATATTTTAATGAACAAAAATTAATTAAAAGTAATATTAAAGAGAGAAAATATTGATTCGTATAAGTGCATAAA
ATATTGATTCGTATAAGTGCATCTATATAATAAAATTTATTGTTTTCTATGAAATGGAGATTCAACGTGAGAGAAAGACA
AGAAATTAAGAAGTGATACATGTGGTAAAAGTATTCACCGATATTTACATCAAATACGTATATGTATGAAATAAGTTTTT
GTGGGTGAAAAATTTAAACTTTCCGTCATTATTTTTTTCCAAGAGAATATGAATAATTTAAATCACGAGTTACGGTTAGG
TTTAGTTATTGATTATTGTTATTGCAATGTAAATTGAAAAAAAGAAGTAAAAGGATTGTATGTACTAAATAAAAATTAAT
ATTTTATTCTGCTCGTTGAAATATTAATAAGGTGACTTCTAAAATGATATAAACAAAGGGGAGTTACCTTCTTATTACAA
AAGGAAAAAATATAATTTTACTTCATAAGTATCTATAGTTGCGTGACTATTATATCTTAGAACTAAGATAATATACTAAT
TTAGATAATCTATTCAATTTCATCACTTTTCTAGTTGAAAAACTTACTTCTCAAGTTCCCCACCTCACCCTGAAGCCTTA
ATATATTTTCCACCCATTTAAAAACTTCCTACATGTGAAAGCCTCTGCAAAACTACATAGCGAAAAAAAGAAAACTATTG
AGCTCATCCAGTCAAATATCCTAATTCCTTCGAAGCATAAATCTCTTCAAAGAAAGACACAATTATTTTCTTGATTTCAT
CTCCAAAGAAAAAACAACTTTTTTGTATTTGTTGTTTTTCTCATTATTTCAAAGAACATCCATTTCTTAAAAGGCTATAA
AAATAAAATAAAAAATTACGCTTTAATTTAGTTAGATTTTCAAAAAGTTTAATCTACCAAGAACCCTTCATAAACCTTGA
TTTCTCACACTTATTTTTTGTTAATTAAATTTGAACTCATAACTCATTTTATTCATTTAAACTGCAAGACCTAAAATTTG
TCCATTATAGTCCAACTCTAAAAAATGTTTGGATAGCCCAAAATCGGCTGATCCACTTTCTATATCAAACCGTACAATAG
ATATCTCTTTACTTGAACTAATATTTCATATTTCCGCCTCTCCAACTTCTCATATCTCCATTCCTGATTTCTCTCTATAT
ATTTTTTGTTGTTTGTTTCATCTCAAAGGAGAAAAGTATTGAGGAGAATCAACTAGCTTCACCTAATCATGAATCTCAAA
GAACCAAAGAATTTGGAAATAAGAATATTTAATTTTTTATGAGTAGAAATAGTTGAAGGAGATAAGAAAGAAAAGGATTC
AAATTTGGGTGAACTAGTTTAGGTTGAACCCAATTTATTGTTCGATTGTGTTGATTCTAATTCAATGGGTTTTAAGGTTT
TTTCTGAATCAGGGGCGATTAGAGCATATGAGCCTCCAAGAAATTCAGCAACACCAGAAAGAATTACACCAACTAAAGTC
AACCCTATTGGAGCTATTCCCCGTTTCTCCAACCGTTATGTTTCAACTCATCCAAACAGGTGGCAAGTGGTATCCCCATC
AAGCCGACATGACCTACCCATCGATTCAATATTTCCATCCCCATATGAACTTGCGATTGACCCCATCATCCTTACATTTC
CCTGAGACAACCATCATGCATGTAGGTTCAAGGGAGTGCTTCTATCTTTCTCATCATGAATTAGGGGCATTACTTACTTT
CATAGTTTGGGTGATTTTCTTTATTTATGTATGATGAGATATGGTTTTAAGATTGTGTCTAGCTAAACTTGTATAATGGT
TTGAATGATTGTCACGACCCAAGCCTAGGGCCTAGACGTGACCGGCGAATGGGGAACCCGAAGGAACCCCAAACAAGCCT
CATAGCGTATCATTACACATCCTTGGTCGCGGAAGCAATTAAAATGACCATAAGCGATAAGCATAATCAAGGGGGAAATC
GGGACTAAGGGACCAAAAAAAAAAAAGGAATGATACACAAATACCATAAATGAGTCAAGCTTAAGCATAATACACAACTT
GTCCAACACCACCTCTAAACATAGGTACTTAGCGGGGGCCAAGACAAACTACCAGGCTCACCCTCATAGTCAAAACATAA
CTAAAAAGAAAAAGTCTTATACATAGCAAAAGATCATAAGCAACGTCCCCGGAATGGAGGACTCACCAATAACCTCGATA
GAGAATCGTATTAGCCACGCGGAGGAGGATGGTCAAGCGGTGCTCCGGTCCCTACATGGTGACATCATGTAGGCATAGAG
TATGCATTAGTACGTTTGAATGTACTAAGTATATGGGATGCAATGCAATGCTACAATAGATGGACATCATAGGCAAAATG
CATAATTATACCCGATAGATAGCATATTAATGAGATGATATGTATAATGATGATTACATATAAATCATATTTAGTGGGGC
GTAGTACATGTGTGGCGAGTGACCATCAATGTAGTATTTCTAAGGCCTACCACCCCCTTGGAGAGGCGAAAGAGGTACAA
ACCCCTCAATGTGGTTACTCGGGCCTACCACCCCCCGAGCTAGGGACCAAGGTACAAACCCCTCGATGTGGTTATACGGG
CCTACTACCCCCCGTACTAGGCAACCAAGGTACCAACCCCTCGACACGGTTACCCGGGCCTACAACCCCCCGAGCTAGGC
TTGGTCGCCTCACAACACTTATATAGATAAAATCATATACATGTATCCATTTCATCATCATTTCAATGATTATATGACCA
TCCGACTCATAGGACGTACATTGGACCCTTCATTTCCTAAGAATTCTATAAGTGGACATTTTATCAAACACATGGTGGGC
TATTGTTCATGCAAATAAAATCATGTATTTCAAGAGTACTAAGTCCAACCAATTCCAAAATTTATATAAATCAGCCCACC
ACCAACATACATATATATAAATCAACCTTCATAATTTGATCATGGAAGCATGAAAACCATAAACATCACATAAAAATTCC
ATTTCATGATAATATGCAAAATAGACCATAATAGGGTGTGTGGTAGTAATTCCATACTTCAAGAGTTCATAAATAACCAT
AATGACCCATAAACTTGAAGTAAAAATAGAGGATAAATGGTTGGACTTGTGGAAAGGAAGGTTTCCACAATCAAACCCAC
ATACCTCAACTTTGGAGAATCCTTGATGAAGATTGGAATGGAGAATTGAAGCTTGAGATTAAGTCTTGAATCCGGAATTA
GAACTTGAGATGTTTGAATTTGGTTGAAGATCTTGGTGAAATTTTGGAGAGTGTTTTTGAGTGTTTTGAAGTTAGAAAAA
AAATATGACTAAGTATGGGACATTTATAAAAAACGTCCCCAACCCGCTAAAAAAAAAAAGCTCACTGGAATTTGCCATTC
TGCACAGACAAGTTTTACGAAAATGGTCATAACTCCTTCATCCTAACTCGGAATAAGGTGAAACCAAGTGCGTTAGCAAA
CTCAAAGGGCTTTAATTTAATAGGTTGTGGCCCTTCCAATTCCTTGTGTGCTAAGAGATATTCCCCTTTAAAGTTGACCC
TCCAAATCGCGTTTTTTGCAATTTTCGAATTTTGATACGGTTGCTCTAAAATTCGGGTTAGACCCATTTCCCACTCAATT
TGACCCCCTGAATAAGAATATGAAGTCGAATTTCCGAAATCATTCACGGATTTTGAGATATATGGAAATTACAATTATAG
GTGTTTCCGAAGCACATTTTCGGACATTTTTGGGGTCGTTTCAATGATGGTGGCATGTTTTAATGTTTTAATCTGTGCTT
TTGTCAGGCTTAATCTTTCAATGTTACAACATTGCTTTTAGTTAGGTTGATCCTACATTTCCACTATTTTACTACCTATC
TTGCAACTTGTGGTTAGTGCCCTAGTGGGATCTTGTTCTCTCAATAATCTTTGAGCACGTGATTCAATATTGGCAAATGA
TGATGAAAAAGATTTTGAAAATAGGAAAAATGAAAATTCAAAACAAATCACTTGTCATGTCGTACATTTTTCGTTTGATT
TTGTCATCTACAAGCAGGTGTTAATTAACCTTTTGTAGTTTTGAAAATTCATTCAGTTCAATTTATTTTGAGACCTGATT
GAGGCCTCTTAGGTTTCTGGTTTCTAGTGTGTTGAGTTTTTAATATTTTTGGTGTACGAATATTGTCTAGAACATTCACA
AAAATGTGATTCAAGGAGTAATCCTAGATATATATTGGCATGGAAGATTTTCCTAGTCCCTCTTTGACTATCCTCTTTGA
CCGAATTTCCCTCTCGTCCCCTTAATATTGATCCTAGTCAACTCTATTGAGACTTAAAGAATTTCTTTGGTCACCATGAC
TACTACTAATTTTGTTATTTCAACTTTATATCGACACGGGAGATCGAGATGTAAGCATGTTATCTTTTATGTACTATAAT
TTAAGTAACAATTTGATATTTTTTGATTAATTTAACGTTGAATTATCAATATTTCATGCTTTTAAATAAAACTACTTTTA
AATTTATTATCTTTGAACAATCATATACTTACAAAAACTATTGTTTAGACAGAACATACCGATTAAGTAGTTTAATATAT
ATGGTGCATGTGAGACGGGATTTAGTTAACAAAAATTTATATGTGGTTGGTCTCTGTTTGTGTGTGCTTAGTATTAGATA
TTATGATCATTAAATAAACTATATAAGTCGTGTGAAATAGACGACGTAAACGAACTGCTTGGTAGGACGGTTAAGGAATA
AGAGGCAACTAATCCCGAGACTAATATTATGATGAGTTTATCCCATAAACTTAGATGTTGGTTGACATTTTTATTTTGCA
TAGTCGCATAAATTAATTTCAACTACCATCATTTAAATTTGATTTTTCCTTTTTTTACTTGTTACGAACCTTAAGAAGAT
TAAAAAATAATTAAATCTTGTGATTTTAAAGTAAAGATATGTGGGTACATAAAATATATCAAAATTTAATCTTTGGGAAT
TAGAAATATTATGTGAGAAGTAAAAATTAAAGAGTTGCTAAAAAAGCAAAGAGACCATATTCTTTTATATAAAATTAAAA
GAAAACAAGATAAATAAATTGAAACAAAAAGAGTTAGACTCTAGCGACAAATAATATCCTACCATAGAGATTTGTTATCA
ATTATCATGTTCTTCATACCGTAAATAAGTGAATTTTTGTGGATGCATACAATAGATATACGTAAAAGTTAATGATTTTC
TTTTTACATATATATATAGGTTGGTTAAACAAAAAGGCACCATAGTACTATTGAGAACTATCAACATATATATCAAATGC
CATTTTTAATGGTACAAGAATAGTATGTAGATTTTTTTGCGTGTTAGAGCAATGAAAATATATTTAATGTAATTGTATAA
CTTTTATCCCTAGTTCTCTGAGGTAGAGAGTCCGTTTCTAACAGAATATTGACTCATAACAACAATTATCAAAACGTAAT
CGCAAGAATAATATTATGCTAACAAAGTAGCAATAATAGAGCAAATAAAAAATTAAAGGGGGCAAATTAAAAAGATCAAT
GAAGCAAAAAACAACAATTAATAAAATGAAGTTAAAAAACACTACTTTTATAGTGAATAATAATAGTACTAATCAAGCGA
AAATTAGCAGATGAGATGAACCCCCTACTCTTTCCCTTAAAGTTGTTAAACTACTCGGCCATCTACCCTAATTTTCAATC
TTCACACCTTTCTATGTAGGTTCAAATCCACGGTCAGTTAAATTTTTCTAACATTAGCATCATACATATATAAGGAAAAA
TCTTTTTGGTCAGAAAATTTGGCAAGAATTTGGCCAGAATGATACTTTTTCTATGTTATTTCACCTTTTAAAATATTTTT
ACCCTTTTAACTTTAATATATTTTAACTAAAAAATGGAATAAAGATCAGTTTATTTTAAAATAAAAAAATAATTATAATT
TTTTAAATTTTCTGGCCATTTAGCACTTCGCCATATATAAATTGTAACAAACCAATATTCTATAAAACATCTGTTCATTG
TTGGACATCAACTTACATGTCTAGAAATGAACATTATTGTAGCATCTCGGAGTGCGAATAAGTTTATTACTTTTAAGAAA
TTGTATAGCTCTTAAGCTATAGAGGGTTACATGGTACACTACCAAATTATTGGTTTTTGGGTATCTCAGGAAAATTGATT
TTTATATCAATCATGTAGTTCCCGGTACTGAACAAATATCAATTCCACCATATAGAATTGCATGTGGTGAGTTGAAGGAG
CTAAATTAACAGAGGAGTTGAAAGTATTGCTTGATAAGAGCTTTCCACAACCCAATCTATCGCCTTGGGGTGCGCTAGTG
TTGTTTGTAAGTAAGAAAATGGTACATTGGGATCTGTAAACATTACATGCAGCCAAATAAAGCATCAATAAAGTAAACCT
ATCATCTTCCTTGAATAGACGACTTGTTTGGTAAGCTATAGGGAGCTAGAAGCTTTTCAAATATTGATATAAGTTTTGGT
TATCACCAGCTAAGGATTCATGAAGTAGACATTCCCAACACAACTTTAAGGAACCTATATGGACACTTCGATTTCCTTGT
CATGTCATTTGGGCAAAAAAAACACCCCAACAAACTTAATGGATATGATTAATAGAATTTCCAATCCTTTTCTTGATATA
TTTCGGTAAATGTTCTATTCATATGATTTCAGACTCTTAAATGGATGTAGCTTCAAGATGTAGGGTATAAGGTAAGCTTC
AATATTTGTTTTCCCTTTTTTTTTGCAAGTATAAGGCAAAACGGAGCCTTGTTTATGATAGTTTAAGTGTTGTATTTGTA
GTGATGCTCTGTGATGCGTATGTGTATATTATGGTTAGCTGAACGGTTCTCGATAAGGTTATTTACAAAGGAAACTCTGC
TGAAATTTTATAAAATTTTGAGAGTTAACCAAATCATCCTAATTGGGGGAGGATGTAGCATCTCGAAATATGATTTAAAT
TTATTATTTTAAGCGAGTACATTAACTCTTAATCTATAAAGAACTACGTGGTGCATTCTATACAAAGTTAATGATTATTG
GGTAGGCCCCCACAATTTGATATTCAAGAATTTTCTGCAAAGAGTTATAAATAACGAGAAGAGTAGCGAAGTGTTACTCT
ATACCAAGTTAAATGGAGTGAGCATATCTTAAGGAAAGTTGTAACGCATATATATATATCTTATTTGCTACGAGATAAGG
GAAAATTAAAAGAAACAAAAAAGGGAAAAGTGACCAACCCTTACTCTAATTATCTTTATCTTATATTTAGCTTATCTTGG
TGATGTGGCACTTCTCAATGACCACCATTTCTATTTCTGTTTTTTCTCAATTTTTTTAAATATGTTCTTTATTTATATGC
TATATTATAAAGTTAAAAATAATGTGAAATTTATATTTCCAAATGAACACCTCCCTCATTTACTCTTCTTTATTTCCCAG
AAACTTTTTCAGTTTCTTAATCCCAAAAGGCTATCATTAATATTTTAAATAACTCCACTTAAATGGTTACTCTACAACAT
AAAAGAATTTTTTTTAATCTTCCTTGTATTTAAGTCACATGGCTTTACCTCTCTCTATATTAAGTATCAGAAATACATGT
TACATGTTACAAGAATTTCTATTGTAACATCTTAGAAATTTGAAAAGTTTAAAATTAAAGGAAAAGTACTATTTTTGCAC
TGATCAAGTGGTCTACGAGACTGTCACGAACCAAGGCTACCCCTAGATGTAATATGGCGTATAGAACATCAAAGGACTCC
ATACAAGACACTTAGCTCTCATAACATAACAAATAGAACAATAATAGTAAAACAATAGTCTAAGTCCAAAGCTTGAGGAT
CTTGGGGATGAGCTTCTTGTTCCTCATTCTCCCTCATGTTCCTTCTAGCATGAGCTCTTCGGTTTGTCATCTCTTGAAGA
ACATATGGTAAGGATTAGGAGAGAGACCTTACAGAGTTAAACTCTAACACACGACTTAAGAGTAATGAAAGAAGTGGAGT
TTCCTAGTCATCTGGTAGCCTCTCATTTATAAATGTGGCGCGCTTCATTCTTATGAATAAGACTCTACTAGACGTGGCTT
ATGAGACACCCTAGGACTATTCTTAACCTTGTTCTCTGATTATCAAGTTTGTCACGACCCAGGGGCACCCCCTAGATGTA
ACATGGCGTATAGAACCTCGAACGACTCCATACTAGCCACTTAACTCTCATAACATAAGAAATACAAAAATAAGAGTAAA
ACAATAGTGTAAGTCCAAAACATTTTATAAACACAAAGCGAAAGTCTAATAAATTTGTCTCATCATAGCCATCTAACACA
ATAGAATGAATTTGGGCCTAGCCCATACATCATGTTCATAAGTGAAATAAAATAAAAGGAACTAAAACAATAAAAGTCCG
TCCTCGAAGCATGAGGACTTACCAAAGATCGGAAAAATCTCAAGGCAACCTCTAGCCACGAAATTGATGACCCTGACTGT
CGAACCCTACATTTGGGGAATTATAGGCTAGAGTATGCGTTAGTAAAAAACAATGTACCAAGTATGATAGCTATGCATAA
AACATTTAAAACATGCTAAATAGGACATTTTATTTTGTAACGACCCGAGATCACCCCCTAGTTGTTACCGGCGTATTCGA
CCTCTCGGAGGTCTTATACAAGCCCTTAGCATTCGTCATAGCATTTAACATAGAAAAATAGAGGAAAATTTAAAAGTTTT
TCATAATATAACACAAGACATAAAAGTCACCTCATTAAACGTTTAATACAAAAATTGGAGTACTACGTCTCAAGGTAGCC
ATCTTAAAACATGAGTACAACACAAGAGGGACACAACCCTTACAATACAAAAGAAACTACTATCTAGTACATAGAACTTA
AGGAAACTCTTTAACATAAAGGTCCTTGAATCTTTAAGGACACACCCGAACTTGGGAATACTAAGCCAAGCTCATCACTT
CTAGGAAAGACCCTTTAATCACCATCACCTACACTTGGTGTAAAAAGATGAAGAAGAATGGTGTTAGTACAAGAATGCAC
TAAGTATGATAACCATGCAAAACATACTCTTAAAAGGACATTTAGTTGGAAACCATGCATCATGCCTTTTTAGAGAAACT
TCAAGAACATTTAGTACATTAGGCACAATATAAACCAATACATCATCATACACATGGAACCCATTCATAATTGTACATAG
AGCCACTTATAACATTTTAGGCACATTCAATGCATACAATACATTACCTTCCTCTTTATCTTAACTCCTTTCCTCAAGCA
ACCCTTAAGGAATACTTGGTGCAATGTATCACCTTAAGGTTACCAAGGGTGAACTTACATATAGCCTTCATCAATCCAAC
CACATATATTCATAGAGTCATAAGCACACCATAAGACAAAGTCTTCATAGAGGAACCATCACCTAACACAACCCCCAAGT
CACACNNNNNNNNNNNNNNNNNNNNNNNNNNNNNNNNNNNNNNNNNNNNNNNNNNNNNNNNNNNNNNNNNNNNNNNNNNN
NNNNNNNNNNTGAACTTACATATAGCCTTCATCAATCCAACCACATATATTCATAGAGTCATAAGCACACCATAAGACAA
AGTCTTCATAGAGGAACCATCACCTAACACAACCCCCAAGTCACACTAGTGCAATGTGCAAGTAGCATCCCATAATAATA
CTCACACCAAGTGTTCGTACGAAGCCACCATAGACTAGGCACATCATATTCAACAAGTCATAACATCTTCGTTTAACATT
AGACATAAGACCAACATACTTCATAACATCATATATTGACTCATTCCTTTACTACATCATTAGTCATAACCCATTTAGTT
CATATCATAGGTAAACCACCCTCACAAACCCTTCCCAAGCTCACTTGTGCAATGTACACATAGAGTCCCATACCCCCACA
TATACTAAGCAACCCCATTAAGAAGTCATAAGTGTAATTCACATGCATAATCATACTTCATGTCTTGACACAAGTAAAGT
CAACCTTAACATGCTTTCATATTAACATACATAGACCATAGTCTTCATTACATAAAGAGCCTAATCATAACCTCCCTTAG
AGTCCACTTGTGCAATGCATAAGTAGGGTCCATAGTCCTACCTACACTTAGTAACTCTTCAAGAAATCATGACTAGAGTT
CATATTATTATCTTAGTTCATTTCTTAACTTTCGGGAGACATTGCCATAACCGACATAGACCATGTGAGCTACATGGAAT
CCGGTGTTCTAATCCCACACCGAAAAGAGAGGTTATTACTTGCCAAAGTAGGACCTACATACATAATAGCTATCTAGTGG
ATCCACTAAGCTAAGACCTACGGGGGCACGTAGTTATGGAACAAGGAGATTGCTACTAGAAACCTTGACTTACTAGTCAT
GGAGGTTTCCATCTCATGAGACAACATCTATGTTGGGAACCCGGACTTGCTAAACGTGAAGGTCCTCTGGTGGGAAGCCG
AGACTTGCTAAATGTGAAGCCCCCACTCTCATTTTTCATGTTCACTCGGTGTTAAGCTCTAACTCCCCTTTTAAACATCT
TTAAGCCTTTATTTAACATTAGTTCATAAAATATGCTTTAGGGACTTAATCCCTCGTATCATATAGCTCAAAGGTTTCTA
AGATGAGAATGACCTTTCATCATAGAACCTACATTATGTGAGAATGACCATTCAAATAGTCATACCATATTCATAACATA
GTCTAGTTTAGAGTACATTTGAGGAAACCTTTCAAGAGACTCACTTTCACTAGATTATCATAAACCTTATTCATTCATTC
ATGTGTGTATGTACATATGTGAGAAAGACTTTCACATAAACACCTTTATACAACACATATTCATACCTTGCTAATCATAC
ACTTTGCATGCATAATAAGATGTAAGGGTGCATATAAGAGTTAACCTTTCAATAGACACCATAATACATCATATTCATAG
CTATACATGTAGAGTGTGTGTGTGCATACTGGTCCTCATAGTGACAGAATAGCAACAACATTGATATTGAGTACACTTCC
CCTCAAGGGATCACAACACATTCACAATGTCCCCAAATCATGAGTAATTCACATAAAAAGCCTTCTGGGATTCTAGACCA
CACACCCACACTTCATCATAGGAGACAAGGACACATTCAACATTGAATAGGTACTCCTAACACGTATATGATCCAACATT
CATATAGGGGTCATATAGGTAGGGGTCATTCCACAATAGTACTTAACATAATCAATCATGTAGACCACACCTTATCCCTA
ACATTATTATTCACATTATACTCCTTATCATCAATACACTTTAAACATCATGCTAGCATTAGGATTTCATACATAACCTT
CATAGCACAACTTCATAAACATATGCATCATAGTCATCAATTCACTTCACATCAATTGCCTTCAAGGCCATGATCTCAAC
ATGCATATATAGACAAGAAGTAAAAACCGCCACCATAAGTGGACTAAACCACACAACATCAATTCTCATACTATAGACTA
GAAGTTTGGTCAACTTACCAATTCTCCAAGCCATGATCACCATGGATCAATCCTCAACAATTCATAATCAATTGACATAG
AAAGCAATAGGAATCAACAATGTAATTCAATAACATACACATAATCTAAGTGCAATTCTATAGACAAAGGGATCAACCCA
TAACTTTGCCCATAAGGCTATAATTCTCAACTCATCAATATACCAACAATTCAACATGAATAAGTGTAGATTATCATAGG
AAACATCAATAAAATCTAATCTAAACATAATTTGACCATAGAGATCATATTCACAAAGACCCACATCATAGGCCAATTTT
CGAGAATTTGGGGATCATGGGTTCTTCAAGAATTCCTTTGAAAATTGTCTTAAAAACCTTAATTCCACATTAATTCATCA
ATAGAATGATTTAGAAAATAGTTTGACAAGGGACCCATGCTTAGATTGAAAATTGGGAATTTTGGTCTTTGAATCACTTT
TGAAAATCATTGATAGAACTCCTTGAATGAGAGGTTATTCAAGAATCAAGAGTTACCATACCTTAATTATTGAAGACCCA
TGAAATTGAAGAAAAAATTAGTTGAAAACCGATCTTCTAGCTTGAGCTTCATCAAGGTCTTCATGGAGTTTTTGAGAGAA
TCTATTTTGAGAGGGAAGGGTCAATTTGAAGAATGGGGTCTAATTCAAGGTTTTGGGGTTTTAACCAACTTAAAATACCA
TAAAATAGGTAGAATAGCCATTTATAATAATTCCCAAAAGTACCCAAACTACCCCTCACTTAGTTGGACCTTTTAAACAA
GTCAAACTTGAGTTTTATTTACGCAGATTTCGTCGGGAAACAAGTTCGCGACGTGGATGTGTTCCCACAAGTTTTCATAA
ATTAAATTACGAGACAGTAGATCCGCGATGTGTTCACGATGCGGACCAAACTTTTGGCCCTTGGTGGAGCTAGTCCGCGA
CGCGGACATGCTCCCTCCAAGCACAACTTCAAGCTGCTTTGGCAGTTTGCTTGGCCAAGGTTGGGGTCCTCCTCGGGGAC
CCTTAGGATGGCCCCCGGGGCGTTGTATCCAAAATATTTGACCCTAAAAACATTTATTAAGACACTAGGGTCACCTCCAC
TGATTTTGGACTCTAAACAACACATAAAAACATGAACAACATACTAGAACACACCAACACGTAAAAGACTAGTTTCCGAA
CGTCTTGGTCGTCTTTTGACGTTTGACTACCAAACTCTTTAAAACTGACTTAAAAGGCTATTCTTCATTATTTTGACAAG
TTATTAATGCATAAAACCCATGTGAGGCTCTACTTTATCCTACTTTATTTTGAGGGTCGTTACACATTTCATGACATGCA
ATTGACCAAGATAAAATATGATATAAGAGAGTTAGAAAATAAGTCATAAAACCAAAGTCAATGCAAACTAACAACATCTT
TAAAACATTTGAACTCATATGTGATACTTCTTTAACGAACATTAGTTCATTATTAATGTGGGGAATTATCCTTAACCGAT
ATAGAGACCATGTGAGCTATTAAATGATTCCCCGGTATCTTCCACACCAAAAGGGTTGTCCTACTTGCCAAGGTAGAACC
ATGAACTTTTAGCTTAAGTGGATCCACTAGCTGATGTCTCTTGAGACAATCATCCTATGTGGGTACATAGGTAAGGGATA
AGGAGAATGCATCTAGAAACCCGACCTCTACTAAAGTGAGAGCTTCCATCTCAATATCCTCTCGGTGCTAAGCATAAATC
CCACAAAGTAGTCATTTCTTATTCAGCTCGAGAGAGTGAATGGGCTAAGGTGGAGGTTGTGCTTAATGAGGCAACTCAGT
GTTCAAGAGAAACCGAGTTGATTTGGGGTATGTTGCTCGAGAGCGAATTTACCCCACTATAGTCTAGTCTAGTCACAAAT
GTTCAAAAATATACCATCAAAAGCATGTACACAATAGTCTAGTTTATCCCGTATTCCTATCACATCCCAAGAATCCCGTC
TCCCTATCTCGTTTCCTTATATTTTTGCTATTTTTTTAGTTGTTTATTAATACAAATCCCCATTGATAATTGATGCTTGC
GTCATCCCTTAGATTTAGTATGTTTTTAATCGTTAGTATCTATAGCTATGACTAATTAGAACTAGATTTTATTTTTCTAT
TAATGCTCAAAACCACTCCCTGTGGGAACAATCCCAACCCTTGGTTGGGTTATATCACTACACGCGATCGTATGGCGCCT
CAACCGAAATAGTGTCAGCTAATTACGTCTTTAAACATAAAAATGGAGCCACTTCTGGGGAGTGGTGTTATTTGAGAATT
CTTAGTTTAGTAAAGTTCTTTTGTTCTTGTTAGTTGTAGTTTACTTACATAATTTTTCGTTTTGTTTTGTTTGTTGATAC
TTTAAAGTAGAGGAGGTGAGTATATCGAACAATACTTGCGAGCTAATAGAGTTTCCTCCATTAGAAATAATGATGTTCCG
GGATCACATCCTAACCTTCAAGCAATTGGAAGGTGAACAGATCCATAAATCATGGGCAAGGTTTAAAGAACTGATAACTC
AATGGCCAACTCATGACATTCCCTACATAGCCCTTATTAACTATTTCTACAGAAGTCTTGGTCCCGGAAACAAGGTGTTG
GTTGACCAACTCATTTCGAGAGAAATTGCAAAATAGCCATATGTGATAGTAGCCCAACTGCTTGATCAAATGGCTGAAAC
GAACCAAGAAGTAGAAAAGGACTTCATGTTGGGCACACTAATGACTTAGATGGATGAGTTGGCCTAAAAGACGGTGGAGA
TAGAAGTCCAATGCAAAAGGAATGATAAATACATCCCTACTCATGAGCGAAGAAGGCCAAAGGACATTAAGGTTGCATGC
ATTGAGGGAATGCTCTGAATCATTCTCCAGAAGTTGACTGAGTAGGATAGAGAGCTGGAAGAAATGAAGAAGAGCATCAA
ATTAATGAATCAAATTATTGCTTCTCATTCTAGATCTGTCCAGCTGCTCGAGAACCTTATGGGTCATGCGTTGACCCTTC
TCAACTCGCAGCAATGCAGGGGGTTGCTTAGTGATACTATGGCTAACCACAAAAATAAGGTTTGAGTGTTAACTTGCATC
GTGCCACGACGTTAACTAAGGCGCTGTTTGGGAGGCAACTCAAAACCCTTAAATGCTTTAGTTTTGTTTTTGTAAATAAT
AGTGTGTTGGTTGTGCAGGTTTAAATGCGGAAAGTGTTTGGAGAATTCAGATCGACGAGCAAATGGTCCAGTCGGCGCAT
TGCCGACGAGGTCGGCATGCCCGACTTGATCTGTCGTTTGGCTCAACACAATTTCAACTCAAATCCTGTAAAACTCAGTG
AGCTCAAGAGTAGTTTGGTGAGTCGCCAACTAGGTTGGGGACCACGATTAAGACCACCTTAACCCCTAAGAAAATACAGG
TCCTGCAGAAATCGGCGGGGTAAGTGACTATTCGGTGTTTCGCTGAGTGGATTGGCGGACGGGACTAATGTCGCCGAATG
GATACGAACTGGACGGTTATATATGGCCAAAGGTTTTAAAAGTTTCAAACTCTTTACTTTCCCTCACTTTCAAACTTCAC
AAACTCACTCCAATTTAGTATTTTCAATACTCATTCTTTCAATAACTATTTTAGTTGTTGATTGGTGCTCGGAACTAGGA
TTTCTTTGCCGCCTAGCATTTCAATCCTCGTTTAATCGGCATCTAAGGTTGGTATCCGAATCTCGAGTTTACTTTCAAAA
ATTTTGTACTCATTTGCAGTGATCATATCGTATTGTTGTGTGTTGTGCCTTTTTGCTAGGATTAGATTGTTTAAATGCCA
ATTTTAAGTTAATAATCTTGCCCGTATTTTTTTGATTATCAAATGCCTGTCAATTTGTGCTTTTAGATAAATGATTTTTT
ATGAGGTTGTGCTTGTGCGATGTTTAGATTGGTTGGGTGAAGTTTGATTAGCCCGCGTTTATGCTAATTGACGTAAATTG
CTCAATGAAAGAGCGGGTGACACCAATCTTATGAGCAATTATCGTCAAATGGCCAATTTTGGCAAAATCGAAAGAAGTCT
GAGTATTTCGGGGTGATGGGTGCAGTGGGTCTGAGCCTAATTTAGCTATTGCTTGTTTTGATTTTGTTTTCGGGGGTTGC
AGGGTTTAATTCGAGAAGGTGGATATAAAATAAGCACGTTGGGCCATTTGGCGAGTTGGGTTGAGCTCGCCGAACCACTC
AACGGTTCACCTAATGACCTCATCTCGCCTTTAATTTCATGCGATATGTGTTGTTTGATTCTGTAACTTTTGACGAGAAG
CCTGAGGTCACCCAAAGCACTAGGCAAGTCACCGAAAGTTTCTTGATCGCCCTTTGTCTGCACCCTTAAAACCCTTGTTG
CACTGTAACTTTCGGTGGAGAAATCCTTGCTCACCGAGAGAAGTTGAGGATTCACCGAAAGGGCCTTCCCATCACAGACT
TACCATAATTTTTGAGCCAATCCCTTCGGCGAGCCCGATTTAGCTCGCCAAAGAGGTTTGGCGAGTCGTTGATTGGATCA
ACGAGTATATCTGCAATTAATTCTCTGTGCTTCAATATGATTGTTATTTAAATTGCCTTTAATGTTTTGCAGATATGGTT
CAGACTAATCTAACCAGGCCACCCCAGAGAAAAGCTTAGGGCATTACTATAAACGAATGGGGATCAGGTCCTCCAAAAAA
GAGAAGGCAAGAACTCCCATCGGGAGACAAAGGCAAAAGAAAGAAGCACATAGCTAAGAAAGTAGCCGCTGACAACCGGG
GTGAGTTATCTAAACCTGAAGACAAGCTGCCCTTGATTAACCAAAGGAATGATCTCCGAGCTAGATCTCAATCCATATCC
ACCAGAGGTCCCTCAGCTGCCACCCCTTCTGAAGCAGATTTAGTGCCAGCCGAGGCACCTCCAGTAATCCCTACTCTCAC
TATCGTTCCTCCACCTAGACTGCTGAACATATTGAAAGGTGATAGGGTACGGACCATCCTAGAGGAGAAGCTATTATCTA
TAGAGGGCCTGGAGGGCAAGTACCCCGATATCAGGGACACCATCCACTACCATGAGTTTGAGAAATTCACCTGACCTCGA
GGCCCTTACATTACTTCCTGGGTCCGAGAATTCTATACAGCTTATGGGGAGTTGCTGCCCAAAAGCAAGAAGAAGGCAAG
CAAATTCAGACCCGTGAAGTCGGTCATGCTCAGAGGCAAGGAATTTGGGTGCGGCAGTGAGTATATTAACACTGTTTTGA
ATAGACCGCTGCAGTCTGCACTTCCTTACTAGGGGTTGCCCATTGATCAGTCCCTAGATTACTTGAAGGGTTGGTTCACT
CCTCTGATTTCTAACACTACCCCGAGGTGGATGGATGTAGGGGTCCCTATTGAGAGGAGGGACTTGAGAATCGCTGCTAG
GTTCTGGTTTGTCTTTATCAGAAGTACCATAATACCATGCCAAAATGAGCCCATTTTGTGCCATTCGAAAGCATCTTTCC
TTGGTTATATCATGTCTAAGAGACACATCGACCTAGGACTGCTTATTTCACAGGAGATGACCATGAGAGCCAAGCAGAAA
TAGACTTCTCTGACATTTCCAATCCTTATCACTGAGCTGTGCCGGCATGTTGGAGTACGCCGGGACACTGCGAGATATAT
TGAGGTCACCCCTTCATCCTGTATTGACATTCGGCGTATTGAGGCCGAGTACATACGAGAGGAGGCTGGCGGGAGGAGAG
CAATTCTGACAGATATTTCTCCGGATATTGCTGTTGACTCGTTACCTGCAGAGGAATCTTCGACTACTCCGGCCTCTGGT
CCTTCAGGTACATCCACTTCTTCCTCTTCTTTGCATCCCCCAGTCGCTTCCTCCACCTCCCAACCTGTACGGATTACTCA
AGCCATGATCCTAAAGATGGAGAATTTGGCCCAATCATTTGATATGCGGGCAAACCGACTCGACAGATCCATCCTTGGGA
TGATCGATAGAGCCATACTTGTTGCACTCACCCCCCTCCAGACTTCTGTTGATGAGTTGACTACGAGAGTCATAACTTTT
GAGAGTAGTTAGGGGAAGGCCTCTGAGGTGACGACTTTGAAAGCCGAGGTAGCAAAATTGAGAAAGGAAGTGGACTATAT
AAAGTCTACCGACTTCAATTCATTAATAGAGGTTGCTGATGATAAAGATGCCCCAGAGACATCAGAGATTCCCCCGGCCA
CTGCCAGAGAATTACAGAGGGATGGCACAGTAGAGGAGGAGTCGGATGTTGAGACTGATTAGGAGATGATTGAGCACTTA
GAGGAGAGCATATTTAGAGATTTCCAGATCTTGTAGAGACGGTTGTGCAGTCGGTGATCCAGACATCGCTGACTGAGACG
TCTACAACAACTCCTATTGGATCTGACACTGCTATTCCCTCTGAGGTGACTTCGGGGATTGATTCCCAGATCTTGAGCAC
TATTCTGGGTATTGATGCCCAAGTACAGACTGTTGCAGCGAGCTTTGAGCCCCACATAGATGGAGATACTCCATAGACAT
GATCCTTTCTTTACTTCCCTCTTTGTCTTACTTTTACTCACTTTTCGGATATTTTAATTCATTTGCATTTGAGGACAAAT
GATTTTTTTTTTGTGGAGGAGTGAGGCCCACCTTTGTGAATATTTGTTTTATTTATATATTTAGGTCATTGTGTTTAAAT
TGTGTTGACACTGCTTTTGTGGAAGGTTTGAGCTTGTGGCTCCTTTTGCTTTAAATTGCAAATGATTTTGACCCTTTCGA
AATTTTTTTGCCACCTCTTGTATGCACTTGAATGTGGCTGTTCTTTATCAAATTTGAGTCTCGGTTTTGATAAATATCAA
TGACTCAAATAGTGCTCATAATTGAACGAATATGAATGTATGGCTACGATAAGACGAAATGAAGTTGCATAGACAATATG
TGAACTCTTTGCATTTCATTGTGGTTAGCCATGTATCAAATCTATTCTCTTGTGATGAACGTTGCACACTAGAGAAAGTG
TAGAGTTTTGTTTGACTTTAGTGTCGATGCCTTGTGTGATGAGCTTACTGTGAACCATGCATGACAACACCTAGAATTTG
CCCCGTTGGTCCGGTAGACTAAGCAAAGCTATCTCTTGATATGATGTTAGGCAACATCGAAGAGTGTGAGCCAATTTGAC
ATATACCTCTTTTGTGGCCTACCTTGTGAGTGTGCGAACCACTTTTGAACAACCCTTGAGCCTTATCTTTCTTTGGAAGA
AACTTTATGAAAACTAGACCTCTCTTAATCCACAACCTATAATCCTCTTGCTTTGTGGTTGATTGAATAGCCAACTTAGG
CTAGCCTAAGTTGGGGGTGTGGTGAAAGGATAAGGACATGTCAAGAAGTGCAAGGAAACTCTCATTTAACCCATGGTGTT
GAGAAAAATGAAACCCCTCCATACAAGGAAAAAGAGAAAAGAAAAAAAGAAGAAATGAATGAAAAAGAAAAATAAAGTTA
TGAGAAATGTCAAAAGAAATGGGGTTCCGAACAATCCATGGAAGTGAATAGTGGGATGACTTATGAGCACTAACGAAATT
GATGAAAGAAGAGGAAAGAGAGTGTTGAAAGCACCACATTTCACAAGGATGAAAGTAACTGAGCCTAAATGACCATACCT
TTGCACTCATCCCCATTACAAGCCTTGAAAAGACCTTTTTGATCTTGAGTGAGCTGAAACAATTGTTGATTAGAAAATAC
GGGAAAACCTATGGGTGAAAACATGCATTGTGTTCTTCTTTGTGAGTGTGAGCGTTGCATTTGATTACGAAGCTTTGAAT
TGTGAACATTTGTGTGAATATGGAATCATTCTTTGCATGAGGGCATTTGAACACTTTAGTTGAGCTTGAACTTGAATTTG
AAGCAAGTATTGTGAGCTTGTGATTCTTTGATAATGGTGTGTCACAACTTGAAACTTTGAATGCACATTTCATCTTCGCA
TGAGTAAATTGAATCTTGTGTGCGCATTCTTGATTGAGTCTTGTGTAGAATTGTTTGGGACATCCTTTTTGAACTGCTAA
ACTTGAGTTTTACTTGAGGACAAGCAAAAGTTTAAGGTGGGGGTATTGATGAGTCCACAAATTTGACTCATTTAGGGCTA
TATTTTGATAGAATTAGTGTCCTCAAATGCACGTAGTTCTGGGACATGAGGGTGACTGACCCTAGTCCAACTCGGTATAA
AGACTACTCCCAACTGAATATGTGAAATTTATAACATAACATAGATTAACTAGATAGCTCAATAATCTGACATGCAAATC
TGAAAACGCAAAATTTATTTCTTATAATGAAACATTCAGAATTTGAGGCATGTATATCTGTTTATCTATCCTAGCTAATG
TAATTCATGAACTAAAAGAACTACATAACTAGGTTTTTGAGTTTATGCAAGAATCTATGGAAAAAGCTGTCGAGGCCAAC
CGATGGATTGACCCACGGTATGTCCTGGTCAATCGTCGTTAGGCTTCAGAGAAAGGCTGTCAAGGGGTCTGATCCATGTA
CAAGGACCACGGCCCGTGGTCGGACCTACGATTCGTGGGTCCGGCCGTGGGTCGACCCTTAGACATTTTTCCTGGACTGT
TGTTGGGAAGGGCTTCCACAGGTGCCACCACAGTCCATCGTGGGGACCACGACCCTTGAAGGGGCACGTCATCCTACGTC
TGGGCCTGGGGGACTCTGTCTGGCATCCACAAGTGTCAGTACGGCCCGTAAGGTGGTCTACAACCCATGAAGGGCTCCGT
GGTTGACCTCTGCTTAAAGGTGCTGAGTCCACGGGCAGGTCAACGGACTGTTGTCCCTCTCACAGTTCGTGAACCCTATC
GTGGTTCACTAGTTCTGTTGCATTTTCTAAGTCTAGTTTCCAAGGTGTTACAATATCTCCCCCTCGAGAACATTTATCTT
TGAATGAAGTCTAAACTAGTTGGATAGGGAGGGAAAGAGCTGCAAACCCTACCACTAAGTATTAGGAACTGATTTTTGAT
TGAACTAAGTTTCAAGAACATGAAAATACGCTGAAAATGCAAGTACAAACTGAAGGAAGATGATACTAAGACTGAAGCTA
CACATGAATGACTAAAAAACTGGAGAGGAACTATTACCTCAAGATGGAATGGAATTAGAAGGAAAGAGATGAGGATACTG
GGCCTTCATGCTAACGGGGAGGCAATCGAAGTGGGGGACCCCTCTACCGCCTGTGTCTATCTCCAGTCAAGTATGCTCCC
CAGACATAGACTACTTACAGAGTGGTACTCTTGGAATGATAAAATATCACCGCGTGAACATAACATTACATGTTGTTACG
AATGTAACTATCGAAGGATCGACCACTATTCTAAATATAGTAAGGCAGAGAACTGTTGTTCAGTGGAGAGCCAGAGTGCA
GAGGTTGTTACCATCATTGAAGTCAGGGTGTGGGACTGAGCCTTCCGAATGAGAAAGAAGAAAAGTGCTTAGTTTCGTTA
GTTTCTACTCCACAAAACCTTAACTGAAGCGACTTCATTGTTTCTCAACCTTCGAACCTGACGATCAAGGATCTCAACTA
GTACTTCTTCATAAGTGAGACTATCCTTCACAGATATACTTTCTAATGGTACAATAGATGTTGGGTCACCTACACACTTC
TTCAACAATGGAATGTGAAAGACTGGATGCACTGGTGCTAGTTATGTTGGCAACTCTAACTTATAAGACACTTTGCCAGC
TCTTTTCAAGATATTGTAAGGGACTACATATCTAAGAATGAGCTTCCCTTTCTTGCCAAATCTCATCACCCCCTTCATAG
GTGAAACTTGCAGGAAAACCCTATCATCAACTTGGAACTCCAAGTCCCTTCTTTTTACATCTACATAGGACTTCTGGTGA
CTTTGGGTTGTCTTAAGTCTATCTCTAATAAGCTGAACTATTTCCATGGCATTATGAACCGAATCTTGTCCTATCAAGGC
TACTTCACCTAGTTCAAACCAACCGACTGGAGATCTACATCTACACCCATACAATGCCTCATAAGGGGCTATTTGAATGC
TGGAATTGTAACTATTATTGTAAGCAAACTCTATAAGAGGAAGGTGATCATCCCAACAACCCTTGAAATCAATCACACAA
GCTCTCAACAATTCCTCTAAGGTCTGAATGGTACGCTCTGCCTGACCATCCATCTGTAGATGAAATGTTGTGCTAAGATT
AACTTGAGTACCAAGACCTTTTAGAAATGACTTCCAAAAATGAGAGGTAACTGAGGACCTCTATTTGAGATGATAGATAA
AGGAACCCCATTCAACCTGACTATCTTATTAATGTAAAGCTTGGCGTAGTCCTCCACCGAATCTATAGTCTTAACAGCCA
AAAAGTGTGCACACTTAGTAAAGCTGTTAACTATGACCCAAGTGGAGTCATGTTGTCTGTGAGTACGAGGTAAATCGGTA
ATGAAGTCCATGTTGATCACTTTCCACTTCCATGTAGGAATGTTAATCTCTTGAGTCATAACTTCCAGTTTTTGATGTTC
TACTTTCATGTAACGACCCGAAAAATTGTAGGTTAAACTAGAGCCTCATTGTGTGAGTTAGAGTAACTTTAATTTGATGT
CTAGGCTGTTTTAGAACTTAAATGAATAAGGAAGAAGCCTAGGGTTCAAGTAAGGGCCTAAGCTAGCAAGATAGAGTGAA
AGGAACCTTGTTCCTAGATGGACCATTTGGCGATGGGACTACTTGATCGCCCAAGTGACTTTGGTGATGTGCCAATGTGT
GGGGTCACCTTGTGGGCTGTCCTTTTGGCCAAGGTTCTGGAACAAAGGGATAACTAGGCCTTAGCTCTCCAACCAGCTTG
GCGAGTCGCCCATTGACCGTCTAGACTGCCTAGTGAGCTGCCCATTTTTGGAGCTTACTGGAAATTTAGGCGAGCCAAGG
GTTCACTTGGCGCGTCGCCTACTGCCCTTGGCGAGCCAAGAGGATCCATTGGGCAAGTAAAGTCGTGAAAGGGATGAAAT
TGAAGTTCAAATTTTAAGGGTCATTAATTCTTTTCCAAAGTTTAGTCCTTATTATTTTATTCCTTTCCTAGTGACAAAAT
AGCCTTTTTAGACTTGAAACCCTGGAATTTAGCTACTGCTAAAAGAATTAAAAGAAGACCCATCTCCTCTAAATATTTCT
CTGTCTAAGGTTTCTCCAATGAATAACACCAAGAAATTGCAGGTTAGAGCTCAAGAGTCCATCTTCTCAACTCCAATTCG
TGGGCAAGGATTCAATTAAGATATGGGAACCTTGATTCATGGAACACTTTTCTCCATGAAGCCCTTCAACAATAATATTA
AATTTGGGATATTGTTAAAAAACTAGGGTTTTCATTCTAGCCATGGGTTCTTCTTAAAATCGATTTCATTATGTTATTTG
ACTTATATTATGGTTGATTTGATATTTAATGGTGTTTTTTATAGTGAAATTCTCCATGAACCCATATACTCCCCCATGAC
CCCAATTTCATTAATTGTGATGGGTGTATTGATGCAACATGATTACTATGAATTGTCCCTATGTTAATCTAGTTATTGAA
TCTTGTTTTGTTCATGCTTAAAGTAGAATTTCTAAGTGTGATTGTGAGACTTGGTTCATGACCCTTGAAGGGGGTAAATT
GTGAAGGGTTGTTTATGATTGATGAAAGTTGTATGTAAACTTATGATTCACTTGAAAGGTAATGATCCTATGACGAATGC
GTGAATTGAGGTATTATTGAAAGGTCAACTCTCCCCTTACCCTTTTCCACATGTTCATGTATGACTTGTCTAAGATGATG
ATGATATTGGTTTGTTGATTCAAAAGTTAGTTCTCATGAAAACCCTATGGTTGTTTGAAAGGTTTACTCACATGATTATG
ATAATTCAAAGGTTGAAAGTTAGTTCTCATCTAATGAATCTATTAGCTATTATGATGTATGTTGGTTTGAGTGCATTCTC
TTATAAACATGAACCTAAGTAAAGGCTTAATATGACTCTTAAAGGGAATTATGCTTAGCACCGAGAGGATATGAACAATG
AGATAGGAAGCTTTTACGTTTAGCAAGTCCGGCATCCCAATAAAGGATATCTCATGAGATGGAAACCTTTTACGTTAGTA
GTCAAGGTTTCTAGTAGCAATCTCCTTATTCGATAGCTATGTGCCCACATAGGTCTTTAGATAGTCGATCCATCTAAAAG
CTATTACGATAGATCTACCTTGGGCAAGTAGAACACCCTCTTTTCGGTGTGGTGGTAGAACACCGGATTCCATGTAGCTC
ACATGGTCTATGTCGGTTAATGATATCTTCCCTTTATTATAAGATAATGAATAAGACATGAACTATACTACGACTTCTTA
GTGAGTTTTACTTAGTAGGAGTGGGGGTATGGTACTTCACTTCCACATTGGACAGATGGACTTAGTAGGATGTTATGGGA
TAGTTCCTTTATGTTATGATGAGATATGAATGTATGCATTTATGTTGAATGGATAGTTGTTATAAATGGTTTTCCTTATA
TTCAAGTAATGTACATGGCTCTTTCCTTATTGATGACTATTGTTTATGAGGAGGTCTAGAGATGTTATGTATGACTAAGG
TAACTTCAAGGGAGTACTTAGTATGGTTGGTATTATTGGATGCCAACCATACATTGCACAAGTGTTCCTTAGGGGTTGCT
AAAGTATTGATATTACTATTTTTTGAGTACATGTGTGTTTACAACTTGTCTTTTACATTGAGATTGCATGTTGGTTTCCA
AACTTGATAAATGCATACTTGTAACCAAAATGTTCTTTTTAGCATATTTCAAGGATTTTATGCATGTTTCCATACGTAGT
ACATATTTGTGCTAACCCCTTCTTTTCTCTACATTCTTTGAGTGTAGGTTCCGACCGTTGATTCATTCTACTTTTCTTCA
AGTGAATGTTGGGTCAACTATTCCCTAAGCTTGGTGAGTCTTCAAGATCGAGGAAAAGATGTTTCCATTTCTTCTAGCTT
TATAATACTTCTTATATTGAGACTTCTATTGACGTAAAGGGCTAAAGTCCCAAATTCTATATTCCTATGTTTTAGATGGT
GTATGAAACAAAGTCTAGATTCTTACTACTCTCTATTGAAAAATGAAGTTTGACTTCTATTGTAAAAGTTTTAAATTTTT
CTACATTATTCTTATGACTTTATGTGTATAATTATGCTAATGGCTTGTATGCGACCCCTACAGAGTTAATTACGCTAAGT
TCTGTCTAGGGGGAACCCCGAGTCATGAAAAATTTGGTGTCAAAGCATAAGGTTTTGGGATAATTTTAGGTTGATGTCTC
ATAAATCACGTCTAGTAGAGTCTTTTTCATGAATGTGAAGCGTGCCACACTTATGAATGGGAGGCTATAAGATGTTTAGG
AACTTTTTCACTTATTTGATTACTCCTTAGTTGTGCCTTAGAGTTGTAACTCTTTGAAGTCCTTCTCCTAACTCTTTTAT
TGTGCATATAGGAATATGAATACAAGAAGAGCGACCGCAAGAAGAGTAGAAGAGAAGGTTGCTAATGATGAGGGAGTTCC
TCCCCAAGGTCCTCAAGGGCCTCAAGTTCCTCTAGATGAGCAAGCTTCGGTTGTTCCGGCCAATGTGACTCAAGCCAAAT
TTAAGGCCTCTATGCAAATGATAACCAAAGCCATGACGGCCCAAACTCAAGCTATGGCGACCCAAACCGAAGCTATGACG
ACTCAAGCCTACTAAAGGTCGGGTAAACCCCAATGAAAATACACCCGCTTCAACCATTCATATTTATAAAACATGGGGTA
GAGATGGATTTCATAATAAATTCATGTAATTCTATTAATACATTCTTGACTTCATCAAACTCTTCCTTCATAATCAAAAT
CCTACATCATATGATCATAATTTGGAAAACATGGGAATTACATGTGTTCATAGGGAAATCATTATAAAATAATATTATTT
CATCAATTCATGTATAAGAGATCATAAAAAATCATATAAATCAATAATCAAGATAGCCCATGACAATTGAAGAAAACCCT
AACTCAATTGGGGATTTCTAACTTTGAAAATAGAGGAATTTGGAAACTCCATGAATTGAAGGAATCCATGGATGAAAACT
ATATACCTTGGAGCCAATTGCTTATCTTCAATGGAAGAATTGAGACTTCACTTGAAACCCTAGTTTGAATACTACATCCT
CAAGCTTTCTAGAGAGAGAAATATTTGAGAGTTCTATTTTTTGGTGAATTTGAAGAGAATGAAGTCAATGAACTAATTTG
GGGGTTCGAATCACTTGTATAGGGGTCTTAGTGAAGGTTAAAATGATTTAGTATAGAGAAAAAATAATTAGGAAAATACC
CAACTACTCTTGAAATAACTGTCGAACCGACCACCACCAGACCACTAACGACTGACTGTGGACTAATCTACGGTCTTTCC
TACACGACCATCGTCTATGGTCAGAATGGTGATTTTGGGGCCTTCGAGCCACAGTCCCTTAACCATGGACGTTGGTCTGA
CCGACGGTCTGTTGGTCAAGTTGTGATTTCATGACTTTTGAACCATTTGGGTGCCCAGTCCACGAACCACACCTACGGTC
CATGGTCCCATCCACGAGCCTTGGTTGGCCCCCGTGGCTGGCACCTGAAATTCCCGAAAACTGTTATATTTCCCTTTTTC
AAATCCGGGGTGTTACACTAACTACTAATCCCCGTAGGTTTTAACCTAGACAGACATGACTAGTGGGTCCGACTAAGCTA
GAAGTTGAAGCACCTTGCCATGGAAAGTAAGGACATCTCTCTTCAATGTGGGAGTAAGACATAAGATTCCATGTTATAGC
TCACGTGGTCTATCTTTGTTCATAGTAAATATCCCATGAAACAAACTAATTTATTCTTAAAGGTTTGTGAAGTTTTCTAT
ACGATTTTAAGATCTGTTAACCAAGTTCATGACTTATTGCTTTTCTTTACGGGTTTTTACTACATTTTAGCTTGGTCATG
CATATTATGTTTTTCTTCATTTCACCTGAAGATCATCTTTTATGTTTTATTTCATATGCCTCATACCTAGTACATTGTAT
GTACTAATGCATACCTGTGACTACAATGTCTAACTAATGTAGGGTTTGAAGATCTTCCTCCACCCGGTCGTGGCTAGTTG
CTTCGTCATTTAAAGTTCGAAGAGTTGGTGAGTCACTACAACAAATGTGATTTTTAGCTACGAAATTATTAGTCACGATA
CAAAAATCATTACTAATTATTCATCTTTTGTGAAAAAAATTTAATTTCGTGTTTAAATGCATGGGCAAAAATACTTTTAG
TGACGAAACTTATGGTTTCGTAGTGAAATTTTGTCCACTAAAGTGTCCCACCAAAAAATATTTTGACGCCATTTATGAAG
AATCATTAGCGATGAATTTGAAATTATAAGTCACACATTATATTGTCGCTAACTATGCATCAAATTTGTGACAAATTATT
ATTTGTCTTAAAATTAGTAATATTTTTTGATATGAAAAAGTTTTGTCACAAAAATAAATTGTTACAATAGAGACAAATTA
GATATCGTAGTTAAAGGTTGTAAGCTTTAGCCACATATTTTTATGTTATTAGTGACCTTGGTTTTTTCACTAATAATATA
AGCAATTAGTGACAATCATTTTATTGACTCTAATCAATTTGTGATTTGGTGACAACATAGTTTTGTCACAAAATATGCAA
TGTTTAAATAGTGATGATTAAATATTTATAGCCGAATAATTTAACTATTTTCTTTGAAAAAATAATAGCTAAAAAAGTTA
TCTTTGGCTACACTTATTTATGATAATAAGTAAGGTTATATTGATGTATTAGAGACGTTGTTGGGTCTATCACATGATGC
ACCTTACTCTACAAATCGGGCTACTCGAGCCAGGTCGGGTTTGGGTAATGAGCTTTATACAGACTGGGTTTGTGGGCTAG
TAATTTATTTATTTAAGTTAAATTATCCAACCTAAATTAAATTTTAAAATTGAATTTTAATCACTTAGTGTAGTGTTATC
CATTTAAATTTGAAACAATGGTAACCATTATGAATTTAAAATTTAAAATTTAAAATTTGAAAGTTCAAATTTTTATTTAA
ACATAATTTTCTCTCTCTATAGTCCTACTTAGTTTTGCCTATTATTTTATTTCCAACATTCATCTTTCATGTAATTAAAT
AAATTGAAATATTATTAAAAAAACAAGTGTAGTGTTATGAATTTGAAAGTTGAGTTATAATCATCAATAAGGTAGTGTTA
ATAATATAATTTAGAAATAATTTTAACCGTTATGAATTTAAATTTGAAAGTTCAAATTTCATTTTCCACACAATCTTCTC
TATCTTTTTATACATTTCAATTTAGTTCTTGTCTATTATTTTAGTTTCAACTATGAAGTTTCAATATCTGTACTCAGTTT
GATTGAATTTAAAGTGTCACCACCCAAAAATGGATTTGATGACACTCGTCTTATCCCACCAAGACAAGTTAGCCTAAAAC
CCAATACTTAATATAATAAAATGTGGAATAAAATAAGACTGAAAATTTAATAATAATTAAAAACGCGGATAATGATGCTT
ATCGTGACCAACGACACTAATCTACAGTACGAGTGTCTACGATCATCGATATTACAGTAACCCAACTAAAGGTTGGGGTC
GTATCCCAAGGGAGTGGTTTTGAGAATTAGTAGAAAAATATAATTAAGTTCAAACTAGTTGTAGCTAAAGACATTAATGA
TTAAAAATATTGTAAATTAAGAGGGGTGACACAAAAGTGTCAAATATCAAATGGGGGTTTTGTCACAAGTAGTAAAAAAC
AACAAAAATAATAAGATCAAGTATGGGGACAAGTTCTTGGGGTGTGACCGCAATACAAGTTGAGATAAATCGTTCGGTAC
ATGCTTTCGATAGGAAATTTTCAAGATAATAGTGACTAGGCTAAACTTTAGATTGAAATAAGTTCCCTCTCGGGCAACTT
ACCCCGTTTCAAATGTGTTCCTCTCATACACCCATTTGCCGCATGAAGGCCAGCCTACGCCTTACCCCACTCACTCTCTC
GAGTTGAGTGTTAGGATATTGGACTAGGGCTCACCCTCTCGGGCTGAACCTCATGTTGACTCACTCCTTAGGTCATCAGT
CTAGCGATCATGGTTTCGCGACCTCTCTCTCGGGCAAGCTGAAAATACATGGGTGGTTTTGTATTTGCAACTACAAACCC
ATTAAATTAAACCACAACCACTAGGTGAAATCACCATTAAAATACACCTATCCTATCAACAAGCAAGACCCAACAATAAT
ATCGACACATATTTGCTAAATCACACCCCAATAATGGGTGGTTTTAGCCACACATCAATAAATAATAAAATACACCTAAA
CTGATACTCAAATAAAATGGGTGTAAGTAAATAAACCTTGATTTAAGCAAAGGAGGAAGAATGGAGAAGACCCACTTCCA
ACTTGGGGAAGATGAAATCCTTCTTTCTTCAAGTCTCCCAAAAACCCTCTCCAAACTTGAGAGAAAATATCCCAAAAGTA
CTATTCTATTATGAAAATTAAAATAAATGTTCGACTCTTAAAAATTAATAACAATTTTAGTATTTATAGATTCCAAAAAA
TAGTGCTGGCGGATCTTTCGGAGAGGTTAGTCGGAATCACAGATTAACTCGGCGATTCGCCCTTGGGTGTTGTTCGTCGC
CGTCTTGCACTAGCCTTCAGCATGGTCGTGCTCTGTGTCATTGAGCAAGATAGTACTACTTCACGGAATTATTTGGCGAC
ATGCCGACTGCACCTTTCATCGCCTTTTTGATCCTGCTCCTTCAGGGCTTCCTGTACTGTAACAAAGGGAGGAGTGCGTC
CCTTCGGCGAATCGCCAAGTGTGATTGGTGATGCTCAAGCTTCCGTTTCTTGGTTCTTTTCAGCCTTTTTGTTACTTTTT
GCACCTAAGTGTCCATGCTTCCACTAAAAATCAAATACCTGAAACTTAAGAGTTTTCATCAGATATTGAGACAAAATAAG
CATTTGAGGACACTATTTCTATCAAAATTAAGCCCTAAATGAGTCCAATTTGTGGACTCATAAACACCCCCAACTTAAAC
TTTTGCTTGTCCTCAAGTAAACTCACGTTCAGCCATTCAACAAGGTGTCTCAAATAGTGTTACACAAGACTAAATCATGA
ATGCACACAACCAGACTCAAATTTACTTATGCAAGGATCAATTGTGTACTCAAAGATTGAAGTTATGACACACCATTACC
AAATATTCTAATGCTCGCAATACTTGGTACTTGTCTAATCAAGCTAAACAGGAAGTATCTAAATTTCCTCACATAAAGAA
TGATTCCATATTCACACGCATAGGTTAATCAATTCAAGATCAGGAACCAGATGCAACGCTCACACTAAAAAAGAGGAACA
CAATGCATGTTTTTACCCATAGGTTTGCCCTTATTTTCCAATCGACTTTCGATTCGGCTTACTCATGATTAAAAAGGTCT
TTCTAAGGTTTGTAATGGGGATGAGTGCAAAGGTATGATTATTTAGGTTCAGTGACTTTTTCCTCGTGAGATGTGGTATT
CTCAAGGTATTCCCTTCTTTTCCTTTATCAATTCTTGTTCTAGTGCTTCTAAGTCATCTTTTTATTCACCTCCATGGATT
GCTTGGTAACCCAAAATCCTTAGTACTTTATTCCACACACATACTTTTAGTTTTTTTTAGGGATTTCCATTGTTCTGCAA
CACCATGGGGGTAAAGGGGACTTTTATTGCACTTCTTGACTTCTCCTTTTCCTTTTTGCCACACCCCCAACTTAGGCTTT
TGGCCTAAGTTGGCTATTCGCTAAACCACAAATCAAGAGGATTATAGGTAGTGGGTCAATTAAGGTCTAGGGTTCATCAA
GGTTCTTCCAAAGAGAGGTAAGGTTCAAAGGGTGTTCAAAAGAGTTTCACACTCTCACGGGTAGGCCACAAAAGCGGTAT
ATGTCAAATTTGGCTCACACTCTTTGAAGTTGCCTAAGATGATTTCAAGAGCACATCTTTCTAAATCAATCAAACTAACA
GGGCAAATTCTAGGTTTATTAATGCAAGGTTCAAGGCAAGCTAATCACACAAGGCATCGACACTTAAGTCAAACAAGACC
ACACACTTTCGCTAGTGTGCAACAATCATTACAAGAGAATCCATTTGATAAATAGCTAATCACAGTGAGATGCAAAGAGT
TTACATATTGTCTATGCAACTTCATTTGGCCTTATCGTAGCCGTACATTCATGTTCGTTCTATTGAGAGCACTATTCAAC
TCCTCGATATTGATCGAAATCAAGACTCAAAATTTTTGCAAAAGAACAACCACATCAACTCACGAGGGGTGGCAAAAATG
TGCAAAAAATTCAAAAAAATTTGGAAGGGTCCAAATCATTTTGCAAATAAAAATAATCGGAGCCACAAGGTCAAACATCC
ATAGAAAGCAGATAAAACACAATTTTAAAGCAGAACAACCCAAATATATACAAAACACGAACACAAATAGCACACAAAAG
GTGGGCCTCATCCCACCACAAATAAAACCATTTGTCCTCAAATGCAAATAAAATTAACCAAGATTCTGAAGATAGCAAAG
GTTAGAGAGGGAGGTAAAGAGGGGATCCTGGCTAATGGGTCGCTTCATCTGTCTGGCATCAGTACCCGGAGCATCTCCCT
GAAGTGAAACAATGGTCCCCATAGTATTGTTGTTTTGGTCCTCATTGTTTGCCTCTGCCTTGGCCTCTGTAGCAAGATTA
GTTGCAATCATCTGATCTATATCATGAGCTTCTTCGAAGGCCCGTATTACATTAACTAAAGTTTGAGCCCATGGAGGCAC
ATTAGGGTCGATGGGAATTCGTCTCTTTGCCCTGGCTTCCTTGGTATATTTCCTTTGTCTGGCAAGCTCTGCTTTCTTTT
CATCGTTTTTAAACTCTCGTTCTCTTATGTGTCTGGGTGGATCATTTCTCCCTGTGACTTTTGGGCTAGCCATTTCTGCA
GAGACTTCGAGTATAAGTTAGATAATAATTCAAACAGGAGGAAAAAGGGTGTTTCTGAATGTGGAATCAGTTAGCCAAGC
TAGTTGGCGAAGTGACTATCCTTTTAGGCTAATCTTTGAATATGATGTGCAAATGATAGAAGGGGGTAGACAAAGGGCTA
ACAAGGGATTTTTCGGCAAGTCACCGAGTGCATTTTGCGAATTAAAATGACCGCCAAAAGTCACAGATCAATCATTACAT
AAAGTATTCAGTGAAAGGCGAAATAGGGACGTTAGGCGAACCGCCGAGCAGTTCGGCAGATTTTGTTCATCTTGCAGATT
AGCTCACATGTCTATTTTCAACCCAGTGTTTCAATTTTCACCCCGCAACCCCAGATAATGCAACTTAAGCTTATATAACT
CAATTTCAATGAAGATCCATAGAAACTTCTATTACCACCACGCAACAAATAAACTCCAAGCATAGCTAAGTGGGAGTCCC
TCAAATAATGCAGAAAATACCAAATCATAATTGATAATATATACAATCCCAGTAACTTAGAGACTCAAAAGAGGTTTTAT
ACTATCAATCATTATGTAAATGAGTACAAATTTTAATAAAACAACTGAGGGGTTTGACTACAAATCTTTGGTGCCGATTT
AGATAGTACTGACGTGCTAGGCAGCAACGCGATCCGAATCTGAGCACAATCCAACACTTCAAATACTTTAAAAATGCAAG
AAATAAAAGGCTAGAGTGTGGGTGTGAGTTTGATAGGACGAAGTAAGGAGAGAAAGTGAATGAAATAAACTTGTGGCTTG
TAAAAACCATCCAGTTACCACTCATTCGGCGATGTTAGTCAAGTTCGCCCATTCACTCGGCGAACCGCCAAGTGTCTAGT
TTCTTCACCAACTTTAATAGGCTCTATAGCTCATATAAGGATTCTAATCCATGGTTTTCATCTAGATCACCAACATGGTC
GGTGATGCGCCACTAATTTTCTTTAGACCACCGAGTTTTACACGATCCAAGCTGACAGTGCCTTGAGTCAGACAGCGAAA
AAAATCGTGTTCGCCGATCTTGTCTGCGATCCGCCAACTGGACATGTTGCTTGCCTCCATATACTATTTCAATCACCTCC
TTTACTTTAACTTGTACAAACAACACAACATTATTCTACTAGTAATTAAGAAATACTTATAGGGTTTTGGGTTGTCACCC
AAAAGTGCCTTAGTTAACGTCGTGGCTCGATGCAAGTCAACCTTCATACCTCACTCTTGGGTTAGCCATAGTATCACTAG
GCAAACCCCCTTGTTGTCTTGGATTGAGATGAGACGAGATATGACCCATTTGGGTCTCTAACTGCTTGATCGAAACTGAA
TGAGAGGTGACAGTCTGGCTGAGGGTAGACACGTCTTGTTTCATGCATTTCAGCATTTTGTCCAACCCCTCAAATTTGTT
TAGGATACGAGAGAGCATATCCTCGGACCTACCTGTAATGACCCTCCAGGTCTTTTTTAAATTAAAGCATTCTTTCCCTC
GTATAGAGCATTCCTGTAGCGACCCCAAGTCATTTATAACTTGCTGGCACTGACTGTTCGGTCGCCTGGTCGTTCGTTTG
GGTTTTAGGCCCATTTCCCTGTTTTGGAGATTTTATAACTTGAAAAGTTGACTTTGGTCAACCTTCTTGGAAGACGTGCT
CAGATAAAAATTCTGACAGCTAGGTTAGCTTCGGATTATCGATTTTGGTCTAGAACGACCTTTTGTTCACTTCCCGAGGC
TTTAGATGGCAGTTGTGGGATCTGGCTCAAATGATACTGGGTGTGGGACCCACTTTTCATCGAAGCGAGCTCCAAATGGA
AATTCCGCCTTCACCGTTGAGTCCGAAATATCATTTCCAATCAGATTCCATATATGGTTTGTATTTTTCCGACTCCGAAC
GAGTCCGAAACATTAAAATTTAAGTTTGAAGGGTTGTAGAATTTTAACGCGAGGGGAGGCTTCGTTTGAGGTAAGGAATC
GAATTTAGCCACTGCTAGAGTGATGTTCGGATTGAGTTGTTGTTGAATTTTGAAATGTAAGATCTTGATCATCTTAGGTC
CGTTTTGAGTCATTCTTGAGGCTAACTTGTAGAGTTTTTCGCAAGGATCGTCGTGGTATAATCTGTTTTGGTTGAAAGGG
TCTCGTTTTTCCAGAAATTGGTGATCAAGGGGCTGCCCATTTTAATTGTTGTGGCTGATTTGCGGTGTTTTAAGCATCTG
TTTGTGCTAAATTTTGGGGTATTAGTTTAGTAAGGTATTTGGGACGTTTCCATGGATTCGATTTCGAGATTCTAATTGTG
GGCCCCACAATCCCGTTTTAGACCCAATTTTGGGTCTGTCTCCGAAAAATATAATTTTAGTGTCAATATATTCGTAATGA
CGAGGTGATTAACCTTTTGTTAGTGGGGAAGCATTTGGAGACCGTTCGGAGGGGAAAAGATCCGGTACCGTGAGTTGGAG
CACGCGTGGTCGGCTTTCAGGTAGGCTATGGCTTTCTCTCGTGAGATTGAGCATGTTTAGGCAATTGTTTATTGATTTGC
TTGAGTATGGAGGGGTTCGGATGTCGAACATGCTAAATTTCTATAATTCCTGCCTTAGACCTTATTTCGGGAAAGTGTTG
GATTGTGACAGCATGTCTCTTGATATTATTGAACATCCATACTTTGTGGTGTATATGATAATATTGATTTGAAGTATGTT
TGGCCTTAGTCTAGGCTTAGACTAGTGTTGCCATAGACTTGCGAGATTTCGGATGTCGTTGGGCAGTAGAACTTTTTCCG
ACGTCGTTTCGGACGGTCAGCTCCTTGTAGAATGATATAGCAGACTTGAGTCTGATAGTCTGAGCCTTAGCTAGACGATA
ACTCAGCCTATGACCTTGTATCCATAATGCCCTGCCTTTCTATCGGCTACAGATACCCGGTTAAAGTCCGTGGTCTAGCT
TACTCACTTGTGGATACTTCCTCGGCGATTTGGGGTATATAAGAGTCGGACTGAAATGATTATTTATGGTAATCGGTTTG
GTGATATTTCCCGCGACGTATGGTTGGATATTGATTCTTAGCTACAGTACCCGGTTAGAGTCCGTGGTCCAGCTTACTTA
TGTCCAGGCTTAGCTACAGTACCCGATTAGAATCCGTGGTCCAGCTTACCTGTGATCTGGTTTTGGCTACAGTACCCGGT
TAGAGTCCGTGGTCCAGCTTACTTATGTCCAGGCTTAGCTACAGTACCCGGTTAGAGTCCGTGGTCCAGCTTACCTGTGA
TCTGATTTTGGCTACAGTACCCGGTTAGAGTCCGTGGTCCAGCCTACCCGTGCCCGACCTTTGGCTACAACACCCGGTTC
GAGTCCGTGGTCCAGCCCATATAGGTTGACTCATTAGCTATAGTACCCGGTTCGAGTCCGTGGTCCAGCTTGCACGTGGT
ATCTTCCCAATTCCTCACTAAAGCTTCAGTTAGTCTTGATTATTCTCATCTGTAGGTTGAGGTTTTGGAGGTTGGAGAGA
TTCAGATTAAAGTTCGGGATGTAATGAGTTCTTGGAATATAATTGGAATGGTTCAGTTAAAAGTCCAGAAAAGTGGTAAT
ATTGTGATAGACCTTCTAGCTCCATTATTTTACTTCAACTGTCAGTGCATCTGCCGGGCTTATGGGGGCCCGTGCAGGTG
GTTTCTTTTATTGTGCACGAGCGTACCCGTCGGGTTTATGGGAGCCCGGCGGAGTTAGTTAGATTGCTTGTCTTTGTTGC
CTGTACGCTCGTGTACATACCCACATTTACTACTCTTTGCACTTGATGTGACCCTTTATTTGCATTTCAGTTCACTTTTG
CTTATCTTGCTCAGTCGGCCTATGATGCCTACTGGGTTCCTGTTGTTTTGGTACTCATGGTACGCTCTGCATCTATTTCG
TGATGCAGGTCCGAGTAGTAGTAGCCTGCGTTGACCGAGCTTGGAGTAGACTTATCCGGAGACGGGGGTGAGCACACGGC
GTTTTGTACTATTTCAATCTCCATCTGTATATATAGACTTGTCTTTTTCCTTTCGAGACAGTCCAGTCTCTGTTGTCCAG
TTTTGGGACTTGTACTCATTTTGTAGTAGCTCTGTACTGGTGACTTCCAGGTTCTGGGAAGGATCTTTATTTGTATATAT
GTTTTTGGGTTGCTTTCGCCTGTTTATATTGTTATTTGCCTACTCTTGTTTAATTTCTACCCTCAGACCCATTACTTGTT
TTTCGGGTTACAGATTGGCTTACCAGCTGGTGGGTTATAGTAGGTGCCATCATGACTTGATAAATCGGGTCGTGACAAAT
TGGTATCAGAGCCAGTACCGCAGGGCCAGCCTACACCAGCGGTACCGGTTGTTCAGCAGCTAGCGGCACCGGTTGTTCAG
CCTGACGATTTAGAGGGTATCATGCCACTACGGGAGCAGAAGATGCTCGGGGTGTTCCTTAGACTATCACCGCCGAGGTT
TTCTAGGGCAGTGGGGGAGGATGCCCACGAGTTTCTACTTACTTGCCGCGAGCGGCTACAGACTTTGGGTTTAGTGGAGT
CGAGAGGAGCAGACTTCACCGCTTACCAGTTAGACGATCCCGCTAGGCAGTGGTGGCGTACATACTTAGAGACCAGGCCA
GCTGGGTCTCCACCGGTCACATGGATTGAGTTTTCAGAGGCCTTCTTGGCCCGATTTATTCCCAGGAGCATCAGAGATCA
GCTCAGAGATCAGTTTGCTCGATTAGAGCAGGGCTCCATGATAGTATCAGAGTATGAGGCTCGATTCCACGAGCTCTCCA
GGCATGCCGCCATGATATTACCTACTGAGGAGGAGAGGGTTCGTTGTTTTGTTCGGGGTTTGAGACTACAGTTGCGGATT
GAGACTCAGTCTTTAGTCTCAGCGGGCCGCTCATTTCTGGATGTAGTGGACCATGTCCGCACTATCGAGCAGCTCCGTCG
CGAGGCCCAAGGGGGCAGCAGCAAGAGAGCTAAACAGGAGGATAGCCATGATAGGCGTCGTTTCAGACCCCGAGAGTCTT
ATGATAGATCTCAGCAGAGGTTTCAGTCGGGTCAGTCTAGTAGCCCCTTCCAGGCCTCTCTCCAGGCATCGGAGGGTGAT
CAGCACCGCCATATTGGTTTTAGTGCCGGTCCTAGTCGGGGCCGAGATAGTTCACAGATGGGTTCTTTTGGCCGGGGTAG
CCGACCTCCAGCTTTCAATCGACAGTCCCAGGGGTGTTATGAGTGTGGGGAGTTAGATCATTGGGCCCGCGAGTGTCCCC
ATCGCATGTTAGCCTTACCCGCTCCACAGGCAGCTAGGCATGCGCCAGCGCCAGCACCTCCAGCTAGAGGCAGAGGCCAG
GGACAGGACCGTAGGGGTGGTCACCAGGGTATACGGGGTGGTCCCCAAGGAGGCAGGTTAGCGGGTAGAGCCGATGCACA
GGGCAGGGGAGTCCAGGCCCACTTTTATGCAGCTCCAGCTAGAGCAGATGCTGAGACCTCGGACGATGTGATCACAGGTA
CAGTGTTATTATGCCATCAGCCCGCATCCGCTTTATTTGATCCAGGCTCTACTTATTCCTATATATCTGTTTATTGTGCT
CCTCGATTGAGTATGATCCCAGAGCTATTGGTTGAGCCATTGCGTGTTTCAACCCCGGTAGGTGATTCTTTAGTAGTGGA
TCAGGTATTTAGATCCTGTGTGGTGACTATTCAGAGGCGAGACACTAGGGTTGATCTTATTTTGCTTGATATGGTGGATT
TTGATTTGATTTTGGGTATGGATTGGTTATCTCCCCACCATGCGGTCTTGGATTGCTACTCTAAGACCGTTACTTTAGCC
ATGCCTGGTATTCCACCAGTGGTGTGGCAGGGCTCTTGTAGTCGCACGCCACTTGGGGTGATATCTTTTGTTCGGGCCCA
GAGGTTGATGGCTAGCGGGTGTTTGGCTTATTTAGCTTATGTTAGAGATGTTAGTAGGGAGAGTCCTACCGTTGATTCAG
TACCTATTGTTCGAGAGTTTACAGATGTGTTTCCTGCCGACCTGCCTGGTCTCCCTCCTGATCGTGACATTGACTTTTCT
ATTGAAATAGAGCCGGGCACTAAGCCCATTTCTATACCACCGTACCGTATGGCCCCCGTAGAGCTCAAGGAGCTCATTAT
TCAGATTCAGGATCTCTTAGATAAGGGATTCATTCGGCCTAGTGTATCGCCTTGGGGTGCCCCAGTCCTCTTCGTGAAGA
AGAAGGACGGTACTATGCGATTGTGCATCGACTACAGGCAGTTGAACAAGGTAACGGTGAAGAACCGTTACCCCATGCCT
AGGATTGATGATCTATTTGACCAACTTCAGGNNNNNNNNNNNNNNNNNNNNNNNNNNNNNNNNNNNNNNNNNNNNNNNNN
NNNNNNNNNNNNNNNNNNNNNNNNNNNNNNNNNNNNNNNNNNNNNNNNNNNNNNNNNNNNNNNNNNNNNNNNNNNNNNNN
NNNNNNNNNNNNNNNNNNNNNNNNNNNNNNNNNNNNNNNNNNNNNNNNNNNNNNNNNNNNNNNNNNNNNNNNNNNNNNNN
NNNNNNNNNNNNNNNNNNNNNNNNNNNNNNNNNNNNNNNNNNNNNNNNNNNNNNNNNNNNNNNNNNNNNNNNNNNNNNNN
NNNNNNNNNNNNNNNNNNNNNNNTTTGGCTTGAGTCTATAGCCTTCTTGGGGCACGTGCTGTCCAAGGAGGGTATTAGGG
TTGATCCGGCGAAGATTGAGGCCATTCGTGATTGGGCCAGGCCCACCTCTGTGATTGAGATTCGTAGCTTCGTCGGATTG
GCAGGCTACTATAGGCGTTTTGTTGAGGGATTTTCTACTATAGCAGCGCCTTTGACTCGGTTGACTCGCCAGGATGTTCC
GTTTGTGTGGTCGGAGGAGTGTGAGAGGAGCTTTCTGAGGCTTAAGGAGTTGCTTACCACCGCTCTTATATTGACTCTTC
CAGTTGAGGGCGAGGGTTTTACTGTTTATTGTGACGCATCCGGCATTGGTTTGGGTTGTGTACTGATGCAGCAGGGCCGC
GTTATTGCTTATATGTCGAGGCAGCTTAAGTCGCACGAGTGCAACTACCCCACTCATGACTTAGAGTTGGCGGCGGTGGT
TTTTGCGCTTAAGATTTGGAGGCATTACCTGTATGGAGTTCGATGCGAGATCTATACTGATCACATGAGCCTTCAGTACA
TTATGAGCCAGAGAGATCTTAATTCGAGACAGCGCCGTTGGATTGAGCTCCTGAAGGACTATGACCTCTCTATTCTCTGC
CATCCGAGCAAGGCAAATGTAGTAGCGGACGCCTTGAGTCGGAAGGCAGTGAGTATGGATAGTCTAGCTTTTCTTTCTAC
TACGGAGCGACCATTAGCTTTGGACATCCAGTCCTTAGCTAACCGGATGGTACGACTTGATATCTCTGATTCCCGGTATG
TACTAGCTTATGTGGATGCTCAGTCATCTCTGCTGGATCGGATTCACAGCCGTCAGTTTGAGGATGAGGACTTAGTGGCA
CTTCGAGATCGAGTTTTGGGAGGTGACACTGGCCTGGCTACCTTAGATTTAGATGGGGTCTTAAGATTTGGTGATCGACT
TTGTGTTTCAAGAGTTGCGGGTTTGATTCAGTATGATGCAGTTGACTTGGATGACAGTTTGAGATACATTGAGGAGCCAG
TTGCTATTTTGGCCAGAGATGTCAGACGGTTGTGTTCCAGAGCCATTCCTATGGTTAAGGTCCATTGGAGACATCGTCCA
GTTGAGGAGGCTACCTGGGAGATCGAGCATGAGATGCGGGTACAGTTCCCCGGCTTATTTGAGCATTCAGGTACTTCTTG
ACTCTTACTTTCGCGGACGAAAATTCTTTTAGTAGTGGATATTGTAATGACCCTCCAGGTGTTTTTTAAATTAAAGCATT
CTTTCCCTCGTATAGAGCATTCTTGTAGCCTCCCGAAGATAAGTAACAGACATCTCCGTACCGATCTGCAGGACTCTACT
AGACGTTAGCTCTGTACAAGTGAGACCGACGAACCTGGGGCTCGACCCCAAGTCATTTATGACTTGCTGGCACTGACTGT
TTGGTCACCTGGTCGTTTGTTTGGGTTTTAGGCCCATTTCCCTGTTTTGGAGATTTTATAACTTGAAAAGTTGACTTTGG
TCAACCTTCTTGGAAGACGTGCTCAGATGAAAATTCTGACAGCTAGGTTAGCTTCGGAATATCGATTTTGGTCTAGAACG
ACCCTTTGTTCACTTCCCGAGGCTTTAGATGGCAGTTGTGGAATCTGGCTCAAATGATACTGGTGTGGGACCCACTTTTC
ATCGAAGCGAGCTCCAAATGGAAATTCTGCCTTCACCGTTAAGTCCGAAATATCATTTCCAATCAGATTCCATATATGGT
TTGTATTTTTCCGACTCCGAACGAGTCCGAAACATCGAAATTTAAGTTTGAAGGGTTGTAGAATTTTAACGCGAGGGGAG
GCTTCGTTTGAGGTAAGGAATCGAATTTAGCCACTGCTAGAGTGATGTTCGGATTGAGTTGTTGTTGAATTTTGAAATGT
AAGATCTTAATCATCTTAGGTCCGTTTTGAGTCATTCTTGAGGCTAACTTGTAGAGTTTTTCGCAAGGATCATCGTGGTA
TAATCTGTTTGGGTTGAAAGGGTCTCGTTTTTCCAGAAATTGGTGATCAAAGGGCTGCCCATTTTAATTGTTGTGGCTGA
TTTGCGGTGTTTTAAGCATCTGTTTGTGCTAAATTTTGGGGCATTAGTTTAGTAAGGTGTTTGGGACGTTTCCACGGATT
CGATTTCGAGATTCTAATTGTGGGCCCCACAATCCCGTTTTAGACCCGATTTTGGGTCTGTCTCCGAAAAATATAATTTT
AGTGTCAATATATTCGTAATGACGAGGTGATTAACCTTTTGTTAGTGGGGAAGCATTTGGAGACCGTTCGGAGGGGAAAA
GATCCGGTACCGTGAGTTGGAGCACGCGTGGTCGGCTTTCAGGTAGGCTATGGCTTTCTCTCGTGAGATTGAGCATGTTT
AGGCAATTGTTTATTGATTTGCTTGAGTATGGAGGGGTTCGGGTGTCGAACATGCTAAATTTTTATAATTCCTGCCNNNN
NNNNNNNNNNNNNNNNNNNNNNNNNNNNNNNNNNNNNNNNNNNNNNNNNNNNNNNNNNNNNNNNNNNNNNNNNNNNNNNN
NNNNNNNNNNNNNNNNNNNNNNNNNNNNNNNNNNNNNNNNNNNNNNNNNNNNNNNNNNNNNNNNNNNNNNNNNNAGACTA
GTGTTGTCATAGACTTGCGAGATTTCGGATGTTGTTGGGCAGTAGAACTTTTTCCGACGTCGTTACGGACGGTCAGCTCC
TTGTAGACTGATATAGCAGACTTGAGTCTGATAGTCTGAGCCTTAGCTAGACGATAACTCAGCCTATGACCTTGTATCCA
TAATGCCCTGCCTTTCTATCGGCTACAGATACCCGGTTAAAGTCCGTGGTCTAGCTTACTCACTTGTGGATACTTCCTCG
GCGATTTGGGGTATATAAGAGTCGGACTGAAATGATTATTTATGGTAATCGGTTTGGTGATATTTCCCGCGACGTATGGT
TGGATATTGATTCTTAGCTACAGTACCCGGTTAGAGTCCGTGGTCCAGCTTACTTATGTCCAGGCTTAGCTACAGTACCC
GATTAGAGTCTGTGGTCCAGCTTACCTGTGATCTGGTTTTGGCTACAGTACCCGGTTAGAGTCCGTGGTCCAGCTTACTT
ATGTCCAGGCTTAGCTACAGTACCCGGTTAGAGTCCGTGGTCCAGCTTACCTGTGATCTGATTTTGGCTACAGTACCCGG
TTAGAGTCCGTGGTCCAGCCCACCCGTGCCCGACCTTTGGCTACAACACCCGGTTCGAGTCCGTGGTCCAGCCCATATAG
GTTGACTCATTAGCTATAGTACCCGGTTCGAGTCCGTGGTCCAGCTTGCACGTGGTATCTACCCAATTCCTCACTAAAGC
TTCAGTTAGTCTTGATTATTCTCATCTGTAGGTTGAGGTTTTGGAGGTTGGAGAGATTCAGATTAAAGTTCGGGACGTAA
TGAGATCTTGGAATATAATTTGGAATGGTTCAGTTAAAAGTCCGGAAAAGTGGTAATATTGTGATAGGCCTTCTAGCTCC
ATTATTTTACTTCAACTGTCAGTGCATCTGCCGGGCTTATGGGGGCCCGTGCAGGTGGTTTCTTTTATTGTGCACGAGCG
TACCCGTCGGGTTTATGGGAGCCCGGCGGAGTTAGTTAGATTGCTTGTCTTTGTTGCCTGTACGCTCGTGTACATACCCA
CATTTACTACTCTTTGCACTTGATGTGACCCTTTATTTGCATTTCATTTCGCTTTTGCTTATCTTGCTCAGTCGGCCTAT
GATGCCTACTGGGTACCTGTTGTTTTGGTACTCATGGTACGCTCTGCATCTATTTCGTGATGCAGGTCCGAGTACTAGTA
GCCAGCGTTGACCGAGCTTGGAGTAGACTTATCCGGAGACGGGGGTGAGCACACGGCGTTTTGTACTATTTCAGTCTCCA
TCTGTATATATAGACTTGTCTTTTTCCTTTCGAGACAGTCCAGTCTCTGTTGTCCAGTTTTGGGACTTGTACTCATTTTG
TAGTAGCTCTGTACTGGTGACTTCCAGGTTCTGGGAAGGATCTTTATTTGTATATATGTTTTTGGGTTGCTTCCGCCTGT
TTATATTGTTATTTGCCTACTCTTGTTTAATTTCTACCCTCAGACCCATTACTTGTTGTTTCGGGTTACAGATTGGCTTA
CCTGCTGGTGGGTTATAGTAGGTGCCATCATGACTTGATAAATCGGGTCGTGACACTACCACCTTTCGAATTCTTGGGCT
ACTAACACTCGTGGGGAGGTACATATCTATCCTACTCCCATCCTTCCAATTTGGATTACGGTCCCTCCATTCATGATCTC
GATCCTTCCAGCCATCGTCTCTAACCCATCTTTGGTTACCACCCTGCCTTGGGTAGTTTGAAAGATTGTCCCCGCCTTGG
TTAGCTAGAAAATTTACTTCCTCATCATACATGGCTTCAAACTTCATCTCCTCAGGATTCACATCCCCGACTCCCACAAC
ATTGACACCACGAGTACCAGCCCCCATGACATTTTTGGATAAAATGTCAAGTTGTGTCATGATCTTGGCCATGTTTTGGT
CTCTCTCATTATCTTTCTCAACGTACTTCTTGGATAGCTAAAATGTGACCGGTGAGACCTGGTCTTCGCGGGTGTACCAT
GCCTTGTTGATGGTTGTCATGCCATCAAGAAGTTAAGCTGCTACTGTATATGGTTGCTGCATTAATCATCAGGGCGAGCG
CTGGTCAACTACACCTTTGTTCACCAAGTCTAGACTTCGGTAAAAGTATTGAAGGAGCACATTATCAGGTTGCCCATGGG
TTGGGCATTGTAGCACCAATTTCTTAAATCGGAGCCAAGTTTCGTATAGAGGCTCTCCATTCAGATGCTTAAGGGTTTGG
ATGCTATCCCGAATAGTCATCATCTTTGAGAGAGGGAAAAATTACACATTAAATGCGGTAACCAACTCCTCCCACGAAGT
GATCGAGTTATGTGGCAACTCAATTAGCCACTTGCACGCTTCGCCCATTAATAAGAAAGGGAATGGTCTTAACCGAATTG
ATTCCTGAGAGATATTATTGAACGAGAAAGATCCACACACATCTACAAAGTTTTGAAGATGCTCATGTGGGTCCTCATGA
GCTAATCCACTGAAGAGTCCCTTTAGTTGCAAAAGTTGCAACATGGTGCTTGTTATGTGGAACACCGCATTTACCTATGT
TGGAGGTAGATAGATGGCTCCAACACCTCCCATAAGATGTGGATCATTAATGTTGGGCTCTTGGACATCGTTGTGGCTGC
CAATGTCGTCCTGATGGCCCACTTGGCTCCCGTTACTACCGTTAACACTCATGCTTTCTGAAATGTTTTCACAATCAACA
GAACAAAACAAAAAAATAAATTAGTAAACTACCACTAATAAGAACATAAACTCTATTAAACTAAGAATTCTCAAACAACA
CCACTCCCCGGCAGCGGTGCCATTTTGATGCTTATCGTGCCCAACAACACTAACCTACAGTACGAGTGTCTACGATCATT
GATAATATAGTAACCCAACTAAAGGTTGGGGTTGTGCCCCAAGGGAGTGGTTTTGAGAATTAGTAGAAAAATAAAATTAA
GTTCAAACTAGTCGTAGTTAAAGACATTAACGATTAAAAACATTATAAATTAAAAGGGGTGACACAAAAGTATCAAATAT
CAAATGGTGGTTTTGTCACAAGTAGTAAAATCAACAAAAATATTAAGAAGATAAAGTATGGGGAAAAGTTCTTGGGGTGT
GACCGCAATACAAGTTGAGATAAATCGTTGGGTACATGCTTTCGATAGGAAATTTCCAAGATAATAGTGACTAGTCTAAG
CTTTAGATGGAAATAAGTTCCCTCTCGGGTAACTTACCCTGTTTCGAATGTGTTTCTCTCGGACACCTATTTGCCGCATG
AAGGCCAGCCTACGCCTTACCCCACTCACTCTCTCGAGCTGAGTGTTAAGATATGGGACTAGGGCTCACCCTCTCGGGCT
GAACCTCATGTAGACTGACTCCTTTGGCCATCAATCTAGTGGTCTTGGTTTCGCGACCTCCCTCTCGGGCAAGCCGAAAA
CACATGGATGGTTTTGTATTTGCAACTACAAACCCATTAAATTAAACCACAACCACTAGGTGAAATCACCATTAAAATAC
ACCTATCCTATCAGCAAGCAAGACCCAACAATAATATCGACACATATTTGCTAAATCACACCCCAATAATGGGGGGTTTT
AGCCACACATCAAGAAATAATAAAATACACCTAAAATGATACTCAAATCAAATGGGTATAACGAATTAAATCTTGATTTA
AGCAAAGGAAGAAGAATGGAGAAGACCCACTTCCAAATTGGGGAAGATGAAATCCTTCTTTCTTCAAGTCTCCCAAAAAC
CCTCTCCAAACTTGAGAGAAAATATCCCAGGAAGTACTATTCTATTGTGAAATTTAAATAAATGTTCGACTCTTAAAAAT
TAATAACAAGTTTAGTATTTATAGACTCCAGAAAATAGTGCTGGCGGATCTTTCGATGAGGTTAGTCGGAATCGCTGATT
AACTCGGCGATTCGCACTTTGGTGTAGTTCGTCGCCGTCTTGCACTAGCCATTAGCATGGTTATGCTCTGTGTCATTAGG
CGAGATAGTACTACTTCACGGAATTATTCAGCGAAATGCTGACTGCTCCTTTCATCTCCTTTTTGATCCTACTCCTTCAG
GGCTTCGCGTACTGGAACAAAGGGTGGAGTGTGTCCCTTCGGCGAATTGCCAAGTGTGATTTGCAATGCTCAGGCTTCAG
TTTCTTTGGTTTTTTCAGCCTCTTTGTTCCTTTTTGTGCCTAAGTGTCCATGCTTTCACTAAAACTTCAAATACTTGAAA
CATAAGAGTTTTCATCAGATATTGAGACAAAATAAACATTTGAGGACACTATTTCTATCAAAATAAAGCCCTAAATAAGT
CCAATTTGTGAAGTCATGAGATAACAAAGTGAATTTAAATAAATCCCCCAAACCTGGTTATCATGTTTATACGACCCTAA
TGTATTGTAATATGTTTGAGAGAAATAAGCAAGTCTCAGAAGATGTTGTCTCTAAAGTAGAGCAGGTTCATAAATAACAC
TAAAAAGGTATACTGAGATTACAATAAACTGCCTCACAAATATCCATAGGAAGCCTCAAACAAGAAGATAAGAGAGAGAA
TCATGAAGAGCCCGACTCATAACCTACACAAATGTAGAATTAAGAGTTGAGTACTGTAACACCCCAAAAATTTCTATGTT
AAGATCCGAACCATTCTTCATTTGTGAATAAGATTCCAGGTGATTGTTAAACTTCTCATATATGTAAAGTTAAATTCTTT
AGTGTGTGAATGATTTTGAATATCAATTAAGGTCACTAAATTCTCCTAGAACAAATTTGAGTAGTAAGTTTCCTTATCGA
TAAAGTTTTGATGTAAGATTCTCTTTGGGTCAACTTCAAACAACCATATCTCTTAGAATATAAAGTGTTACGTGGACCAT
AACCTATCAAATTATAAGTATTTGAATCCTCTTTCTAATACAACCAATTTCGCATCCATCCATGGTTTAAGGAAAAAGTT
ATGACCATTTTAGTAACCTGATACAGTGTTGTAACAATTAGCCGACAGAAAACATTAAAAAGGGTCATTTTTGTCTTTTT
ACATATATGAAAACCCTAAAATAATTTCTTGACTAATTAAAGAATGAAAACAATCAGATTTTCATCTATTAAAACATCAT
TCTCTTCTCTCTCAAACTCTAAGACAAAACCATAACGAAAAATCAGTCTTTTTCAAGATTCAATCAATCTTTTTCAAGAT
TCTTCTTCAATGTAAGTATTTCTCCAAGAATTCCATTCTTTCCAACTAAAATTACTCCATACAATTATGAATCACTAATG
AAAATCATATTTCTTGGACATAGAGTTTCAAGAAACTAATTCAATAAATCTCAAGAAAGGTTATCTTGATTTTTATCCTT
CAAGCTAGGGTTTCAAGGTTTCTAATCAAGTTCTTCTTAAAGATTCTTCAAGAACCTTGTTCTTCCATGTATTTAAGAAT
ATCATAGTGTTTGACTAGTTCTTCCTCACGCCCTACATCTACTTTAAAATCAGTAAAAGAGTAATCTTGGATTCTACCCC
TAGATTTGGTTATTGTTGAGATAAGTTGATTTAAGCTCTTGAGTTCGTGTTTCTTTTTTAAATTCTATTCCTAATTATTG
AATTGTTATATGTTATGCATTAAAATTCTTGAGTTGATTTTTTCATGTCTATATTTCAGCATGAACCCTATGAATTGAGT
ATTTTTAAGAGAAGAAATATCATTGAGTTATGAGTTTCTAGTTCTTGAGTCCTTGACTCTTCAGTTCTGAGTACTGAGTT
TCTTATTGCTATTGAGATTCCTGAGTTGAGTCATTCATGTCCATAATTTCATATGAACCCTATGATTTGAGTTATAAATT
TTGAAAAGCTTTCTAAAGCCAA
>mtp_2630.scaffold_3
AAGCTTGAAACCCTAAGAAACTTGATCCTTCCCTTTCCAGATTTGTTCTACTTGTTCTTGGTCTACAAACAATCATAACA
ACACGAGAATCAACAAACAATCGTTAATTACCCGAAACTATAACAATTCTATGAACCCTAGATCAAACCCATGATTCTAA
TTATCAAAATTAGGGTTTTTTAAATGATAGAATCTATAACAGAACCCTCCCCCATCAATATTCACCCATTCTATTACGTT
CTACAGATCGAAAAATAGATTTGGGGTGTGAAAATCTTACATTTAGCCACAAGAATACTGAAAAATGAGTAAGAGTCGCT
TGGGGTTCGTTCCTTAGCTCTAAAAATCAAAAAGTGCCTAATAAGGTCGTTTAGGGGCTTATTAATGACTTTAAGTTGCG
TCTGGCCCGCCACAGCGTCCCTGCCACAACGACCAAATTCCCCACCAAGGCGGGTTGCACGAGACAAATATCTAATTAAA
GAATTCTAAAATCCCCATTGTACAACACACCTCTAACCCAGGATGTTTAGGAAATACCCTTCACGCCAAGATCGATTCCG
GGAGTTCTACTCACCCGAATTCAATTTTGTAAAAGTTGTACGGATTCCTTAACGAGTTATCTAACTACTCATGTAATCAA
AATCATAATTAAATCCCCTGATTGTTACCAAATTTCCTTACACCTTAAAGACTCCAATTTTGTCCAAATCTAGACTAGGT
TGGGAAAATCCAGATACTACGAAAAAGTTTTCCGGCCCAATTTTTCCCCTGTTGGCTTTTCTATAACGACGGGAACAAGT
CATTACACTTAAAAGACATATTCATTCATATTTCATAAGCTATGGCAAACTTTATCTCCAAGAACTCTATAGAAGGGTTT
CTCAAGTTCAAGCTATAAAAGAGCCAAGTCCAAAGCTTTTCTTTAAGAATTCCTAAATATAACAAGGTTTTCCATTCCAT
GTATGTGAGATTTCATTGATGGATATCTTTAAATCCACTTTAATCCAAGGATTTTACTTCATTTGATCTCGGTGATCCAA
TTTGCATCACTATATCATTTTTATAATGCTAGATATTTTTATAATGCAAGACATAGTTGAGTATGTTTTAAATACCCCAA
AACTCTTTTCATTGTCATCCAATGAGTTCGATTGGGANNNNNNNNNNNNNNNNNNNNNNNNNNNNNNNNNNNNNNNNNNN
NNNNNNNNNNNNNNNNNNNNNNNNNNNNNNNNNNNNNNNNNNNNNNNNNNNNNNNNNNNNNNNNNNNNNNNNNNNNNNNN
NNNNNNNNNNNNNNNNNNNNNNNNNNNNNNNNNNNNNNNNNNNNNNNNNNNNNNNNNNNNNNNNNNNNNNNNNNNNNNNN
NNNNNNNNNNNNNNNNNNNNNNNNNNNNNNNNNNNNNNNNNNNNNNNNNNNNNNNNNNNNNNNNNNNNNNNNNNNNNNNN
NNNNNNNNNNNNNNNNNNNNNNNNNNNNNNNNNNNNNNNNNNNNNNNNNNNNNNNNNNNNNNNNNNNNNNNNNNNNNNNN
NNNNNNNNNNNNNNNNNNNNNNNNNNNNNNNNNNNNNNNNNNNNNNNNNNNNNNNNNNNNNNNNNNNNNNNNNNNNNNNN
NNNNNNNNNNNNNNNNNNNNNNNNNNNNNNNNNNNNNNNNNNNNNNNNNNNNNNNNNNNNNNNNNNNNNNNNNNNNNNNN
NNNNNNNNNNNNNNNNNNNNNNNNNNNNNNNNNNNNNNNATGTTCTCACATTTTCTTTTCTTTACAGGACACAAAATCCT
CGGGTTGTTCCATGTAAATTTCTTCCTCCAATTCTCCATTTAAGAAATTTATTTTCACATTCATTTGATAAATTTGGAGG
TCATATACCACAACTAATGCAATTAACATCTGAATGAATGTAATTCTAGTTACTGGCGAGTATGTGTTGAAAAAATCAAG
ACCTTTTTTTGTCTATAACCTTTGACAAAAAGTCTTGCTTTGTATTTGCCAACATTTCATCGAATTTTATTTTCCTTCTG
AAGATTCACTTTAAACCCAAAGATTTATTTCCTAGAGTAAGATCAATCAACTTCTAATATGGTTGCTCAAGATTGAATCA
ATCTCACTATTGACACCATCTTTCCAAAAAGATGAGTCCATAGAAGACATAGGAAATGTTACAAAATCAGATCCGAAGGA
AGTAGATGTCCTTTGACATTTACTATGCTTCTGAATCTCTTTATTAAGTACATTCTCTTTTTTTCTTTCCAAGGTCTTTT
AGACCCTTCACTAGACTACTCAAGTCTAATGTTACAGTCCACAGTCATAGGTCCTATTTTAATCCTTTTAGGAATAGGAA
CTTGAACTTTGGCTAGACACCCCACATTTTGAAATATTTCAGGTTGGATTTCATTTCTTTCCATTTTCTCACATGGAATA
GATTGTGTCTTGAACAAACAATTGTTTTCTTTCTGAAAAAGACAACTTTTTGTTGCTCCCTTTTGTAGTAAGGATAGTTT
CTCCACACAAGTTTTATGGTAAACCTGAACTAATAAGTAATGAATCCATCATTTCTTTCAATGTTCGGTTTTTTTCCCTC
CGCAATTCCATTACATTGAGGTTAATAGGACAGTAGTTTGATGGATAATACCACTTTCCAAACATATTTCTACAAAAGGA
GATTTATACTCTCCATCCCTATCACTTCTTATCTTTTTCCCAACTAATTTTCAACTTCAGTATTATATTGTCTGAAAGTT
TCTATTGCTTCATCCTTATGATTAAGCAAATATATATAACCGTATCAAATGCAATTGTCAATAAAAGTTATGAGATACAT
TTTTCCACCACGAGATGGTGTTGACTTCATATCACAAATGACAGTGTAAATCAACTCTAAGGGATTAGACTTCCTTTCAA
CAGATTTATAAGAATGCTTAGCATACTTAGATTTCACACAAATTTGACATTTTTTTTATTTATTGCACTCAAAGTTAGAT
AAAACTTCTAAGTTGATCAGTTTTCATTACAAGGTTTTTTTTAATTGACATGTCCCAAGTGTTCATGTCACAAACAGTTT
GACTCAAGCAAGTAAGAACAAATAAAATTATTGAGTTTGGAAAGCTCTCCGCGAGGTAGCTTTTTCTCACAAATATTTGT
TCCTATTTCTTACAATTTTGTGCAATAAAAACATTGTTTAGAGTCATCACCTTGTCAAATGTCCTTTTCAGAAGGACCTT
TCCATAACTTTCAATTTGATTGTTATAGAACTATACCCATGACTAAAGTTTAATCGGGTCCAATAAAGGCAATATAATCC
AAATGCTTCTTTTACAAAACATGACAAATGACTATTCACCAATATTCATGTCTATACAAATAGTTATATTTAATAGACAT
ATCTTTTCATGAAAAATCACAACAGTTTAAGTGAGACTTTTTCATAAAAGAACACAATCATTTTGAACAAGTATACCTAT
AATTTGGTAGTTTCATACTAGTCATACCATATACTAGTAAAAGAGAAACTCAACGACCAGAATATCAAATATACTCCAAG
AATTTTGTGGGTCTAACATAATATAGAAGTATCATCAAATTTCTTATCTTGTGCTCCAAATTTAAATTAGACACTAAGTC
TAATTTTATCTTTGTCATAAGACAAGAACCCCCCCACATTTTAAATATGATTTCAAAAATATTTTTCAAGTAGTTGAAAA
TAATTTTTCCACATATTTTCCAGACTATCAAAATGTCATTGGCAGTATGAAACATCTTTTGGAAATATTATTTTACGAAA
GAATTATAGTACTTCAATTCTCTTTGACATTCTTTACATAGTGGCAAAGTTCATTCCATTAAGGCACCTATTGCAGGCAC
AAAGTCACACATTTTAAGTGACTGGTCTTTCTTTTATCACAATTAGACATACCACTTAGTATTTAGAATACTAATAATAA
AGACAAAAACTTTTGTACATTTTTTTTCTATTTAACAATGAAGTTTGTAGAAAACCAAAAGTACAACACTGACTTATTAG
GTGAAGTTTCCATATTCTTCAAACCAATTCCGTAGTCCAATTTATCTAGAGTACAAAACTACAAAAAATTTAAGTCTACA
AGAATCAGACACAATCAAATTTCACACGGAGTACAAAACTATAAAAGTTGTTTTTCACCTCCAAACAGAATAAAACATAT
TCTTAGATTATCACATAGATATGCTTTTCTTTTTAGATAGCCTTCCAACTATAACATTTTGACATACTATTTTATCAAAC
AAAAATATGCATATCTCATTCTACAAACTAAAGAATTTTAAAGGCAACACTATTAGCCAAGGAAAATACATTCAAAAACA
TATGTTTTGCAGATCTTTTTTTGTCATGACCCGAGTCTAGACCCCGGATGCGACACGGCATACTCGACCCCGAAGGGGTC
TTATACAAGCCTCATAGCACATTCATTGCATAGGTAATAGATATAGTACGGAATTAAAACTTTTTAAAACCAAACTATCA
AAATGCGCATTTAACAATCTTTCAAAAGACACAATGGAAGTCTAAGTCTCACATGGCCATCTTAACAAAGTACTTGAAAC
TAAAGTAGAGACACAACCCCTTACAATCGAAAAAAATAGGATTGTCTATTACATGAACAAAAGGAAACATAAAAGTTCTT
GTCCTCGAATCCATGAGGACATACCAAGTCTTGGAGGAAACTCAATCCTAGCTAGAATCAATCACTTGCCGGAACTTACA
CTTATAGTAAAAATAAGAGAAATATGGGTTAGCACACAAAAATGTACTGAGTATGATGACCATGCAAAAACATGCTTAAA
AAGGACATTTTGTTTGAAAGTCATGCTTTTATTCCATTTTGGTAAAACTTCATGAACATTGAAACAAGAGGCATAATATA
AGTCACAACCAACATACAAGTCACATTCTCACATTTGAACAAAAATCACTATATAAACCTTTACCTTCACCTTAAGCCTC
CACATCAAGTAACCCTCAAGCTATACCTTGTGCAATGTATGGATAGCGTCCCATACCACCACCCACACTACGGTATCACC
TTAAGGTCACCAAAAGTGAACTTACCATTCATCCTTTCCACCTTTACACAATAAAGCATATAAGAAACATAAACATCACA
TGAATCACATCATCACATTAATACCAACATCTAAGACAACTCTAAGTCATACTTGTGCAATGTGCAAGTAGCATCCCATA
CTACTACTCACACTAAGTACTCATTTGAAGTCACAATAGACAAGGCACATTCATATACAATAGTCATGACAAGGAAGTAA
CTCATAATACCATCCAAGTATAGCATGCATCTTTACATTTAAACATATAAGCATTTAAGTCAACCTTCTTCATTAACTTC
ATTTAGGACACATTCATTCATTACTCATTAAGACTTAGAGAACTCACTATGACCCTCTCAAAGCCTACTCGTGCAATGCA
TGGATGACATCGCATACTACAACCCACACTTCATAGAACTCCTCAAGAAACCATAATGCACATCTCACATGATGGGAATA
AGCGCTTAACCGACATAGACCATGCAAGCTAGACATGGAATCTGGTGTTATTCCCCCACACCAAAAAGAGGTGGTCTCAT
TGCCTAAGGAAGACCGGTAATATTAGCTTGGATTAAATTGAATTCACTGGCTAATATCTTATGTGGGCACATACTTATAG
GATAGGAAGATATTCATTGGAACCCTAGCCTAAGGTTGGGAGAGTTTCCATTTTACCATATCCACTCTGTGCTTAACCTA
TATTCCCATAGAGTATTTCAATCACATTACAACATTGTACTTGAGAGGGACACCAACATTAGGCCTACCGACCCAAAGCA
CATACACATGAAAGGTCACCACCATTAGGTCTACCGATTCAAGGTATATTAAGGATAGCTCATTCATCTTCCTAGAACGA
GCCACCAATATTAGGTCTACCATTTCTAGGTTCATCATCTCACACAAGAAGGGCCACTACCATTAGGTCTACCGTTTCAA
GGTTTAACATCACATTAGCACCTAGACTCCTCATGAAAGGCCACACCCTTAGGTCTACCAATCCAAGGTTTAGCCTAGAA
TACTTTATCATTCATTCATTCATTCATTCATGAAGAGGCTACCAACATTAGGTCTACCAATTCGAGACATTAAGACATTA
AGTCAAGATACATTCATTATATAAGAAAAGGATGCCTAAGCCTACCAATTCAAGAGTTCACATTCAACATAGCTTTCATT
TATCAAGAAGCGGGCACCTAAGTCTACCAATCCAAGATACAACATTACATTATAGAAACCCTTCACATTCTATAATCAGC
ATTCATGAATGTTAATTGAGAATATACTATCAACAACAACAAAATTACATTCTATACATGATCATCATTCTATCATTGAA
ATCACATGCATATCATTCACATCACATTCACATATACAATATCATGATAATACTTCCATTCCTCATAATATGCCTTCAAA
GGCCATGATCACAATATACAAAGTAATTAAACACCTCCACCTTTCAAGTGGACCAATAGCTCAAGCACAATTATACTTCA
AGATGTAAATTAGGTCATAACTTGCGCTTTCAAGGCCATGGTAAAAAGTCACCAACACACCAACATTTTACTAAAATTAA
GGCATGTATAATGATACAATTCAACAATATAAATCAATCTAGGCATAATCCATCAACATTCATTCATTATCAACAAACCC
ACTTCATAAGGTACAAATTAGGAATTGAGAGAAATCATGGGTTCATAGAGTACTTTCATCATAAATCATCAATTAAACAC
CAATACAGTCATAATTTTTCATTAGAAACCATTTGAAAATGTTTGATGAAAGAGTTCATGAGATTGAGTAAAAACCTAGG
GTTTTTGGGAAACTTGAAAACTTTGAAATCTATTTTGAATGGAATCTAGGGGTGAAAACTACCCCTAGATGAAGGATCAT
CATACCTTAATAGATGAATTCCATGAAAATCTACTCAATTAGCCTTCCACTTCAAGCCCCAAGTCTTCTTCTTCTCTTGG
TCTTTAATGGAGTTCTAAAGAGAAGATATTTGGAGAGGGAGGGGTTTTGATTTGGGGAATTTGAATAATGAAATCTAAAA
TAGGGTTTTAATGTTTAAATACTCTTAAAAACATCTTAATAACCCTAAAATAACCGTCCAAACACTTATTAGAACTTGGG
GTGAATTTACCAATTCACCCCCACAAAGGCCGAACCACTTGACAGATTGCAGGTCCAACTCACGCCTTAGACTCACGGAC
TGTGAGTCCATTGACGAACCGTGCTGCTGGTCCGTGGTCTGGGGCTATAGCTTCGTCTTGAGGGGCTTGACCTACAGAGG
CCATCCACGGGGTATGGATAGACCTAGGGGCATGGACCCCTTATGTAGGTCACCAAATTTTAGCAACTCCTTTGGTTTCA
TTAGGGTCCTCCTCAAGGACCCCTAGGGTGGTCCATGGGGAGTCGTACATTGACACTTAACCCCTAAACCCCTCAACCAA
AGCTCGGGACAACATTAAACAACATGAAACCTCACTCCAAACTCAAACACACCCAAGTTAGGCTCTAGTTTCACTTATTC
ATTTTTCGGGTCGTTATATTTTCTAAAGACACACATGATAAATGTCAAAAGAGATAACTTTTAGAAAATATTTTCCTCCT
TAGATAAATAATACGAAGGTTACCTGGTGTAATCTTTAACCAGAATACCACAAATTTTTCTGGTACATTCTTATTCGATC
TTGCTAAACAAGGCACCGAGTTCTGAAGAAGTAGTGGATTAATCTTCTACTTCCATGATCTGTTTCTCTCAATCAGTAAA
ATACAAAAAATACCAATAGTATAATAGTTTCCTTAAGATTGTTGTTCATCATGTATTCCTAAGATACTTAGACCAAAATT
TTGAAGAACTTGGTTAGAAACAACAAAGTTTAAAGAGTATTTTCAAAACTAGAAAATTAAAACTAGTAGAGAAAATAGAA
TCAGAAATAGATTAGAAACAGTATACACAAAATATTTTTCTCAAAGAAGAAAATCGAGCACATTGAATGAATTGTGTCCC
CTTAAGGAAATTATTCCCCTCAAGTACCGAAGTTAATGGAATATATCCTCCCAAGATAGAACAATCTTACTCACCGGTGT
ATCGGTCCTAAAATCACGGTGTCAGCAAACCACTCAACGACAATAAAGTACACTTAGAATACTAGATTTAGTAGTAGTAG
AAGAAGTCCAAAATATTTGTTCTTTTAAAATGAGAGGAAAACCCTCAATTTATAGAAACGAAGGGTAGTGTGAAAAGGTT
CTTATTGTGCCTTACCGGAAAGTTCACAACCCTTTGGAAAAGTCACAATCTTTTGGAAAGGTCACAACCTTTCTTAAAAG
TCACAACTTTTCATAAGAGTCACAACTTTTCATAAAAGTCACAACTCTTCAAAAATGTCGCAACTTTTCATAAAAGTCAC
AATTCTTCATAAAAGTCGCAACTCTTCATTTTCCATTCACACCTTCTAAAACCCAACAAAAAAGGTAAATTACTAAGCAC
TAAATTTAAAGATACAAGAATTGTTGAAAATTTTCTTGTTATAGTGCAATGAAAGATATGAAGCATGTATTACAACCTTG
GAAAACATACAAGATCTGTCCACAATTACCTTGGTATAATTGTTGAATTCTTTGCAAGCACAGGAACAAAGGAGGATCAT
GAGACAAGATGACATGGTTGAAGGAGCATTAATAGCCAGCCACAAAACTCAAAGCAGTGGTAAATTCTTGAAGAATTGCC
CACCTTGTCAGCATTGTGGCGAAAAATGACATCCTCCATATTAATGTTGGAAGAAACCAAATGCACAATGCAAGATCTGC
AAACAACTTAGTCATGAAGCTGTAACTTGCAAAAGCAAATTTCAAAAAGATGAAACAGTTGCCGAAGTCACCATTGAAGA
AGAAGAAGACCACTTATTTATGGCAACTTGTTTTTCAACCAAAAATCTGATTTTCGGATGATTGATAGTGGTTGAACAAA
CCACATGACATATGAGAGAAATCTTTTTAAAGAGTTTGTTCCTATGAAAAATAATAAAGTCAGAATTGGGAATGGTGATT
GTATTCCTTCAAAAGGAAAATGGTCTGTTGCAATTAAAACAAATTCAGGTACAAAAACTATTTCGAATGTTCTTTATGTG
CCTAATATAGATAAAAATTTGTTTAGTGTTGGTCAGTTGATAGAAAAATGATTTAAATTATTATTTGGAGACAAATATTG
TCGTATCTTTGATTCTACTAAGCAAGAGATTTTACAAGTTGAAATGAGAGGTAAGAGCTTCTCATTTAATCCAACAAAAG
ATGCACACAAGTCTTGCAAGACAAAAGATGAATTGACAGATTTGTTCACAAGGTCAATTTCAGATGAGACTACAATCTAC
AATTCCTAATCCAAGGAGGAGTGTTGAGAATATGTCTCACGATATTGCAGATATAAAACAGTTAGCTACTTTTAGGGTTT
CTTAATTACTTTATTAGAGTCCTATGTGACTTTATTTTTTTTGGTTAAATTTAGGCCAAAGGCCTTTTTATTTCCAAATA
AAGTTGTACAGGGCCACAAATGTGACCAACAAAAACAACTCAAAACAAAACTAGTCCAGCCCACTAATTCTAACATAAAG
ACCCTTCAATAGGTTTCCTAATCCACACTCTCATCATCCATTGTTTCCGCCACCCTGTCTTCCTTGAGAATGATGAACTC
CAATTGTCGTTTCTTCAAGTGATGAGAGGTCCAACAATCATAGATTCAGTAGCTCAGAAAGGTAAGGCACTTCCTCCTTT
ATCTCCTCATTCCCATGGATACCTCTAATCTTCTTTCTCCTGCTGATGTAGTGGTAACGTTGTCCAAAAGATGTTGGGGA
TTTGATACCAGATGCGCAAACCAAGCCCTTTGGCGGTGGACTTTAGCTGGTGACTCTTTTTTGTAAGCTGACATAGCTTA
GGCTAGGTAGCTTAAGTTTATGCACATTTCTGAAAACTTGATGTTGGTTGAATATATCTCTATAAATAACTTTTATGTGA
TCTCTAAGACTGTGGTGTCCCTCCCTTTTCATTAATGAATGTTGATGTTTATCCTCCTCGTCTTTATTCTCAATGTTGAT
ATCTGTGCTTTATCGATGTTGACCAAGATTTTACAATCTCAAGGAATTTGTGTAAAACTGCTCACACTTATTGGGCTCTG
TAGATCCAATGTTATGTTTGCAAGTTTGTCTGCTACCTGGTTTGCTTCCCTGAAAATATGTTTAATTATACACCATAAAT
CACTTATGTGTCACCTTATCTCCTCTATCTGGTCGCTGAGCTTCCGAGGTATCTACTAATCTTTCACAATAAAATTTCTT
AGATTGATCGAATCAGTCTCCAAAATTATATTTTGTAATTGTAATTCCCTACACTTTCTCAATGCCATTATGACAGCATT
CGTTTCTGCCTCCATACTAGTGGTAATTCCCATACATCCCGCTTCTACTTTAATTAAATCCCCACTGCTATTTCTTATGC
AAAAGGCGTATGCGCTTTCTCCAGGGTTACCCCCACTTGCACCATCCGTATTGCATTTTATGCATCCTTGCTCCGGTAGT
TCCCATCTCACTGCCTTCCAGTGAATCTCTGGCTTATAATTCTTCAACATAGGTATTATTCCATTCCATTCACTAGGCAG
TGTTATCCATGGGTATTTCATTTTCACCAATTGATGCACAGCTACTAGTACTTGTTGATGCATATATTCATAGGAGACTT
CTTTTCCATGCCTTCTGTTGTTTATCCTCTTCCATAGTTCCCACATCAGTAGTTGTCGAATGGCCTTGTATACGTATTTC
AATTTAGTTGGGGCTGGTTCGAACCACCATTTATGTACAGTTTGTTGTAATTGTTGTCCTCCCATATGGATACCTGCATA
AGTAGCAAAAAATCTCCATAGCTTTTGGGCTATTGGGGATGTTAGAAATAGGTGAGACATGGTCTCCTGCACATAAGTTT
CACAACAGTAGCATCTTGAAGCCAGTGATACCCTCATCTTTCTTAGATTGTCCTCCGTTGCAATTCTCCCCTTTGCGACC
CTCCATAGGAAAAAATTGATTTTGAATGGAATTTCTTGCAGCCAAATATTTTCCAACCAGTCTTATTGAGGTTTTCGATC
CCTTACTATTTCAAAAGCAGACTTAACCGAAAAAATTCCACTAGTGTTAGGCATCCACCATGGCTGATCAACTTCATTTT
GCCTCACATTTAACTTTATATTCTTGATTATTTGAACAACTACCTCTTCTGACACCAACTCACATAGCTTCTATTTATCC
CATTCTCCATTGTTGATACACATTTGTACCTCTATATCTTCCTCAATGTCTTCCATATCATTGGTTAAATACAACGCTCC
TTTTCTTGTCCAATTGTCGTACCAAAAACTAGAGTTTCCAGACTTAATTTTCCACCCTATTTCCTGTTCTACCTCTTCCC
TCATCTCCACCATCTTTTTCCATTCATGTGAAGCACCTCTCGCCCCAGCTATAATTGAATGTTGTTTCTTGCAATATTTA
TTCCATATATATGTGCTCCACAATGAATCAGTTGAAACTCTAAATCTCCACCATAACTTGCTAAATAATGCCTTTGTTAC
TCCATGCAGTGTTCGAAAACCTACTCCACCCTCTCTTTTAGAAAACACATGTCTTTCCACGCTACCCAGTGTTTCCTTCT
CTCTCCCCTGTTTCCACTCCAGAAGAACTTCGCAAAAATGCAATGCAGCAGATTTATCACCCCTTTCGTGGGATTGATAG
CTGATAGAAGGTATAATTGCATTGATTGTAACACATGAGTAATCAAGATGTACCTCCCTCCATACGTTAGCAATTTATTC
TGCCAACCTAATAATTTCTACTCAGTTTTCCTCAGAATATTTTCATAATGTGAGTTGCATTTCTTTCCATAATACACTGG
GCATCCAAGATATGTGAATGGAAAGGTACCCATTTTTATACCTGTTAATTTTCTCAACTTGATTACCATTGCTAACGGTG
TGTCCTCGTGTAGATAAAAATAACTTTTCTCCTTATTTATTAATTGACCAGAGACAATTTCATATTTCTTCAACACCTCC
ATCATTCTTCTTACTGAGTAACGATCGGTCGACCCAAACAATATCGTATCATCCGCATATGACAGATGATTAATCTCTGG
GCTCCACTTTGGCATTCCATTGCCCCTATATCTTCTATCCTCATGAAGTTGGTTCAACCCTCTCGATAGGACCTCCGCAA
CTATGATAAACATGGTGGGCGATAAAGGATCGCCTTGTTTCAACCCTCGTGTTGATCTAAAAAATCCATGTGATATCCCA
TTCGCTAGGACTGAATACCAATTATTTGATATTAATCGCCAAACCATGTTCACTATCCTTTCCGAGAACCCAAATTTCCA
TAGCACCTTTGTAAGAAAAATTCACGACACTCTATCATACGCCTTTGCCATGTCCAGTTTTACCACCACATTGTACTATT
TGCTTCTCAATTTTATATCTCTAATTATTTCTTGGGCCAGAAGCACATTCTCAGTGATATTTCTTCCTTTCACAAAACCT
GGTTGGTTTCTCGAGATGATGAGTGGTAGACACTTAATCAGCCTCTCATGTAACATTCTTGAAATTATTTTATTTACAAA
GGTGCTCAGACTGATCATCCTAAGATCTCCAAAAGTTTTGACTTTTTCCTTCTTTGGGATCAGTATCAAATTTGTATGGG
TAATGAATCTAGGCAAGTGCTGACCACTAAAAAAACCCCTCACCATATTTGTTACATCTTCCTTAACAATATCCCAACAT
TCCTGAAAGAAGTGACCCGAGAAACCATCCGGACCACTTGTACTATCTTTATTTAGCTTAAACACCACTTTTTTAACCTC
TTCACTACAAGGGGCCATAGTCATTTCATCATTCTACTCTGGAGTTATCAAATTTAGAATCACCTATAACCGGCCATAAT
CTTCATTGCAACTATCTTCCCTGAATTGCTCTTCGAAGTAAACCACTGGCGCAGCCCCTATTTCCTTCGTGGACGTAATA
GTATCACCACCTTGGGTTTTTTGTATGTCATGAATCCTCAATCTCTTTCTTCTCCCTTCTACATAGTTATGAAAGAATTT
AGTATTTCTATCTCCGTCTTTGAACCACCTCATTCCAGATTTCTGCTTCCAATATTCTTCCTCAATATGCCAATATTTTT
TTAATTCCACCTCAGCCTTTTTCAAACTCAACCTGTTGCTTTCCGAAGGATGTATTACCAACTAAGCTTCCTAAATTTTT
ATAACATCTTCCAGTGTGTCAATTTGTCGAAAAATATCTCCATAAGCATTCTTGCTCCATTTTTTCAACACCTCCTTGAT
CTTTTTTAATTTTGGCTTGAAAATAATAAAAGGGCACCCCACGAAGTCCACCTTCCAGTTTGCTTCTATCAGTCCCTTGA
ATTGATGATGCTTTGTCCAAAAGTTCAAAAACCTAAATGGCTTCACACAGGGTTCCTCCTCTGTACTGCATATCACATGT
AGTGGTGCGTGATCTGACCCTCTTCTGGTTAACTGATGGACTTCTGATGTCAGTAGCAAGTTCATAAACGCATGATTCCC
CAATACTCTATCCAATCTCTTGAATATGTAATGCTCCTCTATCCTACCGTTCCACCACGTAAAATTACTACTTGAGTACT
TCAATTCAACTAGCCCACAATTGTTTATGCATTGAGCAAAGTTTATCGCCTCCGATTGCATGAATGGCAGGCCACCTTGT
GTTTCTTCTTCATTTAGAATCACATTAAAATCACCTCCTATCAGCCATGGTGTATGTGATTGTTCAGCCACCTCTTCAAT
TGCATCCCACAATTCCAGCCTCTCTATCACACTACACCTGGCATACACCACTGTGATCAAAAACTCTCTGTTATTAAGTT
TTACCCTCAAAGTGACCTGCTGAACTGAGTCCATAATTATCTCAACTTTCCACTCATCCTCCCTGAATAGCCACATTTTA
GCTAAACAATTACAAAATGCGTGAGTAAATCCCAATTTATTTTTGTGTTGCTCTATTTCATGAGAACGTTGAAAAGGCTC
CAACAAAGCTATAAATGAATATAGGTGCCTCCTATTAAGGTCTATTATTCGCTCAAAAGCTTTCTAAGTGTTAACTGACC
TTATATTCCAGAAAATTATTTTAATGATCATTGATCACTATTATACGGTTTATCCTTATTACTCCTTGTTTTGACTTGAA
GAGGTATGGTTTTCTTCTTTCCACTCTTCATGTTATCAATTTGTCTTGGTGACAAATCTACATTCCTCACCACACTCAGC
ATGTTCCCCTCCAAATCGTCATCTTCCCCATTGTCCCTCATTTATTGCACTTGTGTCGCTGATAATTCCTGCATGTCTGG
AATATCTATTCTCTTCTCCAAGCTTCTGTTTGGGGTTTCTTCCCCTATGTCACCTACTGGTTGATTATCATTCATCATCT
TGTTGATTGATTGAACTTTCCTCATCTTTTTCATCACCATTTCCTGTTAGGGAATTTGTCACATTCCCTTTGGTGATTGG
TGTATTCCCCACATGTGTAGTATTATATGTGTCACCTTTCGTTTTGTTGCTGAGAGTGTTGTCAGTCCCCCTTCTACTTG
TGGCTTCCAAGCAGTTTTTCTCATGTTGTTCTGCTTCTACATTTCCTTCCTCCTCATTGTCATTAGCTTGTTGATCTTCC
ATAGCTGCAAATTGATTATTATTGTTTGTCTCGTTTGGATGCCTTTCTAGTTTTTTAGTCTACACCTTGTCAGTTTTCCT
CCTACCCTGCTGTCACTCTCTCCCATTTCTTCTATCTTTCAGCACCTTAGCCAGCTCCTCATGTTTGCCCTCCCCTGTAT
CTTCTATTGCTCTTTCCTTAACCTTATCTATTGATTTGCTCTCCCCCTCTATCTTAGTCGGGTATAGCTCCGGATGAATG
ACATAACATTTATGATCATCATGACCTTGAATCCTACAATTCTTACAATATTTAGGAACATGATAATACTTGATTCGCAC
CCATCATTCTGTAATCTCCCCTGTTTTTTCCTGACACCCACATTAATCCTTTTGGGAAAATCTCTTAGTAAATCCACCTC
AACTTTTACTCGTGCACAACTTGGTCTAGTCTGATTTTTCGTAGCCAAATCTACCTATAGTGGCCAACTGCTGCAGCCAG
CGAGAAGATTGACTCTTGACCAAAGAAGTTTAGTGGCAATGATGGGAAAGAGATCCATCCAATTGCCGTTGTTGTTTCCT
CCTCCGGATCAAACAATGGCTCCCATTTCAACGCTCTCATGGGATACGTCCAATTTCTATGTGCTATGCAGAAAGCGGGC
TTTGATAATAGATTAACATAGTCTTCCAAATTTGTAGTCCATATCAGAATATGACTATTACTCAGCAGACCTATGTTGCA
TTCTCCCTTCAGCTCACATTGTTTTGGGATCAATTTCAACAAATCTTGGATGTCCGGCCATCCATAAGAGAACTTCCCAA
TAACTGCATACTGCAGGTTTTCATTCTGAATCATCTGCTCCACTTCTGCTTCCTCCCAGATCACCCTAGGTTCCCCATGT
AAGTAGGTAATAGGTTTCATAGGTATAGGCTTCTTATTAACCGTGGACGGTCGTAAGATATCAGCATAGTTACTTCGCGG
TGGATCCAGTGATCCCTACGGATTGTCTGGATCAAGTCTTGGTGATGTGGTGTCCATAGCCACCCGACGTTTAGTGTTTG
ACGGCGATGGCAGCGGTTAAGTTTTCACTAAATTGACACTCTCTTTTATCTTTTTAGTTAGTCCTATGTGACTTGAATTT
AGGAGTTAGTTCCTTTATTTGTTATTTGAATTTTATAGATAAGCTAGTAGCATATTTTTCTAGTTTTAGTTAGGAATTAT
ATCTATAAATATAACTCTTTGGATTATTAATAAAATAATTTCCTTTGACAATTCTGCAGTATTTTTTCTCTCAAAGTCTT
GCTCTGTTATTTTCTTAATCTCTTTATTAAAAAATCAACAATACATGATATGGTATAGTTTTTATATACTTTTGTTATTT
GACCTGTTAATTATAACATGTTACTGTAATGATCTTTCCTTTGATTGGAGTATTTGTGTTCTACTTCATGATTTGTTGAG
CATGCTTGTAAATTGGCATGTTTATGACTTGTTGGTATGGCCGATTCGGCTTGATACCAAAAAAAACACTCGAATGCTTT
GAGAAAATTTTAGAATTCAAAATATTGGACTTGAAAATTTTGGTGCATATACACATAGTAAATATGGAGAATAAATTTCT
TCTTGCAGTGTTTTCAAGGATCAACATAGGGTTGATCAGTCAGGAAGAAATTCATTCTCCACAATCACAATTCTCCAACA
AAAGAAATGCTTCATACCAAAGGTCAAACGTGATACCTCTAGACTCTAATTAATGATAAGATAGTACAATTACAACTCCA
TCACAATCCTCGTTAAATCCTATATCATATGTTTGTCACATCCTCCTTATATATTTTTTAAATGTATATAAAAAAAAAGG
AAACTTCTTAATTCTAATATTGCACATGGCTACTAAAGCAAAGGAACATTTTTATTAGCTCATTACAAATTTACAATTAT
GCAATGAAAGTTCACCAACATAAAATACACTTTCCAGGAATTTAATAAATAAGAACAGAAAAACAAATTATTCACCCCTT
CAACATAACAATTCAAAAATTATTAGTTTCTGAAGGCACAGTGTTTTCGAATTTCCCCTGCTTTCCCAGTAAGGACTCCA
ATTTGTCTCATTTTCACCATTGATTCGCCAAAATCCTCGAAGAAAGTTGATCCATGCATATTTAATTGAGACAACACATA
ATCTTTTGTTTGAGTATTTGTAAGAAGAGTTGCATCAGATGCGAACAACCCTCTTCTTTTGCTAACCATTGTGTCATAAT
CTGTGTCGAAACTCTTGAAACTTACAGGGTCCATTTCAACAATTGTGGTCACATCTCCAGACTTACATTTTATCTTCAAA
TGATTAATGTAGTTTTGGTCCATGTTTGGGTCCATGTCACCTTTGCCACTGAAATTGTACAAACGGCTACTAAAGGAAAA
GCAATGTGACATCCCAATTGTGTGTCCTCCTATGTAGACAATAAGGAGAAAAAAGAAAAGAGTAAAACTAATGCACTCTT
CCACTCAATCGAAGGGTGGTTAGTTGAACAACCTTTTGCGAATGTTACAACTTCAATTCTTACACATGTATATGAAAATT
TTGACATTAATTTATTTATTACGATGTAAATGAAAATTTACCTGATAGAACAACAAGGTCTTTGACATTTAGGCCCAATG
CACCAAATGTAGTTTTGAGAGTAGTGAAGTTATCAAAAGGAGTTGGCAGGTTTTTTGAGGCCTCTGAGAGAATTGAGATT
CTTCCATCTCTTCTTCCTAAAGGGACTAGCCATTTTGGTCCATTTATCTGAAACAACACATAATATATGTATATGTTTCA
AGGAAAATAATAATCAAAACGCTACTAAAAGCATATCCAATAAATATTTTGTTTCCTTTGTCCCAATTTATATGTTGTAC
ATATATAATCTAATAAAGCAAGCAAGGTTTTTGAAAATTTTGGTTAGTTACCATTGAAACGGCGTCACAGGCTGTTAAGG
CTAAAATATCAGAGTAAGAGACACTACACCAAAAGAGACTTTTAGCGGCAATTAATTTTCCTTTTAGTGGCAATAAATAT
TGCCACAAAAACATTTACCGGCATTTGATCTATTGCCATTGCATCGAATGTCGCTAATGCCTTTAGCAGCATTTATTTAG
AATGCCAGTAAAGACCTTTATTATTGCCGCTAAAAGTAAATACTTCTAGCGGCATTTATATAGTGGCATTTATTAGTGCC
AGTAAAATCACCTTTAAAATGTGATATCAAATATATTTTGAGGCTTGTGTTATTGCTAGCAAAGATGCAATAAACAACAT
GTTTACCCACACTTTTATAGCATCAAAAATAAAAATAAGAGAAATATATTCTTTTTTTTGGTAACTAAACTTTTTACTAA
TCACCCAAGAGAATATATTACAAAACAGTTGCCAGTAATAACTCTACTGGCTAGCTTGTGACAAGAAACTCAAAGAAAAC
ACAACTAATAGATTGCCAAGGGAACATATTAAAAGATGTCATTTTGCACTAATCCTCAAACACCTCGACATGTTTCACGT
TGCAGATATAAACCACTTCTTTGGCCAAGTCTTCAAACTTTTTGGGTTGTTTGTCAAGAATCTTTGATTTCTCACAAAAA
ATAAGCAGAGATCATTTTTATGCAACTGGATGAATAGCTCCCTATTCAATACCATGAGAAATTCAACTTCGTTGATCACC
ACGAACCACAAAGTCCTCTTCCAACAAACTGTAGCTATCAATAACAAGAGAGCCTGCAATCACAAAAAGTATTTATTAAA
TGCAAACAACAAATAGAAGTAGAACTTCATTCCAACTCCCGGTACATTGTAGTCCAACACTTGAAACAATCACAAAAAAA
GAAATTATTTCCACCATGAGTCATCATTCATCCCTTAATGAGATTTGAGATAATTTACATCCCTTGTTTCTACTTGCTTT
ATGAGATTAAGAAGAAAAACAAGAGTTTCTCAAGTCCAAAACATAGGTAGAATAATCAGTATAACACAACATAACCATAA
CGATGACAATGCTCCAACCAAACATTCAACACCAATCAAGAAGTTATTTATAGTGTTATAATTTATAAAAGTATTTTTCA
CATAAGTATGAAGAAGTTCTTTATCATAAAATCAAACTAGATTTCTCTCCATGAAGATACAATATATGAGTCCTAACCTA
CATATAAAGAGTTCAACTCGTAACACATATATGGCATTGAGTTTGTATCTTGAATATTAATCAATTACATCGTTAAAATA
AACTTCATTAGCACATAACTTCAATTCAAGACTTCAAGACTTCAAGAAAAGTTGCATTCATATGCATGATTGAAAAGGTT
GTTAAGTCCTACCGGATGTCATAATGGCAGATTTGATAGCTGCAGGACTCCAAGTTGGATGGAGGGTCTTCAAAAGACCA
ACAAAACCAGCCACATGAGGACATGACATATTTCCCAACACCATTTGGGAACATAGTACTGCCACCAAGAAAGATAAACT
TCTCCCCTTCTTTTACGAGCCAATGTTGATTGGATTTTTGTTTGTTAATCCAATCATATGGAACATTCCTGAAGCCAGAT
TGGAACAGCAAAATTAGCAAAAAATTAGGAGGAACCAAACATTCCTTCCTTTCAAAATTAGGAGCGCAATGTCGTTCCAT
GAAAGTAAGGCGATGAAGATCGTATTTCTTCCATCTCTGCAATATCAACAACATATCATTCACATGGTCAATTACAGTTA
ACAAGAACTAGATTAGTCAAGAGAAAATAGTCAAATACCCTCGGATTTGTGCATGGGGTATAGTCCTGATAGTCGGCACT
GCATCTGGTTTGAAGTGAGCCAGCAGAATTCCCTATGGGAGTTTCATCCTCCCTGTTAACCTCCTTAGTTGCATATGTCT
CCTTTTCAGAACAAAAATTTTAACCTGACAATTATTTAAATCTGTTTCTGTAGGTCCTTGAACTCCAGTATAAGCAGCTA
GTATGCTCACTCCCGGGGGAAAGATAATATCATATAAATACTTGTAAAAATGAAATCATTTTGGTTAATAGACTTGAAAT
TAACAATATCGAAATGGTAAAAGACCTTAAGAATCTTTGGTGTCACCCTATTAGGTCCAATGGATGAAAAGGCAGCCATA
ACTGGCGTTGGTTTCATTCCTAATTCAGTTGTTGGCCGAGTAATGTAAATTGTAGCTTTCTTGCTCAAACCAACAACGAC
GTTTAACAAGAAATTAAACAGAAAAAGAATGGGAATGCAGAGGACTATTCTTGTTATAGCTATGTATACTAAATAATTTA
ATTTGTTGTACTGTGACATAATGCTAGATTCGTAGACTCATTGTTATACCTTGTTGAATTGACATAAGATGAAACTTGAA
GTCCATCGGAGTAACTGAAATGTGTTGCAGGGCAGATATAAGGTTCAGCATACATTTCATTTCCAAAGAACGCGATGTTG
AGTATAACGATACCAACTGCACCTACTGAAGTAGCTTGAGTGCACTTGTCAAACGCTGGACTACCCCCAAAAGGCCTCAC
ACCACTAAGATTATCACACACATTATAAGTAACTTAGCGTTGTGCTATTCATAAATTGAGAATTGGATGGATCAACAAGC
AAATTACTAAAATGAGTGTTCACATACTATAATCAATCAATCAATTACACCTCAATCTGAAGCTAGCCAACCAATCATCT
ATCATCTATATAAATTTAGAACACAAGTAAGCAGAGAACATAAATTTAAAACTCACATGCAATATGAAAGAAACTCCAAA
TTACAATTTGAAGAACAAAATCAAAGAATAAGACCTTAGATCAGTAGATTTGTGTGTGAAAACTTGAAGAAATCAAACTT
TTCCCATTGCCATAGATCTATCAAAACTGGAAATCAACACGTTTCTACCTTTTAGATCTACAATCAGGAACTTTTATATC
TTAGATCACCATCAAAAATTAGAAATTGAGGAAATTTGAGAGTGGAAAAGGAGTTAGATACGAGAACTTGAGATAATGAG
ACAGAGGATCTGAGAAAATATGGTGGCTCCGATGATGGTGAATACAGTGGCTCCAATGGCGGTGTCTATGGTGGCTCCGT
TGGCGGTGGCTCCTCTGGCGGCGTCTACATTGGCTTCAATGGCGGTGGAAGAGAAAGGGGAAGCGATGATAGGTGTTCTC
ACAACCTAGGAGTAACTAATCAATTTTTTTGAACAAATAAGTAAAATAGCAAAAATACTTTTAATTATTGACTTTTAGTG
GCTTTAGTCTTATATTGCCTCTAAAAATAGGTTTTTCTACGACTAATATGTAATTGCCGCTATATCTCATTCCAAAAAAA
TAATTAGTGGCAATTATCTTAATGCCGCTAAATAATTGCCACTAAAAGTACTTTTTGGTGTAGTGAGGCAATGCCAGGGC
ACTCTTTCTCTAAAGCAGATTTAGCAGCATCTATCACTTGAAACCCTCTTAGGCTTTGATTTGGAATTTCATCTTTCTCT
TCTTTATTTCCTTTTGTTGAATTTAGTAGCACTGATTCATCACATCCCTACATACACCAACAAAAAGAAGAAGAAAAACA
ATTATTTGCATATATATATCTTCACGGACTAAATTACTTTTAACATGATGTGATATATTATCCATTTTGGACTAAATTAT
TTGCATATATTGCTAGCTTCTCAATCTTTTCAACTACCAACATAACAAAAGATGATCAAATAAATAAAAGAATTTTAAAA
TAAGGCATTAAATCACCCTAACAAAACAATCATGAAAATGCATTCTCAACAAAGGGGCAGCCAAAGTAGGAGCAATAGAA
ATGTACTGCTTTGTTGTCTCTGTCACAATTATTTCCACATTTGGACATGTTTCCTTGTAGAACCCTACTTCCACTCCTTC
ACAATTAGCTACCAAAAAAAAGTTGAAGAATGAGAAAACAAAGAAATTTTAATGTTGCCATTATATATTACTCTACTATT
ATTATTTTTTGAAGAAATTAAAATCTTTAAGTGATTGATGATTCATGATTGGAATACACAAATTCATGCCCTTTAAATAG
GAAGCAAATGATGATATATATCAATCCTTGATTTATTAAAATGGTAGAGCTGGTACTAGAAAGTTGATTTAAGATTTAGC
AGTTAGCACCTTCTAAGCTAACAATTTTTTTAATGTTGCAAATATCTACTCTAGTATTTCAATTGTAAATACTAATTTAG
GAGACTTGCGAGTTTTTACTTAATTAAAGCAAATTTATAGCTATCATCAAAAATCTTCAAGAAATAGATGAATTTCTCTT
TGATCACTGTTTGTATTTCCTCTAGAAAATGTGAAGGGTCTAACGGGCTGATTAATTAGCCCAATATTAATTATTTTTCC
ATATGGACAAACCAGAAAAAGAAACAAAAAGGAAAAAGATAACTAAGAACTTTAATTAATAAATTGTTGTGTGGCATATT
TGTTAAAGATAAATTGTCATGGGTGGTTTGGTAGCCGGTACAGAGGTAATTTATTTATATATTAAATTTATTTAAAATTA
AGGAAGCCATTTTTCCAAAATATATATGTAGAAAATGTAGCTACTTGGAATTGGTATATTTCTATGATTTTGGATAATTT
TATCACTCAATTAAATATATTCTTAAATGAAATTTTTCCCTCCTTATTTTTTATTTTCTTCAATTAAATTTTTGCACTTC
GAAAATCGATGGAATACCTCAGCTTTGTAAATGTCACGACCCAGACCGTCGTGATTGGCAGCCACACTAACTATCCGGTG
GGAGAACCACTACTACAACCCAAACCAAAGCAACTAAACAGAAAACTAAAGCACTTAAGGATACGAACGCAAGAATAATA
GCTAAAAACTGAAGTTTCCATAAACTTCCAAAAGATCTAACAACTAAACAATGTGGAAAATACCTAGAACCTGAAAGTCA
ATGTACCAAAACATCTAACAATGAACCAAAGTCTAAACAAGAAGGGATACAACCCCAAACTAATGCACTAAAAACTAAGT
AGAAAAGTCTAAGTCTAAAATGTGGACATAGACGAAAGGAGAACTCATGGAAGCCTGGAAGAACTGGGTCACCCTTGAAT
TCGAACGATCACTGATCTTCTAAGCGAGGTCTGTCAATAGCCGCCTGAAGATGCCCTGTACTCAACAAAGAAAGAGCAAG
TGCAGTATCACTACACAACCACAGTGTACTGGTAGGATCACGCGGCTATCCCACTAAGTGCAACATACATAACTCAATAC
AACAATATAATCACATCCATATATCAAACTTATACAATATTATCAATACTAACGAACAACGAACAACTTCACATTTCTCA
AGATACACAATTATGACAAGTCATTGGTCCTCTCATGGAACCCAAACCCAAACTGTTAGCATACCGGAACGTGGTACCCG
ATCCAAAGATTATGCCCAAATGTGGCAACCGATCCCATAATTATGCCGGAACGTGGCAACTTATCCAAGTTAGTGTGTCG
GAACGCAACACCCGATCCATTCAACAAGCCACAATCACAATCACAAAGTACATCCTCATAATCATACAATCAAGTCATGA
TTCATGGCATTCATAGTCATATATCCTCAGTTACAACAAGTGTGATCAATAATGCAACATTTGCATACAGACATACATCA
TAATAAAGAAAAGACAAACATACATCACACAATCATAGAATCACAACCATCACCTACCTCGAAACAAGCTTCAAACCCTA
AGAAACTTGATCCTTCCCTTTCCGGGTTTGTTCCGCTTGTTCTTGGTCTATAAACAATCAATATAATACGGGAATCAATA
AACAATCACTAATTACCTAGATTACTAACAATTCTAACAACCCTAGATCATACTCATGATCCCAAGTATCCAAATTTGGG
CTTTTCCCACAATAGTTTCTAGATCAAAACCCTCCCCCATCAATAATTACCCATTAGATTACGTTCTACAGATCGAAAAC
CAATTCGATGGGTTAAAATCTTACCTTTAGCCTCAAGAATGGTGGAAAACTATCAAGAATCGTCTGGGGTTCATTCCTTA
GCTCTAAAAATCAAAAAGTACAGAATAAAGACGTTTTGGGGTTTATTTACGACCTTAAGTCATGTCGGGCCCGCAACAGC
GGCACTCACCCCATTACAGCGGCCCAGACAGAGCGACCAAAATCACCGCCAAAAAGGCTTGCACGAAACAGTGAGTTATT
TTAATAATTCCAAGATCTCCATTTCACAACACACCTTTAACTAACGATGCTTAGAAAATACCATTCACGCTAAGATCAAT
TTCGGGAGTTCTACTCACCCGAATTCAATTCCGAAAAGTTGTACAAATTCCTTAATGACTTATCTAACTACTCATGTAAT
CAAAATCATAAACAAGTCACCCGATTGTTACCAGATTTCCCTACACCTTAATGACTCCGATTTCATCCAAATCTGGACTA
GGTTGGGAAATTCCAAGTTACTACGAAAAAGCTTTTCGACCCAAAAAAATTCCCCGTTGGCTTTTCCATAACGACGGAAT
CGGTCGTTACAATAGATACCAATTTACCCATCACTCGTCCCAGAGTGACAAAACTTAGAAAAAACGGACTAAAGAAAGGA
TGAAGTAGTACCTAGATCGATGAACAATTGGGGATACTTGTCTCGCATGTCCCTCTCGGTTACGCAAGTAGCTTCCTCAG
TTGGACGATGCTTTCATTGAACTTTCACGGACTTAATCTCCTTGGTCCTCAACTTACGCACAACACGATCAAGAATTGCA
ATCGGTTCCTCCTCATATTGGATGTCTTTGTCTAACACAATTGAGTCCCACTTAATGATATAATCCCCGTCACCATGATA
CCTCTTCAACATGGAAATATGAAATACCGGATGAACTCTCAATAAATTAGGAAGTAAAGCCAATCTATACGCCACCGGTC
CTACACATTCAAGAACCTCAAAGGGACCAATGTATCGCGGACTTAGCTTACCTTTCTTGCTAAATCCCATCACCCCTTTC
ATGGGTGATACGTTAAGAAGAACATTCTCCCTGGTTTGAAATGCCATGTCTCTTACCTTACGGTCTCCATACTTATTATG
TCTACTCTGGGCTGCTAAAAGCTTAGCTTGAATACTCATCACCTTATCTTGAGTATCCTTCACTATATCAACCCCCAAAG
GTTTCACATCTCTAGCCTCTAACCATCATATGGGTGATCTACATCCCCTGCCATATAATGCCTCAGACAGTGCCATATCT
ATGCTGGAGTGATAACTATTATTATAAGATAACCCACACAAAGGTAAGAACTTATCCCAATGCCCTCCAAAATCAAGGGC
ACATGCCCTCAACATATCTTCTAACACTTGAATAGTCTTCTTTGATTGTCCGTTCGTCTATGGATGAAAAACTGTACTAA
AAGTGAGTTGCGTGCCCAATTTATCAAATGATTTCCTCCAAAACTTGAAGGTAAACTTAGTACCACGATCTGAGATGATA
GAAATGGGCACCCCATGCAACCTCACTATCTCTTTCACATAAACTTTAGCCAATTGTTCAGCATTATAATCTATTTGTAC
TGGAATAAAATGGGCTGACTTAGTCAATCTATCAACCACTACCCAAATAGCATCAAACTTCCCCAAAGTCTTGTGAAGAC
CAACCACAAAATCCATGGCTATCATTTCCCACTTTCATTCCGGAAATGGCATTCTTTGAAGCAAACCTACATGCATTTGA
TGTTCATACTTCACTTGTTGATAATTTTAACACTTAGCCACAAACTCTGCTATATCCTTCTTCATGCCCGACCACCAATA
AATTCGCTTCAAATCTCGGTACATCTTAGTCAGACCCGGATGAATAGAATAGCGCGAACCATGAGATTCTGCCAACAATT
TCTGAATCAAGTCATCTACTCTAGGAACACAGATCCTTCCTTTAAAATTGAGCACACCTTCTGCATCAAAAGTGGTCTCT
TGTGCCTTACCAATCACGGTCTTCTTCTTAAGTTCATGCAAATCTACATCCTCAAATTGTTTGGCATTGATCTCTTCCAT
AAACGTGGCCCTTACTTCAATGATAGCTAACACCCCACCTTTTTTTGAGATGCCCAATTGCATGAATTTAGACTCCAAGG
TCTGAATTTCCTTAGCAAAAGGTCGCTTAGTTACACTCAGGCAAGCTAAACTACCCATACTCACCGCTTTTCAACTCAAG
TCGTCCGCCACTACATTAGCCTTACCCGAATGGTATTGAATGGTGACATCATAATCTTTAAGTAACTCCATCCACCTTCG
TTATCTCAAATTCAGATCCTTGTGAGTAAACACAGGCTTCAAACTACGATGATCAGTAAATACCTCACACTTAACACCAT
ACAAATAATGGCGCCAGATCTTAAGAGTGAATACTACTACTGCCAACTCCAAATCATGTGTGTGATAATTCCTCTCATGC
ACCTTCAATTAACGCGATGCATAAGCTATGACATTCTTATCTTGCATCAACACAGCACCCAAACCAAAATGTGAAGCATC
ACAATAAACAGTAAAATCCTTACCTTCAATCGGTAATGCTAAAATAGGTGTGGTGGTCAAGAGGGTCTTAAGCTTTTGAA
AACTCTCCTCACATTTTTTTAGTCCATTCAAATGGTATCTCATTTTTGGTCAAATCGGTCAAGTGAGTGGCAAAAGAAGC
AAAGTTTTTCACAAATCGACGATAATAGATAGCAAGCCCCACAAAACTCCTAAATTCGGTCACAGAGCTAGGTCGGACCC
AATTCTTAACCGCCTCAATCTTTTGAGGATCTACCATTACCCCTTTTTTTGAGACTACATGTCCCAAAAATGAAGGCGAA
GTCAACCAAAATTCACACTTAGAGAATTTAGCATAAAACTTTTGTTTCACAAGAACACCCAACACAATACAAAGATGGTC
GGCATGCTCTTCTTCACTTTTCGAATAGACCAAAATGTCATCAATAAAGACTATGACGAATGAATCAAGAATTCGCTTGA
ACACCCCATTCATTAAACTCATAAAAGTTGCAGACGCATTAGTCAAGCCAAATGACATAACTAGAAACTCGTAGTACCCA
TAGCGGGTTCTAAACGTCGGCTTGAGCACATCTGCATGCCTATTTTCAATTGATGGTAGCCAGACCTTAGATCAATCTTG
GAGAAAACTGATGCGTCTTGCAATTGGTCAAAAAGATCATTTATTCGAGGCAAAGGATACTTGTTTCAAATAGTGACCCT
ATTCAATTGCCGGTAATCTATACACATTCTCATACTACCATCATTTTTCTTAACAAACAAAATTGGAGCACCCCATGGAG
AAGAACTAGGACGAATAAATCCTTTATCAAGAAGCTCTTGGATTTGAGCCTTAAGCTCTCTTAACTCTGCCGAAGCCATG
CGATATGGAGGGATAGAAATGGGATGCGTAACAGGCTCTAAATCAATGTAGAAGTCTATATCTCTATCCGGAGGCATACC
AGGCAAGTCATTAGGAAACACTTCTCTAAGTTCTGACACCACAAGAATAGACTAAATAGATGGAGTCTCAACCTCAACAT
CCCTAATGTGAGTCAAATAAGCCAAACAACCCTGCTCTACCACTTTACTAGCCCGAATGGAGGATATGATCTTAGCTTGG
TTGGGCTTGTACACCCCTTCCGACTCTAACTTTTTCCTTCCCGAAATTTTTAGAGTTACAAACTTAGTATTACAATTAAG
AACAATATAATAGGGGGACAACCAAGTCATGCCTAAGATTATATTGAAGTCAGTCATATCCAAAATACCAAATCAGCCCA
AGTCTGAAAAACCCTTAAACAAAATAGGAAAAGCACGATAGACATGGGTGACTATGACAGACTTTCCAACTAGTGTAGAA
ACATGGATGGGGGCATCAAGCATATCACAAATTATAGCAAATTCTGAGGCAAATCGCACGGATACATATGAATAAGTAGA
ACTCGGATCAAATAACACATTAGTCATCCGATCACAGACAAGAATAGTACTTGTGATCACTGCGTCAGACGCCTCTGCCT
CGTTCTTGCCTACAAAGGCATAACACTGAGCCCTATCATCGTGATGAGCTACTTCCATGCCTGGTTGTGCGTTACCCCTG
CCTGCGTTACAATTTACTCTACCTCCACAGCCTCGCTGATTACTTTCTCGCCCACCTTGTGGACGTCCTCTACCATTATT
AATATTTCCCACGGGTACCACTACTCTAGTCTATTGCTGCATGGAATATAACACTCGTGGGTGGGGACAATCTCTCCTCA
TATGCCCAGGTTCTCCATAATTGTAGCAAGTACAATCAAAATATGGTCTGCCGCCCATCGAAGGCGCGACTCCCTTACTA
TCCTGAATCAAATTATGAGATGGAGTTCTTGAGTAGTTACATGTAGAAGCGGGCATAGCAAACTGAATTGGCTTGGCTGC
AAGCGTTGGCCTTCCGAACCCTCTGGAGTAAGAACCTTGAAAGTTACCTGAGTTCTTGGCCCTTTTTGTCAATGCCTTAG
CCTGACCGTCTCTCCTCACCCCCTCCACTTTATTCACAAAGTCTGTTAACTCATTAAAGCTTCTCCCTGCAGAGGTCATA
TGAACAGATAATACCTGCAACTCAGAGTTCAATCCCCTAATAAATAAACAGATCCTCTCCTCCTCAGTAGTCACAAATTG
AGTAGCATATCTAGACAAAGCATGGAACTTGTCCTCATAAGCAGCCACAGACATACCACCTTGCTCGAAAGCCATGAACT
CATCTTTCTTACGATCCCTCAAAGTCCTAGGCACATATTTCTTAAAATACAGAGCATGAAGCTGGGTCCAAGAGAGTGTG
GGTAAAGTTGAAGATCTACATTCCATATAAGCTCTCCACCACTTCTTAGCCTCACCTTGAAGTTGAAAAGTCACAAACTC
AACCCCATGCTGATGGACAATTCTGAACTTATGAAGCCTCTCATAGCAATCTAAGATAAACTCATAAGCATCCTCACTCT
CAGAACCAAGAAACACAGGAGGCTTTAGCTTCAAAAACTTAGACAACATTTCATGTTCATTACCAGTCATAACAGAACCC
AACAAAGGATGGAAGAAAGCATCATTACCTACATTCCCCTCCCACCTTGGGGAAGTGATAGCAATAAGAGGATTGGCGGG
AGCTTGAGTTGCTTGAGCAGAAGGAAGCACTCCAGGACCAACCAACCCTTTCAAGAATGACATGATTTGTTGAGCTAATA
CTAGGTCTATGAGAGAAACACCGATAGTCTCAGCCTACACCTCTTCCTCTTGTTCAACCTCCTCAACATTTTCAGCCTCA
ACATTCTCCTCTATCTCTTCATAATTTATGGGAGGGGACTCATTTTGGGGAGCATTTTTCATCGGTACCCCATCTCAAGT
CGCCACTCTTCCTCGGCCTTTACCCCTAGCTCTTCCTCTACCCCTGCCTCGACCGCGACCTCTCACTGCAGATTCCTTAG
CTGGAGCATTGACGGGAGTTACGGACCTAACGCCGTTGAATCTAGTGTTAACCATCTGCGAACAGAAAAGTGAAGCAGGT
TAGATACTAATTCGAATCGCCAGATACCAATTAGAATCAAGTCATAGCACGAAAGGAGACGAGAAAACAGAGAGATTTCC
TAAAGTCCTATAGCCTCTCAAAAAAAAAGTTAAGGCATCCTCGTACCATTCTGCAAGATTCTACTAGAATCATTTTGGTA
CATCGAGATCATCGAACCTAGGCTCTACCAACTTTGTCACGACCCAGACTATCATGATTGGCACCCACACTAACCCTCCA
GTGGGAGAACCACTACTACAGCCCAAACCAAGAAACTGAACCAAAAACTAAAGCATTTAAGGATACAAACGCAAGAGTAA
TAACTAAAAACTGAAGTTCCCATAAACATCCAAAAGATCTAACAACTAAACAATGCGGAAAAACACCTAGAACTTGAAAG
TCAATGTACCAAAACATCTAACAATGAACCAAAGTCTAAACAAGAAGGGATACAACCCCAAACTAATGCACTAACAACTA
ACTAGAAAAGTCTAAGTCCAAAATATGGACATCGACGAAAGGAGAACTCATGGCAGCCTGGAATAATAGACTAACCCTTG
AATTTAAACAATCACTGATCTTCTAAGCGAGGTCTGTCAATAGCAGCCTGAAGATGCCCTGTACTCAACAAAGAAAGAGC
AAGTGCAGTATCACTACACAACCACAGTGTACTGGTAGGATCACGCGGCTATCCCACTAAGTGCAACATACATAAATTAA
TACAACAATATAATCACATCCATATATCGAACATATACAATATTATCAATACTAACGAACAACGAACAACGAACAACGAA
CATTTCTCAAGATACACAATTATGACAAGTCATTGGTCCTCTCATGGAACCCAAATCCAAACTGTTAGCATACCAGAACA
TGGTACCTAATCTAAAGATTATGCCAGAACGTGGCAACCGATCCCATAATTATGCCGCAACGTGGCAACCGATCTAAGTT
AGTGCGTCGAAATGCAACACCCGATCTATTCAACAAGCCACAATCACAATCACAATGTATATTCTTACAATCAAACAACA
AGAGGTGATTCATGGCATACAATTATTCAATTATCCTCATTTACGATTAGGGTGATCAATAATGCAACATTCGCATACAT
ACATGCATTATAATGAAGCAATTACAGACATATATCACACCAACATGAAATCACAACCATCACCTACCTCGAATCCAAGC
TTGAATCCCCTAAGGCACTTGAATCTTCCTTTTCGGATTCTTCTCGCTTGTTCGTGGTCTAAAAACATACAACTAACGCA
AGGATGAACAATCAGATGTCTAATTATCCGTATTATAACAAACTCAATAACCCTAGACCAAACCCAAGATCGTAATACCC
AATTTAGGGATTTTTCCACCATTAGTTTCAGATCAAAACCCTCCCCCAATAGTAATTAACCAAGAATCCAAGTTCTACGG
ATCGAAAAACGGATTAGGGGAGTAAAATCCTTACCATTAGTGCTAGAAGAGGTGGAAAACCTTCAAGAAAGAGCCCTGGG
TCGTTTCTTAGCTCTTAAGAACGAACTTTTGCAGAAAATAATATTTTTGGGGGGTTTTACCCTATTTAAGTCGCGACTGT
CTTGCTACAGCGGGACCCATCCCGCTACAACTGGATCCATCGTGCTACAACTGGATGCACGGAGACAGAATGTTGGAATT
TGAGTTCCAAGCCCCCATTTCACCACACGACTTCAACCCTTGACATTCAACAACTACCGGTTCACGCTAAGATCATTTTT
GGGAGTTTTATTCACCCGAATTTAATTTCGTAAAGTCGTACGGGTTCCTTAATGTCTTAGCTATCCACTCATGTAATCAA
AATCATAATTAAATCACCTAGTTGTTACTTGATTTTCCTAGACCTTACTAACTCAGATTTCGTCCAAATCTGGACTAGGC
TAGAAAATTCCAAGTTACTGCAAAAAGTTTTTCCGGTCCAATTCTTTCCTTATTGTCTTTTTCCTAACAACGGAATCAAG
TCGTTACAATAGATACTAATGTACCCATCACTCGTCCCCAAGTGATCAACTAGGAAAGACTGGCTAAAGTAAAGGTAGAG
TAGTACTTGAATCACTGAACAATAGGGGATACTTGTCTCACATGTCCTTAGCTTTCAGACATCGCGATCAAGAAATTTCA
ACCGATTCTTCTTCATACAGAAGGTCTTGTCTAACACAACTGAGCCTCACTTTACGATATAATCTTCGTCCCCAAACCAA
CCAATTGAATACCTACACATCCTCCCATTCAATGCCTCAATGAAGTCATCTCAATACTCGAGTGATAAATATTATTGTAT
GTAAACTTAACTAACAACAAAAGTGATTCTCAATAACCACCAAAGTTGATCGCATACATGTCTGCAACATGTTGTCAAGG
ACTTTAACACAAACATCAAGAGGAATCCTCTCTCACATAAGTCATAACCATGAAAAAAAATGAAAATCAAAACTCGCCAC
AATTAGATGTGAACCTAAACCAACCAGCACACGCTCATGATACTCAAACAATCATAGTTCTTAACAACATTTCCATCCCA
CAACATAAATCCCATGAGCTTAAGTTACAAAAATTTCAATCTTTAAACATCAGATACTCCTTGAGGGATATGTCCAAACA
TACAAACCTCCAACAACACTATCAACATCCTAGATTTAGCAATTGTAGATTACCCTTAAGAACAATAGAATTGGACCCAA
TGATCCCCACATTCAACCAAGAGAACATCGCAGGATCGGTACACCTTATCCATCACTAGGGGTCCACCCACAAAGTGAAA
ACACATGTGATCATTGCTAGTGCATCATACTCACAACCGTGTACAAAGTGAAATAGATGATCACGTAAGAATTTTACGGA
ATAACACTAAAGGCTTTCCTCTGAAGAGTCAATACCAGTCATTTCCATTGAGTTGGCTTCACATACTCTTCACACCATTC
TACTGAAGCCCACACTCTCATTACTAACAACCATCATGAACACTCCGACCATTTACCGTACTATAAACCAACACTTTTAA
ATGAAAACCTTTCTTAGGTACTTAACAATCAACAATAATCAACTTTACGACTTAACCTAGATGTAATTCCTTTCAAATGC
TCAATACAAGATACAATTGATTATTTCTCACCTTGTAAATTCATGCCTTGATAAATATATCACCACGAATGTAGATTTAT
AATGAAAAATCTGAATTGTAAATTCAACTGTATAACACAATCCCCTTATCTATAGACATTAGCTTATACTTTGAAGATTT
TTATGAATTCATGGACCTTCGCTTATCATTGATCGCATCTCCACCGATTTTACAATATCTTTGGCTAACCATTCAATCGT
ACTCATTACTAAACTCAAAACAAAAGCAAAGTATTTTTCATCACACTTGAGCTAATGTCTGTACACTCCTCCCTCAAGTC
CTTTCCAATAGTATTTTTTTAACCTATCTAAAGAACTTGTGACATTATTACCATAGTCACAAGAAAAAATGAATGAAATC
ACGTGCCTTTGAACCCAATTATCTACCCCTCTAAGGATATCTCTTTAGCCTTTGCAACCAAATAAAATATTCTTGTCTAG
CCTCTCTCTAAAGGCTGTACTATATTCCACTTTATTTTCCTACATTATAACTCTAGCTCTTCAGAATTCTATTCGAGTGG
CGTCCCACCATCTCTTAAAACTTTCCATACAACCACATTGCTCACCAAATATTAGAAAACTACAACCTTAGATACTCGCA
AGTCGTAATTACTATACACAATTTGCTTAACCAACAATCTTATTATATAGTTGCATTCCACCACAATCCATCACGCACTC
TTAGTACCATTACACTCGGTTAGCCTGACTATCACTACAAGTCAACCTTTTCATCGACATGACACCTCAAACTCAGGTAT
ACCCATCAAATTCAAGGGCTAACCCAATTTTATACACATTTACTTACTAAACTGTTGAATTACCTTCACCCAAGTATACT
CAGTGGGACTTTCTTTATCTATAAATTTGCCATTCCGATATCAATCCACTCATTTATAGCTTAAGATAAAATCACCAGTA
TTCATACTAACCTCCTTCTTCTTAACAAACAAGACAGGAGCACCCCACGGAGAAGCACTACAACGATAAAACTTTTATCA
AGAAACTCTTAGATTTGAGCTTTAAGCTCTCTCAATTCTACCAGAGCCATACGATACGGAGGGATGGAAATGGGACGAGT
GTCAGTTTCCAAGTCAATACAGAAGTATATATCTCTATATAGAGGCATACCAGGCAAATACGTAGGAAACACTTCCTTAA
AACTCAGACACTACATGAATAGACTCAATAGAGGGAGACTCAACCTCAACATTCTGAACATGACCAAATAAGCCAAACAA
CCATGCCTTACTAGTTTCCTAGCCCGAATAGAGGATATGCTCTTAGCTAGCTTAGGCTTGTACACCTCTTCCTACTCTAA
TCTTTCACTACCGGGGATCTCTAGAGTTACCGACTTAGCATTACAATTAAGNNNNNNNNNNNNNCTTCCTACTCTAATCT
TTCACTACCGGGGATCTCTAGAGTTACCGACTTAGCATTACAATTAAGCTCGGTATGATAGGGGACAACTAAGTCATGCC
TAAGATTATATCAAGTCAGTCATATCCAGCATAACCAAATCAACCCAAGTCTGAAAATCCATAAACACAACAGAACAAAC
ACGATAAACAAGGGTAACTATGATTGACTCTTCAACTAGGGTAGAAACATAGATGAGGGCATCAAGTATAACACAAAACA
CATCAAATCCCAAGGCAATTGAACTGACACATACGAATAAGTAGAACCCGGATCAATAAAACAATAGCTATCCGAACACA
GGGAAGAGTAGTTCTTGTGACCACTGCATCACACTCTCAAACTTGGTATTACCCGAAAAAACATAAACCTCAGCCCTGTC
CTCTTGATGGGAAACTTCCTTGCTTAATTGGCTGCACTACTCCTCTACCTGCATTACCATTTCCCCGGCCTTCATGGCCT
CGCTGATTTCCTCCTTAGATGCCTAGGTTCTCCATAATTTTAACACACCTTATAACTTATATTCAATTGCTGAATACTGA
GTTAGATCACGGGGAGTTAGTTCGGGTACGTTTCGGGGTCCATAATTGTGATTAGGGGATAACAAGGGAGACATGGTTGA
GATTCTGTCTTGCCCTGTCCCACTCTGGCGGATGAAATCCCGCCTTGGCAGCCTCAACGGAAACAGAACCTAGGCAATAA
ATTTTTCTAGGGTTTTTCTCTTTTCTAAATCTTCCAACAGTTTCAGCTTTACTGAGAAATTTAGGATAATCCTTTGAACT
AGGATAATCATTATCTACCACAAGTCAATCCAACGATACACAATCCAACTCATTCTCATTAATTTAACACCATAATCCAC
ACATCCTCAGGATACACCCAAACACTCACGATGTTATTACTCAAGCGCAAGACATGCCTAGATCTTTCTTACGAATCACC
TCGTACATTATCTAGACCCTTGCATCAAACTTTGTCGTGACCTTCTTTTCACAACAAGTTTCACGATACTCAGTAGTTAC
AACTTGCATACAAGTCCAATTTCTTTAATTAGTTTGTTCCATAGGCGACCATTGCTTATCATCTATGCCTTATACGGCCC
CTAAAGCTAGATACCAATTGGAACCTTCTCAGTTCCAATTAACTTGCTTGTGTCCCTTCAGCCGGGACCACAACGTCTAG
TTCACTTCGTTGAGATACCAATTGAAATCGAGAGATACCAATTGGCCTCAACTCATACCACAAGTGACAATAGTAAAAAT
ATGCTAATTTCAATCATAGAACTTGGTCGAACCCAATTCTTAACCGCCTCAATCTTTAACTGATGGTAACCAGACCTTAA
ATCAATCTTAGAGAAAATTTATGTACCTTGCAATTGGTCAAAAAGGTCATCTATCTGAGGCAATGGATACCTGTTCTGAA
TGGTGACCCTATTCAACTGTCAGTAGTCTATACACATCCTCTCTCTTGCTAGTGATGGTGTTACCACTTTTCTTGCTCTA
GTTCAGACCATAGAATGAAGGAGGAAAGATACCAATTTGTATCACCCAGATACCAATTGGATTCAAGTCATAGCACGATG
GAGTAGAAAGAAGTGAGTTTTCCTGAAGTCCTATAGCCTCTCGAAGAAAAGTAAAGACGTCTTCGTATTGTTCCGCAAGA
CTCTACTAGACTCGTTTTGGTAAAATGAGATCAACGAACCTAGGGCTCTGATACCAACTTTATCACTACCCAGACCATCG
TGATTGGCACCCACACTAACCCTCGATGGGAGAACCATGACTACATCCCAAACTAACAACTTAACAATGCGCTAGGCATT
TAAAGATACAAAAGCAGGTTTAAATGACAATAAAAATGGAGTCCCCATAAACTTCAAGGGTTTAAACAAATAACTAACCA
AACTAATGCGGAAATTCAACCCCTAGAACCTGAAAGTCATTGTACCAAAACTCTACTAACGACAAGTCTAAGAACAAGGG
GTACAACCCCGAAACTAAACAACACCAAAACAAATTGTCTAACTCCGAAAAGAGTGGACTTAAATAAGGAAGATCCATGG
CAGCCTGAAAGAACTGGTTCACCCTTGAATCCGGTCATGCTCAATAGTCACCTAGTTGAGGTCTATCAATAGCCACCTGA
AGATGCCCTGTACTCAACGAAGAAAGAGCAAGCACAATATCACTACACAACCACAGTGTACTGGTAGGATCACACGGCTA
TACAAATAAGTGAAACACATGCAAGTAACCACAACATTATAAACAAGGCATATACCGAACTATACAATATTAGTCATCTT
TTCAGGATCAATGTAGCATCCCACATTCTCAATAATACACATTGGTTATCAATTTAGAGCAACATACAGTCTTCCAATAT
CAATCATTATTAGATATGAACGTAATCATCACAAGTAGATACACAACACAATTAAATGGTCCTCTCACAGAACCCAATTC
AATGATCCTCTCATGAAACCCACACCCAAACTGTTAGCATACCGTAACGTGGTACCCGATCCAATGTTTATGCTGGAATG
TGGCAACCGATCCCATTCAACAAACCACAATCACAATCACAATCACAATCACAATGTATATTCTTACAATCATAAAACAA
GAAATGATTCATGGAATACAATTATTCAATTATACTTATTTACGATTAGGGTGATCAATAATGCAACATTCGCATACATA
CATGCATTATAATGAAGCAATTACAAACATATATCACACCAACATGAAATCACAACCATCACCTACCTCGACTCCAAGCT
TGAATCCCCTAAGGCACTTGAATCTTCCTTTCCAGATTCTTCTGGCTTGTTCGTGGTCTAAAAATATACAATTAACGCAA
GGATCAACACTCAAAGGTCTAATTATCCATATTATAACAAACCCAATAACCCTAGACCAAACCAAGATCGTAATACCCAA
TTTAGGACTTTTTCCACCATTAGTTTCAGATCAAAACCCTCCCCCAATAGTAATTAACCAAGAATCCAAGTTCTACGGAT
CTAAAAAATAGATTAGGGGAGTAAAATCCTAACCTTGAGTGCTAGAAGAGGTGGAAAACCTTCAAGAAATAGCCCTAGGT
TGTTTCTTAGCTCTTAAGAATGGACTCTTGCAGAAAATAACGTTTTTGGGGGGTTTCACCCTATTTAAGTCGCAACTGTC
CAACTACGGCAGGACCCATCCCACTACAGCTGGATCCATCGTGCTACAGCTGGATGCACGGAGACAAAATGTTGGAATTT
GAGTTCCAAGCCCCCATTTCACCACACACCTTCAACCCTTGACATTCAACAACTACCGGTTCACGCTAAGATCATTTTCG
AGAGTTCTACTCGCCCGAATTCGATTCCGTAAAGTCGTACGGGTTACTTAACATCTTAGCTATCCACTCATGTAATCAAA
ATCATAATTAAATCACCTAGTTGTTACCAGATTTTCGTAGACCTTACTGACTCAGATTTTGTCCAAATTTGGACTAGACT
AGGAAATCTCAAGTTACTACAAAAAGTTTTTCCGGTCCAATTCTTTCCCCATTGGCTTTTTTCCTAACGACGGAATCAAG
GCGTTACAAGTAGTTAAACAATACAAAGTTTTACAATTGAAAGTTATCAAGATATAGCTAAAGCAAAGTAATTTCAAAAT
GTAGATCTGAATAGTTGCTTGTTAACATAACATAGATTATTGACGTGTTTCTCGAATGTTTTTCGATCTTCTGTATGCAG
CTCACGCTTTCTGATTAGTCTCTTCTTCTCGATAGTGAAAATAGAAAATTCTTGATATCTCCATATGTCAGTGGTTGTGT
CGTTTGATATATCCACGAAGATTTGCACCAAGCATACCTCCAATTGTCCGTAGCAATCAAATGTGCCAATCATTATACTT
TTGCCTTTTAAAGGCTGGTGGCCTCCTACCACTTTGGTAGCGCTAATTTTGGTAATACAACTTAACGTTATTGCCAGGTC
TTAATTTACTATTTTTTCGTTTAAAAGAGAATCACAAGATAAAGAGACAGTCTTAATTTGCTATATTTTGGTGTAAAAGA
GAGTTGGGATATAGTAGCACTAATTGACTTTATACGATACTTGGGGACTACGAATAGGGCACCCTGGTGGCATGGGGCTT
GGTGTGCAGGCCCAAAAAGGAGGGTGGACTAGGTATTACTGAACACTGGCGGCTCAAACTTATTAGTGACCTAAAACCAA
ATATAAATCGGAGGTCTATCTTATTTTTTTTTTTCCAAAATATTTTTTAATCTTGTGGTCTTAAACATGTTATGTGGAAG
TTAAATTTGAAAATTGACAAAAAAGAAAGAAACGTACTTTAATGTTTCAAAAAGAACTAAAAGAAAGACAAAATATAATT
TATTTTTTGTTAAAAAATAAAATACTTATAATATTTCTATTATTACTAATTGAGGGCCTAAGACGGATGCCTATTTTTAA
AAAAAATGGTAACGGCTACAAAAAGGCAAAATGTCACAACACATAAGAATGAATAGTGATGTTTTAATTTATATTTTAAG
CAAATAAATAAAAAGAATGAAAAATAGGTGTATAAATTAGTGGTGCGGACTGCGGAGAATTCTATAATGCTAATACCAGC
CAAGGGCTTATTTATTAAATTAAAAAATACAACAGGAGGGAGACTTAATAGTCGGATTATGGAACTCCACAACTATTAAT
ATATTTATTTAAAATAAATCACTACCGTCCAACATATTAAGAAAATTTTATGCTAACACTCACTTTCTATGTATAAGATT
CATAACTAAGCATGTTAAACTTAGACAAAATTTAAGTTACACATACAAAAGTCTTCAAAATAAATAAATATATTTATATT
TATATTTAATTTTAAAGTGCAAGGAAGTTATTATAATCAATAGACAATAATCAATAGTATATCTTATAAGGCAGTTGTGG
TATTTATAATTTTAATTTAATTATATATTTGTGAATAAATATCATTTAATAACTTACTATAGATAAATTAGATCATTTTT
AATACTTATAAACAAAAGATATAATCGAATATATAACTAAAAGTTATTGATTTTTCATTTCATATATCAATGAGGGGGTA
ATTAAACTTCACATAATAATGTGTATAATTTTTTTCTCTACTTAAAAATAGTGCTTGACTTACATAATAATACACAATTT
AATATTAAATAAAAATTGATTACATTTATGATAAAAAAATTAATTGGATAAAAACTAGCCATATTATTTTATTGTTTTGT
ATCTTTCAAATTAAAAAATAAAATATAAATGACATCATTGATTTTTAGTGAGATTAAATATTATTGATATATAAGTTAAT
AATATTGACCCTCACATTTGTGGTAATGTTCCAACATCGTATTAGATTGATATTAGTGTACACTAATTTATTTAACCTAA
AATAGAGTAAATATTTACCAATAAAATTATTTTAATGTCGTTGATATTTTTTATATCATTATAAGTTTTAATTGTGATAA
TTATATTTTAAAGGAAATATTCCTCGAAGACTCCAAATATAAAAATTCCTCAGATTTCAAAAAATTGTTTCAATTAAATT
ATATTTTTTAAAAAAATCAAGTATACATATTTTCAAGTAAATCCTTCAAAAAATCTCCAACCAAATTCACAACAATAAAA
TCCTCAACTAATACTTCAAGTAAGAAAATCCCAAGTAAATTCCTAAGAAATAAATTTCTAAAAAATCGTGAAACATAAAT
CCCCAAGTAATACTACATATAAAAATATTTTTAGATGGATTTTCAAGTAATTATACCTAGCTAAATATGCAAATAAGTTT
ATCTAGGAATTTTTATGCATAAAAAAATAATTTTTTTTCATTAATTGCGAATTTACCTATGAAAATGGTACTTGCAAATT
ATTTCCCCAAATAATTTCTCTTTGTGAAAATGGCGCCAAATTTACCTACCAATTTTTTTGGGGAAATATTTTTCGCATGT
AAAAACGTCTAGAATTTAGGAATTTCATATTTCTGCATGAAATTTCGTGGGAAATTTCTACGGAAATAATCCCCAAGTAA
ATTTCGCAGGGAATATACAATTTTCTAGTAGTGATAATAGTAGAAAAATAAAACAAAGTTTGTTTTTTTCCCCAACCCCA
CAACATTGATGTGATATGTTTCAAATTTTTTCCCCTTTCATCTTTCCTAATATTGAGATAAATGGTTTACACGTGTTTAG
TTTTGTATATTCACTAGATCATGAATGCCCGTGCACATACGAGCCCGATATGGTATTAGGCGACATACATTCGTAATATA
CATGCACATAGGTTGTTTACAGATTACATTTCTGATCGGATATGCAATGCTATTTGAATATTTACATTCACATTTTTTTA
CAGTAGCTACATCTTTTTGCAGAAGCTAGATAGACATCAGCGGTAGTGTTGTTGTTGTGACGCTGTAATTGACAAACACC
TATAATAGAGAGAAGAAAGTGACCGTTTTATTTATTAAAGACTTTGATATTGTTGAAAATGTTTTAAATTCCCACTCATT
TCTATTATCTTATATATGTTATAAAAGCTAAGTGGTTTATATGAGATCTCTCGGGGCCTTGTGATGAGTTCACAATTTGG
ACTCATTTAGGGCCATATTTTGATAGATTTAGTGTCCTCAAATGCATATTTTGTATCAATAACTGATGTAAATCCTTAAG
TTTCACGTATTTGGAGTTTGAGGCNNNNNNNNNNNNNNNNNNNNNNNNNNNNNNNNNNNNNNNNNNNNNNNNNNNNNNNN
NNNNNNNNNNNNNNNNNNNNNNNNNNNNCGAATGGCCTTAACCTCGCCCAAAGTTCCAATGTGCTGAGTCCTGAAGGAAA
ATATCAAGTTGGCGATGAAAGGGAGTAGTCGGCGCGTCGCCGAACAGATCCGCGAAGCAACACCATATCGCCCAATGATT
CAAAACGCGTAGATGCTGAAGGCAAGAGCTGAAAGGCGATGAACCAGACCAAAGGGCGGATCACCGAGTGCATCGGCGAT
CCCGACTAACTGCACCGAGTGGTCCTTCGCAACCCAAATTTTCAACCACTATAAATACTTGTTTGAATTGTTAGTTTAGT
ATCAATCGAGAATTCAAGTTTTACAATTCAGAAACCATTTTTGTAGAATATTTTCATTTTGAGTTCTTAGAGGTTTTGGG
AGACATTATTCTTGAGCTTGAAGATTTGAAGACTTCCAACTCCAAGAAATTGGAAGTGGGTGTTGGAGATTCTTCATTCT
AGACTCGTTTGAAGTGAATATAAATCATACCCAATTGATGTTATTTCGATTTGGTATCATTTTCTTCCCTTTTTCTATGT
CTAGCTAAAACCCCAATTCTTGGGGTGTGATTTTGTGAATATGGGTTAAATTTACCGTTGGGTATTGCTTATTGATAGTC
TATTTGTTGTTTAAATGTGATTTCGTTTAGTAGTTGTATTTGAACTTAATGGAATTGTAGTCGCAAATATGATTTCATCT
TCATGTTTTTGGCTTGCTCGAGAGAGAGGTTTTAAAATCAGGACTACTAAATCGATAGCATGTGGTTATTGGGTCGTCGT
GGTTTTAGCTCGAGAGAGTGAATCCTAGGCCTTCTCCCACACATTCAGCTCGAGAGAGTGAATGGGCTAAGGCGAAGGCT
GTGCTTAAATGCTGCAACTCGGTGTTCGAGAGAAACCGAGTTGATTCAGGGTAAGTTGCTCAAGAGAGAATTTACCCCAC
TAAAGTCTAGCCTAGTTACAAATGTTCAATGATTTACCATCAATAGTATTTACCCGATTATTTATTTTATCCCGTATTCC
TATCACATCCCAAGAATCCCGTCTTCCTATTTCGCATCTTCATTTTGCTGTTTTTGTTCACTAGTTGAATACAAAACCCC
CATTGATAATTAGCATTCGTGTCACCTTTAGATTTAGTATGTTTTTATTCGTAAATATTTATAGCTATGATTGATTAGAA
CTAAATTTTACTTTTCTATTTGATTCTCGACTACTAACTGCTCCTTTGGGACTCGACCCCAACCCATTCGGTTGGGTTAT
ATTACTACACGCGTTGACACTTGATTTGGAAATTGTGCGTCTTTGATTACGTCAAACATCACCTTGTATGACAGGTTACG
TCTAGGGTGTACCCCTGGGTCGTGACAAACTTGGTAATCAAAGCACAACGTTTAGAATGGTCCAAGGACAAACCCATGAT
CCTAATGCTCATCTAGGGATTTTCCCATTATTAACTTCAGACCAAAACCCTCCTCCAACGATAATTAACAAGTATTCTTT
GTTCTATGAATCGAAATACTGATTAGGGGAGTAATTAACTTACATTTGGCGTGAGAATTCATGGAAATTTGATGAGAAAC
TGCCCTAGGTCCCCCCTTAGCACGTAAGAACGAGGTTTTGCAAAAAATAACATTTTTGGGGTTTGTTTCCTCGATTTAAG
TCGCGACTGGCCCGCCACAGCTGGCCCATCCTGCCACAATGGCCCCGCTCTGGGAGGAGTAATCATGCCCTATGGTTTCT
TTGTTAAAGTGTTGACTTTTAACACCCCGAATTTAGAGAAAGGGAAAATATTCACTTCCTTAACCGACTAGGCGAAGTAG
GGTGCAAGAGCTGAGTCACTTGGCGATGCGCCAAGTGGAACCTGCTCACCTATTAGCATAATTCCATCATCTAGGGTTCT
GGAACATTAGGCAAGCCAAGTCGGGCTCACTGTTCTGTTCGGCATGCCGCGAAGTTCCCCCTCTCATCGCCTAATTGGTC
TGGATCCTAGGTCGACTCACTGCAAAATTCGGCGAGCTAAAGGCCCACTTGGCGAGTTGCCGAGTGGCCTTTGGCGAGCT
ACAACGTGGTTTGTTGTTTGATTTATGTTAAGGTCTTAAAAGTCTTTTCAGATTATTTTAAATTCTATAATACATCATTT
TACTCTTTATCTAAAGACATATATAAGAGTATTCCCCAATTTTCCCCAATTTAAGATCCATTCTCTGAAAAATCTAAAAG
AAGATCAAATCTCTTCTCCAAAAATATTTCTCTCTCTAGAACTTGAAGAAGAAGAAGGACATCCTAGGGTTTCAATTGAA
TTCTCAATTCCTCCATTGAAGATAAGAATTTGTCTTTGAGGTATGATAGTTTTCATCCATGGATTCCTTCCATTCATGGA
GTTCCCAAATTCCTCTATTTCCAAAGTTAGAATTCCCCAATTGAGTTGGATTTTCTTCAATTGTCATGGTTCTCTACATT
AATGATTTTAAATGATTGAAATATGATCTCTTATGCATGAATTGATGAAATACTATGATTTTATGATGATTTCCCCCATG
AACCCATGTAATCCCCATGTTTTCAAGTTATGAATCATATGATGTGGGATATTGATTGTAAAGGAAGAGTTTTATGAAAT
TAAGCATGTATTGCTAGCTTTACATGAATTTATGATGAAATCCATATCTAATCCTTGTTTTCTAAGTGTTGATGATTGAA
AGGGGGTTTTGAATCTTGAAAGGTAAATTATGGATTTATGCATTTTCTTATGAAATCTATGCAAATGTTTTAAGGATGCT
TTGAGAGTAAAGTATCAATGACGATCTTGTTGTTGTGTTGTTGAAAGTATATTCTCACAAACACAAAAAATAAAGGTGTG
AAAGGTTTTCTCACGTACTAAGGGATTCTAAGGTTGAAAGGTTTTCTCACCTAATTAAATCAAAGATTAAGAGCCATCCT
AATGAACCTAGCTTAGATTGGTTATGAAAGAAACCTTTCCATAGATGATGACTTAGCTTGGATTGGGCAGATGATGTGCC
TTTCCATAGATAATAAGAACAAGAAGAAATGACTATTATGTGGGATCTATGCTTAGCACCGAGAGGATAGTGAGATGGAA
GCTCTTCCGTTAGTAGAGGCCGGTCATTAGTAGCAATATCTTTATCCCTTACCTATTTTCCCCCATAGGATGATTTTCTA
TATAGACATTAGCTAGTGGATCAACTTTAGCTCAGATTTGTGGTCATTACCTTGGCAAGTGGGACAACCCTTTTCTGTGT
AGAAGACACCGGGAGATCATGTTATATCTCACATGGTCTCTATGTCGGATAAGGCTAATTCCCCACATGAATAATGAAGT
AAGGTTACTTCAAGAAGTATCTCATATGTGTTCAAAGGATTTAAAGATGATTCGCTTGCATTGACCATAGTTTTATGACT
TATGTTTTCTAACTCTGTTATATCATGTTTAGGTTGGTCAATTGCATGTCATGAATTGAAATGTCCTTTTTTAGCATGAT
TTAAATGTTTTATGCATAGCCATTATACATGGTACATTGTTTTGTACTAATGCATACTCTTGCCTACATTTCCCCAATTG
TAGGGTCTGAGGTTTCTTAGTTTTGTGGCTAGTGGTTGATTTCGTGATTTTTGAATTTTGGTGAGTCCTCATGCATCAAG
GAAGGATGTTCATTTTTTTAATTTCTTTCATGTATTTCTCTTTTAGATACGATGTTTGGGCTAGGCCCAATTTCATTTTA
TTGTACTAGATGGCTATATTGAGACAAGTGTTTTAGACTTCCGCTTTTCTTTATAAAAACTATTGGACTTGGACTATTAT
TTTATTCTTATTGTGTTATTTCTTATTAAATGAAAGCTAAGTGGCTTGTATGTGGTCCTTTGGGGTCCTATATGCCATGT
TACATCTAGGGGTACCCTTGGGTCGTGACAAACTTGGTAATCATAGCACAAGGTTTAGAATGGTCCTAAGATGTCTCATA
AGCCACGTCTAGTAGAGTCTTGTTAATAGGTGTGAAGCGCGCTGATGAGTCCACAATTTGGACTACTCTAGGGCTTCATT
TTTAACAGAATTAGTGTCCTCAAATGCACATTTTGTCTCGATAACTGATGTAAATACTTGAATTTCAGACATATAAACTT
AGGGACAAAGCATGGACACTATGGAACAAAAAGGGAACAAGGCAGCTGAAAGAACGAAGAAGAGAAGGCCTGAAGATCGC
CTAAACCATTGGGAGGGTCGCCGAATGGCCACGGTCTCGCCTAACGTTCTATTAAGCTAAGCCCCGGAAGAGATGATCAA
GTTGGCGATAGAAAAGAGCATTCGGCGGATCGCCGAACAACCATGATACCGCCTAAAGTTACAGAATGCTGGAGCTAAAC
TCAGGGTAATTTCGGCGAGCAGCAGAGCCAGTTGGCGTGTCGCTGATCTATTCGGCGAAGGACAATCAGATCACCAAAGA
TTGCCGAAGAAGATCTGAACACACGCTGATGAGTGAAATAATAGACAGAAGGCTATTCGCAGAAGTGTTCGGCGATCCCA
ATTTGGATCGCTTAAAGTTATAGTAGCCGAACCAAGAAAGAGTGAACACTGAAGGCGAGATAAAGAACGANNNNNNNNNN
NNNNNNNNNNNNNNNNNNNNNNNNNNNNNNNNNNNNNNNNNNNNNNNNNNNNNNNNNNNNNNNNNNNNNNNNNNNNNNNN
NNNNNNNNNNNNNNNNNNNNNNNNNNNNNNNNNNNNNNNNNNNNNNNNNNNNNNNNNNNNNNNNNNNNNNNNNNNNNNNN
NNNNNNNNNNNNNNNNNNNNNNNNNNNNNNNNNNNNNNNNNNNNNNNNNNNNNNNNNNNNNNNNNNNNNNNNNNNNNNNN
NNNNNNNNNNNNNNNNNNNNNNNNNNNNNNNNNNNNNNNNNNNNNNNNNNNNNNNNNNNNNNNNNNNNNNNNNNNNNNNN
NNNNNNNNNNNNNNNNNNNNNNNNNNNNNNNNNNNNNNNNNNNNNNNNNNNNNNNNNNNNNNNNNNNNNNNNNNNNNNNN
NNNNNNNNNNNNNNNNNNNNNNNNNNNNNNNNNNTGCGTTTTGAAGTTGTTTTGCATATTTAGTGTAATTGATTTTGCCT
TGTGAGCTTGCTCGAGAGAGAAGCACAGAACCAAGGTAGAAATCTTAGCATCCTTAGTCGTGGTTACCCGGATTTCAGCT
CGAGAGAGTGGAATCTGAAATCTATCCTTTGTATCTAGCTTGAGAGAGTGGATTTGATAAGGACAACAGGCTGGGCATCT
TACGATTAGTGATGAAGTTCGAGTGAATTCGTCATAGAAAAGGTAATTGTTCGAGAGAAAGTTATCTTATATATGGCTCA
ACCTACCCACAACAAAATAACCGACTGTTTGTTTCAACATTCACCCTCTAAAGTAAAATTCAACAATTGGCTGGTCAATT
CCTCGAGTTCCACTCTAGTAATTGTTTAATTCGTGTTTATTCGTGAAGTTGGATTGAAATCTGCCAAACATAATCATAAT
ATTGAAGAGATTGTGTCAAAGTTTCATTTTCGAATTTAAAGAAAAAACTACTCCCTTAGGATTTGACCCCGACCCTTGGT
TGGGTTATATTACTATTAAATGATCGCTGATACTTAGTATTGGATGAAGTATCTTTGATAGCGTTTATCAAAATGGCATC
GCTGCCGGGGAGTAGCATTACTTAAGATTCCTTGATTGAAGGTTTGCCACTCTAAAATTTGTTGGCTATAGTTAAAATTG
GTTTTGGTTGTGTTGTGTAAGTGTTGGCTGGACCACATAGAAGTGGACATGAGTGAGGAAGAGATGAATGATAGTCAAGC
AGGTCATCGTGATGGTATAGACGACATCAATAGTGTCTACAACCCGGATCAATCGGGTGGAATGGGTGCAATCTGCATCC
TACAAACTGATGTAAATGCGATGTATGAAGTCACTAGCAAACCTCTGCACCTTCTCCAAATGAGGGGATTATATGGAGGT
CTCGATCACGAAGACCCGCACGAGCATGTGAGAAACTTTAGAGAGGTTTGCAGCCCTTTTTCATTCAAAGGTGTGTTACA
AGAGTCAATTCGGCTGTGGTTATTCCCTTTGTCTTTAATGGGAGAAGCTAATAAGTGGTTAACCGAGTTACCAAACAATT
CCATCACATCATGGGAGGAGCTGGTTATAACATTTAACACAAGATTCTTCCCTCTATCAAGGATGATGAAACATATAGAT
GAAATTCAAGGTTTCAAGTGACGGGAGGAGGAACCGCTCCATGAAACATGGGTGAGATTCAAGAAGCTCCTGCTTGAATG
CCCAACTCATGGGCTGCTAATCAATTTGTTACTTCAATATTTCTACCGGAGCCTCGATTCGATTAATAAAGGAGTGGCTG
ATTAGTTGGTATGAGGAGGAATAATTTTACAATAATTTGAGGTAGCCTCGTTTCTTCTCGATGACATGACTAGAATAAAC
CAAGCGTGGTACACCAAAGGGGGTCAAGTCTCTCCATTTAATTTTAGATTAACACAAGAGCAACTAGATAAAGAGAAAGA
GATGAATGAAAGCATCAAGAAGATGTTGACCCAAATGGAAGTTCTGCAGGAACACATGAAGGGAACTCGTGGAGTGTTCA
GAGTTGAGAAGGGTTCTTCCTCAAGCTATTCAAAGCCTGGGGAGAATCAAGGTTGGAACTCCAGAAAAAGTGAGGAGGGT
TTCTACGCACGCTATTTGCAGCGAGATGGAAATCAAGGTTGGAACCATCATAAGGAAGTTGAGCAAAGGAGATGCCACCA
AGCTTTTTCCGAGCAAAATGAGTATTAGAGAAGAGAGGATGAATATGAATAGAACCACACTCCCTCAAGTGAGAGCCCAA
AATCAAGGGGAGGTGTAAGTAGTCCCCACGTGAATGATTTGCTTTCTCACATTCTTGATAAAGTTGAAGGCTCGGATGAT
TTATTGAAAGGGATGAAAGCCGACTTATCATCCTTGAACAATAAAGTAAACTCGAATGCAGATGCAATCAAAATCCTTGA
AGGTCAATTGAGTTTACCTTCAATACAATTGAAATAAAATATGGTGACAGACGATGAAGATAAAGGACTGGCTGTTGTCA
CTCAGAGCGGAAAAGAAGTAAAAAGTGGTGTGATGGGTAACGAAGAAGAGCACACGCGAAATGAAGGCAAAGATATAGAG
GTATAAGAGATAACCGTTCCTCATGACATTACAAAGGAATCGCAAAGTGAGGAGGAAAGCACAAGCCATGCCTAAAAGCC
AAGAAGCCTTTACCTCAAATATCCCATCCATTTCCTCAACGCCTCAAGAAAAAGAATGAGGACGAGAAGTTCAAGAAGTT
TCTATCGGTATGCAAGACCTTATCGATTAATCTCCCTCTAGTTGAAGCATTGTTAGAAATGTTGGGTTACGCCAAATTCA
TGAAGGAGTTAGTCACCAAAAAATGGAGCTTAGATTTTAAGACGATTGAAGTCTCTCACAGTTGTAGTGCAATTTTAAAG
AAGGAGCTGATGGAAAAGAAAGATGATCCTGGAGCATTCACCATCCCGTGTACTATAGGCATGCTCAAGTTTGCAAAAGT
CTTATGCGATCTGGGAGCAAGTATTAATCTAATGCCTTATGCTATTTATAAACAACTCGGGTTGGGTGAACCACAGGCTA
CAACTATGAGACTCTTGATGGCTGAAAGATCGATCAAACACCCAGTGGGAATACTTTATGACATTTTGGTTAAGGTTGAC
CGATTTATTTTTCCGGCCGATTTTGTCATACTTGACTGTGACATAGATGCCGAGATTCCTATTATCTTGGGGAGACCATT
CTTGGCAACTAGGAGAGCGTTGGTGGATGTTGAGAGCGGGGAGCTGAAATATTAGGTTAATGAAGATGAAGTCACTTTTG
ATGTGTGCAAATCAATGAAACACCCGAGTGACATTCATGTAATCTCAACTGATGATATGATTGACGATGCAGTGGCTAGT
GGGAGCCATTTGATGTGCAGCAAAGAACCACTTGAAGTTGTGTTGGCGATCGATGAAAAGTTTGAGGTTCAAGGCCAATA
TGAAGTGGTAGCCGCGTTTTCAAACATGGGGGGATTTACAAAGACCCCAATGAAATTGGACATCGACTTAAAAAACCAAG
AGAGCCCTCCCTCCAAGCCATCAACCGAAGAACCACCAAATCTCGAGCTAAAGGTATTGCCCTCTCACTTCTGGTATGCT
TTCATAGGTGCAAATAACACCTTGCCGGTGATTATTGCAGCCGATTTACTTGATTGGCAAGTAAAATTGCTCCTTGAAGT
ACTGAGACGACACATAAAAGTCATCAGTTGGACTATTGCTGATATAGTGGGCATCCCTCCTAGCATATGCACTCACAAAA
TTCAGCTTGATAGCGATTGTAAACCGAGTGTTGAACATCAGCGAAGACTAAACCCGCCAATGCAAGAGGTGGTGATAAAG
GAAATAATAAAGTGGTTGGAAGTCAGTCCGGTACAATGTTAACCAAAAAAGGGAGGAGTCACGATTGTCCCTAATGACAA
GGGGGAGCTTGTATCTATGTGACCGGTGACAGGTTGGAGAGTTTGCATGGACTATCGGAAGCTAAATTCATGGACTGAAA
AAGATCATTTTCCCATGCCCTTTATGAATCAAATGCTTGATAGACTATCTGAGAGAGGGTGGTATTGCTTTTTGGATGGG
TATTCTGGCTATAACCAAATCTCCATTGCTCCGGAAGATCAAGAGAAAACAGCCTTTACCTGCCCTTATGGTACTTTCGC
CTTCAAACGAATGCCATTCGGATTATGCAATACCCCGGCTATGTTCCAACGTTGCATGCTATCCATCTTTATTGATATGG
TGGAAGACTCAATGGAAGTATTTATGGATGATTTCTCAGTTGTGGGTGACACATTTGTAGAATGCTTAGAGCACTTAGGA
CAAGTTCTCCAAAGATGCGTTGAGACCAATTTAGTCCTAAATTGGGAAAAGTGTCGTTTCATGGTTAAGGAAGGAATTGT
GCTTGGTCACAAAGTATCACAAAAGGGGCTGGAGGTGGATAAAGCAAAAGTTGAAGTAATCGAGAAATTACCGCCACCTA
TTTTAGTAAAGGGGGTTCGGAGTTTTTTGGGACATGCCATATTTTATATGAGGTTCATCAAAGACTTTTCAAAGATTGCA
CTTCCTCTATGCAAACTTTTGGAAAAAGAGGTGAAATTCCACTTTGATGATGCTTGTATGGTAGCTTTCAAATGCCTGAA
AGATAAACTGATTTCCACTCCTATCATCATAGGTCCTGATTGGTCAGAACCATTTGAAGTAATGTGTGATGCAAGCGGTA
GGCATTAGGCGTAGTGTTGGGACATAAACGAAATAAACTTTTTCATCCCATTTACTATGCAATAAAAACTTTAAACAGTG
TTCAACGTAACTACACAGTTACTGAACAAGAGTTGCTTGCAGTGGCTTATGCGTTTGAGAAGTTTTGCGCATACTTGCTA
GGTACAAAAGTGATTATTCACACTGATCATGCTGCATTGCGTTATCTAATGGAAAAGAAAGACGCCAAACCGAGATTGAT
AAGGTGGGTGCTTTTATTGCAATAATTCAACTTTGAGGTCAAAGATAGAAGAGGTTGTGAAAATCAGGTGGCTGATCACT
TGTCAAGATTGGAAGGCAGGGAGAATGACGAGATGGAGATTGACATAAAGGATATTTTTCCCGATGAACAGGTATTCGTG
GTAATGCTAACACAACCCCTTTGGTATGCTGATTTTGCAAATTACTTGGTGTGTGGAGTAGTGCCAGACGAACTGAACTT
CTACCAACAAATGAGGTTCATGTTCGATGTTAAGAAATACTTTTGGGATGAACCATATTTATTTAGAGAATGTGCCGACT
ATATAATTAGAAGATGTGTTGCGGAAGAAGAAGTTGTTGAGATCCTGCATGCTTGTCACACCTTGCCGATTGGAGGTCAT
CACAGTGGTGTACGAACAACAACTAAAGTTCTGCAAAGTGGGTACTACTAGCTGTCTATATACAAAAATGCTCATAAGTT
TGACAAGAAGTGCACGCAATGTCAAAAGCAAGGCGGAGTGTCCAAAAGGCATGAGTTGCCTCTGACGCCAATATTGGAAG
TGGAACTATTTGATGCATGGGGAATCGATTTTATGGGTCCATGTGTGAGCTCATTTGGCAATAAATATATCTTGGTGGCT
GTGGATTACGTTTCCAAATGGGTAGAGGCAGTAGCTCTTCTAAACAATGAAGGAAAAAGTGTTGTTCAATTCTTGAAGCG
CTACATTTTTGCAAGGTTTGGGACTCCGCGAGCCATTATTAGCGATGTGGGATCACATTTTTGTAATAAATGGTTCTTAG
CTGCATTGAGAAAATATGGGGTGAAACACAAAGTAGCAACACCGTATTATCCCCAAACAAGTGGCCAAGTTGAAGTGTCA
AACTGGGAGATTAAAAGCATCTTGGCTAAGACAGTGAATGGAAATAGGACTGATTGGTCCTAAAAGTTGGATGACGCACT
ATGGGCGTATCGTACCGCATACAAAACTTCTATTGGGATGTTTCTGCATCAACTAGTTTTTGGTAAATCTTGCCATCTAC
CCGTCGAGTTGGAACACAAAGCATTGTGGGCATTGAAAGCTTTAAATCTGGACTTGACAAAGACCTCAAGGGGGAGAGCG
GAGCAGTTAAACGAACTGGAAGAATTTAGATTCAGAGCCTACGAAAGTTCAGCCCTGTACAAGGAAAAGATGACGAAATG
GAATGATGCGAAAATTCTTAAGAGGGAGTTTAAAGTGGGAGACTGGGTGTTACTATACAATTCCTGACTTAGACTCTTTA
TAGGAAAGCTCAAGTCCAAATGATCAGGACCATTTAGAGTGACAAGAGTATTCACCAATGGTGCCATAGAAGTCGAGGGT
CAAGAAGGACCTACATTTAAGGTGGATGGGCAACGCTTAAAATTATACTTTGGAGAATGCTAGGAGATTTCTCTTATTGA
GGTGGTGTACCTGGAAGATGCTTGAGAGAATTTCCACATCGTGCCACAACGTTAAATAATGCGCTTCTTGGGAGGTAACC
CAAGTGTTAGTGTTTTAAATAACGTATGTTGATTTTGCAGGAGTAGGGATCATGAGCGAGACAAAAGTCTTCTTGGCGAG
TCGCCAAACTATTTAGGCGAGCACGGCGTGGCTCGCCTTATGAGACTGAGACTCTGGAACATTCGACGGGATACGTCCAC
CAGTTGGCGTATCGCCAATGTGTTTAGGCGACCCGCTTTTCCTCGCCCTTTCTAATCAAAGCAGACAACGTTCCTCAAGG
ATCGACCGGCGATGCTTCAAGTTCATTATGCGGATCTCTGAGGTGTTTGGCGATCCACTACATCTTTGCCAATCTTCCTT
CTTTGGGAGTGCGACTTACTGGAACTAAGGGCGATTTGAAGAACATTCGGCGCATCGCCGAAGCACTCAGCGACCATTTC
ACCCCATCGCCATCTGGGCATTTAGTGAAGATTTCTTGTTACCCTGCTTTACTTATTGACACGCTAAATTGCTTTCATTC
TCCATACTTTTTACTATTGATATTTCATGTTAAATATCGGTAATTGTTTGCTACTTACCCACATTGAGGCCAATGTTAAC
TATTTTTATTAGGGGTGTGGAGCCCACACATTAACCTCAGCGAACCTCCTTCTTGTTTAAAAGCCCCGCACTTGTGTTGA
AATAGGCTTTTATTTTGCAAATTTGAGTATCGGTTTTGATCAATACCGATAACTTAAATAGTGCTCATACTTGAACAAAC
ATGAATGTGCCGCTACAGTGAGGCTAAATGAAGTTGCATAAACAATATGTGAACTCTTTGCATCTCGTTGTGACTAGCCA
ATTATCGAATCAAGTCTCTTGTGATGATGGTTGCACACTAGCGAAAGTGTGGAGTCTTGTTTGACTTTGGTGTCGATGCC
TTGTGTGATGAGCTTACTGTGAAACATGCATGATAACACCTTAAATTTTCCCCGTTGGTCCGGTCGACTAAGTAAAGCTA
TCTCTTGATATGATCTTAGGCAACTTCGAAGAGTGTGAGCCAATTTGACATATACCTCTTTTGTGGCCTACCTTGTGAGT
GTGTGAACCTCTTTTGAACACCCCTTGAGCCTTACCTTTCTTTGGAAGAAACTTGATGAAAACATGACCTTTCTTAAAAT
CCATTACCCATAATCCTCGTGATTTGTCGTTGATTGAATAGCCAACTCAGGCCAGAAGCCTAAGTTGGGGGTGTGGTGAA
AAGGGATGGCAAGTCAAGAAGTGCAAGAAAATTCTCCTTTAACCCATGGTTTTGAGAAAAATGGAACCCCTCCAAAAAAA
AATAGGTTGTGGAATAAAGTGCAAAATAAATGGGGTTCCCGAACAATCCATGGAAAGTGAATAATGGGATGACTTATGAG
CACTAAAGAAAATGATGAAAGAAGAGGAAAGGAAGTGTTGTGAGCACCACATTTCATGAGGATGAAAGTCACTGAGCCTA
AATGACGATACCGTTGCACACACCCACACTACAAGCCTTGAAAAGACCTTTTTGATCTTGAGTGAGCTGAAACAATTGTC
TATTGGAAAATACATGCAAACCTATGGGTGAAAGCATGCCTTGTGTTCTTCTTTGTGAGTGTGAGCATTGCATTTGATTT
CGGAACTATAAATTGTTGAACCATTGTGTGTGAATATGGAACATTCTTTTGTGTAAGGGCATTTGATTTCCTTTGTTGAG
CTTGAACTTGCATTTGAAGCAAGTATAGTGAGCTTGAGATTCTTCGATAATGGTGTGTCACAACTTGAAACTTTGAGTGC
ACATTTGATCTTCGCATGAGTCTTGTGTGTACATTCATGATTGAGCCTTGTGTAGAACTGTTCGAGACATACTTTTTGAA
CTGCCAAACTTGAGTTTTACTTGAGGACAAACAAAAGTTTAAGTTGGGGTGTTGATGAGTCCACAATTTGGACTCATTTA
GGGCTTCATTTTAAATAAAATTAGTGTCCTCAAATGCACATTTTGTCTCGATAACTGATGTAAATACTTGAATTTCATAC
ANNNNNNNNNNNNNNNNNNNNNNNNNNNNNNNNNNNNNNNNNNNNNNNNNNNNNNNNNNNNNNNNNNNNNNNNNNNNNNN
NNNNNNNNNNNNNNNNNNNNNNNNNNNNNNNNNNNNNNNNNNNNNNNNNNNNNNNNNNNNNNNNNNNNNNNNNNNNNNNN
NNNNNNNNNNNNNNNNNNNNNNNNNNNNNNNNNNNNNNNNNNNNNNNNNNNNNNNNNNNNNNNNNNNNNNNNNNNNNNNN
NNNNNNNNNNNNNNNNNNNNNNNNNNNNNNNNNNNNNNNNNNNNNNNNNNNNNNNNNNNNNNNNNNNNNNNNNNNNNNNN
NNNNNNNNNNNNNNNNNNNNNNNNNNNNNNNNNNNNNNNNNNNNNNNNNCACACACTGATGATGGAAATAATAGACAAAA
GGCGATTCACAGAGGTGTTCAGCGAGCCTAATTTGGATCGCCTAAAGTTATAGTAGCCGAACCAAGGAATAGTGAACACT
AAAGGCGAGATACAGAACGATTGGAGTGTCGCCGACCTATCGGCGACATCCGACTAACCTCGCTGAATGGCCGATAGCAG
TCATACATTAGACTTATTTAAATTGATTTTTGGAAAGGAGAGAGGGTATTCAGAAAGGAGCGAACAAAAACAAATTAGAG
AGAGGATACCACAAAAGGCTCTAGAGAGGGATTTTTATCGAAATATTCTTAGAGATCTTGTAATCAAGAAGATTTTTAGC
TGATTTATTCATAAACATTCTCAGTTTTCTGTATTCACTTATGGGAAGAAGAATGGATGTTAATTTTTCTACTTTTGATA
TGAGTTGCTAAAACCCTTCTATTGGGGTTTTGACTATGAAGCCAATTGTTGTAGTTTTGCTAAGTGTGTATTGTTGAAAT
GCTAATAGGGAGGTTAACTTGAAGTGAGTCTAAATTGTTACTATATTTTGAAGTTGTTTTGCATATTTAGTGTAATTGAT
TTCACGTTGTGAGCTTGCTCGAGAGAGAAGCATAGAACCAAGGTAGAAATCTTAGCATCCTTAATCATGGGTTACCTGGA
TTTCAGCTCGAGAGAGTGAAATCTGAAATCTTTCCTTTGTATCTAGCTTGAGAGAGTGGATTTGATGAGGACAACAGGCT
GGGCAACTTACGATCAGTAATGAAGTTCGAGAAAATTCGTCATAGAAAAGGTAATTGTTCGAGAGAAAGTTATCTTATAT
ATGGCCCGACCTGGTCACCCACAACAAACATACTGTTTGTATCTACATTCACTCTCTAAAGTAAAATTCGACAATTGGCT
GGTCAATTCCCCAAGTTCCACTCTATTAATTGTTTAATTCGTGTTTATTCGTGCAGTTGGATTGAAATTTGCCAAACATA
ATCATAACATTGAAGAGATTGTGTCAAAGTTTCATTTTCGAATTTAAAGGTAAAACTACCCCTTTGGGATTTGACCCCAA
CACTTGGTTGGGTTATATTACTATTAAACGATCACTGATATTTAGTATTGGATGAAGTATCTTTGATAGCGTTTATCACG
CACCACATTTATGAAGGAGACGCTACAAGATGATAAGGAAACTCCACTTCTTTCATTACTCTAAAGTCGTGTGATAGAGT
TTAACTGTATGAGGTCTCTCTCCTAATCCTTATAGGATTTTCTAACAGATATGGCCACTCGAAGAGCTTATGCTAGAAGA
AATGTGAGGGAGAATATGGAACAAGAAAATCCTCCCCAAGATCCTCAAGTTTCGGTCGATCCTTTGGCCGAAGAAGTGAC
TGATGCGGAGTTAGGGCTGCTTTCAAGTGTTGGCTAATTTCACTTATCAGGACACTTCTTCCAATTCTAAGTGCCAACTA
TCGTTAGTCAGTAATATAACCTAACTAAATGAGTTGGGGTCGAATCCCATAGGGAGTGGTACATGTTTGAGAATCAATCG
AAAAGCATGAATATGTTCAAGTCAACCATAGGAATAGACATTTACGAATAAAAACATAATTCAAGTTAAGGGTGACACAA
ATGTCAATTAATAGGGTTTTTTTTAATTGTAATTATCAACTACACAACATCAAATAACACGAATTAACAAGTAATGAGAC
GGGTTCTTGGGATGTGATTGGATTATAGGCTAAGGTAGACAAATGGGTGATTGCAACTAATAGTATATAGCTGTAAATCA
GTGACTAAGCTAGACTTTAGTGGGGATAAACTTTCTCTCGAACAATTTACCCCGAATCAAGTTGGTTTCTCTCAAACACC
AACAAGCAACAATTAAGGACAACCTAGGCTTTAGTCCATTCACTCTCTTGTGCTGAATGTGTGGAAAAGGGTTTAGGATT
CACTCTCTCGAGCTGAACCCATGACAACCCATACCCATAGACCATCAAATCTGTAACCTTGGTTTTAAAACCTCTATCTT
GAGCAATCCAAAAACACTAAGGTAGAATTGCATTTGCAACTACAACCCTTTAAAATAAACCACAATTACTGATTGAAATC
ACTTTTAAACATCATTTAAACTATCAATTAGCAATACCCATAAATTAAATTAACCCATAATCATATAATCACTCCCCAAG
AATTGGGGTTTTAGCTAGACATCATAAAAAGATAGAATCGTTACCAAATTGTATTTCCATCAACTGGGTAAGATTAATTT
AGTCTTTAGAAAGATCCAAATTGAAGAATCTCAAAGACCCACTTTCAATTTCTCGAAAATGGAAAACTTTAGTTCTTCAA
AGCTAAGGAAAAGTTTTTGTCTCCAAACTTACAGTTCTTTATCATGAAAAACTGACTGTATATTCTAAAAACTCCTTCTA
AAATAATAATTCAAAAATGTATTTATTGTCGCCAAAAATATGCTGCAAAGGGCCATTCGGTGCAGTAAGTCAGGATCGCC
GATCAACTCGGCGATCCGCCCTTTGGTCAGTTCCATCACCTTTTTTCTTTGGCCTTTAGCATCCTCAAGTTCTGTAACTT
TGGGTGATCAAACACTGCATTGCGGAACCATTCGGCGACACGCTGACTGCTCCTTTCTCTTACCAACTTGATTTTCTCCT
TCAGGGCTTGGAACACTGGAACTTTAGGGGAGACGATGGCCACTCGGCCACTCGCCCAATGGATTAGGCGATCAACATGC
TTTCTTTTCTTTGTTCTTTCAGCTGCCTATTCCTTTTTGCTCATTAGTGTCCATGCTTTGTTCCTCAATCCAAATACCTA
GAAATCAAGGATTTTACATCAGTAATTGGCACAAAATAAGCATTTGAGGACACTAAATCTATCCTAATAAATCCCTAAAT
GAGTCCAAATTGTGGACTCATCAACACCCCCAAATTAAACTTTTGCTTGTCCTCAAGTAAAAGTCAAGTTCATTAGTTCA
AAAAGGATGCCTCAAATAGTGCTACACAAGACTCAATTAGGAATGCGCACTAAAAGACTCAACTTACACATGCAACGATC
AATTCTGCACTTAAAGATTCAATTCGTGACTCACTATTACCAAAGATTCTCAAGTTTTCAATACTTGCTTCAAATGCAAG
TTCAAACTCACAAAGGTACTCTAATGCCCTCACACAAAGACTGATTCCATATTCACACACATGGTTCAACAATTTAAAGT
TTCGAAATCAAATGCAACACTCACACTAAAAAAGATGAACACAATGCATGATTTCACCCATAGGTTTGCCCTTATTTTCC
AACCAACAATTGTTTCAGCTCACTCAAGATCAAAAAGGTCTTTTCAAGGCTTGTAACGGGGTTGGGTGCAAAGGTATGGT
CATTTAGGCTCAATGGATGTAAACCTCATGAAATGTGGTATGAACAACACTTTCTTTACTTTTCTTCATCATTCTCATTC
ATGCTCAAAAGTCACCCCATTATTCATCTTCCATGGACTGTTGGACACCCCATTTTCTTTGCACTTTCACAACTTTATTC
CATGACTTTTTCATTCTTTTCTTCTTTTTTTTTTGTATGGAGGGGTTCCATATTTCTCAAAATCATGGATCAAGGGGACT
TCTTTGCATTTCTTGATTTACTTTCTCTTTTCACCATACCCCCAACTTAAGCTTTTGGCCTAAGTTGGCTATTCAAACAA
ACCACAAATCATGAGGATTATGGGTAATGGATAAAGAAAGGTCACAATTTCATCAAGTTTCTTCCAAGAGAAGGGGTAAG
GCTTAAAGGGTGTTCAAGCGAAGTTCACACACTCACAAGGTAGTCAACAAAAATAGGTATAATATCAAATTGTTTCACAC
TCTTCAAAGTTGCCTAAGATCATCTCAAGAGCTTGCATCACTTAGTCAACCAGACCAACGGGAAAAATTCTAGGTATAAT
CACACATGGTTCATGGTAAGCTCATCACACAAGGCATTGACACAATGTCAAACAAGACTCCACACTTTCGCTAGTGTGCA
ATGCTAATCACAAGAGACTCAATTTGATAATTGGCTAGTCACAACGAGATGCAAGAAGTTCACATACTGTCTATGCAACT
TCATTTGGCCTCATCGTAACTGCACATTCATTTTTGTTTGATTATTAGCACTATTCAAGTCATCAGTATTGATCAGACCG
ATACTCAAATTTGCAACAGAACAACCACATTCAAACACAAACAAGAGGTGACACAATTTTTTTTGAAAGGGTCCAAAAAT
CATTTACAATTAAAAACAAAGAGCCACAAGCTCAATCATCCACAAAATGCAGTATCAACACAATTTATAGCTCAAAAACC
CAAATATATAGACAAAACAATAGTCACAAAAGGTGGACCTCATCCCACTACAAACAAAAGCTATTTGTCCTCAAATGCAA
GTAATAAAATATCCAAAAGTCAAATAAAGATAAGCCAGAGAGGGAGGTAAAATGGGATCCCGTCTAAACAGTCGCTCCAT
CTACCGGGGCATCAGTGCCTGGTGTGGTACTCTGATCCTGGGCATCATTACTCGGAGTCACATCATCAGTAATATCAGCT
CCACTAGGGTCAGCCAAAGGCGTATTTGCCAAAGAGGTCTGCGCAACTACATCGATCATGGCCTCTTCAATCTCTGTACG
ACCCTCATAAGAAACCTTCTTAACAACCCCAAGAATCTCCTCATCTGTCTCCGCCTCAAACTCCAGATCAACTGCCTCCT
CAACTCTAACATCATTTTCATTGGTAGCTTGAGGCATATTTGGCACATCTGGGATCTCCACCATCCCAAAAATCATGGAC
ATGCCAGTGGACTTTAGGTGATCCACTTCTCTCCTTAGTGTAGCAATGGCGGCCTTTAGAGCCATCACCTTATCGGTGGC
CCCTTTGCCACACTCACACACCGCTATCCTAGCCGTAAGGGCATCAATGGTAGTGCTCAAAGGTGTCATAGCATCAACAA
GGGCTGTCTGAATCATGCTCGGAATGGAGGCCTCAAGCCTGGCAACACGACGATCGGCAGAATGGGCTAGCTGCCCCATC
TGGAATAGTGCAGCCTGAGTGAGCGGGGGCCGGGAAATAGTAGCCGCTGATCTGGTAGGTAATGTAGAATCAGAGGAACC
TGGAGTATCAGAAGGAACAACACTAGAAGTACCTGAAGGCCCAGGGGTCGGAGTAGGCAAAGGTGCCTCTGCAGGTAGTG
TGTCTGTGTCAATAACTGGGGAAGAGTCCACTGGGGCTGCCTTTTTCTTTTCCACCTCATCTTTTAAATACTCCGCCTCG
ATTCTCTGGATATCAGTAGAAGATGTGGGAATCACTTCCCCATCCTTCATTGCATCTCTAGAAATTTGAGCTTGTCTGCA
CAGCTCGGTGATCAACACCGGGAAGGGAGGAAAGTCTGGTGCTGCTTGGCCTGCATGAGCATCTCCGATGCTTTGGTGTG
GCGGAGAATTGACTCATTTTGGGAGGGCATGATCGTGCTGCTGATGAAGCCAAACCAATACCTAGCTACCACATTGAGGT
CCTTCTTTTCAATAGTGTCCCCAACCTAAAGCCACTTAGGAGTGCCATGTGATATCAACAGAGACAACCACTTCTTCATG
TTCTCTAGCATCTTTGTCCTGATCTTGTATTGACAGTCATACTCAAGTCTCGTAGTGCATTCTAGGATGACATTGATGGC
AGTAAAATCACACTGCACCTTCTTCCCCCTGACAACCACGTAGTTAACCGACTTGAATTTAGCTGCTGGCTTCTTCCCTT
GTGGTATCAAGGCACTGTAAGTGCTATAGAACTCTCTGACCCAGCTTGGAATGTACGGACCATGGGGCTTGGTGAAGATC
TGGAATTTGTGGGACCTCAGGCAGCTCATAATCTCTGGGTATCTATCAATGACCCTATCAGTAGACAAACGCTTCTCCTC
GCTAATTGTCCTCAGTCCCTCAGTCCCTCAGTCTTCAGTGTATTCATAGACTTGGGAGGAGGGCCAAGTGATGGTGGTGC
TAGGACAACGACATGTGCTGAAGTGTGAGGAGGAGTAGTGGTAGCCTGAGGAGTCCTGATCCTAGACGGATCGTTCATCC
TTCTGGATCGCAGCTCAGCCCTCGGTGCTGCTAATAATTCATGATCCTCAGGCTCTGAAGCTGCAGCCTAATTCTCCTGA
TGCTGACTCTCATTCTTAGAAGTAGTGAGGTGAGTCGCGTAGATACCGTCACTGTCGGAGATGGACTCCGGTGACGCAGG
TGCCTTCCCTTTACCCTTTCCTTTCCCACCAGTTGTGGGAAGTTTGGTGGCCCTGACCCTAGATGCAACAGCATCCTCAA
TGATTTTTATCCCTTTGGCTTTCTTGCGGGGTTGCATGTCTCTACCGGTAACTTTAGGTCTAGCCATATCTGCAAACACA
TTGTAGAAAGTTAGAAACAGTTCAAGCAAATATGCAGAAAAACAATTGTAGACAAACTCGCCGAACTAGTCGGCGAGTCA
CCGAATCACTTTGGTAGGCCTGATAGGGCTCGCCGAAAGGATTGGTTCAAAAATCACAGAAAATTTGGCATGTCGGCGAT
AGGAAATGCCTTTGGATGAATTGCCGACAGCTTTCGGCGAGCAAGGATTGGCCCATCTAAAGTTACAGTGCTAAAAGGGT
AGGGGCGCAGACAAAAGGTGATTAAGATGGACTTTCGGCGAGTCGCCGAGTGCATTCGAAGACCTCAGGCTTCTTGCCAA
AAGTTACAGAACTAAACTTTACATTTACTACAAAATTAAAGGCAATATGGGGAACTTCGATGAACTGCCGAGTGGTTCGA
CGAGCTTGACCCAGCTCGCCAAACGACCCAACGTGCCTACTTTCAACCCAGCTCCTCAAATTCAACTCTACAATTCCCAA
AAAAAAAATCAAAACATGAACTCGTAAAATTAAATGAAGACCCATTGCACCCATGCCCCCGGGATACTCAGACTTCTCTC
GGTTTGGCCAAATTTGGCCATTTGACTACTTTTTCCCTTAAGAATGACGTCAACCGCTCCATCATTGAGAAAATTACGTC
AGTTGGCACAAATGTGGGTTACTTAGACTTCACCCAACTAGACCCAACAATATGCAAGCACAACCCCATAATTTAAATCA
ATTTTAAGGCACAAAATTTCACAAAATCAACATTATAGGCATTATAGGCACAATATTCAAATTAACAAAGGCACACATAA
ACACAATTATGATCAGAGAGGCCCAAAACACATCACTAAGACAAAATCAATTGCAAATGAGTACAAAATTGCTAAATTAA
GATTCGAGGTTCGGAAAACCAACCTTAAATGCCGATTAAACAAGTTGAAACGCTAGGCAGAAAAGAAATCCAACTCCGAA
CAGAAATCCAACGACTGAAATGCAAGAAATAGAGTACTAAAGTGCGGGTGTGATTTTGGGAAGTTTAAAAGTGAGGGAAA
GTGAAAGAGTTTGAAAGTTTAAACCTTTAGCCTTTAAAAACTGTTCAGTTCTCACCATTTGGTGACATTAGTTTTGCTCG
CTGACCCACTCGATGAAAAGCCGAGTTGGCACTTACCTCACCGAGTTTTACAGAACCTCCAGTTAATGTGGGGGTCCAAA
TGGCAGACTAGGTCGTGATAGATGACTTGGTCGATGATTCACCAAGTTGTTCCTGGGCTTGCCGAGTTTTACAGACTCCA
ATTTCAAATTGTCTTGAGTCCAACAGCGGTCTAAGTCAGGGCCGCTGACCTCTTCGGCGATGCACCAACTGGACTTTTAG
CTCGCCAACCTGCACTTTTCAAACACCTTCGACACTTTGACCTACATAATCACAAACCATTATTTCGAACTTAAAAAGAA
ATCAAATAAAACTTGGGTTGCCTCCCAAGCAGCACCTTATTTAACGTCGCGGTACGACACAAGTCCACGCTCAGACCTCA
TTCTTGGGGTTGGCCATAGTGTCACTAGGAAACCCCCCTTGCTGTCTCGGATTTAGATGAGATGAGATATGAACCATTTG
GGTCTCCAACTGGTTGATCGATACTGAATGAGAGGTAACCGTCTAGCTAAGGGTCGACACATCTTCTTTCATTTCTTTCA
AAATCTTGTCCAACCCCATAACTTTGTTGAGGATACGAGAAAGCATATTATCTGACCGGCCACCTTCCGAACCCTTTGGC
TTTTGGTGCTCATGTGGAGGCACATACCTATCCTTCTCCCCATCCTTCCAATTGGGATTTCGATCCCTCCATTCTTGATT
ACGATCCTTCCAACCTTTATCCCTGTTCCAACCATGGTTACCACCCTGCCTTGGGTAGTTTGAACGGTAACCACCGCCTT
GGTTGGCTAGGAAATTCACCTCTGCATTAGACAATGCTTCGAACTTGGATTCTTCGGGATTCACACACCCAACACCCATG
ACATTGACAATTCGAACACCATCTCCGATGACATTTTTAGATAGAATGTCAAGTTGGGTCATGATCTTGGCCATGTTTTG
GTCCCTCTTATGGTCTTTTTCCATCTGCTCCTTGGTCAATTTAAAAGTGAGCTGGGAGACCTGATCTTCACAGGTGAACC
AAGCCTGGTTGATTGTGGTCATGCAATCCAAGAGTTGAGCCGCTATCACATAAGGTTGCTGTATCAAACCTCCAGGAGAA
AGTTGGTCAAAAACACCATTGTTTACCGAGTCAAGGCTCCGGTAAAAATACTGTAGCAACACATTGTCAGGCAAGCCATG
AGTTAGGCATTGGAGCACCAACTTCCTGAATCGTAGCCAAGTTTCATGAATTGGCTTGTCCTACAGACGCTTGAAGCTCT
GAATGCTGTACCCAAGAGTCATCATCTTCGAAGGAGGGAAAGATCGCACTTGAAATGCGGTGACCAGCTCCTCCCACGAA
GTGATCGATTCACATGGCAATTCAGCCAGCCACTTACATGCCTCTCCCATCAGAGAGAACGAAAACAACCTCAATCGGAC
CGACTCTTCGGATATGTTCTTGAAGGAGAACGGTCCGCAAACATCCACGAAGTTTCTAATATGCTCATGGGGATCCTCAT
GAGCCAAACCACCGAACAACCCCCTCAATTGCAAGAGCTGCAACATAGTAGTTGTGATATGGAACACCGCATTCCCTTCA
GCCAGAGGTAAGCAAATGGCACCAATTCCACCCATAAGATGGGAGTCATTAGCATTAGGCTCGTTGACATCGTTGAGGTT
TCCGATGTCATCTTGGTGTCCTACTTGGCTACCATTGCTTTCGTTAACACTCATACTTCATGTTTCAAAACACAAACAAG
CAAAACAAAACTAAAATTAAGTAAGTTCAACCATGACTAACAAGAACAAAATTCAACTTAACTAAAGATTCTCAACCAAC
ACCACTCCCTTGCAGCGGCGCCATTTTAATTTCACGTATTAGGACACTTCATCCAATTCTAAGTGTCAACGATCGTTAGT
CAGTAATATAACCTAACTAAATGAGTTGGGGTCGAATCCCACAGGGAGTGGTACATGTTTGAGAATCAATCAAAAATCAT
GAATATGTACAAGTCAACCAGAGGAATAAACATTTACGAATAGAAACATAATTCAAGTTAAGGCTGACACAAATGTCAAT
TAACAGGGGGGTTTTGATTGTAATATCAACTACACATCAGCAAATAACACGAATTAACAAGTAATGAGACGGGCTCTTGG
GATGCGATTGGATTATTGGCTAAGGTGGACAAATGGGTGATTGCAACTAATAATAAATAGTTGTAAATCAGTGACTAAGC
TAGACTTTAGTGGGGATAAACTTTCTCTCAAACAATTTACCCCGAATCAAGTTGGTTTCTCTCGAACATCAACAAGCAAC
AATTAAGGACAACCTACACTTTAGTCCATTCACTCTCTCGAGCTGAATGTGTGAAAAAGGGTTTAGGATTCACTCTCTCG
AGCTGAACCCATGACAACCCAATACCAACAGACCATCAAATCAGTTACCTTGGTTTTGAAACCTCTCTTTCTCGCAAGCC
AAAATCACTAAGGTAGAATTGCATTTTCAACTACAACCCTTTAAATTAAACCACAATTACTTATTGAAATCACTTTTAAA
CAACATTTAAACTATCAATTAGCAATACCCATAAACTAAATTAACCCATAATAACACAATCACACCCCAAGAATTGGGGT
TTTATCTAGACATCATAAAAAGATAGAAATCGTTATCAAATTGTGTTTCCATTAACTGGTTAAGATTAATTTCTTCTTTA
CAGAGGTCCAAATTGAAGAATCTCAAAGACCCACTTCCAGTTTCTCAAAAATGGAAAACTTCAATTCTTCAAAGCTAAGG
AAAAGTTTTTGTCTCCAAACTCAGAGTTCTATATCTTGAAAAACTGATTGTATATTATAAAAACTCCTTCTAAAATAAAA
ATTCAAAAATGTATTTACAGTCACCAAAAATATGCTGCGAAGGGCCATTCGATGCAGTAATTCGGTAGCACCGATCAACT
CGACGATCCTCCCTTTGGTCAGTTCCATCGCCTTTTTGCTTTGGCCTTCAACATCCTCAAGTTCTGTAACTTTGGGCAAT
CAAACATTGCATCGCGAAACCGTTCGGTGACACGCCGACTACTCCTTTCTCTCTCTGACTTGATTTTCTCCTTCAGGGCT
TGGCACACTGGAACTTTAGGCTAGACGATGGCCACTCGATGACTCGCCCAATGGATTAGGCGATCAACATGACTTCTTTT
CTTTGTTCTTTCAATTGCCTTGTTCCTTTTTGCTCGTTAGTGTCCATGCTTTGTTCCTCAATCCAAATACCTCAAAATAA
AGTATTTTACATCAGTTATTGGCACAAAATAAGCATTTGAGGACACTAAATATATCCAAATAAATCCCTATATGAGTCCA
AATCGTGGACTCATCATTGGCTAAAGCCGTGACAACCCAAGACAATAAGGAGGTTACGGTTCCCGTGAACCCAAATATGG
GCACGATGGTATCTAGAGTGTGGGCCTTAACTAGGATGAATCCTCCAGAGTTTCATGGTTCTATGGTTAAGAAAGATCCT
CAAAAGTTTATTGATGAGGTCCACAAGGTGTTGATAATCATGGGAGTAACGCTAGTAGAAAGGGTGGAGTTGGATGCTTA
TCAACTAAAGGGTGTGGCTCAAATTTAGTATAACCAATGGAAGGAAAGGAGATCAAAAGATGCGGGTCCTCTTGATTAGG
TGAAGTTTAAGGTCTCTTTCCTTGATAGGTTCTTTCCCCTTGAGATGAGGGAAGCCAAGGTGCTTGAGTTTATTAGCCTT
CGACAAGGGAGTATGAGTGTGAGAGAATATGCTCTAAAGTTCACACAATTTTCTAAGTATGCTCTATCAATGATTTCCGA
TACAAGGGCAAGGATGCGTAAGTTCATTTCGGGTGTGTCCGAAATAGTGGTTAAAGAGTGTCGTACTGCCATGATCATTA
ATGACATGGTCATCTCTCGTCTCATGGTTAATGCTAAACAGATTGAAGAGGATAAACTTAAGGAAATGTCTAGAGAGGTA
AAAAAGTCTAAGACCGGTGATGGTAATTTCTCTCATGCAAGGTCCGATGGATAAGGTCGTCTTAGATTTTGACAAAAGTT
TTTGGGTCATGGTTCCTCCAATGCTCCTCCTAAGTTCAACAAAGATAGGGTGTCTAACCCTAAGCCTCAAGGAGGTAATG
GTAGTTGATCTTCATTTCCCATTTCTACTTGTACTAGGTATGGAAGAAAGCACGAGGGTAAGTGCCTAGCCGGCATGGAT
GGTTGCTTTGGTTGTCGTAAAAGTGGTCACAAAATGAGGGATTGCTCGGCGGCTAAAGAAAGAGAGGGTAATCAAGATCC
TCCTAGTGGTTCAGGTCCCAATGCTCCTAAGCAAAACCAATCTTATGCACTTTAGAATCGTGGTGACCAAGAGGGTTCTC
TCGATGTGGTTGCCGGTATGTTGAAAGTTTTCCAACTTGATGGTTATACTTTACTTAATCCCGGTGCTACCTTGTCTTTT
GTGATGTCATATATGGCTATGAGATTTGATATGCTCCCTAATGTGTTGTTAGATCCTTTTTCTGTCTCTTCTCCTATTGG
TGATTTTATTGTGGATAAGAGGGTCTATTGAAGGTGTTCCGTTTACTTGTCCCATAGAGTTACTCTTATTGACTTGGTAG
AGCTTGATATGCTAGACTTTGATGTTATTCTTGGTATGGATTGTCGGCACTTGTGTTATGCTTCTATTGATTGTAGAACT
CGTGTAGTAAGATTTCAGTTTTCGAAAGAGCCTGTCCTAGAGTGGAAAGGAGAAATTCTATGCCGAAAGGTCAGTTTATA
TCTTATCTTAAGGCTAGAAAGATGAGAGGATGTAGATTCCGAAACCNNNNNNNNNNNNNNNNNNNNNNNNNNNNNNNNNN
NNNNNNNNNNNNNNNNNNNNNNNNNNNNNNNNNNNNNNNNNNNNNNNNNNNNNNNNNNNNNNNNNNNNNNNNNNNNNNNN
NNNNNNNNNNNNNNNNNNNNNNNNNNNNNNNNNNNNNNNNNNNNNNNNNNNNNNNNNNNNNNNNNNNNNNNNNNNNNNNN
NNNNNNNNNNNNNNNNNNNNNNNNNNNNNNNNNNNNNNNNNNNNNNNNNNNNNNNNNNNNNNNNNNNNNNNNNNNNNNNN
NNNNNNNNNNNNNNNNNNNNNNNNNNNNNNNNNNNNNNNNNNNNNNNNNNNNNNNNNNNNNNNNNNNNNNNNNNNNNNNN
NNNNNNNNNNNNNNNNNNNNNNNNNNNNNNNNNNNNNNNNNNNNNNNNNNNNNNNNNNNNNNNNNNNNNNNNNNNNNNNN
NNNNNNNNNNNNNNNNNNNNNNNNNNNNNNNNNNNNNNNNNNNNNNNNNNNNNNNNNNNNNNNNNNNNNNNNNNNNNNNN
NNNNNNNNNNNNNNNNNNNNNNNNNNNNNNNNNNNNATCGATCATTTGAGGATCGTGTTGCAAATTCTTAAGGACCAACA
ACTCTTTGCTAAGTTTAGCAAATGTGAATTTTGGTTAAGCTCAGTAGCTTGCCTTTGCCATATTGTTTCGAGTAGGGGTA
TTGAGGTAGACCCGAAAAAGATTGAGGTGGTCAAGAGTTGGCCTAGACCTCTAACTCCTTCAGATATTAGAAGTTTCTTG
GGTTTAGTCGGTTACTATAGAAGGTTTTTTGATGGATTCTCTTCAATTGACTCTCCTTTGAAGGCTCTGACTCAAAAGAA
GGCCAAGTTCATATGGTTTTTTGATGGTTCAAAGAAGGCCTCTTACTTCGGCTCCGGTGTTGACTTTATTGAAAGGGACC
GATGGCTTTGTTGTTTATTGTGATGCCTCAAGAATTGGGTTAGGATGCGTGTTTATGCAAAATAGGAAAGTTATTGCGTA
TGCCTCAAGGAAACTTAAGATTCATGAGAATAATTATCCTACCCATGACCTTGAAGTAGCGGCGGTTGGTTTTGCCTCTA
TTATTTGGAGGCACTATTTGTATGGTGTGCATGTAGATGTGTTTATCGACCACATGAGTTTGCAATATGTGTTTAATCAT
AAAGATCTAAATCTTTGCCAAAGAAGGTGACTTGAGTTATTGAAAGATTATGATATGAGTGTTCTCTATTACCTAGAAAG
GCGAATGTGGCGGAGGATGCTCTTTGTCAGTTATCTATGGGTAGTGTTGCTCATATATAAGAAGAAAAGAAAGAGTTGGT
TCGAGACGTTCATAGATTGCCCGATTAGGTGTTCAATTAGTGGACTCCACCAAGGGTTGTGTTATGGTTCACAATGGTTC
CAAATCCTCTTTTGTGGTGGATGTGAAAGCCTAGCAAGGTCTTGATCCAATTTTTGTAGAGTTGAAAGAAGTGATGCTTA
AGAAATCCATTGAGGATTTCTCCCAAGGGGGAGATGGTGTGCTTATATATCAAGGTCGTTTATGTTTTCCAAATATGGAT
GACTTGAGGGAACAAATCTTGTCAAACGCCGATAGTTTGCGGTATTCAATTAACCCGAGAGCCACCAAGATGTACCGTGA
TTTGTGGGAGGTTTATTGGTGGAATGAGATGAAGAAGGATATTGCGAGATTTGTGGGTAAGTGTCCTCATTGCCAACAAG
TGAAAGTTGAGCATAAGAAACCAGGAAGTTTGTCCCAAGATATTAGCATTCCTACTTGGAAGTGAGAAGACTTGAATATT
GACCTTATAGTTTATTTGATCACACCTGGCAACAACATGATTGGATTTGGGTTATAGTATATCGGACGACGAAATTGGCT
CATTTCCTTTCAGTCAAGGTTTCCTATTCGGCGGAGGACTATGGCAAGTTGTACTTAAGAGAAATGGTAGAGTTGCATGA
AGTCCCTTTGTCCATTATTTATTATCGTGGTACCTAATTAACTTCTCAATTTTGGAAGTCTTTCCAAAAGGGTCTTGGTA
CTTGTGTTAAGCTTAGTATGACCTTGTATTCCTAAACCGTGGGCAAGTGGAGTGTACAATCCAAACATTGGAAGACATGT
TAAGAGCTTGTGTGATTGATTTTAAGGGTAATTGGGATGACCATTTTCCATTGATTGAGTTTGCTTATAACTAAGGGTGG
CAACGGAACCGGGAGGTCCCGGTACCGGTTCCGGTCCATTCCGGTCCGTTACCGATTCCGTCTCGGTTCTGGAAAGTACC
GGTTAGATCCGGACTTGTTCCGGTCCGGGAGGGGTAACGGGACGGAAAGCGGGATTTACCGGTCCGTCCCGGTCCGGTTA
GTCCCGGTTCCGTCCCGGTTCGGTCCGGTTCGAAACTTTTTTTTTTTTTTTTAAAATCTGAAAATTTGAAATTATAGCCG
TTGAGAGCCGTTGGGCAACGGGTTTTGGGCCCCACCAACGGCTCTTTCACCCCATAACCCCCCATTTACACCTCCCTACC
CCCCAAACTTTTTTTAATACCCCAAACTTCTTAAAACTACATTTTCAACCTTTTTTTTAACTATAAATACCCCTAATCTT
TCATTCTTTTCACTCACAAAAATATCTTCTAATCTCTCTACTCTCTACTCTCTAAATTCTCTTATTCTCGACTTCTCGTT
AAAATTACGAATTTGGTCTTTGGAAATTGGAGCTTCAAAATTCAACTTTCAATTTTCGCCTTCCGGTCATACAACGTCTA
CTTTTTTTAAGTAGACGTTTGGTACATTCGTTCCAACTCACTTTTCATTTAGTTATTTATTTGTTTACATTTAATTATTT
ATTTTGTGAGTAATTAATCTCTAGTCTCTACTTATTTAGTTGTTTATTTGTTTAAAACTTTGCTAATCATTTTCGTATTA
TATATAATTTACTCACTTTTTATATTTTGAATATGGATTTCGGAAAAAACATTATTGAAAAGGGTAAAACAACCATAGTT
AATTCGTTCACTAATTATCTAGCTCAAAATCCAAGAAAAATAAAAAAACCGGTAGTACTTCTCAATCTAAAACTAAAAAA
ACTTCTCAATTAAGAATAAATACGGATGATTATACGCATGTTGATGAAACTGTTTTTAATATTGATAGTAATAGTGGATT
AGATCCTTATCATGAACATTTACAAAGAAGATTTGGTAATTTTGAAGAAGAATTACCTGAAGATGATGAACATGATGATG
TTAATGCTTATGTTGATAGTTTTGATAATAATGTTGATGAATATGATGATGATGAAAATGAGCCACCATCGGCTACTAGT
CCCACTCCCAATCCCTCTTCCCCAGCTCCCGCTCCCTTTCGTTGTCCTGCTCCCACTCCCCCCGTGCATCCTAGGACTAA
GGTAGAACGCGCTAAAAAATCAGTTGTGTGGCAATTTATGACTCAGAATGAAGATAAAACACAAGCTATTTGTAATAAAT
GTAAACATAGAATGAATCATAAAACTGTAGAAAACAGGGTGGGACGGGACATTTGAGTAATCATTTAATGTCATGTTGTA
AAAATGAATTTTTGCATGCTAAAGCTGTAGCCGAAGCTAAAAAAAATGGTACCACCCTTCCTGAAAATGTAGGAGTAGAT
GGCTCTAATATGGTCCAAACACAATTAAATCCTTCTAATGTTTCTGGTTCTAGTATACAACGGTCATATAGTAGAGAAAA
AGATCTTGAAGAATTAGCTAAAATGATTGTTGTTATGGGTTTGCCATTTAGTTTTGCTGAAAATCCCGGTTTTATTCATT
ATATTCAAATTGTGTATAATCCACATTTTAAAGGTTTTACTAGAAATACAATTAAAAAGGCTATCTTTGATTATCAAGCT
CAACATTTTCAATATCTTCGTTGTTTATTTTATTATAACAATTGTAAAATAGCTATTACTTCTGATATGGGCCGTAGTGT
AAATGGTAATGATTATTTCACAATTACTGCGCATTGGATTGATGAAAATTGGACTTTGCAAAAAAGAATTTTAGGTTATA
AATGTTGTGAAATGCATAAAACCGGTAGTTATATAGCTCAAACAATTATAGATGTTTTGCAAAACTATGGAATTTGTGAT
AAAATAAGTAGTGTCACATTAGATAATGCTTCTAATAATAGTAATGCTGTTGAAATACTAAAACCGTCTCTTTGCCCTAT
TTATATTGATGGTTTTCATATTAGGCGTGCTGCACACATATATAATTTGATTGTTAGAGATGGTATAGCAATATATGATG
ATGGTTGCACAAAAGTTGAAACTGCATGTCATTTTATTTTTAAATGTCAAGTTAAGTCTAGACGTAGAGATTTTGAAAAT
CGTTGTCGTGAATTTAATCTTCCACCTAGAAAAATTCCAAAATCAGTGTGTATTAGATGGAATTCTTTATTTGAAATGCT
TGAAGTTGCTTATGAATATAGGAAACCTTTACAAATGGTTTGGAATGCTCATAATTCAAATATGACATATAGACTTGATG
ATAATGATTGGAATGACATAAAAGAACTTATAGAATTCTTAAAAGTTTTTTATTTAACTACAAAAAAAATATCTGCACTT
TATTATCCAACTATTTGCTCTGTTTTACCTAATATTTGTGCTATTTCTAGTAAATTTTATAAATTCAAAAATAAACCAAG
ATTTGAACAATCTGTTAAGAAAATGATTGAAAAATTTAAAAAATATTTTATTCCTATTCCTCAAATTTATTTAACTGCTT
GTTTGTTAAACCCACATTACAAAGATGTAGGTGCATCACGAATGGTTGATAAAATATATTTTAATTTGGGTATTGATAGT
GAAGATGATGAAACACCTAGTTGTCAAGATGTTAAAGATAGTATAAAAATTGAAGCTAGAAAATTGTACGACTTGTATAA
TTCTAATATAAGGAATGTAGTACATAACGAAGGGCCTCAAAGTTCTAGGAGTAGATATAATAATGAAGATGAAATTGATG
ATATGATAGATTGTATTATTGAACTTTCTCATAATGATAGAAATGATTTTGATGCATAAATTAATCAAAATACAGAACCT
ACTACTATTGATCTTCTAGAATGGTGGAGCAATCGCGGCAAAGGATTTCCAAAACTACAACCGGTTGCTCGAGATGTGTT
AGCTATTCAAGCATCTTCAGTAGCTTCGGAAGGCGCTTTTAGTGCAGCAAGATTTCAAATTGGAGAGCATAGATATTCAT
TAGCAGCAGATAGCTTGGAGATATCCGTACTATTTAGAGATTGGATTAATGGCGAGAGAAGGAGTTATGGTCGTCCACCT
CTACCGACCAAGTTTGAAAATGACGTTGATGAAATAATGCTAGATTTTAGTGATGACGGCATTGATGCAATGGAAGAACT
AGCTAATCAACCAATTCCAGAGCATGTTACTAGAGAAATGTTAAATGATTTAAAAAAAGATTTCCTTGGTAGTATGAACT
ATTAAATTTAAATGTCTATTAGTATGAGTATAATAATTTGAGGTCTAATTCAAACAGAACCCTTCCTAGAAGGTGGCTGT
GTAGATTAGATTTTTTAATACTCTACTAATATTTTGTAACTCAACTTGTACTATTTAATTAATATTAATAAACGTATAGG
CTATTCGCCTTAATTTTTTTTTATTATTGTCTTCAAAAGTTCAAATTTAACTTTTAAAGTGTGAAATTTAAACTTTTATA
GTTTTAAAGTTTTAAATTTTCAAACTTTTAAAGTGTGAAATTTAAACTTTTATAGTTTTAAAGTTTGAATTTAAATTTTC
AAACTTTTAAAATTTAAAGTGTGAAATTTAAATTTTTATAGTTTTAAAGTTTATAATTTAAATTTAAATTTTCAAACTTT
TAAAGTGTGAAATTTAAACTTTTATAGTTTTAAAGTTTGAATTTAAATTTTCAAACTTTTAAAATTTAAAGTGTGAAATT
TAAATTTTTATAGTTTTAAAGTTTATAATTTAAATTTAAATTTTCAAACTTTTAAAGTGTGAAATTTAAACTTTTTAAAG
TTTGAAATTTGAATTTAAATTTTCAAATTTCAAAGGGTGAAATTTAAACTTTTATAGTTTTAAAGTTTGAATTTAAATTT
TCAAAGTTTTAAATTGTGAAATTTAAACTTTTATACTTTTAAAAGTTTGAAAGTTTGTATTTAAAACTTTAAAAGTATAA
ATTTTTAAGTGTAATGTTCCTAATTTTTTAATTTTAATAAAAAAGTATAATTTATAACGGTTGGACCCGGTTTCCGGTCC
GGTCCGGTCCGTTACCGGTCCGGGACGGGTACACGTATTTTTTCTCGGAATTACCGGTTCCGGTCCGTCCCGGTTCCGGT
CCGTCCCGGTTCCGGTTCGGTTCCGGCCCGTGGTGCCCGGTTCCGTTCCGGTTCCGGAACGTCCCGGTCCGGTAGTCCCG
TTACCGGTTCCGTTGCCACCCATACTTATAACAATAGCTATCACTCGAGTATTGATATGGCTCCATTTGAGGCCTTGTAT
GGTAGGAGGTGTAGATCTCCTATAGGTTGGTTTGAGGTGGGTGAAGTTTCCCTAATAGGTCTACATGAGGCCATAGAGAA
AGTCCGACTTATAAGAGAAAGGTTGAAAACGGCTCAAAGTCGGCATGAGTCATATGCCGATATGAGATGAAGGGATCTTG
AGTTTTATGTTTATGGTTGGGCTTACTTGAAAATTTCACCCATGAAAGGTTTAATGAGGTTTGGTAAGAAAGGAAAACTT
AGTCACTGATATGTAGGCCCATATCAAATTTTGAGAGATATTGGTAAGGTTGCGTATGAGCTATATTTGCTAAAAGAGTA
GGCATCGGTGCATTCAGTTTTCCATGTCTATATGCTCAAGAAGTGTGTTGGAGATCCGACATCCATAGTTCCCTTAAAGG
GTTGGGAGTTGATGAAATTCTTTCATGAGGAAGTCCAGTTGAGATTTTAGACCGCCAAGTCAAGAAGTTGAGAAATAAAG
AAATAGCTTCCGTGAAAGTGTTGTGGAGGAATTAGTTCGTTGAGATTGCTACTTGGGAGGCCGAGGCCGATATAATGTCC
TGATATCCTCATCTATTTCCTTATACTCCTACTTTAGCTTGAGGTAATGAGTTCCTCATGGTTTATTCTTTGTTTTGGAG
TCATGTGTTTCAATGATTTCCTTCTATGCATGATTTATGAAAAAGTTCAAGTTTTGAGAAAAATCAGTCAATTTGATTGA
TTTCTACATGTTTATGTGCACATGAGTATGAATATCATGTAGACTATATGATTTGATGGTATGATCATGCTTTTAGCTTG
GAGTTGAAATTTCCTCCTCTAATTTATGTAGTTGAGTATGTTTTTAGCTTGGAATTGATGTTTCCTCCTCCGATATATGC
ATTGCATGCATAGTGGGCTGTTAGACTTAGTTTCACCCCTCATATGATGTTTTGATAACGTCTTAGCTCGGAGTCGATAG
TTCCTCCTTGGTTAGATGCATTGCATTGTAGATTGGGTTGCTAATTCCTCTCCTACTCTTTTTGTACTAGCTTGAATCTC
ATTCAAGGACAAATGATCCCAAGGGGGAGATAATGTAACACCTCAAATTTAGAAAAATGAAAATATTCATTTCCTTAGTT
GACTAGGCGAAGTAGGGCGCAAGCGCCGAGTCACTTGGCGATGCGCCAAGTGTAACCTCTTGGCATATTGGACTAATTCC
AGCTTCTAGGGTTCTGGAACTTTAGGCGAGCAAAGTCGGGCTCACCATTCTGTTTGGCATGCCGCCAAGTTCCCCCTTCA
TCACCTAATTGGTCTGGCTCCTAGGTCGACTCACTGTAAAATTCAGTGAGCTAAAGGCTCACTTGGTGAGTCGTCGTGTG
GCATTTAGCGAGCTCCAGCGTGGGTTGTTCTTTGTTTTAAGAGGTCTTAAAATTCTTTTCAGATTACTTTATATTCTATA
CGACATCGTTCTACCCTTTATCTAAAGAACTATATAAGATTTCCCCCAAATTTCCCCAATTTAAGATCCATTCTCTCAAG
AATCTAAAAGAAGATCAAATCTTCTCTCCAAAAATATTTCTCTCTCTAGAACTTGAAGAAGAAGAAGGATGCAACGTAGG
GTTTCAAGTCAAGCCTCAATTCCTCCATTAAAGATACACATTTGGCTTTGAGGTATGATACTTTTCATCCATGGATTCCT
TCCATTCATGGAGTTACCGAATTTCTCTATTTGCATAGTAAGAATTCCCCAATTGAGTTAGGGTTTTCTTCAATTGTCAT
GGGTTCTCTTCATTATTGATTGAAATGAGTGAACTATGATCTCTTATGCATGATTGATGAAATACTATGATTTTATGATG
ATTTCCCCCATGAACACATGTAATCCCCATGTTTTCAAGTTATGATCCAAATGGTGTCAACACCCCTAGAAGTCATAGGA
AAATCGACCAAAAAGTTCATAGTGATGTGATCCAACTTCAACTAGGGAATGCCTAATCTATGAAACTCACCACTAGGTCT
AAAGTTCTTAGCCTTGACCTGCTGGAAACTTAGGAAACACACACATTGTTTGGAAATCTCTCCTCTAGCCACCCACTAGT
AATGATTCCAGAAGTCAAAAATACATCTTCACACTGCCCAAATGGATACAATATCTAAAATCATGGGCTCCACGAAGTAT
CAATTGGATCAAACCCCCAACTCTCAAAACATAAATACGACTTGCAAATATAAAAACTCTATCAAAATCTAAAGTAGCCT
AACTGGCATCACTTCCCAACACTCGATCTGTAATTTCTACCAAGGCCTCATCCCCAAACTAATGGCTACAGATGAGATAA
AGAAAAGATGATTGAACCCCCACATAGGCTAGAATATACATAGAATCTGAAATATTAAGGTGAATCATTTGGTAAGCTAA
GGACTGAATGTCCCAAGCTAAAGGTCACTCTATGGTAGAAAGGAAGGCTAGACTACCTATACTCATTGTCTTCTTGATTA
AGGAATCCATAACCACATTCTGCATGCCCGGATGATAGAGAATAGAGAGGTTAAAGTCCCTTAGAGGCTCAATCCAGTGA
TGCTACCTCAAATTAGGGTCACTTTTGCTAATGATGTACGAAAGGGTTCTCAATCAGTGTAGATCTCCTAACAAAATCCA
TGCAGGTAATGCCTTAATATTTAAAACACAAAAACTACCACTGCTAACTCCAAGTCATGAGTGGAGTAGTTGCACTCATG
TAGCCTAAGCTACCATGATGCATAAGCAATAAGTTCGCATGCTGCTTCAGTACACAACCCAAACAAACATTTGATGCATC
ACAATGGACCGTAAAACCCTCTTCCTCAACTAGAAGGGTCAATATAAGAGAAGTAGTTAACAACTCCTTGAGCTTCATAA
AACTTAAATCACACTCATCAGACCACTCAAAGGGAATATCAAGGCGAATCAACCAGTTCGAAGGTGGTGCAATAGTGGAA
AAGCCCTCTAGAAACTGTATGTAGTAGCCTGTCAATCACTTAAAACTCCAAACCTTCGTAACTTAAGTGGGCCTATCCCA
ATCACGAATAGCCTCAATCTTTGCTAGATCTATCATGATTCCATCCTTAGACACAACATGCCCCAAAAATGCTACAGACT
AAAAAAGAACGCATACTTTTAAAAGTTGTCATAAAGTCGCTAACCTCTAAAAGTCTAGAGCACAAACCTCGGATATTGTT
AATGATCAGTCATGTTTAGTCAGTATACCACAATGTCATCCATAAACACAATGCTGAACATATCATGATACAGTTGGAAC
ACACACGTCATTAAGTCCATAAAAGCAGCAGGGACATTAATCAACCTAAAGGACATCACTAGAAGTGGTCATAAGGATGT
CGGATACGCTAATCCATAGCTAATGTTAATCAGACCTCAAATCAATCTTTGAAAACAATGCAACACCCTGAAGTGTGTCA
AATAGATCATCAATCCTAAGAAGTTTCCTTGGTCATGTCGGGTACTATAGGTTGTTCATTAAAGACTTCTGAAGATTGCA
ATTCCATTGCGCAAGCTTCTTAAAAAAGAAAGCACATTTATTTTTATAATGTATGTTTGGAAGCTTTAAAGATTTTGAAG
GAGAAACTCATCTACACCCTCATCATAATACAACCCAATTGGAATCTCCCTTTTAAAATGATGTGTGACGCTAGTGGCTT
GGCACTTCAAGGTGTTCTTCGAAAATACAAAAATAATTTCTTTGATTATATTTTTTATGCTAGAAACCTTGAATTGTGCT
CAAAAGAAAAATACTGTGAATGAGAAGGAGTTGTTGGATCTTGTGTATGGTTTTGATAAGTTTAGAGCCTACTTAGTTGG
TACAAAAGTTATCGTGCATATTAATCATACGACTTTACGTTACTTAATGGCAAAGAAAGAGGCAAAACTAAGACTGATCT
TTGAAGTGAATGATATAAATGGGTATGAAAACCAAGTGGTTTACTACTTATGAAGGCTTGAAGGGGATGCTAGAGTGAAT
GAAGACAGGGATATTGATGATGCTTTCCTGATGAATCGATAAAGTTAATTTTTACACCCTCAGCTCCTTAATATGCTCAT
TTTGCAAATTTTATTGTTTGTGTAATGTTACCTAATGATTCGAGTGGCCATCAAAAGAAAAAATTCATATTTGATGTGAA
TAAGTATTTATGGGATGCACCATTCCTCTTTAGGGAGTATGCTGATAATATAATTTGACGTTGTGTGCTAGAAGTTGAGG
GGCAAGAAATATTAGAGGCATATAAAGCTTCACCTGCAGGTGGACATCAAGGGGGCATTCGTACAGGCTCTAAGGTGTTA
CAATATGGTTATTATTGTCTTACAATGTTAAGGGATGCTAATACCATTTGAAAATATTATGTTCAATGTCAAATTCAAGG
GAGCGTCTCTAATAGAAATGAACTACCACTATAAAAAAACTTGAAATTGAGTATTTGATATGTGGGGATTTATTTCATTG
GTCCTTTTCTTAGTTCATTCGGGAAGAAATACATTCTTGTGGATGTTTATCATGTGTTTAAATTGGGGAGGCAATAGCAT
TACCAAATAACAAACGAAGAAGTGTCACAAAGATTCTCAAGAGGAATATTTTCACAAGGTTTGGTACCTCTGTCACGACC
CAAAGTGCACCCTCGATGTGAGATGGCATATAACTGATGAGTCCACAATTTGAACTTATTTAAGACTTTATTTTGATAGA
TTTAGTGTCCTCAAATGCATATTATGTCTCAATAACTGATGTAAATCCTTAAGTTTCAGGTATTTGGAGTTTGAGGCAAA
ACATGGACACTTCTTGGCAAAAAGGAACAAGACCGCTGAAAAACGAAGAAAAGAAGGCCTGAAGATGCTGAAGGCAAGAG
CTGAAAGGCGATGAACCAGACGAAAGGGCAGATCACCGAGTGCATCGACGATCCCGACTAACTACGTCGAGTGGTTCTTC
GCATCACAAATTTTCAAACACTATAAAGACTTGTTTGAATTGTTAGTTTAGTATCAATCTAGAATTTAAGTTTTACAATT
TAGAAACCATTTTGGAGAATATTTTAGTTTTAGTTAGAGTTTTTGGGAGACATTGTTCTTGAGCTTGAAGGTTTTCAACT
CCAAGATATTGGAGGTGGGCATATAAAAATCTTCATCTTAGATGTGTATAAAGACATTATTTATCGTACCCATTTGATGT
AAACTCTTTTTGGTATCGATTTCTCTCTCTTTATCGTGTCTAGCTAAAACCCCAATTCATGCGGTGTGATTTTGTGAATA
TGGGTTAAATTTACTATTGGGTATTGCTCATTGATAGTCTATTTACTATTTAAATATGATTTCATTTAGTAGTTTTATTT
GAACTTAATGAAATTGTAGTTTCAAATATGATTTCATCTTCGTGTTTTTGGCTTGCTCGAGAGAGAGGTTTTAAAACCAA
GACTACTAAATTGATAGCCTGTGGTTATTGGGTCGTCGTGGGTTCATCTCGAGAGAGTGAATCTTAGGCCTTCTCCCACA
CATTCAGCTCTAGAGAGTGAATGGGCTAAGACGAAGGCTGTTCTTAAATGTTGCAACTCGGTGTTCGAGAGAAATTGAGT
CGATTCGGGGTAAGTTGCTTGAGAGAGAATTTACCCCCACTAAAGTCTACCGTAGTTACAAATGTTCAGTGATTTACTAT
CAATAGCATTTACCCAATTGTTTATTTTATCCCGTATTCCTATCACATTCCAAGAGTCCCGTCTCCCTAATTCGCATCTT
TAATTTTGCTGTTTTTGTTCACTAGTTGAATACAAAAGCCCCCATTGATAAATGACATTCGTGTCACCTTTAGATTTGGT
ATATTTTTATTCATTAATATTTATCGCTATGATTGATTAGAACCTTTTATATTTGATTCTCGACTATTAATCGCTCCCTT
GGGACTCGACCCCAACCCATTCAGTTGGGTTATATTACAAAACGCGATCGTTGACACTTGATTTGGAAGTTGTCTTTGAT
TACGTCAAACATAAAAATGGCGCCTCTGCCGGGGAGTGGTGTTAGTTGAGAATTTTTAGTTAAGTAGTATTTTTGTTCTT
GTTAATTATAGTGATACTTACTTAATATTTAGTTTTGTTTTTGCTTGTTTGTGGTGAAAGAAGGAAGTATGAGCATAAAT
GGTAGTAATGGCAGCCAAGTAGGCCATCAAGATGACATCGGAAACGTCAATGATGTCAATGAGCCTTATGCTAATGACCC
CCATCTCATGGGAGGTATTGGTGCCATTCGCTTACCTCCAGCCGAAGGGAATACAATGTTCCACATCACGAGCACTATGT
TACAACTCTTGCAACTTAGGGGACTTTTCAGCGGATTGGCCCATGAGAACCCTCATGAGCATCTTCAAAACTTCGTGGAT
GTATGCGGACCATTCTCCTTCAAGAACATCTCTCAGGAGTTGGTCCAGTTGAGGTTGTTCCCGTTTTCGTTGATGGGTGA
GGCATGCAAGTGGCAAGCTGAATTGCCACGTGAATCCATCACTTCATGGGAGGAGTTGGTCACTACATTTCAAGTTCGAT
TCTTCCCTCCCTCGAAGAAGATGACTCTTTGGGAAAGTATTCAGAGCTTCAAGCGTCAAGAAGGCGAGCCTATCCATGAA
ACTTCACTGCGAGTCAAAAATTTGGTGCTTCAATGCCAAACTCATTGCTTACCTGATAACGTGTTGCTGGAGTCTTTTTA
CTAGAGTCTGGATTTGGTAAATAAAGGTGTTGCTGACCAACTTTCTCTGGGAGGTTTGAAGCAACAACCTTACCTAGTAG
CAGCTCAGCTATTGGATGGCATGACCACGATAAATCGGGCTTGGTACACCCGTGAAAACCAAGTCTCCCCTTTCACTTTA
ATATTTAGCAAGGAGCAGATAGAAAAGGATAAAGAGAGGGAATAAAACATGGCCAAGATCATGACACAACTTGACATTTT
GTCCAAAAATGTCATGGGAGCTGGTGCTCGGGCTATCAATTCTGTGGGTGTTGGGTGTGCTTATCCTGAAGAAGCAAAGT
TTGAAGCTTTGTATAGTGAGGAGGTGAACTTCCTAGCCAACCAAGGTGGTGGTTATCGTTCAAACAACCCGAGGTAGGGT
GGTAACCAAGGTTGGGCTAGGGATAAAGGTTGGAAAGATCGTGAATAGAGGGACCGTAATCCTAATTGGAAGGAAGGGGA
GAAGGATAGGTATGTGCCTCCCCACGAGCACCAAAAGCAAAAGGATTCAGAAAATGGTAGGTCTAATGATATGCTTTCTC
GTATCCTCAACAAAGTTGAGGGATCAGACAAAATCTTGAAAGAGATGAAAGTGGACGTGTCGTCCCTTAGCCAGACCGTT
ACCTCCCATTTAGTATCAATCAAGCAGTTAGAGATCCAAATGGGTAATATATCGTCTCATCTCAACCTAAGACAGCAAGG
GGGTTTGCCTAGTACTACTATGGCTAACCCCAAGAATAAAGTTTGAAGGTAGACTTGCGTTGTGCCACGACGTTAACTAA
GGCAATGTTTGGGAGGCAACCCAAAACCCTTTTTATTGCTTTATGTTTGTTTTAAAAATTAACGATGTGTTGGTTGTGCA
GGATGAAGTGTGGGAAAGTGTTAGGAAAGAAGGAGATTGGTGAGCAAACAGTTCAAGTCGGTGCATCATCGAATAAGTCG
GCGACCCCGACTCAGACCGTCGTTGGACTCAAGACAACTTCAAAGGAGAATTTGTAAAACTCGGCGTGCCTAGGAACTTA
TTGGCAATTGCTGATCATGTCGGCAACCCCGACGGAGACCGCCGCTTGGACCCCCACATTAACTGGAGGGCCTGTAAAAC
TCGACAAGGTACGTGAACACTCGTTGGATCGCCGAATGGGCAGGAACTGGATAGTTTTTAAATCCTGCAGTTTAAATTCT
CAAACTCTTTAACTTTTATACATTTTCATTCTTCCAGACTCACAACTGCACATTATTCTCTATATTTTTCATTATCTAAA
GGTTTTAGTTATCGATTTGTTCTCCGAACTTGGATTACAGTGCTGCCTAGCGATTCAATCATAATTTACTCAGCATCAAA
GGTTGGTTTCCGAACCCTGAGTTGTTGTTATCGATTTCATACTAAGTGTAATGATATTATCTTGTTGAAGTGTGTTCGGA
ATCATTGTTAAAATTAATTCATTTGATCGCCTATTTTAATTTGAATTTCTAACCCGTAGTGTTTTGACTGTTAAAATTCC
ATAGCTTGGTGCATTGAAATAGATTAAAATTCTGTGAGTAGTGCTTGTATGCTTTGGGTTTTATTTGAATTTGTGTTGTG
CATGCTTTAAATGTGTTCTCGGGGGTTGCAGGGCTGATTTTGAGAAGTTGGGTTGAAAATAGGCACGTTGAGTCATTTGG
CGAGCTGGTCAAGCTCGCTGAATCACTGGGCGGTTCGCCTAATGTCTTTATATCGCCCTTAATCTCATGTTTTATGTGTT
GCTGGGTTCTATAAATTTTGGCGAAAATCTTGAGATCCCCAAAAGCACTCGATGACTCGCCGAGAGTCTTCTTGATCGCT
GTTTTACTTACACCCCTGAACCCTTTTTGCACTATAACTTTCGGCAAGCCTGTCCTTGTTCACTGAAAGTTGTCGGCGAC
ACACCAAGTGGTTCCCCCATCACGCTCTTGCTGCAGTATTAGAGCCAATTCCTTTGGCGAGCTCGATCTAGCTCGCCCAA
GAAATTTGGCGACTCACCAAACCAGTTGGCGAGTCTGTCTGTAAATGTTCTGTTGTGCTTTTGTTTAAGTTTTTCTAACT
TCTCTTCAAGATTTTGCAGACACGACTAAATCAAAAGCCCTGAAAGAATACTACCAACCCAAGAGAATTCCAAAGGGATT
GCGATAAATGAGGATGCAACTACGTCAAAAGGCAAAGCTACGAAACTTACCACAACTAGTGGGAAAGGCAAAGGCAAAGG
CAGGAGGCCCACTTTTGCCAGGAAGACCATTACCCTAGACCTTAATATTTCTTTATGGGCCTGGGGATTCTGCAAACTTG
TGCATGTCTTTCTGGCGGACTCAGACTCAACAGACCTTGGTGAATCTGGAACCGTTGTTCCCCTAGAGGTGACCCGGGCA
CTGATGCCCAGGCTCAGGGTGAGGCATCGGTCTATAATACCTAGACAGACCGAGCGACTATGTAGACAGGACCCCCTCTT
TAACTTCCTCACTCTTTTGCTTTATTTCACTTTTGGATGTTTTTATTTGCATTTGCGGACAAACGTTTTTATTTGTGGTA
AGAAGAGGCCCACCTTTGTGTGTTGTTTGTGACTCTAGTTTTGTTTATATATTTGGGCTTTGTGCTAAATTTGTTTGATA
TATTGCTTTTTGTGGATGTTTGAGCTTGTGGCTCCTTGCTTTTAATTGTAAATGATTTTTGACCTTTTTGAAAAAAAATT
TGCCACCTCTTGTATGTGTTGAATGTGGTTGTTCTCTTTCAAATTTGAGTATCGGTTTTGATCAATATCAATGACTTGAA
TAGTGCTCATAATCGAACATAAATGAATGCGCGGCTACAACGAGGCCAATTGAAGTTGCCTAGACAATATGTGAACTCTT
TGCATCTCGTTGTGACTAGCCAATTATAGAATTGAGTCTCTTGTGATGAATATTGCACACTAGAGAAAGTGTGGAGTCTT
GTTTGACTTTGGTGTCGATGCCTTGTGTGATGAGCTTACTATGAACCATGCATGAAAACACCTAGAATTTTCCCCATTGG
TCCGGTCGATTAAGTAAGGCTATCTCTTGATATGATCTTAGGGAATTTTGAAGAGTGTGAAACAATTTGACATATACCTC
TTTTGTAGCCTACCTTGTGAGCGTGTGTGAATCTCTTTTAAACACCCCTAGAGCCTTATCCTTCTTTGGAAGAAACTTGA
TGAAAACATGACCTTTCTTAATTCACTACCTATAATCCTCTTGATTTGTGGTTGATTGAATAGCCAACTTAGGCTGAAAG
CCTAAGTTGGGGGTGTGGTGAAAAGAGAAGGCAAGTCAAGAAATGCAAGACAATTCCCTTTTATCCATGTGTTAAGAAAA
ATGGAACCCCTCCATAAAAAGAAGAGAGATGAAAAAGAAGAAAAGAATGAAAAAGAAAAATAAATAAATTGTGGAATAAA
ATATGAAAATGTATAAAAGAAATGGGGTCTCCAATAAACCATGGAAAGTGAATAATGGGATGACTTGTGAGTTCGAATGA
ATTTGAGGAGGAAAAGAGATGGAAGTGTTGTGAGCACTACATTTCACGAGGATGAAAGTCATTGAGCCTAAATGACCATA
CCTTTGCACTCAGCTCTATTACAAGCCTTGAAAGACCTTTTTGATCTGGAGTGAGCTGAAACGATTGTTAATTGGAAAAT
ACGGGCAAACCTATGGGTGAAAGCATGGATAGTGTTCTTCTTTGTGAGTGAGAGCGTTGCATTGATTTCAACACTTTAAA
TGATTGAACCATTGTGTGTGAAGATGGAATCATTATTTATGTGAGGGCATTTGATTTTCTTTATTGAGCTTGAACTTTCA
TTTGAAGCAAGTACAGTGAGCTTGAGATTTTTTGATAATGGTGTGTCACAACTGTAGTATTTGAGTACACAATTGATCCT
TTCATGAGTAAGTTGAGTCTTGTGTGTGCATTCATGATTGAGTCTTGTGTAGCACTGTTTGAGACATCCTTTTTGAAGTG
CTAAACTTGAGTTTTACTTGAGGACAAGAAAAAGTTTAAGTTGGGTGTTGATGAGTCCACAATTCGAACTCATTTAGGGC
GTTATTTTGATAGATTTAGTGTCCTCAAATGCATACTTTGTCTCAATAATTGATGTAAATCCTTAAGTTTCAGGAATTTG
GAGTTTGAGACAAAGCATGGACACTTCTAGGCAAAAAGGAACAAGACGACTAAAAAGACAAAGAAAAGAAGGCCTTAGGA
TCACCTAATGCATTAGGCGAGTCGCCGAATGGCCTTAACCTCACCCAAAGTTCCAGTGTGCTGAGCCCTGAAGGAAAATA
TCATGTTGGCGATGAAAGGCAGCAATTGGCGCATCGCCGAACAGATCCGCAAAGCAATACCATATCGCCCAATGATTCAA
AACCCAAAGATGGTGAAGGGAAGAGCTGAAAGACGATGAACCAGACCAAAGGGCGGATCACCGAGTGCATCGACGATCCT
GACTAACTGCGTCGATTGGTCCTTTGCAGCACAAATTTTCAAACACTATAAATACTTGTTTGAATTGTTAGTTTAGTATC
AATCTAGAATTTAAGTTTTACAATTCAGAAACCATTTTGGAGAATATTTCAGTTTTAGTTTTTAGAGTTTTTGGGAGACA
TTGTTTTTGAGCTTAAAGGTTTTGAAGGTTTTCAACTCCAAGAAATTGAAAGTGCGCATCAAAGAATATTCATCTTAGAC
GTGTTTAAAGACATTATTTATCATACCCATTTGATGGAAACTTTTTTTGTTTTCGATTTCTATCTCTTTATCATGTCTAG
CGGAAACCCCAATTCTTGGGGTGTGATTTTGTGGATATGGTTAAATTTACTGTTGGGTATTGCATATTGATAGTCTATTT
GCTATTTAAATGTGATTTTGTTTAGTAGTTGTGTTTGAACTTAATGGAATTGTCGTTGCACATACGATTTCATCTTCGTG
TTTTTGTCTTGCTCGAGAGAGAGGTTTTAAAACCAAGACTACTAAATCGATAACCTATGGTTATTGGTTCATCGTGGGTT
CAGCTCGAGAGAGTGAATCCTAGGCCTTATCCCACACATTCAGTTCGAGAGAGTGAATGGGCTAAGGCAAAGGCTGTGCT
TAAATGTTGCAACTCGGTGTTCAAGAGAAATCGAGTTGATTCTGGGTAAGTTGCTCGAAAGAGAATTTACCCCCACTAAA
GTCTAGCCTAGTTACAAATGTTCAGCGATTTACTATCAATAGCATTTACCTAATTGTTTATTTCATCCCGTAGTCCTATC
ACATCCCAAGAATCCCATCTCTGTAATTCACATCTTCATGTTGTTTTTGTTCACTAGTTGAATACAAAACCCCCTATTGA
TAATTGATATTCGTGTCACCTTTAGATTTAGTATGTTTTTATTCGTTAATATTTATAGCTATGATTGATTAGAACATAAT
TTTACTTTTCTATTTGATTCTCGACTACTAATCACTCCCTTGGGACTTGACCCCTACCCATTTGGTTGGATTATATTACT
ACACGCGATCATTGACACTTGATTTGGAAGTTGTGTCTTTGATTACGTTAAACATCAAAAAGACCCTGAGAGGCCCTACC
TAAGCCACTTAGAAAACATAAAAAATATAATATAATCTAACGATTTTAAAACACAGTTTATATCATAAAAAGAGTTTTGT
GAAAACGAAGTAGAAGTCTACATAGTCTCAAAAGAAATCTGTTACATCAAGAGTGATTGGGACATAACCCCTACTTCACA
ATCTTCAAAAATAAAAGACAATAAGCAATAATGGTTTGGTCCCTAGAACATGAGGAGTCACCAATCTTCGGTATCTACTA
AGTGATCCCTAGGCACGAATATATTGAATAGGAGTGTCGGACCCTACATTAGTGAAACAATGTGCAAGAGTATGCGTTAG
TACAAAAATGTACCAAGTATGATAAAAATGTATAAAATTTATGAAATCATACTAAAAAGACTTTTCAGGATACACAAATA
CCAAGTCAAAACAAAAGATAAGAGGGTTAGAAACATAAATCGCAATCATGGTCAATGCAACTAAAATTATATGTGAACAT
ATGAGAAATACTTATTAAAGTAACCTTAGTTCATTATTATTGTGGGAAGTAACCTCAACCGACAGAGAGACCATGTGAAA
ATAACATAGAATTCGTTGTACTCCTCTCACACTGAAAAAGAGAGTGTCCAACTTGCCATGGTAGAACCATGAACTTCGAG
CTTACGTGGATCAACTAGCTAATGTCTATCTTAAAACCATCATCATATGGGGGTACATAGGTATGGGATAAAGAGATTTC
TACTTGAAACCCAAGCTCTAGCTATGGAAGAGCTTCCATCGCAATATCATCTCACTGCTAAGCATAAATCCCAAGGAATA
GTTACTAATCTTAACTTCTCTTATATTTATAAGATATGGGTAGCCACCGCTTGTCTTATCATAGGATAGCTCCTTAGACC
ATGCGTGAGAAAATCTTTGACCATCCATTATCTTTCATAATAGCTTTAAGGCCCATACACATTCACTTTATGCTAGAAAT
GCCCTACTACTAATGGAAATAATTTTGAAAGCGTGATCTATTTTCACGACAGGAGCCTACACCCTGGACTTTGCTGGCAC
TCAAGAACCATTGTTGGTCCCCAAGTGAACCCTCATCCTGACTGACTACAAGTGGAAGACTAACTTGAGCATACATAAGC
CTCAAATTGAAAGAAACATTTAAAAATAGTTTATTGAATCTCAAAACTGAATTGAATATACTGAGTATGAAACATAAGTT
TTAAATAAAGTATCTGAAACTGAAAAACTCTCCAAAACTATCTATCTATGAAGCCTCTACTATTAAGAAAGGATGTCAAG
ACAAGACCCACGACACCTTAATACTACTATCTAAAAATTAATTATAAAGCCCTGTGGAATAAAATGAGGCTCACCAACGC
TAACTGGAGTGTAGAATGCTCTGAACGAAGCGCGTGTTGATAATCATGAACACCTATATATGCATCATAAAAGGATGTAG
GTCGAATGACGTCATACATGGAGTGTACGAGTATGTAATATGGCTGAGTAAACAAATAACTTAACTGAATGACTAAAAGT
AATTCAACTGAATCAATATATGAACATGAAGTGAAATCCTTTTAAGATTAACAATAAAATATACAATGAAAGCAACATGA
AAATAATATACTTTACTTGTGGGGAGTTTTCTCTAGCCGACAACCATTACTATGAGCCTAGCAATGATACAACGTCCCGC
CGCACATTGCAAGGGCCCATCATATACCTTGTCGGGGGCATATGATGATATCGTAACTATGGATTCATCTAATTAGCCTT
CTCTGAGGCAGTGAGGAGTCGCATGAAGAATCAATGCTATCATATCATACGCTGGCTACGTAGTTCCATGGGACTTCCTA
ATCATAAAAGACTCTAAGCCAACTCGGAGCTTGATACTACTCCCAAAATAATTAATTTTAAATTTGTGCTCAATTCACCT
ATTACAAAGAATGGGCTTCTTACATTACTTGAAATACTTATCAAAACATGAGACGTGTTTAACTTCTTGAAAACATGGAC
TTATGAACATATCTTTCAAGTCCAATAATTAACGTAGGTACATATGTATATGTATATATATGAATAAAGTAAATTTAGAA
ACTCTTAAGTCTTTCTGAAATAGAACCTTTAAACTTTTTCTCAAAATTCATCTTTACTTCCTCAAAAACTTAGTTTAAAA
CTCAAGTGTTGGCTTTGAAAAACTTCTCAAGATTTATAACTCAAAATAGTGTTCATGCTTAATTATAGACATGAATAAAT
CAACTCAAGGATCTCAATAAAAATATTGAAATTCAATACTAAGGAATAGAATTTCGAAAGAATCAGGTATTCAAGAACTC
AAAATTAACTTAGCTTAAGAATACTCAAATCTAGGGAATGCATCCTAAATTACTCTTTTATTGATCTGAAAGTAGATGTA
GTGCGTGAGGACGAACTAGTACAATACTATAATAGCCTTACATACCTGGAAGAACAAGATTCTTGAAGAATCTCGAAGAA
TCTTGAAGATGAACTTTATTAGAAGCCTTGAAACCCTAGGTTGAAGATAAATGATCAAGAAACCTTTTTTGAGATTCTTG
AATTAGTTTCTTGAAATCTCTATGGCCAAGAATTATGATTTTCATTAGTGATTCATAATTCTATGGAGGAATTTGAGTCT
AAAAGAATGTAATTCTTGGAGAAAGACTTACCTTGAAGAAGAATCTTGAATACGATTGAAAGAATATTGAATGGAGTCTT
CTACTTTGATTTTTCCTTAGGGTTTTTCCCTAGGGTTTGAGAGAGAAGAGAATGATGGATTAAAAGATGAAACTATTATT
GTTTTGATCCTTTTATTAGTCAATAAATTCGTTTAGAGTTTTTTTTGGAGGTAAAAAGACAAAAACAACCCTTTTTAATA
TGTTCTTGTCGGCTAATTCGTCATTGCATTGTATCAATTACTGAAATGGTCACATATTTTTACTCAGAAGTGGAATTGTT
GCGAAATTGGTGGCGTTCAAAATTAGATTCAAATACCTTTAATTTGATAGGTTATGTTACATTTAATTCTTTATATTCTA
ATAGATATGGTCGTTTGAAGTTGACACAAGTAGAATCTTACATCAAAACTTACAAGAACTTCGGAATGACTTGAATGAAC
TCTCTTCTAAAACCCTAAGCATATTTGGAATTATGAAAACTGACCCAAATCAATTTGTCAACATAAAATTACCAAAATTC
ATTTTAAGCTGATTGGGTACGAAAAAGACTAAAATACCCTTCATATTTTCGGGTAACTTTCCTTATTTGGGCAGCCCGAC
TTCAAATGGGCATATCTCCCTCACAGGAGCTCGAAAATTAGAAAACTCAGTGGCCTTGAACTCTATGCTCTGATATCAAA
TTTGTCACGACCCGAACCTACACCCTAAACGTTGCCCGCACTCAAAAACCATTGTTGGTCCCAAGCGAATCCTCATCCTG
GCTGACTACAAGTGGAAGACTAACTAAAGCATACATAAGCATCAAATTGAAAGAAACATTTAAAAACAATTTATTGAATC
TCGAAAATGAATTGAATATGCTAAGTATGGAATATAAGTTTTAAATAAAATTATCTAAAACTAAAAGACTCTCCAAAACT
GTCTATCTATGAAGCCTCTACTATTAAGAAAGGATGTCGGGACAAGACCCATGACACCTAAAAACTACTAACTAGAAAGT
AACTGTGAAGTCCTCTGGAATACAAGAAGGCTCACAAAAGCTAACTGGAGTGTAGAGTGATCTTAACAAGCACCTGTTGA
TAATTGTGAACACCTATATCTGCATCATAAAAGTATGTAGGTCAAATGACATCAGTACATAGAATGTACGAGTCTGTAAT
ATGGCTGAGTAAACAAATAATTGAACTGAATGACCGAAAGAAACTTAACTGAATCAATACATGAATATGAAGTGAAAACC
ATTTAAGCTTTAAAATAAAATATACAATGAAAGCAACATGAAAATAATATACTTTACCTGTAGGGAGTTTCTCTAACTGA
CAACCATTACTATGAGCTTAGTAATGATACAATGTCCCACCGCACGTTGCAAGGGCCCATCCTCTACCTTTTCGGGGGTA
TGGGATGATATCGTGACTATGGATCCATTTAATTGGGCATATTAGAGGAAGTGAGGAGTCGCATGAAGAATTAATTATAG
CCTATCCTATGCTGGCTACGTAGTTCTATGGGACTTCTATCCTATCCTATGTTGGCTACGTAGTTCTACGAAAAGATGCA
CTTATGAACTTATCTTTCAAGTCCAATAATCAACATAGGTACATATGTTAATGTATATAAATGAATAAAATAACATTAGA
AACTCTCAAGTCTTTATGAAATAGAACCTTTAATCTTTTTCTCAAAACTCATCTTTACTTCCTCAAAAACTGAATTTAAC
ACTCAGGTGTTGGCTTTGAAAAACTTCTCAAGATTTATAACTCAAAATAGGGTTAATGCTGAATTATAGACATCTACAAA
TCAATTCAAGGATCTCAATAACAATATAGAAACTCAATACTTAGGAATAGAGTTTCAAAAGAATCAGGATTTCAAGAACT
CAAAATCAACTTAGCTAAAACTTACTCAAATCTAGGGAAAGAATCCTAAATTAATCTTTTATTGATCTGAAAGTAGATGT
AGGGTGTGAGGACGAACTAGTCAAACACTGTGATAGTCTTACATACCTGGAACAATAATATTCTTGAAAAATCTTGAAGA
AGAACTTGATCAGAAGCCTTGAAAACCTAGCTTGAAGGTAAACGATCAAGAAAACCTTTTCTGATATTCTTGAATTAGTT
TCTTGAAATCTTTATGGCCAAAAATTATGATTTTCATTAGTGAATAAAATTAATATGGAGTAATTTTAGTTGAAAAGAAT
GAAATTTTTGGAGAAAGACTTACCTTTAAAAAGAATCTTGAAAAAGATTGAAAGAATATTGAATGGAGTCTTCTACTTTG
ATTTTTCCTAAGGGTTTTTCCCTAGGGTTTGAGAGAGAAGAGAATGATGGATTAAAAAATTAAAATCTGATTGTTTTGAG
ACTTTTATTAGTCAAGAAATCCATTTAGGGTTTTTTTGGAGGTAAAAAGACAAAAAAGCCCATTTTTAATGTTTTCCCGT
CGACTAACTTGTCACTGCACTGTATTAGTTATTAAAATGGTCATAACATTTTACTCAAAAATTGGATTGACGCGAAATTT
ATGGCGTTGGACAGTAGATTCAAATTCTTTTAATTTGATAGGTTATGGGCCTCGTAACTCTTTATATTCTAAGAGATATG
GTCGTTTGAAGTTGACCCAAGTGATATCTTACATCAAAAATTTAAAAGAACTTCGGAATGACTTGAATGAACTCTCTTCT
AAAACCCTAAGAATATTTGGAATTATGAAAATTGACCCAAATCAATTTGTCAACAAAATATTACCAAAATTTGTTTTAAG
CTGATTGGGTAAGGAAAAGACCAAATACCCTTCATATTTTTGGGTAACTTTTCTTATTTGGACAGTCCGACTTCAAACGG
GCATATCTTCCTCACACGATCTCAAAAATTAGCAAACTTGGTGGCATTGGAAAGAGGATTCCAAGACCTTTCATTTGATA
TCTTATGGGTCTCCTAAGTCATCGTGTGATAAAAGTTATGGTCGTTTGAAGTTGACCCATAACTTAAAAGAACCTAGGAA
TGACTTGAAGGAATTCTCTTTAGTTCTTTTTGGAACTTAACGATCTGCATTTAGCGACCTTAACACTTTAAAAAAATTAA
ATTCCTTGGTAAAATCTTACTCTCAACGAAGAATGGTTCGAGTCTTAGCTCAAATTGTTTCTTGGGTGTTACATCTATGA
TCATTGATGGCTATCCGTATACAATACTAATCAAAACCTAATGTAAAAAAATAGCCCAAAAAACAGTGAGGGCAAACCTA
GATGTCCTTCATGTCACATTGTCAAGATTCATAAAACATATAACTACCTTCATTTATAAGCTTTCTTGAGTCATAATCAT
TACTTTCATAAAAAGATGCATATCTGCATAAAATCATCTTTCATAGTTCAAGACCCGCATTATATCATCATAACTTAGTA
AACATGGATTATGCATGGGTTCACGTGGATTCTTCATAAAAGCATACAATTACTTCAATTCATGCATTAAAGGTCATAAA
ACAATCAATTGCATCAGCATTGAAAGGAAACCATGACATGGAAGAAAATCATAATTTCAATTGAAGATTTCTAACTTTGT
AAATTGGAGAACTTACGAAATATATGGAGGAAAGAGCTCCATAGATGAAAACTATCATACCTTGATGCCAAAATCTTGAA
TTCAATGGAGGATTTGGAGACTTGATCTTGAAACACTAACTTGAATTCTTCTTCTTCCTTAGAGGGAGAAATATTTGAGA
AGAGGACTTGTTCAACTTTAGGGAATTTAGGAGAATGAATTGAATTGGGTGATTTGTGGGTTAAATTCATTATATTGGGC
TTTGGGTAAATGGTAAACCGACATAGTATTGGGTTAGAATAATTAGGAAAAGCCCCAAAAACCCCTTTAAAATAACTGCC
AGACCTCACTAACGGCTGGACCTACAGTTAGTTTGTCACACCACGGACTATCTTGGTCAGCCTTGGGTGGATCAGAGTCT
TCCCATTTTTGATCCCCATCGATGAACCCCATGTACAATACATGGGTCCACCAACGGGCCCTAGATCCCACCCTAGATTT
TAATTTTTTATATTAAAATCTCACTAAGTCTTGGACTCACCTACAAGACCTACCTATGGCTTGTGTTTTTGACAATTGAC
CGTCCTTGTGAACCATATGAAAATATTAAAACCTTGAGATTTTGGAAAAACTTGGATTGGCCAACCACGGGCCTACCTAC
GGACCGTAGGTCAGACCACAGGTCGTTGGTGGCTTCGTTGGTACTGGCACCAGATCCAAGAAACCTACAATATTTCATAT
TTTTGTATTTGAGGTGTTCCAACCCCAAGGTCCATTATAATTGATGGGGGATCACATTTTTCCAATCGCCAATTAGAATA
ACTTCTATCAAAGTATGGATTCAAGCACAAAAGGTAAATACCGTACCATCCACAATGTAACTAACAAGTTGAGGTTTTAA
ATCGAGAGATAAAGAGCATCTTAGCTAAAATGGTAAATTTTCATCGCAGCGATTAGTCTAGAAAGCTTGATGATGAACTT
TGGGCCTATCGCACGACATTCAAGTATCTTATTGGTATGTCTTAATACAAGTTAGTGTTTCAAAAAGCTTGTCATCTTTC
GGTTGAGTTATAGCACTAAGCCTTATGGGCATTGAAGAGGATAAAAAATTAATTGGGAGGTGGATTTCAAGAATCGTGTG
CACCAAATCCTTGAGTTGGATGAATATTTGTTACAAGCAAACGAAAGTTTTACCATCTACAAAGAAAAACTAAAATGGTG
GCAAGATGCGAACGTCTTGCCTCAAGAATTTAGAGTGGGTGAGGTAGTCCTACTTTTTAATTCAAGGTTGAAACTCTTTC
GGGGAAGCTTAAGTCAAAGTGGACTGGTACGTACACAGTCACAAAGGTGTATAGAAATAGAGTAAATAAAATTAAAGATG
CATAGGGGGTGAAATTCAATGTCAGCGGCCAAAGGTTGAAGGTATACTTTGTGGAAGGTCGTGATGTGAGAGTTTTTGAG
GTGATATACTTGGATGATTCATGAGAGCATATCAACGTTTTGCCGCAACGTTAAATCAGGTTCTTCTTGGGAGGCAACCT
AAGTGTTAGTAGTTTTCAATAATGTGGGTGTCTTTATGCAGGATTTGACCAATGATTGTCAATTGTGAGGGGCATTTGGC
GATGTGTTGAAGCACCTACGGGAAGCTCCAGCGAGCTCGCCCAATAGGCAGCTCAACTTCAGGTAAACACTATCCAATTC
AACGGACTGTTGTGAGAGTTTTTGAGGTGATATACTTGGATGATTCATGAGAGCATATCAACTTTTTGCCGCAATGTTAA
ATCAGGTTCTTCTTAGGAGGCAATCTAAGTGTTAGTAGTTTTCAATAATGTGGGTGTCTATATGCAGGATTTGACCAATG
ATTGTCAATTGTGAGGGGCATTTGGCAATGTGCTGAAGCACCTACGTGAAGCTCCAGCGAGCTCGCCCAATGGGTAGCTC
AACTTTAGGTAAACACTATCCAATTCAACAGATTGTACCCCCAACTAGGTGATACACCGATGTGATTGGACGGATCCAAC
TCAATTCGCCTAATTATGGGCACCATTAGGGGATACACTAAAAATTTTGGCAATGAACATGGATTTTTGGAGATTCACCT
ATAAACTTTAGGCGGTCATGCTGTAGCCCGACGAATTGGAATCAAAATTCCCCTAAGCTAAAGGCAAAGTTGGCAATAGA
CCTTATGTGGTGATCTACTGAATGATTGTGAGATCTCAAATCTTAATCATTCAGGGAGTTCCTCCATCTACACTTGATTA
TATCGTTTCTTTAAATTGAGGAGACTACATTTTTCTTTTTTATGGGGTTATGTCACTTGTACAAATACCCCACTTTGATG
TGTATGTTGTTTTTATTATTTTAAATTTAGTTTGTTCCCTTTTTACATCTTTCTCATACCCCATGATTTTTGAAAATCGT
TAAATGTCTGAGTTGTCATTAATAATAATTTGAGGATCGATTGTGTTCAATATTGATGTCTTCAATGATACTCGTGGTGA
GAATGATGTATAATGTTTATATTGCTAGAATGAAATTTATGAGGTTTCACTTTTGAGCGATCTTTCTTAATCTTTTGTTG
GCTAGATGAGTTTTAATATGAGTCTTGCAATGAACATTGAATGCTACTTTTTAATCTTTTGGGGTTGTGCTAAATTCGTA
TATTTGAAGTTCATGTGTTTTGAGGTCTCACTTGAAACCATGTCTGTGGAATCCTAGAATTTGCCGTGTTAGTCTAATTG
TCTAAACCTTGGTAGGTTCAAGGCATGATCTTGGACAACAATTGTAAGAGGGAACCCAAATTTACATACTCTTTGTGACT
ACCTTTAAAGGGTGTGCATCCAGTTTTTCACCATTTGAGCTTAAACCATTTGTTGACAAAACCACATTGAAACCTCTTTA
GCCAAAATTTTCCCCACATTCTTAGCCAAAACCCTTTCCAAATCATTGTTATGTTTGAATAGCCAACTTTGGAGAAAAGC
CTAAGCTGAGGGTGTAGAAATGAAAGCCCGGTGAAAGGCAAAGAAAGATAAAATGAGACTCAACTTTGAAATGTGTTACA
AAAAGAAAGAACCCCCCCCCCCCCACTTTGAAATGTGTTACAAAAAGCTAGAAACCCCTCCCTAAAAAAATATGGAATTA
CAATTTTGAAAAATTGAAAAAAAAAGAGAAGTTGGTAAAATAAAAGGGATTACAAATAAAGTTAGTGAAAAATCAAAGTT
TGAGTTCTCAAATAATAAAAAATGAAAAGAACTTGAGAAAACGTGAAAATTATTGCAACAATTCCTTGAAAAGGTGAAGT
CACTAAGACAAATTGACCATACCTTAACCCTCAACCCCATTATACACCTAAAAGACCCTTGAGATCTTTCATGAACTAGG
TTGCTTAATGATTGGAAAATATGGGCAAACCTATAGGATGAAGCTTACATGTATTTCACTTTTGAGAGACTGAGAACTAC
ATTGATTCCTTAGTTCTTTATTTATTTTCTTTGTGAGAGCATGTAATCGTTCTTGATGTGAGGACAATTGAATGCATTTA
TTGAAACACGGTCTTGCATTAGAAAACAAGTTATAATGAGCTTGAGCTTGTGTTGAAATCGGTAGTAAATTTGAAGCTTT
TTTTATCATGATTAAGGCTTAAAAGGTGAATAAAAGTGGTAATTGGAGACTCACCGGATGAGAAAAGGAGACTCAAATGG
GATCAACGAATTATGTTCAAGCACCTGAAGCATGGAGCAAGAAAATTTTGAGCAAATGCACGATTGGGGATTCAAAGAAT
GAGCTTGGTGAGCCTGGCTAATGTCGCTCAACAAGTAGCGCATTCAATTTTGGACAGAATTTTGATACACTATAAATTTA
CCAGACGAGAGAGAAAAATGAGTTGGAATATTATGGCAGAGTTATAAATATGAAAGAGAAGTTGTACTATTTTATACTTC
GTATCAATGTGGTGCATGTGTCTATTATATCTTATAGAGGTTCTTAGTTCACTACTAGATTCTAAAGGACTTTCGGGAGG
AGTTGGATTCTTGATTAGGCCTTAGCATAACATTTCACTTACAGACTAATGGACATTCAAAGCATACTAATTAGGTCTTG
GAGGATTACGTTGTGGGGAGGTGTGTTGGATTTTGGAGGTGATTGTGATTAGTTATTAGCCTTAGCAGAATTTACGTATA
ACAACATCTATAATTGAAGTATTCATATTGCATTATTTAAGGCCTTATATGGTTGATAATGTCTCTCTCTAGTTTGTTGG
TTTAAGGCCTCAGAGCCTAGGCTATGTGGTACTGATTTGGTTCAGGAGGATTTTAACAAATTTAGGGTTATTCAGTATAG
ACTTAGGTTAGCATAGAGAAGGTATAAGAGTTATGATGACCATAAGCTTGGGCATTTGAGATTCTGAGCTATTGAAAAGT
TATTTCTTTCATTATTACTTATGAAATGCGTAATGAGATTTAGAAGAAGGGGCAAGCTTAGCCTCAAAAGTATAGGGAAA
ATTGAGGTTCTCTAGACTCTTGGTGATATTCCTTATAAGTTGGCCTTATCTCTTGGATTTTCAACTATTCATCAACTTTT
CCATGTTTCTATGTTTTTGTAGTATGTTCCTGACGAGCCTCATTTGCTTCGGTATTACTCATACCAGTTGGATTAATTCT
TGACCTCAGTGGACGAGCCAATAGTTGTGTTTGCATGAAATGTGAAATGGTTGTGTTCAGGGGACACTCTATTGTTAGTT
TTAGTGGGGACATTATTTGGTTGAGGAGACTACATTGGATACTGAGAAGGAGATGCGAGTTTAGTATTCTCGCATGTTTG
AGCCTTATGTAACTTCCTGAGTCATTACTTTTGATATGTAACACCTTTTAATTGTAGATATTGTATTGACTCACGAGGTC
ATTTTCTCTATATTAGTATAGTCTTAGCATTTTGACCCTTACTATGCACTTATTACTTACTGGAAATGACAATCCAATTA
TCTAGTCGTTCGTTAAGTTTTTATGCATGTTTTTCAATTTTATAGCTTTTGATGTTTGAATGTATTACATTAGTCAAAAC
GTCAGGTAAACGATCTTAGAATGGAATTCAGACGATTCCATTGCCTCAAAAACATCAAATTACGTCTAGATGGCCCTTTA
GTTCGGGCCCTAAGGCTTCTAAATTACTTCTAGCAACCTTGGGACTTATGCATAAAATGGATCCTCAGATATGGGACATA
CTTTTTCTCAAGATGATCTCCGATGGAAGATTTGACATTTCCATTGAGTTTGGAATGTTGAATTTTGTTGGGTAGCATAG
ATTTTTTTTGTGCATGTATTTTTGAATCGATCTCGATCACGTGAATGGAGTCCATTGAGACTTATCAAGTTTGCATTGGT
GCATGTTCTTGTGTAGCAACCTAAGCGGCCTTTGACATCTTTAGTGTTTGGTGCTTTAGTTGCCTTGCCTCACTTTAGTG
GTGGTTGTAGCGGCCAACTGATCTCTTTAGCGGGGCTTGTAAGTGATGAGCCTTGCCGCTTTAGCGATCACTTCTTAAGC
AAACAAGTGATTGCTTTAGTGGTCATCGCTGGTAGTTTATATCTATTTTTAGCTCTTATTTAATTTTAGGTTCTTTAATT
GTGAACGTTTGTGAGCTCGGGTTCTGTGTTCCATTGTTGGTTAATATAGGAATTAGCTAGGAGAGTGCATTGTGTTAATC
ATAGGGTCGTTCACTATGTGTTCAACCTATAAGTCTCCTTCCATTTCTCACATTTATGTCTTTAATGGCAAATTCTTGAT
CTTGTGGCACTAAAGATCGGATTGTGCCGTTTTTATGGAAAAGGTCCCTTAAGTTTAATGGGACTATTGATGGTATAAAT
TTTAGGACTTCTCAAATACATCCCACAATGTTGTTTTGACTCTTTTTTAGTCCCATTTTAATTTTTTGCGAATTGGGTGT
CAAAATGTCCATATTAACACTTTGATCATTAATTTGATAGTGTGTTAGTGATCGAAGAAAATTCAAAAAGGGAAAGATCA
TGTTTAGTGGACTTTAGAGCACGTGTAATCGGCCTTTTGGTAGGCTACAACTTAACGATCTTAGATTATACTTGTGTTCG
TACGTACATGTTGTTTAGCTAGTTTTGGGATGGGTTTATCAATGATTCCAATTTAGTTTATAAAATTCTTTCCTTAGCTT
CATTTTCAAGTATTTTGGGGGAAAATAAATATGTTACCTTGCCTTCCATGTCTATCATGCCATGTTGAGTTGTATGCCTA
TTGTTTTGTTACTTGTGATTTATTTATGGACTTAGCCTAGGCATAGACTAGTAATTGATGTTGAATATCTATTAGGAGAT
GTAGTGCTTCAAGAAATCCTTTGATGTTGATTCAAACAGTCCTATATCCCTACAGAATGATTAAGCCGACTTGAGTTTGA
TAGAAAGGAGCCTTGGCTCGTTGGTAACTCTGCCCTGATTAAATTTCTATCTCCAATCTCCCTAGGTGGTGGCCCTATTG
TTTTTACTTGGTGATTTTGTGAATTTTTCAAAGTATTAGATTTGGGTAATGATTGAGATTTTTTCACTTTGGGTTTGGTG
TCGACCACAGAATCCCCATAATATATATTGTTGGTGGAGATAATATGATCTGGAGTGTTGTGGCCACGGTTTAATTCGGG
CAGACATTGTAGCCATGATTGAGTTTGTGCATAACTTGTAGCCACAGTGGTGTATGTGCATATCTCTTAGCGGCATTTCA
ATACTAATATTATTGTTCTATCAGGTTTTACTGTGTGCCTTCACTATGGTTCGAGTCTTAGTTTGGTAAAGTTCTGGATT
GTATTTAGTCATAGCTTTTGTATCATTTGCTATTTTTTTTCTCTCGTTGGGCTTATGGGGTCTGTTTGGATTATTTTTGT
TTCAATTATGCACGAATGTACCTTTTGGGCTTATAGGGCTCTAGTTGGGTTATGGTGAGCTACTTTACTTTATCCTTTCA
CTTCTTGTTAGATTATTGAGGCTCGTGATAAGACTTTTCACTATTGTTCCTTCCTTCTGCCTCCTTGATCACTTTTACTT
CTCACTTTACTTTATCTATTTAATTTCAAAGCTCAGTCATCGTTTGATGTGTAGTAGTTTCCTATTGTTTTGGTACTTAT
GCTACACTCAACATCTATTTTTCGTGATGCAGATCTTAGTGCGAGCTGACAACGTTGATCTTGTGCATAGTAGTCGAATA
ATCGGAGATCAAGGGTCAGCTAATGGCATAGTAGTTTGACCTATCTTCATTTGTATGTAAGTTTTACTAGTTTTTTTTCG
TAACAAGTGTGTACTTACTTTTCTTATTTTCGATATTGTACTCATTTTTGTGGCTTTGTTCCATCGTCCACTAGGTCATC
TGATTGATCATATATTATTATGTATAGTTATGTCCTTTCTTTCCAAGAATCATTTATTTCCTTATTATATTGTTATTTTT
CGTTAATTTAAGGTTTCTGCCCATTAGGCTCATTGCTTGTCGTTCCTGGCTATGCGTTAGCTTACCTACATGTGGGTGTT
GGTAGGTGTCATCATTACTTGAGATTTCAAGTCGTCTCGATCTCTAAATACAAAAGACTAGTCATTAATATAGAAAAGGA
GTTTATTCAACCATGACCTTTTTAATTTTTTTAATCTTTAATAATAAGTTATTTAGAAAATTGCATGTCATAATCACAAT
AAAATCGTTTAGACTGCGAAAAAAAAACTATTTTGATATATATGGTATGTGTGAGAGAAATGATTTGTCCAATCAAATTT
TATATAATTACGGAAATAATATAAAAATACACAAATTCTTTTAACCGAGTAATCAACCTACTAAAGTTAATTATATTATA
TCAATAAAAAATAATAATATTATTTGGATAAGATTTGGTGATAATTAATCAATGATTACTATTTCTATTATTTTTTTCTT
GAGATATATCATCTTGTTATTCCTTTTATACTCCATTTTAGGATGTGTTCTGATCATTTTTTGTTAATTTAATTTTTATA
TTATAACATTGTTATTTCTTAAAAAAATCTACTTTTTTTTTATCTTTAGTAGTAAATTAATAAGAAAAGCTTGTATCGTA
TATTTAATGAAATCATACATCACATGATAAGGCCAGGTACATGATCCCGATAGGGGGAGTATAGGAGTATTTGGCTAGGA
GCCTCTGCTGGATAGGTTATTTGGCCTGATCGAGCAACCTATGAACAGTTGTCGCCTACATAACCTACCTCCCAGACCAA
GGGAAGAAGGTATCAGATCGCTTTTGAGAGCCCTTTTGTGAAACCAGTTCCTTTACTCTTTTTGTCACGACCCGATTTCT
CAAGTCATGATGGCACCTACTATAACCCACCAGCAGGTAAGCCAACCCGTAACCCGGAACAACAAGTAATGGGTCTGAGG
GTAGAAATTAAACAAGAGTAGGAAAATCACAACATAAACAGGCGGAAGCAAACCAAAAACAAATATACAAATAAAGATCC
CTCCCAGAACCTGGAAGTCACTAGTACAGAGCTACTACAAAATGAGTACCAGTCCTAAAACCGGACAACAGAGCCTGGAC
TGTCTCGAAAGGAAAAAGACAAGTCTATATATACAGATGGAGACTGAAATAGTACAAAATGCCGTGTGCTCACCTCCGTC
TCCGGATAAGTCTACTCCAAGCTCGATCAACGCTGGCAACTAGTGCTCGGACCTGCATCACGAAATAGATGCAGAGCGTA
GCATGAGTACCAAAACAACAGGTACCCAGTAGGCATCATCGGCCGACTGAGCAAGATAAGCAAAAGTAAACTGAAATGCA
AATAAAGGGTCACATCAAGTGCAAAGAGTAGTAAATGGGGGTATGTACACGAGCGTACAAGCAACAAAGACAAGCAATCT
AACTAACTCCACCGGGCTCCCATAAACCCGACGGGTACGCTCGTGCACAATAAAAAAAACCACCTGCACGGACCCCCATA
AGCCCGGCAGATGCACTGGCAGTTGAAGTAAAATAATGGAGCTAGAAGGTCTATCACAATATTACCAAACTCCGGACTTT
TAACCGAACCATTCCCAATTATATTCCAAGATCTCATTACGTCCCGGACTTTAATCGAAATCTCTCCCACCTCCAAAACC
TCAACCTACAGATAAGAGTAATCAAGACTAAACTGAAGCTTTAGTGAGGAATTGGAAATACACCACGTGCAAGCTGGACC
ACGGACTCGAATCGGGTACTATAGCTAATGAGTCAACCTATATGGGCTGGACCACGGACTCGAACCGGGTGCTGTAGCCA
AAGGTCGGGCACGGGTGGGCTGGACCACGGACTCGAACCGGGTACTGTAGCCAAAACCAGATCACAGGTAAGCTGGACCA
CGGACTCTAACCGGGTACTGTAGCTAAGCCTGGACATAAGTAAGCTGGACCACGGACTCTAATCGGGTGCTGTAGCTAAG
AATCAATATCCAGCCATACGTCGCGGGAAATATCACCAAACCGATTATCATAAATAATCATTTCAGTCCGACCCTCATAT
ACCCAAATCGCCGAGGAAGTATCCACAAGTGAGTAAGCTAGACCACAGACTTTAACCGGGTATTTGCAGCCGATAGAAAA
GCAGGGCATTATGGATACAAGGTCATAAGCTGAGTTACCGTCTAGCTAAGGCTCAGACTATCAGACTCAAGTCTGCTATA
TCAGTCTACAAGGAGCTGACCGTCCGAAACGACGTCGGACAAAGTTCTACTGCCCAACGACATCCGAAACCTCGCAAGTC
TATGGCAACACTAGTCTAAGCCTAGACTAAGGCCAAACATACTTCAAATCAATATTATCATATACACCACAAGATATGGA
TATTCAATAATCTCAAGAGACATGCTGTCATAATCCAACACTTTCCCGAAATAAGGTCTAAGGCAGGAATTATAGAAATT
TAGCATGCTCGACACCCGAACCCCTACATACTCAAGCAAATCAATAAACAAATGCCTAAACATGCTCAATCTCACGAGAG
AAAATCATAGCCTACCTGAAAGCCGATCACGCGTGCTCCAACTCACGGTACCGGATCTTTTTCCCTCCGAACGGTCTCCA
AATGCTTCCCCACTAACAAAAGATTAATCACCTCGTCATTACGAATATATTGACACTAAAATTATATTTTTCGGAGACAG
ACCCAAAATCGGGTCTAAAACGGGATTGTGGGGCCCACAATTAGAATCTCAAAATCGAATCCGTGGAAACGTCCCAAATA
CCTTACTAAACTAATACCCCAAAATTATAGCACAAACAGATGCTTAAAACACCGCAAATCAGCCACAACAATTAAAAGTG
GCAGCCCCTAGATCACAAATTTCCGGAAAAACGAGACCCTTTCAATCCAAACAGATTATACCACGACGATCCTTGCGAAA
AACTCTACAAGTTAGCCTCAAGAATGACCCAAAACGGACTTACGATGATCAAGATCTCACATTTCAAAATTCAACAACAA
ATCAATCCGGAAATCACCCTGGCAGTGGCTAAAAATCGATTTCTTACCTCAAATGAAGCCTCCCCTCACGTTTCTGAGAT
CACCGCTACATTCCCCTCGAAATTCTCTTGAAGTTTGCCTTTTGAATCACTTAATTTGGACTCAAAATGAAGGAGCAATC
TTAAGTTGAAGTTGAAGAAAAAAAAATGGACGAATTTCGTCCTAAATTCTGGAAATTTCCAGATTCTCACTCCTCTGCCA
CGTGGCGTCACGTGGCTCTGCCACGTCACCGCCGCGTCAAAATTCTACAACCCTTCAAACTTAAATTTTGATGTTTCGGA
CTCGTTCGGAGTCGGAAAAATACAAACCTTATATGGAATCTGATTGGAAACGATATTTCGGACTCAACGGTGAAGTCAGA
ATTTCCATTTGGAGATCGCTTCGACGAAAAGTGGGTCCCACACCCAGTATCATTTTGAACCAGATTCCACAATTGCCATC
TAAAGCCTCGGGAAGTGAACAAAGGGTCGTTCTAGACAANNNNNNNNNNNNNNNNNNNNNNNNNNNNNNNNNNNNNNNNN
NNNNNNNNNNNNNNNNNNNNNNNNNNNNNNNNNNNNNNNNNNNNNNNNNNNNNNNNNNNNNNNNNNNNNNNNNNNNNNNN
NNNNNNNNNNNNNNNNNNNNNNNNNNNNNNNNNNNNNNNNNNNNNNNNNNNNNNNNNNNNNNNNNNNNNNNNNNNNNNNN
NNNNNNNNNNNNNNNNNNNNNNNNNNNNNNNNNNNNNNNNNNNNNNNNNNNNNNNNNNNNNNNNNNNNNNNNNNNNNNNN
NNNNNNNNNNNNNNNNNNNNNNNNNNNNNNNNNNNNNNNNNNNNNNNNNNNNNNNNNNNNNNNNNNNNNNNNNNNNNNNN
NNNNNNNNNNNNNNNNNNNNNNNNNNNNNNNNNNNNNNNNNNNNNNNNNNNNNNNNNNNNNNNNNNNNNNNNNNNNNNNN
NNNNNNNNNNNNNNNNNNNNNNNNNNNNNNNNNNNNNNNNNNNNNNNNNNNNNNNNNNNNNNNNNNNNNNNNNNNNNNNN
NNNNNNNNNNNNNNNNNNNNNNNNNNNNNNNGACCAAAGTCAACTTTTCAAGTTATAAAAATCTCCAAAACAGGGAAACG
GGCCTAAAACCCAAACGAACGACCAGGCGACCGAACAGTCAGTGCCAGCAAGTCATAAATGACTTGGGGTCGCTACAGGA
ATGCTCTATACGAGGGAAAGAATTCTTTAATTTAAAAATGACCTGAAGGGTCATTACACTTTTTGAATGAATTACAGTCA
GTAAAGTAATCTGGTGGAAGGATATGGGCAAAAAGGGTATATTGTGAGGGGGGGGGGGAGGGAGGGATTTAAGAGATAAT
AACTCAGAAGGTAACTTAACTGTTGGTAATTGTCTAACAAAGTCAAGCACTTTTTTGGAGGAGGGGGGAGGGGGGACAAA
AAGGTTACCCAAGTTTGTTTATCTATCTTCGAAGACCCCCTATTATCAACAAAATATGACATCATTTTATTTTTTTCACA
TGAACTTTTTATCTTTTTTCAATCCAGATAACGATAAACCATAGTCTAATTTAATCCTAGTTATAACGCAAATAAATAAA
ATTTTACAAGAACTTGTAAATTTTATTTGGAGTATTATTTATTTTAATGAATAAAAATAAATTAAAAGTAATATTAAATA
GAGAAAATATTCATATATATAAGTGCATCTATATAATAGAATTTAGTGTGTTCTATCAAATGAGATTCTACGTAGAGAGA
GACAATAAATTATGAAGTGATACATGTGGTAAAAGTATTCACCAATATATACATCAAATAAGTATATGTATGACATAAGT
TTTTGTGAGAGCAAAAATTAAAGTTTCCGTCATGGTTTTTTTCCGAGAGAATATGGATAATTTAAATCACGAGTTAGGGT
TAGGTTAAGTTATTGATTATTGCAATGTAAATTGAAAAAAAAAAGGAAAGTTAAAAGGATCTTATAAACTAAATAAACAT
CCATATTGTATTATGCTCTTTCAAGTATTAATAAGGTGACTTCTAAAGAGATATAATCAAAGTTGAGTTACCTTCATATT
ACAAAACAAAAATAATATAACTTTACGTGATAAGTATCTATAGTTGAGTGACTATTATATCTTAGAATTTAGATAATATA
CTAATTTAGACAATCTATAAAATTTCATCACTTTTCTAGTTGGCAAATTTACATCCCAAGTTCCTCGCCTCACCCCGAAG
CATTAATATATTTTCCACCCATTTCAAAACCTTCCTACACGTGAAAGCCTCTGCAAAACTCCAAAGCGACAAAAGGACAC
AATTATTTTCTTGATTCCATTGAAAAGAAAAAAATAATTTTTTTTGTATTTTTTGTTTTTCTCATTATTTCAAAGAATAC
CCTTCTCTTAAAAATTTATAAAAATCATGTTTTTTACCTTTTAATTTAGTTTGATTTTCATAAAGTTTAATCTACCAAAA
CCCTTCATAAACCTTTTTTTGTCATACCTCTTTCTGTAAATAAATTTTGAACTCATGGCTCATTTGATTTATTTAAACTC
CATAAATGCAAGACCCAATATTGGGCCATTATGGCCCAAATCTAAAAAATGTTTGGATAGCCCAAAATCTGGTGATCTAC
TTTCTATATCAAACCCTACACTAGATATTTCTTTCCTTGAGCTAATATTTTATAATTTCACCTCTTTGGTTTCTCATACA
TCCATTCTTGATTTCTATCTGTTTTTCTTTGTTGTTTGTTACAACATAATGGAGAAAAGTATTGGGGAGAATCCACTAGC
ATCACCTAATGGAAATAAGAATGTTTATTTTTCATCAATAAAAACTGAAGTAGAAGAAAAACAGAAAGAAAAGAATTTGA
ATTTGGATGAACCAGTTCGGGTTGAACCCTATTCATTGGTTACTTGTGTTGATTCTAATTCAATGGGTTTTATTGTTTCT
TCTGAATCAGGGGCAATTAGAGAACATGAGCCTCCTAGAAATTCAGCAACACCACAAAGAATTGCACCAACTGAAGTCAA
CCCTATCGGAGCTCTACCTCGTTTCTCCTACAATTATGTTTCAACTCTTCCGGACAGGTGGCAAGTGGTCTCCCCATCCA
GCCGACTTGACCTACCCATTGACACAATGATTCCATCCCCAAATGAACTTGTGATTGACCAAGATCATCCTTACATTGCC
CCGAGAAAACCACCGTGCATGTAGGTTCAAGGGAGTGCTTCTATCTTTCTCATCAAGAATTAGGGACATTACTTGCTTTC
ATAGTTTGGGTGGTTTACTTTATGTATGTATGATGAGATATGGTTTTAAGATAGTGCCTAGATAAACTTGTATAATAGTT
TGAATGATGGTGTCATGTTTTAATGTTCTAATATGTTCTTTTGTCGGGATTAATCTTTCGAAGTTACTACATTGCTTTTA
GTTTGGTTGGTCCTACATTTCCAATTATTTTATTACCTATCTTGCGAGTTGCAGTTAGTGCCCTAGTTGGGCCTTGCTCT
CTCAATAATCTTTGAGCGCGTGATTCAATATTGGCAAATGATGATGGAAAATATTTTGAAAATATGGAAAAGGAGAATTC
AAAAGCAATCACTTGTCATGAATCATACAATTTTCGTTTGATTTTGTGATTTACAAGCGGGTGTTCATTAACCTTTTGTA
GTTTTTCAAAAGTAATTTAGGTCAATTGATTCTTAGACTAGATTGAGACCATGTTGGTTTATAATTCCTTATGTGTTGAG
GTTTTTAATACTTTTGGTGTATGAATGTTGTCAAAAACTTTCCAAAAAATGTGATTCAAGGAGATATCCTTGATATATAT
TTTCTTGGAAAATAAATCTAGTTCCTCTTTGACTATCCTCTTTGACCAAATTTTGCTCCCAGCCCCTTAATATTGATCCT
AGTCAACTCCATTGAGCCTTAAACTATTTCTTTGGTCACCATGACTACTACTAATTTTGCTATTCAACTTTATATCGACA
TGGGAGATCGATATGTAACCATGCTATCTTTTATGTACTATACTTAAAGTAACGTTTTGATCTTTTTGATTAATTTTACA
TTTGAATTATAAATATTTCATGATTTTAAAGACATCTTCTTTTTAATTTATTTTATCATTGAACAATCAGTTATCTACGA
AAACTAGTGTTTAGACAGAACATACAGTTTAACTAGTTAAATATATATGGTGTAAATGAGAGGGGATTTAGGTAACACAA
TTTTGTATATATGGTTGGTGTCTGTTTGTGTATGCTGAGTATTTGATATTGTGATCATTAAATAAACAACATAAGTTGTG
TGAAATATACGACATAAAGAAACCGCATGGTAGGAAGGTTAAGGAAAACGAGGTAACTAATTGATTAATTTTATGATGAG
TTAATCGCATAATTGATCAATCAACAGAATGAGATGTTGGTTTCCATTTTTTTTTTGCATAGTCGCATAAATTATTGTCA
GCTACCTTCATTTCAATTTGATTTTTCCTTTTTTGACTTATTACAAAGTTTAAGATTTTTTTTTTAAAAAATTGAATCTT
GTGATCTTAAATTAAGGATATGTACGTACATAAAATATATCAAAAATTTTATCTGGGAACTTAAAAATATTATGTGAGAA
GTAGAGATTAAAGAGTTCCTAAAAAAAGCAAAGACACCTTTTTTTATAAAGACTTAAAAGAAATATAAGATAAACAAATT
GAAACAAACAGAGTTAGACTGTAGTGATAAATTATATCCTACCATAGAGGTTTGTTATCAGTTATCATGTTTTTCTTACG
GTAAATAAGTGAGTTTTTTGTTAATGCATACATTAGAAAAACATAAACTTAATGATTTTTTTTTACATTTATGTAGGTTG
GTTAAACAAAAGAGGACCATAATACTATTGAGAACTATTACTCCCTCTGTCCCAATTTATATGACTCACTTTCCTTTTTA
GTCAGTCCCAAAAAGAATGACACATTTCTATATAAAGTAACAATCTAACTATAAAATATCTATTTTACCCTTAATGAAAT
GATTTACAGCCACACAAATTTCTATCATTCAATTTGGACCACAAGTTTTAAAAGTCTTCCTTCCTTTCTTAAACTTCGTG
TCGAGTCAAAGTACCTCATATAAAATGGGACGGAGGGAGTAACATATATACTTATTGACTCTTTTAATTGTACAAGAATG
GTATGTAGATCTTTTGAGTGTAATATCAATGAAAATATAGTTAGTGTAATTCTAAAAATGGGATTTAGGGAGCGTATGAT
ATACAAAATTTTATCCCTAGATCTGTGAGGTAAAGAGACCGTTTCTAACAGTGTCACACCCCAAGTCACATTGAGATTGA
CATGCACCCGATGCCCTAAAGGCCCAAGAGAACCAACTTATGGCTTGTGCCTATCATACATGCAACTATGATAACTATAA
CTTTTTGATGAGTATAGGTCAAATACCATGATAAAATACAAAAGTAGATAGACTCAAAATAAATGTATATGCTAGGCCGT
TGACACCTTAATTACTAGAAACAAGACATATCCACGATTTACTTTGACATTTAGTCTACAAAGCCTCTAAAAGATAGAAA
CTTAGATTAGGTCAGGAAATGACCCCGCCATACCCTTAACTATAATATAACATCAACAATAGAGACTCGGTAAGCCCCGA
ATCAACATGGAGCTCCCTAAAGGCCGTTGAGTATCATGTACTTCTATTGGACATATTATATTAGCTTGGGTACCTATACC
TGCAGCATGAAACACAAATTTTCAATGAGGGACATCGGTAAAAAATAATGTACTAAATATTTAAGGCATAAAGTATCCAC
ATGTAAAACAAGGTCTCAAGTGAAATCAAGTAAAAATGTACAATATTCTGTATAGATAAGGACAAGAGACCACCTTCACT
TATATTTGTGGAGTCACCTATATTACATTCACCTTTGCTTATACTTGTGGATTCATGTACATTGTATTCATTGTTTTAGC
TTATTCATCTTTGCTTTATAGAGTTTGTAGCATGTGACACAATGACCAACTAATCAGTGGTAAAAGAGGATGATCAATGC
TAGGAATTTTAATCCCTGGGATGCGTTCCTCATAAATACACAAATCAAGATCGACCCATTCTAGGATTTTAGCCCCTAGA
ATGCCGCTCATAATAATATTGATTGGGATCGGCCCATGCTAGGTATTACCACCCGTGAGTTGTCACCCTTAAGGACAAGA
ATTAGCATCGACCCATGCTAGGTAATTTAACCTCCGAGCTGCCACCCATAATTATATAGATTGACTTTACCTTGTCTTTT
TAATCATTGAGATTGTTCTTTTGATGTTCACAACTCTTTTGAGATTTAGGACTATATACCAGTAACGTAGATATGTGAAT
AAATTAATTGAGGCAAAAACAATGATATAGGAAGCAAATGTAACTTTATTGTGCTACTTAGGAACTTATATGACATATGA
ACTTCATTTGGGAACAAATAATATAGATGGTCCATGAATGTGTGTGGAAAGTAAGGACCTATAGCAAATGAGTCATTAAG
AAAGTGAACAAGTTATTCTGCTTAGAAGGCACTTCATTTAAAACACATTTGGACCTGTTGCATGGGGCATACATGCATTT
GTTATAGAGACGTAACTCCTCAAATGGAAAGGCATGGACTCTATAAGATGATACGATAGCTAAATGCTTAGTAGGCGATG
TCGAATGAAAGAGTGCATAAATATTTGATCTAATGAAGCACAAGACATAACCCAAATAAAAGTTGTACATTCAACGCAAG
GACATATAAAATGAAAAGTGGACATAATGTATATCTGACATATGAATACTTGTAACATATATAATGTAGGATCTTATTGT
CTCAATGAACCACATTTGAAGTGGTAGATAACTCATGGCGCTTACTGTTTAAAGTACCTTTGTCAAAATAATACTTCGGA
AGTATAAACACACCAATATTGGATAATGAACACGTATAGAAGTAGTTCGACAGACTTCTGAAAACTTGGACGGTATAAGA
AAGATTATTACTACATTGGAGAGTGTACACCCTCACATTGTATCTTTTACCATGAGGATCACTTAGAGATCTCAATTTGT
TGATACATAGATCATGCCAAAAGATATGGAATCAGATAACCTTACATACTTTGTTGCACAACTTTGGATATTATGCTGAG
TTAACCGTCTTCCTCTCAGATTATCTACATTGGAGTAAATAATAAAACTAGCATTAGTAGCTGATCAACAAGTTTGGGCT
ACTTGATCAGCCAAAAACAGTAATTGAGTGCAAATTTATAGTTAATCTCATCAAGGGTGTTCTTCCCACCCATTCTCCTC
TATTTTTTTCATGTACTATACAACCTTCTTATAATGTCATCCAAAACTCTTCGGGCTTCATAACGTTTGGGAAATAGTAT
ATAAAGGGATGGCAAGAAGTAAGCTCATGCAACCCTCAATTAAGTGGCGTATCACTATACTTTCAATGTTTTATCCTCTA
ACCAGTTCCCATGACTTCTCTGCGCATATCCAACCACACCCCTTTATTTTACGATACACAAACACAGTCGTAAGCATCAC
AATGTGGAAGTAACAATATGAACTCATAACTTCCGATCAACATCCCGTGAGTTCAACATCACATTTAAGATCCTCAAAAC
GAGCTCACAATAAAAATTTAAGGGGACTTCACTCCATGGCTGTCCCAACAAGCAGATCCTTCCAGAACATTTACCAAGCT
CACACCATATAGAGGCAACACTCCTCAGCTCATTAACACATATAAACTTTCACAAAAAAAATGCAAGAAGAAGAGAGGGA
TAATAATTCTCATAGCTTACCTTGATGGACTGAAATCTCACTCGCTAAGACTTGGATTCTTCAAGGTTTAGGTTGTCCTC
TCTCCTTTACCTTGATGTTAAATCAGCTTATTCACTTGAATTCCTTAATATGGGAGATGTTATACCAACTTGTACTTGAA
AAATGAAGGGTTTGCTTTAGATTTTAATTGAGAAGTTGTAGACCAGAACTTTTGGAGCTTCTATGGCTTTCCTTGGTTGT
AATTTTTTGGAGAATAGGTGATGAAGGAGATGTGATAAGTTTTAGTCCTTTAGAGGTCCCTTCTTGACGTTTTCACTTAA
TAAATTTGAGAAATTAGAGGTCCCTTCAATTACTTTAAGCAAGCAGGTGCGTCACCTTCTTAATTTCTGCCACAAGTTTT
TAAGTATGTGCTTCACCTACTTGCGCTTTTCACTTATAATGGAGTCCACTTATTCTAAGTAGGTGCATCACCTACTAGCT
CTTTTCATTTAAAATGCAGTTCACTAATTCTAAGTAAGTGCATCACCGACCTTTCACCTACTTGGCTAGTTTTGTCAAGC
AAGCACCTCACTTATTTTACACAATTTTCCAAATCATAGTTTCTTTACAAGACCGTAACACTAATACACACTTGACCACT
TTGAATTTTACATCAAATACCACCTTTTACTATCTTGAGTTCAATTTGTTTTTTAATTCACTTAGTTGTATATGTGTTGG
AATGCACGGTGTATTACAACCAGAACCTCGACTCATAAGAACAATTATCGAAACATAATTGCAAGAATAATATGATAACA
AAATAGCAATAATAAAGCAGATGAAAAATTAAAGAGGGCAGCTAAAAAAGACCAATTACGCAAAAAATAACAATTAATAA
AATGAAGTAAAAAACACTACTCATATAATAAATAATAAACACTACTTATCAAACGAAAACTAGTAGATCAGATGAACCCC
CTACCCTTTCCCTTAAAGTTAATAGACTACTCGGTCATCCACCCTTCTACCCTAATTTTCGGTCTTCATACCTTTTGTAT
ATTGGGTCATATCCATAGTCAGTTAAATTTTTCTGACAATAGCATCATACATATATAAATTGTGAAAAACCAGTCTTCGA
TAACACATGTGTTGATTGTTGACATCAACTTACACCTCTAGAAATGAAGAACATTATTGTAGCATCTCGTAGTGCAAATA
AGTTTATTACTTTAAAAGAGTAGATAAGTCTTAAGCTATAAAGTTTTACTTGGTCCACTACCAAATTAATGGTTTTTGGG
TATCCCAGAGAAATCAATTTTTATATTGATCATGTAGATCCCGGTACTCAGCAAATACAAATTCCACATTATAGAATTGC
GTCTGGTTAGTTGATGAAGGTAAATAAAGAGAGGAGTTGAAAGTCATTCTTGATAAGGGCGTTTTATGACCAAATCTATC
ACTTTGGGGTGTACTAGTGTTGTTTTTAAGTAATATAACAGTACATTGCAGATCTGTACACATTACAGGCAGTTAAATAA
AGCGTCAATAAAGAAAACCTATCATCTTCCTCCAATAGATGATTTGTTTGATTAGTTAAAGGGATATATAGGCTTTTCAA
AGATTGATTTATGTTTTGGTTAATACCGGCTAAGGATTTATGAAGTAGATATTCCCAAGACAACTTTACCGACATGATAT
GGACACTTCGATTTCCTTGTCATATCATTTGGGCTAACAAATACCCCAACAGACTTCATGGATATGATGAATAGATTTTT
CAATCTCTTTCTTGATATATTTAGGTACATGATGTATGCATATAATTTAAGAATCTTAAATGGATGTAACTTCATGATGT
AAGGTTTTTTTAGAGGTAAAAAGACAAAAATGACCTTTTTTAATGTTTTCTCGTCCGCTAATTCGTCACTGCACTGTATC
AGGTTACTAAAATTGTCATAACTTTTTACTCAAACCTTGGATTGTTGCGAAATTTGTGGCGTTTGAAAGAAGATTCAAAT
ACGTTTAACTTTATAGGTTTTGGGCCACGTAAGTCTTTGTATTCTAATAGATATGGATGTTTAAAGTTGTCCGGAGTAAA
ATCTTACATCAAAACATAATCGGTAAGAAAACTTTCAACTCAACTTTGTACAAGGAGTTTCTAGTGAACTTAATTAATAT
TCAAAATCATTCCCACACTAAAGAATTTACGTTTACACATATGCGCAATTTATGAATCACCCGATATGACCCTACAAGTT
AATGAAGAATAATTTGAGTCTTAACTTAGAAATTTTTGGGGTGTTACAGTAACCATGTTATCNNNNNNNNNNNNNNNNNN
NNNNNNNNNNNNNNNNNNNNNNNNNNNNNNNNNNNNNNNNNNNNNNNNNNNNNNNNNNNNNNNNNNNNNNNNNNNNNNNN
NNNNNNNNNNNNNNNNNNNNNNNNNNNNNNNNNNNNNNNNNNNNNNNNNNNNNNNNNNNNNNNNNNNNNNNNNNNNNNNN
NNNNNNNNNNNNNNNNNNNNNNNNNNNNNNNNNNNNNNNNNNNNNNNNNNNNNNNNNNNNNNNNNNNNNNNNNNNNNNNN
NNNNNNNNNNNNNNNNNNNNNNNNNNNNNNNNNNNNNNNNNNNNNNNNNNNNNNNNNNNNNNNNNNNNNNNNNNNNNNNN
NNNNNNNNNNNNNNNNNNNNNNNNNNNNNNNNNNNNNNNNNNNNNNNNNNNNNNNNNNNNNNNNNNNNNNNNNNNNNNNN
NNNNNNNNNNNNNNNNNNNNNNNNNNNNNNNNNNNNNNNNNNNNNNNNNNNNNNNNNNNNNNNNNNNNNNNNNNNNNNNN
NNNNNNNNNNNNNNNNNNNNNNNNNNNNNNNNNNNNNNNNNNNNNNNNNNNNNNNNNNNNNNNNNNNNNNNNNNNNNNNN
NNNNNNNNNNNNNNNNNNNNNNNNNNNNNNNNNNNNNNNNNNNNNNNNNNNNNNNNNNNNNNNNNNNNNNNNNNNNNNNN
NNNNNNNNNNNNNNNNNNNNNNNNNNNNNNNNNNNNNNNNNNNNNNNNNNNNNNNNNNNNNNNNNNNNNNNNNNNNNNNN
NNNNNNNNNNNNNNNNNNNNNNNNNNNNNNNNNNNNNNNNNNNNNNNNNNNNNNNNNNNNNNNNNNNNNNNNNNNNNNNN
NNNNNNNNNNNNNNNNNNNNNNNNNNNNNNNNNNNNNNNNNNNNNNNNNNNNNNNNNNNNNNNNNNNNNNNNNNNNNNNN
NNNNNNNNNNNNNNNNNNNNNNNNNNNNNNNNNNNNNNNNNNNNNNNNNNNNNNNNNNNNNNNNNNNNNNNNNNNNNNNN
NNNNNNNNNNNNNNNNNNNNNNNNNNNNNNNNNNATAGCACTTTCAAGTAGAGATTATTTCTAATAGAACCTCGACTTAT
AAGAACAATTATCAAAACATAATTGCAAGAATAACATGATAACCCAATAGCAATAATATTGCAAATGAAAAATTAAAGAC
GACAGCAAAACAAGACCAATGAAGCAAAAAATAACAATTAATAAAATGAAGTTAAAAACACTACTTATATAATAAATAAT
AACACTACATATCAAGCTATAACTAGCAGATGAGATATACCCCCTATTCTTTCCCTTAAAGTTGTTAGACTACTCGACCA
TCTACTAACCCTTCTACCCTAATTTTTTATTTTCACAACTTTCTTTATAAAGTCATATCCAATGACAATAGCATCATATA
TATATATATATATATATATATATATATATATATATATATAAAAGTTGTAACAAACCAATATTCTATCAAACATGTGTTTA
TTGTTGGGAGTTAACTTACGCCACTGGAAATGAAGAATATTATTGTAGCATCTAAGAGTGCGAATGTAACGACATGTTCT
TGTCGTTATAGTAAAGCCATTGGGGAAAAATTTTGGGCCGGAAAACTTTTTCTTAGTAACTTGAGAATTTCTAGCCTAGT
CCAGATTTGGACGAAATCGGAGTCAGTAAGGTCTAGAGAAATCTGGTAAAAATGCAAGATTTAATGATAAACTTGATTGA
ATGAGGGGATAGCTAAGACGTAAAGGAACTCGTATGACTTAAAAGAATTGAATTCGGGCGAGTATAACTCCAGACACTGA
TCTTAGGGTGAACGGGTAGTTTCTGAGTGTCATGGGTTGAAGGTGTGTTGTGAAATGGAGATTTGAAACTCTTCATTTAG
CTCTCTGTTTTTGTACAAGCAGCTAGGGTAGGATTATTCCCGCCAAGGTGGGATTATTCCCGATAGGGCGGGGTCGCTAT
GGCGGAAGGGGGCCGCCATAGCGGGCCAGTCGCGACTTATGTCATAAATAAACTCCAAAAATGCCATTATTCTGCAAACT
TCATTTTTGAGAGCTAGGAAAGGACCCCAGGTCAGTTCTCGACAGTTTTCCATGAATGTTTGTGCTAAAGGTAAGGTTTT
GACTCCCCTAATCTATTTTTCAATCCGTAGAACTTAGAATCTTGATCAAATATTGTTAGGGGGATGGTTTTGAACTATTT
TGGATAGTGGAAAAAGCCCTAGCTGCACCTTAGGATCATTATTTGGGTCTTGAGTTATTGAGTTTGTCATAATTCGGGTA
AATTAGACCTTAGTTATTGATCCCCATATTGATTTATTTGTTGTAGACCTAGAGCAAGCGGAAAGAATCCGGGAAGGAAA
GAATCAAGTTTCTTAGGAGGGTTCAAGCTTTGTTCAAGATAGGTTATGGTTGTGATTTCATGTTGGTGTGATGTATATTA
GTAATTACTTCATTTTAATGCATGTATGTATGCGAATGTTGCATTATTGATCACACTAATTGTAAATGAGTATGAATGAA
TGATTGTATGCCATGAATCAACACTTGATTGTATGATTATGAGAATGTACATTGTGATTTTGATTCTGGCTTGTTGAATT
GATCAGGTGTTANNNNNNNNNNNNNNNNNNNNNNNNNNNNNNNNNNNNNNNNNNNNNNNNNNNNNNNNNNNNNNNNNNNN
NNNNNNNNNNNNNNNNNNNNNNNNNNNNNNNNNNNNNNNNNNNNNNNNNNNNNNNNNNNNNNNNNNNNNNNNNNNNNNNN
NNNNNNNNNNNNNNNNNNNNNNNNNNNNNNNNNNNNNNNNNNNNNNNNNNNNNNNNNNNNNTTACTTGGATATGTTTCAC
TTATTGGGATAGCTGCGTGATCCTACCAGTACACTTTGGTTGTGTACTGATACTGCACTTTCTCTTTCTTTGTTGAGTAT
AGGGCATCTTCAGGCAACTACTGATAGACCTCGTTCAGAAGACTAGTGATTGATTCGAATTCATGGTTGAGCCAGTTCTT
CAACGTTGCCATGAGTTCTCTATGTTTTAGTCCACTCTTTTCGTACTCAAACTTTCTAGTTAATTTTTCTTACAATTGGG
TTGTACCAATTTCCTTTAGATTTATGTTCCTGGTTAGAGTTTTGGTACATTGACGCTCAGGCTCTAGGGATGTTTTCCGC
AATGTTTTAGTTTGATGGTTAGACTTTTGCAGTTTATGGGAACTCTATTTGACTCTTGCATTTAAACCTACTTTCGTATC
TGTCACGCCTCGAGCCTACATCCTGGGTAGGACTGGCACTCGAGAACCATTAATGGCCCCAAGCGAACCCTCGGCCTGGC
TTACTTACTAAGCGGAAGACTTAAACATAAGAAACAGTCTCAAAAGGGTAACTCATGCAATGTTTTAAAGCATTATTAAA
CTTTTCCAAAATGGCAACTCAAGTCTTAAACATATACAACTCAAATGAATAAGACTAAAGAACTATAACTATATGTCTAT
GAAGCCTCTGAAACAGAGAGGGATGTCGGGACAAGACCCCCGATCATCCTAACAACTGATATACTAGAAAGCAAAGTAAA
AGGAGTCCTCCGGAATGCAAGGAGGCTCACCAACTTACTCTGAGTGCTCAATTGAATCAATAAAGTGCTAGATAATGATC
CTGGTTACCTGTGTCTGCATCATAAGACAATACAGGACAAATGGCATTTGTATATTGAATGTACTAGTATGCGAGGGGAA
TACTAAACATCACATAAGCTTTAAAGGAATCTGAAAGAAACATTTACCTTGTCCTTACTCAACTCATGAATAACTTAACT
CAATAGAAAGCAATAAAACACATGCAATATATTTTAAGCTTGTAAAACAGTAGAAAAAATATAGTTCATTAAAGAAAATT
AAATAACAAACTCAACTTTACTCAGATGATAAAGTAATATAGTTTATGTGGGAGTTTCTCTAACCAACAACCACCACTAT
GAGCCTAAGTGGTGATACGGCGTCTTGCCCACGCTGCCCGAACTTTCCTATACTTTGTCGTCATATATAATGCCCTAACT
CAGTGGATCCACTAGTCTATGATTAAAAGCACTAAGGAGTCATCTAAAAAGTATGATCCTTTACTACCCATGATGGCTAC
ATGGTTTATAGAGACTTGAGTTATTATGAACTCGCGTCCCCATATCGGTGCTTAATACTACTCCCAAAATGTACTTATCT
CATATGTTTTTAAAATAAAACTTCTTTCTTTAATTTGAGATAATTACTCAAAACTTAGCTTAAAAGCTCTCTTGGAATCG
ATGTTCCCTTTCTTGCTCAAATGTGAAAACATTTTTAACTTTTGGGAATACTTAGTGCCCGTATAAGCTTTGAAGAAATG
AACTTTACTCTTAACTCTTTAGTCAACTCGAAACTTAAATCTTAAGACAAAGTTAAAACGTTTGCAAAAGATTTTTGAAA
ACTTTTTTGAACTTCTCTTGATTTGATTCTTAACTTCTAGACTTGAGTCTTAACTTTCGTTGTATTGAATTATGGATTCA
AGGTTCATGATCTCATATTTATTGATGATTTCATAATGTTTATACATACATTAGAGTGTTGGAATCAACTACAAAACATA
GGTACGTTGCTAAGGAACTAGTACGAAAAGATGGAGAAGAAATGGGAAGAACTGGCGTCCCTGGTGCTCTGAGAAGCGCG
GGGCGCCAGAAGGTAAAATTAAGAGGTTGACTTTGGGCGCTTTGGCTAGCGTGGCGCCCCAGAAGTCAACATTCACAGGC
CCGGCCCCTTCTTGGGGATCTGAGAGGGGCGGCGCCCCAGGCCCCATCCCAAGGTGCATCCGACTTTTCTCCTTCGTTTT
TAAACTCTAAACCCTCTAATTTCACTTGGTTCTTTCCCTCAACACTTAGAAACAACTAATTCATCAATATATGAAATATT
TAACTCAAACTCACAACTAAATACATGAATCAATCTCAAGAAACTTCAAAAACAAGAACCCACAAGATTTCAATCGTATT
ATCATCAAGAACTCATAGGATTTACTTTCAAAACTATATAAGTTTGCTGAATTGAATCACGATTGGCTCGTGGGTGAACT
AACTCAATGCTATATGATCTCACCTACCTCGTAGGACTGAAACCTTGGCGAAATCCACAACCAAACTCGAACGTTTTTTA
CGATTCTTGATTTTGCTTCTCCTTTCTCCTCTTTTCTCTTTTCTCCAAGCCCTAGTGTGAACTTCAACTTTCTAAACTGA
CTAAAATCTGATTTGACCCCAAATAAACTCTTAAAAATGCATATTAAACTCCTAAAAACGGATTAAAATAATTAGGTAAG
GAAAATACTAAAATACCCTTCCAAAATCTGGTTTTAGACTTTCCTTATTTGAACAGCCCAATTTCAAATGGTCATATGTC
ACTCATACAAATTCGGAATCGCGCAAACTTTGCGGCGTTAGAAAGATTATTCCAAGATAATTCCTATGATATCTGGAAAC
ACACTTAAATCATCTTGAGCTAGTAGTTATGGTCGTTTGAAGTTGACCAACAACTCAACTTAACATACTTAACAAATTTC
CAGATCTTTATATCCTGTCCAAAAATGGCTATTTCCAATTCTTAACTTCCTCTTAGTTATTTCAATTTGTGACATGTTAC
AATATCTTCCCCTTTGGAACATTCATCCTGGAATGAGATTACTTTTACTAAGCTAAGGATGCAATATCAATCATTTAGTT
TAAACACCCAACAAGCAAATCTAACACTACAAGTATATAAATTATAGAGTACTAAAATGAGAATTAGTACCTTGATTTGG
AACTTTTCCAGTTTCAAAGAAATGTGGATATCTCTTCTTCATATCGTACTCAGCTTCCCAAGTAGCTTCCTCAACAAATT
GGTTCCTCCAAAGGACTTTGATTGATGCTACTTCCTTAGTCCTCAACGTGTGAACTTGGCAATCTAGAATCTGAACCAAA
ATCTCTTCATAAGTTAGGCTATCCTTGATCCCAATATCTTCAGTTTGTATGATCAATGAAGGATCGCCCATGCACTTCTT
CAATATGGAGATGTGAAATACCGGATGAACCGCTGCTAACTCTTGGGGTAGCTCCAACTCATAAGCTACATTGCCAATCC
TCTTGTATATTCGATAAGGACCAATATAATAGGGACTAAGCTTCCCCTTCTTACCAAATCTGATAACACCCTTCATGGGT
GAAACTTTTAAGTACACTCAATCATCTAATTCAAAATCTAACTCTCTTCTCCTAACATCAGTGTAGGATTTCTGACGACT
CTGCGTCGTTTTCAACCTCTCTTGAATCACTTTCACCTTCTCCATAGCTTGATGAACTAAATCTTGTCCTATCAACCCAG
CTTCACCAACTTCCAACCATCCAATAAGAGATCTGCATCTTCTCCTATACAGAGCTTCATAAGGAGCAATTTGGATGATA
GAGTGATAACTATTGTTGTAAGAAAATTCAATAAGAGGTAGGTGATCATTGCAATTAATTGAAATCAATCACACAAGCCC
TCAACAGATCCTCTAAGGTCTGAATAGTACGCTCTGCTTGCCCATTTGTCTGAGGATAAAAAGTAGTACTTAAGTTCACC
TTTGAACTCAAGCCTCTTGGAATGACTTCCAAAACTGTGTAGTAAATTTCACCTTTGTCTGAAATAATGTAGACCGAAAC
CCCATGAAGTTTTACCACCTCTTGAATTTGTCATTCTATCGACAATCACCCAAATAGAATCGTGTTGCTTGTGAGACCTT
GGTAAATTTGTAATGAAATCCATATTAATCATCTCCCACTTCCATTCCGAAAGTTCTATAGTCTGAGCCATACCACCGGG
CCTTTGGTGCTCAACTTTAACTTGTTGGCAATTCAAACACTTACCAACAAATTCTGCAGTGCCCTTCTTCATACCGCTCC
ACCAATACACTTCTCTCAAGTCGCGATACATCTTTGTTGAACCCGAATGAATGGAATATCTGGAGCTAAGAGCTTCCTCC
ATGATCCTCTCTTGGAGTTTATCCACCCTTGGTACGCACTATTTACCTTGATACCTCAACACGCCATCTCCCCCTTGTTC
AAAAGCCATTACTTTTTGCTTATGAATATTTGCCTTCAATTCAAGAAAATTTGGGTTTTGATCCTGCTTTCAGCCCCATT
CATCACCACTACTCCTCCTTCTGTGGAATCCATTAGTTGGACTCCCAAGCGTGCAATTCTATGCACATCCTTTGCTAGTT
CTTTCTTATCTTCCTCAAAATGGGCAGTACTACCCATAGACAACCTGCTCAAGGAATCAGCAACAACATTAGCCTTACTT
GGGTGATAAAGAATACTCATGTCATAATCCTTGAGTAATTCTAACCACCTCCTTTGTTTGAGATTAAGCTTTTTCTAAGT
ACACACATACTAAAGACTCTTATGATCGGTGAATACATCTATATGAACACCATACAAATAATGATGTCATATCTTCAAAG
CAAATACTATAACAGCTAACTCTAAGTCATGGGTTGGGTAATTCTTCTCATGAACTTTCAACTGTTTGGAGACATAGGCT
ATAACCTTGTCATTCTGCATTAACACAGAACCCAAAAAAACTCTAGACTCATCACAATAGACTACAAAGCCTTGCATACC
TTCTGGTAAGGTTAACACTAGGCTGTAGTCAACCTCTTTTTCAATTCCTGAAAACTTTTCTCACAAGCTTCAAACCATTG
AAACTTCACTGTCTTCTGTGTTAACTTGGTCAAATGGGATGAAATAGATGAGAGCCCCTCTACGAACCTTTTATAATAGC
TAGCCAAATCCAAGAAAATCCTAATATCAGTTGGAGATGTGGGTCTAGGCTAATTTTGCACTGCCTTATTTTTTTTAGTA
TCAACTTTAATTCCCTCTCCAAACACAATCTGGCCTAAGAATGCCACAGACACAAGACAAAACTCATAGTTAGAGAACTT
TACATACAACTCGCTATCCTTTAGAGTTTGGAGAACTATTCTGAGATGGTGAGCATGATCTTCCTCATTCCTCGAATAAA
TTAGTATGTTATCAATGAACACGATAACACACATGTCTAAATAAGGCTTGAATACTCTACTCATAAGGTCCATGAACGTT
GCAGGCGCACTTGTAAAACCAAAGGACATGACCAGATACTCATAATGACCATAATGGGTCCTGAATGCTGTCTTTGGAAT
ATCACATTCCTTTACTCTTAACTGATGGTAGCCCGATCTGAGGTCTATCTTAGAGAAATATGTGGCACCCTGAAATTGAT
CAAAAATATCATCAATCCTTGGAAGAGGATACTTACTATTGATGGTAACCCTATTCAACTAATAGTAATTTATACACATC
CTAAGGGAACCATCCTTCTTCCACACAAATAAGACCGGAGCCCCCCAAGGTGAGACACTTGGTCGTATAAAGCCCTTATC
AAGGAGTTCTTTCAACTACTCATTCAACTCTTTTAACTCTGTTGGTTCCATTCTGTATGGAGGAATAGATATAGGACGAG
TATCTGGAAGAATGTCTATACGGAAGTCTATCTCTCTCTTTGGGGGGACTCTGGCAAGATCATCTGGAAACTCTTTTACC
ATTGAAACTGACTGAATAGGAGGTATCTCAACACTAGAGTCACTAACTCGGACTAAGTGATAGACACACCCCTTAGAAAC
TAACTTTCTTGCCTTAAGGAATGACATAAAATGACCCTTAGGAACTATTGAACTTTTTTTCCACTCTAAGACTGGCTAAT
TTAGAAACTGAAACTTGATAACTCGAGTTCTACAATCAACTGAGGCATAACAGACATGAAGATAGTCCATACCAATAATG
ACATCAAAATCTACCATGTCTAACTCAACTAAATCAGCCATGGTACTCTTGTGATTGATGAAAATGGGATAATCACGATG
GACTCTCTTTGCTAGAATAGGCTCACCAACAAGTGTAGAAACACTGAAGGGCTCACTAAGTTGCTCAGGAAGAACATCAA
ATTCATTGCAACATACGGAGTTAGAAAGGATAAACTCGCTCCTGGATCTAGCAAAACATAAGCATTAAAGTTAAAGACTT
GGATCCTACAAGTGACAACATCTGGTGAATCCTCTTGCTCTTGGTGACTAGTGATAGCATAAAGACGATTTCCTTCTCCG
CCTGCCCATGAAGTAGCTCCTCTAGATGTAGCTCTATCTGGCGAAGCAACTGAAGTAAACTGGGCTCTATTGCCCCCATT
ACCATTACCTTGCCTGTTCTCAGGACACTCTCTCATAAAATGACCATTCTGACCACACTTGAAACAACCAGTGGAGCCAT
CACGACACATCTCTGAGTGGTTCCTACCACACATAGCACATGCAGGAGGCTTACTACCCCCTTGTGCCATACTACCCTAA
GAATACACAGGTTTAGCTCTGTAATTATGACTATTGTACTCACTCTTGTTCTTTGGTGCAGGTGCACTACCAAATGATGG
AGCAGGTCCCTTTTGTTTCTTTTGGAAGGAAGACCGGTTCGCATTACTCTTCTGCTTCCCAGACTCATTTCATGTCTTAG
CTCTCTTATTCTTAAACTCTTCTCTATCATTTAGCTTGTCCTCCTCAACTTGTTTCACATAGATCATCACCCTTGCTATG
TCCATATCTCCTATCAGCATAGCTTTCTTACCTTCCTTACTTGACAGACGAGACAACCCAACAACAAATAAACTCATTCT
GCTTTTCATGTCAGCCCGACTCAAAATCGGTTACGCGCAAGCATGAGTTACAAAGAAACTTTATAAAGATGAACTCTATC
GCAAGAAATGAGTAAAGAAGAAGTGAGAACATTCCTAATTGTTGCAGCCTCCTAATTACAGACGTGGCGCGCTTCACACC
GATAACTAGGACTTTATAGGCACGACTTCATAGATTCCCTAGGACTCTTAAACTATAGGCTCTGATACCAAGTTTGTCAC
ACCCCGAGCCTACACCCTGGCGGGACTGGCACTCGAGAACCATTGATGGCCTCAAGCGAACCCTTGGCCTGGCTTACTTA
CTCAGTGAAAGACTTAAACATAAGAAACAATCTCAAAAGAGAAACTCATGAAATGTCTTAAAGCAATATTAAACTTGGCC
AAAATGACAACTCAAGTCTTAAACGTATACAACTGAAAGGATAAGACTAAAGAACTATTACTATCTATCTATGAAGCCTC
TAAAATAAAAAGGGATGTCGGGACAAGATCCCCGACATCCTAACAACTGAAGTACTAGAAAGCAAAGTAAAATGAGTCCT
CTCGAATGTAAGAAGGCTCACCAACTAACTCTGAGTGCTCAATTGGATCAATGGGGCACTGGATGATGATCCTGGTGACC
TGTGTCTGCATCATAAGAAGCTGCAGGCCAAATGGCATCAGTACATTGAATGTACGAGTATGTGAAGGGAATATTAAACA
TAACATAAGCTTGAAAGGAATCTGAAAGTAACACTTACCTTGGCTTTGCTCAACTCATGAATAACTTAACTCAATATAAA
GCAATAAAACACATGCAATGTATGGAAAGCATATAAAATAGTATAAAACAACTTAGTTCGTTAAATAAAATGCAATAACA
AACTCAACTTTACTCATATAATAAAGTAATATAGTTTCTATGGGAGTTTCTCTAACCGACAACCACCATTATGAGCCTAA
GTGGTGATACAATGTCTTGCCCACGCTACCAGAACTGTCTTATACTTTGACATCATATAGAATGCCTCAACTAAGTGGAT
CTACTAGTCTATGCTTAAAAGAACTTTGGAGTCATCTATAAAGTATGAACATTTACTACCCATGATGGCTACATGGTTTA
TGGAGACTTGACTTATTATGAACTCACGTTCCCATATCGGTGCTCAATACTACTCCCAAAATGTACTTCACTCATATGTT
TTTAAAACAAAACTTTGTTCCTTGGTTTAAGATAATTACTTAAAACTTAGCTTAAAAGCTCTCATGGAATCTATGTTCCC
TTTCTTTCTCAAATGTGAAAACATTTCTAACTTTTGGGAATAACTAGTTCCCATATAATATTTGAATAAATGAACTTTAC
TCTTAACTCTTTAGTCAACTTGAAACTTAAGTCTTAAGACAAAGTTAAAACGTTTGCAAAAACTTTTATGAACTTCTCTT
GACTTGATTTTTAACTTCTAGACTTGACTCTTAACATTCCTTGATTTAAATTATGGACTCAAGGTTCATGACCTCATGTT
TATGGATGATTTCATGATGTTTGGACGTACCTTAGAGTGTTGGAATGAACTAGAAAACATAGGTACGTTGCTAAGGAACT
AGTACGGAAAGATGGGGAAGAAATGGGAAGAAATGGCGTCCCTAGCTCGGGGCGCCAGAGGGTAAAATTGAAAGGCTGAC
TTCGGGTGCTCTGGCTGGCGTGGCGCCCAGAGGTCAACATCCAAAGGCCTCTTCTTTGGGCTCTGAGAGGGGCGGCGCCC
AAGGCCCCTTCCCCAGGTGCATCTGACTTTTCACCTTCATTTTTCAACTCTAAACCCTCTAATTTCACTTGGTTATTTCC
CCAAACACTTAGAAACAACTAATTCATCAATACATGTAGGATTTAAATCGAATTCACACCTAAATACATGAATCAATCTC
AAGAAACTTCAACAACAAGAACCCACAAGATTTCAATCGAATTATCATAAAAAACTCATTGGATTTACTTTCAACACTAC
ATAACATTGATGAGTTGAATCATGATTGGCACGTGGGTGAAATAACCCAATGCTATTATAGCTTACATACCTCATAGGAT
TGAATCCTTGGCGAAATCCAAAACCAAACTCGAACATTCTTGACGATTCTTGATTTTTCTTCTCCTTTCGCCTGTTTTCT
CTTTTCTCCAAGCCCTATCGTGAACTTCAATATTTCTAAACATACTAAAATCTGATTTGAACCCAATTAAACTCCTTAAA
ATGGATCAAAATAATTAGGTAAGGAAAAGACTAAAATACCCTTCCAAAATCCGATTTTAGACTTTCCTTATTTGAACAGC
CCAACTTCAAATGGCCATATCTCACTCATACAAACTCGGAATCGCACAAACTTTGTGGTGTTGTAAATATTATTCCAATA
TATTTCCTATGATATCCGGAAATACACCTAAATAATCCTGAGCTGCGAGTTATGGTCGTTTGAAGTTGACCAAGAACTCA
ACTTAACATACTTAACAAATTTCCAGATCTTTATATTCTGTCCAAAGATGGATATTTCCAATTCTTAACTTCTTCCAAGT
TATTTCAATATGTGAGAAGTTACAGTATCTTTAAATGCCTTAGTTTTGATTAAATTGCGTAGATCTTGGGTTAGCTAATT
AGTATTAATGGTTCTACCCCGGAGGTATAGTGTTGGTGCTAATCACTACGGTCTGGGTCGTGATAATTGTTGGTATCAGA
[truncated: 131,839 more chars]
