# Supplementary material for: Homologues of potato chromosome 5 show variable collinearity in the euchromatin, but dramatic absence of sequence similarity in the pericentromeric heterochromatin
Source: BMC Genomics. 2015 May 10;16(1):374. doi: 10.1186/s12864-015-1578-1 (PMC4470070; doi:10.1186/s12864-015-1578-1)
Supplement: Additional file 3: — RH BAC tiling path sequences. Description of data: Nonredundant, multifasta sequence files of the individual BAC MTPs. The sequence contigs and scaffolds in the MTPs can be either ordered or unordered, depending on the quality status of the tiling path sequence. [file 12864_2015_1578_MOESM3_ESM.zip › mtp_2634.fasta]

>mtp_2634.contig_1
AGCCATATTCAACGGGAAACGTCTTGCTCGAGGCCGCGATTAAATTCCAACATGGATGCTGATTTATATGGGTATAAATG
GGCTCGCGATAATGTCGGGCAATCAGGTGCGACAATCTATCGATTGTATGGGAAGCCCGATGCGCCAGAGTTGTTTCTGA
AACATGGCAAAGGTAGCGTTGCCAATGATGTTACAGATGAGATGGTCAGGCTAAACTGGCTGACGGAATTTATGCCTCTT
CCGACCATCAAGCATTTTATCCGTACTCCTGATGATGCATGGTTACTCACCACTGCGATCCCAGGGAAAACAGCATTCCA
GGTATTAGAAGAATATCCTGATTCAGGTGAAAATATTGTTGATGCGCTGGCAGTGTTCCTGCGCCGGTTGCATTCGATTC
CTGTTTGTAATTGTCCTTTTAACGGCGATCGCGTATTTCGTCTCGCTCAGGCGCAATCACGAATGAATAACGGTTTGGTT
GGTGCGAGTGATTTTGATGACGAGCGTAATGGCTGGCCTGTTGAACAAGTCTGGAAAGAAATGCATAAGCTTTTGCCATT
CTCACCGGATTCAGTCGTCACTCATGGTGATTTCTCACTTGATAACCTTATTTTTGACGAGGGGAAATTAATAGGTTGTA
TTGATGTTGGACGAGTCGGAATCGCAGACCGATACCAGGATCTTGCCATCCTATGGAACTGCCTCGGTGAGTTTTCTCCT
TCATTACAGAAACGGCTTTTTCAAAAATATGGTATTGATAATCCTGATATGAATAAATTGCAGTTTCACTTGATGCTCGA
TGAGTTTTTCTGAGGGCCCAAATGTAATCACCTGGCTCACCTTCGGGTGGGCCTTTCTGCGTTGCTGGCGTTTTTCCATA
GGCTCCGCCCCCCTGACGAGCATCACAAAAATCGATGCTCAAGTCAGAGGTGGCGAAACCCGACAGGACTATAAAGATAC
CAGGCGTTTCCCCCTGGAAGCTCCCTCGTGCGCTCTCCTGTTCCGACCCTGCCGCTTACCGGATACCTGTCCGCCTTTCT
CCCTTCGGGAAGCGTGGCGCTTTCTCATAGCTCACGCTGTAGGTATCTCAGTTCGGTGTAGGTCGTTCGCTCCAAG
>mtp_2634.contig_2
TTCTTGGGGTGTGACCGCAATAGAAGTTGAGATAAATCATTGGGTAACTTTAGATAGGAAATTTTCAAGGTAATGCCTAG
GCTAAGCTTTAGATGGAAATAAGTTCCCTCTCGGGAAACTTACCCCGTTTCAAATGCGTTCCTCTCGGACACCCATTAGC
CGCATGAAGGCCAGCCTACGCCTTACCCCACTCACTCTCTAAAGCTGACTGTTACGATATGGGACTAGGGCTCACCCTCT
CGGGCTGAACCTCATGTTGACCCACTTCTTAGGCCATTAGTCTAGCGGTCATGGTTTCGCGACCGCCCTCTCGGGCAACC
CAAAAACACATGCGTGGTTTTGTATTTGGAACTACAATCCCATTATATTAAACCGCAACTACTAGGGAAAATCACCATTA
AAATACATCTTACCGAGCAAGCAAGGCCCAACAATAATATCAACACATATTTGCTAAATAACACCCCAAGAATGGGGGTT
TTAGCTACACATCAAGAAACAACAAAATATACCTCCAATGATACTAAAATCAAATGGGTATAAGGAATTTAACCTTGATT
TAAGTAAAGGAAGAAGAATGGAGAAGACCAACTTCCAACTTGGAGAAGATGAAATCCTTCTTTCTTCAAGTCTCCCAAAA
ACCCTCTCCAAACTTGAGAGAAAATATTCCAAAAAGTACTATTTTATTGTGAATATTATAATAAATGTTCGACTCTTAAA
AATGAATAACAAGTTTAGTATTTATAGACTTCATAAAATAGTGCTAGCCGATCTTTCGGTGAGCTTAGTCGAAATCGCTG
ATTAACTCGGTGATTCACCCTTTGGTGTAGTTCATCGACATCTTGCACTAGCCTTCAGCATGGTCATGCTCTGTGTCATT
GGGCTAGATAGTACTGCTTTACGGAATTTTTCAGTGAAATGTCAACTGCTCCTTTCATCGCCTTTTTGATCCTGCTCTTT
CAGGGCTTCACGTACTGGAACAAAGGGCAGAGTGTGTCCCTTTGGCGAATCACCAAGTGTGATTGGCGATGCTTAGGCTT
CAGCTTCTTCGTTCTTCTTAACCTTTTTCTTCCATTTTGTGCCTAAGTGTCCATGCTTCCACTAAAACTTCAAATACATG
AAACTGAAAAGTTTTCATCAGATATTGAGACAAAATAAACATTTGAGGACACTATTTCTATCTAAATAAAGCCGTAAATG
AGTCCAATTTGTGGACTCATCAACAGCCCCAACTTAAATTTTTACTTGTCTTCAAGCAAGCTTAAGTCCAGCCATTCAAA
AAAGATGTCTCAAACAGTGCTACAGAAGACTCAATCATGAATGCACACAACAAGACTCAAATTACTCATTCAAACATCAA
TTGTGTACTCAAAGATTCAATTTATGATACACCATTACCAAAGATTCTCATGCTGGCAATACTTGCTACTTGTGCAGGTT
CAAGCTCAACAAAAAGTCTAATTGATCTTTGGTTCGGCTCACTCAAGAACAAAAAGGTCTTTCTAAGGCTTGTAAAGGGG
CTGAGTGTAAAGGTATGGTCATTTAGGCTCAGTGACTTTTCATCCTCGTGAGATGTGGTGTTCTCAAGGCATTCCCTTCT
TTTTCTATATCAATTTTTTTTCTAGTGCTTCTAAGTTATCTTTTTATTCACCTCTAGGGATTTCTTGGGAACCTGATTTC
TTTGGTACTTTATTCCACAAATATGTTTTTTTTAGAAAGGGTTTCCATTGTTCTGCAACACGAGGGGTTAAGGGGGACTT
TTCTTGCACTTCTTGACTTCTCCTTTCCCTTTTTACCACTTCCCCAACTTAGGCTTTCGTCCTAAGTTGGCTATTCACTA
AACCACAAATCAAGAGGATTATAGGTAGCGGGTCAAGTAAGGTCTAAGGTTCATCAAGGTTCTTTCAAAGAAAGGTAAGT
CTCAAAGGGTATTCAAATGAGTTTCACACGCTTACGGGTAGACCACAAAAGAGGTATATATCAAATTTGGCTCACACTCT
TTAAAGTTTCCTAAGATCATTTCAAGAGCACACCTTTCTAAATCAACCAGACTTATAGGGTAATTCTAGGTTTATTCATG
CAAGGTTGAAAGTACGCTCATCACGCACGACATCGACACTTAAGTCAAACAAGACTACACACTTTCGCTAGTATGCAACG
GTCATTACAAGAGAACCAATTCGATAAATGGCTAATCACAACGAGATGCAAAGAGTTCACATATTGTCTATGCAACTTCA
TTTGGCCTCATCATAGCCGCACATTCATGTTTGTTCAATTGTAAGCACTATTGAAGTCATCGCTATTGATCGAAATCGAG
ACTCAATTTTTTGCATAAAAACAGCCACATTCAACACATGTGAGGTGGCAAAAATGTGCGAAAAATTTAAAAAATTTTGG
AAGGGTCAAAATAGGGTCAAAATCATTTTGCAATTAAAAATTAACGAAAACGTAGCCACAAGCTCAAACAATCGCAAATC
AGTTTTAAAAACATAATTCAAGACAGAAAACTCCAAGAGTATGCACAAAACACAACTATCTGCCCACACAAAAAGTGTGG
GCCTCACCCACCATAAATAAAAGTAATTGTCCTCAAATGCAAATAAACACAGAATCTGAAAGGCAAAATAAAGAAATACA
GAGAGAGAGACAAAGAGGGAGTCCTGGCTAATAGTTTGATTCATCTGTCTAGGCATCAGTACCCGGAGTGACCACCAGAA
GGACCAGCTCCATTGGATCCTGCAGCATGAGGCTTTGCCAAAGAAGCTTGCATAGAAGCATCTATCATGATTTTTTCAGT
CTAGGCTATATCTTCCGCTGTAACTTCCTCAAACATCTCTTCGTCAGTTTTTGCCTCTAATCTAGGATCGATTGTATGCT
CCGTTCCATCTCCATGTCCTGCAAGCATTTTAGGTACGTCTGGAATTTCCATTGTTTCAAAGATCAAGGATATATCGGTG
GACTTTAGGTATTCCAGATCTTATTTCATATTTCCAATGGCTGCCTATAAGGCAATTACTTCCTCTATGGATACTTGATC
ATGCTCACACACTACTATCGTGGCCTCTAAAGCATCAATAGTAATGCTTAGTCGTCTCACAACATTGTTGAGGGCAACCT
GAATCATGCTTGGAATGGAGCTTTCTATGGTGGCAGCCCAAAAATTAGCAGATTGGGCAAGCTGTCGCATTCGGATCAAG
GATGCCTGAGTGATCAGCTCACATGAGGCAATGGCAGCCGTAGGTCTAGGCGGTAATGAAGCAGCAGAGGGACCTGTAGG
GTCAGAAGGAGTGGTAATGACATCTGGTATACCTGAAGGCCCAAGGGCCGGAGTAGGCAAAGATGCCTCTGCAGGTATAG
ATCTAGTGACCACAACTTCCTTCTGTTTCTTTTCTTCTTGGTCCTTAGAGTATTCGGCTACGATCTTTTGAATATTGGTG
GAGGCGGTGGCAGCCAATTCCGCATCTTTCGTTGCATCTCTAGGCACCCGAGCTCTTTTGCATAATTTAGTGATTAATAC
CGGGAAAGGGAGAGATGTCAGCCTTTGCTTTGCACGCATATGGATCTCAGAGGCAATGATCATCCCAAGATTTATCCTGG
TTTTCTCCATGATGCATCCAAGACAAGTTGCCTTAGCATGGCAAATGATTGATTCATTTTGTGACGTCATAACTGTGTTG
CTGATGAATGTGAACCAGTATCGTACAACTATGTTCAGATTATTCTTCTCAATCGGAACTCATTTTGCTAACCATGTTGG
AGCATTATCATCTGAGACCAGTGGAGCTAACCATTTTTTTATCGCATCCAGCTTCTGTGTCCTGATCAAGTGCTGACAGT
GTTCATTAATTTTATCGGATATACCCAAAGTTGTATTGATAGTCTTACTGTCACAGGCTACATTCCTTCCTCTGACAACC
ACGTAGTCAACTTCTTTAAAAGATGAGGCTAGCCTTTTCCGTTGAGGTACCAATGCACTGTATATGTCGTAGAACTCTCT
AACCCAGCTTGGTATGTAAGAGTCACAATGTCTTGTGAAGATTTGGAATTTGTGGTTGTTTCAGGAAATCCATCACCTCT
GGATACCTATCAATAACCCCTTCTATGGAAAGGTATTTCTCCTCAATGATCGTTCTCAGACATTCCACCTTTGATCTATT
CGTTGATCCATGCTGGGGACCTTGTACTGGAGGTGCCAGCACTAATGTTTGCTCTGGAGTTGGAGGAGTTGGAGTGGTGG
ATTGACTATTTTTTATCTGATATGGATCATGTATCACTTTAGATCATAATTCATCCATCATTGCCTCTATTTGGTAGTCT
TCGTCAGACCCCGCACTCTCATTGTTATATGTGGGTGGCTCAGCAGTGTAGAAGCCTGTGTTGTCAGAGCTTGCGTCAGA
TAACTCAAGGGCCTTGCTCTTCCCCTTTCTTTTCGAAGTTGTGGTGGCCTTGCCCCTAGGTGGAGGTGCATTTTCACTGA
TCACAATTCCTTTATTCCTTTTCCAGGTTAGTTGTTTGGGCATAACCGTAAAACATTAGAGAGAATAGTTAGTAATGACA
TTATAGCACAAAATAGCAGATAGACTCGCCGATCTACTCAGCAAATCGCCAAACCTCTTTGGCGATCATGCATATGTCCC
CGAAGGTTACAAGGCCAACAACACTTAAGATATGAAATTAAGGACAATTCAGGTTTAGTAGATGAACCGCCTAGTGATTC
ATCGAGCTCAACTCAGCTCGCCGACTTACTTAACATACTTGAGATTCAACTCACTTCTCAAAGTCAATCGTACAAACCCC
AAAAACAAAATTAAACAATGCATTAATGAAATTCAACCTAGACCCACAACACTCAATCATGGAAAACACCCATTATGCAT
AGCTCACCACATATAGTTTTAAGGTAAGCAGAGTGAAAAAGGAATTTGGACGGTAAGAACAATTATGCCTCAATTTACAA
ATCATATGTAGGCATTCGAAACTTTCTACTTATATCAGAGAGATCTAACACGCATTAATGGATACCCAGATTGCAGATGA
GGTTGAACTCTTCAAAAGCGAACGGGGATTTTTCAAAAACTAACTTTTTTGTTGAGTAAACAATATTGTAATGCTAGGCG
GCTACGAAAATCCGAGTTCCAAACGCTAATCCATGACTAAAGTACTAATTTAAGGTGAGAAAATGTAAATTACTACCTTG
GTGTGAAGTTATGGAGTTTGAAAGTGTGAAAAAATGAAGAAGTGTGACTGTTGGCAATATACGAAGTTAAGTATGTGTCC
ATTTGGAGACGTTAGTCTCACTCGCCATCCTACTCGGTGATTCACTGAGTGGACATTTATCCCTCCATTTCTGTAAAGCA
TCAGTTTCTTCGGGGATCAGGTTGGCGGGCTGAGTCGAAATCGCCATACAGGTTGGCGATACGCCGACTACTTTTTGAAT
TCGCCGAGTTTTACAATCTCTGTATAGCACTTGCATTGAGTCAAACGGTGAATCCAGTTGGGGTCGCCGACCTACTTGGC
TATTTGCGGAATGGACTTCTGCTCGCCAATCTTCACTTTTCTACATTTCCTTCACTTTAACTTACAACATCAATGCACCA
TTATTCATAAAAGCAAAAACCTAATCATTTACGACCTTGGGTTACCTCCCAAGAAGCGCCTTAGTTTACATCGTCGTACA
ACTGAAGTCACTGTTCAAGTTTCGTTGTTGGGGTTGGCCATGTCCTTATTAGGCCACCTCATGTTTCTCTGCGGATGGAG
TTGAGGCAACGCATGACTCATCAGGTCCTCGAGCAGTTGGACATCTTTAGAATGAGACCAAATAATTCATTTCATTCCTT
TGATGTCTTCTTTCAATCCCTCCAACTGTTTGTCTTGCTCGGTCACCTTGCGGAGACTCGTTGAGAGCATTCCCTCGATG
CGTTTGATCTCCTTGATCTAATTATTTCTTCTATTATGAGGGGAAATGTATTTATCCTTCCTTTTGCAATGATCTTTGAC
CTTCACCATATTTCTTTTTAACTCACCTACTTGAGTCATTAATGAGGTCATCAAGAAATCCTTTTCAACCTTTTCGCTCA
TTTTATCCATATTGTCAAGCATTTGGACTGCTATTGTATATGGCTTCTTTAATGTCCCACCAGGAAGGAGTTGGTCGACC
AAAATCTTGTTTCTGAGGCCAAGATTTTGGTAGAAGCACTAAAGGAGGATCGTATCGGGAATTCCATAAATGGGGCATTG
AGTTAGCAGTTCATTGAATCTTGCCCATGTCCTATGGATCCGCTCATCCTCCAATTGCTTGAAGGTTAGGATATGATCCC
GATACATCATCACCTCTAATGGAGGAAACTCTATTGGTAACCGAATATTTCTTGCCATGCTTGCTTTCCCTGTTTAGATT
CAAACAAATCACAAAACTAAACTAAAAATTAAATTAGTGAACTACCACAAATAAGAACAAAAATTCTATTAATCTAATTT
TTTTCAAATAACACCACTCACTGGCAGCGTCGCCGTTTTGATACTTATCGTGACCTACAACAATAACCTACAGTACAAGT
CTCTGTGATAGTCGATAATATAGTAACCCAACCAAGGGTTGGGGTCGTGTCCCAAGGTAGTGGTTTTGAGAATTAGTAGA
AAAATAAAATTAAGTTCAAACTAGTCGTAGCAAAAGATATTAAGGATTAAAGACATTGTAAATTAAAAGGGATGACACAA
AGGTGTCAAATATCAAATGGGGGTTTTGTCACAAGTAGTAAAAAACAACAAAAATAACAAGAAAATCAAGTATGGGACAA
GTTCTTGGGGTGTGACCGCAATGCAAGTTGAGATAAATCATTGGGTACATGATTTTGATAGGAAATTTGCCAGATAATCA
TGACTAGGCTAAGCTTTAGATGGAAATAAGTTCCCTCTTGGGCAACCTACCTCATTTTAAATGCGTTCCTCTAGGACACC
CATTTGCCGCATGAAGGCCAGCCTACACCTTACCCCACTCAATATCTCGAGCTAAGTGTTAGGATATGGGACTAGGGCTC
ACCCTCTCAGGTTGAACCTCATGTCAACCCACTCTTTAGGACATCAATCTAGTGGTCATGGTTTCGCGACCTCCCTCTTG
GGCAAGCCAAAAACACATGGGTGGTTTTGTATTTGCAACTACAAACCCATTAGATTAAACCACAACTATTAGGTGAAATC
ACCATTAAAATACATCTAACCTATCAGCAAGCAAGACCCAACAATAATATCAACACATATTTGTTAAATCACACCCCAAG
AATGGAGTTTTTAGCCACACATCAAGAAATAACAAAATACACCTAAAATGATACTAAAATCAAATGGGTATAAGAAATTA
AACCTTGATTTAGGCAAAGGAAGAAGAATGGAGAAGACCCACTACCAAATTGGGGAAGATGAAATCCTTCTTCCTTCAAG
TCTCCTAAAAACCCTCTCCAAACTTGAGAGAAAATATCCCAAAAAGTACTACTCTATTGTGAAAATTAAAATAAATATTC
AACTATTAAAAATTAATAACAATTT
>mtp_2634.contig_3
TTCAAGAAAGTAGGCACAACATCTACTAACTCCTTATGCATCATCTTTACCTTTTCTCATTTCTCATTTCATTTCATTGG
AGGTACTTCCTTCTCCAAATCATCTCATGCTCATCATAACATCAAATGACACAATATGCAATTTTCTCATTAAAGCACAT
CATGCAACCTTCTCCAAAACTTGAGTAAGCATGCTCACATTATCACCTCATAAAACAAATAGACAACTTATGCTAAATGC
ACATCATGCAACTTTCTCATAGAAGCACTTTAGGCAACATCATCAAAACACTTTTAAACATGCTCATGAGTCAACTCATG
CAACATTTAGGCAACTTATCATGGATGCATAATTACATGAGGAACAAAATTCATGAAAACTCATTTTCTCATTTAACAAG
AATTCATTTAAAACATGCATGACATAAGGAAACCATGGAAAACTCTTTTTCACATAAGACTCCAAAACATAACCCAAGCT
TCTAGGAACTCTTTGTTTTAGGCTTGAGTAGGCACATATAGAAGTAGGTAAGGATATCAACACTTCTCAACAACTTCACT
ACTCAACATACCATCCCCCACTTAAGGTTAAACCCAACTAAGGTCAACCTTAACATCTCATAAAAATTTCAATGAAGATA
CCATCAATCTTACCGAAACCATTCTTACCCAACTCTTTAATTCACTAAACCTCTTAAAATAAAACTTCAATCAAGCCTAA
CTCATGAACATCAAAGACACTTAAGGGCCTTACCATCTAGTCATATTATCCCCCACTTGGGAGAATACTCATACTAGTTC
TTTCAAATTCACCTCCTTCCATCCTAAGGTCAGATCAAAACAACACTAGGCTTTTATACTCATTACACCTAGCATTTCTA
AATCACCACACATTTCACAAATTGCTTCAACACATCACAAAACTTCCTCATGACTAAGCCGGATACTACCAACAACACGC
GTAACCAAAGGAATCCCATTCATACTAAAGTCGTCACCACAATCTTTCACCTCGCACCTACTAGGTCACCAAGTCATAGT
TGGCATCAAAACCAACATTCTCTCTCCCTCAACCATTGCAACATTAAAACTTCCTCAAAGTTTACACCCAAATGACCATC
ACATACAGAACAAGGGAAGACATTATAGAGAGAAACTCCATGGCACGACTAAAAGAATGAAGAAGTGAAACTTTCTTAGC
ACCCAATAGCCTCCTATTCATAATGTGGCGCGCTTCACATTATGAACAAGACTCTACTAGATGTGGTTTTGAGACAACCT
AAGACCATCCCGGAAACTTATGCTCTGATACCAAGTTTGTCACGACCCGGCAGCACCCCCTAGTCGTAACCGGCGTACTC
GACCTCGTAGAGGTCTAATACAAGCCTCTTAGCATTCATTCATCGCATAGACACCAAAACCATAAGGAATTAAAACTTTC
TTCACACACGAAGATACTTTCAATAAATAGCAAGCGGAAGACTTTCTAGACTTTATACAATATGTCTCAAAACCATCTAA
TACTTGAATATAACATTGGGACTAAGCCCACTCAAAACTTAAGCAAATACTAGAGAGACATAAAAAGAACATGTTGGTTA
TTGCCCTCGAATCTATGAGGACTCACCAAGTCTTCATCTTCAACTCTTAAAAACCTATCAAGTAGCCATGACATATCACC
ATCTCCAAATCCCTACACTTTAGTCAAAAAGTGAAAGAAAGGGGTTAGCACAATTAAGTACTAAGTATGGAGACCATGCA
AGAAAAAATGCACAACGGACATTTACAAGAAATGTATGCTTTCATGTCCTTTGATAAAACCTTTCCTTTACAAGTATAAG
AGACATAATACAAGTCAACATTAACATATAAGACCATAGCCAACCATACATATACTTAACATAAATCCATATACAACCCA
TGCTTAACTTTAGAAGGACACATGTCATTTCATTACCATAGGACCTCTACCTAATATAACCTTAAGACACACTTGAGTGA
GACAAGAAGTGACCGCCCACAAAATCCTCTTCAAGCACACTTAAGTGTTCCCCAAGATTACCTTAGATAAGGACTTTATA
GGCAAAGTGCATAATCATACCCGATAGATAGCATATTAATGAGATGATATGTATAATGATGCTTACATAAAATAAATCAT
ATTTAGTGGGGCATAGTACATGTGTGGTGAGTGACCATCAATATAGTATTTCCAAGGCCTACCACCCCCTTGGAGAGGCG
AAAGAGGTACAAACCCCTCAATGTGGTTACCCGGGCCTACCACCCCCCGAGCTAGGGACCAAGGTACAAACCCCTCGATA
TGGTTATACGGGCCTACTACCCCCCGTACTAGGCAACCAAGGTACCAACCCCTCGATATGGTTATACGGGTATACTACCC
CCCGTACTAGGCAACCAAGGTACCAACCCCTCGATATGGTTATACGGGCCTACTACCCCCGTACTAGGCTTGGTCGACTC
ACAACACTTATATAGAGAAAACAATATACATGTGTCCATTTCATCATCATTTTAGTAATTATATAACCATCCGATTCATA
GGACGTACATTGGACCTTCCATTTCCTAAGAATTCTATAAATGGGCATTTTATCAAACACAAGGTGGGCTATTGTTCATG
TAAATGAAATCTTGTATTTCAAGAATACTAAGTCCAACCAATTCCAAAATCCATATAAATCAGCCCAGCAACAACATACA
TATATATCAACCTTCATAATTTGATCATGGAAGCATGAAAACCATAAACATCACATAATAATTCCATTTCATGATAATAT
GCAAAATAGACCATAATAGGATGTGTAGTAGTAATTCCATAATTCAAGAGTTCATAAATAATCATAAGGACCCATAAACT
TGAAGTAGAAATAGAGGATAAATGGTTGGACTTGTGGAAAGGAAGTTTTCCACAATCAAACCCACATACCTCAACTTGTT
CACGAGTATATCAACCTTAGAAATACAATTACATAACTTATTTAACTTCTATTAGCTCAGTAATGTTGACGTAAAATAGG
ATCATCATCATAAGTAAGCCTAGCATGTACAAATATAACTATGCTCCTAAAACAGTGAATCTGGCCAGCCTAGTACCTCA
TGTTGCATATTAGATTTGAAAAGAAAAATGGCAGAACAAGACTTTATAACCTTCATGAAAGATGTAGATACATCTCTTAG
GGTTGCAAACAAACAAGGATCACCGCAAAATATATTTTGTACAAAAAGATATAGTCAAGACACTAGCTGCTGGTCATGCA
GGATTTCAATTCTCAGAATCTGGGCAGAACTTGCCCTATGTTGCGTCCCATATTTCGTATCCATAACAGTTAAATTAGAA
TTTTACATAAACATAAAAGTTGTAGGTATACGAGTTAGCTTTCCAAATCATATTTATTCACTGCAAACTAAGTTCTAGAG
CAATAGATATGCCTATAATACCAAACACTATCCAGCTCAAAAACAGGTTTCGTCACTTACATCCGAAAGGAATGCCATAT
CCTACCGATTCATATTCAACAAAGCTTCTAATGTATCAAGAAGAGGCACCTAAGTCTACCAAGTCAAGACACACATCACA
TTATAATGATCCTTCACATTCCATCATCATCACATATGAACAATAATAGAGGACACACTTTCAATCACAATACAATAACA
CTTTAAACAAGATCACCTTGAGATCACATGAACACCTTTATATTCACAACATGATTGCCTTTACTTACTTTGATTCTCAT
TCAAGTCCTTCACATCACATTCACATATATGATATCCTGTCAACACTTCAATTCCTCATATAATGCCTCCAAGGCCATAA
ACACAATACATTCAATAAGTAAACACCTCCACCATAAGTGGATCACACATCAATCTATCACAATTCTATATCAATTCTAC
CTTAACAATGAAGTTAGGTCCACTTACCCTTTTTCCCAAGCCACAATCACCATTCCTCAACTCTCCAACAATTCACAATA
GATAAGCATAGATAATAATAGAAGTCAACTATTCAACTCAATCCAAGCATACTTCCATCATCATTCAATCATAAATAATA
AACCCACTTCATAAGCCAACTTTAGGAAACTTGCCAAGACATGGGTTCATGGAAATTTCTTTCTTAAAACCATCAATAGA
CACCATTAATAACGTAAATCATCAAAAAAAATCATTTAATGCAAGAACCCATGCTTAGAATCGAAATTAGGATTTTTGTG
TTTTTGGAAGAACTTTGAATCATTTGAATTGAGCTCCTTGAAAGGAAGAATAATCAAGGATAAAGGATCCCCATACCTCT
AAGTTGAAAACCCACGAGAATTGAAGAAGAAAGAACTCAAAATCTTCAATCGTAGCTCCAACTTCTTCTTCTTCTTCTTC
CCCTCTTCTTCACTCAAGAACCCTAACTCTTACTCTTTTAAAATGAAACAAAAATGATCCACAATCAGCCTAACACAATA
ATATAACCTCAAAAGAAAAGATTTGTGAAAAGACCAAAATGCCCTTAAATTTCCGGACGGACTCCTTGCTAACTGCCCAA
CTTTCAAAGGGCATAACTCGCTCATACGAACTCGGAATCGAGAAAACTCGGTGGCGTTGGAAAGATCGTTCCAAGGGCTT
TCCAAACATAACTGGAACTACTCCTGGATCATCCTGAGCTAGGAGTTATGACTGCTCAAAGTTGGCCAAAAACTCACTGA
TTTCCCACACTTAACCAAATTTCCAGGATCTGAACTTTTTCCAAAAGTGACTACTTCCAATTTCAAGCTACTTCATATTC
ATTTTAAATTGTCGGATGTAACACAATTGAAACGAAATTACATAAAAACCCCTCATAGAACCTCATTATAAAGTCAACAC
AAAGTCATAGGCTCTTGCTTAACCTATCATTTTCCGAGTCGTTACAAAAACTCAAGTTGATAAGCACAGAGGGGCATAGT
ATACGGATAAATAAGTCACATTGGGTATGACACACAGGCAGACTAGCACAAAAGGGAGCGCATAATATACTGGCATTGAG
CTATAGAAATATGTAGTGTACGCGCGCATATGGTTCATATGATAACGTGTTGGCGAATAAACTATAAGGAATATAGGAAG
TGGACTAGATGAGCACATGATGCATGAGTACTAAAGCTACGAAATATATAATACGTAAGTAAGTAGACTATACACGGAAC
ACAAATCACATTGAGCAAGTGTGTTATATCGCATGGATAGGTGGAACAACATTTCAATAAGTACACATATGAAATATGAG
CAAGTCACATGACACATGGCCAAAAATGCTATAAGGCCTGTAATGTCTAAGCAAGTAGGCTACGAGGCATGTAATATTGA
TGATGCTTATGACATGTAAACAAGTTATATGTGTAAAACCCACAAGCACTAATTTTTCCATAGCATATGATCAATTAGCC
TGCAGTACCCACACAATATGGAAAAGTGACATCTGGAAAGTAACCGGTGCAATAAATAACATGTAGGGAAAAGGTCCTAC
GAAAACATATAGCAATAAACAAGGGTGCTCTATAGCGGATAACACTTACATGCAAGCATTCTACAACATTAGGTAACATG
TGAGAAAGTAATCCACAAAGGGCATGACATACAAATAGATAAGTTATAGAAAATGCAGCATGTATAATTATATAACAGAC
CATCTTTGGAAACTACAAGATATCCTATAGAACCACCAACCATATTAACGGCAAACACATTGTCTTAAGAATTAAGTCAC
GGGTGGGATAGTTCTGCTCATATTTCTTACTCACCTCAAAGCACATACAATTGATTTCCCCATCTACTATCTTCAATCTC
CTAAGAATTCTTATAGGTTTTGGAACTTGGCTTCCTTCTAGGTTAATACAAATACTACAATTACGTTAGAAAAAAAATCC
TCAATAGTTCATCTTCTAGAGTAGGAGACCGAGGTCAATGTTACCTTTATTACTAGGTTCTGTGTTACATCACACACAAT
ATCCGATGCCTTTTGAAGGTGAAAATAGAAAATAAATAGTGAAGCTTGAACGCACCATAAAACATGAATCTAATAACATG
TAAATGCCAATAACCTATAAGGTTATATCATGATTCATAACGTCTTAGAGTTAGCTGCTTTGGGCTCAACTAGATAGGTC
CGGCCATACTAATAATAGATTTCCTCTTTTTTATATAACAAGTGAGAGTGCTTCGACTCTTTTTCCATGCAAGATAGGAA
ATAAGAACTACTAGCATATGATCAAAGTTTTCCTCCCCCTTAATTGGACTATGATTAATGAATTACTACTGGTATATATT
AAATGAATCCTGTAGTAGCTCTATTTAATTTGATAGAAGTCTAATGCTCTTCTTCTCTTTTGTACTAATGATGTAGATGA
GCTAGGTCCATGTATCTTCTATCTATGTGACCATTCTATTCCCCTCTTTTTTTTCTTATTGTTATCAAGACCAAATATCA
AGACTGGAATCAATACTAAAATGACTTTTCTGTCTAAAAAAGATTCACAAAGTTGTTCTCGGGTGCGCCGTTATAACTCG
TTAAGGTTGAAGAGTTGATGCCTTATTCTTTCCTCATACACTTAGCAATCAGTCTTTCATAACCACCTATATCACTCCTC
TATAGCATCCTCATATCACCCCCTACTCCTATGTTTAGGGGATTTGACATGTCCTATCTCTTTCTAAATGGAAACTCTAC
GTACATATATTCTGGCAGTATCATTCAAGCTTCATTCTCACGTTCTTCCTATCTAACAAGTACCTTCTAATCAAAACTAG
TAGTTTCATGTACTCCAATCCCACTATGTACAACCTAACTAAACACAGTTTAGGTCTAACTAATCAATTTTCCTTTTGTT
AACCTTACCTTTTAGTCACATACTAATCCTCTATAGCCAAAACATAGATTATAGTAGGAACTACCATACATATATCATTT
GCAGCAATTAGCACAATTATCCCTAAGTTTTATACCCATGAAAAGAATACAAATGTTATGAGTACTTATTCGGGGTGGTT
GCCATATACCATATATAAAGCCAACTATTAACATATTCGGGATGATATATGGAGAAAATTTGGGCTTTCTTAGCCAATTA
AATACCTCTCTAGGAGCACTATTGCACTAATACATTCACCTGTCCGATTGTGCCGCTGCCTTCTTCCAACTAAAAGAAAC
TATTTCAACAACATCAATTTCGAGTACATGTGTAAGCTGAAAATTCTATGTATATCACAAACTAAGAATGAGTGTCCTCT
AGAGGAATAGATCCTATAAATATGGAGGAAATATAGAACTCATGAGTTGGTTACATCCTCCTAAGAAGATGTGCTTGGAA
ATGCTACAACTCATATATGTAACTAGGTAAACCCATCATTTTTTAAGCATATGGATAACCATACTATATATTTCTCAATC
GAACCAACTTGATACAAATGGTACAAATGCAACTTTAGATGTAAATAACATAAAAGCCTGTATATACCTTGTGGGGTGGG
ATGATCAAATAAAATGAGCTCAATCTAGTCTGTTGACATTTTAGCTAGAAATAACCTTAACCATAGTAAGCATAATATGA
ATAACATGATCAGGTAAAAGTGGAAATTGACTTCTTAAACTTGCTCAGTCGCATGATCTTGATTATGAAGGAAGGAAACA
TTTCCTAAATGTCCAAGCAGCCCATAATTAAAAATGTGGCGTGCAACATATTCATAAGTAAGTCTCTACTAGACACGGCT
TTGTAGACTCCCTAGGACGAACTGCTCTAATACCACTTTTGGGACACCCCAACCCTAGGTGAGGCGGACAAATACCATAT
GAACACATGATTTACAAGTGACCTATGATGAAGTAACCTACTATGCAAATAGATTTACTAATGAGAAGTTTAGTAAACAG
TACATGTCGACTAGATGAACCGATACATGTGACAAGTAAAAGTATGAATACAGATGATAGCTTTACAATGTCTACAAAGC
CTCTATTGGAATCCATGACTATACAACTAGGAAAATACTCATAGTAAAGACTCGGCAAAGCCCCGAATCATACTGGAGCT
CACCAGCAACCGTTGAGTATCATGTGCTTCTATTGGGGATATCTATTAGTTGAGTAGTTGTACCTGCAACATGAAATGTA
ATGTCCCCATAAGGGACGTCAGTACGAAAGAATGTACTGAATATGTAAGGAATAATACAACCATATGTAGAATGAAAGCT
CAAGTGAAATAAAATACCAATAGATAAGGATTAGAGACCACTTTTGCTTATACTTGTGGAATCGTGTACGTTACATTCTT
TTCTTTACTTTACTATATGTTAAAATCTTGATAAGGAATATGATACAAATGACCAGTTGATCAGTCGTAGAAGAGGAGGA
CCCATGCTAGATATTTTAACCCCTGTGATGTTATCCTCATAATTCCACAAATTGGGATCGACCCATGCTAGGCTTCCGCC
CCTGAGTTGCCACTCTTCTATACCAATTGGGATCGGCCCACGCTAGGCTTTCACCCCTGAACTGCCACCCTTCTATACCA
ATTGGGATCGACCCATGCTAGGCATTTGCCCCTGGGCTACCACCCACAATTATATAGATTGCTTCACTTATATTATTTAA
TCTTTGAGATTGTTGTTTTGATGTTCATAACTCTTTAGATATTGTTCTTTTAGCGATCATAACTCTTTAGAGATTGTTGT
TTTGGTGGTCATAATCGTTGTTGAGATTTGGAACTATGGACCAGTAGTAGAAGACATACGAATATGGACTTAAGATAATG
ACAATGACGTGGGAAGCAAATCTGACACCAACGTAATACTTAGGAGCTTTTAGGACTGAGTAAGCATTTTGACATCTCAA
ATTGAAGCGCATATCAAGTGAAGACATTTAACATTCAGCGAAAAGATATGAACTCTATATTATAGCCAAAACCTCACTAG
CTGATATCAAATACAAGGTATACATGAATGTGGAACCAAGGGAGAATGTGGAAAGATTCAACTTAAGGACGAATACATAT
TCCAAGTAAGTACATAGAAATGTACAATAGAGCAAGTAGGGATCTTGTAAGGTAACATTATAGTATAACACAATGGGAGT
AATAACCAATAAAGGAAACATATGAACATGTGAAAAGATGACATATATGATGGAATAGACAATTGAATCAAATTGGCAAG
ATATGGGCAGATTGTGTATCCAACATATAAACATATGTACCATGTGTAATCCAAGATCATTTTGATTTATATAAGGGGAA
TACGTTCCAAGGGTTCTTTGATGATGAAATAAGTTTAAACCTTGCATGCTAATACTTGGTACAGTAAGCCCGTACATTTA
GTGATAAACGCATATTAGGAGTACTCACTTTGATGCTCTAGGAAATAGGAACTTCAACTATGGACCAGTCACTACCAAGG
GCACTTAGAAAGATTACTTTGTAATACAAGTGTTGGTTTCATGCCAAAGAAATAGGAAATTGAATAGCCTTACATACCTT
TCTGCACAACACTGGATATTACAATGAGTTAACTGTCTTCCTTACAGATTATGTATCTACAATGGAGTAAATAATAAAAC
TAGCATTAGTAGCTGATCAACAAGTTTGGGCTACTTGATCAGACCTAACTAGTAATTGGCAGTAAATCTTTAATTGACCC
ATCAAGGGTGTTCTTCCACCCATTCTCCTCTAATTTTTTCATATAGTATACAACCTTCTTATAAGGTCCTCCAAAACTCC
TCGATTTTCACAACATTTTGAAAACAGTATACAAAGGGATGGAATAAAGTAAGCTCATGCAACAATCAATTAAGTGTTGT
ATCCCTACACTTTCAATGTGCTATCCTCTAACCAGTTTCCATGACTTCTCTGCACATATCCAGCCATACCCTCTTATTTT
ACGATACACAAAACAATCCCTATGCATCACAATGTGGAAGTAGCAATATGAATCACGGCTTCCCACCAACATCCCATTAG
TTCCCACTAACATTACATTAAAGATGCTCAAAACGAGCTCACAATCAAAATTTAAGGGGACTTCACTCCATGGCTATCCC
AACAAGCACATCCTTCCTGAACATTTACCAAGCTCACACCATATAGAGGCAACACTCCTAAGTTTATTAACACATACAAA
CTTTCACAAACAATGGCAAAAATATACCACAGTTAATTTATAAGCATCATATAAATAGAACTAGCACACGTAGAATATAG
GGTGTTACAGATCAAACCCATGGCAAAAATCTGCATCAAAACTCAAGAACCTCGACGAACGCCTTTATCCTTTCCTCTTT
TCTCCTCTTTTCTCTTCTTTTCTATTCTTGAACTCTCAACTAAAACCCTAGGCGTATATTAGGATTATGAAACTGAACCT
AATCGAATTAGACCCTTAAGACCTTTCTAAACATGAATTAAATCTGATTGGGTAAGGAAAAGACCAAAATACCCCTTACT
ATTTTTGGGTAACTTTCCTTATTTGGACAGCTCGAATTCAAACTGACATATCTCCCTCATACGAGCTCGGAATTTAGCAA
ACTCGGTGGCTTTGGGAAGATAATTCAAAGAAATTTCATTTTATATGTTATGGGAAACCTAAATCATCTTTTATTGAAGG
TTATGGTCATTTGAAGTGACCCAAAACTGAGAAGAACCTAAGAATGACTTGAATGAACTCTCTTTAGTTCTTTTTGGAAC
TCAAGGTGCTACAGTGACCTTAAAACTCAAGAAATTTTAAATTCCTTGGTAAAATCCTATGCACAACAAAGGATGGTTCG
AGTATCAGTTCAAAAAAAAATCTAGGGTGTTACACGAAAACAATGGTGCCAGTAAGCAACTCAACAAGAGCAAAGTACAC
GAAAACTTAATTGCACATAAGAAAAAGAAGTTTAAAAGTTTAGTTGTTTTAAAATGAGAGGAAATCCATCTATTTATAGA
CAACAAAGGGTAATGTGAACAAATGCTTATTGTCCCTTATCAGAAAGGTCACAACTCTTTGGAAAAGTCACAACCCTTTG
GAAAGGTCACAATCTTTCATAAACGTCACAACATTTCGTAAAAGTCACATTTTTTCATAAAAGTCACAACTTTTCATGAA
ACAGTAATGCTAGTTTTGGAAATAAATAAATTAAAAGGGAATCTTTGTTTGTGGTGGTGCCTCATAGGCGGGCCTAGGAT
TCTCTTTTGTATATATACTAGTAAAATTACCCGCGCTTCGCACGGGAATTTAATATCATGAAATATATAAAATAATACTT
AAAGTCTATCAGTCACAAAAATTAAAATAGTATGTTATCTTACATAATAGATTAATAATGTAAAAAAAAATAAAAATTAT
TACATCTTATCATTTATCTTTAATAACATAATCATAAATTAATGACTGTAAAAATACATACCAAGATCTGTAACATAAGC
AATGGTGTCACTGAGCCACTCAACCTGAGTAAAGTATACAAATATTTAATTGCGAAAAAGAAGAAGAGGTTGAGAATTTT
TTGTAGTTTTAAAATGAGAGGAAATCCCTATATTTATAGACAACAAATGGTAGTGTGAACAAATGTTATTGTGCCTTATC
GGAAAGGTTACAACTATTTGGAAAAGTTGCAATCCTTCACAAAGGTCAAAACCTTTAATAAAAGTCACAATTTTTCATAA
AAGTCGTAACTTTTCATTAAAGTCACAACTCTTCATTGAAGTCGCAACTTCCACAAAAGTCACAACTTTTCATAAAAGTC
ACAACTCTTTCTAAAAGTCGCAACTCTTTATTAAAGTTGCAACTTTTCATAAATGTCACAAATTTTCATGAAAGTGGAAG
GCTAATTTTGTAAATAAATAAATTAAAAGTGAATTCTGGTTTGTGTTGGCGCCACGTAGGCGGGCCTAAGGTTCTCTTTT
TTATATATATATATATATATATATATAAATATGTGATTATATGATTAGATGAAATGATAACAAACTGAAGTAAAGGATAT
AGGGGATGTTGTGCCACAAAATCGTTATGGAGCTCACCACGAACTCCAAAAAAACTGCTAGAGCACATATGTTGTTACTA
GACCACAATCTACATCAAAAGACGTAACATATTTTTAATATGAGCACAAAAAACATGTGTACTAAAAAGTATCATAGACC
GATGATGATGTAGTTCGAAAATTATATCACATAAAATATGAAATTTAACTCAACTAACTCATCAACTTATAAAATATTAA
TTGAGGGACAAGGGGCATCGAAGTAAAACTCACGTTATAAAATTTATATAAAGCTCATGTAAGAAAAAAGTATGATGTAA
GTATAATACAATGTAGTGCAATGATCATATGATTCTACCAATATACACTTATTTCTACTGATGGCATGTTGGATGCCAAG
ACACATGGAGACTCACGATGTTCATGTTACTGTTAAAATTATTTTTCCTCGAATATCACATGATAACAAGTACTTGGAAC
AATTTATCTTCTACTTACCAATCAAAAAAATTACCGGAAATCATTTTCCTTTGGCTTTTCAATTAAAAATCAAGTACCCC
AAAATCATTTTTCTTTGAGTTCTCTCACTCTATGATTAAATCATACCATATCCATGATTCATGATAAATAAATATGAATT
CATTATAAAAATAATAAAGAATGTTAACATGCAACTTAATAAGCATATCTCTTACAAAATAATGCCCATAAGAAACAAAC
TCATTAAGGTACAATATAACACACAAATTCGAGTGATGCAACATTACAAAAAAAAAACAAGTCATATAATGTCTATCAAC
TAAATCCCGACCTACATTGCACACATAAAAGTCATTATTTCCAACATCAAATCAACCAATAGACCCAATTCATAACATAT
TTACTTGATACAATAAATCAACCCCAAGAAAGATATCAGAGAGTAATCCATAGCTACCCCATATGTCGATCAAACATGAC
ATAAACCCTCGTACATCTGCCTTTTTTTTTAATAGTGTAGATACTCTCAATCTATTAAGAATATATCCCAAATAAGTATA
TGAGTCTATTGATAAATATATTATTACACTTTCATTCTGACTCAATAAAACAACCCAAGCCCGCAAGGTTAGAGCAATAT
TTTTATTTCGAAATTAGTTATTGATGACATAGGAGTCACAATTATGAAATTTAATCAAAATCCAACCTCGAACCAGACTT
CGAATCATCAATATATGATTCCTTAATTTTAAGTTCAAAAAACCTAATTTCTAACACCCAAATGTGAATTAAATAACAAA
ACAAACAATATAATAAAGGGAAAATTACCAAATTTAGAGTTGGATTCTCACCCTGAGATAAAATGAGCAATTCCTCTTTG
AAAATTACCAAAATTGAAAAATCTTAAGATGAAGTCTATGTTCAAAATGGGGATTTATTTCATCCAGGTCTTAATTGTTT
TTTGCGAATGAAAATTATAACTGCGAACGTGATCAAGTGATCTGATGTAACCCATCACAATCGTGACAGATCAATTACAA
ATGTAATTCCTCATTGATAACTAACTAACAAACTTTATCATTCACGGATGCGACACAGACCTCATGAATGAATGGAAGTC
CAATATTATTCTTCACGAATGCGATCTAGCCGTTGCGAGCATGGAGAAGAAAACCAATTACACCAACAATTGGTGCATCA
ACTATGAGAAATTCTCTATTTTACCCGTCAAATTCATCTAGAAAATAGAATATGCAAATAATTCATAAAATATATTAAAG
ATCTATTGAAACATCAAATCACCAATTTGAAGTTATCTAACTGTTGAAAATTGCTTCAAGTTACTGCAATAACTTTTAGC
AAAATAAGTTTAGTTTGAAATAAATTTGAATTTTGAATTTTAGTTAGTTTGTTTATGTTGTTAAGATATTTTAGGTTGTT
TAAATTTCAAATTATGCAGATTATATATTTCTTGTTGGCTATAAAAAGCCCCTCAATGCTTAAGAAAATCATTGAAATCA
ATTGAAAGCCATTTCAATCCATTGAGAGACATTTTCAATGCTTTTGTGCTGCCCCACTTTTAAAAAAACACCAACAGTGG
TATCATAGCTTCATTGATCTTAAGAGATCTATGAAATCTTCCAAAGAACTACCATACATTTTTAACCCGTAAGGGCTACC
TTTTTAACTCGTCGGGGCTACCCATTTTAACCCATCAGGGCTACCTTTTCAACCCGTGCATTTTGCAACACACATGCTTT
TCTAAACCAACTTTTTTAACCAAAAAATATGGCAAGCAACAATCACTCTTTGAATGCCCAGAAAGGTTTCACTGACAAAA
ACCATCTGATTCGGTTAGTGAAAATGAAATCATATTTTATAACTTATGTCATATGTGTTGTTGTGATGGAAGAAAAATAC
CTACAACAATACTTTGCAAATCCTACCATTGCCCAAACAAGACCACTTTCTGAAGAACTTCTACATAATACAATATCATG
GAAGGTGTTTTTTAAGATCGAAATCAAAAGAAGAAAACAGTTTTTAAAAATACAGTAACTAAAGCAAAGGAGGAGTGTTG
AAATTTACTTAAAGCTACTATAGTAACTTTTAGCAAAATAAGTTTAGTTTGAAATAAATTTGAATTTTGAATTTTAGTTA
GTTTGTTTATGTTGTTGAGATATTTTAGGTTGTTTAAATTTCAAATTATGCAGATTATGTATTTCTTGTTGGCTATATAA
AGCCCCTCAATGCTTAAGAAAATCATTGAAATCAATTGAAAGCCATTTTGATCCATTGAGAGACATTTTCAATCTTTTTG
TGCTGCCCCACTTTTTAAAAAAACACCAACACTAACAAATGTTGACCATGGTCAACTCTAAGGTTTATCTTTTACTTTCT
AGTCCTGTATCTTTTTAGATAATGTATTCATTTTTCAAAAGTTATATTTAACTTCTAATCACTCTTCTACTAATTGGTAT
TTCCCACATTTATATACTTATATGAAAGCTAAGTTATGACTTGTTAGCACTATTTTATTTATTTATTTATGTATGGTTAA
TTGATTTTAGTATACCAGGAAAAAAATTAGACTAATCTGACGGAGGTTAAGTGAAGTGTCATCACGATCCTTCTGATTTA
GGGTCGTAAAAATTACGTCTAATTAATATGTAGTTTCATATATTAAGCAATGAAAAATAGGAATCCATCTTGATCATAAG
AATATGTGATAATCAGATGTTAAATAACCAATTTAAGTAAGATGGTCAAATTAATAAATATATTCAAAGTTAAGTTGAAT
GACTATCAAAATTAAGACTATATATTCAAGAACTCTAAGTTTTATTAAGAAGAAACTATCTTCAAAAGAGAAAAGTTATC
CACATTTAAAATGAGCGATTCTAAAATTAATTTCTTGAAATAAATATATAAAAAACAATTCAAAGGTCAAAGTGAAAATA
TATTTCTCCATGGAACCCATATATTATATTTGTTTTTGACAAAACGTTAGTGTGGTATATATTTTTGACAACTTATTGTG
TTCCTACACTCTAAAAGTATACAAAAACACTTTCCTTCAAGTGATGCAAGAAAATCTTGAGGTATAACTTTATTGAATTT
TAGGATGTAAAATTAGAATTTTCTGTATAATCTCACTAAGGTATTGTTTTTCACTGATTTTTTTTTCTCTTTTGTTGATT
TTTCAAAAATGAATTTTTATGTTCAATAGTTGTATATAAATTCTTCTGAATGGTCTATGATGTTTTGTGTGTATCTCTGA
AAAATAAAATAAAAGGAATCATTATTATTAATAAATATTTTAGAAATGATTTTCTATGTTTAATAGTTGTATATAAACTA
TATAGATTCCAGATCTAAATGGTCATGCAAGTGAAATTCATTAGATCTAGCAATTATGTTATTTCATTTTTTTTAACAAT
TTAATTTATGGTCTATATTTTAGATCTACATTGAAGAGGTACCAATTTTGTTTAGATTTCCTCTACCGGTATGTAATTTT
CTTTTCTTTTTACAATCAATTATAGGTAGGTATTCAATATAAATAAGTTGTGTATGTTAGAATTAGAAATTTTACCATCT
AGTATCGTTTTTTATTCTTAATAAAATAAGGACTACAAAGAATTTTTGAAGACCTTTAATCTAAAACATTGAAATATGTA
TTTTTCTTTATTTTCTTAAAATATAGACGAAAGTTTGATTTATTTCATGTACAGATTGGTGAACGAATAATCATGATGCA
GAAGCGATCATTGATGAAAACGAGATGGACAAAATCTCTAATTTACCAATGGATATCCTCGATGAAATATTCAAGTACAT
GTCATTTCGAGAATCGGTAAAAATATGTGTTTTGTGAAAGAAGTGGGAACATTTCTGGATTATGCATCCAATACTCGTTC
TAGATAGGGAGTTCTTTGAAGAGTAAACTGGTACTATAGGATTGATTGAAAATGGTTTTAGTAATATGATTGACAATATT
TTCTTGAAACATATTGGATCCTTAGTCAATTTTTTCCTTAATTTGTCAATCATCTATTGTAATGGTAGGGACCTTGACCG
TTGGTTGATATGTGTAACAAGTAAACGTTTGAAAGAACTTACCCTAAAAAATAAAAACACAAGCGTTATACATTATCTTT
TTTGTATATTTGATTGTCCAACTTTCACATATCTAGATGTCACTAGTTTCATAGTTAAACCAGCTTCTCCCAAAGCATTA
TTGTAACACCCCAGATTTTTTTTTAACTAAGACTCAAACCATCCTTCGTTGTGAGTAGGATTTTATAGAGGAATTTAAAA
TTTCTTCAATGTTAAGGTCACTAGATGTAGCACCTTGAGTTCCAAGAAGAACTAAAGAGAGTTCATTCAAGTCATTCCTA
AGTTCTTCTAAGTTGTGGGTAATCTTGACCAAGATTGGCAGGCGTTCAAGTATGGAACTTGAGAAGGAGCCTATGTTCTT
GAAGAAAGGTGATGCTGGTATGGTTAAGATGATTCCCACCAAGCCTATGGTTGTTGAGACCTTTGCTGAGTACCCACCAT
TGGGTCGTTTTGCTGTGAGGGACATGAGGCAAACTGTTGGTGTTGGTGTTGTCAAGAATGTTGACAAGAAGGACCCAACT
GGTGCCAAGTCAACAAGGCTGCCCAGAAGAAGGGAAAGTGAAGAGTGCATTTGATGAGCACGGATGAAGTAGTTTTGTTT
ATTTGCATCAGTTTTTTCCAATTTTCTTTTGGACAACATTTTACCAGTTTTGGATATGGCTATAGAAGGTATTGTCATGG
TTCTCTAGCCTTTTTTTGAGGATAGTGGTGTAATTGAGCAACTTGGTCCCCGACCAAATTACTTGATGGGCAATGACATA
TCGCTCTCTGGTGGTTGTTTCTTTACCAGGTTTTATATTATTTAATAATTTTGATCACTACTTAACTTATTTAATTTTAT
GAAATTTCGAGTAAAAAAAAGAGTTGTGGGTCAACTTCAAGCAACCATAACTTTCAGTACATTATGCATTTGGTGGCCCA
TACGATATCAAATTAAAGGTCTTTGCATTATCTTTCCAAATCCACCGAGTTCGCTAAGTTTCGAGGTTGGATGAGCGAGA
TATGCCCTTTTGAAATCAGGCAGTCCAATGAAGAAAAGTTACCCAAAAATAGTCAAGGGTATTTTAGTCTTTTCCTTATC
CAATCAGATTTAATTCATTTTTAGTAATGTTTTAGGGGTCTAATCTGATTAGGTTCAGTTTTATAATCATAATATATGCC
TAGGGTTTTAGTTGAGAGTTCAAGAAGAGAAAAGAAGAGAGAAGAGGAGAAAAGAGGAAAGGATCAAGGAGTTCATCGAG
GTTCTTGAGTTTTGTTGTGGATTTTCGCCAATGGTTTGATCCCTAAGAGGTATGTAATTTTCCATAGTGTTTGGTTTGTT
CACCCACATGCCAATCATGTTTATTTCAGCGTTAAATTTGTTCTACAAAGTTGAAGTTTTGATGTTGTTGAAATTAGCTT
TCGTTCGTGAGTTTAGATGAGATTGATGATTCTTAAGGAAATCGTGTCGATTTTAGAGTTTTATTTGATTAGATTCTTGT
GTATATGTATTAGGTATCTTAATCTAAATAGAAATTGATAAAGAAGAATTGAATCTAGGCGAACTGGGGTTAGAAAATGA
GGAAGAAAAAGTCGGACATAAAATAAGAACCAGGTCCACGACGCGGACCTGTTCCTTTCAGAGTAAAACTTTCCTCACCG
CTTCGAAGAGAGAACGCGGACTCCACTGTTTCAATAATTATTTCGACCAAACATTATAATTCATCTATGCTTTGCGGACT
TGCTTCCTAGACAATGTTTTTTCAACGGTTTCTCATGATTAACTCTCTAAAACAATTTCAATCATCACGAACATTTTGAG
AAAGCCCCTTAGAGTCTTTTTGAGGAGTCTTCTACAATTTCTATTAACTTGTTTCAAGACTCGAGTAAGTGAGTATGAGA
ATGAGGAGAATGTATTCATGAGTCTACTTTATCATCATGAGATCCTTCCTATCATGAACCATAATTCTTGGATTCATAAT
TCACATTCAAGAGATAGTTAAGAGTAGAGTTCAAGAAAGTCTTTGTGTTCAAATGTGAATCCTCTAAGATCAACTATCGA
TTTGAGCTCAGTTTTGAGAAAGTAAGTATGAGAATGAGAAGAGTCGTATGCATAAGTTCCATATTGTTGTGGAGACCCTC
GAGTCAATCGTTCATGCCCATAAATTCCGCATGAACTCATAATTTTAGTATCTTTGAGAGGAGTAGTATCTTCATGTTCT
AAGTCTTGAGTATTGAGTCCATAAACCTTTTGAGATTTTATTAATAATCATGGGACTATTACATGTAACCCATGGAGCTC
TTGAGTTGAGTTGTTCATGCCCATAATTCCGCATGGATCCTATGAGTCGAGTAGTCTACAAATGAGTAGTATGATTGAGT
CTTGAGTTCTGAGTACTGAGGTTCTTTATTTCTATTATGATCCCTGAGTTGAGTCGTTCATGTTAATAATTCCATATTAA
CCCTATGATATAAGTTATAAATTTTAAAATGCTTTTTAAAGCCAACATTTGAGTTCTTAAACTGAGTTTTGAGAAAGTAA
AGATGAGTTTTGAGAAAAGAGTTTTCTAAAATATGACAATCAAGTATGCATCAATGTATGAGCAGTATGATGCCTACAAA
CTATTAATCAAAAGCCTTAGTTCCAAAACCTCTCTCTCGAGCAAGCAACGAACACAAAATTAGAACTGCATTTGCAACTA
CAATCCGTAAGTTAAAATTAAGTTATGGATTAAACAAACTTTTATTAAGCATTTAAATTAGAAATTGCTAATACACATAA
AAAAATTCAACCCATAATCACATGATCACACCACAAGAATTAGGGATTTAGCCACACATCATAAAAATAGGGGAACGATT
ACCAAATACATTCGCCACGATGTGGGTAAATGTTCCCAAGTCTTTACAATGGTCCAAATTGAAGAATTTAACCAACCCAC
TTTAAAAATCTCAAAATTGAGTCTCAAAAAGCTTTAAAGTTTACAATGGAACTCTATAACTCAAAAGAAAAAACTCTTTC
TCAATGATAGCAAGATCTTCCATTTATGGTTCAAAATTCAATATATAGTAGCCCAAAATTAGGCCTGAAAGGCCATTAGG
CGAGATAAGTTGGGTTCGCCAAGTGGTTTGGCGTTCCGCCCTTTTCTTTCTTTATCGCCGTTATGCGTAGGTTCTCAACA
TCCTCAAGTCCTATAACTTTAGGCGATCCATCTTGTTGTAACATCCCGTAACCTAGTAAGTTGAATTAGTGAGTTCTAGA
GCCTTTGTTAAGATTTTTGGAGTGATTTCGACGCCCCTCTCCTTACAGTCAAGTGGCTGAACACCCCTCTCCTTACAGTC
AAGTGGCTGAACGCCCCTCTCCTTACAGTCAAGTGGCTGAATGCCCCTCTCTAGATAAGGTTAAAACATGTAAAAATGGT
TCTCGTACTTACAATAGGGGATTTAGGGGTTAAACGTCCAGGTACGACTCCCCAAGGATTACCCAAGTGGTCCTTGAGGA
GGACCCCAAAACTGTCCAACTCTGGTGAACCACGGATGACAAACCACGCCCAGTAGACTGGACCACGCCACATAGGTCAC
GGGTGTGGGTTAAGACCTACAGCAGGCCTGAAAATGAAGACTCAAAAACCAACCACAGAGGTGGTTGACGGCCATTAGAC
CCATCCACGGTCCGTGGATGGGTGGGTGTGAATGCTGCCAGTTTTTCAGCTTTTTAGTTTAGTTAGGTGTTTAGGAATTA
AGTTAGTTAATTAATTAGGAGTTAAGGGAGGTAGGTTAGTTAGTTAATTAATCACCTATATAAGCTAATAAGACCCTAAA
CTAAGTCATTAATTCAGTATATCCCTAGACCCCAAATTAAAACCCAACTCCTCTTCCCTCCAAAAGTCTTCTCTCTAGAA
CTCCATTGAAGACCAAGAAAGAGATCAAGTCGGGCTTGCAAATGGGAGCTATTCCATTCGAATTTTGTGGGATTATACAC
CTAATATATGGGAATTTTCATCCTTGTCTATGTTCAATTCAAGGAGCCCTCTCAAAATATGTATTCAAGTCTCCAATTTT
TCCCAAATCTATGGTTTTTCAATCTAGTCATGGGTCTCTTTCCAAAACGAATTCAATTGTTTAATTAAGATTTATTATGA
TTGACTTTGGTGATTTATGATTAGATTAATGGAGTATTGATGGATTTTGATTAAAATCTCCCTTGGACCCATGATTTCCC
CTTCTTCCTAAATTGTGAACTAAGGTGTGACTTGATTGATCATGGAAGCTTAACAATCGATTATGTTTATGTTTAATATG
TTGTTGAATCATGATATCTCTCTATATAGTAAGGTAATTCTAGAAGTTAGGGTTGATCTTGATTCTTAGCCTTGAAAGGC
AATTTACTAGGGTTGTATATTTTGATGAAGATTATAGATGAACTTGTTGATCCACTTCAAAGGTGGAGGTGTTTAATTAT
GATGTAGTTACTTGATGTAAGTATAATTCTACATGTATTCCTGATTAACCTAAGATTCTAGGGTTATGTCATGAAAGAGG
CTAATTGAGGGTTTATATGTGATCCTCCTAGAATGATGAAATTCTTCATGTAATGCCTTAGATTAGATCACCTAGACTTG
AATTGGTTTAGCGTAATGCTTCTAAACATGAATTGACTTGATCATGATACTATATGCATGTTTATAAATACTTGAAGTAT
AAAGTGCCAATCATGATGATATTAAGGTATTGATGAATTGTTGGATCATGATATTTCCTTGTCTAATGTGCTATTGCTAC
ATGTTTGGGATGATTTGGTCCATAACCCTTGAAGGGCATATTATGAAGGTTTGTGCATCTTGACAAGATTGTGTGTGAAT
TTATGATTTACTTAGAAAGTAAAGGTCCTATGACTATTGTGTATATTGTGGTATTGTTGAAAGGCCATTCTTCCCTTACC
CTCACACTTGATATTGTATGCATTGTCTAGGATGATGATAATATTGTTGTTATGTCATTGCAAGGACAATTACACACACA
CTCCATGCATAAACCTGATCATGATGTATCAATGGTGTTAATTGAAAGTATACTTCTCATATGCACCTTTACACATTATT
ATGCATGAAATGTACATGACCATGATGATCCTATTGTGTTGATTGAAAGTCCATTCTCATGAGAACACATGATCTAGGCG
TGAAAGTTATTCTCACATACTAATGATGATTCTAAGGTTGAAAGTCCAATTCTCACTTTAATGAATCTATGAGCTATTTA
ATTAATTGTATTGAATGAAGGGTAGAGCACTCCTTTACACATGTAAATACAATTCAAGACTAATGATGTCTAATTTGGGA
AATAATGTGTAGTACTGAGTAGATATGGAGAATGAGGTAAAGGCCCTTCCGCCAATGCAATAGGGAGGGTCATCCAAAGT
GAACTCATGAGATGGAATCCCCTCCACCAATGCAATAGAGCGGGTTTCTAGAAGAAATCTCCCTATCCCATAACTATGTG
CCAATATAGGACTTAGCTAGTGGATCCACCTAGATGCTAACTCACATGGTCTATGTTGGTTATGGCTACTTTTCCCTATA
TAATAAAGATAATGAATGAGACATGAACTATACTGTGACTTCTTGGTGAGTTTACTTAGTAGGAGTGGGGATATGGGACT
TCACTTCCACATTGCACAAGTAGACTTATTAATATGTCGTGGGATGGTTCCTTTATATTATGATGAGAATTGAATGTATG
CATGTATATCGGATAGATAGTTATTATGACTGACTTTCCTTATAATTCAAGTAATGTACATGACTATTTCCTTAATTGTG
GCTATTCCTTATGATGAGGTCTAAAATTAAAATGCATGACTAAAGTAGCTTCAAAGGAGTACTTAGTAGAGTTGGTATTA
TGGGATGCCATCCATACATTGCACAAGTGTTTCTTAGAGGTTGCTCATGTGATGATTACTTAATGATGAGATGATCTTGG
TATTTGACTTTGTATTTTGTTATGATTGGAGGCTATGTATTGTGAAGATTGGGATATGTATTATGCTGATGTTGGATACT
ATGCTTGTTATTATAATGATATCTGTCATGTTATAATGAAATGTATGTGCTTATTTGTTGTATTCTCCAACTATTTCAAA
GATGTTGTTAAAAAATGGCATATAGTATGATTTCAAAATAAATGTCCCTTTTATGCATGTTTTAATGGTTTTGTGCATGG
CTTCCATACTTAGTACTTTTTGTGCTAACCCCATCTTTCTACATTTTCTAGAAGTGTAGGCTTTGGAGATATTGGATTCC
ATTCTCATGACTAGGTTCATAGGAGTCAAGAAGAAGAAGATTGGTGAATCCTCATTGTATTCGAGGGCTCAACCACATGT
CCTTTCTTGTCTATTCTTTTATCTTTTAGACTATTTGTAAGGGTCGTGTCCCTAAAGTTGTATTCAAGAGTATTAATTCA
ATGTTAATAGATGGTTTGAGACATAGTTTCCTAGATTCTCTTTCATTTTTAAGAGACTTCAATTGTAAAGAAAAGTTTTA
AAATTCCACACTATTTTCCTATGCTTTCATATTCATATAAGCTATGTGGCTTGTATGAGACCCCTTCGGGGTCAAGTACG
CCGGTCACATCTAGGGGGTGCTCTCGGGGCGTGACAAATATGGTATCAAAGCATAAGATTTTTGGGATGGTTTTAGGATG
TCTCAAACCATGTCTAGTAGAGTCTTGTTCATCAGTGTGAGTCACGAAACATCTATGAGTGAGAGGCTATAGGACGGTAG
GAAATTTCACTTCTTCATTCTTTAGTCGTGCCATAGAGTTTAACTCTTTAAGGTCATTCTCTCTAACCGGTGGTCTTTAG
GATATGACTACTCGGAGGGCTTATGCTACAAGGAGCGAGGGAGAAGATGTTGCTTGTTATGCCAATTATGGCTATGTGAC
TAGATAGGAGTTGCTATGCTAGATTTATATTTCACCCTTAGAGTGGGTTGGTAGTGTTATTGTCATGCTCCTAGGTGATG
ATAGAACCCGTATAGTTAATTTGTTAGTTCCCGAATAAGCCTATCCAAGAGTGGAAAGGGGGAAATTCTATGCCATAAAT
TTTGATTTTGTTTTGTCTTAAAGGTGACTTTGAGGGTTGCATGTACCATCTAGTTAACGTGAAGAAGAAGGAGTGTAAGT
GTTGACCAACTTCAAAGAGTTAGTTATTTTTTAATATTGATCTTAAGTATGGTCATTTTGAGTAGGGTGCTTAGATAATA
CCTAGATATGATTGGTTGGTAGATCCCACCAAAGGTGATGATAAGGGTCGAAATTGTCTAGAATTGTCTTGATCTAACTT
TAGTAGAATTGAAAGAGACAAAGGTTTCATGGACAAAGATCTTTTAAGTTTCCCCTAAGTTTCAACAAAAGAAGGTGTCT
ACCCCAAAATCTCAAGGAGTGAGTGGTAGTGGATCTTATGTGATTAGGCCTACTTGTGCTAGGTGTGCCAAGAAACATAA
TGGTAAGTGTCTAGCCAGTACAAAGGGTTGTTATGGTTGTGGTGGAAGTGACCACCTACTGAAAGATTGCTCGGTGCTTA
AGGCTAGAGAAAGAGAGAATAAGAAAGTTCCTCCTAATGGTTCCGGTAAGACTTGTCTTTTTGTGACTTGATAAATTGGA
TATGATGAACTTTTTTGTTGTCCTTAGTGTGAATGGGCTTCATAGTTGTGATATGACATTGACGGTAGAACCCTACTTGA
CCATTTTGAGTATTGGTAGGTTGTAAAGCTTGGTGAAAAAGGGTGTTTGAGTAATGCCTATATGTGTTTAGTCAATATAT
TCCCCTTAAAAAGGGTAGAAGTGTAATTCACCATGGTTTAGAATCATATTTGTTGATGAATTTGAAGGTTTAGTTATGAC
TTGCTCCGACCTTAGAATTGAAGAAGAGATGTTGTAAAGAGTTTGTTTAGGCTTACCCCAAGTGGGGGATAATGTGCTTA
GATGGTAAGATCATTGAGTGGCCTTAATGGTCATGAGTTAGGATTTCTTGAAGATCTCATCTTAAAAAGGTGTTGTGAGT
GGAGAAGTTTTGTCCCGATTTGGTAGGCTCATATGAGACTTTGAGTGGTGTTGGTAAGGTTGATTGTGAGCGAGAGTGCT
TAAATGAGAACCTTTCTAATTTAGAAGTACCAATTGGTATTTTAGACTGAAAAGCTAAGAAATAGAAGAATAAGAAAGTG
CTTTCATGAAATGTTGATGAGTGGTATTTTAGTAAGGGTTTTAGTTGAAGGTGCTTATTTGGGAGGCCAAGGGCCAATGA
GATGTCCCACTATCCTTATGTTCCCTTCTATTCCTCCTCTAGCTCTAGATGACAAGTTCACCTTGACTGATTTCTTGATT
TTGGAATCTTGGATGTTATGTGTATCCTATAATTTCCTTGTGCCATAGAGTTACTTTTGTTAACCTTGGTAGGATTTGGA
TGCATGATTATCAGACCTCTATTAGTTTTAGACCCCAGTAAGGTTATAATAGGTCTTAGAAATGCTTTGAGTTTGTGGAA
AGGAGTAGTAATTGAAGTGTTTATAAAAAGGGGCTTACTCTTAAGGGGGAGATAATGTGCTTGAGTAGCAACATTGATTG
AGAGTCCCGATATCCTCATATTTTCTCCTATTTCTATTCTAGCTTGAGACCAAGAGTTCCGTTTTGGGTTTGTCTTATGT
CTAGGAGTCGTGAGTGTTTTAGAAATTTCCATGATCTCCTTATGATTGAGCATATTTTAGAAAGATTCTTACTTTGTATA
AAATGGATTTTTTTTTCATGATTTACATGTTCCTTATGTTGTTGTGCATTCTAGTATGGTGATGGCATCTTTGACTTCAT
GAGATGATGTGAACATGCTATGTTGTGTTTTTGATTAAATGAAACATTGGCTCCATATTGCTGTGTTGAGCTTGCTTTTA
ATGAGAAATATGTAGTTCTTCATATAATTATGTAGTTGATGATGTTTAGGAATGTTGGTATAGGCTCACTCCTAAGGGGG
AGATGGTATGCCTAGCTAATATTGATGTTATGTGCTTATATGTTGCCATGACCTCCTTATATGATGCATGTTCATGAAAA
ACTTGTGTTTTGAAAGAAAATGATTCTTATATGAATTATTTTCCTCATGTTGTAGTGCATTGAGTATGAGTTGCTTATTG
AACTTCATGAGATGAATATATGAGCATGCTTTGGGTTGGAGTTGAGAAATTCCTCCTTCTATAAAATGCTTTGTTTTGAG
AAGTAATGGTTTATGAGCTCCATGAGAGTATGTTGAGCATGTTGTGACTTGGAGATGGTAGTTCCTCCTGGAACATAACT
AATTTTGAGAATTGCATGCATAATGAGTTTGGATATAGTTTATACTTCCTTGTATTGCATTGAACATGTTGAATTGGAGT
TGATGTTACCTCCTTTGAATAAGTGCACATTGTGAATAGTGTATCCACACCACTACTACCTACTACTTTAATATGCACCT
ACTTTAATAATGCATATTACCCTACACTTGTTGACTAATTTACATAATTTATTTCTACTCTACTAACTTTCTTACAAT
>mtp_2634.contig_4
AAGCTTGGTATCAGAGCACTAGGTTGTTAAATCCTCGGAGTCCAACACACTGCGTTGAGTAGAGTCTTAATCATGGTTGT
GAAGCGCGCCACGACTATGAATGGGAGGCTACAAAACGTTTTAGGAAAGGTTTCCCTTCTTCATGTTCTATGTCGTGCTT
AGAGTGTGATAAGGTGATTCCTCCCTAACGCTTGTTCTTTGATTGCTAGATCATCATGCCAAACATGAGGGGAAGACGGG
CCCGATCACCGGAAGAGCCACCCACCAATGGTGACCTCCGTGATGCACTCACCATGCTTGCACAAGTGGTATCTAACCAA
GTGCAACAAGGAGCCCAAGCTCCTCGAACTACCACCCCGGGAGAAAGGGTGAGAGATTTCATGAGGATGAACCCTCCGGT
CTTCCATGGTTCAAAGGTGGATGAGGACCCGCAAGAGTTCATCGATGAGGTATGCAAAATCTTGACCATTATGGATGTTG
GTGCTTGTGAGAAGGCGGAACTGGCGGCTTACCAACTCAAGGGGGTTGCTCAAATTTGGTTTGATCAATGGAAGGGTGAG
AAAGGTAATGGCTATGTGGTGTTGTGGGAGGAGTTTAAAATTGCTTTCCTTAATAGGTTCTTCCCTCTTGAGCTTAGGGA
GGCAAAGTTGGTGGAGTTCATGAACTTGAAACAAGGAGCTATGAGTGTGAGGGAGTATGCCCTCAAATTTGTCCAACTCT
CCAAGTATGCACCTCACTTGGTGGCCGACTCTAGGTCGAGGATGAACAAATTTGTGATGGGTGTATCCGACTTGGTTAGT
GAGGAGTGTCGGTCCGCTATGCTCATTGGAGATATGGATTTGTCTCGGTTGATGACTTATGCCGAGCAAATGGAGGAGGA
GAAATTGAGGAAGAGAAGGGGGCACGAGGCCAAGAGGGCCCGATTGGAGAATAGGTTCCCTAAGGGTGCTAGATTTCATC
AAGGCCGAGGAAACCCTCATGTCAACCGGGGATTTGCTATCAATGTTCCTAGACCTCAAGGGGGAGGTGAAGTGGGTTCT
ATGGATGTATGCCCTAAGTGTGGGAGGAAGCATGGTGGTCCTTGCATGAAGGGTTCGGGTGCTTGCTTTGAATGTGGAGA
AGTGGGTCATAAGAGGTTTGAATGTCCCAAGATCCGCAACAAGGTCCGAAGTGCTAACACTACTCCTTTGGGTAGAGGTG
CTTCTCAAAGTGGTGCCCCAAGGAACAATCGATTTTATGCTTTGCATGGTAGACAAGGTGTTAATGAGACCCCGGATGTG
GTGACCGGTATGTTGCAAATCTTTGATCTTGATGTTTATACTTTGATTGATCCGGGTGCCACCCTTTCCTTTGTTACCCC
CTTAGTTGCTAGAAAATTTCATGTTGAGTCGGAATTGTTGCATGAGTCATATGAAGTATCTACTCCCATTGGTGTCTCTA
TTGTTGCTAGAAAAGTGTATAGAAATTGTCCGGTTTGCATATTGAATAAGTTGTTGCCTTGCGATCTTATTGAGTTGAAC
ATGGTGGATTTTGATGTTATTCTTGGGATGGATTGGTTGCATGCATATTATGCTTCTATTGATTGTAGGACTCGTAAAGT
CAAGTTCCGATTTCCTAATGAACCCGTCCTTGAGTGGGAGAGCCGGGATGTTGTGGTGAAGGGGAAATTCATTTCTTGCA
TTAAAGCCCATAGGTTGATTTCCAAAGGGTGCTTGTACCATATTGTGAGAGTCAATGATGTGGAGTCTAAAGTCCCTCCT
ATTGAGTCTATTCCGGTTGTTAATGAGTTTCTAGATGTCTTCCCAGAAGACCTTCCCGGTGTCCCTCCCGAAAGGGAGAT
AGATCTTGGTATAGACCTCCTTCCCGATACTCAACCTATTTCTATCCCCCCTTACCGTATGGCCCCGGCAGAGTTGAAAG
AGTTGAAAGAGCAATTAAAAGATTTGTTAGAGAAGGGATTTATTAGACCTAGTCATTCTCCCTGGGGTGCTCCGGTTTTG
TTTGTGAAGAAGAAAGATGGGTCTCTTAGAATGTGTATTGATTATCGACAACTTAATAGGGTCACCGTCAAGAATAGGTA
TCCTCTTCCAAGGATTGACGATTTATTTGACCAATTGCATGGGGCTAGTCACTTCTCTAAGATTGATCTTCGGTCAGGGT
ATCATCAAGTGAAGGTGAGGGAGTGTGATATTCCCAAGACGGCCTTTCGTACTAGGTATGGGCACTATGAGTTTGTGGTG
ATGTCTTTCGGGTTGACTAATGCTCCGGCTCTCTTTATGGATTTGATGAATAGGGTTTTCAAACCCTACCTTGATTCTTT
TGTGGTGGTGTTTATAGATGACATTTTGATCTATTCTCGGGGTGAGGAAGAGCACAAGGGTCACTTGAGGGTGGTACTCC
AAAGATTGAGGGAAGAGAAGTTGTACGCTAAATATGAAAAGTGTGAGTTTTGGTTGAAGGAAGTTGCTTTCCTAGGCCAT
GTGGTGTCGGGGGATGGTATTAAGGTGGATCCTAAGAAGACCGATGTTATTAGGAATTGGCCTAGACCTTTGACCCCGTC
GGATATAAGGAGTTTCTTGGGTTTAGCGGGTTATTATAGGAGATTTGTAGAAGGGTTTTCTTCTCTTGCTTCTCCTATGA
CTAAGTTGACTCAAAAGAAGGCTAAATTTGTGTAGTCGGATGAGTGTGAGGAAAGCTTCCAAACTTTGAAAGAAAGGCTT
GTGTCCGCTCCTATTTTGTCACTTCCGGATGGGTTAGAAGGTTTTGTTGTTTATTGTGATGCTTCCCATATTGGTTTGGG
TTGTGTGTTGATGCAAAGTGGTAAGGTTATAGCCTATGCTTCTAGGCAACTTAAGGTTCATGAAAAAAATTACCCAACCC
ATGATCTTGAATTGGCCGCCGTGGTTTTTGCTTTAAAGATTTGGCGTCATTATTTGTATGGGGTGCATGTTGATATCTTC
ACCGACCATAAGAATCTCCAATATGTGTTCACACAAAAAGATCTTAACTTGAGACAAAGGAGGTGGTTAGAATTCCTTAA
GGATTATGATATGAGTGTTCACTATCATCCGGGGAAAGCTAATGTGGTGGCGGATGCATTGAGTAGAGTGTCCATGGGTA
GCTTGGCTCATGTGGAGGAAGGTAGTAAAGAGTTGGCTAAGGAGGTCCATCGGTTGGCCAAATTGGGAGTTAGGTTAGAA
GGGGTGGATAGTGGAGGAGTAGTTGTTGTTGATGGTTCAAGGTCTTCCTTGGTTGATGAGGTGATAGTCAAGCAAGATCT
TGATCCTTCTTTGGTAGAATTAAAGGCTTCGGTGAGTAGTGGTAAGGTGGAGGTTTTCTCCCAAGGGGGAGATGGTGCCC
TTAGGTACCAAGGTAGATTATGTGTTCCTTGTGTGGATGGTGTGAGGGAAAGAATCCTTGATGAGGCTCATAATTCTTCT
TATTTTATTCATCCGGGGTCAACAAAGATGTATAGAGACTTGAGGGATGTGTATTGGTGGGGCGGTATGAAGAAGGACAT
TGCAAAATTTGTTTCGGGTTGCCATAGTTGTCAACAAGTCAAGGCTGAACATCAAAGGCCGGGTGGCCTAACTCAAGACA
TTGAGATACCTACTTGGAAGTGGGAAGAAATCAACATGGATTTTGTAGTGGGCTTACCCAAGGCTAGAAGAGGCTTTGAT
TCGGTTTGGGTGGTGGTTGATCGGATGACAAAGTCGGCTCATTTCCTACCGGTTAAAACTACTTACGGGGCTGAAGAGTA
TGCCAAGTTGTACATTCATGAATTGGTAAGGTTGCATGGGATTCCTTTGTCTATCATCTCGGATCGTGGTGCCCAATTCA
CTTCTCACTTTTGGAAGTCATTCCAAAGGGGTCTTGGTACAAAGGTGAAGCTTAGCACGGCCTTCCACCCTCAAACGGAT
GGCCAAGCCGAAAGAACAATTCAAACCTTGGAGGATATGCTTAGAGCTTGTGTATTGGAGTTGAAAGGTAGTTGGGATGA
TCATCTTCCTTTGATTGAATTTGCATACAACAATAGTTATCATTCTAGTATCAGTATGGCTCCTTTTGAGGCACTTTATG
GTAGACGGTGTAGGTCACCGGTTGGGTGGTTTGAAGTCGGAGAGGTGGCCTTGTTGGGTCCGGATCTGGTCATGGATGCT
CTTGAGAAGGTAAGGATGATTAGGGAGAGGTTGAAAACAGCCCAAAGTCGGCAAAGGTCTTATGCCGATGTGAGGAGACG
GGATCTTGAATTCAAAGTGGGTGATTGGGTTTATTTGAAGGTTTCTCCAATGAAAGGTGTGGTTCTTTTTGGTAAGAAGG
GGAAATTAAGTCCTAGGTATGTCGGTCCTTATGAGATAATAAGAAGGGTTGGTAAAGTAGCCTATGAGTTGGGGTTGCCC
AAGGAGATGGAATTAGTTCATCCGGTATTCCATGTATCGATGTTGAGGAAATGTGTTGGTGATCCTAACGCTATTGTACC
TCTTGAGGTTGTGGGTGTTGTAGAAGATAATTTGACGTATGAAAAAGTCCCGGTTCAGATCTTAGATAGACAAGTTAAAA
GGTTGAGGAACAAAGAAGTGGCGTCCGTTAAGGTGCTTTGGAGAAATCAACAAGTGGAGAGTGCTACTTGGGAGGCCGAA
GCGGACATGCAAAGACGTTATCCTTATCTATTCAACTCCACTCAAGCCTAAGGTATTAAATCAAGTCTTTTGTACTCCAT
CGAGTCTTACATTTCAGCCTCTGAATCATTAATGTGCATACATGTTTAAATTGATGAGTTATGGATGCTTTACACTAAGT
TTTGAAATCTTGAAGTGATGTTTAAATAAAATTTTTGCATTCATGTTGGGGCTGATATGTTCTTACTAAGTCTTGCCTTG
TACGTCTCTTCCACATTCGGGGACGAATGTTCCCAAGGGGGAGATATTGAAACGACCCCAAAAATGCCCGAAAATGTGCT
TCGAAAACACCTATAATTGTAATTTCCATATATCTCAAAATCCGTTTCGTTTTTCGAAAATCCGACTTCATATTCTTGTT
TAGGGGGTCAAATTGAGTGGGAAATGGGTCTAACCCAAATTTTAGAGCAACCGTATCAAAATCCAAAATTTCCAAGTGAA
GCCTTTTTCGAGGGTCTACTTTGGAGGGTCATATCTCCTAGCACACAAATTATTTGGTGGCCAATAATATATCCATGGAA
ATCCCTTCGAGTTAGCTATCTAACGCACTTCGTTTCACCTCATTCGGAGTTCGGACGAAGAAGTTATGCCCATTTTCGTA
AAATCTGTCCGGCAGAAAAAGACAATTTCCAGTAGCTAATTTTACTTTTCACCCGCCCCATTTTTTTTTCTAAGTGTTGG
ACGATTTTCTTCCAAAGGGCATATGTTATTTCCTATGTAGCATTAGTTCAAATTTCATCTCTAAAACATTTCCAAAACAC
CTCTCCCATACTTAGACACATTTTCTCTCAAATTCTCTCAAGAACCCTAATCCAAAACCTTCCTCAAGATTGAAGAGACT
CTTGTTCCAAATTGCAAGCTTCCATTGAAGACACTCTCAAGACCTTCATAAGAACTCAAGGTATGTGGTGTTGAACTCAT
GGGTCCTTCCACCCATAGTGCCTAGACTCTATTCTACTCACTAATTCATGGTTTAAGTTAAGATTCATTTATTAGTCTTG
TTCTTTGTAATAATTTCCTACACATTGGATTTTAAACATGAAAAGTGATTGTTTTGAGCATGTTGTGACCCTAGAACTTG
AACCTAAATTTGGAATGGATGTGGAGATTTTCATGTGGTATTGTGGGTGTTAAAAAGGTGTTGTTGTAGGTTGTTCATTG
GTTTGGTTGCATAATTACTACCTTATTTCCCATGCTCTTTGATTCCATTACATGCCTTCAAGGTGTTTGACAAAATGTCC
AACTATGAAGAATTGATAAATTGATGCTTTAAAGCTTGAGTTATGAGATGTATGGAACTCCAAAGATGTGTTGATGACAA
ACTAAGCTTGTGTATATGTTCATTCCATACGTGAGATTGCATTAGAGCCTAATGAGAATTTCCTATATAAAGTGTTGCAT
GACCATGCCCGGTCCGGGGGAAAAGAACCGGACAACCATGTGAGAGGTTTATATCTCACCACCTAGGATGCTTGGGGTGT
GACCAACATCAACCATGTGAGAGGTTTATATCTCACCACCTAGGATGCTTGGGGTGTGACCAACATCAACCATGTGAGGG
GTTTATACCTTGCCACCAGGGTGTTCGGGTGTGAACGGCATCCCCCATCCTAAGTTGGGGTTATAGATTGGTTGGATCAT
GCATACACATATGATATCTACTATTAGTATAGATTTACTTAGACATGTTTTGACTTCACTTTGATCACGCATCCTCATAT
TGTTATTCATAATGCCTATGAAACTATTTCTTGTATTTCGATTGTGTCCTTATTTATTGTTGTGTTGCACCCCGCATACT
TAGTACATTCCAAGTACTAACGCATATTTTGCCTACATGATGTCACCATGTAGGGATCGGAGCTACTCTTGATCCTTATC
TACATTCACGTGGCTAGTACGACGCTTATCCGAGTTTGTTGGTGAGTCCTCAATAATTCGAGGGCTATGTTATGTTTCTT
ACTCCTATGTTTTGAGACTTTAGCTTGCAATTGTATTTTAACTATGAGGGGAGCCGGTAATATGTCATGGCCCCCGTTCT
ATCTATGTATGTAGAGGTGTGCGTTGGACAAGTACTTTGTAAACAAGCTTGACTCTTATTCTATGATGTCTTTTTGAAAT
GGTTTTCCTTAGTCCCTAATTCCCGTTAATTAATGTTGAATGTACTTCCGCAACCGATGAAGTGTGATGACAAGTTTGAG
AGGCTTGTTTGGGGTTCCTTCGGGTTCCTCATTCGCCATGTCACATCTAGGCCCTAGGCTTGGGTCGTGACACTAGCAAG
AGTTATCTGGGGGCGTATCAACTTCATAGAGGATCTCAGATATCAAGGGTGCCAAGAAAACAGGTCCATCCATAGGGCAT
AAGTTGCCCAGCTATAATGAGTGACCCGAGGATGTATCAACTCTCAAAAGGATCTCAAGAAGCCTCCAAGTAACCGTGTA
CCGATGTTCATTCCCAAAAGATATCACAAATGAAAAGCCTAAAGTACTCCACTCCCGAGATAGCACATAAACTTTGGTAA
CACGCCAAAGTCGCAAAAGTAGGGTTGGAAGACATAAGGGCTAAACAATCTGAGCAAACACCAAAATTAAGCCTCAAACT
ATTAGACACAGGTCTACTATTGTAGTCTATAGGGACCTAGTCCATCCGAAAGACGTCAGAGACATACCAAAGTCAAAAGG
TTCACGAGTCTAAGGCAACACTATTCTATCCTAGACTAAGGCCAAACATGCTTCAGAAAACACGTAGTAAAACAAGTAAA
TCTCAAAGCCTACTACAACATATATACAACCCCCAACTAACATGGTATTATCCTAGATACAGTAGTATCAATTCTAAATC
ATGGTTACTAAGAGGAAAAGAAGGAATAACTAGGTACCCACCCCAAATTAACACTAATCATCATTGTTTCACACATTCGT
GCTTAATCTAATTATGAGAGAAGTTGTAGCCTACCTATAAGCCGACTGCGTGCGCTTTGAATCACCAAGCCGGGGCTTTT
CCCTTCCAGACAACCTTTGAATGATGCCACACAATTAGCAATAGGATCACAACATCAATACGGTCGTAGAGACACTAAAA
TAACCCAAAACAGAGACAACCCAATTTAGAGTTAAAGAGAAATCATGGGATTTATGTTGTAAATTCAAAAACTAACTACG
TTAAAAGTTCCTAAACTATGCCTTTAACTTGTGTTTCAAAATTAAACACAACTCACAGCCCAAAAATCAGTTAAAATAAC
AACGAAAACTCAAGTTAATCACAAAATAAGAAAGGGGCAGAAGCTTCCTGGCAAAATTTACCTTGAATGGAGGATCACCA
ACACATTACAGATGTGTGGGACTTAGAATCCCCAAAATCAGAGCTAAAACAAGGTACAAATCACATTATTACTAAAGCTA
GTCGCGAGTGACTTTAATAAATAGACCAGTAGGCTAGCCGATGCGAACGCGGGGTGGACACCCATGCTAGAATCCGTTTG
TGAAAACGACGCCCGCACGCAGATGCACTTGCCATCCACACACTTGGGTCATGCCTCATCTGACAGCAAAGTGCTAAGGC
TCCCAAATCTTCAACTGGGTGCCCGAGATTCGTTTCGAACCCTATGCACGCAAACAAATTATGTTACCTCCTTGGATTCA
ACTTTTTAGACTCAACAAAACAATCAAAAATTTGATACAAGGTCGTATTTCTAAAAAGTAGGTCCCACACTTAATGTCCA
TTTAAGCCAAAATCCAGTAGGGGCGTTGGAATTAGCTTGGAAGCCTCGGATCCTAAACAAAGGGTTGTTCCAAACAAAAC
TCAACATTTTCGAGCTAACCGCGCTGAAGGAGTTCTCATCCTAGCTCGTTTACTAAGAATGTTGACTAAAGTCAAAAAAT
TTCTTTGACTTGAAAGTTAAAACGCCTAATCGCACAGACTCGCATTGAAAGCCTTAGGAGTCGTGTCGACTATGCTACTA
GGTTAAACTGACCTTTTTAAAGTTGATGGAATCGGTAGAAATTGATTATCAGGTTATCTTATAAACTTCTGATAAAAATA
ACCGTTTAAGGTTCAATAACTCCAAAACACTAAGACTCACATAAAAACCAAATGAATGACCAGGTGACCAAACTTTCAGT
CCTAGCAAGTCATAAATTACTAGCAAAAAGCTCTAAACGATGAATATGAGGCATAAAAACATAAATGACCTAGAGGTCAT
TCCAACATCTACTACTAAAAAGGACTTTTGTCCGCGAAAGTAAGAGCCAAGAAGTACTTGATGTCTCAAATAAGATAGGA
AACTACTCCCGCATATCATGCTTGGTCTCCTAGGTAGCCTCATCAACTGGATGATCCCTATTACGGACCTTAACCATAGG
AATGACTCTCAAATGCAACCGCCGTACATCTCTTTCCAGAACGGCTGCTGGCTCCTCCGTGAAGGTCAAGCGATATTCCA
ACTCTATTGCATCATATTGAAGCTCATGTGACTCATCAGGAAGAAACATGAAAGACTGGGTAGATGGTTGAGAACATCGG
AGGCGAAGGTAACTCATAAGCGATTTCTCTATACATGTAGTGCCTCCAGATCTTAAGTGCAAAGACTACCGCCATAAACT
CCAATTCATGAGTAGGGTAGTTGCGCTCATGTAGCCTAAGCTGCCTCGATGCATCAAAATGTAACCCAACCAATGCCGGA
TGCATCACAATAGACCGTGAAGCCCTCACCCTCAACTAGAAGAGTCAATACATGAGCAGTAGTCAATAACTCCCTTAGCT
TCCAAAACCTCAACTCACACTCTTCAGAACACTCAAAAGGAATATCAAGATGAGTCAACCAGGTCAAAGATGAAGTAATA
GTGGAGAATCCCACCACAAACCATTTGTAGTAGCCTGCCAAATCGACAAAGCTCTGAAACTCAGTTAATGAGATGTCCCT
AGACCAATCACGAATAACCTTAATATTTGACAAATCTTTCATGATTCCATCCTAGGACACCACTTTCCCCAAGAATTCTG
TAGACTCAAGCAAGAACTCACACTTTGAGAACTTGGCATAGAGTCGTTTATTTCTCAAAGTTTAGATCACAATCCTCATA
TGCTTATGATCACTCCTGCTCTACGAGTATACCAGAATGTCATATATGAACACAATGTCAAACAAATCAAGATACAACCT
CAACACCTGCGTCATCAAGTCCATGAAGGTGAAAGGGGCATAAGTCAACCCAAAAGACATCACTAGGAACACATAGTGGC
CATATCAAAGCCCTAAATGCAGTCTTAAGGATGTCTGCTACCCTAATCCTCAACTTAGGGTCACCAGACCTCAGCTAAAT
CTTCAAAAATATTGTTGCACCCTAAAGTTGGTCAAACAACTCACATATCCTAGGCATGGGGTAACGGTTCTTCACAGTCA
CCTTATTATACTGCTTGTACTCAATACACGTGTATCATACAGTCCTTCTTCTTCACAAACATAATTGGAGCGCCAAAAGG
CGATACACTAGGCCTGATGAGTTCCTTACCCATGAGATCCTATAGCGGAACACTAAGTTCATTAAGGTCTGCAGAATCCA
TCCAATATAGCGCAATGGAAATAAGTCGAGTGTCCTACTCAAGCTCAATAGGGAAATCAATATCATGCTCTGGGGTAGGC
TAGGTAGGTCGGTAGGAAACAAATTTACAAAATCATAGATAACTTGGAATAGGCTGAACTGGAGGGACCTCCCTACTAAG
ATCACACACATTGGTCAAGTAAGACAAACATCCGCTAGCCACTAGCCTCTGAGCCTGAATAAAATAGATAAATTAAACTA
GTGTGCTGCTAATAGAGCCCTTACATGCCACCAGGGGAACACTAGGAACGGCTAAGGTAATAGTCTTAAAGAAACAATCT
AAAACCGCACATTAGGGGGGATAACCAGATCATTCCTAGAATCACAGAAAAATCAAGCACATCTTACAATATATAATCAG
CCTGGGTGTCACGCCCTTGGATAGTAACTAAGAATGAATGAAACACCTGATCAACTACCAAAGACTCACTTACGAGGGTT
GAGACATGCAACGAAACTGACATAGGCTAAGAACTCTTTCCTTTATGAGAAGCATAATACACAAACTCATAAGAATAGGT
AGAGCCTGGATCAAGAAAAGCCAAGGTAGGATGACGGCATAAAAGAATCGTACCTATGATCACATCACCCGATGCCTCAA
CCTCTACCCTTGTTGGAGCTATATAAAAATAGTCTTTTCTACCACTGCCTTAGCCATCATTACTACCACCTGACATGCCT
CCCGGACACCACCCTAAATACCATGTTATCTACCGCGACATTCTTGACCCTGACCTCAATCCCTAGCTAGAGGTGCTACT
GGTGGAGCTAGTAGAGCAACCTGTGGTGCTAGAGAAATCCATCTAAACAAAGAGAAATCTTTTGCCCAGTGACCTAACTC
ACCATAGTCAAAACAACCCGAAGATGATCTGCTCCCAGAAGAACGGCCACCACAGCTTGAAGTACTAGCATGTGACTTAT
GACTATGACTAGATCCAACTTCACATTGTCTATATCGATCACTCAATGAACTCTACAATGAGGCTTTAATAGGCCAACTG
GGCTGATCCTACTAAAAGCACTAGAGAGTCCTATTATGTCCATCTCTAGGACTAGAACGGGACCTACTATCGCTAACCTC
TTATCTATCTCTCTTGTTGCTGCCCCATTGGGCCTCACGATTAAGTTGCTCAAGTGTGCAGGCATGATCAACAAAATTTA
GAAAAGAGAAATGCACTAAGAGCATAGACTAAGTCTCAATCCACATTTGAAGCCTCAACCAATGAACAAAATACCAAACT
CTGTCCTCCTCAGTAGTAGAATCATAGTAACATAACAAGAGAGCTCTTGTAATCTCACCTAATACTCAGACACAGTCATA
GAACCCTGCTCCAACATCTCTAACACTGCAAGAGATGAACCTAGACATGAAGACCTCAGAAAACTTGGTCCAGGTGATCG
GATGAGACCCAATTGGCCTAGTCTCAAGAAAGGTACACCACTATTGCTTGGCTGACCAATCTAGCTGATAAGCATTGAAG
CCAACTACTCTCAACTTCACTAGCCCAAAAGTATACAACCGTTCATGACAAGTAGTCAGAAACTCAAAGGCATCCACACT
CATCGCCCCAAAAAGCCTCAGAGGTGAAAGCCTGAAGAACACTACGAGCATCTTCTACTCCTCTAGAAGCATAGCTCTGG
CCGTAATCATAGGTCTGGCACCATCAAGTGGTACCTAGGCTCGAGGTGCCTTTGCTGCAGGCTGATCCTACTAATCTGTG
TTGGTCCAGGTATCGGTACTGGTGCAGGTGCATGTTACATGCTACCCAGCACATTCAAAAGTTATGCAATGGATGCCTGA
AGGTCTGGTGTCATAACCAATCTGGGTGGTGGCTGAGCTAGTATCAGCCCCACCGGATGCCCTGGTAGATGGACTGTTAG
GATCCGATGTGGGCTCCAAACCCTGATCTCTCTCTATGGGTGGTGTTGCACCTTTATCACACAAGGGAGGTCAGCCCCTA
CCCTGAGTCTCTTCGCTGCGAGTACGAGCCATCCTATGAAAAGTGCTAAATAACTGAGATTTGAAGAAATGATAACCCAC
ATAGGCTGCATGAAAGTGATGCTAAAGAAAAGAATTTTAAAAGACACCACGTAGCCTCCAATAGATAGGAAATAGATGTC
TCTGCACCATTTTGTACGACTCTACTAGGCATTATCTCTGTACAAGTGAGATCGGTGAACCAGGCTCTGATACCAACTTG
TCCCAACCTGACTTCTCGAGTGATAATAACACTTAATATAATTCACTAGTATGTAAGCCAGCCCATACCCATAACGACAA
GTAGATGGTACAAGGGTAGAAATAACCAGATAATAACACTAACAATAGGAAAAGACAAAATGTAAAGCGAATGATAAACT
ATATACAATCGATACCCTCCAAAAACCTAAAAGTCACGAGTACAGAGCTATCTAACAAGAATAAATACAAGTCCCAAAAT
TTGACCATGACAAGCGGTCTTAGAGGCAATAGACAAGCTTAAATATATACAAAATGAGACATGCTGATCTAGGATGCCAA
GTGCTCACCCTTGTCTATGGTATCCACAAGTTGAAACAGATGGCATGAGTGATCACCACTGGTAGCTGGTATTAGGACCT
GCATCACAAAAATATGTAGAGTGTAGCATAAGCATCATAGGTCGACCGAGTAAGAAAGGTAAAAATCTGATATGACAGAA
TCTAGACACAAATAGACGCCAAAACGGATATAAAAAGAAATCACACGATCATACCAGAAGTAAATGTAAGTACAACTAAA
CTAAAACTAACTGTACCGCATAGGCCTAGAATGTATACTTGTGTGCAAGTTTAAATAAAACCTGAACGGAC
>mtp_2634.scaffold_1
GAATTCGTTTTGGAAAGAGACCCATGACTAGATTGAAAAACCATAGATTTGGGAAAAATTGGAGACTTGAATACATATTT
TGAGAGGGCTCCTTGAATTGAACATAGACAAGGATGAAAATTCCCATATATTAGGTGTATAATCCCACAAAATTCGAATG
GAATAGCTCCCATTTGCAAGCCCGACTTGATCTCTTTCTTGGTCTTCAATGGAGTTCTAGAGAGAAGACTTTTGGAGGGA
AGAGGAGTTGGGTTTTAATTTGGGGTCTAGGGATATACTGAATTAATGACTTAGTTTAGGGTCTTATTAGCTTATATAGG
TGATTAATTAACTAACTAACCTACCTCCCTTAACTCCTAATTAATTAACTAACTTAATTCCTAAACACCTAACTAAACTA
AAAAGCTGAAAAACTGGCAGCATTCACACCCACCCATCCACGGACCGTGGATGGGTCTAATGGCCGTCAACCACCTCTGT
GGTTGGTTTTTGAGTCTTCATTTTCAGGCCTGCTGTAGGTCTTAACCCACACCCGTGACCTATGTGGCGTGGTCCAGTCT
ACTGGGCGTGGTTTGTCATCCGTGGTTCACCAGAGTTGGACAGTTTTGGGGTCCTCCTCAAGGACCACTTGGGTAATCCT
TGGGGAGTCGTACCTGGACGTTTAACCCCTAAATCCCCTATTGTAAGTACGAGAACCATTTTTACATGTTTTAACCTTAT
CTAGAGAGGGGCATTCAGCCACTTGACTGTAAGGAGAGGGGCGTTCAGCCACTTGACTGTAAGGAGAGGGGTGTTCAGCC
ACTTGACTGTAAGGAGAGGGGCGTCGAAATCACTCCAAAAATCTTAACAAAGGCTCTAGAACTCACTAATTCAACTTACT
AGGTTACGGGATGTTACAACAAGATGGATCGCCTAAAGTTATAGGACTTGAGGATGTTGAGAACCTACGCATAACGGCGA
TAAAGAAAGAAAAGGGCGGAACGCCAAACCACTTGGCGAACCCAACTTATCTCGCCTAATGGCCTTTCAGGCCTAATTTT
GGGCTACTATATATTGAATTTTGAACCATAAATGGAAGATCTTGCTATCATTGAGAAAGAGTTTTTTCTTTTGAGTTATA
GAGTTCCATTGTAAACTTTAAAGCTTTTTGAGACTCAATTTTGAGATTTTTAAAGTGGGTTGGTTAAATTCTTCAATTTG
GACCATTGTAAAGACTTGGGAACATTTACCCACATCGTGGCGAATGTATTTGGTAATCGTTCCCCTATTTTTATGATGTG
TGGCTAAATCCCTAATTCTTGTGGTGTGATCATGTGATTATGGGTTGAATTTTTTTATGTGTATTAGCAATTTCTAATTT
AAATGCTTAATAAAAGTTTGTTTAATCCATAACTTAATTTTAACTTACGGATTGTAGTTGCAAATGCAGTTCTAATTTTG
TGTTCGTTGCTTGCTCGAGAGAGAGGTTTTGGAACTAAGGCTTTTGATTAATAGTTTGTAGGCATCATACTGCTCATACA
TTGATGCATACTTGATTGTCATATTTTAGAAAACTCTTTTCTCAAAACTCATCTTTACTTTCTCAAAACTCAGTTTAAGA
ACTCAAATGTTGGCTTTAAAAAGCATTTTAAAATTTATAACTTATATCATAGGGTTAATATGGAATTATTAACATGAACG
ACTCAACTCAGGGATCATAATAGAAATAAAGAACCTCAGTACTCAGAACTCAAGACTCAATCATACTACTCATTTGTAGA
CTACTCGACTCATAGGATCCATGCGGAATTATGGGCATGAACAACTCAACTCAAGAGCTCCATGGGTTACATGTAATAGT
CCCATGATTATTAATAAAATCTCAAAAGGTTTATGGACTCAATACTCAAGACTTAGAACATGAAGATACTACTCCTCTCA
AAGATACTAAAATTATGAGTTCATGCGGAATTTATGGGCATGAACGATTGACTCGAGGGTCTCCACAACAATATGGAACT
TATGCATACGACTCTTCTCATTCTCATACTTACTTTCTCAAAACTGAGCTCAAATCGATAGTTGATCTTAGAGGATTCAC
ATTTGAACACAAAGACTTTCTTGAACTCTACTCTTAACTATCTCTTGAATGTGAATTATGAATCCAAGAATTATGGTTCA
TGATAGGAAGGATCTCATGATGATAAAGTAGACTCATGAATACATTCTCCTCATTCTCATACTCACTTACTCGAGTCTTG
AAACAAGTTAATAGAAATTGTAGAAGACTCCTCAAAAAGACTCTAAGGGGCTTTCTCAAAATGTTCGTGATGATTGAAAT
TGTTTTAGAGAGTTAATCATGAGAAACCGTTGAAAAAACATTGTCTAGGAAGCAAGTCCGCAAAGCATAGATGAATTATA
ATGTTTGGTCGAAATAATTATTGAAACAGTGGAGTCCGCGTTCTCTCTTCGAAGCGGTGAGGAAAGTTTTACTCTGAAAG
GAACAGGTCCGCGTCGTGGACCTGGTTCTTATTTTATGTCCGACTTTTTCTTCCTCATTTTCTAACCCCAGTTCGCCTAG
ATTCAATTCTTCTTTATCAATTTCTATTTAGATTAAGATACCTAATACATATACACAAGAATCTAATCAAATAAAACTCT
AAAATCGACACGATTTCCTTAAGAATCATCAATCTCATCTAAACTCACGAACGAAAGCTAATTTCAACAACATCAAAACT
TCAACTTTGTAGAACAAATTTAACGCTGAAATAAACATGATTGGCATGTGGGTGAACAAACCAAACACTATGGAAAATTA
CATACCTCTTAGGGATCAAACCATTGGCGAAAATCCACAACAAAACTCAAGAACCTCGATGAACTCCTTGATCCTTTCCT
CTTTTCTCCTCTTCTCTCTTCTTTTCTCTTCTTGAACTCTCAACTAAAACCCTAGGCATATATTATGATTATAAAACTGA
ACCTAATCAGATTAGACCCCTAAAACATTACTAAAAATGAATTAAATCTGATTGGATAAGGAAAAGACTAAAATACCCTT
GACTATTTTTGGGTAACTTTTCTTCATTGGACTGCCTGATTTCAAAAGGGCATATCTCGCTCATCCAACCTCGAAACTTA
GCGAACTCGGTGGATTTGGAAAGATAATGCAAAGACCTTTAATTTGATATCGTATGGGCCACCAAATGCATAATGTACTG
AAAGTTATGGTTGCTTGAAGTTGACCCACAACTCTTTTTTTTACTCGAAATTTCATAAAATTAAATAAGTTAAGTAGTGA
TCAAAATTATTAAATAATATAAAACCTGGTAAAGAAACAACCACCAGAGAGCGATATGTCATTGCCCATCAAGTAATTTG
GTCGGGGACCAAGTTGCTCAATTACACCACTATCCTCAAAAAAAGGCTAGAGAACCATGACAATACCTTCTATAGCCATA
TCCAAAACTGGTAAAATGTTGTCCAAAAGAAAATTGGAAAAAACTGATGCAAATAAACAAAACTACTTCATCCGTGCTCA
TCAAATGCACTCTTCACTTTCCCTTCTTCTGGGCAGCCTTGTTGACTTGGCACCAGTTGGGTCCTTCTTGTCAACATTCT
TGACAACACCAACACCAACAGTTTGCCTCATGTCCCTCACAGCAAAACGACCCAATGGTGGGTACTCAGCAAAGGTCTCA
ACAACCATAGGCTTGGTGGGAATCATCTTAACCATACCAGCATCACCTTTCTTCAAGAACATAGGCTCCTTCTCAAGTTC
CATACTTGAACGCCTGCCAATCTTGGTCAAGATTACCCACAACTTAGAAGAACTTAGGAATGACTTGAATGAACTCTCTT
TAGTTCTTCTTGGAACTCAAGGTGCTACATCTAGTGACCTTAACATTGAAGAAATTTTAAATTCCTCTATAAAATCCTAC
TCACAACGAAGGATGGTTTGAGTCTTAGTTAAAAAAAAATCTGGGGTGTTACAATAATGCTTTGGGAGAAGCTGGTTTAA
CTATGAAACTAGTGACATCTAGATATGTGAAAGTTGGACAATCAAATATACAAAAAAGATAATGTATAACGCTTGTGTTT
TTATTTTTTAGGGTAAGTTCTTTCAAACGTTTACTTGTTACACATATCAACCAACGGTCAAGGTCCCTACCATTACAATA
GATGATTGACAAATTAAGGAAAAAATTGACTAAGGATCCAATATGTTTCAAGAAAATATTGTCAATCATATTACTAAAAC
CATTTTCAATCAATCCTATAGTACCAGTTTACTCTTCAAAGAACTCCCTATCTAGAACGAGTATTGGATGCATAATCCAG
AAATGTTCCCACTTCTTTCACAAAACACATATTTTTACCGATTCTCGAAATGACATGTACTTGAATATTTCATCGAGGAT
ATCCATTGGTAAATTAGAGATTTTGTCCATCTCGTTTTCATCAATGATCGCTTCTGCATCATGATTATTCGTTCACCAAT
CTGTACATGAAATAAATCAAACTTTCGTCTATATTTTAAGAAAATAAAGAAAAATACATATTTCAATGTTTTAGATTAAA
GGTCTTCAAAAATTCTTTGTAGTCCTTATTTTATTAAGAATAAAAAACGATACTAGATGGTAAAATTTCTAATTCTAACA
TACACAACTTATTTATATTGAATACCTACCTATAATTGATTGTAAAAAGAAAAGAAAATTACATACCGGTAGAGGAAATC
TAAACAAAATTGGTACCTCTTCAATGTAGATCTAAAATATAGACCATAAATTAAATTGTTAAAAAAAATGAAATAACATA
ATTGCTAGATCTAATGAATTTCACTTGCATGACCATTTAGATCTGGAATCTATATAGTTTATATACAACTATTAAACATA
GAAAATCATTTCTAAAATATTTATTAATAATAATGATTCCTTTTATTTTATTTTTCAGAGATACACACAAAACATCATAG
ACCATTCAGAAGAATTTATATACAACTATTGAACATAAAAATTCATTTTTGAAAAATCAACAAAAGAGAAAAAAAAATCA
GTGAAAAACAATACCTTAGTGAGATTATACAGAAAATTCTAATTTTACATCCTAAAATTCAATAAAGTTATACCTCAAGA
TTTTCTTGCATCACTTGAAGGAAAGTGTTTTTGTATACTTTTAGAGTGTAGGAACACAATAAGTTGTCAAAAATATATAC
CACACTAACGTTTTGTCAAAAACAAATATAATATATGGGTTCCATGGAGAAATATATTTTCACTTTGACCTTTGAATTGT
TTTTTATATATTTATTTCAAGAAATTAATTTTAGAATCGCTCATTTTAAATGTGGATAACTTTTCTCTTTTGAAGATAGT
TTCTTCTTAATAAAACTTAGAGTTCTTGAATATATAGTCTTAATTTTGATAGTCATTCAACTTAACTTTGAATATATTTA
TTAATTTGACCATCTTACTTAAATTGGTTATTTAACATCTGATTATCACATATTCTTATGATCAAGATGGATTCCTATTT
TTCATTGCTTAATATATGAAACTACATATTAATTAGACGTAATTTTTACGACCCTAAATCAGAAGGATCGTGATGACACT
TCACTTAACCTCCGTCAGATTAGTCTAATTTTTTTCCTGGTATACTAAAATCAATTAACCATACATAAATAAATAAATAA
AATAGTGCTAACAAGTCATAACTTAGCTTTCATATAAGTATATAAATGTGGGAAATACCAATTAGTAGAAGAGTGATTAG
AAGTTAAATATAACTTTTGAAAAATGAATACATTATCTAAAAAGATACAGGACTAGAAAGTAAAAGATAAACCTTAGAGT
TGACCATGGTCAACATTTGTTAGTGTTGGTGTTTTTTTAAAAAGTGGGGCAGCACAAAAAGATTGAAAATGTCTCTCAAT
GGATCAAAATGGCTTTCAATTGATTTCAATGATTTTCTTAAGCATTGAGGGGCTTTATATAGCCAACAAGAAATACATAA
TCTGCATAATTTGAAATTTAAACAACCTAAAATATCTCAACAACATAAACAAACTAACTAAAATTCAAAATTCAAATTTA
TTTCAAACTAAACTTATTTTGCTAAAAGTTACTATAGTAGCTTTAAGTAAATTTCAACACTCCTCCTTTGCTTTAGTTAC
TGTATTTTTAAAAACTGTTTTCTTCTTTTGATTTCGATCTTAAAAAACACCTTCCATGATATTGTATTATGTAGAAGTTC
TTCAGAAAGTGGTCTTGTTTGGGCAATGGTAGGATTTGCAAAGTATTGTTGTAGGTATTTTTCTTCCATCACAACAACAC
ATATGACATAAGTTATAAAATATGATTTCATTTTCACTAACCGAATCAGATGGTTTTTGTCAGTGAAACCTTTCTGGGCA
TTCAAAGAGTGATTGTTGCTTGCCATATTTTTTGGTTAAAAAAGTTGGTTTAGAAAAGCATGTGTGTTGCAAAATGCACG
GGTTGAAAAGGTAGCCCTGATGGGTTAAAATGGGTAGCCCCGACGAGTTAAAAAGGTAGCCCTTACGGGTTAAAAATGTA
TGGTAGTTCTTTGGAAGATTTCATAGATCTCTTAAGATCAATGAAGCTATGATACCACTGTTGGTGTTTTTTTAAAAGTG
GGGCAGCACAAAAGCATTGAAAATGTCTCTCAATGGATTGAAATGGCTTTCAATTGATTTCAATGATTTTCTTAAGCATT
GAGGGGCTTTTTATAGCCAACAAGAAATATATAATCTGCATAATTTGAAATTTAAACAACCTAAAATATCTTAACAACAT
AAACAAACTAACTAAAATTCAAAATTCAAATTTATTTCAAACTAAACTTATTTTGCTAAAAGTTATTGCAGTAACTTGAA
GCAATTTTCAACAGTTAGATAACTTCAAATTGGTGATTTGATGTTTCAATAGATCTTTAATATATTTTATGAATTATTTG
CATATTCTATTTTCTAGATGAATTTGACGGGTAAAATAGAGAATTTCTCATAGTTGATGCACCAATTGTTGGTGTAATTG
GTTTTCTTCTCCATGCTCGCAACGGCTAGATCGCATTCGTGAAGAATAATATTGGACTTCCATTCATTCATGAGGTCTGT
GTCGCATCCGTGAATGATAAAGTTTGTTAGTTAGTTATCAATGAGGAATTACATTTGTAATTGATCTGTCACGATTGTGA
TGGGTTACATCAGATCACTTGATCACGTTCGCAGTTATAATTTTCATTCGCAAAAAACAATTAAGACCTGGATGAAATAA
ATCCCCATTTTGAACATAGACTTCATCTTAAGATTTTTCAATTTTGGTAATTTTCAAAGAGGAATTGCTCATTTTATCTC
AGGGTGAGAATCCAACTCTAAATTTGGTAATTTTCCCTTTATTATATTGTTTGTTTTGTTATTTAATTCACATTTGGGTG
TTAGAAATTAGGTTTTTTGAACTTAAAATTAAGGAATCATATATTGATGATTCGAAGTCTGGTTCGAGGTTGGATTTTGA
TTAAATTTCATAATTGTGACTCCTATGTCATCAATAACTAATTTCGAAATAAAAATATTGCTCTAACCTTGCGGGCTTGG
GTTGTTTTATTGAGTCAGAATGAAAGTGTAATAATATATTTATCAATAGACTCATATACTTATTTGGGATATATTCTTAA
TAGATTGAGAGTATCTACACTATTAAAAAAAAAGGCAGATGTACGAGGGTTTATGTCATGTTTGATCGACATATGGGGTA
GCTATGGATTACTCTCTGATATCTTTCTTGGGGTTGATTTATTGTATCAAGTAAATATGTTATGAATTGGGTCTATTGGT
TGATTTGATGTTGGAAATAATGACTTTTATGTGTGCAATGTAGGTCGGGATTTAGTTGATAGACATTATATGACTTGTTT
TTTTTTTGTAATGTTGCATCACTCGAATTTGTGTGTTATATTGTACCTTAATGAGTTTGTTTCTTATGGGCATTATTTTG
TAAGAGATATGCTTATTAAGTTGCATGTTAACATTCTTTATTATTTTTATAATGAATTCATATTTATTTATCATGAATCA
TGGATATGGTATGATTTAATCATAGAGTGAGAGAACTCAAAGAAAAATGATTTTGGGGTACTTGATTTTTAATTGAAAAG
CCAAAGGAAAATGATTTCCGGTAATTTTTTTGATTGGTAAGTAGAAGATAAATTGTTCCAAGTACTTGTTATCATGTGAT
ATTCGAGGAAAAATAATTTTAACAGTAACATGAACATCGTGAGTCTCCATGTGTCTTGGCATCCAACATGCCATCAGTAG
AAATAAGTGTATATTGGTAGAATCATATGATCATTGCACTACATTGTATTATACTTACATCATACTTTTTTCTTACATGA
GCTTTATATAAATTTTATAACGTGAGTTTTACTTCGATGCCCCTTGTCCCTCAATTAATATTTTATAAGTTGATGAGTTA
GTTGAGTTAAATTTCATATTTTATGTGATATAATTTTCGAACTACATCATCATCGGTCTATGATACTTTTTAGTACACAT
GTTTTTTGTGCTCATATTAAAAATATGTTACGTCTTTTGATGTAGATTGTGGTCTAGTAACAACATATGTGCTCTAGCAG
TTTTTTTGGAGTTCGTGGTGAGCTCCATAACGATTTTGTGGCACAACATCCCCTATATCCTTTACTTCAGTTTGTTATCA
TTTCATCTAATCATATAATCACATATTTATATATATATATATATATATATATAAAAAAGAGAACCTTAGGCCCGCCTACG
TGGCGCCAACACAAACCAGAATTCACTTTTAATTTATTTATTTACAAAATTAGCCTTCCACTTTCATGAAAATTTGTGAC
ATTTATGAAAAGTTGCAACTTTAATAAAGAGTTGCGACTTTTAGAAAGAGTTGTGACTTTTATGAAAAGTTGTGACTTTT
GTGGAAGTTGCGACTTCAATGAAGAGTTGTGACTTTAATGAAAAGTTACGACTTTTATGAAAAATTGTGACTTTTATTAA
AGGTTTTGACCTTTGTGAAGGATTGCAACTTTTCCAAATAGTTGTAACCTTTCCGATAAGGCACAATAACATTTGTTCAC
ACTACCATTTGTTGTCTATAAATATAGGGATTTCCTCTCATTTTAAAACTACAAAAAATTCTCAACCTCTTCTTCTTTTT
CGCAATTAAATATTTGTATACTTTACTCAGGTTGAGTGGCTCAGTGACACCATTGCTTATGTTACAGATCTTGGTATGTA
TTTTTACAGTCATTAATTTATGATTATGTTATTAAAGATAAATGATAAGATGTAATAATTTTTATTTTTTTTTACATTAT
TAATCTATTATGTAAGATAACATACTATTTTAATTTTTGTGACTGATAGACTTTAAGTATTATTTTATATATTTCATGAT
ATTAAATTCCCGTGCGAAGCGCGGGTAATTTTACTAGTATATATACAAAAGAGAATCCTAGGCCCGCCTATGAGGCACCA
CCACAAACAAAGATTCCCTTTTAATTTATTTATTTCCAAAACTAGCATTACTGTTTCATGAAAAGTTGTGACTTTTATGA
AAAAATGTGACTTTTACGAAATGTTGTGACGTTTATGAAAGATTGTGACCTTTCCAAAGGGTTGTGACTTTTCCAAAGAG
TTGTGACCTTTCTGATAAGGGACAATAAGCATTTGTTCACATTACCCTTTGTTGTCTATAAATAGATGGATTTCCTCTCA
TTTTAAAACAACTAAACTTTTAAACTTCTTTTTCTTATGTGCAATTAAGTTTTCGTGTACTTTGCTCTTGTTGAGTTGCT
TACTGGCACCATTGTTTTCGTGTAACACCCTAGATTTTTTTTTGAACTGATACTCGAACCATCCTTTGTTGTGCATAGGA
TTTTACCAAGGAATTTAAAATTTCTTGAGTTTTAAGGTCACTGTAGCACCTTGAGTTCCAAAAAGAACTAAAGAGAGTTC
ATTCAAGTCATTCTTAGGTTCTTCTCAGTTTTGGGTCACTTCAAATGACCATAACCTTCAATAAAAGATGATTTAGGTTT
CCCATAACATATAAAATGAAATTTCTTTGAATTATCTTCCCAAAGCCACCGAGTTTGCTAAATTCCGAGCTCGTATGAGG
GAGATATGTCAGTTTGAATTCGAGCTGTCCAAATAAGGAAAGTTACCCAAAAATAGTAAGGGGTATTTTGGTCTTTTCCT
TACCCAATCAGATTTAATTCATGTTTAGAAAGGTCTTAAGGGTCTAATTCGATTAGGTTCAGTTTCATAATCCTAATATA
CGCCTAGGGTTTTAGTTGAGAGTTCAAGAATAGAAAAGAAGAGAAAAGAGGAGAAAAGAGGAAAGGATAAAGGCGTTCGT
CGAGGTTCTTGAGTTTTGATGCAGATTTTTGCCATGGGTTTGATCTGTAACACCCTATATTCTACGTGTGCTAGTTCTAT
TTATATGATGCTTATAAATTAACTGTGGTATATTTTTGCCATTGTTTGTGAAAGTTTGTATGTGTTAATAAACTTAGGAG
TGTTGCCTCTATATGGTGTGAGCTTGGTAAATGTTCAGGAAGGATGTGCTTGTTGGGATAGCCATGGAGTGAAGTCCCCT
TAAATTTTGATTGTGAGCTCGTTTTGAGCATCTTTAATGTAATGTTAGTGGGAACTAATGGGATGTTGGTGGGAAGCCGT
GATTCATATTGCTACTTCCACATTGTGATGCATAGGGATTGTTTTGTGTATCGTAAAATAAGAGGGTATGGCTGGATATG
TGCAGAGAAGTCATGGAAACTGGTTAGAGGATAGCACATTGAAAGTGTAGGGATACAACACTTAATTGATTGTTGCATGA
GCTTACTTTATTCCATCCCTTTGTATACTGTTTTCAAAATGTTGTGAAAATCGAGGAGTTTTGGAGGACCTTATAAGAAG
GTTGTATACTATATGAAAAAATTAGAGGAGAATGGGTGGAAGAACACCCTTGATGGGTCAATTAAAGATTTACTGCCAAT
TACTAGTTAGGTCTGATCAAGTAGCCCAAACTTGTTGATCAGCTACTAATGCTAGTTTTATTATTTACTCCATTGTAGAT
ACATAATCTGTAAGGAAGACAGTTAACTCATTGTAATATCCAGTGTTGTGCAGAAAGGTATGTAAGGCTATTCAATTTCC
TATTTCTTTGGCATGAAACCAACACTTGTATTACAAAGTAATCTTTCTAAGTGCCCTTGGTAGTGACTGGTCCATAGTTG
AAGTTCCTATTTCCTAGAGCATCAAAGTGAGTACTCCTAATATGCGTTTATCACTAAATGTACGGGCTTACTGTACCAAG
TATTAGCATGCAAGGTTTAAACTTATTTCATCATCAAAGAACCCTTGGAACGTATTCCCCTTATATAAATCAAAATGATC
TTGGATTACACATGGTACATATGTTTATATGTTGGATACACAATCTGCCCATATCTTGCCAATTTGATTCAATTGTCTAT
TCCATCATATATGTCATCTTTTCACATGTTCATATGTTTCCTTTATTGGTTATTACTCCCATTGTGTTATACTATAATGT
TACCTTACAAGATCCCTACTTGCTCTATTGTACATTTCTATGTACTTACTTGGAATATGTATTCGTCCTTAAGTTGAATC
TTTCCACATTCTCCCTTGGTTCCACATTCATGTATACCTTGTATTTGATATCAGCTAGTGAGGTTTTGGCTATAATATAG
AGTTCATATCTTTTCGCTGAATGTTAAATGTCTTCACTTGATATGCGCTTCAATTTGAGATGTCAAAATGCTTACTCAGT
CCTAAAAGCTCCTAAGTATTACGTTGGTGTCAGATTTGCTTCCCACGTCATTGTCATTATCTTAAGTCCATATTCGTATG
TCTTCTACTACTGGTCCATAGTTCCAAATCTCAACAACGATTATGACCACCAAAACAACAATCTCTAAAGAGTTATGATC
GCTAAAAGAACAATATCTAAAGAGTTATGAACATCAAAACAACAATCTCAAAGATTAAATAATATAAGTGAAGCAATCTA
TATAATTGTGGGTGGTAGCCCAGGGGCAAATGCCTAGCATGGGTCGATCCCAATTGGTATAGAAGGGTGGCAGTTCAGGG
GTGAAAGCCTAGCGTGGGCCGATCCCAATTGGTATAGAAGAGTGGCAACTCAGGGGCGGAAGCCTAGCATGGGTCGATCC
CAATTTGTGGAATTATGAGGATAACATCACAGGGGTTAAAATATCTAGCATGGGTCCTCCTCTTCTACGACTGATCAACT
GGTCATTTGTATCATATTCCTTATCAAGATTTTAACATATAGTAAAGTAAAGAAAAGAATGTAACGTACACGATTCCACA
AGTATAAGCAAAAGTGGTCTCTAATCCTTATCTATTGGTATTTTATTTCACTTGAGCTTTCATTCTACATATGGTTGTAT
TATTCCTTACATATTCAGTACATTCTTTCGTACTGACGTCCCTTATGGGGACATTACATTTCATGTTGCAGGTACAACTA
CTCAACTAATAGATATCCCCAATAGAAGCACATGATACTCAACGGTTGCTGGTGAGCTCCAGTATGATTCGGGGCTTTGC
CGAGTCTTTACTATGAGTATTTTCCTAGTTGTATAGTCATGGATTCCAATAGAGGCTTTGTAGACATTGTAAAGCTATCA
TCTGTATTCATACTTTTACTTGTCACATGTATCGGTTCATCTAGTCGACATGTACTGTTTACTAAACTTCTCATTAGTAA
ATCTATTTGCATAGTAGGTTACTTCATCATAGGTCACTTGTAAATCATGTGTTCATATGGTATTTGTCCGCCTCACCTAG
GGTTGGGGTGTCCCAAAAGTGGTATTAGAGCAGTTCGTCCTAGGGAGTCTACAAAGCCGTGTCTAGTAGAGACTTACTTA
TGAATATGTTGCACGCCACATTTTTAATTATGGGCTGCTTGGACATTTAGGAAATGTTTCCTTCCTTCATAATCAAGATC
ATGCGACTGAGCAAGTTTAAGAAGTCAATTTCCACTTTTACCTGATCATGTTATTCATATTATGCTTACTATGGTTAAGG
TTATTTCTAGCTAAAATGTCAACAGACTAGATTGAGCTCATTTTATTTGATCATCCCACCCCACAAGGTATATACAGGCT
TTTATGTTATTTACATCTAAAGTTGCATTTGTACCATTTGTATCAAGTTGGTTCGATTGAGAAATATATAGTATGGTTAT
CCATATGCTTAAAAAATGATGGGTTTACCTAGTTACATATATGAGTTGTAGCATTTCCAAGCACATCTTCTTAGGAGGAT
GTAACCAACTCATGAGTTCTATATTTCCTCCATATTTATAGGATCTATTCCTCTAGAGGACACTCATTCTTAGTTTGTGA
TATACATAGAATTTTCAGCTTACACATGTACTCGAAATTGATGTTGTTGAAATAGTTTCTTTTAGTTGGAAGAAGGCAGC
GGCACAATCGGACAGGTGAATGTATTAGTGCAATAGTGCTCCTAGAGAGGTATTTAATTGGCTAAGAAAGCCCAAATTTT
CTCCATATATCATCCCGAATATGTTAATAGTTGGCTTTATATATGGTATATGGCAACCACCCCGAATAAGTACTCATAAC
ATTTGTATTCTTTTCATGGGTATAAAACTTAGGGATAATTGTGCTAATTGCTGCAAATGATATATGTATGGTAGTTCCTA
CTATAATCTATGTTTTGGCTATAGAGGATTAGTATGTGACTAAAAGGTAAGGTTAACAAAAGGAAAATTGATTAGTTAGA
CCTAAACTGTGTTTAGTTAGGTTGTACATAGTGGGATTGGAGTACATGAAACTACTAGTTTTGATTAGAAGGTACTTGTT
AGATAGGAAGAACGTGAGAATGAAGCTTGAATGATACTGCCAGAATATATGTACGTAGAGTTTCCATTTAGAAAGAGATA
GGACATGTCAAATCCCCTAAACATAGGAGTAGGGGGTGATATGAGGATGCTATAGAGGAGTGATATAGGTGGTTATGAAA
GACTGATTGCTAAGTGTATGAGGAAAGAATAAGGCATCAACTCTTCAACCTTAACGAGTTATAACGGCGCACCCGAGAAC
AACTTTGTGAATCTTTTTTAGACAGAAAAGTCATTTTAGTATTGATTCCAGTCTTGATATTTGGTCTTGATAACAATAAG
AAAAAAAAGAGGGGAATAGAATGGTCACATAGATAGAAGATACATGGACCTAGCTCATCTACATCATTAGTACAAAAGAG
AAGAAGAGCATTAGACTTCTATCAAATTAAATAGAGCTACTACAGGATTCATTTAATATATACCAGTAGTAATTCATTAA
TCATAGTCCAATTAAGGGGGAGGAAAACTTTGATCATATGCTAGTAGTTCTTATTTCCTATCTTGCATGGAAAAAGAGTC
GAAGCACTCTCACTTGTTATATAAAAAAGAGGAAATCTATTATTAGTATGGCCGGACCTATCTAGTTGAGCCCAAAGCAG
CTAACTCTAAGACGTTATGAATCATGATATAACCTTATAGGTTATTGGCATTTACATGTTATTAGATTCATGTTTTATGG
TGCGTTCAAGCTTCACTATTTATTTTCTATTTTCACCTTCAAAAGGCATCGGATATTGTGTGTGATGTAACACAGAACCT
AGTAATAAAGGTAACATTGACCTCGGTCTCCTACTCTAGAAGATGAACTATTGAGGATTTTTTTTCTAACGTAATTGTAG
TATTTGTATTAACCTAGAAGGAAGCCAAGTTCCAAAACCTATAAGAATTCTTAGGAGATTGAAGATAGTAGATGGGGAAA
TCAATTGTATGTGCTTTGAGGTGAGTAAGAAATATGAGCAGAACTATCCCACCCGTGACTTAATTCTTAAGACAATGTGT
TTGCCGTTAATATGGTTGGTGGTTCTATAGGATATCTTGTAGTTTCCAAAGATGGTCTGTTATATAATTATACATGCTGC
ATTTTCTATAACTTATCTATTTGTATGTCATGCCCTTTGTGGATTACTTTCTCACATGTTACCTAATGTTGTAGAATGCT
TGCATGTAAGTGTTATCCGCTATAGAGCACCCTTGTTTATTGCTATATGTTTTCGTAGGACCTTTTCCCTACATGTTATT
TATTGCACCGGTTACTTTCCAGATGTCACTTTTCCATATTGTGTGGGTACTGCAGGCTAATTGATCATATGCTATGGAAA
AATTAGTGCTTGTGGGTTTTACACATATAACTTGTTTACATGTCATAAGCATCATCAATATTACATGCCTCGTAGCCTAC
TTGCTTAGACATTACAGGCCTTATAGCATTTTTGGCCATGTGTCATGTGACTTGCTCATATTTCATATGTGTACTTATTG
AAATGTTGTTCCACCTATCCATGCGATATAACACACTTGCTCAATGTGATTTGTGTTCCGTGTATAGTCTACTTACTTAC
GTATTATATATTTCGTAGCTTTAGTACTCATGCATCATGTGCTCATCTAGTCCACTTCCTATATTCCTTATAGTTTATTC
GCCAACACGTTATCATATGAACCATATGCGCGCGTACACTACATATTTCTATAGCTCAATGCCAGTATATTATGCGCTCC
CTTTTGTGCTAGTCTGCCTGTGTGTCATACCCAATGTGACTTATTTATCCGTATACTATGCCCCTCTGTGCTTATCAACT
TGAGTTTTTGTAACGACTCGGAAAATGATAGGTTAAGCAAGAGCCTATGACTTTGTGTTGACTTTATAATGAGGTTCTAT
GAGGGGTTTTTATGTAATTTCGTTTCAATTGTGTTACATCCGACAATTTAAAATGAATATGAAGTAGCTTGAAATTGGAA
GTAGTCACTTTTGGAAAAAGTTCAGATCCTGGAAATTTGGTTAAGTGTGGGAAATCAGTGAGTTTTTGGCCAACTTTGAG
CAGTCATAACTCCTAGCTCAGGATGATCCAGGAGTAGTTCCAGTTATGTTTGGAAAGCCCTTGGAACGATCTTTCCAACG
CCACCGAGTTTTCTCGATTCCGAGTTCGTATGAGCGAGTTATGCCCTTTGAAAGTTGGGCAGTTAGCAAGGAGTCCGTCC
GGAAATTTAAGGGCATTTTGGTCTTTTCACAAATCTTTTCTTTTGAGGTTATATTATTGTGTTAGGCTGATTGTGGATCA
TTTTTGTTTCATTTTAAAAGAGTAAGAGTTAGGGTTCTTGAGTGAAGAAGAGGGGAAGAAGAAGAAGAAGAAGTTGGAGC
TACGATTGAAGATTTTGAGTTCTTTCTTCTTCAATTCTCGTGGGTTTTCAACTTAGAGGTATGGGGATCCTTTATCCTTG
ATTATTCTTCCTTTCAAGGAGCTCAATTCAAATGATTCAAAGTTCTTCCAAAAACACAAAAATCCTAATTTCGATTCTAA
GCATGGGTTCTTGCATTAAATGATTTTTTTTGATGATTTACGTTATTAATGGTGTCTATTGATGGTTTTAAGAAAGAAAT
TTCCATGAACCCATGTCTTGGCAAGTTTCCTAAAGTTGGCTTATGAAGTGGGTTTATTATTTATGATTGAATGATGATGG
AAGTATGCTTGGATTGAGTTGAATAGTTGACTTCTATTATTATCTATGCTTATCTATTGTGAATTGTTGGAGAGTTGAGG
AATGGTGATTGTGGCTTGGGAAAAAGGGTAAGTGGACCTAACTTCATTGTTAAGGTAGAATTGATATAGAATTGTGATAG
ATTGATGTGTGATCCACTTATGGTGGAGGTGTTTACTTATTGAATGTATTGTGTTTATGGCCTTGGAGGCATTATATGAG
GAATTGAAGTGTTGACAGGATATCATATATGTGAATGTGATGTGAAGGACTTGAATGAGAATCAAAGGAAGTAAAGGCAA
TCATGTTGTGAATATAAAGGTGTTCATGTGATCTCAAGGTGATCTTGTTTAAAGTGTTATTGTATTGTGATTGAAAGTGT
GTCCTCTATTATTGTTCATATGTGATGATGATGGAATGTGAAGGATCTTTATAATGTGATGTGTGTCTTGACTTGGTAGA
CTTAGGTGCCTCTTCTTGATACATTAGAAGCTTTGTTGAATATAAATCGGTAGGATATGGCATTCCTTTCGGATGTAAGT
GACGAAACCTGTTTTTGAGCTGGATAGTGTTTGGTATTTTAGGCATATATCTTGCTCTAGAACTTAGTTTGCAGTGAATA
AATATGATTTGGAAAGCTAACTCGTATACCTACAACTTTTATGTTTATGTAAAATTCTAATTTAACTGTTATGGATACGA
AATATGGGACGCAACATAGGGAAAGTTCTGCCCAGATTCCGAGAATTGAAATCCTGCATGACCAGCGGCTAGTGTCTTGA
CTATATCTTTTTGTACAAAATATATTTTGCGGTGATCCTTGTTTGTTTGCAACCCTAAGAGATGTATCTACATCTTTCAT
GAAGGTTATAAAGTCTAGTTCTGCCATTTTCCTTTTCAAATCTAAGATGTAACATAAGGTACTAGGCTGGCCAGATTCAC
TGTTTTGGGAGCATAGTTATATTTGTACATGCTAGGCTTACTTATGATGATGATCCTATTTTACGTCAACATTACTGAGC
TAATAGAAGTTAAATAAGTTATGTAATTGTATTTCTAAGGTTGATATACTCGTGAACAAGTTGAGGTATGTGGGTTTGAT
TGTGGAAACCTTCCTTTCCACAAGTCCAACCATTTATCCTCTATTTCTACTTCAAGTTTATGGGTCCTTATGATTATTTA
TGAACTCTTGAATTATGGAATTACTACTACACATCCTATTATGGTCTATTTTGCATATTATCATGAAATGGAATTATTAT
GTGATGTTTATGGTTTTCATGCTTCCATGATCAAATTATGAAGGTTGATATATATGTATGTTGTTGGTGGGCTGATTTAT
ATGGATTTTGGAATTGGTTGGACTTAGTATTCTTGAAATACAAGATTTCATTTACATGAACAATAGCCCACCTTGTGTTT
GATAAAATGCCCATTTATAGAATTCTTAGGAAATGGAAGGTCCAATGTACGTCCTATGAATCGGATGGTTATATAATTAC
TAAAATGATGATGAAATGGACACATGTATATTGTTTTCTCTATATAAGTGTTGTGAGTCGACCAAGCCTAGTACGGGGGG
TAGTAGGCCCGTATAACCATATCGAGGGGTTGGTACCTTGGTTGCCTAGTACGGGGGGTAGTAGGCCCGTATAACCATAT
CGAGGGATTGGTACCTTGGTTGCCTAGTACGGGGGGTAGTAGGCCCGTATAACCATATCGAGGGGTTTGTACCTTGGTCC
CTAGCTCGGGGGGTGGTAGGCCCGGGTAACCACATTGAGGGGTTTGTACCTCTTTCGCCTCTCCAAGGGGGTGGTAGGCC
TTGGAAATACTATATTGATGGTCACTCACCACACATGTACTATGCCCCACTAAATATGATTTATTTTATGTAAGCATCAT
TATACATATCATCTCATTAATATGCTATCTATCGGGTATGATTATGCACTTTGCCTATAAAGTCCTTATCTAAGGTAATC
TTGGGGAACACTTAAGTGTGCTTGAAGAGGATTGTGTGGGCGGTCACTTCTTGTCTCACTCAAGTGTGTCTTAAGGTTAT
ATTAGGTAGAGGTCCTATGGTAATGAAATGACATGTGTCCTTCTAAAGTTAAGCATGGGTTGTATATGGATTTATGTTAA
GTATATGTATGGTTGGCTATGGTCTTATATGTTAATGTTGACTTGTATTATGTCTCTTATACTTGTAAAGGAAAGGTTTT
ATCAAAGGACATGAAAGCATACATTTCTTGTAAATGTCCGTTGTGCATATTTTCTTGCATGGTCCCATACTTAGTACTTA
ATTGTGCTAACCCCTTTCTTTCGCTTTTTGACTAAAGTGTAGGGATTTGGAGATGGTGATATGTCATGGCTACTTGATAG
GTTTTTAAGAGTTGAAGATGAAGACTTGGTGAGTCCTCATAGATTCGAGGGCAATAACCAACATGTTCTTTTTATGTCTC
TCTAGTATTTGCTTAAGTTTTGAGTGGGCTTAGTCCCAATGTTATATTCAAGTATTAGATGGTTTTGAGACATATTGTAT
AAAGTCTAGAAAGTCTTCCGCTTGCTATTTATTGAAAGTATCTTCATGTGTGAAGAAAGTTTTAATTCCTTATGGTTTTG
GTGTCTATGCGATGAATGAATGCTAAGAGGCTTGTATTAGACCTCTTCGAGGTCGAGTACGCCGGTTACGACTAGGGGGT
GCTCCCGGGTCGTGACAGTTTTGAACATCTTGGGAAAATGTGTGTCCTTGTATCATTAGGTAGTGAAAATTTTGACCAGA
AAAGGTTGGGCATATATGTAAGTTTTATAACAACCATAGTTAAATAACTTAGCATAATGCTTTATCCGAATGTGTGGCAT
AAAACTTTAGAGTTTATATTAACAGCTATGAGTTCTGATAAGTCTCATCTCTGAAAAGTGTCATAAGATAAAATAGAAGG
AAAAGTAGAGCCCCGATAGGTTAGGCCTATGATTTTATGTCCATTCCATATAAAAAAATTGGGAGATACTATAGTTATTC
TTGATTGTTAGGCCCGGAAGCTAAGCACAAAAGGTGTAACCTTCATTGAAGTATTGTGGAAGGACTAGAATATAACATAA
GATACTTGGGAATAGATGATGGTCGAGATCCTAAATGCCCCTCCTCATTCTAAACATCACCATAAAGATATGAGATCATA
TGGTCCCCTTATATGATCATAAGTCCTACTAGCATTCGTTCATTTCATATGTCATTTGCATGTCATGTGCTTAGGTGTAT
TAAATTCTTTATTAGTATGAGTTCTACTAGTGTGTCTTCAGTGGATTACATGGTCAAGAAAGGGATTTAATTTTCCATAT
TCTTATTCATGAACCATATCTATTGAGATGTCCTGCGAGACTTGTGTATACATTTTTTTGGTTAGTCCATATCTATTGAG
ATGTCCCGCGAGACTTGTGTATGCGATTTTTTGGTTAGTCTATAGATTTTGGATAGTCCTACTTACAAACAAAATTGTCG
CAAATCTCCAAATGAAATTGCAGGAACCAACTATCAACTACACTTATCATTCGAGGACAAATGATCATAAGGGGGGAGGA
TGTAACACCCTATATTCTACGTGTACTAGTTATATTTATATGACGCTTATAAATTGCATGTGGTATAGGTATGGACTCGG
TTTCCTATGCGACTAGTGACGATAGAATAGGTTTAAAGTTGTAATACCCCGTGCCTTCCAACACATATACGACTAAGTGA
ACTCAAAAAAAATTCAAACTCGGGAAATGTGGTATTCGATGTAAAAGTCAAACTGGTCAAGCGCGTATTAGTGCTACGGT
CTTCTAAAGAAACTAAGATTGGGAAAATGGTGTAAAAATAAGTGAGGTGCTTGCTTGACTAAACTATGATAGTAGGTGAC
AAGTAGGTGATGCACCTACTTAGAATTAGTAGACTAAATTTTAATTAAAAGGGGCAAGTAGGTGATGCACCTACTTAGAA
TAAGTGGATTGCATTTTAAGTGAAAAGAGAAAGTGCACCTACTTAGAATAAGTGGACTGCGTTTTAAGTGAAAATGGAAA
GGAGGTGATGCACCTACTTAAACACTTGTGGCAGAACTTGAGGAGGTGATGCACCTGCTTGCTTAAAGTAAAGGACCATA
TTATTTCTCAAATTTACTAAGTGAAAACGTCCAGAAGGTACCTGTCAAGCACTCAAGCTCATCACATCTCCTTCATCACT
TATTCTCTAGAAAATTACTCCCAAGGAAAGCCATAGAAGCTCCAAGAGTTCTGGTCTACAACTTCACCATTAAAATCTGA
AGGAAACAGGTGTTGTTAAAGTACAAGTTGGTAAAACATCACCCATCTTAAGGAATTCTAGTTATAATCTCATTTAACAT
CAAGGTGGAAAGGACAACCTAAACCTTGAAGAATCCAAGTCTTAGCAAGTGAGGTTTTTGTCCAGCAAGGTAAGCTATAG
AAATTTTCATCCCTCTCTTTTTCATGCATTGTTTGTGAAAATTTGTAAGTGTTAATAAACTTAGGAGTGTTGCCTCTATA
TGGTGTGAGCTTTGTAAATGTTCAGGAATGATGTGCTTGTTGGGACAGCCATGCAATGAAGTCCCCTTAAATTTTGATTG
TGAGCTCGTTTTGAGCATCTTAAATGTAATGTTAGTGGGAACTAATGGGATGTTGGTGGGAAGCCGTGATTCATATTGCT
ACTTCCACATTGTGATGCATAGGGACTGTTTTGTGTATCGTAAAATAAGGGGGTGTGGCTGGATATGTGCAGAGACGTCA
TGGGAATTGGTTAGAGAATAGAACATTGAAAGTGTAGTGATACGCCACTTAATTGATTGTTGCTTGAGCATACTTTATGC
CATCCCTTTCTATACTGTTTTCCAAACGTTATGAAAATCGACGAGTTTCAAAGGACCTTATAAGAAGGTTGTATACTATA
TGAAAAAATTAGAGGAGAATGGGGGGAAGAACACCCTTGATGGGTCAATTATAGATTTACTGCCAATTACTTGTTAGGTC
TGATAAAGTAGCCCAAACTTGTTCATCAGCTACTAATGCTAGTTTTATTATTTACTCCATTATAGATACATAATCTGAAA
GGAAGACGGTTAACTCATTGTAATATCTGGTGTTGTGCAGAAAGGTATGTAAGGCTATTCGATTTTCTATTTCTTTGGCA
TGAATCCAACACTTGTATTACAAAGTAAGCTTTCTAAGTGCCCTTGGTAGTGACTGATCCATAGTAGCAGTTCCTACTCC
CTAGAGCATCAAAGTGAGTACTCCTAATATGAGTTTATCACTAAATGTACGTTCTTACTCTACCAAGTATTATCATGCAA
GGTTTAAAATTATTTCATCATCAAAGTACACTTGTAACGTATTCCCCTTATATAAATCAAAACGATCCTAGATTACACAT
GGTACATATGTTTATATGTTGGATATACAATCTGCCCATATCTTGCCAATTTGATTCAATTGTCTATTCCATCATATATG
TCATCTTTTCACATGTTCGTATGTTTCCTTTATTGGTTATACTCCCATTGTGTTATACTATAATGTTACCTCACAATATC
CCTACTTGCTCTATTGTACATTTATATGTACTTACTTGGAATATGTATCCGTCCTTAAGTTGAATTTGTCCACATTCTCC
CTTGGATCCACATTTATGTATACATTGTATTTGATACTAGTTAGTGAGTATTTGGCTATAATATCGAGTTCACATCTTTT
CGCTGAATGTTAAATGTCTTCACTTGATATGTGCTTCAATTTGAGATGCCAAAATGCTTACTAAGTCATAGAATCTCTTA
AGTATTTCGTTGGTGTCAGATTTGCTTCCCACGTCATTGTCATTATCTAAGTCCATATTCGTATGTCTTCTACTAGTGGT
CCATAGTTCCAAATCACAACAACGATTATGACCACCAAAACAACAATCTCAAAAGAGTTATGATCATCAAAAGAACAATT
TCTAAAGAGTTATGAACATCAAAACAATAATCTCAAAGATTAAAAAATCTAAGTGAAGCAATCTATATAATTATGGATGG
AAGCCTAGGGGAAAATGCCTAGTATGGGTCAATCCCAATTGGTATAGAAGGGTGGCAGCCTAGGGGCGAAATCCTAGCAT
GGGTCGATCCCAATTTGTGGAATTATGAGGACAACATCCCAGGGGTTAAAATGCCTAGCATGGGTCATCTTCTTCTACCA
CTGATCAGCTGGTTATTTGTATCATATGCCTTATCAAGATTTTAAGGCATAGTAAAGTAAAGAAAAGAATGTTACATATA
CAATTCCACAAGTATAAGCAAAGGTCGTCTCTAATCCTTGTCTATTGGTATTTGATTTAACTTGAGCTTTCGTTTTACTT
ATGGTTGTATTATGCCTTACATATTCAGTACATTGTTTCGTATTGATGTCCCTTATGGGGACATTGCATTTCATGCTACA
GGTACATGTACTCAACTAATAGATCTCCCCAATAGAAGCACATGATACTCAGCGGCTGCTGGTGAGCTCCAAGTTGATTC
GGGGCTTTGCCGAGTCTTTACTATGCGTATTTTCCTAGTTGTACAGTCATGGTTTCCAATAGAGGCTTTGTAGACATTGT
AAAGCTATCATTTGTATTCATAGTTTCACTTGTCACATGCATCGGTTCAACTAGTTGACATGTGTTGTCTACTAAACTTC
TCATTAGTAAATCTATTTGCCTAGTAGTTTACTTCATCATAGGTCACTTGTAAATCATGTGTTCATATGGTACTTGTCTA
CCTCACCTAGGGTTGGGGTGTGACATGATCCCTAAGAGGTATGTAAGCTTCCATAGTGTTGGGTTTGTTCACCCACACGC
CAATCATATTAATTTTAGTGTTGAATTCATTCTAGAAAGTTGAAGGCTTGATGTTCTTGAATTGTGTTCTTGAAATTGGC
TTTCGTTCTTGAGTATAGATGAGATTGATGAGTTCTTGAGGAAATCGTATCGATTTTAGAGTTGTGCTTGATTAGATTCT
TGTGTACATGTCTTGGGCATCTGAATCTAAAGAGAAATTGAGAAAAAGAATCGAATTTAGGTGAATTGGGGTTAGACTTG
TTTCTCATAAGTTAATTTTTTCTCTCTGCGTCGCATAGAGATTGCGGACTCCATTGTTTCAAAAATTATTTCGACCAAAC
ATTATAATTCATCTCCGCATCGCAGACTTGCATCCCATACAATGTTTTTCAACCGGTTATCATGATTAACTATCTAAATC
ACTTTTAATCATCACTATATCTTTCCTATCACAAATCAAAACCTTGAATTCATAATTCAAATTCAAGGTTGATCTAAGAG
TTAATTCTTCATAGATTTTTTCAAAAAATTTGAGAAAGTCCTTTTGTATCTTTTGAGGAGTTTTCTACAATGTTCTAGTA
ACTTGTCTCAAGACTCGAGCTAGTGAGTATGAGAATGAGTATAATGTATTCATGAGTCTACTTTATCATCACGAGATCCT
TCGTATCATGAACCATAACTCTTGAATTCATAATTCACATTCAAGAGAGAGTTAATAGTAGAGTTCAAGAAAGTCTTTGA
GTTCAATTGCGAATCCTTTGAGATCAATTATCGATTTGAACTAAGTTTTGAGGAAGTAAGTATGTGAATGAGAAGAGTCG
TTTGCATGAGTTCCATAATGTTCTTCAGAACCTTGAGTTGAGTTGTTCATGCTCATAAATTCCGCATGAACTCCATACAT
TGTGTGTCTTCGAGTGGAGTAGCATCTTCGAGTTCTATATCTTTGAGCATTGAGTTCCTATGTTTTTGAGATTTTATTCC
AAATCATGGATGGGACTATTACATATTACCCATAGAGTCCATGAGTTGAGTTGTTCATGCCCATAATTCTGCATGAACCC
TATGAGTTGAGCATACTTGAAATAAGTAGTATCATTGACGTTCTTGAGTTTTGAGTTGTTGAGTTTCGAGTATTGAGTTC
TATGCATGGTTATTGAAAACCTAGAATTGAGTCGTTCACGTCCATAATTCAGCATGAACCTTATTTTGAGAAGTCTTTTA
CAATTTTTTTCTGAACTTGTTTTAGGATTTGAGTAATTGAGTTGAGAAAATGTAGAGTTGAGTTCATTTTGTTTAAAATG
ATATATGTGAGCTAAGGATTCCCAAGAGTAAATATTTTCATATTTAAAAGAGGGGGAAACTGAGATTTCCAAAAGAGTTT
TGAGCAATTTAAGTAGCATCTCTTTTAAGAGAAAGATTTTTGAGTAAACTCGCAAAACATAGAACGAGTTATGTTTTTAA
ACATATGAGTTGAGTATATTATGAGATAAGTATTGAGCACTTATATGGGGATGAGTTCAGATAACTCAAGTCTCCATAAA
CCATGTAGCCAACGTGGGTAGAAAGGTTTATACTGTTTAGATGATTCCTCACTGCTTTTTAGCATAGAATAGGGGATCCA
CTTAGTGGAGAGGGAGGTTCTATACCCCGGCAAGGTATAGGACTGTTCTGGCAGCGTGGGTCAGATGTTGTATCATCACA
TAACTCATAGTTATGTTTGTCAGTTAGAGAAACTCCCATAGAGTTATATTGTATTTTTACATATACAAACTCAATTATTA
TTGTATTCTTCAATACTTCGAGTTGATATCCATTGTTTCAAAAGCTTTCCATATATCGCATATTTTATTGTTGCTTTATC
TTGAGTTGAATATATTGAGTTGAGTACCTTTGAGTTGAGTATCATATCATTGAGTTGAGTATCTAATCTTTGAGTTGCAT
ATCTTGTTTTTGAGTTGAGTTTCGTTGAGTGAGTTGAGAAGAGGTAAATATGTTTCTTTTTTATTAAGTTCAAGCTTATG
TTTATGCTTTAGAATTCCCCTTGCATGCTAGTACATTCCATGTACTAAGCCATTTGGCCTACATCGTTTTATGATGCAAA
TACAAGTATTCAAGATCATCAACAGGCGATTCGTTGATACCACTTGTATTTCCAGTTAGCTATGGTGAGCCTCCTTGCTT
CTAGAGGGTTTCATTTATTTTTCATGTGTAAGAAGGTCGTGGGTCTTCTCCCGAATTCCATCTTTGTCACTTAGAGGCTT
TATAGATAGCCAATAGAGTTTGAGAAGTCTATTCATTTATTTTATTAATATAACAACTTGAACCGTCGTTAATAAGGATA
AAGGAGTAATGTCTAAGGAAAACTGGGCCACCCTCCTACCAAAGCAGACCAGTTGCCGCTACAGTGGTGGTGCTTTGGCG
AGCTAAGCTGGCGCCAGAGAGGGATAGGCGGGATAGAATGTAAATAACGTGAAATCTGTTTTTCTCCTTCTTTCTAAAAC
ACCTAATTTAGACGAAAACCACCATAGAAACCCTCAAAAAGCTGCTCCAAGCTTGGGAAGGATGGAGAAGGAGATTTATA
GCATAAGGAGGTCGATGGATTGTAGATTTCCAATCAAGATCACCGTCACGAAGTTCGAAAACAAGAATCAAAGCTAAAAT
TTTGTACAACTGCTTTGTACTCAGGTAGGCTAGATATTATTAATTGAGTAATTATAAATCTGTGCTCACTACGTAGTATT
ATGTAAATCAATGATAGGATTTATGCGTAGGCCTTCGTACACCGAATAAAACATCATTAAATCCTAGGAAGCCTTAGACG
ATGAACTAGGGCCATGTGATGGTTGCGATTTCATGTTGTGTGATGTATGTTTGTTCTTGCTTCATTATAATACATGTAGG
TATGCGAATATTGCATATTTGATCATACTAATTGTAAATTAGGATAGATAAATGATGAATGTCATGAATCATGACTTGAT
TGTTTGATTTTGAGAATATACAACACGTAAAAGTAACCTACTATCCATGTATATATAACTTAAACTCAATTTTAAATTAT
AAAAAGTGAGATACATTACATCTATTTCCAGTGAACACAAGTTGGGAGAACGTCAAATCAAGGAAAGAACATCACAGACG
TGGTTAAGATATAGAAATGTCACACACAACGTTACATGCTCCATATGGTAGGGTTTTGATTGATCAAACCTTTTGGAAAA
AATTCTGCACCCAAATGCTTGATAAAAGAAAAATAAAAGGTAAAAATGCATTAATGATTAAGTATATATGAGCATAGTAA
CATTTGTTGAAAACTTTGTAATAAAATTATACTCACCTGAACGCAAGAATTAATCAAAGCAATCCTTGTTAGGTTAGGGC
ACAAATAAAGAATAAGTGACCATGTTATGAATCTCCCTTCTTCATAATAAGATTCTTCATGGAATAACAACACCCTAACC
TTTGAAAAATTTACAAAAAAAATTGTGCGAATGTCATGACTATCATGAATAGTCAAGAACTGGATCCTAGGAGCTGATAT
GGTGAGCAAATGAACACCATTGCAATCAATTAATGTTAAGGATGAAATTAATGGGGTATTCAAGACATAATTTGACTTGG
CTGGGCGATATTTGATGGACTTCAAGGTCAATTCAAGGATATATGGGAATAATGTTTTTGAAGAATGTGGTTTAACTATG
AAATTGGTTACGTCTAAATATGTGAGAGTTGTGCAATAAAATATGCAAAAAGGTAATGTATAGCGATTGTGCTTTTGATT
TTTAAGGGCACTTACTTGTTACGCATAACAAGAAATGACCAAGGTCCTATCATCATTATAATAGATAGTTGACAAATCAA
GGACAAACTTCATTATTGATTCAACATGTTGGGAGAGGATATTGTCAATCAAGCCACTAAAATCATCTTGAGTCAATCCT
ATAGTACCACTTATCTCTTTAAAGAACTCTCTATCTAGAACTATAATTGGATGCATAGCCCAGAAATGTTCCCACTTCTT
CGACAAGACGCACGTTTTTACCAATTCTCGAAAGGACATGTCCTTGAATATTTCTTTGAGGATTTCCATGGGCAAATTAG
AGATTTTGTCTATCACATTTTCATCAATGATCACTTTCCTACCATTATTATTCTTGTTCACCATTCTGTACATAAAATAA
GTCAGTTTAGTCTATGATTTAAGAAAACAAAGATAAAGGCATATTTCAAAGTTATAGATTAAAGGTCTTCAAAAATTCTT
TTTAGTCCTAATAGGATTTTATTTTATTTAGATAGTAAAGTGTTTGAAATATTTCTCAAGTACAAAATTTATTTATATTG
AATACCTACCTATAATTGATTTTAAAAACAAAAGAAAATTGCATACACAGAGGAAATCCACACAGAATTGGTACCTCTTC
AATTTAGATCGAAAAATTTGGATCATAAATTAAATTGTTAAAAAATAGGAAATAGCATAGCTTTTATGTTTGTGCATATT
AAAAAAATTGTACTTACCTTTTGTTAGATCTATTGAATTTAACATGCATGACTATGTTAGATCTGGAATGGATGGAGTGT
ATATACAACAATTGAACATAGAAAATCATTTCTAAAATATTTATTAATAATAAGGATTCCTTTTATTTTGATTTTATAGA
TATACCCAAAAAAATTCATAGACCATCAGAATAATTTATATACAACTATTGAACATACAAAATCACTTTTGAAAACTGAA
CAACAGAAAAATAATCAGTGAAAAACACTACCTCATTGAGATTGAATAGAAAATTCTAATTTTTACATCTGAAAATTTTA
TAAAGTTATACCTTAAGATTTTCTTGCATCACTTGAAGGGAAGAGAGTTAATGTTTCTATAAGAACACAATATGTTGCCA
AAAATATACACCACACTAATGTTTTGTCAACAACAAATTTAATATATGGTCCCATGGAAAAATATATATTCAATTTGACT
TCAAAACTGTTTTTATATATTTATTTCAAGAAATTAATTTTAGAAATCCCTTATTTTAAATGTAGATACCTTTTATCTCT
TGAAAATAGTTTCTACTTAATATGTAACACCTCAGAAAGAACTTGGACTTTTTAGCAAAAATAGGTGAACCACGGAGGGG
TTCACGGGCTGTGATCAGGACGACAGTCTGTCACCCTCATCGTGGTTCACACCCTCCAAGTAGTGGTGGACTATAGAGCC
CTTCACGGGCCGTATACCACCTTACGAGCCATAGGAAGCTCGTGGAGGAAGTACAGAACCACCAAAGGCTAAGGCATCAA
ACCACGGAGCCCTCCACAGTTTGGTCTTGCTGACGGGCCGTGGTGTCTTTCGTGGACCTGAGCCAGCAGACCCCAGCCCA
AGTGAAGAACCACGGTGGCCTTCACGATCTGTGGTCCTTCACACGGGTCGTGGTAAGGCTCGTGGTTGTACCTCCGCAGA
ACCAATAGTCTCTGGCCAAGAACCACGACCCACTTGATAGGTCGTGGTCCCTTTGACAATCTGTCATTGGGTTTGTGGAA
GGCCCCGTCAAATTTTAATTTGGGTCGTTTTAATATTTTCCCCTATGCGTTGGACAATTCAACTACGTCGTTTAACCCCT
AAACTACATCATTTTACTCAGTTTAAACATAGTAATTTAGTCAAAAACTTACCCAGAATGATTATCACAAAATTCATCAA
AACTTAGAGCAAAAAAGGATGAAAGAGGCGCCAGTTTTCTCAAGAATACATAACAGGTTTTCTTTAGTTCCAACCCGAAA
ATCAAAAGATTTCTCTGTGAATTTTTTCACCAGGTATGTGGGTTCCTTTCATCCACTAGGTCCCTAGAATTCAATCAGAT
TCTTGATTCTCTATATCTTGTTTGGACCTAGGGTATCTAAAACCTTGGATAATTGTTATGATTTAGCTGTTGTAGTATTC
GTCACCGAATTATCACGTTTTCTTGGAAAGTTTGCTTAGTTCCTTGCATGATACTCAGAACCCTAGTTGTGTAGATTCTC
TTAGTTCATTAATTACCCTTGCTAGGTCACATAAAGTTATAAACATGCTCTAGTTTTCCAATGTTACATTGTCAGTTCCT
AAATGTTGTATTCTACGATTTGCATGTTAGAATATTAAGCTATCCAGTATTTCAGTTAAGTTGTGTCATACATATTTCCA
ATTGGGAGTAGACTTAGCACCGGGTTGGACTAGGGTTCAGCGTACCCTCATAGTCCAAGAACTATGTGCCCCCATAGATT
TATAAGTCCCTTTTAGGGGCATCAAATTTAGTAATCACGCCAGTCATGCCTGTATACCTGTGGCAAGAGATATTGGGTCC
TCTCGATGCGGTGTATACATCAGACCCCGCCTTTATCTCACGTGGTTTTATGTCGGTTAATAGTAGCTCCCACAGTCAGT
CTCTAGTCATTGAACTAGGTTTTCAGTTTATACTTCAGTATTCAGTCTCAGTTTGTCAGATTCATGATTAGTACTTGGTC
ATTACATTTAGCTCGATTTTCAGTTATATTTCAGTATCTATGTTTCTGTTCAGATTATGTCAATGCTCAGTTATGCTTTG
TTCAGCTTTTATGTTTGTTCAACTATTATATTTATATCTTGCATGCTTAGTACATTCCAAGTACTGACGCATACTCTGTG
CTACATCCGTTCATGATGAAGGTTCAGGTATTCGCCATCTAGCTCATGCATACATTGGTTCCCGATCCGTATTCAGCAGC
TTCAGTGGTGAGCCCTCATACTTCGAGGACAATACACACGTTTTTCAGAGTTAGTCTTTTATTTCAGTTTTCAGTTTTCC
TAGAGTTAGCCGGGGACATGTCCTAGCAATTTTAGTTAGCAGAAGCTTTTTCAAACATAGTATTAGATTCAGCTTTAGTG
TTTCAGTGATTGCTCAGTATCACTAAAACTTTTAGTATGTTATATATATTTATTAACACTAGATGGGTATTCCCCACTTT
GAGTATCAATTGATTCAGCTTCTGCATTTGTTCTTATTTTCATTTAGATATCTTTCAGTATGCTTAGGATATGCTAGCTC
TAGGGTTATCTTGGGGTCACTCGTCCTAGGTCCCGTGTTACGTCAAGGGGGTCCCCTGTAATAGTATCTTAGAAAGTCAC
CTCATTAGATCTTGTTGAGTTAGAAATGGTAGATTTTGATATCATTCTAGGCATGGATTGGTTGCATTCCTGTTATGCCT
TAGTTGATTGTAGAACTAGGATCGTTCAGTTTCAGTTTCCAAATGAGTCAGTCTTAGAATGGAAGGGTAATAGCTCAGTG
CCTATGGGTCAATTTATCTCTTACCTTGAGGCCAGAAATATGATCTCTAAAGGTTATATCTATCATTTGCTTGGGTTAAG
GATTCAATCTCTGAAACCCCAACTCTTGAGTCAGTCCCAGTAGTAAATGAGTTTCCAGAAGTGTTTCGAGAAGATATTCC
CAGAGTTCCTCCCGAAAGGGAAATCGACTATAAATTGATCTCCTTCAAGATACCTAGCCCATTGCGATTCCTCCTTACAG
AATGGCTCCAACTGACCTTAAGGAATTGAAAAAACAGTTTAAATACCTTCTAAATAAGGGCTTTATCAGACCTAGTATCT
CTCCATGGGGTGTTCTAATGTTATTCTTGAAAAAGGATAGTTCTTTCTGAATGTGCATTTACTATCGACAGTTGAATAAA
GTCACAATCAAGAAGAAGTACCCTATCCCTAGGATTGATGACTTGTTCGACCAACTTCAGGGTGATAGTTATTTTTCGAA
GATAGACCTCAGATCCGGCTATCATCAGCTTAGAGTCAAAGATAGTGACATTATAAAGACAGCCTTCAGAACTCAGTATG
GTCATTATTAATTTGTAGTTATGTCTTCCGAACTAACAACTGCTCATGCAGCTTTCATGGACTTAATTAACAGGGTATTC
AAATAGTGTTTGGATATATTCGTTAATGTATTTATAGATGATATCCTCATTTATTCTTGCAATGAGGAGAAGTATGCGAC
TCAACTGAGAGTTGTTCTACAAACTGTCAAGGATTGCCAGTTATTCGCTAAGTTTAGAAAATGTGAATTCTGCTTACAGT
TATTCGCTTAACTTAGTCATATGTTATCTAGAGAACGGATCCGAGTGGATTCACAAAAAATAAAGGCAGTGAAACATTGG
ACCAGTCCTACCTCTCCAAAAGATATCAGAAGTTTCTTGGGTTTGGCGGGTTATTGTAGGAGATTTGTTGAAGGATTTTC
ATCCATATCTTCCCCATTGACCAAGTTAACTCAGAAGAAGGTCAAGTTTCAGTGGTCAGATAAGTGTGAGAAAATCTTCT
CAGAACTTAAGACTAGGTTGACTACTACTACGGTCTTGACCCTACCAGATGGTTCAGACGGTGATGTGATTTATTGTGAT
GCATCCAGGGTCGGCCTAGGTTGTGTGTTGATGCAACGAGGTAAGGTCATAGCTTATGCTTCTACACAACTTACGGTGCA
TGAGAAGAACTACCCGACTCATGACCTCGAGCTTGTAGTTGTAGTATTTGCCCTAAAGATTTGGAAACATTACTTGTATG
GTATTCATATAAATGTGTTCACAGATTATAAGATCCTCTAGTTTGTGTGCTTCAAGAAAGAGTTGAATCTTTGTCAGAGG
ATATGGCTTGAATTCCCCAACGACTACGATATGAATATGCTTTACCATCCTGGTAAGGCCAATGTAGTGGCTGATGCTCT
CAACAGACTATCTATGGGTAGTGTAGCACATGTTGAAGAAGAAAAATATGAGCTAGCCAAAGATGTTCACCGGCTTGCTC
GATTAGAAATTTGCCTTACATACACATCAAATAGTGGGGTGATAGGTCAGAATGGGTCAGAATCTTCATTGGTAGAGGAG
GTTAAGGAAAACAAGATAGAGATCATATATTACTTCAGTTGAAAGGTGCAGTTCATCAGCAGAAAGTTGAGGTTTTCTCC
CAAGGAAGAGATGGTGTGCTTCATTATAGTGTCGCTTATGTGTTCCTAAGGTGGGTGAGTTGAGGCATCAAATCGTTGCA
GAATCCCTTAAGTACAGTTATTCCATTCATTGAGGTGCTACTAAGATGTACCGTGATTTACGAGAAGTCTTTTGGTGGAA
CGGCATGAAGAGGGACATAGCAGATTTTGTGACTAAGTGTCCAAATTGTCAACAGGTTAAGGTGGAACATCAGATACCAG
GAGGTATGACTCAAGAGATTTACATTCCTACATGAAAGTGGGAAGTGATAAACATGGACTTCATTACGGATTTACCTCAT
ATTCGCAAGCAGCATGACTCCATTTTAGTGATAGTAGATAAAGTTACAAAGTCTACTCCCTTATTGGTTGTCAAGACTAC
AGATTTAGCGAAGGATTACACTAAACTCTACATTAACGAGATAGTCAGGTTGCATGGGGTTCCCTTGTCTATCATCTTAG
ATAGAGTTCCTCAATTTCCCTCTCATTTTTGGAAATCATTTCAAAAAGGTCTTGGTACTCAAGTAAATCTCAGTACAACA
TTTCATCCACAGACGGATGGTCAGGCAGAGCGTACTATTTAGACCTTAGAGGATATGTTGAGAGGTTGTGTGATCTATTA
CAAGGGCAGTTGGGATGATCACCTACCTTTCATAGAGATCGCCTAATAATAGCCCCATTCTAGTATTCATATGGCCCCTT
ATGAGGCATTATACAGGCATAGATGCAGATCTCCAATTGGTTTGTTTGAAGTAGGTGAAGAAACATTGATTGGGCCAAAT
TTGGTTCATGAAGCTATGGAAAAAGTTCATCTCATGAGAGATGGACTTAAGAAAGCCCAGAGTTGTTAGAAATCCTATGC
AGATGTAAGGAGAAATGACTTAGAGTTTGAGATCGATGATTGGGTTTCCTTGAGGGTGTGACCTATGAAGGAGGTGATGA
GATTTGGCAAGAAAGGGAGGCTCAGTCCGAGATATGTAGATTCTTACAGAATACTGAAAATGGTTGGTACAGTGGCTTAT
AAGATAGATCTGCCAGCAGAACTAGCAGGGGTTCATCTAAATTTTCACATTTCCTTATTGAAGAAGTGTGTGGGTGATCC
GACATCCATAGTGCCATTAGAGAGTGTAGCAGTGAAGAATAGTCTCATTTATGAAGAGATGCCAATTGATATTCTTGACC
ATCAGGTGCGTAGGTTGAAAAATAAAGTAGTCACTTCAGTGAAGGTTTTGTAGAGGAGGCAGTACGCAAAGGGATCTACT
TGGGAAGCAGAAGCAACCATGAAGGCCAAGTATCCTCATCTCTTTCCTCCCGATTCCGTTTCCGCATCAAGTAATAGTTC
CTCTCCAGTCTCTCAATTTACTCTTGCATAAATTCAGTCTTAGTATCATGTTCCCTCAGTTGTGCGTGCATTTTCAGCAT
ATTTTCATGTTCTTGGAACTCAGTTCAATTAGATATCAATTTCTAGTACTTAGTGGTAGGGACTGAAGCTCCTTCCCTCC
ATACTCAGCTAGTTTAGGCTTCATTCGAGGACAAATGATCCCAAGGGCAAGATATTGTAAAACCTCAGAAAATAGACTTG
AACTTTTAAGCACTAACAGGTGAACTACGAAGGGGTTCACGAGCTGTGATCAGGACCACGGTCCATCACCCTCATCGTGG
TTCACACCCTCCCAGCAGTGGTGGACCACGAAGCCCTTCACGGGCCGTGGACAACCTCACGAGCCATGGGAAGGCTCGTG
GAGGAAGTACAAAACCACCTAGGGCTCTGGTATCAGACTACGAAGTCCTCCATGGGCTATGATGGTGTCCGTGGACCTAT
TCCAGCAGACCCTAGACCAAGTGAAAAACCACGGTGGCCTTCATGATCTGTTCACACGGGTCGTTGTAGGGCTCATGGTT
GGACCCCCAGAACTAATAGTCATTGGACAAGAACCACGACCCACTTGAAGCATCCTAGACCCTTTAACGACCCGTCATTG
GGTCCGTGGAAGGCGCCCGTCAGATTTTAAGTTAGGGTCATTTTGGTCTTTTCCCCCTATGCGTTGGACAATTAAACTAC
GTCGTTCAACACCCAAACTAGGTAGTTTTACTCAGTTTAAGACTAGTAATTTAGTCAGAACTTACCCAGGACGATTAATC
ACCAAAATACATCAAAACTTAGAGCAAAAATTGAAGAAAGAGGCACCAGTTTTCTCAAGAACTTGCAACAGGTTTTCTTT
AGTTCCAGCCCTGTAATCGAAAGATTTCTCCGTGGATTTCATCACCAGGTATGTGCGACTTTCACTAGTGGGTTCCTTTC
ATCCACTAGGTCCCTAGAATTTTGTCAGATTCTTGATTGTTTATATCATGTTTAGACTTAGGGTTTCTAAAACCTTGCAT
CATAGTTGTGATTTAGCTACTGTAGTATTTCTAATTGAATTATCATGTTTTCTTGCGAATTTTTATTAGTTCGTTGCATG
AAACTCAGAATCCTATTTGTGTAGATTCTCTTAGTTCATGAATTAAACTTGCTAGGTCAGTCAACCAAATAAACATGCTC
CAGTTTTCGAATATTACGTTGTCAGTTCCTAAATGGTGCATTCTCATAGTTACATGTCAGAATATTGAGCTTACAAATAT
TTCAGTTATGTTGTGTCATACATATTTCCAGTTGGAGTAGACTTAGCACCTAGTTGAACTAGGGTTCAGCGTACCCTCAT
AGTCTCAAAACTACGTGCCTCCGTAGGTTTATAAGTCCTCTTTGTGGGCATCAGATTTAGTGATCATGTCAGTCATGCCT
TTATACCCCTGGCAAGGTGTATTGGGTCATCTCAATGGGGTGTATACATCGCACAATGCATTTAGCTCGCATGATTTTGA
TATCGGTTAATAGTAGCTTTCACAGTCACACTCTAGTGCATTAGACCAGGTGTTCAATTTATACTTTAGTATTCAGTCTC
AACATGTTATGTTCATGACTAGTACTTGGTGTTTGCATTTAGCTCAGTCTTCATTTATATTTCAGTATCTATGTTTCTGT
TCAAATTATGTCATTGATAAGTTATGCTTTATTCAGCTTTTATGTTTGTTCAGCTATTATCTATAACCTGCAGGCTCAGT
ATATTCCAAGTACTGACGCATACTCTGCGCTACATTATTTCACGATGTAGGTTAAGGTATTCAACATCCAGATCACGCAT
AGATCAATTCTCGATCCATATTTAGCAGCTTCAGTGCTGAGTCCTCATACTTTGATTATAATAGACATGTTTCTCAGATT
CAGACTTTCATTTCAGTTTACAGTTTTGATAGACTTAGCTGGGGGAGTGTCCCAGCAACTCTAATCAGTAGAGGCTTTTT
CAAACATAGTATTAGATTTAGCTTTAGCTTTTGAGTGATTGGTCAGTATCACTGAAACTCTTAATACATTATATATATTT
ACTTAGACTAGATGGGTATTCCCTACTTTCATTTATCAATTGATTTAGCTTCTGCATTAGTGATGTTTGTGTAATCAAGA
TACAACTTCCAATGCAAGTGTCTACGATCATACAATAGTAAAGTAACCCAACCAAGGGTTGGGGTCGAGTCCCAAGGGAG
TGCTTCTTGAAAATTAGTGGTTAGGCGCGAAAGTGCTAAAACTAACTGTAGCTAAAGACTTTATCGAATGAAGACATCAC
ATATTAAAGGGTTTTACATGAGTGTCAATTATCAATGGGGAGTTTGTAAGCAAGTAAATAGTAAACTTAGCAAAAATGAA
GAGATATACGGATGTGGAGATGGGATTCTTGGGATGTGATAGGAATAGGGGCTAGACTAGACTATTGGGTACATGTTTTT
GATAGTAAATTCGTTGAATATTTGTGACTAGGCTACACTATAGTGGGGGTAAATTCTCTCTCGATTAACTTACCCCGAAT
CAAATGAGTTCCTCTCGGACACCCATTTGCGGTATGAAGAAGAGCCTCGGACTATGCCCACTCACTCACTCTCTCGAGCT
GAGTGTGTGGAAGAAGTACTAGGGTTCACTCTCTCGAGATGAACCTCATGTCAACCCACTCCCACCGGCCATCAGTTTAG
TAGTCTTAGTTTTACGACCTCTCTCTCGAGCAAGCCGAAAACACAGAGGTGAAATTGTATTTGCAACTATAATTTCATTA
AGTTCCAAAACAACTACTAAACAATATCACATCTAAACAACAAATAAACTACCACCAAGCAAGATCCAACAATTAATCTA
ACCCATATTCACAAAATCACACCCCAAGAATTAGGGTTTTAAATACACATGTAGAAGAGGTAAAAATGTATACCAATCTC
AGTTTCCATCAATGGGTATGCAAGATTAGGGTATGCAAGATTAAGTCTTAAAACAAGTCAAAGGTGAAGAATACAAAAGA
CCCAAGTCCAAAATCATGGAGTTGAAACCCTTTGAATCTTCAAGTTCTTCAAAATCCTCTCTCGCTTAGAGAGAATATTC
TAAGTCTGATATTAAAACTTAATAACAAAACTTCATAATAACAATTTCTACTCTGATACTAAACCACAAAACATCAACTA
GTATTTATAGTTTTCAGAAAATGTGCTGCAAAGGATCACGTGACGAAGTTAGTCGGGATCGCCGATCAACTCGGCGATCC
GCCCTTTGGTCTAGTTCATCGTCGTCTTGTGTTAGCCTTCAGCATCGTCTTGTTTTGGATCACTGGGCGACATAGTACAA
CTTTGCGAAACTCCTCGGAGATATGCTTACATCTCTTTTTCACCGCCAATTTGATCCTTTCATTCAGGGCTCAGCACACT
GGAACAAAAGGCGACGATAAGACCTTTTGGCGACTCGCCAAACCGGTTCGGTGATTCTCAGATCTTTATTTTTTGGTTTT
ATCAGCTGCTTTTGTTCCTTTTTGCTAAGTAGTGTCCATGCTTTCCCTGAAACTTCAAATACCTGAAACTTAATGGTTTT
CATCATATATTGAGACAAAATATGCATTTGAGGACACTAATTCTATCAAAACATAGCCCTAAATGAGTCCAATTTGTGGA
CTCATCAATGCCCCCAACTTAAACTTTTGCTTGTCCTCAAGCAAACTCAAGTTCAGCCGTTAAAAAAGGGTGTCTCGAAC
AGTTCTACACAAGACTCAATCATGAATGTACACAACAAGACTCCATTTACTTATGCAATGATCAAATGTGCACTCAACGA
TTCAAGTTGTGATTCAACAATATCAAAAAATCTCATGCTTACAATACTTGCTTCAAATGCAAGTTCAAGCTCAACCAAAG
TGTTCAAATTCCCTCACACAAGGAATTATTCCATATTCACACACAATGGTTTATAATTTAAAGCTTCGGAATCAAACGCA
ACACTCAAACTCACAAAGATGAACACGATGCATACTTTCACCCATAGGTTTGCCCGTATTTTTCGATCAACATTTGTTTC
AGCTCACTCAAGATCAAAAAGGTCTTTTCAAGGCTTGTAATGGGGTTGAGTGCAAAGGTATGGTCATTTAGGCTCACTGA
CTTTCATCCTCATGAAATGTGGTGTTCAAAAAACTTCCTTTCCTTTTCCTTGATCATTCTCTTTAGTGCTCATAAGTCAT
CCAATTATTTACTCTCCATGGATTGTTTGGAAACCCCATTTCTTTTGTACTTTATTTGACAACTTTCTTTTTCATTCTTT
TCTTCTATTTTTTTTATATGGAGAGGTTCCATTTTTCTCAAAACCATGGGTAAGAGGGAATTTCTTGAACTTTCTTGACT
TTCCCTTTTCTTTTCACCACACCCCCAACTTAGGCTTTTGGCCTAAGTTCGCTATTCAATCAACAACAAATCTAGAGGAT
TATGGGTAATGGATAAAGAAAGGTCTAGTTTTCATCAAGTTTCTTCCAAAGGAAGGTAAGGCTCAAGGGTGTTCAAAAGC
GGTTCACACACTCACATGGTAGGCCATAAAGGAGGTATATATCAAATTGGCTCACAAACATAGACGTTTCCTAAGATCAT
ATCAAGATTTAGCATCACTTAGTTGACCGGACCAACGGGGCTAATTCTAGGATCCATCATGCATAGTTCACAGGTAAGCT
CATCACACTAGGCATTGACACTACAAGTCAAAGAAGACTCCACACTTTCACTAGTGTGCAATGATCATCACAAGAGACAC
AATTCGATACTAGGCTAGTCATAACGAGATGCAAAGAGTTCACATATTATTTATGCAATTTTATTTGGCCTCATCGTAGC
TGCATATTCATGTTCGTTCGATTGAGAGCACTATTCAAGTCATCGATATTGATCGGGACCGTGACTCAAATTTTGCAAAA
GAACAACCACATTCAACACATGAGAAGAGGCAAAAATATTTCAGAAGGGTCAAAATCATTTGCAATTTAAAATGCGGAGC
CACAAGCTCAAACATTCACAAAAAAAGTAGTGTAATAACATAGTAATAGCTCACAACCTAAAATATATAATCAAAATAAA
TATTCACAAAGGTGGGCCTCACCCCACCACAAACAAAAATAATTTGTCCTCAAATGCGAATAAAAGTATCCAAAAGTAAA
ATTAAGTATGACAGAGAAAGAGGTAAAGAAAAGTCATGTCTATGCATCACTCCATTTGTCAGGGCCTCAGTGCTCGGTGT
AGCAGTATGAACTTGGGCACTAGTGCCCGGAGTCACCTCAGAGGGAATAACAGTGCTAGATCCACTAGGGTCTGTTGTGG
ACATCTCAGTCGGCGATGTCTGGATCACCGGCTGCACAATCGTCCCCACAAGATCTGACAAATCTCTAAATATGCTCTGC
TCTTGGCTCTCCATCATTTCCTTCTCATGCACTACTATCAACTCCTCATCGGTCTCTGAATCGGACTCCTCATATGTTGT
GCCACCCCGCTGTACATCTCTGGTGGTAGCCGTAGGAATCCCCGAGGTCTCAGGAGCATCCTCGTCATTTGCACCCCACA
TCAATGAGGTGAAGTCGATAGACTTCAAATAGTTTACGTCATTCCCCAAATCTGCCACTTCGTCTTTCAAAGCTGAAACC
TCGGATATCTCCCCCTGTCTACTCTCACAAACAGTGACTCTAGTAGCTAGATGATCAAGAGAGTCCCTAAGGGGGGTCAA
TACAGCCAAGATAGCACGATCGATCATCCCTGGAATGGATCTCTCAAACTGAGTCGCTCTCACAAATACTGAATAGGCCA
GTTGTCCCATCTTCAGGATCATGTCCTTAGTAATCCTGGCAGGCTGGGAGAAGGAAGAAGCACCTGGGACCTGTGAAGAA
GAGGAAGGAGAGGATGTACTTGAAGGCTCAGAGGCCAAGTAGGTGAAGGTGCCTTTGCTGGTAACGAGTCAACATCAACT
TCCAAATAAATATCTGCCGGAGCTGCTCTCCTCCTGTCAACCTTCTCTTATGTGAACTCGGCCTCAATACGCCGAATCTC
AGTGGAGGAAGATGGGGTGACCTCAATATCCCTCATAGTGTCCCAAAGTACTCCATCATGATGGCACAACTTCATGATCA
AGACTGGGAATGGCAGAGAAGTCAGCTTCTGCTTGGCCATCATAGCCATCTCTTGTGAAATTAGTAGCCCCAGATCGATG
TGCCTCCTGGACATGATAGAAACAAGGCAAGCTGCCTTAGGATGACGCAAAATGGACTCATTCTGGGATAGCATGATGGT
ACTCCTGATGAAACCAAACCAGAACCTGACAGCGATGTTCAAGTCCCTTTTCTCAATAGGTGCCCCTACATCCATCCACC
TCGGGCTGGTGTCAGAAATCAGAGGAACCAGCCAACCCTTCAGGTCATCTAGGGATTGAACAGTAGTCAACCCTTCGTAA
GGAGGTGCAGAGTTTAGCGGTCTACCTAATACAATCTTAATATACTCGTTGTGGTACTCAACCTCCTTGCCTCAGACCAT
GACCGACTTTATCGGTCTAAACTCGGTTGCGTTTTTCTTGTTCTTGGGCACCAATTCCCCATAAGCTGTGTAAAATTCCC
TAACCTAAGAAGGAATGTATGGGCCTCGGGACCTTGTGAACTGCTCAAACTCATGGTATCGGAGGGTGTCAATCACATCG
GGATGCTTGCCTACCAGGCGCTCCGTAGATAATGCCTTCTCCTCTAAGATGGTTCGTACCCCCTCACCTTTTAGTCTATT
TAGTAGTCTAGGAGGAGGAACGATAGGGAGTGCAGGGGCTACTGGAGGTGTCTGCACTGGCACGGAGTCTGTTGTCGGAG
GAGCGACAGCTTAGGGAATATTGGTGGATGTAGACTAAGATCTGGCTCGGAGTTCATCCCTCCAGTTTATCAGAGGCTGG
TCATCATCTGGTTCTGAAAAATTAGCCTAGGTTTCGATAGCTACTCCTTTTCTAGCTATATGCTTCTTCCTTTTTCTTTG
ATCTCCCGGTGGGAGTTCTTCTCCTCTCCTCTTTGGAGGATTTGACCCCCCTCATTTATGGTTATGCCCTGTGCTTTCTT
ATGAGGTTGCGTGGTTAGATTTGTGTGTACCATATCTTCAAGAGATCAGGACAAATTAGGAGAAAATTCAAACAAAAACA
CAGAAAATCTATTATAGACAGGCTCGCCGATCTATTAAGTGAGTCACCGCACCTCTTTGGCGAGCTAAGTCAGGATGGCC
GAAGGGATTGGCTTAAAAATTATAGCAAGTCGGCGATGGGAAGGCCCTTCCGGCGAATCGCTGACTACTTTTGGTGATCA
TGGGTTTGTCCATCGAATGTTACAGTGCAACAGAGGTTTAGGGGAGCATACAAAGGGCGATCAAGAGTACTTTCAGTGAG
TCTCCGAGTACTTTCAGCAACCAAAGGCTTCTTACCAAAAGTCACAGACTCAACCAACATATAAAGCATGAATTTAAAAG
CGAGATGGGGTCATTAGGTGAACCGCCGAGTGGTTCGGTGGGCTCGACCCAGCTCACCGAACGGCTAAACGTGCCCATTT
TCAATCCACCTTCTCTAATTCAACCCCACAACGCATGATAACAAAATCAAAGCAAGCATTAATAAAATTCAAACAAGACC
CGTACTACCCATCACCCTGGGATACTCAGATTTTTCCCAATTTTACCAATTTTAGCCATTTCACGATATTTGCTCTTAAG
AGTGTTGTCACCCGCTCTATCATTGAAAAAAATTTCATCATTTAGTAAAAACATGGGTTACTCAGACTTCACCCAATCAA
TCTAAACGACATGAAAGCACAACTCAATGCAAATTCATTCATTTAAAAGCACAAAAATTATAGGCATTTGACGATGAAAA
AAATAAGGGCAAGATTTGCAAATTGAAATAGGCATTTACACATTATAATTTAATCAGAGAGACCCAACACACAATAATAC
GATACGATCATTGCAAATGAGTACAAAATTTTTAAATGTAAACTCGGGATTTGGAAACCAACCATAAATGTCAATTGAAA
CACGATTGAAAAGCTAGGCGGCAAAGAAATCCTAGTTCCGAGCATCAATCAACAACTAAAATACTAATGGAAAACAAGAA
TATTGAAAATACTAACTTGGTGTGAGTTTGTGAAGTTAAAAAGCGAGGGAAAGTGAAGAAGTTCAAATTTTGAGACTTTT
GGCCATTATAAACCATTTAGTTCGCGTTCATTCGGCGACATTAGTTGAACTCACCGAACCACTCGGTGACACGCTGAGTG
GTCACTTAGCTCGCCGAGTTTTACAAGACCTTCAATCAAAGTGAGGTTCAAATGGCAATCTTCATCGGGCACGTCGACCT
CTTCGACGATTCGCCGATTGACCATTTTACTCGCCAATATACATTTTCCAAACACTTTCAACATTTAAACCTGCACCACT
AACACATCATTATTTATAAAAGAAAACTAAAGCATTTAAAACCTTGGGTTGCCTCCCAAGAAGCGCCTTAGTTAACATCG
TGGCACGACGCGAGTCCTTACTCACTCTCCACTGGTGGGGTTGGTCCTAGTATTACTAGGTAACCCCAATTGTTCATTTG
AGTGAAGATGAGACACTGCATAACTCATGAGCGTCCTGATCAGCTGGATCGATCTAGAATGGGAGTCAATCATTTGATTC
AACAATTCAATATTGTCCTTCATCTCTTCCAACATTTGATCTTGTTCGCTGATCTTTTGGAGAATGATTTGGAGTGTGTC
CTCGACACGAGTGTTCTCCCTATCTCTAGACTATTTTCGCTCATGATGGGGTATATACCTCCCTTGGCTCTTGCACTGGT
TTTCCACCTCTTATATTTTGGTGGCCAACTCGTTCAGCTAAGTTAGCAGTGCGGTTGACTTGAAGTCCCTCTTGACTTCT
TGACTCGTCTCAGCCGATTTGTCACCATTTCCTTCAGTCATGCTCAGGGTATCTTCCTACATCAACAACTCAAAGAAAAG
CAAAACTAAAAATTAAGTTAGTAAACAACGATTACCAAAAGCAAAGTTTGACTTAATCAAAAAAATTCAGGTTACACCAC
TCGCCAACAGCGGTGCCATTTTGATGTTTGCGTAATCAAGACACAACTTCCAATGGAAGTGTCTATGATCGTACAATAGT
AAAGTAACCTAACCAAGGGTAGAGGTCGAGTCCCAAGGGAGTGGTTCCTGAAAATTAGTGGTTAAGCGTGAAAGTGCTAA
AACTAACCGTAGCTAAAGACTTTATCAAATAAAGACATGAAAAATTAAAGGGTTTGACATGAGTGTCAATTATCAATGGG
GGATTTGTAAGAAAGTAAAGAGCAAAATCAGCAAATATAAAAAGATATACGGATGCGGAGACGTGATTCTTGTGATGCGA
TAGGAATACGGGTTAGAATAGACTATTAGGTACATGCTTTTGATAGTAAATCTGTTGAATATTTGTGACTAGGCTAAACT
ATAGTGGGGGTAAATTCTCTCTCGAGCAACTTACCCCAAATCAAGTGGGTTCCTCTCGGACACCCACTTGCCGCATGAAG
AACAGCCTCCGACTTTGCCCACTCACTCTCTCGATCTGAGTGTGTGGTAGAAGGACTAGGGTTCACTCTCTCGAGTTGAA
CCTCATGTCGACCCACTCCCACTGACCATCAATTTAGTAGTCTTAGTTTTACAACCTCTCTCTCGAGAAAGCCAAAAACA
CAAAGGTGAAATGGTATTTGCAACTACAATTTCTTTAAGTTCCAACACAACTACTAAATTAAATCACATCTAAACAACAA
ATAAACTATCAACAAGCAAGACCCAACAATTAATCTAACCCATATTCACAAAATCATACCCCAAGAATTGGGGTTTTAGC
TACCTATGTAAAAGAGGTAAAAATGTATACCAATCTCTGTTTCTATCAATGGGTATGCAAGATTAAGTCTTAAAACAAGT
CAAAAGTGAAGAATACACAATATCCAAGTCCAAAATCTTGGAGTTGAAACCCTTTAAATCTTCAAGTTCTTCAAAACTTA
GAGAGAATATTTTAGGTTTGATATTAAAACTTAATAATAACACTTCATAATAATAAGTTCTACTCTGATGCTAAACCACA
AAACTTCAACTAGTATTTATAGTTTTTAGAAAATGTACTACGAAGGATCACTCAGTGAATTTAGTCAAGATCGTCGATCA
ACTCGGTGATTCGTACTTTGGTCTAGTTCATCGCCGTTTTGCGTTAGCGTTCAGCATAGTCATATTTTGGATCATTTGGT
GACATAGTACAGCTTCGCGAAACTGCTCGGCGATTCATCTACTGCTCCTTTTCACCGTTGATTGGATCCTTTCTTTCAGG
GCTGAGCACACTTGAACAAAATGCGACGATAAGACCTTTTGTTGACTCGCTGAATGGGTTCGGTGATTCTCAGATCTTTA
TTTCTTCGTTCTTTCAGCTGCTTTTGTTCCTTTTTGCTAAGTAGTGTCCATGTTTTCGCTCAAACTCCAAAATACCTAAA
ACTTAAGGGTTTTCATCAGACATTGAGGCAAAATATGCATTTGAGGACACTAATTCTATCAAAACATAGCCCTAAATGAG
TCCAATTTGTGGACTCATCAATTAGTACATGTTTTCATTTAGATATCTTTCAGTATGCTTATGATATGCCAACTTCAGGG
TTAGGTGTGGTCACTCGTGATCCTAGGTCTCATGTTACATCAAGGGGTAGCCTCAGGGTGCGACATAATAAAACTCAACT
TTCTTGAATATGGAGTTTTAATTTTGACAGTCAGTCAACTTAGCTTTTAATATATTTATTACATTAATCATCTTACTTAA
ATTGGTTATTTGACATCTAATTATGATAGATGTTTTAACTATATTTATCAAATATTTTATGATCAATATAATCGATAGAT
AGATCTATTTTTCCGTGCTTAGTATATGTACATATTAAGACGTAATTTTTATTATTCTAAAAAAATTGAAGGATCATGAT
GACACTTTACTAACACTCTGTTAGATAAGTCAATTATTTCCCGAAATACTAAATTCAATTAATCATGCGGAAATAAATGA
AATAGCGATAACAAGTCATAACTTATCTTTCATATAGGTATATAAATGTGGGAAATATCAATCACAAGAAGAGTGATTAG
AAGTTAAATACAACTATTTAAATATGAATACACCATCTCTGAAATAATACAATACTAAAAAGTAAAAGATAAAGTGTATA
GCTAATCATGGTCAACATTGGTATACAACTTCAAATTGGTGATTTGATGTTTAATAAATCTGTAATATATTTTATTATTT
ATTTGAATATTTGGTTTTGTAGAGGAGTTTCATAGCTAATGCACCAATTGTTGGTGCAATTGGTTTTCTTGTACATGCAC
GTAAGGGCTAGATTGCATCCGTGAAGAATAATTGTAGGAATTCTATGCATTCACGATGTATATGCTGCATTTGTGGAGGA
TAAAGTTTTCTAGTCAGTTCTGGGTGAGGAATCACATTTGTGATTGTTTTGTCACGATTCTGGTTGGTTAGATCGGATCA
ATTGATCACGCTCGCAATTGTGATCTACTTTTGCAAAAAGCAATTAAGACCTAGACGAAATGATCCCCAATTTGAACATA
GACTTCATTAAAGATTCTTCCAGTTTGGTAGCTCAATTTTGGTAATTGTCAAGGAGGAATTGCTCATTTTATCTCAGGGT
AAGAATCTAACTCTAAATATAATATTTTCCTTATATTATATTGTATGTTCTGTGATTTAATTCACACTTGGGTGTTAAAA
ATTAGGATTTTTAACTTAAAATTGAGGAGTCACATTTTGATGATTTGGAGTCCAGTTTGAGCTTGTATTTTGATTAAATT
TTATATTTGTTACACAACTAATTAATTTTGAAATTAAATTATTGCTTTGACCTTGTGGGCTTAGGGTTGACTTTTTGAGT
TAAGAATGAAAGTATAATTATATGTTTATCAATAGACTAGTATACTAATTTTGAATATGTTCTTGATAGATTGAGAGTAT
CTAGAAAATTAAAAAAAGGCTTATTTATGAGGGTCTATATAATTATCCAATTGGTCATTTTTGGATATTTTTATAAAATT
ATCATTTTACCCCTCTTGATATTAACTCTGATCTAGTTTTGACTGGATTTTGAAAAAAAAATTTAAGTTTTCAGTAGAAA
GTTGTGAATTATGTAATTTTTTTGTTTTTGAAAGGCTAAAGTTGTTAAAAAGTGGTTTTTTATGTCTTTGGGAGTTTCGA
AGGTTAGAATGGATGTTTTTCGATTCTATCAGTCCCGAAATATAGACATTGGTCTAAGAGAGTTGCCGATTTCAAATACG
GAGTCTTTTTGAGGTAATGACGTCTTAAGTTAGAAATCGTTGAGATTTTAGCATTTTGATTGACTTTGGTCAATATTCGA
AGTTCGGATAATCGAATCGAAATTCCCGGAGTTCCACTAGATTCGGATGATGATTTCAGGATTAGATGAGGTCCTTGTTG
AATTTTCAAGGGTCCCGGTCTTGTTTTAGCCATTTAGGTGTTGTGTTCATTCCTTTTGAATTTCATGCATGTCGGGTCAA
GGAGTTATCGAATTTTTATTTTGATAGTTCCATTGAGTCTACAACATCAAGTTTAGTATAATTGCATATTTGATTTGTGT
GCACGGGATTTTGAACGAAATACGAGGTTCCATTCGATGATTTTGTTGTTGGCTATATTTTCTAATGTCTAGGGTGCTTG
CGTTAGTGAGAGGCTGTTTGCTAAAATGGGCCTTGCTTTTGCGAACACTTGACTGCTTTCACGACCTTCGCTTTAGTGAA
GACCAGGTGGTGAAAGCAATAAGCCACATTTTAGTGGGTTTTGCTTAAGCGAATAAGAGATGCTTTAGCAATGATCACGA
AAACGAAGCTTGGTTCCCGAAAGTGAGATCCCCATTTTAAGCGGGGTTCACTTAAGTGAACATGTATTTACTTAATTGAC
TTCAGAGATGGTTTATGGCCTACCATTTTGGGATTTTACCCCATTTTGAGTTTTGGAAAATTCTTGGTGGCGATTTCAAA
GAGATTTCTTGTGCTAAATTATGTGGGTAAGTCTTTTTGACCCTAAAACTTCAATTCTATTTTATCATTTATGGATTTTA
ACATCATAACTTGGGATTTTGATTGACAATTGGCAAGGCTTTTCAAGAACTTGAGTTCTAAAGTCAAATGGTGATTGTGA
ACTTATTTCAATTCCTTTTTTTTAAATGGTTTTCACGAAAGAGTTCCAAATGTCTTGGATAATATTTTCAAGTAAAGATT
TTCGGATTCAAATCTCATTTTTGGAATTGAATTTTGTGTTTGTTGGCCCATTTTTTAAAGAGTATGATATGAGTGTTGTT
ATTTCTCGATATCCTATTTTGATTAATTGTTTGATTAGATTGTATGACTTTGGACATTGTTCGGAAAGGAAAAGCTCAAG
TCTCGGATTGATTTTTGATATGCAAATAAACTTCTAAACCTTGTAAAACTTGTTTAATCTTTTATTTCCCTTGATTGTGT
ATTGGAGAGTAATGGGAATGAGGTGATGTGTTCAATTATTCAACTTTATTGTTGTGCTTTGTGAATTGCCTTGTTGTCGA
CCCTAATTTGTTGATTGATGAAATACTTTGATGGCATTATTATGGATTAGCTTAGTTTTACCTTGTTTAGGTAGTTACTT
GTTGAGTACCATATTTTTTGTACTTACTTCGTGCTTCTACACTTGTGTATGTTATGAGCCCAGACCAATGTGATCTTTCT
CCTTCGTCTTTTTCCTCGGCTTTTAGAGGACTCTGAGAGGAGGTTGTTTGTAATCTCGGTGGGCCCTTGATTCACGTATC
AAGACACTTCATCCAATACTAAGTGTCAACGATCGTTCAATTTCACTCCAATTTCACGAATCAACACGAAATAAACAAAT
ACTAAAGTAGAACTTGGGGAATTGACCAGCCAATTGTCAAATTTTACATTAGAGAGTTAATGTTGATGCTCACAATAGGG
TAATTTGTTCTGGGTAGGTCAGGTCATATATAAAATAACTTTCTTTCGAACAATTACCTTTTCTATGCTGAATTCTCTCA
AACTTCCACACTAATCGGAAGATGCGCAGCCCTTTGTCCTCATCAAATCCACTCTCTGGAGCTGGATACAACAGATAGGT
TCCGTATTTCACTCTCTCGAGCTGAAATCCAGGTAACCCACTGCTAAGGATTCTAAGTTTGCTACCTTGGTTATGTGCCT
CTCTCTCGAGCAAGCTCACAACACTAAATATGCAAAACAACTTCAAAACACAGCAGCAACTCAGACCCACTTCAAATTAA
CCCCATTATTTGCATTTTAGCAATACCCACTTAGCAAAACTCAACAATTGGCTTCACAGTCAAAACCCCAAGAGAAGGGT
TTTAGCCACTCATATCAAAAATAGAAAAATCAACATCCATCATCACTCCCATAGTTGAGTACAAAATGAGAATTATATGA
GGAAATCAACTAAAAATCTTCTGTATTACAAAATCTCTAAGAAAATCTTGCTAAAATAACTAGGAAAAGACTTTTGTAGT
GTTGTCTCTCTAAGTAATTTCTTCTTCACGTTTTCTGAATACCTTTCTCTCTCTAGCCAAAACTAATTTAAACAAGTATG
ATGTGTCACTGTTTAAGACCACTCAACGAGGTAAGTTGAGCGTCACCGACATATCGGCGACTCACTGACAGATCGGCGAC
TCGCCAATTGTTCTTCATCTTACCTTCATTTTTCACTTCTTCTTGGTCTAGCTACTGCAACTTTAGGCGATCCAGGTTGG
GATCGCCGAATAACTACGGGATTCACCCTTTTTCCTTCTATCTCGCTCATCAGCACTTGCTTGAATCTTCTTCAGCAGTT
TTGGCGACCTGGTTGTCCTTCACCAAATAGATCGGCGACACACTGAGTGGAATTGCTGCACACCGAAATCACCCCTATTT
TAGCTCTAGCATCCGTAACTTTAGGAGCATTCTTGGTATTTTGGCGATTCGCCGAATGATATCGGCGATCATCAGATCTT
CATTTCTTCATTCCTTTAGCTTGCTTTGTTCCTTTCTTGCTCAGTAGTGTCCATGCATCGTTCACAAAAAATATCTGAAA
TTCAAGAATTTACATCATTCAATGGAAAAAAATATGCATTTGAGGACACTAAATCTAGTAAAATAAAACCCTAAATTAGA
ACAAAGCACGGACTCATCAACACTCCCAACTTAAACTTTTGCTTGTCCTCAAGTAAAACTCAAGTTCAGTAGGTTAAAAA
GGGATGTCTCAAACAGTGCTACACAAGATTCAATCATGAATGCTCACAAAAAGACTCAACTTACTCATGCAAGGATCCAT
TGTGCACTCAGAGATTCAAGTTGTGACTCACCACTATTAAAGATTCTCAAGTTCGCAATACTTGTTTCAAATGCAAGTGC
AAGCTCAACAAATGTACTCAAATGCCCTCACACAAAGAATGATTACATATTCACTCACAGTGGTTCACAATTTAAAGCTT
CGGAATCAAATGCAATGCTCACACTCACAAAGATGAACACAATGCATGATTTTACCCATAGGTTTTCCCGTATTTTCCAA
TTAACAGTTGCTTCAGCTCACTTAAGATCAAAAAGGTCTTTTCAAGGCTTGTGATGGGGCTGAGTGCTAAGGTATGGTCA
TTTAGGCTTAGTGACTTCTATCATCATGAGATGCGTTGTGAACAAAACTTCCTTTCCTTTCATTCATCATTTTCATTAGT
GCTCAAAAGTCATCCCATTATTCACTTTCCATGGGATGTTGGAAACCCCATTTTCTTTGTATTTTCACAACTTTATCATT
TTTTTTTCATTTTTTTCTTCTTTTTCTCTCTTTTTTTTGTATGGAGGGGTTCCATTTAATCTCAAAACCAAGGGTCAAAG
GGGACTTTCTTACACTTCTTGATTTACCTTCTCTTTTCACCACACCCCCAACTTAGGCATTTGGCCTAAGTTGGCTATTC
AAACAAACCACACATCATGAGGATCATGGGTAATGGATCAACAAAGGTCACAATGTCATCAAGTTTCTTCCAAGAAAATG
TTAAGGCTCAAGGGGTTCTCAAGCGGGGTTCACACACTCACAAGGTAGGCCACAAAAGAGTTATAATGTCAAATTGTTTC
ACAGTCTTTAAAGTTGTCTAAGATCATATCAAGAGATTGCCTCACTTAGTCAACCGGACCAATGGAGAAAATTCTAGGTG
TCATCACACATGGTTCACGGTAAGCTCATCACACAAGGCACAAACACCAATGTCAAACAAGACTTCATACTTTTGCTTGT
GTGAAGTGCTCATCACAAGAGACTCAATTCGTTATTCGGATAGTCACAACGAGATGCAAAGAGTTCACATATTGTCTACG
CAACTTCATTTGGACTCATCGTATCCACACATTAATTTTTTTTCGATTATTAGCACTATTGAAGTCATAGGTATTGATCA
AAACCGATACTCAAATTTGTAAGAGAATAACCACATTCCTAAACAATAGAGGTGGCATAAAGAGGAGGAGGTTCGTTCAA
TACACTGACCACTTTCCACGCCCCACCCCCACCAAAAGCATTCAACATTGTTCTCAATGTGGGTAGAGACTGGGCATTAC
CACAATTAAAACAAAATAAGAATAATAAAGAAAGACTAACAAGAAATGAAAACATTCTAGTGTGTAAACAAGTAGAGCAG
GGTAACGAGGAATATTCACTAAATGCCCAATTGGCGGGAGAATGAACCAGTAACCAAATGCTTTGGCGATGCGTCTAATG
TTCTTCGGATCTCCCTTAATTCCAGTGGAATGCACTCCCAGAGAAGGTTAGATCAGCAAAGATATAGGAGGTCGTCTATC
AGTTCAGCGACTCGCAGAATGGACTCAGAATATCGCTGGACGATCCTTGAGGGACGTAATCAACGTCGAGGGACAAAGGG
CAAGGAAAGTCAGGTCACCTAAGCACATCGGCGACTCGCCAAATGGTGAAGGTATCCCGCCGAATGTTCTAGAGTGTCTG
CCCCATTTTTTAGGTCGATAAGGTGGACCAGTTTGAACTCGTCGAATGGGTTCGGCGACTCTCCAATAGTTTTTTTGTCT
CGCTATGATCCAGCTCCTGCAAAAGCAACACACATTATTTAAAAACACTAACACTTGGGTTACCTCCCAAGATGTGCCTT
ATTTAACGTCATGGCACGATGTGGAAATGCTCTCAGACATCTTCTAGGTACACCACTTCAATCAAAGAGATATCTTGGCA
TTCTCCAAAGTATAACTTTAAGCATTGCCCATTCACCCGAAATGCAGGTCCTTCTTGACCTTCAACTTCTATGGCACCAT
TGGCTAATATTCTCATTACTCTAAATGGTCCTGACCATTTGGATTTGAGCTTTCCAGGAAAGAGTGTGAGTCAGGAGTTG
TTTAGTAACACCAAATCTCCCACCTTAAACTCTCTCTTAAGTATTTTTGCATCATGCCACTTCTTCATCTTTTCCTTGTA
GAGAGCTGAACTTTTGTAAGCTTTAAACCTGAATTTGTTCAACTCGTTTAACTGCTCTACTCTCTCTTTTGAGGTTTTTT
TCCAGTTCAAATTCAGAGCTTTCAATGCCCACATTGCTTTGTGTTCTAACTCGACTGGTACATGGCAAGACTTCCCAAAA
ACTAGCTAATACAGAGACATACCGATTCGAGTTCTATGTGGTGCGATATGCCCATAGTGCGTTGTCAAGCTGTCGAGACC
AATCAGTCCTATTAACATTCACTGTCTTAGCCAAGATGCTCTTGATCTCCCGATTTGACACTTCAACTTGACCGCCTGTT
TGGGGATGATATGGAGTTGCTACCTTGTGTTTTACCCCATACTTACTCAATGTAGTTGAGAACCATTTATTGCAAATGTG
GGATCCACCATTACTAATAATAGCTGGAGGAGTACCAAATCTAGCAAAGATGTAGCGTTTCAAATATTTAACCACACTTT
TTCCTTCATTATTTGGAAGTGCAACAACTTCCACCCATTTAGAAATATAATTTACTGCCACCAAGATATACTTATTACAA
AAGGAACTCACAAATGGGCCCATAAAATCGATTCCCCAAACATCAAATAGCTCAACTTCTAAAATGGGAGTAAGGGGTAA
TTCGTGTCTTTGAGACACTCCACCATGCTTCTAACATTGAGCGCATTTCTTCACAAATTCATGTGCATCCTTGTAGAGGG
ATGGCCAGTAATATCCATTTTGGAGAACTTTAGCGGCGGTACGTACATCGCTATGATGGGCCCCAACCTGTGAAGCATGA
CAAGCATGGAGAATTTCTACCGCCTCTTCTTTCGGAACACACCGTCTAATGATATGATTCGCACATTCTCGAAACAAGTA
TGGTTCATCCCAAAAGTACTTTTTAATGTCGAACATGAACCTCTTTTGTTGGTAGAAGTTCAGCTCATCCGGCATTAATC
TGCACACTATGTAATTGGCGAAATCTGCATACTAGGGAGTTTGTTTGAGAGTTATTGCAAACAGTTGTTCATCGGGGAAG
GAATCGTTTATGTCAACCTCAGGCTCCTAGCCACCTGATTTTCACAACCTCTTCTATCTTTGACCTCAACGTCAAATTCT
TGCAATTGTAGCACCCACCTTATCAACCTCAGTTTTGCATCCTTCTTTGCCATTTGGTAACGGAGTGCAGCATGATTAGT
GTGAACAATTACTCTAGTGCCTAACAAGTATGTCCAGAATTTCTCAAATGCATAGACTACCGCAAGCAACTCTTGCTCAG
TAACGGTATATTTACGTTGGGCACTATTTAGAGTCTTGCTTGCGTAGTAAATTAGATGAAAAGGTTTGTTTCATTTCTGT
CCCAGCACAACACCCAATGCCATTCCACTTGCATCACAGATTTCTTCGAACGATTCTGACCAATCAGGACTAATAATGAT
CGGGGTAGACACTAATTTTTCCTTCAAGTACTGGAAAGCCAACATACAAGCATCATCAAATTGGAATTTCACTTCTTTCT
CTAAGAGTTTGCATAAAGGATGTGCAATCTTTGAGAATTTTTTTATGAACCTCTAGTAGAAACCGGCATGTCCTAAGAAA
CTACGAACCCCCTTCACTGAAATTGGTGGTGGTAATTTCTCAATCACTTCAATCTTCGCTTAATCAACCTCTATCCCATT
TTGTGATACCTTGTGACCAACTATTATTCCTTATTTAACCATGAAGTGACATTTTTCCCCGTGGAGGACCAAGTTCGTCT
CCACGCATCTTCAGACAACTTGTCCAAAGTGTGCTAAGCACGTCTCAAAAGTATCACCCACAACTGAGAAGTCATCCATA
AATACCTCCATTGAATATTCTACCATGTCGGCAAAAATAGATAGCATACAATGTTGGAAGGTTTCCGAGGCATTACATAT
TCCGAATGGCATCCTTTTAAAGGCCAAAGTCCCATAGGGACATGTGAAGGTGGTTTTCTCTTGGTCTTCCGACGCAATGG
AGAAACCTTGTTTCGAGATTCAATCAAGCACTTGATCCATGAAGGGAATGGGGAAGTGATCTTTTTCAGTCCATGAGTTT
AACTTTCGATAATCTATGCATACCCTTCATCCGGTCACCAGCCTCAGAGACACTAGTTCCCCCTTTTCATTCGAGACCAT
TGTGATATCCGCCCCCCCTTTTTTGGTACACATTGTACCAAGCTTACCTATTTGCTATCAGTAATAGGGTATATCACAGC
TATGTCTAACCACTTTATTATCTTATTTTCCACTATTTCTTGTATTGGTGGGTTCAATCTCCGTTGATGTTCAACAATAG
GTTTAAACTCACTATCAACCTAAATTTTGTGAGTATAGATACCAGGAGGAATCCCCACTATATCAGCTATGGTCCAACCT
ATAGCTTTGATATGCCTTTGTAACACCTCATGAAGCAATTTAACCTACCATTCAGGCAAGTCAGCCGCAATAATCATCGG
TAGCGTGGTATTTGTCCCCAAGAAAGCATACCGGAGATGGGGGGAACTGATTTTAATTATAGATGTGGTGGTTCTTCTGT
TGATGGCTTTGCGGGAGGACTCTCTCTATTTTTCAAATTAATGTCCAATTTCAATGGAGTGTTTGAATACCCTCCCAAGC
TTGAAAGAGCAGCTACTACCTCTTCATAACCTTGAATTTCAAATTCATCATAGTTAGCAAGCACGGCTTCAAGAGGTTCG
ATCATGCATATCAAATGGCTCACACTAGCCACCACCTCATCAATAACATCAACGGTAGACACCACATGAAGATCACTTGG
GTGTTTCATTTACTTACATACATTCAAGGTTACTTCATCTTCATTCACCCGAAACTTCAAATTTTCGCTTTCAACATCCA
CCAATGCTCTTCCGGTTGCTAAGAATGGTCTTCCCAAAATAATGGGAATTTCAGCATCTATTTCACAATCAAGAATGACA
AAATCGGCCAGGAAAATGAATCACAGGTACTACTCTTGTCTGTGACCGGATGGCTAATGTGTTATTTGATCCGGGTTCTA
CTTATTCTTATGTTTCTGTTCAATTTTCCTTGAGATTTTATATGATTTGTGATGTACTTGAAGCCCCCATCCATGTTTCT
AACCCAGTTGGAGAGTATGTCGTAGTCACCCATGTCTATTGTGCTTGTCCTATCTTGTTTATGGATTTTCAGACTTGGGC
TAATTTGGTGATTTTGGATATGACTGACTGTGATATAATCTTAGGCATGACTTGGTTTTCCCCCTATTATATTGTGTTTA
ATTGTAACACTACGTTTGTGACTCTAGAAATTTCGGGTAGGGAAAAGTTAGAATAGATGGGGGTGTACAAGCCTGAGCCA
GCTAAGATCGTATCCTCCATTTGGGCCAAGAATATGGTTGGGCAGGGTTGTTGGGCATATTTTGCTCATATTCGGTATGT
TGAGGTTGAGTCTCCCTCTATTGAGTCTATTCATGTGGTGTCAGAATTTAGAGGAGTGTTCCCTACTAATTTGTCTGGTA
TGCCTCTTGATAGAGATATAGATTTCTACATTGAGTTAGAACCTGGTATCCGCCCCATTTCCATCCCTTCATAGCGCATG
GACTCGGTAGAGTTGAGAGAGCTTAAGGCTCAAATCCAAGAACTTCTTGATAAGGGTTTCATCCATCCTAGTGCGTCAAC
GTAGGGTGCTCCTATCTCGTTTGTTATGAAAAAGGATGGTAGTATGAGGATGTGCATAGATTACCGACAGTTGAATAGAG
TCACCATTAGAAACAAGTATCCATTACTTCGAATAGATGATATTTTAGACCAGTTGCAAGGTCAGTCAGTTTTCTCTAAG
ATTGATCTAAGGTCTGGTTATCATCAGTTAACGATTATGCATGAGGATGTACCCAAGTCGGCATTTAGGACCCGCTATGG
GCACTATGATTTTTAGTGATGTCATTTGGGTTGACAAATGTGCCTACAACTTTCATGAGNNNNNNNNNNNNNNNNNNNNN
NNNNNNNNNNNNNNNNNNNNNNNNNNNNNNNNNNNNNNNNNNNNNNNNNNNNNNNNNNNNNNNNNNNNNNNNNNNNNNNN
NNNNNNNNNNNNNNNNNNNNNNNNNNNNNNNNNNNNNNNNNNNNNNNNGTTGACTTCGGTTGCCTTTTTGGGGCTTGTAG
TTTCAAGTGAAGGGGTAATGGTAGATCCCCAAAAGATTGAAATTGTTAAGAATTGGGTTCGGCCTAGCTCTATGACTGAA
GTTAGGAGTTTTGTGGGGCTTGCTCGCTACTATAGTCGATTTGTGAAAAACTTTGTTCTATTGCTTCACATCTGACAAGG
TTGACCAAAAAGGAGGTACCTTTTGAATGGACTGAAAAATGTGAAGGTAAATATTTTATTGTTTATTGTGATGCTTCACA
TTCGAGTTTGGGTGTTGTGTTAATGCAGGATAAGAATGTTATATCTTATGCATCGCGGCAGCTAAAGGTACATGAGAGGA
AATACTCAACACATGATTTAGAGTTAGCAACGGTAGTGTTTGCTCTAAAGATCTGGCGACATTACCTCGATGGTTTCAAG
TGTGAGGTGTTTACTGATCATCGTAGTCCGCAACACGTGTTGACTCAGAAGGATCTGAAGTTTACACAGCGAAGGTAGAT
GGAGTTACTCAAGGATCATGATGTGACCATCCAGTATCATCCGAGCAAGGCTAATGTAGTGGCAGGTGCACTAAGTCGGA
AGGAGGTTAGTGTGGGTAGTCTAGCTTGCTTGACTGTATCCAAGCGACCTTTGGCTAAGGAAATTCAAACCTTGGAGTTT
AAGTTCCTGCAGTTGCATATCTCAGAGAAAGGTAGGGTGTTAGCTAGCATTGAAGTGATGGCCACATTCATGGAGGAGAT
CAAGGCCAACCAGTTTGTGGATGACAGTTTGAATGAGTTTGGAAAGAAGGCAGCGTCTGGCAAGGCACAAGAGACCACTC
TTGATGAGGGGGTGTGCTCAGTTTTAAAGGAAGGATTTGTGTTCCTAGAGTAGATCACTTGATTCAAAAAAAATTGGCAA
AATCCCACGGTTCGTGATATTTCATTCATCCGGGTGTGACTAAGATGTATAGAGATTTGAAGCGACTTTATTGGTGATTT
AGCATGAAGAAGGATATAGAGGAGTTTATGGCTAAGTGTCAAAATTTCCAACAAGTAAAATACGAGCATCAAAGGCCGAC
AAGTTTTTCTTCAAATAATGTCAATTCCGAAATGGAAGTGGGAGAGGATAGCTATGGACTTCATAGTTGGTCTTCCCAAG
ACTTTGCAAAAAGTTTGATTCTATTTGGGTAGTGGTTGACAGATTGACTATGTCAGCCCAATTTATTCCGGTCAGAATAG
ATTATAATGTGCAGCAATTGGCTAAGGTGTATGTAAAGAGATTGTAAGGCTACACGGAGTGCCCCTTTCTATCATCTCAG
ACCGTGGTACGCAATTCACATCCATGTTTTGGAGGAAATTACATGATGAATTGGGCACAAAACTCACTTTTAGTATAGCT
TTCCATCCACAGAAGGACGAACAGTCAGAGAGGACTATTCAAGTGTTAGAAGACATGTTGAGGGCATGTGTGATTGACTT
TTGAGGACATTGGGATAAGTTCCTACCGTTGTGTGAGTTATCCTGTAATAATAGTTATCACTCCAGTATAGATATGGCAC
CATTTGAGGTACTTAATGGGAGGGGATGTAGATTACTCATAGGATGGTTTGAGACTGGAGATGTGAAACCTTTGGGGGTA
GATTTAGTGAAGAATGCTCAAGATAAAGTGAGAAATATTCAAGATAAACTTTTGGCACCCCCAGAGTAGACAGAAAAAGT
ATGCGGACCAAAAGGTAAGAGCAATGGCATTTCAGACTGGTGAGAATGTTCTTCAAAAAGTATCACCCATGAAAAAGGTG
ATGAGATTTGGCAAGAAGGGCAAGATTAGTGTTCTTTACATTGATCCGTTTGAGATTCTTGAATGTGTCGGGCCATTCGT
GTATAGATTGGATTTACCTCCTAGCCTATCAAGGGTTCATTTGGTATTTCATAAGTTCATGTTGAAGAGATATCATGGTG
ACGGGGATTACATCATAAAATGGGACTCCATATTACTACACAAAGACCTTCAGTATGAGGAAGAACTGATTGTAATTATT
GATCGTGCTGTCCGAAAGATGAGGACCGAAGAGATTAAGTTCGTGAAGGTTCAATGTAAGCATCACCCAGTTGAGGAAGG
TACTTGGGAAACCGAGATGGACATGCGAGACAAGTATCCCCAATTTCAACGATTCAGGTACTACTCCACTCTTACTTTAG
CCTATTTTCCTAAGTTTGTCACTCGGGGACGAGTGATAGGTAATATCTAGTGTAACGTAATATCTAGTGTAACGACATGT
TCCCGTCGTTATAGAAAATCCAATGGGGAAAATTTTTGGCCAGAAAACCTTTTCGTAGTAACTTAAGAATTCCTAGCCTA
GTCCAGATTTGGACGAAATTGGAATTAATGAGGTATACAAAAATCTGAAAATAAATTAGAGATCTAATAATGAATTTGAT
AGCCTGAGTGGATAGCTAAGCCGTTAAGGAACTCGTACGACTTCACAGAATCGAATCCGGGCGGGCAGAGCTCCTGAAAT
TCATCTTAGTGTGAAAGGGTAGTTTTTCAGTGTCATAGGAAAAAGGTGTGTTGTGAAATAGGGGTTTGAAACTCTTAAAT
TAGCTCTCTATTTCCGTGCAAGCCACTAGGGTGGAATTATTCCCGCCATCGCGGGCCAGTTGGAAATTAAGTCAGAAATA
AACCCCAAAAACGTCATTATTCTACAAATTTCGTTCATAAGAGTTAGGAGACGAACCAGGGTGACTTCTTGACAGTTTTC
CACCATTCTTGAAGCAACAGGTAAGGTATTTACTCCACGAATCTATTTTAATTCAATCCGCTAAATGTAAATTCATGGGT
AATTATTATTGGGGGAGGGTTTTTGAACTGTTTTGGATGGTAGAAAAAAGCCCTACTTGCATAATAAGATCATGGGTTTG
GCCTAGGGTTGATGATTTTGATTATAATCTGGGTAATTAGGCCACATTTATTGATCCTCACGTTATATCAATTGTATGTA
GACCAAGAACAAGAGGAAAGAATCCGAAAAGGGAAGAATCAAGTTTCTTAGGAGGGTTCAAGTTTTGTTCGAGGTAAGTG
ATGGTTGTGATTTCATTTTTGTGTTATGTATGTTCGTAATTACTTCATTATAATGCATGTATGTATGCAAATGTTGCACT
ATTGATCACACTAATCGTAAATGAGTATGAATGAATGACTATATGTCATGAACCAACACTTAATTGTATGATTATGAGAA
TGTACATTGTGATTGTGATTGTGATTGTAATTGTGGCTTATTGAATGGATCGGGTGTTACGTTCCAACACACTAACTTGG
ATCGGGTGCCATGTTCCGATGCATATATGGGATTGGGTGTCACATCCGGTGCACTAATAGGGATCACGTACCACGTTCCA
GTACACTAACAGTTTGGGTATGGGTTCCATGAGAGGACCATTGACTTGTCATATATGTGTATTATTGAGAATATGGAATT
GTACATTGATCCTGAAATAATGATTGATATTGTATATGTTTGGTGTATGCCCGGTTTATTATATTGTGGTTACTTGTATA
TGTTTCACTTATTGAAATAGTCGTGTGATCATACCAGTACATTATGGTTGTGTATTGATACTGCACTTGCTCTTTCTTTG
TTGAGTATGTGGCATCTTCAGGCGGCTACAGACATACCTCATCTAGGAGATCAGTTATCAATCGAATTTAAGGGTGAGCC
AGTTCTTCCAGGCTACCATGAGTTCTCGTTATGTTTAGCCATTTCTATTCGGACTTAGACTAGTACTTTGGATATTCTTA
TGTTAAGTTTGGGGTTGCACCCATTTTCTTAGACTTGTTGAACGCTAGATGTTTTGGTACATTGACTTTCAGGTTCTAGG
GGTTGTTCTCCGCATTAGTTGGTTAATTTTATTTGAACCTTTGGAGTTTATGGGAACTCTATTTGATTCTTGCATTTAAA
CATGCTTCAATATCTTTAAATGTTTAGTTATTGGGTTAGCTACTTAGAATTAATGGTTCTCCCACCGAAGGGTTTAGTGT
GGGTGTCAATCACAATGGTTTGGGTCGTGACAAGTGATCACGTCAGTCTTGCCTTTATACCCCTGGCAAGGTATATTGGG
TTCCCTCGATGAGGCATATGAATCGGACTCCACATTTATTTCACGTAGTTTATGTCGATTAATAGTAGATCTCATAGTCA
GACTCTTAGTGCATTGACCAGGTTTTCAGCATTTATATCAATTTACAGTTCAGCGTGTTATCTTCATGATTAGTAATTGG
TCATTATTGTCAGTTTAGTTTTTCAGTTATATTTTAGTATCTATATCTCTGCTCAGATTACATCATTGCTCAGTTATGTA
TTGTTCAACTTATATATCTTTTTATTCAACTTAGTATCTATATCATGCATGCTCAGTACATTCACGCATACTTTGCGCTA
CATCCTTTCATGATGTAGGTTCTGGTACTCAGCATCCAAATCATACTTAGATCGATTCTTGATCCGCATTTAGCAGCTTC
AATGATGAGTCCTCATATTTTGAGGACAATAGACATGTTTCATTTTAGTCATTATTTTAGTTTCAGTTTTGTTAGAGTTC
GCAGGGCGTCATGTCCCAGTAACTAACTTTAGTAGAGGCTTTTCAGACATAGTAATAGATTCATCTTGAGTTGTTAAGTG
GTTGTCAGTTATCACTAAACTCTTAGTATGTTTTATATATTCACACTATTTGGGTTTTGTCCCCATAACATATATTTATT
GATTTAGCTTCCGCATAGTTAATGCTTTACTTAGTTATTTTCATTATGCTTATGATGTGCCAGACCTAGGGTTAGCTTAG
GGTCACTCATGATCTTAGGTCCCGTGTTACGTTATGGGGCTAGCCTCGGGGTGTGATAAAATCATACTACATAATGTCAT
AAACTTTCTTTATAAATTCATCATCATAAAAGCATGAGTCTATGCATAAATCAATTGGAAATAATGTGGTTTAATCAATT
CATGCACAAGAACATTGGAATTGAACAATTAAATCAACATCAAGTAAAATCTATGAAGATTGCATAAAATTCTAAACAAT
TTAAGTGAAATTAAATTGGAAACTTGAAAAATATCTCTTGGGACCCAATGGATGAATGTAATCCATTGGTAAACTCCTAC
ATATCTTGATGATCAACACCCAAAATTGTCACGACCTGAGCCTACACCCTGGACGTGGCTGACACTCGAGAACCATTTCT
GAGTTGTTTCACCGAAGTACGGAGACAAGCTGGTTGATGGAGGAAGAAGAAGAAGAATTGTGTTGTTTCCGGTGGTTTAA
GGTGGTTTGATGGCTGTTTTGGGATGGTTTGGGTCGCTTTCCGTTGGAGCTTGACCGAAAACACCTGTAAAAAATGAACA
AAATTGTAAAGGGGAAAAAGGGGACCAACAATGGTGTTTGGTCGGAGATGGTTGCTAGTTTGGAGCTAGTAGCTCGCTGG
TCGGATTATGTTCGGTTTTTTTGGTTAGAGCTGGTCGTTTCAGGTGGTATTTGCTGGTTGTTCACTGGTGAAAAGAGAGG
CGTTTGGGTTTGTTTCTGGTTGGGGTTTTGGTGGTCGGAGGAGTTGTTTGTGGCTTGTTTTTGGTTTGCTGGAAAAAATG
GGTGAAAGAGATAGTGATTTGCTGGGATTCCGGTGGTAGGAGTTGTCGTGGTGGTGAGCTGCTGGAAAAAGGAGAAATAA
ACAAAGGGGTTCTGTTGGTGGACTCGCTGGATTCCGGCGAAACTCCTATGAGTTTGTCAACGGAAAATTATCAACACTAA
ATGAAATTTTTAAAGACTCAAAAATCTGAAAATTATCCCTAAAATCTTATCCACCATCCCTTGACTTAGGGTGTGTTTGG
TATGAACAAAAATGTTTTCCATGGAAAATGTTTTCCTCGAAAATGTTTTCTACGAAAACAAATTGATTTTTGAATTATTT
TCTCATTTTTGGTTGGTGAGTAGAAAATATTTTTGCAAAAGCTTTTTAGTGTTTGATTTATGAATGAAAAATATTTTTGG
AAAATATCTTTTATTTTTACTAGAGTAGAAAATAATTTTTGAAATTGAAAATATTTTTTAAAAACAAACTTAATTTTTTT
GGGGAGGGGGGACGGGGGCGTGGTAGGGGTGGGAGAGGGGGATAGGGGATAGGGGGGTCGAGGATAGGGGTGAAAAATTG
TAACTTTGAATTTGAAAATATTTTTTAAAAACTTATTTAATTTTTTTTTGGGGGGTGGGGGATGGTAGGGGGTAGGTGGG
GGGAGGGGGATGGGGGGTGGGGGGATCAAGGGTTGTGGTGAAAAACTAAAATTTAAGAGTTGAAAATATTTTTAAAAAAC
AAACTTAATTTTATTTTTTGGATGGGGGAGTGCTGGTAGGGAGTGGGTGGGGTGGGGGGAGGGTTGGTAGGGGTGAAAAA
AATGAATTTTTGAAATTGAAAATATTTTTGAAAAACAAACTTAAAAATATATTTTGGGGGTGGTGGGGAGGGAGGGCTAG
TAGGAGGTGGGTGGGTCGAGGGTCGAGGGTAGGGGTGAAAAAATGATTTTTTGAAATTGAAAATATTTTTTAAAAACAAA
CTTAAAATATTTTTTTTGGCAGGGGGAGGGGGGTAGAGGGTAGGGGTGAAAAATTAAAATTTTTGAAATTAAAATTTTTT
TAAAAAAACAAACTTAAATATTTTTTTGGGGTGGGGGGCCTGTAGGGGAGAGTGGGTGGGTGGGGAAGTGGGGCTGGGTA
GGTCGTGGGTGGCGGGTTCAAGGGTAGGGTGAAAAAATGAAATTTAAAAGTTGAAAATATTTAAAAAAAAACAAACTTAA
ATTTTTTTTTTGGCAGGGCATGGGGCTGGAAGGGGGGGGGGGCAAGTGTAGGATGAAAAAATGAAATTTTGAAGTTGAAA
ATATATTTTAAAAACAAACTTAAATTTTTTTGGATAGGGGTGGGTGGGTGGGTTGGGGGGCGGAGTCGAGTGTAGAGGTG
AAAAATTAAAATTTTGAAGTTGAAAATATTTTTTACAAACAAACTCAAATTTTTTTTCGGGGGGGGGGGGGGGGTTGGCC
AGGGAGGGAGGGTGGGTGATCGAGGATCGGGATGAAAAAAATAAAAATTTGAAATTGAAAATATTTTTTAAAAACAAACT
TAAATTTTTTTTCGTTTTGAAGGGAGTTGAGGGGGGGGGGGGTAATAGGGGGCTGATAGGGGAGTAGATGGGGGGAAGCG
AGGGTAGTGGGTGGGGGTAAAAAAATAAAAAATTGAAATTAGAAATATCTTTTAAAAATAATTTTTAAGATTGTTCCAAA
GTTGTCTCCATTGTTGCATTTCCCAATACCTTCCTCTCAAGTTGCAAAAAGTTCAATCTGTCGTCTTTGTCTTCGTCTTC
TTCGTCATCGCCATCATCTACCCTCAAGGTAACACTCTTATTTTCTTTCATTGTTATGATTTTGACAGTGTAAAGGTTGA
AAATCCATTGGGCTGTTTTTGTTTATATTTTTTTATGTTGTTTTTGTCCAAATTATCACCTGCATTGTTGGAAAGATTTC
TAGATTTCATTGAGAGTTCTCTATATGAAAAGGTTTGTGACGCTAAATTTATGAAAATTCAACTGATTTTTAATTTTATG
CGTATGAATGAGAAGTATGCCCTTCATTTACTTAATTTAGAGAAATTAGTGAGATAAAGACAATACTATTGGTGTGGGGT
TGATGTTTGATATATTTTGAACGATAACGGTGTTTTGGGATTCGTTAGAGTTTGGATAGCTCATAGAATCCAAAGACATG
AAAGATGAGTGTCATGACCCAAACCATCGTGATTGACACCCACACTAATCCTCCGGTGGGAGAATCATTTATGCTAATTA
GCTAACCAACTAAATGAAAAATATTAAGGCATTTAAGTTACAGAAGCAAGTTAAATGATAAGGAAAGAATAGAGTTCCCA
TAAACTCCAACAAAAGTCTAATAATAATATACTAACAATGCGTAAGTAATGTGTAACATCTCGCTAATTGAACAACTAGG
AAGAAGTTAAAGAATTGGAAATAGTCATTTTAGGAAAGAATGAAAATCTGGAAATTTTGTTAAGTTAGGATAAGTAGAGT
TTTGGTCAACTTCAAACGGCCATACCTCCTAGCTCAGGATGACTTAGATGTACTTCCAGATATGGTTGGAAAGCTCTTGG
AATAATCTTTCTAACGCCGCCAAGTTTGCACGATTCAAAGTTTGTATGATTGAGATACGCTCATTGGAAGTTGAGTTGTT
GAATAAGGTAAGTCCAATCCGGATTTTGAAAGGGTAGTTTGGTCTTTTCCTTGCCAAATTATTTTATTTCGTTTTTGGTA
ATTAAGTTAGGGTCTAATTAGAATTAGATTAGTTTATGCTTTTACCAAAATAAGCTAGGGCTTGGAGAAAAGAGAAAAGA
GGAGAAAGGAGAAGAAAAGTTCATAGTTCGTCGAATTCTTGGAGATTTTCATGCGGATTTCGCAAAAGGTTAACCCCTAC
AAGGTATGTGAGACTTTCATAACATTGGGTTCGTTCACCCACGTGCCAAATATGTTTATTTCAGCGTGAACTCATCCTAA
AAGAGTTTTAAAGTTGGTGTTCTTGATATGTATTCTTGAATTTGATATTGTTCTTGAGTTGGGCTGAAATTGAGAAGTTT
CTGAGATCATTACGTCAAATTATTGAGTTGGTTGAAGTTAGGTTCTTAGTTACATTTGCTGGGTATCTGTATCTAAAAAA
AAATTGAGAAAAAAAAACAAGTTTGGGCGAATTGGGACTGGAAAACGAAGAAGAAAATTAGTCGGGCAAATCTGGGCACT
AGCTCCGCGTTGCGGACTTGCTCCCTAGATTTGGGAAAAGTCATTTCGTGTAGCGGAGCGGTCACGGACCATTCTGCCTC
AAAAAGTATTTTTGCGACTAAAATTTAAGTACATCTCCTCGTTGCGGACTAGTATCCAAACAATGATTTCTTGATCTTTT
CTCATGATTAACTATCTAAAATCACTCCTAAACATCTAATGCTTATCGTGACCAACAACACTAACCTACGATATGAGTTT
CTACGATCGTCGATAGTATAGTAACCAAACTAAAGATTGGGGTCGTGTCCCAAAGAAGTGGTTTTGAGAATTGATAGAAA
AATAAAATAAAGCTCTAACTAGTCGTAGCTAAAGACATTTACGAACGAAAACATAGTAAATTAAAGAGGGTGACACGAAA
GTGTCAAATATCAATTTGGGGTGTTTTGTCACAAGTAGTAAAAACAACAAAAATTAACCATAAAATCAAGTATGGGGAAA
TGTTCTTAGGATGTGAAAGCAAAACAAGTTGAGATAAATCGTTGAGTACATGCTTTCAATAGGAAATTTTCAAGATAATA
GTGACTAGGCTAAGCTTTAGATGGAAATAAGTTCCCTCTCGGGCAACTTACCCCATTTCAAATAGGTTCCTCTCGGACAC
CCATTTTCCGCATGAAGACCAGCCTACGCCTTACCCCACTCACTCTCTCGAGCTGAGTGTTAGGATATGGGACTAGGGCT
CACCCTTTCGGGCTGAACCTCATGTCGACCCACTCCTTAGGCCATCAGTCTAGTGGTCATGGTTTCGTGACCTCCCTTTC
GGGCAAGCCGAAAACACTTGGGTGGTTTTGTATTTGCAATTACGAACCCATTAAATTAAACCACAACCATTAGGTGAAAT
CACCATTAAAATACATCTACCCTATCAGCAAGCAAAACCCAACAATAATATCAACACATATTCGCTAAATCACACCCCAA
GAATGGGGGTTTTTAGCCACACATCAAGAAATAACAAAATACAACTAAAATGATACTAAAATCAAATGGGTAAAAGAAAT
TAAACCTTGATTTAAGCAAAGGAAGAAGAATGGAGAAGACCCACTTCCAACTTGGGAAAGATGAAATCCTTCTCTCTTCA
AGTCTCTCACAAAACCCTCTCCAAACTTGAGAGAAAATATCTAAAAAACGTACTATTCTATTCTGAAAATAATAATAATG
GTTCGAAACTTATAAAATTAATAACAAGTTTAGTATTTATAGACTTCAGAAAATAGCGCTGGAGGATCTTTCAGCGAAGT
TAGTCTATGCCGCTGAATGACTCGGCGACTCGCCCTTTTTCTGTTTCATCGCCGTTTCATGTTTGCCTTCAGCATCTTCA
CGTTCTGGACCATTGGGCAGTATAGTACAGCTTCGCAAAACTATTTGACGAAGCGTCGACTGCTCCTTTCATCGCCTTTT
TGATCCTCTTCCTTCAGGGCCTCACATACTGGAGCAAGGGGGGAGTCTGTCCTTTCGGCGAATCGCCAAAGGTTCTTGGC
GATGCTTATACTTCAACTTCTTCGTTCTTTAAAGTCTTTTTGTTCCTTTTTGTTCCTAAGTGTCCATGCTTCCACTAAAA
CTTCAAATACCTGAAATTTAAGAGTTTTAATAAGATATTGAGACAAAATAAGCATTCGAGGACACTATTTCTATCCAAAT
AAAGCCCTAAATAAGTCCAATTTGTGTACTCATCAACACCCCAACTTAAACTTTTGCTTGTTCTCAAGAAAACTTAATTT
CAGTCGTTCAAAAGGGTGTCTCAAACAGTGCTACAGAAGATTCAATTATGAGTGTACACAACAAGACTCAATTTACTTAT
ACAAGAATTAATTGTGTACTCAAAGATTCAAGTTGTGACACACCATTACCAAAGATTCTCATGCTCGCAATACTTGCTAC
TTGTGCAAGTTCAAGTTCAACAAAAAGTATCTAAATGCCCTCACATGAAGAATGATTCCATATTCACACACAGAGGTTAA
TCATTTCAAGATCAGGAATTTGATGCAACACTGACACTCAAAAAGAGGAACACAATGCATGTTTGCACCCATAGGTTTGC
CCTTATTTTCCAATCGACTTTCGATTCGGTTTACTCAAAGATCAAAAAGGTCTTTCTAAGGCTTGTAATGGGGATGAGTA
CAAAGGTATGGTCATTTAAGACCAGTGGCTCCTTCTTCGTGGAATGCGGTATTCTGAAGGCATTCCCTTCTTTTCCTTTA
TCAATTCTTTTTCTAGTGCTTCTAAGTCACCCCCTTTTTATTCACCTTCATGGATTGCTTGGGAACCCGATTTCCTTCGT
ACTTTATTCCACATTTCATTTTTTTTTAATTGAATTGAATTGGATTGAAGGGTATCCACTTTTATGCAATACCATGGGTT
AAGGGAGACTTTTCTTGCACTTATTGACTTCTCCTTTTCCCTTTCACCACACCCCCAACTTAGGCTTTTGGCCTAAGTTG
GTTATTCGCTAAACCACAAGTCAAGAGGATTGTACGTAGTGGTTCAAGTAAGGTATAGGGTTCATCAAGGTTCTTCCAAA
GAAAGGTAAGGCTCAAAGGGTATTCAGACGAGTTTCACACACTCACTGGTAGGCCACAAAAGAGGTATATGTCAAATTTG
TCTCACACTCTTTAAAGTTGCTTAAGATCATATCAAGAGGACACATTTCTACATCAATCAGACTAACAGGGCAAATTCTA
GGTTTATTCATGCAAGTTTCAAAGCAAGCTAATCACACAAGGCATCAACACTTAAGTCAAACAAGACTACACACTTTCGC
TAGTGTGCAATGGTCATTACAAGTGAATTAATTCGATAAATGGCTAATCAAAACAAGATGCAAAGAGTTCACATATTGTC
TATGCAACTTCATTTGGCCTCATCGTAGTCGTACATTCATGTTCGTTCAATTGAGAGCACTAGTCAAGTCATCGGTATTG
ATCGAAACCGAGACTCAAATTTTTGCAAAAGAATAGCCACATTCAACTCATGAGGGGTGGCAAAAATGTGCGAAAAATTC
AAAAATTTTCGGAAGGAAGGGTCAAAATCATTTGCAATTAAAAACAAAAGAGAGTTATAAGCTCAAACATCCACGAAAAG
CAGTTTACAAACAATTTTAAATAGAGCAGCCCAGATATAAACACAAACGCGAGCAAAAATTAAGTAGCACACACAGGTGG
GCCTCACCCCACCACAAATAAAAACATTTGTCCTTAAATATATAACAAAAATCCCGAGGTCAAATTAAGTAAAGACAGAG
ATAGGGCTAGAGAATAATCCTGGTTAGGTGGCTGTTTTGAGTTGGAATTCTTCGACAGACGTCACGTAAAGTAGAAGGTA
TGTTGGGGACATTTGGTGCATTGCTGAGTGATTCATCAAGCTCAGTACAACTTCTCTTAGCATTCCAATGCGCCTACCTC
AAACCCACACTCTCGATTGACTAATCATCTATCATTTTATGTGTTGGCCTGCAGCTTATCCAGTTTGTTCCTGTTCGGTG
ACAGCGCTTTGACTTTTGAGTGATTTGGCGCTTCGCCAAACACTACAAAATCTTCTCAGCAGCTATGGATGTTCAAACGG
CGGTGACCTCAAGGTCGCCAATCAGATGGGTGAATCGCCAAAACCTTCCTGAGCTCGCCAAGTTTTACATATTCTAGGCT
TAGAGAGTGCCTTGAGTCAAACGATGAAATAACACTGATCATTGGTGTCTTCGACGACTCACCGACTAGGTTTGTTGCTC
GCTATTCTGCACCTCTTTGGCACCCACCACACTTCAATCTGCAAGACTAAGACACTATTGTTTGTACTAGTACACAAATA
TAAGTTAATATGGGGTTTTGGATTGCCTCCCAAACAACGCCTTAGTTAACGTCACGACATGACGCAAGTCAGCGACTATT
CTTCATCCTCGGAGTTGACCATGTTGTAATTGCGTAAGTCCTCGGTGAATGATGGGTAATGGCCTGATATCAAATGGTCG
ATTTGAGAATCCGATAGCTAAATGGTCATGGAGTGAGAGACTGACGTTTCATTTAACATTTTGATGTTTTCCTTCATCTC
ATTTAACATCTTCTCATGTGCCTCGATTTTTTGCTGAATGAGTGATGGAGCTTCATCATCTTACACATTTCTCTGCTTTC
TCCCATGTTTACACCCTCGAAGGGAGGAGTGCTTTTCTTCTTTCATGTCTTGTGTTTCCAATTCTGTGACTCGGGTGGTT
AGAACATCCCACTGGGTGACTAGTGCGTCCCACTCTTGCTTTCTTTTTGATTCTTTGTTGGCTTTCACCATGCCATCGAA
GAGTTTTGCTACCACTTCATAGGGCTGGTGTAGCATGCTGCCCTCGAAATATTGATCAACTATACTTCTATTCTCATGTC
CTAGACCTCGATAGAAGCACTACAGTAGTCCCTAATCCGTCATCCCGTGAGATGGGCATGGTTGCTGCACCACTTGAAAC
TTTAGCCACATTTCTTGAATTGTTTCATCCCCTTCCTGTTTAATTGTCAGGAGGTTGTCCCTGAGGTTCAGTGGTTTCAG
AAGGTGATGATCTGTGTGATATCCATAATGATTTTCCATCCTTAGTTCCTGTTCTGATATTCACACTAGCAAAACAAAAC
TACAATTTAGAAAAGTATAACTAAACCTAGGAAGAATCAAAAATTTTATTCAGCTACGAATTCCTAAATAACAACACTCC
CCGGTAGCGGCGCCATTTTGATGCTTATCGTGACCAACGACACTAATCTACGGTATGAGTGTTTATGATCGTCGATAGTA
TAGTAACCCAAGTAAAGGTTAAGGTCGTGTCCTAAGGGAGTGGTTTTGAGAATTGATAGAAAAATAAAATTAAACTCTAA
CTAGTCGTAGCTAAAGACATTTACGAACAAAAATATAGTAAATTAAAGGGGGTGACATGAAAGTGTCAAATATCAATTTG
GGAATTTTGTCACAAGTAGTAAAAACAATAAAATTAACAAGAAAATCAAGTATGAGGAAATGTTCTGGGGGTGTGACCGC
AATACAAGCTGAGATAAATCGTTGGGTACATGTTTTTAATAGGAAATTTGAAAGATAATAGTGACTAGGCTAAGCTTTAA
ATGGAAATAAGTTCCTTCTCGAGCAACTTACCCCGTTTCAAATGGGTTCCTCTCGAACACCCATTTGCCGCATGAAGACC
CGCCTACGCCTTACCCCACTCACTCTCTCGAGCTGAGTGTTAGGATATGGGACTATGGCTCACCTCTTGGGCTGAACCTC
ATGTCGACCCACTCCTTAGGCCATCAGTCTAGTGGCCTTGGTTTCGCAACCTCCCTCTCGGGCAAGCCGAAAACACATAG
GTGGTTTTGTATTTGCAACTACAAATCCATTAAATTAAACCACAACCACTAGATGAAAGCACCATTAAAATACATCTACC
CTATCAACAAGCAAAACCCAACAACAATATCAACATATATTTGCTAACTCACACCCCAAGAATGGGGGGTTTTTAGCCAC
ACATCAAGAAACAACAAATACACCTAAAATGATACTAAAATCAGATGGACATAAGAAATTAAAACTTGATTTAAGCAAAG
GAAGAAGAATGGAGAAGACCCACTTCCAACTTGGGGAAGATGATATCCTTCTCTCTTTAAGTCTCCCACAAAACCCTCTC
CAAACTTGAGAGAAAATATCTAAAAAAATGTACTATTCTATTCTGAAAATATTAATAATGGTTCAGAACTTATAAAATTA
ATAACAAGTTTAGTATTTATAGACTTCAGAAAATAGCGCTGGCGGATCTTTCGGAGAAGTTAGTCGATGCCGCCGAATGA
ATCGGCGCCTCGCCCCTCTTCTGTTTCATCGCCATTTCATGCTTGCCTTCAGCATATTCACGTTCTAGACCATTGGGCGG
TATAGTACTGCTTTGCGAAACTATTTGGTGAAGCGCCGACTGTTCCTTTCATCACCTTTTTTATCCTCTTCCTTCAGGGC
TTCGCATACTGGAACAAAGGGCGGAGTCTGTCCTTTCGGCGAATCGCCAAAGGTTCTTGGCGATGCTCATGCTTCAGCTT
CTTCGTTCTTTTCAGCCTTTTTGTTCCTTTTTGCGCCTAAGTGTCCATGCTTCCACTAAAACTTCAAATACCTGAAACTT
AAGAGTTTTCATCAGATATTGAGACAAAATAAGCATTCGAGGACACTATTTCTATCAAAATAAAAGGCTAAATGAGTCCA
ATTTGTGGACTCATCAACATCATGATATCGTTCCTATCAAAAATCACAATCCTTGAATCCATAATTCAATTCAAGAAAAG
TTAAGAGTCAAGTGAAGTGAAGTTATGAGTCAAGTCTAAAAGTTAAGAAGTAAGTCAAGAGGAGATTATAAAGTTTTCAA
AAGTCTTTCACAAACGTTTTAACTTTGTTTTAAGACTTAGAGTTCAAGTTAAGTAAAGAGTAAAGGGTAAAGATTGAAGT
TCTTTTCTTCAAAGAAGTATATGGGGACTATGTATTCTCAAAGAGTTTTAAAATGTTTTCACATTTGAGCAAGAAAAGAA
ACATTGATTCCAAGAGAGCTTTTAAGCTAAGTTTTGAGTAATTATCTCAAACCAAAGAAAGACGTTTGTTTTAAACACAT
ATGAGCTAAGTATATTTTGGGAGTAGTATTGAGCACCAATATGGGGATGCGAGTTCATATTAACTGAAGTCTCCATAAAC
CATGTAGCCATTATGGGTAGTAAATGATCATACTTTTTAGATGACTCCTTAATATGCTTTTAGCATAGACTAGTGGATCC
ACTTAGTTAAGGTGTCCTATATGACGGCAAAGTATAGGACAGTTCTTGTAGCGTGGGAAAGACGTTATATCACCACTTAG
GCTCATAGTGGTGGTTGTCGGTTAGAGAAACTCCCACAGAAACTATATGACTTTATTATATGAGTAAAGTTGAGTTTGTT
ATTGCATTTTCTTTAACGAACTATGTTGTTTTTACTATTTTATAAAGCTTTTCATATATTGCATGTGTTTCATTGCTTTA
TTTTGAATTAAGCTATTCATGAGTTAAGAAGAGCCAAGGTAAGTGTTTCTTTCAGAATCGTTTCAAGCCTATGTTATGTT
AACATTCCAACTCGCATACTCGTACATTCAATGTACTGATGCCAGTTGGCCTTCATTGTCTTATGATGCAAACGCAGGTA
ACCAGGATCCGCATCCAGTGCCTCGTTGATCAGGTTCCGCACTCAGAGTCAGTGGCGAGCCTCCTTGCTTTTCGGAAGGG
TCATTTTTACATTGCTTTCTAGTTTTCAGTTGTTAGGCTGATTAGGGGTCATGTCCAGACATCCCTCTTGGTTTTAGAGG
ATTCATAGACAGTTAGTAGTTTAGTTTTCTTTACATTATCATTTCATATGTTGAGACGGGAGTTGCCATTTCGGCCAAGT
TAAATGTTGACTTTTAAACATTCTTAGTTATTTTATTAAACAGTTGAGTAAAGTGAATTTGATCATTGTAATAGTGCTTT
TAAGTCTTTCATTGAGTAAGTAAGCCAGGCCAAGGATTCGGTTGGGGCCAGCAATGGTTCTCAAGTGTTGGCCACGCCTA
GGGCGTGACAAACTTGGTATCAGGGCACAAAGTTCAAGAGTCTAGGGAGTGTATGAAGTTATGTCGGTGGAATCCTAGTT
ATCGGTTTGAAGCGCGCCATATCTATAATTAGGAGGTTGCGACATTTAGGAAAATATTCTCACTTCTTTCATACTCGTTT
CGTGCGTTAGAGTTTGATCTCAAAAAAGTTTCCTTCTCATTCATGATTACACGTGTTTTCAGATAATCATGCCTCTACGA
AGAGCTGTGACAGGTCGTCCTGCTAGGTGTAATGTTGAGGAACAAGGGGTACCCAGTGCACCTAAAGTGAAACCCCAAGG
AGAAGTCACTAACGCGGAATTCAGAGAAGCAATAAGGATGCTCAGTCAAGCTGTGACTAATCAAGTTGGGCAATAAGGAG
GATCTAGACAGGAAGTGACTGATACTTCGAGGATTCATGAGTTCTTGAGGATGAATCCTCCTAGTTTCACTAGTTTGAGC
ACTACTGACGATCTAGAGAACTTTATTTAGGAGCTGAAGAAGGTATTTGATGTTATGCATGTTGTCGTTAATGAGTGAGT
TGAACTAGCTGCATATCAACTAAAGAATGTTGCTAGAACTTGGTTTGACCAATGGAAGGGGGGTAGAACTTAGGATGCAC
CACCTATGAGTTGCATTTTTTTAGGAGGCCTTCTTGGGGCGTTTCTTTCCCCGAGAACTGAATTAGGCTAAGGTATGAGA
ATTTTTTACCCTTAAGCAAGAGTCACTGAGTGTTCATAAGTATGGGTTGATGTTCACCCAAGTATCCCGTTATGCTTCGG
AGATGTTTGTAGATATAAGGAGTAGAATGAGTCTATTTGTTGTTGGGTTGTCCCGTATATCAAGAAAGAAGGGCAGGGCA
GCGATGCTAATTGGGGACTTGAATATATGAAGGTTGATGGTCTATGTGCAGCAGGTTAAAGAAGAGAAGCTAAGGGATAG
GGAACAGTTCATAAATAAGAAAGCTAAGACAGGGAATAAGTCCAGGCAGCAGAAAGGTAATGTTAGTCGTTCGTCATTTT
AGCAAAAACAAAAGGGACCTGCTCCATCATCTGCTAGTGCACCTGCACCGACAAACAAAGGTGAGCATAATGGTCATAAT
TTGCAGAACTACAGAGCTAGACCTGCACAGTCTCAGAGTAGTGTGGCACAAGGAGGTAACTGGGCTCCTGTATGTGCTAA
GTGTGGTAGAACCCACCCAGGTAAGTGTCGTGATGGCCAAACGGGTTGCTTCAAGTGTGGACAAGAGGACTACTTCATGA
AAGAGTGGCCTAAGAACCGACATGGTAGTGGAAATCAGGGTAATAGGGCCCAATCGTCACTAGTTGCTCCACCAGAGAGG
ACTGCACCTAGAGGAGCTACTTACGGTATTGGCGGAGGAGCAAACCATCTTTATGTGATCACTAGTCGCCAAGAGCAAGA
GAACTCTCCAGATGTTGTCATTGGTATGATCAAAGTTTTTACTTTTTATGATTATGCTTTTCTAGACCCAGGAGCAAGTT
TATCTTTTGTAACCCCTTATGTTGCAAATAAGTTTGATTTTATTCCTAAGAAACTCTGTGAACCCTTTTGTGTTTCTACA
CCTGTTGGGGAGTCTATCCTAACTGAGCGAGTATATAGTGATTGTGTCATTTCCATCAATCACAAAGACACCATGGTTGA
TTTAATTGAGTTAGACATGGTAGATTTTGATGTCATTCTAGGTATGGACTGACTTCATGCCGGTTTTGCCTCCATTGATT
GTAGAACTCGAGTTGTTAAGTTCCAAATTCCTAATGAGCCAGTCTTAGAATGGAAAAGTAGTTCAGCAGTGCCTAAGGGT
CATTTTATTTCGTATCTTAAGGCAAGAAAGTTAGTTTCCAAGGGATGTGTCTATCATTTACTCAGAGTTAATGACTCTAG
TGTTGAGATACCTCCTATTTAGTCAGTTCCAGTAGTAATAGAGTTTCCAGAAGTCTCTCCAGACTATCTAACCAGAGTCC
CTCCTGAGAGAGAGAAATAGACTTTGGTATAGATGTTCTTCCAGATACTCGTCCTATATCTATTCCACCATATAGAATGG
CACCAGCAAAGTTGAAAGAGCTTAAAGAGGAGTTGAAAGATCTCCTAGATAAAGCTTTCATTTGACCAAGTGTTTACCTT
GGGGCACTTCGGTCTTGTTTGTGAGAAAGAAAGATGGTTCCTTTAGGATGTGTATACATTACCGTCAGTTGAACAAAGTT
ACCATCAAGAACAAGTATCCTCTTTCGAGATGATCTTTTCGATCAGCTTCAGGGTGCTTCTTGTTTTTCTACTATCAGTT
GAAAGTAAGGGAATGTGATATTCCGAAGACAGCATTCAGGACCCGTTATGGTCACTATGAGTTTCTGGTCATGTCGTTCG
GTTTGACCAATGCACCTGCAGCGTTCATGGACCTTATGAATAGAGTATTCAAACATTATCTGTATATTTTTGTCATCATC
TTCATTGATGACATACTAATCTATTCAAGGAATGAAGAAGATCATGCTAGTAATTTTAGAATAGTTCTCCAGACTTTGAA
AGATAGAGATTTGTATGCCAAGTTCTCTAAGTGTGGGTTTTGGCTTGAGTCTGTAGGTCACATTGTGTTTGGAGAGAGAA
TTAAAATTGATACCCAAAAGATAGAGGCAGTGCAGAATTGGCTTAGTCCCACATCTCCAACTGATATTAGGAGTTTCTTG
GGTTTAGCTGGCTATTAAAGAAGATTCGTAGAGAGGTTCTCATCCATTTCATCTCCTTTGACCAAGTTGACTCAGAAAAT
AGTGAAATTTTAATGGTCTGAAGCTTGTAAGGAAAGCTTTAAGGAATTGAAAAAGAGGTTGACTACTGCCCAGTGTTGAC
CTTACCAGAAGGTACGCAAGGCTTTGTGGTCTATTGTGATGCGTCAAGATTTGGGTTGGGTTGTTTGTTAATGTAGAATG
GCAAGGTTATAGTTTATGCCTCCAGATAGTAGAAAGTTCATGAGAAGAACTACCCAACCTATGACTTAGAGTTGGCTGTT
GTACTATTTGCTTTGAAGATATGGCATCATTATTCGTAAGGTGTTCAAGTTGATGTATTCACTGATCACAAGAGTCTTCA
GTATATATTTACTCAGAAAGAGCTTAATCTCAGACAAAAGAGGTGGTTAGAATTACTCAAGGATTACGACATGAGTATTC
TTTATCACCCAGGTAAGGCTAATGTTGTTGTTGATTCCTTGAGTAGGTTATCTATGGGTAGTACCGCCCAGTTTGAGGAA
GATAAGAAAGAACTAGCAAGAGATATGCATAGACTTGCACGCTTAGGAGTCCGACTAATGGATTCCACGGAAGAGTAGTG
GTAATGAATGGAGCTGAATCTTCATTAGTGTTAGAAGTGAAAGAGAAGCAAGACCAAGACCCAATTTTTCTTTAATTGAA
GGCAAATATTCATAAGCAAAAAGTATTAGCCTTTGAACAAGGTGGAGATGGCGTATTGAGGTATCAAGGTAGATTGTGTG
TACCAATGGTGGATGGACTTCAAGAGAGGATCATGGAGGAAGCTCATAACTCCAGATATTTCATTCATCCGGGTTCCACA
AAAGAGTATCATGATTTGAGAGAAGTCTTTGGTGGAGTAGTTTGAAGAAGGGCATTGTAGAGTTCGTTGCTAAGTGTCTA
AATTACCAACAAGTTAAAGTACAACATCAAAGACCAGGTGGTTTGGTTTAGAATATAGAACTTCTGAAATGGAAGTGGGA
GATGATTAATATGGATTTCATCACAGGTTTACCAAGGTCTCGCAGACAACATGATTCTATTTGGGTGATTGTTGATAGAA
TGACAAAAGCAACCCACTTTTTACCGGTGAAGACTACCCATTCAGCAGAAGATTATGCTAAGCTTTATATTCAAGAGGTG
GTAAGACTTCATGGGGTTCCAGTCTCCATTATTTCAGACAGAGGTGCGCAATTTACTGCATAGTTTTGGAAGTCTTTTCA
GAAAGGCTTGGGTTCAAAGGTGAACTTAAGTACTGCTTTTCATCCTCATACAGATGGTCAAGTAGAGTGCACTATTCAGA
CCTTAGAAGATATGTTGAGGGCGTGCGTGATCGATTTCAAAGGTAATAGGGATGATCACCTACCTCTCATCGAGTTTGCT
TACAACAATAGTTATCACTCTAGCATCCAAATGGCTCCTTATGAAGCTCTTTATGGGAGAAGATGCATATCTCCTATTGG
ATGGTTTGAAGTTGGTGAAGCTAGGTTGATAGGACCTGATTTAGTTCATCAAGCTATAGAGAAGGGGAAAGTGATTCAAG
AAAGGTTGAAACCAGCGCAGAGTCGTCAGAAATCCTACACTAATGTTAGGAGAAGGGAGTTAGAGTTTGGAGTAGATGAT
TGGGTATATCTTAAAGTTTCACCCATGAAGGGTGTTATGTGATTTTGTAAGAAGGGGAAACTTAGTCCCCGGTATATTGG
ACCTTATCGAATAGCTAAGAGGATTGACAAAGTAGCTTATGAGTTGGAGCTACCACAAGAGTTAGCCGCGGTTCATTCGG
TTTTTCATGTCTCTATGTTGAAAAAGTGCATGGGCGATCCTTCATTGATCATAATAACTGAAGATATTGGGATCAAGGAT
AGCCTATCATATGAAGAGATTCCTATTCAGATTCTAGATCACCAAGTTCGCAAGTTGAGGACTAATGAAGTAGCATCAGT
CAAAGTTATTTGGAGGAACCAATTTATTGAGAAAGCTACTTGGGAAGAGAAGGAAGATATGAAGAAGAGACCCACATCTC
TTTGAAAACGAAGGAGTTTCAGACCAAGGTACTAATTCTCTTCTTAGTACTTTATAATTTATATACTTGATGTGTTAGAT
TTACTCGTTGGTTGTATAAAATGTTTGATTGATATTACATCCTTAGTTTAGTAAGAGTAATCTCATTTGAGGACGAATGT
TCCCAAGGGGAGATATTGTAACAACTCTCTAATTGAAATAACTAGGAAGAAGTTGAAGAATTGGAAATAGTTATTTTAGG
AAAGAATGAAAATCTAGAAATTTTGTTAAGTTAGGATAAGTGGAGTTTTGGTCAACTTCAAACGGCCATACCTCCTAGCT
CAGGATGGGTTAGATGTACTTCCAGATATGGTTGGAAAACTCTTGGAATAATCTTTCTAATGCCGCCAAGTTTGCGCGAT
TTAAAGTTTGTATCAGTGAGATACGCTCATTGGAAGTTGGGTTGGTGAATAAGGAAAGTCCAATCCGGGTTTTGAAAGGG
TAGTTTGGTCTTTTCCTTGCCCAATTGTTTTATTTCATTTTTGGTAATTAAGTTAGGGTCTAATTAGAATTAGATCAGTT
TACACTTTTACCAAAATACGCTAGGGCTTGGAGAAAAGAGAAAAGAGAAGAAAAGTTCATAGTTCGTCTAATTCTTGGAG
ATTTTCATGTGGACTTTGCCAAAGGTTAACCCCTACAAGGTATGTGAAACTTTCATAACATTGGGTTCGTTCACCCACGT
GCCAAATATGATTATTTCAGCATGAACTCATCCTAAAAGTATTTGAAAGTTGATGTTCTTGATATGTATTCTGGAATTTG
ATATTGTTCTTGAGTTGGGCTGAAATTGAGAAGTTTCTGAGATCATTACGTCAAATTATGAAGTTGGTTGAAGTTACGTT
CTTAGGTACATTTGTTGGATATATGTATCTAAAAATAATTTGAGAAAAAGAACTGAGTTTGGGAAAATTGGGGCTGGAAA
ATGAAAAAAAAAATTAGTTGGGAAAATCTGGGCACTGGCTCCGCATTGCGGACCTACTCCCCAGATTTGGGAAAAGTCAT
TTTGCGTCGCGAAGTAGTCATGGACCATTCTGCCTCAAAAAGTATTTTCGCGACCAAAATTTAAATATATCTCCGCTTCA
CGGACCAGTATCAAAACAGTGATTTCTTAATCCTTTCTCATGATTAACAATGTAAAATCACTCCTAAATATCATGATATC
ATTCCTATCACAAATCACAATCCTTGAATCCATAATTCAATTCAAGGAAAGTTAAGAGTCAAGTGAAGTGAAGTTATGAG
TCAAGTCTAAAAGTTAAGAAGTAAGTCAAGAGGAGTTTATAAAGTTTTCAAAAGTCTTTCACAAATGTTTTAACTTTGTT
TTAAGACTTAGAATTCAAGTTAAGTAAAGAGTAAATATTAAAGATTGAAGTTCTTTTCTTCAAAGAAGTATATGGAGACT
ATGTATTCCCAAAGAGTTTTAAAAAATTCACATTTGAGCAAGAAAGAGAACATCGATTCCAAGAGAGCTTTTAAGCTATG
TTTTGAGTAATTATCTCCAACCAAAAAAGAAGTTTGTTTTAAAAACATATGAGCTAAGTATATTTTAGGATTAGTATTGA
GCACCGATATAGGGATGCGAGTTCATATTAACTCAAGTCTCCATAAATCATGTAGCTATCATGGGTAGTAAAAGGTCATA
CTTTTTAGATGACAACTTAAGATGCTTTTATTATAGACTAGTGGATCCACTTAGTTAAGGCGTCCTATATGACGGCAAAG
TATAGGACAGTTTTGGTAGCATGGGCAAGACGTTGTATCACCACTTAGGATCATATTGCTGGTTGTCGAATAGAGAAACT
CCCACATAAGCTATATTACTTTATTAAATGAGTAAAGTTAGGTTTGTTATTGCATTTTCTTTAACGGACTAATTTGCTTT
TACTGTTTTATAAAGCTTTTCATATAGTGCATGTGTTTCATTGCTTTATTTTGAGTTAAGTTATTCATGAGTTGAGAAGA
GCCAAGGTTAGTGTTTCTTTCAGAATCTTTTCAAGCCTATATTATGTTAGCATTCCAACTCGCATACTTGTACATTCAAT
GTACTCATTCCAGTTGGCCTGCATCGTCTTATGATCCAGACACAGGTAACCAAGATCAACACCAGTGCCTTGTTGATCAG
GTTCCGCACTCAGAGTCAATGGTGAGCCTCCTTTCTTTTCGTAGGGCTCCTTTTTACTTTGCTTTCTAGTTTACAGTTGT
TACGATGATCGAGGGTCATGTCCCGACGTCCCTCTTTGTTTTAAAGGCTTCATAGACAGTTAGTAGTTCAGTTGTCTTTG
CATTATCATTTCATATGTTGAGACTTGAGTTGCCATTTTGGTCAAGTTGAATGTTGACTTTTAAACATTCTTAGTTATTT
TATTAAGCAGTTGAGTAAAGTGCATCTGCTCATTGTAATAGTACTTTTAAGTATTCCACTGAGTAAGTAAGCCAGGCCAA
GGGTTCGCTTGGGGCCAACAATGGTTCTCGAGTGCCGGCTACCCCAGTGTATAGGATCGAGGCATGACATAATGCCTAGA
ACCTAAAAGTCAATGTACCAAAACATCTAACAATGAACCAAAAGTCTAAACAAGATGGGTACAACCCCAAGCTAACGAAC
TAATAACTAACTAGAAAGTCTAAGTCCGAAATGTGGACATAAACGGAAAGAGAACTCACAGCAGCCTAGAAGAACTGGTT
CACCCTTGAATTTGAAGTGATCACTAATCTTCTAGACGAGGTCTGTCAATAGCCGCCTGAAGATGCCCTGTACTCAACAA
AGAAAGAGCAAGTGCAGTATCAATATACAACCACAGTGTACTGGTAGGATCACGCGACTATTACACTAAGTGCAACATAT
GTAAATCATACAACAATATAGAAACATTCATACATCGAACATATACAATATCATCTTCATTTAAGAACAACGTACAATTT
CACATTTCTCAAGATACACAATTATGTCAACTCATTAGTCCTCTCATAGAACCCAAACCCAAACAGTTAGCATACCGGAA
TGTGGTACCCGATCCAATGTTTATGCTGGAAAGTGGCAACCGATCCCATAATTATGTCGGAACATGGCAACCAATCAAGT
TAGTGTGTCGAAACGTAACACCCGATCCATTCAACAAGCCACAATCACAATCAAAAATATATTTCTCATAATCATACAAA
CAAGTCATGATGCATGTCATTCATCATTCATATATTCTCATTTACAATTAATGTGATCAATAATACAACATTCACATATA
TTTATGTATCATAATAAAGCAAGAACAAACATACATCACACAATCATAGTTTCACAACCATCACCTACCTCGAAACAATC
TTGAAACCCTTAAGAAATTTGATTCTTCCCTTTTTGGATTCGTTCCGCTTGTTCTTGGTCTACAAATAATAATTGTAATA
CGGGAATCATAAACGATAACTAATTATCCAAATTACTAACAATCCTATTAACTCTAGATCAAACCCATGATTCCAATCTC
CCAATTAAGGTTGTTTCCATCATAAATTCCAGATCAAAGCACTCCCTCATCGATAATTACCCATTAGATTACATTCTACG
AATCGAAAAATAGATTCGGGGAGTTAAAATCTTACCTTTAGCCTCAAGAACGGTGGAAAACTGTCAAGAAAAGCCCTGGG
TTCGTTCCTTAGCTCTCAAATTCAAAAATTCCAAAATAAAATATTTTTGGCGTTTATTTACGACTTTAAGTCGCGTCTTG
CCCACCACAGCGGTCCTCACCCAGCTACAGCGGCCCCGCCCTGGCGGCAGAAAACTCGCCAAAGAGGCTTGCACGAAACA
GTGAACTATTTTATTAAATCCATTACCCCCATTTCACAACACACCTTCAACCAACAACACTCAGAAATTATATGTTCACC
CTAAAATCAATTATGGGCATTCTACTTGCCCGAATTCAATTCTGTAAAGTCGTACGAGTTCTTTAGCGACTTATCTATCT
TCTCATGTAATAAAAATCATAGTTAAATCACCCAATTGTTACCAGATTTCACTACACCTTAATGACTCCGATTTCATCCA
AATCTGGACTAGGTGGGAAATTTCGAGTTACTACAAAAAAGTTTTTCGGCCCAAAATTTTTACCATTGGCTTTTCTATAA
CGACGAAAACCGGTCATTACAATAGATACCAATTTACCCATCACTCGTTCGCGAGTGACAAACTTATGGAAAATAGGCTA
AGGAAGGAATGGAGTAGTACCTGAATCGATGAACAATTAGGGATACTTGTCTCGAAGGTCCTTCTCGACTTCCCACGTAG
CTTCTTCAATTGGACTATGCGTCCATTGAACTTTCATGGACTTAATCTCCTTGGTCCTCAGCTTATGCACATCACGATCA
AGAATTGCAATCAGTTCCTCCTCATATTGGAGGTCCTTGTCTAACACAATTAAGTCCCACTTAATGATGTAATCCCCGTC
ACCATGATATCTCTTCAACATGGACAATGATATACTGGATGAACTCCCAATAGGTTAGGAGATAAAGCCAATCTATATGC
TACCGGTCCTACACATTCAAGAACCTCAAAGGGACCAATGTATCGCGAATTTAGTTTGCCCTTCTTGCCAAATCTCATCA
CCCTTTTCATGGTTAATACCTTAAGTAGTACATTCTCATTGGTTTGGAACACCATGCTTCTTACCTTATGATCTGCATAC
TCCTTATGCCTACTCTGGGTTGCTAGAAACTTAGCTTGAATACTCCTCACCTAATCTTGAGTATCCTTCACCAAATCAAC
CCCCAAAGGTTTAACATCTCCAGCCTCGAACCATCCTATGGGTGATCTACATTCACTTCCATAGAGTGCCTCAAATGGTG
CCATATCTATGTTGGACTAATAACTGTTATTATAAGAGAACTCACACAAAGGTAGGAGCTTATCCCAATGCCCTCCAAAG
TTGATCACACATGCCCTCAACATGTCTTCTCCGATTGCCCATCCATATGTGGATGAAAAATAGTACTAAAACTGAGTTGT
GTGGCCAATTCATCATGCAATTTCCTCGAAAACTTGGAAGTAAATTGCGTACCACGGTCTGAGATGATAGAAAAGAGCAC
CCCATGCAACCTAATTATCTCATTCACATACACCTTAGCCAATTATTCAGCATTGTAATATATTCTTACTGGAATAAAAT
GGGCTGACTTAGTCAATCTATCAACCACTACCCAAATAGAATCAAACTTTCCCAAAGTCTTGGGAAGACCAACCACAAAA
TCCATGGCTATCCTTTCCCACTTCCATTCCGAAATTGGCATTCTTTGAAGCAACCCTGCAGGCCTTTAATGTTCGTACTT
CACTTGTTGACAATTTTGACATTTAGCCACAAACTCCGCTATATCTTTCTTCATGCCCGGCCACTAATAAATTCGCTTCA
AATCTCGGTACATCTTTGTCAAACCCATATGAATAGAATATCGCGAACCATGACATTCTGCCAACAATTTCTGGATTAAG
TCATCGACTCGAGGAACACAAATTCTTCCTTTAAAACTGAGCACACCCTCCACATTAAGAGTGTTCTCTTGTGCCTTACC
AATCGCAGTATTCTTCTTAAGTTCATTCATGTTTTCATCCTCAAATTGCTTGGCCTTGATCTCTTCAATGAATGTGACCC
TTACTTCAATACTAGCTAACACCCCACCTTTTTCTGAGATGCCCAATTGCATGAATTTAGACTCCAAGGTCTGAATTTCT
TTAGCCAAAGATCGCTTAGTTACACCCAAGCAAGCTAAACTATCCATACTTATTGTCTTTCGACTCAAAGTGTCTGCCAC
TACATTAGCCTTACCTGGATGGTATTGAATGATGACATCATAATCTTTAAGTAACTCCATCCATCTCCTTTGTCTCAGAT
TCATATCCTTTTGAGTGAACACATGCTGCAAACTACGATGATCAGTAAATACCTCACACTTAACACCATAGAGGTAATGC
CACCAGATTTTGAGAGCAAACACTACCGCTGCCAACTCCAAACCATGTGTTGGGTAATTCATCTCATGTACTTTCAATTG
ACGCGAGGAATAAGCTATAACATTCTTATCCTGCATCAACACAGCTCCCAAACAAGAATGTAAAGCATCACAATAAACAA
TAAAATCTTTACCTTCCACCGGTAATGCTAAGATAGGTGCGATGGTCAACAGAGTCTTGAGCTTTTGAAAGCTATCCTCA
CATTTTTCAGTCGAATCAAATGGTATCTCTTTGTTGGTCAAATTTGTCAAGTGAGTGGCAATAAAAGCAAAGTTCTTTAC
AAATCAATTATAGTAGCTAGCGAGCCCCAAAAACTCCTAACTTCCATCATCGAGCTGGGCCGAACCTTATTCTTAACCGC
CTCAATCTTTTGAGGATCTACCATTACCCCTTCTTTTGAAACTACATGCCTTAAATATGCAACCAAAGTCAACCAAAATT
CACATTTAGATAATTTAGCATACAACCTTTGTTTCCCAAGAACACCCAGAAAAATACGAAGATGGTCGGCATGCTCTTCC
TCACTTTTCGAATAGACCAAACTATCATCAATAAAGACTATGACGAATGAATCAAGAAATGTCTTGAACACCCCATTCAT
TACACTCTTAAAAGTTGCAGGCACATTTGTCAAACCAAAAGTCATAACCAGAAACTCATAGTGCCCATAGCGAGTTCTAA
ATGTCGTCTTGGGCACATCCTCAAGCCTAATTTTCAACTGATGGTAGTCATACCTTAGATCAATCTTAGAGAAAACTGAT
GCACCTTGCAATTGGTCAAAAAGATCATCTATTCGAGGCAAAGGATACTTGTTTCGAATGGTAACCCTATTCAATTGTCT
GTAATCTATACACATTCTCATACTACCATCCATTTTCTTAACAAACAAAAGTGAAGCACCCCATGGGGAAGCACTAGGAC
AAATAAATTCCTTATCAAGAAGCTCTTGGATTTGAGCCTTAAGCTCTCATAATTTTGTTGGGTCATGCGCTATGGAGGGA
TAGAAATGGGACGAGTACCAGGTTCTAAATCAATGCAGAAATCTATATATCTATCCGGAGGCATACCAGGCAAATCATTT
GGAAACAATTCTTTAAATTATGACACCACACGAATGGACTCAATAGATGGAGCCTCAATCTCGACATCTCTAATATGAGC
CAAATATGCCAAACAACCCTACCCTACCAGTTTTCTAGCTCGAATGGAGGATATGATCTTAGCTTGCTTAGGCTTGTACA
CCCCTTCTCACTCTAACTTTTCCCTTCCTGAAATTTCTAGAGTTACAGACTTTGTATCACAATTAAGCACATCATAATAG
GGGGACAACCAAGTCATGCCTAAGATTATGTCAAAGTCAGTCATATCCAAAATCACCAAATCAGCCCAAGTCTGAAAACC
CATAAATAAAATAGGAAAAGCACGATAGACATGGGTGACTATGACAGACTTTCCAACTTGAGTAGAAAAATGGATAGGGG
CATCAAGTATATCACAAATCATAGCAATTTCTGAGGCAAATCGCACTGATACATCTGAATAAGTAGAACCCAGATCAAAT
AACACATAAGCCATCCGATCACAGACAAGAATAGTACATGTGATCACTACATTAGATGTCTCTCCCTCATTCTAGCCGGA
ATAGGCATAACACTGAGCCCTATCATCTTGACAAGCTACTTCCCTCCCTGGTTGCACGTTACTCCTTTTTGCGTTACTAT
TTCCTCTACTTCCACGACCTCGTTGATTACCTCCTCGCCACCTTGTGGATGCCCTCGACCATTATTACCATTCCACGCGA
GTACCACTGCTTTAGTCTGTTGTTGCACGGAATCCAACACACATGGGTGGGGATAATCTCTCTTCATATGCCTAGGTTCT
TCAAAATTGTAGCAAGTACAATCAAAAGATATCTGTCGCCCATCGAATGCGCGACTCCCTAGCTATCCTGGATCAAATTA
TTAGATGGAGTTTCCGTGTAATTACTTATAGAGGTGGGCATGGCAGACTGAATTGGCCTAGCTGCAAGTGCTAGCCTCCC
AGATCCTCTGGAGTATGAACCTTGGAAGTTACCCGAGTTCTTGGCCCTTTTTGTCAATGCCTTAGCCTGACCATCTCGCC
TCACCCCCTCCACTTTCTTAACAAAGTTCGTCACCTCATTAAAGCTTCTCCCTGCAGAGGTCATGTGAACAGATAATACA
TGTAACTCAGAATTTAGTCCCTTAATAAATAAACGATCCTCTCTTCCTCAGTAGTCACCAACTGTGTAGCATATCTAGAC
AATGCATGAAACTTGGCCTCATAATCCGCCACAGACATACCACCTTGCTCCAAAGCTATGAACTCATCTTCCTTACGGTC
CCTCGAAGTCCTAAGCACATATTTCTCCAAAAAAAGAGTATGAAACTGAGTCCAAGTAAGTGGAGGTAAAACTGAAGATC
TGCATTCCATATAAGCTCTCCACCACTGCTTAGCCTCACCTTAAAACTGAAAAGTCACGAACTCAACCCCATGTTGATGG
ACAATTCCCGACTTATGAAGCCTCTCAGAGCAATCTAAAATAAACTCATAAGCATTTTCACTCTCATAACCAAGAAATAC
ATGAGGCTTTAGCTTCAAGAACTTAGTTAACATTTCATGCTCATTACCAGTCATACCAGAACCCAATAAAGGACGGAAGA
AAGCATCAGTACCTACATTTCCCCCCACCTTGGGAGTAGTGATAGCAATAGGAGGAATTGCAGGAGCTTGAGTTGCTTAG
GAAAGAAGCAACCCAGGACCAACCAACCCTTTCAGGAATGACATGATCTGTTGAGCTAACACTGGATCTATGGAAGGAAC
ACCGATAGTCTCAGCTTGCACCTCCTACTCTTGTCCAACCCCAACATTTTCAATCTTAACATTATCTTCTATCTCTTCAT
GATGCACGGGAGGGGCCTCATTTTGGAGAGAATTTTTGACAGGTACCCCATCTCTAGTAGGCATCACTTTTTCTCGACCT
CTACCCCTAGCTCTTCCTCTACCCCTGCCTCGACCGCGATCTCTCACTGTAGATTCCTCAGCTGGAGCATTGACAGGACC
TACGGGCCTGAAGCCATTGTATCTAGTGTTAACCATCTACGGATAGAAGAGTGAAGGAGGTTAGATACCAATTTGAATCG
ACAGATATCAATTGGAATCAAGTTATAGCACGAAAGGAGACAAGAAAAAATAGAGAGATTTCCTAAAGTCCTATAGCCTC
TCGAAGAAAAGTACAGACGTCTCTGTACCATTTTGCAAGACTCTACTAGACTCGTTTTGGTACATCGAGATCAACAAACC
TAGGCTCTGATACCAACTTTGTCACGACCAAAACCATCGTGATTGGCGCCAACACTAACACTCCGGTGGGAGAACCATTT
ATGCTAATTAGCTAACCAACAAAATGAAAAATACTAAGGCATTTAAGTTACAGAAGTAAGTTAAATGCTAAGGAAAGAAT
AGAGTTCCCATAAACTCCAACAAAAGTCTAATAATAATAAACTAACATTGCAAGTTATGCCTAGAACCTAAAAGTCAATG
TACCAAAACATCTAACAATGAACCAAAAGTCTAAACAAGATGGGTACAACCCCAAGCTAACGAACTAATAACTAACTAGA
AAGTATAAGTCCGAAATGTGGACATAGACGGAAAGAGAACTCACGGCAGCCCAAAAGAACTGGTTCACCCTTGAATTTAA
AGTGATCACTAATCTTCTAGACGAGGTCTGTCAATAGCCGCCTGAAGATGCCCTATACTCAACAAAGAAAGAGCAAGTGC
AGTATCAATATACAACCACAGTGTACTGGTAGGATCACGCGACTATTACACTAAGTGCAACATATGTAAATCATACAACA
ATATAACAACATTCATACATCAAACATATACAATATCATCATCATTTAAGAACAACGTATAATTTCACATTTCTCAAGAT
ACACAATTATGTCAACTCATTGGTCCTCTCATAGAACCCAAACCCAAACAGTTAGCTTACCGAAACATGGTACCCGATCC
AATGTCTATGCCGGAACGTGGCAACTGATCCCATAATTATGCTGGAATGTGACTACCGATCCAAGTTAGTGTGTCGAAAC
ACCAAACCCGATCCATTCAATAAGCCACAATCACAATCACAAGTATATTTCTCATAAACATACAAACAAGTCATGATTCA
TGACATTCATCATTCATATATCCTCATTTACAATTAATGTGATCAATAATGCAAATTTCGCATACATACATGTATCATAA
TGAAGCAAGAACAAACATACATCACACAATCATAGTTTCACAACCATGACCTACCTCGAAACAAGCTTGAAACCCTTAAG
AAAATTGATTCTTCCCTTTTCGAATACGTTCCGCTTATTCTTGGTGTACAAAGAATAATTATAATACGGGAATCAATAAA
CGATAACTAATTACTCGAATTACTAACAATCCTATGAACCCTAGATCAAACTCATGATCCCAATCTCCCAATTAGGGTTG
TTTCCTTCATAAATTCCAGATCAAAACCCACCCCCATCGATAATTACCCATTAGATTATGTTCTACGGATCGAAAAATGG
ATTCAGGGAGTTAAAATCTTATTTTTAGCCCCAACAATGGTGGAAAACTGTCAATAAAAGCCCTGGGTTCGTTCCTTAGC
TCTCAAATTCGAAAATTGTAGAATAAAACATTTTTAGGTTTATTTACGACTTTAAGTCGTGTCTAGCCCGCCACAGCGGT
CCTCACCCGCTACAGCAGCCCTGCCCTAGCGATAGAAATCCCCGCCAAAGCGGCTTGCACGAAACATTCACTACAAGAAA
AACTGTTATTTAAGACCAACATTTAGGGACGAGTTAATAATCTAGTCTCAAAAAGTACATGTATTAGGACGAGATTATAT
TCTTTTCCCTAATTCTATGTGTTATTGTGAAGGTCTAAAATCTAGTCCCTAAAGAAAGTTCTAACTGGTCCCAAAATGTA
AATATAGTTGTGAGAAGGGGGAAAGAGTGCATTTTCAATTTTTCACAAAATTCATCAGACGCCAAAAATTTACCTTAATT
AATAAAATTCTTTACAAAAAACGCCTCATTTTTTTCAATAGAGAAAAAATAATTAATTAGTCACTTCATATTTTTCAATA
ACACAAAAGCCCTAAATTAACTTCACCACAAATCTCTGTAGAATATCTTCATATCGCAATCTCTAGAGAAAAAATGGTGC
TAATACTTTCAATTTTCTTCTGCACTTTCTCAAAAGAACATGGAAATCTTTACATGCTCTTTTTCTTGATTTAACACTCA
GATTTATCTTTCAAAATATCGTCCCAAAAAATTAGCCATATCCAATATACTTTATTGAAAATATTGTCCCAGAACATCTT
CGAATGGCGCATCTATTAGCAGCGGTAAGCTTGTGGCCGGTGACATTTCACCCGTTCGGCAGGAAATCTTCGCGATTAAC
TATAGAAACTAAGGCAATAAGCAGTAAGAGCAACATCGCTTGAGGAAATTCCCCCAAATGCGGTTCGACGAAAGCGCGAT
TCAACATGGAGAGGATGTTTCAGTCTTGGAGTGGATTTGGGTGTTGCCCGTACTGGACTTGCTCTTAATAAAGGCATCAA
TTTTCAACCATTAACGGTAGCCCAATTTCATCCACAAAGCTGTCATACACCCACAATCATATACTGGAACTTTGATTTTT
TGGATTTTAGGTTTTGGAGTTGAGAGGACAGAAGCTTGAACTTTGAATTATTTATATTGCTCAAAAACAGGTATACAACT
TCTTTATGTTTGATGTAGAAAGATTTATTTTTTATGGTAATTTATAAGCTGGGTCTTGATGTGATTCTTCTTGAATATGA
TTTAGTTACTCTTTTTATTTTATTTTTGTTATGAATTGAATTGATATACTAGTATCTGGAGTTTCATGAGTATGGTTTTG
TTGGGAGGTTAAGTGGACGAGTTTATAATTGGACACCCTATGTCAAGTGATGGAAAGGAAACTCCACAATCTAACAAAGT
TCGGAGTGTTACTGGTAGGCTTGATGTTCGAGCTACTGAGAGGTATTAATCATTTAAAAGTTTTTGTCTGTTATTGTTTT
CTTTGAGAAATCAAGCTAAATAATGAAAAAACAGAGTTAAAATTGCAGAATAAATGGATAATAATCTCTTTTTTATGTTT
GTTGATCTGATATGGAAATGTGGGCCAATTTCAACATGTTGGTTTTAGAGTGATCAAGTTGGCTGTGTGAAGTATGTTGT
GATGTTGCATTCTATACCTGAGTAGCTTCTAGTGCTAGTGACATTGCATATTTGTTAAATTTGACGATGGTCGCCCTCTC
GTAAATAATAGAGGATAGATGTTCGACTCATCTATGAAGAGATTGTTAGATGAGATAGTTTAAGTCATTAAAACTGCAAG
AAGGTATCGTGCAACATGAAGAACTCACTTGGACAAGAAATATTGTCCTTCTTTGAAGCTTAGTACATGTCTCTAAGTCT
AATGAAAAGCGGACAAATCAACTATTTGGAAGTCTATTGGTTGAAATATCTAGAACATGTTTGCTTGCTATGCTTTACAA
ACCAAAACTGATCTGATTATTACACACTGGGGCTACTAGCTGACTTCCTATTTTCAGAAACCTTTGAGCTAGTATGCTTT
GGTTTTACATTTTTTTATAAGTTGGTTTTACAAATTATTGATACTAAGTTCATCTTGTAGTTCACTAGTCATTCTCTTGT
AAGATATTTAAATTCATTTTCTAAGTGGTGAGGGACCTTCTGCCATACTTTGTCATCTTAAATGTCGATTCTGTCCTTTT
AGGGGAGGAGAGTATATTTGCAGGAAGAGTACGGGACAACAATTGATGCAATGAGCTACATGGTTCATAGGTAATAAGTT
TTTCCGACTTATTCCTTTATTTATTTAATTTGCTACAAAGATTTGTGATGAATTCAATTTAGGTTGTAGGTCATGAAGTT
CTACCCATTTGTGTATGTTGATTTCCATCTAATCAATTCTCAGGTATGCTTCCTCTTTTGCGTTGAATTTTGTTCCTTTC
TTAATTCCCTTTCGTGTTTGTTTTGTTCAAATTACTCTTTATATTCTTCTTCATTATCTGGTCATTTTCTCTATGCATAT
GCAATCATCTAGTTGCTTCAATTGCCATAGAAGGCACAACAAGTTAGTATTTTATGAAACTATAAGTAATATACTATAGA
AAGAATAGATGCATCTTACGCCTTGAAAAAATCCACTGAAGCACCCCTGTATATGCAATATGTCTCAATTAATTGATCAA
ATATGTGAGCTAGTGTAAGGAATGAAAAATATGTGTACTTTGTAGTTCCCTGAAATTGACACGAACTGATCAAGACTAAG
ATCACACTTAGATTTTATTGTACCAATGAGAATAATGTAGAAAGTATATTAATCAACTAGAGATTTGTTATATGATTAAG
CCAAACAAGAGGGATAACTCAAAATAACCTCTTTCTTTGTTTTAGCGAGAAGTTGATGCATCGATTGAACTTCTCCAATG
GAAGCACCATTAGTCAGAATAACACATTTTTTCCTCCTGTAGTTCTGTTAGTGTACATAATCGAGCAAATATCAGTAACC
TTTTTATGATAAAGTTCATGATCCAAACTTTCCTATATAGAGTGACACAATGCTTAAGTAAAGGGAGCAAAAACTAGTTA
TCAAAATCTCCAGATCTTGGCATCTACATCATTAACATTTGTTCAAACTCTTCCCATGATAAGCAATGTTTTTATTTTTA
TTTTCCCTTGGCTTCACCTTTTTAGTGCATAAAATGTTTCCAATGCTGACAATGGCTTAGTGTTCTTAGAGAAAGCCTCA
TAATATTTTTTATAATCCTCTGTGTTCTCTGCAATTTCATTGAATAGATTAACACAGTTCATCTCCAAAGCCTTGCGAAT
AACCTTCATGATCTTGTTCTGATGCAACATATCTCTAGAGATGTTAAGAAGAAGTTCTTCTCAATACACAATGCCCTTCA
CAAATTAACCTTTTACAATAATCGGACGGTTGGAACAAATAGGAATCTACTTTTGATATACTTGAAATAAATAATTCATG
AATGTAATTGTTCTTCCTTCTTGCTCTATTATAAATACACTTCTCCTCATAGTTGTCAGACATGCTGTTGCTGTTGCTTC
ATTTGTAATTTTACAAGAACTAGTTGCTTAACAGAGGAACAACTAATTAACTGCTGCACATTNNNNNNNNNNNNNNNNNN
NNNNNNNNNNNNNNNNNNNNNNNNNNNNNNNNNNNNNNNNNNNNNNNNNNNNNNNNNNNNNNNNNNNNNNNNNNNNNNNN
NNNNNNNNNNNNNNNNNNNNNNNNNNNNNNNNNNNNNNNNNNNNNNNNNNNNNNNNNNNNNNNNNNNNNNNNNNNNNNNN
NNNNNNNNNNNNNNNNNNNNNNNNNNNNNNNNNNNNNNNNNNNNNNNNNNNNNNNNNNNNNNNNNNNNNNNNNNNNNNNN
NNNNNNNNNNNNNNNNNNNNNNNNNNNNNNNNNNNNNNNNNNNNNNNNNNNNNNNNNNNNNNNNNNNNNNNNNNNNNNNN
NNNNNNNNNNNNNNNNNNNNNNNNNNNNNNNNNNNNNNNNNNNNNNNNNNNNNNNNNNNNNNNNNNNNNNNNNNNNNNNN
NNNNNNNNNNNNNNNNNNNNNNNNNNNNNNNNNNNNNNNNNNNNNNNNNNNNNNNNNNNNNNNNNNNNNNNNNNNNNNNN
NNNNNNNNNNNNNNNNNNNNNNNNNNNNNNNNNNNNNNNNNNNNNNNNNNNNNNNNNNNNNNNNNNNNNNNNAGCGTCAG
ATCACAGTGTACTCGTTCATCATGTCTCCTACATATTTACTCGCTATAGCCATTTCACTCGCTCGATACTTTTTATATGT
TGTAGAAAATGACCGTCAAGGTGTTGTCTCCAATCATTTGTGACCCCAAAAATTGACACAAATCAATTCTGTCGACAGCT
AGTTTGTGTAGCACTGTGGCTAATGTCTTATCACTCCTTGGTCCCTAAATTTTGTTCCTGTTGATTGTATGTTCGTTGAT
GTCTTTCTACCGACTTTAGCATCATTTCCACATCAAAACTTGGCAACTCAAAATTTTCAGCAACTTCTCCATCATCAGTT
GCAATTAGTATTTGCCCCGATCAACTATCGATGCATCTTTAACCACTAGCAATGTGCCAGCAATTGGTTATAACGCTAAA
TCGATAACTGAATTGAATTTCTCAGTTGTAAAATATTTTGAGCTTTTGTCCAAGTTAGCAATAAATTCATAAGTTTGTGA
AAACTCCTTGAAACATTCAAATAGCAATTACACAGACCTGACCTCAACTTTGCAGAAGAGGAAAAGGTCATGAACAAAAT
ACATCCTATTGAACTTCTCTAATAATTTTTTTTATGTTATTGCAACTTGTTAATGTTTCTGAAGAATTGATTAATTCTAC
ACTTCTTTTGCAGTGAGTACTTTAACTAATTCTAGTGTAAGTTCATAGATATTTTTATATACCAATAGGTATTTATGATC
TTTGCAAATTTTGTTCTTACAGATTTTTGAAGATTGAAGTTACAAGTCATGATGAAAGTTTAGAAGATGCACAAGATCAT
TATTATTTTGCTAAGAACGTTATGTAAAACTTGATAACATAGTCTAGCTCGAGATGCTAATTGATTATGTGTTTTTGTTG
AGCAAATATTAAAACTATATCTATCATCATTTTGTATTGACTTTTTTATTAGTAGAAATTTTATATTTAGTGATGAAATT
TATTAATTTTATGAGATGGAGTTGATGTACAGTTGGTGTTAAATGAGAGGACTAATTAGTAGTTCCTCGTCTCTAAATGT
TAATATAGAATGAGGAGTTGCCCATCTGTAAAGGTTAAATTAGGACAATGCAATTTCTCGTCTCTAAAGATTAATCTAGG
ACAAGGTTTTTGCTTGTCGCGATAGAGTAATTTAGGACCAGGTTGTTACTCTTCGCAAAAAAGGTTTAATGGTCACAAAT
AGCTACTTTTCAAATATGAAAATTGCCTATTTGGGACGGGATTCACGGTCTCTAAAAGTTCATCAGCGACTGTATTAGTT
ACCGTCTCTAACTATATTTAACGACCAGATATAGAAACCCGCCACAATTAACCTTTAGCGAAGAAGCCTTTTAGGACGAG
TGGCGACCATCATTTTTCCATCGTAATAGGCCATTTGCGACCAGATTTGGACATTTTGGGATGACATTTCCCTTCCTTAT
AGGCAGTTTTTCTTGTAGTGATTGAGCTATTTTAATAAATCCATTACCCCCATTTCACAGCACACCTTCAACCAACGACA
CTTAGAAACTATACGTTCACGCTAAAATCAATTATGGGTGTTCCACTCGCCTAAATTCAATTCCGTAAAGTCGTACGAGT
TCCTTAATAACTTATCTATCTACTCATGTAATCAAAATCAGAATTAAATCACCCGATTGTTACCAGATTTCCCTACACCT
TAATGACTCTAATTTCATCCAAATCTGGACTAGGTTGGGAAATTTCAAGTTACTACGAAAAAGTTTTTTGGCCCAAAATT
TTTCCCGTTGGCTTTTCTATAACGATGGAAATCGGTTGTTACAATGAGAAGGGATAAGAGAATCAAGACTGATAGATTAC
ATAGCAAGAAGCCTACAATCTCCGAGAATCAATGTGAATTTAGCATTAAAAGAACATTGGAAGCAAATAGACAATGAGAA
AGTGACCAACTAGTGGGGATTAAGATTTAGTTGTTGTTGTTTCACGTAAATTAGGTTTAGGTAGGTCAACTGTGGGACTT
TTAATGGAACTCTAAATAGGAATTGAAAGCTATGAACCTGTAAAAGTTTAAGAATTTTGCAGTGAAAAGCAGCAGTTGCT
ATATTTATAATTGTTTACCCTATTTCTTTATGTAGTTTTGACACTAAGTTTCAAAATTATCTAAATGGATAATGAATTGC
TTTTTTTAATTATTACATTTTGATTTTATTATATTTATATGTAGATTGTGCATCCATGACTCCAAGGAAAAAACTAACAA
CCCCTACTAAAAAGTTTAAAAGGAGAATCAGAACACAAAGACAAAGAGAAGAAGAAGAACTAGAAAACCTAATTTTGAAA
ATATCTATAGAAGAAGAAGAAAACGGAGAACATGAAATAGTTGTTTCTTCTACAAATGTAGAAAGAGATGATAGAGCAGT
TGTGTCACGACCCGAGTCTACACCTTGGATGTGGCAAGCACTCAAGAACCATTATTGGTCCCCAAGCGAACCCTCATCCT
AGCTAACTACAAGCGGAAGACTAACTTATGCATGCAAAAGCTTAAAAACTGAATATAATTCATGAAACTCAAATACAAAG
CTTTAACTCAAATGATTTACTCTGAATATTAATAGAATATTCAACTAGCCAACAATTGGCAACTTAAGTCTTTAAAACAT
TTAACAAAATAAATGAACAAACTTCTGAAACTCTATTGTCTATCTATAAAGCCTCTAACTGACAAAGATGGAAGTCGGGA
CAAGACCCACAATATCCTAACAACTGATATAACTAAAAGTACAAGTGAAACCCTTCGGAAGCAAGAAGGCTCACCATAGC
TAACTCGAACTCCATGTGGTATCAACGAAGCTCCGGTTGATGACCTTAAATACCTATATCAGCATCATAAAACGATGCAG
GCTAAATGGCTCAGTACGTGGAATGTACTAGCATGTAAGGGGAATTCTAAAACATAACATAAGCTTTAACCTGATAAAAA
GGAAACATACTTACCTCTTCTCAACTCACTCAACTAGACTCAACTCAAGAAAACATAGTTCAACTCAACTCAGAGAAAAT
AGGGCTCAACTCAATGATATGGTATTCAACTCAGTAAAATAAGAGTTATTTATCATAGTAAAACCTCATTCTCTTCTTCC
TCCTCATTTATAACCTTTGACTGAATTATCATACCATCATTATCACGATAGGATCATTAACCTTCTCTTTCTAACATTAC
TCTGTTACTAAAAGGACCTCTGAAAAGATATCTCCCATACTCTTTTGAAATCTTTACTACCTTATTCTCAACACTTGACT
TGATTTCCAATCCTATCATCTCCCCCTTAGGTCTAAAGTTGACTCTTGAAGGCTATTGACCTATTCCAACATCTCTAAAT
GGTTTACATCCTCTTTTACTCTAATACTCGAGAGAAACTTATCTCATGACTACCAAACTCTCCATAAGAAGATACTACCA
AACTCTCCATAAGAAGATACTAAGACTTCTTTCTAAGGTGTTTCTGTTAACCTCTTCTGATTACATACCCTCTCGATACA
CCTCGTAATGCTCTTTTTACTTTTGTGACTTAGCAACACTTAACTGCCCTTAACAAGAGGTTTAGGGTATCTCACTTGTA
CCGCTCATTTATTGCAGCTAATCACCTCAATTCCTCACCTATTTATGTCAGGTCTTCTAGTTCAAATCTCAAGACAACAT
CATCACCCTCATGTTTCCATTCTTTGGATCATGACACTCATCTCAAATTCAAGCTTAATGTTCATTATTAAAACTCAAAT
AGCAATATGATACCTCATTATTTGATCAATTCTATAATCTTATGAACATTATGACCTTCTCAAACAAATCATAAGCCTAG
CTTACATCTATCACTTTATAAATATTTTTCCTCTTCTATTCAACACTTACACTTTGTGATTATCTATACAATGACACTTC
ATCACAAACTCCTTTCTAGCTAAAACACACTCTACCTCCTATGATAGAATCTTTCCAACTCACCATTTCTTAGTCTACCC
ATAAGGGAAAACTCTTCATTAATATCTTACTAGGTGCATGACTATAGTAACATAGCTTGTCGAAACACCATCTCCCTTAC
TTAGATTACTAAATCTCTGCATACTATTATCTTAACTTAAGGGGCACTCTTTACTACTGCTGCTCATAATCTCGTATCTC
ATGCTACCTTTTCGGGTGAAAATACTACCCAAGCTCTAAACATACTTTCTCATAAGGANNNNNNNNNNNNNNNNNNNNNN
NNNNNNNNNNNNNNNNNNNNNNNNNNNNNNNNNNNNNNNNNNNNNNNNNNNNNNNNNNNNNNNNNNNNNNNNNNNNNNNG
GCTTCTCTCAAGCCCCTCTAGAGTCTCATGACTTCCTCAAGATTTTGCTAAGAGTAACTCATTGATAATTGCTTTTCAAT
CATCTCTAGTATAGGGGTAGTGGAATGGATATTAGGACACACGAGTTAGAATAAGTCTCTATGACATAACTCTATTGCAC
GATTCAGAGTATGAAAGAAGGAAACTTTTCCTAAATGTTTGTAATCATTTATTTAAGAAGTGAGGCCCTACAACCACAAA
TAAGATCTTACTTGACACGACTTTATAGACACCCTAGGACTCTTGAACTCTGTGCTCTGATACCAAGTTTTTCATGACCC
GAGTCTACACCCTGGACATCGCCGGCACTCAAGAACCATTGTTGGTGCCCAATAGAACCCTCATCATGGCTGACTACAAG
CGGAAGACTAACTTAAGCATGCAAAAGCTTAAAAACTAAATATAATTCATGAAACTCAAATACAAAGCTTTAACTCAAAT
GATTTACTTTGAATATAAATAAAATATTCAACTAGCCAATAATAGGCAACTTAAGACTTTAAAACATTTAACAAAATAAA
CAAACACACTTCTGAAACTCTACTATCTATCTATGAAGCCTCTAACTGGCAAAGATGGAAGTTGGTACAAGACCCACAAT
ATCCTAACAACTGATATAACTGAAAGTACAAGTGAAACCCTCCGGAAGCAAGGAGGCTCACCATAGCTAACTCGAACTCC
ATGTGGTATTTTCGAAGTTCCTATTGATGACCCTGAATACTTGTATCTGCATCATGAAATGATGCAGGCCAAATTGCTCA
GTACGTGGAATGTACTAGCATGTAAGGGGAATTCTAAATCATAACATAAGATTGAATTTGATAAAAAGGGAAAATACTTA
CCTCTTCTCAACTCACTCAACTAAATAACTCAAGAAAACATAGTTCAACTCAACTCAGAGAAATTAGGGCTCAACTGAAT
GATAAGGTATTCAACTCAGTGAAATAAAACTGAACTCAATAGTAAGATACTCGACTCTAGGTACTCAACTCTGGATACTT
AACTCAATATAAAGCAACAATACAAGATGCAATATATCGAAAGCTTTGAAATCAGTAGATAGCAACTCAATGTATAAGAA
AAAACAATGTAACTCTATTTGTATGCAAGAATAAAAAATAAACTATATTTGTACACAAAAATACAAAATATCTCTATGGG
AGTTTCTCTAACCGACAACCATCACTATGAGCTATGTGATGATACAACATCTCGCCCACGCTGCCAGGACTATCTTATAC
TTTGCCAAGGTATAATACCTACTCACTAAGTGGATCCACTAGTCTATGCTAAAAAGTATTAAGGAATCATCTAAAAAGTA
TGACCCTGTCTACACACGTTGTCTATATGGTTTATGGGGGCTGTGAGTTATCTGAACTATCCCTCATATCGGTGCTCAAT
ACTACTCCCAAAATATACTAGCTCGTATTTTTATAACATAACTTTTTCTGTGGCTTGAGATTATTACTCAAAAATCTTTC
TCTTAAGAGATATGTTACTCAAACTGCTCAAAACTGTTTTGGAAATCTCATTTTTCTCTCATCTTAAATGTGAAAACATT
TACTCTTGGGAATACTTAGTTGCCATATATCATTTTAAAGAAAATAAACTCAACTCAGCTCTTTCTGAAAAACATTTCAA
AATCATATTATAATATGATCATTGATGACTTGGGAAGTCATACTGCATAAACATTGATGATATATCTAGATACCATACTG
CTCATACATTGATGGCATACTCAACTGTCCTACTAATCATGTTTTAGAAAACTCTTTTCTCAAAACTCATCTTTATTTTC
TCACTACTCAATTTAAGAACTCAAGTGTTGGCTTTAAAAAACTTTTTAAAATTTATAACTCAAATCATAGGGTTTATGTG
GAATTATGAACATGAACGACTCAACTCATGGATCTTAATAGAAATAAAGAACCTCAGTACGCATAACTCAAGACTCAATG
ACACTACTCATCTCTAGACTACTAGACTCATAGGGTTCATGGGGAATTATGGCCATGAACAACTCAATTCAAGGGCTTTT
TGGGTAACATGTAGTAGTCCCATATGTAGGAATATAATCTAAAAGGATCAGGAACTCAATACTCGAGACATAGAACTTGA
AGATACCACTCCTCTCAAAGATACTCAACTCATGGAGTTCATGCAGAATTTATGGACATGAACGACTCGACTCAAGGGTC
TAAATAACAATATGGGACTCAGGTATATGACTCTTCTCATTCTCATACTTACTTTCTCAAAACTTAGCTCAAATCGACAG
TTGATCTCAAAGGATTCACAATTGATCTCAAAGACTTTCTTGGCCTCTACTCTTAACTCTTCCTTGAATTTGAATTATGA
ATTCAAGAGTTATGATTCATGATATGAAGGATCTCAATAACAATATAGCAATTAGATGATTAGGAATAGAACTTTTAAAA
GAAGCATGAACTCAAGAACTCAAAATCAACTTAACTCAACAATACTCAAATCTAGGGGTAGAATCCTAGATTTCTCTTTT
ACTCATTTGAAAGTAGATGTAGGGCGTGAGGACGAACTAGTCCAACACTATCAAAAAAACCTTTCTTGAGATTCTTGAAT
TAGTTTCTTGAAATCTCTATGGCCAAGAATTATTATTTTTATTAGTGATTCATAATTGTATGGAGGAATTTGAGTTGGAA
AAAATGGAATTCTTGGTTAAAGACTTACCTTGAAGAAGAATCTTGAAAAAGATTGAAAGAATCTTGAATGGAGTCCTCTA
CTTTGATTTTTCCTTAGGGTTTGAGAGAGAAGAGAATGATGGATTAAAAAAATGAAAATCTGATTGTTTTGAGTCTTTTA
TTGGTCAATAAATTTGTTTAGGGTTTTCTTGGAGGTAAAAAAACAAAAACAATCTTTTTTAATGTTTTCCCGTCGGCAAA
ATTCATAACATCACAGTATAGGTTACTAAAATAGTCATAACTTTTTACTTTCCAATACCACCAATGCGAAATTGATGGTG
TTGGAAAGTAGATTCAAATACCTTTAATTTAATTGGTTAAGGCTCACGTAACTCTTTAAATTCTAAGACATATGGTCGTT
TGAAGTTGATCCAAGTAGAATCTTACATCACAACTTAATCAATAGGGAAACTTTAAGAACATTTATCAACAACTCATCAA
GAAATTAAATAGCTCAATATTTATGGATAGATTCGCAAAAGAAACTCATGATTGACGTGCGGGTGAACAAACTCAACACT
AAGGAAGCTTACATACCTCAAAGAACTAGGTTCTTGGCGAAATCTTGAATTTCTTGAACGAGTGCTTGAAACTTTGAACT
TTTTCTCCTCTTGAATCTTCTCTCTAAAACATTTAACGCTTTTGGGGATGAATGAAAATAATTCTAATTAGTTTATACTC
CTAAAATCTTATTAAAAGTGCTTAAATCCGATTGGGTAAGGAAAAGACCAAAATACCCCTCATATTTTCAGGTAACTTTC
CTTAATTGGACATCCCGACTTCAAACGGGTATATCTCCCTCATACGAGCTCGAAATTTAGCAAAATCGGTGGCGTTGGAA
AGATAATTCGAAGACCTTTCATTGAATATCTTATGGGACACCTAAATTATCCTGTACTGAAGGTTATGGTCATTTTAAGT
TGACCAAAACTTAGAAGAACCTAGGATTGATGACTTGAATGAACTCTCTTTAATTCTTTTTGGAACTCAAGGTGCTATAT
CTAGTGATCTTAATACTTGATAAATTTTGAATTCCTTGAAAAAATGCTAATTAATATGAAGGATGGTTCGATTCATAGTT
CAAATATTTTCTTGGGTGTTACAAGTTGAGGAGGAACAAGATGATATACCCATTCCAGAAAAGGAGACATCTCCTATTAT
TGAGTCTTCTCCGGTCAGTCCTTCACCCAATAACTTCATTGTGAAGTCGATTAGGTATGCAAATTACAAGTTGGATTCAA
TGATTGATAGTATCCAAACTCAAGAGGTTTTTTAAATGTTATGTCGGAGTTACGTAAGTTTTCTAAATTTAAAACGATTA
TAAAAGAACAAGAATCGAAAAAGTTCTTTCGATCTTCTATTCTCGGAAATTACTTACAACTTGAAGATACTTGTATAAGA
TTTCAAATGAGTTTATTCTACCAACTTCTTCGACGTCAAATTTATAAATGTCGAAAAGAAGAAATTTGGATAAATTATAG
TGGCATGCCGATTTGTTTTATAATGAAGGAGTTTGCTATCATCACCGGCTTAAATTGCCATAACGAAGTTGTGTATGATG
GTGAAAAAATGTCAACTAAGACAAAAATGAGTTGAAAAGATATTCTTAAGGTTGTGGGAAAGAGTTGCAAGAGAAATGAG
ATGATTAAACATCTCCAAGCCAAAGATCTTAGTAAAGATGTAAAAAAAATCATTGTTTTTACTTTATTCTTTTCATAGCT
TTCTTTGTGGAAAAGATATGAATACAAATATTCCAAAAAGTGGATTTTGCTCTCAGACAATAGAATAGCATTTTCTTCTT
ATCCATGGGGTTGTATTAGCTATGATATTTGTTACGCTCAAATTACACCTCCCTAAAAAAGCATAAGCAATCGTTATCAA
GTAAAGAACCCAACTTGTAGGTTGGGGTCGATCCCACGAGGAAACTGGTTTAGACTTAACTTTAACTTACACTTATATTC
GTTTTGTCAAAGTACTTCTAGAAACAAGTAATAAAAAGGGGGGAATTTGTGAAACAAATTTTAAGAATTCAGTAAGTGAT
CAGTAAACAAAAGTCAAATTTTGTTGTTATCAAGATGAGAGAATTAACTAGGGTATACGTGTTCACCACAAGCTCATAAC
TCAACAATCCTAGTAATAGCAATCATTTCCTAGTGTATAACATGCAATGTGATAAGTTAGGTATCTCTAAATCCTTGGTC
CGGCATCTAGAGAATTTCACCACGCACCTTGGTCCGGCTACGTGTGTATAAATTACTAACCCTTACCTTTACCTCATATT
AGACATCGTAATCGATGTTTGGCTTAGTTATTACTTCGCACCAATTGACACTAGCCTATTAGATAGTATCACACTAAATC
TATGTTGATAATTCTTTTCTTATTGATTACCTCCTTGATCCGGCAAGTAGCAACAAGGCAAGTTCTAATGCGTGCACTCG
TTAAAAAGACTTCTAAACGAAAGAATTATCAATGCATGCAAGACACTATTCAAGAATTGCTTAGTTATTATTCATACTTT
GTTAATCGCTCATGGATCCCACAACCCTAGTTGTAGAGTTTAGTTACCCATAATCATATGAACACAATTCATTGTTTTAG
ATGAAAGAATTATGAACTTACGTAGTTGAGAAAAATAAACCCAAAAATTCAACTCGAATTTCAAACCAAATCTTCAAAAC
AAACCTTTGGAAATCAAGAATTGCTCGGGTAGCAAAACTAATTCCCTAGTCACAAAGTAAAACAAAAGTAATAATATCTA
ACCCCTAAAAACGAGGTTTACATGCCTTATTTATAGAAAACAAATCCTAAATTAAAAGGGAAACAAATTAAGGAAAGTGT
GTTTAGGCACGTGTCTTCATTCCACGGTCCGTGAGTCCCTTCTGTCAGCCAGGACTTAGAAAATATTTCAGCCTCCAAAA
ATCAGCTTCTCTGAAGCAAACGACGAACTTGCAGTACGGACCGTAGATCGATCTACGGTCCATCAATCGCCTTCCGTAGC
TCTACACTTGGAATCTTCAAAAATCAGGTACTGGAACCCTCGCAGTATCAATCTACGGATCAACAATACGGTTCGTAGAT
CAATCTACGAACCGTCAATGGCCACCATGGTTCCACACTCGGACAGATTTCCCTAATTTGCCTTCCATGCCTTGCCTGCT
GCACCTACGGAGCATCACTGGTCCTACGGTCCGTAGATGCCCTTTCTGCAGTTCTTTCAGTTGTCCCTTTACTTCCGTAC
CTGAACATCTTTCCTGCAAAATATGATAAAAACACATAAAAAGCAATCCAAAAAGGCCCTAGACACACACAACTTGTAAG
TGAAATGTATTAGAAATACCGTAAATTCACGGTATATCAACACCCTAAACTTAAATTCGTTGTTTGTCCTCAAGCGACGC
ACTAAGACCCTAAACGACACTTGTATAGAAGCAAACATTTCAAGCACAAGCAATCACATGGCTCTCTACCCCACTCTCTT
TTTGGGTACAAAATTTGTTCTCTTAGACTCGACAAGCTAATTCATGCAGATCAAACCATGACAACGATCGACCAACCAAT
GCACAACATACACTGTTTCACTATCACCAAGGTACTAGCTTTTCGACAACGTAACTAGTGCCCTTACTTCAAACGAAATC
CCTTTTCTTTCACACAATGACTTATGAATTTGAGTACAATGATTCATTCAACACTCACACTCAGAAATAACTTCAAGTAT
AGTTAGTGCTCAGTACCATAAGCTTGCCCTTATTTTCGCTGCTTAGACTCTCCAAACTAGACTCTAGGATCACTATAGGA
CATTCTTGGCTTGTAACGTAGGCTCGGAGTCAGGTGTGGAACATTTGGGTACTTCTTAGTGACTTTCTGTCCTTCTTGAC
ATTACATTAGGCTTTCAACCTCTTTTTGCCCTAGTATTGCCATCCTACCGTTGTACCTTCTTTCCCTTGATTTTCTCTTC
AACCGTGGATGTGACTTTAGACTTTTTTTTTATTAGCTTTCAACAAGTCACATCCTTTCTTCTTTTTTTCAACATCAAAC
TCTTTTCATACCCATTTTTATTTCGATTTCCTCTTTCATAGCCATCCTCAACTTTATGGATTTTCCATTGGTTGAGGTGC
ACAATACCTGATATCTGGTCAGGGCCAAGATTGAAGTGACTTTTTTCTACATTAGCCACCCTCAACTTAGGCTTTTGGCC
TAAGTCGAGGTGCGCATGTCCAAGGAGGGACTGGGGCCAACATAGTCGATTATGGGAAGGTGAGTTCGATTTAAGAAACA
AATGGTTTAATTTTAGGCTCAAAGAATTTGGATCAAAGGGAGCATTTATTTCATTTGGTTGGATCCCTTTTTTAGGCAAT
TTGTGGACTTATCAGAACAAAGGCCTATGATCACTTCCTAACCTCTGGATTGAATTGTCTTAGCAGGACTAACCGGGCAA
GTTCTAGTTTTGCACAAAAATTGTTTGAACATCAACTATTCTCACACACTTTTGGCGCATCGTTTCATTATCAGATTACC
AGATTACCCAGTTCAAGTTTCAGTTTAAGTCATGCCATCAAGTTGATTCATTATCATGTCATACTCAGAGCCAACACATT
CAACTAGTCTTAGCCTACCAATTCTAGCACACATCACAAAATTTGGATGGGTATATTTTTCATAAGCCATCATGCTTTAT
TCTTTTTCATGCTTCTATACATACAATCCTAACATATGCCGGTTCAACAAAAATTAAACAGCTTCTTGGGGAAAAAGAAC
ACAGGCAAGAAAACCCCAAGAGAGGATTTCTGAGTTGGGTTACTCAGACTTTCCCCTATCACTCACAATCCATTCACCCC
ACCCCAACAGAAATAGATGTGATTGTCCCCAATGCATACAAAAACAGTAAAAGATAGTGGATTGGGTGAAGCAAACCTGT
GGCGCATAGCGCCGAAGAATCAGGAATGAGCGGGTATGTCCGGTTTCCTGGAGCCCACCCGCTGGAACAATAGTTGGGTC
ACCCTCAGTAGTGCCCATATCACCCATCATAGCACCATTAGTGATACTCACAACGTCCCTCACAACAGGTGGGACCTCTA
CAACTGGGGCAGAACTCGATGCCCCTGCAATACTCTCATGCACCCTCTGCTGGCGCAACTCTTCATCTAAAATCGAAGCC
TTCCTAGCCTCCTTCTCCTACCTACGCTGTCTCTTTTGAGCTTTTTCCACCTCAGTGCGACTAGAACGATGCCTCTTACC
TTTGGTATGTGTAGGCGCAGGCTCCTCCTCGGCGGTCCCACTAAATAAAGGATCCAACCCCGTATCATCAGCCAGTGCAG
TAGGTGCAGCTTGAGGCTCAACTGTAGTGGTGGCAAGAATGGCATCAACGTCTGCCCGGAGACTGGCTAAGTTAGCCTGA
AAAGAGGATAGATCTATGGTCGGGGCTTATCGCTCGAGGACTCGCAATTCAAAAGCATCAAGACACTTATTAACGGCTTG
GACCTTCCGGTCCATCATGCCCTCCATCCTTCGCTCCATTCTGGCCTCGGACTTGGCTATAGACTTTTGCATCCAAGGCT
GGATGTGATGCAACAATGTGGCCATCTAAGTAGCTATGGCCAACGGGACAAAAGTAGCTCCTAACTGTGGTGTGGACCGG
AATGAACTAGGAGCCATACTAGCGGCCTGGGAAGAGGAGGTCAGGACAGTATCAGAGTGATTTGGTATAATGAGGTCACC
GCCCTGTGCCTGCCCCACCGTGTCTGCAAGATCGGCGCCCAATGGAGGTACCTTAACCTGGGGCTCTCTGCGAGGTGCCG
CCACATTTGCTTCATCTCAGATGAGGCCTATGTCCAAAGCCCCAGTAGGGTGGATCAACCTATCACAATACTAGATTGGC
ACTCCAGAGTCCCTGCACAATTGGAAAATCAAACATGGAAAGGGGTAAGTAGTGGAGGACTTGAATGCCCTCCCTTGAAT
CTCTGTCGGCAGCATGTGGGCAAAGTCAATCTCCAGTCCTGCTACTAATATTGCAACCATGACCGCTCTGTCCCAAGTGA
CTTGGTTGTCAGCTTTTGTAGGTGACACCCTGTTACGCACCAATAACCAGAAGAACTTGGCCGCAAAATTTAATGTGGCC
TTTCGGATACCCAACTGTGGTGTGGCGACCACTCCGCACGCTCGCCATCCACAACAATGTACCTAGCCAACCATAGTATA
ACAGCCTCTCGCTGCTCATCATTCCTCTGGAAAGCATCGCTCCGCACGATGTCCCATCTGTAATTAAACTCCGCTGTGTT
TAGTGACCAAGAGTGACCTGTGGTAGGCCCATAGAGAAAACTGGTGGCATGTGATATGTTCACCGGACATCCCCGAACCA
TAGTGGAAGTGAGAGGATCCTGGCCTATAGGCTTTGACCGCTTGGAGATCGAGCCACGGAGAGTGGCGGCATAGGAGGCG
TAGAACTCCCGAACCATCTCCTCACTATAAGTACCTAGGTCTCGAGCCATTCATTCACACTTGTGAAGGTTAAAAAGTCG
GTGGATGTCGGGGACAGTGTGCAAGCTCCCTGTAAGGACTCTACACTCCTCTGTAACAATTCGGGCCATCTTCTCTTTAT
CATTAATCATCTTGGCATCCCGATAGATTTGTCATTGGACCTCAACACACCATCTGTTTGGCTCACCGGCCACTTGAGTA
GGGTTCTCATTCCTCGGTATGGGTATTGACTCTGAGCTAGTGGCCTCATCAGATGAGGCTGCTTGTTCCTTCTAGCTGGA
CCCTGTGGCTGACTTGGCGTTGGACCCCGAAGCATGGGCAGACTCGGACCCTGAAGTATGGCTGGACTCAGAGCCCGAAG
CATGGGTAGATTCGGAGCCAGATGCAGACCCAGTAGCGGAACTGGAAGTAGCCCCAGTTGGTGACCCGATCAGTGTGTGC
TCCTTCTCAGACTGGGAGACAGTGACTACGTCGGGAATCACCTTCCGGGGGGTGCCTCTGGTAGCTCGAGGTGCAGTGGG
AGAAGTCCTTGTGTTGGGAGGAACGTATGCTGGATCTTTTTCCGTGTCTGTGTCCTCATCGATTAACCTAAAGCTAGGAG
CAACAGATTTTGACTTTCCCTGTTTTGAGTAGGTGACTAGCTTCTTGGGTGCCATCGTACCTGTGGAAGCGATATTAGTG
CCAAAACTAACTATAAACAAACTAAAAAAAAATTAGAACTATAAACGAACAGTAACAAAGTCCCATGAAAATTTCAGACA
GAGGCTACATTGGTCGTCCACGGAGGAGACCTACGGTCCGTGGAACCCTTCCGTGGATCAGAGGACCAACAATGTTGGTC
CCAGATGGAAACCACGGATGTACAAAATGGTCCGTACATTTATCCACGGACCGTAGTCCACATCCGTGGTTTCACACTTG
GTGAAATTTTCAAGAGCATCAACCCACTAACCCAATCTACGATCCGTAGATTGATCTACGGTTTGTAGACGGGGTATAGT
CAATGGGATCTGTGCCAGGTTTTAGCCATTCTCAATTATCAAGTCCACATCTTAGACCATTTTCAACATTATCCTATTCT
AACCATGCATTTCAACATTGAATCATGCTAGTTTGTCATTCTCAGGATTCCGATTAATCATTTTAGCAACTATTTAAGAC
ACACTTTGGAACCCTAAGTCAAAACTTACATGTAGACTTATAATCACATACAACAAGGCAACACAATCACTCTCTATCGT
TCCAAGGGTATAGTAACTTCCAATTTTATCATGCAATTTCATCTAACAATTAACCAAGGTCAAGACCCGACTCCCGACTT
TCTATATTCAATCTATGAACCAAAATTCAAAGTGAGGGGAAAGTCTATTACCTTACAAGCAACGTGGAGTGAGGTAATTT
CGTGACGACACTAAGTTTTGCAAGACCAAAGAATCACCTCTTCGTTACTAACCCAACACCAGACCCTTTTTGTGGAATAT
GGAATGAGTTGTATTCGGAATGGGAAGGAGTTGTGGGAATGATTGGGGAATGGAAGGGATGATTTTATGGTGGAGTTATG
GCGTGATTTAGGGGAGTTGAGGGTGTTTGAAACGGTTGGAGAGTGAATGGAGGGAAGTGGAAATGATTTTGAAATTAGGG
GAGTTTTAAATAAAGGGGTCTAGGTCGAGTCAGACAGATTTAGGGTTTTGGACCCACGAGACCCCATCTACGATCTGTGG
GTCGATCTACGGTCCATAGGTTGGGACCGTAGATCACTCTTATACTTGGAAAAATTTAGGGGCTTACCTGGGATCTACGG
GCACCATTCACGGTCTGTGGATAGAATGACGGACCGTCGATGGGGTCCGTACACCTCTGCACCAGACTATTTTCTGCAAA
TTTTTCATAGCGTACATACATATGTAGCAACCGTTAGGCTATCCTTTTTACATTTTTTGGACACTTTTTAGACACGGACC
CTATGCTAATTCTAGCCAACACTAAAAAAAACTAAAACACCTATCTAAATTGATACAGAGACGCATTTAAACAAAGAAAA
CTAATAAATGGGAAACTGAAACCTATTGTTGGCTAGATTGTACATCTTGGGTTGCCTCCAAAGCAGCGCTTGATTAACGT
CGCTGCACGACGCAAGTTTCTTGATTACTCAGACTTCATCAAAATTGTAGGCCTCAATCACTTCTTGCACACTTTCAGCA
TTTCCCAGATAGATCTTTACTCTTTGGCCGTTTGCCATGAACCTTGTTTCTTGACTATTCTCAAGTTCAACGGCTCCATG
GGGGAGCACTTTTGTGAGCAAAAATGGCCCAGTCCATTTGGACTTGAGTTTGCCTGGAAAAAAGTGCAACCTAGAGTTGA
ATAGAAGCACAAGATCACTAACCACAAATTCTCGCTTTTCAATTCTTTGATCATGATACCGCTTCATCTTCTCTTTGTAC
AAGGCTGAACTTTCATAAGCTTTCAAGCGAAACTCATAAAGCATATTCAAGTCATTCATTCATTGATTCGATGTTGCGCC
CCAATCCAAATTTAGCTTCTTCATTGCCCATATCGCCTTATGCTCTAGCTCTACCGGTAAATAAGACTTCCCATAGAAAA
GTTGGTAAGGAGTAATACCTATGGGGGTCTTGTATGTAGTGCGATAGGCCCATAGAGCATCATCAAGCTTCCTTGACCAA
TTCGTTCTATTAGCATTCACAGTCTTCGCTAAAATCTGTTTGATTTCTCTGTTGGACACTTCAACTTGCCCACTAGTCTG
CGGATGGTAAAGAGTGGCTATATTGTGGCAGACACCATATTTCTCAAGTAGTGCCTTGAACAACTTATTACAAAAGTGAG
AATCTCCGTCACTGATAATTACCCTCGATGTACCGAATCTGGAGAAGATATTCTTTTTCAAAAATGCAGTGACACTTTTA
CCTTCATTGTGGGGGAGCGCAACTGCTTCCACCCACTTCGATACATAATCAACCACAACAAGAATATACTTCATCCCATA
TGAACTCACAAATGGACCCATAAAATCAATGCCCCATACATCAAACAACTCTATCACCAATATCGGATTCATAGGGAGCT
CTTGCCTCTTTGAAATCCCTCCTTCTCTTTGGCAACGATCACAAGACTTGGCGAAATCATGAGCATCTTGGTGGATGGTA
GGCTAGTACCCACACTGCAAAATCTTATGTGCAGTCTGAATACCACTATGATGCCAACCAACAGGCGATGAATGGCATGC
TTCAATTACACTCAGCATCTCAACCTCGGGCACACAACGACGAATAATCCCATCAGCACAACTACAATACAAGTAAGGTT
CATCCCAAAAGAATTTCTTCACATCATGCATAAACTTTCTCCTCTGGTGAAAAGACAAGTCCGGGGGCACCAAATCGCTT
GCCAAATAATTAGCAAAGTCTGCGAACCATGGAATCAAATCATGAGAAGCAGCCAATACCTGTTCATCTGGAAAAGCATC
ATTAATTTCAGCCCTATCTCCAAGCTTTAGCATATCCTCTTCCTCTAATCTGTACAAGTGATCGGCAACTTGATTTTTGA
TCCCCTTTCTATCTTTTACCACAAAATCAAACTCTTGCAGCAATAATACCCATCTAATCAATCTTGGTTTTGCATCCTTT
TTCTCCATCAAATACCTCAATGTAGAATGGTCAGTATGCACTATGACCTTAGTAGCAAGCAAGTAGGATCGAAATTTCTC
GAATGCAAAAACCACCTCAAGAAGTTTTTGTTCGGTCACAGTATAATTATTTTGGGCCACATTTAGAGCTTTGCTAGGGT
GAAGAATTTTCTCTTTCCTCTGTCCTAATACCACACCAAGCGCCACTCCACTTGCATCACACGTTATCTCAAACGGTTGT
CCCCAATCAGGTGAAATAATGATAGGTGCAGTGACCAACTTCTCCTTCAACTCTTCAAATGCTCTCAGACAAGCCTCATC
AAAGTCAAATTTATACTCCTTTTCAAGTACTTTGCACAATGGGTGTGCAATTTTTGAAAAGTCTTTTATGAATCTCCTAT
AGAACCCAGCATGCCCAAGAAAACTTCTAACACCTTTTACAAAAATAGGTGGCGGAAGCTTTTCTATTACCTCAACTTTA
GCTCTATCAACCTCAATACCTTTCTCTGAAATTCGATGACCGAACACTATACCTTCTTTAACCATGAAATGACACTTCTC
CCAATTCAGCACCAAGTTACAGTCTTCACACCTTTTAAGCACCTCGGCCAAATGATCCAGACAACGATCAAAAGAATCAC
CTACAACTGAAAAATCATCCATGAACACTTCAATAGTGTCCTCCACTATATCAAAAACTATCGACATCATACAGCGCTGG
AAAGTTGCTGGAGCATTGCACAACCCAAATGGCATCCATTTGAAAGCAAAAGCCCTATAAGGGCAAGTGAAGGTGGTCTT
CTCTTGGTCTTCTCTTGGTCTTCTAGAGCTATAGAAATTTGATTGTAGCCCGAATACCCATTGAGAAAACAATAACAACC
CTTTCCTGCAAGTCTATAATGGCATAGGAAAGTGGTCTATTTCTGTCCACGCATTCAACTTCCAGTAATCCATACAAACT
ATCCATCCAGTGACAGGCCTCATTGGAACAAGCTCATTTCTTTCATTTGGAACCACAGTAATGCCACGCTTTTTAGGCAC
ACACTACACAGGACACACCCAACTACTATCTGCAATGGGATAAATGACTCCCGCATCCAGCCACTTGATGATCTCCTTTT
TAACTACCTCTTGCATAGGTGGATTTAATCTTCTCTGGTGCTCGATACTAGGCTTATGATCTGGCATGAGTTGGATTTTG
TGAGATCAAATACCGGGAGGAATCCCAATAATATCCACAATAGTCCACCCAATAGCTCGCTTGAACCTCTTTAACACAGT
CACCAAGCACTCATCTCGCATTCAAATCTGCCGTAATGATAACCGGCAAAGTATTCTCTCTGCTCAAGTATACATACCTC
AAATGCGGTGGTAGAGCCTTAAGCTCCACTGTCGGTGCCTCCACAATAGATGGTCTTGCGGGTGGGGACTCGCGATTTTT
CATGTGTAACTCATACTTCTTTGGTTTGGACCGATATTCACACCTATCGAGTGTGGCTACCAACTCCTCATACTCTTCAA
TACCATCACTATCGAAATTCATCATAACTGCTGCTAGTGCCTCAACACCTAGTCGCTCTTCAATTTGCACTTCTGTCCCA
CTTTCCACTCTATAAGTTATAGCTGATACTATTTGGAGCTCACCACTCTGCTTCATGGACCTACAAATATTGAAAGTTGC
TTCTTCATTGTTCAGTCTGAACTTCATCTGTCCCTTTTCCATATCAACCAACGCACGCCCTGTGGAAAGAAATGGTCTCC
CAAGGATGATGGGAACCTCAAAATCAACCTCACAGTCAAGAATCACAAAATCTACCGAAAAAATGAAAGACTCCACTTTT
ACTAGAACATCATGGAGTACACCAATGGGCCTTTTCACAGTTTGATCGGCCATCAGTAACCACATAATAGTGGGCTTTGG
GTCCCGTAGACCCAACTTCTTGTAAATAGACAATGACATGAGGTTGATGCTAGCACCAAGATCACACAATGCCTTAGAAA
AGTGTAACAATTTGATAGTACATGGAATCGTGAAGGCACCAGGATCCTTCTTCTTTTGTACAAGAGACCTTGTGGCAATA
GCACTACAATACTGCAATCTATCATCGTCTTTAAAACTCACAGACCTCTTCTTTGTTACCATATCTTTCATAAACTTTGC
ATACCCAGGCATTTGTTCCAAAGCTTCTATCAACGGAACGTTGATGGAAAGCTGCTTCAATATAGTAATAAACCCACGAT
ATTTACCATCTTCAGTCTTCTTCACTAATCTATGTGGAAAAGGTGGTGGAGGTCTAGGTATGAGGACCACTTTTTGAGAT
ATCTCCACTTTTTTCTCTGTCGCATTCTCAGACTTTTCTCTAACCTTTATCACATCATCTTCTTTTCTAATCTCAACTTC
CACCACATCCGGCATAGGTGGATCAATGGTTTGCTTACCCCCTCGAGTAGTAACTGCCATACAATGGCCATCATTCTTTG
GATTCTGGATAGTGTTGCTAGGAAGAGTACCAGGTTGACGTGGGTTCACTGTAGTAGACAATTGGGTCATCTGCTGCTCT
AGATGCGTTATTGACACTGCATGGGCATCAACCTTTTGACCAAGACCAGACAAGTTGTTTCTCATCTCCTTCACATTCTC
ATCAGTTGCATCAAACCTTCTCATCATCTTCTGCATCATATCTTCAATACGCGCCATACCTCCTCCAGCTTCCCTAGTAC
CAGATTCCCAATTTTGAGGGGGAACATAAGGTCCAACTCGATCATTTCTATTGCCATAGCTATTTTGATTGTAGTTGTTG
TCGCGATTAAAGTTCCCATCCTGAACATATTGACCCTCTCGGTTGTAATTTCCATAGTTCCGACCTTGGTTTCCTTGACC
TTGGCACCAATTTTCCATGTTGGATCCTTGGGCATTTGGTCGGAAACCCAACGTCTGATCATTCACAGCATAAGCATCCT
CTTCATAGTAACACTCTTCCACTGGTGGTGGAGTTCTAGTCAAGTAGTTCACAGCATTTACCTTTTCTGCACCTCCGCTC
ACATGCTTCAATACCAAACCCAACTCGGTCCTCATCTGAGTCATCTCTTCACGAATCTCATCCGCAGATTGGTTGTTTGT
AGCATAAATGGAAAATGTGTTTCTCCCAGTATCCGACCTCCTAGTGCTCCATGCTTTATTGTTGCGAGAGATCTTCTCCA
GCTTTTCTGTGATCTGTGCGTATGTGCACTCACCATATGAACCTTCAGCAATAGTATCCANNNNNNNNNNNNNNNNNNNN
NNNNNNNNNNNNNNNNNNNNNNNNNNNNNNNNNNNNNNNNNNNNNNNNNNNNNNNNNNNNNNNNNNNNNNNNNNNNNNNN
NNNNNNNNNNNNNNNNNNNNNNNNNNNNNNNNNNNNNNNNNNNNNNNNNNNNNNNNNNNNNNNNNNNNNNNNNNNNNNNN
NNNNNNNNNNNNNNNNNNNNNNNNNNNNNNNNNNNNNNNNNNNNNNNNNNNNNNNNNNNNNNNNNNNNNNNNNNNNNNNN
NNNNNNNNNNNNNNNNNNNNNNNNNNNNNNNNNNNNNNNNNNNNNNNNNNNNNNNNNNNNNNNNNNNNNNNNNNNNNNNN
NNNNNNNNNNNNNNNNNNNNNNNNNNNNNNNNNNNNNNNNNNNNNNNNNNNNNNNNNNNNNNNNNNNNNNNNNNNNNNNN
NNNNNNNNNNNNNNNNNNNNNNNNNNNNNNNNNNNNNNNNNNNNNNNNNNNNNNNNNNNNNNNNNNNNNNNNNNNNNNNN
NNNNNNNNNNNNNNNNNNNNNNNNNNNNNNNNNNNNNNNNNNNNNNNNNNNNNNNNNNNNNNNNNNNNNNNNNNNNNNNN
NNNNNNNNNNNNNNNNNNNNNNNNNNNNNNNNNNNNNNNNNNNNNNNNNNNNNNNNNNNNNNNNNNNNNNNNNNNNNNNN
NNNNNNNNNNNNNNNNNNNNNNNNNNNNNNNNNNNNNNNNNNNNNNNNNNNNNNNNNNNNNNNNNNNNNNNNNNNNNNNN
NNNNNNNNNNNNNNNNNNNNNNNNNNNNNNNNNNNNNNNNNNNNNNNNNNNNNNNNNNNNNNNNNNNNNNNNNNNNNNNN
NNNNNNNNNNNNNNNNNNNNNNNNTTTAACTTACACTTATATTCGTTTAGTCAATGTACTTCCAGAAAAAAGTAATAAAA
ATGGAGGATTTGTGACACAAATTGTAAGAATTCAGTAAGTAATCAGTAAACAAAAGTCAATTTTTGTTGTTATCAAGATG
AGAGAATTAACTAGGGTATACGTGTTCACCACAAGCTCATAACTCAGTAATCCTAGTAATAGCATTCCTTTCCTAGTGTA
TTACATGCAAAGTGACAAGTTAGGTATCTCTAAATCCTTGGTCCGGCATCTAGAGAATTTCACCCCGCACCTTGGTCTAG
CTACGTGTGTATAAATTACTAACCCTTACATTTACCTCATATTTGACATCGTAATCGATGTTTGGCTTAGGTATTACTTC
ACACCAATCGACACTAGCCTATTAGATAGTATCACACTAAATCTATGTTGATAATTCTTTTCTTATTGATTACCTCCTTG
GTCCGGCAAGTAGCAACAAGGCGAGTTCTAATGCGTGCACTCGTTAAAAAGACTTCTAAACGAAAGAATTATTAATGCAT
GCAAGACACTATTCAAGAAGTTCTTAGTTATTATTCATACTTTGTTAATCGCTCATGGATCCCACAACCCTAGTTGTGGA
GTTTAGTTACCCATAATCATATGAACACAATTCATTGTTTTAGATGAAAGAATTATGAACTTACGTAGTTGAGAAAAATA
AACCCAGAAATTCAACTCGAATTTCAAACCAAATCTTCAAAACTAACCTTTGGAAATCAAGAATTTCTCGGGTAGCAAAA
TCAATGCCCTAGCCACATAGTAAAACAAAAGTAATAATATCTAACCCCTAAAAACAAGGTTTACATGCCCTATTTATAGA
AAACAAGTCCTAGATTAAAAGGGAAACAAACTAAGGAAAGTGTGTTCAGGCACGCGTCTTCATTCCACAAGACTGACTCA
CGGACCGTCAACGAATCTACGGTCCGTGAGTCCCTTCCGTCAGCCAGGACTTAGAAAATATTTCAACCTCCAAAAATCAG
CTTTTCTGAAGCAAACGACGAACTTGCAGTAGAGACCGTAGATCGATCTATGGTCCGTCAATCCCCTTCCGTAGATCCAC
ACATGGAATCTTCAAAAATCAGGTACTGGAACCCTCGCAGTATCAATCTACGGATCAACAGTACGGTCCGTAGATCAATC
TACGGACCGTCAATGGCCACCGTGGTTCCACACTCGATCAGATTTCCCTGATTTGCCTTCCATGCCTTGTCTGCTGATCT
ACGGCCATCACGTACGGAGCGTCACTGGACCTACGGTCCGTAGATCACCTCTGTAGATGCCCTTTCTGCAGTTCTTTTAG
CTATCCCTTTACTTCCGCACCTGAACATCTTTCTTGCAAAATATGATAAGAACACATAAAAACCAATCCAGAAAGGCCGT
AGACACACACAACTTGTAAGTGAAATGTATTAGAAATATCATAAACTCATGGTATATCAATATTACAATTAAGTATCTAT
TGAAAGAGATGAAGACTATTGATGGGAAGACTACCAATCTTTATGGCTTTCCATGGGCCTTTATGGTAAATTTTATTTTA
TTTTAGTTCATATATATATTTTTTTCATTATTTTTGAGTGCTTCCAATTTTTTGATCTCTTTTTGTGATTATTTTATGTA
GTGTTGGGCATTTGAGGTTGTTTATTTTATTGAATGTTAGGATAGAGTCTTTAGTGAAAACTACCGTCACCATGAATGCT
AAGATTCAGTCTTTAGAAAAAGCTACTGTCACCATGAAGTCTAAGAGAGGTATTAGGCCATCATCAAAGATCTCTCATCC
ATATACTCCCGACTATGTTAAAAGAACAAAGAGACAAATTTCAGAGGTGTTGTCAAGTGCTAAAGAAAAGAAAAAGGGAA
AAGCGAATGAGACCATTATTGAAAAAGAATTGGTGTCCGGAGATAGTAAAGGTAAAATTACATTCTGATCATATTTCTAA
GATCTGTCTTGTGTTATATATATATATATATATATATATATATATATATATATATATATATATATATATATTTCATTTTT
TTATATTGTAGATGAAGGGGCTGATTCGAATTTATAAAGGAGTTGAAAGAGTGATGAAGAAGGGGCTACTTGTGAATATG
CATTTTTACCACTATTTTGCAACACTTTTAATTCACTTTTGTTGTACATTAGTGAATATGGTATTTTGAATTTGATGAAT
TGCTATTTTTTTTTCTTTTAATTGATCTTGATATTCATGGGTCTTGAATAGTAGTTGAATTAATTGTGATGTTGTTATTA
TCAAAAAAGAATTGTGGTGTCGTTAGTGAACTAGTTGAAGGTGAGGATTTGACCCATTCAATTGATGCAGAGAATTAAAC
AAGTTGTTGTACTATTTACAACAATTGTTGAAATTCTCTACCGCAATTAAACAAGTTGTTGTATTTCTTACAACAATTGC
TGAAATTCTCTACAACAATTAAATGAGTTGTTGTATTGTTTTACAACAATTGCTTAAATTTCTACAACAAGTACGAAAAT
TATTGTACTTTTCATAGCAGTTGTTGAACTTTTCTACAGCAAGTAAGAAAGTTGTTACACTTTATATAGCAATTGCTAAA
ATTTTCTTTAACAAGCAAGTTAATTGACTAATTGACTTTTTATTGGTGGTAACACTCATATTTAATGATAAATAGAATAG
TGTTGATTTAATTTTAAAATGAAATTTATATTAGATAGTGATCTTGTATAATGAGATAGTTATTTGAGATACCAGACGAT
CAATTCCATTACAATTTCACATGTAATCAATTTATAATGAGTAAATGATCGTTTATTCGTTATAACACTCGTATGTAATG
ATAAATAGAGTGATCTTGTCCAACTTACAAATAAAAGGTAGATTTGATAGTAATCTTACACAAAAAGATAGTAATTTGAG
ATATCAAATGATCAATTAAGTAATATCACATGTAATCAACTTAAATGTATAAATTGATTCTTAATTAGTTATATTAATCA
CATTCAATGATAAATAGGATGATTTTGACTAATTTTAAAAGAAAATCTAGAATAGCTAGTAATTTTATTTGAACTTGCTA
CAACAAATAAGCAAATTGTTGTACTTTTCATAGCAATTGCTACAATTCTATACAGCAATTACACGAATTGTTGTATTTTT
AACGACAACTACTGAAATTCTCTACATCAATTAAACGAGTTGTTGTATTGTTTTACAGCAATTGCTTAAATTTCTACAAC
AAGTACGAAAATTATAGTACTTTTCATAGTGGTTGCTGAACTTTTCTACATTAACAATTAAGAAAGTTGTTGTACTTTAT
ATACCAATTTCTAAAATTTTATTTAACAAGTAAGCAAGTTAATTGACTAATTGACTGTTTATTGGTTGTAACACTCATAT
TTAATGATAAATAGAGTAGTGTTGATTTAATTTTAAAATAAAATTTATATTAGAAAGTGATCTTGTATAATGAGATAGTT
ATTTGAGATATCAGACGATCAATTCCATTACAATTTCACATGTAATCAATTTATAAAGAGTAAATGATCGTTTATTGGTT
ATAACACTCGTATGTAATGATAAATAGAGTGATCTTGTACAACTTACAAATAAAAGGTAGATTTGATAGTAATCTTACAC
AAAAAGATAGTAATTTCAGATATGAAACGATCAATTAAGTAATATCAAATGTAATCAACTTAAATTGATAAATTGATTGT
TAATTAGTTATATTAATCATATTCAATGATAAATAGGATGGTTTTGACTAATTTTAAAAGAAAATCTGGAATAACTAGTA
ATTTTATTTGAATTTGCTACAACAAATAAGTAAATTGTTGTACTTTTCATAGCAAGTAATAAAGTAATAATAAGAATAAC
AATAAAATTAAATATGCTCTCAAAATCAGAATAACAATAATTAGTATTAAAATAGATAAGATCAAATGTGTTCACAAATA
ATAACAACCAAAACAACAATTAGTACCAAAATAGATAAGATCAAATGTGTTCATAAATAATAACAACAAAAACAACAATT
AGTACCAAAAAATATGAGATCAAGTGTGTTCACAAAAAACAAGAAGAACAAATGTGTTTTTATGCAATATTTCGCTCAGA
GAATGTAGTCCTCTTGTGACCAATTTTTTTGCATAAAGAACATTTATCTTTTTTTCGTTGAAAATGATTCCCCAATTTCT
TTATGTCTTTTTGAGGACCTTCTTCCAACCTTGTCTGGCTCAACAAATGGTGAAGATATTTTTCTCTCTAAAATCTCAAT
AGAAACTTCTCAAGTTTCTTCATATGGGATCGTTTTAATTTCCTCAACATATGCAATAAGGTATACCTCTACTTTGTAAT
ACGAAGAGGAGTACTCATAAATGCATCTCCCATAGTCATCACTATATTGGCATCGAAGCGCTGCCATAACATGTGGACAA
GGTATTTTGTCAATGTCAAAGACTTTACAAGTACAAGATTTGGCTAGCAAATCAACTGTTGCAACTTCATCATGACCAGT
GACTATATTTGTAGTTGGCAGTTTGATGGACCAATAGCTTGTTCTCCAGATTAATATTTTTGCAATGTCTTTTTCTATCA
AAGGGTCGAATATGGTTGGTGCATTAATGAATTTCATACGCCTCTCATGAAATTTTTCTACAAATCGCCTATTTATTGTA
TCAAATAGAGCAGTAATGGGATATTCTCTTTCATCAAGAAACATTGAGTTAACCGACTCAACGATATTTGTCATCATAAT
ATTGTACCTGTAACATATAAGTGTTTAATAATATATTATAAGTATGGGTTTATAATATGCAATTATTTATAGCAACTGTT
GTATAGTTTTTATAACAATTGTTGCATATTTCTCAGCAGGTGCTGAAATAAGTGCAGCAGTTACTGTAACAAATTGCAGC
AGTTGCTATAAAAAACTGCAGTAGTTATACCAACTACTAATAATAACTATAATAAATTATACCTATTTCTAGGAAAGAAT
GCCCTTGTCACGACCCAAGCCTAGGGCCTAGACGTGACATGGCGAATGAGGAACCCGAAGGAACCCCAAACAAGCCTCTC
AAACTTGTCATCACACTTCATCGGTCGCGGAAGTACATTCAACATTAATTAACGGGAATTAGGGACTAAGGAAAACCATT
TCAAAATGACATCATAGAATAAGAGTCAAGCTTGTTTACAAAGTACTTGTCCAACGCACACCTCTACATACATAGATAGG
ACGGGGGCCATGACATATTACCAGCTCCCCTCATAGTTAAAATACAATTGCAAGCTAAAGTCTCAAAACATAGGAGTAAG
AAACATAACATAGCCCTCGAATTATTGAGGACTCACCAACAAACTCGGATAAGCGTCGTACTAGCCACGTGAATGGAGAG
AAGGATCAAGAGTAGCTCCGGTCCCTACATGGTGACATCATGTAGGCAAAATATGCGTTAGTACTTGGAATGTACTAAGT
ATGCGGGGTGCAACACAACAATAAATAAGGACACAATCGAAATACAAGAAATAGTTTCATAGGCATTATGAATAACAATA
TGAGGATGCGTGATCAAAGTGAAGTCAAAAACATGTTTAAGTAAATCTATACTAATAGTAGATATCATATGTGTATGCAT
GATCCAACCAATCTATAACCCCAACTTAGGATGGGGGATGCCGTTCACACCCGGACACCCTGGTGGCAAGGTATAAACCC
CTCACATGGTTGATGTTGGTCACACCCCAAGCATCCTAGGTGGTGAGATATAAACCTCTCACATGGTTGATGTTGGTCAC
ACCCCAAGCATCCTAGGTGGTGAGATATAAACCTCTCACATGGTTGATGTTGGTCACACCCCAAGCATCCTAGGTGGTGA
GATATAAACCTCTCACATGGTTGTCCGGTTCTTTTCCCCCGGACCGGGCATGGTCATGCAACACTTTATATAGGAAATTC
TCATTAGGCTCTAATGCAATCTCACGTATGGAATGAACATATACACAAGCTTAGTTTGTCATCAACACATCTTTGGAGTT
CCATACATCTCATAACTCAAGCTTTAAAGCATCAATTTATCAATTCTTCATAGTTGGACATTTTGTCAAACACCTTGAAG
GCATGTAATGGAATCAAAGAGCATGGGAAATAAGGTAGTAATTATGCAACCAAACCAATGAACAACCTACAACAACACCT
TTTTAACACCCACAATACCACATGAAAATCTCCACATCCATTCCAAATTTAGGTTCAAGTTCTAGGGTCACAACATGCTC
AAAACAATCACTTTTCATGTTTAAAATTCAATGTGTAGGAAATTATTACAAAGAACAAGACTAATATATGAATCTTAACT
TAAACCATGAATTAGTGAGTAGAATAGAGTCTAAGCACTATGGGTGGAAGGACCCATGAGTTCAACACCACATACCTTGA
GTTCTTATGAAGGTCTTGAGAGTGTCTTCAATGGAAGCTTGCAATTTGGAACAAGAGTCTCTTCAATCTTGAGGAAGGTT
TTGGATTAGGGTTCTTGAGAGAATTTGAGAGAAAATGTGTCTAAGTATGGGAGAGGTGTTTTGGAAATGTTTTAGAGATG
AAATTTGAACTAATGGTATATAGGAAATAACATATGCCCTTTGGAAGAAAATCGTCCAACACTTAGAAAAAAAAATGGGG
CGGGTGAACAGTAAAATTAGCTACTGGAAATTGTCTTTTTCTGCCGGACAGATTTTACGAAAATGGGCATAACTTCTTCG
TCCGAACTCCGAATGAGGTGAAACGAAGTGAGTTAGATAGCTAACTCGAAGGGCTTTCCATGGATATATTATTGGCCACC
AAATAATTTGTGTGCTAGGAGATATGACCCTCCAAAGTAGACCCTCGAAAAAGGCTTCACTTGGAAATTTTGGATTTTGA
TACGGTTGCTCTAAAATTTGGGTTAGACCCATTTCCCACTCAATTTGACCCCCTAAACAATAATATGAAGTCGGATTTTC
GAAAAACGAAACGGATTTTGAGATATATGGAAATTACAATTATAGGTGTTTCCGAAGCACATTTTCGGGCATTTTTTGGG
TCGTTTCAGCCCTGCTCCATCGGTGAAATCCAATGCGTTCAAGATGAGTGGCAGTCTGTGGAACCAAATCTCTTATCCGA
TTAAAATGATCACTAAACACATCAATATTATATGTTTTTGCCGCCTTATAAAAGTGGTGGACAACACTTGTATTGTGAAA
ATTATTTCAAATATTTTATCCTAAGTGCCTCGTGCAACAACCATAATGAGCTGAAGGAAATACAATTGAAACCATCTTTC
CAATACTTTGATGTCTATCCAAAATTATGCACAATTCAAGAGTATCAAGTACAAAATTCTCCATTGCTCGAAAAAGTATC
GGCAGGAAGCATCACATTCAGAGTCTACTACGCAAAATTCCACCGAAAAGATATGATTCTCCGCATCCTGTGTAACAGCA
GACAACAACACACCACAATATTTACTTCTCAAAAATGTCCCATCAACATCTATGACTTTTCTCATTTGTGTGAAACCAAG
AATCCAAGCTCCATATGCCACAAAAAAGTAATTGAACCTGCCATTTTCATCAATCTTCAGCACCGTTTTACTTTTCGGAT
TTGATGTCCTAAGCATATGACTATACACATTAATCACTCCATATCCATCTTCAAGTGTCCCTCTTATAGAAGACTTTGCA
ATCTCGCTACCCCTCCAAACTTTCCAATAACTAACCTTGCATCCCAATTCAATTCAGATAGAGTTTTTCAAATCTTTTGT
AGATGGAACTTTACCTTCGGGATATCTATCTTTGAAGTATGCTCCAATGACTTTTTGTTGTGGCGTGTGGATTATGACTC
GTAAGATGTTCTGAGCCACATGTATGCATCTTTTAATACTTTTTAATATAAAATCTATCAGAATTTTCAACATTCACCGC
TCTTAGCCATCACTTGCACTCAGGATGCTCACATTTGACACAATACACTGAACTAAAATTAATTACCTTCTTCAATCTAA
ATTTTTTTTTGACACAGGCAATTTTCAATGCAATATCTAATTCTTGTTTATTCTTAAACGACATATCTTTGTAAAAACAT
GTTCCACCATCTTGACCATGACTGCATTAAGTTAATTAATTATCAGCTAAAGCAAAAATTAATTAAATATACAAAGAGGA
TGAAACTTTAGAAATAAATAAATTTATGAGTTCATAGTACTTGCTTATCAACAACTTCACCAATAATGGACAATCTATTC
TAAACTTCAAGAGAAAGAATATGTTGACCTTCACGCTCTTCATCCGGAATATTCATATTTATCCTACCACATTCATCATT
CAACACTTGTTGGTCATCACATAAATTATGATTCTCCACTAATATTTCAACCATGTAGATTCTTAAAACACCTCTAGGTT
CATCTGCCAAATAAGTACTTAGACTAAGTTGATCATTTATCTTAAAAGGAGTCGTTTTCTTCTTTTCACCACAACTATGC
ATGTAAGTGATCACAATATCTTCCAACTCACAATTTAATTTACAACATTATGCGATATCTCGATGCACAATCATCATAAT
TATCGCGGTCAATTCTTTACTCTTTCAACGCCAAATATAACGATTGTTGGACTCAACCCATTCACATTACAATCAACTGG
TACTACTACTCTATCTCCCATTAATGATGTTGAAGATACTTGAAAATGTAATAACGTAGAACTAAAAAATTGATCATAAA
AAAATTATATTAAAATATCACAATTGTTGTAAGTTATTCAGCAGCTGTTGAAATAGATATAGCAGTTGCTGCAATTTATT
CAACAACAACATCTATTTCAACAAATTATTCAGCAATAATTGTAAATTACTGGAATAGTCATATCAGTTGCTGAAAATTA
TCATACATCACTGGCAAGAACAATAATACAAAAATTAATTTTTTAAATAAATAATACACACAAACAATACTATTAACTCG
TTAAAATGATTGAAAATTACCTATTAAGTAATTTCTAAAGCTTAGACCTTTTCAAATAACATGTTAATTTAAAATTTAAG
ATTCTCCTTTCTTAAATTCTTCAAATAAGAAATCTACAATAAGCTGCAACAGAAGAGGAAGAAGAGGAAGAAGAAGGGAA
AGAGGGAGGGAAAGGGGAAGAGGAAGAGGAAGAGGAAGAAGAAGATGAAGAAGAAGAAGAAGAACAACAACAACAACAAG
AAGAAGAAGAAGAAGAAGTGTTAATTTAAAATTTGAGATTTTCCCTTCTTAAATTCTTCAAATAAGAAATCTACAATAAG
TAGTAGTAGAAGAAGAAGAAGAAGAAGGAGGAGGAGGAGGAGGAGGAGGAGGAGGAGGAGGATTTGGGGGCTTTCCTCTT
TTAGAAATCAGGGTTTAAGTGCTGAAATAAAAAATTAAGGACCTATTAAAAAAGTCAATTATTTTTAAAGGTTGATTACA
AGGTTGTCATCGACACTTAATAATTAAAACTTGAGTCACTCTTTTTACATTTCAACACTTTTTTGTTACCTATAATTCAT
TCACCCGGACTTCTAGATTGAAGAGCGGTCCACAAATCGAGAATATAAAGGGCCCAAATTTCAAGACAGAGTTTGTTTGT
AAAACCCGTCATTGACATTTTTCTACAATTTGCTTGTTACAAAGTCATTTTTGTGTATCTATAGTTTGGTGTACCTACCA
TTACCAAACCCAAAATTCCATTACAACAAAGTGTTGCAGGCACACAAAGGGAAAGAAGAAGGCAAAGCATGGCTGCTTCA
TTAGAAGATGCTCCTTCAGAAAGCCTTATGTCTAAAGTTCAGCGTCGTCTAAGATGTTCTTCTAAGCCTAACAACGACTC
ATTCTCATAGGTACTTCTTCAATACAATTTTTCAATACTTGTTTACTGGATCCGCTTCACCTCTTTGAGTATGGTATTAT
ATAGCAAATATATTTGTGATATTTTCTATCTAAGTTAAGAATCATTCAGAATGATGAACAATTGTTAATATTTTGTGGAA
TTGGACTAGTTACATATGATTTTTTAATTTGACTTAATTATTACATTAGTGACAGTTCAAAGAAATATATATATTATAGT
AATGTTTGAATATAAGTTCGATTGAGAAAATACTGCATTAAAGTTGAAATTTGAAGGTGTGAAAGTTTCATAAAAATTGA
AAAGTGATGGGCATTTTGGGATGTTATGAAGTAGAAAGATTTTCGTGTTAGTTGGAACATAGGGCGTATTTAGTATTGAA
ATGAAATTGATATGAATAGAGTATGAATGGATACATAAGATTTGTATCGAAGGACCCAACCTAATTTGTGATTATACTTG
CTTGATGGGGACTTTAAATTGTATCTGATTGAATGTGCCAGAGTATTTTAGCTGGATGAATTTGGTAATGCAGTGTACAG
ATGTATAAAGCTGCATCTTTTAAAATAAAATTGAGTGAGGACTGTAGAGCATGAAGAAAGCTTCCATTTTGAGTTTCTTG
TTTTCACACCACCGACCTCAACTAGTTTAGAAGGTTTTGAATTGAGGCATTGGTGTTTTATGCGTCATACACTACTTGGT
ACCTAGCAAAGGATATATCAAATCATTGCGATGAACCGATGTAAAACGAGGAGTTATTGCATCATGGGTGATTCAGAAAA
GTGTCCGCTTCAAACAATATGTTCAAAGTGATTTAAATGAGAATCTGTTGGTTCTTTGAATCTCAACTTTGAATAGTTTG
GAATGTTATTGTATATTGGAGGTTGAAATTAGTTTTTTAAATTATGCAATTTGATTGTTATAGTACTAAAATTCATATAC
TTTTGGTATTATTTTATTTTTTGTAAATTGTGTGCTTCATTTCTCATCTAAAATCCTGAACTTCATGGACCTTGTTCTTT
TTATGCACTTTTTGCTATTAAAAACACTTATATTTACAACTTGCATTGACCTTCGAATGGGTTTCTGCTGAAAAGTGATG
AGTCGACGATTTGGACTCATTTAGGGCTTTATTTTAATAGATTTAGTGTCCTCACATGCATATTTTGTACCAATAACTGA
TGTAAATCCTTGAATTTTAGGTATTTGGATTGAGGAACAAAGCATGGACACTAATAAGCAAAAAGGAAAAAGGTAGCAGA
AAGAATGAAGAAAAGAAGGACTGAGGATCGCCTAAACCATTGGGCAAGTTGCCGAAGGGCCTTGGCCTCGCCTAATGTTC
TAGTGTGCCAAGCCTTGAAGGAGAAAATCAAGTCAACGATAGAAAGAAGAAGTCGGTGAGTCACCGAACAGTTCCGCGAA
GCAGTGCTCCATCGCCCAAAGTTACAGAACTTGAAGATGCTGAAGGTCAAAGCAAAAAGGAGATGAAAATGACCAAAGGG
CGGATCGCCGAGTGAATCGGTGATCCCGACTAACTACGTCGAATGGTCTTTCATAGCACATTTTTGGGCAACTATAAATA
CATTTTTAAATTCTTAGTTTAGTATGCAGTTTCAGTTTTATCAGTGTTATTATTCAGTTTTCAAGTTGAGAGCTTAGAAA
TGAGTTTTTGGAGTCATTTTTCCTTAGCTTTGAAGATTTCCATTTCTAAGAAATTGGAAGTGGGTGTTGAAGATTCTTCA
TCTTAGACCTGTATAAAGACTATATCAATCTTACCCAGTTGATGGAAACACAACTTGGTAACGATTTTTACCTTTTTACT
ATGTCTAGCTAAAACCCCAATTCTTGGGGTGTGATTATGTGATTATGTTATTATGAGTTGATTTAACTGTTAGGTATTGT
TAATTGATAGTTTATTTGCTATTTAAAGGTGATTTTGGTCAGTAAATGTGGTCAAATTTAATGTGGTTATAGTTACAAAT
GCAATCCTATCTTCGTATTTTTGGCTTGTTCGAAAGAGAGGTTTTAAAACCAAAATTATTGATTAGATAGTCTGTGGGTA
TTGGGTTGTCATGGTTTCAGCTCGAGAGAGTGAATCCTAAACCCTTTTCCACACATTCAGCTCGAGAGAGTGAATGGACT
AAGGCGAAGACTGGTCTTAATTGCTGCTTATTGGTGTTCGAGAAAAACCAATTTGATTTGGGATAAATTGTTCGAGAGAA
AGTTTATCCCCACTAAAGTCTAGCTTATTCACCGATTTACAACTATCTACTATTAATTTCAATTACCCGGTTGTTAACCT
TAGTCCATAATTCAATCACATCCAAAGAACTCGTCTCCATATTTGTTACTTTTGTGTTCTTTGTTGTTGTAGTTGATAAT
TACAAACCCCCCCCCTCGATATTTGACATTTGTGTCACCCTAAATTTGAGTTATGATTTATTTCATAAATGCTTTTAGCT
ATGATTGACTTGAGCATATTTTTACTTGCCTATTAATTCTCATCTGCATACCACTCCCTTGGAACTCGAACCCAACTCAC
TTAGTTAAGTTATATTACTACATAACAATCGTTGACACTTAGTATTGGATGAATTGTCTTTGATAACGTTATCACCGAAC
TATGCAGACGGGCTCATGTTTCTAGAGATGCGAAGAATGATGTGGAAGTGATTCCCACATCTTCTACTGATATCGGTAGG
ATTGAGGTTGAATACTTAAAGGATCAGGCGGAGATGAAGAAACCAGCCCCGATGGACTCTTCCCCGAATATGTACACAGA
CTCCCTACCTGCAAAGGAATCTTTGCTTACTCCGGCCCCTAGGCCTTGAGGTACCTCTACTGCTACTCCTTCTGACACTC
CAGGTTCTTCTGTTGATGCACTTCCTCCTAGACCTATTGCTGCTGCTGTCTCCCGGACTCCGATCACCCAGGCTTCATTA
CTCCGGATGGGGCAGCTTGCCCATTCTGCTGATCGTCGGGCTGCCAGAATTGAGGCATCCATTTCGGGCATGATTCAGAC
TGCCCTGGCTGATGATATGACACCATTGAGTGCTGCCATTGATGCCCTTGCGACAAGGATGGCAGTGTGCGAGCGTAGAC
AAGGGGCCACCGAGGAGGTAACGACCTTAAAGGCCGCTATAGCTGTATTGTGGAGCAATGTGGATCAGCTGAAGTCCACC
GACATGTCCATGATTTTCAGGATGGTGGAGATCCCAGATGTACTAGTTATGCCTCCGACTACCACCGAAGATGAGATTAG
AGTTGAGGAGACAGTTGATCCCGAGTATGAGGCGGAGACGGATGAGGAGATGCTTGAGGGGGTTGAGGAAGCTTCATATA
AGGGTCTCAATGTGACTGAGGAAGCCATGGTAGATGCAGCTGTGCAGGCCTCTTTAGCAGATACACACTTGACAGCCTCT
AGTGGAGTTGGTCCTTTTGAGGTGACTCCGGGCATTGATGCCCAAGCTCAGGCTGCTGCACCGGGCACTGATGCCCAGAC
AGAGGGAGCGACTGAGTAGACAGGATCCTTTCTTCACCTCCCTCTCTGTATTTCTTTATTTTGACTTATGGATATTATGT
TTTGTTTGCATTTGAGGACAAACAGTTTTATTTGTGGTGGGGTGAGGCCCACCTTTTGTGACTATGGTTTTGTGTATATA
TTTGGGTTTTGAGCTATAATTTTGCTTTTACATTGCTTTTGTGGATGTTTGAGCTTGTGGCTCCGTGTTTTAAATTGCAA
ATGATTGTTGACCCTTCCAAAAAAAAAAATATTACCACCTCTTGTTTGTGTTGAATGTGGTTGTTCTTTTGCAAGTTTGA
GTATTGGTTTTGATCAATATCGATTAATCAAATAGTGCTCATAATCGAACAAACATGAATGTGCGGCTATGATGAGGCCA
AATGAAGTTGCATAGACAAGATGTGAAATATTTGCATCTCGTTGTGACTAGCCAATTATTGAATTGAGTCTCTTGTGATG
AACATTGCACACTAGCGAAAGTGTGTAGTCTTGTTTGACTTTGGTGTCAATGCCTTGTGTGATGAGCTTACCGTTAACCA
TGTGTGATGACACCTAGAATTTGCCCTGTTACTCCGGTTGACTAAGTGATGTGAACTCTTGAGATGATCTTAGACAACTT
TAAAGAGTGTGAAACAATTTGACATTATATCTCTTTTTATAGCCTACCTTGTGAGTGGGTGAACCTCTTTTGAAAACCCT
TTGAGCCTTAACCTTTTCTTGGAAGAAACTTGATGAAACCATAACCTTTCTTGATCCATTACCTATAATCCTCATGATTT
GTGGTCTATTTGAATAGCCAACTTAGGCCAAAAGACTAAGTTAGGGTGTGGTAAAAAGGAAAGGTGAATCAAGAAAATGC
AAAGAAATCCCTTTTGCCCATGTTTTGAGAAAAATGGAACCTCTCCATACAAAAAAAAAGAGAGAAAAAGAAGAAAAGAA
TGAAAAAGAAAAAATGTGGAATAAAGTGTGAAAATGGAAAAAGAAAAGGGGTTCCCAACAATCCATGCAAAGTGAATAAT
GGGATGACTTGTGAGCACGATTAAAAATGATGAAGAAAAGGAAAGGAAGTGTTATTCACACCACATTCCATGAGGACTAT
AGTTATTGAGCCTAAATGACCATACCTTTGCACTCAGTCCCGTTACAAGCCTTGAAAAAACCTTTTTGATCTTGAGTGAG
CTGAAACAAGTGTTGATTAGAAAATACGGGCAAACCTATGGGTGAAATCATGCATTGTGTTCATCTTTGTGACTGTGAGT
GTTGCATTTGATTCCGTAGCTTTATATTATGAACCATTGTGTGTGAATATGAAATCTTTCTTTGTGTGAGGGCATTTGAG
TTGTTGAGTTTGAACTTGCATTTGAAGCAAGTGTTGTGAGCTTGAGATTCTTTGATATTGGTGAGTCACAACTTGACTCT
TTGAGTGCACAATTGATACTTGCATGAGTAAGTTGAGTCTTTTTGTGTGCATTCATGATTGAATCTTGTGTAGCACTGTT
TGAGACATCCTTTTTGAACTACTGAACTTGAGTTTTACTTGAGGACAAGCAAAAGTTTAAGTTGGGGATGTTGATAGGTT
CACAATTTAGACTCATTTAGGGTTTTATTTTAATAAATTTAGTGTCCTCACACGCATATTTTGTGCCAATAACTGATGTA
AATCTTTGAATTTCAGGTATTTGGATTGAGGAACAAAGCATGGACACTAATAAGAAAAAAGGAACAAGGCAGCTGAAAGA
ACGAAGAAAAGAAAGCCTGAGGATCGCCTAAACCATTGGGCGAGTTGCCGAAGGGCCTTGGCCTCGCCTAATGTTCTAGT
GTGCCAAGCCCTGAAGGAGAAAATCAAGTCGGCGATAGAAAGAAGCAGTCGGCAAGTCACCGAACGGTTCCACGAAGTTG
TGCTTCATCGCCCAAAGTTACAGAACTTGAAGATGTTGAAGGTCAAAGCAAAAAGGCGATGAAAATGACCAAAGGGTGGA
TCGCCGAGTGAATCTGCAATCCCGATTAACTGCGTTGAATGGTCTTTTGCAACACATTTTTGGGCGACTATAAATACATT
TTTAAATTCTTAGTTTAGTATGCAATTTCAGTTTTATCAGTGTTATTATTCATTTTTCAAGTTGAGAGCTTAGAACTAAG
TTTTTGGAGACATTTTTCCTTAGCTTTGAAGATTTGAAGATTTCCATTTCTAAGAAATTGGAAGTGGGTGTTGAGGATTC
TTCATCTTAGACCTTTGTAAAGACTATATCAATCTTACCCAGTTGATGGAAACATAACTTGGTAACGATTTTTACCTTTT
TACTATGTCTAGCTAAAACCCCAATTATTGGGGTGTGATTATGTGATTATGGGTTGATTCAGCTGCTGGGTATTGTTAAT
TGATAGTTTATTTGTTGGTTAAAGGTAATTTTGATCAGTAATTGTGGTTGAATTTTATAGGGTTGTAGTTGCAAATGTAA
TCTTATATTCGTGTTTTTGGCTTACGAGAGAGAGAGGTTTTAAATCCAAAATTATTGATTTGATGGTCTGTGGGTATATA
GTTGTCATGGGTTCAGCTTGAGAGAGTGAATCCTAAACCCTTTTCCACACATTCAGCTCGAGAGAGTGAATGGACTAAGG
GGAAGGCTGGTCTTAATTGCTGCTTATTGGAGTTCGAGAGAAACCAATTTGATTCGGGATAAATTGTTCGAGAGAAAGTT
TATCCCCACTAAAGTCTTGCTTATTCACCGATTTACAGCTATTTACTATTAATTTCAATTACTCAGTTGTTTACCTTAGC
CCATAATCCAATCACATCCCAAGAACCTGTCTCCATAGTTGTTACTTTTGTGTTCTTTGTTGTTGTAGTTGATAACTATA
AACCCACCCCCCTCGATATTTGACACTTATATCACCCTAAATTTGAGCTATGCTTTATTTCGTAAATGTTTTTAGCTATG
ATTGACTTGAGCATTTTTACTTGCCTATTAATTCTCATCTACGTCCCACTCCCTTGGGACTCAACCCCAACTCACTTGGT
TGGGTTATATTACTACATAACGATCGTTGACGCTTAGTATTAGATGAAGTGTCTTTGATAACGTTATACTTTAATCAAAA
AGTTAGCTTCAATCCGTTTAAAGCATGTTTAAATGAAAATAAAAATGGAGTTCCCATAAATCCCAAGGGCTAAACTAAAC
AACGAACATAACTAATGTGGAAATTCAACCCCTAGAACTTGAAAGCCACTGTACCAAAACATCTAAAGTCAACACCTCTA
CGAAAAAGGGTACAACCCTAACAAAACATAAGAAATATCTAAATAGTCCAAGTCCGAAGGAAATGGACTAAACAATAGGA
AGAACTCCATGGCAGCCTGAAAGAACTGGCTCACCCTTTAAATCCGATGTCGATCACTGATATCCTAGCTGAAGTCTATC
AATAGTCACCTGAATATGTCATGTACTCAATAAAGAATGAGCAAGTGCAGTATCAGTACACAATCACAGTGTACTACGAT
CACGAGGCAGCCTGAAAGAACTGGCTCACCCTTTAAATCCGATGTCGATCACTGATATCCTAGCTGAAGTCTATCAATAG
TCACCTGAATATGTCATGTACTCAATAAAGAATGAGCAAGTGCAGTATCAGTACACAATCACAGTGTACTACGATCACGA
GGCTATTCCATTAAGTGAAACATATATAGGCAATCACAACATAGTAAACATGACATGTACAAAATATATACACAGTTATC
ATTTCAAGAGCAATGTACAAGTCCACATTCTCAATAACAAGTAATTATGACAATTCAATGGTCCTCTCATGGAACCCATA
CCCAAACTGTTACTGTGCCGGAACGTGACACCCAATCCCAATTAGTGTGCCGGAACGTGACACCCGATCCAATATATGTG
TCGGAACGTGAGACCCGATCCAATATATGTGTCATAACGTGACACCCGATCCAATCAACACAACCACAATCCCATTCACA
CTTATAATGTACATACTCATAATCATGCAATCAATAGACTCATGGCATACATTAGTTCGTTCATACTCATTTCATTAGGT
TTGATCAACAATGCTTCATTCACATACATACATGCATTATAATGAGCAATTACCAATATACATCACACAAACATGAAATC
AAACCATCACCTACCTCGAAACCAAGCTTGAATTCCCCTAAGGCACTTGAATCTTCCCTTTTTCGGATTCTTTCTGCTTG
TTCGTGGTCTAAAAATAACATATTAATGCAAGGATCAATAAACGAGGCCTAATTACCCGGATTACAATCGAAATCATCAA
ACCTAGGACAAACCCATGATCCTAATATACAACTAGGGTTTTTTCCCAACAATAACTTTAGGCCAAAACCCTCCCCCGAT
GATAATTACCCATGAATCTAAGTTCTATGGATTGAAAAATGGATTAGGGGAGTAAAATCCTTACCTTTAGCACCAAAGGT
CGTGGAAAACTATCAAGAACTCGTCCTGGGTCATCTTCTAACTCTTAAGAATAAAGTTTGTAGAAAAATAACGAAATTGG
CGGTTTTCTCCGACTTAATTCGCAACTGGCTCGCTACGACGGACCCTATCTCGCCACAGCGGGATTAGTCCCAACTGGTA
GCTTACACGGAGACAAAACCTCAGAATTTGAGTTTCAAGCCCCCATTTCACTACACACCTTCAAAGCAGGACATTCAAAA
ACTACCTGCTCATGCTAAGATTCTGTAAAGTCGTACCAGTTCCTTAACGTCTTAAATATCCACTCATGTGATCAAATTCA
TAATTAGATCCCCCATTCATTACCATATTTCCCTATACCATACCTAACTTAGATTTCGTCCAAATCTGGACTAGGTGAAA
ATTTCCAAGTCACTAAAAAAATGTTTTCTTACCAAAATTCTTTCCCCATTGGCATTTCTATAACGATGGGAATAGGTCAT
TACAATAGATACAAATTTACCCATCACTCTTCCCCAAGTGACAAACGAGTAAAAAGGGGCTAAAGTAAGGTTAGAGTAGT
ACATGAATCATCGAACAACTAGGATACTTGTTTTGCATGTCCTTCTCGATTTCCTAAGTAGCTTCATCAACCAGACGATG
CTTCCGTGGAACTTTCACGGACTTAATCTCCTTGATCCTCAGCTTTCGGACATCACGATCAAGAATTGCAATCGGATCCT
TCTCATACTGAAGGTCCTAGTCTAACAACATTGTGTCCCACTTTATGATGTAATCTCCGTCGCCATGATACTTCTTCAAC
ATGGACACATGAAACACTCGATGAACTCTACATAAGCTAGGGGGTAAGGCCAAACTATAAGCCACTGGCCTTACACAATC
AAGAATCTCAAATGGACCAATGTATCGAGGATGAAGCTTGCCCTTCTTACCGAATGTCATTACCCTCGTTATGGGTGACA
CTTTTAGAAGAACTTGTTCACCAGCCTGAAATGCCATGTCCCTTACCTTACGGTCCGCGTACTTTTTCTGTCTAATTTGG
GTTGCTAAAAGCTTAGCTTGAATGCTTCTTACCATATCTTAAACATCTTTCACCAAATCAACCCTTAAAGGTTTCACATC
TCCAACCTCAAACCACCCTATGGGTGATCTACATCCACTCCCATAAAGTGTCTTGAATGGTGCCATGTCAATGCTGGAGT
GGTAACTATTATTATAGGAGAACTCACACAACGGCAGGAACTTATCACAATGCCCTCTATATCAATCACACATGCCCTCA
ACATGTTCTCTAGCACCTGAATAGTTCTCTCTGACTTCCCATCTGTCTGCGGATAGAAAGTTGTACTAAAAGTGAATTAA
GTGTCAAACTCATCATGCAATTTCCTCCAAGACTTGGATGTGAACTGCGTACCACGGTCTGAGATGATAGAAAGAGGCAC
ACCATGCAGCCTCATTATATGTTTCACATAAACCTTAGCCAATTGTTAAGCATTCTAGTTTATTCTGACTAGAATAAAAT
GGGCTGACTTAGTCAATCTGTCGACCACTACCCAAATAGAACCAAACTTCCCCAAAGTCTTGGGAAGAACACTACGAACT
CCATAGCTATCCTTTCCCACTTCCATTCCGGAATTGGCATTTGTTGAAGCAAACCTGCATGCCTGTGGTGCTCATACTTT
ACTTGCTGACAATTTTGGCACTTAGCTAGAAACTCAGCTATGTCCTTCTTCATGCCAAGCACAAATCCTTCCCTTAAAAA
CTGAGCACACCACCCATATCAAGAAATACATCTTGTTCCTTACCAGACACTGTCTTCTTTCTAAGTTCATTCAAATTCTC
ATCCTCAAATTGATTGGCCCTGATCTCCTCAATGAACATGGGTCTAACCTCAATGCTAGCTAACACCCCACCTTTCTCTG
AGATGCCCAACTGCATGAACTTAAATTCTAAGGTCCGAATCTCATTGGCCAAAGGTCACTTGGATACACCCAACCAAGCT
AGACTACCCATACTCACCGCCTTTCAGCTCAAAGCGTCTGCCACCATGTTAGCCTTACCCGGATGGTATTGGATGGTGAC
ATCATAATCCTTAAGTAACTCCATCCATCTATGTTGTCTCAAATTCAGATCATTTTGAGTGAATACATATTTTAGACTAC
GATGATCAGTAAACACCTCACATTTGACACCATAGAGGTAATGTCGCCAGATCTTAAAGAGCAAACACTACCGCTGCCAA
CTCTAAATCATGTGTGGGGTAATTTCTCTCGTGTACCTTCAACTGCCGCGATGCATAAGCTATAACATTTTTATCCTCCA
TCAACACAACACCCAAACCCGAATGTGAAGCATAATAATAAACAATGAAATTATTACCTACAGGAATAGACTCAATAGAG
GGAGACTCAACCTCAACATCCCGAATATGAGCCAAATATGCCAAACAGCCCTGCCCCACCAGTTTCCTAGCCCATATAGA
GGATATGACCTTANNNNNNNNNNTCCCGAATATGAGCCAAATATGCCAAACAGCCCTGCCCCACCAGTTTCCTAGCCCAT
ATAGAGGATATGACCTTAGATAGCTTAGGCTTGTACACCTCTTCCCACTCTAACTTTTCCCTAACGGGGATCTCTAGAGT
CACAAACTTATCATTACAATTTAACACAACATAATAGGAGGACAACCAAGTCATGCCTAATATTATATCAAAGTCAATCA
TATCCAAAATCACCAAATCAGCCCAAGTCTGAAAACCCATAAACATAACAGGACAAGCACGATAAACATGGGTGACTATA
ACTGACTCTCCGACTGGGGTAAAAACATGGATAGGGGCATCAAGTATATCACAAATCATATCAAAACCCAAGGCAAACTG
AACTGACACATATGAAAAAGTAGAACCCTGATCAACCAACATATTAGCCATCCGATCATAAACAAGAATAGTACTTGTGA
TCACTACATCAGTTGTCTCCGCCTCGATCTTATCCAAAAAGGCATAAAATTGAGCCATATCATCTTGACAGACAACCTCT
TTGTCTGGTTTCACTGCTCATCTGCCTGCCTTACTATTACCCCAACCTCCATGGCCTCGCTGATTACCTCCTCGCCCACC
TTGTGGACGCCATCTACAATTATTACTATTGCTCGCGGGTACCACTACTCTAGTCTCTTGCTGTGCGGAATCTGTCATGC
GTGGTTGGGGATAATCTCTCCTCATGTGCCTAGGTTCCCCACAATTATAGCAAGTACGATCAAAAGACAGTCTGCCGCTA
GCCGAAGATGCGGCTTCCTTGCTATCCTGAGTAAAATATGGTGGTGGAAGTTCCCAATAACTACCAATAGCAGCGGGCAT
GATAGACTAAATCGGTTGGGCTGCAAGCGTCGTCCTACCTAAACCTCTGGAGTAAGAACCCTGAAAGTTATCTGTGCTCT
TGGAATATTTAGCCAAAGCCTTGGCCTGCCCATCACGCCTAACTCCCTCTACTTTCTTCACAAAGTCAAACACCTCATTA
AAGCTTTTTCCTATAGAAGTCATATGAACAGACAATACCTGAAGTTCGGGGTTCAATCCTTTGACAAATAGACGAATCAT
CTCCTCCTCTGTAGTTACCAGTTGTGTAGCATATCTAGACAAGGCATGGAACTTAGCCTCATAAGCAACTACAGTCATAC
CACCCTGTTCCAAAGCCATGAACTCGTCCTTCTTACGATCTCTCAAAGTTTGGGGAACATATTTTTCTAGAAATAAAGCA
TGAAATTGTGTCCAAGTGTGTGTGTGTGTCAAAACTGACGATTTGCACATAGGCCCTCCCCCTCCACCACTGCTTAGCCT
TACCTTGAAGCTGGAATGTCATGAACTCTACCCCATGCTGGTGTACAAAACCCAACTTTTGAAGCCTCTCATAACAATCC
AAAATAAACTCATAGGCATCCTTACTCTCAGAACCATGGAACATAAACGACTTCAAATTCAGGAACTTAGTCAACATCTC
ATGCTCACTACCAGACATCACCAGACCCAACAAAGGACGGAAAAGGGCATCAGTGCCAATGCTCCATCTACCCTGGGAAT
AGTAGCGGTAATGGGATGGTTGATCGGAGGTTGAGTAGCTTGCACTGCTGGAAGGATTCCAGGACCGACCAACCCCTTCA
GAAAAGACATGATTTGTTGAGCTAACACTGGGTCTAAGGGAGGAATACTTGTAGTCTCAGCCTGTACCTCCTCATCTGGT
CCAACAACCTCCTCATTTTCTATTTCCACATTCTCTTGTACCCCTTCTTGGGGCGCAGGAGGGACCTCTTCCCTAGGAGT
ATTTTCAACGGGGGCTCTATTCTCGGCGGGTGCTGCCCTTCCTTGACCTCTACTCCTTCCTCTTCCTCTACCCCTGCCTC
GAACGTGGCCTCTTGCTGCGGATTTCTCAACTGGCTCATTGACATGAGGTACGAGTCTTATGTCTTTCATGTCCAATGAG
ATCAGTATGGTTTCCCAAGGACAGAGGTTCAAGCAGAAAAGATTGTCCAAAACTATGAAAAATTTGCATCATGACTTCTC
ATCTTATTAGTGGTCTTACTTTTAATTGTGACGTGATACAGCTAGATGAGATGCTTCAGACGCAGGGGGGCAAGATTGAT
AAGGTTCTCAATTTTGCAATTGATGATGCAATCTTGGAAGAGCGGATCACAGGTCGGTGGATTCACCCTTCAAGTGGTAG
ATCTTATCACACCAAATTTGAACCCCCAAAAGTTCCTGGCTTCGATGATGTAAGTTTGCTAAGTTGCCATTAGTTTTACG
GATTGTCTATTGTGTGAATGGCAAAGTATGGTCATCATACCTCTAGCGACTGTAGTTTCTTTATTGCTTTACATACATTT
GCTGAAAACAAATTATCCTTGTTGGTAATTAACTGTTACCTCTCTAATGTTGCTAAACTGTCGAAACAATTTCTGGGAGA
TCAGCTTTCTAAACCAGAGAGAGGTGGCAATTAAATACCATTTTCCTTATTTTGTTTCTAAAAATATTATTTGGGGAGTT
TAGGCGTGTTATTATGACGTCTCCCGATTTTATTTATTTGCTTAGGAAGTTCTTTCTCAAGGAACCTTTAACTTGTTCAA
CAATTAGCTAGGAGCGTAGTTTCTGACCCTTAAATTTTCCAAGGAAGTACCTGGTAAGATGGCTTAGTTTGGGCTTAAAA
ATAGTTGTTGGTCTTATGTCTTTCATGTCCAACGAGATCAGTATTGTAAAATTCATCGCTTGTTCGCGTAAAGTGACGAA
GCAATGCAAAGGAAGGGGATTAATCAAAATCAAGGCTAGATGCATTTCACCGTCAAACTGAGCTGGTTTGTATTTACAGT
TCATTCTTACTTAATTCCTCTTAGTATGTTTTATATTTCACCTTAAGGATGATCAGGATTTTAAAATTCGTTTTAACTGT
TACGAGAAATTATCTCTAGACAAACAATTAATCCTGATTTCTTGGATAACTATTCTGATTAAGATGTGCATTTTGTTTCA
AGTATCGCTGAGTGCGCTTAAAAAGTCTCCTGAAACAAAGATGTAGAAATAGTGGATTAACAATTGTGGCAGTTAACTGA
ATAGCAATAGACGCTTACGATAACCTATCCAGTTGAGTATGAAAAACATTGCTATATGAGCTCGTATCAGCATTTTATGA
TATGACAGATAAATGTTTCTACTTATATCTGCGTTAGTTATGCGTGCAAAAGGAAGTCAATTTTATGTATGACCTTTTAA
AATTGTTTGGTAATCGATTATTATTCCACCAAACCAAAGGTGTTGTTGCAAGCCTTCATGCTGAGAAACCACCAAAGGAG
GTTACTTCTGAGGTTAAAAATGTGTTATCTTCTTGAAATACATCATCTATCACAAGAAAACTCAGACATTTTTTTTTGTA
TTATCGGAAAAATACTCTTTCTGATTTTTTCTTGTGTTATCTGCGGAGGAATTATTGTTTGTATGGGGAATTTTTGCTAA
TAATTTTAGAAATAACTCCACATTGGAATAATAATCCATGTAAGCCAAATCTCTATTTGGGATTTGAGCATAGTTATTGA
TATGTGATTTGGGAATTATATGTTTGGCTGTTGCAAAATGTAGATTATGCATCACTTTGATTAATGCTTCGAGAGGATAC
ATAAATTCCACTAGGTTAGGTCCTAATTACTAAGATTCTTGATAGTTTTAAATACTACTTCCTCTACCATATTATATGAT
TAGAATACATGAGTTTGAATCTGTGAGATACAAGTATCTGTCGAATTTTAAAATTGAGATACGTATTTTATTTGTTTAAA
TTAATTAATTGTAACTGATTTCCTTAATTAGTGGAGTAATTGAGGATTTTCAGAATATATGGACAATTAATTTTGGAATT
AAATTAATCAATTCCTTTAAATATAAGAGAAAAATCAAGGAGTGTATCTATGTTTAATTAATTAATTTCATTTTATTATT
GTTTGAAATAATAAATTCATTAATATTATTAATAAAAGATAAAAACATGTATATCTTGGTCATGTAATTTGATTAATTTC
ATTTTATTACTATTAAAATAATAAATTTATTAATTTGATGTATATATTATCAATATATGAGGTATCCAACAAACTACACA
CTTAGATACATGAGTATCATACAAATACATTCATATGTATCATAGAAGTATCTAGTATTAGTTTCTTGCATTTGTTATAT
GCGTCTAGTATTAATTTCATATATCCATTTATATGATCAAATATTAATTTCATGTATCTATTTATATATATTCTAATTTT
AATTTCAAGCATCTTTTATATATATCTAGTATTAATTTGATGTATTAAGTATCAATTTCATACATTATATTGAAAACATG
TATCTTGGATACATAATAACATATACATATAATTATGTGCATCAAAATATAGAATATAACTTAAACACACTAAATTTGAA
AAAAAATCACAACAATAGAGTATCTATTATATTATTAATCCAAAAAAGAGTTAAGAAAATTCAAAATTCTTCCAACAACA
GAGCATTTTGAATCCAATGATGCTTGCATCTGACATTCCTCCAACAACATAGACCCAAAAATTTGTTGAATCGAGTGATA
TTACTCCAACAGCTGGATTAGTCCTTGTGACATTTAGCTTTGGGAGGTACCGGAATTGGCGAGTGAAAGAGTTGCATATG
GCTAATTGAAGAGCAGTGGTTGTGGTTTCTCTCAATAGTATTAACCCATTAACTGCAACAATTGGGCAGATTGGGTTTAG
AATGAAGTCAATAGGCAATAGATTTCAAGTATCATCAATTAGGTTGTGAGCGTGTGAGTAACGCATGTAAATGTGTATTG
AAAGAATAAAGGAAGAAAGATGGAGAAGATTAAGGAAGAAAGAGTGCTGATGGATGTGGGGTGGGGTGGGGTGGGGTGGG
GTGGGGAGACAGTAGATGTGAGCACAAGACCTTGACTTGTTAATGGAATATTAATTAAGAAATTTAAATTTAAGATAATT
ATTTAATATCATATTAAGGGATTTGTATATCTGATTAAATCTTTTAAATTTATGATATAAATATTAAAAGTGGTAGTATG
CATGTGTAATTGTTTTAAACTAGAGGTAAATATTGTTTATATAGTAGTGATGTATATGTAGTTAAGTAGTTTTTCCTAAT
TATTTAAAAATTTATATTAGATAAAGAGGAAACTTTATAAAATATTTAAGATATGTATTGTCTTTTGAAATATAATAAGT
AATAAACATATATTCTTAACTAATATTATTAAAAAAAATTGATTTATATTTTTCAAATTAGTATATTTCAATCAAATTAA
TCATAAAACCTAATAGTACAAAATTTCTATGAACATGATGAAATATATGTTTGACCAAGTNNNNNNNNNNNNNNNNNNNN
NNNNNNNNNNNNNNNNNNNNNNNNNNNNNNNNNNNNNNNNNNNTTATTAAAAAAAATTGATTTATATTTTTCAAATTAGT
ATATTTCAATCAAATTAATCATAAAACCTAATAGTACAAAATTTCTATGAACATGATGAAATATATGTTTGACCAAGAGA
TTAATATTATAAAATAAAATGCCATAAATTATTTAAAATTTTGACAAAAAAATCTAACTAAAAAAATAAATAACTTGCAA
TGTGAAGTCTCAAGTCAATACTACCAAAATAAATGGAACTGAAAATATAACATAAGTTGTAAATTCAAAACAAAAAAATT
AACATAATACTCATATGTCAAATTTCAACATAACATACATAAATATGTTTACAAGAAAAGGAAAATGTAAATCTATAACC
TTACTCAACAATGAATTCCACTTTGATTTAAAAATTTGAATACCAACAAGATTAAACATGGCATAAGAAAATTGATAATA
AGAAAGATTGCATGGTATCACATGAAGCAAAGGTTGAAAATGAGAAGGAAATAAAATATAAATAGAGGAAACTACATCAA
TCCTTCCTGAACTTGGCAATAAAACTTACTTTAACACTTTAACTACACATGTGTTTATTTACCCCCCCCCCCCCCCCCAT
AATTTCATTTCATGTTAATTTAATAACAACCAAACGGATGATGTGGCAAAAAAGAAAAAAAAATTTAAGGCACGTAAATT
CTTTTTTTTTAAAATGGTTGCACTAGTATATATCCTATATATAATGAAAAAAATAAATCACTTATACCATTCGTTACATT
TTGAGATAAGAAATGTCCCCTTCATTATTCTAAGAGATCAAAAATATCCTGAAGAGTTTACACCCCTAATCCCCCACCTA
ACTGTTGTTAACTAGGATTCACTTCAAACAACTACACCTTTAGAAGCGACAAAGTCGCCACAAAATTTTATAATATCGCC
ACTAAAGATTTCAACTTACTTTTAGCATTAAATTCTGATTTTGTGTTTTTTCTACATTGTTTTAAAGAAATCACAAATGA
ACATGATCAAGGAGGAGTTTGAAGATACTATATGTTTTATTTTTATGTCATATGTAAATGCATAAAATGTACAATGATGC
ATTATGTAGTAGGAGATTTGAATCGAGAAATAATTTTGATGATTTTCATAATAATATTGGATGTTTTTAATATTGATATT
ATTTATTTTAGATATTAAGTTGCAATTGGAAATTAACTATCATATCTTTTTGTTGAAAAAATAGGTTTTACTAGTGAATA
GTTATTGCAGCCTTAGTCGCCACTGAAAATCACTTATAACCTTTAGTGACAATATTTAGAAATTGCGGCGACTTTTGTCG
TCACTAAAGGTCTAGTTCTTTTGTATTGAATCCTAGTAGGCAACACTTACACATCACTAAAAATTTGGATATTAACTTTT
AAGGGTATTTGTGATCTCTTCGAATAATGATAGGAGTATTTTTAATCCTAAAATGTAATAGAGGGATATGAGTGGTCTAT
TTCGCATAGATCAGGCGTATTATTATTTTTTACCCTTTTATGTATATTATATATAATGAAAAAAAAAAATTACCCCTCCC
ATCCTTCTTCTTTTTCAAACCCCCACCGGCCCTCTTTATCTGCTTGTTTCTTCTTCCTCAAACCACCCACCGTACCCTAC
CCCCCACCCCATAATCTTCTCCTTCTTCAAACTCTACCCCAAAAAACATTTTCTCGTTAAACACAAAAATAGAATATCAT
ATTCAGGACCCACGTATTTTTTTTACCCTTTACTTTTGAAATTTGATTTTTCTTAGAAAGTTAAGAATTTTCTTTAAATA
AAAACTGAGCATGAAAGAATATGAGGTTTTGTCAAACGATCTCTGATGTTAATGATTGTGCAAGAGAAGGGTAGAGAAAG
GAATTATTTTTTGTAAAATTCGCTACAAATAAATATGCGTATTTCTTGAATTAGTTAAGAATTAAAACCTAATTAGTATA
TAAAAATGAAGAACACCAGCGGCAGTCAATGGTAGTAAGTGACAGTGAGTTGAAAGAAAAAATCATTGCTAATATTCAAT
TTTTCTTAAACTAATTAAAAATTAAGGATTAATTAGTATTTAAAAATATTAGAGAAAAATCCTAAGAAAAAAAGAAATGA
ATTTAAAAAATCAAAAATCATAATTTAGAGAATTTTCAATGTGGCTCTAACGTGGTGCTTATGTGGTTCTGATGTGTTAA
TGATGTGACGTGTGTGTAATACACTTATCATTTTGAGATTGGTATTATATTTTTAGGGTGATATTAATTCACTTCAAATA
TGTTAAGAGGGTATTTAAACTCTCATGTAAATTTAAGTGCTAAAGTAAGTTTTTGTTATCAAGTTTGGGGGCTTTTTTTT
TATGTATGTTTCTCATATAAATAATATATATAAAATAATTTTTCTTAGAATAATAAAAATAAAAAATAATTTAAAATAAT
AGAAATAAAAACTAAATAATAAAAATAAAAAGAAGAAATTAAAAGTAGTCAACTTGTAATTATCATCAATTCACAACTCC
TCCCTGAGAATTGAAGAGTGTAATTACCCTTGACAATTAAATTCAATTACCTCCGGATCAAGTAATTATAAGGCCAACCA
AACACTCCAAATAATGTAACTACACCAAATCCAATTATCAGTGTGGCTTTCCAAATAGGCCCTCAACATTTGGAACCACT
AAGCTACACAATTTTGTTATTTCAAGGGTATTCAAAATGTTTTATTTAATCATTTAAAGTATCCATTTTACTTACATATA
AAATGTAATTTTTCGACGAAGAATCTCCACATGACCACCCTTATTATAGTGTAGCTCCGCCATGGATTTTATGTTTGTCT
ACTTTGTTATTTAAATTTCACGTCAAAGAGAGAAAAACTTATCCTACTTAGCATGAATTTGATGCTTAATATGTGAACAA
ATATGAAGAACATAACTATTAAAAATTATAAAATTTGCAAAAGTTACCTATTTGATTTTTAATTTTTTTCGTAATATTTA
ATGTCTTATTTATCATTAAAAATAACGTAAAAATTCATATATAATCGATTCTATTACACACTAATCAAATGAGAAAAATA
TTAGGAAAGTCCAATTAACAAATGAAGGGAGTACAAAAGTTGTGCAACTCATTTCACCTAAAAACTTCCCACTAAAGTAA
TATCTCACTTGCTGGTCAAATATACTCTCTCCGTCCAATAATAGTTGTCAACTATATTATTTTGAGATATCAACAATAAT
TGTTCACTTTTATGAAATCAATGAATAATTTTACAGTTAGGGGTTGTTTGGTTTGAATTCAAGTTATGATGAGATTAATT
ATGATGGAATAAATTATGATGGGATTAGTTATGATGGGATAAGTAATGATGAGATTATTTTTTATTGAGTGTTTGGTTTG
TTGTATTCAAAATAATAAATTTTAAGAACAATTTATTTGTTTACAAAAATACCCTTCATGAATGTAAAAAGTGATGTAAC
AAAAGGGCTGAAAGAGACATTTTTGTTATTTACTTATTTTATCCCGGGATAAGTTATTCCGGGATTACTATACCACCCAA
AGGGAGGGATAACTTATCCCAGTACTAATTATTAATCCTGGGATAAGCTATTCCGGACTTGCCAACCAAACAACAAATTA
AGTGGTCCTATAATTTAATCCCAGGACTATTTGGTATTATCCTTCACACCAAACGACCCCTTAGTTCCTAATTTATCCTT
ATCATCAATTATAGTCATTTTTTAATTATATTTTTCAAGATATTATATTTATTATATTTGAAGGATGAAATAATAAAATT
ACTCTTCTATTTATAATTTCTTAAAAAGTATGCAAAGTCAATAGTAAACAAATATTGTTAGACAAGAAGTAATAAATAAA
TTAATAAAGACATAGTACCGAAATACGAGGGTAAAGCTGATTGCAATTATTTCCCCTTAAAAATTTGGAATTAGGGGTGG
CCATAATATTGAAAAATCGAACCGAACCAAACTAATTCAGTTTTTTATTACAATTTTCGGTTCGGTGTCGGTATTATTTT
TTCAGAAGTTCGATTCTTTGGTTCAATATTTGGGGTAAGGGTCTTAGAACTTCGGTACACCGAAGAACCAACGTTTATTA
AAATAAAATAAAATTATATATATATATATATATATATATATATATATATATATATATATATATATATACACACACACGTT
TTTTCGACACATGCGTTGCACGTGATTATCAATTTAGAAAATTTAAGCGAAGATTTTCATAATAAGCTTTGCACAAAATA
ATAGTGCAGATTCTTTTGTGAATGTTTAATGTGGATCGTTATATATATATATATATATATATCTCTTATTCACACTAACC
TATGAAGATGATCAATGAAAAAAATTATTAGTTAAATGCAATAATGTATATATTTATTTCAATTTGATGAGGTTCAATCA
TGTAATTAGTCGTATCTCACTAATACTACCTTATAGACGATATTTATTGTGTATTATTCTTGTCATCTAACCAGATGTGC
TTTGCACGTGTATTCTACTTGATTTGTTTAGATGTCATATGAACATGTGGAGAACAACTACATTTTATTTTTTAGAACTA
TTTTTGTATATTAATTTTTATTTTATAAGTTATAACATAATAGATGACGTTCTTTTTGTTGGCTCTCAAATTTGACTTTT
CGATTGAGTGTGTACATAAACCAAAGATAGTTATCTGACTGTCCATAGTTAACTGAGAAAGTTTTCTTTTTTTTTAACGA
AAAAACTAAAAATATAAATTAAAGAATATATTCTATCTGTGAAATATATAATATACATAATCACATGTTTATCTTACACC
CAACAAAGATATATTTCAAATACTTGTAAGAAATTTTCAATTTATTCAATCAAGCATGATTCGTCCAAGGAAAAAATAAC
AACACCGTATTATCATATATATATATATAGGGGCGGTATAATAATATGAAAAATTATTGGTCAAAAGTTCATATAAGGAA
AGATGAAAGATAGAAATAATTAGTGTAATAACTATGAGAATTCATAATATTATAGCTAAAGAGTGTAAAAGAGTGTGCAC
ATTTGTAATAATTAGTAATAACGAAGATAATTTATAATGTTACAACTAAAGAATTAATGTGCAATAGATGAACTTCTAAT
AACTTTTATACTTACATAAATAAATAGGACTTTTAATCAAAGTTAACTATTTTTTTTATAGTTATTAGATTTTAATTTAG
TGTAGGGACAAAATAAAATGTTTATTCCATATACTGATATAAAATTTATTTTCTTAATGATAAATTTTAAATGATTCATA
TATATTCACATATTTTCACATTTGTTGTGAGTTATTTTTTTATAAAAGAACTCAAAAAATTTTAAAATAATATATTTTGA
AGTTAGAAGATTTTGATAACTTGATAACACACACATATGTGTGTGTGTGTGTGTTTGCATTAATGAAAATATATATCTCA
TAAAAATTATCTATTAAATAAATAATAAAAATTAAACTAATACAGACTTCAAATGGCGTTATTTGAAGTCATATGAACTT
TTCTTCGTCGAAAATACTGAAATATAAGAAATAGTAAATTAGTAAAACAAAAGGCAATGTTTAAATAGTAACAACTATTT
TGAAGCAAACTTCCTGAAAATCTAAATCACAAAAGTAGCATTGATAAATAAATTCATTCTTTTGTTTTGAGCATCAAAAA
AATAAATCGTGACAGTTCTCTAACTCTTGAGAAGTTTAATAATTTTTTAAAAAGATATTCAGAAACATAATTCTACATCC
AAGAGAAATTGTTAATAAAAACAAATGAATTTATACTACAATAAAAATTAAACTAATACAGACTTCAACTGGCGTTATTA
CAAGTCATATGAACTTTTATTCGTTGAAAATATTGAAATATTAAGAAATAGTAAATCAGTAAAACAAAAGAGCAATGTTT
ATATAATAATAACTATTTTGAAGCTAACTTCCTGACAATCTAAATCACATAAGTATCATTGATAAATAAAGTTATTCTCT
TGTATTAGGCATCAGAAAAATGAATTGTGACAATTCTCTAACTCTTGAGAAGTTAATTTTTTTTTGGAAAAAGATATTCA
AAAGTATATATCTACATCACAAGAGAAATTGTTAATAAAAGCAAATAAATTTAGAGTACAATAAAAATTAAACTAATACA
AACTTCAACTAGCGTTATTACAAGTCATATAAACTTTTCTTCGTCAAAAATACTTAAATATTAAGAAATAATAAATCAAT
AAAATAAATTGGCAATGTTGATATAGTAATAGTTATTTTGAAGCAAACAACCTGACAATCTAAATCACATAAGTAGCATT
GATAAATAAAGTCATTCTTTTGTCTTGAACATCAAAAAATGAATCGTGACAATTCTCTAACTCTTGAGAAGTTTAATAAT
TTTTTAAAAAGATATTCAAAAGCATATAACTACATCACAAGAGAAATTGTTAACAAAAACAAATGAATTTAGACTACATC
ATGTAAACTTCATATATTGGAACATTACATACTACTGTATATACTAAGTAAAAAATAATTATTATATCATCAAAATTATT
TTCCTCAAATACTCAAGGTTAAGGAATATACCATCTTATGATAGAACAATTTACTTCATCAAAATAGTGGTACCTCGTAT
TCACCTAAACTTTGAACTCATTGAACGACAATAAATCACACAAATTTTTTAACAATGCAAGACTAAGAAGAAGAGTAGAA
CATAAAAAAAAAATTGTGGTTGAAAAATGAGAGGAAATCCCTCTATTTATACTCAACAAAGGGTAGTATGAGCAAGCGGT
TTTTGTGTCTTATCTTAAAAGTCAGGACCTTTCCAAGAAGTCACAACCCTTTGGAAATGTCACAACTTATTAAAAAAGTC
ACAACTATTTGGAAAAATCACAACTCTTTGGAAAAGTCGTGACTCATCAAAAAATCACAACCTAGCATTTGACAAACTCA
CACCATCCATTTCATCTTACATAATAATAAATAAAGTTAGCTCTTTATATATGTGCAAGCGAGATATTTTATAATACTTA
GAGTAGTTGGTTTTGTCATGACCCAATTAAGGATCATGACCGGCGCTAAGGGGGAGGATCCCAAAGCAAGCCTCACCAGA
ATTCTACAGAAAATCGGGCAGAGTTTCCTTTGTTTTTATGCCTATCCTGAATTTTCCTGTCTCAGAATTTCACAACACAA
CTAATAGCAACTATAAACCACCATTTAATATCCATCAATGATCAAATTGTCACGCAATAAAACCAATTCATCTCCAAATT
TCGGAAACAAAATTTCAAACTAGTCACTTGACTACAATTCGAAGGACTAATCTTGACTCAAATCAAAAGAATGACAAATG
GAGCAACTCTAAGAGTTTTTAAAAGAAACTAATGCCACGCGAAGCAATGCGGGGCTCACCAGATGCTACTAACTCACACG
CTAGTTAATGAAATCCTCTTCAATACCACTTGAATTCTCTGTAAAAAAAATAAATAGCGCGGAGTGAGACGCTAGCTCAG
TGAGTAATAATACTTAACCACAACCATTTTAATGAGGGACAAGTCAGAAAGCATACTAGTGTAATAGTCATGATGATGAA
ACAATGCTCTTTCAGAAACAATAACAATATTCAACCTTAGGTGCCTCATATAAGCAAAATCAATGTAAATACATAATAGC
AAACTCAGAAAAAGAATATTTTCATATCAAATCTTATAGCTGGGAGGTCTCCAAGGATGAATCATGTAATCAGTGTGGTC
TTCTCCTTAAGAAGTAACCAATAACAGTGAACTCCACATAAATGAGTAAGTTATTCATATCAGTAGATCCCTACTCGAGG
GATATAAATAACAGTATACTAGTTCTACCTTCCCACTAGCAAGGGCTTTATCAGTAATCAGAACTACAAGGTGCACCAGG
TCTAACGAACCCGTCGTTAGCTATGGGATTCATCAAGGTCTACTCCCATTTATATTTTTCTTGTAATCAGTAGAAGCATT
TCAAAATCGAACAGAGCATTTAAATCTTATCAAATCATATCATTTCAAAGTTTAACAATCACTTGTCAAAATACTATTTC
TCAAATAAGTATAAAACCTTTTCAATAACAATAATCATATCTTGTAAGAATGAGATCATCTCAATTAATCTTTTCAGTAT
CATATCAGTAAAAGACTTGTCCCACATGCAAGTTCAAAACAGTCGGTAACACATTTACTTTATAAACCATGTAAAAATCA
TGAAATTTGTGAAAAACAAATTGTGGTAAGATTACTACTCACAATACTTGTGTTGAGTTACCAAGCTTGCCACTCAATTA
CTCCGTACGAATTCCTTTGGTCAATCTATAATCACATTCATAATAATTTCGTGTTAACTCCTTCATTTAGGTAATTCATA
CTACATTAAAAAAAAACCCAGCCCTAGAGGTTTCATGACTGATTCGAAATCTGCCCAATGACTTAATTAGTGCTTTAATC
ACACACATTAGTCTCTTCTTGGTCAATTCTCGCTGTAAAAAGATCAACCTAACCTTACTGCCCAATTACTCTTATTGCAT
ATAAGCCCAATACCAAAGTTTATAGTTCAAATCATTGACTATATTCACTTGGTTCATAAGAATGAAATAAATTTCCTCTT
TTTCTTCTAAACCCATGTTTCTCAGCTTCCCAATTCCCAATCTTATAGTCATGGAAGATACAAATTCAACTTTTAGACTA
ATTTAAGAAACTTACCTTCTTCTCGTTCTTCTTCTTCTTCCACCTCTCTCTTTAGTTTGAGAGCTAAGGCTTTCAATTTA
AATTTATGTTTCTCCTTCGTTCGTTTGCTCACTATAGAACAAGAAGAGTCCCCCTTTTTTTTTTCTTTGATCCCTGAAGT
TGCAGCATTGCTGCTGCTTCTGTTAGGGCTTTCAGCCCCCTTTTTTTTTTTTAAATTTCTGATCCTCTTTTTTTTTTAAA
AAAAAATGAGAGCTAAATGACAATTATGCCCTTATTTTAATATAGGGTATTACATTCTCCCCACCTTAAGAAATTCGGTC
CCCGAATTTAAAGTAAGTGTATACCTGTAGACTGAAACAAGAGAGGATACTTGTCTCGCATATCCTTTTCCAACTCCCAA
GTAGCTTCTTTAGTGGTATGGTTCCTCCATAAGACCTTCACGGACACAATTTCTTTTGACCTTAACCTTCTTACTTGTTT
GTCCACAATAGCCACAAGTTCCTCTTCATACGTTAAGTTCTCATCAATTGGTATAGTCGGTGCTTCAAGTACATGAGAGG
AGTCTGAGATATACTTCCTCAACATAGAAACATGGAATACTGGATGGATGAAAGACATATTGGGAGGCAGTGCCAAACGA
TATGCCACTCCTCCTACCCGGTCAAGTATCTCATATGGTCCTATATATCGCAGACTCAATTTACCTCTTTTGCCGAAACG
CATCACACCTTTCATAGGAGAAACTCGTAGAAAAACTTTGTCCCCAACCGTGAACCCTAGATCTCTTCTTCTCTTATCCG
CATAAGACTTCTGTCTTCTTTGAGCTGTGAGCAATCTCTGCCTAATCAATTGGACCTTATCCACGGCTTCTTGTACTAAG
TCTGGTCCTAACACATTGGCCTCTCCAACTTCAAACCAACCTATAGGAGACCGACATCGCCTTCCATACAAGGCTTCATA
TGGAGCCATTTGAATGCTAGACTGAAAGCTATTATTGTAGGCAAATTCAGCTAAAGGCAAGTAAGCATCCCAACTACCTC
CAAAATCAAGAATGCAAGCTCTCAACATATCCTCTAAGATTTGAATAGTACGCTCAGACTGCCCATCTGTCTGTGGATGA
AATGCAGTACTAAGGTCTATTCGAGTACCCAAGGCTTCTTGAAAGGATCTCCAAAAGCGTGAAGTGAATTGTGACCCTCT
ATCAGATATGATGGATATTGGCACTCCGTGAAGCCGAACAATTTCATTCATAAATATTTGGGCATATTTCACTCCACCAT
ATGTAGCCTTTACCGGTAAGAAGTGTGCTGATTTTGTTAATCGGTTACAATTACCCATATAGAGTCATAACCTCTAAGAG
TTCGGGGTAGACCAACCACAAAATCCGTAGCGACTCTTTCCCATTTCCACTCCGAAATTTGGATCTCTTGTAATAACCCT
GCAGGTCGTTGATGCTCTGCTTTAACCTGTTGACAAGTCAAACAACTAGAAACAAAATTAGCAATATCTTTCTTCATACC
TTCCCACCAATACAACTGCTTCAGATCATGATACATCTTAGTGGAACCAGGGTGCATAGTATACCTAGAGTTGTGAGCTT
CTTCAAGAATAACTCGTCTTAACCCACCTATGTTTGGTACACACAACCGATTACCTAGTCGAAGCATACCAGCACCGTCA
ACCATCATCTGCTCACTTTTACCAGTTGTGACCTCATCTCGATATCTGTAAAGTTGTTCATCCTCATATTGAGTAGTTTT
AATGCGCTCTACTAATGAAGATTTGGCTTGCACACAAGCTAGCAATATCTCTGAATTTCCCACACTAAATCTAATACCTG
CGCCTTCAAGTTTCTGGACATCTTTTGCCAATTGCCTCCTTTCAGGAACTATATGTGCTAAACTGCCCATAGATTTTCTA
CTCAATGCATCAGCCACAACATTAGCTTTTCCAGGATGATACAAAATAACACAATCATAATCCTTGAGTAGCTCCATGCA
TCGCCGCTGTCGAAGATTCAGGTCTCTCTGCTGAAAGATATACTTTAAGCTCTTGTGATCAGTATATATCTCGCAAGTTT
CACCATATAGATAATGCCTCCAAATTTTAAGAGCAAATATCACTGCAGCCATCTCCAAATCATGAGTAGGATAGTTTTGC
TCGTGCCTCTTCAGCTGCCTCGAAGCATAGGCAATAACACGACCATTTTGCATCAGAACACATCCTAACCCAACTCTCGA
AGCATCACAAAATACCGTAAAACCTCCAGAACCTGATGGTAAAGACAATATAGGTGCTGTTGTCAAACACATTTTAAGTT
TCTGGAAGCTTTGCTCACATTCTTCTGTCCACTGAAATTTAGCATTTTTCTGTGTCAACTTAGTCAATGGAGATGCAATT
TTGGAGAAATCCTGCACAAAACGCCTGTAGTAATTTTCCAAACCCAAAAAGCTTCGAATTTCTGTAGGCGAAGTAGGTCT
GGGCCATTTTTGCACAGCTTCTGTCTTTTTGGAATCCACCTTGATCCCATCTTTGGACACCACATGCCCCAAAAATGCTA
CTGAGTCTAGCCAAAATTCACACTTTGAGAACTTAGCATAAAACTTATGTTCTCGCAAAGTCTGTAACACTGTCTTTAAA
TGATTCTCATGTTCTTCCTGGCTACGAGAGTATACCAAGATATCATCAATAAAAACTATCACAAACTTGTCTAGAAACGG
CCGGAACACTCTATTCATTAAATCGATGAATACAGCCGGCGCATTGGTTAATCCAAAAGGCATCACAAGGAACTCATAGT
GTCCATATCGAGTTCTAAATGCTGTCTTGGAAACATCTTCCTCCCTGATTCTGAGTTGATGATAAGCAGACCGAAGATCA
ATCTTTGAAAAGTGGATAGCCCCCTGTAATTGATCAAATAGGTCTTCTATACGAGGTAAAGGATACTTATTGCGTATCGT
TACCTTGTTCAACTGTCTGTAGTCGATGCACATTCTTAGAGACCCATATTTCTTCTTTACGAATAATACTGGTGCGCCCC
ATGGAGATATACTTGGTCGGATAAAACTCTTATCGAGTAAGTCTTGCAACTGCTGTTTTAGTTCCTTCAGTTCTGCTGGT
GCCATACGGTATGAGGGTATGGATATTGGCAATGTATCAGGAGCCAAATCAATACCGAAGTCTATCTCTCGTATAAGAGG
TAATCCTGGCAAATCCTCAGGAAATACATCAGAAAATTCATTCACCACGGGTATCTTCTCCAAGCTAAGTGTTCCTTCTG
TTGTATCCCTTACCATAGCTAAGAGACCCATACAACCTTTCTGTAGTAACCTTCGAGCCTTCATAAGGGATATGATTTTT
CCAACCTCGGGGACTTGACCCCCTTTTAATACAAATGTAGGCTCATCAGGTATTTCAAATTTGACTATCTTTGCATGACA
ATCAACAGTAGCATAGCAAGGAGATAACCAATCCATGCCCATCAACACATCAAAATCAATCATATCAAGTACAATTAGGT
TAGCTAGAGTATCCCTACCCTCAACTCTTATCTGACAGTCACGATACTCATATTTAACTAACAAGGAATTCCCACAGGAG
TAGAAACAAGAAAAGGATGATTCAACATCTCTGGTTGTCTATCAAATCTCAAAGCAAAGTATGAGGACACATAGGAGTGG
GTAGATCCTGGATCAATCAAAGCATGTGCATCAAAGGAACAAACTGAAAGAATACCTGTAACCACTGCATTTGAGGCCTG
AACATCCTGTTTAGTAAGTGCAAAAACTCTTGACTGACTTCCACCGGCATTCCCTTGTCCATGATTTCCAGTGAAATAAT
CTCCAACACCTCTACCTCTATTTCCTGTACCTGTATTACCTGAACCATTATGAGTGGTCTGAGCAGGTGCAGCTATCTGA
GCAGAAGTCTGTGTGGGGTTTCTCGGAGGTAGAGGGCAATCCCTAATGCGATGCCCCAACTGACCACACCGAAAGCACCC
TCCAGTGACAACACGACACTGGCCTACATGTGATTTACCACAAGTTTGGCAAGAGGGAGCAGTGGCATACATTTGTCCAG
AATTACGATGTCCCTGTGCTGATAAAACTGTATCTATCCCTGTCTGAGAGCCCTGCTGTTGTCTTCCCTGATTCTCTGTT
CTGTGATTCGCACCCAAGTCACCGCTGTAAGATCCCCCTATCTTGGCCTTCTTACGTACATCATAGGTTGCACGCTCCTC
TCAACCCTTATCTTCAATCTTTCTAGCTAGATCAACTGCTTCTGAATAGGTCATGGTACTCATATTTGGGGCTAGGGCAT
TGAATAGATGACTAACCAACCCATGCACGAACCTCTGAACTCTATCTGCTTCAGTAGGTACCAACAAAGGAGCATATCTA
GCGAGCTTACAAAATTTGGCGTTATAAGTTGCCACATCCATATCTGGAGTCTGTACCAACCTCTCAAACTGTGTTGCATA
CTTCTGCCTCTGACTGTTAGGAAGGAAATCATCCATGAACAACTTAGTGAATTCATCCCACTTCAGTGGTGCTGCCCCAG
CAGGTCGACCGACCAATATAATTTCATACCAAGTGTTAGCCATGTCCTCTAGTTTGTATGCTGCTAGCTCCACCGATCTC
TCACTAGAACATCCTAAAGCCCGGAGGGCCTTAAATGTCCCATCCAAGAAGCTTTGAGGATCCGCTGAACTATCAAAACC
TATGAATTTTGGTGATTTCAATTTTAAGAATTCCTGCAAGGATACCTCTTTATTCCCAAAAGTATAAGTCCGTGCAGGTG
TCTGAAGTGGTGCATGTGTCTGAGTAGCAGCAACATTATGCTGACCATCCCTCTCCTGTCTATCCATTATATTAACCAAA
CTCTCTATGGCTTTCTGCATGGAGGCAAGTACTACAATAGTAGCATTCTCCTGCGATGTCGGAGGTGGACTAGCGCTCCT
TTCCGGAGTGACCTCCCTTGAAGTCCTAATAGTGGTGTTGCGGTTCCTTGTGGTAGCATTACGAACCTCTCCTCGACCAG
TTCTGCGGGCTCTGTCCCTTCCCCAAGTTGAGGAAGTTGGCTGCCTAGCCGACGTGACATTAGGCGCCTCAGAAACACCT
GTTGTAGCTCTGCCATTAGATAATCGAGTTCGAGCCATCTGGTTAACAGAACGAATAATGTTAGATTAATCTAGTTGGCC
CTAAACGTCACACACATAAGCAGGAATGAGAAAGAAAGACAAGACACATCCTACCACGTCCTCGCAGAATCACGATTATA
GAAATGGTTGGCAACATAACCATAATTGAGATTCTACTACTAACGTGTGCTCCATAGGTCATAAGAATAACTTAGGGCTC
TGATACCAACTTTGTCACGACCCAATTAAGGATCATGACCGGCGCTAAGGGGGAGGATCCCAAAGCAAGCCTCACCAGAA
TTCTACAGAAAATCGGGCAGAGTTTCCTTTGTTTTTAGGCCTATCCTGAATTTTTCCTGTCTCAGAATTTTACAACACAA
CTAATAGCAACTATAAACCACCATTTAATATCCATCAATGATCAAATTGTCACGCAATAAAACCAATTCATCTCCAAATT
TCGGAAACAAAATTTCAAACTAGTCACTTGACTACAATTCGAAGGACTAATCTTGACTCAAATCAAAAGAATGACAAATG
GAGCAACTCTAAGAGTTTTTAAAAGAAACTAAATAAAAATAATAAATCAATAGTTCTCTTGCCACGCGAAGCAATGCGGG
GCTCACCAGATGCTACTAACTCACACGCTAGTTAATGAAATCCTCTTCAATACCACTTGAATTCTCTGTAAAAAAAATAA
ATAGCGAGGAGTGAGACGCTAGCTCAGTGAGTAATAATACTTAACCATAACCATTTTAATGAGGGACAAGTCAGAAAGCA
TACTAGTGTAATAGTCATGATGATGAAACAATGCTCTTTCAGAAACAATAACAATATTCAACCTTAGGTGCCTCATATAA
GCAAAATCAATGTAAATACATAATAGCAAACTCAGAAAAAGAATATTTTCATATCAAATCTTATAGCTGGGAGGTTTCCA
AGGATTAATCAGGTAATCAGTGTGGTCTTCTCCTTAAGAAGTAACCAATAACATTGAACTCCTCATAAAGGAGTTAGTTA
TTCATATCAGTAGATCCCTACTCGAGGGATATCAATAACAGTATACTAGTTCTACCTTCCCACTAGCAAGGGCTTTATCA
GTAATCAGAACTACAAGGTGCACCAGGTCTAACGAACCCGTCGTTAGCTACGGGATTCATCAAGGTCTACTCCCATTTAT
ATTTTTCTTGTAATCAGTAGAAGCATTTCAAAATCGAACAGAGCATTTAAATCTTATCAAATCATATCATTTCAAAGTTT
AACAATCACTTGTCAAAATACTATTTCTCAAATAAGTATAAAACCTTTTCAATAACAATAATCATATCTTGTAAGAATGA
GATCATCTCAAATAATCTTTTCAGTATCATATCAGTAAAAGACTTGTCCCACATGCAAGTTCAAAACAGTCGGTAACACA
TTTACTTTATAAACCATATAAAAATCATGAAATTTGTGAAAAACAAATTGTGGTAAGATTACTACTCACAATACTTGTAT
TGAGTTACCAAGCTTGCCACTCAATTACTCCGTACGAATTCCTTTGGTCAATCTATAATCACATTCATAATAATTTCATG
TTAACTCCTTCATTTAGGTAATTCATACTACATTAAAAAAAAACCCAGCCCTAGAGGTTTCATGACTGATTCGAAATCTG
CCCAATGACTTAATTAGTGCTTTAATCACACACATTAGTCTCTTCTTGGTCAATTCTCGCTGTAAAAAGATCAACCTAAC
CTTACTGCCCAATTACTCTTATTGCATATAAGCCCAATACCAAAGTTTATAGTTCAAATCATTGACTATATTCACTTGGT
TCATAAGAATGAAATAAATTTCCTCTTTTTCTTCTAAACCCATGTTTCTCAGCTTCCCAATTCCCAATCTTATAGTCATG
GAAGATACAAATTCAACTTTTAGACTAATTTAAGAAACTTACCTTCTTCTCGTTCTTCTTCTTCTTCCACCTCTCTCTTT
AGTTTGAGAGCTAAGGCTTTCAATTTAAATTTATGTTTCTCCTTCGTTCGTTTGCTCACTATAGAACAAGAAGAGTCCCC
CTTTTTTTTTTCTTTGATCCCTGAAGTTGCAGCGTTGCTGCTGCTTCTGTTAGGGCTTTTAGCCCATTTTTTTTTTAAAT
TTCTGATCCTCTTTTTTTTTAAAAAAAATGAGAGCTAAATGACAATTATGCCCTTATTTTAATATAGGGTATTACAGTTT
GACAACAAGACGTGTGCTCTTTTTTCTTTAGTAAAGGCGGATTAAGCCAAAAAAAATTTCCATTTTTTTTAATCTGTTAT
AAAGGTTCTAAATTGGCTCCTTAATATTAAGGATAATTACATTCTTGAAAGGATCAAGGGCTCTACCCTCTCGCATAAAG
TCTTACGCTTTTATCGTCAACCTTCGTGGCTTTTTGCTCGTTTGGTCTCGCTATTTTATTCCTGGTTCTCTCTTTCAAGC
TTCTTCAACTCATCGAAAAAGTCACAACCTAAGTTCAGGATATATGAATTTATACTACAATAATAATTAAACTAATAAAA
ACTTCAACTGGTGTTATTATAAGTCATATGAACTTTTATTTGTTGAAAATATTGAAATATTAAGAAATAGTAAATTAGTA
AAACAAAAAAGCAATGATTACATAGTAATAACTATTTTGAAGCAAACTTCCTAACAATCTAAATCACATAAGTAGCATTG
ATAAATAAAGTCATTCTCTTGTCTTGGGCATCAGAAAAATAAATTTTGGCAATTCTCTAACTCTTGAGAAGTTGAATAAT
TTTGGAAAAGGATATTTAGAAGCATATAACTACATCACAAGAGAAATTGTTTACAAAATCAAATGAATTTAGACTACAAT
AAAAATTAAACTAATAGAAACTTCAACTGGCGTTATTACAAGTCATATAAACTTTTCTTCATCGAAAATACTTAAATATT
AAGAAATAGTAAATCAATAAAATAAAAGGGCAATGTTTATATAGTAATAATTATTTTGAAGCAAACAACCTGACAATCTA
AATCACATAAGTAGTATTGATAAATAAAGTCATTCTTTTATCTTGAGCATCAAAAAATAAATCGTGACAATTCTCTAAAT
CTTGAGAAGTTCAATAATTTTTATAAAAGATATTCAGAATCATATATCTACATTACAAGAGAAATTGTTAACAAAAACAA
ATGAATTTAGACTACATCATGTTAACTTCATACATTGGAGGTAAGTCATCGCTATAGTGAGAGAATCGGGATTTTATGCA
GAAAACCGCCCAAAGCACCCATTCTCTACATTTGAGTTCTTGAACTAGAGAGGGGCAATTGATGCTCCATAATGCTGGTT
ATCTTGCTCAAAAACGTAAAAACTTTCATTGGGAAGCCGGACTCAACTATCGTATAAGCTTCCATCTCATATTCTTATCC
ACTCGGTGCTAAGCATTAATTCCCATAGATTACATATTCAGTCTTGACTTAAGTGTATAATCATGGAAGAATGTCTTGAC
AATCCAACATAATTTATACTATAGATCATAGACTTAATAGGTGAGAATAACCTTTCAACCCTAGAATCATCATATTGTGA
GAACACCTTTTACATCATATCATATTCATACATAAGTGTGTACATGAGGATAATCATCCAACAACACAACAATTGGATCA
TAATCATATTCACTTTGCTCTCAAAGTGTTCTAAACGAATATATATAAACCTCATAATCATGCATAATTCTCATAGTTTG
CCTTTCAAGGACCATAGATCACATTCAATCAACACATCTAGAATTACTACATTAGACATGGATAATAACATGATTCAATT
ACTACAATTACTATAAGCATAATCTCATGATACCCTTCTTTCTACAATTCACCCGTATCACAAGGTCATAAATTGGAAAT
ATGGGGATTTCATGGATTCTTGGGAGATTTCAATCAGAAAACTACAATAAATCATCAATTCAATCATAATTAAAGTAATT
AAATCAATAGAATCATTTTTTAAAGGAATCCATTAGTTGTGGTCAAACCCTAGCTTTTGGGGAATTTCTGTCTTTGAAAT
TGGGATTTTGACGGGACTCCATGGATGAAAACTATGCATGGGTGATTATGCATAATAAAGTTGTAACGTACTTTTGGAAG
TTTTCTGTTAGTGTCTTATTAGGTCTTAGAATTTGTCCGTGATGGAGATAAGAGTGTGGCTGGGCTGATGGACATGAGGC
GACAATCACTGGAAAGGTATACTGCAGTGCACATGACAGTAAATAGTATGTAGTTTAATGTTCTATGAAATTAATGCAAC
CCTTTCTATGTAAAGAAGAGCTTATAATTAATTAGAGAATAATTTGCGAACAGGCCAATTGCATTGCTTTCTCTATAATT
AAGGGATGTGTAAAGGAGTCAAGCCACTTGTCTTGTTTGTGATTAAGCATCTAGTAGACGACCTTCCTATATAGTGGCGC
TCAGACTTCTATAAGGAGGTAAGTCATCGCTATAGTGAGAGAATCGGGATTTTATGCAGAAAACCGCTCAAAGCACCCAT
TCTCTACATTTGAGTTCTTGAAATAGAGAGGGGCAATTTTGGGCGGTCTGCACCAGTTTTCCCATGAAATTCACCGGTAA
AGGTAAGAGTTTGACTCTCTAATCTTGTAAGGTATTTCTTAAGCCTTATAAACTAGGTTGTTAACATTGGAGGGAAGGTT
TTCACATGATCTCATGGTGGGAAAGAGCCCTATGTTGAGGAAGATGATCACATTTGGCCGAGATTGGAACTTTTTAGTAA
TGCGGGTAAATTAATAGGCCATTAGTGATTGATTATTGTTTTCATTGATTATTTTATACCAAGAACAAGTCGAGTTACTT
CGCAAGGGAAAAGCTCGGGATATTTAGATCTCCAAGAGGCTTGATTCGAGGTTGGTGATGATTATATGTATCCAATTATG
TGTGTATGCATGTTTACTCCTTTGAAGGATTATCTATGCAATGCATGGTACGGAAACATATGAAATGAACTTGTGATTGT
GACTTGTGGTTTCAAGAGGTCTTGTTCATTGTGCTATGTAATTATGCATGCTGGTTGTACTTGTTGGTTAACTCGGGTAC
CACACTGGCATAAGACATTGTTGGTTTGATAGGATACCACGCCTGGTATAATTATGAACGATTGGCTCAGATACAACACA
TGGTATGATACTACAATTTAGTTTGGATTCCGTGAGAGGACTAGGTATATGTTTGAGATTCCATGAGAGGATCAATATTT
GCATTATGATCATGTGGGACAAGTTTCATGCATTGGTTTGTTCATGTATGGTTATTTCATGTCATATGACTGATATTCTA
TGTGTTGTTGATAACTATTGTTATGTTGTAAATTGCTTTGTGTTACAATTTGGTACTGAACTGCTTTGATGCGTATATTG
GATTGGCCTCATGATTTTAACGGTACACAGTGGTTTGTGTACTTATATTTCACTTGTTTCGTTTCTTATGGAGTGCAACA
AATCTTCCACTGGTTGATCTGATACCTCAGTTGAGAGACGCTTGATCTAAATCCAAGGGTGAGCTGCATCTTTTAAGCTG
CCATGGGTTCTTCTTAATTGCTTGTTCAACTTTTTGGACATAGACATTAGTATTGGACTTTATATTTACTTTAGGGGGTT
GCATCCCCACTTGACGTTTTAGAGTTTTGGTTATGATGACTTTCACATCTTAGGGGTTATTTTCTACATTTAGATGTTTT
GGTTGTTGGGTTGAGTTTATGGGGACTCAATTCTCTAACCAACTAAACTAATTCCTTATTTATGATGAACTTGGTTTTTG
TTTAAATGTTGTTGGGTTGGTTTTGGGTTAGATTTTTGTTTTCCCGCTAGGTGTTTAGTGTGAGTGACTGACGATGATTT
GGATTGTAGCATAATTGTCCAAAGAATCCTTACTAAATTATGTTAGCACAAGCTATAGTGCATATTATGACACTGTAATA
AATTAAATCGTTAATGGCTATGTGCAATATGATCCAATTTTCCAATCTACTTAAACCCAAAATCACTGCTCCTCAAATTC
AAGTGATACCGGCTAAACCAATGATTATTCTACATGGAGAATTGAGCATTACAAGGAAGATATCGGATGAAAATTGATAA
CGCTCAAATCACCCTCCAAAACAAATAAAAAGAGTGCGCGATCGTAGTCAGTAAAACCCCAACGAAGAGTCGGGGTCGAA
TTCCAGAGGAAATGACATATCTTGGAGAATTCCTGATCCAGGAATTTGGNNNNNNNNNNNNNNNNNNNNNNNNNNNNNNN
NNNNNNNNNNNNNNNNNNNNNNNNNNNNNNNNNNNNNNNTGTTTATCAATTATCGCAATTAAAAAAAAGTATCGAAGAAA
TTAAGAGTTACCAAGCAATCAAGGGGTGTCGGGATTAGAAATCGATGTCACATAGTGGTGATTGTGCTGCTCTATAGTGA
TGAACATTCTTTAATAGGCCAAGTCATCTTCATCGACACTAATTATCTTTCGATCTCAAAGTATCTATGCAGAGAATCTT
GTTTTGGTCTCATCTAAATGCCAATTCCAAACAACCCAAATTATTCATGAGAGAATCAATGGTGTGTCACCTCAAATCAT
CTCATTAGAACAAGCAGGCTTTGTACAAGGGAGAAGTATAGCTGAGAATGTCTTATTGGTTCAGGAAAAAACCATCTAAA
TTTAGTTATCAAGCTGGATATGATCTTATGATAGAGTAGAGTGGTTGTTCCTAACTAAGGTGTTGAGGAGATTGGGATTT
GGTGATAGAATTATTGATATGGTTTTAGACTGATCAGTAACAATTGGTACTTAATTTCGCTAAATGGACAATCGAAAGGC
TTTTTAAAATCCTCTAGAAGGCTAAAATAGGGTTACCCCCTCTCACCCACTCTCTTTATATTGGTAGTAGAAGTGATGTC
TAGAGCTCTAAATGCACTAATGAGGAAGAAAGAGTTTAAAAGGTTTGGTATGCCAAGAAGGAGTTTGTAGCTAAATCACT
TAGCATTTGCAGATGATTTGATCATATTGTGCAAGGCAGAGTTAAGCACAATGAAAATGATCAGTGAAGCGATGCAAAAG
TATGAAGAGATATCAAGGCAAAAGAGGAATAAGGACAAAATCAATCTATTTGCACCATAATGTCCACGGAGGAGAGTTGG
TTGCAGAAGTAGCTACAGGAATCCTACAGAAAAATTTCCTTTTATGTATATTGGGTGTCCTATATTTTATAAAAGAAACA
AAAAGCTTACTACCAACAATTGATTCAAATTGAAGCCCTCTTCTTCATCTGGCAAATATAACACAGATGGAGCATCCAAG
GGAAACCATGAGTGAGCTCGTATGCCTACTATTTAAGGGATGAGAAAGGATACATTATACATGCAGAAAGAGTCAAGATA
GTAAGTACACCAAGCACAATGGTAGAAGCAAAAGTAGTCCTAGAAGTAAGCACGCATTGCAAGAACTCACAACATAATCA
GGTTATCATTCAAAATGATTCTATGTTAATGTGTGAAGTGCTAAAAGGAAAATGGGCAACACCATGGGTAATTACACATA
TTGTGGAGGAAATCAAAATATGCTTGCAGGACATACAACCTAAATTTCAACATATAATAAGGGAGGGAAATCAATTTCTG
GCTACCTAGATAACAAAGCAATAGAGCAGGGTTCATTCAAATATAAAGATTTTAATAGCCTAGAATCAGATGGTAGAAGA
ATATGAAACAATGATAAAAGTCAAAGCCCATACTTAAGGATATCACTGTCAAGGAGATAATGGGGAAGTGGAGGCTAAAA
CATAAAGTTTTCACATTTACAACATTTACAAAAGACACTGAGGCGACAAAAAAAGTGATAAGCTAATTAACCTAGGCTAT
CTCAACCAACAAAAAGGATTCGGCTAAATAGGGATTTATAGAATCAGGCGCTTAAACTTGGAGGAAGCATTTATCACTAG
TGAAAAGTGGCGGTCTGGAGCTACCATTGCACCCTTCTCAAGTACCACCCGGAGAAAAGAAGAGGAAGAAGTAAGCAGAG
TACAAGGTAAAAATGGAAAATTAGAGATGCACTCTTACCTAGTGAATTTGTCATCCCCTAACAGATGGTTTTGAGTAGAA
AAATAGAAAGAGCACGGGTAATGTACCGGACAGGCCAACTAAAAACAAAGGGATAAAAAATAATAACAAAGGGAAAAGGA
AATGCTAAGAGGAGGAAATACTTAGTATTGATAGCTGAAATCCAAGGTTGCTAGAAGATCCACATTATCACATTGATGAT
CCATAGCTTGAGAAGGCAGAATTTCTTGTTTAGCCACAGTGGGAACATATCCCAGGTGTGAAAGGTTTCTGAAAATGAAG
AGGTGAGGCGAAATTAGGAAAGGTAGAGGTTGAGGCGAATTAGTGAGCCCTAACTTTAGGGATATGTTTTTATGATAGTC
TTTTTGGTGGGATTGACTCCTATTCTCTCTTTTTTTGGTCCTTTTTTTTTAATAGTTGATTTTATTTGGGAATTAGCCAC
AAATGAGTCTTGTAATTTTCTTACTTTCTCTCATTAATAAAGGCTAGGCCAAATTTCGATTAAAAAAAGGTGCACTACAA
AAATAATATAAAAGGAAATTGTGAAGAAGAAAAAAAAAGAAACCATACTTTCAAAAAAAATTGTAGTGAGCCGCAATTTT
TTAAGAATGTATGTTATTTACAAAAGTAATAAGATGCAATGGTTTTGTGTTTTGACCATCACAAAATTAATGTTATCATT
TTATGATCCTCAAATTAAGAATTAGCTTTTTGTAAACTACAATCTTTACAATAAAATTAATCTACATTGTTCGTTGTAAA
CGTATCTTCATTATATTCTAATTAGCACGAGTACATGAAACTTCACTGTAAAAAATTATAATCTACTACTAAGTTAAAAT
TATTCTAATAATATACAAAATTAACCAACACTAATCTTAGGATCGCCACTAATGACATGTGAGGTAGATATGTGATTGAT
AATACTTTCTACTAGCTATCTTTTCACAGCTAGCTAAATATTCTCTCTATAAAAAGGGTACAAATTCTCAACATTTTGTT
ATCACTTTATTTTTCACAACTTATTGTAATTCTTAAGAGAAGAAGATATGGGTTTGAAAGGGAAGTTGATTGTTTCAGTG
GAGGTGAAGTGTGGAGGACAGTTGGTTCATGATATATTTCATATCAATACTCATCACATACCCAATATAAGTCCTATTAT
GGTCAACCATTTTGAGATTCATGAAGACAAAATCCTAAAAATTGGTTTGATTGTTAGCTGGAAATATTACGACGGTAAAA
TACATATGTCCTCACTCTAGCGTCTCTCAAACTCCCTCAATACCATGTTTGCATCAAATTTCTATTTTTAGGCGTATTTC
ATATTAAGAATATTCATTATTCAAGAAAAATGATTTCGTGAAAGAGTTAGTTGATGATGTTTGGTTATCATAATTATATT
CCAAGTAAAATATTTGCATCAAAGAAAGAAAATAACTTCTTTTATTTGTGGAAAGAAATCATTTTTCTTAATTAATGATA
TCTTAACTTATAAATTATAACTTTATTTTACTTTCTCCATCTCACACTTGAGCGTTATGATTAATTTTAAGTACTCGAAA
AATTTACCAATGATAACACTATGATTTATTAACGTTATTAGTCTTTTATATATGATCTCCATAGTACTATATCTTTTACT
CACAACCACACACCTAAAAAAATTTAAAACATTTTGTAGACAAAAATCTTAATTATTAAAAAAATACTTCAGCCTACAAA
ACACAGCATAATTAATTTTTAATATCTCCTACTAATCCACATATTCTCCACAATGTAAATTATTCTTTTGATATTTCAAA
AGTAATTTCGTTCGGGACAAAAATGTAGCATTGTTTAATCTGCACGACTATCAGATAATTTTTAGGAAAATAAAAATGAA
AAATGAGGAAAAATAAATAAATAAGATGAAGATATTATTTTGTGAATTTTTAGATCTTTTTTGAGGACTTAAATATTTGA
ATGGAGACTAACATATCTTTTATTTTTTATTTAAATGATTATCGATGGAAAAGAAAAGTTTGCTAAGCAAGTGATAGAAG
CCATCGATCCTCCAACAAAATCTATCACTTGGAAAGTGATTGAAGGGGATGTTCAACAATCATATAATTCCTTCATTGCT
ATCACATCTTCTGATCATCAATGGACTACAGTGGATCTTAAGTACGAAAAAAAGACCGAAGATACTCCTGAAACCCTCAC
TCTCTTGGTTTTTTTCATAAGTGTTACCAATGATATAGAGAGTCACCTTCTCAAGAAATAGAAAGACAATGATGTTTGAT
GGTTCTATACATTTATATCTATATACGTATGTTTAAAGTCTTTGTGGTTGTGTGATGACTATTTGGCAATATTGGCTAGT
TCTGACTAGCGCGTCAAATAAATAATGTTATGTTTGAAGAATATATATATATATATATATATATATATATATATATATAT
ATATATATATACTAGTTTTTGGAAATGTGTGTTGCATGTATATGTTGAACAAGTTTCATGTATTGGTAGAGCTCTAATTC
AAACTATCTATGATATCAGCGTGAGTTCTCATTTCTTAATGTGTGACTTGCAATATAACTATTTTTCTAAATGGTTTCAT
TTTGAAGTAAATAACTGTAACGACCTGGTTTCTGTCGTTATGGAAAAATCAATGGGGAAAGAATTGGGGCTAGAAAATAT
TTTCGTAGTAACTTGAGATTTCCCAACCTAGTCCAGATTTGGACGAAATTGGAGTCTTTAGGTTGTAGGGAAATCTGGTA
ACAATCGGGTCAATTATTTATGATTTTGATTACACGAGTATTTAGATAACTCATAAAAGAACCTGTACGACTTTACATAA
TTGAATCCAGGTGAGTAGAACTCCCAGAATCGATCTTAGCATGAAGGGTATTTTACAAGCGTCGTTGGTTAGAGGTGTGT
TGTGAAATGGGGGTTCTAGAGTTATTAAAATAGCTCACTGGTTCGTGCAAGCCGCCTTGGCGGGAGTTTTTGCCGCTCTG
GCGGGGCTGCTACAATGGGGTGAGGGCCGCTGTGGCGGGTTCGACACGACTTAAAGTCGTAAATAAACCCTTAAATGAAC
TTATTCTGCATTTTTCAAATTTTAGAGCTAAGGAACGGAACCCAGGCGACTCTAAATAGTTCTCCACCATTCTTGAGCCT
AAATGTAAGGTTTTTACTCCCCGAATCCATGTTTCAATCCGTAGAACTTAGTTTCTTGGGAAATTATCGATGGGGGAGGG
TTTTGATGTGTGATTTATGGTGGAAAAAGCCCTAAACTGAGTGTGGTGGCCAAGGGTTTAGTCTAGGGTTATTGGGTTTG
TTATATTTCGGATAATTAGACGCTTTATTGTTGATCCTTGCATATAAATTGTTGTTTGTAGACCTAGAACAAGCGGAAAA
ATTCTAGATAGGGAAGATTCAAGTGCCTCAGGGGATTCAAGCTTGGATTTGATAGGTGATGGTTGTGATTTCATATTGGT
GTGATATATGTTTGTAATTACTTCATTATAATGCATGTATGTATGTGAATGTTGCATTATTATTCACCCTATTCGTAAAT
GAGGATAATTGAATAATTGTATGCCATGAATCACCTCTTATTGTATGATTGTGAGAATATACATTGTGATTGTGATTGTG
GTTTGTTGAATGGGCGGGTGTCACGATCCGACACACTAACTGGATCTATTGCCACGTTCCGGCATAAATATGGGATCGGT
TGCCATGTTCCGACATAAATATGGGATCAGTTGCCACGTTCCGGCATAAACATTGGATCGGGTACCATGTTCCGGTATGC
TAAGAGTTTGGGTGTGGGTTCCATGAGAGGACCATTGAATTGGGTTCCGTGAGAGGACCATCGAATTGTGTTGTGTATCT
ACTTGTGATGATTACATTCATATCTAATGATGATTGATATTGGAAGACTGTTTGTTGCTCTAAATTGATAACCAATGTGT
ATTATTGAGAATGTGGGATGCTACATTGAGCCTAAAAAGATGACTAATATTGTATATGTTCGGTATATGCCTGTTTTATA
ATGTTGTGGTTACTTGCATATTTTTCACTTATTGGGATAGCCGCGTGATCCTACTAGTTCACTGTGGTTGTGTACTGATA
CTGCACTTGCTCTTTCTTTGTTAAGTATAGGGCATTTTCAGGTGGCTATTGATAGACTTCAGCTAGGTGACTAATGAGCA
TGACCGGACTCAAGGGTGAGCCAGTTCTTTCAGGCTGCCATGAATCTTTCTTGTTTAAGTCCACTCTTTTCGAAATCAGA
CTATTTCTTAAAGATGTTGTTTAGTTTCGGGGTTGTACCCCTTATTGTTATACTTGTCGTTAGTAGAGTTTTGGTTCAAT
GACTTTCAGGTTCTAGGGGTTGTTCTTCCGCATTAGTTTGTCTAGTTTATTTAAACCTTTGGAGTTTATGGGGACTCTAT
TTTTATTGTTATTTAAACCTTCTTCCGTAGCTTTAAATGTGTATTACTTTGGTTAAGTTGATTAGTTGGGCTGTAGTTTT
GGATCTCCCACCAGAGGGTTAGTGTGGCTATCACTCACGACGGTCTGGGTCGTGATAAAGTTGGTATCAGAGCCCTAGGT
TCGTTGATCTCATTGTACCATAACGAGTCTAGTAGAGTTTTACGGAACGGTACGAAGACGTCCGTACTTTTCTTCGAGAG
GCTATATGACTTTAGGAAAAACTCACTTCTTTCTACTCCATCATGCTATGAGTTGAATCCAATTGGTATCTGGGTGAAAC
AAATTGGTATCTTTCGTCCTTCACTCTATGGTTCGAACTAGAGCATAACAAAGTGTTAATACCATCACTAGCAAGAGAGG
ATGCTATAGACTACCGACAGTTAGATAGGGTCACCATTGGAACAAGTATCTGCGCCTCAGATAAATGATCTTTTGACCAG
TTGCTAGGTGCATCATTTTTTTCTAAGATTGATTTAAGGTTTGGTTATCATCAGATAAAGATTGAGGCGGTTAAGAATTG
GGTTCGACCAAGTTCTATGATTGAAATTAGCAGTTTTGTAGGGCTCGCTAGTTACTATTGTTGCTTGTGGTATGAGATGT
GTCCAATTGGTATCTCCCGATTCCAATTGGTATCTCAACGAAGTGAACTAGACGTTGTAGTCTCGGCTGAAGGGACACAA
GTAAGTTAATTAGAACTGAGAAGGTTCCAATTGGTATCTGGCCTTAGGGGCTGTATAAGGCATCAATGATCAGTAACAGT
CGTCTATGGAACGAACTAATTAAAGAATTTGGACTTATCTGCAAGTTGTAACTGCTCGAGTGTTGTATAATTTGTTGTGA
AAAGAAAGTCATCACAAGATTAGGTGCAAGGGTCTAGATAAATTACGATGTGGTTTGTAAGCGATAAATATGGACGTGCG
TTGCGACCAACTGATAACCGTGTGAGAGTCTGGGTGTATCCTGGGAATATGTGTGTGGTATTGTTGAAACAATGTAAAAT
GATTCTAAAGTGCGTACTTCATTGGGTTGACCGGAGGGTAGACAATGATTGTCCTAGCTAAGGGATTTTCTTAAATACTT
AGTTATAGCCGAAAAATCTAGGGGAAATATAGAAAACAGAGGAACTCCAGAAATTGTTGGTAGAGGTTCTGTTTTCATCT
AGGTCGCTGGGGCGGGATTTCTCCCGCCAGAGCGGGATAGGGCGAGACATAATCTCAACCCTGTCTCCCCTGTTTTCCCC
TAGTCACAATTTCAGTACTCGAATTGTACCCAAACTAACCCCACGATCTAATTCAGTGTTCAACAATCGAATGAAAGTTA
TAAAGTGTTCTAAATTGTGGAGAACCTGGGTGTATGAGGAGGAAATCAGTGAGGCTGTGGAGGCCGAGTAAATGGTAATG
CAGGTAGAGGAGTAGTGCAGCCAAGCGAGGAGGTTGCCCGTCAAGATGACATGACTTAGTTTTATATGCTTTTTCGGGCA
AAACCGAGTTTAAGGTGTGATGCAGTGGTCACTAGTGCTACTCTTGTCTGTGCTCGGATGTCTATTATTTTGTGTGATAT
GGGTTCTACTTATTCGTACGTGTCAGTTCAATTGCTTTGGGATTTGATGTGGTTTGTGATATACTTGATGCCCTCATCCA
TGTTTCTACCCCAGTTGAAGAGTCAGTCAGAGTCACCCTTGTATATCGTGTTTGTCCTGTTGTGTTTATGGATTTTCAGA
CTTGGGTTGATTTGGTTATGCTGGATATGACTTACTTGATATAACATTAGGCATGACTTGGTTGTCCCCCTATTATATAA
GGCTTAATTGTAATGCTAAGTCGGTAAGTCTAGAGATCCTCGCAGGGAAAGATTAGAGTGGGAAGGGGTGTACAAGCCTA
AGCTAGCTANNNNNNNNNNNNNNNNNNNNNNNNNNNNNNNNNNNNNNNNNNNNNNNNNNNNNNNNNNNNNNNNNNNNNNN
NNNNNNNNNNNNNNNNNNNNNNNNNNNNNNNNNNNNNNNNNNNNNNNNNNNNNNNNNNNNNNNNNNNNNNNNNNNNNNNN
NNNNNNNNNNNNNNNNNNNNNNNNNNNNNNNNNNNNNNNNNNNNNNNNNNNNNNNNNNNNNNNNNNNNNNNNNNNNNNNN
NNNNNNNNNNNNNNNNNNNNNNNNNNNNNNNNNNNNNNNNNNNNNNNNNNNNNNNNNNNNNNNNNNNNNNNNNNNNNNNN
NNNNNNNNNNNNNNNNNNNNNNNNNNNNNNNNNNNNNNNNNNNNNNNNNNNNNNNNNNNNNNNNNNTCATAAGGGAGTGG
ATTAATACTAGAATGGAAAGCTTATGGATAAAGAAAGTTCCATTGAGTATACTTGGGTGAAGGAAATTGAAGATTTTAGT
AAGAAAGTGCGTACAAAGATTGGGTTAGTCCTTTGAATTTGATGACTTTACCTGAGTTTGAGGTGTCGTGTTGATGAAAT
GATGGCTTCGTAGTGATTGTCAAGGCTGACTGAGCGTAATGGTAATAAGAGTTCGTGATGGATTGTGATGGGATGCAACT
ATATAATAAAATTGTTAGTTAAGCGAATTTTTGTATAGTAATTACGACTTGCGAGTATCTAAGGTTGTGGTTTTCTAATA
GTTAGCGAGTAACGTGGCTGTATGGAAAGTTTTAAGAGATGGTGGGACACCATTCAAATATAAATTAAAGAGCTAGAGTC
ATGATGAAGAAAAATAGTGGGATGTAGTACAACCTTTAGAGAGAGGCGAGAACAAGAATATTTTATTTGATGCAAAGGCT
AAAGAAATATCTTCAGAGGGGTAGATAATTGGGTTCAGGGTGCGTGATTTCATTCGTTTTGCTGTGGCTATGGTAATAGT
GTCACAAGTCCGTCAGATTTGGTTAAAAACTATTGGAGAGGACTTGAGAAAGGAGTGTACAAACATTAGCTTGAGTGTGA
TGATATGTGTTTTGGTTTTATTTTTTAGTTTAGTATGAGTACGCCGGAATTTTAGCGAAGTATATTGTAAGATCGATGGA
GGTGCGATCAATGATAAGCGAGGATCCATGAATTCATAAAAATCTTCAAGGTACAAGCTAATGTTGATAGATAAGGGGAT
GGTGTTATACGGTTGAATTTACAATTCATGTTTTTCATTGTAAGTCTACATTCGTGGTGAGATATGTTGTCAAGGTATCA
ATTGGCAAGATGAGAAATGATCAATTGTACCCGGTAGTGAGCATTTGAAAGGACTTACACCTGAGTTGAGTCGTAAAATT
ATTACTATTGATTGTTAAGTACCTAAGAAAGGTTTCATTTAAAAAGTGTTGGGTTATAATAAGGTAAATGGTCAGAGTGT
TACGATGGTTGTTAGTATTGTGAGTATAATTCACTAGCTATGCTCTTGTGTGTTTTCACTTTTGTGGGTGGATCCCTAGT
GGTGAATCAGGGGTACCAAATCCTGCGATGTTCTCTTGGTTGAATGGGAAGACTGGAAAGATTTCGTTATTTCGAATGAC
ATAATTGGTGTTGTTAAAGTATTTTAGTGGTTCGACATGTACCACTTGCTTATGAGAGTTCATAGAAGAGCTACCATGTG
TAAGTATTGTTGTCCGACAATCTTAACATTCATCTAGTCGTCGAGGTCATGTATTGATTGTGTGTGGTTGAATGTAGGGA
TCATTGTTGTCCGACAATCTTAACATTCTAAGTCATGGATTCTTCCTCAAAAGTTTTCATTGGTTTAATTATCATATTTT
ATGATTGAATTGCTGTTTTATGTTGGTTTTAAGATAAAATTTCTCATGAATCCATGAATTCCCCATGACCCTAATTTATG
ACTATGTGATGTGGGTGAATTATAGTAAGATGAATACTATGCAATTGTTCTTGTAGTAGTTTAATTACTTGAATTGTGTT
ATTATCCATGCCTAAATTGTAGTAATATTAGGTGTGTTGGTTAATTATGATTCATGGTCCTTGAAAGGCAAATTGTGAGA
ATATTGTATAATCATGATGCTTGCTTACATGCTTTGTGAATTCATTGAAAGTAATGTGATCATAACTANNNNNNNNNNNN
NNNATCATAACTATAAAGTAATGATAATGGTGTTGTGCTGAAAGGATATTCACTACACACACATTCATGAATGAAGTATG
AATGAAGTTTTCCATGGTTATGTTAATGATGATGTGTTGGTTGAAAGACTATTCTCAATTGTACACTTATGAATGATAAT
GACATGTTGTTAATGGTATTTTCACAATATGGGGATTCTTAGTTGAAAGGCTATTCTCACCTTTGAACCTATGGGTTATC
TAATGAATGAATATTGTGTTGAGTTGGATGCTCATCCTTGAGTTGAGGCAGGGTGTCTAGTAACAATCTCTTATCCCATA
ATAATGAACTAAAGTAATGAATGTTAAGTACTCCGTGGGGAATAATTCTAAGCGCTGAGAGGATATGGATTGAGATGGAT
GCTCATCCGTGAGTTGAGGTGGGGTATCTAGTAGCAATCTCCCTATCCCATAACTATGTTCCCACATATGTTTATAGCTA
GTGGATCCACCTAAGCTAAATGTTAATGGTCCTACCTTAGGGAAGTAGGAATAACTTATTCAGTGTGGGTAACACCGAGA
TTCCATGATTTGCTCACATGGTCTATGTCGGTTAAGGCTTACCCCCACAATGAATGATAATGAACTATGGCTTCTCAAGA
ATGCACTACTTAGTGTGGGTGGGGGTATGAGACTTCATCCATGCATTGCACAAGTAGGCTTTGAGGGAAGTCATGGTGTG
TTCTTTAATGTTATAATGTCTAATGAAATGAATATGCTTATAATGATGCTAATGAGAATGTTGACTTAAAGGTTTAATGT
AATGATGAATTTTTAACTTGGATTGTTATTATGAGTAGCTTTCCTTGTCACGACTTATTGAATTTGAATGTTCCTTGTCG
ATGAGTATTAACTATGATTAGAATGAAGAATGCTAAGTATGTTTATGGTGGCCTCAAAGTGATACTTAGTATGAATGGTA
TTATGGGATGCCGTTCATACATTGCACAAGTATAACTTAGGGTTGCCTAAGATGATGGTTCTATTATGTTATAATGATAT
ACATATTGAATATGCATGTGACTTAAACCTTTATACTAAACTTCATGATGTTTCTCAAACTTGACATATAGCATGGTTTT
CAACTAAAAGGTCCTTTTTAGAATGATTTTTGCATGGCTATCATACTTAGTGCATTTTGTACTAAACCATATTTTTGCTA
CATTTTTACAAAGTGTAGGTTCTGGATCTTAAGATCTTTCTTTGGATTCAATCTTGGATTGGCTATTCTCCTAGATTGTG
GTGAGTCTTCAAGATTCGAGGATATATGAGCCTCTAGTAGTTTCTTTCATGCTATTTTATGTTTCGGACTATGTTGAAGG
GTTGTGACCCTATTATTGATTCAAGTTGTATTAGATGGCCATGTGAGACAAAAGTGTAGTAATGACTTCCGCTTGCATTT
TATTAAAAGACTTTGATTGTATAAAGATTTTTTTTAAAATTTTCGTACCATTTTCTTATGTCTTATGTTGTGATGCTATG
AGGCTTGTATGATGCTCTTTACTCTTAAGTCGTGCCATAGAATTTGACTCTATAAAGTCCATCTCCTAATCCGTCTTTTG
TGTCTTGAGGATATGAATACATGAAGGGCTAACACTATGAGAATGGACGAGAACAATGTCAATGAAGAAGTTCCTCAAGA
GAATCAAGCTCCTTAAGTGAATCAAGCTCCTCAGGGGAATCAAGCTCCAAGTAACCCTCCATCTATGTCGGATGAGGAAG
TTAGGTCGGCTCTTCTATTGATGGCTCAAGCCATGGCTACTCAAGCCCAACCTATGACGGCCCATGCAAATAGGGATGGT
GGGACTCATGTGAACTCTAATGTGAGCACTACGGCTTCTATGTTGAGGGATTTTGTTAGGATGAACCCTCCTGTGTTTCT
TGGTTCCAAGGTGGGGGAAGATCCCCAAGAATTTGTGGATGAGGTGTATAAGTGTAACGACCCTAAAAACGAAACTAGTG
AAACTAGAGCCTCACATGTGAGTTTGGAGTCGAGAACTTAATGAAATGGTTATAACTGAATTTGACCCAAAAAGTTCTTA
AAAATGTGCTTCGGAAGTTACCGGAAACTTGTTTAGTGTATATAAAAAGATCCGTTTCGTTTTTCGAAAATTCGACTTCA
TATTCTTGTTTAGGGGGTCAAATTGAGTGGGAAATGGGTCTAACCCAAATTTTAGAGCAACCGTATCAAAATCCGAAATT
TCCAAGTGAAGCCTTTTTCGAGGGTCTACTTTGGAGGGTTATATCTCCTAGCACACAAATAATTGGGTGGCCCATAACAT
ATCCATGGAAAGCCCTTTGAGTTAGCTACCTAACGCACTTCGTTTCACCTCATTCGGAGTTCGGACGAAGAAGTTATGTC
CATTTTTGTAAAATCTGTCCGATAGGAAATGGCAATTTCCAGAATGCGTGGTTACTGTTCACCCGCCTGATTTTTTCTAA
AGTGTTGGACCATTTTTTTTAAAAGGGCATATATTATTTCCTAGATACCATTAGTTCATTCCCATCCCAAAAAAACATTT
CCCTCTCTCAAAAACTCTCTCAAAACCCCAAGGAAGCTCAAGGTGAAAGATGGAGCTAGGGTGGATGGTGGCTATTGATT
TCTTCACCAATTTCGTTTGGTTCTTGAAGATTAAGGTATGGGGACTCTTCATCTTTGATTTCTTCTTCAATCAAAGAGTC
AATCCAAAAGATTTCAAAAGTTGTTCAAAACTCAAAATCCTAATTTTGAATTCTAGCATGGGTTCTTGCATTAAATGTTT
TTAATGATGATTTGTGTTATTATTGATGGTTTTAAGAAAGGAAATTCCATGAACCCATGTCTTTGCAAATTTCCAAAAGT
TGGCTTATGAAGTGGGGTTATTGTTTATGATTGAATGATGATAGAATTATGCTTAAATGGAGTTGAATAGTTGATTTCTA
TTATTATCTATGCTTATCTATTGTGAATTATTGGAGAGTTGAGGAATGGTGATTGTGGCTTTGGAAAAGGGTAAGTTGAC
CTATTTTATGAAAAATGTTGAATTAGTAGGGAATTGAGTAATGTTGGTTATGGCTTTGGAAAATGGTAAGATGGCTTAAT
CTCTTAGTATTGATATAATTGTTATTGGTTGGTTTGATCCACCTTTGGTGGAGGTGGTTATTTGTTGTATTATTGTGAAT
TGAGGCCATAAAGGGCATTATGTGAATGTTATTATATTGTTGTATTATTATACACATATGAGGCTATATGTAGAGTTTTA
TGTGAAGCTATATGTGAAGGAATGATGTGAATGAGTTTTATGTGAAGCTATATGTGAAGGAATGATGTGAATGAGTTTTA
TGTGAAACTATATGTGAAGGAATGATGTGAATGAGCTTTATGTGAAGCTATATGTGAAGGAATGGTGTGAATGAGTTTTA
TGTGATCTTGTGATGATCCTATGTAAAGTGGATAGCATTGTGAGTTAAAGTATGACTTCTCATGATGTATATATGAAATG
ATGTTGGATTATGAAGTATCCTTAAATGAAAATGTTGTGACTTGGTTGGTAGACTAAAGTGTCCCTCCTTGTTACTTAAA
GTCTTGAATGCATGAATGTGTGAAATGGGCAAAACTAAGAAATGGTGCCCTTTCTATAAATGCTAAAAGAGGAATTCTAG
GCCAAGACTTGAATCGGCAAAAATAAGAAATGGTGCCCTTTCATAAGTCTAGCTTTCCTAAGTAAATGTAAAACCATGAA
ATCGGTAGACCTAATGGTGGTAGCCCTTTTCATGTGTGAAATGATGAACCTTGGACCGGCAGGCTTAAGGCACCCTTCCA
GGGGGATTTAATGAGCTATCCTTATGAACCTTGATTGGCCATGACTAAGAAATGGGGCCTTTCTTGGGAAGAGGTACTAT
GAGTTGGTTGAACTAGAAAAGGAACCTTCTCTAAGTACATATGTGATTGAATACTCTATGGGAAACAAGGCTAGCACCGA
GTGGATGTGGTTAGGAAGGTGGCCTAGTTGAGTATGAGATTAGGCACAATGAACTTCCTTGGATATCCCTTAAACCATGT
GCCTACATGGGTTGCTTACTAGTTCTACCTTTGGCAAGTAGAACAACCTCCACGGAGTAGGATAGACTCCGGATTCCATA
CCTAGCTAGTATGGTCTATGTCGGTTATGCCTATTCCCATCATGTGGGATGTGCACTCTAGTTATTGGATAGGTTCTACA
ACGTGTAGGTAGTAGTATGGGATGCTATCTACACATGGCACGAGTAGGCTTTGAAGATACTAAAGTGAGTTCCCTAAGTC
TAACGACTATTATGTGAAAGTCCCCTTATGTGCTTGAATGTCTCCAAAATGGTTTCTTAAAGAATGTTGGTCTATTGATG
TTATGTTGTAAAGGAAATGTCCTTATCTAAGGTAATCTTGGGGAACACTTAAGTGTGCTTGAAGAGGTTGTATGGGCGGT
CACTTCTTGTCTCACTCAAGTGTGTCTTAAGGTTATATTAGGTAGAGGTCTTATGGTAATGAAATGACATGTGTTCTTTT
AAAGTTAAGCATGGGTTGTATATGGACATATGTTGAGTATATGTATGGTTGGCTATGGTCTTATATGTTAATGTTGAATT
GCATTATGTCTCTTATACTTGTAAATGAAAGGTTTTATCAAATGATATGAAAAGCATTTACTTCCTTGAAAATGTCCTTT
TTGGCATGTTTTTGCATGGTCTCCATACTTAGTACTTAATTGTGCTAACCCCTTTCTTTCCCTTTTTGGACTAAAGTGTA
GGGATTTGGAGAAGATGACATGTCATGGCTTTGATAGGTTTCTAAGTGTCGAAGATGAAGATTTGGTGAGTCCTCATAGA
TTCGAGGACAATACCCAATATGTTCTTTTATGTCTTTTTAGTTTTGTTTAAGTTGTGTACGGGATTAGTCCCGAATTTTG
TACTCTAAAGTATTAGATGGTTTGAGACATCATGTATAAAGTCTAGAAAGTCTTCCGCTTGCTACTTTTTATGAAATGTT
TTCTTGGTAAAGAAAGTTTTTAATTTCCTTATGGTTTTTAGTTTTATGCGATGAATGAATGCTAAGAGGCTTGTATTTGA
CCTCTTCGAGGTCGAGTACGCCGGTTACGACTAGGGGGTGCTCCCGGGTCGTGACAATAAGGTAGTTGATGCTATGGGGA
GTGACTTCGGTAGAAAAAGCGGATCTAGCCGCTTATCAATTGAAAGATGTAGCTCAAGTTTGGTTTACTCAATGGAAGAA
GAATAAATCGGTAGGAGCGGGTCCCATATATTGGGAGGTGTTTAAGAAAGCATTCATTGATAGGTTCTTTCCCTGTGAGT
TGAGGGAGGCTAAGGTAGAGGAATTCATAAACCTTGCAAGGTAGCATGAGTGTCCAAGAGTATGCTTTGACAGTTACCTT
ATTGTCTAAGTATGCTCCATCTATGGTGACAGAGCCGAGGGATGAGATGAGTAGATTTGTGATGGGTGTGTCCGACCTAG
TTGAGGAAGAATGTCATACGACAATGCTCTATGAGGACATGAATATCTCTAGGCTTATGGTGTCTGCCCAACAAATGGAG
GAGTAAAAAATCAACAAAAATAATAGGGAGATGAAAAGAGCAAAGTCCGATGAACAAGGTCAACAAAGGTTCAAAAAGAA
ATCTTCTAACTAAGATTCCCTAATTTATCAACAATGATAGGTATCTATCCCTAAAACTCAAGGAGGAAATGGAGGTGGTT
CTTCTTTTGAAAGATCTACATGTGCCAAGTGTGGGAAGAAACATTTGGGAAAGCACCTAGGCGACACAAATGGTTGTTCT
GAGTGTGGAAAGAAAGGTCATAAGATTAGATTGCCCAACACTATCATCAAAAGGGAGATAGGTCAAGCAAGGTTCTCTTA
GTGATACGGTTCCATTCCTCCAAATTATGGTCGCTTCTATGCAGTTCGGTCTAGAGAGGATAAACGAGCCCTTCTGGATG
AAGGCACCGGTATGTTGATAATTTCTTATAGATCTAAATGTTTTATTAAGGTATCTATGCTATTTGTGAGATTTTCATGT
TAGCCTTAGTATGGGTTTACTCCCACGGGGGAGATGGTATGCTTAGAAGGCAAGATGGTTGAGAGTTCCGATATCCTTAT
CTCTTTCTTCTATTCATATTCAAGCTTAAGACAAAGAGTTCATTGTGGCTTGTTTCATGTTTTGGAGTCATGTGTGATTT
ATTTGTTTCCATGGTCTCCTTATGTTTTGCATGTTCTTGATGAATACATGTTTAATGAGAAAATGAGTTTTTCATGATTT
ATGTTCCTCATGTTGATGTGCATTTAGTATGAGTTGCCTATATGCTTCGTGAGGTGAATTTTTGAACATGCTTTATTGTG
CTTTTGAGAGTAATTGCATAATTGGTTTCATGATGTTATGATGAGCATGCTTTGAGTTGGGGAAGGTAATTCCTCCAATG
ATATGAGAAATGTTGAAGTTTTCATGCATATTGGGTTGTTAGATGTAGTTCCTACTTCCTTGTGTTGCATTGACTGTATT
GAGATAGAGTTGATGTTTCCTCCTTGTTTTGTGCATTGTTATGATGTTTCATGCATGATGGGCTGTTAGTATTGAGTCTT
AATTCTGAAAAGTGTTTAGAAATGTCATTCGAGGATGAATGTTCCCAAGGGGGAGATAATGTAACACCCGAAAAACTAGG
AGGTGAACCTAGAGCCTTATGTGAGAGTTTTTGAGTTTGATGTGGGGTTTAGAGGTGTAAAATGGTTTCCCGAACTTAGG
TTTAGGGGTTTAGGGCTTAAACGTCCAGGTACGACCCCCCAAGGACCAACCAAGGGTCCTTGGGGAGGACCCTAAAGACT
AACCCCCAAGACCCCCAAACCTGCCAAAACTGCCCAAAAGAGGGCCACCTACGGCCAGTAGGTTGATCCACGCCCCGTAG
GTGGGGGTTGTGGGTCAGGCACTCAAAAGTAGGCTCCAGTCCACCCACCCACGGACCTGTAGGACGGAGCTTAGACCCAA
CTATGGTCCGTGGGTCATGAGCGTAGGTTGGGACTTGTGTTGCTGTCCAATCTCGGCCAAGGGAGGGGCAATTTAGGAAA
TTCCTTTTAAGGTTAGTTTTAAGTGAGGTCATTTTATATTGATTATTTAGACCTATATAAGTACCTTTAAGATAATAGCC
AAACCATTTACTTCATAAATCACAACTACCCAAGTCCATAACTAACTTTACCACCAAGTCTTTTCCCAAAAACTCCATTG
AAGAAGATCAAGTTAGAGTTTCAAGAAGGGGGATTTCTCTCACGATTTTAGTTGGATTTCTTCATCTAAGGTATGACAAT
CTTGATTCATGGAAAGCTTTGTTCCATGAAGCCCTCAAACTTTCAATTTCAAAGAAGCAAATTCTCCAAAACCTAGGGTT
TTCATTCTAAGTCATGGATTCTTTCTCAAAACATTTTAAATGGTTTAATTATCATATTTTATTATTGAATTGATGTTTTA
TTGTGGTTTGAAGATAAAATCTCCCACGAATCCATAAATTTCCCATAACCCTAATTTATGACTATGTGATGTAGGTGAAT
TGTAGTAAGATGAATACTATGCAATTGTTCTTGTAGTAGTTTAATTACTTAAAATATGTTATTATCTATGCCTATATTGT
AGTAATTCTAGTTGTGTTGGTGAATTATGATTCATGGTCCTTTGAAAGGCAATTGTGAGAATATTGAATAATCATGATGC
TTGTGTACATGTTTTGTGAATTCATTGAAAGTAATGTGATCGTAACTATAAAGTAATGATAATGGTATTGTGTTGAAAGG
ATATTCACTACACACACATTCATGAATGAAGTATAAATGAAGTTTTGATGGTTATGTTAATGATGATGTTTTGGTTGAAA
AAATATTCTAAATTGTACACATATGAATGATAATGAAATGTTATGAATGGTTTTCTCACAATATGGGGATTCTTAGTTGA
AAGGCTATTCTGACATTTGAATCTATGAGCTATATAATGAATGGATGTTGGGTTGAGATGGACGCTCATCCTGAGTTGAG
GCTGGGTATCTAGTAACAATCTCTTATCATATAATAATGACCTAAAGTAATGAATGTTAAGTACACCGTGGGGAGTAGTG
CTAACCAACGATAGGATATGGATTGAGATGGATGCTCATCTGTGAGTTGAGGTGGGGTATTTAGTAGCAATCTCCCATCC
CATAACTATGTGCCCACATAGGTTTTTAGCTAGTGGATCCACCTAAGCTAAATGTTAATGGTCCTACCTTAGGAAAGTAC
GAATCCCTTATTCGGTGTGGGTAACACTAGGATTCTATGATTTGCTCACATGTCTATGTCGGTTAAGGCTTACCGCCACA
ATGAATGATAATGAACTATGACTTTTCAAGAATGCACTACTTAGTATGGGTGGGGGTATGAGACTTCATCCATTCATTGC
ACAAGTAGGCTTTGAGAGTAGTCATGGTGTGTTCTTTAATTTATAATGTCTAATGAAATGAATGTGCTTATAATGATGCT
AATGAGAATGTTGACTTAAAGGCTTAATGTAATGATGAATGCTTAATTTGTATTGTTATTATGAGTTTCTTTCCTTGTCA
TGACCTATTGAATATGAATGTTCCTTGTCTATGTGTATTAACTAAAGATGAGAATGAAGAATGGTAAATATGTTTATGGT
GGCCTCAAAGTGGTACTTAGTATGAATGGTATTATGGGATGCGATTCATACATTGCATAAGTATAACTTAGGGTTTCCTA
AGATGATGGTTCTATTATGTTATAATGATATACATGTTGAATATGCTTTTGATTTATGCCTTTATACTAAACTTCATGAT
GTTTCTGAAACTTGACATATAACATGGTTTTCAACTAAAAGGTCCCTTTTAGCATGATTTTTGTATGGCTATCATAATTA
GTGCATTTTGTACTAACCCATATTTCTTCTACATTTTTACAAAGTGTAGGTTCCGGCTCTTAAGGTGGTTTCTTTGGATT
CAAGTTTGGATTGACTATTCTCCTAGCTTGTGGTGAGTCCTCGAGATTTGAGGACGTATCAGTCTCTAGGAGTTTCTTTC
ANNNNNNNNNNNNNNNNNNNNNNNNNNNNNNNNNNNNNNNNNNNNNNNNNNNNNNNNNNNNNNNNNNNNNNNNNNNNNNN
NNNNNNNNNNNNNNNNNNNNNNNNNNNNNNNNNNNNNNNNNNNNNNNNNNNNNNNNNNNNNNNNNNNNNNNNNNNNNNNN
NNNNNNNNNNNNNNNNNNNNNNNNNNNNNNNNNNNNNNNNNNNNNNNNNNNNNNNNNNNNNNNNNNNNNNNNNNNNNNNN
NNNNNNNNNNNNNNNNNNNNNNNNNNNNNNNNNNNNNNNNNNNNNNNNNNNNNNNNNNNNNNNNNNNNNNNNNNNNNNNN
NNNNNNNNNNNNNNNNNNNNNNNNNNNNNNNNNNNNNNNNNNNNNNNNNNNNNNNNNNNNNNNNNNNNNNNNNNNNNNNN
NNNNNNNNNNNNNNNNNNNNNNNNNNNNNNNNNNNNNNNNNNNNNNNNNNNNNNNNNNNNNNNNNNNNNNNNNNNNNNNN
NNNNNNNNNNNNNNNNNNNNNNNNNNNNNNNNNNNNNNNNNNNNNNNNNNNNNNNNNNNNNNNNNNNNNNNNNNNNNNNN
NNNNNNNNNNNNNNNNNNNNNNNNNNNNNNNNNNNNNNNNNNNNNNNNNNNNNNNNNNNNNNNNNNNNNNNNNNNNNNNN
NNNNNNNNNNNNNNNNNNNNNNNNNNNNNNNNNNNNNNNNNNNNNNNNNNNNNNNNNNNNNNNNNNNNNNNNNNNNNNNN
NNNNNNNNNNNNNNNNNNNNNNNNNNNNNNNNNNNNNNNNNNNNNNNNNNNNNNNNNNNNNNNNNNNNNNNNNNNNNNNN
NNNNNNNNNNNNNNNNNNNNNNNNNNNNNNAAGGAAAATCGATAACGCTCAAATGACCCTCCAAAACAAATTAAAAGAGT
GAGAGATCGTAGTAGTCAGTAAAACCCAACGAAGAGTCGGGGTTGAATCCCACAGGAAATGGTATATCGTGGAGAATTCC
TTATCAAGAAATTTGGACTTAAAATTAGCTCATTTGCAATAGTAAGAACAATTGGGTGGATGGTACCACCAACTTAATAC
TAAGCTTTGTTTATCAATTATCGCAATTAAACAAAGGTATCGAAGAAATCAAGAAGTACCAAGAAATCTAGGGGTGTGGG
GATTGGAAATCGATGTCACATTGCGGTGATTGTGCCGCTCTATTGTGATGAACATTCTTTGATAGGCCAAGTCATCTTTA
ATGGCACTAATCATCTTTCGATCTCAAAGCATCTATGCAGAGAATCTCCTTTTGGTCTTTTAGACTTGAAATGAGGCTAA
GGGTTAAGGTATGATAAATTTTGATTGGTGACTTATATCTTTTCAAAGCATTGATGCAGTCATCATCACCTCTTCTCAAG
TTCGTTTTCTTCTTTTCAATTGAGAACTAAAATCTTTACTTGTCACTCAATTTATTTGGAATTCCCCTTTTATTGACTTC
ACTTCTCTTTTTCATTTTAATTTTTCCAAGTAATTTCCATCACAACGATAAATAAATAAATATATATATATATAACAATC
CCAAACTTTAGGCAAGAACTGTTATGTAACACCCCGTATTCGAAACAGACAAGAATGCAGATTTTGAGAAGTTGCAGGTG
CAACTTACGGTCACCATCCACGAACCGTAGATCAGACCACGACCCATGCTGGTGGTCCGTGGTTCACCACTGCAACCCCT
CCCCAAACCAACTCAGAAAATTGGCTAAGTCCCGACTCACGGACAGACCCACGGTCCGTAGATTAGGCCACGGTCCGTGG
TCTGTGTCCGTGGATCAAGACTTCCCTTACCAGCCTCTGACACAAACTACGGTTGACCAGCACGGACCGTCATTCGATCC
ACAGTCCGTAGGTCTGACCGTAGATGAGGTTAGCAGCTAGTTAGATGGAAAAATATTGATGGGTCAACTTCAGATGGTCA
TAACTTTTAGTACAAAAAGAATTGTCTGTCTGATAACCTATGGTTAGATAGATAATTGAATTATCTTTCTAACGCCACTG
AGTTTACTAAATTCCGACCTCCGAGTAAAAAGTTATGCTTATTTCAGTGAAGCCAGTCGAGAAGACTCGACCTACGGACC
CAATCGACGGACCGTCGATTGATTGACGGACCGTCAGTCCATTCCGTCGATCACTCCGACAGCAGTTAATTCAGGGGTCT
TTTGGTCTTTTCCTATTTCGTTTAACCCCTAAGATACGTCGTTTAGACCCTAAATCATGAGATTTTAATCAGTTTAAGCC
TAGAAACATAACTAGAACTTACCTAAGTCAAATCATTAATCAAACTTAGAAGAATTAGAACGCTAAAGGAGAAAAAGGTC
AAGAACACTATTTCAAGAACGCAGCAAGGTTCCTTCAGTTCCAGCCCCGAAATCGAAAGATTTCTCTGTGGAATTCATCA
CCAGGTATGTGGGATTTCACTAGTGGGTTCCTTTCACCCATTAAGTCCCTAGAATTCAGTCAGATTCTTGATTCCATGAT
TATGAACAGACCTAGGGTTTCTAGAATTACAGCAGATCATCATGAATTAGTTATTTAAATGTTCAAAATTAGGTTATCAT
GTTATTGCTCAGTTTATCGCATGAATTTCAGAACCCTAACTATGTATTTCTTTAGTTCTTGAATTACACATGCTAGGTCA
GATATTTCAGTATTCAGTTTTACATGCCTCAGTTTATGAATGCATCATTATCAAATTAATTGTTGCATTCTCAGTTTGCA
TGTTCAGTTTCGAGCTATCCAGTATTTACAGAAATTCAGTCATAACCAGTTAACCACTTAATTCATTGGGAGTAGCATAA
TACCGAGTTGGACTAGGGTTCAGCGTCCCATGTAGTCCTAGAACTACGAGCCACGTAGGTGTAAGTCCCTTCTGTGGGCA
ACATCAGTTTAGTGATCACGCCAGCATGCCTTTATACCTCTGGCAGGGTATATTGGGTCCTCTCGATGGGGCGTATACAT
CGGACTCCACATTTAGCTCATGTGGTTTTATGTCGGTTATTAGTAGCTCCCACAGTTCAGTCAGACTCTATTGCATTGAC
CATTTATCAGTATATTCAGTATTCAGTCTCAGCATGTTATAAATTGGTCATTGCATCAGTTAGATCAGTATTCAGTATTT
TCAGTAACTATATCATGTTCAGATTATTTCACTGCTCTGTATGCTTTGTTCAGTTATATGTTATTTCAGCTTTACTCTAT
CCTGCATGCTCAGTACCTTTCAAGTACTAACGCATACGTGCGCTACATCTTCTCGTGATGTAGGTTCAGGTTCTCAGCAT
CCAGATTACGCTTATATCAATTTCTGATCTCTAGTTCAGCAGAATCAGTGGTGAGTCCTCATTCTCCGAGGACAATAGTC
ATGAGTNNNNNNNNNNNNNNNNNNNNNNNNNNNNNNNNNNNNNNNNNNNNNNNNNNNNNNNNNNNNNNNNNNNNNNNNNN
NNNNNNNNNNNNNNNNNNNNNNNNNNNNNNNNNNNNNNNNNNNNNNNNNNNNNNNNNNNNNNNNNNNNNNNNNNNNNNNN
NNNNNNNNNNNNNNNNNNNNNNNNNNNNNNNNNNNNNNNNNNNNNNNNNNNNNNNNNNNNNNNNNNNNNNNNNNNNNNNN
NNNNNNNNNNNNNNNNNNNNNNNNNNNNNNNNNNNNNNNNNNNNNNNNNNNNNNNNNNNNNNNNNNNNNNNNNNNNNNNN
NNNNNNNNNNNNNNNNNNNNNNNNNNNNNNNNNNNNNNNNNNNNNNNNNNNNNNNNNNNNNNNNNNNNNNNNNNNNNNNN
NNNNNNNNNNNNNNNNNNNNNNNNNNNNNNNNNNNNNNNNNNNNNNNNNNNNNNNNNNNNNNNNNNNNNNNNNNNNNNNN
NNNNNNNNNNNNNNNNNNNNNNNNNNNNNNNNNNNNNNNNNNNNNNNNNNNNNNNNNNNNNNNNNNNNNNTGTCTTAGGA
AAAATCTTCATTTTCTTGTTACTCTTATTATGCATAAGGTATGATCTAATTCTATTCTAACTCGACGTTCTACGTTTCAG
ATCATGCCTCCTCGTAGAGCTTATGTCAGGAATGCGAATGACAGGAATGCAAACGCAGCTCCTCCAGTTCCAGATCAGGA
AGTCTCAAATGCTGAATTCAGAAATGCCATTCAGATGTTGGCTCAGAGTGTCGCTAACCAGAACAATCAGAGGGTTCTAG
CTCCTGTGAATGCAAATGGTGGATCAGCAGCAGCAAGGGTCCGTGACTTTGTTAGGATGAATCCGCCTGAGTTCTTAGGA
TCACAGACTAGTGAAGATCCCCAGAATTTCTTTGATGAGATCCAGAAGATCTTTGAGGTAATGAAGGTCACTGGGAATGA
TCGGGTTGAGTTAGCATTTTACCAACTTAAGGATGTGGCTCATATCTGGTATACTCAGTGGAAGGAGAACAAGGGTACAG
ATGTCGCTCCTATTACTTGGGATTGTTTCAGGGAAACTTTTCTGGACAGGTTTTTTCCCATAGAGTTGAGAGAAGCAAGG
GCACAGGAATTTATGAACTTGAGGCACGGTAACATGACTGTCCAAGAGTATGGGCTCAAATTTAACCAACTCTCCAGGTA
TGCTCCTCACATGGTTGCTGATTCCAGGGCTCAGATGAATAAGTTTCTGTATGGAGTGTCAGACTTAGTGAAAAACGAGT
GCAGAAATGCTATGTTGTTGGGAGACATGAACATCTCTAGGCTCATGACTCATGCTCAGCAGGTTGAGGGTGATAAACTT
AGGGAACAGGCTAACGAAACTAAGAAAGCAAGAACAGGTAACTACGAGTATTCCCAACAGAAATTGGGTGGTGGAAATCC
CTCGCAGTTTCAGCAGAAGTCTTTGACTCCAGCACATTCATCAGCTAGTGTTCCATCCCCCAGGTTCCGTAATGATCAGA
AAAGTAGGGCGTCAGGCTCTAAGTCTCAAGGTAGTGTTTCAGGCACCAAAACCTACCCAACTTGCCCGAAGTGTAGTAAG
AACCATCCGGGCGAGTGCCTTGTAGGTAAGGAAGGATGCTTTGGGTGTGGTCAGTCTGGTCATAGATTGAAGGATTGTCC
TTCAAGACAAAGTCAAAGAGGAAATAATGGTAGAGCTCAGTCTACAACTTCAGCAGCACCAGCAGGTCGCCCGACTCAGC
AGGGTAACTCTTCTGGTACTGGTAGCGGGCAGCGCCAAAATAGGCTCTATGCTCTTCAGGCTCGTCAAGATCAGGAAGAT
TCTCCTGATGTAGTCACTAGTACGTTACGAGTCTTTGATATTGATGTTTATGCTTTATTAGATCCAGTGGCTACTTTGTC
TTTTGTAACTCCTTATATAGCAGTCCAATTCAGTGTTAGCCCAGAAACTCTTTCAGAACCCTTCTCAGTCTCTACTCCAG
TCGGTGACCCAGTTATAGCTAGACGGGTATACAGAAATTGCCCTGTCACAGTCTCTCAGAGAGTCACCTCAGCAGATCTT
GTAGAGTTAGAAATGGTAGACTTCGATGTCATTCTAGGCATGGATTGGTTACACTCATGTTATGCCTCAGTCGATTGTAG
AACTAGGATTGTTCGTTTTCAGTTTCCAGATGAACCAATCCTAGAATGGAAGGGTAGTAGCTTAGAGCCTATGGGTCGAT
TCATTTCTTACCTTAAGGCCAGAAAGATGATCTCTAAGGGTTATCTCTATCATCTAGTTCGGGTTAAGGATTCTAGTTCC
GAATCCCCAACTCTTGAGTCAGTTCCTGTAGTCAATGAGTTTCCAGAAGTGTTTCCAGAAGATCTTCCCGGAGTTCCTCC
CGAAAGGGAAATCGACTTTGGAATAGATCTCCTTCCAGATACCCAGCCTATCTTTATCCCTCCTTACAGAATGGCTCCAG
CTGAGCTTAAGGAATTGAAAGAACAGTTGAAAGACCTTCTAGATAAGGGCTTCATCAGACCTAGTATTTCGCTATGGGGT
GCACCAGTGTTGTTCGTGAAGAAGAAAGATGGTTCTCTCAGAATGTGTATTGACTATAGGCAGTTGAACAAAGTCACAAT
CAAGAATAAGTATCCTATCCCCAGGATTGATGACTTTTTTGACCAACTTTAGGGTGCTAGTCATTTCTCAAAGATAGACC
TTAGATCAGGTTATCATCAACTTAGAGTCAGAGATAATGACATTCCGAAGACAGCCTTTAGAACTCGGTATGGTCATTAC
GAATTTGTAGTTATGTCATTTGGACTAACCAATGCTCCTGTAGCTTTCATGGATTTGAGGAACAGAGTGTTCAAGCAGTA
CTTGGACTTGTTCGTTATCGTCTTTATTGATGATATCCTCATTTACTCTAGGAATGAGGAAGAACATGCAAGTCATTTGA
GAGTTGTTCTGCAAACTCTCAAAGATCGTCAATTATTTGCAAAATTTAACAAGTTCGAGTTTTGGTTACAATCAGTTGCC
TTCCTTGGGCATATTGTGTCTAGTGAAGGAATTAGAGTAGATTCCCAGAAGATAGAAGCAGTGAGACAATGGCCCAGACC
TACCTCTGCTACAGATATCAGAAGTTTCTTAGGTCTAGCAGGTTATTACAGAAGGTTTGTGGAAGGATTTTCATCCATAG
CCTATCCATTGACTAAGTTAACGCAGAAAAAGGTTAAGTTCCAGTGGTCAGATGATTGTGAGAAAAACTTTGCAGAATTG
AAAACTAAGTTGACTACAGCTCCTGTCTTGACTCTACCAGAGGGTTCAGATGGTTATGTGATCTATTGTGATGCATCTAG
AGTCGGCCTAGGTTGTGTGTTGATGCAGCAAGGTAAGGTTATAACTTATGCTTCTAGACAACTTAAGGTACATGAAAAAA
ATTATCCAACTCATGACCTCAAGCTTGCAGCAGTGGTGTTTGCACTTAAGATTTGGAGACATTACTTGTATGGTGTTCAC
GTAGATGTGTTCACAGACCATAAGAGCCTTCAGTATGTATTCACCCAGAAAGAGTTGAATCTTCGCCAGCGAAGGTGGCT
TGAGTTCCTCAAAGATTATGATATGAGTGTGCATTACCATCCGGGTAAGGCGAATGTAGTAGCAGATGCTCTTAGCAAAC
TATCCATGGGTAGTGTAGCACATGTTGAGAAAGAAAGGAGAGAGCTAGCAAAGGATGTTCACAGACTTGCTCGCCTAGGA
GTTCGTCTTATGAGCATATCAGATGGTGGTGTAACGGTTCAGAATGGGGCAGAATCTTCTTTGGTGGTTGAGGTTAAGGA
AAAGCAAGATAGTGATCCAATCTTGCTTGAACTTAAGGGTGCAGTCCACAATCAGAGGGTGGAGGTTTTCTCCCAAGGGG
GAGATGGTGTACTTTGCTATCAAGGTAGATTGTGTGTTCCTGATGTAGGTGAATTGAGACATCATATTCTCACAGAAGCC
CACAATTCCAGATATTCTATTCATCCAGGCGCCACTAAGATGTACCGTGATCTGCGGGAAGTCTACTGGTGGAATGGTAT
GAAAAGAGATATAGCAAATTTTGTGGCTAAGTGCCCCAATTGCCAGCAAGTCAAGGTAGAACATCAGAAACCAGGAGGTA
TGACTCAACAGATTGACATTCCTACTTGGAAGTGGGAAGTGATCAACATGGACTTCATCACAGGTTTACCTCGTACTCGC
AGACAACATGACTCCATTTGGGTGATTGTTGATAAGGTTACTAAGTCTTCTCGCTTTTCAGCGGTCAAGACTACAGATTC
GGCGGAGGATTACGCCAAGCTTTACATTAATGATATTGTGAGGTTGCATGGGGTTCCTTTGTCTATCATCTCAGATAGAG
GTCCTCAGTTTACCTCTCATTTCTGGAAGTCATTTCAGAAAGGTCTTGGAACTCAGGTTAACCTTAGCACCGTATTTCAT
CCACAGACGGATGGTCAGGCAGAGCGTACCATTCAGGCCTTAGAAGACATGTTGAGAGCTTGTGTGATCGACTTTAAGGG
TAGTTGGGATGATCACCTTCCTCTTATTGAGTTCGCCTACAATAATAGTTACCATTCCAGTATTCAGATGGCCCCTTATG
AGGCATTGTATGGGCATAGATGTAGATCTCCAGTTGGTTGGTTTGAAGTAGGTGAAGCAGGCTTGATAGGACCAGATTCA
GTCCTTGATGCTATGGAGAAAGTGCAACTCATTAGAGATAGACTTAAGACTGCTCAGAGTTGCCAGAAGTCTTATGCAGA
TGTGAGAAGAAGGGAACTAGAGTTCCAAGTTGATGATTGGGTTTTCCTGAAAATGTCACCCATGAAAGGGGTGATGAGAT
TTGGCAATAAAGGGAAGCTCAGTCCCAGATATGTAGGCCCTTACCGGATCTTGAAAATGATTGGTAAAGTGGCTTATGAG
TTAGAGTTGCCAGCAGACTTAGCAGCAGTACATCCAGTCTTTCACATTTCTCTTTTGAAGAAGTGTGTGGGTGATCCAGC
ATCCATAGTGCCATTAGAGAGTGTGGCCGTGAAAGATAGTCTTTCTTATGAGGATGTACCAGTTGAGATTCTCGATCGCC
AGGTTAGAAGGTTGAGAAACAAAGAAGTCGCTTCAGTCAAGGTTTTGGGGAGGAGTCAGTCGGTAGAGGGAGCTACTTGG
GAAGCAGAAGCAGCCATGAAGTCCAAGTATCCTCACCTCTTTCCTTCCGATTTCATGCCAGCTTGAGGTAATAGTTCCTC
TTCAGTTTTTCAGTCATTCATACGTACATTCAATCTTAGAATCATGTTCCTTTAGTTTGTACTTGCATTTTCAGCGTATT
TGCATGTTCTTGGAACTCAGTTCAGTCAGAAATTCAGTTCTCAGTGTTTAGTGGTAGGGATTGCAGTCCTCTCCCTCTAT
TTCAGCTAGTTTAGTCTTCATTCGAGGACGAATGGTCCTAAGGGGGAGATAATGTAACCCCCCGTATTCGAAACAGACAA
GAATGCAGATTTTGAGAAGTTGCAGGTGCAACTTACGGCTGGTGGTCCGTGGTTCACCACTGCAACCCCTCCCCAAACCA
ACTCAGAAAATTGGCTAAGTCCCGACTCACGGACAGACCCACGGTCCGTAGATCAGACCACGGTCCGTGGTCTGTGTCCG
TGGATCGAGACTTCCCTTACCAGCCTCTGACACAAACTACGGTCGACCAGCACGGACCGTCATTCGATCCACGGTCCATA
GGTCTGACCGTAGATGAGGTTAGCAGCTAGTTAGATGGAAAAATATTGATGGGTCAACTTCAGATGGTCATAACTTTTAG
TACAAAAAGAATTGTGTGTCCCATGACCTATGGTTAGATAGATAATTGAATTATCTTTCTAACGCCATCAACTTTACTAA
ATTCTGACCTTCGAGTAAAAGGTTACGCTTGTTTTAGTGAAGCCAGTCGAGCAGACTCGACCTACGGACCCAATCGACGA
ACCGTCGATTGATTGACGGACCGTCAGTCCCTTCTGTCGATCACTCCGACAGCAGTTAAATCAGGGGTCTTTTGGTCTTT
TCCTATTTCGTTTAACCCCTAAGATACGTCGTTTAGACCCTAAATAATAAGATTTTAATCAGTTTAAGCCTAGAAACATA
ACTAGAACTTACCTAAGTCAAATCATTAATCAAACTTAGAAGAATTAGAACGCTAAAGGAGAAAAAGGTCAAGAACCCTA
TTTCAAGAACGCAACAAGGTTCCTTCAGTTCCAGCCCCGAAATCGAAAGATTTCTCCATGGAATTCATCCCCAGGTATGT
GGGATTTCACTAGTGGGTTCCTTTCACCCATTAGGTCCCTAGAATTCAGTCAGATTCTTGATTCCATAATTATGAACAAA
CCTAGGGTTTCTAGAATTACAGCAGATCATCATGAATTAGTTATTTAAATGTTCAAAATCAGGTTATCATGTTATTGCTT
AGTTTATCGCATGAATTTCAGAAACCTAGCTATGTATTTCTTTAGTTCTTAAATTACACATGCTAGGTCAGATATTTCAG
TATTCAGTTTTACATGCCTCAGTTTATGAATGCATCATTATCAAATTAATTGTTGCATTCTTAGTTTGCATGTTCAGTTT
CGAGCTATCCAGTATTTACAGAAATTTAGTCATAACCAGTTAACCACTTAATTCATTGGGAGTAGCATAATATCGAGTTG
GACTAGGGTTCAGCGTACCCATGTAGTCCCAGAACTACGAGCCACGTAGGTGTAAGTCCCCTATGTGGGCAACATCAGTT
TAGTGATCACGCCAGCATGCCTTTATACCTCTGGCAGGGTATATTGGGTCCTCTCGATGGGGCGTATACATCGGACTCCA
CATTTAGCTCATGTGGTTTTATGTCGGTTATTAGTAGCTCCCACATTTCAGTCAGACTCTATTGCATTGACCATTGACCA
TTTATCAGTATATGCAGTATTCAGTCTGAGCATGTTATAAATTGGTCATTGCATCAGTTAGATCAGTATTCAGTATTTTC
AGTATCTATATGATGTTCAGATTATTTCACTGCTCATTATGCTTTGTTCAGTTATATGTTATTTCAGCTTTACTCTATCC
TGCATGCTCAGTACCTTTCAAGTACTAACGCATACGTGCGCTACATCTTCTCGTGATGTAGGTTCAGGTTCTCAGCATCC
AGATTACGCTTAGATCAATTTTCGATCTCTAGTTCAGCAGAATCAGTGGTGAGTCCTCATTCTCCGAGGACAATAGTCAT
GAGTTTCTTTTCAGTATTTTTAATCTTTAGTTTCAGTTTTGCTAGATCTAGTTGGGGCATGTCCCAACATTTCTAGTCAG
TTTAGAGGCTTATTTCAGACATAGTTAGATTCAGCTTAGTATTTGAGTTTGATATTTCTTTTGTATTAAACTCTCAGATT
TGATATATTCAGTTATAGTATATGGGCATTCTCCATCTCTTCAGATTTATTTATGATTTAGCTTCCGCATCAGTTTATTA
TCTTTAGTATGCTCATGATCATGCCAGCAGGGTTAGCTTGGATCACTTGTGGTCCCAGGTCCCGTGTCCGCGTCTCGGGG
GTAGCTCGGGGCGTGACATATTACCCCTGCACTATTTAATATTGTATTTTAAGGATATATAAGTGCCTAGTTGGACAAGT
TACTATTTATGATGATGCAATATTTGTGATTTTCAAGTGGGCACCAATATATCGTTAAAATATACTATTAAATAGTGTGT
GGGGTAATAGGTCTTGCACAAAGTTTGGAATTGTTACAGGAATTTCATTGAAAGTTCAGATATATTTCGAATCATTTTCC
CTATATTTATAAGGAGGGGTTCCTTATTTTTACAAAACTTTTAGATTTGAGCTCATTTCTTCTTTGTCTTCCCTTCACTT
GGCTTTCATTTATCCTTCCTTTTCACATTCCCAACTTAGGATTTTGGTCTAAGTTGGCTATTACAACAATACAATGCTTG
AAAAAGGATTTTTGGTGAGAAGGTCGGGGTAATTTTGTTCAAGAGGCTTCTTTTGGTTATCAACAATTAAGTTAGGCACA
AATGGTGCCAAAATGGATTCACACCATCACAAAGGCTTAATAGACAATTTGGTTCCCTTTTTAATTTGTTTCCCAAGATC
ACGTCTCACATTCACCAAGATTCACACAACTGGACTAACAAGAAAAATTCTAGAACTCCACATGCATACTTTCAAGTAAG
ATCTCATCACACATGGAATTTTGAAATACACTCATTTAGCACATCTCAAAAAGATCAAAAGTGTGTGTGTGATGTTTATT
GCAACACTCACATCAAAACACAGCTAGTCAACAAAAGATTCAAAAAGATTTCTTAAAGGTGTAACCACATCATTTCATTG
TAGAAACGCCAACGCAATACAACATACTCATCATGAGTACTATTGAAGACATCGATATGGTCACGATCGATCCTCAAATT
TTTATCAATGAAAACTTCAAGCATTTTACAATTTAAACTCATGGGGGGTTGTGATGAGTCAATGATTTGGACTCATTTAG
GGCTTTATTTTAATAGATTTAGTATCCTCAAATGATTATTTATGCCAATAACTGATGCAAATCCTTGATTTTCAGGTATT
TGGATTGAGGAACAAATCATGAACACTAATGAGCAAAAAGGAACAAGGAAACTGAAACAATGAAGAAAACAAGGCCTGAT
GATTGCCTAACCCATTAGGCGAGTCGCCGAATGGCCATGATCTCACCTAAAGTTCCAGTGTGCCAAGCGTTGAAGGAGAA
AATCAAGTCAGCAATAGAAAGGAGAAGTCGGCGTGTCGCCAAATGTATGTTTCCGCGATGTAGTGCTATATCGCCCAAAG
TTATAGAACTTGAAGATGCTGAAGGCCAAAGAAAAAAGGTGATGGAATTGACCAAAGGGCGGATTACCGAGTGGATTGGC
AATCCCGACTAACTGCACCGAATGGTCCTTCACAGTACATTTTTGGCGATGATAAATATATTTTTGAATATTTAGTTTAT
TATGTATCCTAATATCTATCTATCATTAGAACCCATTTTTATGTTTTAGAAGAGAACTGAGAGTATTGAGACAATATTTT
CCTTAGCTTTGAAGATTTGAAGATTTTCACCTTTGAGAAATTGGAAGTGGGTCTTTGAGATTCTTCAATCTTGACCTTTA
TAAAGAAGAAATTAATCTTACCCAGTTGATGGAAACACAATTTGGTAACAGTTTCTATCTTTTTATGATGTCTAGCTAAA
ACTCCAATTCTTGGGGTGTGATTATGTGATTATGGGTTGATTTAAATGCTGGGGATTGCTAATTGATAGTCTAAATGCTG
TTTAAAAGTGATTTCAATCAGTAATTGAGGTATAATTTAAAGGGTTGTAGTTGCAAATGCAACTATACCTTCATGTTTTT
GGCTTGCTCGAGAGAGAGGTTTTAAAAACCAAGATTACTGAATTGATGGTCTGTGGGTATTGGGTTGTCATGGGTTCAGC
TCGAGAGAGTGAATCCTAAACCCTTTTCCACACATTCAGCTCGAGAGAGTGAATGAACTAATGCGTAGGCTATTCTTAAT
TACTGCTTATTAGTGTTCGAGAGAAACCAATTTGATTCGGGGTAAATTGTTCGAGAGAAAGTTTATCCCCACTAAAGTCT
AGGTTATTCACTGATTTACAACTATTTACTATTTATTGCAATCACCCATTTGTCTACCTTAGCTCATAATCCAATCACAT
CCTAAGAAACCATCTCTATACTTGTTTATTCGTGTTATTTGCTGTTGTGTAGCTGATAATTGAAACCTAAACCCCTATAT
TTGACACTTGTGTCACCCTTAACTTGAATTATGCTTTTATTCGTAAATGTCTTTACCTATGATTGACTTAAACTTATTCA
TTCTTGGCTCTTGATTCTCAAGCACGTACTACTCCCTGAGGGATTCAACCCCAACTCACTTAGTTGGGTTATATTACTGA
CTAACGATCGTTGGCACTTAGAGTTGGAAGAAGTGTCCTGATATGTGAAATCAAAATGGCGCCGCTTCTGGGGAGTGGTG
TTACTTGAGAATTTTTAGTTAAGTTGAATTTTGTTCTTGTTAGTCATAGTTGAACTTACTTAATTTTAATTTTGTTTTTC
TTGTTTGTTGTTTGAAATAGGAAGTATGAGTGTAAACGAAAGCAATGAGAGCCAAGTGGGCCACCAAGATGACATCGGAA
ACCTCAACGATGTCAACAAACCTAATGTTAATGACCCCCATCTTATGGGTGGTATTGGTGCCATTCGCTTGCCTCCGGCC
GAAGGGAATACGGTGTTCCACAACACAAGTACCATGTTGCAACTCTTGCAATTGAAGGGGATGTTTGGTGGTTTGTCTCA
TGAGGATCCCCACGAGTATATTAGAAACTTCATGGATGTATACGGACCGTTCTCCTTCAAGAACATATCCCAATAATCGG
TCCGATTGAGGTTGTTCCCGTTCTCTTTGATGGGAGAAGCATGTAAGTGGCTGGCTAAATTGCCATGTGAATTTTTAGTT
AAGTTGAATCTTGTTCTTGTTAGTCCCCAAGAATGAGGTTTGAGTGTGGACTTGCGTCGTGCCGCGACGTTAACTAAGGC
ACTGCTTGGGAGGCAACCCAAGTTTTCTATTTGATTTTCTTTTAAGTATGAAATAATGGTGTGTTGATTGTGCAGGTCAA
AAGTGGGAGATGTGTTTAAAAAAGTGAAGATTGGTGAGAAGAAGGTCCAATCGGCAAATCACCGAAGAGGTCGGTGAGCC
CGACTTCGACCGCCATTGGACTCAAGGTATTTTTAAATTGGAGTTTGTAAAACTCGGCGAGCCCAGAAGCAACTTGGCGG
ATCGCCGACCAGGTCGGCGATCACGATCTAGTCCGCTGTTTGGACCCTCCATTAACCAGAGGTCTTGTAAAACTCGGCGA
AGGAAATGCCCAATCGGCGCGTTGTCAAGTGGGTTGGCGAACAAAACTAACGTCACTTTCCCTCACTTTTAATCTTGCCA
AACTCACACCCGCACAATATTTCCCGTACTATCGTGCATTTTAGAGTGTTTTAGTCATCGAATTTGTGTTCAAAGTGGAT
TACTTTGCCGCCTAACATTTCAATCTTGATTATTCGGCATCTAAGGTTGGTTTTCCGAACCCCGAATCTTTATTTAGTGA
TTTTGTACTCATTTGCAAAGATTTTATCTTAGTGATGTGTGTTGGGCCTCTATGATCTTAAATGTTTATGTGTGTGCATA
GTTTAATTTTAATATTTTGCCCGTAATGCCTTTATTGTTGAATTCCCGTGATTTTTGTGCTTTAAAATTGATTAAATCTT
GTGGGGTTGTTCTTGCATGTTGTTGAGTCTAGCCGGATGAAGTCTAAGTAACCCGTATTTTTGCCAAATGATGTAATTTG
CCCAACGATAGAGCATTTGACGTCATTCTTCAGGGCAAAAGTTGTCAAATGCCAAATTTGGCGAAACCGAGAGAAGTCTG
AGTATCCCAGGGGAATGGGTGTATTGGATCTGAGCTTAATTAGACTAGTGTGTGCTTTGATTTTCCTTTAGGGGGTTGTG
GGGTTTAAATTGAGAAGTTGGGTTGAAAGCAGGAATGTTGGGTTGTTTGGCGAGTTGGGTCTAGCTCACCGAACCACTCG
ACGGTTCGCCCAAGTTCCCCATCTCACCTCTAATTTCATGCTATATGTGATGATTGGTTCTGTAACTTTCGACGAGAAGC
CTGAGGTCGCCGAAGGCACTCGGCGACTCACCGAAAGTCTTTCTTGGTCGCCTTTTGTCTGCACTGTAATTTACCGAAAG
GCACTTTCATCACCGACAGGCCAAGATTTTCTAAAATTTTTGAGCCAATCATTTTGGTGAGCCTGATCTAGCTCGCCAAA
GAGATTTGGTGAATTACCGATTGATTCCGCTTGTTTGTCTGCAACCAGTTTTCTATGCATTAGAGTGAATTGCTTCTAAC
CCTTTTTGATGGTTTTGCAGACATGGCTAGACCAAAGGTTGCCGGTAGAGACATGCCGCCCCTCAAGAGGGCCAAAGGGA
TAACACTTAATGAAGATTCAGTTGCATCCATGGGCAAGACAACCAAACTTCCCACAAATGGTGGGAAAGGAAAAGGCAAA
GGGAAGGCACCTGCATCATCGGAGGCCAGCTCCGACAGTGATGGTATCTACGCCACTCACCTCACCACTTATGAGAGTGA
GGGAGAGCACCAGGAGCAGCAGGCTGCAGTTTTAGTGCCCGAGGAAGATGAATTGTTATAAATGCAAAGGGTTGAGCTGC
GATCCAAAAGGATGAATGATCCGTCTAGGATCAGGGCTCCTCAGGCCAGCACTATTCCTGCTCCAACTCTAGCACAGGTA
GTGGTCCTGGTACCACCAGTACAGGGTCCTCCTCCTAAGTCTATGAATAGACTGAAGACTGAGAGACTGAGGACAATTAT
CGAGGAGAAGGGTTTGTCCATTGATGGGGTCATTGACTTGTCCCTAGAGATTATGAGTTGTCTGAAGTTTCATAAATTCT
AGATCTTCACCAAGCCCCGTGGCCCGTATATTCCAATTGGGTTAGAGAGTTCTACAACGCTTACGGTACCTTGTTACCAC
AAGGGAAGAAGCCGACAACTAAATTCAAGTTGGTTGACTACGTGGTTGTTAGGGGGAAGAAGGTGTAGTGCGATTTTGCT
GCCATCAATGCCTGTCTGGGTTGCATTATTGATGGGATGAGGCTGAAATTGGGGATGATCATTGCATTAGAGATGCTCAT
GCGGTCCAAGCAGTGCCAGACTTCACTCCCCTTCCCGGTGTTGATCACCGAGCTGTGCAGACGGGATCGGGTTCCTAGAG
GTGCGAAGAAGGATACGGAAGTGATGGCTACATCTTCTACTGATATCCAGAGAATCGAGTTCGAGTATTTAAAAGATGAG
GCGGAAAGGAAGAAGGCAGCCCAGGTGGTCTCTTCCCTAGTTATTGACACATACATGCTACCTATGGAGACACCTTTGCC
TACTCCGGACCTTGGGCCTTCAGGTACTTTTAGTACTGTCCCTTCTGACACTCCAGGTTGCTCTACTGCTACACTACCTC
CTAGACCTGCTGCTGCTATTTCCTGGCCCCCGCTCACTCAGGCTGCACTACTCCAGATGGGGCAGCTAGCCCATTCTGCC
GATCGTCGTGCTTCCAGGATTGGGGCCTCCATTATGGGCATGATTCAAATAGCCCTGATTGATGCTCTGACACCATTGAG
CACTGCCATTGATACCCTCATGGCTAGGATAACGGTCTGTGAGCGTGACTAAGGGCCCACTAAAAAGGTGACAACTCTTA
AGGCCGCTATTGCTGCACTAAGGAGAGATATGGATCAGCTAAAGTCCACCGACATGTCCATGATCTTCGGGACTATGGAG
ATCCCAGATGTGCCAATTGAGTCAGACATGCCTCTAACCACCACCTGAGATGATATTAGAGTTGATGAGGCAACTGATCT
TGAATCTGAGGCACAGACAAATGAGGAGATGCTTGGGGTTGCTGAGGAGGCTTCTTACGAGGTATAGAGACTTAGGAGGC
CATGGTAGATGTAGTTGTGCAGGCTTCTTTAGCTGATACACCCTTGGCTAACCCCAGCGGAGCTTGTCCTTCTGAGATGA
CTCCGAGCACTGATGCCCAGGTTCCGAACACTACACCAGGCACTGATGCCCCGATAGATGGAGCACATGTGTAGAAAGGA
TCACTCTTTACCTCCCTCTCTATCTTATCTTTTGACTTTTGGATATTTTATTTTACTTGCATTTGAGGACAAATGGCTTT
TATTTGTAGTGGGGTAGGCCCACCTTTTGTGATGATTTTTCTATTTATATATTAGGTTTTTGAGCTTTAATTGTGTTGTG
AACTATTTTGTGCATGATTTTTAAAAAAAATTAAATTGGACTTGAAGTCCTTTTATTTATTCCATAATAGGCAACTAAAA
CAATCGATACAAAAAAAAACATCTGATCGGCCCAAACCAGCCCATCAGGTTATTCCTACAAGTCCCTATGTAAAGTAGTG
TTTCCAAATTTGTACTCTTGCCTCTTTCCTCATCTTCTTCTTCCTCATTTCCTTTCCTCCTTCTGCCACTTGAAGATGTT
TCCAATAGTGAGTTATTGATCCTCTTTCTTTGGGTAATCAATATCCTTCATGTCCATCTTGGAGTATGATGTAATCAGCA
GCTCTCAAAGTTTGTTTCTCCATCCCCTTTCTTTCCCCGCCTTTTCCACCTTTTTCCTGAACATTTCCTTTTTGTAGGTG
TACTTTCCGGTGTAGGTTTGTGCCGAGCTCGATAGAGAGTGTGAGCCTTGATCTCAGCTTTGAAAATCTGTGTAAGCATT
CTTTAGATTTTCTATATTTTCCAGTCCTTTCTGTGCTTCTAACTCCTTTTATTTTCCAGTTGAGGCCGAATACGAGTACC
CCAAATTGCTCCAGTTCTCCGCTGGATGCCTGCTTTGGATTCAGATAAGGCTCCTTGACTCTCGCCTTTTGCTGATCCTT
GTATCGCTTTTTGCTGGCTGTCATAGCTTAGAAATAGTTTATGTGCAGCTTTTTTGCTCCAAATATAGATAGAATCTACT
TTGTATATATCATAGCTATGGAACCATGTGACCTCAATGTTGTATCTAAGCGCGCTGACCATTAATGTTGCTGTATATTT
TCCTTGTTCTAATCCTAATTGATGGGACCTGATGTTTATCAATGTTAAGTATCTTTTTTCCTAGACTTGGTAGCTGATGA
AAGTACTGAAATATCATCTTCTGTTCTGTATTTATTGTTGTATTTCAAATTCGCCTCTCAAAATACATGACAAACCTCTA
CATTCAACTGCTGTATTATTTCCTGAATATCTTCCACTTTTTTGACTATCTCCCACGGTATTCTCCAGCTCTCATTAATC
ATGTTTTTTAAAGCTAATGAGTCTGTTTCCAGTCTCACTTGCCTTAAATCATTTTCCAAACAGTATTGTAATGCCTTCCA
CACTGCTGTGACCTCTGCATCCATGTTAGTGGCCTCACCAATGTTGTGTGCCTCCGCATACATTAGATCTCCATTCATGT
CCCTTATACAGTATCCATATGAACTTATCCATGGATTCCCCTTGCTAGCTCCATCTGTATTGCATGTCACCCATCCTTTG
CTAGGTTTCGTCCATCTGACCACTCGATAGTGTAATAATGGCTTGTAATTCTGTAAAAGCATCCATCAATTGTGGCCAAT
GATATGTCATTCTTTTAATCCATGGGAATTTTTTCCTTACTAACTAATATATTATTAATTGACACTGATAATACAAGTTA
GTATAAGTTATTTCTTTCCCATGTCTATAAGAATTTCTCCGCTTCCACAATTCCCACATAATGATTGCTGGAACAACTTT
TAGAATTTGTTCAGCTTTAGTTGAGGCCTTGTGCTCCCACCATTTGAAAATGAGTTGTTGTAAATTTGACCCATTTATAT
TAATACCTGCACATGAACCAAACTGCTATGGGAGCTGTTAGTAAAAGGTGGTTCATAGTTTCCATTTCTCCTTTCTCACA
GCAATAGCACTTGGACACAATTGGATTTTCATCTTCTTAAGATTGTCATCTGTGGCAATTTTCCTTCTCCATACCCTCCA
AAGGAAAAAACTAATCTTAATAGGCATTCCTCTAATCCACTTATACCTTCTCCAGTCCTCTTCCGCCTTTCTGCCCCTCA
TCATATGATACACTGATTTCACAGTAAAGAGACCATTCGTATTACCACTCCACTATGCCTTATCAGTACCTATCTCCTGA
GTTTTAGGTTTGATGTTTGTGATTATATGGTTGACCATCTCCTCCGATAAACAATTCTGTAGTTTTGTCTCATCCCATCT
TCCATTTGTGATGAAGTTTTTCACTTCTAGTTATTCTTCTTTTGCTAGATCCCTTTCTGTATAGTAAAGAGATCCTTGCC
TAGTCCAGTTGTCAAACTAGAAACTGGAGTTCCCAACTTTTATTTTCCACCAAATGTTATGTTCCACTTCCTCCCTTATA
TTGATCATTTTCCTAAATACATGTGAAACTCCCAAGCTTGTGGTAACCACAAGATGTAGTTTTTTACAGTATTTATTCCA
CATGTACCTTGCCCAAATTGAGTTTCTGGACACTCGAAAATTCCACCAAAGCTTTGCAAATAAAGCTTTATTTACATCAT
GCAGTGATCGAAAGCCAAGTCGTCCTTCTGCCTTTGGAAAACATAGTTCTCCCCATGCCACCCAATGTTTTCCTTTAATT
CCTCCCAAATTTCCCCAAAAACATTTCGCAAAAAGTTGGTGAATTTGATCCAGCACTTTCCTGGGTGGGTTCAACGCTGA
TAGCATATACACTGGCAAAGATTGAAGTACATTGTTAATGAGCATCCATTTCCCCCCAAAGGTCAAAAACCTGTTATGCC
AAGATAGTATTCTTTTTGCAATTTTCTGAATCATTTCTTCATAATAAATCAATTTCCTCCTTCCANNNNNNNNNNNNNNN
NNNNNNNNNNNNNNNNNNNNNNNNNNNNNNNNNNNNNNNNNNNNNNNNNNNNNNNNNNNNNNNNNNNNNNNNNNNNNNNN
NNNNNNNNNNNNNNNNNNNNNNNNNNNNNNNNNNNNNNNNNNNNNNNNNNNNNNNNNNNNNNNNNNNNNNNNNNNNNNNN
NNNNNNNNNNNNNNNNNNNNNNNNNNNNNNNNNNNNNNNNNNNNNNNNNNNNNNNNNNNNNNNNNNNNNNNNNNNNNNNN
NNNNNNNNNNNNNNNNNNNNNNNNNNNNNNNNNNNNNNNNNNNNNNNNNNNNNNNNNNNNNNNNNNNNNNNNNNNNNNNN
NNNNNNNNNNNNNNNNNNNNNNNNNNNNNNNNNNNNNNNNNNNNNNNNNNNNNNNNNNNNNNNNNNNNNNNNNNNNNNNN
NNNNNNNNNNNNNNNNNNNNNNNNNNNNNNNNNNNNNNNNNNNNNNNNNNNNNNNNNNNNNNNNNNNNNNNNNNNNNNNN
NNNNNNNNNNNNNNNNNNNNNNNNNNNNNNNNNNNNNNNNNNNNNNNNNNNNNNNNNNNNNNNNNNNNNNNNNNNNNNNN
NNNNNNNNNNNNNNNNNNNNNNNNNNNNNNNNNNNNNNNNNNNNNNNNNNNNNNNNNNNNNNNNNNNNNNNNNNNNNNNN
NNNNNNNNNNNNNNNNNNNNNNNNNNNNNNNNNNNNNNNNNNNNNNNNNNNNNNNNNNNNNNNNNNNNNNNNNNNNNNNN
NNNNNNNNNNNNNNNNNNNNNNNNNNNNNNNNNNNNNNNNNNNNNNNNNNNNNNNNNNNNNNNNNNNNNNNNNNNNNNNN
NNNNNNNNNNNNNNNNNNNNNNNNNNNNNNNNNNNNNNNNNNNNNNNNNNNNNNNNNNNNNNNNNNNNNNNNNNNNNNNN
NNNNNNNNNNNNNNNNNNNNNNNNNNNNNNNNNNNNNNNNNNNNNNNNNNNNNNNNNNNNNNNNNNNNNNNNNNNNNNNN
NNNNNNNNNNNNNNNNNNNNNNNNNNNNNNNNNNNNNNNNNNNNNNNNNNNNNNNNNNNNNNNNNNNNNNNNNNNNNNNN
NNNNNNNNNNNNNNNNNNNNNNNNNNNNNNNNNNNNNNNNNNNNNNNNNNNNNNNNNNNNNNNNNNNNNNNNNNNNNNNN
NNNNNNNNNNNNNNNNNNNNNNNNNNNNNNNNNNNNNNNNNNNNNNNNNNNNNNNNNNNNNNNNNNNNNNNNNNNNNNNN
NNNNNNNNNNNNNNNNNNNNNNNNNNNNNNNNNNNNNNNNNNNNNNNNNNNNNNNNNNNNNNNNNNNNNNNNNNNNNNNN
NNNNNNNNNNNNNNNNNNNNNNNNNNNNNNNNNNNNNNNNNNNNNNNNNNNNNNNNNNNNNNNNNNNNNNNNNNNNNNNN
NNNNNNNNNNNNNNNNNNNNNNNNNNNNNNNNNNNNNNNNNNNNNNNNNNNNNNNNNNNNNNNNNNNNNNNNNNNNNNNN
NNNNNNNNNNNNNNNNNNNNNNNNNNNNNNNNNNNNNNNNNNNNNNNNNNNNNNNNNNNNNNNNNNNNNNNNNNNNNNNN
NNNNNNNNNNNNNNNNNNNNNNNNNNNNNNNNNNNNNNNNNNNNNNNNNNNNNNNNNNNNNNNNNNNNNNNNNNNNNNNN
NNNNNNNNNNNNNNNNNNNNNNNNNNNNNNNNNNNNNNNNNNNNNNNNNNNNNNNNNNNNNNNNNNNNNNCTATCCAATC
TTTTAAAAATGAAAGCCTCCTCAATCCGCCCATTCCACCATGTGTATTTACTTCCTGAAAACTGTACCTCAGAAAGAGCA
CAACTACTAATGAATGATGCAAAGTCAATGGCTTCATTCATAGTGAAATCTAATCCACCCAATTTTTCCTCCTCATTTAG
GATTACATTAAAGTCTCCACCAATGATCCATGGACACTGAATATCCTCTGCTACAATTTTTAATTCCTCCCACAACTCTA
GTCTCTCCAAGGCATTGCACCTAGCATACACCACTGAAATCATAAACGCCTTATCATTCTTAATAAATTTAATAGTAATA
TGTTGCATTGTGTCCAAGAGTATACTGCATTCCCAGTCATCTTTCCAGAAATACCATATTTTAGCATTTCGGTTGACACT
GGCCTTATTAAAACCTAGTCTCCTTTTGTACTGTTCTAACTCTGGTTTTGAAATGGTTCCATCAGAGCTATAAATGCGTA
ATGATGTCTTTTAGTCAAATCCATTAACCTCTCAAAAAATTTTTGAGTATTGATGGACCTGATATTCCAAAAAATCATTT
TTTCTATCATTGATCAATGCTTGAACACCTGTCCCTGCTGCTCCTTGTTTTGACTTGTAACAGAATTACTGGTCTACCTT
TCCTCGCCCCATATTTTAGGCTGTTAGTATGCCTTGGAGACAAATCACCTGCCTTACTCATCTGTTGAATGTTATAGTCC
ATGTCTTCATCTTCTTCTATATCTCTTTTATACTGTATTCCTTCATCCTCATCGTCAACTAAATCTGGACCTTTTGGCAT
CTCACCCTCTTTAGTGCAATTTTCTTTATCCTCTCCAGAATTCGATGCAAACAGATTTCTTGATGTGGACCCACTTTCCT
TCCTTGTTGTAGGCCTACTCCCTACCCCTTTACTTCTTAACATCCAATCCTCTTCATTGGACTCTTCATTTATATTTTTA
AGTTGATAATCCCCCTATTGCTCAAACCTACTCCGGACTTCACTAATAGTATGTTCACTTCTTGTTTCCTTTCCGGCCTC
ATATATACCTTTATTATTACTTGATAATGCCACTGCCTTGTGTATTTGCTTGTTGTGGTTACTTCCTTGTATTCCTTGGG
ACATCTCCTTTGATTGATCATGCTCCATGTCTATCCCCTTGTCATTTATCTGTTCCTCTTGATTTCTATTTTGTTCCTCT
TTGCCCGTATCCAAACAGTTGAATTTGTTTCCTGTTATAATTCCCACCTTATTCCATACTTTTTGGGGTTCTTTGTTCCT
TCCTCCCCCCCAATTTTTACGTCTTGGTTCCACAAACTCTTCCCCTTTACGCACTTGTAGAGTACCATCATCTCTCTCCA
TTGTATCCTTCCCTCTGTCATCCCCTTTGCTAGGCCTTTCTTCAACCTTTTTGCCCTCTTCATGACCTGATTTCTCCTTG
TACAGGTGTAATTCTGGATGAACAACATAACACTGCTCTTCATTGTGCCCCTGAATCATACACGTCTGACAGTACTTTGG
GACATAATCATATTTGATTTTTATCCACTTCTCCGCAACTTCATTATTGTGCATCCTCATTCCAATTTTTATTTGTTTAG
GGAACTCCCTTAGCAGATCAACTTCTACTTTTACTCTTGCACAACTTGGTCTCGTCTGATTCTTCATAGCCATATCTACC
TGCAGAGGCTTCCCTACTGCAACTGCTAATGAAAACACTGCCTCCTTGCCAAAAAAATTTGGTGGGAGTGAAGGGAAAGA
GATCCAAGCTACCGCTGTTGATGTCTCTTCCTCCGGATTAAACATTGGATCCCACTTTAAAGTTCTCATAGGGAAGGACC
AATTGTTTTGAGTAATGTAGAAAGCAGGCTTCGATAGCAAGTGAACATAATCTTCCAATAAAGTCGCCCTAATCAGCACA
TGTCGATTACTCAACAATCCGATCTTGCAATCTCCTTTTAGCTCGCATTGCTTGGGGATGAGTTTTCCAAATCTTTAATA
TCTGGCCAGCCATACGAAAACTTCCCAATCACTGCATATTCAAGATTTTCATTGACTATCATCTGATTAACCTCTGCTTG
ATCCCGTATAACTTGTGGCTCTCCATACAGGTAGGTGATTGATTGGCTTTAACGGAATGGGTTGAAAGGGGGCTGTTTTT
GGTTTCAACGTGTCAGCATATGAACATCCAAACATAGATGTGAATTGGCCACCCTCAGGAGGAGGTTGACCTGTGGCCGT
GGCGGCCATGGTAGTCAGAAAAGGCAAAATATTGATGGCGGCGGTCGTGCGTGATTGATGGAATCTTTGAATGTAACAAA
AAATATTTTGTGCATGATTGAACTTGTGTCTCCTTGTTTTAATTATAAATGATTTGTGGACCCTTCCGAAAAATTTTGTG
CCACCTCATGTTTGTGTTTGGATGTCGTTGTTCTCTCGCAAATTTGAGTATCAGTCATGATTAATACCGATGACTTGAAT
AGTGCTCATAATCGAACAAAAATGAATGTGTGGTTGCGATAATGCCAAAAGAAGTTGCATAGGCAGTATGTTAACTTTTT
GCATCTCGTTGTGACTAGCCAATTATCAAATTGAGTCTCTTGTGATGAACATTGCACACTAGCGAACGTGTGGAGTCTTG
TTTGACATTGGTGGCAATGCCTTGTGTGATGAGCTTACCGTGAACTATGTGTGATGACACTTAGAATTTGCCCTGTTGGT
CCTGAGTAAGTGATGCAATCTCTTGAAATGATCTTAGGCAACTTTGAAGAGTGTGAAACAATTTGACATTATACCTCTTT
TTGTGGCTTACTTTGTGAGTGTGTGAACCTCGCTTGAATACCCTTTGAGCCTTACCCTTTTCTTGAGAGAAACTTGATGA
AATTGTGACTTTTCTTTAGACATTACCCATAATCCTCATGATTTATGGCCTGTTTAAATAGCCAACTTAGGCCAAGGGTG
TGGTGAAAGGAGACGGTAAATCAAGAAATGCAAAGAAGTCCCCTTGACCCATGATTTTGAGAAAAATGGAACCCCTCCAT
ACAAAAAAAACAGAACAAGAAGAAAAGAATGACAAAGTTGTGGAATGAAGTTGAGAAAATGCAAAGAAAATGGGGAGTCC
AACAGTCCATGGAAGATGAATAATGGGGTGACTAATGAGTCCACAATTTGGACTCATTTAGGGCTTTATTTTAATAGTAT
TAGTGTCCTCAAATGCATATTTTGTCACAATAACTGATGTACATCCTTAAGTTTTAGGTATTTGGAGTTTGAGGCAAAGC
ATGGACACTACTTGGCAAAAAGGAACAAAACGACTGAAAAGACGAAGAAAAGAAAGTATGAGGATCACCTAATGCATTTG
GCGAGTCACCGAAAGGCCTTAACCTCGCCGAAAGTTCTAGCGTGCTAAGCCCTAAAGGAAAAGATCAAGTCGGTGATAAA
AAGGAGTAGTCAGCATGTCGCCAAATAGTTCAGTGAAGCAGTACTATATCGCCCAATGATTCGGTACGCGAAGATGCTGG
AGGCAAGAGCTCCAAGGCGAAGAAGCAAACCAAAGAGCGGATCGCCGAGTGCATCAACGATCTTGACTAACTGCGCTGAG
TGATCCTTCGCAACATGTTTTGTTGACAACTATAAATACTAGTTTCAATTTTTATTTTAGTATGCAATTTTAGATACAAC
ATTTCATTTCTAAGTTTTCAAGTAGAATATATTTTGCTTAGCTTTTGAAGAATTGAAAACTTCCAATTCCAAGAAATTGG
AAGTGTGTGTTGAAGATTCTTCATCTTAGACTCGTTTAAAGTGAATATAAATCATCTCTAGTTGATGTTACTTCGATTTG
GTATTATTTTCTTCCTTTTCTCTATATATAGCTAAAACCCCAATTCTTGGGTTGTGATTTTGTGAATATGGGTTAAATTT
CCTATTGGATATTCCTTATTGTTAGTCTATTTGCTGTTTAAATGTGATTTCGTTTATGAGTTGTGTTTGAACTTAATGGG
TTCGTAGTTGCATGTTTTTGGCTTGTTCGAGAGAGAGGTTTTAAAACTAAGAGTAGTAAATCGATAGCCGATGGTTATTG
GGTCGTCATGGGTTTAGCTCGAGAGAGTGAATCCTAGGCCTTTTCCCACACATTCAGCTTGAAAGAGTGAATGGGCTAAG
ATGGAGGCTGTGCTTAAAAGTGGCAATTCAGTGTTCGAGAGAAACCGAGTTGATTCGGGGTAAGTTGCTTGCAAGAAAAT
TTACCCCCACTAAAGTCTAGCCTAGTTACAAATGTTCAACAAATGACTGTTAATAGCATTTACCCGATTGTGTAGTTTAT
CCCGTATTCCTATCACATCCCAAGAATCCCATCTCCATATCTCGTGTCATTATATTTCTGTCATTTTTGTTGGTTAGTTA
ATACAAACCCCCATTGATAATTGACGCTTGCGTCACCCTTTAGATTTAGTATGTTTGTATTCGATAATGTTTATAGCTAT
GATTGATTAGAACTTGATTTTACTTTTCTATTAATTCTCGAAACCACTCCCCGTGGGAACGATCCAAGCCCTTGGTTAGG
TTATATCACTACACGCGATCATTGGCACTTGAACCAAAGTAGTGTCCTGATACGTGAAGTCAAAATGGCACCGCTGTCGC
AGAGTAGTGTTAGTTGAGAATTTGTAGGTAAGTAGAATTTTCGTTCTTGTTAGTCGTAGTTTACTTACTTAATTTTTAGT
TTGTTTTGTTTGTGTTTTGTGAATATTTTAGGAAGTATGAGTGTGAATGGCAGCAATGGCAGCCATGAAGGCCATCAAGA
CAACATCAAAAACCTTAATGATGTAAATGAGCCTCATGTTACTGACCCCTATCTCATGGGTGGTATTGGTGCCATTCGCT
TTCCTACGGCCAAAGGGAATACTGTATTTCACATCACGAGTACCATGTTGCAACTCTTGCAACTAAAGGGGCCTTTCAGT
GGATTGGCTCATGAAGACCTTCATGAGCACATTTGAAATTTTGTAGATGTGTGCGGATCATTCTCTTTCAACAATTTATC
CCAAGAGTCGGTTCATCTACAATTGTTCCCATTCTCTTTGATGGGAGAAACATGCAAGTAGCTAGCTGAATTGCCACGCG
ACTTAATCACTTCGTGGGAGGAGTTGGTCACTGCATTTAATGTGCAATTTTTCCCTCCCTCGAAGATAATGACTCTTCGG
GACATTATCCAAAGCTTTAAGCGTTTGGAGGGTGAGCCAATTTATGCAACTTGGCTACGATTCAAGAAGTTGGTGCTCCA
ATGCCCAACTCATGGCTTGCCTGACAATGTATTGCTGCAATATTTCTATCGAAGCCTAGACTCAATGAACAAGGGCGTTA
CTGACCAACATTGTCCAGGAGGTTTGATGCAACAGCCTTACATGATAGCAGCTCAACTATTGGATGGCATGACCACGATA
AATCGGGGTTGGTACACCCGTGAAGATCAAGTCTCCCCTCTCACATTCAAATTAACCAAGTAGCAGATGGAGAAAGATCA
TGAGAGAGACCAAAACATTGCCAAGATCATAAGACAACTTGACATTTCGTACAAAAATGTCATGGGAGCTGGTGCTCGGG
GTGTCAATGCTGTGGGTATCCGGCATGTAAATTCGAAAGAGGCTAAGTTTGATGCTTTGTACAACGAAGAGGTGAACTTC
CTAGCCAACCAAGGCGGTGGTTATCGTTCAAACTACCCAAGGCAGGGTGGATCCCAAGGTGGGTCTAGAGATGAAGGTTG
GAAAGAGCCTGAATGGAGAGACTGTAATCCTAATTGGAAGGATGGGGAGAAGGATAGGTATGTACCTCCCCACGAGCGCC
AAAAGCTAAAGGATTTGGAGGGTGGTAGGTCTGAGGATATGCTTTCTCGTATCCTCAGCAAAGTTGAGGGGTCAGACAAG
ATCTTGAAAGAGATGAAAGAAGAAGTGTCGACCCTTAGCCAGACAGTTACCTCCCATTCAGTAACAATCATGCAGCTGGA
GGCCCAAATGGGTCAGATGTCGTCTCACTTAAATTTGAGACAAAAATGGGGGTTCCCTAGCGACACCATGGTCAACCCCA
AGAATGAGGTTTGAAGGTGGACTTGCGTCGTGCTGCGATGTTAACTAAGGCATTGTTTGGGACGCAACCCAACACCCCTT
ATTGCTTTTTATGTGTGTTTTGGTAAAACAATGATGTGTTGTTTGTACAGGTTGAAGTGTGGAAAGTTTTTGAAAAAGTG
CAGGGTACCGAGCAACAGGTATAGTCGGTAAGTTACTAAAGAGGTTGGTGAGCCCGACCTAATCCGCCGTTTGACTCAAG
ACATCTTCAAATTGAAGTCTGTAAAACTTGGGCGAGCTTAGGAAATTATTGGCGAATCGCCGACCATGTCGGTGATCTCG
ACGGAGACCGCCGTTGGGACCCCCACACTCAGTGAAGGTTCTATAAAACTCGGCGAAGTAAGTGATTTCTCGGCGAGAGC
TCGACTAAAGTCGCCGAATGGGTAGAAACTGGACGGTTTTGCACCCCAAAGGTTTAAAAGTTTCAAACTCAATCACTTTC
CCTCAATTTTTATCTTCCCAAACTCACACCCACACTCTAGTTCCTATATTTTCGCATTTTTAGAGTAATTTTAGTGTTGA
TTTGTGCTCGAAATTGGACTACATCGCCGCCTATCATTTCAATCTTCTCTTTATCGACATCAAAGGTTGGTCTTCTATGC
CCCGAGTTTATTTAACAAAAATTATACTCATTTGCAATAACATGATCTTGTTGAATTGTTCTGATCCTACCTGATAGGAT
TAAATTGTTTACATGCATGATTTAATTTGATAATCTTGCTCGAGTAGTTGTGACTACTGAATTCACATAATTGTTTGCCT
TAAACTGGATTAAAATTTGAAGGGTTGTGTTTGGGTGCTATGGGTCCTACCTTAATTGTACTAGTGCATGCTTTGATTTT
GTATTCGGGGGTTGCGGGGTTGAATTTGAGAAGTTGGGTTGAAAATAGGCACGTTGAGCCGTTTGGCGAGCTGGGTTGAG
CTTGCCGAACCACTCGGCTATTCGCCTACTGTCCCCATCTCATCCTTGATTGCATGCTTTATTTAAAGATTGATTCTGCA
ACCTTCGGCGAGAAGCTTGATATCACCAAAAGTACTCGACAACTCGCCAAAAGGCTTTTCTTTTGCCCTTTATCTGCATC
CCTGAACAATTATGCACTGGAACTTTCGGCGGGCCTGTCCTTGTTCGCCGAAAGTTACCCGCAACACGTCGGGTGGTTCC
ACCATCACCTATTTGCTACATTTTTAGAGAAAATTCCTTCGGCGAGCTCGATCTAGCTCGCCCAAGAAATTCAGCTATTC
GCTCTCTTATTTGGTGATTTTGTTTGAAATTGTTCTGCTGTTCTTTTGTTTAAGTTTTTCTAACTTCTCTTTGAGATTTT
GCAGACATGACTAAATCAAAAGCTGCTGAAAGAATAACACAAGCCGAAGAAAAGCCCAAAGGGATTACGATAAATGAGGA
TGTAGCTACGTCGAAAGGCAAAGCTACAAAACCACCCACAATCATTGGGAAATGCAAGGGAAAAAGGCCCACTTATCATA
GGAAGACCATTAACCTAGACCCTAATATTCCTTCGTGGGCCCAGGGAGTTTGCAGAGGGGCGTATGTCTTTTTGACAGGC
TCACAATCAGCAGAACTTGGTGAATCTGGCACTGCTGTTCCCCCTGAGGTGACCTCGGGCACTAATGCCCAGGTTTAGGG
TGAGGCATCGGGCACTGATGCCTAGACAGATGAAGCGACTACATAGATATGATCCCCTCTTTACCTCCTTCTCTGTTTTG
CGTTACTTCACAGTTGGATAATTCCTATTTGCATTTGAGGACAAATGGTTTTTATTTGTGGTGAGGTGAGGCCCACTTTT
GTGTGCTGATTATGACTCTTGTTTTGTTTATATATTGGGTTTCTAGCTTAAATTGTGTTATACACTGCTTTTCGTGGATG
TTTGAGCTTGTGGCTCCTTGATTTTTAAATTGAAAATGATTTTTGACCCTTTCGAAAAATCTTCCCCCACTCTTGTATGT
ACATGAATGTGGCTGTTCTTAAGCAAATTTGAGTGTCAATTCTGATCAATATCGATGACTGAAATAGTGCTTATAATTGA
ATGAACATGAATGTGCGGCTACAATGAGACCAAGTGAAGTTACATAGTCAATATCTGAACTCTTTGCATCTCGTTGTGAC
TAGCCAATTATCAAATTGATTCTCTTGCAATGAACGTTGCACACTGGCGAGAGTGTGGAGTCTTGTTTGACTTTGGTGTC
GATGCCTTGTCTGATGAGCTTACTGTGAACCATGCATGATAACACCTAGAATTTTTCCCGTTGGTCCGGTCGACTAAGTA
AGGCTATCTCTTGATATGACCTTAGGCAACTTCGAAGAGTGTGAGACAATTTGACATATACCTCTTTTATGGCCTACCTT
GTGAGTGTGTGAACCTCTGTTGAACACCCCTTGAGCCTTACCTTCCTTTTGAAGAAACTTGATGAGAACATGACCTTTCT
TAAATCCACTACCCATAATCCTCGTGATTTGTGGTTGATTAAATAGCCAACTTAGGCCGAAATCCTAAGTTAGGGGTGTG
GCAAAAAGAGAAGGCAAGTCAACAAGTGCAAGAAAAGCCTCCTTTAACCCATGGTTTTGAGAATAATGGAACCCTCCATA
TAAAAAAAAAGAAGGGAAAGAAAAGAAAGAAAAAATTTGTGGAATAAACTACAAAAGAAATAGGGTTTCTGAACAATCCA
TGGAAAGTGAATAATTGAATGACTTATGAGCACTAAAGAAAATTATGAAAGAAGAGGAAGGGAAGTGTTGTGAGCATCAC
ATTTCAGCAGGATGAAAGTCACTGAGCCTAAATGACCATATATTTTCAATCAGCCCCATTACAAACCTTGAAAAAATCAT
TTTGATCTTGAGTGAGCTGAAAGAATTGTTGATTGGAGAATACGGGCAAACCTACGGGTGAAAGCATGAATTGTGTTCTT
CTTTGTGAGTGTGAGCGTTGCATTTGATTCTGGAACTTTGAATTGTTGAACCATTGTGTGTGAATATGGAATCATTCTTT
TGTGTGAGGGCATTTGATTTCCTTTGTTGAGCTTGAACTTGCATTTGAAGCAAGTATAGTGAGCTTGAGATTCTTTGATA
ATGGTGTGTCACAACTTGAAACTTTGAATGGACATTTGATCTTCACATAAATAAATTGAGTCCTGTGTGTGCATTTATGA
TTGAGTCTTGAGTGTCACTGTTCGAGACATCCATTTTGAACTGCCGAATTTGAGTTTTACTTGAGGACAAGCAAAATTTA
AGTTGGAGGTATTGATGAGTCCACAATTTGGACTCATTTAGGGCTTTATTTTAATAGAATTAGTGTCCTCAAATGAATAT
TTTGTCTCAATAACTGATGTGTATCCTTAAGTTTCAGGTATTTGGAGTTTGAGGCACAGCATGGATACTACTTAGCAAAA
AGGAACAAAACGGATGGAAAGACGAAGAAAAGAAGGCCTGAGGATCGCCAAATGCATTTGGTGAGTCGCCGAAAGGCCTT
AACCTCGCCGAAAGTTCCAGTGTGCTGAGCCTTGAAGGAAAAGATCAAATCGACAATGAAAAGGAGCAGTCGGCGTGTCG
CTGAACAGTTCCGTGAAGCACTACTATATCACCCAATGATTCAGAATGCGAAGATGCTTGAGGCAAGAGCTGAAATGGAA
TGAAGCAAACCAAAGGGCGGATCACTGAGTGCATCGGCGATCCCGACTAACTGCACCGAGTGATCCTTCGCATCACATTT
TTTTGACAACTATAAATACTAGTTTGAATTTTTATTTTAGTATGCAATTTATGATACAACATTTTATTTTCTATATTTTC
AAGTAGAGAATATTTTGCTTAGCTTTTGAAGATTTGAAGACTTCCAATTCCATGAAATTGGAAGTTGGTGTTGAAGATTC
TTCATCTTAGACTCGTTTAAAGTGAATATAAATCATACCCAGTTGATGTTACTTTGATTTTGTATCATTTTCTTCCTTTT
CTCTATGTCTATCTAAAACCCCAATTCTTGGGTATGATTTTGTGAATATGGGTTAAATTTCATGTTGGGTATTGCTTATT
GTTAGTCTATTTTCTGTTTAAATATGATTTCGTTTAGTAGTTGTGTTTGAACTTAATGGGATTATAGTTGCGAATACGAT
TTCATCTTTGTTTTTTTGGCTTGCTAGAGAGAGGTTTTAAAACTAAGACTACTAAATCGATAGTCGGTGGTTATTGGGTC
GTCATGGGTTCAGCTCGAGAGAGTGAATCCTAGGCCTTTTCCCACACTTTCAGCTCGAGAGAGTGAATGGGTTAAGGTGG
AGGTTGTGCTTAAAAGAAGCAATTCGGTGTTCAAGAGAAATCGAGTTGATTCGGGGTAAGTTGCTCGAGAGAGAATTTAC
CCCACTAAAGTCTAGCCTAGTTACAAATGTTCAGCAATTGACTATTAACTGTATTTACCCGATTGTGTAGTTTATCCCGT
ATTCCTATTACATCCCAAGAATCTCGTCTCCATATCTCGTGTCCTTATATTTTTGTCATTTTTGTTGTTTAGTTAATACA
AACCCCCATTGAAAATTGACGCTTGCGTCACCCCTTAGATTTAGTATGTTTGCATTCGATAATGTTTATAGCTATGACTG
ATTAGAACTTGATTTTACTTTTGTATTAATTCTCGAAACCACTCTCTGTGGGAATGATCCCAACCCTTGGTTGGGTTATA
TCACTACATGCGATTGTTTGCACTTGAAACAAAGTAGTGTCCTGATACATGAAGTCAGTGACTTTTGAGCATGAATGAGA
TTGATAAACAAAAGGAAAGAAAGTTTTGTTCATACCACATTTCATTAGGATAGAAGTCACTGAGCCTAAATGAGCATAAC
TTTACACTCAGCCCCGTTACAACCCTTCAAAAGACCTTTTTGATCTTGAGTAAGCTGAAACAATTGTTGATTGGAAAATA
AAGGCAAACCTATGGGTGAAATCATGCACTGTGTTCATCTTTGTGAGTGTGAGTGTCCTTGTGATTCTGGAGCTATAAAT
TGCTGAACCATTGTGTGTGAATATGGAATCAATCTTTGTGTGAGGGCATTTGACTACCTTTGTTGAATTTGAACTTGCAT
TTGAAGCAAGAATTATGAGCTTGAGAATCTTTGCTAATGGTGAGTCACAACTTGAATCTTTGAGTGCACAATTCATCCTT
GCATGAGTAAGTTGAGTCTTTTTGTGTGCATTCATGATTGAGTCTTGTGTAACACTATTTGAGGCATCTTTTCTGAACTG
CTGAACTTGAGTTTTACTTGAGGACAACCAAAATTTTATGTTGGGGGTGTTGATGAGTCCACGATTTGGACTCATTTAAG
GCTTTATTTTAATAGATTTAGTGTCCTCAAATGCTTATTTTGTGGTAATAACTGATGTAAATTCCTTGATTTTCAGGTAT
TTGGATTGAGGAACAAAGCATCAACAGTAATGAGTAAAAAGGAACAAGGCAACTAAAAGAATGAAGAAAAGAAGGCCTAA
TTATCGCCTTATCCATTGGGCGAGATGCCGAATGGCCATGATCTCACCTAAAGTTCCAGTGTGCCAAGCCTTGAAGGAGA
AAATAAAGTCGGTGATAGAAAAAAGCAGTTGGCATGTCGCCGAACGGTTCCGGGATGCAGTGCTATATCGCCCAAAGTTA
CAGAATTTGAAGATACTGAAGGCCAAAGAAAAAAGGCGATGGAGTTGACCTAAGGGTGGATCGCCAAGTGAATCAGCGAT
CCCGACTAACTAGGCCGAATGGTCCTTCGCAGCACATTTTTGGCGACTATAAATACATTTTTGAATATTTAGTTTAGTAT
GTATCTTAGTAGCTATCTATTATTAGAATGAGTTTTCAAGTTTTAGAAAACAACTGAGAGTATTGAGACAATATTTTCCT
TAGCTTTGAAGATTTGAATATTTCCACCTTTGAGAAATTGAAAGTGGGTCTTTGAGATTCTTCAATCTTGAACTTTGTAG
ACGAAATTAATCTTACCTAGTTGATGGAAACACAATTTGGTAAAGATTTCTATCTTTTTATGATGTCTAGCTAAAACCCT
AATTCTTAGGGTGTGATTATATGATTATGGGTTGATTTAGCTGCTGGGGATTGCTAATTGATAGTCTAAATGCTGTTTAA
AAGTGATTTCAATTTGTAATTGTGGTTTAATTTAAAGGGTTGTAGTTGCAAATGCAACTCTACCTTTGTGTTTTTGGCTT
GCTCGAGAAAGAGGTTTTTAAAACCAAGATTACTGAATTGATGGTCTGTGGGTATTGGGCTGTCATGGGTTCAGCTTGAG
AGAGTCAATCCTAAGCCCTTTTCCTCACATTCATCTTGAGAGAGTGAATGGACTAACGCATAGGTTGTTCTTAATTTCTG
CTTATTGGTGTTCGAGAGAAACCAATTTGATTCGAGGTAAATTGTTCCAGAGAAAGTTTATCCCCACTAAAGTCTAGCTT
ATTTAATGATTTACATCTATTCACTATTAATTGCAATAACCCATTTGTCTACCTTAGCTCATAATCCAATCACATCCTAC
GAACCCGTCTCTATACTTGTTTATTCATGTTATTTGCTGTTGTGTAGCTGATAATTGAAACCAAAACCCCCATATTTGAC
ACTTGTGTCACCCTTAACTTGAATTATACTTTTATTTGTTAATGTCTTTACCTATGATTGGCTTAAACTTATTCATTCTT
GGCTCTTGATTCTCAAGCACGTACCACTCCCTGTGGGATTCGACCCCAACTAACTTAGTTGAGTTGTATTAATGACTAAC
GATCGTTGGCACTTAGAATTAGGAGAAGTATCTTGATACGTGAAATCAGGTTGCAATGTCAAGGGAGAAAGAAACAAAAA
AGAGAATCAAGCTTTAACCCAAAAGAGCACACTAATATAAACACCAAGTACTATTACAACCGTTAAAAACAAAAAATAAT
AGAAATACAAGCCAAAGAGGAATATTGGCACGAAGGCTTTCACCCCACCAAAAAAATAAATGCAGTGTCCTCAATGCAAA
TCAAGTATAAGTACTAGGAGGTTGAGATAAAGGGCCCCCCTAACAGGCTATGCTTGTGGAATACGCTCATCTTGAGTCTC
AGGTCGTGAAACCTCAACAGCAACATTGAAGCTCTGCAAAAAGATCATATTAGGCAGGAGGGAAGGCTCAACTAGAGCAT
TAGTGCCCAGTGAAGCAGTAGGAGGGATGGGAGAGTCTAGAGTAACTCCATTAAACCCAAACTTTGAAGTCTCTCGAAGT
GAACTCCCTAGGGCAACCTGAAGAATGACCTCATCGGTCTCCTGGAGCTCTATTAGTGTATCTGCAATCCCCTGCTCATT
AGCTCCCAACTCTTCCTTATTAGTATCCTTGGCCAACTCCTCTTCGGCACTCTAACTCTCATCCTTAGCAACAATCTCGT
CATGTACAGTAGTTATAGGCACAAAAATTGGTAAATCTAAGAGGATAACCTCTCCCCAAAGCATAGAGATGAATGTCGGT
TGTAACTAGACCACCTCTCCTCACAGGGTAGAGATCTCAGCCCTCATAGTGTCTAGTGCATCAGAGCTACCCTCAACCTT
CTCCCTAGCATTAATCCTAGCGCTCATATCATCCAGCCTCAAAGAATGGCTCTCAATACCCTATTCACACTTGAGCACCC
TCTCATTGAAAGGAGACAATGCCTTCTTAATGTCTTGATCGATGAGTTTGGGAGTGTCCATGTCAACCTTGGCAGCTTGA
ACATCTGCTGACTGCGCAAGGCTTCCCATTTGGTAAATCATGGCCTGGGTCAAAGGGGGACAAGCAATTCAAGGGGGGAG
GGCTCATAACAGTCGCACCAGTAGCTATAGAAGGACTAAAAGTGGAGGAGGGTGTGGACATACTTTCCTACTCCATAGAA
GGATCAGGTGTGCTAGCCTCTGATGCCAAAATAATAGAGTCTACCATGGCCGCATAATCTGGTGGTGGCGGCTTTCTCTG
AGCCGCATCGTCCTGATAACACTCTGCCTCAATCTGTCCGATATCACTTTATAAAGCACGTGTTACCCTCACATCTGTAG
ACGCCCAAAAAGGGACTCCTGCCCTCTCATATAGCTATGTGATCGGTACTAGAAATGGGAGCGATCGCTGCTCCTACTGT
GTTCTATAAGTATCTCGTCAATAATAATAACACTAACATGTATGTGCTCTCGATCTATGATAGTACCTACCAGGACCGCT
TTCTCGTGTTGAAAGATGGACTCGTTCTAAGATGGCTGATGAATCCAAACCAATATGTCTCCAGTACATTTAAATCCTTC
TTCTAAATTTTGGTACAATTTACCATCCGGGAGGGAGAAGAGTTAGAAAACAATGGAGCCTATCAACCATTCATAAAGTC
CAAGTCGTGGCACATCCAGAGTCAATACAAATCTAACTCGAATGAAGGCATATTTAGTGCAGTATTAATAACTCTTGCTT
TGCACTGCCCTTTCTTTACTCTTAACTCAACTTCTTCAAGTGGTTTCCAGACTGTGCCCTTTCACTTCTTTGGAAGAGCC
TGAGCTTATGTTGTGTAGAATTCCCTCACCAAATATGGGATGTAAGGATTCCTTGGCTTGGTGAATCCCTCAAATTTGTG
GAACTGCATTGTATCCCAGATGGTTGGGTAGTGGCTCACGACTCCAATTATGGAGAGTCATCTCTCCTCAAGTATTATAC
GCTCTCCAGCAGCTTTGAGCCTATTCAGGGCTCTTGGAGTGATAACCACAATGAATCTAGAAGTCTGTGCCTATGTGGAT
GATGGATGTGCCTACTTGGATTGGATCTCCGACCACTTTTTCACTATTCTCTGTCTAGGTTGTATCCTTTCTTGGGTAGA
TGATTGCAAAGAGGCATTTTGTTGATGGTGGGAGCCTCCGAAGGATCATTTATAGAAAGGCCCCGATGTCGCTTTAATGT
AGGAGGGAGAGGGGAAGACTCTCTATCCAACTCAGTATTGGAGGAAACCACTTATTTGCCCTTTTTTCTTGCCATTACAC
GCAAAACAAACATTCAAACCAAAGATTTGTGAAGGTTAGTTCAAATCAAATGCATATTGAATCATATTTGGAAAACACTA
TTAAGGCTCGTTTAACGGGAAGGTGGATCGCCAAACAAGATCAACAAACTCTGGTGAGCTCGCTGAAATAGACTATTGCA
AAATACATAGGGTTTAGGCATTAAAGGCAAAGTGAATTCCAACTCGGAGATTCACCGAGTTGGTTTCGGTGGGCTCAGAC
AAGTCCTTCTAAAGTGAAAGTGCAAAAGTGAAGGGCACAAGCATAAAGGGTGATGTCCTCTCCCACTCAGTAATTTGTTA
AATGGGTTCGACGGACTAAGAAAATCCCGCTAAATGGGACAGTGCCAAGGCCATGCATATTGTAACGACTCGAGAGCACC
CCCTACTCGTTACTGGCGTATTCAACCTCGAAGAGGTCTTATACAAGCCTTTAGCATTCATCATAACATGTATCATAGAA
TAAAATCACAGAAAATTTAAAACTTTTACTTTGGAAGTTCAACTTCCCTTCATATATGAAAAATATAGAATCTAACTTTG
TCACAATGCACTATCTAGACATAGAAGTATCGAAAATGGGACTTAGCCCTTACATCAATAAGAAGTCTTGAAAATAGGAA
GTACAACAATGTCTTTCAATATAAGCAAAAAACTAAACATAGAAGCTAGATCATAAGGTCTTGTCCTCGGACTTGAGGAC
TCACCAACTTGGGGAAGCAACTCCAAGTGTCTTGAGAAGTAAGCTTGAATCCTCAACGGCCCGAACCTAAATGTTTGGGA
AAAGGGAGAAAATATCGGTTAGTACAACACACGTACTAAGTATGGCTACTATGCATAAAAACCATTGAAACATGCATAAA
AATACATTTAATTCAAAACATGCTTTTTGCCAAGTAAATCCAATATGCACATAATTAAGTATCATAGTCCAAACCAACAT
TATATCATCCCAACATGTAGACACCCCAAACAATACTAGTGCAATGCAAAGAATAGAACCCCATAACCCTATTCAAAGCC
AAGTATCACATTAAGCAACCTACTTCATGCATACATTCATAAGATCATATTTCATCATAACTTACCATATTCATAATGAT
CATACATAACATAGCTTCAATATACATAAGTCATAATCATCAAAATCATAAGAGAACACTACTACAACCATCTCTTAGGA
TCCCACAAGTGCAATGTGCAAGAGAAGTCCTATACCCTCCTTTACACTATGTAGAAACCCTTAAGAAAGCCCTACTAAGA
GTTCACACCTTTCATACCTTCATTTACTTTTACATTAGGGAAATATTGCAATAACCGACATAGACCATGAGAGCTACATG
GAATCCGGTGTTCTACTCCCACACCGAAAATAGAGGGTTAACACTTGTCTGAGGTGTAACCATTCGTACATAGCTATCTA
GGTGAATCCACTAAGCTAGAGTCCTATGTGGGCACATAGTTAAGGGTCAAGGAGATTGCTTCTAGAAACCTAACTTACTA
AACGTGGGGGTTTCCATCTCATGAGACAACACATACCGTAGGTAATCCGGACTTGCTAAACGTGAGGAAACCTAAGTGGG
GAGCCGGACTTACTATACGTGAGACCTCCATCTCATTTACATGCCCTTTCGGTGCTAAGCATCTGATTTCTTTTTGTAAT
CATCTTTATTCATCACATAAGTTCACATTAGCCTTTAATAGATCCTTATGTAGAATCATACCATAATAGCTCATATGTGT
TCATAAGTGAGTAACAATCCTTTCACTTTAGAGACACTTAGCAAGTGAGTAAACCTTTCACTTTACATTACACTACAATC
ATGAGAACTACCTTTCAATTATATAGCAATCATACCATAATATACATACATACTTCATAGCTAATTCAAGTGTAGAGGGT
TAAGGATGAGGAAACTAGGTCATCAACACCACAATAACACATTAGGTATAGCATCATTACAATCTAAGTAATTCACCTTT
CATACTTGAGTTCAAAGAAGAACCAACCTTCATACCTTCTTGCCCTTCGTGGGACATCCATACTTCAATTACCAAGCAAT
TCATAACCAATACATAATACAAGGTAATTCATAAAGTAATAAAATAATCAACATCAATATAAGCAATTGACATTCCCTTC
ATAGCCTTCAAGGCTTCATTCAAAGACTCAACCCTTATTTCATAGAAATTATACATAACCTAGGGTAGAATCATCATACA
AACATGAATTACATAACATCACATTCAATTCATAGCCTTCAATCAATATCCAACACAAACGAGGGTTAGAATTAGGAAAA
GAAGGAGAAACATGGGTCTCATGGGGAATTCTTGAAGAAACCACAAATACAACATAAATTCATCCATAATTGTTCATATA
ACATCAATCAAAGTCAGTTTATAACATCATTTTCACTTTAGAAAGAAGACCCACGTTTTGGGATTGAAACCTAGAAATTG
GAGATTTTGAAATTCATTTTGAAGGGGACTCTTGGGGAAAGGAATCCCAAGAGTGATAAGCAACCATACCTTATTGAAGA
ATTAACCACGAAAATCCGAGTTGAAACCTTGGAGAGTTGGTCTTCTTCTTGAAGCTCCAATCTTCTTCAATGGAGTTCTT
GAGAAGAGAGAGAGAGTAGAGAGAAGGAGGAACTTTAGGTTTAGATCTTTGGGGTTTTGTGTTTGACTGATAAAAGTGAG
GTAAATTGACTTAAAAATCATTATATACACGTCCCCTAAAGTACCCTAAATACCCCTCACTTAAATGGAATCTTTAATGA
AGTAAAAATAGATTTATGAATTTTCTTCGCGGAACAAGTCCGCGACGCGGTGCTGTTCCCTGAAGATATTTGTAATTAAA
TTTTGAGACAGTAGAGTCCATGACAGACCGCATTGTGAACTGAAAATTTTCTCCTTGGGGGAGCAAGTGCGCGACGCGCC
CTCATTCCCTCTATGCACAACTTGCAAGCTGCCTTGGCAGCTTACTTGACCAAGGTTGGGGTCCTCCTTGGGGCCTCTTA
GAGTGGCCCCGGGGCGTCATATTCAAACATTTTAACCCTAGGAACATATATTTACCTATTTTAAACCTTTCACCAGATTA
TACCATCATACGACACTCCCAAACCTGCCCAAAACCTAAGTACACACTAGAACACATTCTTGTCTAATTTTCGGATGTCA
TGGTTGTTTCTTGACGTTTATACTCCTACTCTTCCAAACCAAGTCAATTGCATTACTTAAGGTTTAGAAAAATAATTTTA
ACTATTTTTAAGTCATTATTCATACGGTGAGGCTCTAACTTAAGTCATAGAATTTTCGGGCTGTTACACATATGTTAAGG
AAGACAAGATAGGTCTTACTCGATGATCAACCTAACTTCCTAGGTTAGCTAAGACCAGCCCACCGAAAAGGAAATGTTCC
GCCCAATGCCTAATTTTGTCAGATCATTCAACACACACAATAAATATTGGTCCCCCCCCCCCCCCTGTTACAATCAACCT
ATATGTTTTTCTACCCATGGTTACCTAGATTTCCCCATAAATCACTAAGCATTGCACTAATTGATGATTTTCCCTTAAGA
AAGTAGTCACCCTGTCTATCATTGGGAAAAATCATGCATTTGGGTAAACATTGGTCTATTCAGACTTCACCCACATTCAG
TTAAGCTTAGACCCAACATATTTAGCAACTTAATTTCACAAATTAACCAACACAATCACGATTCATAATTATATAGGCAT
TCACAATCGAAATAACATGGGCTCAATTCAAATCAGGCAATGCGATGCTACCTATAAAAATCAAACATACAATATCAGTC
AAAGGGCCCAAGCCCACACCCAATATGAATTTTAAACTCAAAATCATCAATAAGAAGTAAAAAAAATCAAACTTAATGCC
AAAAAAATCAAGAAAATGAGGGGTTGGGGTTGGGTTGATACGAACTCCAAGAAAATGCCCTCCTAGTACTTTGAAAAAAC
TCACAAACACTCAAAATATGTGAAGTAGGAGAAAGGAATCAAAAAGGATCTCTAATTTCAAATGTCCCACACCCATTATG
AATTTTAAACTCAAAATCATCAATAGGAAGTCAAAAAATAAAACTTACTGCCAAAAAAATAAGAAAAATGAGGGGTCGGG
GTTGGGTTGACACGAAATCCAAGCAAATGCACTCCTAGTATTTTGAAAACACTCACAAACACTCAAAATATGCCAAGTAG
GAGAAATGAATATAAAAGGCTCTCTAATTTCAATTGTTTTGATTTTTAGATTTGAAAACTCCTTTGGCCTTTTTTGGTCA
ATCTCATTCGTCTATCTCGACTAACATTGCCGAACATGTTCAACCTATTTCCAATTGAATCTTAAGCTCACCAAACATGC
CTAAACAAATACCAAACCTGAAGGCTAATTCGGCAGACTCGATGTAGTCCGCGCAGTTCCCTTCGGCAAATTGCCCTTCG
TGGTTCAGATAATCGATCTTGCCAGTACAATTTTTTCATCTTTTCAAGCTTAAAAGTAAGACAGATTAATCCTTATAATG
CCTTCGGCTGATCGTTGTTTGGTGTTTGCATCTCCTATGGTTTCTTTTCAATCTTCTAACCTCTTCTCAACCTGCACTCA
CAATGCACGTTGTTTGAAAGCTATAAAAACAAAAGTAAATTCTTTGATTGCCTCCTAAGAAGCGCCTTATTTCGTCGTTG
CACAACCTATTATTCAAACTAAACAACTCTTTTTGGGGTTTGGAATGGTATCACTAGGCAAAGTTCCTTTTGTCATGGAT
CTAGATGAGTGGCAATTGGACCCAGTTGGGTCTCAAGTTGCTTGATAGATACTAACTGTGAAGTCACCGTCTAAGATAAA
GTGGAGAAGTCATTTTTCATATCTTTCAACACCTTACTGGACCCTTCAACCTTTTTGTAGATTCTTACAAACATATCTTC
CTTCCGGCTTCCTTTTGGCCCAACTGGTTCTTTTTGGCTTGGACGATTATAGGGAGGCACATATCTATCTTTTTCCATCT
CACTATCTCTCCAATTTCCACCCCACCAGTCTTTCCAACCACTATCTCTATCCTTGCTCCAACATTGATTACCACCTTGT
CGTTGATAATTTGTATGAGAACCCCCCACTTGATTGCCCAAGTATTGAACTTCTACATTGTATAATGCCTTAAAATTTGG
CATCAATCGGGCACTGCTCAGTGTTGGTTCCAACCGCATTTACAGACTTGGTTCCACCTCCCATGCCATGTTTAGACAAC
AAATCTATTTTGTTCATCATTTTGGCCATGTTTTCATCTATTTCATGGTCAATCTCAACTTGTTCTTTACTTAGACGCAC
TTGTAGAATAGGCACTTGGTCCTCTCCAGTATGCCATGCTTGGTTGACCTTAGTCATATCATCTAGCAACAAAGAAGCTA
CCTCTATGGTTCTCTAATCAATCCTTCATGGACTAATTGATCAACCACACCTTTATTGACTGGATGAAGGCTATAATAAA
AGTACTGCAACAATGAATTGTATAGAATGTCATGTGTCGGACATTGTAAGAGCAATTTGTTGAACCTCAGCCACATTCCA
TGCAAAGGCTCACCTCCAATACACTTGTAATTTTTTTATCTAGAGACGAAGTTTAACCATCTTCAAGGGTTGAAAGAATC
TTCCAAGAAGGAATCATTTATCACTTACAACGAAGTGATCGAATCATTTGGCAACTCTGTCAACCATTGGGTAGCCTTTC
CCATTAAAGAGAACGGGAATAACCTCAACCTTACGAATTCTTGGGAGATATTCTTGAACATAAATGGTCCAAATACCTCA
TTGAAATTCCTTAGGTTCTCATAGGGATCCTCATGAGCTAGACCCTATCAAATTCCTTTCATCTGGAGCAACTGTATCAT
AGACGTTCTAGTGATGTGAGCCACTGTCCTCCCAATTGTAGAAGGTATTCAAATTGCTCTCGTGGTTTGAATGACATGAA
TGTGTATGTAATTTAGATCACCCATGTTGTTATTTTTACCATAGTGTGTGCGTCATTGTAACTACCATGATCACTTATTT
TGTTAACCTGCAAATCAGGCAACACCGACATCAAACAACAAATCTACTACAAATAAACCAAATTAAAAATCTAATTTCTC
AATTAAAATTCTCAACCACCACTATCCGGCAGCGGTACCATTTTTGATAACGCTCAAATCACCCTTTAAAACTGATTTAA
AAAGTGAGGGATCGTAGTTAGTAAAAAGACAATGAAAACTCGGGGTCGAATCCCACAAGGCATGGTATATCGTGGAGAAT
TCCTTACCAAGAAATCTGGACTTTAAATTAGCTCATTTGACAATATTAAGAACAATTGGGTGAATGGTACCAACAACTTA
ATATAAAGCTTTGTTTATCAATTATCGCAATTAAACTAAAGTATCGAAGAAATCAAGAGATAACAAGCAATCTAGGGGTG
CGGGGATTGGAAATCAATGTGACATAAGGGTGATTGTGTTGCTCTATATGGATGAACATTCATGAATAGGCTAAGTCGTC
TTCATTGACACTAATCATCTTTCGATATCAAAGCATCTATGCATAGAGTTTCCTTTCTATCTCATCTAAATTTTAGTCCT
AAACATCTCAAAACCATACTCTATTCTCTCTTTCAAGACCAGGGCAAATAGATCCGTCCCATAACCTCTCTTTCAAGAAA
GGTACAAACATCAAACGTAAATTGCTACACGAAGTAGGAATTAAGTTTGGAACATTAACCACTGAGTTAACCCATGGTAA
TTTGACCAAATTCCTACACGAACAGTAAAAAATCAGAGTATATCACAATACCCATTACATTAAATCAATATCCAACCCCA
TTTGAGCACCCCCTACATCTTGGGTTTTAGCCACCCATCACGAAAAGTAAAGAAATTATACCCTTCATGAAAACAGTCAT
GGGTAACATGAAATCAAGCAATTAAGAGTAAGCTCACTTAGGATTCAATCTTCAATTTATCAAATTTAGATTCCAAATTG
CAAAACCCCAAAAGCTAGAAAAGTGTTCTTCCAAGGTAAAGTGTTCTTAGACTCTTTCTACTCAAAAGCTCTCAAAACTC
CCAGAAACTCTACCAAACAAATTGTTTTCAAAACCCTGAAAAACTCTATCCTTTGGGCTATATATACTTTCCCAAAATTT
GGCCAAAAAATCCACCATGCGACTAAGTCGGCTACATTATTCAGGATTTCCAAACCTACTCGGTGAATTGCCCTTTGTAC
ATCAGCTCGCCTTGTAATGTTCTAGGCTTTAGGTGTTTGAACATCTGTTGACGAACTCGATTTAGTCAGCCTTTCACGTT
CGGTGAATCGCCGAACACCTCCTTGGTTTGCCTTTCAACCATTTAGCTTTTGCACTGCACATTGTCACTTTGGGTGTATG
CATCAGGACCGTCGTTCTCACTCGACACACCGCCTTCTTTATTGGAGTCCGACGACCTTCTTTAGTAGATAGAAATGTAA
TGAACTATCAATTTTGGCGAGGTTGTACTCAGTTGGTGATCCGTCATTCATGTTAGGCGATCCACAATGTGAACTTTGTA
CTTCTTTTACGATTTTTGGCCATTCTTTCAAACATCAGTCATTGCCTGGTGATTTAACTATTACAAGCATACCTCATCCA
ATTCTAGGTGTTCAACGATCGTAAATCAGTATAAAACCTAACTAAATGAGCTGGGGTCGAATCCCATAGGGAATGGTACG
TGTTTCAGATTCAATTAGGAAGTATGAATGTGGTCTAATCAGCCATAGGAATATAAATTATCGATTAAAAACATAATCAA
GTAAAGGGGTGACACGAATGTTAAATGAGGATTTTGGTTTTAGTTATCAACTATAAACAACAGTCACAAGCAATAGGAAT
TAATAATAATGAGACAGATTCTTGGGATGTGATCGATTAAAGGCAATTATAGGTATATGGGTCGTTGCAACTTTTAGTAA
ATAGCTAGATATTAGTGAGTAGGCTATACTATAAGGGAGGTAATTTTCTTTCAAACAATTACTCCGAATCAAGTGATTTC
TCTTAGAACATCAACAAACATGCAAATTAAGAGCAACCCACACCTTAATCCATTCACTCTTCCGAGCTAAATGTGTAAGA
TTGGGTTTAAGATTTACTCTCTCGAGTTAAACCCAGATCAACCCAATAAAACCTCTCTCGAGCATGCCAAGAACATAAAC
ATAGAACTGCATTTGCAACTACAATTCTTAAATTAAACACAATTAATGATTAAACTCACTTTTTAATAGCATTTAAACTA
AAACTTAACAATACCCATAAGCTAAATCATCCCATAATCACATGATCACACCGCAAGAATTGGGGTTTTAGCTAGACATT
ATAACAAGGGAAAAAACAGTTACCAAATTGATTATCCATTAACTGGGTAAGAGTGATTTTGTCTTTACAATGCTACAATT
TGATGAATCTCAAAGACCAACTTCAAAACGCTCAAAAGTAATTTTCTTCAGTGTTTCAAAGCTAAAGAAAACTATCTAAA
AAATGTCTAAAAAATCCTTTATTGATTCAAAAGATACTAAACTAAATGTTCAAAAACATATTTATAGTTGCCCAAAATAA
GCTACGAAAGCCCATTTGGCGAAGTAAGTCAGGCTCGCTGAACCACTCGTGAGCCGTCCTTTGGTCTCTCCCATTGCCCT
ATCGCCTTGGCATTCAGCATCATCAAGGTCTGTAACTTTGGGTGATCTATCTTGGCTTCGTGGATTCACTCGGTGATCCG
CTGACTGCTCATTTTCGTCGCCGACTTGGTTCTTTCCTTCAGAGCTTGGCTAGAACTTTAGGCGGTCTAATGAGCCACTC
GGTGACTTGCCGAGTGCTCTTGGCGATCCTCAGGCTTACCCATCTTCATTTCTTTAGCCTGTTTTGTTCCTTATTGCCTG
TTAGTGTCCTTGCTTTGTTCCTCAATCCATATTCCTAAATATCAAGGATTTGACAACAGTTATTGGCACAAATTAAGCAT
TTGAGGACACTAAATCTATATAAACACATCCCTAAATGAGTCCAAATCTCAGACTCATCAACACCCCCAACTTAAACTTT
TGCTTGTCCTCAAGTAAAACTCAAGTTCAACAGTTCAAAAAGGATGTCTCAAACAGTGCTACATAAGACTCAATCATGAA
TGCATGCAACAAAAATCAACTTACTTATGGAAGGATCAATTGTGCACTCAAAGATTCAAATTGTGACTCACCATTAACAA
AGATGCTCAAGTTCACAATACTTGCTTCAAATGCAAGTTCAAGCTCAACAAAGGTTCTCAAATGCCTTCACAACAAATAT
GATTCCATATTCACACACACTATTCTTCAACAATTTATAGTTCAGGAATCACGTACGACTCTCACACTCACAAAGATGAA
CACATGCATGACTTCACCTATAGGTTTGCCCTTATTTTCCTATCAACATTCGTTTCACCTTACTCAAGATCAAAAAGGTC
TTTTGAAGGCTTGTAATGGGACTTAGTGTAATGTTATGGTCATTTAGGCTCAGTGGTTGCTACCCTCATGAAATATGGTA
TGAACATCAATTTTCTTCCTTTTCTTCAGCATTTCACTCATGCTCAAAATTCACCCCATTATTCAACTTCCAATGGACTA
CCGGACAACCCATTTCTTTTGCAACTTTCACAACTTTATTTCACAACTTTTTCATTCTTTTTCTTTTGCTTTCTTCTTTT
TTTTCTCTTTTTTTTATATGGAGGGGTTCCATCTTTTTCAAGACCATGTTTCGAAGGGGAATTCTTCACACTTGTTGATT
TACCTTCTCTTTTCACCACACCCCCAACTTAGGCTTTTGGCCTAAGTTGGCTATTCAAATGAACCACACTCCATGAGGAT
TATGGGTGGATTGATGAAGAGTGGTCACAATTGCTCAAATTTGTTCCAAGAAAAGGATAAGGCTCAAAGGGGTTCAAGCA
AGGTTCACACATCTCACAAGGTTGGCCACAAAAAGAGGTATAATGTCAAGTTGTTTCACTCATCAAAATTGTTGCCTAAG
ATCATTTTAAAAGCTTGCATCACTTACTCAACCGGACCAACGGTGCAAATTCTAGGTGTTATCACACTAGGTTCAAAGTA
AGCTCATCACACAAGGCATTGTCACCAATATCAAACGAGACTCCACACTTTCGCTAGTGTGCAATGCTTATCACAAGAGA
CTCATTGGATAACCAGCTAGTCACAACGAGATGCAAAAAGTCTATACTTTGTCTATGCAAATTCATTTGGCCTCATCGTA
GCCAAACATTCACTTTTGTTTGATTAAGAGCACTATTTAAGTCATCGGTATCGATCATAACCGATACTCAAATTTGCACA
AGAACAACCACAATCAAACACATAAGAGGTGGCAAAATCTTTCAAAATCGGTCAAAACCCATTTCCATTCAAAACAAGGA
GCCACAAGCTCAAACATTCACAGGATAAAATCAACACACAATTTAAAACACAAAACTCCCAATATATATACAAAATATAG
TCAGAAGAGGTAAGTATGAAAATATCTCATCCCACCCACAAAAGAAAAGCAGTTTTCATCAAATGCAACAAAAATAATCA
AAAGTCAATAAAAGGACAGAGAAGGAGGTAAAGAAAAATCCTATCTACACAGTCTCTCCATCTGTCAGGGCATCAATGGA
CGGGGTCACACTCTCTTATTGGGCATCAATGCTCGGGGTAACAACAACACTGGCTCCACTAGAGCCTGCTATGGATGTAT
GTGCCAACGAAATCTACACGGCTGAATGCACCATAGCCTCATCAACCTCTGTAAGACCCTCATATGTGGTCTCCTCTTGG
AGACCAATCTACTCCTCATCCATCTCTGCCTCGGACTCAGCAGCAGCCTCCTCATCAACTCAAACCTTATCTCCGGTGGT
AGCCGAAGGAACATCCGGATCAGCTGGCACATCAGGGATCTCCACGATCCCAAAAATCATCGACATATTCATGGATTTTA
ACAGGTCCACGCCCTTTCTCGACTCAACAATAATGACTTTTAGGGCCATCACCTCATGAGTGGCTCCTTGGCCTCTCTCA
CACACCTCTATCCTTGCCGCGAGGGTGTCAATAGTTATACTAAAAGGTGCTATAGTAGCAGTGAGGAATCTGTCAATCAT
TTCAGGTACTGTAGCCTCTAGCCTAGAGGCACGCCTATCAGCAGAATGAGCTAGATTCCCCATCTGTAGTATCGCAGCCT
GGGTGAGTGGAGGTCAGGAAGTAGCAACACTAGCCACAAAACTAGGAGGCCAGGTAGCGATGGAAGAACTCAGAGTCATG
GAAGGGGCAGCACTAGATATACCTGAAGGCTCAGGGGTAGAAGCAGGAAATACTACCTCTGTAGGTAAAGTCTCAATGTC
CACTGCCGGGGAAGAATCCATCAGAGATGCCTTCTTCTTCTCTGCCTCATCCTTTATACTCAAACTCAATCCGTCGAATG
TCGATACAGGAGGTGGGAATCACTTCCATATCCTTCTTTTTATCGTGAGGTACCTATGCTCATTTGCACAACTCGGTGAT
CAATATCAAAAATGGGAGGGAGGTTTGGCGCTGCTTGTCCCTCATGGCCATCTCTTATGCAACGATCATGCCTAAATTTA
TGTGCTTCCCTATAATAATGGATCCAAGACAAGCTGCCTTTGTGTGGCGGAGGATAGACTCATTTTGTGATGGCATAATT
GTGCTGCTGATGAAGCCAAACAAGTACCTCACTGCCACATTGAGGTCTTTCTTCTCAATTTGCATTCCATCCTCGATCCA
CCTAGGAGTACCATTAGTTAAAAGAGGAGCCAACCATCCTTTCATAGTCTCCAAGGACTTTGTCTTATCATGTACTGGTA
GTCATCTGTAATGTTGTCAGTGTATTCCAACACAACATTTATGTCATTACTGTCACATTTCACCTTCTTCCCCCTGACAA
CTACATAGTCCACTGGTTTGAAGGTTTTAACCTTCCTCATTCCCTGTGGAACCAAAGCTCTATAGGCAGTGTAAAACTCC
CGGACCAAACTAGGAATACAAGAACCCCAGGGTTTAGTGAAGATCTCAAACTTGCGAGCCTTTATGGTATGCCATATCTC
TGGGTACCGGTCTATCACTCCATCCATAGACAACCTCTTCTCCTCAATAATAGTCTTCAGTCCCACATCCTTTAGTCTAT
TCATAGGCCGGGAGAAGGACTCTGTGCAGGTGGTGCTGGGACCACAACTTGGTCTGGAATAGGAGAAAGAGTGGTGGCCT
GGGGTACTCAGATCCTTTATGGATCATGTAACCTCTTGGAGCCCATTTTAGCTCTCTAGGTTAGCAATAATTGATTATCC
TCGGGCTCAGAAATGTCAGCCTAAGGGTCCTGGTGCTCAACCCTACTCTCAAAAATGGTGAGATGAGTAGCGTAAACTCC
CTCATTGTCGGAGTTGACCTCCGGTGACTCAGGACCAGGCGCCTTTCCCTTTCATTTACCCTTCCCACCTATGGTAGGAA
GTTTTGCTGCCTTTACTTTGGATGCATCTGCATCTTCATTGATAATAATTACATTTGCCCGCTTATGGGGTAGGATGTCT
CACCCTACTACTTTTGGTCTAGCCATATTTGCAAAACACATCGGAAAAAGTTAGAAACATTTCAGTAAAAATTACAGAAT
TTTAATTTACAAAAAGACTCACCGAACTAATCAGCTAGTCGTCGAGTCTCATTGGCGGGCTAGATCGGGCTCTACGAAAG
GACTGGCTTGAAAATTTCCCAAAAAATTGGCAGGTCGGTGATGTGCCAGGCCTTTCGGCGAACTCAGACTAGCCCACCGA
AAGTTACAGTGTGTTTTAGGGGTTAGTGGCGCAAAATGGGCGATCAAGGGAGACCTTCAGCGAGCTTAGGCTTCCCACCG
AAAGTTATGGACTCTAACTTAATCAAAGCACAAAATTAAGGGTGATTAAGGGGGACTTTAGCGAACCGTCGAATGGTTTG
ACGAGCTCGACCTAGCTCGCTAAGCTGCCCAACGTGACAAATTTTGACCCTGTTTCCCAAAATCAAGCCCGCAACACCTA
AAATAAAATCAAACAACACAATTATGCAATTAAGCTTAGACCCACTAGACCCATGCCACCGAGGTACTCAGACTTCCCCT
GGTTTGGCCAAAATTGGCCATTTCACAACTTTTGCCCTTAAGAATGACATCAAACTCTCCATCATTAGGCAAAGTACATC
ATTTAGTACAATTGGGGTTACTCGGAATTCATCCAACTAGACCCAATAAACATTTACCGTAACCCAACAATTTACGATCA
ATTTTAGAGCACAAAATTTGAGAGATCAACAATTTAATCAATTTAGGCACAATTATGATACTATGACGGGCAAATTAACA
CATCAACTATTATTTTAGAACAAGCCCAGCACACATCAACACATTTTAAAAAAATACATTCGAGATCAACCGCAATTCAG
GAGTTTGAAAAGCTAGGTGACAACGAAATCCAAATCCAAACAGGAGACCAAAGAAAAACAAGCAATAAAAATGCAAAAAT
ATAGGAAATCTAGAGTGTAGGTGTGATTGTAAGAGGCTAAAATGAGGGAATATGAAATAATTTAAAATTTTAAACCTTTG
GACTTTTAAAACCTTTCACTTCGCGGCCCTTTTGGCGATATTAGTCCTCCTCGCCAAACCACTCGGTGATGCGCCAAGTA
GTGAATTACCTCATCGAGTTTTACAGGACCTTTAGTTAATTTGGGGTCCCAAACGGCGGACAAAGTCACGCTCGCCAACC
TATTCAGCGAGTCACCGACTCATCCATGGGCCTATCTACAGACTCTCACCTATGATTTTTGTCAGTCCAATGACGGTCCA
AGTCGGGCTCACCGACCTCTTTGGTGAGTTGCCGACTGGACTCTTGGCTCGCCAACCTGCATTTTTCAAACACATTCAAC
ACTTCAACCTGCATAATCAACACCCGTTATTCAAAATCAAAACACAAATCATTAAAAACTTGTGTTGCCTCCCAAGAAGC
ACCTTAGTTAACGTCATGGCACATGCATGTACCCATTCAAGCTTCATTCTTGGGGTTTGCCATAGTATCACTAGGCAACC
CCCTTGCTGTCTTGGGTTAAGATGCAAAGAAATCAGACCCATTTGGGTCTCCAACTACTTGATAGAGACATAATGAGAGG
TCACTGTCTGGTTGAGAGTCGATATGTCTGCCTTCATTTCCTTCAAGATTTTATTGGACTCCTTTAACCTTTTTGAGAAT
ACGTGACAACATATCCTCACTTCAGCCACCCTAATAATCTTTGGGCTTTTGATGCTCGGGGGGAAGAACGTACCTATCCT
TCTCCCCTTCTCTTTCCTTCAAAGTGGTGTTACAATCATGCCACTCTCTATCACGAGACCAACCCTCATCTCTATTCCAA
CCTTGATTACTACCCAGGCTTGGGTAGTTTGCACGATAACCTCCTCCTTGGATTGCTAGGATGTTCACTTCCTCATTGTA
CAAGGCTTTAAGTTTGGCCTCTTCGGGATTTACAACACCCACACCGACAACATTAACACTCCTAGTACCCGCACCCAGGA
CGTTCTTGGCCAAGATGCTGGGTCATCATCTTTGCCATGTTTTGGTCTCTCGATAATTTTCAATCTGTTCTTTTGTCAAT
TTGTACGTAAGAGGAGAGAGTTGATCTTCACGAGGGTACCATGCTGGTTAATCTTTGTCATGCCATCAAGGAGTTGGGGT
GCTATCACATAAGGTTGTTGCATTAAACCTCCCGGAGAAAGTTAATCAGCCACTCCCTTGTTCACCAAATTGAGGCTTCC
GTGAAGTATTGCAACAGTACATATCAAATAGCATAGGGATCTTAATGAAATATTTTTATTTATAGGGAACTATCAACATA
CCGATGCCTTCTTCTGGGGAGCCTTCTTTGCCCTCTCTAGACCGGAGTGCATAGAAGTGACCACACTTTGGAGAATTGGG
ATCCAGACCACTAAGATAAGCTTGCTTGGCCTCTCTCCCTTTTTCCATGAGTATTGGGAAGTCTCTTACCTTATGACCTT
TCTTTCCACACCAATGCACCCATCCATGCTGGCTAGGCACTTACCCACATGTTGTTTCCCACATTTAGCATATGTAAATT
TTTCAAAGGATGAACTGCCTCCATTTCCTCCTTGAGATTTAGGGTTAGACACCCTATATTTGTTGACCATTGGGGAATCA
TTGGAGGAATCTTGGTTGAAGGACCTCTTTTTGAACCTTGGTTGACTTTGCTCGTCGGACCTAAATCTTTTTACCTCTCT
ATTCTTTCTCTTTAGTTTAGACTCCTCAATTTGTTGGGCCTACACTATAAGCCTAGAGTTATCCCTGTTATCATGGAGCA
TTGTAGTATAACAGTCTTCTCCGACTAAGTCAGACACACTCGTAAAAACCCTACTTATCTCATCTCTCGGATCTGCCACC
ATAGAAGGAGCATACTTGGATAGTTGGATAAATTTCAAGGCATACTTTTGAACACTCATGCTACCATGCCTAATGTTAAT
GAATTCTTCAACCTTAGCTTCCCTCAACTCCCGAGGAAAGAACCTATCAAGACATGCCTTCTTAAACAATTCCTAATATA
TGAGACCCACTCCTACCGGCCTATTCTTCTTCCATTGAGTATACCTAACCCGTGCAACACACTTGAATTGGTAAGTGGCT
AACTCCACTTTCTCTATCAAAGTGACCCCATGGCATCAAGTATTTTATTAACGTCTTCCACAAATTCTTGAGGGTCCTCT
CCCACTTTGGAACCTAGGTACTAGGGAGGGTTCATTCTTGCAAACTCCCTCAATCTAGAAGCCATGGAATTCATATTAGG
CTTGACCGGAGCTACCATCTCTCTATTGACTTGAGACGTCATAGTTTGAGCTTGAGTAGTCAAAGATTAGGCCAATATTT
GGAGAGCCGACCTAATCTCCGCATTTGACATATCTAAAGGATCAATTGGAGCTTGATTAGCTTGAGGAGCTTAATTACCT
CGATGAGCCTCTTAATCACATTCTCACCCTCTACTATTCTAGCGTTAGCCCTTCCTGTGTTTATTTCCTGAAGACACAAG
GGACGGTAAATAGAGGATTTATAGAGCTAAACTATATGGCACGATGATGAGTCGACAAATTGGACTCATTTAGGGCTTTA
TTTTGATAGGAATAGTGTCCTCAAATGCTTATTTTGTCTCAATATCTGATGAAAACTCTTAAGTTTCAGGTATTTGAAGT
TTTAGTGGAAGCATGGACACTTAGGCGCTAAAAGGAACAAAAAGGCTGAAAAGAACGAAGAAGCTGAAGCCTGCGCATCG
CCAAGCACGCTTGGCGATTCACCGAGAGGACGCACTCCTCCCTTTGTTCCAGTACGCTAAGCCTTGAAGAAGTAGGATAA
AAAAGGCCATGAAAGAAGTAGTTGGCGTTTCGCTGAATAATTCTGTGAAGTAGTACTAGGTTGCCTAATGACACAGAGCA
CGACGATGCTGAAGGCTAGTGCAAGATAGAGACGAACTACACCAAAGTGCAAATCGCTGAGTTAATCGGCAATTTAGAAT
AACTTCACCGAAAGATCTGCCAGCACAATTTTTTGAAGTCTATAAATACTAAACTTGTTATTAATTTTTAAGACTGGAAC
ATTTATTTTAATTTCCAGAATAGAATAGTACTTTTTGGGATAATTTTTTTCAATTTTGGAGAAAGTTTTTGGGAGACTTG
AAGAAAGAAGGATTTCATCTTCCCTAAGTTGGAAGGGGGTCTTCTCAATTCTTCTACCTTTTCTTAAATCAAGGTTTAAT
TCCTTATACCCATTTTATTTTAGTATTATTTTAGGTGTATTTTGTTATTTCTTGATGTGTGGCTAAAAACCCCATTTTTA
GGGTGTGCTTTACCAAATATGTGTTGATATTGTTGTTGGGTCTTGCTTGCTGATAGGATAGATGTATTTTAATGGTGATT
TCACCTAGTAGTTGTGGTTTAATTTAATGGGTTTGTAGTTGCAAATACTAAAGAACCCATGTGTTTTTTGCTTGCTTGAG
AGAGAGGTCGCGAAAGCAAGACCGCTAGACTGATGGCCTAAGGAGTGGGTCGACATGAGGTTCATCCCGAGAGGGTGAGC
CCTAGTCCCATATCCTAGCACTCAGTTCGAGAGAGTGAGAGGGGTAAGGCGTAGGCTGACCTTCATGCGGCAAATGGGTA
TCTGAGAGCAACGCATTTGAAACGGGGTAAGTTGCCCGAGAGGGAACTCATTTCCATCTAAAGCTTAGCCTAGTCACTAT
TATATTGCAAATTTCCTATTGAAAGCATGTACCCAATGATTTATCTCAACTTGTATTGCGGTCACACCCCAAGAACTTGT
CCCCATACTTGATTTTCTTATTATTTTTGTTGTTTTTTTTACTACTTGTGACAAAACCCCTATTTGATACTTGACACCTT
TGTGTCACCCCTTTTAATTTACAATGTTTTTAATCGTTAATGTCTTTAGCTACAACTAGTTTGAACTTAATTTTATTTTT
CTACTAATTCTCAAAACCAACTCCTTTGGGACACAACCCCAACCCTTGGTTGTGTTACTATATTATCGACGATCATAGAC
ACTCGTACTGTAGGTTAGTGTCGTTGGTCACGATAAACGTCACACGACATAAGAGTAATGAAAGAAGTGTAGCTTCCTAA
CATCTTATAGCCTCTCATTCATAAATGCGGCGCGATTCCTAGTATGAATGAGACTCTACTAGACGTGGCTTATGAAACAT
CTTCCTAGAATCATTATAAACCTTTTGCTCTGATTACCAAGTTTGTCACGACCTAGGGGTACACCCTAGATGCAACACGA
TGTACTTGACCCCGAAGGAGTCTCATACAAGCCCTTAGCATATCATGACATAAGAAAAAACAAATGATGCTGAAATTTTA
AAAACTTTATCCATACAATCGAAGTCTTTTGTAAAAGCAGATGGAAGTGTAACTTGTCTCAATTAACCATCTAATACAAC
CTTTGAAACAAAACTAGGGTCACAACCCTTTAAACATAAATCTGAAAACGAAATACTAGAAAGAAACTACTAATGACTCA
TACGTCCTCGAATCACGATGATTCACCACAAGCTAGGAGAATAGTCGATCCAAGCTTTGGCCAATAAAATATCACCTTCA
TAACCAGACCCTACACTTTGTGAAAAATGTAAAAGAAATATGGGTTAGTACAAAAAATGCACCAAGTATGATAGCCATGC
ATAAAAACCTTGAAAACATGCTAAGAAAGACATTTTGGTTGAAAACCATGCTATATGCGAAGTTTAAGAATCATCATGAA
TTTTAGTGTAAAACCATAAGTCATAAACATATTCAACATATAGATCATTATAGCATAACAGAACCGTTATATAAGTAACC
CTAGGTTATACTTGTACAATGCATAGATAAGATCCATAATCCCATCTACACTAAGTACCACTTTTAGGCCACCATAATCA
TACTTACCATTCTATGATATCTTCTTAGTTAATACTCATAGACAAGGTAAAATTCATATTTACAAAGTAGCATGAAGGAA
AGACACTCATAGTAACAATCCACATTAAGCATACTTCATTTCATAAACCTTCATAACATAAAAGGAACACACCATAACTA
CTCTCTAATCCTACTTGTGCAATGCATGGATGAAGTACCATACCCCCACCCACACTAAGTAGTGCCTTCTTGAGAAACCA
TAGTTCATAATCATTCATTGTGGGGGTAATCCTTCACGGACACAGACCATGTGAGTAAGTCATGGAATCCGGTGTTTCCC
ACACCGAAAAAGGTGTCCTACTTGCCTACGGTAGAACCATTAACTTATCTTTTAGGTGGATCCACGATCTAAAGATCTAT
AAGGGCACATAGTTATGTGATAAGAACATTCCTACTAGATACACCCCCCCTCCCCCTCTCAACTAACATGAGGGAATCCA
TCTAAAGAGGTTGCTACTAGAAACCCCACCTCAACTCACATGATCGTTTCCATCTCATATCAATATCCACTCGGTGCTAA
GAATTATTCCCCACGGAGTACTTATCATTTCATTACTTTAGTTCATTATTATGGAAGAATGTTTTCACACTCAATCCAAC
ATCATTCATAAGATAGCTCATATATTCAATAGGTGAGAATAGCCTTTCAACCTAACAATCCCCATATTGTGAGAAAACCT
TTCACAACATGTCTTCATCATTCAAAAGTGTATAATTGAGAATTTTCTTTCAATCAATACATCATCATTATCATAATAAT
AGAAACTTCATTCATAATTCATTCTTGAGTGTGTGTGTGACTAGCCTTTCAACACCACCACCATTACATTATAGTTATAA
TAACATTACTCTCAAAGTATTCATAAAGCATGCACATAAATATCATGGTCATGCACAATTCTCACAATTTTCCCTTCAAA
GACCATGGATCTCATTCAATCAACACACCTAGGATTAATACATTAGGCATAGATAATAACATGATTCAAGTAATAAATTC
ATAACATTCTACTTGCGTTAATCAATACCCACATTTTAAGATCCAATTTGGGAAATTGGGGTAATTCATGGCTTCTTGAT
GAATTCAACTTGAAATCATATAAAATCATCAATATATACATCAAGAATCATAATTAAATCATTAAAAATGAATTTCAAAG
GAATCCATGAGATTGAATTTAAACCCTAACTTTTGGGTTTTCTAGTTTTGAAATTAGGGGTTTTGGAGGGGCTCTATGGG
TGAAAGCTACCCACAGATGAAAGATACCATACCTTAATGAGGATTTCCCATGAATTTTAGAACAAAAAGCTTGAATCCTC
AACCCTAAATTCACCCTTCTTCTTCTTCTTCTGCTTCTTCTTCTTCTTCTTCTTTGGATAGAGAAATTTTGGAGAAGATG
AACTCTTTTGGGTTTTCTTTTCAATTCTTAGAAGAATGACTTAATTGATAAAATTTGAGCATAAAAAGCTTATATACTTT
ACTAAGGAAAGATTAAAACAATATAGTATCAACAGAGGGAAAATAATTAATGACCCCTAAGACTTTAACTCAAAAGATGA
GAACCTGACCGATTTAGCTCGCCAAGGGCATTTGGCAACTCGCCAAGTGGACCCTTGGTCCGCCAAATTTTCCAGATTAC
TCAACTTTGAGGCAGTCTAATAGGTGATGGGGAGGACCCTTTGGGCAATGCGCCAACGGGGTTGGTGAGCCCCGACCTAG
CTCTCCCAATATTCCAGTAGCTAGGCCAAGTGGGGGCGGGATGCCTACTAGGCGATGGGGGCTCACTTGGCTAATCACTA
AGTGACTTTGGCGATGGTGCTGCCCCTCGCCGAGTGGTCCAAATAAAATGAATGTTTTCCTTCAGCCTTCCAAGGTAGTT
TAGGCCCTTGCCCTCTTTCACTCTTGACGTTAACCTCACGTTTAGGCTGTAGTTTAACCTACTAATTTCCGAGGTGTTAC
ATTATCTCCCCCTTGGGAACATTCGTCCTCGAATGATGATCTATACACCTTATGGAATGAAGGACTCAAAACTACCAGCT
CATTATACATAAAATAGCAAAATAATGCACAATTCAAAGGAGGAAACATCAACTCCATCTCAACATACTCAATGTAACAT
AAGGAAGTAGGAACTACATCTAACAACCCATTATGCATGAAAACTTCAACATTTCTCAAATTCATTGGAGGAACTACCTT
CTCCAACTCAAAGCATGCTCAACATAATAACATCAAGCAAGTTATGCAATTACTCTTAAAAACATATCAAAGCATATTTG
ACAATTCTTCTCATGAAGCATATAGGCAACTCATACTAAATTCACAACAACTTGAGGAACAAAAGTCATGAAAACTCATT
TTCTTTCTAAACATGAATTTCTCAAGAACATGCATAACATAAGGAAATCATGGAAACACATAAATCACACATGACTCGGA
AACATAACGTAAACCATGAGGAACTCTTTGTCTCAAGCTAGAATAGGAGTAGAAGAAGACATGAGGACACCAAAACTCTC
AACCATCTTGCTATCTAAGAATACCATCTCCCCCTTGCCAAGAAAACCCCTACTGAGGCTAACTTCAAACTCTATCAAAT
AGCATAAGTATCTTAATGAAATATTTTCATTTATAGGGAACTATCAATATACTGATGCCTTCATCCGGAGAGCCTTCTTT
GTCCTCTCTAAACCGGAGTGCATAGAAGTGACCATACTTTGGAGCATTAGGATTCGGACCACTAAGAGTTGCTTTCTTGG
CCTCTCTAACTTTTTCCATGAGTGTTGGGCAGTCTCTCACCTTATCACCCTTCTTTCAACATCCAAAGCACCCATCTGTG
TTGGCTAGGCACTTACCCATATTTTGTTTTCCATATTTAGCACGTGTAGATTTTTCAAAAGAAGAACCCCCTCCATTTTC
TCCATGAGATTTAGGGTTAGACACCCTATCCTTGTTGACCATTGGGGAATCATTGGAGGAATCTTGGTTGAAGGTCCTCT
TTTTGAACCTTGGTTGACTTTGCTCGTCGGACCTAACTCAATTTACCTCTCTATACTTTCTCTTGAGTTTAGACTCCTCA
ATTTGGTGGGCAAACACCATAAGCCTAGAGATATCCATGTTATCATGGAGAATTTTCGTATGACATTCTTCTCCAAATAA
GTCGGATACACCCGTCAAAAACCTACTCATCTTATCTCTCGTACCGCCACCACAAAAGAAGCATACTTGGATAGTTGGGT
AAATTTAAAGGCGTACTTTTGATCTCTGATGCTACCTTGCCTAAGGTTACTAAATTCTTCCACCTTAGCTTCCCTCAACT
ATAGGGGAAATAATCTATCAAGAAATGCCTTGTTAAACACCTCTCAATCTATGGGACCCGCTCCTACCGGCCTATTTCTC
TTCTATTGAGTATACCAAACTTGTGCAACAAATCTTTAATTGCTAAGCGGCTAACTCCGCTTTCTCTACCGAAGTCACCC
CTATGGTATCAAGTATTTTATAAACCTCTTCCACAAATTGTTGAGGGTCGTCTCCCACTTTGGAACCTAGAAACTCGGGA
GTGTTCATTCTTGCAAATCCCTCAATCTCGAAGCCGTAGAATTCAAATTAGTGTTGACCGGAGCTACCATCTCTATATTC
AATAGAGCCATCACAGTTTGAGCTTGAGTAGTCAAAGCTTGGGCCAAAATTTGGAGAGCCGACCTAATCTCCGCATTCGA
CATATATGAAGGATCAATTGGACCTTAGTTAGCTTGATTTCCTCGAGAAGCCTCTTCATTGGCATTCTCACCCTCCATTC
TTCTAGCATTACCCCTTCATTTTTTTATTTCCCGAAGAAATAAGGGAAGGGTTAGGAGAAGGACTTTATAGAGCTAAAAT
GTATGGTACACAATAAGAGTAATGAAAGAAGTGTAGCTTCCTAAGATCTTATAGCCTCTCATTCATATATGTGGTGCGCT
TTACATTATGAACGAGACTCTACTAAACGTGGCTTATGAGACATCATCCTAGAATCATTCTGAACCTTGTGCTCTGATTA
CCAAGTTTGCCACGACCTAGGGTATACCCTAGATGTAACATGGAGTACTAGACCCCGATGGGGTATCATACAAGCCCTTA
GCATATCATGACATCCGATAAAAGAAATGATGTGGAAATTTTAAAAATTTTATCCATACAATTGAAGTTTTTTCTAAACG
CAAGCAGAAGTCTAAATTATCTCAATTAACCATGTAATATAACATTTGAATGAAAAGTAGGGTGACAACCCTTTAAATAT
AAATCCAAAAATGAAATACTAAAAGGAAACTACTAATGACTCATACATCTCAAATCATGAGGACTCACCACAAGCTAGGA
GAATAGTCGATCCAAGCTTTACCCTATAGAAGAACACCTTAAGAACCGGACCCTGCACTTTGTGAAAAATGTAGAAGAAA
TATGGGTTAGTACACAAAATGTATTAAGTATGATAGCCATTCATAAAAACCTTGAAATCATGCTAAGAAGTACATTTTGG
TTGAAAATCATGCTATGTACCAAGTTTGAGAATCATCATGAAATTTAGTGTAAAAGCATAAGTCTTATATATATTCAACA
TGTAGATCATCATAGCATAATAGAATCATCCCCTAAGTAACCCTAGGTTATACTTATGCATTGCATAGATAAGATCCCAT
AATCCCATCTACACTAAGTACCACTTTTAGGCCACCATAATCATACGTACTAATCTTTGATATCATCTTAGTTAATACAT
AGACAAGGAAACATTCACATTTACTAAGTCACATGATGGAAAGTAACTCATAGTAACAATCCATATTTAGCATACTTCAT
TTCATAAATCTTCATAACATAAAAGGAACATACCATAACTACTGTCAAAGCCTACTTGTTAAATGCATGGATGCAGTTAC
ATACCCCCACCCACACTAAGTACTGCATTCTTGAGAAGCCATAACTCATAATCATTCATTGTGGGGGTGTAAAACTTAAC
CGACATAGACCATTTGAGCAAGTCATTCAATCCGGTGACTCTGACACCGAAAAGGGTGTCCTACTTGCCTAAGGTAGAAC
CATTAACTTAACTTTTAGGTGGATTCACTAGCTAAAGACCTATGAGGGCACATAGTTATGGGAGAAGTAGATTGCTACTA
GATACCCCACCTCAACTCAAGTGAGGGCATCCATCTCAAGAGATTGCTAAAAGAAACCCCGCCTCAACTCACGTGAGAGG
TTCCATCTCATATCAATATCCACATGGTGCTAAGAATTATTCCCCACAGAGTACATATCATTTCATTACTTGAGTTCATT
ATTATGGAAGAATGTTTTCACACTTAATCCAACATCATTCATAAGATAGCTCATAGATTAAATAGTTGAGAATAGCCTTT
AAACCTAAGAATCCCCATATTGTGAGAAAAACTTTCACAACGTGTCTTCATTATTCATAAGTGTATAATTGAGAATAGCC
ATTCAATCAACACATCACCATTATTATAATAATAGAAACTTCATTCATACTTCATTCATGAATGTGTGTGTGAGAATAGC
CTTTCAATAAAACCACTATTAAATTATAGTCATAATCACATTACTCTCAAGGTATTCATAAAGCATACACATAAATATCA
TGATCATACACAATTTTCATAATTTTCATAATTTTCCCTTCAAGGACCAGGGATCACATTCAATCAACACACCTAGGATT
ACTACATTAGGTATGGATAATAAAATGATTCAAGTAATAAGTTCATAACATTCATAATTTAATAACATTCTACGTGCATC
AATCAATACCCACACTTTAAGATCCAATTTTGGAAATTCGGGTAATTCATGGATTCTTGAGGAATTAAACTCAAAATAAT
ATAAAATCATCAATATATGCATAAAAAAGCATAATTAAATCATTAAAATGAATTTGTAAGGAATCCATGAGATTGAAGTC
AAACCCTAACTTTTGGGTTTTCTAGTTTTGAAATTGGGTGTTTTGGATGGGCTCTATGGGTGAGAGATACCCATAGATGA
AGAGCTACCATCCCTTAACGAGTATTTCCCACGAATTTGAGAAGAAAAAGCTTGATTCCTGAACCCTAGCTTTACCCTTC
TTCTTCTGCTCTTTCTTCCTTGGAACTCTAGAGAGAGAAATTTTGGAGAAGATGAACTCTTTAGGGGTTTCATTTGGGTT
TTCTTTTTTATTCTAGTTATAATGACTTAATTGATGAAACTTGAGCATAAAAAGCTTATATAATCTACTAAAGAAAGAGT
AAAACAATATAGTATCAATTTAGGGAAAATAATTAAAGAGCCCTAAGACTTTAACTCAAAAGTTGAGAACCTGCCTGATT
TAGCTCACCAAGGGCACTTGTTGATTCGCCAAGTGGACCCTTGGTCCACCAAATTTTCCAGATTGCTCAACTTTGAGGCA
ACTACTACTTGATGGGGAGGACCCTTTGGGTGATGCGCCAAATGGGTTGGCGAGCCTAGACCTAGCTCGGTCAATATTCC
ATTAGCTAGGCCAAGCGGGGGGGGGGGTCCCACTAGGCGATGGGGACCTACGCCCCTTTTGTCCATCCACACCCCGTGGA
TGGCCTCCGTAGGTCAATGATCCCAACACCATATTGCAGTCACAAACCACAATGTGATAGTACGGGGCGTGATCCCACCC
ATGTTTCGTGGGTGGGGGTTCGTGGATGGCACCTGTTTCCTGTCAAAGTCTCGGCCAAGTTGAGGGGTGGTTTGGTAAAT
GCTTTCATTAGTAAGTTGAGTGAATGGAAGGTTATTATTGATTTATTAAGAAATTTCAAGGGGTTTTAAAGTAATAAAAC
ACCCTTTCAACTCATTATTTCAAAACACAAAATATAAACCTTCCCTACTCTCCAAAAACCCTCTCTCTATAATACACACA
CACTCATGAATAACTAATGAATGAAGTTCAATGATTATGTTAATCATGGAATATCTATTGAAAGGCTATTCTCAATTGTA
CTCTAATGAATGGTAATGACATGTTGTGAAAGAACTTTCACACAATATGGGGATTCTTAGTTGAAAGGCTATTCTCATTT
TTGAATGTATGAGCTATCCAATGAATGAATGTTGGGTTTGGGATGGATGCCCTCACGTGAGTTGAGGTGGGGTATCTAGT
AATAATCTCATCTCCCATAATGAACTAATGTATTGAATGTTAAGTACTCCGTGGGGAATAATGCTTATCATCGAGTGGAT
AATGATATGAGATGGAAGCCCGAACGTGAGTTGGAGCGGGATTTCTAGTAGCAATCTCTTGAGATGGATGCCCTCACATG
AGTTAAGGCGAGGTATCTAGTAGTAATCTCCCTATCCCATTAACTATATGCCCCCATAGGTCTAGCTAGTGGATCCACCT
AAGCTAAAAATAATGGTCCTACCTTAGGCAAGTAGGAGTCCCTTAACCAGTGAGGGTGACACCAAGATTCCATGAATTGC
TCACATGGTCTATGTTTGTTAAGGCTTACCCCCACAAAAAATGGTAATGAACTATGGCTTCGCAAGAATGCACTACTTAG
TGTGGGTGGTAGTATGGGATGCCAACCATGCATGGCACAAATAGGATTTGGGAGTATTCATGGTGTGTTCCTTGATGATA
TAATGTTAAATGAAATGAATGTGCTCTTATGATGACGTTAATGAGAATGTTGGCTTAATGTCTAACGAATGAAGGTGCTC
TTAAGGAAGCTAATGAAGAATGTTGACTTATATGATTAAATGTGATGATGTATGCTATATTTGGATTGTATTATGTGTTA
CTTCCTTGTTATGACTTATTGAATATAATGTGCCTTGTCTTTGGTGGCTTCAAAGGAGTACTTAGTGTGTGTAGTAGTAT
GGGATGCTATTCATACATTGCACAAGTATGCTTAGGGTTTCCTTAGAGGATGGTCCTAATGTGATGTTATGACTTACGAA
ATGTTTATGTCTCTTATGTATGAGTATGGTGTAAAGATTGAAGGGATGAATGGTAAGTTCACTTTTGGTGACCTTGATGT
GGTATTGGGTGTGGATGGTGGTATGTGATGCTATTCACACATTGCACAAAGTATAGCTTGAGGGTTACTTAAGGTGACAG
CTTAAGGTGAATGAAATGGTTTATATGTTTATTATGTTCTAATGTGATGAATGACTTGTATGTTGGTTATGTTCGTATAA
TATCACTACAAAAAAAAACATGGTTATTGCGACGGTTTTTTATAGGTAATACGGCGGTTTCAAACTGTCACAATGCAATA
TAACGACGTTTTACGAAACTGTCGTAATCTCGTCTATCACAAACATTTTACGACGGTTTTTAAGAAACCGTCGTAATATA
TATATATAAACCGTCGCAATATTCCTTTGTTAATGCGACATTTTAGAAGCCATCGTAATATATATATAAACCGTCGCAAT
ATTCCTTTGTTAATGCGACATTTTTTGTTGTATAGAGCGGCGGTTTATAACCGTCGTAATTGTAAAAAATATTTATATAT
CACGATGGTTTGAAACGCCGTAATGATCAGTTCGTGGCGCCATAAATAATCATATATTCTAATTTTGTCAATTCATATTT
ACATCCTATTTATTGCACCATATATTTAAATTTGTATAATTAGTAGTTTTAACACAACATAAAAGATCAAATGAGCAAAA
TATTCATTATATTAAACAAAATTACTCCAAAATTACATCATCAAAATACTAGTGTTATTCAAAGCTCTAAAATTACATAA
TCAAAATACCAATTTCAAGTGTTACTCAAAACTTCTAAATTACATCATCAAAATACTAATTTCAAGTGTCATTCAAAAAG
AATATCCAAAAAAAGAAACTAAAAATGATTTCCAGTTTATACTTAGTCCTCCATCCTTTTTACTTTCATCTGAAGATTCT
AATCGATGGTTGGTCCGATTGGTGACTGATGAGCACCACTTTCTATATCTGATGCCTGCAAAAATAAAATAAAATATATT
AATTTGACAGGAAAGCTGATGATCATATACTCCAAAAATATATGTATCAAAGAATGACTACAAGTATTCATACAACCCAC
TAATTATTTTGTAACGGGGGCAACCTATTGCAAGGATAGTAACAACATTATGGTATTTTTTTACCCAGAACAGGTAAAAT
GCTATCCAAAATCAAATTGGTATTTATTGTGAATCGAGACGAGAGAAACTTTGCACCACCAAGTCTGTGAAGGCAAATCA
GAAATGACTTCGTAGCACCAAAGAGTACGTAAAGAAAGAGTTAAGACTCTTAGATATGTTCTTAAAAAAAGAGTGCATAT
AAAACATAGATGTTTATAATGGTCATACCTGTGGAGGAGGTGGAAATAAGTGAGCAAACTCTTCAGGGATGTTTCCTATG
TTCTTTTGATATAAGCTGAGTAGCGCATTTAATTGTGATTTCATACTCGTCATCTCTTGTTGCCACTTTGGAGTTGGATT
GCTAGAGCTAGATGAACTCACATTAACATGCTTAAATCTCCTAGATGTTTGTTTGAATGCCATAGTTGGAACAACACCCA
AGCCTAACCCTCGAACACGGCCTGGATGTTTGGGACCGAGTACTATGCCAAGAGCATTATTAGGTGAAACTTCAACAATA
CTTTCTAGCCTTTGACTTCAAATTTCTTCAATTTTCTCCTGTGAAAACAAGCATACTATTGTGTCAAATACTAGTTGATG
ACTCTATGAAGATAGAGGGACCATGTATCTTTGTATTACAAATTTCCAGATTGTACAATTTGGTATTGTCTTCAAATGCT
ATTGTCTCTGATTCACAAAAAGCAACCCATTAAGAAGAAGGGGCAAGAACAACATGGTAGAATTAGTACATCGAGGAAGA
CTAATTTTTGGTCCTCAATAACACAATTGAAGCTTTAGTCTTTTTTGCTATGTCACCATAACCAGAAATCTTATTAAATA
GCTACTCGAGTAATCATATATAAAGAGAATACTTACCCCAATCTCTCTAGCCGCCTCAGTTACATAACTTCCATCCTTTC
TCTTATGAGTCTCAGTCCACATTTTGCCTCGATCAACAGCTTTTCCCTTTGCCATCTAAAATTTTCAAATTGTAAGACAT
TAATAATTAATTAAGAATTTATTTATCTAAGAACATTGTATTAAACTACCATTTCAGCTCTTCTTCTAGCCAAACTCTTA
GCACCTCCAGTATGAGGAATTTGATTTTGTCGAATCTGTTGATTCTTCTTGCAAAGTTTCTACAGGTTAAATTGGAACAA
TATGAACAGTTAACTTCAGGTAAAGAAGAAATATGTGACAGAAAAGAAGTAGTAGAAAGTAAATAAATGGTCACAACAAT
GGCAGAGAAGAACAAGCAATAGAAAGAAAAAAAAGGAAGAATTAAGTACTTGTGTTTTCTCGTCCATGCGATAATTGACA
AACAGTGCCCATTGATCCATGGGTATGCCATTCGGAGATTTTCTAATGATCTCTTCTTTACTCAATAATGGATTTTTCGC
GGCATGCCATAATTTATGCCTGTGGTCCTTCCACTATTTGTTAAGATTACTGCCAGCCCATTTTTTTGCTTTTTGATGAT
CAATCATAAAGAGAAATCGAGCCTTCAAAAAGCAAAGTTAGTTTACTGCAGTTTTACATATATAACTAAAAGATTAAAGC
TAAGCAAAATAATTAACAAGGAAGTACCATTAGGATTTCATCAAAAACACGATCCAAGTAAGAATCTGGCATGTCTGGCC
ATTTTTTAAAGCTGATTGGAAAGTACAGAGCATTTGTGGCAAGCTGCCCCATAAGTCCTGCAATTATGCTGGCTGCTTTT
CCAATAGGTACAACATATTCATCACATTCTACAATTATCCGCAATCCCTTTTCCATGTTATGGAAATCCCTGATCTTCAT
TCTAACTGTTTTTGTTACTTGATGTTGATCTAAAATGAAATAAAGATCAAATTTACGTTAGTTGCTAAGAAGGTTAAAAA
TTATAATAAAGTTTATCATTTGTATGTACCTATAACAACGACAAACCAATCATGATTGTCTTCGTTGTCTTTACGTTTAG
TTGGCTTTGAAGAAACTCCATCGAAAGTAGATGGGACGACAGATTGTGAAGAATCTCCATCAGATGATGAAGATGGAACA
TGTTGACTTGTTTTTTATTGTGATTGTGATGATGAAGATGAATCTTGAGCCTGAGGTTGAAACTGTGATGACTGTCCTGG
AGCAAGAGAAGAGCTCGCTGCCGATTTGAACATATTTTTATACTGATTTTGCTTCGGCATCTCTGCATACATATAAAATA
AGTTGTAAACTTACATATATATAACCAATTTCAAAGACAATTAAGATATAATCAAGATAATTACAGTAAATAAAATTAGC
ATGATTAGAAATAGGAAGCTTGGAGAGCTAATGATAAAAAGCATAAGAAATAACAGGTATCCGATAGAAGTTGAATATGA
TTGAATGTTTCAAAACAAAACTAACTGAAACTTAATTAATGAAATAAATAAGAAACTCAGAGAAATCAAGAAGTGACTCT
AATCTTAAACAAATCTAGTCTTGCATTGGAAGTTCATCAGCTTCATCCTCCATACACAAATTTAGATCATTAACATCACC
AAAGAATTGATCCAAGTCTTGCACGGGAAATTCAATCTCAAGAACTTCATTTTCTCCTTCTCCCATATCATATAAGTCTC
TTGGCTTGAAGTGAACAACTGTACTACAGCCTTTATCCAACTCATCCTCCACATAATATACCATTTGAGCTTGTGAAGCT
TCAATGAATGGATCATGCTCTTCACGATCACCAATGTGAATCAATTGTGAGAAATTAACTGAAGGAAATCCCCATGTATC
CTTCTTAAACCCCCTATCCCTAGTTGTGTCAGCCCATTTACACTTGAATAATGTAACTGTAAATTGACCATAGTAGTTAA
GTTCAATGATGTCTTCTAATTTTCCATAATAAGGTAAATCTGCTAGCCTCAAGTTTCCATCAGAACTAGTAGCAATACAA
GCTGTTGATGAAGTCAGAAAAACTCCACTATTCTGAGTTTTCAACTCATGTTCTCGACTTGTTGTTCGAAATTTGATTCC
ATTAATATTGAATATTGTAAACCTTCTAGCATGCGGTGCTGGACCATTTGCTAGAAATTTTAGGTAATCTGAAACAGTAC
TCAAAATGTCCGGGTTCATAATCTGAAAAAGAAATGAAAACATGTTAGGAATAGTTTTAAAAATATAACACTCTAATATG
TTATGTAACTAACCTTTCGAGGAAACCAATCAATAAAGTCTTTATTAACTATCTTCTCTATATCCGTACTTGAAGGCTTC
CGACCCTTCCACCAACTTCGTATATGATCTTTAAATTCACTACATGAAACATGGCAAAGATTCAACTCACATTGAAAATA
ATCTACTAGCTCAATAACTCAATAGAACATCCAAATTGCTAATTTTGAGAATCTTTTATTAAATTGACTTATGAAAGTTA
ACTGTAAGTCGTAATGGCAACTTAAAAGATACAAAGCGTCGAAACTTAATATGAAAAAACTCTATTACGAGTGATGTTTC
ACTGTTATTAATAGGTGAAGCTACATTTTGAATTCCTGATTACAGGCTCAACAATTTTCTAAATCATGTACAGTAAAATC
GATTCACTCATTTCGACAATAGTTTAATATACATTCAACACATGTGTATGATACCAAATTTAAAGCTAAATGGCCAAAAC
TCCTTAAATACTTACGCAATGAATGGCATGACTTGTGGACAATTGAGTACCACATATCGATGTGCTTGGCGTTTCACCAT
AGGTGACAACTCAAATGTTTCAGCTCCTACTCCTTTACCAACTGGTGGAAAAATACTAGAATTTGTTGAGCCTCTGTCCT
CAGGATAATCATTAACATGGCGTGGCCTATTAGTTCTTGTCTCGATCTCTTCAAGATATTGAGAAAAAAAGTTAAGAGCG
TCTTCAGCAATGTGTCCTTCAGTTATGCAAGCTTTTGGTTGTGACATGTTTCGCACAAAGGACTTCAAGTGTCCTAAATA
CCTGATCACAAGATGAATAATTAGTAAATAGATACAATTTTACATATTTGACTTAAATAATAACTTCCAATTAAAAAATG
AAATTTTAATTACCTTTCAATAGCATACATCTACCGATACTGCACTGGACCCCCAAGTTTTGCTTCAGCGACTAGATGAC
AAGTCTAATGAACCATGATTGTAAAGAATGTGGGAGGAAATAATATTTCTAAGTGGTTAATAGTGTGAACATACCGAGAC
TACAACTTGTCAAGGTCTGACAGACTTAAGTTTTTGGCACATAGTTGTCGAAAGAACGAACTCAACTCCATTAGCACGGC
AGTCACCTTATCAGGTAAAACTTTACGTATTGCAATTGGTAACAACTGTTCCATGAGAATGTGAAAGTCATGACTCTTCA
TTCCAAAGATCTTTCGTTGTTTCAAATCAATACATCTCGAAATGTTGCTTGCATATCCATCAGGCATTTTGACATTCTTT
AAAGTTCTAAAAAATACATCTTTCTTAAAACCATTTTTCTTTGTATTTGAAATAGTAAACAAAGAAGGCTTATAATTTCC
ATTCTCATCTAGCCAAAGTTCTTGTCTTATACCCATTTCTTTAAGATCCTTTCGAGCTTGAGGATTGTCTTTTGATTTTT
CAGAATCACTAAGCAAAGTGTATATCAAATTCTCACACACATTCTTCTCAATGTGCATAACATCTAGATTATGACGCAAC
AAGTTAGATTCCAGTAAGGAAGGTAAAAAAATATGCTTCTCTTTCTCCATTGTCTCGATTCATCTTTAACAAGTTTTCCT
TTAGCTCTTTTGTGCTTATTATTCATCTCGGGTTTTTTCCCAAAATTAACTGGAATGCCCTCCATTTGTTTCAAGATGTC
TGATCCTGATAATGTAATTGGTGGCTCCCGTTGCTCGATTTTTCCATTAAAACGAAGTCATTGTAATCTAAACCGATGGC
CACTTTCAAGAAAACGACGATGTCCCATAAAACACCATTTTCTACTATGAATCAACCTATAAGAATCTGTAGCAAAATTA
CATGTGGGGCAAGCAAACTCAGTGTACGTGTTCCATCCAGATAAGTTACCAAGCCCGGGAAAATCACTAATTGTCCACAT
TAAAGCTGCACGCATTTTAAATGTTTCTTTTTTTGAAGAATCAAATGTTTGCACTCCATCATACCACAATTCCCTCAACT
CTTGGATAAGAGGTTGTAAGTAGATATCTATGTCATTTCCTGGCATTTTTTTTCCTGGAATGATCATTGAGAGAATGAAT
GAAGATTGCTTCATGCATTCCCAAGGAGGACGATTGTATGGAATAAGAATCACTGGCCAAATACTATAGGTTGTTGACAT
TGCTCCAAAGGGATTAAAACCATCACTAGCTAGGCCTAGCCGTACATTTCGAAGGTCCGTAGCAAATTCAGGATGAAGCA
AGTCAAATGTTTTCCAAGCCTGAGAATCCCTGGGATGTCTCATCAATCCATCTTGGTTACCCCCAAAAAAATGCCATCTC
ATAGATTCAGCAGTTTTAGAGCACATGTACAGTCTTTGCACCTTGGCTTTAGTGGAAAGTAATGCAAAATCTTTGCAGGT
TGCTTTTTATTTTTATCTTTCCATCTAGATGTCTTGCATTTTTTGCGTTCTTGCAAGCCTTCATCGTCTTTTCCAAAATA
TAACGTACAGTCATTTGGGCAAGCATGTATCTTGGTATAATTAAGACCAAGTTTATTGATGGTTTTCTTGGCCTCATAAA
ATGAAGCAGGAATCTTGGCATCTTCAAAGGCATCTTTTAACAATTCCAATATCATACCCATCGCTTTGTCAGTCATTCGG
CACAAACACTTTATGTGATACAATCTGATTAGAAAGGACAATTTGGAATACTTCTTACACCCTTCGTATAATGGTTGCTT
GCCATCTTCAATCAATTCAAATAACTTGGCATAATCTTCATCCTGCCTTTCAGTATGCTTTTTTAAAAATATTTTTTCTC
CATTCACTACAAGAAAGTAGAGATATGACGACATTTATTTAGTGACATTTGAAAAAAATGTCAAGAAATAGAGATTTTCT
TGACAATTATGAAAAAATGTCACAAAAATAATGATATTTAATTTAAATGTCATAAAAACAACGACATTTACCATAAAATG
TCATATAAACAATGACATTTACCATAAAATGCCGTATAAACAACGATATTTGACGTAAAATATCGTAAAATTAGTGACAT
TGGGGCAAAATGTCATAAAAATTATGACATTTGATGTAAATGTCGTAAAAACAACAACATTATATACAAACATCGTAAAA
ACAATGACATTTGGTAAAATAATGTTAAAAAGTTATGACACAAATGTCAAAAATATTTAGTTGCTAATATCGACATTTGC
ACCTAATATTAAAATCTAAATCTTTTTAAGAAATTTCTGACTCTTTGAATTTAACTCTGGAAAATAAAATTTGATGCATA
AATATAATGTGAATAATTATAATAAACTCTCTATCTTTTACTAATTAACTATTAAATAAGTCTTACTTGTAAGCTTAAAT
ATAAATTAAAGAGCTACGTAATTTTATTTTGTTTTTTACATTATTTATAATAGGTAATGTTTTAGCCATAATTATTAGTT
ACATTTATAGAATTTGTAATACAAGTAAAACAGAGTACAAGATATTTCTAAAATAATAAAATTAAGGAAGACAATTAAGA
TGCCCAAAACCTAGCCCTATTTACATTATTTTCCACAGGAGCCGCAATACTCCTCTCCCATTTCCCCATCACCTTCCGAA
TGAGAAAATAGTTTTAAACTATAAATCTTCTTTCTTTCCTTTCATTTTTATGTGATGAATTCATTATTGTTCTTGATCCT
TACATAAAACAATGAAAAGAAAGGAAAAAGATTTCTAGTTTCTTTTTCTTTATGCTTTTTGAATTTTTGGTTTTAATTTT
TTCTGAATCAAAGTTTTAGTGTTTGTATATGTATTTATGTATTACGACTTTTGAATTATATAAATTTTTCGGCTAACAAT
CTAATATTTATATTTTTTTCCAGGTTAACATAATAAAAAAGATTGGTAGTTGGCCAAAAAAAAGTTATATAAATTTTAAA
CAAATCATTAGACACTCTGTTTCTTTATTATATTATATAGTTCTAATTTTATTAATGTGAACTTTTTGTGCAGGATTTTT
GTAGAAAGTGAGATCTATTATTTACAACAAATGCTTGGCTTGTGAAGAGATGATTCCATAAAGTTTTGTTGCGGAAATTA
TTCAACAAGCTAAGGAATTAATTCGTTAGAGTAATTTTAATTTAGATAGATGTTGGAATTGTTCTTCTTTTATTTTTAAG
CTGGATAGATTTGAATTTTATTTTACACATAACAAATTGTTTGATTTATTACTTAATTTGTTCAAAGTACTTGTAATATT
ATTACTTTTTTCTTTAGTTTAGATTTAAAATGTGTTTACATCACATATATTCCATGTTTGTAAAGTTTGGCATTTATGAA
TATACAAATTGAATATGAATATTTGTGTTATGTAAAAATTGAATAGATTAATATTTTAATAAATTTGAAATCAACGCTAA
TTGAAATTTTACAAAATTTTAACGTGACATTTATAAATGTCAGAAAAACTTTTTTACCAACATTAATCTAAATGTCAAAA
AACTTAATTGATATTTTTTATATGTCATTTATTTAATACCGTCATTATCCTAAATGTTTGGAAATTGAGTGACATTTTTT
GTATATGTTGTAAATAAATGCTAATTTATTCTCGGCATTTTTTGTGCATGTCATAAATAAATGTCGTTCATTTATTATCG
ACATTTTTGTATATGTAATAACTAAATGTCGCTTAATAATTACCGACATTTTCTTAAGTGTCGAATAATTTACGACACTC
AAATTTCTGACATTTGAAGTAAATGTAAACTAAATGTCGGAAAATGAATTTACGACATTTAAACAGCTTAATACGACATT
TATATAGTGTCGTCGTATCTCTATTTTCTTGTAGTGATTTATAGGGTCACAAGACATATCAGGTACATTGATATTGTTTT
CAATGAACCTAGAAGCATTATTAACCATGAATTCCATTGGGCTATGGGGCTGCAAGGTCTCTTCTACAGCACGTGTACTC
TGAAATGTTTGTGTTGTAGTTGCATTTGAATTTTCACCATGCAAATACCAAAATTTATAATTTTCTGGAAAAGGCTTTAA
AGTTAAGTGTTCTTGAACTACATCTCTTTCATGCCACTTATTGAAGCCACACCTCGAACATGGACACTTTATTACATGTC
CGTCAATAGATCCATACTCAAAGGCAAAATTCAGAAAGCTTCTAACCCCATCTACATATTCAGGAGTATTTCTTGGCTTG
CCAATCCAAGATTTATCAATTGACATGGCTAGAAAGAACGACATAGCAATTCAACTTAAAATTAAATAATATCATAATAT
CAAAATGAAAAGTGTAAATAACAACTAAGCTTTTCAAGAAAAATACTCTAATTGTAATGCTAACAGTTTGAATTCCTTAT
TTTCAAGAAAACTACTCTAATTTTCTTACTTAATTGAGTAAAAGAACTGCAGTTCACTAACTAGTTTGCAGAACTCATAT
CTAGTATTTTGTATATTACATCATCACTATTAGATTCTCAATCTACATCCCAAACAATAAAAGAAAAAATAGAACCTATC
AAATGCCAAAATTATTGAGAATTTTCTTACTTCTAGCAAGACAGAAGGCCAATACTGATTTTTGTAATTCTAGCCAATTC
ATATTTTTACCTATCAAGCCAAATATGAAATTTAAGTTAATAGCACCAGTAAATTAATATGAGAAGTGACTCAAACATGT
AAAGAAAGTGAACTCTAAGGCTTGAAACTGGAAAAGAAAGTGAACTCTAGATCATAACTTTCAGTATTTCTGTAAGGCTC
CTCTTTGGACTACAACTAAACTATAACATGCAAAATCAAACTATAACAACAAATCTCTACAGAATAAGATAGAACTATAA
CAAAAATTAAAACCCCTAACAAATCTCTATAGAATTGTACAGAAATATAACAAAAAGTAAAACCCCAAACAAATCTCTAC
AGAATAATACATAAATATAACATCAATTAAAAGCCCTAACAAATCTCTACAGAATTGTACAGAAATATAACAACAATTAA
AAGCCCTAACATATCTCTACGGAATAGTACGGAAATATAACAACAATTAAAAGCCCTAACAAATCTCTACAGAATTGTAC
ATAAATATAACAACAATTAAAAGCTACAAACTCAAACATGCATGACCCAAACAAATCGCTACAAACTCAAACATGCATGA
CCCAAGAAAATCTCTACAAACTCAAACATGCATGACCCAAACAAATCTCTACAAACTCAAACAAATAGATGATAAATAGA
TTCATAAAAAATTCAGATTCACTCAAAAAACTTACAATTGGTTGAGGTTTGAGAGCTTACATTGAAAATTTACAGTGAAT
TGAGTGTTATTTAAAGTGAATTGAGAGCTTACCGTGATTTGAGCTTGATTTATTGAGTGATTGAGAGCTCAATATCCTTT
ATCCCACCAAATTAGCAATTGAGTGATTGAGAGCTCAATATCCTTCAGCTACGGAACATAAATGCTTTGAAGTAAGGAAC
TAAGGAAGTAAATAAGGAAATAAGGATAAAATAATTTTAGTAATTAGCAATTTAAATGGCTGTCAGCGCCGAAATTAGGC
AAATTGCTTTTTTTTTTTTTGCATTTGAGTAATAAATATTTAATATTCTAATATTTATAATTATTAAGGAAAGGAGAATA
ATAATTAAATATACTAAAATAGATGAGAAAATTTAAGGAAAACTTAAATGTAAGGAAAATATGGTAATAAATATAGTTGG
ATCCAAATTATACTACTTTAATAAATAAATGAGTAAATCAAAGGATATAATAATTTTGTTGGGTAAATTTTAAATTTTTA
AAAATATTAGTGGCGGTTCAAACCGTCGTAATTTAAGTCCGAACCGCCACTACTAAAATATTTAAATGACGTATTATAAA
CCGTCGTATTATTTTATATTTGTGGCGGTTTTTGGAAACCGCCACAATATTTTCGTTTTTCTGTAGTGTATGTCTCGTAT
TATGTTCATGAAGTTTTCTCAAATTGGCATAAAATCATGGATTTCAAATAAAATGTCCATTTTAAGCATGGTTTTTGCAT
GGCTATCATACTTAGTACTTAATTGTGCTAACCTATATTTCTTCATTTTTACTACAAGTGTAGGTTCCGGCATTTTAGTT
GATTCTCTCTAGTTGAAGCATGGATTGAGTTCTCCAAGACTATTGGTATGTCCTGATGGATTCGAGGACAAGTACTTGAT
GTTTCCTTTCTTTCATGTAATAGACTATTGTTAGAATTTTCTATTGTAAAGGGCCGTGACTCTAGTTTTGTTTCAAGATG
TTTTTTAGATGGCCATGTGAGAGAATAAACTTCCCAGGTGTTTAAATGAAGTTTTTGACTGTATGGTTTTAAAGAAAAGT
TTAAATTCCATAGCATTTTCCTAATATAGAATGTTATGAATATTATGAATACTATGAGGCCTGTATGAGACTTTTTGGAG
TATTATACACCGTGTCACTTCCGGGGTATTGGCTAGGGTCGTGATAAACATGGTATCAGAGCACAAGGTTTTGAAAATGG
TTTTTATGATTGATGTCTCACAAGGCACGTGTAGTAGAGTCTTGTTCATCGGTGTGAGTCGCGACACATCTACGAGTGAG
AGGCTATAGGATGTTAGGAAGCTACACTTCTTTAATTATACTCTTGAAGTCGTGCCATAGAGTTTAGCTCTACAAATGTC
CTTTTCCTAACACTTATCTTGTCTGTATAGGATATAAATAAAAGAAGGACAATCGCAAGAAGGGTGGAAGAGGAGATTGT
GAATGAGGGAGTTCCTCAAGGTCCTCAAGGTGACCAAGTTCCTCAAGGCAACCAAGTTTCGGTTGATGCTCCGACCATGA
CCAATGAAGAAATTAAGTCGGGTTTTCTAACTTTAGCCCAAGCCATGACGGCTCAAGTTAATAGAGATGTTGGGCCTCGA
GTGAATGCTATTGAGAGTACTATGGCTTCTAGGTTGAGGGACTTTGTGAGAATGAATCCTCCGGAATTTCTTGGTTCCAA
GGTGGGGAATGATCCCCAAGAGTTTGTGGATGAGGTGTATAAGGTAGTGAGTGCTATTGGGGTGACTTCTAGTGAAAAAG
CGTAACTAGCTTCTTACCAATTGAAGGATGGTACACAAGTTTAGTTTACTCAATGGAAAAGTAATAGGCCGGTAGGAGCG
TGTCCTATAGAAAGGGAGGTGTTTAAGAAAGCATTCCTTGGTAGGTACTTTCCCCGTGAAAAGAGGGAGGTTAAGGTGGG
AGAATTTATCACCCTTATGCAAGCTAGCATGAGTGTGGAGGAGTATTCCTTGAAATTTACCCTATTGTCTAAGTATGCTC
CATATTTGGTGTCTAACCCTAGGGATGATATGAGTATATTTGTGACCGGTGTGTCCGACCTATTTAAGGAAGAATGTCGT
ATGACAATGCTCCATGATAACATGAACATCTCTAGGCTTATTGTGTATGCTCAATTAATTGAGGAGTCCAAACATGAGAG
AAAGAATAAGGAGATGAAGAGGTCTAGGTCCGATGAACAAACTCAACCATGGTCCAACAAGAAGTTCTACAACCATGATT
CCCCAATGGTAAAAAATTATAGGGTGTCTAACCCTAATTCCCAAGGAGGAAAGGGAAGTGGTTCTTCTTTTGAAAGATCT
AGGTGTGCCAATTATGGGAAGCAATATTTGGGTAAGTGCCTTGCAGGCACATATGGGTGCTTTGGGTGTTGAAAGAAGGG
TCATAAGATGAGAGATTTCCCAACATTCATGGAAAAAGGGAGAGAGACCAAACAAGTTTCTATTGATGACCCGGACCCTA
ATGCACCAAGGAAAAAATGTTTCTATGTGCTTCAAGCTAACAAGGACAAAGGAGCTCATCCGGATGAAGGCACCGGTATG
TGATAGTTCCTTATAGATTGTGAATTTTGTATTGAGGTTCCTATGTTGTTTTCATATTAGCCTTAGTTGAGTTTACTCCT
AAGTGTGGGATAGTATGTGGAATAGTAAGGTTGTTGAGAGTTCTGATATCCTTATCTCTTTTGTTCTAGTCCTATTCAAG
GTTGGTACCAAGAGTTCATTGTAGCTTGTTTCATGTTTTGGAGTCATGTGTGAATATGTGTTTCCATGGTCTCCTTATGT
TATTAAGCATGTTCTTGATGAATTCATGTTTAGATGAGAAAAATATTTTTTATGGATTATGTTCCTCAGGTTGAATTTCA
TTTAGTATGAGTTTCCTATATGCTTCATGAGGTGAATTATTGAACATTCCTAAATGTGCTTGTAAGAGTAATTGCATAAT
GTGCTTAGTGATGTTATGATGAGCAAGATATGAGTTGGAGAAGGTAATTCCTCCAATGAAATGAGAAATGTTGAACTTTT
CATGCATAATGAGTTTGTAGATGTAGTTCCTACTTTCTTGTGTTGCATTGAACATGTTTGAGATGGTGTTGATGTTTCCT
CCTAGTTTTGTCCATTGTTTATGATGTTTCATGCATGATGGGCTGCTAGTCTTGAGTCGTTAACCCCTTAATGTGTTTAA
AGTGTCATTCGAGGATGAATTTTCCCAAGTGGGGGATAATGTGACGACCTGGAAAATGAATAGGTGAAACTAGAGCCTAA
CGAGTTTGTCTTTTAGTTGATGTGAGATTTTGAGGTTGTAAAATGATTTCCCGAGCATGGTTGAGGGGTTTAGGGGTTAA
ACGTCAAGGTATGACTCCCGAAGGACCACCCTAGGGGTCCTTCAGTAGGACCCTAAAGCCTAATCCCCAAGACCCCAAGA
AACCAAAAAGATGCCCAAAATCTCAAGACCTACGGATGGGGACCTAAGCCCCTTAGGTCCATCTACGCCCCATGGATGGC
CTCCATAGGTCAAGGATCCAAAAACCATGTTGCAGTCACAAACCACAATGTGACATTACGGGGCATGACCCTACCCACGG
TCCATGGGTGGGGGTTTCGTTGAAGACACATGTTTGTTGTCAAAGTCTCGGCCAAGTTGAGGGGTGGTTTGGTAAATTCT
TTCTTTAGTTAGTTGAGTTAATGAAAGGTTATTATTGATTTATTAAGATATTTTAATGGTTTTTGAAGTATTAAAACACC
TTTTCAAGTCATTATTTCAAAACACAAAATATAAACCTTTTCTCCTCTCCAAAAATCCTCTCTCTAGAAACCTCCACTGG
AGAATAAGGAAGCAAGCTTTGAAGGTCAAGTTTTCAATTTTTTCAAGTGATTTTCTTCCCCATATCGTTTAGATCTATAA
ATATCCTTTTCCTAACCCTTCTCTTGTGTTGATAGGATATGAATACAATAAGGACAACCACAGGAAGAGTGGAAGAGGAG
ATTGTGTATGAGGGAGTTCCTCAAGGTCCTCAAGGTGACGAAGTTCCTCAAGGCAACCAAATTTCAGTTGATGCTCCGAC
CATGACCAATGAAGAAATTAGGTCGACTTTTCTAACCTTAGCCCTAGCCATGAAGGCTCAAGTTAATAGAGATGTTTGGC
CTCGAGTGAATGCTATTGAGAGTACTTTGGCTTTTAGGTTGAGGGACTTTGTGAGGATGAATCCTCAGGTATTTCTTGGT
TCCAAGGTAGGGGAGGATCCCCAAGAGTTTGTGGATAAGGTGTATAAGGTAGTGAGTGCTATGGGGGTGACTTCTAGGGA
AAAAGTGGAACTAGCTTCTTACCAATTGAAGGATGTTGCCCAAGTTTGGTTTACTCAATGGAAAAGCAATAGGCCGGTAG
GACTGTGTCCTATNNNNNNNNNNNGAAGGATGTTGCCCAAGTTTGGTTTACTCAATGGAAAAGCAATAGGCCGGTAGGAC
TGTGTCCTATAGAATGGGAGGAGTTTAAGAAAGCATTCCTTGGTAGGTACTTTCCCGATGAAAAGAGTGAGGTTAAGGTG
GAGGAATTGATCATTATTATGAAAGGTAGCATGAGTGTGGAGGAGTATTCCTTGAAATTTACCCTATTGTCTAAGTATGC
TCCATATTTGGTGTCTAACCCTAGGGATGAGATGAGTATATTTGTGACTGGTATATCCAACCTAGTTAAGGAAGAGTGTT
GTACGGCAGTGCTCCATGATTACATGAACATCTCTAGGCTTATTGTGTATGCTCAATAAATTGAGGAGACCAAACATGAG
AGAAAGAATAGGGTGATGAAGAGGTCTAGGTCCGATGAACAAAGTCAACCAAGGTCCAAAAAGAGGTTCTACAAACAAGA
TTCCCCAATGGTAAAAAATGATAGGGTGTCTAACCCTATTTCCCAACGAGGAAAAGGAATTGGTTCTTCTTGTGAAATAT
CTAGGTGTGCCAAGTGTGGGAAGCAATATTTGGGTAAGTGTCTTGTCGGCACGGATGGGTGCTTTGGGTGTGGAAAGAAG
GGTCATAAGATGAGAGATTTCCCAACACTCATGTAAAAAGGGAGAGAAACCAAACAAGTTTCTCTTGATGACCCGGATCC
TAATGCTCCAAGGAAAAATCGTTTCTATGTGCTTCAAGCTAACAAGGACAAAGGAGCTCATCTTGATGAAGGCACCGGTA
TGTGGTAGTTCCTTATAGATTGTGAATTTTGTAATCAGGCTCCTATATTGTTTTCATATTAGCCTTAGTTGGGTTTACTC
CTATGTGGGGGATAGTATGTTGATTATTAAGGTTGTTGAGAGTTCTGATATCCTTATCTCATTCCTTCTATTCCTATTCA
AGCTTGAGACCACGAGTTCCTTGTTTCATGTTTTTCGAGTCATGTGTGAATATGTGTTTCCATGGTCTCTTTTTGTTATG
CAGGTTCTTGATGAATTATGTTTAGATGAGAAAAATATTTTTTATGGATTATGTTTCTCATGTTTAATCGCATTTAGTAT
GAGTTGCCTATATGCTTCATGAGGTGAATTGTTGAACATGCTTAAATGTACTTGAAACAGTAATTGCATAATGTGCTTAG
TTATGCTATGATGAGCATGATACGAGTTGGATAAGGTAATTTCTCCAAGGAAATGAGAAATGTTTAAGTTTTCATGCATA
ATGAGTTTTTAGATGTAGTTTCTACTTTCTTGTGTTGCATTGAACATGTTTGAGATAGAGTTGATTCTTCCTCCTAGTTT
TGTGCATTGTTTATGATGTTGCATGCATGATGGGCTGCTAGTCTTGAGTCATTAACCCCTTAATGTGTTTCAAGTGTCAT
TCGAGGATGAATGTTTCCAAGTGGGGGATAAAGTGACGACCTGGAACATGAATAGGTGAAACTAGAGCCTAACGAGTTTG
TCTTTTAGTAGATGTAAGATTTGAGGTTGTAAAATGATGTCCCGAGCTATGGTTGAGGGGTTTACGGGTTAAACGTCAAG
GTACGACACCCCAAGGACCACCCTAGGTGTCCTTGAGGAGGACCCTACATCCTAACCCCCAAGACCCCAAGAAACCAAAA
AGCTGCCAAAAATCACAAGACGTACGGATGGGGACCTACACCCCTTAGGTCCATCCACGCACCATGGATGACCTCCATAG
GTCAAGGACCCAAAAAAAATATTTCAATCACAAACTACAATGTGACAGTATGAGGCGTGACCCCACCCAAGGTCCGTGGG
TGGGGGTTTCGTGGATGGCACCTGTTCGCTGTCAAAGTCTCGGCCAAGTTGAGGGGTGGTTTGGTAAATTATTTTATTAG
TTAGTTGAGTTAATGGAAGGTTATTATTGGTTTATTAAGATATTTTAAGGGTTTTTAAAGTATTAAAACACCTTTTCAAC
TGATTATTTCAAAACACAAAATATAAACCTTCCCTCCTCTCCAAAACTCCTCTCTCTAGAAACTTCCACTGGAGAAGTAG
GAAGCAAGGTTTGAAGGCTAGGTTTTCAACTTTTCAAGTGATTTTCATGGGATTCTTCAATAAAAGGTATGGTATTATTT
ACCCTTGACTTAGTTTCTATCAAGGAGCCAATTTCAAAGATGATTTCAAGTCTCCAAGTTTCCCCAAAAACCCTAGTTTT
CAATTCCAAACGTTTTCAAAAGGAATTTATGTGATGAACCATGGTCTAATTGATGTTTTAATGGTGAATTAATATTATTT
TACTCTATGAACCCATGTTTACCTAAAAATTCTTAAATTGTGAATTGTGATTGGGAATTGATTGATCATTAGAGTATGTT
GATTTGTTTATGTTTATATTGAATTAGTTATTGAGTCATGTTAATTCCTTTATCTATTGTAGTATCTAGAATGTTGGGGT
TGTGATTGATGTATGGCTTCAGAGGGCAATTTCATGAAGGATCTATGAAGGATCATGATGTAAAGTATATGTGTGTGATA
TTAATAAAAGTGTTATGATCATGTTTAGAATGTAATTGTGTTGTGATTGAAAGCATATTCTCAGTTAAACCTTATGAATG
ATGATGATATATGTTAAAGGTGATTCTCACATACGCACACACTCATTAATGACTAATGAATGAAGTTTTATGATTATGTT
AATGATGTAGTATCTATTGAAAGGCTATTCTCAATTGTACTATAATGAATGATAATGACATGTTGTGAAAGTACTTTCTC
ATAATAAGGGGATTCTTAGTTGAAAGGATTTTCTCATCTTTGAATCTATGAGCTATCCAATGAATGAATGATGGGTTTGG
GATGGATGCCCTCAGGTGAGTTGAGGCGGGGTATCTAGTAACAATCTCTTATCCCATAGAAAACTAATGTAATGTATGTT
AATTAGTCTGTGGGGAATAATGCTAAGTACCGAGTGGATAGTGATATGAGATGGAAGCCCTCACGTGAGTTGAGGTGGGG
TTTCTAGAAGCAATCTCTTGAGATGGATGCCCACACGTGAGTTGAGGTGGGCTATCTAGTAGCAATCTCCCTATGCCATA
AACTATGTGCCCACATAGGTCTAGCTAGTGGATCCACCTAAGCTAAAAATAATGGTCCTAGCTTAGGCAAGTAGGAATCC
CTTATCCGGTGAGGGTGACACCAGGATTCCATGAATTGCTCACATGGTCTATGTCGGTTAAGGCTTACCACCATAATGAA
TGGTAATGAACTATGTCTTCACAAAAATGCACTACTTAGTGTGGGTGGTAGTACGGGATGCCATACATGCATGGCACAGG
TATGTTGTGAGAGTAGTCATGGTGTGTTCCTTTATGATATAATGTTAAATGAAATGAATGTNNNNNNNNNNNNNNNNNNN
NNNNNNNNNNNNNNNNNNNNNNNNNNNNNNNNNNNNNNNNNNNNNNNNNNNNNNNNNNNNNNNNNNNNNNNNNNNNNNNN
NNNNNNNNNNNNNNNNNNNNNNNNNNNNNNNNNNNNNNNNNNNNNNNNNNNNNNNNNNNNNNNNNNNNNNNNNNNNNNNN
NNNNNNNNNNNNNGTATGGGATGCTATTTATACACTGCACAAGTATGACTTAGGGTTTCCCTAGATGAAGGTCCTAACGT
GATGTTATGACTTATGAAATGTTTATGTTTCTTATGTATGAGTATGGTGTAAAGATGGAAGGGATGAATGGTAAATTCAC
TTTGGGTGACCTTGATGTGATACTTGGTGTGGATGGTGGTATGGGATGCTATTCACACATTGCACAAAGTATAGCTTGAA
GGTTACTTAAGGTGAAAACCAAATGTGAATGAAATGTTTTATATGTTGATTATGTTCTAATGTGAAGAATGACTTGTATG
TTGGTTATGTTTTTATATTATGCCTCCTATGCTTATGCTCATTAAGTTTTCTCAAATTTGCATAAAAGCATGGCTTTCAA
ATAAAATGTTCATTTTAAGCATTGTTTTTGCATGGCTATCATACTTAGTACTTAATTGTGCTAACCCATATTTCTTCATT
TTTACTACAAGCGTAGGTTCCGGCATTTGAGTTGATTCTCTCTAGTTGAAGCTTGGATTGAGTTCTCCAAGACTATTGGT
ATGTCCTCATGGATTCGAGGACAAGTACTTGATGTTTCATTTCTTTCATGTAATAGATTATTGTTAGACTTTTCTATTAT
AAAGGGTCGTGACCCTACTTTTGTTTCAAGATATTGTTTAGAAGGCCATATGAGACAATAGACTTCAGCCGTGTTTTTAA
TGAAGTGTTTGATTGTATGGATTTAAAGAAATTTTTTAATTCCGTACCATTTTCCTTGTATCGAATGTTATGAATGCTAT
GAGGCTTGTATGAGAGTTTTCGGAGTCTTTTACGCCTTGTCACTTCCGGGGTATAGGCTCGGGTTGTGACACATGCATAT
CATGTTTTTCTTTATGTCCCCTTATGATAATGTTTTATGTTCTTATGCATATCCATCATACTTAGTACCTTCCACATACT
AATGCGTACGTTTTCCTAAATTGTTTATTTAATGTAGGGTTCAACACTTTTCCTTCTCCCTCTTGTGGTTAGTGCTAGAT
ACATATTTCAACATCAAAGATTTGGTGAATCCTCATATTTCGAAGACCATGTCACCTTTACTATGGTTTTATCATGTTAC
ATCTAGGCGGTACCCCTAGGTCATGATAGGTTTCTTCCCAATTTAGATTCGAATACCCAACAAAAGTGCATAAAAATCTA
CTCAAACACAATCATTTAACTCATAACCATTATCTGAAGAACTCATCAAACTCATCGTAAACGATTTAAGAACGAAACTT
CAAGAGACTCTTCAAGAACTCAAATCATTCAACCTAAAGAATGAAATTACGGATTTAAAATCACATGATTGGTATGTGGG
TGAATGGAACCAACACCTGGAGAGATTACGTACCTCGATTGGGAACAAATCCTCGAATTGCAAGAAATCATGACCGTTCT
TCCTTTCCTCCTCTTTTCTCGTCTTGAACTCTCTCCTAAAATCCTAAACATAATTTAGGATTATGAAAACTGACCCCAAT
CAGTTTAGACCCCTAAATTATTACGAAAAGCATTTTAGGAAAAAGGGGTAAGGAAAATACAAAAATACCCCTCATTAATT
CGGGCAACTTTCCTTAACTGGATAGTCTACTTCAAAAGAGCATATCTCCCTTATTCGAACACGATACTTAGCAAACTCGG
TGGCATTGGAAAGAAGATTCAATGATCTTTCATTTGATATCTTATGAGCTACCAACTGATCTTGCACTCAAAGTTATGGT
CATTTGAAGTTGACCCAAAATTCATAACTTAAACTTAAGTTGCAAAATTCTCAATTTGGTTCTTTCCAAATTAGTTCCTT
CTAAATTTAGCTCTTCCTAAGGAGATATGTTACATGATTAAACTTTTATTTTATTAGTTAAGTATGTTATCTTAGTGTCA
TGCTATGTCATGTGCTTAGCTTGGGGTTATTCGTGTCTCTTGGAACCATGTCACACCTAGGGGGTAGTCTTGGGTCGTGA
CAGACATGGTATTAAGAGTATCAGAGTCAGGCGCCTTAGGGTGTCCAATAGCCGCATTAAGTAGATTCATGTTCATACGT
GTGAAGCGCACCACATTTATGAATGAGAGGCTATGAAACATTTTAAGAAATACTTCACTTCTTTCATACCTTTAACATGC
GATCGAGTGAAACTTTATAAAGTTTCCTTCTAATTCATGCTCTATATTTTTATAGAATCATGTCTCCAAGAATATCTTAC
GAGAGAAGGAATTAGAATGTTAAACAAGAATCACCTCTACCTTCGGTTGAAATTTTGGCTGAACAAGTTACTCATGTTGA
ATTTAGGGCTACTTTCCAAACTGTAGCACAAGCCATGACTGCGCATGCCAACTGTGAGGTTGTTGTCCTTGTGAACCCAA
ATGTGGGACCAAATGCTACTAAAGTCAGGGAATTTTCTTGGATGAACCTATGGAATTCAATAGTTCAAAGCTGGATGATG
AGTTGGAGATTTTGACTCATTTTGGGCTTAATGTTAAGAGTTATAGTAGCCTCAATGCCTATTTTATTCTCTAAACTACT
TTTAAAGTGATAATATGTAGCAATGAAGAAGAAAGAGCAAGGCAAAGACACTACCGTGCAAAAAGGAGCAAAAAAGCAGA
AAAAGTTGAAGACAAGCAAGGCTGATGATCGCCAAGACTACTAGGTGAGTCACCGAGTTGCTCTTCTGCTCACCAAAAGT
TACAGTAGGCCAACCAAGGGAAAAATCCAACTCGGTGATGGAAAGTGACATCTCAGCGATGTGCTGACTGGATTGGCGGT
GGAAATCTAGATCACCTATACTCATAGAAGGTAAATGGTGAAAAGTCAATCCAAGAAGGTTGTCACTTCCCAGGGGTACC
CCTTAGATGTAACAAGACGTATAATACCACGAGAGGCCTTATACAAGCCACTTAACATATCATAATATAAAGTAATAGAA
AAAAAATGTAGAAATTTAAAACAATTTCAATACAATCAAAGTATGTTATAAACGAACGGAAGTCTAATATCATTGTCTCA
AACCATCTAACATATGAATAATCTTGGGACACAACCCATACAATAATCCGAACATGAAAAGACACAAAGGACCCTAACTT
AAAAACTAGGGAACCCTCACAGTGAAGCTTACCCAATGGCACTTAGTGACTCGCCAAGTAAACACTGGGCATCGCCTAAA
TTTCCAGTAGCTACTCCCTTAAGATGGACCACTTGGCAATGGGGGAGGGCTCTTTGGCGACGTGCCAACTTGGACGGCGA
GCCTCGACCTGCCTCACCCAATTTTCCAGTAAGTTGGGCGATGGAACAAGCCACTAGGCGATGGTGGCTCCCCTTTGCTA
ATCGCCAAGTCACTCAGCGACAACACTTCACTTTGGTAATTTGGTTAAAATCTAGGGTGTTACATTATCTCCCCCTTGGG
ATCAATCGTCCTCGAATGTAATTCTAGGCATCACTAAGAGAAAAGGTCTCTAAACTAGTAACCAATCATGCATGCAACTC
TTCTAAATGTATACGACTAAGGGGAAAACATTAACCCCTAACTATTCGTAATCATTGCATCATAAGGAAGGTAGGAACTA
GATCTAACAAACTACTATGCATGAGATCTCAACATTTCTTATAATCAAGGAGGAACTATCATCTCCAAACTTAAAAGAAT
GCTCAACACAATCTCATGGAGCCTATATGCAATCTACATTGAAAGCACATATCCAAGGAGGAGATCTCCACTCCAAGCTA
GGGCATGTTCAACAATTCATCTCATGAAGTCTATAGGCAACTCATACTTAATGCACAACACTAAAATGAGGAAAGTAAAT
CATAAAGGCCATTTTCTTTCTAAATTTAAGCTTTTCATGATAACATGCATATTAAGGAAATCATGGAAACACATAAAACA
CTCATGACTTCAAATAAGAGCAAACCAAGAAGAATTCATTACCTTAAGATAGAGTAGGAGGGATAAGATGAGGATAGCGG
GACATCATATCTGCCTCAGCCTCCCAAGTAGCGTCCTCAACTAGATGGTTTACCCATACACTTTCACTGAATTAACCTCT
TTTTCCTTAATTTCATAACTTGTCGGTCTAATATCTCAACCGGAATTTCTTCATAAGAAAGGTTCTTTTTAACTCCCCCA
ACCTTTTAAGGGAACTATGGATGTTGGATTGCCAACATACTTTTTCAACATAGAGACATGGAAAACCGGATGCACTGACA
CTAACTCATTTGGTAAATCAAGCTCATATGCAACCTTACCAACACGCCTCAAAATTTGATATGGTCCTACAAACCGAGGG
CTAAGTTTCCCTTTCTTACCAAACCGTATTACACCCTTCATGGGTGAGATTTTCAAGTAAACCCAATCAAGCATATAAAA
TTCAAGGGCTCTATTTCTAACATCGGCATAAGACTTTTGTCGACTTTGGGCCGTTCTCAACCTCTCTCTAATGAGTCAAA
CTTTCTCAATAGCCTCATGATCTAAATCGGGACCTATCAAGGAAACCTCACCCACCTCAAACCAAACTATACGAGATCTA
CACCTCCTACCATAAAGATCCTCAAATGGAGCCATGCCAATACTTGAGGGATAGCTATTATTGTTGGTAAACTGATACAA
TGACAAATGGTCATCCCAATTACCCTTAAAATAAATCACACAAGCTGTCAACATGTCTTCCAAAGTTTGGATAGTACGCT
CTGGTGGCTTGACTGTATCCGTCTTCATAGGATCTACCTCAATACCCTTACTTCAAACAATGTGGCCTAGAAAAGCCACT
GACCTTAGGCAAAACTCACATTTGCTAAACTTAGCAAAAAGTTGTGTTTCTATAAGGATTTGCAACACAATCCTCAAATG
ATTAATGTGATCATCCTCGCTCCTCGAATAAATCAAAATATCATCAATAAAGACAATCACGAACATATCAAGGTATTGTC
TAAACACCATATTCATCAAATCCATAAATGTCATTGGGGCATTAGTCAAACCAAAGGACATAACCAAAAACTCATAATAA
CCATATCGGGTTTTAAAAGCCGTTTTTGGAATATCTTCCTCTTTCACTCTCAATTGGTGATAACACGACTATATATCAAT
CTTAGAGAAATAACTTGCCCCTTGAAGTTGGTCAAATAAATTATCTATAGTTGGAAGAGGATACTTGTTCTTAATAGTCA
CTTTGTTCAATTTTTGATAATCGATACACATACGGAGTGAACCATCATTCTTCCTAATAAAAACACCAGGATCACCCCAT
GGAGAAATACTCAGTCGGATGAAACCCTTATCCAACAAATCTTTCAATTGTTCTTTTAACTACTTAAGTTCTGGAAGAGC
CATTCTATAAGGAGGAATAGAGATAGGTTGCATATCTGGGAGAAGGTCGATTCCAAAGTTTATTTCCCTTTCGGGAGTAA
TACCGGGTAAATCATTCGGGAACACTTCTGGAAACTCATATACAATGGGTACCGACTCTAGAATAGGGGTTTCAGAATCC
TGATCCCTCACCCTAACTATATGATAAATACAACCCTTAGAAATTATCTTTCTAGTTTTAAGGTAAGAAAGAAACTAACC
TCTAGGCATAGAATTCCCCCCTTTCAACTCAAGGATAGGCTCATTCTAGAATTGAATCTTGACTACTCTAGTCCTACAAT
TGATAGAGGCCTAACAAGAATGCAACTAATCCATACCCAAGATAACATCAACATCTAGCATATCGAGCTCTATCAAATCA
ACACGAGTAACTGTATTGGATAAGGAAGCGGGACATCTTCTATCTAGCCTCTTAGCCACCACAGAAGCACCAACGCGGGT
AGAGATAGAAAAAAGTTCTAACAACACATCAGGAAGCATATCAAACCTCACCACCACATAAGGCGTCACAAAGGACAAAG
TAGTACTGGGATCCCCACATCCAAGTAAATCTCTTGATCACCTCTAGTATGGAGTGCATAGAAATGGTTATTCTAAGGAG
CATTTGCACCCGAACCACTTGGACATGGTGAAGGGTAGGGTTGAGCCCTACGACGAGTATCTCCCTTATTCCTAGCAACT
GAAGGACAATTGCTAATCTTTTGATCCATCGTACCACACCCAAAGCAAGCAATAGAACCCGCTAGACATTTCCCTTCATA
TTTTCTCCCACATTTAGCGCAATTAGGAATCAAGGAACTATTACCTTCTCCTTGGGGTTTAGGGTTAGACACCCTTTGAT
TGTTAGACCTTGGAGGAACATTAGTAGAACCTTGCCCGGAGAACTTTTGCCAGAATCTTGAACGACCCTGTCCACCGGAC
CTAGAATGAGAAAAGTTATCGTCATCCACTTTTACCCTCTTTACCTCCCTAGATCTTTCTTTGAGCTTTTTTCTTTCAAT
CTGATGGGCATGCACCATAAGACGAGAAATTTCCATGTCATGGACAAGCATAGTGGTGCGGCACACTTTGACTACCATGT
CGGACAAACTCTATACAAACTTACTCATCTATTGGCTTGTTCCGTCAGGACTTGAGCCAACACTATGGAAGCCAACCTAC
ACTCCACATTTGTTACATTCTCAGCCAATGGGTCAATCGGAGCCTGAGGAGGAGCTTGAGGAGGAACCTCTTGATCAACA
TTATCTCCCTCTATCCTTCTAGCAGCACTTCTAGTAGTCATTTTCTAAAAACTATCTGGCAAGGCATAGGAGAAAGACAT
TATAAAGTTAAAATCCATGGCACGACTTAGATAAATGAAGNNNNNNNNNNNNNNNNNNNNNNNNNNNNNNNNNNNNNNNN
NNNNNNNNNNNNNNNNNNNNNNNNNNNNNNNNNNNNNNNNNNNNNNNNNNNNNNNNNNNNNNNNNNNNNNNNNNNNNNNN
NNNNNNNNNNNNNNNNNNNNNNNNNNNNNNNNNNNNNNNNNNNNNNNNNNNNNNNNNNNNNNNNNNNNNNNNNNNNNNNN
NNNNNNNNNNNNNNNNNNNNNNNNNNNNNNNNNNNNNNNNNNNNNNNNNNNNNNNNNNNNNNNNNNNNNNNNNNNNNNNN
NNNNNNNNNNNNNNNNNNNNNNNNNNNNNNNNNNNNNNNNNNNNNNNNNNNNNNNNNNNNNNNNNNNNNNNNNNNNNNNN
NNNNNNNNNNNNNNNNNNNNNNNNNNNNNNNNNNNNNNNNNNNNNNNNNNNNNNNNNNNNNNNNNNNNNNNNNNNNNNNN
NNNNNNNNNNNNNNNNNNNNNNNNNNNNNNNNNNNNNNNNNNNNNNNNNNNNNNNNNNNNNNNNNNNNNNNNNNNNNNNN
NNNNNNNNNNNNNNNNNNNNNNNNNNNNNNNNNNNNNNNNNNNNNNNNNNNNNNNNNNNNNNNNNNNNNNNNNNNNNNNN
NNNNNNNNNNNNNNNNNNNNNNNNNNNNNNNNNNNNNNNNNNNNNNNNNNNNNNNNNNNNNNNNNNNNNNNNNNNNNNNN
NNNNNNNNNNNNNNNNNNNNNNNNNNNNNNNNNNNNNNNNNNNNNNNNNNNNNNNNNNNNNNNNNNNNNNNNNNNNNNNN
NNNNNNNNNNNNNNNNNNNNNNNNNNNNNNNNNNNNNNNNNNNNNNNNNNNNNNNNNNNNNNNNNNNNNNNNNNNNNNNN
NNNNNNNNNNNNNNNNCAATTTCGTGAGTAAAACATCATTCAAGGTATGGTAATCTTGATCCATGGAATTCTTTCTTCCA
TGGAGCCCTTAAACTCTCCAATTTCGAAGTAGGAAAAATCTTCAAAGACCTAAGGTTTTCTTTTAAACATGGATTCTTTC
TTTAAATTCTTTTCAAAGGTTTAATTGTCATATATTATGGATTAATTACTGTTTCTAGGATGTTTTTATGATAAATTTAC
CATGAATCCATGAAATCCCCTCTAAACCTAATTTTGTGAGTTCAATGTGGATGAAATTGTAGTAAGGTCAATTTTATTGA
ATTGTTCTTGTTGTAATGTGGATTCTTGTTCATATTATTATCCATGTTGAATGTAATAACCCTAGATTGATTGGGGAAAA
GTCATCCTTGATCCAATATGGGTAAGACATAAGAATTATGCCAAATTTTTAGACTACATGTATATGCACCTTATGAACAT
GATTATAACTTATTTATTGTGTTAATTGAAAGTTCATTCTCATAAACACATAATGATCATGAAGTGAAAGTTATTCTCAC
TATATTATGGTTCTAAGGTTGAAAGTTCATTCTCACCTAATGAACCTATGAGCTATTATTATGAATTGTGTTAGATAGAG
GGTAAGATATTCCTTCTTGCTTGTAAATTCAATTCAAAGACTAAATATGAAATTGTGGGAAGTAATGCATAGCACCAAGT
GGATATTGAATATGACATAGAGGCTCTCCCGTCAATAAAATAAGCCGAGTTTCTAAATGTAATCTCATGAAATGGAAGCT
CCCCCGTTAAGTAATGTTGAGTTTCTAGTAATAATCTCCGTATCCCATAACTATGTTCCCTCGTAGGTCTTTAGCTAGTG
GATCCACCTAAAAGCTATACATTTAGTTCTACCTTAGGCAAGTAGGACACCACTTTTCTGTGTGGGGAATGACACCGGAT
TCCATGTTTAGCTCACATGGTCTATGTTGGTTAGGGCTTATTCCCAAAGTAATAACAAAGGTAAATATTAACTATGTTTT
GTTAAGGAGTTCAACTTAGTATAGGTATGATTATGGGATCTTACTTATGCATGTCACAAGTAGACTTAAGAGTATTCATA
GTGGGTTCCTATCATTATGTGACGACTTATACATTAATTATGCGTATGACTTATGTTATTGTACCACTTTTCATGATGAT
TCTCAAACATTATAAAAATGCACACTCTTCAACTTAATTGTCCCTTTTTGCACATTTTCATGTTTTTATGCATGATTATC
ATACTTTGTACATTACTTGTGCTAACCCAATTTCTTCTACTCTTTTCACAAATAGTAGGTTCCGGCGTGTGAGGTGATTG
TCCCTTCTAGTTCAAGCTTGGGTTGATACTCTCCACGGCTTGTAGTATGTCCTCATGGATCCGAGGACAATTGCTCTATT
GTTGTTTCATTCCTTTCATTGTACTAGATATTTGTGGACGTTCTATTGTTAGGGCTACGACCCTATTATTTTGACTTCGA
TTGTAGTAGATGGCTTAATGAGACTATGTCTAGACTTCCGCTTTACTTTTATAAAGATTTTCTTAATGACTTTAAATTAC
TTTTTTATTCTTTATTATTATATAATTATGTGATGATGTCAAGATAAGTTGCTTACTTGGGGCCTTTCGGGGTTCCATTT
GCCATGTTACATCTAGGGGTACCTTTGGGTCATAACAAACTTAGTAATCAGAGCAATTTCTTAGAATGATTCTAGGATGT
AATCTCATGAGCCATGTCTCGTAGAGGCTTGTTCATAGTGTGAAGCGCGCCACATTTATGAGTGAGAGGCAATAAGATGT
TAGGAACCTACACTTTTTCATTACTCTTAATTCGTGCTATAGAGTTTAACTCTATAAAGTCTTCCTTCTAATCCTTCTCT
TGAGTCTTTAGGAAATGAATACATGAAGGGAAAATGCAAGAAGGGTGGAAGAGGAGAATGTGAATCAGAGAGCTCCTCAA
GACAATCCAGCTCATCAAGATGAGCAAGTTCTGAATGATCCTTCGATTATGACGAATATGGAGATTAGGTCAGCTTTTCT
AACCTTTACCCAAGACATGACGCCTCAAACTCAAGCCCAAGCTATAACGGCTCAAGCAAATAAGGATGTTGGGCCTCGAG
TGAATAATAATGTGGGTTCTTCGGCTTTGGGATTGAGGGATTTTTCTAGGATAAACCTCCTCGAGTTCCTTAGTTCCAAG
GTGGAAGAGGATCCCCAAAGGTTTGTTAATGAGGTTTGAAAGATACTTAGTGCCATGGGCATGTCTTCAGAGGAGAAGGC
AGAGCTAGCCGCCTACCAACTAAAGGATGTAGCTCAAATTTTGAATGAATAATGGAAAGATGAGAGGCCAAGAGGATTGG
GTCCCATAAGTTGATAGGTGTTCAAAGAAGCATTCCTTGATAGGTTTTTCCCCCTAGAGTTGAGGGAACAAGAGTTGGTA
GAACTCATGAACCTTCGTCATGGGGGTATGAGTGTGAAGGAATATTCTCTCAAGTTCACCCAACTATCCAAGCATGCTCC
AACCTTGGTGGAAAATTCGAGGGCTAGAATGAATAAGTTTGTGATGGGAGTGTCCGGTTTGGTTGAAGAAGAATGTCATA
TGACAATGCTCCATCATGACATGTATATCTCAAGGCTCATGGTATATGCTCAACAAATAGAGGAGACAAAACTCAAGAAA
ATGAATAGAGAAGTAAAGAGGGCTAGAGCTGGTGAAGGGAATTTTTCCAATGCTAAGTTCGATGGGCATGATCGGCAAAG
ATTCAAGCCAATATTCTCCAATAAAGGCTCCTCTAATGCTCCCTCAAGAGTCAACAATGATAGGGTTCTCAACCCTAAAA
CCCACGAAGATAATAGTGGTGGGTCTTCTATGACCAAGACTACTTATGCTAAATGTGGTAAGAAACATGAGGGTAAGTGT
CTAGCTGGTTTGGGTGTTTGTTATGGTTGTGGTAAGAGTGGCCACCAAGTGAAGAATTGCCCAAAACTTACGGACAAGGG
AAGAGAAGATAAGCAAACTCCTCCAAGCGGTTCAAACTCCAATGCTCAAAAGTAAAACCGTTTCTATGCCCTTCAATCTC
GAGATGACCAAGAGAGCTCCCCGGATGTGGTTACCGGTATATTGCAAGTTTTTTCTGTTGATGCATGTACTTTGTTAGAC
CCCAATGCCACTTTGTATTTTGTGACCCCTTTAGTGGCTACAAAATTTGAAACTCCCTAAAGTCTTATTGGAACCTCTTT
CAGTTTCTACCCCAGTTGGTGAGTCCATAGTGTCTAAGAAAGTGTATAGGAGCTGTCATATTTCTTTGTCTCAAAAAGTC
ACCTTGGTGGATTTGATAGAGTTAGATATGTTTGATTTTGACAAAATTTTGGGGATGGATTGGTTGCATGCATGTTATGC
TTCAATAGATTGTAGGACCCGGGTGGTCAAATTTCAATTTCCCAATGAGCTAATTTTAGAGTGGAAAGGGGGGAATTCTA
TTCCTAGAGGTCAATTTGTTTCTTGTCTCAAAGCTAGGAAAATGATCTCAAAGGGGTGCATTTATCATATAGTTAGGGTG
ATGTTTATTGAGTCCAAGGTCCCTTTTTTGGAGTCGGTCCCCATGGTGAGTGAGTTTCTGGATGTGTTTCCAGATGACTT
GCCTGGCATTCCTCCCGAACGGGAAATAGAATTCGGCATTGATCTTTTGCCAGATACACAACCCATATTCATCCCTCCAT
ATAGAATGGCTCTGGCCGAATTGAAAGAATTAAAGGAACAACTAAAGGATTTGCTAGACAAGGATTTTATTCAACCGAGT
ATCTCTCCTTGGGGTGCTCCGTTATTATTTGTGAAATAGAAAGATGGGTCCCTTAGAAAGTGAATTGACTACCGCCAATT
GAACAAGGTGATTATAAAGAATAAGTATTCCCTTCCTAGAATTGAAAATTTGTTTGACCAACTCCAAGGGGTGAGTTACT
TTTGAAAGATTGACCTACGTTCGGGATATCACCAACTAAGGGTGAGGGGGGTTGACATTCTCATGATGGCCTTCCGAACA
AGATATGGTCAATATGAGTTTTTAGTTGTGTCTTTTGGTCTAACTAATGCCCCGACGGCATTCATGGATCTAATGAATAG
GGTGTTTAGACAGTACCTTGATATGTTTGTGATAATGTTTATTGATGATATCTTGATCTATTCAAGGAGTGAGGGTGAAC
ACATGGACCATTTGAGGGTTTTATTGCTAGTCCTTAAAGACCACCAATTGTATGCAAAGTTTAGTAAGTGTGAGTTTTGG
TTGAGGTTGGTATCTTTTCTTGGCCATATTGTGTCTAGCAAGGGTATTGAGATAGATCCCAAAAAGACAGATGCGGTCAA
GGGTTGGCCTAGACCTTTAACTCCTACCGATATTAGAATCTTTTTGGGTTTGGCCAGTTATTATAGAAGTTTTGTAGATG
GTTTTTCCTCTATTGCTTCTCTGTTAACGACTTTGACTCAAAAGAAGGTTAAATTTGAGTTCGCAGAAGCTTGTGAGAAA
AGTTTCTAAGAGTTGAAAGATAGACTCACTTCCGCTCCGGTGTAGACCTTACCGGAGGGTACCGATGGGTATGTGGTATA
TTGTGACGCTTTGAGAGTAGGGTTGGGGTGTGTGCTAATGCAACATGGGAGAGTGGTTGCCTATGCTTCAAGGAAACTTA
AGATTCATGAAAAGAATTGCCCGACCCATGATCTGTACTAGCGGCGGTGGTAATTACCTTGAAAATGTGGAGACATTACT
TGTATGGGGTCCATGTAGATGTTTTTACCGACCACATAAGTTTCCAATATGTGTTTAGCCAAAAGGACTTGAATCTCTGA
CAAAGAAGGTGGTTAGAGCTTTTAAAGGATTATGATATGAGTGTCTTGTACCGCCCCGGCAAAGCAAATGTTGTGGTGGA
TGCCCTTAGTAGACTATCCATGGGTAGTGTCACTCACATAGAGGATGAAAAGAAAAAGTTAGTCTGTGATGTGCATAGGT
TGGCCAGGTTAGGTGTCCAACTTGTATAATCTCCCAAAGGTGGTTCTACGGTTCATAATGTTTCCAAATCATCTTTTGTT
GTAGATGTGAAGTCTAAGAAACACCTTGATCCTATTTTGATAGAGTTGAAAGAATCAGTACTTGGGAAATCCGTAGAGGA
TTTCTCCCAAAGGGAGATGGGGTGCTTAGGTACCAAGGTCGATTATGTTTTCTGGATGTTGATGGGTTGAGGGAGCAAAT
CTTAGAGGAAAAGCTCATAGTTCTCGGTATTCTATTCATCCGGGAGACATGAAGATGTACTGTGATGTACGGGAAGTCTA
TTGGTGGAATGAGATGAAAAAGGATACTGCGGGATTTGTAGCCAAATGCCAAAATTGTCAACAAGTCAAGGTTGAGCACC
AAAGGCCTGGAGGTTCATTGCAAGGTTACCCATTTCCACTTGGAAGTAGGAATAGGTGAATATGGACTTTGTTGTGGGCT
TGCCTCGTACTAGAAGGCAACATGATTCTATTTGGCTCATTGTTGATAGGTTGACAAAATTAGTCTATTTCATTCACATC
AAGGTTTCATTTTCGGTGGAAGACTATGCTAATCTGTACATAAGTGAGATGGTGAGGTTATATGGGGTTCCCTTGTCCAT
CATTTCGGATTAAGGTACTCAATTTACTTCACATTTTTAGAAGTCATTCCAAAAGGGGCTTGGTAATAAGGTGAAGCTTA
GCACCACTTTTCACCCTCAAATGGATGGTCAAACGGAGCGCACCATTCAGACTTTAGAGGATATGTTGAGGGCGTGTGTT
ATAGATTTCAAGTGTAACTGTGATGACCACTTGCCATTAATAGAGTTTACCTACAATAATAGTCACCACGCAACTACCGG
TATGGCTCCTTTTGAAGCCCTGTATGGTAGAAGGTGTGGGTCTCCGGTGGGTTGTTTTGAAGTAAGTGATGTTGCTCTTA
TTGGTCCCAAGTCGGTTTATAAGGCCATTGAGAGGTTCGACTCATTAGGGAGAGATTGAAAATGGCTCAAGGTAGGAAAA
AGTCCTATTTTGATGTGAGAAGGACGGACCTAGAGTTTGAGGTAGGAGATTGGGTCTATTTATAAATCTCACCCATGAAA
GGTGTGATGAGGTTTGGCAAAAAGGGGAAACTTAGTCCCTGATATGTGGGCCCTTATCAAATTTTGAAGTGTAATGGGGA
AGTTGCCTATGAATTGGACTTGCCAACTGAGTTGGCTCCGATTCACCCGGTGTTTCATGTTTCTATGCTTAAAAAGTGTG
TTGGGGACCCGAAGTCCATTATCCCTTTGGAAGGGTTGGGTGTTGATGAAAGTCTTTTTTATGAAGAAGTTTCGGTAGAG
ATTCTTGACCAAAAAGTTAAGAAGTTGAGAAATAAGAAATTAGCTTCTGTTAAGGTTTTGTGGAGAAACCATCTAGTTGA
GGGTGCGACTTAGGAGGCGGAGGCCGATATGAAGTTCCGATACCCTCATCTCTTTCGTTCTACTCCTACTCAAGCTTGAG
GCAAGTAGTTCCTCTAGAATTTCCTTGTTTGGAAAATATGTTTGAATTATGTGTTTCCCATGATTTCCTTAAATGATGCA
TGTTCTTGACGAGATTCATGTTTAATGTGAAAATGAGTTTTCATGATTTATGTTCCTCATGTTGTTGTGCATTGAGTATG
AGTTGCCTATTTGTCTACATGAGATGTGTTGATGAACATGTTTTAGTATGCTCTTGAGAGAAATTGTATATAGGCTCCAT
GATGTGATGTTGAGCATTATTTTTAGTTGGAGAAGTGAGTTCCTCCTATTAAAATGAGGAATATTGAACTTTGTGCATAT
TGGGTTGTTAGATGTAGTTCCTACTCCCTTATTATGCATTGATCATGATTGAGATACAGTTGAAGTTGCCTCCTCTGAGT
AGTGCATGTAGTAAATGGTGCATTTGTAAATTTTGCATATTTTGATGTTTCATGCATGATGGGCTGCTAGTGTTGCGTTT
TTAATTCTTTAAGATGTCTAGATTATCATTTGAGGACGAATGTCCCCAAGAGGGAGATATTGTTACACCCCTAAAACTAG
AAGACTAAATTAGAACCAAATACCTAAACTACTGGCCTAAATGGAGTTTAACGTAAAGAGTAGAATCGTAAAATAAATTC
CGTAAATTAGTACAAGTGATATTGGGTAGGAAGGTCAAGGCATGACCCCCAAGGACCCCTCCAAGGGTCCTTGAGGAGGA
CCAAGGGGGCTGCCAAAAAGCTGTCAAAATGCAGCTTCACCTACGGATGGGCACCCATGAATCGTGGGTGGACCCATGCC
CCATAGGTGGGGGCCGTGGTTCGAGGATGAGGCTCCCCTACATCGTCCACCTCTCTAATGCAAACCACGACTTGCCAGTA
CAACTCATGGACGCACCCACGGTCCGTGGGTGGGGTTTTGTAGGTCACACCTACAGGTTAGTTATTTAGTTTTAGTTAGA
GTTAAGGGATAGGCTTAGGGTTAATTAGTTAATTAAGTAGGGTCGTTAATAATAATTAAAAACTAACTATATATACCTAA
TAGACCCCTTAACTAACTCAATTAGTTCATTCATTCAAGATCCCAAAACAAACTATTTCCCTCCCAAATTATTTCTATCT
CTAAGACTCCATTAAAGAACAAGAACAAGGTCAAGCTTAGGGTTTAAGGTGCAGATTTTTCACTCCAATTTCATGAGGAA
AACATAGATTAAGGTATGGTAATCTTGATCCATGGAATGCTTTTTTCCATGGAGCCCTTAAACTCTACAATTTCTAAGAA
GGAAAAATCTTGAAAGACCTAGGGTTTTCTTCTGATCATGGATTCTTTTTCAAATTGTTTTCAAAGGTTTAATTATCATA
TATTATGGATTAATTACTGTTTTTAGGAATTTTTTATGATAAGCCTACCATGAATCTATGAAATCCACTCTAACCCTAAT
TTTGTGAGTTCGATGTGGGTCAAATTGTAGAAGGTCAATTGTATTGAATTGTTCTTCTTGTAATGTGGATTCTTGATCAT
ACTATTATCTTGTTGAATGTAATAACCCTATTTTGATTGGAGAAAAGCGATCATTCATCTAAGATGGGTAAGACACGAGA
ATTATGCCAAATTTTGGACTACATGTATATGCACCTTATGAACATGATTATAACTTAATTATTATGTTAATTGAAAGCTT
ATTCTCATAAACACATACTGATCATGATGTGAAAGTTCTTGTCACTATGTTATGGTTCTAAGGTTGAAAGTCCATTCTCA
CCTAATGAACCTATGAGCTGTTATTATGAATTGTGTTGGATAGAGGATAAGATACTCCTTCATGCTTGTAAATTCAACTG
AAAAACTAAATATGAAATTGTGGAAAGTAATGGTTAGCACCTAGTGGATATTGAATATGAGATAGAGGCTCTCCCGTCAA
TCAAATAGGCCGGGTTTCTAAATGTAATCTCAATAGATGGAAGCTCCCCCGTTAAGTAAGGTTGGGTTACTAGTAACATT
CTCCGTATCCCATAACTATGCACCCTCATAGGTATTTAGCTAGTAGATCCATCTAAAAGGTATACATTTATTTCTACCTT
AGGCAAGTAGGATACCTCTTTTTGGTGTGGGGCATGACATCGGATTCCATGTTTAGCTGACATAGTCTATGTCAGTTAAG
GCTTATTCCCAAAGTAATATTGAAGGTAAAGTATTTACTATGTTTGCTTAAGGAGTTCTACTTAGTATAGGTAGGATTAT
GGGATCTTACTTATGCATGGCACAAGTAGATGCTAAAAGTATTCGTAGTGGATTCATATCATGATGTGACGACTTATAAA
TTTATTATGCTTATGACTTAGGTTATTGTACCACTTTTCATGATGATTCTCAAACTTTATAAAAATGCACACTCTTCAAC
TAAATTGTCCCTTTTTGTATATATTCATGCTTTTGTTCATGATTATCATACTTAGTACATTAATTGTGCTAACCTATATT
TCTTCTGCTCTTTTCACAAAGTGTTGGTTCCGGCGTGTGAGGTGATTGCCCCTTCTAGTTCAAGCTTTGATTGATACTCT
CCAAGGCTTGTGGTATGTCCTCATGGATCCGAGGAAAATTGATCTATTGTTGTTTCATTCCCTTCATTGTAGTAGATAAT
TTTAGACTTTCTATTGTAATGGCTGGGTCCCTATTATTTTGACTTCGATTGTAGAAGATGGCTTAATGAGACTATGTCTA
GACTTCCGCTTTACTTTTATAAAGATTTTCTTAAAGACTTGAAATTCTATTTTTATTCTTTATTATTTTATACTTTTGTT
ATGGTGATAAGCTAATTTGCTTACTTGGGGCCTTCCGGGGTTCCATGTGCCATGTTACGTCTAAGGGGTACCTTTGGGTC
GTAAAAATAACATAAATTAATAGAAAAAGGTGTAGATATTTAAAACAATTTCAAGACAATCAAAGTCTTTTATAAACGAG
TGGAAGTCTAATATAGTTGTCTCAAACCATCTGACATATGAATAATCTTTTGACACAGTCCGTACAATAGTCCGAACATG
AACATAAAAACATAAAAAACAAAAGGGGTGCTCCAATCCTCGAATGCGATGAGGACTCAACAAATCATCACTCTTTGATC
AACTATGAACTTAGCCACGAGTGTGAGAATCAATGTTGCCGAACTCAACATTTTGATAAGAAATGTAGGCAAGAGTATGC
GTTAGTACAAACATGCACTAAATATAATAACTTGCATAAACAACATAAACAACATAAGCATAGGAATTAGTCAACATCAG
GCATAAATCATAATAAATACATATAAAGCATCATAATAAAAGAGAAATACTTCCTTAAGTAACTTCCCTTATCCTTAGCC
AAGACTTAGGTCATCCGCCTTCTAGTCAAGCTTACATCTTGGAAGGTATCTCAAGCAACAATCCGAGCTATTCATTCTTC
ATAACGTACTCATATTATTCATACTTACTTTAAAGGACATGGGGATTCACCTCTTTTCCTAACTCATAAAGGCTAATGGG
TATTCACCTATTGTCTTACTTACTTTAAGATCATGGGTGCTCGCCTCCACATAGTTTCATAAGGATCATGGGTACTCTCC
TCCACATCATTTCATAAGGATCATGGGTAATTTCCTCCATGTACATTCATCATAAAAGGAATGTGGGGAATCACCTCTTG
TTCATTTGTAAGGAGTATGTGAAATCACCTCATATCCTTATCATATGGAGGTCAATGGTAGTCACCTCTAGCCTCATAAT
TTACATAGTCTTTTAATCTAGATTCATTTTAGGTGAGCAATCCTTTCAACCTAAAATCATTCATGTGAGTAAACCTTTCA
CATTCATACAATCATGCTTAACAATTCATTGTGGGAAGTATCCCTTTCATACTACAATATCAACAATTCACATTCTAGGC
TTTACTATTAAAGCACTACATCTTATGATCATCGTCTATGATTTAATCTCAATAAATTAACATCATATTCGTCATATTTG
CTTCAATATCAAGTAATTCTAATCATAATTCATCAAATCATATAAGGGGATATCTAAACCCAAAAAGTTTCCATTAAAGA
CATCAAACCCAGTTTTATCAATTCTAGGTTAGGAACATGGATTAGGCATTGGTACATGCAATTTAATCTTAAAAACATGT
AATATTACCAATTCAATGATAAACAATCATAATCCACTCAATTGGATCAACATTCATCATAACCCACAATATTGGAAGAA
ACCCTAACTAGAATTGAGAATTTAGACTTCTCGATTGAGGAATCTTAAGGGACTCCATGGGAGAAAGGATCCCATGGATA
AAAATACATCATACCTTAGTCACAAATCCCACAAATGCTCGAGGATTGGAGAAACATTTGAGAGGAGGATATTGGGTTTT
ATTTTAGGTTCTTGAGAGTGATTTAAGTTGGGGGAAATTTTGGAATTAAATGCTTATATACTTTTCTAGGTGAAGGGTAA
AATGACATAGTATCGTCTTAAAGAAAATTATAAAAAGACACAAAGGACCCTAACTTAAAAACTAAGGAACCCTCACGCTA
GAGCTTGCCCAAGGGAACTTGGAGACTCACCAAGTTAACCCTTGGCATCACCTAAAATTGCAGTAGCTACTCCCGAGAGA
CAGGCCACTTGGCGATGAGAGAGGGCTCTTTGGCGAGGCGCCAACTTGGATGATGAGCCCCCACATGGCTTGCCCAATTT
TCCAGTAATTGGGCCATGGAACTGGACACTAGGCGATGGTGTCTCCCTTCGCTAATCGCCAAGTCACTCGGCGATGGCAC
TTCACTTCGCCGAGTTCGCTGAGTTAGGAAATGTTATCCTTAAAAAAATCAGGGGTGTTAAAAAGCCAATGGACAGGAGC
ATTTGGCACGTCATTGACCTGGTTAGTGACACTCGACTAATTCCACCGAATGTCTCCAAAGCAAAAAAATTGGGAACGTA
TAAATGCAAATTGCAAAAGCAAAAAAAAGATTTCTAAGAAGTTATGGAGTGTTTGATACAGTCTATTCCTTGGTTTGCGA
TCCAAGACACTCTGAACATTGTTTTGTCTTTTTGAGTAGAATTTAGAGTTGGGTTTTTATTTTGAACTTATTCTGAGCAT
TGTGAAGACTTGCAATTTGTTTCCCAAACTGATGGAGAATATAGTTGGTAACATTTTCTTGCTTTTTATGATTCTTGGCT
AAAACCCCCATTCTTGGGGGTGTGATTACGTGATTAAATGTTTCAATTAGCTTATGGTTCTTAGTATTTACTAAATTAAT
TGTTGCTTTGAAGTGGGTTCAATTGATAGTTGAGTTTTAATTGATAAATTGTAGTTGCAAATGTAGTTCAAGTTTAGTAT
TCTAGGCTTGCTAGAGAAAGATGTTTTGGGATTAAAACTATCAATTGATAATTGTAGTGATTTGGTTATTGTGGATTCAT
CTTGAGAAAGTGGGTCTAAATTCTATCCTACCAATCTAGCTCGAGAGAGTAGATTAATTAAGGTTTTGGGTTGTTCATAA
TTTTTAGGCTTGTCGTGGTTCGAGAGAACTCGCTTGATTCGTAATAGTTGATTGAGAAATAGTTGTTACACATAAATCCT
ACACTACCCACTAAGATTCAATGACTTTTAGTAAGCAATAATCACCCATACAATGATATTGGTGTTTAACCAATAACATC
CCCAAGGATCCCTCTCTACTTGATTACTTCCCTATTTACATAGTTGTTAATTGCTAACTCTAATCCCCCCCAATTGACAC
CTGTTGTCAAACCCCTGAAATTTAATTTAATTATTTCGAAAATGTTTACTCCTATAATTGACTACATTACTCATTTCCCT
TCTTAATTGAATTCTCTATCTTATCACTCCATGTGATATCGACCTCAAACCTTTGTTAGGGTTATACCTGATTGCGACCG
CCTAAAATTTGATTTGGATGAAGTGTAGTTGACCGTTATAAAAATGGCTCCGTTGCCGGGGAGTGGTGCTTATAATTCTT
TTAGTGAAGTTTAGTGGTGAACTAATCTTTTAGTAGTGGAATTAATTTACTTTTGTATATTGTTGGCTACTCTTAAATAG
GTGAAGAGACGAGTGTTAATGGGGGGCAATGCTACCCAACTTGGACAGAATGATGGCATTGGTAACTTGCACGATGTCAA
TGAAGATCGGTTGGGAAGTGCGGGTTCTATTTGATTGCCTTCAATTGTGGGCAATGCAGTATTTCATGTGACCCATACTA
TGTTGCAGTTGTTGCATATGAAGGGTTTGTTTGGTGGTCTAGTGACTGATGATCCTCATGACACATCCGGAACTTTGTAG
ACGTATGTGGGCCATTTTCTTTCAAGAATATCTCTCAGGAGTCGGTCCGACTTCTTTTGTTACCTTTTTCTCTAATGGGT
GAGGCAACAAAGTTGTTAGCCAACTTACCAAAGGACTCAATCACTTCTTGGGAAGAGATCACTGAGGCGTTCTATGTAAG
GTTTTTCCTTCCTTCAAAGATGATGGCGTTGAGAGATGATATTAAGAAGTTCAAACGATTGGATGTTGATCCAATTTATG
AGACATTGTTGAGGTTCTAGAAGTTGCTGCTCCAATGTTAAACTCATGGATTCCCTAACAATGTGTTGTTACAACTTTTC
TACCTGAGTCTTGACGCAGTCAATAAATGTGTGGCTGACCAGCCTGTTCTAGATGGAGTCATGCAACAACCATTTGAAAT
AGCATCTACTCTTCTTGATGGTATGATGAATATTAACTTTGCTTGGTACACTAGGGAAGATCAAGTGTCTCCTTTGAACT
TTAGGATGATAAAAGAACAAATAGAAAAAGACCAAGAGCGGGATGAAAACATTGCCAAAATGATGGCCAAAATGGATCTA
TTGTCGAAACATGTCATGGGAAGTTGTACTAAGGCTGTTAATGCTATTGGAGTTAAAGGAGTAAATCTTTATTAAGCACA
ATATGAAGGCATGTACAATGAGGATGTACACTTCCTAGCAAATCAAGGAGGAGGTTTCTGCCCAAACTATCAAAGGCCAG
CTAGGAACCAAGGTTTGAATAGAGAGTGTGATGATGGTTAGAGAGACTGAGATAGGGAATGGCGTGACCATGGTATGAAT
TCGAGAGAGAGGGACAGTGACAATGACTGATGTGTACCTCTCCATGAGCTATAAAAGCCAAAAGAGCAAAGGGCTGATCT
TGAAAATTTCCGCATGGAAGATATGCTTGCACGCATTCTCAATAAATTGGAAGAATTGTGCAAGTGCTAAAGGAAATGAA
AGATGACGTCTCTTCTCAGAACCAAACGGTTACTTCTCACTCAGTGTCAATTAAGAAGTTGTAACCATATATGGGTTAAA
TCTCATCTCATTTAAACCCAAGGGAAAAAAGGGGGTCTACCAAGTGATACAATGGTTTACCCAAAGAATGGACTTTTGAG
GAGTTCCACCAATTGCCTGCACAAGCTAGAAAGCTTATCAATGTACTTAAAAGTTTGTCTTCGTCATGCCACGACGTTAA
ATAAGGGGCTTCTTGGAAGGCAACCCAAGATTTAGTTTTTAATGTTGTTGTATGAATAACGGGTGTTAATTGATGAGTCC
ACAAATTAGACTCATTTAGGGCTTTATTTTGATAGAAATAGTGTCCTCAAATATTTATTTTGTCTCAATATCTGATGAAA
ACTTTTAAGTTGCACGTATTTAAAGTTTTAGTGGAAGCATGGACACTAAAGCACAAAAAGGAACAAAAAGGCGAAAAGAA
TGAAGAATTTGAAGCCTGAGCATCGCCAATCATACTTGGCAATTTACCGAAGGGACGTACTCCGCCCTTTTTCAAGTACA
CTAAGGCCTGAAGGAGCAGGATCAAAAAGGTGATGAAAGGAGCAGTCGACATTTTACTGAATAATTCCGTGAAGTAGTAC
TATCTCACCCAATGACACAAAGCACGACCATGTTGAAGGCTAGTGCAGGACGGCGACGAATTACACCAAAGGGCGAATCA
CCGAGTTAATCGGTGATTCCGACTAACTTCACAGAAAGATCCGCTAACACTAATTTCTAAAGTCTATAAATACTAAAATT
GTTATTAATTTTTAATAGTTGAATATTTATTTTAATTTTCACAATAGAGTAGTACTTTTTGGGATATTTTCTCTCAAGTT
TGGAGAGGGTTTTTAGGAGACTTGAAGGAAGAAGGATTTCATCTTCCCCAATTTGGTAGTGGGTCTTCTCCATTCTTCTT
CCTTTGCCTAAATCAAGGTTTAATTTCTTATACCCATTTGATTTTAGTATCATTGGAGGTATATTTTGTTGTTTCTTGAT
GTGTAGCTAAAACCCCCATTCTTGGGGTGTTATTTAGCAAATATGTGTTGATATTATTGTTGGGCCTTGCTTGCTCGGTA
AGATGTATTTTAATGGTGATTTTCCCTAGTAGTTGCGGTTTAATATAATGGGATTGTAGTTCCAAATACAAAACCACGCA
TGTGTTTTTGGGTTGCCCGAGAGGGCGGTCGCGAAACCATGACCGCTAGACTAATGGCCTAAGAAGTGGGTCAACATGAG
GTTCAGCCCGAGAGGGTGAGCCCTAGTCCCATATCGTAACAGTCAGCTTTAGAGAGTGAGTGGGGTAAGGCGTAGGCTGG
CCTTCATGCGGCTAATGGGTGTCCGAGAGGAACGCATTTGAAACGGGGTAAGTTTCCCGAGAGGGAACTTATTTCCATCT
AAAGCTTAGCCTAGGCATTACCTTGAAAATTTCCTATCTAAAGTTACCCAATGATTTATCTCAACTTCTATTGCGGTCAC
ACCCCAAGAACTTGTCCCCATACTTGATTTTCCTATTATTTTTGTTCTTTTTTCCTACTTGTGACAAAACCCCCATTTGA
TATTTGACACCTTTGTGTCACACCTTTTAATTTATAATGTTTTTAATCTTTAATATCTTTATCTACGACTAGTTTGAACT
TAATTTTATTTTTCTACTAATTTTCAAAACCACTCCCTTGGGACATGACCCCAACCCTTGGTTGGGTTACTATATTATCG
ACGATCGCAGACACTCATACTGTAGGTTAGTGTCATTGGTCATGTTAAGCATCAAATGTGCAGGTTGAAAATTTGATGTT
TTGGGAAAAAAAGCAATTAGGCGAGCTTAGGTACCAGTTGGTGAGTCGCCGAATAGGTCAGCGAGCCCGACTAGATAACC
GTTTTGACTAACTAAATGGCTGGAAGTCCTGCAGCATTCAGCAGACAAAAGCACAATTCGGCACATCGTCGAATTGTCGC
CGCATCGCCGAATGGTCAGCTACATAAGTGGGCATCACTCACTAGCGCGCGAACTGAAGAGTCAAAAAGGGCTCAACCAT
TTTAATTCAATATCTTCCTTCATTCCTACTTTTCCAAAGTTTGCACTTTTACACTTCAATTCTAGATTACATTGTTGCTT
GTTCATTTTGTGTGGGGATCAATTATTCCGGAGAATTGGTACACTTTTGCTTCCATTCTCGATTGCCTGGCATTCCTTTG
TGTAATCTTGATTGTTTGATTTATTTATGTTAAGTGTGGGCCATTGTCGTATCGTGTTTATTCTTTTACGTAGCCATAAC
AATTGATTTCCGTTCTTTAAATGATTAAAATCACGGGTTTGCGTTATTTGTGTGTTGGGTCTGTTATGGCTGAAGTCTGT
GTAACCCAAATTGTGCTGCTTGACTGATTTTTCCAAATGATAGAGTGGGTGACATCATTCTTAAGGGAAAAAGACGTCTA
TCGGTGAATTTTTGACAAATCAGGTGAAGCCTGAGTTCCCCAAATTCATTAGTGGTATGGGTCTGGGCTTAATTGCATAG
AATAGGTGTTTAATTTTATTATCGTGGGCTGTGGGTTGGAAATTGGAGGTTAGGTCAAAAACTAGCACGAAGGACCTTTC
GCCGAGCTTAGTCGATCTCACCTAATGGCTCAGCGGTTCGCCAAGTGACCCCTTGATCGCCTTTTTGTTCTGTATTTTTA
ACTAATTGTTTCTGTAACATTTGGCGATATGCCTGAGCTCGCCTAGTCCGTTCGACGAATCACCAAATGTCTAATAGATC
ACCTTTTATAAGCCCAAAATTTTAGGAAATATTTTGTACTATTCGGCAAGCTACCTTTAGTCGAATCGCTGTACGGCGCT
GGATACCACCGACCTGTAATGATTATTGAGAAATGTTATTCTAGAAAATTCATCGAGACTGATTTGGTTCACTAAATAGG
TTCGGCCACTCGCCAAACCACTCAGCGAGTTTTTTAGCAGGTTTTTTATTGTGATATTTTTTGAACTATTTCTATCGTAT
GGTTTGTTCTTTGCTATTTTGAAGATATGGCCAATCCCAAGGTACCAAGAAGAAATCAACCACCTGAAAGTGAGCACGGG
GTATAGTCATCATTAAGGGTGTTGCTCCCTCCCAAGCCACACAAGCCAAACTTCCTTCGACAAAGGGAAGAATACATCAA
AAGGGAAGGGACATGCGGAGCCTAGTTCAGAAAAGACAAGTGCCAATCGTGCGAGAAGCTATACCATCCACCTTACCTTA
TTAGAGTCCGACAATAAGGGCAACTTAAGGGCAAGATCACCAATCTCCATATTTGAGCTGGTTGACGACAAGACCTTTGA
GAGGAAGATAGCGATGCTGCGTTCTAAAGCCCTCCATGACCCAACAAGGATACGGTATCTCCCACACCTCCTCCACCTCC
AGCACAGACGGTCACAGGTACCTTCAGTGCCACCAGTGCACCCCCTTCCCGGTCATTGAACAAATTGAAGGTTGTCAAGC
TTAGGACGATCTTAGAGGAGAAGCGAATGTCTATAGATGGCCTGGTAGACCGGTACCTAGAAGTGTGGAACACCAACAAG
TTCTACAAATTTGAGATCTTTATATGGCCTCGAGGTTTCTCCATTACTTCTTGGGTACGTAAATTATATGATTGGTATCC
TAAAGTGATTTTGAAGGGGAAGAACAAGGCCATCTCGTTCTCAATAATTTACCATGTGGTGGTGCATGGTAGAAAGGTGA
AATGCAATTGAACCGACATCAATGAGGTGCTGGAATGCACTATGAATGTCATCATTGTGTTGGTTGATCAAATATTGAAG
AAGACCCTGGATGATCAAAAAGAGTTCTTGGCTCCTCTTATCTCCAACATTACACCGCCATGGATCAAGCCGAATGTTCA
TATAGAGAAGAAGGTTTTGAATGTGGCTGGCCGGTTCTGGTTCAGATTCATAAGTGGCACCTTGATTCCTTCACAAAATG
AGTCTATACTCTGGCATCCGAAGTCTGATTTGTTGGGATGTATCATAGACCGGGATAGACTAAATCTCGTCCTGATTATC
GAATAGGAGATGGCTATGAGGGCCAAGTAAAGTCAGACTTCACTCCCATTCTCGTTGTTGATCACACAGATTTGTCGGCG
TGCTTGGGTGCTAGTGGTAGAAAAGACGGATGTTCAAGTGACTCCCACTTCCTCTACTGCCATTCGGAGGATCGAGGCCA
AGTACACTAGTGATGATGCTGAGATGAGGAGAGTTGCACCGGTGGACACTTCCCCAGTGGTTGATGTGGAAATGTTGGAG
ACAAACACAACAACTCCTACTCAGGCTAGTAAGCCTTCAGGTACCCCTTATACCTCTACATCTTTCCCTTCTAGTTTTTA
TGCTACCCCTCCTTCTACTATTGTTCTTCTTCACAACCCTCTTGACCCAGGCGATGCTGTTCAAGATAGGCCATCAGGCC
TAATCTATTGATGTTCGTGTCTCCCGGGTAGAGGTTGTTGTCCCCGAGATTATTGAGAGAGCCATATATACTATGGGCTG
ATTTGAGAGAGCACCGGGAGCTGATCATGTCCATGTCCTTGCATTAAATGCCCTCACTATGATAGTGGAGGCATCTGAGC
AGAGTGGATGCCAGGCGGATGATGATGGCCTTGAGAGCTGATATTGCTGGCTTGATATATGATATGGATGAGCTTAAATC
CACAGATTTGTCTATGTTTTTTGGCACGGTGGATCTTCCCGTGGTTCCCAATATAGAGTTCCTGGCCATTTCTGATATCC
CTCATACTACTACGACTGGATATACTGCTATGGCTGATCAAGATGCTAAGTATGATGCTCCCAATACTAATAAAGAGGAT
CATAGTACATGAGATGCAACAGTTTACGATGACCTAGAGGATATCGAGGGCGCGATGGTGCAGACAACTATGGAGGCTTC
TCTTCGGGATACATCTATGGTGGGCTCTAGTGGAGCACCTAATTGAGCTGAGCCGTGCACTGATGCCTAAACTAAGGGAG
TCACGGATATGTAGAGTTCACCTCAGGCTTAGCCTAACAAAGGGATCTTTACTCTCTTTCAACTTTATTTTAGACTTTCT
ATTTGTTTTACATTGAGGACAATTGTTATTTTATGTTAGGGTTTTCTGAGGTATCTTGTTTTAATGCTTACTTTTTGTGA
CTATTGGTGTTTGATCCATTGGTTGTTAATGTGAATTTTTATTTTGATCCAAATTAAAATTTTCACCTCATTGTATTTTT
GTGAATGTGGTTGTTTTCTTAAATATTTGATTATCGGTTGTGATCAATATCAATGACTTGAGAAGTGCTCTTGATTGAAC
GATATGTCTGTGCGATTCTAATGAGACAAATTTGAGTTGCATAAGTCATGTATGAAATCTTAGCATCTCATTATGACTGC
CGCTTGTTGAAACGAATCTTGTGTTGATTGTTACATGCGAGCTAAAATTGTAGAATCTTGATTGATGATTGTGTTGAATA
CCATGTGTGGTGAGGTTGTCCTAAAATGTGTGCTTGTTAATAGAACTTGCTATGTCGGTCCAATTGAATAATTTAGGCGA
ATGATAGAGACGATCTTAGTCACAAATTTGTGGAGAGTGAACTAAATTGCTATTATACCTCTTTGTTACCATCTTGTGAG
AGTGTAAACCTAGCTAGGCACCATTTTAGCCTTACCTTTTCTTTGGATGAAACATGAGCACATTTGACTCTTTTTCCCAT
TATCTAAAACTTCACGAAGCATTAGTCCATTTGAATAACCAACTGAAGCTAAAACCCTAAGTTTGGGGTGTGGTGAAAAA
TGGGGAAGTGTCAAGAAATGTATAAAAATTTTCCCTTCATGAATTTTGTTGAAAAAGATGGAACCCCTCCATATAAATAA
AGGAGAGAAAGATTAAAAAAGAAAGATAATGTTGCGATGAAGTTTGTGCAATGGTTAGGAGAAATGGGGTATCTAATGAT
TCATACTTAAGATAAGATAAGGTGGATTGTAGGAATAAAAAAGAATGGAAGAGAAGGAGAAAAAGTGAAATACATGCCAT
GCTTCAGGAAAGGTAGAACTCACTAACCCAAAATGATTATACCTTTACCCTCAACCCAATTACAAGCCTTGAAAGACCTT
TGTGATCTTGATTAAACTTAATGTCATGTTGATTGGAAAATACGGGCAAGCCTATGGGCAAAATCATGCATGTGTTTATC
TTTAAGAGTGTGAGAGTTGCTTTCGATTCCTAAATTATGAAATTTTTATGAGCTTTGTGTGAGCATTGAATCATTCTTTA
TTTGAGGACATTCGAATACTTTTGTTAGACTTGAATTCGCATTTCAAGCAAGCATTACAAGCTTGAGTTCTATCTAATGA
TGGCTAGTAACACTTTGAAACTTGTAGTGCACAATTGAACATTGTGTGGGTAGATTGAAACTAATGTGCATTCATGTTGA
GTCTTGAGTAGCACTACTTGTAGACATCTCTGTTGAACTGATTGATCTTGTGTTTTACTTGAGGAACATGCAAAAATTTA
AGTTAGGGGTGTTGATGAGTCGGGGATTTCTACTCATTTAGGGCTTAATATTAAGAGTTTTAGGATCCTCAATGAGTTTT
TTATGTTCTAAACAGATGTTAAAGTGCTAATTTGCAGCAATGAAGGAAAAAGAGCATGCCAAGGACACTACCGGGCAAAA
TGGAATGAAAAAGCTGAAAAAGTTGAACACAATCAAGGATGATGATCACCAAGACCACTCAGCGAGTCGCCGAGTGGCTC
TTCAGCTCTCCAAATTTTACAGTAGGTCAGGCCAGGGAAAAAACCAACTCTGCGATTGAAAGTGACATCTTGGCGATGCA
CCGACTGGATCGGCGATGGAAATCTGGATCGCCAAAAGTCACAGAAGGTAATGGTAAAGAGTCAAGCCAGGAAGGCGATG
GACAAGCACATTTGGTGCGTCGCCGACCTGGTCTACGATACCTGACTAATTCCATCGAATGGCTCCAAAACTAAAAATCT
TGGAACGTATAAATACAATTTTCAAAAGAGGAAAAAGGAATTCTGAGAAGTTCTGGAGTTTTCGATACAATCTATTCCTG
AGTTTTTATCCAAGACAATTTGAACATTGTTTTTAGTCTTTTTGAGTAGAATTTAGAGTTGGGTTTTGATTTTGAATTGA
TTTTGAACATTGTGAAGACTTGCAATTTGATACCCAAACTAATGGAGAACATAGTAGGTAACATTTTCTTGCTTTTTATG
ATGCTTAGCTAAAACCCCTATTCTTGGGGCTGTGATTATGTGATTCAATGTTACAATTAGCTTATGGGTGTTAGTATCTA
CTAATTTAATTGTTTCTTTTTAGTTTGTTCAGTTAATAGTTGAATTTTTATTGATGAATTGTAGTTTTAGAATTAAAACG
ATCAATTGTTTATTGTAGTGATTGGGTTATTGGGGATTCAGCTTGAGAAAGTGGGTCTAAATTCAATCCTTCCAATCTAG
CTCGAGAGAGTAGATTAATTGAGGTTTTGGTCTATTCATAATTGTTGGGCTGGTCGAGGTTCGAGAGAACTCGCTTAATT
CATAATAGTTGATTGAGAAATAGTTGTTACAGTTAAAGTCTAGTCTACCTACGAAGATTCAATGACTTTTAGTAAATAAT
TATCACCCATACAGAGAAATTAGCATTGAGTCGATCACATTCCCAAGGATCCCTCTCTACTTGATTACACCCCTGTTTTG
TACTTGTTAATTGCTCACTCTAATCCCCCCAATTGACACTAGTTGTCAAACCCCTGAAATTTACTTTAATTGTTTAAAAA
ATGTTTACTCCTACAACTGACTAGAGCACTCATTTCACTCCGTAATTGAATTCTGTATCGTATCACTCCTTGTGGGATCG
ACCCCAACTCTTTGTTCTGTTTATACTTGATTGAGACTGCCTACACTTCGAATTGGAAGAAGTGTAGTTGAGCATTATCA
CTGAATGAGGATCTACAGGAGTTCATTGAGGGTACACCTATTGGTGAGTCTATTTAGCTTAATAGGTATTTAGAAATTTC
ACGGTCTTAGTTATCCAGCGAAAACACCTCAGTTTATCTAGTAGAGTTAAATATGCTTGACTTTGATGTTACTTTTTAGG
TATGGATTGACTTCATCCTTGTTATGCCTCAGTCGACTATAGAATAAGAGTTGTTAAATTTTAGTTTCTAAATGAAGAAG
TCAATGAATAGAACAATAGGGCCTAATCACCTATGGGTCAGTTTATCTTATGCCTTAAGGATAGAAATATGATATCTAAG
AGTTGTATCTATCATCTAGTATGGGTTAGGGATACCAATTCTGAAACCCCAAGTCTTTAGTCTCTTTCTATAGTAAATAA
ATTTCTAGAAATGTTTCTAGATGTCCTTCTCAGAGTTCCTACCGAAAGGGAAGTTGACTTTGGAATAAACCTTTTTGTAG
ATACCCAAATTATCTCCATTCTTCCTTAAGTTTCTTCAAAAGATAACCCTTCAACTTCCCTCAAACCATTTTAGAACAAA
TTTCAGCCCATTTACCCGTAGTCCTTACACCCTAAACATTGTGGTGTTATTCTATTCGTCATGGGAAGCCCAATACTTTG
GGAAATTCGATGATCAAGCAGTTATTTTTCAAAATTTCATTATAATCCCAAACCCTATTCTACTCAATTCAATTTATAAC
ATTCAATCGTTCTTAAGCGTAGTAACGAGAGTAAAGTACACAATGGTTACCTCGGTTTGACATTTTAGGATGGAGTGATG
GGAGAGTTGAGAGAGTTTTGGGAGTTATGAGGGAGAGAAATACTCATAAAAATCCATTTGCCTCTCTATTATGCTTCTGA
TTCTTGCTATGCAATAATAGGGACTGTCAAGTGCTACAATAACGTCGCTAGAGCGGAGTTGTGGCCCCTATAATAGGGTC
TAGTATTATGTGTGGAGAAATTTCTTATTATGATTTTATGCATTCAGATTGATTACTTAATAATCTTGGGTACGTGGGAT
TTGGTAATATCATGTCACTTTCATAAGGGAAGTGTATGCAAAAGGAATGCTCTCAATCTCGATAAAAATCATTGATTAGA
ATCCTCATATGAGCTGTAGAGACTATTTTAGTTGGCTAAGAAACTAGACACTTGGCGGTTCGCCGAGTGAATGAGTGAAC
TTGACTATAATAGCCAAATGAGTGGGAATTGGATGATTTTTACAAACTACAGGTTTAAATGTTCTATTTCATTCACTTTC
TCTCCCTTATTTCTTGCATTTTGAAAGTATTTTAAGTGTCAAATTGTTCACGGATTTGGATCGCATTCCTGCTTAGCACG
TCAGTACAATCTAATTCAGCACCAAGGTTGGTAATCAAACCCCTTAGTTATTTGATCAAAATTTGTACTCATTTACCTGG
TGATTGATAGTATAAAATCTCTGCTTAGTCTTTGAGTTGCCGGGATAGCATGTATTGTGGATTTTTTTTACATGGGTGAA
AAGGTGAAACTTCTATGGGTTATCATTGAAATTGTGTCATTTGAGCCTAAATTGCATTATCTATGATGCTATAGTCTTAG
GGGAATTGGTTGAATACAATGAGCTAGATGGAGTTGTGTCAACCAAAGACCTATGACAAACAAAATCACGCCTTCCATAG
TCGTTGATTATACATTTGTCTGTGTGGGTGGATTCGAATTTGAGTACTTCAAATGTGATCAAGGTATCTTTGAGGGAAGA
CTTCCGATCAGTGGATACTATTTTTTAGATGGATTATGTCAAGGCACGTTGGGTTGGCTTGTTGCGCCTCGGGTGATGCT
ATTGTGGTATTGTTACAAAATTGGACAAACGGATAGTTGTTGCTCAAATGTCCTAGATTGTGACCAACTGCCATCTTTAC
TGAAACTCTGTGAGCAGTCTCTTGGCAGCTTGTTAAGCAAGAAATATGGACTAGATGATGAACGTCAGGCAGAGATGGTG
AGTGCATCAAAAACTTGTCGATCTGGGTCTGTTCATGCAATACGATGAGGTATGTTGTGAACCATGAAAATGTATAGGCT
TGTGAAGACGACATATATGTCTACGTATACCAGGTTGTGCAGCCATGTTTCAAGAGGTTTGTCAACCATGGACTATAAAT
TTTGGGGTTTTATCATGCAAAGATCTTGCCATAGATGAGGTTCATGCATCAATTGACTGTCCTTCCGATATGGATGGACT
TGAGCCACGCATGAGGGCGTTTGTATGTGTACTTCGATTGTGTTTACCTAACCATCTGATGGGTTGTAAATAATGGCAAG
AGAGTCCCTACATAAGGATCATGCTAGAAGAGTAGGTTGGAACCTACTACATAAACAAGCTAAAGCTTGCAAGTTGATCG
TTGCACACCACTATCATGAAGTTTGGCCTTAATGAAGGCGTCTTTGCGAAAGATCATAGTGTCAAGAAAAGGTTGACTCA
GCCATTAGGTGTGTCAGGGGCACGTCTGCCGAATCATTCATGAGGAGGCATAATGACCAAAGACTATGGTAAAGAAATGA
ATCGAGGTGGGATTAGTCAAAGCGTCAGAATTGGATGGGTATCCAAGTTTGTGAATGAAGGATTTCCAAGAGTAGAAGGT
TGAGGCGGATGCCACAAGATGGGTGTGTCATGCATGCCTTACCATCGACCAAGCTAAGAATTGGGAGCACTATTGGGTAC
TCACCATAGGCTTGTGTAATTCAGTACACTGGTATCAAATAGCTACTAAGGGAAAAAGAATGTTCAGGACGAAGAGTCTT
GTTCAGTGATGAATGTGAACGCTGACACTTTGATCTACAAAGTACTTGCCAGAAGTACATCCCAAGGAAGTGCAGGGTGC
CTAGGGGTACGGAGCACATAATGCGCCAAATGTGTCATGTTCCAACATGAGTGCCAAAGGCCGAGTTATATGCCGATTGG
GACAAGGTCTAGTTTGATGAAGAACTATAAGGGTATGGTTGGCATAGATTCCACATCGAAGGTTGCCTACATTAACGGGC
CAATCAGGCCAAGGTATGTTTGTGCTGTTAATTGCAAGTGTTTGAAAGGAACGATATCTTTTGGTGAAAGTGAAGACACG
GTTGGACTGCGAGTTACCCATAGGGGTACTCAAATTTTGGACCGGGCTAGAGATGTCAAGGACATGCTTTTGGGGACTCC
AATGCTCTAGTTTTGTTTGCAGTACTAGATAGTTTTCACCATGATGTGTCCAGTTACTAATCCATGCTGAAGGTGCTCAT
GACATGCTTTCGAGGCCTCCAATACTTTCATCTTGTTTGCAATACTCGTATAATTTCAAGTATATTGCAAGGAATACTTG
CAAGGAAGAATAGGGTTTCCAAACAACTGAAGGATGTGAGGGTCATGGTGTGGTTGACTTGAGTGTCACGGAAGTCACTA
AGGGGGCAAGTGTGGAGACACCATCCAAGTGAACACCGGGAGGTGTAGTGCTAATGCAGCTTGGACAAAACATAGGAGAA
GGAAGTTTCATGACTCAGTCTTAAGAGGAGCTCAAAAGAGTTTTATCACACATGGATTGGGAACTACTATGTAAAGCCCC
AAAGGGACAGACTTCGGGTCTTCGGTGGTGTCGTTTGTCATCAAGACGATGACTTTCTTAGGTGTGTGAGGGTGTAACGC
CCAATAAATATGGGGTCTACACTGTCCAGAAAGTTGGCCAAGGAGTGCAGGCCAAGCACACCGCACCCATGTCAGCCATA
CATGTGACGTGTGTTGAAGGAGGGGCTGAAGTAGGATTATGAGGTACAGAGCCATAGAGTCGATGAAAATTTGAGATGTT
TCATGACATGCCCCAATAGTGCCAAAGATATTTGACAAGGACTTGGGGTGCACCAAGGGCTTAGCCTGTCGGCGAGAGGT
ATTGACTACCAAAAGTTTTCTAGCCAAAAGTTGAATCTAGGGATTTCGGGCTAGGGTCTTGTTCCTAGCATGTTCTTATA
TATGCTTACCAAATTTGGGGCAATTGGAGCTCGTTCGGGTATGTGTTTAACTTAGCCAAGGACAATTGTAATTATGTAAA
TAGTCCGAAGGCTATAACATATTCTACGAGCATGGGAATGGGATAACACTTCATGGATGTGTGAAGGAAGTCAAGATGAG
TAACTACAATAAGACGATGCCTCATTTGGAGTTCGGTAGAGCTGTTTATGCTCCATTATGATTCTTGGGTAGAAGTATGT
CAACTCCCGGTCACATGGGTTTTATTATTTTTAGCATATATAAGGGGTGAAAGCCTAGCAACCTCGCTCGGATATTTTAC
CCAGAGTGTGCTGCCTCGAAGGGGAACTTCAAGGGTCCTTCTAGGCATCTTAAAGTAGTGTCCTAGGTACCCATATAAGT
TAGGGAAGCTCTATGGGTTGCCTGTGGCTCACTCTAGAGCCTCATGAACTAAATTTTGATCTTGGCAAGGGTTCAACCAA
GCGAGCAAGGGTCTGTTGGCCTAGACGTGCAGTCGTGGGGTGACGTTACACCGTGGGACTTGTATGCATGATGCGTGGGC
TATGCTGGCTATGGCCTAAGACACATGAAGTCACGGTAAAGAAGACACACATGGCTAAGGCCAAGTATCGAACGTGCCCT
ATTCAAGTGAAGCGACGGCCATGTGCTGGTGCACGAGGTGACTGACAAGCTTGAGGATTGGACTGTGCATGCGGCAGCGA
TGCTCATGTCCCGGCATGGCATAAGTATGTCCATAGCCAAACCCCAAGGCGCACATGGAAGTGATCCAACATTTTTGGGT
GTGCCATATGAGTCGATTACATATCAATGCCATAGCTAAACTTGAGACAGGTGGTACAATGAGGGAAGCGTTGAAGCAGA
ACTCTCCAGAGGTACAAGGATCGTACTGAGGTTACTGGAAAAAATTGAAAGGTTGTCCCTAAGCTATGGGTAGCTTTGTG
CACCGCACGACTAAACTATGTGCCGCTGAGGTAGTTGAAAAAGTGTGTGTTGCCCTGTTATCCCTCAATTCTTTAGCATA
AATCCTCTAGCTCGTTTGAAATCATCAATACAACTACCCTCAAGTTTCTCTAAGCAAGCTTCTTAACCCCCTTCATCTTT
GAATAGCTGATATTAAGTGAAACATCATCATTCACAATCTATCTCATGTCTTTCACACAAACTTATAGTTATTATGGACC
TTGTTCTTGAAGTAGTATTTTAAAGATTGTTGAGTAGCTTTTCTGTTCTTAAAGGCTGACTGACATATATGTTATTTTTC
TAAGGTTTTAGTTTGAAATCCTTGGCCTTTCTTAACTTATATCTAACTCTAGTAGAGTTGCTCCTAAGAACTCTAAATCC
CTTCGTAGCAATTGAGTAACAACTCACAATTCTTTTAGCTTCATCAATATTCTCGCATAACAAGGATATCTACATGAATT
GTTGCTCGCATTCCATTGTGTAGCTTACTTTATCAATTTGGCTGGATGTTTTTTTCTATATAGTAGAAGAGGGAGTTTCA
ATAAATTTTAACATGTGTGCTTATTTGTCATTCAATTGGCAAATAAGGGTAGTTGAGTCATTTCAATTTCTCAAACTGAT
AAGTCAACTAAGGGTATTGCTGTCATTTCAGCTTCCCAAGCTGATAGCTTTTCGTGTTTTCCTCTTGGCAATTCAGCCAG
CACATTGATGAGTCCACAAATTGGACTCATTTAGGGCTATATTTTGGTAGAATTAGTGTCCTCAAATGCATATTTAGTCT
CAATAACTGATGTTAACCCTTAAGTTTTAGGTATTTGGAATTTGAGGCAAAGCATGTACACTACTTGGCAAAAAGGAACA
AGGCAGATGGGAAGAACGAAGAAATGAAGGCCTGAAGATCGCCGAGCCCAATTGGTGAGTCGTAAATCGGCCTGGAGATC
GCCTTTTGTTCTAGTGTGCTGAGCCCTGAAGGGAAAGATCAAGTTGGCGATGAAATGGAGCAGTCGGCGTATCGCTGAGC
AGTTCCATGAAGCAATACCATATCGCCCAATGATTCAAAACACAAAGAGGCTAAAGGCTACATAAAGCAGGAAGGTGATG
AAATCGACCAAAAGGCAGATCGCTGAGTGTATCGGCGATCCCGACTAACTGCGCTGAATGGTCCTCCATAGCACAAATTT
TCAAACACTATAAATACTTGTTTTAAATTTCTAGCTTAGTATCACTTCTATTATTTGAACTTTTTACAGTTTTTGACAGA
GTCCAAGTTTTAGAGTGTTTTGGAGACTTTGTTCTAAGACCTTGAAGAGTCAAAGGGTTTCAACTCCAAGAAATTGGACG
TGGGTCTCAAAGATTCTTTACTCTTGATGAGTTTTAAGACTTAATTCTTCATACCTAGTTGATGGAAACTGATATTGGTA
TAAACTTTTATCTCTTTTACATGTCTTGCTGAAACCCCAATTCTTGGGCTGTGATTTTATGAATATGGGTTAAATTAATT
GTTGGGTCTTGTTTGTTGATGGTTTATTTGTTGCTTAAATGTGATTTTGTTTAGTAGTTGTGTATGAACTTAATGGGATT
GTAGTTGAAAATATGATTTCATCTTAGTGTTTTTGGCTTGCTCGAGAGAGAGGTCGTAAAACTAAGACTACTAAATTGAT
AGCCGGTGGTATTGGGTCGACATGGGTTCAGCTCGAGAGAGTGAATCCTAGTCCTTCTCCCACACATTCAGCTTGAGAGA
GTGAATGGGCTAAGACGGAGGTTGTGCTTAATGCGGCAACTCATCGTTCGAGAGAAACCGAGTTGATTCAGGGTAAGTTG
CTCGAGAGAGAATTTACCTTACTATAGTCTAGCCTAGTCACAAATGTTCAACCATTTACTATCAAAAGAATGTACCCGAT
AGTCTAGTTTATCCCATATTCCTATCACATCCCAAAAATCCTGTCTCCGTATACTCGCATCCTTATATTTTTGCTCTTTT
TAGTTGTTAATTAATACAAACCCCCATTGATAATTGACGCTTGCGTCAACCCTTAGATTTAGTATGTTTGTATTCGATAA
TGTTTATAGCTATGACTAATTAGAACTTGATTTTATTTTTCTATTAATTCTCAAAATCACTCCCTGTGGGAACGATATCG
CTACACGCGATCTTTGGCATTTGAACCAAAATAGTGTCAGTTGATTACATCGAAACATCAAAATGGCACCGCTGCCGGGG
AGTGGTGTTAGTTGTGAATTATTAGTTTAGTAAATTTTTTGCTCTTGTTAGTCACAGTTTACTAACTTTATTTTTAGTTT
TGTTTTTCTTTGAGTTGTTGTTGTAGGCAGATACCCTGAGCATGGATGAGGGAAATGGTGGCAAATTGGCTGAGACGAAT
CAAGATGTCGAGAGGGATTTGAAGTTAACTGCACTGGTAAATCAGCTGAACGATTTGGCCACAAAATATTAGAGGTGGAA
GACCAGTGCAAAAGTCAAGGGAGGTATATACCCCCCATGACCAGAAAAAGTCTAGAGACAGGGAGAACAATCATGTTGAG
GACGCACTACAAATCATTCTCCAAAAGATCACCGAACAAGATAGAGTGTTGGAAGAGATGAAGGAGAATATTGAAGTGTT
GAATCAGATGATAGGCACTCATTCTAGATCTATCCAGCTGATCAGGACACTCATGAGTTATGCAGTACCTCATCTCCACT
CAAATGAACTATTGGGGTTACCTATTAACACTAGGGCCAACCCCAATAATGGAGAGTGAGTAAGGACTTGCGTCGGGCCA
TAACGTTAACTAAGACGCTTCTTGAGGGGCAATCCAAGGTCTTAATTGCTTTGTTTTAAGTTTAGAATAATGGTGTGTTG
ATTGTGCAGGATAACGTGGGGAAAATGTTGAAAAGTGCAACTTGGCAAGTTAGAGATCTAGTGGGCAAATCGCTAACGAA
GTCGGCTACCCTGATCGAGACCGCTGTTAGACTTAAGACAAATTCAAAATAAGAGTCTGTAAAACTCAGCGAACCCTTGA
AATTATCAGCGAGTCGCCGAATAGGTCGGCGAACACTATATAGTCCGCCATTTGGACCTCCATACTAATAGAGGTCTTGT
AAAACTCAGTGAGGTAAATGACCAATCCGCGTGTCGCCGATAGGATCTGCTATCATGACTAATGTCGCCGAATGGATGCG
AACTGGACAGTTATATATGGACAAAGGTTTTAGAATTTCAATCTTTTCACTTTCCCTCACTTTTAAACTTCACAAACTCA
CACCAAGTTAGTATTTTCAACATTCTTGAATTCCATCATTATTTTGGTTGTTGATTTGTGCTCGGAGTTGGAAAACTTTG
CCGCCTAGCATCTCAAATTTATATTGTTCGGCATAAGAGGTTGGTTTTCCAAATCCCGTGTTTGTTTTTATCGCATTTTG
TACTCATTTGCAAATGGTCTTATCTTAGTGATGTGTGGTGGGCCTCTCTGATCTTAGTTGTTTTGAATATGACTATTTTT
AAACTTGATAATCTTGCCCGTATTGTTTTGATCATCGAATGCCCGTAAATTTGTGTCTTAAATTGAGTAAACTCTTGTGG
GGTATACGTGCATGTTGGTTAGATTGTTAGGGTGAAATCTAAGTAGCCCGTATTTGTGCTAGATGACGTAAATTGCACAT
TTATAGAGTGGGTGACACCATTCTTAAGGGAAAAAGTCATCAAATGGCCAAATTTGGCAAAACTGAGAAAAATCTGAATA
TCCCGGGGTGATGGGTCTTATGGGTCTGAGCTTGATTGTACTACTACATTCTTTGATTTTGTTTTCGGGGGTTGCGGGGT
TGAATTTGAGAAGTTAGGTTGAAAATAGGCATGTTGGGCCGTTTGGCAAGCTGGGTCAAGCTCGCCGAACCACTCGACGA
TTCGCCTAATGTCCCTATCTCGCCTTTAATTTAAATCCATTCTATATGTGTTATTGGTTTTTGTAATATTCGGTGAGAAG
TCTGAGGTTGCCAAAAGCACTCGACAACTTGTCGAAAGTATTCTTGATCGCCCTTTGTCTGCACCCCTGAACCCTTGTTG
CACTGTAACTTTCGATGGACAAACCCTTTCTCGCCGATAGCTTTCGGCAATTCGCGATAGGACTTTCCTATCGCCAACTT
GCTTTAATTTCTTTGCCAATCCCTTCGGTGAGCCCATTCTAGCCCACCAAAGAGATTCGACGATTCGCCGACTTGATCGG
CGAGTATGTCTGCAGTACATTTTTTGTGCTTTGATATGAATATTTACTAACTTTTCTCCGATGTTTTGCAGGCATGGAAA
GAACAAACAGAGATGAGCAACCCCGGAAAAGAGTACGAGGTGTCACAATTAATGAAGGGGGAGCAACTTCTTCGAAAAGA
GGAAGGCAGGAACCTCCGCCATGCGATAAAGGGAAAGGAAAAAGGCGCATGTATGACAGGGCTGCTGCTAGTCCCTGGAC
TAATGTACCTGAACCTGATGATGATCAATTATTGTGACCCCAGTGCTCTGACCCCATGACTAGAACTCACCCCATTTCCA
ACACAGTACATCCTGCCTCCACACCAGTAGAGTCACTGCCAACTCCATCCCCTCCTATGGCTCCTGTGCTACCAGTCATT
CTGTTACCTAGACTCCTCAACAGGTTGAAAGGAGATGGTTTGCGAACCATCCTAGAGGAAAAACTACTATCTGTAGAAGG
GCTGGAGGACCGATACCCCAGTGTAGCAGAGTTATTATTGAGGCATCGGTTTTAGATCTTCACCAGACAACGAGGTCCAT
ATATTCCTTCATGGGTCTGTGAGTTTTATGCAGCATATGGTGAACTGGTACCGAAGAGTAAGAAAAAGGCCAATGAGTTC
AAATTGGTTAAATCGGTCACTGTTCGAGGTGTGGAGGTAAATTGTAGTGAGGAGCATATTAATGTTGTGCTAGATATGCC
TCAAGGAAATGAACTCGCATATGAAGGATTGCCTATAGCACAAACTCTGTAGGATCTCAAGGTTTGGATTTCCGCCCTTA
TATCTGATACCACTCCTCGGTGGATAGAGGCGGGAGTCGAAATTGAAAAGAAGGATTTGAATATAGCTGCCCGTTATTGA
CTCAGATTTATTAGTAGCTCAATAATGCCTTCACAGAATGAATCTGTCCTCCGACTTGCGAAGGCAGCCTGCTTGGGGTC
TATCTTGTCGAAGAGGCGGCTCAACTTGGGCCTTATCATAGAGCAAGAGATAGCAATGAGAGCTAAACAGAGGCTGACTT
CTCTGCCATTCCCACTAGTGATCACAGAGCTGTGCCGACGTGCTGGAGTGCCTAGGGATGCAACTAGAGACTTTGAGGTG
ACCCCATCCTCCTGCACTGACATCCAACGTATTGAGGCCGAGTACACTAGAGAAGAGGCTGACAGAAGAAGAGCAGCACC
GACAGACACTTCTCCAGAGGTGGCATAACTAGATACCATACTAGTGAAGCATTGACGACATACTCGATTGTCATACTAAT
CATCTTTTAGAAACTCTTTCTCAAAACTCATCTTTACTTCCTCAAAAAACTCAATTTAAGACTCAAGTGTTGACTTTAAA
AAGCTTCTCCAGATTTATAACTCAATTCATAGGGTTCATGCGGAATTATGGACATGAACGACTCAACTCCGGGATCTTAT
TAGTAATATGAAAACTCAGTACTCAGAACTCAAGAACTCAAGAACTCAAAACTCAACGATACTACTCATCTCAAAAATAT
TCAATTCATAGGGTTCTTGCTGATATATAGACATGACCGAATCAACTCAAGAATCTTAATGCATAATATATAGCAATTCA
ATAATTAGGAATTAAATTTCAGAAAGATTCCGGAACTCAAGAACTCAGAATCAACTCATCTCAAGAATATTTAAATCTAG
GGATAGAATCCTAGATTACTCTTTTACTCATTTGAAAGTAGATGTAGAGCGTTAGGAAGAACTAGTCCAACACTATGATA
GTCTTACATACATGAAAGAACAAGGTTCTTGAAGAAGAACTTGATCAGAAACCTTGAAACCCTAGCTTGAAAGAAAAAAA
TCAAAAAAACCTTTCTTGAGATTCTTGAATTAGGAATTATGATTTTCATTAATGATTCATAATTGTATGGAGAATTATGA
GTTGGAAAGAATTGAATTCTTGGAGAAAAACTTACCTTGAAGAAGAAACTTGAAAAATATTGAAAGAATCTTGAATGAAG
TCTTCTACTTTGATTTTTCCTTAGGGTTTTGCTTGAAGGTTTTAGAGAGAAGAGAATGAGGAATTAAGAGATGAAAATCG
GATGGTTTTGAGCCTTTAATTAGTGAAAAAATTCGTTAAGGATTTTCTTAGAGGTAAAAAGACAAAAATGACACTTTTTA
ATGTTTTCCCGTCGGCTAGTTTGGCACTGCACTGTATCAGATACTAAAATGGTCATAACTTTTTACTCGAAGCTTGGATT
GACGTGAAATTGGTGGTGTTGGAAAGAATATTCAAATACCTTTAATTTGATTGGTTATGGGCAACTTAACTCTTTATATT
CTAAGAGATATGGTTGTTTAAAGTTGACCCAAGTAAAATTTTACATCAAAACTTAATCGGTAAGGAAACTTTTAACTCAA
CTTTGTGCTAGGAGATCTATTGACCTTAATTGATATCCAAAATTATTTCCACACTAAAGAATTTACCTTTACACAAATGG
GTAATTTAAGAATCACCCAATAAGACCTTACATGTAAATGAAGAATAGTTCGGATCTTAACTTAGAAATTTTTGGTGTGT
TACAATGACACCATGAAAGTGTATAGATATACTATGATAGTATCATTACAGACGACAACAAATGAAAAAATATTAGAAAT
AAAAAATGAAAAGAAAAAAAATTAAAAAAATATATAGAATGACCAAAAACATGAAATTAAATTGTGGTAAAAAAGAATAT
TATGTTTTGAGAAAAAAATGAATTAAAGAAGAAGAAAAATATTAAATAATAAAGAAATAATCAGAAAAATTGAGAAAATA
AAAGGAAAGGAATATAAAATAAAGCAATTAAATATAAATAAAAAATATAATAAGAAATGAAAAAAAAGGAACCAATAAAT
AAGAAAAGGGGGAGGAAAGTAGAAAAAAATAGAGAAAATATACTAACAAAAAAATAATGAGAAAAAGAAAAGGAGTATTT
AAAATAAAATTTGAGTATGAATTAGATTATGGTGTAAAAAGAAAATAAAGAAAAAAATAATTCTAAAAAAATTAATGAAT
AAATATGCATAAAAACAAAGGAAAAAAGGATATATATATACCCCGAATTATCATAAATGGTATGTTAATACCCTCTGTTA
TACTTCAAGGTTATTCATATCCTTATCATCAATATTTTGGGTTGTATATACCCTTATAGCAAATAGAGCGCCAAGTGTCA
TTATCTCAATGGTCTATCCAAAATCAATTTCTTTTTTACCCACAAATTAAAATGTATTTCAAAATCTAGAATGTGCCTTC
AACAATTTGCTTCTTTTGATTTTAAAAAAAAAACACCACATTAGATCTAGAAGATAGCAATAATATCCACCAACATTAAC
TTGAGTCTCTACTTTGTTCTGAGGAGAAAATGGAGGAGGGATTCATTGAGTAGATGGAGGAGCCAATGGTGAAGATGGGG
GATGTGGTAATGGTTGAGGTGGAGGGCGAGATGGTGGTGAAATACATGTGTCAAGCGCGTGCGTTCCTCATAAGATATAT
GACTAAGTATTGACATATTAGAGGGTTATCTATTCCTACAAAGTAGTACACGATGTAATAGAACACCCATGAAATATAAG
TGTGTGGTTGAGATCCCATAATAGATCGAAGGGATTTTCGCTATTTTCTCATTTTAAAAATCCACAGGTTATTTGGTTCG
TTGAAAAAGTTATTTCGACATTATTGTTTTGAGATTATAATTCTAGGACTTATTTATCTCAAGATAAGATCAAGTTTGAG
GTATAATTTTTTCTTGGAACTAATTATATATTCAATCAAATAAAATATAAATTTAATTTCAAACTTAATTATGAAATATC
TCACATCACCAATAAACCAAACGACCCTAAAAGACACTAATTGAGGAAGTTGGAAACTTTAACAAAGAGACAAGGTTCTC
TTTAATTGAACCACCCCATATACGAAAAACACAAGAAAAAATTTTGCCTACTGAATTTTGAGGAATGTTAAATCGTTTTC
CAAATTTTTAGGGAATAAAAATGAAGTATAATGTCATGAATTAAGGGTGTGTTTGGTATAAGGAATATGTTATTGAAAAA
ACAAGTGGTTTCTTACTTATTTTCTTGTATTTCGTTAGTAAAAAATAATATTATTATAACCGCGACACGAGAGGCAAATC
CTGAGCACAAAGTGACACCTTTATAAAATTTTAGTTTATGATCTATTTATAATGTAAAATAAAAAGAGCAGTATCAAAAG
ATGCTAAAATTTACTTTTCCTTAAATTGTAGAGATGATTATAGCTTTGACAACTTATATATATTGAGAAACATTTTGTTT
CGCAGAAAGAACTAAAGGAAAAGTTGCTTTGAGGAAGTTTAACAAGTGGTTAAAATTTTTTAGGTCTTGTTTAGAGTTGA
TATTTCTTCGTTAAGTGATTTCTAACAAAAGTGAGTAAGTATCTAAGGGGACTCGAACTCAAATTCAAACTCCAAAACCT
CTTATTAAAGATGAAGAAGTACTTACAACACCACAGTCATGTTGGTCTCTCTCTTTCATTTCAGTTGTCAAAGACGATGG
GGTTTTCTTCTATTCGGTGATGGTGGAATTGGGTCCTCACACTTCTCGTCTCATTTGCCCCCATGTCAAGAGATTTTCTA
CACATTACATCTTTAATGCATGGGAGAAATTCCATCATCTCGCACTAAATAAGAAATTCACATCCTCTCGCACTAAATAA
GATTCCTCGCATACATTAAAGATTTAACGTGTAGAAAATCTCTTGACAAATGGGGCAGATGAGACGAGACGTGTGCGGAC
CTGATCCCATCATCACCTATCAAAAGAAAACCCCGTCCTTTTTTGCAAACTTAAATAAAAGATGTAAGTATTCGTTCATT
CTTAGTCAGAGGTTTCAATTCGTTTTTTAATAAATTATTATTTTTGTTAGGGACCCTACCTCTTTATTTACTCTTTCAGT
ATAGAATTCTCTATTTTACGAACAATCAACTCCTACAACCTGCACAGAAATCAACACAATTTAACAATTTCTACATTACA
TGACACATAAGCCCCAATATTCACAGTTCAATATTAACAATTTAACAATCAAACAAATCAATCTCAATGTCAAGTAGTTC
ATTAACACGCACAAGTACGTCAATCTTAAGTAACAAGCAAGTCATACATTAGTTTCAAAAGTATCAAGTCATAATGATCA
ATCTCTGGCCAGAACCATTTCCATCGACTTTATATCATCTTTTAGGTGATCGAAGACCAACTCAACTGCCTCATTCTCAG
CGATATGCATGACCCTAAGAATTATGTTGATCACATCTATGAACTTTTTTGGGTCCTCTGTTACACTAGATCTTATGAAC
ACTGAGGATTCATATTGAGGAAATCACGTACTCCGAATCCAACTGTCTCTACTCGAACATTACTAGGTATAACTACATTT
TGTCCTTGGACCAGAAAAGCTACCAACTGAGTGAGCAACTATATTGCCCTTCTGAGATCTTGCTCTGAGGCACCTGGTGG
CGATACATGAGGTACTTGAACTATTGTTTGTACTACTGTACGTGTAGAAACTCCTGTAGATATTTTTGCCCCGGGAATCT
GAGGACCCAAAAGTATAGGACATAGCAAGCTCTCGTGACCACTGGTCTGATCACCTAATAGTTGCGAATGCTCTGAAATG
GATGCCTCATGAGTATTACTAATAGTGGACTTTGGGTCTTCTTTATCCTTGTCTGTAATAGGCATGATCTATATCACAAA
AAACTGTATTAGTTAGAATTAACTTTCTATGACTTAGCTCTCGCACGATATAGATTATGAAAGAATGTCAAAATCCTAAA
TGCCCATGTAGTACCTCAATTATAATACGGCACGCAACACATTTATCATAAAGGTCCTACTAGACACGACTTCATAGACT
CCCTGGACACTTAAACCTTCTGCTCTGATACCAAGTTTGTTACGCCCCAACTAGAATGGGGTGGACATCAAGGATATATA
CAAGCACCTTCTAACTATCTACACTAAACTTAAGTCAAAGATGTAGACTCATAAGAACAATAAGACCCAAATCAAAACAT
TGAAAACAAAAGGGCCCATTGGGCTACTTTACAATAGAAACAAAACTAAGTCTAAGAAGCCTCTAAAGCGTATGCATCTA
AGAATTTGACAACTATTCGGGATAGGGCCCCGACATACCCATTCTAACATATGTACATACATATAAAACTATGGGCTCTA
AGTATCTGATAGCTCCAGGTAGAGGTGGAGCTTACCAACTGCTAAACTGGAAGTTTCTGGTCTACTGGAAATGTTTGTTG
TCCTCAGTACCTGAGCCTGTATTGATAGAAATGCAGCGCCACAAAAATAAGGACATCATTACATATAAAACATGTATTGG
TATGTAATGAAGACTTAATAACAAGTAGACATGTAAGAATGCTGGAATGAATCAAATATCAAGATAGGCAAATCTGAGCA
TATGTATGAAGGAGTCATAATCCAAAACTAGAATTAGTGACCATTTTCAAGGGTCCTTACCCAATATTTCATATCTTATT
CATTTACATATATGTAATTTCAATAATTTTCCTGTGTGATTACTTTGTTATATAACTTCTTTGTTCTTTGTAAAACTAAC
TGTTTGGGAGTTACATAATGGCCTAGTGTTGGCGATCAATGAACCCGGTATGGCTTCTTTAGCCACTGTTACACCCGTGT
GTGAAATATCATAGTCTGGGTAACGAGGTATTTCAAGGTACGCCCCCGGGCTCCTATATGGTCTGTGCATAGGCCTGTAT
CAGCCAGGTGAATCCACGATGGGAAATTCAAAGTGACTCTTTCTAAATTCTGTGCAGAGAATAGCGTCGCACATAGTGGC
CCTAAAAATACCCTCCCCACGCTATAGAGTAGGCATTAATCTCAATTTTATGTAAAGACTTATAATAATTAACTCATAAA
TCATACAACTTGTGCTACCATTTGCGATTACTTTCTTTAGATTAAGAATCATATATCTTGTGACCTACGCATCTACGAAT
AGTCAATAGCCAACTGCTTCCTTTAAATGTATGCAACATATACACTCACTAACTTCCAAGTGTTTCCACGAAAGTCATAT
ATATTTATGCGAAACATATGACTTCCTTGACCAAAAAAGAGTACTATAACTCTATAGGTTCAGGACTCCAACATGAGAGT
GTTTATAAAATAGGATAACTTTCTTTCAAGTATCATATAATATGTGATGACATTTACTAGAAGAACATGCAACTTCGGGT
CGTGCCTTAATGGCGAAGGAGGTTTTAGTATTACATACCTTACTTCGGGACTTACTTACATCGTATCGTCAAACTCCTTT
GCTGACAACTTTATGTATAACATAACACCATAAAATGACACTATAAGAAGATAATAAAGAAGCAAAACAAGGCTGAAAAC
ATCATAATAGCTCACGAGTGACAAGCTCAACAATTACTATAGATAAATGGTGTTTCATCACATCCTTCTCTTTCTCTACT
TTCCATGTGTGGTCATGACTTATTTACGTGTTCAATATTACTCCTCAATCCTTTAACCATAAAGAACCAGGCCCTTTAAT
CATCTACAATTAACATATAAAGTCAAACCAATGGCTTCCGAGCACCACCCTATGGGTTCTTTGTCAACGACGTCCAATCC
CCTTATAAGCTCATAGTTTAAGTTGGTAGAGAACAACTTCCATCAATTACAATAATAGGAGCTCATATAAACAGTTACAA
CATATTCTTAAGCAATTTAGGCATTTCATCAAACACTTGGCGAGCGACAAACTTTCAAGAACTATAAGAGTAGTGTTTTC
TATACCTAGCATTCCTCTTTATCATAACTGGCATACTACCCCAATACAACACCATCCACTCATCATTTGGTCAAAACAAA
CACCCAACACATCCCTCTACAAACTCCCTCCTCACCAAGAACATTAACTACAATGGGTAAAACATGGACTCACAGCTTCT
TATCACCGTCCCTTGAGTCCTTCCCCATAAATTATACTTACAGAATTCGTAGAACACTATTTAAGGAGATAGAAGAGGAG
TCATACCACTACATCCATGAAAGGAAGTCCCTGCCCTTTTTAATCTTCAAGAACAAGACTTTTTTTCCTTCAAGAAAAGA
CTTGGCTAAGTATATCTATAGGTATATAGAGAGGAAGACACTTGATTCTTGAAGAAATCAACTTACCTTAAGCTTGGCAG
GATTGGAGATGAGAGAGACTTGAAGAGATAGCTTTAAACCAGTCCTCGCACGTTTTAGAGTATATGGTAAAAGAAATCTA
AAACTTTTATTATAAAAACAATACGTTTGGCCCACTTTCTCCAAAGTACCACATGGCCAGTGGTTGGGAAGTGTGTGCAT
CTATCGTAAAATGTACATAACTCTGGAGTTGTATTAACAAGCGATTTGTTTTGCTGGAAACTAGACTCAAATACCTATCA
TTTGATAGGTCGTAGGTCCTCCAACTCTTTATATATTAGGAGATATGATTGTTCAAAGTCAGGTGATAAATGAAATCATT
TGTAGTACTCCTCCACAATGAACCTTTAAACTTGAGTCTTTTCTTTAATGATCTCTTTGGCCTAAAATTTTTGTTTAACC
CTTCAAATGACTCAATATAAGGGTTACATGATATTCTTAACCATTTTCAATGATATATTCCCCCAATATCACACCTATGC
ATTGGTTTTAACGAGTGGAAAATGTGATTTAAGTTACGGGGCATCACAACCTACTTGATTGGCAGAGTTTTGTTATTTTC
TTCATCTCACCCTTTCTTACCTTCAGGCTTCAGGCGTTTGAACCTCAGTTGGTGAACTTGATTGAGTCATCCTATAACGT
TTGGTGAATCACCGATGACCACTTTGTTTGCCTACTTTAGCCTTCAATTTGATCCAACCTCCTTCAACTTTAGGTGATGG
ATTTTCACCTTGCTCAACTGCTTCGACGAATTGTCATTTTCACCTTACTTCGCTGACCTGCCTTAAATATTTTTCAGAAG
TGAACACTCTCACTTTAGGTGAGGTCTAGTCATGTTGGGTGATGCACCTAGTGTACTAGACAATCCCCAGCTGGGAGTTT
TCACTCTTTTAATCATTTTTGGCCTATATTTCATAGATTCATCTTTGCCTTGTATTTAGCCTTCATAGCTGCAAAACATC
AAAATATCATCAGATAAGGACATAAATAGGCATTAAGAACACTATCTGTTGATCTAAAAGGCCTCAAATGAGTCAAAAAC
TCAGACTTGTTATATGTAAGGCTAGATAGTCAATGCATGTGTCCTTCTTCACATCCTACATGTATTTTAAGTAAGCAAGA
TTCAAAGTAGGGTTTATACCCCAAGTTAGCCTTATTCAAAATCCTCTATACATCTTTAATTTCTTATTCTTGATATCCTT
ATAGTGCTTTTAACCTTTCCTATACATCTATGATCCTTGATAGCTCATGTTCATTATACCACATGAACCGTATTTAAGAA
AGATTTTTTGGAAGCCTTGGCATATAATTTTTTATACATGTTTTCATATTAAAAAAAAAATCTAGAATTAATGAAATTAC
TTCATAAAGAGTTTTAAGGGAATTTTACTACTTCCAAATGCATTTTTATCATAAAGAAGAACATTGCTAGTTTAAAGGAG
TATATTAGTTTGGGAAAGAGGTTTTCAGTCAACCCTAAAGAAATCTTAGCATAATTTTAAAGAAGGATATTTGAGTAATT
ACTTGACTTAGAAGTTATCAATTTCTCGATAAAGGGGACCTTTTTTCCTTAAATGAAATCATATATAGTTATTGAGCACT
ATTGCATGTTTTAGAAGTAGTATTAGGCACCAAGTTAGGTACGGTTTAGATAATTCAAGCCCATTATTGCACATCCAGCG
TAGGATAGGATTGTGTTGTATATTTGGGTGAGACTATCTTAAGGACCCTGGTAAGGACTTACATATTTGATCCATAGTTC
AGTTTGTCCTTTATCTTGAAAAAGTACCGGATGGTTCTGGCAATGTGGCAAGTCGTTGTATCATCATGAGGCTCATTGTG
ATAGTTGTCGGTTGGAGAAACTCTCCAAGAAAAGTAAAGTATTCTATTTAAGCATTTGATATTTTTGCATATGACTAACT
TGTAAAGATTTATTGTGTTCAGTTCGCATGCATGCTTTACTTTACAGTTATATATATTATAGTCTTTTAATTTTCTGAGT
TACTCTTTCAGTTAAGCATATTTAGTATAATCAGTGTTTTCATTCAGCCATTTTACATACGGTACATTCCATGTATAGAC
ATCATTCGATACTGCATCTTTTAATAATGCAAATATAGGTGTTTAGGATTGACAACAGACACTTCATTGAGATCCCCTCC
ATCAGTTTTTGGTGAGATCTCTCACGGTGTCACGACCCGGGATCACCCCCTAGTCGTAACCGGCGTACTCGACCTCGAAG
AGGTCTAATACAAGCCCTTAGCATTCATCACATTAGATATGTAAAATAGTGCGGAATTAAAAACTCTTTAAATAAAATCT
CATAAGACTCAAAGGTCATTTTTAAAAACATCATTCAAAAGTACACAAGCGGAATACTAAGTCTCTTAGCCATCTTAGAC
ATAAACGTAAAAACATACTAGGGACACGGCCCTTTACAATCAAAAGAAGTCTATTAAGTCTATTACAAGAACCTTATCAT
AAAACTAGAATAGAAACTTGTCCTCGACATATGAGGACATACCACAAGATCTTGGAAGAACTTCAAGTTCCAAGCTTACT
ATAGAACCCGCTTACTTTCCGGAACCTACACTTGTAGAAAATAGAGAAATATGGAATTAGTACAATTAAGTACTAAGTAT
GATGACCATGCAAAACATGCTTAAAAAGGGACATTTTAGTTAGAAACCATGCATTATGCCACCTTTATGAAATATCATGA
ACAATAGCATAAAAGACATATAAGACAAGCATAACATCAAGTAAGTCATAATATCACCTTTAAACAATATCAACATGAAA
ACCCTTACCTTGGACCTTCACCTCAAGAAACCCTTATGCTATACCTCGTGCAATGTATGGATGGCGTCCCATACCACCAT
CCATACTAAGGCACCACATTTAGGTCACTTAAAGTAACTTATCATTCCTTTCTTTCACCTTTGCACAATATTCATACATA
AGAGGTATATCATTAATTAAGACATGACAAGGGAAATAACTCGTAATATAACCCAAGTATAACATGCATAACATATTAAG
CATTTAAGAGCCAACATTCTTTAATAACCTCATTTAGGGTACATTCATGTCACAGTCATTAGGATTTAGAGAAACTCACT
ATGACCCTCTCCAAGCCTACTCGTGCAATGTATAGGTAGCATCCCATACTACTACCTACACTTTGTAGAACTTGTCAAGA
AACCATAATGAAATCTCACATGATGGGAAGTAAGCGTTTAACTGACATAGACCATGAGAGCTTGTCATGGAATCCGGTGT
CATGAGTCCCTACACCGAAAAGAGGTGGTCTACTTGCCTAAGGAAGACCGGTATATATAGCTTAATGGATCCACTAGCTT
CCTATGTGGGCACATAGTTTATGGGATAAGGTAGACGATCATTAAAACTCATGCCTAACTGTCGGGGGAGTTTCCATCTA
ACCAAATCCGCTCGGTGCTTAGCCTACATTCCCATAGAATAGTTCATTACTTTGACATCATCACACATGAAAGGGTGCCA
TAAGCCTACCGATTCAAGGTACATTATTTAACACATGAAAGGGTGCCATAAGCCTACCGATTCAAGGTACATTTAGGAAA
GCTCATTAACTCCTCTTGAAAGGGTGCCATAAGCCTACCGATTCAAGTCTCATCATTAACCTTTATGGAAAGGTGCCATA
GGCCTACCGAATCCAAGGTTCATTACTTATCATTAATGGAAGGGTGCCATAAGCCTACCGATCCAAGGTTCATTATAAGC
ATGTGTGGAAGGGTGCCATTAGCCTACCGATCCAAGGATTCAACAATCAACAATATAATCATTTATACAAGAAAAGGATG
CATAAGCCCTACCAATTCAAGGTATACTTTACATTGAAGAATCCTTCATATTCTTTCATCAACATTCATGAGTGTCAAAT
TGAGAAATAATCTTTCAATAGTAACACATTTACATTCATAACATGATCACATTATCTTCCTTGAACTCTCATTCATACAA
TGTCATGATAACACTTCAATTTCTTATACTATGCCTTCAAGGCCATGGTCACAATGTAACAAACAAGTAAACAATTCTAA
GTCAACATTAGCTCCTCATGTCTTGCCTTTAAGGCCATGGTCACAATACATTCCATAATTAAACACCTCCACCATAAGTG
GATCAAACCAAGCAAGAACAATTTTATCCCTAATATGAGATTAAGCCAACTTACCATCCTCCAAAGCCATAATAACCATT
ACTCAATTCCCAAAAATTCTATCACCACAAGGTGATTCACCCATAATTTGCCCATAAGGCCACAATCCTCAATTCATCCA
TATACCAACAATTCATCAACATTAAATCATAGGCATTAAACCCACTTCATAAGCAAATTCAAGTCTTTTAATGAAAACAT
GGGTTCTTGGAGAAGTTTCACATAAAATCATCTTAAAATCATAAATACAACTTCAATTCACCAATATAATGACTTTGAAA
GCATTTTACCCATGAAACCATAACTAGAATAGAAAATAGAAGTTTTGTTCTTTGAAGACTTTTGAAACCCTTTTTAATGG
ACTCCTTGAAGGAAAGATAATCAAGGATCAAGGGTCACCATACCTTTGCTAAGATTCCCCAAGAAAATTGATGAAGACAC
CACCTTCAAACCAAGCCATAGCTCCAAGTTCTTGACTCTCTTAAATGGAGGGTTGTAGAGAGGAAAATGTTTTTAGGGAT
GGGAATTGGATTATGGTATATAGGAAATAATATAAGTCCTTTTAAAAAAAATGGTCCAACACTTTAGAAAAAATCAGGCG
GGTGAACAGTAAATGAACAGTAAATCGGCTACTGGAATTTGCCTTTTTCTGCCGGACAGATTTTACGAAAATGGGCATAA
CTTCTTCGTCCGAACTCCGAATGAGGTGAAACGAAGTGCGTTAGGTAGCTAACTCAAAGGGCTTTCCATGGATATATTAT
GGCCACCCAAATAATTTGTGTGCTAGGAGATATGACCCTCCAAAGTAGACCCTCGAAAAAGGCTTCACTTTGAAATTTCG
GATTTTGATACGGTTGCTCTAAAATTTGGGTTAGACCCATTTCCCACTCAATTTGACCCCCTAAACAAGAATATGAAGTC
GGATTTTCGAAAAACGAAACGGATCTTTTTATATAGAGCTAAACACGTTTCCGGTAACTTCCGAAGCACATTTTTAAGAA
CTTTTGGGTCAAATTCAAATATAATCATTTCATTAAGTTCTCGACTCCAAACTCACCTGTGAGGCTCTAGTTTCACTCTA
TCATTTTCCGAGTCGTTACACACGGTTTGGAGGGTTCTAGTTCAATTATTTACTTCTTTATAATTAGACATTTTAGTTAT
CATTCAGATAGTCATGGGTCTCGTCTTGTCACCTATCCTAGTTTATTAAAGGCTTCATAGACAAGTTCGTGAGTCATTTG
AGTCTTTGATTTTATGATGTTTTAATTGTTTCATATTTATGATATTTATCAATAATTGATACTTTTCATATAGCATGCTC
CGAGTTGTGAATATTTATCTCTTTTAGAGCTTCTGCATAGATTGTTAGTCCTCTAATCAGTACTAAACCATGCTAAGGAT
TCACTTGAGACAAGAAATAGTTTCTTAAGGCCAACCATACCCAGGGCGTAGGCTCAGGGCATGACAATAGCATGTCAATA
TGAGTTGAATTTATTTTGTTCAAGTAAAAATAAAAATGGAAAAGTTGAGGAGTCGCATAGAAAATATCAAAAATTGAGGG
ATAAAAGGAAGAGACAAGGCGGAATAAGAAAAGAAAAAGAAAAGTAATGTGAAGATAGTATCAAGGAGGGTGTAGTCACT
ACTCCCAAATGTACCATACCTTTAGCCCGGACCTACATTACAAGTCTATTAAGTTCCATAGTGATCCTAGTATATTTTTC
GGTAAAGTTGGTGTGAAAATAATAAGGACAAGCCTATGGGTTATGTATGAATTGTTTGAATTTCATTCTGAGAGTGAGTG
TTTTGTATTATCCCTCATAAATAAATCATAATATGTGTGTGATAGGGACTTCTTTATTGTAAGGACATTGGGATGGAACT
ATTGATAGTTGATTGTTGACGAAAAAGCTAATGGTATATGCCAAGTTGTTTGTTAATATATGGCTTTCATCCTTTGATCC
TCTTGAGTTGACATGCCTCATTGAAATAATGTTTTGAAACTTGTGTGAGTGTTGATAATTCACGGGTCTGTATATATATT
GTTAGGTGTTGCTTGAGGACAATCAAATGTCTAAGTTGAGGGTGTTGTTGTTCCGACATTAGACGACACATTTGATACTT
TTAAGTATGAATAAATGCTAGTTTTGAAGCAACAATAGTGTCTTTTAATAATTTTTCTATTGTTTTATACAGGAAATCAC
TCAAAATGGAAAAGGAAGTAAAATGAAGCTATGTTTAGCAAAAGAGAGCCCTAACAATAGGACTGATGGACCGTCACCCT
TGGACGGGCCATCAACGCCAGTGTTAGAGGTAAATAGAACAAATGTCAACAAAGGGGCATATGATGGTCAATCTTATGGA
CCATCACATCTACAACGGGCAATCAAGCAATTCTTTACTAAGAGTATTCAAAGATAACTTTTGATAGGGCCCGATAGTAC
CAACAATATAACAGACCGTCACACATATAATGGACAGTCAGGTGTTATATCAGACAAACTCCAAAAGGTCAGCTTTATTA
ATTTAAATTTCAAATTTTTTGGGTCTATAAATGGTATTTTTAGGGTTTATTTATTATATTATTTTTTGAGAAAAATAGTG
TACGCTTGAATGAGTTATCATCGAAATTATTCATTGATTTTTGAAATCAAAGCTTGGGATTGCCTTAATTTTTGTTAGTG
AATTATTCAATGAATGCAATAATATTCTTTATTTCAATTATCATGAGTGGCTAAACCCTACAACTAAGGGTTGTGAATCC
ATGACCACTTGACCTAATTAAGGATTTTTTTTACAAAATAAACTTTGTATTGTGATTGTATACGTATACCCTATTAGCTA
TTTCGTATTAATCGATTTCTGATGGTTGAAAATATTAGAATCTACCCTAGGTTTGACTTGTTTTAGTAAAACATGTTTAA
AACTAAGGAAAAGAGTTAACAGATTCAAAACTCAAAGCTCGTCTAATGGTTTATGTTGTACTAAGATCAACAAACTCAAG
GTAATTGCCATTGATTTGAAATAAACACTTTTAGTTCGAGAGAATAAAANNNNNNNNNNNNNNNNNNNNNNNNNNNNNNN
NNNNNNNNNNNNNNNNNNNNNNNNNNNNNNNNNNNNNNNNNNNNNNNNNNNNNNNNNNNNNNNNNNNNNNNNNNNNNNNN
NNNNNNNNNNNNNNNNNNNNNNNNNNNNNNNNNNNNNNNNNNNNNNNNNNNNNNNNNNNNNNNNNNNNNNNNNNNNNNNN
NNNNNNNNNNNNNNNNNNNNNNNNNNNNNNNNNNNNNNNNNNNNNNNNNNNNNNNNNNNNNNNNNNNNNNNNNNNNNNNN
NNNNNNNNNNNNNNNNNNNNNNNNNNNNNNNNNNNNNNNNNNNNNNNNNNNNNNNNNNNNNNNNNNNNNNNNNNNNNNNN
NNNNNNNNNNNNNNNNNNNNNNNNNNNNNNNNNNNNNNNNNNNNNNNNNNNNNNNNNNNNNNNNNNNNNNNNNNNNNNNN
NNNNNNNNNNNNNNNNNNNNNNNNNNNNNNNNNNNNNNNNNNNNNNNNNNNNNNNNNNNNNNNNNNNNNNNNNNNNNNNN
NNNNNNNNNNNNNNNNNNNNNNNNNNNNNNNNNNNNNNNNNNNNNNNNNNNNNNNNNNNNNNNNNNNNNNNNNNNNNNNN
NNNNNNNNNNNNNNNNNNNNNNNNNNNNNNNNNNNNNNNNNNNNNNNNNNNNNNNNNNNNNNNNNNNNNNNNNNNNNNNN
NNNNNNNNNNNNNNNNNNNNNNNNNNNNNNNNNNNNNNNNNNNNNNNNNNNNNNNNNNNNNNNNNNNNNNNNNNNNNNNN
NNNNNNNNNNNNNNNNNNNNNNNNNNNNNNNNNNNNNNNNNNNNNNNNNNNNNNNNNNNNNNNNNNNNNNNNNNNNNNNN
NNNNNNNNNNNNNNNNNNNNNNNNNNNNNNNNNNNNNNNNNNNNNNNNNNNNNNNNNNNNNNNNNNNNNNNNNNNNNNNN
NNNNNNNNNNNNNNNNNNNNNNNNNNNNNNNNNNNNNNNNNNNNNNNNNNNNNNNNNNNNNNNNNNNNNNNNNNNNNNNN
NNNNNNNNNNNNNNNNNNNNNNNNNNNNNNNNNNNNNNNNNNNNNNNNNNNNNNNNNNNNNNNNNNNNNNNNNNNNNNNN
NNNNNNNNNNNNNNNNNNNNNNNNNNNNNNNNNNNNNNNNNNNNNNNNNNNNNNNNNNNNNNNNNNNNNNNNNNNNNNNN
NNNNNNNNNNNNNNNNNNNNNNNNNNNNNNNNNNNNNNNNNNNNNNNNNNNGTAGGGGTGTTCACGGTTTGGTTTGGGTC
GGTTATTGGTCAAAACCAAAACCAAACCAACTTAATCGGTTTTAAAATTACCAAAACCAAACCAAACCAAATATAATATA
CATTTATCGGTTTGGTTGTTTTCGGTTTTGGTTTGGTTTGGTTCGGTTATTCGGTTATTAACCATACATAAAAATAAAAT
AAACAATTCATTCAAAACCTGAAAAAAGTGACAACAATCCATTCAAACAAAAAAATAGTTAGAATGGCTGGCATTACAGA
ACTTTCGATCATTGAACTTACTGAATAAAACTTCAAAATTCACTATTTTGGCATAGAAGGAAGTGACAATGACATTTTTA
GTCCCACAAACATTTTTCATAGACACTCATATACATGAAATCAATAAGAAAAATGTTCTCACCTTGGACATTTTTTCTTT
CATAAGTAAATTATAAAAATAAATTTTGATGAAACATATATAAAATCTTTAAAATTGTTTATGAATATAATATATTATGT
ATGTATAATAATAATATTTATGTATATAACTTGTTGGTTCGGTTCGGTTATTTCTTCGATTTTTTTTCGAACAAAATCAT
AACCAAACCAAATACTATCGGTTCTTAACAATCTAAAACCAAACCAAACCAAAACCCAAATTAAATCTGTTTGGTTTGGT
TTTTCGGTTTGGATCGGTTTTTATCCAAACCATGAACACCCCTAACCTCATGTTTTAAAATGGATTATTTATTTTACTAT
CTAATCTACTACATATTTTTTCTTCTGGAAAAATTGATAAAGGAAAAGTATAACGTGCTCTCTAATACAATGCCATTAAT
TTATTGTTGTTTTTTCAAAAAAAAAATATCAATAAAATTCTTTACAATTTGTTTGGAATTAGAGAGTGCAATTGAAAGTT
TTAAAAATGTCTCTTTTAAAGCGAATTACAATAACTGTATTATTAGAACAAAAAATGAAAAAGGGAATTATGTGGTTGCA
TACTCAGTTATTCTTTTTGCAAGATAATTGAGAATAACAATTTGTTTAGAAGTGGGAAGGTAGTGGGAGACTGGGAGGTT
TTAAAACTGTTTATTTAAGTTGTGATGGGTAATAAGGACTAATTGTAACGACTGGGTTCCATAGTTATAAAAAAACCAAG
GGGGGCAAAGTTTGGGTTGGAAAACTTTCTCGTAGTAACTTAGAATTTCCCAACCTAGTTCAGATTTGAACCAAATCGGA
GTCATTCAAGTATAGGGAAATCTGGTAGCAATTGGGTGATTTAAGTATGAAATTGATCACATGAGTAGATAGCCAAGATG
TTAATGAACCCGTACGACTTTACGGAATTGAATTTGGGCGAGTAGAACTCCCAAAACTGATCTTGGTGTGAACGGGTAGT
TTTTGAGCGTCATTGGTTGAAGGTGTGTTGTGAAATGGGGGTATTGGGATTATTAAAATTGTTCACTGTTTCAGGCAAGC
CTCTATAAAGGGATTTCTGCCGCCAGGGCGGGGCCGCTGCAGCGGAGCGAGGGTCACTGTGGTGGGGCATACACGACTTA
AAGTTGGAAATAAACCTCAAAAATGTTTTATTCTGCATTTTTCGAACTTGAGAGACAAGGAACAAACCCAGGTCTTTCTT
AACAGTTTTCCACCATTCTTGCAGCTAAAAGTAAGATTTTAACTCCCCGAATCCATTTTTCAATCCGTAGAACGTAATCT
AATGGGTAATTATTGATGGGGGAGGGTTTTGATCTAGAATTTATGATGGAAACAACCCTAATTGGGAGATTGGGAGATTG
GGTTTGATCTAGGATTCATAGGATTGTTGGTAATTCGAGTTATTAGTTATCGTTTATTGATTCCAGTATTATATAGATTG
TTTGTAGACCAAGAACAAGCGAAATGAATCTGAAAAGGGAAGAATCAAATTTCATAAGGGTTTCAAGCTTGTTTCGAGGT
AGGTGATGGTTGTGATTTCATGATTGTGTGATATATGTTTGTTTTTGCTTCATTATAATACGTGTATGTATGCAAATGTT
GCATTATTGATCACACTAAAGTAAATGAGATAGATGAATGATGAATGCCATGAATCATGACTTGATTGTATGATTTTGAG
ATTATACTTGTGGTTGTGATTGTGGCTTGTTGAATGGATCCGGTGTTGCGTTCCGACAACTAACTTGGATCGGTTGCGAC
ATTTCGACATAAATATGGGATCAGTTGCCACTCTCTGGCATAAATATTAGATCGGGTACCACGTCTGTATGCTAACAATT
TGGGTTTGGGTTCCATGAGAGGACCAATGACTTGTTGTAATTGTATATTGGTCGTAAATGATGATGATATTGTATATGTT
CGTTGTATGCATGTTTTTATTATGTTGTAATTACTTATGTATGTTGCACTTAGTTGGAAGCCGCGTGATCCTACCAGTAC
ATTGTGGTTGTGTACTGATACTGCATTTGCTCTTTCTTTGTTGAGTACAAGGCATCTTTAGGCGGCTATTGAAAGACCTC
GTTTAGAAGATCAGTGATCGTTCGAATTCAAGAGTGAGCTAGTTCTTCTGGGCTTCCACGAGTTCTCTTTTATGTCTATG
TCCACATTTCGGACTTGGACTTTTTAGTTAGCTATTAGTTCATTAGTTTGGAGTTGTAAGCCTTCTTGTTTAGACTTTTG
GATCTTGTTAGAGTTTTGGTACATTGACTTTCAGGTTCTAGACATTAAATTCTGCAATTCGTTTTTAGATCTTTTGGAAC
TTTATGGGAACTTCATTATTTAATTATTTAAACTTGCTTCTGTAACTCTAAATGCTTTGGTAATTTGATTAAGTTGGTTA
GCTTATTAGTATTAATGGTTCTCCCACAGGAGAGTTAGTGTAGGTTCCAATCTCAATGGTCTGGGTCATGACAAAGTTTG
TATCAGAGCCTAGGTTCGTTGATCTTGATGTACCAAAACGAGTCTAATAGAGTCTTGCGGAATAGTACAGAGACATTTGT
ACTTTTCTTCAAGGGGCTATAGGACCTTAGGAAATCTCTCTGTTTTCTCTTTGTCTCCTTTCGTGCTATAACTTGATTCC
AATTGGTATCTGTCGATTCGAATTAGTATCTAACCTCCTTCACTCTTTTGTCCGCAGATGGTTAACACTAGATTCAACGG
TGTCAGGCCCGTAGCTCCCGTCAATGCTCTAGTTGAGTAATCTGCAGCGAGAGGTCGTGCTCGAGGCAGGGGTAGAGGAA
GAGCTAGGGTAGAGGCTGTGGAAAAGTAGCACCTACTAGGGATGGAGCTCCTGTTGAGAATGCTCCCAGAAATGAGAACC
CTCATGCGCATCATGAAGAGGTAGAGGAGAACGTGGAGGTTGAGAATGAGGAGGATGTTGGACAAGAGGAAGAAGTGTAG
GCTGAGACTACAAGTATCCCTCCCTTAGACCTAGTGTTAGCTCAACAGATCATGTCGTTTTTGAAAGGATTGGTTGGTTC
CGGAGTGCTTTCCTCTGTTCAAGCAACTCAAGCTCCCTCCAATCCCCCTACTGCTATCAGTGTCCCCATTGTGGGTTGAA
ATATAGGTAATGATGCTTTCTTCCGTCCTTTGTTGGGTCCTGTTATGACTGGTAATGAGCATGAAATGTTGACTATGTTT
TTGAAGCTAAAGCCTCCTGTATTTCTTGGTTCTAAGAGTAAGGATGCCTATGAGTTTATTTTAGATTGCTATGAGAGGCT
TCATAATTTGGGAATTGTCCATCAACATGGCATGGAGTTTGTGAATTTTCAGCTTCAAGGTGAGGCTAAGCTGTGGTGGA
GAGTTTATGTGGAATGCAGATCTTCAACTTTACCCCCACTCTCTTGACCCAATTTCATGCTCTGTTCTTAGAAAAGTATG
TGCCCCAGACCTTGAGGGATCGTAAGAAGGATGAGTTCATGGCTTTGGAGCAAGGTGGTATGACTGTGGCTGCTTTTGAG
GCTAAGTTCCATGCTTTGTCTAGATATGTTACTCAATTGGTGACTACCGAGGAAGAGAGGATCTGTTTATTTATTAAGGG
ACAAAATTCTGAGTTGCAAGTATTATCTGTTCATATGACCTCTGCAGGGAAAAGCTTTAATGAGGTAACAAACTTTGTTA
AGAAAGTGGAGGGGGTGAAGCACGACGGTCAGGATAAGGCATTGGCTAAGAAAGACAAAAATTCAGGCAACTTTCAGAGG
TTTACTCGAGAGGTTCAGGTAGGCCAACACTTGCAGCCAGGCTAATTCAATCTGCTATGCCCGCCTCTACAGGTAATTAC
TTGGGAACTTCACCTCATAGTTTGATTCAGGATAGCCAGGGAGTTGCACCTTCGGCGAGTAGCAGGCCATCCTTTGATCA
TACTTGCTATAACTGTGGAGAACCTGGGCATATGAGGAAAGATTGTCCCCACCCAAGCATGATGGATTCCACGCAGCAGC
AATCTAGAGCAGTGGCACCCGCGGGAAATAGTAAGAATGGTCGAGGGCGTCCACAAGGTGGGCGAGGAGGTAATCAGTGA
GGCCGTGGAGGGAGAGGAAATGGTAACGCAGGCAGGGGTACCGTGCAACCAGGCAGGAAAGTTGCTCGACATGTAGATAG
GGCTCATGTGTCCGTGCGATTTGCTGCAACATTTGCTTTGTGATATACTTTATGCCGCCATCCATATTTCTACCCCAGTT
GGGAAGTCTGTCATAGTCACCCATATCTATCGTGCTTGTCCTATTTGGTTTATGGATTTTCAAACTTGGGCTGATTTGCT
GATTTTGGAAATGACTGACTTTGATATAATCTTACGCATGACTTGGTTGTCCCCCTATTATGATGTGCTTAATTGTAATA
CTAAGTATGTAACTCTAGAACTTCAGGGAAGGGAAAAATTAGAGTGGGAAGGAGTGTACAAGCCTAATCAAGCTAAGATC
ATATCCTCAATTCGGGCTAGAAAACTAGTAGGGCAGGTTTGTTTGGCTTATTTGGCTCATATTCGGGATGTTAAGATTGA
GTCTCCATCTATTGAGTCTGTTCCTGTGGTGTCAGAATTTAGAGAAGTGTTTCCTACTAATTTCACTGCTATGCCTCTGG
ATAGAGATATAGATTTTCGCATTGATTTAGAACCTGGTACTCATCCCATCTCCATCCCACCATATTGCATGGCCCCAGCA
GACTTGAGAGAGCTTAAGGATCAAATCCAAGAACTTCTTGATAAAGGATTTATTCGTCCTAGTGCTTTCCCGTGGGGTGC
TCTAGTTTTGTTTGTAAAGAAAAAAGATGGTAGTATGAGAATGTGTATAGACTATCGTCAATTAAATAGGGTCACCATTC
GAAACAAGTACCTATTTGCCTCGAATAGATGATCTTTTTGACCAATTGCAAAGGTGCATCTATTTTCTCTAAGATTGATC
TAAGGTCTGGCTAGCATCAGTTAAAAATTAGGCCTGAGGATGTGCCCAAGACGACGTTTAGAACCCGTTATGGGCACTAC
GAGTTTCTAGTTATGTTGTTTGGGATGACTAATGCACCCACAACTTTTATGAGTTTAATGAATGGGGTGTTCAAGCCATT
CCTTGGTTCATTCATCATAGTCTTCATTGATGATATTTTTGTCTATTCAAAAAGTGAGGAAGAGCATGCCGACCATCTTC
GTATTGTTTTAGGTGTTCTTGGAAAACAAAGGTTATATGCAAAATTTTCTAAGTGTGAATTTTGGTTGACTTCTGTTGCA
TTTTTGGGACATGTAGTTTCAAAATAAGGGGTAATGGTAGATTCTTCAAAGATTGAAGCGGTTAAGAATTGGGTGCGGCC
TAGCTCTGTGACGGAAGTAAGGAGTTTTGTGGGGCTCGCTAGTTACTATCGTCGATTTGTGAAGAACTTTGCTTCTATAT
ATTGCCACTCACTTGACAAACTTGACCACAAAGGAGATACCATTTGAATAGACTGAAAAATGTGAGGAGAGCTTCCAAAA
GCTCAAGACTCTATTGACCACCGCACCCATTCTAGCATTACCGATTGAAAGTAAGAATTTTATTGTTTATTGTGATGCTT
CAGATTCTGGCTTGGGTGCTGTGTCGATGCAGGATAAGAATGTTATAGCTTATGCATCGCGTCAATTAAAGGTGCATGAG
AGGAATTATCCAACACATGATTTGGAGTTGGCAGCGATAATGTTTGCTCGTAAGATCTGGTGGCATTACCTCTATGGTGT
TAAGTGTGAGGTTTGCAACATGTGTTCACTTAAAAGGATCTGAATTTGAGACAGCGAAGGTGGATGGAGTTACTTAAATA
TTATGATGTGACCATTCAATACTATCCGGGTAAGGCTAATGTAGTGGCAGACGCCTTGAGTTGAAAAATAGTGAGTATGT
GTAGTTTAGCTTGCTTGAGTGTAACTAAGCGACCTTTGGCTAGGGAAATTCAGACCTTGGAGTCTAAATTCCTGCAATCG
GGCATATCAGAAAAAGGTGGGGTGTCAGCTAGCATTGAAGTAAGGACCACGTTTATGGAAGAGATCAAGACCAAGCAATT
TGAGGATGAAAATTTGAATGATGCATAAGGTGTGCTCAGTTTTAAAGGAAGAATTTATGTTCCTCAAGTTGATGATTTGA
TTCAGAAATTGTTGATAGAATCCCATGGTTCGCGATATTCCATTCATTCGGGTGTGACTAAGATGTATCAAGATTTGAAG
CAAATTTATTGGTGGGCGGACATGAAGAAAGACATAGCGGAGTCTGTGGCTAAGTGTCAAAATTGCCAACAAGTAAAGTA
TGAGCATCAAAGGCATGCTGGTTTACTTCAGAGAATACCAATTTCGGAATAGAAGTGGGAAAGGATAGCCATGGATTTCG
TGATTGGTCTTCCCAAGACTTTGGGAAAGTTTGATTCTATTTGGGTAGTGGTTGATAGATTGACTAAATCACCCCATTTT
ATTCCGGTAAGAATAGATTCTAATGTTGAACAATTGGCTAAGGTTTATGTGAAAAAGATAGTGAGGTTGCATGGGTGCCC
CTCTCTATCATCTCTGACTGTGGTACGCAGTTTACCTCTAAGTTTTGGAGGAAGTTACATGATGAATTGGGCACACAACT
CACTTTTAGTACAACCTTTCATCCATAAACGGACGGGCAGTCCGAGAGGACTATTCAAGTGTTAGAAGACATGTTGAGGG
AATGTGTGATTGATTTTGGATGGCATTGGGATAAGTTCTTACCTTTGTGTGAGTTCTCATATAATAATAGTTATCACTCC
AGCTTTGATATGGCACCGTTTGAGGCATTTAATAGGATAGGATGTAGATCACCCATAGGATGGTTTGAGACTGGAGATGT
GAAACCTTTGGGGGTTGATTTGGTGAAGGATGCTCAAGATAAGGTGAGGTGTATTCAAGCTAAGCTTCTGACAGCCTGGA
GTAGATAGAAGAAGTATGCGGATCATAAGGTAAGAGACATGACATTTCAGACTGGTAAGACTGTTCTTCTTAAGGTATCA
CCCATGAAAGGGGTGATGAGATTTGGCAAGAAGGGCACACTTGCAGAAGGATACTACCACTTAAAGAAGAAAACTAGTTT
AATACTTGCGACATTTAGAAGAGATTAACGAAGGCATATTTATTATAATCTAGTAGAGAAATTAGGTTCATATAAAAGAA
TGGTTAAGGATGTGCACCATGCCTATTTAAATTTATTTGTGTCAAATTGAAACCGCGTAGAATCTTAACTTAATGGTGGA
AAAACCCTTCCAAGATAATCTAAGCAAATAACTTACGAGATTTTCTTGAATATATTTTCCTCACAACTAAAAAATGATAA
AAAAAAAAAAGAGAATATTACCAACTTTCGAGTACCCAAATTAGTCGGTTCATGCTTCACACAACTATTCAAAATAAATC
GTAAATTTAATATATTACAAGACTTGGGCTTAGACACCCCAAAAGAAGAAAACATATAGCCATACTTATATTACAACCCT
TGGTGACATGATCAAATTAGCCCTCAAATTTTAGGTAAATATACAACACATAGATCATGTACAAGTCCCAAGATTTATAC
AAATTATAGATGCCTATATGCAAATGTGATCTTCCTTAAGGCTCTCAAAATCTCCATCTTCAATGGCTAGCCTTCATGCA
TCCTCTCAAACATTCCCTATGATAGAAACAACTTTCACTGAGCATATAGCTTAGTGGTGTAAAATCTATAGGTTCGGAGC
CCTCAGATTCACCAAGCTACCTTTCTCAAGTCATGGGCAGCACAATTGAGCATAATAAGTAAATCAAGTAAACAATATAT
ATAAGAGTGTCAAGTTCGATATTTAAAGATCCAAATGTCAAGAATGCTCATAGCACCATTTTCCAAGAGATTCAATAACA
AGGCTCGCCTAATACATACATCATGTCGTCACACCAAGCACAAACAGGTATCAAGAAGGGCCGACGCCCTGTATCAAGAA
GGGTGAAGCCCAATAATCAAGAGAACCAAGAACCATATTAAAAATGACTTTCTAGTTCGTATTTAAAATGGATAACTTCC
ATTCTTGTGGCGGACTAAAAATCCAGAGTCAAGATGGCAAATGATCTGAATCAAGAGGCATGCGAATAATGACAAAGTCA
CAGCCACAAGAAGGACAAGGTCCCAACAAGAGTGCCAAGTGATCAAAAAATCCGTACAAGTGGGCGAGTTACACAAGTGT
CTTTAATGTCTTAAAGGATAACAGCACGATAATACAAAGTGACAAGAGGTAACCAAGGTACCAAGATAAACTTTCAGATA
TACCAGCAGGTAATAAGAGTAAAAGTACAAGTTTATACACAAACCTTAGTGCTTAGCTTAGAGACAGTCCAACCCAACTT
CAAGAGTTCAAACCGTAGACCAACCAACATATCAAGGTCCTCAACTTGTTCACGAGTTTATACAACCTTAAAAATAAAAT
TAAATAACTTCATTAATTCCTAGTAGCTCAATAGTGTTGATGTAAAACAAGATTATCACACAAGTAAGCTTAGCCTATAC
AAATACGACTATGCTCCCAAAACAGTAATTCTGGCCAGCCTAGTACCTCATGTCGCAACTAAGATTTGAAAAGGAAAACG
GCAAAACTGAACTGTATATCCTTCATGAAAGCTGTAGATACATATCTTAAGGTTACAAATAATTAATAATCACCGAAAAA
TATATTTTGTACAAAAGGATATCATTAAAACACTAACATTTGTTCATACAGGATTTCTAAATCCGAAATCTGGACAGAAC
TTGTTTGTTGTTGCATTCCATATTTCGAATCCATAACATCTAAATCAAAGTTTTACATAATCATAAGAGTTTTAGGTCTA
TGAATTATCTTTCCAAATAATATTTATTCACTGTAACCGAAGTTCTGAAGAACAAGATATGTTTAAAATACCAAACACTA
CCTAGCTCAGAAACAAATTTCTTCACTTACCAAATCGAAGGGTGTGTCTCGAATTCCAGCCAAAAGGACCAAGGTTTTCT
TGAAATTTTGTCAGTAATATTGTTAGAGGAAGTTCTACAGGCTTCTTAGAGTTAAAGAACACGAATTATTATAGAGGAGA
TGTGAAAATATATGTTATAAAAGTGATATTTATCACTTACTAGATATAGCCAAAAGTCAAAGGTTGGCTGCCCAAAAGTA
AAAGGTTTGCTTCCAAAAAGTACATATATATACCAATATGTATATACCTCACCTCCCTTTCAAGTTATAGATAATTCCAA
CTAGAATATTACGTAAATATCCCGAAACAATCCCTTAAATAACTGTCTGAATTTATGTTAAGCAAGTTTACAAATATCAC
AAAATTTCAAGTTTCCAAAACGAGAATAAAACATATTGTAGTAATTAAGCAACGGTAAATCGACATGTGACTCTTGGTTA
GTATTTTGGGGTGTTACAACTCTCTCCCCCTAAAAGAAATTTCGTCTCGAAATTTACCTTACACTAGTGCCAGAACAAAT
GCGGATATTGGGTCCTCATGTCTTCTTCTCTCTCCCAGGTAACTTCTTTTTCAGAATGGTTCCTCCAAAGTACCTGTACT
AAGGGGATTCTCTTGTTCCTTAGTTGCTTTACTTCTCAAGCTTGAATTAGGATAGGTTCTTTATTATACGTCATGTCAGG
ATTAACCTCAATAGATTCAACTGGAAGAACATGAGATGGATCAGAACGATATATTTTGAGCATAGAAACATGGAAGACAT
TGTGGATCTTGTCTAACTCCGGTGGCAAAGCTAATTTTTATGCAACTGGTCTAACCCTTTCAAGTATCTCATAAGTTCCA
ATAAATCGGGGACTAAGTTTTTCTTTTTGGTCAAATCTCATAATCTTTTTCCATGGAGACACCTTTAAGAATACTTTATC
TCCAACTTGATATTCAATTTCACGCCATTTAAGATCAGCGTACGACTTTTGTCTATCCGAAGAAATCTTTAGACGATCCT
TGATAATTTTTTACCTTGTCCTCTGTTTGTTGCACAATTTCAGGACCAATAAGCTTTCCTTCACCAACTTCACTCCAACA
AAGAGGTGTCCGACATTTCCTTCCGTACAAGACTTCATAGGAGGCATTCCAATACTCAATTGGTAACTGTTATTGTAAGC
GAATTCTATCAAAGCCAAGTGTTTGTCCCAACTACCCTCAAACTCCATAATGGAAGCTTGAAGCATATCCTCCAAAATTT
GTATCACTCTTTTCGACTGGCCGTCTGTCTGAGGATGGAACGAAGTGCTAAATTTCAACTTAGTACCCAAAACTTCCTGC
AAGTTGTCCCAAAATCTAGATGTAAACCTTGGGTCTCGATCAGATATAATAGACACAGGCATCCCATGTAGTCTTAAAAT
CTCATTAATGTACAATTCGGCTAAACGCTCAAGTGAGTATTCCATCCTGATTGCTAAGAAGTGAGCACTCTTGGTTAGCC
TGTCCACAATCACCCATATTGCATCATGACTCATTTGAATGCGAGGAAGTCAAGAAACAAAGTCCATAGTTATTCTCTCC
CATTTCCATTCCAGCATCGACAAGGGCTGTAGTAAACCAACTGGGACCTGATGCTCTGCCTTCACTTGTTGACAAACCAA
GTATTTGGAAATGAACTCCGCAATGTATCTCTTCATACCATTCCACGAATAACGTTCTTTGATTGTCTGGTACATATTTA
TACCCCCAGGATGCATTGCATATGGTGCAGTATGTGCTTCATTTAATATTTCTCTCCTCAATTTTTCATCATTAGGGACG
CATAACCTGTTTTGATAAAATAAGACACCATCCTCTGTTAATGTATAATCAAGCTTTTCCCCATTTCGCACTTCTCTAGT
CAATTTTACAAGTTTCTCCTCTAACTTTTGTGCTTCTTTCATGTTTAAGTACTATTTGCTTTACTTGCAAATTAGCCATA
ACTGAACCATTTGAATCAAGTGTGAAACAAACATTCATGGCTCTTAACTCAAGGAGCAAGGGAAAAGGACTCAAAGAAAT
GCTTGCGAAGGATTTTCGATTGAAGGCATCTGCAACCACATTAGCTTTACCTGGATGATAATCAATTGTGCAGTCATAAT
CCTTGATGATTTCAAGCCATCTATGTTGTCTTAGGTTTACCTCCTTCTGAGTAACCAAGTACTTTAAGCTTTTGTGATCA
GTCAATATATGACATTTCTCTCCATACAAATAGTGCCGCCATATTTTTAAAGCAAACATTATAGCAACAAGTTCAAGATC
ATGAGTAGGATAATTCAATTCATGCGGTTTTAATTTCCGAGAGGCATAAGCAATTACCTTACCTTCTTGCATCAAAACAC
ATCATAAACCATTGTGAGAAGCATCACTATATACCACATATTCTTTCCCTTCAATTGGTAGAGTAAGTATAAGTGCTTGA
GTCAACAAGGATTTGAGAGTTTCAAAGCTCTCTTGGCATTTGTCATCCCAAATAAACTTTACTTCCTTCTACAAGAGCTT
AGTCAAAGGGGAGGCGATAATGGAAAATCCTTTCACAAATCTTCTGTAGTATCCTGCTAAGCCCAAGATACTTCTTACCT
CGATTGGACTTTTGGGAGGTCTCCATTCAACAACTGCTTGTATCTTAATAGGATTCACCTTCACGCCTTCGGTTGATACA
ACATGTCCCAGAAAAGCCACTTCATCAAGCCAAAATTCACACTTGAAAAGTATAGCATAAAGTTCTTTCTCCTTCAAATT
TTTTAAAACAATCCGAAGGTGTTGATCATGCTCTTCAATACTTCTGGAAAATATGAAAATATCATTTATAAAGACAACAA
CAAACTGATCAACATAAGGATTGAATACTCGATTCATTAGATCCATGAATACCGTAGGGGCATTTGTCAATCCGAATGGC
ATCACCAAAAATTCATAATGACCATACCGAGTTCTAAAAGTAGTTTTAGGAATATCTATTCTTGATTGTTATTCTGTTCA
ATTTTCTATAGTTAATACAAAGCCTAAGAGTGCCATCTCTCTTCTTTACGAATAAATCAGCGGCTCCCCAAGGAGAAACA
CTAGGTCGAATAAAACCTTTCTCAAGAAGTTCTTGCAATTGAGATTTCAATTCTCTTAATTCTACCGGAGCCATTCTATA
AGGAGTGATAGAAATAGGGGTAGATCCAGGAATAAGCTCGATTGGAAATTCAACCTCCCTTTCTGGGGGCAATCCATGAA
GATTTTCTGGGAAGACTTCTGGGAATTCACATACAGTAGGTATGTCCTTGATACAAGGACTCTCCAACTGTGTATCAACT
ATGTGACAAGGTATGCTCCACAACCTTGATGCATCAACTTTCTTGCCAAGGCCGCAAAAATAATACTAGATGTCAATTAT
CTTTCACCTTGTACAATGATGTGTGAAAATGTAAGATCTTTAAAAGTCACATGCTTAGACCTACAATCTACCACTGCATG
ATGTTTATAAAGCCAATCCATCCCACTAATAACATCAAAATCCTTGAAGGGCATTTCAATCAAATCAGTAGGGAATACTA
GATTTTGAATCACGAAGGGGAAATCTTGGTAAACTCGATTACACACAACTTGATAACCCAAAGGACTTTCAACCAGCATA
TCATAATTAAGTCTCACGAATTTCACGTTTTCAGGAAGAACAAGTGATGAACAAATATATGAATGCGTAGAACCATGATC
AAACAGTGTAAACACACATAAGCCAAATAAGTGAAATTTACCCACAACCACGTCTTGTCCATCTTGATCATACCTCTTCC
TCATAGCATAAGCGCGTTCAGTAGCCCTTGGTCCACTAGCTTTATTAGCTCCACTTGCACCTGCTGCTTGGGTGTTTTTA
GGTCTTGCACCTCTATTAGTTTGAGGAGGATTAATAGAAGGCATATAAACCGAGACTTCAATTTTCAAGGAAGGAGCATT
ATTAGGATTAGGACAATCCTTCACTTTATGATAGAAGTTCCCACAATTGAAACATGCACCAGAAGCTCTCCTGCAAGTAC
CATAATGATTCTTTCCACATTGTGGACAAGTGGGAACACGAGGCTTGCCTTGGCCATAATTTGGAGTGCTAGCTATAGAA
AATTCTTATATGTTTTCCTTTTGCTGAGGTGGCCTATTAACATTACCAGCCTTAGAATCATCAAACCTTCCCCTTTGATG
AACCTCCAAAATCTGGTCTAGGCTTTCGGAATTTGTTTTCATTTCTACTAGCTTCTTCTTTATCAAGTCGTTCCCAAGTA
AAAGGAACAGACACTAACTTACAAAAGTTCTCATGTTGCAGGATTGCCACATTCTTCCTAACGGAATCATTTAGACCCTC
TTCAAATCTCCTCCACTTGTCTTTTTCCTCTTTAATAATACCTCCAGCATAATGAGAGAGTCTTAGAAACCTCTGTTGAT
ACTCAGCAATAGACATGCCTCATTGCCTTATATTTGAAAACTCATTTTTATTTGCACAATAAGCAGGTGGGACATACTTC
ATATGAAATTCCTTAAGAAAATCATCCCAAGTAAGAACTGGAGGTTTTACCTTGGCATTCGGAACACTTAACCACCAATC
AGAAGCATCCTTTTGTAAAAGTGAAATAGCATACTTAAATTTGGCAACATCTGAACAGTCCAACTACTCAAACACCCTCT
CCATGCGCTCCAGCCATTGTTCAGCATCAGTGGGATCAACAGTGCCTTCAAACTCCACTCCACCCATTTTCCTCATTTTC
TCAAAGTTAATCCCATTAGGATCACGCATTGATTTAGCCATGTGGTGGAAGAATTCAGCCATTTGTTGAAAAGGAGGATT
CATGGCTTGAGTACCACGACTCATATGAGGATGTGAACCAGCTCTTACACCCTGATGGTTTCCCACTTCAGACCCACTAG
TGTAGGGAACATAATGATTCGAGAAATGTTCTCCAACCCCTTCCAATGCATGAGGTTGGGAAACAGAGGCATCCGAACCT
TCACGAGCAGCTTCCATAGGTTGGTCAAAAGAAGAGGCCATAACTTCATTCATTCAAAAGGGAAGGTTACATTGCATTAG
GGACATGTACTTGATGCATGTACACTCTATATGCAGTTTAGATATGATAAACCATGTAAGTGAACAAGAACTCTAAATAG
AACCTTCTAGAAAGCGAACAAGTATACAAGTAATTCACAGCCAAACTCCTAGAACCACAAACCTAGGCTCTGATACCAAC
ACTTGTAGCGACCCTTTCAGAAGGATACTACCATTTAAAGAAAAAATCTAATTTAATACTTGTGACATTTAGAAGAGATT
AACGAAGGCATATTGATTATAATCTAGTAGAGAAATTAGGTTCATATAGTACAATGGTTAAGGATGTGCACCCTGCCCAT
TTAAACATTTATTTGTGTCAAATTGAAACAGTGTAGAATCTTAACTCATGGCGGAAAAACCCTTCTAAGATAATCTAAAT
AAATAGATTTTCATGCATATATTATCCTCACACCTAAAAAATGATATAAAAAAAATATTACCAACTTTCGAGTACCCAAA
TTATCCGGATCATGCTTCACACAACCATTCAAAACAAATCGTAAATTTAATATATTACAACACTTGGGCTTACACACCCC
AAAAGAACAAAACATATTGCCATACTTGTAACACCCCGTATCCAAAACGGACCAAAAATGCAGATTTTGGAGAAGTTGCA
GGTGCAACTTACGGTCACCATCCACGGACCGTAGGTCAGACCACGGCCCGTGCTGGTGGTCCGTGGTTCACCACTGCAAC
CCCTCCCAGACCCAGCTCAGAAAAATTGGCTAAGTCCCGACTCACGGACAGACCCACGGTCCGTAGATCAGACCACGGTC
CGTGGTCTGTGTCCGTGGATCGAGACTTCCCTTACCCAGCCTCTGACACAAACTACGGTTGACCAGCACGGACCGTCAAT
AGATCCACGGTCCGTAGGTCTGACCGTAGATGAAGGTCAACAGCCAGTTAGGTGAAAAATTATTGATAGGTCAACTTCAG
ATGGTAATAACTCTTAGCACAAAATGAATTATGTGTCCCATAACCTATGGTTAGATAGATAATTGAATTATCTTTCCAAC
GCCACTGAGTTTGCTAAATTTGGACCTCCGAGTAAAAAGTTATGCCCATTTTAGTGAAGCCCTGTCGGGCAGACTCGAAC
TACGGACCCAATCTACGGACCGTAGATTGACCTACGGTAGGTCCAAACCGTCGATCACTCCGACAGCAGTTAATTCAGGG
GTCTTTTAGTCTTTTCCTATTTCGTTTAACCCCTAAGATACGTCGTTTAGACCCTAAATCATGAAATTTTAATCAGTTTA
AACCTAGAAACATAACTAGAACTTACCTAAGTCAAATCATTAATCAAACTTAGAAGAATTAGAAGCAAGAAAGGAGAGAA
AGGTCAAGAACCCTAGTTCAAGAACGCATCGAGGTTTCTTCAGTTCCAGCCTCGAAATCGAAAGATTTCTCCGTGGAATT
CGTCACCAGGTATGTGGGATTTCACTAGTGGGTTCCTTTCGCCCATTAGGTCCCTAGAATTCAGTCAGATTCTTGATTCC
ATAATTTTGAACAGACATAGGGTTTCTAGAATTACAGCAGATCATCATGAATTAGTTATTTAAATGTTCCAAATCAGATT
ATCATGTTATTGCTCAGCTTATCGCATAAATTTTAGAACCCTAGCTATGTATTTCTTTAGTTCTTGAATTACACATGCTA
GGTCAGATATTTCAGTTATTCAGTTATTCAGTTTTACATGCCTCAGTTTATGAATGCATCATTATCAGATTAATTGTTGC
ATTCTCAGTTTGCATGTTCAGTTTTGAGCTATCCAGTATTTACAGAAATTCAGTCATAATATGTTAATCAGTTAATTCAT
TGGGAGTAGCATAATACCGAGTTGGACTAGGGTTCAGCGTACCCATATAGTCCCAGAACTACGAGCCACGTAGGTGTAAG
TCCCCTCTGTGGTCAACATCAGTTTAGTGATCACGCCAGCATGCCTTTATACCTCTGGCAGGGTATATTGGGTCCTCTCG
ATGGGGCGTATACATCGGACTCCACATTTAGCTCATGTGGTTTTATGTCGGTTATTAGTAGCTCCCACAGTTCAGTCAGA
CTCTATTGCATTGACCATTTATCAGTATATTCAGTATTCAGTCTCAGCATGTTATAAATTGGTCATTGCATCAGTTAGCT
CAGTATTCAGTATTTTCAGTATCTATATCATGTTCAGATTATATCATTGCTTTATTGCTTTGTTCAGTTATATGTTATTT
CAGCTTTACTCTATCCTGCATGCTCAGTACCTTTCAAGTACTGACGCATACGTGCGCTACATCTTCTCGTGATGTAGGTT
CAGGTTCTCAGCATCCAGATCACGCTTAGATCGGTTCCCGATCTCCAGTTCAGCAGCATCAGTGGTGAGTCCTCATTCGT
CGAGGACTAGTGACATATCTATCTTTATCGCTTTTAGTCGTTAGTTTCAGTTTTGCTAGATCTAGTTGGGGCATGTCCCA
ATATTTCTAGTCAGTTTAGAGGCTTATTTCAGACATAGTTAGATTCAGCTTAGTACTTGAGTTTGATAGTTCTTTTGTAT
TAAACTCTCATATTTGATATATTCAGCTATAGTATATGGGTATTCCCCATCTTTTTAGATTTATTTATGAATTAGCTTCC
GCATCAGTTTATTATCTTTAGTATGCTCATGATCATGCCAGCAGGGTTAGCTTGGGATCACTTGTGGTCCTAGGTCCCGT
GTCCGCGTCTCGGGGGTAGCTTGGGGCGTGACAAACTTGGTATCAGAGCAATAGGTTTAAGTGTCCTAGGATGTCTGAAA
AGCCGCACTAGGTAGAGTCCTTTTCATGGGTGTGTAGTGCGCACCACATCTAATGAGAGGGAGGCTACAAAGTGTCTTTA
GGAAAAATCTTCATTTTCTTGTTACTCTTATCGTGCGTAAGGTATGATCTAATTCCATTCTAACTCGACGTTCTACGTTT
CAGTGATCATGCCTCCTCGTAGAGCTTATATCAGGAATGCGAGTGCCAGGAACGCAAACGCAACTCCTCCAGTTCCAGAT
CAGGAAGTCTCAAATGCTGAATTTAGGAATGTCATTCAGATGTTGGCTCAGAGTGTCGCTAACCAGAACAATCAGCGGGT
TCAAGCTCCTGTGAATGCAAATGGTGGATCAGCAGCATCAAGGGTTCGTGACTTTGTTAGGATGAATCCGCCTGAGTTCT
TAGGATCGCAGACTGGTGAAGATCCCCAGAATTTCTTGGATGAGATCAAGAAGATCTTTGAGGTAATGCAGGTCACTGGG
AATGATCGGGTTGAGTTAGCATCTTACCAACTGAAAGATGTAGCTCATATCTGGTATACTCAGTGGAAGGAGAACAGGGG
TACAGATGCCGATCCTATTACTTGGGAATGTTTCAGCGAAACCTTTCTGGACAGGTTTTTCCCCATAGAGTTGAGAGAAG
CAAGGGCCCAGGAATTTATGAACTTGAGGCAGGGTAACATGACTGTCCAAGAGTATGGGCTCAAGTTTAACCAACTCTCC
AGGTATGCTCCTCACATGGTTGCTGATTCCAGGGCTCAGATGAATAAGTTTCTGTATGGAGTGTTAGACTTAGTAAAAAC
CGAGTGCAGAAATGCAATGTTGTTGGGAGACATGAACATCTCTAGGCTCATGACTCATGCTCAGCAGGTTGAGGGTGATA
AGCTTAGGGAACGAGCTAAGGAGACTAAGAAAGCCAGAACAGGTAACTATGACTATTCTCAACAAAAATCGAGTGGTGGA
AATCGCTCGCAGTTTCAGCAGACGTCTTCGATTCCATTCCCTTCATCAGCTAGTGTTCCATCCCCCGGGTTCTGTAATGA
TCAGAAAGGTAGGGCGTCAGGCTCTAAGTCTCAAGGTAGTGTTTCAAGCACCAAAACTTACCCAACTTGCCCGAAATGTA
GTAAGAACCATCCGGGCGAGTGCCTTGCAGGTAAGGAAGGATACTTTGGGTGTGGTCAGCCTGGTCATAGATTGAAGGAT
TGTCCTTCAAGACAAGGTCAAGGAGGAAATAATGGTAGAGCTCAGTCTACATCTTCAGCAGCACCAGCAGGTCGCCCGAC
TCAGCAGGGTAACTCTTCTGGTACTGGTGGCGGACAGCGCCAAAACAGGCTCTATGCTCTTCAGGCTCGTCAAGATCAAG
AAGATTCTCCTGATGTAGTCACTGGTACGTTACGAGTCTTTGATATTGATGTTTATGCTTTATTAGATCCAGGGGCTACT
TTGTCTTTTGTAACTCCTTATATAGCAGTCCAATTCAGTGTTAGTCCAGAAACTCTTTCAGAACCTTTCTCAGTCTCTAC
TCCAGTCGGTGACCCAGTTATAGCTAGACGGGTATACAGAAATTGCCCTATCACAGTCTCTCAGAAAGTCACCTCAGCAG
ATCTTGTAGAGTTAGAAATGGTAGACTTCGATGTCATTCTAGGCATAGATTGGTTACATTCATGTTATGCCTCAGTCGAT
TGTAGAACTAGGATTGTTCGTTTTCAATTTCCAGACGAACCAATCCTAGAATGGAAGGGTAGTAGCTTAGCGCCTATGGG
TCGATTCATTTCTTACCTTAAGGCCAGAAAGATGATCTCTAAGGGTTATCTCTATCATCTAGTTCGGGTTAAGGATTCCA
GTTCTGAATCCCCAACTCTTGAGTCAGTTCCTGTAGTTAGTGAGTTTCCAGAAGATCTTCCCGGAGTTCCTCCCGAAAGG
GAAATCGACTTTGGAATAGATCTCCTTCCAGATACCCAGCCTATCTCTATCCCTCCTTACAGAATGGCTCCAGCTGAGCT
TAAGGAATTGAAAGAACAGTTGAAAGACCTTCTAGATAAAGGCTTCATCAGACCTAGTATTTCACCATGGGGTGCACCAG
TGTTGTTCGTGAAGAAGAAAGATGGTTCTCTCAGAATGTGCATTAACTATAGGCAGTTGAACAAGGTCACAATCAAGAAT
AAGTATCCTATCCCCAGGATTGATGACTTGTTTGACCAACTTCAGGGTGCTAGTCATTTCTCAAAAATAGACCTCAGATC
AGGTTATCATCAGCTTAGAGTCAGAGATAGTGACATTCCGAAGACAGCCTTCAGAACTCGGTATGGTCATTATGAATTTG
TAGTTATGTCATTTGGACTAACCAATGCTCCTGCAGCTTTTATGGATTTGATGAACAGAGTGTTCAAGCAGTACTTGGAC
TTGTTCGTTATCGTCTTTATTGATGATATCCTCATTTACTCTAGGAATGAGGAAGAACATGCTAGTCATTTGAGAGTTGT
TTTGCAAACTCTCAAAGATCGCCAGTTATTTGCAAAATTTAACAAGTGCGAGTTTTGGTTACAATCAGTTGCCTTCCTTG
GGCATATTGTGTCTAGTGAAGGAATTCGAGTAGATTCCCAGAAGATAGAAGCAGTGAAACAATGGCCCAGACCTACCTCT
GCTACAGATATCAGAAGTTTCTTAGGTCTAGCAGGTTATTACAGAAGGTTTGTAGAAGGATTTTCATCCATAGCCTCTCC
ATTGACTAAGTTAACTCAAAAAAAGGTTAAGTTCCAGTGGTCAGATGATTGTGAGAAAAGCTTTGCAGAATTGAAAACTA
GGTTGACTACAGCTCTTGTCTTAACTCTACCAGAGGGTTCAGATGGTTATGTGATCTATTGTGATGCATCCAGAGTCGGC
CTAGGTTGTGTGTTGATGCAGCGAGGTAAGGTTATAGCTTATGCTTCTAGACAACTTAAGGTACATGAGAAGAATTATCC
GACTCATGACCTCGAGCTTGCAACAGTGGTGTTTGCACTCAAGATTTGGAGACACTACTTGTATGGTGTTCACGTGGATG
TGTTCACAGACCATAAGAGCCTTCAGTATGTATTCACCCAGAAAGAGTTGAATCTTCGTCAGAGAAGGTGGCTTGAGTTC
CTCAAAGATTATGATATGAGTGTGCATTACCATCCGGGTAAGGCGAATGTAGTAGCAGATGCCCTTAGCAGACTATCTAT
GGGTAGTGTAGCACATGTGGAGGAAGAAAGGAAAGAGCTAGCAAAGGATATTCACAGACTTGCTCGCCTAGGAGTTCGTC
TTATGAGCATATCAGATGGTGGTGTAATGGTTCAGAATGGGGCAAAATCTTCTTTGGTAGTAGAGGTTAAGGAAAAGCAA
GACAGTGATCCAATCTTGCTTGAACTTAAGGGTGCAGTCCACAATCAGAGAGTGGAGGTTTTCTCCCAAGGGGGAGATGG
TGTACTTCGCTATCAAGGTAGATTGTGTGTTCCTGATGTGGGTGAATTGAGGCAGCATATTCTCACAGAAGCCCACAATT
CTAGATATTCTATTCATCCAGGCGCCACTAAGATGTACCGTGATCTGCGGGAAGTCTACTGGTGGAATGGTATGAAAAGA
GATATAGCAGATTTTGTGGCTAAGTGCCCCAATTGCCAGCAAGTCAAGGTAGAACATCAGAAACCAGGAGGTATGACTCA
AGAGATTGACATTCCTACTTGGAAGTGGGAAGTGATCAACATGGACTTCATCACAGGTCTACCTCGTACTCGCAGGCAAC
ATGACTCCATTTGGGTGATTGTTGATAGGGTTACTAAGTCTTCTCGCTTTTTGGCGGTCAAGACTACAGATTCAGCGGAG
GATTACGCCAAGCTTTACATTAATGAGATTGTGAGGTTGCATGGGGTTCCTTTGTCTATCATCTCAGATAGAGGTCCTCA
GTTTACCTCTCATTTCTGGAAGTCATTTCAGAAGGGTCTTGGTACTCAGGTTAACCTTAGCACAGCATTTCATCCACAGA
CGGATGGTCAGGCAGAGCGTACCATTCAGACCTTAGAGGACATGTTGAGAGCTTGTGTGATCGATTTCGAGGGTAGTTGG
GATGATCACCTTCCTCTTATAGAGTTCGCCTACAACAATAGCTACCATTCCAACATTCAGATGGCCCCTTATGAGGCATT
GTATGGGCGTAGATGTAGATCTCCAGTTGGTTGGTTTGAAGTAGGTGAAGCAGCCTTGATAGGACCAGATTCGGTCCTTG
ATGCTATGGAGAAAGTGCAACTCATTAGAGATAGACTTAAGACTGCTCAGAGTCGCCAGAAGTCTTATGCAGATGTGAGA
AGAAGGGAACTAGAGTTCCAAGTTGATGATTGGGTTTTCCTGAAAGTGTCACCCATGAAGGGGGTGATGAGATTTGGCAA
GAAAGGGAAGCTCAGTCCCAGATATGTAGGCCCTTACCGGATCTTGAAAAGGATTGGTAAAGTGGCTTATGAGTTAGAGT
TGCTAGCAGACTTAGCAGCAGTACATCCAGTCTTTCACATTTCCATTTTGAAGAAGTGTGTGGGTGATCCAGCATCCATA
GTGCCATTAGAGAGTGTGGCCGTAAAAGATAGTCTTTCTTATGAGGATGTACCAGTTGAGATTCTTGATCGTCAGGTTAG
AAGGTTGAGAAATAAAGAAGTCGCTTCAGTTAAGGTTTTGTGGAGGAGTCAGTCCGTAGAGGGAGCTACTTGGGAAGCAG
AAACAGCCATGAAGTCCAAGTATCCTCACCTTTTTCCTTCCGATTCCATTCCAGCTTGAGGTAATAGTTCCTCTTCAGTT
TTTCAGTCATTCATGCGAAAATTCAGTCTTAGAATCATGTTCCTTCAGTTGTACTTGCATTTTCAGCGTATTTGCATGTT
CTTGGAACTCAGTTCAGTTAGAAATTCAGTTCTCAGTGTTTAGTGGTAGGGATTACAGCCCTCTCCCTCTATTTCAGCTA
GTTTAGTCTTCATTTGAGGACGAATGGTCCCAAGGGGGAGATAATGTAACACCCCGTATCCAAAACGGACCAAAAATGCA
GATTTTGGAGAAGTTGCAGGTGCAACTTATGGTCACCATCCACGGACCGTTGGTCAGACCACGGCCCGTGCTGGTGGTCC
GTGGTTCACCACTGCAACCCCTCCCAGACCCAGCTCAGAAAAATTGGCTAAGTCCCGACTCACGGACAGACCCACGGTCC
GTAGATCAGACCACGGTCCGTGGTCTGTGTCCGTGGATCGAGACTTCCCTTACCCAGCCTCTGACACAAACTACGGTTGA
CCAGCACGGACCGTCAATAGATCCACGGTCCGTAGGTCTGACCGTAGATGAAGGTCAACAGCCAGTTAGGTGAAAAATTA
TTGATAGGTCAACTTCAGATGGTAATAAATCTTAGCACAAAATGAATTATGTGTCCCATAACCTATGGTTAGATAGATAA
TTGAATTATCTTTCCAACGCCACAGAGTTTGCTAAATTTTGACCTCCGAGTAAAAAGTTATGCCCATTTTAGTGAAGCCC
TGTCGGGCAGACTCGAACTACGGACCCAATCTACGGACCGTAGATTGACCTACGGCCCGTAGGTCCAAACCGTCGATCAC
TCCGACAGCAGTTAATTCAGGGGTCTTTTAGTCTTTTTCTATTTCTTTTAACCCCTAAGATACGTCGTTTAGACCCTAAA
TCATGAGATTTTAATCAGTTTAAACCTAGAAACATAACTAGAACTTACCTAAGTCAAATCATTAATCAAACTTAGAAGAA
TTAGAAGCAAGAAAGGAGAAAAAGGTCAAGAACCCTAGTTCAAGAACGCAGCGAGGTTTCTTCAGTTCCAGCCTCGAAAT
CGAAAGATTTCTCCGTGGAATTCGTCACCAGGTATGTGGGATTTCACTAGTGGGTTCCTTTCGCCCATTAGGTCCCTAGA
ATTCAGTCAGATTCTTGATTCCATGATTTTGAACAGACATAGGGTTTCTAGAATTACAGCAGATCATCATGAATTAGTTA
TTTAAATGTTCCAAATCAGGTTATCATGTTATTGCTCAGCTTATCGCATAAATTTCAGAACCCTAGCTATGTATTTCTTT
AGTTCTTGAATTACACATGCTAGGTCAGATATTTCAGTTATTCAGTTATTCAGTTTTACATGCCTCAGTTTATGAATGCA
TCATTATCAGATTAATTGTTGCATTCTCAGTTTGCATGTTCAGTTTTGAGCTATCCAGTATTTACAGAAATTCAGTCATA
ATGTGTTAATCAGTTAATTCATTGGGAGTAGCATAATACCGAGTTGGACTAGGGTTCAGCGTACCCATATAGTCCCAGAA
CTACGAGCCACGTAGGTGTAAGTCCCCTCTGTGGGCAACATCAGTTTAGTGATCACGCCAGCATGCCTTTATACCTCTGG
CAGGGTATATTGGGTCCTCTCGATGGGGCGTATACATCGGACTCCACATTTAGCTCATGTTGTTTTATGTCGGTTATTAG
TAGCTCCCACAGTTCAGTCAGACTCTATTGCATTGACCATTTATCAGTATATTCAGTATTCAGTCTCAGCATGTTATAAA
TTGGTCATTGCATCAGTTAGCTCAGTATTCAGTATTTTCAGTATCTATATCATGTTCAGATTATATCATTGCTTTATTGC
TTTGTTCAGTTATATGTTATTTCAGCTTTACTCTATCCTGCATGCTCAGTACCTTTCAAGTACTGACGCATACGTGCGCT
ACATCTTCTCATGATGTAGGTTCAGGTTCTCAGCATCCAGATCACGCTTAGATCGGTTCCCGATCTCCAGTTCAGCAGCA
TCAGTGGTGAGTCCTCATTCTTCGAGGACTAGTGACATGTCTATCTTTATCGCTTTTAGTCGTTAGTTTCAGTTTTGCTA
GATCTAGTTGGGGCATGTCCCAACATTTCTAGTCAGTTTAGAGGCTTATTTCAGACATAGTTAGATTCAGCTTAGTACTT
GAGTTTGATAATTCTTTTGTATTAAACTCTCAGATTTGATATATTCAGCTATAGTATATGGGTATTCCCCATCTTTTCAG
ATTTATTTATGAATTAGCTTCCGCATCAGTTTATTATCTTTAGTATGCTCATGATCATGCCAGCAGGGTTAGCTTGGGAT
CACTTGTGGTCCTAGGTCCCGTGTCCGCGTCTCGGGGGTAGCTTGGGGCGTGACAATACTTATATTACAACCCATGGTGA
CATGATCAAATTAGCCCTCAAAATTTCATGTAAATATACAACACATAGATCATGTACAAGTCCCAAGGTTTATACAAAAT
ATGGATGCCTAAATGCAAATGTGATCTTCCTTAAGGCTCTCAAAATCTCCATCTCTAATGGCCAGCTTCATGCATCCTCT
TTAACATTCCCTACGATAGAAACAACTATCGCTAAGCATATAGCTTAGTGGTGTAAACACTATACGTTCGGAGCCCTCAT
ATTCACCAAGCTACCTTTCTCAAGTCATGGGTATCACAATTGAGCATAATAAGTAAATCAAGTAAACAATATATATAAGA
GTGTCAAGTTCGATATTTAAAGAGACAAATGTCAAGAACACTCATAGCAACATTTTCCAAAAGATTCAATAACAAGGCTC
ACCCAATATATACATCATGTCGTCACACCAAGCACAAGTAGGTATTGAGAAGGGCCGACGCCCAGTATCAAGAAGGTTGA
AGCCCAATAATCAAGAGAACGAAGAACCATATTAAAAATGGCTTTCTAATTCGTACTTAAAATGGACAACTTCCATTCTT
AAGACGGACTAAAAATCCAGAGTCAAGATGACAAATAATCCGAATCAAGAGGCATGCCAATAATGACAAAGTCACAGCCA
CAAGAAGGACAAAGTCCCAACAAGAGTGCCAAGTTATCAAACAATCCATACAAGTGGGCGAGTTACACAAGTGTCTTTAA
TGTCTTAAAGGATAACAACATGACAATGCAAAGTGACAAGAGGTAACCAAGGTACCAAGATAAACTTTCAGATATACCAG
CAGGTAAAAACAGTACAAGTACAAGTTTATACACAAACCTTAGTGCTTAGCTTAGAGACAGTCCAACACAACTTCAAGAG
TTCAAACCGTAAACCAACCAACATATCCAGGTCCTCAACTTGTTCACGTGTATATACAACCTTAAAAATAAATTTAAATA
ACTTCTTTAATTCCTAGTAGCTCAATAATGTTGATGTAAAACAAGATTATCATCACAAGTAGGCTTAGCCTATACAAATG
CGACTATGCTCCCAAAACAGTAATTTTGGCCAGCCTAGTACCTCATGTCGTAACTAAGATTTGGAAAGGAAAACGGGAAA
CCTGGACTGTATATCTTTCATGAAAAATGTAAATACATCTCTTAAGTTGCAAATAATCAAGAATTACCGCAAAATATATT
TTGTACAAAAAGATATCATTAAAACACTAACAGTTGTTCATACAGGATTTCTAAATCCTAAATCTGGACAGAACTTCTCC
TATGTTGATTCCCAGTTAGATTCCATAATATCTAAATTAGAGTTTTACGTAAACATAAGAGTTTTAGGTCTATGCATTAT
CTTTCGAAATCATATTTATTCACTGTAATCGAAGTTATAATGAACGAGATATGTTTAAAATACCAAACACTATCCAGCTC
AGAAACAGATTTCATCACTTACCAAATAGAAAAGTGTGTCTCGAAATCCAGCCAAAAGGACCAAGGTTTTCTTGAAATTT
TGTGAGTAATATTGTTAGAGGAAGTTCTACAGGATTCTTAGATTTAAAGAACATGAATTATTATAGAGGAGGTGTGAAAA
TATATGTTATAAAAGTGATATTTATCACTTACTAGATATAGCCAAAAGTCAAAGGTTGGCTGCCTAAAAGTAAAAGGTTT
GCTGCCAAAAAGTATACATATATACCAATATGTATATACCTCACCTCCCTTTCAAGTTATAGATAATTCCAACTAGAATA
TTACGTAAATACCCCAAAAAAATCCCTTAAATGACTGTCTCAATTTATGTTAAGCAAGTTTGCAAATATCACAAAATTTC
AAGTTTCCAAAACGAGAATAAAACATATTATAGTAATTAAGCAACGGTAAATCTACATGCGACTCTTGGTTAGTATTTCG
GGGTGTTACAGTTTTGATCTAGAATTTATGATGGAAACAACCCTAATTGGGAGATTGGTATCATAGGTTTGATCTAGGGT
TCAAAGGATTGTTGGTAATTCGGGTTATTAGTTATCGTTTATTGATTCTTGTATTATATCGATTGTTTGTAGACAAAGAA
CAAGCAGAACGAATCCGAAAAGGGAAGAATCAAGTTTCTTAAGGGTTTCAAGCTTATTTCGAGGTAGGTGATGGTTGTGA
TTTCAAGATTGTGTGATATATGTTTATTCTTGCTTCATTATAATACGTGTATGTATGTGAATGTTGCATTATTAATCACA
CTAATGTAAATGAGATAGATAAACTATGAATCATGACTTGAGTGTATAATTTTGAGAATATACTTGTGGTTGTGATTGTG
ACTTGTTGAATGGATCGGGTGTTGCGTTCTGACACACTAACTTGGATCGATTGCCACGTTTCAACATAAATATGGGATCA
ATTTCCAGGTTCCGACATAAACATTGGATCAAGTACCATGTTCCGATATGCTAACAGTTTAGGTTTGGGTTCCATGAGAG
GACCAATGACTTGTTGTAATTGTATATTGTTTGTAAATGATGATGATATTGTATATGTTCGGTGTATGCATGTTATTATT
ATGTTGTAATTACTTATGTATGTTGCACTCAGTGCGATAGCCGTGTGATCCTACCAGTACACTATAGTTGTGTACTGATA
TTGCACTTACTCTCTCTTTGTTGAGTACAGGGCATCTTCAGGCAGCTACTGACAGACCTTGTTTAGAAGATCGGTGATCG
TTTGAATTCAAGGGTGAGCCAGTTCTTCCGGGTTGCCATGAGTTCTCTTTTCTGTCTATGTCCACATTTCGGACTTGGAC
TTTTTAGTTAGTTATTAGTTCATTAGTTTAGGGTTGTAACCCTTCTTGTTTAGAGTTATGGATCTTGTTAGAGTTTTGGT
ACATTGACTTTCTGGTTCTAGGCATTAAATTCCGCAATTCGTTGTTAGATCTTTTGGAAATTTATTGGAACTTCTTTATT
TAGTTATTTAAACTTGCTTATGTAACTTTAAATGCTTTGGTAATTTGATTAAGTTGGTTAGCTAATTAGTATTAATCGTT
CTCCCATCGGAGAGTTAAGTGGGTGTCAATCACGATGGTTTGGGTCGTGACACTAATTTAGATTAAGGATAAAATAGAAG
AATAAAATTATTTAATTGGATAATCAGTTATTTTGCACGTTTAATTTAATTACGACTTTAATTTCAATTTCTTAATAATA
ACTTTTACAATTTGCTTAGAACTTTTACAAATATATATATTTGATATCTTGACAAAAGTCTAGTTTACTTGCATGAAAAG
TACCAGGTAGAATTTGCAAGAAAATAAGAAGAATTACAGGTATTAAGCAAGGTTTTTTTTCATTCGCTTATCTGGGTTGC
CCCATTTTCTATGGAAGGAAGAACAAAAACCACTTTGAGGCCTTGATTAAAAAAGTGATTAAGAGAATTAGTTCTTGGCA
GAACATGCTACTATATTTTGGAGGCACGTATGTGTTGATAACACATGTGTTACAATATATGCCAATATATATATTATCTG
GGGTCATTAACCAGTTGCATAGAATTTTTGCAAAATTCTTTTGGGCAAACATAATAGGGGCTAAGAACAAAACTAGGTGG
CATGGAATAAAATGTGTTATCCAACAAAGAAAGGAGGTTTGGGCTGGAGATCACTACATGATTTCTCAAAGGCACTCTTT
GCTAAGCTCTGGTGGAATTTCAGAACATCCACAAATTCAATATGCGCAACCTATATGTGGAACAAATATTGCAAGAAACA
CCACCCTATCCTAGCTCAAGGATACAGGACATCACATGTGTGGAGGAAAATGACAGTAGTTAGGGAAGAGGTAGAACAAG
AAATATGGTGGCAAGTTAAGTTTGGTAACTCTAGCTTCTGATTTGTCAATTGAAAAAAACAAGGAGCATTATATCACATT
AAAGTAGGGGCCAAAGAATTTAGAATAGAAGAGAGGTGGAATAGGCAAAAACTGCTACAACATCTGTAAACAGAGATGAA
AAATTACATCATGGAGAACATCTCACCACCAAGCCTACAACTTGGAAATGATGTAGCATGGTGGATGGCAAACTTACTGG
GTAGATTCAAGGTGAAGTCAGCTTGGGATCTAATGAGAAGCAACCATGAACAAAGGAGGGACTATGACTGAATCCGGAAT
AGAGGGTTACCATTTAAGATCAACTTCTTCTTGTGGAGAGTTTTGAAGAGAAGAATCTCCACCGATGATAATTTGGATGT
GATGAAGACTAACATAGTCTCCAGATGCTGGTGTTGTGATACGAAGAAGGAGGAAACAATAACACATTTATTTCTAACAG
CCCCCATAGCTGCCAAGCTATGGAGGTTTTTTGCTAATTTTGCAGGGATAAACATAGAGGGGATGTATCTATAAAAGCTC
ACCATTGCGTGGTGGAAATTGGAGGCAACACACAAACTGAAGAGCTTCTATAAAGCTATGCCAGCCATTATCATGTGGAG
TTTATGGAAAAGAAAGAACGCATTCAAACATGGTAGTGGCATCAGTTATGAAGGAATGGTGGACATGATAATGGAAGTGG
TGAGTCATATGGTGAAGAGTCAATTCCCATGGATAAGGAAGGTAGGAACTGATTCTCACCCTAAATAATTATAAGCTCAA
ACTACACTTCTTAAGTGTCACTTGGAGACCACCAGAAGCACATCAAGTAAAATGTAACACAGATGGGGCATGTAGAGGAA
ACCCAGGGCAGAGCTCTTATGCATTTTTCATTAGAGACAATAGGGGTGATCTAATTTATTCCAAAGTTAAAAGGATCAGT
TTGGCAACAAATCAGGAAACTGAAGCAATGGCAATGCTCTCATCACTTCGAGAGTGTCTCGAGAGAAGGTTACATGATGT
CATAATTGAGACGAATTCACTAAGCCTCAAGAAAATAGTCCTAATGATTTGGAGGGTACCTTCGGACCTAATAGAGAAGG
TAGAGGAGATAAGGGAAATAACTAAGAGGATTAGAGCAACAATCAGTCGTATATTCAAAGAAGGTAACTGTTTGGCTTAT
TCTTTGGCAAATATAGTTATAGGCTCACAAATGGAGTATGAGTATCACAACTGGCAAGAGGTTCCTCTGAAGGAAATAAG
AATCCTCATTTGGACAAAGCATAATTACCAAGTTTCAAGATTAGGACACGTAGAATTAATTCACAATAATTCACAGTATG
AAAGTCAAAGGAGAAGACAATGGACATCAGATAAAGAAAGAGATGCAAGAATATAGACAAAGCAGAAACAATAAGCATAT
ATATATCATAATAACCAAGCAGGAGAATAATGAGAGTAATCATGGTGAAGCTGGTGGAAGAGTTAGTTCCTACCCTAACA
AGTACATTATCCACAAAAAACAAAGGGGACGGGATGCTTTTACATATGAAGACGACAAGTACTTAGCTAAGGGACACCAG
AGGCTTAGATTACACCCGATCCACATCATCTCTCATCAGTTCTTGGAGGAATTATCACACAATGAGGAAAGGAGAAAAGC
TCAAGAACGGAAAGCACAGAGAAAGGAAAACAATAAGAAGAAATTCATACATCGGCAGAATACATTAAAGGCAGAGATAC
TTCTTTCGTTTCAGATCATGGAGGAACAGTCCAAGAAGAAAGAAATGACATTGACTATAAAGAGATTCCTATGGCAGCGG
CAGAGAAGGAAAAATGTCGGGTCACTTTCCAAAATGGATGGCAGATGTTGACTAAAGGGGAATAATGTTGTTAGGGATGC
GTAGGTGAGAGTATACCGATTTTTGTTATGTTTTGAAGATTTGGGCCAAGGGCCTTGTAATGATGCAGATTGATTGAATA
AAAATGTGTTAAATTAAAAAAAAAACTATATTAATTGCTGCAATTTTTCTTACTTCAAAAATACATTTTTATTTTATTTT
GTTGGTTAAAATTATTTCATAGTTCAAAGTCATCAAAGGAAAATATTGTTAAGCCTCTTTTGATAATAAAAGAATTCTGT
TGAAAGCCTTTTTCCCTTTTTTAAGTGAAACTATGGTGCCATTTTATTAAAACTCCCAAGTGGCAGATGCACACAATAAA
TATTTGCAGATTATTTGTTTTAAAAGATTGCAAACATAAAATTAATATATCATAAACATAAGCAAACTAAGTAGATATTC
AAATAATTTTGAGAAAAAAACTAGATAATACGATACAACAAATAAATAATACAAACCAGAGTATAAATTAACTTCTATTT
GAGAGAGAAAGTAAGTAGTTTATTCTTCTTTTTTTAATATCACAGATTCAATATATCTATGAATCTCTCCTCCATTGATG
TGTTTTATTATCTTATTAGAAGAGTTTCGTAATTCTTTTAATTGGATTTATTTATGNNNNNNNNNNNNNNNNNNNNNNNN
NNNNNNNNNNNNNNNNNNNNNNNNNNNNNNNNNNNNNNNNNNNNNNNNNNNNNNNNNNNNNNNNNNNNNNNNNNNNNNNN
NNNNNNNNNNNNNNNNNNNNNNNNNNNNNNNNNNNNNNNNNNNNNNNNNNNNNNNNNNNNNNNNNNNNNNNNNNNNNNNN
NNNNNNNNNNNNNNNNNNNNNNNNNNNNNNNNNNNNNNNNNNNNNNNNNNNNNNNNNNNNNNNNNNNNNNNNNNNNNNNN
NNNNNNNNNNNNNNNNNNNNNNNNNNNNNNNNNNNNNNNNNNNNNNNNNNNNNNNNNNNNNNNNNNNNNNNNNNNNNNNN
[truncated: 17,909 more chars]
