# Supplementary material for: Homologues of potato chromosome 5 show variable collinearity in the euchromatin, but dramatic absence of sequence similarity in the pericentromeric heterochromatin
Source: BMC Genomics. 2015 May 10;16(1):374. doi: 10.1186/s12864-015-1578-1 (PMC4470070; doi:10.1186/s12864-015-1578-1)
Supplement: Additional file 3: — RH BAC tiling path sequences. Description of data: Nonredundant, multifasta sequence files of the individual BAC MTPs. The sequence contigs and scaffolds in the MTPs can be either ordered or unordered, depending on the quality status of the tiling path sequence. [file 12864_2015_1578_MOESM3_ESM.zip › mtp_2646.fasta]

>mtp_2646.contig_1
AGACAAAACCAACCAACTTAGTCGATTTGATCCAAAATTGGGAATTGAAGATGCTCAAGATATTTTTTGAAGGTCAAGTA
GATTAATGAGACATTTTTGGCTTAAAACTCTAACTTTTGACATAGCAATCAAAGTTTAGTCACAAAATTATATATAATTA
CGAAATAGTCAATCCTATTGTAAAACTTAAAAGGAATATGTCGCTTACAATTAAATCTACAGAGGTAAATTATTGTACAA
GTAGAGAAATTCCACAACCTGATATAAAAAGTTATTAAAGAAAACTAAACAAATGAAAAATGACTTTTAATGGACGGATT
AAGTTATTAAAATAGAGAGAGTATATTACATGTGTTTTGTTGTGTAGGATATGATTTCGATAAAAAGAGCAATTTTGGTG
CTAAAATAAATATTTTGATGTCTGAGAAGAAATCTAAGAAATTTAATCTAGATTGTGTTCAGAGGTTGAGGACCAAGTAT
GTATTGAAAAATTGATGCTGAGAAAAATAATTTGGAGCCTACAGCGACAGGAAAAAATGAGGTAGTATGGTTTCTTGTAA
AATTAGTCTACCACTATGTGAAGCCCGTAGCAACAGGTTTATTTTGAATCCATTCCCTATCTCACCTTATTAAGAATAGT
TTGGTCCAAAAATACTTTTAAATAGTATAAACATCACAAATATTATTTTAAGGGGACTTTGGATGCTTGGAAGATTGAGA
GGGCGGCTAAAAGATGGGGACACTAGAGATTTAATACTTTCCATCATCAAGAATCGACTCAATGCACAAGTTTGTATCGA
TAGTTGGTCGCAGTTATTTCATGTTTTCATTCGATTATAAATTAGTTTTTCCTTAGGGTATTACATATATGATGTTTTTA
GATTTACTTCTGGAGCAACTTCAAAAAATAAAAGTTAAGAAAATCTCTAAACTGAGAGCAACATTAATTATATTATTTTT
TCTTTAAAAAAGGCTAATCAAATTGTTCAATTTGGAGTGACTGATAACACTCAAATTACTCAAAAAACAATTAAATGAAT
AAGTGATCGCTAGAAATATAAATACTCAATAATAGAGTCGAGGTCGAATCTGAGAGGGAGTGACCTAAATTGAATAATTC
AATGAGAAAATTAAAGATGCAAACCAATTCATTCTAGCAATTATGACAAATGGGTGGATCATTCCACCAAATTTAAGAAA
AGAATTTTGGAATTAATTATCACAATTCAACTAAAAACAACAGGGTTTAAGCAAGTAAAAGACGGTCTAGGGGTGTGGGA
GTTGGTATCAACATCAAATAGGGGTACAAGTGCTTGCTCAATAATCCTAGATAAACATGGATAAGTTGGGTAATTGTCAA
TGACACAAATCTTCTTTCGATCTCAATGCATCATATCATAGAATCTCCTTTCAGGTTCATCCACGTAAAATACAAATCAA
CTCAATACCTTACTAAAATCTCTCTTTCGGGTAGAATTTGCAATTAGAATCGAAACTACAACTTCTCTTTTGAGAAAACT
ACAACAATCAAATCCAATTTGCAAGTATTAAGTTATTACCTACTTCAATTGATCGTTTTTGAGCATCAATCGAAGATCTA
AGCTAGGATTAAGTTTGCAACCTTAACCCATAAATTCACCACATGTTAAATAGCTTAAATCCATGAATTATTAATAGAAA
AATAGAGCAAGACATTAGACGTACTAAATTAAATTAACACCCAACTCCATAATCACAACCCTATAGTTGGGGTTTTAACG
AAACATCATAAAAGGGAAAGGAATTATAGCAATTATATTTTCAGCCATCAAAGTGTTAATAATTAGCAATGATCTTCAAT
ACTCACTTTGAATTGAACCTTCAATTGTCAACTACAAAAACTTTCAAAACCCCAAAACTCTAGAGAGTAAAGTCTCTAAG
ATAATATTCAAAAGCAATGTTTTAAAAGACTCTGTTGGGACTCGCCTTAGGGCTCACCCTGGTACGGGGATCTAGCAAAA
CGCCTTGAGACTCAAGTGTGGGGATTAGTTTTGCAAGACTTATGCACTAAGCTATTACGACCCGAGTCTACACCCTGGAT
GTAGTCAACACTCGAGAACCATTGTTGGTCCCCAAACGAAGACTCATCCTGACTGACTACAAGCAAAAGACCAACTCAAG
CATAAAAGAGCTCAAAAACTAGATTAAATTCAAATACTTAACTTTAAAATAATTGGAACAATACTCAATAAATAAACTCA
GAGTTTTTAAAACAACTCAAAGAAGATACATACTGAAAATTACTCAACTTTGTCTATCTATGAAGCCTATAATATTATAG
AGATGGAAGTCGGGACAACATGCACGACATCCTAACAAATCTGAAAAGTAAATGGAATCCTCCAGAAGCAAGGAGGCTCA
CCAAAGCTAACTCGAACTGCAAGTTGTATCAATGAAGCGCCTGTTAATGACCCTAACTACCTATATTTGCATCATTGTCA
CCCTTCGAGCCTACACCCTGGACGTGGCCGACACTTGAGAACCATTGCTTGTCCCAAGCAAACCCTTGGCCTGGTTTACT
TACTCAGCGAAAGACTTTAAACATTAAGAAAAGAACTCAAATGCAAGATAACTCAACTGTCTCAAACTTAACTCATAATG
TTTTAAAAATAAACATTTAACTTAGCCAAAATGGCAACTCAAATCTGAACATAAGCCAATAACAAAATGATGACGAATGA
ACTAACATCTAACTGACTATCTATGAAGCCTATAAAACAACTGATATGGATGTCGGGACAGGCCCACGACATCCTAATGA
ACTAAAATGATAAAGTAATGAAAAAGGGGGATCCTCCGGAATGCAAGGAGGCTCACAAACAACTCTGAAGCTCAACTGGA
TAAACGATGCGCTGTATGCTGATCTTGGTTACTTGCGTCTGCATCATAAGAAGATGCAGGCCAACTGGCATCAGTACATT
GAATGTACGAGTATGCGAGTTGGAATGCTAAACATAACTTAAGATTGAAAAGAATCTGAAAGGAACTGAAGAACTTACCT
GCTTCAACTCAACTCAACATAACTAAACTCATTTCAATATAAAGCATTTTAAAAACAAGTGCAATATAAGGAAAAATTGT
TTAAAACATTATGTCAACTCTGTGTATTTAGAACTACAATAATAACTCTGTATGTATGGAAAGATACAATATGAACTACG
TTTGTATATAAAAATACAAAATACTGCTATGGGAGTTTCTCTAACCGACAACCATCACTTAAGAGCTATTACGATGATAC
AATGTTTTACCTCATGCTGCCAAGGACCGTCCTATACCTTGCCGAGGGTATATAACCTAACTCACTAAGTGGATCCACTA
GTCTATGCTAAAAAAGCACTAAATGAATCATCTAAAAAGTATGACCCTTTTCTATCCATGGTGGCTACATGGTTTATGGA
GGCTGTGAGTTGTCTGAACTCTCCCCCATATCAGTGCTCAGTACTACTCCTAAAAATATAATATTAGGCTCTTATGTTTA
AAAACATACTTCTTTCTGTGATTTGAGATTAGTGCTCAAAAACATAGCTCAAAGGCTATCTTGGAAATCAAAGTTTCCTC
TTTTGCTTCATTTAGAAAGTGATTACTCTTTTCTGAAAACTAGCCCGAAGGCTCCTTGGAAATCTAGGTTTCCTTTCTTG
TTTAAATGCGAGAACACTTTAAACCTTTGGGAATACATAGCCCCCATATACTTTTGAAGAAATGAACTTCAACTTTACTC
TTTACTGAACTCAAAACTTGAGTCTTAAAACAAAGTTAAAACGTTTGCAAAAGACTTTTGGAAAACTTTATGAACTTCTC
TTAACTTGACTCTTGAGTTCTCTTGACTCGACTCTTAACTTTCCTTGAATTGAATTTATGGATTCAAGGATCGTGGTTTG
TGATAGGAAAGATCTCATGATGTTTAGGGATGAATTTAGAAAGTTAAACATGAAAAAAGAAAAATCAATATCTGAAGGTG
GGTCCGCGATGTGGAGAAGCATTTAAATTTTGGTTTCGAAAATAACTTTTGAGGCAAAACGGTCTGTGACTGCTCCACTA
CACAAGATGACTTTTCCCAAATCTGGGGACTAGCTCCGCTACACGGAAGCAATGTTAAATTTCGCCGACGAAATTTCTTT
TTTATTTTCTAGCTCTAAACCCTCTAAACTCCATTGGTTCTTTTCCCAAACACTTAGAATCATCTATACCCTCAATATAC
ATCAGATTCTACTCGAAAACACAACTAAAAACGTGAATCAATCCTAAGCAAGTTCAACAACACAACCCACAAGGATTCAA
ACGAACTTTATCAAGAATTCTAGGGATTTACTTTCAAATCAATATACTTTTCTGAAATTGAATCAAGTTTGGCGCGTGGG
TGAACTAACCCAACGCTAGATGATCTCACATACCTTGTAGGGATCACCCCCGATGAAATCCACAAGCTAATCTCGACGAA
TCTTGAATGAATCTTCTCCTTTCTCCTCTTTTCTCCTCTCTCCAAGCTCGAGCGTGAAATTCACTTTTCTAAAACTGACT
AAAACTAGACTTTACCCCAATTAAACTCCTAAAAACAAATTAGAATAATTAGGTAGGGAAAAGACTAAATTACCCTTCCA
AAATCCGAATTTGGACTTTCCTAATTCCAATAGCCCAATTTCCAAAGGGGATAACTCACTCATACGAACTCGGAATTCTA
CAAACCCAGCGGCGTTGGAAAGATCATTCCAAGATATTTCCTACCATATCTGGAAGTACCTCTAACTCATCCTGAGCTAG
AAGTTATGGCCGTTTGAAGTTGGCCAAAACTCAACCTTTCCTAACTTAAACAAATTTCCAGATTTTCATTATTTCCAAAA
ATGACTATTTCCAGTTCTTAGCTTCTTCCTAGCTATTTCAAATTGCGAGATGTTACAATATCTCCCCCATTGGAACATTC
GTCCTTGAATGAGATTACTCTTAGTAGGCTAAGGGTGTAACATTAATATTTTGCTCAAACACCCAACAAGCAATGTAATT
ACAACATGATAATCTTATAAATAAAAGCCAAGAAAAGGATTAGTACCTTAATTTGGAATTTCTCTGGATTCGAAGAGATG
TGGGTATCTCTTGTTCATATCTTCCTCAGCTTCCCAAGTAGCTTCCTCAACAAACTGATTCCTCCAAAGAACTTTGACTG
ATGCTACCTCTTTTGTTCTCAACTTGCGAACTTGGCGATCTAGAATCTGAACAGGATCTCCTCATAAGACAAGTTATCCT
TGATCCCAATATCTTCAGTTTGTATGATCAATGAAGGATCGCCCATACACTTTTCCAACATGGAGATGTGGAACACCAGA
TGGACTGCTACTAATTCTTGTGGTTGCTTTAAGTCATAAGCTACATTGTCAATCCTTTTGGATATTCTGTAAGGCCAATA
TACCGGAGACTAAGCTTCCCCTTCTTATCAAATCTCATAACACCCTTCATGGGTGAAACTTTCAAGTAAACTCAACCATC
TACTTCAAACTCTAACTCCTCCTCCTACCATTAATGTAGGATTTCTGATGACTCTGCGTTGTTTTCAATCTCTCTTGAAT
AACTTTCACTTTCTCCATAGCTTGACGAACTAAGTCTAGTTCTATTAACCCAACTTCATCAACTTCAAACCATCCAATAG
GAGATCTGCATCTTCTCCCATAAAGAGCTTCGTAAGGAGCGATCTTGATGCTAGAATGGTAACTATTGTTGTAAGCAACT
CAATGAGAGGTAGATGATCATCCTAATTACCCTTGAAATCAATCATACAATATACCCTGATACCTCAAAACACCATCTCC
CCCTTGTTCAAAAACCATCACTTTTTGCTTATGAACACTTGCCTTTAATTCAAGCAATAAAGGACCTTGTTCTTGCTTTT
CTGTCACTTCTGACACTAATGAAGATTCAGCCCCATTCATCACCACTACTCCTTCTTCTGTGGAATCCATTAGTTGAACT
ACAAGTCGTGCAAGTCTATGCACCTCTTTTGTTAAGTCTTTCGTATCTTCCTTAAAATGGGCGGTACTCTCATAGATAAC
CTGCTCAAGGCATCAACAACAACATTAGCCTTACCTGGGTGATAAAGAATACCCATGTCATAATCCTTGAGTGATTCTAA
CCACCTCCTCTGTCTCAGATTAAGCTCTTTCTGACTAAATGCATTTAAAGACTCTTGTTGGTGAACACATCCTAATGAAC
ACCATAAACACCATATTTTCAAGGAAAATACTATGGCAGCCAACTCTAAGTCATGGATTGGGTAATTCTTCTCATTAACT
TTTAACTGTCTGGATGCATAAGTTAAAACCTTACCATTCTGCATTAATACGCAACCCAAACCAACTCTGGACACATCATA
ATGGACAACAAAGCCCTACGTACCTTTTGGTAATGTCAAAACTGGGAAGTAGTCAGCCTCTTTTTTCAATTCCTGAAAGC
CTTTCTCACAAGCTTCAGACCATTGAAACTTTACTATCTTCTGAGTCAACTTGGTCAAAGGGGACGAAATAGAGGAGAAC
TCCTCTACAAACCTTCTATAATAGCCAGCTAAACCCAAGAAACTCTTAATATCAGTTAGAGAGGTGGGTCTAGGGCAATT
CTACACTGCCTCAATATTTTGGGTATCAACTTTAATTCCCTCTCCAAACACAATGTGGCCTAAGAATGCCACAGATTCAA
GCCAAAACTCACACTTAGAGAACTTGGAATACAACTCTCTATCTTTTAAAGTCTGGTGAACTATTCTGAGATGACTAGCA
TGATTTTCTTCATTCCTTGAATAGATTAGTATGTCATCAATGAAGACAATAACAAACATATCAAAATAAGGTTTTAAGAC
TCAATTCATAAGGTCCATGAATGCTGCAGGCGCATTGGTTAAGCTGAACGACATGACCAGAAACTCATAATGACCATAAT
GGGTCCTGAATGTTGTCTTTGGAATATCACATTCCCTTACTCTCAATTGATGGTAGCCTGATTTGAGGTCTATCTTTGAG
AAGCACAAAGCACCGTGAAGCTGATCGAAAAGATCATCAATTCTCGAAAGAGGATGATTATTCTTGATGGTAACCTTATT
CAACTGACGGTAATCTATACCCATCCTAAGGGAACCATCTTTCTTTCTTACAACTAAGACCGGAGCGCCCCAGGTAAGAC
ACTTGGTCGAGTGAAACCTTTCTCTAAAAGATCTTCCAACTGCTTTTTAAGATCTTTCAACTCTATTGGTACCATTCTAT
ATGGTGGAATAGAGATAGAATGAGTATTTGGAATAATATCTATACCGAAGTCTATCTCTCTCAAGAGGGACCCTAGGTAG
ATCATCAGGAAAGACTTCTAGAAACTCTTTGACTACTGAAACTGACTGAATAGGAGGTATCTCAATACTAGAGTCATTAA
CTCGGACTAAGTGATAGATACACCCCTTAGAAACTAACTTTCTCGCGTTAAGGTACGAAATGAAACAACCCTTAGGCACT
GTTGAACCGCTTTTCAACTCTATAACTGGTTCACTGGAAACTGGAACTTGACTACTCGAGTTCTACAATCTATTGATGCA
TAACAGGTATGAAGCCAGTCCATACCTAGAATGACATCAAAATCTACCATGTCTAACTCAACTAAATCATCCATGGTACT
CTTATGATTGACGAAAATGGAACAATCACGATAGACTTCTTTATGCTAGAATAGAATCACCAATAGGTGTAGAAACACTG
AAGGGCTCAAGATGTTGCTCTGGAAGAACATCAAAACTGAAGACTTGGATCATACCAGTGACAACATCTGGCGAATCCTC
TTGCTCTCGGTGACTAGTGATAGCATAAAGATGGTTTCCTTCTCTGTCTGCCCCTGAAGTCACTCATCTAGATGCAACTC
TGCTTGGTGGAGCAACTGAAGAAGACTAGGCTCTTTGCCCCCATTACCATTACTTTGTCTGCTCTTAGGACACTCTCTCT
TAAAATGACCGTTCTGGCCACACTTGAAGCAACCAGTGGAGCCATCACGACATATCCCTGAGTGGTTCCTACCACACTAA
GCATATGCAGGAGTCTTAGTACCCCCTTGTGCCTTCCTACCTTGCGAATGCGCAGGTCTAGCTCTGAAGTTCTGAGAAAT
CTGACTATTTTACTTGCATTTGTTCCTTGGTGCAGGTGTACTAGCAGATGATGGAGCAGGTCCTTTCTATTTATGTTGGA
AAGAAGACCGGTTTGCCTTAACACTTTTTCTGCCCGGATTCATTCCCTGATGTCTTAGATCTTTTGTTCTTAAACTCTTC
TTTGTCCCTCAGTTGATCCTCCTCAACTTGTTGCACATGGATCATCAGCCTTGCTATGCCTATGTAACCTATTAGCATGG
CTGCCTTACTTTCCTTACTTGACAGACGAGTCAACCCAACAATGAATAAAATCATCCTGCTCATCATGTCGTCAACCATC
TCTTTTCTTCTCTTAGATCATGGGGAAAGAAACGCCCCATGAAAGCACTTTCAAAACAGTCCAACTTATAAACGGTTATG
CATAAGCATGAGTTAGAAAAAAACTTTTTACAAACAAGCTCTAACGCACGAACTGAATATGAAAGAAGTGAAGGAATTCC
TAAATATTACAGCCTCCTAATTATAGATATGGCGCACTTCACACCGATAACTAGGACTCTTCATACACGGCTTCATAAAC
TCCCTAGGACTCCTGAACTCTATGCTTTGATACCAAGTTTGTCATGCCCCGAGCCTACACCCTGGATGTGGACGGCACTC
AAGAACTATTGATGTCCCGAAGGGAACCATTGGCCTGGCTTACTTACTCAACGGAAGACTTTAAGCATTAAGAAAAGAAC
TCAAATGCAAGATAACTCAACCGTCTCAAACTTAACTCATAATGTTTTAAAATAAACATTTAACTTAGCCAAAATGGCAA
CTCAAATCTGAACATAAGCCAATAACAAAATGATACGAATGAACGAACATCTGACTAAATATCTATGAAGCCTCTACAAC
AACTGAGTTGGATGTTGGGACAGGCCCACGACATCCTAATGAACTAAAATGATAAAGTAATGAAAAAGGGGGATCCTCCG
AATCAATGAAAAGAGGCTTACCAACAACTCTGAAGCTCAACTGGATCAACGATGCGCTGGATGCTAATCCTGGTTACCTG
CGTCTGCATCATAAGACGATGCAGGCCAACTGACATCAGTACATTAAATGTACGAGTATGCGAGTTGGAATGCTAAACAC
AACTTAAGATTGAAAAGAATCTGAAAGGAACTGAAGAACTTACTTGGTTCAACTCAACTCAACATAACTAAACTCATTTC
AATATAAAGCAGTTTAAAAACAAGTGCAATATAAGGAAAATTTGTTTAAAACATGATGTTAACTCTGTGTATTTAGAAAT
ACAATAATAACTCCGTATGTATGCAAAGATACAATATGAACTTTGTTTGTTTATAAAAATACAAAATATTGATGTGGGAG
TTTCTCTAACCGACCACCATCACTTAAGAGCTATAGTGATGATACAACATTTTACCTCACACTGCCAAGGACCGTCCTAT
ACCTTGCCGGGGGTATAAAACATAACTCACTAAGTGGATCCACTAGTCTATGCTAAAAAACACTAAAGGAATCATCTAAA
AAGTGTGACCCTTTTCTACCCATGGTGGCTACATGCACTACACGAAAAATGATGTTCTGTGACGAATTTTGGTGGTGACA
TAGTGAGTTGCAACAAAATATAAGGTTTTTGTGGAGAATCATAAAAATTGCCACAAAATATGAAAGTTTTAGTGGCGACC
TTTGTTGTAGCCACTGTAAACAATATATATTGTGGCGACATGGCTATGATCGCTACAATATGTACTATCTTTTTTTAATT
AATTGTAGCAAAAAAAGTATTTGTGGCGACTTATTAGTAGTCACTGCAAAAGACATATTTTGTGGCGACATAGTCGCCAT
TAAAAGGGTATTTTTGCAACAAATTTTTTGGTCGACACTAATTGTTTTTCCTTGATATTCATTTTAATTTAATATTTAAA
TTAAAATTCTTATTAATAGTTTTAAAGATGTAAATTGTGCTATTTAAATATTTACACTTGCCACGGCCCTATTGTCGCCA
CTAAAAAACTTTTAGTTATGGAAGTACTTGCCACAACGCTATTGTCGCCACTAAAAAACTTTTAGTTATGGAAGTACTTG
CCACGGCGCTATTGTCACTACGAAATATATTCAGTTGCGACTTATTGGGATAATGTGGCAAGATTTGTCGCAGCTAAAAA
ACTAGTTTCTTGTAGTGATGGTTTATGGGGGCTGTGAGTTGTTTGAACTCTCCCCCATATTGGTGCTCAATACTACTCCC
AAAAATATAATATTAGCTCTTATGCTTTAAAACATACTTCTTTCTGTGATTTGAGATTAGTGCTCAAAAACATAGCTCAA
AGGCTATCTTGGAAATCAAAGTTTCCTCTCTTGCTTCATTTAGAAAGCGATTACTCGTTTCTGAAAACTAGCCTGAAGGA
TCCTTATAAATCAAGGTTTCCTTTCTTGCTTAAATGTGAAAACATTTTAAACCCTTTGGGAATACATAGCCCCCATATAC
TTTTGAAGAAATGAACTTCAACTTTACTCTTTATTGAACTTAAAACTTAAGTCTTAAAACAAAGTTAAAACGTTTGCAAA
AGGCTTTTGGAAAACTTTATGAACTTCTCTTAACTTGACTCTTGAGTTCTCTTGACTTGGCTCTTAACTTTCCTTGAATT
GAATTTATGGATTCAAGGATCGTGATTTATGATAGGAAAGATCTCATGATGTTTAGGGATGAATTTAGATAGTTGAACAT
GAAAAAAGACAAAAAATCAATACCTGAGGGTGGGTCCGCGATGCGGGGAAGCATTTAAATTTTGGTTTCGAAGATAAATT
TTGAGGCAGAATGGTCTGTGACCGCTCCGCTCCGCGAAACTATTTTTCCCAAATCCAAGGACTAGCTCCGCGACGCAGAG
GCACTATCAAATTTCTACCGCCAAAATTTCTTCTTTGTTTTCCAGATCTAAACTCTATTGGTTCTTTTCCCAAACACTTA
GAATCGTCTATACCCTCAATATACATTAGATTCTACTCAAAAACACAACTAAAAACGTGAATCAATCCCAAGCAACTTCA
ACAACACAACCCACAAGGATTCAAACGAACTTTATCAAGAATTCTAGGGATTTACTTTAAAATCAATATACATTGCTGAA
ATTGAATCAAGTTTGGTGCGTGGGTGAACTAACCCAATGCTAGGTATCTCACATACCTTGTAGGGATCACCCTCGACAAA
ATCCACAAGTTAATCTAGACGAATCTTGAATGAATCTTCTCCTTTCTCCTCTTTTCTCCTTTCTCTAAGACCGAGCGTGA
AATTCACTTTTCTAAAACTGACTAAAATCAAAATTTACCCCAATTAAACTCCTAAAATGAATTAGAATAATTAGGTAGGG
TAAAGACTAAATTACCCTTCCAAACTCCGGATTTGGACTTTTCTAATTCCAAAACAGCCCAACTTCCAAAGGGGATAACT
CACTCATACTAACTCAGAATCACACAAATTCAGCGGTATTGGAAAGATCATTCCAAGATCTTTCCTACCATATTTGGAAG
TATCTTTAACTCATCTTGAGCTAGAAGTTATGGCCATTTGAAGTTAGCCAAAACTCAACCTTTCCTAACTTAAACAAATT
TCCAGATTTTCATTATTTCCAAAAATGACTATTTCCAATTCTTAGCTTCTTCCTAGCTATTTCAAATTGCGAGATGTTAT
AATCATCTTATGATGCAGGCCAAATGGTGTGTATACATGGAATGTATGAGAATGTAAGGGGAATTCTAAAGCATAACATA
AGCTTGAACTTGTAACACCTCAGAACTTAGCTTAGACAGAACAACAGAAAATTGGTGAAACACGGAAAGGTTCACGAACT
GTGAAAGGAACCACGGTCCGTCGACTTACTTATGGTTCACACCTCCCCATAAGTGGACGGAGCGCTTCATGGGTTGTAGA
GTACCATACTAGTCGTGGGAAGCCTCGTGAAAGAGAGGTAGAACCACCCAAGGCTCAGGCATTCGACAACAAAGCCCTCC
ATGGGTCGTGGTCTTAATAACGGACTGTGGTGAGGCTCGTAAAGCTGAACCAGTAGACGCCAGCCTCAAGTGAAGAACCA
CGGTGGCCTGCATGGTTCGTGGTCCTTCATATAGTCCGTGAAGTAGATCGTAGAGGGGAGTGCCCAAAACCAGTAGAGTC
TGACCAACAACCACGACCCACTTGACGGTACGTGGTCCCTTTGATGGTTCGTCAGTGGCTCTGTGGTAGGCCTCCGTCGA
CTTTTAAGTCAGGGTCATTTTGGTCTTCCCATATGCTTCGGGCATTTAATCTACATAGTTTTACTCAATTTAGGCCTAAT
ATTCTAGTCAGAACCTACCCTAAATGATTAATCACCAAAACTTAGAGCAAAAAAAGAAGAGAAAGGCGCTAGTTTTCCCA
AGAACAATCAGTAGGTTTGCTTCAAGTTTCAAACCCGAAATCGAAGGATTTCTCCGTGAATTTTGTCACCAGGTATGTGG
GATTTCACTAGTGGGTTCCTTTCACCCATTAGGTCCCTAGAATTCAGTCAGATTCTTGATTCTCCATGTCTTGTTTCGAC
CTAGAGTTTCTAAAACCTTAGATATTGGTTGTGATTTAGCTATTATTGTAACACCCCAAAATTTTTTGAATTAAGACTCG
AACCATCCTTCGTTGTGAGTAGTATTTTATAGATGAATTTAAAATTTCTTGAGTGTTAAGGTCAGGTCTCTAGATGTAGC
ACCTTGAGTTCCAAAAAGAACTAAATTGGAAATAGCAAAATCTGAAAGTTCGCAAGTTATGAGTTTTTGGTAAACTTCAA
ATGACCATAACTCTTTGTACAGGATGAGTTAGGTGGACTACAAGATATCTAATGGAATTTTCTTGAATTATCTTTCCAAT
GCCACCAAGTTTGCTAAGTTTCAAGGTCGGATGAGTGAGATATGCCCTTTTGAAGTAAAGTTACCCGAAAATAGTAAGGG
GTATTTTGGTCTTTTCCTTACCCAATAATCATTTAATTCGTTTTTAGTATGGTTTTAGGGGTCTAATCTGATTAGGTTCA
GTTTTATAATCCTAATATACGCCTAGGGTTTTAGTTGAGCTATCAAGAAGAGAAAAAAAGAGAAAAGAGGAGAAAAGAGG
AAAGTATCAAGGCGTTCGTCGAAGTTCTTGAGTTTTGTTACGGATTTTCGCCATGGGTTTTATCCCTAAGAGGTATGTAA
GTTTACATAGTGTTGGGTTCGTTCACCCACACGCCAAACATGATTTTCATAATCGAATTTGTCCATAAAGATTGAAAGAT
TTAAGTTCTTGTTAAGAGTTCTTGAAGTTCATTCTAAATCTTATTTTGTTGGTGATTTGATGATTTATTGAGATGAAATT
TAGTGATTTGATTGTTGTTTTGAGTAGATTAGAGTGTACTTATGTTAAGTAATCGAATCCAAGAGATTGGGGAAGAAACT
ATTTGATTCTAGGCGAGTTAGGGTGAGAAAACGAGCAAAAAATGTGGTCGGGGTTTTCTGGGTTAGGGACTGGCACCCCA
CGCCAGCCAGAGTGCCCCAACCACTCCTCTATAGGTATAGGGTTGGCACCCAACACCACTCAGTGCGCTCGGGTCATCTA
CCCCTACCCCTTCTCCGTCGTTTCACCCGTTTGAGTCCTTTAAACGGGTACCTTCAAGCCCTATCAATTCTAAACACTCT
AAACTACTTCTAAACACCTAGAAATCATTACTAACATGATCATAACCTTGAATTCATAATTCAAATTCAAGGGAGAGTTA
AGAGTTAAGTCTTGAGAGTTCTTTCAAACATTTCGAGAAAGTCCATTTGAGTCTTTTTCCATGTTCTGGCATAACATTAG
GATAAGGTACCACGCTCTGGTATGCTAACTATTTGGGTTTGGGTTCCATGAGAGGACCAATGATTTGATATAAAATGTGA
AGTTGTTCGTTGTTCGTGAATGTTGATAATATTATATATGTTGATATATATGCATGTGATTATAATGTTATCTTGACTTG
CTTATATTGCACTTAGTGGAATAGCCAGATGATCCTACCAATACAGTGTGGTTGTGTACTGATACTGCACTTGTTCTTAT
TTTTGTTGAGTACATGACATCTTCAAGCAGCTATTGACAGACCTCGCTTAGGAGATCAGTGATCGTCGTTCGAATTCAAG
GGTGAGCTAATTCTTCCAGGCTGCCATGGGTTCTCTTTCATCTATGTCTACCATTTTCGGACTTAGACTATGTTCTAGTT
AGTTAATTAGTTCATTAGATTGGGGTTGCATCCCTTCTTGTTTAGACTTGGTTCATTGTTAGATGTTTTGGTTCATTGAC
TTTCATGTTCTAGGTTATTTCTTCCACATTGTTTAGTTCTTATTAGACTTTTGTTAGAGTTTATGGGAACTCCCTATTTC
TTTCCTTAGTATTTAATTTGCTTCCATAACTTAAATGCCTTAGTTTTTAGATTAGTTGCTTGGTTTGGGTTGTAGTAGTG
GTTCTCCCACCGGAGTGTTAGTGAGGGTGCCAATTACGACAGTCTGGATCTTGACAAAGTTGGTATCAGAGCCTAGGTTC
GATGATCTCGATGTACCAAAATGAATCTAGTAGAGTCATGCGGAACGGTACAAGGACGCCTTTACTTTTCTTTGAGAAGC
TATAGGACTTTAGGAACTCTTTCTATTTTCTCTTCTCTTCTTTCGTGCTATGACTTGATTCCAATTGGTATCTGTCGATT
CAAATTGGTAACTAACCTCCTTCACACTTTTGTTCGCAGATTGTTAATACTAGATTCAACGGCATTAGGCCCGTAGCTCC
CGTCAATGCTCCAGCTGAGGAATCTGCAGTGAGAGGTCGCGGTCGAGGCAGGGGTAGAGAAAGAGCTAGGGGTAGAGGCC
ATGGAAGAGTAGCGCCTGCTGGAAATGGAGCTCCTATTAAGAATGCTCCTGTGAATGAGAACTCTCATGTGCATCATGAA
AACATTGAAGATGAGAATGTTAATGTTGAGAATGTTGAGGACGTGGGACAAAAGGAAGAGATGCAGGCTGAGACTACCGA
TGTTCCCCCCCAGAGACCTAGTGTTAGCTCGACAGATCATGTCATTCTTGAAAGGGTTGGTTGGTCCTGGAGTTCTTCCT
TCTGCTCAAGCAACTCAAGCTCCTACTAATCCTCATATTGCTAGCACTGCGTCTAAGGTGGGCGGGACTGGAGGTAATGA
TGCTTTCTTCCGTCCTTTGTTGGGTTCTGTTATGATTGCTAATTAGCATGAAATGTTGACTAAGTTTTTGAAGCTAAAGC
CTCATGTGTCTCTTAGTTCTGAGAATGAGGATGCTTATGAGTTCATTCTAGATTGCTATGAGAGGCTTTATAAACTGGGT
ATTCTTCATCAGCATGGGGTTGAGTTTGTGTCTTTCCAACTTCAAGGTGAGGCTAAGCACTGGTGGAAAGCTTATTTGGA
ATGCAGGTCTTTTACTTTACCTCCACTTACTTGGACCCAATTTCATGCTCTGTTTCTAGAGAAGTATGTGCCTAGGACTT
TGAGGGATCGCCAAAAGGATGAGTTCATGGTTTTGAAGCAGGGTCGTATGACTGTGGCTGCTTCTGAGGCCAAGTTCCAT
GTTTTATCTAGATATGCTACGTAGTTGGTGACTACTGAGGAAGAGAGAATCTGGTTATTTATTAGGGGACTAAATTCTGA
GTTGTAAATATTATATGTTCATATGACTTCCGCAGGGAGAAAATTTAATGAGGTGAAAGACTATGTTAAGAAAGTGGAAG
GGGTGAGGCGAGACGGTCAAGCTAAGGGATGGGCAAAAAGGGCCAAGAACTCGGCTAACTTTCAAGGTTCTTATTCCAAA
GGGTTCGGAAGGCCAATGCTTGCAGCCAAGCCAATTCAGTCCGTTATGCCCACCTCTACAGGTAGTTACTCGAAAACTCC
ATCTCATAATTTTCAGGATAGCCAGGGAGTCGCACCTTCAATGGGCAACAGACCATCTTTTGATCGTACTTGTTACAATT
GTAGAGAACCTGGGCATATGAGGAGAGATTGTCCCCACCCGCGTGTGTTAGTAACTGCGCAGCAACAGTCTAGAGCAGTG
GTACTCGCGGGGAATGGTAATAATGGTAAATGACATCCAAAAGGTGGGCGAGGAGGTAATCAGCAAGGTCGTAGAGGTAG
AGGAAATGGTAACGCAGGTAGAGGTAATGTGCAACTAGGCAGGGAAGTGGTTTATCAAGATTATAGTGCTCAGTGCTATG
CTTTCCAGGCAAAAATGAGGCGGAGGCGTCTGATGCGGTGATCACATGTACTATTCTTGTCTGTGACCAGATGGCTAATA
TGTTATTTCATCTGGGTTCTACTTATTATTATGTATCTGTGCGATTTGCCTTAGAGTTTGATATGATTTGTGATATACTT
GATGCCCCTATCCATGTTTCTACCCTAGTTTGAGAGTCAGTCATAGTTACCCATGTCTATCGTGCTTGTCCTATTTTGTT
TATGGGTTTTCAGACTTGGGTTAATTTGGTGATTTTGGATATGACTGACTTTGACATAATCTTAGGCATGACTTAGTTGT
CCCCCTATTATGTTGTGCTTAATTGTAATACTAAGTTCGTAACTCTATAAATTTCGGGAAGGGAAAAATTAGAGTGGGAA
GGGGTGTACAAGCCTAAGCGAACTAAGATCATATTCTTCGTTCGGGCTAAGAAATTGATAGGGCAGGTTTGTTTGGCTTA
TTTGGCTCATATTAGGGATGTTGAGATTGAGGCTCCATCCATTGGAACTATTCTTGTGGTGTCGGAATTTAGAAGTGTTT
CCTAATGATTTGCCTGGTATGCCTCTGGATAAAAATATAGATTTTTGCATTGATTTAGAGCCTGGTACGTGTCCCATTTC
TATCCATCCATATCGCATGGCTTCGACAAAATTAAGAGAGCTTAAGGCTCAAATCCAAGAGCTTCTTGATAAGGGATTTA
TTTGTCCTAGTGCTTCCCCATGGGGTTCTCCACTTTTGTTTGTTAAGAAAAGGATGGTAGTATGAGAATGTGTATTTTAT
CGGCAATTGAATAGGTCACAATTCGAAACAAGTACCCCTTGCCTCGAATAGATGATCTTTTTGACCAATTGCAATGTGCA
TCAGTTTTCTCTAAGATTGATCTAGGATCCGGTTACCATCAATTGAAAATTAGGCCTGAGGATGTGCCCAAGATGGCATT
TAGGACTCTCTATGGGCACTATGAATTCCTAGTTATGTCGTTTGGTTTGACCAATGCGCCTACAGCTTTCATGAGTTTGA
TGAATGGGGTGTTCAAACTCTCATTGATACGTTTGTTATAGTGTTTATTGATGATATTTTGGTCTATTCGAAAAGTGATA
AAGAGCATGCCGACCATCTTCATAGTGTTTTGGGTGTTCTTGGGAAGCAAATGCTATATGCTAAATTTTCTAAGTGTGAA
TTTTGTTTGAAATCGGTTGCATTTTTGGGGCATGTAGTTTCAAAAGAATGGGTAATGATAGATCCCCAAAAGATTGAGGC
GGTTAAGAACTGAGTTAGGCCTAGCTCTGTGATGAAAGTTAGGAATTTTGTGGGGCTTGCTAGCTATTACCGTCGATTTG
TGAAAATTTTTGCTTCCATTGCCACTCACTTGACTAACTTGACCAAAAAGGATATACCATTTGAATGGACTAAAAATGTG
AGGAGAGCTTCCAAAAGCTCAAAACACTTTTGACCACCGCACCTATTCTAGCATTACCGATTGAAGGTAAAGATTTTATT
GTTTATTGTGATGCTTCTCATTTTGGGTTAGGTGTTGTATTGATGCAGGATAAGAATGTTATAGCTTATGCCTCGCATCA
ATTGAAGGTGCATGAGAGGAATTATCCAACGCATGATTTAGAGTTGGTAGCGGTAGTGTTTGCTCTTAAGATATGGTGGC
ATTACCTTTATGGTGTTAAGTGTGAAATGTTTACTGATCATCGTAGTTTGAAGCATGTGTTCACTCAAAAGGATCTGAAT
TTGAGACAACACAGGTGGATGGAGTTACTTAAGGATTATGACGTGACCATTTAATACCATCCGAGCAAGGCAAATGTGGT
GGCAGATGCTTTGAGTCGAAAAGAGGTGAGTATGGGTAGTTTAGCTTGCTTGAATGTATCCAAGTGACCTTTGGCTAAAG
AAATTCAGACCTTAGAGTCTAAGTTCATGCAATTGGGCATCGCAGAAAGAGGTGGGGTTTTAGCTAGTATTGAAGTGTGG
GCCACATTCATTGAGGAGATCAAGGCCAAACAATTTGAGGATGAGAATTTGGAGGAGCTTAGAAAGAAGACTATGAATGG
TAAGGCACAAGAGACCATTCTTGATACGGATGGTGTACTCAATTTTAAAGGGAGAATTTGTGTTCCTAGAGTAGATGACT
TGATTGAGAAATTGTTGGCGGAGTCTCATGGTTCGCGATATTCTATTCATCCGGGTGTGACCAAGATGTATCAAGATTTG
AAGAGAATTTATTGGTAGCTGGGTATGAAGAAAGACATAGCGGAGTTTGTAAAGAAGTGTCAAAATTGTCAATTAGTGAA
ATATGAATATCAAAGGCCTGCAGGTTTGCTTCAGAGAATGTCAATTCCAAAATGGAAGTGGGAAAGGATAGCCTTGGATT
TTGTGGTTGGTCTTCCCAAGACTTTGGGTAAACTTGATTCTATTTAGGTAGTGGTTGATAGATTGACTAAATCAGCCTAC
TTCATTCCGGTAAGAATAGATTATAATGTTGAACAATTGGCTAAGGTTTATGTGAAAAAGATAGTGAGGTTACATGGGGT
GCCCCTCTCTATCATCTCAAATTGTGGTACCCAATTCACATCCAAGTTTTAGAGGAAATTGCATGATGAATTGGGCACAC
AACTCACTTTTAGTACATTTTTCCATCCACAAACAGACGGGCAATCGGAGAGGACCATCCAAGTATTAGAAGACATGTTG
AGGGCATGTGTGATTGATTTCGGAGGACATTGGGATAAGTTCTTACCTTTGTATGAATTTTCGTATAACAATAGTTATCA
CTCCAAGATTGACATGGCACCATTTGAGGCACTATATGGGAGGGGATGTAGATCACTCATAAGATGGTTTGAGGATGGAG
ATGTGAAACCATTGGGGGTAGACTTAGAGAAGGATGCTCAAGACAAGGTGAGGAGTATTCAAGCTAAGCTTTTAGCAGCC
CAGAGTAGACAAAAGAAGTATGCGGATCATAAGGTAAGAGACATGGCATTTCAATCCGGTGAAAATGTTCTTCTTAAGGT
ATCACCCATGAAAAAGGTGATGAGATTTGGTAAGAAAGGTAAGATAAGTCCTAGATATATTGGTCCATTTGAGGTTCTTG
AATGTGTGGGACTGGTAGAGTATAAATTGACTTTACCTCCTAATTTATCTAGTGTTCATCCGATATTTCATGTGACTATG
TTGAAGAGATATCATTGTGACAGAGATTATATCATTAAGTGGGACTCAATTATGTTAGATAAAGACCTCTAATATGAGGA
GGAACTGATTGCAATTCTTGATCCTGATGTGCGTAAGTTGAGGACTAAGGAGATTAATTCTGTGAAAGTTCAATGGAAGC
ATCGTCCAGTTGAGGAAGCTACTTGGGAAACTGAGAGGGACATGTGAGAGAAGTATCCCCAATTGTTTGTCGATTCAGGT
AGTACTTCATTAATTCCTTAGCCTGTTTTCCTAAGTTTTGTCACTCGGGGATGGGTGATGGGTAAATTGGTATCTATTGT
AACAACATGTTCCCGTCGTTATAGAAAAAATAACGGGGGAAAATTTGGAGCCGAAAAACTTTTTCGTAGTGTTTGGATTT
TCCCAACCTAGTCTAGATTTGGACTAAATTAGAGTCTTTGAGGTGTAGGGAAATCTGGTAACAATCGGATGAATCATTTA
TGATTTTGATTATATGAGTAGTTAGATAACTAGTTAAGGAATCCGTACGACTTTACGGAATTGAATTCGTGTGAGTAGAA
CTCCCAGAATCGATCTTAGTGCTAAGGGTATTTTTCTGAGTGTTGCTGGTTAGAGGTGTGTTGTGAAATGGGGATTTTGG
AATTCTTTAAATAACTCTCTCGTTCGTTCCAGCCACTTTGGTGCTGGATTTCGTCGCTTTAGCAGGGTCGCGACAGCGGG
TTGAGGGTCGTTGTGGTGGGCTTGACGCCACTTAAGGTCGTTAATAAACCCCTAAACAACCTTATTTGGCACTTTTCAAT
TTTTAGAGCTAAGGAACGAACCCCAGGTGACTCCTACTCGTTTTTTACCATTCTTGAGGCTAAAGCTAAGATTTTCACTC
CCCGAATCCATTTTCGATCCGTAGAACGTAGTAGAATGGGTGAATATTGATGTGGGAGGGTTTTGTTTTAGATTTTCTGG
TGGAAACAACCCTAAATTGGATAATTGGGATCATGGGTATGATCTAGGATTCATAGAATTGTTAGTAATTCAGGAATTAG
TGATTGTTTATTGATTTCCGTATTATATTGATTGTTTGTAGACCAAGAACAAGAGAAACGAATCCGGAAAGGGAAGGATC
ATGTTTCTTAGGGTTTCAAGTTTGTTTCGAGGTTGGTGATGGTTGTGATTCTATGATTGTGTGATGTATGTTTGTTCTTG
CTTCATTATGATACTTGTATCTGTATGAATGTTGCAATGTTGATCACACTTGTTGTAAATGAGATAGATGAATAATGATT
GCCCTGAAATCATGACTTAAATGTATGATCTTGAGTATATCTTGTGATTGTGATTGTGATTGTGGTGTGTGAATGAGATC
GGTTGCCACGTTCCGATATAACTAACTTGGATCGGTTGTCACGTTCCGACATAAATATGGGATTGATTACCACGTTCCGG
CATAACATTGGGATCGGGTACCACGTTCTGTATGCTAACTGTTTAGGTTTGGGTTCCATGAGAGGACCAATGATTTGATA
TAATATGTGAAGTTGTTCGTTGTTCATGAATGTTGATATATATGCATGTGATTATAATGTTGTCTTGACCTTTTTATGTT
GCACTTAATGGAATAGCCGCGTGATACTACCAGTACACTGTGGTTGTATACTATTACTGCACTTGCTCTTATTTTTGTTG
AGTACAGGGGATCTGCAAGCGGCTACTAGCAGACCTTGCTTAGGAGATCAATGATCGTTGTTCGAATTAAAGGGTGAACC
AATTCTTCCGGGCTGCCATGGGTTCTCTTTCGTCTATGTCCACCATTTTCGGACTTAGACTATGTTCTAGTTAGTTGATT
AGATTGGGGTTGCATCTCTTCTTGTTTAGACTTGGTTTATTGTTAGATGTTTTGGTACATTGACTTTCAGGTTCTAGGTT
ATTTCTTCCTCATTATTTAGTTCTTGTTAGACTTTTGTTGGAGTTTATGGGAACTCCCTATTTCTTTCCTTAGTATTTAA
CTTGCTTTTGTAATATTGTGTTAGAACACCACCATAGGCCAGAATGTGGCAACCAATCCCATATTTATGTCGAAACGTGG
CACCCGATCTAAGTTAGTTATGCCGGAACGTGGCAACCGATTCTATTCAAACACCACAATCACAATCACAAGTATATAAT
CTCAAGATCATACATTTAAGTCATGATTTCATGGTAATCATCATTCATCTATCTCATTTACAACAAGTGTGATCAACATT
GCAACATTCATACATATACAAGTATCATAATGAAGCAAGAACAAACATACATCACATAATCATAGAATCACAAACATCAC
CTACCTCGAAACAAGCTTGAAACCTTAAGAAACTTGATCATTCCCTTTCCTGATTCGTTCTTCTTGTTCTTGGTCTACAA
ACAATCAATATAATATGGAAATCAATAAACAATCACTAATTACCTGAATAACTAATAATTCTATGAACCCTAGATCATAC
CCATGATCCCCAATTATCCAATTTAGGGTTGTTTCCACCATAGAATATATAACAACCCCCCTATCAATATTCACACATTC
TACTATGTTCTACAGATCGAAAAACAGATTCGGGGAGTGAAAAGCTTACCTTTAGCCTCAAGAATTGTGAAAAAAGAGTA
GGAGTCGCCTGGGGTTCGTTCCTTAGCTCTGAAAATCGAAAAGTGCCAAATAAGGTCATTTACGGGTTTATTAACGACCT
TAAGTCGCGTCGAGCCCACCACAACGACCCTCATCTCGCTGTAGTGGCCCTCCAGAGCGGCGAAATCCAGTGCCAAAGAG
GCTCCAACGAAACAGTGAGCTATTTAAAAAATTCAAAAATCCCCATTTCACAACACACCTCTAACCAACGATGCTCAGAA
AATTACCCTTAGTGCTAAGATCAATTCCGAGAATTCTACTCACCTGAATTCAATTCCGTAAAGTCATACGAATTCCTTAA
CGAGTTATCTAACTACTAATGCAATCAAAATCATAAATGATTCACCTGATTGTTACCAGATTTACCTACACCTCAAAGAC
TCTAATTTTGTCCAAATCTAGACTAGCTTGAAAAAATTGAAATACTACGAAAAAGTTTTTTGGCCCCAAATTTTCCCCTG
TTGGTTTTTCTATAACGACGGGAACATGTTGTTACAACTTTGGGGGTATAATCCTTCACTCCATAGTATATTCAACCATG
CAACTTTTGTCCCACTTTATGTCCTACGTTCCAGAAGCTCTAGCTAGTCGTAAAGAGAGTACTACTAGCATCCTCTGTCA
CATCACATCTACCATATATCAGATATGTTTTTCCAGAAACATCATATTACTAGAAAGGAAATATGTTGACAAGGATAACT
AAAAATATGATACTATTGGCTCATAAATTTATCCTTTGGTGGCAAAGAAAGGCGGTAATGAAGCTTGTTAGTTGCAACTT
GTTACTAATTACTTGTTTCCTATAACATCAAGTTGGACTAGACGATTGTCTTTTACTACTCCATCTACAATATCTCTGAT
CTATTAATGTGACATACAACAAACTTCTTAAAGTCATCCAATGGCATTGGGAAGCTAAGATAGTGATTGACGAGGGAGAC
TTCTTGCATTTTCAAAATTGTAGCGATTTGATAAATTTTTTCTTTATCAATACCACCTTCCAATAGTATATAACAACCTT
CAATTACCATAACTTCTGTATATATGCTTGAAGTTTTTATTTGTTGATATTTAACTCAAAGATGTATATTGAGTTCTTTA
TCAAAGGAGATCGATCATGTCTTACCATATCTATCCCAGAAACTGCCACGATCCAGACCGTCGTGATTGGCACCACACTA
ACACTCCGATGAGAGAACCATTACTACAACCTAACTAAGTAACTTAACGGAAACTAACACATTTAAAGAT
>mtp_2646.contig_2
GAATTCTGTTTATTGATCTTAGAGGTAAGCAGCACTGCTTTCTAATCTTTTTTTCTCAATTCGTCATTCTTGGCTCTCTA
TTTCTTCTTTTTCCTGTATTCCTTCAGAGTTGGAGGGAGAAGGTATGTAAGTGTTTACCTGTGATATGTATGTATGGTGC
GACCTTTAAAAGCAGCAATTGTATGCTCAACAAATCCAGATTCGTTCAAGGTGTCAGTATGGATGTTGACCTGCATTTCA
GAAGTCATAATCACCTTTTAATTAGTAAAACTTGGTTAAATCTGCAAACTCTGAAAGGAACGAGCACCTGAATATCATAT
TGATCTGCAACAGTTAGGCACATATCTATAGCAGCAGGAGTAGTTCCCCAATCCTCATGAAGCTTTAGTCCCATTGCTCC
AGCTTTGATTATTTCATGTAGGCCATCAGGCTTGGAACTGTTGCCCTGCAATCACAGGCGAACCCAGGATTCTCAAGGTG
CGCACCACTATCTTTAACACAATCATGCCAATTACTAGCTACAAAAATTTGGCGTGCAAATCTATCAAAGAGGGAGGGGG
TGCAATGGCACCTACACACCAAGGTCAAAACCAAACAAATAAATCAAACTAAAATGGAACTAAAGTTAATAAGAGCCCCT
TAGGTGCCACTGGCGAAATGCTATATATATGTGGTTTTTTCCTGTTATATTTTCCTAACAAGGTTCTGAGTTCAAATTCA
GCTTGCCGCAATTCTTGAATCTTTTTTGTTTTTCTAGGACATTTTTAACCATAGAATTTGTTCAACTCAAAAACGTAAAA
GAATAATTGTAGGCTCAGAGGATTCAGATCCAGCTTTCAAAGCACAGTGGCAGGGGCCTTGACCATTGCCCCCAAACAGC
AATCATAGTTTAGGGTGCCCAAGAGCTAATATAGACCATATATAAGGTATATACACTTGTATATATAAAAAAAATCCAAA
GTTAATCCCAATGTAGGTCGTCCTCTACCTGCAATACAATTGGGCAAAGAAATAAATGCACCACAACATGCATTCCACAT
TGTTTTAAGAAGAAACATCTTCCTATGGACTTCAAGTAGGAAATCACCAATGTGTTACGCTACAGAAATCAGCATAAAAT
TATCTATTTATGCCCAACACAGCAAACACAGAAACAAAGGTCTTTTGTTACAATTTGTTGGTCCCAATAGTAGCAAAAAG
GGTGAGGACATCTAGTTCTGTCTCTGTGAAGTGCTAGGTTATGCCAGTTGAGCTTACAAGCAAGTGAAACATGGTTCGGA
AATCTGAAGCTACACACAGTTACCCTGTTACAGTAAATCTCAGAAAATAAGCATATTTTTTTCATCAGTAAAACAAGCGA
GCAAATAAGTATACTTTTCCAGTGAAACCAAAATTTAGGGGAATTTCGTCTGTTGACTGCAACATCAATTCCATGTGCAC
ATGCCCCGGTGTACAAGTGGTTGCACGTGTCCCATGAGCAGGCCCTGTACCACCTCCCACCATTGTAGTGATTCCTACAA
GGGCCGTAAAGAAGGAAACACGACGAGAAGTTAAACACAAAGACTAGCAATCTATCACTTCACTCCTCTTTCCTAAAACA
CAATAGATTAAGTTTGTCTTACATAAAATTAAGCCACTTATAGAACTACAAAAAGCAAGCTTAAGACTCTGCCTGTTGGG
GAAACAGCTCATATAAAGCCTCATCTACTTCAGGTTGCAGATCTGATTGCCCATATGACAAAATGATCCTTATAGCATCC
GAATGCATGTGGTTCCGTCAATATTAAGACAGTTAAACAAATTAGTTTATGGATGGACTGCCAAAACCTCGGATTACTAA
CCCTTTTTCATAATTAGCTTAGATCCAAAAGTAGAGCATCAACCAACCAACATCATCTAACATTAAATCTCATACTTAGA
ATGACTATCAGCATTTACACTGCATCCCAGTACATTTTTCATTGCAGATGAATAATAACTTACAGCTGCCAAAATCTTTG
AGGTCTCTTCTGAAGGTGAGTTAAGACCATATCACACAAAAAAGGAAGGGAGAGAAAAAAAAAAAAAGCAACAATAGTCT
CCAACATTCGATCAAATTGAATCTCCAGAAGAACACCAAACACGAGAGAAAATATGCTCAGTTTGGTAGTGATCGTACCT
ATCAAAGACAGGAGTTAATTACATAATTTTGGAACACTACAAGAGCATGGGGTATCCTATTGTTTACAGATCTAGCTATA
CACAGTTGTTACATAAACATTCTACAAAAACGTAAAAACAAAAATAGTATTGGCAATTTTCGAAGGGAATTCTAAAAATA
CAATATAAATTATAAAATTTACCACTTGATATTGCCTCATATGCCAGTTGAGGGCATATAAAGTGCACATGACAATCTAT
AGCTCCTGCTGTTACAATCATTCCTTCGCCTGCAATAACCTCAGTGTTAACCTGAAAGATCACGAGTCATTAGCTTCACA
TTCTAGTGCCTTCTGGCAACTTATCATCATAATATTCCCGACTTACCCCAATTATCGCATCACTATCCATGATATCTGGG
TTACCTGCCTTACAAAGGGAAACAATATGACCATCTTTAATTCCAATATCACACTTGAAAATTCCTGTATAGTCAATCAC
TACAGCATTTGTTATAACAGTATCCAAACAATCTGCTGGAGGATATCCACACGCCTGACCCATTCCATCTCGTAGAACTT
TTCCACCCCCAAACACGCACTCATCACCAAAGATACCAAAGTCTTTCTCAATTTCAGCAAACAGGTCTGTGTCACCCAGA
CGTATTCTGTCTCCAGTAGTGGGGCCAAACATGTTGGCATATTCCTCATGAGTCATCGAAAACGAAAAGCAAGATTCTTC
TCCTACAACACCTTCCCTGCAAAATATTTTTCAAGCTAAGATATCCCTTTTTCTCGCAGCTACATTAATTAAGCAACAAA
AATTCTCAGGGAAGTTCCAAGAGAAAAAAGTTAACAATACTACCAGACCTTGAATTTGGCTCTTCCAAATGACCAAATCC
TCCTTCACTTAGAGCTCCCATTAATGTCATAACTTTTGCATCATCAACGGGACAATCAGCAATTGCATTACCTCCTCTGA
TCACTTTTTTGCCACTAATCCCAATAAGAACAACACTTCTTGTTTCTCCTGGCTAAAAAAGTGATGAACATTTGTCAACT
CCAATCATAAGCCAGCAGAAATGGAAGAGAAATGTCAAATTTGATTAACATGTTTGAGCACCAGTACTTCACAAGATAAA
GGACATGACTGGAGATGAGCAAATATAAAAGCATCTATGCATGGATAGGTGACTGCTTAATTTATGCACGCTATTTCATT
TCTAACCAGTACTGGAAATGGAAGGATATCCAATGGAAAGAATCTTCTTCAATTACTCTCAAACAATACTGTTAATTTTC
TGTCAATCAAATATTTGACAAGTTCTCTGTTCAATATTGATGCCTTTTTAGACTACTTTAACCTGGGGTATTATGTCAAT
TTGTTGTTCTTCATCAAGGAGCTTTTTAGTTCCAAATCAAAAATTTGATGAAACTATAACATAAACTAGCTCTTTAGACA
TCTCAGGTACATGCTCTATAAAAGGTAGGTAGCCTATTCTTACAGGTATCTTTCTCCACAAATTTACTATGTGGAGCCAT
TAGCTTTGTAAAGATATGACACTTGGGCCTAACTCAACCCCAAAAACTAGCTCATTAGGGGAGAATTGTTCAAGTCCATA
TAACAGACCACTAGTCCATTTCCCAACCAATTTGAGGCTCTAACCCACTCTAACACCGCCAAGACCCAATTGGAGCGTGG
AAAATATAACATGTCTGGGCCCAGACGTGGAAGGACTTGGCTTTGATACCATGTAAGATATGGTACTTGAGCCTAACTCA
ACCTCAAAAACTAGCTCATGAGGGAAAGGATTGCCCAAGTCCATATAAGAAAACCACCGGTCCATTCCCCAACCAATGTG
GGACCCTAACCCACTCTAACAAGCTCATTTACTCTATCTTTAGATGCTTAATCACAAACAAGACGAGTGGCTTGACTCCT
GTACACATCCCTTTTTTTCGTTTAGTGTTCCTGATAAAGTAATATGTCCCCAATGCATTAATCTCTCCCACAAATCAATG
CCCAAGCCAATTCAGGAAAACCTTAATTCAGAACCAAGCTCAAGAAGCATGGTTGTATGTAACTCCACCATTCCATGTAT
ATTTCCATATTAAAAAAGTGATTACTACAGGCAGAAGAGATTTTCAGAAAAAGAAAGATATGTGTTTGTTGCTTTTGCAA
CACTTTTCCCATCCTTGCAAAAGCAAGACATAGATGAAGTTAAGTGTTGCTTCAAAGCTAAAAGGGTCAGAAGTCTTACT
TCAAATCTCGTGGCTGCTCCTGCAGGTATATTTAGACGCATGCCATGTGCTCTCAATCGATCAAATATCAAGGATGGATT
GACCTCGATAAAGTGGTAGTGGCTGCCAACCTGTAAATATTATGGTACGGTTACCTCTTTTCCGCATTTTTCATTTCAAA
TAAGAGGGATTGGGAGCTTTAGATTGACTCATTAGAAATACATTCAAGACAGTCAACCCCATTGTATATCTGGATACTGA
ATATACTAAATCTCTAAAGAGAGAAACATGATCATGCACTTGGAACAGGCTAAGCACATGATCCAGAAGTTAGCAACTTA
CAGTCACCTAATAAGCAGAAAACTTAACAATTTATGTCAAATAATATGAAACTCGTTTCAGCAACAGATGTAGCATCACT
ACACTAGCTATGTCCCCTTCTATACTTTAGTAAGTCGTGCAGGATACCTTCGGCATAACTCAGAATCTAACAGGACACTC
AAATATTTCTCTCCCAATAATGTCTTATCTATCTTTCCATATTTTTTTTCTTTTCATTATTCATTTAGGAGGGTCAGGAG
TGGACTTACAGGGTCAAGTAGCGGAATGTTGTAAAGCATAAAGGAGGGAAGAAATTCAATAAAGACAAACACCTGAATTG
GTCTGTCACCTGTATTAGTGACTTTGAGAATTACTGCCTTTCTTTGAGGATTAAGGACAATAAGTCCACCTCCAAAGCAC
ATCTGGCCAGGAATTTTGCTATCTTCAATCACCGGAAACTTTTCCTGAGGAGGAACTGCACAATGATACCTTTCAAACAA
TAAGTATGTGAAAGTATAGATTCTTATCGAATATAATTCACTTCCAAAACAGCATAATGCTAAATATATTCCTGAAATTA
CCAGAGTTTGGTGGCGATATCACTTTATGGCAAAACTTGCTCAGAGATTACAAAGGGTAGCTCAAATGAAGCCGCTACAA
GTACACCTAGGTTTAGGTATCATATGGGTCTAAAAGGATCAGAATTTTTATTTGCAAGTACCACTAAATTTTTGCACACA
GCAGGAGGGAAATTCTTAGTCCATGAAGAATTGTTCTAGATGACAGTCAGGCCCTCCCAAACCATGTCCTGAGAGACAGA
ACGGGGGTCGGCCGGAGAATTCAGCGGGATGAGCCAGTGAATAGAAACTCTAAGATTAGGGCAGAATACCCACCAAATTC
AATTAGAAATGAGCTCTGGGCAATTGATCTAAAACAACTTAACTTTGAAATTTGGAAATTCAAATCAACGATGGGCCATG
TGTGTCAGCAAGCATCAAACTCAATTTAGAGGACCTTATTCATACAAGTGAAATAATTCCTCCACCAAATTCAAACTCTA
GTCATATAACCTTTTTCTTTAACTAGTCAAATAAGGTTTGCAACACAATTTATGTACAAAGAGTACCTCTTCCATAAGAT
TTATTTCTATAGAGAAGAGTGAAACCACACTTCTTGCAAATGAAGAAAATTACAGTTGAAGATACTAAAAATAGTATATG
AGATGATTACCAGGAAGGAAAGAACCGTGCAGAGCTAGATCCAGATTTCCATTTTCACATGCTATAGGGTCATGGATGGT
GATTAATTTTGTTCCATCTGGAAAGGTCCCCTCTACCTAAATTACATTACCACTGAATAGTCACCAACTACCTTGAACTG
CAGATGAACATGACAACAAGAATCATCAAAGACAGAGAAAGTGGGACATCTGTAGTACCTGAACACAATCCAACAGATGA
GGAACAGTTGGAAGAACTTGTCTCCTGAAAACAAAAAAGTTAATTGTAAGCCCATTGATCTTCGTCAAAAGCATGCAGTC
ATTCAAATTAATATATTCTTTGAGGCATTTCAGTCCACTCATATTGATTTCACCTACGATCAGTTAACATGCACAGTTCT
CACGATGCACTCTTTACATCATCCATGTTTATTAATTGATTCCCTTCTTCCATTTTCTAGGTGCATGACTTTTTTACTTC
CTGGTGCCAAGGCAGTCATGTTCTTTTACCAAGAAATAAACACCCCAAACAAGCCTTTCTGCAAGAAGTCACACTTAACA
ATCTAAATGCTGATGCATACGATACTGCTATGCTCAAATTATTCTATTTCCTGCAACCTCTTTCCTGTGTCAGTTCACAC
TGTTTGCTTTCTTACATGGACAGGTGGAACTTTGAAGTGTTTTTTTGGCTTGATGACACCCTATAAAATAGAGAACAATG
CAATCGGCCTGTTTGCAAAGTGTTCTCCAATTAATTATAAGCTCTTCTTTACATAGCAAGGGTTGCATTAATCTCATAGA
AGATCATTAAACTACATACTATCTACTGTCAGGTGAAGTATACCTTCCAAGTAATTGTCGCCCGATGTCCATCAGCTCAG
CCACACTCTTATCTCCATCACGGACAAATTCTAAGACCTAATAAGACACAATAACAGATAAGCTTCCAACAGTATTTTAC
AACTTTTTATGCATAATCAGCATATAAAATAGTAGATGAATCATATAGTCCCCATATATTGAGAAAGTCAACACCAATTT
CAACTAAAAATTAGAACCTTTACCATTAGATTTACAAAAAACGGCAACCAAATCAATCAATCATTCAACCATACCTCAAT
CCCATAGAAATCGGCTCTGTAAATTCTCATATCATTGGAAATAACACAAGTGACATTTTCTATCAACTATACTCAATCCT
CTATACAAATTCTGTATCATTCACGTCGATTTCATTCAAAAACATAAATAAATAAAAAATTGTTTGGATTATAGGATACC
TGAGTTGCAATAAGAGCAACGGCTTCAGTATAATTAAGAAGTTGAGCTCGAGCAAGACGTTTTTGAGCAAGATAACCAGC
ATTATGGAGCATCAATTTCTCTATTTCTCTTGGAGCCAACTTCATTTTTTCGGCTCACGAATCAATAGCAGCAGCCCTCA
AGATGAACAATAACAAAAGCACACGAGGAAGCCATTGACGGGTTGATTAAAAAACGAATATCCCAATTTTTCAAGGGGAA
ATAACTGCAATCTTTACCCTCCTATATTTCCCTACTATGTGTAGTTTATTATTCCATATTCAAATTTCGGATTTAATAAT
TGGGTAGTTAAAAATAGATATCACATATCAATTTTTTAAATTTTGGTTTGGTAAATCGGTCAACCTAAATTAAACTTCGA
TTTGATACCTTATTCAATAATACCGTATTGAAGTTATAGCCAATTGTATTACAAAGTTACTAGTATTTCTCCAATCATTT
CTATTTTATTTTTCAGTGGACCTACAATATTATAGAAGATCAACAAGTAAAAAGACATCAAGAAAAACAAATTGATACAA
ATAAAAAAACATATACATTTGAATTGTTTATGCTTATTCTATAATTTTCTCTTTGAACTGGTACTAATAAGTAATGAATA
TGTTGATATATGACCTTCATTAAGTAAATAATTTGGTATTCGGGAAATATCGAATACCAAATGGTGAAAAAGCTCAAAAT
AGTCCCTTATCTTTGGATTAGGATCCAAAGTCATTCTTGAGTTTTCACATGGAGCGGTAATAGTCCCTCATGTTTGCAAT
ATTAGTGCACTTGTGGTCCTCCCCCAAATGTTTGTCTATTTTTCAACAAGGATTTTATCCACAATTTTTATGTATGAAAT
GTTCAATTGTTTATTTATATATATAGTAGAAACAATAACTTTATGTGAGAGAAGGTGAGAAGAGTAACACCTTATTTTGT
TTAGTAGAAATATATTGTAGCTAAAATCGAGAGGTTCATCACATAATTTTCACGTGCAATAGTACAATTTTTTCTTTTCT
TGCAACGTCATATGTTAAGATGTTGTTAGTTTAGCTGCAATAATATTTCTACCGAATAAAACAAGATGCTCTTCTTCTAA
TTTTCTCTCACATGGAGCTATTATTTTTATTAAATATATAAAAAGGCGATTGAATATTCCATACATAAAATTGTGGACAA
AAATCAATATTAAAAAATAGGCAAAAGTTTTTGGAAGGTTCAAAAATGCACTAATATTATAAATATGAGTGACTATTACT
GCTCCATATGAAAACTCAAGGATGACTTTGAATCCTAACCCAAAAATAAGGAATTATTTTGGGCTTTTTCTCTACTAATG
TCTCGTACCAAATCCAAATCTAAAAACCATAATACCAATATTTTACTCCTGAATGTCATATCAAATACCGAATTACCGAA
TATCAAATTACCAAAGATTTCGATTCAATTCGGTTTTCGGTATTTTATGCTCAGCCCTACTTGTTCTTAAGAAACTCTGA
ATAGAAAGTAATTTTATTAGATCACTCTTTAAATATTATAAATACAATGTCTTAATAAATGTAATATAGAAATGATTATG
ATTAATGGTAAAGATAAATTAGGAACTATGTATAAAATTATTTATTGATTTTATAAAATGGATAAGTATTATTGGACATT
TTAAAATAATATAATGGACAACTATTATTGAAGAGAGAGTATATTTAAGCGGCAAGTGAGTTATTTTACTTGGAAAAATT
AGCAAACTAGTTAAACTCCTTAACATAATTATTAAAAACATCTACACTTTAAAATAATTATTGAAAATGTCAATATGTCA
ATATTTTAGCAAATAAAATGTATCATAATATAATTAATTTTCTTTCCTTTTATTTCTTAAATCAGGCCCCACATTAGACT
AATTTTACTCCCCCTATACGTGAAAAAGAACAAAAAAAACTTGCATTACCCACTTTCCCCTCTTTCTAGGTTTTTAACCC
AAAATACTCCTTTCTCTTTCTTGAGTTCTTCACCATTGTTCTCTCCTTTCCTTTTCCTTGTCTAAGAAAATCACCTCTTC
TATTTTCATCCAATTTGTTCAAGAAATCTCACAATTTCTTCAAAATATTTTCACCCACTGATAAAGGTTAATACATTTTC
ACCAAGTATCTTTTGAGATTTCCCTCTATTATGTAAAGACACTATTAATAAAATAAATAAATAAAAAATTGGGTGCTAAA
GATTTCGAATAACTTGTTGAAGACCAAGTTGAGGAAGAACAATTTCATATTAGTTTGTTTTGTACGTATTTATAGTTTTT
TTAAAAAAAAATTGTATCCTTTCTCAATTAATATTCAAATCAATATGTATGCTATTAATATTTGTATTCATTCAAAATCT
CATGTTGCATAGTTTATGAATCTTGTATTTGTTCCTAATTTGAATTCACCCCAAAGGTATGTCAACTAGATATGTATTTT
ATTTATAGGAAGAACAACTTCCTATTAGTTTGTTTTGTTTTTTTATAATTTTTTCAGAATTTTGTATCATTTCTCAATTT
GTATTCCAAACCGTATGTATGCTATTAATATTTGTATTTTTTTCAAAAATCATGTTGCATAGTTTATGAATCTGGTATTT
ATTCCTAATTTGTATTCATTCTAAGGTATGTCAACTAGTTATGTATTTTATTTAAGAATAATTGCAACAAATATTCACTT
ATTCCTTTTCAGTTTTATATTTCATTCTCACTTTTTCATCATACTATTTTTTGTATTTTATATATTATTATACAAAATAC
TACTCCCTCCGTCCCATTTTATATGATGTACTTTGATTTGGCACAAACTTTAAGAAAAATGGAAAGACTTTTAAAACTTG
TGGTCCAAAATGAATGATAGAAATTTGTGTGGTTGTAAATCATTTCATTAAGGGTAAAAAAGACATTTTATAGGCAAATT
GTTACTTAAAATAGAAATGTGTCATTCTTTTTGGGACTGACTAAAAAGGAAAGTAAGTCATATAAATTGGGACAGAGGGA
GTACATAAAAACTAGAATGAATACAAATACAAATAAAATACATATTGGAATGAAAACGACTTAAGAAAGGATATAAGATT
CTGAAGAGAAAAAAAATACACAGTGAAAAAAATACATGAATACAAATATGTTTCTTAAATAACTACAGATTTGTCACGCC
CCGAGCCTACACCCTGGATGTGGCCGGCACTCGGAGACCATTGTTGACCCCAAGCGAACCCTTGGCCTGGCTTACTTAAC
TCAGCGGAAGACTTAACTCAGCAAAATAAACTCATGTAATAGTTCAAATGATAATATCTTAGCCAAATTGGCAAGTTCTG
TCTCAAAACAAAGTGTCTACAAATACATAGATGAGAGACTCATAACTAACTGTTTGACTGTCTATGAAGCCTCTATAATA
TTGAGATGGATGATGGGACAGACCCCATAACATCCTAATAATGAAAGACTAAAAGCGAATAAAAGAGTCCTCCAGAATGC
AAGGAGGCTCACCACTGACTTTGAGTGATCAACTGGATCAACGAGGTGTTGGATACTGATCTTGGTTACCTGCGTCTGCA
TCATAAGATGATGCAGGCCAACTGGCATCAGTACATTGAATGTACGAGTATGCGAGTTGGAATGCTAAACAACAACTTAA
GCTTGAAAAGAGTAAGAAGGAACACTTACCTTGGCTCTGTACAACTCATGAATAACTGAACTCAATATAAAGCAATAAGA
CACATGCAATATATATATATATATATATATATATATATATATATATATAAAGCTTGTAAAAAAGTGTAAACAACTTAGTT
CGCTAAAGATAAAGCAATAACAAACTCAACTTTACTTATATATAAAAGTAATATAAGTTTTGTGGGAGATTCTCTAACCG
ACAACCACCACTATGAGCCTAAGTGGTGATACAGCGTCTTGCTCACGCTGCCAGAACTGTCCTATACTTTGTCGTCACAT
AGAATGCTTAACTTAGTAGATCCACTAGTCTATGCTAAAAGCATCTTAAGGAGTCATCTAAAAAGTATGATCATTTACTA
CCCGTGATGGCTACATGGTTTATGGAGACTTGAGTTAATATGAACTCGCATCCCCATATCGGTGCTCAATACTACTCCCA
AAACATACTTAGCTCATATGTTTGTAAAAACAAAACTCTTTCTTTGAATTGAGGTAATTACTCAAAACTTAGCTTAAAAG
CTCTCTTGGAATCGATGTTACATTCCCTTTTCTTGCTCAAATGTGTAAAAACATTTATAAACTCTTTGGGAATACTTAGT
TCCCTTATAGCTTTTGAGAAATAAACTCGACTCTTTACTCTTTGCTTAACTTGAAACTTGAGCCTTAAAACGAAGTTAAA
ACGTTTGTTAAAGACTCTTGAAAACTTTAAGAAACTTTTCTTTGACTTGCTTGTTAACTTCTAGACTTTGACTCTTAGCT
TCTTTGACTTGGATCTTAACTTTCCTTGAATTGGATTATGGATTCAAGGTTCATGATCTCATGTTTATGGATGATTTCAT
GATGTTTAAATGTACCTTAGAGTGTTGGAATCAACTAGAAAACATAGGTGCATCGCTTAGGAACAAGTACGAAAAGGTGG
GGAACGAATGGGGAGAACTGGTGTCAATGGCGCTCTGAGAGGCGCGGGGCGCCATCCCTCAAACTTCAGAGGAGTTTCTA
GGGCGCACTGGCTGGCGCGTCGCCCCAAAGGGTGAGCTTCAGAGCCCCTTTTGGGGAGCGCTGGCTAGCGCGACGCCCCA
CCCTTTTCCCCAGGTTTTTGACGATTTTTCTTCTCCGTTTTTCATCTCTGAACCCTCCTAACTTCCATAGTTCTTTCCCC
AAACACTTAGGATCATTAGTACCCTCAATACTCAATAGATTTAACTCGAAAAACAACCCAGAACCACGAATCAAATCAAC
ACTAAGCATTCAACAATCAACCAACAAGAATCCAACAATGTTCTTCAAAAACTTCACTTTTTTAACATGTAAACAACTCA
AAATCGCTGAATTGAAACAAGTTGGTGTGTGGGTGAACTAACCCATCACTAAAAGATCTCACATACCTTAATAGGGATCA
CCCCCGACGAATTCCACTCCAAACGCTTGACGTTCTTGGCGAAATCTTGGCTTTTCTCCCTTTCTTTCTTCTTTTCTCTT
TTCTCCAAGCCCTAAGCATATTCTAATTTCCCAAAACTGAATTAAGTTCTATTTTTACCCCAATAAATCCCTAAAAATGA
ATTAGGAAATTAATTAGAGAAAAGACTAGTTTGCCCTTCCTTAAATCCGGATTTGGACTTTCCTCAATCCAATAGCCCAA
CTTCCGAAAGGCATAACTCACTCATACGTTGTCGAAATCGCGCAAACCTGGCGGCGTTGGAAAGATCTCTCCAAGTTATT
TCCAACCATATCAAGATCTGCTCCTAACTCATCCTGAGCTAGGAGTTATGGCCGTTTGAAAATGGCTAAAACTCACTTTC
TTAACTCAGACAAACATTTCCAGATTTCCTTATTCTTTCCAAAAATCAATATTTTCATAATTTAAACTCTTTATAATCGT
TTCTAGGTGCGAGATGTTACAAGATTCATTTGACATACCTATTGGAATGAATACAAACTAATAAAAAATACAAGTTTCAT
TATACAAAATACAACATGAAAACTAGAATGAATACAAATAGTATACATATTGGAATGTAAACGATTTAAAAAAGGTTACA
AAATTCTGGAAAATAAAAATAAAAATACATTGTGAGAAAAACACACGCTTGAATTTTCTTGGAAAATGTAACTGATGAGA
AAATTAAGTGATATTTACTTTTTTTGAAATATTCTCTCCCTTGATTTTCTCCCTTCTGTTATTAAATAATTATATTCATT
CAAATTAAACAAATTAAAAAAAATACATAAATCAGATATATAACAAACTAAAATATTGACACTTTTAGTAAATATTGAAA
ATATTGCTAAGAGATTCTATTAAATGCTAAAATATTGACATTTTGAAAATTTTCCCTTGTTACTTTAGTGGAAAGATTTT
AGGCGAAATGAGTTGACACAACTTTTGTACTCCCCTTCATTTGTCAATTGGGCTTTCCAAAAAAAAAATCGTATTCGATT
AGTGTGTAATAGAATTGTTTATATAAGATATTTTACGTTATTTTTAAATATTTAAAAAATAAAAAAAATCAAATAGGTCA
CTTTTGCCAATTTTATAATTTATAATAGCTATGTTCTTCATATTTGCTCACAAATTAAGCATTAAATTTATGCTAAATAG
GAAGTTTTTTTCTCTCTTTGACTTGAAATTTAAACTACAAAGTACACAAACATAAAACCCAGGGCGGAGCTACACTATAA
TAAGGATGGCCATGTGGAGATTCTTCGTCGAAAAATTAGACTATATACATAAGTAAAATGATACTTTAAATGATTAAATA
AGACATTTTGGATACCATTGAAATAACAAAATTGTGTAGCCTAGTGGTTCCAGACGCTTAGGGCTTGTTTGGAAAGTCAC
AGTGGTAATTGGATTTGGTGTAGTTACACTGTCTGGCGTGTTTGGTTGGCCATATAATTACTTGATCAGCTGGTAATTGA
GTGTAATTGGTAGGAGGTAATTACACACTCCAATTCTCATGAAGGGGTTGTGAATTGTTGGTAATTGCATAGTGTAATTA
CAAGCTGCTTACTTTTTATTTCTATTATTTATTTTTTGTTTTAATTTTTTTTATTTTTCTCATCCTAAAATTTCTATAGA
CCAAACACGATTAGCTTTGGCTAAAAACTTCAAAATTGATTTTCTTGAGCTATGGGAGATCGGTTGAGGTGATTTCAAGA
CTGGTTGGTGTGTTCAGGAAGTTCGGGATTATGCGTTGGAGTGCTTAGGAATTGTCGTGGACCTCTTGTTTGAGGTAAAC
TTTGCCTCGAAGGGTTGTCAACTCTCTTTATTTATGCTTAATTTGTGAATTTATTGCATGTCTGTGTTTTGTGCTGTTCC
GATCCCCGAATTGTGTCCTGTTTTGGGGTACGAGTCCTGGGCTTAAACCGACCTTTTGACTAAGTCAATTTTGAATTTTT
TGGCTCAAGTCTCACATTTTCATTTTGACTCAAATTTTGATACATTTCTAATTAATGTGTTTTTGGAGTCTAAACGACCG
TGTTGACATTGTGATACTATTTTTGACAGCGTGACAACGTTCGGAGGCCATACAACAGAGAAAAAGCTCCAGACTTGTGA
ATTTGGAGCGCGCAATCTACTTTGAGGTAAATTATAATTTTTCGACCTTTAGATTGAGCTTGATAAAGTAAATACATGTT
GATTTGTGTTTTGGGTTGGATACATTAATTGTTGGAAGATATACTTCTAAATTGGATAATAGCTATTAAATAAATAATAT
ATCTGCAAATTGTAATTATTTTAACTATAGTATATATAGTAAATACATAACACATATATTTGCTACACTATGAAATTTTT
CCAAATATTTTCATAACCAAGCCTCTAATACCACCAAACTTTCCGGAAAAGGAATAGATATTATCAAGCAATTAATTAAT
TTCGAAAGAAAAAAAAATCCTCTTGAAGCATTAATCAAGGTGATACATAATCTACATTTTACAACCACCAAACATAATTA
TCAAATCACATATCAATTAGCTATGCTCAAATCCCAAATCAAGATTTGGCTTATATGGATCATTATTCCAATGAGAAGTT
ATTTCTAAAATTATTAGCGAAAATTCCCCATACAAACAATAATTCCTCAGGGACTTGCATAAAAAGCCGCAGATAACACA
ACAAAAAATCAGAAAGATTTTTTTCCCGATAATACAAAAAAAAATGTCTCAATTTTCTTGTGATAGATGATCTTTTTCAA
GAAGATAACACATTTTTAACCTCAGAAGTAACTTCCTTTGGTGGTTTCTCAGCATGAAGGCTTGCAACAACACCTTTGGT
GGAATAATAATTGATTACCTGCATTATCAAACAATTTTAAAAGGTCACACATAAACTTGACTTCCTTTTGCACGCATAAC
TCAGATATAAGTAGAAATATTTATCTGTCCTATCATAAAATGCTGATACGAGCTCATATAGCAAAGTTTTTCATACTCAA
ATGGATAGGTTATCATAAGATACTTGTGCGTCTATTGCTACTCGGTTAACTGCCACAATTGTTAATCCACTATTTCACGG
TCAAGTAATTCTACATCTTTGTTTCAATAGACACCTTAAGCGCACTCAAATAACACATCTTAATCAGAATAGTTATCCTA
CTGTCGAGGATATCATAAGTAATTGTTTGTCTAGAAATAAGAACTAGATATTTTTCCTTCACAGTTAAAAACGAATTTTA
AAATCCTGAATATCCTTATGGTAAAGTATAAAACATACAAGTTATAATACTAAGAGAAAGTAAGAATGAACTGTAAATAC
AAACCGGCTCAGTTTGACGGTGAAATGCGTCTAGCCTTGATTTGAGAACCTCAGCAGTATCATCTTTCCGTTGAATTAAA
GGCTCTCCAGTGACCTGCATGCAGAAAGATACATCAGTAAACCGCTCAATGATATTTTTGAATAACTAATATCATTGATC
ATCTTTAGCTACAACATGAATTCAAATACACTACTGTTTCTTCACAGGAAATACTAAAGAACGACGGGTCCCGGATTAAA
ATTTGAGATTCGGAATTGATTTTGATGATTATTTTTCCTTTACTGTGACTAGGTTGCTCTATGTTAGTTTGAATTTATGA
ACTCCAAATCGTTAATATATCCATATACACTGGCAAAAGATATCGGGTGTATCAATAATACTGACATTTCCATCACTAGC
AGTTACTTAGCACTGATTGGCCAACAACCACGTATGAGAACTGCTGAGCTAGTGTGGACATCTATGGCTCTACCTAAACA
TAGATTCATAACGTGGTTGGCTGTACAAGGAAGATTACTCACGCAGGAGAGGAAACTGAAATTACACTTTCAGGTGGAGG
ACACTGATTGCTGCCTTTGTGATAAGAAGGTCATGGAGACTACAATACACTTATTTGTGAAGTGTGAGCGGGCACAGGCT
ATATGGAAAGAGGTGGAAAAATGGACAGGAATAGCGTTGCAAATCAATGGGATCAAGCAGACACTGGAAAGAATAAGGTT
GAAGCACTGGAAGAAAGTTAAGAAGGAGACTATTGCGGCTACTTGTGGAGCAATCGTATATCACATATGGAGAGCCAGGA
ATTGGAAAAAGTTCAAAGGCAAGTCTGTACATACAAAGGAGGCGGCAACACAGATCAAAAAGGAGATTATAGAGAGATTA
CAATTTCTTAGTAGTTCAAAGAAAACACAAAGTTGTAGGAGTTTTGTTCAACTTTTACTTTGTAATTAAGTTTTTTGCTT
TGTAGGAGGCCTAATCCCTGTTACAAGGCATAGGTGCTCTTTATTTGTACGAATTTTGATGGTAATGGTAATCTTTTACA
GTTATTTACCAAAAAAAAAAAAAAAATACTGACATTTGTTATGCTAAGAACACTGTTAATGCATTGTTTGGTTTGGTGTA
TTAAAAATAACATGTATTGCATAATTACTAAAACAAACTATTTGTTTACAAAAATATCCTCCACAAATATCGTGGAGAGG
ATGTGGAAATGGTTTTGAGGGGCAATTGAGTCTTTAACCCTTCTAATGCATGCATTAAAAACTCTTGCATCGCTAATACC
ATAGTTTTTCATGTATTAGTTATACATAGCAATTTTGTTGATCGGACTTTTCAAAATTATCGACAAGTACATGTCGGATC
CTTGAAAAGTAGTTCATTTTCGAAGGATCCGACACGGAGCGGCATCCTTTTTGGAGAACCCAAACAGCATAGCATAGCAT
AATACCAAATAGTGTATAATGCTTCTATTAGTCATACATAGGTTGAAAAAGTGTACCAAACAAGGTGTTGGTAATATACA
AAACTAATACATGCATTATTTTCTCTAATGTATCCTTACCAAACAACCCCTATGTGTCTCATTGTTTTTTTATAAATGTA
AAGTACCTATGTGTGTCAATGTTTTGAAGCACCCATTTCTCTGAACTGCATGGCTTCACCTAGAAAGCGATAACCCCTCC
CTTTGCATTGCTTCATTACTTAACAGTTTACACGACCAAGCAATGGCTTTTACAACACTGATCCCGTTGGAAATGTAAGA
CATAAGACTAACAACTAGTTTTAAGCCAAACTAAGCCATCTTACCAGGTACTTCGTTGGAAAACTTTAAGGGTCAGAAAC
TACCGTCCTTCAGCTAATTATTGAACAAGTTAAAGGTGCCTTGAGAAAGAACTTCCTAAGCAAGTAAATAAAATTGGGAG
ACTCATAATAACGCGCCTAAACTCCCCAAATATTATTTTTAGAAACTAAATAAGGAAAATGGTAGTTAATTACCACCACT
TTCTGGTTTAGGAAGCTGAACTCCCAGAAAATTTCTCCGCAGTTTAGAAACAATAGAGAGGTCAATGTTAATTACCAATA
AGGATAATTTGTTTTCAGCAAATGTATGTAAAGCGATAAAGAAACTACAGCCACTAGAGGTATGACAACCATACTTTGCC
ATTCACACAGAAGACAATCCGTAAAACTAATGGCAACTTAGCAAACTTACATCATCGACGCCAGGGACTTTTGGGGGTTG
GAATTTGGTGTGATAAGATCTACCACTTGAAGGGTGAATCCACCGGCCTGTGATCCGCTCTTCCAAGATTGCATCATCAA
TTGCAAAATTGAGCACCTTATCAATCTTTGCCCCCTGCTTCTGAAGCATCTCATCTAGCTGTATCACGTCACAATTAAAA
GTAAGACCACTAATAGGATGAGAAGTCACGATGCAAAATTTTCATAGTTTTGGACAACCTTTTCTGCTTGAACCACTGTC
CTTGGGAAACCATCAAGAATGAAGCCTTTTTGACAGGAAGGTTTCTTCATTGCTTCATCAATTATACCAACAACTAAGTC
ATCAGACACAAGTTCACCCTGTAAAAATCAACCAAAAAGGACATCATTCACCAAACAGAGAAAAAGTACTTGAAATAACA
TTACGAAGTTTGTTGCCCATCCCCAAAAGCTGACTGCCACTTACATTGTTCATAGCCTCCTTGGCCTTAATCCCGAGTGG
AGTTTTAGCAGCAACAGCAGCTCTGAGCATATCACCGGTGGCCAAATGGCACAAGCAGTATTCATCCTTTATGATAGGAG
ATTGTGTACCTTTTCCGGATCCCGGTGGACCTGCCATTAATTTCACATTGTTAGCACTAGCTTTGAACTTCACAAATCAC
TTCATCACCACAATTGATAACAATATTTTTTCATTCAGTATCAATGTAGAACTCCCTGAAGGAGTAGATATCATGAAAAT
TTGAACCGAGAACTGGCAACATTGCATGTCAAAGAAGCCAGGTGAACACTTTGTCAACAACATCAATGATTTGCAAGGAG
AATATTACACGAGATACATATTATGAAACATTTTGCGCAAGATTGTGAAAGTATAAGTCAAAAAACAACACTTGTTCTTG
ATCTTGCATTTTAATACAGTAGCTGCATTTATAGAACTTCCCATTTGTGCCAATAAAAGCACAAAATTAACAAAAATAGT
TGCTTTAAACGGATTGAAGCTAACTTTTCAACAAAAACAAGTTTCTGCTGCCCATTTGGATATCAACGCAAGCTGTAAAT
ATCAGTGTTTTCAACAGCAAAAAGTGCATAAAAACAACAAGGTCCATGGAGTTCAGGTGAGAAATGAAGCACTCAATTTA
CAAAAAATAAAATAATACCAAAAGTATATGAATTTTAGTAATATAACAATCAAATTGCAAAATTTAAAAACTAATTTCAA
CCTCCAATATACAATAACAATCCAAACTATTCAAAGTTGAGATTCAAAGAACCAACAGATTCTCATTTAAATCACTTTGC
ACATATTGTTTGAAGTGCACACTTTTCTGAATCACCCATGACGCAATAACTCCTTGTTTTGCATCGGTTCATCGCAATGA
TCTGATCTATCCTTTGCTAGGTACCAAGTAGTGCTTGACGCATAAAACACCAATGCGTCAATTCTAAACTTTCTAAACTA
GTTGGGGTCGGTGGTGTGAAAACAAGAAACTCAAAATGGAAGCTTTCTTCATGCTCTACAGCCTTTACTCAATTTTATTT
TAAAAGATGCAGCTTTATTCATTTGTACACTGCATTACCAAATTCATCCAACTAAAATACTCTGGCACATTCAATAAGAT
ACAGTTTAAAGTCCCCATCAAGCAAGTATAATCACAAATTAGGTTGAATCCTTCGATACAAATCCTATGTATCCCTTCAT
ACTCTATTCATATCAATTTCATTTCAATACTAAATACTCCCTCTGTTCCAACTAACCCGGAAATCTTTCCACTTGATGTC
CAACACTTTTCAATTTCTATGCAACTTTCACACCTTCAAACATTCAAATTTTAACTTTAATGCAGTATTTTCTCAATCAA
ACTTACATTCAACCATTACTATAATATATAAATTTTTCAACTATCACAAATGTAATATTTAAGTCAAATTAAAAATCATA
TGTAACTAGTCCAATCCCACAAAATATCAACAATTGTTCATCATTCTGACTGATTCTTAGCTTAGAAAGAAAAATCACAA
ATATATATGCTAGCTATACTGAAAGAGGCGAAGCGGATCCATTTGATAACAGTAAACGAATTAGAGTATTGACAAGTTGA
ATTGAAGAAGTACCTATGAGAATGAGTCGTTTGTCAGGCTTAGAAGAACATCTCAGACGGCGGAGAACTTCAGACATGAG
GCTTTCTGAAGGAACATCTTCTAATGAAGCAGCCATGCTTGCTTTCTTGTTCTTTCCCTTTGCGTGCCGTGCCTACAACA
CTTGTTGTAATGGGATTTTGGGTTTGGTAATGGTATTGGTAGGTACACCAAACTATAGAGACACAAAAATGACTTTGTAA
TAGAGGAATAAAATAGTAGAGCAAAGTCAATGACGGGTTTTACACACAACCTCTGTCTTGAAATTTGGGCCCTTTCTATT
CTCGATTGGTGGGCCGCTCTTCAATCTACAAACCCTTTTTCTTATTTTCAAGGGAAAAGGGTTAGATATGCCCCTAAACT
ATTCGAAAAGGTCTAGATATATCTTCCGTTTAAAGTTTGGCTTACTCGTGCCCTCGTCGTCCAACTTTTCGTTTAGATAT
GCCCTTATGAGCGTTAAACGCCAAATGAAATTGTCACGTCATTTTTACATTACCACGTGGCATTGAAAAAGGTCAAATAT
ACCCCTAAACTATTCGAAAAGGTCTAGATATACCCCCTTTTTAATAAACTACCCGACCCATTTTCAACAATTTTTTTTAA
ATTTTTATTTTTTTGGTAAATCCCAAAAACTGAGTAATTGACTACTAAAAAATAGGAAAAATATATAAAATTAACGCCAA
AAATTCACAAATAAATATAGTAACCTTAAATTCAACAATTTCAACAATTTTTTTAAATTTTTATTTTTTTCGATAAATCC
CGAAAATGAGTAATTGATTAATAAAAAATATGAAAAATATAACCTAAAAATTCAGCATAAAGTCATTTTCATATTTTTCA
TATTTTTTATTAATCAATTACTCATTTTCATGATTTATCGAAGAAAATAAAAATTTTAAAAAAATTGTTGAAATTGTTGA
ATTTAAGGTTACTATATTTATTCGCGAATTTTTTGTGTTAATTTTTTTTCTTCATATTTTTCCTATTTTTTTATTAGTCA
ATTACTCATTTTCGGGATTTATAGAAAAAAATAAAAAAATTTAAAAAAATGTTGAAAACGTGTCAGATAGTTTATTTAAA
AGGGGGGGGGGGGTATATATCTAGACCTTTTCAAATAGTTTAGGGGTATATTTGACCCTTTTTCCAATGCCATGTGGTAA
TGTAAAAATGATGTGGCAATTCCATTTGGCGTTTAACACCCATAAGGGCATATCTAGACAAAAAGTTGGACGGCGAGGGC
ACTAGTGAGCCAAACTTTAAACGGGGGGTATATCTAGACCTTTTCGAATAGTTTAGGGGGCATATTTGACCCTTTTCCCT
ATTTTTAAAAGGGAAAAAATGACAAATATACCTTGAACTATCGTCAATAGTATGCAGATATCTTCCGTCATACTTTTACG
ATAGTTTAGGGATATATTTGTCCTTTTTCCCTTTTTAAAAATCTTTGTATTTTTTTTGTGGATAGGCAAACGAGATCAAG
AAAGGGAAAAGAGAAGCGAGCGATATTGACAAAGAAATCTTACTTATTAGTATCATTGACTAATAAGTAATCTCTGAATA
AGAAATCTTAGTGATACCATAAAAATTCGCTCACCTCTCTCCTCCCTCTCCCAATCTCGCTCGCCTCTCTCCTATCTCTG
ACATGTAGCTAGGAATCATATTTAACAAACTATAGTTATGAAACCTAATTTAAGTTTTTTTTTTTTTTTGGTTTCCCATC
CGGTGTCCGGAGCCCACATTGGAGCACCGACTAAATCCAGATCGCGCTCTGCAGGGCCCATTCGGGGGTGGCGCTCCCAA
CATGATTTTCTTCATACCTAAGGCTCAAACCCGAGACCTCTGGTTAAGGGTGAAGCATTTTCACCAGTGCACCACAACTC
ATGTTGGTGAAACCTAATTAAGTTATTTTTTGTGGTTATTTGCGAAATTTCCTCTTTTCTAAATAACTAATCCATTTGTC
CCATATTAACTGATCATCTTATTGAAAATAATTATTCCATATTATTTTATCATCTTACAAAATTAATAAAACATTAATTA
AATATTTCCTATAATACATTTACAATTAATTCCTTTTGAAAGTTTTCACATTTGTTTGTAAAATTCTCAAAAAGTTTTTA
AATGGGTGAATTAGTAAAATTATCTTCTTATTTATGATTTCTTAATATGTGTGTAAAAAGAAAAGTGATCAACTAATATG
AGACGGAGGAAGTGATAGTATAATCACTAATAATATTAACCATGTTCAATTTTATTAAAAGCAGTACACTACAACTCACG
TTCAATTTTACCTTTTTATTGAACTAAAATTCAATCAATAAATGTTGTATTTTTTTTTAGAATAACTTTGTGATAGTGTA
TAATATTTATGTTATAATTTTTGTTTTTTCTTTGATAGAATTGTATAGAGAATTGAGATAATTTTGATAGTTTTCACAAC
TTATGTAGATTTTAAGTTTATGAGCAAAAAATACATGATCAATTTTATTAAAAAGTAGTACACTACAACTAACGTTCAAT
TTTACTTTTTTCTTGAACTTAAATTCAATCAATAAATGTTATATATTTTAGAATAACTTTACAATAGTGTACTATATTTT
TATTACAAACTTTTATTTCTTTGATAAGATTGTATAGAGATATGAGACAATTTTGATAGTTTTCACAACTTATGTGCGTT
TTATGTTTATGAGCAAAAAATACAACTCAAAAATTCAAATGGCAAGTTCAAATAAAACTCCAACATTATTTTCATTTCAT
ATGATTTATATCATAATTTTGTAGAAATCTCACGTCTAGGATTAGAGAAATCAAGGATGTATTGATGATAAAAATTGTTA
AGTACATACTCCTTATATAGGGAGAGAATTGTAGAGTCCTAAGTTAAATATACTTAGAGTCCTACTACAATACCTATTAC
TACTACTATAATAAGAAGAAGAAGAGGAGGAGGAGGAAGACGACGAAGAGAAAGAAGAAGAGGAAGAGGAGGAAGAGGAA
GAGGAGGAAGAAGAAGAGGAGGAAGAGGAGGAGGAAGAAGAAGAGGAGGAGGAGGAAGAGGAGGAGGAAGAAGAAGAGGA
AGAGGAAGAGGAAGAAGAGGAGGAGGAAAAAGAGGAAGAGGAAGAAGAAGAAGAAGAGGAAGAAGAAGAGGAGGAGGGGG
AGGAAGAGGAGGAAGAAGAAGAGGAGGAAGAGGAAGAGGAGGAGGAAGAGGAAGAGGAAGATGAGGAGGAGGAGGAGGAG
GAAGAAGAGGAAGAAGAAGAGGAGGAAGAAGAGGACGAAGAAGAGGAAGAGGAAGAAGAGGAAGAGGAAGAAGAAGAAGA
AGAGGAAGAAGAAGAAGAGGAAGAGGAGGAAGAAGAGGAGGAAGAAGAAGAGGAGGAAGAAGACGAAGAAGAGGAAGAGG
AAGAAGAAGAAGAAGAAGAAGACGAGAAGAAGAAGAAGGACAAGAAGAAGGAGGAGGAGGAGGAGGAGGAGGAGGAGGAG
AAGAAGAAGAAGAAGAAGACGAGAAGAAGAAGAAGAAGGACAAGAAGAAGAAGAAGAAGAAGAAGAAGAAGAAGAAGAAG
GAGAAGCAGAAGCAGAAGAAGAAGAAGGAGAAGAAAAAGAAGAAGAAGAGGAAGAAGAAGAGGAAGAAGAAGAAGAAGAA
GAAGAAGAAGAAGAAGAAGAAGAAGAAGAAGAAGAGGAAGAAGAAGACGAGGAAGAGGAGGAGGAGAAAGAGGAATAAGA
AGAAGACGAGAAGAAGAAGAAGAAGAATACAATTATAAATAATTTAATCCTAGTTGTACTATAAACTTAATTGTAATCTA
ATCTGAGTCGGAAGAAGAAGAAGAAGAAGAAGAAGAAGAAGAAGAAGAAGAAGAAGAAGAAGAAGAAGAAGAAGAAGAAG
AAGAAGAAGAAGAAGAAGAAGAAGAAGAAGAAGAAGAAGAAGCAGAAAGAGGAGGAGGAGGAGGATGAGGAGGAGGATGA
GGAGGAGGAAGAGGAGGAGAAGAAGAAGAAGGAGGAGAAGAAGAAGCAGAAGGAGAAGGAGAAGGAGAAGGAGAAGAAGA
AGGAGAAGGAGGAGAATGAGAAGGAGAAGAAGAAGGAGAAGAAGAAGGAG
>mtp_2646.scaffold_1
ACCTCAACTAAGAAGGAGGACACTATCGAAACGCTCAAACGCCAACTATATAGATGCAATATTAGCAGAGGTGGTCAATA
TCAAAGACACTGCTACCTTTGAAGATGCTTCAAAACATAAGATCGAAATAGTCTGACAAAGGTAGAGATTCTCCAAGGGC
ATGGACATCATGATACTTGCATAGTTTCAAGAATCACTCACAACAAACATAAATAAAAAAATAAGTTGGTGTTGAGGGGG
AGTGTTAATAATTATCACCAACTTAATTATCATCTAAGACAAGTCAAGAAGAATCTAGAATATTCAAAGTTGTAGAGAAT
TGAAGGAAGATCTCTAGAATGAGTAGTCTAGAGAGAAAAGTCTAGAAATATTGTAGAAAGGATAGTTCTAGAATTAACTA
GTTTGAGAAACATTCTAGAATAGAGTAGAAAATATTATTAGTTAGATTCTAAAAATTAGTTTGAGGAACACGTATATGCT
AGTTTACGTGTTTTAGATCTTTCAAAACTTGAATGGTTGACTTTGGTCAAAACTTCAGGTAGACCTCATAATGCAATTTT
GATAGTTCTGTTAACTTTTGAACGTCGAGTTTGGTCTTGAATGACCTTTTGTTTTGGGTCCCGAGGCTTCTAGAGTCATT
TTTATTTACCTCATGGATTTTGTCTTAAATGGAGCTTAGGTACAAGACCCACTTCTTGTCAAGGCAACCTCCATTGGAAG
TTTCGACATCTCCAGTTAGTTTGGAATATCAAATTCTATGGGTAACATAGTTCATTTATGTGTACGTGTTTCCGAACTAA
TCTCGAGCACCCAAGCAGAGTCCGTTGGGGATTAATTGAATTTGTTGGTGCCTGGTGCTGGTGTAAGCGCCTTAGCAGCC
CTTGTACCGCTTAAGTGGTGGTTGCTTAAGCGACCATGGTGCCACTTTAGCTGGCCTTTCCAGTAAAGGGCTAGTTCCCT
AAGTGGCCAGGGTGCTGCTTTAGCAAGCCTCCAGCTTGAGCCTAGCTGCTTAAGTGTTAGTGGTGTCTTTTTAGTGAGGT
CGCTTAAGCAGCGAAAGTGACCACTTTAACGGCAACTGTTGGTAGTTAAATATGTTTTTCAACCTTATTTCATCCAAGGC
ACTCTCATTCACATATTTCTTTTGGGAACTCATTTCTTTGTGGGAATTTGTTGGTTGTTGTGAGAAATGGTTGCAGTATT
GCTTCGGGAGTTTGTTAGGCTCGTTGGTTGCGCGTTTTTGTCATAAGTCTTCTTCCTTATTCTCTATTTTTAACTTCAAA
GGTGATTTCTTGTTCTCATGGTGCATGAACTATTTTGGGTTGATTTTAGCTTGGAATTCTGCTCCTCTTTGGGGCAGGAG
CTCCTTAAGCTGAATAGGACTAATTGTAGGAGTCAATTGCGGGGTTCATCGCACGGGTTCCGAAATGTCATCTTGAACTC
ATTTTTGGTGTCATTTTCAATTATAGTAATATGGATGTCAAAACGTCTATAGTACATCCTGATAATTTATTGTTAGTGTG
GTAGCTATTAGAGGCGGTTCGAAAGGGTAAAGTTTTGGTTTAGTGGACTTAAGAGCGCATGTGACAAGCTTATATGTAGG
CTATAACTTATCAATCTTAGATTGAGCTTGTTGGTATTAACATGTTGATTAGATAGTTTTGATAGGGTTCTTAGCTTGTT
TCATGTTTAGTTGATTGAAATCCTGCCATAGCCTTTTTTTTTGGGTAATTTTGGGGGAATTAAAGCATGTTTACATTAGT
TGGGTTGTTTCCTTGCCATGTTGTAATTTATTTCCTTCTTTTATTGTTGTGTGTGACTTATTCTTTGCCTTAGCCTAGGC
GTAGGCTAGTGACTATCTTAGAACTGCTATATTTTGTATCTGTTATGCCTTAGAAATCTTCCGACGTTTCTTCATATGGT
TCTAGCTCTTTATAGACTGATGTAGCAAACTTGAGTCTGGTAGTACGAATCCTTAGCTAGGTGAAAACTCTGGAAAAACT
TTCTTTATAGTATTTGTTGGCATATAGCCTAATATGTAGTGCCATAATTTTTCCTTTACATTTTGAACAAAATAACTTGA
ACAAGAAACAAAGTTAACTCCTAAAGAACCAGATAAAAACCGACTGTGAGGACTAGAATTAGGTAGGTTCTTTGTAGGAA
TTTTTGGCTGACTTGACTTGAGAATATATAGACCTTCTTTCTCTTTATCAACCTGTAACATCCTGCAACTTCTAAGCAAA
GATTTGAACCATCCTTTGTATGCGTATAGGCCTGAACCTGCTGATTTCTAAGTTGTTCATATATTTTATGGTCCTTTACT
AAGTGTATCAGATGTGTTTTAGGGTTGTAAGGTACCTCATACACCAAACCAAGTTCAAAGCATTTCTATCGGCTATGTAT
TCACATGAGTTATGACAAGGGCAAACTTTAAACAACCATATCTCTCGGAATAGTAAGAGATAAGTTACCCATGACATATT
AAATTCAAGTTCTACGAGTATTCTTTCCAATGACGCCAACCACTCGTCAATCTGACACTTGAGTAAAAATTTATCTGCAT
TTCATAGAGGGACATCAAATTGGTCGTGTGCTCCACGTTCCTGCGCCAACCTATTTTTCCAGAAGCCTTCTTGAAGTGGT
TATGCACTAAGCAACATATAGCGTGGGCGCACTGCGCCAAGCCAATTTTTGAGGGTCTAGATTTTAAGACGTTTTATTTA
TTAAGTTAAGTTGGTGGGTCATTATAAAATTCATCTTGAACGACCTATGACTTATTTTCTCTCAAATTATCTCCTCTCCT
TCATCTCCAATACCAAGGTACGTTCCTCTAATGTATCTAAGTTATTTGTAAACAATGTCAATCTCTAATCACGAATTCTT
AACATATTCTAACATCAAATCTTTCTCCTATATCTAGCGAAAACAAGAACTCATCCAAAAGTTCAAGAAAAGACTTTTGG
GATTTCAATGTTAGAGTTTAAATTAGAATGATTCAAGGTATGTAAGACTATTATAGTGAGTGAATAAGTTCTTCCTCACT
TCGTACATCTAAATTTCAGTTAGCAAGGTTTAACTAGAGTTTCAAAATCAAGGTTTACTACATTCGAAAGTTCTACTTAC
TCTCTTATCATGAATTAATGATTTATGTTGTTGGTATTTCAGTTTATTTTTTATTGGTTGATACTTAATCATTAATCATG
ATTATTTCAACCCATGAACCATATATAATTATGAATTTTATGAAAGCCTTGATATATCAGTTCTTATGCATTATCTTCAC
GAAGAAAACAAGGTTAGTTTAAAGAAAGCAAAATTAGTTTTAGAGAAAAGATTTTTAGTCAGTTTAGTAAATTTAGTGCA
TTGATAAAAGAGTATACAGAAGAGTGATTCAAAACAAGATTTTCAGAAAAGTATAGTCAAGTTCATTTAAGCTCAGGTCA
GTATTAATGAAGTACTATTGTAACGACCCGAACTGTCGTTAATTAGGAAAGAAAAAATGTGGGGAAAAACTAGGTCTCTC
AGCCCACAAGAGTGGGCCAGATGCCTCCAGGGCGGCGGTGCTCTAGCGGGATAATTGGCCACCAGAGCGGGATGGGCGAG
ACAAAATGTAAATAACGCGAAATATGATTTTATCCTTTTTCGAAAAACACCAAAAAGAGACGAGGATCACCAGAAACCCT
CAAAAGGCTGCTCTAGGCTTGGGAAGGAAGGAGAAAGAGATTTCTAGCGTAAGGATGTCAATAACGTGTGAATTTCCAGT
CAAATCCACAATCCCATCGTTCAGAAACCAGATTTCGAGCTACAGTCCCTCTTCGAATGCTTGGCGCCCATGTAGGTTAC
GTTTTATTAATTGAGTAGTTATAAATCCGTGACTCACTACGTAATATATTGGTAATTGACGGTAGAATTCATGCATAAGA
TTTTATGCAACGAAAAAGAGATGATTATACGTATATTCATAGGTATTACATCAGACGCATACCGTAGGGGAAAGCCCTGT
CTCGTGAACTAGGGTTTGGTGATGGTTTGGTTTCTTATTTGTGTGATGTATGTCGATTGAATGCTTTATAGTATGCATGC
GTGTATGCAAAGCATAAAAAGTGGAAACAAACCTAATGAATTGATTATGAACAATGCATGCCATGAACTTGAGTACTTGA
CTATATGATGTAAGTATTGTACGTCATGGATGTGATTGTGCTGATTGAATCGGGTGTCACGTACCAACACACTAACATGC
ATTGGATCGAGTGTCACATACCAACACACTAACATACATTGGATCGGGTGTCACGTTTCGGCACACTAACATACATTGGA
TCGGGTGTCACGTACCAACGTCACACTAACAGTTTGGGTGTCGGTTCCATGAGAGAACCACTTATGATTGAATTGTCATA
TTTATCTGTTATTGATAATGTGGAATTAAGCATGTTTCCTGAAAAGATAACTGGATTGTATATTATGTTTATTTATGTGA
GTTCGCAGTGTCGTAAGGTAATTGGGTGTATTTCGTTAATGAATGAACTGTGAATGGTCAGGACCAAATCGGAATGTGGG
ATGGTAAGTGGAGACCAAGGGTCCTTGTGTTGTCATTGTTATTTAGAAAGGTGATCATGTGTATAGTCGTAAGGATTGGG
GTGGTGATATGTTGTGATACTAATAGTTGGGTATTTCACCAGAAGGGGAGTAGTATTGAGAAGGTTAACCAAACCTTAAT
AAACCATACCATGGGGTTAAGGGTTGAGTGGAGATGTGAAAATGAGTAAGGGGTATGTCGTGAGTGGTTGGCCGGGTTGG
TAGTGGTTACATCTGGAAACCTCTCTAGTAACTAGAAAGGTTAAGCTATGAGCAAGACTGGAAAGATTAAGGGGTTGAAA
GTCAAGTGTACTAGTATGATTAAAGTATCTGGGAATGGTAAGAGCAGGAAAATATAAATGTGGAGGAATGAATAGTCTTA
TTGCATATTTTTGCTAGTCGATTTCTTATATTATGCGGTGGGTATCAGGTTGATCGATGATGCCTACTAGTACGTGTGGT
TGTACTGATTCTACTCTTGCTATGTCTTTTTGGTATAGTCTAGTTGCAGGGTCAAAGCTGTTTCATAGGTGAAGACGAAG
GCAATCTCCAACAGCTTCTAATTTTCATTCCATGTAGCGGGAGTTGCATCATTTATAATTTTGTTATACTTTGTACTCTT
AGTAGCTCTTGTACTTGTTTAAACTAGATCCCTGTGGTGTTAATTACTTTACAAGTCTTAACTCGAATTGTTTTGAACTC
TTATTTGTGAAAATCTCCATGAAATTGTTTCTATCTTAGTTTTCTTAATCTGCCACATGTTTTTAATTGTTTGGGAATTG
AGGGTTCTCCTACTTAGGTATTAGAGTAGGTGCCCGCACGTCCCGGTGGGTTGGGTCGTGACAATTATTGAGCATAGACT
CAAACTATCAGACTTTTAGTTTTCCCCTAAAGTGGGACATCTTTACAGTATGAGGATTATTGCATGTTTTGGGAGTAGTA
TTGAGCATCGATTTTGGTAGCTGTTAAGACAACTCAAAACCCATAAACTATGCCGTTAGTGTAGATAGGATTGTGTCATT
GATTCAGGTGACTCCTCATAGCCTTGTTGAGGGATTTTAGATGGATCCATGAGTTAAGTGTTGTTGTCCTATATACTTCG
GCAAGGTATATGATGTCTGTGGTAATCTTGGCTAGATGTTGTGTCATCATGAGACACATAATGATTATTGTCGGTTAGAG
AAACTCCCCAAGAAAAGTAAAGTATATTATTTTAGTATTTTGCTATTATTGCATATTTTATTTAGAGCTTTAATGATTTC
ACTTCTTGTTCATGATTTACTTTCAGTCAGGTTACTTTCAGTTTCTTTTTAGTTTAGTTATTTATTTCATTCGGTCTTAT
TACATATCGTACATTCCATGTACTGACGTCATTTGGCGTTGCATCATTTTATGATGCAGCTTCAGGTACTCACAATAACA
GTTGTTCAGTAAGATCTCTTTCCACTAGCAGTTGGTGACACCTCCTCACTTTCGAAGGGCTCTAATTTAGTTAGTTTAGT
TTATTTAAGTTTTCAGTCATTATTAGTTGAATAGTTAGGTAGCCATGGGTCTTTTTCCGACACATATCTTCAGTTAGTAG
AGGCTTCATAGATAGATAAATTCAGTGAGTCAATTTAATCTTTTGTTTTCAGAAGTTTAAACATTATTATCATTATTCAT
ATTCGGGCTTATTCTAGACTTTTGTATGAGATATATTTAATTAATTTTAAAATGTTCATTGTATAAGGTTTCTGCTTGTA
TGTTTACTCTTTAGCTAAGTAGTCAGCTAGACCAAGGGTTCGTTTGGACCAATAATGATTATCAAGTGCCGGTCACATTT
ACGGTGTAGGCTCAGGGTGTGACACAAGCTTTTGAGGGCTCTTTAGTTAAGGGTCCTTCAACATGAAACAAGTACCAGGA
GTGAAAAGAATAGATTATTGAAATTGTTTACATAATTTATGAATAGAGATCAAATTGAACCTAAAAAGGTAATATATATA
TATATATATAATATAGAACGTTTTGGACAGTTATATTATTCAAGAGAGAAAAAGATCTTGAATGAGTAACTTTAACTTTG
TGAGAATTGGAAAGAGTTACAATTACAGAGAAAAAGATCTTGAATGAGTAACTTTAACTTTGTGAGAATTGAAAAGAGTT
ACAATTACAGATTTAGAAAGAAGACTTAAAGTAGTGAATTTTTTTTAATCAAAAGTCATATGCTCCATTATCTAATATTT
AATAATTACTGTCAACTTTAAACAAAAAACATAAGTGTTGAAAGCATGTGATGAATCTACAACATTAGTTGTAGGAATTG
TATCACTCTTTTTAGTTATCTTATCACTTTAAGAATCAAATATATTAAAAGATTATGAGACAAAGTAAGAAGAAGAAAAA
TAAAAAACTAACACTGCTCTGATACCATTAAAATAAATAAAGTGATGTATACAATTTTTTTCTTGTATTTTTAGATGAAT
CAACTATACAAAATACCCCTAGTTATAATACTCAATAGTTAAACTGTAAGCTTATTTACATAACAAAGTAAATGAAGAAA
AATATTATATACACCGACAAAGAAAAACGAATCTCTAATGTTCTAGGAAAAGAATAGTGTAATAAAAAAGAAATCTTTTG
TAATCAAAATAAAATTTCAATAAGTTGCAGCACCAACAACCTTTGTTACATAATCATTATTGCTAATGAAAATTACATTT
ACATATGTGGTGTTATCCTCATGATTTTGACAAAAAGAACTAAATCACCTATGCGTTATTGTATCTGATAAAATTTAAAC
ATGAAATATTGTACCAACTTTATTGATATCCATTAGAACTTAACTTAGGATCAAAATATTTCTCAATTGAAATGACGCTT
TACCTAACAAATTGTGATCCTTGTTTATTTGAAACTAATTTTACCTAACAAATTGTGAGCCTTGTTTATTTCAAATTGTA
AGGTAATATAATAGCAATTTCTTTGTAACTGAAAAAGCATAAAGACTAGACTTAATTGCATTTTGAAGATAAATAATCAG
TAAAAAAAAGTAATAATATATACTGTTAAAGAAGTAAGTAGAAAATTTCTTGGAAATTCCAATGTAATATGCACACAATG
GACCAATAAAAGTACAAGCAGATAAAGGTGAAAAGAAAATATAAGGGTAATTTCTTTGTTAGCGATAACACGACTTGACT
TCATTCATTCATTTTGATTGAAGATAACAATCCATCAAACATAGTAGGTTATTTTTTTTTATATAATTACACAAATATTT
CTATCATAAATACTAATCCACTCTATAGTTTGAAATAATTATATATTGTCTAGTTTCGTACCATATTTCAAGTCAAGTTA
GATACATGTATCTTTGATAATAGATACATTCTAAAATATAGAATACATAGGGAGAGATGAAAAGTTGATCTTATAATAAT
AATACAACAATATTAGTATTTTACTATTATTATAATTTATATCATCATACTTATATATTTTATAAATTATAAATAGGAAG
CCTAAAGTTAAAAATTGAATTACATACACATTCTAATATTTTTATTAAACATAAACAAATAAATTGAATTAATCATTATA
ATGATAACTATAATAATTGTAGTTGAGTCTCTTTATTACCCGTCGTTATCATATTACTCTATAATAACCATACAATTAAT
ACAATGACCAAGAAATTCGCAAACCAAGTTAAAGCCAAATTAAAAGACTATTGTTACATATATTAAACCCTTCAATTTTC
ATGCAATTAACTAAATTATAAAGAATTAAAAGAGTACGGTTACATGTGTTAGTCCTTTCAATTAAAAAATTATATGCATA
TATAGAAATAGAGTAAGAAAGTTATCACAGTAGGAGAAATTATGGCTATGATTTTGAAATTGTTATTGAAATGATTTGTT
TGGAATGCAACTATTCACTTTATTTTTTCTAATAGGACAAAGACAAGAAGGCTATGTCACCATATTTCATTGAGTTTCCT
CTTTTTTCTTTGAATAATTTAAGATTTTCAACTGGTATTGATGCATCTTCAACAAAGAATTTGAAGCTCTAGGCAAATGC
ATAAACTTGTATTTTCCAAAAGTGATCAGCTAGATTTTTGTAATCATAGACTTCTAGGGGGAGCAAGAATCGAGAAAGCT
ATCAAGTATTTTAGCAAGTCTTATACAATTGTATGGATAGCAGTCAAATTACATATGAAATGTTTCTATAAAAGTACAAT
TTTTTTTCCTGCCAAGCTATCATAAATGTATAGTCATGCCAAATGTAATTCTTCCATAGTTCTAAATTATGATAATAAAA
AAAACGATGTGCTTATTCTTTACTATTATCATGAATTTATATATGTTTAGTATTTTATGTTAACTAATCCCAAAAGAAAA
AAATATGTTCAGACTACTTTTTATAATTGAAGTAAAGTCAGAAATTGCAATTTAACTTAATAATAATAAATGTTATCCCC
CCCCCCCCCCCCAAACTTATACAGTTTTACTATGTATAAGTTCGAAACATGTCCCTCAAATATATATATANNNNNNNNNN
NNNNNNNNNNNNNNNNNNNNNNNNNNNNNNNNNNNNNNNNNNNNNNNNNNNNNNNNNNNNNNNNNNNNNNNNNNNNNNNN
NNNNNNNNNNNNNNNNNNNNNNNNNNNNNNNNNNNNNNNNNNNNNNNNNNNNNNNNNNNNNNNNNNNNNNNNNNNNNNNT
CTTACCAAAAGTGGGAAGCGCCAAAGATGAAAAGTTGGATTATCAATTTACCCCTAGACTAAGTTATACATCTAATTAAT
TAAATAATATTATTTTAATTATCTTTTGAATTGTAAGTTATTTATTAGAAAGGGAATGTGGAAGAACAAGAGCCAAATAA
GATTTCTAGAATTTTAAATATGTACATGAATCAATGTTTTCCCCCTTTTAGTTTTAAATTAAAAAATATGAAGAGTTGTA
GCTAAATTAATATATACCACTACCAATTACAAATTTGTCATTTTGAATTCTTCCACTAACATTTCTACGTACTCCTATGA
TAAACTTCCTTCTTTTTCCATCTTCTATTGTTTGTTTGAAAGATTTTTATCATTTATAGATTTTTTCAAATTACAAAGGA
TTGTTTCAATTCTATTTCTTTATTTTTGATTCTTTCTCTTTCTGGAACTTCTTGTTACTATTTTGTGTAGAAATGTAAAA
TCACTATACTTATTGCCTTGCAATGTATCCGGTGCTATTTGACTTGGAGTAATTTTGGTATTCTCAATTATTTACTAATA
ATTATACTTATTATGTTCACAACTACAATGTTTTGGAAATACAAATGGACACAAGAGAGGATTTTGTTTTTTTAATTTTA
TCTTGCTTTTGCTTAAACTAATCAATAGTTCAGGTGTCTATATTCATGAATTCACGTGAAGAGAAAAGAGATAAAAACAG
AAAAATTTAGGATGGAGTTCTAGGTACAAACAACTACATAATCTCTTTCAATGATATGAAGTTATTCGGTGAATTAAAAT
AAACCTTTTTTTTACTTAATTCATACTAATTGAACATTTTTTTTAAAAAAAATGTCTAATACTCTGAACTATTCTATTTT
ATTCATCTAAATGATTGCGTTGCTTTTAAAATTAATAACGATATTCTTTGCATTTAATTTTTGAAGCTGGTATGATTTTT
TTTTTTTATTAAACCAACTGAATTAATTTATGATATGAGAGTAACAAATAGTGTATAGAAAGTTTGACATCTTCACTTTA
TTTAGAAACACCTAAATTTTTTTGGAGGAAGATGAATTCATAAAGTTAGAAATATCAAGTATGACTTCTACATTGTCCCA
CAATGACTAAGTTTGATTACCTTATATTTACATGAACCAAATGCATTTGATTTGACATTTTCGTGTTTTTTTTTATAAAT
ATACATGCAGGGTTTGGTTCATTGCTTTAAAGTTATGCATAGGATCGATCAAACTGTTGGATTTATTTTTTATTTTCATA
TATTTTGCACATACATAGGAGATATGTAGATATTCTTTTTTCTTTTCTAATTTTGTCATGTAAATATTCTTTTGATATTT
TTTCCTTTTGATTGTGAGAATATTCTTTTAGGGCTTACCACTTGTATAAATACAACCTAATTGTATAGTTTTATTCATTG
AGAAATACAAGAAGAAATATTTCTATACTATTCTTCATTTATTCTTTCATGGTATCAGAGCAATGTTAATTTTTTTAATT
CTTCCGCTTTCATTTTTTTTCTCTATTTTCGAAAATGGTTGAAATTGAATCATCCAATACTCAAATCACAGAAACGAGTG
ATAGAGTTCCTGCAATTAATGCAGTAGATTCATCACATGCTTTCTATATTCACCCTTCTGATTATCCCGGCAGGAACCTT
GTCTCCATTGTTTTTGATGGTAGGAGTTATGGTGGGGCTGTTAATATAAGTCTAAGAACAAGCTAGGATTATTGATGGAT
CCCTAGTTGTTCCTGCTGATATAACTCTTCAAAAGTCTTCGTCTAGATGTAATGACATGGTCTTGTCCTAGTTACTCAAT
TCTCTCTCAAAAGAAATTGTTGAGTCTATCTTGTACTCCCAAAGCGCCAAAGTCTTATGGTCTGACCTGGAAGATAGATT
TGGTCAGGCTAATGGTGCCCAATTGTTTCAACTTCAAAAAGACTTAAATGTTGTAGTTCAAGGAAATTCTAGTATTTCTG
CATATTTCACAAAATTGAAGAGTTTTTTGGGATGATTTAGATGCACTAAACACTTTTTCTTCTTGTAGTTGTGAGTGTGT
CTGTGGAGCAAAAGAAAAGAGTATAAAAGCTCATCAAGATGAAAGGTTACTTCAATTTCTTATTGGTCTAAAGACACTTT
CATAGGGGTTAGAAGTATTATTTTGTTATCTTCCCCTTTTCCTACTATTGATCAGGCTTATTCTCTTGTTATTCAAGATG
ACAAACAAAGGGAAATTCATGCTACTCATGCTTATCTAGGAGAATCAACATCATTTCTTGTTGGTAATACAGGAGAAATG
AGGTTCAATGATTACAAAATTCAACAAGGAAATCTCATTAAGAAAACTTCTTTGGTGTGCAATTATTGTAAAAAGATAGG
ACATACTATTGATCATTGCTATAAAATTCATGGTTTTTCTTCCGATTTCAAGTTCACTAAATCTAAGAAGTATCAAAAAG
GTACTATTGCCAGCAATGTTTTTAGTATAGGAAAAGGTACTCATCAAGGAGTGGAAAATGATTCAGATGTGAATTCTCTC
AGTCAAGAAAATGTGGCACAACTTCTGCAACTCTTGCAGAAATTGAATCAAAAGAATGATGGGTCTACTAATGCATCTGC
AAACCTCACTTGTGCTGGTATGACTAAGCTCTTTAATTCTTATGCTTACCTATTTAAAGTTGACACTTGTACTTGAATAT
TAGATAGTGGAGCATCTGAGCATATGACTTTTGATAGAAGTTTTTTCACTAATTTCAATCTTTTACCTAAATCTATCATG
GTAACTCTGCCTAATTCTCATAAAGTAACGGTTACCATTCAGTATCCGCTTCTCTTTTATCCAACCCAGTTTTACAAAAT
GTTCTCTATATTCCTTCTTTCAGATTCAATCTTTTCTCGATACACAAATTATGTAAACAACTTCAAAAATATGTGCTTTT
TACCCCTAACGCTTGTTTCATGTTACATGGTCCTTCACTGAAGAGGCCTCTAGTGCTTGGTAACGAATAAGAATGTTTAT
ATATCTTCAAGTCAAGTCAGCCAACAATTTCTACAAAGAGCCTATCTATTTCCATCTTCATAGTCTATCGTTTTCAAGTT
CTTTAATAAATGCGTTTACTTCTTGTTCTAGTTTCTTTGATTCCACTGTAAAAGAGAAGCTATGGAACTATAGATTAGGC
CATATGCCAATGAGTAATATGAAGAAAGTTTTTCAATTATCTAATCTTGTTCAAATATATCTTCTTCTTGTGTTATTTGT
CCTATGGCAAGGCAATCAAAAATATCTTTTCCTTCTAGTGCTATATGTACCAAGGTTGCTTTTGACTTAATTCATGTGGA
TACTTGGGGTCCTTATAAATCTACTACACATGATGGGTATAGGTATTTTCTTACAATTGTTGATGATTTTAGTAGAGTTA
TTTGGACTCTGATACTTGAGACTAAATCAAATGCCTTCTCTGTCCTTCAATCTTTTATTTCTATGGTAGAAAAACTATTC
AATTCCAAAGTTAAAATTATTAGCAATGCTTTGAATTAGGTTGTGGGAAAATTCAATCCAATTTTTTTCTTTCCAAGGAA
ATTATTCATCAAACTACTTGTGTCCACACTCCACAACAAAATGGAGTAGTGGAGAGAAAACACAAGCATTTATTGGAAAC
ATCAAGAACTCTTTTATATCAATCTCACCTTCCTATTGGTTATTGGGGGAATGCTTGTTAACAACTACTTATCTTATAAA
CAGATTTCCTTCCAGTGTTTTGCATTCAAGAACCCCTTTTGAGGTTTTTTTCAAAGTTAAACTGTCACGCCCCGAGCCTA
CACCCTGGACATGGCCGGCACTCAAAGACCATTGCTGGCCCTAAGCGAACCCTTGTCCTGACTTACTTACTCAGCGAAAG
ACTATATGTATACTTATAATGATCAAACACTATAAATGTACTTTAAAAAAATAAACTGAACTGCTGAAACTGAACTCATA
ATGTTTTAAAAATAAACATTTAACTTAGCCAAAATGACAACTCAACTCTGAACATAAGTCAATAACAAATTAAAGACAAA
TGACTAACTGACTGTCTATCTATCTATGAAGCCTCTAAACAACTGAGATGGATGTTGGGACAAACCCCACAACATCCTAA
TGAACTAAATTAGAAAACAATGATATAGATCCTACGGAATGCAAGGAGGCTCATCAACAGACTTTGAACTACTCACTGGA
TCAACGATGCGTCGGAATACCGATCCTAATTACCTGCGTATGTATTATAAGACGATGCATGCCAACTGGAATTAGTACAT
TGAATGTACGAGTATGCGAGTTAGAATGCTAAATATAACATATGCTTGAAAAGGATCTGAAAGAAACACTTACCTTGGCT
CTTCTCAACTCATGAATACTTAACTGAACTCATATCATTATAAAGCAGTTTAAAACAAGTGCAATATAAAGAAAAAGAAA
ACTGTTTAAAACATGCTGTCAACTCATAATCCTAAAATCATAAAAGACATATCATGATCCCTCTCAAAGTCTACTTGTGC
AATGCATGAATGAAGTCCCATAACCCTATCCATACTAAGCAGAACCCCTTGAGGAACCATGCAGTTATTGCTGTGGAAGT
TTCTCTAACCGACAACCATCACTTAAGAACTATAGTGATGATACAACATTATTAGCTCCACGCTGCCCGGGCCATCCAAT
ACCTTATCGTGGTATAGGACCTGAACTACTAAGTTGATCCACTAGTCTATGCGAAAAGGATTCATCTAAAAAGTATGACC
CTTTTCTACCCATGATGGCTACATGGTATATGGTGGCTGTGGGTTCTTTGAACGCTCTCTCATATTGGTGCTCAATACTA
CTCCCAAAATATGATACTAGCTCTTTATGTTTTAAAAATGTTCTTCTTTTTTTGATTTGAGATTAGTGCTAAAAAACTTA
GCTCAAAGACTATCTTGGAAATCTCAATTTCCGCTCTTGCTCCATTTAGAAAACGATTACTCTTTTCTGAAAACTAGCTC
GAAGGCTCTTTGGAAATCTCAGTTTCCGTTCTTATTAAAATGTGAAAAACATTTTAAATCTCTTTGGGAAATACTTAGTC
CCCATATGTTACTTTGAAGAAAAGAACTTCAACTTTACTCTTTACTGAACTCAAAACGTAAGTCTTAAAACAAAGTTAAA
ATATTTGTGAAAGATTTATTGAAAACTTTAAGAACTTATCTTAACTTGACTCTTGACTTCTCTTGAATTTGATCTTAACT
GCTCTTGACTTGGCTCTTAACTGATCCTTGAATTGAATTATGGATTCAAGGATTAAGATTTGTGATTGAAAAGATCTCAT
GATGTTTAGGAATGACTTTGAATAGCTAAACCTGAGAAAAGTTACGAAATCACCGTGTTGGAACAAGTCCGCGACGCGGA
GACAATTTTTCTTCACTGGGGTAGAAAGTCCGCAACGCGAACCTACGTGCCAGAACCTGCTCTACTTTTCCTTCTTCTTT
TTCCAGCCCCAAATTGCCTAAACTCGATTGTAGAACTCAAATTATTTTTAGATCCCGAAACCCAGCATGTGTATTCAAGA
AACTAACTCAATACAACCCTAAAACTCAATGTAAAGATCTCAGAAACTCCNNNNNNNNNNNNNNNNNNNNNNNNNNNNNN
NNNNNNNNNNNNNNNNNNNNNNNNNNNNNNNNNNNNNNNNNNNNNNNNNNNNNNNNNNNNNNNNNNNNNNNNNNNNNNNN
NNNNNNNNNNNNNNNNNNNNNNNNNNNNNNNNNNNNNNNNNNNNNNNNNNNNNNNNNNNNNNNNNNNNNNNNNNNNNNNN
NNNNNNNNNNNNNNNNNNNNNNNNNNNNNNNNNNNNNNNNNNNNNNNNNNNNNNNNNNNNNNNNNNNNNNNNNNNNNNNN
NNNNNNNNNNNNNNNNNNNNNNNNNNNNNNNNNNNNNNNNNNNNNNNNNNNNNNNNNNNNNNNNNNNNNNNNNNNNNNNN
NNNNNNNNNNNNNNNNNNNNNNNNNNNNNNNAGTATTTTCCAATTGACTAAACTGATCTCCTTCTGATTTGACCCTTAAT
TAATTCACTAAAATGAATTAAATTGATAGGTTAAGGACAAGACCAAACTACCCTTTCAAAATCCAGATTAGGCATTTCCT
TAATCAAACATCCCAACTACCAAAGGGCATATCGCACTCATACAAACTCGGAAATATGTAAATTCAGCGGTGTTGGAAAG
ATCATTCCAAGAGCTTTCCAACCATATCTGGAAATACACCGAACTCATCCTGATCTAGGAGTTATGGTTATTTGAAGTTG
AACAAAAACTCACTTTAACACACTTACCAAATTTCCAGATTTTTAAAATCTTTCCAAAAATTAACTATTTCGACTTCTAA
GCTTCTTCCTAGCTATTTCAAATTATGAGATGTTACAATATCTCCCTCTTGGGAACATTCGTCCTCGAATGAGATTTCTC
TTACTAGGCTAAGGGTGTAACATGCAGCATTCAGTCCAAACACCCACAAACATATGTAAGACGTATGCCAACTTGTAAAT
ACATACTAAGAAAGGCTTAGTACCTAAGTCTGGACCTTCTCTAGGTTTGAAGAGATGTTGATATCTCTTCTTCATACTAT
CCCACCAATGGACTTCTCTCAAGTCACGGTACATCTTAGTGAAACCCGGATGAATGGAATATCTGGAGCTAAGAGTTTCT
TCCATGATACTCTCTTGGAGTTCATCCACCTTTGGCACACACAATTTGCCTTGATACCTCAATACACCATCTCCCCATTG
TTCAAAAGTCATTTCTTTTTGCTTATGAACACTTGCCTTCAATTTAAGCAAGATATGGTCTTGGTCTTGCTTGCCTTTTA
GTTCTGACACTAATGATGATTCAACCCCATTCATCACCACTATTCTTCCTTCTGTGGAATCCATTAATCAAACTCCTAAT
CGTGCAAGTCTATGCACCTCCTAAGGGAACCATCTTTCTTTCTCACAAATAAGACCGGAGCGCCCCAAGGTGAGACACTT
GGTCAAATGAAGCCTTATCTAATAGATCCTTCAATTGTTCTTTCAACTCTTTCAACTCTGTTGGTGTCATTCTGCATGGA
AGAATAAATATAGGACGAGTATCTAGAATGATGTCTATATCGAGGTCTATTTATCTCTCAGGAGGGACCCCGGGTAGATC
ATCAGGGAAGACTTCTGGAAAATCTCTTACTATAGGAACTGACTGAATGGGAGGTATCTCAACACTAGAGTCATTAACTC
AGACTAAGTGATAGATACAACCCTTTGAAACTAACTTTCTTGCCTTAAGGTACAAAATGAAACGACCCTTAGGCACTGCT
GAACTGCTTTTCCACTCTAAGATTGGCTTACTAGGAATCTGAAACTTGACAACTCGAGTTCTACAATCTATTGATGCATA
ACAGGCATGAAGCCAGTCCATACCTAGAATGACATCGAAATCTACCATGTCTAACTCAACTAAATCAACCATGGTAATCT
TGTGATTGATGGAAATGGGACAATCATGATAAACTTTTTCTGCTAGAATACACTCCCCAATAGGTGTACAAACTTAGAAA
GGTTTACAAAGTTGCTCATGAATAACATCAAAATTCATAGCAACATATGGAGTTACAAAAGATAAACTCGCTCCTGGATC
TAGCACAACATAAACAGTAAAGTCAAAGACTTGGATCATACCAGTGACAACATATGGCGAATCCTCTTGTTCTTGGCGAC
TGCTGATAGCATATAAGCGGTTTGTTGCTCCGCCAGTACCGAAATTATCCCCTCTAGGTGCAGCTCTGTCTGGTGGAGCA
ACTGATGAAGATTGGACTCTATAGCCTTGATTTCCACTACCTTGTCGTTTCTCAGGACACTCTTTCTTGAAGTGGCCCAC
TTGGCCACACTTGAAACAACTTGATTGGCCATCACGACATGTGAATTATACCACACCTAGCACATGCAGGAGCCCAGTCA
CCTCCCTGTGCCACCCTACCTTGAGATTGTGCAGGCTAAGCTATGAAATTCCAACTATTGTACTCACTTTTGTTGTTAGG
TGTAGGTGCACTTGTAGATGATGGAGCAGGTACCTTCTGTTTCTGTTGGAAAGACGACTAGTTGGCATTACTCTTTTGCT
GCCCGAACTCATTTCCTGATGTTTTAGCTCTTTTATTCTTAGACTTTTTTCTATCCTTTAGCTTATCCTCCTCAACTTGT
TGCACATGGATCATAAGCCATGCTAGGTCCATATCCCCTATCAGCATAGCTGACTTGCCTTCCTTACTTGACTGACGAGA
CAACCCAGCAACAAATAAACTCATCCTGCTCCTCATGTCAGCAACTATCTCCGGAGCATAGCGGGAAAGTTGTGTGAACT
TCAGACTGTACTCATTAACACTTATAGACTCCGGATTAAGGGTGAGAAGCTCTCTTATCTTTGCCTCTCGCAACTCACGG
GGAAAGAAACGCCCTATGAGAGCACTCTCAAACACAGCCCAACTCACTACAGGTGCATCCTCAACTCTATTTTTTTTCCA
TTGGTCGAACCAGATTCTAGTGACACCCTTCATTTGGTATGTAGCTAGTTCCACCCTCTCCGCATCAGCAACATGCATCA
CATCAAATACGTTTTTTAGCTCCTCAATGAAGTTCTCCGGAGCCTCAGTGACATTTGAACCTGTGAAACTTGGTCGGTTC
ATCCTTAAAAGCTCACAGATCCTTGAAGTATCAACCACTTCCTGTCGATTATCTCTCTGTCCAACTTGATAGGTCGCAAC
TTGACTCAACATCCGGATAGCTTTACGGAAATCAGCCTTGGTGACCTCTCCTTGGGGTTTCACTTCTAGTGCATTACGTA
CCCCTTGTTCCTAGACATTTCTCCTAGCAAGACAACCTCTGACTACTCTTCGTGGAGGCATGATTATCTGGAAACACGCA
CAAGCACGAATTAGAGGGAAAATTTTTAGAGATCAAACTCTAACGCATGAAATGAGTGTGAAAGAAGTGAGAAATTTTCC
TAAATGTTGCAGCCTCATAATTATGGATGTGGCGTGCTTCACACCGATAACTAGGACTCAACATACACAGCTTCATAGAC
TCCCTAGGACTCTTGAGCTCTGTGCTCTGATACCAAGTTTGTCAAGCCCCGAGCCTACACCTTAGACGTGACCAGCACTC
GAAGACCATTACTGGCCCCAAACGAACCCTTGGCCTGACTTACTTACTCAGCGAAAGACTATATGCATATTTATAATGAT
CTAACACTATAAATGTACTTTAAAAGAATAAATTGAACTCATAATGTTTTAAAAATAAACATATAACTTAGCCCAAATGG
CAACTCAACTCTGAACATAAGTCAATAACAAAGTAAAGACAAATGACTAAGTGCCTGTCTATCAATCTATGAAGACTCTA
AACAACTGAGATGGATGTTGGGACAAACCCCATAATATCCTAATAAACTAAACTAGAAAATAATGAAAATGGATAATCCG
AAATGCAAGGAGGCTGACCAACAGACTCTGAACTGCTTACTGGATCAATGATGCACCGAAATGCCGATCCTAGTTACCTA
CGTCTGCATCATAAGACGATGCAAGCCAGCTAGCATCAGTACATTGAATGTACGAGTATGCGAGTTAGAATGTTAAACAT
AACATATGCTTGAAAATGATCTGAAAGAAACACTTACCTTGACTCTTCTCAACTCATGAATACTTAATTGAGCTCATTTC
ATTATAAAGCAGTTTAAAACAAGTGCAATATAAAGAAAAAGAAAACTGTTTAAAACATGCTGTCAACTCATAATCATAAA
ATCATAAAAGACATATCACGATCCCTCTCAAAGTGTACTTGTGCAATGCATGAATGAATTGTCCCATACCCCGTTCCATA
CTAAGCAGAACCCCTTGAGGAACCATGCAATTACTGCTGTGGAAGTTTCTCTAACCGACAATCATCACTTAAGAACTATA
GTGATGATACAATGTTATTAGTCCCACGCTGCCCGGGCCATCCTATACCTTGTCGTGGTATAGGACCTGAACTACTAAGT
GGATCCACTAGTCTATGCAAAAAGGATTCATCTAAAAAGTATGACCCTTTTCTACCATGATGGCTACATGGTTTATGGGG
CTGTGGGTTCTCTGAATGCTCCCCCATATCGGTGCTCAATACTACTCCCAAAATATGATACTAGCTCTTTATGTTTTAAA
AACATTCTTCTTTCTGTGATTTGAGATTAGTGCTAAAAAACTTAACTCAAAGACTATCTTGGAAATCTCAGTTTCCTCTC
TTTCTCCATTTAGAAAGCGATTACTCTTTTCTGAAAACTAGCTCGTAGGCTCTTTGGAAATCTCAGTTTCTGTTCTTATT
TAAATGTGAAAAATGTTTTAAATCTCTTTGGGAAATACTTAGTCCCCATATGTTTCTTTGAAGAAAAGAACTTCAACTTT
ACTCTTTACTGAACTCAAAACTTAAGTCTTAAAACAAAGTTAAAATATTTGTGAAAGACTTTTTGAAAACTTTAAGAACT
TATCTTAACTTGATTCTTGACTTCTTTTGACTTTGATCTTAACTGCTCTTGACTTGACTCTTAACTGATCCTTGAATTGA
ATTATGGATTCAAGAATTAAGATTTGTGATTGGAAAGATCTCATGATGTTTAGGAATGACTTTGAATAGCTAAACTTGAG
AAAAGTTACGAAATCACCGTGTTAGAACAAGTCCGCGACGCGGAGATGTTTCTGAATAAATGCTCGCAAAATTAATTTTT
GAGACAGAGGAGTCCGCGTCCTAACCACGACGTGGAGACAATTTTTCTTCACTGGGGGAGCAAGTCCGCGACGCGGACCT
GCGTGCCAGAACCTGCTCAAGTTTTCCTTCTTCGTTTTCCAGCCCCAAATTGCCTAAACTTGATTATAGAACTCAAATTA
TTTTTAGATCCCAATACCCAACATGTGTATTCAAGAACGTAACTCAATTAAACCCTAAAACACAACGTAAAGATCTCAGA
AACTTCNNNNNNNNNNNNNNNNNNNNNNNNNNNNNNNNNNNNNNNNNNNNNNNNNNNNNNNNNNNNNNNNNNNNNNNNNN
NNNNNNNNNNNNNNNNNNNNNNNNNNNNNNNNNNNNNNNNNNNNNNNNNNNNNNNNNNNNNNNNNNNNNNNNNNNNNNNN
NNNNNNNNNNNNNNNNNNNNNNNNNNNNNNNNNNNNNNNNNNNNNNNNNNNNNNNNNNNNNNNNNNNNNNNNNNNNNNNN
NNNNNNNNNNNNNNNNNNNNNNNNNNNNCGTATTTTCCAATTGACTAAAATGATCTCCTTCTGATTTAACCCTTAATTAA
TTCACTAAAACGAATTAAATTGATAGGTTAAGGAAAAGACCAAACCACCCTTTCAAAATCCGGATTGGGCATTTCCTTAA
TCAAACATCCCAACTTCCAAAGGGCATATCACACTCATACAAACTTGGAAACGTGTAAATTCAGCGGTGTTGGAAAGATC
ATTCCAAGAGCTTTCCAACCATATCTGGAAACACACCTAACTCATCTTGAGCTAGGAGTTATGGCCGTTTGAAGTTGAAC
AAAAACTCACTTTAACACACTTACCAAATTTCCAGATTTTTAAATTCTTTCCAAAAATTAACTATTTCGACTTCTAAGCC
TCTTCCTAGCTATTTCAAATTGGGAGATGTTACATAAACCATTTTATTCTCATCTAAATTGTTTTGGTTTCTTGTGTTTT
GTCTGTACTATTCCTTTACATAGAACTAAATTTGATCCTAAGGCTTCACCTAATTGTGTGTTTATAGGATATCCATATGG
AAAAAAGGGCTACAAAGTGTTGGATCTACAAACCAAGAAAATTTCAGTTTCTAAGAATGTTATTTTCCATGAAGAGTATT
TTCCTCTCTTCACAATCTGATTTACGTTCAAATTTATTTCCTTCTACTACTATCATTTCTTCTTATTATCCTTTAGAATC
TCATTTTTCCACATTAAATTCAAATTCTGATTTTGATAATGTCCCCATATCTACTAGTCCTTCTAAATGTCCGTCTTCTT
CCAATGTTACTTCACATATCAATTCCTCTCCTGATATATCCCCTATACCTTCTTCTTCATTGCTTGTTGTTCAAACTATA
CTCAGAAAATCTTCCAGAAATCACAAGAACCTGATTACTTAGAAGACTATATTTGCAATGCTCTCCATCTTACTGATGTG
ACTTCTTGTTTTCTAAGTCATGTTACTCCTGAGTCTTTATCTTTTGGTGATTTATCTTCTAACAATCAAGTCATGCTCAA
TTCCATTACTAGTATACATGAACCTGTTAGCTATATTCAGGTAGCTCACCATCCAGGTTGGTAGGAAGCCATGGATAAAA
AACTTACAGCTTTAAATCTTAACAACACATGGGACGTTGTTGTGCTACCTACAGGTAAGAAGGCTTTGCCGTCTAAATGG
GTTATAAGGTAAAACAACACTCTGATGGAAGTATTGAAAGACTGAAAGCTAGATTAGTCGTTAAAGGTGATGTGTACAGA
GAATTTATTGATTATAATGAAACTTTTTCTCCAGTGGTCAAGATGACCACCATTAGGTGTATTTTAGCTATTGCACTGAA
GAATGGATGGGGTGTGTTTCAATTAGATGTGAACAATGCTTTTCTACATGGTGATTTAAATAAAGAGGTTTACATGAAAT
TTCCTCCCAGTCTTGCACCTCCTTCTCCTAACCATGTCTGTTTGCTTAAAAAATCCATTTATGGACTTAAGCTAGCATCC
GGAAAATGGTATGCTAAACTTAAATCTGCTCTCAATTTTAAAGGTTTTAGTCATTCTATGAATGATTATTCTCTTTTTTA
TAAGAAATCTGTCGCTTCTATTTCTATTGTGGCAGTATCTGTGGATGACATATTGTTGACAGGAAATAATGAAGCTGAAT
TGCAGTCTTTAAAACTTTTTCTGGACAAAGAATTTAAAATTAAAAATCTTGGTCAGTTGAATTATTTTCTTGGGATGGAG
GTTGTGAGAGAACCTATTGGTATGATTATTTCCCAAAGGAAATTCACATTGGACTTACTACAGGAGTTTGATTCTCTACA
TTTATCTCCTGTTTCTTCACCTTTGGATCCTAACGCCAAGTTACTAGCAAATCAAGAGATTCCCATAAAAGATCCTACTT
TATACGAGTGTTTGTTAGGTAAGTTCAATTATCTCACACATACAAGACTTGATTTATCGTTTAAAGTGCAACATCTGAGT
CAATATATGCAAGATCCTCGTGAACCTCATCTTGTAGCTGCTTTATGGGTTCTTTGTTATTTGCTCAAAGATCATGGTCT
TGGTCTATTTATGTCTGTATCTGCTTCTTTTAAATTGATGGCCTTTTGTGACTCCGACTGGGGTACTTGTCCAGATTCAT
GAAGATCAGTAAGTGAATTTTATATTTCTCTCAGATCTTCTCCTATTTCATGGATATCTAAGAAAAAAACATCAATTTCT
CTTAGTTCTGCAGAAGCTGAGTATAGATCTATGGGGAGAGTTGTAGCCGAGCTTGCTTGGTTGGTTCTATTTGATGATCT
CTCAATTCCGATCTCCTTGCTAGTACCTCTTCACTCTGACAGTCTTGATGTGATTCATATTGCAAAAAATTTAGTCTTTC
ATGAACGGACAAAGCATGTCGAGATTGACTATCACTTCGTCCATCAACAATATCTCGTCGGCTTAATTTCTTTATCTTTT
TTGAGATCTTCTTCACAGCTGGCTGACATCTTTACCAAGTCCTTGACCGGCCCCGTGCATCATCAGCTCTTAGGCAAGTT
TGTGGTTTCTTCCTCCCCTCCAACTTGAGGGAGGGTGTTGGATTTATTTTTTATTTTCATATATTTTGCACATACATAGG
AGATATGGAGATATTCTTTTTTCTTTTCTAATTTTGTCATGTAAATATTTCTTTTGATATTTTTTCCTTTTGATCTTGAG
AATATTCTTTTAGGGCTTACCACTAGATGTCATCTTACTTGTATAAATACAACTTAATTGTATAGTTTTATTCATTGAGA
AATACAATAATAAATTTTTCTATAATGTTCTTCATTTATTCTTTCACTAACATTATAATGTTATAATTTCATCCTTATTT
TTAAAGGAAACAAATAGTAAGATGAATTGATTGAGGATAAGTTGGTTTTACATATTCAAATATAATATTTATTTTACTTT
ATAAGAGTTTTTAATTATTAACGTATGGGACACATGCGTAACGTGCGTGCCCAGAGACTAGAAAAAAAAGAGAGAATGAA
CTTGAGAAATTCAACTCAGTGGCAAGGTAATCAAGCACAACATCAAGGAATACCGGAGCTCCAGCGCCAACACGTTTGGC
ATACTTCCCTACTTTGAGAAATCGGGCGATACGAGCCACTGGGAATTCGAGACCTGCTTTGTTGCTACTCAAACGGGACC
TTTTTTTAGCATTTGAACCAAGGCTTTACCTTTTACCGTCCATTGATCTTTTTCACTTCAAAAAGAAAAAAATGTTTTGC
TTTTTGATCAATAGAAACAAGAGACAAATGAAGCAGAAGAACTGAACTGTTGTGTGTGTATGTGAATTTCTAAATCAATC
TGATTTTGATATTTATAGCCCACAGGAGTTATAACCCAACAAATGAGAAGACAATCACAAGGATTGAGCTTGTACACCGT
TGGATGAAAGAGAAAATTCCCATTGCTTGAGATCATGGGCAACAAGAACACCAATCACATCTTAATTAAAGATGATAAAC
AACATGCCGGATTTTTATTTAATGAGATCCTGCTTTTGCATAAACGTGAATATTAAGAGAACATTTTATAAATAAAAATG
ATGCACAAATTTATCAAAAAAAATTTAAATTGTATAACGATGATTAACCGCATTCGAAAGTGATAAAAGTATAAACTTTA
TTCTATACTAGTATAGCATTATTTGAAGGTTGAATTTTTATTCAATTAGAAAATAATTTTGTTTAATTATATGTGAATAT
AATTTTTGAGGTACCTTCTCAAATATTTTCTATATTTGATTTAATTTGTTCACGTATCAAGCAATTTTTTTCATAACAAT
ATTAAACTTACTGTGTTTTACTTTTCATCGTTCATCCAACAATATAGTGAAAAGATAATCAAGATGCCCATGTTTGAAGA
TAAATTAGTGAGGTTCCTATTGAATATATAATAATACTATTTAATATGAAAAAAAAGAGATTTTAGAACTTATTTATCAT
GGATTACAAATATTTCATCTCTAATATTTTATTTATAGAAAAAATTTCATTTACATTACTCTAGATCTACTCAATAAAAG
TATTTTACCATGAAATTTTAGAATAAATTGAAATTGTATTTCAAATTTGAGAAATTGTTAATAAAGCATTCTAAGAAAAA
CTTTCATTTACCGTACTTTAGATCTATCATGAAATTTCAAATTAAATTGAAATTCTATTTCAAATTTGGGAAATAGTTAA
TAAAGCTTGCTAAGAACAATTGAAAGGAAAAAAACTAAAACTATTATACACATCAGGAAATGAATAACAATAGAAATAAT
AAATGATATGATAACTGAAGCAAATTAAACAATAGATAATACTAAGATCCACGTATGTTGAGTTTTTATCCTAAGCCACA
TAAATATCATATGTCATTAAACTTGCAAAAAGGAAATCAAAGGTTTTATACTATAGAATTATAAATTTTTTTATGAATAC
AAGGAAATTAATAAAAGCAAACATAGTGATGCTAGCAATGGAATGATCAGTCTAATCCTCCTCCTCCTGAGCAGCAGCAA
CGACGACCTTTGAAGTGTAACTCTTGTTGTTAGGTAGAAAAATGTTGTGAATTCTTTGAATAACACCACCATTCGGAATG
GTCAGATCTCTAAGAAATTGATTGAGCTCTTTATCAAACCTAATAGCTAGCTGAATGTGCCTTGGATGATCCGAGTCTTT
TTGTCATTCCTCGCTGTAATTCCAGCCAATTAAAGCACCTAATCATATATATGTAAAATTTAGTAATCACAAACTCTAGA
AATTTGACATATCAAAAAAAGAGAGAGAGAAGGAACTTGAGAAATTCACCTCAGCTGCAAGGTACTCAAGCACAACAGCA
AGGAATACCGGTGCTCCGGCACCAACACGTTTGGCATACTTCCCGACTTTGAGGAATTGGGCAATACGAGCCACTAGAAA
TTGGAGGCCAGCTTTGCTGCTATGAGATCTTCTTTTAGCATTTGAACCAATATTTTTCCCTTTACCGGCCATTGATCTTT
TTCACTACAAAAAGAGTTTTGCTTTTTGATCTGTAGAAACAAGAGACAAATGAAGCGGAAGAATTGAACTATTGTGTGTG
TATGTGAATTCCTAAAGCAATCTGACTTTGGTATTTATAGCCCTCAGGAGTTATAACCCAGCCAATGAGAAGACAATCAC
GAGGATTGAACTTGTATGCCGTTGGATGAAAGAGCAAATCAATGGTGGATAAAGATGTTGACACATTTAATCAATTTCAA
GGATTATAATAAGTTTATTTCCAAAAATAGAGGATTATGACGTGTTTGTTTCCAAAGTAAATAAGCATTATGATATGTTT
GTTACAAAAAAAAAGGGACTATGATGTCTTTAATATGTTTCCAAAAAAGAAGAAGACAGAAGGGATTATGATGAGTGTGT
TGCTCAAACAAGAGGGGGGCAATTTTATTCTTTAATATTTGGCTTTAATAGCCATTTGAACATATTTTAAGTTTTACAAA
TTATTAAGACTAATTTGTATAATGAAAGGAGATAACATATTTTAAATGACTAATTTATTATCAGCTCAACAAGCCTAAAA
ATAACAGTAGCCCTCATTTTAAAGCAATAATAGGTTATAGTTATTTTGTTAAAAAAATATTGTGTATTGTCTATATAAAA
TATAAAGTTTTCATATGAGAGGAAATAATTTTTGAAGTTTAACGAATCTAGAATACTATATGACTCAAGAAAGATTAAAA
GAATTGACTATAACAAAGTTTCATTAAAACATAAAATAAAATTTAAGGCCTCCATTTGAATTTGGCTTTAGGTCAATGTT
TGAGCGGCCCTTCTTATTTCTATGGATTGAGCAATGAAAATATACCCTAGAAATCATAATTTAAATTGCAAGTGTCTAAT
ATATATTTCATGTGTTCATGGTGTTCAATTGGAACATGCAATAGTTCAAGTGTCTAAAAATAAAGTACCAACAAGTTTTA
AGGAAGGGTCTAGTTATTAAGGTTTGCTTTGTTTTCTAACGTTATGTTATTGCCTATTAGCTAGGTATCGTGAGGATGGA
AAAAAAATGAAGTGCATGTTTGATCATATGTTTATCATATTCACTATAAATCACTCACAAAAATTGAAAATAACTCTATT
TCTTATTCATGTTGGACACAATTTTCAAGTTTTTAATATTGTTTTTAACTTGGAATTAAATACTATTTTTTTTTCAAATT
TGACCATTTTATATCTAATTGTCCACAGAAAAACAAGAACTAGAGAAGAAAGATTTCGAAACTTTACTTTCACAATGAAA
TATTAAATGTAACACATGTCAATATATATTGAAGAAAACTCGTGTTTGATAATATGTGAAATAAATAAGTTGGATAATTA
ATACTCATCAATAACTCTATGTCACGACTAAAAATCAAGTCATGATGGTGCGCATTATAAACCCTCACGTAGGCAAGCCA
AAACCCTTACAAGATAAAAGCGGAAGACAAAAAACACTTTTAAAATGAAGGAACAGAAGCATAAATAAATATACAGAACA
GGGACATAGTATAGAATTATAAATATACAGAACAGGGACATAATATAGAATTATAAATATGATAAACAATATAGAGAACA
GGGCCGAAGGGGGCCAAGAAACACACACTAAACACAATAATCAATCTCCGGACCTAGTGTCACTAGTACATGAGCATCTA
CATATAGAAAGGTTGTATTTACAAGTCTATCTAACTAAAAATACAAAAATATAGACAGGTACAAAAGAAGGAAAAATAGC
AAGCCTCCAAACACGAAGAGCTCACCACAATCTGAATCTACGACGATCACGAGAGATCGACCGCTCTTTGAGAATGACTC
TTACTGAGAGCTGCATCAGAAAAAGATGCAGAAATATAGTATGAGTACCAAAATAATGGGTACTCAGTAGGTAACATAGG
TCGACCAAGCTTAGAAAGATCAAATAGATATATAGAAGCATAACAGTTCTAAACATTACAATGGAATTGTTCTAAGTTAC
GATAACTAACTATTGAGAAAAGAGGGAAAACAACACAACATAGTGAGAAGGAAACACTCAAGTACAAGACAGTCGTAACA
TACATACAACAACTCACACAAATAGGATGATGCGATGCAAGTGATGAATACAAGAAAGTATTCATCACTTGAGCCACCCA
GAATGATACCTTAGACTCATCAACAAGTGCAATGTAGTGTAATATTACTCGTATCTCAATCGACAGTCTTCCCAAAATGA
TACCTCAAGCTTATCAGTGTAAAAGTGGCCCAATATTCATACAAATTCATAAATCAAGTAATTTATCGTTTTATGTCATA
AAAACTCTGAAAAAAATTGTATTTTCCCATATAAACTCTTCTCTTAATTTAACCAGTGAACCTCCCTTTCATAACTCAAC
AAATGGGGAAAACTTAGTGAAAACATTCCCATTCCCCAAGTATTAAAGTCCCAAGGTTTTTCAAGAATAAACAAATCAAA
TGTGAGTACCAAATGCATGATATCATACCAAGATATCATCCACCCAATCAAAATCAACAGATCAAACAATCATTAGGGTA
AAAACCGACGCAACACAAACCTACTAACCTGGAACTCCAACTAGTCCAAGCTCACAACCTTCGGCCCAACAATAAATAAC
ATTAAAGAACTTAAAGGCTCAAAATATAACAACAACCACACAATCATTCATAAACAAAGAAACACGCGGAAACCTAAGTT
TCATGCCACCTACAAGTATTTCTAAGGATACTAAATGACACCAAGATCAAGGATCAACCTAGACTAAAGTTTTCCGGCTA
AAACCTAAGCTATGTAACCAAAACTAGCCATAAAGAGTCTAAGGATCATACAAACCAACGAACTAATCCTAAAGTTTATC
CTAAAGTTTACCTAACGATAGAAACAACTCAATATATACATAAACTAGCCAAGACAAGTCTAAAAAGTATTAAACCATAA
CCTACTTCAAGGTGAAAACTGCACCCGAACCTCTACTCCAGAACTTTTCCCTTCCATAAGGTCTCCAAACACTGACATGC
TATCAAGAACATAAAATACAAGTCAATACAGGAATAACGATACACATGAATTCATAATCATATTAAAAATATATCATCTC
TTATAATTATAGAAAAACTTTTATTTACATTACTTTAGATCTACTCACTAAAAGTATTTGATCATGAAGTTTCAAAATAA
ATTAAAATTGTATTTCAAATTTGGGAAATAGTTAATAAAGCATTCTAAGAAAAACTTTCATTTACATTACTTTACATCTA
TCATGAAATTTCAATTTAAGTTGAAATTCAATTTCAAATTTGGGAAACAATTAATAAAGCTTGCTAAGAACACTTGACAG
GGAAAAACTGAAACTATTATACACATCAGGAAATGAACATATCAGAATAAATAACAATAGAAAAAATAAATAATATGATA
AATAAAGAAAATTAAACAATAGGTAATTTAAGATCCAGGTATGTTGAGTTCTTATTCTAAGCCACATAAATATCAGATAT
CATTAAACTTGCAGAAAGGAAATCAACAGTTTTATACTATAGAATTATAAAATTTTCTATGAATACAAGGAGATTAATAA
AAGCAAACATCGCGATGCTAGCAATGTAATGATCAGTCTAATCCTCCTCCTCCTCCTCCTGAGCAGCAACAACAGCAACG
ACCTTTGAAGTGTTACTCTTGTTGTTAGGTAGAAAAATGTTGTGAATTCTTGGAATAACACCACCATTCGGAATGGTCAC
ATCTCTAAGAAATTGATTGAGCACTTTATCAAAACTAATAGCTAGCTGCATGTGCCTTGGAATGATCCGAGTCTTTTTGT
CATTCCTCGTTGCAATTCAAGCCAATTCAAGCACCTACAAATAATCACATATATGTAAAATTTAGTAATCACAAACCCTA
GAAATTTGACATATCAAAAAGAGAGAGAGAGAAGGAACTTGAGAAATTCACCTCAGTTTCAAGGTACTCAAGCAGAACAA
CAAGGAATACTAGTGCTCCGGCACCAACACGTTTGGCATACTTCCCGACTTTGAGGAATCGGGAAATACGAGCCACTGGA
AATTGGAGGCCAACTTTGCTGCTACAAGATCTTCTTTTAGCCTTTGAACCAAGATTTTTCCCTTTACCGGCCATTGATCT
TTTTCACTACAAAAAAAAGAGTTTTGCTTTTTGATCTGTAGAAACAAGAGACAAATGAAACGGAAGAATTGAACTGTTGT
GTGTGCATGTGAATTCCTAAAGCAATCTGGCTTTGGTATTTATAGCCCACAAGAGTTATAACCTAGCCAATGAGAAGACA
ATCACAAGGATTGAAATTGTACACCGTTGGATGAAAGAGCAAATCAACAGTGGATAAAGATGTTGACACATTTAATCAAT
TTCAAGGATTATAATAAGTTTATTTCCAAAGTAAATAAGGATTATGATGTGTTTGTTTCCAAAGTAAATAAGTATTATGA
TGTGTTTGTTACAAAAAAAAAAAAAGGACTGNNNNNNNNNNNNNNNNNNNNNNNNNNNNNNNNNNNNNNNNNNNNNNATA
ATGAGTTTATTGCTCAAACAAGAGGGGGGACAATTTTATTCTTTAATATTTGGCTTTAATAGCCATTTGAACATATTTGA
AGTTTTACAACTTATTAAGACTAATTTGTATAATGAAATGAGATAACATATTTTGAATGACTAATTTATTATCAGCTCAA
CAAGCCTAAAAATAACAGTAGCCCTCATTTTTGAAGCAATAATAGGTTATAGTTATTTTTTTGAAAAAAATATTGTGTAT
TGTCTATATAAATTATAAAGTTTTCATATGAGAGGAAATAATTTTTGAAGTTTAATAAATCTAGAATACTATACGACTCA
AGAAAGATTAAAGGAGGGCGGAAGAGGAGAATGTGAATGAGACAGTTCCTCCCCAAGCTCCTCAAGACCCTCAAGTTCCT
AATGAAGAAGGGGCTATGACTAATGTGGATATAAGGGCGGCTGTACAAACATTGACTCAACTCATGACAACTCCAACTCA
AGCTGTGACCATTCAAGCCCAAGCTATAATGGTCTAAGCCAAACGAGATGTGGGGCCCCGGGTAAACCCTAATGTGAGAA
ACATGGAATCAAGGTTGAGAGACTTTACTAGAATGAACCCTCTTATGTTCTTTGGTTCTAAAGTGAATGAAGACCTACAA
GAGTTTGTGGAAGAGTTCTACAAGATTGTGGATGCTATGGGGGTGACTTCTATTGTTAAAGCCGAACTAGCCGCATATCA
ATTGAAGGATGTGGCCCAAGTATGGTATACTCAATTTAAGGAGAATAGGGCTATAAGAGTTGTCCCATAAGTTGGGAAGT
ATTCAACAAAGCATTCCTTGATAGGTTCTTTTCCCGAGAGAAGAGGGAGGCCAAAGTTGAGGAGTTCATCAACCTTCACC
AAGGAGGTATGAGTGTCCAAGAATACTCCTTGAAATTCACTAAGTTGTCCAAATATGTCCCCATCTTTGGTGTCTAATCC
AAGGGATGAGATGAGTCTATTTGTGACGGGTGTGTCCGATTCCATTAAAGAAGAATGTCGTACGGCAATGTTCCATGATA
ATATGGATATCTCACATCTCATGGTGTATGCTCAACAAGTTGAGGAGACAAGGCTTAGGAAGAAGAATAGAGAGGTAAAG
AGGGCAATGACCGATGATGGTAATTCTTCTAAGGGTAAGTTTGAGGGTCAAGGTGGACCAAGGTTCAAGAAGAGGTTTTC
CAACAAAATCTCCTCTACTACTCCAAGGACCAACAAAGATAGGGTGTCTAACCCTAAGCCTCAAGGAGGCAATATGGGTG
GATCTTCTATAGAGAGGCCTACTTGTGCCAAGTGCGGTAAGAAGCATGATGGAAAATGTCTTGCCGGTATGGGTGTGTGC
TATGGATGTGGAAAAAGTGGGCATCAATTGAAATATTAAACCCGTATGGCCAAAGGGAGGGATGATAAGCAAACTCCTCC
TAGTGGCTCAAATTTCGATGCTCCTAAGAAGAATCGCTTCTATGCTCTTCAATCACGAGGTGACCAAGAGATCTCCCCAG
ATGTGGTAACGGGTATGTTACAAGTCTTTTACATTGATGTTTATGCATTATTAGACCCCGGTGCAACTTCATCATTTGTT
ACACCTTTTGTGACCTATGAAATTTGATGTACTCCCCAAAACCCTAATAGAGCCTTTTTTGGTTTCTACCTCGGTTGGTG
AACCAGTTGTAGCTAGAAAAGTATATAGGAGTTGTCCTATTTCCTTGTCTCATAAAGTCACATTGGTTGATTTAGTAGAA
TTAGATATGTTGGACTTTGGTGTCATCTTTGGGATGGATTGGTTGCGTGCTTGTTTTGCGTCCAATGATTGTAGAACCCG
GGTGGTCAAGTTTAAATTTCCTAATGAGCCTACTTTAGAATGGAATGGGGGAATGTAACACCCTAAAAAAATTTTGAGCT
AAAACTTGAACCATCCTTCGTTGTGAGTAGGATTTTACCGAGAAATTAAAATTTCTTAAGTGTTAAGTTCACTAGATGTA
GAACCTTGAGTTCAAAAAAGAACTAAATTGGAAATAGCAAAATCTAAAATTTTACAAGTTATGCTTAAGTTATGAGTTTT
GGGTCAACTTGACAAGATCATAACTCCTAGCACAGGATGAGTTAGATGTGCTACAAGATACCATAGAAATACCTTTGAAT
TATATTTCCAACGCTGTCGAGTTTGCTAAATTTCGAGGTTGGATGAGTGAGATATGGCCTTTTGAAGTTAGGCTGTCCAG
TTAAGGAAAGTTAGCCGAAAATAGTAACGGGTATTTTGGTCTTTTCCTTACCAAATCAGATTTAATTCATTTTTAGTAAG
GTTTTAAGGGTATAATACTATTAGGTTCAGTTTTATAATCCTAAAATTAGCCTAGGGTTTTAGTTGAGTGTTCAAGAAGA
GAAAAGAAGAGAAAAGAGGAGAAAAGAGGAGATGATCAAAGCGTTTGTCGAGAGTCTTGCGTATTGTTGCGGATTTTCGC
CATGGGTTTAATCCCTAAGAGGTATGTAAGTTTCCATAGTGTTGGGTTTGCTCACCCACATGGCAATCATATTATTTTCA
ACGAAATTTCATTCTTGAAGTTGAAAGATTAGAATTCTTGATGAGTTCTTGATAGGTGTTCTTGAAGTTTATTCTAAATC
TTGTTGTGTTGGGGTTTTGATGACTTATTGGGATGAAATTTAGTGATTTGAGTGTTGTTTTGAGTAGAATAGAGTGTAAT
TATGTTAAGTAATAGAATCCACGTGATTAGGGAAGAAACCGTTTGAATCTAGGCAAAATAGGGTGAGAAACCGTGCAAAG
AAAGTCGTCGACGTTTTTTGGGTTGGGGCTTGGTGCCCCACACCAGCCAGAGCGCCCCAAACACTCCTTTGAAGTTTAGG
GGCTAGCTCTCCACGCCACTCAGAGTGCCAGGGTCACCTGCCTCCACCCGTTCTTCATCGTTTCGTCCGTTTAAGTTCTT
TCAAAGGGTACCTTTACTCCCCTTTGATTCTAAGCACTCTAAACTACTTATAAACACATAGAAATCATTCCTAACATGAT
CATAACCTTGAATTCATAATTCAAATTCAAGGTAGAATTAAGAGTTAAGTTTTGATAATTTTTTCGAACATTCTAAGAAA
GTCCCTTTGAGTCATTTTGTGGAGTCTTCTACAACTTCTAGTAACTTGTTTCAAGACTCGAGTAAGTGAGCATGAGAGTG
AGGAGAATGTATTCATTAGTCTATTTTCTCATCATGAGATGTTTCATAGCATGAACCATAACTCTCGAATTCATAATTCA
CATTCAAGAGAGAGTTAAGAGTGGAGTTCAAGAAAGTTTTGAGTTCAATTGTGAATCCTTGGAGATCCATAATCGATTTG
AGTTAAATTTTGAGAAAGTAAGTATGAGAATGAGAAGAGTTGTATACATGAGTTCCATAATGTTATGTAGACCTACGAGT
CAAGTAGTTCATGCCCATAAATTCCGCATGAACTCTAGAAGTTGAGTATCTATGAGAGGAGTACTAATATCTTCATGTCC
TAAGTCTTAAGTATTGAGTTTCTAACCCATTTGATATTAGATTCCTAATCATGGGACTATTACATGTTACCCGTGAAGTC
CTTGAGTTGGGTTATTCATGTCCATAATTCTTCATGAACCCTATCAGTCGAGCAGTCTTGAGATGAAAATTATCTTTTAA
TCCTTGGGTTGAGTAGTTCATGTCCATAATTCCGCATGAACCGTCTGAGTTGAGCCTTTTTGAAGTGAGTAGTATCATTG
AAGTTCTTTAGTTCCAAGTATTGAGTTCTATCTATGGTTATTGAAAACCTTGCATTGTGTCGTTCACGTCCATAATTCGG
CATGAACCATATTTTAAGAAGTCTTTTACAAACGTTTTAACTTTGTTTTAAGACTTAATTTATGAGTTAAGCAAAGAGTA
AAGAGTAAAGAGTAAAGAGTTGAGTTCATTTCTTCAAAAGAGTATATCGGGACTATGCATTCCCAAAGAGTAAAATGTTT
TCACATTTAAACAAGAAAGGAAACTGAGATTTCAAACGAGCCTTTGAGCTAGTTTTTTAGTAAAGAGGAAACTATGATTT
CCAAGAGGGATTTTAAGCTAAATTTTGAGTAATTATCTCAAACCAAAGAAAGATTTTTGTTTTTACAAACATATTAGCTA
AGTTTATTTTGGGAGTAGTATTGAGCACCGATATGGGGATGCGAGTTCAAATAACTCAAGTTTCCATAAACCATGTAGCC
GTCATGGGTAGTAAAGGATCATACTTTTTAGATGACTCCTTAAGATGATTTTATCATATACTAGTGGATCCACTTTGTGA
TTTAGGTTCTATACCCCCAGCAAGGTATAAGATTGTCCTTGGCAGCGTGAGGTAAAATGTTGTATCACCACTTAGGCTCA
TAGTGGTGGTTGTCGGTTAGAGAATCTCCCACAGAGTTGTATTGTATTTTTATATACATATTGAGTTTTATTGTATTTTT
TAATATATTGAGTTGCTATCTACATTTTTATAGCTTTTCATATATATTGCATCTTTTATAGTTGCATTATCCTTGAGTAT
TTCGAGTTAAGTATCTTATACTTGAATACTTATGAGTTGTGTAAGTTTGAGTAGTTTTGAGAATCCTTGAGTATACCTCT
GAGTTGAATATCTTATCATTGAGCTGAGCTATGTTTCTTTGAGTTGAGCTATGTTTCTTTGAGTTTAGTGAGTTGAGAAG
AGGTAAGTTTTTTATCAAAGTTCAAGCTTATGTTTATGCTCTAGAATTCCTCTTACATGCTCGTACGTTCCACGTACTAA
GCCATTTGACTTGCATCTTCTCATGATGCAGACACATGTATTCATGGTCATCAACAGGAACATCGTTGATACATCCTGAA
GTTCGAGTTAGCTATGGTGAGCCTCCTTATTTCCGTATGATTTTATTTACTTTTCAGTTTAGTCAGGATGTCGTGGGTCT
TGTCCCGACTTCCATCTTTAACAATTAGAGGCTTCATAGATAGTCGGTTTAGTTGAGAAGTCTGTATCATTTATTTTGTT
AAATGTTTAAAGACTTAAGTTGCCTATTTTATGGCGAGTTGAATATTATTTTTATATTCAAAGTTTTTCATTATATTAAA
GTTTTGTATTTTAGTTTCATGATTTTTTATTCAGTTTTTAAGCTTTTGTATGCTTGAGTTAGTCTTCCGCTTGTAGTCAG
CCAGGATGAGGGTTCGCTTGGGGACCAATAATGGTTCTCGAGTGCCGGCCATGTCCAGGGTGTATGCTCGGGTCGTGAAA
AACTTGGTATCAGAGCACAAAGTTCAAGTGTCCTAGGGTGTCTATGAAGCCGTGTCAAGTAGGATGAGTTGTTCGTAGCA
AAAATCTTGAGGAAATCATGAGACTCCAGTAGAGCTTGAGAGAAGCCCATAAGATAGTAAGTGTTCAGTTTCAGAGAAAT
ACACTAATATTAAATGGATTGTGCATTTGAGATGAGAGCGAGCTGTACTCTTTTCCCTAAGCCTTGTTTTAGCTGAGATA
CTTTTTAAGAAGTATGTTTAGAGCCTGGGTAAGATTTTCACTTGAAAAGGTAGCATGAGTTACGAGATCATGAGCAGTAG
TAGTGAAAGAGTCTAGAGTTAGAGGAGAGTATGCAGAGGTTTAGTGATTTAAGAAAGGGATATAGTGTTTTAAAGAGCTA
TATTACTATAGTCATGCACCCAGTAAGTTATTCATGAAGAGTTTTCCCTTATGGGTAGACTAAGAAGTGATGAGTTATGA
AGATTGCATCATAGAAGGTAGAGTGTGTTTTAGCTAGAAAGGAGTTTGCGATGAATTGTCATTGTGTAGGTAATGACCAA
ATGTATGTGTTGAATAGAAGCACAGAGTGTTCATGAAGGGATTGATATAAACTAGGCTTATGATATCTTTGAGAGGGTCA
TGATGTACAGAAGGTTATAGAACTTGTTAAGTAATTAGGTTTAGTATAGTAGGCGAGTAATCGTATTGATATTCGGGTTT
AGTAATAAACATTAAGCTTGACTTTGAGATGACTGTCATGATCAAAAGAATGGTAACATGAGGGTGCTAATTTTAGTCTT
GAGGTTTAATCTAGAAGACTTGAGGAATTGAGATGTTAGCTGGAATAGATATGAGTGGTACCAGTGGGAGACCCTAACCT
TTAGATAAGGCAGTGAGGTGTGGCTATGTCACAAGAGTAATTAGAACGTTAAGAGGTACACCGAGAGGGTATGTAACCAG
AAGAGGTTAAGGGAAACACCTTAGAAAGAGGTCTTAGTACTCTTATAGAGAGTTTGGTAGGCCTGAGATAAACTTCTCCC
AATTGTTAGATTAAAAGAAGAGGTAGACCATTTAGAGATGATGGAATATGTCCATAGCTTTCAAGTGTTAGCTTTAGACC
TAAGGGGGAGATGTCGAGATGAGAAATCAAGTTAAGTGTTAGAGGATAAGATAGTAATAAGTTCCAAAGAGTATGGGAGA
TATCTTTTCAGAGGTCTTTTCAGTAATAAAGTGATGTAAGAAAGAGAAGGTTAATGATCCTATCGTGATAATGATGGTAT
GATAGTTCGATCTAAGGTTGTAAATAAGGAGGAAGATTAGAATAAGGTTTTACTATGAGAAATATTTAAATGAGAGCCCT
TCTGAAGGGTTTGTTAGTAGGAGTCCATGGAGTTGCTAGAGTACTAAGCTTGAATGTGGTGGTAAGGAGTAATGGTCTGG
GGATGAGATTCCCTATAGAGAGGTATAGAACCTGAACCTAAGGATTTGGGTTAAGCTTGAATATAGTGAGAGCGTACCAT
TAGCGTCAGACCTTAGTAAGAGTAACCCGTTCCATACCCAGTGCAATCGCCATTTGAGGATGAATGATCCCAAGGGGGAG
ATATTGTAACACCCCAAATTTTTTTTGAGCTATGACTTGAACCATCCTTCGTTGTGAGTAGTATTTTACCGAGAAATGAA
AATTTACAAAGTGTTAAGTTCACTAGATGTAGCACCTTGAGTTCGAAAAAGAACTAAATTGGAAATAGCAAAATTTGTAA
TTTTGCAAGTTATGCTTAAGTTCTGAGTTTTGGGTCAACTTTAAATGATCATAACTGCTATCACAGGATGAGTTAGATGT
TCTACAAGGTACCATAGGAAAGAACTTTGAATTATCTTTCCAACGCCGCTGAGTTTGCTAAGTTTCAAGGTTGGATGAGT
GAGATCTGGCATTTTGAAGTTAGACAGTCCAGTTAAGGAATGTTAGCCGAAAATAGTAAGGGGTAATTTGGTCTTTTCCT
TACCAAATCAGATTTAATTCATTTTTAGTAAGGTTTTAAGGGTCTAATCCTATTGGGTTCAGTTTTATAATCCTAAAATT
AGCTTAGGGTTTTAGTTGAGAGTTCAAGAAGAGAAAAGAAGAGAAAAGAGGAGATGGTCAAAGCGTTCGTCAAGAGTCTT
CCGTTTTGTTGCAGATTTTCACCATGGGTTTAATTCCTAAGAGGTATGTAAGCTTCCATAGTGTTGGGTTTGTTCACCCA
CACGCCAATCATATTATTTTCAGTGAAATTTCATTCTTGGAGTTGAAAGATTAGAGTTCTTGATAGGTGTTATTGAAGTT
CATTCCAAATCTTGTTGTGTTGGGGTTTTGATGATTTCTTTAGTGATTTGAGTGTTGTTTTAAGTAGATTAGAGTGTAAT
TATGTTAAGTAATCGAATCCAAGTGACTGGGGAAGAAACCGTTCTAATTTAGGCGAAATAGGGTGAGAAAACGAGCAAAG
AAAGTCGTCGGCGTTTTCTGAGTCGGGACCTGGCGCTCCACGCCAGCCAGAGTGCCCCAAACACTCCTCTAAAGTTTAGG
GGATGGTTCCCCATGCCACTCAGAGCTCCAGGGTCGTCTTCCCCCAACCTCTCTTCATCGTTTCGTCCGTTTGAGTTCTT
TCAAAGGGTACATTTACTCCTCTTTTATTCTAAGTACTCTAAACTACTTCTAAACACCTAGAAATCATTCCTAATGTGAT
CATAACCTTGAATTCATAATTCAAATTCAAGGTAGAGTTAAGAGTTAAGTTTTGAGAATTCTTTCGAACATTCTAAAAAT
GTCCCTTTGAGTCATTTTGTGGAGTCTTTTATAACTTCTAGTAACTTGTTTCAAGACTCGGGTAAGTGAGCATGAGAGTG
AGGATAATGTATTCACGAGTCTATTTTGTCATCATGAGATCTTTCATAGCATGAACCATAACTCTTGAATTTATAATTCA
CTTTCAAGAGAGAGTCAAGAGTAGAGTTCAAGAAAGTTTTGAGTTCAGTTGTGAATCCTTGGAGACCCATAATCTATTTG
AGTTAAATTTTGAGAAAGTAAGTATGAGAATGAGAAAAGTTGTATACATGAGTTCCATAATGTTATGTAGACCTACGAGT
CAACTCGTTCATGCCCATAAATTCTGCATGAACATTAGAAGTTGATTATCTATGAGAGGAGTAATATTTTCATGTCCTAA
GTCTTAAGTATTGAGTTTCTAACCCATTTGAGATTATATTCATAATCATGGGACTATTACATGTTACCCATGAAGTCCTT
GAGTTGGGTTATTCATGTCCATAATTTTGCATGAACCCTAGCAGTCGAGCAGTCTTGAGATGAAATGTATCCTTGAGTCC
TTGTGTTGAGTAGTTCTTGTTTATAATTCCACATGAACCCTCCGAGTTGAGCATTATTGAAGTGAGTAGTATCATTGAAG
TTCTTGAGTTCCAAGTATTGAGTTCTATCTATGGTTATTGAAAACCTTGCATTGAGTCGTTCACGTCCATAATTCGGCAT
GAACCATATTTTAAGTAGTCTTTTACAAACATTTAACTTTGTTTTAAGACTTAATTTTTGAGTTAAGCAAAGAGTAAAGA
GTTGAGTTCATTTCTACAAAAGATTATATCAGGACTATGTATTCCCCAAAGAGTTTAAACAAGAAAGGAAACTGAGATTT
CAAAAGAGCCTTTGAGCTAGTTCTTTAGTAAAGAGGAAACTATGATTTCCAAGAGGGCTTTTAAGCTAATTTTTTAGTAA
TTATCTAAAACCAAAGAAAGAGTTTTGTTTTTACAAAACATATGAGCTAAGTATATTTTGGGAGTAGTATTTGAGCACCG
ATATGGGGATGCTAGTTGAGATAACTCAAGTCTCCACAAACCATGTAGCCATCATGGGTAGTAAAGGATCATACTTTTTA
GATGACTCCTTATGATGCTTTTAGCATAGAATAGTGGATCCACTTAGTGAGTTAGGTTCTGTACCCCCGACAAGGTATAG
GACGGTCGTTGGCAGCGTGAGGTAAAACGTTGTATCACTACTTAGGCTCATAGTGGTGGTTGTCGGTTAGAGAATCTCCC
ACAGAGTTATATTGTATTTTTATATACATACTGAGTTTTATTGTATTGTTCAATACATTGAGTTGCTATCTACATTTTCA
CAGCTTTACATATATATTGCATCTTTTACTGTTGCATTATCCTTGAGTATTTCGAGTTAAGTATCTTCTACTTGAGTACT
TATGAGTTGAGTAAGTTTGAGTAGTTTTGAGTNNNNNNNNNNNNNNNNNNNNNNNNNNNATCCTTGAGTATACCTCTGAG
TTGAATATCTTATCATTGAGTTGAGCTATGTCTCTTTGAGTTGAGTGAGTTGAGAAGAGGTAAGTATGTTACCTTTTTAT
CAAAGTTCAAGCTTATGTGTATGCTTTAGAATTCCTCTTACATGGTCGTATATTCCATGTTCTGAGCCATTTGGCCTGCA
TCTTCTCATGATGCAGACACATGTATTCAGGGTCATCAACAAGAGCTTAGTTGATACATCCCGAAGTTTGAGTTAGCTAT
GATGAGCCTACTTATTTACGGAGGATTTCGTTTACAGTTTAGTCAGGATGTCGTGGGTCTTGTCCCGACTTTCATCTTTA
ACAGTTAGAGGCTTCATAGATAGTCGGTATAGTTGAGAAGTCTGTATCATTTATTTTGTTAAATGTTTAAAGACTTAAGT
TTCCTATTTTATGGCGAGGTGAATATTATTTTTATATTCAGTTTTTTATTTGAGTTAAAGTTTTGTATTTCAGTTTCATG
ATTTTTTATTCAATTTTTAAGCTTTTGTATGCTTAAGTTAGTCTTCCGCTTGTAGTCAGCCAGGATGAGGGTTCACTTGG
GGACCAACAATGGTTCTCGAGTGCCGGCCATGTCCAGGGTGTATGCTCGGGTCGTGAAAAACTTGGTATTAGAGCACAGA
GTTCAAGTGTCCTAGGGTGTCTATGAAGCCGTGTCAAGTAGGATCTTATTTATGGTTGTGAGGGCCCCACTTCTATAAAT
GAAGGACAATAAACATTTAAGAAAAGTTCCCCTTCTTTCATAATCTTAATCGTGCAATAGAGCTATGTCTTAGAGATTTA
TTCATAGTTGTGCATTCCTCAGATTCATTCAACTACCCATCATACTAGAGGTGGTTAAATAGAAAAGTCAGTCCTTTGTG
GATGAGTTGTTCGTAGCAAAAATCTTAAGGAAATCATGAGACTCCAGAAGAGCTTCAAAGAAGCCCATAAGTTAGTAAGT
GTTCAGTTTCAGAGAAATACACTAATATTATATGGATTGTGCGTTTGAGCTGAGAGTGAGGTGTACTCTTTTCCCTAAGC
CTTGTTTCATCTGAGATCCTTTTTAAGAAATTTGTTTAGAGCCTGGGTAAGATTTTCACCTAAAAAGGTAGCATGTGTTA
CGAGAGCATGAGCAGTAGTAGTGAAAGAGTCTAGAGTTAAAGGAAAGTATGCAGAGGTTTAGTGATTTAAGAAAGGGATA
TAGTGTTTTAAAGAGCTATATTACTATAGTCATGCACCCAATAAGTTATTCATGAAGAGTTTTCCCTTATGGGTAGATTA
AGAAGTGATGAGTTATGAAGATTGCATCATAGAAGGTAGAGTGTGTTTTAGCTAGAAAGGAGTATGCAATGAAGTGTCAT
TGTGTAGGTAATGACCAAGTGTATGTGTTGAATAGAAGCACAGAGTATTCATGAAGGGATAGATATAAAATAGTCTTATG
ATATGTTTGAGAGGGTCATGATGTACAAAAGGTTATAGAACTGATTAAGTAATGAGGTATAGTATAGTAAGCGAGCAATC
GTATTGATATTCGGGTTTAGTGATAAACGTTAAGCTTGAATTTAAGATGAGTGTCATGATCAAAAGAATGGCAACATGAG
GGTGCTAATTTTAGTCTTGAGGTTTGATCTAGAAGACTTGAGAAATTGAGATGTTAGCTGGAATAGATATGAGTGGTACA
AGTGGGAGACCCTAACCTTTAGATAAGGGAAGTGAAGTGTGGCTAAGTCACAAGAGTAATCAGAGCGTTAAGAGGTATAC
CGAGAGGGTATGTAACCAGAAGAGGTTAAGGGAAACACCTTAGAAAGAGGTCTTAGTACCGCTTATGGAGAGTTTGGTAG
GCATGAGATAAACTTCTCCCTAGTATTAGATTAAAAGAAGAGGTAGACCATTTAGAGATGATGGAATATGTCCATAGCTT
TCAAGTGTTAGCTTTAGACCTAAGGGGGAGATGTCGAGATGAGAAATCAAGTTAAGTGTTAGAGGATAAGATAGTAATAA
CTTCCAAAGAGTATGAGAGATATCTTTTCAGAGGTCTTTTCTGTAATGAAGTGATGTTAGAAAGAGAAGGTTAAAGATCC
TATCGTGATTATGATGGTGTGATAGTTCGATCTAAGGTTGTAAATAAGGAGAAAGATTAGAATAGGGTTTTACTATGAGA
AATATTTAAATGAGAGCCCTTAGTTGTCTCTGAAGGAGTTTGTTAGTAGGAGTCCATGGAGTTGCTAGAGTAGTAAGCTT
GAATGTGGTGGTAAGGATTAATGGTCTGGGGATGAGATTCCCTATAGAGAGGTATAGAACATGAACCTAAGGATTTAGGT
TAAGCTTGAATATAGTGAGATCATACCATTAGCCTCAGACCTTAGTAAGAGTAACTTGTTCCATACCCAGTCCAATCGTC
ATTCGAGGATGAATGATCCCAAGGGGGAGATATTGTTACACCCCATAAATTTTTTGAGCTATGACTTAAACCATCCTTCG
TTGTTAGTATGATTTTACTGAGAAATTAAAATTTACGAAGTGTTAAGTTCACTAGATGTAGCACCTTGAGTTTGAAAAAG
AACTAAATTGGAAATAGCAAAATTTGTAATTTTTCAAGTTATGCTTAAGTTCTGAGTTTTGGGTCAACTTGAAATGCTCA
TAACTGCTATCACAGGATGAGTTAGATGTTCTACAAGATACCATAGGAGAGAGCTTTGAATTATCTTTCCAACGCCGCCG
AGTTTGCTAAGTTTCGAGGTCGGATGAGTGGGATATGGCCTTCTGAAGTTAGGCTGTCCAGTTACGGAAAGTTAGCCGAA
AATAGTAAGGGATATGTTGGTCTTATTCTTACCAAATTAAATTTAATTCATTTTTAGTAAGGTTTTAAGGGTCTAATCCT
ATTGGGTTCAGTTTTATAACCCTAAAATTAGCCTAGGGTTTTTGTTGAGAGTTCAAGAAAAGAAAAAAAGAGAAAAGAGG
AGATTATCAAAGCGTTCGTCGAGAGTCTTGCATTTTGTTGCGGATTTTAGCCATGGGTTTGATACCTAAGAGGTATGTAA
GATTCCATAGTGTTGGGTTTGTTCACCCACACGCCAATCATATTATTTTCAGCAAAATTTCATTCTTGAAGTTGAAAGAT
TAGAGTTCTTGATAGGTGTTCTTGAAGTTCATTCTAAATCTTGTTGTGTTGGGGTTTTGATGATTTCTTGAGTTGAAATT
TAGTGATTTGAGTGTTGTTTTGAGTATATTAAAGTGTAATTATGTTAAGTAATCAAATCCAAGTGATTGGGAAAGAAACT
GTTCGAATCTAGGCGAAATAGAGTGAGAAAATGAGGAAAGAAAGTCGTCGGCGTTTTCTGGGTTGGGGCCTGGCGCCCCA
CGCTAGCCAGAGTGCCCCAAACAGTCCTCTAAAGTTTAGGGGCTGGCGCCCCACACCAGTCAGAATGCCAGGGTCGCCTG
CCCCCACCCGTTCTTCATCGTTTCGTCCATTTGAGTTCTTTCAAAGGGTACCTTTACTCCGCTTTTATTCTAAACACTCT
AAACTACTTCTAAACACCTAGAAATCATTACTAACATGATCATAACCTTGAATTCATAATTCTAATTCAAGGTAGAGTTA
AGAGTTAAGTTTTGAGAATTCTTTCGAACATTCTAAGAAAGTCCCTCTGAGTCATTTTATGGAGTCTTGTACAACTTCTA
GTAACTTGTTTCAAGACTCGAGTAAGTGAGCATGAGAGTGAGAAGAACGTATTCATGAGTCTATTTTATCATCATGATAT
CTTTCATAGCATGAACCATAACTCGTGAGTTTATAATTCATATTCAAGAGAGAGTAAAGAGTAGAGTTCAAGAACGTTTT
GAGTTCAATTGTGAATCCTTGGAGATCCATAATCGATTTGAGTTAAATTTTGGGAAAGTAAGTATGAGAATGAGAAGAGT
TGTATACATGAGTTCCATAATGTTATGTAGACTTACGAGTCAAGTCGTCATGCCCATAAATTTCGCATGAACTCCAGAAG
TTGAGTGTCTATGAGAGGAGTAATATCTTCATGTTCGAAGTCTTAAGTATTGAGTTTCTAACCCATTTGAGATTATATTC
CTAATCATTGGACTATTACATGTTACTCATGAAGTCCTTGAGTTGGGTTATTCATGTCCATAATTCTGCATGAACCCTAT
CAGTTGAGCAGTCTTGAGATGAAAAGCATCTTTGAGTCCTTGAGTTTAGTAGTTCATGTTCATAATTCCGCATGAACCCC
CTGAGTTGAGCATTCTTGAAATGAGTAGTATCATTGAAGTTCTTGAGCTCCAAGTATTGAGCTCTATCTATGGTTATTGA
AAACCTTGCATTGATTCATTCACGTCCATAATTCGGCATGAACCATATTTTAAGAAGTCTTTTACAAATGTTTTAACTTT
GTTTTAAGACTTAAGTTGTGAGTTAAGCAAAGAATAAAAAGTAAAGAGTTGTGTTCATTTCTTCAAAAGGGTATATGGGA
CTATGTATTCCCAAAGCGTAAATGTTTCACATTTAAACAAGAAAGGAAACTGAGATTTTAAAATAGCCTTTGAGCTAGTT
TTTCAATAAAGAGGAAACTATGATTTCCAATAGGGCTTTTAAGCTAAGTTTTGAGTAATTATCTCAAACCAAAGAAAGTG
TTTTGTTTTTACAAACATATGATCTATGTGTATTTTGGGAGTAGTATTGAGCACCGATATGGGGATGCGAGTTCAAATAA
CTCAAGTCTCCATAAACCATGTTGCCATCATGGGTAGTAAAGGATCATACTTTTTAGATGACTCCTTAAGATGATTTTAG
CATAGACTAGTGGATCCACTTAGTGAGTTAGGTTATATACCCCCGGCAAGGTATAGGACAGTCCTTGGCAGCGTGAGGTA
AAACGTTGTTTCACCACTTAGGCTCATAGTGGTGGTTGTCGGTTAGAGAATCTCCCACATAGTTATATTGTAATTTTATA
TACATACTGAGTGGAACCTGGATGAATGGAATATCTGGAGTTATGAGCTTCCTCCTTAATCCTCTCTTGGAGTCCATCCA
CCATAGGTACACACAATTTACCTTGATATCTCAATACACCATCTCCCCCTTGTTAAAAAGCTAATACTTTTTGCTTATGA
ACATTTTCCTTCAATTCAAGCAAAATAGGGTCTTGGTCTTGCTTGACTTTTACTTCTGACACTAATGATGACTCAACCCC
ATTCGTCACCACTATACCTCCTTCTGTCGAATCCATAAGTCTGATTCCCAGGCGTGCAAGTCTATGCACATCTTTTGCTA
ACTCTTTCTTATCTTCCTTAACATGGGCGGTACTACCCATAGACAACCTGCTTAAGGCATCAACAACAACATTAGCCTTA
CCTGGGTGGTAAAGAATACTCATGTCATAATCCTTGAGTAATTCTAATCACCTCTTCTGTCTGAGATTGAGCTCCTTCTG
AGTGAACACATACTGCAGGCTTTTGTGATCGGTGAATACATCCACATGAACACCATAAAGATAATGGCGCCATATTTTCA
AAGCAAATACTACAACAACCAACTCTAAGTCATGGGTTGGGTAGTTCTTCTCATGAACTTTCAACTGTCTGGAGGCATAA
GCTATAACATTGCCGTTCTGCATTAACACACAACCCAAATCAACTCTAGATGCATCACAATAGACAACGAAGCCTTGCAT
ACCTTCTGGTAAGGTCAAAACTGGGGTAGTAGTTAACCTCTTTTTCAATTCTTGAAAGCTTTTCTCACAAGCCTCAGACC
ATTGAAATTTCTCTGTCTTCTGAGCTAACTTGGTCAAAGGGGATGAAATAGGTGAGAACTCCTCTACAAACCTTCTATAA
TAGCCAGCCAAACCTAAGAAACTCCTAATATCAGTTGGAGATGTGGGTCTAGGCCAATTCTGCACTGCCTCAATTTTTTG
AGTATTAACTTTAATCCCCTCTCCAGACGCAATATGGCCTAAGAATGCCAAATACTCAAGCCAAAATTCACACTTAGAGA
GTTTAGCATATAACTCCTTATCTTTCAAAGTTTGAAGAACTATTCTGAGATGACTAGCATGATCTTCTTCATTCCTTGAA
TAGATTAGTATGTCATCAATGAAGACGATAACAAACATATCTAAATAAGGTTTAAAGACTCTATTCATAAGGTCCATGAA
CGCTGCTGGTGCATTAGTCAAACCAAAGGACATGACCAAAAACTCATAATGACCATATCATGTTCTGAAAGTTGTTTTCA
GAATATCACATTCCCTTACTCTTAACTGATGATAGCCTGATCTGAGGTCAATTTTTGAGAAACAGGAAGCACCTGAAGTT
GATCAAAAAGATCATTAATTCTCGAAAGAAGATACTTATTCTTAATGGTAACCTTGTTCAACTGTCAGTAATCTATACAC
ACCTAATGGAACCATCCTTCTTTCTCACAAATAAGACCGGAGCGCCCCAAGGTGAGACACTTGGTGGAATAAATCCCTTA
TCTAATAGATCCTTCAACTGCTCTTTCAACTCTGCTGGTGCCATTCTGTATGGAGGAATAGATATAGGACGAATATCTAG
AAGAAGGTCTATGCCAAAGTCTATCTCTCTCTCAGGAGGGACTCCAGGAAGATCATCAGAAAGACTTATGGGAACTCCTT
TACTACTGGAACTGACTGAATAATAGGTACCTCAACACTTGAGTCATTAACTCGGACTAAGTGATAGACACACCCCTTAG
AAACTAACTTTCTTGCCTTAAGGTACGAAATGAAACTACCCTTAGGCACTGCTGAACTGCTTTTCCACTCTAAGATTGGA
TCATTTGGAAACTTAAACTTGACTACTCGAGTTCTACAATCAACTGAGGCATAACAGGCATGGAGCCAGTCCATACCAAG
AATGACATAAAAATCTACCATGTCTAACTCAATTAAATCAGCCATGGTACTCTTGTGATTGACAGAAATGGGACAATCAT
GATAGACTCTCTCTGTTATAATAGACTCACCAAAAGGCGTAGAGACACTGAATGGTTCACTAAGTTTCTCAGGAATAACA
TCAAAGTTCATAGCAACATATAGAGTTACAAAAGATAAACTCGCTTCTGGATCTAGCAAGGCATACATAGTAAAGTCAAA
GACTTGAATCATACCAGTGACAACATCTGGTGAATCCTCTTGCTATTGGCGACTGTTGATAGCATATAAGTGGTTTGTTC
CTCCGCCAGTGCCGGAAGTAGCCCCTCTTGGTGAAACTCTGTCTAGTGGAGCAACTAAAGAAGACTGGGCTCTATTGCCC
CCATTACCACTTCCTTGCTTGTTCTTTGGACACTCTCGCATGAAATGCCCAGTCTGACCACACTTGAAACAACCAGTGGA
GCCCTCACGACAAATACCTGAGTGGTTCCTACCACACTTGGCGCATGCAGAAGGCTTATTACCCCCTTGTGCCACGCTAC
CCTGAGAATAAGCAGGCTTAGCTCTGAAATTCTGATTATTGTACTCATCTTTATTCTTAGGTGCAGGTGCACTACGAGAT
GACAGAACAGGTCCCTTCTGTTTCTGTTGGAAGGATGACCGGTTGGCATTACTCTTCTGCTACCCGGACTCATTCCCTGT
CTTAGCCCTCTTGTTCTTGAATTCCTATCTATCCCTCAGCTTCTCTTCCTCTACTTACTGCACATAGACCATCAACCTCA
AAATGTCCTTGTCCCCAATAAGCATTGCTGCCCGGCCCTCTTTACTTGATAGACGGCTCAACCCAGTAACAAACAAGATC
ATCCTACTCCTCACGTCCTTAACCATCTCCGGAGCATATCAGGATAGTTGGGTGAGCTTTAGCCCATACTCATGAACACT
CAAAGAATCTTGCTTAAGTGTAAGAAATTCCTGTACCTTGCCTCTTTCAATTTTTGGGGAAAGAAATGCCCCATGAAAGC
CTCTTCAAAACATGCCCAACTCGTAGGTGGTGCATCCTCAGCTCTACCCCATTTCCACTGATCAAACCAAGTCCTAGAAA
CATTTTTCATCTGATATGCAACTAGCTCACCTCTCACAATATTAGTAACATGCATCATATCGAACACCTTTTTTCAGTTC
CTCAATGAAGTTCTTTGGGTCCTCAGAAGTGCTTGAACTAGTGAAGCTTGGAGGGTTCATCCTCAAGAACTCACGAATCC
TTGAAGTGTCAGCCTCTTCTTGTCGAGATCCTCTCAGCTGCCCAGCTTGGTTAGTCACAACTTGACTGAGCATCCTTATA
GCCTCTCTGAACTCAACATTATTAACTTCTCCTTACGGTTGCACTTCAGGTGCATTAGGTAACTCTTGCTCCTCAACATT
ACGCCTAGCAGGATGTCCTCTGACAGCTCTTCATGGAGGCATGATTATCTGAAAAGCACGCGCAAGCACGAATTAGAGGG
AAACTTTTTAGAGATCAAACTCTAACGCACGAAATGAGTGTGAAAGAAGTGAGAAATTTTTCCTAAATGTTGCAGCCTCC
TAACTATAGATGTGGCGTGCTTCACACCGATAAATAGGATGCTACAAACGCGGCTTCATAGACTCCTTAGGACTCTTGAA
CTATGGGCTCTGATACCAAGATTGTCACCCCTCGAGCCTACACCCTGGGTGGGACTGGCAGTCGAAAGCCATTGCTGGCC
CTAAGCGAACCCTTGGCCTGACTTACTTAACTTAGTGGAAGACAATATTCATATCTATAATGATCAATGAACTTAATTGA
ACTGGATAATAAAATAATGAGAATGTTTTAAAGATAAAACATTCAACTTGGCCAAAAGTGGCAACCCAAGTCTTTACAAT
AAGAAATGATAATGAAAAGACTGAAAGTACTAACATATGACTGTCTATGAAGCCTCTTAAACAACTGAGATGGATGTTGG
GACATACTCCAGCACATCCTAGTGAACTAACTAGAAAGCAATGAAAACAGATCCTCCGGAATGCAAGGAAGCTCACCGAC
TGACTCAGAACTGTTCACTGGATCAACGGTGCACTGGAATGCTGATCCTAGTTACCTGTGTCTACATCATAAGAAGATGC
AGGCCAACTGGCATCAGTACATTGAATGTACGAGTATGCGAGTTAGAATGCTAAAACAACATAGGCTTGAAACAACAATC
TTAAAGAAACACTTACCTTGACTCTTCTCAACTTCTGAATACTTACTGCACCCATTTCAATATAAAGCAGTTTAAAACAA
GTGCAATATAAAGAAAAGCTATTTAAAAACATGATGTCAACTCTGTGTATATACAAGGATACAACATAACTCTGAAATAT
ATGCAAAAATACAATAACCTGATGTATATAAAAATACAATAACTTATGTGGGAGTTTCTCTAACTGACAACCATCACATA
AGAGCTATAGTGATGATACAATGATCTATCTCACGCTGCCAACGCATCCTATACCCGGCCAGAGGCATAGGACCTGAACT
ACTAAGTGGATCCACTAGTCTATTATGAAAAAGGTTCATCTAAAAAGTATGACCCTTTTCTACCCATGGTGGCTACATGG
TTTTATGGAGATGTGAGTTATATGAACTCATGCTCGCCCCCAATTCGGTGCTCAATACTACTCTCAAAATATACTAGCTC
TTATGTTTAAAACATACTTCTGTGATTTGAGATTAGTGCTCAAAAACTTAGCTCAAAGGCTATCTTGGTAATCAAAGTTT
CCCCTCTTGCTTCATTTAGAAAGCGATTACTTTTTCCGAAAACTAGCCCGAAGGCTCTTTAGAAATGTTAGTTTACGATC
TTATTTAAATGTGAAAACATTTTTAATCTCTTTGGGAATACTTAGTCCCCATATAATTTTGAATAAATGAACTTCAACTT
TACTCTTTACTGAACTCAAAACATAAGTCTTAAAACAAAGTTAAAACGTTTGCAAAAGACTTTTGAAAGATTCTAAGAAC
TTCTCTTGACTTTGATCCTAACTTTCCTTGAATTGGATTATGGATTCAAGGTTCATGATCTCATGTTTATGGATGATTTC
ATGATGTTTAGATGTACCTTAGAGTGTTGGAATCAACTAGAAAACATAGGTGCATTGCTAAGGAACACATCGAAAAGGTG
GGGAACGAATGGGGAGAATTGGCGTCCCTAGCGCTCTGAGAGGCGCAGGGCTCCAGCCCTCAACATTCAGAGACCAAGTT
GGGGGGCTCTGGCTGGCGCGTTGCCCCAGAGCCCCACATTCAGGGACTATTTTGGGATGCGCTGGCTGGTGCGACGCCCC
ATCCCCTTCCCTAAGTGCTTTTCTTCTCCGTTTTTCAACTCTAAACCCTCTAAACTTCAATGGTTCTTTCCCCAAACACG
TAGGATGATTTATAACCTCAATATATGATATATTCAAACTGAAATTACACCCGGAAACATGAATCAAATCGCAAGAAACT
TCAATGAAACAACCCACAAGAATTCAAACGAATTTCATCAAGAACTCAAAGGATTTACTTTCAAATCACACATATTTCGC
TGAATTGAATCATGATTGGCGTGTGGGTGAGCTAACCCAATGCTATGTGATCTCACATACCTTTTTAGGGATCACCCCCA
ATGAAATCCACAAGCTATCCTTGACGAAATCGACGTATCTTGCTTCCTCTTCTCCTTTCTCCTTTTTTCTCTTTTCTCCA
AGCCCTAGCGTGAACTTTAACTTTTCTAAACTGACCAAATTCTGGTTTTACCCCAATTAACCTCCTAAAAATGAATTAGA
ATAATTAGGTGAGGAAAAGACTAAATTACTCTTCCAAAAATTCGGATTGGGCATTTCCTTATTCAAACAGCCTAATTTCC
AAAGGGCATAACTCACTCATACGAACTCAGAATCACGTAAACTTGGCGGCGTTGGAAAGATCATTCCAAGGTATTTCCAA
CCATGTCTGGAAGTACACATAACTCATCTTTATATAGGAGTTATGGCCGTTTGAAGTTGACCAAAACTCAAGTTTTCCTA
ACTTAAACAAATTTCCAGATTTTCATTATTTCCAAAAATGACTATTTCCAATTATTAGCTTTTTCCTAGTTATTTCAAAT
TTCGGGATGTTACAGGATAGTTACTATGAATGTCTTTCCTTATGTTCAAGTAATGTACATGACTATTTCCTTATTTATGA
CTATTGATTATGATGAGGTCTAAAGATGATATGTATGACTAAGGTTGCTTCAAATGAGTACTTAGCATGGTTGGTATTAT
GGGATGCCAACTATACATTGCACAAGTGTTCCTTAGGGGTTGCTAAGGTAATGGTTTTACTATGTTATGAGCATAAATGT
GATTATGGCTTGTATTACATTGAAAGTGCATGTTGGTTTCTAAACTTGACAAATGCATATTTTTCAACAAAAATGTCATT
TTTATCATATTTGAAAGATTTTGTGCATGCTTCCATACTTAGTACTTTACATGCTAACCCATTTCTTCTACATTTAGTAT
GAGTGTAGGTTCCGATCGTTGAGACGTACTTCTTCTTTCAAGAGAAGTTTGGGTCGACTATTCCCTAGGCTAGCTTGGTG
AGTCCTCAAGTTTGAGGACAAGATGTTATTGTTTCTAGTTTCTATTGTACTTTCTATTTTTGAGACTTTATTGATGTAAA
GGGCTTTGACCCTATTTGTACTATCTATTGTACTAGATGGTGATTGAGACAAGTCTAGACTCGTATTTTCGTTTATGAAA
AAAAAGTTGAACTTCGATTGTAAAAGTTCTAAATTTTCTGCATCATTCTTATGACTTTATGTGTATGATTATGCTAAGGG
CTTGTATGCGACTCCCTTCGAGGTCAGGTACGCCATGTTACGTCTAGCGGGTACCTCTAGGTCATGACAAACTTGGTATC
AGAGCATAAGGTTTTGGGAATGCTATTTAGGTTGGTGTCTCATGAAGCTCGTCTAGTAGAGTCTTGTTCATGGGTGTGAA
GCGTGCCACACTTATGAATGAGAGGCTATAAGATGTATAGGAACTTTCACTTCTTTCGTTAATCTTTAGTCGTGCTTTGG
AGTCGTAACTCTATGATGTATTTTTTCCTAACCCTTCTTTTGTGATTATTGGCAATGAATACAAGAAAGGCTAATGCAAG
GAAGGCGGAAGATAGAATGTGAATGAGAGAGTTCCTCCCCAAGCTCCTCAAAACCCTCAAGTCCCTAATGAATAAGGGGC
TATGACTAATGTGGAGATAAGGGCGGCTCTCCAAACATTGACTCAACTCATGACAACTCAAACTCAAGTCGTGACCATTC
AAGCCCAAGCTATAACGGCCCAAGCGTAATGAGATGTGGGGTCTCAGGTAAACCCTAATGTGAGAACCATGGCCTCAAGG
TTGAGAAACTTTACTAGAATGAACCCTCCTATGTTCTTTGGTTCTAAAGTGACTGAAGACCCACAAGAGTTTGTGGAAGA
GGTCTACAAGATAGTGGATGCTATGGGGGTAACTTTTATTGAGAAAGCCAAATTTGCTGCATATCAAATGAAGGATGTGG
CCCAAGTATGGTATACTCAATTTAAGGAGAATAGGGCTATAAGAGTTGGTCCCATAAGTTGGGAAGTATTCAAGAAAGCA
TTCCTTGAAAGGTTCTTTCTCCGTGAGAAGAGGGAAGCCAAAGTTGAGGAGTTCATCAACTTTCACCAAGGAGGTATAAA
TGTCCAAGAATGCTCCTTGAAATTCACTAAGTTGTCCAAATATGCCCCCATCTATGGTGTCTAATCAAAGGGATAAGATG
AGTCGATTTGTGATGGTTGTGTCCTATTTCATTGAAGAAGAATGTCGTGCGACAATGCTCCATGATAATATGGACATCTC
ACGTCTCATGGTGTACGCTCAACAAGTTGAGGATAAAAGGCTTAGGAAGAAGAATAGAGAGGTAAAGAGGGCAAGGACCG
ATGATTGTAATTCTTCTAAGGGTAAGTTTGAGGGTCAAGATAGACCAAGGTTCAAGAAGAGGTTTTACAACCAAAGCTCC
TCTAGTACTCCAAGGACCAACAAAGATAGGGTGTCTAACCCCAAGCCTCAAAGAGGTAGTAGGGGTGGATCTTCCATAGA
GAGGCCTACTTGTGCCAAGTGCGGTAAGAAGCATGATGACAAATGTCTTGCCGATATGGGTGTGTGCTATGGAAGTGGAA
AAAGTGGGCATCAATTGAAAGATTTCCCAACCTGTACGGCCAAAGGGAGGGATGATGAGCAACCTCCTCCCAGTGGCTCA
AATTTCGATGCTTCTAAGAAGAATCGCTTCTATGCTCTTCAATCACGAGGTGACCAAGAGAGCTCCCCAAATGTGGTAAC
GGGTATGTTACAAGTCTTTTCCATTGATGTTTATGCATTATTAGACCCCGGTGCCACTTTATCTTTTATTACACCTTTTG
TGGCTATGAAATTTGATGTACTCCCCGAAACCCTAACAGAGCCTTTTTTGGTTTCTACCCTGGTTGATAAGTCGATTGTA
GCTAGAAAAGTATATAGGAGTTGTCCTATTTCCTTGTCTCATAAAGTCACATTGGTTGATTTAGTAGAATTAGATGTGTT
GGACTTTGATGTCATATTGGGGATGGATTGGTTGCATGCTTGTTTTGCGTCCATTGATTATATTATTCGGGTGGTCAAGT
TTAAATTTCTTAATGAGCCTACTTTAGAATGGAAGGGAGGAAATTCAATCCCTAGATGTCATTTTTGTCACGCCCCGAGC
TACCCCCGAGACGCAGACACGGGACCTAGGATCACAAGTGACCCCAAGCTAACCCTACTGGCATAATCATGAGCATACTA
AAGATAATAAACTGATGCAGAAGCTAAATCAGAAATAAAAATGAAAAAGATGAGGAATACCCATATACTATAACTGAGAT
AAATGATAACTGATGAGTTTAATACAAAGAATATATTAACTCAATACTAAGTTGAATCTATCTATGTCTGAAAATAGCCT
CTAACTAACTAGAAAGGATGGGACAAGCCCCAACTAAGTCTAGCAAAACTGAAACTAAAGGACTAAAAATACAGAAAAGA
AACTCATGACTATTGTCCTCGGAGAATGAGCACTCACCACTAATTCTATTGAACTAGAGATCAAGAACCGATCTACACAT
GATATGGATGTTGAGAACCTGAACCTACATTACGAGAAGATGTAGCGCACGTATACGTCAGTACTTCAAAGGTACTGAGC
ATGCAGGATAAGTAAAGCTGAAATAACATATAACTGAACAAAGAAATAAAGCAATGAAATAATCTGAACATGATATAGAT
GCTGAATACTGAACTAACTGGATGCAATGACTAAATTTATAACATGCTGAGACTGAATACTGGCTGAACTGTAAATGAGG
TCAATGCAATAGAATCTGACTGAACTGTGGGAGCTATTAATAACCGATAATAAAACCACATGAGCTAAATGTGGAGTCCG
ATGTATATGCCCTATCGAGAGGACCCAATATACCCTACAAGAGGTATAGAGGCATGCTGGCGTGAGCACTAAAATGATGC
CCACAGAGAGGACTTACAACCTACGTGGCTAGTAGTTCTAGGACTATTTGCGTACGCTGAACCCTAGTTCAGCTCGGTAT
TATGCTACTCCCAATGGATTAAGTAATTAACACATTATGACTGAATTTCTGTAAGTTACTAGATAGCTTGAACTGGACAT
GCAAACTAAGAATGCAACAATTAATCTGATAATGATGCATTCATAAACTGAGGCATGCATAACTGAATACTGAAATATCT
GACCTAGCATGTGTAATTCAAGAACTAAAGAAATACATAGCTAGGATTCTGGAATTCATGCAATAAACTGAATATTAACA
TACTAATCTGATTTGGAACATTTAAATAACTAATTCATGTTGATCTGTTGAAATTCTAGAAACCATCGGTTTGTTCATAA
TTATGGAATCAAGAATCTGACTGAATTCTAGGGACCTAATGGGCGAAAGGAACCCACTAGTGAAATCCCACAAACCTGTT
GACGAATTTCACAGAGAAATCCTTAGATTTTGGGGCTAGAACTGATGGAACCTTGTTGCGTTCTTGAACTAGGGTTCTTG
ACTTCTCTTCTCCTCTTACGCTTTAATTTTTCTAAGTTTTGATTAATGATTTGACTTAGGTAAGTTCTAGTTATGTTTCT
AGGCTTAAACTGACTAAAACCTTATAATTTAGGGTCTAAACGACATAGCTTAGGGTTAAACGAAAAAGGAAAAGACCAAA
AGACCCCTAACTTAACTGCTGTCGAAGTGATCGATGGACGGGACTGACGGACCGTGAGTCGACTGATGGTCCGTACTGGT
CAACCGTCGTTTGCGACTAAAGGCTGGAATTTGACTGACCCATCGACGGAGCTGACTGACGGGCCGTCATTCGACCGACG
GTCCGTAGTTGGCTTCCGTCGCTGGCACCTGCACCTTCTGAAAATCTGCATTTTTGGTCTATTTCAGATACAAGGTGTTA
CAGTTTTATTTCATGTTCAATAGCTAGAAAAATGATCTCAAAGGGGTGCATGTATCACATTGTTAGGGTTATGGACGTTG
AGTCTGAGACTCCTTCTTTGGAGTTGGTCCTCGTAGTGAGAGAGTATCCGGAAGTCTTCCCCGATGACTTGCCCAGTATT
CCTCCCGAACGGGAAATAGAATTTAGCATTTATCTTGTGCCTGATACACAACCCATATCCATTCCCCCTTATCGGATGGC
TCCGGCCAAATTGAAACAATTGAAGGCACAACTCAAGGATTTGCTAGAGAAGGGTTTTATTCAACCAAGCATATCTTCAT
GGAGTGCTCCGATATAGTTTGTGAATAAGAAAGATGGGTCCCTTAGAATGTGTATTGATTACCACCAATTGAATAAGGTC
ACTATAAAGAATAAGTATCCTCTCCCTAAAATTGTAGATTTGTTTGATCAACTCCAAGGGGCTAACTATTTCTCCAAAAT
AGATCTTCATTCGGGTTATCATCAACTAAGGGTAAGAGGTTGTGACATTTCTAAGACGTCCTTTAGGACCCGGTACGGTC
ACTACGAATTTGTGGTTATGTCTTTTGGGTTAACAAATGCCTCGGCGGCAATCATGGACCTAATGAATAGGGTGTTTATA
CAATATCTTGATTCATTTGTGATTGTCTTTATCGATGATATTTTGATCTATTCAAGGAGTGAGGGTGAACATAAGGATCA
TTTGAGGATAGTATTGCAAGTCCTTAAAGACCACCAATTATATGCTAAGTTTAGTAAGTGTGAGTTTTGGCTAAGGTCGG
TTGCTTTTCTTGATCATATTATGTCGGGCATGGGTATTGAGGTTGATCCTAAGAAAACAGATGCGGTCAAGAGTTGGCCT
AGACCTCTAACTTCTACCGATATTAAAAGCTTTTTAGGTTTGGCCGGCTACTATAGGAGGTTTGTTGAGGGTTTTTCCTC
CATTGCTTCTCCATTGACAACTTTGACTAAAAAAGAAAGCTAAGTTTGTGTGGTTGGAGGCATGTGAGAAAAGATTCCAA
GAATTGAAAGATAGATTGACGTTTGCTCCGGTGTTGACCTTATCGGAGGGTATCGATGGGTTTGTGGTATATTGTGACGC
TTCTCGAGTGGGTTTGGGATGTATCCTTATGCAACGTGGTAAAGTGATTGCCTATGCTTCAAGGCAACTCAAGGTCCATG
AGAAGAATTATCCGACTCATGACCTTGAATTAGCGGCGGTAGTGTTTGCTTTGAAAATATGGAGACATTATTTATATGGG
GTCCATGCAGATGTCTACCGACCACAAGAGTCTTCCATATGTGTTTAGCCAGAAAGACTTGAATCTCCGACAAAGAAGAA
GGTTAGAACTTTTGAAGGATTATGACATGAGTGTCCTTTACCACCCCGACAAAGCTAATGTAGTTGTGGATGCCCTAAGT
AGATTTTCCATGTGTAGTGTGGCTCATGTAGGAGATGAGAAGAAGGAATTGGTTCGGGATGTGCATAGATTGGTCCGGTT
AGGTGTCCAACTAGTGGATTCCACCAAGGGTGGATTCATGGTCCATCATAGTTCCGAATCGTCCTTTGTGGTTGATGTGA
AGTCTAAGCAACACCTTGATCCTATATTGATGGAGTTAAAAGATTCAGTTCTCAACAAGTCCGTTGAGGCTTTCTCCCAA
GGGGGATATGAGGTGCTTAGGTACCAAGGTAGATTATGTGTTCTGGATGTTGATGGCTTGAGAGGGCAAATTTTAGAAGA
GGCTCATGGTTCGCGGTATTCTATTCATCCGGGAGCCACCAACATGTACCGTGATCTACGGGAAGTCTATTAGTGGAATG
GCATGAAAAAGTATATTGCGGGTTTTGTTGCCAAATGTCTGAATTGTCAACAAGTTAAGGCCGAACACCTACATCCGAGA
GGTTTGTTCCAAGATATAAATATTCCCACTTGGAAGTGGGAGGAGGTGAATATGGACTTTGCTGTGGGTTTGCCTCGTAC
TCGAAGGCAACATGATTCTATTTGGGTCACTGTTGATAGGATGACTAAATCAGCCCACTTCATTCCCGTCAAGATTTCTT
TTTCGGCAGAAGACTATGCTAAGTTGTACATCAAGGAAATAGTGAAGTTGCATGGGGTTCCTTCGTCTATCATTTCGGAT
TGAGGTACTCAATTGACTTCACATTTTTGTAGGGCATTCCAACAAGGGCTTGGTACCAATATTAAGCTTAGTACCGCTTT
CCACCCTCAAATAGATGGTCAAGCGGAACGCACCATTCAAACCTTAGAAGATATGTTGAGGGCATGTGTGATTGATTTCA
AGGGTAATTAGGATGACCATCTTCCCTTGATAGAATTTGCCTACAACAATAGTTACCCCTCAAGCATTGCCATGGCTCCG
TTTAAAGCACTATATGGTAGGAGGTGTACATCTCCGGTGGGTTGGTTTGAAGTAGGTGAGTTTTCTCTAATTGGTCCCGA
ACTAGTTTATCATGCTATTGAAAGGGTTCGACTCATAAGAGAAAGGTTGAAGACGGCCCAAAGTCGGCAAAAATCTTATG
CCGATGTTAGAAGGAGAAATCTTGAATTTGAGATTGGTGATTGTGTCTACTTGAAAATATCACCTATGAAAGGTGTGATG
AGGTTTGGTAAGAAGGGGAAGCTTAGTCCCCGATATGTGGGCCTGTACCAAATCTTGAAATGTGTTGGGAAAGTTGCATA
TGAATTAGACTTGCTAAATGAGTTGGCACCGGTTCACCTGGTGTTTCATGTTTCCATGCTCAAGAAGTGCATTGATGATC
CGGTATCATCCTTCCTTTAGAGAGTTTAGGAGTTGATGAGAACCTTTCTTATGAAGAAGTCCCGGTTGAGATTTTGGACC
GGCAAGTGAAGAGGTTGAGAAATAAGAAAGTAGCCTCCGTTAAGGTCTTATAGAGGAATCACTTAGTTGAGGGTGCTACA
TGGGAGGCTGAGGCTGATATGAAGTCTCGTTATCCTCATCTTTTTCTTCTACTCCTATTCAAACTTGAGGTAAGTTATTC
CTCTTGAGTTTTAAGTGTTTTGGGAGTCATGTGTATTGTATGAGTTTTCCATGATTTCCTTAGGTTGTGCATGTTCTTGT
GAGAATTCATATTTTGTCATAAATTGAGTTTTAATGATCTATATGTTCCTCATGTTGGTTTGCATTTTAGTATGATGATT
GCATTTTTGACTTCATGAGGTGAATTGATAAACATGTTTAGTTATGTTTTGATGGAATGGCACGTTTGCTCCATATTGTT
GTGTTGAGCTTACTTAAGTTGGAGAAGGTAGTTCCTCCCATGTTTATGTGAATTGATGAGTTTTGTGCATATTGGGTTGG
TAGATGTAGTTCCTACCTCCTTGTGTTGCATTGACTATATCTTGTGAAATGAAGTTGAGGTTTCCTCCTTTTGAAAAGTG
CATAAAACGAATAGTGCATTTGTGAGTTTTGCACATTTTTTATGTTTCATGCATAATTGGCTATTAGTCTAGAGTTTCTA
ACTTAGTTTGGTGTTTAGATCATCATTCGGGGATGAATGTTCCCAAGGGGGGGGGGGATATTGTAACACCCCGGAAACCT
AATGACTTAAGCTAGACCCTAACATGTAGTCTAGTGTCCTAAATGAGTTAAACGTAAAGATTAAAGTCCTAAAATGACCT
CCCTAACTTAGTACTAAAGTTTTAGGACCTACACGTCAAGGCATGACCCCCAAGGACCCCCCAAGGGTCCTTGATGAGGA
CCCAAGTGAAGGTCCAAAAAGCTGTCAAATGACAACACCACCTACGGATGGGTACCCACGATTCGTGGGTGGACCCACGC
CCCATAAGTGAGGGTCGTTGGTCGAGACTTAGTCTCCCCACCCTTGCCTTGATCTTCCCCCTCTCTGATCTAAACCACGT
TTGTGCAGTACGTGGCGTGACCCCACCTACGGTTAGTAGGTGGGGGAGTCGTAGGTCACCACCTGAAGCTCATTAGTTTC
AGCCATTAGGAGGGTTAGTTGGTAATTTCCTAATTAATTAATTAGAGTTAGGGGACGGTTTTTATGGTTTTATAATATTT
AAGGCTTTTAAGACTAATAACGACCCTTTAACCCCTCATAACTCACAAGACTCAAAACTCAACCAACTCTCCTCTCCCAA
AGTTTCTCTCTAAAACTCCATTGAAGAACAAGTGCAAGGTCAAGATTAGGGTTCAAGTTCCAACCTTTTCACTCCAATTT
CATGAGGAAGACTTCAATCAAGGTATGAGAGTCTTGATTTATGAAAAGTTTCCTTCCATAAAGCCCTCAACTCTAATTTA
AAATTGATAGATTCTTCAATAAAACTAGGGTTTTCAATCTAGCCATGGGTTCTTCCTAAAAACAATTTCATTATGTTAAT
TGTCTTATATTATGGATGATTTGATGCTTAATGGTGATTTTTATTGTAAAATTCCCCATGAACCCATGAATTACCCCATG
ACCCCAATTTCATGAATTGTGATGGGTGTATCTTGACTATGAATTGTGTCTACGATATTTTAGTTATTGAATCTTGTTTT
ATTCATGCTTAGTGTATTAAATCTAGGTTTAATTGTGAAGCATGATTCGTGACCCTTGAAGGGGTAGGTTGCTAGGGTTT
ATACATGTTGATGAAAGGTGTGTATGAACTTATGATTCACTTAGGAAGTGAAGATCATATGACTATTGTGTAAATTGAGG
TATTGTTGAAAGGCTATTCTTCCCTTACCCTCACACTTGATTATGTATGAATTGTCTAGGATGATGATAATATTGTTGTG
TTTATTGAAAGGTTATTCTCATGGAACACTATGAACAATAATGTGAAAGGCTTACTCACATGTTAATGATGATTCAAAGG
TTGAAAGTTAGTTCTCACCTATTGAATCTATGAGCTATTTTATGAGTTGTATTGAATGAAGGGCAAGATGTTCCTTCACA
CATGTAAATGCAATTCAAGACTAATAATGTATGATTTGGGAAAATAATGCTTAGCACAGAGTGAATATGGAAAATGAGGT
AGAGGCCTTCCCATCAATACAATAGGCCGAGTCTTCTACAAATGATCTCATGAGATGGAAACTCCTCCGCCAATACAATA
GGTCGTGTTTCTAGAAGCAATCTCTCTATCCCATAACTATGTGCCCACATAGGTCTTTAGCTAGTGGATCCACCTAAAAT
CTAAACATGTTAGTTATACCTTAGGCAAGTGGGACACCTTCTTTCGGTGTGGGGTTACATGACACCGGATTCCATGTAGC
TTACATGGTCTATGTCGGTTATGATTACTTTCCCTATATGATAAGATAATGAATGAGACATGAACTATACTATGAATTCT
TGGTGAGTTTTACTTAGTAGGAGTGGGGGTATGAGACTTCACTTTTACATTGCACAAGTAGACTTAGTAGGATGTTATGG
GATGGTTTCTTTATGTTATGATGAGACATGAATGTATGAATGTATGTTGAATAGATAGTTGCTATGAATGACTTTCCTTA
TGTTCAAGTAATGTGCATGACTATTTCCTTACTTATGACTATTGATTATGATGAGGTCTAAAGATGATATGTATGACTAA
GGTAGCTTCAAAGGAGTACTTAGTATGGTTGGTATTATGGGATGCAAACTATACATTGCACAAGTGTTCCTTAGGGGTTG
CTAAGGTAATGGTTTTACTATGTTATGAGCATAAATGTGATTATGGCTTGTGTATTACATTGAAAGTGCATGTTGGTTTC
CAAACTTGATAAATGCATACTTTTCATCAAATATGCCCTTTTTATCATATTTCAAGGATTTTGTGCATGCTTCCATACTT
AGTACTTTATGTGCTAACCCATTTCTTCTACATTTACTATGAGTGTAGTTTACTTCTTCTTTCAAGAAAAGCTTGGGTTG
ACTATTCCCTAGGCTTGGTGAGTCCTCAAGTTCGATGACAAGATGTTATTGTTTCTAGTTTCTATTGTACTTTCTATTTT
TGAGACTTTATTGAAGTAAAGGGATTTGACCCTATTTGTACTCTCTATTGTACTAGATGGTGATTGAGACAAGTCTAGAC
TTGTATTTTTGTTTATGAAAACGAAGTTGAACTTCGATTGTAAAAGTTCTAAATTTTCGCATCATTCTTATGACTTTATG
TGTATGATTATGCTAAGGACTTGTATGCGACCCCCTTCGGGGTCAAGTACGCCGTGTTACGTCTAGGGGGTACCCCTGGG
TCGTGACAAGGAGATTAATAAACGCTAACATATGTATGCTAGCGATGGAATGATCAGTCTAAACCTCATCCTCCTGAGCA
ACAATAGCAGCGGCCTTTGAAGAACTACTCTTCTTGTTAGGAAAAGCAAAATGTTGTGAATGTTTGGAATAACACCACCA
TTCGGAATAGTCACATCTCTAAGAAACAGTTCATCATCAAACCTAATAGCTAACTGTATGTGCCTTGGAATGATCCGACT
CTTTTTGTCATTCCTCGCTGCATTTTCAGCCAATTCAAGCACCTACAAACAATCACACATATGTAAAAAATTATTATCAA
AAACCCTAAAACTTTAACATTTAAAAAAAAGGAACTTGAGAAATTCAACTCAGCTGCAAGGTACTCAAGCACAACAACAA
GGAATACCGAATCTCTGGCGCCAACACGTTTGGCATACTTCCCAACTTTGAGAAATCGAGCAATACGAGCCACTAGGAAT
CGGAGACCTGCTTTGTTTCTACGAGAATGGGACCTTATTTTAGCATTTGAACCAGGGCTTTTCCCTTTACCATCCATTGA
TTTTTTTCACTTCAAAAATAAAAATGTTTTGCTTTTTGATCGATAGAAACAAGAGACTAATGAAGCTGAAGAACTGAACT
GTTGTGTGTGTATGTGAATTTCTAAAGCAACCTAATTTTGATATTTATAGCCCACAGGAGTAATAACCCAGCAAATGAGA
AGACAATCACAAGGATTGAACTTGTACGTCGTTGGATGAAAGAGCAAATTCCCATTGCTTGAGATCATGGGCAAGAAGAA
CACCAATCACATCCTTATTAAAGATAAAAACCAGCATGCCATGTTTTTCTTTAATGAGATACTGCTTTTGCATAAACATG
AATATTAAGAGAACATTTTAGAGATAAGAAATGATGCACAGATTAGTCAAAATAAAATTAATAGTATAACGATGATTAAC
CGCATTCGAAAAAGATAAAAGTATAAATTTTATTCTATACTAGCATTACATCATTTGAAGAGTTAATTTATATTCAATTG
GAAAATAATTTTGTTTAATTATATGTGAATATAATTTTTGAGGTCCCTTTTCAAATATTTTCTATATTTGACTTAATCTG
TTCACATATCAAGCATTTTTTTCATAACAATATAAAACTTATTGTGTTTTACTTTTCACACTTTATCCAATAATATAGAG
CAAAGATAATCAATATGCCCATTTAGAAGATTAATGTAACGACCAGAACCGTCCGATTTTAGGAGAACAAAAATTTGGGA
AAATAAATTACGAGAAATCCTATTTTCTCCATCTTTCTAAAATACCTAAATAAGTCATAAAACACCCTAGAAACCTTAGA
AAAGTTTCTCTAAGCTTGGGAAGGTAGGAGAAGGAGATTTCTAGCGTGAGGATGGTGAGATCTTGTGGATTCTTGGCCAA
ATTCACCGTCACGAACCTCGGAAAACCTGAATCAAAGTCAAAAACTCTGTGCAATCGCTTGGCACCCAGTTAGGCTAGGT
TTTACGAATTGAGTAGTTATAAATATGTGCTTACTACGTAATATATGTAAATCAATGGTAGGGTTATGTGTAGACCCTCG
TGCACAGAGTAAATTCCATGAGTAATTCCTAGAAATAAAAGTATGTGGGTTTATGCCTTGAGAAGAGGAATTGATGAATT
GTTAGGGACTCTAGAATTGCTATCATTAATAGAATTGGTTCAAGAATAATATTATGAAATCATGAATGGAACTAGATTTA
TGAATGTATGCTAGATCATAAATTGGAGTGATTGAATTGAGGATCTATGATGAATTGTGACTAAACCCGAGAAAGAAGCC
TTTGATGATGAACTAGGGCTAAGTATGGTCAAATTAATGTATATATGATAGGGATTGAGGATTAATTCATAGGTGATTGT
GGTGATTCTATGATTGTGTGATGTATGTTGTTCTTGCTTCATTGTGATACATGTACGTATATGAATATTGCATTGTTGAT
CACACTGGTTGTAAATGAGATGAATGAATTATGATTTCCATGAATTCATTAAATAAATGTATGATATTGAGGATATACTG
GTCATTGTGATTGTGGTGTGTTGAATGGATCGGTTGCCACGTTCTGACATAACTAACTTGAATTGGTTGCCACGTTCCGG
CAAAACTAACATGGATCGATTGCCATGCTCTGGCATGCTAACTGTGTAATGACCCTCCTTGTCATTTTAGTGTCTTGCTT
TCTATGTGTCGTTTAGAGCGTTCCTGTAGAGACCCCAAGTCATTTATGACTTGCTGGGACTGACAGTTGGGTCACTTGGT
CGTTCGTTTGGTCTTGGTGTGAGTTTTTGTGATTTGGAGCTTATGAACCTTAAACGATTATTTTCGATCAAGAGTTCAAG
AAAATGACATCGAAATTCATTTCTGACGATTCCATCAGCTCCGAAAGGGTCATTTTAGGCTAGTGGCATGGTCGGCATGA
CTGCCGAGGTTTTCAGTATGAGTCGGTGCGATTAGGCATTTTAACTTTAAGTTTAAACCTATGTTTGACTTGGTCGTTCG
TCAATGCGGTTAGCTCTGGGATGTCAAGTTTGATCTAGATGGACCCTTCTTTTGTGTCTCGAGGTTTTCGATATTTTTCT
GAGCTCTTTTGTGGTTTTTGACTTAAAATGACATTTGGGTGTGGGACCCACTTTTTGTCAAGATGACCTCATATGGAAAT
TTTGACTGTGTCATTGAGTCCGAAATATTGAATTTGGTATGGTTGAATATTTCGTTTGCGTGCATGGGGTTCTGAACGAG
ATCGGAGAACCCCGTCGTAGTTTTTTTTAGTTTTGGAAATTATTGCAGAAAATCTGCTATAAATGCAGAAAATCAGCAAC
ATTTTTTCCAAACTTCAAACCCTCATAACTCTCTCATCTTTCATCCGAATTAGGCGATTCAAAGTGCGGGAGCTTCATAT
TTTTGGTGGCTTCACTGTAGAGTGTTCGGAAGTTGTTGGGTGCACGTAGTTCGAGGTAAATTTCGTGATAACCTCACTGC
AGTACCCTTTTTCAAGCTTTTGTTTTTGACATTCTTGTTTTGGTCATAGCTCACGATTTTAGCTTGATTTTGGGTGATTC
GAAGTCCCACATGTTGAGAATTGTCGTGGCTTTGTCGTAGAGTGTACAATTAGTGCTGGGCACCATTAGATTCTTGTAAA
TTTCAAGTTTAGACTGCTGTTGTTTTCTTTTTTAGTTGATTAAACTGTGATTTTCTTGCTTGTTGGTTTTTACTGCGTTT
GGAGCCCCGAATTGGGTTCTATTTTGGAACACAAGTTTGGGGTACTGTTTAGGGTGTCTTGACTGAGTCAAATTCGGACA
GTTCGGTGCGGGTCCCATGATTCCCGTTTTGACTCCAAAATTGACCCGTCTCTGTTTGTTGTGATTTTGGTGTCTAAACG
TCCGTAATAACGTTCTGACTCTATTTTTGATAGCAGGGTAGCGTTTCGAGGACGTTCAGAAAGGGAAAGCTCCAAAGAAG
TGATTTTGGAGCGCGTGTGATCGGACTACAAGTAGGTTGCGGTTTCCCTCTCTTAGATTGAGCTTGAGAGTGTGAATGCA
TGTTGATTAGTTGGGATTTGGGTTGGTAGTGATTGAATTATGCATAGATGTTTAGAAATCATGTTTCGGCCTCTTTCAGA
AATTATTGGGTAAACTGTGAGCATGTTTTGTGTTATTAATTGACCCTCCTTGCTATGTGAAGTGCTTATATGCTTGATAA
CTGTTTATTTGAAGCATGTTGGGCCTTAGTTTAGGTTTGACTAGGGACTACCTTAGAAATACATGATTCGGATCCAATAG
GCCTTAGTTTTACCCCGACGTCGCTCGGCCGGCTTAGATCCCTGCAGACTGGTGTAGCAGACTTGAGTCTGATAGTTTGG
GCCTTAGCTAGGCGATTCACCTGCTCCGACGATAGTTATCCTTATTTCCCCAATGTTACGGCTTCACGAGTTAAGTCGGT
GATGCTAGTTCTGCTTCGCGATTTGAATTTAATTTTTTATTCGATTCCAAGGACTTATATTGATTGGCTACGTATGGATG
GCGTTCCATGGACATTTATGAGTGTAGATCAATTAGGACTCTTTCAGCAGCTACATTGGCACCTTTATAGAGCATCCGGT
TCAAGGTCCGGCCTCTATTGCCCAAATACTTATATGGAGCATCCGGTTTAAGGTCCGACCTCTATTGCCCAGATACTTAT
ATAGATCATTCGGTTAGAGTTCTGGCCTCAGATACTTGATACTTGATACTTGTGATTGGTTACTTGGGTACTTCTGGTGA
GCATCCGGTTAGAGTTCCGGCCTCAGATACTTAATATTTGTGATTGGTTACTTGGGTACTTCTGGTAGGCATCCGGTTCG
AGGTTCGGCCTCCGTACTGTTAGATTCTACTAATTAGGGTCGAGGTTCTGGTTCGATGTTCTCCGTTCTTGGGTTCTTAT
ATGCATTTCTCTTTAGTTATAGTTATTATGTGTACTCGTCGGGCTTATGGAGGTCCGTTCGGGTTTTTATTTAACTTGCG
CACGAATGTACCTTCTGGGCTTATGGGGGTCCAGTTAGGTGTAGCTAGCTTATATATTACTTTAGTTAGTTCTTTCTACA
CTCGTGTGCATTTCGTTGTTAGTTAGATTTTCGTTCTTGACTTCGGTTTGTGTTATTCCTTATTTTCATATTGCCTTTAC
TTTTCAAGTTCAGTCGGCCTATGATGCCTACTGGGTACCTATTATTTTGGTACTCATGCTACGCTCTGCATCTGTTTCAT
GATGCAGGTCCGAGCACCAGTGGCCAGCGTTGTATGATCCGGAGACGGGGGTGAGCACATGGCGTTTTATACTATTTCAG
TCTCCATTTGTGTATATAGACTTTTCTTTGACCTTTCGAGACAGTCCAGTCTTTGTGGTCCACTTTTGGGACTTGTACTC
ATTTTGTTAGTAGCTCTGTACTAGTGACTTCCAAGTTCTGGGAGAAATCTTTATTTGTATATATGTTTGGGTTTGCTTCC
GCTTGTTTACGTTGTTATCTTAAATTTTGCCTACTCTTGTTTAGTTTCTGCCCTTAGACCCATTACTTGTTATTCCGGGT
TACGGGTTGGCTTACCTACTAGTGGGTTATAATAGGCGTCATCATGATTTGAGGAATCGGGTCGTGACAAGTTAGTATCA
GAGCCTCAGGTTCACCGGTCTCACTTGTACAGAGCTAACGTCTAGTAAAGTCTTGCAGATCGGTGCGGAGACGTCTGTAA
CTTATCTTCAGGATGCTATATGATGTCTTTAGGAAGATTTCTTCTTTTGTTTCACTTTCGTGCAACGTGTTTCTTATTGG
TTCCTTGAAATCTCACTTGTTTCACTCTTTCACAAGATGGCTTGCACGCGAGGTGGCACGGCCGGAGTTGATGCACCCGG
GCCTGTAGACAGAACCCCAGCTTGGGGTAGACGTCGACACCGAGATCGAGGCAAGGCCGGCCTGAGATAGGGAGGAGGAG
TCCCAGGCAGCATATGTACCTCCACAACCAGTGGGGCCGGGATCAGCCCAGCAACCACCCGCACTAGCTGCAGCTCCAGA
TCTTCATGCCCTGCTGATTCAGATATTAGCAGCTATTGGGGAGATGCGTCAGGCACCAGCACCAGCTCCTGCTCCAGCGC
CGCAGGGTCAGCCTGCCGCAGTTGCACCAGAGGTTCAGCCGCCACCAGTTCATGTGACCGCCCTGCCAGACTTAAAGGAC
AGGGAGATGCCACTGTGCGAGCAGAAGATGCTCGGGGTATTCCAGAGGTTGGCACCGCCGATATTCTCAGGGGCGATTAG
GGAGGACGCCCACGAGTTCCAGCTCACTTGTCAGGAGCAGCTACAGTCATTAGGCCTCTTGGAGTCGAGAGGAGCCGACT
TCATCGCTCATCAGTTCCGTGGGTCAGCCAGGCAGTGGTGGCGCACATATCGAGAGTCCAGGCCAGTTGGATCACCTCCT
ATATCTTGGAGTGAATTCTCAGAGGCTTTCTTGGCCCGGTTCATGCCACGGAGGATCAGGGATAGGCTTCGTGATCAGTT
CTCCAGATTGGAGCAGGGCCCTATGACCTACTCAGAGTACGAGACGAGGTTCCATGAGTTGTCTCGACATGCTACCATGA
TCCTGCCCACGGAGGAGGAGAGAGTTCGTTGTTTTGTACGTGGGTTGCGGTACCATCTGAGGGTCGACATAGAGCATTTG
GTTTCAGCTGGCTGTTCATTTCTTGATGCGGTCGATCATGCCCGATCCATGGAGCATATTCATCGCGAGACCCAATGGGG
CAGCGATAAGAGGGCACGATACCAGGGCAGCTACAGCGGGTCCCAGACTAAAGGGAGAGACTCCTATGATAGGCCCCACC
AGAGGTTTCAGTAGGGTCAGTCCAGTCGACCTATTCAGGCGGCATTACCTTCTTTTGAGGGAGGCCAGCATCAGCAGGGT
GGTCCTAGTACGGGCCAGAGTTCGAGGGGATCAGATTCCTTCCCTTCCTACCGCGGTCGGGTTACTTCAGGACGTTCAGC
TTCGGGGTGTTTTGATTGCGGTGCACTTGACTATTGGTTCAGAGAGTGCCCCGGCGAGGGCGAGGGGCAATTGTACCAAC
TCCCTTTGCTCCTAGACCAGTTTCAGCAGTGCCCCCTCTAGCTAGAGGTGGTGGTCAGGACTAGGGTCGTCGAGACAGCC
AATAGGGTACCAGAGGTGGAGCTCGGGGAGGCAGGTTTGGTGGTAGATCAGATGCATCAGGCAGAGGTGCTCAAGGCCAT
TTCTACGTAGCCCCAGCGAGTGCGACGGCTGAGGCATCTGACGATGTCATCACAGGTACACTTTTATTATGCCATCAACC
TGCTACAATATTATTTGATCCAGGGTCTATATTCTCGTAAGTATCTGTTTATTTTGCTCCCCGATTGGGTATGAGGTCTG
AGTCTTTGATATAGCCGATTCATGTTTCGACCCCGGTGGGTGAGTCCTTAGTAGTGGATCAGGTATTACGATCTTGCTTA
GTGACTATTCAGGGTTATGATACTAAAGCTGATCTTATTCTGCTAGATATGGTTGATTTTGATGTGATTCTGGGCATGGA
CTGGTTATCCCCCTACCATGCGGTCTTGGATTGATATGCCAAGACCGTTACTTTATCTATGCCTGGCATTCCCCCCCAGT
GTTATGGCAGGGTGCTTATAGTCACACACCGACGGGGATCATATCTTTTATGCGGGCTAGACGGTTGGTTGCTTCTGGGT
GTTTAGCTTATTTGGCTTATGTACGAGATGTGAGTAGGGAGGGCCCTTCAGTTGACTCAGTTCCTGTGGTTAGAGAGTTT
GCAGATATGTTCCCTACAGATCTACCTGGCCTACCCCCAGATCGTGACATTGATTTTGCTATAGATTTGGAGCCCGACAC
CCGTCCTATTTCTATTCTGCCTTACCGGATGGCTCCTGCATAGTTCAGGGAGCTTAGTGTTTAGTTAGAGGACCTTTTAT
GTAAGGGGTTCAACCGTACGAGTGTGTCGCTTTGGGGTGCTCCTGTTCTGTTTGTGAAGAAGAAGGACGAGACTATGAGG
ATGTGCATTGACTACATGCAGCTGAACAAGGTGATGGTGAAGAACCGTCACCCCATGCCTCGTATTGATGATTTGTTTGA
TCAGCTTCAGGGTGCCACCATGTTTTCTAAGATTGATTTGAGGTTCGGGTACCATCAGCTGAGGATTAGGGCAGCGGACA
TCCCTAAGACTGCATTTAGGACCCGTTATGGCCATTATGAGTTCTTGGTGATGTCATTTGGGTTGACTAATGCCCCTACT
GCCTTCATGGACTTGATGACACGTGTGTTCAGGCCATACCTTGATTTATTTGTTATTGTCTTCATTGATGACATACTGGT
ATATTCGCACCGGAGTGAGCATGAGCAGTATTTGAGGGTTGTGCTCCAGACTTTGAGAGATCAACAGCTTTATGCCAAGT
TCTCAAAGTGCCATTTTTTGTTAGACTCTGTAGCGTTCTTGGGGCATGTTGTATCCAAGAAGGGCATTATGGTAGATCCG
GCGAAGATTGAGGCTATTCATGATTGAGCTAGGCCCACCTCAGTTACTGAGATTCGGAGCTTCGTCGGACTAGCAGACTA
CTACAGACGCTTTGTTGAGGGATTTTCTACTATTGCAGCCCCGTTGATTCGATTGACTCGTGTTGATGTTCCCTTTGTTT
GGTTAGAGGAGTGTGAGGCGAGCTTTTTGAGGTTCAAGGAGTTATTGACCACCGCATCCGGCGTTGGTTTGGGTTGTGTA
TTGATGCAGCGGGGCCGGGTTATTGCTTATGCGTCGAGGCAGCTTAAGATTCATGATCTCAACTACCCCACTCGTGACTT
GGAGTTGGTGATGGTAGTTTTCGCGCTTAAGATTTGGAGGCACTACTTGTATTGAGTTCGATGTGAGATCTATACCGATC
ATAGGAGTCTTCAGTACATCATGAGTCAGAGGGACCTTAATTCGAGGCAGCGTCGTTGGATTGAGCTCCTAAAGGACTAT
GACCTCTCTATTCTCTTTCATCTGGAAAATGAGAATGTGGTAGCGGATGCCTTGAGCCGGAAGGCGGTGAGTATGGGTAG
TCTAGCCTTCTTATCTGTTGAGGAGCGACCTTTGGCTTTGGACATTCAGTTCTTAGCTAATAACATGGTTCGATTGGATA
TCTCAGATTCTAGATGTGTCTTGGCCTATATGAGAGTAAAGTCTTCTTTGCTTGATAGGATCCGTGGTTGCCAGTTTGAG
GATGAGGCCTTGGTAGCCCTTCGAGATCGAGTGTTAGCGGGTGATGGTGGTCAGGCTACCTTAGATCCTGATGGAGTGTT
GATATTTGCCGGCCGTATCTGTGTTCCGAGAGTTGGAGATTTGATACAGTTGATATTTCCTGAGGCCCATGAGTCTAGAC
ACTCTATCCATCCGGGCACAACAAAGATGTATCGTGATTTGAGGCAGCAATACTGGTGGAGTGGCATGAGGAGAGATATT
GTTGACATTATTTCCCGTTGCTTGTGCTGCCAGCAGGTAAAGGCCGAGCATTTGAGGCCTGGTGGCGAGTTCCAGAGATT
ACCCATTCTGGAGTGCAAATGGGAGCGTATCACTATAGACTTCATTGTGGGGTTGCCTCGGACTTCTAGAGGTGTTGATA
ACATTTGGGTCATCGTGAATCGATTGACCAAGTCAGCACACTTCCTTCCTATTCATACTACTTTCAGTGCCGATAAGTTG
GCTCGTATCTACATTAGAAAAGTGGTTCGTCTTCATGGCGTACCTATTTCTATCATTTCAGACCGGGGTTCACAGTTCAC
TTCCAGCTTTTGGAGGGCTTTTCAGGAGGAGTTGGGCACCCGTGTCCAACTTAGCACAACTTTTCACCCACAGATGGATG
GCCAGTTGGAGCGTACTATTCAGGTCCTTAAGGATATGTTGCAGGCTTGTGTTATAGATTTTAGAGGTCAGTGGGACCAG
TTCTTTCCTTTGGAGGAGTTTGTGTACAACAACAGCTACCACTCTAGTATTCAGATGGCCCCATTTGAGGCCTTATATGG
TAGGCGTTGTCACTCTCCAGTTGGTTGGTTTGAGTCTACAGAGCCTAGGCCGCGTGGTACAGATTTGCTTCAAGAGGCCT
TGGATCAACTGAGGGTGATTCAGGATAGGCTCAGGACAACTCAGAGTAGGCACCAGAATTATGCGGATCAGAAGCGTTGA
CCTTTGAGATTCTCTATTGGTGATCGGGTATTCCTCCGTGTGTCGCCCATGAAGGGCGTGATGAGGTTTGGGAGGCTGGG
CAAGCTTAGACCCAGGTACATTGGGCCTTTTGAGATACTCCGGACAGTTGGGGAGGTTGCTTATGAGTTGGCCCTACCTC
CAACATTTTTAGCCATCCACCCTGTTTTCCATGTCTCGATGTTGCGGCGATATGTCCCTGATCATTCCCATGTGCTCCAG
TATGATGCAATCGAGTTGGATGATCGTTTGACATTTGTAGAGGAGCCAATTGCCATTTTAGCCAGAGATGCGAAGAGATT
GCGCTTGAGAGCCATTCCTGTTGTTAAGGTATGTTGGAGGCATCGTACAGTCGAGGAGGCTACCTGGGAGACCGAGCAGG
AGATGCGAGAGCAGTTTCCCGGCTTGTTTGAACCTTCAGGTACTTCTTGATCCTTCTTTTGCGGACGAAAGTCCTTTTTA
GTAATGGATATTGTAATGACCCTCCTGGTCATTTATGTGTCTTGCTTTTTGTGTGTTGTTTAGAGCATTCCTGTAGCGAC
CCTAAGTCATTTATGACTTGCTGGGACTGACAGTTCGGTCACCTGGTCGTTCGTTTGGTCTTGGTGCAAGTTTTTGTGTT
TTGGAGCTTATGAACCTTGAACGATCATTTTTGATCAAAAGTTCAACAAGATGACATCAAAATTCATTTCTAACGATTTC
ATCAGCTCCGGAAGGGTCATTTTAGGCTAGTAGCATGGTCGGCATAACTCTCGAGGTTTTCAGTGTGAGTCGGTGCGATT
AGGCGTTTTAACTTTAAGTTTAAGCCTATGTTTGACTTTGGTCAACATTTTGAGTAAACGCGCTCGGATGAGAATTTCAT
CAATGTGGTTAGCTCCAAAATTTCAAGTTTGCTCTAGATGGATCCTTCTTTTATGTCTCGAGGTTTTTGATATTTTTCTG
AGCTCTTTTGTGGTTTTTGACTTAAAATGACATTTGGGTGTGGGACCCACTTTTTGTCAAGATAACCTCGTATGGAAATT
TTGACTGTGTCATTGAGTCCAGAATATCAAATTTGGTATGGTTGCATATTTTGTTTGCGTGCACAGGGTTCCGAACGAGA
TCGGAGCACCCCGTCGAAGTTTTTTAGTTTTGGAAATTATTGCAGAAAATCTGCTATAAATGCAGAAAAACAACAACATT
TTTTCCAAACTTCAAACCCTCATAACTCTCTCATCTTTCATCCGAATTAGGCGATTCAAGTGCGGGAGCTTTGTATTTTT
GGTGGCTTCGCTGTAGAGTGTTCGGAAGTTGTCGAGTACATGTAGTTCGAGGTAAATTTCACGATAGCCTGACTGCAGTA
CCCTTTTTCGAGCTTTTGTTTTTGGCATTCTTGTTTTGGTCATATTTCACTCATTTTAGCTCGGTTTTGGGTGATTCGAA
GTCCCACATGTTGAGAATTGTCGTAGAGTGTTCAAGGAGTGTTGGGCACCAGTAGATTCTTGTAAATTTCAAGTTTAGAC
TACTGTTGTTTTCTTTTTTAGTTGATTAAAGTGTGATTTTCTTGCTTGTTGGTTTTTGCTGCGTTTTGAACCCCGAATTG
TGTTCTATTTTGGAACACAAGTTTGGGGTGCTGTTTAGGGTGTCTTGACGGAGTCAAATTCTAACAATTCGGTGCGGGTC
CCACGATTCCCGTTTTGACTCCAAAATTAACCGTCTCCGTTTGTTGTGATTTTGGTGTCTAAACGACCGTAATAACGTTG
TGACTCTATTTTTGATAGCGGGGAAGCGTTTGGAGGACGTTCAGAAAGGGAAAGCTTCAGAGAAGTAATTTTGGAGCGCG
TGTGATCGGACTACAGGTAGGCTATGGTTTCCCTCTCTTAGATTGAGCTTGAGTGTGTGAATGCATGTTGATTAGTTGGG
ATATGGGTTGGTAGTGATTGAATTATGCATAGGTGTTTAGAAATCATATTTCTGCCTCTTTCGGAAATTATTGGGTAAAC
TGTGAGCATGTTTTGTGTTATTAATTGACCCTCCTTGCTATGTGGAGTGCTTGTATGCTTGATAACTATTTATTTGAAGC
ATGTTGGGCCTTAGTTTAGGTTTTACTAGGGCTTGCCTTAGAAATACACGAGTTAAATCGGTGATGCTAGTTCTACTTCG
CGATTTGAATTTGATTTTCAATTCGGTTTTCAAGGACTTACATTGATTGGCTACGTATGGATGGTGTTCCACGGACATTT
ATGAGCGTGGATCGATTAGGACTCTTTCAGCAGCTACATTGGCACCTTTATAGAGCATCCGATTCAAGGTCCGGCCTCTA
TTGCCCAGATACTTATATGGAGCATCCGGTTTAAGGTTCGGCCTCTATTTCCCAGATACTTATGTAGAGCATCCGGTTAG
AGTTCCGGCCTCAGATACTTGATACTTGTGATTGGTTACTTGGGTACTTCTGGTGAGCATCCGGTTAGAGTTCTGGCCTC
AAATACTTGATATTTGTGATTGGTTTCTTGGGTACTTCTTGTGAGCATCCGGTTCGAGGTCCGGCCTATGTACTGTCAGA
TTCTACTAATTAGGGTTGTGGTTCTGGTTCGATGTTCTCCGTTCTTGGGTTCTTATATGCAATTCTCTTTAGTTATAGTT
ATTCTTTGTACTAGTCGGGCTTATGGGGGTCCGTTCGGGTTTTTATTTAACATGTGCATGAGTGTACTTTCTGGGCTTAT
TGGGGTCCAGTTAGGTGTAGTTAGCTTATAAATGACTTTAGTTAGTTCTTTCTACACTCGTGTGCATTCCGTTGTTAGTT
AAATTTTCGTTCTTGACTTCGATTTGTATTATTCCTTCTTTTCATATTGCCTTTACTTTTCAAGTTCAGTCGGCCTATGA
TGCCTACTGGGTACCTGTTATTTTGGTACTCATGCTACGCTCTGCATCTGTTTCGTGATGCAGGTCCGAGCACCAGTGGA
CAACATTGATCCAGTTTGGAGAAGTATGATCCGGAGACGGGGGTGAGCACACGACATTTTATACTATTTTAGTCTCCATC
TGTGTATATAGACTTGTCTTTGACCTTTCGAGACAGTCTAGTCTCTGTGGTCCACTTTTGGACTTGTACTCATTTGGTTA
GTAGCTCTGTACTAGTGACTTCCATGTTCTGGGAGGGATCTTTATTTGTATATATGTTTTGGTTTGCTTCCGCTTGTTTA
CGTTGTTATCTTAAATTTTGCCTACTCTTGTTTAGTTTCTACCCTCAGACCCATTACTTGTTATTTCGGGTTACGGGTTG
ACTTACCTACTGGTGGGTTATAGTAGGCGCCATCATGATTCAGGGAATCGGGTCGTGACAAAGTGTTTGGGTTTGGGTTC
CATGAAAGGACCTATGATGTGGCAAAATTGTGTGACTTAAGAAACGTGAAGTTGTTTGTAAATGTTGTTGATATTGTGTA
TGTTTGATATGCGCTTGTGAGTATAGTGTTGTATTGACTTATATATGTTGCCCTTAGTGGGCACAGATGGTTTATTGATT
GTTTGTTGTATTGAGCAAACCTATTGGGTATAGTGGAATGGCAAAGTGTTCAAGGAGAGAGTAATGGATAGTAAGGGTTG
TTCGTGTGTTGTAATGGCGAGAAGTAGAGGTAGCGGGTGAGATGAAATATGCTTAGGTGGATTTCACTGTGGGAAAAGAG
ATTGGGTTTAGTGGGAAGAAAGCTTGATTTAATGTACTATGTGACCATGGTTGGTTAGTGTGACGAGAAAGTAAGGGTAT
GACGTGAGCGGTTAGTTGGAATGTTGCAGTCGTATTTGGGGATGTTTTTCTACGTGTTAGAATGGTTAGGCTATGATCAA
GTACCTAGTAAGTAGGTTGACTGGATGGTGGTTAATAGTTAGAGTGATAGAGTATATGGGAATTATTTTATATGAGGGTA
AAGGTGGAGAAACGAGTGGTCTACTGTATATTTTTACTAGTTGGTTTCCTATGTTATGTAGAGGGTGTCGGGTTGAACGA
TGATGCCTACCAGTACGTGTGTTTCGTACTGATACTACTCTTGATATGTCTTTTTGACATAGTCTGGATGCAGGTTGGTG
ATGTTTCTTTAGATGAAGATGAAGAACTGTAACATCTCGCAACTAGAAAGAACTAGAAGGAAATTTAAAACCTGGAAATA
GTTATTTTTGGAAAGTATAAGGAAATCTGGAAAATTTTAAGTTAAAGTGAGTTTTTAGTCAACTTCAAACGACCATAACT
CCTAGCTCAGGATGCATTAGATGTATTTCCAAATATGGTTGGAAACTTTCGAAACGATATTTCCAACAACGCTAAGATTG
CGCAAATTAAGCTGGGTTGTTCAAATAAGGAAATGTCCAATCTGGATTTTGAAGGGTATTTTAGTCCTTTCCTTATCCAA
TTAATTAAATTCGTTTTAGTGAATTAGTTAAGGGTCTAAACTTAACCTTGTCAATTTTACGCTTTTGTAAAAGAGTTAGG
GTTTTAGAGAAGAGGAAAGAAGAGGAGAAAATAGAAGGAGAAGCAAGGAAATCGTCTAGTTCGTCAAGTTTAGCTTGTGG
ATTTCGCCGGGGATGATCTCTACAAGGTATGTAAGTCTCACATAGCATTGGGTTCGTTCACCCATGCACCAAACATGTTT
AGTTCAGTGAAATTCGTCCTAAAAGAGTTTGAAAGTTGATGTTCTTGACATGAATTCTTGAATTTGAATGTTGTTCTTGA
ATTGGGATGAATTGAGAAGTTTCTGAGTTCGTTACGTCGCATTATAGAGTCGTTTCAAGCTAGATTCTTAAGTAGTTTTG
TTGGGTATCTGAATCTAAAAGTAATTTGAAAAAAAGAACCGAGTTTGGGTGAATTGGGGCTGGAAAATGAAGAAGAAATT
TCGTTGGACGAAATCAGAGGGTGGCCGCGCGTCGTGCGCCTAGTGCCCAGATTTGAAGTTTCAGCTTCGCATCACGGAGT
TGACACGAGGTGTTTTGCCTCAAAAGACATTTTCGGAACCAAAATTTAATTATGCCTCCGTGTCACGGACCCACCTTTAA
ATCCTGATTTTCAGTCTTTTCTCATGTTTAGCTATCTAAAATCACTCCTAAACAACATGAGATCTTTCCAATCACAAATC
TTAATCCTTGAATCCATAATTCAATTCAAGGATCAGTTAAGAGTCAAGTCAAGAGTCAAGTAAGTGAAGTTCATTTCAAG
TTTTCATAAGTCTTTTGCAAACGTTTTAACTTTGTTTTAAGACTTAAGTTTTGAGTTCAGTAAAGAGTAAAGCTTGAAGT
TCATTTCTTCAAAAGTATATGGGGACTATGTATTTCCAAAGAGTTTAAAATGTTTTCACATTTAAACAAGAAAGGAAACC
TTGATTTCCAAAGAACCTTCGGGCTAGTTTTCAGAAAAGAATAAATACTTTCATAATTAAGCAAAAGGGGAAACTTTGAT
TTCCAAGATAGCTTTTGAGCTAAGTTTTTGAGAAATAATCTCAAATCACAGAAGAAATATATTTTTAAACATAAGAGCTA
ATATTATATTTTTGGGAGTAGTATTGAGCACCGATATGGGGATGCGAGTTCACATTAACTCAAGTCTCCATAAACCATGT
AGCCATCATGGGTAGAAAAGGGTCATACATTTTAGATGAATCCTTTTCGCATAGACTAATGGATCCACTTAGTAGTTCAT
GTCCTATACCAAGGCAAGGCATAGGATGGCCCGGGCAGCGTGGGGCTAATAACATTGTATCATCACTATAGTTTTTAAGT
GTTGGTTGTCGGTTAGAGAAACTCCCACAACAGTAATTGCATGGTTCCTCAATAGGTTATGCTTAGTATGGATGGGGGTA
TGGGACTTCATTCATGCATTGCACAAGTAGACTTTGAGAGGGATCATGATATGTTTTTTTATGATTTTATGATTATGAGT
TGACATCATTGTTTTTAACTAGTTTTTTTTCTTTTATATTGCACTTTGTTTTAAATTGTCTTTATAATGAAATNNNNNNN
NNNNNNNNNNNNNNNNNNNNNNNNNNNNNNNNNNNNNNNNNNNNNNNNTTCTCTTTCCAGGCTATGTTGTTTTAGCATTC
CAACTCGCATACTCGTATACTGATGCCAGTTGGCCTGCATCGTCTTATGATGCAGACGCAGGTAACTAGGATCGGCATTC
CAGCTCATCGTTGATCCAGTGAGAAGTTCAAAGTCTGTTGGTAAGCCTTCTTGCATTCCGGAGGGTCCATTTCATTGTTT
TCTAGTTTAGTTCATTAGGAAGTTGTGGGGTTTGTCCCAACATCCATTTCAGTTGTTATTAGAGGCTTCATAGACAGTCA
GATGTTAGTTCTTTAGTCGTTTCATTGTCATTATTCCATGTTGAGACTTGAGTTTGCCTTAATGGCCAGTTGAATATTCC
TTTATAACATTCCAGTTTATTATATAAACTTATCTTTGTTGAGTTTAAGTCTTCCGCTGAGTTAAGTAAGCCAGGCCAAG
GGTTCTCTTGGGGCCAGCAATGGTCTTCGAGTGCCAGTCCCGCCCAGGGTGTAGGCTCGGGGAGTGACAAGAACTCTCCA
GCAGCTTTTACTCTTCCTTCCGCATGGTGGGAGTTGTCTTATATCTAATATGTCAGTTATACTCTTAGTAGCTCTTGTAC
CTGTTTAGACTAGATCCATGGGAGTTGTTAAATTACTGTACAGGCATAACTAAAAGTGTCTCTAAAAGATAGTATTTATA
AAATTATGTTATTATATTTATCTCTATTTCTCTTAAATTTTCCGCATGTTTTAACTATTGGGTTATGATGGTTCTCCTAC
TTAAATGTTAGAGTGGGTGCCTGCACGGCCCGGGGGGTTGGGTCGTGACAAATTGGTATCAGAGCCTAGGTTATCGATCT
CCTCGTACAAGAGCAAAATGTGGACTAGACTCTTGCGGATTTGTGTGTTGACGTCCACATCTAATCTTCAGGAAGCTAAG
AAGCATTCTAGGAAATTGTTCCACTCATTCTCTCATTTCGTGCGAAGTGTCTCTTGTGGTATGAGTTGAGTCCAATTGGT
ATCTCCCGATTCCAATTGGTATCTCAACAAAGTGAACCGAAAGTCGTGGTCACGACTGAAGGAACACAAGCAAGGTAAAT
TGGAACTAGGAAGGTTCCAATTGGTATCTAGCCCTAGGGGCAGTGTAAATGCATTGATGCTCAGTAATGGTCATCCATGG
AGCGAAGTAACTAATTAAAAGTTTGGACATGTCTTTGAGTTGCTACTTGAATGTGTGAGTGTGTACTTTTTGTTTCCTGA
ATTTATTGTGAATGTGAGGTTGTAATTGCTTGAATATGATGAGGTAATTATGTGTACTGTAATGTGTGCTTGAACCTTCA
ATATGTGCAATGTGTTGGCTAAATGATTGAAGTTATGCAAGTTGTCAATGCTTGAGTGTCGTGAAACTCGTTGTGAAAAG
AAAGTCAGAACTAAGCTGGTGCGAGGGTCTAGCTAATTTACGAGGTGATTCGTAAAATGGAATCTAGACGTGCGTCACAA
CTAACTAATAATCGTGTGAATGTCTGGGTGTATCCTGGGGATGTGTAGGGATGTGGTGTAGAATTAATTAGAACGAATTG
GTTCGTGTATCGAGGGATTGACTGGGGGTAGACAATGATTATCCTAGTATGAGAAGTATCCTAAAATTTCAGGGTAAAGC
TGGAATCTTTGGTAATTTTTAGAAAAGCAAGAAACCCCCATTTTCGACATAATTTCAGCAAATCAGAGTTATTTAACTAC
CCTAGAACATTAATAAGTATTTCAACAAAATAACTCCTAAAAGAGGTCTAAATCAAAGTTTTACACCAAGAGACCCTTCA
ACTTCTCCCACCCGTTTTTGTACCGATTTACCCATATTTTTACGAAATCCATACACCCAGGACGTTGTGGGAACGTGTCA
CGACCCAGACCATCGTGATTGGCACCCACACTAACACTCAAGTGGGAGAACCACTACTACAGCCCAAACCAAGCAACTAA
ACCAAAAACTAAGGCATTTAAGTCAAACACTAAGGAAAGAAAATAGAGTTCCCATAAACTCTAACAAAAATCTAACAATA
ATAAACTAACAATGCGGAAGAATAACCTAGAACCTGAAAGTCAATGTACCAAAACATCTAACAATGGACCAAGTCTAAAC
AAGAAGGAATACAACCTCAAACTAATGAGCTAATCAGCAAACTAGAACAAATGTCTAAATCCGAAAATGGTGGACAAAGA
TGAAAGAGAATCCCATGGCAGCCCGAAAGAATTGGCTCACCCTTGAATTCAAAGCGATGATCAATGATCTTCTAAGCGAG
GTTTGCCAATAGCCGTTTGATGATGTCATGTACTTAACATAAATAAGAGCAATACAGTATCAATACACAACCACCATTTA
CTGGTAGGATCACACGGCTATCCCACTAAGTGCAACATAAGCAAGTCAAACAACAATATAATAACATGCCTATATATCAA
CATTTACGAACAACGAGCAACTTCACATTTCATATCAAATCATTGGTCCTCTTATGGAGCCCAAACCCAAACAGTTAGTA
TATTGTAACATGGTACCCGATCCCAATGTTATGCCAGAACATGGCAACCGATCCCATATTTATGCCAGAACGTGGCAACT
GATCCAAGTTAGTTATGCCGAAACGTGGCTTGATCTCATTCACTCATCACAATCATAATCACAAGCACAAGTATATCTTC
AAGATCATACATTTAAGTCATGATTCATGGTATTCATCATTCCTCTAACTCATTTACAACAAGTGTGATCAATAATGCAA
CATTCATCTACATACAAGTATCATAATGAAGCAAGAACAAACATGCATCACACAATCATAGAATCACAACCATCACCTAC
CTTGAAACAAGCTTGAAGCCCTAAGAAACTTGATCCTTCCCTTTTCAAATTTGTTCCTCTTGTTCTTGGTCTACCAACAA
TCAATATAATACGGGAATCAATAAACAATCATTAATTACCCAAATTACTAACAATTCTATGAACCCTAGATCAAACTCAT
GATCCCAATTATCCAATTTAGGGTTGTTTCCACCATAGACCTCCCCCATCAATATTCACCCATTTTATTACGTTCAGATC
GAAAAATGGATTCGGGGAGTGAAAAGCTTACCTTTAGCCTCAAGAATGGTGAAAAACGAGTAGGAGTTACCTGGGGTTAG
TTCCTTAGCTCTAAAAATTGAAAAGTGGGATACGAAGGTTCTCCTACTTAGTTGTTAGAGTGGGTGCCCGCATGGCCCGG
TGGATTTGATCGTGACAATTAATTAGTTAGATTCCTATTGAATATATAATACTACTATTTTATATGGAAAAAAAAGGAGA
TTTTAGAACTTATTTATAGTGAATTCATGATCAGATTACCAATATTTCATCTCTTATATTTATAGGAAAACTTTCATTTA
CATTACTTCAGATCTACCACTACAAGTATTTGATCATGAAAAATTCAAAATAAATTGAAACTATATTTCAAATTTGGGAA
ATAGTTAATAAAGCATTCTAAGAAAAACTTTCATTTATAGTACTTTAGATCTATCACGAAATTTCAAATTAAATTGAAAC
TATATTTCAAATTTGGCAAATAGTTAATAAATCTTGCTAAGAACACTTGAGAGGAAAAAACTAAAACTATTATACACATC
GGTAAATGAACATATAAAAATAAATAACAATAGAAATAATAAATAATATAATAACTGAAGCAAATTAAACATAGGTAATA
CTAAGATCCAAGTATGTTGAGGTTAAATTCTAAGCAACATAAATATCAGGTGTCATTAAACTAGCAGAAAGGAAATCAAA
GTTTTTTAAAATTTTCTATGAATACAAAGAGATTAATAAAAGCAAACATCTCGATACTAGAGATGGAATGATCAGTCTAA
TCCTCCTCCTCCTCCTGACCACCAGCATAGCGGCCTTTGAAGAGCAATTCTTCTTGTTAGGCAGAAAAATGTTGTGAATG
TTTGGAATAACACCACCATTCGGAATCATCACATCTCTTAGAAATTGAGACAGCTTATCATCAAACCTAATAGCTAACTG
AATATGCCTTTGGAATGATCCGAGTCTTTTTGTCATTCCTCGCTGCAATTCCATCCAATTAAAGCACCTACACACAATCA
CATATATGTAAAATTTAGTAATCACAAACCCTAGAAATTTGACATATAAAAAAAAAGAGAAGGAACTTGAGAAATTCACC
TCAGTTGCAAGGTACTCAAGCACATCATCAAGGAATATCGGTGCTCCGGCACCAACACGTTAGACATACTTCCCCACTTT
GAGGAATCGGGCGATACTAGCCATTGGGAATTGGAGACAAGCTTTTTTGTTATGAGAAATGGACTTTTTTTAGCATTTGA
ACAAAGGATTTTCCTTTTACCGGCCATTGATCTTTTTCACTTCAAAAAGAAAAAAAAAGTTTTGCTTTTTGATCTATAGA
AACAAGAGACAAATGAAGCAGAAGAATTGAACTATTGTGTGTGTATGTGAATTCCTAAAGCAATCTGATTTTGGTATTTG
TAGCCCATATGAGTTATAACCCAACCAATAAGAAGACAATCACGAGGATTGAACATGTACGCCATTGGATGAAAGAGAAA
ATCAACGGTGGATAAAGATGTTGACAAATTTAATCATTTTCAAGGATTATAATAAGTTTATTGCCAAAAATAGAGGATTA
TGATGTGTTTGTTTCCAAAATAAGTAAGTATTATGATATGTTTGTTGCCAAAAAAAAAAAGGAACTATGATGTCTTTAAT
AATTTGCCAAAAAAATAAATAAAAAAGACAGAAGGGATTAGGGATTATGATGAGTTTGTTGCTCAAAAAAGAGGGGCCAT
TTTATTCTTTAATATTTGGATTTAAAAGCCCTTTGAACATACTTGAAGTTTTACAACGTATTAAGAATACAATTGAAGAT
ATACTCAAAGCCATTACTATACTTTGTATAAAAGTGGACAGTATGGACAATGAGATACAAAAGCTAAAGACTAATGAAGA
TAATCTGAAGTCTAAAGCTAATACAGGTCAGCAGCATGACTATAAAAATGCGGAGCTAAGTCAATCAGAAGACTTTAAAA
ATCCAGAGCTAAAAGGTGACGTTGGGAAACACCTTAAACTCATAATATTTGTTTAAATGCAGCTGCAGGTACAAGAATAC
AAACTTAAACCAGCTATTTGAAAAACCATTTACTCCAAAAATGCCAAGAAACACATTGACTATGGAACCACAAACCTCTA
CCTATGCAGATAGCCTACAAAATGAGAAAAAATTATATAACCATGTCACGAGAACATATATTGAAAATATATACAAAATC
CAAACCTATTTAAACCATAATCCTAGATCCTCTACAACCAAAGAACCAAGTCAAGACTACCTAACCCAAAAATTACAAGG
TTATAACAAGCTAATCGCACAACCAAAAACTAACGCCAATTTAGTAAGGACATGTTACAATTATGGACTATTAAATACCA
TATACACATACGACGGAGAAGAAATAAGTGAAATACCAGAACTACACAAGGCATTCATTACATATAAAAGAGTTACCAAG
GGAAATTTATTTTATGTAAAGTTTTATACAGCACCATCGGAGATATTATATGAAGAGATAAAACCCCCAATTCAAGTTAT
TAAAATAGGACTAACCAAAGATATGATTATACTTGAAGATATTGGACAACAGGAAGAAATACAAAAAATAGAGATACCGA
GTTTTTATGCCAATAAAAGAATAATTGGTATATCAACTATTATACAAGAGTTAGCAAACAACTATTTGAACGGAAATGCT
ATATGGAGTTACTACTCTAGAGATCAGTTAATAATATATTCAAATTCGAGAGAACTAAGAAGAACAGATATGGATGAAGT
CCAGCGATGGATTTTATCATTATTAAAACCAGAAGAAAGACCTAAGACAAGAGCACTCAAAGCAGGATTTATTTCGCCAG
AACTATTAACAAGATATTGCAAGCTAATTGGACACAAATATCCAGATCATATATGTTCAAAATGCAACGGAGAAGATAAT
GTGATACCAGATGTCCAGCTAGAATGATACAAAAGCAAAAACCAAAAACAAGATAGAAGAAAAGACAAAAGAAGTGGCAG
ACAAGTTATGAAAAGTCCTAAAGTAAATAGTGGAAAGATAAAGTAAAATCAAAGTTTTTGACTTATTGTGTAAATTATTG
TAAAGTAACGTAGTAAAGGACAATGTAAAGTAAAGTAGAATAGGATAGGTGTGTAAGGATAAAGCAAAGTAGAATAGTAA
GTATACAAGTGTAGGGTAGGTAGGTGGTGTGCATTATTAATAGGACAAGTATAAAAGTAGTAGGTATGCATAGTATAATA
CGTGCATTATTGTACATTACTGTAGACATAGGATAGAAATTTCTTTCTATATAAAGGAATGTACATGTAACTTAATAGGC
AGACCTTGAAGCCTTCAATAAAACTATTTCCTAAAAACACTCTCAAATATTTAAGATATTCATACTTAATAGATAATGGA
ACAAAAATCAGATATCATGGATAAGCAAGAGGTAAAGATATATTGTTTAATAAATATGCAGAACTAATTTCATATATTCC
TGAATATCATATATATGATTGAATAAATTTATGTTAGTTATTATGTATTAGAATTATTTGAATCATGATTTCTAGTTTAT
TAGCACACTGGAAACAGGGAGAAAACTTCTATACTATGTCATCCTAATGTTGAAATCGGTAGGCAAGGAAAGATGTTTAG
GGGAGTAAACAAAGTTGAGGCGCTGATAAGAAGGAAGTATCCGCTAAAGTACGATGCTAGTAGTGACAGGAGAACATGAT
AAACAGATAATCTAGTTCATAATGATCTAATATGAATTTAATCAATTATGAATATGATAGGAAGGAATAATTGAAAATAA
TAAACCTGCATAACAACGAACATGACTACATACATGCATGATGAAATGATAAAAAACTATGAAATTCCAATCTTATATAT
ACTTAAAGATATAGAAATAATTGAATTAAGAAGAATAATATGGGAAAAAATACTTAATAATAACGGATCAGAAGATATAT
TAAACCAACAATGGTATGAAATAGACCTACATGATTTAGACCTCGAAAGAATAGAATGGTATGATTTAGAAATAAATTCA
GACTAAAATGAACTACGAATATTTACAATATTGGACGAAATCTATGGAAGATATAAAACTATTAGAAAATTAATGGAGGA
AGATTTATATATGTACCTAAGAACCCAAGATATGTTATATCTAGTATATATCATAAATAATATTAAAGAGATATCAAGAT
TAAGACCCTTGAAAAAATAATATTATAATAAAATCTTTAAGATAAATTCCTCACCTACCACACTACCACCTACCACACTA
CCAAAAATATAAATTCCTCAACTACCAATGCCGCACCCCTGAAAATGGTATCAGAGCTATGGATCAAAAGAAATATAAGA
AGAAACATATAGGTAGAAAGTTAAGAAAAATAAGAAAGAAAATTAAACAAATTATATCTAGAATATAAACAACTCAATAT
CACAAAAACTGATAAAGACAAATTAGATCAATTAATAGATAATATATCTAAAGTAGAATATAAATATATTCAATATTTAA
AGATACAATGAATAACTAGAATAATGAATATAGACAAAAACTTACTGAAATAATTATAGCAAAAAGACAAGGATTAGCAC
ATAGGCAAAGTAGACTTAACAATAATATATTCGCAGGAACTTGTAAAAAACCTATAGTAGCACAAAGGAAAACTATTTTA
TATCTACAGATACAGATAGAAAGTTTAGAATATAAACTTCAACACAATCTATAAATGAATAAAGAAGAATACGCAATAGA
TGAAAAAACATATGAAAACTATGACGGATTAAAAATAAAAATAATATTTTCTAATCTAGGAAGAAGATATAAGAAAATAG
GTGACAATCTAAGCTTAATGTTAGAGAGAGAAACGGTAAAATTAGATGATAGTTTAACTGCTATGATAAGAATAACAAAA
GAAAATGAAGAAGATGACATATTTTAAATGACTAGCTTATTATCAGCTTGACATGCCTAGAAATAACAGTAGCCCTCATT
TTAAAGCAATAATTGGTTATAGTTATTTTTAAAAAGAAATATTGTGTATTGTTTATATAAAATATAAAGTTTTCATACGA
GAGGAAATAATTTTAGAAGTTTAACAAATCTAGAATACTATAGTCTCAAAAATGATTAAATGAATTGACTATAATAAAAT
TTCATTAAAACACAAAATAAAATTTAAGGTCTCCATTTGAATTTGGCTTTAGGCCAATGTTTGAGCCAGCCTGCTTATTT
TCTATGGATTGAGCAACGAAAATATACACTAGAAATCATAATTTAAATCACAAGTATCTAATATATATACTAGTTTCACG
GCACGTGTGTATCGTATATATAGTATACGATGTTGTAAAATAGAATTAATATTACTAAATTAAAAAAATTAGGAAATAAT
TATAGTTTGAAAAACATAGGACAAGTGCTTTTAAATGATAATTAAAATAAAAATTGTGATAGAGTTACTTGTATTTTGAG
ATCAAAATGACCAGATACCATTGAAACATTTCAAAATACATTCAAAGTTTAAATATGGAGAGAAAGTGACATATCTTTAG
TAGTATTATTTTTTACTTCACTAAATTTTCCAAGCAAATCTAACCAACAAAATTTTAAAGAAATATCAACACAAAAAAGT
CACCAATAGTCTTTCCTCTTGAGTTTATGAACATAAATTATGGACACCATTTAAGTATAATTTTTCTCTTAAATATTCAT
ATTTGAAATTTAGTATGTGCATGACACTAAAGATTACTATAAATATTTCAATATTTTATCTTTATATGCAATCTATCTTT
TACTTGTTGTCTAATGAAAGTATCTAGCATCTTATAGAAGTTGTATCGTGATATAAAATATGAAACTTTTTAAAAAATAA
AAATTAATAGATGAATAGTATTGTTCATAGAATCTTTAATTTGATTTAAGTTTATTTTACGATCAATTACTATTTTCTTA
TATATTTTTATATAGCTAGCAAGGAGTGTATCTTGTGATATACCATTTTCTCAAATTAAAATGAACACAAAATAACAGGA
AATTCATAATTAAAATATTCCATACTCAATATAAATACTAAAAAGAAAAAAATATATGGAACGATACATAACCAACGAAG
AAGGAAGACGAAAATATATGATCATGCTATATTGAGATTAAAATGATCAGATATCATTGAAACATTTCAAAATACATTCA
AAGTTCAAATATGGGGAGAAAGTGGCATTTCTTTAGTAGTAGTATTTTTTACTTTACTAAATTTTGTAAGCAAATCTAAC
CAATAAAATTTTTAAAAAATATCAATACAAAAAATGTCACCAATAGTATGTCCTGTTGAGTTTATGAACATAAATTATGG
ACACCATTTAAGTATAATTTTTCTCTTAAATATTCATATTTGAAATTTAGTATGTGCATGACACTAAGGATTACTATAAA
CATTTCAATATTTTATCTTTATACGCAATCTATCTTTTACTTGTTCAGTAGAGAAAGTATCTAGTACGTTATAGAAGTTG
TATCGTGATATAAAATATTAAAATTTTTACATAATAAAAATTAATAAATTAATAAAATTTAAAGTATTGTTTATAGAATC
TTTAATTTGATTTAAGATTATTTTATGATCAATCACTACTTTCTTATCTATTTTTATATAGCTAGCAAGGAGTGTATCTT
GCGACATACTATTTTCTCAAATTAAATTGAACACAAAATAACAGGAAATTCATACTTTAAAATTTTCATACTCAATATAA
ATATTAAAAAGAAAAAATATATGCAACGATACATAGACAATGAAGAAGGAAGACGAAAAAACATGATCATGCTATATTCA
CTATAATGTTTCATTTAATTAAAATCTCTTGCCGCCGCCAGTATACTTTCTCCGTCCATTTTTACTTACATATCTATTAA
AAAAGAACTATTATCATGACTATATTATGATATTATAAGTAAAAGTGAAAATCTATTTTTGAAATAGTGGAATTAACATC
AAAAGTAATGATTCAATAGACTACATTGATGCCCATTGTTTTAGTAAAATTAGAAAGAATCTCCTTCACTTGAGGGTAAA
AAAATAATTAAAAAAAACAAAGAAGAAATATCTCACCCAAATCATGTGACTTTTTTTCATATTTGTTTATTATTATTGTC
TTTCCCACAACCTTTCGTCATTGTTAACTCATGAAAATCGTAAGAAAAAATACGAGTGTGAAATTTTAAATGATTTTCTA
CAATTTTTTCAACAAATCTTTCTTATGTGGTACCTCGAATTTTGTTGAACTTTGAACTTATTCAACTATTGCAAATAGCC
CTGAGATTATAAAAATCGTAGTTTAAATGTGAAAGGAAGTCCATCTATTTATAGCTAACAATTAGTAGTATTAATAGGTG
TTAATTGTGTCTTATCAGAAAAGTTACAACCTTTAGAAAAAGTCACGGCTCATCGGAAAAGTCACAACCTTTTGCAAAAG
TCACAACTCATCAGAAAAGGCACAACCATTTGGAAAAGTCACAACCCTTTGAAAAATTCACAACCCTTTAGAAAAGTCAC
AACTCATCGAAATTGTCAAAACCCGTCAAAAAAGTCACAACTCTTTGAAAAAGTCACAACTCTTTAATATGAAAGGGTAT
GTACTTTTAATATAATACAAATAATTAAATTAATAAATAAAATAAATTACGTATTTTTAATTAGGGCTATTATAGTAATT
TAATATTCAAGTTAGGAGTTCATGTTTTCAAGGTAGTATAGAAGATGTGNNNNNNNNNNNNNNNNNNNNNNNNNNNNNNN
NNNNNNNNNNNNNNNNNNNNNNNNNNNNNNNNNNNNNNNNNNNNNNNNNNNNNNNNNNNNNNNNNNNNNNNNNNNNNNNN
NNNNNNNNNNNNNNNNNNNNNNNNNNNNNNNNNNNNNNNNNNNNNNNNNNNNNNNNNNNNNNNNNNNNNNNNNNNNNNNN
NNNNNNNNNNNNNNNNNNNNNNNNNNNNNNNNNNNNNNNNNNNNNNNNNNNNNNNNNNNNNNNNNNNNNNNNNNNNNNNN
NNNNNNNNNNNNNNNNNNNNNNNNNNNNNNNNNNNNNNNNNNNNNNNNNNNNNNNNNNNNNNNNNNNNNNNNNNNNNNNN
NNNNNNNNNNNNNNNNNNNNNNNNNNNNNNNNNNNNNNNNNNNNNNNNNNNNNNNNNNNNNNNNNNNNNNNNNNNNNNNN
NNNNNNNNNNNNNNNNNNNNNNNNNNNNNNNNNNNNNNNNNNNNNNNNNNNNNNNNNNNNNNNNNNNNNNNNNNNNNNNN
NNNNNNNNNNNNNNNNNNNNNNNNNNNNNNNNNNNNNNNNNNNNNNNNNNNNNNNNNNNNNNNNNNNNNNNNNNNNNNNN
NNNNNNNNNNNNNNNNNNNNNNNNNNNNNNNNNNNNNNNNNNNNNNNNNNNNNNNNNNNNNNNNNNNNNNNNNNNNNNNN
NNNNNNNNNNNNNNNNNNNNNNNNNNNNNNNNNNNNNNNNNNNNNNNNNNNNNNNNNNNNNNNNNNNNNNNNNNNNNNNN
NNNNNNNNNNNNNNNNNNNNNNNNNNNNNNNNNNNNNNNNNNNNNNNNNNNNNNNNNNNNNNNNNNNNNNNNNNNNNNNN
NNNNNNNNNNNNNNNNNNNNNNNNNNNNNNNNNNNNNNNNNNNNNNNNNNNNNNNNNNNNNNNNNNNNNNNNNNNNNNNN
NNNNNNNNNNNNNNNNNNNNNNNNNNNNNNNNNNNNNNNNNNNNNNNNNNNNNNNNNNNNNNNNNNNNNNNNNNNNNNNN
NNNNNNNNNNNNNNNNNNNNNNNNNNNNNNNNNNNNNNNNNNNNNNNNNNNNNNNNNNNNNNNNNNNNNNNNNNNNNNNN
NNNNNNNNNNNNNNNNNNNNNNNNNNNNNNNNNNNNNNNNNNNNNNNNNNNNNNNNNNNNNNNNNNNNNNNNNNNNNNNN
NNNNNNNNNNNNNNNNNNNNNNNNNNNNNNNNNNNNNNNNNNNNNNNNNNNNNNNNNNNNNNNNNNNNNNNNNNNNNNNN
NNNNNNNNNNNNNNNNNNNNNNNNNNNNNNNNNNNNNNNNNNNNNNNNNNNNNNNNNNNNNNNNNNNNNNNNNNNNNNNN
NNNNNNNNNNNNNNNNNNNNNNNNNNNNNNNNNNNNNNNNNNNNNNNNNNNNNNNNNNNNNNNNNNNNNNNNNNNNNNNN
NNNNNNNNNNNNNNNNNNNNNNNNNNNNNNNNNNNNNNNNNNNNNNNNNNNNNNNNNNNNNNNNNNNNNNNNNNNNNNNN
NNNNNNNNNNNNNNNNNNNNNNNNNNNNNNNNNNNNNNNNNNNNNNNNNNNNNNNNNNNNNNNNNNNNNNNNNNNNNNNN
NNNNNNNNNNNNNNNNNNNNNNNNNNNNNNNNNNNNNNNNNNNNNNNNNNNNNNNNNNNNNNNNNNNNNNNNNNNNNNNN
NNNNNNNNNNNNNNNNNNNNNNNNNNNNNNNNNNNNNNNNNNNNNNNNNNNNNNNNNNNNNNNNNNNNNNNNNNNNNNNN
NNNNNNNNNNNNNNNNNNNNNNNNNNNNNNNNNNNNNNNNNNNNNNNNNNNNNNNNNNNNNNNNNNNNNNNNNNNNNNNN
NNNNNNNNNNNNNNNNNNNNNNNNNNNNNNNNNNNNNNNNNNNNNNNNNNNNNNNNNNNNNNNNNNNNNNNNNNNNNNNN
NNNNNNNNNNNNNNNNNNNNNNNNNNNNNNNNNNNNNNNNNNNNNNNNNNNNNNNNNNNNNNNNNNNNNNNNNNNNNNNN
NNNNNNNNNNNNNNNNNNNNNNNNNNNNNNNNNNNNNNNNNNNNNNNNNNNNNNNNNNNNNNNNNNNNNNNNNNNNNNNN
NNNNNNNNNNNNNNNNNNNNNNNNNNNNNNNNNNNNNNNNNNNNNNNNNNNNNNNNNNNNNNNNNNNNNNNNNNNNNNNN
NNNNNNNNNNNNNNNNNNNNNNNNNNNNNNNNNNNNNNNNNNNNNNNNNNNNNNNNNNNNNNNNNNNNNNNNNNNNNNNN
NNNNNNNNNNNNNNNNNNNNNNNNNNNNNNNNNNNNNNNNNNNNNNNNNNNNNAATGGTATCAGAGCCCCAGGTTCATAG
GTCTCACGTGTATACAAGCCGAGTCTAAGTAGAGTCTCGAGGATCGGTACGGAGACGTCTGTGCTTATCTTCGAGAGGCT
ATAGTGAACTTTTAAAAAAAAATTCATTTCTTGAATCTCTATCGTGCATCCTTTGTCCGTTCTGATTTTTATCGCTTCAC
TCAATTCACTCTCACTTATAATGATGACTCGTGCGTAGTTCATCATGTGAGCAGTTGGTGTTTCGTATATGACTTTGATG
CTAGACACAGTACTAAGGTGAAAGTGATAGACTTATGAAAATGATGTGTAGTCAGATTCGAAATGTTTAATAATTTGAAG
TGGTTGAGTTAGGTGATGACTCAATGATGCTTTTTGAGGATATTTGATGATGATGTTGAACAAACGTTTGGGGGATTTTA
TGAACATTGTTATTTCTTTTGGTTAGTTACCCAGTAGATGGAATAGTACTTGTGTGGTATAGGCAATATCTTGAATAGTT
CGATTATTGAAGTGAAATAATTAAAATGATGGATAGGAAATGAAAAGGGTGACTTTGGAAATTACCGTTAATAAAGTTGT
ACAAGTATAGGTTGTTTAGTGAATGATGAGAATGTACGTTGATTGAGGTCAGAATCTCTATTGTAGTTTCATAGATTGAG
TGACTGTCAAAGAGGATCATAAAATGACTATTATAATGGTACCAATACTTACTTGATTAGAGTTATGAATTGTGTTATTT
CTACTATTGACCTGATCTATGAAGGAATGCATATCGCTTTGTATGAGAGACCGAACAGATTTGGTAGTGTATTGGAGTTA
CCTAATGGGCTTTGACGATGTGATACTAAAGATATATGAAAACGGATATGTCAATTACCAAATGCAAATACTACCTACTT
AAGGGTTATCAGTTGTAGTACCTGTTTGTACAATGAGTTTGATGTTGCATTCACATTTGCGAAACCAACTAGTTTGTTAC
TATGGATGTTTGGGTTAAGCATTATTTATAAGGAAGCTTTTAGTGGTGGATCTTTAGTACGGTATTGATGTGTTTTGGTT
GTGGAGTGTATCTCGAGAATTTTAAATGAGTGGTAATTTCATCGTAAGCTCCATGGAAGTGGATCAGTATTAGGATGACA
AGCTTATAGGTAAAGGAAGTCTCAACGAGTATACTTATGTGAAGAAAATGGAGAATTTTAGTAAGAAAGTGCGTATAAAA
TTAAGTTAGTCCTTTGAATTTGATTGGTATAGCTGGGTTTGAGATGTCATGTCGATGACAAGGGTGACTTCGTGGTGATG
GCAATGGCTAATAGAGTATAATGGTAATAAGAGTTTCTGATGGATTTTGATTGTGATGCAACTATATGATATGGATTATT
GATTAACAAATTTTTGTATTGTAATGACGTCTTACGAGTATCTAAGGTTGTGGTTTGCTACATTTTGGTCAGTAAAATGG
TCGTAGAAAAAGCGGTAGGAGGTGTTGTGACACCGCCCGAATATAATTGAAATGAGCTAGAGTCATAACTGGAAAGGACT
AGTGGAAAAAGTTTAGCCTTCGAAAGGAAGCAAAAACAATGACACTTACTCTGATTTCAAGGACCAAAAATGTATAATTA
GATGGTTGAGAATTTGGTTTAGAGACACGTGGTTCCATCTATTTTGCTATGGTTATGGTGATAGTGTTACAAGTCATTCA
TATCAGTTAAGTTGTTTGGATAAAATTTGAGAAAGAAGGGTACAAATGTTCAGCTCGAGTGTGATGATAAGTTCTTTTGT
GGTCTTAAGTTTGATAATGAGTATGGCTGGATTTTTAGCAAAGGGTATGATAAGATCGATAGGGAGGCAATCAATGATAA
GCTAAGATACATGAATTCATAAAAAAAAAAATCATAAATGTATGAGCTAATGTTGATATATAATGAGAATGGGCTACATA
GTTGAAATTAGAATTTGAGTTCATCATTGCGAGTCTACGTTTATGGTAGTAGGTTTTGTTAAGGTATGAATTGAAAGGGT
AAGAAATTATTGATTTAATCGGGTATTGAGCATTTGGAAGGACTTGTGCATGATTTAAGTCGTAAAGTTGGTTACTTTTG
ATTGTTAAAGGATCTAAGAAAGGGTTTCACATAAGGTTTTGGTTTTGAGTATAAGGTTAAATTTCATGGATTATTGGTCA
ATTATTTAGATTGGTAAGTGAGTCAGCGAAAGAAACAAAAGTTTGGTGTATTGAAGAGTTCAAGATATTTAGAATTTTGT
ATCACGAGAAGAATTTAAGAAAAGTGGAGGAATAAGACCTCTCGTATAAACCTTGGATTGTAGTTGAAGGTTGTATCGTT
TATTGCCTTTGATTTTTAGATATGACTATGGATGTGAATTGATTCGGTATAGACTTACTAGGATTTCATCAATTTTATTT
TTTTTATATAAATATTGAGTTTTGGCTTGGGTTACTAGTAATGATGTGTGAAAGATTCTACGTGGTTATGTCGAGCTAGA
TTGTTCAAATTATGGTAGATGAATTATGAATGCACTATGATATGAACCTACATTTCTACTTGGTTATTGAGGATTTTGAG
AGGATTAAAACTACTTTGTTGATGAAACTACATTGACTGTTGTGATACGTTACATAGACACTTAATGATAAATAAAGATT
GTGTGCTCATAAATATATAGAATTATTGGGGTGACCAAGAATTTCTTAAGTATTGGTATGAGGTATATGATGGTTTGAAT
AATAGTTGAAAAGCTGGTATAAGAAAGATTGTATAGAGTTGACATTGGACATGATTCAATAGCTTCATCTCGATGAGAAA
GTACTATCAGATTTGAAATTTGTGTTATCACCCTTGGATGAGACTCTTATATATCATGTAATGCTTAAATGGAAAGAGAA
TGAGCCATAGTTTGAAATTTTGTAGGCAACAATGTGCTAAGAAGATTTTGATAAGAATGTCGATTTGGGAGTAAGGTAAA
TGGTCGGTGTTATTATGATATAACATATTAAGAGTTTTGGCTTTAGTGAAGTATTACGAGAAGTATGTAGGGTTTTGATA
AATTGAGTATGTGTGCAATTATAATAGGGACTAGAGTTATTCGACTTTGGTTCTGTATATTCTTATGTGACCAACTACTT
CATTGTGGACATGGTTTAGAGTATGATTCAGTTTCTACATCCGTGTGTGTTTTCGCTTCCATGGGTGAGTTTCTAGTGGT
GGATCGGATGTACCGATCCTGTGATTGTCCTCCTGGTAGGATGGCATCCTTAGTCATACTTGGTCATTTCAGTTATGAAA
GATTTAATGTTGTTTGGGACAATAGAGGTATACCACTGGATCTACACGTACGACCTTGCTTATGAGAACTTATAGAAGAA
CTTCTGTGAATAATTACAGTTATCAGATAGTATTGTTAAAGGTTCTGCATCCTGGGTGTACCACTTGTTGGATGGTTAGT
TGATATTGTGCTTCTTTGGGTTAAATAAGTTTGATTCTCCCTTGATTAGTACTTGATGTCTAAAGATAAGATTTTTTGTT
GTTGTTTAAGCTTGTGGAAAGATTATGTTGTGACAAAGGAATCTTGATAAAATCTATGATGGTTTGTGCAATATGAGTAT
GTGGTGGTTGGTTCAGGTCACTTCTGGTTGTAGCGGGTATTGATTCAGAATGTTATCTTTGTTATGTGAGAAAAGATTTG
TTATGATGATTGTGTTATGGTCCAGCGGGTTTCAGTTTAGATTGGGTTCATGGGTTAGTCTATGGCATGATTATTACTCC
TCATTTGTAGATCTTCCAAAATTTGATTTGAAGGTTCAGTTCTTAGTAGTTGATCTTAATGAAATGGTCTTAAGGAGGAG
CTCACTTGGAAAGATGAACACTGATTGGTACGTCATAACTCAGGCTTTTGGTAACGTCGGTTATTCCTTCTTCTGCTTCT
TTATGTTCGAGGACGAACATGGTTTTTAGTGGTGGATAANNNNNNNNNNNNNNNNNNNNNNNNNNNNNNNTGTAATGACC
CGGAAGGTCATTTTTGGAAATTTTAAATATTCGTTTAACTTGAGTTAATTAATCGATAGTTAATGGGCTAAAGTGATAAT
TTATTTAACACCCTATACTATTTGATCCATATTTATTTAAAATAAGTTACTAGGGTTTTGTCACATTTAATACATAATTA
ATTTAATTAGAGAAAAGATATAAAAAGAGAAAAAGGACGGAAAAACGTACATGTATGACGAAGAACGGCCGCAAGCTAAA
GGTAACTTTGTTACTCGAACTTATCTTAGTTTCATTAATTATATGAATATCTTTGGTTAATTAATGTTATTATTGGCAAG
TGTAAAGGGATTGAGAGTAAAAAGGGACGGCCATAGGCATGAGTATTACTCACTGGTGGGTTTTATTTTAAATAAAAGTG
AGGGAGTAATGATTGGTTGGGGATATTGGGTATGAATTTGCAGAAGGTAATATATTGATTAAAGGGTAGAATGGGTGCTT
TAAGGATCGGTCAAGTTACTGCTTTTGTAACTGCACCAAATTGGTTTTCGTTTATTTGTTTTTCCTTGCTATTATTAATG
TATAAAAGTACAAGTTTTGATATATTACGATAACTAATTAAATATTGGGTGTATTATATTATATGGAAATTATTAGGATT
GTAGTTTTGAATAAATTATGACTTAACCCTAGGCTTGAAATTTGAAGAAAAATTAAAAGAGTTGATGTGTTAGTTGGTAT
AAAGATTTAGGAACTTGATTACAGGTTTGAGGGAGTTTTTGGGTCTAAGATAGACATATGTGTGTTGTTAGTTTCGAATC
TTATCGTGGTCATTTATTTGAATAGATTGCTTTGATTTGGAAGTTCAATGAAAGGGGAAGACTCAAGTCCCAGAGTGATT
GTTCGACTATTTGAGGCAAGTGAATTTCTAAACCCTTGTTAAGTGTATGGAATTCATGTATTTCCTTGTAATATGTGTTT
AGGGTAATGAGGCTTGATGATGGGTTGACTTGTCCACATTGATTAATTTTAATGATGAAAAAGGGATAATAAAAGGCAAT
GTGATCAATTGTTTGTGTGATGTGTTTGAGAATTGTTTGAAAGGCTTGTTGAATCATTGTTGATGTTGTATCCTGATTGT
CTTGTTGTGAATTGTGCAATGTTATGAAAATGGTCATCTCCTCATTATTAGTGTGAACATGTCATTTGCATTGTTCTGAG
ACATGGTTGTGACAAGTGTTATGTGCATTGAGAAAGAATAAGAAAATAAAGAGGATGTACCATTTCGAGGGACGTATCGC
GCGCCGCGATGGATACTATATTTCGAGGGACGTATCGCGCGCCGCGATGGTTACTATTATCGAGGGTCGTATCGCGCGCC
GCGATGGATGCATGGACAGATATGTCCCCCATGGGTCCCGGACTGAGAGACAGCGGGTGTGTATCATTAGGTCAGACATG
CATCACTATACTTGACATTGCATTGCACTTCTTTATTATTGGTGAACTTGATCTTGTGTGTTGCTGATCTTGTGAGTGCC
TTTCTATGGAACTTGTGACTGACGAATATTGAGCTTGTTGTTGAAGATATGCAATTGTTAGAGTGTTGTTGTTGAGGATA
TGAAACTATTGTTGTTGTTGAGGATATGAAATTGTTAGAGTGTTGTGTTGAGCTATGTGCCTTGTAAATTGTGAACTGTT
AGGTTGGGCTGGTTTTATACAGATTATAGTTGTGAAGGTTCGGTTGGGGTGTAAGGAGTACTTGTATTCTATCCCCTTAG
CTTGTGTTTAGAGGTTTACTTGTTGAGTACCGTGTGGTTTGGTACTCACCCCTTGCTTCTACAAATTTTTGTAGGTTACA
AGCCTGGATTTTTGTGGTACTTGTTATTCTCTTCTTTTCCAAGGCTTCTGGGAGATTTGTGAGGTAGTTGTTTGTCTTCT
CAGCGATCCTTCTTACTCCTGTTTATGATCTTGTTCTACTCTAGAAACAATGTCATATGAGACTTGTGTTTTCTTTTGAA
TCAATTGTAATACTTTAGAGGCTTGTACACGTGACAACCAGATTTTGGGGGTATTTTTGAGTTGATTATAAAATTTCCAT
TTTTTTTATTGTAATGGTTAAGTTTTAGGCTGACTTGTCTTGGTGGGATAAGGCAAGTGCCATCACGTCCATTTTTGGGT
CGTGACAANNNNNNNNNNNNNNNNNNNNNNNNNNNNNNNNNNNNNNNNNNNNNNTGTGTGTGTGTATATATATATATATA
TATATCATATGTTCATGATGTTCAAATTGAACACGCAGTAGTTCAAGTGTCTAAAAATAAATTACCAACATGTTTGATGG
GAGGGTCTAGTTATTAAGGATTGCTTTGTTTTCTAGCATTATGTTATTGCCTATTAGCTAGGTATCAAGAAGATGGAAAA
AGGAAATTAAGTGCATGTTTGATCATACTTTTATAATTTTCCCTATAAATCACTCACAAAAATTGAAAATAACACAATTT
CCAAGTTTTTAATATTGTTTTTAACTTGGAAGTAATACTCTTTTCTTTTACAAATTTCACCATTTTATATCTAATTATCC
ACAGAAAAACAAGAACTCGAGAAGAAAGATTTCCAAACTTTTACTTTCACAAAGAAATATTAAATGCAACACATGTTAAT
ATAGATTGAAGAAAACTGGAGTTTGGTAACAAGAAAATCGGAAGACATTAGATACTTTTAAAATGAAGGAATAGAAGTAG
AAATAAATATACAGAATAGGGACATAATATAGAATTGTAAATATGATATACAATATGCAAAATGGGGCCGAAGGAGGCCA
AGAAAAATAAACTAATTAAACACAATAATCAATCTCCGGACCTGGTGTCACTAGTAAATGAGCATCTACATACAAAAAGG
TTATATTTACAAGTGTGTCTAATTCAAAATACAATACAAAAGAAGGAAACATAGCAAGCCTCCGGACACCAAGAGCTCAC
CACAATCTTAATCTACGACGACCACGGGAGATCGACCACTCTTTGAGAATAGCTCTTACTGAAAGCTGCATCAGAAAAAG
ATGCAGAAATATAGTATGAGTACCAATCTTAGAAAGATCAAATAAAGAGAGAGAAGCACGAAAGTTCTAAACATTATAAT
GGAAAGGTTCTAAGTTACGATAACCAACTACCGAGAAAAGAGGGAAAACAACACAAGATAGTGAGAAGGAAACACTCAAG
TACAAGACAGTCGTAACACACATACAACAACTCACACAAATAGGGTGATGTGATGCAAGTGATTAATACAAGAAAGTAGA
AGCATGGAAGAATCCTCGAACCACCCAGAATGATATCTCAGACTCATCAACAAGTGCAATGTAGTGAAATATAACTCGTA
TCTCAATCGATAATCTGCCCAAAATGATACCTCAAGCTTATCAATGTAAAAGTGGCCCAATATGCATACAAACTCATAAA
CCAAGTATTTTGTCATTTTATGTCATAAAAACTCTGAAAAAAAGTCTTATTTTCCCATATAAAATCTTCTCTTAATTTAA
CCAGTGAACCTCCCCTTCAAAGCTCAACATATGGGTAAAACTTAGTGAAAACTATTTTCATTCCTCAAATATAAAAGTCC
TAAGGTTTTTCAAGAATAAACAAATCAAATGCGAGTACCAAATGCATGATATCATACCAAGACATCATCCACCCAATCAA
AATCAACACATGAAACAATCATTAGGGTAACACCCAACGCAACACAAAGGTACTAACCTGGAACTCCAGCTAGTTCAAGC
TCACAACCTCCGGCCCCAACAATAAATAACATTAAAGAACTTAAAGGGTCAAAGTATAACAACAAGCACGCAATCATTCC
TAAACAATGAAACACGCGGAAACTTAAGTTTCATGCAACCTAGAAGTATTTCTAAGGATACTAAATGACACCAAGATCAA
GGATCAACCTTGACTAAAGTTTTCCAGCTAAAAACTAAGCTAAGCAACCAAAACTGGCCATAAAGAGTCTAAGGATCATA
CAAACCTACAAACTAATCCTAAGTCTACCTAATGATAGAAACAACTCAATATATACATAAACTACCCAAGACAACTGTAA
AAAGAGTTAAACCATAACCTACTTCGAGGTGAAAACTGCACTCGAACCTCTACTCCAGAACTTTTCCTTCCATAGGGTCT
CCAAACACTGACATGCTATCAAGAGCATAAAATACAAGTCAATACAGAAATAACGATACACATGAATTCATGATCATATT
ACAAATATATCATCTCTTATATTTATAGAAAAACTTTCATTTACATTACTTTAGATCTACTCACTACAAGTATGTGTGTA
TCAATTTGTATAAATTAAGAATTTTTCGGTTAATAAATAGTTATCACTTAAGTGGTTTATTTATTTGAAATCATTGAACA
TTCTTTAAACTTTATACATGTGATAATATATTTTGTACTACATGAATTGGGAATTATGATTAATAAATAGGATTCACTAA
AATGATCTATTTATTTGAGTCATTAGAAGATCCTCAATTCATCATGTATAAATTATTCTAAGTGAATATTAGTACTAAAT
ATTTATTTACGTAAATGGTGATTTACCTTAAAATACTAGTAATGCTTAATTAATCCATGAGTAGGGATATCGAGGTTTTC
ACTCACAAGAGAGAAATATCTTGGATTCTCAAGTGTATTAATTTAGAGAATAATTTGTTATAAGAAGGTATTGAGTGTCT
TAGACAAAGGAAGGACACAATGTATGTTTCATGCTCAAGAGATAATTATAAAAAGAGAATGAAAAACTGAATCATGTTAT
TTTAATCTTTAACTATGTCTAAAACGATTATTTTTCAAATTTGATAGTAGTTCAGGTGGTCATGAATTTTCTGATCTCTG
ATTGACTTGAAATTTGATGGTTCCATCAAAAATTATTTAGATGGGTTTTAGGTAGTTTGTCGGATTAAAATTTGATCTGA
CTATGATAAAGTCATCTTGTTTTAGTTCCTAAAGATACATAAACCACTTGAATTTGAATTTGTATTTGGTCATAGCATTG
GAAATATTTTGTATAGACTCTAATTGACCTGAAATTTAGTAAGTTCATTGGTGATGGACTAGTAAGAAATACTCATTGCT
ATGTGGTTATAGTTTTGAGGCCCTTAAAATGGTTTTTTAAGTCGCTCTTTGGAATTAAAATGTGATAATATAATCCTTTA
TATTAGTTTTATTTATGTTAAATGTGGTACATGATTACACATGATGAGTTAACATGAATTGATATATGATAAGGATATGG
ATCTGATAATTTTGTTAAATCGTTTCAATCTGAATTTGATCATAACTTTGGAAATTAATATTATTTTTAAACTCTAATTG
ATCTGATATTCAGTAGGTTCATGATTTAAAAATAAATTCAGACTAAAATGAACTACGAATATTTACAATATTGGACAGAA
TCTATGGACTAAAAGAAACATACTAAACATACTAGTAGAAAGTTAAGAAAAATAAGAAGAAAATTAAACAAATTATATCC
GGAATATAAACAACTTAATATCACAAAAACTGATAACGAAAAATTAAATCAATTAATAGATAATATATCTAAAGTAGAAT
ATAAATATATTCAATATTTAAAATTACAATGAGTAACGAGAATAACTAATATAGACAAAAACTTAATGAAATAATTATAG
CAAAAAGACAAGAATTAACACATAGGCAAAGTAGACTTAACAGTAATATATTTGCAGGAATTTGTCACATATCTATAATA
GCACAAAGAAAGACTATTTTATATCTAGAAATACAAATAAATAACTTAGAATATAAACTTCAACACAATCTATAAATGAA
TAAGGAAGAATACGCAATAGATGAAAAAACATATGAAAACTATGACGGATTAAAAATAAAGATAATATTTTCTAATTGAA
ACGACCCCAAAAATGCCCGAAAATGTGCTTCGAAAACACCTATAATTGTAATTTCCATATATCTCAAAATCTGTGCATGA
TTTCGGAAATTCAACTTCATATTCTTATTCAGGGGGTCAAATTGAGTGGGAGATGGGTCTAACCCGAATCTTAGAGCAAC
CGTATCAAAACTCGAAAATTGCAAAAAATGCGATTTGGAGGGTCAACTTTAAAGGGGCATATCTCATAGCACACAAGGAA
CTGCAAGGGCCACAACCTATTAAATTAAAGCCCTTTGAGTTATCTTTCCAATGCACTTAGTTTCACCTTATTCCGAGTTA
GGATGAAGGAGTTATGACCATTTTCGTAAAACCTGTCGGTGCAGAATGGCAAATTCCAATGAGCTTTTTTTTTTAGCGGG
TTGGGGACGTTTTTTTATAAATGTCCCATACTTAGTCATATTTTCTTCTAACTTCAAAACACTCAAAAACACTCTCTAAA
CCCTCTCCAAAATTCCACCAAGATCTTCAACCAAATTCAAACATCTCAAGCTCTAATTCCGGATTCAAGACTTAATCTCA
AGCTTCAATTCTCCATTCCAATCTTCATCAAGGATTCTCCAAAGTTGAGGTATGTGGGTTTGATTGTGGAAACCTTCCAT
TCCACAAGTCCAACCATTTATCCTCTATTTTTACTTCAAGTTTATGGGTCATTATGGTTATTTATGAACTCTTGAAGTAT
GAAATTACTACTACACACCCTATTATGGTCTATTTTGCATATTATCATGAAATGGAATTTTTATGTGATGCTTATGGTTT
TCATGCTTCCATGATCAAATTATGAAGGTTGATTTATATATATGTATGTTGTTGGTGGGCTGATTTATATAGATTTTTGA
ATTGGTTGGACTTAGTACTCTTGAAATACATGATTTTATTTACATGAACAATAGCCCACCATGTGTTTGATAAAACGCCC
ACTTATAGAATTCTTAGGCAATGGAAGGTCCAATGTACGTCCTATGAGTCGGATGGTCATACAATCATTGAAATGATGAT
GAAATGGATACATGTATATGATTTTCTCTATATAAGTGTTGTGAGGCGACCAAGCCTAGCTCGGGGGGTTGTAGGCCCGG
GTAACCGTATCGAGGGGTTGGTACCTTAGTTGCCTAGTATGGGGGTAGTAGGCCCGTATAACCACATCGAGAGGTTTGTA
CCTTGGTCCCTAGCTCGGGGGGTGGTAGGCCCGAGTAACCACATTGAGGGGTCTGTACCTCTTTCGCCTCTCCAAGGGGG
TGGTAGGCCTTGGAAATACTATATTGATGGTCACTCGCCACACATGTACTACATCCCACTAAATATGATTTTTATGTAAG
CATCATTATACATATCATTTCATTAATATGTTATCTATCGGGTATGATTATGCATTTTTCCTATGATGTCCATCTATTGT
AGCATTACATTGCATCCCATATACTTAGTACATTCAAATGTACTAACGCATACTCTATGCCTACATGATGTCACCATGTA
GGGACCGGAGCACCGCTTGACCATCCTCCTCCGCGTGACTAATACGATTCTCTATCAAGGTTATTGGTGAGTCCTCCATT
CCGGGGACGTTGCTTATGATCTTTTGCTATGTATAAGACTTTTTTTCTTTTTAGTTATGTTTTGACTATGAGGGTGAGCC
CGGTAGTTTGTCTTGGCCCCCGCTAAGTACCTATGTTTAGAGGTGGTGTTGGACAAGTTGTGTATTATGCTTGAGCTTGA
CTCATCTATGGTATTTATGTACCATTCCTTTTTTTTCTTGCTCCCTTAGTCCCGATTTCCCCCTTGATTATGTTTATCGC
TTATGGTCATTTTAATTGCTTCCGCGACCAAGGATGTGTAATGATACGCTATGAGGCTTGTTTGGGGTTCCTTCGGGTTC
CCCATTTGCCGGTCACGTCTAGGCCCTAGGCTTGGGTCATGACACTAATCTAGGAAGAAGATATAAGAAAATAGGTGACA
ATATAAGTCTAATGTTAAAAAAAGAAACGGTAAAACTAGAAGATAGTTTAACTGTTATGATAAGAATAACAAAGAAAATG
AAGAAATAGATAGAAAAACGGAAATTGAAAAAATAAAACAAAAAGCAAAAAAGAAAGTACAATAATTAGAAGAAGTAAAA
AATACCAAAATAATAGAGCTAGAAAAAGAGCTAGCAATATTAAAAGAAATGTATGAAATAAAACAAAAAGGAAAAGAACA
AAAAACAAAATTAACAAATGAGATAATTAAGTTTAAAGAAAAGTTGCAACTAGAAGATGAATTAGAAGAAAAGGAAGAAA
ATAACCAAGATAATCTACCCGAAATAAGAGTTGATGAAATAAACGACGATGATCTAGAACAACATTCGGAAACAAGCGAA
ACACATACGGAACTTTTAGCAAACATAGATAATACAAAGAATTTAGAAATAACTACAGGAAACATAGACATGGATGAAAA
ACCTAGCACATCAGGAGTAAAAAACCCAAAAAATTTAAATCCAAAATATTATAATAAAAACTATGAACAATATGATAGAG
AAAAAACTATATGGGATAAAAGATTAAATAAAAAATGGACACCTAAACCAATAACTGAACGACATGATTTTTTAGATTTA
GATTGTGTAGCAGATATAAATAAAACAATCAAATTATGGATAGGATATATATCAAAACAATTAATAGATAACAAAATAGT
AATAACACAGACACAAGGATATATAGAAAGAACGCTTATAGGAACAGTAAAATTATGGGTACAAAATTTATCAGATGAAA
GTTTAAAAACTCTAAGAAGTAATAAAAAAATCTAATGGCGAATTAGCTACTACAACTATAGAAATATTATATAAATATGA
AGTAGCTATAAGAAATGAATTTAGTGGTATGACAACAGAAGTAGAAGAACAAAATAAAGAAAAAATCATAAATCGGAATC
TAATGACAAAATTAGCAATATGTAATATGTGTTACATAGATGAATATACATGTGCATTTAGAGAATACTATTATAAAGGA
ACATATAACACAAAAGAAAGTAAAGAAATAAGAAAATTATATTTTACAAAATTACCAGAACCTTTTAATTCAAAAATAAT
AAAAAGTTGGAATGAAGCAGAATTAACAGATACATTAGGAGCTAGAATGAAATTCTTGCAACGATGGTTTATGGAACTAT
GTGAAAAACATAAAGAAGAAATAAAAATGGAAAAAATATTAGTAAAAAACTTGGCATGTTGCAAAAAAAAAACAACACCT
CAATTTGGTTGTACGGATAGGTATTATAAAAATAGAAAGAAATATAATAAAAAATACAGATCAAAATATAAATATAAAAA
ACCGAGAAGAAGATACTATGTAAAAAACTACAAAACCAAAAGACCATATAGACCAAAAAGAAAACTAACGGAATGTACTT
GTTATAATTGTGGAAAATTAGGACATATAGCTAGAGATTGTAAATTACCTAAAAATCCAAAGAAAAAACAAATATCAGAA
ATAATAATAGACAATGAAAAATATACACAAATAGAATACGTAGATTATGAATTAGAAAGTGAAGATAGCATATATGAACT
ATCAGAAAACGAAATAGACGAAATGGAAAATAATTCATTAACAGAATTAGATAATGAACACTATATAAATGACTGAAATA
GATATACAAATAATAACTAAAGAAAAATATCAAGATGAAGAATTGGCAGAACAAAAAATAATATTTGATAAAAATGGTAT
CGGAATTGGTAGTTGATGAATTCATATTCTTGGTAGTGTGGTAGGTGAGGGTGTGGTAGGTGAGGGTGTGGTAGGTGAGG
AATTTATCTTAAAGATTTTACTATAATATTCTTTTGCTAAGTGTTTTAATCCTTATATCTCTTTAATATTATTTGTGATA
TATTCTAGATATAACATATCTTGGGTTCTTAGGTACATATATAAATTTTCTTCTATTAATTTTTCTAATAGTTTTATATC
TTCCATAGATTCTGTCCAATATTGTAAATATTCGTAGTTCATTTTAGTCTGAATTTATTTCTAAATCATACCATTCTATT
CTTTCGTAGTCTAAATCATATATGTCTATTTCATACCATTGTTGGTTTAATATATCTTCTGATTCGTTATCATTAAATAT
TTTTTCCCATATGATTCTTCTTAATTCAATTATTTTTATATCTTTAAGTATATATAAGATTAAAGTTTCATAGCTTTTTA
TCATTTCATCATGAACGTATGTAGTCATGTTCTTTATCATGCAGGTTTTTTATTTCAAATTATTCCTTCCTATCATATTC
ATAATTGATTAAATTCATATTAGATCATTATGAACTAGACTATCTGTTTATCATGTTTTCCTGTCACTACTAGCATCGTA
CTTTAGCGGATACTTCCTTCTTATCAGCGCCTCAACTTTGTTTACTCCCCTAAACGGCTTTCCTCGCCTACCGGTTTCAA
CATTAGAATGACATAGTATAGAAGTTTTCTCCCTGTTTCCAGTGTGCTAATAAACTAGAAATCATGATTCAAATAATTCT
AATACATAATAACTAACATAAATTTACTCAATCATATATATGATATTCAGGAATATATGAAATTAGTTCCGCATAATTTT
TGAACAATATACCTTTGCTTCTTGCTTATTCATGCTATCTGAAATATCTGGTTGGATTTTAGATTGCTCCATTGTTTTTA
GTAACTTAATATTTGTTGAGAATATTTTTGTGTACAAAGAAGGCTTGCTTTCCGTCGAGAAAGTCTTGCCTTAGATATGC
CTAATGGCTTGTTATTTATACTAGTAAAGTTTTTCCACCCTTTTTACATGTGTCCTTATACTATTCCTTCTTTACACTTG
TCTCCTACTTTATGACTTTACATCTTTACATTTGTCTTATGCTATTTACTTTACACTATTCCTACTTTACACTTGTCTTT
TATTTTACGACTTTACATCTTTTCTACCTTACAATAAGTCTACAAACAAACAACTTTACATGACTTTTGTGTTTACAAAC
AAACAACTTTACTATTCCTACTTTACACACGTGTACTACTATTTCTAATAAGTTAAGTAACTTTATGACTTTTACATCTT
TTTAGTACGTAGATGACTTTAGCTTTCTTGACTTCTTATCTTGTCCATCTTCCTTTGTCTCCTTTTATCTTCGTTTCTAT
CTTCATTATCATTCCAAGTCTACATCTGGAATTATGTTATCTTCTCTGTTGCACTTTGAACATATATGATCAGGGTATTT
ATGTCCAATTATCTTGAAATATCTGGTTAATAACTCTATTGAAATAAATCTTGCCTTTAGTGCTCTTGTCGTATGTTGTT
CTTTTGGTTTTAATAATGATAAAATCCATCGTTGGACTTCATCCATATCAGCTCTTTGTAGTTCTCTTGAATTGGAATAT
ATCATTAATTGATCTCTCGAGTAATAACTCCATATAGCATTTCCGTTTAAATAATTGTTTGCTAACTCTTGTATAATAGT
TGATATACCAATTATTCTTTTGTTGGCATAAAAACTTGGTATCTCTATTTTGCATATCTCTTCTTGTTGTTCGATGTCCT
CGGGTATAATCATATCTTTAGTTAGTCCTATCTTGATAACCTGTATTGGAGGTTTAATTTCCTCGTATAATATCTCTGCT
GGTCCTGTATAGAATTTTATATAAAATAAATTTCCTTTTGTAACTCTTTTGTATGTGACGAATGCTTTGTGTAGTTCTGC
TATTCCACTAACTTCTTCTCCGTCATATGTGTATACGGTATTTAACAGTCCGTAGTTGTAACATGTTCTTACTAAATTAG
CGTTAGTTTTTGGCTGTGCAATTAACTTGTTATAGCCTTGTAACTTTTGTGTCAAATAATCTTGGTTTGGTTCTTTTGTA
GTTGATCTGGGCTTGCGGTTTAAATAAGTTTGGATTTCGTGTATATTTTCGATATAGGTTTGTGTGATGTAGTTATATGT
CTTTTTCTCATTTTGTTTTTTCAAACTATCTGCGTATGTAGATGTTTGTGGTTCTATGGACATATGTATAGGTGTCTTTT
GGGTAAATGGTTTTTCGAATAGCTCGTTTAAATTCACATTTTTATGTTGTTTATCGCTAACTTGTTTGCTTGTACCTGCA
GCTGTATTTAAACAAACATTATGGGTTTTAAGGAGTTTCTCATCGTCTCCTTTTAGCTCTGGGTTTTTTCCGTCTTCCGA
TCGGCGTAGCTCCGCATTTTTATAGTCATGCTGCTGACTAACTTTAGATTTCAGATTATCTTCATTAGTCTTTAGCTTTT
GTATCTCGTTGTCCATACTATCCACTTTTGTACAAAGTGTAGTAATGGCTTTGAGTATCTTTTCAATTGTATCTTCTTCC
TCAGTCTCAGTCTGAGTAGCTTTGTCGTGATAGGCAATCTGCAATAACATTCTTATCAGTTTTTATTACTTCAATTGTAA
ATGTAAAATTTAATATATTTAATACCAATCTCCTTATTTCTTTTGTTGTTACCGAATCTTGTATTTTTCTTGTTAGCCAT
CATTTTACTTGTGTGTTATCTGTCCTTATAATAAATTTGTTATATATGATATATGGTTCAAATGATAGTAAATATTTATA
CACTGAATATAATTCTTTCTTGTTTATTTCCCATTTTATTTCTGTATTAGTAAATGTTCCTGAATAATATCTACAATGAT
GTTCTATTTTTTCTCCATCGTAGTTGTATTTTAAGATTCCTCCATAACTTTTTTCACTAGCGTCTGATACTACTATATAA
GTAAATTTTTTGTTTTCATCCGGAAAATATAGTTTAGGTAGGTTCTTACATAATAATTTTATTTTTTGTATTTGTGTTTG
GTCTTTCTTATCAAACTGGTATTCTACATCTTTCTTTAATTTTTGTTGTAATGGTTTTAAGTTTTCTGCTAATTTTGGTA
TATATTCTCTTACTTGGTTTACTAGTCCTAGAAATGATTGTAATTTCTTTTTCGTATCTAGCTGTTCTTTTGAGTTAATT
GTTTTTTGTACTATATGCGTTTGCATTTTTATTCCATTTTTATCTATTTGTATTCCTAGGAATTCTATTTGGCTTTCCAT
TATGTCTGCTTTTTTTTTACTTAGGCTTATGCTTGAATATTCTATAATATGTATGAATTTTTCTAATAATCTTATGTGTT
CATCTTGGGTTTTAGAGCATAGCAATATATCATCAATATATACTACACAATTTTCTAATTGTTTAAAATAGTTATCCATA
AAGTGTTGATATCTACCTGGTGCATTTTTATATCCAAATGGTAATACATTCCATTCGTAAAATCCTTGTGGTACAGTGAA
TGCTGTTAGTTTTTTAGATTCTTCTTCTAATTTTAAGTGATAAAATCCTGATTTACAATCAAATTTGCTAAAATAATTAT
ATCCTTGTATTTGTTTTATCTTTAGTATTTTATTTGGTATTGAATAATTATATGTTTTAGTTTTTGCATTTAAATTTCTA
TAATCAATAACCATTCTGCTTTTTCCTCTTTTTTGTTCACTATGTTTATTTACGATAAATGCCGGGCTTGTGTGCTTACT
AGTGCTTTCTTGTATATACCCTTTTTCTAGTAATTCATTTATATGTATCTTAAATTCGGTTAAATCATTAAAATTATACT
TTAATGGTTTTTGGGTTATTATACTATTATTATCAATTAGCTCAATTTTTACTTTTGTTTTATGTTTCTCTCATCCTTGT
AAAGGATCCTCACTATATAATAATTCTAACTTATCTTGGATTATCTTTACTTTATCTATGGAGAATATACTTAATTCTAT
TTTAGGGTCTTCTTCTTTTATATTTTTTAATTTTTGTGTAATTTTTTCGCTTCCTTTTATCCATTATGTTGTTTTTTGTT
TTTTATTATTTACTCTTTTTGCTCCTATTTTTTGTTTACACGGTGTTGTGAACCACTAGTGTGTTTTTATTTATATATGC
TACACAGTCTAAATCTAAAAAATCATGTCGTTCAGTTATTGGTTTAGGTGTCCATTTTTTATTTAATCTTTTATCCCATA
TAGTTTTTTCTCTATCATATTGTTCATAGTTTTTATTATAATATTTTGGATTTAAATTTTTTGAGTTTTTTACTCCTGAT
ATGCTAGATTTTTCATCCATGTCTATGTTTCCTGTATTTATTTCTAAATTCTTTGTGTTATCTATGTTTGATAAAAGTTC
CGTATATGTTTCGCTTGTTTCCGAATGTTGTTCTAGATCATTGTCGTTTATTTCATCAACTCTTATTTCGGATAGATTAT
CTTGGTTTTTTCTTCTTTTTCTTCTAATTCATCTTCTAGTTGCAATTTTCTTTAAACTTAATTATCTCATTTGTTAATTT
TGTTTTTTGTTCTTTTTCTTTTTGTTTTATTTCATACATTTCTTTTAATATTGCTAGCTCTTTTTCTAGCTCTATTATTT
TGGTATTTTTTACTTCTTCTAATTATTGTACTTCCTTTTTTGCTTGTTGTTTTATTTTTTCAATTTCCGTTTTTCTATCT
ATTTCTTCATTTTTTTTTGTTATTCTTATCATATCATTTAAACTATCTTCTAGTTTTACCATTTCTTTTTCTAACATTAG
ACTTATATTGTCACCTATTTTCTTATATCTTCTTCCTAGATTAGAAAATATTATCTTTATTTTTAATCCGTCATAGTTTT
CATATGTTTTTTCATCTATTGCGTATTCTTGTCTTTTTGCTATAATTATTTCATCAAGTTTTTGTCTATATTCGTTATTG
TCGTTATTCATTGTATTTTTAAATATTGAATATGTTTATATTCTACTTTAGATATATTATCTATTAATTGATTTAATTTT
TCATTATCAGTTTTTGTGATATTAAGTTGTTTATATTTTGGATATAATTTGTTTAATTTTCTTCTTATTTTTCTTAACTT
TCTACTAGTATGTTTAGTATGTTTCTTATCATCCATAGCTCTGATACCATTTTTTGGTGCGGAATCTATTTTACTAGGGG
GTGCAGAATTGGTAGTTGATGAATTCATATTCATCAACTTAATATTCTAGTGAAGTATTAAGTTCATGTGTTGGCTTAGA
CCTTCCTCCATATAGGATGAAATTAGTACAAGTCGCTAGATTTAATCTCTAGATTTGATAATATGTATTGACTCTCCCTA
TCTGAGTAATATATGATTGAATCAGTTGATCTAGGGATACTGATAGTCAATTGGTTTAAATTAACAATATACTCTCCATC
TGAGTTAGCTCTTGTTCTGTAACGATCAGGTTCCGTCGTTATAGAAATGCCAACGGGGAAAATTTGGGGTTGAAAAAACT
TTATCGTAGTATTGGTATTTTCTCAACCTTTTCCAGATTTGGATGAAATAGGAGTCCTTGAGGTGTGGGGAAATCTAGTA
ACAATCGGGTGAGTTGTTTTTGTTTTAGATTGCATGAATAGTTAGATAACTCGTTACGAATCCGTACGACTTTACGAAAT
TGAATTTGAATGAGTAGATCTTTGGGAATTGACCTTAGCGTGAAGGGTATTTTCTAAGCATAGTGGGTTAGAAGTGTGTT
GTGAAATGTGATTTTGGAACTCCTTTAGTTGACTCTCTGGTCCTGTTTGTGCCGCTCTGGCGGGAGTATTGCCGCTCTGG
TGGGGCCGCTACAACGGAAGGATGGCCGCTGTGGCGGGCGTGACGAGACTTCAAATCGTAGAAAAGGATGGATAGCTCAC
TGTTTCAAAAATGCCGCTCTTGTGGGACTTGGTGTCACTCTGTCGCCGCCGCTACAGTCATTCGATTAGCTCTACCTATA
AATCTATATTCATTTTATGTTGAATGGGTTTGCTCAATGTGCTGAAATCATCAATTATTTTGTAATTTTGTCTTTGACTG
GAACTAAAATATGTAGCCAGTTTGTGCTGAAATGAAGAGCTCAATCAGTTGGAATCTTTCATTATGAATGTTGTTTTTTT
ATTGTGCTGAAATGAAGATCTCAATGGGATGAAACATCCCATCATTTTGTGTTGTAAATTGAAGTTGTGGTGTTTAAATG
TGCAACAAATATTTTGCTGAAACTGATTGAAATTGGAAGTAAATATTTTTGTTATTCTTCTATACACATGCATATTTCAA
TGAGCACACATGACAATCTTCCTTCAATGAATTTTCTTTTATAATATTTATCATTATACGACTTATTTCTTAATTTCTTT
GACAGACACAAGATTTATCAAGCGTTTCTTTACCAATTATGGACTAAGAAGATCCTATGATAGAGGTAACAATGGAGATA
GAGCGAGTGTCAGTTAGTGTCATCATTAGGATCAAAACTATTTTTTGTATTGTTGATGAATAGTTTAAAACTCTTACTTG
AATCTAGATGTAATTTTGGGATACATATATTTTAGATATTGGAATTACGTACCTTGCTTCAGGTCATTATTTAGAAATAT
ATAGTGTATGATTTATTTTGGTATAAGGAATTATTTTAGTAAGTTGTATTACATGACCAAATATTGCATAGGTTGAAACT
ACCAAAATATTGTTTTATACAATTATAATTATATAAAATGTGAATTTTATGGCGGTTTGAAACTATTGTAATACAAATTT
TAAAAGTCATTATCAACTTGTAGCATTTTATGGCAGTTTTTTGAAACCGCTATAATAGTATTAACAATAGAAGGGATTTT
GGCGGCATAAAAAACCGCCGTTTTAAGCTCGTTGTGGTGGTTATAAACCACCATCATACTCAAAATAAACTATCGAGATC
GTTTCATTCTTTTGTAGTACAAAACCAGCACAAAATAATCACCACAACAAGAATGATTTTCTAGTGGTTGAAACAAATGC
CACAAATTGAATGTATAGCAGGGGTCTTTTACAACCTCCACACTTAAGCCGCCACAAAAGGAATTCTATTCATCTGGGTG
TGACTAAGATATATAGAGATCTTAAACGAATTTATTGGTGGTCGGGCATGAAGAAAGACATAGCGGAGTTTGTGGCTAAG
TGTCAAAATTGTCAACAAGTGAAATGTGAACATCAAAGGCCTGCAGGTTTACTTCAAAGAATGCCAATTCCAGAGTGGAA
GTGGGAAAGAATAGCTATAGATTTTGTGATCTTCCCAAGACTTTGGGGAAGTTTGATTCTAGCTATTTGGGTAGTGGTTG
ATAGATTGACAAAATCAGCCCATTTCATTCCAGTAAGAACCGATTATAATGCTGAATAATTGGCTAAGATTTATGTGAAA
GAGATAGTGAGGTTGCATAGTGTACCCCTTTCTATCATCTCAGATCGTGGTACCCAATTCACTTCCAAGTTATGGAGGAA
ATTGCATGATGAATTGGGCACACAACTCACTTTTAGTACAACCTTTCATTTACAGACGGATGGACAATCGGAGAGGACTA
TTCAAGTGTAGGAAGACATGTTGAGAGCATGTGTGATTGATTTTAGAGGGCATTGGGATAAATTCATACCTTTGTGTGAG
TTCTCCTATAATAATAGTTATCACTCCAACATTAATATGGCACCATTTGAGGCATTATATGGGAGGGGTTGTAGTTCACC
CATAGGTTGGTTCGAGGATGGGGATGTGAAACCTTTGGGGGTTGATTTAGTGAAGGATGCTCAAGATAAGGTGAGGAGTA
TTCAAGCTAAACTTCTAGCAACCTAGAGTAGACAGAAAAAGTATGTGGATCATAAAGTAAGAGACGTGGAATTTCAAACT
GGTGAGAACGTTCTTCTTAAGGTATCACCTATGAAAGGGGTGATGAGATTTGGTAAGAAGGGCAAGTTAGGTCCTAGATA
CATTAGCCCATTTGAGGTTCTTGAATTTGTAGGGTCGGTGGCGTATAGATTGGCCCTACCCCCTAATTTATACGGTGTTC
ATCTGATATTTCATGTGTCTATGTTGAAGAGATATCATGGTGACAGAGATTATATCATTAAGTGGGATTCAATTATGCTA
GACAAAGACCTCCAATATGAGGAGGAACCAATTGCTATTCTTGATCGTGATGTGCATAAGTTGAGGACCAAGGAGATTAA
ATCCGTGAAGTTCAATGAAAGCATCATCCAGTTGAGTAAGCTACTTGGGGAATCGAGAGGGACATGCGAGACAAGTGTCC
ATAATTGTTTGTCGAATCAAGTACTACTTCATTCTTTCCTTAGCCTACTTTTCCTAGGTTTTTTCACTCGGGGACGAGTG
ATGGGTAAATTGGTATCTATTGTAACGACCGGGTTCGTCGTTATAGAAATGCCAACGGGGAAAATTTGGGGCCGGAAAAA
GTTTTTGTAGTATTGGTATTTTCTCAACCTTGTCCAGATTTGGACGAAATCAGAGTCCTTGAGGTGTGGGAAAATTAGTT
AACAATCGGGTGAGTTGTTTTTGTTTTTGATTGAATGAGTAGTTAGATAACTCGTTAACGAATCCGTACGACTTTACAGA
ATTGAATTTGAATGAGTAGATCTCCGGGAATTGACCTTAGCATGAAAGGGTATTTTCTGAGCGTAGTGGGTTAGAGGTGC
GTTGTGAAATGGAATTATGGAACTCCTTCAATTGACCCTCTGGTCCCGTTTGTGCCGCTCTGGCGGGAGTATTTCCGCTT
TGGCGGGGTCACTACAACGGAAGAATGGTCATTGTGGCGGGCGTGACGGGACTTAAAATCGTAGAAAAGGATGGATAGCT
CACTGTTTTGAAAATGCCGCTCTGGTGGGACTTGGTGTCGCACTGGCACCGCCGTTGTGGCTCTTTTCTACTTTTAGAGC
TAAGGAACAACCCCCAGACGATTTCTACTCATTTTTCACCATTCTTAAGGCTAAAGGTAATCTTTAAACTCCCCGAATCC
ATTTTTTGATGCGTAGAACGTATTAGAATGGGTAAATATTGATGGGGGAAGGTTTTGTTATAGATTCTATGGTGGAAACA
ACCCTAGTTTGGATGATTGGGATCATGGGTTTGATCTAGGGTTCATAGAATTATTATTGTTTTGGGTAATTAGCGATTGT
TTGTTGATTTCTGTGTTATTGTGATTATTTGTAGACCAAGAACAAGCTGAACGAATCTGGAAAGGGAAAGATCAAGTTTC
TTAGGGTTTTAATCTTGTTTCGAGGTAGGTGATGGTTGTGATTCTATGATTGTGTGATGTATGTTTGTTCTTGCTTCATT
ATGATACTTGTATATGTATGAATGTTGCAATGTTGATCACACTTGTTGTAAATGAGATAGATGAATTATTGATGCCATGA
AATCATGACTTAAATGTATGATCTTGATGATGTACTTGTGATTGTGATTGTGATGTGTGAATGGGATCGGTTGCCACATA
CCGGCATAACTATTGGATCGGATGCCACGTTCCGGCATAACTATTGGATCGGATTATCACGTTCTGACATAATTATGGGA
TCAGTTGTCACATTTCGGCATAAATATAGGACCGGATTGCCACGTTTCAGCAAGCCAACAGTTTGGGTTTGGGTTCCGTG
AGAGGACCAATGATATGCTATAAAATGTGAAGTTGTTGGTTGTTCATAAATGTTGATGATGTTGTATATGTTAATATATA
TGCATATGATTATAATCTTGTTAGACTTGTTTATGTTGCACTAGTGGGATGGCCACGTGATCCTACCAGTACATTGTGGT
TGTGTACTGATTCTGCACTTGCTCTTATTTTTGTTGAGTACAGGGCATCTTCACGCGACTATTGACAGACCTCGCTTCGA
AGATCAGTGATCGTCGGTTCGAATTCAAGGGTGAGCCAATTTTTCCGGGCTGCCATGGAATTCTCTTTCGTCTATGTCCA
CCATTTTCGGACTTAGACATTTGTTTTAGTTAGTTGATTAGTTCATTAGATTTAGGGTTGCATCCCTTCTTGTTTAGACT
TGTTGAACTTTAGATGTTTTGGTACATTGACTTTCAGGTTCTAAGTATTAAATTTCCGCATTTGTGTAGTTAATTAACTT
GCCTCTGTAACTTAATTGCCTTAGTATTGTTTTAGTTGCTTAGTTTGGTTGTAGTAGTGGTTCTCCCACCGGATGGTTAG
TGTGGGTACCAATCACGATGGTCTGGGTCGTGACATGTTCTAAATTTATTGGAGTGAATATCTGACACCATATATGTATG
TTGCATGAGTGATTATTTTTTATTCAAAATTTGTTGTTCAAGATGCATTAATATCTATAAGGTATGTTTTGAATTTTAAT
ATTCAATGTATACATAAATATGTTGATTTTTGGAAAATAGTATTTAGATAATGTAAATAGTTTTAGAATTTTTTTGTTCT
TTGTTCTTGATTCGTGTATCTATTTCACAAATGATGATATGTGATAAGAATTTTTGAACGGAAAAAATTTAAATTCTATT
TTCCAAACAAGGTTTTCAACCAAATTGATCATAGTTTTGGAATTCGAAAAAAAGGACTCTGATTGGTCTAAAATTTGGTA
GATTCATAAGAACGGCCTAGTAAGAAATATTTTTGGATCATTATATTAGTTTTTGGTCATATTTGGCTATAGGGGTCCTT
ACCTTGATTCCCAAGATTGGATTGTAGTGAAGTATTAGTTTCACGTGTCGGCTTAGACCTTCCTCCATATCGGATGAAAT
TAATACAAGTCACTATGTATATAATCGCTAGTTTTGATAATCTGTATTAACTCTCCTTAACTGAGTAATTTGTGATTTGA
TCAATGTAACTAGGGTGATTTTCCTTTGACTTAAACTAACAATAGACTCTCCATCTGAGTTAGGTCTATATAAGTTTATG
GAGTGAATACTCAGTCATTGTACATGTGTATTGCATGAGTAGTTTTCCAATCCCATCGATTGGCTTTTCAAGATGCATGG
ATATATATGTATAAATGAGCACTGCATGTTGTTATTTAGGATTATTCGTCATATTATGATCTCTTTGATGTATTATTTCT
CAAATTCTAAATAGACTTTACGGACTCACTTAATACTACTCAAGTATTTCTTTCGATAGAGATAAGATATTAATTTTAAA
AAAATTGCATCATATATGTTCATGTTAGATGAAATTATTTTTGGTGTCTGGCTAAATAAGAGATGGACACTTAATATATT
TTTCTTGTAACTCTTTTGAGTTTGATAAATATGTTATCTCTTATTGTATATTGATGCGTGAATTTCTTTTTCTCATGAAT
TGAATGTTAATCTATCTCATAAGAGAAAATATCTTTTAAATTGAATGAAACTTATCTGTATACTAGCGCCTACATCATTT
ATTCTGGATAGAACTTTTAAGTTGGTTAAAGAATGGACATAATAGTTCATTGAAAGAGAAGCCACTACCAACATGTGAGT
CATGTTTAGAAAGAAAAATGACTAAGAGACCTTTCCTCTTAACAAGGAAATAAAGGTAGTGATAAGTTAGAACTAATCTA
TTATGATTTGTGCGGTAAATGATCATTTAGGCAAGAGGTAAATTTGAGTATGCTGAGATTTTCAGAAGGTTACTCATGAT
ATGAAAATATATTTTTGATGTTTTGTAAGTCTGAATGTCTTGATAAACTCAAAATATTTTAAGACAAATGAAAATAGCAT
CATGAAAAATATATAAAGTCACTGCAATTTGATTGTAGTGACATATACCTCTCTGCAGAGCTGATTAGTCACTTATCTGA
TAGAATAATTGCATTTCAAATGTCTACACCAAACACTCTAAAATAGATTGGTGTAAAAGAGAAAAGAAATAGACTCTTAT
GAAGAAGATAAGATTAATAATTGGCTTATTCATTGTTGTTTTGTTTCTTTTGGGATATGTTCTAAGAACTACACATCACA
TTTAAATTCAATTCATGTCCAATCAGGAATGAAATGTGTGTATTAATTGGATATCCAAAAAGAATGAAAGAAGATTTATT
TTATTGTCCTAAAAAAATAAGGCAATTGTTAAGACAACTGTCAGATTTCTAGAAAAGGACTATTTAGTAATCCATGTTCC
TAGAAGTAAACTAGTTTTACAGGACTGAACAAAGAAATAACAAATGAGTCAGTTGTAAATTCAGACACTCAAGAACATCT
AACTGGTATGTCAATGTAACACCCCAGAAAATTTTTGAGCTAAGACTTGAACCATCCACCATTGTGAGTAGGATTTTACC
GAGGAATTAATATTTCTTAAGTGTTAAGCTCACTAGATGTAGCACCTTGAGTTTGAAAAAAAAGAATTAAATTGGAAATA
GCAAAATCTGAAATTTTGCAAGTTATGCTTAAGTATGAGTTTTGGGTCGACTTCAAACGACCATAACTCCTAGATCAGGA
TGAGTTAGTTGTGCTAACAGATATAGTAGGAAAGACCTTTGAATTATCTTTCCAATGCCGCCGAGTTTGCCATTTTTTAG
CATTTAGTAGCCAATCAATAGGAATTATGCAATTTTCTCTGTTTTGTGTGTGTGTGTGTTAGGCCATGAATTTTTTGGTG
AAATGGTTTCCTGACGCTTTTTTCTAAATTCTTTATAGAACCATCCGTAAGGACCTGGGGAAAATTCCTATAGACTCACC
ATGATTCACACTACTCTTTTTAGTATTTAGAGGTCACTCAACAGAAATTATGCGATTTTCTTAGTTTTTTGTATGTATTA
ACCCATGATTGTTTAGTGATATGATTTCTGGGCATATATTTTTTTTCAAATCTATTACAAAACCATTAGTGAGGATCCGG
GAAAAAATTTCTATTGCCTCACCATGATCCACACTACTTTTTTAGCATTTAGAAGTCACTCAATAGGAATTAGGTGATTT
ACTCAATTTCTCGAGCGTGTTAGCCCACAGATTTTTTTGTGATGTCTTCTAAGAATTTTTTTTCCAAATCTTTACAGAAC
CATCTATAGACCTGGGAACAATTCATATAGCCTTACCATGACCCACACAACTCTGTTAGCATTAGGAACCACTCTACATG
AATTAAGCGATTGTTTCAATTTTTCGTGTGTGTTAGCCCATAGATTTGTTGGTGATATGGCTTTTGAGCACCTTTTTTAA
AAATCTTTACAGATCCATCCATAAGGACCTGGGAAACATTTCCTGTAACCTCACCTTAATAAACTCCACTTTTAGCATTT
AGGTTCACTCAACAAGAATTAAGCGATTTTCTCAATTTTCGTGTGTGTTGACCTATGGACTATTTTGGTGATATGAGTTT
TGGACACATTTTTTCCAAAATTTTTACATAACCATCCCGAAGGACTTGTTGAACAATTTCTATAGACTCACTATAATCCA
CTCCACTCTTTTTAGAATTTAGGGGCCCCTCAACAAAAAATATGGGATTTATTTAGTTTTTCGTGTGTGTTTAGCCTGTA
ATACTTTGGTAATATGGATTTCGGGTACTTCTTTTCGTAACCTTTAGAGAACCATCCGTAAGGACCTGGGGAACAAGTCT
TATAGTCTTACCATGATCGACTCCACATTTTTTAGCATTTAGGATCCACTCACTAGGAAATTAAGCGATTTTCTTAGTGT
TTTTGTGTTGTGAGTGTTAGCCCTGGATTTTTCGGCGATAATGCTTCCAGGCATTTTTTCCGAATTACCGAACCATATTT
AAGGACTTGGGGAACATCTCGATACTAGAGATGGAATGATCAGTCTAATCCTCCTCCCCCTCCTGACCAACAACAACGGC
GGCCTTTGAAGAGCTATTCTTCTTTTAGGCAGAAAAATGTTGTGAATGTTTGGAATAACACCACCATTCGGAATCGTCAT
ATCTCTAAGAATTTAGCATCAAACCTAATAGCTAATTGAATGTGCCTTGGAATGATCCAAGTCTTTTTGTCGTTCCTCCC
TGCAATTCCAGCCAATTCAAGCACCTACAAACAATCGCATGTATGTAAAATTTAGTAATCACAAACCCTAGAAATTTGAC
ATATAAAAAAAAAAGGAAACTTGAGAAATTCACCTCAGTTGCAAGGTACTCAAGCACCGCAACAAGAAATACCGGAGCTC
TGGCACCAACATGTTTGGCATACTTCCCCACTTTGAGGAATCGAGCGATACGAGCCACTGGAATTGGAGACCAACTTTGC
TGCTACGAGAACGAGACTTTTTTTTGCATTTTAACCAAAGCTTTTCCCTTTACCGGCCATTGATCTTTTTCCCTTCAAAA
AAAAAAAGTTTTGCTTTTTGATCTATAGAAACAAGAGACAAATGACGCACAGGAATTGAACTGTTGTGTGTATGCGAATT
TCTAAAGCAATCTGGTTTTGGTTTTTATAGCCCACAGGAGTTATAACCCAGCCAATGAGAAGAAAATCACAAGGATTGAA
CTTGTACGCCATTGGATGAAAGGGCAAATTTCCATTGCTTGAGATTGTGGGCAACAAGAACACCAATCGGATTCTTATTA
AAGATGAAAAACAACATGCCGGGTTTTTCTTTAATGAGATACTGCTTTTGCGTAAACATGAATATTAAGAGAACATTTTA
TAGATAAGAACTGATGCACGGATTAGTCAAAATAAAATTAAATAGTCTAACGATGATTAACCGCATTCGAAAAAGATAAA
AGTATAAATTTTATTCTATACCAACATTACATTATTTGAAGAGTTAATTTATATTCAATTGGAAAGTAATTTTGTTTAAT
TATATGTAAATATAATTTTTGAGGTACCTTCTCAAATATTTTCTATATTTGACTTAATTTGTTCACGTATCAAGCAATTT
TTTTCATAACAATATAAAACTTATGGTGTTTTACTTTTCATCGTTCATCCAACAATATAGTGAAAAGATAATCAAGATGC
CCAAGTTAGAAGATAAATTAGTGAGGTTCCTATAGAATATATAATACTACTATTTAATATGACAAATAAGGAGATTTTAT
AACTTATTTATCATGGATTACAAATATTTCATCTCTTTTATTTTATTTATAGAAAAAATTTCATTTACATTACTCTAGAT
CTACTCACTAAAAGTATTTTACCATGAAATTTTAAATTAAATTGAAATTGTATTTCAAATTTGGGAAATTGTTAATAAAG
CATTCTAAGAAAAACTTTCATTTACCGTACTTTAGATCTATCATGAAATTTCAAATTAAATTAAAATTCTATTTCAAATT
TGGGAAATAGTTAATAAAGCTTGCTAAGAACACTTGAAAGGAAAAAACTAAAATTATTATACACATCAGGAAATGAATAA
CAATAGAAATAATAAATGATATGATAACTGAAGCAAATTAAACAATAGGTAATACTAAGATCCAAGTATGTTGAGTTTTT
ATCCTAAGCCACATAAATATCATATGTCATTAAACTTGCAGAAAGGAAATCAAAGGTTTTATATTATAGAATTATAAAAT
TTTCTATGAATACAAGGAGATTAATAAAAGCAAACATCGCGATGCTAGCAATGGAATGATCAGTCTAATCCTCCTCCTCG
TGAGCAGCATCAGCAACGGCCTTTGAAGTGTTACTCTTGTTGTTAGGCAGAAAAATATTGTGAATTCTTGGAATAACACC
ACCATTCGGAATGGTCACATCTCTAAGAAATTGATTCAACTCTTTATCAAACCTAATAGCTAGCTGAATGTGCCTTGGAA
TGATCCGAGTCTTTTTGTCATTCCTCGCTGCAATTCCAGCCAATTCAAGCACCTACAAACAATCACATATATGTAAAATT
TAGTAATCACAAATCCTAGAAATTCGACATATCAAAAAGAGACAGAGAGAAGGAACTTGAGAAATTCACCTCAACTGCAA
GGTACTCAAGCACAGCAGCAAGGAATACCGGTGCTCCGGCACCAACACGTTTGGCATACTTCCCAACTTTGAGGAATCGG
GCAATACGAGCCACTGGAAATTGGAGGCCAGCTTTGCTGCTACGAGATCTTCTTTTAGCATTTGAACCAAGATTTTTCCC
TTTACCGGCCATTGATATTTTTCACTACAAAAAAAAGTTTTGCTTTTTGATCTATAGAAACAAGAGACAAATGAAGCGGA
AGAATTGAATTGTTGTGTGTGTATGTGAATTCCTAAAGCAATCTGGCTTTGGTATTTATAGCCCACAGGAGTTATAACCC
AGCCAATGAGAAGACTATCACGAGGATTGAACTTGTACGCCGTTGGATGAAAGAGCAAATCAACGGTGGATAAAGATGTT
GACACATTTAATCAATTTCAAGGATTACAATAAGTTTATTTCCAAAAATAGAGGATTATGATGTGTTTGTTTCCAAAGTA
AATAAGTATTATGATGTGTTTGTTACCAAAAAAAAAAAGGACTANNNNNNNNNNNNNNNNNNNNNNNNNNNNNNNNNNNN
NNNNNNNNNNATGATGAGTTTGTTGCTCAAACAAAGGGGGGAAATTTTGTTCTTTAATATTTGGCTTTAATAGCCATTTG
AACATATTTAAAGTTTTAACAACTTATTAAGACTAATTTGTATAATGAAAGGAGATAACATATTTTAAATGACTAATTTA
TTATCAGCTTAACAAGCCTAAAAATAACAGTAGCCCTCATTTTTAAAGCAATATTAATAGGTTATAGTTATTTTTAAAAA
AAATATTGTGTATTGTCTATATAAAATATAAAGTTTTCATATGAGAGGAAATAATTTTTGAAGTTTAACGAATCTAGAAT
ACTATATGACTCAAGAAAGATTAAAAGAATTGACTATAACAAAGTTTCATTAAAACATAAAATAAAATTTAAGGACTCCA
TTTAAATTTGGCTTTAGGTCAATGTTTGAGTGGCCCTTCTTATTTCTATGGATTGAGCAATGAAAATATACACTAGAAAT
CATAATTTAAATTGCAAGTGTTTATATATATTTCATGTGTTCATGGTGTTCAATTGGAACACACAATAGTTCAAGTGTCT
AAAAATAAAGTACCAACAAGTTTTAAGGAAGGGTCTAGTTATTAAGGCTTGCTTTGTTTTCTAACGTTATGGTATTGCCT
ATTAGCTAGGTATCGAGAGGATGGAAAAAAGAAATTAAGTGCATGTTTGATCATATTTTTATTATTTTCAATATAAACCA
CTCACAAAAATTAAAAATAACTCTACTTCTTATTCATGTTGGACACAATTTCCAAGTTTTTAATATTGTTTTTAACTTGG
AAATAAATACTATATTTTTTTCAAATTTGACCATTTTATATCTAATCGTCCACAAAAAAACAAGAACTAGAGAAAAAAGA
TTTCGAAACTTTACTTTCACAAAGAAATATCAAATATATGCAACACATGTTAATATAGATTGAAGAAAACTCGTGTTTGA
TAATATGCGAAATAAATAAGTTGGATAATTAATACTTATCAATAACTCTATGTCACGACTCAAAATCAAGTCATGATGGT
GCGCATTATAAGCCCTCACGTAGGCAAGCCAAAACCCTAACAAGATAAAAGAGGAAGACATAAAATACTTTTAAAATGAA
GGAACATAAGCAGAAATGAATATACAGAATAGGGACATATTATAGAATTGTCAATATATGCTAAACAATTTAGAAAACGG
GGCTGAAGGGGGTCAAGAAACACAAACTAAACACAATAATCAATCTCCGGACCCGGTGTCACTAGTATAGGAGCATCTAC
ATACAGAAAGGTTATATTTACAAGTCTGTCTAATTCAAAATACAAAAATATTGACAGGTACAAAAGAAGGAAAAATAGCA
AGCCTCCAGACATGAAGAGCTCACCACAATCTGAATCTACGACGTTCACTGGAGATCGACCGCTCTTTTAGAATGGCTCT
TACTGAGAGCTGCGTCAGAAAAAGATGCAGAAATATAGTATGAGTACCAAAATATTGGGTACTCAGTAGGTAACATAGGT
TGACCAAGCTTAGAAAGATCAAATATATATAGAGAAGCATGACAGTTCTAAACATTACAATGGAAAGGTTCTAAGTTACG
ATAACCAACTATCGAGAAAAGAGGGAAAACAACACAAGATAGTGAGAAGGAAACACTCAAGTACAAGACAGTCATAACAT
ACATACAACAACTCACACAAATAGGATGATGTGATGCAAGTGATGAATACAAGAAACTAGAAGCATGGAAGAATTCTTGA
GCCACCCAGAATGATACCTTAGACTCATCAACAAGTGCAATGTAGTGAAATATAACTCGTATCTCAATCGACAGTCTTCC
CAAAATGATACCTCAAGCTTATCAGTGTAAAAGTGGCCCAATATGCATACAAATTCATAAACCAAGTATTTTGTCGTTTT
ATATCATAAAAACTCTAAAAAAAAGTTGTCTTTTCCCATATAAATTCTTCTCTTAATTTAACGAGTGAACCTCCCCTTCA
CAGCTCAACATATGGGGAAAACTTAGTGAAAACTATTCCCATTCCTCAAATATAAAAGTCCCAAGGTTTTTCAAGAATAA
ACAAGTCAAATGTGAGTACCAAATGCATGATATCATACCAAGACATAATCCACCCAATCAAAATCAACACAGAAAATAAC
CATTAGGGTAACACCCGACGCAACACAAACATACTAACTTGGAACTCCACCTAGTCCAAGCTCACAGCCTCAAGCCCAAC
AATAAGGTCAAACTATTGGTTATTCCATGAAGTCCCTGAATGAGGAGGACTCGCCAACTTTTGGCTGAAATAGTTGCCAC
CTACCTCACCATGAGTTTGAGAACGAACATCTGAATCTACATCATAATAAATGCAACACAGAGAAAAGTGTGGGCAATAC
ATGGAATGTACTGAGTATATAAACATTAATCAGTTCTCAATAATCAAGAACATATGATATGGATAGAATAACTACAACTT
TAAGATCAACATATAAAGATCATTTGGAAAACTACTTTCAAAATCTGTAAATGTAAATTTAGTTCTTTAGCTCTAAACTG
AAAATATACCCTGGAATTCTACTCTGAAAAATCGTGATAAAAAAACAAGTTTGTAGAAATAGTAATGCTTGTATTACAAC
TGATATGCTGCATGTGACCGCATATTGTCAAACTTGTATATTAGATAAACTGACGTCTGAAATAAAGCATGATACTAGTT
ACAATTATTATTTTACTTAAGTTCTGAAATGCTGAAATTAGTCATGCTTATTGAATTTTGGGATCATGTGTTCAAAACAT
GCAATTTTTTACTAATATAAATTGGAACATGTAAAATTATGCTAAATCTAATTTGCTTAAATCTTGGGATTAGAAAAAAC
TTGTAAAGACTCATGCATAGTAGCTTTAACAAGAATAATAATCATATACATAATAACAAAAGAAAACTAAATTTCAAGAA
GTATTCATAATTGGGTTTGAAACCTAATTCACAAAATCATAAAAATCATATTGTAAAATTGGAAGTTTTGGACATGAGGA
TGAAAGGAAGTCCTTATTACTGTTCTACGTACATACTATTAGAACGCTATTTATGTTACTGCTCTCCAGACACGTTGTTA
CTACTTAGTGTTTTACTGCATAGGTTGTAAGATATGTATCCACCACTTTAGGAGTTTGTTTTCTTATTTTCCTAGTTTGT
TGGTTTAGTTTCCACAGTTGGAAGGACTCTCTATTAGAAACTCTGTTATTTATTTTGTATATATATATCAGTTCTTAATC
GATTAATAGAAATATTTTTTGCTTCATCTTGCTCAATTACTAATACATACCTTAGTGAAGAAAAACTTGGGGTAGAACCT
TGAAATAAAAATTCTAACTAGGTATTTCTTCAGAATTCTTGAGGGTTAAAGTTTGGGGAGAGAATAAGAGGGGTTTTAAT
GATGAAAAATGATTGTCTAATCCTCCTACGATGTTTTAAGATCATTTAGATAACTCTCCAAAGTGCTTAAGATTTAAAAA
AAATAGCCTCAATTAAAATGAAATCGGTAAAATTTCATGTTGTTCGGTCAAAGTGACGAACCGTCGTTCAAGCAGTCGAA
TTATGGGGAAAATTTTCCAGCTCACTAGAAAGTGTGACAACCTCAAGTGAGGGATTGTCATTTTGTCTTACATAAATCCG
ATCACCTTCTATTTCTATTTAATTTTTATTTAAAATAACGGAATTCCAAAATTAATAAATCCTTCATTAACCATGAATGA
TATAAACATGCTCAAATAAAAGTTTTTGGGCAAGGGCTTTATTCTATGATGGTATTAATGAAAAAAGGTAGTAATACATG
GTTTTGAATATGGTTTACTTTCGTCCAACTTCTTGATTGTCATTTACAGTATGTGCCTTCGTTGGTGTTCTAATATAATA
TTGAACATGATCACACAAATGTTCTTCTTCTTAAAGGAAGAGTTATCTATATATTAGAAACATTTAAGATGTGTCAAAGT
AGACACTAAATTAAACATTCACAACTACTTAAGGTAAAAGTACTTGTATTGAAATGTGAGGGATGCGACGAATAGGAGAA
TCTTAGCAGCTCAGTTGATTGGCTACTTGAACTACTATCTTGTTGGTGAGAGGCTCTATCGATTCCCCACATTGTAATAT
CAACCATTCATGAAGTCTCCCTCTATCACCTTCAAGTACCAAAGAGAAACAAGAAATTGTCAAGGTGATGTGACACTTCT
CTATGACCTCCATTCATATTTATCTTTTTATCCTTTTAAAAAAAAAATTCCTTCATTTTTGTAACAGACAATTATACATT
TAATAATTAAACAAATTATTGTTGGGTATATAGCAAGAGTTAATGGGAAATGGATGGAAGATGAAAAGAGAGGAACTTGA
AAAGTCCTCTTATGCTTTAGTAAAAAGGCATTTCTCCCTCATCGGTGGTGGAAAGAAAAATAGAAGAGTTTAAATAGAGA
AACACTTCTATTAGTTGTTAAAAGGGTTGGAAAGAGAGACCCCCCTCGCACCGTCGTCGTCGTTGCTCGCTCGGCTTCGG
CTTTGGAAAATGATCGAGAGATTATTTTTGGACAAATTTTTGTTTTAATTATTTATTTAATTAATTAAATAAAATTAAAT
GGCCAAAAACATTTCAATTAATTAGTTAATTAACCGAAATGTTCCGACCCGACTCGGATTCGCGTGCCCCATTTTATTTA
AATTACTTTCCCATTTTATTTGAATTTCCCACCGTTGGAGATGACTGTTCTAAAAGGTTGCAACTTTCAGGAACAGTCAT
GACCGTTTGAAAGGTTGCAAACTTTCTGAAATGGTCGTGTGGTTTCTGAAAGGTTGCAACCTTTCGGAACCAGTTCCTCT
TGGCTATAAATACCTATTATTCTTCAAAAAATTTACTTACGAAAATTTCTGATTTCTTCTTTTTCTTCTGCACAAATATT
TTTCGTGTACTTTACTACCATTGAGTGGCTCGCTGACACCAGCGTTTTGGGTATCAATATACTAGTGATTGAGATCATTC
TATCCTGGGAGGACATATTCCAAATCAAACCTCGGATACTAGAGGGGAATAATTTCCTTAAGGGGACACTATGCATTCAG
TGGGCTTGATCCTTTTCTGTTCTATCTTTTCCAGATTCTGATATGTTTTACAGATTTTAATTTTTGTGAATTAATTTATG
TTCTTCTGTTCTTCACTGGTTCATTGGAAACTTTGGTAACTTTGTGTTTTTGCAAAGTTTTTGGTAATCAGTATTACTGT
TTTTTAAACACAGATTGGCAACAATCTTAAGGAAATTATTTATTTTTATTTTTATCTGTGTTTCTGGTGGAGACAAAAAC
CTTCGTGGTTTATACTCCTATTAAGTTTACAATTTAAGTTATTGCTTACTGAGTCATTTGTATCAATTTATGTTTATTAC
AGTTTCTGAAATGGCAAATGATAAGGTTACGGTGGTTGTTGTTGCACCAACCCGAACTGATGTACCACCAGCAGAGAAAC
CGGGAAAATTCTCTGGTGTGAATTTCAAAGGATAGTAGCAATGGGTATTTTTCTAGCTTACCACTCTTGGTCTGTAGAAA
TTTACCAATGAAGTAACTCCAGTGCCTGCTATTGAAATGCCAGACAGAAAAATTCATGATTATTGAAACATGGAAACAGA
CAGACTTCCTATGTAGGCTACATTTTGAGTGCTTTAGAGGATGACTTATATAATGTTTATAGTGCAATGACAACTTCGAA
AGAATTGTGGGATGCACTTTAGAAGAAATATAAGACAGAAGATGCATGCCTGAAAAAGTTTGTGGTGGTAAAGTTTTTAG
ACTATAAAATGTCAGATAGTAAAACTGTTGGATCACAAGTGCAAGAACTTCAACTTATTTTCCATGATCTGATTGCTGAG
GATATGGTAGTAAATGAAGTTTTTCAAGTGGCTGCAATGATTGAGAAGTTACCTCCTTCGTGGAACGACTTCAGGAATTA
TCTAAAGCACAAACGTAAGGAAATGAAACTTGAAGATCTTGTGATTCGGCTCAAGATTGAGGAAGATAACAAGACCACCG
AAAAGAAGTCTCGTAAGAGTTCGACAATAATTGGAGTTAATATTGTTGAAGAAGCTCCTACCAAAGGCAAGAAGAGAAAG
AAGTCCAACGGACAAAAGTCAGAACAGGCTAAAAAGAAATTCAACGGCAATTGTTACAACTGTGGTAAAACTGGTCACAA
GTCTTCTGACTGTCGTGCTCCAAGAAAGGACAAAGACAAAGACATAGGCAAAAGTCAAGAAAACACCGTGGAAGAGATGG
AAAATGCATATGACCTCTGTGCAATGATCTCTGAGTGTAACTTAGTTGAAAATCCCAAGGAGTGGTTTCTCGACTCAGGT
GCCACTCGACATAATTGCTCTGCGAAAGAAGCTTTTGCAACATACACTCCTGTTGAGTTTGATGAAGATCTGTTCATTGG
GAACACAGCAACAACTAGGATTGCAGGAACTGGGAAAGTAATGTTGAAAATGACATCTGGCAAGGTGTTGACTCTGAACA
ACGTTTTGCACGTTCCTACTATTAGGAAGAATTTAGTTTCTTCTGCACTGCTCGTTAAGAATAGGTTTAAGTGTGTCCTA
GTTAGTGACAAAGTTGTAATAAGTAAGAATGAGATGTTCTTAGGAAAAGGCTACCTCACTGAGGGCCTCTTCAAACTGAA
TGTAATGGTTGTTGACAGTATTAATAAGAATTCTGCTTCTGCTTACTTATTGGAGTCAAATGATTTATGGCATGCCCGTT
TGGGACATGTAAATTACAAAGCCTTGCGAAAATTGGTTACTTTAGAAGTATTGCCTGATTTCAAATGCGATAAATCAAAA
TGTGAAATTTGTGTAGAAAGTAAGTTTGTTAAACATCCTTATAAGTCTGTTGAAAGTAATTCAAAACCTTTAGACTTAAT
TCACACAGATATATACGATATGAAGTCGACACCATCTCGTGGTGAGAAAAAGTATTTTATAACTTTTATTGACGATTGCG
CTAGATTTTGTTATGTATATTTTCTTAATAGTAAGGATGAAGCAATTGATGCATTTAAGCAATACAAAAATGAAGTGGAG
AATCAATTAAATCTAAAGATAAAAATGATTCGGAGTGATAGGGGTGGAGAATACGAATCTCCTTTTGCAGAGATATGTTT
GGAATATGGTATTATTCATCAAACTATTGCACCCTATACACCAGAGTCAAATGGTTTGGTGGAACGGAAGAATAGAACAT
TAAAGGAAATGATGAATGCCTTGATAATCAGTTCTGGTTCATCGTGAAACCTGGGGGGGAAGCCATCCTTACGGCTAACA
AGATACTTAATAGAGTACCCCAAAGCAAAACGCAATCGATTCCATATGAGTTATGGAAAGAAAGGAAACCCAACTTGAAA
TATTTCAAAGTGTAGGGGTGTCTAGCCAAGGTAGAGGTTCCTTTACCCAAGAGGGTGAAAATTGGACCCAAAATAGTGGA
TTGTGTATTTATTAGATATGTTGTGAACAGTAAGGCCAGTCGGTTTTTGGTTCACAAATCTGATAATCCTGAAATTCATG
TGAATACGGTAATTGAGTCAGATAATGCTGAGTTCTTTGAACACATTTATCCGTATAAAATTGAATGTGAGTCGACAAGT
GAAAGACCTAAACGACCACGGGAAGAATCAACGAAAAATACACAACCTAATGAGGATCCTAGGCATAGTAATTGCCAACG
GAAATCCACATCTTTCGGACCAGATTTTGTGGCATTTTTGCTTGAAAATGAGCCTCAAACATTTAAAGCAGCTATGTCTT
CGTCTGAGTCAATTTATTGGAAAGAAGCAGTCAATAGTGAGATCGAATCAATTGTAAGTAACCATATTTGGGAATGAAAC
GTGTGTTAGGGAATCTGAAACATACACAACACTATGCTTTGCATTATAATAAATATACTATCGTGATAGAAGGATATAGT
GATGCAAATAGGATCACTGGGTCAAATGAAGTAAAATCCACAAGTGGTTATGTGTTTACACTTGGTGGAGGAGCAGTCTC
TTGGAAATCGTCCAAACAGACATGTATCGCTCGCTCCACAATGGAATCTGAATTTATTACTTTAGATAAGGCTGGTGAGG
AAGCTGAATGGCTTCGGAATTTCTTAGAGGACATTCCATTCTGGCCCAAACCTGTGGGACCTATTTGCATACACTGTGAT
AGTCAAGCAGCAATAGGTAGGGCAGGGAGCGTCATATACAACGGGAAGTTTTGTCATATACAACGGAGACATAACACCGT
AAGACAGCTGCTCTCTAGTGGAATTATCACAATTGACTATGTGAAGTCAAGCGATAATGTGTCAGATCCACTAACGAAAG
GCCTAGTGAGAGAGGCAGTTGAAAGATCATCTAAGGGAATGAGTATACGGCTTAGGACAAGTCAGCATGATGGTAACTCT
ATCTAGCAGCCTGGAGATCCCAAGAACTAGATTCAAGGAGAAAAACAAAATTATGACTAACGGTTTGACATTATCAATCA
ACTCAATTCATTCTCATGATGAAGACAATGTTCAGTAACAAGGTTAAGACTTTAAGGCTTGTTAATGAGTTAATAAAGCT
TAAAGTTTTTAATGATTTGCTAAGTTTTGCAGATTTGACCAAATAATGTATCTACGAGATGACACGGTTAGAAATCACCT
ATGTGAGTGTGAAGTGTATGCCGCTTCAAATAGAATTTTATGTCAAAAGCCTATTCCCTATACACTCATGAAACCAGGAG
GTGTTCATGGCTGAAACGAACACAACCGTAAGAACCATAAACGGTAAAAGGTTAATTGTGTGACATATGGTTGTCTAGGT
ATACACCAAAGCTCGATGGTTCAATGATCGCGCATCCACCGATTGACCGAGTATATCCGATATATGATCACTACGGAAAG
TCTAAGGGGAAACCTACTTATCCAGATGCAACTAATCCTTGCTTGTAAAGTACGCACTCGTTCGTGCATTCCTTATGTTA
TAAACATTCCCCATTCATGTGGGGGATTGTTGGGTATATAGCAAGAGTTAATGGGAAATGGAGGGAAGATGAAAAGAGAG
GAACTTGAAAAGTCCTCTTATGCTTTAGTAAAAAGGCATTTCTCCCTCATCGGTGGTGGAAAGAAAAACAAAATAGTTTA
AATAGAGAAACACTTCTATTAATTGTTAAAAGGTTTGGAAAGAGGGACCCCCCTCGCGCCGTCGTCGTCGTTGCTCAATC
GGCTCGGCTTTGGCTTCGGCTTTGGAAAATGATCTATCGAGAGATGGACAAAGTTTTGTTTTAATTATTTATTTAATTAA
ATAAATAAAATTAAATGGCCAAAAATGTTTCAATTAATTAGTTAATTAACCGAAACGTTTCGACCGGACTCGGATCCGCG
TGACCCATTTTATTTAAATTACTTTCCTGTTTTATTTGAATTTCCCACCGTTGGAGATGACTGTTCTGAAAGGTTGCAAC
TTTCAGGAATAGCCATGACCGTTTGAAAGGTTGCAACTTTTAGGAATAGCCATGACCGTTTGAAAGGTTGCAAACTTTCT
GAAATGGACTTGTGGTTTATGAAAGGTTGCAACCTTTTGGAACCAGTTCTTCTTGGCTATAATTATCAGTTATTCTTCAG
ACTTTTTACTTACGAAAATTTCTGATTTCTTCTTCTTCTTCTGAAACAAATATTTTTCGTGTACTTTACTACCATTGAGT
GGCTCGCTGACACCAGGGTTTTGGGTATCAATACACTAGTGATTGAGATCATTCTATCCTGGGAGGACATATTCCAAATC
AAACCTCAGATACTAGAGGGGAATAATTTCCTTAAGGGGACACTGTGCATTTAGTGGGCTTGATCTTTTTCCGTTTTGTC
TTTTCCAGATTCAGGTATGTTTTACAGATTTTAATATTTGTGAATTGATTTTTGTTCTTCTGTTCTTCACTGGTTCATTG
GAAACTTTGGTAACTTTGTGTTTCTACAAAGTTTCTGGTAATCAGTATTACTATTTTTTAAAGACAGATTGGCAACAATT
ATCATATATACTATATCTAATTATATTTCATGAGTTACTAAAAAGTTCTATCTATTTGCATCCTCTACTTAAATAATGTA
ACATGTCTCCTGATCAACCTCCTTTTACCAATTTTTTCATGATTTAAGCCATCTATAAATAGCAATCTCTATGATATTGT
TAGCTAGTAATTTTCATTTTCTCCTTCTTCTTTTTTTATCAATATATCTTCTTCCTTTTAAATGTTTTCCTTCATTTGGT
TCATCATCATGTGGTTAAAATCAAAAGAGATGACATAGAAAAAGTCTCCTCAACTTCCTTTTACCAAATTTTCCATGATT
TAATCCATCTATTAATAACAATACTCTATAGAGTTGTTAGCTACTCATTTTTATTTTCTCCTTTTTTTATCAATATATCT
TCTTCCTTTTAAATGTTTTCCTTCATTTAGATTTTAATTCATCATCATGTGGTTAATAATCAAAGACATGATTTAGAAAA
AGTGATGTGACAATTTATAATCACTTTGATGAAGATTATAGATATATTCTTCAAAATTTTGTTTTATGTCAAACACAAGT
TCACCATATGAAAAGAAAGTTTGATGGCAATGTAAGATTCATCAAAGAGAAATGGTAAGCTTAATTTGATTCAAATTCAT
CAAAAAATGAAGTTTAATGATGCGCGAAGATCATCAAAAGAGATAGTCAAATTAGTTTGATAAAGTAGAAGTTTATACAT
GTCAAATACAAGATGTTATTACAAAATTTTACACTTTGTGTATGAAAGGCAACAAAAAATGGTCAACTTGCAGAAGGAGT
CATTGGTCAAATTCTATTTAATTTTTAAAATAAATTTAATTACAATATTTTATTTCTTCAGATCTCATTATTGCCATTTA
TTTCATTTTCTTAGGTCTCTCTTCAATTTATCAATTATACTTTTTTATTTTTTTAATCTTTTCTCAATTTTTCTCTTATT
TTCTAATTAAAGGATTAAAAGAAAAGCAATATTACTATTTATTTTTTCTCAATTTATTTGGCTTTTTACACTCTTTTTTT
ATTAGTATTTTTTTTATTTTGTTAATTTATTTTTCTTTTTACTCATGTTTGCTTAGTAAATTACTATAAAGTTCACGCAT
TATTATTTTTAATGAAAGAAACGATAATGGGTGTGCTCAATAGTTACAACATTCTCATGTTCCATATTTATGGAATGCTA
CAGCCTTTTCATATTCCGCCTACGAGAGTTCAAACAAAAATCCACAGAACTAAAAGATAATCAATTTATTATATTACTAA
TAAGAGTTAACAAAATTATGATTTTATGATGCGGGCAAAAATGAATAAAAGGTTATTCCAGAAAATAGAAATCATTCTAA
TTCTTTATATCAATTAGAATTGTTATTACATGCTATTTTATGGAAGTAAGGGCAAAGCCTTTAGGAAATGAAAGGTTAGA
TAAATTTTTTTATATATAAAACATAGCGTTATCAATAATATAAAGTAGTAAAACTTCATTTAGATTTTAAAAGGAAATTT
TCAAATATTTTTAATTTTCAAATATAGTATAAACATAGTTTGTAAATCTAATAAGACTTTTTTGTATCGGTGCGAAGCGC
AATTAAATTTACCTTTTATAAAATAATTCTAAATGATGTGAGTCTTTAAGTATCCAAAGCCAACAGCCGTGTACTATGTA
TGTTGCTACATTTCTCTTGTGAGAAGAATATTAAATACCAACATTAATACTGCATCATCAATTAGTAGTTTAAACTTTTG
GGGTCTTCAATAGTAGACAAATGGGGTGTGTGTTTTTAATGTACGCTTTTAGGCATTGATGCTTGTATTTTATTCTAATT
AATATTTTTTTTGGTATGTTATTAATATATGTATTAATTATTTAATATTTAATTAATTAGATATTTCACAACATTTTTAT
TTGTAGGGATAAAATGATAATTCAACTTTTCACTTTAGAATTTCCCAACTTCAATTAGTGTAGGAATGAAATCATAATCC
AACTTGATTTAGTGTAGGGAATTTAAGCTATAATGATCTTGTAATAAATTTGGTTTGAAATATATATATACTTCGATGCC
TTGTTAGAAAACTGAACAAATCATGTCAAACACTAGTCATCCTGGCTCCTACCGTCTTCAGCGATCTTGACTAANNNNNN
NNNNNNNNNNNNNNNNNNNNNNNNNNNNNNNNNNNNNNNNNNNNNNNNNNNNNNNNNNNNNNNNNNNNNNNNNNNNNNNN
NNNNNNNNNNNNNNNNNNNNNNNNNNNNNNNNNNNNNNNNNNNNNNNNNNNNNNNNNNNNNNNNNNNNNNNNNNNNTATA
TCATTAAACTTAAACTTAGAAAATCAATAGATCAAATACTTGCAATGCAACAAATTAATGTTACCGACTTGCATTTAATA
GGTCTATAATATAATTATTCATCACCACTTAACAAAGGCAAATCTATGAATTCACTTAAGTTACAATAAACAATATATCA
TAAGTCTCTTTCAATATGAATCTGCCTCTTCCAATTAATTTGGGAACATAAAAACAGTCAATTTACTATATGATAGAAAA
ACTAACATGAAAATTATAAACAAAAATATATATTAATAACTCAAATGTAAAATTATTCACTTATGTTGAAAACTAAACAA
AGACTTAACAATCATCTTTGGTGAAGTTTTAACATGTAAAACCTGATTAAAGAAAATTTACATTCTTATGGAATTAATTA
ACATGTAGGATGTTACCCAAAGGAGATTCTTCAACTGATGAATGTGTCTGATCTTACTAGATGCAACTTGTGAGTCATCT
TCAGGTACGTCCTTAAGAACATTCATCACTTCAAGAATATCATTTGAGTAACAACTACAGACTCATGAAGGCTATTTACA
TACCAAAGAAAAGGAGTGTGACGGGTAAGTAAAATGTAGGGTTTTGAGGGCTAAAGGAAGAAGAAAGAGTGAAGCTTTTA
TAGAGCAAAAAGACATTGCACTTCTTAAAAGTTTTTAAATTTACCTCTAAGAACTAAATAATTTGTCAATTAGTCCTTCT
AAACTTTTGACTAAATGCATACATAGCCCTATAAATTTAGTATCAAGTGTCAGTTTAATATTTTAGTCCTTTTAATGATT
ATTCATATATCTTTACATGATAGGTATATGTTTCGTCAATATATATATATATATATATACTTTATATACTACCTTAAAAG
CATGAACTCCCTAACATGAATGTTAAATTACTATATTACCCCCAACTTAAAACACCCAATTTATTATTATATATTCTATA
TTTAATATTATATTTATAAACACTATATTATATTAAAAGCAGACACCTTTTCACATTGATGGGTAGTGACTTTTTCGAAA
GGTTGTGATTTTTTTTATAGAGTTGTGACTTTTTCGATAAGTTATGACATTTCTGAAAAGTTTTGATTTTTCTGAAAGGT
TGTGACTTATCTGAAAAGACACGATAAGCATCTTTTCATACTATCATTTGTTGTCTATAAATAGAGGGGGATTCTCACAC
TTTTAAACAACGAATTTTGTAAGTTTTCTATTCTTCTACTTATAACAAGGAAGATTGTGAGAGTTGTTCGATTATGCAAT
TACAATATTTTTTTGTTGGTAAATTGGATATATCAATAAAAATTGATGCAACAAGGATAATGAAATAACTCAACTTCAAA
CCAGAAGAGTATCGTGATAATTAATATGCACTCATTTTCATAGCCATAAAATATACATTTGCATTTGCAGCAACTCTTAC
TTGACAAGAAGTTTAATGATTTTCGGTTGCACAAACTACAACTTCGTGTTCAGAATCTGAAAAGTCTCAAACTAATGGAG
AAAAAGTATTTGATCAAAAACTTGTTTGAAGAATCCAAATTACATTTAATAAGTATTCTTTCGTTTTCAATTTATTTGTT
GTACTTTTATTTTTATTCAGTTTAATATAGAATGTTCTTTTTTCTTAGGGGTGAGGACGCATCTTTAAGACCACAAAGTT
AAAAGACATTTTTATATATTCTACATATGATCCTTAAATTAAAAGTCTTCTTTACTTTTTAAAATTTCATATCAAATTAA
AATTAGACCAATCTATATCTATCTTTTTTTATCTATACTACCTTAAAAGAATAAACTAATAACTTAAATTTTAAATTATT
ATAATACCCCCAACTTAAAACACCAAATGTAGTATATCTTCTATATTTTATATTGTATTATATGTGTATTATATTATAAT
ATATTAAAGGCAGACAACTTTTCACATTGAAAGGTTGTGACATTTTTGAAGAGTTATAACTTTTCTGATGAGTTGTGACC
TTTTTGAAGGGTTGTGACTTTTCTATAGGGTTGCGACTTTTTCGAAGAGTTGTGACTTTTCCGAAGGGTTGCAACTCCGA
ATAGTTGTGACTTTTCCGAAGGGTTGCGACTTTTCTGAAGAGTTATGACTTTTCCTATGAGTTTTGACCTTTCTGAAGGG
CTGTGACTTTTCTAAAGGGTTGTGACTTCTTTTTGATAAGGCACCACAAGCAGTTTTTCGTATTCTACCCTTTGTTGGCT
GTAAAAAGAGGGGATTCATCAAATTTTTAAACTACATTTTAAAAAATATAATAATAATATTATTATTCTTAAAACACTCA
ATTCCGTATATCTTCTATATTTCTATGATAAGAAACAATATGCACATTCTAATACTACACATTTTTAACTATAAATGGGA
GGGGGGGGGGGGGGTTCGATATTTGTAAACTACGGTTTTTTATGTTTTCTATTCTTCTCTTCTTAAAACCTAAAGTTTGA
TTTACAAACGTTGACAATCTCAAAGTTCAGTAAAATTAGAACACTCCGTGATATGAATGTTAAATTAATCTAATACTCCA
GCTAAAACATCCAATTTAGTATATCTTCTATATTTTATATCAATATTTTTTTATATTATATTATATTAAAAGTAAATACA
CCTACAAAACAATAATAACAAAGTTATGAACTATGGGGAAGGGAGTAGAAAGTTTATTTAAGAGTTGTAACTATGTGATT
TTAAGAGTGATTAATTTTTTATTTAGAAATATTCATATTATTTTTAAAAATAGTGTGGTACGTTTGATTTTCACGTGCAA
CGCACGTGCGTCAAAACTAGTATATATATATATATATAGTGAAATTAGCAATGTCAGTTTTATCGTTTACATTTTAATCA
TTAAATAAAATTCATTAAAATAGAACTATGCATTTGACACCAAACAAGAAATATATGAAGCTAATTAAGATAATTAATGT
AATCTCTCATGGTATGAATATGTCAATAAATTACTACTTGAATAATTAATAAATGTATGATTTGCCTTTAACAAAATTAA
CAAAAACATGAAGAGGCATTTATATTTCTCAAAAACTTACAAATAAAGCACAATGAATATCATTTGTCTGAACCTCAATT
ATTGTAGGAACAGTATTTGATAATGCCTCGTATCCGCTACAAGAGAATCCACTCTTTGACACATATATTAGACAGTAACA
CAAGAGACAATTCGCTCTAGTTTTGTAACCAAGCGAAAAGGGATTCATGGACAGAAGTTGCAGGTAAACCCTTGGTTTGC
CCTCAACATTGAAGGGTAAAATAGTCCATCAACTAATTACTAGGGACATTTTGATAATTTGACTTTAGATTAGGAGCTTC
TCATTTATCTTTATAATCTAATTATGTTTTGATCATTTGTGTATTGAACGTATATCACATCTTAATCGGCATAAATTTTT
CATATATGTATTTCAAGTATAGTGGAACGTAAGTAACCATGGAATATTGGTCTCCTTAATTACTTTATAGGGTTAAGCGG
AAAAGAAAATCTAAATAGATTGTTAATACATCTAAATAAATTTATGTATTCACAAATATAATAGCTAGACAATAAACATG
TAGACATAAACTAATTGAGAAGGCACAAAAAGTTGAAGCCAAACTACAAAGAAGACAAAAGAATTAAACAAATCCACGCA
AAAATAACTTATCAAAAGTGAAAGGAGAACTTTTAGTTGAAAAAATTATAATATTATTTGTTAACAACATACTAAAAATT
CCATCGACGCTCGATATAAATATTGTATCTTAAAATAATTTTGTGTTGAGCTTTTTACACTCTCGTAAGAATAATATAGT
CTGATAGTTATTTCTTCACAACTACTTCATCCAACCTCCAACGGCTATAGATATTCTTCTTCTCCCGTTTTTATTATCTT
TCCAACAAAAAAAAAAGAATCTAATATGAGGTAAGCTTTAACCCTGATTGCCTTTATATAGCTCTTTCTTGCTTGGCATT
TCTCAGGAAAAAAATAAAATATCGCGCAATATTAACCTTGAATACATTTGTGGGCATTTGAATGAATACATTTCACGCTT
TATTGCCTCTATTAAACCTTTTCTTTTTGGATATTTTATAAAAAATATTTATTTAATGGATTAGTATTTATTGAAACGCA
AACTTACATTTTAGTACACAAAGTTTTATAGTCGTTATCAACAGAAAATACAAATACATAGAAGTTGCATAAAGAATATT
ATGACCAAACAAATGGTAGAGGGTTTTAGAAACTATGAAGTCCATAATTTCAGAACTTATGAAAGAATGTTAAAATATAC
ACATTAACTCATCAAAATCAAATATCATAATATAAATAAAATATGAACCGGTCATTAGTAAACAAAGATACACTATTTTA
TCAATATACAATGTTATAAGAGAAAAAGTTGGAGGGGGGGGGGGGGGGGGAGGAGAGAGATTAACCTAGGATAATGCAGA
ATGAAGTACTACTCCAAGTGGAAAAACAATCAATTTTTAGGAGTGAATATTTTTTGACATAAGGAATAAAAATCTTCTAA
TGATCTTATATAGTAATTGGATAATTACACAGAATTTAATTCAGAATGTGAAAACACTATAAAAATATCCCACTGTTGTG
GAAGATAATCAGTTGAAAATCAGATTAATTTTTTTATAAAAAAAAAATCATAACTAAAGAATTAAAATGCACGATATGGA
TTTTAATTAATTCTACATTTATGTTGATATAATAGGACTTTAATTAATTTTTACTATTTATTAAATAGTTAATTAGATTT
TAATTTAGTATAGGGGCAAAATGGNNNNNNNNNNNNNNNNNNNNNNNNNNNNNNNNNNNNNNNNNNNNNNNNNNNNNNNN
NNNNNNNNNNNNNNNNNNNNNNNNNNNNNNNNNNNNNNNNNNNNNNNNNNNNNNNNNNNNNNNNCTAGTTTTTCAATACA
TGATTACCAATTTAGAAAATGTATATGTTATAGTAAATAGTATTGCTTATTTAAGCGAAGATTTGAATAATTACCTTTGA
ACAAATTAATATTGCAGATTTTTTTGTGAATGCTCAATGTCAATCGTCATATGTCTTATTCACGCGAACCTATGAAGATG
GTCAATGAAAAATTTTATTAGTTAAATGCAATAATTTATATTTTTATTTCAATTTGATTAGGTTCAATCATGTAATTAGT
CGTATCTCACTAATATTACCTTATAGATGATATTTATTGTATATTTTTCTTGTAATCTAACCAGTTGTTATTGCATAATC
AAGACTTTTGTCATCAGTTTTGATATTCCTCTTAAAATTGCTACATCAAATTGATCATGTGTCAAAATATGTTAGTGGTA
GATATCATTCAATATTAATTGGGTTTGAATGACCTTGTCCTTTATTTATCTTCTGTGTTTTGACAAGTAAGTCAGCCATA
GTATTTATTAACTTCACTTTTTATTTTTATTTCCTATATTTCATATGATGTTAGCAAATTGTATTATTTATTTTTCATAA
AGTAGATAATTAACATAAAAATAAAGTGGAAAATGGAACGGAGTAATAGTATAAAGATAGGTATAACTAATAAACATCCA
GATGGTATCTCAATTATAAGCCATTTGGTTATTGTATAAGGTACATTTTATTCATGTATAAAAAGCTACATTAGTTCTAC
TATATTTGGTAGAAATTTTGTATTAGGTAGAAAAGTTAACATAACTTATAATATGTTTGGTTGATAGGATTCTAAATGTT
GTTTAAAAGTTATTCATGCATTAATTATATACGGTGTTTGGTTGCGTTTTTTGTAGTCTTACATAATTAATATCAACATA
ACTTACGAGAAAATCTATGTACAATATGTAGGGTAGAAGGTGGAATAAGTGTTGATTTAGAAGCATTTTTAATATTCTTA
TTAAAATTATGTTGATGTGCTTTTCCAATTCCTTAGTTGCACACCTGTCAGAAGTTAATCATAATGGCCTAATTACTAAG
CATATTGCATTACTTCTTTTGGCAGTTGAATTTGGATTAATTGTCATTCTTCAATACTGATAAACGTTGCTGAGAATGTA
GGGCATATTTGTTGTCTGTTGTGTGTTATTTTGGCAGAAAGTATGTAGTGGTCAAATATGACCATTACTTCTACATTGTT
CTTTCTCCATTATATCTAGTAACATATGTAATATCTAGACCATTTATCTTCACTTGGTATAGAATAAAAATTTAAGGATT
TGAGTTAAGTTTGAATATAGTAAGAGTAGACCATTAGACTCAGACCTTAGTAAGAGTAACCTCATTCCATACCCAGTCCA
GCCGTAATTCGAGGACGAATGATCTCAAGGGGGAGATATTGTAACACTCCGAAATTGTTTTGAGCTAAGACTCAAACCAT
CCTGCGTAGTGAGTAAGTTTTTACCAAGGAATTTAAATTTTTCTTGAGTGTTAAGATTACTAGATGTAGCACCTTGAGTT
TCAAGAAGAACTGAAGAGAGTTCATTCAAGTCATTCCTAAGTTCCTTTAAGTTTTGGGTCAACTTCAAACGACCATAACT
CTCAGTACATAATTCGTTAAGTGGGCTACAAGGTATTCAATGAAAGGTCTTTGAATTATTTTTCCAATGACACCGAGTTT
GCTAAATTTCGAGCTCTGAGTAAAAAGTTATGAATGATTTACTAACGACACTCAAACCTGGCAGCAGCTCCGCGATGGCT
CCGCGTTACAGAGCCAATACGGACCTCACTGCCTGGTGAAAAATTATTCCGACTCCCAGCTCGTTTTATTTATTTCTTAA
AGGGTATTTTAGTCCTAAAAACCCTTAGGAGGTCAACTAAATTTCCGTAAACGTGTAGAAAATCCAGTTTTCATAAATCA
AACCCTCTCATCCACTCCAAAAATTCTAACGCTCAAGGAATGCAAGAAACGCTAAGGCTAGGGTTCTTCTTCAAGGATTT
TCCTTCAAGTTCTTCAAGAAGATGGTTCTTTCAGTTATGTAAGTTTCCATAGTGTTGGGTTTGTTCACCCACACGCCAAT
CATATTAATTTCAGCGTTAAATTCGTTCTAGAAAGTTGAAAGTACTATGTTCTCGAATTATGTTCTTGAAATTGGCTTTA
GTTCTTGAGATTAGATGAGATTGGTGAGTTCTTGGTGAAATCATGTCGATTTTAGAGTGGTATATGAGTATGTTCTTGTA
TCCTTTTGCTGGGTATCTAAATCTAAAGAGGGATTGCGAAAAAGCATCGAATTTAGGCGAATTGAGGTTAGAAAATGAAG
AAGGAAAAAGTCGGGCGAATTTGGCAACCCAGTCCGCGTCGCGGACATGCCTTCCCATTTCACAAAAAGGGTATTCGCGG
AGCGGAGCGGTCACGGACCGTTCTGCCTCAAAAGTTATTTTGCGACCAAATATTAAAATGCATTTCCGCGTCGCAGACTT
GCATGCTTCCAAAAAGTGATTTCTTGATTGTTTCTCATATTTAACTATCTAAAAACACTCCTAAACATCCCGAGATCTTT
CCTATCACAAATCACTGCCTTGAATTCATAAATCAAACTCAAGGTAGAGTTAAGAGTTAAGTTTTTGAGAATTCTTTCGA
ACACTCTAAGAAAGTCTCTTTGAGTCCTTTTGTGGAGTTTTTTTACAACTTCTAGTAACTTGTTTGAAGACTCAAGTAAG
TGATCATAAGAGTGAGGAGAATGTATTCATGAGTCTACTTTTTCATCATGAGATATTTCATATCATGAACCATAACTCTT
GAATTCATAATTCACATTCAAGAGAAAGTTAAGAGTAGAGTTCAAGAAAGTTTTTGAGTTCAATTGTGAATCCTTTGAGA
TTCATCATCGATTTGAGTTAAGTTTTGAGTAAGTAAGTATGAGAATGAGAAAAGTCGTATACATGGGTTTCTTATTGATA
TTTTGACCCTTTAGTCAAGTCGTTCATGCCCATAACTTCCGCATGAACTCCATCAGTTGAGTACCTTTGAGATGAGTAGT
ATCATTGAAGTTCTTGAGTTCCAAGTATTGAGTTCTACCTATGGTTATTGAAAACCTTGCATTGAGTCATTCATGTCCAT
AATTCGACATGAACCATATTTTAAGAAGTCTTTTACAAACATTTAACTTTGTTTTAAGACTTAAGCTTTGAGTTGAGTAA
AGAGTAAGAGTAAAGTTCATTTTCAAAAAAATGATATATGAGAACTAAGTATTCCCAAGAGTAAATGTTTTCACATTTAA
GATGAGAGGAAACTGAGATTTCCAAAAGAGTTTTGAGCAGTTTGAGTACCATCTCTTTTAAGAGAAGGATTTTTGAGTAA
TTATCTCCAATCAAATAAAAAGTTATGTTTTTAAACATATAAGCTGAGTATTTTGGGAGTAGTATTGAGCACCGATATGG
GGACGAGTTTGAGTTTAGATAACTCATGTCTCCATAAATCATGTAGCCATCATGGGTAGAAAGGATCATACTTTTTAGAT
GATTCCTTAGTGTTTTTTAGCATAGACTAGTGGATCCACTTAGTTAAGACGTTCTATATGACGGCAAAGTATAGGACAGT
TCTGGCAGCGTGAGCAAGAAGTTGTATCATCACTTAAGCTCATAGTGGTGGTTGTCGGTTAGAGAAACTCCCAAAAAATT
ATATTATATTTTATTATATATAAATTGAGTTGTTATTGTATTCTTCAATACACTGAGTTGATTCTACCGTTTTAAAAGCT
TTCCATATATTGCATGTGTATTGTTGCGTTATATTGATTTGAGTATCCAGAGTTGAGCGTCCAGAGTTGAGTACCTAGAG
TCGAGTATCATATCTTTGTGTTGAGTATCTAATCTCTGAGTTGAGTATCTTATCCTTGAGTACTTCTGAGTTGAGTAAGT
TTGAGTAGTTTTGAGNNNNNNNNNNNNNNNNNNNNNNNNNNNNNNNCATCATATAGTATTCCTTGAGTTGAGTAAGTTTG
GAAAGAGGTAAGTATGTTTCCTTTTTATCAAGTTCAAGCTTATGTTTATATTTTAGAATTACCCTTACATGGTCTTACAT
TCCACGTACTGAGCCATTTGGCCAGCATCCTTTCATGATGCAGATACATGTATTCAGGGTCATCAACAGGAGCTTCGTTG
ATACCACATGGAGTTCGAGTTAGCTATGGTGAGCCTTCTTGCTTCCGGAGGGTTCCACTTTTACTTTCAGTTATATCAAT
TGTTAGGAGGTCGTGGGTCTTGTCCCGACTTCCATCTTTGTCAGTTAGAGGCTTCATAGATAGACAATAGAGTTTCAGAA
GTCTGTTCATTTATTTTGTTAAATGTTTTAAAGACTTAAGTTGCCCATTTTGGGGCAAGTTTAATGAATTATATTATTCA
GAGTTTTCTTTTGAGTTAAAGCTTGTATTTAAGTTTTTCATTAATTTTTATTCAGTTTTAAGCTTTGTATGCTTGAGTTA
GTCTTCTGCTTGTAGTCAGTCAGGATGAGGGTTCGCTTGGGAACTAGCAATGGTTCTTGAGTGTCGGCCACGTCCAGGGT
GTAGACTCGGGTCGTGACAAAATCACAACCCTTCGGAAAAATCACTACCCATTAATATGAAAAGGTGTATGCTTTTAATA
TAATATAGCGTAAATAAATATAATATTAAATATAGAATATATACTAAATTAGGTGTTTTAAGTTGGGGGTATTATAGTAA
TTTATTAAGGTTAGGGAGTTCATGCTTTCAAGGTAGTGTATATATATATATTATATACATATAACTCACCCTCTGTATCA
ACAGAATCAATAGGTTAACAAACTCATAAATACCATCATTAGTTAGAAAATCAATAGGTTTTTCAGTGTCAAGTAATGGT
TCATCCAATACATGATAGATAAATATTTTTAAAATGTATTCATGTTTTAAGTTTTTAATTAGGTCCAGGAGATGTAGGTA
AGATTTAACTAGATAGAATTTTATTTTATTAGCAGTGAAATACTTCAGTGCATTACTTTAAAATATGTTTTAGATGTTCA
TAAGACATCATTGTATTAGTTACAACATAATTTGGGAAGCCAGAATCCCAAAAAATCCTATTTATACATGAAATAGAGAA
TTTAGCTAGATTATGAGCTAACACATTCCATATTCGAGAAATATATATATAATCTTAATTTCTTCAAAAGACTTCATCAA
TCGCCAGACATCCTAGCAAATAGTCTCTATTTCCTAAGATATTATCAAATTCTTTTGTAACATTTGTACAATATTCTTTG
CATATGATAGTATGTGAACCTTTGACCAACTTTTTTGCAATGCTCTTTCCACAGACTCGCAAATAGCTAGTGCTTCAGCA
ATTATGAACTTTCCTACAAATTGAACAAGAGTGCCAAAAGGCATGAAGCAAATAACCACAACTATCCATAGCAACCATTT
CAATGCTTGCTTTTTTCTTCCCTCTTTGTAAACCTACATCTGCGAAAACAACAATTCCATCTCGAGCAAAGTAATAGTTA
CATCATAAATCTTGTTGTGTATAGGAGTCAAAGCTGCCGAATTTCGCACATCATCATTATATTCATGTAAATCAAATAAA
GGCTTATTAACTATGTCATTAGGTTCATATATACCACCACTAAAGCACAACGAATTTCTCGTTTTCCACATTTGCTATAA
AAGAAATACACTCTATCTTAGTAGCTCAATAAATTCTACATATTGACATGTATTACAAAATAAGTCATTCTACCGTATTG
AAAAATTCATAACATCTTTTAAATTAGGTCAGTTGATGGAAGCCAACTTTCACACTAATTGAGCTTCCGGGCAACTAAAA
AATATGTGATCAATTATTTCAGTTCTAAATCATAGACCCTGCAAACATCATAATTTTGATGCGATCTCTTAGAAATATAT
ACATTAACATGAAGGACATTAAGAATGCATTTTATAAGAAATTGTTTTTATTTGTTTTTTTTTATTTTAAGTGAATAACA
AAAAAAATCGAAGGACTTGAAAAGACTGACCATTGGCTTGAAGTCTTTCACTTCTAGAATCAATTCTATTAGCTAGACTT
TTCGCTAGATGATAATCATTTCCTAAATTGTATAATGTCAGATAATTTTATCATAATTTTCAATACTAAATATTGAGATA
GACAAAATAGAGTTGATAACATTAGGGTAAAACTAGTGATGAAGATCTTGAATATTCCATATATGATTGTGTTGATCTAT
AAGATCGCTTACCCTCAACTTTAGATTTATTTGTGTATGTCCTTGTAGGGGTGTAAAACCAATTGAATTAGGAATCTAAG
GATCACTCCAAACCTTAATATCTTCTCCATCTTCTACTCTTCATTGAATTCCTTCTTACGACAAATTTCATCCCCACATA
ATACTTTTTCAAATCCAAGAACTTGATGAGGGACATTTTACACTCAGGAAAGAAGTATTCATAAAATATTTAATTTTTAG
CATCCTATGAAGCAAAGAATCCTCTTATTAAAACTAGGTGGAATTCTTTAGTCAATAAAGTTTGGTCCAAACAGTTGTAT
AATCTAATTCTTTAGTTTAATTTAGCAGTTCTAATAACCCTTATCTATATAAATGAGTGCTGACACAGAGTTTTCATCAT
AAGTAGGAATATAAATAATATCGAACAAGGTTCTCCCATGATGAAATCAATTAAAGCAATTCAAGTAACAAAATATACTC
ATATAACCCACCCAACAACTAAAAAAACACAATTTTAATGTATATTTTCAGGTGATGGTAAAAGGAATATTAGGAAAGAG
ATGGAATATATATTCTCAACCCACAAATTTCATAGATGGAAACATTAAGAGCTCTAACTTTCTAAACGAATTATGTGAAC
AATAAGTAACCGTTGATGACTTGTGCCTTTAAATTACAACCAAATTGAACATATTGTGGCGAAAACGTGACAATGCTACC
AGAATTTTAGGCTGTATAAACATACTATCATGTGCAAAATTTATTACAGAAACGAGAATTTAAGTTCTTACATAAGGTAT
GAATCCTGTATGACAGTGCTACAGCATTTAAGCTATTCAAGGCTACAACTCTTTTATTGTTCTCTCACTTGCACTCTATA
GGAATTATGCAGCCAAAGAAACTGTGGAATTTTAGAAAATTAAATTCTACCAGCCAAGCTACATAAGACAACCAATTGGA
GGACAACCAAAACTACTGGAATACAACTAGTTACTGCTAAAAGAGGAAATAGTTCCTGGAGAGTGGTACAGTAGTAGCCG
GGGGGCATGTAAGGGCTGTTCCATCTGCAGTCACCGTGTATGTCTCAGGATCGACTTTGATGTCAGGCAGTGCATCATTG
AGCTTCATATCTAGTTTACTGATATTTCTCACATTAGTTACAGCTTTAACCCTCTTGTTTAGTCTATATGAATCTTTTAT
TCCAGCATCCAAAGCTGCCTGTTACATTTAGAGTAGATAAGAGCATATTTTGTACAACTTCCCCCCAATTATTTGATCCA
TTTTTGTGTAGATGCAGAGCTTATGTCTAGCAAGGCTACCAAGAACATCATTAAAACTTTAACTGTCCCAACGTCGACTC
TTATTAAGTATGGTGGACTGACATTGTATAATTATTTTATCAGGTTAAGTTACCTAAAGTAGCTATTAGCAAGTCTAATA
TTGTAACCTGGAAATTAAAATAGAGTAGATAGTAATTTTAACAGGTTATGCAAACAACCTTTACCCTGTTAGTGTATACA
AAGTAAATCCCAACTTCTAAATATATAAGAAAGTGTCCACACACTTTTGGGGCTGAGTGTGTGTGTGTGTGCGTGTGTGT
GTGAGAGAGAGAGAGAGGGAGAGAGAGAGAGACATGCCTTGCTGACAAAAGTAATTGAATTAGAACTTGCAGCCTTGGAG
AATGCTCCAAACATAGGCCTCATTGTCACCTGTGACAACTTGTGCTTCTCAGTAGTGAAAATACAGATAACAACTCTGAC
TTCAAGGGGATGACAAACCCGAATAAAGGTTTAATTGGCAGAGGCTATTAGTAAAACATAAGCAATAATTTAAGATTCAG
ACATGAAGCTGAAAAAGTGAATTAAACTATACAGTTGTTTCAGAAACATTACTCCGATGTTGGATCTCTTGGATGCAAGA
ACTTAGGTCCAATAGCTGGTTACAAGCAAAACTGTGAATAAAAAAGAGTGCCAATGTAAAAAGTTACCGGTTCAGGAGTT
GGGATACTAGCATTTGGGTCTCCCATGTTTGACCAAGCTATTACGCCTCCTTTGATCACCATTTCTGGTTTTGCTCCGAA
AAATGAGGGTTTCCACACCACAAGATCGGCTAATTTCCCTACCTGCAAGACATCCAATAAATGAAACTGCAATCTATGAC
AATGAGAGTTGAAGTGCTAGACTTTTCAGAGGACAATGCCTTCAGAACTACAATGATAAAGAATAGAATAATCACCTCTC
AAGATTCTAATAGCTTTATGCAACGCAAGTTTCTAGAAATTAGTTGAACTAGATGTGCTTTAAGTTTTCTAACATGGTTT
ATATTAATGTGATTTTCACTAGGTATGTTGTTTATATTATTGTGATTTTGTTTCGAGCTAATCAAATCAACTCCTTGGCT
TTCTCTGTTTGATTAAAATGAGATTAATAGTTTTTACCTAGAGCTCCTGAAAACTGCATATTTTGATCCGCTCAACTTTA
ATAAGGCCGGATGATACCACATTTAGATTGTCGACCCCACCCAAACAAAGAAAAAAGAAAAGAAACCTTCATTGACTGAC
GACACAAAGGTATGTGAGTCCACATCATAGGATCTGATAAAAATCTGTCATTTCCATACCTGCAGCATACTGATAAAATC
AAAGAAAAAAATCTATCGGCAAAAAGACTAGAAGCTTCCTTGTTTTACCAAATTAAGTTACTCCAAAATCATCGCCATAG
AGCAGATATTAACTTATTCTACATTTTAAAAGCCATAGAAGGGTCTCCTTCTTTATCTCAACAAATGGAGTAAACTCAGT
GTACTAAAATTTCTTAATATGTGATTGATGAGATTTGGCTTTCGCTTTATGTTATGCTAAAAAATGATATTAAACGTGTT
TACTTTGTACTCCTTCAAGATGAATTCAACTCTATCTTTTCCTTATTTAGTCAATCCCCCCGCCCCCCAAACTTAACATA
GACTCAGATATTAGGTTTGTACATGGGATCTAACATGGTCATGTCCGATGTTTTTACAGGCATTTTGGAGTATTTTGAAG
GACTTGCAGAAAATGTATCCATACCCTTATCATACACCTTCAATACATCTAGGTAAATGAAGAATCCATGTATCATAAGC
AACCCCACCATCTAAAAAGAAGTAAAGAAAAATTTGTCTGATTCATAGAATCACAGAAGAATTTGTCCAACTCATAGAAT
CACAGAAGCATCTCTCTAGAGAATTTGGAATTGAAAGTCAAAGTTAAAACAATCGGTAAAGAATTAAACAAACATGAGAT
GAACAGTGATGATAAGGACAGACCTCAACTGATCCGACATATTGAGATATCCCATTAGCAATTGCTGGATTTATAGTGTA
TTTTGCGATGTATCGCTTGATCCGGAAATTGTCATTGTCTGATCCGTCAATGTCCAATGGTCCTCTAAATGACTTCATCT
TGTGGGCAGTCTGCCATGTTCTACAAATGACCTGGTAAGACAAGTATCTGTTCAATATTATATCATACAGCCAAGTTTCG
TAGAATATATATTCATCTCAATCACATTCAGTGCTAACTCACAGCAGGTAGCTGATTACAGGCTTAGCAGAAGAACCTGA
CACTACTCAGTTAATTGATATTTTCATATTGACTAGACAACATAAATTGTCCTGTTGCAATTAGATCCCCTGTCCATTTT
TCTACGCCCACTGCAGACACACATATACATTGATAACAACAGAGTTAAACTTTATCATATACGTCTGAGTTCTGAATCTC
TCCCTTGAGCTTTTAAGAAGATTACAATCAAGTTATTATTATGATTTTATGAAGGATGGCACTCACTGTACAAAGGAGAT
AAAGCAATTTTAGAGTCTTTTCAAGTGTTATGAGATGGAAAACTAAAGAAAATAGTTTAGGAGAGCTGGAAGGAGATATC
AGTTTGGCGCTGCCTCTCCTTCAGACCAAACTACTTGCTGCTTGTAAGTTCCTCGCACAAGGAAAATTGCAGTCTCCCGT
CAAAATCTGGTAACTGCAGGGCGTTAGGTCTAGGATATGACCTACTCAATTACTTTCTTTTTCTATATTCCACCTTCAAG
AAATAACAATAGCCAGGAAAGAAATAAATTATACTATATATTTGATGGCACCTCTACTTCTTCATTTATTTTCCTCAGCT
TAATTAGGTTCCGGACTTCTGGTACATGGGATTGTAAGTGAGATTTGTCTTACAAAAAGTTCTCTTATATGCACTTTCGG
TTTAATCATGACATGAGCTTATTATATCCTAAGTTGTGCGGACTCTTCACTATTGGTGCCGCACCCTTATTGGATTTTCC
AAAAATACACTATACATTTGGAGAATCTGATACGTGCCCGTTGACATTTTTGAAGAGTCCAAGCAACATAGATTATATCA
ACTAACAAGTAAGAATGGACAGATATTGCTTTCCTGGGAAGCCCTAATCATAATAGCAGGATACATACTATAACCTATGT
TGAAGTGTTTTGACCATCTCACATAATAGTTTAAACTATTAAAAAGACTACAGTTTTATTTACCTAATTATGTCTTCACC
ATGCCACCTTACTTGTGGGGTTGATTGTTTGGAACTTTGGATGATTCAAGCACATGGAAATTCTTTTTGATAGTGGTAGT
GGTGAGACTCAAACCCAGGACTTGTACCTACTTTGGTACCATAATAAAATGGACCTTGGGTCTATCTCAATCCCCAAAGT
TAGCTCAAGAGGTGAGGATTGTCTAAGACCACACAAGGAGACTACAACTCATTTCATCTACCAATGTGACACTTAACACC
CCCTCCACCCAGGGGGCAAGACTAGACATTTGGAGCTTGGACAACATAATATGGGGCAATATTGAGTAAACCATAAATAG
AAATACTCTGATACCATGTGAAAATAGAAAAGAAGCTCATTGACTTGATTTACAGCGTACAAGAGGTGCTCCTTATATAG
GAGTCTTAGGCTACATTAAATGGCGTAGGTAAGCAATTCCTATGCTAAAAGGTAAGTAAATAATCTATAATTAGATTCAG
AATATCCTAGTGTATCCTATAGAATATTCTATATGATTTTCCTTATATGATACAATGAATCTCGACACATATTCACTTAA
TATTCTAACAACATAAATAGAACATTGGGTTATTGTAGGTAGACGTTCAGAACGTCGAAGTACAAGCTGCAAACTGCAGT
ATGCTGACGTGATTATACAAAAACCAGTCATTCTGTTTACTAGCCCATAACAGATGATATCCTGAAAAAAACTAATAATT
GGTTAAGTTTGCCTGCAATATCATGTAATTGGTTAAGTTTGCCTGCAATATCATATAATTGGTTAAGTTTCCCTGCAAAA
TGATGTTTCTCAATCAAAAAATTTAATAGGAAATTAGACTACTGAAAACCTCTCCAATTCGACCCATGGCTTGTGAATCA
GAAGATATAATGCTAATTGCTCCCATATCATGCAAAATGTCTTCTGCAGCAATTGTTTCAGCCCGAATCCGGGATTCAGC
AAAAGCTACATCCTCTCGGGAGTTCTTGCAGAGATGATGGCATACCATCTGCAAGTAGAGGTATCAGGACAATATACTAT
TCAGGAGCATAGAAACTTCACCTCAATATAAGCTTCTCTTACCAGCATGTCAAGGTGCTCGTCCACAGTATTCAAAGTGA
ATGGACGTGTTGGATTGGTTGATGAGGGAATTACATTCTTTACACCACAAACTTTGATTATATCCGGAGCATGTCCACCA
CCAGCACCTTCACTATAGAATACATGTTACAGATATGAAATAGAAAAATTCTGTTTATTGATCTTACAGGTAAGCAGCAG
CGCTTTCTAATCTTTTTTTCTCAATTCGTCATTCTTGGCTCTCTATTTCTTCTTTTTCTTGTATTCCTTCAGAGTTGGAG
GGAGAAGGTATGTAAGTGTTTACCTGTGATATGTATGTATGGTGCGACCTTTAAAAGCAGCAATTGTATGCTCAACAAAT
CCAGATTCGTTCAAGGTGTCAGTATGGATGTTGACCTGCATTTCAGAAGTCATAATCACCTTTTAATTAGTAAAACTTGG
TTAAATCTGCAAACTCTGAAAGGAACGAGCACCTGAATATCGTATTGATCTGCAACAGTTAGGCACATATCTATAGCAGC
AGGAGTAGTTCCCCAATCCTCATGAAGCTTTAGTCCCATTGCTCCAGCTTTGATTATTTCATGTAGGCCATCAGGCTTGG
AACTGTTGCCCTGCAATCACAGGCGAACCCAGGATTCTCAAGGTGCGCACCACTATCTTTAACACAATCATGCCAATTAC
TAGCTACAAAATTTTGGCGTGCAAATCTATCAAAGAGGGAGGGGGGTGCAATGGCACCTACACACCAAGGTCAAAACCAA
ACAAATAAATCAACTAAAATGGAACTAAAGTTAATAAGAGCCCCTTAGGTGCCACTGGCGAAATGCTATATATATGTTGT
TTTTTTCTGTTATATTTTCCTAACAAGGTTCTGAGTTCAAATTCAGCTTGCCGCAATTCTTGAATCTTTTTTGTTTTTCT
AGGACATTTTTAACCATAGAATTTGTTCAACTCAAAAACGTAAAAGATAAGGTGCATCATTGTAGGCTCAGAGGATTCAG
ATCCAGCTTTCAAAGCACACAGGCAGGGGCCTTGACCATTGCCCCCAAACAGCAATCATAGTTTAGGGTGCCCAAGAGCT
AATATAGACCATATATACGGTATATACACTTGAATATATAAAAAAAATCCAAAGTTAATCCCAATGTAGGTCGTCCTCTA
CCTGCAATACAATTGGGCAAAGAAATAAATGCACCACAACATGCATTCCACATTGTTTTAAGAAGAAACATCTTCCTATG
GACTTCAAGTTGGAAATCACCAATGTGTTACGCTACAGAAATCAGCATAAAATTATCTATTTATGCCCAACACAGCAAAC
ACAGAAACAAAGGTCTTTTGTTACAATTTGTTGGTCCCAATAGTAGCAAAAAGGGTGAGGACATCTAGTTCTGTCTCTGT
GAAGTGCTAGGTTATGCCAGTTGAGCTTACAAGCAAGTGAAACATGGTTCGGAAATCTGAAGCTACACACAGTTACCCTG
TTACAGTAAATCTCAGAAAATAAGCATATTTTTTTCATCAGTAAAACAAGCGAGCAAATAAGTATACTTTTCCAGTGAAA
CCAAAATTTAGGGGAATTTCGTCTGTTGACTGCAACATCAATTCCATGTGCACATGCCCCGGTGTACAAGTGGTTGCACG
TGTCCCATGAGCAGGCCCTGTACCACCTCCCACCATTGTAGTGATTCCTACAAGGGCCGTAAAGAAGGAAACACGACGAG
AAGTTAAACACAAAGACTAGCAATCTATCACTTCACTCCTCTTTCCTAAAACACAATAGATTAAGTTTGTCTTACATAAA
ATTAAGTCACTTATAGAACTACAAAAAGCAAGCTTAAGACTCAGCCTGTTGGGAAAACAGCTCATATAAAGCCTCGTCTA
CTTCAGCTTGCAGATCTGATTGCCCATATGACAAAATGATCCTTATAGCATCCGAATGCATGTGGTTCCGTCAATATTAA
GACAGTTAAACAAATTAGTTTATGGATGGACTGCCAAAACCTCGGATTACTAACCCTTTTTCATAATTAGCTTAGATCCA
AAAGTAGAGCATCAACCAACCAACATCATCTAACATTAAATCTCATACTTAGAATGACTATCAGCATTTACACTGCATCC
CAGCATATGTACATTTTTCATTGCAGATGAATGTTAACTTACAGCTGCCAAAATCTTTGAGGTCTCTTCTGAAGGTGAGT
TAAGACCATATCACACAAAAAAGGAAGGGAGAGAAAAAAAAAGCAACAATAGTCTCCAACATTTGATCAAATTGAATCTC
CAGAAGAACACCAAACACGAGAGAAAATATGCTCAGTTTGGTAGTGATCGTACCTATCAAAGACAGGAGTTAATTACATA
ATTTTGGAACACTACAAGAGCATGGGGTATCCTATTGTTTACAGATCTAGCTATACACAGTTGTTACATAAATATCTACA
AAAACGTAAAAACAAAAATAGTATTGGCAATTTTCGAAGGGAATTCTAAAAATACAACATAAATTATAAAATTTACCACT
TGATATTGCCTCATATGCCAGTTGAGGGCAAATAAAGTGCACATGACAATCTATAGCTCCTGCTGTTACAATCATTCCTT
CGCCTGCAATAACCTCAGTGTTAACCTGAAAGATCACGAGTCATTAGCTTCACATTCTAGTGCCTTCTGGCAACTAATCA
TCATAATATTCCCGACTTACCCCAATTATCGCATCACTATCCATGATATCTGGGTTACCTGCCTTACAAAGGGAAACAAT
ATGACCATCTTTAATTCCAATATCACACTTGAAAATTCCTGTATAGTCAATCACTACAGCATTTGTTATAACAGTATCCA
AACAATCTGCTGGAGGATATCCACACGCCTGACCCATTCCATCTCTTAGAACTTTTCCACCCCCAAACACGCACTCATCA
CCAAAGATACCAAAGTCTTTCTCAATTTCAGCAAACAGGTCTGTGTCACCCAGACGTATTCTGTCCCCAGTAGTGGGGCC
AAACATGTTGGCATATTCCTCATGAGTCATCGAAAACGAAAAGCAAGATTCTTCTCCTACAACACCTTCCCTGCAAAATA
TTTTTCAAGCTAAGATATCCCTTTTTCTCGCAGCTACATTAATTAAGCAACAAAAATTCTCAGGGAAGTTCCAAGAGAAA
AAAGTTAACAATACTACCAGACCTTGGACTTGGCTCTTCCAAATGACCAAATCCTCCTTCACTTAGAGCTCCCATTAATG
TCATAACTTTTGCATCATCAACGGGACAATCAGCAATTGCATTACCTCCTCTGATCACTTTTTTGCCACTAATCCCAATA
AGAACAACACTTCTTGTTTCTCCTGGCTAAAAAAGTGATGAACATTTGTCAACTCCAATCATAAGCCAGCAGAAATGGAA
GAGAAATGTCAAATTTGATTGACATGTTTGAGCACCAGTACTTCACAAGATAAAGGACATGACTGGAGATGAGCAAATAT
AAAAGCATCTAAGCATGGATAGGTGACTGCTTAATTTATACACGCTATTTCATTTCTAACCAGTACTGGAAATGGAAGGA
CATCCAATGGAAAGAATCTTCTCCAATTACTCTCAAACAATACTGTCAATTTTCTGTCAATCAAATATTTGACAAGTTCT
CTGTTCAATATTGATGCCTTTTTAGACTACTTTAACCTGGGGTATTATGTCAATTTGTTGTTCTTCATCAAGGAGCTTTT
TAGTTCCAAATCAAAAATTTGATGAAACTATAACATAAACTAGCTTTTTAGACATCTCAGGTACATGCTCTATAAAAGGT
AGGTAGCCTATTCTTACAGGTATCTTTCTCCACAAATTTACTATGTGGAGCCATTAGCTTTGTAAAGATATGACACTTGG
GCCTAACTCAACCCCAAAAACTAGCTCATGAGGGGAGAATTGTTCAAGTCCATATAACAGACCACTAGTCCATTTCCCAA
CCAATTTGAGGCTCTAACCCACTCTAACACCGCCAAGACCCAATTGGAGCGTGGAATATATAACATAAGGACCCAGACAT
GGAAGGACTTGGCTTTGATACCATGTAAGATATGGTACTTGAGCCTAACTCAACCCCAAAAACTAGCTCATGAGGGAAAG
GATTGCCCAAGTCCATATAAGCAAACCACCGGTCCATTCCCCAACCAATGTGGGACCCTAACCCACTCTAACAAGCTCAT
TTACTCTATCTTTAGATGCTTAATCACAAACAAGACGAGTGGCTTGACTCCTGTACACATCCCTTTTTTTCGTTTAGTGT
TCCTGATAAAGTAATATGTCCCCAATGCATTAATCTCTCCCACAAATCAATGCCCAAGCCAATTCAGGAAAACCTTAATT
CAGAACCAAGCTCAAGAAGCATGGTTGTATGTAACTCCACCATTCCATGTATATTTCCATATTAAAAAAGTGATTACTAC
AGGCAGAAGAGATTTTCAGAAAAAGAAAGATATGTGTTTGTTGCTTTTGCAACACTTTTCCCATCCTTGCAAAAGCAAGA
CATAGATGAAGTTAAGTGTTGCTTCAAAGCTAAAAGGGTCAGAAGTCTTACTTCAAATCTCGTGGCTGCTCCTGCAGGTA
TATTTAGACGCATCCCATGTGCTCTCAATCGATCAAATATCAAGGATGGATTGACCTCGATAAAGTGGTAGTGGCTGCCA
ACCTGTAAATATTATGGTACAGTTACCTCTTTTCCGCATTTTTCATTTCAAATAAGAGGGATTGGGAGCTTCAGATTGAC
TCATTAGAAATACATTCAAGACAGTCAACCCCATTGTATATCTGGATACTGAATATACTAAATCTCTAAAGAGAAAAACA
TGATCATGCACTTGGAACAGGCTAAGCACATGATCCAGAAGTTAGCAACTTACAGTCACCTAATAAGCAGAAAACTTAAC
AATTTATGTCAAACAATATGAAACTCGTTTCAGCAACAGATGTAGCATCACTACACTAGCTATGTCCCCTTCTATACTTC
AGTAAGTCATGCAGGATACCTTCGGCATAACTCAGAATCTAACAGGACACTCAAATATTTCTCTCCCAATAATGTCTTAT
CTATCTTTCCATATTTTTTTTCTTTTCATTATTCATTTAGGAGGGTCAGGAGTGGACTTACAGGGTCAAGTAGTGGAATG
TTGTAAAGCATAAAGGAGGGAAGAAATTCAATAAAGACAAACACCTGAATTGGTCTGTCACCTGTATTAGTGACTTTGAG
AATTACTGCCTTTCTTTGAGGATTAAGGACAATAAGTCCACCTCCAAAGCACATCTGGCCAGGAATTTTGCTATCTTCAA
TCACCGGAAACGTTTCCTGAGGAGGAACTGCAAAATGATACCTTTCAAACAATAAGTATGTGAAAGTATAGATTCTTATC
GAATATAATTCACTTCCAGAACAGCATAATGCTAAATATATTCCTGAAATTACCAGAGTTCGGTGGCGATATCACTTTAT
GGCAAAACTTGCTCAGAGATTACAAAGGGTAGCTCAAATGAAGCCGCTACAAGTACACCTAGGTTTAGGTATCATATGGG
TCTAAAAGGATCAGAATTTTTATTTGCAAGAAGTACCACTAAATTTTTGCACACAGCAGGAGGGAAATTCTTAGTCCATG
AAGAATTGTTCTAGATGACAGTCAGGCCCTCCCAAACCATGTCCTGAGAGACAGAACGGGGGTTGGCCGGAGAATTCAGC
GGGATGAGCCAGTGAATAGAAACTCTAAGATTAGGGCAGAATACCCACCAAATTCAATTAGAAATGAGCTCTGGGCAATT
AATCTAAAACAACTTAACTTTGAAATTTGGAAATTCAAATCAACGATGGGCCGTGTGTGTCAGCAAGCATCAAACTCAAT
TTAGAGGACCTTATTCATACAAGTGAAATAATTCTTCCACCAAATTCAAACTCTAGTCATATAACCTTTTTCTTTAACTA
GTCAACTAAGGTTTGCAACACAATTTATGTACAAAGAGTACCTCTTCCATAAGATTTATTTCTATAGAGGAGAGTGAAAC
CACACTTCTTGCAAATGAAGAAAATTACAGTTGAAGATACTAAAAACAGTATATGAGATGATTACCAGGAAGGAAAGAAC
CGTGCAGAGCTAGATCCAGATTCCCATTTTCACATGCTATAGGGTCATGGATGGTGATTAATTTTGTTCCATCTGGAAAG
GTCCCCTCTACCTAAATTACATTACCACTGAATAGTCACCAACTACCTTGAACTGCAGATGAACATGACAACAAGAATCA
TCAAAGACAGAGAAGTACCTGAACACAATCCAACAGATGAGGAACAGTTGGAAGAACTTGTCTCCTGAAAACAAAAAAGT
TAATTGTAAGCCCATTGATCTTCGTCAAAAGCATGCAGTCATTCAAATTAATATATTCTTTGAGGCATTTCAGTCCACTC
ATATTGATTTCACCTACGATCGGTTAACATGCACAGTTCTCACGATGCACTCTTTACATCATCCATGTTTATTAATTGAT
TCCCTTCTTCCATTTTCTAGGTGCATGACTTTTTTACTTCCTGGTGCCAAGGCAGTCATGTTCTTTTACCAAGAAATAAA
CACCCCAAACAAGCCTTTCTGCAAGAAGTCACACTTAACAATCTGAATGCTGATGCATACGATACTGCTATGCTCAAATT
ATTCTATTTCCTGCAACCTCTTTCCTGTGTCAGTTCACACTGTTTGCTTTCTTACATGGACATGTGGAACTTTGAAGTGT
TTTATTCGCTTGATGACACCCTATAAAATAGAGAACAATGCAATCGCCTGTTTGCAAAGTGTTCTCCAATTAATTGTAAG
CTCTTCTTTACATAGCAAGGGTTGCATTAATCTCACAGAAGATCATTAAACTACATACTATCTACTGTCAGGTGCAGTAT
ACCTTCCAAGTAATTGTCGCCCGATGTCCATCAGCTCAGCCACACTCTTATCTCCATCACGGACAAATTCTAAGACCTAA
TAAGACACAATAACAGATAAGCTTCCAACAGTATATTACAACTTTTTATGCATAATCAGCATATAAAATAGTAGATGAAT
CATATAGTCCCCATATATTGAGAAAGTCAACACCAATTTCAACTAAAAATTAGAACCTTTACCATTAGATTTACAAAAAA
CGGCAACCAAATCAATCAATCATTCAACCATACCTCAATCCCATAGAAATCGGCTCTGTAAATTCTCATATCAGTGGAAA
TAACACAAGTGACATTTTCTATCAACTATACTCAATCCTCTATACAAATTCTGTATCATTCACGTCGATTTCATTCAAAA
ACATAAATAAATAAAAAATTGTTTGGATTATAGGATACCTGAGTTGCAATAAGAGCAACGGCTTCAGTATAATTAAGAAG
TTGAGCTCGAGCAAGACGTTTTTGAGCAAGATAACCAGCATTATGGAGCATCAATTTCTCTATTTCTCTTGGAGCCAACT
TCATTTTTTCGACTCACGAATCAATAGCAGCAGCCCTCAAGATGAACAATAACAAAAGCACACGAGGAAGCCATTGACGG
GTTGATTAAAAAACAAATATCCCAATTTTTCAAGGGGAAATAACTGCAATCTTTACCCTCCTATATTTCCCTACTATGTG
TTTATTATTCCATATTCAAATTTCGGATTTGATAATTGGGTAGTTAAAAATAGATATCATATATCAATTTTTAAAATTTT
GGTTTGGTAAATCGGTCGACTTAAATTAAACTTTGATTTGATACCTTATTCAGTAATACCGTATTGAAGTTATAGTCGAT
TGTATTACAAAGTTACTAGTATTTCTCCAATCATTTCTATTTTATTTTTCAGTGGAGCTACAATATTATAGAAGATCAAC
AAGTTAAAAGACATCAAGAAAAACAAATTGATATAGATAAAAAAACATATATATTTGAATTGTTTATGCTTATTCTATAA
TTTTCTCTTTGAACTGGTACTAATAAGTAATGAATATGTTGATATATGACCTTCATTAAGTAAATAATTTGGTATTCGAG
AAATATCGAATACCAAATGGTGAAAAAGCTCAAAATAGTCCCTTATCTTTGGATTAGGATCCAAAGTCATTCTTGATTTT
TCACATGGAGCGGTAATAGTCCCTCATGTTTGCAATATTAGTGCACTTGTGGTCCTCCCCCAAATGTTTGTCTATTTTTC
AACACGGATTTTATCCACAATTTTTATGTATGAAATGTTCAATTGTTTATTTATATATATAGTAGAAACAATAACTTTAT
GTGAGAGAAGGTGAGAAGAGTAACACCTTGTTTTGTTTAGTAGAAATATATTGTAGCTAAAATCGAGAGGTTCATCACAT
AATTTTCACGTGCAATAGTACATTTTTTTCTTTTCTTGCAACGTCATATGTTAAGATGTTGTTAGTTTAGCTGCAATAAT
ATTTCTACCGAATAAAACAAGATGCTCTTCTTCTAATTTTCTCTCACATGGAGCTATTATTTTTATTAAATATATAAAAA
AGCGATTGAATATTCCATACATAAAATTGTGGACAAAAATCAATATTATAAAATAGGCAAAAGTTTTTGGAAGGTTCAAA
AATGCATTAATATTATAAACATGAGTGACTATTACTGCTCCATATGAAAACTCAAGGATGACTTTGAATCCTAACCCAAA
AATAAGGAATTATTTTGGGCTTTTTCTCTACTAATGTCTCGTACCAAATCCAAATCTAAAAACCATAATACCAATATTTT
ACTCCTGAATGTCATATCAAATATCGAATTACCGAATATCAAATTGCCAAAGATTTCGATTCAATTCAGTTTTTGGTATT
TTATGCTCAGCCCTACTTGTTCTTAAGAAACTATGAATAGAAAGTAATTTTACTATATCACTCTTTAAATATTATAAATA
CAATGTCTTAATAAATGTAATATAGAAATGATTATGATTAATGGTAAAGATAAATTAGGAACTATGTATGAAATTATTTA
TTGATTTTATAAAATGGATAAGTATTATTGGACATTTTAAAATAATATAATGGACAACTATTATTGAAGAGAGAAAGTAT
ATTTAAGCGGCAAGTGAGTTACTTTACTTGGAAAAATTAGCAAACTAGTTAAACTCCCTAACATAATTATTAAAAACATC
TACACTTTAAAATAATTATTGAAAATGTCAATATGTCAATATTTTAGCAAATAAAATGTATCATAATATAATTAATTTTC
TTTCCTTTTATTTCTTAAATCAAGCCCCACATTGGACTAATTTTACTCCCCCTATACGTGAAAAAGAAGAAAAAAAACTT
GCATTACCCACTTTCCCCTCTTTCTAGGTTTTTAACCCAAAATCCTCCCTTCTCTTTCTTGAGTTTTTCACCATTGTTCT
CTCCTTTCCTTTCCTTGTCTAAGAAAATCACCTCTTCTATTTTCCTCCAATTTGTTCAAGAAATCTCGCAATTTCTTCAA
AATATTTTCACCCACTAATAAAGGTTAATACATTTTCACCAAGTATCTTTTGAGATTTCCCTCTATTATGTAAATACACT
ATTAATAAAATAAATAAATAAAAAATTGGGTGCTAAAGATTTCGAATAACTTGTTGAGGACCAAGTTGAGGAAGAACAAT
TTCATATTAGTTTGTTTTGTACGTATTTATAGTTTTTTTTTTAAAAAAATTGTATCCTTTCTCAATTAATATTCAAATCA
ATATGTATGCTATTAATATTTGTATTCATTCAAAATCTCATGTCGCGTTTATGAATCTTGTATTTGTTCCTAATTTGAAT
TCACCCCAAAGGTATGTCAACTAGATATGTATTTTATTTATAGGAAGAGCAACTTCCTATTAGTTTGTTTTGTTTTTTTA
TAATTTTTTCAGAATTTTGTATCATTTCTCAATTTGTATTCCAAACCGTATGTATGCTATTAATATTTGTATTTTTTCAA
AAATCATGTTGCATAGTTTATGAATCTGGTATTTATTCCTAATTTGTATTCATTCTAAAGGTATGTCAACTAGTTATGTA
TTTTATTTAAGAATAATTGCAACAACTATTCACTTATTCCTTTTCAGTTTTATATTTCATTCTCACTTTTTCATCATACT
ATTTTTTGTATTTTATATATTATTATACAAAATACTACATAAAAACTAGAATGAATACAAATACAAATAAAATACATATT
GGAATGAAAACGACTTAAGAAAGTATACAAGATTCTGAAGAGGAAAAAAAAATACACAGTGAAAAAAATACATGAATACA
AATATGTTTCTTAAATAACTACAGATTTGTCACGCCCCGAGCCTACACCCTGGATGTGGCCGGCACTCGAAGACCATTGC
TGACCCCAAGCGAACCCTTGGCCTGGCTTACTTAACTCAGCGGAAGACTTAGCTCAACAAAATAAACTCATGTAATAGTT
CAAATGATAACATCTTAGCCAAATTGGCAACTTCTCTCTCAAAACAAAGTGTTTGCAAATACATAGATGAGAGACTCATA
ACTAACTGCTGACTGTCTATGAAGCCTCTATAATATTGAGATGGATGATGGGACAGACCCCATAACATCCTAATAATGAA
AGACTAAAAGCGAATAAAAGAGTCCTCCGGAATGCAAGAAGGTTCACCACTGACTCTGAGTGATCAACTAGATCAACGAG
GTGTTGGATGCTGATCTTGGTTACCTGCGTCTGCATCATAAGACGATGCAGGCCAACTGGCATCAGTACATTGAATGTAC
GAGTATGCGAGTTGGAATGCTAAACAACAACTTAAGCTTGAAAAGAGTAAGAAGCAACACTTACCTTGGCTCTGTATAAC
TCATGAATAACTGAACTCAATATAAAGCAATAAGACACATGCAATATATATATATATATATATATATATATATATAAAGC
TTGTAAAACAGTGTAAACAACTTAGTTCGCTAAAGATAAAGCAATAGCAAACTCAACTTTACTTATATATAAAAGTAATA
TAAGTTTTGTGGGAGATTCTTTAACTGACAACCACCACTATGAGCCTAAGTGGTGATACAGCGTCTTGCTCACGCTGCCA
GAACTGTCATATACTTTGCCGTCATATAGAACGCTTAACTTAGTGGATCCACTAGTCTATGCTAAAAGCATCTTAAGGAG
TCATCTAAAAAGTATGATCATTTACTACCCATGATGGCTACATGGTTTATGGAGACTTGAGTTAATATGAACTCGCATCC
CCATATCGATGCTCAATACTACTCCCAAAATATACTTAGCTCATATGTTTGTAAAAACAAAACTCTTTCTTTGAATTGAG
GTAATTACTCAAAACTTAGCTTAAAAGCTCTCTTGGAATCGATGTTACGTTCCCTTTTCTTGCTCAAATGTGTAAAAACA
TTTATAAACTTTTTGGGAATACTTAGTTCCCTTATAACTTTTGAGAAATGAACTCGACTCTTTACTCTTTGCTTAACTTG
AAACTTGAGCCTTAAAACGAAGTTAAAACGTTTGTTAAAGACTCTTGAAAACTTTAAGAAACTTTGGTTTGAGTTGCTTC
TTAACTTCTAGACTTTGACTCTTAGCTTCTATGACTTGGATCTTAACTTTCCTTGAATTGGATTATGAATTCAAGGTTCA
TGATCTCATGTTTATGGATGATTTCATGATGTTTAAATGTACTTTAGAGTGTTGGAATCAACTAGAAAACATAGGTACAT
TGCTTAGGAACAAGTACGAAAAGGTGGGGAACTAATGGGGAGAACTAGCATCGCTGGCGCTCTGAGAGGCGCGAAGCACC
ATCCCTCAAACTTCAGAGGAGTTGTTGGGGCGCGCTGGCTGGCGCGTCGCCCCAGAGGGTGAACTTCATAGCCCCTTTTG
GGGAGCGCTGACTAGCGCGACGCCCCACCCTCTTCCCCAGGTTTTTGACGATTTTTCTTCTCTGTTTTTCATCTCTAAAC
CCTCCTAACTTCCATGGTTCTTTCCCCAAACACTTAGGATCATTAGTACCCTCAATACTCAATAGATTTAACTCGAAAAA
CAACCCGGAACCACGAATCAAATCAACACTAAGCATTCAACAATCAACCAACAAGAATCCAATAATGTTCTTCAAGAACT
TCACTTTTTTAACATGTAAACAACTCAAAATCACTGAATTGAAATAAGTTGGTGTGTGGGTGAACTAACCCATCACTAAA
AGATCTCACATACCTTAATAAGGATCACCCCCGACGAATTCCACTTCAAACGCTTGACGTTCTTGGCGAAATCTTGGCTT
TTCTCCCTTTCTTTCTTCTTTTCTCTTTTCTCCAAGCCCTAAGCGTATTCTAATTTCCCAAAACTGAATTAAGTTCTGTT
TTTACCCCAATAAATCCCTAAAAATGAATTAGGAAATTAATTAGAGAAAAGACTAGTTTGCCCTTCCTTAAATCCGGATT
TGGACTTTCCTCAATCCAACACCCCAACTTCCGAAAGGCATAACTCACTCATACGTTGTCGAAATCGCGCAAACCTGGTG
GCGTTGGAAAGATCTCTCCAAGTTATTTCCAACCATATCAATATCTGCTCCTAACTCATCCTGAGCTAGGAGTTATAGCC
GTTTGAAAATGGCTAAAACTCACTTTCTTAACTCAGACAAAAATTTCCAGATTTCCTTATTCTTTCCAAAAATCAATATT
TTCATAATTTAAACTCTTTATAATCGTTTCTAGGTGCGAGATGTTACAAGATTCATTTGGCATACCTATTGGAATGAATA
CAAACTAATAAAAAATACAAGTTTCATTATACAAAATACAACATGAAAACTAGAATGAATACAAATAGTATACATATTGG
AATGTAAACGATTTAAAAAATGTTACAAAATTCTGGAAAATAAAAATAAAAATACATTGTGAGAAAGACACACGCTTGAG
TTTTCTTGGAAAATGTAACTGATGAGAAAATTAAGTGATATTTACTTTTTTTGAAATATTCTCTCCCTTGATTTTCTCCC
TTCTGTTATTAAATAATTGTATTCTTTCAAATTAAACAAATTAAAAAAAATACATAAATCAGATATATAACAAACTAAAA
TATTGACACTTTTAGTAAATATTAAAAATATTGCTAAGAGATTCTATTAAATGCTAAAATATTGACATTTTGAAAATTTT
CCCTTATTACTTTAGTGGAAAGATTTTAGGCGAAATGAGTTGACACAACTTTTGTACTCCCCTTCATTTGTCAATTGGGC
TTTCCTAAAAAAAAAAAATTATTCGATTAGTGTGTAATAGAATTGATTATATATGATATTTTACGTTATTTTTAAATATT
TTTTAAAAAAAAATCAAATAGGTCACTTTTGCCAATTTTATAATTTATAATAGCTATGTTCTTCATATTTGCTCACAAAT
TAAGCATTAAATTCATGCTAAATAGGAAGTTTTTTCCTCTCTTTGACTTGAAATTTAAACTACAAAGTACACAAACATAA
AACCCAGGGCGGAGCTACACTATAATAAGGATGGCCAGGTGGAGATTCTTCGTCGAAAGATTACACTATATATATAAGTA
AAATGATACTTTAAATGATTAAATAAGACATTTTGGATACCATTGAAATAACAAAATTGTGTAGCCTAGTGGTTCCAGAC
GCTTAGGGCTTGTTTGGAAAGTCACAGTGGTAATTGGATTTGGTGTAGTTACACTGTCTGGCGTGTTTGGTTGGCCATAT
AATTACTTGATCAGCTGGTAAGTGAGTGTAATTGGGAAGGGGTAATTACACACTCCAATTCTCAGGGAGGGGCTGTGAAT
TGTTGGTAATTACATGGTGTAATTACAAGCTGCTTACTTTTTATTTCTATTATTTATTTTTTGTTTTAATTTTTTTTATT
TTTCTTATCCTAAAAATTTCTATAGACCAAACACGATTAGCTTTGGCTAAAAACTTCAAAATTGATTTTCTTGAGCTGTG
GGAGACCGTTTGAGGTGATTTCAAGACTGGTTGGTGTGTTCAGGAAGTTCGGGATTATGCGTTGGAGTGCTTAGGAATTG
TCGTGGACCTCTTGTTTGAGGTAAACTTTGCCTCGAAGGGTTGTCAACTCTCTTTATTTATGCTTAATTTGTGAATTTAT
TGCATGTCTGTGTTTCGTGCTGTTTCGAGCTCCGAATTGTGTCCCGTTTTGGGGTACGAGTCCAGGGCTTAAACTGACCT
TTTGACTAAGCCAATTTTGAAATTTCTGGCTCCTTCCTTTCTTATACACTTCACAATCGTATTCTACTCAAAAATCCGTA
AACAAAATATGTATTGTGGAAATTCCGTTTTCTATACGATTAATATTACTTACTTTTTTCTACTTGAGGTCTTGATTTTC
ATTTTTTTTATCAAGTAGTTGCAATTTAAAATTTTCTAGATTCCCCGTGTTATTATTATTCAGATAAGAATCCTGATAAT
CATAAATTGGACTATTGCTAAAGCTCACGGGGGCGTATCCGTATTTGGCGGAGTGGGTAAACATACTCGGGAAGGAAATG
ATCTTTAAGTCTCACATTTTCATTTTGACTCAAATTTTGATACATTTCTAATTAATGTGATTTTGGTGTCTAAACGACCG
TGTTGACGTTGTGATACTATTTTTGACAGCTTGACAACGTTCAGAGGCCGTACAACATAGAAAAAGCTCCAGACTTGTGA
ATTTGGAGCGCACAATCTGCTTTGAGGTAGGCTATAATTTTTCGACCTTTAGATTGAGCTTGAAAAAGTAAATACATGTT
GATTTGTGTGAATTTGGGTTGGATACATTAATTGTTGGAAGATATACTTCTAAATTGGATAATAGCTATTAAATAAATAA
TATATCTGCAAATTGTAATTATTTTAACTATAGTTATATATAGTAAATACATAACACATATATTTGCTACACTATGAAAT
TTTTCCAAATATTTTCATAACCAACGCCTCTAATACCACCAAACTTTCCGGAAAAGGAATAGATATTATCAAGCAATTAA
TTAATTTCGAAAGAAAAAAAAATCCTCTTGAAGCATTAATCAAGGTGATACATAATCTACATTTTACAACAACCAAACAT
AATTATCAAATCACATATCAATTAACTATGCTCAAATCCCAAATCAAGATTTGGCTTATATGGATCATTATTCCAATGTG
AAGTTATTTCTAAAATTATTAGCGAAAATTCCCCATACAAACAATAATTCCTCAGGGACTTGCACAAAAAGCCGCAGATA
ACACAACAAAAAATCAGAAATTTTTTTTTTCCGATAATACAAAAAAAAATGTCTCAATTTTCTTGTGATAGATGATCTTT
TTCAAGAAGACAACACATTTTTAACCTCAGAAGTAACTTCCTTTGGTGGTTTCTCAGCATGAAGGCTTGCAACAACACCT
TTGGTGGAATAATAATTGATTACCTGCATTATCAAACAATTTTAAAAGGTCACACATAAACTTGACTTCCTTTTGCACGC
ATAACGCAGATATAAGTAGAAATATTTATCCGTCATATCATAAAATGCTGATACGAGCTCATATAGCAAAGTTTTTCATA
CTCAAATGGATAGGTTATCGTAAGATACTTGTGCGTCTATTGCTACTCGGTTAACTGCCACAATTGTTAATCCACTATTT
CACGGTCAAGTAAATTCTATATCTTTGTTTCAATAGACACTTTAAGCGCACTCAAATAACACATCTTAATCATAATAGTT
ATCCTACTGTCGAGGATATCAGAAGTAATTGTTTGTCTAGAAATAAGAACTAGATAATTTTTCTTCACAGTTAAAAACGA
ATTTTAAAATCCTGAACATCCTTATGGTAAAGTATAAAACATACAAGTTATAATACTAAGAGAAAGTAAGAATGAACTGT
AAATACAAACCGGCTCAGTTTGACGGTGAAATGCGTCTAGCCTTGATTTGAGAACCTCAGCAGTATCATCTTTCCGTTGA
ATTAAAGGCTCTCCAGTGACCTGCATGCAGAAAGATACATCAGTAAACCGCTCAATGATATTTTCGAATAACTAATATCA
TTGATCATCTTTAGCTACAACATGAATTCAAATACACTACTGTTTCTTCACAGGAAATACTAAAGAACGACGGGTCCCGG
ATTAAAATTTGAGATTCGGAATTGATTTTAATGATTATTTTTCCTTTACTGTGACTAGGTTGCTCTATGTTAGTTTGAAT
TTATGAACTCCAAATCGTTAATATATCCATATACACTGGCAAAGGATATCGGTTGTACGCAATTTGTCCATTACATACAT
ATTTGTGCCCATGCAACATAACTGAAGGCTTGAGACTGTCTCGACATCTTTTGTTTCCTTTTTGTTTGTTTTGAGAAATC
GAGCTCTTGATAGGGAAATGGTTAATTGTTGGCAATGTTTCTAAAAGCGAAAAGCACCAAAAAGCGACGAGGTTTATACT
TGTAACAAATAGCCAGAAGTAAGCACAAAGCTTCTTTGACATAAAGCGCACAATTTACGGAAAATAAAAATATATCCAAC
ACATATTAAGTTAATAATATAATAATCAAATTGCAATTAAAATTACTAATTTCAGCATCAAATTTATAGTTATGCCAACA
TCAGTCCTAACCTCTGCGAGTTGAGATTCAAAAAATTGACAGCTTCTCTTTTGTGGGGTTGTTTGGTAGGGTGTATAAGA
ATAGTGCTAAATAGGATGTATCAATAATACTGACATTTGTTATGCTAAGAACACTGTTAATGCATTGTTTGGTTTGGTGT
ATTAAAAATAACATGTATTGCATAATTACTAAAACAAACTATTTGTTTACAAAAATATCCTGCACAAATATCGTGGAGAG
GATGTGGAAATGGTTTTGAGGGGCAATTGAGTCTTTAAACCTTCTAATGTATGCATTAAAAACTCTTGCATTGCTAATAC
CATAGTTTTTCATGTATTAGTTATACATAGCAATTTTGTTGATCGGACTTTTCAAAAATATTGACAAGTACATGTCGGAT
CCTTGAAAAGTAGTTCATTTTCGAAGGATCCGACACGGAGCGGCATCCTTTTTGGAGAACCCAAACAGCATAGCATAGCA
TAGCATAATACCAAATAGAGTGTATATTGCTTCTATTAGTCATACATAGGTTGAAAAAGTGTACAAACAAGGTGTTGGTA
ATATACAAAACTAATGCATGTATTATTTTCTCTATGTATCCTTACCAAACGACCCCTATGTGTCTCATTGTTTTTTTATA
AATGTAAAGTACCTATGTGTGTCAATGTTTTGAAGCACCCATTTCTCTGAACCACATGGCTTCACCCAGAAAGCGATAAA
CCCTCCCTTTGCTTGCTTCATTACTTAACAGTTTACACGACCAAGCAATGGCTTTTACAACACTGATCTCGTTGGAAATG
TAAGACATAAGACCAACAACTAGTTTTAAGCCAAACTAAGCCATCTTACCAGGTACTTCGTTGGAAAACTTTAAGGGTCA
GAAACTACCGTCCTTCAGCTAATTATTGAACAAGTTAAAGGTGCCTTGAGAAAGAACTTCCTAAGCAAGTAAATAAAATT
GGGAGACTCATAATAACGCGCCTAAACTCCCCAAATATTATTTTTAGAAACTAAATAAGGAAAATGGTAGTTAATTACCA
CCACTTTCTGGTTTAGGAAGCTGAACTCCCAGAAAATTTCTCCGCAGTTTAGAAACAATAGAGAGGTCAATGTTAATTAC
CAATAAGGATAATTTGTTTTCAGCAAATGTATGTAAAGCGATAAAGAAACTACAGCCACTGGAGGTATGACAACCATACT
TTGCCATTCACACAGAAGACAATCTGTAAAACTAATGGCAACTTAGCAAACTTACATCATCGACGCCAGGAACTTTTGGG
GGTTGGAATTTGGTGTGATAAGATCTACCACTTGAAGGGTGAATCCACCGGCCTGTGATCCGCTCTTCCAAGATTGCATC
ATCAATTGCAAAATTGAGCACCTTATCAATCTTGGCCCCCTGCTTCTGAAGCATCTCATCTAGCTGTATCACGTCACAAT
TAAAAGTAAGACCACTAATAGGATGAGAAGTCACGATGCAAAATTTTCATAGTTTTGGACAACCTTTTCTGCTTGAACCA
CTGTCCTTGGGAAACCATCAAGAATGAAGCCTTTTTGACATGAAGGTTTCTTCATTGCTTCATCAATTATACCAACAACT
AAGTCATCAGACACAAGTTCACCCTGTAAAAATCACCCAAAAAGGACATCATTCACCAAAAAGAGAAAAAGTACTTGAAA
TAACATTACAAAGTTTGTTGCCCATCCCCAAAAACTGACTGCCACTTACATTGTTCATAGCCTCCTTGGCCTTAATCCCG
AGTGGAGTTTTAGCAGCAACAGCAGCTCTGAGCATATCACCGGTGGCCAAATGGCACAAGCAGTATTCATCCTTTATGAT
AGGAGATTGTGTACCTTTTCCGGATCCTGGTGGACCTGCCATTAGTTTCACATTGTTAGCACTAGCTTTGAACTTCATAA
ATCACTTCATCATCACAATTGATAACAATATTTTTTCATTCAGTATCAATGTAGAACTCCCTGAAGGAGTAGATATCATG
AAAATTTGAACCGAGAACTGGCAACATAGCAATGTCACAGAAGCCAGGTGAACACTTTGTCAACAACATCAATGATTTGC
AAGGAGAATATTACACGAGATACATATTATGAAACATTTTGCGCAAGATTGTGAAATTATAAGTCAAAAAACAACACTTG
TTCTTGATCTTGCATTTTAATACAGTAGCTGCATTTATAGAACTTCACATTTGAGCTAATAAAAGCACAAAATTAACAAA
AATAGTTGCTTTAAACGGATTGAAGCTAACTTTTCAACAAAAACAAGTTTCTGCTGCCCATTTGGATATCAACGCAAGCT
GTAAATATCAGTGTTTTCAACAGCAAAAAGTGCATAAAAACAACAAGGTCCATGGAGTTCAGGACTTCAGGTGAGAAATG
AAGCACTCAATTTACAAAAAATAAAATAATACCAAAAGTATATGAATTTTAGTAATATAACAATCAAATTGCAAAATAAA
AAAATTAATTTCAACCTCCAATATACAATAACAATCCAAACTATTCAAAGTTGAGATTCAAAGAACCAACAGATTCTCAT
TTAAATCACTTTGCACATATTGTTTGAAGTGCACACTTTTCTGAATCACCCATGACGCAATAACTCCTCGTTTTGCATCG
GTTCATCGCAATGATCTGATCTATCCTTTGCTAGGTACCAAGTAGTGTTTGACGCATAAAACACCAATGCGTCAATTCTA
AACTAGTTGGGGTCGGTGGTGTGAAAACAAGAAACTCAAAATGGAAGCTTTCTTCATGCTCTACAGTCTTTACTCAATTT
TATTTTAAAAGATGCAGCTTTATTCATTTGTACACTGCATTACCAAATTCATCCAGCTAAAATACTCTGGCACATTCAAT
AAGATACAGTTTAAAGTCCCCATCAAGCAAGTATAATCACAAATTAGGTTGAATCCTTCGATACAAATCCTATGTATCCC
TTCATACTCTATTCATATCAATTTCATTTCAATACTAAATACTCCCTCTGTTCCAACTAACCCGGAAATCTGTCCACTTG
ATGTCCAACACTTTTCAATTTCTATGCAACTTTCACACCTTCAAACATTCAAATTTTAACTTTAATGCAGTATTTTCTCA
ATCAAACTTACATTCAACTATTACTATTATATATATATTTTTCAACTATCACAAATGTAATATTTAAGTCAAATTAAAAA
TCATATGTAACTAGTCCAATCCCACAAAATATCAACAATTGTTCATCATTCTGACTGATTCTTAGCTTAGAAAGAAAAAT
CACAAATATATATGCTATACTGAAAGAGGCGAAGCGGATCCATTTGATAACAGTAAACGAATTAGAGTATTGAAAAGTTG
AATTGAAGAAGTACCTATGAGAATGAGTCGTTTGTCAGGCTTAGAAGAACATCTCAGACGGCGGAGAACTTCAGACATGA
GGCTTTCTGAAGGAACATCGTCTAATGAAGCAGCCATGCTTGCTTTCTTGTTCTTTGCCTTCTTTCCCTTTGCGTGCCGT
GCCTACAACACTTGTTGTAATGGGATTTTGGGTTTGGTAATGGTATTGGTAGGTACACCAAACTATAGATACACAAAAAT
GACTAGTAATAGAGGAATAAAATAGTAGAGCAAAGTCAATGACGGGTTTTACACACAACCTCTGTCTTGAAATTTGGGCC
CTTTCTATTCTCAATTGGTGGGCCGCTCTTCAATCTACAAACCCTTTTTCTTATTTTTAAGGGAAAAGTATGTCCCTAAA
CTATTTGAAAAGGTCTAGATATACCTTTCGTTTAAAGTTTGGCTCACTCGTGCCCTCGCCGTCCAACTTTTTGTCTAGAT
ATGCCCTTATGGGCGTTAAACGCCAAATGAAATTGTCACGTCATTTTTACATTACCACGTGGCATTGAAAAAGGGTCAAA
TATACCCCTAAACTATTCGAAAAGGTCTAGATATACCCCCTTTTTAATAAACTACCCGACCCATTTTCAACAAAAAAAAT
TTATAAATTTTTATTATTTTTGGTAAATCCCGAAAATGAGTAATTGACTAATAAAAAATAGGAAAAATATATAAAAGTAA
CGCCAAAAATTCACAAATAAATATAGTAACCTTAAATTCAACAATTTCAACAATTTTTTTTAAAAAAAATCGATAAATCC
CGAAAATGAGTAATTGATTAATAAAAAATATGAAAAATATAACCTAAAAATTCAGCATAAAGTCATTTTCATATTTTTCA
TATTTTTTATTAATCAATTACTCATTTTCGTGATTTATCGAAAAAAAATAAAAAATTTTAAAAAATTGTTGAAAATGTTG
AATTTAAGGTTACTATATTTATTCGCGAATTTTTGGCGTTAATTTTATTTTTTTTCCATATTTTTCCTATTTTTTTAAGG
GGGGGGGGGGGTATATCTAGACCTTTTCAAATAGTTTAGGGGTATATTTAACCCTTTTCCAATACTACGTGGTAATGTAA
AAATGACGTGGCAATTCCATTTGGCATTTAACACCCATAAGGGAATATCTAGACGAAAAGTTGGACGCGAGGGTACAAGT
GAGCCAAACTTTAAACGGAGGGTATAACTAGACCTTTTCGAATAGTTTAGGGGCATATTTGACCCTTTTCCCTATTTTTA
AAAGGGAAAAAATGACAAATATACCTCGAACTATCGTAAATAGTATGCAGATATCTTCCGTCATACTTTTACGATAGTTC
AGGGATATATTTGTCCTTTTTCCCTTTTTAAAAATCTTTGTATTTTTTTTGTGGATAGGCGAACGAGATCGAGAAAGGGA
GAAGAGAAGCGAGCGATATTGACAAAGAAATCTTACTTATTAGTATTATTGACTAATAAGTAATCTCTGAACAAGAAATC
TTAGTGATACCATAAAAATTCACCCACCTCTCTCCTCCCTCTCCCAATCTCGCTCACCTCTCTCCTATCTCTGACATGTA
GCTAGGATTCATAATTAACAAACTATAGTTATGAAACCTAATTAAGTTTTTTTTTTTTGGTTTCCCATCCGGTGTTCGGA
GCCCACATTGGAGCCCCGACTAAATCCGGATCGCGCTCTGCAGGGCCCATTCGGGGGTGGCGCTCCCAACATGATTTTCT
TCATACCCAAGGCTCGAACCCGAGACCTTTGGTTAAGGGTGAAACATTTTCACCAGTGCACCACAACTCATGTTGGTGAA
GCCTAATTAAGTTATTTTTTGTGGTTATTTGCGAAATTTCCTCTTTTCTAAATAACTAATCCCTTTGTCCCATATTAATT
GATCATCTTATTGAAAATAATTATTCCATATTATTTTATCATCTTACAAAATTAAGAAAACATTAATTAAATATTTCCTA
TAATACGTTTACAATTAATTCCTTTTGAAAGTTTTCACATTTGTTTGTAAAATTCTCAAAAAGTTTTAAAATGGGTGAAT
TAGTAAAATTATCTTCTTATTTATGATTTCTTAATATGTGTGTAAAAAGAAAAGTGATCAACTAATATGAGACGGAGGAA
GTGATAGTATAATCACTAATAATATTAACCATGTTCAATTTTATTAAAAGCAGTACACTACAACTCACGTTCAATTTTAC
CTTTTTATTGAACTAAAATTCAATCAATAAATGTTGTATTTTTTTTTAGAATAACTTTGTGATAGTGTATAATATTTATG
TTATAATTTTTGTTTTTTCTTTGATAGAATTGTATAGAGAATTGAGATAATTTTGATAGTTTTCACAACTTATGTAGATT
TTAAGTTTATGAGCAAAAAATACATGATCAATTTTATTAAAAAGTAGTACACTACAACTAACGTTCAATTTTACTTTTTT
CTTGAACTTAAAGTCAATCAATAAATGTTATATATTTTAGAATAACTTTACAATAGTGTATTATATTTTTATTACAAACT
TTTATTTCTTTGATAAGATTGTATAGAGATATGAGACAATTTTGATAGTTTTCACAACTTATGTACGTTTTATGTTTATG
AGAAAAAAATACAACTCAAAAATTCAAATGGCAAGTTCAAATAAAACTCCAACATTATTTTCATTTCATATGATTTATAT
CATAATTTTGTAGAAATCTCACGTCTAGGATTAGAGAAATCAAGGATGTATTGATGATAAAAATTGTTAAGTACATACTC
CTTATATAGGGAAAGAATTGTAGAGTCCTAAGTTAAATATACTTAGAGTCCTACTACAATACCTATTACTACTACTATAA
TAATAATAATAAGGAGGAGGAGGAGGAGGAGGACAACAACAACAACAACCGATACCTATCACAAATGTGGAAGATATGGC
CATTATGCCAAATATTGCAGAGTTAAGGAAAAAATTAAAAGCCTTAACATAGAAGATAATCTGAAAGACTCTTTTTATAA
GATTATGCTTAATTCTGACTCAGGATCAGGAACAGAATATAGCAGTGAAGAAGAATCTTCAACAAGTGATCATGAACAGA
ATATAGTAGTGAAGAAGAATCTTCAACAAGTGAAGATCTTAAAGCTCTTCAAGAAGAAGATTATTTGACTTCTGAAGATG
AATGCTCACCTTGCCAACAAGGAATGACATGTGAGAAGGATGAGGAAGACGATCTTTATAAGATCTATGATCAATTTAAA
GAAATGAGTCTCAATGTCATTGATAATGACAAAATTATAGAACTCTTACAAAATATCAAAGATCCTGAAATTAGAGCCCA
AATCATTGATAAAGTCAGTGATTCAAAAGAAAAGGATCATATTCCTAAAGAAATTCCAATCAAAGAAGGTTCATATACTA
TGGCAGAGGTTAAAAATCTCTTATTAGAAAGGAGGAAGATGATAAGTTCTCCTACTACAATTAGTGATTTGAAGGAAGAG
ATTAATAATCTCAAAGAAGACATTATTCGTCTTAAGGAAAAGAATGTCGTTATTGAGGTAAGAATTGATGCGATTCAGAC
ACTCCAGGATTTAGGTAATGCCTCCGAATCATCTTCTTCTCTTGAGGGAGAAAACAATAGTCTTGATTTTATAAAAAACC
TTTATTTGAAAAATGATAAAAACAGATTTTTTATATAGTTTTAAAGCTTTTACTTCTCAAAAGTTTTACACTAAAATCAC
CCTTTTAATAGATTATAATTATAAAAAAGAATTTATTGCTCCTATTGATAGTGCAGCTGATTTNNNNNNNNNNNNNNNNN
NNNNNNNNNNNNNNNNNNNNNNNNNNNNNNNNNNNNNNNNNNNNNNNNNNNNNNNNNNNNNNNNNNNNNNNNNNNNNNNN
NNNNNNNNNNNNNNNNNNNNNNNNNNNNNNNNNNNNNNNNNNNNNNNNNNNNNNNNNNNNNNNTTTCATAAATGATATTT
ACCCTCTTACTTATTGGGATAATAATAAAATTATTGGAACTTGGAATAACAAACCTTTTATACTAGAGTTTGTTACCAAG
CCATTTACTAGAATGATAAATGATTTAACTGCAAAATTATTGGTTTCAAAAAATAATCAAGTTAGTTTTATAAAACAAGA
GATCAATAGTATAGAAGTTGATCATATTTTACAAAACCCTAAATTACGAGAAAAGATTGCTATTTTATCTAACCAATTCT
CTCTTGATATCTGTGGAGATCACCCTAATGCTTTTTGGAACAGAAAAAAGCATGTAGTTAGTCTTCCTTATGAGGATGAC
TTCGATGAGAAGAATATTCCCACCAAGGCTAGACCTTGCCAGATGAACTCTGAATATTTAGAGTTATGCAAAAAAGAAAT
TAGTTCACTACTTCAGAAAGGTCTTATAAGACAATCCAACTCACCTTGGTTTTGTACGGCATTCTATGTTAATAAACATG
TGGAGCAAGAAAGGGGAGCTCTTCGCCTGGTAACCTCTTAATAAAGCATTAAGATGGATCAGGTATCCCATTCCTAATAA
GAAAGATTTATTAGATAGAGTTTATGATGCTATTATATTCTAAGTTTGATTTAAAATCAGGTTATTGACAGATTCAGATA
GCTGAGTCGGATAGGTTCAAGACAACCTTTAATGTACCAATGGGACAATTCGAATGGAATGTTATGCCTTTTGGTTTAAA
AAATACTCCTTCTGAATTTCAGAAGATTATGAATGATATTTTCATACCTTATAGTAATTTTATAATAGTTTACATAGATT
CTAGTATTTTCAAAGAATGTGGAAACTCATTTTAAACATCTTGAATTATTCAAGAAAATTATTATACAAAATCGATTGGT
TTTATCACAACCTAAAATGGCTTTGTTTAAAACTAATGTCAGATTCCTTGGTCATAATATTGAAAGAGGTAATATTAGTC
CTATTAATAGAAGTATTGAATTTCCTTCAAAATTTCCTGATATCACTACTAATAAGACTCAGTTACAAAGATTTCTTGGG
AGTGTTAATTATGTTGCTCCTTTTATTAAAGATCTAGCAAAAGATACTGATGTTTTATACGACAGGTTAAAAAAATAATC
CTAAGGCTTGGTCAGATGATCATACTAAAGCTGTCAATAGGATTAAAGAAAAGGTTAAAAACCTTCCATGTTTAACTTTG
GCAAATCCGAATTGGGCCAAAACGGTTGAAATGGATGCTTCCGATATAGGATATGGGGGAGTATTAACCCAATACTGTCC
TAACAGTAAACGTTATTATATTGTCCAATTTTATTCTGGTAAATGGAATGACGCCCTTTAAAATTATGCTACTATAGCTA
AAGAAATCTTGGCTATAGTTAAATGTGTTCTTAAGTTTCAAGGCGATCTTTATAACCAAAAGTTTTTAATAAAAACTGAT
TGCCAAGTAGCTAGGTTTATGTTTAATAAAGACTGTAAACATGATGTATCTAAACAAATGTTTGCTAGATGGCAAGCCCT
TTTAGCACCTTTCGATTTTGAAATACAGTATAAAAAGGGTGAAGATAATAGTCTTCCTGATTTACTTACTAGAAAATATT
TAGACTAATAATTATTATTTTCCTTTGCAGAATGAGACCGGCATGGCCCCCTCCTTCCAGGAGAGGAAGAGGAAGAACAA
ACCCAAGAAGAGGAGGTCATATCCTCGCTCAACAAGGCAACATGACTAACATCATTTAATGTTAGTAATTCAACTGCTTC
ATCAAGTGGAACCAGTGGCATTGATATGAACCACCCGATGTATAGGGAGTTTATGAATTTTATGAAATCTAAGAAAGAGT
TGGATAATAATCCACCATCATACTCTTCAATATTGATGGACGATGAGAACATAGAAGTCTTTGATATGAATGACAAAAAA
GAAGTTACACTTCTGTTAGAAGAGAATGATCTCAAATGGAGAAATGAGCCTTGGCAAATAATGGCTAGATATTTGGATAC
AGTATCTTATACTACTACTGTTTACAAATACAAAATGCATTATGAGATAATACTCTCATCCACAGGGTGCGAATTCCAGC
ACTTCTACCCAGCTAACACAAAGAAAGTTTATAACTTTTCAAAAATGATTATAAAAAATATTATAGCACCTGAAGAATGA
GGTATGAGTACCTTGAAGGAATTGAATTATATCCACCCAGAGCAGAAAGTTGCAGTAAAATACAATTACTGGGATTATAT
TGATGGATTTAATAAAGTCCTGTTATATGAAAATGCTAATAGAAAGCATTCATGGTTTATTAAAATATGTTCTAATATAT
TTGACAAGCATATTCCTAATTGGTTTTGCAAGTGGTGGACTTTATATGGTCCTTCAGTAAAAATCTTACCAGAATCATAC
AAGAAATTATATTTGGAATGGGTAGACATATCCCCAAAATTAATAAAGTTGCAGGAAGAGAATATATTCTTCGATGGAAT
ATCATTGATGTACTTCTTTATTGAATTTTCAATTCCTTGGATCATGAAATGGTCAATAAAAGTTAATAATACTTCAGAAG
GATTTCCTTGTTTGCAGAGGACTTTTTATACTAAGTTCTGGAGTAAACTACTTCAGAAAAATCCTGAAGGAAAGTTACAT
GGCCAAGAGATTATTGATTTAATAAATGTTAAAATTAGTAAGTATTATGATACTGCTACTATGGAACCCCAAGTCATGGA
AGATTTAAGTCCATTTAAGAAGATTACAAGAAAACTTCAAATGAAGAAAAGACTTATTTCTAAGTCGGAAGCTATAGCAA
TATATATGGAGGAGGTAAAGAAAGATTTAATGAAAAATCTTGACCTTGATATAAAAGATGATATTTCTATGGCTTCAGCC
AGTCATACTAATGAAGAAGATGATACATGTATTGCTGGGGAAGGACAAGATGTTGATGAAGAAGAGATAGATATTGAAAC
TATTCTCAAACGTTATCAACAACAAATAGAAGAATCTTCTAGTACAAGCACAACTGGCAAAGGAAAGGAAAAGGTATAAT
ATTGCAGCATATGAGTTTGGTCACATGTCATAAGAGGCCAAGAAATCAAAGCTACTTTTATAAAGATAATAGCCGAAAGC
ATTGTCGGCCAACTAAAATAAAAATAAGATCATGTGAAGACCATAGGGGTTTGTCGGTCTTATCGTTTGTTTATTGGCCA
ATGTAAAAGTTGTAGGCCACTCTTTTTATTCGTTGTAGGCCACTCTTTTTATTCGTTTTTGGTTTGAGACCTCTATATAA
GAGGAAGTTTGTGTTAGTAAAGAGGCAGGTTTTAGAAAAAACCCTCTCTCTCTTTAAGGAACTCTCTCTCTCCCTTGTAA
TATTTTTAAAGTAATTTTCAATAAAAGTTTGCAATTTGGTTTTGGAAGATTTCGTTCGAAGGTACTACTTCTTACTTTTA
TTTGTTATATTTCTTTATATTCATAAGCCCAATGATGGGCTAAACTGTTTGTGTTGAGCTATAGCATACTAAGTTATTAT
AAGGTGGCGTTGAGTCTATTATGTGGACAGATTAAACAGTTAGATTAAGGTCTGACATAGTTTAACCCAGGCCAGTATAT
GAAAGGTCGCCGAAGGAATCCGTTGGATTACCCATGTGGAGGGCGGACCCGGATAGTAGGGACTTTCATACACTGTTGCC
AGGACTAGCTATGTTCATAAAGGTCCCTAATAATCTGACTGTTGTACGATCAGTTTTCGTAATAATAGTAATAATAATAA
TAATAATAGTAATAATAATAATAATAGTAATAATAATAGTAATAATAATAATAATAATAATAATAATAATAATAATAGTA
ATAATAATAGTAATAGTAATAATAATAATAATAATAATAATAATAATAATAATAGTAATAATAATAGTAATAATAATAAT
AATAATAATAATAATAATAATAATAATAATAATAATAATAATAATAATAATAATAATAATAATAATACAATTATAAATAA
TTTAATCCTAGTTGTACTATAATCTTAATCGTAATCTAATCTGAGTCGTAATATAATCCTAATCAATATAAGTAGTCTAA
TCCTAGTGTGACTCTAACTCTACAGTAGTGTTGTAAACACGTGTGCTGTAAATATATCAATCAGCTTCGTTGGACTTGTT
CCTTGACATGTTCCAATCATCAGCTTCCTTCATTTTCAACAAATTTCACATTGTTATTTTATCTCAAATGTTCAAATGGC
CCTTATTTTATTGGAGGTTATTTCATGTGTTGTAAAATATAGGGAGCGGATGGCCTTGAATATAAGTTGAGTGAAGTCAT
TGTGGGATAGAATTGAGAGTTGTATCACATCATTTAGGATTTGTTTTTTTTTTAAAAAATAATTTATTATTAAAATAGCA
ATTTATTATTATCAAATTTACATTTAAATCATTTTTAGTCTTTGAGAATGTTTGACAAAGTTAAAATAACTTAAAATAAG
TTTAAAATGACTCAAGCATTTATTTTCTAAAATAATTATGTACTAAAAGTGACTAAACTCTACTAACTTATTTTAATATA
ATGGGCCAAGTGGTATAGGGAAACCAAATTTTAAACTTGGCCCATTATTATTAACTAAATTATTTATCTGAAAATTACAA
TCATATTAATTAACTATAGTTAAATGAATGGTTCGAAATTTCCAAAAATAACCTTCCTAATCAATACAATATGACTCCTC
AATTTAAGGTTAAAAAATTCTAATTTCTAACACCCAAATGTGAATTAAATAAAAAAACAAACAATAAAATAAACGCAAGA
TACCAAATTTAGAGTTAGATTCTTACTCCAAGATAAAATGAGCCATTCTTACTCCAAAATTACCAAAATGGAGCTACCAA
ACTCGAAAAAAATCTATTGTAAATAAAAGTTATAATTTATTAGTATGTAAATAAAAGTTATAATTTATATCATATTATTT
AAACCATTTATACTCTTATAACGATTATCCTCAACAACATAAAATTTATTATTACTTTAAATCATTTCTCACTTTACCAT
TTATATTCACCAAATTCTTTATTTTTGATCAAATTTATTACCAACTAAATTAACCAACAAATGGCTCATCGTAATAATCT
AGGTTCATCTTATCGGTCATATGATCGAGAACTACAAGTTCAACATGACAAGATTGATCGTACTATGTGAGATGATTATA
TTTAAGACTCTACACCTTATGTTCAATTTTTTTTTTATTGAATTAAAGTTTGATCAATAAATGTTGTACTTTTTTTTAAA
TAGATTTGTGATAGTATATTATGTGATTTTTTTATAAACTTTTGCTTATTTGGTAAGATAGTATAAATAATTGAGACAAC
TTTAATAGTTTTACAACTTATGATTTTTTTATATTCATAAGATTCCTACAACATAAAAAGTCCAAATTGCATGTCCAAAC
AAAACTTCAACTTCATCTTATAATTTCATATTGCATTTCCAAACACGCCCTTAATATCTAATTGAATATCTTTATAAAGA
CACATATTTAATTGAAATGTGGAAATTATTCTTCAACAATCATACGGTAATTTATAATTACATTATGACAAATAAATAGA
TCCTTGTAGTCACTCCCTTTATTTCATATTAATTGAATTTTCGGGACTTAATTCATTGTTTAAAATAATTGAATTTTTCA
AAGTTCAAGATGATTGTTTGAATTTTTCTTCTTCTATATTTACCATTTTCTTTAATGAAATTTGATATTTTCTAGGAGAT
AAATCGCACTACTTACAAAGTTATATTTAAGATTTCACAAAGGACAATATAGTAGAAAAGGGAAAATGCATAAGTACCCC
ACCAGCCTATGCCCAAAATCCCTGAGACACACCTAACCTTTACTAAGGTCCTATTACCCCCCTGAACTTATTTTATATAT
AATTTTTTACCCCTTTTCGGCCTACGTGGCACTATCTTGTGGGCCTAGTGCGTGTTGACAATTTTTTCAAGGATAGTGCC
ACATAGGCCGAAAAGGGTAGAAAATTATATATAAAATAAGTTCGGGGGGGGGGGTAATAGGACCTTAGTAAATGTTAGGT
GTGTCTCAGTGATTTTGGGCATAGGCTGGGGGGATACTTATGCATTTCCCCTAGTAGAAAATATAGTTTTAAATATGTCG
TTGAATGTTTTTCTTAATAAGTGTATATTACCTCACAATTCAGTTAATATGGAATAGAGAGAGTACTATCGAGTAAAAAT
GACTTTTCAAATAGAGCCTTAATGATATGATTTAACATATTCGAATAAGACATTACAATTTAAAATATTAGCGATAATAT
TAAAATATTATCTACACATCGCATATATACCAATGATATTGGATATCTCAATAGTCATTCTATACTTTTATTGGTTATTG
AAAAAAGAGATGCATTTAGGAATTTGTTAAAACCAAGTAAAATCCTGACTGATATGATACCCAATCAAAAGTAACATTGG
GTTTGGTACTTTTTTTCTTCTTCTTCCTTTTGAATGAATTTAGTCTATGAAAAAGCCTTTTTTTTTCTTAATAATTTATT
TATACTCTGTTATTATTGATGCTTTGCGAACTAATTTCAATTGGCTATAAGTTCTGTTTTTTTTGGTTGAAATCAACTTA
GTATTTTTCAATATGACATGGATTTCTTTAGTTCTAGCATGTTGATGTAAGCTATGTTGTTCAGACTCTCCAAAAATGAT
GACAGACTCATTTCAGATTCTTAAAAAATGTACTACTTTTGAAGGATCCGACACGCACCTATTAGACATTTTGGAAAAAT
TCGAGCAACATACTATGTAAGATAGTTTGGAGATTCCTTACCTTCATATTTCTTCTTAGTTTTCAGCAGATTGTTATTGG
CATGTTTCATGATGTTTCCTACGGGTGAAATACATGGCTGTCAATGTCAATTGCTGGATATGCTCAGTATGCTTCCTATG
AATGTGATTAATAGTATTCTTATGCATTTGCCTTTACGTGATGTTGTTCGGACAAGCATCTTGTCGAAGAATTGAAGATA
CAAGAGGCGCAAAATGTCAGAGTTGAAACTTGATCAAACACTTTGTGATACAACAAAGGGAAAGAAATCACCAGCGATTC
AATTTGGCAACATTTTCAAGCACCTTATGGCCCATCTTTTAGGACCAATTATGAAGTTTATCATTGATATTACTGGCCTT
GAAAGTTGGCCTGTTATTCATGAGATGACATATTTCCTCTCTAGGAACGACATTCAACATCTTGTGCTTAAGCTTCCGTT
GGGTTGTCTGTGTGATTTGCCCTATTCAGTTTACAGTTGTTTGTGTGAAAAATAAAGATGATTTTTTTGGAAGTACAAAT
AATCCTAAGATATTTAGTAGAACTTTCTAGAGTTATGTAGAGTAGTACCTCAAGTACTTGATGTATCTAGGAATTGTGTA
GATGTTCTAGAGAAGTAGATATTTATAGTGAATTATAGAAAAATGTAGATTCTTGTTAGATAGTTAGAAGATAAGGTCAT
CTAGATTTTTCTTGTAGATCTATCTAGAATAATTTCTAGAAGCATCCCTACTCTAGTATAAATAGGGATTGCCATAGTCA
TTTGTAAACAACACAAGAAAACCCAAGAACAACTCAANNNNNNNNNNNNNNNNNNNNNNNNNNNNNNNNNNNNNNNNNNN
NNNNNNNNNNNNNNNNNNNNNNNNNNNNNNNNNNNNNNNNNNNNNNNNNNNNNNNNNNNNNNNNNNNNNNNNNNNNNNNN
NNNNNNNNNNNNNNNNNNNNNNNNNNNNNNNNNNNNNNNNNNNNNNNNNNNNNNNNNNNNNNNNNNNNNNNNNNNNNNNN
NNNNNNNNNNNNNNNNNNNNNNNNNNNNNNNNNNNNNNNNNNNNNNNNNNNNNNNNNNNNNNNNNNNNNNNNNNNNNNNN
NNNNNNNNNNNNNNNNNNNNNNNNNNNNNNNNNNNNNNNNNNNNNNNNNNNNNNNNNNNNNNNNNNNNNNNNNNNNNNNN
NNNNNNNNNNNNNNNNNNNNNNNNNNNNNNNNNNNNNNNNNNNNNNNNNNNNNNNNNNNNNNNNNNNNNNNNNNNNNNNN
NNNNNNNNNNNNNNNNNNNNNNNNNNNNNNNNNNNNNNNNNNNNNNNNNNNNNNNNNNNNNNNNNNNNNNNNNNNNNNNN
NNNNNNNNNNNNNNNNNNNNNNNNNNNNNNNNNNNNNNNNNNNNNNNNNNNNNNNNNNNNNNNNNNNNNNNNNNNNNNNN
NNNNNNNNNNNNNNNNNNNNNNNNNNNNNNNNNNNNNNNNNNNNNNNNNNNNNNNNNNNNNNNNNNNNNNNNNNNNNNNN
NNNNNNNNNNNNNNNNNNNNNNNNNNNNNNNNNNNNNNNNNNNNNNNNNNNNNNNNNNNNNNNNNNNNNNNNNNNNNNNN
NNNNNNNNNNNNNNNNNNNNNNNNNNNNNNNNNNNNNNNNNNNNNNNNNNNNNNNNNNNNNNNNNNNNNNNNNNNNNNNN
NNNNNNNNNNNNNNNNNNNNNNNNNNNNNNNNNNNNNNNNNNNNNNNNNNNNNNNNNNNNNNNNNNNNNNNNNNNNNNNN
NNNNNNNNNNNNNNNNNNNNNNNNNNNNNNNNNNNNNNNNNNNNNNNNNNNNNNNNNNNNNNNNNNNNNNNNNNNNNNNN
NNNNNNNNNNNNNNNNNNNNNNNNNNNNNNNNNNNNNNNNNNNNNNNNNNNNNNNNNNNNNNNNNNNNNNNNNNNNNNNN
NNNNNNNNNNNNNNNNNNNNNNNNNNNNNNNNNNNNNNNNNNNNNNNNNNNNNNNNNNNNNNNNNNNNNNNNNNNNNNNN
NNNNNNNNNNNNNNNNNNNNNNNNNNNNNNNNNNNNNNNNNNNNNNNNNNNNNNNNNNNNNNNNNNNNNNNNNNNNNNNN
NNNNNNNNNNNNNNNNNNNNNNNNNNNNNNNNNNNNNNNNNNNNNNNNNNNNNNNNNNNNNNNNNNNNNNNNNNNNNNNN
NNNNNNNNNNNNNNNNNNNNNNNNNNNNNNNNNNNNNNNNNNNNNNNNNNNNNNNNNNNNNNNNNNNNNNNNNNNNNNNN
NNNNNNNNNNNNNNNNNNNNNNNNNNNNNNNNNNNNNNNNNNNNNNNNNNNNNNNNNNNNNNNNNNNNNNNNNNNNNNNN
NNNNNNNNNNNNNNNNNNNNNNNNNNNNNNNNNNNNNNNNNNNNNNNNNNNNNNNNNNNNNNNNNNNNNNNNNNNNNNNN
NNNNNNNNNNNNNNNNNNNNNNNNNNNNNNNNNNNNNNNNNNNNNNNNNNNNNNNNNNNNNNNNNNNNNNNNNNNNNNNN
NNNNNNNNNNNNNNNNNNNNNNNNNNNNNNNNNNNNNNNNNNNNNNNNNNNNNNNNNNNNNNNNNNNNNNNNNNNNNNNN
NNNNNNNNNNNNNNNNNNTAATTAACTTGACACATGCTTACGAAACAATCTAATCTACATTCAAGTGCAAGAAGAACTTA
GAGTGTAATTCTTTTAATTGAGCCGAGAGGCTTTACAAGACTGATAGATTCACCATTTTATACAATAAATCCACACGAAT
GAGTTGATAGGAATTATTTGTTTGAATTTTGATATCCAAGAATCATAACTCTATTTTGTCTTTCATTCATCATATAAAAA
TCATAGTATAGTACATTATAATAAATCCCCATTAAAATTCCTATTTTAAATAGTTATCATTAGATTGGATTTCATTTACA
AATTCTAAGTTCTCTCACCATGCTCTTTGTGGGATTCGATCCCAATCTTGTTGGGTTAATATATTTTGATAGCGTTCAAT
TTGTTCCTAATTGAGGATGTAATTTGGCGACATCAAAATTTTGGCACTATTATAGGGGAGTGAGGTATAGAGATTATATT
TTTGTAGAATTTCATCGAGTGATTATTATTTCATAAGTTACTCTGGTTGTTGTATTTAACAGATCTTTAGATGCGGTCAA
CAAACCTGTGGCTAATCAACAAAGGGAATTCAACCCCGGTAGAGTTTTAATTACAAATAAAGAAAAATAGAGAAAAAAAA
ATAACAGATGGATTTAATGAAGTTCGGCTTGGCCTAATCCTCCGAGCAAAAGCAAATATAGTTTTTCACTATGAAAGAAA
AGAAGAAGTGTAGAATGCTTTGAAATCTCTGACTTCATCCCCTATATAGAGATCTTAAGTATACTCAAACGTATAAGGAA
AAGGTTCTCCCAATCCTAGAAGGACAATGTATTCATTTCCCAAATCTATTAGGGCAAAGGGTCTCCCAAACCAATATGAA
TTATGAATTTCCTAAAATATACTGAGGAAAAATTCAAGACCTAATTAACAAATCTTCCCCTTGGCTTTAACTTTCTTCAA
TAGGAATAATGTCTTTGTGCCTTTCCGTCAGCCCTCGAAAGGGCTTACTGAGTACTATACAGACTAATCAAGTCTAGGCA
ATGACTAAGCTAATTATGATGAAAATCTTACAAAAAATACTTCATCACGAACACTTGTAGATGATGTATTCCAAGTGAAT
TATGTGAGTTTATTCTTCTCTCAAACCCTAGGCTTCCAGAGTGCAACATATAGAAGGAAGAGAAGATACACTAAGCGGAG
CAGCTATGGCACACAATAATTTAAACTTTCTCAAGTCAATAAATGACAATGATTAAAGGTGAAGAACGAAGCCAAACACG
CTTAGAACTAGTGTTTGATTAGGTTGTTGTCGTTGAGTCTGTAGTACAAGTGTTATTGAGTTATAACATTTCTAACATGT
AGCTACAAATTGTAATTAGCAAACTATAGCTGTGAAGCATAATTAAGCTATTTTTGAGTGACTATATGCAAAAAATCCTC
ACATATATATATTAGTTTCACGACACGTGTGTTTCATATAAATAGTATACGGTGTTGTCAAATAGAATTAATATTACTAA
ATTAATATTTTTAGTAAATAATTATATTTTAAAGAACATATGACAAATTCTTTGAAATGATTAATACATATTTTCATAGA
GTTAGCTGTATTTTGAGATCAAAATAACCAAATATCATTGAAACATTTCTAAATATATTCATTCAAAGTTCTAATATGGT
GATAAAGTGACATTTCTTTAGTAGTATTAATTTTACTTCACTCAATTTTGTAAGCAAATCTAAGCGACAAAATTTAAAAA
AAATATCCATACAAAAAATGTCACCAATAGTGTTTCCTCTTGAGGTTATGAACTGTAACGACCGGGTTCCGTTGTTATAG
ACAAGCCAATGGGGAAATTTTTTGGGTCGGAAAACTATTTCATAGTAACTTGAATTTCCCAACCTAGTCCAGATTTGGAC
AAAATCGGAGTCATTAAGGTGTAGGGAAATTTGGTAACAATCAGGTGATTTATTTATGATTTTGATTACATGGGTAGTTA
GATAAGTTGTTAAGGAATCCGTATGACTTTAAGAAATTGAATTCGGGTGAGTAGAACTCCCGAAATCGATCTTAGCGTGA
ACGGTATTTTCTGAGCATTGTTAGTTAAAGGTGTGTTGTGAAATGGGGGTTTTGGAATTATTAAAATAGCTCACTGGTTC
TGTGAAAGCTGTTGGGGCGGGATTTCTACCGCCAGGGCGGGGCCGTTGTGGCGGGTTCGACGCGACATACGGTAGTAAAT
AAACCCCAAAACGTCTTTATTCTGCACTTTTTGATTTTTAGAGTTAAGGAACGAACCCCAGGCGACTCTTGACAGTTTTC
CACCATTCTTGAGGCTAAAGGTAAGATTTTCACTCCCCAAATCCATTTTTCGATTCACAGAACGTAATAGAATGGGTAAT
TATCGATGGGGGATGGTTTTGAATTAGAAACCATGGTGGAAAAAGCCCTAGTTTGGATACTTGGGATCATGGGTATGATC
TAGGGTTCATAGAATTGTTAGCAATCCGAGTAATTGGTGATTGTATATTGATTCCTGTGTTATTATGATTATTTATAGAC
CAAGAACAAGTGGAACGAATCCGTAAAGGGAAGGATCAAGTTTCTTAGGGTTTCAAGCTTGTTTCGAGGTAGGTGATGGT
TGTGATTCTATGATTGTGTGACGTATGTTTGTTCTTGTTTCATTATGATAGATGTATGTATATGAATGTTTCATTATTGA
TCACACTTGTTGCAAATGAGATAGATGAATGATGATTGCCATGAAATCATGACTTAAATGTATGATCTTGATGATATACT
TGTGATTGTGATTGTGGTGTGTTGAATGGATTGGTTGCCACGTTCTGGCATAACTAACTTGGATTGGTTGCCACGTTCCG
GTATAACTATGGGATCGATTGCCACGTTTCGGGATAATCATTGGATCGGATACCACGTTCCGGTATGGTAACTGCTTGGG
TTTGGGTTCCATGAGAGGACCAATGCCTTGCCATAATTGTGTATTTTGAGAAATGTAAAGTTGTTCGTTGTTCGTAAATG
TTGATAATATTGTATATGTTCGATATATGCATGTGATTATATTAATCCATTGACTGATGTATGTTGCACTTAGTGGGATA
GGCACATGATCCTACCAGTACACTGTGGTTGTGTACTGATACTGCACTTGCTCTTTCTTTGTTGAGTACAGGGCATCTTT
AAGCGGCTATTGACAGACCTTGCTTAGAAGATCAGTGATCGTTCGAATTCAAGGGTGAGCCGTTTCTTTCGGGCTGTCAT
GAGTTCTCTTTCGTCTATGTCCACCATTTCAGACTTAGACTTTTCTAGTTAGTTATTAGTTCATTAGTTTGGGGTTGTAT
CCCTTGTTGTTTAGACTTGTTGAACTTTAGATGTTTTGGTACATTGACTTTCAGGTTCTAGGTTATTTCTTCCGCATTGT
TTAGTTCGTTGTTAGATCTTTTGGAAGTTTATGGGAACTTCAATTTTTAGCTATTATTCCTATTTTGTATCCTTAAATGC
TTTAGTTTTTGTTTTAGTTGATTGGTTTGGGTTGTAGTAGTGGTTCTTTCATCGGAGGGTAGTGTGGGTGCCAATCACGA
CGGTCTGGGTTGTGACATGAACATAAATGATGGACACCATTTAAGTACAATTTTTCTCTTAAATATTCATTCTTGAAATT
TAGTATGTGTATGACACTAATAAGAATTACCATAAATATTTCAATAATTTGTCTTTATACATAATCTATCTTTTACAAAA
TATTAGTACTCAGTTAATATTTGAGTATGACTATCATAGAGAGGTAATTTTACAAAAATAAAGGGTACTTTGTTGTTATA
ACGAATGATGGTCAAATAGAGGTTTGAGTGTATGTAAAATATTTAGCTTGACCAATACTTTGTTATATATATATAATGTC
AATAAATGAACAACATCACATTTGGTAAAAAAAAAATTTCAATTCTTTAAAAGTTTCTACCTTAACTTTATAGAATTGTA
CTCTTCTCCTTTTATTGCTGCATACATATTATATAGTTGTTGTCTAATAAAAGTATCTAATATCTTATAAAAGTTGTATT
GTGATATAAAATATTAAAAAATTTCAATAATAAAAATTAATTGATGAATAAAATTTAAAGTATTATTTATAGAATCTTTA
ATTTGATATAAGATTATTTTATGATCAATCACTATTTTCTTATCTATTTTTATATAGCTAGCAAGGAGTGCATCTTGTGA
CATAACATTTTCTCAAATTAAAATGAACATAAAATATCAGGAAATTCACACTTAAATAATTTCATATTCATCAATATAAA
TATAAAAAAGAAAAAATAAATGGAGTAATACTGTCACGCCCCGAGCCTACACCCTGGATGTGGTCGGCACTCAAGAACTA
TTGCTGGCCCCAAGCGAACCCTTGGCCTGGCTTACTTACTCAGCGGAAGACTTTACTCAATATAAATACTTTTAAAACAA
TTAAACTGAATTGCTCAAAATATAACTTAGAATGTATTATAATAACATTCATTGTCAAAGTGGCAACTCAAGTCTCAACT
TAACTGAAAAGGAAAAGTAAAGACTCATGAACTAACATCACTAATTTTGTCTATGAATCCTATAAACAACTGAGATGGAC
GTCGGGACAAGATCCACGGCATCCTAATGAATTAAAATACTGAAAACAATAAAAAGGATCCTCCGAAAAGCTAGGAGGCT
CACCAACTGACTCTGAGTGCTCAACTGGATTAACGAGGCGCTGGATGTTGATCCTGATTACCTGCTTCTGCATCATAATA
AGATGCAGGCCAACTGGCATTAGTACATTGAATGTACGAGTATGCAAGTTGGAATGCTAAACATAACTTAAGCTTGAAAA
GAATCCGAGAGAAACACTTACCTTGGCTTTACTCAACTCCTGAATAACTTAACTTAATATAAAGACAACTTAGTTTGTTA
AAGAAAATGCAATAACAAACTCAACTTTACTCATATGATAAAGTACTATAGTTTCTGTGGGAGTTTCTCTAACCGACAAC
CATCACTATGAGCCTAAGTAGTGATACAACGTCTTGCCCATGCTGCCAGAACTGTCCTATACTTTGCCGTCATATAGAAC
GCTTAACTAAGTGGATCCACTAGTCTATGCTAAAAGCATCTTAAAGAGTCATCTAAAAAGTATGATCCGTTACTTCCCAT
GATTGCTACATGGTTTATGGAGACGTGAGTTATCTGAACTCAAACTCGTCCCCATATCGGTGGTCAATACTACTCCCAAA
ATATACTTAGCTCATATGTTTGTAAAAACAAAACTCTTTCTTTGGTTTGAGATAATTACTCAAAAACTAAGCTTAAAAGC
TCTCTTGGAAATCTCAGTTTCCTTTCTTGCTCAAATGTGAAAACATTTTAACTCTTGGGAATACTTAGTTCCCGTATAAT
CTTTGAAGAATGAACTTTATTCTTTATTGAAAATTAGCTCAAAGGCTCTTTTGGAAATCTTAGTTTCCTTTCTTGTTTAA
ATGTGAAAACATTTACTCTTTGGGGATACATAGTCCCGATATACTCTTTTGAAGAAATGCACTTCAAACTTTACTCTTTA
CTCAACTCAAAACTCAAGTCTTAAAACAAAGTTAAAACATTTGTAAAAGACTTTTGGAAAACTTTATGAACTTCTCTTAA
CTTGACTCTTGACTTGACTCTTAACTTCTCTTGACTTGACTCTTAACTTTCCTTGAATTGAATTATGGATTCAAGGATTG
TGATTTGTGATAAGAAAGATCTCATGATGTTTAGGAATGATTTAGATAGCTAAATATGAGAAATGATCAAGAAATCACTG
CCTGGAAACTAGTCCGCGACGCGGAGGTGTATTTAAATTTTGGTCGCGAAAATATTTTTTGAGGCAGAGAGGTCCGGGAT
CGCTCCGCTCTGCGAGGATGAATTTTTGAAACTGAGGGGTAGGTCCGCGACGCGGCCTGGGGCACCAGATTTTCCTGACG
TTTTCCTTCTTTCGTTTTCCAGTCCCAATTCACCCAAACTCGACTACTCTTCTCAATTCTTCTTTAGATTTAGATACCCA
GCATGTATACACAAGAATCTAACTCAAACAACTCAAGGAAACAACATTTTAACCTCAAGGAATTCCTCAATCTCAACCTA
ACTCAAGAACAAAGGCCAATTTCAAGAACACCATTCAAGATTCATCAACTTTTAACTTTCTAGAACAAACTTCGCTGAAA
TAAACATGATTGGCGCGTGGGTGAACAAAACCAAAACTTTGAAAGACACATACCTCGTAGGGATCACCCCTTGACGAAAT
CCACAAGCTAAACCTTCAAGAACGACGAACTTTGCTCTTTCTCCTCTTGCGTTCTTTCTCCAAAAACCCTAGCGTAAATT
TCCAATTGTCTAAACTGAACCAATTCAGTTTAGACCCCAATTTAATAGCTAAAAACGAATTAACTTAATTTGGTGGTGAA
AAGACCATAATGCCCTTCTAAAATCCGGATTGGACTTTCCTTATTTGAACAACCCAACTTCCAATGGGCATAACTCACTC
ATACGAACTCAGAATCGCGCAAAATCAGTGGTGTTGGAAAGATTATTCCAAGATCTTTCCTACGATATTTGGAAACACAC
CTAAATCATCTTGAGCTAGGAGTTATGGTCATTTGAAGTTGACCAAAAACTCAAACTTAACTTAACTAAACCAATTTTCC
AGATTTTTATTATTTCCAAAAAATCACTCTTTCTACTTCTAGTTCTTTCAATTTGCAAGATGTTACAAATACATAACCAA
TGAATAAGGAAGACGAAAATATATGTTCAAGCTATACTCACTATAGTGTTCCATTTGATTGAAATATCTTGCCACCAACA
CTTTACTTTTTCCATTCATTTTTTCTTACATATCTATTAAAAAATAATTATTATCATGACTATTATCATATTATAAGTAA
AAGTGAAAAATTATTTTTGAAATAGTGGATTATATATCAAAACTAATAATTCAATGGATAACGTTGATGCCCGTTGTTTT
AGCGAAATTAGAAAGAAACACGTTCGTTTGAGGGTAAAAGAATAAAACATGAAAAAACAAATAAGAAACATCTCACCCAA
ATCATGTGACTTTTTTTATATTTGTTTATTATTATAGTTTTTACCCACAACTTTTAGTCATTGTTAACTCATGAAAATCA
AAAGAAAAAATACGACTGTGAATTGATGAATGATTTGCTACAATTTCTTCACCAACTCTTTCTTATGTGGTACCTCGAAT
TTTGTTGAATTTTGAACTTAATCAACTATTGCAAATAACCCTTGAGATTTTTTTAAGAAGAAGAAGAGTAGAAAATATAT
AAAAAATCGTAATATAAAAGTGAGAGGAAACCCCTCTATTTATAGCTAACAAATCGTAGTATCGATAGGTGCTAATTGTG
CCTTATCAGAAAAGTTACAACCTTTCGAAAAAGTCATTTCTCATAGGAAAAGTCACAACCCTTTGAAAAAGTCAAAACTC
ATCGAAAAAGGCACAACCCTTTAGAAAATTCACAACCCTTAGAAAAATCACAACCCTTCGAAAAAGTCACAACTCATCGA
AAATGTCACAACCCATCAAAAAAGTCACAACTCTTTGAAAAAATCACAACCCTTTAATGTGAAAGGGTATCTACTTTTAA
TATAACTAAATTAATAAATATAAGAAATTGGGTATTTTTAATTGGGGGTATTATAGTAATTCAACATTCAAGTTTGAGAG
TTCATGCTTTTAATGTAGTATATATATATATATATATATATATATGGGAAAAATGGGGTAAAATCCCAAAATGGTAGGCC
AAAAATCAACTCTGAAGTTACTTGAGTGAACACATGTTCGCTTAAGTGAACCCCGCTTAAAATGAGGGTCTCACTTTCGA
GAACCAGGCTTCGCTTTCACAATCATCGCTAAAGCAACTCTGATTTGTTTAAGCACACCTCGCTAAAATATGGCCTATCG
CTTTTGCAACCCAGTCTTCCATAAAGCGAAGGTTGTGAAAGCAGCCAAGTGTTCGAGAAAGCAAGGCCCGCTTTAGTGAA
CAACCTCTCGCTAATGCGAGCACACTAGACATCAGAAATTCAGCCAACAACAAAATCAACGAATGGACCCTCGGGATTCG
TTCAGAATCCCGTTCACACATTTCAATTATGCAATTTGACTAAACTCGATGTTCTGGACTCAATGGAACTATCAAAATAC
GAATTTGAGATCTCCTTGAACCGATATCCATGAAAGTCACAAGAAATGAACACAACGTCTAAATGGCTAAAACAAGATCG
GGACCTTTGAAAATTCAACCAAGACCTCACCTAGGCCTAACATTATCCCCCGAATCTATCGGAACTCCGGGAATTCCGAT
CCGAGCATCCGAACCCTGAATATTGACCAAAGTCAATCCTAATGCTAAAATCTCAATAATTTCCAACTTAGGACCTCACA
TCCTCAAAAAGACTCCGTATTTGAAACCGACAACTCTCCTAGACTACTATCCGCATTTCGGGACTGATGGTATCACCAAA
ATTCCATTCTGACACTCAAAACTCCCAAAGACATCAAAAACCACTTTTTAACAACTTTAGCCTTTCAAAAACAAAAAACA
TACATAATTCACAACTTTTTACTCAAATCTCAAAACAAATTTCAAAATCCAATCAAAATTAGCTCGGGTTGATATCCGAG
GGGTAAAATGATAATTTTATGATTTTTTAAAAAAATGACCAATTGGTCATTACATAAACCATCACAAATATGCATTTTTG
AATATTCTAGATACTCCCAATCTATCAAGAACATATTTTAAATAAGTATACGAGTCTATTGATAGACACATTATTATACT
TTCATTCCGAACTCAAAAAGTCAACCCTAAGCCCGCCAGGTTATAGAAATAATTTTATTTCAAAATTAGTTGCGTCACAA
ATATGAAATTAATCAAAATACAAGTTCAAATTGGACTCCAAATCATCAAAATGTGACTCCTTACTTTTAGGTTAAAAAAT
CCTAATTTCTAACATCCAAATGTGAATTAAATCACAAAACAAACAATATAATATAGGGATAATATCAAATTTAGAGTTAG
ATTATTACCCTGAGATAAAACGAGCAATTCCTCTTTGGAAATTACCAAAATTGAGCTAACAAACTAAAAAAATCTTAAAT
TGAAGTCTATGTTCAAATTGGGGATTATTTCGTCCAGATCTTAATTGCTTTTTTTGCTAATGTAAATCACAATTGCGAAA
GTTATCAAGTGATCCAATAGAACCTATCACAATCATGACGGAACAATCACAAATGAGATTCCTCATCTAGAACTGAACTA
GCAAACTTTATCCTCCGCAAATGCGGCATTGACCCTGTGAATGCATATAATTCCTACAATTATTCTTCACGAATGCGACC
TCGCCCTAGCATGCATGGAGAAGAAAACTAATTACACCAACAATTGATTGGTGCATTAGCTATGAAAAATTCTCTATTTC
ACCCATCAAACTCATCTAGAAAACCAAATATGCAAATAAATCATAAAAAATATTACAAATTTATTGAAACATCAAATCAC
TAATATGAAGTTGTCTACCAAATGTTGACCATGATTAGCTATAAGCTTTATATTTTACTTTTTAGTCTCGTATCATTTCA
GATAGTGTATTCATATTTTAAAAAGTTATATTTAACTTCTAATCACTCTTCTTTTAATTGATATTTCCCACATTCATATT
CTTATATGAAAGCTAAGTTATGACTTGTTATCACTATTTCATTTATTTTCGTATGATTAATTGATTTTAGTATTTCGGAA
AAAAATTGACTTATCTAACCGAGGGTTAGTGAAGTGTCTCACGATCNNNNNNNNNNNNNNNNNNNNNNNNNNNNNNNNNN
NNNNNNNNNNNNNNNNNNNNNNNNNNNNNNNNNNNNNNNNNNNNNNNNNNNNNNNNNNNNNNNNNNNNNNNNNNNNNNNN
NNNNNNNNNNNNNNNNNNNNNNNNNNNNNNNNNNNNNNNNNNNNNNNNNNNNNNNNNNNNNNNNNNNNNNNNNNNNNNNN
NNNNNNNNNNNNNNNNNNNNNNNNNNNNNNNNNNNNNNNNNNNNNNNNNNNNNNNNNNNNNNNNNNNNNNNNNNNNNNNN
NNNNNNNNNNNNNNNNNNNNNNNNNNNNNNNNNNNNNNNNNNNNNNNNNNNNNNNNNNNNNNNNNNNNNNNNNNNNNNNN
NNNNNNNNNNNNNNNNNNNNNNNNNNNNNNNNNNNNNNNNNNNNNNNNNNNNNNNNNNNNNNNNNNNNNNNNNNNNNNNN
NNNNNNNNNNNNNNNNNNNNNNNNNNNNNNNNNNNNNNNNNNNNNNNNNNNNNNNNNNNNNNNNNNNNNNNNNNNNNNNN
NNNNNNNNNNNNNNNNNNNNNNNNNNNNNNNNNNNNNNNNNNNNNNNNNNNNNNNNNNNNNNNNNNNNNNNNNNNNNNNN
NNNNNNNNNNNNNNNNNNNNNNNNNNNNNNNNNNNNNNNNNNNNNNNNNNNNNNNNNNNNNNNNNNNNNNNNNNNNNNNN
NNNNNNNNNNNNNNNNNNNNNNNNNNNNNNNNNNNNNNNNNNNNNNNNNNNNNNNNNNNNNNNNNNNNNNNNNNNNNNNN
NNNNNNNNNNNNNNNNNNNNNNNNNNNNNNNNNNNNNNNNNNNNNNNNNNNNNNNNNNNNNNNNNNNNNNNNNNNNNNNN
NNNNNNNNNNNNNNNNNNNNNNNNNNNNNNNNNNNNNNNNNNNNNNNNNNNNNNNNNNNNNNNNNNNNNNNNNNNNNNNN
NNNNNNNNNNNNNNNNNNNNNNNNNNNNNNNNNNNNNNNNNNNNNNNNNNNNNNNNNNNNNNNNNNNNNNNNNNNNNNNN
NNNNNNNNNNNNNNNNNNNNNNNNNNNNNNNNNNNNNNNNNNNNNNNNNNNNNNNNNNNNNNNNNNNNNNNNNNNNNNNN
NNNNNNNNNNNNNNNNNNNNNNNNNNNNNNNNNNNNNNNNNNNNNNNNNNNNNNNNNNNNNNNNNNNNNNNNNNNNNNNN
NNNNNNNNNNNNNNNNNNNNNNNNNNNNNNNNNNNNNNNNNNNNNNNNNNNNNNNNNNNNNTGATATCCTCGATGAAATA
TTCAAGGACATGTCATTTCGAGAATCGGTAAAAACGCGCGTCTTGTCGAAGAAGTGGGAACATTTCTGGGCTATGCATCC
AATTCTAGTTCTAGATGGAGAATTCTTTAAAGAGATAAGTGGTAATATAGGATTGACTGAAGATGGTTTTAGTGTCCTGG
TTACAATATTCTCTTAAAACATGTTGGATCAATAGTGAAGTTTTTTCTTGATTTGTCAACTATCTATTATACTGATGATA
GGGACCTTGGCCATTGGTTGTTATGTGTAACAAGTAAATGTGTCAAAGAACTTACCTTAAAAAATCACAAACACAGTCGC
TATACATTGGCTTTTTGCATATTTGATTGCCCAACTCTCACATATTTAGATGTCACCAATTTTATAGTCAAACCACCTTC
TTCCAAACCATTATTCCCAGATCTCCTTAAATTGACCTTGAAGTCCATCAAATTATGCCTAGCAAAGGCAAATTATGTCT
TGAATACCCCATTAATTTCATCCTTAACATTAATTGCTTGCAATGGTGTCATTTGCTCACCATATCTGCTCCTAGGATCC
AGTTATTGACAATTAATGATAGTCATGACATCCACACAATTTTCTTTGTAAATTTCTCAAATGTTAGGGAGTTGTTATTC
CGTGAAGAATCTTATTGTGAAGAAGGGAGGTTCATTACATGGTCACTTCTTCTTTATTTGTGCCCTAACCTAGCAAGGCT
TGTTTTGATTAGTTTTTGCATTCAGGTGAGTATAATTTGATCAAGACATAATTTTATATTCTTTATTATAAAGTTCTCAT
TAAATGTTACTATGCTCATATATACTTAACCATTAATGCATTTTTGCCTTTTATTTTTGTTTTATCAAGCATTTGGGTGC
ATAATCTTTTCCAAAAAGGTTTGATCAATCAAAACCCTACCATTTGGAGGAGGTAACGCTGTCTGTGACATTTCTGGATC
TAAACCAAGTCTGTGATGTTCTTACCTTGATTCGACATTCTCCCAACTTACATTCACTGGAAATAGATGTAATGTATCTC
ACCTTTTATAATTTAAAATCAAGTTTAAGTTATATATACATTGATAGTAGGTTACCTTTACGTGTTGTAGTAGGTAATCT
TTGTTTCCGGTAGATACTTTTTTGTGACTTGATAGAGTAAAAACATTTTTACATTGTCATTGTATATAAGTTAAACACTT
AACAGTTTTAGAGTTTAACCTATACATGTACCGAGAATGTAATGAATTTTATGCTCTATCAATATCAGGTTATACAAATT
AAAAAATATCTACAAGTAATATTTTATAGTAATGGAATTTTTAATCCTTAATGTAAGGCAGTTTTACTTGTTACAACTTG
TAAAAGTTACTAACCTTCTATTTTTGTTTGAACTTCTATAGGTTTTCAATACCTTGAGAAAAAGAAACATAGGTGAAGTT
ACACATTATTTGGAAGATCCAAATTGTGTTGACAAACAATTTGAGAAGCTTGAATTTGTGGAACTAAGAAAGTTTGAGGG
GACACAATTTGAACTCTATTTCTTAAAGCAATTATTGGCATATTCCCCTTCACTTTCAAGGATGATTGTTGAACCTTCTG
ATGATATTGATGTAGCAGAGGTACTGCATTTGTATGAATAACTTATGATGTCCTTAAAAGCATCACCAAGGGTAAAAGTC
ATCGTGGCACCTCATGGTCAAGCTGCGTAACTTCAAGATTTTATTCTATGGAATGTTTCGAACGATTTCAATGGATTTTA
CTTTCCTTTCATGCTTGAACTTGTGATGTTTTATAGGGATCTTCGTTAATGTAATGTGGAGATTATGGATGAACTATTAT
TTCCTTGTATTTTTCCGTTTGAACACTTGTTTTTTGCAATCATGTGGGTGATTATGGTAGGGTATGACATAAGCAAATTC
TACGTCGATAATATACATTTGAGAAAGATGCTCGCTATACGAGGAAGCGCGCCTTAGTCATTAAAAAGAAAATTCTAAAG
CTATGAAGACTTCAGTGCAAAGTAGATAATATCACTAGTGGGTATTAGATTGTCACGACCTAGGGGTACACCCTAGATGT
AACATGGCGTACTTGACCCCGAAGGGGTCTCACACAAGCCCTTAGCATATCATAACATAAGATAATAATAGAAAAGTGCA
GAAATTTAAAACTTTTTCCATACAATCGAAGTCTTTTATAAAAACAAAGCGGAAGTCTTACTACACTTGTCTCAACCATC
TATAACAACTTTGAATAAATTTTGGGACACAACCTATACAATAGTCTCAAAACTTGAAAAGAAAAGACATAAAGGAAATG
GTGGCTCTATCCTCGATGCTATGAGGACTCACAAAGTCTTCAATCCTTGCACTCCTAGAAACCTATCTTCAAGAATGGAA
CTCAAAATCACCGAACCCTACATTTGATGAGAATGTAAGCAAAAGTATGCGTTAGTACAAAAGTACTAAATATGATAGCT
AGCATAACATCAACATGAGCATATAAAAGGCATAAGACATATACCATAATCATAAGAGACAATAACATGAGTCATATACA
TAATCTCCAACATAGACATAATATAAGCAATAGTCATCATAAAGCATAATCCATATACATAGTCAATACTTATTTCTTCA
TAACATAAAAGAAACATTCTATAAGTAGCTTCAAGTCATACTTGTGCAATGCATGTATAATACCCCATAATCTTACCCAC
ACTAAGTACCACCTTAGGCCATCATACCTTCTTACCATCTTTGATCTCATCCTTAGCTTACTTCTCATAGACAAGGGAAT
CTCTCACCTTTAGTCAATCATATCATGGAAGGCAACTATGGAAACAATCCTCAAACATACATCATAAGCATAAGACATAA
GCATATTCATTACATAGACCATCATAACATAAATGGAACATACCATGGATACCTTCAAAGCATACTTGTGCAATGCATGA
GTAAGATCCCATACTCCCACCCATACTAAGTAAAGGTTCGTAAGTACCCATAGTTCATTAGTCATATTCTTATTCATATT
ACTACCATAATGGGACATAAGCCTTAACCGACATAGACCATGTGAGCTTAACATGGAAGCCAATGTCTACCCTACACCGA
AAAAGGGTTGTTCTACTTGCCGAGGGTAGAACTATACTCTTAGCTTAGGTGGATCCAATAGCTAAGTAACCTACGGGGAC
ATGTAGTTTATGGGATAAGGAGATTGCTACTAGAAACCCGGACTCAACTAAGGTAAAAGGTTTCCATCTCATGAGATACA
TACTTTGGGAACCCGGACTCAACTAAGGTAGAATGAACCCATTTGGAAAGTCGGACTCAACTAGGGTAAAAGATTTCATT
AGGAAGCCGGACTCAACTAGGGTAAAAGCTTTCATCTCATATTCAATATCCACTCGGTGCTAGAAATTAAGTCCCATTGA
GTTCATATTAAGTCTTGACTTAAATTCATATTTGTGGAAGAATGTCTTGACACTCAATCCAACATAAATCATACTATAGC
TCATAGATTCAATAGGTGTGACTAGTCTTCCAACCTTAGAATCACTACATGTTACAAACCTTTCACGTCATATCATATTC
ATTCATAAGTGTGTATATGAGAATAACCTTTCATCAACACAACAACTAGATCATGAGGATATTCACTTTACTCTCAAAGT
GTTTCTAAAGCATGTAATAAACTTCATAAAACATGCATAATGTCATATCTTGTCCTTTTTAAGGGTAAAAGCTCATGTTA
AGTCAACACATCTAGAATGACTACATTAGACATGGATATATTCATAATCATATCAAATCAACATATCTAGAATGACTACA
TTAGACATGGGTATATTCATAATTCAATTACTACAAACATAATCTCACGCTTCACCCCCTTGAGGTTCCAAGCTTACTTT
CAATCATCACCCCTAGGGTTCATGCACTAGACATGGATATCATCCTAACTCATGTGATTCTATCACTTTATGCATTCAAA
CATTCATGAGGTAGTTTAGGTAGGTAAAGATCTTTCATTACAATTCTATTCATTGGCCTTCTATTCTCATATAGATTTTA
TTCTCAAAGCCTAAACATCCATAGTTCATTATATTGGCTTACTCTCAAAACCCTAGTGATCAACATTTATGATTACAAAC
CTTACACTCAAAACTCTACTTCTTACAATCATCATTCATACCTAGATTTCAAGGCATTCTAATCACGCTCTTTATTATCA
AGTGATTCTAGTCATAAATCATCATAAAGGCTCAATCTCATTCATTACTAGTCAAGATCTATCATATAATCTTTAATCTA
ATTCAATTCATGTTTACATAATTCTATTCTTGATCAATTTCTATACATGTCATCAATTCTAGAAGATCACTTATGAATCC
TCAATTTCCTCTCACAAGTCATAAACCCATATTCTCCAATTTCATCAATTAGACTAGGTTTAACCATGAAAAGCACATAA
TATCATCATAATATCTTGATTCAATACTAAATCAATCATAAACAAGTACTATCCACTCAATTGAAATCGTACTCAACTAA
ACCCACAATTTGGGAAGGAACCCTAACTTGAATTGGGGATTTCATCTTCACAATTCGGGGAAATCTAGGGTGCTCCATGG
ATGGAAGAATCCATGGATGAATAAGCTAACATACCTTTATTATAAATCCCTCACAAAGCTTGCAACAATGGAAGAATTTG
ACCTAGATTCTTCTTCTTCTTCTTCTTCATCTAGAGAGAGAATTTCTTGGAAGGAATTGGGTTCTTTGGTGAATTAAAAT
AATGACTAGGATCAATGTATTTAGGGGTCTATTAGCTTTATATAGGTGGCGTAATTACTAATAAAATGATCCCACTTAAT
AACTAATTAATTCTAGACCCTTCCCTTAACCCACAACTTAACAACTTCAGGGACCAAGGTTGCCACATCCACGAGCCCAC
GACCACGGACCGTGGGTGAGTCCACGGAGTGTGCTGGTCCTCCGTCGGTGGTGGCCTGCAACTTAAAATTTTGGGGTCTT
GACCCACAATACCTTCCCACGGGGCATGGGTCCACCTACTGGGCTTGAGTCCTATCCGTATGTGGCCCATTTTGGGCAGT
TTCTAGGGGCTGTTTTGGGTCCCCCTCATGGACCGTTGGTTGGTCCTTGGGGGGTCATACCTTGACTCCCTAACCCTAAA
ACCTTCATTCTAAGTACGGGAAGTCATATTTACGATTATAACCCCACGTAAAGCTCTAGAACCCTTACGTAAGGCTCTAG
TTTAATTTACTAGTTTCTGGGGTATTACATAGACCCACTACACATGCAAGCTTATTAATTATGTGGTTGATGGTGGGCGA
AAATTTAAGGTTCAAGTAAGTTTAGGAAAATCCCAAAATTGTTGAAATGATGGTTGTGAAAACCTCAATGAATACTTGTA
GATAATTTTTATAGCTTGATCAAGCCTGTCAAATTAAAGACAACGTCCTTAAGGATATTTAACCACATAGAGGTGTATCC
CTAGGATTCAACTAACTCTTTTAATATAGAACTAGGAGCACAAAGTTCGAACGGGTCCCCGACACTGGAAGGAACCACCC
TCTCTATATGTTCCCCTACCTCTAGATAAGGCTTCAGAAAACTGACATGATGTACGACCCCTTTTAGGATCACCAAACTC
CTCTCTCTCCTTCAATTCTGTCTCATTGGTGGCTCTCACAATGGACCGGAAGGAAGCCCCCTCTTGAGATGCCTTAAACA
CTGCCCATATGAAAGAAAAAGTCAGCCCCTTACAAATCTACAAATCCTTTCCATCTTGTTCATAATAATGGACAAAACAG
GCCTAAACAACTGGCAAAAACGGGCCTCATACTCTAAAAAGCATAAGCTTTCATGTGTCAGATTCTCGAACCTCAAGCGA
CTCTCCTCTCTCACACTCCAAGGGACAAAGTGGTCATGAAAGGCACTAGAAAGTGTCTCCCAAGTCACTAGAGAAATCCA
ACTAGCAAAGTCCTTGAATAAACTCTCCACCACTCTCTCGCTGGCTAACATAGTTCGAGGGTAGCATACCGAACCCCATG
TGACTTAACTAACTCAAACACCTCTATCAACTCTCAGCATGTAGTCAGAAACTCATGAGCCTCCTCGCTCTTCCCACCCT
AAAACTGTGGTGGTCTATCTTCTGGAATTTTTGATATCTGCGTTGCTCGTGCTCTGTCAGAACAACCAAAGGTGCACCTT
GACCCCCAACTATCGGTGTAAGATCATTTCCAACCATGGGATCCACTGGTGGTTACCCCACAGGATCCTGAATAATTGGA
GTATGTTATGTTGCTGCTCTAGGTTTGAGCCCCCACTCTAGTCTAAGAGCCCTGTGGTGTGCCGGTCGCACCACCACCCT
GAGTAAAGCTTTCAAGCACAATAAACACTCTCAATAAGGTATCCTGAAGCAAAGGTGTGGCTACGTGCTCTTGAGGAACC
CGATCATTTCGAACATTACTCTAATGCTCTAGAGGGGACTCTGTAGCATGACCCCTCGCTGGTGCTGCTCACGGGCACGA
TCTCTGGCTAGTGCTGCTCCATAGGCACTGTCACAACACGAGTCTCCACTCTGGACATGGCCGGCACTCGAGAGACATTG
TTTGTCCCCAAACGAACCCTCATCTTGGCTGACTACAAGCGGAAGACTAACTCAAGCACACAAAAGCTTAAAACTGGATT
AAATTCAATAACCTCAAATACTCAAGTTTGAAATAATATGAACAATACTCAATAGACGAACTCAGAGTTCGTAAAAACAA
CTCAAAGAAGATACATACTGAAAGCTACTCAACTTTGTCTATCTATAAAGCCTCTACTGTTACAGAAGGATATCGGGAAA
AGACCCAAGACATCTCAAAATTACTAACTGTAAGATAAGTTCTTCGGAATATAACAAGGCTCACCCAAACCTAACTAAAA
CTTGCTGTATCAACGAAGCACCTGTTGATGACCCTAGCTACCTGTATCCGCATCATGAAACGATATAGGCCAAATGGCAT
AAGTACATTGAATGTACGAGCATGTAAGGGGAATTCTAAAGCATAAACATAAGCTTGAACCGATGGTAAAGAAACATACT
TACCTCTTCTCAACTCACCAAACTCAACACAACTCAACTCAACTCAACTCAACTCAAAGAAATATAGCTCAACTCAGAGA
AAATAGGGCACGACTTAACAATAAGATACTCAACTCAGTGAAACATAGTTCAACTCAACTTAGAGAAAAATAGGGCTCAA
CTCAATAATAAGATACTCAACTCATTGAAAATAATTCAACTTAAATTAGAGAAGTAGGTCTCAACTCCAATTCAATAATA
AGATACTCAACTCGGTGAAACTTAGTTCAACTCAACTTAGAGAAATAGGGCTCAACTTAACAATAATATACTCAAATCTG
TGAAATCTAGTTCAACTCAAATAAGAGAAATAGGGATCAACTCAACAATAAGATACTCAACTCTGTGAAACATAGTTCAA
CTCACCTTAGAGAAATAGGGCTCAACTTTATTCAACATAAAGCAGTAGTAAAGATGCATTATAAAGAAAAGTTTTTAAGA
TAATAGATAACAATTCAATGTATTGAAAAATAAAATAATAAATCAGTTTGTATAAAAATACAAAATAACTCTGTGGGAGA
TTCTCTAATCGACAACCATCACTATGAGCTATGTGATGATACAACGTGTAACACCCCGTATCCGAAATAGACCAAAAATG
CAGATTTTGAGAAGTTGCAGGTGCAACTTACGGTCACTATCCATGGACCATAGGTCAGACCACGGCCCGTGTTGGTGGTC
AGTGGTTCACCACTGCAACCCCTACCCAAACCAGCTCAGAAAAGTCAGGTAAGTCCCGACTCACGGACAGACCCTCGGTC
GTAGATCAGACCACGGTCCATGGTCTGTGTCCGTGGATCGAGACCTCCTTTACCCAGCCTCTGACACAAACTACGGTCGA
ACAACACAGACCGTCATTTGATCCACGGTCCGAAGGTTTGACCGTAGATGAGGGTCAGCAGCCAGTTAGTTGAAAATTAT
TAATGGGTCAACTTCAGATGATCATAACTCTTAGCACAAAAGGAATCATGTGTCCCATAACCTATGATATGATAGATAAT
TGAGTCCTCTTTCCAACGCCATTGAGTTTTCTAAAATTTGACCTCTGAGTAAAAAGTTATGCTCTTTTTAGTGAAGTCGT
GTCGAGCAGACTCGACCGACGACTCCAATCGACGGACCGTCGATTGACCTACGGCCCGTAGGTCTCGTCCATCGATCACT
ATGACATAAATTAGGTCAGGGGTCTTTTGGTCTTTTCCTATTTCGTTGGACCCCTAAGATACATCGTTTAGACCCTAAAT
CATGAGGTTTTAGTCAGATTTTGCCTGGAAACATACCTAGAACTTACCTTAGTCAAAATCATTAATCAAAACTTAGAAAA
ATTAGAGCGTAATAGAAGAAGAGAGGTCAAGAACCGTAGTTCAAGAATGGAACAAGTTTCCTTCAGTTCCATCCCCAAGA
TCGAAAAATTTCTCCGTTGAATTCGTCACCAGGTATGTGGGATTTCACTAATGGGCTCCTTTCACCCATTAGGTCCCTAG
AATTCAGTCAGATTCTTGATTCCATGATTATGAACAAACCTAGGGTTTCTAGAATTTCAACAAATCATCATGAATTAGTT
ATTTAAATGTTCCAAATCAGATTATAATGTTACTACATCATTTCTCGCATGAATTTCAGAACCCTAACTATGTATTTCTT
TACTTCTTGAATTACACATGCTAGGTCAGATATTTCAGTTATTTAGTTATACATGCCTCAGTTATTAATGCATCAATATC
AGTTTAATTGTTGCATTCTCAGTTTTCATGTTCAGTTCGAGCTATCCAGTAACTCACATAGATTCAGTCATAATGTGTTA
ATTACTTAATCCATTGGGAGTAGCATAATATCGAGTTGGACTAGGGTTCATCGTACCCATATAGTCCCAAAACTGCGAGC
CACGTAGGTGTAAGTCCTCTCTGTGGGAAGCATCAATTTAGTGATCACACCAGTATGCCTCTATACCTCTGGCAGGGTAT
ATTTGGTCCTCTCGATGGGGCGTATACATCGGACTCCACATTTGGCTCATGTGGTTTTATTGTCGGTTATTAGTAGCTCC
CACAGTTCAGTCAGACTCTATTGCATTGACCATATTTTAGTACAGTCAGTATTCAGTCTCAGCATGTTATAAATTTGGTC
AATGCATCAGTTAGCTCATTATTCAGTATTTTTAGTATGTATAACATGTTCAAATTATTTCATTGCTTTATTGCTTTGTT
CAGTTATTTGTTATTTCAGCTTTACTCTATCCTACATGCTCAGTACCTTTCAAGTACTGACACATACGTGCGCTACATCT
TCTCTTGATGTAGGTTCAGGTTCTCAGCATCCAGATCACGCTTAGATCGATTCTCGATCTTTAGTTCAGCAACATCAGTG
GTGGGTCCTCATTCTTCGAGGACTAGTGACAAGTTTATCTTTATCACTTTTAGTCTTTAGTTTCAGTTTTGCTAGACCTA
GTTGGGGCATGTCCCAACATTTCTAGTCAGTTTAGAGACTTATTTCAGATATAGTTAGATTCAACTTAGTATTGAGTTAA
TAATATCTTCTTTGTATTAAACTCATCAGTTATCATTTATCTCAGTTATCGTATGTAGGTATTCCCCATCTTTTCATTTT
ATTTATGATTATAGCTTCCGCACAGTTTCTATTATTCAGATTATATTTAGTGTGGTCATGATCATGCAGTAGGGTTAGCT
TGGGATCACTTGTGGTCCTAGGTCCCGTGTCCGCGTCTCGGAGGTAGCTCGGGGCGTGACAAACTTAGTATCAGAGCGTT
AGGTTTAAGTGTCCTAGGATGTCTGAAAAGCAGCATTAGGTAGAGTCCTTTTCATGGATGTGTAGTACGCACCACATCTA
ATGAGAGCGAGGCTACAAAGTGTTTTTGGAAATCTTCATTTTCTTGTTACTTTTATCGTGCGTAAGGTATGATCTAAATT
CTATTCTAACTCGATGTTCTATGTTTCAGTGATCATGCCTCCTCGTAGAGCTTATGCCAGGAACGCAAACGCAGCTTCGC
CAGTTATGGATCAAGAAGTCTCAAATGCTGAATTCAGGAATGTCATTCAGATGTTGGCTCAGAGGGTCGCTAACCAAAAC
AATCAGCGGGTTCAAGCTTTTGTGAATGCAAATGGTCGATCAGCAGCAGCAAGGGTCCGTGACTTTGTTAGGATGAATCA
GCCTGAGTTCTTAGAATCGCAGACTGGTGAAGATCCCCATAATTTCTTGGATGAGATCAAGAAGATCTTTGAGGTGATGC
ATGTCATTGGGAATGATCGGGTTGAGTTAGCATCTTACCAACTTAAGGATGTGGCTCATATCTGGTATACTCAGTGGAAG
GAAAACAATAGTACAGATGCCGCTCCTATTTTTTGGGATTGTTTCAGCGAAACCTTTTTGGACAGGTTTTTCCCCATAGA
GTTGAGAGAAGCAAGGGCCCAGGAATTTATGCACTTGAGGCAGGGTAACATGACTCTCCAAGACTATGTGCTCAAGTTTA
ACCAACTCTCCAGGTATGCTCCTCACATGGTTGCTGATTCTAGGGCTCAGATGAATAACTTTCAGTATGGAGTGTCAGAC
TTAGTGAAGACCGAGTGTAGGAATGCTATGTTGTTGGGAGACATGAATATCTCTAGGCTCATGACTCATGCTCAGCAGGT
TAAGGGTGATAACCTTAGGGAACAGGCTAAGGAGACTAAGAAAGAAAGAACAGGTAACTACGAGCATTCCCAACAGAAAT
TGGGTGGTGGAAATCGCTCGCAGTTTCAGCAGAAGTCTTCGACTCCAGCCTCTTCATCAGCTAGCGTTCCATCCCCTAGG
TTCCGTAATGATTAGAAAGGTAGGGCGTCAGGCTCTAAGTCTCAAGGTAGTGTTTCAAGCACCAAAACTTACCCAACTTT
CCCGAAATGTAGTATGAACCATCCGGGTGAGTGCCTTGCAGGTAAGGAAGGATATTTTTGGTGTGGTCAGTTTGGTCATA
GATTGAAGGATTGTCCTTCTAGATAGGGTCAAGGAGGAAATAATGGTCGAGCTCAGTCTACAAGTTTAGCAGCACTAGCA
GGTCTCCCGACTTAGCAGGGTAACTCATCTGGTACAGGTGGCAGACAACGCCAAAACAGGCTCTATGCCCTTCAGGCTCG
TCAAGATCAGGAAGATTCTCCTGATGTAGTCATTGGTACGTTATGAGTCTTTGATCTTGATGTTTATGCATTGTTAGATC
CAGGGGCTACTTTGTCTTTTGTAACTCCTTACATAGCAGTCCAATTCAGTGTTAGCCCAGAAACTCTTTTAGAACCCTTC
TCAGTGTCTACTCCAGTCGGTGACCTAGTTATAGCTAGACGGGTATACAGAAATTGACCTGTCACAGTATCCCAGAAAGT
CACCTCAGCAGATCTTGTAGAGTTAGAAATGGTTGACTTCGATGTCATTCTAGGCATGGATTGGTTACATTCCTGTTATG
CCTCAGTTTATTGTAGAACTAGGATTGTTCGTTTTCAGTTTCCAGACGAACCAATCCTATAATGGAAGGGTAGTAGCTTA
GCTCCTATAGGTCGATTCATTTCTTACCTTAAGGCCAGAAAGATGATCTCTAAGGGTTATCTCTATCATCTAGTTCGGGT
TAAGGATTCAAGCTTCGAAACCCCAGCTCTTAAGTCAATTCCAGTGGTTAATGAGTTTCCAGAAGATCTTCCCGGAGTTC
CTCCCGAAAGGGAAATTGACTTTGGAATTGATCTCCTTCCAGATACCCAACCTATATCTATTCCTCCATACAGAATGGCT
CCAAGTGAGCTTAAGGAATTGAAAGAGCAGTTGAAAGACCTTCTAGATAAGGGCTTCATCAGACCTAGTATTTTGCCATG
GGGTGTACCAGTGTTGTTTGTAAAGAAGAAAGATGGTTCTCTCTGAATGTGCATTGACTATAGGAATTGAACAAAGTCAC
AATCATGAATAAGTATCCCATCCCCAGGATTGATGACTTGTTTGACCATCTTCAGGGTGCTAGTCATTTCTCAAAGATAG
ACCTCAGATCAGGTTATAATCAGCTTAGAGTTAGAGATGGTGCCATTCCGAAGACAACCTTCAGAATTCGGTATGGTCAT
TACGAATTTGTATTTATGTCATTTGGACTAACCAATGCTCCTGCAGCTTTCATGGATTTGATGAACAAAGTGTTCAAGCA
GTACTTGGACTTGTTCATTATCGTCTTTATAGATGATATCCTCATTTACTCTAGGAATGAGGAAGAGCATGCAAGTCATT
TGAGAGTTGTTTTGCAAACTCTTAAAAGATTGCCAGTTCTTTGCAAAATTTAACAAGTGCGAGTTTTGGTTACAATCAGT
TTCCTTCCTTGGGCATATTGTGTCTAGTGAAGGAATTCGAGTAGATTCCCAGAAGATATAAGTAGTGAAACAATGGCCCA
GACCTACCTCTGCTACAAATATCAAAAGTTTCTTGGGTTTAGCGGGCTATTACAGACGATTCGTGGAAGGATTTTCATCC
ATAACCTCACCATTGACTAGGTTGAGTAAAAAAAAAGGTTAAGTTCCAGTGGTCAGATGATTGTGAGAAAAGCTTCAGAG
AATTGAAAACTAGGTTGACTACAGCTCCTATCTTGACTCTACCAGAGGGTTCAGATGATTATGTGATCTATTGTGATGCA
TCCAGGGTCAACCTAGGTTATGTGTTGATATATCGAGGTAAGGTTATAGCTTATGCTTCTAGGCAACTTAAGGTACATGA
GAAGAATTATCCGACTCATGACCTCGAGCTTGCAGCAGTGGTGTTTGCACTCAAGATTTGGAGACACTACTTGTATGGTG
TTCATGTAGATGTGTTCATAGACCATAAGAGCCTCCAGTATGTATTCACCCAGAAAGAGTTGAATCTTCGCCAGAGAAGG
TGGCGTAAGTTCCTCAATGATTATGATATAAGCGTGCATTACCATCCGGGTAAGGCGAATGTAGTAGCAGATGCTTTTAG
CAGATTATCTATGGGTAGTGTAGCACATGTTGAGGAAGAAAGTAAATAGCTAGCAAAGGATGTTCATAGACTTGCTCGCC
TAGGAGTTCGTCTTATGAGCATATTAGATGGTGGTGTAACGGTTCAAAATGGGGAAGAATCTTCTTTGGTAGTAGAGGTT
AAGGAAAAGCAAGACAGTGATCCAATCTTGATTGAGCTTAAGGGTGTAGTCCACAATCAAAGAGTGGAGGTTTTCTCCCA
AGGGGGAGATGGTATACTTCGCTATCAGAGTAGATTGTGTGTTCCTGATGTGGGTGAATTGAGACAACGTATTCTCGCAG
AAGCCCATAATTCTAGATATTCTATTCATCCAGGCGCTACTAAGATGTATCGCGATCTGCGGGAAGTCTATTTGTGGAAT
GGTATGAAAAGATATATAGCAGATTTTGTGGCTAAGTGCCCCAATTGCCATCAAGTCAAGGTAGAACATCAGAAACCAGG
AGGTACGACTAAGAGATTGACATTCCTACTTAGAAGTGGGAAGTGATCAACATGGACTTTATCACAGGTTTACCTCGTAC
CTGCAGACAGCATGACTCCATTTGGGTGATTGCTGATAGGGTTACTAAGTCTTCTCACTTTTTGGCGGTCAAGACTACAG
ATTCGGCGAAGGATTACGCCAAGCTTTACATTAATGAGATTGTGAGGTTACATGGGGTTCCTTTGTCTATCATCTCAGAT
AGAGGTCCTCAGTTTACCTCTCATTTCTGGAAGTCATTTCAGAAGGGTCTTGGTACTTAGGTTAACCTTAGCACAACATT
TCATCCATAGACGGATGGTCAGGCAGAGCGTACCATTCAAACCTTAGAGGACATGTTGATAGCTTGTGTGATCGACTTCA
AGGGTAGTTGGGATGATCACCTTCCTCTTATTGAGTTCGCCTACAATAATAGTTACCATTCCAGCATTCAGATGGCCCCT
TATGAGGCATTGTATGGGCATAGATGTAGATCTCCAGTTGGTTGGTTTGAAGTAAGTGAAGCAGCCTTGATAGGACCAGA
TTCCGTCCTTGATGCTATGGAGAAAGTGAAACTCATTAGAGATAGACTTAAGCCTGCCTAGAGTCGCCAAAAGTCTTATG
CAGATGTGAGAAGAAGGGAACTAGAGTTCCAAGTTGATGATTGGTTTTTCCTGAAAGTGTCACCCATGAATGGGGTGATG
AGATTTGGCAAGAAAGGAAAGCTCAGTCCCAGATATGTAGGCCCTTACTGGATCTTGAAAAGGATTGGTAAAGTGGCTTA
TGAGTTAGAGTTGCCAGTAGATTTAGCAGCAGTGCATCCAGTCTTTCACATTTCACTTTTGAAGAAGTGTGTGGGTGATC
CAGCATCCGTAATTCCATTAGAGACTGTGGCTATAAAAGATAGCCTTTCTTATGAGGATGCACCAGTTGAGATTCTCGAT
CGTCAAGTTAGAAGGTTGAGAAACAAAGAAGTCGCTTTAGTCAAGGTGTTGTGGAGGAGTCAGTCCGTAGAGGGAGCTAC
TTGGGAAGCAAAAGCAGCCATGAAGTCCAAGTATCCTCACCTTTTTCCTTTCGATTCCATTCCATCTTGAGGTAATAGTT
CCTCTTCAGTTTTTCAGTCATTCATGCGTAAATTCAGTCTTAGAATCATGTTCCTTCAGTTGTACTTGCATTTTTAGCGT
ATTTGCATGTTCTTGGAACTCAGTTCAGTTAGAAATTTAGTTCTCAGTGTTTAGTGGTAGGGATTGCAGCCCTCTCCCTC
CATTTTAGCTAGTTTAGTCTTCATTCGAGGACGAATGGTCCCAACGGGGAGATAATGTAAACTCAAGTCTTTAAACAATT
AATAAATGATTGTAAAAGACTTCTCAAAATAGAGTTCATGCCGAATTATGAACGTGAATGACTCAATTCAAAGGTTTCAA
TAATCATACATATATCACTCAATGCTCAGAACTCAACAACTCCAAAACTCAAGGACTCAGTGATACTACTAATCTAAAAA
ATGCTCGGCTCAGAGGGTTCATGCGAAAATTATGGGCATGAATAACTCAACTCGAGGACCTTCATGGGTAACATGTAGTT
GTCCCATTATTAGGAATATAGTATCAAAAGGATTAGGAACTCAATACACAAGACTTAGAACTTGAAGATACTACTTCTCT
CAAAGATACTCAAATTATGGAGTTCATGCAAAATTTATGGGCATAAACGACTAGACTCAAGGATCTCAATGATAATGTAG
ATGTCACGACCCGGGAGCACCCCCTAGTCGTAACCGGCGTACTCGACCTCGAAGAGGTCTAATACAAGCCTCTTAGCATT
CATTCATCGCATAGACACTAAAACCATAAGGAATTAAAAACTTTCTTTACCAAGAAAACATTTCATTAAAAAAAACAATA
GCAAGCGGAAGACTTTCTAGACTTTATACATGATGTCTCAAAACCATCTAATACTTTAGAGTACAAAATTCGGGACTAAT
CCCATACACAACTTAAACAATACTAAAAAGACATAAAAGAACATATGGGGTATTGTCCTCGAATATATGAGGACTCACCA
AGTCTTCATCTTCAACACTTAGAAACCTATCAAATAGCCATGACATGTCACCATCTCCAAATCCCTACACTTTAGTCCAA
AAAGGGAAAGAAAGGGGTTAGCACAATTAAGTACTAAGTATGGAGACCATGCAAGAAAATATGCACAACGGACATTTACA
AGAAATGTATGCTTTCATATCATTTTGATAAAACCTTCACTTCACAAGTATAAGAGACATAATACAAGTCAACATTAACA
TATAAGACCATAGCCAACCATACATATAATCAACATATGTCCATATACAATTCATTCTTAACTTTAAAAGAACACATGTC
ATTTCATTACCATAGGACCTCTACCTAATATAACCTTAAGACACACTTGAGTGAGACAAGAAGTGACCGCCCATACAACC
TCTTCAAGCACACTTAAGTGTTCCCCAAGATTACCTTAGATAAGGGCATTTCCTTTACAACATAACATCAATAGACCAAC
ATTCTTTAAGAAACCATTTTGGAGCCATTCATGTATTTAGAGGACTTTCATACATTAGCCATTAAGGCTTAGGGAACTCA
CTTTAGCATCTTCAAAGCCTACTCGTGCCATGTGTAGATAGCATCCCATACTACTACCTACACGTTGTAGAACCTATCCA
ATAACTAGAGTGCACATCCCACATGATGGGAATAGGCATTAACCGACATAGACCATGCGAGCTAGACATGGAATCCGGTG
TCATAAAACCCTACACCGTGGAAGGTGTTCTACTTGCCAAGGGTAGAACTAAGACACATCCCATGTAGGCACATGGTTTA
GGGGATATCCAAAGATGTTCATTGTACTCTTGCCTCATACTCGGGAGAGCTACCATCTTAACCATATCCACTCGGTGCTT
AGCCTTAGTTCCCATAGAGTAATTTCATTCATATGTATGTGCTAGAGAGGGCACCATCATTAGGTCTACCGACCCATAGC
ACATCTACCAAGAAGGGCACCACAAGGATCTACCGATCAAGGTTCATTAAGGATAGCTCATTAAATCCCTCTGGAAGGGT
GCCTTAGGCCTATCGATTTTTCATTAAGGGTGCCTTAAGCCTACCGGTCCAAGGTTCATCATTTCACACATGAGAAGGGC
TACCACCATTCGGTCTACCGATTTCATGGTTTTACATTCACATAGGGTTCTAGACTTCATCATGAAGGGGCACCAACTTT
AGGTCTACCGGTTCAAGTCATAGTCTAAAATGCCCCATTAGTCATTCATAGAAAGGGCACCATGCTTAGGTCTCACCGAT
TCTAGACATTCATTCATTTATGAAGAGGCACCAACTCAAGGTCTACCAATTCAATACAATAAGACTTCAAGTCAAGATAC
ATTCATTTCTCAAGAGAAGGATGCCTAAGCCTACCAAGTCAAGAGATCACATTCCATAGCTTTCATGTATCAAGAAGAGG
CACCTAAGTCTACCAATTCAAGACACACATTATCATTTAAGGATACTTCATAATCCAACATCATTTCATATATACATCAT
GAGAAATCATACTTTAACTCACAATGCTATCCACTTTACATAGGATCATCACAAGATCACATAAAACTCATTCACATCAT
ACCTTCACATATAGCTTCACATAAAACTCATTCACATCATTCCTTCACATATAGCTTCACATAAAACTCATTCACATCAT
TCCTTCACATATAGCTTCACATAAAACTTTACATATAGCTTCATATAGGACTTTACATATAGCCTCATTCATATATAATA
ATATAACAATACAATAACACTCATATAATGCCCTCAAGGCCATAATCATAATACATTCCATAAGTAGACACCTCCACCAT
AAGTGGATCACACATCAATCTATCACAATTCTATATCAATTCTACATTAACAATGAATTAAGGCCAACTTACCCTTTTCC
AAAGCCACAATCACCATTCCTCAACTCTCCAATAATTCACAATAGATAAGCATAGATAATAATAGAAATCAACTATTCAA
CTCAATTTAAGCATAATTCTATCATCATTCAATCATAAACAATAACCCCACTTCATAAGCCAACTTTAGGAAACTTGCAA
AGACATGGGTTCATGAAATTTCCTTTCTTAAAACCATCAATAATAACATAAATCATCATAAAAAACATTTAATGCAAGAA
CCCATGCTAGAATCGAAATTAGGATTTTGAGTTTTTGAACAACTTTTGAAATCTTTTGGATCGACTCTTTGATTGAAGAA
GGAATCAAAGATGAAGAGTCCCCATACCTCTAAGTTGAAAACCCATGAAAATTGAAGAAGAAGCACTTGAATCCAAAGCC
CTAGCTCCCACTTCTTCTTCTTTTTAATGGAGGATTGTAGAGAGGGAAATGTTTTAGGGATGAGAATTGAACTAATGGTG
TCTAGGAAATAATATATGTCATTTGGAAGAATGGTCCAACACTTAGAAAAAAAAATGAGGCGGGTGAACAGTAACCACGC
CTTACTGGAAATTGTCTTTTCCTGCCGAACAGATTTTACGAAAATGGGCATAACTTCTTCGTCCGAACTCCGAATGAGAT
GAAACGAAGTGCGTTAGGTAGCTAACTCAAAGGGATTTCCATGGATATATTATTGGCCACCCAAATAATTTGTGTGCTAG
AAGATATGACCCTCCAAAGTAGACCCTCGAAAAAGGCTTCACTTGGAAATTTCGGATTTTGATACGGTTGCTCTAAAATT
TGGGTTAGACCCATTTCCCACTCAATTTGACCCCCTAAACAAGAATATGAAGTCGGATTTTCGAAAAATGAAACGGATCT
TTTTATATACAGCTAAACAAGTTTCCGGTAACTTTCGAAGCACATTTTAAGAACTTTTTGGGTCAAATTCAATTATAACC
ATTTCATTAAGTTCTCGACTCCAAACTCACATGTGAGGCTCTAGTTTCACTCTATCATTTTCCGGGTCGTTACAGTAGAC
TCATGAATATATTCTCCTCATTCTCAAACTTACTTACTCGAGTCTTGAAACAAGTTATTAGTAATTGTAGAAGACTCCTC
AAAAAGACTCAAAGGGACTTTCTCAAAGGACTCGAAAGAACTCTTAAGACTTGACTCTTAACTCTACCTTGAATTTGAAT
TATGAATTCAAGGTTATGAATGATTTCTCGATGTTTAGAAGTATTTTAGAGTAGTTAGAATCAAAGAGGAGTAAAGGTAC
ACTTTAAAAAGATTTAGACAGAGCAAACGACACAAAAAGGGTGGGGGCAGGCGACCCTGGCGCACTGCTGGTGCCCCGCG
CCAGCCCCTAAACTTCAGAGACATCCACTTGGCGCACTGCTGGGGTGGCGCTCTAGCCCCCCTAGCACATTTGGGGGACG
CCGCCCCAACCCCTCCTCATAATCTTCCGGATAATTTCCTTCTTCGATTTTTGGATCTAATTCGCCTAGAATCGAATGGT
TTCTTCCCCACACACTTAGATTCGGATACCCAACATAAGTACACAAAAATCTACTAAAAAACAACCCTCAAACTCCCAAC
ATTCATCTCAAGAACTCATCAAACCCATCCTAATTCAAGAACGAAAACAACACTTCAAGAACACTTATCAAGAACTTAAA
TTTCTCAATATTTATAGATAGATTCACAAAAGAAACTCATGATTGGCGTGTGGGTGAATGAACCCAATACTATGGAAACT
TATATACCTCTTAGGGATCAAACCCTTGGTGAAACAACCCTCATCCGCAAGAAATTTCGATGAATGCCTTGAACCTTCCC
TCTTTTCTCCTCTTTTATCTTCTTGAATTCTCTTCTAAAACCCTAAGTGTAAATTGGGATTGTAAAACTGAACCAAATCA
GTTTAGACCCTTAACTTTACGAAAAACATTTTAATCTGATGGGGTAAGGAAAATACCAAAATAACCCTCTCATTTTCGGG
TAACTTTCCTTAACTAGACAAGCAAACTTAAAATGGGCATATCTCCCTCATACAAGCTTGAAATTAGCAAACTAAGTGGC
GTTGGAAAGAGGACTCAGAGATCTTTCATTTCATATCTTATGGGTTTCCTAACTCATTCTGTGCTTAAAGTTATGGTAGT
TTGAAGTTGACCCAAAACTTAGAAGAACTTAGGAATGGCTTGAATGAACTCTCTTTAGTTCTTTTTGGAACTCAAGGTGC
TACATCTAGTGACCTTATGACTTAAGAAAAAATTAAATTCCTCGGTAAGATCTCACCTACTACGAAGAATGGTTTGAGTC
TTAGCTCAAAAGAATCTCCATGGTGTTACAAGCATGACCTCTAGCTCAGGCTCTACCCTAAACTTTAGTTGGGGCCTCAA
CAACTATCTCGAGGATTATCTCCCCTCTACCACCAACAAAAGTAGATCTAGCCCTTGCCATCTATCAAAAGAACACACAA
AAACTTAGTATTAATGAAGGTTACCATACATGATGAGAAAAAATGAACAAAAAAAAGTTTCCTAACGTTTTCATAGCCAT
TTGAAGATAAGTACAAACATCTCTGTATCATTTCTTGAGAATCTACTTAGACGCGAGTTGTATACACATGAGACCTATGA
ACCAGGGGCTCTGATATCATTTGTCACAACAAAAAAATGGATGTGATGGCACTCATTTTATCCCACCAAGACAAGTCATC
TTAAAACCAAATATAACGATAAAATGCGAAAGTAAAAGTAAGAATGGAAGTTTAAGAACATTTTAATAATGCGGATAACA
AAGTCAACTTAATTAAAACCTCTAAAATTTGGTTGTCATGTGCACAAACCTCTAATGTATTACATTAGATTTGGAAGAAA
ATATGTGTAACGTCCTAACCCTCTAGTGTTATGATCCACTTTGGTCTTAGGCCTGTACGACTTTAAAACGCGTCTCTAGT
AGGTAAGACCAACTTACTTATATACCCAACATCTCTCCTATGTGGGACTTCTAATCTTAAGTTGGAGCGTCACAAACACT
CTCTTTATGGACTCAGCGTCCTCGCTGAGGTTTGCGCCACCGTATGAGATTTGCCTATACTCAGCATTGAGGTTTACCCC
GTGTTGCGCCCAAACGCACACGCAAGTGTACGTGGTCATGCAAGTATTAAAGTATCTCTTTTTAAGAGTCGGGTATCGTA
GCCACTGGAACTCAAGGTTAGATTAATTTAATCTTTCCAACACTTTCAATTTAAAACAAGTGTTATCAAGAATAGTGAAG
TGGATTTTTATATAATGGATAATCTAATTATAAGCTTAACTAATACGATTTAATTTCAAAAGGGTTCGAACAATGACTGG
GGAAATTCCAGGGTTGCAGTTGACTTAAGGATTCATGCATATTATCTTGTAAAATGGATATTAATTAACTATTGAATCAA
TGATCACAAGCTTGATTATATGATTATGGTCTCCCGACCTCTAATCACCTATGACAATTGGCAACCTAACTCTACCATTG
AGCGGGGATAGTCTGAACCAGTTACCGAGCATTACGATTTTGTCCTGTCTAATAACTGAGCAAGGTTTCTAGGTATATCC
CTATCCTAGATACAAATTAACTCTAAAGCTAAGAGAAAATCATACTCCTTTTGCCCCACGTTCTATCCACTTCTTCCTCT
CCCGATTTCAATTCAGACAAGACATTTATTTCTATGGTGATCAAGCATGAAATACGAAAACAAGAACAAAAGATTTATTC
AGGTGATAATTAACTTGAATCCATTAAACTCAATAAAACACAATCAGCCAGTAGCCACAACCTTTGAACTAGGGAAATTA
GATACTCATATCAAGATTCTCAATTACATAATGTTTAAATAACATAAAGAGATCGAATAGAGAATTATTTAGGAATGAAC
CCTAAGAACAGATGAAAAAGATCCCAAAGTCGTCGTTCTTCAAAACCCAGAAAAAGAATAATCAATAAAATAATAATCTG
TGTCTATTTATATTTAATTGAAACTGGCCAAATCTGGCAAAGAGATCCGTGACACGGAGAGCTTTCAAAAATCCAGTTGT
TGGGGAGCATCTCTTCTCCACGACGTGTGCACGATATAGAGTCTTCTATCCCCAAATTCAGTTCTCTAACAAATAATAAA
TTCCCTCTCTGCGACGTGGAGGGGGTACGTAGATGCCTTGTTCTTCATTTCATTCTCCTTTCTTATTGCTCTTTTGCTTG
GATCCTTTCTTGCTTCCCAGTGCCTGTTTCAGCGCTCGTTTCTTCATTTAACCTCACCTACACAGCTAATCATATTGGTT
AGTCTAAATGAATTCATATGACTCGACACTGATAACAACTAGTAAAGATGATTTCGATGTTGGCCAAAACATGGGTGTTA
TTTGGTTCTTAAGCATACAAATACGCCCAAGATCACCCCGCCTTACCGAGATTTGCCTAAACGTAGTTGAACTCTGGCCC
ACATCAACAAGGCTGACACATGATTTGATCTGATACCATTTGTAATGGCCCATCCTGCTAGCGATATTATCCACTTTGGG
CCTAGGCCCGGACGACTTTAAAATGCGTCACTAGTTTGTAAGGCCATCTTACTTATATACCCAACATATTTCCTGTATTT
TGCCCATATGAGACTTCTAATCTTAAGCTGGGGCGTCACAATATGCATGTCTCAAATGATATTGTCTCTAAAGTAGAAAA
AAATCATAAATAGTAGTAAGAGGGTTCACTGAGATGACAAACAGCTACCTAAAAAATCTCCACAACAACCCTCGAACAAG
GAGAGAAGAGCGATTATCACGAAGATCTAGGCTCATAACCTACAAAAATATAGAAGCAAGGGATGAGTACCAAATCACAC
GGTACCCATCAAGCAAACTCCTAAACACAAATAAGAGTATAGAATATAGTTACTCCTTATACTCCAATCGAACCTCCACA
ACTACGACCTGCATAAAATTAAACTAGCCCAACATAATAGTTCACAATTTACATAGCATATAGTTCAAAAACATCACTTC
AACAATTATAGATTAGTAACACATAAGATCAAGTTCACCAATTACAAATTCCACATAAAAGTATTCACAAGTTCACAAAT
GATAAATATGCGCAATGCTATGAAATGTAATGCCAAGTACAGTGATGCATGCCTGACCTAACGATAAACGCCCACCGTCT
CTCAGTTTGGGACTCATGTGGTACATATCTGTCCATGCATCCGTCGTGGCGTGTGACACGACCCTTGAATTATAATATCC
ATCGAGGCACGCGACATCTGTTTCGAAATAGTACATCCTCTTTAGTTCTTTATTCTTCCTCAGTTCACATAACACTTGTC
ACAACCATGTATAAGAAACAATGTAAATAACATGTTCACACAATTAATAAGGAGATGCCCATTTCCATATCGATGCACAA
TCTATATTAACACAATCGTGATACAACATCAACAATGAATCAATAAATCTTTTCAATCATTCTCAACATCACACATCAAT
ATATAATTAAGTTGCCTTTTATTACCTCTTTTTCCTCATTAGGATTATTTAATGGGAATAAGTCAACCCATCACCAAGTC
TCATTACTCCCCAAAACATACAACAAGGAAATACATTATTCTATACACTTAATAAGGGGTCGAGAAATCCATTTTCCTCA
AATAATCGAACAGTCACTCTGGGACTTGAGTCTCCCCCTTTCGTTGGGCTTCCAAATCAACGAAATCTATTCGAATAAAT
AATCACAATAAAAATTTGAAACTAATACCACCCATATTACTATATGTCTATCCTAGACCTAGAAATTCACCCATATCTAT
GACCGAGTTTCTAATCTTGATGTCAATTAATATGACAAACTCTCATACTTTCCAAATTTCAAGCTTAGAGTTAAGTTTCA
ATTTTTTCAATATTATAATTTTAATAGTATTTATATAATACAATACACCTAATATTTAAATACCCATCTTAATATATCAA
AACTTGAATCATAATATTATAATTACTTGATTGGTAATTACAATATGTTTCCCACTAATTTGGACCAAAACCACTCCAAA
CAACATTAACATAAACGTAATAGTCACTTATTAGTTATTATATTAATATAGGTATAACATCCTAAAATTCCATATATACA
TTATTAAAGGATATGGAGACTTGGAGTGCTCTTACCTGCACAAGAATGTAGCTCAGTCTTAGCAGTTCGTCGGTGCAGGT
TAGTTTCTGTGTCCTCTTTTTTTTTTCTAAAATAATTATGTACTAAAAGTGACTAACCCTATTGACCTATTTTAATATAT
GGCCAAGTAGTAAAGGGAACCAAAATTTTAAACTTGACCCATTATTATTAACTAAATTAATTATCTAAAAATTTAATTAA
CTATAATTGAATGAATGGTTCAAAATTCTCAAAAATAATATTCCTAGTCAATACAATATTAATCCTCAATTTTAGGTTAA
AAAATTCTAGTTTTTAACACCCAAATGTGAATTAAATAAAAAAAAAAGAACAATATAATATTTAGAGTTACATTCTTACT
CTAAGATAAAATGAGCAATTCCTCCTTGAAAATCACCAAAATGGAGCAATTAAACTTGAAAAAAATCTTAAGATCAACTT
TATGTTTTTTTTTTTTTTAAATAAGCCATTATCTAGGTTGTGGACCTAAGTTGTGTGTGTGTGTGTGGGGGGGGGGGGTA
GGCTTGACCCCTACCATGTCTATTCATAACAAAAAGTTACAATTAGTTAGAGGGGGACATGGACCTAACCTCTAACTTGT
TGAAGGAACACGAGAAACAAGTAGTATAAAAAAATTATGACGAAAAGATTAGCCCATACAAGTTCCTTTCATACTAAGCA
TATAAAATATTAACTAACAAAAAAGTTACTCTTTTCATATCTCCTTTCCGTCTAAGGAAATCGTCATTTATCCAGAAGTA
CTAAGCCTTTAACCTCCTTTGGTAATGATCCACTCTATGTTCAAATTGGGCATATATTGCTTCCATGTATTAATTGCTTT
TTGCAAATGCAGATCATAACTCCATCACGAAATGTGAATCCTCATCCAGTACTGACCGACAAACTTTATCCTCCGTGAAT
ACGACATAGGTCTCGTGAATGCATAGAAGTCCTACAATTATTTTTCACGAATGCGATATAGCCCTTGAGAGCATGGAGAA
GAAAACCAATTGCACCAACAATTGGTGCATCAACTATTAGAAATTCTTTATTTTACGCGGCAAACTCATCTAGAAAATAA
AATATGCAAATAAATCAAAAAATATATTACAGACGAATTCAAAGTTGTCTATCAAATGTTGACCATGATCAATTCTAAGC
TTTATCTTTTACTTTTTAGTCCTGTATCATTTTAGATAGTGTATGCATATTTAACTTCTAATCACTCTTTTAGTAATTGG
TATTTCCTACATTCATATACTTATATGAAAGCTAAGTTATGACTAGTTATCGCTATTTCATTTGTTTTCATATGATTAAT
TGATTTTAGTATTTCGAAAATAATTGACCTATCTAACAGAGGGTTAGTGAAGTGTCATCACGATCCTTCAGATTTTGGAT
CATAAAAATTACGTCTAAATATATAGTTTTATTTAATAAGCACTGAAAAATAGGGATCCATCTTGATCATAAAATATTAC
CAAATATATGTAATTAAAGAATATGTGATAATTAGATGTCAAATAATCAATTCAAGTAAGATGGTCAATGTAATAAATAT
ATGCAAAGTTAAGTTGAATGACTATCAAAATTAAGACTAAATATTCAAGAAGTCTAAGTTTTATTAAGTAGAAATTATCT
TCAAGAGAGAACAGTTATCTACATTTAAAATGGGGTATTCTAAAATTAATTTCTTGAAACAAATATATATAAAAAACAAT
TAAGAAGTCAAAGTTAATATATATTTCTCCATCGAACCCATATATTATGTTTGTTTTTGACAAAACATTGGTGTGGTATA
TATTTTTGACAACTTATTATGTTCTTACACTCTAAAAGTATACAAAAACACTAAAGGTCTTTCCCTCAAGTGATGCAAGA
AAATCTTGAAGTATAATTTTATTGAATTTTTGGATGTTAAAAATAGAATTTTCTATACAATCTCAATAAGGTATTGTTTT
TCACTGATTTTTTTTTTCTATTTGTTGATTTTTCAGAAATGATTTTCTATGTTCAATAGTTGTATAAAAATTCTTTTGGA
TGGTCTATGAAGTTTTGTGTGTATCTCTGAAAAATCAAAATAAAAGGAATCCTTATTATTAATAAATAATTTAGAAATAA
TTTTCTATGTTTAATAGTTGTATATAAATTCCATAGATACCAAATCTAACATAGTCAAGTGAAATTCATTAGATCTAGCA
AGAGGTAAATACAATTATTTTAATATGCACACACATAAAAAGCGATGTTATTTCATTTTTTATACAATTTAATTTATTAT
CTAAATTTTAGATCTACATTGAAGAGGTACCAATTTTGTGTAGATTTCCTCTACATGAATGCAATTTTCTTTTGTTTTTA
AAAATCAATTATAGGTAGGTATTCAATATAAATAAATTGTGTATGTGAGAATAAATTATTTACTATCTAATATCGTTTTT
TCTTCTTAATAAAATAAGGACTACAAAAGAATTTTTGAAGACCTTTAATCTAAAACTTTGAAATATGTCTTTATCTTTGT
TTTCTTAAAATATAGACTAAGGGTGTGTTTGGTATGGAGGAAAACATTTTCCTCAAATTTAAGGAAAATGACTTCCCTTC
AAAACTTAAGGAAAACATTTTCCAAAACTCTCTTCTAACTTCAAATTACAATTTTATTTTTGTTGAAAAAATCAATTTGT
TTCCCTACCCTCAAACCAGCCCCCCAACCCCTCCCCCCCTCCCAAAAAATAAAATAAAAATTGAAGCTTGTTTTTAAAAA
TTATTTTTAACTTTAATTTTTTTACCCACTCTCACCCCTACCCCACCCCCCAAAAAAAATAATTTAAGTTTGTTTCTAAA
AAATATTTTCAACTTCAAAATTTCATTTTTTTCACCCCTACACTCCACCCCCCCCAACCCTGTCATGCCCCGAGCCTACA
CCCTGGGCGAGACTGACACTCGAGAACCATTGCTGGCCCCAAGCGAACCCTTGGCCTGGCGTACTTACTCAGCAGAAGAC
TATATGCAATAAGAAAGGAATTCAAATTCTAAACAACTTAACTGTCTCAAACTGAACTCATAATGTTTTAAAAATAAACA
TTTAACTTAGCCAAAATGGCAACTCAAATATGAACATAAGCCAATAACAAAATGATGACGAATGAACTGACATCTGACTG
ACTATCTATGAAGCCTCTAAAACAACTGAGATGGATGTCGGGACAGGCCCACGACATCCTAATGAACTATCTAATACTGA
AATTAAACAAAAGGGATCCTCCAGAATGCAAAGAGGCTCACCAATAGACTCTAAACTGCTCACTGGATTAACGATGTGTT
GGATGCCGATCCTAGTTACATGCGTCTGCATCATAATACGATGCAGGCCAATTGGCATCTATACATTAAATGTACGAGTA
TACGTGTTGGAATGCTAAACACAACATAGGCTTGAAAAGAATCTGAAGAACTTACCTGGCTCAACTCAACTCAACATAAC
TGAACTCATTTCAATATAAAGCAGTTTAAAACAAGTGCAATATAAAGAAAAGCTGTTTAAAACATGATGTCAACTTTGTG
TGTATGCAAAGATACAAATAACTTAGAGATGTATGTAAAAATACAAATAAACTGATGTATATAAAAATACAAATTACTGC
TGTGGGAATTTCTCTAATCGAAAACCATCACTTAAGAGTTATAGTGATGATACAACACTTTACCTCACACTGCCAAGAAC
CATCCTATACCTTATCGGGGGTATAAGACCTAACTCACTATGTGGATCCACTAGTCTATGCAAAAATGATTCATCTAAAA
AGTATGACCCTTTTATACCCATGATGGCTACATGGTTTATGGGGGCTATGGGTTCTCTGAACGCTCCCCAGATTGGTGCT
CAATACTACTCCCAAAATATGATACTAGCTCTTTATGTTTAAAAACATATTTCTTTCTGTGATTTGAGATAATTGCTCAA
AAACTTAGTTCAAAGGATATCTTGGAAATCAAAGTTTCCCCTCTTGCTTAATTATGAAAGCATTTACTCTTTTCTGAAAA
CTAGCCCGAAGGCTCTTCGGAAATCGAGGTTTCCTTTCTTGTTTAAATGTGAAAACATTTTAAACTCTTTGGGAATATAT
AGTCCCCATATACTTTTGAAGAAATGAACTTCAAGCTTTAATCATTACTATTTACTCTTTACTCAACTTGAACTTTAAGT
CTTAAAACAAAGTTAAAAGCATTTGCAAAAGACTTCTTGAAAAGACTCTAAGAACTTCCTAGACTTGGCTCTTGACTTTC
CTTGAATTTGAACTTATGGATTCAAGGTTATGATTCATGTTTCGGGATGATTTCTAGGTGTTTAGAAGTCATTTAGAGTA
GTTAGAATCAATGGAAAGTGTTAGTACACTTTAGAAGAACTTTAATAGGCAAGACGACAAAAAATGACGATTTGGGCGCA
TCCTGGGAGCGCTGTGCCAGCCCCCAACTTACTGGGGCTCATTTCTGACACACTGCAGGCCCGTCGCCTGATGCTTATCG
TGACCAATGACACTAACCTACGGTATGAGTGGCTACGATCATCGATAGTATAGTAACCCAAGTAAAGGTTGGGGTCGTGT
CCCAAGGGAGTGGTTTTGAGAATTGATAGAAAAATAAAATTAAGCGCTAATTAATCGTAGCTAAAGACATTAACGAACAA
AAACATGGTAAATAAAGGGGGTGACCCGATAATGTCAAATATCAATTTGGGGTTTTTGTTACAAGTAGTAAAAGCATAAA
AAATTAACAAGAAAATCAAGTATGGGGAAATGTTCTTACGGTGTGACCGCAATACAAGTTGAGATAAATAGTTGGGTACA
TGCTTTTGATAAGAAATTTGTAAGATAATAGTGACTAGGCAAAGCTTTAAATGGAAATAAGTTCCCTCTCGGGCAACTTA
CCCCATTTAAAATGCGTTCCTCTCGGACACCCATTTGCTGCATAAAAACCAGCCTACGCCTTACCCCACTCACTCTCTCG
AGCTGAGTGTTAGGATATGGGACTAGGGCTCACCCTCTCGGGCTTAACCTCATGTCGACCCACTCCTTAGGCCATTAGTC
TAGTGGTTTTAGTTTCACGACCTGCCTCTCGGGCAAGCCGAAAACACATGAGTGACTTTGTATTTGCAACTACAAACCAT
TTAGATTAAACCACAACCACTAGGTGAAATCACCATTAAACTACATCTAACCTATCAGCAAGCAAGACCCAACAATAATA
TCAACACATATTTACTAAATCACACCCCAAGAATGGGGATTTTTAGCCACACGTCAAGAAATAACAAAATACACCTAAAA
TGATAGTAAAATCAAATAGGTATAAGAAATTAAACCTTAGTTTAAGCAAAGGAAGAAGAATAGAGAAGACCCACTTCCAA
TTTGGGGAAGATGAACTCCTTTCTTCAAGTTCCCAAAAACCCTCTCCAAACTTGAGAGAAAATATCTAAAAAGTACTATT
CTATTCTGGAAATTAAAATAAAAGTTCCACTCTTAAAAATAATAATAAGTTCAGTATTTATAGACTTCAGAAAATAGCAC
TGGCGGATCTTTCGGTGAAGTTAGTCGATGTCGCCGAATGACTTTGGCGACTCGCCCTTCGTTTGTCTCATCACTGTTTC
GTGCTTGCCTTCAGCACCTTCACGTTCTGTACCATTGGGCAGTATAGTACTGCTTTGCGGAATTATTCGGCAAAGCGCCG
ACTACTCATTTCATCGCCTTTTTGATCCTTCTCCTTCAGGGCTTCGCATACTGGAACAAAGGGCGGAGTAAATTATTTCG
GTGAATTGCCAAGTGTGCTTGGCGATGCTCGGGCTTCAGCTTTGTCGTTCTTTTCAGCCGTTTTGTTCCTTTTTGCGCCT
AAGTGTACATGCTTTCACTAAAACTTCAAATACCTGAAACTTAAGAGTTTTCATCAGATATTTAGACAAAATAAGCATTC
GAGGACACTATTCTTATCAAAATAAATCCCTAAATGAGTCCAGTTTGTGGACTCATCAACACCCCCAACTTAAACTTTTG
CTTGTCCTCAAGCAAACTCAAGTTCTGTCGTTCAAAAAGGGTATCTTAAACAGTGCTACAAAATACTCAATCATGAACAT
ACACAACATGATTCAAATTACTTATGCACAGATCAATTGTGTACTCAAAGATTCAAGGTGTGACACACCATTACCAGAGA
TTCTCATGCTCGCAATACTTGCTACTTGTACAAGTTCAAGCTCGACAAAAAGTATCTAAATGCCCTCACATAAAGAATGA
TTCCATATTCACACACATAGGCTAATCAATTCAAGATCAGGAATCAGATGCAACACTCACACTCAAAAAGAGGAACACAA
TGCATGTTTTCACCCATAAGTTTGCCCTTATTTTCTTATCGACTTTTGATTCGACTTACTCAAGAGCAAAAAGGTCTTTC
TAAGGCTTATAATGGGAATGAGTGCAAATGTATTGTCATTTAAGCTCAATGGCTCTTTCCTCGTGGGATGTGGTGTTCTC
AAGGCATTCCATTCTCCTCCTTTATCAATTCTTTTTCTAGTGCTTCTAAGTCACTTGTTTATTCATCTTCATGGATTGCT
TGGAAACCCGATTTCCTTTGTACCTTATTCCATATTTTTTTGAATTGAAGGGGTTTCCACTGTGTTGCAACACCATGGGT
TAAGGGGAACTTTTCCTGCACTTCTTGATTTCTCCTTTTCCTTTTCACCACACCCCCAACTTAGGCTTTTGGCCTAAGTT
GGTTATTCACTAAACCACAAATTAAGAGGATTATAGGTATTGGGTCAAGTGAGGTCTAGGGTTCATCAAGGTTCTTCCAA
AGAAAGGTAAGGCTCAAAGGGTGTTCAAAAGAGTTTCACACACTCACGAGTAGGCCACAAAAGAGGTATATGTCAAATTT
GGCTCATACTCTTTAAAGTTGCCTAAGATCATATCAAGAGGACACCTTTCTAAATCAATCAGACTAACAGGGGAAATTCT
AGGTTTATTCATGCATGGTTCAAAGCAAGCTAATCACACAAGGCATCGACACTTAAGTCAAACAAGACTACACACTTTCG
CTAGTATGCAATGGTCATTACAAGAGAATCAATTCGATAAATGGCTAATCACAATGAGATGCAAAGAGTTCACATATTGT
CTATGCAACTTCATTTGGCCTCGTCATAGCCATTCATGTTTGTTCAATTGAGAGCACTATTCAAGTCATCGGTATTGATC
AAAACCGAGACCTAAATTCTTGCAAAAGAACAACCACATTCAACTCACGAGGGGTGGAAAAAATGTGCGAAAAATTTAAA
TTTTTTTGAAAGGGTCAAAATCATTTTGCAATTAAAAGTAAATGAGAGCCATGAGATCAAACATCCACGAAAAAGCAGTA
CTTAACACAATTATAAATAGACAACCCAAATATATACAAAACACAAGTATCTGAAACAAGCACACAAAAAGGTGAGCCTC
ACCCCACCATAGATAAAATCATTTGTCCTCAAATGTATAACAATAATCCAGAGGTCAAATTAAAGAAAGATAGAGATAGG
GCTAGAGAATAATCCTGGTTAGCCAGCTGTTTTGAGTTGTAGTACTTCAACAGATGTCGCGTAAAGCAGAAGGTATGCTG
GGGACGTTTGTTGCATTGCCGAGTGATTCATCAAGCTTTGTACAACTTTTCTTAGCATTCCAGTGCACCTATCTTCAACC
CACGCTCTCGAGTGATTAATCAACTGCCTTTTTGTGCGTTAGCCTGCAGCTTATCCAGTTCGTTCCCATTCTGTGGTCGA
GTTTTGGTTTATGAGTGATTTCGTGCTTCGCCGAACAAATTTTTACTTCGCCAAGTTTTATAGAACTTTTCAGCAGTTGT
GGATGTTCAAACGACGGTGATCATTTGGGTCGCCGATCAGGTGGGCGATTCGCCAAAACTGTCCTAAGCTCACTGAGTTT
TACAGACTCCAGATTTTGAAAATATCTTGAATCAAACGGCGGAATAGATTTAATCGCCGACTTCTTCAGCGACTTGCCAA
CTGGATCTGCTGCTCGCCATTATGCACCTCTTTGGCACCTATTACACTTCAGTCTATAAAACTAAGACATTATTATTTTA
CTAGTACGCCAATATAAGATAGTATGAGGTTTTGGGTTGTCTCCCAAACAACGCCTGAGTTAACGTCGTGGCACGACGCA
AGTCAAAGACTACTCTTCATCCTCGGAATCACCCATGGTGTAATTAGGTGAATCTTCGACAAACGGAGGATAGTGACCCA
TCATTAAATGGGTGATTTAAGCATCCTGCAATTGAATTGTCATGGAGTGAGAGGATGATGCGTCTTTTAGCATTTCGATG
TTTTCCTTCATCTCATTCAATATCTTCTCATGTGCTTCAATCTTTTGTTGAATGAGTGACAGGGCTTCATCATCCTGTAT
ACCTCTCTGCTTCTTCCCATGCCTACATTCTAGAAGGGAGGAGTGCTTTTCTTTCCCCATGGCTTGTGCCTCTAATTATG
TGACTCTAGTAGATAGAGCATTCAACTGGGTAGCTAGTGCGTCCCACTCCTGCTTCTCTTTGGCTTCTTTGTTGGCTTCT
ACCATGCCATCAATGAGTTTTGCTACAACTTCATAGGGCTGGTGTAGCATATAGCCCTCGCAAAGTTGATCAACTACATC
TCTATTCTCAGGTCCTAGACCCCTGTAGAAGCACTCCAGTAGCCCCTTGTTTGTCATCCTGTGAAATGGGCATGGTTGAA
GCACTACTTGAAACTTCAGCCGCATTTCCTCAATAGTCTCATCCGCTTCCTGTTTGAAGGTCAGGAGGTTGTCCCTGAGG
TTCAATAGTTTCAGAAGGGGATGATCTGTGTGGTATCCATAATGGTTTTTCATCCTTAGTTCCCTACTTTGATATTCAAA
CTAGCAAAACAAAACTACAATTTAGATTAGTAGCACTAATACTAGAAAGAATCACACATTCTATTTAACTACGAATTCCC
AAATAACACCAGTCCCTGGCAGCGGCGCCATTTTGATGCTTATCATGGCCAACAACACTAACCTACGGTATGAGTGTCTA
CGATCTTCAATAGTATAGTAACCAAACTAAAGGTTGGGGTCGTGTCCCAAGGGAGTGGTTTTGAGAATTGATAGAAAAAT
AAAATTAAGCTCTAACTAGTCATAGCTATAGACATTAACGAACAAAAACATGGTACATAAAGGGGGTGACACGAAAGTGT
CAAATATCGATTTGGGGGGTTTTGTTACAAGTTGTAAAAACAGCAAAAATTAACAAGAAAATCAAGTATGGGGAAATGTT
CTTGGGGTGTGACCGCAATACAAGTTGAGATAAATAGTTGGGTACATGCTTTTGATAAAAAATTTGTAAGATAATAGTGA
CTAGGCTAAGCTTTAAATGGAAATAAGTTCCCTTTCGGGCAACTTACCCCATTTCAAATGTGTTCCTTTCGGACACCCAT
TTGCCGCATGAAGACGAGCCTACGCCTTACCCCACTCACTCTCTCGAGCTGAGTGTTAGGATATGGGACTAGGGCTCACC
CTTTCGGGCTGAACCTCATGTCGACCCATTCCTTAGGCCATCAGTCTAGTGGTCTTGGTTTCGCGACCTCTTTCTCGGGC
AAGCCAAAAACACATGAGTGACTTTGTATTTGCAACTACAAGCCCTTTAGATTAAACCACAACCACTAGGTGAAATCCCC
ATTAAACTACATCTAACCTATCAGCAAGCAAGCCCTAACAATAATATCAACACATATTTGCTATATCACACCCCAAGAAT
GGGGGTTTTTAGCCACACATCAAGAAATAACAAAATACACCTAAAATGATAGTAAAATCAAATGGGTATAAGAAATTAAA
CCTTAATCTAAGCAAAGGAAGAAGAATAGAGAAGACCCATTTCCAACTTGGGGAAGATGAACTCCTTTCTTCAAGTTCCC
AAAAACCCTCTCCAAACTTGAAAGAAAATATCTAAAAAGTACTATTCTATTCTGGAAATTAAAATAAAAGTTCCACTCTT
AAAATTAATAATAAGTTCAGTATTTATAGACCTTAGAAAATAGCGCTGCCAGATCTTTCAGCGAAGTTAGTCGATGTTGC
CGAATGACTTCGACGACTCGCCCTTCGTCTGTCTCATCGCCATTTCGTGCTTGCCTTCAGCACCCTAACGTTCTGGACCA
TTGGGCGGTATAGTACTGTTCCGCGAAGCGCCGACTGCTTCTTTCATTGCCTTTTTTATCCTTCTCCTTCAGGGCTTCGC
GTACTGGAACAAAGGGCGGAGTAAATCCCTTCGGCGAATCGCCAAGTGTGCTTGGCGATGCTCAGGCTTCAGCTTCGTCG
TTCTTTGTAGCCTTTTTGTTCCTTTTTGTGCCTAAGTGTCCATGCTTTCACTAAAACTTCAAATACCTGAAGCTTAAGAG
TTTTCATCAGAAATTTAGACAAAATAAGCATTCGAGGACACTATTCTTATCAAAATAAAACCCTAAATGAGTCCAATTTA
TGGACTCATCACCGCCCCAGCCTCCTGGAGCTATGGGGGCGCGACGCGCCTGGCCCTCCCTAGGTGCGTTTGATGAGTTC
TTCAACTCATTTTCTGATCCTAAATCATTTTAATCCAATTCTTTTTCTCAAATTCACTTTAGATTCATGTACCCAAATCA
TATACACACAATCTAACCCAAATTACTCAAGAAAATAACACTTTAACATCAAGAAACTCCTTAATCCCAACTCATATTCA
AGAACAAAATCAATTGAAGAACAACTATCAAGAACATCAAATTCTCAATCTCTTTAGGATGAAAATACGTTGAATTAATC
ATGCTTGGCGCATGGGTGAACTAACCCAACGCTATGTGATCTCACATACCTTGTTGGGATCACCCCCGACGAAATCCACA
AGCCAAACTCGACGATCTTGAACATTCTTCTCCTTTCTCCTCTTCTCTCAAAACCCTAACTTTTTTTCAAATGCGTAAAC
TGACTAAGTTTAGTTTAGACCCCTAAGTAATTACCAAAAACGAATTAAAGTAAAAGGGTAAGGAAAAGACCAAACTACCC
TTCAAAAATCTGGATTTGGACTTTCCTTAATCCAACAACGCAACTTCCAAAGGGCATAACTTACTCATACGAACTCGGAA
TCGCACAAACTCGGCGGCGTTGGAAAGATCATTCCAAGAGTTTTCCAACCATATCTGGAAGTACACCTAACTCATCCTGA
GCTAGGAGTTATGACCATTTGAAGTTGACCAAAAACTCACTTTTCCTAACCTAAACAAATTTCCAGATTTTCAATTCTTT
CCAATAATGACTATTTCCAATTCTTAGCTTCTTCCTAGCTATTTCAAATTGCGAGATGTTACACACCCACCCACCTACCA
TCCCCCCTCCCACCCCCCAAAAAAATTTTGAGTTTGTTTTTAAAAAATATTTTCAACTTCAAAATTTCATTTTTTCACCC
CTACACTCGACCCCCCCACCCACTCACCCACCCCCTACCAGCCCTCCCCCGTAACCCCCAAAAAAAATTTGAATTTGTTT
TTAAAAATATTTTTAACCTCAAAATTTCATTTTTTCACCCCTACCCTCGACCCCCCGACCCACACCCCCTACCTGCCCCC
CTCCCCCAACCTCCCAAAAAAAAATTTAAGTTTGTTATTAAAAAATATTTTCAACTTCAAATTTTTATATTTTCACCGTT
ACCCCCCCGCCCCTACCCACCCCCAAAATAAAATTTAAGTTTATTTTTAAAAAAATATTTTCAATTTCAAAAATTATTTT
CTACTCTAGTAAAAATAAAAGATATTTCTCAAAAACATTTTTCATTCATAAATCAAACACAAACTATTTTCTACTCATCA
ACCAAACATGAGAAAATAAGTCAAAAATTTACTTGTTTTCCAGGAAAATATTTTCTTGGAAAACATTTTTAATGGAGAAC
ATTTTCCTTCATACCAAACACACCCTAAAGTTTGACTTATTTTATGTGCAGAATGGTGAACATGAATAATCATGGTGCAG
AAGTGCTCATTGATGAAAATGAGATAGACAAAATGTCTGATTTACCCATGGATATCCTCAATGAAATATTCAAGGACATG
TCATTTCGAGAATTGGTAAAATCATGTATCTTGTCGAAGAAGTGGGAACATTTCTAGGTTATGCATCCAATACTAGTTCT
AGATAGGGAGTTCTTTGAAGAGAAAAGTGATACTATAGGATTGATTGAAAATGGTTTTAGTAATATGATTGACAATATTC
TCTTGAAACATGTTGGATCCTTAGTCAAATTTTTCCTTGATTTGTCAATCATCTATTGTAATGGTAGGGACCTTGACCGT
TGGTTGTTATGTGTAACAAGTAAACGTGTCAAAGAACTTACCCTATAAAATCACAAACGCAAGCGTTATACATTCATCTT
TTTGTATATTTGATTGTCCAACTCTTACATATCTAGATGTCACTAGTTTCATAGTTAAACCACCTTCTCCCAAAGCATTA
TTCCCAAATATCCTTTAGTTGACCTTGAAGTTCATCAAATTTTGCTCAGCCAAAGCAAATTTTGTCTTGAATACTCCATT
ACTTTCATCCTTAACATTAATTGCTTGCAATGGTGTTCATTTGCTCACCATATCGGCTCCTAGGATCAAATTCTTGACTA
TTGATGATAGTCACGACATTCACACATTTTTTTAAAAAAATTCTCAAATGTTAGGGAGTTGTCATTCTGTGAAGAATCTT
ATTATGAAGAAGTGAGGTTCATCACATGGTCGCTTCTTCTTAATTTGTGTTCTAACCAACAAGGCTTGTTTTGATTAATT
CTTGCATTCAGGTTAGTATAATTTGATCAAGACATATTTCAATATTTTATTACAAATCAATAAATGTTACTATGCTCATA
TATACTTAACCGTTGATGCATTTTTTCCTTTTATTTTTCTTTTATCAAGCATTTGGGTGCAGAATGTTTTCCAAAAAGGT
TTGATCAATCAAAACCCTACCATTTGGAGCATGTAAAGTTGTGTGTGACCATGCTGGATCTAAACCAAGTCTTTGATGTT
CTTTCCTTAATTCGACGTTCTCCCAACTTGCGTTCACTGGAAATAGATGTAATGTATCTCACCTTTTATAATTTAAAATC
GAGTTTAAGTTATATATACATTGATAGTAGGTTCCCTTTACGTGTTGTAGTAGGTAATCTTTGTTACTAGTAGATACTTT
TTAGTGACTTGATAGAGTAAAAGCATTTTACATTGTCATGGCATATAAGTTAAACACTTTACAGTTTTAGAGTTTGACCT
ATACACATACCGACAGTGTAATGAATTTTATGCTCTATCAATATCAGGTTATACAAATTAAAAAATATCTACAAGTAATA
CCTTATAGTAATGGAATTTGTAATCCTTAATGTAAGGCAGTTTTACTTGTTACTACTTGTAAAAGTTACTAGCCTTTTTT
TTTGTTTGAATTTCTATAGGTTTTCAATAGCTCGAGAGAAACAAAGATTGGTGAAGTTACATATTATCTGGAAGATCCAA
ACTGTGTTGACCAATAATTTGAGAAGCTTGAATTTGTGGAACTAAGAGAGTTTGAGGGGACAATATTTGAACTCATTTTC
TTAAAACAAATATTGGCATATTCCCCTTCACTTTAAAGGATGATTGTTGAACCTTCTAATGATCTTGATGCAACAGAGGT
ACTGGATTTGTATGAAGAACTTATGATGTCCTTAAAAGCATCACCAAGGGTAAAAGTCATTGTGGCACCTCATGGTCAAG
ATGCGTAACTTGTGTTCAGAGGCAGATTCAGAATTTTATTCTATGGAATATTTCAAACGATTTCAATGACTTTTACTTTC
GTTTCATCCTTGAACTTGTGATATTTTATGGGGATCTTCTTTAATTTAATGTGGAGATTATGGATGAACTATTATTTCTT
TGTATTTTTCAATTTGAAGACTTGTTGTTGTTTTACAACCCTGTGGGAGATTATGGTAGGATATGACATANNNNNNNNNN
NNNNNNNNNNNNNNNNNNNNNNNNNNNNNNNNNNNNNNNNNNNNNNNNNNNNNNNNNNNNNNNNNNNNNNNNNNNNNNNN
NNNNNNNNNNNNNNNNNNNNNNNNNNNNNNNNNNNNNNNNNNNNNNNNNNNNNNNNNNNNNNNNNNNNNNNNNNNNNNNN
NNNNNNNNNNNNNNNNNNNNNNNNNNNNNNNNNNNNNNNNNNNNNNNNNNNNNNNNNNNNNNNNNNNNNNNNNNNNNNNN
NNNNNNNNNNNNNNNNNNNNNNNNNNNNNNNNNNNNNNNNNNNNNNNNNNNNNNNNNNNNNNNNNNNNNNNNNNNNNNNN
NNNNNNNNNNNNNNNNNNNNNNNNNNNNNNNNNNNNNNNNNNNNNNNNNNNNNNNNNNNNNNNNNNNNNNNNNNNNNNNN
NNNNNNNNNNNNNNNNNNNNNNNNNNNNNNNNNNNNNNNNNNNNNNNNNNNNNNNNNNNNNNNNNNNNNNNNNNNNNNNN
NNNNNNNNNNNNNNNNNNNNNNNNNNNNNNNNNNNNNNNNNNNNNNNNNNNNNNNNNNNNNNNNNNNNNNNNNNNNNNNN
NNNNNNNNNNNNNNNNNNNNNNNNNNNNNNNNNNNNNNNNNNNNNNNNNNNNNNNNNNNNNNNNNNNNNNNNNNNNNNNN
NNNNNNNNNNNNNNNNNNNNNNNNNNNNNNNNNNNNNNNNNNNNNNNNNNNNNNNNNNNNNNNNNNNNNNNNNNNNNNNN
NNNNNNNNNNNNNNNNNNNNNNNNNNNNNNNNNNNNNNNNNNNNNNNNNNNNNNNNNNNNNNNNNNNNNNNNNNNNNNNN
NNNNNNNNNNNNNNNNNNNNNNNNNNNNNNNNNNNNNNNNNNNNNNNNNNNNNNNNNNNNNNNNNNNNNNNNNNNNNNNN
NNNNNNNNNNNNNNNNNNNNNNNNNNNNNNNNNNNNNNNNNNNNNNNNNNNNNNNNNNNNNNNNNNNNNNNNNNNNNNNN
NNNNNNNNNNNNNNNNNNNNNNNNNNNNNNNNNNNNNNNNNNNNNNNNNNNNNNNNNNNNNNNNNNNNNNNNNNNNNNNN
NNNNNNNNNNNNNNNNNNNNNNNNNNNNNNNNNNNNNNNNNNNNNNNAAATTGCAATATTCTTCCTATTTTACCCTTGAG
AGTTATTAGCCTTGAAAATATGAATTTGACCAACATAGAAAAACTAAATGATTAATTCAAGTTCATTGGTCAATTTAGTT
AATCATAATAAATTAATTCATGTTCACTTATGGAAAACTTGACTTCAAGAGAACACTAAAAAAGAGTACAATAGTAAACT
TACCTAATTTCTTAAAGGGCCGTGAAATCTAAACTAATGACAACTAAATAGAAAGAAAGGAAGTGATTTGTAATAGTAAT
TACATGGTCTATTTCAATTAGTACACAACTTTTCAAACATAGAATTAATGATATGGGATATACTCAGTAGGCTTCCTGTG
AATGTGATAAATATTATTCTTATGCATTTGCCTTTACGAGATGTTGTTTGAACAATCATCTTGTCGAAGAATTGGAGATA
CAAGTAGCGCAAACTTTCAGAATTGAAACTTGATCAAATACTTTATGATACAACAAAGGAAAAGAAATCACCAGTGATTC
AATTTGACAACATTTTCAAGCACCTCAAGGCCAATCTTGTAGGACCAATTACGAAGTTTACCCTTGATGTTACTGGCCTT
GAAAGTTGGGCTATCATTCATGAGAAGACATATTTCTTCTCTAGGAATGGTATTCAACATCTTTTGCTTAACTGGATTAC
AATCCATCATCTGAAATCTATCTAGAATTTCTGAGGTCTGACATTTCAAACTCATCCATCATCGACTTCTTAAGTTTTTC
AAACATGACACCACAATTTCAAGTATATATAAGATCATCAACATACAAGCAAATAATGAGCATCTTTCCTTTATCCCCAA
TCTTAACAAACAATGTATGCTCATAAGGACATTTTGAAAAACCAACTTTTAGAAAATACTCCTCAACACGACTATACCAA
GCCCAAGGAGCTTGTTTTAGACAATAGAGGACCCTTTTCAATCTATAAACCTTATCCTCATTTTCAATTTTAACATAACT
AGGTTGTTCTACAAATAATTGTTCCTCCAAGTACCCATGTAAGAACGCTGACAAGACATCTAGCTGAAAAATAGGCCAAG
ACTTCTGAGCTGCTAATACGATAACCAATCTGATTGTATCATGTCTAGCAACGGGAGAAATACTTTTGTATAATCTATCA
CATATTGTTGCTTGTATCCTTTAGCCACTAAATGTGCCTTGTACTTGTCCACTTCACCATTTTTATCCAACTTTGTTTTG
AAGACCCTTTTCACTTCAATGGTTTTCTGTCCATTTGGAAGATTTGACAGCTCCCACGTATCATTTCGCTCAACGGCATC
AATTTCATAATCCATTGCTTTTCTCCACTTTTCTTCCTTCATAACACTCTCAAAAGATGTAGGATCGCAATCTGAAGACA
AAGAAAAATGAGTAATTGGATCTTCAATTCCAGTTACCTTGTAATCTTTCATCCAAGCAGGCCTTCTTCTGACTCGTACG
ATAGTTTGAGTTGCTTCTTCATTTGCTACAGAAATTGTTGGTGAAGTTGTAGTGGCTGAAACTGATGAATTTTCCAGCAC
ACAGGGTGCGGACAATTTCTCTTGTTCAACGTCATAGTCACGGAGGATTTGGGTAAGCTGCTGCCTATTCCGATCCAAGT
GCTTTCCTCGTCAAAAGTAACATCCATGTTGATAATAATCTTTTTGGTCAATGGATTAAACAACTTATGCTTTGGAAGAC
TCACTTAAACCAAGAAAAACACATTTTTCAGCCATGTCATCAAGTTTTTTCCTCCTTTCATCTAGGACATGATCATATGC
AATGCATCCAAAGATTCTAAAATAATCTATTGTTGGTTTTCTCTCATTCCATGCCTCCTGTGGTGTCATATTTTTAACAG
AAAAAATTGAGCTTCTCTTTAAAATATGTACAGTACTCCAATTTACGAACTCTGGCCAAAAAGTCTTTGAAATGCTTTCT
CTGACTAACAGAGCCTTACATGAGGTGTCTAAAATGAACAAAGTCTAGTTAGGGGGGCCATCGATGAGTTTGGCCATGTT
TTTTCTATAAAGGATAATTTGATTTAATCATAAAGGAAATGATAGGTTGTGCTTTTAATTAGGTAATCACTTTATAATCA
TACACTTATATGATTAGTTGAATACTAAAAACCACAAGTCATCATTGATATTTTTTAAGCAGTAATTTTTCATATTTATC
TTTAAATACCTTGAAGATAGATTACCTTTATAGAAGCCTGTTATTTTTCTATAAATATTTTGATGTTTGCTGGAAAAACA
CTCCAATCTTTATTTAATAGAAAATACTGATAACTAAAAATCTTACTAATTAAAAATTGAAGATATAACAAATACATTCC
TAGTAAAAAGATTGCATTCTTGACAAAAAGTAAAATAAAACAACTAAATGTATTTCAATTTCTATTTTCATATCTTCATA
TGGAGGAGACATTATTAGCTAACTTGTTTTGTAGTTTAATCTTTCGATCTAACAAACGATGAGATTTAATTCTTTCTCAC
TATTTAGAACTAGTATACGTACCCGCGCGTTGCGCGGATAATAGTAAAGAAAGTAATTATGTTATATATCATGTTCAATA
TATATTATATACTTGTCTATACAATTTAATTTAATGTAAATTAGTATATCAATGAGTGAAGCCTATTAACGTATGAGTTA
TTATTGCATATTTATGAGATGATTTGCAAAGCAAGTTTTTCCGTACTTCTTGATGCATCTTAAATACTTGTAATTTATGA
AAAAAGATCAAATATGATAAAAATTTGTCATAAAATTCTCAAGTTACAAAGAATATACATCAACTTTAAAATATAAAATT
AATATAAAAAATATTACATAAAAAATTTAAGTATAATAGGAATTTAATTAAAAACGTAGCATTTAAAAAATATTAAATTA
AAAAATTTATATAATGAAAATAATAATAAATATTTGTTGATGATTTCTCATCCTGTTTATCACTCCACTTAAATAACCTT
AGTCATACATTTTCTTTTTACACAAAATTAAAACTAATAAATATACTCAATCAATGTACAATTTTAAACTAAAATTTGAA
ATAATAAGGGGCACTAAACTACTCAAAATATCAAATGAACTAACATTATCTCTTTTATTTTTAGTTTATATATTTTAATT
TTTTTTATTTCAATGATAAATTCTTTTTTTGGTGTGTGTAAGTGATAATCAAGTTGTAGTGGTAAAACTTACTTTTAGAA
ACTAAGCAATGATACTATATTTTTAGAAACTAATTAAGTATATCTCCAATTTTTGCAATCATAATATGCACCTCAATAGG
TTATTATTATTATATTACTTGTAAAAACAAATCANNNNNNNNNNNNNNNNNNNNNNNNNNNNNNNNNNNNNNNNNNNNNN
NNNNNNNNNNNNNNNNNNNNNNNNNNNNNNNNNNNNNNNNNNNNNNNNNNNNNNNNNNNNNNNNNNNNNNNNNNNNNNNN
NNNNNNNNNNNNNNNNNNNNNNNNNNNNNNNNNNNNNNNNNNNNNNNNNNNNNNNNNNNNNNNNNNNNNNNNNNNNNNNN
NNNNNNNNNNNNNNNNNNNNNNNNNNNNNNNNNNNNNNNNNNNNNNNNNNNNNNNNNNNNNNNNNNNNNNNNNNNNNNNN
NNNNNNNNNNNNNNNNNNNNNNNNNNNNNNNNNNNNNNNNNNNNNNNNNNNNNNNNNNNNNNNNNNNNNNNNNNNNNNNN
NNNNNNNNNNNNNNNNNNNNNNNNNNNNNNNNNNNNNNNNNNNNNNNNNNNNNNNNNNNNNNNNNNNNNNNNNNNNNNNN
NNNNNNNNNNNNNNNNNNNNNNNNNNNNNNNNNNNNNNNNNNNNNNNNNNNNNNNNNNNNNNNNNNNNNNNNNNNNNNNN
NNNNNNNNNNNNNNNNNNNNNNNNNNNNNNNNNNNNNNNNNNNNNNNNNNNNNNNNNNNNNNNNNNNNNNNNNNNNNNNN
NNNNNNNNNNNNNNNNNNNNNNNNNNNNNNNNNNNNNNNNNNNNNNNNNNNNNNNNNNNNNNNNNNNNNNNNNNNNNNNN
NNNNNNNNNNNNNNNNNNNNNNNNNNNNNNNNNNNNNNNNNNNNNNNNNNNNNNNNNNNNNNNNNNNNNNNNNNNNNNNN
NNNNNNNNNNNNNNNNNNNNNNNNNNNNNNNNNNNNNNNNNNNNNNNNNNNNNNNNNNNNNNNNNNNNNNNNNNNNNNNN
NNNNNNNNNNNNNNNNNNNNNNNNNNNNNNNNNNNNNNNNNNNNNNNNNNNNNNNNNNNNNNNNNNNNNNNNNNNNNNNN
NNNNNNNNNNNNNNNNNNNNNNNNNNNNNNNNNNNNNNNNNNNNNNNNNNNNNNNNNNNNNNNNNNNNNNNNNNNNNNNN
NNNNNNNNNNNNNNNNNNNNNNNNNNNNNNNNNNNNNNNNNNNNNNNNNNNNNNNNNNNNNNNNNNNNNNNNNNNNNNNN
NNNNNNNNNNNNNNNNNNNNNNNNNNNNNNNNNNNNNNNNNNNNNNNNNNNNNNNNNNNNNNNNNNNNNNNNNNNNNNNN
NNNNNNNNNNNNNNNNNNNNNNNNNNNNNNNNNNNNNNNNNNNNNNNNNNNNNNNNNNNNNNNNTCTTTTTATATATTTT
ATAGTTGCAATATAAAACTATATAAAAAAAATGTTTCAATCCAATTATTTTTTAGTAAACTTTATCTAGGTATAAAAATT
GGTTGATGTCTGAATTTTAATTTTTATCTTTGAATTTATTAGTTTATTAGTTTATCTAGGTATAAACTTTATCTAGGTAT
AAAAACAGTTTTTTTTATTAGTTTGTTCAATTCTAAATAATTATATAAGAGACTTTAAATTTTTTTAGAACTGTTTAATT
TTTTTAAAAAAAACTTTAGTTGTAAAATAAAATATTTATTTATTATTTAATTATATTATATATATAGATATAATTATTAT
AAATATAAGCTTTTTCCAAAGAACGTGGGTAGTTCTTACAATTAGGAGTATTTTTCATTTTTTGAAAGAAAAAAACAGTT
TTTTTTATTAGTTTCTTCAATTCAAATTTAAATAATTATATAAAAGATTTAAAAAGAAAAGATCATTTTTTTAATTATTA
TTATTATTTATTAATAAAATATAATAACTTCCCCCCAAAAAAATGAAGCATAACACACTCTATATTTTCTAGAATTGTTT
TAAATTTAAAAAAAAAAACGCTTATAAAATCTGTCCTAGATTCATTTTTTTTTTTAAAAAAAAATCTATTTAATGTGATT
TGAAGTGGAGTTTTATAATCAATTGATCTTTATTTGACATGTGTATTTTTATTTTAAATTTTGGATGCTGAATATTTAAT
TAGTTATATAATATTTAATTATTTATAATTTAAAATTTTGAAAATTTGTGGTGCTGACATGTATCCTTTTTTCTTCTCTA
TTATATAGAGCAACTTTTACATAGAGCAAATACAAAATTCATATTTGTATGCTATAGCAAAGTTTGCATAATTACGCTCC
ATAGCAAACATGATATGACTAGGCTATTTTGCTATACATATATACAAAAGAAGCAATTGTATAATTCGTTGGCTCCTCTT
CAGATTTGTATAATTTCGCTGACAGGCCATTTGTATAAATTGTTGTCAACCTCTCGTTTGTGTAAATCGTTGAGAGTCTC
TCAATTTAATTTTATGTGTTTGTATATCTGTATAAAATTTGAATTTATATACAATTGAATCGAAATAAAACATTTGTATA
TCAAATATCATTCTCTCTCTCGCTTTATACAAACATAAATTATACATTGTATTTTGTATAATCTGTGTTTGTATAAAGCG
AGAAAGAGAGAAATGCAAAAGAGAACTGGACAGGGAAATATTTATATTGTATAATTATAAGTGTATAGGATGAAGCTATA
TGTATTTGCATGTGTATATACAATTTTCTCTCGCTTTATACAAATGGAAACACAATTTATACATTTCTGTTTGTATAAAG
CAAGAGAGGCGAGCGACAGAGAGTGAGTGAGAGAGGGAGAGTGGCGAGCGAGAGTTAAAGGGAGAGAGGCGACTGGCAAA
CAGTTTGCTACAGGGCACAATTAAATCAAAATGTGGTTATACCATTTAATTTGAATTAATAGTTTGCCATTATGTACAAT
TATCCCTATTATATATAGATAGATAGTGGGGCTTTCGATCAAGATTTTCTCACTTCACCCGTTTGGGCTTTCACTCCAAT
GGAAACTTTTATGTGTTAGTAGGCTTTCATCTCAATCTAATAGTCCACCTTTTGGGTGCCAGTAAAAGAGAAAGTTTCCC
CATGAACTCATGATTTTATACATAACTGATGCAAAAGGGAGAAGTGAAGATTTACAACTTTAAAGAACCAGTGAAAATGA
TCGACCAAATTTCAAATACAATATTTGAATGAAGGAACAATTTAAATGGCTAATTAAACGTATGATTGATGCATTCATTT
ACAAATTAAAGGAACAATTTAAATACTTCTAAATGGTATTATAATAGTTTAATTTCTCAACTGTATAGGTTATCAACAAC
AACAACCACAACCTCCTGCTGCTGCTGCCGCCTTCACCGCCGCCGCTGCTGTAAGGACCAATGTATTGGGGATTGAACTT
TCCATCCTTACGGAATCTCATAACACCCTTCATAGGTGAAACTTTCAAATAGACCAATCATTAATCTCAAACTCCAAGTC
TCTCCTTCTAACATCTGTATAGGATTTCTGATGACTTTGCACTATTTTCAACCTTTCCTAAATAGTCTTCACCTTCTTCC
TGGCTTGATGAACCAAAAAAGACCCTATCAACTCAGCTTCACCAACCTCAAACCAACCAATAGCAGATATACATCTTTTC
CCATAAATAGCCTCATAAGGAGCCATCTAGATACTTGAGTGATAACTATTATTGTAGGAAAACTCTATGAGAGGCAATTG
GTTATCCCAATTACCTTTGAAATCCATGACACATGCTCTCAACATATCCTCTAGGGTCTGAATTGTGCCCTATGCTTGGC
CATCCGTCTGAGGATGAAACATAAGTAATAGGGTTTACCTTCGAACCCAAACCTTTCTAAAACGACTTCCAAAACTGAGC
AGTGAATTGCGCACCCCTTCTGAAATGATGGAAAATGGACTCCATGAAGTTGAACCATCTCACAGATGTATAATCTAGCA
TAATCTTATGTTGAATTTTTGGTCTTTATCGAAAAGAATTGGGCTGATTTAGTCATTCGATCTACAATCACTCAAATCGA
ATCAGGTTTTCTGCGAGATCGTGGAAATCCAGTAATGAAGTCCATATGAATCATTTCCCACTTCCATTCCAGAAGAGCTA
TGTTCTGAGCCACACCACTTGGCCTTTGATGTTCTACCTTGACTTGTTGGAAATTTGGGCACTTAGAAACAAAATCTGCA
ATACACTTCTTCATACTATTCCAACAATAGACTTCTCTCAAGTCATGGTACATCTTTGTGGAACCGGAATAGATTGAATA
TCTGGAACTATGAGCTTTTGTGATGATACTCTCTTAGAGTTCATCCTCCTTTCGAACACACAATCTACCTTGATATCTCA
ACGCACCATCTCCCCCTTGTTCAAATAAGATCCTTCTAACTAATAGCAACTGGAGACTCTTGTGGTCGGTGAACAAATCC
ACGTGAATGCCATAGAGGTAGTGGCGCCATATATTGAGAGCAAAATGATATTTGGATCCTTAGTTCACCAACTCAGAAAA
CTCTAATATGGCAGTCTCTGGTAAAATGATCAAAACTTTTTCCTCTAAACTCTAAATGAGTCAAACTTGGTGGAATTGGA
AATAGGACTCATATACCTTCAATTTGATAGGTTGTGGGCCACCTAGTTCATTATGTGCTGAGAGGTATGATCTTTTGAAG
TTGACCTAAGTAAAATCTTATGTCAAAATTTAATCGGTAATGAAACTTTCAACTCAACTTTGTGATAGGGGGTCTTATGA
CCTTAAGTCATATCCAAATCCATTCGAACACCAAAGATATGGCCTTTACACATATGAACAATTTAAGAATCACCCGATAT
GATTTTATATGCAAATAAAGAATGGTTCGGGTCTTAGCTTAGAAATTTTTGGAATGTTACGGAGTCAACCAATACATCTA
ATTCATAGCATATATACTTGATATAATAAATCACCCCCCCCCCCCCCCAACCCTCTATTTAAAATATAAGAGAGTAATCT
ATAACTACCCCATAGGCTGAGAAAACATGACATAAAACCTTACAAATATACCTTTTTTTGAGTAGTCTATATATTCTCAA
TCTATCAAGAACATATTCTAAATAAGTATACGAGTCTCTTGATAAATATATTATCATAATTTCATTCTGAACTCAAAAAG
TCAACCCCAAGCCTGCAAGGTCAGAGAAATAATTTTATTTCAAAATTAGTTATTGATAACATAGGAGTCATAAATATGAT
ATTTAATCAAAATCCAAGCTTGAAACAGACTTCAACTCATCAAAATATGACTCCTCAATTTTAGGTTCAAAAAGCCTAAT
TTCTAACACCAATATGAATTAAATCAAGAAACAAACAATATAATAAAGGGAAAAATACCGAGTTTAGAGTTAGATTCTTA
CCTTGAGATAAAATGAGCAATTCCTCCTTAAAAATTACCAAAATCAAGCTACCAAGCTCGCAAAATCTTCAAATGAAGTC
TGTGTTCAAATTGGAGATTTATTTCATCCATGCCTTAATTGCTTTTTGTGAATGTAGATCACAACTGTGAACGTGATCAA
GTGATCCGATCCGATCTAACCCATCACAATCGTGACGGAACAATCACAAGTGTGATTCCTCATCAAGAATTGACAAACTT
TATGCTCTGTGAATGCGACACAAACCTACAATTATTCTTTACGAATGCGATCTAGCCCTTGTGAGCATGGAGAAGAAACC
CAATTACACCAACAATTGGTGCATCAACTATGAAAAATTCTCTATTTCACCCATCAAACTCATCTAGAAACCAAATATTC
AAATAAATCATAAAATATATTACAAATTTGTTGAAACATCAAATCACCAATTCGAAGTTGTCTACCAAATATTACCATGG
TCAACTCTAAGCTTTATCTTTTACCTTTTAGTCCTGTATCATTTTAGATAGTATATTCTATTTTAAAAGTTATATTTAAC
TTGTATTNNNNNNNNNNNNNNNNNNNNNNNNNNNNNNNNNNNNNNNNNNNNNNNNNNNNNNNNNNNNNNNNNNNNNNNNN
NNNNNNNNNNNNNNNNNNNNNNNNNNNNNNNNNNNNNNNNNNNNNNNNNNNNNNNNNNNNNNNNNNNNNNNNNNNNNNNN
NNNNNNNNNNNNNNNNNNNNNNNNNNNNNNNNNNNNNNNNNNNNNNNNNNNNNNNNNNNNNNNNNNNNNNNNNNNNNNNN
NNNNNNNNNNNNNNNNNNNNNNNNNNNNNNNNNNNNNNNNNNNNNNNNNNNNNNNNNNNNNNNNNNNNNNNNNNNNNNNN
NNNNNNNNNNNNNNNNNNNNNNNNNNNNNNNNNNNNNNNNNNNNNNNNNNNNNNNNNNNNNNNNNNNNNNNNNNNNNNNN
NNNNNNNNNNNNNNNNNNNNNNNNNNNNNNNNNNNNNNNNNNNNNNNNNNNNNNNNNNNNNNNNNNNNNNNNNNNNNNNN
NNNNNNNNNNNNNNNNNNNNNNNNNNNNNNNNNNNNNNNNNNNNNNNNNNNNNNNNNNNNNNNNNNNNNNNNNNNNNNNN
NNNNNNNNNNNNNNNNNNNNNNNNNNNNNNNNNNNNNNNNNNNNNNNNNNNNNNNNNNNNNNNNNNNNNNNNNNNNNNNN
NNNNNNNNNNNNNNNNNNNNNNNNNNNNNNNNNNNNNNNNNNNNNNNNNNNNNNNNNNNNNNNNNNNNNNNNNNNNNNNN
NNNNNNNNNNNNNNNNNNNNNNNNNNNNNNNNNNNNNNNNNNNNNNNNNNNNNNNNNNNNNNNNNNNNNNNNNNNNNNNN
NNNNNNNNNNNNNNNNNNNNNNNNNNNNNNNNNNNNNNNNNNNNNNNNNNNNNNNNNNNNNNNNNNNNNNNNNNNNNNNN
NNNNNNNNNNNNNNNNNNNNNNNNNNNNNNNNNNNNNNNNNNNNNNNNNNNNNNNNNNNNNNNNNNNNNNNNNNNNNNNN
NNNNNNNNNNNNNNNNNNNNNNNNNNNNNNNNNNNNNNNNNNNNNNNNNNNNNNNNNNNNNNNNNNNNNNNNNNNNNNNN
NNNNNNNNNNNNNNNNNNNNNNNNNNNNNNNNNNNNNNNNNNNNNNNNNNNNNNNNNNNNNNNNNNNNNNNNNNNNNNNN
NNNNNNNNNNNNNNNNNNNNNNNNNNNNNNNNNNNNNNNNNNNNNNNNNNNNNNNNNNNNNNNNNNNNNNNNNNNNNNNN
NNNNNNNNNNNNNNNNNNNNNNNNNNNNNNNNNNNNNNNNNNNNNNNNNNNNNNNNNNNNNNNNNNNNNNNNNNNNNNNN
NNNNNNNNNNNNNNNNNNNNNNNNNNNNNNNNNNNNNNNNNNNNNNNNNNNNNNNNNNNNNNNNNNNNNNNNNNNNNNNN
NNNNNNNNNNNNNNNNNNNNNNNNNNNNNNNNNNNNNNNNNNNNNNNNNNNNNNNNNNNNNNNNNNNNNNNNNNNNNNNN
NNNNNNNNNNNNNNNNNNNNNNNNNNNNNNNNNNNNNNNNNNNNNNNNNNNNNNNNNNNNNNNNNNNNNNNNNNNNNNNN
NNNNNNNNNNNNNNNNNNNNNNNNNNNNNNNNNNNNNNNNNNNNNNNNNNNNNNNNNNNNNNNNNNNNNNNNNNNNNNNN
NNNNNNNNNNNNNNNNNNNNNNNNNNNNNNNNNNNNNNNNNNNNNNNNNNNNNNNNNNNNNNNNNNNNNNNNNNNNNNNN
NNNNNNNNNNNNNNNNNNNNNNNNNNNNNNNNNNNNNNNNNNNNNNNNNNNNNNNNNNNNNNNNNNNNNNNNNNNNNNNN
NNNNNNNNNNNNNNNNNNNNNNNNNNNNNNNNNNNNNNNNNNNNNNNNNNNNNNNNNNNNNNNNNNNNNNNNNNNNNNNN
NNNNNNNNNNNNNNNNNNNNNNNNNNNNNNNNNNNNNNNNNNNNNNNNNNNNNNNNNNNNNNNNNNNNNNNNNNNNNNNN
NNNNNNNNNNNNNNNNNNNNNNNNNNNNNNNNNNNNNNNNNNNNNNNNNNNNNNNNNNNNNNNNNNNNNNNNNNNNNNNN
NNNNNNNNNNNNNNNNNNNNNNNNNNNNNNNNNNNNNNNNNNNNNNNNNNNNNNNNNNNNNNNNNNNNNNNNNNNNNNNN
NNNNNNNNNNNNNNNNNNNNNNNNNNNNNNNNNNNNNNNNNNNNNNNNNNNNNNNNNNNNNNNNNNNNNNNNNNNNNNNN
NNNNNNNNNNNNNNNNNNNNNNNNNNNNNNNNNNNNNNNNNNNNNNNNNNNNNNNNNNNNNNNNNNNNNNNNNNNNNNNN
NNNNNNNNNNNNNNNNNNNNNNNNNNNNNNNNNNNNNNNNNNNNNNNNNNNNNNNNNNNNNNNNNNNNNNNNNNNNNNNN
NNNNNNNNNNNNNNNNNNNNNNNNNNNNNNNNNNNNNNNNNNNNNNNNNNNNNNNNNNNNNNNNNNNNNNNNNNNNNNNN
NNNNNNNNNNNNNNNNNNNNNNNNNNNNNNNNNNNNNNNNNNNNNNNNNNNNNNNNNNNNNNNNNNNNNNNNNNNNNNNN
NNNNNNNNNNNNNNNNNNNNNNNNNNNNNNNNNNNNNNNNNNNNNNNNNNNNNNNNNNNNNNNNNNNNNNNNNNNNNNNN
NNNNNNNNNNNNNNNNNNNNNNNNNNNNNNNNNNNNNNNNNNNNNNNNNNNNNNNNNNNNNNNNNNNNNNNNNNNNNNNN
NNNNNNNNNNNNNNNNNNNNNNNNNNNNNNNNNNNNNNNNNNNNNNNNNNNNNNNNNNNNNNNNNNNNNNNNNNNNNNNN
NNNNNNNNNNNNNNNNNNNNNNNNNNNNNNNNNNNNNNNNNNNNNNNNNNNNNNNNNNNNNNNNNNNNNNNNNNNNNNNN
NNNNNNNNNNNNNNNNNNNNNNNNNNNNNNNNNNNNNNNNNNNNNNNNNNNNNNNNNNNNNNNNNNNNNNNNNNNNNNNN
NNNNNNNNNNNNNNNNNNNNNNNNNNNNNNNNNNNNNNNNNNNNNNNNNNNNNNNNNNNNNNNNNNNNNNNNNNNNNNNN
NNNNNNNNNNNNNNNNNNNNNNNNNNNNNNNNNNNNNNNNNNNNNNNNNNNNNNNNNNNNNNNNNNNNNNNNNNNNNNNN
NNNNNNNNNNNNNNNNNNNNNNNNNNNNNNNNNNNNNNNNNNNNNNNNNNNNNNNNNNNNNNNNNNNNNNNNNNNNNNNN
NNNNNNNNNNNNNNNNNNNNNNNNNNNNNNNNNNNNNNNNNNNNNNNNNNNNNNNNNNNNNNNNNNNNNNNNNNNNNNNN
NNNNNNNNNNNNNNNNNNNNNNNNNNNNNNNNNNNNNNNNNNNNNNNNNNNNNNNNNNNNNNNNNNNNNNNNNNNNNNNN
NNNNNNNNNNNNNNNNNNNNNNNNNNNNNNNNNNNNNNNNNNNNNNGTGTTTGCAATCATGTGGGGTACTCCTCGGTTTA
AAAAAGCATTATCCATTTCCTTTTTTGGCAACATTTTAATATCAACTTTCCGTGTGGAATGTTTAAGGCCACAATATTAA
ATGGTATTTTGGTTCATTTGAGAAAACATTAATTTAGAACTACAAGATTGAGAAATCTTTTTTATTTTATTTAACTCCGT
GTCAGGTCAAACAAGATCATTCTTTTTTAAACAGAGGGAGTATTATATTACACAAGTCTCAATGTCGAAGTTCATTAATG
GAAATGATGTATTGTGTATATGATATCTAAAATTCAATACTTTTGAGATTTAAACAGACAGTACCCGAGCTTGCAATAAG
AATACAAAGTAAAATAATAACGCAATTTTAGACCTTGATGTAAATTTTTTTCATCTAGTGTATAATTAGAGTATTTTCTT
GTTATGCATGTCACCTTTGCAAAATACTTAAAAGAAGATGACATTTTAAACCCAAGATCCACTAAAATGATATAAGCAAA
TTCTACATCAACAAAATTACAAAATATGTACGAGAGATATGTTGGTTATATAAGGAAGCTTCTTTCTTATTTCGGGGGGG
GGGGGGTTGTGAAGAAGTGTCAAACCAAAATACCTAACAAGTATTAGCTATTCCTGAAAAGGAGATACAGTGGTGTAGTG
TTAAGAGGAATTCTCGGGTATGATTGGATATATTAGACATAAAAAAAATCATTCTAAAGCCATATTAACTTAAATCTAAA
GTAGATAATATCATTAATGGGTTTAGATACATATAAAATAAGATCCACTATACACATGCAACATATAATTTACTTTTAAG
GGTATATTATTCCTCTAACTCTTGTTGGATATTTTAAATTATAAATGTTTATGAAAATGGTTGGAAGGACTAATGATATA
TATATATATATATATATATTTCATTTGTATTATAGTTTATTATATAGATATTAATAGTGATTTACAACCTTGATTGCTAT
TTCATATAGACCATTGCAATATGTTGTTAGAACCGTTGCATTAGGTAAAACAAGTCATTGCAGTATGTTGTTAGAACATT
GCAATAGGTAAAATATGTCGTTGCAATAGATCACGTAAATTATTATTTTATCATTAAAAAAAATAGCCATTGTAAAAAAG
AAGTTGCCCATTATAATATACGTTCTACGCCAATGGTTATAAACCATTGTATTTACCAATTATTTTTGTTGCAACAGAAG
GATGAAAGAACCATAGGAGTTACAATCTTTGATCCCTTGAAAAAGTATGTAGGCAATATTATAAGTATCATTCAATAGGA
TAACCATCAACAACTTTAATGAACTATTATTTAGATATCATGTTCACAAAGTCTTCAATTATTACTAACCTCATTAAAAT
ATACTTGTCTCTGAATAAACCAATATGAATCTCCTTTTATCCCACACTATTTTTGGGATCTACTTCTATAGATCTTCTAG
TTTTGGCCATGGAAATGTCATTATTAGAGAAATTATGCAAAGAGCTCAAGCTGAATTTAAAATATATTTTTATTTTAAAG
AAGTCTTTTGGAAATAAAAAATAGACTATGATTGGTTTGAAAATAGGGATGGAAAACATAAGATTCTTTTACAACATAGT
GAAGGGAAGACGAAAAAGGCTATAATTGAAGCGATACCAGAATAATTGGGTTATTAAATCATGAAAATAACAATACAATA
AAGGAAAAATACTGAATCTAGAGTTAGATTCTTCCTCATGAGATAAAATGAACAATCTTTCTTGAAAGTTACCAAAATCA
AACTACCAAACTCAAAAAATGTTAAGATAAGTCCATGTTAATGTAAAGACCTATCCCGTTGTTATTCAAAAGGCACCTCG
TGCAAAATTCCAGGAAATTTTGAAATACACCGCCTATTTAGATTAGGGTGACATGACGAAAAGTTTGGAATTTGAAATTG
ACCCGGGCTGGCTTCATTTCACCATAGTGGGAATATTTCCACTATATGGCGGCACCCCTATGGGGGCATACCATCCTCTA
TAGCGGGTCATATGGGACAAAACTTGAAAATACGGTTTCTTTTAATTTTCATCCCCTCTTTAAGTTGTAAAATATACTAG
GGCCATTCTATAAACCCTCATAAGTCATTTCGAGCTTGGAGATAGCAGAGAAGAGGAAATTCTGTGTAAGAAAGCACAAA
ACCAATGAAATTCTGATCTATGTCCGTAAGAATTTGCCCCCATGGAGTCAAAAGCATGTGTTCTGAATTATTCAACAGTT
GCTTGGCATCTAGGTAGGCTAGGCTTAAACGAGTAGTATTGTTAGTTGTTGTTTAGTCTTGTAATGAATTTTATTAGCTA
ATGTTGACCTTATGGTGATGGCTATGTGTTTTTCTGTGAAGGGTGATTTATGGTTTATCAGGTTATGAGCAGGAAATGTT
TGGGAAAAGTCTTTACGGATAGGTGATGATGGTTTGATTCCCATTTATGTTATGTGTTCTTGTTAACTGTTGCATTAGTA
TTACATGCATAACGTATGACTAGTAAATGGAAGGAATTTAAACTGATATGTTTTAGTGTTATCAATCGCATGCAAGGAAT
ATGTTTACTTGGTGTACAAGTCTGATTTGTATTCATTGTGATTGTGATGTGTGATTGCTGGTTGGATCGGATACCACACA
TGATAGATGATATCCCTTGATTGACTAGGGTACCACACCTAGTACATACTAACGGTTGACAAGGGTAACACACTTGGTAT
GGACTATCCATAGATGATTGGCTAAGGTACCACACTAGTATATACTAACGGTTGACTTGGATATCACACTTAGTACGATA
CTGTTTGTGTGTGAGTTCCATGAGTTAACTTGGTTTACTTTTTGTAATATGACTATTTCATGTTTGTCCTTGAGTGTCCG
AATTGTTGTATGTAAAGGTTGGGTGTGCTTTGTGTAGGCCAGGGTTGAATATTGGATATTTGATGTTGCAAGAATCCTTG
GGTGGTCTGGATTGCTCGAGGTAGTGTTAATGTGATGGGTAGTGTCACGACACAAAATGGACTTGATGGCACTTGTCTAT
TCCCACCAAGACAAGTTAGCCCCAATCCAATGAACGAAAGAAATGTGGAAAGATAAAGTGAGAACAAGACAAAAGCAGAA
AACTTATTCTTTCTATTAACACCCCAAAGCCTAATTGTCATGTGTACAAGTGTAACACTCGGGAAATCTAACGACCTAAA
CTAGAGCCTAAATGATGACTAATGACTTAATGAGAGTAGAAATGATGTTTCAAGACTTAGTCTAAAGTAACTAAAGTGGT
AAGAAAGTGTTAGTGCTTAAACGTCAAGAAACGACCACAACGCCCGAAAACTAGTGCATTGAACTAGTGAGGTGCTAGGT
CTTGTGACTTGACTTTAGAGTGTCGTAGGTGGACTAAAGTTTGAAAACAATGTAATATTTCATGTTTAGGGTCCAAACGT
CCGGGTATGACTCCCCAAGGATCACCCAAGGGGTCCTTGAGGAGAACCCAAACTTGGAACCAAAAAGGAAAGAAGAAGCT
GTCCAAAACAGGTTGGACTCACGAGGGGTAAACCACGAGGCATAGGTTGACTCATGCCCCGTGGAAGGGAGTCTTGAGTC
CACACTTAGAATCCTCCAAGTGGCCCCCAAATCAACCACCTCAGTCCTTAACCACGAGCATGCAGTACGGTCCGTAGACC
GACTCATGCTCCGTGGAAGGGTCTCGTGAGTTGAGAATTAATCTCTTCACCAAGACCCTTGTCTGCACCCTCTCAGGACC
AAACCATTAGTGGCTAGCACTGCCCGTGGTTCAATCCACGCCCCGTGGGTGGGGACTCGTGGATGGCACTCGAGCTCACT
ACCTCCACACGGTTTAAGTGGGGGTAGTTTAGTAATTTACTAATTAATTGCTTAAGGGGTAAAAATGGTTATAAATAGTT
ATATTAGGTACTTTAGGGTATTATTAAGTAATAGCAAGTCTTCCACCTTATAGCTCCAAATCACAAAAAATCAAAACCCA
CTTCTCTCTAAACTCTCTAAAGACTCTAGAAGAAGAATATTACATTGGAGCTAGGGTTTCAAGGTTTCTTCCAAAATTTT
GTTGGAGTTTCTCCATTGATTCTCAAGGAATCAACTAAGTTATGGTTGCTCTTCACTCTTGGGATCTTTTCCCCAAGAGG
CCCTCTCAAAAGAATTGGATTTCAAAGTTCCCCAAATTCTAGGTTTTCTCTCAATTTCGTGGGTCACTTCCCAAATGTGT
TTTATTTGATTTATAATGATTAATTATGGTTGTATATTACGGTTTGTGGATGAATTAATGTAGTGTTGTTGGGTTTTGGA
CAAATCCCCACAAGACCCATGAATTCCCCTTCTCTCTCACTTTAAACCCTAGTATGACTTTCATGGTGAATGAAGGATGA
CAATCTAATATGTAATTGTGGAATTCATTATGGTATTATGATGTTGCTCTATATGACGAATGATTATCATTGAATTAGGG
CTGAATCTTGATGTGATCCTTGAAGGCCATGAAGGAATATTGTTGAATTGATGAATGCTTATATATTGAATTGTTGATCC
ACTTATGGTGGAGGTGCTACTTGATTATGAATTGTATTGATTGAGTTATGTTTCCTCTTCCCTACAACCCCAAATTGTTG
ACAAGTATGCTATGATATGAACATGAGTGTTAAGCTATGATTATGGTAGTGTTGGTATGATGAATAGAAGGTAAATCTCA
TGAACACTATATGACCATGTTATGAATGAACATTGTTATATGTTGATGTTCCTATGATGAAATGTTATTCTTATCTTGGA
ACTTGTGAGCTATATGATGAATGATGGGTTGAATCCCTTATACATTCCTTATTGAATTAATATGTAAGTAAAGGCCTAAT
ATTACTTTAAAAGGGAATTGGGCTTAGCACCGAGTGAACATGAATATTTGATGGAAGCTTTTACGTTTAGCAAGTCCGGC
TTCCCATATGGGTTCCTTTTACGTTTAGCAAGTCCGGGTTCCCAAAATATATATGTTGTTTCATGAGATGGAAACCTTCT
ACGTTAGCAAGGCCGGGTTTCTAGTAGCAATCTCCTTGTTCCTTAACTATGTTTTCCCACATAGGTATTAGCTAGTGGAT
CCACCTAGATGCTATTATGTTAGTTCTACCTTGGCAAGTGGAACACTATCTTTTCGGTGTGGGAGTAGAGCACCAGATTC
CATGAAGCTCACATGGTTTATGTCGGTTATTGCTAATATCCCTATGTTTTAATAAGATGATCTAATGTATGAATACGACT
TATGTAAATGACTTATGAACTCTAACTAGGTCTACTTGATGGGTACTACTTAGTATAGGTGAGGGTATGTGACTTTACCT
ATGCATTGCACAAGTGGGTTCTTTGAGGAGTTCTTGTGTGAGTCCTTTATATATGGTAAGGTATGAATTATGTTAAGGTT
GGTTTCACCTAGTATGATGTTTATTATGTATGTGACTATACTTGTGTCTTCTTGATAGCTTTACTTAGTATATATGGGGG
TATGGGACTTCATATGTACATTGCACAAGTGAACTTGAAAGGGGGTCATGGGTGGTATCTTATGATGGTGTAATGTAAAT
GGAACTCAAATATGTAAGGTATAGGTTATGGCTTTTTGTTATGATCATGAATGTCTTTTACCTTGTAATATGGATTGGCT
AAATGTTCCTTGAATATGCATTATGACTTCTAACTTGAAATAGCATGTTTTCAACTAAAGGTCCCTTTTTGCATTATTGA
AATGGTTTTAATTGCATGGCTTCCATACTTAGTACAATTGACTATGCTAACCCATATTTCTTCCTTTTTCTACTAAGTGT
AGGTTCCGGGAAGTGATTGTGCTACTAAGAGACTAAGCTTGGATCTAGACTTTCTCCAAGACTTTTTGGTATTGCTCAAG
TTCCGGGGACACACACACTATGACACTTATGTTCCTTATATTGTAATAGACTATTAGACTTCCTATGTACTTGTCATTTT
GAGACAATTCTATTGTAAAGGGCTATGGTCCCTATTCGAGATTCTTTTGTGTACTTAGATCGTTTCATTGAGATGATGAT
GTCTAGACATTCTACTTTCTATTTTCTATTATGAGACACTTTGACATTGATGTTGAAAAGCTTTAAAAATTCTGCATTAT
TCAATGTCTATATGCAATGACGAATATTCTACGGGATCGTATAAGACCCCTTCGGGGTCAAGTACACCGTGTTATGCCTA
GGGGGTGCTCTCGGGCCGTGACAACAAGCTACTAATGTAAAACCAGAATTCGAAAGATAAATACAAGTCTCATAGTCTTT
GTTTCTCAAATAGAACAAAGCATAACATAAAGGAAAAGAGGGCCCACCAGGATGACAAGCAGCTACCTCTCAATAATTCT
TTGACAAGCCTCAGAAAGTAGAACAAGAAGGACGATCACACAATACCGAGCTCACAACCTACACAATTGTAAGAGCAAGG
AGTGAGTACCAACAACACGATACCCAGTAATCAACCTAATAAACAAGGGAATCTAGCAAGAAATTGAATACTCCTTTTCA
TTCCAACTGAACCTCCTCAAACCACAATCTACACAGAAATTAACCCAGCCTAACTATTCAACAATAAACAGTTCACAAGG
CTCAATATTCACAGTCTAAAGCCACAAGTTAACAACCAACATGTATCAAGTAGTCAAATCACAAGTATCAAATACACAGA
CCACAATCAGTCAATAGTCAATCATAAGCATCAAAATGCATCACAACACAAGAATCAACTCCCACTACAACCATTTCCCA
TCGACTTTATGTCATATCTCTAGCCGAAACCATATCCCTTCATCTTTACATCAAATCACTAGTTGAAACTATTTCTCATA
GACTTTACATCACATCACTAGATGAAATTATTTCCCATTAGCTTTATATCAAATCACTAGCCGAAACCAATTTCTCTTGG
CTTTATATCAATTGTACGTGTCGACAATGACCTCGACATTACAAGCACTTGCCGGAAGAGACCTCAACATCAATGATCAT
CGCATGTATCATCACAGTGTTCAAGAATCAATGCACTAAAGCAATATCACACCACACAAAGAGACAACAAGTCATGTAAT
TCAACTCCACATACAAGTCATCAAGGTATTTTATCAAATCAAACAAATAGGATCATAACAAGGCAATTCAAAAATTATCG
TTACCATTATGAAACCTTTTCATTTACCCCTTGTTTGTTCATTAACATTAATCGAGTGGAGCAAATAAACCCATCACCAC
ATTCTCGATTACTCCCCAACACATAAACAACGAAGAGAGGAAAGCAATACTACTAAATTACAAAGGTTAAGAGACCACTT
TCCTTAAAACAATCAATCAATCTGAAGCTTGAGTTTTCCCTTTCTGGTTCACTTCCAAAGACACACAATCTATAACAACC
AATTATTCACAATCATTTTCTCGAAACAACAATACTCACATCAATTACTTGAAAAAATGGGTCAATCAACTAAAAACACA
ATTTCAAAAATAATGTTTGAATCCGAAAATCAACACTTGAATGATGTTCAAGGATTTAGGAACTTAATGGTGAAAACCAT
TTTGAAAAAGGGATCTAAATCAGTTCAAAACCTCCATTTTAGCTTAGAACTTGAGTTCTTGAAATATCAAGTCATTTGTA
ATTCAAACCCCCAAATTTTGATGTTAGAATCCATAAATAAACAATGAGAAATGAAGTTCTAGAATCACAAAAGATTACCC
AAAGGTTTTAGCACAAGAAATCGCCTCCAAGGTACTCCCAAGCTCAAAAATGGAAAATGGGGCTTAAACCCTTAAATTTG
CAGGTCAAAACCCCCATTTGATGTCGCCAAAAGCGACCCTTTCTAAAAATTTAGGTCTTCCTTAATCAAAACTCATTCAC
TTAAGAGACAGGCCCTTTGCTAAAGCGAAGGTCGCTTAAGCGACATGACCTTCCAAAAGCGAGGCCTGCAACACCAGAAA
ACAAAACAAAGACTAAAACATCAAAAGGATCCTCAGGATTTGTTTGGAACATGTAAACACAAACCACATATGCAAATTTA
TTACCTCAACGTTCCTGACTCAATGGAACCGTTGAAACATGAATTTGAGGTCTCCTTAACCCCACATCCTTGAAAACCAT
AAGAAACTAACACAACACCTAAAAATGCTAAAATAAGCTCGGGACCTCTCAAAATCAACCAAGACCTCACCTAGGCCTAA
AATTACCCCCCAAATCCAACAAAATCTCAGAATTCTGATCCAAGCATTTGAACCCTAAATTTTTACCAATGTCAACCCAA
GGCTAAATTTCCATAATTTCACAACTTAGGACATCAAATCCTCATAAAGACTCTGAATCTGAAACTAATAACTCTCGTAG
ACCAAATTCCATATTCTAGAGCTAATGGAATTGATGACATTCTATTTCGACCCTCGAAACTCCAAAAGACTTCGAAAACC
ACTTTAAGTAACTTAGACTTTCAGAATCACAAACTTACTCAAGTTCTCAACTCTTTACTCAAATTCCAAAACAAACTTTC
AAAACTCAACATAAAAAGACTCGGGGTTAATATCGACAGGGGAAAAACAATAATTTCATTAAACTTTCCTAAAGTGACTG
ACCATTTCATTAGACTATCCACAACTAAAAACCATGTTTGTCCTCAAAGATAAAGCAAAAGAAAGTACTTGAAGCTTTGA
AAAGCTGAGGATATCTGGCACGCATATCTGACTCTATCTCCAAAGTTGCCTCACCTACTAAACGATACTTCCACTGCACC
TTCAGTAAAGCAATCTCTTTGGTTCTAAGCTTTCAGACATGCCTATCTAAAATAGCTATAGGCTCCTCCTCAAAAGACAA
GTCTGGACCCAACTCAATTGAATTAAGAGAAAGTACATGGGACTCATATAACACGTACTTCGGAAGCATAGAAACATGAA
ACACGGGATGCACAACTGAATCATTCACTCGGACTAACCATCTGTATGAGGGTAGAAAGTTGTACTCATATCTAACCGAG
TACCTAAGCCATGCTGTAATGAGTACTAGAAATGGGAAGTGAATAGAGAGCCTTGATCATAGACAATGGAAACCAGGACT
CCATATAGTTTCACAAACTGACGATATAAAAACTCAGTTAGCTTCTCCACTGTATACTTCACCCGAACCAGAATGGAGTG
GGAAGACTTGATCAACCTATCTACCACAACCCAAATAAAATCATAACCACCCATAGTGGTAGGTAGACCTACGACGAAGT
CCATAGGGATATGTTACTACTTCCAAGTAGGAATAGGCATCCTCTGAGATATACCCCTGGGCTGTTGGTGCTCACACTTG
ACTTGTTGACAAGTTAAATACCTAGAAACAAAGTCGGCAATATCTTTCTTCATGCCATACCACCAATAATTTTGGCTCAG
ATCGTGGTTAATCTTTGCCACGCCCGGATGAATAGATTATCAAGAACAATGGGCCTCCTCAAGATTCAATCTAGTCAACT
CACCCATGTTAGGAAAATAAAACCTACCTTCAATCCTCAAGACACCATCAGAATCAAGGGCAGCCTCCTTGGCTTCACCT
CTCAACACTTTGTCTCGAATGAGACACAACATCTCATCATCAAACTAATGCTCATAAATGTGCTCAACTAAGTAAGAACG
TGCCTCTATGAAAACGATCAAACCACTGGTCTCCTCAGAAATATGCACCGAATGAGATTGTCGAATAGTGTTTGAACATC
TCTACCCAAGAGTCTCTCCTCAACACTAAGAGCAACAAGAGTCCCCATACTAGAAGTCTTCCTGCTCAAGGAATTGGCCA
TCAAATTAGCCTATCCCAGATAATACAAGATGGTGATGTCATAGTCCTTCACTAGCTCAAGCCATTTGTGCTGGCTTAAG
TGCAGATCCTTGTGATTGAATATGTACTGAAGAGTATCGGTGAAGACCTCACAATGAATCCTATACAACTAATGTCACCA
TAGCTTAAGCACAAACACTACAACTTTCAACTCTAAATCATGGGTAGGGTATTTCCTCTCATAGGTCTTCAACTATCTAG
AAACATAGGCGATCACCTTACCCTTCTGCATCAGAATACCACCTAACCTAACTTCCGAAACATATAATAACCAGTGAAGT
TGAAACCCTCCTTGGGTAAAGTCAAAAGAGGAGTCAAAGTCAACAAAGTCTTGAGCTTTTGAAAGTTCTCCTCACACTTA
TCAGAACATTGGAAGCAAACACTCTGACGACTCAATCTGGTCAAAGGAGATGCAATAGTGGTGAAACTCTGAACAAACTG
GTGTAGTAGCCTACAAGTCCCACTAAACTCTGTATCTCAGTAATTGACGTCAGCTGGTCCAACCTCTAATTGCCTCAATC
TTGGTTGGATCTACCCAAATACCCTCCTTGGACTCCATGTGTCCTAAAAATGCCACAGAATCAAGTCAAAACTTGCTCTT
TGAGAACTTGACATAAAACTTCTCATTCCTCAATCTCTGGAGTACAATCCTTAAATGTCGATGGTGATCTTCTTCATTCT
TGGAGTACACCAAGATGTCGTCAATGAACACTATCACAAAAAAATCCAGATAAGGTCGAGATACCATGTTCATCAACTCG
ATAAACATTACAGGCGAATCAGTCAAACCAAAGTACATCATAAAAAACTCATAGTGTCTATATCGAGTCCTAAAAGCTGT
CTTAGGGATATCTGAAGTCTTAATATTCAAATGATGATAGTCGGACCTTAAATCAATCTTAGAAAACAAAGATGCACCCT
AAAGCTGATCAAACAAGTCATCAATCTGAGGAAGATGATACTTTTTCTTCATTGTTACCTTGTTCAACTGTCGATAATCA
TTACATATCCTCATGGTTCCATCATTCTTCCTCACAAACAGAATAAGAGCACCCTATAGAGAAATACTAGGGTGAATAAA
CCCTTTACTTAACAAATCTTGTAACTGCTCCTTCAAGCCATTCAACTAAGATGGAACCATAAGATAAGGAGGAATAGAGA
TGGGCTTGGCGTCTGACTCCAAGTCAATAGAAAAATCAATATCCCTATTCGGAGAAACACCTGGAAGATCGATAGGAAAC
ACATCTACAAACTATCAAACCATGGGTAAAGAGTCCATAGGAGATGGCTCAATGCTAGTATCCCAAATGAAAGCCAAATA
GGATTAAGACCCTCTATCAATCAATCTCTGAGCTCGAATGAAAGAGATAACTTTGCTAGGGTAAGAACCAATAACACTCA
TTCAATCAACTCTCGGGACACCCTGCATTGTTAAGGTCACAATCATAGCATAACAATAAAGAATCGCATTATGTGGGAAG
AGCCAATCCATTCCCAAAATAATATCAAAGCCTACCATTCCCAGAATGATCAAGTCTACCCAAGTATCATACCCGGCCAA
AGAAACAAGACAAGATCGATACACTCGATCCACCACTAAGGACTCACCCGTTGGTGTAGAAACACGAATAGGAACATGCA
TGACATCATATCAAACCCAACAAGAAAATAGGTAGACATATACGAAAAAGTAGAGACCGGATCAAACAAATTCAGACATA
GGTCGATGACAAACTAGGACAATACATGTCATCATAACATCAAATGTCTCAGCCTTAGACCTTTCTAGAAACACATAATA
TTGGCCGTCATGGCCACCTAGACTCGGAGTAGAACCTTTACCTCCACCCTCCGGAGCAAGAGTACCCCTACCAGAAGTCC
TGCAACCTCTACCAGACTGATCTTTTCCTCGACCCTTGTCTGGAGGCACTAAATCTCTAACAGGAGTAACTGAATAGGAA
CGTTGGGGCCCTGAATGAGTCTGCAAAGGACACTGTCGGATCAGATAACCTGTATCCCCATATCCAAAGTAAGACCTAGA
CATGGATAATTGTTGTTATGAACCAGATTAGCTACCATGACTACCTTGGCTAGAATCATAAGACCCTCAAACCAACTGTC
CACTCTCAGCTGCTGGCATAGATGCATGAAACGACCTATGGTGCTGAAAGTAACCACTACCTCTATATGAACCCTTGCCT
CTAGATGAGGCACTAGAAAACTTACCAAACGATCAAGCCCTATTGGGCTCCCCAAACACCTCTAAAACCATCAACTCTGC
CTCCTTGGTGGTGCTCACAATAGACTAGAAGGAAGCCTTCTCTCTTGTTACTATGAACACATATGATTTGGTAGAGAATG
TCAACCCTCTAAAATAACATGTGAGCTTTCTCTGCCTCATCAGGAACAATAGTCATAGCATGCCTAGAAAGCTAACAAAA
ATGGGCCTCAAATTCAGTAACAGTTAAACTGTCTTGTCTCAAGTCCTCAAATCTCAGCCGACTGATCTTTCTCCCGCTCC
ATGGGATGAAGCAGTCCTAGAAAGCACTAAAAGCGCATCCTACTCTGCTGGAGGAGATCCATTTGTTCTAGACCTCACTA
AAGTCCTCCACCACATCCACAAAGCTAAATTGCAACAAAACGAACCCCACGAGCATCCACCATACCTACAACCTTAAGCA
TCTCATGGCACAAAGTCAAAAACTCATGGGCATCCTCACTCTTACCACCTTAAAACTGGGGTGGTTTCATCTTCTAAAAC
CTTTCGTAGCACTGTTTCTCAACTATCGCCAAAATAATCTCAAGAGTAATCTGAACACCTACAATTGGTGCTAGAACCAC
TGGTGGCTGACCCAGTTGATTCTATATCTCCGTAGTCTGTAGCTGACCAGGAGTATACACTTCTAACCCATTCTGAGAAC
CATGTGATGTACCTTCCACACCATTATGATAGAAGTAATCTACATACTGAAAATCCTCAACAAAGTCTCCTGAAACAAGG
GAGTTCATAACTCGAGAGGACCTAGTCCCCAGTAACCTCAACATGTGGCTTAAGAGAAACCTCTCTAGCTCTACCTTTGG
CTAGTGTCGTTCCTCGGATACGAACTCTTGCCGATGCTACTCCACGAGCACACTCTCTAGCTTGGGCCCTACCTCTACCC
CTAGCTAGGGTCTTAACAACTACCTCAGGGACTGCCTCCCCTCTACCACTCATATCAGAATCTCTGGTCTTGGGTATCTT
CTAAAACAATACGTGACAACTCAACACAAGCGAGGGTAATCACACACGATAAGAGAGAATGAAAAAAGAGAGAGTTTCCT
AAGAATCTTCATAGCCTCTCGAAGCTAGGTACAAATATCTCTGTATTGATTCTTAAGACTCTACTTACCTTGGCTAGTAC
AGATGTGATACTTATGAACCTGGGGGCTCTGTACCAGTTGTCACGATCCAAAAATGGACGTGATTACACCTGTTTATTCC
CTCCAAGACAAGTCAGCCACAACCCAACGAATGAAAAAAATTTGAAAAATAAAGCGAGAATAGGAAGGAAGTGGAATACG
TATTCTTTTGATTAACACCCCAAAACCTCGTTGTTACGTGTACAAGCCACAAATATAACAACAAAATTCAAAAGATAAAT
ACAAGTCTCATAGTCTTTGTTTCTCAAATATAACAAAGCATAACATAAAGGAAAAGAGGGCCCGCCGGGATGATACGCAT
CTACCTCTAAATAATCCTTTGACAATCCCCGAAAGTAGAAGAATGACTATCACACAGTACCGGTTTTGAAACCTGCACAA
ATGTAGAAGTAAGAAGTGAGTACCAAAAATATGGAACCCAACAAGCAACCTTATAAACAACGTAACCCAGTGAGAAATTG
AATACTCCTTTCCATTCCAACTGAACTTGCTCAAACTACAACCTACACAAAAATTAGACCAGCCTAACAATTCTACAATA
AACAGTTCAAAAGGCTTAAAATTGATAGTCTAAAGTCAAAACTCAACAACCAACACGTATCAAATAGTCAAATCACAAGT
ATCAAATACATCAACCATAATCAATCAATAAGTCAATCATAAACATAAAAAAATAAGAGTCCACTCTCGCTAGAACCATT
TCCCATCAGTTTTATGCCATATCATTAGTTGTAACAATTTCCTCTCAGCTTTACATGAAATTACTAGCCGTAGCCATTTC
CCATTGGTTTTATATCACATCACTAGCCAAAACAATTTATAATCAACTTTATACAAAATCACTAGCCGGAACCATTTTCC
CTCTACTTTATATCAATTATATTTGAGAGCAATGACCTTGGCATCACAAGCACTTGCCAGAAGAGACCTTGACATCAATG
ATCATCACATATCTTATCATGGCGTTCAAAAATCAATCCACACAAGAAATATCACACTACACAAAAATACAATAAGTCGT
GTAATTCAACTCCACATTCAAGTCATCAAGGCATTTCATCAAATCAAACAAATAGGATCACAACAAGGCAATTCACAAAT
TGTTGTTTCCATCATAAAGCCTTTTCATTTACCCCTTCTTTGCTATTAACATTAATCGAGTGGAGAAAATAAACCCATCA
CCGCATTCCTGATTACTCCCCAACACATAAACAACGAAGAGAGGAAAATAATACTACTAAATTACAAAGGTTAAGAGATC
ATTTTCCTTAAAACAATTAATCAATCTGAAGCTTGATTTTTCCCTTTCTAGTTCATTTCCAAAGCCACACAATCTATAAC
AACCAATTATTCGTAATCACTTTCTAGAAACAACAATACTCACATTAATTACTTGAAAAAATGGGTCAATCAACTTGGGT
TTCGCTTAAGTGACAGGCCCTTTTGCTTCAGCGATAGAACTATCGCCGAAGTGAGGCCTACAACACCTAAAAACATAGCC
AAGTCTCAAACACCAAAAAGACCCTTGTGATTCGTTTAGAACCCCGTAAACACAATCCACATATGCAACTCGACATTCTG
GACTTAATGGAACCATCTAAACACAAATATGAGGTTTCCTTAACCTGACATGCGAGAAAACCAGAAGAAACTAACAAACA
CCTAAAAAGGTTATAACAAGCTTGGGACCTCTAAAAATAAACCAAGACCTCACTTAGGCCTAATATCATCCCCAAATCTA
ACGAAACTCTTGGAATTCAGATCTAAGCATCTGAACCTCGAATGTTGACCAAAGTCAACCCAAAGGCTAAATTTCCATAA
TTTCACAACTTAGGACCTCAAATCTACATGAAAACTCTAAATTTGAAATTGGAAACTCTGATAGATGATATTACAAATTT
CAAAACTAATGGAATCGACGAAATTTCATTTTAGCACTCAAGAATCCAAAAGTGTCTGAAAACTACTTCTAAGCAACTTC
GCCTTTCAAAATCACAAACTTACTCAAGTTCTCAAATTTTTACTCAAATTCTAATACAATAATTCAATAATCAACATAAA
AAGACTCGGGGTTGATATTAGGAGGGGAAAAATGGTAATATTATAAAACTTTCCAAAAATGACTGATTGAGTCATTATAA
GTAGATTGAGTTAAAAGAGGTGAGCAAGGGTTTAGCTGGTAGATAAAGTTAGTTGGTGGATTTGAATTTAGGAATTTCAT
AGGATGCACTTTGGGGTTGACAATGTGGGTGGTTTTGAGAAGTCATTATGTGATAAAATGGTTAAGCGATGATCGGTTAG
GAAGGTGAAATGGCTTTTAGCATAGGAGTTTGCAGTGGACAAAGGTGGGGTGACTTGAGATAGTGTCACGCCCCAAGGCT
ACCCCCTTGATGTATCACGGGACCTAGGATCACAAGTGACCCCAAGCTAACTCTTTCTCTGGCATATCATAAGCATACTA
TAAAATTACTGAATAAGACAAGTACTATGCGGAAGCTAAATCAATAGATAACTGAAAGTGGGGAATACCCAAATAGTCTA
AATGCATAAAACATACTAAGAGTTGAGTGATACTGAACAATCACTCAATAACTAAAGCTGAATCTTCTACTAAGTCTGAA
AAATCCTTTAACTAAATAGGGTTGCTGGGACATGCCCCTCAGCTAACTCTAATAAAACTGAAAACTGAATAAAAGACTAA
GTATGGAAAGCATGTCTATTGTCCTCGAAGTATGAGGACTCACCACTGAAGCTGCTGAATACTGACCGAAAGTCGATCTA
AGTGTGATCTAGATGCTGAGTACCTGAGACTACATCATGAAAGGATATAGCACAGAGTATGCGTCAGTACTTGGAATGTA
CTGAGCATGCAGGATATTGATAATAGCTGAACAAGATATATAAACTAAACAAAGCATAACTAAGCAATATATATATATAT
ATATATATATATATGCTAAAATATAACTAGAAACTGAGCTAAAATTAATAACCAAGTGCTAATCATGAACATAACATGAT
GAGGTTGAATACTGAAGTATAGACTGAAAACCTGGTCAACTGCACTAGAATCTAACTGTGAAAACTACAATTAACCGACA
TAAAACCATGTGAGCTAAACATGGAGTCCGATGTAAATGCCCCATCGAGAGGACCCGATATACCTTGCCAGGGGTATAAA
GGCATGACTGGTTTGATCACTAAATCTAATGCCCACACGGGGGACTTATACTCCTACAGAGGCACATAGTTCTTGGACTA
TGAGGGTACACTGAATCCTAATCCAACTAGGTTCTAAGTCTACTCCCAACTAAATATGTATATGACACAATGTCACAGAA
TTACTGGATAGCTCAAAATACTGACAGGCAAATATGAGAATGCACATTTATGTACTTATAAAGTAACATTCAAATATGGA
GCATGATTATTTGTTTTACTGATCTAGCAAGTATAAGTCATGAAGTAAAAGAAATTATAAATCTAGAGTTCTGAGTTTCA
TACAAGGAACTAAGAAAATTTTCCAAGAAATAATCTAATTTGATTAGGAATACTACAACAGCTAAATCACAACAATTTTC
TAAGGTTTTAGAAACCCTAGGTCATGTTTAAGGTTTTAGAAACCCTAGGTCTAAACATGATATAGAGAATCAAGAATCTA
ACTGAATTCTAGGGATCAGTGGATGGAAGGAACCCACTAGTGAAATCCCACATACCTAGTAATGAAATCTACAAAGAAAT
CCTTCGATTTCGGGGCTGGAACTTGAAGGAAACCTGTTGATTGTTCTTGGGAAAACTTGCACCTCCTTCTTCTTTTTTTC
TCTAAGTTCGATGAATTTGTGAAGAATAAAGGTTTTGGTAAGTTCTTAATAGAGTACTAGGCTTAAACTGGGTAAGCTGA
CGTATTTTTGGGGTTAAACGACGTAGTTTAGGTGTCTAAAGCATAGGGCAAAAGACCAAAATGACCCTGACTTAAAAGTT
GATAGAGGCCTACCGCGGCACCACTGACGGACCGTCAAAGGGACCACAACCAGTCAAGTGGGTCGTGGTTCTTGGCCAGG
GTTTACTAGTTTCGAACACTTCCCTCTACGGTCCACCTCACGAACCATGAAGCCCACCGTGGTTCTTCACTTGGGGCTAG
GGGTCTATTGGTTCAGGTTGGCGAGCCTCACCACGGCCCGTCATCAAGACCACGGCCCATGGAGGGATCCGTGGTCTAAT
GCCTGAGCCTTGGGTGGTTCTTCCTTTCTTCCACGAGCCTTCCCATGGCTCGTGTGGTGGCCCACGGCCCGTGAAGGGCT
TCGTGGTCCACCACTTCTGGGTGGGTGTGAACCACGATGAGGGTGACAGACCGTGGTCCAGATCACAGCCCGTGAACCTC
TCCATGGTTCGCCTTTTTCTGCTGAAAAGTCCAAGTCTGATTTCTGAGGTGTTACATTATCTCCCCCTTGGGAACATTCG
TCCTCGAATGAAGTCTAAACTAGCTGAGTAAGGAGGGAAGGAGGGGTAATCCCTACCACTAAGTACTAGAAACTGATATC
TAACTGAACTGAGTTCCAAGAACATGCAATTATGCTGAAATGCAAGAACAACTGAAGGAACAAGATACTAAGATTGATTT
TACGCAAGAATAAATAGAGAGACTGAAGAGGAACTATTACCTGAAGCTGAAATGGAATTGGAAGGAAAGAAATGAGGATA
CTTGACTTCATGGATGCTTCTGCTTCCAAGTAGCTCTCTCTATGGACTGACTCCTCCACAAAACCTTCACTGAAGCAACT
TCTTTATTTCTTAACCTACGAACCTGCTGGTCAAGAATCTCAATTGGCACCTCTTCATAAGTGAGACTATCCTTCACAGC
CACACTCTCCAATGGTACAATTGATGCCGGATCACCCATAAAATTTTTCAACAAGGAAATGTGAAAGACTGGATAGACCG
CTGCTAGTTCTTTTGGCAACTCTAACTTATAAGCCACATTACCAACCCTTTTCGGGATTTTGTAAGGACCTATATATCTA
GGACTGAGCTTCCCTTTCTTGCCAAATCTCATCACCCCCTTCATAAGTGACACTTTTAGGAAAACCCAATCTGCAATTTC
AATCTAAGCCCCTTCTCCTTACATCTGCATAGGATTTCTGACGACTCTGGGTTGTCTTTAGTCTATCTCTGATGAGCTGA
ACTTTCTCCATAGCCTCGCGAACCAAATCTGGCCTAATCAAGGTTGATTCACCTACTTCAAACCAACCAATCATGGACCT
GCATCTGCACCCATATAGTGCCTCATAAGGGGACACCTGAATACTTGAATGATAGCTATTATTATAGAAGAACTCTATGA
GAGGTAGGTAATCATCCCAACTACCCTTGAAATCAGTCACGCAAGCTCTCAACATTTCCTCTAAGGTCTGAATGGTACAC
TTTGCCTAACCATCCGTCTATGGATGAAATGATGTGCTGAGATTTACTTGAGTACCAAGACCTTTCTGAAATGATTTCTA
TAAATGAGAGGTAAACTGAGGACCTCTATTTATGATGATAGACAAGGGAACCCCATGAAACCAGACTATCTCATTAATGT
AAAGTTTAGCGTAGTCCTCCACTGAATCTGTAGTCTTGACAGCCAAGAAGTTAGCGGACTTAGTGACTTTGTCTACTATC
ACCCAAATGGAGTCATGCTATCTGCGAGTACGAGGTAAGCCCTAATGAAGTCCATGTTTATCATTTCCCACTTCCATGTA
GGAATGTTAATATCTTGAGTCATACCTCTTGGTTTCTGATGTTCTACCTTAACCTGTTGACAGTTAGGACACTTAGCCAT
AAAATCTGCTATGTCCTTCTTCATGTCGTTCCACCAAAAGACTTCCTATAGATCGCAGTACATCTTAATGGCACCTGGAT
GAATGGAATATCTGGAGTTATGAGCTTCTATAAGAATTCGCTGCCTCAACTCACCCACGTTAGGAACACATAAGCGACCC
TGGTAACGAAACACACCATCTCCTCTTTGGGAGAAAACCTAAACTCTTTGTTGATGAACTGCACCTTTCAACTGAAGTAC
TACAAGGTTACTATCTTGTTTTTCCTTAACCTCCACTACCAATGATGATTCTGATCCATTCTGAACTATCACACCACCGT
CTGACATGTCCGTAAGACCAACTCCTAAGCGAGAGAGCCGGTGAACATTGCTAATTCCTTTCTTTATTCCTCAACATGTG
CTACACTACCCATAGACAGTCTGCTGAGAGCATCAACCACTATATTGGCCTTACCAGGATGGTAAAGCACATTCATATCG
TAGTCCTTGAGGAATTCAAGCCATCTCCTTTGACGAAGATTAAACTCTTTATAGGTGAACACATAATGGAGGCTCTTATG
ATTTGTGAACACATCTACATGAACACCATACTAGTAATGTCTCCAAATCTTTAGGGCAAATACTACAAGTGCAAGCTCGA
GGTCACGAGTTGGGTAGTTTTTCTCATGTACCTTAAGCTGTCTAGAAGCATAAGCTATGACCTTACCCTGCTGCATCATC
ACACAACATAGGCCGACCCTGGATGCATCACAATAGATCACATAACTGTCTGAACCATCTAGTATAGTCAAGATAGGAGT
TGTAGTTAACATAGTCTTCAATTCTGAGAAGTTTTTCCCACACTCGTCTGACGACTAAAATTTGACCTTTTATGAGTCAC
CTTTTTCAATGGGGAAGCTATGGATGAAAATCCTTTAACAAATCTCTTATAATAACCGGCCAAACCCAAAAAACTTTTGA
TATCTGTTGGAGAAGTGGGTCTGGGCCATTGCTTCACTGCCTCTATATTTAGAGAATCCACTTGGATTCCTTAACTGGTT
ACCACATGACCAAGGAAAGTGACGGATTGTAACCATAATTCACGTTTGTTGAACTTAGCGAATAACTGGCGATCTTTGAG
AGTCTGCAGAACAAATCTCACATTAGTCGCATGCTCCTCCTCATTTTGGGAATAAATGAGGATATCATCAATAAAGACAA
TAACGAACGAGTCCAAATATTGTTTGAACACCCTATTCATTAAGTCCACGAAAGCTACAGGAGCATTTGTTAGTCCAAAA
GACATAAATACAAACTCATATTGACCATACCGAGTTCGGAAGGCTATTTTTGAAATGTCACTATCTCTAATTGTGAGTTG
ATGATAGCCGGATTTGAGTTCTATATTCGAAATATGACTAGCACCCTGAAGTTGGTCAAATAAGTCATCAATCCTGGGGA
TATAATATTTGTTCTTGATTGTGAATTTGTTCAACTAACGATAGTCGATACACATTCTTAGGGAACCATCTTTCTTTTTT
ACGAACAACACTGGAGCACCCCACAGAGAGATACTAGGTCTGATGATGCCTTTATCTAGAACGTCTTTCAACTGCTCTTT
CAATTTCTTAAGCTCAGCTGAAGCCATTCGGTAAGGAGGAATTGAAATAGGCTGGGTATCTAGAAGGAGATTTATTCCGA
AGTTGATTTCCCTTTCGGGAAGAACTCTGGGAAGATCTTCTGGAAACTCATTCACTACTGGGACTGACTCATGAGTTGGG
GTTTCGGAGTTTGAATCCTTAACCCAAAAAAGATGATAGACATATCCTGTAGAGATCATATTCCTAGCCAGTCATAGGGT
AATTTTTGTATACCCGTCTAGCTATAACCGGGTCACCAACTGGACCAGAGACTCAGAAGGGTTATGAGAGAGTTTCTGAA
CTGACACCTAAGTTTACTGCTATATAGGGAGTTACAAAAGAAAGAGTAGACCATGTATCTAACAACGTATACACATCTAA
ATGAAAGACTCGTAATGTACTAGTGACCACATCAGGAGAATCTTCTTGGTCCTGGCGAGCCTGGAGAGCATACAACCTAT
TCTGGCGCTGACCGCTACTTCTACCATGAAACACCCTGCTGAGTTGGGCGACCTGCTGGTGCTGCTGGAGATGTAGACTG
AGCCCTATTGTTGTTACCTACTTGACCCTACTTGGCAGAAGGGCAATCCTTCAACCTATGACCAGACTGACTACACCCAA
AGCATCCTTCCCTGCCTGTATGACACTCGTCTGGATGGTTCTTACCACACTTTGGAAAAGTTGGGAAAGTACTGTTACCT
GAAGTACTCCTTTGAGACTTAGACCCTAATGCCCTACCTTTCTGATCTTGTCGAAACCTAGGGGATAGAGCACTAGCTGA
TGAAGGTGTTGGGGCTATAGATTTCTGCTGAAACTATAAGCGATTCTGAGCGCTCGACTTCTGTTGAAAGTACTCATAAT
TACCTATTTTAGCCTTTTTGTTATCCTTAGACAATTCCCTAAGATTATCTCCCTCAACCTGCTGATCATGAGTCATAAGC
TTAGAGATATTCATATCCTCTAACAACATAGTGTTCCTGCACTCGGTCTTCACCAGATCGGATACCCCAAATAGAAATTT
ACTCATTTGTGCCCTTGGATCGACAACCATATGTCGAGCATACCTAAAGAGTTGAGTGAACTTCAGCCCGTACTCTTGGA
CTGACATTGAACCTTGCTTCAAGTTCATAAACCCTTGTGCCTTTGCTTCTCTCAATTCCTGCACTCGATCTTCACCAGAT
CGGATACCCCAAATAGAAATTTACTCATCTGTGCCCTTGGATCGATAACCATATGTGTAGCATACCTAGAGAGTTGAGTG
AACTTCAACCCGTACTCTTGGACCGACATTGAACCCTTTTTCAAGTTCATAAACTCTTGTGCCTTAGCTTCTCTCAACTC
CCTTGGGAAGAACCTGTCCATAAAAGCTCCGGTAAAACACTCCCAAGTTAGAGGAGCTGCATCCGCAACCCCTATTTTCT
TTCCACTGAGTGAACCATATGTGAGCCACATCCTTAAGCTGGTAGGATGCCAACTCAACCCTATCATTATCAGTCACTTG
CATCACTCCAAAAAATTTCTTAACCTCATCAATGAAGTATTGTGGGTCCTTACCAACCTGTGACCCTAGAAACTCAGGCG
GATTCATTCAAACAAAATCATGAACCCCTAGATGCAGCTGAGCCACTATTAGTTCTTACATGAATTGGAGTTTGCTGATT
GTTCTGGTTAGCTACACTCTAAGACAAGAGTTAGATCACGTTCCAAAATTTTGCATTCATAACCTCATGGTCCGGGACTG
GAGGAGCTGCGTTGGCATTGCGTGCATTAGCATTCCGTGTGTAAGCTCTATGAAGAGGCATGATCTGAAACACATAACGA
TGGATTAGAAAGATAAGTTGGATCATATTCACGCACGATAAGAATAGCAAGGAAAGTGAAGTTTTTCTTAAAACACTTCA
TAGCCTCCCTCTCATAGATGTGGTGCACTTCACACCCATGAAAGAGACTCTACTTACTGCGACTTTAAGACATCCTAGGA
CTCTTAAACCTTATGCTCTGATATCAAGTTTATCATGCCCCAAGGCCACCTCCTTGACATAACACGAGACCTAGGATCAC
GAGTGACCCCAAGCTAACCCTGTCTCTGGCATATCATAATTATACTATAAAATTACTGAATAAGACAAGTACTCTAAATC
AATAGATAACTGAAAGTGGGGAATACCCAAACAGTCTGAATGCATAAAATATACTAAGAGTTTAGTGATACTAAATAATA
ACTCAATAACTAAAGCTGAATCTACTACTATGTTTGAAAAATCCTCTAACTGAATAGGGTTGCTGGGACATGCCCCTCAG
CTAACTCTAATAAAATTGAAAACTGAATAAAAGATTAAGTATGAAAATCATGTCTATTGTCCTCAAAGTATAAGGACTCA
CCACTGAAGCTGATGAATACAGACGGAAAGTTGATCTAAGCATGATCTGGATGCTGAGTACCTGAACCTACAACATGAAA
AGATGTAGCACAGAGTATGCATCAGTAATTGGAATGTATTGAGAATTCTAGATATAACTAATAACTGAACAAGATATATA
AGCTGAACAAAGCATAACTGAGCAATATATATATATATATATATATATGCTAAAATATAACTAGAAATTGGCCTAAATGC
AATGAGCACATGCTAATCATGAACAAAACATGCTGAGGCTGAATACCGAAGTATAAATTGAAAACCTAGTCAACTGCACT
AGAATATAACTGTGGGAGCTACTATTAACCGACATAAAACCACGCGAGCTAAACATGGAGTTTGATGTATACACCATATC
GAGAGGAATCGATATACCTTGCCAATGGTATAAAGGCATGATTGGCGTGATCACTAAATCTGCTGCCCATAGTGGGGACT
TATACTCTTACGGGGGTACGTAGTGCTGGGACTATGAAGGTACGTTGAACCTCATTCCAACTCGATGCTTAGTCTACTCT
CAACTGAATATGTATATGAAACAATGATTTCACGTATCAGGACACTTCTTCCAATACTAAGTGCCAACGATCGTTAGTCA
TTAATATAACCCAACTAAGTGAGTTGGGGTCGAATCCCACAGGGAGTGGTACATGCTTAAGATTCAAGAGCCAAGTACAA
ATATGTTCAAGTCAATCATAGGTAAAAACATTTACGAATAAAAGCATGGTTCCAAATTAAGGGGTGACAAAAGTGTCAAA
TATGGGATTTTTTATTGTAATTATCAGCTACAACAGCAATTAACACTAAGGAACAAGTAAAGAGACGGGTTCTTGGGATG
TGATTGGATTATAGGCTAAGGTAGAAAAATGGGTGATTGCAATTGATAGTAAATAGATGTAAATCAGTGAATAAGCTAGA
CTTTAGGGGGAATAAACTTTCCCTCGAACAATTTATCCCAAATCAAATTGTTTTCTCTCGAACACCAATGAGCAGCAATT
AAGAACAGCTTCGCTTTAGTCCATTCACTCTCTCAAGCTGAATGTGTGGAAAATGATTTAGGATTCACTCTCTCGAGCTG
AACCCATGACAACCCAATACCCACAGACCATCAAATCAATAATCTTGGTTTTAAAACCTCTCTCTTGAGCAAGCCAAAAA
ACACGAAGTTAGAATTGCATTTGCAACTACAACCCTTTAAATTAAACCATAATTAATGATTGAAATCACTTTTAAACAAT
ATTTAAACTATCAATTAACAATACCTAGCAGCTAAATCAACCCATAAACACATAATCACACCCCAAGAATTGGGGTTTTA
GCTAGACATAAAAAAAAGATAGAAATTGTTACTAAATTGTGTTTCAATCAAATGGGTACGATTAATTTCATCTTTACGAA
GGTCAAGGTTGAAGAATCTCAAAAACCCACTTCCAATTTCTCAAAAATGGAATTCTTCAAATCTTCAAAGCTAAGGAAAA
TATTGTCCCCAATCTCAGAGTTCTAAAACTGATTGATAAAATTAGATACTATGAAAAGTCATATTCTGAAAACTGATAAC
TGATAACTCTTCCTAAACTAAGAATTTAAAAATGTATTTATAGTCGCCAAAACTATGATGCGAAGGAACATTCGGCGCAA
TAAGTTGGGATCGCAGATACACTCGGTGATCCCCCCTTTGGTCAATTCCATCACCTTTTTGCTTTGGCCTTCAGCATCTT
CAAGTTCTGTAACGTTGGGCGATCCAGCACTGCATCGCGGAACCGTTCGGTGACTCGCCGACTGCTCCTTTCTATCACCG
ACTTGATTTTCTCCTTCAGGGCTTGGCACACCGGAACTTTAGGCGAGATCATGGACATTCGGCGACTCGCCCAATGGGTT
AGACGATAATCAGGCCCTCTTTTCTTCGTTCTTTCAACTGCCTTGTTCCTTTTTGCTCATTAGTGTCCATGCTTTGTTCC
TTAATCCAAATACCTGAAATCAAGGATTTACATCAGTTATTGGCACATAATATGCATTTGAGGATACTAAATCTATTAAA
ATAAATCCCTAAATGAGTCCAAATCGTGGACTCATCAACACCCCCAACTTAAACTTTTGTTTGTCCTCAAGTAAAACTCA
AGTTCAGCAATTCAACAAGGATGTCTCAAATAGTGCTACACAAGACTCAATCATGAATGCACACAAAAAGACTTAACTTA
CTCATGCAAGGATCAATTATGGACTCAAAGATTCAAGTTGTCACTCACCATTATCAAAGACTCTCAAGTTCACAATACTT
GCTTCAAAATGCAAGTTCAAGCTTAACAAAGGTACTCAAATGCCCTCACACAAAGAATGATTCCATATTCACACACAATG
GTTCAACAATTTAATGCTCCGAAATCAAATGCAACACTCACACTCACAAAGATGAACACAATGCATGATTTCACCCATAG
GTTTGCCTGTATTTTCCAATCAACACTTGTTTCAGCTCACTTAAGATCAAAAAGGTCTTTTCAAGGCTTGTAATGGGGCT
GAGTGTAAAGGTATGATCATTTAGGCTTAGTGGCTGCTATCCGCATGAAATGTGGCGTGAACAACACTTTCTTCCCTCTT
CTTTATCGTTCTAATTCATGATCAAAGGTCACCCCATTATTCACTTTCCATGGATTGTTGGACACCCCAATTATTTTTGC
AATTTCACAATTTTATTCCACAACTTTTTCATTCTTTTTGTTTCTTATTCTTTTTCTCTCTTATTTTTTTGTATGGAGGG
GCTCCATCTTTCTCAAAACCATGGGTCAAAAGGGACTTCTTTGTTCTTCTTGATTTACCTTCTCTTTTCACCACACCCCC
AACTTAGGCTTTTGGCCTAAGTTGGTTATTCACGTAAACCACAAATCTTGAGGATTAAGGGTAATGGATCAAGAAAGGTC
ACAATTTCATCAAGTTTCTTCCAAGAAAAGGGTAAGGCTCAAAAGGTGTTCAAGCGAAGTTCACACACTCACAAGGTAGG
CCATAAAAAGAGGTATAATGTCAAATTGTTTCACACTCATCAAAGTTGCCTAAGATCATCTCAAGAGCTTGTATCACTTA
GTCAACCGGACCAACGGGGCAAATTCTAGGTGTCATCACACATGGTTCACAGTAAGCTCATCACACAAGGCATTGACACC
AATGTCAAACAAGACTCCACACTTTCCCTAGTGTGCAATGTTCATCTGTCACGACCCGAGAGTACCCCCTAGTCGTAACA
TGGCGTATTCGACTCCGAATGGGTCTTATACGAGCCACATAGTCATTCATTGCATTCAATAATGAAAATAGTGCCGAATA
AAAAAAAACTTATTTACATCCACACATTTAAACTTCCTTAAAACAACTTTAAAAATACACAGCGGAAGTCTAAGTCTCAC
ATGGCCATCTTAGACACAGTCACAAAACATAAGTAGGGACACGACCCTTTACAATCAAAAGAAGTCTATTAAGTCTATTA
CATGAACAAAAGAACTTAAAAGTCTTATCCTCGAATCCATGAGGACATACCAAGTCTTGGAGGAAAGCAATCCAACACTT
CAAACTAGCTAGGAGGGATCACTTGCCGGAACCTACACTTATAGTAAAAATATGAAGAATATGGGTTAGTACACAAAATG
TACTAAGTATGATGACCATGCAAGACATGCTTTAAAAGGGACATTTTGGTTAGAAACCATGCATTATGCCACTTTTTGAA
GTACCATGAATAGTTGCATAAAAGACATACAATTCAAGCATAAACATCAAGTAAGTCATAATATTACCTTTAAACAATTT
CAACATGAAAACCTTTACCTTGGACCTTCACCTCAAGAAACCCTTATGCTATACCTCGTGCTATGTATGGATGGCGTCCC
ATACCACCATCCATACTAAGGCACCACATTAAGGTCACTTAAGGTAACTTATCATTCCTTTCTTTCACCTTTGCACAATA
TTCATACATAAGAGGTATATCATTAATTAAGACATGACAAGGGAAAATAACTCGTAATATAACCCAAGTATAGCATGCAT
CTCATATTACGCATTTGAGAGCCAACATTCTTTAATAACCTCATTTAGGCCACAATTGTATCACATACATTAGGATTTAG
AGAAACTCACTATGACCCTCTCCAAGCCTACGCGTGCAATGTATAGGTAGCATCCCATACTCCTACCTACACTTTGTAGA
ACCTATCAAGAAACCATAATGAAATCTCGCATGATGGGAAGTAAGCGTTTAACCGACATAGACCATGAGAGCTTGTCATG
GAATCCGGTGTCATAAGTCCCCACACCGTAAAGAGGTGGTCTACTTGCCTAAGGAAGACCGGTATATAGCTTAATGGATC
CACTAGCTACCTATGCGGGCACATAGTTTATGGGATAAGGTAGACGATCATTGAAACTCATGCCTAACTATTGGGGGAGT
TTCCATCTAACCAAATCCACTCGGTGCTTAGCCAACATTCCCATAGAATAGTTCGTTACATTGACATCATCACATATGAG
AGGTGCCATTGGCCTACCAACTCCAAATTACATTCATTAACACGTGAAAGGGTGCTTTAAGCCTACCGTTTCAAGGTTCA
TTTAGGAAAGCTCATTAACTCCTCTTGAAAGGGTGCCATGGGCCTACCGGTTCAAGTCTCATCATTAACCTTCATGGAAA
GGTGCCATAGGCCTACCGACTCCAAGGTTTATTACTATCATTAATGGAAGGGTGCGATAAGCCTACCGATTCCAAGGTTC
ATTATTATCATGAGTGGAAGGGTGCTACTAGCCTACCGATCCGAGGATTCAACAACCAATAATATAATCATTTAAACAAG
AAAATGATGCACAAGCTCTACCAATTCGAGATATGCAATAAATTGGAGAATCCTTCATATTCTATCATCAACATTCATGA
GTGTCAAATTGAGAAATAATCTTTCAATAGCAACACCTTTACGTTCATAACATGATCACATTATCTTCATTGAATTCTCA
TTCATATAATGTCATGATAACACTCCAATTTCTCATACTATGCCTTTAAGGCCATGGTCACAATACATTCCATAATTAAA
CACCTCCACCATAAGTGGATCAAACCAAGCAAGAACAATTTTTATCCATAATATGAGATTAAGCCAACTTACCATCCTCC
AAAGCCATAATAAACAACACTCAAGTCCCAACCATTTTTCTTACCACAAGAGAATTCATCCATAACTTGCCCATAAGGCC
ACAATCCTCAATTCATCCATATACCAACAATTCATCATAAATAGGTATAGAAAACCATATAAATCAACAATACAATCCAA
TCTAAAAACAATTTCATCAACATTAAATCATAGGCATTAAACCCACTTCATTAGCAAATTCTAGGCTTTTAATGAAAACA
TGGGTTCTTGAAGAAGTTTCATATAAAAATCATCTTAAAATCATAAATAGAACTTCAATTCACCAATATAATGACTTTGA
AAACATTTTACCCATGAACCCATACCTAGAATAGAAAATAGAAGTTTTGTTCTTTGAAGACTTTTGAAACCCTTTTGAAT
GGGCTCCTTGAAGGAAAGATAATCAAGGATCAAGGGTCACCATACCTTTGCTATGATCTCCCACGAAATTTGATGAAGAA
AGCCTTGAATCCAAAGCCCTAGCTCCCACTTCTTCTTCTTCTTAATGGAGGATTGTAGAGAGGGAAATGTTTTAGGGATG
GAAATTGAACTAATGGTATCTAGGAACTAATATATGTCCTTTGGAAGAATGGTCCAACACTTAGAAAAAAAAATGAGGCG
GGTGAACAGTAACCACGCCTACTGGAAATTGCCTTTTCCTGCCGAACAGATTTTACGAAAATGGGCATAACTTCTTCGTC
TGAACTCCGAATGAGATGAAACGAAGTGCGTTAGGTAGCTAACTCAAAGGGATTTCCATGGATATGTTATTGGCCACCCA
AATAATTTGTGTGCTAGGAGATATGACGCTCCAAAGTAGACCCTCGAAAAAGGCTTCACTTGGAAATTTCGGATTTTGAT
ACGGTTGCTCTAAAATTTGGGTTAGACCCATTTCCCACTCAATTTGACCCTCTAAACAAGAATATGAAGTCGGATTTTCG
AAAAACGAAATGGATCTTTTTATATACAGCTAAACAAGTTTCCGGTAACTTCCGAAGCACATTTTAAAGAACTTTTTGGG
TCAAATTCAAATATAATCATTTCATTAAGTTCTCGAATCCAAACTCACATGTGAGGCTCTAGTTTCACTCTATCATTTTC
CGGGTCGTTACATCATCACAAGAGACTCAATTTGATAATTGGCTAGTCACAATGAGATGCAAAAAGTTCACATATTGTCT
ATGCAACTTCATTTGACCTCATCGTAGCCGCACATTCATTTTTGTTTGATTATGAGCACTATTCAAGTCATCGGTATTGA
TCAAGACCGATACTCAAATTTGCAAGAGAACAACCACATTCAAACAAAAACAAGAGGTGGCACAAATTTTTTCTGAAGGG
TCCAAAATCATTTACAATTTAAGCAAGAAGCCACAAGCTCAATTATCCACAAAAATAATATCAACGCAATATAAAGCTCA
AAAACTCAATATATGCAAAAAAAAAATAGCCACATAAGGTGGGCCTCACCCCACCACAAATCAAAAGTCATTTGTTCTCA
AATGCAAACAAATATCAAAAAGTCAAAAAGTAAGACATAGAGGGAGGTAAAAAGGAATCTTGTCTACTCAGTCACTCCAT
CTGTCTAGGCATCAGTGCCCGATGCATCATTCTGAACTTGGGCATCAGTTCCCAGAGTCACCTCAAAAGGAGTAGCAACT
GCACTAGGGTCATCCAAGGGTGTATCCACCAAATAAGCCTGCACAACTGCATCTACCATGGCCTCCTCAGTCTCAGTAAG
GCCCTCATACGAAGCCTCCTCAGTAACCCCAAGCATCTCCTCATTTGTCCTTGCCTCAGACTCGGTATCATCCACCTCCT
CACATCATCTTTGGTGGTAGCCGTAGTCATATCTGGCTCTACTAGAACATACAGGATATCCACCGTCCCAAAAATCATGG
CCATGTTGGTGGACTTTAACTGGTCCACATCTCTCCTTAGTACATCAATGGCGGCTTTTAAAGTCGTCACCTTCTCGAGC
TGAATGTGTGGAAAAGGATTTAGGATTCACTCTCTCGAGCTGAACCCATGACAACCTAATAGCTACAGACCATCAAATCT
GTAATCTTGGTTTTAAAACCTCTCTCTCGACAAGCCAAAAATACGAAGTTAGAATTGCATTTGAAACTACAACCCTTTAA
GTCAAACCACAATTACTGATTTAAATTACTTTTAAACAACATTTAAACTATCAATTAACAATACCCAACAACTAAATCAA
CCCATAATCACATAATCACACCCCAAGAATTGGGGTTTTAGCTAGAAATCATAAATAGATAGAAATCGTTACCAAATTAT
GTTTCCATCAAGTAGGTACGATTAATTTCATCTTTACAAAGGTCAAGGTTGAAGAATTTCAAAGACCTACTTCCAATTTC
TCAAAAATGGAATCCTTCAAATCTTCAAAGCTAAGGAAAATATTGTCCCCAATCTCAGAGTTCTAAAACTGATTGATAAA
ATTAGATACTATGAAAACTCATATTCTGAAAACTGAAAAATGATAACTGATAACTCTTCCTAAACAAAGAATTTAAAAAT
GTATTTATAGTCGCCAAAAATATGTTGCGAAGAACCATTAGGCACAATAAGTCGAGATTGTTGATCCACTCGGCGATACG
CCCTTTGGTTAATTCCATCACCTTTTTTCTTTGGCCTTCAACATCTTCAAGTTCTGTAACTTTGGGCGATATAGCACTAC
ATCACGGAACTGTTGACTCGGCGATTGCTCCTTTCTATCACCAANNNNNNNNNNNNNNNNNNNNNNNNNNNNNNNNNNNN
NNNNNNNNNNNNNNNNNNNNNNNNNNNNNNNNNNNNNNNNNNNNNNNNNNNNNNNNNNNNNNNNNNNNNNNNNNNNNNNN
NNNNNNNNNNNNNNNNNNNNNNNNNNNNNNNNNNNNNNNNNNNNNNNNNAGGATTTACATCAGTTATTGGCTCAAAATAT
TCATTTGAGGACAGTAAATCTATTAAAATAAAGCCCTAAATGAGTCCAAATTGTGGACTCATCACACAACGTAACTGAAT
TACAGCATAACTCAAAATACTGACATGCAAATGTGAGAATGTACATTTATGTACTAATAATGTAACATTCGAATCTGGAG
CATGATTATCTATTTAACTGACCTAGCAAGTATAATTCATGAACTAAAATAAATTATACAACTAGGGTTCTATGTTTCAT
ACAAGAAACTTAGCAAATTTTCCAAGAAATAAGCTAATTCGATTAGGAATACTACAACAGCTAAATCACAACAATTTTCT
AAGGTCTTAGAAACCCTATGTCTAAACAAGATATAGAGAATCAAGAATCTGACTGAATTATAAGGGCCCAGTGGATGAAA
GGAACCCACTAGTGAAATCCCACATACCTAGTGACAAAATCTATGGAGAAATCCTTCGATTTTAGGGCTGGAACTTGAAG
GAAACATGCTGGTTGTTCTTGGGAAAACTAACGCCTCTTTCTTCTCTTTTTGCCCTAAGTTCGATGAATTTTTGGAGAAT
AAAGGTTTTAGTAAGTTCTGACTAGAGTACTAGGCTGAAATTGGGTAAAATGACGTAGTTTAGGGGTTAACCAATGTAGT
TTAGGTTTCCAAAACATAGGGGAAAAGACCAAAATGACCCTGATATAAAAGTTGATGGAGGCTTACTGCGGTGCCACTGA
TGGACCGTCAAAGGGACCACGGCCCATCAAATGGGTTGTGGTTTTTGCCTAGGGTCTACTGGTCCCGGACACTCCCCTTT
ACGGTCTAGTTTACAGACCGTGTGAAGGACCACAGACCGTGTGAAGGACCACGGACCGTGAAGGCCATTGTAGTTCTTCA
CTTGGGGCTAGAGGTCTACTACTTCAGGTTGATGAGCCTCACCACGGCCTGTAATTAAGACCACAGCCCGTTGAGGGCTC
TGTGGTCTGATGCCTGAGCCTTCGGTGGTTCTGCCTTGCTTCCATGAGCCTTCCCACGACTCATGTTGTGGTCCACGATC
CGTGAAGGGCTCCGTGGTCCACCACTTCTAGGTGGGTGTGAACCATGATGAGGGTGACAGATAGTGGTCCTGATCACGGC
CTGTGAACCCCTCCATGGTTCACCTTTTTTCTGCTGAAAGTCCAAGTCTGATTTCTGAGGTATTACAGATAGAGTGTATG
GGTTCTGGGGTAGTAACAATGGATGGTAATGGTGGTAATTGAAAGATCAGGGTCCTAAATTGTATCCCCAAGTGCATGTT
TCTTTATTATTGTGTGATGTTATGTGGTTGATTTGGGTCGATCGATGATGCCTACCAATATGTTTTGTTTGTCCTGATAC
TACTCTTGCTATGCCACTTGATATAGTATGGTTGTAGGGTCAGTGATGTTTCTTAGATGAAGGCAAATATGATCATCCAA
CAAGTTTTACTCATGATGTCCCTTATGGTGAGAGATGTGTCTTATTTTATAAATTGTACCCTCTTAGAAAATTCTTGTAC
TTGTTTAGATTAGTTCCTTGGGAGGAATCAATGTATTTCTCAAAGGTATTTATTTTAAATAAATTTAAGACCATCTCCAA
CCCATCTCTATTTTACTCTCCATTCTCTATATTTGGAGAGTAAAATAGATAATGCCCTCTCCAACCCCTCTCCATATCAC
TCTCTATACCTCATTTATAGAGAGGTGAATAGTAGTTCTCCAAATTTGGAGAACTACTATTCNNNNNNNNNNNNNNNNNN
NNNNNNNNNNNNNNNNNNNNNNNACCTCTCTATTTCACTTTTTGATTATTTTAATACTATTTTTATGATTTCATTAATTA
AGTCTTTATCATTTGTAATTATTTTCTATTGTAATATAACACCTAAAAATATATCATTAAAAAGCTACTACTTCCATCCG
AATAAATAATTTTGTATTTTATTTTTATTTTTTTAAAACAATTAACACTTCAAATATATAATTTAAAATTATTTTAATAT
TTTTTATATTATACAAGACTCTATTAATTAAATCTCTAATATTAGTAATTATTCTTAAGTAATATAATATCTAAAAACAT
ATTATTGATAAGTATACTACTTCCATCCCGAATTAACAATTTTTCTAATTTGATTTTTTAAAAGTTTTTGTCACTTTAAA
TATGTAATTTAAAATTTTAATTATTTTTCACAATGAAGAATGCACAAATTTTACATGATAATTCAAACAATCCACTTTTA
TGTTATAGTGATAAATGATTAAACTTCACTTTTTAATGAGCATGAAGATACTTTATACAATAGTTTAAAATGGAATAGGA
GAAATAAATTAGTATACAAAATAATTGGATACAAGATAAAATCGTTAATTTAAACAATTTTTAGGTACAAATAAAAAACA
AGGACAAAAAATTGTTCATTTTGAACTCTGTAATGCATTTATAGAGAATTTATGGGAGAAACGTAACAATCTTGAAAGTT
GAATATTTATGTAAAATTTAAAATAATTTTTACAATAATGCAATATTGATTATATAATTGTAGTTCATTAATAATTTCAC
TTTGATTTGAATTGTTCGCTAATATGTATTATATATAATATTTGTCGCATTTATGTTATTTAGAATAAAATATTTTTTTA
TCAAATAAAGAATTTGAAAAGAATAAAATTTTATATTACATGAAGATTATATAGGTTATAGAGTTATTATTTGCAAAAAA
AAAAAATTGATTTATATTATGAAATAAGGCAATAAAAATGAAATAGAAATAATAATATAATATTGAGGAGAGAGAAGAAG
ATTCTTTTTTAGAGAGCAAAATAAGGAATTGAGTTGGAGTTGATTGTGTGGAAAAAAATAGAGCACTCTATATTTAGAGA
GTAAAATAGAGGGTAGGGTTGGAGATGCTCAGGAGTATTAGGTGATTAGTTTATATTTTCTTAACTTTTGCATTTCATAT
TTCAATTTGGAGGTAAGAGTTCCTACTTAGGCATTAGAGTAAGGTGCCCACACAACCCGATGAGTTGGATCGTGATAGTT
CAAATTGGGATTTAATTTGTTTTGGATCTTCATTGCGCTTTGTGAATTCAGATCACAAATGTGAACGCGAACAAGTGTTC
CGACCCAACTCATTGCAATCATGACGGAACAATCACACATGTGACTCCTAACCCAGAACCAATCGACTTCAACACAAACA
TCATGGCTGTGTAGAAATCCTATAATTATTCTTTACGAATCTGATCTAGCCGTTGCAAGTGTGGAGATGAAAACCAACTA
CACAAACAATATTGGTGCATCGACTATGAGAAATTCTCTGTTTCACACGTCAAATTCATCCAGAAAATCAAAAAGTGCAA
ATATATCATAAAATATATTACAAATCTGTTAAAACATCAAATCACTAATTCAAAGTACTCTATCAAATATTTACCATAGT
CAACTCCAAATTTTGTCTTTTACTTTTTAGTCCTTTATCATTTCAGATAGTGTATTCATACTTAAAAAGTTGTATTTTAC
TTCTAATATCTCTTCTAGTAATTGGTATTTTCCACATTTATATACTTATATGAAAGCTAAGTTATGACTTGTTTCCGCTA
TTTTAGTTATTTTCATATGATTAATAGATTCTAGTATATCGAAAAAAAGTTGACTTACCTAATGGAGGGTTAGTGAAGTT
TCTTCATGGGCCTTCCGATTTTGGATCATAAAAATTATGTCTAAATAGTTTTATGTAATTAGCACCAAATAAACTGGGAT
CTATCTATCACTTATGTTGATCATAAAATATTTGGTAAGTATATGTAATTCAAGAATCTGTGATAATCAGATTTCAAATG
ACCAATTTAAGTAAAATGGTCAATGTAATAAATATATTCAAACTTAAGTTGAATGGCTGTCAAAATTAATAATCTAAATA
TTCAGGAATATCTGAGTTTTATTAAGTAGAAACTATCTTCAATAGAGAAAAAGTCATCTACATTTAAAATGTGGGATTCA
TAAATTAATTTCTTGAAACAAATACATGAAAAAACAATTTATAAGTCAAAGTAAATATGTATTTTTCCATGGGGCCCATT
TATTATATTTGTTTTAACAAGACATTAGTGTGATATATATTTTTGACAACTTATTGTATTCTTACACTCTAAAATATACA
AAACAACTAAGGGACTCCATTCAAGTGATGCAAGAAAATCTTGAGGTATAAATTTATCGAATTTTATACAATCTCCATTA
TGTATTATCTTTCACTGATTTTTTTTTCTCTTTTGTTGATTTTTCAGAAATGATTTTCTATGTTTTATAGTTGTAAATAA
ATTCTTCTGGATGTTCTATGAAGTTTTATGCGCATCTATAAGAAATCAAAATAAAAGGAATCCTTATAATTAATAAATAT
TTTAGAAATAATGTTAATTTAAATCGTATCAATTGAAGAAATTTTTAATTTATAAATTAAGCATTGAATTCCATTTCAGA
TCTATCATAGTCCTGTTAGATCTAGCAAGAGGTGAATATGATCTTTTTAATATGCACAAACAGTAAAAAAACTGTGTTCT
TTTAACAATTTTAATTTACTATCTAATTTTTTTTATCTACATTAAAGAGGTACCAATTTTGTGTGGATTTCCTCTATGTG
TATTCAGTATAAACAAATTGTCTAGATGGGAAAAATTTCTGACATTCTTGTATTTTTTCTTCTGAATAAATTAAAATCTT
GTTAGGACTAGAAATAATTTTTGAAGACCTTTAATCTATATCTTTGAAATACATCTTCGTTTTCTTAAAATATAGACTGA
AGTTTGACTTAGCTTCTTTTATGTACAAAATGGTGAACATGACTAATCGTGGTAAAGAAGTGATCATTGACGAAAATGAG
ATAGACAAAATCTCTAATTTGCCCACACATATCCTCGATGAAATATTCAAGGACATGTCATTTCTAGAATTGGTAAAAAC
ATGTGTCTGGTCGAAGATATGGAGACATTTCTGGGCTACGCATCCAATTCTAGTTCTAGATAGGGAGTTCTTTAACGAGT
TAAGTGTTACTACAGGATTGGTAGAATATGGTTTTAGTAGCATGATTGACAATATTCTCTTGCGACATATTGGATTAGTA
ATCATATTTTTTCTTGATTTGTCAACCATCTACTGTAATGATAAAGACGTCGACTATTGGTTGTTATGTGTAACAAGTAA
ACGTGTCAAAGAACTTACCCTAAAAAATCTCAAACGCAAGCGTTATACATTGCCTTTTTGTATATTTGATTGTCCAACTC
TCACATATCTAGATGTCACCAATTTCATGGTTAAATTTCCACCTTCTCCCAGAGCATTATTCCCAAATCTCCTTCAATTG
ACCTTGAAGTTCATCAAATTTTGCCCAAACAAGGAAAATTATGTCTTGAATACCCCATTACTTTCATCCTTAACGTTCAT
TGCTTGCAATGGCATTCATTTCCTCACCATATCTGCTCCTAGGATCCAATTCTTGACTATTTATGATAGTCATGACATTT
GCGCAAGTTTTTTTGAAAACTTGTCAAATGTTAGGGAGTTGTTCATGGTATTACAAGTCCGTGAAGAATCAAAAACTTAT
GAAGAAGAGAGGTTCATTACATGGTCTCGTCTTCTTTATTTGTGTTGTAACCTAACAAGGCTTGTTTTGAGTAATTCTTG
CATTCAGGTGAGTATAATTTGATCAAGACATATTTCAATATTCTTTATTAAAAATTTCTCCATAAATATTACTATCCTTC
TCATATATACTTAACCATTAATGCATTTTTGCCTTTTTGTTTTTTCTTTTACTTAGCATTTGGGTGCAGAAATCATTCCA
AAAAGGTTTCACCCCAAACCCTACCATTTGGAGCATGTAACATTGCGTGTGACATTTCTGGATATAAACCAAGTCTCTGG
TGTTCTTTCCTTGATTCGAAGTTCTCCCAACTTGCACTCATTGGAGATAGATGTAATGTTTTCTCACCTTCAATAAATTA
AAATAAAGTTTAAGTTATATATACGTTGATAGTAGGTAACCTTTACGTGTTGTAGTAGGTAATCTATCTTATTTTTAATA
TCATCAATTTAACTTGGTTACCAGTAGATGCTTTTTTAGTGATTTGATAGAGGAAAAAACATTTTACACGTTCATTGTAT
ATAAGTTAAATACTTTACAGATTTTAACCTATATATACGTACCGGCAATGGAATGAATTTTATACACCATTAGTAGAGTT
ATACAAATTAAAAAAAATATCTACAAGTAATATTTTATGGTAATGAAGTTTGTAAATTTACTAACCTTTTTTTTCTCGTC
TTTTTGCACTATATGAATTTCTATAGGTTGTCAATACCTTGAGTGAAAGAAACATAGATGACGTTGCACATTATTTGGAA
GATCCAAATTGTGTTGATAAACAATTTGAGAAGCTTGAATTTGTGGAACTAAGAAAGTTTGAGGGGACACAATTTGAACA
CATTTTCTTAAAGCTCATATTGGCATATTCCCCTTCACTTTCAAGGATGATTGTTGAACCTTCTGATGAACTTGATGTAG
TTGAGGTATTGGGTTTGTATGAACAACTGATGATGTCCTTAAAAGCATCACCAAGAGTAAAAGTCATTGTAGCACCTCAT
GGTCAAGGTGTGTAACTTGTGTTCAGAGGCAGATTCAAGATCTTAATGCATGGATTCTTGACCCGAATATCAACAGTAGA
ACCATCATCTTGGTTATGTTTATGGGTTCATAGTTTAATATTTCAAACAATTTCAGTTACTTTTACTTTTAAGTATTGTG
GAAATTATGGATGTTCTATTATTTCTTTGTATTTTCCCATTTGAAGACTTATTGTTGTTTCAAAATCATGTCGGATACTC
CCCGTTTATAAAAGAATGAACTCATTCTTTTCTAGTCTGTTTAAAAAAGAATGACCTCTTTCCTTTTTGGCTATATTTTA
ATTTCAACTTTCTGCGTGACATGTTTAAGACCACAATATTAAAAGATATTTTGGTTGATTTGACATATACATTCAAAGTA
CTGATTCATATTGTGCCTATATTGTTTAAGAATATAGGATATGACGCTCCTCCGTCTAGTCATGGATAGTTGGATTGCTC
CGCTACTACACTTGAATTGGTGAGTCCTCATGGATCGAGGGCAATTCCATTATGAGTTTTATTTCTTCTATGTCATTTTT
TTGGTTTAGACTTTAAACATGGTTTAGGGGTTTGTCCCACATATATGATAGTAGAAGGCTTGTGTCAGACATAGTTGATG
TTGTGCATATTCTCTTATGTATTCTGTTTTAGTATCTTGTATGACTTAAATATTTGAGATTTATATCTCATTTTTATGCT
GTGTTCTCATATCTTATATTTTATTACGGCATGCTTATGTGAACTGGCATTTCTAAGGGCTCTCGGGTCCTATTCGCCAT
TTCATACATATGGTCTAGTTTAGGTCGTGACAAACTGAGAGCATCAGGTTTTTACGGTTCTAGGATGTCTGACAAGCCAC
ATTGAGTAGAGTCTTGTTTATGAGTGTCAAGTGCGCCTTATTTATGAATAGGAGGACACAAGGTGTTTGGGAAACTTCAC
TACTTTCATTATTCTAAAGTCGTGCGATAAAGTTGATTTTTATAAAGGTATTCTTCCTTACGTTGTTTGATGCTTTTCAA
AATATGCCTCCTCGAAGAGCTAACACAAGAAGGAATGTTCGTGACATTATGGAGCGTGAGGTTCCTCAATTGCCGGTTGA
TCCTTTGGTCGAACAAGTGTCACATGCTGAGTTTAGAGCCGCTTTTCAAGTGTTGGCTCAAGCTATGAATGCCTAAGCAA
ATAGGGAAGATGTTGATCCCATGAACCCAATTGGTTGTACACGGCAACAAGGTAAGGGATTTCACTAGAATGAATCCCTA
GAGTTTTATGGGTCGAAAGTTGAGGAAGATCCCTAAGAGTTCATTGAGGGAATCCAAAAGATTGTGGACATCATGGGAAT
AACTCCGGTGGAAAAGGCGGACTTGGAGTTTACCATCTCAAGGGTGTTACTCAAGTTTGGTTTGATCAACGGAAGGAGAT
GAGAGCAATTGATGTGGGTCCTCTAGATTGGGATAAATTCAAAGAGGTGTTTCTTGATCGTTTCTTTCCTCTTGAGGTGA
GAGAGGCGAAGGTGCAAGATTTTATCAATCTACAACAAGGGAACATGAGTGTCAAGGAGTATGCATTGAGGTTCACTCAA
TTGTCTAAGTATGCTTCTACTATGGTTGCCGACTCTAGGATAAAGATGAGTAAGTTTGTGTCGGGCGTGTCCAAAATGGT
GGTCAAAGAATACTACCAAAAACCATGGTATGAACAAACCACTCAAACACAGTAAAATACTCTATATTTATTTATTTGTG
TAGAATTCATTGTTCAAAAATGAGAGGAAATCCCTCTACTTATAGATAACAAAGGGTAGCATGAAAAAGTGTTTATTGTG
TCTTATCAGAAAGGTTACAACCCTTTGTATAAGTCACAACTTTTCAGAAAAGTCAAAACATTTCAACAAAGTCACAACCT
TTTCAAAAAGTCACAATCCTTTGAAAAAGTCACCACCTTTTGGAAAAATCGCAACTCTTAAGAAAAGTCACAACTCTCCA
CAAAAGTCACCACCTTTTAGAAAAGTCGCAACTTTTCAAAATAATCACAACTCTCCACAAAAGTCACAACTCTTCATTTT
CCTTTCACTCATTTTAAAAATCAACATTCCTATTGTCATTATTCTATATCAACCCACTCTATAAAAACCTTCTTTAAATT
TTCTTATTACTTGTTCAAATATAATAGTCATGGAAGTAAACAAAGTAGAAGAAAATCTTGGTTCTCTAAATATTTCATTG
TCACAAAATATTCATTTAACTGAAGAAAATAATACAAATTAATTGACACGTGATGATGATCACAAACAATGGAGGAGGTT
AGTGGAGGAATCAGAGAAAATAGTTGGATACACATTCAAGAATCCCAACTTGTTATATGAAGCTTTTACACACTCTTCCT
TCCAAGAAAAATGTAACCCATATGAGAGATTGGAGTTGTTAGGTAATTCGAAGTAGATCTAGATCAAGTTAACCGTCTAA
TGACTCTATGGTCCAACTTATATCGTTGCTTTTTCACTTGACTTATTTTAGACCATAAACTCCAAAATTTTCTTCTTTTT
TATTTTTCTCTGGTCCAATCACAAGGTCCATTTAACAATCGATAGAATCCTACTAAGGGAATGGCATATGTTGTGGCGGT
GTAGGAACTTTCTGTATTCAACTCTCGCGATCACTTTTTGGAATCAAGGTAGAAGTAGAGAAAAAAGTGCATCTCGTGCG
TCATACGTGCACATCGTGTGTCATATGTGCATCTCGTGTGCATTACATGTATCTTTTGGGCCAAGAGGAAAGTTCCCAAA
TTCGTATTATTTTGATGAAATCATATAGAGCAAAAACTACACTAACAATGTATGATATTTAGAAAAATATTATGTGGAGA
TTGTAATAAGTTGTAACAAGTATTATTATTAATAGCTTGCTGCAATCGTGATCTAGTTAAAAATTACAACTTATACTAAA
CTAGTTAAATCCATGTTTTTAGTAATTATACGAAATGCAAGACGTCAAACTATTAGTCAAAGCAAAATAAAAATACTTGA
TCGGTCATCTTTGATAAAGACCTCAATACGTAGCTACGAGTAAAATATCAACAATTAAAAAACTTCTTCATTTGGTTTCA
GATTTTCAAAAGAAAAAAAAGTCAAAAATCAAATTCTTGAGTTTGTGATATATATAATTTGAGTAATATTCATTTTACAT
ATGTGATTGTCCTCTAAGTTTTCTTGAATTAAACTCTTATCATCAATGTTATATAAATGTTGTTCCAGATATTTTTGTCA
CATAGACCTTTGATGTGCCGAGACCGGCAAAGGAGGTAAGTTGAGAAAATTATTGTACTATTTTATTTTTCTCTACATTT
TTTGAATAAGGGTGAACTTATTGTCATATAAAAATGTTTAAGAAGGAAATACTTCTTGAAGCCAGTGACATCATTCCACT
AGATTCAGACACAGTAAATAGCGGTGCTCTAGCAATGCAATGTTAGAGGTATATTATAGTTCTCACCAAGTTGAATTAAC
TAGTAATTCATAAACTGATATAAAAAAAGTAACTCTTCCTAGACTGAAGTATTAGACTTTTTACAAGTTATCAATGAAGT
GTAGATGTTATTATGGACCTTAACATAATAAGGTTTTCCTTTTGAATAAATAAACAATGTAATTACAAAGTTCGTCGATT
GTAGGGATGAAAGAAGAAAGAATAATAAACTATGAATTGACCTTAATTTATTTGTTCTAATCCAAAAACATGCTACAATA
TGCCTTAATTGGTACTAAAGAACCAGCCACGGTGTTACCTTCAATATACATATGAACAAACTGAATAAAATCAACATTCA
GTAATTATCTTCAACCTTTTAAACTAAAATCAGCAGAATAGGATCCTACTACCTAACTCTCGTCACTCTTTTTACAGGGA
TGTTGTTAGAGGCACATAGACAACAAATGAAGCGAGCAGTGATAGGTTGTGCCGATCACAAAGCTGGCTTCCAGAGGCCA
ATATTGAGAGATAAGTTCTCACCAGTTTTCCTAAATTATTTTGGCCACATCCACTAATGATAGCATTGAGGTTTTCAATA
ATAAATTGGAAATCACTACGGCTTGAAAGATGAGGAAACCTAGTTAATAGGTGTTGTCAATGCAAACTTTTATCAAAGAT
ATCTAAATATAGCAGTTGTTACATAATTTGAAAGATTAATATTCATGAATTAACTAAAATGTATTTTTACTTAGGGTATT
AATTAACACATTGCATCATGCAAATAATTGGTCTGGAGTCTTATATACGAGGTACATCCTTTCTAAAAATTAGATAGAGC
TAGAAATAATGTAAATATGCATTACTGTTTTTTTTCTCTTATGCAGTTCTATATGTTTTCTTTATAGAATTTAAACTAAT
ATAAGTAAATGCTTGTCATATATTCTCTTGGTTACAACAATATCTTCACAGTGCATGTATCTCTCATTATCTCACATATA
CTAGTATTGTTATTGATTAAAGTAGTATACCATTAATAAGACCCTTGCGGCCACTTTTTGGAATCAAGGTAGAATCAGTG
CATCTCGTATGTCATACGTGCATCTCGTGTTTCATATATGCATCTGTGCATTGTACATGTATCTTGCGGGCCAAGAAAAA
AGTTCCCAAATTCATATTAATTTGATAAGAAATATTTGATATGTAGAGCAAAAACTAATACCAACAATGTTTTATATTTA
GAAAAATATTATGTAGAGATTCTAGTCACTTGCAACAAGTACTACTACTAATAACTTGCTGCAATAGTGAACTAGTTGAA
AAGTACAAGTCATATTGAACTTGTTAATTCCATGTTTTCTAGTAATTATACCAAGTGCAAGACATCATATAATTGGCAAA
ACCAATATCTATATTCCTTTTTATTTCTGTAACGACATGTTTCCGTCGTTGTAGAAAAGCCAATGGTGAAAGAATTGGGG
CCAAAATACTTTTGAGTAGTGACTTGAAAATTGTAGCCTAGTCCAGATTTGGACGAAATCTGAGTCAGGTGAGGTCTAGG
GAAATCTGGTAATGAATGGGGGATATAATTATGGATTTGATCATATGAGTAGATAGCTAAGACGTTAAGGAACCCGTACA
ACTTTACTATTACGACCCGAGAGCACCCCCTAGTCATAACACGACATACTTGACCCCGAAGGGGTCTTATACAAGCCCTT
AGCATTCATCATCACATAAAGACATAGAAAAATACGGGAAAATTTAAAACGTTTACTATATAAGTCAACTTCTTCATATA
GGGAAAATAGGAAACTAGACTTGTCTCAATCACCATCTAAACATAAGAGTACAAATAGGGACAAAGCCCTTTACATCAAT
AAAGTTCCAGACAATGGGTGATACAACATAGTCTAGAATATAGAAGGAAACTAAGAACTAATATCAATAGCATCTCGTCC
TCGAACTTGAGGACTCACCAAGCCGGGGGAATAGTCGACCCAAGCTTCACCTTGAAGAAAGTAGTAAGTATCAACAACCG
GAACCTACACTCATACATAGTAAAGTAGAAAATATGGGTTAGCACAATGAATTGTACTAAGTATGGATACCATGCACAAA
AATCCTTAAAACATGCATAAAGGGACTTTTAGTTGAAATCATGCATTTATCAAGTTTAAAAGCCATTATACACATTTATA
AAGAAACACAAGTCAATTCAACATATGTGCGACCCAAAGCCACACTAGTGCAATGCAAAGGCAAGATCCCATAACCCTAC
CAACTGCCAAGTATCACATTTAGGTTACCATCAATATACATAAAAGTGAAGACATTCATGTTCATAACATCCATTCATAC
CTTCCATGCATTATTCATAAGTCATCACAATATAAGAGAACCTTACCAAAACCCCTTTTAGAGTCTTCTTGTGCAATGTA
TAAGTGAAGTCCCATACTCCCACTCACAGTAAGTAGTACCCCTTAAGAAGTCCTAGTTAAAGTCCATGTTCTACCATAGT
TCATTCATTATCATTTAGGTAAAGATTGCATTAACCGACATATACCATGTGAGCTACATGGAATCCGGTGTTCTACCCCT
ACACCGAAAAGAAGTGTTCTACTTGCCTAAGGTAGAACGTACATTCTAGCTATTTAGGTGGATCCACTAGCTAAGACCTA
CGTGGGCATATATTTATGGGACAAGGATATTGCTACTAGAAACCCGGACTTGCTAGACGTAGAAGGTTTCCATCTCATGA
GATATCATGCATTGGGAAGCCAGACTTGCTAGACATAAAAACCCCCCATCTCACTTTCATGTCCTCTTGGTGCTAAGCAT
TATTCCCTTTAAAAGTCACCATTTGCCATTACTTAGGTTCATTAGTCACAAGAGAGTGTATTAGCTACTCATATAACATA
TCATCATATTAGCTCATAGGTTTCTTTAAGTGAGAAAACTCCTTTCACCTTTATAAACATTAGCATGTGAGTAAACCTTT
CACATTGCAATAGTAGTGTGATCATGAGAAGGTCCTTTCAAGCAACTCCACAAGCTTACCATAAACATACATACATACAT
GTTTCATACAATATCAAGTGTATAGGGTATAAGGAAGAAGAACCTTGCATCAACACCACAACATTAGATATAGGATCATT
ATTATCCAAGTAGTTCACCTAGTCATATAGGGTCAACATCAACATACACAATCCCTAGCCAATTGCCCTTTTTGGCCATG
GACCAACATAAACCCTAACATTATAGAATTACCACAATAGATATAGAGAATTTATGATACGATCATCAATTAAACATAAC
ATAATCAATTACCAACTTCCATAGCCAATCAAGTCATATCTTGGTTCACAATTTAAAAAGGGAAAAGAAACCATGGGTCC
ATAAGAGAATTTCATCAAAAACTATCAATTCCACAACAATCTAATCATAAACCATCATAATTAGTCATAGTAAATCACAA
TTGAACAATAGAAATCATTTTGGAAGAAGACCCATGTTTAGAGTAAAACCCTACATTTTGGAAGTCTTATAAACACATTT
TGAAGGGACTTCTTGGGGGATATCTACCAAAGAATGAAGAGCATCCATACCTTAGGTTGAGATCCTCACAAATTTTGAGA
AGAAAGACTTGTTCTTGAATCCCCTAGCTTGAGTTCTTCTTTGTTATTCAATGGAGTTTAGAGAGAGAATATTTTGGTGT
TCTAGGGTTTCTTCTTTTATTAAGTGGGAGTAACTAAAAATAGGAGGAATTTGACCTTAAAAAGTATATATACTTCGTAG
GAAAAGAGTGGGAAAGTGTTTGTTCAAGTTTTGGAAAGATTACTTAAAGACCCCTACTTAAAACTTAAAAATTATGGTCT
TCACGCTGGAGCTCGCCCATTGGACCCCCTTGGCTCGCCAAGGGCACAAGGCGACTCGCCAAGTGGACCCTTGGCTAGCC
CAAATTCCAGTGAGCTCCAAAAATGGGCAGCTCACTAGGCGAAGGGAGGGGTCTGATGGGCTGATCGCCCTCCCATTGGA
GGACCCTCGACCTAGCTCGCCCATTTCTCCAACGCTTAGGATAAGTGGGACATCCCACTAGGCGACCCAAGTGCACTTTG
GCACATCGCCAAAGAACTTGGGTGACCATGCTGCCCATCGCCAACCTATTCAAAGAGAGAACAAGTTCTCCTTCACCCAT
CCTTGATAGTTTAGGTTCCCATCTTCACCCTAGATATTTACCTCCCTTATTTTAGCTTTAGTTTGGTCTAAGACATCTCC
TTAAGTTACATAAACACCCACATTATCTCTAATTCAGCCTAGACACCAACTAGAGGTTATGCTAACTCACACGATGAGGC
TCTAGTTTAGCCTATAGATTTTCCGGGTTGTTACAATATCCCCCCCTTAGGAACATTCGCCCTCGAATGACACTTTAAGC
ATATTAAGGGACTAAAGACTGAAGAATGGCAACCCATCATACAAGACATATCTATAACAATGCGCAAATCATAGGAGGAA
ATCATCAACTCCACATCATAAGCTCAATGCAACACAAAAAGTGGGAACTACATCCATAATCTAATTATACACCAAAATAT
TTCATTTCATACAAATGTGGGAGGAACTACCTTCTCCAACACAAGCAAGCTCAACATAACAACATTAAGCTAACATGCTA
CTTCATCACATCTTAACTAAACATGTTCATCAACTCATATCATGAGGTCACATATGCCAACATCATACTCAAATGCAATT
CAACATGAGAACATATAATTCATGAAAGCTCGTTTTACACCAAACATGAATTTAATCTAGAACATGTCAAATACAAGGAA
AAATCATGAAAAACTCATACAATACACATGACTCCCCAAACAGAAAAACTCAAGAGGAAATTACTTACCTCAAGTTTGGA
TAGGAGCAGAAGGAAATAAATGAGGATAACGGGACATCATACCGACCTCGGCCTCCCATGTAGCACCCTCAACTAAGTGA
TTCCTCCATAAAACCTTAACATAATCTACTTCCTTATTTCTCAACCTCTTAACTTGCCGGTCCAAAATCTCTACCGGAAC
TTCTTCATAATAAAGGCTTTCATCAACTCCTAAACCCTTTAAAGGAAGGATGGATACCGAATCACCAATGCACTTCTTAA
GCATGGAGAGATGAAACACCAGATGAACCGGAGCCAATTCATTGGGTAAGTCTAACTCATATGCCACTTTCCCAACACGT
TTTAAGATTTGGTATGGTCCCACACTTCGGGGACTTAATTTCACTTTCTTGCCAAATCTCATAACACCTTTTATAGGTAA
AATCTTCAAGTAGACCCAATCACCAATTTCAAACTCTAGGTCCCTCCTCCTATTGTTGGCATAAGACTTTTGCCGACTAT
GGGTTGTCTTTAACCTATTTCTAATAAGTCAAACTTTTTCAATGGCATCATAGACTAGTTCAGGACCAATTAGAGCAAAC
TAACCTACCTCAAACCACCCAACCATAGATCTACACCTTCTCCCATATAGTGCTTCAAACGGAGCCATTGCAATGCTAGA
GTGGTAACTATTGTTGTAGGAAAATTCAATCAAAGGGAGATGGTCATCCCAACTACCTTTGAAATCAATCACACATGCTC
TCAAGATGTCCTCCAAGGTTTGAATGGTCCTTTCCGCTTAGCCATCCGTTTGAGGGTGAAAAGTGATACTAAGTTTAACA
TTGGTACCAAGCCCCTTTTGAAATGCTTTCCAAAAGTGTGAGGTAAATTGAGTACCCTTATCCGATATGATAGACAAGGG
GACCCCATGCAACTTCACAATTTCACTAATGTACAACTTGGCATAGTCTTCCACCAAAAATGAAGTCTTAACCGGGATGA
AGTGGGTTGATTTTGTCATCCTATCAACAATGACCAAAATAGAATCATGTTGCCTTCGAATGCGAGGCAACCCCACCACA
ATGTCCATATTTACATCCTCCTACTTCCAAGTGGGGATTTCTATATATTGGGACAAACCTCCCGGCTTTTGGTGTTCGGC
CTTGACTTGTTGACAATTGGACATTTGGCTACAAAACCCGCTATATCCTTTTTCAAGCCATTCCACCAATAGACTTCCCG
TAGATCACGGTACATCTTGGTGGCTCCCGGATGAATAGAATATCGCGAACCGTGAGCCTCTTCTAAGATTTTCTCCCTTA
AGCCATCCACATCCGGAACACATAATATACCTTGGTACCTAAGCACACCATCCCCCCTTAGGAGAAAGCCTCAACGAACT
TGTTGAGAATCGATTCTTTCAACTCTATCAAAATAGGATCAAGGTATTGTTTAGACTTCACATCAACTACAAAGGATGAT
TCGTAACTATGATGAACCATAACTCCACCCTTGATAGAATTTACTAGTTGGACACCTAACCGGGCCAACCTACGCACATC
ACGAACCAATTCCTTCTTCTCATCTTCACCATGAGCCACACTACCCATGGAAAATCTACTCAAGGCATCCGTAACTACAT
TAGCTTTGCCGGGGTGGTAAAGGACACTCATATCATAGTCCTTTAAAAGCTCTAACCACCTTCTTTGTTGGAGATTCAAG
TCTTTTTGGCCAAACACATATTAAAGACTCTTGTGGTTTGTAAACACATCTACATGCACCCCATAGAGATAGTGTCTCCA
TATTTTCAAGGCCAAAACCACCGCTGCTAGTTCGAGATCATGTGTCGGGTAATTCTTTCCATGCGTCTTAAGTTGCCTTG
AAGCATATGCAATTACTTTACCGTGTTGCACGAGCACACACCCCAACCCTATCCTCGAAGCATCACAATATACAATGAAT
CCATTAATACCTTCCGGTAAGGTCAATACCGGAGTGGAGGTGAGTCTATCCTTCAACTCTTAGAAGCTCTTTTCACAAGC
CTCCGTCCACTCAAATTTGGACTTCTTTTGGGTCAAGGCCGTTAATGGAGAAGCAATAGATAAGAAGCCCTCTACAAATC
TTCTATAATACCCGGCCACTCCTAAAAATCTTCGAATATCGGTGGGACTTAGGGGTCTAGTCCAACTTTTCACTGCATCC
ATTTTCTTCGGATCAACCTCTATACCCACACTTGACACAATGTGACCCAAGAAATCAACCGACCTTAGCCAAAACTCGCA
CTTGCTAAATTTAGCATAAAGTTGATTTTCCTTGAGGACTTGCAAACACTAACCTCAAATGTTTCATATGATCACCCTCA
CTCCTTGAATAGATCAAAATATCATCAATAAAGATAATCACAAACAAATCAAGATATTGCCTAAATACCCTATTCATAAG
ATCCATGAACACCGCCGGGCATTTGTTAGACCAAAAGACATAACTAAGAATTCATAGTGACCATATCTTGTAGGAAGGCC
ATTTTAGGAATGTCAACCCCTCTCACCCAAAGTTGGTGGCAACTCGACCTTAAGTCAATCTTCGAAAAGTAACTCGCCCA
TTGAAGTTGGTCAAACAAATCTTCAATTCTAGGAAAAGGATACATATTCTTTATAGTGACCTTATTCAATTGGCGGTAGT
TTATACACATCCTAAGTGATCCATCTTTCTTTTTCACAAACAATATCGGGGCGCCCCATGGAGATATGCTTGGTTGAATA
AAACCCTTATCTAGCAAATCCTTGAGTTGTTCCTTCAATTCGGCCGGAGCCATCCGGTAAGGGGAATTGATATGGGTTGT
GTATCCGGCAAAAGATCAATGCCGAAGTCTATTTCCCATTCAGGAGGGAATCCGTGTAAGTCATCGGGAAAGACTTCCAA
AAATTCCCTTACTACGGGGACTGACTCTAAAGGAAGAGTCTCGGACTCAATGTCTTTGAACCTCACAATGTGATAGATAC
ACCCCTTAGAAATCATTTTTCTAGTTTTCAAATATGAGACAAAATGACCTCTAGGAATAGAGTTTCCCCCCTTCCATTCT
AACACGGGTTCATTCAAAAATTGAAACCTTACTACCCGAGTTCTACAATCAATGGAAGCAAAACAAGCATGCAACCAATC
CATCCCCAATATGACATCAAAGTTCAACATATCTAATGCTACTAAATCAACCAAAGTGACTCTATTAGACAAGGAAATAG
GTTAATCCCAATAAACCTTTCTAGCAACAACCGAACCTCCTATGGGAGTAGAAATCCAAAAAGGTTCCTCTAACTTTACG
GGGAGTACATCAAATTTCATAGCCACTAAAGGGGTAACAAAAGATAAAGTGGCACCGGGGTCTAACAATGCATAAACATT
AATTGAAAATACTTGTAACATACCGGTGACAACGTCTAGAGAACCCTCTTGATCACTTCTAGACTGGAGAGCATAGAAGC
AATTTTTCTTGGGAGCATCAGAGTTAAAGCCACTAGGAAGGACTTGCATACCCTCTCCCCCTTGAACTTTTAGAATAGGA
TAATCCCTCTTCATGTGCATACTTTTTCCACAATTAAAACACTCATTCGTGCCCACAAGACACTTGCCCCTATGCTTTTT
GCCACACTTTGCACAATTAGGTTTATCAACATAAGAACTACCTCCACTACCAGTTTGTGGCACCCTCTCTTTGTTGACAT
TAGGAGTGCTAGAAGTTCCTTGATTACAAAACCTCTTCTTAAACCTTGGTGTCACTTGAGCCTCAAATCAACCCTTAGAC
GAATTACCATCATCAAATCTTGCCCTTTTCACTGCTCTACCCATTTGCTTGAGCTTTTGTTCCTCAATTTGCTCAGCATG
AACCATAAGACGTGAGATGTTCACGGCTGGAATAAGCATCGTCGACCTACATTCATTCACCATAAGATCGGATATCCCTA
AAACAAATTTATTCATTTTAGCCCTAGAGTCCACCACCAAGGTTGGGGAATATTTAGACAATTGCGTGAACTTGAGGCTA
TATTCCTTCACACTCATACCTCCTTGACAGAGGTTGATGAATTCTTGCATCTTCTTCTCCTTTATCTCTAGGGGCAAAAC
CTATCAAGGAAGGCTGCCTTGAACACTCCCCAATCAACCGGGCCCGCTCTAATAGACCTCTCTTCCTTCCATTGCTCAAG
CCACACTTGAGCCAAGTCCTTGAGTTGGTAGGTGGTTAGTTCCGCCTTCTCTCTTGGAGACACTCCCATTTCTTCAATCA
CCTTAAACACCTCCTCAATAATCCCCTGTGGATCTTCATCCACTTGGGAACCATAGAATGTAGGGGGATTCATTCTTGTG
AAATCCCTTATCCTAGAAGCGGTAGTACTTGCATAGGGGTTCACTTGACCCTTAGCATCTATGGTGACTTGAGCCGTTAG
AGCATGAGTTAAGGTTTGGAGAGTCGTCCTTATCTCCACATTGGTCATGGCCCCCTCTTCATTAGGAGCTTAAGGACCTT
GAGCCCCTTGAGGACCTTGGGGAGGAACTCCCTCATCATTTGCAACCTCCTCTTCCACTCTTCTTGTGGCCGCTCTTCTT
GTATTCATATTCCTATATACACAAGAAAAGGGATAGGAAAAGGACTTCATAGAGTAAAAACTCTAAGGCACGACTAATGA
GTAATCGAAGAAGTTAAAAGTTCCTAAACATCTTATAGGCTCTTATTCATAAGTGTGGCGTGCTTCACAATTATGAACAA
GACTCCACTAGATGTGGTTCGTGAGACATTATCCTAAAATCATTCTCTAACCTTATGATTTGATACCAAGTTTTTCACGA
CTCGAGAGCACCCCCTAGTCATAATATGGCGTACTTGACCCCGAAGGGGTTTCATACAAGTCCTTAGCATTCATCATCAC
ATAAAGACATAGAAAAATACGGGAAAATTTAAAAAATTTACAATAGAAGTCAACTTCTTCATATAAGGAAAATAGGAAAC
TAAACTTATTTCAATCACCATCTAAACATAAGAGTACAAATATGGACAAAGCCCTTTACATCAATAAAGTTCCCAACAAT
GGGTGATACAACATAGTCTAGAATATAGAAGGAAACTAAGAACTAAGATCAATAGCATCTCGTCCTCGAACTTGAGGACT
CACCAAGCCGGGGGAATAGTTGCCCCAAGCTTCACTGTGAAGAAAGTAGTAAGTATCAACGAGCAGAACCTACACTCATA
GTAAAGTAGAAAATATGGGTTAGCACAATGAATTGTACTAAGTATGGATACCATGCACCAAAATCCTTAAAACATGCATA
AAAGGGACATTAAGTTGAAATCATACATTTATCAAGTTTAAAATCCATTATACACATTTATAAAGAAACATAAGACAATT
CAACATATGAGCAACCCAAAGCCACACTAGTGCAATGCAAAGGCCAGATCCCATAACCCTACCAAATGCCAAATATCACA
TTTAGGTTACCATCAATATACATAAAAGTGAAGACATTCATGTTCATAACATCCATTCATACCTTCCATGCATTATTCAT
AACTCATCACAATATAATAGAACCTTACCAAAACCCCTCTTAGAGTCTACTTGTGCAATGTATAAGTTAAGTCCCATACC
CCCACTCACACTAAGTAGTACCCCTTAAAAAGTCTTAGTTAAAGTCCATGTTCTTACCATAGTTCATTCATTATCATTTA
TGGAAAGATTGAATTAACCAACATAGACCATGTGAGCTACATGGAATCCGGTGTTCTACACCCACACCGAAAAGAGGTGT
TCTACTTGCCTAAGGTAGAATGTATATTCTAGCTATTTAGGTGGATCCACTAGCTAAGAACTATGTGGGCACATAGTTAT
GGGACAAGGAGATTGCTACTAGAAACCCGGACTTGCTAGACGTAGAACGTTTCCATCTCATGAGATATCGTGCATTGGGA
AGCCGGACTTGCTAGATGTAAAAGCCCCCATCTCACTTTCATGTCCTCTTGGTGCTAAGAATTATTCCCTTTAAAAGTCA
ACATTTGCCTTTACGTAGGTTCATTAGTCACAAGAGAGTGTATTAGCTACTTATGTTAACATATCATCATATTAGCTCAT
AGGTTTCTTTAAGTGAGAAAACTCCTTTCACCTTTAGAAACATTAGCTTGTGAGTAAACCTTTCACATTGCAATAGTAGT
GTGATAATGCGAAGGTCCTTTCAAGCAACACCACAAGCTTCCCATAAACATACATACATACATGCTTCATAGAATATCAA
GTGTATAGGGTATAGGGAAGAAGAACCTTGCATCAATACCACAACATTAGTTATAGGATCATTATTATCCAAGTAGTTCA
CCTAGTCATATAGGGTCAACATCAACATACACAAACCTTAGCCAATTGCCCTTTTTCGCCATAAACCAACATAAACCCTA
ACATTGTAGAATTACCACAATAGATATAGAGAATTCATGATACGATCATCTATTAAACAGAACATAATCAATTACCCACT
TCCATAGCCAATCAAGTCATATCTTGGTTCACAATTTAAGAAGAGAAAGGAAACCATGGCTCCATGAGAGAATTTAATCA
AAAACCATCAATTCCACAACAATCTAATCACAAACCATCATAATTAGTCATAGTAAATCACAATTGAACAATAGAAATCG
TTTTGGAAGAAGACAGTAAAACCCTAGATTTTGGAAGTCTTAAAAACACACTTTGAAGGGACTTCTTGGGGGATATCTAC
CCAAGAATAAATAGCATCCATACCTTAGGTTAAGATCCTCACGAATTTGGAGAAGAAATACTTGTTCTTGAATCCCCTAG
CTTGAGTTCTTCTTTGTTATTCAATGGAGTTTAGAGAGAGAATATTTTGGTGTTCTTGGGTTTCTTCTTTTATTAAGTGG
GAGTAACTAAAAATAGGAGGAATTTGACCTTAAAAAGTATATATATTTGTTAGGAAAAGAGTGGGAAATTGTTGGCTCAA
GTTTTGGAAAGATTACTTAAACACCCCTACTTAAAACTTAAAATTTATGGTCTTCATGCTGAAGCTCTCCCATTGGACCA
TCTTGGCTCGCCAAGGGCACTAGGCCTTGGCTAGCCCAAATTTCCTGTGAGCTCCAAAAATGGGCAGCTCACTAGGAGAA
GGGAGGGGTCTGATGGGTGGATCGCCCACCCATTGGAGGACCCTCGACCTAGCTCGCCCATTTCTCCAACGCTTAAGCTA
AGTGGGACAGCCCACTAGGCGACCCAAGTTCACTTTGGCGCATCGCCAAAGCACTTGGGCGACCATGCTACCCATCGCCA
ACCTATCCAAAGAGAGAACAAGTCTCCTTCACCCATTCTTGATAGTTTAGGTTCCCAACTTCACCCTAGATGTTTACCTC
CCTTATTTTAGCTTTAGTTTGGTCTAAGACATCTCCTTAAGTTACATAAACACCCACATTATCTCTAATTCAGCCTAGAC
ATCAACTAGAGGTTATGCTAACTCACACGATGAGGCTCTAGTTTATCTTATAGAATATTTGGGTTGTTACATTTACGAAA
TCGAATTCGGGTGAGTAGAACTCCCAAAACTGATGTTAGTGTGAAAGGGTAGTTTTTTAAAGTCAAGGGTTGAAGGTGTG
TTATGAAATGGGGGTTTCTAATTAAAATTCCGACTGTCTACCTTCATGCAAGCCGCTTTGGCGGGGCTGCTTTGGCGGGT
TGGGTCCCTCTACGGTGGGCCAGTCGCGACTTAAGTCGGGGAAATACCCCAATGTCGTTATTTTTCATCAAACTTCATTC
TTAAGAGATAGGAGAAGACCCAGGATAATTTCTTGACCGTTTTCCATAACTTTTGGTGCTAAAGGTATGGATTTTACTCC
CCTAATCCATTTTTTGATCCGTAGAACTTAGATTCTTGGGTAATTATCGTTGGGGGAGGGTTTTGGCCTGAATTTGATGG
TGGGAAAAAGCCCTACCTGCACCTTAGGATCATGGGTTGGTCTTGGGTTATTGGGTTTGTAATAATCTAGGTAAATTAAA
CCTTAATTATTGGTCCTTGCATTAAATTATTCGTTTGTAGACCAAGAACAAGCCGAAAGAATCCAAAAAGGGAAGGCTCA
AGTGTCTTAGTAGGATTCAAGCTTGGTTTCTAGGTAGGTGATGGTTTAATTTCCTATTTAGTTGATATCTGCCGGTTGAA
TGCTACATTATATGCATGCGTGTTTGTGAATAGGGAAATGTAAATCGAACCTAATAAAATGATTATGTGAGAACAATACA
TGCCATGAACCTATTACTTGATTGTGTGATTTGAGTATTTTTCATTATGGGTGTGATTGTGGTTGTGGTTGTGTTGATTG
AATCAAGTATCACGTTCCGACATATACATTGAATCGGGTCACGTTTCGACACATATATTAGATCGGATGTAACGTCCTGA
CACATTCATTAGATCGGGTGTCATGTTCTGACACACTAACAGTTTGGGTGTGGGTTCCATGAGAGGACCATTGCGATTGT
TATGTTATGTCTACTTGTCATTGATAATGGGAGACTGTATCTTGCTCTAAGATGATGATTGAACTGTATTCTGTATATGC
ATGTTATTATGTTGTAATTGCTTGTGTGTATTGTGCTTGTGGGAGTGACCGCGTGATCTTACCAGTACACTATGGTTGTG
TACTGATACTGTACATTCTCTTTCTTTGTTGAGTACAAGATATCTTTAGGCGGCTACTGACAGACCTCAGCTAGGTGATT
ATTGAGCATGACCGGATTCAAGGGTGAGCCAAGTCTTTCAGGCGAATCTTTCTTGTTTTAAGTCCACTCTTTCGAACTCA
GACTATTGTTTAGGATGTTTGTTTTAGTTTTCGGGTTGCGCCTATTTTTCTTAGACTTGTTAGCTAATCAGAGTTTTGGT
ACAATGACTTTCAGTTTCTAGGGTTTGTTTTCCGCAAATATTTTAGTAGTTGTTTTGTTAACTTTCGGAGTTTATGGGAA
CTCCCTGTTTTCTTAGACATTTAAACCTGCTTTCGTATCTTCAAATGTGCAAGTTTCCGTTATGTTACTTAGTTGGGTTG
TAGTAATGGTTCCCCTACCGGAGGGTTAGTGTGGGTGCCAATCATGACGGTCTGGGTCGTGACAAAGTTGGTATCAGAGC
CCTAGGTTTGTTGATCTCATTGTACCAAAATGAGTTTAGTAGAGTCTTGCGGAATGGTACAGAGACGTCTATACTTTTCT
TCGAGAGGCTACATGACTTTAGGAAATTTCTATCTTTTCTTGTCTCCTTATGTGCTATGACTTGATTCCAATTTGTATCT
GGTAATCCCAATTGATATCTAATCTCCTTCACTCTTCTGTTCGTAGATGGTTAACACACGATTCAACGGTGTCAGGGCCG
TTACCCCTACCAATGATCCAGCAAAGGAGTCCGCAGTTAGAGCCCGTGGTCGAGGTAGGGGTAGGGGAAGAGCAAGGGGC
TAGGGCAGAGGAAGAGTGGCACCCACCAGGGGTGGAGCCCGAACTAAGAATGTTTCGACGGAAGAGGCCAATCCCGAACC
TCTAGAAGAGGTAGAAGATAATGTGGAGATTGAGGACGAGGGGGATGTTGGACAGGAAGAGGATGCACTGTCTAGGAATA
CCGGCGTTACTCCCTTAGATCTAGCCTTAGCCCAATAGATCATGTCTTTTCTAAAGGGGTTGGTCAGCCCTGGAGTCCTT
CCCACAGTGCAAGCTACTTAACCTCCGATCAATCGCCCCGTTACTGCTACTATCCCTAGGGTTGATAGAGCGTTAGGCAC
TGATATCTTCTTTCATCCTTTGTTGGGTCCCATGATGACTGGTAATGAGCATGAGATGTTGACAAAGTTTCTAAAGTTGA
AGCCGCGTTTGTTCTATGGTTCTGAGAGTGAGGAAGCCTATGAGTTCATTCTGGATTATTATGAGAGGCTGCATAAGTTG
GGTATTGTACATCAGCATGGAGTAGAGTTTGTGACCTTTCAGCTTCAAGGTGAGGCTAAGCAGTGGTAGAGGGCCTATGT
AGAATACAAATCATCAAATTTTCCCCACTCACTTGGACGCAGTTCCATGCTTTTTTTTCTGGAAAAGTATGTTCCCTGAA
CTTTGAGGGATCATAAGAATGATAGGTTTATGGCTTTAGAGAAGGGTGGTATGATTGTAGTTGCATATGAGGCAAAGTTC
CATGCCTTGTCTAGATATGCTACTCAGTTGGTAACTTCAAAGTAGGAGAGGATTCATCTTTTCATCAAGGGATTAAACCC
CGAACTATAGGTATTGTCTGTTCACATGACCTCTGTAGGTAAAAGTTTTAATGAAGTGACCGACTTTGTGAAGAAAGTGG
AAGGAGTTAGTCGTGATGGGCAGACCAAGGCCTTGGCTAAAGAGCCCAAGAGCACATGTAACTTTCATGGTTGTTACAGA
GGTTCAGGTAGGCCAACACTTGCAGCCTGGCCAATTCAGTCAGCCTTGCCCGCCTCTATAGGAAGTTACTCGGGAACTCC
ACTGCAAAATTTTATTCAGGATAGCCGAGGAGTCGCACCTTCGGCGAGTAGCAAGCCATCTTTTGACCGCACTTGTTATA
ATTGTGGGGAATCTGGGCATATGAGGAGAGATTGTCCCCATCCGCGCATATCTAACCCCATGTAGCAGCAGACTAGAGAA
GTGGTACCAGCGATTAGTGGTAATAATGGTAGATGACGTCTACAAGGTAGGCGAGGAGAAAATCAACGAGGCGGAGGCCG
GGGAAATGGTAATGCAGGTAGATGATCAGTTCAACCAGGCAAGAAGGTCGCCCGTCATGATGACAAGGCTCAGTGTTATG
CCTTTTCGGGAAAGACTGAGGTTGTGGCATTTGATGCAGTGATTACATGTACTATTCTTGTCTGTGATCGGATGGCTACT
ATTTTGTTTGATCCGGGTTCTACTTATTCCTATGTGTCAGTTCAGTTTGCCTTGGGATTTGATATGGTTTGTGATGTACT
TGATACCCTCGTCTATGTTTCTACCCTATTTGGAGAGTCAGTTATAGTCACCCATATGTATCGTGTTTGTCCTATCTTGT
TTATGGGTTTTTAGACTTGGGTTGATCTGGTTATTTTGGATATGAATGACTTTGATATAATCTTAGGCGTGACTTGGTTG
TCCCCCTATTATGTTGTGCTTAATTTTAATGCTAAGTATGTGACTCTATAGGTCCCGGGTAGGGAAAAGTTAGAGTGGGA
CAGGGTGTACAAGCCTAAGCCAGCTAAGGTCATATCCTCCATTCGGGCAAGGAAACTGGCGGGGTAGGGATGTTTGACAT
ATTTGGCTCATATTCGGGATATTGAGGTTGATTATCCCTCTATTGAGTCTATTCCTGAAGTGTCTGAATTTAAGGAAGTA
TTTCCTACCGATTTCCCTGGTATGCCTCCGAATAGAGATATAGATTTCTGCATTGACTTAGAACCGAGCACTCACCCCAT
TTTCATCCCTCCGTATCGCATGGCTTCGATGGAATTGAGAGAGCTTAAGGCTCAAATCCAAGAGCTTCTTGATAAAGGGT
TCATTCGTCCTAGTGCTTCCCTGTGGGGTGCTCCTGTCTTGTTTGTTAAGAAAAATGATTGTAGTATGAGAATGTACATA
GACTACCGGCAGTTGAATAAGGTCACCATTCGAAATAAGAAAAATGTTACCTCGGATGGATGATCTTTTTGACCAATTCC
AAGGTGCATCAGTTTTCTCTAAGATTGATCTAAGGTTTGGTTAGCATCAATTAAAGATTTGGCATGAAGATGTACCCAAA
ATGGTATTCATGACCCTCTATGGGCACTATGAGTTTTTAGTGATGTCGTTTGGATTGACCAATGCACGTGCAACTTTCAT
GAGTTTGATGAATGATGTGTTCAAACCATTTCTGGATTTTTTAGTTATTGTGTTCATTGATGACATTTTGGTTTATTCAA
AGAGTAAGGAAGAGCATGCTTACCATCTTCGCATTATTTTAGGTGTCCTTGGAAAAAAAGTTGTATGCTAAATTTTCCAA
GTGTGAGTTCTGGTGGGATTCAGTTGCCTTTTTGGGGCATGTAGTTTCAAGGGAAGGGGTAATGGTAGATCCCCAAAAGA
TTGAAACGATTAAGAATTGGGTCCAGCCTAGCTCTGTGACTGAAGTTAGGAGTTTTATGGGGCTCGCTAGCTACTATCGT
CGGTTTGTGAAAAAAATTTCTTCTACTACCACGCATTTGACAAGGTTGACTAAAAAGAAGGTGCCTTCCGAATGGACTGA
AAAATATGAAGAGAGATTTCAAAAGCTCAAGACTCTTGACCACAACACCTATTCTGGCACTACCGGTGGAAGGTAAAGAT
TTCATTGTTTATTGTGTTGCTTCACATTTGGGTTTGGGTGTTGTTTAGATGCAGGATAAGAATGTCGTAGCTTATGCATC
GCAGCAGTTGAAGGTGCATGAGAGGAACTACTCAACGCATGATTTGGAGTCGGCAGCGGTAGTGTTTTCCCTTAAGATCT
GGTGGCATTACCTTTATGGTTTCAAGTGTGAGGTGTTTACTGACCATCGTAGTCTGCAATATTTATTCACTCAAAAGGAC
CTAAAACTAAGACAACGAAGGTGGATGGAGTTACTTAAGGATTATGATGTCATTATCCAATATCATCTGGGTAAGGCTAA
CGTGGTGGCATACGCATTAAGCCGGAAGGCGGTGAGTATGGGTAGTCTAGCTGCTTGGGTGTGTCCAAGCGACCTTTGGC
CAAGAAGATTCAAACCTTAGAGTCTAAATTCATGCAGTTGGGCATCTCAGAAAAAGGTGGGGCGTTAGCTAGCATTGAGG
TTAGAACCACGTTTATTAAGGAAATTAAGGCCAAACAATTTGAGGATGAGAATTTGAATGAGCTTAGAAAGAGGACAGTG
TCTAGCAAGGCACAAGATGTGATGCTTGATGCGGGTGGTGTACTCAATTTTAAGGGAAGAATTTATGTTCCCCAAGTGGA
TGACTTGATTCAGAAGACGTTGACAGAATCCCATGGTTCCTGGTATTTTATTCATCCGGGTGTGACCAAGATGTACCAAG
ATTTGAAGCAACTTTATTGGTGGTCTGGCATGAAGAAAGACATAGTTGAGTTTGTGGTTAAGTGCCAAAACTGTCAGCGG
GTAAAGTATGAGCACCAAAGGTCTAGCTTGAGAGACTGCCTATTCCGGAATGGAAGTGGGAAAGGATAGCTATGGATTTT
TTGGTTTGTCTTCCCAAGACCTTGGGGAAGTTTGATTCCATTTGGGTAGTGGTTGACAGATTGACTAAGTCAGCCCACTT
TGTTCCAGTCCGAGTAGACTATAATGCTTAGTAGTTGGCTAATGTTTATGTGAAAAAGATAGTGAGACTGCATAGGGTGC
CCCATTCTATCATCTCAGACCGTGGTACGCAGTTCATATCTAAGTTTTGGGAAAAATTGCATGATGAGTTGGGCACTCAA
CTCACTTTTAGTACAGCTTTCCATCCACAAACGGATGGGCAGTCAGAGAGAACTATTCAAGTGTTAGAGGACATGTTGAG
GGCATGTGTGATTGACTTTGGAGGGCATTGGGATAACTTCCTACCGTTGTGTGAGTTCTCCTATAATAGCAGTTACCACT
CCAGCATTGGCATGACACCATTCGAGGCACTTTATGGAAGGGGATGTAGATCACCCATAAGGTGGTTTGAGGATGGAGAT
GCGAAACCTTTGGGGGTTGATTTAATGAAGGATGCTCAGGATAAAGTGAGAAGTATACAAGCTAAACCTCTAGCAGCCCA
GAGTCGATAGAAAAAGTCTGCGGATCGTAAGGTAAGGGACATGACATTTCAGGCTGGTAAGCAAGTTCTCCTAAAGGTGT
CACCCATAAAGGGGGTGATAAGATTCGGTAAGAAGGGCAAGCTTAGTCCTCGATACATTGGTCCATTTGATGTTCTTGAC
TGTGTAGGGCTAGTGGCTTATAGGTTGGCTTTACCATCTAGCCTCTCTGGAGTTCATCCACTATTACATGTGTCCATGTT
AAAGAAGTATCAAGGGGACGGAGAATACATCATAAAGTGGGACTCAGGGTTGTTAGACAAGGACCTTCAGTATATGAAGG
AACCTATTGCAATTGTTGATCATGATGTCCAGAAGTTGAGGACCAAGGAGATTAAATTCGTGAAAGTCCACTGGAAACAT
CGTTCAATGGAGAAAGCTACGTGGGAAACCGACAAGGACATGCGAGACAAGTATCCCAGTTGTTCGATGATTCAAGTACT
ACTCTACTCTTACTTTAGCCAGTTTTTCCTAGTTTATCACTCGGGGATGAGTGAAAGGTAAATTGGTATCTATTGTAACG
ATATGTTCCCGTCGTTATAGAAAAGCCAATAGGGAAAAATTGGGGCCAGAAAATTGTTGAGTAGTGACTTGAAAATTTGT
AGCCTAGTCCAGATTTGGACGAAATCTGAGTCATGTGAGATCTAGGTAAATCTGGTAATGAATGGGGGATCTAATTATGG
ATTTGATCATATGATTAGATAGCTAAGATGTTAAGAAACCCGTACGACTTTACAGAATCAAATTTGGGTGAGTAGAACTC
CCGAAACTGATCTTAGCGTGAAAGGGTAGTTTTTAACCGTCAAGGGTTGAAGGTGTGTTGTGAACTGGGGGTTTGGAACT
CAAATTCTGAATCTCTGCCTCTGTGCAAGCTGCTAGGGCGGGATTAATCCCACCAGGGCGGGCCGCTGTGGCGGGTTGGG
TCCCGCTAAGGTGGACCTGTCGCAACTTAAGTTGGGGAAAAACCCCAATTTCGTTATTATTCTGCAAACTTCATTCTTAA
GATATAGGAGACGACCCAAGATGATTTCTTGATGGTTTTCCACGACTTTAGGTGCTAAAGGTAAGGATTTTACTCCCCTA
ATATGTTTTTCGATCTATAGAACTTAGATTCTTGGGTAATTATCATTAGGGGAGGGTTTTGGCCTGAATTTGATGGTGGG
AAAAATCCCTAGCTGCACCTTAGAATCATGGGTTGGTCTTAGGTTATTGGATTTGTTATAATCCGGGTAAATTAGTACTT
AATTATTGATCCTTGCATTAAATTATTCATTTCTAGACCAAGAACAAGCGGAAAAAATCTAGAAAGGGAAGGCTCAAGTG
TCTTAGGAGGATTCAAGCTTAGTTTTGAGGTAGCTGATGGTTTGATTTCCTGTTTGTGTGATATATACCGGTTGATTTCT
ACACTATATGCTTGTGTGTATGTGAATAAGGAAATGTAAGTCGAACCTAATGAAATGATTATGTGAGAACAATACATGTC
ATAAACATATTACTTGATTGTGTGATTTGAGTATTGTTTATTATGGGTGTGATTCTGATTGTGATTATTGGATCAGGTGT
CACGTTTCGACACATACATTGGATTGGGTGTCGCGTTCTGACTCTTACATTGTATCGGGTGTCACGTTCTGGCACGTGCA
TTAGATCGGGTGTCACGTTCTGACACACTAACATTTTGGGTGTGGATTCCATGAGAGGACCATTGTGATTGTTATGTCTA
CGTGTCGTTGATAATGAGAGACTGTATGTTGCTCTAAAATGATGACTGAACTCTATTTTGTATATGCATGTTATTATGTT
ATAATTGCTTGTATGTATTATGCTTATGTGAGTGGCTGCGTGATCCTACCAGTACACTGTGGTTGTGTACCGATACTACA
CTTTCTCTTTCTTTGCTGAGTACAGGGCATCTTCAGGCGGCTACTGACAGACCTCAGCTAGGTGGTTATTGAGCGTGACC
GGAATCAAGGGTGGGCCAGTTCTTTCAGGATGCCATGGAATCTTTCTTGTTTTAAGTCCACTCCTTCTGGCTCATACTAT
TGTTTAGGATGTTTGGTTTAGTTTTCGGGGCTGCGCCCACTTTTCTTAGACTTGTTAGTTAATCAGAGTTTTGGTACAAT
GACTTTCAGTTTCTAGGGGTTGTTTTCCGCAAATGTTTTAGTAGTTGTTTTGTTAACTTTCAGAGTTAATGGGAACTCCC
TATTTTCTTAAACATTTAAACCTGCTTTCGTATCTTTAAATGTGTTAGTTTCCGTTAAGTTACTTAGTTAGGTTGTAGTA
ATGGTTCTCTCATCGGAGTGTTAGTGTGGTGCCAATCACGACGGTCTGGATCGTGGCAGTTTCTGGGATAGATATGGTAA
GACATGATCGATCTCCTTTGATAAAGAACTCAATATACATCTTTGAGTTAAATATCAACAAATAAAAACTTCAAGCATAT
ATACAGAAGTTATGGTAATTGAAGGTTGTTATATACTATTGGAAGGTGGTATTGATAAAGAAAAAATTTATCAAATCGCT
ACAATTTTGAAAATGCAAGAAGTCTCCCTCGTCAATCACTATCTTAGCTTCCCAATGCCATTGGATGACTTTAAGAAGTT
TGTTGTATGTCACATTAATAGATCAGAGATATTGTAGATGGAGTAGTAAAAGACAATCGTCTAGTCCAACTTGATGTTAT
AGGAAACAAGTAATTAGTAACAAGTTGCAACTAACAAGCTTCATTACCGCCTTTCTTTGCCACCAAAGGATAAATTTATG
AGCCAATAGTATCATATTTTTAGTTATCCTTGTCAACATATTTCCTTTCTAGTAATATGATGTTTCTGGAAAAACATATC
TGATATATGGTAGATGTGATGTGACAGAGGATGCTAGTAGTACTCTCTTTACGACTAGCTAGAGCTTCTGGAACGTAGGA
CATAAAGTGGGACAAAAGTTGCATGGTTGAATATACTATGGAGTGAAGGATTATACCCCCAAAGTTGTAACAACATGTTC
CCGTCGTTATAGAAAAACCAACAGGGGAAAATTTGGGGCCAAAAAACTTTTTCGTAGTATTTCAATTTTTTCAAGCTAGT
CTAGATTTGGACAAAATTAGAGTCTTTGAGGTGTAGGTAAATCTGGTAACAATCAGGTGAATCATTTATGATTTTGATTG
CATTAGTAGTTAGATAACTCGTTAAGGAATTCGTATGACTTTACGGAATTGAATTCAGGTGAGTAGAATTCTCGGAATTG
ATCTTAGCACTAAGGGTAATTTTCTGAGCATCGTTGGTTAGAGGTGTGTTGTGAAATGGGGATTTTTGAATTTTTTAAAT
AGCTCACTGTTTCGTTGGAGCCTCTTTGGCACTGGATTTCGCCGCTCTGGAGGGCCACTACAGCGAGATGAGGGTCGTTG
TGGTGGGCTCGACGCGACTTAAGGTCGTTAATAAACCCGTAAATGACCTTATTTGGCACTTTTCGATTTTCAGAGCTAAG
GAACGAACCCCAGGCGACTCCTACTCTTTTTTCACAATTCTTGAGGCTAAAGGTAAGCTTTTCACTCCCCGAATCTGTTT
TTCGATCTGTAGAACATAGTAGAATGTGTGAATATTGATAGGGGGGTTGTTATATATTCTATGGTGGAAACAACCCTAAA
TTGGATAATTGGGGATCATGGGTATGATCTAGGGTTCATAGAATTATTAGTTATTCAGGTAATTAGTGATTGTTTATTGA
TTTCCATATTATATTGATTGTTTGTAGACCAAGAACAAGAAGAACGAATCAGGAAAGGGAATGATCAAGTTTCTTAAGGT
TTCAAGCTTGTTTCGAGGTAGGTGATGTTTGTGATTCTATGATTATGTGATGTATGTTTGTTCTTGCTTCATTATGATAC
TTGTATATGTATGAATGTTGCAATGTTGATCACACTTGTTGTAAATGAGATAGATGAATGATGATTACCATGAAATCATG
ACTTAAATGTATGATCTTGAGATTATATACTTGTGATTGTGATTGTGGTGTTTGAATAGAATCGGTTGCCACGTTCCGGC
ATAACTAACTTAGATCGGGTGCCACGTTTCGACATAAATATGGGATTGGTTGCCACATTCTGGCCTATGGTGGTGTTCTA
ACACAATATTACAAAAGCAAGTTAAATACTAAGGAAAGAAATAGGGAGTTCCCATAAACTCCAACAAAAGTCTAACAAGA
ACTAAATAATGAGGAAGAAATAACCTAGAACCTGAAAGTCAATGTACCAAAACATCTAACAATAAACCAAGTCTAAACAA
GAAGAGATGCAACCCCAATCTAATCAACTAACTAGAACATAGTCTAAGTCCGAAAATGGTGGACATAGACGAAAGAGAAC
CCATGGCAGCCCGGAAGAATTGGTTCACCCTTTAATTCGAACAACGATCATTGATCTCCTAAGCAAGGTCTGCTAGTAGC
CGCTTGCAGATCCCCTGTACTCAACAAAAATAAGAGCAAGTGCAGTAATAGTATACAACCACAGTGTACTGGTAGTATCA
CGCGGCTATTCCATTAAGTGCAACATAAAAAGGTCAAGACAACATTATAATCACATGCATATATATCAACATTCATGAAC
AACGAACAACTTCACATATTATATCAAATCATTGGTCCTCTCATGGAACCCAAACCTAAACAGTTAGCATACAGAACGTG
GTACCCGATCCCAATGTTATGCCGGAACGTGGTAATCAATCCCATATTTATGTCGGAACGTGACAACCGATCCAAGTTAG
TTATATCGGAACGTGGCAACCGATCTCATTCACACACCACAATCACAATCACAATCACAAGATATACTCAAGATCATACA
TTTAAGTCATGATTTCAGGGCAATCATTATTCATCTATCTCATTTACAACAAGTGTGATCAACATTGCAACATTCATACA
GATACAAGTATCATAATGAAGCAAGAACAAACATACATCACACAATCATAGAATCACAACCATCACCAACCTCGAAACAA
ACTTGAAACCCTAAGAAACATGATCCTTCCCTTTCCGGATTCGTTTCTCTTGTTCTTGGTCTACAAACAATCAATATAAT
ACGGAAATCAATAAACAATCACTAATTCCTGAATTACTAACAATTCTATGAATCCTAGATCATACCCATGATCCCAATTA
TCCAATTTAGGGTTGTTTCCACCAGAAAATCTAAAACAAAACCCTCCCACATCAATATTCACCCATTCTACTACGTTCTA
CGGATCGAAAATGGATTCGGGGAGTGAAAATCTTAGCTTTAGCCTCAAGAATGGTAAAAAACGAGTAGGAGTCACCTGGG
GTTCGTTCCTTAGCTCTAAAAATTGAAAAGTGCCAAATAAGGTTGTTTAGGGGTTTATTAACGACCTTAAGTGGCGTCAA
GCCCACCACAACGACCCTCAACCCGCTGTCGCGACCCTGCTAAAGCGACGAAATCCAGCACCAAAGTGGCTGGAACGAAC
GAGAGAGTTATTTAAAGAATTCCAAAATCCCCATTTCACAACACACCTCTAACCAGCAACACTCAGAAAAATACCCTTAG
CACTAAGATCGATTCTGGGAGTTCTACTCACACGAATTCAATTCCGTAAAGTCGTACGGATTCCTTAACTAGTTATCTAA
CTACTCATATAATCAAAATCATAAATGATTCATCCGATTGTTACCAGATTTCCCTACACCTCAAAGACTCTAATTTAGTC
CAAATCTAGACTAGGTTGGGAAAATCCAAACACTACGAAAAAGTTTTTCGGCTCCAAATTTTCCCCCGTTATTTTTTCTA
TAACGACGGGAACATGTTGTTACAATAGATACCAATTTACCCATCACCCATCCCCGAGTGACAAAACTTAGGAAAACAGG
CTAAGGAATTAATGAAGTACTACCTGAATCGACAAACAATTGGGGATACTTCTCTCACATGTCCCTCTCAGTTTCCCAAG
TAGCTTCCTCAACTGGACGATGCTTCCATTGAACTTTCACAGAATTAATCTCCTTAGTCCTCAACTTACGCACATCAGGA
TCAAGAATTGCAATCAGTTCCTCCTCATATTAGAGGTCTTTATCTAACATAATTGAGTCCCACTTAATGATATAATCTCT
GTCACAATGATATCTCTTCAACATAGTCACATGAAATATCGGATGAACACTAGATAAATTAGGAGGTAAAGTCAATTTAT
ACTCTACCAGTCCCACACATTCAAGAACCTCAAATGGACCAATATATCTAGGACTTATCTTACCTTTCTTACCAAATCTC
ATCACCTTTTTCATGGGTGATACCTTAAGAAGAACATTTTCACCGGATTGAAATGCCATGTCTCTTACCTTATGATCCGC
ATACTTCTTTTGTCTACTCTGGGCTGCTAAAAGCTTAGCTTGAATACTCCTCACCTTGTCTTGAGCATCCTTCTCTAAGT
CTACCCCCAATGGTTTCACATCTCCATCCTCAAACCATCTTATGAGTGATCTACATCCCCTCCCATATAGTGCCTCAAAT
GGTGCCATGTCAATCTTGGAGTGATAACTATTGTTTTATGAAAATTCATACAAAGGTAAGAACTTATCCCAATGCCCTCT
GAAATCAATCACAGATGCCCTCAACATGTCTTCTAATACTTGGATGGTCCTCCCCGATTGCCCATCTGTTTGTGGATGGA
AGAATGTACTAAAAGTGAGTTCTGTGCCCAATTCATCATGCAAGTTCCTCCAAAACTTGGATGTGAATTGGGTACCACGG
TCTGAGATGATAGAGAGGGGCACCCCATGTAACCTCACTATCTCTTTCACATAAACTTTAGCCAATTGTTAAACATTATA
ATCTATTCTTACCGGAATGAAATGGGTTGATTTAATCAATCTATCAATCACTACCCAAATAGAATCAAGCTTACCCAAAG
TCTTGGGAAGACCAACCACAAAATCCATGGCTATCCTTTCCCACTTCCATTCCAGAATTGGCATTCTCTGAAGCAAACCT
GCAGGCCTTTGATATTCATATTTCACTAGTTGACAATTTTGACACTTCTCTACAAACTCCACTATGTCTTTCTTCATGCC
CGGCCACCAATAAATTCGCTTCAAATCTCGATACATCTTGGTCACACCCGGATGAATAGAATATCGCGAACCATGAGACT
CCGCCAACAATTTCTCAATCAAGTCATCTACTCTCGGAACACAAATTTTGCCTTTAAAATTGAGTACACCATCCGTATCA
AGAGTGTTCTCTTGTGTCTTACCATTCATAGCCTTCTTTCTAAGCTCCTCCAAATTCTCATCCTCAAATTGTTTGGCCTT
GATCTCCTCAATGAATGTGGCCCACACTTCAATACTAACTAAAACCCCACCTCTTTCTGAGATGCCCAATTGCATGAACT
TAGAATCTAAGGTCTGAATTTCTTTAGCCAAAGGTCGCTTGGATACATTCAAGCAAGCTAAACTACCTATACTCACCTCT
TTTCGACTCAAAGTGTCTGCCACCACATTTGCCATACCCGGATGGTATTGAATGGTCACATCATAATCCTTAAGTAACTC
CATCCACCTTCGTTGTCTCAAATTCAAATCCTTTTAAGTGAACACATGCTTCAAACTATGATGATCAGTAAACACTTCAC
ACTTAACACCATAGAGGTAATGCCACCATATCTTAAGAGCAAACACTACCGCTACCAACTCTAAATCATGCGTTGGATAA
TTCCTCTCACGCACCGTCAATTGACGCGAGGCATAAGCTATAACATTCTTATCCTGCATCAATACAACACCCAACCCAGA
ATGAGAAACATCACAATAAACAATAAAATCTTTACCTTCAACTGATAATGCTAGAACAGGTGCTGTGGTCAAGAGAGTTT
TGAGCTTTTGGAAGCTCTCCTCACATTTTTCAGTTCATTCAAATGGTATATCCTTTTTGGTCAAGTTAGTCAAGTGAGTG
GTAATGAAAGAAAAAAATTCAAAAATCGACGGTAATAGCTAGCGGAAAAACATATCATGATAAATGGGACTTACAATTCG
CTCTAGATATCCCAAAGACTGCTTCTAAAATCATCATCATCATTAGTATGGCTAGCTGATGCCATGGAAATATCATCCTT
AATGTCAATATCAAGATTTTTCATTAAATCTTTCTTTACTTCCTCCATATACAAGGCTATGGCTTCTGATTTAGAAATCA
GGCCTTTCTTCATTTGAAGTTTCCTTGAGATCTGCTTAAATGGACTAAGATCACCCATCACCAGTGGTTCTGATGTAGCA
ATATCATAATATCTGCTAATTTTGTCATTTATTATGTCAAGGATTTCCTGACCATGCAACTTTCCTTCAGGGTTGTTCTA
TAATAACTTACTCCAGAACTTAGTATAAAAAGTTCTTTTTAACCATGGGAAGCCATCAGAAGTAGTATTAACTTCTATCG
ACTATTTCATGATCCAGGGAATAGAAAATTCTATAAAGAAATACATAATAGACATTCCTTTAAAGAATATATTATCCTGT
TGCAAACTTATAATTTTTGGGGAGATATCCACCCGAATATAAATTCTTAAAAGATTCAGGCAATATTTTTACCGAAGGAC
CATATAAAGTCCACCATTTGCAAAACCAATTTGGAATTTGCCTATCAAATACATTGGAGCATATTTTAATAAACCATGAA
TGTTTCTTATTAGCATTCTCATATAGTAAGGCTTTATTAAAGCCATCAATGTAATCCCAGTAATTGTATTTTACCGCTAC
TTTTTGCTCAGGGTGGATATAATCCATTTCCTTCAAAGGGCATATTCCCCATTCTTCAGGAGCTAAGATCTTTTTTTATA
ATAATCTTAGAAAAGTTATAAACTTTCTTGGTATTCGCAGGGTATAAGTGTTGAAATTCACAAGACCCTGTAGCTGAGAG
TATCATCTCATAGTTCATTTTGTACTTATAAACAGTAGTAGTATATGATAGCGTATCCAGGTATCTGGACATTACCTGCC
ATGGATCATTTTTCCATTTGAGGTCACTATTTTCCAAGAGAAGTATAACCTCTCTTTTGTCATTTAAATCAAACACTTCT
GTGTTTTCTTCGTCCATAAGGACTTTAGAATATGCTGGCAAATTATTATCCGATGCCTTCTTGGATTTTATAAAATCCAT
AAATTCCTTATACATGGGATGGTCTATATTAATACCACTTGTGGAAGTACTGCTATTAGCAGCTACCAACTGTTTGTTGC
CATGTTGAGCAAGGATATGACTTCCTCTTCCTCCTTGAGTTCTTCCTCCTCTTCCCTTTCTTGATTGGGGGGGGGGGGGG
GGGACAATGGTCCCATCCTAAAATTAGGAAGAGCAATGATTAATTTAAATATTCTCGAGTGAGAAAATTAGGGAGACTAT
TATCTTCTCTTTTTTTATAATGAATTTCAAAATCAAAAGGAGCTAATAATGCTTGCCATCTTGCAAACATTTGTTCAGAA
ACGTCATGTTTACAATCATTATTAAACATAAACTTAGCAGCTTGACAATCAGTTTTGATAAAAAAAATTTGATTATAAAG
ATCGCCTTGAAATTTCAAAACACTTTTCACTATATCCAAAATTTCTTTAGCTACAGTGGAATAATTTTTCTGGGCCGCGT
TCCATTTCCCAGAATAGAATTGGACAATATAATGTCTCTTATTGTCAGGGCAATATTGTGTTAGAACACCACCATATCTT
ATATCTGAAGCATCCGTTTCGACCGTCTTTTCCCAATTTGGATTGGTCAATGTGAGACAAGGAAGATTCTTAACCTTCTC
TTTAATCTTCTTGATAGCTTCAGTATGATCATTTGACCATGCTTTTGGGTTATTCTTAAGCCTGTCGTAAAGTATAGTTG
TATCAATAGCTAAATTCTTTATAAAAGGAGCGACATAATTCAGACTTCCAAGAAATCTCTGCAATTGAGTTTTATTAGTA
ATAATATCAGGAAATTTAGAAGCAAACTCTATACTCCTATTAATAGGATTGATATTACCTTTCTCAATAAAATGTCCTAA
AAACCTGACTCTTGCTTGAAACAAAGCCATTTTTGGACTAGATAGAACTAAACCATTTTGAAAAATGATTTTCTTGAATA
AATCAAGATGCTTAAAATAAGTTTCTATATTTTTTGAAAATACTAGAATATCGTCTATGTAGACTATAATAAAATTATTA
TAAGGCATAAAGATATCATTCATGATCTTTTGGAATTCTGGTGGACTAGTACGTTTCTTACAATGTCTCTTATTATCCAT
AGCTCTGATACCATTTTTCGTAGAAGAAGTTAGTGGAATACCGAAACTAGTTCCATTCAAATTACCCTATGGGGACATTA
AAAGCAGTTTTGAACCTGTCATATTCCGCTATCTGGATCTACCAATAACCTGATTTCAAATCAAATTTAGAGAATATTAT
GGCGTCATAAACCCTATCTAATAAATCCTTCTTATTAGGAATCGGATACCTGATCCATCGAAGTGCTTTATTAAGCGGTT
TATAATTGATGACCAACCTGGGGGAACCTCTTTCTTGCTCAGCATGTTTATTAACATAAAAAGTTGTACAAAACCACAGA
GACTTGGAATGCCTTATAAGGCCTTTCTAAAGCAAAGACTCAATCTCTTTTTTGCATAATTCCAGATAATCAGAATTCAT
CTGGCAAGGTCTTGCTTTTGTGGGAATATTATCTTCCATGAAGCTTTCTTCATAAGGAAGACTTACCACATGCTTCTTTC
TATTCCAAAAAGTATTAGGATGATCCCCATATATCTCAAGGGAAAATTGATTCTATAATATAGCAATCTTGTCCCGCAAT
TTAGGATTCTGAAGAGTATTATCAATTTCAATGATATTGATTTTACCCTTTAAAAAGTTGACTTGATTATATTTTTAAAT
CATTTTTTAGGTTAATTCATTAATAATCCTCGTAAAAGGTTTTGTAATAAATTCAAGTATAAAAGGTTTATTGTTCCAAG
TACCAATTGAGTGAATACATATTGAAAATTAAATTGTAATACCAAAATTTAATTATGCCTCTGCGTTGCGGACCCACCTT
TAAATCTTGATTTTCGGTCTTTTCTCATGTTTAGCTATCTAAAATCATTCCTAAACTACATGAGATCTTTCCAATCACAA
ATCTTAATCCTTGAATCCATAATTCAATTCAAGGATCAGTTAAGAGTCAAGTCAAGAGCAGTTAAGATCAAAGTCAAGAG
AAGTTCATTTCAAGTTTTCATAAGTCTTTTACAAACGTTTTAACTTTGTTTTAAGACTCAAGTTTTGAGTTCAGTAAAAA
GTAAAGCTTGAAGTTCATTTCTTCAAAAGTATATGGGGACTATGTATTCCCAAAGATTTTAAAATGTTTTCACATTTAAA
CAAGAAAGGAAACTTTGATTTCCAAATAGCCTTCGGGCTAGTTTTCAAAAAAGAGTAAATGCTTTCATAATTAAGCAAGA
GGGGAAACTTTGATTTCCAAGATAGCCTTTGAGCTAAGTTTTTGAGCACTAATATCAAATCACAGAAGAAGTATGTTTTT
AAACATAAGAGCTAATATTATATTTTTTGGAGTAGTATTGAGCACCGATATGGGTTGCGAGTTCACATTAACTCAAGTCT
CCATAAACCATGTAGCCATCATGGGTAGAAAAAGGTCATACTTTTTAGATGAATCGTTTTCGCATAGACTAGTGGACCCA
CAGTTCAGGTCCTATACCACGGCAAGGTATAGGATGGCCCGGGTAGCATGGGGCTAATACCGATGTATCATCACTATAGT
TCTTAAGTGTTGGTTGTCGGTTAGAGAAACTTCCACAACAGTAATTGCATGGTTCCTCAAGGGGTTCTACTTAGTATGGA
TGGGGGTATGAGACTTCATTCATGCATTGCACAAGTCGACTTTGAGAGGGATCATGATATGTTTTTTTATGATTTTATGA
TTATGAGTTGATAGCCTGTTTTAAACAGTTTTATTTTTATTTATATTGCACTTGTTTTAAATTGCTTTATAATGAAATAA
GTTAAGTATTCATGAGTTGAGAAGAGCCAAGGTAAGTGTTTCTTTCAGATTCTCTTTCTAGCCTATATTGCTTTAGCATT
CTAACTCGCATACTCGTACATTCAATGTACTGATGTCAGTTGGCATACATCGTCTTATGATGCAGACACAGGTAACTAGG
ATCAGCATTCTGGCGCATCGTTGATCCAGTGAGCAGTTCAGAGTCTGTTGGTGAGCCTCCTTACATTCTGAAGGATCCAT
TTCATTGTTTTCTAGTTTAGTTCATTAGGATGTTGTGGGGTTTGTCCCAACATCCATCTTAGTTATTATTAGAGGCTTCA
TAGACAGTCAGATGTTAGTTCTTTAGTTTTTCCATTGTCATTATTCCATGTTGAGACTTGAGTTTGCCTTAATGGCCAGT
TGAATGTTTCTTTATAACATTCCAGTTTATTATATGAACTTATCTTTGTTGAGTTTAAGGCTTCCACTGAGTTAAGTAAG
CCAGGCCAAGGGTTCACTTGGGGCCAGCAATGGTCTCCGAGTGCCGACCACATCTAGGGTGTAGGCTCGGAGCATGACAA
ACTTGGTATCAGAGCCCAGAGTTCAAGAGTACTAGGGAGTCTATGAAGGCATGTCTGTAGAGTCCTAGTTATTGGTGTGA
AGTGCACCACATCTATAATTAGAAGGCTGCAACATTTAGGAAAATTTCTCACCTCTTTCACAGTGATTTCGTGCGTTAGA
GTTTGGTCTCTAAAAGGTTTCCCTCTAATTCGTGCCTACGCATGTTTCAGATAATCATGCCTCCACAAAGAGCAGTCAGT
GGTCGTCCAGCTAGGAGAAATTTTGAGGAGCAGGAGTTACCTAATGCACCTGAAGTACAACCTCAAGGGGAAGTTAACCA
TGTTTAATTCCGTGAGACTATTCGGATGTTAAGCCAAGTTGCGACTCATCAAGTTAAACAGAGAAGTAATCGACCGGAAG
TGGCTGATACTTCAAGAATCCTTGAGTTTTTAGGGATAAATCCACCAAGCTTCACAGGTTGAAGTGTCACAGAGGATCTA
AAGAACTTTGTTGAAGTACTTCAAAAAATATTTGAGATATTGCATGTTGTTGATGCTGAGAGGGTAGAACTAGCTATATA
CCAACTGAAGGGTATCGCTAGAGTCTGGTTCGACCAATGGAAAAAGAATAGGGCTGAGGATGCGCCAATAATGAGTTGGG
CTGTGTTTGAGAGTGCTCTCATAGGACGTTTCTTTCCCCGTGAGTTACGAGAGTCAAAGATAAGAGAGTTTCTCACCCTA
AATCCGGAGTCTATGAGTGCTCATGAGTACAGTCTGAAGTTCACACAACTTTCTCGCTATGCTCCGGAGATGGATGCTGA
CATGATGAGCAAGATAAGTTTATTTGTTGTTGGGTTGTCTCGTCAATTAAGCAAGGAAGACAAGTAAGCTATGCTGATAG
GGGATATGAACCTAGCAAGGCTTATGATCCATGTGCAACAAATTGAGAAGGATAAGCTGAAGGATAGAGAAGAGTTTAAG
AATAAGAGGGCTAAGTCATCAGGGAGAGAGTTTGGGAAGCAAAACAGTAATGTGAATTGGTCTTCTTTCTAACAGAAACA
GAAGGGACCTGCCCCATCATCTGCTAGTGCACCTGCACCTAAGAACAAAAGTGAGTACAATAGTCAGAATTCCCAGAGTT
TCAGGGCTAAACCTGTCTATTCTCAAGGCAGTATGGCACAAAGGGGTAGTAAGCCTCCTACATGTGCTAAGTATGGCTGA
AACCACTCAGGTATTTGTCGTGAGGGCTCTACTGGTTTTTTCAAGTGTAGTCAGAACGGTCAATTTATGAGGGAGTGTCC
TAAGAACATGCAAGGAAATGATAATAGGGGCAATAGTGCCCAGCTTTCTTCAGTTGCTCCACCAGACAGAGCTGCACCTC
AAGGAGCTACTTTAAGTACTAGCGGGGAAACAAACTGTTTGTACGCTATCAATAGTCGCCAAAAGCAAGAGAACTCTCCA
GATGTTGTCATTGGTATGATCAAAGTCTTTACTTTTGATGTTTATGCTTTGCTAGACCCAGGAGCAAGTTTATCTTTTGT
AACCCTTTATGTTGCAAATAAGTTTGATGTTATTCCTGAGAAACTTTGTGAACCCTTCTGTGTTTCTACACCTGTTGGGG
AGTCTATTCTAGCTGAGCGAGTTTATCGTGATTATGTCATTTCCATCAATCACAAAGACACCATGGCGATTTAGTTGAGT
TAGACATGGTAGATTTTGATGTCATTCTTGGTATAGACTGGTTTCATGCCTGTTATGCCTCAGTTGATTGTAGAACTCGA
GTAGTCAAGTTTCAGTTTCCAAATGAGACAGTCTTAGATGGAAAAGCAGTTCAGTAGTGCCTAAGGGTCATTTCATTTCG
TACCTTAAGGCAAGGAAATTAGTTTCTAAGGGGTGTGTCTATCACTTAGTCCAAATTAATGACTCTAGTGTTAATATACC
TCATATTCAGTCAGTTTCAGTAGTACGAGAGTTTCCAGAAGTCTTTCCAGATGATCTTTCCGGAGTCCCTCCTGAGCGAG
AGATAGACTTCAATATAGATATTCTTCCAAATACTAGTCCGATATCTTTTCCTCCATACAAAATGGCACCAGCAGAGTTG
AAAGAGTAGTTAAAGGATCTATTAAAAAAAGATAAGGGCTTCATTTGACCACGTGTCTCACCTTGGGGAGCTCCGGTCTT
GTTTGTGAGAAATAAAGATGGTTCCCTTAGGATGTGTATAGATTACCGTCAGTTGAACAAGGTTACCATCAAGAATAAGT
ATCCTCTTCCTAGAATTAATGATCTTTTCGATCAGCTTTAGGGTGCTTCCTATTTCTCAAAAATTGACCTCAGATCAGGC
TATCATCAGTTAAGAGTAAGGGGATGTGACATTCCAAAGACAGCTTTCAGAACTAGATATGGTCATTATGAGTTTTTGGT
CATGTCCTTTGGTTTGACTAATGCACCCGCAGCGTTCATGGACCTTATAAATAGAGTTTTTAAACCTTATTTAGATATGT
TTGTTATCTTCCTGATTAATGACATACTAATCTTTTCAAGGAATGAATAAGATCATGCTAGTCATCTCAGAGTAGTTCTC
CAGACTTTAAAGGATAGAGAGTTGTATGCCAAGTTCTCTAAGTGTGAGTTTTGGCTTGAATCTGTGGCATTCCTAGGCCA
TATTGTGTCTGGAGAAGGAATTACAGTTGATACTCAGAAAATAGAGGCAGTGCAGAATTGGGCCTCCAATTGATATTAGG
AGTTTCTTGGGGTTGGTTGACTATTATAGAAGGTTGATTGAAGGGTTCTCGTCTATTTTGTCTCCTTTGACCAAGTTGAC
TCAGAAGACAGTGAAGTTTCAATGGTCTAAAGCTTGTGAGAAAAGCTTTCAGGAATCGAGAAAGAGGTTGACTACTGCCC
CAAATTTAACCTTACCAGAAGGTACTCAAGGTTTTTTGGTGTACTGTAATGTGTCTAGAGTTGGTTTGGGTTGTGTTTTA
ATGCAGAATGGCAAAGTTATAGCTTATGCCTCCAGACAGTTGAAAGTTCATGAGAAGAACTACCCAACCCATGACTTAGA
GTTGGTTGTTGTTGTATTTGCTTTGAAAATATAGAGCCATTATATTTATGATGTTCATGTGGATGTGTTCACAGATCACA
ATAGTCTTCAGTATGTGTTCACTCAGAAAGAGCTTAATCTCGGGCAAAGAAGGTTGTATATGGGTAGTACCGCCCATTTT
GATGAAGGTATGAAGGAGTTAGCACAAGAGGTGAATAAACTTGCACGATTAGGAGTTCGATTAATAGATTCCACAGAAGG
AGGAGTAGTGGTGATGAATGGGTTTGAATCATCATTAATGCTAGAAATAAAAGGCAAGAAAGACCAAGACCCTATCTTGC
TTGAATTAAAGGCAAATGTTCATAAGAAAAAAGTAATGGCTTTTGAACAAGAGGGAGATGGTGTATTGAGATATCAAGGT
AGATTGTGTGTACCAATGGTAGATGATTGGGTTACTTGAAAGTTTCACCCATGAAGGGTGTTATGAGATTTGGTAAGAAG
GGGAAGCTCAGTCCCCGATATATTGGTCCTTACAGAATACCCAAGAGGATTGGCAATGTAGCTTATGAGTTAGAGCTACC
ACCAAAGTTAGCAGTAGTCCATTCGGTGTTCCACATCTCCATGTTGAAGAAGTGCATGGGAGATACTTCACTTATCATAT
CAATTGAGGATATTGGCATCAAGGATAGCTTATCTTATGTGGAGGTTCCGGTTCAGATTCTAAATTGCCAAGTTCGCAAG
TTGAGGACTAAGGAAGTAGCATCAACTCAAAGTTCTGTGGAGGAATCAGTTTGTAGAGAAGCTACTTGAGAAGCTAAAGA
GGATAGGAAGAAGAGATACCCACCTCTCTTCGAAGCTGGAGAAGTTCCAAATTAATGTACTAACCCTTTTCTTGGCATTG
ATATTAAGTTGGCATGTCGAAATTGCATGGTGCTTGTTGGGTGTTTAAACTGTATGTTTGATGTGACACCCTTAGCCTAG
TAAGAGTAATCTCGTTCGAGGATGAATGTTCCCAAGAGGGAGATATTGTAACATCTCGCAACTAGAAAGAACTAGAAGGA
AGTTTAAAATCTGGAAATAGTTATTTTTGAAAAGTATAAGGAAATCTGGAAAATTTTAAGCTAAAGTGAGTTTTTGGTCA
ACTTCAAATGAACATAACTCCTAGATCAGGATGAGTTAGATGTATTTTCAGATATGATTGGAAACTTTTGGAACGATCTT
TCCAACGCCACCAAGATTGTGCGAATCCGAGTTCGTATGAGTGAGATACGCCCTTTGGAAGTTGGGCTATTCGAATAAGG
AAATGCCCAATCCGGATTTTTTAAAGGGTATTTCAGTCTTTTCCTTATCCAATTAATTAAATTCATTTTAGTGAATTAAT
TAAAGGTCTAAACTGAACCTTGTCAGTTTTACGCTTTTGGAAAAGAGTTAGGGTTTTAGAGAAGAGGAAAGAAGAGGAGA
AACGAGAAGGAGAAGCAAGGAAATCGTCAAGTTCGTCGAGTTTAGCTTGTGGATTTCGTCGGGGGTGATACCTACAAGGT
ATGTGAGTTTCTCATAGCATTGGGTTCGTACACCCATGCGCCAAACATGTTTAGTTTAGTGAAATTCGTCCTAATAGAGT
TTGAAAGTCAATGCTCTTGACATGAATTCATGAATTTGAATGTTGTTCTTGAATTGGGATGAATTGAGAAGTTTCTGAGT
TTGTTACGTCGCATTATAGAGTCATTTTGAGTTAGGTTCTTAAGTACTTCTGTTGGGTATCTGTATCTAAAAGTAATTTG
AGAAAAAGAACCGAGTTTGGGTGAATTGGGGCTGGAAAATGAAGAAGAAATTTCGTCGGACAAAATCAGAGGGTGGCCGC
GCGTCGCGCGCCTAGTGCCTAAATTTGAAGTTTCAGCTTCACATCGCGGAGTTGACACGTGGTGTTCTGCCTCAAAAGAC
GTTTTCGAAACCAAAATTTAATTATGCTTCCGCATCGCGGACCCACCTTTAAATCTTGATTTTCAGTCTTTTCTCATGTT
TAGCTATTTAAAATCATTCCTAAATAACATGAGATCTTTCCAATCACAAGTATTAATCCTTGAATCCATAATTCAATTCA
AGGATCAGTTAAGAGTCAAGTCAAGAGCAGTTAAGATCAAAGTCAAGAGAAGTTCATTTCAACTTTTTATAAGTCTTTTA
CAAACGTTTTAACTTTGTTTTAAGACTTACGTTTTGAGTTCAATAAAGAGTAAAGCTTGAAGTTCATTTCTTCAAAAGTA
TATGGGGACTATGGATTCCCAAAGAGTTTAAAATGTTTTCACATTTAAACAAGAAAGTAAACCTTGATTTCCAAAGATCC
TTCAGGCTAGTTTTCAGAAAAGAGTAAATGCTTTCATAATTAAGCAGGAGGGGAAACTTTGATTTCCAAGATAGCCTTTG
AGCTAAGTTTTTGAGCACTAATCTCAAATCATAGAAGAAGTATATTTTTAAACATAAGAGCTAATATTATATTTTTGGGA
GTAGTATTGAGCACCGATATGGGGATCTGAGTTCACATTAACTCAAGTCTCCATAAACCATGTAGCCATCATGGGTAGAA
AAGGGTCATAATTTTTAGATGAGTCCTTTTCGCATAGACTAGTGGATCCACTTAGTAGTTCAGGTCCTATACCACGGCAA
AGTATAGGATGGCCCGGGCAGCGTGGGGCTAATAATGTTGTATCATCACTATAGTTCTTAAGTGTTGGTTGTTAGTTAGA
GAAACTCCCACAGCAGTAATTACATGGTTCCTCAAGGCGTTCTGCTTAGTATGGATGGGGGTATGGGACTTCATTCATGC
ATTGCACAAGTAGACTTTGAGAGGGATCATGATATGGTTTTTTATGTTTTTATGATTATGAGTTGACAACATGTTTTAAA
CAGCTTTATTTTTCTTTATATTGCACTTGTTTTAAATTGCTTTATAATGAAATGAGTTCAGTTAAGTATTCATGAGTTGA
GAAAAGCCAAGGTAAGTGTTTCTTGAGATTCTCTTTCTAGCCTATATTGTTTTAGCATTCCAACTCTCATACTCGTACAT
TCAATGTACTGATGCCAGTTGGCCTGCATCGTCTTATGATGCAGACACATGTAACTAGGATCGGCATTTTGGCGCATCGT
TGATCCAGTGAGCAGTTCAAAGTCTATTGGTGAACCTCACTGCATTTCAGAGGATCCATTTCATTGTTTTCTAGTTTAGT
TCATTAGAATGTTGTGGGGTTTGTCCCAACATCCATCTCAGTTGTTATTAGAGGCTTCATAGACAGTCAGATGTTAGTTC
TTTAGTCTTTTCATTGTCATTATTTCATGTTGAGACTTGAGTTTAACTTAATGGCCAGTTGAATATTCCTTTATAACATT
CCAGTTTATTATATGAACTTATATTTGTTGAGTTTAAGTCTTCCGCTGAGTTAAGTAAGTCAGGCCAAGGGTTCACTTTG
TGCCAGCAATGGTCTTTGAGTGCCGGTCACGTCCAGGGTGTAGGCTCGGGGCGTGACACAATGCCTTACATAATTATCAT
ATATACCTAATTCTTAAGGTAACCTAACCACATGTTTCATTCTTGATCAATTTTGGTCATATAGGAAACATATAACTCAA
TCTCAACACTACACAACCATGATCCATCATATAGGTCATAATCAAGTCAATTCATAATTAGAAGCTTTACCCTAAATCAA
TTCATGTCTAGGTGATCTAATCTAAGGAATTACATAAAGAAGGTCATCATTCATGGAGGATCACATTTAAACCCTCAATT
TGCCTCTTCCATGACACAACCCTAGACTATATCAATTTCATCATAGTATCTTAGGATAATCAATTATATATATAGAATCA
TACTTAGATAATGCAATTACATCATAATTAACTCACATCCAATCAACTTGACCAACTTGCAAAACCATCACATAATGTAA
AGAAAAGCCATAGCTAGGGTTGGGGGTCTCATGGATTCTTGAAGGAGACGAGTTAAAATCTTATAAAATCAGTCATACAT
TCATAAACAAACATCATTCAACCTTTAAAAGCAACTTTAAAAGGAATCCATGGAGTTGAGTTGAAACCCTAGCTAATTGA
GTTTTCTAGAATTGACTTAGAAGCTTTTGAAATGGCTCCTTGGGTGATAGCTTCCAAGGATGAAGAACTCTCATACCTTA
GGTGTAAAATCCTATCAAATTCGTATTGAAAATCTCTTTCCTTCAAGCTTTCCTTGATCTCCTTCTTTGTTCTTCAATGG
GGGTTTTAGAGAGAAATATTTGAGAGGGAGAAGAACTTTTGATTTGATTTGGGTTTTGGAGAATAGAGGAATAAAATGAA
GTGTTTCAAGGCTTAAAACTATTTATATATATGATAGAAAATAATTAAAAATGACCCCACACCATAATTAATTAAAAGGA
AATTACCTAATAACCCTTAATTTGGGCAGCCCCCGTCAGGGACCACGCCCACCTAGATGATCCGTCAAGTGGACCACGTC
CTGTAGTGGTGCCCGTGGTCCCTTGACCAGTAGCTCCCTCAACTTGTCAAGGCTCCCAAGTGGTGAAGGCAATCCCATGA
GCCGTGAAGTCGCTCGTGAAGGAAAGCCTTCCTTGGGCAGCCTTGTGAGCACATTGTCTTGCCAACCACGGGTGGCACCA
CAACTCGTGGTAGCCATCACGGGTCGTGAAGACCCTTGTGGTGATGCTAGGCAGTGGCTATATGGAGTTTTATGCAACCT
TGGCCCCCAAAATGCCAAGGCAAGACCATGAGACCTCCCACGATTCGTGGTCAAGACCACGAGTCGTGGTGGAGGTCGTG
GTTCCTAGGCAGTGGCTAGGCCTCAATGCCAAGTCTCACACATGCCTAAGGGACCTTCATGAGCCCTTTCATGGACCATG
GTCAAGACCACTGGTCGTTGTCTTTGGGCAGTGTTTGGCCAAGCTTGGGGCAGCTTTGGCCTTTGGCTTAGGCTTGCCCT
TTTTGGCTTGGCTCTTGACCTTGCAACCCCAACCAAACCTTAGAAGGTCTTCTAAACTACGGGATCTAGTACGTAATTGG
ACGTTTAACTACTAAACCAATTAACCTTTGACGTTAACCCCCACATTTAGGCTCTAGTTTACCTATCATTTTCTAAGTCG
TTTCATCACTTTAGCAGTCAGGGCTTCATGTTAGCGAGCCTAGCTAGCTCAGGCCATGTTGCTTAAGTGGCCCTGACATT
TGTTAAGCTACTTCTGCTTATGAAGCCAGTGGCTCACTTAAGAGAGGCTTGCCCAGTCATTTTAGCGGCATTAGTGGCTG
CTTTTACGACACATGCATTAGTCTTAAGAGTGGACGTAACCAGCTCACACTCCAAGTTTGTAAATTCAATTATGAGAGCA
ATGGGACTCTGATTCTGGTGATTCAAAGCTTGGTCTGATTAGGCAGCTTGGGCTACACGTTAGAGTGTTTAGGGAGCCTT
CGTTTGTGATTATTTTGATCCTAAAGGGGTTGTCAAACCCTTGCCTTAAGATTTTATGGTGTTCTTGTTGCATGTTGTTT
GCTTCATTTTTGAGCCTCGTATTGTGTTCCATTTTGGGACACAAGTTTGGGGAGGTTATTAGGACCTTTTGACGGAATCA
ATATCAGAATTTCTAGTGCGGGTCCCATAGTTCTTATTTTTACTCCAATTTTGGTCCATCTTTATTTTATGTTATTTTAG
TTCCTTAAGGATTGTATTAACATAATAATTATATAATTTATAGTGTGGCAGCATTCGGAGGCTGTTTGGAGGGGAAAAGC
TCTGGAGACGTGATTTGGAGCACGCGAATTCAACCTAAAGGTAGAGGCTAAGGTTTTCCATTCCTTAGATTAAACTTGAT
TATGTGAAAGCATGTTGGTTTGTGTGAATTTGGGGCGGGTACCTATTTTATCATTCTAGATTACTTTGAAACCATGCTTT
AGACTTCATCAGGCATTTCGAGACTAGAAACATGTTGATGGATAATTGTAATTATCCTTACCTTGTGGTGTGCCTTAGTT
GTTGTTATTACTGATTGATTTGAGAATGTTTGGCCTTAGTCTAGCTTTAGAATAGTTATTGTCATAGACTTTTGATATTA
GAGTCGTTTGGCCTTATTTTTGCTCAGACGTTATTTCGGATGGCTTAGGTCCATGTAGACTAGTGTAGCTGACTTGGGTC
TAATAGAATGAGCTTTCGATTAGGCGTTGACTCATCCTTGTCAAACTTCTATCCATTCTCCCTCTTCCTATGTCCCCATG
ATTATTATTGTGATATCGGGCTTTGCTTGGTCTCTTAGGATTGGAGTTGGTTCAAGCTTGAAGTATTGTACTGATCATCT
GGGACTGGACGTCTTTCCATAGTGGTTTTTTTATGACGAGTTGATATTGGATCCTTCGGAAGACATTATAGTCGCAGAAT
TAAAGATCTGGTCATACTGCTCTTTATCCTCTACTGAGTTGATTTATACTTAATCGCAGATTAAATGTATGGATATTTGA
TCTTCAACCACAGTCCGTGATTTGGGCTCATTATCCTCTACGGAGTTGATATCTATCTACTTGTTCTTGGTTACTTGGAG
GATGTACATGATTACAGGTCCGAGCTATGTCATCTATGGTCCTTTTTCAGAGATCTATTCATAGTTCGAGCTCTAGGCTA
CGTATCATTTGGTTCTAGACTCACCATGACTTGTTCTTAGTAGTTATAGCTATTATGTGTACCCATTGGGCTTATGGAGG
CCCATTCAAGTTTTTACTTATATTTGTGCGCGAGTATACTTTCTAGTTTTATAGGTCCTAGTTAGATTTAACTCGATCTA
CTTACTTCATTTCTGTTATTAGTACACTCGTGTGCTTTCTTTTAGCTTTCCATTCTTTTGACCTCTATTTGTGTTTTATT
CTCGCATTTCATATTTCTTTAATCCTCTTGCTTAATCAGTCTATGAAGCCTACTGAGTACATGTTCTTTTGGTACTCATG
CGACACTATGCATTTGTTCTATGATGTAGGCTCGAGCACCAGCTACCAGCATTGATATTCGATTCTGTTGTAGCTTCAGT
TCAGAGATGAGGGTTAGCACATGGCGTCCTGGACTTATCTCTATCTATATTTTGTTGGCTCGTCTTTTTTATTTTTAGAC
AAGCCTTATAGATTGGGTCCACTTTTGGGACTTGTACTTTTTTTAATATTAGAAGCTCTTACTTATGGCTTCCAGGTTCC
CAGAGGGATCTTATTGTATTTATGTTTTGGTTTGCTTCTGCCCGCTTTTCTATTTTTGTTGTTATATTACCGTTTCCACT
TTGTTTCTATCCTATTATCCATTACTTGATGTTCTGGGTTATGAATTGGCTTAACTACCGGTGGGTTATAGTAGGTGTCA
TCATTACTCAAGAAATATGGTCATGACACTTCAATTGAAACTACTGATTGTAAGCTTACCATAGTTGGGAAGTTCATAAA
GGGGAGACCAACTATCAAAGAGTTAAGAAAGTTTTTTATTAGCCAATTTCAGCTACAAGGATTGGTTTAAATATCTTACT
TGATTAGAGAACAGAATCATCACTATGCAACTCCTTGTGAAAGTAGAATCGCAACAATCAAAATTCATCTCCCTCTACAA
CTGCTATTTTTCTCTTAACTTCAACACTAAGAAGCTCTCTTTCACTGTAAATGCCATGTTTTCCCTTTCCATGGTTATTG
ACTAACTTGTCATCACATAAATATTACCAGTCTTTGTTCTATGTCAAAAAGTTAGTGAATTAGACGCATACCACAAATCT
CTTCCATTTATTTAAAGATTGATTCAATGTGCCCTTATTAATGTAATCAATATAGTCTTGTTCTAGATTTTACAATTGTG
GCAGGTTGTTGGGATGTTGTGGTCAAATAGAAAGGCATAGTTGAAGAAGATTCATATAACTGTCCTCAACTTTATTGTTG
ATTGATATGTCTACCATATCGCGAATAAGTAAAAGGTTGTGCTCCATAGCTAATATTATTAGTAGTCTAGGAGTGACATA
GTAAATGATTTGTAAGAAGTGTGTCAAGTCAAATATGGACAAATAAATAGAGATGAAGATTCAGTTGAACTAATTAAAGA
ATTTCATTGAAAGTTTTTAACTACCACCCCTTTTAACACCTATTAAGGGGAGGATTCTATATATATAAAGTAATCCATTG
AGGACATGAATGTAGATAGTAGGGTATGAAGGTCGTGAATAAAGATGGACGATTAGTATTTAGTAGGTAGGCAAGCATTG
TCGTTGGGATAAGGCTTGGCGGTAGTTTAAAGCATCGCATATCATAATACTTCCTATGTCCCTAATTACTTGTCCACTTT
TCCTTTTTTTACTTGTCCATTTTGACAAATCAAAGAAAGAACAATTATACATCTATATAATTCATCTTCGCATTGAGCCA
ACAATAATAACAAACTTAGTGCAGTACCACAACGAGGTATGAGGAGGATAGAGTGTACTTAGATCTTACTCCTACCTCGT
GGAGGTAGAAAGACTATTTTCGAAAGATCTTCGACTCAAGTAATGCACATCAAAGTAGCTAAAAACAAAACACAAAAGTA
AAGAGGACATAGCAAATAACAGGGAATGCATAACATAGAATTCCGGAAACATAAAAAAGCATTCCGAAAATAGGAGCGAT
AACAATAACTAAATAATGTGATGTTTAGTAGGAGTAACAATAATTGTACGGCATGCAACTATGAGAAAAATGCTACTACT
ATTGGCATATCTAAAACTATGTTTGGAAACAAGTGAATAGAAGTATATAATTGGATATATGTCTACTTTATACAAGTTTA
AGTGTCTACTTGTGCACAGCTAAAGTTGGAGGGCATAAATGTGAAATGAGGCCAAGTTAAAAGTCATATTTATGTATTAT
GCTAATTTGAATTGATTCATAAATAGTAAATTAATAAAATTGTCCTATTTATGATTTTTTAAGGAAAAACAATTAATGTA
CTCCCTCTATTTCATACTCATATATATCATACATTCAAATATAGAAATACATTAAAGCTATTGGTGGAATTATCCAAAGA
GGATGAACCCCTTTAATAGAAAAATACTAATACAATTTATACATGATTAAAATTATTCTAAATATATATATAATAAATAT
TGGATCATGTTGAATCTCTTTAAATTCTTCCTTATCTTATTTTCTGCATAAATACAGGAGTCAGACAAAGTCATTTTAAG
AGAACACAATTTTAGTGAAAAATCTCATAGAAGAAATTCCTCACTTCAGTGAAAAACATTCGACCATGTTTTTGTTTCTT
GCTTTTCGGGATTGGATTCATCAACTTTTCTATATAAATTTCTTCTCTCATGGTATCATTTCATTTTCACTATAAATCAT
GATTCGATACTCCCAAATGAAATCATAACAAACATTCTCTTAAGGCTTCCCACAAAGTCTCTATTGAAATGTATGTCCGT
TTCGAAATCATGGCATCAACTAATATCTAGCCCTCATTTTGTCAACACCCATCTCAAATTAAACAGAAATCATAGAGTTG
TATTTCCAGGCAGTGAAAAATACAAATTTTGTTCACTCCCTCACCTCTTTAACGAAGAACAACTCACTCAGGAGCTACTT
CACATAGATCCACCCACTTTATCATCTTTTTTTGTGGGTTCTGCCAATGGGCTGATTTTTATTTGCAATCACGAAAGGGA
GATGTGTATATGGAATCCCACCATTAGCAAGTCAATGAAATTACTTAATTCTCCTTGGGGTACCTCTTTCAATACTAAAT
ATGGTTTTGGATACGATGACTCACGTGACGATTATAAAGTTTTATTTATTGATCACTATCATGATTTTAACAATGGTGAG
GTGTACTGCGTGAGGATTGTCGTCACTATTTATAGTTTGAGGAATGATTCTTGGAAAACACTCCATGACCAGCTTCAGGG
ATATTTCTAATAAATCATTCGGGTAAATTTGTCAATGGGATGCTTTATTGGATTGCATCCACGAGTATTGATGATGATGA
TGCACACAACATCATTTCTTTCGATGTAGCAAACGAGACATGGGGAAGCTTGGAGATTCCCATTCGTGGAGAAGACCATT
CTAATATCAAACTGGGAGTAGTGGGAAGTGACCTTGCTGTGCTTTATACTTGTCATATATGTGCTACTACTTCTGATGTT
TGGATTTTGAAAGACTGTAGAGGTAATATGTAACACCCCGTATCCGAAACAGACCAAAGATACAGATTTTGAGAAGTTGC
AGGTGTAACTTACGGTCACCATCCACGGACCGTAGGTCAGACCACGGCCCGTGCTGGTGGTCCGTGGTTCACCACTGCAA
CCCCTCCCCAAACTAGCTCAGAAAATTTGGCTAAGTCCCGACTCACGGACAGACCCACGGTCCGTAGATCAGACCACGGT
CCGTGGTCTGTGTCCGTGGATCGAGACTTCCCTTACCCAGCCTCTGACACAAACTACGGTCGACCAGCACGGACCGTCAA
TAGATCCACAGTCCATAGGTCTGACCGTAGATGAAGGTCAACAGCCAGTTAGGTGAAAAATTATTGATAGGTCAACTTCA
GATGGTCATAACTCTTAGCACAAAATGAATTATGTGTCCCATAACCTATCGTTAGATAGATAATTGAATTATCTTTCCAA
CGCCACCGAGTTTACTAAATTCCGACCTCCGAGTAAAAAGTTATGCCTATTTTAGTGAAGCCCTGTCGAGCAGACTCGAA
CTACGGACCTAATCTACGGACCGTAGATTGACCTACGGCCCGTAGGTCCATTCCGTCGATCACTCCGACAGCAGTTAATT
CAGGGGTCTTTTGGTCTTTTCCTATTTCGTTTAATCCCTAAGATATGTCGTTTAGACCCTAAATCATGAGATTTTAATCA
GTTTAAGCCTAGAAACATAACTAGAACTTACCTAAGTCAAATCACTAATCAAACTTAGAAGAATTAGAACGCTAAAAGGA
GAAAAGAAGTCAAGAACCCTAGTTCAAGAACGCAGCGAGGTTTCTTCAGTTCCAGCCTCGAAATCGAAAGATTTCTCCGT
GGAATTCGTCACCAGGTATGTGGGATTTCACTAGTGGGTTCCTTTCGCCCATTAGGTCCCTAGAATTCAGTCAGATTATT
GATTCCATGATTATGAACAGACTTAGGTTTTCTAGAATTATAGTAGATCATCATGAATTAGTTATTTAAATGTTCCAAAT
CAGATTATCATGTTATTGCTCAGTTTATCGCATGAATTTCAGAACCCTAGCTATGTATTTCTTTAGTTCTTGAATTACAC
ATGCTAGGTCAGATATTTCAATATTCAGTTTTACATGCCTCAGTTTATGAATGCATCATTATCAGATTAATTGTTGCATT
CTCAGTTGACATAATATGTCATGGACGAAACGGTTCACCATTGAATACCCTAAATATGTTGTGTTATATATGTTTTCTTC
ACCAAATTTCACATTTTCTATACACCTTCGCCAGTCAAATAAGGGGGACATTATACTTTCGATTCGGGGATTAATCATAT
TATTTGATGGTTCAACTAAAAAACTAGAACACATTGCTGTTGTTGGGGGATACAATCCTGCAGAAACCTATGCAGAAAGC
ATCGTTAATCCCCTAACAATATCTGGTAAGAATTCTGCTTAGTTTTGTTGGTATGCTCCTTTTGCACTTATTTTTCTGTC
AAATAGAGGACGAGACATTGAATATGTTTTTCTTGTAAGCATTTCTCCTTATTATTATACTAGTTTACAAATACGTGTGT
TGCACGTAGTCCTCTATCGTCAATTATTATAGTACTGTTTGTATTCTAACACAATAAATCATTAACAATATACATGTTTC
CAAAGCATTTTTTTTTAATTATTGATGGATAAAAAATGTACAAAGATAATTTTTCATCAGAGATAGATCTCGATTTAGAA
ATAAGTTGATGTGGTCTGCTACATCTTTCACCAATTTAGTGTCAGTGTGAGTATATATCCTTCAATCCCCGTGTAAGGAG
AAGGATTATTCCGAATGATACTCGACTCAAGGAATGCACATTAAAGAAGTTAAAAGGAAAACATAGAAGTAAAGAAGACA
TCAAATAACAAGGAAAGCATAACATAGAAGTAACAAAACAACAACAATAACAAATATTTTCTTTATTTTCTCTTGAATTT
TCTTGTTTAAATTTAGGGTTTCAATACGGCCTCATCTCACTACAAATATGCTTATTGTGAATCCACACATGGAGACACAA
TAACAAGAATATAGTATGCTAAAAGTACTGAATTCTGATGAACTCGTAGGTGAAGTATAGTTCCACCCTTACCTCTACAA
CTACATCATGTTATATATGATAAGAAGATCCACTTCTTGTTGATTATAATAAATGAGATTATTTTCTCAGTTTGTAATTT
AATTTAATAAATGATATTTACACAACAATGTCAAATAAGGGTCAGTTCAAGTTCTTTTCTTTTGTGCATATGCATACACT
GCAATTTTGTTTCTTCAATCTCGCGTTCTCATTCAAATTGTTAGTACTTTCATCACAATGTTTGTCCGAGTAAAAACAAG
ATTCGATAATTAATTCACCAAAGAAGTAAAAACAAAGAAAAAAATTGTCACAAAAAGAAATTATCAGTTTAAGACAACAA
TTTACATCATCTAGCTTGAACTTTGAAAAAATAATATAAAACTCCATGACTTTTGTTACATGTAAAAAGTGACAACATAA
AAGGAGGAATGCTTATAAAGCTACACACAATACAACAAAATATGATTAGAGATTCATAGATATTCGTCGGTTACTTCAAT
GGTTGTTGTGGCATCATTATAAATGACATTAGTTAATACTCCAGACAACTGAAATAAAGTAGGAACCAATACCAAATTGT
GTACAAAAGTAGAAAATAATTATCATTTGACAATATATAGATCATGGACTTCACTTACAAAAATGGCACGTGACTTCAAA
AAAAATGAAACAAGGTCAAATATACCTATGTATTATTAGAAATAGTTCCAATATGTTCTTTGTTATAACTTCATCCAAAT
ATGTATCTCTCATTATACTTTGACATAAATTTGTCCTTAATTTTGATGGAAGGACACATATCAAGTTTAAAATCAATTGA
TATATCCCCAATTATAAATACCTGATTTTTTAAAATACTCACCCATTTAACCCGATCTGATAATAATATTTTCATCCCCT
TTTCTTTTCAATAGACAAAGCTTTAAAGTTTGTTCTTCCACATTAATTTTTGCTTTGTCTATGTCAGGTTTTGGTTGAAT
TCTCACTACATCACAAAGTCGTCTATACCCAATCATTGATTGATTTATGGTACATCATAATTTTATTTTTGTTTAGTTAA
TAGAATCATGTAATCATTTTATTTTTGATTGGATCAACTATTACAAATTAAAGGACAACTTTTCATATTAGATTGTGATC
GATATCAATATAACTTTAAAATTATGTATTTTTTTATTCAATACGATAAATTGTTGAGGATATGATTACTTTTTGGTAAA
TGAAAGAAAAAACTAAGGTCAAAGAGGAAAGTCTAACTTATAAATCAAGATAAGTGAGAAATACTTGAACCTACGTGTTT
AATAGAATGAGCATCATTATATGATTTTGGAAAATATAAACCTAGTAAAATTATGTAAAAATAATCATGAAGTTTCTATT
ATTCACTTTATTAGTGTGTATGAGAGAACATCAAAGTAAATTTCCTTCATCCATAATCTTATAATTATTTGTAAAATCAA
AGCTTTATATGATTTGCTTTTGAAATGAATTGCATTTTAATTTTTTTATCAAGATGTACGAAGATATATGTGTATCAATA
TATGTTTATCTAATTATATATAATGTTTTCATTGTTTCAGCCTAATGCAGAGGGCTTATGTCACTTTGGATAAAAAGATT
GAACAACAACAACATAAATCACCAAACAAATGCTATAGATTTTTTGTTATGTTTATTTGATGTGGATTTTAAAAAGATTT
AACATTGTTATGTTGAAATTACTATACACAAGTTTGTATTACTTTTATTTGACATAAATTCGGATTTGTGAAGCTTATTA
ATATAAATTTGGTTAATGAAATTTAATTTTCTATAAATGTGTTATTTGGTAAAATTACTTATTATTCTGAAGAATTGATG
TAAATCAATTTTAAAATTACTTGTTATTTTGAAGGCTTGATGTAAATAAAATTTCTTATTTATTATTAAAATAATAATAA
TTTTGTAAGACTCCACAAATCAAATTATACATGTAAATTTTAATTTCAGGCCATGACAATATTAAATCCACACAAATTTG
ATTTTTAAAATATTGAGATCATATTGTGAAGGTTCTAAACCGTCAAAAACTGATACTGGAAAACCTCCACAAATTTAAAA
GTCATTTTGCGGGGGACGTCGTGGAGGTTTACTAAAACCGCTGCAAATATGCTCGTGGCAAGGGTAATTGTGACATTTTT
AAAAACCGCCACAATTAAATTTGTGGGATCCCTAAACCGCCACAAATTGACAAAATAACCCCCATCAATTGAGCATTTTT
TTGTAGTGCGAGTACTATACCAAGTGCATCATTTGGTGAAACTTCGACAATACTTTCTGGCCTTTGACGATGAATTTCTT
CAATTTTCTCCTGTGCAAAAGAAAAACAAGCATAATACTGTTGTCATATACCAATTGATGACTCTATATTTAAATATGTA
GATCTAACTAACTTCTTCCCTCTCAGATTACAAACTTTAGACTTAAATGTGTGAAGTTTGAAGACTGAACTGCTTTCACT
GTACGTTAAATCTTACTATATTGCATTTCATCTCTTAGGATCACTCATCCAGCCCCAGGGATACCTAACGAGCTAATTCA
ACATATTCCATTACGGTCAGAACATATCAAGGGAATGTCTTGGCCTATACATCAGTAGAAGCTTGTTAAAATCATGGTTC
TTCATAGCTTACCTAGGCTTATGCAATGAAGCATTTCCTCTGCTGATATCTTTGTTCCATCAGCAGAGGAACACACATTC
ATGAAATATCCATACAACAACATCAACTAAGCCTCAACCCCAAGCTGATGGTATCAGCTAATATCTATTTAGACTCATCA
CAATGATGAACCAAAACATATACAGAAAATGCAAACGATAACATTAAGACTCTGTCACCATAACCCAAAACCTAATTAAA
TAGCTACTAGAGAATAGAATACTTACCCCAATCTCTCTAGCCGCCTCACTTACATAACTTCCATCTTTTCTCTTATGAGT
CTCGGTCCACATTTTTCCTCGATCAACATCTTTCCCCTTGGCCATCTGAAATTTTCAAATAGCTACTAGAGTAATCGTAT
ATAAGAAGAAGCAAACGTTTCCTTCTTCTTTTCAAGAGTGGTAGAGATATGTCATTAAAAGACTAAACATCCGAGCTTGT
AATTCGATAACAAAATTATTATGTTGATGATTAGAAAAGAGAAATATATATGCAATATGAAAATTTTATATGAGTACTCA
AAGAACAGACAAAATAAGAATATATACATTATAACTTTTAAGTTAGTCCAAATTCAGTAAGAAAATTTTTTAGATTCTTG
AATACCTTTAAAATTACTAAATGAATATTGAAAAGCAAAGGGCATGAAGAATGCAGTACAATTGCCTTCCGAGCCGAGAG
ATAAGGGATTGAAATTCATTGGACTGGACATGTCTTCTCCACGATCTCAGGAAAATGAAAATAAATTCTCAAAGATCCAT
AAACAAATCTGTAAAGTTGTCTATAAATGTAAATCATATATAACCCCTTATTTTGAGGCAACTATTCCATAGCCTCTTAG
ACTGCCTTGCCTGACCTTGAGCAATTCGCTTCTCAGTGCTGACAAAACTAAAGGTGTGGACTGTTGATAGCTATAGGTTT
AAGGTATGAAAATATTCTTTCTGTCTCCTCACTCCCTGATTACCTTTTCATATTGTGAAGAAGACTTTATAAGTTACGAG
TGATTTTTTTGTTCTATACACGTCTAGATAGGGAAGAAGAAAACAATAATGTGTAAAAAAAAATACATTTAAATAAATTA
ATGAATTCCTTCAATGGTATTACTTTTAATGTGCACTGATAATGTATACTAGTTAATTTCTTTTATACATATAAATAAAT
TAATGAATTCCTTCACGTGACAGAACGTTTTTAGTGTTGCATGCAATAAAGTGATTCAAGAATTAATTTAAATTGGACGT
TTGAATTACAATTGTGATATTCTTGAATTTCGTTGTTAGAAATCATAGATATATCTGAATGAACTCATCTCCCCACAAAT
ATGCTTACTGCAAATTGATAGAAAAATAACAAGAAGAACGATGAAGAAAGCAGATTGAAATAAGCAAAAGAAGAAAAATT
ATTACTGCGCAATTCTCTTATCTTCAATAGCAATCAGGATAAGTTAATATATAGACTTTTATAGAAAGTTTTTTGTTACG
CATAAGACCCACAAACCCACGACTACTAGGACTCCTAAGAGTCGCTACTAACTCACTAAAAATCTGCCCACTTCCTAATA
ATTAGGAGTTGAACATTTCAACAAAATAAAAAGGCCAACAAACATTAAATAAATGATTCCTAAACAAAATAACACTTCCA
ACACAAATCACCATATAAAGAAAAAATAATGAATATAGGGTTTCCTCGTACTAGTGAATAGCCAAATTACAATTGAAATG
AAATCTTAAAGAAAAATTAATGCAATTACGAAGGAATCACAAAAAGTTGGAAAATAGTACATCAGGTTCACTTTAGTTGA
TAAAGTATATATATATACACACAAAAGAGCCTTTTTATTAAAGGCAAGGAGTGAGGGAGACACAATTACAAATTTTCAAG
TACAACACATTAGTTTCAAGTATAAAGGCGATGAGGGGCTGCTAACTCAACAATCCAACCGTATACATTATACATTAAAA
GAGTTTTAAGTTTTATGTTCTAAAACTACAGAAAATAACTATAAAAAATATTTACTCAAGGTAGGTTACTTAGTAGGTCA
TCATAGGTATTTATGATAGATACTAATTGGTAATCTAGTGCAAATGTTAACTAACATGTCACCATAAATTAAATTACGTT
AACAGTGTAAGCAATGTGTTTACATTGTTGATATATATAAATTAAAACAGTTTCAAAATCACCAAGACAACGAAGTGCGG
AACGACCACTATTGAATCTCGAGGAGACGGATTGGGTGGCTACATGTATTTTAACAATTTAAATAAAGAAAAGGATTAAG
GTTTATAGAAAATCGTTTAAACTATAATAAAACTGTAACACTTCGGTCTTAGAAAGAGCTAATTTTAGAAAGAACTAAAT
TAGAAAGAGACAATTTGAGATTTGTTCAAGTTAGTCTTAAATTGTGAGTTTTGGGTCAACTTCAAACGACCATAACTTTC
AGCACGGATGAGTTAGGTGGCCCATAGGTATCAAATGAAAGCTCTCTGAGTCCTCTTTCCAACGCCACCGAGTTTGCTAA
ATTTCAAGTTCGGATGAGGGAGATATGCCCAATTGAGTTCAACCTGTCCGATTAAGGAAATTCATCCGTTTTAAGGAGGG
GTATTTTTGTCTTTTCCTTACCCCTACTAGCCTAGCTCATTTTTGTTTATCTTTTAAGGGTCTAAACTAATTGGAATCAG
TTTTAGTCATTCCTAAACACACTTAGGATTTTAGAAAGAGGTTCAAGAGGAGAGAAAGGAGAAGTTCAAGTGTTCGTTCA
AGATTCTTGCGATCTTCGAGGAATTTCGCCAAGGATTTGATCCTTACAAGGTATGTAAGCTTTCAGAGTGGTGGATTAGT
TCATCCTCACACCAATCATGAGTTCCTTGATTTAATTTCGTCCATGAATTTTGTGTATTGAAGTTCTTGATGAGTTTTCT
TGAAAGTTCCGTTCTTCAATCTTTATTATTGGAGTTTGATGAGTTCTTGAGGCGGGGGTTTGAGTTTGAGGGTTGTTCTT
GAGGAGATTTGAGTAAGTTTTTATTTACTTATGTTGAGTAAATCTTTCGCTGAGTATTGAGTCAGGCCAAGGTTTCACTT
GGGGACCAGCAATGGTTCTCGAGTGTCAGTTACGTCCAGAGTGTAGGCTCGGGGCGTGACAAAAACAGAAGAACAACATT
TAGTCAATAATTAATATCATTTTGATACTAAATATAACATATACAATAAGCAAAACACTGCATTGTTCATTCTAGTAAAC
ATCAAACAAGAAATGGCAACTGTAATTAGCATCGGTGGAAACATCCAGTCATACTTATACATTGATAAAAATAGGATACA
AAGGTCATTCAATAAATATCAAAATCAGAGATGTCAATGCTTCATTGTTTCGATCCATTGAATCTGAGCACAGATTAGTC
ATACACATTAGCTTTGACTTACTAAAAGTTCAAGAATACCCAATAAGTTAATAAAGCACACCAATGATTTTTCACGACTA
TTAATTACTTTTTCCTTTGTGCAGATGCATACATAGTAAAGAACAAAAGTTTGCAGATCTACTTCTTGTTGATTGTAATA
AATATGAGATTATTTACTCATTTTGTAATTTAATTTAATAGAGCCCCAATCAAACATGGGTTAGTCCAAGTCCTTTTCTT
TAATTTTGTGCATATGCATACATTGCAATTTTGTTTTTCCTTAATCTCATGTTCTCGTTCAAGTTGCTAGTGTTTCATCA
CAATGTTTGTTAGAGTGAATCAAAATTCGATAATTAATTCACAAAAGAAGTAAAAAAATAAAGAAAAAGATTGTCACAAA
GAGAAATTAGCAGTCTATAAGATAAGATTTTACAACATCTAGCATGAACTTCTAAAAAATAATATACTACAACATAGTAT
TCCATAACTTTTGTTACATGTAAATAGTGACAACATAAAAAGGAGGAATGCTTATAAGGATACATACAATACAAGAAAAT
GTGATTAGAGATTCGTAGATATTCATCGTTTACTTCAATGGTTGTTGTGGCATCCTATGTCGACAGTTGCAGGAACACCA
ATGCTTCAACAACAACAACATACCATTGTAGTCCCAAAAATGGAGTCTAAAAAGTGTTGACATTCTATTTTTCGAAGACC
CCTCCGAAGAAGAGTATATCAACATAAAATTTCACTCTCTAGAGACTTACCGGCATTGAATTTGAGATGGATATTGTAGT
TTGGGATGATATTGGTTGTGGCTTCTTTAGGGTTTAATATTTGAAACAATTGCATATAAGGGTCACTTTTTGAGAGTTTT
TAACCAAAATTGTCCCTTATTTATTGGAATTGGTTTATTTTTATATTTTACATATTACTTTACGCATCTTTAGTCCATAG
TGGATTATTTCTTTTCAAACTAATAGAATTAACCTAATAACTTCAAAACATAATATTTAAAACAAGCTAAAACCAACTGA
CTCGGCCGATTTGATCCAAAAAAAAGAAACTAAAGATGCTCTAGATAATATTTAAAGGACAAGATAGATATTGTGCATTT
TTTCTTCACCTGCTCACCATAAAAAAAAATTACCATCAGAAAGAAAGAAAATTTAGTATTAGAAAAATTAGGGTAATGAC
ATTAATTTTGACGTTATTAGGTGCATAAATCAATTTGCTTGTTTATAATTCAATACTTCCTTATAAACAACTTTATTTAT
AAAATAAAGTAGGAACCAATACCAATTTGTGTAAAAAGGTTAAAATAATTAGTGTTTGACAATATATAGATCATGCACTT
CACTTCCAAAAATGACACATGGCTTGAAAAAACTGTGCCACTTCCACCATGTTATCTATTGGATCGGTGGACAAAGTATG
CGGCCAAAGAAAAAGCTGATGACATTTCAAATACAAGATCACATGCTAATGATTTGAACTCTTCCACTGTATGGCTCAAT
AACATTATGATACACTCTCTTGGGCTCTCCAAATGAGTTACTTGGTCTGAGAATCATTATAAATTTGTGTATCAAAGATT
GTTGCAACTATGTGAAGATTTTGATGAACTTTATATGAGGTTGATAATGATAATATATGTGACCGTCAAGTTAATGAGTC
AAATTTAAATTTGAACTTAAGAGAATAAAATATTACTTTACTTGACCCTCCATGTATGGCTACTAAAGGATGTAGCTAGT
TCTTTAAGAATGAAAGGTGGTCTAGAAAGTTATCGGAAGGTTAATAGAAGCTCTTCTTAGAAACAAAAAAAGGAAAATCA
AAATTACAAAAAAGAGAAAAAGAGGAAGGTAATTTTATACTTGGTCTTTAATTATCAATTGGATTCAGTAATAGAAGCTC
TTCTTAGAAACAAAAAAAGGAAAATCAAAATTACAAAAAAGAGCAAAGGAGTAAGGTAATTTTATACTTGGTCTTTAATT
ATCAATTGGATTCAGTCAATTTAGAATTTTGAGGCATATTCATTGACTCATTCACATATTTCGACTATTTGATTGATGTG
CAGTTTAAGCACTAATGTTGAAGCGAAATCTAAAAGCATAGAAACATCCATGAATATACTTTTCCAGGATTTGATGAGAG
AAGCTTCATATCAATTCCAACAAGGTTTCTAATTAACGAGTTGGCTTGAAGTTTTAGAGTTTTAAATTATAAAAGATGCA
TGGAGACAAAATTATGAGTGTAGCTTTTTTTTTTGGAAGAAAATAATTCAATGCATAGTTTTATAGCATAATCTTTTGTT
CAAAGATATTTGGTTTTCTTTTAGTTCTACTTACAATCTTTATCACAGTTTAAACTTGAAATTTTAGATTTATATTGTTG
GTTGTGTTTATTTTCGCCATAAGTTAGTTACTCTTCATGAATTGTCTTGGAATGGAGAGTGGTGCAATAAGTCCCATAAA
ATATTTATTGAATGCATAGATATAATTTCCGATGGAGGTGTATAATCATGGTATAAATGGTAGTTTTGTTTCATTAATCT
CGTGTTCTAGTTCAAATAGTTGTTGAATATTGATCAAACGTAATTAGAGGTTCCTATTTAGTTGGCAGAGTAACACGTTT
GTTAGGAGTCCTAGTTGAGTCAAAGCATATCTCCTGTTAGTTGTTAATATTTAGCTTAGTGGATAAGGTTGTGGTTAAGT
TAGTGGGTCATGTTTCTCTTAGGTGGTTGAGTCTTAATTCCTATTTAAAGTGTCCTATGTATTTTCGTTATTAACATAAG
AAATATAACGTGAAAGTTCTCTGCAACTCTTCTTCTATCTTCTTATACGTTGTTTCTTCTTTCTTTATTCTCCAACAAAA
TTGGTATCAGAGCCAGGTTAGGTCAAACTCAGAGCAAATCAGTAGCAAGAAGAAAGTGACAATTGAGAACAAAGAATGGT
TACCAATGGAGCATCTACCACATCTCAACAACTAATTCCCATCTTTAAATATAACGTGAAAGTTCTCTGCAACTCTTCTT
CTATCTTCTTATACGTTGTTTCTTCTTTCTTTATTCTCCAACAAAATTGGTATCAAGAGCTAGGTTAGGTCAAACTGAGA
GCAAATCAGTAGCAACAAGAAAGTGACAATTGAGAACAAAGAATGGCTACCAATGGAGCATCTACCACATCTCAACAACT
AATTCCCATCTTTAATGGGGACAAATACGAATTTTGGAGCATAAAGTTGAAGACTTTGTTCAAGTCTCAAGAATTGTGGG
ATTTGGTGGAGAAGGGCTATGCTGAGGAAGATGAAGCACAAAGATTGCGAGAGAACAAAAAGAAGGACTCCAAGGCTCTG
TTTTACATTCAACAAGCGATGCATGACTCAATTTTTTCCAGAATTGCTGTTGCAGAAACCTCAAAGCAGGCATGGGATAT
TCTGAAAAAAGAATTCCACGGCTCGACAAAGGTAATGACTATTAAACTCCAATCACTCCGACGTGATTTTGAAAATTCAT
CCATGAAAAGTAGTGAATCTGTGCAAGGATACTTATCTCGGGTGAGTGCAATTGTTAATCATATGAAGGCATATGGTGAC
AAAATTACTGATGAAACTATAGTTTCTAAAGTTTTAAGAAGTCTTAATAAAAGATTTGATCATGTCGTAGCTGCTATTGA
GGAGTCCCATGATTTATCTAATTATGGTTTTGATGAATTGATGAGTTCATTGCAAGCTCATGAGGATAGACTGAATGCTT
CTCAAGAAAAGGGCGAAGAGAAGGCATTTCATATCAAGGGGGAGTCTTCTTTCAAAGGTAAATCAGAAGTTTCAAATGCC
AGAGGATATGGAGGCAGAGGCAGTTTCCGTGGACGAGGTCGTGGCAGAGGACGAGCTCAGTTTAGTGGTGAGCACCGGCA
ATTCAAGAGCAATATTCAGTGTCGCTATTGCAGAAAAATGAGGCACAAGGAAGCTGATTGCTGGACTAAACAGAAAAATG
AACAACAACATAACAATTTCACTGAGCAACAACAAGATGAGGGTAATTTGTTCATGGCTCACTCCTCAATAGATGTTGGT
TCAGATGATGTATGGATCATTGATAGTGGTTGCTCCAATCACATGTCGGGCAGAAGGTCACTGTTCAAAGAACTTGATGA
ATCGGAGAAGTCAAAAGTTCGTCTTGGAAATGACAAGGCAATGACAGTCGATGGGAAAGGCACAATCGCTCTAAAAATTT
CTCATGGTAATGTCAAACTTCTCCATGATGTGCAGTATGTTCCTTGTTTGGCCCATTACTTGTTGAGTATTGGGCAACTG
ATGAATTGTGGATATTCTATTTTGTTTGATGACAATTCTTGTAGCATTCAAGATAAAAATTCAGGACACAAAATTGTTGA
CATTCAAATGACTCAAAATAGAATGTTTCCTCTTGAAGTTTCTGATGTTAAAAGTTTTGCATTAATTACCAAAGGCAATA
CAGAAGCCAATTTGTGGCATTTGCGGTATGGTCACTTGAATGTAAAGGGGTTACAATTATTAGGTCGTAGAAATATGGTT
CTTGGTTTGCCTAGAATTGATGCTCTTGAATTTTGTGAAGGATGTGTGTATGGGAAGCAAAATAGAAATTCATTTCCTGT
AGGTAAGTCTTGGAGAGCATCTGTTTGTCTTGAATTGGTGCATGCTGATCTATGTGGTCCTATGAGTGTTGAGTCCTTAG
GTGGAAGTCGATATTTTCTGCTTTTTACGAATGATTATAGTCGAATGAGTTGGGTATATTTCTTGAAATTTAAATTAGAA
ACATTTGAGAATTTCAAGAAATATAAGTCTTTTGTTGAAAGACAAAGTGGTTGTAGAATTAAGACTCTTCGAATAGATAG
AGGTGGTGAATTTATATCAAATGAATTCAACACCTATTTTGAGGAAAACGGTATTCACAGAGAGCTCACAACACCATATA
CTCCAGAGCAGAATGGTGTTGCCGAACGCAAGAATCGGACAGTCGTTGAAATGGGTAGAAGCATGATGCAAGCTAGAGGT
GTACCAAAATATTTCTGGGCTGAAGCTGTTGCTATCGCTGTCTACATGCTGAACATTTCACCCACCAAGGCCGTTCTTAA
TCAAACACCATATGAAGCATGGAGAGGTAACAAGCCCAAGGTAAGCCACTTACGTGTCTTTGGATGTATAGCTTATTCTT
TGGTGAATTCACAAGCTAGATATAAGCTTAATGAAAAATCAAAGAAATGTATCTTTGTTGGATATAGCACACAATCCAAA
GCTTATAAGCTATATAATCCATTGAGTGGAAAAGTTGTGATCAGTAGAAATGTTATGTTTAATGAAGATGCTAGCTGGAA
CTTTGATTCTGAGAATGTTAGTTCAAATATTAAGTTGTCGCCTACTGATGAAGCTTTTCAGCAAGAACCTGCAGCAGTTT
CTATTCCAGGGAACACATCCAGCTCTTCTCCAACAAGTAGCAGTCGTGCTACTCATCAATCAAGAACCTCTGCTCCAGCA
AGTGATCACAGCTTAACCCCCCAAGGAAGTGGCAGCAGTTCTTCTTTAAGTGATTCTTTCAGTAAGACTCTACCAGCGAA
ATTCAGATCGTTAAGGGAGATTTATGAACATTGTTCTTTTGCTTTGTATGTTACTGAACCCAGTTCTTTCAATGAAGCTG
TAGAAAGTCAAGCATAGAAAAATGCAATGATAGAAGAGATGCAAGCCATTGAGCAGAATCAAACATGGGAATTGGTGAAT
CTACCGGAAGGAAAGGAACCCATTAGACTCAAATGGGTGTTCAAAATCAAGCGTCATGCAGATGGGAGCATACAATGATA
CAAAGCAAGGCTTGTAGCTAAAGGATATGCACAACATCAAGGTATTGATTATGATGAGACGTTTTCACCTGTTGCTCTCT
TTGAAACGGTGAGAATACTCTTATCTTTGGCTGCTAAACTGAGCTGGCCCGTTTATCAATTTGATTTTAAATCTGCATTC
TTAAATGGGGATTTGGAAGAGGAAGTTTATGTTTCCCAACCTGAGGGTTTTGGTGTTAGTGGCAATGAGAGCAAAGTATA
CAAGCTCAAGAAGGCTCTTTATGGGCTAAAACAAGCACCACGGGCATGGTACAACAAAATTGACTCGTACTTCCTGAGGA
ATAGATTTGAAAGGAGCGAGAATGAGCCTACGTTGTATGTAAAGAAACAAGGTACAAGTGATTTTTTGGTAGTTTGTCTC
TATGTGGACGACATGATCTATATAGGGTCATGTGAAACTTTAGTTGCTGAATTTAAATCTTGCATGATGAAGGAGTTTGA
AATGTCAGATTTAGGTGTTTTGCAATACTTTCTTGGTCTTCAGGTGAAACAGGTAGAAGATGGTATTTTTGTTTCTCAAA
CGAAGTATGCAAAAGACCTCGTGTTCAAGTTCGGTATGCATAATTGTAAAGCGGCTGCCACACCCATGAATGCAAATGAA
AAATTTCAGCTTGAAGATGGCATAGATCTCGCTGATCCTAGTCACTACAGAAGCTTGATTGGAGGTTTGAACTACCTAAC
ACATACTCGTCCTGATATTATGTTTTCTGTTGGTATGTTGTCTAGGTATATGCATAGTCCTACCAAGCAACATCTTGGTG
CTGCCAAAAGAGTTTTGCGTTATGTTGCTAGGACAGTTGACTTCGGGATTTGGTACTCCAAAGATGCAGATTTCAGCTTG
ACAGGATACAATGATAGTGACTAGGCAGGAAGTATAGATAACAGAAAGAGTACTTCTGGAAATGTGTTCAATTTAGGATC
TGGAGCGATCTCTTGGAGCTCAAAGAAGCAGGATGTGGTTGCATTATCATCATCGGAAGCAGAATATGTTGTTGTAACTT
CAGCAGCTTGTCAAGCCTTATGATTACGAAGAATGTTAGTAGATGTTTTCTATCGGCAAGAGGGTACTGCGATAAAAATA
TTTTGCGATAACAAGGCAACAATTGCAATGACAAAGAATCCGGCTTTTCACAGCAGAACAAAGCACATAGACATCTGTTA
TCATTTCATTCGTGACCACACAGCAAGAGGTGATATAGAGTTGAAGTTTTGCGGTACAAGGGATCAAATTGCAGATGTTC
TCACCAAGGCACTCCCACAAGCCAAGCATGATCAGTTCCGGCAGAAACTTGGAGTTTGTAATTTTGAATCAAGGGGGAGT
GTTGAATATTGATCAAACGTAATTAGAGGTTCCTATTTAGTTGGCAGAGTAACACGTTTGTTAGGAGTCCTAGTTGAGTC
AAAGCATATCTCATGTTAGTTGCTAATATTTAGCTTAGTGGATAAGGTTGTGGTTAAGTTAGTGGGTCATGTTTCTCTTA
GGTGGTTGAGTCTTAATTCCTATTTAAAGTGTCCTATGTATTTTCGTTATTAACATAAGAAATATAACGTGAAAGTTCTC
[truncated: 246,984 more chars]
