# Supplementary material for: Homologues of potato chromosome 5 show variable collinearity in the euchromatin, but dramatic absence of sequence similarity in the pericentromeric heterochromatin
Source: BMC Genomics. 2015 May 10;16(1):374. doi: 10.1186/s12864-015-1578-1 (PMC4470070; doi:10.1186/s12864-015-1578-1)
Supplement: Additional file 3: — RH BAC tiling path sequences. Description of data: Nonredundant, multifasta sequence files of the individual BAC MTPs. The sequence contigs and scaffolds in the MTPs can be either ordered or unordered, depending on the quality status of the tiling path sequence. [file 12864_2015_1578_MOESM3_ESM.zip › mtp_2681.fasta]

>mtp_2681.scaffold_1
GAATTCTACGATTTTCTTCCAAGCTATTGATTTTTTATTATTATTTATTATTATTGTTATTATTATTATTATTATTTTAT
TTATTTATTATTGTTTGTTAATATTATTTTTATTGTTATCATCGACTTATTTTTTACCTAATTGGCTTTCCTTATGCCAC
CTTTTTTTGGTATCTATAAATGAATTATGGAAGTAATCAGTCACATAATTTTATTTTTTGGATCAAGAAGACCAAAACAC
TTGCTAATTTCCAAATTTCTTTATATATAATTAGTTTTTCAACGAAGTGCATTTCAATTTTTTATGTAAATTTGAAAAAT
GAATGTTGTTTGAATGAGGAAATGGGTGAATTTTTCATAACATATAGACTATTGCTACATAAAATGTAGCTAAAACTTTA
AAGAGGAAAATGTTGGGGTTATTTGCCCTGATTTCTTACCATAAATAAGTTTTCCTTTTAGGAAAAAGTTTTAATATTTT
GACTAGTCCTTTTCTTGTAGGAAAGGTTTTAGGACTCTATAAATATAGGTTTGTTCCTTCTAACTTAATTAGCATTCACT
ATGTAGTCCTAGGGTTTTGAGAGTTGCGGTTATGGGGGAGAGTTTTGTGTACCTCCTTGTATTCCGAGTGAATTGTTTGA
GGTTGTTTCTCTCTATATTTTGTACTCTCATATTTATAGTGGATTGCTCATCTCCTTTGTGTACGTAGGTCGATTGACCG
AACCACGTTAAATCTGTCTCTTTTGGTGTATTTCTCGTTTGTCTTCTTACTCATGGTCTTTCGAGGTTTGCTTTGCTAGT
TTCCGCATTACACCTGGTTATTTCGGTCCTAACAAGTGGTATCAGAGCCATGGTTCAATGATGGAACCATGTTAGAGATG
GGTGTTCATCTTGGTGGGTGTAGTTCCAGTCGCAACCTTTTTTACAGTAATGAAGATTTTGTTGGAGAAACTGTTTCAGA
GAGGTTCTCTGTGTCGAGACGTAGATTTGATGGAGGAGATTATGGAGAAGAGATGCAAGATCCTAAAGATTATGTGAAGA
AGGTGGACAAATTTATTTTGTCAGAAATTCAGGCCAAGGGGGAGATTTGTTGGGGTTATTTGCCCTGATTTCTTACCATA
AATAAGTTTTCCTTTTAGGAAAAAGTTTTAATATTATGACTAGTCCTTTTCTTGTAGAAAAGGTTTTAGGACTCTATAAA
TATAGGCTTGTTCCTTCTAACTTAATTAGCATTCACAATGTAGTCCTAGGGTTTTGAGAGTTGCGGTTATGGGGGAGAAT
TTTGTGTACCTCCTTGTATTCCGAGTGAATTGTTTGAGGTTGTTTCTCTCTATATTTTGTACTCTCATATTTATAGTGGA
TTGCTCATCTCCTTTGTGGACGTAGGTCGATTGACCGAACCACGTTAAATCTGTCTCTTTTGGTGTGTTTCTTGTTTGTC
TTCTTACTCGTGGTCTTTCGAGGTTTGCTTTGCTAGCTTCCGCATTACACCTGCTTATTTCGGTCCTAACAGAAAAGAGG
GGCGCATTAAATATCTCGCGTTAGCATGATTCGAAAAGGGTCACATTAGTTTAGAATATTCCTAAAAATTCGGTGAATAT
TAGTTAATTTTTTGTCTATCTCACGCTTAGTCAGCACGTCTGAAGTTAAGATTAAAAGACGTATGATAACAAATAATTAT
ATTGAAAATAATATTTTTTTTAAAGTACGAAATAAAAAAAAATATATTTTATAACAATATCAATTAAACAAAACATTACT
ACATGTTAGGGTCACAACTCTTATCATTCCTATCTACTAGAAAAGTCCTAAAATTAACAATAACATACTCAAAACATATA
CTCCCTCCGTTTCACAAAGAGTGACCTGGTTTGACTTGGCACAAAGTTTTAAAAAATAAAAAAGACTTTTGAATCTTGTG
GTCCTAAATTAAAGTATGTCAAATGTACTAAATTTTCCTTCAATCTTGTGGCTTTAAACATATCACGTGGAAAGTTGAAA
TTAGAATGTTACCAAAAAAGGAAAGAGATCATCTTTTTGAAATATACTAAAAAGGAAAGGAGATCATTCTTTGTGAAACG
GAGGGAGTACCAAAAAGAAAAGGACAATTATGTAATTCTAAGGAAATTGCAAAGGACATTTGGCTTTTGCATTCATGGAA
AGGCCATATTTATATTATAATTAATAATTAATAATAGCCACCACCTTCTCACCTTCCAAAATTCTATCTAGTCTAGGTAA
TAAATGACACAATACTTGTTTATCTAAAATTTAAATATTCATGTGTACTATATGAATAAATTATTGTACTCGCTCGATTT
ATTATTACTTGTTCAATTTACACTATATATATCCCTTAAGAAATAATCACACACACACACACACACATATATATATACTA
GATATAGGACCCTGTGCCAGCACGGGGCCCAATATATATATATATATTTATTTTTATTTTATTTTTATTTTTTTTAAATT
TATGTCATATTATGGAATTTGAGAAGTTATGAGGAATAAGTTTTTAATGTTAAGAGTAAAATGTGAAAACAAAAATATGT
TTTTTACTTTTGATATAAAAATGACAAGTGAAAATTGTATATTTAGTATAATATAATAGCAAGTAAAATAAATGGAGGGA
GTGATAAATTTCATTTAAAGTTTAGATACTCAAATTATTAATTTTTATCAACTAGATATTCAAATTATGGTTGGCTTGAA
TGAACATCTGAACATATAATATAGTAGTATTTAAGACATTTTTTACTCAATTTTTTTAAAAGTTTATGTGTGCATTCTCA
AACGCTCATTCCGCTTTAGCCTAAAAATTTCTCACATAAAATTAAAAAAACAACACATTTCATGTGATTAATTTATCATT
TAATGAACTCTTGAAATCAAGCGCAAAATTTCTTTCAAAAATTTGAATAAAAAATGTTTAATAGAAACACTTTTTCAGGT
ACATATTCAAGTTTTCAAGTAAAACAAGTCATTATTCAAATGTCTAAATAAGATTTACCAATAAGTTTAAAATATTATCA
ATGTATTCTGTCTAAACACAATTGGTGCAATTTTTAGTGAGGATTAGTACATTGTATGGTACTATGATATTTCTAAAACT
CCAAGGTGTTAGAAAATTTAGAAACATCACATGTGGTTAATTATGATTCGACATTGTATGCCAGCCATGATTGATTTTTG
AAACGACCCCAAAAATGCCCGAAAATGTGCTTCGAAAACACCTAAAATTGTAATTTCCATATATCTCAAAATCCGTGCAT
CATTTCGGAAATTCGGCTTCATATTCTTATTCAGGGGGTCAAATTGAGTGGGAAATGAGTCTAACCCGAATTTTAGAACA
ACCGTATCAAAATTCGAAAATCGCAAAAAAATGCGATTTTGAGGGTCAACTTTAAAGGGGCATATCTCTCAGCACACAAG
GAACTGGAAGGAGCTCAAACTATCAAAATTAAAGCTCTGTGAGTTAGCTTTCCAACGCAATTTGTTTCACCTCATTCCGA
GTTAGGATGAAGGAGTTATGACCATTTTCGTAAAACCTGTCCGGCAGAAAATGCAAATTCCAGTAGCCGAAAACACTGTT
CACCCGCCTCAAATTTTTTCTAAGTGTTGGGACGTTTTTTTTATAAAAGGGGACATATCCATACTTAGTCATTTAACTTC
AAAACATCCAAAAAACTCTCTCTAAACCCTCTCCAAAAAATTCCACCAAGATCATCAACCAAATTCAAGGATCCCAAGCT
TTAATTCCGGATTCAAGATTCAATCTCAAGCAATTCTCCATTCCAATCTTCATCAAGAATTCTCCAAAGTTGAGGTATGT
GGGTTGTTGTGGAAACCTTCCTTTCCACAAGTCCAACCATTTATCCTCTATTTTACTTCAAGTTTATGGGTCCTTATGAT
CATTTATGAACTCTTGAATTATGGAATTATTACTACACATCCTATTATGGTCTATTTTTGTATATTATCATGAAATGGAA
TGATTATATGATGTTTATGGTTTTCATGCCTCCATGATCAAATTATGAAGGTTGTTATATATGTATATATATATGTATGT
TGTTGGTGGGCTGTTTTATATGGATTTTGAAATTGGTTGGACTTAGTACTCTTGAAACACATGATTTTATTTACATGAAC
AAGTAGCCCACCATATGTTTGATAAAATGCCATTTATAGAATTCTTATGAAATGGAAGGTCCAATGTACGTCCTATGAGT
CGGATGATTATATAAGTATTGAAATGATGATGAAATGGATACATGTATATGATTTTCTCTATATAGTGTGTGAGTCGACC
AAGCCTAGCTCGGGGGGTTGTAGGCCCGGGTAACCGTATCAAGGGGTTTGTACCTTGGTTGCCTAGTACGGGGGGTAGTA
GGCCCGTATAACCATATCGAGGGGTTTGTACCTTGGTTGCCTAGTACGGGGGGTAGTAGGCCCGTATAACCATATCGAGG
GGTTTGTACCTTGGTCCCTAGCTCGGGGGGTGGTAGGCCCGGGTAACCACATTGAGGGGTTTGTACCTCTTTCGCCTCTC
CAAGGGGGTGGTAGGCCTTGGAAATACTATATTGATGGTCACTCACTACACATATACTATGCCCTACTAAATATGATTTT
TATATAAGCATCATTATACATATCATCTCATTAATATGCTATCTATCGGGTACGATTATGCATTTTGCCTATGATGTCCA
TCCCTTGTTGCATTGCATTGCATCCCATATACTTAGTACATTCAAACGTACTAACGCATACTCTATGCCTACATGATGTC
ACCATGTAGGGACCGGAGCACCGCTTGACCCTCGTCCTCCGCGTGGCTAATACGATTTTCTATCAAGGTTATTGGTGAGT
CCTCCATTCCGGGGACGTTGCTTATGATCTTTTGCTATGTATAAGACTTTTCCTATTAGTTATGTTTTGACTATGAGGGT
GAGCCCAGTTGTTTGTCTTGGCCCCCGCTAAAGTACCTATGTTTAGAGGTGGTGTTGGACAAGTTGTGTATTATGTTTGA
GCTTGATTCATCTATGGTATTTAGGTATCATTTCTTCTTTTTTTTTTTTGCTCCCTTAGTCCCGATTTCCCCTTGATTAT
GCTTATCGCTTATGGTCATTTTAATTGCTTCCGCGACCAATGATGTGTAAGATACGCTGTGAGGCTTGTTTGGGGTTCCT
TCGGGTTCCCCATTCGCCGGTCACGTCTAGGCCCTAGGCTGGGTCGTGACAATTTTATACGATAAAAAAAGTTCAATTTT
ACTCCTATATGATTGAAAATATTTTTAAGTTAACTTTTTAGTCATAGATGGAATCAAAATTGTGAGCTTATAAATTCTAT
ATCCATTATGTGGTGCATGTCCATCTCCAAAAACTCTAACAATGATTTTCTGAATGTAATTTTTTGACGAAAGGAATTTA
ATTGGACCTTCTTCGAATGGTATAACTTTGACCATTCGACCTCTTGATTGAATAATTGATATAGATTAACTATAACAAAC
ACATGAATTGACAAGCTAATAGAGTTACACAAATCTTCAATCAAATTATGCAACATGGTCTAGCTACATTCTTAATTTGT
TCATCATCTTTGCCCCTCTAGAGAACATATGCACACAAATACATACTATCAAAAGAAGTCAAAAAAAAAAAAGTTCCTAA
TCAAATCTCAAATTTTCTTTAATTAGTCACTCCCATTCTAGCTATTTGTCTGCATTACACTCCTTGGGATGCGACACTAT
CTACAGCTCTGCATGAGCGCGAGATACTTCTTGCACTGAACTGCATACCTTATAAATCTAAAGTTCCATTTCCATGACTT
CATCATTATCATCTTCTTCTTCTTCCTCGTCCTCATCTCCTTCAACATGATAATAAGAATTCTCACTATGTGGTGCATGT
CCATCACCAAAAGCTTTAACATGATCTTTAAGTGACCTCTTGCGCTTAAAATCAGAACCACAAATACAAAACCAAAGTTT
TCCACAATTTTTCTCATGAGTCCTCCAATCTCCTCTTACAGCAAAATTCTTCCCACGTTTTCTACAATTAAATGGTTTAG
GCCCATGTTTTCTTTTATAATGTGTTTGTAGAGTCCTAAAATCTTTCAATGGCTTTGATCTTGGATGATCTATATTGTGA
TCCATGCCCCCACATATGCATCTAATAATACAAAAAAAAAGGGTCACGAGTTAATTAATTTAAGGAAAAAAATGTAACAT
ATAACAAGTTGGACCAAGCAAAATTAAACTTGCCTATTTTTGGTAAGTTGGAAATTTGGGTCACTTGAAACTTGACTAAA
AGTACATAGATATGAGACAATAAAAAGACAAAATTGAAGAAGTTCAATGTCATGAACCTACATATGTGGAAATATTATAT
ATGTGGAAATTAAATTCAAGAAAATAGTATAAATATTAAGTTATGAACCTACATTTTAAAAAAAATATAGAAATCTTAAA
AATTCTGAATCTGCTTCCGCATGTAAGAGAAGAGTATGCATGGTTATATATGAGCAATTAGCATGCGGAGGCAGAGCCAA
AATTTGAGACAAATACAAAATTTGAAAAGAAACTTATGAGTTTGAACACGTAAACTATACTCTAGCTCTACCCTATTAGC
ACAAACACATTATATACAAGTGACAACCCTAATATATAGTCACATGTAAATTAAATTGCACCTACAAGATTTTCAACATG
AATAAAAGTGTATATATATATATATATATATATATATATATATATATATATATATATATATATATATATATATANNNNNN
NNNNNNNNNNNNNNNNNNNNNNNNNNNNNNNNNNNNNNNNNNNNNNNNNNNNNNNNNNNNNNNNNNNNNNNNNNNNNNNN
NNNNNNNNNNNNNNNNNNNNNNNNNNNNNNNNNNNNNNNNNNNNNNNNNNNNNNNNNNNNNNNNNNNNNNNNNNNNNNNN
NNTTTGGGCAGGAGTTGGAATCCAATATTGTCCATTTACTAGTGAAATATTATTATTATTATTATTATTACTATTGTGAT
CCCCTTTGTTTCTACTAGGATTATTGTTGTTGTTTGAACTTATTGTACTTGATGAATCAATATGAAGAGCCACAGTGACA
CTTTCTTGATTATTATAACTTTGAAATTCATGACAACTAGAAGAAGAAAAATAGTCATGAAAAATTGTACTATTTTTTTG
GCCAGGAGGACCAAGAGAGAGGACAGTGGAAAGTTGATCATCTTCAACTAATTGATCACTAGAAGATAAATATGTGATAG
AATTATTATGACTACTTTGCATGGTTAGAAATCTAGTGATCTATGAAATTTTATGGAGGAGGAGGAGACAACGGCTATAT
AAATAGACTAAAGTTTTTTTTAAAGAGTTTATGACTAAAGGGTAATAGTAACAATAGGTGATCTTGGGTTGGGGACTTTA
TGCTAGGATTTTGTTTCTTTTTAGCTAAGGAGAGTAGGGGGAGGGGGAGGGGGCAAAGATGCTAGGTTTTCTTGTCTGTC
TATACTCTACTATACATACTACTATTTATACTTTTTGGTACACACCATTTTGAATAATACACAATTTCCACTATATATCT
GTCTCAAATTATCTGTCGTGTTTTCTTTTTTACACACAAGTATTTCTAAACTTGAGTATTTACGTTGATCAAGAAATTAG
TACATATAATGTGTAGTTTTCTAAACTTGAGTATTTCTGTTTAATAAATGTCTCTTCAGAATTGAACATTATTAAGAAGA
TGAAGTATAAAGGTAAAGTTGGAAGAACGTACTAATTTTTGTCTTGAATTTTTAAAAGGTGATACTTACTTTGGGACGGA
AATGATATAAATTAGGAGAGGTTTTAATTATTTTACCTGCATTTATATCTTAAAGTATAATCTCTATCTTTTCATTAATT
AAGATACAATAGTCTTCAAGAACAATTACTAGCTGGGATAACAAAAAAAAAAAAAGAAAGGGAAAAGACAAGTGAATAGT
AAACCAAATAAGATGCTAGATTCCCAATTTGTATATATTTTTATGGCCTTGTCACTTCATATGTCTCATAGTTATTTCCT
CCTTTCATTTCTCTCTCCATTTTTATGTGTTCTCCTATGAAAGGTTACATTGGCAAATACTGTACATTCTGCATATCCTA
CACTATTTACCCCCCCCCCCCCTCCCACCCCTCCAAATGGCCAATGTACCCCTCTTCTACTTCTTGTCTCTATGCCTAAG
GGCAAAACCAATAGTATAATCTTTTAACATGGATTGTTCTTTTTTATTTCTTATTACTCAGTATTCGATATCTGTATTGA
GGTTTCAACTAATTCAAATTTCTATCGCGTAGGACATATTTAAGGGGAGAAGTTCTCCCTGACATGATTTTTTATATACT
CAGGATCTTGAACTAGCTGAGGTCTCTAATTAAAGGTAGAAATTTTTTATCCATTTCACTACAACTCCTGATTGAGTATG
AATATTGTTAATTTTTAAGTTTCCCATTTTGTTTTAAAAATCTAAGGCATATTGTCTCTTTGAGATTATGTCTATCCATA
TGATTGTATGAGTTTAAACTTTTTGTATACTAACAATGTCAATTAAATTTTATATTATTAGATTGTCGTGGGATGGATAA
GAATTAATATTCCTTCATTCTTAAGTATAGGTATTCTCGAGTGTGAATTCTGTAATACCTTACGTGATACAAATTCAAAT
TAACGAAAACATCAATACAAATATCAAACATCAGATAATAAGTAGGAAGAAAGATGTAATAGTGCAAAAGGTGAAGTCAT
CTAAACAGCAACAAAGAAGCCTTTATTGAACTAGTTGATAGGCCTTTCATGAAAAAACACAAGTTGATTTGATGGCGTTG
TAAGTTAAAATTTTAAAAAACTCTGACTAAAATTTTGCACCATAAAGCTCTCTCATTTCACTTCACTTATCCCAAAACTT
TTTTACTTCTTTTAGTACGTACAATATGCATGGGGACTTGACGAAACCTACAAAATGCTACTTCTCTTAATTTTTACCTG
CGAATTCAGAATTTATAATTTTTTAATTCTAAGTTTTTTAAGGTACTATATATTAGACTCAAAGTTATTTTCTCTGTTAA
AATATATGGTCTGAAACAAATTTTAGTTATTTCTGTGATTATAGATCATTTCAGCCATAGTAAAGGGAAAATTTCGGAGT
TGAGTTGTATTTAATCATAGAATGTGACATTCATTTCTGAACAAGCTAAAAATATATATATATCACATAAATTGGGATAA
AAAAAATAATTTATACATATTCTATAAATTTTTAAGATTTAAAATAAAATTCGACCAACTCTATAGTCGACACTCTAGCT
CCGCACCTATATATAGTGATGTTTTAGTCCAGTGGTTAGTCATATACATAGTTATTTACAGAGAGTTTTTCTCAGATATA
TATAAATGCAGAGCTTTGTTGGAATTTGGATTTAAGGTAGTGAAAATTAACTTCTATTTTTTTGTATGTTTTGTTTTACT
ATTAGGATTATTCTAATCCATAAGCTAAAAACTAGAAATTTTATACTCCAAAAAAAGAAAGGGTAACCTTAGTTTAACAT
AATTAAAATGAGGAAAAGGCGTGAATACCTTCTTGAACTATGATCGAACTTCCAAGAACACACACTTTTTCCCTATTTAA
TGGGATTCAGTTACAGACGATCTTAAACTGCCAAAAATAGTGCAAATTTAACACGTATGTATTTAAGATACATGAAATCC
AGTGTATCCGACACATTATGTAATTATGTAAACTATCATTTCATTAAGTAATTAGCATCTATAATATCGTGTGTTTATGA
AATTTCCTACCTCATGTTTATTATCAAAGTGGATTTGGCCCAAAGCTAGACAAATGCAAATAGAAGAACAGGAAGATTAG
GAAAAAGACTAGTCTAAGTTTGAATTAAGCCCAATTGAAGCCCATTTGGTTTTTGGATACAGGCCCAAGATTGGCGGCCC
GAGTAGTTAAAATACAATATAAAATCATCCCGAACTTGAAAACAAATATTCGTAATTATTTAGTATTCAGATGTTAATGC
AACATCTTAATATTCAGATGTGTATTTAAATTTCGATGTTTGAATCTTAACGCATGATCTTAATATTCAAATTCCGACCT
TTGAATCTGAATACAACATTTTGATATTTAGAAATTCAAATGTTTTAATCTTAATAAATAGATAGATTTAATGTGATTAA
GTTATCTATCTAATGAGCTGTAATGACCCTAAAGGTCATTTTTGGAAATTTTCATAAAATGACCGTTTTACCCCTCCCGA
TAGTTGCCCCGAGTCCTAATTGTTGTATTTTCGAAGTTGGTTTGAAGGAAAATTGATGAAAAGTTGAGTTTTTGGAAAGT
TGAGTTTTTTAGAGTTAAAGTTTGGTTAAAACTGCTATTTCGAATCATTTGGAGTTTCGAGACTCGAATCGGATTTCCGT
TGATTCCAGCAGTATAAGAATGTTGAAACGGGTCTATGAGAATTGACGGAGTCGAATTTGGAGTTAAAACGAAGATTTGA
GGTCCTAAGTTGCTAAAATTGTGAAATTTTGATCAAGAGTTGACTTTGGTCAACAAACGAGGTTCCGGTGCTCGAAATGG
AATTCCGAGGGCACCGTTGGATTCAGGGGGTGATTCTAAGTCTAGAATGAGTCTTGGTTGAATTTTTAGAGGCCCCGAGT
GCGTTTCGAGTTTTTGAGCCTAAAGTTAGTTTCTTGACGCCTTATCGGATACCAGGTCAAGGAGACCTCGAATTCAAATT
CCGACGATTTCATTGAGTCCGAAATGTCATTTTTAAGCTAGTAGCATATTTGGTTTGTGTTCGGGAAGTGCCAAATGAGT
TTTGGGTGAGCTTTTAAGCTTCTTAGATGCTTTGACACTATTTCAGCAAATTGTGACAACTAAAGGGTTCATTATTAGTT
TTAAAGGTCAAAAAATTATTCCGAAGGTTCTGAAATTTTGAGCATGAATTATAAGACTTATCTGCAAATTTTGGTGCATT
TTCGCTAACCCGAGATTGGACTTTTATCGCAAATAAGAAATAATTGTTTACCGAGTAGAAATGATATTTGACTGGGCAAA
CGAGCATGAAATTGAGCTCTGATTGAACGAGCAGGTCCGTATCATTATTTAAGACATTTACAAAAAAGAATCGGGTCATT
TCACTATCGTATGAGGAAATTACGGCCTTTTTAGTGAAAGATTAACTGCTGTTTTACTGCTGCATAACAGCCATGTACTG
TTATAAAAATCTCAGACTGTGTTCATTTGGTATTTTGAGCATATCGGGAGTTCTAGAGATCGGAATGGAGTGATTCTTAC
GGGTTTCTTCTTGAATTAATATGAGGGTTAGTATTCAATCTTCAATTCGACATTTTCTCATAATTTCTTTATCTGGTTTT
TTTTCCCTATCCGTAAGTTTCTTGGGAAAAATTGGGGTTTTATCGATTTGGACTCCCTTTTTGATGAAAAAGGTATATTT
ACGATCCTTATGTTATGGGTAAACTGATTTTAACATAAAATTATTGATTCATCGATTATTTTCATTATATTAACCGCGTA
CAATTTAGACTTTCCCGGTAAAGTTAAAGTTTGATAAATTGAGAATTTCAAGGTCGATCTTAGCTCCGTTTTTGATGAAA
TTTCATATTTGAACTTATCTAAGCATGGGTAAGATGTTTTTCAAGAAATATTTCATTTTCGAGTCAGGGTTTCGGATCCG
AATATTTTGGGCTTCTTCAAGAACATGAATTTTCCTTCAAATTGAGTTTGTGAACTCATTTCAACTCCTTTTTCGAAACG
GTTTTCACTATTGGATTCTAAATTTCTTGGGGAACATTTTTCACTAAAAATTTCTAGATTTCGAGAATATTTTCCGGAAC
GAGATTTTTGACCATTTTACCCTTGTTCTCCAAATTTCACGATATTGGTGTTGTTAGATTCGTATTGATTGTGGGATTCC
ATTTATGAATAGATTGTGGTGATTTGGAGCGTGCTCGGAAGGGTAAAACTCAAATTTGAGTTACTAGTTGAAGTGTTTTG
AGGCAAGTGACTTCTAAACTTTGTTAAACTCTTAGACTACGAATGACTACTTTCCTAATTGTTTTGGGGAGTAAGGGGGA
TTGAGGATGGGTTTTATTTATTGATTGAAATTATTGTAAATGAAAGATGGGGAATAAAACGAGCTAAATGTGTTATATGT
GACTTGAATTTGTTGAATAAGTCATGTGATAACTGATATTAAAGGGATAGAAGAGCATGAGTAAGCTATGATTGATACAG
ACATTGATGTTGAGACAGATGATGTGTAATACTATGATGTGGTCGTGATATGGTTGTGATTGAGACATATGATGTGTAAT
ACTATGATGTGGTCGTGATATGGTTGTGATTGAGACAGATGATGTGTAATACTATGATGTGGTCGTGATATGGTTGTGAT
TGAGACAGATGATGTGTAATACTATGATGTGATCGTGATATGATTGTGATTGATGACATGTGCATATTCATTATTCATCC
CATGTGTGAACTATCTGTTGCATGAGTTCTGAGACACTGATATGAGGATGGATGGATATGAGACACAGTTGAGACTAGCT
CCAGCTAGAGATATATGAGATGGACTAGCTCCGGCTAGCGATTTGGATGCCGATGGGATCTGGTTCCGGCGGTGATACAT
GGTCCATGTGTGGCCCCCATGGGTTCTGATTTGAGTATTCAGCACGGACTGATTACGTCAATAGATGTGTATCGTAGGAC
AGACATGCATCATGACTACATGACATCATTATTGCATTTACATCGCATATGACTTCATCTTTGTCTGTGGTGTGTGGATT
TTACCTATTTGCCCCTCTTCATGTGATATATGATCTATTTGCTCTTATATGAGGATATGAGGTTGATGTTGAGACACTGT
TGGATATATCTGTTGATTATGAATTGTGTAGTATAGGTTGTTGGTTCGCTGTTAGAATGAAGTTTCGGTGGTTCGGTTGG
GATTGAAAGGAGTTGTTTGTAGCTGCTAGTTTAGCTTAGTTTAGTGTTACTTGCGAGTACCTGTGGTTTTCGGTACTCAC
CCTTGCTTCTACACAATTGTGTAGGTTGACAGCTCTCTCTCAGATTCGGCTTAGTATTTTCTTTAGCAGATTGAGCTTCG
GGACATACTCGAGAGGTAGTGGTTCATTCCAGACGCACCCTTGAGTTATCTTTACTTTCAGTTTTGTTCTATTCGAGAAC
TATACTCTGAGACTTGTATATTTTTATTTGAATTCTGTATTTAGAGGTTTGTACATGTGACAACCAATTCTGGGGTTATG
TTGAGTTTATTTAAAGACTTCCGCTTATCTTTCTATCTTATTCTTGTTTTATTAATTCTGTATCGTCGGGTATTTGGGTG
TTAGGCTGACGTGTCCGATGGGGTTTGGGCACGTGCCATCACATCTGGTTTTGGGGTGTGACATGAGCGTCCGAGAACAA
ATGGAAATAGTTTAATGGGAAAATTGTATGAAATAGCAAATTATTAATTCAAATTAAATGTTATAGTCATAGTTTATTTA
AATTGTAATTCGCAGCAAATATCCCTTTTTTTTGTCATCTGATTCTGTATACAATTAGCCATTTTATACATTTCGGTATA
AAATGTATAAAATGCGTTTGTGATTGAATAAAGCGAGAGAAAAAATGTATATACAAATACAAATACATGTATTTTCGTCC
GATACACTTATAATTATACAAATACATGTTTTATTATACAAATTACAATATATAAATGAATTTATACAAAACTGAACAAT
TTGTATAAAATTAGATGTTTGTAGCGAATTATACAAATCGAAAGCTCCATAGCAAATATAAAATTTGTTATGGAGCGCAA
TTATACTATCTATAGCTATAACATACAAATATAATTTTTATGTTTGTTATATGTGAAAGTTGTTCTAGTTTAATCTAGAT
ATTCTTAAATCAAGACTTAAATGGACCCTTCAATTAAAAAATCTCTAATAATTAACAGAACTTTGGAGCAATTATTAATC
TCTCTGTTTCCACTCTAAGGTGAGATATATTCCTTATTATATTAGTTTTCTATTTTATTTTTCCTTTTTTGCTGTTTCTC
ATTTAATTATTTGTCACAGTTCTTATGTCTAGTTTACAATAAAGTCTAAACTATGATAAATTTAGGTTGGATCTAATCTC
ATCATATACTTTAAAAGTCAACTCCTAGTTCTATCTTTTTGCTACCATTCTTTTTCAATTTTGTGCAAGACAGAACCCAT
AGATCCTTTCAAGCAATTATTGGTCTCTAAGGTGAGATTCCTTTCGTTTTACTTGGATTTGATGCACTTGAGTCGAGAGT
TTTTCGAAAATAGTTTCTCTAGCTCCACGAAGTAGTGGTAAGATCTGCATACACTCTATTCTTCCCACAGCCTATTTGAT
GGAATTGCACTAGATATGTTGTTGTTGTTTTGTTATTTCTAATTTGATTGTTTGTCGCAATTTTCATGTCTTATTTTACT
ATAGTAATGGAACATATATACTTGTATTCGTAAGATTCCTTTTTCTTTACTTAGATTTAATGCACTTGAGTTGAGGTCTT
TTGGAAATCATCTTTCTACCTCCACGAAGTACTGATAAGATCTGCATATACTCTACTCTGGCAATGTGGTTGTTTTGTTA
TTTCTAATTTGATTGTTTGTCACAATTTTCATGTTTTAATAGACGAAGAACTAGTGGGGTTTGATGATGATGCAGAAAAT
ATATTTAAGTATTTGATAAGTGGAGAAAAGGACCTGGACGTTGTCTCAATTGTTGGAATGGCTGGTTTAGGGAAAACAGC
TCTGGCTAGAAAGACATACAATAGTCGTTCTATTATTGATCATTTTGATGTTCGAGCTTGGTGTTCTGTTTCACAAACAT
ATAATAGGAGAGAATTGGTGCTTCAGATTCTAAAACAAATTACAGATGATCATTGTTCTAACTATGTTGACTTGAATTAT
CCTGAAGTGATATTGTGGAGGTGTCTATACGGAAAAAGATATTTTCTTGTGTGAGACAACATATGGGATGGGCAAGGCAT
GGGATGGTGTTAAACGATGTTTCCCTGATGCTGATTGTGGAAATAGAATAATGATAACAACTAGAGATGAAGGGATGGGT
AGCTATGTTAAGGGGTATAGTCATCCTTATTCGCTTCCATTTCTAAAAGATGAAAAGAGTTGGGAACTATTGCAGAAGAA
AGTAATTCAACGAGGGAACTCGTGTCCTTTGGAGCTAGTCAATGTAGGACAACTAGTTGCCAAAAAATGTAAAGGATTAC
CTTCTTTGATTATCATGATTGCTGAAACTCTTTCAAGAGAAAGAGAAGCGTCTTTTTGGCTTAAGGTTGCATATGATATA
AGTTCTACTCTAACTATGTTATTGTTTTGTTATTTCTAATTTGATTGTTTGTCCCATGTTCATGTCTTGTTTTACTATAG
TAATGGAACATATATACTCATATTCATAAGACTTTAGATGTGGCATTGTTAATCATTAGAGTATATTTTTGTTAATGTAG
ATTTTGTTTCCAACAATCGTTAAAGAGGTCAAGCTAATTATATGGAGAATACTGAAGAGTCTTGCAACGAACCTTATTAT
CCATCAATTGACGAAGAACCAGCGGCGTTTGATGATTATGCACAAAATATAACTACGTATATGGTAAGAGGAAGAAAGGA
CCTGGATGTTGTCTCGATTGTTGGAATGACTGGAATAGGGAAAACAGCTCTGGCTAGAAAGATATACAATAGTCGTTCTA
TTATTGATCATTTTGATGTTCGAGCTTGGTGTTCTGTTTCACAAACATATAATAGGAGAGAGTTGGTGCTTCAGATTCTA
AAACAAATTACAGGTGATCATCATTCTAACTATGTTGACTTGGATTATCCTGAAGACATATTGCGAAAGTGTCTATACGG
AAAAAGATATCTCATTGTATTAGATAACATATGGGAAGTCCAGGCATGGGATTACATTCGACGATGTTTCCTTGATTGTG
AAAATGGAAGTAGAATAATGGTAACAACTAGAAATGAAGAGGTGGCTAGGCATGTTAAGGTGTATAGTGATCCTTATTCA
CTTCCATTTCTAAAAGATGAAAAGAGTTGGGAACTATTGCAGAAGAAAGTATTTAAACGAGGGAACTCGTGTCCTTTGGA
GCTAGTCAATGTAGGACAACTAGTTGCCAAAAAATGTAAAGGATTACCTTCTTTGATTATCATGATTGCTGAAATTCTTT
CAAGAGAAAGAGAAGCGTCATCGTGGCTTAAGGTTGCATATGATATAAGTTCTTATGTTTCCGACGAGGAGATGAGCATG
AAGACGATACAATCAAGTTATGACCATTTACCGGACCATTTAAAGCCTTGCCTTCTCTACATGGGATTGTTTCCTAAAGA
TTACGAAATTCCAGTGTCTGATCTACTCAAGTGGTGGGTAGCTGAGGAGTTTGTGCAGAGCATTGACACGTTGGATCTAG
AAGTATTATCAGAGTTTTGCTTGCGTGATCTTGTTGGAAGTAACCTGGTAGTGGTTTATAAAACAAGATGGAATGGTGAA
ATGAAATGCTGCATCATTCTTGATCAAGTTCGTGAGTTTTGCTTGAGAAAAATTACAGAAGAAAAGTTCATGCAGCTCAT
AGTGCCATATAGTTATCCAGATCAACCCAAAGAACAAAGGTTATGCATGTACATACAGGACCGTACTATGACAAGTGATT
TCAAGGAAAGTGATCAGGAGTTCATAGTTCATCCGAAATTCAGTATATTGGACCGTAAGAATCCTTTCTGTTTGCTTAAT
AACTTAAAACTTGTTCGGGTTCTACATTTATTGGATATCTACTTGGACAATTCTTTGCCTACTGCATTTCAGTCATTGCC
TCACTTGAGGTACCTTGCAATTTTTGTTAAAGCATTTGATTCCAAATGGGTGTCACACCTACTTCATCTACAAACTTTGC
GGGTTCGTTCATCTTATATAATGATATCCCCTGCTATATGGAAAATGTCAAAGTTGAGGCATGTGGACATAAACGAATTT
CCCATTACAATATGGGACGAAGATGATATTATGTTAGATAACTTGAAGACTCTTCGAATGTGTTCTATGTTCGTGGCTGA
CATGACTCGAAACTTCTATCTACTTCCTTTCGCAATGTACTTCATTCATTATCCTGACATTCTTCGTCTTTTTCATATTT
TTAACTTCATCTTTATATACCATCCACCTAGATGTGATCTCCGAGCAACAGAATCATCCATCGGACTTGTGAACTTCTAG
TCAGAAGAGACATCAGTTGAAGCTAAACCATTGTACTGAGATGAAAGGTTCCGCTTTGTAGATTGATTGATTTGCATATC
AAGCTGCTATTGTCCGGTAGATATCAATGTCTATTTAGTTTTGTGCTTTGTAACGCTACGTTCTGATATGTATTGTCAGA
GACGTAGTCAGAACTTAAAGCTTATGGATTCTGATTTTTTATCTTTGTGATCTGAACCATCAATTATCATGTTCATTGTT
GTTATTTGTTGATGGAAACTATATGTATTGTATATATATGAAAGTATCTCCAGTAATTTCTTATCACAATTTACTATTAC
CTTCGACCCAATTTAAAGTTTGATTCCCGATAAGAAATAAAGAGTGTCTTTTTTTAAATTAATTTGATTTAAATAATTTA
AAAATTGATTGAATTAATTTGATTTTAACTAGGGGTGTGTATCGATCGGTTCGGTTCAGTTTAAGTATTATCTGTTCGGT
TTATCGGTTTTCGGCGTTTAAATATGCTAAATCGATAACCAAACCAATAAGATATTTGTTATCGGTTTTGGTCTTTAACG
GTTCGGTTTTCGGTTTAACCAATAAGAAAATGATTTCAAAACAAATATATGACTTGTCCAACAATTTAACGCGAAATAAA
AAAGAGAGAAATCTAATTACTCATTGAGTGCAAAAATTTTGCTTAGTGTAGTAAAAGTATAGCAAGTACTCATAATTCAC
AACCCTAGTTGTTGCCTAACCTTTGTCGTCGTCGTTCTTAGTTCTTTAGGTTTTTGACGTTGTGAACCTAAAAACTAAAG
TAATACTAAAACCTAAAGGATAAATGCAGAGAGCAGAGTTAATTAAGTAATGTTAATTATGTAGAGTCCTTATAGTTATA
GTCTAATATAGTGATTATATTAATATTTTTTGTTTGATATTTATGTATGACTAAGAATTAAAATAGTAAATTATTATATT
CTTAATGGGTTATCGGTTAACTCAATAACCCATTATTAAAAAATCAATATTGAACCGATAACCCAATAAATTTTTTTATA
AAACCATTAAATAACCGTTAACCCAATAACCTAATAACAATAAACCAATAACACTTTTTTCAATTCAATTTATCAGTCGA
TTTGATTTTTGCACACCCTTAATTTTAACTCTATCAATAATCGACCCAAACTGATTGGTGAACATGTAAAACTCACCTAC
CATGTGTGGTGTAAACATGATTAACTTGGGTTGGATCTAACTAAAATTTGCCCTTTATTGTGGTCCAATAAGGATTGCCA
CGTGTATTTTAAAAATAAAGTTCACCTTGTCGATTGCTAGTTCATCGACCATCAGTCTTTATTTATATTTTCTAATTATT
CCTCTTTGAAGCAATTATTGGTCTCTCTGTTTCCCCTCTAAGGTCAGATTCCTAATTTTCAGTTTTTTTTTTCCTTTTGT
TATTTTTCATTTGATTATTTGTCATAATTTTCATGTCTAATTTTACAATATAGTCTACACTCATCAGATCTAGAAATCTC
TCATGAATAGTTAAAAAGAAACAAAAAATCAGAAATAAGAAACAAATGTTTTGCATAATCCTTACCTCTGAATTTTTTTT
TTTCTCAGGAAATAACAAAAAAGAGAGATAGTAAAATAACTAAAATTTATATATTCACTACTACAGAAATTAAAAAAATT
CCACTGCAAATCAATGGAAAATTTATACTAAAAAACATGATGTTCTCGCCTCATTGCTCTGCATGGTGGGAAATAGATTT
TCATTGAAATATTGGGAATAACCACAAACATTGTATTCTAGTTTATTAATTCAAAGGCAGAAGTATTTAAAACACTCTTG
AACATAACTTTGTACAAATAATTAGTTTTGTTCTTCTACTTTACTAACTAAATTTAGATACACCCACAATCTGTCACATG
TCATAGCAAGTGGTCTCAAACTCTTATAGGAGCATATAACTCTTGTTGAGTTTTAAAAGATGTGAATGGAAAATGAAGAG
TTGGACTTTTATGAAAAATTGTGACTTTTATGAAAAGTTGCAAAAATTTTATGAAAGGTTGTGACATTTCCGAAGATTGT
GACTTTTCCAAAGGGTTGTGACTTTTCCAGTAAGGCACAATAAGAACATTTTCACACTACCCTTTTTTATCTATAAATTG
AGGGATTTCCTCTCATTTGAAGAGAACGAATTTTCTTGACTTCTTCTACTACTACTAAATCTAGTATTCTAAGTGTACTT
TAATGCCGTTGAGTGGTTCGCTAACACCGTGGTTTTAGGTACCGATACACCTGTGAGTAAGATCGTTCTATCCTAGGAGG
ATATATTTCATTAGCCTCTGATACTTGACGGAAATAATTTCCTTAAAAGGACATTGTGCATTCAGTGGGCTCGATTTTCT
TTTTTGAGAAAAAATATTTGGTATTTTGTTTCTAATATGTTTCCGATTCTATTTTCTCCACTAGTTTTAATTTTCTAGTT
ATTTCTAATTTGATTGTTTGTCACAATTTTCATGTCTTGTTTACAGTAATGGAACATATATACTCATATTCACAAGACTT
TAGATGTGGCATTGTTAATCATTAGAGTATATTCTTGTTAATGTAGATTTTATTTTCAACAATCGTTAAAGAGGCCAAGC
TAATTATATGAAACACACAAGAAGAAAAGGTTGTTTTCCCTCCTTTTTGCAACTAAGTATATTTCCATCTTGATATGAAA
CACAAAATTATAGCATGTTTAAATAAAACAATTCAATCTATCATTTAATTAAAAAAAATGCCCCTCAAGAGATTCGAAGT
GGATTTGGCCCAAAGCTAGACAAATGCAAATTGAAGAATAAGAAAATTTAAAAAAGAGCAACTTTCACATATAGCAAACA
CAAAAATCATATTTGTATGTTATAGCTATAATTTGCATAATTGCGATCCATAGCAAACATAAATATGTATATTTCGCTAT
ACATATACAAATGGAAGTTATGGCTATTTCGCTATACATATATACAAAAGAAGCAATTGTATAATTTGTTTCGTCATACA
TATACAAAAGAATCAATTGTATAATCTGTTTTGTATAAAGTGAGAAAGAGAGAAAGACAAAAGAAAATTGGGCAGGGGAA
GATCGTATTTGTATAATCATAAGTGTAGGACGAAAATATATGCATTTGTATTTGTATATACAATTTTCTCTCACTTTATA
CAAACACAAACGCAATGTATACATTTGTGTTTGTATAATTGAGAGAGGCGAGTGAGAGTGGCGAGCGAGATCTGGAGAGT
GGCGAGCGAGATCTGGGAGAGGGGAGACAGGTGAATGAAAATATATGTATATATACATTTTTCTCTCGCTTTATACGAAC
ACAAATGCCTTTTATACATTTGTGTTTGTATAAAAGTGAGAGAGGCGAGCGAGACTGGCAGCACAACACGGGAGTGACGA
ACGAGATTCTACTAGGGAGAGAGGTGAAAATAGCAACAGTTTGCTATGGGGTACAATTATTAATATCTCTGTTTCAACTC
TAAGGTGAGATATATTCCTTACAATCTCAACTACATACAACAATTTTAAACGATTTAAACAAAAATAAAATCATAAAACG
AATCTTAAAAAACGGATAAAGATGCATACCTTAATAAAAGGGATTGTGTGAATATCTTTATAAAATATATTTTCCAATTT
CTGGAAAAAAAAAAAGGAAGAGAGAGAGGCGGGCTTTGAAATATAGAAGAATTGGAAGATGAAAATATGACAGAGAGAAA
ATATTCCCTTTTTTTAAACATATGAGAGAGAATTAATTGGAAAACGTGTAATTAAGGTGAGATAAAATAGGAAGTAAATT
AGGATACACAATCTTTTCTAAAATAATGACATTTTATCATTTTTAATAATATTTATAAAGTATGGAGATTTTTCTAATTA
AGTTAGGTTTTTGACTAGTTTGCTAATTTTCTCAATAAAAAATGCCCCTCAAGAGATTCGAAGTGGATTTGGCCCAAAGC
TAGACAAATGCAAATAGAAGAACAAGAAAATTTGAAAAATGACTGGTCTAAGTTTGTTTAAAGTCTAATTGAAGCCCATT
TAGCTTTTGGTTGTTAGGGGTATACAGGTCCAACATTGGCGGCCCGAATGGTTAAAATACAAAATAAAATGATCCTGAAC
TTGAAAAACAAATATTTTTAATTATTTAATATTTTGATCTTAATGCAACATCTTAAATATTCAAATGTGTATTCAGATTC
CGATGTCTGAATCTTAACGTATCATCTTAATATTCAAATTTCGACCTCTGAATCTTAATACAATATTTTGATATTCAAAC
GTGCATTTAAATTCAAATGTTTTAATCTTAATAAGATGATATATTTAATATGATTAAGTCATCTACCCAATGAGTGTTCG
AGAACAAATGGAAATAGTTTAATCTAGATATTCTTAAATCAAGACTTAAATGAGCCCTTCAATTAAAAAATCTCTAATAA
TTAGCAGAACTTTGGAGCAATTATTAATCTCTCTGTTTCAACTCTAAGGTGAGATATATTCCTTAATAGTTTTCTATTTT
ATTTTTCGTTTTTTACTGTTTCTCATTTAATTATTTGTCACAGTTTTTATGTCTAGTTTTACAATATAAGTCTAAACTAT
GATAAATTTGGGTTGGATCTAATCTCATCATATACTTTTAAAGTCAACTACTAGTTCTATCTTTTTGCTACCATTCTTTT
TCAATTTTGTGCAAGACAGAAGCCATAGATCCTTTCAAGCAATTATTGATCTCTAAGGTGAGATTCCTTTTGCTTTATAC
GAATTTGATGCACTTGAGCTTATAATTTTTCGAAAACAGTCTTTCTATCCCACGAAGTAGTGGTAAGATCTACGTACTCT
ACTCTTCCCAGAGCTTACTTGGTGGAATTTCACCGGATATGTGGTTGTTTTGTTATTTCTAATTTGATTGTTTGTCACAA
TTTTCATGTCTTATTTTACTATAGTAATGGAATATATATACTCGTATCTGTAAGATTCCTTTTCCTTTACTTAGATTTGA
TGGACTTGAGCTGAGGGTCTTTTGGAAACCGTCTTTCTACTTCCACGAAGTAGTGATAAAATCTGTGTATACTCTACTCT
GACTATGTTATTGTTTTGTTATTTCTAATGTGATTGTTTGTCGCAATTTTCATGTCTTGTTTTACTATAGTAATGGAACA
TATATACTTGTTAAAGAATTATCAAACTGTATTGATGTCCCTTAATTCAAACTTAGCAGAGTAGTCAGTTAGATATTTAG
TTGATGATTAGTTAATGAGCTGTCAGAGTTAGTTACAGCAAGTCAGTATAAATACACACATTAGCTAGATATTTTCAATT
ATTGCAGATTCATCAATTGTATTGTATAACTGCTCTCCTAATCGAGCTTTCTTCTTCTTCCCCTCAATAAACTTTCTTCT
ACAATTTTACTTTCTGTTAATCAGTTGATGTTGCTGCAATGGAGATTAAGTGAAGTAACAGAGTTTAGATAAAGTTTTCA
TGGTATCAGAGCCAGAGGTTTCTAGTAATTGACTGGATTTAGGAATTTTCTCGCATATTGAAGAAGATCGAGAAATCTAG
CTTTACGTTTATCAATGGTGAATACAACAGCTGAAGTTGTGGTTTCAAAATCACCATTCTCAGGGATGAAGATCACAGAT
CATAATCATCCGCTTCATTTGTCATCTGGAGATGTACCAGGAGCAGTACAGATTGGAATTCAACTTGTAGGCACAGAGAA
TTATTCATTGTGGAGCAGAGCTATGCGATTAGCCTTATTGACTCGTAATAAGCTCGTATTTATCAATGGCAGTTTCGTGA
AAGAAGATTTTGAGGTAGATCTGGACATGCAGTGGGAGAGATGCAATGCCTTGGTCGTATCATGGATAACTGGTAATGTT
AGCAAATCCTTACTAAATGGAATTTTGTTCAAATCTGATGCATGTTTGATTTGGAAGGATTTGAAAGAGAAATTTCACGA
AATTAGTATGTCAAGAGTTTTTCAATTACATAAGGAGATAGTTACTTTGACACAGGGAGTAATGTCTGTTTCTGCCTATT
TCTCTAAATTGAAAGATCTGTGGGATGAATACGATTCAATTGTTGGTCCTCCTTTCTGTGACTGTGATAAATCGAAGACA
TATGTAAGCCAGCAGGAGAAACAGAGGTTATTACAATTTCTGATGGGATTGAATGATGGATATAGTCAACCTAGGAGTCA
GATTTTGATGATGATTCCCACACCAACACTTAATCAAGTATATGCTATGATTATACAAGATGAAAGTCAGAAACACATTG
CAAGTGGTAGTCATGGTGGAGGTGATGTTCTAGAACCCACAGCCTTATTCACACAGGGAGGAGGTGGAGGTGGACATAGG
CCACCTCAAGGACATAAAAGAGGATACAGTGCAGTGTTCTGTGACTTTTGCAACATGAAGGGCCATTCTAGAGAACAATG
CTTCAAGCTGTTGACATGTGATTACTGCAATATGAAAGGACACATCAAAGAGAAATGTTACAAATTGATAGGATACCCTG
CAGATTTCAAAGGAAAGAAGAAAGCTATGATGGTACCAGGGGGAATGGATCAACTTCCACCTGCTCCTCATGGTAAACAT
TCACACCAATATTATCAGGCTTTTTTGCATCAGAATAACACAGGATTTCAACCACCACAACATTCATTCTTTACTCCTGA
ACAATACAACCAGCTCATTGGAATGATTAACAAGACCACTATAAATGAACCTAGTGCTAATCTGGCAGGTAATGCTCTTG
TTTTACACACAGCATTAGATAAACCTAAATGGATTGTGGATACAGGGGCTACTAATCATATGATTGGTAATCACAATTTG
TTGAAACATGGTTCATCAGTAGGAAATACTGGGACAGTTCAGCTTCCCAATGGTGATTCAGCTGCAGTGTCACAAGTAGG
GGATTATCAGCTATCAGGAGGTGCTTTAATTAAGAATGTGTTATGTGTTCCAGAGTTTAAGTTCAATCTATTGTCAGTTT
CCAAACTAACTAGAGAACTAAACTGTTGTGCACTATTCTTTCCTGAATTTTGTATGTTTCAGGATCTCCTCACTGGGAAG
GTGAGGGAGATTGGTAGAGAGGAAGATGGATTGTATGTACTTGATTCACATAGAGGAGGTGGTACAGGAGGAGTCACGCA
GTCTATGACAGTACGTGAAAGTCCTGACAGTGAACTTTGGCATCAAAGGATGGGGCATATGCCTTTGAATGTTTTGAAGA
AAATAATCAGTATTGGTATTAGTTGTGATTCAACTTTAAGTCATTGTAATATTTGCCCTATGGCTAGGCAGATAAGACTA
CCATTTCCAGTTAGTACAAGTAGAGCAGCATGTTCTTTTGAATTGTTACATATGGATGTTTGGGGGCCTTATAAGGTACC
TACATATGATGGAATGAGATTTTTTCTTACTTTGGTTGATGATCATACAAGGTGGACTTGGATTTACTTCATGCATTTGA
AATCTGATGTCATTACTATATTAAAAGATTTTATTGTGATGGTATCAACTCAGTTTGGAAAGAAGATTAAGAATGTGAGA
TCAGACAATGGATCTGAGTTCTTTAATCATAATTGTGATACACTGTTTAAGAATTTTGGGATTGTACATCAAAGTTCGTG
CCCTTATACACCACAACAAAATGGTGTTGTAGAGAGGAGACATAGACACATTTTAGAGACAGCCAGAGCAATTAGATTTC
AAGGTCATTTGCCAATCAAATTTTGGGGACACTGTGTTGAGACTGCTGTACATATCATTAATAGAGTTCCTTCTGTTGTG
TTGAATCAGAAATCTCCCTATGAAATGTTGTATGGGAAGAAGCCTCCATTGGATTATTTGAGAGTGATAGGATGTCTATG
CTATGCCACAGTGTTGCCTAAAGGAGATAAGTTTTCACCTAGAGCCTTGAAAACAATACTACTTGGATATGCAGTAACAC
AAAAAGGATACAAGTTGTATGATCCTCAAGAGAGAAAGATCATAGTTAGCAGAGATGTAGTCTTCCATGAAAGGATTTTT
CCTTTTCAGTCACCTGCTCCTACCAAGGAGCTTATTCCTCCTTCTGTTGACATGTTTGTGTTACAGGAAGAACTAACATC
TGATCAAGAAGAAAGACCTGAGATTGTTGCAGTAGAAGCACCTGTCTCAACTGATTGTGTTTCTGAGATAGTTGAATGTT
CTCACACATCACCACCTACTGTTCAGACAAGACCTGCACCTGAGGATAATAACTCTTCTCTACCATGTCCTGCAGACCCA
TCAAGAAGATCTGGAAGATCAGCAAAGCCACCTCTATGGCTCAAAGACTTTGTCCAACCTCTGAAATCTAAAAATGCTGC
TAATTCTTGTTTGTATCCTCTATCAGATGTCATCAGTTATGAACAACTCTCTAAGAGGTATCAAAGTTATCTTAGCCAGT
TCTCAGTTCAAGTTGAGCCTCAGACATATCATGAAGCTGCTAAACATCCCAAGTGGTTGGAAGCAATGGAGTTAGAAATT
AAAGCTTTGGAGGATAATAAGACATGGACTGTGGTGACTTTGCCTCCTGGGAAGAGAGCTATAGGTTGCAGGTGGGTCTA
TAAGATCAAGTATCAAGCCTCTGGAGAAGTGGAGAGATTTAAGGCTAGGCTTGTGGCTAAAGGTTATAACCAAAAGGAAG
GGTTAGATTATCAAGAAACATTCTCCCCTGTCGTGAAGATGGTTACAGTAAGGTCTGTCATAGCCTTAGCTGCTGCAAAA
GGCTGGATAATACATCAAATGGATGTGTACAATGCTTTCTTACAAGGTGATCTCCATGAAGAAGTGTACATGACACTTCC
CCAAGGTTTTGACAGGCATGATAATTCAACCAAAGTGTGTAAGCTACTTAAGTCACTCTATGGACTTAAGCAGGCTTCTA
GACAATGGAACATTAAGTTGTCTTCTGCTCTTATGGAGTTTGGTTTTGCTCAAAGTCACCTAGATTATTCCCTATTTACT
AAGAAGGCTGGGAACAGTATGGTGATTGTGTTAGTGTATGTAGATGACTTACTTATAACAGGGACTAATATTCAATTGAT
TCAAGAAACAAAATTGATGCTTCAATCCAGATTCAGAATAAAGGATCTAGGGGAGCTTAGATATTTTCTTGGAATTGAAT
TTGCCAGAAACAAAGAGGGTATTGTGATGCATCAGAGAAAATACTCCTTAGAACTCATTTCAGACTTAGGTTTGTCTGGT
TCACAACCCTGTGGATCTCCTGTTGAACTGAATCACAAACTTACCTCAGTAGAATTTGATGAGCATATTGGATCAAATAC
TGATGTGCCTCTTAAAGATCCAGGTGTATACCAGAGGTTAGTTGGAAGACTGTTATATTTGACAGTCACACGACCAGATA
TTTCCTTTGCAGTGCAAAATTTGAGTCAGTTTATGCACCAGCCGAAGCAATCCCATATGCAAGCAGCTATAAGAGTGGTC
AGATATATTAAACAGTCCCCTGGTCTTGGGATTTTTCTTTCAGCCACAGCATCTCCAAAGTTGCAGGCATTTTGTGATGC
TGATTGGGCATCATGCCCTACTACCCGGAGATCAGTTACAGGTTATTTGGTGAAGTTTGGTGATTCTCTAATCTCTTGGA
AAGCAAAGAAACAGCCTACCATATCCAGGAGCTCTGCAGAAGCAGAGTATAGAAGCATAGCTTCCACAGTAGCTGAGATC
GTTTGGGTTGTTGGTTTGTTTACAGAACTGGGGATCACTCTAACACTTCCTGTCTCTGTCCATTGTGATAGCAAGTCAGC
CATACAGATTGCAGCTAACCCTGTGTTTCATGAACGTACAAAACATATTGACATCGATTGTCATTTCATTCGCGAGAAGA
TCTTACAAGGTCTCATTAAGATTGTCTATTTGTCTACCACTGAGCAGCAGGCAGATATTTTGACCAAAGGCCTTACCAAT
TTTCAGCATTCATACTTAGTGTCCAAGCTAGGGATGCTAAACTTGTTTGTAGCCCCTAGCTTGCGGGGGGGTGTTAAAGA
ATTATCAAACTGTATTGATGTCCCTTAATTCAAACTTAGCAGAGTAGTCAGTTAGATATTTAGTTGATGATTAGTTAATG
AGCTGTCAGAGTTAGTTACAGCAAGTCAGTATAAATACACACATTAGCTAGATATTTTCAATTATTGCAGATTCATCAAT
TGTATTGTATAACTGCTCTCCTAATCGAGCTTTCTTCTTCTTCCCCTCAATAAACTTTCTTCTACAATTTTACTTTCTGT
TAATCAGTTGATGTTGCTGCAATGGAGATTAAGTGAAGTAACAGAGTTTAGATAAAGTTTTCAATACTCATATTCATAAG
ACTTTAGATTTGGCATTGTTAATCATTAAAGTATGTTCTTGCTAATGTAGATTCTATTTCCAACAATCGTTAAAGAGGCC
AAGCTAATTGATATGGAGAATTCCAGCATCGAACTGTGTTGTCCATCAATAGACGAAGAAGTAGTGGGGTTTGATGATGA
TGCAAAGAATATAACTGAGTATTTGATAAGTGGATCAAAGTTCCACGACATTGTCTCGATTGTTGGAATGGCTGGTTTAG
GGAAAACAGCTCTGGCTAGAAAGATATACAATAGTCGTACTATTATGAATTATTTTGATGTTCGAGCTTGGTGTTCTGTT
TCACAAACATATAATAGGAGAGAGTTGCTTGTCGAGATTCTAAAACAAATTACAGGTGAGCATCATAATTTTAACTATGT
TGATGCGCGGCATCTTCCAGGCATAGTGCGAAGGTGTCTATGCGGACAAACATTTCTTGTTGTATTAGATAACATATGGG
AAGTCCAGGCATGGAATCATATTAAACCATGTTTCCCTTATAATTGTACTGGAAGTAGAATAATGGTAACAACTAGAAAT
AAAGAGGTGACTAGATATTTTAATGGTGGAACATTATATTCACTTCCATTTTTAAATGATGAAAAGAGTTGGGAATTATT
GCAGAAGAAAGTATTTCAACGAGAGAAGTCATGTCCTTCGCAGCTAGTCAATGTAGGACAACTAGTTGCCAAAAAATGTA
AAGGAATACCTTCTTTGATTATCATGATTGCTGAAATTCTTTCAAGAGAAAGAGAAGCATCTTCGTGGCTTAAGGTTGCA
TATGATATAAGTTCTTATGTTTCCGACAAGGAGATGAGCATGAAGACGATACAATCAAGTTATGACCATTTACCGGACCA
TTTAAAGCCTTGCCTTCTCTACATGGGATTGTTTCCTAAAGATTACGAAATTCCAGTGTCTGATCTACTCAAGTGGTGGA
TAGATGAGGAGTTTGTGCAGAACATTGACACGTTGAAGCTAGAAGAATTATCAGAGATTTGCTTGCGTAATCTTGTTGGC
AGAAACCTCGTAGTGGTTTCTAAAACAAGATGGAATGGTAAAATGAAATGCTGCATAGTTCTTGATCAAGTCCGTGAGTT
TTGCTTGAGAAAAATTACAGAAGAAAAGTTCATGCAGTTCATAGTGCCGTATAGTGATCCAGATCAACCCGAAGAGCAAA
GGTTATGCATGTACATACATGACCGTACTATGACAAGTGATTTCAAGGAAAGTGATCAGGAGTTCATTGTTCATCCGAAA
TTCAGTATATTGGACCGTAAGAATCCTTTCCTTCTGCTTAATAACTTAAGACTTGTTCGGGTTTTACATTTATTGGATAG
CTACTTGGACAATTCTTTGCCTACTGCATTTCAGTCACTAGCTCACTTGAGGTACCTTGCAATTTTTGTTAAAGCATTTG
ATTTCAAATGGGTGTCACACCTACTTCATCTACAAACTTTGCGGGTTCGTTCATCTTATATAATGATATCCCCTGTTATA
TGGAAAATGTCAAAGTTGAGGCATGTGGACATAAACGAATTTCCCGTTACAGTATGGGAAGAAGAAGATGATATTGTGTT
AGATAACTTGAAGACTCTTGGAATGTGTTCTATGTCCGTGGCTGACATGACTCGAAAGTTTTGGGACAAGTTTCCAAATC
TTGAAGAACTCAAGCTCCACATTAATGAATTTGGAGATCATGTTTCTGATTACTCAAGCTCTGCATAGATGAATTTGGAT
ATTATTCTCCCCTCGCGTCTCACGTGTTTGTCGCTCAGTGAAATTTTCCTAACGGATGAATTAGTTTCAAGTATTGCAGA
GTTGGAATACCTTGAGACTCTTAAATTATCCGAGATATACTTTGCAGGGCAAAAGCATTGGGATCTCAGTGATTACAGGT
TTAAAAAACTCAAGTTTTTGAAATTACATCGTGTTTTTATGACCAAGTGGACTTGCTGGGGTTCATTTCCTCACCTTGAA
TGTCTAGTTGTAAAAAGTTGTTCCAAGCTTGAAGAGATCCCGGTTAGCTCTATGGACTGTGGATCATTGCGATTGATAAA
AGTTATTGATTGTAGTGATTCTGTTTACAATTCAGCTGTGGAGATTAAAGAAGAATTAGAAGGATGTGGGATGTCGTTCC
AAGTTCATGTCTTGAAGAAAGACAAATGATGATGGTAAGTGATTTGATTCATTATTGTTATGCTTTTGCATATTAAAAAA
CATTTCTTCCTTGCATATTAAAGTTCAGGTGTGCAGAATAAACGATGTTTGTGACCCCCCCCCTACCTTATGTAATCCCA
CAAGTAATTAAGGTATGGAAAGGATAGGATGTACGCACACCTTACTTCTACCTTTGTGGGGAAAATTGATCGATAACATA
ACTATTAAGCTATGCCAATTGTGCTACATATTGCATCGACAACATACTTGTCAAGAAATAATTTAACTAACAATATCATT
TTTATATAACGTTATTGTTTTTGAGTTCTCTCTAGCTACTTCCTTTCGCGGTGTACTTCATTCATTTTCCTGACATTCTT
CGTCCTTTTCATATTTTTAACTTCATCTTTATATACCATCCACCTAGATGTGATCTCCGAGCAGCAAAACCGTTCATCGG
ACTTGTGAACTTCTAGTCAGAGGATACATCAGATGAAAGGTTCTGGTTTGTGGATTGATTTGCATATCAGCAAGCTGCTA
TTGTCCGGAGGATACCAATGTCTATCTAGTTTTGTGCTTTTATAATGCTACGTTCTGATATGTATTGTCAGAGACGGAGC
CAGAATTTGTAGCTTATGAATTCTAATTTTTTTCACATGTGATTTGAACTATTAATAGTCATGCTCACTGTTGTTATTTG
TTGATGGAAACTATATGTGTGTATTGTATATATATGAAAGTATCTCTGGTAATTTCTTATCACAATTTATTACTATCTCC
GTCTCAATTCAAGTGTCTTAGTTTGATTGGACACGGGTATAAGAAATAAAGTGAGATTTTTTCGAATTTTGTGGTCTTAA
ATTAAAGAAGTATGTAATCTTTTAAATCTTATGTGGTCTTAAACTTGTCAAGTAGACTGTTGGAGTTGAAAAATAGAGAC
TTTTTTTGGAACTGACAAAAAAAAAAAGTAAGGCACTTAAAGTGGAACGGAGGAAGTAAGTCTCAAGAATATTGAAGAAT
TTTATCAAGTAGACTATTGAAGAATTTAATCAAGTGTTATCTGGTTTTGAAAAAAAATTAATGTAAGCAAGTAAAGAGTT
AAAAAGTCAACATCATTTCTTTTATACAGGTTTGATCCAATCTCAAAACGGACACTTTTTGAATGCTACAGATTAAAATG
GACCCTTTCTAAAAACACGGACCAAAACATGCACTTTCACCCAAACAATTTGAAAATATTAATTTATTATCAAATAGGTG
AAGTGTCTATTTTGGTTCTTGTTTTTAGGGAGGGTCTCTTTTGGTCTATAACAACCAAAAAAAAATGTCCGTTTTTGGGG
CCAGACTCCTCCCAGGGAGGTTCAGTTTAGTTGGAAAATAAGTTATCTTGAGATTAATTATTCCAGAAATGGTTATTTCA
GGATTATTATTCCACCTTCAATGTGAGAAAAATACTACTCCCTCCGTCCCATTTTATGTGGCAACATTTGACCGGGCACG
GAGTTTAAGAAATAGATAAAGACTTTGAAATGTTTACCAAATTGCCCTTAAAAAAATAGACTCATTTTTCTCTCTCCTAA
TAAATGTATTGGAGTACTCTTTTCAAGATTAAGTGGAATCAATAAGGGTAAAAGAGGAATTGTACCTTTAAATACTTACC
AAATAAGGAAATGTGACATTCTTTTTGGGACTGACCAAAAAGGAAATGTTGCCACATAAAATGGGACGGAGGGAGTATAA
ATTTGGGTTGGATCTAATTAAAAATAATCTTTTAACATGGTCCAATAAAAGAGTGTCACCTGTTATTTTATAAAGTCAAC
CTTGTCAATTACTAGATCTATCTTTCTCCTATACCATCAGTTTTCCTTCTTCAAGATTCAAAGTCCACAAAACTTCTTTT
CCAATTCTTCCTAAGAGGGAAACTATAGAGTTAACACAATCATATAGCAATTATTAATCTCTCTATTTGCACTCTAAGGT
GAGATTCCTTTTTAGCTTTCTATTTTTTTCCTTTTATTTTACTTTCTGATGAGTCATCCAATTTATGTGACACTTTGTTG
TTATTTTTTCGGGAATTAATTTGACTAATCTTTGAATATAAATTAGATTAGATCAACTCTATATGAGAAGTAGTATTAAG
TAGTTGTGATTCTTCTCATATCAATATGATCCTTAATATTTTGGTTTGGGTCAATCGAATAGATAGAAGATCTAGCACCT
TGGTCAGAGAGAATGCACGAGTTAGAATAGAGTTTTGTGATCTTGGGGAAAGCTAGTTTGAATCTCGAATAAACGAAAAA
TGTCACTAACATTGGGAAAGAATGATTTGAGGAATTAACTTGTAGAATAGAGATTTGGGAAAAATGTCACTAACGTTGCG
ATTCTTCCCATATCTATCTTAAAATTTTGGTCTCGGTCAATCGAATAGATAGAAGATCTAGCGCCTTGGTGAGAGATAAT
GGGGCACAAGTTAGGATAGAGTTTTGTAATCTTGGGGAAAGCTAGTTTGAATCTCGAAAAGCTAAAATTAAGACATAGGG
ATTTGAGGAATTAACTTCTAATTAACAAATCTTTCATAATGTTTCCAGTGTTGTTAATCCTATTTTGAATTTTATAAGTA
GTAATTTGTAACATCCATAGATATATATTCCCTCTTTTCAGAACATGGATGTTGAGGCAAAATGTTTAATCACACGTTAT
TTGAAAATGTTTTACGGACATGTAAAATGTTCAAAACTATTTCTAATGCTCACTCGCTATTTGAATAGAAGAAAATGACA
TTACTAAGACGAAAACTATTTCATTGATTTTATGGAGGCTGACACAGTTATTAACTATAATGCAGTTTTACATGGAGAAC
ATCGAGTTAACTACTTCTCAATGCTATTTTTCATCGAATGATGAGGAATTTGTGGGGTTTAAGGAGGATGTAAAACAGAT
CATTACGAAATTGACTGGAGGAACAAAAGAACGCGAAGTTATATCGATTGTTGGAATGGCAGGACTAGGCAAAACAACTC
TGGCTAGAAAGGTGTACAACAATCATTCTGTTGCTGATCACTTTGATGTTCGCGCATTTTGTATTGTTTCACAAACATAT
AGTATCAGGAAGCTATTGTTTGAGATTCTTAAACAAGCCACGGGTGAAAAACGTGACATGATCAAAGAGGATGAGGACGT
TGCAGATACGTTGAGGAAGGCACTTTATTGTAAGAGATACCTCATTGTTTTAGATGATCTGTGGAACTATGAGGCATGGG
AAGATTTGCAACCATGGTTCCCTTGTGTGGAAACAGGAAGTAGAATTATGGTAACAACTCGCGTTCAAGAGGTTGCTATT
AAGATGAGTCATCCTCATTTTCTTGGATTCCTAACAGAGGAGGATAGTTGGGAATTATTGCAAAAGAAGGTATTTAAACG
CGAGGGGGTTCCCTTAGAGATAGAAAAAGCAGGATTTGAAGTTGCTCGAAACTGTAAGGGACTGCCTCTTGTGATTGTGT
TGAATGCTGGTATTATCGCACAAAAGGAAAGGCGAGTCTCTGTGTGGGAAGAGTTTGCAAAGGATTTAAGTTCCCTTGGT
TTAGAAGAGCAGAGTAGGAAGGCAGTTCAATCAAGTTATGACTATTTACGCGATCATCTAAAGCATTGCCTTCTATACAT
TGGATACTTTCCCGAAGACTATAACATTCCAGTCTCCGATTTGCTAAAGTTATGGATAGCTGAAGAGTTAGTACCCAACA
TCAACGACACGGAGAATCTAGAAAAATCATCTAATGATTGCTTGAGTGATCTAGTCAATAGAAGCCTTCTAATGGTTTCT
AAAAGGCGATCAAATGGTGATATAAAATACTGCATGGTTCATGATCTGATTCGCGAGTTTTGCTCAAGTAAACTCGAAGA
AGAAGATTTTAAACAGCGCGTTGTGTCATATCAAGTACCTTCGTCTCCCAAGGATCCAGCTCGGTTATGCATGTATATCC
ATGATAACCTTGTTAATCAATTGGAGTTGAATGGATATTCACTGGATAAGATTTCTATGATGGACTCCGAAGAAAAGGAG
TCTCTTGAATTCATTGCTCATCCGCGATTCTATTCATCAAAATGTATGGATCTTTTCTCTCTACTTGATAACTTGAGGCT
TATTAGGGTGTTGCATTTGTTGGATATCAATATGGAAAGTACTTGGGAATTCCAAATTTCTCCGGCTTCCACACTTGAAA
AACTCACTCACTTGAAATACCTCGCGATTTTTGTCAAAAAATTTGACTTCAAGTGGGTGTCACACATGATCGGTCTACAA
ACTTTACGTGTTCATTCACATCAACGTATAAAGACATCACCGGACATTTGGAAAATGAAGAAGCTAAGACATGTTGATAT
TACTGAATTTTCCTTTATATGGGAAGACGATGAGCAAGAACAACATGTGTTAGACAACTTAAAGACTTTTGGCAAATGTC
GGGTATCTCTTGCTGATATGAATCGTAAGTTCTGGTGGAGGTTTCCGAATCTTGAAGAACTCAGACTCTCCGTTGTTAAT
TTTCATGGCATGACTAATCATTCTCTGTTTCCTACACCGGAAATTCATAACCGCCTTCAATCTCTTGAAATAAGTTTCCC
CATTGGATTCTCAACGTCAATTGGATGGTTCAAATCAGTTTTCCCTATGAATGTGAGGTTTTTATCACTTGCTGGGATCT
CATTGACAGAAGAAGTTGTTACAAGTATTGCAGCATTGCAAAAACTTGAGACTCTCAAGTTATTTTTTATACATTTCCCC
AACAACAATCCGCGATGGGATGTTACTGATCTAGAGTTCAAAGCCCTGAAATATTTGAAACTAGAGTTAGTCGATATGAA
TCAATGGGAGTCCTCGGATACATCATTTCCCATGCTTGAGAAACTCGTCATAAAAGATTGTGAACAACTTGAGGAGATTC
CTTCTAGCTTTGCGGATATTCCAACACTACGATTGATTAAACTGATCAATTGTAGTGAGTCAGTTCGCGATTCAGCTCAA
AGCATTAAAGAAGAGGTAGAAAATACTGAAGGAAATGAGAGACTCCAACTTCATATCCCCAAGAACTTCTAAAGATGGTA
AGTGATTTCTTTATTGTCAGCTACATTCCTTCGACGCAGAATTACATTTTACATTGTATGTGTTGTTATTTCTTCATATT
TGGCCCCTTAGACCTTGTTTGGATGGTTGTTCAATATTGTTTCATAATGTGTCGTATTGTATTGTATTATGTTGTATTAT
ATCGTACTGTATTATTCTAATGATTGCAATGTTTGGATTGATTGTATTGGACTATTGGCAGTGTCAAGGCCTTTCTCGTT
GGGCCCAGGTTTTGATTGTTTATTCCATTTTGTCAGTCCCGCCAATGGCTGAGATGTTCAGTCGACTCCCTCCCCCTTTG
TGGGGGTCCCGACCCCTACGAGTGAGCATAAAAGGGAGGAGGAAAGAGGTCTTGGTGAACGGCCGTAATATAAATCATTT
TCTTGAGCTTGCATACCAAGGTAGGATTCCTAAGAGAAGAGAAGAGAAGCCTGGAATTAGAGGAGGCTGAATAGAAACTT
ATTCTTGCTTCATTCTTCATTGTACGTGTTTTTGTTTCTTCATTTTTTGGCCCCTTACACCTTGTTTGGATGGTTGTTTA
GTATTGTTTCATAATGTGTCGTATTATATTGTATTGTATCCTATGCTATTATCGTAATGAATACAATGTTTGGTTGGATT
GTAGTGTTATCCATCGTTACATAAGGTAACACATCAAGAATTTGAATGATAAACCTCCAAGAAAAGTAGGGTACGAGGTA
GAACTACTATGCAAAAAGTAGTGTAAAGGATAAAATATGATTATTAAATAATAAATAAAGACAAATGAGAAAAAAGTATT
AAGATAGCAATGCGATCATACCAAATCAGATGTTACAGATTTTTCGTCACCACATAACGACAATTTTAAATAATACTACA
ATAAAATTTATGTAACAATCAAAACAAACATTATATTTTAACTTTTTTAGCGAAAAAAAATAATTATATTTTAACTAACA
ATACAATACAATACAATACAATACAACGAATAACAACCATCCAAAGAAGGTGTTAGTGAAAATTCTTATTGCGCCACTAA
ATATCATTGTAATTTGTATGAAACACACAAGAAGATAAGGTTTTTTTTTTCCTCCTTTTTGCAACTAAATATATTTCCAT
CTTGATATGAAACACAAAATTTTAGCATGTTTAAATAAAACAATTCAATCTATCATTTACAAAAAAAAAAAAAAAAATGC
CCCTCAAGAACAAAATACTCTTCTTTAAAGCGACAATATATATGAAGAACAAAAAAAAGATTTTCTTCTTAAATACTCTT
CGGAAAAAGAACGATAAGAATAAATTTGAGACCAAAATTCAAATGGTAGACAAACTTATTCTATTTTTCATAATTAATAG
GCATTGTTGGCCCTTTTCTCAACCGAAAAAAAATGAAAATAAAATTCTACGATTCCCAAGCTATTGATTTATTATTGTTT
GTTATTAGTGTTATTGTTATTATCGACTTATTTTTTTACCTAATTGGCTTTCCTTATGCCACTTTTTTTTGGTATCTAAA
TGAATTGACTAATCTCTTCCAGCTAAAATTCACAAATTATGGAAGTAATCAGTCACATAATTTTATTTTTTGGGTCAAGA
AGTCCAAAACACTTGCTAATTTCAAATTTCTTTATCCTAAATAAATATAATTTTTTTCAACAAAGTGCATTTCAATTTTT
ATGTAAACTTGAAAAATGAATGTTGTTTGAATGAGGAAATGGGTGAATTTTTCATAACATATTGACTATTGTTACATAAA
ATTTAGCTATTAAAAATGGGGCATAAAATATCTTGTGTTAGCATGATTCAAGAAGGGTCGCATCAGTTTAGAATATTCCT
AAAATTCGGTGAATAATAGTTAATCTTTTGTCTTTCCCACGCTTAGTCAGCGCGTCTGAAGTTAAGGTTAAAAAACGTGT
GATAACAGATAATCATATTAAAATTAACATTTTTAAAAGTATGAAATGGAGAAAAGATAACATATTTTATAACCATATCA
ATTAAACAAAGCATTAGTACATGTTAGGGTCACAACTCTTATCATTCCTAACTACTAGAAAAGTCCTAAAATTAACAATA
ACATACCCAAAACATATACCAAAAAGAAAAGGACAATTCTGTAATTCTAAGGAAATTGCAAAAGGACATTTGGCTTTTGC
ATTCATAGAAAGGCCATATTTATATATTATAATTAATAATAATAGCCACCACCTTCTCACCTTCCAAAATTCTATCTAGT
CTAGGTAATAAATGACACAATACTTGCCCCTTATCTAAAANNNNNNNNNNNNNNNNNNNNNNNNNNNNNNNNNNNNNNNN
NNNNNNNNNNNNNNNNNNNNNNNNNNNNNNNNNNNNNNNNNNNNNNNNNNNNNNNNNNNNNNNNNNNNNNNNNNNNNNNN
NNNNNNNNNNNNNNNNNNNNNNNNNNNNNNNNNNNNNNNNNNNNNNNNNNNNNNNNNNNNNNNNNNNNNNNNNNNNNNNN
NNNNNNNNNNNNNNNNNNNNNNNNNNNNNNNNNNNNNNNNNNNNNNNNNNNNNNNNNNNNNNNNNNNNNNNNNNNNNNNN
NNNNNNNNNNNNNNNNNNNNNNNNNNNNNNNNNNNNNNNNNNNNNNNNNNNNNNNNNNNNNNNNNNNNNNNNNNNNNNNN
NNNNNNNNNNNNNNNNNNNNNNNNNNNNNNNNNNNNNNNNNNNNNNNNNNNNNNNNNNNNNNNNNNNNNNNNNNNNNNNN
NNNNNNNNNNNNNNNNNNNNNNNNNNNNNNNNNNNNNNNNNNNNNNNNNNNNNNNNNNNNNNNNNNNNNNNNNNNNNNNN
NNNNNNNNNNNNNNNNNNNNNNNNNNNNNNNNNNNNNNNNNNNNNNNNNNNNNNNNNNNNNNNNNNNNNNNNNNNNNNNN
NNNNNNNNNNNNNNNNNNNNNNNNNNNNNNNNNNNNNNNNNNNNNNNNNNNNNNNNNNNNNNNNNNNNNNNNNNNNNNNN
NNNNNNNNNNNNNNNNNNNNNNNNNNNNNNNNNNNNNNNNNNNNNNNNNNNNNNNNNNNNNNNNNNNNNNNNNNNNNNNN
NNNNNNNNNNNNNNNNNNNNNNNNNNNNNNNNNNNNNNNNNNNNNNNNNNNNNNNNNNNNNNNNNNNNNNNNNNNNNNNN
NNNNNNNNNNNNNNNNNNNNNNNNNNNNNNNNNNNNNNNNNNNNNNNNNNNNNNNNNNNNNNNNNNNNNNNNNNNNNNNN
NNNNNNNNNNNNNNNNNNNNNNNNNNNNNNNNNNNNNNNNNNNNNNNNNNNNNNNNNNNNNNNNNNNNNNNNNNNNNNNN
NNNNNNNNNNNNNNNNNNNNNNNNNNNNNNNNNNNNNNNNNNNNNNNNNNNNNNNNNNNNNNNNNNNNNNNNNNNNNNNN
NNNNNNNNNNNNNNNNNNNNNNNNNNNNNNNNNNNNNNNNNNNNNNNNNNNNNNNNNNNNNNNNNNNNNNNNNNNNNNNN
NNNNNNNNNNNNNNNNNNNNNNNNNNNNNNNNNNNNNNNNNNNNNNNNNNNNNNNNNNNNNNNNNNNNNNNNNNNNNNNN
NNNNNNNNNNNNNNNNNNNNNNNNNNNNNNNNNNNNNNNNNNNNNNNNNNNNNNNNNNNNNNNNNNNNNNNNNNNNNNNN
NNNNNNNNNNNNNNNNNNNNNNNNNNNNNNNNNNNNNNNNNNNNNNNNNNNNNNNNNNNNNNNNNNNNNNNNNNNNNNNN
NNNNNNNNNNNNNNNNNNNNNNNNNNNNNNNNNNNNNNNNNNNNNNNNNNNNNNNNNNNNNNNNNNNNNNNNNNNNNNNN
NNNNNNNNNNNNNNNNNNNNNNNNNNNNNNNNNNNNNNNNNNNNNNNNNNNNNNNNNNNNNNNNNNNNNNNNNNNNNNNN
NNNNNNNNNNNNNNNNNNNNNNNNNNNNNNNNNNNNNNNNNNNNNNNNNNNNNNNNNNNNNNNNNNNNNNNNNNNNNNNN
NNNNNNNNNNNNNNNNNNNNNNNNNNNNNNNNNNNNNNNNNNNNNNNNNNNNNNNNNNNNNNNNNNNNNNNNNNNNNNNN
NNNNNNNNNNNNNNNNNNNNNNNNNNNNNNNNNNNNNNNNNNNNNNNNNNNNNNNNNNNNNNNNNNNNNNNNNNNNNNNN
NNNNNNNNNNNNNNNNNNNNNNNNNNNNNNNNNNNNNNNNNNNNNNNNNNNNNNNNNNNNNNNNNNNNNNNNNNNNNNNN
NNNNNNNNNNNNNNNNNNNNNNNNNNNNNNNNNNNNNNNNNNNNNNNNNNNNNNNNNNNNNNNNNNNNNNNNNNNNNNNN
NNNNNNNNNNNNNNNNNNNNNNNNNNNNNNNNNNNNNNNNNNNNNNNNNNNNNNNNNNNNNNNNNNNNNNNNNNNNNNNN
NNNNNNNNNNNNNNNNNNNNNNNNNNNNNNNNNNNNNNNNNNNNNNNNNNNNNNNNNNNNNNNNNNNNNNNNNNNNNNNN
NNNNNNNNNNNNNNNNNNNNNNNNNNNNNNNNNNNNNNNNNNNNNNNNNNNNNNNNNNNNNNNNNNNNNNNNNNNNNNNN
NNNNNNNNNNNNNNNNNNNNNNNNNNNNNNNNNNNNNNNNNNNNNNNNNNNNNNNNNNNNNNNNNNNNNNNNNNNNNNNN
NNNNNNNNNNNNNNNNNNNNNNNNNNNNNNNNNNNNNNNNNNNNNNNNNNNNNNNNNNNNNNNNNNNNNNNNNNNNNNNN
NNNNNNNNNNNNNNNNNNNNNNNNNNNNNNNNNNNNNNNNNNNNNNNNNNNNNNNNNNNNNNNNNNNNNNNNNNNNNNNN
NNNNNNNNNNNNNNNNNNNNNNNNNNNNNNNNNNNNNNNNNNNNNNNNNNNNNNNNNNNNNNNNNNNNNNNNNNNNNNNN
NNNNNNNNNNNNNNNNNNNNNNNNNNNNNNNNNNNNNNNNNNNNNNNNNNNNNNNNNNNNNNNNNNNNNNNNNNNNNNNN
NNNNNNNNNNNNNNNNNNNNNNNNNNNATATATATATATAGCTTGTGTGGGGGTAGCGGAAGGGAGGCGTAGGCATGTGT
ATAATCTATACATATCGACTAGAACAAGTAAATCATACATACTATAACCTTTGTATTCATCATGAACAAATTGCCTGCAA
AATATGCTTGAGAAAATTCTCCAATAAAATGTTAATTATTTAGAAAAACCTTTGTGTCAAAGGAATAATATTGAATATTC
CAAGAATTAAGAATTAGATGATAAATATTAAAAAAAAAAAAAAAACACGAGATTTGGTTCAATCCCTCTTTTAGATGATA
AAATTCATTGGATCACACACAATGACTTCCTCTACGTGAAGAGTATAATATGAATTTGTGCTCCTTCAATCCTAATTTAT
GTAGGGCACACTTAGGAGTTCGGATATCGAGAGTTAAACAATATAATTTTAATTGTGAATTCGAACGTGAAATCTTTAAA
CTTTGAAAGAAAGTTTACATATTTGAAAATTACGTAAAGTGCTATAGGTCACATTGATTGATAATTTAAAATACTTTAAA
GATATAAAAAAAAAAAATGGTCATAGAAAAATTTGTTTGAATCTCGAAATCTGAAAGATGTCACTTAAATTAGAATGAAG
AGAGTTGTATTATTTATTTGACTGCTCATAGAGTCTTGAAAAGAAAGAAATACTTTTAAATTTTTGATTAAAAACAAATA
TTTTATATTTATGTGATTATAAATCATTTTATAAAGGGTGGAATACTTATTATTATTATTTTGTCAATTATTAAACTGGT
ACAGTTTCTATAGTAATAGTAATTAATAAGAAACTTATTGTAACGAAAAACTTTGGATTCCATAATGTAGATTAATTATT
TAAGCTATGATCACCAAATGACACAAGAGATTTGCCTATTGGCTTATGTACAAGTATTGAATTATTCACATAATAATTCA
CTTCTCATATCGACAAATTAGAAGATATATAAATTAATGTTAAGAAAAAGAGATATCTCAACTTTCGATCCAAAATTGTG
TGCATACCTAATATAAACTATCGTCATTTTTGAAAATTTGTCAAACTATAAGAATGCTGGCCAAACTAAGCTACATACAA
TTGAAAAAGATATTGTTATAAAGAAGAATATATAATTCTGCTCAAGTTAAACGCGTTATTAATTATTGATCTATTATTCC
ACGTGTCATATTTCAATAATCCAAAATAATGGGAACCTACCAGATAAATTATTCATTTTTTCTGTCATTGTCAAATGCAA
TTATTGATGCCATTGCATTCTTAATTAAATTAAAGTAAATTAATTCAGCTACTTAATTGTTTTTTTTTTTTTGGTTTAAC
TATGTGGTGTTCAAAATTCATTATGTCGATTAATTGAATTTCACGATATATTGGGCTTATTAAAGAGAGAAATGTTATCC
GTTAATTCAAAATTTAAGCTTTATATGAATTAAGATTCTTATTGTTCCACTTATAGGATTTTTAAAATTATTAATTCAGA
TTTACTATTTATTTTAGATTGTAGATTAATTTTTATATATAAATTTATAGCCTACGCACAATATTTGAATCAAACAAACC
AGAAGATGTTGTAACACTGCATCCTCCTCTAGCTCATCCTCGTCTCTATAATACTCCTTCCGTTTCAAATTTATTGGAAA
ATTTTCCTTTCAAAAGTTAATTTGACTCATTTTTGAAGTTAAATTGGATTAGATTACAGTTAAATTGGATTAGATTACTT
AATACTTTATATTTAAAATTTATATATCAAAAAATTATAAAATAAGTGTTAGAAGTGCTACTTTTTCTCACGTTAATTTG
ATGAGAAAATATATATTCTAAAATACTAATCAAAATTTACATAATTTAACTCTTGAGAAATGAAACATGAAAACTAGTGT
TTAGACAGTGTGCACACTAACTTTCACACTATCTAAATACTCATTTTTGCTCACTACTAAAATCATTATATTTTGTATGC
ATTGGCAAATTAATACAGCACATACTGGAATTAATTTTTGTAGGTTAAATCTTCAAATTAAATAAATAATATAGCATATT
ATGGTTTTCTTGAATTTTCCTCTCCTTGTGCTTGTAATCAATTTCACAGTGACTCTATTGAAACTGAAACCTTTTACTTG
TCTACTTTAACAAATCAAAAGTCAATTTAAACCAAAAAGAATTAATTATAATTTTTTAATCGGTAATTGGTAATTAAGTA
CTCTTTCAATATACTAGAGTTTTCGGATTCAAGTCCTCCTAAATATGGATTTGGCTTTGTTATTAGGTAGTTCTTTACCC
CCAAATGTGGATGTCTCGAGACAAATTTGAATTCAGTCGACACTCAAAACGGACGTAATAAAAAACCAAATTTTTTTTTA
ACAAAACTCCAGCTGGTCTAGCTAAGCATGCTGGCCACTGCCCCTATGTAGATCTCCTTTAAAATTTGACGGGAAATAGA
TTGTAAAAAAAATAGATGTATTTTAATTTTTTGAGTGACCTTAAGCCCTTGACGAAATATATATTATTTAGATAAAATAT
GTAATAGCAACTTGTAAATTAGACATTAGTTGAGAATATTCGTTTTAATATTTCACTTCTTTAGGGCGATAAAGTCAACG
CGCCTGAAGTTAAGGTCAGAAGACGTGTGATAGATAATAATTAATCGTATAAAAAGTACAATGATAACATATTTTATAAC
AACAATATCAATTAAACAAAACATTAGAAGTCAAATAAGTCGTCCCTTGTTGAGTCACAACTCTATCACTCCTAAGTATA
ATAAAGGTCCTAAAATTTTGGCTAACCTTTCGCTATTTTCGCGATATAATTAAAGCGTCTAAAGTTAAAGTCAGAAGACG
TGTGATAACAGATAATCATATAGAAAAGTAAAAGAGAAAATACGTACAAAACAAATGAAAGGATAACATATTTTATTAAA
TATATGAATTAAACAAAACATTAGAAGCCAAATAGGTCCAAAATGAGACAATATTTTCAAAAAATAAAAATAAAAAATGA
ATTGTGTTTTATGTAGTTCTAAAGGTATTGCAAAGGACATTTGGCTTTTGCATTTATCGAAAGGCCATATTTATAATTAG
CAACTCCCACCTAACTCCAAGTCTATCTTTTTGTAGTACAATTGTACAAATGTACAATCTAGGTGGTAAATAAATGGCAC
AATACTTATTATACTACTACTATATAGTCTTTGTTTATCCAAAATTTAAGTGTTGTGTACATACATGGAATAATTAAATA
ATAATTGATTCCATTTATAGTTAGGGTTATTACATTATTGCAAGCCTAGGACATATGGTGTGTCTCTACAACTACTAGCT
AGGTCTAAGAAAATTTTGAAATATCACATGCCAATATGGCTCCTATGAGTTCAATTTTTTAAGATTATTAGTGATAAAGA
AATGGATATCGGATCTAATCCAATCATAAAAGTTAACTCAAGAGAAAAATATTTTTTAAAGATCGTATAAAGAGATTAAA
TGCCACTAAATCCACTAATGTGGGTAAACAACAAGCCCCTTCATAATCAGGATTGAATATCTGAAGTTTGAATAATTTAG
TTAAGGACACTAGCTATCGGATAAAAATAAATTGGAATGGGGCATATATTGATAACATGATAAAAAATGAATTTTGATTC
TAATCCAATCCAAAATCTTGCTCAATAGGAAAGAATTACCCAGAAACACTAAAATTATAAGAAGAACAAATGTCCTTACC
AATCGATGTGTGACTCAACAATAAGCCTTTTAACTTCTTGTACTTTTGAATCACAGGCTCAAATCTAATAGCTATTGAAA
ATAGAATGTTTTTTTTACATGTATCTATATCCTATGCATTGAAAGTAGGGGTGTGCATTATTCGGATTAAACTGAATAAC
CAAACCAAATCAAACTAAATTTTTATTTAGATTGGTTTTTTGGTTTTTCGGATTGGTTTTGGATTAATAAATTACTTTGT
TTGGTTTTTTGGTTTGGTTTCGGATTTTAAAAGATAAAAACCGAAAAAAACCGAATTTTATATATATATATATATATATA
TATATAAAATGTTTAGGCTTAGAATTAAGTTGGAGTTAACCACTTTTGTCCCTTTTTGGTTATTGTCTTTCATGATGATT
ACGTTTATATTTTATGTTGAATTACATCTATAATAGGTATACTTATAAGTATTGTATTTTAAGTTTTACTTATGATTTAT
ATTAGAAAGTATATTTAAGGGATTAAATATTATTACTTTGGTTATATATGTTATTAATTATTGACATAACTGAATAACCA
AATCGAAAAAAACCGAACCGAATAGAGGAAAACCAAACCAAATCAAATTTATTTTGGATCGGATTGGGTTACACTTTTAC
AAAATCAAAAACCAAAAATCCAAACCGAATAGTGTAAAATCAAACCGAAAAACCGAATGCACACCCCTAATTGAAAGCAA
GTTCATGAGGACCCACGGCAGAGTCGCAAAGACCTATGTCTATGACCTCTAATGTAAACTAAATATGTTCAAAGATAATT
GCATGTATGAATCGTATCGAACCTCTTAGTGAAAGAATTAGTAGGCATTTGAACAAAATTTGGTTGAGGATTATAAAAAA
AAAAAAAATTCAATTAAATCAAAATTGTGAAAAAGATATACCTCTTACAATTTGTTTGCCATTTGATCAAAAGAGTTGAG
CATATAAAGAAAATATCAGAAATTATCAAATACTTATTTTTGGGGTAAATTAAAGTTAAAAGATATTTTCTTACGCAATG
TCTTTAGATTATCATTATTAAATTAAAAAAATAAAGTTGAACAAAAGGATATACTTTTAAAATTATTCAAACAGCCCTAT
TAAATTTGATTTTGCCAAAAGTCAAAATCACTTGTGATTGGGTGCCAATAAAACTCATATTTGAACTGTATGAAATGTGA
ATAGCCAAAATACTACATCGTTTCATATTAGTCGTTAATATTACTGATTAAAACAAAATCATTCCAAAACTTTTATCAAA
TTACAAATAAAAATAAAATTAATTTTTTTTCTTAATTTTACTCTTGAAATTAGTTGTTTTCTGAAGTAATAATATTAATA
ATATTTTTATAAAACTAAATTAAATTAATAAATAAAAAATTTATTTATATTTTTAAAGGACATGTGAAAGAGAAATATAA
CAGAATATATAATCTTTGTTAGTGGAGGGAAGAAAAAAAAAGGCAATAGAATCTTGGACAATTTAAGATTCTCAAGGATC
AGAGAATATCTTTAAAAAAAAATTCCATTGACAAAATAAGATAAGTTAAAAAAAAAGAAGAAGAGAATATACTTGACCAA
TGAAATAGAAATAATACCTAACATGCATGAGGGGCAATACACTTTTATTAAAAAATACAATATAATTTTTCTTGACCTAT
TATATATATTTAATATAAATCCAACTTAGCACTAAATAGAATATTAGTATCCAAAGTTGCATATTCTTCTTCTTCCTAGG
AATATTCGGATTGGAACCATCCTTATCGAACCTTTACACTCATAATAAAACTTTTTTTTTCTTTTTAATAAGCCAATTGA
TGGGTTCACTATTTAGTAAGATTCGAGTATTGTATATGAAAAAATATAATGGGGGACGTGTCTTTCTTAATAGGTTATAG
TCATATATAATGTGACTCTGAATTAATTGATGATTTGTATGAATATGATTTTTTTTTTAGTTACTAGCTACTTAAAAAAA
TTGACATCATTAAGAAGGAAAAAAAAAAAAAAGATATCAAAATAAGCGTTTCTCTAAAATCTAAAGCAAAATTCTAGTCG
GTCATCAAGATTTCTTTATTTAATATTGAATAAAATTTGTCTTAACAACAAGCTATGGTGATTAATATCAAAATTTTGAC
CACAAATTAGGTGAATTGTTAGGATTTTAGTCGTGAGAATTGTCTTAATAATAAGTTATGATGAATTGTTAGGATTTTAG
TCACGAGATTATCTTAACAAATAAGTTATGACGTTGGTCAGGATTTTGACAGGAAATTCTGATGAATTTATCATGAGCTT
TTTAACATTTTTGCCTAAATATTCTATCGAGTCATCAAGATTTGATTTCTTTGGCTTGAATATCGAGCAATGCTACAAGC
TCGTAAGGTAAGAATTATATAAGGAAGATTGAACATTGAGTAAATGATAAATTATGATAGGCCCGACTCTGACACCATTA
TAAAATATAAATTTCGTTTATAACTTAACTGCAAAAGATAATTCATGAGGTAAAAAATGTTTAAAACGATATAAAAACAA
CCAAAAATTCTTAATTTTGTCCTTGTGTGATGATTATAATCATATCAATAAAATATTTAAAATGCCTTTTCTAAAAAAAA
AATTAATAAATTTCCAAATTTATTTTATTATTTAATAACAACGATTGTCTTTTTGATTGGTACCGCAATCTCCCTTTAAT
TGGACATTAGTGCAAATATTTCCTGTTGAAAAAATGCAGCTTTTCGACATTGAGAAAAGTATATGATAAGTGATGAGTCA
TACAAAGAGGACGAGTAACTTCTACGCAATTAAATTCCCATCACATCTAATAATCTTTCTATTTAATTGATTATATACTA
TGATGTAAAATATTGCTCAAAAGTCAAGTCTATTAAATTATTTTTATATTTGTATTCTTTAGTTTGTGGGGTTTAAATCT
AAACACCAAAAAAAAAAGGTGTTACAAATTCTTTTCAATTTTATTTGTCTATTATATTATTTTAAAAGGTGTAATAATAT
GTTCAGCTTATAAAATTAATAAATAATTTATCATATTGTATCAATTTTATCTTTACTATTAAATCCTATTTCTTTTTCAA
TGTTTAAATCACTTATATTTAGTAAGGATAATTTGGTAAAATTATCTCTATTATTTACTGCTTCTTAATTTCTGTATCAA
AGTAATACTAATGAACAATTATTATTGGATAGAGAGTATTAATTTCAATAAATTATTTTTTTTGAGTCAATTAAGTTGGT
ACAGTTGCACCACAGCTAGAGTAATTAATAAGAAACTAATTATTGTGGGAAAAAAAACAGTGGATTATTCCAAAACTATG
GAATAATTTTTTAAGATATGTATTGACTTTTGATAACTTACCAAACATTATCTCCATTAATTGCTTTTTCAAAAATTATG
CTGGATTCACTCTCCTTTTTACAGTTGTGATACATCAAAGATTGAACTTCACACCAAGTTTATTAAGAAATATTCCATCC
GTCTCAATATATTTATCACGTTTTATTTTTCAAAAATTAATTTGATTGATTTTTAGAGTTAAATTAGATTAAATTATGCA
ATATTTTAAAATTAAATTTTGAATATTAAAAATTATACAAAAAATACTATAAATTGTATATTTTCTCATATCAAAATAAT
ATATTTTTAAAAAAAACATCTTAAAATATTAATCAAAATTCACATTATTTCACTCTCAAAAATAAATTTTGTTTATCGGT
AATTCATGTTTTCTTAATAGTAGTTTTTTTCCTTCAAGGATTCAACATATAAAATTAACATTGTAATTACATTAAAATTT
CTCATTTTAAAAAATTATATTCCGCCTGTATGATCTCGTTTACCTCGTCAATTTTAAGTTCCTTCTACCCATAAAGACAA
AACTATGTATATTTTATCCTCTCAAATTTTACTTGTAAAATTACGTTCAATTTACTATTGTTATTGTCGTCGTTGCCTTG
GAATGGCTTAGGGGTTTGACTAGACCCTACCGCATACATTAAAATTTCCTATGCTTCAATAAAAAATGCTAAAAATAACC
TAGGGTTCATGTAGCTAGTGAAACTAATTTTGCTATAAAGTAAAGAATAATTCTGCTTAAATTAAACGCTATGCAAGATT
ATTTTTTTTAAAAAATCCACGTGTCATTTCAGTAAACCAAAACAATGGGAACCCACCATATTATTCAATCTTAATTACTG
TCATTGTCAAAATGTGTCTAAAAGATCCTCAAAAGATATCACAAAAGATATATAATATTTTCTTAAAATATAAACTAAAA
AAGAAACAAATAAATACGATAAGTTTTTTTTTTCTAAAAAGACCGAAAAATCAACTCTATATGACTTTCTACATTTATAG
TAGAAAATAGAAAAAATAAAAATATGTTACAAAAAAAAAATTCTACACATTTTTTTTAGTAAGCTGGTGAAGCAGTAGTT
GTATGTGTAGAAGAGGACGTCGCCGGAGAATTTGAATGCACACCGCCACAGTCAGAGTGGCTGTGGCTCCCGTCGCGCTC
AGAGGAGCGCGACGACTTGTTGTTATGTTGTCTTAGAGTTCCACCCGATGCATGATCATGGAGTGGACCCTTTGGATGAG
TGGCAATAGGTGCATAAATTCCATTTGAGTTGGCAACTCCCGATGCTTCGCCCGAGGCCGCTGGTGCTGCAGCGGCCATC
GCGGCATATTCTGGTGGTGGGACCCATATTCCTCCGACGACCACGAATTGTGGTGGTTGTTGGTTGTTATTGTGAATTGA
TGAAGGACTAGGTCTTCTCGTGTGTAATCGATATTTCTACATGAAAAGACAACAAACGATATTTAGGTCATGCATGTATA
TATATATTCATGTAAAAAAGAAAATTTACACTATCAAGTCACGTAAAAAAATAAATATACATTTTAGTTTGTAATTAGTG
ATAAATAACTTGGAAAGTTGTTCATATATGTTGCTTGATTTGGTATCCATATAAAAGAAGATTTGTATAAAGAATATTAG
AAAGCTTACTATAGTTACTAAATTCAAAGTACCTTTTGATTTTTAGCTCATCTAAAGATAGATATATATACAGCTACATT
TACCAAATTTAGCTAAACCAAATCTCAAAAGTTGTAGATTTCTATAACAAAAAATATATATTGTTATTTAGTTGCGTAAC
GGCAGTAACAACAACAACAAACTTAGTATAATTTTACAATCTTACTTCCATTCTAAGAATATAGAAGAACTATTTTCGAT
AAATAATCGACTCAAAGTATGTATTTACGTATGAATTTAAAAGGAAAATATATATGTATATAGGAAGTAAAGGTGTAGTT
ATCCAAAATTCTTGAGTCTATCTATACAAAAAATAATCCAAGTTTGTACTAGAATTTGTTGATGGACCCCTAATCAATTT
TGCACTACCAAACAAAAAATATAAAATATCCAATTTCCAAATTTTGATATACATCAAAGTTTATCATGTTTCACATTTGC
CAAAGATAAATAAATACTTTTTTGAAAAGAAAGGAGCACAAAAATAAATAAATAAATAAATATAAAGACAAAATCTAGAA
TATTCATTAATCATTTAAACAAACCTGCAAATGACTTTTAACTTCATCATTAGTGAGTCCATCCACCTTCATTAACTCCC
TAATTTGTTTTGGTGTAGCCACTGCAAAACAAAATTAAATACAAAGGATTACGACGGATAATTATTATATAGCTAAACAG
TAAAATTCGTTTCAAATTAAAAAATATTACTTTTTTTTTTAAAAAATTATTACCATGAGAGCCACCTAGTTGTTGTAAGG
CATGTAAGAATCTTCTATGTAACTCTGGAGACCAACACCTTCTTTGTTTTCTTTGACCATCTTTATCTTCTTTTTTACTT
CCACCGCCATTCTCGACGGTGGAACTACCTGTCGCCGCCAAAACAACGCCACTAGTTGGCGTTGTTTCTACGGCGACGAC
GGCATTTTTCTCTTTCTTGAAAGGATGAAATGCTCCTCCACTTCCATTTTTCTTCACTTCTACAACCGACACCTTTTTAG
GTGTTAATTCCTAAAATACCTCCACAAAAATAAAAATTAGACAACAAAAAAAATAATTAACAGAAGTGTTTAAAAAAAAA
ATTCTAAAATTAATTACCTCTTTTGGGGTGGGATCTGAAGTTTGATTCCAAAGCTGAACAGATCTAAGCCAATCAGATTT
TTTATTTTTTGTATCCTTAGAACTAGTAGAATTACTAGTATTATTATTATTATTAATAATTAAAGATTTTGATTTATGAG
ATTGATTTTCTTCATCATCTTCATCTTCATCTTCATGAGAAAATGTGCTTTTTAATGGAATAAATTCTTCCAAAACAGGA
ACATCACTAGATGTATGTTCATCATCAGAACATTCAGTAGATTGTGCATTAAGGTTGTATTCTGTTGTTGTACCAGATAA
TTGTTGCTTGTGAGATTCAATAGCTGCACATTAAAAACAAACAAAAAATAAAATTAATATAAGATAAAAAAAAAATTAAC
AAATTTTAGAAATGTTGTTTTGTTATTTGTTTGAAAGGCATAAAAAAGGAAAATTAATAAATAGGGTTTCATTATTTTTG
TTTGAATCACTAGTAACGCTTGCTCAAGTGGTTGAACACCTTCATTGTTAATTAGTAATTGAGTATTCGAGTCATGCTGA
GGATGAGTAGAATAAAATTTTCAATAAAATCACAAAAAATGAAGAAAATTAAGAAATGGGGTTTTGTTATTTTGATAAAT
AGTATAGAATCTTGATGAATAAACCATTTGGAACACTAAATTTAATCTTTACCACATTAAACAAAAAGAAAAATCACAAA
AAATGAAGAAATCAAACAAATGGGGTTTTATTATTTTGTTTGAATAGTATAGAATCTTGAAAAAAAAATTCACAAAAAAT
GAAGAAATGGGGTTTCATTATTTTTTTTTTGAATAATACAAATCATGAAACAAAAAAAAATTACAAAAATGAAGAAATGG
GGTTTTGTTATATTGTATGGATTAGGATAAAAATCTAAAAAAAAGTGAGTTATTGAAAAAATAAAAAAATTACCTTGAGT
AACAAGTTCAAGACAAAGTGGAAGTTCTCTAGAGAAAACTTGAATTTTTGTTCTTTCTTGTTCAAGAGCATCAATATATT
GTTGACATCTCTCCATTTTCTCTGAAAAATTGTTGTTGTTCATCATCTTCTTTGTAAAGAAAAAGGGTTTTTTCTTTGAA
ATTTTCCAGCTTTTGTGAGATGATTTAATTGACCTAAGAAGGAAAGTATGGAGGAAAAATAATTGTTAATTTATTTAATA
TTATTATGCAAATGCTATAATGAGAGAAATGAGGGGACCAAGAAGGAGGATTTTAAATGAGAGAGTTGATTTGTTTTGTT
ATAAACATAGAGAGATCCGGAATGGGAAATTTAAAGAATAAAGGGATCTAAGAAGAATCATAAAAGGGAATAAACTTGGT
ATATAAGAAATAAAAAAAAGAATTTAATCTTGGTACATGTAGAAACATCTAGCTAGACCATCAAGTCCTTTGCTCTTGAC
TAATGGTTTCGAGTTTGAGTTTGAGTTCTAAAAATGAAAAATAGTTCAGATAAGCAATATTGTTTTGATAAGAATTCTAT
TCTATGTCTAACGATTCTGAATTAATATAACATGTATCACTAAATTATATTATAAAAATGTGATAAGATGAAAGAGATTT
CGAATTTGAATATGAAGATGGAGACATGTTTAGTAGGAAGGAACATTTTTCCTATTATGAGTCATGCGTAATACGAATAT
GAATTACTCTAACCAATATCATAAATTATAAAGAACAGTTGACGGATAAAGTTCATTCACGATTTCAAGTTTGAACCTTC
AAAAGAAAGAAAATTTTGGTAAGGAGCGTTTTTTCTTAGAATTGAATTAATCAGAACAAAAATATGCACTACAAAAGTCT
AAAACTAATTAGCCAAGAACATCATCACTAATTCGTTACTAAATCACTCTTTCAACTTTAAATAAGATTAATAATGAATT
TTGTTGTTTAGCTACGTAAGTTATTCATCATTAATTCGCATCGTTTTAATAGTTATGTAATATCAAGTGATATGAATTAA
GTTATTCATTCCTTTATCTTTAATCAAAAATCTCAAAAAAAAAAAAACTTCTGAATAGAGAACGTTTGCCTTGTTAATAG
ACTTATTAACGTAATTTTAATTAGTCGAGATAATAAATTTCAAATATTGAATAACTCAAAAAAACATATATGATATTTTA
TATTTTTTGGAAAGGTGGTGCGTGGGGAGAAGGGTCGAGGTCGGGGCGTCGCGTACGAAACGAATCTTTGATGGGTTAGG
TTTCATGCTTTTTAGAGAGTTGTGAATATTCGAAAGAGTGATTCTTATATTTTTATTACAAATATTATATGATATGATAA
AATTAAAAAAAAATGTGTGCTGGCATTGACGTTACATATTACACTATCAAAGATAATATCAAACCTTTTTTACTCTTTTG
TCCTTATAGATTATAAAAGTCACATTTAACATACCTACTACTATTTCTCATTTTTCCAACTAGAATTAGTGTTGGGGAAA
TGAATTACACCACGAAGAATCGAACTTTCACCAATAAGGTAAAAATTCAGATAATCGATAAATTAATGAGCTATTAAGTC
TTCAGAATTGATATTGTTGTACTCCCTTCGTTCATTTTTATCTGTTACTTTTTTCTAAAATAAATTTTCACCTTTACTTG
TCACTTTTGAGATATTAAGAAAAAATAATAGGGATATTAAGAAAAAACAATAGGGATATTTGCTACATTGATATTACTGT
ACTCCCTTCGTTCATTTTTATCTGTTACTTTTTCCTAAAATAGATTTTCATCTTTACTTGTTACTTTTGAGATATTAAGA
AAAAACAATTACATATATTTTTTCATGTATACCCGCAACATTAAATACTTTTTTTCAAATTATTTTTCAAGACTTAATGA
TAAACATCATTTAATAGGGATAGTTTGGTAAATACTTATATCAATAATTGTTTTCTTAATAGATGCGTCAAATCAAATAT
GACAAGTAAAAGTGAACGGAGGGAGTATTATTTTATCACTTCTTTTCTAATGTTAACTAGCACAAATTATAACACACCAA
GTAATTATGGAGTCAATTATATGAGGAACATGTGTTTTTTTACAGCTATCACATGCGATAGTAAATTTACTTTAGAAAAT
ATGAATAGAGTTTCAAGACACACATAACAAGGTAATATTATGATACAATTTGATAACTCGTTACCATTTGAACATCTTAA
TAACAGTATACACTACACATTTGTACAACTAACAATACCTTAGCCTCATGGACTTTCAAGTTCATTTCTATTGATGAACA
AACTAAGTTTGCTACATTGATTCACTAACAAAATATACAAATTGGGTAAATGTAGAGATGAAACAAAAATTGAGGGGCTT
CACTAACACTAACAAACCAAAAATTATAAAAAACTATAAGGTCAAAAATTCAAAATGTACAAATATGAAGGGCCAAAATG
TAATTTACCAAAAGCCACTCAAGAACTTTCTTTTTTGCTTGGAATATACTCCGTTTCTTTGGCTCAGAATAATCACGACA
ACAAAAACTTCCAACGAATCTTTCCAACGCGCGTGCCTACACGCGCCATCCACCTCGACTACTATATTTTTTTTAAAAAA
ATTTGAGAATAGGAAAAGAGAAATAAGACGGAATTACGAGATGAAGAATCAAATACTCATTAATAAATTGAAATTTCAAT
AACTAACTAATCGAGCTATTAAAATTTCGTTTAAATAATGTTGGCTTTTGATATCTCAAAGGGGCAAAACAGAATCGTGT
GTTGTGTGTCCAAGACGCATGGCATAATGCGTGATGAGAACGCACTAAAGTTGATCTGACACAGTTGTCGTTGATTGGGT
CCCATTACATTGGGGACCGTAGTAGGTTGTGTCCGAATATTCTTCTTACTATGGACTACTTTTTTTTTAAAAAAATTATT
TTCAATTCGGAATTTGAGTATTCGATACGTACATTGGAATGCGATTATTTTGGATTCATGTCATTTAAGGCTATATTCGA
AAGCAAGCACTCTCCGCTAGGGGTGTTCACGGTTTGGATAAAAACCGATCCAAATCGAAAAATCGAACCAATTAAATGAA
CTGATTTTATTTAGGGTTTGATTTGGTTTGATTTTAGATTTTTTAAAAAGCGATAATATTTGGTTTGATTATGATTTTAT
TCGAAAAAAATCAAAGAAATAACCGAACCAAACCGATAAATAATATACATAAATTTTATTATTATACATACATAATATAC
TATTTTATAAACAATTTTAAAAATCATATATATGTATTCATCGAAATTTTATTTATAATTTATTTATGAAAGTAAAAATG
ACCAAGGTAAGAATATTTATCTTATTGGTTTCATGTATATGAATGTCTATGACAATTCTTTATGGGATTGAAAATGTCAA
TGTCTCTTCCTTCTAGAACAAAAGTAGTGAACTTTGAAGCTTTATTCATAGTAAATTCAATGATCGAAAGTTTCGTAATG
TCAATCATTCTAACTATTTTTTGTTTTGAATGGATTATTGTCACTTTTTTTTTCCACGTTTTGAATGAATTATTTGTTTT
AATTTTATGTATATGGTTAATAACCGAACCAAACCGATAAATGTATATTAGATTTGGTTTGGTTTGGTTTTGATAATTTT
AAAATCGATTAAGTTGGTTTGGTTTTGATTTTGACCAATAACCGATCCAAACCAACCCGTGAACACCCCTACTCTCCGCT
ACTAATTTTTTCATTTTCAAAATTATAATCAGAGACTCTAATTAAAAGAGAAACAACCTAATTTACTACACTATATTAGG
GTTAAGCTCCGCCTTTGAATATCGACATTACTAGAAAATATGAAATTAACTCCATAATATGTCAATAATTTCTAAACGAT
CCATAGCTAAGCAATAACTCCTAGGTAAATGAATATTTCCCATTTTTTATTTATCGTTCAATAGGATTAATATGAAATTT
TGACCATTGCTAATTCATTCATTGTTTTTTAATAGTGCAATCTCTCTATCATGGTTATCTTATATGATTATTTAATTATA
CTTCAACCTAATTTAAAGTTGAAAAATTAGTTATAAGAGCTAGTATTTCAGATTAAAATAATGGTTTCATTTCATAAAAT
TCAACCCCCCCCCCCCCCCCTCGTTTAGTGAAATCTATCAAATGTAAAATAAGATTAAAATCTGGGCTAAATCTACACAT
GTCTAACGCTAACGCTAGGTAAGGGAAATATTTTTATTAATTTAATATTTCTAATTGATAGTTGGTTGAAAGATACATGA
TTAGATAACAAGTTACCAATAAGATTGGGATAATATTTTATATTTAATTAGTTTTCTAATTTACTTTACTATATAGTAAA
TAAATGTACGAATTAATGGCATTTTGACAGCTACCTCTCACCAAAATATCATTGTTATTGACTAGGAAGAAGTCTTCTAT
TAGCAACGTAACTTAATTAACATCTTAGTCGATGAAGATATCTAGACCATTAGGCATTAGCTAACTTTGCATGCAATTAC
AAGACCAATGGTTATGAAACAAAAGATTATTCGGAACCTAGATCGAGGTATTGATAATGATTTTTTAATTTTACAGAATA
ACATGTGATACGATGAGATAAAATACAATAGAAAGAAAAATAGAGAACATACTAATAAACTGGCAAAGCAAGCCCCCACG
GCCCCACCCCCACCCCTTATATATTCGAAAGGTGAAATTAGTTAATTGTTGAAAGTCTTATATACTCCGTAGTACCCCTA
AATATACACTACCAAGAGAAAAAAAAAAAAATGGAACTAGTTACAATTTTCCACTAAATAGGTCGCAACTAGCAATTTTC
CTGATAATCCATAGCTAATTTTTTGCTAATTCAACGATGATTTTTGGTGTATAGCTATAAAATTTATTTATCGCTATTTT
TTTTAAAAAAAAAGATTGATACAAATGATTGAAAACCAGATAAAATAATTGTATTCCCTGTTATGTTTGTTAGACCATTG
ATATATTGATATAGTTCTATAGAAACACATAGTATCCTTCATGATCAATAAGTAAACAGGAGATATAATAAGAGAGTGAA
AATGCTCAGGAACGTCTAATTAACAGTAAAATCAGAAATTTCGTTAAAAACAATAATAATAAAAAATTTAATGTAATTTC
ATAGTTGAGGTTTGAAGAGGGAGTAGAATGTACACAAACTTTATCTTTTGAGAAAGAACAAAAGTGGATTTTGAACGACC
ATCGTTTGAAACAATAATAAGATAATATATATCAAAGCGAAACAACCAGTGGCGTAGCCACCCTTATGTCAGGGTGTCCT
TTGTCGGAAAATTATATCGTATATACAAGTAAAATGATAAACAAAGTGGCTAATAAATAACATGTTTTGGACACCCTTGA
CACAACAATAAGATGTAGCCTAGTGGTTTCGGGAGCCTTGAAAGAGTAAAGACACACGAACTTAAAGTGATCATGTGTTG
TAGCAATTTTTTTTTACACCTTTTAAGAAGAGCAGGTTCATTTTAGCAATTGAACATCCTTTGTGAAATTTCTGTCTTCG
CCACTGGAAACAACATGTAGTAATATGAATCTAAATATAAAAGAAGAAAGAATAATACTAGTTAAACTCGAAAAAAGGGA
ACAAAATATATCCGACGACTATTATATATATGCATACAACAATTATAATTTATCGATACAATTTAATTAATTTTTCAATG
AAACGTGTTTAACCACCTGACCAACCTTCACCGGTTGTTGCTCCGCCGGCCTATGTCAAAGTATTAATGATATATGAAAT
GGCATATTCTTTCAAAATGCCTTCTTGTTATGTGGACAACAATGGGGTTTCCATAGAACTATAATTCTTTAAAATATTAA
ATCTAAATATAAGTATATCTCTTATAGTTAATGGACCTCTATTAGACTATTCTATCTGTTTTTTCTTTCTACTTAATTCT
CTATTATTTTTGTCACGAACACACAAGATCATAGGATTTCGTATAGAGATAAATTCAAAATTTAAAATTTGTAAATTTTT
AATGATCTCAATTTTTTTTATTATAAGTGTGCAGGGGATGAAGAATGTAACAAAGCTTTAAGTAGTTTAGTTTCTATCGT
TGGATGAAAAGCTTACTTTGCTACGGAATTTATAACAATTATTTTTTATATTTATTAACTTTTTGAATATAAATTCACGA
TCTACGCGAAATTACCGAGTTCTTGAAAATCTACACCCGATCTAATACCCTAGATAGAACCATATTTCTTTTAAATAACA
AGATACAAAAAAACAATATTATCCCTAAACAAAAAAAATTAAAATAAAATACAAAAGAATTTTTGCTAAGTACTAATGAA
GCTAGCACACAAAAAGGTGTGCTATATTAAAATAGTGGCATCATATCCAATAATGAATCTTTGATCTGTCTGATTTATTT
TTTCCAGAAGTACTAAAATGGAATTTTTTAATAAAATAAATAGGGACACCATTTTAGGAAATGACCTTAGGTCCTTTAAG
AGCCAAAAAGAAACACAATTATGGAAAGACATTTCATAAGAAGGCACTTTAATTTGTTTCTTGCATGCACAAAATATTTT
ATTAAGTAATATTTTTTATAATATATACTATAGTGCAAAAGTCACATTGCCACCCACAAACCCATCACCTCCACCCCAAA
AAAAAGATCAATATGATGAATGGCCTTTCATATGAATGTGGGGTTGGATCTTAAAACTTGTGAGTAGTTGGCATCCTTAA
TTCCTTATCTCATGATGAATTTTTAGGGTTTATCTTTAAAAAAGTATGTGAGTTATTTATGCACCTAGCGATTAATAAAA
TGAGTAGAAGTTATTAATAATCGAAATTTGAAGTTTAATATAAATAAAAATAAAATAAAATAGGTGGTTTCCTTTTTGTT
TATTTAATTTTGATGGATAAAATTATTCAATAATCGTGTTGGGTGATTGATAAATAAGTGTTGTTGAGGTGATGGGTCGT
CTAATGTAAATGTTCCTTTTTATAAGCCATTATTTAGATGTGTCTCGATTTTATATGTTGTGCAAAAATAATCTTTGAAA
AAATATTAATTATTTCAGACAATGTTAGACTATGACTTAATGTTTTGCTCTATATTGCTTAATCTTATAAATAAAACATT
TAACTATCGTCTAACGTTGACAATAATTTACAAAATTGCACTGTGGTTTAACATTTTCTCACAAAATTTCCAGCTTACTT
AAAAATGATGTGTAGTTGATTCTAAAGTTCTATATATAAGTTGACAAAGAAATTAAAAGATGGCCGTTTGCTATACAATT
TTCACAAAAAAAGATACCTATATAGTAAAAACTTCACGAGCTAATAAATATCCGATGAGATAGTCTCAACATTTACCAAC
TAGTTCTAGTCATCAGATATTAATACTATACGAGGTGATAGGTATATGAAAGAGGATTCTAATGAACCCTTTACGTTCCC
AAGTTCCGTCCCCAACATATAAGCTAGTACCTAGTAGAAATATGACAAAACTACGAAATACATACTGTTGAGCTAACCCA
ACTCATGGTATTTTCTTTATCATTTAAAAAAATAATTAAAAATAATAAAAAAAAAAATAAAAAAAAAATAAAAAAATAAT
AATATATATATATATATATATATATTTTATGTTACTATTGAGTGAAAATCTAGGCTGCATTTGTTTCAAAAACTAACCAG
CAAATGTTTTCTCACCATCTTTTTGAAATAAAGGCCACACGACTCAAAGATGGATAAAAATTAGGACAATTTACTTAAAT
ACACAACACTTCTTTACCTATTCTCAATATTTTCCTACTCTTTTACTAAAATACAAAAATCCCTTATTTTCCCCCAATTC
AACTTAACCGGATACATTATTAGTTTGAAGCAAAATCAGATCTTTCCCATTCCCTAAATTTCGCCCCCAATCTCTCCCAT
TACAATTTCAGTTATTAAACTCAAATAATTTTGAATTTGAAATGAATCCTATCACTTTTGAATCGGATTCAGAGTTCAAA
ATAGGGTTTCTCACCGTCTTCATTGTAATTTTCGCCATTCTTTTTCTTTTATTTTGTATCAAACGTTTTATCTTGCATTA
TGCATCTAACATCTAACTAATCTCTAATTTTTTATTCAGAAGATCCGAACAGCAAATGTTTTAGTTCTAAAAGTTTGTCT
ATTCCGATAACCATGACAAATTCAAGTTCTAACAAGAAAGAATCGAAGAAGAAAGTACATGCAACTACTTCAAAAGATCC
GAAAACCCTCCAAAAAAAAGGGGTAGAAAGGTTGCCCCTCCCATTGTTCGACCAACATTACCAAATGTAAGCATCAATTT
TTCCCATTTTTTATCATATATCTTACCCCTATTGTTTTTTTTTTAAAATCTGATGATAAATAATTTTTTTATTTTTTTAT
TAAGTATCATCTGTGAAATATGTAGTTGTTTCTCAGATACAATATTTTTTCGTGATTTTGTTTGTTAACTGTATTGTATA
AAAAGTTAAGAGAACTGTATCTAAGTTAAGTACTTAAATCACATTTATTTTGTAGGTTAGATTTTGGTCACTGTATATAA
GGAACAATTCAATTTGTGTATATTTATGTTTTCTTATGAAGTAGTTGTTATTTAGTATCAAATGAAATGAATATTATTGT
ATATAAGAAAATTGCTTAATTCAACAAATTTGCATCTAGTTTGATTTTTGTACTGTGAATCATAGTTAATGATAACTCTC
CAAATGATACCTAAAAGAACCTATATTTGTATCACATTGAATTATACAATATAATTGATTTTGTGTACATATTATGTCTT
CTTGTTATTTAGTATCATATACTTTTAAAAATGTATCTACTTTTTGTTTGCAGCGATTGTGGAATGTATGTAGATGCTTT
TGCTGAATATTTGAGCGACGAAATCAACATTCCATCTATAAGTTTTCGGAGTGACTATCTTCGCAATAGATATGCAACAC
TGTTATGGAAGTATGGTATGGACAAGTTCAAGGCGGGATATGTTAGCGATAACGATGATCCTACAAGGCCGAAGAGTTTC
TACACTATACCAGCAGAAGGTGGACTGATTAATATATATAGAATATATAGTTATGTTTTAGTATTGCGTTGAAGATACGA
TTAATTAGTATTTTGTAATATTCCTTCCCTTTCCAACACTGTTTTTCTAAGTAATTATTAATTTGAAGACTGTTTTTTTC
AAAAAATGTATTCCTATTTTAATTATTTTTCCAATTTATGTATCTTATACACCAATACTACCACTACAATATAACTATCA
GATATTCTTATCTGATACTATATATTCCATAATTGGGTCCACAACTAATTTTCAATTTATTTAGTATCTATTAAAACATG
TGGTAACCTTGATGCAAATCACAAATTATGATAACATATTTTTTTCAGATACACAATATCCATTCAATTATTATGTATAT
GTTACACATTTACTATCAAATAATATGTTACAATTGGTACAAAACAATTAAGTTTCAATATAGTTAGTATCATTTAATAT
GTTGAATCTTGTAACATTGCTTTAAATAAAAAAAATCAACAAATTTTTATATAAAGTTAAAATCACACCTAATGGTAATA
TCTTATTGTGTATCAGATACAAAATATCCAACTAATTATTATTTATATGATACACATTTTAGTATCAAATAACAAATTTG
TGTATATGTTACAATTGGTACAAAACAATTAAGGTTCTATATATGTAGTATTCTTTAACAGGTTGAATATCGTAACATTG
ATTTAAATCATAAAAAACAACAATATTTATTATCAGATACAAAGTATATTTTGATTGTTTGAATAAAACTTTTACTGTTT
TTTCGAAGAACAGGGAGAACGTTTCATAATTTGAAATAAAAAAAATATAATTCAGTTAGAGGATTATGAAAGATTGATTG
GTTGAAGGAAGAAACATAAGCGTGATTTGTGGGAGTCCATTATAATTTATGTTTTAATTATAATTTCAGTTTTTAATCCC
TTATTTAATGCATTAAACTGATAACAACAACTTAATAATTTAAGTATCCGTACTACTATATTATATATCCGAAAAACACT
AAAAAAAGAGATTTTTGATAATTAATGAAAGAGTAAGGAAAGAAAGTAATTTCTTTCCTATACTATGTCATTTGCCTAAT
TTTTACAAAAAATTAAAGATTTGAGGCTAATTGAATGGGCCCTAATGTTCAATGCTAGCATATTGGGCCAAATTTATAGG
AAGCTAAAGGTGTCTTCCTTTTCTTTTCTTGAAAAATGTTTATTTTAAAAAGTTAAAGTATTTGGTTAATTTCTCAGAAA
AAAAGTAAGTTTTTTTGTGGGTTCATATTTTTTTTTGGATAAATTACCTATATACACATCTTTATTTTTCATAATTTCCA
TCATTCCCTACCATTTCAAAATATTTCCAAAATCCCTTATATTTCCCAAATTTTCAAGTCAACCGGATACATAAGTATCC
CATCCTTAAAACATGATTTCCTTCCTTTTTTTTCACTCCTTTATTCTCTCCATAATTTGCTCTACAATCTTATCAGTTAC
AATTTCCATATCAATTTGATTTTCAAAAGGATTCTCTACAATCTTATCCGTTAGAATTTTCATATCAATTTTATTTTCAA
AAAGATTCTCTCTCCGGTCAATCAAATTCAAACTACTCAACTGATATATTGTGTCTCCTCCATAGTCGTCAGCTTCAATT
TTATTTTTTTTCTTCTTTATTTCCTGATGCATATAGATCAGGATCATTCTTTTAGTGTTGGTATTACTCAACTAGTCGAA
GAAGGATGCATCTTCGCCTTCTAAATAGACTGTGGAAAAAACGCTCAAAAAAATGAAAAAAGTCGATCTGCTGGTGGCTT
TTGTAAGGACTTTGGATTGAGATTTATGAGTGACGTCTATGTTAATAGTAAAAAAAAAATTACAATAGTGAATGTTGAGA
AGGAGAATGAGAAAAAGGATGTACCTTCGTTTTCTAAAGTAAATGTAGAAAAAAGTGGATGTACATTTGTCTTCTAAAGT
GATTGTTGAGAAAGAGAAGTCGAAATAGATAAGATTGTTGATTTTTTTTTCGATTTTTTCTTGTTCATCTTTTTTCTGAT
ATATATGTGTTCAGATTTTTAATGTATCAAGTTGTTTTGATTTCTTAAATTAATGTATAATGTCTTCGTTTCAACATTAT
GATACATTACTATTTCACTATGTACAATGTATCGTGTTCAAATTACTAATTAGATACATTAACTAGATTTTTAATGTATC
TAGTTAGTTTTGTTTCTTAAATTAATGTATAATGCCTTTGTTTCAACACTATGATACATTACAATTTTATCATACACAGT
GTATCGTGTTCAGATATTATTTTTGATACATAAACTTAATTAGTTTTGATACTTGATATAAAACTTCTTCCAAATATATC
ATTTATCATGTATCTAGGTGTTGCTATGTATCTTCTCTCTTATTCAAATTTAGAAGGATATGTAACAGTACACAGTACAT
GATACATTAAAGTGTCACACAAGTATGTATCAGATTCATAAACAGTGATACACAAATGTTTTTATCAAAAGTTTGTTTAG
TTCGAGGCAAAATATGAAGTTCTTGCAGCTATGTATCTGATACAATAAACATGAAGCGCATTAATACATATATTATATCA
TGTATTAGATACACAACATAATGAATCATGTACACAATATTCTGTCTTTTAAATAGTGTTAATATCAAATACAATTTTTT
TTATTAAACATAACTGCACAAATTGTGTGTTAGATACACATTTTTATGAAACACAAATATTACATCTACTAAACCATATA
ACTGATACATGATATAATATATCGGATACACAACATTCTATTATTGCATGAACAAATATACAATATTTTAGACATGATAC
GTAAACTCAAATTTATACTAATTGTATCTGATACGTCGCAACTACCACAAAGTAATGTATCGATCTCAAACCTTACATCT
TATGGACATCAATTACTTATTTAATGTATCTAGTAGAAATACAACACTTCTCAATTTAAACGAGATACATTAATAGTAAT
GTATTGATAAATCTATCCATCTCAGAAACAAAATTCAGAAAACGATTAAATAACATTATAAAAGGTATGAATGATCCATC
AAAGCTATGCATCTCTTCAGCCTTTCTGTTTGTTATATCGATTTATAACGGATACATTGAAAATCCAAACTCTTGTTTCT
TCACCTCAACGATGCATCAAATCTCCAATTTTTCCTCAACTCATCGATCTTTAATTCAACTGCAATGGTTGGTTTGAGAT
TCACAAATCAATTGTTTGACCAACAACAATTTCATCACCTTTGTATTATTCATACCTCAACTCACTTTCTCAGATTTCGG
AATGTCTCAACAAGATGGACATGTTCATGTTGTATCAATACAATTTATCGACAAGTTTGATTCAAAAATTGAGATTTTTT
TAGAAAGAATGAGAAGAACAATTTTGGGATACATTAACTAGTTTTTTTTAATGTATTTTGAAATACAAATTGAAGTGGTC
AGTAACTTCTTTGACCATCTCTTACTGTGGTGCCACAATCGAGGTGAGATGAAGAGTATGCCAAACAGGCAGCAGCAGAA
TCAACATTTTCCTGTGATATCCTTCTACTATATATCGGATTTTCAAGTTTTTCCTCATCTCATCGATCTACTGCAATGGT
GTATTTGAGATTCGAAATTATTTTCCAACAACTAATCATCATGTATCTTATCAAATTTTTGGCAAATTTGAATCTGATTT
GAATGATTATTCGATGAACATGAGACGATGAATAGAGAGGAAAAAAATGAATTTTGAATCTGTTGATTCTGGAAGAATTT
GCGTCTGATTGAATTGTTTGAAGCTAGGAGGATTTAGAAGAGAATTGAAAGAAGAAAATTTGAATTTTGAATTAATTGAA
GTTGTTACCATTTGAGAAAGATTGACAATAAATTGATTAGCGTGATTTAGGGAACTCACATTCAAAATTGATTCCCTTTC
CTTTAAAAGTGTAACTGAATTTGTTTTAATGTATTGGAATTAATGTATCTGACTTATTTGCTATGTATTTGAATAGCACT
GATTTTGAAGGGATTTTCGTAAATTGAAAAAGAGTAGGAATAAAATGTAATTTAGATCTTTACACTATGGAATTTAGGTA
AGTTATACTTTTTTTTTTTACACTAATTTGTCTTTTGTTTATGGAGCATACACATTGAAATAACATTTTGGTCCCTAAAT
TGTTTACAAGTAAATCATGCATTTTATTTTCAAAATAATAACTTAATATATTTAAAATATATAATGCCAGTTTGTTCATG
TAATCGCGAGTTTGTTATAATCGATCTTAAAGGGTGAACTTTGCCTTAGCTGCTTACTCGATATATCACAATGTCCTTGT
ACAAATTGATTCGTTTTTCGAGCTTTACTTCTCCCTCCCCCTTTCCCTAATACAAATTTAACATGTTACATAAGTAATTA
AGGGATAAAACGATTAAGAACTATGTAAACTTATGAATATTTACGTACAATCATACAAATAAACATGATTAAAAGTAAAC
AATTAAAAACTTAATATGATATTATCAAGATTAAAAAAAAAAAATTTAAAAAAAAACCATAATTGAGTGGCAAAAAATGC
TATTAACCTTATGATTGAATAGTTTTATTTCCTTAGTTTTTCATTTGGTGTTTGCTATACTTCTTCATCAGAAAAGGTAT
AAAAACCTGAAAAAGCTCTAAATCTTCGCTAATCGCTCATGGATATTGCTATGGAGTTTGATAGAACCAACCAGCGAAGG
AATTTGTATTCAGTTTCTAGAATCTTCTACAAAGCAAACATGGCGGACAAACAGTTCATCGTTGTTCATTTGTGCGGCGG
TGCAATTATTGGAACTTTCCGGCGAAGAGTCGATTCGAATTACGCCGGCTTAAAACCATACGGTACTCATTTAGGAGATG
CAATTTCACTCATATCAGCAACATGTTACTTTACTATTTTGGTTCTGTGTTTTTTTAAAAATTGGAATTGAGTTCGGGTT
GACAGTCAATTTTAGTAATAATCATATGCTATAGTGCTAATTTGTATGACGATCTCATCCAAAAGCTTAAGATGGTAGCG
AGGAGAGATCCAAGGATAATGTTTAATTTCTTAATTATGTTTGCAATGTATAGGATTATATGTATTGCATTTTGTGTGAT
TTGATTTAATTAGTTTATATTTGAGGAACTATGCTTCATATGAGCTTATCGAACACAGAAATACATTAAAGAAACAAGAA
TAAAATTGGATGTTAACCTTGAGCTTTCTTCTGGCTCAACAGAGACATTGACTGGAGCTTCTTGAAGAGGGTTAGAGTGG
GGGTTTTCTAGGTTTGGACTTGGGAACTTTTGAAAAAGGTAGCTTTTTGACAAATTTTGGTGCTTAATCCACAATATTTT
TCGCTGTGGTTTGTGTCTTCTGTCAAGAGAGCATCAAGTGCTTATTGTATGTCAAAAGATATAAAGGGCACAATTTGATT
TCTTAACCAAACTCATCAAGTATTCTCTATGTCTGTCCATGAGTGACACTGGCCCCGCTCATCACTTGGGCCTCGCAACA
GGCAGTATGTTGCATTACCCAACACTAACTCATGCAAACCACTTTTCGTTTTCTAAGATTCTCCGCCGTCAAAATCACCC
CTCTAGTAGCCTATCCACGTGAAGCAACACACCTTCCTCGACACCTTAGGAATCCAGACCGAAGTACGTGGAAAACTAAC
CTCTGTCCTAACTAGGAGCTTCTAGTTCTCATAAAAGAACTTAACTAAGGTCTAAGAATGAGTTGTTATTCCTGATATCC
CAACTCAAGGGTCACACTTGTCAATTGGCTCACCTTGCTTTTGGAGTAAATTTGGAATCTTTGAAACTCGGTCACCTCTC
AATCCTTGAAATTCCTCCTAAACTTCATATCCCAAAAACTCCCATCTCCTTGTGTTCCCTAATTGCTAAATAGACGATTC
CCTCTGGCAAGAGACTCTATACAACACCAAAAAATCATCCTTAAGCACCACTCCTCCACACCATATTTGCCCGCGGAATC
TAACTCTACTCCCATCTCCAGCCTTAAAAAAACAATGTTATCAAAGAATGCATCCCACCCTTTCATTATATTCCTCCACA
CACCACACCCGAAAGACATTGTGATCCCATTTGTTCTCCATCCTCCTTTGGTTACACCATATTTATCCATAATCAACTCC
CTCCATAAAGATTCTTCCTCCACCAAAAATCTCCACATTTTGTTTTGATAAAGGTTACATAAATCTCCACAATTATTTAC
CCAAAGTACTTAGTTAAAAACCTTCAAGTCTTGGCCCCAAGCCCTCCCTACTGCTTAGGAGATGTCATGGTTTCCCAACG
AACTAAGTGAAATTCCTTTGTCCCATCCATTGCATCTGAAAGGAAATTTCTTTGCAATATTTCTAGTTTACCAATCACCG
TGACTGGTGCCTTGAACAGTGACATACAATAAGTAGGGATACTCGATAATGTGCTTTTAATAAGCACTTCCGTGCCTTAT
TTGGATAAGTATCTTTTCTGCCAACTTGCTAACCTCTTCTTTACCCTCCGAATAATCAGATTCCAAACACCAAGATCCTT
GTTCGAATCACCTAAGGTAAACCAAGGTAGGTAGTAGTGAGAACCCTACCCTACCTTGTAAAACTTCGGCAAGCATGCGA
ATATTACTCATTACACCAATGGGTATGATCTTACATTTTCTGAGGTTAAATTTAAGCCCTAACACCGCCTAGAACCAATT
CAAGACTTGCCCAAGGATGTCTTGCTGAATCTCATTTGCATCAGAGAACACCAAATCATCATCTCCAAACAAGAGAGGAG
AAACCACCATGGTACCCGACTTCACTAATTGCAACTTTGAACGACTTGATATACTCCTAAAACCGCTTTTTCCATCATTT
AGTACAAGAGGGCCTCTTAAAGAGGTTTGGAGAAATCATAAGAGTATTTTGGAGAAATCACATTCTCTCAATAGGATAAG
TCTATGAAAATGTCTACAACACCTATTCTCCAGCAATAGCAATGTTCTAGAAACTGATTTGATTAAAAAATAAAAGCAAA
CAATGGCTTTGAAGAACCCAAACCAACAACATATTTAGTAGTGATTCAAGCGAAAGCTACTCGGTTGACTCTTCTAGCTA
AAATCACTAAAGTGAAACAGAAAGAACCCTGGAGCCATATGGACAGTAATTGTTTGCTCTGTAGTGGAGGAGAGAAAAAT
TGATGTGAGTTTTAAGAACCTTAGATCACCCCTTACAAGAACAATTGCAAAAAAAGAAAAAAAAGAGAACGACAAAAACA
AAACAGGACATAAAACATTTCAAAACAAGGAAAGAAAGTTATAAAGCTATTGGATACTGTATGTCATCTAATAACCACCC
TTGAAAAGAAGAGCAATAAAAAATAATTTAACTAAAATTAATCGTCAACACGATTCAATTCCAATAGAACAAACAAACCA
AAAAGGAAATAAGCTTCACTACATTGATAACAATAAAATAAATGACAAATCAATTTATTTCATCTTATCTATGTTTGCTT
GGATCGTTTTTCTCTTGACTAATTAATGAATTTTTCAGTTTCCAAAAAATTCATTAACCAGTAAAGTGAAAACAATTATA
GAAAACATAGATGAAATGAGGGGGTGTATGTGGATGAGACTGTACCGAATCATTTTCTCGAGGTAATCGGAAATGATTGT
TTTCCCGAAAGGTCCTATGGCACCAGTGCCTTCAACGACAACAATTAGCTTTTTTTTTCATCATGTGTGCTTTGCTAATG
ATTCTGCAGATTGATTGTTGTTCGCCGCCTATAGTTCTATTTATTAGATGGTATACAAGTTCATGGATAGGGNNNNNNNN
NNNNNNNNNNNNNNNNNNNNNNNNNNNNNNNNNNNNNNNNNNNNNNNNNNNNNNNNNNNNNNNNNNNNNNNNNNNNNNNN
NNNNNNNNNNNNNNNNNNNNNNNNNNNNNNNNNNNNNNNNNNNNNNNNNNNNNNNNNNNNNNNNNNNNNNNNNNNNNNNN
NNNNNNNNNNNNNNNNNNNNNNNNNNNNNNNNNNNNNNNNNNNNNNNNNNNNNNNNNNNNNNNNNNNNNNNNNNNNNNNN
NNNNNNNNNNNNNNNNNNNNNNNNNNNNNNNNNNNNNNNNNNNNNNNNNNNNNNNNNNNNNNNNNNNNNNNNNNNNNNNN
NNNNNNNNNNNNNNNNNNNNNNNNNNNNNNNNNNNNNNNNNNNNNNNNNNNNNNNNNNNNNNNNNNNNNNNNNNNNNNNN
NNNNNNNNNNNNNNNNNNNNNNNNNNNNNNNNNNNNNNNNNNNNNNNNNNNNNNNNNNNNNNNNNNNNNNNNNNNNNNNN
NNNNNNNNNNNNNNNNNNNNNNNNNNNNNNNNNNNNNNNNNNNNNNNNNNNNNNNNNNNNNNNNNNNNNNNNNNNNNNNN
NNNNNNNNNNNNNNNNNNNNNNNNNNNNNNNNNNNNNNNNNNNNNNNNNNNNNNNNNNNTTTACTAGTTAGTAAATTTTT
TGGAAACTGAAAAATTCATTAATCAGTCAAGAGAAAACGATCCAAGCAAACATAGATAAGATGAAATGATTTGTCATTTA
TTTTACTGTTATCAATGTAGTGAAGCTTATTTCCTTTTTGGCGTGGTTGTTCTATTGGAATTGAGTCGTGTCGACGATTA
ATTTTGGTGAAAATAGTTTTTATTGCTCTCCTTTTCAAGGGTGATTATTAGATGACATATAGTATCCAATAGCTTTATAA
CTTTTTTTCCTTGTTTTGAAATGTTTTATGTCCTATTTTGTTTTGTTTCTCTTTTTTTTTTTATGCAATTGTTCTTGTAA
GGGGTGATCTTAGGTTGGTTTTCTCGTCAGCTACAGGACAAACAATTACCGTCCATTCGGTCTCAGGGTTTTTTCTGTTT
CACTTTAGTGATTTTAGCTAGTGGAGTGAACTGATTAGCTTTCACTTGAATGACTACTGAATATGCTGCTGGTTTGGGGT
TCTTCAAAGTCATTGTTTGCTTTGGTTTTTCAATCAAACCAGCCTTTAGAACATTGTTATTGCGGGAGTATAGGTGTTGT
AGACATTTTCATAGGCTTATCCCATTGGGAGAATGAGATTTTTCAAAAATACCCTTGTGATGATTGTACACTAAATTGGC
TGTTCTGCGACATCAACAACTGTGGTGCTTCTTGACTATTCAAAGATTTGCATCTCCTAGATCTTTTTCATTTTGAAATC
GTTTTCCCCCGATAGTATGGTTGTTTTAGATCCTTAATTGCCTGCTTCTATAACTTAAGAGAGAAAGTTGAGAGTTTTAT
ACTGTTGGAATAGCCTTTTCTGTTTTCTTTAAATCTTAATTTGATGCTGTGAAACTATATCTTGATTTGAAATGTCAATC
TATGTTGCGTTTGGCTTATAGGCTTTTGTAAAATTTTCAGGTCCTTCGCTGAAGCTGATTCAATAGAACAGGTTGTAAAT
TCATATTGTTCATCTTGTAAACCTTTTTTTTTCATTTTTAGTATTCCATGACGGTGATTGTAATGTCCAAATACTATATA
CTTGAATAGGAGGAGATGATATTCCATTACAGCATGAGTTGAAGGCGATAATCAATTTCTTATTTTTTTTTAAGCTAATT
TTACTTTTCTTCTGTTGAAATTCTAGAACCCATCTGCTGGCGATGTAGAGCTGTCGTTGGTGGTCTTTAATGTGCATGAT
TCCTACAGTGGTTTGTATCCGTTTTGTTCTTAATTACCTTTTATTTTGGCTGACACCATTGCAACTTGAGTATGAACAGT
AGTTGTGTCATTCACATAGAAAAGCCTTCTTCAGACCCTGTCTCAATCTCAACTAGAAAAAGGAACAAACATGTGGAGCA
ATTTTTAAATAGATCAGGATCTCTATATGACTGAAATTTAGTCGGTGAATCATCTTAATAGGCATTTTATGGACTGTTTT
GTACAGTTGGCCACTCCACCATTATTAGAACGATCTTCTTGTTTGATCCTCGTGTGCTCCATGTTTAGAGAAATATTTCA
GTATGTGATTTCCGTATGTCAAATATTTGTTGCACCAGAAGAATTTGTTAAATTTGTGTTATTCGCATGAGCCATGAAAG
TAGACAAAGAGCCTAGTTGAATGGGCTTATAGCTTATGGCTTATAAAACTTTGACGGGAGTAATGCGTCCTAATTTAATA
TTTTGAGGCTTCTTTCACCTCTCCTTGCGTAAGAACAAACAGCTTTTTCTTTTTTCTTTCTGGTTGACATTTCATTTTTC
TCCGTCTTCTGTTTCACCATCTCTTACACAGCTTGCATGTTACAAAAAAGTGGCTGGACAAGAGACATAGATTTGTTTTT
CCAGTGGCTATCAGCTCTACCTTTCTCAGGCGGTGGTTTCAATGATGTTGCCGCTGCAGAAGGCCTTGCTGAAGCATTGA
TGGTGCGTTTTACTGTTTATAATGTTTTGAAAATGAGCATTTCTGATATTATGAGCAGTAGGTTTGTTTTGCTTGGTATA
CACATCTCTTACTATTTTATTTTCTATCACACGCTTTCCTCTTTGTGCTTTCTTTTGCTTTCTTGGGAGTTCTGTGAGGT
TCCATATGATTATCAATTATATTTTTTGTATATTCTGTACCATTACTCACCGGTCTAGCTAACTTGGGATTGAGGCGTAG
TAGTTGTTGCTCTTTGCTATGCTACTGCTGTTCAGAATAGTGACTAAGCCTCTTGACCTCCTATTTAAAGGTTCTTCTGT
ATAAACTAGTAGATATGAATTGGGGAAAGCAAAAGTTTTTTTTAAAAGAAATACCAGAAAGATCCAAGAAAAGAAGTTTA
CAGAAATGGGTTGAAGGGAGGATGAAGAGGGGGTGGGTTTGGGGTATAGCTAACAAGTCACAAAAGCTTCTGATTGAAAC
AGAAATGCCAATGTGCTGTTTTCTTTTTTGGAGTTAGTCACTGTGATTGTTTGGTATAAAAACCAGACAAATGGTTGCCA
ATACTTAAAGCCCCAAGTTTGTTATCGACCTATATCGTACTGTAGGAGGAATTGATTATATAGTGGATGGAATTTCTTTC
TGTGTTGGAGCACAATGTAACCTGAACTGCTCCTACTTTGCTCACATAGCCTTTCTCTGCAAAACAAATTTGTTTCTTCC
TCATACTGCATGTATATATTCATTTGACTGATTTTTCATTCAGACGTTTTCTTCACTCAAAAATGCTGATGGGCAAAGAC
ATTGCATTCTTGTTGCTGCAAGTAATCCTTATCCATTGCCTAGACGAGTTTATTATCCAGCTATGCTGAATCTGGAGCAG
AGTGATAATGAAGCACATACCAGTCTTCGACTAGCTGATGCTGAGACAGTTGCAAGGGCATTTCCTCAGGTACTGGTTGA
TAACCCTTTTCTCTTCAAAACCATGGTGCTTCCCTCATATTCCTCCGCTGAATGTTTTCTTTTCTTGTAGTGCTCTGTTT
CCCTCTCTGTTATATGCCCAAGGAAGCTTCCGAAATTAAGAGCAATATATAATGCGGTAATTATGGACAATTTTTCATTG
AGCTTTTCCCCTTGTTTTTAGGGTCAAAACCTGTTGATAATATGTTGAAGTGATACACGGTAATTACTGTTTGCATGTCC
ATTCAAACTCCTGTAGGATTAATTGCGTCACCCTCTTTCAATTAAAGAGTTGCTAAATTTGGGACTCATCTATAATAGTT
CAATGTTGAAGATTCAGACTGTAAAGTGATGGTACCATATAGTTTTTTTTTTCCCCTTTCAATGAGTGCACATAGTCTTA
AGTTGCATGGAATGTTGTTAGAGGAACTCTTCTTTTAAGTTTTTTGCTTGGGTGGTTATGCCATCAGGAGCATCCCAATT
TTTCAAAACTATGGATTTAGGATAGCAAATCCAAATTTGATAGCAGTGGCGAAGCCAGAAATTTATACTAGGGGGTTTCA
ATTAAACAATAAAATGTCACATAGTACATTTTTTCAATGGAGTGGATTCAATTACTCACTTGCTCCACCATTATTTATTA
GTCTACACGCCATTATCATTTGTTATTGTTTTGTCTTCAATAGAGAAAGGTGATCTGTGGTAAAGTTTATAGTCACAATT
ATTTCGAACTCATGGTGCTTGTTTATCATAAGTAAAGATTTACCAAGTGCTCCAAAAAAGTAGGTTCTTGCAAACTTTGT
TGCCAATTTAAAGTTGTCACCATTTAGGGAATTTTGGATAAGTTATTGGTTTCTCTTTTGATATCTTGAAATCCCCCATG
CTAATGTTCTTGCTTGACATACTAAGTCATGATTTCTGTCTTTAAATCCTTTCATCATTCAGAAGAATAAATTTAAATCC
TGCTGACTTGGCATGCAAATGCTAACCTGGTTATATTTTATTGCTGCTGATTTGAAGTAGGAAACATACTGCCCCTTCAT
TTTAGTTACCTATACTAAGTGCAAACTTGTCTTGATCTAGGGAAAATGCGATCGACAAGCAGCTGCCCCGCCCGTTGATA
CGTCTAAGAATCCAAATTTTCTTGTATTAATTTCGGAAAATTTCAGTGAGGCCTGTGCTGCTTTCAGTCACACTGAAATG
GAAAGTTTGGCGCCAAACCAGACCCTGGTTGAAATGGATATGTCTTCTGTGCCTCCAGTTTCCGGTCCAGCAGCAACTTC
TAATCCATCAGGTCAGGCAAATTCTGGAACTCTCTCTTGCATACATGCCTGGTATGAATGTTTTCTCTGGATAGTGTTAC
AGATATGCCTGATTCATTTTAGATGTCCTTTTTCTGTTGAAAGAAGATTATTTTGTGAATATAAAATGAGAAGTACCCTC
TAGAGGAGAAGTCCATGATTAAATGATGAATGAAAGGGAGCGATTGACAACAACTGCAGCACAGTGAAGTTAGACATACC
ACAGCATATCTGCCAAATCTGGAAGAAGTGTATTAGCTGGATATAATTTGGGTTTAACATAAAGTTTTCATTACTCTTGA
TCGAATCCAGACAGAAGAAAAAGCCAAATAATAATACCAATAGTTATAGTAATAACAGTATTATCAATAGTAGCAGCATA
ACAATAGATGATCATGAACGATGATGATAGTGAACCAACACAATTCAGGATTAATGTGAATGCTTTCACTCTATTTTTTC
CTTGTTGTTCTTCCTTATGCTGTTGCTGATTAATTTGCTGCAACTGCTGGTGTTGGGCTAGGTTCCTCTATTGCTAATAG
TCTAATACATGTCTAATATATATATCCATCACCCTGTCTCAATTGTTTGATGCATAAAAGTAGTCGGAACTTTTCCTTTC
TTCTTCTTAACCTCATCTATCATTGTCCTTTTCTGATGTTGGGTTGAGTTGTATCTCTGCATGAATACTGTCTTACTTTT
CACTTCAAATTAATGCAAGTCAAAATTAATGAATCTCATCTGTAACATATGTAAACTGCTTCAATGTCGATAGTTGTTGG
TTCATAAATCTCCTGTAGAGCATCCTATGTTATATTAGTGATTCACTGAGTTTTGTTGAAGGAGCTCTGACTCTTTTCTG
TTACCTTTCAGTTATGAATCAACAACCAATTTCAGCTGGAAATATTCCTCTTGGCAGGAATAACAGTGCAGAGGCTAACA
TGTCTCTATCTCAGCAGCAAACATTGGCTACAGTACCATCAGCTCCATCAGGTTATGTCGAATTCTGGGAGGTAAGGCCA
ACTAATAAGTAGAAAGAGCTGAAGATGGACGGCAGACTCTATGCTCCATAAGAAAATCCTCCAATAAAGTTTTTACTGTC
TAAATGACAGTTATGATTTAAATTTGAACTATTTTAAAGAGTCCCGTATATTTAGTTTTTGTTGATGTTTTTATGCTGCT
AGTTGATACCTTGATTTAAAAGTCAAGAAGTTTGTGATTCATTAATTGACTAGCCCTACTATCTCTGATGTCAATTCTAC
ATTGGATGCTCCTAAACCGCTATGTAGTGGTTTTTTTTTCTTCTCACTGTGATCTGGCAGGCTTATGGATTAGGCTAAGA
TGTCTTAACTTTTGAAAAAGAACAAAAGTTCTACAAATTATCTGTTATTTGGTGTAACCTCATGATCATTGTAGTGTAAC
GCCTAAGTTCTATAAGCTGAAAGATTTGTGTGGTGGTAGAATTTTGTTGTTTACTGCACATGTCTGTGATTACCACTTCC
GAATTCTTTTAATGGGTTTTTTCTGAAGTCACTTTGAAGGTTTCAATTGACTGCTAATATCTTGCTTCGTTTCCTAGACA
CCAACTGTGCAAATATCACATCCAAGTGTCATCCATCAATATCTGGGAGATTTGTTCTTGTAAAGTCTGAATTGATGCTT
TACTCTGACCCTAATATCCAGTTTCTAGTTACTCAACCTTGAAATGAAGTTGCTCCATTGATAATTATTTGACCAGTAAT
TAACAAAAGAGAATGTTGACCAGTGATGTCGGAAATTTGTAAAAGGCAGTAAATAAATTAAACTAATGTGAATTGTGTCC
TAGTTCAGTGATGTGTTCCAGTTCTTAGTCATTTTGTTGCTTTCTTTAGTGACATAGTCTCAGAGAGTTTTAAGTTAGGA
TTATGAACAGTATAAGATAGCAGAAAATAAAACTGTGAAATCAGAGGATGGCTCATTGAGAGGGAGGGAGGGGGTTCGCC
ATGCAAAATCCTAACTGAACAATTATTGAACAATACTTAAAACATGAACTGACTAGATGAGCATTTAGCATATAGTTGCA
AGATGATGCTTAAGCTTGATACGACTGGATGAGTACTGAATTTTTCTGATAAAAGATGAGTATCGAATTAATTAGTTTGT
AAGAAAACCCTCAAACCAAAGTAGTTAACATGGCATCTTAAGATGTCAAAGTGGAAGTACTATGAGCAGAACATGATTAA
CAGGCTTTTTGGCACATCAAGAAAGTTGACAGTCAGAAAGGGCCATATATTTTTTTCGTTGTTGAGCCATAGACAATGCT
TTTAGCTGAGAAGGGCAATAGTAAGAAGTCAGCTAGGTATCTTACTTTTTCTATTAAAAATATGGTGCTTTGTTTACTCT
TCTACGCTTATTCTAGTGACCTAATCTTCCTTGACAATTCGGAGAAGTGCTAAGTTGCTTCATATGTATTGCGAAAAAAC
GACTAGTACTATTTTGTATGATATTACTTCAGTTTTATTTACTTGAACCATAACCAAACTTTTGTGAATTACCTAACTTG
TGACCTCTTTGTTATGGAGAAAAACGGGAGAATTGGCTTTTTAGGTCACTTGCAATTTTTTTTAGTTTTATGTTTTTCTT
ACAAGTTACAAGTGATCTTCACTTTTACACATAAGAGATCTGAAAAGGCCATTTTCTTCTATTCTTTTTAAGTCTCCAAG
AGATCTTAATTCCTCGAGAAAAAAGTTATTTGTGATGCAATAGATAAATAAACCTTTGTGTGCACTGACTTTGCCAAGAA
ATTGTGACAAGGCCTGGTAAAGGACCAACAAAGTAGAACTTTGGAGTTCTCATAACACTACTATCAAAAGCAGAATGTCT
TTAGTGTAGGTATTTCCTTATGAATTGCATGAATTCAAGTTATTGGCTATGTTGGCAAATGGGATTGGTATTGCTGATAT
CTTCAGATGTATTTTTCGGTGTATGTTTCTATAATGGAGATTTGGTGAACTTTTTAGTCATCCACATGCTTTATTCTTTT
TTCCAATATTCGTCCTTAGAGATTTAAGTGCAGGCTACTGCATTTTGACATGATGTTGATGAAGCATTGCTAACATTTTG
ATGAAAATGTTTCAGGGAAATTTATGTATGGTGAGGGGGGGTCAACCTGAACATATTTCGAAACTACAGGTGTGTTTAAA
TTTGTCTTGTGTGGGAAGTTTTATTTAGAATTTTGTTCCTTTCAATAGTTTTCATTGTTAGGTGCTAAAACCCACAGGAT
GGCGCTCCAATTTTCATTTGATAGATAAAGTAGCATGCTGAGGTATTATGTAGTTCTGATCCCAGAGCCTTGGTCTAATA
GTAAGACCACAATCCATGATGTGTAGGTTAAGCACACATCACGGGTCGAACCTTTTCTCTAGAAAAATTCCTGTTATTTA
AGTGGAGAAGGACAGAGGGTCCGACTCCTTATCTACCGAGTTTCGAATCATGAGCCAGTGACCCTCGGGGATTTCTCGTT
TTTTTTTATTATTGAAAAAACTATTATGTAATTCCTTTTTCTTGTTTTAAAATGTCTATTTAATTCTTTGATGATTGAGT
AAGATCTTGTGGTTTATTTTCTCTCGTGACAGGGGTACAAGAAATCTTCAGCTTCTGAATCGTAAGTACATTTTCATTAA
TGCTTGTTTCAACTGTTCAACATTTACAATTCAAGTTGATTGCAATGGTAGTAACCCTCTGTTGAATGAAGCGACAAAAT
TCTTTCTCCTCGTGTGTAGGAGAGTGTATCATTATGTTTCAAGGTTAAGATGGTACAGATATGGCAACATTTATCACGTA
AAACTAAAGAACTGTTGTTGAGGACTCAACTCAAAAATAAGATAGATTTCATTTCTTGTGAACTTAACCTCTCAAGTTCT
TCCAACAGCAGCGAACTAAAAATTGGTGAAGAGACGAAAGACCTCATTGTTAAGTTTCAAAACTTGTTACTTTGGGAGAG
ATGGGTGATTTTAGTCTGATGATCCTTCACAATATTCTTTTACTAGAGCTCATCCAATTTCCTCTTTTAGTAATGAAAAG
GAGAAAGTGTAAGGCCTCATTTGGTTGCAGTCAATGAAGGTTTTACTCTTATTTAGATTTCAGATCTTAGTCATCAAGTC
TTTTGTTTTTTAGGTCTAAATCTATTCAGATATTAAACTTTAACAGTGTTTGTTCTTTAATTTTACAATCACTTAATGGA
TCTGAATGATTAAGATCTATAACTGGTAACTTGGTATTTCACAAAAAAATACATTTGCTGAAAGTACTTACAGAAGCCCT
ATAAAGTCCCGTTCCTCTGCATTGCTCTTTAATTTTACAGTCACTTGATGCCTTTTTCCTCCTCTTTGTTTATCTTGATG
TCTTCTTTGATCAACCATAAAAGTTTCAAAGTGTTGGACTACGTTAATACTTTGAACTGTTTTTTATTTTTCTCAGGCCT
GCTGCAAATTTGCCCCAAACATTGCAAATTCACCACTTTATGCTCAAAGATCATATGTTTCAACAGTAATTTTCTGAGAC
AAAACTTCTTATCTTGTTGGATCTTCTTCATTTATCAGATATTGATTCCTGTTCAGTCATGCAAAGTACAAGTTACAGCT
CCTGATATTTTGTGGCATTTATGCTAGAGTTAGACAGTGCACCACTGGAAAGGCAGATATTCTAGCTTTTTGGGCAATTG
ACAGGCATGGAGTTCTTAACAATCTGCAAGAAAGGAACTTAGTAAGTTTTCTCAAGTCTTAAAGATTTTGCGAGTAGAGC
AGAGTTCAGTTATAATTCATTATGCTAGAATATTAGAGTTGTAAAAAGAAATAAAGAGATCTGAGAATGAATTGCTTTCT
TATTCCCTCAAGTATGTTCTTAAGTTGCCATAAATATTCTCAATTTTGGAGCCACAAAGTAATTTGTAAGAATATTTACT
AGTTGATCATTTGAGTTGACGAAACATGCCACGTTGCAATCCAGTTCAATCAGTGACTCAGATGGTTTGACTTGGGACAT
CCATAATGGAGGTCTCAAGTTTGAAACCCCTTGCTTGCGACAACAAGGGGTTGACCTTCTGGGTCAAGCTCATTGCACAG
GGTTTGCCTAGTGTGGTTTACCTCTGTGTGGTTTGCGAGCTACTGCATAGGAGTGGGGTCTTACCTCTCCTGTGTGGTTT
GCGAGCTATAGCGGTTGCGGGCTCCCTTGTCATCAAAATAAAATAAGATGGCAATCTATGACATGCTTTGTTCTTTCAAG
AAACACTAGATTCGAAGCAATGGGTAATGGAATATGTGTTCTACCCTTGCATCCGGTGAAGGTAGGATTCCAGTTCCATT
GGTCTGAACCGCCTTTTTTGGTGAATAAATAGAAGAAATTATTTTGGTTTATTGGTGAATAAGAAGAAGAAAAAGATTTC
CTTTTTTTTCCCAGGAAAGGAAATAGTCCTTTATTATGGAACTTTTGGACAAGAGAGAGAAGGTTCTTTTAAGAAGAAAA
AGAATTAGAGGAAGAGGTATTGGAACAGGGAGAGGCCGTGAGGGAAATTTTTAGGGTAGGGAGAAAAAATTTCTAGAGTA
GAGCTTTCAGCGAAATGGGGAAAGAACTTTTAGAGTAGGGACTCATTCCCTCGGCTCTTATAGAAGAATTTTCAGAGTAG
GGATTCAAATCCTTGGCTATGATATAAATTCAAGATCATGGGAGGACACCAGTCGCATAGGAAGTAGCATGGTCGGTCGT
CGAAATAGTGCGCTATAACCATCGCCTGAGAGATAGAACTGTGCTAGATGCAAAAAGGAAGAAGATAATCATAGGGACGG
ACACTTTCGCTGGCACGGCTGCCAATAGCAGAAGCTATTTGAGTCTCTACCAAGATCTTAGAGGCTTCATACCAGGCAAA
GTAAGAAAAGATTTGAGAATGAATTGCTTGCTTATTCCCTCAAGCATGTTGGGGTTTATATAATTTTTACAAGTATCCCA
AAAAGGAAAGGAGTAAATCTATTCTTATTTACATAATTAAAGGGATTTTACACATTTCATAGATTTACAAGGAATAGGCT
CTTGCCATATTGATCATTTTTTTATTCTTAACAAAGTTTAAGAATCCTACTATGAATTATGGCATTTCCATTACACGGTC
ATATGATTTGCACCCATACAGGCCAAGAATGGCATAGGTGTGATATTCTTGTTTATGATGTATCATCTGAAGTTGGTAGT
CACTCTAAGTAGTGTATATTATAACTTCCAGAAGCATTATTGATTTATCATGAAGATGTGTATTACATTTCCATGTAATT
AATATAATTATGTGCATAAACGTAGACGTATAATCCATTTAAGGAGGCTTTTAAAAGTAGATATAGTGTTCTACTGTAGT
GGAATATAATACCTTATACACTACCAATTCACCTGGAGTTGATACACCCCTTTACAAGGATCTCACCACATAGTTAGCTG
TTGGGTTGAGTTGAATACAAGGTTCATTTTCTTTTTCTTTCTAAAATAAGGGTTTAGGGTGGGGGTACTAAGAGCATGTT
GATGCAGAAACTGTTCAAATTTCACAGCATCAGTGAGTATCAGAAGAAAGGAAACACATGGATATTTGACACTATATATA
CAGAATCTGCAGACAACTCGAGATGTTTATAAAATGAAGTCACATTAGTGGTTGAATTTTTGCTTGCTTAACACCTTACA
AAGTAGAGCAGTTTTAGTATCAGCATACTGGCAATTGTGAGTCAGATCATTAAGACATTCATCTGCGTCGTCAATTTCTC
ATTCCTTGAGAAAGCTACAGAAATTGGCAACTTAATCTGGTTCCAGTAGTATTTGTGGCAGTCGATATCCTCCATACAGT
CGTTAGGCCTTGCACAACGGCACCGAAGCCCATACTTGATCTGGAACTTGAGAAACCTTCTCGGGCCAGGTTGACTACAA
AAGGAGTGGCGACTGAGGATCATCCACCTCTTTTAGATCTTTCACCGCGTCACTGAGATTTAGCGATTCCCTCTTTTTTA
TTCTGACTGGTAGTATTTATCTGATGAAATGATCTTCTTTTCCCCTGTGGCAATTCTAATTTACAATGTATACAAATTGA
ATTCAGTCACTATTGAAATTTGCTAGGTCTAATGACTGTTCTCTGAACTATCTACTGAAAAAATTGTGCTCCTCTGCCCT
TTACCATATTTCTTTTTTATTTCCTTTGCGGAGAGGGTGGGCGATCCACGAACCTCTCTCTCTTTTACGTATATGCAATA
CTTTATAAGGAGCTCTTATGCAGTTTTTTTAGTCTGAAATCTCAACTGACATTTTTCTCTTTATATTTGCTTAGTCTGCA
GTAATTAATCTACCATCACAGACATTGTTCGTCTATGTTACTGATATAAGTTTCCGCTTAATTGGATTGCTCTTATCTAA
TGAGGTAAGAAACCTTGACATACTTTGAATCTTTTGATTACATGACAATTTAAATGGAGCTATATTTTTTGTGATATCTC
AAATTCATGGATGTTTGATTTTTTTCAGAACATGAGGTTTAGGCCAACGATACCCAACCAGCAGTTGCAAGCACAACCAC
CTCCCGGAGTGCAGCAGCTGCAGCACAACCAATAACTGAGGCGGACTCGGATAACCAGGACTGGCTAGAATTTTTGAGTT
TTGATGATTAAATGTAACAATGAATTTGACTACCAGCCATTGCAGAAATTTTCATCAAGCTAAAGCAGCAGAAATTTCTA
CTACTTAGCTATTGAATTTTGAACTCTTTTTTAATGCACTGTTGAAGAAATTGGCTTGCCCAATATGACTATTGTTCTTC
ATCCCCAAACCCAAACCTCACATTGTGGAATGCTTGTTAGTTATTCCTGTTGAAACTATTGGATTTACAGGTTGAAGAAA
CAAAAGTTTCATTTTTGTTATATTTACCTTTTTATCTTTCAACTTTTTTCGAGATCATAGATTTCTCTCTAGATAACATA
GGATCTACTGGTGTGATCCAATGATCAATGACGTTGTTGAGCACCATGAGATCTCAGGTTTAATTCTTAAAATAAAAAAC
ATAAATTTTTCCTAGACATCCAAGGTGCCCCCAACCTAACAACAAGAAAGACAAAATACTTGGTGCATCTTTTTATTTGT
TCTAGCTTTGGTGAACAAAGTTACCTAGTGGGAGGGTGTGGGTATTCCACGGAATTAATTGGGCTTCTTACACAAATGTA
TCGTTCGGCTAACTAATTTATAAATATACACAACAAATACCTGTATGTATATTATATGTACATATTTTGTAAATTAGATA
GCTTAGATTCCTGCGTTCAACGAGACTTTCTTAGCTTGTCAAACTTGCTCCTTCACTAGGAAAATTATCTGATAAGTAAG
ATCTTGGATTGATGTATCTATCGAATGGCCTTTAGACACATAATTATCCCATTTAAAATCTTCAAATTCAAATTTGTTGG
GACAAAAAAGTACTGATTAAATAAGGCCATTAAAATAAGAGGGCCCTTTCGAACAAAATCAATACAAGAAAAAAGATGTT
TTCTCTTTATTTTGTGGAAACTTTGAATATGATGAATGTAAATGCCCCACCTTTCTTCTTAAGACCAATCACAAACACAA
CTCCTTTCACATGTTGGATTCTTATACCCCAAAACAATTAAAAATGATCAACTAAATTAAGTGTCCATCTAGTGCAGCTT
TTATGGTCAATTTCATTTCTCTAGGCACAAGTTCCCAAAATAAACATTATTGCATTTTACCAGTATAGACTATAGTATGG
TTGATTAAGCTTTTTGAAAGTTAAGAAGTGTCTAATTTCTTTAAAATATTTTTTGGTAAAGAGTGTAGGTAGTAGAATTT
ATTCCCAATTTTTTCTTTACAAACCTTTTGAAAAATTATAAATAAAAAGAATATTTTTATTAATTTCATTCGAGAGGTGA
TATAATAAAATTATCATTTTACTTTATAAAGAATGTTGAAGTTAAACATGAACAAGTAAAGATGGATAGAAGATGTAGAT
GACATTGTCATGGGCGGAGCCACCTTAGGGAAAAATTATCCTATGCAACACTCTTTGTTGAAAAATTATAACAAAACTAG
CATATTCTGCGTCAAATTTCTGACTCTGTTATCGAACATTGTCATTAAATATTAATGTATGTGAGTTTAATACACCAACT
TTCAATACACTGGAATTTGACACTTCATTGGAACAAGTGCATCATAATAAATTTGTGAGTTATGACTAAGAAAATATAAA
GAGAGAAAAAGGTCCTCAAAAAAGCTGAAGAAAAATTCAATTGAACATATTTACTCACTGTGTTCTTTATTGCAATGGAC
TCAACTGCTCAAGAAAACTATCTGACATTGTCAAAGGTTGTTAATTACGACTTTATATCCATATGTCTTATTTATTTATT
TTCTTGTTTTTTTTATTTTAGAGTGATAGGTAAGTAAATTTGTGCATACTTCGATTATTTTGACAGTATTAGCTATATAG
TATGCCCTACAAGTAGGGGCGGAGCTAAAGGGACACAATGAGATTCATTCGAAATGTTTTTACTAAAAGTTGTATTGTAT
GTATAAGTTTTTTTTTTAATGTACATATAATAACATGTTGAAATTTTTTTACTTCTTTGTATGTTTACTTTTCTGTATTT
TGTATTCCTTTAGTAAAAATTACGCCTCCTCACTACCCACTAACATAGATATCGAGCACCGAGAGAGGATGAACAATATA
AGCTAGGTTTGGTTTAGTAATAATTCTGTATAAAGATATCTATTAAATACGTACAAATATTAAAATTTGATCAAATGGAC
ATCTCCAATCTAACTTAGTCAAATTAGAACAAATTGCCTAATATTTTTATTCCTAATGAGAGTTGATTGGTAACATCTTG
TAAATTTTATTCACTTTATTAACCGCTAAATCACATAGTTACGTCATATCTTAATCGGTTGTTTTTGTTCTCCCTTTTGT
TTCTTTTTTGCATGCGAGCTGTGTTTTCTTTATTTGATTTTAAAAAAAAAAAAATCTTTTGTGGTTCTTACTTTGTGAGT
TATAATGACTTTTTAAAATTTGTAACCAATGGTTCTTTTTCATGATAAACTACTGTCAATCAATTTTTTATATTCTATAG
TTTTGAGAATCTCTGTCTTTATTCCTTGTTTTTACTTTTATGTATATCTATTTTATTCCCTCCTAGTTTTGTCTAAGGAT
ACTGATTTGGTGGGAAGTTTATATATTACTCCNNNNNNNNNNNNNNNNNNNNNNNNNNNNNNNNNNNNNNNNNNNNNNNN
NNNNNNNNNNNNNNNNNNNNNNNNNNNNNNNNNNNNNNNNNNNNNNNNNNNNNNNNNNNNNNNNNNNNNNNNNNNNNNNN
NNNNNNNNNNNNNNNNNNNNNNNNNNNNNNNNNNNNNNNNNNNNNNNNNNNNNNNNNNNNNNNNNNNNNNNNNNNNNNNN
NNNNNNNNNNNNNNNNNNNNNNNNNNNNNNNNNNNNNNNNNNNNNNNNNNNNNNNNNNNNNNNNNNNNNNNNNNNNNNNN
NNNNNNNNNNNNNNNNNNNNNNNNNNNNNNNNNNNNNNNNNNNNNNNNNNNNNNNNNNNNNNNNNNNNNNNNNNNNNNNN
NNNNNNNNNNNNNNNNNNNNNNNNNNNNNNNNNNNNNNNNNNNNNNNNNNNNNNNNNNNNNNNNNNNNNNNNNNNNNNNN
NNNNNNNNNNNNNNNNNNNNNNNNNNNNNNNNNNNNNNNNNNNNNNNNNNNNNNNNNNNNNNNNNNNNNNNNNNNNNNNN
NNNNNNNNNNNNNNNNNNNNNNNNNNNNNNNNNNNNNNNNNNNNNNNNNNNNNNNNNNNNNNNNNNNNNNNNNNNNNNNN
NNNNNNNNNNNNNNNNNNNNNNNNNNNNNNNNNNNNNNNNNNNNNNNNNNNNNNNNNNNNNNNNNNNNNNNNNNNNNNNN
NNNNNNNNNNNNNNNNNNNNNNNNNNNNNNNNNNNNNNNNNNNNNNNNNNNNNNNNNNNNNNNNNNNNNNNNNNNNNNNN
NNNNNNNNNNNNNNNNNNNNNNNNNNNNNNNNNNNNNNNNNNNNNNNNNNNNNNNNNNNNNNNNNNNNNNNNNNNNNNNN
NNNNNNNNNNNNNNNNNNNNNNNNNNNNNNNNNNNNNNNNNNNNNNNNNNNNNNNNNNNNNNNNNNNNNNNNNNNNNNNN
NNNNNNNCCAAAAGTGTTAAGTCATTGGCTCTCATAGCATATGCTGCTTGAAAAAGAACTTTTCCTCTCTTTTTGTTGTT
GGTAGTTCACTAATATTAGGTAGACATAACTTGAATGTTGTAATATATTTCTGACATTTTCTTTATGTATTTACAAGTAC
TGTAACTACATTATCCTCCATATTGTTCGATTTCTTCAAATATATTATTTGGTGTGTGTTTGGATCCTTTAATTATCTTT
TTTGCATCTTTTAGAAATCCAACATGGATGCAGTAATATTTTTGAAGAGTTTGAACAATGCAGTCTATCCGATATGGATG
TAATAACATTATAGTTATGATATATTTCAATATAAAAGTAACAACATTACAATAAAAATAGCTTTTAGCGACAATAAATA
TGCACATTAACAAGAGTTTTAAAGTCTATATTGAAACTAATGTCTCTATAGGCATTAGGAACATTTAATTTATAAAGAGT
GTTAAAATGTAATTATCGTTAGTAATTATTTCTAAAAAAATATTTAAACTATTATATTAATTAATTGCCGCTAAAGATGA
TTTTTATTGTAATGTGAACCAAGCAAATCATAAGTACTAAATTGTCCATAGATTACTAATCTCAGAATTATGATCTACAC
ATTATAATTTAAGGACAAATATTTGAAATTACTCGACAATAGAAGTGTGTGAGAGCTGAATACCCCATAAAAGTGGGTCC
ACCTGATGTCTCTAAGATCTAATAGTACTAATATGAATTTAATGAAAATATTGGATAGTTAGAGATAAAAAATTCATAAA
TTTGTGATAACTAATTTAGGTGGACACCCTATTTTAACAAAATTAGTGTGTACATTGCGTACCATTAACTACTCAATGAA
GTGTGTTTTAATACATTAATATTGATACATAGTTTACGTAGGTAAAAGGAATAACTTATAGTTGAGGTGTAACAACAATA
ACAATAATAATATATTCAGTGAAATTTCATTAAGTGGGATTTGAAAAAGGTAGAGTATACACAGACTTTATCAATATCTC
GTGGAGAGACTGTTTTCAAAACACCCTCAACTCAAGTGTATCAAACCCGAGTAAAGGAAGAAGATAACAATGAAAAAAGC
ATAACAGTTAAATGTGTTTTTGATCATTAAACATAGTACTTTCGATATAATTTTGTATTCGAACCAAACGACTCATTCGT
AACTCTTTGGTGATTTAAAGAATTAGAAATAGGAAAAGCAGCCAGTACAAGTGACTTCTTTAATCTTTATTCCACTCAAG
CATTAGTGACAAGAACTAGTACAAATACCTGTTCTTGTTTGCTCAAACAAACTCACACATTCTTTGTCTCTTTTTCTTAT
TTCATTTGCAAACATGGTTTCATCTTCTCCTCCACCAGCTCCAAAGGTGAACTTATTGCAAATTTTCTTGAAATTATTAC
AACCTTAGCTTGTCTCTTGAATGGACATAAAAAAAAAAAAAACTTGTTTTTATGTTCATGAATATCTTGATTTTGCAGGA
AGTTCCTTCAGATGAGAAATGGGCAGAAGATGGTCCCCCTCGCGAAGCGAAATGGTGGTATTCGACGTTTCATACTGTCA
CTGCCATGGTTGGTGCTGGTGTTCTTAGCCTACCTTATGCCATGGCTTACTTAGGATGGTATGTATATACTAAACATGCA
GAGTTTTTTCACTATGATGTTCTTGTTGTATTGATCCTTGAAAAAAATGTTCGATTTTGTTGAAATGTATGATCATTTCA
TCTAAAAGCTTAAGTTGTGACACAAAACATATTTTTTTGTTTTATAACGTCTTCAGCATGTCTGCTCTGATTACCATGTT
GAATTGTGTGATCATCTCGTTTTGAGAAAAAAAATATGCTTTTATGCTTCTCTCACTTGTTAGTCTGATTCTTTCCCTAG
GCACTTCTGACAGCTCTGATACCATGTTGAAGTTCGTCTGAAAACTTAAAACTGTTAGAGAGAACGTGTTTTTATATATT
ACTGAATCATGTTTTTGTTGGGTTTATTTTGATTATATGTTCATCAGGGGTCCAGGGACAGTAGTGATGATCTTATCATG
GTGTATAACTTTGAACACAATGTGGCAAATGATTCAACTCCATGAATGTGTGCCCGGGGTTCGTTTTGATCGATACAAGG
ATCTTGGAAAACATGTTTTTGGACCAAAACTTGGGGCATGGATTGTGCTTCCACAACAACTGATAGTTCAGGTTGGTTGT
GACATAGTGTACATGGTTACTGGAGGAAAATGTTTGATGAAATTCATGGAGATTGCTTGTACTAATTGCACTCGAATTCG
ACAATCTTATTGGATTTGCATCTTTGGTGCCATTCATTTCTTTCTTTCACAATTGCCAAATTTCAATGCTGTTTCTGGTG
TTTCATTAGCTGCTGCAATCATGTCTCTAAGGTAACTCATTTTCTTGATTATATGAATTTCTAGCTCCGCCACTTCTTAT
TTCTTTCTAGACAGTTATTTTAGCTTTTCTGAACTTGTTTACATTCGTAGATGCTCTTATACTGGTATCACCAGGTCTTG
GGGTAGTTTGGTTTGACTCGTTTATTCCACACTAATAAAAGTTGGTTGCTTAATTTTATATTATTTCCGCATTAGTTAAG
TTGTTAATAAAGGAATGGGGTTCGCCTACTGGGATAGTGGATGCCCTCACGGCCTAATGAGATTTTGGGTCGTGACAACT
GAACAACTTTTAAGAAAAAGTTGTGCACTAACTTTATAGCAGGCTATTTTTATCTACTTTTTGGTACAAAAGAAGTTGAA
ACTCATGGTAGTAGAGTATCTCTGTTCAATATTCTTATGATGTATTAGATTTTATGTGGTTTTGATAGCTGTTATTAAAA
GTATGATTATTTTTGACGGAATCTTAATAGCTCAGTTGGTTGACTACCTTAACTTTTTTTCAGACTCTTAAAAGATGTGG
ATGTGTGTGTGTTGGATCCTCTAGAGAAATAATGCATTTTTGGAGGATCTGATACGAGTGTAGAAACATTTTTAAAGAGT
CAGAGTAACATAGATTAGACTAGATGTTACAAACTTTCATCTCAATCTGTCGTGCTGCAGCTATTCAACTATAGCATGGG
TGGGTTGTGTGGGCAAAGGCAGAGTCCCTAACGTGAGCTACGCGTACAAGGCAACAAGTCCAGTGGACTACATGTTCCGT
GTCTTCAACGCGTTAGGCCAAGTTTCGTTTGCTTATGCAGGCCACGCGGTTGTCCTTGAGATTCAGGCTACAATTCCATC
AACACCTGAAAAGCCTTCCAAAGTACCAATGTGGAAAGGTGCTGTATGGGCATATTTTGTCAATGCCCTGTGTTATTTCC
CTGTTGCATTCATCGGGTACTGGGCGTTTGGTCAAGATGTCAATGACAACGTGCTCGTTGGACTTGAAAGGCCATCTTGG
CTTATTGCAGCTGCTAACTTAATGGTGGTTGTCCATGTCATAGGCAGCTATCAGGTACTCGAATACACGAGCCAATGAAT
GCTCATGATTTCATTATGCATTGTTCTTACTAGACGCGATGAATGTTGTAGCTCGAGGTATATAACAAGGAAAATGATTC
ATGTTGCAGGTTTATGCTATGCCAGTATTTGATCTGATGGAGCAAAAATTGGTGAAAACATGGAATTTCCCACCTGGAGT
ACTGCTGAGATTCATCGTTCGTACTACATACGTTGGTGAGGGGATTTTTCAATACATATTGTCTAGTCCAATCGTCCCAA
AATCAAGTTTTAACGAGTTGTTTGCCCTTCATTTCACTATACTATGATCAGGGGCGGATATAGCCTTTTGGGCTACGAGT
TCATTTGAACGTGTAACTTAGACATAATGTGTGAAACCTTATAAGATAATATCAAGAAATATTAGATATGAACTCATAAT
TTTAGCGTTTACAATAAGTACATGAATGCTAAGAATCTTGAAAGTCGAACTCATTAAATTTAAATTCTGAAGCCGCATCT
GATTATGATCTCAGCTGAAAAGACATTGGCTTGTTAATATTGCAGCTTTCACTTTGTTTCTTGGTGTAACATTCCCTTTC
TTTGGTGATCTTCTTGGTTTCTTTGGAGGATTTGGTTTTGCTCCTACTTCTTACTTTGTAAGTCAACTTTCCAAATCTTT
TATTATGTTGCTCGGACTCTCCTAAAATGTTGCGGCATTTGTGTCGGATTATGCAAATATACACTACTTTTTTAAGGATC
TGACATGCACTTGTCAACATATTTGAAGAGTTCGAGCAACATAGATAGCTTTTTTAGACCAACTTTAATAATCAAAATGT
CTTTGACTTTTTTTAATTTTAATATTTGTTGTAGCTCCCAAGCATAATGTGGCTTAAGGTCAAGAAACCAAGAAGATTCA
GTACCTCATGGTGGATAAATTGGGTAAGTCCAAAAAAATTTCTCATTTTCTTCTTCTGCTTCAATGATTTTAAAGTAAAT
CAATAAGTTTCATTATCATATACACTGACAGTGTAAAGAATTTTTATATTATCAATATATTTTAACGTGTTGTATCAAGT
AAATAGTCATATTTTCCGTGTTCTTACACACTGACCAAAAAAAGAATTTATAATGTCAAGTCACTTAGAAGATAATTACT
ATCGTCCATAAAAAGTCAGGGAACCACAATAGGTCAGAATACACATGTTGTATAAAAAAAATTTTACACTGTCAATGCAT
ACATGTTAAATTTATCAATCATGTATCTCGTTAATGACATGAGTTAAACTCGAATCAATTATAATTGGACCTTTGAATTA
TTTTCAATCTAATTTTTTTTTCTAAAGTTGTACTAATATAATGTTTGTCATTTTTATTAATTTTCAGGCATGCATATTTA
TTGGAGTATTTATTATGATAGCCTCCACAGTTGGTGGATTGAGAAATATTGTTGCTGATTCATCCTCCTATGAGTTCTAT
TCATGAAGAGTACATTTGAAATTTAATTTAAAATAAATCTACTATTGGATGGAATCTAATCCAGAAAAAAAATTAGTTAA
AATTCCAATATGTAGTAGGGCCTTTGCCCGAATCCTGATTAAATACGAGATACTTTATGCACCGAGCTAGCTGCTTTTTG
TAGCAGTAGTTTGTTAAGATTTCTGATTTTAGCAAATTTCCTTTTTATCCATTTTATTTAAATATATCATGTTGTCTTAT
GCATCACTTTCTTTTACTCTTTTATTGTTTTTTATTTTTTGGTTAATCAAAGCATCCAATACTCTAAATTTACTAGCTCA
ATTAATTTGTATTCGCATTGATTAGACTGATTAAGTGGATATAGCGCTTTTTACCAAGAGAAATATCCATTTTCAGGGCC
TGAACTGACAGCTTAGGATCTCGACTAGTGTCGGAGCGAGAATTTTTTTTGGAGATTTAAGATATGACAGAAATAAACAC
ATCAAAAGGTAAATGAAATACAACATCTACTAGTATATAAAAATTAAAAATAATGTCCACCTTATATGTTAGTTATATAA
GAAAACAAATCTTAGACCATAATGATGGTTTTAAAGTTGTGCATATTGAGTATATAATTAAATAATAAAAATGTGTTTTC
CTTAACAATTTAACATTTTAAATTAGACAATTACACATTTCAACAGCGCAAACTTAATTTCAAACAAATAATATCACTAG
TGGATCACGTTACCACAAATGGTATCAGAATTACCCCGGGTGCACCTTGAATAGTGGTGGGCAATACAAAGAGTTTAATT
GAGTTATCATGGTGAGTCGAAACTATATATATGTCATGGTCTAAGAGTGCGAAAAAAAAAATCAATGGGGGACAAAAAAT
AACATTTTTTTCTTACATTCAATAATGATCTCAAAATGAATAAAAATATAAACCTAAGATTTATTTCATTTGGCCTACCA
TTATATTTTTGCTTCATTTTCTCTATTGAACTTTAAGGAGCATCTTGTAAAAGTTGGAAAACTGAAATCACAACCATGCA
AGTATATTGCTTTTGTATGAGCTGAACAGATAATTAACCGAGGAAATGAGATCTATTGCCCTCTTTAGTTTAAATAAAAG
AAAATAATCTTTTTAAATTTTTTATTTATATAAATAAAGATCTATTATGTGCAGAAATAGAAATCTCTTACAAAAATATC
ATAAATAAAGAACTAGAAAATTTTTTCTAACATTTATGATAATCCATTAAAATAAGGGATGAGGCACAAGTATCCCCTAG
TTTATGACCAAAATTTCAGAGATACTTTAACTAAACTAAGGTCTTATTACTCCCTCCTGACTCATTTTTTTTTTGTAATT
TTATATGTCTTTTGACTTATGTAGCACACTTCGTGACTCCACGCAGTTGAGGTGCGTGGGAGATGTTTGGATGCCACATA
AGTCAGAAAGGTGTACAAAATTACAAAGGTTCGGAAGGGGGGGGGGGGGGGGGTAATAGGACATTAAGGTGTGTCTCTGA
GATTTCGATCATAGTCTAGGGATACTTATGTCTTATCCATTAAAATAACCTTGTACAACTTTGAACAATAAAGGGCAAAC
ATTTACACACTCGATATTTACACAAGATAAATAAATACTTTATTCGAGTTTTAATTTACATGAACCTTTTTTTTAGTTCG
TCTACAAAAAGAATTTTCTCTTTCTAAGTTCAAAAATAGTTTAATTTGAACTTCTCATTTTACTCTTAATATATGAGAGC
TCGAGAACCAACATTTAATCATCTAACGCAGAAGAGAAAGAACATATATTTGGACATTATATATTAAAAAGATTCTGATT
TTTTTTCCACATATATTATAGAAGAATAAAATCATTGACAAATCTTTCCTTTTTCATCTCTGATTTTAAACTAAAGTTTT
TATCTTGCTTTGTGGACTACAAAAGAATCCCTTTACAAATGCCAAAAGGTGATAATTAAAAGCTAAATGAAAAATCAAGG
ATTAGAATTAGTAGGATATAATTAATAATTTATATCCATAATTACTTAAAATCCATATTCATTAAGAATATGAAATGGTT
CATTGTCCACTAAAAATTCATCATTGAAAAATAGAAAAATAACACTAGAAATTAAACATGCGTGTAACTTTGTAGTGCAA
AGTGCAAACTCCATTAAATGAAATGCCACTAATGCTAATATTACCAACTTTAATTACTAAAGGGGACACTATCAAATTTT
ATTTTCAAAGTGTGTTCTTTGACAAAATCCTGGATATTGTCATGGAGCTAATTCTTTTTTTTTTTAACTTTAAAATTCAT
GACGGTATTCTAGTTTTTTCATTTATTTAAGTTCGAGATTCATGACATTATGGACGATGTTTTCACATAAAAAGTGATTA
ATTCTCGATTATGTTTGCAAAAATTGATATGAAAAGTAACTATCTAACTTTCTCATATAAATTTTCATTCACTTCATTAA
TCGTAAACGATGTGATATGTTTCACCTTCCTATCTCTTCTTCTCTTGCACCAAAATAAAAACTTTACGTGGTCCATTATT
AATAAAATATAGAGGAAAATCCCAATTTTCCAAAGAACTACTTTTGTATTGTTTTCAACTTTATACCCCCAAAAGTATAT
TTGTTTAATTAAAAGGGAAAGAAAGTTAAAGAAAATTAAAGAAGGTTAAAAAATAAAGTCCTAGTTATAAATACTTAAAT
CACATGTTGTGCCGCAAAAAAGGGCCTAGTTTATGTGTTACTATAATGCAAAAGGCACTAAAAAAATGTGTTTTCTTGAT
GTGACACTATAAAATTTGCTTTATTCATGGCTGCTACACAAAATAGGGAACAGGAAATTAAAGGTTTAGAATTGATTGGA
CAAGTTGAAAAGTGACTAGATAAATAATATATTATTTTTATTATTTCTCAATCTAATGTTCGGCACTATCCCGCATTGAG
GCTTAACTATTTAGAATTTAATTTGTACCGCATAAAAGGAAGTAGTCTCGATCAAAATAAAATTCATACCTATAATTTAA
ACTTGAGATCTTTAATTAAGGAAGGAACAATCGATCTAATACATATGATCCCTCAATGGTAGATAAATAATATTTATGGA
GTATGTATTATCTATTGATGAAAAAAAATAGTGACAAGAAATGAAGTTTGATGACTCGCAATATTATATGAACCTAATTA
AGGATAATGATTTTATCCTAATTTCAAATTTATACCAAATTTCAAATTTAGTTAAGTCATCAGTATATAAAAATGTCTAG
CAGTGACCTATTTTTTGGTTTCCTATCCGGTGTCCGATATCCACATTGGAGCCCGACTAAATTCGGATTCGCGCCGAAAA
GTCCCATGTTGGGGTAAAGCACTCCCTAACAAAGGCGACTTCATACCCAAGGGGCTCGAACCCGAGACCTCTTGGTTAAG
GATGAAGGAGTACTTACCACTCCACTGACCTATTGTTTAAGTGATAAACTCAATTATTCGTCCTTCGAAATGGCTCCGTT
AGTTTGATTTAAGGATGGTCATCCACATAAGTGATTCAGGATCAATCCCCTTCCCTATTATAGCGGCTACAAATTATTTG
TCAATGGTATTACATACATCATTTTAGTGACTCAACGTCTTAGAATCGATTAGTCATAATTCTGATTGAAAATAATTTTT
AGTAATTTTTTTTTTACCTAGTAATCCATGTTCTTCTCCCTAGTTTCTGAACTAGTGATATTATTCGTTTTATGCCTAGA
TCCATGCGCCTTTAAATATGTTATTAGGATCTAAAATTTATTATGTTATGTACTCAGCATCTCTCGTATTTTGGTTACGT
GGAATTTGTCTAGAATGTGATAATACTAACAAAACCTAGTGGGAAGGAAAAATTGCCAAAATGATTAAAACAGATACTAA
ACTCAAAATGGATAGCTAGTACCTAGACATTATTTGTTGCAAAATATTCAAGGTGGTCTTTTAAAAAAAATTCAGACTTG
TCATCATCATATAGAAAGATTAACAGTAGAACATTGTCATCCAAACATTCAACAAAATGAGTGATTGCTAATTACCAATG
ACTAGCTAGCTTGTAGTGTACAATAACGATAATAAATTCGGTGTAATTTTTCAAACGAAATTTAAAGAGTGAAAAGAATA
AAGTACACACAGATCATAGTCTATTTTTATTTTTATGGAAAGGATGTTTCTGATTAATCCTCGATAGTTCTTCTCTTTTT
TATCTGAGTTTGGAACTGATAATATGAACGAGCTCGCAACACTATCTCAATATTATTATTAGTTTGGTGTTAAAATAGGA
GATGCATATATAGATTTAGGTACATTGTATCTTGTACATATAATCACTATTTAAGCCTTTTAGTTTCTTTTCTAGAACTA
TTTTATCTTTTATTTAACAGTACCATCCACTTTTATGCAAATTAACAATTAGTACTCGCTCTGTCTCATTTTAACCGTTG
TTTTAATCTGTTTCAGGCTTATTTTTTTAAAAATGTGAAATATAAGAAATAGTTTACTAAGTTACTTTTATTTAGTGAAT
ATAAACTGATTTTTTCAATATTATGAATATAGTTTGAACATAATTGTCAATTTTAATCTTAAATTTTGAAAGTGCTAATT
ATTTAGGGAGTACTTGATAGTACTCGATATCCCTATATTTGCTTGGACCCTCCTGAATGTTGTTGCACTCATATCGAATT
CTTAAAGAACGCATAGATAGCCTCAAGATCATATAGAGTCATTACTCAGAAGGTTGCTCAACTATCTAAAATTTGAGTAT
TTGTTTCTTTTTGGATTCTCAACTTATGTCTACTTGTCTAGTATAGACGCATTATGACTCAACTAAATCCTTTGTGTCAA
AAAGTTTCACATTCAAAGGTGAAAGGAAACTCCATATCCAAGAGCTCGAACTTCAAACCTCTGATTAAGGATGAAAGAGT
ACTCTCTACTCCCGCACAACACTTAGGTAATTTGAGTATTTATTCTACTTTTTTCTTTCAATCTCATTGTTACTCAAATT
ATATCAACCATTGTATCAGCTGAGGTTCCCTCCAGGTAGTAGTCAAAAAATAGAAAGCAGAAAAAAGAAATGCACAGATA
CTGAAGAACGAAAAACCGTAGTCCATAAAAATGGTGAAATGCGCTCAATGAGAACAAGCTTATCATAAGCAAATAGAGTC
TACATATTTGCCTTTCAGCGAAAAGGTTAAAAATAGTGGCTGCCTGCCTTGGACCAGACGCGGAGCCTTGATCTAAATTA
ACGGAACAAATATCTAATTGGATAGTGTTTCTCCGATTTGCTTGCTTTTATGTAGTCGTTGTACCTTTCATACCGAGGAC
TTCAGCAAACGAAATGTGCATCTAGACTATCATTCACTTCCTGCATGAAAGTAGTGACCCAATGTCAATCCACTCATCAT
CAAACACAGGCAATATTTTTCGAAACGTTTTAGCTACTAATTGTTCTATGTGAGCATGCAGTAATTCTTCTGCCCTGTTT
CTTTTTAATGATGGCAGAGATAAGCCTTGTATCTTATCCAGCAAATGTGTAACATAGCATTTACTTTGGTATTCTAACGT
CAAATATAAAACTGTTTCATGCATAGAAGAAGGGAGAACCAGTCAGGACTAACCGGAGAACAGGGATATTTGTAAGATAA
ACGACATGGTTACTCGACTGTTGAAAGGTAGGACTGAATTCCGAAAACAATGAATAGAGATCCACCAGCAAGTCCCACCT
ACATCAAGAAATAACTCTGCTCTTGAAAATGGACAAAAGAAACATAGGGGTAAGCAAGAGCAGATGTAAAGTAAATCACT
CACTATTCTTTCAGATATTGAAGATGCAAGACTTTTCCCTCCTAGGACGGCAGCTGTAGTACATAAGGCTTGTCCCCTGA
GAAAGATTAACGACATCATAAAACTGTGCATCTAACTGATTCTCAACCGCAATTGTGACTATTTATATTGAGAGTGCTTG
TATTAATGTCTTTGACTCTCTTTTTTTTTTTTTGGTCAACCATAAATCCTAATCAGTAAAAAGATTATTTGACTTCAGAG
TTCAGACGAGGCACAGGAGCCACAAAGCAATATTAGAATGGCATTCATAGTTGAGAACATAAGAAGTCAACAACATAAGG
CTTTAGGTCAAGAAACCTACAGTATTCCTCCAAGAACAACTCCTAGTGGATTCTCATCGGCAGCCAAACCAATGGTAGCA
AGCTGAAAAGTTGTTACAACTGCTAAAATTAGGAGCAATTTCAGAAGTTTATGCAGATTTTACACTACAACACTTGATGT
GCAGTTGCATACCTGGCTCTTGTCACCCCATTCACCAAAGAAGGTAATTGAAAATGCCTGCAAAATTAAGGCATTATATA
TAGTTGTTTCTTAACAGTGACCTTCACATTCCTGGTAGCTATTTAACAGATATTAACCTTCAGAAGGATCGGTGAGAAGA
ATTGAGCGAGAAGAGGCTGCCTCTGCTTCTTTAAATCATCAGAATCCTAGAAAAAGATAAAACTTAGGTAAGGCTAATGA
CAAAGGTATGTGTTTTTCTTAATAAAATTGCAGCAACTTTACACCTGTTATTATGAGAACTAGAAAATCGGAAAGATAAG
AATCTGATAGCAGACCATCAGGAGAGAGCAAACACATCTTAAAGAGTCTTCATCTTGGGACATATTTAATGGTTTAATTC
ATGAACAAGGGACTTGTATATATCAAATAGGAACCTGTATATATCAAATCGGCTGTAATTTAAAAAACACGATCCTTCAC
TCAAGCTGAAATCCATTATTTTTTTTTGATAACCAACTGAAATCCATTATAATGACTAGGAAGGAGGATTATAGAGATAA
GTAGTACGTATAATACAAAGGTCTAGAAATCAGCATTCGGGACAGACGCATTAGAGTTAGTCAGAAAGAGAATGTAAGAT
TGCTCTCTTTTGAGTTCAGTTAACATAAATGCCCACTGGTGTTGAATGTGAGAGAATCCTCAGTAGAAAACTCAGATAGC
AATGGTGTTTGTATACATTCATCAGAAGAAGAAGGCCAACTAACAAAGGTGTTTTTGTTGTTTATATTGCTTTTTCTTCT
TCTTTTTGTCTACTTAAGGCATTTTAGTCAAGTTTTCAAGGACAACACCTACTTCTCACAGTCAGCCGATAAAATTTATC
AGTATGCATACTACCCTCTCAAACAGAGAGGTGCTAGAGGATTAGCATTCATAACTGGAAAAAATCTTAATCAATGTAGC
CCACGCTAGCATTTGAGTCGAGCAATAAGATAGTAAATTGCTGATATGGAGATTGGCGAGGGGTTAATAGTTTCCTTCTC
ATAACAGAACCGTCATTTTCATTTATCGTGAAAACAACAAAGTCTTAAGACTTGCTTTTAAAAAAGAAAAAGGAAAGAAA
GGATATGCAAATGTATACTATGAGCAGGAATGCTACCTGATTCTTCTCCTTGGTTTCTCCACCATTAGCTTTTAGATCAG
CGTCCTACTTACACCATGTAAGGTAAAAATAAGAAAAGCTAAATTCATGTATGGTAATATGTAATTGGAAAAATACAGAC
CAGCTGGGCTTCAACTTCATCCAAATCCTCAGCTTCCCTGTGGATGAAATTAAAATTAAATTAATAAAAAAGTTATTGAA
GCATACAGATTTTAGAGATCGGCAGCAGAAGTAAGCAGGAACCAAATGATTACCCATCATGAAATGCATCCCACAAAGAC
CATACTCCAAATCCCAAGAACAGCAGTGTTGTAATATGATGGGTCCATTTGCGAGACACCTGTGGAGAGTATGTATGAAC
TTTTAAATTTTGTGCAAATAAAACTGATATAATTAAAAGCAGAGTATGAAGTGCTTTGTACAGAAACCAAGGTAGTGAAA
TTCAACGGAGCTGTAATGATAGACTGCTAGATCATAACGATAGTGAACTCGAATAAACCAGAATACATGTTCTTCATCTG
ATTAACTCTAAATGCACTCGATACATATCTAATGCATGACAAGATCCTCTATTTGTTTGTACGAATTATGACATACCAAC
ATAAATAATGGATGCATAAGTTCACTTGGATACGTTGCAAGTTTTTACCATTATTTTCAGATTTCACTTAACAATATACA
CCACGTGCTATTTTTTGAGAGGTACATACAGCTTATCACATTTGATAGACAGTAAGAAAGCAAGATGACTAATCAAGTTG
CCCGCGACTGATCACTAGCACGAGGCACAGACCTAGAGATGTATTATAGTAGCAGTGTTTTTGTTATCATACATAATGCC
TCTGTTATCCGAACTAGTAGGACACTAGGATGTACAAACCATTTCTATAAGAACATGATAAATATATATATTTCAAGTTC
TTCTTATGACTTTATATCAAATATGATAACGCAAGTGAGATACAAGGTTACCAGTTCATCACCAATGTACTCAAAGGGAT
TGCAATTAGATGAAACTTACCAAATTGGGAGCAGCCCAACCAACAACGGCAGACAGAATGGTCATTACCTACAGCCACCA
ACATTTCAAGGGAGACTGTTATCACCCACAATATAAAGAAGGAAACGTCAAATAATGGAAAAAATGGTGAAGGAAAGATG
TATGAAGTCTTACAATTAAAGCCCCAAGGCAGCCTGACAAGACGAGTCTCCTAGGATGACGCATCGCCAAGATCTTAAAA
TGAAAGAAAACTTGTCAAAAACTTTTCAGAGAATATTCTGAAAAACATAAGAAACATAGGTGCTTAAGATGAGGACATCA
GAATAAATTAGAATTCTAACATATAACCAAAACCTTTTAGTGAACAAAGCAGCAGCTAAATGATCAGATGTCAAAATAGT
TTAAGCAAAGAGGTACTAATCTGAAAGTTCAGCGATATGGAACTCAACATATTGCAAGAGAAGTGATGAACCGCAAGTTA
AGTCTCACAGTCAACAACACTAGTTTGTGTTATATGATTCTGTCTTTCTATTAAAGGATAAAGAAGCATTACAATGAGAT
GCACATTCCGGAAATGCAATATTATGGCCTTCATCATCATTGGTAGACTTTTTCATTTCTAATTAATAGTTGCTAGTTTA
GTTTATGCGCAACTTAAGTAAGTAATGCTACAGCCATAGCTCTAAGTTGAATACTAGTCTAAGCTCGAACAGAGCCGAAC
TAATAAGGTCCAGCAGCAAGCTAAAGAATACAACTTTTTGGTATACAAAAATCACATAGAATTGGGTGAAGATGAAAATT
GTAACAGGACTGAAAGAGTATCTTCTGCTGATGTACAAAAGCGATGAACTGAGCAGACTTTTTGGGAGTGTGTGATGGTC
AGTAAGGATACAAATAAGAAGTATATCTTCTTCTGCTTTTGGCATTTGTTCTTCTGAAGTGGAATTACTTTTTGCAGTTA
ATAATTGTTATCTACAAACTAAAAGAATAATTGGGAGAAGAATAACACAGCATATTAGAATTTGTCCTCATTCCATTGTA
CTGTTTAGAATTCCATTGCCAGTCAGCTATAAGAATCTCAGGTGTCAAAATATAAATAAAGATAATAGGCTACCTGATAC
ACCCACTTTAAATACTGCTAATATAGAAACAATATCAAAAGGAATGGAATGAAGGGTAGATAACCTAACCATGCAGCAAT
TAAGAACAGTTCTCAACAATCTCTCCACCCCAACCCCAACCCCACCCCCCCCCCCAAAAAAAAAACTAAAAGATTTAATC
AAGAATAAATTTAAAAAGACCACAATAGGAGACGAAGCAATCACTGGGAGTTACTAAAACCAAAGAACCTAAAAAGTTTC
TACCTTTGCAAAGTATTAACAGAAACGCTCTGCTATTCACTTGGATATTAGGTGAGTTGAGCAGTTAACACAACTTATTA
AGTAATATCTAAAACTCAGAATCAAAAACAGCAGCAATTCAATCCAGCTTCTGAACTAGCTTGAGCTTAAATATTAACAT
GACCAAAAAGACTTCCTTTCTGGCATATACAAACTCTGTGATTTACTCATCAAATAAAACAAAATAATAACTCCATGATT
CGTCTTGCATAGATCAAACCTTAAACTGCATTCAATTTTAACTCACTCTTGAGCTCCCAGCTACCATCCATAATCACACA
CATATTCAATTAATCAATCTGTTATGCCTCAATCTCAAACGAATTGAGTTTGGCAATACAAATCCTCTATTCCACCACAT
TTTATTCAAAGTAACGCTAATTAATCATTCTTTTAATACAAATAAGAATTCTCTTAATCAACTCTCCAAAAAACTACAAC
TAACAGTCAAAACAAACACAAAAATCCAGCTCATTTCCAATAACCGTGGTGTCCAAGTTAGCTACCACACACTTCAACCT
AATTCTACCGGTACCTACTACCTCCCAGCAGCACAACACACCACAGGTATCGAATAATTCTATCTACCAAACATAATTCC
AATTTAATCACAATAAATCTAATACAAACTCACCGCAGCGGCGAAGAAAGTCTTGTCTCCGATCTCAGACAGCACTGTCA
TCGCCAGAGACTTCGTAAACCCCTAATAAATCACCGAAAAAAAATCAAATTGATTTCACTCAAAGCATATATACATATCA
ATGCATACAATAACAGCGAAAGAGGAGAAGAAAGGATTACCTGCGCCACTGAAAGACTCATTTTCAATTGCTCTTCGAAG
TCAAGCTTGAGAGAGCAATTTATATATATAGTGGAGAATATTGAAGGGGGATCGACTTCTTCGAGGTCTCTCTCAGTTGA
AAAATGGCGAGGCGCGTGGTATTAATGGTATATAAGAAAGGGTTTTTCAGGGATGTGAAAGTGACATGGCAGGATACGTA
TCAAATTCTCTATGGAATCTCTAATGTATTCAATATGGTATTTTTATAAATTGATATTCGATATGGTATTTAATATTTAT
AAAAAAAAAATTATTGAAATATTGAGTATTGTATGTTATTCATATAATTTCTATTGATTATACTAATATTGATAAATATA
TAAGTTAGGATTAGTATAAAATTAATTGTTTAGTGATTAAAATTTTGACATTATATTATGATTAAATTTTTTTTATGTAA
TTGAGTATAACAACAATAGTATATTCAGTGGAATATCACAAATGGGTTTTGGAGAGAGTAGAGTGGATGTATATTTTATC
ACTATTCAGTGAGGATAAATAGGTTGTTTTCAAAAGACTATTGGCTCAAGTGCAACAAATCTAAGTAAAAAGAAGAAAAA
ATAGTGAAGGGATCACAACAACTAATAAGGAAAACATTGCAGAGCCCATGCGAAATGAATAATAGTAAACAAAATAATGT
GATGATCGAAACACAATAAAAATAACATATGATAATAAATATTAAAAGCAAGAATTACATGAATACGACTAGTACTACCA
CACACCTGACAAGGCTAAACCTTCGAGCAACAAAATAACACTCCACTACCTCCTAACCTTTTATCTTGATACGCGACCTC
CATACCTTCCTATCTAAAGTCGTGTCTTAGGTAATATGAAGTTGAGTCATGTCATGTCTAATAATCTCTCCCCATTACTT
TTTCGGCTTATTTCTACCTTTCCTCGTACCCCTATGTCCAATCTTTCACACCTCTTCACTGGGGCGTTTGTGTATCTCCT
CTTTACATGGTCAAACCATCTCAGACTCAATTCCCTCGTCTTTTCTTGTCAGCCACAAAGGTCATTCTCACCTTATCTCG
AATATCCTCATTCTTAATCCTATTGTTCCTAGTATCCCTATTTTTATATAATTGATTAATGAGGAAAATAATTTATACTT
TGTTTTAAATATTTCTACATGTCTGGTGTATTAGTATGATATAATTCAGATATTTCTTAAAAAAAATAAAATCTTAATTT
TCTTTTATATGGGTATATGTAAATCAAAATAGAATAAACTATAATTACTGATTTATCATATTGTAAAGTATCAGAATCAA
ACTTAATAATATTAAATCATATCAAATTAATTTGACATATATATTCAAATATTAAAAATTTCAATATCATATCATACCAT
GGTGACCCCGAGAAGTGAACTAATTTGATTGGATGAAGCTAAAAATATGAATATTTCCACACGCGCATTAAATTACGTGA
AGTTTCTTAAGTATATAAATACATTATTATTATTATTTTTGTAGGAATTTAGGGAAATTTCCTTCCATTTTGTACTGTCA
ATTCATGTACTTGATAACTCACAAATTTGTGAACAAAATGCCAAATCTCAAGAAGCTTCGTGGTGTTATAATTGTTGTTT
GATTGCGTTTATATAAGTTCCATTGGCTATTTGTCATATTTGTTTTTTTCTACGCACATTAAAATAGAACTTTTTCTTAT
TCAAATAGTAACAAATTAGGTGGAGCAAGATCAGAAATAATGAACTCTTTTAATAATAAATGAACCTATTTTTATAATTC
TTGAACTTTTGCAAAGAACAAAGTTATCATTTTTAATATATTTTGGAAAATACATCATACATAATAAATTGGTGGTCCAA
TAATTTCATTATTTCACGTTTTTCGTTGTTTTATTTTATTTTTGTTACGAAAAGTCAAAGGATAGTGCAAGCATCATGGT
TTCTAAACAATTAGAAAATAATTAGAACTCTTGATTTGTTATTAATTGTTTGGTCTGATTTGAAGTAAGATCAGATTGAT
TAATGTTTAGTGATTTCGAATATATAATTTTTATTATATTTAAAAAATAATATATACATATGTAAACCTAAATAAAAATA
TAATGGCTAATAATTTAATTTTTATAATTAAAAAATATTATATTGTCAAAAATAGTAACTAAACAAAAAATAAAAATTGG
AGGAAGAATATTGTATGATATCTTGTAACGTGTTGAACATACGTACTACTATTAATTAACTTCAATTAAGCTCCAACACA
AAATAAGAGATAGAAAACTACAAACAAAACAGACAAATTAAGCTTTAACAAAACTTTATTATGCCAAAAAGAAAATATTC
CCTTTTGGGCTTGCTGATATGTTAATACTAAACATTTTAATGGTGATTTCAATACAATTATAATCGAGGTACATTTCTTA
GGGCGGTTTTTTTTATAACATTTTTTCAGTTTCTGGAGACTCAAACTCGAAAATTACAATTAAGAATGAAGAATCTCAAT
CATCCCCACTACAATCCATGTTGATAGCTCTATCAAGAATCAGGGCTAAGACTTGATCTATTGTAATGATATATGTATAA
TTATCCATCAACACTAATTAACAACTTAAATTATAGTTGTATTAATCAATAATAGTAATCTCTATCGGTGATTTTAAAAA
TAGATACGAAGTAAGTGTTATGGAAAGATTTTTTAAAAAACTCCTTATGAGTTCTTATCCTTTTAATTTTGCTCTATTGA
TGACTCAAACTCACAATCTTAGAGTTGTGGGTAGAAGGTGCTTACGACTTTACCATCTAAGCAATCACCTCTTGTTTTAT
GGAAGGGTTTTTGTTGATTTCAAATGTATTTTATGTTAACATATATATTTGTCACCATCTATAAACTTTCAAAATATGGC
TAAGGGAATTGTTAATAATTAGCAATAATATTAATTATATGGTGTTTACTTGTTCAAGTTTCTAACCCCATTCAAAATAT
GGCTAAGGGAATTGTTAATAATTAGCAATAATATTAATTATATGGTGTTTACTTCTTCAAGTTTCTAACCCCATTTGAAA
TGGTGTTGTTCCATTAGAGTGAAAATCATTAGTTAAACAACATCAATTGTGTATGGATAAAATTGTCTCAATCGTAGTCT
AGTCAAAAAGACATTGTAATAATCTTTGAAATTTAGTAAAAAGTTTCAATGATTATTTTTGAAACACTTGTAGTTTTTTA
ATTAAATTAATTGTGTTGTCTCGATCAATAATTATAATTTTCAGTAAAAATATATCAAATAGGTAATTATGTTACATTAA
CTATATCTTGAATAATAAAAACTATTGTTGCAAATCTGAATCTTGAATTCGAAGCTTAGTTATTAGTGCTTCATGAAAAC
GTCATTTTAAAATTTAAAACTCATAAACTTAAAATTACTCCCTCTGTTCGATAATAGTTGTCCGAACTATTAGGAAGGTC
ACTCAAATGAAGGAGTGACTGCTTACGCCGAGACCTCTTAACCCTAGCTTAGATGTTTCAACCTAACATTGCGGTCACTA
TTTTTCTACCTTGACTTGTTAGAATTCAAATTCATTAAACTATTCAACTTTCAAATTTCCACCTAGTGTTTTTTTTATTA
AATTATATCTTCAATCAATAATTTACTTGTCTTCTTCAGTATCATTACTAGAATAGCTTAATCAAATTAAAATTTTAAAC
TCTATACTAGATCAAATATCGTCATATAAAATGATTCGACGATAAATAATTTATGGAAAAATTATCTAAATATACAACTT
ATTTTATCATATCCTCTAAAATTTTCTACCATTTGAAAAAATTATAAAAATCCCTACTCTCCTATTCTTGGATACATCAC
TTTACGTGATGTATCAACCGGATACATCACTTTACATGATGTATCGATTGGATACATCATTTTGTGTGATGTATCGGAGT
GTACACGATGTATCAGGACATTGAGTGATGTATCCAAAACTGAGGCGCGATGTATCAGGACGTTGAGGGACGTATCCAAA
GGAACACGATGTCTCGGGACGTTTTGGGATGTATCCGGATTTCACCAAATTTAAGCTATTTTTGTAATTTAAAAAAAAAG
TAGTAATATAATGTAGTTAACTCTTAACTCTATGAGATTTGTGTAAAATTCTCATAATTTATTGCCACGAGGGACTTCTC
ATTTTCTATGTCCATGATGGACTTTAAAACTAAGTCTCTATCCTTTATGGGCTGCTGGCCCTTTCTAATGTCAAATAGAT
TTGGCCCAATATTAAAATTTTCAAGATCGGCCCAATTGTTATAACCATTTGGTCCTTCATTTAGAGCCCGTTTGGATTGG
CCTAAAAAAATGTAGCTTTTAAGTCAAAAAATAAAAAGTTAAACTTGAATGATTTTTAAGTTAAAAAGTAAAAAGTAGAG
GGAGACCTACTTTTAATTTTTAACTTTTTTAAATTCATTTTAAACTTATCTTAAGTTATTTTTTTACCTTGCTAAATACT
TTCAAAAGCTAAAAATGATTTAAAAGTATGTTTGACCAACTTTTAAGTCAATCCAAACAGGTTCTTAGTTTACCATACTG
AAATGATACCAAATAGGCCTCAAGGTTGGATAAATCGACGGGTAAAATTCACAAATCACCACTTTTAGTCTTTATAATTG
AAAAATAATCATAATCGTGAAATTCTCCAGAATTGGTTATGGAGTTTTATTTGTGAAATTTGAAACTCCATTATTGTGAT
TATCTTTCAAAGATAATGCTGAAAAGTGTTCAATTAACTCTGTTTCTACCAAATCAACATCAAAAGTAGACTCATTTTAG
CATTTCAAAGAGCCATTTTGGCAATTAAGTAGGAGGCCCTATAATATAAGAGAGGGCATAGGCCTAAGTGCCACAAATAG
CAATATACAACTATTTAAGTGTGCATAAAAATTTGCAAGTTTACACTTTGGAACAACTTCAAACACGTATTGTTAGAGCT
AGTTATTTTTGTTTGAACTTCAGCATTTGTGGATGAATTCTTACTCAATAATTATTGTTTTCCTACACTTCTAATTGTCT
TGGCTATTTCTAAATGACTACTAACTTGAGCATTGGAACAAATATTGTGTGTTTGAACACCAAGGGGTGTGATGATAATT
ATAGTACAAATTTATCACTCTTAATTAAAAGTTTCAAGTTTGGATTCGAACAATAGGTAGAGTAATTTTTAGATAGAATA
AACAATTGATCTTAAGAAGATCACTATTGTTTATTCCAGAATAGCTTATATGAATTAGATGGCTATTGATATGCTTAGTT
TGACGATAAATAGGGGTGTTGATAAAGGCATAAGCGGAGGCTATCAGAGTTATTTACATCTATTTTTCAATTGAAAGAAG
AAAAAAGACACTCTAATCCTAATATGTTAATAGAGAGTCATGTTTGAAACTAAAATTCTAATAACTAATATCTATTGAAA
GATAATGACAATAATGATAGTTAGTAGTAGTAATAAAGTTACTTAGCATCTCTTTTTCAAGTGCAACCCTTAGAAGAGTT
TAAAGCCTCGTGAGCTCACTTTTTCTAATTATATATCTTTATCTTATTAACAAAGAAAAGAGCAAAAGGGACCAAAGTGT
TTTTTTTTTCATCTGGTGTTCGAAGTTTGTATTTGACTTTAGCTAAATTCAGATCGCGCATTATCGAACCCATTTAGGGA
TCATGCTCTCAACAGAATTTTCTTCATATTTAGGATTCAAACTCAAAATCTGTAGTTAAGATTGGAATAATCTCACCATT
GCACCACAACCCATATTGGTGGACCAAAGTGTTACTTATGAGAAACAAAACCCCAAAGATTCTTGGGAACATTGACGGAT
GGGATTTACCTTTACTTTTTTAAATCTAATCAAATACTTTAAGTACGTTGAATGAAGGAATTTTGGTAGCTTTATCTTTT
TTGAATATTTTTAAAAGAAAAAAAGAAATATTGAGACGATATCCACATTAAAATTTGATTAAATTTAAATTCATACAACT
TATTTCTCGGGTAACTCTTTCAATAGAATTTATTTTATTTCGAATGATTCAAATTCGAGATCTTTAATTGAGGTGGAAGG
ATCTCAAACTATTCCATCACAACGTAACCATGCTGTAGATAGGAAACACTTGGGAAAAAAGGAAGAATATCTGATTTCAC
GGATCAATTTCAAACTATTGATAGAGTATTTTACGAAAATAAGCTATTGTGAGAAAGCAGGGTGCAACACAAAAATAAAG
AGTTATCGAGGATAATATTATGCACTAAATAGTAAAAAAATCATTATTAATTCAATTTAGTGATGAATTAATAATGAATT
TTTACAAGTCCTATTAGATACGAAGTATCGAATTATATATTGTACAAGTCTGTAGACATATAAAATCATCTTTCAATAAC
AAAGTTTAAAGTTAAACAAAATTTTGATTTTTCACACAAATTTGGAGAGACACACTTTTTTTTATTATATTATTTTTAAA
TGTCAAAGTGGTTACTATTGTCAAAAAAATTCTCCTCCAATCACGTCTATTTTTACTTTTTTACTTTTGTGATGATGACA
AAAAGAGACCAATAGAGATATTTTAATGTGTGCTCATGCCTCATTATTTTTAATAAGTTTTACTAACATTATATTATATG
ATTGTGTATGTAAATGCAAATACAATCTTATGAAGGAAGACATGAAAAAAAAAAAACCTCACGTCAAAAAAGTTAGTATC
ACTTCAAGTCTTTTTGACCAATCATCAAACAACATAAAATTAGTTAGACAATCAAAATCATTATTCACATTGACAAAATT
ATTATAGTATATCAATTATCATTTTAAAGTCTAAATAGAGCCTAACTCACATCATTTCTACACTTTTTTAGGTGCACACA
AATCATGTTTGGTTTACCAACAAAAGGACTTTCATCTATTTGTTATACCTGCTTTAAAATTTCGATTAATTTAAATTTGT
ATCACATAAAGTCTATTAAATAACATAATGACGACTAATTTATGCAAAATGCCACTTTTTGGCCCTATTTATGTTTAGTT
CCTTTTTAAATTAATTAAGTAAATATAAGCCTTAGAAATTATCTTTTCGGATAGTGTTAGATTCAAGTCTAATTTGCTCA
TATATTTTTCTAACCTACGTATAAAATATTAAATTGTCATCTAATGTTTGTAATAACTTGTAAAATTTAACACTGTCATC
TAACAATTCTTTTATAGGATTTGAAGTTTGATCAAGAGAAATTCTTAGACAGTGACATAAAAGTTCATATGTTACAAGAA
AAAAAAAACCATTTATTAAATAGTTATATCCTAACAAAAAATTTCTGAATCAAAGTTTCTTCTTCGCATTTTTTCATTTC
TAAAACTCGAACCCGAGACATCCCATGTGTGTGGTAATAACAAAAGGCCTTTGCTTCACCTTCACCACATCTTTGATAAT
TGCCATCATTCCAATACACCATCTTTTGACCTCCTAAATCTCCTACATCTTGGCCCCATTTCATTCATCAATCCGCCTTA
ATATGCTCAACTAAATCAAACCAACCCCCCTAGCCAAAATCATAATAATCAAATAAAATAACCTAATTCTAATACTAATG
TCATCCCCTTTTGGTGGAGTGAAGGGTGGGGAAATTGTTATAACCTTTTTATCAACTACAATATTGCCTAGTCAACTTGT
TTAACATGGTTATTTAGAAGAATTTCAACTTATAGAATTCAAACAAGTAATATTGCTAATTTGCTAATTTTGATTGCTAA
GTTAAGCATATGATTAGCTGAAACCGTTTAACTCTTATTGAAGAACACGTGGCCGGATGTGAAAGGTTTTAGTTAGCGAT
CATCCGAAGCTGATAGCTACAACTCAAAACTTATATATGTGTTAAAAATTCCACTAACGAAACTTCAACGCACTAATTGA
GCTAGCTAGAGCAGAAAAAACTCCTAATTAAAGTAAGAATAATTATAAACACAAAAATAAGAGATTCATGGTTGTACTAA
TACCAACTGACAATAAGGAATCAATTTCTTACTATTTACCTATTGATCCATAAAAGCGAGTACCGCAAATATAGGAATTC
ACTCTAGAACACCACTCTTGATTTCTTTTTAACTAGAAGAAAGTTGCTCAAAATTTTAACTAAATGATTTAACCCCACTC
ACTAATCATGTCTTATAATTTAAGTAAGTTACTCAAAAAATACAAGACATGATTAGTGAGTGGGGTTTAGCCACTATCTA
ATTAATGGTCAATAAAGGTTCACAAGCTATGGTAACAACTACCAAAGTACAATGCATTAATTTCTTTGATTAAACTCCTT
TAGATTCTTCTTTAAATTCAACACACCATAAAGCATGCAATGAAAAAAATTTCTCCATTAATTATGCTTATAAAGAACAA
CATTAATTGAAATATTAAAACCTCCTATTCAAAGCTTGTTTTCTCCTCATTGTCCATTCTTAGTCTCCTCCAACAAGTCC
AACGTGACCTTTTTAAAGTCTATTTTTATTCTCCATCCAATATATGTATTAAAATCTGATTAAATTTGAATTTATATATA
TATATATATATCCACTATAAAGCGTTCGTTAACAAATTAAAAACAACATCATATTCAAAAGTTTAAAATCGAAATCTCTT
ATTTGAAATAAAAGAACACTTGCCACTAGATTGCGACCCTTTTTTCATTGAAAACTAAGATACAATTTCTATGTATTCTA
TTCATTTCAAATACACATCATCATGTTATGCTTTTCGACCGTCAAGCTATTTAAATTTCAATCAATATTTTAAAATGTAT
TTATTTCAAAATAAGCTTTCGATAAGTGAATTGTAACAACTATTTTGGAACGGGAGAAAGTAATTATCTACCACCATATA
TTTTCTCTTTGAACTCTGTAATATATAAATCCAAGCTCAGTCTTCATCAGTGTCACAGTCGCACTCTGTTTTTTTCTTCT
TCCAAGTCCTTCAACAATGGCGACTTCCATTTTCTTCTTTGTTCTGTTATTCACCACAGTTCTTTCACGAACTACTCCAG
ATAATGCCTCAAGAACAAAAATCCTCGACGTTTCTTCCTCCATTCAGAAAACCCATAATCCGTTCTCACTTGATTCGTCT
CTGAATTCTCTGAAACATGAAGAAAATCAAATTTCTTCATCATTGCTGAGTTTTCAACTGCATTCTCGAGTAGCAGTTCG
TGGGACTTCACATAAGGACTACAATTCATTGATGCTAGCTCGACTTGAACGTGACTCAGCTCGAGCTAAATCACTTCAAA
CTCGTGTAGATCTGGTTGTACAAGGAATTGGAAAATCGGATCTCAAACCGATGGAAACTGAGTTTCGAGAGATTCAAGCT
GAGGAAATTGAAGGACCAATTATCTCCGGGACTAGTCAAGGAAGCGGTGAGTATTTCTCACGAATCGGAATCGGTCACCC
GCCGAGTCAGGTTTATATGGTGTTAGACACCGGGAGCGATGTTAACTGGGTTCAATGTTCTCCTTGTGCTGATTGTTACC
AACAAGCTGATCCAATTTTTGAACCTGCTTCGTCTTCGACGTTCTCTCCGCTCACTTGTGAAACGCAACAGTGTAAATCG
CTTGATGTTTCTGAATGCAGGAATGATACTTGTTTATACGAAGTATCTTACGGAGATGGCTCGTATACAGTTGGAGATTT
TGTGACGGAGAGTATCACATTTTCCGGTTCGTCTTCCGTTGAGAATGTAGCTATCGGCTGTGGACATAATAACGAAGGTT
TATTCGTCGGAGCAGCAGGATTATTAGGTCTCGGCGGCGGCGCTTTATCTTTTCCTTCACAGATTAATGCTTCTTCCTTC
TCTTACTGCTTAGTCGACCGTGACTCCGACTCTACCTCAACTCTCGAGTTCGGCGGCGCAACTCCGCCGAACGCCGTCAC
AGCTCCGATAATCAAAAACTCAAAACTCGACACATTCTACTACGTAGACTTAACCGGAATCAGCGTCGCCGGGAACATGC
TTTCAGTTAATCCATCAGATTTCGAAATAGCCGACAACGGCGATGGCGGAGTAATCGTCGATTCAGGTACGGCGGTGACG
AGATTGAAGACGGACGTGTACAACACGCTCCGTGATGAGTTCGTGAAAGGGACGAGACACCTGCCGTCAACTAACGGCGT
TGCGTTATTTGACACGTGTTATGATTTGAAATCAATGAAAAGCGTTGAAGTACCAACGGTGTCGTTTCATTTTTCTAACG
GGAATGAGTTAGCTTTACCGGCTAAGAATTACCTATACCTGTTGATTCATCGAGTACATTTTGTTTTGCCTTCGCTCCAT
CGTCGTCGTCGCTATCGATAATCGGTAATGTTCAACAGCAAGGGACACGTGTCAGTTTCGACCTGGTAAATTCTCTCATT
GGATTCTCATCCAATCAATGCTAGTAGTAAAATTGTTTACTTCCCGTTTTACCCCTTAGTTAGGAAGTTATTTTCAATTT
TGGTCAGGGCCTACTTAAAATAACTGTAACGTCATGAAGTGGGACCTGGTTCAGTAATGCGTGTGTGTGTTATTATTGCA
ATTTCAGTATGTTTTTTTGTATAGTAATTTATTGATAGTGTGAGGGGTATTATGGGCAAACCATTGGAAAAACAATTGGA
GTTGTTACGTACGGGTAGCAAAATTAGCCTATTAGGTGATTGACTCTTGGGTTATCGGCTCAGTTCATTTTGATTCGGAT
CATGTTGGACTCGTGGTGATTGATTAATTCGATTATTGGCTCAGCTCATTTTGATTCGTGTCATGTTGAACATGTGGCTA
AGTGAATGACTTTTAAAGAAATTTTATGCTATTACAATGTTGGGTTTATATAACTTTTGTTTTTCCTTTTAAGTTGGTGC
TTTGTGTTTTTTTTCTCATTTCAATGAGAAACTCAACTAAGATATCACATGCATCTTTTCGTAATTATTTTAAAAAAATC
AACCTAATAGGTCTCTAGTTCTTTTATGTGATTCATCCTTGTTGGCTTGCTCTCTATCGGTCTACAACATTTTTATTTTT
ATTTTTACTTGAATGATAGTTCATAATAGAAGGAAAGATTTAAAATATCTACATCCAAGGACATATAAAATATATATATA
TTATTTTTTAAAAAGGTGAAGCAAAATTTGACTTGAACTTAGCACCCTTATGAATAATACTTTTAATCAAATCAGACAGA
TAATAGTCTCTACAGACATAAATAGTACATTTTTTTAGTATAAATAAAAGCTTCTCGAATTTGTTGTTATATGCATGTTC
CGGTCATAACACGTCTAGTATGATGCTATTGACATAATGCATAAACCTGATCCTTAATTTGACGTTAATGGATATCTATA
ATTTTTAACTTTGTGTGTAGACAAACAGACACTTAAACTTGAATAAAATTGAATAAATTGATACATCGTTCTACATGGCA
CCATACATGACAATTTTGTGTCCTACATGGCGTACTACATGTGTGTCTACTTGTTCAATTTTATACAAATTTAAATGTTT
ACTTGTGCACATTCAAAGTTAGAAGACATAGTTGTCCGTTGAAGTCAAGTTACTGGTCATGTTTATGTATTATGCCAATA
CTATACTGCTCCTTCCCCTTCAATTTATATACTCGTACTTTTTACCGATCTTTATTTATTCACAACTAATTTAACATATA
CTTCAAATAAATTTTCGACTTCATTACTAATTTAAATTCAACAGGTTCAATAGTAAAATTTTAACATCTTTGACGACTTA
TAATTCTTGTTCTATAAAATAAATATATTGGTTACTAATATTTTTTTTCAGTTGCGAAGCTATATAGTATATCATTCGAT
GAGGATAACATAACCGATACCTCAAAATTAATTAATGACATAACAGGATGGTATTTTATCGTGCTTTATGATTCTAATAC
AACGTGTTTATAATTAGAATGAATTTATTGAACCATTACTATTGCATTCTTGAATGGTCAATCTTATTAAATTTAAATTT
TGAAATTAACTCTTTACGAAAAGAGTAATACTTTATCTCATTAAAGTTTGTGGTACAAAAGTCATGTAAAAAGAAAAAAA
AATGCTACACCTTTTGTTTTTTCCCTTTGGACCAAACAGAGAAGCTAGAAAGAAGAATTCTTTTTTTACCTTATTATAAG
AGGGAACCATTTTCATTTTCCACTTAAACCAAACATAGGACAAGTCAAAGTATTGAAAAAATCAAAAATTACCGATAAAA
ACAGTGGTAAAATAGTAAGTACTTCTATTTTTTTTATCAGAGATTTCAAATATAATTTCTGGTAGGTCCAAAATCATATT
TACAGCACTTTATAACCTCTTAATAAGAGATTTTTCACTACAAAACTGATTTAATCATGCCAATATAAATAACTAATATC
GAATGAAAATTTAATTTTTTTAGAATATTAAAGAGTAGCTAGGACGATTTAATTAGAGTATAAAGTCCCTATATATTATA
TAATAGTATGTAGTGTTGCTATCAATCTAATTCCCTCACACTACAAACTTTTATTAATTGGATCATAAATTAGAATAATT
TAAAGAAGAACATTGAACCTTTTTTACATCAAATAATTGGAGAAAAAAACTCTACAAAACTTCAAAGTACATTTGGGGCA
AGTAAGTATTCATACTTTAATTTTAAACTGTAAAAACAAATTGATTGATTTAATATAAATATTTATTAAGTCGTTGTCAT
CATATCTTATCCTATGAAAATGAACCTTAACCACCATATATGCGACCAAAATAATAATACTATAAAAATGATTACTGTCC
TGTCCATCTTATTGGCTTTATTAGGGAAAAGAAAACACAATTTTATCAACCTAATGTTGAATTTTCTTTGTTTATCCATA
TATTTACGTTTTCATATTTTGAATCGTCATTATAATAGTTTTTATTCTTATTATTGTAATAGTAAGAAATGCTTTATCTC
TTAAAAGAATAAGAATAAATAGAGTTATGGGATAAGTTTGATTCATCTATTTCAAATTGAAAATTTAATCAATTATTATA
AAGCAAATACAAAACGAGAATTAAGTTAGAAATTAGTAGAAAGTCGAGTGGTATAACATTTTGTGTTCTCTTCTCTTATT
AGTGGTACTATCTAGTAATTACATAGTTTCTTTTCTTCAACGTATATTACTACTATATGTTGCGTGCTTCAATCCATTTG
TCGTTTAACTATTGTTATTTTGTTATCATATTTTTATGTTATAATATGTGTTTCAAATTTTTCTCTCTTTTTTCTCGAGT
CGAGAGTCTATTAGATTCTATTACAGAATAAGTGTAAATAGGATCTCAATACATTTTGTTCTTCTTAAACCCCACTTATA
AAATCACATCGATATATTATTATTATTATTTAATTATATAAATAGTTGGTTAAAATAGAAAATAAATATCAAATAATACA
ACACCTTCCCCACTTGTTGAGATTTGAGAGTAAAATAAGTAGTAAACGAACAAAAGGAAAAAGGATCTTTGGTCCCAAAA
ATTTAGATTTAATATTTTAATCATTAAAAATTTTAAAAGATTATCCAACGAAGGAACGTTGGCATTTTGCAAAAATATTT
CCCTTTTTTCCTTATCGTTATCCGCTACTCATATAAAAGTCCATTAAATTTAAATTTACGGCGAAAATCAATTTCATATA
ATCATATTAAAAAGACATTTCATATCGAGAATATTTACCGCTCCACCATAATAGTGTTTGTATTTCCCATTTTGTTAACC
GTTAGTCCGTTACCTATCAGTTTCATTTCTAATAACCCATATGTAATTAGTCGATTTTCATAATTCCTAAATTAAACTTC
CATTGACTCTTTTTCTCTTTAATTCTCAATTAACTTAATTTTAATTTATAAACTAATCTTTTTCTCTATGAAGAATTTAT
ACCACCAATGTTACTTCTTCTCTCTGTTATAGTCGTCCAGATCAACGAATTTTCTCCATGAATGATTCTCAGTTTTATTC
ACTTTCGTCCTCCTCATGCGACGGCTCCGGTTCTCCCTCCGGCGCTGCTCCGGCGCCGGTAAACATTTCACTACTTGCTC
TTTTTTTCTTCAATTTTTGTAATTAACTATTGATTGTTTATTAGTGTAATTTTATGCTTATTTGTGTGAATATTGCGGTT
GTTGTAGTTTAAATCGATGTTTAACAGTGAGCTTGTGAGGTAAATTGTGTTGAATTTACAACTTTATAAAGTATGTTTAG
TTAAAATAAGACAATTTTTTTTGTTAATTAGTGTAATTTTACGGTTGTTTGTGTGAATGTGTGGTTACTGTTTGTTTAAT
TTGATGTATTTACTAGTGTGCTTGTGGTTTTAAGTGGTTGAAGTATGTGTTGAATTTGCTAAAAAAATGTTTGAATTTTA
TGTTGTGGCTGTGGATTTTTAGTGTTAGATAAATTTGTAATGTTAAATTGCTTTGATTTTGTTGAATTTATGATATTTAA
TTTGATACTTAATTTATTGTATTCTCATGGATATGATGGTGTTGACTGGATAAATATGTTGATTTGCCTTGTTAATTACT
GGTAGTGGAAGAAATTGGTGTTTGTAAAATTAGTTTAGTAGAGAAATGATCTCATGAAAAGTTTGTTTTTGAATAGTTAA
AAGTGAATTAAGTTCGTGAAAGTTGTATAAAAAAATTTGGAATGGCTCAAGAATTTTGGAAGTTTCGGAAAGGAAGTATG
TATAAATTGGGACGACGGAAGTATAAAAGATTAGTATGTTTATCAGTACTCAAGATTTTAGTACTGATTATTCATTGTTT
TGTGCTTTCTATGAATGTTAAGTTGTTTGTCAATCTAAATTCATTGTTGTGCTTATGATGAACTCATGTTCAAATCCTAC
TTTAATATTTTCTTCTCCCGAGCACTAATATATTACTTAAATGAATTC
