# Supplementary material for: Homologues of potato chromosome 5 show variable collinearity in the euchromatin, but dramatic absence of sequence similarity in the pericentromeric heterochromatin
Source: BMC Genomics. 2015 May 10;16(1):374. doi: 10.1186/s12864-015-1578-1 (PMC4470070; doi:10.1186/s12864-015-1578-1)
Supplement: Additional file 3: — RH BAC tiling path sequences. Description of data: Nonredundant, multifasta sequence files of the individual BAC MTPs. The sequence contigs and scaffolds in the MTPs can be either ordered or unordered, depending on the quality status of the tiling path sequence. [file 12864_2015_1578_MOESM3_ESM.zip › mtp_2734.fasta]

>mtp_2734
AAGCTTGCCTTGTTTGCCAAATCTCATAACACCCTTCATAGGTGAGACTTTTAAGAATACCCAGTCATCCACACAAAACT
CTAAGTCTCTTCGTCGCACATCTGAGTATGACTTCTCTCGGCTTTGAGTTGTTAGCAACCTCTCTCGAATGAGCTTAACT
TTTTCCACTGTCTGTTGGACTAAGTTGAGTCCAATTAACCCTGACTCACCTATCTCGAACCATCCAATGGGGGATCTACA
TTTTCTCCCATACAATGCCTCATAAGGTGCCATCCCAATGCTGGAATGATAACTATTATTGTATGCAAACTCAATAAGAG
GCAAGTGGTCATCCCAACTTCCCTTCAAGTCTAGCGCGCACACCCATAACATATCTTCAAGTGTCAAAATTGTGCGCTCA
GCCTGGCCATCTGTCTGAGGGTGAAAGGCAGTACTAAGATTAACATGTGTCCCTAATCCTTTCTGGAAGGACTTCCAGAA
ATTGGTAGTAAATTGTGCTCCTCTATAAGAGATAATAGATATTGGGACACCGTGTAGCCTAACAATCTCTCTAATATAGA
TCTTTGCATAGTCTTCGGCCGAAAAAGTAGCCTTGACTGGTAAGAAGTGGACTGATTTTGTTAGTCTATCAACAATTACC
CAAATAGAGTCAAACTTGCGATGAGATCGAGATAACCCTATAATAAAATCCATAATAATTTCTTCCCACTTCCACAAAGG
AATGGCTATCTCCTGAACTAGCCCAGCGAGCTTTTGGTGCTCAACATTCACCTGTTGGCAGTTAGGATACTGCGCCACAA
ACTCAGCAACGTCCTTCTTCATCCCGTTCCACCAATTAATATCCTTAATATCATGGTACATCTTCGTCGAACCAGGGTGA
ATAGAATAACGGGAATGATGTGCCTCTTCCATAATTCGATGTTGAAGCCCTGCATCATTCGGAACACACAATCGACCGCT
ATATCTGAGGACTCCATCTTCTGTTATATCAAATGCTAAAGATTGTTGATCCTGAGCCTTGGCTCTAAGTTGCTCTAAGC
TAGGATCCTCATGTTACCATGATTTTACTTCTACAACTAGAGATGATACGGCTAAATCCTGAATTGTGACCCCACTACCA
TCTGCCTCTAATAATCTAACTCCTAAGCTAGCTAACTGATGAAGCTCTCACGTAGCTCCCGCTTCTCAACACCTAAATGG
GATAAAATACCCATAGATTTTCGACTGAGAGCATCGGCTACCACATTTGCCTTTCCTGGATGATATAAAATATCCACGTC
ATAGTCTTTCAATAACTCAAGCCATCGACGATGTCGCAGTTTTAACTCATTCTGTCTAAATATATATTGAAGGCTCTTAT
GATCTGTGAAGATGTCCACATGAACGCCATACAAATAGTGTCTCTAGATCTTTAACGCATGCACAACTGCAGCCAACTCT
AAATCATGGGTGGGATAGTTCTTCTCATGCTTTCTCAACTGCCTTGAAGCATATGCAATAACCTTACCATGTTGCATTAG
AACACATCCTAACCCAACACCAGAAGCATCACAATACACCGCATAGCCTTCTGAACCGTCTGGCAATGCAAGCACTGGTG
CTGATGTCAACCTGTCCTTCAGCTCCTCGAAAATATGCTCGCAAGCCTCAGTCCACTGGAACCTAGCTGCTTTTTTAGTC
AACTTCGTTAATGGTGCTGAAAGTGAAGAAAACCCCTCTACAAACCTTCTGTAGTACCCAGCTAACCCTAAGAAACTACG
AACCTCAGTCAGAGTCATAGGTCTAGGCCAAGTCTTTACGGCCTCAATCTTCTGTGTATCAACTGTAATGCCTGCATCTG
ATACAATATGGCCTAGGAAAGCTACAGAGCTCAACCAGAACTCACACTTAGAAAACTTTGCATAAAGTTCTCGGTCTCGA
AGAACCTAAAGGACTGCTCGCAGATGATTTGCATGCTCATCTTTTAAACGTGAATACACCAAATTATCATCAATAAATAC
AATCACAAACAAGTCTAGATATGGCCTGAATATACTATTCATTGCTGGGGCATTAGTTAATCCAAAAGACATTACCAAGA
ACTCAAAGTGTCCATATCTAGTTCTAAAAGTTGTCTTTGGAACGTCTTTCTCCCGAACTCGTATCTGGTGGTACCCTGAT
CTTAAATCAATCTTTCAGAAACACTTAGCACCTTGTAACTGATCAAAAAAGTAATCTATCCCAGGAAGGGGATACTTATT
CTTTATAGTTGTCTTATTCAGCTGTCGGTAATCGATACACATTCTTAGTGAGCCATCTTTCTTCCTTACGAACAACACTG
GTGCACCTCATGGTGAAACACTAGGCCTAATAAAGCCTTTATCCAGCAAGTTTTTCAGCTGATCCTTCAACTCATTTAGC
TCAGCAGGAGCCATTCCATAAGGAGGGATATATATGGGTTGTGTACCTGGTAGCATATCGATAGCAAAATCAATCTCTCA
TTCTGGAGGGATACCAGGAAGTTCGTCTGGAAATACATCTAAAATCTCATTAACTACCGGAATAGACTGAAGAGTCGGTG
GCTCTGCATCTATATTATAAACGCGAACAAGATGATAAATACAACCCTTGGTAATCATCCTCCTCACCTTAATATAGGAA
ATAAACCTACCTTTCGGCGTTGTTGTATCACCTTTCAATTCCAGAACCGCTTCTCTTGGAAAGTGGAATCTAACAATCTT
CGTCCGGCATTCAACATTAGCATAACAAGACGCTAACCAGTCCATACCCATAATGACGTCAAAATCAACCATCTCTAATT
CTACTAGGTCTACAGAGGTCTGACGATCGATAATTTCTACTGTGCAACCTCGATAGATTCTCCTGGCAATAATAGACTCA
CCAACTGGTGTAGATACAATAAAGGGTCGATCTAATGACTCTTCTACTATACATAACTTTCCCGCTATAAATGGAGTAAC
ATAAGATAGAGTAGATCCAGGATCTATCAAAGCATAAACACAATGGGAGCAAACAATCAATGTACCTGTCACAACATCTA
GTAATGACTCTAAATCCTGTCGGCCAGCTAGTGAATATGTACGGTTCTGGCCACTACCAGAACTAGATGCTCCCTCTCTG
CCTCCGCCTCTATCTCTACCTACTAAAGTCTGGGGTCCATGTCCTGTAGATTATGCTAATGAGGAGGAACCTACTATTGA
CCTGGTCGACTGACCTATACCACCCTGACCTGTGGTCGGGAAGTTTCTCCACCCGTGCCCCTCCTGTCCACAAGAATAAC
AACCTGTGGAACCCTGTCTGCACCTCCCAAAATGCATCCTACCGCAAGTAGCGCAACACGGCGGTGATGTCCTAGCCTGC
CTGAACCCCTCTGCTCCTGAGAGATTGATGCTTGTGAACCCTCACTTGGGCCTGACTAACTCTGACGATCAAATATACTA
CCCTGAAACTGCTGTAGTGGAGGTCTAGGTGGCCTACTAGAATATGGAGGTCTAGGACCACCCTGAAAATCTCCCAGTGA
ACCAGCGAGCCTAGCCCTCTTCTGTCTCTCTCTCTCGACCCTCTCACTCGTATACTGTAGATGTCGGCGATCCTCTATGC
CCTGTGCAAAGGCCTGAATCCGTGAGATATTCATATTATCATTTAGTGTAGCGGTAGAACAAGCATCGATATAGTCTGAG
TCGAGCCCTCCCATAAATCTACGCACGCTATCATGCATCGTATCAACAAATGTTGGTGCATATCTAGTTAATGAATCAAA
TATCAGCTCGTACTCTCGGACACTCATGCTGCCCTGTCAAGGTACAGAAACTGGTCCACCCGGCCATCCCTAATCTCTCA
GGCAAATAGTGATCTATGAAAGCTTCTGTAAAGCTATCCCAAGTGGGTAGGGATGCATCTTTTCCCCTAGATCTCTCCCA
ACTCTCATACCACAATACTGCAACATTGCACAATCGAAATGTTGCTAACTCAACTGACTCAGTCGCTGAGGCATGCATGA
CTCTAAAGATCCTATGAAGCTGATCAATAAAGTGCTAAGGGTCTACTCTGCGATCTGTCCCTGTAAACTGTGGAGGATTC
AAGGCAAGAAATTCACGAACTCTTGAACTTCCGGGCCCTTCAGAAGGTCCGGCAATATCTGGCGCAACTGGTTGGCACTG
TGCAGCTACTAACTGTGCTAACATATATACTACACTCTTGAAATCCTGGTCAGATGGAATAGGAGGAACTAGAGGTGGTA
CTACTGGTGGAGCCGGAAGTCCTGTAGCCCACGGAGGATTCTGAAACTGTGGAGAAGCTATAGGGGCTGAGAGGATGTCT
CCCCCTAGGTCTCACAATAGGCTGCCTCCACAGCTGGTACCTTGCCAATACCGTCGCCTGTTGTTATATCTAGTCCCTGG
CTAGTTGTGGTCTGTCNNNNNNNNNNNNNNNNNNNNNNNNNNNNNNNNNNNNNNNNNNNNNNNNNNNNNNNNNNNNNNNN
NNNNNNNNNNNNNNNNNNNNNNNNNNNNNNNNNNNNNNNNNNNNNNNNNNNNNNNNNNNNNNNNNNNNNNNNNNNNNNNN
NNNNNNNNNNNNNNNNNNNNNNNNNNNNNNNNNNNNNNNNNNNNNNNNNNNNNNNNNNNNNNNNNNTCGAGGGGCACAAC
TGGCTCCTAATGCCAAAACTCAGGCTCGAGCCGACCCTACTGAACCATTTGCTACTAGCGCATGGTAGCCAAAAACAGTC
AAGAAAAAAAACAAGCATATCTCGGCTTAAAATTTAGCCCTCGACCGGCAAGGCCCCTGTAATAGATCCATAAAAGAAAC
AGTTATTCCCAAGAGTTCATATAATGAAATAGCCAACTAGCATGGAAGTCCTGATTGGGAAGTCGAGGACACCATGATCT
CTATACCGAAATTGAAAGCAAGTATATCAAGACAATGCATCACACAACTAACAAGCTTCAGCAAACTAACAAACTAGGCC
AGCATGGCCATAACGTAGCTATAAACCCACACACTAGTCTAAAAGCCTCTAAGAGTTGTAAAGATTGGCGGGACAGGGCT
CCAGCCTACCCATGAAAATATATACAACAAAAGCTAACAAACCACCCAACTCTGTCATCTCCGGAGGAAAGGGGCTAGCC
AACCGGATACAAGTCAATCCTGCTGCAGAGGAGGTCTACTCTATCGTCTGTCAGGACCTGCATGCATGAATGCAATGCCC
CCAAGGCAATGGATCGTCAGCACAAAATAATGTACAGAGTATGAAAGACAATAGACTATGAGGAAGTACCCTGATATACT
GGAATAATCTGATAAATAAATCAAGAATAAGATAAGTGTACTGACCTGCTCCTAAATCTAAACTTATTAAAAATAATAAA
ACAACAACCTAACCAAGCCCCCATAAGCTTGGCAGGTACAAACAACACATAAGACCACCTACTCAGGCCCCCATAAGCCC
AGAAGGTGCCAATCAGTCTATATACCCCTATCGATAGCCCCCTAGCCCCGTAGGCAGTCACATAGCCCTCTTAGGCAATA
GTATAACCCCGTAGGCAGTACATAGCCCTTTTAGGCATCAATATAGCATATAGGCATCTCATAGCCCTCTTAGGCAACAA
CATGACCCCGTAGGCTACTCATAGCCCTTGTAGGCGTCAATATTGCCCTGTAGGCAACTCATAGCCCTTCTAGGCGTCAA
TATAGCCCTGTAGGCAACTCATAGCCCTTCTAGGCATCAATATAGCCCTGTCGGCAGAATATAGCCCATCTAGGCATAAA
TCACATTCTTGCAGCTAACCACAATAGCCCAAACACAACAATAACAATCCAACAGCTAAAGTCGTATCCAACATAAGAAC
GCTACTACTGAATAAGAATCCCAATAAGAGAGGATTATTCCCTCTTGAGCAGCCAACAATCAACAATAATGGCTACAAGT
ATAACAACGATAACAACTTAATTACATTGCTCCTAAGCTTTAAGAAAACGTGTCGTAAGAAGAGAATAGCCTTAACATAC
CTTTTTCGCTAAATTCACGTGGCCTAACTACTTTTCCTTATAACTCCCTCGATACTACAATAAGGTAGGACCATAATCAA
CACACAAAAATAAAATATACCATGACAATATGAGAAAAAATATGTATTTCCGTCGCAAGTTGCTATTTGCTGCTTATAAA
ATCTAAAGTCGATGAAATAAGGGTCTTACCTCGATCTTAGGTTTGTAATATGCCTCAAAAACTTCAAATATATTCAAACC
CTTGTTGTCCCAACACTAAAGTGTGATATGCGATGAAATCGATAAAACAAATTATACCACGATGATGAGCCCAACGCGTA
GAACAACTTTCGTCAAGGACTTAAGTCAAGAAAATCTATACTTCACTTGATCCTAGAAATGGGTTTCTCTAATTTCTCTG
GTTCTTGGCTTAAAAATGAAGAAAATTTTTGAAGAAGAAGATATATGCAACATTCCACCGACCTAGGACCCCACCTCACG
TGCCTGCTTGTGCAGTCCCACAAAAATGTGAATATCTCTCTATTCTGAAGTCGTATGAAGAAACAGTTTGATGCGTTGGA
AACTAGACTCGTAGACCTTCTATTTGATAGGTCGTGGGCCCCATAACTCTTTATAGATTGGGAGAAAACCTCCAAGACAT
TTGACCCAAATTTTAGAGAAATCTTTAAGAAGGAACTTACGATAACTTCCGCCAACTTTTATTTTGCCACTTACCTAACT
TCAAGACTTGAGATGCAACACTTGAACACTTGAAATAGGACATACCACATCATTCTTAATTTATTACCCATCCTCCTTGT
CTTTCCATGGAGATACGAGTAATTTTAGACGTTTCGAGAAGTCGGGGTGTTACAACAATCACAAAGTACATTCTCATAAT
TATACAATCAAGTCATGATTCATGGCATTCATAGTAATATATCCTCATTTACAACAAGTGTGATCAATAATGCAGCATTC
ACATACATACATGCATCATAATGAAGCAAAGACAAACATACATCACACAATTATAGAATCACAATTATCACCTACCTCGA
AACAAGCTTGAAACCCTAAGAAACTTGACCCTTCCCTTTCTGGATTCGTTCTTCTTGTACTTGGTCTACAAACAATTAAT
ATAATACGGGAATTAATAAAAAATCACTACTTACCCGGATTACTAACAATTCTAACAACCCTAGATCATACCCATGATCC
CAAGTATCCAAATTAGGGTTTTTTCCACCATAATTCCATATCAAAACCCTTCCCCATAGATAATTACCTATTAGATTACG
TTCTACTGATCGAAAAATGAATTCGGGGAGTTTAATTCTTATCTTTAGCCTTAAGAATGGTGAAAAGCTGTCAAGAATCG
CCTGTGGTTCGTTCCTTAGCTCTAAAAACTGAAAACTACAGAATAAAGACGTTTTGAGGTTTATTTACGACTTTAAGTCA
CGTCTGGGCCCGCCACAGCAGTCCTCACCCTGCTACAGCGTCCCCGCCAGATCGACAAAAATCACCGCCAAAGCGGCTTG
CACGAAACAGTAGGCTATTTTAATAATTTCAAGACCCACATTTCACAACACAACTTCCACCAACGACTCAGAAAATACCC
GTTCATGCTAGGATCAATTTCGGGAGTTCTACTCGCCCGAATTCAATTCCGTAAAGTCGTATGGATTCCTTAACGACTTA
TCTAACTACTCATTTAATCAAAAACATAATTATATCACCCAATTGCTACCAGATTTCTCTAGACTTTAAAGACTCTGATT
TCGTCCAAATCTGGACTAGGTTGAGAAATTACAAGTTACTACGAAAAAATTTTCCGACCCAAAAAATTTTCTCGTTGGCT
TTTCTATAACGACGGAACCCGGTCATTACAAAAATCAATGATTCAATGATAACTAACAAAAAAAAAAAAAATTAACATAA
GCACTACTTACTTACTTTGAGCCTTCCAACGGTAGTGGAATGCTATCACGAACAATGTATGCCAAAGGATCACTTAAAAT
TGTGAGTGTCACTTAAAATGTATATAGAATTACAAATCTCATTTATTATCACAATTTATACCATTATATACCATCACATA
TACTGCTAATATAGTAGGATAATACCATTATGCTTCTAAATCATAATGTATACCATTGTAGATACCAATATAATCTGTTC
ATAATTCGTGCCAATAACAATAACATATTAATCCTTCATATAATTTAAACCAACGATATACAATTCTATATCATATATTG
TACAATTTTAATCAATATAAATTAAAGATATACTAAACATAATTGCATATAGAGTAAATCACTTTCAAAATTTAAAAATA
AACAAAAATATAAAATAAAGATTATCAAGTACAAAAAAGTAAAGCAGCAAAAAAATAATTATTTTTTCAAACATAAAATA
TATATAAAAACACCTTGAATAACATTGTCCTTTTCATGCTATCACGTTTAATGTCTTTTGTTTTCCCATCATCCACACAT
GATTTCTACAAAAAAAAATAACTAACCAAAATATATTATGCATGTTTAAAATCGGAAACCAAACAATATTCAATTTATTG
AAAAAAAAAATAGATACCTTGGACATTGGTTTCGATTTGAATTTGGTCACCTTGTTGAGACAGATTTTTTTACAATTGAT
ATCTCGTCTTCAAAGTCGTTATCATGAGGGTACTCAACATTCATAATAATTTTTCTTCACTTTTTTCCCTGTAAAATTGG
GCGTAGCAATGTTTGAGTTTACACCAACTCCTTTTTCTTTACCTCTTTCAAATTCACTTTTGGGTCAAGGAGTGAAAATA
TTCAACTCAAAATTTGGAGTTGAACAAACAACCGGACAATTGACATCGATTTTACCCTTGATCAAACGAGGACTCTTTCG
GGGAGTATTATCAAAAATGACTTTATTACTTATAATCAATTTTTTGAAGAAGCGTAAATATTCTTTTGTGGTATGAGATG
AATTTGAAAAGAAACTTAAGAGAATGCAAGCAATTTGTTACTGAATTTTTACAAGAAGTGATACAAAACCTTTCCTGAAA
GATGTGGCATTGAAAAGATAAAAAAAAAAGTGTGCAGCGTTAATTCCAAGAAAAAAAAGAGTGTAGCAATGGTAGGTTAA
CAAGAGAGAGAAAGTGAGATATTTATTAAAGAAACGTATCTAAATATAATTGTGATTGAAATTCTAAAAGGTAAATAAAA
TAAAAGGTAAAATATAACTCCCAAAATATCAGTCCACTAACTAATAAAATAGGTGAAAATCGTGTATTTATTAATTTTAT
AATAAACTGTCATAGTTATAATTAAAATGTTAATGTTGTAAATAAAAAGACTAAAATAACAATATGTAAATTAAGATCTT
AAATAGTATAGTCTTGTAATTTTTCCTATTTGTATCTATATATATAGTTCTCTCTCGCTTTATACAAACACAAACACAAT
TTATACATTTGTGTTTGTATAAAGTTAGAGAGGCAAGGGAGAGTGGCGAGCGAGATTCAGGGGAAAGAGGCGAATGACAA
AGTGTTTTCTATGAATTAGAATTAAATGAAACTGTGGTTATAACATTTATTTTGAATTAACAGTTTGCTATTTCATACAA
TTTTCTCATATTTTATCTAATAAAAGTTGAGGCCTAAAAAAATTAAGGCCCAAGTGATTGATTTAGTGACCTTATAATCG
AGTCGGCCCTGATCCATAGACTAGTTTTGCCTTTTACCCTCTCCACTCGAAACCTAGGTCAGAAAGTATAAAAACCAGGA
GCATATTACATTCTTTCAACTTGCTACCCACGTGTTGGCTGATTGGGGGTGAGTGTTCATTATTTCTTTATCAAATTATG
TTATGATTGGTCTATGCTAATTGATTCATATAAATTGTGTTGTTCGAATCGTATAGTCAAATTACTTTCTACTTGTTAGC
TGAAATAAGCAATGTCTACAGGATATTATTTTATCCACGGTCGGTTGAAGATATTAGATAGTCTGAATTATCTATTTCAC
CATTCTTGACATAGTGATGACATAAGTCATCCCATATAATTGATGGAATAACTTATCTCAAGATTAATTATCCCAAGATA
ACTTGTACCCAACTAAACAATCCAGTTTAATTAGTGTGGTCTTGCCTTTATTGATTTGACTTTCTGGTGCAATGTCTCCT
TCTCCTTTGTAGTTGGATTTGTTGCACTCGAGGGGTGTTTTTTTTAAAAAAAAAACAATCTCTCTACTTCCATGAGTTAG
TTGTAAGATATGCGTACATTCTAACTTCCCCAAACCTCACTTGTTCTGTTGTTGTTTTAGGTACTCGATGGGAAATCTTG
ACAAGGAATTCATCACAGTTCTTAGAGACACTTGCCTCAAGGTCATACAAATGCTGAAAGTTGGTACTGTAGAGGGAACC
CACGACGTCCTGAAGAAAAGGAAAGTTGTTGAGTGCACAAGTCAGCAAATCGCGGAAACATTGAACTCTATAGTTCTGGA
CAATGCTATTATAGAGGTAAAGAGCACTGGATTGGGAGAATATCATTCTATTCCTATTGGATAAGAATGTTATCGAACTG
CAAGCGGAGTTGCTCTGGGGGGGGGGGGGTGATCCAAAAACAATCGCGCTAATGGCTTCAATTCCATGTGGTGCTTGCTC
TAGGATTAATCAAAAATGTACACCAAATGGAGTTATATCCCCCACAAACCTGTGTCTACTACACTAAATGGATGAACTTT
GAATTTTGATGGTAAATCCTACACTAGTTTGCTTTGATGAAACCAAAACAAAAGCATCACTTTTTTTCAATATCAATGTG
AATATTTTTTGCTAAATTGTCCTGCATTATCAAGTCTGCAACTTCATTCAAAACCTCTACTTCCTACTGGCATTTCATAT
TAGTTATGTCAACATCAATGTCACCTTGTTTGGATGGTTGTTACCTGTTGTATTGTGTTGCAGCAAGGGATGTTAGTTTA
AATACATAGTTTGTTTTGGTAGTTACTTTATTGTATCGTATTGTTAAAGTTATCATTTTATAACATGAAGTGTCTCATTT
TATATAATGACGGATATATTATATAACATGAAGTGTCTCATTTTATATAGTGACTGATATATTATATAACATGGTGTCTT
ATTTTATAAAATAATCGATATGATGTGATCCTGCTATTACCTTATCATTATTTTTCTCATTTTGTTTTTATTTATTATCT
AATAATCATATTTTATCTTTTAGTATATCTTTTTTAGGATTGGTTTACTGTATACTTTATTTCTCTTGCTGGTTTATCCT
TCAAACTATTTATATCTGACATCATATGACGACATAAAATGAGGCAATCTATCCGAACATTATATTCATCAAAACAATAC
AATACAACACAATACGTCTTGAAACAACCATCCAAACAAGAAACTTCTTGCACCCAAAACCGACTTATAGAAGAAAAAAA
AATCAAACTTGACTACTATTGGATTATCTCAACCATTAAATGAAAAGGAAGAAAACAACCCATTAAAGAGAAGATGAGGA
AAAACAGAAAAAGTATAAGGACAAATATAATATGACTCTTTTCCATAAAATATATTAAGCACAAATATGGGATTTTATGA
GTAAAATTATAAATGGATTCCATAAAAAGCAATGACTACTAGATTCTGCTAGTAAAATTGTACGTGTTTTCAACAATGTA
CAATATGTAATATGATTATTTGAGACATGAGGAAAAAGGAAAAAAAATATCATAAAATATATTTAGAACATTTTACTTTT
CTAAAATTAATTGAATTATAAACTTCGAATTAATTAGTATACAATATACTAGTTGCATAAATAACTTTTATTAATGTCGT
TTAACTTGTTGATTTATCTACATTATGTTTTTGTTGTTTCGAAATTTGTAATTAAACTAGTTTTAGAAAGAAAAAAAAGT
GTTAAATATATTTTATGATTTTTTTTTACTTTATCCTATTATCTCGAATGACCATACATATGGTACATTGTTGAAAAGAT
GTACAATTTTACCTGCATAATCTAGTAGTCATAGCTTTTATGGAATCCATTTACAACTTTACCTTAAAATCCTTTATTCG
TACTCAATTTTGTCCTTGTACTTCTATGATGCACCCCTTTTGATGCTTTTTTTTAGCTTGATCATTGATGAGTTCTTTTC
TTTCCTCTTCTCTAAGTCGGTTTTGGGTTTCTTGCTTGACTTGTTTGGTTGGTGGTTGCATATTGTTTCACAATGCATTG
TATTGTACATATTGTATCATATCACATTGTGTTGTATTGTATTATTTTGATGAATATAATGTTTTGATAGATTTGTATTG
TTTCCTGTTATTACATAATGTAAGATACAAATAATTTGAAGGATAAATCATCAAAATAAATAATATATTTAAAGTAACAT
CAATAGTCGCAACACAATACGAAAGGTAACAAATATCCAAACAAGGACACACACCACCAGTAGGCAGTACATGTTTTGAA
TAAAGTGTAGATATTGATTTGGTTGTTGAGAAAAAAGACAAATAAAATGCAACTGTATGTGTGTTCGGTTATTGAATTCC
ATGTGGTTTTGAATGAAGTCTAAATTTTTATTTGGATTTGGACAAGACACTGAACTCATAACATTCTTCTCATGCAACAA
AGAAGAGTTCTCACTTTAAAGTAAATACTTTGGCTAAAAGCAATAAACCTTTAGTGAAACAATATCTGATAGTCTGTCCT
TCCTTATCCATTACACACCTACAACTGACACATCTAGTGTGCCACCATGCAAGATAATGTAAATGAAAAGGATTTGAATT
TGTTAGCCTTGGAACCTAAGCCTAGAAAATATCTCCAAACAACACAACTATTTCTTCTGCAGTGCCAGATTATTATGCTG
GTATCCCATATGATGAGTCTCTAGGGATATATGGCCCTCAAAAAGAGAGAGATGAAACTCCAAGGGTGGTCTTATTAGGA
AATTAGAAGGCGATGCAGGCTACTTAGAGTCTTGGTAAGGACCACACTGAGCTTAACATGTTGAGGTAAGAAAAAACAAA
ATGCTAAAAGAGTTCACAAAGAAACGCAAATGTTGGAGGACAACACCATAAAGAAGATTTTGGAGACGGAGCAAGCGTTG
GTAAATACTTATTAGAGTTATTCATAATTGAGACACTACTTCTAGTGTTAATAGTTTGGAGGGGGGGGGGGGGGGCTAAA
GAAGGGGATGGAGGACTTGAAGCTCTCTGCTGGTGTGTATTCTATAAACATGGATAAAGCTTTAGCAAAGGAGTAGGAGG
CAGTGAAGAAGTGTCAAGCAGGAGACATGAGAAGCGCTCACCATGCATGAGTTGTTTGAAATCCAGTTGTGAACGGATGA
ATACTAGTAGTGAGTAGATATAACCAGACAAAAGGAAGAGCTTCCACTAAATTTTAACTTATTTAGAAACATAATCACTT
ACTTCCAAATCAACAAAAACAAAACGGTTCTAAGTGGGATCATAACATCTTTTTCCATAGATTACATAAAAAGATGTTCC
ACTTCTTGCTAGTAGACAATCAAGATCTAACTACTCTTTTTGCAAATGGAGCTAACTTTTATTCGTACGAATAAGTACTT
GCTCTAGTATTAACATGCAAAACGATAAAAGGACCAGTTTTGACAAAATGACAATGAACTTAATGAGTAGTTGCTCTAGT
ATTATCATTGCTTGTTTGAGAATAAGAATAGGAAACTCTGATGTACCCCTTGGGTGAACAAAATTAGTCAGGACATTACG
TTTCAAATAACGAATGGTTAAATTAAAAAAGAAAGTTTCTTTAAATGTAAAACACTTGAAATCATTGTTTTTGGGTGTTT
GAGGAAGTATACAAAACACTTTAGGAAGAATACTGATAAACATATTTAAATATATAAAACGCTTGGGGAAGATTAAGTTT
AAGCACATTGAATAACACTTTGTATTAAACCTTCAAACTTAAGGATTACAAGGACCATTAAGAACTACTCCCTCTTTCTA
ACTCTTTCCACATGTTCTTTCTACATATATGTACCCTTCTGCATTTTCTTATCAACTAGTACAATTACGGTATGACATGA
ATGCCTGAAAAAGGACATATAAAGTATTACAGAAAAAAAAACAATGACCAAATCCTTTTCCTAGCGTTGTTCTGAAGTTG
CTAACTATTAAGAATTAGCAAAGCGGACACTAATTCGCTTCTTAATTGGTGTATTACAAAAAGGGCATTCGTCCATTCCT
TTCTTTTTTGAAACACGTCGCAATCTTCACACTTGCTGTGCACAAGGGGGAAAACCAATATCTGCTCATTCATGCACATA
CCACACTCTCTCTCCATCATTACCACATTAGAGCCCGAACTTTTTCCATAGGCTGCTAAACCNNNNNNNNNNNNNNNNNN
NNNNNNNNNNNNNNNNNNNNNNNNNNNNNNNNNNNNNNNNNNNNNNNNNNNNNNNNNNNNNNNNNNNNNNNNNNNNNNNN
NNNNNNNNNNNNNNNNNNNNNNNNNNNNNNNNNNNNNNNNNNNNNNNNNNNNNNNNNNNNNNNNNNNNNNNNNNNNNNNN
NNNNNNNNNNNNNNNNNNNNNNNNNNNNNNNNNNNNNNNNNNNNNNNNNNNNNNNNNNNNNNNNNNNNNNNNNNNNNNNN
NNNNNNNNNNNNNNNNNNNNNNNNNNNNNNNNNNNNNNNNNNNNNNNNNNNNNNNNNNNNNNNNNNNNNNNNNNNNNNNN
NNNNNNNNNNNNNNNNNNNNNNNNNNNNNNNNNNNNNNNNNNNNNNNNNNNNNNNNNNNNNNNNNNNNNNNNNNNNNNNN
NNNNNNNNNNNNNNNNNNNNNNNNNNNNNNNNNNNNNNNNNNNNNNNNNNNNNNNNNNNNNNNNNNNNNNNNNNNNNNNN
NNNNNNNNNNNNNNNNNNNNNNNNNNNNNNNNNNNNNNNNNNNNNNNNNNNNNNNNNNNNNNNNNNNNNNNNNNNNNNNN
NNNNNNNNNNNNNNNNNNNNNNNNNNNNNNNNNNNNNNNNNNNNNNNNNNNNNNNNNNNNNNNNNNNNNNNNNNNNNNNN
NNNNNNNNNNNNNNNNNNNNNNNNNNNNNNNNNNNNNNNNNNNNNNNNNNNNNNNNNNNNNNNNNNNNNNNNNNNNNNNN
NNNNNNNNNNNNNNNNNNNNNNNNNNNNNNNNNNNNNNNNNNNNNNNNNNNNNNNNNNNNNNNNNNNNNNNNNNNNNNNN
NNNNNNNNNNNNNNNNNNNNNNNNNNNNNNNNNNNNNNNNNNNNNNNNNNNNNNNNNNNNNNNNNNNNNNNNNNNNNNNN
NNNNNNNNNNNNNNNNNNNNNNNNNNNNNNNNNNNNNNNNNNNNNNNNNNNNNNNNNNNNNNNNNNNNNNNNNNNNNNNN
NNNNNNNNNNNNNNNNNNNNNNNNNNNNNNNNNNNNNNNNNNNNNNNNNNNNNNNNNNNNNNNNNNNNNNNNNNNNNNNN
NNNNNNNNNNNNNNNNNNNNNNNNNNNNNNNNNNNNNNNNNNNNNNNNNNNNNNNNNNNNNNNNNNNNNNNNNNNNNNNN
NNNNNNNNNNNNNNNNNNNNNNNNNNNNNNNNNNNNNNNNNNNNNNNNNNNNNNNNNNNNNNNNNNNNNNNNNNNNNNNN
NNNNNNNNNNNNNNNNNNNNNNNNNNNNNNNNNNNNNNNNNNNNNNNNNNNNNNNNNNNNNNNNNNNNNNNNNNNNNNNN
NNNNNNNNNNNNNNNNNNNNNNNNNNNNNNNNNNNNNNNNNNNNNNNNNNNNNNNNNNNNNNNNNNNNNNNNNNNNNNNN
NNNNNNNNNNNNNNNNNNNNNNNNNNNNNNNNNNNNNNNNNNNNNNNNNNNNNNNNNNNNNNNNNNNNNNNNNNNNNNNN
NNNNNNNNNNNNNNNNNNNNNNNNNNNNNNNNNNNNNNNNNNNNNNNNNNNNNNNNNNNNNNNNNNNNNNNNNNNNNNNN
NNNNNNNNNNNNNNNNNNNNNNNNNNNNNNNNNNNNNNNNNNNNNNNNNNNNNNNNNNNNNNNNNNNNNNNNNNNNNNNN
NNNNNNNNNNNNNNNNNNNNNNNNNNNNNNNNNNNNNNNNNNNNNNNNNNNNTCATCAAAACAATACAAAACAACACAAT
GTGATATGATACAATACATCATGAAAAAATACGCAACAACCATCCAAACAAGTCAAGCAAGAAACCCAAACCGACTTAGA
GAATAGGAAAGAAAAGAACCCATTAATGATCAAGTTGAGGAAAAATAACAAAAGGGGTGCATTAAAAAGTACAAGGACAA
ATATAATATGACACTTTTCTGTAAAATATATTGAGTTCAAATAAAGGATTTTAAGAATAAAGTTGTAAATGGATTCCATA
AAAGATATGGCTACTAGATTTTATGGTAAAATTATACATGTTTTCAACAATGTACCATATGAATGATCATTCGAGATAAT
AGGAAAAAGTAAAATATATCATAATATATATTCAAAACATTTTTTCTCTAAAATTAGTCGAATTTTACAAGTTTCGAAAC
AAGAAAAACATAATGTGGATAAATCAACAAATTAAATGACATTAATAATATTTTTATGCTATTAGTATATTTTATACTAC
TTAATTATTCGAACTCCATTGGTGGAAAACTCATACTCCTATTATATATACACCGTTAATTTTCTTTCCTTTTTGTATAT
AATATAGATGTTGAACTGATTTGATAAAGATATTGCCTCTGGTATACATTCATTAACACATACAAAGTTTGAATTAAAAT
TATTAGTTAAGTTCAGATGAACCTGCAAGTCCTTAGTTTCATCCGTCCATGTTAAATTAAAATAACCATACCACATCCAC
AAAATGTAATACCATGCATTAGTTGTTTGAAAGCCAATTGTGAACGGATGAATACTAGTACTGAGTGGATATAACAAGAC
AAAGGAAGAGCTTCCACAAAATCATAACTTATTTGGAAACAGAATCACTTACTTCCAAATCAACAAAAAGAAATGGTTCT
AAGTGTGATCATATCATCTTTGTCCATATATATATATATATATATTACATCAAAAGATGTTCCACTTCTTGCTAGTAGAC
AATCCAAATCCAACTACTCTTTTGCATATTGAGCTACTTCTTATTCTTGCGAATAAGTAATTGCTCTAGTATTAACATGC
AAAACAATAAAGGACCAGTTTTGACAAAATAACAATGAATTTAATGACTAGTTGCTCTAGTATTAACATTGGTTGCTTGA
AAATAAGGTTAGGAAACTCTGATGTAAGTTAATAGAATGCAACAATGAAATAGTTTTGTTTGGCAAGTGCTAGAAAGGAT
TATAGGAATTAGAAATCTCAGGTTTGAATCCTATGAAGGAAGAATATTTACCTCTTGGGTGAACAAAATTAGTCAGGACA
TTACGTTTCAAAGAACAAATGGTTAAATTTTAAAAAATAAAGTTTTGTAAGTGTAGAACACTTGAAATCATAAATTTTGG
GTGCTTCAGAAAGTATACAAAACACTTGCGGAAGTATACTAATATTCATATGTAAGTATACGAAACACTTGAGAAAGATT
AAGTTTAAGCACATAGAACAACAATTTGTATTAAACCTTCAAACTTAAGGATTTGCACGGACCATCTAGCACTCCTCCCT
CTGTCTAACTCTTTTCACCTGTTCTTTCTACATATCTATACCTCTTTGCATTTTTGATGAAGCATAGACATTGAAGTACT
ATGCATTGTTTTGATGATTTGACAAATATTTTGAAGAATCAACTATGCTACTCTCAGTCATTCAGCGGAAATTGTATGAG
AATCTGGTTCGCAGGAGGAACTTTCTTCACGAGATTGTCTTCATAAAAAAGGAGGAAATGGATAAAGCATAGACGTTGAA
GTACTATGCATTATTTTGATAATTTGACAAACTTACCAAGGAACCAGATACGCACCCGGTCAATCTATTATATGAGTGAA
ATGCTCAGTCAAGGGAGAATACTCATTTAGAGGTAACTGTCTCTAAGAAGAATCTTATTTCATAGGGGAAGTAATGAGGG
ATCAGGTACACACAAGGATGATCCGTACGAGTCAACTCTCACAGCTTTCCACAACTGTAAAGTTGTTGTCACCACTGCAG
AAATGCAACACTTCAGGTAGCACTACAGAAAAGTTGTTGTGGTGTCCTTTCTTGTCAATGATCAAAGTTTTCACCACTCT
CATCCTTCATATGTATTCAACATATCAAGAGATGAAAACTTGAATTTTGAAAAATCAAAATAGTCATATTCTCTCTGAAA
AGCTACCAAAGTGCTTCAACAACCTAAGAATTTGTTCCTTACAACTGATATCTTATGTTTTAGGTTGTTGAGTCTTTGTT
TTTGCTCTAACATTATAAACCTACTCCTCTTATAAGAAGCTTGTGTTTTTATTTTATTTCCTCTCTTATCTTGTAGATTT
GAGTTGTTGGCTAGATTTAGCCATTGTCGTGTTGTGGGCTAGAGTTAGCCCTGAAGTCTATATCAGCTAGAGTTAGTTGG
TGTAGTCGACAATCGAGTTATTGTTTAATTGTCTTGTAATTGAGTTATTACAAGGAGAGAGGGATTAAGGGTTTAATTTC
TAGGTTACAAGAGGTTCGGATTTGAAACTTGGTGCGTGTTGTTAGTGGAGTTGTTAGTGAAATCCTACGAGTTAAGTTGT
GGTTTTTTCTTCCTTAAGCAAGAAAGTTTTCATGTAGACACCGTGTTTGGTTTACTCTTTGCTATGTAGATTGTTGTTTT
ACTCTATTCTCAGTTGTTTTCAGTCAAGGACATGGTCCCTTGACCTATGGTGGATTCACACATGCCATCAATTTTCCTAT
CAACTCTTACAGTTACAGTATGAAAGAATGTTTTGAAAAAAGGACATAATTTTTTCTAAAATAATAAAATAGTGACCAAC
TATTTTTTCCTTTTGCTGTTCTGAAGTTGCTAACTATTAAGAATCAGCAAAGCGAACACTAATCCGCTTCTTTATTGGTG
TCGTACAAGAAGGGAATTTTTCCATTCTTTTCTTTTGGTGAAGCACGTCGCAATCTTCACAAAAGACATGATATGCACAA
GGGAGAAAAATCACAGATATCTGCTCATTCATACACATAACACACTCTCTCTCCATCTTTACAAAATTAGAGCCAGAACT
TTCTGCATAGGCTGCTAAACTGTAATGTCTCATATTTAAACAAGGACATATTAGTCTTTAGCCAAAGAAAAAGAAACGCC
TTCCTGGCTTGTTGTTCTGTGAAGGAGCACGAAGATCAAGTTCATCACGGAAAAGAAAAAGAAGAAGTGGAACCTCTGCT
ATTATAAACATGGATTTCAAGGTATTTTATTTCAGTTCATTGACATGAGTATATATGTATTATCACGGGTTGGGTTAATG
TGATATTGATAATTCGAATATGATTTTTTTTTTAAGAAAATGACTATCAAATCGTATACATATTTCTCTTAAGAGGGAAG
AGTCATCTTTAAAAACTAAGGAGATATAGAAAACATATTTGCTGCTGTTGTTTTGTCCAAGCAAGTTGATAAAAATGTCA
ATCATTTACTCATTAACTGCAATAACAATCTGTGGAATCTCCTTTTAGCGATTTCTGGTGCCCTTTAAAGTATAAGTTCT
ATATAAATTAAGGACACAAGTGTTCTGCCCTTGCGGCAGCTATGCAAGTCAATTATCTTATTATTTTCCCTGGTAGAGTA
TGAGAATACACATGGACAAATGAAGATTTTTATTCTACTAACCCTAAGATACTCCTAGTCTCACTAGTTGAGTTACATTG
TGATGCTTAAATTGAGTTGATGTGTGAAGTATGGTGGGCTGCAATGATCACGAACTGTTATAGTGAATTAGTTAGTGAAA
GTTTCAAACAGAAATATTTGAACTGACTCTTTGTTGCTGGAAATTGATCAACTGACAGATCAATGAATAAATATGAGGTG
CAACAAGTGAATAAATATGAGTTGGTGAGTGAGGGGTGAACCATAACCTTGGGAATTGGGTATTGTAAATTAGTTCATGA
AATAACTCTAACAAGAAGATTTAACATGAAATTGCTATGATGTGATTATAGATGGACGAAGAAAGTCATACGGATTGCTC
GAGTGATGAGTTTGGTACTTCAACACGAGTAATGTGAGTAGTAATCTTAGCACAATTTGTATTTCATAAATTTCATGATT
TTTAAATGGTTTATAAAGTAAATATGTTACCGAATGCTTTGAACTTGCATGTGGAACAAGTCTTTTACTTGATATGATAC
TGAAAAGATTATTTGAGATGATTTCATTCTTGCAAGATATGATTACTGATATTGAAAAGGTTTTACACTTTTTGAGAAAT
AGTGTTTTGTCAGGTTACTGTTAAACTTTGAAATGATATGATTTGATAAGATTTAAATGCTCTGTTCGATTTTGAAATGC
TTCTACTGATTACAAGAAAAGTATAAATGGGTGTTGACATTGATGAATCCCGTAGCTAACGGCGGGTTCGTTTGACCTGG
TGCACCTTGTAGTTATAGATTTCTAATAAAGCCCTTGCTAGTGGGAAGGTAGAACTAGTATACTGTTACTGATATTCCTC
GAGTAGGGATCTACTGATATGAATATTGAACTCCTTTATGAGGAGTTTACTTTTATTGGTTACTTCTTAAAGAGAAGGCC
ACATTGATTACATGATTTATCCTTGGAAACCTCCCAGTTATAAGATTTGATATGGAAATGCTTTTCTGAGTTTACTATTA
AGTGATTTTGCTTATATGAGGAACATAAAATTGAATATTGTTATTGTTTCTGAAAGAGTATTATTTCATCATTATGATTA
TAATACTAGCATGTTTTCTGCCTTGTCCCTCATTAAAATGGTTGTGACTAAGTATTATTACACATTGAGCTAGTGTCTCA
CTCCTCGCTAATCGTTTTTACAAAGAACTCAGGTGGTATTGAAGAGGATTTCATTAACTAGAGAGTGTGATTTGGTAGCA
TCTGGTGAGCCCCGCATTGCTTCGCGTGGCAAGAGAACTATTGATTTGCTATGATTTATTTAGTTTCTTTAAAAAAAACT
CTTAGAGTCGCTCCATTCGTCATTCCTTTTATTTGAGTCATGATTAGTCTTTCTTACTGTAGTCAAGTGACTAGTTTGGA
ACCTCTTTTTCGTATTTGGAGATGAATTGGTTTTATTGTGTGATAATTAGATCATTGATGGATATTATGTCGTGGCTTAT
AGTTGCTATTAGTTGTGTTGTGAATTTCTAAAACAGGGAAAATTCAAGATAGGCCTAGAAACAAAAGAACTCTGCCTGAT
TTTCTGTAGAATTTTTGTAAGGCTTGCTTTGGGATTCTCCCCCTTAGCGTCGGTCACGTTCCTAACTTGGGTCGTGAGTT
GGTATCAGAGCCCTAGGTTATTCTTGTGACTTATGGAGCACATGTTAATAGTAGAATCTCAATTATGGGTATGTTGCCGG
CCATTTCTATAATCGTGATTCTGCGAGGACGTGATAGGATGTGTCTGCCTTTCTTTCTCATTCCTCTTTATGTGGTGACT
AATATGGTCTACTAGATGAATTTAACATTGTTTATCTTTCCATCGCATGTCTTGAAACTAGTCACCCAATAACAAGAATA
GTCCAAAGGTTTGGAGTCATTAATGGTCACCGTGTAAACATTTGTCTCTTCCAATTAAGGGGAGCTTACTGAAGTAGTTG
AAAAGGCCAAGAAAAAGGTCGGTATGCCACTTTGAGGGATTTTAATTTGTGTACATATGTGAAATATAATATATCTCTTT
CTGGAAAGAGCACTACTCTGTCACTTGAGCAATATGAGAATGTTATTGTTAACCCACATATGTTCCTTTAATGAGTTAGA
GATGTTAATGGACATAATGAATGGAGTCAGACAACTAATAGGTCCCAAGACCATCTTCAAGAAGCTATAATGATCCAGAA
TTTTAAAAAAAAAGTAGGCTTAGGAGTTTCTAAAGATGAAACCTCCAAGATTCGTAGGTTCTAATAACTCAGATCCTAGA
GATTTTTTGGTATAAATTCATGGGTAAATTACTTAAGGCCTTACGAGCTCTAGCATGTTCCAACAAGAGTACTGCAGCTA
TGTCAAAGTTCAGATGGTGAACATGACAAGATACATGGTATAATATGGTATTGTTCAAAATACCCATAGGGGAACACCAA
CGACTTTAGGCGATTTACTAAGTTATTTATGGATGGTTTCTTTCTTGACAGTTGAAAATGTGTAACTTGTTAAGGATTTT
AAGAAACTTGTTCCAAATAATGTATTGAACTGATATATGACTCTAGATTTTTTGATTAACTAGATGTGATCCCTACTTAT
TATCTAACGAAGTATTATTAAGAGGTTTGTTGGAGGGTTTGTGTGCCCCATAAACCACCTTACGAATGAAGGCCTTAACT
TACTTTGAGGTAATTGATATTGCTAAGAGATTGGAAATATGTAATGTGATACGTGGTCAATCAAACAGTTATTCGAAAAG
GCCAAAACAAAGAAATCGTTCTATGGGAATTATAGTAAAGAGTTGGAAATTGTGAATGCTCAAGACATTGGGCAATACTT
TTATTGGTTTCTACTCCTGTGGCGTTTTTTTCTTTTGTTCGACATGTATACAATGCTTGTCAAGATAGGATTGAGGGAAA
GGATTACATAACTAACCAGATCATATTTATATGGTTTAATTGATATGTCATTGTGGTGAATAGGTTATTTTCCTCTCAGA
ATACTCTCAAATGTCATGAGAAGATAGTTTAGTTGAGAATCAATGAATCTAATGTTTTCAAAAAAGAAGAAAAGAAGAGA
ATGGGAGTTACAAAAATAGGAAATATTTTATCTTTTATTGTTGTGACTTAGTGTCCAATGAACAAAAATTCATATGCTTC
CTATCAATGGTAAATGAAATGGTATGTGGTAAGACATGGAATAGAGAATACACCTAGTTGGAAACGTGCCATTAGTGAGA
TAATTAAAGGATGTGTTTTCTATGGATTTGTTTCGATTACCTCCAATACAAGAAATAGATTTTTGGTAATGATTTGGCAC
CTGGAACCTAGCCCATTTTGATACCTCCATATCATACGATATCAATGTAGTAAAGTGAGCTAAGAAATAATTGGCGGACT
GACTGAAAAAGTTCTTTATAGGACGCAATTGTACACAAATACCTGGTGAAGAAAAAAGGCTCAAGTATTTGGAAATATTA
TTGACTACTAATAGTTTAACTATGTAACAATATGCAATAAGGAACGACTGCCTCGTATAAATGACCAATTTGATATGTTT
CATGGAGCCGTATAATTCTCAAATATTGATCTTTTGGTTGGTTCCCAAAAGTCTAGAGTTGACGGAAATATTTTAAGATA
GCTTTCAAAAACTCGACAGAGGCATTAAAAAGTTTTATGTGATATCTTTTGGACTAACATAAGCTCCTGTTGCTATAAAG
GCATTACTTGAAAGATATGTGTGTAACATCCGGAAATTTGAAATAGCTATGAAGAAGCTTAGAATTGGAAATAGTCATTT
TTTTTGGAAAGAATTAAAAATCTGGAAATTTAGCCAAGTATGGAAAAAAAATGAGTTTTTGGTCAACTTTGAACAGTCAT
AACTCCTAGCTCAGGATGAGTTAGGTGTATTTCCAGTTATGTTTTCAACACTCGTGGAATGATCTTTCCAACACCGCTGA
GTTTGCGCAATTCCGAGTTCGTATGAGTGAGTTATGCCCTTTGGAAGTTGAGCAGTTGGCAGGGCAGTTTAGTCCGAATT
TGTAAGGGTATTTTGGTCTTTTCCCTAACCATTTCTTTTGGTTATATTAAGGGTCTAGACTGATTTTAAATCAGTTTTCC
CTTTTAAAAAGTGAGGGTTAGGGCTTTGAGAGAGAAGAGGAGAAGAAGAGGAGAAGGAGAAGAAGAAGCAAGGTTCGTAG
AGATCGTTGTGGATTTCGTCGTGGGTGATCCCTATTAAGGTATGTGAGATCATAGTGTTGGGTTGGTTCATTCCCCCACA
TGCCAAACTCGTTTTAATTTCAAGAAAAAAAAGATTGGTTGTGTTTGTTGAAGTTTGTGGTTGTGTTTGTTGAAGTTGTG
GTTGTGTTGTTGAAGTTTCTTGTTGGTTTGGTGTATGTTTCCGGTTGTGATTTCGAGTTGAATCTATTGTATAGTAAGGG
GATTTATGATTCTAAGTGTTTGGGGCTGGAAACTTTGAAGTTAAGAAGGTTTAGAGTTGGAAAAAGAAGGAGAAAAGTTG
GATTTTTGGGGAAAAAGGCTGGGGCGTCGCTCCAGCCAGCACACCCCAATAGGGGTTTTGAAGTTTCCCCTTTGGGGCAG
CGCGCCTAGCAGAGCCCCCACCAGGCCCCTCTGAAGTCTGAAGGCTGGCGCCGCGCGCCTCTCAGAGCGCCAAGGACGCC
AATCCTTCCCCACTTTTTCATACATGTTCCTTGGTAATGTACCTATGTTTTATAGTTGTTTTCAACACTCTAAGGTACAT
CTAGACATCCTGAACTCATCCATAAACATGAGATCATTACCCTTGAATCCATAATCCAATTCGAGGGAAGTTAGGATCAA
AGTCAAGTGAAGTTAGAAGTCAAGTGAAGTTAAAAGTCAAGTGAAGTTAGAGTCAAGCTTATAAGTTAAGAAGTAAGTCA
AAACAAGTCTTTAAAGTTTTTCAAGAGTCTTTATTGAATGTTTTAACTTCATTTTAAGGCTCAAGTTTCAAGCTGAGTAA
AGAGTATAGAGTTTCAAGTTATGTAAAGAGTATAGAGTTTCAAGGTAAGCCAAGAGTAAAGAGTCAAGTTCATTTCTCAA
AAGTTATTAGGGAACTAAGTATTCCCAAAAAAGTTTATAAATGTTTTCACATTTAAGATGAGAGAAAAATGAGATTTCCA
AAAGAGTTTTGAGCAGTTTGAGTACTATCTCTTTTAAGCAAAGATGAGTTTTGCGAAAGAGTTTCTAAAACATGATTAGT
ATGACAATCGAGTATGTCATCAATGTTTAAACAATATGGTCTCTAGATATACCATCAATGTTTATGTAGTATGACTTCCC
GAGTCATCAATGATCATATTAAAAATATGGTTTTGATATGTTCTTTTAGAAAGAGTTTTCAAGAGCAATTACCTCTTTTA
AGATGGTAGTTTGAGCAATTATTTCAAACTAAAGAAAGATGTGTTTAAAACACTTATGAGCTAAAGTATTTTTAGGAGTA
GTCTTGAGCATCGAATTGGGGACACGAGTTCATATTAACTCAACTCTTCATAAGAACCATGTAGCCAAACATGGGATTTG
ACGGGTCATACTTTTTAGATGATCACGTAAAATTAAGCTAGTGGATCCACTAAGTTAAAGTTAAAGTAAGGTCCTATATC
ACGGCAAGGTATATGATGGTCCTTGGGCAACGTGAGGTAAAACGTTGTATCACCACTTAGGCATGGACTGGTGGCTGTCG
GTTAGAGAAACTCCCACAGTAGAAATTGCATGGTTCCTCGAGGGGTTCTGCTTAGTATAGATGGGGGTATGGGACTTCAT
TCATGCATTGCACAAGTAGACTTTGAGAGGAAGCATGATATTTTTTATGATATTTTAAATATGATTTTTACGTCATGTTT
TAAATAGTTTTACAAGCTTTATATATATTGTATGTGTCTTATTGCTTTATATTGAGTTCAGTTATTCGTGAGTTGAACAG
AGTCAAGGTAAGTTCTCTTTTGTATCCCATTCAAGCTTAAGTTGTTTAGCTGTCCAGCTCGCATACTCGTACATTCCATG
TACTGATGCCAGTTGGCCTGTATCTTATTATGATGCAGACGCAGGTACCCAGGATCAACACCCAGCACGCCGTTGATCCA
GCTGAGCACTCCAGGGTCAGTGGTGAGCCTCCTTGCATTCCGGAGGACTTTGTTATTTCATTTTTTCTAGTTTTGTTTTA
TTAGGATGTTGCGGGGTCTGTCCCAACATCCATCTCAGTATTATAGAGGCTTCATAGACAGTCATTCAGTTAGTGTTGAG
TCTCTCATCTGTGTATATGTAAATATTCTATTTTGAGACTCGAGTTGCCTTTTTTGGCTAGATTTTATCAGCTAAGTTGT
CTTATGACCTTTCGTTGCATGGAGTTTTCTGTTGAGTTAGGTTTCCACTGAGTTAAGAAAGCCAGGCCAAGGGTTCTCTT
GGGGGCCAGCAATGGTCTTCGAGTGCCGGCCACGTCCAGGGTGTAGGCTCGGGGCGTGACAATGTGCCAATGGTTAGTGA
TCGTACATGAGTGTATTCTCATGACTATAATGAACAAAAGGATCATCTCTGGATGGTATTTCAGACACAATAAGATTATC
AACTTTATGTCAAATTTTCCAAGTGTAAAGTGTATCGGCGAATTGAAATTATTATGTGTACTGAAAAGATAGAATCACTT
GACAGTCTACTATAAATATTTGGTGGAGTAGTTCTAAAGAATTGTTGTGCTACTGACAAAGTTATAAAAAGAAAAGAAAC
TAATTTCAGTAGATGATAGAATGCGAGTAGAGCTTTATAAGCTCAAGACATATTGACCACCATACCAGTGATAATGCTAT
TGTTAGCATCTGGAGCATTCATGGTGCTTTGAGGATGGAATAGAATGTGTTCTTGCATAAAGTGGTCGTGTAATAGCTTA
TGTTTCGAGAAAGCTAAATTAGTAGGGAGCAGAACTATCCCCCTCATAATTTGAAGATAGTCTCGATGATAATTGGTGTA
GAGATTTAGATGTATTATTTTTATAATGAAACCAACGAGATTTATGTTGGCCTACAAGAACTTGATATTTATGTTCAGAA
GGAAAGATTTGATTCTTCAATCTACACCACCTGAGGAAACTACTCAATGACTGAAAAATTTACTATTCAGTGTCATCTGG
AAAAGGAAAATGTTAAGACAGATGCGTTGAGAAGTAAATCCATGGGCTATTTGACATGCAACTCTTGCAAATAGATTTTG
ACCTAAGATGTACACACACTCAAGGATGTGGATATCAAATTATTGTGAGTAACTCAGAGACATTGTTGTCTTATGTTCAA
GACAAGCCTTTATTAATAGAACACATCGAGGCCACCTATTACAAGGATGAGAAATTGTGTATTGAAATAAGGTTCTAGTG
AGTAAAGACACGAATATGAGTATTGACAATTATGTTGCCTTTGAACTAAGAGGCCGATTATGATAATCGAACATAGATGG
TGTGAGAGAGGTTATTGTTCATGAATCCGTAACTTTAAATAGATTATTGACCTTGGATCTATTAAGATGTATCGTGAAAT
AAATCAATTATATTGGCAGGAATAGATGAAGAAAGATGGCATTGACTTTGTTTCTAGTTGTTGGACCTTATCAGTAGGCC
AAGGTTGAGCTCAAATGGCTTCTAGTCAACTTTCACCACTATACATCCAAAGTGGAAATGGAAAAGAGTTGCTATGAATT
TTATGGTCGAGCTATTATAATACCCTTAGAGGTCTTGACCGTATTTGGGTACGTTTAAAATCATTTTTATAATGTAAGCA
CATATTTTTTTACTGGTCAAAATCAGATGCAATGGATAAAAATATGCACAAACTTACCTGAGTGGAATTCTTTGACTCCA
AAGTATTATGTGTTAACCATTTCTGATAGAGGATCACTGTTCACTTCATATCTTGGAAATGTTTCCAAGACGCCTCGAGT
ATATTATGATTAGATATTATAGTACCGTATTTCATTTGCAGAGGAAGGTCAGTACGCGTGTACTATACTAATTCTAGGGG
ATATATTAATTAAGAATTTGCACTCTTGATTTTAGAGGTAATTGGGTTGCTTACCTATCTTAGCTGACTTGCATACAAAA
TAAAAGTGTAGTCAATATTTCATATGGTGACGTATGAAGCCTAGTATGATAGGCGATTTATTGTAGTTGAGAAGGCTACT
GTATGGGACTAAACTTGTTTCAAGAAGCTATTGACAAAGTCCAAATAACCAGACAAAGCTCGCTTATAACTCATAGCAAA
CAAAAACATTATGCAGATAAGCGAAGAAGGGACTTAGTGTTCAATGTTGGGGATAAAGTGTTCCTATGAGTCTCCCTTAT
GAAAGATGAGACACGAGATATTTGACCAGGTAGGAGTAGTGGTGTATTTTCTGTCGGTTCTTCATGAGATGTCTTCCATC
CATTCGGTGTTTCATGTCTCTAGGATAAGGAATTATATATCAGGTTTCTCTCATGTGCTTGAAACATCGACTATGCTAAT
TGATGAGAACTTAATGTATGAAGAGGAACCAATGTCTATTGTTGATAGGCAAGTAAGAAGGTTACAATCAAAAGAAATTA
TATCCGTAAAAGTCTTATGGATAAATCAAACCATTGAAAAAAAAGCTACTTGGGAATCAGAAAATGGTATGTGAATCAAG
TACCTCCACTTGTTTCAATCCACCAGTATGCACTTGCTTAAATCTTAAGATGGGGAGAATGTAATGTCCCATATTTAAAC
AAGGATATATTAGTCTTTAGCAAAAGAAAAAAAAATATAAGTGGGGACTTAGCCCATCTGAACGTATCTAGGGAAAACAA
ATTAAGATAAAGGGATTTTGGGAGTTCAAAATCTTTTCCCAGCAGCTCTTGAATAAAAAAAAAAAAAAAAAAAAACGCCT
TCCTGGCTTGTCATTTTGTGAAGGAGCACGAAGATCAAGTTCATCACAGAAAAGAAAAAGAAGAAGTGGAACCTCTGCTA
TTATAAACATGGATTTCAAGGTATTTTATTTCAGTTCATTGACATGAGTATATATCTATTATCATAGGTTGGGTTAGTGT
GATATTGATAATTCGAATATCAATTTTAAAAAATAAACTCACTATCAAATCATATACATATTTCTCCCAAGAGGGAAGAG
TCATTTTTAAAAACTAAGGAGAAATAGAATACATAATTTCTGCTGTTGCTTTGTCCAAGCAAGTTGATGAAGATGTCAAT
GATTTACTCATTCACTGCAATAACAATCTGTGGAATCTCCTTTTATCGATTTCTAGTGCCCTTTAAAGTATAAGTTCTAT
ATAAATTAAGGACACAAGTGTTCTGCCCTTGCGGCAGCTATGCAAGTCAATTATCTTATTATTTCCTCTGGTAGTGTATG
AGAATACACATGGACAAAGGAAGATTTTTATTTTACTAACCCTAAGATACTCCTAGTCTCACTATTTGAGTTACATTGTG
ATGCTTAAATTGAGTTGATGTGTAAGTATGGTGGGCTGCGATGATCACTAACTTTTATAGTGAATTAGTTAGTGAAAGTT
TCAAACACAAATATTTAAAATGACTCTTTGTTGCTGGAAATTGATCGACTGACAGACCAATGAATAAATATGAGTTGGCG
AGTGAGGGGTGACCCGTAACCTTGGGAATTGGGTATTGTAAATTAGTTCATGAAATAACTCTAACAAGGAGATTTAACAC
GAAATTGCTATGATGTGATTATACATGGACCGAAGAAAGTCGTACGGATTACTCGAGTGATGAGTTTATAAAGTAAATAT
GTTACCGAATGCTTTGAACTTGCATGTGGGACGAGTCTTTTACTTGATATGATACTCAAAATATCTTTATTTGAGATGAT
CTCATTCCTACGAGATATGATTACTAATATTGAAAAGGTTTTACACTTTTTTGAGAAATAGTGTTTTGTCAGGTGATTGT
TAAACTTTGAAATGATATGATTTGATAAGATTTAAATGCTCTGTTCGATTTTCGAATGCTTCTACTGATTATAAGAAAAG
TATAAATGGGAGTAGACCTTGATGAATCCCGTAGCTAACTGCGGGTTCGTTAGACCTAGCGCACCTTGTAGTTACAGATT
TCCGATAAAGCCCTTGCTAGTGGGAAGGTAGAACTAGTATACTGTTACTGATATCCCTCGAGTAGGGATCTACTGATATG
AATATTTAACTCCTTTATGAGGAGTTCACTGTTATTGGTTACTTCTTAAAGAGAAGGCCACACTGATTACATGATTCATC
CTTGGAAACCTCCCAGCTATAAGATTTGATATGGAAATGTTTTTTTGAGTTTACTATTAAGTATTTGCATTGATTTTGCT
TATATGAGGCACATAAAATTGAATATCGTTACTTTTTTTTTATGAAAGAGCATTATTTCATCATTATGATTATTATACTA
GCATGTTTTTTGACTTGTCCCTCATTAAAATGGTTTTGACTAAGTATTATTACTCACTGAGCTAGCGTCTCACTCCTCGC
TAATCGTTTTTACAAAGAACTCAGGTGGTATTGAAAAGGATTTCATTAACTAGAGAGTATGATTTGGTAGTATCTGGTGA
GCCAAGCATTGCTTCGCGTGGCAAGAGAACTATTGATTTGCTATGATTTATTTAATTTCTTTAAAAAACCTCTTAGAGTT
ACTCCATTCGTCATTCCTTTTATTTGAGTCATGATTAGTCTTTCGTATTGTAGTCAAGTGACTAGTTTGGAACCTCTTTT
TCGTATTTGGAGATGAATTGGTTTTATTGCGTGACAGTTAGATCATTGATGGATATTAAGTCGTGGCTTATAGTTCCTAT
TAGTTGTGTTGTGAATTTTTGAAATAGGGAAAATTCAGGATTGGCCTAGAAACAAAGGAAACTCTGCCCGATTTTCTGTA
GAATTTTGGTAAGGCTTGCTTTGGGATTCTCCCCCTTAGCGCTGGTCACGTTCCTAACTTGGGTCGTGACATAAACCCTT
TGTCATTTGAGGAATGCCTTGTTTAAGTGCCTCTATTTTTTTTATCATTAAAACTGCAATATCAACTGAGAGACTTCTCT
CTCATTCTTTTGGATTTCTTCTTTATACTTTTTCATGTTTCTCTCTACCTTCTCTCAAAAATTATCTTGTTGCACTTGTT
TGTGAATGCGGTGTTGTTCTCTTTCAGCTTTCAGGAATCAGCTTGTTGTAGAAACCTTTGTTTCACTCTTGCCTCCTGCT
TCAATAAGACCTGACATTCATAATATTATAAAAAAAATTTATAGTAGGAGGATTATCAAATAGCAAGTGCATTATTAGAA
GGCTGCATAAGTGAATTCCTGAACCACCATTGCCAAAGGGAATAAGTAAAAAAGAACTGACATTATAATCAATAATGAAT
GACCCTGAAGACATTAAAACACTAACTAGAGGAGGTTCAATGTCTTTAAAAACAAGGCATTCGCCTTTGGCCCCAAAATA
TGATGGACCTCATTTTTTAGTAATTATAATGGTATTATAAGTTTTTTCTTAAAAATAAAGAAATTATATTATGTCTTTCA
ATTTATCTTTCTTACTTTTTTTAGTTCATTTCTTAACATTAAAGACTGTTTTTTTCTTTTGTGTCAGTTTTTAAATTTAA
CTTTTCACATGACATGTTTAAGACCATTCGAAAATCTCATTTACTTTTTTTAATATTGTGTCAAGTCAAAATCGGAAAAG
AGATTAAAACGGATGAAGTACTATCTATGGAAAAGTAATTTTTTTTCATTAAAAAGAAAGAAATAACTTTGCATCACAAA
TATAATTTTAAATATACTATCAATTCTACATCTTAAAAAATCTAGAAGAATAGACTTAAAGTATAAAAAATAAAAAATCT
TAAAAATTTAAGGTGTCCGATTTACTTTTGCCTTTAGGCCATTGATTAGATTGAGCCTCGCCTGACACAAACTATATTGG
TAAAAAAAACAGTTTATCTTGATCAACTAGTTAAAGAAGTACCATTACCAGAATAAAAATATCTCAAACTGGTCCAGGAG
CTTGTTGGCTTACTTTTACTATTGTTGTAAAGCAATTTTTTCCTGCTTGATAGTAGATAAATCCTTGTCAAATAAGCACT
TCTCCACGTCTGTTGCTTGACACTTCTTTACTGCCTCTTGCTCCTTTGCTAAAGCATTATTCATGTTCATAGCATACACA
CCGTACAGAGCATTAAGACCTTTTTCTTTAGTCCAACATTATACCTCTCCAAAGTGTTAAGACCAGAATTAGTTGTCTCA
ATCATGGATTTAATATTTACCAATGCTTGATCAATCTCCATAATCCCTTTCCGTGGTGTTTTCCTCCAAAATTTACATTT
CCTCGTGAACTTTTTCCGCATCTTTTTTTTCTTGCATCAACATTTACAGCTCAGCCTAGTCCTTTCCAAGCCTTTGAGTA
GCCTGCATTACCTTCTCATTTGCCCAATCAGACCACCCTTGGAGCTTTTTCTGTAGTGTCTTCAAACGGGAAAGTAGCAA
CAATATAGCTTCATCTCTCTCATTTTGAGGGATGCTGATCTTAGGGATATTTACATGCCTAGAAATCTAATAATGCCCAT
ATTTAAGCTAATTTTGAATTCAATATGTGTTTGTTTATAGTCTTATCGAGTCTTTTGGTTGTTAATGAACTAACCAACTT
GATTAGTTGTGTAGGTGAGCTTAATTTGAGAAACGAGCATGAAAATGGACAATGGGAAACACAAAGGATCCGAGCTGAAA
GGAAGAGGATTGAAGAAATGCAAATCAAGGCCTCTTTGTATCCTCTCCGCGTCGTGGAGTGGAATTTTGAGCTTGGGTTG
TAAAATGACTTTTGAGGCAGAACCCTCCGTGTAGTAGTCGCGTCGCGGAGAAGTGGGTTTACTCACTAATCAAATCCCAG
TTATGCCTCTGCATCGCGGAGAGGGAGTCCTGAATTAATTCGCGAGAGTCAAATTGAGGCAGAGTGGTCCATGTAGCTGC
CGCGTCGCGGAGAAGAAATAAGATCTTAGAGCGAAATCAGGAAATGCCTCCGCGTCGCGCCCTTGGCTCCATTTTTTGGC
CGTTTCGACTTTTAGTATAAATAGGTAATTAGTTTATTTTATTAAATTATTCTTTTTCTGGGTTTAGAAGAACGACGACT
TGGGAAAACGTTTTCACCATTTTTAGGGTTCTTTCCTAAACTCTTTTCCTTTTGATCTCTTTATGTTTATTGAACATTGC
TTGATCTTATCTTGGATTATGAGTAGATAAATATCCTAGTTCTAGCGTTGTGGCTACATGATGATTGTAATCTATTGAGA
TTTTATTTGGTTAATGTCAATTATCATATGAATCTTTCTTATATTCTTGCTTTCCGTATTTCGTGACTGATCACCATTGA
AATAAATATATTGTCCAAATTGAACTCGGGAGAGGAATAAAAGGATAGAACGTGGGACATAAGGAGCATGATTAATTCTT
TATAACTAGGGTTAATTTGTATCTAGGATAGGGATATACCTAGAAACCATGCATGTATCACTATACTGGAAAAAATCGTA
ATGCTCAATACTTAAACCATCTAATCCTCGCTCAACGATGTAGTTAGGGTGTTCTTTATCGTAGGTGATTAGAGGTCGGG
AGACCATGAACATACATTTAACCTTGTGATTAATTCATTCAATAGTTGATGTAAACCCATTTAAATGATAATAATTGCAT
GAATCTTGATAAAAGTTCAGCCCTGGACTTTACCCAATCACTGTTTTAAACCCTTGAAATTGAATGGCATTTATTATATT
TTGTTACAATCTTAGAATTAGATTATAAATCACTTTTGAAATTTTGATACACTTGTGCTTAACTGAAAGTTAGAGAAATT
GAGTGATTCTAAGCGTAAGTCCCTGTAGGTACGATACCCGACTCTTTATAAGAGCCACTTTAATACTTGAATGACCACGT
GCACTTGCGTGTGCGATTTGGATGCAACAAGTTTTTTGCGCCGCTGCCGGGGACTTTAGAATTATAAATTATCTAATTTT
TTTGATCTCTTAAGTTAAAAAACAAGTGTTGACAAGTTGATCTTAGCAATTCATTGTTGCAGATTATTCTGGAACTTCAA
ACTGGACGACGATCAAGGATGGGTATCACTTTTAGCTGAACCGGAAAGATTCGTTCACTATCGGAGAAGGCAAAGACGAC
TCACATACCAGTCCCTCTTGTTGCTAGTGAACCAACATCTCTAGTAGCAAGTGTTGAGCAAGAGGAACCTGAAACAATAA
TGGCTGAGATGAAGGTAAGAGACGTGGCAATCCCACGTCCCACCAATGTGACATCATGTATTCAAAAACCTGAAGTTGGT
GGAAGATTTGAATTGAAGTAGAGTAGGGTGGAACTATTGCACACCAATGGGCAGTTCACTGGTCTGTCGCACGAGGATCC
AACAATTCACATTCAGAATTTCCTCGAGATCAGTGATACTTACACGCCAGCTGGAGTGAATGTGGATTATGTGAGACTCA
CTTTATTCCCCTTTTCTCTGCTTGGGGAAGCAAAAAGATGGTTGAACTCTGAGCCCGCTAACTCTATAACCTCCTAGAAT
GATCTAGCACAGAAGTTCCTCATTAGATTTTTTCCATCTGGGAAAACAGCTAAGTTGAGGAGTGACATCTTAAGTTTTAG
ACAGAAATGGGAGGAGAACTTCTACCAAGCTTGGGACAGGTTTAAATCGATGTTGATGAGCTGCCCACATCATCATCAAT
CTAATGAGGTGTTGGTCCATACCTTTATTGAATGATTGGAACCTAACACCAAAATTCAACTTGATTCAGCTGCAGGTGGT
CAGGCTTTGGAGAAGACATATGCTAAACTATTTTCCTTGCTGAACAGGATCTTGCAGGGCAGTCCCGAATGGAACGGAGG
AGGGGTGAAACCTGTGATTTAGAAAACTGCAAGTATGCTAGAAATAGATGTTGTGACTACCATAACTGCACAAATTGCCA
CTATGCAGAATATGATGAACACCCACTTCAGTAATCTAGCATTGGGACAATACCCCGCGCAGGTAAATGCAGTTCAACAA
CCATCATCTTGGTGTGCGATCTGTGAAGGGGGTGATCATAGTGCAGAGGTCTGTGGTGCAAACCTGGACTCTATTAATTT
TGTAGGCAATGCCCAACGAGGAGGAGGCCAACAGAATTATCAAAACTCTTACAACCCGAGTTGGCGCAACCACGCAAGCT
TTTCTTAGGGTGGAAATAGAAAATCAGGGTCAAGGCCAAAATCAATATAGACCCTAAGGAAATGCATAGGGGTACCAACC
ACAGGCCCAACGAGAGAAACCTAATAAGCAGTTTGATAACATGAGCATGGACGAGATGCTGAAAAATATCATGGCTGACC
AAGTCCAGTTAGCTGCTGATGTGAGAAATAATCAGTTGGCTACATAGAATCTGGAAAAGCAATTCGGGCATTTTGCTAGT
GCCTAGAACTCATGATCTCAAGGAGGTTTATTGGGTAACACTGATCCAAATCCGAAGCAGGTAAACGCGGTAGGTACTCG
CAGTGGTTTGCAATTGGAGGAGTTAGCTCCTAAGAAAAGGAATACTGAAATTGTGAATAAAGAAAGTGAACCCAAGGAGG
GTGAAGTTGTTGTATTAAAAGAAAGAGTTCAACCAATAGTGAAACAACCTCTTCCATTCCCTCAAAAGTTCAAGAAACAG
AAGGAGGATGAATGTTTTGGTAAGTTCCTTTCTCTTTTGAAAAAAGTTCACATTAACTTGCCATTGGTAGATGTTTTGCA
GGGTATATCCAAGTATGCGAAATATGTGAAGGAGATTGTGGCGAATAAAATGAGACTGACTGAATATGAAACTATTGCAC
TTACTGAAGAGTGCAACTTCAAGATCCAAAGTAGGTTTCCCACTAAACTGAAAGATCCGGGTAGTTTTACAGTTCAGATC
ACTATAGGGCAAAGCATTCATGCGCGATGATTATGTGATCTAGGAGCTAGTATAAATTTGATGCCAACTTCTTTGTACAA
AAAGATGGGGTTGGGTAGTCCTAAACCTACTACCATAATCTTACAGTTGGACGATAGATCTGTAGATAGGCCTGAGGGCG
TTGTAGAGGATGGTTTAGTGCAAGTGGGATCATTGATTATCCTAGTAGATTTTGTTATGCTAAATTTTGAGCCAGATCCT
GAGGTCCCATTCATCTTAGGAAGACCTTTCTTAGCTACTAGGCGGGATATGATAGATGTAGCAGCAGGGCAACTTACTAT
GTGAGCACATGATAACGTGGAAGTGTTCGACGTGTATAAAACATTAAAGCTGCCAGATGTGTATGAGGAGTTGTCTGCCA
TAACGGTAATAAATCTTGAGGCAGAGGCTCGCTACACTGCATCTAAGGACCCTTTAGAGCGAGTGTTAGTAGGGGATGAT
ATTTATGGGGATGCTGAGGCACAAGAAATTGAGCAATTTCTTGATGTGGCACTTGTAGGTACATCTGGAGATCGATGAGA
GCCTTTAAATAGGGTGTTGGGTCCTCCACCCAAGCCCTCCATTTAAGAAGCACCAAGATGGAGTTAAAAGCATTGACAGC
CCACCTCAGGTATGCATTTTTGGGTGAAGGGAAAACTTTACTAGTTATTTTGTCTGCATCATTGTCTGATGAACAGGTGT
AAGCAACGTTAACCATCCTAAAGAAGAGGAAAGTAGCTCTGGGTTGGAAAATGTCCGACATCCATGGGATCAGTCCCGCA
TTGTGCATGCGTAAAATCTATATGGAGGAAGGGTATAAGCCGAGTGCACAACATCAGCAGAGACTAAACCCATTGATGAA
AGATGTGGTAAGAAAAGAGGTGATCAAGTGGTTGGATGCAGGGATTGTGTACCCAATAGCAGACAGTAAATGGGTAAGTC
TAGTACAGTGTGTGCCCAAGAAGGGCAGAATGACGGTGGTGACTAATGAGAAGAATGAGTTAATCCCCACAAGAACAGTG
ATAGGGCGGCGGATCTGCATGTACTACAGGAAGTTGAACGATGCCACCAGAAAGTACCAATATCCGGTTCCTTTCATTGA
TCAAATGTTGGATAGGTTGGCAGGCCAGGAGTACTACTGTTTTCTGGATGGCTACTTAGGGTACAATCAGATTGTTATTG
CACCAGAGGACCAGGAGAAGACCATCATCACTTGTTCGTATGGCACGTATGCGTTCAAGCACATGCCATTCGGCTTATGC
AATGCACCGGCAACATTTGAGAGATGCATGATGTCAATCTTCCATGATATGGTGGAGGATTTTGTTGCAGTGTTCATGGA
CGACTTCTCGGTGTTTGGTGAGTCTTTTGAACTTTGTTTGACTAATCTGGACAGAGTTCTTGCTAGGTGTGAAGAAATAA
ATCTGGTGCTGAATTGGGAGAAGTGTCACTTTCTAGTTCGAGAGGGAATTGTGTTGGGGCATAAGATCTCCAAAAATGGG
CTGGAAGTTGACAAAGCCAAAGTAGAGGTTATTGAGAAGTTGCCACCCTCATCACAATGAAGGGAGTTAGAAGCTTTCTA
GGATATGCTGGGTTTTATAGGAGGTTCATCAAGGACTTCTCTAAGACTGCAAGACCCATGTGCAGCCTGCTAGAGAAAGA
GATGAAAATTGTTTTTGATGAGAAGTGTTTGTAGGCATTTGAGTTGCTAAAGAAAAAGTTGATAGAAGCTCCTATTCTGA
TTGCTCCAAATTGGGAGCTTCCATTCGAGCTTATGTGTGATGCCAATGACATAGTGGTTGGGGCAGTGCTTGGGCAGTGG
AAAGATAAGATGTTTCATTCTATCTACTATGCAAGTAAGACACTTGATGCAGCCCAATCAAATTATACTGTTACTGAGAA
GGAGATGCTTCCATTAGTGTTCGCATTTGATAAGTTCAGATCATACGTGGTGGGAACCAAAGTTATAGTCTACACTGATC
ATGTTGTAATTTGATATTTGTTTAACAAGAAGGATGCCAAATCGAGGCTGATTAGGTGGATTCTGATACTACAAGAGTTT
GATATAGAGATAAGAGATAAGAAGGGAACTTAGAACTAGATAGCTGATCATCTGTCCAGACTGGAGGATTCATCTCATGT
GAAAAATGAGGGGCAGATTTGTGAAGAGTTTCCTGATGAGGAATTGCTTGTTTTGGACCTTGCTCAAGTGCCTTGGTATG
CTAATATTGTAAATTTTCTAGTGAGTGGTTTATTTCCACCTGGGGCCTTAACACATCAAAAATAGAGGCTGAAGTATGAT
GCACGCTTCTAAATATGGGATGAGCCCTTCTTATATATGCAGGGACCTGATCAGATGATGAGAAGGTGTATAGCTAAACA
GGAGGCAACACAAGTGTTGGAGAGTTGTCACTCTTCCCCATATAGTGGACACCACGGGGTAAACGAACTGCACATAAGGT
ATTACAATCTAGCTTCTTTTGGCCTACTCTTTTTAAAGATGTTGCTATGTTTGTGAAGGGTTGTGATCACTGTCAAAGGA
AGGGGACCATTTCGAGAAGGTATGAGATGCCCTTGAGCAATATATTGGAGGTGGAAATCTTTAATGTCTGGGGAATAGAC
TTCATGGGACCATTCCCATCGTCCCGGGGTAATCAATACATCTTAGTCGCAGTGGATTACATGTCAAAGTGGGTGGAGGC
TATTGCATTACCATCCAATGATGAAAAAATGGTTGTAAATTTCATCCGGAAACACATCTTCACCAGATTCGGAACTCCAA
GGGCTATAATCATTGATGGAGGTACGTACTTTATTAACAATTTAGTGTATAATTTGTTTGCCAAATATGGGGTGAGACAC
AAGGTGGCTACAACATATCATCCCCAAACTAGTGGGCAGGTGGAAGTGTCTAATAGAGAAGTCAAGCAGATTCTTCAGAA
GAGGGTGAATGCCCAAAGAAAAGATTGGGCTGACAAACTAGATGATGCATTGTGGGCATACCACACTGCATATAAGACAC
CGATAAGGACTTCTCCTTATCGAATGGTGTTTGGAAAAACATGTCACTTATCAGCTAAATTACAGCATAAGGCATATTGG
GCGATCAAAAAGTTGAATCTGGATGCTGAGTTAGCCGGTAGGAAGAGAATAACGCAGCTGCACGAGGTAGAAGAGTTCAG
GCTTCACGCCTATGAAAATGCTAAGCTGTACAAACCAAGAGGTGGCATGAAAAACATATTGTGTCACACAATTTGAGCCT
GGTCAATTAGTGTTGTTGTTTAACTCAAGGTTGAAGTTGTTCCCTGGAAAGCTTCGGTCTAAGTGGAGTGATCCTTTTGA
AGTTGTGCGGATGACTCAACATGGTGCTGTGGAACTAAGGAACAAGGATAAGAGCTCCACTTTCGTTGTGAATGGTCAAA
GGGTCAAGTACTATTTTGGGAATGATGTGGATCTTGAGCTTAAAGCGCTCACATTGAATGATGAATGTGTCATGAGATAG
GTCGTGCCGCGACGTTAAATCAGGCGCTACATGGGAGGCAACCCGTGAACCCTTGTAAAAGTTAGGATTTATTTGCTTTT
GTTTTGTTATTTTAGTTCTTAGAAATTAGCAAAAAAGAAAATGACATACTCAGAAAAATACAAAAATATGAGTCATGCCA
TGACCAAAACTAAGGCGCTGGATGGGAGGCAACCCATCGTGTTTGTACTAATGGGTTTTGAGCTTAAAATGTGTAGGAAT
CCTGATTTCCAACCCATGGCGTGTAGCGTAGTGCAACCCTAATTTTTGATTCGACGGTAAGTTATAATTACGTCAAAAAT
AATACAGTTTCGTGATAGAGCCGCGTCGTGGAGGTGGGACAAAATTTTGTCTCGCTTGGTCTAGTTGGAGGCAGAACACT
CCGTGTAGATGGCACATCGCGAGTGGGCCTGATATTTTGATTTTGATGGGACTTTATGATTACATCATGAAAAAGGCCAC
TCCGTGCCATTCCCACGTCATGGAGCGAGGCATAACTATTTGCCTCGCGTGGATTTAAATTTTCAGACGACTCCATGTAG
GCTCTGCGTCGCACCCCCAAGTAAGGTTGTTTGACTTCCATTAAATGAAACAGGTTTTACCCATTTTAAATTGAAATAAC
CCGACCCACTTTCCTTTTTAACCCAAATTTCCCCAAAAAAACCCCATTATTCCCCCATTTTTACCCGCGATTTCTCCCCC
CATTCTCTCTTTAGTTTGATTCTCTAGCTTCAATCAGTAATGCGGAGGCAACTTTTCATCTTCTCTCTCTCAATTTTGAG
CTTATCTAACATCACCAGGTATGTATTTTCATCTTGTTCTTGCGATAATGGGCTTGTTTGAGTATTTGTTGCTAAGGGTT
AATGTTTGCTTGTATTGTGGGGCTTGGAACTGCGTGTTTCATTTGTCGTGCTGTATGAATATTGTTTTTCTGGTGATTTC
AAATTCTTGAGTAGATATCATGCACTGTTGCTTGTGGGTGTTTTGGGGGTTGCATGTTTATAACTACTTAGAGGATTGGG
TGATGCCTAGTGGGGAATGGCTGTCTAAACTATCAAGTAATTGGGTTTTCGAAGTCTGGATAGAAGGATCCATTTGATTA
CTTATTAGATATGGAGTGAATTAGGCAATGTATAAACATATGTGAATTCAAAATCTTGAGTATAATTATTTGATTGCTAG
GCACCTGTTGATTATGAGGAATTATGGGGGTTTGAATGCTTACATTAGTGAGGTCAAATACGTGGTTAATTATGTTGTCA
TTACAAATGAGGTGTCTATAGTATCGAATTCTTGAGTAGACATTATTTTGGTGATGACGGTGTGAATGGTAAGTGTTGCT
TAACGGTGTTGGCTGGGTGATAATGTGTATTCATGGGTCTATATTAGTTGTGTGAAGTCTTGAGTAACACTACTTAAGTG
TTGTGTGGTTGTAACTGCTATTGTAATGCTTATCCAGTTTTATGAATGTGATACTTACTTCAGTATGTTGTTGGTCATTT
TTGGGAAATCTGAGTACCTAATATGAGGCTGCATTGAACTAAGTATGGAGTGGTGTGCGCACACCACCCATATCTTTACC
ACTGTTATGTAGTCATTTGGGCTGAACTTTGTTATGATTGCAGGTAAACATGTCAAGTTCACAAAGCCCCGACAAAGAAG
TGGCCACGTCAAGCCATAAGAAATGTGACCGAAGTGGGAATATCCCACTCACTCTTGCAGTCCCTAAAGGACAAACTAGG
CGGTTTGGAGTTAAAGCGGTCACCAAGGAAGGCAAGGCTTGGTACAAAAAGCACACCGAGGCCTCTTAATTCTCCGATGT
GTGTATCAACAGGGACAGTTTGGCACGTGAGTTCCCACAGATCCTGAGGCAGATTAGGGAGCTAGAGATGGAGTTCATCT
TCGCTGAACCGGAAGAGTGCAACTTGCACATGGTCCGGGAGTTTTACGCCAACTGGGGGCCTGAGGTACGATCCCATTAT
GTGACGGTGTGAAGAAGGAATTTACCCATCACTCCCACATGTATAAATGACATATTAGGTACACCGCAGGACACAGACCC
ACTAGTTCTATCAGGGTTGATCATACGCCCTCCTAACCAAGCATCCGACACACTATATGCGGTCCATGCTATGCGTAAGG
CCGGGTTCACAAAGGGTACATGTATGCTTTTGGTGGTTTGATTACACAGATGTGTCGTGCTGCAGGTGTCCCTGAAGAAA
GTTTTGACTATATGGCACCTCTATATCCTATATCGATGGACATCACTAGGACTAAGGGGCCTGACACTAAGTTTGGCCCA
ACTCTCACCACTGCTGAGCGCCATAAAAGGGATGAGTTGATTATGGCTAGGATGTATGGCTTAGAGATGTTGTGCCATTA
GAATGGCTGCCAGGCTTCTACTGATATGCATTTGGGCGAGGTTGAGAGGCGCTACCCTCTGAATGGCCATGCTAAGGCAC
TACTTGGCATTGGTCTTGAGTTTCGTGACGCGGTCAATAATGATATACCAACCGATGAGGAGAATGTGCGCACTAGCTCA
GATGTGTAGTCCGACTCGAATGAGGAGGTAGACCTAGATCAGGCCGGGTGTGAGGCCGTTGGGGGTGATGCGATGGAGGA
CTGATCAGGGAGTGTTTTCACCTTACCTCTTGAACTATTCTGAATTTTCGTAAAGCAATGGGGACAGTGCTATTGTATAA
ATGTGGGGTGATAGGTGAAAAACGTATCTGGTCTGTATATATATTTATTGATAAACATTGTTAGAGTCTTTTGTTTTATC
TATGTTTTATTTTAGGTTCCTTGGAGGTTGTTTTCAGTTCTTTGGCCAAGGATAGTGCCTTTAAACTGTACAAAATACAA
AAATATTTTGTCTTCGTAGGATTAAGTCAGTAGTTGTAGTTGAGTCACGTTGCCCAATGATAGATGGATGACGACCGTCT
TAAGGGAAATTTCGTCATTGAGTCTTAGGATGGGTTGTGCTGAAGCTGATATTCTGAAAGGAATATGTATGAAAAGCATG
CTTGAAACTGATATATGAATGCAATTGAACTGTTTTGTATCTGACTTGAATGATGCAACTTAAGCTTTATTTGGCCTAGT
GCATGATCTGATTGTGTTGTTGTCATTGATCAAGTCTTGAGTATAACTTGTGCCATGAGTGGTGAGTTGTTGTAATATCC
ATGAATGCATCTGAGTCAAGAACTTTCCCGGCTTGTTATTGAAGCGAAATATAAGTGTCACTGTGTTTAAAAGATGATAA
TATGCTTTCTTTGAATTGTCTGGAATTTTAACATGTTCAGAAATAATATCCCTAGTATAGCCCAAATTGAGCCTTTTTAG
CCTTGATTTTGTTCTAACCCACATAATGAAGTCGAATCCCTTTTATTGATACCGTTAGCTTTGATCCCAAATCCCTAATG
CACTATGTTAGGAGGAAAAGTGAAAATAGCGGAAATAATAAATAGGGTGGAAATGTGTAGTTTGACGGGGAAGAATGAAA
GAGGAGGTAAGATGATACCCCATGAGTTTTAATATCAGATTCGCCCTAGTCCTTAGGACATTGTGCACTTCGACTAGGGG
AAACCTAAGTTGTAGGTGGCTAACTTAGTGAATACCTTAATGATGGACCTGGCCCTAACAAGGGCATTGTGCACCTTAAC
TCGAGAGAAATCTCTAAGTCAAGGGTGGCTATTGTTGAGTGTCAAAAAAATAAAAAAGAAATAAAGGGGCAAGTAACAAA
TAAAGGCAAGGTTGGTAACACTAGTGGAAACCTATGAAGAAGGAGGGGGCTAACGAAAAGAAAAAGTTGTGAATGTAAGA
GGAAAGTTGAATATGATGCATTAGGGAGGATAAGTCACTAATTTTATCTAAATGAATCCTCCCTTACCTTTAGCATACAT
TACAACCAGAACAAGTCCTGCTTGATTTTTAGCATAGCACACTTTATTAGTAGAGATGTACATAATGGGCAAGCCTATGG
TTATCAATGCATACATGTTTGATGTTTTTGTTGAGTGAGAGTGTACCTTGTTTGCATAGTCCTTAAAGTATATTCAATTT
GCTGAGTTGATTGTGTGGACTATTCTTTGGAATGAGGTGCACTTGTTGTATGAAGGATATGTGATATGTAATGGTGCACA
TGTTGTTGAATGTGTTGGTTGCTAAAAGTTGTCAAGTCAATTGCACGAGCCATGCATACTTTGAATGAAATCATGCATGT
GTTAATTGGTTACAGATCCTTGGAAGAAAGTGGCGGATACACAAATACCATAGTAGTAAGTATAGGTCTAGGAGTAGTTA
GTAAGTTGTTCGAGGACGAACAAAGATCTAATTGTGGGGTAGTGATCTTAGGCATATTTACATGCCTAGAAATCTAATAA
TGCCCATATTTAAGCCAAGTTTGAATTCAATATGTGTTTGTTTATAGTCTTATTGAGTCTTTTGGTAGTTTATGAGCTAA
CCAACATGATTGGTTGTGTAGGTGAGCTTAATTCGAGAAACAAGCACAAAAATGGACAATGAGAAACATAAAGGATCCGA
GCTGAAAGGAAGAGGATTGAAGAAATGCAAACCAAGTCCTCTCCATATCCTCTCCGCGTCGCAGAGAGGAATTTTGAGTT
TGGGTCGTAAAATGACTTTTGAGGCAAAACCCTCCGTGTAGTAGCTGCGTCGTGGAGAAGTGGATTTACTCGCTAATCAA
ATCCAGTTATGCCTCCACATCGCAGAGAGGGAGTCCTAAATTGATTCGCGAGAGTCAAATTGAGGCATAGTGGCCCGTGT
AGCTGCCGCGTCACGGAGAAGAGAAAAGATCTTAGAGCGAAATCCAGGAATGCCTCCGCATCGCACCCTTGACTCCATTT
TTTGGCCGTTTCAACTTTTAGTATAAATAGGTCATTAGTTTATTTTATTAAATTATTCTTTTTCTGGGTTTAGAAGAAAG
ACGACTTGGGAAAACGTTTTCACCATTTTTAGGGTTCTTTCCTAAACTCCTTTCCTTTCGATCTCTTTATATTTATTGAA
CATTTCTTGATCGTATCTTGGATTATGAGTAGCTAAGTACCCTAGTTCTAGGGCTGTGGTTACAGGATGATTGCAATCTA
TTGAGTTTTTATTGGGTTAATTTCAATTATCATATGAATCTTTCTTATGTTCTTACTTTCCGTATTTCATGATTGATCAC
CATTGAAATAAATATATTGTCCAAATTGAACTCAGGAGAGGAATAAGAGGATAGAACTGGGAGATAAGGAGCATGCTTAA
TTCTTAATAAGTAGGGTTAATTTGTATCTAGGATAGGGATATACCTAGAAACCATGCTTGGGTCACTATACAGGAAGAAA
TCGTAATGCTCGATACTTAATCCATCCTATCTCTGCTCAAAGATGTAGTTAGGGTGTTATTTATCGTAGGCGATTAGAGG
TCGGGAGACCATGATCATACATTTAACCCTGTGATTCATTGATTCGATAGTTGATGTTAAACCATTTAAATGATAGTAAT
TGCATGAATCTTGATGAAAGTTGCAACCCTGGACTTTACCCAGTCACTGTTTTTAAACCCTTGAAATTGAATCGCGTTTG
TTATATTTTGTTACAATCTTAAAATAAGATAATAAATCACTTTTGAAATTTTGATACACTTGTGATTAGCTGAAAGTTGG
AGAAATTGAGTGATTCTAAGCGTAAGTCCCTGTGGGTACGATACCCGGCTCTTTATAAGAGCCACTTTAATACTTGAACG
ACCACGTGCACTTGCATGTGCGATTTGGACGCAACAGATGCCTTGTTTAAGTGCCTCTATTTTTCTTTTTTGTAGTGGCA
AGGAATTTTTTTGATTAGTGAATAGATGAAGATGTTTGAGTTATCTGATTCAGATTTATTTGCTGGTTTTGCATCATCAA
AGAATGTTTTTCCACCGGGTTTTAGGTTTCATCCGACTGAAGAGGAACTTGTTCTATACTATTTGATGAAGAAGATCTAC
CAGAAGATGATTCTGCTTGATGCCATTGCTGAGACTGATGTTTACAAATGGGAACCGGAGGACTTGCCTGGTATGTTATG
AAATGATTTCACTCTCACACTTTAGGATATCTTCTTTATTTTTTTTCTTGTTTCTCTCTACCTATTCTATAAAACTATCT
TTCTCCACATTTCCCTTAACACGAAGTTGCTCTCTTAAAGCTTTCAGGGAATTAGCTTGCTGTAGAAACCTCTTTTTCTC
CTTTTCCTCCTATTTCGATTATCCGATAGGACTTGAAATTCATAAATATTAACAAATTTATTTTTTTATAATAGGAGGAA
TGCTTGAACCACTATTACCGAAGGTAATAAGTAAAAAAAAACTAACATTATGATCGATACTGTATTAACAAGTCATTAAT
GGGATGAAGACTCTAAAACACTAACTATATTGGTAAAAAAGCAGTTACCTTGATCAACTAGGCAATGAGGTTTCACTAAT
AGAATAAAAATACTTTAAGCTGGTACACAACCTTGTTGGCTTTCTCTTGCTGCTGCAGTAAAACAACTTTTTCCTGCTTG
ATAGTAGACAAATCCTCCTCAAATGAGCATTTCTCCACTTCGCTGCTTGAAACTTCTTTAGTGCTTCCTGCACCTTTGTT
AAAGCATTGTTCACGTTCATAGCATACACACCAGTACAGAGCATTAAGGCCTCCATCTCCTTCTTTGGTCCAACATTATA
CCTTTCCAAAGTGCTAAGACCATAATTAGTTGTTTCAATCATGGAATTAATATTTACGAATGCTTGCTCCATCTCCATAA
TCCTCTCTATGGCGTTTTCCTTCGGCATTTGCATTTCCCGGTGAACTTTTTCATCATCTTCTCTTTCTTGCCTCAACATT
TTAAGCTCATCATTGTCCTTGCCAAGCCTCCGAGTAGCCTTCATGCCTTCTCATTTGACCAATTAGAACACCCTTGGAAT
TCCTTCCATCGTGTCTTCAAATGGGAAATTAACAACAATGTAGCTTCATCTCTCTTATTTTGAGGGACATATTTCCCCAG
AGGCTCATCATAATAATCTGGCTTCGCAAAAAAAATAGTTGTGATGTCAAAGGTATTTATGCTAGACTAAGGCTCCATGG
CTGGCGAGAATAGAGTTGTAGAATTGTAGAAGAAGAGTGAGAATATATTATTATCATAACAGAATTAATGTTCAATATAA
TCTACATCTTAACTTTATATACTTGAAGGAATGTACTAGACTATATAATGGAATTATCAGTAACCGCTTTTGACAGACTC
TAGGTTAACAAACTTCAGAACTTGCATTGTTGCAACTAACTAACTTGACACACCAACATCCAGATTCCACCTTAGCTAAC
AATTTCTTTTTCTTTAAACTTGCATCAATTCTAAAACTGCTGCTTTTGATTTAGCCTCTACTCTGAAAGAGGTGTGGAAG
TTGCTTGACAAACATGTGAACTTTTAGACTCAAGTTCTTAAGGGGCTGCACTAGCAACAACAACTTCGGGTTGCAAGGTT
TGAGCTATTTGGGTAAAAGGTTTTGACAACTATTGGTTATACGGGATTGAATGAGCATTCTTGGAAGCCTCAGTCCCCCT
TTAAAGAGCTATTGGAGTTCTCTCTTCCATTGAACTCTAAGGTTTCAGCCTCCCTTTAATGAGCCAAATTTATATATCGC
CTTGTGAATCGATCCTTCCCTAAAGATCCTAACAAAAACCCTTTGGGAAGTTTTATGATTCTTTTAAAATGTTTGAACTC
TGAAGTGTGGTGACAACTCTCACAACTTATTTTCACTTTTGAGTTTTGACATGTATAAAATTGTTATAGGTAGCTAAAAC
TTTCTATTGTCTAAATTTATTTTAGTAGAGACTAAAGACTTTACTCTTAGAGTCTTTCCAATGTTTTCACAGACGATCCC
AAACAAATTCAAACAACTCATTAATGTACTATTGAAAACAAAAGTGCCACTATTTTCACTATTACAACGTAGAATGTGAA
GTATTCCTTGCTAAACTGCCCTGCATTATCAAGTTTGCAACTTAGTTAATCATCGAGCACACATACTGTCACACTGAAGT
TGCAGATAAAATGAATTTTTCAGACTTACCAACATGAGTTGTATCACGAATGTGGAACCGTTTCCCCACTTGGCTCTGTT
GAGTTTTTCCTCTTTGTACTCTTATGGTGGCTGCTCACTCTTTCCCTTTTCAACCACAATGATCTACTTTTAGTTTCCCA
ATCATAGTTTTGAGGTCTTAAGGATGCTACTAGTAGCATGAATAGTTCCACCAGTAAGTATGGAAACAAGGTTTCCTGCA
AGCATTAGTGCATTTCTACCAGTTGTGTCAAGATTTATCTTTACATACTTACTCTTACATATGGTTCATGTTGTAATATA
GACATGAAAAAATCAACTCAATAATCATAATGCATAACATATAGCAATTCACTAATTAGGAATAGAATTTCAAAAGAATC
AGGAACTCAAGAACTCAAAATCAACTCATCTCAAGAATACTCAAATCTAGGGATAGAAACTTAGATTACTCTTTTATTAA
TTAGAAAGTAGATGTAGGGCGTGAGGACGAACTAGTCCAACACTATGATAGCCTTACATACCTGGAAGATCAATGTTCTT
GAAGAATTTTGAATAAGAACTTGATCAGAAGCCTTGAAACCTTAGCTTGAAGGTAAACAATAAAGAAAGCCTTTTCTTAA
GATTCTTGAATTAGTTTCTTGAAATTGCTATGGCCAAAAATTATGATTTTCATTAGTGATTCATAATTTTATGGAGGAAT
TTGAGTTGGAAAGAATGGAATTCTTGGAGAAAGATTGACGATGAAGAAGAATCTTGAAAAGAATTGAAAGAATCTTGAAT
GGAGTCTTCTACTTTGATTTTCCCTTAGGATTTTGCCTTAGGGTTTGAGAGAGAAGAGAATGAGGGATTAAGAGATAAAA
ATCTGATTGTTTTGGGCCTTTAATTAGTCAAGAAATATGTTAAGGGTTTTCTTAGAGGTAAAAAGATAAAATGACCCTTT
TTAATGTTTTCCCATCGGATAATTCGTCACTGCATTGTATCAGGTTACTAAATTGTTCATAACATTTTACTTGAAACTTG
GATTGCTGTGAAATTGGTGGTGTTGGAAGAAGATTCAAATACATTTAATTTGATAGGTTATGGGCCAAGTAACTCTTTAT
ATTCTAAGAGATATGGTCATTTGAAGTTGACCCAAATAGAATCTTATATCAAAACTTAATCGGTAAGGAAACTTTCAACT
CAACTTTGTTCTAGGAGTTCTAGTGACCTTAATTTATATTCTAAGAGATATGGTCGTTTGAAGTTGACCCAAGTAGAATC
TTATATCAAAACTTAATCGGTAAGGAAACTTTTAACTCAACTTTGTTCTAGGAGTTCTGGTGACCTTAATTGATATCCAA
ATTCATCCCCATGCTAAAGAATTGAACTTCACACATATGAGAAATTTAAGAATAACCCATTATGATCTTATTCACAAATG
AAGAATGGTTTGGGTCTTAATTTAGAAACTTTGGGGTGTTACAATGCCAAAGATAGGGAAAGTCAAAACCGGAAATTGTC
TAGATAAGGAAAGTCAAAACCGGATTTTAGAAGGGTATTATGGTATTTTCCATACCCAATTGATTTAATTCATTTTTAGT
GAATTAATTAGGGTCAAAACTGAATTGGTTCAGTTTGCACAATTGGAAATTCACTCTAGGGTTTTAGAGAGAAGAGAAGA
GGATAGTCAAGATTTGTCGTCTTCATGAGGAATTGATTGCGTATTTCGTCAAAAAATTGATCCTACGAGGTATGTGAGAC
TTTAATAACGTTGGGTTCGTTCACCTATATGTCAAACATGTTTATTTCAGCGTGAAGTCGTCCTAAAAATATTGGAAGTT
TGAAGGTTCTTGATGTGTCTTCGTGAATTGCTTTCGTTCTTGATTTTGGGTTGAGATTGAGGAGTTTCTTGAGGTTATAG
TGTTATTTGCTTGAGTTGGTTGAGTTAGATTCTTGTGTACATATATTGGGTATATGAAATCTAAAGAGAATTTGAGAAAA
GAATCTAGTTTAGACGAATTAGGGTTGGAAAACAAAGAATGAAAAATTCGGATGAATCTGGGTACCAACTCCGCGACGCG
GACCTGTTCCTTAGAATTGGGAAATTTTTCTCCGCGTCGCGGAGTGGTCACAGACCCTTTTGCCTCAAAATTTATTTCGT
GACCAAATATTTAAATGCATCTCCGCGCCGTGGACTTGCTTCTAGATAATGATTTCTTGATCGTTTCTCATGTTTAACTA
TCTAAAAATACTCTTAAACATCACGAGATATTTCCTATCACAAATCTCAATCCTTGAATCCATAAATTCAAATTCAAGGA
AAGTTAAGAACCAAGTTTAGAGAGTTCTTAGAGTCATTTCAAAAAGTCTTTTACAAATGCTTTAAACTTGTTTTAAGACT
TGAGTTTTGAGTTAAGTAAGAGTAACAAATGAAGTTCATTTCTTTAGAAAGAGTATATGGGAACTAAGTATTCCCAAAGA
GTAAATGCTTTCACATTTAAACAAGAGAGGAAACACCAATTTCCAAGAGAGCCTTTGAGCTAGTTCTTGAGTAATTATAT
CAAACCATAGAAAGAATTTTTGTTTTGAAACATATGAGCGGAGCATTTTGGGAGTAGTATTGAGCACCGATTTTGGGACG
AGTTCATAACAACTCAATGTCTCCATAAACCATGTAGCTAACGCGGGTAGAAAGGGTCATACTTTTTAGATGATTCCTTA
GTGCTTTTTAGCATAGACTAGTGGATCCACTTAGTTGATGCGTTCTATATCCCTGCAAGTTTAGGACAGTTCTGGCAGCG
TGGGCGAGACGCTATATCATCACATTAGCTTATAGTGATGGTTGTCAGTTAGAGAAACTCCCACAGAAGTATATTACTTT
ATATATATATATATATACACACACACTTTGAGTTGTTATTGTATTTTTTAAATACATTGAGTTGCTACCTATTTTTTAAA
TGCTTTATATAAACTGCATCTTTACTGTTGTTTATTTATGCATTAAGTTGAGTATCCATGAGTTGAGTAAAGCTGAGGTA
AGTGTTTCTTTCAGAATTCAGTTCAAGCTTATGTCATGTTTAGTTTTCCCTCGCATGCTCATACATTCAATGTACTGATG
CCATTTTGCATCATTTTATGATGCCAATACAGGTAACTAGGATCAGCATCCAACGCCTCGTTGATCCAGTCGAGCACTCA
GAGTCAGTTGGTGATCCAACTTGCTTTCCAGAGGATCTCCCTTTTTACATTATTTCAGTATTTTCACTTGTTAGGATGAT
CGGGGGTCTTGTCCCAACATCCCTCATAGTTTTAGAGGCTTCATAGACAATTAGTTACTAGTTCTTTAGTCTTGCATTTC
AGTTGTTTTGTTACAAGACTTGAGTTGCCACTTTGGCTAAGTTGAACGTTTATCCTTAAACGTTCTAAGTTTATTTGAGA
CAGTTGTTTTAAAAATGCATTTAATTTCTGTAATAATGCGTAAAGTCTTCCGCTGAGAGTCTAGGCAGGCCAAGGGTTCA
CTAGGGGCCATCATTGGTTCTCGAGTGCCAGTCCCGTCCAGGGTATAGGCTCGGGTGCATGACAAAACATGCGCTGTACG
TTTATTCCAAAATATTTCATGTAAATTTTGTATCACAAATGACATATTTTATCCTCTTCAAATCAATTGGTATTTTCTAA
AACAATCCATCATTTTTGCGATAGAAAGTACATATATCTTCCTAATAAAAAGAATACATACTTAATTATAAAATTGACTA
AAAGTGCATAAAGTAAAAATAATTAACTATTGTCCAAATACAATATTCAAATGAGGATACTAAAATACCACATGCTAAGG
GCTAATGTATACAAAGCAACAACCTATTGTGAATTCTTAATAATAATATCGACAAAACAGTAGAAAGTTGTACAATAAAA
TCAAACAAGAAACACAAACACTCAACAAAACAAATAAAAAGGGATAAGAGAAGAGAGCATAGATTTTTTCTCTTCTTTTT
TTCCAACCATTTTAAGTGTGTATAATATTGTGTCAAATGTCACTATTTATAGGATAGGATTGAGGAACACAAAGAGTTGT
CGTGAGTATGCACTAATCCCTTTTAGATCATGGATGAGTATGAGAGGTGTATTAAAAATTATGATAAACATAATTAGTGG
GAGTTACATATATTCACATAATGGAGAGTTGGTGGTAATAAATTTATGTAACAAACTTCACATTACTACATACACACACA
CACACACACACACACACACATATATATATATATATATATATATATATTTAAAAGTATGAATTCCTATCTTGAATGTTAAA
TTAGTATAATATCCCTAACTTGTGACTTTTTTTATGAGTTGTGACTTTTTCGATAAGTTGTGACTTTTTTCGAAGGGTCG
TGATTTTTCGATGATTTGTGACTTTTCCAAAGAGTTGAGACTTTTTCAATAAGTTGTGACTTTTCGAAAGAGTCGTGACT
TTTTCAATAAGTTGTGACTTTTTCAAAGGGTTGTGACTTCTCGAAAAGGTCATGACTTTTCAGAGAAGACACAAAAAACG
TTTGTTCATACTACCCTTTGTTAACTATAAATAGAAGGGCTTCCTCTCATTTTTCAACTAATTTTTTTTAAAGCTTCTAC
TCTTCTTCTTCTTGCATTTTAATTTTTTTGTGTGATTTATTGTTGTTGAGCCACTTCGAAGTTTAGCAAAATATGAGGTA
CCACTATTATGATGAAGTAAGTCATTCTATTCTAAGAGGGTATATTTCATAACCTCGAGTACTTGAGAAAAATAATTTTG
ATGATATAATAATTAATTTTTTGCTTAATATATACATTAGTATGTAATGTTCCAATATATGAAGCTAACATGATGTAGTC
TAAATTCATTTGTTTATGTTAACAATNNNNNNNNNNNNNNNNNNNNNNNNNNNNNNNNNNNNNNNNNNNNNNNNNNNNNN
NNNNNNNNNNNNNNNNNNNNNNNNNNNNNNNNNNNNNNNNNNNNNNNNNNNNNNNNNNNNNNNNNNNNNNNNNNNNNNNN
NNNNNNNNNNNNNNNNNNNNNNNNNNNNNNNNNNNNNNNNNNNNNNNNNNNNNNNNNNNNNNNNNNNNNNNNNNNNNNNN
NNNNNNNNNNNNNNNNNNNNNNNNNNNNNNNNNNNNNNNNNNNNNNNNNNNNNNNNNNNNNNNNNNNNNNNNNNNNNNNN
NNNNNNNNNNNNNNNNNNNNNNNNNNNNNNNNNNNNNNNNNNNNNNNNNNNNNNNNNNNNNNNNNNNNNNNNNNNNNNNN
NNNNNNNNNNNNNNNNNNNNNNNNNNNNNNNNNNNNNNNNNNNNNNNNNNNNNATTTTATAATGTTCCGAGTTTATTTTA
TTTTAAAAAAAACTCACAACAAATGTGAAAATATGTGAATATGTAAAATGTAGTTGTTCTCTTCACATGTTTATGTGTCT
AAACACTTTAACGTAGAATACACATGCAAAACAAATCTGGTTAGATGACAAGAAAAATACAACGAAAATATTGTTTATAA
GGTAATATTAGTGAGATAAGACTAATTACATGATTGAACCTCATCAAATTGAAATAAATATATACATTATTGTATTTAAC
TAATAAAAATTTTCATTGACCATCTTCGTAGGTTTGCGTGAATAAGAGATATATATGACGATCCACGTTGAACATTCACA
AAAGAATCTGCAATAATATTTTTTGATAAGCTTATTATTCAAATCTTCGCTTAAATAAGCAATATTATTTACTATAACAG
ATATTTTTGGAATTGATAATCACGTGCAACACACGTATCAAAAAACTAGTATATACATACATATATATATATATAATATT
GGTTTGTATGATTTTGTTCTTTTTGTGAAGGGCAAACATAATTATTCATATTTTCAATTGGAAGATGAACAAAACAAAAA
ATTCATGAATTTACTCCAACATGAAATTAATACAAATTATACAAAGGATACATATTCAAGAAACTTTATGGTGGTTGATT
CATGTACTAATATGATGATTTATAATTTTATATTTAATTTATTAAATAATTTATAACATTTAAATTTAATGTAGGGGTAA
AACCGTAATCTAACTTTTGCCTAAAATTCTTTCCATTTTAGTATAATATGATTCATCAACTAATTCTTCATCTCTGCTTG
TTTAATTTTCTTCGGCCAATTCAACCTTAACATTTGCTATGACAGTTACTTCATCATTATGATCAACTTAATCTAATATG
TGTTCATGATATTCTAGACTATTTTCTAACTCAATATTCACTATTAGATGATCAACTTCTACATCATTTTGGTACGCCAC
ATCTAACATATTATCAACCTCAAATCTATCTATAGACTTGCTCTTATAACTACCCACGGGAGACAATATCTCTATGCAAA
GGATATGAAACACAATACACTTACTTCACATTTTGTTCAATAGTAAAAGGGTCCTAGCTAGTGATCACATTATCATGTGT
ACTAAACTTCAATTAATTTATGTTATTGATTCATATTTGTACCTCTATCTGATGGATCAAACCACTTGCATTGAAATAGT
ACTATCTTTTTTTCGGCCATCCAAGATACATAAGTTCTAGTATATCTTGTAGCACACCATAATAATCAACAATTTCATCA
CGAGTCCATCGACATCACCTTTAGGGTTCATTTGGTAGATGGATAATAAAGATTTACTATTTTAACAATGAGCAGAGAAA
ATTTTTAAATACAAGTGAAGACCAACAACAACTCCTATACTATAGGAGGTGTATTCCTAGTGGACTCTTAATAATGAACG
TGTAGTACTAAACCTATAAGCAGGAAATAACTAACTAACAACTATAATTGAATATGCCTTATTATAGGGACGATGTGCCA
ATACACTCCTGCAAGTTGAAGGTGAAATCAACAACCTTAAACTTGGGTGGATGTTTGTGAAAGAGCAGACGAGACAAAGG
CTTTGTAAGTGTGTCTGCAAATTGATCCGTAACATGTAGATGTTGAACGCGAACCTAGTTTCTCTGCACTTGATCTCTAA
GAAAGTGAAAATAAACTTCGATGTGCTTCATCCTGTTATGCAAGACTGGATTTTGACAGAGATAAGTGACACCAACATTA
TCACAATAGATTAGTGGTGGTTCAGACAACTGTACATGTAGTTCTACAAGAAGTTATTCAACCCAATTGACTTCAGTAAG
ATCAGACGCGACATCCCGGTACTCTACTTTAGTAGAAGACTGAGCTACAATACACTGCTTCTTAGATGACCAACTAATGG
GATTTTGACAAAAATAAAGAATATATCAAAAAGTAGAAGTCTTATCATTAATGTCACTGGCCCAATCCGCATGAATACAT
AAACAACCCAGGAGATGTGTTGCTTGTTATCTGTAAACTATAATTCTTGGTATGTTGGAGATAGCGTAGAAGTCGTTTAA
CAGAAGACCAATGTGTTTCTGTAGGATGATGCATAAATTGACATTACTTATTGATGACAAAGCTTATGTTTGGTCCGATA
AATGACAATTACTGAAACTCACCAACAACTTGACGATACAAGGTGCCATCCACAGAAGGTGTACCATCCTTAATGGATAG
TGAAGTAGGTGAACTCATGAGTGCGTGAGTAGGTTTACATTCAGACATATTATGGCTAGCTAGAAGATCACAAACATACT
TGGGTTGTGTAAGAATGATTCCAGATTGGGTTCAAAGGACCTCAACACCTAAGAAGTAGTGTAGTTGTCCTAGATCTTTG
AGAGAGAATCCAGACGAAAGAACTCAAATAGCTTGTTTTATAGCATAAGAATTGGAACCAATAATAATAATGTAATCAAC
GTATACAAGAATATAAAACAGTGTTCTACTGTGATGATGAATAAAAAGGGAGGAATCAGAGCAGGATTTTTGAAATCCCA
TTTGGATGAAGAACTGCTTTAACTCTGAATACCATGCGTGAAGAGTGCCTGAATTGCTTTCTTTAGTTTGCACACATAAT
GAGGAAAATCAGGATGAACATACCTAGGAGGTTGGCACATATAGACATCTTCATTAAACTGACATTGAAGAAATGCATTG
TTCACATCCAACTGGTGCAAGGGCCAATTATACTGAACTGCAAGTGATAAAACCAATCTAACAGTAATAGGTTTAACGAC
TGGGCTGAAGGTAGAGTGATAATCTACACCTGAACGTTAAGTAAAACCTTTTGCAACCAACCGAGCTTTATATCTATCCA
CACTTCCATCTGGTTTGGTTTTGGTATGATAAATTCATTTGTAGTCAACCACATTGCGTGAAGTGGACGATGGTATGAGA
TCATAGGTTACATTGGTCATTAATTCATCAAACTCAAGTTTCATAGCTTCTCTCTAGTATGCACTCTTTTGGGCTTGGTT
AGAAGTAGTGGGAAGTGATTCAGGAGAGGTAATGGCAAGATAATCAAACATTTTTTTGGGGTAGTGATGTTATTCTGAGA
ACGAATGATAGGGCGATGAACAGTGGGTGGTTGGGTAGATGATATTGTTGTGGTGGATGATGGATTGATACGGGAAGATG
GGTTAGGAGGTGGGTATTGAACCTGAGTTGGGACTGAATCTACATCAGGTAAAAGAGGTGATGCGGGTGGGATTTGTGCT
TGCCGGTCACTACCTAAAGAGTTGGAGTTGAAGATAGATCCACAGACAAAGCCTTTTGCAATCGTGTAGTAACCTGGATT
GGTGGTGGAATCTCATTATTTATTAATGGCACATGTACATGAGTGGAGCCTTGTGATTCTTTTGGCAGAATATCCCATTG
TAAAGTTAAAAGTTTTTTTTCCTTAAGACTTCAGACCTCGCAGAAAGGACCAGGTCCTAGACCATGCCAAGAGGAAAGCT
CATGTTAATCAACTGGTGAAGAAGGCTTTGGCTATATGGGGAAATGCATCTAGTGAGTCTGAGGAAGAGACAGACAGTCC
AGAAGAAGTCTCGATGATGGCTGTGGAAGATGATGAAACTGTCTACAATTCCATTTTCTCACTAATGGAAAAATCTGACG
ATGAAGAGGATCTGAATGAGGTAACCCTCTCTGATCTCAAGGATGGTCTAGATACTCTTCCCATTAATAGATTGAGAAAA
CTTGCTGCTTTATTAATTGACTCAGTTGATGAACTAACTTTTGAAAAATTAACGATGAGTGAAATGCTGAGTTGGTGCGA
TGATGAAAAGTCAGCCCTCAACTCTAAATTATCTGAAATGAGTGTTAGGATAGGTATTCTTGAGACCGGTAGTTCGGAAC
CCAACGAGGAACCTGGTACCTCTAAGGGTGGGAAGCGAAAAACTCAGTAACTTTGAGGTTGAACTAGAAGAGAAACTTAA
TTCCTCTGAGTCTAAGTTAGTTGCCTCCCTGGAAAGGAACTCTCAACTAGTGAAGGATTTGTGTAAGGCCAAAGAAAAGT
TGAACCACTCCCTCAAATGGACAAACTCGTCTAAGATACTCTCTAACTTAGCAAATCAGAAGTTCAACAACAGAAAGGGA
TTAGGTTATAGACAGATAGAGCCTCCCTACAATCCTCATAGTAAATATGTGTCTGTCTCTGACAACTTTTTGTGTACCCA
CTGTGGAAAAAATGGTCATCAGAAAGAAAAATATGAGATTTTGAGGGGAGTAAAAGAAAGGCATGAGAAGTTTCTTAAAT
CAAGAAAGGGTTTTGAGAAAAAGAAAAAGCTACCTGGTCCCGATTACCACTTTAGCAATTACACTTTACCCTCATGGACA
TGAAGGCGTCTCATTAAGCCTTTTGACAGTTTTTGGGAACTCCATTTGAAGTGGGTTCCTAAGTCTAATAAGTGATTCTT
GTGCAGAAGAGAGGAAGCAGTCGGTGCTGGTACATGGATAGTGGATGCTCAAGGCACATGACTGGAGACACTCTAAACTT
CCTCTCTCCGGAAGCACACCAAGGTGGTGGTGTGTCATTTGGTGGCGGAAAGAAGGGATTTATTCTTAGAATTGGCAAGA
TAGGAAGAACAACTGATCACTCCATAGACAATGTACACTATGTGGATGGTTTTAAATACAATCTCTTGAGTGTATCTCAA
ATCTGCGACAAGGGAAATGAAGTCAAGTTCATGTCTGATAGGTGTCTGGTTACAAATTGTGCAACTAAAAGGGTTGTTAT
GTCTGCCAAAAGAGTCAAAAATATGTATGTTGCGGATCTTGACTCTATTAAAGGAGACAGTCTTTCATGCCTGAGTGCTC
AAACTGATGATGCAAATCTATGGCATCGGTAATTGGGTCATGTAAGTACTTTTTTGTTAAACAAGCTTGTTGAAGGGGAC
CTGGGCCGTGGACTGCCAAAGTTGAAGTTCTCAAATGATAAATTTTGTGACGCCTGTGCAAAAGGGAAACAAACAAGATC
ATCCTTCAAAGCCAAGAAAGGCGTGAGCACAACTAGACCTTTGGAGTTTCTTCACATGGACCTGCGTGGACTAGTCAAAA
TTCAAAGCAGATGAGGTAAGAAGTATATTCTTGTAGTTGTTGATGATTTTTCCAGGTTCACTGGAACATGTTTCTGCGGA
CTAAGGATGAGACTGTTGGACTTCTGATCACGTTTGCCAAAGTTATTCAACTTAAAGTCAACTCCAAGATTGCTAGTATC
AGGTCTAACCATGGCACATAGTTTGAGAACTCTCAAATTGAAGGTTTTAGTGCTGAAAAAGAAATCAATCACAATTTCTT
TGCGCCAAGAACTCCTCAGCAAAACAGAGCTATTATAAGAAAGAACAGAACATTGGTAGATATTGCAAGAACCATGCTAA
TTGACTCAGGGCTTGCAATGAACTTTTGGGCAAAAGCAATCAACACAACATGCTATGTTACAAATAGGTGCCTTATCAGG
TCTGTGATCAAGAAAATACCTTACGAGTTGCTAAATGACAGAAAACCGTTAATTGCTCATCTTAAGCCATTTGGGTACAA
ATGCTTTGTGTTGAATAACAGAAAGGATGACCTTGGCAAGTTTGATGCCAGAAGTGAAGAAGGAGTGTTTGGCGGGTACT
CCTCTACCAACAAGGTCTACAAGGTTTTTAACAAAAGAAATCTATGTGTTGAAGAGAGCATGCATATGATATTTGATGAG
TCTGAGAAAAATGATGAGCACAAGGAAGACCATGAGTTGGAGGAGTTGATCAAGGGAAAACAGGATGACGCAATCCAAAA
TCCTAGAAACAAAAAGGTTGCAAAACAAAATGGCGTAGAACACACAGGAGAACCTGGTCCCTCTTGTTTAGCCTAGGAGG
AATTATCTCAAAATCAAGAAGATGATGAAAGTGAATATGATGCTGATGTGGAAGAAGAGATTACCAGAAAGTCCGGATGG
AAACATCAATCCTCACATGCACCGGACAATCTCATCTCTCCACTTGACTCCGAAATACAAACTAGATCCAGAACAAGAAA
TCTAGTTGCGTATTCAGCCTTCATATCATCGATTAAGCCTAATAACATCAAAGAGGCTTTACATGATGCATATTGGGTAA
GCTCAGTGCAAGAAGAGCTTCATCAGTTTGAGAGAAGCAAAGTTTGGCACCTGGCCCCCAGACCTCTCAACAGAACCATT
ATTGGAATAAGATGGGTCTTCAGAAACAAACTAGCTGAGCATAGGACCATCACCAGAAACAAGTCAAGACTTGTGGTGCA
TGGGTACAACTAAGAGGAGGGGATTGACTACGAAGAGACCTTTTCTCTTGTAGCCAAAATGGAAGCTATTCGAATCTTGA
TAGCCTTTGCTACCCACATGGAATTTAAGCTATTTCAAATGGATGTCAAGAGTGCATTTTTTAACGGGAATTTGAAAGAA
GAAGTGTATGTCAAACAACCTCCAGGTTTCTAAGATATAGAACTGCCAAATCATGTGCTGAGCTGGATAAAGCTTTGTAT
GGTCTAAAACAAGCTCCCAGAGGTTGGTATGAACGTTTGTCGAGGTTCCTCCTTGCAAATGGGTTCGAAAGAGGTAAAAT
TGATAATAACTTGTTCCTAAAATCTAGAGGTAAGGATTTGTTGATTGTGCAGGTATATGTAGATTATTTCATCTTTGGAG
CTACTTCATATTCACTATGCAAAGAGTTTGCTAATTTGATGAGTAGTGAGTTTGAAATGAGCATGATGGGGGAGCTTTCT
TTCTTCTTGGGACTTCAGATCAGATAGTATTCTTAGGGCACATTCATATGTCAGGAGAAGTATATAAAAGAACTGCTGAA
AAAGTTCAATCTGCTTGAAGCAAAAGTCCTTGATACTCCTATGAGCACAAGTGTGAAACTTGACCTGGATGGAGATGGAA
TTGAAGTAAATCAGACCATGTACAGGGGAATTATTGGGTCACTTCTGTATCTCACTGCTAGTAGACCTGACATAGTCTTC
AGTGTAGGGATCTGTGCAAGGTTTCAAGTAACACCAAAGGAATCAAATTTGAAGGCAGCCAAGCGAGTTTTGAGATACCT
GAATGGCACACATGACCTTTTCCGCTTCTATCCCACTAGTGACTCATTTGATCTAATTGGTTATGCTGATGCTGATTATG
CAGGTTTTCTTGTTTATCGAAAGAGCACATCAGGCATGACACACTTTCTAGGATCATCACTAATTTCATGGGGGACTAAG
AAGCAACACTCGGTGGAACTGTCTAAAGCTGCAGCAGAATATGTGGCTGCTGCATCTTGTTGTGCACATCTACTATGGAT
CAAGCAGCAGCTGAAAGACTTAGGCGTTCTCACAGACATTTTCCCTCTAATCTGTGATAACACCAGTGCAATCAACATGG
CCAAGAACCCTTTTCAGCATAAGAGGACAAAGCACATAGCTGTGAGGCACCACTTTCTGAGAGACAATGTTTAAAAGCAA
AATGTGGTGATGAAGTTCTGCAAGACAAAAAACCAATTGGATGATATCTTTACGAAACCCTTGAGTAAAGAGTGTTTCAT
CAAAAATAGGTTAAGGCTGGGGATGCACAAGATTACCTGATTCCATGACAAGTCTGCACAAAATCCTCCACTTGATTATG
TAAAGGAGGGCAGATATCTATACTTGTTGCAATGATTATCGTTTCAGAATTCACTTATGGTACCTTAATGTAGGTATACA
CTTATGGCATGATGGCTGAAGGGTAGATCTAATCATACATGAAGGGCAACATACTGAATGGGACCTGGTCCTCACATGGT
TAGTAGCACTTATGCTACACTGTATTTCTGTCAACGGTCATTGCCATGTGTCTATCGCCCATTCATCACATCAGTTTCAG
ACGTCTTTTAACTTTAAATCCAAAATTCACTACCTTTCAGGGACCTGATACCTCTTATACTTAAATTTAAACCCTACTTC
TGTGAATCTAAATCTTAATATCTTCCAAATTCCTCTGTGATTCACTCTTTGCTTCTAAATCATTTTTCGTCTCTACACAT
CAAAATGACCAACTCCTCTACATCTTTAAAGACTCCTATTCCCCAAGAGGTTGAAAATCCTAGTTCTTTCAACTTCTCTA
TTCCTCCCCCAGAAGAGTCTCCTTCAACACCAGTTTGTGGAGTTGGTGAAATAGGCGAATCCATCACTTCTGTAACTGAA
GTAGTGGTTTCTCCTGCACTTCTATCTGGGGATATTTTTCCTTATTCTCCTACTTTAGTGCTGTCCTGTGATAAATCCCA
GAACTTAGGGGCACAATCTGTTGTGAAACCTAGTGTTGAACCTACCACTGAAGAAGTAGAAGTGGCTTCTAGGGCTGTGT
CTTTTACAATGTCTGAGCGACTTTTTAAAGGGGATCTACCTGAGGGAAGGGCTCCTGAATCAAACATTCTAGCAGCAGGG
GCATAACTGGTGGCAGTACAAAGTCTGGCTTCAGTTAGAGGATATGTTCAACTGACTCTGGTTCCAACAGAGTTGAGATC
ACCGAAACAAGTCCCTTTCAGTGTCCAACCTATATTTGACCAAACTCCCAGGTCTTTTGATGTTGAAAGTGAAGAGTAGG
AGGAAGAGCCTCCCTGAGATGGAGTAGAACGGGGGTACGAGAAGCCAACACTTTAACAGTTGGTGTTCCATATGTGGAAA
CAGTTAAGAGTGCTCCTGAGGCTGTTCCTACTAATAATCTTGCTGAGTTTGCAAAGGAAAGAAAAAGAAAAGGGAAGGGA
AAGATGGTTGAGTTCCACTCAAAAGGGACAAGAAGAGGTATGGTTCTAGAAGTGAAATGCAGAAAGTTATGGGGAGTGTC
ATAGCAGCAAGCATAATTCAAATGGAAAGGTCCAGGAAAAGAAGGAGGGAAGGTCATGAGCCTGAAAAGCCTACCTCTAC
CCCTTTTCCTGTTGGGTCCAGTGACAGTGAGATTGATGATGTTGCTGCATATGTGGTAAAAAGAAGGAAGGAAGGAAGGA
AGGAGAGGACGAGAGGGTCAAATCAAAGGATATCCAGAAATCTGCAAAGAAATCATTTGTGAAAAAGGAGAGGATGAGAA
AAAACACCACTGTTAAATCAAGTCGAGTCAAGGGACCAGGTCCGTCTATTCAAAATCTAGGTGCAGACAAGGAGATGACT
AGGGAAGAGTGAGTGGCTCAAATGGAAAACCAGAAAGTGTTGTACGACAGAGTATTCGACCCTGACATTCTTACTTCATT
TGGTATGTCAACTCTCTTTGATGTAGTTTCTCTACAAGGCTGGGGCTATTTGTTCTAACCTCCAGTACCATATCTTCATG
AACCTGAGGTACGCAATTTTTTCTACAAAATGGAGTTTCTAGAGGATGGAGGAATTAGGACTACTGTCAAGAATGTTAAA
ATCCTTCTAGATGAGGAAACCTCGGGGATCATTCTAGGTGTGCCTATGGAGGGAATCTGGTCAATCGAAGGTTGTCAGCC
ATCTAGTGGGTTCTCAAAACAAGCCACAAAGCATGGGGATATCAAGAGAGCAGGGTTGCCAAAGAAGATTCTCAAAGGTG
AATATCAGTTACTTTTTGACTTCATCAACAAGGTGCTTGTACCAAGGACGGAGAAAAGAATTGTAGCTTATGTTGTTAAT
ATATTTCTCATGGAAAAGTTGGATGAACTTGAGGAAATCAATCTCCCTACTTTAATGTTTGAACATATGCACAAGTAATG
ACTTAGAAATGGGTTAAGCATGGGATTCCTTATGGCTACTTGTTGAATTATGTGTTCAAACATTTTGAAGTGCCTTTAGG
ACAAGGAGTACCTGGTACCACCAAGCAAATGTTTACTGCTGCCACTCTGCTGGAATGTGAGTGTGTTGAAGGGAAGGCCA
AGGGCAGGTCTCAAGTGGCGGATCTTCGAGAACATCAAGCCTCTCTTAAACATGAGTTGACTGATATCACTGCAATCTTA
AATGATAAGGAGGTTGAAATTGCGCAACTAAAATCTAAGTTGCAGAAGGCTGTCTCAAAGGGTCCTGGTACCAGTGCTAT
GGATGAGCAAGTGGTGCAGAAGTTGAGAGATAAGAATGGATAGCTACTGAAGACAAATGCCTCACTCAGTGAGGAAGTCA
AGGCTCTCAATAAGCAAATTATCCAGGCTCATCAGGTTGCAAATAAGAGGATGTCTTTGCTAATGCGCACCCTTAATCCC
CTTCCCCCTCTGTCCTAAAAGAATCATGTTTCCCTTGTCTTTTCATCCTTGTGTCTAAATCTTGTGGCTTTGTGTACTGG
TTTTACTGCCTTCTGTGGTAAGCTTTTATGATCTAATGATATTTGCTACTGTGCCCTGTTTTCTATGGTTTCATCTTCTC
TTTCTGCTTGCATGCTCATGCTCGGTGTGGCCCTTGGCCCTGAATTCTTTCATGCTTTGCATATAACTCGCATATGTTTA
CTGCTGCTCCTTTTCAATGATGTCAAAAGGGGGAATTTTTGGGGTAAGCTATTGTGAAATTAGAAGGGAACTGAACTAAG
AGGGAAGAACAGTGACAGGGGGAAGAATAGTGATAGGGGGAACTAATGTAGTTTTTCAATGAATTCTTAACACTCATGTG
AGGTTGTTTGTAGATTGTTTCTCATCATCAAAACGGGGGAAATGATAAGTATTAATGCTCCCAGATATTTTGATGATCTC
CTCACAACTGCAGGGACTCGATCCTCTGCAGAGTATGTTCGTCCAGGATTATATGATGTACAGTTGGCAAGCTGTCACTT
CAGCGGTTGGTGAGGTGTCAGTGTCCTGGACCAATCCGAATGGAGGAGGTTGTTTATACGTTGGATAATAGCTCTTCATG
GTTGATATATTCAACACACAAACAACATTTTACTCATTCATTCAAAGAGAGATATTCAAGCTTCAAAACAACAAGGGACC
TAATAGACTGCATCATTGCTTTATGTACCAGCTGTTACCTTGATTGCTTGTATTTGTGCGAATATTGTATGAATCGTTTT
TCTTGTGATAGAAACGTTTTAATCTTGGGTGAATCATTGTAAGAACTTAGTTTTGAGTAAATTAGTATTTTACGTCAAAG
TCTATATTAATCAGTTGGGTTAGTATAGTGGCAGTGTTGTATCTGCTAAGGCTCGTTTAAGTAATAAATGGTATTACTTG
GTGTGGAGATTAGTAGGTTAATCTCATGTTGTAAACTATGTTTTACTTTTTCTTGTGAAGATTAGTAGAAGCAGTTTGAA
AATCCCTGTGAGAAAGGTCATGGTTTTACTCCCTTGAGCAAGGAGGTTTTCATGTAAAGTTATATGTACAATCTTTACCT
TCAACATTTATTTATTTTCAAAATTTGTTCACTTTCTATCATTGTAAATCGTGCTGAGGACCTGGTCCTATCGTGGCTAG
TGGACACATACATTCCAACAAGGTCTTCTTACGAGATAGGTGCATCTCGCGCTTGGAGAGCAACATAAATTGAATCATAC
TCAGGTCCTAAGCAACTGAGTATTTATACAACAAGTTCGTCATCTGGAATGGGAGCTCCTGCAATTGCAAGTTCATCTAC
AACATTCCTGATCTCTTGTAGATATGCAGTCATACTACGAGAATTTTTTTGTAATTGTGGCTAAGAATTTGCAAAGAGTG
AAAACTCGTGTTTGTGATTTGTTGGCATACAAGTGATGCAGTGCGTCCCAGGCTTGCTGGGAGGTGGAAGTTTTTGTGAT
TGCAGAGGAGATGGTTTGGTCGACTGATGCCATCAAGGCATTGAGAATCAACTGGTCCTGTCGAAACCAGATTTTGTACT
TAGGGTTGGGTACCTCTAAAGCATTCTCAAGGACAGTCTTGGATGGCGCTGTCATGGTTCCATCTAGATAACAGTGAAGG
TTGTGGCCTAAGATGAGAGATTCAACCTAAGCCTTTCAAATAATAAAATTGCTTGGACCCGTAAGATTTATGGGTAGTTG
GGAGCCTGGATCAAATTGAACCAGATGGGTAGTGTTATCAACATCAATGCCAGAGATGCTTGGAGTCACCATGATAGAGG
ATCAAGAAAAAAAAATAGAGAGATGAGCAGATTTGACGATACTCGTTGTAGTTTAGAAGATCCCTGATACCATAAACATT
TAGGATGGAAAACGATGAAATTTTGATATTTTAACAATGAGCAGATAAACTTTTTAAATACAGGTGAAGACCAACAACAA
CTCCTATACTATAGGAGGTGTTTCCTAGTGGGCTCTTAATAATGAACGTGTAGTGCTAAACCTATAAGTAGTAAATAACT
AACTAACAACTACAACTGACTATGCCTTATTATAGGGAAGATGCGCCAATAGATAAGAAACATGTTATTCATGTATTAAT
TTTTGTATATATAACTTATATGATGTTTGATAGGTAGATAGAAAATAAGTTATTAATGTATAAAATTAATACGAGGTTTA
ATTGACAATTTAGAAACACCCATAACGAATACATGTATAAGTTAAAAGGAAATCTATGTATTATTTTAGGCAAGATAGAA
GGTGGAATATCTAATAAATGTATAACCAATCCCTGCATAACTATCCTTTATTATACTTTTTCAACATGTACAACCTTATC
ATCCTAATTTCAATGCCCGATATTCAGAGTTCAGACCTATAACTTCCTTTTCACTTGAGTTTTTAAATTAGACCAACCTG
CAACAATAGCGACCAAATAATAAGAAAAAAGAAAAAAAATAGCAAACAACCTTAGTGGTCAAGTTTGAATTTATTTACAA
AAGAACAAAGTTTATAGAGTTTTTGAAAAAATAATAATAGTTAAACTAGCTATCGGTTAATTAAAAGATGATGTTGAATG
AAAAACGATTTATCAATAACTGTTTTTCCTCAACAACAAAATAAATACTTGGATTTCAAAATAACTTCACTCAAAACCAC
TACTGCCTACTGCCATTTCACATTTATGGAGTGTCATCTTGTTTGGATCGTTGTTACCTCTTGTATACTGTTGCGATGAT
CGATGTTAGTTTAAATACATTATTTGTTATTATGTAACAATAAAATACAATACAATTTATCCAAATATTATATTCATCAA
AATAATACAATAAAATACATTGTAAAACAATACACAAGTCATCTAGCAAGAAACGAAGAAAAAATCAAACTTGAATATGA
TTGGATTACATCAAACTTATGAGCAACCATTAAATGAAGAGGAAGAGTCAAGTTGTAAATGGATTATAAGGACAATTATA
ATATGAATCATTTCCATAAAATATATTGAGTACAAATAGGATTTTAAGAGTAAAGTTGTAAATGGGTTCCATAAAAGTTA
TGGCTACTAGATTCTGCTGTAAAATTGTACATGTTTTCAACAATGTATCATATGTATGATCATTCGAGATAATGGGAAAA
AGGAAAAAAAATATCATAAAATATATTAAGAATATTTTATTTTCTAAATATATGAATGATTTATGTATATACATTTGCCC
GCGCTTCGCGCGGTCATAAATAATAATTGCATTGAACTTGCAAATAATCCTTTACTAATATCCATACATTAAAAATAATG
AAAAAATAGGTTCTTAAAAATATATTAGGAATATATTCCTATCATGAATTTGATTATTTGTCATTATCACATAACTCAAG
AACCTCTAATGAATGAATTATTCAGGAAATAATAAATCATTGGTTCTTTAATCATCATTAAAAGGAAAATAAATAAGAAA
ATAAGAATATATATATACAAAGGCATTTCGTAAGAAAAAAAACATATTTAAGTTGCATAGATTATACAATTATGATATAT
GTCTCAGGCAAAAATTCAAAACTTTGTTAATCGATTAAAAAAACAAATTACGTTTGAACATGAAAGCAATTATAACTTTT
GAAGTTGCATAATGAATTTTTTCAATTGATAAGTGAGAAACTTCATATCTATTGAAAAATAGATAATATATAAGCTTATA
TATAGTACTTTTAAGTTATTGATTTTATATAGAATTCTTGGAAGTGAGTACAATAATTAGTTTCTGCACAATGAATATAC
CTACTATATGTGTATACGTTCAATATAACCGGAGACAATAACTTTGCCGAAACATAAACAATAGAGTTTAAAACATGTAC
TCAACGATAACAATTAATATCATAACTATAAATTAATGATTGTAATAAAACATACCAAGATATGTAAAAATAGAATAAAA
TAGAAAGGAAAAAATCGAGTCCATTGAATGCACAATGTCACCTTAAGAAAATTATTCCCCTCTAATACCAGAGGCTTAAA
GAATTAGATCCTCTCAGGATGGTCAATTTTATTCACCAACTTATTGATACAAAAATAATGGTGTCAGTAAGCCACTCAAT
AGGAGCAAAGTGCACGAATATTTAATTGTGCAGAAGAAGAAGAAGAAGCTCAGAATTTTCGTTGTTTTAAAATGAGAGGA
AATACCTCTATTTATAGACAACAAAGGGTAGTGTGAACAAATGCTTATTTTGCCTTGTCGGAAAGGTCACAATTCTTTGG
AAAGTCAAAGCCCTTCAGAAAGGTCACAACCTTTCATAAATGTCACAACCTTTCATAAAAAGTCGCAACTCTTCATAAAA
GTCACAATTTTTCATAAAAGTCTCATCTTTTCATAATATTCACAACTTTTCATAAAAGTCACTACTTTTAATGAAAGGGG
AAGACTAGTTTTGGAAATAAATAAGTTAAAAAGGAATCCTGGTTTGTGGTGGAGCCATGTAGGCGGAATTAGGGTTCTCT
TTTTAATATATACTAGTAAAATTACCCGCGCCTCACGTGGGAATTTAATATCACGGAATTTATAAAATAATAATTAAAAC
CTATCAGTCACTGAAACTAAAGAACTATAAAGGAAGATGATAATTATAACATCTTATCATTTATCCTTGAATCAATAATC
TTTAGTTTGATTTTAAAAAATCCTTTTTCTCCCAGGAAGTGTTACTATTTGATATTTTTTGGGGAATCAAATGAACATCA
ACCGGAGATATTAAATTATTTAATAAATAAATAAGCATTGGTGAAGGGATAAATAAATTTGAAAAGGCTGAAGAAGTGAA
CAAATATTCTAATTCTTAGAAAGTTCAGCCCTACCTTTTGCTTTACATATATCATTTTAAAGTTGGGAAAAGGCATAAAT
TCCCCCTTGAACTTGTCCCGAAAAGTAGTTACACGCTTAAACTATCATTGTGACCTATACTATTCAAAAGCGAATTTTCT
TACCCCCTAAAACTGACGTGGAAAAAAAATAAAAAATAGGCGCGTTAGTTTGAAATTAAAGTTTAAAAAAAAGTTAGAAT
ACTCTTTTCCACCCCCACCCCCCACACCTCTTCTTCTTCAAACCCCACCCATTGTCCTCTTCTTCTTCATTCATTATTTT
CATCACACTTCTTTATTTTTTATCACAATCTTAAAGCACAATATTTTTTTTGATTTGCAATTAGGTTAATTCCCATAGAT
TTGTTAGTGAATAATTATATTTTATCTAGAAAAAAATTTATTGATTATTTCTACCTTTGTCAAAAAAAAAATTGACTTTG
TTAAAGAATTTTTGGTTGTTAATCAATTTTTCATTTTGGTGGTAATATCAACTTTATGGGTTTGGTGGTGATGGGTGGCG
GGTGACAAACATTAAAAGAGGTAATTGAAGATGGTGAAGAAGAAAAAATTGATATTGATAATAGTGGTGGTGATTTTTGG
TGTTGGGTGACAAAGAAGAAGAAGAATTGAAGGTGAAATAGTGGTGGTGAAGAACAAAATCAATAGTGAAGATGGGGTCG
GATATGATTTTCCGATGAAATGAGAATTGAAAATGAGTGGGATTAGTGATGAAAACGATATAATTATTAGAGAATTAAAA
TAATTAATTAGGGATTAGTTAGAGTAAAACATAGTTAACAAAAGAAAAGTTAATTAATAAAGAAAAGAAAATAAAAAATT
ATAATTTATGACATGACGCTGATGTGGCAGCGAGTGTAATACACCACATAATGTGAGATTGGTGTTACACGTCTCATGAT
GGTAATAAATTCACTTTTGAGTAGTTAAGATGTGTAATAGGTCACCATGATAGTTTAAGCGTGTAATTGACTTTTCGAAA
CAAGTTTAGGGGGATGTTCCCCATTTAAATGTATCATAAGTAATTATTAAAATGAAAAATTAAAGGGAGAATGTATCATA
TTGAACAACAATTCAACTTATTATATATACTTGAAAGGGAAAAATATTACAGAAAACTATTCAGTTTGTGTGGTTGTTCT
TTAAAAATCAACATAGCATAGTGATGAAGTTCAATTTGAAACGACACTTTTATTCCAATCGCAGTGTGGAGAATTACATT
TATTACTTCAAGAAAAGTATTTACAACTTGCAGTAAACTTAAGAATATGTCCATACTTCATATTGTGAATCTGAGCGATT
AATTTATTGTGTAGGTATCTATGTCTTTGAGATTAAAAGAGGTTGTAGTGTAGTCATATTCCTCTATAGGTCATCCGGCA
CATCCTTGAACTTATGTCAAAAGTTTATTAATTTTTGTCTTCTTTTCCTGATTCAGTTCGCACATCAAGGNNNNNNNNNN
NNNNNNNNNNNNNNNNNNNNNNNNNNNNNNNNNNNNNNNNNNNNNNNNNNNNNNNNNNNNNNNNNNNNNNNNNNNNNNNN
NNNNNNNNNNNNNNNNNNNNNNNNNNNNNNNNNNNNNNNNNNNNNNNNNNNNNNNNNNNNNNNNNNNNNNNNNNNNNNNN
NNNNNNNNNNNNNNNNNNNNNNNNNNNNNNNNNNNNNNNNNNNNNNNNNNNNNNNNNNNNNNNNNNNNNNNNNNNNNNNN
NNNNNNNNNNNNNNNNNNNNNNNNNNNNNNNNNNNNNNNNNNNNNNNNNNNNNNNNNNNNNNNNNNNNNNNNNNNNNNNN
NNNNNNNNNNNNNNNNNNNNNNNNNNNNNNNNNNNNNNNNNNNNNNNNNNNNNNNNNNNNNNNNNNNNNNNNNNNNNNNN
NNNNNNNNNNNNNNNNNNNNNNNNNNNNNNNNNNNNNNNNNNNNNNNNNNNNNNNNNNNNNNNNNNNNNNNNNNNNNNNN
NNNNNNNNNNNNNNNNNNNNNNNNNNNNNNNNNNNNNNNNNNNNNNNNNNNNNNNNNNNNNNNNNNNNNNNNNNNNNNNN
NNNNNNNNNNNNNNNNNNNNNNNNNNNNNNNNNNNNNNNNNNNNNNNNNNNNNNNNNNNNNNNNNNNNNNNNNNNNNNNN
NNNNNNNNNNNNNNNNNNNNNNNNNNNNNNNNNNNNNNNNNNNNNNNNNNNNNNNNNNNNNNNNNNNNNNNNNNNNNNNN
NNNNNNNNNNNNNNNNNNNNNTTTCATGAATGGAGAAGGCTAGTTTTTTAAATAAATAAATTAAAAGGGAATAATGGTTT
TTGGTGCCGTCACATAGGCTTATGATTGTCGATGTTGAACTTTCTTCATAAAAATCTTGCCTCTGCCACTTTTATTTACA
CATATAGAGTCTGAATCAAAATTATTGAATTCAGATGAACCTGTAATGTAAATAACCAGACCACATCCACATAATGCAAT
ACCATATATGTAGCTATATCAAAGCCACTGTGAACAGGTGAATACTAGTACTGAGTAGATATAACAAGACAAAAGAAGAA
CTTCCACTAAAATTTTAACTTATGTAGAAACAAAATCACTTACTTCCAAATCAACAAAAATGAAACGGTTCTGAGTGAGT
TCCAACTACTTTGTCCATATATAAAATAAAAAATGTTCCACTAATTGCAAGTAGACAATCAAGATCCAACTACTCTTTTG
CATATGAAGTTAATTTTGAATAGTTTTGTTTGGCTTGGCAAGTGCTATAAGGGAAAATAGGAATAAAATATCTCGAGTTT
GAATCAAGTGCATGAACATTTACCCCTTGGGTGAACAAAATTAGTTAGGACGTTACGTTTCAAATAACGAATGGTTAAAT
TAAAAAAAAATCTCTTGAGATCATACTTTGGGAGCTTGAGGAAGTATACAAAATGTTTGAGGAAGATTAGGTTTAAGCCA
TTGAACACCATTATGTATTAAACCACATCAAACTTGAGGATTTACTACGACCATTAAGCATGTCTCCCTCTTTCTAACTC
ATTTCACATGTACTTTCTACATATCTCTATACCTTTTTGCATTTTCCTATCAACTATTACAGTTACAGTATGGAAGGAAG
GCCTGAAGAAAAGGACATAGATTTTTTCTACAATGACCAGATTCATTTTCCTGCTGCTATTCTTAAGTTGCTAACTATTC
TGAATAAGGAAAGTGGACACTAATCCGCTCCTGAATTGGTGTCCTACAAGAAGGACATTCATCCATTCCTTTATTTAGGT
GAAGCACGTAGCAATCTTCAAAAAGGAATTGATGTGCACAAGGGAGAAAAACCACTAAAATCTGCTCATTCATACACATA
ACACACTCCCTCACCATCTTTACAACAAAAGAGCCAGAACTTTCTACATAGGCTGCTAAACCAGTTGTCATTTGATGAAT
GCCTCGTTTAAGTGCCTGTATTTTTGATCTTTCATAGTGGAATCTCAACTGAGAGATTTCACTCTCCCACTTTAGAATTT
CTTCTTTATACTTTTGCATGTTTCTCTCTATCTTCTCTCTAAAATTATCCCGCTGCACTTTTCCCTAAACACGGAGTTGT
TCTCTTTCTGCTTTCATAGACTCAGCTTGTTGTAGAAGCCTTTGTTTCACCCATTCCTCCTGCTTCATTAGGACCGGGAA
TTCATAAATATTTACAAATTTATTTTATAATAGAAGGAATATCAAATAGAAAATACTTTATCAGTATGGCTGCATAAGTG
AAAGCTTGAACCACTATTACCGGAGGCAATAACTAAAAAACAACAAGTCATTAACAACCTGGAGGCTCTAAAACACTAAC
TATATTTGTAAAAAACATTTTACCTTGATCAACTAGGCAAAGAAGTTAAATTAGAAGAATAAAATACCTTAAACTGGTCC
ACGACCTTGTTGGCTTTCTCTTGCTGCTGCTATAAAGAAGTTTTTTTAGCTTGATAGTAGATAAATCTTCTTCAAATGAG
TGCTTCTCCGTGTCTGCTGCTTGACACTTCTTCATTGCGTCCTGCTCTTTTGCTAAAACATTTTTCACGTTCATAGCATG
CTTATAGGTAGAGAACATTACGATCTCCATATCCTTCTTTATTCCAACATTATCCATCTCCAAAGTGTTAAGAAGAGAAT
TAATTGTCTCACTCATGGAATTAGTATTTACCAACGTTTGCTCCATCTCCATAATCCTCTCCATGGTGTTTTCCTCCAGC
ATTTGATTTTCCTGGTTAACTTTTTCAGCATCTTTTCTTTCTTGCCTAATCAGTTTAAGCCAACCTTGTCCTTGCCAAGC
CTCCGGGTTGCCTGCATTACCTTTTCATTTGCCTAATAAGACCATCCTTGGAGCTCTTTCTTCAGTGTCTCCAAATGGGA
AGTTCGCAACAATATAGTTTCATCTCTTTGATTTTGAGGAACATATTTCCCCAGAGACTCATCATATGGGATACCAACAT
AATAATATTGCACCGCAAAAGAAATAGTTGTGTTGGCTTTTTTGCTAGAATTAGGCTCCATGGATAATAAATTCGGATCC
TTTTCATTTATATTATCTTGCATAGGTGGCACTTTGGAGGTGTCACTTGCAGGTGCAATGGATGAGGAAGGGCATGGACT
ATAAAAAAAAACTTGATTTTGCTAATGGTTGATTGCATTTAACCAGAGTTTTTACTTTAGAGTGCGAACTCTTCTTTGTT
GCATTAGAAGAAGTCGAGTTCAGTTTCTTGTCCAAATCCAAATTGCTCTAGGCAGTCATGTTTGCCTTAATGTTTTTACC
TGTACAAATTATGCGGTTCTTCTCAAACTGATATGTATTTTGCCAATGCAAATCCTTGGAATTTAGGGCCTTTTGAGCGG
CCCTCGATTTGTCTTCTATAACTGCTGCTTTCGATTTAGCCTCCGCTTTTGGAAAAGGTGTGGAACTTTCTTTTCCTTTT
ACCACTTGACAAACATGTGAATTTTTTGACTTAGGTTCTTGAGGGGTTGCACTAGCAACAAAAACGTTGGACTTTAAGGT
TTGAGCATTTGGGGTAAAAAGTTTTGACAACTATTGTTTATTCGGGTTTGAATGAGTATTCTCAGAAGCCTCAATCTTTG
ATTGGGAATGATTCAAACCAAACGAGTTACCGCCTAGACTTTCTTGGCTGCATAACTCAACCAGATGATAGCCTTTCATT
GTACATGCATGTACGAGGTTCAAATCCAATATTAACAGCCACCACATTGCTTCTACAACTAGCAAAGCTGGCTTAACCTC
TCTTAGCACACATATCATCTCTAGCAATGTGTAATAAACCAAGCACAGTAATTCTGCAAATACAACAGGTCTACTGATAT
CGAAAACCTTTTCCCTACTCAATAAAGCCAAGGCACCATCGACAACATTTGAGACAATATCTTTACTACCATGATAAATG
CCACTCCTCAAGATAACCCTTTCAGTAATTTCCTCACTGTATCCACACATGGCAATCCTCTTGACTGCGTTCTGAAAAAT
TGTGGAAATATTTTGGGTTAAAAGCTCAAGAAGATGAGTAGTTATCGTATCCTCCCAATCTATATCTGGTGGCGTTTCCA
TTTCTTGTTCTGCATCAGACTGAGGACACCCGCCCTTCAATGGGTCAATCTCAAAAAGAGTGCCTCCTTTCGGTGCTTTC
TCTAATAATTCATATCTTGGAAACTCCGCAAGAGATGACACATGTGAATTAGTAGGAGTTCCTAGAGGAAGCTTAGATAC
AAACTTCCTCGTGTTCCTGCTTCCTTCTTCCTAGTCAGAAACCACCAATGACTTTTCATCGGCATCATCACTGATGTTAT
CATCAACCATGTTGATTATCTTTTCTATGAGTATTTATTAGTGCTCTAGTTTGATTAGTCAAGTGTCTAGCCACAATTTC
CAGTCTTTCAAAAAAAAGTCATTCAAGAGATAATATGGACATGTGAGGATTATAAGTAAAGTTAAACACATAACAACAGA
GAATTAGAGTTGCTTAACAAAAGGAAAAAACCACATAATGTTTCTTTGATAGGCTAAATAACAAAAAAAAAAATGATAGG
CTAATTGCAACAAGAACAACTCCAGTGAGAATGATTAAGCAGAAACATTTATCGTATATGTGGAACTCCCAAAGATAGAC
TGACAACAATAAGAACAACTCTAATTAGCTCAATAAACCAACAACATTATCATACATGTGAAGCTGCCAAAGAATTACTT
AATATTCTATAAGGATTACAAATTCTACATTATTTCGGTTACTCAAATATCTATCCTTCAATGTAGCATCATTCAGTGGT
AATCCGGGGATTAAAATTAAATAGAAACATACCAACAAAGAATAAAAAATTGCCAAAACAAAAGGAAAAAATGTATCCAT
TATTCAAACAGAAATGCAAACGACAGAAAACTACTCTAGTAAGCATAATTTTGTAGAAAAACATAGTATTCTGAAGGAAA
AAAATCACTTGAATGAATCAGCCGGAGGGGGGGGGGGGATCAAGCATTAGAATTGCCAAAAAAATAAGAAAACAATGTAT
ATATCTCTATCCAAGTAAACAAGCAAAATCACATATGAACACAGAAAACCCCAAAGCTCAAATTCTATCAAGAAACCAAT
AAAATAAAACAATCTTTTGAAATCCAAATAAACTCATCCCACCAGTAAAATCAAGAAACCTAAAAAAGGGGTCGTCCCAA
AAGAGGAAAATATGGATTCTTTCATACATATATACATATACATATATATATATATACACACACACACACACACATATATA
TATATATATATATATATATCAAGAACGAACCTAGATATAGAAAGAAACCAATAAAAAACAATCTTTTGAAATCCAAATAA
ACTCATCCCACAAATAAAATCAAAAAACCTGAAAAGGGTCATACCAAAACTGAAAAAAATGGATTCTTGATATATATATA
TATATATATATATATATATATATATATATATATATATATATATATATATATATATATATATATATATATAAATATATATA
TATATATCAAGAATATTTAACAAAATTTCAATCCAAAAGCAAAGGGGTCACTCACTTAAGGCTTTGAAAAGGCAAAATCA
AGAAAGGGTAAACTCCATTGAGCACAAGCTATGAGTAGTCTTTTGTTTCTGGTGCCAAACACTGAAATTTGGATTCCTTA
TATAGAGTCATTGTCTTGATTGTAATTACAATTCGGTACATTGTATTTAATCTCTAATTCATCTATTGAGTAAATGAAAT
TTAAAACTCTTTTCCATTTTAAAGGGGTTTGTTAAAGTATTTATTGTATAATATAGAATAATCCTTTAAAGAAAAATAAT
AACACAAAGGATACATGTAGCCAATGTGAAAATCCTCAAATATTTGGCATGTAAGTTGGATGTAAGTCAAAGAAATAAAA
TGTATATCCAATTCATAGAATCTATTGACTCTTTCTTGGATATTTCAAATCAAAGTAATTATAGTAAGATGATATTGACA
AAAATAAACATAGTTTTTCAATGTTGTTGTAGCACATTCGTTTTTAAATTGATTGTACAAATATCTCATATTTATTTATT
TTGATTTTTACATAATATTATGGAAAATATGTTAAATAATTAAAATAGATGATATAATTAGTACTTCCTTCATTTCAAAA
TAAGCAAAGGTTATCATTAAAATGGGTGAACAAAGTTGATATTTACAAGCAAAGGTCATCATTACCTTGATAATCGATGA
TGAGATCATTCTCAACACGATCTCGCCATGTGTCCCAAACGTGAAATCAAAAAGACATTTGCCATTTTAGAGTTACTTTT
GAAAACTGTATGGAAAATTTTCCCGCCTAAAAATTTCCACTTTCGAACAACTTTTGAAAACTACGAAAAATGAGAAAACT
ATTTGTATCGGTAATAAATATATCAGAAAGAAAAGAAACTAAAGGGAGTTAGTATTTATAAATAAAGGGTTGTCATTACC
TCAAGAAACAATCATGACATCAACCTCAACACTAGACATGATTTGCCGTTTTAGATTACTCTGAACACGAACCCCACATG
TCCTAGACATAAGTTGAAAAGCAATTGTCATTTTAGATCTCGCCAAGACTCTATGTCCTTAAGAGTAATGGTAAGTTTAC
CACCAGCAGTGCCTATAAGCTTATCCACTCAAAAACCACATACTCCCTACCAAATCAAGGGATTATGAATTTTGATTGGA
TCTGGAACATGACTTTTCCCAACAAAATCAAAACCTTCATCTGTCTCATGTACCACAAGAAAATCCCTTGCTCCCACTAC
CTTAACAGAATTGGCTTGGATATCCACCCTGGTTGTCAAATATGAGGCCACCACAGTGTGGACGTACACCACATCTTCTT
CAGATGTACCAAAGCTATTGAGTTTTGGGATACCATCATGGTGAACAATATACCTCGATGCATAAGCTTGATAGAACCAT
GCTCTCGCTGGGAATTGACATAAAACCTGGAACTGTGTTTCCACCAAAGAGTACAACAACCTCATTCTTTGGGATGTTGT
CCTCCTTCAATTCTTCTGGGCCATTTGGCTCCAAAGAAATAACAACCTTTTCAATTTAATAAAAAAAAATAGAGCATCTC
CTTCACCAACATGATCAACCTAGACACTAATTTCCAAACCATCATTCAGGAGAACCACAAGGCTAATAAAGACAAGTGTA
TTATCTAGGTTAAATGGGAACCTCCCTTAACATGTAGGTTAGAAGTTCGAATAACTCAACACTTATGGAGCTGTGAAAAC
TAATCCTCGACAAAGAGGCTTATGAGGGATTATCATAAACCACATAGGCTACTGGACAATTGAATTCATCAGTAAAGAGG
CACATGTCAATCATATACTAGCCGAGCTAAGAGCCCTAAGATAAGGACTTCTAATGGTCGTGGAATATAAACTTCATCCC
TGGATATCAACATTGACTCCTCCAAAACAATCAATTTGTCGAATCATGATAATCACTCTTAAACTAATTTAATCTCTGAA
TGCAGGTCATTGATGGAGGAGTTGGGAGCAGCGATGCCAACACACATCTTCAGGGAGCAGAACAAGGTGGCGGACATGCT
TAGCAAAGAATGCCTCAAATGCAAAACTTTTGAAAACCCAACCCTTTTTTTTATAGTTCCTCCATTATTTGAAAATGAAG
TAGGATGGGCAGACATTCAGAAACTATGTACTCAAGGAAACCTAATCTTTGTAACAATTATGTAAATGGCCTTCCAATGG
CCCAAAACTCCAATTCTTCTGCTTTAAGCAATATGTCTTAGCATTAGCTAATTATAATATAACTTGTCAACTTCTGGAGC
TTTTAACCCAAAATGTGTCCACAATTTTCCATAGCGCAGTCATGATGATTTCTAAGTATGGATTTAGTGAGGAAATTGAT
GAAAGGGTTATCATCAGATCGATAATCGATGATGACATCATATTCAATACAATCTCACCACGTGTACCACATATGACGTT
GAAAAGACATTCGCCATTTCATTCAAGAGTAACTATGAAACTTATACCTCTTTTCCCACTAAAAAGTTTCACTTAAAAGT
GACAAAGTTATTTGTATTCTAATAAGAGCGAACAGTGAAGTTAATATTTTAAAGAAAATATTCATCATAGCTCATTAATT
GATAATAAATGTTTCAAATGCAGACTCTTTGACCTTACACAAATCAATGTCAAAATTTCTTTTGTATAGATTAAATAAGC
CGTATGATATTCAAAAATGGTGTAAAAATTATGGTAAAGAATCAACATCTAAAAGTCAAAACATATATAAGAAAAGTAAA
GTCATTTTGTTTTGAAGCAAATGTGAAGTAAAAAAATAAAAAGAATGTACCGAAATTTACCAGCAATAATCATCATATTA
TACTAAAAGTGGAAAGAATTTTAGGCAAAAGTTAGATTACGGTTTTACCACTACATTAAATTTAAATGTTATAAATTATT
TAATAAATTAAATATAAAATTATAAATCATCATATTAGTACATGAATCAACCATCATAAAGTCTCTTGAATATGTATTCT
TTGTATTTATATATGTATACTAGTTTCATGGCACGTGTGTATCGTATATATAGTATAAGATGTTATCAAATAAAAGTAAT
ATTATTAAATTAATATTTTTAGTAAATAATTATATTTGAAAGAACATATGACAAATGCTTTGAAATGATTAATACATATT
GTCATAGACTTAACTGTATTTTGAGATCAAAATAACCAAATATCATTAAAACATTTCTAAATACAATCATTCAAAGTTTA
AATATGGTGAGAAAGTGACATTTCTTTAGTAGTATTAATTTTACTTCACCCAATTTTGTAAGCAAATCTAAGCGACAATT
TTTTTAGAAAAATATCCATACAAAAAATGTCACCAATAGTCTTTCCTCTTGAGGTTATGAACATAAATGATAGACAATAT
TTAAGTTCAATTTTTCTCTTAAATATTCATACTTGAAATTTAGTATGTGCAAGACACTAATAAGTATTACCATAAACATT
TCAATATTTTGTCTTTATACGTAATCTATCTTTT
GGAAGAAATTTACATGGAACAACCCGAGGGTTTTGTGGTTCCTGGTAAAAAAAAGAAAGTGTGCGAAGTTGTTAAGTCAC
TTTATGAACTAAAACAAGCACCCAAACAATGACATAATAAATTTGACCAAACCATGTTGGCAAATGAATTTAAGACGATG
GAAGTGACAAATGTGTTTACATTAAAATGACAAGGTCATTTTTTAATTATATATTGATGACATGTTGATCATCAATAGAG
ACACTAATGACATAACTGCTGCTAAACGTCTGCTAGAAAGCAAGTTTGATATGAAAGATCTTGGAGTTGCTGATGCGATC
TTAGGTATACAATTCCTTAGAACTCCATAATGTTTAGCATTGTCACGGGCTCATTGCATTGAAAAGATCCTTAACTTGTT
CAAATATTTGGATTTCAATATTGTCAACACCAATAAGTGTGAGCTTTGCATTTCAAAAGAGTGAAGGCGAAAGTGACTCA
CTATTGGATTATGCTAGAGTATTGGGAAGTATGATCTATTCACAAAGTGTATTCGATCAAATATAGCATGTGCTATTAAT
AAACTAAGTCGGTTCATGAGTGATCCAAATCGAATTCATTGGATGACAATGAAAAGAGTTTTGGGGTATTTAAAACATAC
TCAAAACTATGTCTTGCATTATAACAAATGTCCAACAGTATCGAAATGATATAGTGATACAAATTGGATCACCGGAATCA
AATGAAGTAAAATCCACGAGTGGATATGTATTTACTCTTGGTAGAGGAGTAGTCTCTTGGAAATCTTCCAAAAATACATG
TATCACTAGCTCTACAATGTCTCTGAGCTAAGTGCTCTAGATAAGGCTGGTGAATAAGTTGAAAGACTCCGGAATTTCTT
GATAGATATTCTGTTTTGGCCCAAACCTTTGATATCAGTATGCATACACTTTGATAGTCAAGATGCAATAGGTAGGGCAT
GAAACATGATGTATAATGAAAAGTCTCATCATGTAAGGCATAGACATAATACCATTAGAAAACTACTCTCTAGTGGAATT
ATCACAATTGACTATGTAAAGTCAAAGGATAATGTGTCGGATCCACTTACAAAAAGGCCTAACTAGAGAGAAAGTTGGAA
GATCATCTAAGGGAATGAGTTTACGGCTTAGGACAAGTCATCATGGCGGTAACTCTATCTAGCAGACTGGAGATCCCAAG
AGCTAGATTCAAGGAGAAAAACAAAGTTGTGACTGGCGGTTTGACATTGTTAATCAACTCAATCCATTCTTATGATGAAG
CCAAAGTTCAGGAATGAGGTTAAAACATTAAGACATGTTAATGAGTTAATAAAGCTTAATTTTTTTTAATGATTTGCTAA
GTTTGGCAGATTTGACCAAATAATATATCTACGAGATGACATAGTTAGAAATCAGGTATGTGAGTGTGAAGTGTAAGCCG
CTTCAAAGAGAATTTTTTGTCAAAAGCCTATTCTCTATACACTCATGAAACCAGGAGGTGTTCATGGCTGAATTGAACAC
AACTGTAAGAACCAGAAATGGTAAAGGGTTAATTGTGTGACAGTATACACCAAATCTCGACAGTTCAAAGATATCGCATC
TACTGATTGACCGAGTATATCTGACATATGTTCACTATGGAAAGTTCAAGGGGAAGCCTACTTATCCAGATGCAATTAAT
TCTTGCTTGTAAAGTACATATACTTGTCCGTTTCTTTGTCTTGGAGTCATCCCCCATTCATGCGGGGGATTGTTGGATTT
TAAAAGGTGTGAATGGAAAATGAAGAGTTGCAACTTTTATGAAGAGCTGTGACTTTTATGAAAAGTTGCGACTTTTATGA
AAAGTTGTGGCTTTTATGAAAAGTTGTAACTTTTTTGAAAGGTTGTGACCTTACCGTTAAGGCACAATAAGAACCTTTTC
ACATACCCTTTGTTTTCCATAAATTGAGAGATTTCCTCTCATTTTAGTTGAAGATGAACATTTCTGGACTTCTTCTACTA
CTACTAAATCTAGTATTCTAAGTGTACTTTACGGTCGTTGAGTGGTTCGCTGACACCGTGGTTTTAGGTACTGATACACC
AGTGAGTAAGATCGTTCTATGCTGGGAGGATATATTCCATTAACCTTGGGTACTTGAGGGGAATAATTTTCTTAACGGGA
CACTGTGCATTCAGTAGGCTCGATTTTCTTTCTTTGAGAAAAATATTTTGTATATATTTTACTAATCTATTTTTATTCTA
TTTTCTCTACTGATTTTAATTTTCTAGTTTTGAAAATACTCTTTAAACTTTGTTGTTTCTTACCAATTTTTTCAAAGTTT
TGTTCTAAGTATTTTAGGAATACAAGATGAACAACAATACACACTTAAAACAGTTGGAAAAAGAAGAAGAGAAAATCTCC
ATGCTCTTTTCTCTTATTCCTTTTTATTTGTTTTGTTTAGTGTTTATGTTTCTTGTTTGATGTTATTGTACAACTTTCTA
TTGTTTTGTCATTAATATTATTGAGAAGTTACAGTAGTTTGTTGCTTTGTATACATTAGCCCCTAGCATGTGGTATTTTA
GTATCCTCATTTGAATATTGTATTTGTACAATAGTTAGTTATTTTTACTTTATGCACTTTTAGTCAATTTTATAATTAAG
GATGTATTCTTTTTAATAGGAAGATATATGTACTTTCTATCGCAAAAATGATGAATTTTCTTAGTAAATACTAATAAATT
TGAAGAGGATAAAATTTGTCATTTGCAATACAAAATTTACATGAAATATTTTGAAATAAACGTGCAACACACGTGTTCAG
AACTAATATGAAACAAGCGAGAAGGAAGAACTAACTAACTAACTAATTAACTTGTAACAAATGTTTTACTCTTTTTTAAT
CTATAGAAAATGGAGATAGAAAGTGCATGTTCGGAAGGAACAAGTCCATGTCAAATTTCATTAAAAATTATTTCATAAAT
TTTAAATTATCAATCATATTATTTTTTACAGTCAGAGTTGAGCGAGCGATGACGATGTGAAAGCTAGAAGAAATGTTTCT
ATATGTATAATTAAAAAAAAATCTCCACTTGTATCAATAATAGAGAAAGTTTATAAACTTATTATTGGCATGTACAAGAT
ATAACTAGTACTGTCTATGTTCGTTGTAATAAATGTAATTTTTTGGTCTCATATTAACTTCAACTATTACTTAATTGTAT
TCCTATTTTAATTTTTAATTAACTATGATTAATAAATCTTTATAAAATTAATTGGATATAAACACTTGAGGTAAACATAG
ATTTTTTATTCAAAATAATTAAAATTTTTTCCATATAAATGGTCATTTGGCATTTCTCAATTGCAAGTGAAGTACAATTC
ACGCTTTCTTCTTTCACCTTCTTTCATGTTCTTATTTTAGCCAATAATGGTTTCTTCTTCTCTTCTATCTTCTTCCTTTA
TTCCTTCCTTCTAATTCATCCTTAATTCTTCATTGTTTTCCTCATTCTCCTTTTTCTTCTTATTCTTATATGTCGAAAGT
TCGACTTTAAAAATTGACATACCACAAATATGAATGGTTTAGAGTGAATAATATATCAAAAACTCAATATATCGAGAGGA
GTTCATATCTATAATTTAGGATTGTTTAGAGGAGACCTAAGTTGGATGGGAATGGAAAATATTGGTCTATAATGTATATT
TTATTGTATTCATGCAATGTATATTTTGTTGCATCAACAATGCATATACATTTATGATATAGATATACATTATCTCTATA
CAAATATATATTATTTTTATACAATATTGATACATTATATATACATATCAATACATTAAATATACACATGATTATTGCAA
CATCTCGCAATTTAAAATAACTAGGAAGAAGCTAAGAATTTGAAATAGTCATTTTTGGGAAGAATGAATATCTGAAAATT
CTGTCAAGTTAGAAAAAAAGTGAGTTTTTGGTCAACTTCGAACCGCCATAACTTCTAGCTCAGGATGATTTAGGAGCACT
AAAAGTTATGGTAGGAAAGCTCTTGGAATGATCTTTCCAACGCCGTTAAGTTTGTGCGATTCCGAGTTCATATGCGTAAG
ATATTCCCTTTGGAAGTTGGGCTGTTGAAATAAGGAAAGTTCAATCCGGATTTTTAAAGGGTAGTTTGGTCTTTTCCTTG
CCCAATTATTTTATTTCGTTTTTCGTAATCAAGTTAGGTTCTAAACAAAATTATATCAGTTTACGGTTTTACCAAAATAC
GCTAGGGATTGGACAAGAGGAGAAAGGAGAAGAGAAGCAAGATTCGTCAAGATCGTCGAGTTTAGCTTGTGGATTTCGTC
GGGGGTGATCCCTACAAGGTATGTAAGATCACATAGAATTAGGTTAGTTCACCCACGCGCCAATCATGATTTAATTCAGC
GAAATATGTTTGATTTGAAAGTGAATCCTTTGAGTTCTTGATGATATTCAGTTGAATTCTTGTGGGTTGTTTTATTGAAG
TTTCTTGGGGTTTCATTCATGTTTCCAGGTGTAATTTCGGTTTGAATATATCATATATTGATGAAATAAATAATACTAAG
TACTTGGGAAAAGAACCATCAAAGTTTAGAGGGTTTAGAGTTGAAAAATGAGGAAGAAATTTCGTCGATCGAAATCTCGT
AGTGTCTCCGCGTCGCGGACCCACTCCCCAATTTTGGGAAACGTTATTTCACGTAGCGGAGCGGACATGGAGTGTTCTAC
CTAAAAAGTTAATTCGCGACCTAAGATTTTAAATCACCTCCGCGTCGTGGAGTAGTTCCCCAGAATCGATTCTTGATCAT
TTTCTCATGTTTAGTTATCTAAAACCATTCATAAATATCATGAGATATTTCCTATCAAATATCAAGATCCTTTAATCCAT
AAATTCAATTCAAGGAAAGTTAAGAGTCAAGTCAAGAGAAATCAAGAATCAAGTTAAGAGAAGTTCATAAAGTTTTCCAA
AAGTCTTTTGCAAAGGTTTTAACTTTGTTTTAAGACTTAAGTTTTCAGTTCAATAAAGAGTAAAGTTGAAGTTCATTTCT
TCAAAAGTATATGGGGTCTATGTATTCCCAAAGGGTTTAAAATGTTTTCCCATTTAAACAAGAAAGAAAACCTCGATTTC
CAAGGAGTCTTCGGGATAGTTTTCAGAAAAGAGTAATCGCTTTCTAAATGAAGCAAGAGAGGAAACATTTATTTACAAGA
TAGCCTTTGAGCTAAGTTTTTGAGCACTAATCTCAAATCACAGAAAGAAGTATGTTTTTAAACATAGGAGCTAATATTAT
ATTTTTGGGAGTAGTATTGAGCACTGATATGGGGGAGAGTTTAGACAACTCACAACCCCCATAAACCATGTAGCCACAAT
GGGTAGAAAAGGGTCATACTTTTTAGATGATTCCTTTAGTTTTTTTTAGCATAGACTAGTGGATCCACTTAGTGAGTTAG
TTTCTATACCTTGGCAAGGTATAGGATGGTCCTTGGCATTGTGAGGTAAAACGTTGTATCATCACTATAACTCTTAAGTG
ATGGTTGTCGATTAGAAAAACTCCCACAATATTATTTTGTATTTTTATATACAAACAGAGTTTATATTGTATCTTTGCAT
ACATACAGAGTTATTATTGTATTTCTAAATAAACAGAGTTGACATCATGTTTTAAACAACTTTTCCTTATATTGCACTTG
TTTTTAAACTGCTTTATATTGAAATGAGTTCAGTTATGTTGAGTTGAGTTGAACCAAGTAAGTTCTTTAGTTCCTTTCAG
ATTCTTTTAAAGCTTAAGTTATGTTTAGCAATCCAAATCGCATACTCGTACATTCAATGTACTGATTCCAGTTGTCCTGC
ATCGTCTTATGATGCAGACGCAGGTAACCAGGATCAGCATCCAGCGCATCGTTGATCAAGTTAAGCTTCAGAGTTGCTGG
TGAGACTTTTTGCATTTAGAAGGATCCCCCTTATTCATTACTTTTTCATTTTAGTTCATTAGGATGTCGTGGGCTTGTCC
TGACATCCATCTCAGTTGATTTAGATGCTTCATAGATAGTCAGTCAGATGTTAGTTCATTCGTCATCATTTTGTTATTGG
CTTATATTCATATTTGAGTTGCCATTTTGGCTAAGTTAAATGTTTATTTTTAAAACATTATGAGTTCAGTTTGAGACAGT
TGAGTTATTTAGCATATGAATCCTTTTCTTAAAGCTTAAAGTCTCCCACTGAGTAAGTAAGCCAGACCAAGGGTTCGCTT
GGGGCCAGCAATGATTCTTGAGTGCCGGCCATGTCCAGGGTGTAGGCTCGGGGTGAGACAAACTTGGTATCAGAGCACAG
AGTTCAAGAGTCCTAGGGAGTCTATGAAATCGTGTCTGTAGTGTCCTAGTTATCGGTGTGAAGCGCACCACATCTATAAT
TAGGAGGTTGCAATATTTAGGAATTCCTTCAGTTCTTTCATACTCACTTCGTGCGATAGAGTGTATCTCTATAAAAGTTT
CTTTCTAAGGTGTGCTTACGTGTAATCAATTGGTAGTTGGACTGTATAGAGAGTGCTTTCATGGGGCATTTCTTTTCTCG
TGAGGTAAGAGAAGTAAAATGATGGTTGTCGACATGAAGAGTAGGATGAGTTTATTCGTTGTTGGGTTGCCTCGTCTGTC
AAATAAGGAAAGTAAGGCAGCCATGCTAATAGGTGACATGGGTATAGCAAGGCTGATGATCCATGTGCAATAAGTTGAGA
AGGACCAGCTGAAGGATAGAGAAGAGTTTGAGAATAAAAGGGCTAAGACATCACGGAATGAATCCGGGCAACAAAAGAGT
AGTGCGAACGAGTCTTCCTTCCAACAGAAACGGAAGGGACCTGCCCCATCATCTGCTAGTGCACCTGCACCTAAGAACAA
TTCTGAGTACAATAGTCAGAATTCCTTGAGTTTCAGAGCTAAATCTGCCTATTTTCAAGGCATTATGGCAAAAAGGGGTA
GTAAGCCTCCTGCATGTGCTAAGTGTGGCAGAAACCACTCAGGTATTTGTTGTGAGGGTTCTACTGGTTGTTTCAAGTGT
AGTCAGAATGGTCATTTTATGACGGAATGTCATGAGAACATGTAAGGTAATGGTAATAGGGGCAATAGAGCCCAATCTTC
ATCAGTTGCTCCACTAGACAAGACAACACCTAGAGGAGCTTCTTCCAATACTGGAGGAGGAGAAAATCGCCTTTATGCGA
TCACTAATCACCAAGAGCAAGAGAACTCTCCAAATGTTTTCACCGGTATGATCCAAGTCTTTGACTTTACTGTTTATGAC
TTGCTAGACCGAGAGGCAAGTTTCTTTTGTAACTCCTTATGTTGTTATGAATTTGTTGTTATTCCTGATCAACTTAGTGA
ACCATTCAGTGTTTCTACACCTGTTGGTCATTCGATTCTAGCAGAAATAGTCTATCATGATTGTCCCAGTTCCGCCAATC
ATAAGAGTACCATGACTGACTTAATTGAGTTAGACATGGTAGAGTTTGATGTCATTCTAGGTATGTACTAGCTTCATGCC
TGTTATGCATCAATAGATGAACTCGAGTAGTCAAGTTCCAGTTTCCAGTGAACCAGTTATAGAGTTGAAGAGCAGTTCAG
CAGTGCCTAAGGGTCATTTTATTTCGTACCTTAAGGCGAGAGAGTTAATTTCCAAGGGGTGTGTCTATCACTTAGTCCGA
GTTAATGACTCTAGTGTTGAGATACCTCTTATTCAGTAATTTGCAGTAGTAAAAGAGTTTCCAGAAGTCTTTCCTGATGA
TTTTCCCGGAGTCCCCCTGAGAGAGAAATAGACTTCGGTATAGATATTCTTCCAGATACTCGTCCTATCTCTATTCCTAC
ATATAGCATGGCACCAACAAAGTTGAAAGAGTTAAAAAAGTAGTTGAAAGATCTTTTAGAGAAAGGTTTCATTCGACCAA
GTATCTCACATTGGGGCACTCCAGTCCCATTTGTGAGGAAGAAAGATGGTTCCCTTAGGATGTGTATAGATTACTATCAG
TTGAACAAGGCTAGCATTAAGAATAGTATCCTCTTCCGAGAATTGATGATCTTTTCGATCAGCCTCAGGGTGCTTCGTGT
TCTCGAAGATAGACTTCAGAGCAGGCTACCATCAGTTGAGGGTAAGGGGAATATGATATTCCAAAGACAACGTTCAGGAC
ACGTTATTGTCATTATGAGTTTCTGGTCATGTCGTTCGGCTTAACCAATGCACCTGCAACGTTCATGGACCTTATGAATA
GAGTATTCAAGCCTTATTTAGATATGTTTTTTATCGTTTTCATTGATGACATACTAATCTATTTGAGGAATGAGGAAGAT
CATGCTAGTCATCTCAGAATAGTTCTCCAAACTCTACAGGATAAGGAGTTATATGCCAAGTTCTCTAAGTGTGAGTTTTG
GCTTGAGTATGTTCCTTTGTTAGGCCATATTGTGTCGGGAGAAGGAATTAAAGTTGATACTCAGAAGATTGGGCATTGCA
GAATTGGTCTAAACCCACCTCTCCAACTGATATTAGGAGTTTCTTTGGTTTGGCTGACTATTATAGAAGGTTTGTAGAGG
GGTTCTCTCCCATTTGGTCCGCTTTGACCTAATTGACTCAGAAGACAGTGAAGTTTCAATGGTCTGAAGCTTGTGAGAAA
AGTTTTCAAGAAATGAAAAAGATGTTGACTACTGCCCTAGTGTTAACTTTACCAGAGGGTACTCAAGGTTTTGTGGTGTA
TTGTGATGCATCTAGAGTTGGCTTGGGTTGTGTGTTAATGCAGAATGGCAAGGTTATAACTTATGTCTCCAAACAGTTGA
AAGTTAATGAGAAGAATTACCCAACCCATGACTTAGAGTTCGCTGCTGTAGTATTTTCCTTGAAAATATGGTATCATTAG
CTTTATGGTGTTCATGTGGATGTGTTAACCGATCACAAGAGTCTTCAGTACATGTTTAGTCAGAAAGAGCTTAATCTCAG
ACAAAGGAGGTGGTTAGAGTTACTCAAAGATTATGACATGAGTATTCTTTATCACCCAGGTAAGGCTAGTGTTGTTGCTG
ATGCCTTGAGTAGATTGTCTATGGGTAGTACCGCCCATTTTGAGGGAAATAAGAAATAGTGACCAAAAGAGGTGCATAGA
CTTGCATGTCTAGGAGTTCGACTAATGGATTCCACAGAAGGATGAGTGGTGGTGATTGTAACATCCGGTAAGTTGAATTA
ACTATGAAGAGGCTTAAAAATCGAAAATAGTAATTTTTGGAAGGAATTCAAAAAAATGAAAAATCTGGAAAATTGGTGAA
GTGTGGAAATCAGTGAGCTTTTGGTCAACTTTGAGCAGTCATAACTCCTAGCTCAAGATGAGTTAGGAGTAGTTCCAGTT
ATGATTTCGAAGCTTGTGGAATGATCTTTCCAAATCCACCGAGTTTGCTTGATTCTGAGTTCGTATGAACGAGTTATGCC
CTTTGAAAGTTAGGCAGTTGGAAGGGAATCCGTCCGGAAATTTTAATGGCATTTTGGTCTTTTCCCTAGCTATTTCTTTT
GGAGTTATATTTTGGTGTTAGGCTGATTTTTGGATCATTTTGGTCCCATTTTAAAGAGTGAGAGCTAGGGCTTGAGAGTG
AAGAGGAGAAGAAGAGGAGAAGAAGAGAAGAAAGAGGAGATCAAACAAGTTCCGTCAAAGATCGTCGTGGATATCGTCGA
GGGTGATCCCTACTAGGTATGTGAGTTCTTAGTGTTGGGTTGATCCTTTCCCCCACACATCAAACTCATTTTTATTATTG
AGAAAAGATTGGATATGTTGTTGAAGTTGTTTGGTTGTGTTGTTGATGTTGTGATTGTGTTGTTGAAGTCCCTTGTTGAT
TTGGGCATGTTTCCGGTTGTGTTTTGGGTTGAAATCTATGGTATGTTGAGGGATTTATGATTCTAAATGTTTGGGGTTGG
AAACCTTGGAGTTTAGAAGGTTTAGAGTTGGAGAAAAGTCGAAGTTGTTGGGTAAAAGGGGTAGCGCGTCGCGCCTTGCA
GAGCGCCCCAAAAAGTGTTCTGAACTTCACCCCTTGGGGCGCCGCGCCCTACAGAGCACCTCAGCCGGCCTTCGCTGGCG
CTCCGCGCCTTGCAGAGCGCCAAGGACGCCAAGTCCCCCCATTCTTTTCACACTTTCTCATGCATGTTCTTTGGTATTGT
ACCTATGTTTCCTAGTTGTTTCCAACACTCCAAAGTACTTCTAAACGTCAAGGAGTCATCCATAAACGTGTGATCATATA
CCTTGAATCCAAATTCCAATTCAAGGAGAGTTAGTTTCCAAGTCAAGTGAAATTAGGAGTTAAGTCTGAAGTTAAAGAAG
TGAGTCAAAACAAGTCTTTAAAGTTGTTCAAGAGTCTTTATTGAGTGTTTTAACTTCATTCTAAGGCTCAAGTTGCAAGT
CAAGCAAAGAGTATAGAGTTTTAATTTAAGTCAAGAACATAAAGTTGAGTTCATTTCTCAAAGTTATTAGGGAAGTATGT
ATTCCCAGAGAAGTTTTAAAGAAATATTTTACATTTAAATAAGGTTGGAAACTGAGATTTCCAAAGAGCCTTCGGGCTAG
TTTTTGAGTAATTATCTCAAATCAGTAGGAACACATATGTTTTAAAAACATAAGAGTCAGTACATTTTTGGGAGTAGTAT
CGAGCACCGAATTGGGGGAGCGTTCAAAGAACCCATAGCCCCCATAGAACCATGTTAGCTACCATGGGTAGAAAATGATC
AAACTTTTTAGATGAATCATTTTCCAGATAGACTAGTGGTCCATTAGGCAATTCAGATCTTATACCTTTGGCTGGGTATA
GGATGCTCTGGCAGCGTGAGGTCGATCGATGTATCATCACTATAGCTCTTATGTGATGGTTGTCGGTTAGACAAACTCCC
ATAGCAGTTATTGTATTTTCATACACAGAAAGTATTATATTTTTATATACATCAGTTCATTTGTATTTCTATATACATCT
CAAGCTTATTGTATCTTTGTATACACAGAGAGTTTATAGCATGTTTTAAGTAGTCTTTCTTTATATCACACTTGTTTTAA
AATTACCTTATATTGAAAGAAGTCAGTCAGGTTGAGTTGAGTTGAGCCAGGTAAGCTATTCAGTTTCTTCCAGATTTCCT
TCTAGCCTATGTTGCTTAGTTTTCCAGCTCGCATACTCGAACATTCAATGTACTGATGCCAGTTGGCCTGCATCTTATGA
CGATACAGATACAGGTACCCCGTATCAGCATCCTGCACGTCGTTGATCCAGCTGAGCACTTCAGAGTCAGTGGTGAGCCT
CCTTGCTTTTCGGAGGACTCGGTTGTTTTGCGTTCTTAAGTTTTGTTTTATTAGGATGTTGTGGGGTCTGTCCCAACATC
CATCTCAGTACTTTAGAGGCTTCATAGACAGTTAGTCAGTTAGTTTTGAGTCTCTCATTTATGTATATATGTAAATATTC
TATTTTGAGATTCGAGTTGCCTTTGTGGCCAGCTTATATAAGTTAAGTTATTTTGTAACCTTGTATTTGCATTGAGCTAT
TCTGTTGAGTTAGGTTTCCGCTGAGTTAAGATAGCCAGGACAAGGGTTCGCTTGAGGCCATAAATAGTCTCCGAGTGCCG
GTTTCGCCCAGGGTGTAGGCTCGGGATGTGACAGTGATTAATGGGGCTGAATCATCATTACTGTCAGAAGTAAAAGAGAA
GCAAGACCAAGATCCTTTGTTGATTGAGTTAAAGGCAAAGGTTCATAATAAAAAGTATTGGCTTTTGGAACAAGGGGGAG
ATAGTGTTTGAGGTATCAAAGTAGATTGTGTGATTGATTTCAAGGGTAATTGGGATGATCACCTATCTCTCATTTAGTTT
GCTTACAACAATAGTTACCACTCTAGCATCCAAATGGCTCCTTACGAAGCTCCTTATGGGAGAGGATGCAGATCTCCTAT
TGGATGGTTTGAAGTTGGTGAAGCTGGGTTAATAAAATCGGACTTAGTTCGTCAAGCTATGGAGAAAGTGGAAGTTATTC
AAGAGAGATTGAAAACAGCCCAGAGTCGTTAGAAATCCTATAGTTATGGTAGAAAGAGAGAGTTAGAGTTTGAAGTAGAA
GATTGAGGTTACTTGAAAGTTTCACCCATGAAGGGTGTTATGAGGTTTGGTAAGAAAGGGAAGCTTAGTCCCCGTTATAT
GAATAACGAAAAGGGTAGGTAATGTAGCTTATGAGTTGGAGCTACCACAAGAGTTAGCCGCGGTTCATCCAGTATTTCAT
GTCTCCATATTGAAGAAGTGCATGGGCGATCCTTCATTGATAATACCAACTGAAGATATTGGGATCAAATATAGTTTATC
TTAAGAAGAGATTCCAGTTCAAATTCTAGATCGCCAAGTTCGCAAATTGAGAACAAAAGAGGTAGCATCAGTCAAAGTCC
TTTGGAGGAACCAATTTGTTGAAGAAACTACTTGGGAAGCTGAGGAGGATATGAAGAAGAGATATCCACATCTCCTCGAA
TCCGGAGAAGTTCCGAATTAAGGTACTAATCATTTCTTAGTATTTATTTATAAGTTGGCATGTTGTTTCACATTTGCTTG
TGGGTGTTTGAGCTGAATGTTGCATATTACACCAGTAGCCTAGAAACAGTAATCTCATTCGAGGACGAATGTTCCCAAGG
GGGAGATATTGTAACATCTCGCAATTTGAAATAACTAGGAAGAAGCTAAGAATTTGAAATAGTCATTTTTGGGAAGAATG
AAAATCTGGAAATTTTGTTAAGTTAGGAAAAAAGTGAGTTTTTGGTCAAATTCAAACGGCAATAACTTATAGCTCAGGAT
GAGTTAGGAGCACTTTCAGTTATGGTAGGAAATATCTTGGAATGATCTTTCCAACGCCACAGAGTTTCTGCGATTCCGAA
TTCATATGAGTAAGATATCCCCTTTAGAAGTTGGGTTGTTGGAATAAGGAAAGTTCAATCCGGATTTTTAAAAGGTAGTT
TGGTCTTTTCCTTGCCCAATTATTTTATTTCGATTTTGGTAATTAAGTTAGGGTCTAAAAAGAATTAGATCATTTTACGC
TTTTACCAAAATATGCTAGGGCTTGGAGAAGAAAGAAAAGAAGATGAGAAAGGAGAAGAGAAGCAAAATTCGTCAAGATC
GTCGAATTTAGCTTGTGGATTTCATCGGGGCTGATCCCTACAAGGTATGTGAGATCACATAGCGTTGGTTTAGTTCAACC
ACGCACCAATCATGATTCAATTCAGCGAAATATGTTTGATTTGAATGTAAATCTTTTGAGTTCTTCATGAAATTCGGTTG
AATTCTTGTGGGTTGTTTTGTTGAAATTTCTTGGGGTTTGATTCATGTTTCCGGGTGTAATTTTGGTTTGAATCTATCAT
ATATTGAGGGTATAAGTGATCCTAAGTATTTAGGAAAATATCCATCGAAGTTTAGAGGGTTTAGAGTTGAAGCGAGGAAG
ATATTTTGTCGGTCGAAATCTGGTAGTGTCTCCGCATCGCGGACCCATTCCCCAATTTTGGGAAAATTTATTTTGCGTCG
CGGAGTGGACACGGAGCGTTCTGCCTAAAAATTTAATTCACGACCTAAGATTTTTAATCACCTCCGCGTCGCGAAACAGT
TCCCCATAATCGATTATTGATCATTTTCTCATGTTTAGTTATCTAAAATCATTCCTAAACGTCATGAGATCTTTCCTTAC
ACAAATCACGATCCTTGAATCAATAAATTCAATTCAAGGAAAGTTAAGAGTCAAGTTAAGAGAAGTTCATAAAGTTTTCC
AAAAGTCTTTAGCAAACGTTTTAACTATGTTTTAAGACTTAAGTTTTGAGTTCAATAAAGAGTAAAGTTGAAGTTCATTT
CTTCAAAAGTATATGGGGGCTATGTATTTCTAAAGTGTTTAAAATGTTTTCGCATTTAAACAAGAAAGGAAGCCTCGATT
TCCAAGGAGCCTTCGGGATAGTTTTCAGAAATGAGTAATCGTTTTCTAAATGAAGCAAGAGAGGAAACTTTGATTTCCAA
GATAGCCTTTGAGCTAACTTTTTGAGCACTAATCTCAAATCACAGAAAGAAGTATTGTTTTAAACATAAGAGCTAATATT
ATTTTTTTGCGAGTAGTATTGAGCACCGATATGGGGGAGAGTTTAGACAACTCACATCCCCCATAAATCATGTAGCCACC
ATGGGTAGAAAAGGGTCATACTTTTTAGATGATTCCTTTAGTGCTTTTTAGCATAGACTAGTGGATCCACTTAGTGAGTT
AGGTTCTATACCCCCGGCAAAGTATAGGAAGGTCCTTGGCAGCATAAGGTAAAACGTTGTATCATCACTATAACGTTTAA
GTGATGGTTGTCGGTTAGAGAAACTCCCACAACAGTATTTTGTATTTTTATATACAAACAGAGTTCATATTGAATATTTG
CATACATACAGAGTTATTATTGTATTTCTAAATACACAGAGTTGACATCATATTTTAAACAACTTTTTCTTATATTGCAT
TGTTTTTGAACTGTTTTATATTGAAATGAGTTCAGTTATGTTGAGTTGAGTTAAACCAGGTAAGTTCTTTAGTTCCTTTC
AGATTCTTTTCAAGCTTAAGTTGTGTTTAGGATTCCAAATCTCATACTCGTACATTCAATGTACTGATGCCAGTTGGCCT
GCATCATCCTATGATGCAGACGCAGGTAACCAAGATCAGCATCTAGCGCATCGTTGATATATATGTTGAGTATCATAATT
CTTTCTTTTTCCTTCCATTGTACTTCCTATGTCCAACAATAATTTCCCACTATTGACATGTCACACACTTTAAGAAACAA
TAAATAATAGAGGTAATATTGCTATATTACTATTTAAATATACTTATTAATGATTTGGAAAATGTTTTAGATATTGAATG
GTATTTATTATCAAGGATAAAGTAGATACAAAAGTATAAATTATCTGTTGATTTCTGAAACTGAGCAAATATTATTGAAC
AACTATTTTTAACATAGTGGATATAAACCTTGCCTCGAAAATGGTTATGGACAGTCCCATTGACTCCAAAAGGTACAAAT
CTAAAACACTGAGAAATAATATTTTTTTATTATTTACTCCTCCGTCCAATAATAATTGTCCACTATATTAAAAAAAAGTT
GTCCAACAATACTTGTCCAATTTAGAAAATAAAGAGATAATTTATCTTTTGTGTCTATTTTATCCTTGCTATTAAATATT
ATTTATCATCTAACACATTTATCAAAACATTAAATTTAATAAAGTCAAAAAATAATATAATAATATTACTCATATTATTT
ATTGTTTTCTTAAGTGGTCTGCCAAGTCAATAGTGAACAACTATTGTTGGACAGAGGGAATAGTAATTTTTTTATTTCAA
CTTTTTTGATATGTTTAACCATTTAAGACTATAAAATTGATATATTTTTCATATCTTAAAATTAAGATTATAATATTTAA
AAGTCTTACGGAGAAAGTAAATGAAATCTAAATACTGATTGAAGGTGCAGGTCAAATTGAAATATAGGTATCCACTCACA
AATATTCAAGTTTCATGTAGTTTGTTTTCTAGTAATGTTCATATCCAAGTAGGGATAAGGAACAAGTACCCCTAGACTAT
GACCGAAATTCTAAAGATACATCTGAACTTATTTTATTTTCGTATTTTTATGCATCTGACATGACACCTTCAACCACCTA
AGTTGGTTGTGTTTGTACACACTCGTCTGCCACGTGTGTAAATGTTATTTTTTATCTTATTTTATTTTATTTATAAGAAA
TTCATTTTTTAACATTTTGTTTGTTTAAAAAAATATAAAATAAAAATTATTCTTATTTTCTTTATCTTGTAGCTAAATTA
AGCTAATGCACTTTTTTTTTTACCTTCATTCATAGATTTTTCTCTTTTATTTTTCTATTGATTTTATTTACTTTGTCTTT
CGTTTTGATTTGATTTCAAATTTAACCTTGTATTTAAAATAAGTTCATTTTGAATGGATATCAAAATAAGTGAAGAAAAT
CAATGAAAACATAAAAGAATTTAAAAGTTAAAATTAAAGGACACTTCTAAATTATTATTAAAAAAATACACATAATTTTT
CAAAAAATATTTGAAAATGAAAAGATAATAAATTAATTTTTAAAAAAGATTAATGTTAAAAGAAATTAAAATAAATATTT
TAAAAATAAATAAATAAAAATAATTAAATATATATAAGTTTTAATATCAATAAATATGTGTACTAACTAATTATAAAATT
ACCAATTAAAAAATGACATGTGTCAAATTTGTTGACTCATCACTTGCCTTCAAGAGAGTGTGCACACTTTCTATGCCATG
TCATCATTTTTGGTGTATTTATTCCATTTTAAATTAGTTTAGGAGGTAATAGGACTCCAGTTAAGTTTATGTATGTCTCT
AGGATTTCAATCATAGTCTACGGGATATTTGTGTCTTATCCCTATCCAAGTACAACTTCAACTTTCACGTTATGTTTCTT
TCAATTCAATAATTAACTTCAAATACTTTTTCTGTCAATTTCAACTCAGATATTGTGAGATATCGAGTACTTTTCTAAAA
AAAATAAAAAATAAAAAATAAAAAAAATAAAAATAATAATAATAAAATTTATATATATATATATATATATATATATATAT
ATATATATATATCTAGATTTCAACAGCTTATTATTACTTTCGGTCTTCAGTTGAGAAAATGAAATTTATATAAGAAAAAT
AGCTAAAATGACGCTTATATTATAATCGAATTTGAAGTAACACACTCTTACTTTTCGTGAATTGTATGACCTTAGACAAA
ACAAAAGCACTAGTATCTTATACCAGAAGATGTAAGATCAGTAAATACTCATAAATGAAATGAACACAAATTAGATGGAT
GAGAATTGAGAACCTTTTCATTGCCAGAAAACTATAAGTTTGTTTAACACAAAACTGTTGCTATATTTTGCACTCTGCCC
TATATTTACAAATGCTTCTGTCATCTGCTCAACTTCAAGCTAAAATAAAAGATCATTGGGAAGTTTTGGCATGTTTCACT
GCGAGGATAACAGATGAATCATATGGGGTATTGGTTAGTATCTCTTCTACATATGCGTCAGGACAAATATCAATTGCAGT
TGAGAGTAAACTCTTACTAGACTAATCAGACTTAGTATACTCGAGCAACATGTGCGGAGACCTGTATATGTTCACTACCG
TCCAGTATAGGACTTCCTCCACCACGAGCTCACCCTCTTCTCTAGCAGCATATATATCCTCACATATGGCAATAAATCTG
CGTGGAACTGAAATCAGACATTTTTGCTTTAAGTAGAAGTGTACGATTTTAATTACAGTGCTATTAATAATCAGACCATG
ACTTAGTATTACCTGTCACATGAAGGAAGATTTTCATATGGGATTCTCATTCTTAGGTCGGAGCACTGCAGTCTGATGAA
GCGACAAAATACTAAAACAAATGTGATGTAGAGACTCCATATACTGAATTTGCTGAGAGTATCACCTAGCAAGCCCTCTA
GAACGCATAAAAATTGTTATTGATCAACATAATACACTTAATTTCTCATTTTATGTAAAAAATGATCCATTACTTATGCG
GTGTTTCCTCTGATACAATTATGGCCATAGGCCCTCTCAACCCTCCGAAGCCTTTTACATCCAGTGAGTCGATATCATGG
AAGGACCACCACTCGGAGACTCCCAGATTTAAAATGATATCCGCGCTAACACCATTTGCCTATAAAAATCAGTTATTGGG
ACAAATATCTTTAGCTGCATACAACCAAGAATATGAAATGCAAAAATTAACATGTTAAAAAAATTGTTAAGATTTATCTA
CCTTCTGGTGACATGAAAATACAAATAACATATAAATATTCAGTTTAGTAAGACCATCTTACCTCCTCTTCAGTAGTCCT
AACTTCCCTAGAACTAGTCACACGAATATATATAGGAAATTATATTATATGCACGGAAGCTATTGGTGGAACCATTCAAA
ACTTACTTAACTTCCCATGGCTTTGGACAATCCACAGGATCAAGTGTTCTTTCGTATTTCACAACCTCCTTGTCCTTAGG
CCTGTCCCTTTTAAGAACCCAATAAAATTTGACTTTCATATCTTTCAGACACAGAATGAATCTTCTCTGAACCACATCCG
GAACCAGCCACAGAGTATTTGCATCAGTTTGACAGCAGATAAGTTGGATATCATTTATATTGTATGCATGAAGATAGCCG
TTGGGGTCAAGATTCAAATCATCATGGAGCTGATTAAATGGAATCATTTCACAAAGAGTAGTCTGATAGAGGGTTAACCT
TCCTCCACTTTTTCTCTTTAATATCAAGCTGAACCCTCACATCATTTACAGGATTTGCAATCTTAGTTGGATTACGGCTG
CTGTACATCTGCACCGAAGAACATCTTCAATATTCTCAATTTATAAGATCACAACATAGAAAGGAAAATTTGAATAAGCT
GGGATGCCTGACCCCAAAAGTAACAACAAAATCTAACATATCAAGCTCTACAAGGTCAACATGAGTGACTCTATGAGAAA
CATAAATAGGACAATTTCTATAAACTTTTTTACCAGTAACACAATAACCAACGAGAGTAGGGATATGAAAGGGATTAGAA
AGGATTTCTAGATCAACATCAAATCGCATGGACACAAAAGGAGTAACAAATGACAATGTAGCACCCTGATCAAGATAATC
ATACACATCAAAATGAAAGACTTTCAACATACCGGTCACAACATCTGGAGAATCCTCATGCAACTATCGAGACTGAAAAG
CATAGAATCTATTCTGATGAGGATCACCTGATCCAAAACCACCAGCCAAGCTTGCCTACCATCCTTACCCTTGTTTGCTT
GCAACGGACAATTCTTCACTTTGTGACCGCACTTTCCAAACCAAAGCAACCATCCATACCGGCTACAAATTTGTCATCAT
GCTTCTTGACATACTCATGCAAGTTGATATAGAAGATCCACCACTATTTACACATTAAGGCTTAGGGTTAGACACCCTAT
ATTTGTTGAACTTAGAGGATGGAGCATTGGAAGAACCTTGACCGGAAAACTTTTCCAGAATTGAGGACATCCATGTCCAC
CGGACCTAGAATGAGAAAAGACACCATCACTAGTCCTTGCCCTTGTCTTGAGTTTTTCCTCTTCAATTTGTTGGGAATGT
ATCATTAACCGGGAGATATCCATCTCCTTAATAAACATGGCGGTACGACATTATTTAAACACCCGACAGAAACATACTCA
TCCTTGATCTAAAGTCGACAACCATATTTGTAGCATACTTAGACAATTGAGTAAACTTCAAAGCATACTCCTTCACACTC
ATATTTCCTTGCTCATTTGACGAGGAAAGAAATGATCAAGAAAAGCTCCTTTGAATTTCTCCCAATCAAGTTGACCCGCA
TCAATCATTCTCTCTTCCTTCCATTGACTGAACAAAACTTGAGCAACACCCTTGAGTTGATAAGAGGCTAATTCCGCCTT
CTCCACCGTAGATAATCCCATAATTCCCACTATCTTATATTTCTCATCAATGAACTCTTGAGGATCCTAATCAACCTTGG
AACCATGGATCTTCGATGGATTCATCCTAGTGAAGTCCCTTATCCTTTCCACCGTCATACCCACATATGGGTTCAAGATA
TCAATGGCCTATCTATTAGCTTGGGTTGTCATAGCTTGGTCCAACACTTCGAAAATGGCTCAGAATTTGAAATAAGTCAC
TTGCTCGTCCAAAGGATCAACATGAATTTGAGGAGGCTTGGGCTCTACATTTTAACCCGCATTTCTTCTAACATGAGCTC
TTCAAGGGGCCATATCCCAAAAAAGCACCTGACAGGATTTAGGAAAAGGATCTTTATAGATATAAACTTTATGGAACGAC
TTTCGAGTAATGAAAGAACTGAAGTTTCATAAATTTTTTGTTGCCTCCTATTCATAAATGTGGTGTTCTTCACACTCATG
AAAAATACTCTACTCAATGCGGCTTGTCAGACATCTTAGGACCTTTTTTAAAATCTTGTGCTTAGAATATCAAGTTCTCA
CGACCCAAAGTACACCTTAGACGTGATATGACATATAAGACCCTAAGAGGAGCTATACAAGCCCCTAGACATACATATAC
ACAAAATAATAGAAAAAAGTAGAGAATTTGATATAACGAAAGATTTTGACATAATAGCGCAAGTTTACTCATAGTCTTGA
CAAGCCGATCTAATACATCAAAAGGAGTGGTCAAGACGTAACCCGTACACCATGTAAAACATCAAAAACCTAAAAAATAA
GAAAACAAAGTAAAGGTGACATTGTCCTCAAAATATGAAGACTCATCAAGCCGTCAACGATCAAGCACTTGATCACTAGC
CATGAGCGGGAGGGGGAGAAGCGTCAGACCCTACATTTGGAGACAACTTAGGCACAAGTATGCATTAGTACATGGAATGT
GCTAAATATGAGAGTTATGCATAAGAACGTAAAACATGATCATAAAGGAACATAAAGGAAAACATGATATGCATGACAAA
GCTAAAACATAGTAAAAACCTTTAAAGAAGAATCATAAATAATGAACATCGTCAATGCATCTTAAAATCATAACGAAACC
TTTATAAAATCTTTGAAGTAATTTTAGCTCATATGATGGGATATTAGTTGTAACAAAAAATAGACCATATGAGCTATAAC
ATGGAATACGATGTAACTCCCATATGGAGAAGGGAGATTGCACTTGAAAAGGCAGAACTTCGTATCATGATTCATAAGTT
ATTTGTTGATCCACTAGCTAGGTCATTTAAGAAAATCTTACAGGGGCATGTTGTTTGGAACTATAGAATGCTACTAGAGA
CAACCCTATTTGAGCCTCCACCTCAAATTTCTCTCGGTGCTAAGTTAAATCCCAATGAATAGTAATTGTCATAAATATAA
CATAATACATGGAAAATGTAACACCTCATAGTGTAGTAGATCAACTAGAGCTTGACGTGAGGGTTAGAGTCGTCGATTTA
ACTTCCCGTACTTAGAATGAAGGATTTCGGGTTAGAACGTCAAGGTACAAATCCCCAAGGACCAACCAAGGACCCTAGCA
AACCACCCAAAAATCTTCCCCAAGGCAGTGCACCCACGAGGGGACCCATGCCCTGTAAGGGGGTCTACGCCTCGTGGGTC
AGGACCCAAAAAGTAGAGTTGCAGACCACCACCCACGAAAGAGCAGCACGCCCCGTGGGTCCACCCATGGCCCGTTGGCG
TGGTCTCGTGGGTGAGGCAGTGGGCATGTTTAAGTCGGTTAAATGTTGGCTTATGGAACTTTTCAGAATGAATTAGTTAT
TAAGTGATGTCGTTTTACCCTAGTATAGACCAACTATATAAAAACTTTAGACCCTTAATTAAGTCATCCAAATCATTATT
TCCAAATCCCCAAAAGAAACCCAATTCCCTCCAAGAAATTCTCTCTCTAGAAGAAGAAGAAGAAGAAGAAGAAGAAGAAA
AAGAAGAAGGGTCAAGCTAGGTCAAATTCCTCCAATCTTCCAAGCTTTGTGAGAGGTTTTTATCCAAGGTATGTTAGCTT
ATCCATCCATGGATACTTCCATCTATGGAGTCCCCTAGAATTCCCCAAATTGTGAAGATGAAATCCCCAATTCAAGTTAG
GGTTCCTTCCAATATTATGGGTTAAGTTGAGTATGAATCCAATTGAGTGGATATTGATTGTTTATGATTGAATGTAATGA
ATCATGATATTATGATGATATTACATGTTTTCTAAGGTTAACCCTAGTCTAATTGATGAAATTGAAATAATGTGTGTTTG
TGCCTTGTGAAGGGAAATTGAGGATTCATAGGTGATCTTCTAGAATTGATGACATGTCTAGTAATTTTTCAAGAATAGAA
ATATGTAAACATGAATTGAATTAGATTAAAGTATATATGATGGATCATGACTAGTAATGATTGAGATTTAGCCTTTATGG
TGAATTATGACTAGAATTGCTTAACAATGAAGCTTGTGACTAGAATGTCTTGTGATCTAGCTATGTATGATGATTGTAAG
AAGTAAAATCATTGAGATTAGGGCTTGTAGTCATGAATGTTGACTTTTAGGGTTTTGAAGGTAAAACTAATAAGATGAAT
TATGTATGTTAAGGCTTTGAGAGTAAAGTCTATATGAGAATATAAGATTAATGGATAGAATTATGGTGGAAGGCCTTTAC
TGACCTAATCTACCCTATGTATGATAGATTGTATGAAGTGATAGAATCACTTGACTTATGATAGTATCTATGTCTGATGT
AGTAATTCTAGACGTGTTGATTGATATGATCCTTGACCCTTGAAAGGGCAAGATATGATATTATGCATGTTTTATGAAAG
CTATGTACATGCCTTATGAACACTTTGAGAGTGAAGTGTCTATGATTATGATATGTTGTTGTGTTGTTGAAAGGATATTA
TCATATACACACTTATGCATGGATATGATATGATATGTAAGGGTCTCTCACATAGAATGATTCTTGGTTGAAAGGTTTGC
TCACCTAAAATGAATCTAAGTCCAAGGACTATGAAATGTGATGAGGTTGTGATGATTCCCCCAAAGACGTTTATATGAGA
GGAATGCGAGGTGAATTCCCTTATTCCTAATTAGATAAACATGAGATGAGTACCCATGTCATGATATGAGAAGTGTGTGG
TGACTAGCCTTAATAAATAACTTCTATAGTAAGGCAAGAGGTGAATACCTATTTGCCTTTAAAGTGATATGGAGGTGAAT
ACCTATAGCATATTAAAATGAACATGAAGGTGAATACCTATATCATATTATGATGGACATGGAGGCGATTACATATGATC
CTTATTAAGTGATATGGAGGTGAATACCTACACTACACCCTAAAATGTATATGGAGGCGAATACCTACATCTTATTAAAA
TGAACATGGAGGCGAATACCTATGATTACTTAANNNNNNNNNNNNNNNNNNNNNNNNNNNNNNNNNNNNNNNNNNNNNNN
NNNNNNNNNNNNNNNNNNNNNNNNNNNNNNNNNNNNNNNNNNNNNNNNNNNNNNNNNNNNNNNNNNNNNNNNNNNNNNNN
NNNNNNNNNNNNNNNNNNNNNNNNNNNNNNNNNNNNNNNNNNNNNNNNNNNNNNNNNNNNNNNNNNNNNNNNNNNNNNNN
NNNNNNNNNNNNNNNNNNNNNNNNNNNNNNNNNNNNNNNNNNNNNNNNNNNNNNNNNNNNNNNNNNNNNNNNNNNNNNNN
NNNNNNNNNNNNNNNNNNNNNNNNNNNNNNNNNNNNNNNNNNNNNNNNNNNNNNNNNNNNNNNNNNNNNNNNNNNNNNNN
NNNNNNNNNNNNNNNNNNNNNNNNNNNNNNNNNNNNNNNNNNNNNNNNNNNNNNNNNNNNNNNNNNNNNNNNNNNNNNNN
NNNNNNNNNNNNNNNNNNNNNNNNNNNNNNNNNNNNNNNNNNNNNNNNNNNNNNNNNNNNNNNNNNNNNNNNNNNNNNNN
NNNNNNNNNNNNNNNNNNNNNNNNNNNNNNNNNNNNNNNNNNNNNNNNNNNNNNNNNNNNNNNNNNNNNNNNNNNNNNNN
NNNNNNNNNNNNNNNNNNNNNNNNNNNNNNCTCTTGCCTACATTCTTATCAAATGTAGGGTCTGGCGATATTGAGTTTGA
ATCTCGTGGTTAGGTTTCTAGTAGAGCAAGGAGTTGAAGACTTGGTGAGTCCTCATAGCATCGAGGATGTGATCACCTTT
CCTTTATGTCTTTTATTTTATGTTTGAGACTATTGTATGGGCTGCATCCCAAAGTTTTATTCAAGTGGTTTTAGATGGTT
TGAGACAAAGTATTATAGACTTCCGCTTTCTTTTATAAAGACTTTGATTGTATGGAAAAAGTTTTAAAATTTTCGCATCA
TATCTATTTACTTTATGTTATGATATGCTAAGTGGTTTGTGTTAGGCCTTCGGGGTCTAGTACACCATGTTACATCTAGG
GTGTACCCCTGGGTCGTGACACAAAAACACAATTAAATTACTAATCCATGCTTAAATCATTATAGAGTAGCTCCTTATAT
CGTGAATCATACAACTATGAGAAAACCTTTCACCAACCATGATTCCTTAATATGTGAGAACACCTTTCACAATTTCATTG
ATATTTATCTTAAAGCAACTTTTTGATCATAGAACATATTTTCATAAATCATCATTCATAAGTTCATAGCTTTCTTCATA
AACTCATGTTGTTTCAAATTCATAGTCAAAATCATCAATAATACATGGGCCCATATGATATCAATTGGACAACATGTAAT
TGAATCAAATAATTCAAAATAAGACTAAAATAAAACAATTGAAGCATGTCAATGAATACCCACGGAGAATTGGATGAAAC
CCTAATCAATTTTGATGAAATTGAATTTGGAGATTTGAGGTCTTTTGGGACTCAATGGGTGAATGGAACCCATTGATGAA
ATTCACATACGTTGATCATCAAAGTCCAAAAGTACTAAAGGAAAAAAGAGATTTGAACCTTGATCCCTAGATTTCTCCCT
TGAAGCTTAAGATGATTTGGAGGGGGATAACTTGGATGGGATTTTGGATGTTGAAAGAATGAGATGGTTAGACTAGATTT
AGGAATATAAGGTTAGTTATATGAATTACAATTAGGGTCAAAATGACATAGTATAGGCATTAAATATATTAGAAATGATG
AAAATACTCTTAAGAATAACTACCGGATGGCTTCTACAGTTTGGACCTATGGTTTGTAGAAATTTCTAAGGTCCGTACTG
GTCAACTGTAGAACCAACTTTAGAGACAAAATTCATTCAACTTCCCACAAGACCTTTCTACATTCTGTCCTTCCTTTTAC
GGTCCATAGACCTCTTTTGAAAACCCAAGTTTAAGTCCAAAATTTCACTAAATCAAAGATTAGTTCTACGAGACAACACT
ACGAGCCAAAAGACCTACTACGACCCATGAAACACTTTTCTAGACCTGAGGTTCAAAATCAAATCTCTAAATCCTTTCTA
CGAAGGCCATCTACGGTTCTTCTTAATTCCTATGGCTCATCCTGTCAAGTCATAGGTCACACATCAGAAACATGAAAGTC
TAAAAATTTAACTCAACTACTACGATTGCCTTCTAACGGCCCGTAGGACTTCCTACGGTCCATAAATCGGACACGTACTT
CACTACCTCAGTGCCAAAAATCTAGACTTCTTCTTTCAACTTGACGTTCCAATTTTTGAGGTGTTACAAAAGGGCTATGC
AAACTTCAAATCGGTGATCAACTGAGTTGTTTCGATGAGCTAAGACAAGCCCACCAAAGATGATAGTGCAAAACGGTTCA
AGGTCAGGTCTAAAAGGTAATTGGGACTTACTCGGTGATTCAACTAATCACCTTGGTGAGCTAAGACAAGCTTGCCAAAC
ATGTAATTTAAGCCCAATGCAATTTTTTCAAAATTAAACATCAAAATGCAACATTACCCAACACCCAAGCAATTAAACAA
GTTACCCACATGTCTCATTACCCCTGAGTACTCAAATTTCCCCCAAATTATAACAAAGTACTGTCAGATTGATGATTTGT
GCTTAAAAAGAATGTCACCCTATCTATCGTTGGGAAAATACAAGACAAATGGACAAAAATATGCTACTCATACTTCACCC
AATCAATATTCAAATAAAACCCACTCAATTTAACAATAAAATTTCAACTTTTAACCTTCACAATCAATACAAGCAATTAT
AGGCACAAAATTAACTATTTTAGTTCATGGGCAATCTTCAATCGACTACATTTAAGCAACCCACGTGATTCACATAGCAC
ATTATCAAAATCAATAGCTAACCCAATCAATATGCATCAAGAGTAAGCAAAAATAACAAAAGTTGAACTCGAAAACAAAT
CTCAAATGAGTAAAGATCAGTGACCAAAGAGGAAGGAAGGGTTTGGGTCGAGAATCATGAGTAATAACACACTCCACTCA
AGTAAATCAAAGAAAATAAAAGCACAAACTAGTATTTAGGATATGAGTCTAGAGTTTAGGAAGTAAAAAGTTTCAAAAAG
ATCAAAGAATACCCTTTAAAAAGTGAAAAGACCCTTGGCCTTTTTCTGTCAGGCGCGTTCGACGGTGTGCAACTAACATT
GTCAAATGTGTTGGGCGAATTGTCGAAGGAGAATAAGCTCGTCGATGATGTCACTCCCTGAAGCTACCCAAAGACGTGGA
CACGGGACCTAGGATCATGAGTGACCCTAAGCTAACCCTGAGTTGGCATATCATAAGCAAACTGAATATTCTATAACAAT
TAAGACTGATGCTGAAGCTAGATCATGATAAACCTTAATAGTGGAGAATACCCAAACTGATCTGAATATATATGAACTAT
GAGTTTAATAACAACTGAATGATCAAACTCAAAGACTAAAGCTAAATCTAACTATGTCAGAAAATAGCCTCTAACTGACT
AGAAGTGTTGGGACATGCCCCAACTAAATCTAGCAAAACCTGAAACTAAAACTAAAAGCAAAGGAAGATAATCATGTCAA
TCGTCCTCAGAGAATTAGGACTCACCACTAATGCTGCTGAATTGAAGATCGGGAGCCGATCTATGCTTGATCTAGAAGCT
GAAAGCCTGAACCTGCATCACGAGAAGATGTAGTGCAGAGTATGCATCAGTATTTGAAAGGTACTGAGCATGCACTATAG
AGTAAAGCTGAACAATAAAAATAACTGAACTAAAACATATATCTGAGCAATGCTAAGATAAGCATGATACTGTTAAGAAT
CAGTTAAGGGAAAAAATTCAGACGAAAGGTATAAGATTAGCAAGTAAATTCTTTTGCCGTTCGTAGCATGATAAATAAAG
TATTGATCGCCTCTTCATCAAGAGTGAGGTTTCTATGGGGGTTTGGAACCATTTTGATCGCCTTTTCAATATAAGATCCT
TCCAAACGGATTCCATTCAGTCCCGATGGTTTAATAGAACATGAACTAACTGAATGCAATGACCAAGTTTATAACATGCT
GAAATTGAAATCTAACTGTAACTGATAACATGGTCAATGCAACAGAATCTAACTGAAAGGGAGCTACTAATAACCAACCT
AAAACCACATGAGCTAAATGTGGAGTCCGATGTATATGCCCCATCGAGAGGAACCAATATAACCTGCCAGAGGTATAGAG
GCATGACTGGCGTGATCACTAAAATGATTCCCACAGAAGGGACTTACAACCTACGGGGAACATAGTTCTGGGACTTAAGG
GTGACTGAACCTAGTCCACTCTGTATTAAACTAACTCCCAACTGATTATATAATTAACACATTATGACTGAGTTTCGGTA
ATACTGGATAACTCAAAATACTGACATGCTAACTGAAAATGCAACATTAATGTGCTGATAATGAAACATTCAAATCTGAG
GCATGTATATCTGAAATATCTGAACTAGCATGTGTAATTCATGAACTAAAAGAACGCCTTGGCCAGGGTTCTAAGTTTAT
GAAAGAATGTATGTAAGACAATACTAAAATCATGATAATCTGATTAGGAACATTAAGGTAACTAATTCATAATGATCTGC
TGAAATTCTAGAAACCCTAGGTTTAGATAATATTAAGGGAATCAAGAATTTGACTGAATTATAAGGACCTAATGGGTGAA
AGGAGCCCACTAGTGAAATCCCGCATACATGGTGATGAACTCCATGGAGAATTCTTTCGATTTTGAGGCTGGAATGGATG
AAACCTTGCTGCGTTGTTGGAGAGGCGTTTGGTCGACTCTTTCTCCTTCTATGTTCTAAGTTTTCTAAATTTTTGATGGA
TGATTTTCTTAGGGTATATTCTAATTGACTTACTAGGCTAAAACTGACCAAAACTATGTAGTTTAGGGGTTAAACGACGT
AGTTTATGGGTCCAACGCATACGGTAAACACCCAATGACACCTGACTTAACTGCTGTTGGGACCACTGACGGAAATAACC
GACGGTCTGTGGACTGACCCACGGTCCGTGCTGGTCAACTATCGACGGGGGACTGGACTTGAAAAAATGGGGGTCTGACC
TACGGCTCTGGACCACGGACTGTGGTTTGACCTACAGTTCGTAGGTCCAAACTTAGTTGGATTTTCTGGGGTTCTGGGAG
GGAGTTGCATGTGGCCATCCACGGACCCCACATACGGTCCGTAGGTGGCATCGATGGTGGCACCTGTAACTTTTGAGATT
CTACATTTTTTGTCTGTCTAGGATACAGTGTGTTACATTATCTCCCACTTGGGAAAATTCGTCCTCGAATGAAGTCTAAA
CTAGCTAGAAGTGGAGGGAAAGAGCTGCATGCCCGGCCACTAATTTCTAGAAACTGATTTCTGACTGAACTAAGTTCCAA
GGACATGCAAATACGCTGAAAATGCAAGTACAAACTGAAGGAAGATGATACTAAGACTGAATATGTGCATGAATGACTGA
AAAATTGAAGAGAAACTTTTATCTCAAGCTGGAATGGAATCGGAAGGAAAGAGATGAGGATACTCGACCTTCATGGCTGC
TTCTACTTCCCAAGTAGCTCCCTCTACGGACTGACTCCTCCACAAAACCTTAACTGAAGAGACTTCCTTGTTTCTCAATC
TTTGAACCTGAGGATAAAGAATCTCAACTGGTACCTCTTCATAAGTGAGACTATCCTTCACAGCCACACTTTCTAAAGGT
ATAATAGATACTGGATCACCCACACACTTCTTTAACAACGAGATGTGAAAGACCGGATGCACTGCTATTAATTCTGCTGG
CAACTCTAACTCATAAGCCACTTTACCAACTCTTTTCAAGATCTTGTAATGTACTACATATCTGGGATCGAGCTTCCATT
CCTTGCCAAATCTCATCACCCCTTTCATAGCTGACACTTTCAAGAAAACCCAATCATCAACTTGGAACTCCAAGTCCCTT
CTCCTTTTATCTACATAGGACTTCTGGCGACTCAGGGCTGTCTTAAGTCTATCCCTGATGAGCTGAACTTTTTCCATAGC
ATCATAAACCGAATCTAGCCCAGTTAAGGCTGCTTCACCTGCTTCAAACCAACTAACTGGAGATTTGCATCTACGCTCAT
ATAATGCCTCATAATGTCACTCCCCGAGACTACCCCTGAGACGCGTACATGTGACCTAGGAACACAACTGATCCCCGTTA
ACCCTGCTGACATGATCATTAGCATACTTAAGATAAGTTGAATAATAAACTGATGCGGAAGCTATAATCATAAATAAAAT
GAAAAAAATTGGGAATACCCATATACTATAACTAAGATATATGAAAACTGTTGAGTTTAATACAAAGAAGATATTAACTC
AATTTTAAGTTGAATCTAACTATGTCTGAAATAAGCCTCTAAACTGACTAGAAATGTTGGGACATGCCCCTACTAGATCT
AGCAAAATTGAAACTAAAGGACTAAAAGTACTAAAAAGATAAACATGTCACTGGTCCTCGAAGAATGAGGACTCACCACT
GATGATGTTGAACTGATGATCGGGAAGTGATCTAAGCGTGATCTGGATGCTGAGAACTTCAACCTACATCACGAGAAGAT
ATAGCACAGAGTATGTGTCAATACATGAAAGGTACTGAGCATGCAGGATAGAATAAAGATGAAATAACATACAACTGAAC
AAATCAAATAAGTAATGATATAATCTGAACATGATATAGCTACTGAATGTTGAGCCAACTGAATGCAATGACCAAATTTA
TAACATGTTGAGACTGAATACTGACTGTACTGAAATGTGGTCAATGCAATGGAGTCTGATTGAACTGTGGGAGCTACTAA
TAACCGATAATAAATCCACATTAGCTAAATGTAGAGTCTGATGTATACACCCCATCGAGAGGACCCAATATACCCGGCCA
AAGGTATAGAGGCATGCTGGCGTGATCACTGAAATGATGCTTACAAAGGGGACTTACAACCTACGTGGCTAGTAATTCTG
GGACTATATGGGTACGCTGAACCCTAGTCCAACTTGGTATTATGCTACTCCCAATAGATTAAGTGATTAATACATTATGA
CTGAATTTATGTATTATACTGGATAGATCAAACTGACATGCAAGCTGAGAATGCACAATAATATACTGATAAAGACACAT
TCAAAACTGAGGCATGTATATCTGAAATAACTGAAATATCTGACCTAGCATGTGTAATTCAGAAACTAAAGAAATACATA
GCTAGGGTTCTGAAATTAATGCAAAAAAAGGCATAATAACATGATAATCTGATTTGGAACTTGTAATTAAATAATTCATG
ATAATCTGCTAAAGTTCTAGAAACCCTAGGTCTAGTCACGATAAGGGAATCAAGAATCTGACTGAAATCTAAGGATCCAA
TGGGTGAAAGGAACCCTCTAGCGAAATTCCATATACCTGGTGAAGAATTCCATGGAGAAATCTTTAGATTTTGGGGCTGG
AACTAATGGAACTTTGTTGCGTTTTTGAACTAGGGTTCTTGACTTCTCTTCCCCTCTTATGCTCTACTTTTTCTATGTTT
TGATTAATGATTTGACTTAGGTAAGTTCTAGTTATGTTTCTAGGCTTAAACTGGTTAAAACCTCATAATTTAGGGTCTAG
ACGATGTAGTTTAGGGGGCCTAACGCATAATGAAAAGACCGAAAGACCCCTGACTTAAAATCTGCTGAAGCGACCTACGA
ACTGGTCGACGATCCATCGATAGATCCACGATCCATCCTATCAGTCTATCGATGACTTCAGAGACCAGGTTTTGAGGGTC
TCGACCTACGAACTGATCGACGATCCGTCGATGGATTCATGATCCGTCATGTTAGTCTGTCGATCAACTTTAAAGATTAG
GTTCTGAGGGCCTCAACCTACTGACTTGGATCCCCGATCCGTCAAGTTAGTCTGTGGGTCATGCCTTAGATTGATTTTGT
CTAAATTTCTGGGGATGGTTGCAGATGCGAACGACGGACTATCAATATGGGCCATGGGTCACCCTACGATCCATGGGTGG
CAACCGTGGGTTACACCTGTAACTTCTGGAAATCTGCATTAAGTTCTATTTTCGGATATGGGGTGTTACATTATCTCTCC
CTTGGGAACATTCATCCTCAAATGAATACTAAGCTAGCTGAATAGAGAGGGCAAGAGTTGCAAACCCTACTAAGCATTGG
AAACTAATTTTCTAACTGAACTGAGTTCCAAGAACATGCAAATACACTGGAAATGCAAGTACTAACTGAAGGAACATAAC
ACTAAGACTGAATATGCGCAAGAATGACTGAAAAAACTGATGAGGAACTATTACCTCAAGTTGGAGTGGGATCGAAAGGG
AACGAGTTGAGGGTACTTGGACTTCATGGTTGCTTCCGCCTCCCAAGCAACTCTCTCTATGAACTGACTCCTCTACAAAA
CCTTGATTGAAGTGACTTCTTTGTTTCTCAGCCTTCTAACCTGACGATCAAGAATCTCAACTGGTGCATCCTCATAAGAA
AGACTATCTTTCACGACCACACTCTCTAATGGCACCACGGATGCTGGATCACCCACATACTTCTTCAATAGTGAAATGTG
GAAGACTGGATGCACTGCTGCCAAATCTGCTGGCAACTCTAACCCATACGCTACTTTACCAATCCTTTTCGAGATCCGGT
ATGGGTCTACATATCTGGGACTGAGCTTCCCTTTCTTTACAAACCTCATCACCCCCTTCATAGGTGACACCTTCAGGAAA
ACCCAATCATCAACTTGGAACTCTAATTCCCTTCTCCTTACATTTGCATAAGACTCCTGGCAACTCTGGGCTGTTTAAGT
CTATCTCTAATGAGTTGCACTTTCTCCATAGCATAATGGACTGAATATGGCCCTATCAAGGCTGCTTCACCTACTTCAAA
CCAGCCCATAGGAGATCTACATCTACGCCCATACAATGCCTCATAAGGGGCCATCTGAATGTTGGAATGGTAACTATTGT
TGTAGGCAAACTCAATAAGAGGAAGGTGATCATCCCAACTACCCTTGAAGTCGATCACATAAGCTCTCAACATGTCCTCT
AAGGTATGAATGGTACACTCTGCCTGACCATCCGTCTGTGGATGAAATGTTGTGCTAAGGTTAACCTGAGTACCAAAACC
CTTCTAAAATGACTTCCAGAAATGAGAGGTAAACTAAGGGCCTCTATCTGAGATGATAGACAAAGGAACCCCATACAACC
TCACAATCTCATTAATGTAAAGCTTGGCATAATCCTCCGCCGAATCTGTAGTCTTGACAGCCAAAAAAATGAGAAGACTT
AGTAACTCTATCAACAATCACCCTAATGGAGTCATGATGTCTGTGAATACGAGGTAAACCTATGATAAAGTCCATGTTGA
TCACTCACTTCCAAGTAGAAATGTCAATCTCTTGAGTCATACCTCCTAGTTTCTGATGTTCAAGCTTAACTTGCTAGAAA
TTGGGGCACTTAGCCACAAAGTCTGCTATATCTCTTTTCATACCATTCCACCAATAGACTTCCCGCAGATTGCGGTACAT
CTTTGTGGCACCTGGATGAATAGAATATCTAGATTTATGGGCCTCTACAAGAATATGTTGTCTAAGCTCGCCCACATTAG
GAACACATAATCGACCCTGGTAGTGAAACACACAATCTTTCCCTTGGGAGAAAACCTCAACTCTCTGTTGGTGGACTTCA
CCCTTGAGATCAAGTAATATCGGATCGCTGTCTTGCTTTTCCTTAACTCCCACTACCAAAGAAGATTCTGCCCCATTTTG
AACCGTTACACCACCATCTGATATACTCATAAGAGGAACTCCTAGGCGAGCAAGTCTGTGAACATCCTTTGCTAGTTCTC
TTTTTTCTTCCTCAACATGTGATACACTACCCATGGATAATCTGCTAAGAGCATTTGCTACTACATTCGCCTTACCCGGA
TGGTAATGCATGCTCATATCATAATCTTTGAGGAACCCAAGCCACTTTCTCTAGCGAAGATTCAACTCTTTCTGGGTGAA
TACATACTGGAGGCTCTTATAGTCTGTGAACACATCTACATGAACACCATGCAAGAACTGTCTCCAAATCTTGAGTGCAA
ACACCACTGTTGCAAGCTCGAGGTCATGAGTCGGATAATTTTTCTCATGTACCTTAAGTTGTCTAGAAGCATAAGCTATA
ACCTTACCTCGCTGAATCAACACACAACCTTGGTCGACCCTAGATGCATCACAATAGATTACATAACCATCTAAACCCTC
TGGTAGAGTCAAGACATGAGCTGTAGTCAACCTAAATTTCAATTCTGCGAAGCTTTTCTTACAATCATCTGACCATCGAA
ACTTGACCATCTTCTTAGTCAACCTAGTCACTGGTGAGACTATGGATGAAAATCCTTCCACGAACCGTCTGTAATAGCCC
GCTAGACCCAAGAAACTCCTGATATCTATAGCAGAGGTAGGTCAGGGCCATTGTTTCACTGCTTCTATCTTCTGGGATTC
TAATCGAATTCCTTTACTAGACAGAATATGCTCAAGGAAGGCAACTGATTGTAACCAAAACTCGCACTAGTTAAATTTTG
AAAATAACTGGCAATCTTTGAGAGTTTGCAGAACAACTCTCAAATGACTCGCATGTCCTTCCTCATTCCTAGAGTAAATG
AGGATATCGTTAATAAAGACGATAACGAACAAGTCCAAGTACTGCTTGAACACTCTGTTCATCAAATCCATGAAAGCTGA
GGAGCATTGGTTAGTCCAAATGACATGACTACAAATTCATAATGACCATACCGAGTTCTGAAGGTTGTCTTCGGAATGTC
ACTATCTCTGACTTTAAGTTGAAAATAACCCGATTTGAGGTCTATCTTTGATAAATAACTAGCACCCTGAAGATAGGAGG
TAACTGGATTGGTCCTGTACTTTTGACAACATTAACATGCATGTCATTTATATCTCCCATGTTATCATTTTTCCCATAGT
TACTAGTATCATCACTTACATTTTCTCTCATGTTTTCAATTACAAATGGGGAACAACAACATGACCAAACAATAATATAT
TCTACTACAAACAAACAAGTTCACAAATTAACTTCACAAACCTAATTCTTAGATACCACTCCCCGACAACGGCGCCATTT
TTGATAATGCTCAAATTACTCACTAAAACTTTAAATGATTAAAAAACGTTAGCAATATATATACCCAACAAAAGAGTCGG
GGTCGAATCCCGGGGTGAGCTAAAGGAAAGATTCAATAAGGAAATTGAAAATACAAATCGATTCATTGTATTAATTAGGA
CAATCGGGTAGACGATTCCACCAAATTTAAGATAGGGGTTTAGGAATCAACTATCGCAATTTAACTAAAAATAAAGATTT
AAACAATTAAGAGACAATCTAAGGGTGTAGGAGTTGGTATCAACATCAAACATGAGTATAAGTGTTTTCTCAAGAATGTT
AAACACACATGGATAGGTTGGGTAATCGTCGGTGACACAAATCTTCTTTCGATCTCAAAACATCATATCATAGAATCTCC
TTTTGGTCTTATCTATGTAAAATGCAATTAAACCCAATATCTTACTAAAATATCTCTTTCAAGCGGATTTGGCAATAAGA
ATTGAATAACAATTTCTCTTTCGAGCAAACTACTACAATCAAACCCAATTTTCTAGTATTAAACTATTTACCCGCTTCAA
TTAATCTCTTTCAAGCATCAATCAAAGATCTAAGATATGATTAAATTTTCTACTCATGCTAAATATCTCAAATCCATGTA
TGAACAATTGAAAATAGAACAAGACACTAGACCCACTTAATTATTTCAACACCCAACTCCATAATCACACCCCTAGAATT
GGGATTTACCCAAACATCATAAAAGGACAAAAAATTATACCAATTATGTTTTCAACCATTAAGGAGTTGAGAATCATCAA
TAATCTTCAACACCCACTTTGAATTGAACCCTCAAATGTTACAAGATTGTTCAAAACCCCAAAAACTAAGAGAAAAACTA
AAGAGTCTATTTCTCCATATAAAAAAGTTTAAACCTTTTAAAACTAAATTCAATAATCCATGATACATTTTCTCTCTACT
TTGGTCTATTTATAATTTCCCCAAATTAGTCTGAAATTCCATGTGTGACATGATCAGCAACGTTAGTCAGGCTCGCCTAG
CACGATCGGTGGATCAATGTTTTTTCTTTTGCTCACCCTTCCTTCACTTCATTCTTCAATTATTTGAACCTCAGTTGGGA
AAATTAATCGAGTCAGCCTTTCACATTCATGGAATCACCGAGTATGACCTTGTTTGCCCGTTTATCCTTCATTTTAATTT
AGAATTTTATCACTTTCAGCAATGGAACCCTTAGCTCGCACACCTACTTTGGTGAATTACCATTTCATCTTTGCTTCGCC
AACATGTCTTGAATATTTTCAAATGTAAACACTATCACTTTAGGCCTGGTATGACCTATTGGGAGATTCACCCTTTTGGT
TAGGCGATCCTCAGTTGATAGTTTACACTCTTTTAATTGTTTTGAATTTTTTTTCATAGATTTATAATTTTCTTATCATT
TAGACTTCATAGGTGAAAAATAACAAGATATCATTAGATAAGGACATAAATAGACATTGAGGACATAATTTTTTGAACTA
AAAAGGCCGCAAATGAGTCAAAATCTCATAATCATGAGTAGTCAACAAGGTCTGGAGTTTCAAAAAACTCTCTTAACACT
CATCCGACCATACAAATGGAACATTCTTCTTGGTTAAATTGGTCATTTGGGAAGCAATGGAAGAAAATCCCTTGACGAAT
CAACGGTAGTTACTAGTTAACCCAATAAAACTCCTTATCTCTAAAACATTAGTGAGCCTTGACCAATATTTCACTGCTTC
AATCTTTTAGGATCCACCATCACTCTATCGTTAGAAACCACATGCCCTAAGAAGGACACTGAATCGAGCCAGAACTCACA
CTTGGAGAATTTTTTTTATAGAGACTTTTCTCCTTTAACAATCCCAATATAATTCTTAGATGCTCTTCATGTTCTTTCCT
TCTCTTTGAGTAGATTAGAATATCATCAACAAATACAATAATAAAGAGATTCAGTTATGGCTTAAAAATTCTGTTCATCA
GGCTTATGAAAGTTGTAGGGGCATATTTAAGACCTAAAAACATTACTAAGAACTCATAATGCCCATACCTTATTCGAAAA
ATAGTCTTTGGCACATACACTACCCGTATTTTTTCAGTTGATAATAACCTAACCTCAAATCAGCTTTAGAGAAGATAAAA
GCACTCTATAACTAATCAAAAAAGTCATCAATGCGAGGAATAAGGTATTCATTCTTAATAGTAACCCTGTTTAGTTGCTT
GTGGTCTATGCACATAAAAAAACTACCATCCGTCTTCTTCACAAATAAAACTGGAGCACCCCAAGGAGAGGCACTTGATC
AAATAAAACTTTTACTTAAAAACTCTTGAAGTTGGTCCGTTAACTCCCCAACTCAATCGGGGGTATTCTATAAGGTGGAA
TGGAAATGGGTGAGTCCCTAGCTCCAGGTCAATACGAAAATCAATATCAATATCAAGTGTCATAACAGGTAGGTGTCAAT
GGCAAAGATCCATAAACTGTAACGTCCCAAGGTACACCCTAGATGTGACATGGGGAATAAAATCTCAAGAGACCCTAAGT
TAGCCATTTGACATGAGCAATGACGTAAGATAAATACATACAATATGAAATCAATCATAAAACTAAAGAAGTCTAAATCA
TAATATCTCATCATTAGAGATTTTAATAAATAACTTGAAATTTGGAAGCTATACTAAGTCTGACATAAGCCTTTACTATA
TAGATATGGTTAGGACAAACCCCTAAACTAGAAGCCTAAAAACATAAATGACATAAGGCAATAAGCTGATAAAAGGTGTT
CCAACCCTCGAACCATGAGGACTGACCACTAGCAAGCACCATTGATACATAAAATCTAGCCACGACTACATGGAGAAGCG
TCAAACCCTATAATATGAAATAATATATGCACAATATACATCAGTACTTTGAATGTAATGAATATGAGCAAAAATCATGA
TAAGATTGAAAACATAACGATGCATGAGCAAGTAAACAATATCAAATCTTGATAAGCTAGTTTCATATATCATGAGGAAG
AGGTCAATGCAAAGCTTGGAAAAATCAAATCAAAATCTTAAACCACTTAATTTCAATGTGTGGGACCGACCATTAACCGA
CATATAACCATGAGAGACAATCACAAAGTTAAATGTATTACCCCATCGAAGAGGGACCTAATCATCTTGTCAGGACATTA
AGGATCATTACTTTGAGACATGGGTACTCGCCACTACTCTTTAAAACATGGTTACGCGCCACTAGTCCCTCTTAAGACCA
AAAGTAATCGATGACTTGGTTACTCATCTCTATTCTCATATTTCATGAATTCTCGGCCTATCCTACGGTGACATGTAATT
TATGGGGGTATGGGTAATCACTGCTAGTCCACTCGATGCTTAGTCAACTCCCCCACAGAATTAATGCATCATTATTTTAA
GAGTATATCCTTAAATTATCATGACTTCATAACTTAATTAAAAGAGACACTAATCAAACATGTCAATCATGATCATCATT
CATATTAGAATACTTCAATCGCAAGCAACCTAGTTTATCAAACATGTTGACACTTTATTCGAAAGCATCCCTTAAGTATT
AATCTTTTCAATTCACAAATCATTCATGCCATCCATGCTTGATTTTATAATCAATTATTCATACAAACATGGCTTCATGA
AGAACATCCTTGAAAGCATACTATATTCTCAAATTCCTCAATTAAATGTTTAATGCATAATTCATGATAACAATATAATC
ACATAATATGGGTTCACATAAATTTCATAAAAAATGACCAATATCACTCAATCCATGCATAATAAGATCAATTATATTGA
ATTTAGTCATAAACAATTGAACTCATTCATAAACATGTAAAACCAGGTTTAGATTGAATTCATAAAGGAGCTTTTGAGAA
ATATTTGAGACTCAATTGATGAAATAGATCCATTGATGAACTTCCCATGTACCTTGATAACAAAGCCCTAGAAATTAAAG
GAAGAAGACCTTGAATACTTGAATAACCCTAGGAATCCTTTGGGATCCTTGGGGAGAACTTTTGAGAGAAACCCTTGACA
GGATTGTGAGAGATATTAGTGATTGAAAGGGAACGGGTAATTTTCTAGGAGTAAAATAAGTAATAGGGTTTATTTATAGG
GACAAAGGGAGTAGTTTAGGAGTTAAAAGGGTAGGAAAAGACCCAAATTCCCCTAAACCTAGGGTCCACATAAATTTCTA
CAGATCGCATTGCTCATCCATAGAACTAGATATTCGAGACCCAATTTCTGAATAGTTTCCACAGGAACTCCTATGGTCTG
TCTAAGATTTTCGGTCCTTAGACTCAATCGTAGATGCAAAATTCAATCAAATCTTTAAATAAGTGTGGAATCCCTTATAC
GACCACATTCTATGAGTCGTTCGACGTTCTACAGACTGTACTGTTGGTCCGTAGGAAATGTTTAGAGACCTAAAACCATG
AAATCCTCAAAACCATCTCTACGACTGCCTTCTACAGACTGTAGAACCTTATATTGACTGTAGAACCTTCTACGATCCAT
AGACAAGACATGAAGACATGGACAAGTAGTCAACAATGGAACTTTCCTTTTTTCGAGGTGTTATAATATATCCACCTTGG
AAACATTCGTCCTTTAATGGGGTTCAAGTTGGCATAAAAAGAGTAGAGAAAGCAATCTAACAACCCAACAAAAATGTGAA
CCATAGAAAAGTGCACATAAATAAGGATAAATCAATCAAGCTAAATCATATTTCAAAAATCAAATTTTCATGAACATGCA
TGCATCAGGAAACATGTGAATGACTTAAAGGCATAAATCCAAAAGAGTGAATATGAGGGACTAATACCTCAAGCTAAAAC
TTAAAGGAAAGGAAATAGATAAGGGTACTAAGTTATAACACTCAAATTAATCTTCAAAATTAATCAAAAGAGTAACCGTT
TGTCATCAATAAAAATACCCAACAAAGATTTAGGGTTGAATCCCACAAGGAGTGGTGTGAGGTTAAGAATACAATTATTG
AATTAAGATGCAACTAATTTAAATGTCGCAAATGAGAAAAATGGGTGGATGATTCCACCAAATTTAATTTCAAGTTCACA
AACTACAACCAATCTTTAAGCAAACGAAAATTAACTAATTGAGTTTACTCTAGGGGTGTGGTAGTTGAACATTGATGTCA
CTAGGGGAAGAATTGCATTGCTCAATAAGGCTAATGAATCATGGATAGGTTGGGTTATCCTCGATAAGTTTAATCTTCTT
TTGATCTCAAAACACTAGTTCGTGAAATGTCCTTTCGGTCCTATTCATGTGAATTTTAGTTCAACCCACTACATTGATTT
CACAATTAGATATAACGAAATTGCATACCTTAAACTAGTTAACCACTCATATTGGTCTCGTTCGAGCACCAATTTGAGAT
CTAAACTAAGATCAAGTTGGCCACCTTAAACCTTAAATTAAGCACATGGTAACAGTTCAAATGTATGATTAAAAGCTATA
AAACAGAGCAAATTCAATACACCCACTAAGTTAAATCAACACCCAACCCCACAATCACACTGTTAGAGATTGGGGTTTTA
GCCACCCAACACAAAGTGTAAAGAAATTATACCTTGCATGAAAGTAACCATGGGTATCATAAAATGAAGAAATTACAAGA
CAACCCACTTTGAATTCAACTTCAATTTATTAAATTCAAGAGCAAGTTTAAAAACACCAAAGACTAAAAGTGTTCTTCAC
AAAGTAGAAAGTGTTTCTGATGTCTCTCATAATTTTTCAGACCCCCTCTTTTCTCTCTCCTTTGGGATTTTTGTAGTTTC
CAAAAATTTGGCCAAAACTCATTGCGTGAACTATTCTGTGACATTAGTCAGGATCTCCGAGTTCATCCTGAGAATTGCCA
ATAGCACTTCAACTCTCCTTTCTCTTGCTTTAGGCTTCAGTTGTTTGAACCTCAATCGGTGATCTCATTTGATTCTACTT
TTCTCATTGGGTGAGTCACATCTCACCACATTTTTTCGTTGTTTAAGCCTACAATTTTTTACCAAGTACTGTCAACTTTG
GCAATTGGTAACACTCAAAACACTCATTAAAACTAATCAAAAGTGTGAGAAATCGTAGTCAGTAAAAAACCTAACAAAGA
GTCGGGGTAAAATCCGACAGAGAATGGTATATCATGGAGAATTCCTATCAAGAGATTTGGACTTTAAATTCTCTCATTTA
CACTAGTAAGAATAATTGGATGTATGATCCCGCCTATTTAATATAATGTTTTGGTCATCAATTATCATAATCAAACTAAA
TGTCAAAGAAATCAGGAGTTCACAAGAAATCTAGGGATGTAGGGATTGGAAATCGATATCGCATATGGGTAATTGTGTTA
CTCTATAGTGATGAACATTCATGAATAGGCTAAGTCATCTTCATTAACGCTAATCATCTTTCGATCTCAAAGCTTCTATG
CATAGAAGAGTGAGCAGGCGTAGTCAATTTAAAAACCCAACGAAGAGTTGAGTCGACTCCCATAGGGAATGTTATATCGT
GGAGAATTCCTTATTAAGAAATTTGGACTTTAAATTAGCTCATTTGTAATAATAAGAACAATTGGGTTGATGATACCACC
AACTAGTATCAGACTAATTACCAATTCCAATTAATCTCTTTCGAGCATCAACCAAAGATCAAAAGTAGGAATTAAGTTTA
TAATCTTTACCTATAAATTAACCCCATGCTAATTAGACCAAATTCAAGTATTAACAATAAAAAAAATAGAGCATAGCACA
ACATCCACTATATTAAATCAACACCCAACCCATATTTTCACTCCTATAACTTGGGGTATTAGTCACCCAATGACAAAAAT
TAAGAGGTTCTACCTTCCATAAAAGCAATCATGGGTAACATGAAATTAAGGAATTACAAGTAAAACCACTTTGGATTCAA
CTTCAATTTGTCAATTTCAATCACAAAGTCGTAAAGTCCCAAAAGCTAGAGAAGTGTTTTTCAAAAGTAAAGTGTTCTAA
AACTCTCTCAAAAACTTTATCTCTGACTATCTCTCAAAATAGTATCGTAAATTGTATATTATTTCTCTCTCCTTTGGATT
ATTTATACTTTCCCAAAATATTTCCCAAAAATCCACTATGCGACTTACTCGGTGACATTAGTTGGGCTCGCTGAACTTAC
TTGGCGAAACACCTTTCATTCCTCAGCTCATCTTATGATGATCTAGGCTTCAGGTGTTTGAACCTCAGTTGGCGAACTCA
ATTGAGTCACTCTTTCATGCTCAACAAATTACAAAATACCACCTTGGTTCGCCTTTCAAGCATTCAATCTTTTCTTTTCA
CAGTATCGCTTTGGGCGATGTGGATCAGGACTATCATTCTTATTATGTGCATCGCCGTCTCTACTGGAGTCCACTGATCT
ACTTTGATAGACACAAGTTCTATGCACTGTCACTGAGGGCATGATTGTGGTCACTTGTCTATCCGCCCTTCTTGTTAGGC
AATCAACAATGTATAATTTGCACTTGTTTTATGCATGTTTGGTCATTATTTCAAATATCAATCCTTGCCTTGTCCAATTT
CCTTTGTAGCCGCAAATCATAAACATTTAATCAGAATAGGACAACATTAGGCATTGAGGACACTAATTATTGAACTAACT
GCACCTTAAATGAGTGCAAATCTACCACTCATCAATACCCCTAACTTAAATTTTTGTTTGTCCTTAAGTAAATCAAGAAC
ACATTAAGCTCAGTTAGGGTGTCTACAACAAAACTCAATGAGAGATAACATGCAAGTGCCATAACAAAAATACTCTCAAT
AACATGTTACCCTCAATCATGATCAAAAAGCTTCAAATGATGACTAGCCGGTCTCAACACAAGCTCAAGCTCACTTTATC
TTCTTGTCTAATGCAAGAACATGTTTCAAAAAATGTATTCAAGTGCCCTCACATCAACAAAGATTTCATGCTCTCACAAA
GCAATTTCAACAAAGGTGTAAGGAATCAATGCAACTCTCACTCTCTCAAAAGAGAAACATATGCAAGTTTTGTCTCATAG
GTTTGCCCATATTTTCCAATCATCACATAACCTAGTTCATGCAAGATCTCACGGGTCTTTTAGGCTTGTAATGGGGCTGA
GGGTTAAGGTATGGTCAATTTGGATTGGGGACTTTGCCTTTGCAAAGCATTGTTGCAAACTTTGTTACCTCTTCTCAAGT
GCTTTTCCTGCTTTTTTCATTTGAGAACTCAAACTTTGACTTGTCACTCACTTATTTGGAATCCTCTTTTATTTCATTCA
CTTATCTTTTTCATTTTCATTTTTCAAAATCATCTTCATCATAATGGCTTTTTATTTAAGGAGGGGTTCCTTCTTTTTGT
AAGATTCAGAGTTGAGTCTCATTTCATCTTTGTTTTCCCTTCACTTGGCTTTCATTATTCCTTTCTTTCCACACCCCCAA
CTTCGGCTTTTGTCCTATGTTGGCTATTCAAACATCACAATGCTTCAAAAATATTTTTTTGTGAGAAGGTAAGGACAATT
TGGTTCAAGAGACTTTCTTTTGGTTGCCAACAAATAGGATAGGCTCAAATGGTAAAAAAAATTGATCAACACCCTCCCAA
GGTAGTCACAAAGGATTATGGACAATTTGGTTCCCTCTTTAAATTGTTCCCCAAGCTCATGCCTAGCATTCATAAAGATT
AAAATAGTTGGAATAACAAGGCAAAGTCTAGGACTTAACATGCATCATTTCAAGTAAGACCTCACCACACATGGAACTTT
GAAATATACTCATTTAGCTCATTCTGAAAAGATCAAAAGCGTACATACAAAGTTCATTGGATGGCTCAAATCAAAACGCA
GTTAATCAACAAAAGAATTAAAGAGAACGCTAAAAAAAACAACCAAATTAATTTCATTCTGGCAACACTAACACTCTACG
CATTGTTCATCATGAGTACTATTCTAGACATCGATATTGGACAAATTCAATCCTCAATTTTTTATCAGTGAAAACTTCAA
GCATTTCACGATTTTAAAATCATGGGGGGTTGCAACATCAAGAGAGAATGAAACTGTCATGACCCAGGGGTAACCCCTTG
ATGTAACATGGCGTACAAGACCCTGAGAGACCTCATACAAGCCACGTAACTTTCATAACATAAGAAAATAGAAATGATTT
GGAAATTTAAAACATTTTTAACACAATCAAAGTCTTTATAAAACGAAGCGAAAGTCTAATACACTTTGTCTCAAACCATC
TAAAACAGGAGTATCTTTAGGACACAACCCATACAATAGTTCAAAAAATAAAACGAAAGACATAAGGAAATGGTGGTCAA
ATCCTCAAATGCTCTGAGGACTCACCAATCTTCAAATCTTGCTCTACTATGATCCTAGCCAAGGGGATGGGAGTCAATAT
CGTCGTACTGTACATTTGGATAAGAAATATAGGCAAGAGTATGTGTTAGTATAAATATGTACTAAATATGATAACTTGCA
TAAATATCATAAACATAAGCATTAGACAACATAAGTCATAAGCATAATCAATGCACATAATAAATCACCACAATAAGGAG
GAAAACTTCCTCAAGTAACCTCAACTTATCCTTAGTCAAAACTTGGGTCATCCGCTTCTAGTCATACTTACATCATGGAA
GGCAACTCAAGCAACAATCCAAGCTATTCATTCTTAATAACATAATTCATACTTATTCATGCTTACTATTAAAACATGTG
GATTCGCCATCTTGCCTCCTATAAAGGATAATGGGTATCCACCTCTTGCCTTACATACTTTAGGATGATGGGCATTCTCC
TCCATGTCCAACATCATAAGACACAGGTATTCGCCTCCACATCTTTCTATAAGGGTCATGGGTATTCGCCTTCATGCCCA
ATCATCATTATGGGAACGAGGATAGTCTTCTCTAGTTCAATCATACATAGTAGGAACGTGGGGAGTCACCTCTTGTTCAA
CAACATAGAGTAAGGTTAGTCGCCTCACAGTCATCATCACATGACACGGGAAGTCACCTCATGTTTTCTAACCTAGGAAT
ATGGGTAGCCGCCTCATATCCTTCTCATATGTAGGTCATGGGAAATCACCTCAAGCCTCATCAATTTCATAATCTTTTAA
CTTAGATTCATTTTAGGTGAGCAATCCTTTCAACCTAGAATCAATCAATGTGAGCAAGCCTTTCATATTCATACATACAT
AGGTAATCATGTGGGTAAAGTACTTCCACAACAATCCGATCTATAATCAACAATTCATGCTTAAGCTTTACTCTCAAAAC
AATCGATATCATAATTATCTCATGTGCTTAAATCTCAAAGCATTCCTAATGTATCTCATCAATCCTATAAGAATACATCT
AAACTCACAAATTATCCTTTCATCGCATAAAACTCATTTACATTAATTTCATCTTTCTAGACAAGGGTTAGGCATGGATA
CATGTAAATTCATCCTAAAAACATATAAAACTATCAATTCATGCATAAGCAATCATCACCCAATCAATTGTATCAACATT
CATTAATACCCACAATATTAGAATAAAACCCTAACTCAAACTAAGGAATTTCATCTTTTCAATTGGGGGATACTAGGGAC
TCCATGGATGGAAGGAATCCATGGATGAAAGCCATCATACCTTAATTACAAATCCCACAAATGCTTGAGGAATGGACACT
TGACCTTGATCCTAGCTCCAACTCTTTCTTCTTTTTCTTCAAGTTCTAGAGAGAGAAATATTTGAGAGAAGAACTTTGTG
ATTTATTTTGGGTTTTGGAAATAATGACTTGAATGGGCGAGTTTTGGGGTTCCAATCACTTATATAGGGGTTCTAGGCTT
GGGTAAAACGACGTGACTTTGATTTAACGAAAAACAGAAAAGATCCTTAAGCCCCCAACTTAGAGGAGGCAGCCCCATCT
TCATGTGAGGCTCCACGAGCCGTGGTACCCACCCTGAGCAGTGGTGCCTTACGTGGTCATGAACCAGTGGCTTGGCAACC
ACCTCGCTTAACATCTAAAAACTAAGTCTTCACCATGACCCCTCCTACATCCTGTCAAGTCCTTCACGAGCCGTCTAGTG
GCTCTTGGGGAGGGTCCTATTGTAGGGGAGACTTGGAGGCCTATTGCCTTACCTCCACGAGTGGCACCACGATCTGTAGT
GGCCATCATGATCCATCTTGGCTCTCGTGGGAGGTGATTTTCCTTTGGTCACTCACTGCCTAGGTCCATGGGCACCCCCA
CGAACCACGGTGCCCTTCACGATCGATGTGGACCTTCGTGGAGGGTGCCAAGGTGAATTTCTTTAGCCCCTGACATGGTA
CTTAACTCCTAGCTTAGCCTACTAGATTTTGAGGTGTTACATTTTCTCCCCCTTGGGAACATTAGTCCTCGAATGACATT
CTAGACACCTTTTAATGGAAATGACTCAAAACTAGCAGCCCATAATGCATGCAACTCATGTAAAGGCACACAACCAAGGA
GGAAACATAACCTCTAAGCTAAACATACTCAATTCATCATATTGAAGGTAGGAACTACATCTAGCAACCCAATAAACTCT
CTCTAGAATTTCAAGGAAGAAGAAGGTGAAGTCTAGGGTTTAAGGAGCAGACTTTTCTACTCAATTTCGTGGAGATTCTT
CATCTAGGTATGGTAGCTTTTCATCTATGGGTAGATTTCACCCATAGAGTCCCTTCAAAAATCAATTTCACAACTTGGAT
TTCCCCCAAAAGCTAGGGTTTCACTCAAGTCATGGATTCTGTTTTCAAAAATGATTTCAATGATTTTGTTGCTTTATATT
ATGATCAAATTGATGAATTACTACTATTTTTATTATGAATCATCCAAGAATCCATGAATTCCCCTATTCTAGTTAGGGCT
CCTTCCTACATTGTGAGTATTGTTGTATGTTGATCCAATTGAGTGGATAGTGGTTGATTATGATGAAATTGCATGATTTT
ATTATGAGTATAAATGTATTCTTTATTAACCTAAGATTCTAGGGTGAAAGTGATATGGTCAAGTGTTATGCCATAAAAGA
GGCAAATTGAGGGTTTAAATGTGACCTTCTAGGATTGATGAAATTCTTTACGAATTGCCTTAGATTAGAGCACCTAGATA
TGAATTCCTTAAAAGTAAAACTTGTAGACATGAATTGATTAGATTAGGGCTTATATGATGGATCATGGTTGAGTAGTATT
GAGATTGAGTTTACATGATACTATATGGTTATAATTGGTTAAGAATGAAGTATGTGGTTAGATTACCATGAGAACTAGGT
ATACATAATGACCATGTGAGGTATTGCTTGAGAGTAAGGCCTGTAGTATGAAAATTATTCCTAGGGCTTTAAAGGTAAAC
TCTAATAGGAATGAGCTATGAATGTTGAGGCTTTAAGAGTGAAGCTATTATGTATGTTGAGTTGTATATGGCATTATTGT
GGAAGGACTTTACCCACATGACTTATAATATGAGTACATGATATTGTGCATGTAGTGATTGAATTACTTGAATTTTGATT
ATATCCATGTCTAATATATTTAATGCTAGATGTGTTTATTTGATGTGATTTATGATCCTTGAATGCAATATATGTGAATT
ATGCATGATTGTGATATTATTATGAATATGCTTTATGAACGCTTTGAGAGTGAAGTTTCTATGATGATAATGTTGTTGTT
GTGTCATCGAAAGAACAATCACACACACTCCATCCATGAACATGACTATGATGTAACTAAGGTGTTGTTGAAAATTTATC
ATAAGCACCCTTACACATGACTATGAATGAAATGTCCATGACCATGATAATCTTGTTGTGATGATTGAAAGGCTATTTCT
CATGAACACACTATGAACATGATGTGAAAGGTTTACTCACATAATAACGATTCTAAGGTTGAAAGGCTATTCTCACCTCT
TGAATCAATAAGCTATACCATGATATTGTATTGGTTGAGTGTTAAGACATTCTTCCATAAACATGAACTTAAGTCAAGAC
TTAACATGAACTTAATGGGAATTATGCCTAGCACCGAGTGGATATGAATATGAGATGGAAGCTTTTACACCAGCAGTCCA
ACTTCCCAATGGGTTTCTTTTACGCCAGAATTCTGGGTTNNNNNNNNNNNNNNNNNNNNNNNNNNNNNNNNNNNNNNNNN
NNNNNNNNNNNNNNNNNNNNNNNNNNNNNNNNNNNNNNNNNNNNNNNNNNNNNNNNNNNNNNNNNNNNNNNNNNNNNNNN
NNNNNNNNNNNNNNNNNNNNNNNNNNNNNNNNNNNNNNNNNNNNNNNNNNNNNNNNNNNNNNNNNNNNNNNNNNNNNNNN
NNNNNNNNNNNNNNNNNNNNNNNNNNNNNNNNNNNNNNNNNNNNNNNNNNNNNNNNNNNNNNNNNNNNNNNNNNNNNNNN
NNNNNNNNNNNNNNNNNNNNNNNNNNNNNNNNNNNNNNNNNNNNNNNNNNNNNNNNNNNNNNNNNNNNNNNNNNNNNNNN
NNNNNNNNNNNNNNNNNNNNNNNNNNNNNNNNNNNNNNNNNNNNNNNNNNNNNNNNNNNNNNNNNNNNNNNNNNNNNNNN
NNNNNNNNNNNNNNNNNNNNNNNNNNNNNNNNNNNNNNNNNNNNNNNNNNNNNNNNNNNNNNNNNNNNNNNNNNNNNNNN
NNNNNNNNNNNNNNNNNNNNNNNNNNNNNNNNNNNNNNNNNNNNNNNNNNNNNNNNNNNNNNNNNNNNNNNNNNNNNNNN
NNNNNNNNNNNNNNNNNNNNNNNNNNNNNNNNNNNNNNNNNNNNGAGATGATCTTGGTATTTAACTGTGTATGTGAACTA
TATCTTATATTGATTGATGGTTGCATTATGTCTATGATTGGAGACTATGCTTATGATTATGTAGTTACCCTTTATGCTAT
GATGAACTATATATGAGTTATCTTATGAGTTACTTTCTCCAACTATTTCAAAGAAGATGTTCAAAATTGGCATATAGCAT
GGTTTCAACTAAAATAACCCTTTTAGCATGCTTTCAAGGATTTTATGCATGGCTATCATACTTGGTGCATTTTTGTACTA
ACCCATATTTTCTACATTTTTCTATAAGTGTAGGGCCCGATTGTTGAGGTGTGCTTCCTTCTTATTCAAATCTTGGATCG
ATATTCTCCACGCTTTTGGTGAGTCCTCATGGTTCGAGGACGGAAGTTGTTCATTTCTAGTTTCTTTTTACATTCCTTTT
TTGAGACTATGTTGTGAAGGGATGTGACCCTATTTGACACTCGATTGTATTAGATGGCTTATTGAGATAATGTCTAGATT
TCCATTTGCTTTAATGAAAGATTTCGATTATAAAGAAAAGTTTTAAATTCTGCATCATTTATAATTATCTTATGTCATGA
TATGATAAGGGATTGTATGAAACCCCTTTGGGGTTGAGTACGCCATGTTACATCTAGGGGGTACCCTTGGGTCATGACAC
TTAACACATCCTCTAAATTTTGGATAGTATGCTCCGCTTGCCCATCGGTTTGTGGATGAAAAGACGTGCTAAGCTTAACT
TTAGTGCTAAGACCCTTTTGGAAAGACTTCCTAAACTGAGAAGTAAACTGAGTACCTCTATCAGAGATAATGGACAAGGG
CACTCCATGAAACCTTACCATCTGCCTCATATACAACTTAGCATAATCTTCCACCGAATAATAAATCTTGACGGGAATGA
AATTAGCCAATTTTGCCATTCGGTCTACTATTATCCAAATTGAATCATTTTGTCGCTGAGTACGTGGCAACCCAGCTATG
AAGTCCATATTCAAGTCTTCCCACTTCCAAGTAGGAATGCTAATATCCTAGGATAAACCTCCCTGTTTCTGGTGCTCAAC
CTTCAATTGTTGGCAATTTGGACATTTAGCCACAAATCCCGTAATATCCTTCTTCATCCTATTCCACCAATAGATCTCCT
GCAAATCACGGTACATCTTGGTGACTCCCGGGTGAATGGAATACTAAGAACTATGGGCTTCTGAAAAGATATGTTTCCTT
AAGTCATCATCATTCGAAACACACAAACGACCTTGATATCTAAAAACGCTATCTCCCCCTTGGGAGAAAGCCTCTAAAGA
CCTTTTAAGCATTACTTCTTTCAATTCTACTAAAGTAGGATCAAGACATTCCTTAGCTTTCACATCCGTCTTAAAAGACG
ATTTTGACCTATTATGAACCATAATACCACCTTTGTGGAATCAACTAGTTGAACACCTAATCGGGCCAATCTATGTACAT
CTTGTACTAATTCTTTCTTATCATCATCAATATGAGCAACACTACCCATAGATAACCTACTAAGAGTATTCTCTAATACA
TTCACCTTACCGGGGTGATAGAGAACACTCATATCATAATCTTTCAATAATCCAAGTCACCTTCTTTTTCGAAGGTTGAT
GAGTCCATGATTTTGACTCATTTAGGGTTATGTTTTGATGAAATTAGTGTCCTCAAATGCATCTTTTACCTCGATATATA
TTAAAAATCATTAAGTTTCAGGTATTTGAAGTTTGAGGGAAAGCATGGACATTGTCGAGCAAGAAAAAGTCCAAAAGAAG
CTAAAAGAAGGAAGAAATGAAGATCTACGAATCGATGAACTCATTTGGCGAATCGAAAATAGATTACCTATTCACCTTTT
GTTCTAGTGTGCCAAGCCCTGAAAAAAAGGAGCAAATAGGCGGTGAAAAGGAGCAATCGGCGTATCGCACCGAGCAACTA
CGCGAAGTAGTGCTACATCACCCAATTATCAAGGACACAAAGATGATGAAGGCAACTGATGAAAGGCGGCGGAGTAGACC
AAAGAGAGGATCGTCGAATGCATCGGTGATTCCTAATAACTTCGCCGAAAGATTCTTCGGAGCACATTTTCTGAAACCTA
TAAATACCATTTCAGTTTTTATTCTTAGCAGCGAATTTTACCTTATTTTATCTAGTTTTTTTAGATTATTAAGTTTGAGA
CAGAGTTTTGGAGATATTTTCTCAATGTTTTGGGAAAGGGTTTTGAAGAACTTGGAGCTTTCAAGGGTTTCAACTTCAAG
AAATTGGATTTTGGTCTCTTGGATTCTTCACTTTTGGCTTGTTTTAAGACTTAATCTTGCATACCATTGATGGAAACTGA
TATTAGTATACGTCTTTATTTCTTTTACATGCGTACCTAAAACACCAATTCTTGGGGTGTGATTTAGTGAATATGGGTTA
GATTAGTTGTTGGGTCTTGCTTGATGATAGTTGATTTGTAGTTTAAATGTGATTTTGTTTAGTGGTTGTTGATGAATTTA
ATGAATTTGTAGTTGCAAATACAAATTTTATTATGTGTTTTCGGCTTACTGGAGTGAGAGGTCGTAAAATTAAGACCACT
AGATTGATGGCCAGTGTGGGTGGGTCGACATGAGGTTCAGCTCGAGAGAGTGAACCATAGTCCCATGTCCACACACTTAG
CTCGTGAGAGTGAGTGGGTTAAGACGGAGGCTTTTCTACATGCGGCAAGTGGGTCTCCGTGAGAAACGCATTTGAAACGG
GGCAAGTTGATCGAGAGAGAGCTTATCCCCTTTATAGCCTAGCCTAGTCACAAATACTCAATGAATTTACTATCAAAAGT
ATGTACACAATGATTTAGTCTATCCCGTATTCCTATCAAATCCCAAGAATCCCGTCTCCATACTTTTATTTTTCTTTATT
TTCATAGTCTTAGTTATTTCTTGCTTACAAACCCCCATTTGATACTTGACGCTTGCGTCACCCTTTTTAATTTGTTATGT
TTTCATTCACCAAAGTATTTAGCTACGATTAGCCTTCGCAATTTTTGCACATAACCACTAATTCGCACGCCCACTCCCTT
GGGACTCGACCCCATCCCTTGGTTGGGTTACTAAACTATTGGACGATCGTAGACACTTGCATTAGAAGTTGTGTCTGGAT
TATGCAAACATCAAAATTGTGCCGCTGCCGGGGAGTGGTGTTACGTGAAAGTTTTTGGTTTAAGAAGAATTTTGCTTTTG
GTACTCGTAGTTTACTAACTTTATCTTTAGTTTTGTTTTCTTTTGAGTTGTCGTTGTATGCAGGCACCCTGACCATGGTT
GTGGGAAATTGTTACAAGTCGGCTGAGACAAATCAAGTAGTCAAGGGTGACTTCAAGTTATCTGGTAACTCAGTTGAACG
ACTTGGCCACCAAAATCTTAGAGGTGGAAAACCAGTGCAACCACCAAGGGAGGTACATGCCACCTCATGAGCGAGAAAGG
TCTAGAATCAATGAAAATAAGCGTATCGAGGATACGTTATTGATCATTCTCCACAAGCTTCATGAGCAAGAAAGAATGCT
AGAGGAAATGAAGGAAAGTGTGGAGGTGCTGAATCAGATGAGTAGCTCTCACTCAAGATTAAGCAAGTTGATCGAAGACC
TCTTGGACCACGCATTGACTCATCTCTACCCTAGTAGTAAATGAAGGTTGCCTAGTAGATTTAGGTCTAACCCCAGTAAT
GAAGCTTAACTGATAGCTCGCGTTGAGCCACGACGTTAAATAAGGCGCTTCTTAGAAGGAAACCCAAAGTTTTATTGCTT
TAAATTAGTATGTTAGAATAATGGTGTGTTAATTTAGTAGGTTAAAACAAGGAATGTGTTGAAAAGTGCAGGTTAGCAAA
CTAAGGATCTGATTGGCGTGTCGCGGAATTGATTGGCGATTCTGCTATTTTCCGTCGTTTGGACCTCCATGTAAAATGGA
GGTCATGTAAAACTCGGTGAGGTAAGCAACCATTCGGCGCGTCGCCGAGTAGGTCGGTGAACTATATTAACGTCGCCGAA
TGGGCGCGAACTGGATGGTTTATAATGGCCAAGCAACTTCAAATTTGAAATTCTTCACTTTCCCTCGCTCTTAAATCTCC
TAAATTTACACTAAGGTAGTATTTTCTTTATTTTAGCCGTTTACTAGCATTTTAGTTTGTTGATTTGTGTTCAGAGTTGG
AATACTTTGCCACCTAACTTTTCAGTCGCGTTTTAATCGACATCTAAGGTTGGTTTCCGAATCCCAAGTTTATTGTTGAA
AATTTTTGAACTCTTTTGCAATAATAGTATCGTATTGATGTAAGTTGGGCCTCTCTGGTAGGATTTGAATCCTTAATTAC
CTATTTTAATTTGAAAAATCTTACCCATATTCGAGAAGGTAGATTGAAAATGGGAACATTAGGTCATTCGACGATATGAG
TCGAGCTCACCGAACCATTCGGCGGTTCGCCTATTTCGTTTACCTCTCTCTTTATTGTCGCGTCAAATTTGTGGTTTGAG
TCTGTAACTTTCGGTGAGAGGCCAGAGTTCGCCAAAGGCACTCGGTGACTCACCGAAAGTACTATTTATCGCACTTTATC
TGCATCTTGGAACCCTTGTGCACTGTAACTTTCGGTGGACAAAGCTTGCTCGCTAAAAGTAGTAGGCGATTCACCGAAAG
GACCTCCATATCGCCGACTTGTCTTAATTATTGAGCCAATCCCTTCGACGAGCTCGACTTATCTCTCCAAAGAGGTTTGG
CGACACCCCGACCATATCGGCGAGTCTGTCTGCAATAACTTTTCTGTGCTTGCATTTGAGTTTCTTCTTGATCTTTTGCA
GATATGGTACGCACCAACCTAACCGAGCCACCTAAGAAAAAGGCAAAGAGCATTATGATAAATGAAGGAGGATCACGTCC
TTCGTAGAAAACAAAGCAAGATCTCCCACTGAGAGATAAAGTCAAACGAAAGAAGCATATCAATAAGAAAGGGGCAGCTA
TTGAGCCATATTTTTCTGAACTGGAAGATGAGGAGCTCTTGATTCATCGCAGTAGTAGACACCAGGCTAGATCTCAGCCT
AGCCCTATCGAAACCTCCTCAGCTGCTGTCCCACCTACTACTGAATCAGTGCCAACTTAGGCACCTCCAATCACCCCTGG
ATTTCGTATAGTTCCTCCACCGAGGCTATTAAACAGATTGAAAGGTGATGATTTACGAACCATCATAGAGGAGAAGTTAC
TATCTATGGAGGGGCTGGAAGGCAAGCATCCTGATGTGCTTGAAACTCTTTGATACCATGGATTCGAGCAGTTCACACGG
CCCCGAGACCCTTACATTCCCTCTTGGGTAAGAGAGTTTACACTACATATGGGGATTTGGTGCCTAAGAACAATAAGAAG
GCAAGTAAGTTTCGACCGGTGAAGTTGGTCATGGTCAGAGGCAATGAGGTGGAGTGTCACAGCGAGCATATTAATGTTGT
ATTAGGTAGACCAGTGCACTCTGCACTTTCTTACGAGGGGTTGTCGATTATTCAGTCCTTGAATGATTTGAAGGGCTAGG
TGGATCCGATGATTTTCGACACCACCTCGAGGAGGATGGGTATAGGAGCTCCCATTGAGAATAGGGAAATGAACATCTCT
TCCAGGTTCTGGTTTGGTTTCATCAGTAGCACCATAATGCCATCCCAAAACGAGTCCATTTTGCGCCATCCTAAGGCGTC
TTGTCTCAGTTCTATCATGGCCAGGAGGAGGATCGACCTAAGACTGCTGATTTTGCAGGAGATGGCCATGAGAGCCAAGT
AGAGACTTATCTCTCTGCCATTCCCGGTTTTGGTCACTATGCTAAGCTGGCGTGTCGGAGTACCCCGGGATCTTGCGAGT
AATATAGAGGTCATGCCATCTTCCTCCACCTATATCCGGCGTATTGAGGCCGAGTTCACAGAAGAGGAGGTTGACAGGAG
GAGAGCAGCTCCAACGGACACTTCTCAAGAGATCAATGTTGACTCATTACCAGTAGAGGCATCTTCGCCTACTCCGGCCT
CTGAGCCCTCAGGTATACCCACTCCTTCCTCCTCTTCCTCATAGGCTCCAGGTGCATTCTTATCCTCCTAGCCTGCCAGG
ATTACTCAGGACATGATCCTGAAGATGGGGCAGTTGTCCTATTCAGCTGATGTGAGATCTACCCTATTGGAGAGATCCAT
TGTGGGGATGATTGACAGTGCCATACTAGCAGCACTTACCCCCCTTCAGACTTTTGTTGATGCCTTAATAGTGAGAGTCA
TTGCTTGTGAGAGTAGATATGGGGAGGCTGCTGAGGTGACGACTCTAAAGTTGAGGTTGCGAGTTTGAGGAAGGATGTAG
ACTATTTGAAGGCTACGTACTTCACTTCACTGATGCGGGATGCAGATAATAAGGATACTCCGAAGACCTCGGGGATTCCT
CCGGCTACCACCAGAGATATGCAGAGGGATGGCACAGCACATGCAGAATCAGATGCAGAGACTGATGAGGAGTTGATATC
AGGACATGTTGAGGAGACACATGAGAGCAGAGATGATGGCATATTCAAAGACTTTCCAGATCTTATAGAGACGGTTGTGC
AGCCGGTGATCCAGACATTGCCGACTCAGACGTCCACAGCAGCTCCTAGTGGATATGTTATTGTTATTCCGTCTGAGTCT
ACTACAGGAACTGATGATCATATACAGACTGCTACACCAGCCACCGTGACCCCGACAGAGAGAGACACTACATATACATG
ACCTTTCTTTACCTCCCTCTCTGTCTTATTATATTTTTACTTTTGGATACTTTTAGTTGCATTTGAGGTCAAATACTTTT
TAATTGAGGTGGGGTGAGGCCCACACCTTTTGTGTTGATAGTTGTGTTCTGTGTATATATTTGGGTTGTTCTATTTAAAA
TTGTGTTTTATCTGTTTCTGTGGATGATTGAGCTTATGGCTCCTTTTATTTTATATTGCAAATTGATTTTAACCCGTCCG
AAAATTTTTGCCACCTCTTGTGTGATGAATGTGGCTGTTCTTTTGCAAAATTTAAGTCTCGGTTCCAATCAATACTGATG
ACTTGAATAGTGCTCTCAATAGAACGAACATGAATGCGCGGCTACGATGATGACAAATGAAGTTGCATAGACAATATGTG
AACTCTTTGCATCTCGTTTTGACTAGCCTAGTATTGAATCGAGTCTCTTGTAATAACCGTTGCACACTAGCGATAGTGTG
AAGTCTTGTTTGACTATAGTGTTGATGCCTAGTGTGATGAGCTTACTTTGAAACATGCATGATAGATCCTAGAATTGGCC
ATGTTGGTCCGATCCCTACCTTGTGAGTATGTGTGAACCTCTGTTGAGCATCCCTTGAGCCTGACCTTTCTTTCGAAGAA
AGTTGATGAACACTAAAGTTTTCTTTATCCACTACCTATAATCCTCTTGAGTTGTGGTTAATTGAATAGACAACTTAGGC
CAAAAGCCTAAGTTGGGGGTGTGGTGAAAAGAAAAAGGAAATTCAAGAAGTGCAAGAAAAGTCTCCCTTAATCTGTGGTG
TTGAGAAAACGGGAACCCCTCCATAAAGAATAAAAAAAAATGAAAAAGAAAATTGTGGAATAAAGTACCAAAGAAATGGG
GATTCCAAACAATCCATGGGAAGTGAATAATGGGATGAGTTAAGAGCACTGGTAAAAATGATGAAGGAAAAGGAAGGGGA
GTGTTGTGAATGCCACATCTCATGAGGATAAAGCCACTAAGCCTAAATGACCATATCTTTGCACTCAGCCCCATAACAAG
CCTTAAAAAGACCATTTTGATCTTGAGTAAGCTGAAACAAATGTTGATTGGAAAATACGGGCGACTCTATGGGTGAAAGA
ATGCATTGTTTTCGTCTTTGTGAGAGTGAGAGTTCAAGTTGATTCCGAAAGTTTAAATGAGTAAACCATTATGTGCGAAT
ATGGAATCATTCTTTCTGTGAGGGCAGTTGAACACTTTAGTTGAGCTTGAACTTGCATTTGAGGCAAGTATTGTGAGCAT
GAGATTCTTTGATATTGTTGAGTCACTACTTGAATCTTTGAGTGCACACTTGATCTTTGCATAAGTAAATTGAGTCTTGT
TGTGTGCATTAATGGTTGAGTATTGTGTAGCACTGTTCAAGACACCCTCTTTTGAACGACTGAACTTGAGTTTGCTTGGG
GACAAGCAAAAGTTTAAGTTGGGGGTGTTGATGAGTCCACAATTTGGACTCATTTAGGGCTATATTTTGATGAAATTAGT
GTCCTCAAATGCATGTTTTACCTCGATATCTGATAAAAACCTTTAAGTTTTAGGTATTTGAAGTTTGAGGGAAAGCATGG
ACACTATCGAGTAAAACAAGGAGCAAAAGAAGCTAAAAGAACGAAGAAATGAAGATTTGCGAATCGCCGAACCTATTCGG
CGAATCGCCTATTCGCCTTTTGTTGTAGTGTGTCAATCTCTGTAGAAAAGGAGCAAATTGGCGGTGAAAATGAGCAGTCG
GCGTATCACCAAGCGTCTTCGCAAAGCAGTGCTACATCGCCCAATTATCCAGGACACAAATGTTGTAGGCAACTGATGAA
GGGCACATGAGTAGGCCAAAGGGCGGATCGCCGAATGCATCGGCGATTCCCACTAACGTCGCTGAAAGATTAATTGGAGC
ACATTTTTTGAAAACTATAAATGCTAGTTCAGTTTTTATTCTTAGTAACAAATTTTACCTTATTTTATCTAGATTCTTTA
GATTATTAAGTTTGAGAAAGAGTTTTGGAGATATTCTCTCTGTGCTTTGGAGAGGGTTTTGAAGAACTTGGAGCTTTCAA
GGGTTTCATCTTCAAGAAATTGGACTTGGGTCTCTTGGATTCTTCACTTTTGGCTTGTTTTAAGACTTAATGTTGCATAC
CCATTGATGGAAACTGATATTGGTATACATCTTTATCTCTTTTACATGGGTAGCTAAAACCCCAATTCTTGGTGTGTGAT
TTTGTGAATATGGGTTAGATTAGTTTTTCGGTCTTTCTTGTTGATAGTCTATTTGTAGTTTAAAGGTGATTTCATTTAGT
GGTTGTGGATGAATTTAATGAGTTGTAGTTGAAAATACAGGTTTATTTATGTGTTTTCAGCTTGCTCGAGAGAGATCGTA
AAACTAAGACCACTAGATTGATGGCCAATGTGAGTGGGTCGACATGCGGTTCAGCTCGTGAGAGTGAACCCTAGTCTCAT
GTCCACACACTTAGCTCGAGAGAATGAGTGGGTTATGACGAAGGTTGTTCTTCATGCGGCAAGTGGGTCTCCGAGAGGAA
CGCATTTGAAACGGGGTAAGTTGCTCGAGAGAGAGCTTTTCCCCCTTAAAGTCTAGCCTAGTCACAAATACTCAATGAAT
TTACTATCAAAAATATGTACCCATTGATTTAGTCTATCCCGTATTCCTATCACATCCCAAGAATCCCTTCTCCATACTTG
TATTTTTCTTTATTTTTACTGTTTTAGTTGTTTTCTGCTTACAAACCCCCATTTGATACTTGACACTTGCGTCACCCTTT
TTAATTTGTTATGTTTTCATTCGCCAAAGTCTTTAGCTACGATTAGCCTTAGCAATTTTCGCACTTAACCACTAATTCAC
ATGCCTATTTCCTTAGGACTCGACCCCAACCCTTGATTGGGTTATTAAACTATTGTACGATCGTAGACACTTGCATCATA
TGTTGTATCTTGATTATGGAAACATCAAAGGTTCAATTCCTTTTGATTGAACACATATTGCAAACTCTTATGGCCGGTGA
AAACATCAACATGAACTCCATACAAATAATGCCTCCAAATCTATAAGGCAAATGCAACAGCCACTAATTCAAGGTCACGG
GTAGGATAATTCTTCTCATGGATCTTTAGTTTCCTTGAAACATAGGCAATAGTTTTACCATTTTGCATAAGCACACATCC
CAACCCAATTCTAGAGGCATCACAATAAACAACAAAGCCATATGTACCATCCTGTAAAGTCAACACCATAGTGGAAGTAA
GCATATCTTTCAACTCTTGGAAACTCTTTTCACAAGCTTCTGACCATATGAACTTGGCTTTATTTTGAGTCAAAGCCATT
AATGGAGAGACAATTGTAGAAACTCCTAATGTCTGCCAGTGATAAAGGTCTAGGCCAACTCTTGACCAAATCTGTCTTAA
TGGGATCTACCTCAATACCTTTACTATAAATAATGTGACCTTTAAAAGCCACATACCTTAGCCAAAACTCACATTTGTTG
AACTCCGCAAAGAGTTGTTGTTCCTTAAGGATTTGCAACACCACCTCAAATGATTGATGTGATTATCCTCACTTCTTGAA
TAGATTAAAATATCTTCAATGAACACAATTACGAACATATCAAGGTATTATTTAAACACCATATTCATCAAATCCATAAA
TGTCGTCAGGGCATTAGTCAAACCAAAGGACATAACCAAAAACTCATAGTGACCATATTGGGTTCTAAAAGTTGTTTACG
GAATATCATCATTCTTTACCCTCAATTGGTGATAACCTGATCTATGGTCGATCTTAGAGAAGTAACTTGAACCTTATAGT
TGGTAAAATAAATCATCTATCCTTGGAAGAGGATATTTATTCTTAATGGTCACCTACTTCAATTGCCGATAATCGATAAA
CATACAGACTGAACCATCTTTATTCTTAACAAATAGAACTGGAGCACTCCATGGAGAGATAATCGGTCAGATGAAACCCT
TATCCAACAAATCTTTGAATTGTTCTTTCAACTCCTTAAGTTCTGCTGGAGTCATTCTATAAGGAGGAATAGAATAGGTT
GCATATCTGGGAAAAGGTCAATTATTAAGTCTATTTCCCTTTTAGGAGGAATACCGGGTAGATCATCTAGGAATACTTCC
GCAAACTCATTCACAACGGGGACTGACTCAAAAGTAGGGGTTTCAAAATCAATATCCCTCACCCTATATAGATAGTAAAT
ACAACCCTTAGAAATCATCTTTCTAGGTTTCATTTAAGAAACAAACTGACCTCTAGGCATAGAATTTCCTTATTTCCATT
TCAGGACAGGCTCATTTGGGAACTGAAACTTGACTACACGGGTTTTACAATCAATAAAAGCATAACAAGAGTGCAGCCAA
CCCATACCAAGGATAACATCAAAGCCTAACATATCAAGCTCTACCAAATCAGCAAGAGTAACTCTATGGGATAAGGAAAC
AGGACATCTTCTATAGACCCTCTTAGCCACCATAGAATCACCAATAGGAGTAGAGACATAAAAAGGTTCTAACAACACAA
AGGAAAGAAAATCAAACCTCATAGCCACATATGGCATCACAAAAGACAAGGTAGCATCGGGATCAAGTAATGCATAAACA
TCAACTAGAAAAACTTTCAACATGCCGGTAACCACATCGGGAGAACCCTCTTGTTCACCTCAAGTATCAAGTGCATAGAA
TCATTTCTGCTTAGGAGTATTCACATCCAAACCACTTGGACCGGATGAAGGATAGGGTTGAGCCCTATGCCAACTATCTC
CTTCATTTCTTGGAACCGAAGGACAATGTCTTATCTTGTGATCCATCTTACCACAACCAAAGCAAGCATTGGAACCCGCT
AGACACTTGCCCTCATGCTTTCTTCCACACTTAGCATAATCCGGAAATGAAGACCCAATACCACCTCCTTGAGGCTTAGG
GTTAGACACCCTTTCATTGTTGAACCTTGGGGAAGCCTTAGAAGAACCTTTCCTGGAAAACCTTTGTTGTAACCTTGAAT
GACCACGTCCACCGGACTTAGGGTGGGAAGAGTTACCATCATGCATTCTTAACCTCTTAAGCCTTTCTATACCTCTCTTT
AAGTTTCTCCTCTTCAATCTGTTGGGCATAAACTATAAGACGAGAAATGTCCATGTCATGGACTAGCATAGTTGTATGAC
ATTCTTTCACAACCAAGTCGGACACACCTGAAACGAACTTGCTTATTTTTGCCCTAGAGTCAGCCACTATATAAGAAGCA
TACTTCGACAATTGAGTGAACCTCAAAGAATAATCCTTAACACTTATATTACCTTGCCGGAGATTAATAAACTAAAGCAT
CTTAGCCTCTCTCATCTCAAGAGGGAAGAGCCTATCAAGAAAAGCATATTTAAACCTTTCCCATTCTATGGGACCCACTT
CTACCAGTCTTGCTTCTTTCCATTGGTTGAACTAAATTTGACCAAACCCCTTAAGTTGATAAGTGACCGATTCCTCCTTT
TCCACTGGAGTCAGTCCCATGATGGCTAACTCCTTGCATACCTCATCAATAAACTTTTGAGGATCTTCCTCAATCTTTGA
ACCATAAAATTCTGGAGGATTCATCCTTGTGAAGTCCCTCACTCTAGAAGTCGTCGTACCCACATTTGGGTTCACGGGGA
CTGTAACCTCTCTATTGGCTTGGGCCGTCACGGCTTGAGCCAACAATTGAAAAACTGACCTAAACTACGCATTTGTGACA
TTCTCCAACAAAAGGTCGACCGGAGCTTGAGGATCTTGAGGAGGAGCTCCTTGGTCCACATTGTCTTCCTCATTCCTTGT
AGCTTGAGCCCTTCTACTAGTCATATTCTGCAGACCATCGGGTAAGGATTAAGGGAAAGACCTTATAGAGTTAAACTCTA
TCGTACGACTTAGAGTGAAGAAAGAAGTGAAGTTTCCTAAGCATCTAGTAGCCTCTCATTAATAAATGTGGTGCGCTTCA
CACTTATTAAAAAGACTCTACTTCATGTGGTTTTGAGACATACTAGAACCATTCTAAACCTTATGCTCTGATACCAAGTT
TGTCACGACCAAGGGGTACCTCCAATATGTAACATGGCGTATAAGACCCCAAGAGGCCTCATACAAGCCACTTAGCTTTC
ATAACATAAGAAAATAGAAATGAGGCAAAAATTTAAAACATTTTCAACACAATCAAAGTCTTTATAAAACGAAGTGGAAG
TCTAATACACTTTGTCTAAAACCATCTAAAACATGAGTATCTTTAGGACACAGCCCATACAATAGTTCAAAATATAAAAT
AAAAGACATAAGGAAATGGTGGTCAAATCCTTGAATGCTATGAGGACTCACCAATCTTCAAATCTTGCTCTACTATGATT
TTAGCCACGGGGATGGTAGTTGATATTGTCGTACTCTACATTTGGATAAGAAATGTAGGCAAAAGTATGCATTGGTACAA
ACATGTACTAAATATGATACCTAGCATAAATATCATAAACATAAGCATTAGACAACATAAATCATAAGCATAATCAATGC
ATATAATAAATCATCATAACAAGGAGGAATACTTCCTCATGTAACCTCAGCTTATCCTTAGTTAATACTTGGGTCATCCG
CCTCTAGTCATACTTACATCATGGAAGGAAACTCAAGAAACAATCCAAGCTATTTATTCTTCATAAACTAATTCATACTT
ATTCATTCTTACTATTAAAGGCATGGGGATTCTCCTCCTTGCCTCTTATATAGGCTAGTGGGTATTCAACTCTTGCCTTA
CAGACTTTAGGATCATGGGTATTCCCCTCTATGTCCAACATCATAAGAAACAGGTATTCACCTCCACATATATCTATAAG
GGTCATGGGTATTCCCCTACATTCCCAATCATCATTATGGGAACGAGGATAGTCTCCTTTAGTTCAATCATACATAATAG
GAACGTGGAGAGTTGCCTCTTGTTCAACATCATAGAGTAAGGCTAGTCGCCTCACACTTATCATCACATGACACAGGAAG
TCACCTCATGTTTTCTAACCTAGGAATATGGGTAACCACCTCATATCCTTCTTATATGGAGGTCATGGGAAATCACCTCA
AGCCTCATCAATTTCATAGTCTTTTAACTTAGATTCATTTTAAGTGAGAAATCCTTTCAACCTAGAATCAATCAATGTGA
GCAAGCTT
AAGCTTGTCAGTTGTTCATCTCATGTTTCATGTCTCCATGCTTCAAAAGTACGTGTCGGATGAGTCCCATGTACTTTCTC
CTGATTCAGTGGAGTTGGGTCTAGACTTATCTTTTGAGGAGGATCATATACCCATGTTGGATGGGCATGTCCGAAAGCTT
AGGACCAAAGAGATTGCTTTAGTGAAGGTGCAGAGGAAGCATCGTTCAATCAGTGAGGCGACTTAAGAGATGTAGTCAGA
TATATGTGTCAGATATCCTCAGCTTTTCGAAGCTTCAGGTACATTTTTTTATTTATATTTGAGAACGAACATGATTTTTA
GTGGTTAATAAAGTAATAACGCAGTCAATCATTTTTTAAAATTTCATGAATTTACCATTTTACCCCTCCTGATATCAACC
CCGAGTCTTTTATGATTGAGTTGAAAATTTGGTTTTTTGACTTTTAGTTAAAAGTTGAGAATTTGGTAAGTTTGTGATCT
TGGAAGGCTAAGTTGCTTAAATGTAATTTTTGGAGTCTTTTGGAGTTTCAAGTGTCGGAATGGAATTTCATCAATTCCAT
CCGTCTTCAAATGTGTATTATGAACTGGGAGAGTCGTCATTTTTAGATTTGGAGTCTTTTTGAGGTCCTAAGTTGTGAAA
CTGTGGAAATTTAGCCTTCAGGTTGATTTTTGTCAACATTTTGTCTTCAGATGCTCAGATCAGAATTCTGAGAGTTCCCT
TAGATTTGGGGGATTATTTTAGGTCTAAGTGCGGTCTTGGTTGATTTTTGTGAGACCCCGAGCTTGTTTTAGCCTTTTTA
GGCGTTGAGTTAGTTTCCTCTTGTTTTCACGAATGTCGGGTCAAATATATATCAAATTCATATTTTGACGATTTTATTGA
ATCTGAAACGTCGAGTATAACTAAGTTTCATATATGGTTTGTGTGAATAGGGTTTCAAATCTCGAGGGTCCTTTCAATAT
TTTTTGTATTGACTGATGTTTCTAGTGCTACAATCCTCTCTTAAGAGGAACCTGGTTCGCTTTAGCGATGGTCGCTTAAG
CGTAACCTGGTTTGCAAAAGGAAAGCTGGCCTTTTAGGCAGGGTTCACTTAAGAAAATTATGGTTCGCTTTAGCGTTAGT
CTCTTGAGTGGAACCTGGTTCGCAAAAGCGAGAACCCCAACTTTTGTGGGGTTCGCTTAAGCAAAACCTGTTTCACAAAA
AGCCACTTTGGATTCAACTTGAAAGAGGCCACCTGGTTCGCAAAAGCCACCTGGTTTGCAAAAACGATAACAAAAAGTAA
AGAGATTATACCTTCCATGAAAGAAGCATGGGTAACATGAAATTAAGAAATTACAAGTAAACCCACGTTGGATTCAACAT
CAATTTGACAATTTCAAGAACAAAGTTGTAAAACCCCAAAAGCTAGAAAAGTTTTCTTTAAAGGTAAAATGTTCTAAAAC
TCTCAAAACTCTCTTAAAAATTGTATCTCTGATTGTTTCTCAAAATTGTATCCTAAATTGTATATGTTTTTTCTCTCCTT
TAGTCTATTTTTACTTTCCCAAAATTTGGCCAAAAAATACCCTACGCGACTAACTCGGCGACATTAGTCGGGCACACCGA
ACTCTCTTGGCAAATCTCCTATCTTTCCTCGGCTCACCTTATGATGCTCTAGGCTTCAGCTGTTTGAAGTTTAGTTGGCG
AACTCGATTGAGTCAGCCTTTTATGTTTAGCGAATCGGGGAATACCACCTTGGTCCACCTTCCGAGCATTCAATATTTTC
TTTTCACACTATCCCTTTGGATGATGAACATCAGGACTGGCATTCTCATTAGGCACATCGCCATCTCTACTGAGTCCCCC
GACCTTTCTTTGAGAGACACAAGTTCTATGCACTATCACTTTGGGTGAGGTCGTGTTGACTTAGTGATCCACGCTTCTTG
TTGGGCGATCAATGATGTATAGTTTGGACTTATTTTTTGCATTTTTAGCCATTCTTTCTAAGTTCAATCCTTGCCTTGTC
CAATTTCCTTCTTAGCTGCAAATCATCAACATTTAATCAGAATAGGAAAATATTAAGCATTGAGGACACTAATTATTAGG
TTAAATAGACCTTAAATGAGTGTAAATCTACCACTCATCAGCGATGGTCACCTTGTTCACCTTATTCATCTTATTCATTT
GGCATGTCGCCATTCCTCTTTGAGATCTCCAACCTGCCTTAATTAATTCAATCATTTCAATATCAACTTGGGCGAGGTCT
TACTCATTTGTTGATTTGTCCTTCCTTTTAATTGATCATCAATGTGCAGTTTACACTTTTTTTTCATGTTTTTGGCCGTT
CTTTCACACATTAATCCTTGCCTTTACCCGTTAACTTCCAAAGCTTCAAATCATCAACATGCCAGTAAATAAGACATAAT
TAGGCATTAAAAACACAAATAGTTGAACTAAATAGGCCTCAAATGTGTGTAAATCTACCACTCATCAATACTCCCAACTT
AAATGTTTGGTTGTCCTCAAGTAAATCAAGAACATAACTAGTTCAACTAGCGTGTCCACAACAGTTCTCAGTGAGAGCTA
ACATGCAAGTGTCATTACAATACTATTCTCAAAAACATGCTACACTCAGTCATGATAAAAAAGCTTCAAATGATGACTAG
TTGGTATCCATCCAAGCTCAAGCTCACTATAGCTTCATTTCTACTGCAAGACCATGTTTCAACAAATGAATTCAAGTGCC
CTAACATCAAGAACGATTACATTCTCTCACAAATAAAATCATATAAAGAAGTAAGGAATCAATACAACTCTCACTCTCCT
AGAAGAGAAAAACATACAAGCTTGATCCCATATGTTTGGTCATATTTTCCAATCTTCAGAGACCCTAATTTATACAGGAT
CTCAAGGGTCTTATAGGCTTGTAGTGGGGCTGGGGATTAAGGTATGGTCAATTTGGCTTAGTGACTTCACATGTTCAAAG
TATTGTTACAATCATATTCACTTCTTCTTCTTTCCATTCTTTTTCATTTGAGAACTCAAACTTCGACTTGTCAATCACTC
TATTGGGAACCACTTTTTATTTAATCAAATTTTTATTCAATTTTTCAAATGTTATTCATCACAATATTTCTATTTATATT
TTCTATGAGGAGGGGTTCCTCCTTTTTGTGATATAATTCAAAGTTGAGTCTCATTTCAGCTTTCTTTGCCAATTACTTAG
TTTTTATTCTTCCTTCATTTCACACCCCAACTTAGGCTTTTGGCCTATGTGGACTATTCTAATAAGCCAACACTTCAAAA
AGGATTATAGGTGAGAAGTTAGGGACAATTTGGCCCAACAGGTTTCAATATGGTTGTCAACAAATGTCTTAGACTCAAAT
TGTGGCAAAATAGATGCACACCCTTACAAGGTATTCACATAAGGATATGGAAATTGGGGTTCAATCTCAAAATTTCTACC
CAAGATCATTCCTTACACTCACCAAGGTTACAAAATTAGACTATCAAGGCAAATTCTAGGATTCTACAAGCATGCTTTCA
AGTAAGACCTCAACACACATGGCACTTCAAATACAATAATTTATCACAACCCAAAAAGATCAAAAGCTTATGTGTGATGC
TCATTGCAAAGCTCACATCAAAATGCAGCTAGTCAACACAAGATTTTATAAGATCTCTCAAAAGTACAACCATATCGATT
TCTTTCTTGCAACACATATTATACACCATGCTCATCACGAGTATTATCAAGACATCGATATTGAACACAATCGATCCTCA
AATTATTAACAATGACCACTCAAGAATTTACGGTTTCAAAAACTTATCATGGGGTAATTGTAAATTTGAGAGAAAGAGAC
CAACATGAGTTACACCAAACAAACCACTACAATCATCCAACAAAATGGGAATATTTGCACAGATGCCCTCAGCCCACCAA
AGTAAAAGTGTAGTGTCCTCAATGCAAAGAGATATAATTGAGTTTTAGAGTGAGAGATTCCTTGACCCATGAAGAGTATT
TTGAGATAGCTGGGTAGGTCAGCAGAACATCAAAATAGTACGAGTTGCCTACCATGCCTGTAATGCAGGCGAGATTATTT
TCTCTCTACGAATTGACGTCTGATCGCCCAAAGAAATTAGGCAAATGGCCAATCTTTCCCAAACCTCGCCAAAGTTTACA
GTACACCCCTTAAATTATGTAGTCATTAGGCAAACTGTGTTAGGTTCGCCTAATGCAATCGGTGGATCGCCAATTGAGGG
TTGTACCTTACCAAATCTAACAGTACATCTGCAAAGTTGAGCTTTCCAATGGGTGAGATCGTTGGAGCGTCACCTAGTAG
GTTCGGTAGATTGGTGACTTGAGATCTACATTCTCATCTTATTCCGTTCATCCTACACAAGCGACAAACACATTATTGAA
AACCACTAAAACTTGGGTTGCCTCCTAAGAGGCACTTGATTTAACATCGCAGCGCAACGTAGATATTCTCTCAAGAATTA
TCCAAGAAAACCACTTCAATGACTCGCACATCATGACTCTCTCCAGAGTATACTTTCAACCTTTGGTCGCTAACTTTGAA
TGTGACCCCTTTTTCATCTCTAATTTTACTTTCCCCATTACTATACATTTAGTTATTGTGTACAAATAAGTTCACTTTGA
CTTTAGTTTCTATGGAAANNNNNNNNNNNNNNNNNNNNNNNNNNNNNNNNNNNNNNNNNNNNNNNNNNNNNNNNNNNNNN
NNNNNNNNNNNNNNNNNNNNNNNNNNNNNNNNNNNNNNNNNNNNNNNNNNNNNNNNNNNNNNNNNNNNNNNNNNNNNNNN
NNNNNNNNNNNNNNNNNNNNNNNNNNNNNNNNNNNNNNNNNNNNNNNNNNNNNNNNNNNNNNNNNNNNNNNNNNNNNNNN
NNNNNNNNNNNNNNNNNNNNNNNNNNNNNNNNNNNNNNNNNNNNNNNNNNNNNNNNNNNNNNNNNNNNNNNNNNNNNNNN
NNNNNNNNNNNNNNNNNNNNNNNNNNNNNNNNNNNNNNNNNNNNNNNNNNNNNNNNNNNNNNNNNNNNNNNNNNNNNNNN
NNNNNNNNNNNNNNNNNNNNNNNNNNNNNNNNNNNNNNNNNNNNNNNNNNNNNNNNNNNNNNNNNNNNNNNNNNNNNNNN
NNNNNNNNNNNNNNNNNNNNNNNNNNNNNNNNNNNNNNNNNNNNNNNNNNNNNNNNNNNNNNNNNNNNNNNNNNNNNNNN
NNNNNNNNNNNNNNNNNNNNNNNNNNNNNNNNNNNNNNNNNNNNNNNNNNNNNNNNNNNNNNNNNNNNNNNNNNNNNNNN
NNNNNNNNNNNNNNNNNNNNNNNNNNNNNNNNNNNNNNNNNNNNNNNNNNNNNNNNNNNNNNNNNNNNNNNNNNNNNNNN
NNNNNNNNNNNNNNNNNNNNNNNNNNNNNNNNNNNNNNNNNNNNNNNNNNNNNNNNNNNNNNNNNNNNNNNNNNNNNNNN
NNNNNNNNNNNNNNNNNNNNNNNNNNNNNNNNNNNNNNNNNNNNNNNNNNNNNNNNNNNNNNNNNNNNNNNNNNNNNNNN
NNNNNNNNNNNNNNNNNNNNNNNNNNNNNNNNNNNNNNNNNNNNNNNNNNNNNNNNNNNNNNNNNNNNNNNNTTCTTCAC
ATAAAATAAGAACTTCCACTTCAGATGGCTACTCAACTGATATGGCAACAGTGCATATACAATGAAGTTTGCATAGTCAA
CATACAAAGGGACAAAGGTTTATGAAATCAACATTACCAATTCATCACGGAAAGCATCATCAATATCTCTTCCTTCATCC
CCCTTAGCATCCCCATTAAGCCTTGATAGGTGGTCATCCACTTCTTTTTCACATCCTTGTGTATCTTTCACTTCCAAATC
AAATTCTTATAGAAGGAGCACCCATCGAATCAACCTGGTTTTGCCTATTTCTTTGCCATTAAGTATCATGGAGTAACATG
ATCTGTATGCACAGTCACATTGGTGCCTAATAAGTAAGATCTAAACTTCTTAAACCCATACACAACAGCCCACAACTTTT
GTTCAGTGACGGTATAATATTTTTAAGCATAGTTCAAAGTTTTGCTTGCATAGTAGAGGGAATGAAAGAACTTGTTTTTG
CTTTGCCCAAGAATAGCTCCAAGTATAATTTGATAGCATTGCACATCATTTCGAAAGGAAGATTCCAATCGGGGTGTGAT
GATGATAGGGTACAAGAAAAGTTTCTCTTTCAAAGACTTGAACGCTTCCAAACACACATTAGCAAATTCAAACACTCTTT
CCTATTCAAGAAGCTTATACAACGGAATATCAACCTTTAAGAAATTTTTAATGAACCACCTATAAAATCTGGCATGACCA
ATGAAGCTTCTTAATCCTTTCACTGAGATTGGGGAGGTAATTTTTTAATTACTTGGATTTTAGCTTAATCAACTTCAATC
CCATCCCTAGAAAGTTTGTGCCCAAGCACAAATCCTTCCTTCACCATGAAGTGACACTTCTCCCAATTAACAACCAAATT
TGAATCTACACACCTTTGAAGCACCATCTCTAAGTGCTACAATCACTCTTCAAAAGAGTCTCCGATGGCCGAAAAATTAT
CCTTGAATACTTACATGGAATCCTCCACCTTATCCTCGAAGATCGATAGCATGCACTATTGAAAAGTAGTTTTGATAACG
CTCAACTACACCTTTTATAATTCAAAGTGTAGGAGGTCGCTAATAAGTATGAGCCCTACAATGAGTTGGGGTCAATCTCA
CAATGAGTAATACGGTAAAGAATTCAAATACAAAGTGTAGAAGTGCTCTAATATCTTGTAGAAGTAAAGGGATATGTGAC
ATAAAATAAATCAACGAGTTTTAATTATAAATTTTAAGAAATTTTGGTAACCAATTGTTAACATAAACAAGTAGTACAAA
TTTTGAACAAGTATAAAGAGGGCCTTACTGTGTGTGAGTAATTCAACACTAATTTCGCTTAATGGGTAATTATCAATTGC
TTTAAGTTGTGGAATATTAATGGGTAGGATGGGTTTTGAATATAATAGCTATTTATCAATAAGCTATCATGTTTCGAGTG
AGTTCTCTTGAACCTCAACAAGCTTCGCAATACAAAACAACCCAATTCATTAACTTAACCCACTTTTCAAGCTAGGTAGT
AAAGACATAAGCCAATACAATTATCAATCATTTATTCTACTCTATGCATCTTTCGTAAGCAAGCATCGCGAGCTAGATTA
GAACTAAATTTGCAACTTCAGTTCATAGATTAAAAACATGAATAAACGATTGAACCCATTTCAAAATAACATTAAATATA
GAAATCAACAATACCCATAAGCTAATCTATGTATTCAATTACATGATCACACTCCTAAAGAAATGAGGTTTAGCCTAACA
TAGAAAAAAGAAAAAATTGTTACCAAAATGATGATCTATTAAATTGAAAAAATCTCCAAAACTTAAATGTTGAAAGTAAG
ATGTTAACCTCAAATCCTCAATAATATAAGCTCAATAATTCAAAAATAATGTCAAAGTATGTAAAAGTCTCTCCAATACT
GTGTTAGATCTACTTTCTCTCTCCAAAAATCAATTTATTCATTTTCAAAAATTTCCCAAAGTTTCAGTACGTGGGCCCAC
TCGATGAAGTTAGTCGAGCTCGCCGATGGGATCGTCGATCCATCGACAAGTTGCTTCCCTTACCCTTTTGGTATGACTTC
TGCACCCAACTATTCTGTAAGATTAGACGAGTTGGGTCGAGCTGGCCATTCCATTCGGAGCATCACCGAAGTGCTCTCTC
AGTCGCCGAGTTGGCTTCGTTCCTTAGCTAATTCCCTGGATCACTTGGTGAGCCGGGAGCCGAGTCGCTGAGTTGCTTTT
GTGAGCTCCAGCTATCCTTCTTTTAAGTTTTTCCAACTATTTTCGCAACTTTTTGCATCGTAATATTTTTGCCTTGTTCT
TAAACATTCATGTCTACAAATAAGCACATTAACATCAGTTATGGACAAAAAACAGTCATTGAGGACACCGATTCATTAAA
TAACAAGCCCTAAATGAGTCAAAATTCCTGACTTATCCACATCCCCAGCTTGAACGTTTGCTTGTCCTCAAGTAAAACAC
AAGATCGATCAGGCCAACAGGGATGTCTACAAGTAGTGCTCCTTGAGACTCAACATGAATGCACACAAGGTTCAATACAC
ACATGCAATGTTCAGTTGTGCACTGAAAGTTTCAAACTATGACTAGAAATCATCAAATAGAGTTCAAGCTCACAATGCTT
ACTTCAAATGCAAATTCATCCCCAACAATAGTATTTGAATGCCCTCACATCAAGATTTATTCCATGCTCTCACAAATCCA
ATTAAGGATTACAATCAAGGAATCAAAATCAACTCTCACACTCCCAATGAGAAAAACATGAATCATTTTACCCATAGGTT
TGCCCGTATTTTCCAACAAACACATCACTTGGCTCATGCAAGATCAAAAAGGTCTTTCAAGGCTTGTAATAGGGTTGAGG
GTAAGGGTATGGTCATTTCAACTTAGTTACTTATACCTTCATGAATCATGGCTCAAATTTCACTTATTTTCCTTTTCTTT
CATTCTTTTCATCTTCACAACTCATCTTTTGGCCTATTCATAGAACCCAATTGTTTTGTTATAGCTCATCGAACACACCT
TTTATTTCCACAACAATGCACGAATGATACATATTTATCATTTCTTTTCTTTGTTTTTTATATGGAGGGGTTCCATCGTC
CATCTTTTTCTTTCACACATGTTCCCAAGGATGAATTTCATGAATTTCTTACTTGGTTGCTTTCATCATTCTTACCACAC
CCCAACTTAGGCTTTTGGACTAAGTTGTCTATTCAAATGAACCAATGCTTCACGAAGGTTATAGGTGGGAAAGACATGGC
AATTTTGTAACACCTCGGAAACTAGTAGGCTAAACTAGAGCCTTATGTTAGGGTTCTAGAGTTTGATATGAGTGTTAGAG
TCGTAGATAAGATGTCTCGTGCTTAGAATGAGGATTTTAGGGGTTAAATGTCAAGGTACGTTTTACACCCCGTAGTTTAG
TTCCATCAAAGGTTAAATTGAGGGCTATGAGTCAAGACTAGTGGGCATGAGCCAAGGAAAGGGGGAAAGAGCCAAAGCTG
CCCCAAGCTTGTCATAGCACTGCCTTGGACCATGAGAGCCTAGACGGCTTGTGGTGGCCACCATGGATCGTGGTGCCACC
CATGGTGTTGAGGCAGTGTGCCCTTCAATGTTGCCTAAGTTGGCCTCCTCCACACAAGCCAGTTCACGACTCGTGAAGGC
CTAGATGGATTGTGGGAGTGGCCGTGAAGATGCCTTCAACTTGTGAAGGCTAAGGCACCAAGGACCATAGGAAGGACCAC
GGCTCATGAGCCCTGTCATGGTGCCTGGGAGTAGGCTGCCTAAGTGAGGGCAAAATCGGAAACTCCATATTTAGTAGTTA
TTGGGTGGGGTCGTTTTGCCTAGTCTTAAAACACCTATATAATCTATTTTAACCATTTAACCACCCAATTAAGTCATTAG
TTCCCCCAAAACCCAAAACAAATTTCCTAAAAGCTCTCCTCTCAATTATTTCTCTCTCTAAGACTTGAGGAAGAAGATAG
AGCTTGAAGCCTAGGTCAAGAACAAGACTCAATTTTTGCAAGTTTTGTAAGGCTTTGTGTCCAAGGTATGTAAGTTTATT
CAACTATGGATTCTTCCATCCATGGAGACCCCTGTATTTCCCCCAAATTGTGAAGATAATCCCCAATTCTAGCTAGGGTT
TCTTCATATATTGTGGGTAGTGTTGAGTATGATTCCAATTGAGTAGATAGTACTTGTTTATGATTATTTAGTATTGAATC
ATGATATATTGATGATATTATATGTTTTCCATGGCTAACCCTAGTTTAATTGATTAAATTGAAGAATATGGGTCTGTGCC
TTGTGAAGTTAAATTGAGGGTTGATAGATGATCTTCTATAATTGATGTTAGGTATAGTAATTGTTCAAGAATAGAAGTAT
GTAAACATGAATTGAATTATATTAAGGTGCATATGATGAATCATGACTAGTAAAACTTGAGATTGAACCTATATGATGAA
TTATGATTAGAATTGCTTAAAGATGAAGCTTATGACTACACTTTCTTGAAATCTAGATATGCATGATGATTGTATGAAGT
AGAGCTTTGAGAGTAAGGCTTGTAGTCATGAATGTTGATCACTAGGGTTTTGAGAGTAAAGCCAATGTGATGAATTAGGT
ATGTTAAGGCTTTGAGAGTAAGTTTATATGAGAATAGAAGTCTAATAGGTAGAATTATGGTGAAAGTCCTATACTCACCT
AACCTACCTNNNNNNNNNNNNNNNNNNNNNNNNNNNNNNNNNNNNNNNNNNNNNNNNNNNNNNNNNNNNNNNNNNNNNNN
NNNNNNNNNNNNNNNNNNNNNNNNNNNNNNNNNNNNNNGTGGATATTGACAATGAGATGGAGTGTCACACAAGGTAGGGT
CCGGGCTCTAAGTTGAAAGGAGAACCACACCTAGTTGATGTGAGGACTATCCAAGTTAAAGGGGGTACTCTCACATAGTA
GAGTCTAGGGTTTCCCAAAGTTAGGTCTCATGAAATGGAAGCCTTCACATAGTGGAGTTACGGTTTCTAGTAGCAACCTT
TGTATCCAATGGACTAAGACATACTTGAAGAAGTATCTCCAAGTGTTCAAAAGCATTAATGGACCTAGACATGTTCAAGG
AAGTATCTCATAGGGTCCATATTAATAATGAACCTAGACATGCTTAAAGAAGTACCTCATAGGGTTCAACCTAATAATGA
ATTAAGATGTGCTTAAGGGAGTACCTCATAGTGTTCTAAGGTTTAAAGGAAGGGACTTGTTTCCAACCAAGAAGTATAAG
AATGAGGACCTAAAGTAATACTTAATGTGGATATGATTATGGGGTCTTATTCATACATTGCACAAGTATGACTTATGGTT
ACCTAAAAAGTGTTTCTCTTATATGATATATGCTTAGATGGATTGTTGTTATAGTTGCCTTCCATGTTATGATTGACTAA
GGGTGAGAGATTCCCTTATTTATGAGAAGTAAGCTAATGTTGAGATTAAAATATGATAAAGAAGTATGATGGCCTAAAAG
TGATACTTAGACTAGGTGGGATTATGGGGTCTTATCTATGCATTGCACAAGTATAACTTAAAGGTTACTTATGAAGTTTC
TCTTATGTTAAGAGGATTTGAGTATGGACTAAGCTTATGAATATGTGGTATTTCCTATGTTAGTGGATTATGCCTTATGA
TTGACTTATGCTCATATTATGCCTATCTTGGAGATTATGCTTATGATCATGTTATTATCTCTTATGTTTATGACTTATGT
TTTATGTTGTCTAATGCTTTGTTATGCTCTTATGATGTCATGCTAGCTAACATATTTAGTGTATTTTGTACTAACGCATA
CTCTTGCCTACATTCTCATCAAATGTAGGGTCCGGCGACATTGAGTGTTATCTTTGAGGCTAGGTTCATAGAAGGAGCAA
GAAGTTGAAGACTTGGTGAGTCCTCATAGCATCGAGGATTGATTACCTTTATCCTTTATGTCGTTTCTTTATGTTTAAGA
CTATTTTATGGGTTGTGTCCCAAGAGTTCACTCAAAGTTGTATTAGATGGTTTGAGACAAGTGTAATAAGACTTCCGCTT
TGCTTTTATAAAGATTTCGATTGTATGGATAAAGTTTTTTAAAAAACATTCCGTACTTTTCTATTATCTTATGTTATGAT
ATGTTAAGGGATTGTATGAGACCCTTTCGGGGTCAAGTACACCATGTTACATCTAGGGTGTACCCCTGGGTCGTGACAAA
TTTCAATAATCGGTTTAAACATTTGTGTTCACGTTTCATCCAAAGAAAGCTTAGGTTCAAATGGTGGCAAGATAGGTTCA
TATGCTCACACGGTTGTCACACAAAGGTGTAGCAACTAGGTTCACTCTCAAAAATTTATGTCTAATTTACCAATGCTAGT
CAATTGGACTAATGGGGAAAGTTCTATGTATCCTTAGGCACGCTTTTCAAGTAAAACTCACCACACATGGCATCAAACAC
ACTTATCCATCACAACACTACAACTTAAGCTCCCGTGCAACGGTCATCGGAAGACTCACCTCGACAATCCAACTAGTCAC
AATGAGATGCTAAGAGTTCACACAAGACTTATGCAACTAAAATTGCCTCGTTGAACTTGCACAACATATCGTTCATCAAG
AGCACTATTCAATTCATCAGTATTGATCATAATCGACACTCAAATGTACAAGAGAACATTAACAACATTAATAATCAAGC
AATCAATGAATCAAAGCCAACATTCATTCACTACTAAAGGAACATGGAGAAGTTTCTAACAAAAACAACAAACTAACAAA
AAATCCCAAAAATGAAATCAAAACAAAATACAACCAAAAGAGCAGGTAGCTAGATACCTTCACCCCACGAAGAAATACTA
CGCAGTGTCCTCAATGCGAAATAAAACTGAATGTCTCAACATGGAATAAAAAGGAGGGAGAGTAAAGATCCCCTTGTCAG
GATAAGCCTAAGGTGAGATCTAGGTCTCTAGAGTGGCCTCAACTTCGGCATTAGTGCCCCATTATACTCCAACTCTGGAT
TGTGTATCGACCTCCTCCGTGGGCTGAGACCCACTAGAACCGATCATAGATGTGTAATGTAAGGAAGTCTCTGTGACCAT
CAGAACCATGTCACCCTCCATATCCTCCAAATCCTCATACACTGCCTCCTCAACAGGCTCTAACTCCTCTTCATCCGTCA
TGGGCATGTCATATTACCCATCCTCATCAACTGTAGTAGCATCTCTGGTCATAGTAGCAGGAGGGATCTCAAAAGCAACT
AGAACTGTAGGCATTTGTGAACTGGGGCCTTGGGGATATCTACACTGCCCCACAACATTGATATGTCGATGGATTTAAGC
TCATCCACATATAGACTTTATATCAACAACCAAAGAGGTGTCCACCAGTGCTTTCTTCTTCTTCTTAGCCCCATCCTTTA
AATACTTGGCCTCGATCTGATGAATATCACAAGATGAGGAAGGAGTAACCTCGACATTCGTCATTGCCTTAAAAGGCACA
CCCACTCGGTGATATAACGCACTAATCAAAATCGGATTCGGTAATGAGGTATGATTTTTTTTTGCCCTCATAGACATCTC
TTGTTCTATGATATACCCCAAGTTCAGCCTCTCTTGGTCAATGATACACCACAGAAGTGTAGCCTTCGAATGCTGAATAA
TAGACTCATTTTGTGACGGCATCAACGTGTTTCCAATGAATCCAAACCAGTACCGAGCTGTGATGTTCATATATTTCTTC
TCAATCACAACCCCCGACTCTATCCATGGGGGTGTGGTATTACACAACAGTGGGGCAAGCCACGCCTTCAAATCGGCCAG
TGTATTGGTTTTGACCTTATCGTACAAAGAATGGATCACACAAACTGGAAATTCAATACATCATTTAGTCTGTCTCACTG
CACTTCACATGTTTACCCCGAACTTTAACAAAATCAAATGGTGCCATCAATCCAGCTTTTTTTTCCCTTTCGAGATCAAT
TGTGCATAGCCCTCATAGAATTCTCGTACCCAAGTGGGCACATATGGACCTCGGGGCTATGTATACTACTAGAATTTGTG
AAACCACAGTATCTCCCAAACAACAGGATACCTGTCCACCACTCCGTCTGTAGACAAGCCCTTCTCCTCATGTATTGTTC
GCAAGCCAGTGGCCTTCAATCTATTCATGGACCGAGGGGGATGAATTTGAATCGGGGGCACTTGTGGTGCCTGTATGGCC
TGTGGTGCTAAAGATGCTGGAGGTAATAGAAGTCATGTCAGTGGATCATGAACTACTCTAGAATGCAGTTCTAAATACCT
CCGCTTTAATAACTCTCCATCTGGTGTCGGTGTATGGACTAGGGTCTTAGACCCCTCAACTTCCTCATTCTCAAAATCAG
ATGAGGTAAGATAGTGGAATCAATGCCCATTCTATCATGAGAACTCGAACTAGCTACCACATGTTTTTGCCCTTGCCCTT
ACCACTTGCCTAAGGAGTCTTACGTTGAGTAGTGCGGGGATCACAACCCCTTTGTCCTTTTTTTGGGGTGGTGGACCATT
TGCCGGAACCTTAGGTCTGGCCATATCTGTAAAAGCACAAAACCAAGAACAAATGCGGTTGCAAAGAGTTAGTGACATAA
CATTCTCAAAAAGTGCAGATAAAATCACCAAATGACTTGGCGAGTCTCTGAGTTTATTCGGTGAGTATAAAAGGACTGGC
TGAATGTTAAAGAAAAACCCAGCAAAAATTCAGTGCAAAAAGGCCAGACCAAAAAGCACTCGGTGAGTCGGCGAGTTCAT
TCAGCGATGAGAAGACACCTCGCCAAATGTTACAGGATATTAAGCCAATACAAAGGTTAAAAGGGTGATATTAGGGCCAC
TCAGTAAGTAGAAACGTATCGCCAAAAGTTATAATTAATTTTAGCAAAAACAAAAGTCAAGTAGGCAATAAGGGAGGTCA
TTAGGTAATTCACCGAGTCACTTGGCGAGCTCAACCTAGCTTGCCAAATGAACGCGTCACATTCCTAATCTGATTTCTGA
TTCGAAACCATCATCTTACGACAAATCAATTCAAGCACAACTCTACACAATTCTAGCCTACCCAAGATGAATATCAAAGT
CAGGATACTTTGACTTCTCCCTAATTAATTAAAGTTCAACCAAACAAAAACTTTGCCCATAAGAACGACATCACCCAGTC
CATCATCAGGCAAATTCAAGTCATTTTGTAAAATTTGGGTTACTCAAACTTCAGCCGCACAAGACCCAATATGCAACACC
AACAATTTAACTACAAACACGAGAAACTAAAAAAAATTTGCCTAAAAGATATAATTAATATACTTGATTTCAAATTAAAC
AATATACGAAGAAACAAGCATACAATCAAGGCATGCAATTCAAACAAGAACCTCAATTCTTCAAACAATTAAGCGGAGAT
CGAACAACAATCCTTAGAGTAAACAATCAAAGGTACTAGACAAAAGGGAACGGTAGACAACACTTAAGATGCAATATCAC
ATGAGGAAAAACATGATACTAAATGAAAATAATATATAAAGATTGATGTAAAGAGAATAGGAGTCAAAAAGTTCAAATAA
GAGAGAAATTTTGAATTTAAAAACAGTTGGAGGGTACATGAATCTTCCGTTTGCTCTATGCTTGGCGAGCTCACTAATGC
TTCCAATCCACTCAGTGATATGCCGAGTGGACTTCAGCTCGACAAATTTGACAGGTAGACAACCCTTTAGTCGAAGATAA
AGAGCGAACTTGATTTGGCTCACCAAGCCAACTCAGCGATTGGCCGAGTGAGTCATGAGCTCGCCCAATCTTCTAGAGCC
TTCATAATTGTTTATCTCCCCTTTGGTGATGTATTTGGGCGATCATAGTGTCACTTCGGTTACTTGACAATTGGTCCAAC
CCCTCACCCGTTTTTTTCTCCAAACTACAAACTCCAACCTACGCATCCAACAAACGTTATTCAAATAACACAAAATAAAA
CTTGGGTTGCCTCCTAAGAAGCACCTTATTTAATGTAGTGGAACGATGTGGACATGCATTCAATTATCATTCTTCGGGAT
GGCAAAGGTATCACTAAGAAGACCCCATTTTGATCTTGAATTTAAGTGAGCCGAGATTTGACCCATTTAAGTCTCAAGTT
GCTTTATGGAAACCGAGTGTGAGGACACCGTTTGATTTAAAATGAGGCATCATCCTTCATCTCCTTGAGTACCTTATCCA
TTCCTTCCACCTTGTTGTGGATGCGGCCAAGCATATTCTCGGTCCAAAAGCTTTTGGGGTCAGCCTTTGGTTTATTTGGC
TTTTGACGTTCATGAGAGGCCACATAACGATCTTTATCACCATCTCTATTTTTCCAATTCGCACACCTATCACACCAATA
TCGATTTTGATCTCTCCAACCATCATCACAATCTCAGTTCCAACCTTGATTCCCGCTCGGCCTTGGATATCTTGGACGAG
AACCCCGTGCTTGGTTTGTCAAGAATTGTACCTCTTTATTGTACATGGCTAAAAATTGTGCGTCATTTGAGCTCATACCA
CTATTAGCACCAACCGCATTCACGACCTTATAACCACCGCTCATGACATGTTTCGTCAGCAAGTCCATTTGGGTCATCAT
CTTGGCCATATTTTCATCACGCTCTTGGTTCTTTTCCATTTGCTCTTTAGTCAATCAAATATGTAAAGGAGAAACTTGAT
CTCCCTTGTATGCCATGCCCGATTAATCTTGGTCATCTCATCAAGAAACGCCGATGCAACGACAAGTGGTTGTCTCATAA
TTCCACTGCTAATAAGTTGATCGACAACACCTTTGTTGACAGTGTCGAGACTTTGGTAGAAATATTGCAAGAGCACATTA
TCTGGCAATCCATGAGTAAGACCTTTTAGAAATAGTTTTTGAAATCTCATCTACGTCTCTTCAAAAGGTTCACCATCAAT
CCTATTGATATTTTTAATATTATCCCTCAACTTAACTATATTCGAGGGAGAAAAGAATCTTTCGTAAACACTTCTCTAAG
CTCCTCCCAAGAAGTGATAGAGTCACTTGGAAACTCGACCAACCACTTTGTTGCTTCCCCTACTATAGAGAAGGGAAACA
AATGGAGCCGAATCGACTCTTGAGAGATATTCTTGAAAGAAAATAGTCCACACACATCCACAAAATTCTGGATGTGATCA
TGAGGGTCCTCATGAGAAAGTCCCCCACAAAAACCTTTCATTTGAAGTAGCTGAAGCATAGTCTCGGTCACATGGAAAAT
AGTGTTGCCCAAAGTTGGAAGCAAACGAATAGCATCGAAACTTCCCAATTTCTCTGCGTTGACATCATTCAAGTCTACGA
TATCATCATTGTGTCCAATTTGACTCACATTGATCCTATTCAAACTCATTTCTTCACCTATTGAGAGCAATCAAGATACA
ACACTTATTAGAAAATTATACTACAACCAAATTAGTTCACAAAAACACTTCAATAAAAAAATTCTAAACACCACTCCCCA
ACAGAGGCGCCATTTTTGGATAACACTTAACTACACCATTTATAATTGAAAGTGCAGGTGGTCGCTAAAGTAAACCCAAC
GATGAGTTGGGGTCGATCCCACAAGGAGTGATACGGTAAAGAATTCAAGTACAAAGTGTAGAATTACTCTAATCTCTTGT
AGAAGTAAAGGGGTACGCGACATAAAATAAATCAATGAGTTTTAATAATTATAGATATTAAGCGAGTTTGGTAACTAATT
GTTAACAGAAACAAGTAAGGCAGAATTTGAACAAGTATAAAGAGGGACTTAGGGTGTGTGAATTATTGACCACTAATTTC
GCTTAATGGGTAATTATCAATTGCTTTAAGTTGTTGCATCTCAATGGGTAGGATGGGTTCTGAAAATAATAGTTATCTCT
CAATCAACTATCATGTTTTGAGTGAGTTCTCTCGAACCTCAACAGGCTTCGTAATACAAAACAACTCAATTTCTTAACTT
AACCCACTTTTTCAAGTTGGGTTGTAAAGACATAAGCCAATACAATTGTCAATCATTTACTCTACTCTATGCATATTTTG
CAAGCAAGCATCGAGAGCTAGACTAGAACTAAATTCCCATATTTAGTTCATAGACTAAAAATATAAATAACCTATTGAAC
CCATTTTAAAACAACATTAAATATAGCAATCAAAAATACCTAGTAATCTATGTATTAAATTACATGATCACACCCAAAAG
GAAATGGGGTTTTGCCTAACATAGCAAAAAATAAGAAATCGTTACCAAAATGATGATCCATCAAATTGACAAAATCTCCA
AAGCTTAAATGCTAAAAGTAAAATTTGAAACTCAAACCTCAATAATCTAAGCTCGATAATTCAAAATAATGTAAAGTATG
TAAAACTCTCTCCAAAACTGTGTTGGATCCATTTTCTCTCTCTCCAAAAATCAATTTATACATTTCCAAAAATTTCCCAA
AGTTTCAATACGCGGGCTTACTCGGTGAAGTTTGTTAGGCTCGCCGATGGTTTCGACGATCCACCGACAAGTGTCTTCTC
TCGCCCATTTGGTATGACTTCTGCACCTAACTATTCTGTAAACTTAGGCAAGGTGGGTCGATCTTGCTGTTCCATTCAGC
GCATCGCCGAACTGCTTATTCAATTGCCAAGTTGGCTTCGTTCCTGAGCTAATTCCCTGGATCATTTGGCGAGCTAGGAG
CCCACTCGATGAATCTCCGAGTTACTTTTGCGAGCTCCAACTTTCCTTTTCTTAAGCTTTTTTATCCGTCAAAACTTACA
CTTCAGTTGAGAAGTATAAATGGTCGAAGTCAATTTATAGAACTCAACATGAGTTAAGGTTGATCCCACAGAGAATTTAC
TTACATAAATAGTTTCACTATCGCATTTATTCAAATGTTCTTATTATTTCCTAAAGAAAATGATTACGTAATGTATAATG
GGTTTAGTTTTAAGGTTCAAGTAATCAATATTGTTATAATATCCATATTAACACAAGTAACAGGGTTTTATTCAAAATTG
TGATGATAAATGAATGAAACCAGGGTTGTGTTTTCTATGACGTTACATGTAGTGTTGATTCGTGAAGAAGCTTTAGGTGG
TTGTTTCTTTGCAAACTATCAGCGAGTTAAATATATCTAACACCTCTCAGTCTTGTTAGATAACTCTCACTCAAATCCTT
TCGGTCTTTAAGTGTTATCAGATTTTACCCTCACATATTTTGGTGTCAAAATTCTCTTCTCTCGAACTCGATTTTTCACT
CTAAACCAACAAACTAAGTCAATTTTTTCTTAACCACCAATTTTCTCTCGAACAATTGATAGATACAAGCAAGTTCTAAT
TTGTGCACTCATTCGAAAGAATGAATAACAAAAGTACGAATTATAGTTTGCAATTAAGAATCACACTCTACTCGTTTTAT
GAATCTACCCTTCGATTATTGTCATACTTCCCACAACCCTAGTTGTGGTGTTTAGCCACTCATGCTTTCAATTAAATATG
CAAGACTAAGTATTGAATTCATTAAAAGAGATTACTTACGAAGATTGCAAATCCAAAGAAAACTTGATATTCAAAACCAA
ATCAAACTTCAAGTCTCGATCCGATGTTAATTGATAAAACCAAAAGTATCTAATAATAGGAAAGTAGTCTCTCATTCCAG
ATATGATGAGATAATTCAAAAATACTACCTAATTAATTCAAATAGTCTGTCTAAAACAAGTCCTACTCTAAGTAGGACTG
AATTGTCGGGAACTGTCACGGACAGTAAGACGATCCGTCAAGAGCTTCACGGCCTGTGAGGCCGTCCGTGGTCCTTACTT
AGCTATACTAAAACATAGTTCATCAAAGCCTCTATACTGGACTCTTTCACGAACTTTAGGACCAACTGTGAAAGAGACCA
CGGTCCGCCATAGTCTTTGTGGTCCTTACTTGACAAAACTCAACTTGCCCTGCTGACACTACTTCCTCTTCACGACCTTC
ATCACATTTTGTAAAGAAGACCACGGCCCATCTAGGAATCCATGGTCTTCACTTAGAATTTGGTAATTGACATCAAGATT
TCCATACCCACTGCTTCATCACCATGGGCATCATGATGGCTCATCATGAGGACAACGGTCTGTCTTGGACTCCATGGTGG
TTCCTTCTATGCATTCGTTTCACAAATCTTTTCCCATTTTCCTATGCAAGCGCAACCCTGTCTAAACATTCAACAAACAC
ATCAAATCTTACATAAATACACTTTAGTTATTGCGATATGCCTTAATTTTGAGCATCAATTTTGCCAAGATTTCACAGCG
CAATAACTTCCTCAACTTAGAGCCATTGCTTTTCCTCAAGTGATGGAAACAAAACATTTGACGCCCCAACACCCAAAAAT
ATCTTACTATTATGCAGAAGCTAGCTCAACCACAATTTGTATCCAAAACCATCTATCTAACATGTAAGGATTGATGTATG
ACATCTTATTACTCACAGTCAACCATGCTTATGATCTTATACATTATCAGCCAACACAATTTTACTATCAAATGTAAACA
TAGTGTTCTGACACATGATAATTAGGACTAATTTCTACACTCACACTCTCAAAGAACTTCTAACCCTAGAAACAAAAATA
CCATATGCTTAGCCTTGTTTTCTACACTCTATCTATCAAACAACTGGAATAGGATCATTGTAGGACGTTCTTAGGCCTGT
AATATAGGCTCGGACTAGGGAATGTAATTTTTAGTTTTGTGAGTGACTAATACCTTGGTTCTCCAAAGTTTCATTCGCAC
ACAACTTTATATGAGCAATTCCCTCCTTTTTCATTCAGTACATCCCAGCAGCCATACCTTTTTTCTTTTTCTTTTCCCTT
CTTTTTATGCACATTTCTCCTTAGCAAGCGAGTATTTAGATTTTGTGTTTTAAAGCTGACTTAGTGAACCTTCTTTTTAT
ACTTTTCCTTTCTGTTCAGATGTAATCACCCTCAACTTAGGCTTTTGGCCTGAGTAATGGCATCGTATCTTCAGAGACCC
AAGAATATGATATCAAATGGGTAAGAACAAAATTAGTTTCACGGCTCAAATAGAGCTCAATGGTCATGCTTTTCATTTGG
TGGTTTATTTTTGGCTTTAAGTGGGCTTAGAAAAAATGGCCTACTGATCACTTCCTATCCAGTTATTCTCAAATTCTAGC
AAGACTACTCAGGCAAGTTCTAGTTTTTGCACCTACTGTTAGACTTCATGAAAACCTCACATGCACATGACAAATATCTA
CATTTTCCAGTTTCTTAGTTAACTAATTTATGTTTCAAGCTAGCAATGTTCAACACGTGAGTATCTAGGATGTCATATAA
AGAGCCTAATAGTCAAACTTTCAGGTTGACATATTTGTTAGTATTTCAAACACAACACGAGCTTAGACTGCTCCTACTAG
CAAATGTACACACTTCCAAACACATAGAAATTTCACACAAAAATTTTAACACAAAAAGAGCAAACCTCGATGCATGGTAA
CATCCAATGGTAGGTGTTGACACCCTAATTTTGGACCTCCACAATATAAATTAATCATTTCGAGCTTCTTCAATTTCAAA
CGATTTAAAATAATTAGTTTTATAAAATTTCCAAAAAACTAATAATCATAATAATATAGTTTGTAAGTTATTTTAAATAG
TTTTGTCACATTTTATAATTTTTAGAGAATATATATGTTTTACATAATTAAATATATAATTAGTATATTTTATGATTATT
CGAAAATCGTCTCAAAAAGATTTTGTTTTATCTAAATATTTGGTTAATTAGTTTAGTTATATAATAGTTAAAATTTTAAA
TTATTTAGTTTATATTTGAGTTAACTATTTTATTTTATTTTTTTAAAATTAAGAAGTTCGTTAATTAATTTTTTATCATT
CATCTCATTTAGATTTTATCCGAAGTCTCAAATTAAATTCAATTTGGCAAGACCTTTATTTACGATTTTTAGCCATTCCC
TTTCACATCCTTCTAAACCTTTTAAGAAAGACCAATATTGGGCCTTCTTGTCTCATTTATTTCAGCAACCAAATATCCCA
TCATAACAATACAACAAAAACCAGCCCAACACCTCAACAACATTCCAATTTCTAACAGCCCACTCCAATAACCATTTCCC
AGCCTACCCCAATCCATTTCCCTGACCCGGTCCATTTTTCCCTTCACAAAAGTAACCCAGAAACGTCAACATCAGCTTCC
AAACATCAACAATACGCAACAATACAGAGCGTACCAAACGCAACACCCAGACGACCCCTGTACATGCCTCGTCTCCTTCA
CACGAGAGCAAGTTCACGAAACAGCAACTTTCCGTGTCTTCCTCCTCTGCCAGAGCAGCTCGAACAACTTTGCACCTGCC
ATAGCCACCTAAAATTTTATCCTTGCTCCGTGATTTTCATCTTTTGCTCACATGGATTGGCACCACGTCGAGCTCCAAGG
AGAAAGAATCAATTGAAGTCTCTCGCGTCGACTCGACTTTTGATTTTATTTTGGCTGAAAATCTGGATTTCTAGTACAAC
AGCTTTTCTCGTCCTTGGAAAGAAAAAAATTTGAATTTGGAATAGGTTGGGGGATTTCGATTATGCCCCTGTTCCTATCC
AAAAATTCTTCATCCCCCCCCCCAAATCTACCCTAATTCCCTTCTATATAACCCCTCTTTAGTCATTGTTAGGGGTTGGA
GATTTTTCGGGTAAAATATAGAGAATAGTTTTAAGCAAAAAAAATAGTTTAGATATACTCGAAATACTTTTCGGGATAGA
GAACTTGCTCGGATTTTTTTTTAAGTTCCCTGTTCATTGTTCGTGTTCCTGTTCTAGCGGTGGTAAAGTAGTCCTTAGCT
CGCTTGCCTTCGGTTCGTTTCCCCCAAAAAAGTAATACTCCATTTCTGAGTTTGGTTTCTTTCATTATGAACTAATAGTT
GCATAGTTCCATGGTTTGATGTTGTAATGTTCTTGTTTAACTGATTTGAAGACTGTTTACTATTTTATCGTTGCGAGTTA
TTCAAATGTTAGGATTTTGAGAACATCTTGACTTGGCGTCAGCTTTAATCAGTGTTGTAACTCGTTCGTTATTCAAAATG
TTGTTGTTTCGTTTGTCTGAAATTCTGATGGTCCTGTCTGATGTTGAGTTATTTGCTCCCTGTTAAGGTCTTTTTTCCCA
TTGATATCTTTTATGATTGGCTTTGAGTTGTATTTCAATCTGAAAGTTTTGAATATAGTTAGCCTGTTTTCTGAGTCTGA
TATGTGGGGGGGCTTCCTCGTTTCTTTTAAGCTAGCATTCATGTGAATAGAACAGTTTACTGTCCCATCTCCCTTTTATG
GTGTCTACTCTTTCCATATTCAAAATTGAGTATCTTAGCCCATCTGTTAGTTAATTGCGTCTCTAAAATCCTACTTATGA
CAATATCAGTCATGTATTCTTTATTATCTTTCATGTCGGGTTAGCTTTTGATGAGTTTGTTTAAGGTAATGTGAGTGAAA
AATGATGTCGATAAGCCGTTTATTTCAAGCTACCCGAATTTGATTTTGTTTGTGGTTCTTGTTTCTCGTTAAAAAAAGTT
CCTCCTGCTCTGGTAAGGTTTTGTTCATGTAGTTTAGTCTCTTCACATGTGAATCATGCTAAGACGGATTTCTTAACAGT
TGTCCCTAAGTTAGTTTCGATTCAAAATATTTGGCTATCTCTTTCTTCCTTTCCCTGTTGTTTGAGGTCTCTTATTTTTG
TCTTTCCTGCACAAATTTTTATCATCTCTTGCTTGATATTTTTGGTTGAATGAATTATTGGTTGCAGTTGAGTTACTGAA
AATTTTGAGCCTCTTGCCATTTCTCTTCCTCCCTAGTTTTCTAGACTATTTCGAGTTGCAAATTATTGCCTACTCTTTAG
TTGATTATATTTTTTGCCTTGTTTTCTCTAAAATTTATGTGTAGCCTTATTGGTTGATTAAGTATTCTAGGATCAGAATG
AGGCATTAGTTATGTTCCGTCCTAATTAGTCCGGGTTGATCCATATTGTGTGATATTTTAAGTTTGAATAAATAAATTGC
TCTCAATATCTATTTTTGTCCATTCTGATACTACCATATGTTAGTCTTATTCTTTTCCTGATGGCATATTGACAACATAA
AAAAATGTTTATTGATGTTTTTCTATGGCAGTAGCTTGCTAGCTTGTTCTAGTGTTACTATTTAATGAAAACTTTTAGTA
TTTTGATTAAAGGTTGTCGACTTAGTTATCATTTTAAAAACTAATAGCATGCATTTATTATCTCTTACTTATTCGGTTGT
TTAGTCATTTATGTGTGACTGTCTCTTTTCCCTATTTATAAGTATGTTACCAAGATGTCACACTGATATGTTTAGCGTCT
CTCTTGTCCACTTCTTCAAATTTTGTTGTTTTCCAGTATACCTCTTTATGATTTCCTTTATCAAATTATTTGTTAGCTTT
CTCGAGTCAAGGTGTATATATTTTATAATTTGACACTTTTTTCTATTTATATTAGACTGTGTATTAATCCTTTGCCCTTT
TCTTTCTTTGCATGTGAAATTTGTCTGAGTTCACTATGAACTCATCCTCCTCAACATTTCAAGAGAGCCATAAAGGCTCC
AAATTCCCTCTATCGAGTCAGCCAACAAGAAAAATTGAAGAACAGGTCCCTCAAAAATTGACGAACAAGAATTGGAGTCG
ATACATCAAGAATATACAACAACATACACTAAGTATATATGTTGTGTATTGAGACAGAACGGGGACCAAAAGCCTATCTC
TTTACCCTAAGTTGTATTTTGTTGTTTTGGGCCTAAACCCTTGTCATTTTAATTGTTATTATTGTGTTATTTTAGGATAG
GTGGAAGAATTGGGCCTAAGACCCAAATAGAAAATATTTATATTCTGTTAGAATAGGACATGTATAAATGACTTTAATGT
GCCAAAGGCCCAAAACTGAAATTAGGCCCAAGAGCTGGCCCAGGCGGACAGGAAAACCAGACTTGGGCCCAAGTCTCTCT
CTTTGTTTTATTTTGTTTGTTTATTTCTTAATAATTGTTATCGATTTTAAGGTTTCAAAAATTCAAACCACCAGAAGACA
CCCATTTTGAATTAACTACTTAACTAAATTATTCATATTTCACTTGACTTAAAAGATAATTTTGCTAAAGATCCTACTTA
GGTAGTATCCCAACTTTCCCCATTTTCCCCTTTCAGAATGACCTCAACTATAAAAATGGTTCAATCTTTCAATTCGAGCT
AAGTCAAATTATTTTTCAGTCAAATAGTTAATTGTTAGATAACCGCGTGTTAGTGGGCATTTCGAGTGCTTTCAAACCCT
TCCCGAAATGCTAATATGAACCTCGAACCCCCTTTAAATATTTTCATTAGATTTGTTGTTTTAATATTTTGAAAAATATA
GTTTTCTTAATTTTACTTCAAAAATTAAGTGGCAATTCTTAAAACCAGTCTAACTTTATTTTTAAATAAAATAGAATGGC
GACTCTGCTGAGGACTTGAATGGTTCTAACCTTAAAATTAATATATTTGGCTATGTGTTTAAACTGTTTACTTGTTTAAT
TTGTCGTATATATAAAATTGTGGCATTCATGTCATCCGATTCCGCCAAATGGCAAATATATTGCATGAGGAAAAATGCAG
TTACGTAACTTACCACGACTGTTCTTCAGAAAAACACAAGTTTAATTCGTTTGAAGTAATAAACTAATAGTTGGCTTGTG
GTCATCCAACGTCGTTTATTAGACTTCAACCCACATTTGTCCGACTCGGGTAACGGTCATTTCTAAACCAATTCTAGTCA
ACCTAGAGTAGAGCGTAACCAAATCCAAATCTAAGCATTAACCTGAGACAGCTTAATACCCAAGGCGTATTAAGTCCATT
AGTTAAACCGCCAAAAATCATGTCCAAGGTCCATGACCTAACGACATATCATATTACTTGACATTTGAAAGATGTATGTG
TGGAAACCTAATTGTTGTCTATTTGAGGAGAAATCTTAATCGGGTTCTATTTTGTAGGTACGGATCGTTTTCGCAAATTC
GACATGGTAGTGGAAGCCCCAGCTTTGCTCAAGTTATGGTACAACGACCGTAACGTATTTCACAAAAGGGACCTTAATAA
ATATGAAAGGGGTCTAACAGAGCTCATCAACATGGTTGTCTGGCCCGGACTGATTGAAATCCTCACTGTCTATTGGGATA
ATGAGAGAATGGTGTTCCAATTCCGAACCTTGTAAATCAGCCCGACAATTAAGAAAATTTGGGATGGCATAGACACGGTG
GGTACAGGGCTAGATAGAAGAGTAAGAAAACAGGAAAACATCCTAATTATTAGCAAGCCTACTGTCGATGATATTATAAA
TTGGCTCGGAATAAGAAAGGATTATGCCCACTTGGCCAAAGGTTCTAGCATTGTTTTTAGGGATCTCTAAGTTAGATTCG
GGCATGCAAGCTTTTATGCGAACTACAACCAAGAGTTCAGGGTTACTTTCAGAGAATGGGACGGGATCAGACCCTTAGCA
TTCACTATCGCGTTGTTGGGCACTATGGTTTTTCCACACGGCCCGAGCCTCAATATCAACACTTAAATATTTATGCTTGT
ACACACTCTGTTCCACGGGTATAAGAACCAGAAGCAGGTGAAATATTATTCCATCGTGCCAGTCATCTTATCCGATATGT
ATCGTGCTATGGGTAGGTGTAAGGAAGTACATCATTACTTTCAGGGTTGTAATCTCCTTCTCCAATGGTGGATAATGAGT
CACTTGGTGAAGAGACACGGGACGCAACAACTACATACCCTCGATTAACATAATGCTCTTAAGAATTTGAACGACATGCT
ATTCTGGGCGGATTTAGAAAGTAGGAGAACTAGAGAAAGATGGGGTCAGATTTTCTCCGAGCTAAGGGAAGAAGATATTT
AGTAGATGTTCGACCGCTTCATCTCAAAAGATGTCATAGTAAGGGGTGACAGACAAATCGTACTTCCTCTACTGGGTATT
CGGGTATCCACCATTATGCACCCATCCGGGTCCTGAGGCAGTTTGGGAGAAGATAAACTACACCTCCAAACACATACTAC
TGTATCTATGTGTTCGACATTGGGGATGATAGAGTGCCTGAGGCTTCAGAGATGCTGAGAGGATGGAAAAAAGCAGTCCG
AATGAAAGAAGGCACCATCGCCATGGACCGATTTAATGCTGGATACGACGAAACTTATAAAGGTTGGTTAAGAGGCAATT
TGCAAGGTATCTTCTTCCCGGTTCCGAAAGTATACCGCAGTGTGGAGGACAAAGAGTCCAAGGCTTTGATAGAGTTAAGA
GAGGATAAAAAGGAAGCTCAGGAAATGCATAGTGAACTCCTCTGGAAACAAGAGGCCCTCGAGGGTGTAGCTCAAGAATT
AGAAAGCTTAAGGGGCGATTTGGGAGAGATCAACACATGGATTGAAGATAAGAAAGGAGAAGTGCGGTTTAAAGATTGGG
AAGAGAAGGGGAATCGGCTCGATGGATACCTGTTCATGATCTAGCATAGTCTTCAAGACCACATGGAACAAAATAAGAGA
AGCAGAACAGAAGTGGAGCCCTCGGGGACCCCTTAATGGATTTCGCCCCTGTGTGGGTTTTTCTATGTGTATATGTTGTT
ATTTTCCCCTGCGTGGGCTTGCCTTTCTTGTATTTTGGTACTCCTTTCAAAGGACCCCTATGTGGGCCTTTCCTTTTGTA
TTTCCTGTTTATTCCCTAGTGCTTATTTTCTCTTTTTTTAACATTCTTTTATGTATGCGAAATATGCGTTGGGGTAACAA
AATGGTTTAGTTCCACACATACATCATTCAAATGCGCTAGGCCTACCCTTGGTACAAAAAGGCCCCTACTTATTTAGGAC
GCGTGTTAGTCGCTTGTGTGTTTAAACTGTTTATGTGATATTTTTGCTTCGAATGAGTATATTTTAGCCCACTCCTTTGC
AAAAAATTCTGAAAAATCTCCACAATACCGAATACAAGTCACTACCCCAAAACGTCGGACCAAAATTTCCTAAGTCTTGA
AATCCTAAGACATTACTCTATAAAATAAAATCCTACTGCCAAATCCTAAGACATTACTCTATCATCTCAGGAAATGTAAA
ATTGCAGCTAAGATGGAAAAAGGCAAGAGCATCGACATAGAGCTAACTGGGGAGGATTTGATGATGGAATTGCAGTGACT
CAGACAGGAGATCCAAGAAACCAGAGAAAGGAGAATAGAAGTGGAGATCACCACCGCAGTCATTCAAGCTGCAAATGCGG
CACCAGACGAGGATTTGGCGGTTAAGATGGCAAGGCACACTATCACGAATGAAGAGACAGCCGTTGCACGGAAGGAAAAC
GATGTCTTCAACAATGATATAACCATGATGCTTCGGAAGCTACGTGGAAAGTACTCTTTCTTCAACCAAGAGGCCACCAT
CAATGGTCCCGAAGGCACTAGACCTGAAGCTGTTGAAGAAGAACCTAAGGAGGAAATTGTCTATAGGCCTCCTTTCCAAG
GACGTTGGAAATAAGGGAATAAGAAAATCACCTTCGAAGCATATCTGCAGGAATATAGTGTGGGAGAAAAACTCGTTCCA
TGTGCTCTCATCTACGAGTGACTTCTGGTTAAATGCATCCTGAAACCCCTCAGGGGAATGACTTTCGAGGTTGAACCGGG
GGACGTACATAAGATATGTGTGTATCATCCAGACCGAAATGGGGATACAACAGAAAAATATGTGGAGCTTAAGGCCACGA
TCCGCAACTTGATCAAGATTGGGAGAATCCCCTATATGTGGGGTGATAACACTCTCCTTACCTGTGACCAACCGGAGCCC
AACATACCCGTCAAGAGCATGTTATGTTCTACTGTCACTCCTTCACGCCTTTTAAGAGCATGAAGTTACATATCTATATG
CAATTGGTTTGAAGGGGGGGGGGGTATTTTCCCCTATCAAAAGGGATGAGGAAACATTTGATCTCGTTGGAATTGAAATT
TGGAAACCTTGCCCTTATCATGATACCATATATCACAACATTAGAAGGTGCCTCGGGTTTCACTATGATTTGGAGTCCCT
AATCAACAAGGGAAGGATCCAAGTTGAGTTTACCCACTGTGATTAATGCAGCAGTCAGAAGAAGAAGCTTTAATGAAAGC
ATCATCTATCTTTTAGAAGTTTTATTGTATGTCTTTCTTTTTTTTACTTTCCTTATAATCTTTAAGAAATGAATGAATGA
AAATGAGAATTTCCTTTTGTATTCGAACTACATAGGGCCTGAATTCTCCTTTGGAGATATGTAGGCAGCCTTTCAAGGCC
CTGCCCCTATCTTTTAAAATTTTCTTTTCTCCCTTTCATTCTGCAAGGAAACATTGAATTCATATCAACAGATGTCGGGA
GATGCAGCAAGAAGACCTTAGCACAACCCAATTTAACCTTTCTGAGTCACTTGCCTCAAAATAAAATGAGTAAATTCTTG
CTTGTTCAAAAATCAGTCTCCATTATTCGTGGGTTAACATGTCTTCAAACAAAGCAACTCTTATGTGTTCATATGCTTTC
TATGTGATATTTTGCATTACTTAGCCTAAACTAAAACTTAATAAATTTGCCTTTGAGTTGTTTTTTTTTCAGAAGTAGTT
AGAACTGATCTGTGTCGATAAGTTGGTTGAACACCATTATTTTACAAGATCAAAAGGCCCTACAAATTTCTTCCCCAGTA
AAAGTTTTCAGAAGGGCAAGTCAACAATGGGCGATAACGTTGAGGATACCGGCTTAACAGATGTTGTTGTGGTTCAGCCC
GTCATCGCCGATCAGAACGAGTTAATCATACAGTTGATACAATATATCGCTGAGATGCGGGTCGAAATGCAGAGAAGGCA
AGATTTGCCTAATCCAGATTTTGCTTTCAATGCTTCGGCAGATGGAAGGCCTCCACTTTACTTTCCTCCTTCAAGTGTGA
AACTAGCTCAAAACCCACCCTCCAGTCCTGCTCATAGCCCATCAACCATCGACCTAACCCCCCAAAATCCCCATTATGCC
TCCTCCTCTTATCATACACCACCCCCTCCTCAAAATACCAACCTCTAAGTGCCACTTCCTCCTCGAAATGCCAACATCCA
AACTAGTCCACCCCCTCAAAACCAAAACGTTAACAACCCGCAAACTTCCCTCCATCACCAAAATCAACATACCAACCCCC
AGAATTTTCCTCAAAACTACCAAGCCATTCAAAATGCCCAAATTCCCTCCATTGCTCCACCCCTACCTCAAAAATCCACT
TTCCAAATTCCGGTCCCCAATGAGCATGACGCCAATGGTTCTGAGCTCGACCACTATGAAGAGCAATAGATAGAGTGGAG
GTTGAAGGAAGAGGCCGTCAAGCTAGATATGAAGGAAGAGATCTGAAATGCCATGAAAGAGTTGCAATGTATTCCTGAAG
TCGCCAGTGTGAGTTGTCAGGATTTATGCATTCATCCGAATTTAGACCTCCCAGAAGGGTTCAAGGTGCTAAAATTCAAC
GTTTTCGGAGGAATAGGGAACCCCTTAGCGCACCTGAGGGCCTACTGTGACCAGCTCGTGGAAGTTGGAAGAGATGAAGT
TTTACTGATGCAGCTTTTTAGCCGAAGTCTGAGTGGAGCTCTGGAATGGTTTACATATCATGAAACAACACAGTGTCCTA
TCTGGAATAATCTGCCTAAGGACTTTATCGAACGATTCACATACAATGTGGAGATCGTTCCTGATCATCATTCCTTAGAA
AAAATGAAGCAGAAATCAAATGAAAGTTATAGAGAATTTGCATACAGATGGAGAAAGGAGGCAACTAGAGTTCGGCCTCC
TATGTCTGAGAAGGAAATTGTCGAAGTATTTATGCGGGTTCAAGGGCTCGAGTATTATCATAGAATCATGTTACTCGTTG
GAGTAAAGTTTATTGAGATAGTCAAAGTAGGTGAGACTATCGAAGATGATTTAAGAACCGAGAAGATTGCCCATGTTGTT
GCCTCGCCTGGATCCTCGGGTTTGTTGAAGAAGAAAAGAGAAGATGCGTTTTCTATCTCTTATGAGGGGAAGAAGACCCC
AAGGAAATCCTCATCATACCAAGGTCGTTCTCGACCTTCACAGAGTTCATACCCGGCTTGTTATGCACACGTTGATTACC
AAAATACCCCTCCCCCCAGTTACCAAAGTACCCATCCCCCCAATTACCAAAATGCCCATCCCCCCAGTTATCAAAATACT
TCCCCTCCTATCTACCAAACTCCCCCTCCATCTTACCAGACTCCATCTCATCACTACCAAAGCGCCGCCCCCAATTGTGC
CAATGTTCAAGCAAATTACCAAACGTCTCCCCCAATGTACCAGACCCCAGCTCCACTTTACCAAAATACTCCCCCGAACT
ACCAAGTTTCATAGCCAAATTACCAAACCAACTCATATCCAAGATATCAATCCCCCCGTCCTAACGCTCCAAATTATCAT
CAAATTCATCCTCCTCAAGAAGGCAATTATGATCCTCCCCATCCTAGATTTAAGAAGAAGCCCGCTAGAATTTTCACTCT
GCTCATTGAAAACAGAACAAAGCTGTTCGAGCGATTAACTGCGGTGGGAAATATTCATCCAGTGGGGCCCAAGCCGATTG
ACACTAGCTCAAGGTTTTACAGACCTGATCAGAGGTGCCCATATCACTCCAACGGTGTTGGACATGATACCGAGGACTGT
ATCAACCTAAAGCATAAGATCCAAGACTTGATTGACCAGAATGTGGTCTCTCTCCGGACAGTCACGCCCAATGTCAATAG
TAATCCTTTGCCAAATCATGGAGGCGACATTATCAATATAATAGAGACAGATGTTGATTTGTGCGTAACACAGGCGATAG
TTTTGATTGGTACTAATGAACTGGAAAGTGTTGTAGCTTCGTTGAGCATTATAGAGAAGAAAGAGTTTGTGATTCTGACA
CCCGAGAAGGTTGTTGCCTTGGTGCTAAGAAAAACCCTTGCCCGACCAAAGTTTGTGATTGAAATGGCTGCCACTCAAGG
CATGAGCAGATCCGGTAGATGTTAATAACTGGAAGAGTTGGCTCAATGAGGGAAGAAAAAGGACCAAACAAAAAGGCCTA
TCAGTGAAGCTGAGGCCGAGGAGTGCTGCAGAAAAATGCAGCCGAAAGATTATTCAATTGTGAAGCATTTGGAGAAGACG
TCAGCTTAGATTTATGTATGGGCCTTGTTGATGATTTTGCAAATGCATAGGCAGGCTCTAATGAGGGCTTTGGATGATAC
CTATGTGTCTGTGGGTACTAACAGTAAGAATCTAGCAGGCATGATAAACCAGGTCATTCGAGGACACCGAATCAGTTTTT
ATGACAAAGAGCTGCCCTTTGAAGGCAGGATGCATAACAAAGCTCTGCACGTCACCATCAAATGCCAGGACAAAATTATA
AATCGTGTTTTGGTCGATGATGGGTCCGATCTCAACATTTGCCCACTTTCGACTCTCAAGCAGCTGGAATTCGACTTGGG
AAAGGTTTAACAAAATCAAGTCAATGTGACAGCTTTCGATGGAGTGCAGAGAGACACGATAGGGGCAGTAAACTTGGGAA
TTCAGATGGGTCCTGCAAAGTTTAATGTGAAGTTCCAGGTGTTGGATATCAACACCAGTTACAACCTGCTTTTGGGAAGA
CCGTTTATCCACATAGTTGGGGTTGTGCCTTCTACCCTTCATCAACTAATGAAATTGATTTAGAAGGACTAGGAATTGGT
CATTTAAGGAAAAGGGAGTCATTCGAATGGATATGCGCCGATCGTTGATGAGACCTCCCGAGATTGTGATTTCTACCTTA
TGTGTACAAGATAATTGCTATTGTTATGCTCCGGAGTGGTTTCGAACCATGTTTCGGATTGGGGAACCACTTTCAAGGAA
TTGTCGAGCCTATTCAGATCCCCGCCAAATGAGTGAAGTTCGATTTGGGATATGTCCCAATAGATGACGAAGCAGAGATG
AAGAACAAGAGTGTTGATCATGCATTGGCCAGGCCAATTCCTCATCTGTACCAATCATTCCCGGTGCAAGAATATGTCAA
TGATGGTGGTCTCGAGGAAGGAATCTGGGGCCTTTTTTAGGAGATTGATGCGGTCATCGAGGAAGAGGCCAGGACATCGG
GTATCCGTTATGCAGAACCTCAGGAGCAATTGAAAAATTGGACCTCCACGCCGCTCCTAATTCCCCGTGTAGCTTGGTAG
AAAAGACATGTATGTATGTTTGTTTTTAAAATCGATGGTAGTCCGAAAGAGGCCCGAGACCCACCTTTTATGCAGTTTTT
ACTTGTTTGAGTTTTTTAATTCCCCCGTGATGTTTAAAAAGGCGAAATGGCCCTTAGCCATGGCCAAAGTTCTTGCTTGT
ATTTCAATTTAAATGAAAGTCTCTTTTATCGAAAATTTGTTACTTATCTGTTTATATTTTACTTTCCTAACTTTGTTTGT
TTATGATTTCAGTAATATTAATTTAAAACCTGCCAATATCATGTCATGTCATGAACCGAGTGAACGAAATGAGGCAGGTG
ATGACGAATGCGAGGAATACAAAGAAGAAAATGAGGTACCCGAATATGTTGCTGAAGAGTTTCGACTATTTGAGAATCAA
CACCAACCAAATTTGGAAGAAACTGAGATTGTGAATCTCGGAGATAAAGAGTGTGTCAAAGAAGTAAGAATCAGTGTCCA
TCTGACTAAAACTCAAAGAAGAGACTTGGTTCGTCTGCTCAGACAATACATCGATGTATTTGCCTGGTCTTACAGAGATA
TGTCGGGGCTAAGTACAAACATGGTGTCTCAGAAATTGCCTATCAACCCATATTTCAGTCCGGTAAAGCAGAAAACCCAA
AAGTTTACGCCTGAGTTGAGTTTAAAGATCAAAGAGGAGATTACCAAGCAAATTGAGTCTCAAGTAGTGGAAGTGACACA
ATATCCAACTTGATTACCCAACGTTGTTCCGGTTGCCAAGAAAGACGGAAAGATCAGAATTTGCGTTGACTATAGAGATC
TCAACAAAGCAAGCCCAAAAGATAATTTTTCATTACAAATGTAGACACGTAATTTTTTACCAAACCTAAACTTTTACGCC
ATTTTTAGAGTTAAAATATTTTAAAATTTTAAATTAAATATTTTTTAATTTTATCTTATTTTATTAAGTTTATTTTAAAA
GATTTGAAAACTACAAAAAAAAACTCTATGTTTTGTTTTAATTTAAATTTAACAAATAAGCTAGCGTTTCTTATTTTTAA
TTAACTATTTAACTTATCTTATATTTAACTATTAGTTCAAGAAAGTAAGTTAATATTTTTTATATAATTTAATTAAAAAA
CAATTACTAACTTAACTAACCCATAAACCTTATTAATCTACCCATTTTCATCACACCTTAATCCCCCACTTCCTCAACTC
ACCCTCACAAGTGATACACGACACACACAACACACCCCATATATCCTATATATATACTACAATAACAAAGTGGACGGAGG
GACTAGCATCAGAAAAACAAAAAAAAAATACACAAAAAAGCAACATTACACTACAAAAAAACCACAATTTGCACATACAA
AAAAACCAAAAAAGCAGAAAGAGGAAAAAAGGAACACTTCTACTACTATACATTCACCCAAAAAACACAACACACACGGA
AAAAAAATAATCAGAAAACACACATCCTTGTTTTATTCTTCTTTTAAAAATTCATCAACACATTCACATCTTTTCTTCCT
TACCCATTTTTTTCACATCAACACAAACACATATACCATCACAAACAACCTACAAAAGTTTGTGTGTGTTCTAATCGAGG
TTCGGTTGAGATTTTGCGGTATTCAACTTTACTTTATCTCTTTATTTAATTTATTCATGGAATTTGATGTAATTTTATGA
CAAGTTTTATTATATTTGGTTTCATTCATAAATTTGATAGAAATGATTCATTTGTTAGTTGGTATATCTATATTTCATGA
ATGAAGGTAGCTTTAATTGATTATTTTGTTTTTTATATATTTATTTTTATTTGTTAGTTGTGATCTCTTAAAAATGAACG
GATCATAACATTGTTCTTGTCTTGATTTAGATAATAATGATAAATTAGGTATAGTTAGGCTAAAAAATAAATATATAAAT
AAATTATTGTTGTTTTATTTTATCAAACAAAAAATGAGATTTATTTTTCTGCAATTCGGTATTGTTTTCTTTGATTAGAA
AGTGTACACTTAATTTTGACATCAACTTTAAGAAATTGCAAAAAAATAAAAACATATGAAAAAATGATCAAAAAATTTAT
TCTAGAAGTTTAGTATTTTAGTTTATTTGGTTTTTTTAGGAATAAATATTTTCTTTTAATGTTAGATCGAACACTTAAAC
AAATTAAAAAATATTTGTTTCAATTAAGAATGTGGTTACACATCTTTTTTGAGGCATTAAAATAAACTCAAGGATGCAGT
GATGTACCTTGTCCACTAATATAATTAGTTTTTATTAATTTCAGGTAGTGACTTATAAAAAATAAGGTTATTAAGTGTGA
TGCAAAGAAGACAGTTATGTCTCTAAAATGTCAAGATCGAGAATGCAGTTATTCATCCGGTTTAAGACTAATAAAAATTC
AACAATTAAAACATGCGAGCAAACCATGGCCTGAAATAATATATCCAAGAATATTTTAAAGTAGATAGAAGTCAATAAAA
GCGACCGTGCTAGAACCACGAGACTCGAGGGATGCCTAATACTTTCCCCTCGGTCAACAGAATTTCTTACCCGAATTTCT
AGTTCGCAGACCAAATAAAGAGTCATTTCCTTTTGATTAGGGATTAAACAAAAAAGGTGACTTGGAACACTATAACTTAA
TTCCAAGTGGCGACTCTGAAAAATAAAGTAAATCATTAATCAATACCGTCACTTAAATTGGAAAAACTCTCACCACCGCC
GTGCACAAAAAGGGGTGTGACATCTCTGGCGACTCCGCTGGGAACTAACCATAATTAGAGCTTTAATATATTGACTTTTA
CTTGATCTTATTGTTATTTTTTGGATATATAGTGCATGACGGCCTAATTGTTGCTCATTTATTTCTTTGATATTGTTTAA
TTGTATTAAATTGTCTTCATTTGCACATCTATTTTAAGTGTTTGAATACACTTAACACGCGTTCACAGGAATGCAGTTAT
GCATCCTATTTTCCCTTGAGATAAAGTTAGAGTGTTTTGACACCTAGTGAAGGATATTTTGTCACATATGTTAGGCGGGG
TTGGACCAGCAATTAAGTCGAAATAGCGCTACTACCGATAAGTTGCCCCTCCCTTGCTCGAGTTGTCCACTCGAGTAAGT
CAGTCTAGACACTAATCTCTTTAGGTTTTAAGCCTATTAAACCTGGTATACAGACATGATTATTCCTAGTAGGCTCCGCT
TATTTGCATTATTTGCATTTTACTTAGTAGACTTGAACAAGAATTGAGTCTGTCTATGACATATATCCCTCTCTTACTCG
ATCACTTAAATCATTTTATGTGCTACATACAAATGCAAATGCAATTTTTTTAGAAAATCTCTATAAGTTGACTCATTTTA
GTGTGATTAGTGAAGAAAATAATTATATAAAAAAAATATTTCTTCTTTTATAAGATATTATACCTTTCTAGAAAATAAAA
TGAAAGATTTTTCACTATTTAATCAAAATTACAAAAAAAATTAAATTTCCTTTTGTACAGATAATAAAAAAATCAAAATA
TTTTACTTTCATAATACTTTAAAATTTTCATTTTATCAGAAAGAAGCTTTAATATGTCAAAGTTGTTTTTTTCCTATCCA
ATTTGAACGAACTATACACACCTGATTCTCACCTCAATGAGATACGTAGGCAACCCTCTTTGGGTTCGGTAATCTTTATT
CAAAAGAAAAAAAAACTTTTTTCAAGAAATTATAAAAGAAAAAAGAAAAACAAGAAGTTTTAATCTTTATCAAAAATAAG
TTTTTATTAATTTTCTTTTAATAATTCAAATAAAAAAAAACTAAAGGATTTTATCTCAAAGCTCTAAAAAAAAACTTAGT
TATTGAGTTTTTGAAAAAATATGCAAAGATCTTAATCATGTTCGCAAGCGTGTTATGTATGCAATCTCAAAAGGATTTGA
TCAATGCATTATTAAATAATTTTAAAAAAAACAACTTATAACTGAAGAAGGTCTAACCCTAACAAACATTATTATCTTTG
CACAGTTAAATTAAGGTGGTTGATTTGTGGTTAAGTTGGCATCTCATCCCTACAATACAAGGTCAAAAGGGAAAAAGAAA
ATGACTCACAAAGACGGAAATGAGTCGAACAATAATGAGGTCCAGAACCAGATGATGTCACAAGAAACAATGTCAGCCGA
AGAGATAATGATATTAAGACAACAAATGACGGATATGTACGAAGCTTGGATAAGTGGACAAGCTCCACCACCTTCAATCC
GTGACTATCTAAATACAAATATGTCACCCCCTGTCCAAGTAATGATAAGTGATCCAATTTATCCACCTAGATTCGGTCCC
TATGCTAATGCATCCAACGTAGTTGGAACTTCTACGGTGCACCATTTGAGTACGCCTATGACAAGTAATCCACTATTCAT
TCCAACTGCGCCGACTAATGTCCAACAACCTATAATGGAGCCAAAATCCAACAACGATCCTCCACCCAAAGTTCAATATG
ATCGATATTATACTCCTGAATTGACTTTTAAAATTCCAAGCTCTTACCCTCACACTCATCAGTATAGTTCCCCTGTTGAG
ACTAAAAAAGCTGTTAAGAACGAGGAACATGAAGAAATGGCTAGAAAAATGAAGAGTTTGAAACAGAGTGTAAGAGATAT
GCAAGGATTGGGAGGTCACAAAAGTGTTTCATTCAATGATTTGTGCATGTTTCCCCATGTTCATCTACCCATCGGTTTTA
AAACTCCAAAGTTTGAAAAATATGATGGACATGGAGATCATGTAGCTCATTTAAAGAGATATTGTAATCAACTGAGAAGG
GCTGGAAGCAAAGAAGAATTGTTCATGGCTTATTTTGGGGAAAGTTTGATGGGAATTGCCTCAGAATGGTTCATAGATCA
AGATACTTCTAACTGGCATAAATGGGATGATTTGGCTCGATGTTTTGTTCAACAATTTCAATATAACATTGACATAGTTC
CATATCGTACTTCAGTTGTCAACATGAGGAAGAATACCATCAAAAAATTTCGTGAATATGCTATTAGGTGGAGGGAGCAA
GCTACTGGGGTTAAGCCGCCAATGAAAGAGTCTGAAATGGTTGATGTTTTCCTTCAAGCGCAAGAACCAGACTACTTTCA
ATATTTACTTTCCACTGTTGGAAAAACATTCGCTGAAGTTATTAAGATTGGTGAAATGGTAGAGAATAGCATTAAGTCTG
GAAAAATTGTAAGTCAAGCTGCCTTGAAAGCCACAACACAAGTGATTAAAAATGGATCAGGAAATCTTGGAGGAAAGAAA
ATGAAAGAGGATGTAGCAAATGTTGTGTCAAACACACAAAAAAGTCCAAGGGGTCCACTTTATCAATATGCACCACCTCA
ATTTCATCAGTATCTCCCCATGCAAGATACACAATACTCTATTGTCCCACCTCAATATGCAGTTTATGGTGCACAACCAT
ATGTATATCTACCAAACTATCATTAATGGAGAGCGCCAACAAATCAAAATGTTCGTCCTTCTTCTCAAAAAATTTGAGCA
CCTTATAATCCCCTCCAAGACAGGGATTTGAAGGAGGTCAAAGACCTATGCACATTTTCACACCAATTGGAGAGTCTTAC
ACAAGTGTATTTGAGAAATTGAAACGTTTGAATATGATATAGCCCTTTCCTCAAAATTACGTAGATCCACATGCAAAAGG
TTTCAATCCTACAATACGATGTGCATACCATTCTGATGCTCCAGGGCACAGTACTGAAGATTGTCGAAATTTAAAAAGAA
AGGTGGAAGAGATGACTTGAACAAAGATGATTGTGGTTCAAAATGATGACCCCCTAAATGTTACTAAGAATCCTCTACCG
GCGCATAATGATGTACAATTCATCAAGATGATATATGATGACAAAGTATATGACAATTCTCTTAATTCTCAGGAAAAGAC
AATTGAAATTGTTGGAGCTTTCATGAAGGCTAGCGTGCAAAGTAGTGGCTGAGAAGTCAAGCGTGGTGATTGGGATACAC
TCTTCTTTTATCTCAAAAAGAGTGTATGGATAGTTTATTTTATCAACATTTTTGCTATCCAATTCTTTTTTTTTTATTTT
AGTAAGTCAGACATTTCTATCATTTCTCTTATGTGTTTGTTTGTTGAGTCTTGTCGTAGTTTGGGTTATTATAGATTTGT
GATTGAAAATTTAGTTTGTTGTCTTTTTATTTTAATATAATCTTTATTATGTGTCAAAGTCACCCGTTCTATTTGGCTTT
TCACATATACATCTCTTTTCAATTCAATTTTTGTGACATGATATGTTAGAGGATTTGGTAAGATCTTAAGATTATATCTA
GCCATGGTACACCATAGAAGTCAAGGAGGAAATACATTCGAGGAAATGAATAAAGGACTTAACACCTTGATACGCCCTTT
AGTATCAGAAATGGCTAAAAGAATAAATTTCATTTAAATTGACGTATGTCATTTGTCAAGAAGTTGTTACTCAAATGGAG
ATTTCAATCTGACAAATATGGAACAAAAATGATAAACATATCCATCAAGGCATACGTTTCAAAGAGATAATATATGATTT
TCACATCTTAAAGGGTATGCTTGTGTTTGACATTTTTAATAATTGATATGACGAAGGCATTTCATTCAACTATCCAAACA
CCGTGTAATCCTTTGCTATCCCTTTTGAGCCTTAATTTTATTTTCTTTCATACCCCTCTTTTGGAATCAAAATACAGTAA
AAAAAAGAGTCAAGAGTCAAGAAAAGTTAAAAACAAAAAAAAAGTTGGAGTGAAAAAAAAAATTCAATAACAACAAAAAA
CAAACTTCCTAAACTACGTTCGACCTGATTCTTGCTTTGACAAGATACGTAGGTAGCCTTATTCGAAGGTTCAATCGAAC
CAAGAAAAAATCTCTAAAATCCTTATAACAAAAATTGGGGCAAAAATTATAATAATAATAATTATTATTATTATTATTAT
TATTATTTTATTTTTATTTTGTTTATTTGTTTATTTTTTGCAAAATAGAGTCGATTCCAAAAGTCGTAAGTCTTAATCGT
CTTATAAGTATTATATTTGAGCTTTCACCCTTTCGTTGTAACCTTGTCCAAAAGCCACGTTACAATCCAAATAAAGACCT
ACTGATCAATTTTTAACAATGACAAGTCAAACAATCTTTCAGTGTTGATTATCATATAAGGAAAAATGTCATGTCCCTCG
CATAATGAGCGAAAAATGAGGGAATATTATCGATGAATATTCTCAAAAGCACTATAAGGCATCATTTGTGTTGAGATAAA
GTGAAAAATGAGAGAGTCTTATTGGTGAAAACTCTTAGGGCAGTATAAGATGATGTTAGTGAGAGACATACAAAATGAGA
GAGGTTATTGGTGAAAAACCTTTTGAGGCAGCACAAGTCGAATGTAAGGTATGAATCTAGTGTAAAAGTTGGATTATAAA
AGTCTGACTTCAGAAGGTTGAAAGTTTGACAAAGATAAAGTTTAGATTGATTATACAAATCAAGCCATTTAATCTCAAAT
TGCATGTCATGATCATTAGAATTGACCACCACTATCAATGGAGTCCATTTTTTTTATTTATTATTATTTTATTTTATTTT
CTTCTCAAAAAGTCAAATATTATTTCTTCTTATTTTGTGTCGCTCAATTCGATCTTGAGTCGGTCTTCACTAAGTAAGCA
GAAAATGATGTCAAAATTTCTATCATCTCTTCAACTGCACAAAATAAAGTTTAGTCAGCACATCCATCATGACATGATTC
AAGAAATAGTGATGTGCATAGTAACTTGTCAATAATTGACAATTTCTATGAAACAAAATTCAATTATTGTTGAAGGGTGG
AAACAATATGACAAATCTGAAGTTTGAAGTTCTAAACAATTAGAGTAATTTTCAAGATTATCAAGGTGGGTTGACTAGCA
AACGGAAACAGTCTGCCCCAACTGAAATGGTTCAACATTGCAATAACAGGAGTAATCATCTTCAAAGCCAATGCCACAAA
CCGACCACCACTAAAGATAAAAAAGAATAAAAAACTCAATTTTTTCCCAAACAAGTAAAATGTTGCTGCTGACATAAAGG
TTATCTTGAAACTTCAAATTTGAAAATCATTGCAAGAAAAGAAAATTCATGGATCACATTTGTTTTTTTTCTCTCCTAAG
ATAATCACTTCCTAGTCTGAGACGTTTACTTTTTTTTTCCATTCTCTTTTAGAATAAATGCTTTTGAACATTATTTTTTT
CTTTCTCTTGGGATATATACACTTTTTAGTTTAAGACATTTATTATTTTAAAGCTTACCATTACTAATTACTCACAAAAC
ATTTCTGGTGCAAACTGGGACAAAAAAGAAATATTGTGATGATTCCATTTGATGATTCTATATAGCAGGACCTTCCTCAT
AATGGAATTAGCAGGACCCTACTCATAATAGGACTTAGATTAATAGGACATTCCTCACAATGGGATTAGCAGGACCCTTC
TCACAATGGGATTAGCAGGACCCTCCTACATAATGAGATTTAAATTAGCAGGACCCTCCTAGACAATGGGATTAGCAGGA
CCCTCCTACATAATGAGATTTATATTAGCAGGACCCTCCTCATAATGGGATTATCAGGACCCTCCTCACAATTGGACTAG
CAGGACCCTCCTCATAATGGTATTAGCAGGACCCTCTTCATAATGGGACTAGCAGGACCCTCCTCATAATGGGACTAGCA
GGACCCTTCTCATAATGGGACTTAGATTAGAAAAACCCTCCTCATAATGAGATTTAGTTTAGCAGGACCCTCATCATAAT
GAGATTTACTTTAGCAGGACTCTCCTCATAATGGGATTATCAGGACCTTCCTCATAATAGAACTTAGATTAGCAGGACCA
TCCTCACAATGGGATTAGCAGGACCCTCCTCACAATGGGATTAATAGGACCCTCCTACATAATGAGATTTAGCAGGACCC
TCCTGGACAATGGGATTAGCAGGACCCTCCTACATAATGGGTTTTAGATTAGCATGACCGTCCTACATTATGAGATTTAG
ATTAGCAGGACTCTTCTAATAATGGGACATAGAGTAGCAGGACCCTCATAAACAATGGGAATTAGAGTAACAGGACCCTC
CTAAACAGTGGGAATTAGAGTAGCAGGACCCTCCTAAACAATGAGAATTAGAGTAGCAGGACCCTCCTAAACAATGGGAA
TTAGCATAGCATGACCCTCCTAAACAATGGGAATTAGCATAGCCGGACCCTCCTAAACAATGGAAATTAGCGTAACAGGA
CCCTCCTAAACATGGGAATTAGAGTAGCAGGACCCTCCTAAACAATGAGAATTAGCGTAGCAGCACCCTTCTAAACAATG
GGAATTAGAGTAGCAAGACCCTCTTAAACAATGGGAATTAGCGTAGTCGGACCCTCCTGGACAATGGGATTAGTAGGACC
ATCCTACATAATGTGATTTGGTTACTTTCTCCTAGGATAAGCACTTCCTAGTCTGAATTTATTTTATTTTTTAAAAAAAT
ATCTGCTAATAACTCACAAAAAATTTCCAGTGAAAACTGGGGCATATTTTTTTGTGTATTTCTTTTGTTTGTGATGGTTT
TCAGGTTTTTTCAAGCGAAACATGGATTTGAAATTCAGGAACAAAGGTTCAACTCTTTTTTGAATAATCAATCCCATGAT
AGCCAGAATCAGCTTCTTCAATGCATATAGCAACCTGACTTCATGACATCTATTTCTATTCAGCTTCTAATCAAGAAAAC
ATGCAGTCATTCAAGAGCTTTTTCAAATTGTCATTTTGAAGAGTGCCAAAAACTCGCTCTAAGTGGCACGTTAAGCCTCG
AATCTATTCAAGATCAAGATACTCACCAAAATCAAGGTGATATCTGAAAGCCAAGACTCAAGTGAAGACTCAAGAGAAGC
TGCATAGATATGAGCTTGTACTTTATTTTTCTTTTGACTATTATCTTTCATTTTTATTTTATTTTTATGTAAGGATAAGA
GCCGCGACCTAGAGCCTCGATAAAACCTCACTTAACTTCCAGCTCATCACCTCATCTCATTGAACTACACGTGACCTGAT
TCCCTTATAGCCCGGGATATGTAGGATGTTCAAAACTACGACTCGGTCGCACAAATTTCTCTTCTCAAATAAGAGTCCGG
TCAAAACTTGTCTCTTTGTTTACTTCTTTGTCTGACAAACACTTTGTGTTTTCAGTCAAAGAAGGGCAAACTGTAGACAC
GTAATTTTTGACCGAACCTAAACTTTTACACCATTTTAGAGTTAAAATATTTTAAAATTTTAAATTAAATATTTTTTACT
TTTATCTTATTTTATTAAGTTTATTTTAAAAGATTTGAAAACTACAAAAAAAACTATATGTTTTGTTTTAATTTAAATTT
AACAAATAAACTAGCGTTTCTTATTTTTAATTAACTATTTAACTTATCTTAGATTTAACTATTAGTTCAAGAAAGTAAGT
TAATATTTTTTATATAATTTAATTAAAAAACAATTACTAACTTAACTAACCCATAAACCTTATTAATCTAACCCTTTTCC
TCACACCTTAATCCTCCACTTCCTCAACTCACCCTCACAAGTGACACACGACACACACAACACATACACAAGACACCCCA
TATATCCTATAAATATACTACAACAACACAGAGGACGGGGGGACTAGCATCAGAAAAACAAAAACAAAAAAACACAAAAA
AGCAACATTACACTACCAAAAAAAACACAATCTGCACATACAAAAAACCAAAAAAGCAGAAAAAGGAAAAAAAGCACACT
TCACTACTATACATTCACCCAAAAAACACAACACACAAGGAAAAAAAACATCAGAAAACACACATCCTTGTTTTATTCTT
CTTTTAAAAATTCATCAACGCATTCACATCTTTTCTTCCTTACCCATTTTTTTTCATATCAACACAAACACATATACCAT
CACAAACAACCTACAAAAGTTTGTGGGTGTTCTAATCGAGCTTCGGTTAAGATTTTGCGATATTAAACTTTACCTTATCT
CTTTATTTAATTTATTCATGGAATTTGATGTAATTTTATGACAAGTTTTATTATATTTGGTTTCATTCATGAATTTGATA
GAAATGATTCATTTGTTAGTTGTTATATCTCTACTTCATGAATGAAAGGAGCTTTAATTGATGATTTTGTTTTTTAAATA
TTTATTTTTATTTGTTAGTTGTGATCTCTTAAAAATGAACGGGTTATAACATTGTTCTTATCTTGATTTAGATAATAATG
ATAAAGTAGGTATAGTTAGGCTAAAGAATAACTATATAAATAAATTATTGTTGTTTTATTTTATCAAACAAAAAATGAGA
TTTATTTTTCTGCAATTCGGTATTGTTTTCTTTGATTAGAAAGTGTACACTTAATTTTGACATCAACTTTAAGAAATTGC
AAAAAAATAAAAACATATGAAAAAATTATCAAAAAATTTATTCTAGAAGTTTAGTATTTTACTTTATTTAGTTTTTTTAG
GAATACATATTTTCTTTTAATGTTAGATCGAACACTTAGACAAATTAAAAAATATTTGTTTCAATTAAGAATGTGGTTAC
ACATCTTTTTTGAGACATTAAAATAAACTCAAGGATGCGGTGATACACATTGTCCACTAATATAATTTGTTTTTATTAAT
TTAAGGTAGTGACTTATAAAAAATAAGGTTATTAAGTGTGATGCAAAGAAGACAGTTATGTTTCTAAAATGTCAAGATCG
AGAATGCAGTTATGCATCCGGTTTAAGACTAATAAAATTTCAACAATTAAAACATGCGAGCAAACTATGGCCTGAAATAA
TATATCCAAGAATATTTTAAAGTAGGTAGAACTCAATAAAAGCGACCGTGCTAGAACCACGGGACTCGAGGGATGCCTAA
TACCTTCCCCTCGGTCAACAGAATTTCTTACCTGAAATTCTGGTTCGCAGACCAAATAAAGAGTCATTTCCTTTTGATTA
GGGATTAAACAAAAAATGTGACTTGGAACACCATAACTCAATTCCAAGTGGCGACTCTGAAAAATAAAGTAAATCCTTAA
TCAATAGCGTCACTTAAATTGGAAAAACCCTCACCGCCGCCGTGCGCAAAAAGGGGTGTGACAACCAAACATCCACATTC
TCATTGATAACTGTGCTAAGTATGATATGCAGTCATTTGTGGATTGTTATGTGGGTTACCACCAGATCTTGATGGATGAA
GAAGATGCAGAAAAGACAGTTTTTATTATGCCTTGGGGTGTATTTCATTATCGGGTGATGCCGTTTGGTCTAAAAAATGT
CAGTGCTACTTACATGAGGGCTATGACAACCATCTTTCACGATATGATTCACAAGGAGATCGAGGTGTATGTAGATGATG
TCATAATTAAATCCCGCGAGAGTTCGGATCACTTGACTCATTTAAGGAAGTTCTTCGATCGTCTGCATCGATACAATCTG
AAGTTAAATTCTGCCATTTGGGGTGCCAGCTGACAAGTTGTTGGGATTTATAGTTAGTAGAAGAGGCATTGAGCTTGATT
CGTCCAAGATCAAAGCGATTCAAGAGTTACTTCCTCCGAAGACCAAGAAAGAGGTGATGAGTTTCCTGGGAAGGCTGAAC
TACATCAGCCGTTCCTAGCTCAATCCACCATAGTGTGTGAGCCCATCTTCAAGTTGTTGAAAAAAGATGCCTTGACCAAG
TGGACCGGAGAATGTCAAACTACTTTTGATGCCACCAAGAACTATTTGTCCAATCCACCGGTGTTGGTTCCTCCACGGGA
AGGAAGTCCATTGTTACTATATCTGTCTGTCTCGGATAACACATTTGGATGCGTGCTCGGTCAACATGATGACACAGGGA
AGAAGAAGCGAGACATCTACTACTTGATATAAAAATTCACTCTATATGAGGCTCGTTACACACTTTTGGAGAGGACATGT
TGTGCTTTGACTTGGATTGCTCAGAAGTTGAGACATTATTTGTCTTCTTATACCACATACCTTATTTCCAGGATGGACAC
ATTAAAGTATATTTTTCCAGAGAGCAATGCCGACCGGGAAGTTGGCTAAATGGCAAATGTTTTTTAGTGAATTTGACATT
GTGTATGTAACTCAGAAGGCGATAAAAGCACAAACCTTAGCTGATCATCTTGCGGAGAATCTGATTGATGAAGAGTATGA
ACCCATCAAGACTTATTTTCCCAATGAAGAAGTAGCATTTGTGAGTGCAGATATTTCTGAAGCTTACCCTGGTTGGATAG
TATTCTTTGATGGAGCAGCAAATCACCAAGGGAAAGGTATCGGAGCGGTCTTAGTATCAGAATCTGGTCAACATTATCCT
GTGGCAGCTAAACTCCAATTTGATTGCATGAACAACATTGCATAATACGAGGCTTGTATACTTGGTTTGAAAATGGCCAT
CGACATGAATGTTCATGAGCTTCTGGTTATTGGAGACTCAAACTTGATGATTCATCAAGTTCAAGGAGAATGGGCCATGA
AGAACCCAAAGATCACACCGTATGTGCGATATATACAAAAGGTGTGCAAGAGATTTCGCAAGATTGAGTTCAGGCACACT
CCGAGGACATATAATGAGTTGGTCGATGCTCCTACCACCATCGCATCAATGATTAAACATCCAGATACAAGTTATATTGA
TCCAGTGGATATAGAGGTAAAAGAGCAGCCTGTCCATTGTTCACATGTTGAAGCGGAACCAGATGGTTTGCCTTGGTATT
TTGACATCAAGAGGTATTTAGAGACCGAGACTTATCCTCAGAATGAAATGTTCAACCAGAAGAAGTCGCTACACCATATA
GCCCTCAATTTCTTTGCAAGTGGGCAAATCCTTTATAGACATGCTCCAGATTTAGGTCTTCCCAGATGTGTTGATGCTAG
TGAAGTTTCAAATCTTCTGGAACAAATACATGCCGGAGTTTGTGGTACTCACATGAATAGGCTCACTTTGGCTAGGAAGA
TCCTTCGGGTCGAATATTTTTGGATGACTATGGAGCATGATTGTTGCAAGTTTGTGCAGAAATGTCCTAAATGTCAAGTG
CATAGTGATTTGATTTGAGTGTCACATCATGAACTCAATGCTATGAGTTCACCTTGGCCGTTTGTAGCTTGGGGCATGGA
CGTCATTGGTTCGATAGAGCCAGTTGTCTCTAATTGACACAGATTCATTTTGGTTGCCGTTGACTACCTTACCAAGTGGG
TGGAAGCAGCTTCATATAAGTCGGTGACCAAGAAAGTTGTAGCTGATTTTATTCGCAACAATTTAATATGTAGGTTTGGA
GTACCAAAATCCATCATTACTGATAATGGAGCAAATCTCAAAAGTCACTTGATGAGAGAGATATGTGAACAATTCCAGAT
TACTCACCAAAATTCGACCGCTTATCGTCCCCAAATGAATGGAGCTGTAGAAGCCGTCAACAAGAACATCAAGAAGATTT
TAAGGAAAATGATTGACAATTATCGAGGTTGGCATGAGATGTTGCCATATGCTTTGTTGGGTTACATAACGACTTTCAGA
ACGTCGATTGGAGCAACTCCATACTTGTTAGTATATGGAACAGAAACAGTTATACTTGTCGAATTTGAGATACCTTCATT
GAGAATCATCCAAGAAGCTGAATGGAATGATCCTGAATGGGCTCACAAGCGGATTGATCAGTTAACATTGATCGATGAGA
AAGGAATGGTCGTTGTTTGTCATGGTCAGCTTTATCGACAGAGAATGATTCGTGCTTTCCACAAGAAAGTAAGAGCCAGA
ATATTTGAAATCGGCCAATTGGTCCTTAAACGTATTTTCCCTCATAAGGATGAGTACAAAGGGAAATTTGCACCAGATTG
GCAAGGACCCTACATGGTTCATAAAGTGTTATCTGGAGGTGCCTTGGTCCTGTCAGTGATGGATGGCACCGAATGGCCCA
AACCGATAAACTCAGATGCTGTTAAGAGATACTATGTGTGAAGTTTCAGTTTGTATTCCTGTCATTTCCTCGTAATCGTT
CCATTTGCCTGTAATTACTTTATCTAGAATTTTATCCCTGTTGTAATGAATTATGCCTGACCTGAATTCTCAAGAATGAG
ATACGTAGGCGGTCTATGTCGGCCTCGGTCACCCTTTTATCCCCATTTAATATTTTTCCTTGTACTTGAACTACGTTCGA
CCTGAATTCTCAAGAATGAGATACATAGGCAGCCTATGTCGGCCTTAGTCGGTCCTTACTTAAATTTCTTATTTTGTTAA
TCTTTGAGGGGAACTACGTTTGACTTGATTCCTACCTCAACGGGATACGTAGGCACCACAATGGCTCGATCATATATCCC
GTAAGATTTCTATTTTTACAATCAATAGAAACTAGGATAGAATATTTGAGAAGGACACAAAAATTCTCAAGAAGAAGATC
TCCCCAACAAAATCGAGACCGAAGGTACTTGAGATTTGAAATTGGGACAGAATTTTTGAGATCCTCTCAAAAATTCCGTG
ATTTGCTCACTAACGGTTCAAAATATGCCAAGACAGTTAACCGGGATAGAAATTTTTGAAGATGATCTCAAAAATTTCAG
CAGGATTTATCGGCAGTTTAGAGCAACTTTGAATACTTCCCAACAAATAATAAGATAGACCTCGAGACATCAACTTCAAA
TGCGTTCATTAAGCTTGACGTGGCATGACGCTTGACAGTGACCTTTTCTAAATACTACTTTTTGAAAATCTATTTTTCTT
AAAACTTTTTCCCCATGTTTCAATTATTTTTGCATAAAAATATTTTGTCTTATCTATCAAGAGACAGGAGATCAGAGAAA
TCAACCGGAGATAGCAAGACAAGGAGCAGGCAACAAAAGAGATCGACACAGATCAGTTCACTTTAAACTAACAATTTTTC
GATGGATGCAAGAAATATTTTATGCCTCTTATATCAACTAATTGGGAATAGAATTACTTCATTCAATTCTCAGCAAGGCG
GAGTCCATAACAAACATGCTACTATGTTTGGAGATGGAACAAATGAAAACCTCGAGGAAGCAATGTAAGTGTTTTCCATC
AACTAAAGATACTTGGAGGACATTATCTACATCATATTATCAGACATGATAATATTACTACCCGGAGAGTCATCTATATC
GTATTGTCGAATGAGATGATGCCATTACTCTTAGGGTCATTTTTATTTATATTGTCGATTAGGACAATACCGCCACCCAG
AAGATACCCAGAAGATCATCTATGTTTCTTAGTGAAGCATTATCTTCGATCGGTACCAGGGAAGCATCAAGAGAAGATTC
ATGCACCGCGGGAAAAAGATTCACGCATCACAAGAGAAGGAAATCATGCATTGCAAGAGAAAGAGTCGTACATCGCAAAA
GAAGGATTCATGCAAAGCAAGTGAAGGAGTCATACATTGCAAGAGAAAGAGGTCATGCGTAGCAAGAGAAAGAGTCATGC
ATCGCGGAAGAAGATTCATGCATCGCGAGAGAAGATTCATGCATCACGGGAGAAGAAAGTCATTCATCGCAAGAGAAATA
TTCATGTATAGCAAAAGAAAAAGTCATATATTGCGGGAGAAGATTCATGCATTGCAAGAGAAGATTCATGCATCGCGTGA
AGAGATTCATGCATTGCAGGAGAAGATTTATGAATCGCGGAAAGAGATTCATGCATTGCGATAAAAATGTCATGCATCGC
GGGAAAGAGTCATGCATCGTAAGAGAAGGAGTTATGCATCGCAAGAGAAAGATTTACCTATCACAAGAAGATCAACATCG
ACTGCATCATTTTTCTTTGCAAAAACGACATCAAGAGAACTGTCAACATATTACATCAGCCTATTTTATTATTTTGACAT
CAAAAGAAGAGTGCATTGAAGATTATATTGCAGATATGAGACACAAGTTTTATTTGCTTTACGTCAAACCCGATGAAGTT
GACGTCAAATGTTCAAGGAGAGAAATTAATTGTCAACATGGTAAAAGATATTATCTCTCCATTTGAATTGCATTTTTATG
CTAATGAGTTTTATCTCAGTCTTTGTCAAGAGCATCCGAGAGGATGAATTCTCAAAACAAACCACAGGTGCGGACGACAT
CAAAAAGGATGCAGCACAACGTGGAAATTTTTCTTAGCAGCAAACTGGACATAGTCCAAAGAGGAGTGCCAAACTCTTAG
GACGCAGCAGAGGAGTGACTTCCACCACAATCAAACCACACCCCTATCAGAAGGCATGTGGGTTTATCTTTGGGTTTGTT
GGTTTCAGTTTCGCATCTGGAAATTTTTGGTCTCTATCGGAACCAGCTTTCCAATCTGAGTAACGATGCGCCAAGAGCTT
TGAAAATTATGTCTGTGTAAGTTCTTAATTATAGGTGTGAAGTGCGCCACATTCATGACTAAGAGGTTACAAGCCTCCTT
TTCATACTCGACTTACTTTGTCGCTTTTCCAGAACCAAAGGTTATTTTGCATAATAGGTTTCCTTTTCAACCGATTGAGT
CGAACTACAAGCAGCTGATTCCCTAATTTGAGGGATATGTAGGCGGGATCAATGTTGAAAACTGGGCTATATTTTGACAT
TCTATCTTAAATCTTATTCCCAAGGGTTTCGATCTCTTCATAATTCAATTTTAGGATGACTTTTGAATTCTTTCAAAATC
GTGCTTCAAATCAAGCGTATCGAACTACAAGTGGCCTGAATTCTCATATAGCCTGAAATATGTAGAAAACCCACTTCCAG
GGTTCGGCCATAATTCCTAAAGTCCCTACCAAAAACCCTTTTTCTAAAGGATGAATATGTGGTCGGTCAAAATTGGATTC
GTCAATTTCATTTGCCTCGAATTTCTTTCATCAATCCAAGTCAAACGAGGGACAGTTGTTGACATCCCAATTTTGGACCT
CCACAATATAAATTAATCATTTCGAGCTTCTTCAATTTCAAACGATTTAAAATAATTAGTTTTATAAAATTTCCAAAAAA
AAATAATAATAATATAGTTTGAAAGTTATTTTAAATAGTTTTGTCACATTTTATAATTTTTAGATAATATATATGTTTTA
CATAATTATATATATAATTAGTATATTCTATGATTATACGAAAATCGTCTCAAAAAGATTTTGTTTTATCTAAATATTTG
GTTAATTAGTTTAATTATATAATATTAATATTTTAAATTATTTAATTTATATTTGAGTTAAATATTTTATTTTGTTGAAA
TTAAGAAGCTCGTTAATTAAGTTTTTATAATTCATCCCATTTAGATTTTATCCGAAGTCGCAAATTAAATTCAATTTGGT
TGTACCTTTATTTACAATTTTAGCCATATCCGTTCACAACCTTCTAAACCTTTTAAGAAAGACCAATATTGGGCCTTCTT
GTTTCATTTCTTTCAGCAACCAAACGGCCCATCATAACAATACAACAAACACCAACCCAACACCTCAACAACATTCCAAT
TTCTAACACCCACTCCAATAACCATTTCCCAGCCAACCCCAATCCATTTCCCCGACCCGACCCTTTTTTCCCATCACAAA
AGGAACCCAGAAACGTCAACAGTAGCTTCCAAACATCAACAATACGCAGCAACACAACGCGTACCAGACACAACACCCAG
GCGACCCAAGTACGCGCCTCGTCTCCTTCACACGAGAGTGAGTTCATGGAACCAATAACTTTCCGCGTCTTCCTCCTCTG
CCAGAGCAGCTCGAACAGCTTTGCACCTGCCACAGCCGCCTTAAATTTTGTCCTTGCTCCGCGATTTTCGTCTTTTGCTC
GCATGGATAGGCACCACGTCAAGCTCCAAGGACAAACAATCAATCAGAGTCGCGTCGACTCCACTTTTGATTTTATTTTG
GCTGAAAATCCAGATTTCTAGTACAACAACGGCTTTTATCGTCCTTGGATTGAAAAAAATTGAATTTGGAATAGGTTGGG
GGATTTCGATTTGTCCCCTGTTCCTATCTGAAAATTCTTTATTTCCCTCCCCCCACCCAAATCTACCCTAATCCGCTTCT
ATATAACCCCTCTTTAATCATTGTTAGGGGTTGGAGATTTTTCGGGAAAAGTACATAGAATAGTTTTAAGCAAAAAAGAT
AGTTTAGATATACTCAAAATACTTTTCGGGATAGAGAACTTGCTTGGATTTCTATTTAAGTTCCATGTTTATTCATCGTG
TTCCAGTTCTGGCGGTGGTAAAGTCGTCCTTAGCTCACTTGTCTTCGGTTCGTTACCCCCAAAAAGGTAATACTCTGTTT
CTGATTTTAGTTTCTTTCATCGTGAACTAATAGTTGCATAGTTCCATTGTTTGATGTTGTAATGTTCATGTTTAACTGAT
TTGAGGAGTGTTTGCTTTTTGATCGTTGCGAGTTATTCAAATGTTAGGATTTTGAGAACATCTTGACTTGGCGTCTGCTT
TAATCGGTTTTGTGATTCAGAATGTTGTTGTTTCATTTGTCTGAAGTTCTGATGGTCCCGTCTGATGTTGAGTTATTTGC
TCCATGTTAAGGTTTGTTTCCCGCTGATATCTTTTATGGTTGGCTTTGAGTCGTATTTCGATCTGAAAGTTTTGAATAGA
GTTAGCTTGTTTTCTTAGTCTGATATGTGGGGGGATTCCTCGTTTCTTTTAAGCTAGCAAATTATGTGACTAGAACAGTT
TACTATCCTATCTCTCTTTTATGGTGTCTGCTCTTTCCATATTCAAAATTGAGTATCTTAGCTGATCTGTTAGTCAATTG
CGTCTCTAAAATACTGCTTATGATAATATCAGTCGTGTATTCTTTATTATCATTCATGTCGGGTTAGCTTTTGATGAGTT
TGTTTAAGGTAAAGTGAGTGAAAAATGATGTCGATAAGCTGTTTATTTCAAGCTACCCGAATTTGATTTCGTTTGTAGTT
CTCGTTTCTCGTTAAAAAAAGTCCCTCCTACTCTAATAAGGTTCCGTTCGTATAGTTTAGTCTCTTCACATGTGAATCAT
GCTAAGAAGGATTTATTAACAGTTGTCCCTAAGTTAGTTTCGATTCAAAATATTTGGCTATCCCTTTCTTCCTTTCCCTG
TTGTTTTAGGGCTCTTATTTTTGTCTTTCCTGCACAAATCTTTATCATCTCTTGCTTGATATTTTTTCTTGAATGAATTA
TTGGTTGCAGTTGAGTTAGTGAAAATTTTGAGCCTCTTGCCATTTCTCTTCCTCCCTAGTTTTCTAGCCTATTTCGAGTT
GTAAATTATTGCCTACTATTTAGTTGATTATATATTTTGCCTTGTTTTCTCTAAAATTGATGTGTAGCCTTATTGTCTGA
TTAAGTATTCTAGGATCAGAATGAGCATTGGTTATGTTCCATCCTAATTAGTCCGGGTAGATCCATATTGGGTGATATTT
TAAGTTTGAAGAAATAAATTGCTCTCAATATCTATTTTTGCCCATTCTGATACTACCATATGTTAGTCTTATTCTTGTCC
TCAGGGCATATTGACAACATAAAAAAATGTTTATTGATGTTTTTCTATGGCAGTAGCTTGCTAGCTTGTTCTAGTGTTAC
TATTTAATGAAAACTTTCAGTATTTCGATTAAAGGTTGTCGACTTAGTTATCATTTTAAAAACTAATAGCATGCATTTAT
TATCTCTTACTTATTCGGTTGTTTAGTCATTTGGGTGTGACTGTCCCTTTTCCCTATTTATAAGTATTTTACCAAGGTGT
CACACTGATATGTTTAGCGCCTCTCTTATTCACTTCTTCAAATTTGTTGTTCTCCAGTATACCTCTTTATGATTTCCTTT
ATCGGATTATTTGTTAGCTTTCTCGAGTCAAGGTGTATATATTTTATAATTTGACACTTTTTTTCTATTAATGTTAGACT
GTGTATTAATCCTTTGCCCTTTTCTTTCGTTACATGTGAAATTTGTCCGAGTTCACTATGAACTCATCCTCCTCTACATT
TCGAGAGAGCCACAAAGGCTCCAAATTCCCTCTATCGAGTCAGCCAACAAGAAAATCTCGCTATGAACTCATAACCTCTC
GGCTTTGTTATTTTCAAGTTTAATTGCATTTATTGAAATACTTGAGTTACCTTGATTGGCCAAGACCATTTGGATCTCAA
TTTCCCAAGAAATAGACGAAGCCTGGAGTTGAAAAGTAGCACTAAGTCACCAGGACTGAAGGTCCTTTTCTCAATGTGCT
TATCATGATAAAACTTCATCCTTTCCTTGTACAGTGCATACCTCTCATAAGCCCTTAAACGGAATTCATACATTTCATTT
ATCTGATCCAGTCTCAAGTTCATTGTTTTACTCCAACTTAGGTTTAACTTTTTTAGTGCCCAAAGTGCCTTATGCTCCAG
CTCGAAAGGCAAATGACATGCCTTTCCAAACACCAACTAATATGGATACATACCAATGGGTGTCTTGAAAGCTGTCTGAT
ATGCCCATAGAGCATCATCCAAGTTCCTTTCTCAATATGTTTTGTTGGCATTCACTGTCTTTGCCATTAAGCTTTGATCT
CCTGGTTCGATACCTCGACTTGGCCATTTCTTTGCAGATGACAAGGTGTTGCTACCTTATTTTGTTTAACCCCATATTTA
GCCAAAAGTGCACTGAACACTTTATTACAGAAATGTAAGCCTTCATCACTGATAATCGATCTAGGTGTACCAAAACTTGG
GAATATGTTCTTCTTCAAAAAACCAGCAACATTTTTACCATCATTTTCAGGCAGAGAGACTGTCTCAACCCATTTGGACA
CATAGTCCACTGCCACCCATATATTTTTTTTCCAATAGGAGCTTAGAAATGGTCCAATAAAGTCAACTCCCCACACATCA
AACAATTCCACCTCCAAAGTAGGTGTCATTGGCAGTTCATGCCGCCAAGAGATGGCTCATTGCTTCTGACACACATCACA
ACCCTTGACTAAGTCAATTGAGTCCTAATGGATTGTAGGCCAGTAGTACCCACTCTGGAGTACCTTTTGGGTAGTTCGTG
CACCCCCATGATGACCACCTACTGGAGAGGAATGACAAGGTTCTAAGATATTCAACATCTCAACTTCAAGGATACATTGC
CTAATGATGTTGTCAGCATACATCCTGTATAAATATGGTTCATACGAGAAATACTCTCTCACATCATGTAGGAATTTCTT
CTTTTGTTGAAATGTCATCCCTTCAGGCATCAACTCGCTGACAAGAAAATTATCAAAGTCAGCAAACCAAGGAATGAGAT
CAAGAGTGGCGGCTAATACCTGCTCATCTGGGAATGAGTCATTTATATCTAACTCAAGTTCTTCTTTCTTGTCTGCCTCC
AACCTAGACAAGTGATCAGCCACCTGATTTTCACAACCTCTTTTGTCTTTGACTTCAAAGTCAAATTCTTGAAGTAACAT
TACCCATCTTATTAATCTCGGCTTTGCATCTTTCTTCGCCATAAAATATCGCAATGCTGCATGATCAGTGTGAACATTCA
CTCTAGTTTCCAGCAAATATGCCCTGAACTTCTCAAATGCATATACGACATCAAGTAACTCTTGCTCAGTAACGATGTAG
TTTCGTTGTTTCCTATTAAGCGATTTGATGGCATAGCAGATCAGGTGGAAGATCTTGTTACGTTTTTGCCCTAGCACAAC
TCCTAAGGAAGTACCACTTGCATCACACATCACTTCAAATGGTTCTGACCAATCCGGGCTAATGATCACTGGAGAAGAGA
CCAACTTTTCTTTCAGGCATTCAAAGGATTTTCAGTATGCGACATCAAAGGCAAATTTCACCGCTTTCTCCAACAGCTTG
CACAAGGGGTGAGCAATTTTTGAGAAATCCTTGATGAATCGCCTATAGAATCCTGCATGACCCAAAAAACTTTGAATACC
TTTTGCACAAATAGGCGGAGACAACTTTTCAATTAACTCAATCTTTCATTTGTCTACATCCATCCCCTTTTGTGATTCCT
TGTGGCCTAGGACTATGCCTTTCTTGACCATGAAATGGCACTTCTCCCAGTTAAGCACCAAATCAGCCTCCTCGCATCTC
TGCAGTGCCCTGCTAAGATTCAACAAACAATAATCAAATGTGTCACAAGAGAAATCATCCATGAACACTTCCAAAGTGTC
ATGTACCATGTTCGAAAAGATGAACATCATACACCTCTAGAAAGTTGATGGTACATACATAATCCAAATGGCATACGTTT
GAACACAAAGGTACCATAAGGACATGTAAAGGTGGTCTTATCCTGACCTTCTGGTTTGATTGATATCTGGTTATACCCAG
AGTATCCATCTAAGAAGCTCTACCACCCTTTACCAGCCAACCTATCAAGCATCTGATTCGTGAACAACATTAGAAAGTGG
TCCATCAAGGCCCACTTGTTCATCTTCTTGTAATACATGCATACTCACCAACCTATGACTGGTCTTTGCGAGATCAACTC
ATTCTTTGTGTTGGTAACCACTGTCATACCACCCTTATTGGGCACACATTGCACTGGGCTAACACAATGACTATCAGAAA
TGCGCTAAACACCCATGCATCCAACAACTTTATGATTTCCTTTTTGACCACCTCTTGCATTGGTAGATTTAACATCCTCT
GGTGCTTTATGCTCAGGCTGCAGTCCTCCTCACGTTGGATTTTATGACTACAGATACTCGGAGGTATCCCAATGATGTCA
GCAATAGTCCAACCAATCGCTCTTTCGTACCTTGTCAAAACTTTGACTACAGCTTGCACCTGTTCATCATTCATATCTGC
AGCCAAAATGACTGGCAATGTGTTATTAGTACCCAAGAAGACATACCTTAGGTGGCTGAGTAACTGTTTCAATTCAAGTA
CATGTGGTTCCTCAATAGATGGCTTTGCTGGAGGATTTGGCCTGTTTTTCATGTCTAGGTCTAATTTCTTGCAAAGCATT
TATAGTTTTCAAATAGTCATCCCAGAGGTCTTGTTCAAAATTCATTAGCCTGGCTGCCAATGTTTCCACAGAAAATCTTT
CCTCAATAGCAACTCCTAGCTCCGCTTCATCAATGACCTCTTTCGCATATACAACATTCATGTCTTGTGGTTGCTTCATA
GACCTGCATATTTTAAACTTTACCTCTTTATTGTTGAGCCTGAACTTCAGCTCTCCGCTCTCAACATCAACCAAAGCTCA
ACCTGTGGCCAAAAATGGCCTTCTTAAAATTATGAGAACCTCAAAGTCTACTTCGCAATCCAGAATCACTAAATCTGCCA
GAAAATGAAACAATCCTCTTTTACGAGCACATCACATAAAATACCCACAGGCCGCTTAACTAATCTATCTACCATCATCA
ACCTCATCACGGTAGGTTTTGGAACAACCAAGCCCAATCACTTATATATGGCTAGAGGCATCAGATTGATAATTATCCCT
AAATCACAAAGCTTTTGCAAACTCAAATGCGTCGATGGTACATGGTATAGTGAATGCACTTGGATCCTCCTTTTCTGCAC
TAGAGATCGTGTACCGATAACACTAAAATGATGAATATTGTTAGTTGGTTCAAAACTTATAGCTCTCTTCTTTGTGACTA
AGTCCTTCATGACTTAGCATATCATAGTATCTGCTCCTGAGCTTCCACCAATGGGATGTTCACTGATAATTGTCTCAGCA
TGGTTATGAATTTTGCAAACTTCCCATCTTCAGATTTCTTCTTAAGTCTTTGAGGGAACGGAAGAGGCGGTCATGGTATC
TACTGTAAAGACAAAGTAGTCTCGACTTCTGTTTCTTTATCTAAGTCGGCTTCACTATTGGTTGAGCCACTTCTGTATCA
TCTACATGTTTAGCTTCAACCTCTTCTTCCACATTTCTCCCTATACTTTGTTCCTGCTCAGTACCTTCATATTTTGATTC
ATTAAGGATCTCACCGCTTCTAGTGGTAATGGCCATGCAATGTCTATCATTGTTGGGGTTCTAAATAGTGTCACTTGGTG
GTGAACCATTCTTCCTCAGATTTAATAATGTTGATAGTTGTCCCAACTATTGCTCTAGTTCCTTGATTGAAGTGGTGTGA
GAATCAACCAGCTGACTCATACCGAAGAAATCAATATTCATGTCTTTCACACCTACATCAGTTGATTCAAACTTTTGCAA
CACCTTAGCCAACATATCCTCTATTTTAGACCCGCTGGAACGTCCACTTGGTCGGTCTCTATTACCTAGTGGCACATATA
CACCACTACGGTTATTCCTGTAACCATCTCTATTCTGCAAGTTGCCTTGTTCTCTATTTCCAGATATTTCATATTGCCCC
TCTCTTGGATAGCTCCGACCTTGATTTCCAGAATTATACCCTTGGTTTCCCGAGTTATAATTCTGGAAACCCCCCTGGTT
GCTCAAGTATTTGGCCACCTCATCTAAATCAATATCCTGATCTTAGTACCTGCTTGAGGCCCTCATAACATTTACTTTCT
CAAAGCATGTCATGATAAGTAAATCCATCTGGGTTGTCGTGTGAGCCATATCTTGATCCCTTTCTTCTTCTCTCGTTTTC
TGTTCAGCTGAAAGTGAACCCAAGATCTCCTACTTCAGCATCCCTGGTGTTCCATGCTCTATTATTCTTCGAGAATTCAT
CCATTAGTTGCATGATTTCTGGAAATGGCTTCATCATGAATGAACCTCAACACACTACATCAACAACAGGCTTAGTGACA
TAATTCAATGATGTATAAAATGCCTGCTTTAAATGTCTATCAGTAAGACCATGATTCGGATACTTCTTCAGCTCTTGGCT
GAATCTCCACCATGTATCACGCATTGCTTCCCCTAGTAGTTGTTTTTGTGCACCTATCGCATCCTTCATCTGTACTTCCT
TTGATTCAGGATAGAACTGTTCTAACAAAGCTTCCTTCAATTCAGTAAAGGTCCTGGTCCTAACTGAATCATCCGGCAGT
TCATTCAGCCGGTTTGTTGCTTCTCCAATGAGAGACAATGGAAATAGTCTTTGCCTCATAGCAGTTTGGCTATCCCAGGA
ATTTCCTACGATTTCCATATCGCCACAAAATTCATCAAGTGTTGATTGGCATCATTTATTTAATGTTTCAAGCACACCTC
ATCCAATTCTAGCTGTTCAACGATCATAAATCTGTATAAAACCCAACTAAATGAGTTGGAGTCGAATCCCACATGGAGCG
GTACGTATTTCAGATTCAATTGGGAACTATAAATGCGGTCAAATCAGCCATAAGAATAAAAATTATCAAATAAAGACATC
ATTCAAATCAAGGGGTGACAAGAATGTCAAATGGGGATTTTGGTTTTGATTATCAACTACAAATAACAGTCACAAATAAT
AAGATTTAACAATAATGAGATAGATTCTTGGGATGCGATCGATTATTAGCAAATATAGACATATGGGTAATTGTAACTAT
TAGTAAATAGCTAGATATTAGTGAGTAGGCTAGGCTATAAGGGAGGTAATTTTCTATCGAACAATTTACTCTGAATCAAG
TGATTTCTCTTGAACATCAACAAGCATGCAAAATAAGAGCAGCACACACCTTATTCCATTCACTTTCTCATGCTAAATGT
GTGGGATTGGGTTTAGGATTCACTCTCTCGAGCTGAACCCAGGTCAACCCAATACCCACAAACCATTAATCAAAAACCTT
AGTTTTAAAACCTCTCTCTCAAGCAAGCGAAGAACACAAAGGAAGAACTGCATTTGCAACTACAATTCTTAAATTAAACC
AAAATTAATTATTAAACTCAGTTTTAAATAGCATTTAAACTAACAATTAGCAATACCCATACGCTAAATCAGCCCATAAT
CACATAATCACAACCCAAGAATTGGGGTTTTAGCTAGACATTATAAAAAGGTAAAAACAGTTACCAAATTGATTATCCAT
CAACTAGGTAAGAGTGATTTCGTCCTTACAATGCTCCAATTTGATGAATATCAAAGACCCACTTCCAATTCCTCAAAAGT
AAGTTTCTTCAATCCTTCAAAGCAAAGGAAAAACTATTGAGAAAATTTTCTCTCAAGTCTCAAAATTATTTTCTAAGTTC
AAAGAGTAACAAAAAAGCTAAGATGATCTCAAAATCGGTCCTCAACTAAATGTTCAAAATGTATTTATAGTCATCAAAAA
TAAGCTACAAAAGCTCATTCGGCAAAGTAAGTCGGGCTCGCCGAACCACTCAGCGAGCCGCCCTTTGGTCTCTTCCATCG
CGCTTTCGCCTTGGCTTTCAGCATTCTCAAGGTCTGTAACTTTGGGAGATCTATCTTGGCTTCGCGGAATCACTCGGTGA
TTCGCCGACTGCTCCATTTCTTTGCCGACTTGGTTCTTTCCTTCAAACTTCGCACACTGGAACTTTAGGTGGTCTGATGA
GCGACTTGGCGGTACGCCGAGTGCTCTAGGCGATCCTCAGGCTCGCCCATCTTCACTTCTTTAGCATGTTTTGTTCCCTT
TTTTGCTTGTTAGTGTCCTTACTTTGTTCCTCAATCCATATTCTTAAAAATCAAGGATTTAACATCAGTTATTGGCACAA
AATAAGCATTTGAGGACACTAAATCTATATAAAAAAGGCCCTAAATGAGTCCAAATCTCGAACTTATCAACACCCCCAAC
TTAAACTTTTGTTTGTCCTCAAGTAAAACTCAAGTTCAGCAGTTCAAAGAGGATGTCTCAAGTAGTGCTACATAAGACTC
AATCATGAATGCACACAACAAGACTCAACTTTCTCATGCAATGATCAATTGAGCACTCAAAGATTCAAGTTGTGACTCAC
CATTATCAAAGATACTCAAGTTCACAATACTTGCTTCAAATGCAAGTTCACGCTCAACAAATGTACTCAAATGCCCTCAC
AACAAAGATGATTCCATATTCACACACAATTCTGCAACAATTTATAGTTCCGGAATCACATACAACTCTCACACTCACAA
AAATGAACACATGCATGACTTCACCCATAGGTTTGCCCTTATTTTCCAATCAACATGTGTTTCATCTCACTCAAGATCCA
AAAAGGTCTTTTCAAGTCTTGTAACGGGGATGAGTGTAAAGGTATGGTCATTTAGGCTCAGTGGTTGCTACCCTCATGAA
ATGTGGTCTGAAGATCAGTTTATTCATTTTCTTCAACATTTGAATCATGCTCAAAATCCACCATATTATTCAACTTCCAA
TGGAAAACCGGACACCCCATTTCTTTTGCAACTTTCACAACTTTTTCATTCTTTTTTGTTTTCTTCTTCTTTTCTTTATC
TCCATTTTTATATAAAGAGGTTCCGTCTTTTTTCAGGATCATTGCTAGAAGGGGGATTTTGTTACACTTCTTTATTTACC
TTCTCTTTTCACCACACCCCCAACTAAAGCTTTTGGCCTAAGTTGGCTATTCTAACAAACCACACTTCATGAGAGTTATG
GGTGAATGGATAAAGAGGGATCACAGTTGTTCAAGATTTCTTCCAAGAAAAAGATAAGGCTCAAATGGGATTCAAGCAGG
GTTCAAGCAAGGTTCACACATCACAAGGTTGGCCACAAAAAGAGGTATATTATCAAATTGTTTCACTCCTGAAAATCGTT
GCCTTCTAGGTGTCATCACACAAGGTTCAAAGTAAGCTCATCACACAAGGCATTCGCACCAATATCAAACGAGACTCATT
TGAGCTAGTAGGCAATGTTCATCACAAGAGACTCCATTCGACAACCGGCTAGTTACAATGAGATGCAAAAAGTCTGCATA
TTGTCTATGCAACTTCATTTGGCCTCATCATAGCCGCGCATTCATTTTTGTTCGATTAAGAGCACTATTCAAGTCATCGG
TATTGGTCATAACCGATACTCAAATTTGCACAAGAACAGCCACATTTACACACAACAAGAGGTGGCAAAAAATTTCAGAT
GGGTCAAAAACCATTTTCATTCATAACAAGGACCCATAAGCCAAACATCCACAAGATAGGATCAAAACACAGTTTCAAAT
GCAAAACTCAATATATGCAAAACATAGTCACAGGAGGTAGGTATGGAAATACCTCACCACCACCACAACTAAAAAGCAGT
TGTCCTCAAATGCAACAAAAATAATCAACAGTCAATAAAAACGACAAAGAGTGCGGTAAAGAAGAATCATGTCTACACAG
TCGCTCCATCTGTCGGGGCATCAATGCTCGGGGTCACACTCTGATCTTGGGCATCAGTACCCAGTGCAACATCAACATTT
GCTCGACTAGAGCCTACCATAGACGTGTCCCTCAAAGAAGTCTGCACAACTGAATCCACCATGGCCTCCTCAACCTTAGT
CAGGCCCTCATAAGTGGTCTCCTCCTGAATACCGAGTTTCCCCTCATCAGTCTCCGCATTGGACTCGGCAGCTACATCAT
TGCCTCTAATCTCATCTCCGGTGGTAGGTGGAGGAATATCAGAATAAACAAAAACATCTGTGCCCATGCCATCAGGGATC
TTCACGGTCCATAAAATCATCGGTATATCAGTGGACTTCAGCTGGTCCACATCCTTTCTCAACTCAACAATTGTGGCCTT
CAAGGTCGTCACTTCATCAATGGCACCCTATCCTCGCTCACACACATTTATCCTTGCCGCAAGGGCATCAATAGACACAC
TAAGAGGTGTCAACACAGCAGTGAGGGCTCTCTTAATCATCCCAGGGATTGTAGCCTCTAGCCTGGAGGCATGCCTATCA
GCAGAATGGGCTAGATGCCCCATTCGGATTATCGCAGCCTGGGTGAGTGGAGATCCGGAAGTAATAGCACTGGCAACAAA
CCTGGGAGGCAAGGGAGCGGTAGAAGAACTAGGAGTCATGGAAGGGGCAACACTAGATATACCTGAAGGCCCAGGGGCCA
GAGTAGGCAATACTGCCTCTGCAGGTAAAGTCTCTATGTCAACACAGGGGATGAACCCACCAAGGCTGCCTTCTTCTTCT
CAGCATCATCCTTCAAGTAATCGCACTCAGTGTGTCGGATGTTAGTAGAAGATGTAGGAATCACTTCCACATCCTTCTTC
TCATCAAAGGGCACTCGAGCTCGTCTACACAACTCGATGATCAACGACGGCATGATAGTGCTGCTAATGAACCCAAACTA
GTATCTCGCTGCCATATTTAGGTCTTTATTCTCTATAGGTACTCCAGCCTCGATCTACCTAGGAGTACCGTCAGATAAAA
GAGGGGCTAACCATTTTTTCATATCCTCTAGTGAAGTTATCATCTTATACTTCGATAGTCATCAACAATATTCTATGTAC
ACTCCAGAACTGCATTGATATCATCACTATCACACTTCACTTTCTTGCCCCTGACAACCACATAATCTACCGGCTTGAAT
GTGGTGGCCTCGTCTTTCCTTGTGGCACTAGAGCTCCATAGGCAGTGTAAAACTCCCAGACCCAAGTAAGAATGTAATGG
CCACGAGATTTTGTGAAAATATGGAACTTGTGGGACTTTAAGGTGCGCCAGATCTCTGGATACCGGTCTAACACTCCATC
TGTACACAACCTTTTCTCCTCAATGATCATCCTCATCCATTAATTTGTTCATAGACCGAGGAGGAGGATCCATGTATTTG
GTGCTAGGACCACAAGCTAATCTGGGATAAGAGGAGGAGTGGGGGTCTCAAGTATATTAGAGGGCAGCTCAGCACTCCGA
GCCAGTAGCAACTGCTCATCCTCAGGCTCAACGATGTCAGCCTGAGGGTCCTAGTGATCTTCTCACTCTCGAAGGTGGTG
AGGTGAGTAACATACACTCCCTCACTGTCGGAGCTGACCTCTAGTGACTCAAGAGCAGGCGCCTTTCCCATTCCTTTACC
CTTACCACCTGTGGTAGGAAGTTTTGTTGCCTGTGCTTTGGATGCAGCTGCATCCTCATTTATAGTGATTTTCTTTGCCC
GCTTGCGGGGCAGCATGTCTCATTTTGCTACTTTTGGTCTAGCCATATCTGCAAAATATATCAGGAACAGTTAGAAACAA
TCCAAGAAAATGTAGAAAATACGTTGCAGACAGACACGCCGAATAGATCGGTGAGTCGCCGAGTCATTTTGGCGAGCCAT
ATCGGGATCGCTGAAAGGATTGGCTATAAAATTTTCTAGAAAAATGGTAGGTTGTCGATATATAGGGACTTTTGGCGAAT
CCCCAACATCATTCGGTGAGCTAATACTAGCCAGCCGAAAGTTACAATGTGTTTTAGGGGTTAGGGGCATAGAAAAGGCG
ATCAAAGGAAACTTTCGGCGAATTACCAAGTGCACTCGGTGATCTCAGGCTTCCCACTGAAATTTACAGACACTAGTCTA
GACAAATCATGGAATTAAAGGTGATCAAGGGGGACGTTGGCGAACCACCAAGTGGTTTGGCGAGCTCGACCCAACTCGCT
GAATTGCCCAACGTGCCAAATTTCAACCCATTTCCCAAAATCAAGCCCGCAACCCCCAAAAACAAAATCAAACAACACAC
TCATGTAATTAAGCTTAGACCCATGCCATCGGGGTACTCAAATTTCCCCCAGTTTGGCCAAAATTGGTCATTTGATGACT
TTTTCCCTTAAGAATGGCGTTAAACGCTCTATCATTGGGAAAAGTACCTCATTTAGCACAATTGGGATTACTCAGACTTC
ACCTAACTAGACCCAACAACAATTTAATGCAACCCAAATATTTTGATCAATTTCAAAGCACAAAACTCGAGAGATCAACA
ATATAAGAATTTTAGGCATGATTTCAAAATTAAAATAGGCAACTAGCACACAAATATGATTACAGAACATGCCCAGCACA
TATCAACAAGATTTAAGCAAATGCATTCGATTTCAATCGTAATTTAAGAGTTCAGGGTTCAGAAAACCAACCTTTAAGCC
AAAATACGAATTTGTAAAGCTAGGTGGCAATGTATTCCACCTCTTAGCACGAGATCAAGGAGAAAAAGAGATAAAACTAG
GAAAAATATTGAAAATCTAGAGTGCGGGGTGATTGTACGATGCTAAAATGAGGGAATGTGAAAGAGTTTGAAATTTTAAA
CCTTTGGCCTTTTAAAACCTTTCAGTTCGCGGCCCTTTCGGCTATATTAGTCATCCTCGCCGAACCACTCGGTGACACAC
CGAGTAGCGACTTACCTCACCGAGTTTTACAAGACCTCTAGTAAATTAGGGGGTCCAAACGGTGGACAAAGTTGGTCTCA
CTGACCAATTCGGCGAGTCGCCGACTTTTCCATGGGTCTGCCAAGTTTTATAGACTCTCTCCTATGATTTTGGTGAGTCC
AAAGACGGTCCAAGTTGAGCTCACCAACCTCTTCGGTGAGTCACCGACCTCTTCGGTGAGTCACCGACTGGACTCTTGGG
TCGCCAACCTGCATTTTTTCAAACACATTCCACACTTCAACCTTCACAATCTACACCCCTTATTCAAAATCAAAACACAA
ATACTTAAAAACTTGGGTTGCCTCCCAAGAAGCGCCTTAGTTAACGTCGTGGCACGATGCAAATACCCATTTAAGCTTCA
TTCTTGGGGTTTTCCATAGTATCACTAGGCAATCCCTCTTGTTGTCTTGGGTTAAGATGTGAAGATATTTGACCCATTTG
GGTCTCCAACTGCTTGATAGAGACGGAATGAGAGGTTACCGTCTGGCTGAGAGCCGATACATCTTCTTTCATTTTCTTCA
ACACTTTATCGGACCCTTCAATCTTGTTGAGAATACGTGAGACCATATCCTCAGTTCGGCCACCCTCCGAATATTTGGGC
TTTTGATGCTTGTGGGGAAGAACATACTTATCCTTCTCCCCTTCTCTTTTCTTTCGAGTGGCGTTATGATCATGCCACTC
TCTATCACGGTCTCTCCAGCCCTCATATCTGTTCCAACCTAAGTTTCCACCCGGCCATGGGTAGTTTGCATGATAACCTC
TTTCTTGGTTGGCAAGGAAGTTCACTTCCTCATTATACAACGCTTCAAATTTGGCTTCTTCGGGGTTTACACCACTAACA
CCGACAAAATTAACACACCTAGTACCAACACCCATGACGTTCTTGGCCAAGATGTCTAGCTGGGTCATCATCCTTGCCAT
GTTTTGGTCTCTCTCTTGATCTTTTTCCATTTGTTCCTTTGTTAATTTGTACATAAGAGGAGAGACCTGATCTTCACGGG
TGTACCATGCCCGGTTAATCTTGGTCATGCCATCTAGAAGTTGGGTTGCCATCACATAAGGTTGTTGCATTAAACCTTCC
GGAGTAAGTTGATCAGCCACCCCTTTGTTCACTGAATTGAGGCTTCTGTAGAAGTATTGCAGCAGTACATTATCGGGCAA
TCCATGAGTTGGGAATTGCAACACCATTTTCTTAAACCTTAGATAAGTCTCATGGATTGGCTCACCCTCCAAACGCTTGA
TGCTTTGAATGTTGTCCCGAAGAGTCATCATCTTCGAAGGAGGGAAAAATCACACATGGAATGCGGTAATAAGTTCTTCC
CATGAAATGATAGAATCCCTTGGCAACTCAGCCAACCACTAGCACACTTCTCCCATGAGAGAAAATAGGAACAACCTCAG
CCAGACCGATTCTTGAGATATGTTCTTAAAGGAGAACGGTCCGTACACATCAACAAAATTCCTTATATGCTCATGGGGAT
CCTTATGAGCCAACCCACCAAATAAATCTTTCAATTGCAAGAGCTGCAACATGGTACTTGTCATGTGGAAAACAATGTTT
CCTTTAGCTGGAGGCAAGCGAATGGCACCAACACCATCCATTTGATTAAGGGCATTGACATTCGGTCGTCGACATCATTG
AGTTCCCGATATCATCTTGGTGGCCCACTTGGATACCATTGCTACCATTTACGCTCATTTTCTCAGTTCAACAAGCAACA
TATAAACCAAAACTAAAACTAAGTAGATTCAACTATAACCAACAAGAACACAATTCAACTTCACCAAAAGAATTTCAAAC
AACACCACTACCCGACAGCGACGTAATTTTGATTTAACGTTTCAAGCACACCTCATCCAATTCTAGGTGTTCAATGATCG
TAAATCAGTATAAAATCCAACTAAATGAGTTGGGGTCGAATCCCACATGGAGAGGTACGTGTTTCACATTCAATTGGGAA
ATATAAATGAGGTCAAATCAGACATAGGAATAAAAAATTATCGAATAAAGACATCATTCAAATGAAGGGGTGACATGAAT
ATCAAATGGGGGTTTTGGTCTTAATTATCAACTACAAACAACAATCACAAATAATAAGAATTAACAATAATGAGATGTAT
TCTTGGGATGTGATCGATTATAGGTAAATATAGACATATGAATAAATTGCAACTGTTAGTAAATAGCTAGATATTAGTGA
GTCGGCTAGGCTATAAGGAAGGTAACTTTCTCTCGAATAATTTACCCTAAATCAAGTGATTTTTCTCGAACATCAACAAG
CATGCAAAATAAGAGGAGACCACACCTTATTCCATTCACTCTCTCGAGCTAAATGTGTGGGATTGGGTTTAGGATTCACT
CTCTCGAGCTGAACCCAGGTTAACCTTATACCCACAAACCATCAGTCAAAAACCTTAGTTTTAAAACCTCTCTCTCGAGC
AAGCCAAGAACACAAGGGAAGAACTGCATTTGCAACTACACTTCTTAAATTAAACCACAATTAATTATTAAACTCACTTT
TAAATAGCATTTATACTAACAATTAGCAATACCCATACGCTAAATCAGCCCATCATCACATAATCACACCCCAAGAGTTG
GGGTTTTAGTTAAACATTATGAAAAGGTAAAAACAGTTACCAAATCGATTATCCATCAACTGGGTAAGAGTTATTTCATC
CTTACAATGCTCCAATTTTATGAATATCAAAGACCCACTTCAAATTCCTCAAAAGTAAGTTTCTTTAATCCTTCAAAGCT
AAGGAAAAACTATGGACAAATATGTCTCTCAAGTCTCAAAATTATTTTCTAAGTTCAAAGAGTAACGAAAAATCTAAGAT
GATCTCAAAATTGGTCCTCAACTAAATGTTCGAAAACGTATTTATAGTCGTAAAAAATAAGCTACGAAGGCTCATTCGGC
GAAGTAAGTCGGGCTCGCCGAACCACTCGACGACCCGCCCTTTGGTCTCTTCCATCGCCATTTCACCTTGGCATTCAGCA
TCCTCAAGGTCTATAACTTTGGGGGTCTATCTTAGCTTTGCAGAATCACTCAGTGATTCACCGACTGCTCTCTTTCTTTG
CTAACTTGGTTCTTTACTTCAGAGCTTGGCACACTGGAACTTTAGGCAGTCTGATGAGCCACTCGACAGCACGCCGAGTG
CTCTTGGCGATCCTCAAGCTTGCCCATCTTCAGTTCTACAGCCTGTTTTGTTCCTTTTTTGCCTGTTCGTGTCTGTGCTT
TTGCCTCCCTTTGGAGGTGCTTGTTTTTCATTTTTAGAATGAGCAGTTGTTAGTGTCCTTGCTTTTTTCTTCAATCCATA
TTCCTAAAAATCAAGGATTTAACATTAGTTATTGGCACAAAATAAGCAATTGAGGACACTAAATCTATATAAACAAAGCC
CTAAATGAGTTCAAATCTCGGACTCATCAACCATCCCCAACTGCACCTCTAAACATCCCCTTCAAGTTTAACAGTTGAAT
CACCGTGCTAGTAATAGTAAATTTCACACCTGGAGATGATACAGGTAGAACTATTGATTTGGTGGCCCAGCTCCACCTTA
GTCCAGATCATCCTCTTCAAACATCAAATGGGCTGGTTGTTGTGCTCGACCCCTTGGTGCTAGTGGTTGTCAGTGGGGAG
GAGCTATCTCTTATACTCCTTCATGTTCCTCATCCATCCTAGGCAGGTTGTTCACAACATTTTGTTGTGCACCTCTTGTG
GAGGTTTCATCATCAAGTCTTAGTCTTTTCATTTGAGCTTCAAGTTCTTGTGCATTAACCATCTTGCAGATAGTTCTTCT
TAGTTCTGGATATTAAGGAATTAATGGATCTCCCTTACTTTTGGTATTTGGCATGCACTGTTCAACTTACCTGTCAAAGA
CATAGACAAAGAACAAGATGTAAAATAAGGAAATATACCCACAATTAGAATAATTGCTAATAAAATATTTTTGATTTTAA
ATACCCCGGTAGCGGCACCAAAATTTGATATGTCCAAACTTGTACTTTAGTTAAGATGTATAAATGGTCGAAGTCAATTT
ATAGAAATCAACGTGAGTTGAGGTCGATCCCACAGAGAATTTACTTACATAAATAGTTTCACTTTCACATTTATTCAACT
GTTGTTATTATTTCCTAAATAAAATGATTACGGAATGTAAAATCGGTTTAGTTGTAAGGTTCAAGTAACCAATATTGTTA
TAATATCTAGATTAACACAAGTAACAGGGTTTTAACTTGAAGGTTGTGATGATAAATGAATGAAACTAGGGTTGTGTTTT
ATATAACGTTACATCTAGTGTTGATTCATGAACAAGCTTCGAGCGATTCTTTCTTTGCAAACCTAACTAATTCAAATAGT
CTATCTAAAAAGAGCCCTACTCGAAGACGATTCATCAAGAGCTTCACGGCTCGTGAGGCCATCTGTGGTCCTTACTTAGC
TATACCAAAACATAGTTCTTCAAAGCCTGTACATTGGGTTCCTTCACAAACTTCAGGACGAACCGTGAAAGAAACCACGG
TCCGTCAAAGTCTCTATGGTCTTTACTTGACCAAACTCAACTTGCCCTACTGACACTGCTTCCTTTTCACGACCTTCATC
ACGTTCCGTAAAGAGGACCACAACTCGTCTAGGGCTCAGTGGTCTTCACTTAGAATTTGCTTATCAGCATCAAGATTTCC
ATACGTGACTTTTTTCCCACTTTTCTATGCAAGTGAAACCCTGTCTAAACATTCAACAAACATATCAATTCTTACATAAA
TACACTTGCGATATGCCTAAGTTTTGAGCATCAATTTTTCCATGATTTCCCGGTACATCACTTTTCCAACTTTTTCGATC
CTTTTTGCATCGTAATGTGCTTGTCTTGTTCTTAAACATTCACTGCTGCAAATAAATACTTTAACATTAGTTATGGACAC
AAAACTGGCATTGAGGACACAAATTCATTAAATAACAAGCCCTAAATAAGTCAAAAATCCCGACTCATCAATGGTTTGTT
GCACTACCCAAAGGGCATTCGCATGAAGGCAAACGTCCCATAAGGTCTTGTGAAAGTCAATTTCTCTTAATCTTCCGATC
TGATAGATATTTGGTTGTACCCAGAATATCCATCAAGAAACAATACCACCCCTTGACTGCAAGCCTATCAAGCATTTGAT
CAATAAAGGGCATAGGGAAATGATCATTCTCGCTTAAATAATTTAACTTCTGATAGTCCATGCATACGCGCCACCCCGTC
ATGAGCCAAATGGCAACAAGCTCAGCCTTTTCATTGGGACTGTCGTTATACCACCCTTCTTAGTAACATATTTTACCGGA
CTCACCTATTGGATGTCCACAATTGGAAAAATAACTCCCACATCCAACTACTTTATGATATTCTTTTTCACCACTTCTTC
CATATAAGGATTTCTTATTGTTGGTGCTCAATGCTTGGTTTGCAATCTTCAGCCAAATTAATTTTGTGACAGCACACACC
TGGAGAAATTCCTATTATCTCGGAAATTGACCACCCCAAGGTCTAATAAACCTTTTTAATACTATGAGTAACAAATCCCT
TTGTAATTTTTGAAGATCACTCGAAATAATAACCGGTAATGTGTTGGTGGCCCTCAAGAAAACATATTTGAGATGAGGAG
AATTCTTTTGATTCTAATACTTTGGTTCAATAATATATGGCTTGGCCGGAAGTAATTCTCGACTCGATAAATTGAGATCA
AGGTTTTTTTAAATGAAGCATGGGAGCCTACACCCACAAGAGTAACCACAACTTCATCATAGTCGCTTATTTGTGCTTGA
TCTAATTAAGTAATACAACTTTCAATGATTCCTCATTAAATGTGTCCTCTCAAATACTTGCCAGAACTTCATCAATCTGA
TCCAAGTGAGACACAACGTGCATATCACTTGGATCTTTTATCCACTTATGAATATTGAATCTAACTACTTTGTCATTAAC
TCAGAACTTCAACTTGCCACCTCCAACATCAACTAAAGGTTTACCTGTGGCCAAGAATAGTCAACCAAAGATGACTGACA
TATCAATATCAATCTTGTAATCAAGCACTACAAAATCAGCTGGGAATATAAATTTATCTACCTTCACCAACACATAATAT
ACCACACCAACTAGCCTCTTTATTGAACGATAAGCCATCAACAGACTCAACTTTGTCGGTTTTTGTTTATGAAGCCAAAA
CTTATTAAATATCATCAACAACATCAAATTTATGCTTGCACAAGGATCGCACAAGGCTTTTATGAAGGTGCAAGCATCAA
TGGTACGTGGAATAGTGAAAGCCCCCGAGTCATCTTTCTTGAGGAATATTGTCACGACCCAAGGGTACACCCTAGACGTG
ACATGGTGTATAAGACCCTGAAAAGGCCTCATACAAGTCACTTAGAATACATCATACACGATAATAGAATTTAAAAGATT
TAAAAAACAAACTCAACCTATAAAAGTTTTATAGAGAAAAGCAGAAATCTAAACATCGTCTCAAAGCCTAGAGTATATAA
GAGTTTATCGAGACGCATCCCATACATCAAGTCCCAAAACTGAAAGTAAAGACAAAAGGGAAATCAAGATTAGTCCTTGG
AATATGAGGACTCACCACAACTTGGAATCTCTTCAACAACTTCTAGCCACAAAACTGAGAACCGTGAATGTCAGACCCTA
CATTTTGGGAAATGTAGGCAAGAGTATGAGTCAGTACAAAAATTCACTAAGTATGATAGCCATGCATAAAAGTATGAAAT
CATGCTAAAAAGGACATTTTCATGATATGCCAAGACCAAGTCAAACATAAGATAAGAAGGTTAGAAAACATAATCATAAT
AATGATCAATGCAAGTAAAATTATCTTTGAGCACAGGAGAGATACTTCTTGAAGTAGCCTTAGTTCATTATTATTGTGGG
AATGAGCCTTAACTGACATAAATACCATGTGAGATATACCATGATCCCCCGGTGTCTCCCACACAAAAAAGGGTTGTCCT
ACTTGCCAAGGTAGAACCATGAATCTGAGCTAAAGTGGATCCACTAGCTAATGTCTATCTAGACCATCATCCTATGGGAG
TACATAGGTAAGGGATAAGGAGATTGCTTCTAGAAAACCCGACCTCAACATGGAAGATCTTCCATCTCAATATCCTCTCG
GTGCTAAGCATTATTCTCATGGAGTAGTTATTAAGTCTTCGCTTATCTTATATTTAAAAGAAATGGGTAGTCGCCCCTTG
TCTTATCATAGGATAGCTCCTTAGACCAAGCATGAGAAAACCTTTCACCGTCCATGATCGTTTCATAATAGCTTCTAAGG
CCCATAGTCTCATGTGGCAAAGTTTCACATAACATATAGACAATCTCATCTATAAGCTTTTCTTGAGTCATAAACATACT
TTTATGAACATGCTTTCTTTTTAATAATTCATAAGCTTCATCATGTCTTCAAAGTCAAAGCATCTTCAAATTCATTTAAA
TCTATTTCATAAAGAGAAGACATGCATATTTTCATGAATCATGTTTCATAGTTCAAGACCCACTTTCAATCATCAACATC
TATAAAACATGAGTTAGACATGGGTTCATAGAAATTCATCATAATTTAATGTAATTCTATAAATTCATGCTTGATTTCAT
ATCATCTTCTTTCATAATCCAAGACCCACATCATATTATCATAATTTAGAAAGCATAGGTTATTCATGGGTTCATGGGAA
ATCAACTTAAAATCATGCAATTACTTCAATTCATGCATAAAAGTTCATAAATCAATCAAATAAATCAACATTGAAAGGAT
ATCATGGCAATTGAAGAAAACCCTAACTTAATTGGGGAATCTAACTTTAAAAAATTGGAGAATTTGGGAACTCCATGGAT
GGAAGAGATCCATGGATGAAAACTATCATACCTTGATGCCAAAAGCTTAGAAACAATGGAGGATTAGGAGGTTTGATCTT
CAAACCTAGATTTCTTCTTCAATTTCTAAAGAGAGAAATATTTGAGAAGAGGAGCTTGATCTTCTTTTGAGAATTTCAGA
GAATGAATTGGGTTTGGGTAATTTTGGGGTTTAAAATCATTATATAGGGGTTTTGATAGAAGAAAAAATGGCATAGTATT
GAGTTAAAACAATTTGGGGGAAAAGACCCACAAGTCCTTGACTGGAAACTGCCGATTTGGCATGATGGAGGCCAAATTGG
GTCGAAATCATCACCACGGCCCTTCAAACGGGTCGTGAAGAAATTTTGCCTGACAGTGCTTCACTATTTCGGGCATAACT
TTTTACTCCGAGCTTGGAATTAGGCAAACTTGGTGGCATTGGAAAGAGGACTCAGAGACCTTTAATTTGATCGGTCATGG
GCCACCTAATTCATTTTGTGCTAATATATAAGATCGTTTGAAGTTGACCCTAAACTCTAAGTCTATTGAAAACCTTTCAC
GGACGACTTCACGGTCCGTATGGGGATTCATGAGCCATTGTGATGCATGTGGCCCTTGACAAGTAGCTAAGGGAGGACCC
CTACTGCCTTGAACCTCTTCAAGACCACTCTAATGGTATGTGATGCTAACCACGGGTTGTCTAAGGGTCCATGGGAAGAG
AACCTTTTTGGGCATGTTCTAGAAAGACTTCACAAGTACCAAAACGGGCCATGGTCCCCTTCACGACCCATCTAGGGTTC
CGTGGAGGGTCTCATGATCCAGTTTTGGGGTTGTGACTTGCCCGCTTGACCCCTTTCTAGCCTTTCCCAAATTTGAGGTG
ATACAAATATATTCTTTGTCATCAATGCACCATATGTTTGTGCTATTTCAATTGTATCACAATCTATCACCCTCTTCATT
TTCACCGATTCTTTAATATATTTGGCATAACTGAAGAGTGATAGATTTGCACTCATTTGAGGCCTATTTATCTAAAAAGT
TAGTGTCCATAATGTGTAGTTATGTCCTATTCTAATGATATTTTGATAATATGTAGCTATGAAGGTTAAAGAACAAGGCA
CGGACGAATATTTAAAAGAATGGAAAAATATGTAAAAAGAAGTGTAAACTACACACTGATGATCACTAAACAAGAAAGGC
GAATCGCCTAGTGAGAATGACCTTGCCCAAATTGACAATTCCCAACACTTGTATTTGTCGAGGCAGGTTTCAAACTCCAA
AAGGAAAGGAGACTCGTCGAATGAGAAGATATACTTTGTTGACCATCACCTAAAGCGATGATACAAGGAAAAAAAATTAT
AAACTTGGCAGGTGAACTAAGTTGGTACTTTATGATATGCCGAATATGAAAAGTAGACACAAAAGATCTCACCAATTGAG
GTTCAAACACCTGAAGCTTAGAGCAAGAAAAGGCAAGTTGAAGCACAATTGGTGACTCATCGAATGAGCTCAGCGAGCCC
GACTAACGTCGCCTAATGGGTATCGTACTGAGTTTTTGGCCAAATTTTGGGAAATTATAAATAGCCCAAATGAGAGAGAA
CAAGAGAGAGCAGATGCGAAGAGCAATAGTTTTTGGTGTATGAACAAGTGAAGAGAGAAAAATACTTTACCTTGTGAATA
ACACTTTCTAGTTTTTGGGGTTTTCAACTTTGTTTTTGAAATTGACAAATTTAAGTTGTATTCAAAGTGGGTTTGCTTGT
AATCGCTTAATTTCATGTTACCCATGACAGATTTCATGAATGGTATAATTTCTTTTCTTTTTGTGATGCATGGATAAAAC
CCCAAGATCTAGGGGTGCAATTATGGGGTTGGGTGATGATTTAATGTATTGGGCATTGTGTTATGCTCTATTTTGTTGTT
GTTCATATATGAATTTAGGCTAATTAGCATGGGCTTTATTTATGGAATAAGATTGCAAACTCCGGTCGATGCTCGAAAGA
GATTGATTAGACCGAGGAGGATGAACTGGAACCAGAGGCATTTGTGGTGTCTATGTGGCATGTCGTGTTGTAGGTGCTGG
AGGTGCAGGAAGTCGTGCCAGTGGATCATAAACTGCCTTAGAATGCAGTTCTGAACACCTTTGCTTTAATAACTCTCCAT
CTGGTGTCGATGTATGGACGGGGGTCCTGGACCCCTCAACTTCCTCATTCTCAGAACCAGATAAGGTGAGATGGGTGGAA
TCGATGCCCATGTGATCATCAGAACTCGAATTGGATACCACCTGCTTATCGCCATTGGCCTTACCACACACCTAAGCAGG
TTTAGGACAAGTAGTGCAGGGATTCTCAACCATTGTTCCGATCATAACCCCTTTGACCTTCTTTCGGGGTGGTGGACCCT
TTGTCGGAACCTTAGGTCTGGCCATTTTTGTAAAACCACACAAACAAGAACAAATGCAGTTTAAAAAGGTTAGTGACATA
AAATTCTTAAAATGTGCAGATAAACTCGCCAAACGACTCAGCGAGTCACCGAGTTAATTCAGCGAGTAAAAGAGAACTCG
CCCAATGTTACAGAAAAACCCAACAAAATTTTAGTGCAAAAAAGTGAGACCAAAAAGCATTCGATGATCAAAAGACACCT
CGCTGAATGTTATAGAAATATTCAGCCAACACAAAGGTTAGAAATGATATATTATGGCCACTCGGCGAGACTCGGGGAGC
AGAAGCATATCGCCCAAAGTTATATTTAATTTCAGTAAAATCAAAGGTCAATTAGGCGATAAGGGGGTCATTAGGCGATG
CGCTGAGTCACTCGGCGAGCTCAACGTAGCTCGACAAATGGCCCAACGTGTCACCTTCTCAATCCAATTTTTGATTCGAA
ATAATCAGCCTACGACAAATCAATTCAAGCATAATTATACATAATTCTAGCCTACCCTAGATGAATATCTAAGCCAAGAT
ACTCAGACTTCCCCCCAATTGATTGAAATTCAACCAAACAACAATTTTTCCCTTAAGAACGATGTCACTCAATCCATTAT
CGAGAAAATTCAAGTTATTTGGTCAAATTTGGGTTACTCAGACTTAACCCGCACAAGACCAAACATGCAACACCAACAAT
TTCACCACAAACACGAGAAACTAAAACAATTTTTCCTAAAGATATATTTAAAATGCTTGATTTCAAATTAAACAATATAC
AAAGGAACAATCATGTGATCAAGGCTTGCAATTCAAACAAGAATCTCAATTCTTCATAAAATAAAGTGGAGATCGAACAA
CCAACATCAAGAGTAGACAATCAAAGACACTCGGCAAAAAGGAAGGGTAAACAACACTTCATATGCAAATCTCACATGAA
GAAAACCACGATACTACATGAAAATAATATCATAAGCTTGATGGAAAGAGTATTAGAGTCAAAGTTTGAATAAGAAAGAA
ATTTTGAATTTAAAAACGATTGGAGGGTGTATGACTCTTCAGTTCACGCCTTGCTTAGCAAGCTCACTAATGTCGCCGAT
CTACTCGGCGATATGCCAAGTGGACCTCAGCTCGCCAAATTTGAAAGGTAAGCAACCCTTCAATCGATGAAAAGGGGCGA
GCTTGATCAGGCTTGCCGAGCCAACTCGGTGATTCACCAAGCCAAATCGGCGATCCGCTGAGTGAGCGATGAGCTCGCCC
AATCTTCCAAAGCCTTTCTCATTTTTTATCTCCCCTTTAGAGATGTATTTGGGTGATCATAGGGGCACTTCGACAACTCA
CCGATTAGTCCAACCCCTCGCCCATTCGCTTTTTATCCAAACTACGAACTCCAAGTTGTGCATCCAACAAACGTTATTCA
AATAACACAAAATAAAACTTGGGTTGCCTCCCAAGAAGCGTCTTATTTAACGTCGTGGCACTACGTGGACTTGCATTTAA
GCATCATTCTTCGGGTTGGCCAAGGTATCACTAGGAAGATCCCCTTTTGGTCTTGGATTTAAGTGAGCCGAGATTTGACC
CATTTGATTCTCGAGTTGCTTTATGGAAACCGAGTGTAGGGTCATTATTTGATTAAATGATGAGACATCATCCTTCATTT
ACTTGAATACCCTATATGTTCCTTCCACCTGGTTTAGGATGCGGGCAAGCATATCCTCGGTCTGAAAACTTTCGGGTTAG
CCTTTTGTTCCTTCGGCTTTAGACGTTCATAAGGGGCCACATAATGATCTTTATCACCATCTTTATCTCTCCAATTTGAA
CCCTATCATGCCAAACTCAATCCAAATCTCTCCAACCATCAGCACGATCTCTGTTCCAACCTTGATTCCCACCCGGCCTT
GGATAGAATGGACAAGAACCCACCGCTTGGCTTGACAAGAATTGTACCTCTTTGTTGTATATGGCCTCAAAATATGCATC
ATCTGAGCTCATCTCACTATTAGTACCGACCACATTCATGGCCTTATCACCACTGCCCATGACATGTTTCGTCAGCAATT
CCATTTGGGTCATCATTTTTTCCATATTTTCATCGCCCTTTTGGTTCTTTTCCATTTGCTCTTTAGTCAACTCAATATTT
AGAGGAGAAAATTGATCCTCCCTTGTATGTCATGCCCAGTTAATCTTGTTCATCTCATCAAGCAACGCCGACGCCACGAC
AAATAGTTATCTCAAAATTCCACCCCTAATAAGTTGATTGGCAACACCTTTGTTGTGAGTGTCGAGACTTCGGTAGAAAT
ATTGCAAGAGCACATTATATGGTAATCCATAAGTAGGACATTTTAAAAGTAGTTTTGAAATATCAGCTACGTCTCATGAA
TAGGTTCACCATCAATCCTCCTAAAATTTTGAATATTATCCCTCAACTTTACCATCTTCGAGGGAGGAAAGAATCTTTCA
TAAAAAACTTTTGTGAGCAACTCCTAAGAAGTGATAGAGTCTTTTGGCAACTCATCCAACCACTTTGTTTCTTCCCCTAG
TAGACAAGGAAAACAAACGGAGTCGAATCAACTCTTGAGATTCTTGAAAGAAAATAGTCCACACATATCGACAAAATTCT
GGATGTGATCATGAGGGTCTTCATGAGCAAGTCCCCTCGAAGAAACCTTTCATTTGGAGTAGCGAAAGTATAGTTCCGGT
CACATGGAAAATAGTGTTGCCCATAGTAGGGGGCAAACAAATGCACTGGCATTACCCAATTGCTACTCATTGACATCATT
CAAGGCTCTGATGTCATAATTGTGTCAAAGTTGACTCTCACTGCTCCCGTTCAAACTTGTGTCTTTACCTATTGAGAGCA
ATCAACATACAACACTAATAAGAAAATTCTTCTACAACCAAATTAGTTCACAAAAATAATTCAATAAAAGAATTCTAAAC
ACCACTCCCCGACAGCGGCGCAATTTTTTGATAACGTTCAACTACACCTTTTATAATTTAAAGTGTAGGTAGTCGCTAAC
AAGTATAAAACCAACGATGAGTTGGGGACGATCCCACAAGGAGTGATACGGTAAAGAATTCAAGTATGAAGTGTAGAAGT
GCTCTAATCTCTTGTAGAAGTAAAGGTATACGTCATATAAAATAAACCTACGAGTTTTAATTATAAATATTAAGCGAGTT
TGGTAACCAATTGTTAACAGAAATAAGTAGTACGGAGGTTGAATAAGTATAAAGAGGGCCTTAGGGGTGTGTGAGTAATT
GAGCACTAATTTCTTTTAATTGGTAATTATCAATTGATTTAAGTTGCTAAATCTTAATGGGTAGGATGGGTTTTCAATAT
AATAACTATCTCTCAATCAGCTATTATGTTTCGAGTGAGTTCTCTCGAACCTCAACAAGCTTCGCAATACAAAACAACCC
AATTCCTTAACTTAACCCACTTTTTTGAGCTAGGTTGTAAAGACATAAGCCAATACAATTATCAGTCATTCATTCTACTC
TATGCATCTTTTGCAAGGAAGCATCGAGAGTTGGACTAGAAATAAATTTACAACATCAGTTCATAGATTAAAAACATGAA
TAAATTATTGAACCCATTTCAAAACAACCTTAATTATAACAACCAATAATACCCATAAGATAATCTATGTATTCAATTAC
AAGATCACACCCCTAAGGAAATGGGGTTCAACCTAACATAGCAAAAAGCAGGAAGTCATTACCAAAATAATGATCCAATG
AATTGACAAAATCTCCAAAGCTTAAATGCTGAAAGTAAAACCTGAACCTCAAGTCCTCAATAATCTAAGCTCAATAATTT
AAAAAAAATGTCAAGGTATGTAAAACTCTCTCCAAAACTGTATTGGATTCATTTTCTCTCTCTGGAAATCAATTTATACA
TTTACCAAATTTTCCCAAAGTTTCAGTACGCGGGCTCACTCGATGAAGTTAGTTGGGCTCGCCGATGGGTTCGACGATTC
TCCGACAAGTGTCTTCTCTCACCCTTTTGGTATGACTTCTACACCCAACTATTTTGTAAACATAGGCGAGCTGGGTCAAG
CTCGACGTTCCATTTGGTGCATCACCGAAATACTCTCTCAGTCACCGAGTTGGCTTCATTCCTGAGATAATTCCCTGGAT
CATTTGGCGAGTAGGGAGCCCACTCAGCGAGTCACCAAGTAGCTTTTGTAAGCTCCAAATATCCTTCTCTTCAACTTTTC
AAACTTTTTCTCCCATTTTCGCATTGTTATGGCCTTGCCTTGTTCTTAAACATTCATTGCTGTAAATAAAAACTTTAACA
TCAGTTAAGGACATAAAACAGGCATTGAGAACACCAATTCATAAAATAACAAGCCCTGAATGAGTAAAAATTCCCGACTC
ATCACTGGTGTGTTTCACAACCCAAAGGGTATTCGCATAAAGGCAAATGTCCCATAAGGTCATGTGAAAGTTGTTTCTCA
TGATCTTCCGGTCTAATAGAGATTTGGTTGTACCCTGAATATCCATCAAGAAATCAATACCATCCCTTTCCTCCAAGCCT
ATCAAGCATCTGATCAATAAAAGGCATAGGGAAATGATCCTTCTCGCTCAAATAATTTAGCTTCTGATCATGCACACACG
TCACCCGGTCATGAGCCTAGTGGAAACAAGTTCGGGCTTTTCGTTTGGGACTATCGTTATATGACCCTTCTTAATAACAC
ATTAAACCAAACTCACCCATTAGATGTCCGCAATTGAAAAAATGACTACCACATCTAACCATTTTATGATATTCTTTTTC
ACCACTTCTTGCATTAGAGGATTTAATCGTCGTTGATGCTCAATGCTTGGTTTGCAATCTTCAGCCAAATTAATTTTATG
AGTGCACACATCTGGAGAAATTCCCACTATCTCGGCAATTGACTACCCCAAGGCTCTAATATTCCTTTTAATACTATGAG
TACCAACTCCAATTGCCATTCTTCAAGATCACTCAAAATAATAACTGGTAATGTGTTGTTGGCCCCCAAGAAAGCATATT
TGAGATGAGGAGAAGTTTTTTTTTATTATAATATTTTGGTTCAATAATATATGGCTTGTCCAGAAGAAATTCTCGACTAG
ACAAATCGACCTCAAGCATTTTTTAAACGAAGTATGTGAGCCTACACCTTCAAGAGCAACCATAACTTCATCAAAATCAC
TTTTTTGTGCTTGATATAATTAAGTAACACATCTGCCAATAATCCACATTATATGCGGCCTCTCCAATACTTGCCACAAC
TTCATAAATCTGATCCAAGTGAGGCACAACATGCATATCACTTGGATATTCCATCCACTTATGAATATTGAATCTAATTA
CTTCGTCATTAACTCAGAACTTCAACTCGCAACCTTCCAAACCAACTAAATTGTTGTCCGTGGCCAAGAGTGGTCTACCA
AAGATGAGTGACAGATCAATATCAATCTCGTAATCAAAATCTACAAAATCAGCAGGGAACATAAATTTGTCTACCTTCAC
CAACACATAATATACCACACAAACTGGCATCTTTATTGAATGATAAGCCATCAAGAGACTCATGTCTGTCGGTTTTGGTT
TATGAATCCCAAGATTATTAAATAACATCAACGACATCAAATTTACGCTTGCACAAGGATCACACAAAGCTTTTTATAAA
GGTGCATGCACTAATGGTACATGGAATAGTGAAATCCTTCGGGTCATCTTTCTTGAGGAATATATTTTGTCATCACCGCA
CTATATGTTTGTGGTATTTCAATTGTTTCACGATCTATCACTCCCTTCCCTTTCACAAATTGTTTAATATATTTGACATA
ACAAATGAGTGGTAGATTTGCACTCATTTGAGGCATATTTAGCTCAACAATTAGTGTCCTTAATGTCTAGTTATGTCCTA
TTCTAATGATATTTTGATATTTTTTAGCTATGAAGGCTGAAGGACAAGGCAAGGATGAATATATGAAAGAATGGAAAAAA
AATATAAGAAGAAGTGTAAACTACACTCTGATGATCACTAAACAAGAAAGGTGAATCGCCTAGTGAGAATGACCTTGCCC
AAATTGACAGTGCCCAACACTTGAATTTGTTGAGGCAAGTTGGCAGACTACAAAAGGAAAGGTGACTTGTTGAATGAGAA
GATAGACTTTGTTGACCATCATCAAAAGCGACAATACAAGGAAAAAAAATAAAGACTCGAAAGGTGAACTAAGGTGGTAC
TTGGTGATATGCCGAATGTGAAAAGTATACATGAACGAGCTCACCCATTGAGGTTCAAACACATGAAGCCTAGAGCAAGA
AAAGGCAAGCTGAAGCACAATTGATGACTTACCGAATGAGCTCGACGAGCCTCACTAACGTCACCTAATGGGTAGCGTAT
TGAGTTTTGAGTCAAATTTTTGGAAATTATAAATAACCCAGAGGAGAGAGAAAAAAGAGAGAGTAGATCTCAAGATCAAT
ATTTTTTGGTGTATGAACAAGTGAAGAGAGAAAGATATTTTACCTTGAGAAGAACACTTTCTAGTTTTTGAGGTTTTCAA
CTTTTTTCATTGTAATATATTCGAGTTTTGTGCATGTGACAACCAGGTTTTGGAGATTTAGTTAAGTTGACTTGTTATTT
GCATTATTATTTATTATTAAACTTTTGTTTATAGCTTATTCCGCACATTATAGTAATAATTGAGTTTTAGGCTGACTTGT
CTAAGTTGGATAAGATGAGTACCATCACATCCATTTTTGGATCATGACAATGGTATCAGAGCCCTAGGTTCATAGGTCTC
ACGTGTGTACAAGTCAATCCTAGTAGAGTCTCGAGGATCGTTGCGGAGACTTTTGTTACTTATCTTCGAAAGGCTATGAT
GACGTTTAGGAAAATCTTCACTTCTTAAATTTCTATCGTGCATCCTAGGTTCAATCTAATTCATATCGCTTCATTCCACT
CTCTCGCTTAAAGTGATGACTCGTGCATGGTTCTTCATGTGATCAATTGATGTCGTGTATGTCTTAGAGGTGAGATTTGG
TTTGGAAGTGATAGACATATGAAAATGATGGGTCGTCACATTTGGAATGTTCAACGATTTGAAGAGATTTGGTAAAGTTA
CGGTTTGATGATGCACTTTAAGGATATTTAAATGATGAGGTTGAACAATGGTTTGAGGAACTTCATGAATGTCTAATCTT
TTTTTGGGGTTAACTATCCAGCGGAGGGAACAACACTTGTGTGGTATATACAATATTTGGAATGGATTGATAATTGGAAA
TGGAATGGTTAAAGAAATGGCTAAGTAATTAACAGTGTGAGTTTAGAAACTACAATTAATAAAGTTTTCATAATAGGTAT
GGGTTGCTTAGCATATCATGAGAATGATGTTGCATCAACTGAGGTTAGAATATCTACTACAGTTTCATAGAATGGGTGTA
TATCAAAAAGAGTTCATGAGACGACTGCTACAGCAGTATCGATGCTTAGTGGTTCGAGTTATAGAGTGTGTTACTTCTGC
TAATGACCTTATCTATGAAAGAATGTATATCTCTTTGGGCTAGATTCGGGATGGATTTGGTAATGCATTGCAGCTACCCA
ATGGAGAGAGACATTTGGGTTATCGGAGTACGATTTTCTCAGGAGTATGATGTGTTCTAGTGATGGATCTAACAAACTTT
CACGATGTGGTGCTAGTGGAATATGAAAGCGAGGACATCGGTTATCAAGTGTGAATACTAACTACTTAATGAGTTATCAG
TTGTATCACCTACTAGTATAATGAGATTCGATATTGCATTTACATATAAAAAACCAATTGAGTTGTTGCTACAGACGCTT
GAATTAGGCATTATGTATACGAAAACTTATAGTGGTGGATTTGTGGCAAGGTATTAATGTATTTTTATTGTGAAGTGTAT
TTGAGGATTTTAAATGGGGACCAGTGATTTCATCGTAAGCTCCAAAGGAGTGGGATGATATCGAAATTACAAGCTTATGG
ATAAAGGAATTCCCAACAAGTATACTTGGGTGAAGGCAAAAAAAGATTTTAGTAAGAAAGTGCATATAAAATTGGGTAAG
TCCTTTGAATTTTGTTGGTACAGCTGGATTTGAGGTGTTATGTCAATGAAAAGATTCACTTTGTGGTGATGGCGTGGGCT
ACTGAGCATAATGGTAATAAGAGTTCATGATGGATTGTGATTGGGATGCAATTGTATGATAAGGATTTTCAATTAAATGG
ATTCGATATGGTATTAACAACTTGTAGGTATCTAAAGTTGTGATGTGCTACTATTTGGTGAGTAGCATGGTCGTATGGAA
AGTTAAAGGATATATTGAGACACCACTCGAATAGAATTTAAAAGAGATAGAGTCATAAATGAAAAAGAATTAATGGGATG
TAGATTAGCCTTCGGAAGGAGGCGAGAACAAGAATATTTATTCTGATTGTAAGGATCAAAGATGTATCATTAGAGATGTG
GAGAATTGGATTTAGAGACACGTGATTCCATCTATTTTTCTCGGATTATGGTAATAGTGTTATGTGTTCATTAGATAAGT
TAACAATTGTTAGGTAAAATTTCAAGCCACTTCTCAGTTGTTGACTCAAGCCATGACGGCCCAAGATAATAGAGAGGCTC
ATGCTCCCGTGAACCCAAATATGGGTACGACGACGGCAAGAATAAAGGAATTCACAATGATGAATCCGCCGGAGTTCCAT
GGTTCTAAAGTTGATGAGGATCCTCAAGAGTTTATTGATGAGGTTTACAAGATAGTGGGTATCATGGGATTGTCTACAGT
TGAGAAGGCAAAGTTGCCTGCGTATCAACTCAAGGGTGTTGCTCAAGTGTGGTTTGAACAATGGAAAGTGAGAGGGCGGT
TTATGCGGGTCCTATAGACTGGGAGAAATTTAAGGGATTTTTTCTTGAGGAACCTAGGGCTTAGCATTGTGGTTACCCGC
ATTCCTTCTAACATAAGCTCTTTGAGGGACCATATCCTAAAAAGGATCAAACACGATTAGGAGAAGGATATTTATAGAGA
TAAACAATATGGCACGACATTAGAGTAATGAAAAAAGTGAAGTTGCCTAAACATTTTGTAGCCTCTTATTCATAAATGTG
GCGTGTTTCACACTTATGAATAAGACTATACTCAACGTGGCTTGTCAGACATCCTAGGACTTTTTTTCTAAAATCTTGTT
CTCTAAATACCAAGTTTGTCACGACCCAAAGTACACCCTAGACGTGACATAGCATATAAGACCCCAAGATTCCTTACACA
AGCCACTTGGCATGCATATACACAACATAATAGAGTAAGGCAAGAAATCTCATAAAAAGTAAAGAGTTTGACATATAAGC
GAAAGTCATCAAAGTCTTGACAAGCCATCTATTACATTAGGGAGTGGTTGGGACGTAACCCCTACACCACATACAAAGTC
TGAAAACTAAATCATAATGAAAGCAATAACATTGACATTGTCCTTGAAGTTTGAGGACTCATCAAGTCTTCAATCTCTAA
GATGATCAACTAGCCACGACGGTAGGAGAGGAATCTTCACGCCCTACATTAATGAAAAAATGTAGGCATAAGTATGAATT
AGTACATGAAATGTACTAAGTGTGAGGGGAATGCAACAAAACATGGTTCATGATCATAATGGGACATTTTCGAAAACATG
ATATGCATGACCAAGCTAAACACATTGAAATCATTTAAGAAGAGTCATAAATCATGAACATGGTAAATTCATCCTAAAAT
CATAAAGGAGGCTTCATGAAACATTTGGAAGTAACTTAGTTCATTTTTGTGGGATATTAGCTTTAACCGACAATAGACCA
TACCAGTTATACATGAAATCCATTGTAACTCCCACATCGAGAAGTGAGAATCTACTTGTCAAGGTAGAACTCCTTATCAT
GTCATATACTATTTATATATTGATCCACTAGCTAGGCCATTTAAGGCAAACCTACGGGGCTCATATTTTGGAACTAGAGG
TTGCTACTAAAGACAACTTAATTTGAGCCTCCACCTCAAAGTTCTCTCGTTGCTAAGTTAAATCTCAACGGAATAGTCAT
TTTCATATAGTTATCATCATACATGGAAAAGCATAAGTCAAATACTAATCCAAGCTAAAATCATCATAAATTAGCTCATT
ATATCTTGAAGCAAGCGTAAGTGAGAAAAACCTTTCACAAACCATGATTCTTTAGGTTGTGCGAAAATATTTCACAATTT
CATTGAAGCTCATCTAAATCTATCTAGATCATAAAACTTTTATTTTTATAAATCATGCAAGTCTTTCATGAAAACAGCAA
TCATAGCTCCAAAGCTTTCTTCATACATTGAGATTAATTAGGATTCATAGTCAAAATCATGATCAAGGCATGGTGCACAT
GGAATTAGTTGAAAAGAGTGTAATTGAGTCTAAATCATAAAAATAAGATCATAATCAATCAATTGAATCCATACAGAATT
GAATGAAAACCTAACCAATTGAATTGATATTTAATTGGATAATTCAAAAATCTTTAGTTACTAAATGGGTGAATGGAGCC
CATTTACTACACCCGGGTCTACACCTTGGACGTGGTAGGCACTCGAGAACCATTGTTGGTCCTCAAGCGAACCATTGGCC
TGGCTGACTACTTATCAAAAGACTTAATCAAGCAATGATATGCTCAAATAGAATTAAATCAGTTAAACTCAAATACTCAT
CTCATAAAGTCTTGAAATACTCAATCACTATACTTATAGTTTGTAGAAAACTCAAAAGAAATTACATACTGAGAGATACT
TCGACACTGTCTATCTATGAAGCCTCAACTATTAAAAAAGGATGTCGGGACAAGACCCACGACATCTCAAAACTACAAAC
TAGAAAGTAAATGTGAAGTCCTTCAAAATACAAGGAGGGTCACCAAAAGCTAGATAAAGTGTAGAGTGATCTCAACGAAG
CACATGTTGATGATCTTGAACACCTGTATCTGCATCATAAAGATGCAGGTTGAATGACGTCAGTATATTTGAATGTACGA
GTATGTAATATAGCCAAAGCGAAATAACTGAATGAAAGGACTACAATATATAAAAATATACTCAAGTTGAATGTAAAGAA
ATAAAGGAGTTAAATCATTTAAAGCTTTACAAAATACTTAATCATCTCTGAACTCAACATAATAAGTGACTTATTAAAAT
ACACTTTAAATGTATTGAAAGATTCTCTAACTGATAACCAACACTATGAGCTACGTGATGATACATCGTATCACCCATGC
TGCCAGAACTATCCTATACAATGTCGGGGTAAAGAACCTCTCAACTAAGTGAATCCACTAAGCTATGAGGATTCATCCAC
AAAGTATGATCCTTTACCCATGTTGGCAGACATGGTTTATGAGGATTTTGAGTTGTCTAAACTCATCCCCATATCGTTGT
TCAAGTATTGAACATATTCTTTCTCTGATTTGAGATAATTGCTCAAACTATCCTCTTAATCTTAAAAGAGGCAACTGCTC
TGAAATATCTCTAAACCCATTGCTCATTTAGAAAACAAAGGTTTCTCTTTCTCAATGTAAAAAAGTGATACATTTGAGAA
TACTTAGTTCCCTTATACTCATACTAAAATCTTGGTTAAAACTCTTTCTCAAACTCCCTTTACTTTCTCAAAAGCTCAGT
TTAAAACAATTATGATTTGTTTAAAAGATTATGAATAAGAACTCCATGAATACATTGGAATAGGGTTCATGCTGATAAAC
AGCTATGAACAGCCAACTCAATAATCTCAATGCACAATATACTACAATTCAATAATTAGGAAATATAATTTAAACAAAAA
AAAGAAACCAGGAACTCGAGAACTCAGAACTCAACATCAACTCATCTCAAGAATACTCAAATCTAAGGATAGAACCTAGA
TTACTCTTTTACCGATTTAAGAGTAGACATAGGGTGTGAGGACTAACTAGTCCAACACTATGATAGCCTTACATACCTGG
AACAACAAAGTTCTGGGCGAAATCGATGAAATTCAAAGAACGCTTGAAAATCCTAGCTTATTCTCCTCTTGGAACCTTGC
TCTAAAGACTTGAAGTGTTAATGAACGTAAAAGAACTGATTAACACCTTCTAAGCCCTTAACTAGATGTAAAACATCGTG
TTTACGATTAGAATAGGGATTAAAACGACGTAGCTTAGGTAACAAACACATAGGGACAAGACCAAAATGACCCTAACTTA
AAAACTGATGAAGTTCCCTAAATGGAAGGCTTTATGGACCAGTTCGGGCTCTACGATTCATGAAACACTTCATCGGCCGT
ATAGTCATCCGTGAAACTTTGACTGTCTGATAAGGCCTTACGAAAACGAGCATCACATTTTACTCCAAACTCAAAATAGA
GTAAACTTTTTGGAGTTGGAAAGAGGACCCGTAGACCTTTAGTTTGATAGGCCATGGGCCACCTAATTTGTTATATGCTA
AGAGATATGGACATTTGAAGTTGACCCAAGCAAAATATCATATTGAAACTCAATCGGTAAGAAAGCTTGCAACTCAACTT
TGTGCCAGAGGATTCTAGTGACCTTAATTCATATCCAAAATCATTCCCTCATTTTAAAGAATTGACCTTAACTTAAAAGC
TGACAGGTGACATGTAAGGACCCCTAAATGGGTCGTACAAGTCATCACGAGCCATCTAGGGTCCCTTCCATATGACTCAA
ATCCTGGAAGCCCTGGACGGTTGGGATACCTCCCCTAAACGGGTTCTGGACCCCTAAATAGATAGCTTAGGGCTCCTTGA
AGGGTCCACAGTCCATTTTGGGTTGATGGACATTCTCGTTAGCCCTCTTTATTCTTTCTTGAAGTATGAAGTTTTACACC
CTTGATCCCCTACATACCTTGATTGAATCCCTAATCAATTATGAAGAAAGGAGACTTGAGCTTGAAGAACCCTAGCTTTT
TCTTCTTCCTTGGTCAAGAGAGAGGATTTTGGAGAAAACCTTGGAGAGAATTTGGGAAAGTAGGGGAATGAAGGTAGAGT
GGGGAAGTTTTAAGACTTGAAAACCTTATTTAAGGCTTGGGATTACAGTCAAAATGATATAGCTTATGCGTTAAGCACAT
AGGAAAAGATCCAAATACTCTTAAAAATAACTTTCGGATTGATCCTATAGGTTGCGACCTACGGTCCGTAATTCCTATGG
ACCGTACTGGTGAACCGTAGACCAAGTGTTGTAGCCTGAAATTTCATCTAACTTTGATGAGTCCTTCCTACGGCCGGTAG
GAATTCCTACAGTCAGTAGACCCAAATTGTAGAATTCAACTTTAACTGCAAAATTTCACTAAGTCGGGAAAATTTCTATG
AGACCTTCCTACGGGACCTTCCTACGATCCGTAGAACATTCAACGGACCGTCCTGGTCAACCGTCGAATGAGTTACTGGG
ACTTGATTTTCCAAAACACAACTTGGATTCTGCAGTTCACTTCCTTCGGCCCATAGGACTTTTTACGGTCCGTAGGTCGG
ACTCATAGACCACTAGTTCAGTCAATTTTCTGCATTTTTCTTTTCCTTTTAACTTTCCAACTTCTGAGGTGTCACATTAT
ATCAATAACTAGTTTTAAAAAAATAATTTCATATGTGAAATTAAATTTTTGCTCTTTTTGTTTGTAAGATCTAGGTATTA
CCTTTATATGAATTTCATTTGATTTCTTTACGTTCTAGTTTGATTTGTAATTTTATTTTGATGATTTTAAAAATTGATTT
TATGTTCAAAATGACTTATTTTTAGTCCTTGTATTATTCATCATAGTTAATTTAAATATCATCAATATACAGTAAAACCT
CACTAAATTAATACTCAGTAAATTAATAATCGCTCTAAGATAATATTTTCTTCCGATCCCGACTTGGGCTAATGGGAAAA
ATCACTTATTTCAATAAGATAATATATTTTAAGAAGATCCCTATATAAATATATGGTCCCATTAATAGTAAAATATAATA
ATTCTTTAAAAGTACAAATATATCTAAGACAATTTAGTGATACATTTGGGAATTATTAGTTCTCTTATACTCATGCTAAA
ATCTTGGTTAAAACTCTTTCTCAAACTCCTCTTTACTTTCTCAAAAGCTCAGTTTAAAACAATTAAGATTTGTTTAAAGG
ATTCTGAATAAGAACTCCATGAATACATTGGAATAGGGTTCATGCTGATAAACAGATATGAACAATCAACTCAATAATCT
CAATGCACAATATACAGCAATTCAATAATTAGGAAATATAATTTAAACAAAAAAAAGGAACCAGAAACTCGAGAACTCAA
AACTCAACATCAACTCATCTCAAGAATACTCAAATCTAAGGATAGAACCTAGATTACTCTTTTACCGATTTGAAAGTAGA
CATAGGGTGTGAGGACTAACTAGTCCAACACTATGATAGCCTTACATACCTGGAACAACAAAGTTCTTGGCGAAATCGAC
GAAATTCAAAGAACGAGTGAAAATCCTAGCTTATTCTCCTTTTGGAACCTTGCTCTAAAGACTTGAAGTGTTAATGAACG
TAAAAGAACTGATTAACACCTTCTAAGCCCTTAACTAGATGTAAAACGTCGTGTTTAGGCTTAGAATAGGGATTAAAACG
ACATAGCTTACGTACCAAACACATAGGGAAAAGACCAAAATGACCATAACTTAAAAACTGATGAAGTTACCTAAATGGAA
GGCTTCACGGACCAGTTAGGGCTCTATGATTCATGAATCACTTCACCGGCGTTATAGTCATCCGTGAAACTTTGACTATC
TGATAGGGCCTTACGAAAACGAGCATCACATTTTACTCCAAACTCAAAATAGAGTAAACTTTTTGGATTGGAAAGAGGAC
CCGTAGACCTTTAGTTTGATAGGCCGTGGGCCACCTAATTTGTTATATGCTAAGAGATATGATCATTTGAAGTTGATCCA
AGTAAAATATCATATTGAAACTCAATCGGTAAGAAAGCTTGCAACTCAACTTTGTGCCAGAGGATTCTAGTGACCTTAAT
TCATATCCAAAATCATTCACTCATTTTAAAGAATTGACCTTAACTTAAAAGCTGACAGGTGACATGTAAGGACCCCTAAA
TGGGTCGTACAAGTCATCACGAGCCATCTAGGGTCCCGTCCATATGACTCAAATCCTGGAAGCCCTGGACGTTTGGGCTA
TCACCCTTAAATAGGTTCTGGACCCCTAAACGGGTCGCTTAGGGTTCCTTGAAGGGTCCACAGTCCATTTTGGGTTCATG
GACATTCTCGTTAGCCTTCTTTATCCTTTCTCGAAGTATGAAGTTTTACACCCTTGATGCCCTACATACCTTGATTGAAT
CCCTAATCAATAATGAAGAAAGGAGACTTGAACCTGAAGAACCCTAGCTTTTTCTTCTTCCTTGGTCTAGAGAGAGGATT
TTGGAGAAAACTTTGGAGAGAATTTGGGAAATTAAGGGAATGAAGGTAGAGTGGGGAAGTTTTAGGACTTGGAAACCTTA
TTTAAGGCTTGGGATTAGAGTCAAAATGATATAGCTTAGGCGTTAAGCACATAGGAAAAGATCCAAATACTCTTAAAAAT
AACTGTCGGATTGATCCTATAGGTTGCGGCCTACGGTCCGTAATTCCTATGGCCCGTACTGGTGAACCGTAGACCAAGTG
TTGTAGCCTGAAATTTCATCTAACTTTGATGAGTCCTTCCTACGGCCGGTAGGAATTTCTACGGTCAGTAGACCCAAATT
GTAGAATTCTACTTTAACTCCAAAATTTCACTAAGTCGGGAACCTTTCTACGAGACCTTCCTACGGGACCTTCCTACGAT
CCGTAGAACATTCAACGGACCGTCCTGGTCAACCGTCGAATGAGTTACTGGGACTTGATTTTCCAAAACGCAACTTGGGT
ACTGCAGTTCACTTCCTTCGGCCCGTAGGACTTTTTACGGTCCGTAGGTCGGACTCATAGACCACTAGTTCAGTCAATTT
TCTGCATTTTTTCTTTTCCTTTTAACTTTCCAACTTCTGAGGTGTCACATTATATCAATAACTATTTTTAAAAAAATAAT
TTCATATGTGAAATTAAATTTTTTGCTCTTTTTGTTTGTAAGATCTAGGTATTACCTTTATATGAATTTAATTTGATTTC
TTTACGTTCTAGTTTGATTTGTAATTTTATTTTGATGATCTTAAAAATTGATTTTATGTTCAAAATGACTTATTTTTAGT
CCTTGTATTATTCATCATAGTTAATTTAAATATCATCAATATATAGTAAAACCTCACTAAATTAATACTCAGTAAATTAA
TAATCGCTCTAAGATAATATTTTCTTCCGATCCCGACTTGGGCTAATGGGAAAAATCACTTATTTCAATAAGATAATATA
TTTTAAGAAGATCCGTATGTAAATATATGGTCCCATTAATAGTAAAAAATAATAATTCTTTAAAAGTACAAATATATCTA
AGACGATTTAGTGAAATGTAATTCTATTGTATTTTGCTTTTTTGTTAAACATTAAATCCAGTTGAAGTTCATCTTTAACT
TTTCTTATTGCATCTAAAAGTTCTGGTGTTGTCTTTTCGAACTACACCATAATATTGTGAAGAGTTCTACATACGATAAG
TGTTTTCTTACGCATACGACATAACTAGTTCTAAAGGTATTGTACTTCTAAGCTTTGGACCACCGAATATGTATCATTTT
CACTTGGATAACTCAATAGGTTATTGACATCCATTTTAATACGCTAACTGAAATCATTAATCATGACGTCAAATTCACAT
ATGACGTTTTCACAAGTGGGTGGATTCATTCAAATTCTTTGAGATTTCATCCTCCAAATATATTTTTGTAGTGTCGAAAA
TAATTTATTGTTGTCTTTTGCTGAAAATTGTCGTCCAAGCCGGGATTGCCAAATTCATAATATCCGAAACATTAATTTTT
CCTGGATCGGTTTTATGTCCCACTTCATAGCCTTCTAATATCCTACGATAAAATATGGTCCGATAATACATCTTGAAAGT
TTTTATTATCCGAGCATCATAAGGTTGAATCTCAAAACACTCTATAAATTGATAATTTTTAATTTATCGATTAAATAATA
CCTTTACAAAATAATAATATTTCATGGTCCCAACTATATTAATTTAGTGAGGTTTTACATTATAAAAAAAGCTCACCCAT
AAGTAAGTAGGAGCACACCTATTAGTATCTAAAATCATTACTTTTTAGAAATAATTCTTTTTGAATATTGACTTGGTATT
GTACTTATCATTTAACAACAACAAAGAATACATAAATCAAGGAAAGAAGGTTATAATTCTAATGAGAGTTCAATTTTTTA
ATCATATTAGCAAATACGGGAGAGGAAGACTCAAAATTTAGATTGATATTAACTATTTATTTCTATTTGGTTTTTGTTAA
ATAAAGATCTAACACTATTTTTTTTTTAAAAGAGAGCTAAAATACTGACGAGGAAAAAGGTGGAATTTGAAAAAAATGGA
CCCCACTAAAACACTTGTCAAAAAGTTAATGGGATCTCTCACAACTATTGTTAGTTGTGCCTCAACTATATTAAAATATG
TCTACTATTCATAATTATGATTCAAACTATAGCTATTTATTTAGGGAAAACTATATAAGCCATAAAATTCAAAATATTTA
CAAGTTCATACCCAAACCCAAAGTAATTCCTGAAATAGCAATTCTCTCATAAATAATTACAACCCATACCCCACCCCCAC
CCCCACCCCCCATTCATTAAGGTTGATAATTTTCGCTTAAGTGATACTAAATCAGTATCATATATTGTACTGATATCATT
AAGGCTGATAATTTCGCTTAACTGATATTAAATCAGTATCATATATTGTATTGATATCATTAAGGATGATAATTTCTCTT
AATTGATACTAAATCAGTATATATATATTGTATTGGTATCATTAAGGTTTCTTGTTCAGAAATTAGTCATTAGTCAATAA
ATGTATAAGAGTATATATATACTCTTATAGTATCATTGACTAATGTGTAATTCCTTAACAAGAAATTTTAATGATACCAA
TATATATATATATATAATATCAATTAAGTAAAATTATCAGTCTTAATGATACCAATAGAATATGTGATATTGATTTAATA
TCAGTTAAGCGAAATTAATTAAAGAATATATAGTGTAATTATTTAGTGAAATATGAATATAAATGAATATATATTAATAA
TTATTTTTCATTTACGAGGCATTTGCTTAGTTTCCCATTTATTTAACCAAAACAACCTTTTGGAAGGCACTAGAGAAATG
GTTGGCGTGTGGATTCGGACTAGCATTTCGAATTTCACTCAACACGCTTAAGAAAAGCCATATACCCACCCACAAAGAAG
CCAACCGGGTCGGCCCGTTATTGTTCTCCTTCCTGAATTTTCACTTAAATTCATTTAACCAAATTCAGTCTTCCTTGTTG
AAGCAAATTTGCTGTTGAATCGTTGATATTGCTTCTACTCTAAATTGTAAATTGTAATCAACAGGTATTGCGACGTAGAT
ATGGTCGTTCCCCTTAGTTGGTTCAGAAATTCATTCGCTTTTACTGATGATGAGTTTTTTGTTGATGGTTTAATTGCAGA
ATTTTCGCCTTTGTTTGTTGTATAAGCAAACATGTTTTCGCGGATGTTTGGGAAACCCAAGCAGGAAACTAATGCTCTTA
TGACTCTTGACAAATTAAACGAGGTCGACATCGTTAATTTATTTATCTATATTGATATTCCTTTGCTCTAATTATGATCT
ATATCTACGCATAATTCATTATATGCTGACCTGGGATTGCTTCCCTTAGCAAAGAAGAAGATTATCTGTTGCTTTGTTTG
ACAAGTTAGGGATTTTCTGTGAGTTTATAATTGATACTGCTAAACTGATATATGGTTGGGTTCATCTTTTTTTCTAATTA
ATCCATTCATTAGTTGGGATTAAACTAGTTTCCGGGGTACGGATAACTTGCTTAGAATATGATTATTTTGTACTGCATAG
ATGTACAGAACTCATATAACTAAGTTCCCAAGGGGATGGCCCAGTGGTTGAGACATGGGAGTAACAATTTGGAGAGCCTA
GATTTGGTTAGCAACAGCAATACTTGGTATTAGGCCGTCTACTACAGCATTGATAGGAAGAATTACCTCGAGAACCTGTG
TTTGCGCTTGTGGGTGACTGCTGCATTAGCACAAGTGTGCGCACAAACTCTAACACCGCCGATATAAAAAAAGATCTCAT
ATAAGCGACCTTAATTCTTTAGGTTGAGGCTATTAATTGATTGATATTAAATTATCTTCAAAATCTAGTGTCAATGGCTT
CCAATTTACCTGATAAAAACTATCCAGAATCAATTTACTATAATTGTCTCTTGCTTTTTAACTCGGTACATGGAATTGCC
ATTAGTGTGTCATGTGGATGTATATCTAAGAGGAAGCCTATCAGGGATGATATTCCTTCCTCTAGAGAATATTTTGAAGC
AGTATTTAGCTATTGTGGGAAAAAGTATCTCTCTTTCTTTTCTTGCATCGCGAAGTTTGACTTCGCCAGCAAGTGGCACA
TAGTGATTTTCGTTTCTCCCACGCAGCACCATTCTCTGCTAGATTCCAGTTCAACCCTGCCTTGGAAAATACAATACAAC
CCCTTGGGCTCTGGTTGAAAGCCTCACCCCCTCCGTCGATTGGTCCAACCTTTTCAATTGTTACATTTACTTCGTGTAAA
TTCTTCTCCTTAGGACGTTTGACAATGTCGTTATGTGCTGCTCTCTTGCTAAATCATAGTTCGTCTTTTTTACAGTTGGT
GCCTCAGGAAGAAATTTTATGAGGTTGACAATTTCTTTCCACATTCACTTTGGCATACTAGTTTTATTTATTTGGATGAC
ATCATAGGATCACATTTATCACCAATAAAAATTGCTATGTTAGGTAAACCAGAAAGGTGATAGAAAGAAAAGTGATGGTA
GAGGTCTGTGCTTATTGTGAAGTTGTATTTACTTGCTTGTTAAGACACATTCAGGGGGGAAAGAAAAAACCTGTCTTAGG
ATGGTAAAACATTATACAGGTCAAAGTGATTGAGGTGCTTAGGCTCTTTTGCCCTAGTTTATCCATGTTCCTCTTTTTTC
AGCTTCGTGTATGATTTTCCTTTGCAAGCAGGTGTATGTATTTGAATATTTTGTTATACATTTGCTTAGACACTGGAGAT
GCTTGAGAAAAAGGAAAAGGTGCTTCAGAAGAAGGCCTCTACAGAGGTTGAGAAGGCCAAAGATTTTACAAGAGCAAAGA
ACAAAAGAGGTACGGGTGATCCTATTGTGTTTTCTTGGAATTTCTAAGTTTCTCGCTCTTATAGTGACTATCACTTTGTT
TTGCCCCCTGTATCTTGCTATGTGATAAACAGTATAAAGACTTAAAGAGCATAGGAACTTCTCTTGATATTTCTTACCTT
CATTTCAATTGAAGGGAATTTACATGATACGTGCAGCTAGCTTACATGAGTAATTGTCGTTTTATGATGCAGCTGCAATA
CAATGTTTGAAGAGGAAGAGGCTCTACGAACAGCAAATTGAGCAGCTTGGCAATTTCCAGCTTCGCATCCATGATCAGGT
TTGCTAGTCAGTTATCAATTCTTTTGTTTAGTGTTGGATGAGATTCTTGTTGTGCACCTGTTCACATGTCGAACTTCAAT
TTCTAGATGATAATGCTAGAAGGCGCAAAAGCTACAACTGAAACTGTTGATGCTTTGCGAACTGGAGCTTCTGCAATGAA
AGCAATGCAGAAAGCAACGTAAGTAACAAAGTCACTCTATATAGTTATCGTCAAATTACTGAAGCACATGTCTACTATTT
TTTTTCTATCATTTGTTCTTACTCTATACTTCATTCATGTGATCTCTGGAGTATATTGGGTTATTATTGTTTCTTTTGTC
TGATTACACAATGCATTCTATTTACAGAAATATTGATGATGTGGACAAGACAATGGATGAAATAAATGAACAGACAGAGA
ATATGAAGCAAATACAGGAGGCTTTGGCTACTCCAATTGGTGCAGCAGCTGATTTTGATGAGGTTCCCGATCTAATGCTA
GATTATGCTTTCCCTATTAGCTCTATGGACTTCATTTGTTGGACAGTTTATATTTTATGCAAGAGTACTTTGTCACATAA
AATGTGTATGTATTTCTGCTAGTTCTGACATGCTGTTGTTGCAGGATGAATTGGAGGCAGAACTTGAAGAACTGGAAGGT
GCTGAATTAGAAGAGCAGCTGCTTCAACCAGCAACTACAGCTCCTGCTGCTCCAGTCCATGTTCCTGCAGGGAAGCAACC
TGCTCGGCCCATTCCTCAGAAGCGTACAGCTGAAGAAGATGAACTTGCTGCGCTGCAAGCAGAGATGACTCTTTGAGCTA
GTCCGTCTTTTATTTTAACCGGTAACTATAACTACCAGCCCATCTGAAATTATGTATGTCTATGACTTTTAACTATTAAC
TTACTGATTGGTGAAATGTGAGCTCCTGTGTTTGAAAGATTCCACCAAAAGACGTGCAAACATTTTTTGATATGAATTGT
TGGAGTCCTTACTTCCATTTGCATATAGCGTATCTAGTATTTACAATCATTTGGTCCCGATTACTTGGATGAAAGTGCTA
GTATGCAATTGCTATGTATGGTCCTTTATTGGTTTGTGATCGTATTTGTTTTTCTGCAGGTATTATCACGGGTAGCTTAC
ATATAGAGACTGGTTATATGCATGTAAACAACTACTGCAAATGCTTTCACATTTCTCGATATCAATGTGGGTTAATATAT
AGGGCTGTGTACATATTGGTGTTGCAGAAAATGGTGAATTCTATGGACACCAGAATTTGTGGTTTATGTTCCTAAGTGAA
TTTTATGTTCACTACCGTCTTCTTTTTTTCTTTTCTTTTTTTTAAATTCACAATTTCCATAGTTATCTTGTACCATCTCA
GAAGGATAATAATATAAAATGTATTGTCTGTTTCTGCAAATTGGTGATTGAATAATGTGTACCTTGGTATTTTTGTATCT
TACTATCCTGTCATTGCTTGCAAATCCCTTGATATGTTTTGGATCCTTCCTTACTCATGTTGTACGCATGGGATGTCTTC
GTCTGAATGTTAAATGGTTTTGCTTGCACCAACTGCGTGGGCTAGATCTCTGCCAAAGCATATTATATACTTCCATGCCA
ATGTAGATTTCATTCTTATGGTCCATTATGGCGTTTCTTTTTTTTTTTTTTTTTCGCCTTGTAGCATGGGAACTGAGCTA
CTGATTTATGGTACGAAAAGCTGAAATTTGGTAGTAGAGTGTATCGTAAGTGATTAATGTTTATCGGGAAAAGTGCAGTT
GAATTTATATATGAGATCAAGAATACGCGTCTTGGTTTAAATTGTCAAATTAGCAGTCAAATATATTCATGCATATAAGT
AAAAAATGGGGAAAAGGCATAAATTTACTTCTGAAGTTGTCTCGAAAAGTTAGCTATACACTAATACTACTGGGGCGACC
TATTACATACATATAATACTCAAAAGTAAATTTAATTCCACCTTCAAACCTGACGTGGAAATAAAATTAAATACAAATAA
ATAAGGTGTGTTCGAGTCAAAATAAAGTCAAATTTTCCCCACCCGTCTCCTTCACGCCACCCTACCTTTCTTCTCCTCCT
TCATTTATCTTATCACAAACACTCTTTTTGTTATGGTTAATGAGAAAAATAATTTTTTTCCATGGTAAATTTTCAAGAGA
AAAAAAAAAACAACATTGCGGAATAGAAATCCACTGCAAAGATTGGTGAAGTTGTTCAATTAATTAGGTTCACTGCTCGA
AAAGAATTCCGACGAGACATCTAAAACTAGTCAATTCTTACTACTCCCATATCAAATTCATCAAGTCGAGCATTGATTAT
TCAATTTATAATTGTCTTTTTTGTTGAATGTTAGCATGTGAAATAAGAAAATTCCCAAATCTTTCTTTTTTTGTATAAAA
AGTTTCTTGGTTTTGCACAAAATTTGATTTTTAAATGTGTATTCATAGATCTTTCTTCTCTTTCAAAAAAAAAATCATCT
CTAGGTTTTCTTCAAAATCAATAATAGTAAATCGAGCACTAATCTTTGTAAATAAATATTGCAAATTTTCACCATTCTTC
TCTTTGAGCTTGAATGAAATTTATAATTGTGATAATGTACGAACCTTCTCGTATAAATTTTCATCGCTTAGTTGGGTATT
AATAGCGTGTTGCCCTAAGGGCTTTCTAATTACATTCTTAGCATTTCATGTTGTAATTGCCAGCATAACAATTAGTTTGG
CATAGAAATTATGTGATTGCAACGCCTATAAACTACATAGCTTGCCTACAGGACTTTGGTCTATCATGCCGACTATAGAG
GAAAAAAATTAGAGTTGTAGTTTTACCTTCGGATAAATAGCATCGTGACTGCATATTGAATTATGGTGGTGAGTTATTAG
GTGTTTCACCTACTTTTTAGTGATCTTACCATTCGATATGATATACATATTGTTGTTTAGGTCGCATAGGAGGCCATCTT
TACTTGTTAACAAATTAGAAGAATGCTTGATGCCTACATGTGACTATCTCATCAGTTGTTACTATTTGGTACTAAGCCTT
TGAGTTATATACATATAAATGTCCCTTTATTTGTTTCCTAGTAAGGTCATTGGTAAACATACCTTGCCTATGGGCTATAC
TTAGCTTATAAAAGATATCAAATGTCTAGAAAGACCATATTAAAGCCTATAGAGCTATATTGAAGTTTACTCACTTATGG
ACTTCCTTTATGTCTAAGTTGACATTACTGATCCTTAATAGAATTTTGTATGCTCGAGTTGTAGGTATAAGAGCCCAAAA
GATTTAGATTCAAGTGCACGAGCCCATAAGACTCATATATAACTATAGGAGCCCAAAAGGCTCAAGATACAAATACAAGA
ATTATGTGTGCTCAAGATACAAATACAAGAGCTACGTGTGCTCAAGATACAGTAAAATTTAGAAAATATATGGTTAGTTT
TTGTAACTGATATAGATATTCCTCGTTGGGATCTATATTCTATTATTAGCTACCCTATATTTTTGCAAGGCATAATAATT
ATTTATATAACTCGCTTATATCCACATTGCTTGCTTTCAGGTTATTTGATTGCTTGTTGTTGCCCTCAGGGCTAAGAATT
TAACTTGTACCTTTCGGGCTATATGCTTATTGCCTAATGGACTATTAAGACATGTACAAATCTACACATTATACCAATGG
CCTACGAGGCTACATTGATGCCTAAGGACCTATTGGAAGATAGTGATTGCCTTTGGGGCTGTATACAAATTTCCTAAGGG
CTATATATTGATGCCTTTGTAGCTATATAGAGATCACCTAAGGGGCTATACGCAGATTACCTAAGGTGCTTTTAGGGAAT
AACTATTTTCTTCAGCGTTATTCACGCAGTGTTCAATGGGCTATTGAGATGTAATGATTGCCTACAATGCTAGAGAATTA
CCATTGGGGTATATAGATTGAATTGTACCTACCGTACTTATGGGGGCTCAAGTAGGTTTGATTATTGTTGTTTGTACCTA
CCAAGCTTATGGGAACTCATGTAGGTTGTATTATTTGTTGTTTGTACATGTCGAGCTTATGGGGGGCATGTACGTTGTTG
TTTGATTAGTCTTTGTTTGATAGATTAAGGAGCATGCCAGTATGCTCAACTTATTCTTGACTCCCTTACCTGATTGCTTT
CAGTACATTATGATACCTGCAATTATTCTAATGCATTGTATGCTCGGTAAATCAGTTTGTACTGAAGTCCCATTGCCTGG
AGGCGATTCATTCTTGCCTGCAGGTCTTGACATATATGTACAAAGTCTTCTCAGTAGAATACCGAGTAACAGTAGATTGG
TCAGCTCCACTTCTTTCAGAGTTGTTAAATTTAGAGGCTTGCAAGCTTTGGGTGTATGAATATGCATTGTCGGTTGTGTT
GGCCTTGTTGTTTTTCCCTTTTAACACACAACCTATTGACCATAATCGTACATGATTATATGTGTTTAGTTTTGTAACAA
CTCGCAACTCTACTCTTAGAATCTAAACTGTTCATCCTAAGTATATAAACTTGAACTGAGTGATGTCCTACTTGTTCATG
TATTTTAAGTTCCTTACCAAATGTAGAAAGAGTATCGGAAGTGATTTAGGGTCATTAGGGACCTCTAACAACAAGTCAAA
TTCAAAGCATTTATATCGGCTAAGTTTTCGCATGAGTCCATATAAGGGTCAACTTCAAATGACCATATCTCTTAGAATAT
GATAATTTACGTGACCCATAACCAATCAAATTAAAGATCTATGATTCCTCTTTCCAACTCCGCAAATTTTGCATCAATCT
GAATTTTGAGGAAAAAGTTATGACTGATTTACTAGAGATGTTCTAGCCTGGCAGCATCTCCGTGATGGCTCCGCGTTACG
GAGTGAATACAGACCTCACTATCCGCCGGAATAAAATCCCAAATTCCAGCTCTTTTTATTTATTTTTTAAGGATATTTTT
ATCCTAAAAACCATCAGGGAGTCATCTAAATAGCCCTAAACACTTAGAAATCAGTTTTTCATAATTAAATCCTCTTTTTC
ACTCCTAAAATTCTACGCTCAAGAACTTCAAGAAACATCAAGACTAGGGTTCAACTTTCAAGATTCTCCATCAAACTTCC
CTACTAAGGTATGTAAGGTTTCAATGGGAGTATTCATTTCACTCTTATGCTTAAAGTATTCGATTCTCAATAATTTCACA
AGATTATTAGAAGTAAAGCTATGGCATTTATGAAATTATGATATTTCTTCAACAAGCTATATTTTTTATTGTTTCACTCC
GATTTTGAAACCTTATGGCTGATTTAGCATGATTTTTATGGACATTCAAACCCTTATGAATTTTAAGCATGAAAATAAGC
ATGATATGAATTATAACCTATATACATGTTATTTTAAGATATGACTTTTAAGCTTAGCCTCATATATGACTTATGATGAT
AAGTGGTTTCATACCTATGAGCATTTTATGAATATATGTTGTTTTGGAAGGACTATTTAGTACCGAGAGGATGCGGGTCT
AGAAAATCCAAGTCACATAACTACGCGCCAACACAGGATTATGTTTCACCGCTTTATCAATTGACCTTCTGGCCCTAAGA
GGCTTAGATGAGTGGATCCACATAAATATGATATGGTCTAATACTAATGTAAGGTATAGGGTACCCCTCCCAACAGGGTT
AGTTGTTGGACATCATGAGCTCACATAGTGTATGTCGGTTATCACAAACTCCCCAATTGTGCAAATTTCATGACATGTTT
TAATTCTATATGGTTCATTTTAAGTATTGTCACGCTCCGAGCCTACACCCTGGACGTGGCCGGCACTCGACAACCATTGT
TGGCCCCAAGCGAACCCTTGGCTTGACTTAACTCTTAGAGGAAGATTTACTCATGATAAAAGCACTTTAAAAAGTAAAAT
GTAACTCAAAGGATAACTTAGAATGTTTTATAAATAAACATTCAACTAGCCAAAGTGGCCACTCAAGTCTCAACATAACC
GAATGAAATTGAAAAGACTCATGAACTAACAATATTTAACTATCTATGAAGCCTCTAATACTATGAGGGATGTTGGGGAA
AGAACCTCGATCATCCTAACAAACTGAAATGGCAAAAGAATGATAAAATGGATCCTCCGGAAGCAAGGAGGCTCACCAAC
ACTTAAAAGCTCAACTGGATCAATGAACCGCGGATGTTGATCCTGGTTACTTGTATCTGCATCACAAAGGAAGCAAGACA
AATGACGTCAGTACATGGAATGTACGAGCATGTGAGGGGAATTCTAAAACAAGACATAAGCTTGAAGGGGAACTGAAGAA
ACCTACCTCGTCTCAACTCAACTCAACTCAACTTATTTCAATATAAAGCAATAATGAAGATGCAGTATAAAGAAAAGCTT
TAACACATGTAGATAACAACTCAGTGTATTGAAAACACAATAGTAACTTAGTTTTGTATATGAAAATACAAGTAACTCTG
TGGGAGGTTCTCTAACCGACAACCATCATTATGAGCTATGCGATGATACAACGTCTTGCCTCGCACCAGGGCCATCCTAT
ACTTTGTTGGGGTATAGAACCTACTACTAAGTGTATCCACTAGTCTATGCTAAAAAGCACTAAGGAATCATCTAAAAAGT
ATGACCCTTTCTACCCATGTTGGCTACATGATTTATGGATACTTAGAGTTATCTGAACTCGTCCCCATATCAGTGCTCAA
TATTACTCCCAAAATGTAGCTAGCTCATATGTTTAAAAACATAACTTTCTCTGTGATTTGATATTATTACTCAAAAATTT
ATCTCTTAAAAGAGATAGTACTCAGAACTGCTCATGAAAACTCTTTTGGAAATCGGTGTTTCCTCTCATCTTAAATGTGA
AAACATTTACTCTTTGGGACTACTGAGTTCCCATATAATCTTTTTAAGAAATAAACTCGGATCCACTCTTAATCAAACTT
CATGCTTAAGTCTTAAAACAAGTTTAAAACAATTGTAAAAGACGTTTTGAAAAGACTCGAAGAACTCTCTAGACTTACTC
TTAGCTCTACCTTGAATTTGAATTATGGATTCAAGGGTTATGATCTCATGTTATGGATGATCTCATGATGTTTAGACGTA
CCTTAGAGTGTAGAAATCAACTAGAAAACATAGGTATGATTCAAGGAAACTCAAACGGAAAGAAGTGGGAAAGGGTAGAG
GACCTGGCGACCCTGGCGTACTGAGTGGGGCAGGGTGCCAGACCCTGAACTACAGAGTTTGGTTGGGGCACACTGAGTGG
CGCGGCACTCCAGAACCCCAATTCACCAAGAATCGAATTGTTTCTTCCCCAATCATTTAGATTTGATTACCCAAAATTAG
TGTACAAGAATGTACTAAAAAACAACCTTAAAACTCATACGATTATCTTAAGAACTCATCAAAACCTCAACAATTAAGAT
TATGAAGGAAACTTCAACAAAAATCATCAAGAACTCAAATCTTTTACTTTCATGAACAAAATTACGCTAAATAAATCATG
ATTGGTGCGTGGATTAATGAACCCAACGCTATGTGAACTCACATACCTCTTAGGGATCAAACCCTTGGCGAAATCCGCAA
CGAAAATCCTCAAGAACTTGATGAACACTTGAGTTTTTCTCCTCTTCTCCTCTTCTTGAACTTCTCTCAAAACCCTGGCG
TAAATTTGGATTTGTAAAACTAAACAAAATCAGTTTAGACCCCTAGATATTACCAAATATCATTTTAAGTTAATTGGATA
AGGAAAACACCAAAATACCCCTCTTAAATCCGGGTAACTTTCCTTAACTAGACAGCCCGACTTCAAACGGGCATACCTCC
CTCATACGAGCTCAAAAATTAGCAAACTCAATGGTGTTGGAAAGAGGATTCCAAGACCTTTCATTTGATATATTATGGAC
CACCTAACTCCTTCTGTACTTAAAGTTATGGTCGTTTGAAATTGACCCAAAACTCATACTTAGCATAACTTGCCAAAAAT
TCCAAATTTACTCTTTCCAAAAATAGTTTCTTGCAAATTATAGTTCTTTCTAATGCGGTATGTTACAAGTATGCTATTTT
ATGTATATGATCATTTAGAACTATTCAAAAGACTCTGCTATATGTATATGTACCTTTGAAAAGAGATTTTTTATGATACT
TGGTCATGAACTCCAACTATTTTCTCTTTAGTTCTTTCACTATGCATGTGATTTTGGCAACCTTATTTTACTATCCTCGT
TATGAAATTTTACGATTATGCTAGTATTCCTTACTTAATCAAGACATTCCGCGTACTGACGCATACTTTGCTCAGCGCTA
CATCTTTTTATGAAGTAGATTTCAGTGTACGTACTCAGACTCGCGGCTAGTGAGGTTGCAGTAGTTCCAGCCTGCAGATG
GTGAGTCCTCCTTATTCGTGGACTTCCTAGAATAGTTGTTAGTCAAAGTTTAGTAATTTCTTGGTTATTTGGCTTGAGGT
AACTGGGGACCATGTCTCGGTAAACCTCTTTCCTTCAGTTTAAATGTTAGAGGCTTATTTCAGACATTAGTTGTTCAGTC
ATCATGTATTTATTGATTTCCTTACTAAGACTTATTAAGCATATGTTTCAGCTTTTGCATTAGTTTCATATGATATGCTT
TGATATCTTATGCCAAGGGTTATCTTGGGGCCATTCGTGGTTCCGAGTACCTGATACGTCCAAACTTACACTTCAAATAA
GAAGTGTAAACGGTCGATGTCAATTTACAGAACTCAACTAGAGTTGAGGTCGATCCCATAGAGAATTTCTTTACAGATAA
GGTTTCACTATCGCGCTTATTCGAATGTTATTATTATCTCCTAAATAAACAACAACGGAATGTAAATTGGGTTTGATTGA
AATGTTGTAAGTACCCAAACTTGCAGTCAAACTCCAGATTAACGACTAACAGACTATTTCGTTGTAAGGTTGATTTAGTT
AATTAAGAGAAACCAGGATTGTGTTCACCATAACGATACTTCTAGTATTCTTTCGTAATTGAGTGCCAGACAATTCAATG
TTTCCAGAATCATTGCAAGTTAAATTCATCTGATACTTCTTAGCCTAGTCAGATAATTATCACTCATGTTCTCTCAACCC
TAAAGTGTTACTAACGTTGACCATCCCTTACAATGATAAAGTGTTAAAATTCTTTTCTCTCGAACTCAAGCTTTAACACC
AAGTTGTTAATGTAGTTCAACTTTTTCCTAACCTGTATTTTTCTCTCGAGCAACTATCGGATACAGGCTCATCTAATGCG
TGCACTCACTAGATTAAAATAATGTTGAAAGCTAGAAACTACAGATTGTAAACACGGATTGCCCTTTACTCGTTATACGA
AATCGTAACTAGAATTTCATCATGGATCCCACAACCCCGGTCGTGGTATTTAGACACTCATGCTTTCACGTAAACAATCA
GTATTTAGGAATGAAAACATGTTAAGAATGACTTACAAAAATAACTAACAATGCAACAGTCACTTCGATAATGTGATAAT
CCAAATCCGAGCTTCAAATTGAGATTCAAATCGAAATCCAAAATCAAAAGCTAAGCGTAAAAAAATATCTTTCTTTTTCG
TAAAACGTCAGATGATGAATAATATTCAAAAACGACCTAAAGTAATTCAAAATAGAATGCTTAAAATGAGTCTGAATCGA
ACTAGGACTGAATTGTCGGGCCTTTTCACGGCCACTACCACGACCCATCAAGGGCTTCAAGGTCCGTGAAGCCCTCCGTT
GTCTTCCTTTGGAGCTTTCCAAAAGTGGGTCTTCAAACTTGGTCACTGGAAATTTCATCACGGACGAGACCAGGATCGTC
ATAAGGGCCACGACCCGTGAAGACGTATGTGGTCTTTACTTGGACTTTCCAAAACTTTGAGTAATTAATGTTATCCACTG
GAACAAGGACTACGGACTGTACCACGGTTCATAGTAAGGACCACGGCCCGTGATGGCATCCGTGGTCTTCACTTGGTTCC
AATATTCTTTCAACTCTTCCTTGCGTTCACACTGGTTCAACTTCACGGCAGGTACCACGGTCCGTGGTGAGGACTACTGC
CCGTAGAACCCTATGTGGTCTTCATTTGGTTATTCATGCTCTTCATCTTCTCAAGGCCCAGGACTTCCTCACTTTCACGA
GCTCAACCATGAACCGTAATGAAGGTCACAGTCCGTGAAGTTGGCTGTGAACTTTACTTTGAATCATTATCATTTTGTAG
CTTTTTTTTCCATTTTCTACACAAACCAGATTCCGCCTACACATTCAACAAACCCATCAAATAATACAAAATTTCACTTA
ATTCTAGTATTAGTTCATAGTTATTAAGCATCAAACGTGCCACGATTTCGCGGCACATCAACACCCTTAATTTAGAACCA
TTACTTGTCCTCAAGTGATGATACAACAACTCCTTCAGTCCTCAAAATGTTTAGACACTTTTGAAACTATGTAGCAGCCA
TTTTAAACAACAATTGTATCCAAAATCCTGAATCTAACATATAAGGATCAATACATGACATCTCATTACTCATAGTCAAT
CATGCTTATGCCTGTGAATTATCGGCTCACACAATCTACTTCCAAATGTGATAACATGGGCAGCATGGATGACACTAACA
TGAGTGACATATACCCCTCAAGACCATTCACACGGAGTCAAGCAAAGGATCTCCAAGGCCTACAAACAATGTTCATGAAA
AGGGAAGCATTAGAGGAGCTTGAAGGTCACCAAAGAAGGACATACAATGTGTGTGAGGTACATCAAAATGAGAAGGAAGA
AGGAAAGAGGCCATGTGTGCAAATGGCCATTTCATGAATTCAAGAATTCACAAAAGGAGGCAACCAAACAAGGCCCTTAT
TTCATTAAGGGTAAAATTGTCAAAAAGTGTCTTATTTATTTTTTTTAGTATAAATAGTAGTCTCTTTTATTTTGTAAGAC
TTAGACTATATTGAATATTGACTATCAAATTATAGTATCTTCTTAGTGAGTAATTAGTGAGTAATTAGGGTGAACTCTTG
AGATTGCTTGTTAACTTCTTGTGTTTGATTAATCAAAGTGTTACCCCTTTGTGATTCTTGGTTTCATTTGATTATTCTTC
CTTGGGTTGAATTTAGGTTGTTGAAGTCAATTGGGAGGTGAGGGTTTTAGTCCCTTGTTGCCCATAATTTCAATAACTTG
AGTATTAATCCACATATCCTTTCTTTCTTTATTCCTTTCCTTCCTTGATCGTTATCATTTGGTATCAAGAGCCTAGGTTT
AGATTTGTTCTTACAAATCTAGTCTTGGTTTAAAAAAAAAAAAAAAATCGTCAAAAAAAACAAAAAAAAAATCTGATTTT
TTTTTGTGTTTTGATTTATTGTTTTTGACACTAGATCCTTGTTCCCTAGTGTTTTTTGAGTCTAGGTTTCAAATTTTGTT
CAATTTGGAGTTGTAGAAGTGAAGTTACCATTGAAGGATTTCAAGCTTTTCAAACTTTTCAAATTTTGAAAATGGGTCTT
TTGATTGAGGAGAAATTGGAGGTTAATAATTAGTGGGTTTTGTTCTCTTAGTTGAAGGGAAGAAAATCCTAAATTTTGAG
CCAATTTCGAGTTGATTTGAGTGTATTGGGGTTTAGTGTGTGTTCTATGTGTTCTTAGTGTGTTCAACTTGCTCTTGAAG
AAGAAGAAAGAAGAAAGTACATTTGATCCAACTTTTCAAGTCAAAGTTGATTAAAGGTGTTTTTTTTTTGGGTCCATTAG
TGGAATTTAAAAAAAAAAAAAAAAAAAAACGGAATCTGAAAAAAAAAAAAAAAAAAAAAATCCACGTGGGCCGACACATC
AGCAGCCAGCGCAGCAGACAACCTGCCAGCGACGCCCAGTCGCACCTGATGCGCGTGTGCGTCAGTTTCAGAGACCAAAA
CCTGCAGGTTTTTTTTAAGACCCCAAAAATATTCTAAGTATGAAAGTTTTTTGGACCTAGAAATTTTTCTAAGTGTCCAA
ACTTCGTGATTCTTTTTCTACCATTTGTCCCTTCAATTCCTCAACTATTTAACAATTAATTAACATCTTTAATTACTTGT
TAACTAGTTTTAATCATCAAATCATCCAATCAAAGTCTTACAAGTGATGGACTTCCTTGAGGCATAAATTTTTTGTAAGT
GTCCAAATTCACTTCTTCTTCTTCTAAACTCATTTTTCTTCTAATTTTCAACTATTTAACAATTAATTAACATCTTTGAT
TACTTGTTAACTAGTTTTAATCATCAAATCATTTCTTTGATCCTTCAAATTAAGTAACAACAAGTAATTCTTCTACTTTT
GTTACTTGGTTTATTTTGAGTCCGAATCTTTTGGTGCTTCTTTATTCTACTTTTCTCATCTTAATTCGTTGATAACCTTC
TTGATTCAAGTCCATTAGTTTTTTTTTTTGGGTCGTCCTTCTTTCAAGAGTCACAAGAATCCACTCCATCACAAAGGATA
GGTGATCTTGAGTTGATTGAACGGAGCTAGTTCACTATCAATTTTGAGACGACGCCATAGAAGGTGAGTTGAGAGTTAAA
TACGAGTGACGTGAGGCTTTTCTACTAACCTCGTTTGTTGAGTTTTGTAGGTATCATGTCTAATACAAGTCCAATTGGGG
AGGGTTCAGAGAACATCATGGAGGTTCTCACCAACATCTCTAAGCAAGTAGCGAAAATGAATGGAAGAATGGGAGGTATG
GAGGAAAGGTTGGTACGGGTGGAAAATGAGAATAGAAGGAAAGCAATTCAACCCGAATATGATGAGATAAGGAGGGCATC
GGTGCATTCCACCACCCTTGCTTCGGGACAAGCTCATAATCTATGTTCTCCTCCACAAAGCCAAACCCGAAACTACCAAC
GCCCTACTTTCCAAACTCCCAACCCTCCAAACCACCTAAGACAGCCTACACCACATCCAAATCCACAACCCTATCATCCG
CCACAGGAAAATCTTCCTTTTGTGGCAAACCAAGTCCAATACCAAACACCATTTCGAAATGCTTCAAATGCATCTTTTCA
TGAACCCTACACATCACATCCACAAAATGCACCACAAATGCCCTACCAAGACTACCAATACCAAAATCCTCTCTATGATG
AAATTCATGAGGAGTTCAATAATGATGAGATTTGGGAGCATGGGGGTAGGGATGGAAATGGAGTACAAAGGGGAGGAGTA
CGACCTCGGGACTTGGGGTGGGACCAAGGCATGGGAGATCAAGAATATGTAAATAGAGGAGATAGGATGGGATATAGAGG
AGATAGGATGGGATATAGAGGCGATAGGATGGTAAATAGAGGAAATAGGTTTAGGGAGAGGAATGATCATCAGGATAGGG
GCTTGAACACTATCAAGGTCACACTTCCAAGGTTCAAAGGAAGTAGTGACCCCGATGAGTTCTTGGAATGGAAAATTCAA
AGTGAGCGAATTTTTCTCACAAATAATATCTCAGAAACTTTGAAGGCGAAGTATGCTCTCACGCAATTTGAGGGGTACGC
ATCAACTTGGTGGGAGTCCAAGAGGAGGGAAAGGGAGAGCCATCATGACTACGAGTTACCTACTTGGCAAGAGTTGATTG
CACTTATGGAGTTGAGATACTTGACTCCAAACTACTACCAAGAGGTGCTCAAGAAGGTGTACATGTTGAGGCAAGGTACC
AAAAGTGTGGAAGAATATTATGATGAGTTTGAGAACTTGCGGATGAAGTCTAAAATTGATGAGAATATGGAGTGTACGGT
AATACGATTCGTGGCAAACTTGAGGTATGATATCTTGAAGCCTTTGAAGCTTAAGCACTATGAGACTCTTGAAGCGGCTT
TCCATGATGCCTCAAAGGTAGAAGCAGATTTGAAAGAAGAAAAATCATACAAGGCCAAAAGTTCTTTAACTTCCACATGG
AGCAAAGGTAGAGATAATTGGAAGACGACATCCTCTAGGGAGCAACCTAAAGGTGGAGGTCAAGCTGCCCCGGTCAAGAT
TGATTACAAATCCAAGGCAAGTGAGCAGCCACAAGGAGGTAACTATGTTAAACCTAACTTTCCTCGACCCTCTACAATTC
AATGCTTTAGATGTCAAGGGAGGGGACATGTTGCTAGTGAGTGTCCAAATAGGAGAACAATTGTTGCTCTTCGTGATGGA
TATAAGACTGAAGATGAAGATGAGGGTGAAGAAAAAAATGAGGGAGAGGGAGACAGGGGTGAAGGAGAGGAAGGTGCTTC
CGGGGATGAAGAAGAAAGGTTGGATGAGAGGGTGAATTTTGCTTGCTTCATGGAAACGGGAAAGTCTTTGCTTGATGATG
ATGACGAAGACTTGAACATGAATGTCAATCTTTCATGTGTTGTGAGAAGAATTATGGGAGCCCTTGCAAAAGAAGAACTT
GACCAAAGGGAGAATCTATTTCATGCTAGGTGCAAAATCCAAGATAAAGTGTGTTCTTTAATCATTGATAGTGGGAGTTG
CACCAATGTGGTGAGTAGTTCCTTGGTGGAGCGTATGAAAATACAAACCATCAAGCATCCCAATCCTTATAAGCTACAAT
GGCTCAATGAGAGTGGAGAGATGAAGGTCCTCAAACAAGCAAGTATTTTGTTTAGTGTGGGAAGGTACAATGAAGAATTG
GTTTGTGATGTGGTTCCCATGTTGGCATGTCACCTACTGTTGGGGAGACCTTGGCAATTTGATAGAGATGTTGTGCACCA
AGGGAGATCCAACAAATACACTTTTGTGATTGAAGGTAAAAAGTATGTGCTTGCACCTCTCACTCCATATCAAGTGAGTG
AGGACTATCGGGCTATGAGGGAGCTTCGGGAGAGAATTAAAGACGAGGCGCCAAAAGGTGAAGGTGAAAGTTCCACCATC
GTTCCAAAGGAGGGGAGTGCCTTGGTTAAAAATAATAAGAACATGTGCATGATAGCAAAGCCCAGCAAGTGTTTAAAGGG
TGTGGATGAGGAATGCTTTCTAGTGTGCCTTGTCAACACCAACCTTTTGTTACATGCTAACCAAGATTCTAGCACTTTGC
CTAGTATTATTTCTTCTCTTTTATAAAATATGCACACTAAAATATATAATTATTAGACAAAATCGATTAACATTTTAAAC
TCAAAATAAGTTTTAAAAATATGCATTTAATCGAATAGCACTTCCAAAAGGGTTATATGTCGGTCAAAATTGGGTGTCAA
CAGTGACGCTTTGTCTTAAGAATGTTGTCACCCAATCTATCATTGGGAAGGCCACGGAATCAACAACTAACAAAAACTAA
AAGACAGAAAAATTTAAAAATGTTACACTAAGAATGCTCTACGGGAGCTTGTACGGGCGGGGGTATGTACAACGTACCGT
GAAATCCCTCGTGGAGTCGAGAGAGAATCAGTGTGCAAAAAGGAGCCACATAACTTTTACCAAGTGATGTTCACGGACGG
CTTCACGGCTCGTGGACTGCACCACGGACCGTGATACTGCCTGTAAACTTAATCTGAGTGGTGGCTTGACTTCAAGTGTG
GTCCACGATTGGTTTCACGGCCCGTGGTGGATTCCACAATCCGTAAAACCTATTGTGGTTTTACACTTTGTCAGTGTTAC
AGTCATCTCCTTCCCTCATTCACTCAAATCAAATGTTTTCAGCACCACACCCATTTTATACTGATCTACAACCTTCCTAT
AACATAAGCATCAACCTACTTCGTTATCAACTCAATTAACTAAAATAAAATTCCCACCCAACTCGGACACCAAAAAATTC
AAAAACCCCCCATTATCATACCCTCATACAAGAATAACAGTATCAATTTAGAACAACACTAGTGTACTAATTTCGATTAA
TGCTAAGCAAAAAAAACCTATATTATACAAGATCAAAATTGCACACATTAAGAATTTACTTACTTGAAAATAATGAGGGT
TAGAGAGGAAGATGAACTTGCTTAGGATCAGTTGATCAACTTTCGAACTTAGGGTTATGATTCTTGGGTGGATTTAGGAT
AGATTGATGATGGAACTCGTTTCTCATTCTTGAAGAACCGTTATAGGAATAATAAAGGAGAGAAAAGGCCAACCTTTGGT
GCTTAGGAACATATATATGTTTAATTTCAGCTTTGGTCCAAGCGCGGGTCGGGTCGGGTTTTGGTAGGACTGGGTCGTAA
ACTACGGACCGTGAACTTTCCCGTGAAGGGGATCACGGTCCATGAAATAGTTCGTGACTCTGAATTGGATGAAACACTTG
ATTGAGGAAGATCACAGACCGTGAATCTGTCCGTCAAGGGCATCACGGTCCATGAACCGGTCCGTAACCGTGACTTCAAA
ACTTAGCATTTATACTTGAGGTTCACGAGAGGCTGGACGGTTCGTACAAGCTCTCACGGATCATAAACCTTTTTCATGCA
ATATCTAGTAGCTTCCTTAGGTTGGTCATCAAGTTGACGGACCGTGAAAGTGCCCGTGAAGGGCACCACGGTCCGTGAGA
CTTCCCGTGAAGATCAGTCTACACCCAGTTGCTACACTTTTCCACCTATTCTCTCCTGCACACATTCACACACAGTGACT
CTATAAAAACAAAGAAAAATAAGGAAAAGGGAAAATACCTAGTACAATTACATCTTGGGTTGCCTCCCAAGCAGCGCACA
ATTTAACGTCGCAGCGCAACGCAGGTTACTTGATTACTCAGACTTCTTCAAGTTTACATTCTTCTATAATCTTCACATCC
TCAGGAACACCCAAATATGCCTTGATTCGCTTGCCATTAGCTTTGAACCTCTCGCCCTTATCATTTTCCAGCTTAATAAC
ACCAGATTCAAACACTTGTGTGACCTTAAAAGGGCAGACCATTTACATCTCAACTTTCCTGGAAACAGACGAAGTCTGAA
GTTGAAGAGTAGCATCAAGTCACCAAGATTAAAGCTTTTTTTCTCAATATGTTTGTCATGATACAGCTTCATCCTCTCCT
TATACAGTGATGACCTCTCATAGGCTCTCAGATGGAACTCATCCATCTCATTGATTTGATCCAACCTCAAGTTTGCAGTT
TTGCTCCAATTGAGGTTTAGCTTCTTCAACGTCTAGAGTGCTCTATGCTCAAGCTCAACCGGCAAATGATATGCCTTTCC
AAATATCAATTGATATGGAGACATACCAATAGGTGTCTTGAAAGCTGTCTAATATGCCCATAGAGAATCATCTAGCTTCC
GTGCACAATCTGTCCTGTTGGCATTCACTGTCTTTGCCAAGATTGTCTTGATTTCCTTATTGGAAACCTCTACTTGTCCA
CTGGTCTGTGGGTGATAAGGCATAGCAACCTTGTTTTGTTTAACCCCATACTTGGTCAAAAGAGCACTAAACACCTTATT
GCAGAAGTGAGAACCACCACACTGATAATGGCTCTGGGTGTGCCAAACCTTGAGAAAATATTTTTCTTCAGGAAGCTAGC
TACACTCTTGCCATCATTCTTAGGTAAAGCAATGGCCTCAACCCTTTAGGACTGCAACGAATATATACTTTTGTCCATAG
GAACTCACAAATGGGCCCATGAAGTCAATGCCCCACACATCAAACAACTCTACCTCTAAGATGAGTATCATGGGTAACTC
ATGGCGCTGAGAGATGGCTCATTGCCGCTGGCACACATCACAGCTCCTCACTATGTCCTCTGCATCTTGATGAATTGTGG
GCCAGTAGTACCCACACTGAAGTATCTTGTGGGCTATTCGAGCACCTCCATGATAACCACCTACTAGAGATGAGTGGCAG
GCATCCAAAATGTGCAGCATCTCAGCTTCAGGAATGCACCGCCTGATGATGTTTAAGCACAAATCCTGTACAAATAAGGT
TCATCCCAGAAATACTTACCTAAATCATGCATGAACCTCTTTATTTGCTGAAATGTTAGTCATTCAGGCATTACATCACT
AGCAAGAAAAGAAGCATAATCAGCAAACTAAGGAATAAGGTTAAGAGTTGCAGCTAATACCTGCTCATCTGGGAATGTAT
CATTTATTTCAAGATCCAGCTCTTCCTTCTTTGCAACCTCCAACCTAGACAGGTGATCAGCTACTTGGTTATCACATCCT
CTCATATCCTTCCCTTCAAAGTCAAACTCTTGGAAAAGTAGCACCCATCAGATCAACCTATGCTTGGGATCTTTCTTTGC
CATGAGGTATCTCAGGGCAGCATGGTCTGTATGAACTATCACCTTAGTGCCCAGCAAGTAAGCTCTGAACTTTTTAAATG
CATACAACACCGCCTAGTTCATGCTTAGGGACTGTGTAGTTTCGCTCTGCCCCATTCAATGACTTACTAGCATAGTAAAT
CGAATGAAATATCTTGTTGCGCTTCTTCCCCAACACAACCCCTAATGCAATCCCACTAGCATCACATATTACCTCAAATA
GCTTCGCCCAGTCTGGGCCAATGATCACTGGAACAGAGATTAACTTCTCCTTTAGACATTCAAAAGCTTTGAGACATGCC
TCATCAAAGACAAATTTCACCTCCTTCTCCAAAAGCTTGCACATGGGGTGTGCAACTTTAGAGAAGTCCTTGAGGAAATT
CCTATAGAACCCGACATGTCCTAGAAAGCTTCTAACACCCTTCACACATGTAAAGATTGGCGGAGGTAACTTTTCAATCA
CCTCAATCTTGACCTTGTCAACCTCTATTCCCTTCTGTGATACTCTGTGTCCCAGGACTATGCCCTCTTTTACCATGAAA
TGACACTTCTCCCAATTCAGCACTAGGTTGACCTTCTCACATCTCTGTAAAGACCTACTAAGATTCAACAAATAGTCATC
AAAAGTATCACCTACTACAGAGAAATCTTCCATAAATACCTCTAGAGTGTCCTCAACCATATCTGAGAAAATGGACATCA
TACACCTTTGAAATGTTGCTGGTGCATTACACAGTCCAATTGGCATGCGTTTAAACGCAAAGGTTCCATAAGGACATGTG
AAGGTGGTTTTTTCCTGATATTCAGGAGCAATTGATATTTGGTTGTAGCCAGAGTATCCAACTAAGAAACAGTACCACCA
TTTACCTGCCAACCTATCAAGCATCTGGTTCATGAAAAGCATGGGGAAATGACCCCTCAAAGTCCACTTGTTGAGCTTCA
TATAGTCCATACACACTCGCCATCCAATGACTGGTCTTTGTGGGTCTAATTCATTCTTGGAATTTGCCACCATAGTCATA
CCGCCCTTTTTCGACACACATTGCACTGGACTGACCCAGTGACTATCAGAAATAGGATAGACCACCCCAGCATCTAACCA
CTTAATGATTTCCTTTTTTACCACCTCTTGCATAAGTGGGTTTAACCTTCGTTGGTGTTCAATGTTTGGGTTGCAGTCCT
CCTCCAATTGAATTTTATAGGTGCATATACCTGGAGGTATTCCAATTATATCAGCAATGGTCCACCCAATGGACCTTTTG
TATCTTCTTAATATCTTGATCATTTTTTGCACTTGTTCTTCATTTAAATCTGTTGCCAAGATCACAAGTAAAGTGTTGTT
AATACCTAAGAATACATACCTGAGGTAACTGTTTCAATTCCAACATCGGTGGTTCCTCAATGGATGGTTTTGTTTGAGGA
CTTGGCCTATTTTTCAAGTCAAGGTCCAATTTCTTTAGAGCATATGAGTGTGCTCCCATACACTGCAAATCATTCACGAT
CTCTATATAGTCAGACCGGAAATCAACATCAAAGTTCATNNNNNNNNNNNNNNNNNNNNNNNNNNNNNNNNNNNNNNNNN
NNNNNNNNNNNNNNNNNNNNNNNNNNNNNNNNNNNNNNNNNNNNNNNNNNNNNNNNNNNNNNNNNNNNNNNNNNNNNNNN
NNNNNNNNNNNNNNNNNNNNNNNNNNNNNNNNNNNNNNNNNNNNNNNNNNNNNNNNNNNNNNNNNNNNNNNNNNNNNNNN
NNNNNNNNNNNNNNNNNNNNNNNNNNNNNNNNNNNNNNNNNNNNNNNNNNNNNNNNNNNNNNNNNNNNNNNNNNNNNNNN
NNNNNNNNNNNNNNNNNNNNNNNNNNNNNNNNNNNNNNNNNNNNNNNNNNNNNNNNNNNNNNNNNNNNNNNNNNNNNNNN
NNNNNNNNNNNNNNNNNNNNNNNNNNNNNNNNNNNNNNNNNNNNNNNNNNNNNNNNNNNNNNNNNNNNNNNNNNNNNNNN
NNNNNNNNNNNNNNNNNNNNNNNNNNNNNNNNNNNNNNNNNNNNNNNNNNNNNNNNNNNNNNNNNNNNNNNNNNNNNNNN
NNNNNNNNNNNNNNNNNNNNNNNNNNNNNNNNNNNNNNNNNNNNNNNNNNNNNNNNNNNNNNNNNNNNNNNNNNNNNNNN
NNNNNNNNNNNNNNNNNNNNNNNNNNNNNNNNNNNNNNNNNNNNNNNNNNNNNNNNNNNNNNNNNNNNNNNNNNNNNNNN
NNNNNNNNNNNNNNNNNNNNNNNNNNNNNNNNNNNNNNNNNNNNNNNNNNNNNNNNNNNNNNNNNNNNNNNNNNNNNNNN
NNNNNNNNNNNNNNNNNNNNNNNNNNNNNNNNNNNNNNNNNNNNNNNNNNNNNNNNNNNNNNNNNNNNNNNNNNNNNNNN
NNNNNNNNNNNNNNNNNNNNNNNNNNNNNNNNNNNNNNNNNNNNNNNNNNNNNNNNNNNNNNNNNNNNNNNNNNNNNNNN
NNNNNNNNNNNNNNNNNNNNNNNNNNNNNNNNNNNNNNNNNNNNNNNNNNNNNNNNNNNNNNNNNNNNNNNNNNNNNNNN
NNNNNNNNNNNNNNNNNNNNNNNNNNNNNNNNNNNNNNNNNNNNNNNNNNNNNNNNNNNNNNNNNNNNNNNNNNNNNNNN
NNNNNNNNNNNNNNNNNNNNNNNNNNNNNNNNNNNNNNNNNNNNNNNNNNNNNNNNNNNNNNNNNNNNNNNNNNNNNNNN
NNNNNNNNNNNNNNNNNNNNNNNNNNNNNNNNNNNNNNNNNNNNNNNNNNNNNNNNNNNNNNNNNNNNNNNNNNNNNNNN
NNNNNNNNNNNNNNNNNNNNNNNNNNNNNNNNNNNNNNNNNNNNNNNNNNNNNNNNNNNNNNNNNNNNNNNNNNNNNNNN
NNNNNNNNNNNNNNNNNNNNNNNNNNNNNNNNNNNNNNNNNNNNNNNNNNNNNNNNNNNNNNNNNNNNNNNNNNNNNNNN
NNNNNNNNNNNNNNNNNNNNNNNNNNNNNNNNNNNNNNNNNNNNNNNNNNNNNNNNNNNNNNNNNNNNNNNNNNNNNNNN
NNNNNNNNNNNNNNNNNNNNNNNNNNNNNNNNNNNNNNNNNNNNNNNNNNNNNNNNNNNNNNNNNNNNNNNNNNNNNNNN
NNNNNNNNNNNNNNNNNNNNNNNNNNNNNNNNNNNNNNNNNNNNNNNNNNNNNNNNNNNNNNNNNNNNNNNNNNNNNNNN
NNNNNNNNNNNNNNNNNNNNNNNNNNNNNNNNNNNNNNNNNNNNNNNNNNNNNNNNNNNNNNNNNNNNNNNNNNNNNNNN
NNNNNNNNNNNNNNNNNNNNNNNNNNNNNNNNNNNNNNNNNNNNNNNNNNNNNNNNNNNNNNNNNNNNNNNNNNNNNNNN
NNNNNNNNNNNNNNNNNNNNNNNNNNNNNNNNNNNNNNNNNNNNNNNNNNNNNNNNNNNNNNNNNNNNNNNNNNNNNNNN
NNNNNNNNNNNNNNNNNNNNNNNNNNNNNNNNNNNNNNNNNNNNNNNNNNNNNNNNNNNNNNNNNNNNNNNNNNNNNNNN
NNNNNNNNNNNNNNNNNNNNNNNNNNNNNNNNNNNNNNNNNNNNNNNNNNNNNNNNNNNNNNNNNNNNNNNNNNNNNNNN
NNNNNNNNNNNNNNNNNNNNNNNNNNNNNNNNNNNNNNNTTGCATCATCACCAGTTGCACCCCTGAACATACCTTTCAAG
TTCAACAGTTAAATCATAGTGATGGTAATCGTGAACTTAACACCAGGAGGTAGTGCAGGTAACACTATCGCTCCAGTGGC
TCCATCTCCATCCAAATCTGTGTCATCCTCGTCATACATCATGAGTGCTGGATGTTGAGCTCTACCCCTTGGAGCTATTG
GTTGGCGTTGGGGAGGGATCAATACATACACTACTTTATTCTTATCTACCAATCTAGGTTGGTTGTTCCCGCCATTCTGT
TGAACACCTTTTGCAACAGCTTCAGCTTCTAGACTCAACCTTTGTCCTTGCGCCTCAAGTTCTTATGCATTCACCATTTT
TCGAAGAGTCTTTTTGGAATTCTGATTCGTAAGGGATCAATGGAGCTCCTTCACTCCTGGTACTTAGCATACACAGTAGC
ACTCACCTGAAAGAGATACAAACATAGAACAAAACGTAAAATTAGGAAATATAACTACGAATCGAATAAAAGCTAGTAAA
ACAATTCTGAATTGAAATTCTCCAGCAGCGGCGCCAAAATTTGATACGTCCAAACTTACACTTCAAATAAGAAGTGTAAA
AGGTCGATGTCAATTTACAGAACTCAACTAGAGTTGAGGTCGATCCCACAGAGAATTTCTTTACAGATAAGGTTTCACTG
TCACACCTATTCAAATGTTGTTATTATCTCCTAAATAAACAACAACGGAATGTAAATTGGGTTTGGTTGAAATGTTGTAA
GTACCCAAACTTGCAGTCAAACTCCAGATTATTACTAACAGACTATTTCATTGTAAGGTTGATTTAGTTAATTAAGAGAA
ACCAAGATAGTGTTCACCATAACGATACGTCTAGTATTCTTTCGTAATTGAGTGCCAGGCAATTCAATGTTTCCAGAATG
ATTGTGAGTTAAATTCATCTGATATTTCTCAGCCTAGTCAGTTAATTATCACTCATGTTCTCTCGACCCTAAAGTGTTAC
TAACGTTGACCCTCGCATACAATGATATGGTGTTAAAATTCTTTACTCTCGAACTCAAGATTTAACACCAAGTTGTTAAT
GTAGTTCAACTTTTTCCTAATTGGTATTTTTCTCTCGAACAACTACCAGATACAGGCTCATCTAATGTGTGCACTCACAA
GATTAAAATGATGTTGAAATCTAGAAACTACAGATTGTAAACATGGATTGCCTTTACTCGTTACATGAAATTGTAACTAG
AATTTCGTCATGGATCCCACAACCTCAGTCATGGTATTTAGCCACTCATGCTTTCACGTAAATAATCAGTATTTAGAAAT
GAAAATATGTTAAGAATGACTTACGAAAATAACTAACAATGCAACAGTCACTTTGATAATCTGATAATTCAAATTCGAGC
TTAAACTTGAGATTCAAATCAAAATCCAAAATCAAAAGCTAAGCTTAAAAAAATATCTTCCTTCTTCGTAAAATGTCAGA
TGATGAATAATATTCAAAAATGACCTAAAGTAATTCAAAATAGAATTTTAAAATAAGTCCTAATCGAACTAGGACTGAGT
TGTCAGGCCTTTTCACGGCCACTACCACTACCCATCAAGGGCTTCACGGTCTGTGAAGCCCTCCGTAGTATTCCCTTGGA
GCTTCCCAAAAGTGGGTCTTTAAACTTGGTCACTGGAAATTCCATCACAGACGAGACCATGGATCATCATAGGGGCCACG
ACCCATGAAGACGTCTATGGTCTTTACTTGGACTTTCCCAAACTTTGAGTCTTCAATGCTATCCACTGGAACAAGGACTA
CAGACTGCACCACGGTTCGTAGTTATGACCACGACCTGTTATGGAGTCGGTGGTCTTCACTTGGTTCCAATATTCTTTCA
ACGCATACTCTTCCTTGCTTTCACACTAGTTCAACTTCACGGCATGTACCACGGTCCGTGGTGAGGACTACGGTCCGTAG
AACCCTTCATGGTCTTCACTTAGTTATTCATGCTCTTCATCTTCTCAAGGCCCAGCACTGCCTCATTTTCACGAGCTCAA
CCGCTCAACCATGGACCATAATAAAGGTCACAGTCCGTGAAGTTGGCTGTGAACTTTACTTTGAATCATCATCATTTTGC
AGTTTCTTTTTCCAATTTCTTCACAAACCAGATTCTGCCTACACATTCAACAAACCCATCAAATAATATAAATTTTCACT
TAATTCTCGTATTAGTTCATAGTTATTAAGCATCAAATGTGCCACGATTTTGCGGCACATCAGTACCGTGTCTCGGCTAG
GGTGTAGATCCGGGTCATGATAAATTTAGTATTAGAGTCCTAGGTTCTAGTGTCCTAGGATGTATGTAAAGCTGCATCTA
GTAGAGTCCTTTTCATTTGTGTGAAGCATGCCACACTTATAAGGGGGAGGCTACTTAATGTTTAGAAAATATTTCTCTCA
TTTATACTCTAGATCATGCAACAAAGTTATCCCCTAAGAAACATATGCAGATTCATGTTGCTCAAATTTATCTAACTATT
CCTCATATTCAAGGTGATAGAAGTAGTAAATCTCGATTCTTACTGATAAGGTGTTCTCAGATAAACTATCAACATTTCAG
AGACCGCAATAAAGGGTTTGATATGAACCCATTAGTATGCTTTAGCCCATCAGTTCAAAATCTTGCACTCTTTTTTATGT
GAATCATGTTGTTGAGCCAGATATGATATGCATCCAGAATCATCTATAACTTTTTGTTACACAGAACATTCATGAAAGGA
TAAAGTATGTGTCTAAAGTCTTGAGTAGTATTGTCACTCATAAGATAGTGTACTTTGGGTATGATTTATTAGTGTAATGA
CCCAAAATGTGATGTGTGAATATATAAGTGTAGTATCCAAAATGGTGGGGATAATGAGTTATCAAGGTGTAGTGTATATA
TATATATATATAGAGAGAGAGAGAGAGAAGTTATTTATCCATTAAGTTAGAATTGAGGTGATATTCTTTTAGTGTAATTA
GGGGATATTAAGTTGATGTACGTAGATCTTATGGTAGAAGGTAGAAAATAACTCATTGGTTAATGTGACTTAGATTATGA
TTGAACTAGGAAAGGAGTTTATGATTTAAGTCATTAATGAGAGTATAGGGTGGTTAAGGATTGATAGGTCTAGGCTTTAC
TTTGTGATTTTGAAAAGAAACTGATTGATGCTTATAGAGCTATGAATATAGTTTAAAAGTTTGTATGTGTAGTGGTGATG
TGTGAAAGAAGGATATGTTAAATGTATGAAATTAGATAGGTTGTAAGATTAAAATTGACTACAGTCAGTAAGAGATTTTG
GTGGACTAGCATTTCTCAATTTATTTATTTATTTAGTAGTTGCTAAGCTAGGGTAGTATGCAAAGTTGTATTGCTAGACA
CTAAGTTTGAAATGCGAATGGTCATCCATAGTGGATATAAATGATATTTTAGGGATTAGTGATGTAAGTTTTATGAAATT
AATCCAAAAGGCTTGAAATAGCATATGTAAGAATTTAATA
TTTTTTTACAACTTATCAACAAAAAAGGTCAATGGTATACATAACCATCAAAACTAAATCTAATCAATGGTAGTAACCAT
AACATTTTCATTTGGACGTACGAATAATAAAATATTCATATTGTTACTCACATCCTTCACATGGACAAGAAGAGCATTTG
ATGTTAGATGAGGAAGCAACACTAGCAAAAGATTGAGTTGTTGCCATAGATGAAGCTCCTTGTGACATTTTATCAACAAG
GGAAATAAAAAAAGTTTGAGAGTTTACAACTGATTATAAAATATTAAGGGTAGCAATTTATACTTATGTTGACACAGATG
AATATTTTGTTGCCACATTTGTACCTTTTGTTGCCACATCTGTACCTTTTGTTGACATAGATGAATCTTCTGTTGACACA
GATGATCATTCTGTTGCTCTAACACATAGGTGACATGTTCCAACATATGATAACTATGTTGGAATATGTACCAACATATC
ATCAATATGTTGCAACATACGTCACAAGATGAACAAAATGTTGGACAACTGAACAAAACTAAAATTCTACAATCATATGA
ACAAAATGATCACAAAAAGAAGAACAAAAGCAACAAAAAGGCTATTCACTGAACAACAACAAAAATGACTCTTCACATAT
ACATTTCCTAAAAATTAGGGTTTTTTTGGGTTTGTCGATTTTCTTTCAAAAACAAAAATAATATGTACCATTGCACTATT
ATTCAATTTTCACATCTATAGAGCGATTTCTTGTTCATTAATTCAAGAAAAGAACTTAGTATCAAGAGTGTGTTGTTCGA
AATTGTAAAATCTTTCAAGAAAATGACTTACCCGTTTTAAATCGAACACGACCTTCACTTCAGAAAGAGAGAGAGAGAGT
GACGACCGGAGATGAGGAGGAAGATAATGGGGGAGAATGATCGGATTTTTTAAGGAAGAAGAAGAAGAGAAGAACGTTGG
AGAGAAGAAGAGAGAAAATTCTATTTTCTTTTAATATTTCTTTTTAAATAGAAAGTTTAAAATGTAGTGATTTTTTGAAT
TTTATAAAAGATTAGAAAGTTTTGAAAATGTTAATTTGGTCACAAAGCAACTTAATTACCTTTTTAAGTGGATTTGATCA
TTTTTTGATCAAAGAGTCACAAAAAACCAAAGGCTTATTGACACCTTTCATTTAATTTTCTCGCGTGACATTTAGCATAC
AGTAATAGTGCGCTTTGTGTTATTTGGTCTTTAACTAATCAGTTAGATGAAATTGTCCCATAAGGGAAAAGACTAGGTGG
GTCCATAATGACATTATAAAGTAGTAAGTTGTGTTGAGGTGAGAAAGCTTGTTGATGGTCCATCTCCATGGCAAATTTCA
ATTTTCATCGAAAGAGAAACAAAATGGAAAGCGCAGGTGTCATCCTGTCTTTTTCTCTTTCCACCGAACTCTTCGCAAGC
CCCTTTTCTCTCCTCCACCTGTTCTCTTCTTCTCCCCATATATTATATTTCCATTTCAATCAAATTCTGCTATTTTGTCA
GTGCAGAAATCATTACTTTCCCCTCTATTTCTCGTGTCTGATGAGTTTATATATATATTATGGCCATTACATTGATTTAC
CTTTTCGTCTTCTTCCACGTTTGCTTTTTCTTTGTTTCAGCATCACTTTCTGATTTTTCAATTCTTGATTACAATTTCGA
TTCCGATCCATTCAAAGCTGACTATGCACCCCCATCACCACCACCACCCTCTCCACCACCCCACCCTCCCTCACTCACAT
GCCATGAATTGCAAGGTATTGGCTCACTCAACACAACATGTCAGCTCAATTACAACGTCAATTTCACACGTGATGTGTAC
CTTGAAGGAACAGGAAATTTGTTTATTCTTCAAGGGGTTCTTCTCAGTTGCCAGGTTCCTTCTTGTTCCATTACCATTAA
CATAACCGGAAACCTTAAGCTTAAGGCTAATGCCAGAATTTTAGCTGGCTCGGTGTATATAGTGGCAGGAAATGCGAGTT
TCATTAGTGGGTCCCTCATAAATGTAACGGGATTAGCCGGTGACCCACCGGAGCAATCAACCGGAACACCTAAGGATTAT
CAGGGTGGTGGTGGAGGCCATGGGGGTAGAGGGGCCAGCTGTGTTATGGATAATAAGAAGCTCCCAGAAGACGTTTGGGG
AGGAGATACTTATTCTTGGAAGTCATTGGAACAACCTTTCAGCTATGGAAGTAAAGGGCAGAGTACTAATAAGGAGGATA
ATTATGGAGGTAATGGGGGTGGGAAGATCTGGTTGGACGTCAACAACGTTTTCGATGCTTGCGGAACTCTTTTGGCTGAT
GGAGGGAATGCTGGAATCAAAGGAGGTGGTGGCTCTGGTGGCAGTATTTACATCAAGTCCAAGAAAATGTAATATAATAC
AAACTTCTCTTGTTCTTTGTTGAGTATACTATTTTTCATTTAACGTCTATATATGCTGACATTACAAAAGATTTCTACAC
TACTAGTGCAGTTTGACTGTAGCATGTCACTTCTGAAGTTTTGCTGGTTACCAGCCAGTACCTGTTTATATAGGGAACTG
GTTGTGTTTAGCTTTTAACTAACCATACAATGTACAATTTTCTTCACCTATACTTCGCCTTACACTTTACAGGCCAACTA
TGTTTGTCTGAAGATGGTATGCATGTTTTCCCATCATAAATATTGTCCCTCTTGTCTTCTTTGACAATTGATTCTTGTTC
TAGTGATAGAGACTTTTATTGCCAACCGTCGAGTTGGGAGGTTGAGTTATGTAGAGGGGAAGTTAAAACATTGTTAATCC
TCTTGGAGGGGTAATCCCTATTTTAAACACAGAGTTGCTGGATGAAGATTCAATTACACTAGTAGGAATATAAGCCTAAA
CATCTCTTATTGAGTTTCAATTTAAGGGGGTCATGCTTCCTTCATTAAATTAGAGTTTTTCTGAAGAGGTGTGGAAGGTA
TGAGGGAATACAACTTGTTTTCCTAGGAGAGGTGGGGAAAAACTTTATCCCCTTTTTCGACCTAGAAACTGAAAAAGAAT
TCTAATTAGAGAAAAAGAAGAAGAAACTACAGGAGACCCTATCTTATTAAATGGAAAATGATGAGTTGAGCAAATAGAAA
TGCCAAATCATTGTAGATTTCATAGCAGAATTCTCTGTTGAAAGTTCCTCACATACTCTGGATTGGAGGCTTATAGCTCA
ATTTTACTGGGACAGTCTATTCCCTGTTATATTTATCATTTCTGGATATACTCGAACTTAGCACCAGACCTGACAAAACC
CACATGATTGCATGGTGTATCTGTTTAAGTATATGAAACCAAAAGCTAAAGTTGATGTCACGCAAATAAATATGAAGAGA
TGAAAACATTTTCTGAGTTTCTAATAAGCCAAAGGAACGAATCTCTAGGAGATATATCTTTACACAAAGTAACCATTACC
GGGTGGCTGGTGTGAACATATTGTTGTCTTTTCCATTAGTGACTGTGGTCAATATCTTTGTATATCTTCGCTTTATTAGA
TTGATGGGAGATACCCCAATGTAGAAACTATCTTAGCCTCTTTTGCCAAAAGCCAAGTGAAGCAGTTAACTGCCCCGAGG
CTACCCCCTTGATGTAACACGGGACCTAGAATCACGAGTGACCCCAAGCTAACCCTGTATCTGGCATATATCAAGCATAC
TAAGAATAACTGAATAAAACATGTACTATCCAGAAGCTAAACAATAGATAACTGGAAAATGGGGAATACCCATCTAGTCT
GAAGGTATAAAACATACTACAAATGGCATATATCAAGCATACTGCGAATAACTGAATAAAACATGTACTATGCGGAAGCT
AAACAATAGATAACTGGAAAATGGGGAATACCCATCTAGTCTGAATGTATAAAACATACTACAAGTTTAATAACACTGAA
AGTTCAAACTTAACAAGTCAAGTCGATACTACTACTATGTATGAAAAAGCCTCTAACTGAGTTGAGTTGTTGGGACATGC
CCCAGCTAACTCTAACAAAAATGAAAACTGAATAAGAAGACTAAAATGAAAGCATGTCTATTGTCCTCGGAATATGAGGA
CTCACCACTGAAGCTGCTGAGTGCGGACCGAGAATCGATCTAAGCGCGATCTGGATGCTGAGTACCTGAACCTACATGTT
AAAAAGATGTAGCGTAGAGTATGCATCAGTACTTTCAAAGTACTGAGCATGCAGGATATAGATACTAAGCTGAACAAACA
TATATATAAGCTGAAACAAGGCATAACTGAGCAATACTGTAAACTGAGCAAGAATATACATACTGAAAACATAACTGAAT
GCAATGACCAAGTACTAATCATGAACAAGACATGCTAAACTGAATTCTGAAGTATATACTGAAAATCGGTCAAATGCACT
AAGAGTCTGACTGTGGGAGCTACTATTAACCGACATAAAACCACGTGAGCTAAACGTGGAGTTCGATGCATATGCCCCAT
CGAGAGGACCCAATATACGTTGCTAGGGGTATAAAGACATGACTGATGTGATCACTAATCTGATGCCCAAAATAGGGGAC
TTATACTCTTACGGGGGCACGTAGTTCTGGGACTATGAGGGGTACTCTGAAACCTAGTCCAACTCAGTGCTAAGTCTACT
CCCAACTTAATATGTATATGACACAAATGTAACTGGAATACTGAATAACTCAAAATACTGACATGCAATTTGTGAATGCA
ACATTTATGTACGAATAATGTGACATTCGAAATCTGGGGCATGATTATCTGTTTAACTGACCTAGCAAGTATAATCCATG
AACTAAGAGAATTTATACAAACTAGGGTTCTGAGTTTCATACAAGGAACTAAACAACGTTTCCAAGAAACATGCTATGTC
GATTTAGGATACTACCACAGCTAAATCACAGTATATATCCAAGGTTTTAAAAACCCTAAGTCTAATAAGATATGGAGAAT
CAAGGAACTGGCTAAATTCTAGGGACCTAGTGGATGAAAGTAACACACTAGTGAAATCCCACATACTTGGTAACGAAATC
TACGGAGAAATCCTTCGATTTCGGCGCTGAAACTTGAAGCAAACCTTTTGACTATTCTTGGGAAAACTGGCGCCTCTTTC
TTTTCTTTTCGCTCTAAGTTTGGATGATTTTTTGTGAATAAAGGTTTTAGTTAGGTTCTGATTAGATTATTAGGCTTAAG
CGGAGTAAAACGACGTAGTTTAGGTATTAAACGATGTAGTTTAATGCCCAATGCATAGGGAAAACACCAAAACAACCCTG
ACTTAAAAGCTGACGAGGCCCTTCCACAGAGCCACTGACGGCCCGTCAAAGGGACCACGGCCCGTCAAGTGGGTCGTGGT
TCTTGGCCAGGGTCTACTGGTTCTGGGAGGTCCATCCACGAGCCATACCACGGACCGTGTGAAGGACCACGGATCGTGAA
GGCCACCGTGGTTCTTCACTTGGGCTGGGGGTTTACTGGATCAGGACGACAGACCCATCCACGGCCCGTCATCAAGACCA
CGGCCCGTGGAGGGCTCCATGGTTTGATGCCTGAATCGTGGTGGCTCTGCCTCACATCCACGAGCCTTCCCACGGCCCAT
GAAGGGTCCCGTGGTCCAGCACACTTCTGGGTGGGTGTGAACCATGAGCATGTCGACGGATCGTGGTTCCTTTCACTGTC
AGTGAACCCTTCCGTGGTTCACCAAAATTTCGTTCAGGATTGTTTGGTGCTGAGGTGTTACATCAACTTTGTAAGGAATC
TTTGGCTTCCAAATCATCTTCCTTGACACAGGAAAACCTAAGTAAAAGGGGTCATCAATTAGTCGCTAAGTGTTTTCTAT
GCGTGGAACAAACTGAGATAATCAACCATCTTTTTTTGCATTGCAAGTGGACAGACCAACTATGGAAGATGTTTATATGC
CTAAAAGGGATCAGATGGGTTAAACTTGGAAGCATAGCGTGTGTCCTAAGATGCTGGAACAAGGATGGCATGGTAAGTAA
GAAGGAGGAGAAATGGAAGATTATCCCGACCTGTATTTGGTGGTCAGTTCGGATCGAGAGGAACAAGAGGTGTTTTGAAG
GAGTACAAAGTAGTAGGGATGGCAATAGGGTGGTGTGGGGAGGGGGTGAGGCGGGTTGAGCTTAACCCGCATAATTTTTA
ATCCGCCCCGCCCCGCATAACAACTTTTTTCATTTTCAACCTACTCCACCCCACCCCGCCCCGCATAGACCCGCCCCGCA
TGAACCCACTCCGTATAACTTTTTTAATATTTTCTTTTTCTAGTTAAGTTTGATAATAAAAATAAAATTCATAAAAATAA
ATTCATTTTTTCATTAATTTAATAGGATAGTGACTTAAAATTTTATTTTTTAGAGGTCAATTGGAAACATGTAAGAAATT
TTATTATTTTTTATTGAACCATTTTCATTTACTATCTGGAATATTTTAGTAGTTTTAAAGAAATTATATTAATATATAAT
GCTCTATCACTCTTATAATATGTAAGAAGTTAAAATTAGTTTGAACCCACATGAAATCACATATACCCGCAACCCACCCC
GCCCCACATTAATTTTAAAAAAACCCACTTCAACCCGCCCCGCACAATCTTAAACCCGTCCCGCCCTGCCCCATTGCCAA
AGCAGCTTACAGATTCTTAATATGAATTGTTTAGGCCTATTTTTATTTTTGGTGTGAGCAAAAACTATTAGCTCAAACAG
AAGATATTTTTGATGTTTTAGACTTTTTGCAAGGATGCATGTTTGCTAAAGCAGTGGTTAAGTGAAACAAAGCGCTTAAC
CTGTTCCACAGCAACTTTCAAGGTATAAACAAAACAGACCTTAAGAGATTCTTTAACAATACTGATAAATATACTAATAA
AAAACACTGATAAGCATATCTCAACAGTTAAACTTTGGATGAGGTGTTTTAAAAAACTTATCATGGATTTTTGGTCATTC
TTGACCTCCGGATATTGACATACTAAGGGGTCTATAAAGATTTAAAAACCACTTCATCCAAACTCTTATGCTCTAACTAT
TTCACATAATATATTTTTTTGACTTTCGAGAAATTCATCTGGAACCAACTTTTTGGGCCAACCGTAACTTTTGGAACTCA
GAGGTGGTGGGCCCGCCCTTCTACCCTTTTGCACTTTATTAAAGTTGGTAGAGTCTTAAGTTTGATTTCATGCCAGCCAA
AAACAGAATATGTCCACATGTTTCGCCAAAGAAAATATTTAGTCTGACAGGTGAGAGGCATATTTAAGACTTGATTAGAT
AAATAGTCCCTAACAATTTAATTTATATGAGGCGGTTTGCAAGAATTCAACAAAGCAAAAATCATTATCAAGTGATTATA
TGAGTGCCTTCTTATTGTACTTTTAGAAAATCACAATATAGTGTCCACAGTAAACTTTTCTACTTTCAGTCTATCTAATA
CACTGCTTGCCTGATTAAGAGGGTATTTGAATTGGATTTTAAAAAAGGCTTATAAGGTAAAAGTAAAGAGCCATAAGTTA
GGATTACCCAACTTTTAGCTTCTTTTTTTTCATACTTTTTGGGCCTAAAAATAAGCCAATCCAAACACCCTCTAAAATTC
TAGTGTGGATTGTCATTCTTTTATGACAAGTCTCCCTATATGCTACATTTTGGTATTGTTTAAGTTATGCTATCTGATGA
GTGAGGACATATCTCTTTGAGGTAGTATCATGTGTTCAAAGTTGACTTTCTTTCTAAGCAGGATAGGAGGTGGCAAAATA
AGTGCTTCTGGGGGTAATGGATTTGCTGGAGGAGGTGGTGGAAGAGTTTCTGTTGAAGTTTTTAGCAGGCATGACGACTC
AGAGTTCTTTGTTCATGGTATGACTAATAAAATATAGAGTTTATACTTCTCTGTCATTGATTCATAAGTCGTGTTTTCTG
AGAATATTGCTTTGTATGAAAGCCATCTTTGGTTTGAGGATAGGGTTTTAAGTATTATAATATTGTGGAATCTTCAACTG
AATATAAGGTTGTAGAGCATTAATAATATTTCGAAGCTGCAACATTTTTGTCAAATCAATTATGCTTCAACTGAATATAC
AGTAGTAGAGCATTAATAATATTTTGCCAGCTTCGATTTGTTTATCAAATCAATCATGCAGAGAGATGCAGAAGTCATGC
ATATCTCCTAGAGGACCAAATATGAATGTGAAGGAAGACTGCATAAATCGAGGTTTTAAGTCTTTGCTAAATGGATGTAG
AAGCAAATTGCCCACCCATTTTGGATGGTAAGGATTTCCAACTTGTTGCAAGTCTTTGCTAAAGAGTGTAAAAGCAAATT
GCCTGCCCATGTTGGAGGGTAAGGATTTTCGGTAATCGAAAGGCAATCTTAGAGCCACACTCTATCTACTCATCTGCCTA
CCCGAGGTATAGAGATTTCCTGTCACTTTAGACCAGTCCAGTGTTTAACACTTGATGCACTTTGAAAGTTAGCAGCAAAT
TTTCTTCAAGAGTCCAGCCTTCTAGAATCCTTTCCTTCTCCTGACGCTGAACCACAGAATAGCTCTTCCCAATGTGTTTT
CTACTTGTCAATACTTGGAAATTCCCTCTTTTTTTTAAATAAGCTAAATGGAATTGCTTTGAATTACTAGGATAAGTGTG
TATCATAAGCTAAAATTTAATCACTGATCATTTGTTATTATTTTTCAAATCTTAGCACGACCAAATCAGGAAATTCCCAC
TAATAAGCATTTACACTATGGTAGGACCTCCTTAGGAGGTATAAGGTTTTCATTAGGTTCTCCAAGCACAAATACCTTTG
TTTAAGAAAACATTTTTGGTGTATGAAGTCTAATTTTGAGGATCTATCACATATGTGAACCTCCTTTTTGTGTCAATTTT
GGGGACTGTGAGGGCCTGGTTTCTGTTCTCTTATTCTAGTTTCTCTTTCTCCCTCTGGCATAGATTAGAGCTTTTATTTC
AGGGAAAATGGCCAGATCTACCCCTTTACTTTAAAGCATTATCTACATTTAACTTCTGTCTGAAATATAAGAGAAAAATA
TTAGTGAATTGTGTATCTACATTATTACATTGAGACCCAATTTATAGACACTACATTACTCTTTTTCCAACTAGGACACT
ACGTTACAATCATTTTTCAAGTAGGATTCTATATACTATTCTTGTTCCTACTCCTATTCTTACACTCCTCAAGCTGGTGC
ATACAAGTCATATGTACTGAGCTAGTTACAAGTGTGATTACTACGAGGACCAGTGAGAGACTTGGTGAAGATATCTTCAA
GAAAATTGGTAAGGATTGCTTTGGACATCTGGGCGACCTCAGTTGAAAAGGAACAATTGAAAAAATATCGGAAACTTGTA
AAAAATATGAGTTGTCTCAAAATCATGAGATGAGTAGATTGTGAACAAAAAAGACACCAAAAAACTGGCTAGAACAGGCT
CATTCCGGCGCGTGGTCAGATCTCGTCGAAGGTGATGATCTCCTGGGAGACGCGTGGGAGGTTGATTCAATGGCGCCAGT
AAAGTAGAAAATATGAGCATTTCAGAAAATTGCAATCCCAAGAGGTATATCTTGCAAATATAGTGCTGCCAATCTTTCTA
CGGTCACAGGGAAGATCTTCAAATATCTTCTTATCCTTTCCATATATCCCAGTACTTGTGAGAAAACCACAACTTTACTC
TTTTTGTTATACATCAATCAGAACCTTCACCATTGGTACGTGACTAGTCACTTGAATACTCGAAATTCACCGGAGTTATT
TATTTGTGCAGAGTAGTTGAGACATGCATTGCATCGTTTATAGATTCGACAGACAACTTCATCATATCTATTCTAAAACT
AATCTCGACTCCATTACTACATAGATATTTTAATCAAAATTATGATCAAATCTCTCTTGAAACTCGTGTCAGTCTCATTA
AACATTTCTGACCTCTCTCTGATGAGTCTACCTATTCTCTCTCTTCTCCAGTCTCGAAAATTCCTACCATGAGAGATCAT
CAAAGGGAAGAGTAGCTTAAACCTAGATTATGGCAATGAGAAATGCCTTTGATTTCCCTTACAGGTGGAAATGGAGAGAC
AAACATTCTTCGTGGTTGGCACCAAGTCCGTCAAACTGGTGGACTTGTGGAAAGGAACGAAGATTTACTAGAAGAATCAA
AGCCGATGAGGATAATATAAGGTGGTTTTGTGAGGTTGATGAAAGCAACTGAGGGGAAGGGAAATCTGGGTGGAAGATGG
GGAAGGAAGGTACAATCTTATGTGTATACTTACCGAAGCTTCAAAAGATTTGGAAGATATGCAAGGCTAGAATCTTGGTT
GGGAAATATTAGGGGTTAGTAATAATCCAGGAGCGGATAAATGAGTGTAATGGATGGATATAACAGTAACACTACTGAAT
TTTGTGGAGAGAGTCGGAAAACAGTGCAGTGTAGAAGACAGTCATTCATTGAAGTAACAGAAGTGAAATAGTGTCTGGAT
ATTGAAGTGAAACTGGTCAAAAATAAAGAAGAAAAAGAGGAAGAGATAGAGGTGGAAATCGATTCAATAGACAGAAGGAT
GGAGAACTTGAGCATATGTCTGGTAGGAGCCTTAAACAAGCCTAATCCCAATAACTGGCATACACTACATGATTGATTTT
AAAGATTGTGTAAGGTAGTGACACGAATCAAGGTCCGTTAAATACAGGATGGTCGTTTTCTGTTTGAGTTCCCGTCCAAG
CATGAGGCAGAAAAATAATTAAGGCAAGGGAGTGTCGGTACTGAAGGGGAGAAGATTAATCCTGAAATGGTCGTCACAGA
TGACAAACATAGTCGAAGAAGTGCAAGAACCAATGGATGATTGTAGAGGGAATGCCATTGCATGTGTAGTCCGAATCTAT
CTTCTGAACCATTAGAGTCAGACTTGGGGGTGATGAAGAAACAAAAAGGTTGGTACATTTAAATAGGCTCGAGTATGTGT
AAGCAAACCAATGGTGATACACCAAGAAAATTGGGTATCGTCGTCAATGGGTGGAAATACAATGTGAAAATCAAGAAAAG
ACGAGTCGATGAGGATTGAAAAGGCTCAAAGGACAGTTCCCCGCAAGGGGGTGTTCATCAGCGACAGAGTAGTGAACCAT
TGTGCCAGAAACTTCGGTCAAGGGGTAATAGGCGTATTGACTCAAAGGTACACGTGGAGGAAGAGATTTGAAATTTGTAA
AAAACTAAACTGCATACTAGCCAACAGCTGGTTCAAAGACGGACACAGGAACGGTTCAAGAGAATAAGTGAACTGAGCCA
CAGATGACAGAAGTGCCCTAGATTGAGTCTGGATTGAAAAAAGAAGGCTCCACATAGAAGAAACCCAATATAGGGAAAGT
TTTAAAGATGGAGGAACGGAGAGTTCAGAGATTACACAACCTGAGCCCAGAGCAACCAGCAAAAAGAAGAATAATCAGCT
G
ATATAAGCTCGTCACAACATGTGTATGATATTCCCACACAACTCTCAATTAGCACGTAAGTTGGGGAAAATTCCCTATCA
AAGTCTTAACTTACCACAAGAGAACTTTCAACCTTTTTTGACCGCGTCCAAACGACTCAACACTAGCCAAAAAATAATTA
CAAACTTTTAAACAAAGCTAAAGGATGGATAACCATAATTTAATATGCGGTCTAGGTCAAAGTCAACCCAATAGTCAAAC
CTGAGCCCCAAGTATTTCTGATCCTACTATCTATATTCCTACTCATATATAGAATTTTGATATATGAGTAGGACTATATA
TGAGTAGGAATATAGATAGTAGGACCAGAAATACCTGTTAAGGCTAAAAGTCTAAAACATGATGTATTTTCGATGATGGG
GTTGGATGGGGACACAAATTCTACCTTTGTGGGGGAGTGTGTACCAAGTTCTATCAAACAGACACTTTGTACTCTGTTTT
GGCTTGATCTTCTAGTTTCAGACATTGTGTAAAGGGCTTATGTCTTCACGTGAACTCAGGTTTTTAGATTTGTAAGGTAG
TCTGAGATTCTTTGCCTTAATCTTTCGTCTTTGGCTGATGCTACTTTTGAATTTAACTTGCTTATGAAACTTGAAATCCT
AATACAGCATAAGTAATGATCTGTGAGCATGCTAATGACAGTATTTCTCTGTTTATGTGTGAAGGTCGGTCCTGGGTCTA
TTTTGCGTGGTCCCCTTGAAAATGCAGGTGTTAATCACACGTAAGGCACAACTATCTACAGCTAGTTTTTTTTTGCTGGA
CTCATTGTTTTCAGCAAGATATTATTCGCAATTGCAGGAAAACAAGACTTTTTTGTGGACAGGCGAATTGCCCAATTGAA
TTGATATACCCCCCTGAGGACTGCAACGTGAATAGCTCACTATCTTTTACTCTTCAGGTATATTTGCTAATCAAATTCAT
CACTCAAGGGTGATATCTTTCATGTTTATGCCTATATCTGTTTAAGTAGCTTTTGGCATTGACTGCTGTTCTGTATTCCA
GATGATTTGAACAAAATTGATCTGTTTTATTCGTGTAGGTCTGTCGTGTTGAAGATGTTTTGGTTGAGGGCTTCTTAGAA
GGGTCTGTTGTTCATTTCCATTTGGTTAGAACAGTTATTGTAAAATCTACAGGATCAATAAGTGTCTCTGGGCTAGGTAT
GCCTTTTCTCATTTTCCTTCCCTTGTTTGTTATCTTTTCCCTTCTTGTAAGTTTTCATGTTTCTGTTGAACAAGAAAATA
TTTTTGTATGTACATGGAGCTTAAAAGAATACAATTTTCTATCAATTACCTTTACACTCTTGTAGTCCAGATTCAGAGCT
AAATGATGTTTTTTGATATGAAGGTTGCACCGGAGGGTTGGGCAGTGGTGTGCTCTTGCCTAATGGCCTAAGCAGTGGTG
CCGGACATGGTGGAAAGGGTGGTGATGCATTTTATAATGGCAGCTATATCAGGGGTGGTATTTCATATGGTGACACAGGT
TTGCCTTGTGAACTCGGTAGCGGAAGTGGAAACCATAGTTTGCCTAGTTCAACTGCTGGTGGTGGCATAATTGGTTAGTG
TTTAGAATTTTTTTCATTAATCTCTTTGTTTCTTGACTTAAGTTATCCTCTGGTTTTTATGGCTATACCACCCAAACTAA
CCTGCAGAAAATAATCTCAATATAACTGCCTAAAGTAATTGAATGCTGTTTGAGTTTTTCTGGTAGGTTTTTGTAAAGTC
ACACGCATAGAACATATTTTTTTTATCCACAGTGGCAGATTACATTTTTTACCATCCTGGATCTTCTTGGGCTTTTGTTG
TTTAATGTTATATTGAAATTTGCTATCAGAGATTTACGGCTGAGAAAGCCTATTCCAATGAGCTGATGAACTCCTTGAGA
AGAGATGCTTGTTGCAGTTTACATTAAAGGGCAAGCTTACACGTAAACAAATCTTGCAGTTGAGGAATGGCCATACAACA
GTAACAACAACAACATACCCAGTGTTATCCCACAAAGTGGGGTTTTGGGAGGTAGAGTGTGTGTAGACCTTACTCCTACC
TCGTATAGAGAGATTGTTTCCGATAGACCCTCAACTCAAATAAAGCCTGCCAAACAGTTTGAAAAGGGGATGTAGATTCT
CGCCCGGAATAACCTTGCAGTCCTTTCACTGGGTATGTTGTTGTAATAACCTTGCAGTCCTTAAAAAGAAGGCCTCTATC
ACCCTTCCTAAGAAGTAAGTATCAGTCTGAGTCTTTGCCACCAGGCAACAGAAGGTAACCAAATGGTTCTCCTTCTTCGG
GAAACTCAAATTTGCTGCCACCAACTCAAAAGCTTTAGCAAAATTTAAAAATGTGAACCCTCCTTCGTTTCAATCCCCAA
AACCAAAACCTCCATGCACATCATCATAGCCCCTACAGGTTGTCCCGATGAGATCATTGAAATCCCCTCCTACAAATTGC
TTCTCAGTGGGTGGAATACTTCTCACAAACTCATCCAAATCCTCCCAAAAATGCTTCTTGACCTCCTCGTCAAGCCGCTT
GTGGTGTGTATGCTAATAATGCTCAATGTCAGCCTTCCCACAACTAACTTAATCAACATAATCCTATCATTAACCCTCCC
GACCTCTACCACTTACTCCTTAAGATCCCTGTCAACCAAAATGAATACTCCATTCTTATTCCTCACCTCTCACAGAGTAC
CACGCCTTAAATCCTTCCACATCCCAAGCCTCAGTACCTACCCTGCTACCCACTTGGGTTTCCTAGACACAAGCTATATT
AATCTTCCTCCTCCTAAGGATCTTTACTAACTCTATGGATTTCCCCATTAGTGACCTTATGTTCCACAACCCTAATCTCA
GCCTAGATGCTCCCTAAACACACTTACCACCCTTGACCCTCACCTCTATCCCTGACCGACAACATGACCTTGGTCTACTA
TCACAAATCAAAGCCACTAAAGCAGATGAAACTAATCAAGGAAATTATAAATGCAATAAGGGACCACAGGCCAGAATCAA
CAAGAAAATACAAGTAAGCAGGCAAGCAAATTTTTGAGAATTGGTAAACATGTAAGCAGGCAAGCAAATTGTCATGACCC
AATTTAAGACCGTGACCGGCACTAAGGGGGAGAATCCCAAAGCAAGCCTTAATAGAAATTTA
TTTAGCAGCTGACACTACTTTTATTTTTATATGGATTATAACACAAATAATTAGGATAGCCGGGCAGCATAAGAACTTGA
GGATAGAGGCTAAAGAAGTAGAAACTAAATAAATGACTAAAATAGGGGCAAAATACCAACAAAGGCTGCACAATACCTAA
AGTAATATGGGTTGAATAAATAAAGATTATTGATTTTTTAAAAGATGGTGCAGCAAAAATGGTTAAAAGTATTGATTAAA
ATGTCTGTAAATATTTTTATCAAGCGTAGTAGGGTATTTAATAGTCAATTTAAACACATGATGTGCAAAAAATCTACAAT
TCAAAAATTCAAAAAAGCTTAAATATCTCAACAACTAAAACAACCTAATAGAAATATAAAATTCAAATTCATCCTAAACC
TAAGCAAGTTATTATGCTAAAAGTTACAACAATAATTGAAAGTAGATTTCAATACTCCTCCTTTGCTTCAGTTGGTGCAA
TCCAAAAAAATTTGCTCCTCAAATTCTGATTCGGCAGTTGGCACTGAAATCTTTTGACTGCATTTGAACTTGCACATTTT
TTAATATCGATCTTTCTCTTCTTCTTTCTTTTTCTTCTTTTGATTTTGTACTTACGAAACACCCATAATAATCTTGTCTT
GTTTGAAAGTGTTTTAATCTGGAAAATGATAAGATTCACGTAGAGTGTTAATAAGGATCGTTCTTCCATTATAGCATTCC
ATAAATCGTAGGTTTCAAAATACAATTTCATTCTCATTGACCAAATTTGATAGTTTTTATCGGTAAAAATTTGTGGGGCA
TTGAAAGAGAGATTGCTGCTTGCCATGGTTGAGAAGTGGGTTGAAAATTAATATTGGTTGATAAAGTCCTGTGCGTTAAA
AATAAGCACGAAATTAAAATGGATTGAAAATAGGTATGGATTAAAACTGGTAGAAAGTTGTTTTTCAATGAACTTACAGA
TCTTGTAAGATTAATGAGGCTCTTGATACCACTGTAGTTTTTTATAAGATGGTGTGACAAAAATGGTTAAAAGTATTGTT
TGAAGTTTCTCTCATTATTTTTACCAAGCATAGGTGGGCTTTAAATAGCCAATTTGAATACATAATATGTAGAAAATCTA
CAATTCAAAATAGCTAAAATATCTTAACTAAAACAACCTAATAGAAATTTATAATTCAAATTCATCCTAAACCTAGGCAA
GTTATCATGTTAAAAATTACTGCAATAACTGAATGTAAATTTCAACACAAATGCTAATAAGAATTAGAAACAGAGAAATT
GAACAATAGACCCAGAATGGAAGGTACAAATAAGGACTTATACAATCAGATTATCCCACGAGAAGGTTGCAGAATCAGAC
TATCCGAACAAGAAATCCAACTGCAGAATCAAATTCTAAATCCTTAAAATCTACTTCTATCACTTTGAAATATTGGAAGT
TGAATCATGAATGTAACTTAAAATAAGTTTAAAATGACTTTAAAAAGTTAAAAGTAGGTACTCCCCTACTTTTCATTTTT
TAACTTAAAAGTTACTACTGTTTGACTTTTTAAAAACTACTTTTTTTTTAAGTTTAGCCAAACGGCTATTAATTACCTAA
CAAAAGATTGCAAAAGCAGAATAAGAATGCAAGATGAGCACGAAAGGTTTCAGAAAATATAAACCCACTACAAGAAAGAA
AGAGGGACAGGATAGACAGAACCTTGCCGGGATGGCAAGCTGTTGAAGATGAGAGGGACCTCAGTGATGCTTGGGCGATC
CTCCGTTCAAATGTGAGTGGTCGCCGGAGAAACAGACAGTGGTGCTTCCGTCTCTCTCCTGCTCGCTGCCTAGGGTTTGG
TCGAACAAGGAAGAAGGGAAGAGAGAGAAGAAGAGGAGGAGGAGAGAGAGAAGGGGATGAGGGAGACACCGGGGTTGGTG
GCCTCCAGCATAAGTGTGATGAAATTGGGAAAGAGGTAGCCACTATCAGGGAAAGAGAGCAGAAGAGAGAGAGAGAGAGA
GAGAAGCCGTGATATCGAGATGGATCCATATATACCCATGAAATGCTACACAAATAAAAGCAATCATCAATCAGTAAGCA
TGAATTGAGGAATGGTCCAAATTTCAATTTTTTTTCTTACTTAACTTATTTTTGCTTGTTTATTTGCTGTGAAATGTGGT
TTCATGTGTTCTTCAATTCAGTGCTGATATTTCTAGTCACTTTTTCTTGATAATCCTTGCATAATGAACATTGTCTCCTT
AGAAACTTGCTTTAAATACAATGTGTAGAGAGTAATAGTTTGTGATATCTCTCTTGAAACAGTTATGGGTTCACTGGAGC
ATTCATTGATAAGGTTGTCTGTCTATGGTTCAATACAAGCCGATGGAGAAAGCTTTGGCAAGTATAACACAGATGACTAT
AGTAAGGTTCTTTCAGACTTAGGTCCTGGTGGTGGATCTGGTGGAACAATTCTTCTTTTTGTTCAGTCTTTGGTCCTTGG
TGATTCTTCTACTATATCAACTATGGGAGGGCATGGTAGTCCTAATGGTGGTGGCGGTGGTGGTGGAAGGATTCACTTTC
ATTGGTCGGACATTTCTGTTGGAGATGAATACCTGCCTATAACAAGTGTAAAAGGCATGATAAATGTCGGGTTCGTATCT
AATCAAGTGTACATACTCATTGTGTAACTTGAATTTACTTGCTTGGTAAGTTTTGTTTTGTGAAACATCATATATATCAT
ACAAAAGAGAACCCTAGACCCGCCTACGTGGCGCACCACAAACCAGGATTCCCTTTTAATTTATTTTATTTCCAAAACAG
GCCTTTCCTTTTCATGAAAAGTTGCGACTTTTATGAAAAATTGCGACTCTTATGAAAAGTTATGACTTTTATGAAAGATT
GTGACCTTTCCGAAGGATTGTAACTTTTCCGAATGACCTTTCCGATAAGACACAATAAGCATTTGTTCACACTGCCCTTT
GTTGTCTATAAATATAGGAATTTCCTCTCATTTTAAAACAACGAAAATTTTGAACTTCTTCTTCTTCTGGACAATTAAAT
ATTTGTGTACTTTGCTCCTGTTGAATGATTTACTGACAGCATTGTTTTTGTATCAATATACTTGTGAATAGAATCGCTCT
ATCCTGAGAGGATCTATTCCTTTAAACCTCGGGTAGTAGAGGGGAATAATTTCCTTAAGGGGATACCGTGCATTCAATGG
GCTCGATCTTTTTCATTCTGTTTCATTCTATTGTTACAGATTCTGGTATATTTTTTACAGTCATTAATTTTTGCTTATAT
TATTAATTGTTATTTTTGAGTACATGCTTTAAACTTTGTTGTTTATGTTTTTGCAAAATTATTGTTATAAGTATTTGTTA
GTACAGATTAAATAACAAATGTTAATTGAGTATTCAAGCAAGTTTTCTTCTCTACTGGAATTGTTGAAGGTACAATAAAA
AAAAAACCCTTACAAATCTCTAATTTCTTCATCAACGTCATTCCTTCACANNNNNNNNNNNNNNNNNNNNNNNNNNNNNN
NNNNNNNNNNNNNNNNNNNNNNNNNNNNNNNNNNNNNNNNNNNNNNNNNNNNNNNNNNNNNNNNNNNNNNNNNNNNNNNN
NNNNNNNNNNNNNNNNNNNNNNNNNNNNNNNNNNNNNNNNNNNNNNNNNNNNNNNNNNNNNNNNNNNNNNNNNNNNNNNN
NNNNNNNNNNNNNNNNNNNNNNNNNNNNNNNNNNNNNNNNNNNNNNNNNNNNNNNNNNNNNNNNNNNNNNNNNNNNNNNN
NNNNNNNNNNNNNNNNNNNNNNNNNNNNNNNNNNNNNNNNNNNNNNNNNNNNNNNNNNNNNNNNNNNNNNNNNNNNNNNN
NNNNNNNNNNNNNNNNNNNNNNNNNNNNNNNNNNNNNNNNNNNNNNNNNNNNNNNNNNNNNNNNNNNNNNNNNNNNNNNN
NNNNNNNNNNNNNNNNNNNNNNNNNNNNNNNNNNNNNNNNNNNNNNNNNNNNNNNNNNNNNNNNNNNNNNNNNNNNNNNN
NNNNNNNNNNNNNNNNNNNNNNNNNNNNNNNNNNNNNNNNNNNNNNNNNNNNNNNNNNNNNNNNNNNNNNNNNNNNNNNN
NNNNNNNNNNNNNNNNNNNNNNNNNNNNNNNNNNNNNNNNNNNNNNNNNNNNNNNNNNNNNNNNNNNNNNNNNNNNNNNN
NNNNNNNNNNNNNNNNNNNNNNNNNNNNNNNNNNNNNNNNNNNNNNNNNNNNNNNNNNNNNNNNNNNNNNNNNNNNNNNN
NNNNNNNNNNNNNNNNNNNNNNNNNNNNNNNNNNNNNNNNNNNNNNNNNNNNNNNNNNNNNNNNNNNNNNNNNNNNNNNN
NNNNNNNNNNNNNNNNNNNNNNNNNNNNNNNNNNNNNNNNNNNNNNNNNNNNNNNNNNNNNNNNNNNNNNNNNNNNNNNN
NNNNNNNNNNNNNNNNNNNNNNNNNNNNNNNNNNNNNNNNNNNNNNNNNNNNNNNNNNNNNNNNNNNNNNNNNNNNNNNN
NNNNNNNNNNNNNNNNNNNNNNNNNNNNNNNNNNNNNNNNNNNNNNNNNNNNNNNNNNNNNNNNNNNNNNNNNNNNNNNN
NNNNNNNNNNNNNNNNNNNNNNNNNNNNNNNNNNNNNNNNNNNNNNNNNNNNNNNNNNNNNNNNNNNNNNNNNNNNNNNN
NNNNNNNNNNNNNNNNNNNNNNNNNNNNNNNNNNNNNNNNNNNNNNNNNNNNNNNNNNNNNNNNNNNNNNNNNNNNNNNN
NNNNNNNNNNNNNNNNNNNNNNNNNNNNNNNNNNNNNNNNNNNNNNNNNNNNNNNNNNNNNNNNNNNNNNNNNNNNNNNN
NNNNNNNNNNNNNNNNNNNNNNNNNNNNNNNNNNNNNNNNNNNNNNNNNNNNNNNNNNNNNNNNNNNNNNNNNNNNNNNN
NNNNNNNNNNNNNNNNNNNNNNNNNNNNNNNNNNNNNNNNNNNNNNNNNNNNNNNNNNNNNNNNNNNNNNNNNNNNNNNN
NNNNNNNNNNNNNNNNNNNNNNNNNNNNNNNNNNNNNNNNNNNNNNNNNNNNNNNNNNNNNNNNNNNNNNNNNNNNNNNN
NNNNNNNNNNNNNNNNNNNNNNNNNNNNNNNNNNNNNNNNNNNNNNNNNNNNNNNNNNNNNNNNNNNNNNNNNNNNNNNN
NNNNNNNNNNNNNNNNNNNNNNNNNNNNNNNNNNNNNNNNNNNNNNNNNNNNNNNNNNNNNNNNNNNNNNNNNNNNNNNN
NNNNNNNNNNNNNNNNNNNNNNNNNNNNNNNNNNNNNNNNNNNNNNNNNNNNNNNNNNNNNNNNNNNNNNNNNNNNNNNN
NNNNNNNNNNNNNNNNNNNNNNNNNNNNNNNNNNNNNNNNNNNNNNNNNNNNNNNNNNNNNNNNNNNNNNNNNNNNNNNN
NNNNNNNNNNNNNNNNNNNNNNNNNNNNNNNNNNNNNNNNNNNNNNNNNNNNNNNNNNNNNNNNNNNNNNNNNNNNNNNN
NNNNNNNNNNNNNNNNNNNNNNNNNNNNNNNNNNNNNNNNNNNNNNNNNNNNNNNNNNNNNNNNNNNNNNNNNNNNNNNN
NNNNNNNNNNNNNNNNNNNNNNNNNNNNNNNNNNNNNNNNNNNNNNNNNNNNNNNNNNNNNNNNNNNNNNNNNNNNNNNN
NNNNNNNNNNNNNNNNNNNNNNNNNNNNNNNNNNNNNNNNNNNNNNNNNNNNNNNNNNNNNNNNNNNNNNNNNNNNNNNN
NNNNNNNNNNNNNNNNNNNNNTGTCAGGTAACTTGTAATTTCAACTTGCGCATTCAAAAAGATAAAATAAAAGAATACAT
TATCAACACTTGCAATTCCTTCTTACGATTGAAACTAATTGAAAAGGTTTTGGGGCCTGACCTGAAGAATATGATGCTCG
TCCTAAAAGAGTGATAGACAACCATATGCGTTGAGATTGCATTTTGTGGACCAAAGGCTTGTGGATATGTTTAATCAAAT
TCTAGGTCTAAAAGCAAATATGCTTCATACTTTAACTTCTTCTACATTTTGAAAAAACCTCACCCCAGAGTTAATTTTAC
TGCAATCTTATCTGTCGGTTAGGTGATGAGAAATTTCATATATGTTACCTCTGCATGTTGGCTAATCTTGTTGTTGATCA
AAAGGTTCGATCACACTTACATTTTTTTTACTTCTCAGTTTTCTCTCTCTCTCTGGGGTTTAATGTAGACTATTGTCAGC
TCATTCAATGTTTGCTGTCAAAGATATTTGAATAATCTTTTAATCTGTATCTTAAGAATGTGGAATTTATGTTTAACGTA
TATTGTCAGTGTTTAAATATGTGGATGAACTAATGCAGGAATGCCCTATTGGTACTTATAAGAATGTAAGTGGATCTGAT
CGATCCCTGTGTGCTAAATGTCCATCTCATGAGCTTCCTCATCGGGCTCTATATATTTCTACACGAGGTACGTTCAGTCT
TATTTTATGGTTCAGCGATGATTTCATCCTGCACTTTTGGCAACTAATTAGTTTTCAGTGTTCAGCTGTATTGATACATT
TCTTACTGGTAGATAATTCTTGCGACTTCAGCTGTTTCAGGATTAAGGGTTTCTTGATTGATAGATGTGTATAAGTTGGT
AGAAGAATTGGTGAAATAAGATTGTTCTAATTGAATAATAACATTATTCTAGATTATGATTTGTAAGAAGTTTAAAAGTT
TTCTCAATCAATGATTTTATTATATAAACTTTTCGGGGTGGCGCTTTAATGCTGCAGGTGGCGTCACTGATACTCCATGT
CCGTACAAGTGCATTTCTGATAGATATCACATGCCACGCTGTTATACAGCACTTGAGGAGTTGATTTACACATTTGGTGG
ACCATGGTTATTTGGTTGTCTTCTTTTCAGTCTCCTCATCCTTCTAGCTCTTGTTCTTAGTGTGGCTCGGATAAAATTTG
GCAGTGGCGATGAATTGCCTGGTCCAGTGCCAGCACGTCGTGGATCTCTAATTGATCGTTCATTCCCTTTTTTAGAGTCA
TTAAATGAGGTCCTCAGATCCACCTTCTACATTTCTATCATTTCTTTTTTCAGCTGCCATTCAACCAATATTTACACGTG
GCATATTAGAAATGTCCTCTTGATGGGTATTCTGATTTTAATATAAGTGTGTTATTTTAGGTGCTGGAGACAAGTAGAAC
TGAAGAATCGCAAACACATGTGCATAGAATGTACCTTTCGGGGAATAACACTTTTAGTGAACCTTGGCATCTCCCTCATT
CTCCTCCTAAAGCAGTAACAGAAATTGTGTATGTTCTCTCTTATTTGCTATTAGACTAAAGGCTTGCCCATGCATGTCAT
GCAGCAATACTCAAACTTGTTCCTCATTAATACTAGTCGTTTAAGAACTTATTTGCAGGCACTAATATGTTAATGTCTAT
ATTGGTAGTTTTTCTTTTTTATAACCACGGTGTCCAGGCCTGCTTGCGGACACCTCGACTCATTCCAGGGGATATCTGCA
ACATTCCTATCTGCTTGGATTTGAACCTGAAACCTCATAATTCTCAATCCAATTTATTAACCACTAGGCCACACCCTTGT
GTTCTGTGATTGTAGTTTCCTTTCATCCAAATGTTCTTGAGAACTTTGTAACATTCAATGACATAATTGAATTGTTAAAC
ATATCAGATATGAAGATGCATTCAACAGATTTGTGGATGAGATAAATGAGTTGGCTTCATATCAGTGGTGGGAAGGGTCA
GTGTATGGCATACTTTGTACTTTTGCATACCCACTTGCATGGTCATGGCTGCAATGGTGTCGGAAGAAGAAAATGCAGCA
ACTGCGCGAATTTGTTCGTTCCGAATATGATCATGCTTGTTTGCGCTCTTGTCGTTCACGTGCACTCTATGAAGGGCTCA
AGGTCTATCTAATCAACCTTTCACCAAGTTATCATTCCCTCAAAAATTGTACAAGCTTGTCAAATAATCTGGTAATCGGT
TAGAAAATGCTAGTAAATGGAGATAGTAATAGAGTTCCTGGATGCCAGTCGAGATATTTTATGTATGACGTCCATGCAGC
TGTATTTTCTCCGTGATATATGTTTCATGGGTACAAATGTCTGACCAGATAGAAAATATGCTCTTAACTTTAGAAACTTT
AATGAAGATCATATAGCCACCTTAACTTGATTGTGATAGAGATTTAGTTTTTTCTTTTTTATTTTAAGAAAATGGTATTT
TAAATTGCACAACTACAACTCTTCTACCGTGTAAATGAGACACTCTTATCTGTATGTAGCTTGGCAGTTGATGGTAAATT
TGCTTCTGGATAGTTTCATTTCAATGACTGAATGATAGAACTGAAATGAAAGTAAGTTGAGTTTCTGGATGTGATTTATT
TTCACCTGAACTCCATCAATTTTTAGAAATATGCTTATGACATGGATTTAGCTTCTGTATGAAGCACAAGCACATAGTTG
CAGTTTGTGAGTTGTAAAGATTGTCTCCAACTTGCAAGAAATTACAGCATATAGGATTTAGTCTGATGCTGTTGGTTAGA
CTTGGTATTAGGTGCAACTTTTTGATGCCCTTTTTTTGCTTCATTCTCGTGGATGTTTACCACCATTGGTGTTGATCAAT
ATCGATTCTAGTGTAGGTAGCTGCAACTTCAGATCTGATTCTTGCATATGTGGATTTTTTCCTTGGGGGAGATGAGAAAA
GGGATGACCTGCCTCCTCCTCTCCATCAGAGGTTACCAATGTCTATACTTTTTGGAGGAGATGGATCTTACATGACTCCT
TTCTCTCTTCAAAGTGACAATATCCTGACCAGCCTCATGAGTCAGGTTTGTGTTTATTGCTAAGTAAGATGACTGACCGT
TCAGGATTTTGTGGGTAAATCATTTCTTTTAGCATTTCTGTTTCTCCTTCCCTTTCATTAGAAAATTTTGAAATATGTAT
TCTTCTTTTTTTTGTATCCCATTGCAGTCGGTGCCACCTACAATTTGGTATAGACTAGTTGCTGGTCTAAATGCGCAACT
TCGTTTAGTACACCGCGGACATCTGAGGGCTAATTTTTGTCCAGTTATTAGTTGGCTTGAGACCCATGCAAATCCATATT
TACGTGCCCATGGCATACTTGTTTATCTTACTCACTCTCAACCTTCAGCCAGTGGTTATGACCAGTTTGGACTACTTGTA
TGCACTGTTGAAAATGAACCAGTGATGCCGTCGGAAAGCCAGAACAGATCTTTATTGCTCGAGAAGCACCCACGGTAATG
ATTCATATGTTGCTTTAGTTTTTTGCTTCAATCTATCCTATAGTTCCTTGATTCTCTTTCTTTGGATGCAGTACACCTGC
TAATCGTTGGAGAAAGGCATTTGATCTTGTTAGAGTCAATGAACATGCAACAGTGCAGAAAAAAATACCTGGAGAAATTT
TACATGACAAAAACCTACAGGCTCTTAAAGACCAATTGACTCTATGCTACCCGTTCTATTATATAATTCGGAGCACAAGA
CCTGTTGGCCATCAGGTATGTTTCATCTCAGTTGCTTTTGCTGTTCTTCTTTCTCGGTCTGTCAGCCTCACAAGTTGATA
CTAATGCTTGTTCTATATTCTTGTAGGATGTTATTGGTTTGGTCATCTCAATACTCCTATTAGGAGATTTTAGTCTAGTC
TTGCTCACATTGCTACAGCTGTATTCTATCTCAATGCTAGACGTGTTTTTCTTTTTGTCTATTCTTCCTCTTGGTATACT
TCTTCCATTTCCAGCTGGAATCAATGCTTTATTTAGTCACGGACCTGCGCGATCAGCAGTGCCTGCCCGTGTCTATGCTC
TATGGAATATCATCTCAACAATTAATGTTGTAAGTAGCCAGGGACTCTGCAAGTTTTTTTACTATTCTCCTGTGTCACTG
ATAAGATGACAAAATGCTCCTTGTTCTTAAGAATCACTTTGTGTTCCTTACCATGTCTTTTCTCTTTCGCCTAGATTACC
TTGATAAATAATTTATGTGCCATGCTACAACTACGCCTTCGTTTGCTTGGTATTTGTTTAGAATAGGAAACCAACATGTT
TTGACCTTTTCTGATTCCGGCCTTATCTCTTTGCCCTCTCCTTTTTTCTTCCAAAAATGAATAGCATAAGTAAATGAAGA
ATTTCCTTCATCA
TACTTGTTCTTACATTGTGAAGTGACTAGACAACTTTAGAACATATTTCTAGCTCTAGCATTAGCAGGGGAACACTGGGT
TATGCCAAACAATACAAGGAAATGCTGTCATGCTAGGATAAAAGGAGAAGACCTTCAAGTCAGAAAAAGTAGAGGAATTC
GATCCTTGCATGCATATGGTGAATTGTACGAAAATTAGGGACTCGAGATTTTCAGTCAAGGTAACTCCTTTCAGAAGATA
AAATTGAATTGCTTGCTTCTGCAAAAGACTCAGAAGCTAACACTAGATGTTCTTGGATTTCTGTAAGAAAGGAATTTTTG
CTGTATATTTTTGGATCATGCCCCTGTGATTATGGCCAGCACAACTGCTGTGCTTTTGAATATATAAAATTTGTTACCAT
CTGAGAAAAAAAATTATCTCGTTGTGTCTTGTTAGTAAAACCTTTTATAAATTCATGTATCAATCTGTTTTACTGCAGCT
GTGTCACACCTAATTGTGGTTGGAATTTTTTAGTTCATGCACAGCAGGCCTTTGGGGGAGGATTATTGGGACAAAACTTT
GTTCATATGTAGGTCCCATAGCTAGTTACGATTATTGTTTGGTTTGCCTTTTCATCATTGATGTCCTATTCCATTTGGCA
GAATGAACTAGCTATTTTGGAATTCATTCACCTCTTAGTTGAAACTATGGATCGTCATTTTGGCAATGTGGTAAGTTTGT
GAATTAAGTTGATTATTTTTTGGAAGTCAGTTGGGATGTTTTGCTTTCTGGTTTATTAATTTTCTAATTCAATAGTGCGA
GCTAGATATCATGTTTCATCTTGAGAAAGCGCACTTCATGTTGGAGGAAATGGTAATGAATGGGTGTATTGTTGAGACAA
GCAAGGCAAATATTCTGACTCCAATTCAACTAATGGACAAAGCATCATAAGAATCCACTCTTATGCACAAAAGGTTTCGA
AGCATCATGGTGAACCATTTGTTTTGTGAAGTGTTCCTTCTTTGATTGGTTTGTATGAGGAAAACAATCTTTATTTCCAT
TACAATGCTATGCATCTGCTTTGACAACATATAAGGAGGATAAATTGCTTTGGTTATTTTACTTGTTTGACTTGGAGTTC
TTGATAGTATGTTGCCGGTTGTTGCTTTTTTGGCCTTTCAATTGTTTATTTTACAGGCTGGTTTATTGGGTGCTTTCCCG
ATAAACCACTCAGTCTCCATGGTAGGTAAGAGGAAAATATTACACAACTGTTTTCATTACTTTTTTCTATATAGGCTGCC
TTTTTAGTTGAAGTTCCTATATTGATTTTTTCTTTCTTTCTCTTATGAATCCCCTTTTTCTGCTCCTTGAACTCATGGTT
GTTTATTAGTTTGCCTCCCATCGCCACCAATCACAATAGCTAACTGTAAAATTTTTAAGAGAAGAAAAATACACTTGGCC
GCTCAAAGTCAAAGGTGGTTTAAGCATCGTATTTTGGATGCCTTGCAGAATTCCTGAACAATAATTTGAGTCATGGAAAG
CATCCTGAACAATAGTTTAAGCTCAAAGTCTCTCTTTTGGTTGAATATAAATACTAGTTGGAGCGCGAGGAGTTTATGAG
GGGATGTTTCTTAAGCTGTTTAAATTTTTTTCCATTTTATTGTTGATAGATGTACTAGTGGAAGGAGACCATTTAGCTCC
TAATAAATTTTTTACAGTAGTTTTGCGTTTGTTTGTGTACAAATGCACACGCAAGTATACGCTGAGTTCAGATATTGTAA
TCACAGGGACTTGTAAAATTGATGGTCTAATTGGAATTCTTATTTCAACTATTCCTAGAAACAAATAATTCTTGAGTTTT
TATTATTCTAAAGTTAACTAAGAAAACAATAAAACTTGTAGGAAGCTAGGAAACGTTTGTTTTAATAGAAAAGTCTAGGG
TCTTGGCAATTTAAATATTTAGTTTAGTCTTTTAATAGTCACATTTATTACCTGAGTTATTTGTTGCATGTTCATTACTT
ATTGAGCATCTTGCCAAAAACTATAAGACTACTCAACTATTTTTGACTTCTATATTATATGATCGTCGGTTAATAGTGAA
GTGCATTTATATTCTGTATGTATGAACTGAGCAAGACTAAAGGGTATATTACTATCCTCATTAGCGAATCAATTTCCTCT
ACCTATAAGGTTCACAAACAACAACAACAACAACATACCCAGTGCAATCCCACTAGGTGGGGTCTGGGGAGGGTAGAGTG
TACGCAGACCTTACCACTACCTCGCGGAGGTAGAGAGGCTGTTTCCGGAAGACCCTCAGCTCAAGTACATCAAATCCAAG
TAAAAGACAAGAAATATATAAAACATAACATCCAATAAGAAAATAGTGTATAATCAACAAAGGAGACAATATCATCAAGA
AAATAATGCGAGAAGTGAACGCAGTAAACAACAATAGGCTATGCCCAGACAAGAACTACAAGCGCAAAGCTAAGACTACT
ACAAACGCTAACAACCCATACCCTCGCAAGGAAAGACAACACGCTAACCCAACTAACCTTCAACCTTAATACGCGACCTC
CACTCCTTCCTATCTAGAGTCATGTCCTCGGTAATGTGAAGCTGAGCCAAGTCCTGTCTAATCACCTCTCCCCAATACTT
CTTAGGCCTACCTCTACCCCTCCGCGTACCCTCTACAACCAGCCCCTCGCACCTCCTCACTGGGGCGTCTGCGCTCCGTC
TCTTCACATGCCCAAACCATCTCAATCTCGCTTCCCTCAGCTTGTCCACCACAGAGGCCACTCCCACCTTCTCCCGGATA
ACCTCATTCCTAATCTTATCGCTCCTAGTGTGCCCACACATCCATCTCAGCATCCTCATCTCCGCAACATGCATTTTTTG
AACATGTGAGTTCTTGACTGGCCAACACTCCGCTCCATACAACAAGGCCGGTCTAACTACCACTCTGTAGAACTTACCTT
TGAGTTTAGGTGGCATTTTCTTATCACACAAGACTCCAGAGGCAAGCCTCCATTTCATCCAAGCAACCCCAATGCGATGT
GTGACATCATCGTCGATGTCGCCACTTCCTTGGATTATAGACCCAAGATACTTAAAACTTTCTTTCTTAGGAATGATCTG
TGTCTCAAGTCTCACTCCCCCATCTACCTCATCCAACGCATCACTGAAATTGCACCCCAAATATTCTGTTTTGGTCCTAC
TCAACCTGAACCCTTTGGACTCCAGCGTTTGTCTCCACACCTCCAACCTCGCATTAACTCTGTCTCGCGTCTCATCAATC
AGTACTATGTCATCCGCAAATAACATACACCATGGGACCTTCTCCTGAATGGACCACATCAACTCATCCATCGCCAAAGC
AAATAGCAAAGGGCTAAGGACTGATCCCTGGTGCAGCCCCATCTCAACTGGGAAATGTTCCGAGTCTCCTCCAACCGTTC
TAACCCGAGTCTTGGCTCCACCATACATGTCCTTTATCGCCCTAATATAAATCATCGGGACACCTTTAGCCTCCAAGCAC
CTCCAGAGGACATTCCTCGGTACTTTGTCATAGGCCTTTTCAAGGTCAATGAACACCATATGTAGGTCTCTCTTCCTTTC
TCTATATTTTTCTACCAGTCTTCGCATAAGATGGATGGCTTCGGTAGTCGATCGGCCCGGCATGAATCCAAACTGATTCT
CAGAGATGGACACCCCTTTTCTCACCCTCATCTCCACCACTCTCTCCCAAGGTTCACAAACAAGTTCTACTTATTACGCC
CACTATTACCTTTTTAAAGTTCAATTAACGAGCCACAAATAATATTTGATAGTTGGCTAAAAAATAGAATGATACAAACC
AAGAAGAATTAAATAACTCAAAGATGGAAAATTCAATATTTATAAGCGATTGTTAAATGTCAATCATGTCAATGGCAAAA
CCCTAGAAATAGGTAGTGTAGCTACTCATGATTCTCATAAGATGATACGAATCATGTGATTACAAGAAATATTGAAAAGT
AATGTGTTGCTCTTCAAAAATCATGTAAAAGACCAATTTATAGAGGCAGATATAAGACTGTAAAATTTGATTCGAAAATA
TAATAATCAAGATTGAAATATATCACAAAAATCATGGTATTTGATTTCAATATGAGTGATATAATTTCTATGAATTTTTT
GATTCTTGTTTTCAAATATAAATTTAAGGGCTTTTGAGCTTGAGTTTTAATCTGGATGAACTTGTTCTTCATTTGTACTT
GAATTCAAGGGTCTTTGAGCTTAATCTTGAATCTTCATCTTGATCTCTAGAACTTGTAAAAAAATGTTTCAGTGCTTGAA
CGCTTGTAGATTGTAGAAAAAAATTGCAGTGTTTGATCCACAAGCTCTCTCTGGGTTCTTGTTAGGATTTTGGTGAATTT
TTTGAATGATGAGGATCCCTATTTATAGTTGTAGAATGAAGGAGGTGTGATGAAGAAAAGTTTCTTTCGGCCAATCATAG
TTAAGTGACATGGTAATATTTGATTTGCCGGAATATGTCACTTGCACACATGTGACACATTATTCTTGATTTTTAATTTG
GCTAGGCATGTTATGTCATTTTGACATGTGACGTGATCCTATTGGCTTCTATATTTGACTTGATATGCTGCGACATCTTA
CTCCATTTTCTTATTAGCAGACCAATTTTGTTCAAGAGAAAATTGGCCTTCTTCATTTTTGACATTTCTATATTTTGAAA
TAGTTCACCAATTCAGTGCTTTATTTGTAGAGTCAATCTTTCTAGAGAAGCAGTCTTCCTGAAACACCAAGCGTGAGTCC
TTATCCTCGAGTGCATTTTTTTGCTTTTCCGCGAAAGTAATTCTCTATCTTGGCCGCGGTCAAGCTTCCCGAGAAGACTC
TATTTTTTTTTTCTTTTTAGAGAGTTAGTCTATTTTTCATTAAAGTGAATGCTCAAATTATTGTTCTCACAGTCACAAAC
TTGGCTAAGTTTGTGCACTTACAACATTGCATAATGATTACATGATTAACCAAGTCTGCACTTCACCTTCCCTCCCTAAG
CCATCACTTTCCCTTGTCAGTCACTCACACAAGGGTAGGTCTATCCTCGAGTGCATTTTTTTGCCTTTCCGCGAAAGTAA
TTCTCTATCTTGGCCGCGATCAAGCATCCCGAGAAGATTCTAAGTTTTTTTTTCTTTTCAGAGAGTTAGTCTATTTTTCG
ATAAAGTGAATGCTTGAATTATTGTTCTCACACTCACAAACTTGGCTAAGTTTGTGCACTTACAACACTGCATAATGATT
ACATGAATAACCAAGTTTGCACTTCACCTTCCCTCCCTAAGCCATCACTTTCCCTTGTCAGTCACTCGCACAAGGGTAGG
TCTCGAGCAATAGTAGCTGACGAAGAATAAGATAATGAAGCAAATTGGAATCTGCCCTCATCCTCGGTGACGACCTATGT
AGTAACAGGTCTGAGGAGTATGAGAGAGCGATTCGANNNNNNNNNNNNNNNNNNNNNNNNNNNNNNNNNNNNNNNNNNNN
NNNNNNNNNNNNNNNNNNNNNNNNNNNNNNNNNNNNNNNNNNNNNNNNNNNNNNNNNNNNNNNNNNNNNNNNNNNNNNNN
NNNNNNNNNNNNNNNNNNNNNNNNNNNNNNNNNNNNNNNNNNNNNNNNNNNNNNNNNNNNNNNNNNNNNNNNNNNNNNNN
NNNNNNNNNNNNNNNNNNNNNNNNNNNNNNNNNNNNNNNNNNNNNNNNNNNNNNNNNNNNNNNNNNNNNNNNNNNNNNNN
NNNNNNNNNNNNNNNNNNNNNNNNNNNNNNNNNNNNNNNNNNNNNNNNNNNNNNNNNNNNNNNNNNNNNNNNNNNNNNNN
NNNNNNNNNNNNNNNNNNNNNNNNNNNNNNNNNNNNNNNNNNNNNNNNNNNNNNNNNNNNNNNNNNNNNNNNNNNNNNNN
NNNNNNNNNNNNNNNNNNNNNNNNNNNNNNNNNNNNNNNNNNNNNNNNNNNNNNNNNNNNNNNNNNNNNNNNNNNNNNNN
NNNNNNNNNNNNNNNNNNNNNNNNNNNNNNNNNNNNNNNNNNNNNNNNNNNNNNNNNNNNNNNNNNNNNNNNNNNNNNNN
NNNNNNNNNNNNNNNNNNNNNNNNNNNNNNNNNNNNNNNNNNNNNNNNNNNNNNNNNNNNNNNNNNNNNNNNNNNNNNNN
NNNNNNNNNNNNNNNNNNNNNNNNNNNNNNNNNNNNNNNNNNCTAGGCTCTTTGTGCAATATTTCATGTACCTACGTGTT
GATCATTGCTAACTAGAACATGAATTTGTTGACTGAATGCTAGAGAGTAGAAGCATGCGTCAGGAGTGTGTGAATGTTTG
TTTGAAGTTTGACTCTGTATGTATAAGCTAAAAATTTCTTAAGTAGTCTTGCCTAGATTCTTAGATAGCTAGATAGGAAA
GGATCATAGACCATTTTTGTTATATAGCCCCCAATAGCCAAAAACATTTACCAAATGAAATCATGAACCCTTTGAACCCT
GTTTGAGCCTTGAAATTGATTTTTGTTTGTCAGTGGTCACCATGATTTGATGTCATATCATTGGTTAAGTCAAGATGACA
CAACTCAGGCCAAAATCCTAAGTTGAAAGTGAGTATGAGAAAAATTAAGAAGAAAAAGTTTATCATTGTCATATCCTTGA
TTTTTCCGAAGGCACGAAACCACAACACAGAATAAAAATGGTTCAAGTAGATGGTGGATATATATATATAAAGCGAAAAT
AAAAAAGAAAAGAAGAAAAGAAAATGATGTAGTTGTTGGGATGCGAGAAAGAAAGAAAAATCGGAAATGCCTAAGCAAGA
GTTGTGTGCAAAAAAGTAACTTTGGGGGACCAAGGTAATCTAGTCACTCATATTCGTAAATATTCCATTCCTTAACTCGA
GCCAACATCACAAGTCGATAAAGTCCTATAGTGATCCTATTCCGGTTGTTTGATAATTAATGTGTTGAAAATAAGAACAA
GCCTTTGGTCTGTGTACTTGTATTATCAGAGGTTCTTTTGGAGAGTGAGTGTATCTGTCAGTCCCACATCTTATCTGAAA
TCATGTGTGAGGGACTTCTTTGAAGTGAGGGCACTATGTTTGTATTTTCTAGTCGTTTAAGTTGACTGGAAGATTGTAAC
TTGCATAAACATGATCGACTATGTGTTATGAAATGTTGCCCTTAGATCCTTGCATGTTAGGTATATGATTTTGGGTGTAA
ATTTTTGTGGAAGTAGTTGTTGCATATCTTTGACAATTTTCTTATTTGAACATCGGTTATTGATCATTTTCATCGCTTGA
GGACAAGCAATGGTTCTAAGTTGAGGGTGTTGCTGTGTTGTGAACTTGTAGCACATTCGACTTCCAAAACCAAGAATTAT
TGCAAGTAACCAAGCATTCAATCTATAGGAAAAGATTGTTAAAAAGTAGTTGGATGAGAAAGCTTGAAATTGGAATAAAG
TAGTTTAGGATGGAAGGCTAAGCGAGTCGTGTATCTATGTACTGTCCATGAACCTGGCCATGAAGTTGGCCTGGACAAGA
AAATGCCAAGTGCAACTGAACAAGACCCTATACAGTCCGTAGTGACTTAAACGAGAAGGCCAGGCAGCCGTGAAGTGGCA
GGCTAACATCAAGTCAAAGTTCACTCTGAAGGATAAGAGAAAGAGGCTGAGGACGGGTCGAGGAATGGTAACCTGTATGG
GTCGTACAGTAGTTTGTGGAAAGCTAAGGCAAAAGCTGAAGAATTATTTCTAAGTTTTGGATCATGAAAGGCTTGAACGG
ACCGTGAAGAGATTCACGGGCTGTTTACCTATCCGTGAATGTTGTCGACAAGAACACTTTCCTACTTTGTCTAGGACTCA
TTTTTAAGACTATGATTAGTTACTTAGGGTTTTATTTATATTATCATTAATATTTTGAGACAAGTTTTTATCGAAGAGAC
GATACCTTTCTTATTTTGATTTATCTTTTGGATAATTGATCAACGTTTGATCTTGGATTCGAGTTCTTAATCAAGATTGA
TTGGTTTTCATTATTGTAAGTTTATTACTTCTAAACTTTCATAAATTTTTCACAATTTTTTTTTGAGAACATGAGCAACT
AAACACCATAACTAGGGTTGTGGGAACCATGATTTGGGCGCAACATTAAAATCAACCACGGATGGGTATCAATTAAAGTT
TTGCAGGCTTCATTTCTATTTTCGTATTGATTAATTTCTAGTGACACTTTAGAACCTTTCTGTATTCATTATTTGCTCGA
GAGATAAGAATATGATTAGAAAAATCTAGAAATGAATGAACTCCACAATTGAATAACTTGTTTGAAAGATTTGAGTCTGG
GAGGGAATAGTTTTCTAAACGAGTAAGCAAAAGTTAAAATTCAAACATTCTAAGACCCAGAGAAGATGAGTGATATTCAC
TTAATAGGAGTCGATAAGCATTTAGGTGTACTTAACTTGCTAGATAATGCATGCATTGTATTAAGAGACTGTTATTTGTG
TAAAATCTTAGTTGTAGTCTGAATGTCATGGGGTACACGATCCGGTCTATTCTAATTTATAATCGAGCTCTGGAACTATC
ACATGGTACTGTTACAACTGGATTTTAGTTACTATTAGTCACTTGAACACTAAATCAAAACCCAATTTACTTTACACATT
TAGTTTTTATTTCTGGGAATATCAACTGCAACTGAACATAAGAACTAGTAGACTTATTTCTTTTGTAATTCTCTGTGGGA
TAGACCTCAACTCTTATTGAGTTCAGTAATTGACTTTGATAGTTATTACTTCTTTAGTGAAGTGTAAGTTTGGACGTATT
AGTTGGGGAGTAATGGGACTTGATGATGAGTTGATTTGTTCATATTGAATAATCCTAATGATGAAAAAGGAGAAATAAAA
GGCAACTTGAATTATATATTGAAGTGTGATGTGTTGAGAATTATTTGAAAGGTTTATTGATTCATTGTTGATGTGGTATC
ATGATTTTGTTGTTGTGAATTGTGCGTTGATATGTAAATGTAATCTCTTTATTATTTGTGTGAACATGCCTATTTGCGTT
GATTATGAGACACGATTATAATAAGTGTTTTGTGAATTGATAAAGAATAAAGAATTATAGAGGATGTACCATTTCTAGAT
ANNNNNNNNNNNNNNNNNNNNNNNNNNNNNNNNNNNNNNNNNNNNNNNNNNNNNNNNNNNNNNNNNNNNNNNNNNNNNNN
NNNNNNNNNNNNNNNNNNNNNNNNNNNNNNNNNNNNNNNNNNNNNNNNNNNNNNNNNNNNNNNNNNNNNNNNNNNNNNNN
NNNNNNNNNNNNNNNNNNNNNNNNNNNNNNNNNNNNNNNNNNNNNNNNNNNNNNNNNNNNNNNNNNNNNNNNNNNNNNNN
NNNNNNNNNNNNNNNNNNNNNNNNNNNNNNNNNNNNNNNNNNNNNNNNNNNNNNNNNNNNNNNNNNNNNNNNNNNNNNNN
NNNNNNNNNNNNNNNNNNNNNNNNNNNNNNNNNNNNNNNNNNNNNNNNNNNNNNNNNNNNNNNNNNNNNNNNNNNNNNNN
NNNNNNNNNNNNNNNNNNNNNNNNNNNNNNNNNNNNNNNNNNNNNNNNNNNNNNNNNNNNNNNNNNNNNNNNNNNNNNNN
NNNNNNNNNNNNNNNNNNNNNNNNNNNNNNNNNNNNNNNNNNNNNNNNNNNNNNNNNNNNNNNNNNNNNNNNNNNNNNNN
NNNNNNNNNNNNNNNNNNNNNNNNNNNNNNNNNNNNNNNNNNNNNNNNNNNNNNNNNNNNNNNNNNNNNNNNNNNNNNNN
NNNNNNNNNNNNNNNNNNNNNNNNNNNNNNNNNNNNNNNNNNNNNNNNNNNNNNNNNNNNNNNNNNNNNNNNNNNNNNNN
NNNNNNNNNNNNNNNNNNNNNNNNNNNNNNNNNNNNNNNNNNNNNNNNNNNNNNNNNNNNNNNNNNNNNNNNNNNNNNNN
NNNNNNNNNNNNNNNNNNNNNNNNNNNNNNNNNNNNNNNNNNNNNNNNNNNNNNNNNNNNNNNNNNNNNNNNNNNNNNNN
NNNNNNNNNNNNNNNNNNNNNNNNNNNNNNNNNNNNNNNNNNNNNNNNNNNNNNNNNNNNNNNNNNNNNNNNNNNNNNNN
NNNNNNNNNNNNNNNNNNNNNNNNNNNNNNNNNNNNNNNNNNNNNNNNNNNNNNNNNNNNNNNNNNNNNNNNNNNNNNNN
NNNNNNNNNNNNNNNNNNNNNNNNNNNNNNNNNNNNNNNNNNNNNNNNNNNNNNNNNNNNNNNNNNNNNNNNNNNNNNNN
NNNNNNNNNNNNNNNNNNNNNNNNNNNNNNNNNNNNNNNNNNNNNNNNNNNNNNNNNNNNNNNNNNNNNNNNNNNNNNNN
NNNNNNNNNNNNNNNNNNNNNNNNNNNNNNNNNNNNNNNNNNNNNNNNNNNNNNNNNNNNNNNNNNNNNNNNNNNNNNNN
NNNNNNNNNNNNNNNNNNNNNNNNNNNNNNNNNNNNNNNNNNNNNNNNNNNNNNNNNNNNNNNNNNNNNNNNNNNNNNNN
NNNNNNNNNNNNNNNNNNNNNNNNNNNNNNNNNNNNNNNNNNNNNNNNNNNNNNNNNNNNNNNNNNNNNNNNNNNNNNNN
NNNNNNNNNNNNNNNNNNNNNNNNNNNNNNNNNNNNNNNNNNNNNNNNNNNNNNNNNNNNNNNNNNNNNNNNNNNNNNNN
NNNNNNNNNNNNNNNNNNNNNNNNNNNNNNNNNNNNNNNNNNNNNNNNNNNNNNNNNNNNNNNNNNNNNNNNNNNNNNNN
NNNNNNNNNNNNNNNNNNNNNNNNNNNNNNNNNNNNNNNNNNNNNNNNNNNNNNNNNNNNNNNNNNNNNNNNNNNNNNNN
NNNNNNNNNNNNNNNNNNNNNNNNNNNNNNNNNNNNNNNNNNNNNNNNNNNNNNNNNNNNNNNNNNNNNNNNNNNNNNNN
NNNNNNNNNNNNNNNNNNNNNNNNNNNNNNNNNNNNNNNNNNNNNNNNNNNNNNNNTTCACTCAATTTTTAAACAAATTT
AACTAACAAAATAGGAAAAAAAAATCAATATAGAAAATGTCACCAATAGCCTTTCCTTTTAAGGTTATGGCCATAAATAA
TGATGGATACCATCTAAGTATAATTTTTCTCTTAAATATTCATACTTGAAATTTAGTATGCATGACACTAATAACGATTA
CCATAAATATTTAAATATTTATCTTTATTAGTAATATATACTTTTTACAAAATATTGTTACTCAATTGATATTTGAGTAA
GACTATCATAAAGAGGTAATTTTACAAAAGAATGTACTTTTATAGTGAATGTCAACACAGTTATAAGTAGAATGTTATAG
AGATAAAAACATATTGTTATAAAGAATGGTGGTTGAATAGAGGTTAGAGTGTATGCCAAATATTTAGTTTGATCAATTCT
TTGTTTTAGATATATACTAGTATAGTGCCCACGTGATGCACGGTTTCATTTAATTTTGATTAAAATATTTCTATCATTTT
AGTGGTTTACTTTTATAATTCAAATGATGTCACATTCTAGATGAAATCGTATATTTAAAATTATTTATTGAATGAATAAA
AATTATCTTGATGAATTTGTAACAAAATTTAGCGTTACGTTTTTAGTAATATGTGTATAGTGGTTTTTGTTTTTTAAAAA
ACTTTTACTACCAACTTGAACATTTGAGTTTTAATTGTCACTACTAAAAAATTGCCAAAAAACGACGGACTGCGTCGCTT
TTTTGGTCAAAATCGATGGAAAAGCGACGCAGTCACTTCCGTTGCTTTTTAGCTCAATGCTTTTCAAAAAGCGACGGATT
GCGTCGCTTTTTGACTAATTTTTTTTTAGAAATTTTTTAACAAAAGTGACGGACTCCGTCGCTTTATTTTAATTTTCAAT
TTTTTTTTAATTTTCAAAAGGCGACGCAGTCCGTAGCTTTTCTGGAAATTTTATTTTTGAAAATCCCAGCCTGTCCGTCG
CTTTTCTGGAAATTATTTCTTTGGAAAATCCAGAAAAACGACGGACAAAACCACGCTGTCTGTCGCTTTTTCTGCAATTT
TTTTGACAGCAGAAGCTGCCAGTTTCTGCTGACCACCTGCAAATGCAATTCAATTAATTTCTACACTATTCAACCCAATC
AAACACACACAATTATAATCAATCTACACAACATAAACAACAAACTTAAAATAACATTCAAAAGTATCTAAATCACAATA
TGAAGACTTATAAAGTCTTTCAAAATTCATTTCAAAATTTCAAATAGTTCATAAATGTCCAGAGATCTAAATTAGGGAGT
GGGATCTACATAATCATCCTCATCACTGTCGTCATCGGTATCCTCAGGAGCCGAACTAGTAGGTCGACTAGCGAGGTTCA
TCACTTGTTCTTTGATTTGCTGAACGGTCTCACTCATGATTTGATGTTCAGCTACTCTTCTCCGCTCCGACTCTGCCAGT
GCCGATGTAAATTGTGCAATTTGAGCCGACATGACATCAATTTGAATACTGTCAAGTCCCTCGACTTGACGTGATGATCC
AATACCTTCTAAGCATGACTGCAGTCGTCTTACATCTTGTAGAACCAAGATGGCAATCTTAGCGTCCTTAGTAGTGGGTT
TCCTTGGTTTCAGCTCGAGAGAGTGAAAACAAGTGATCCAACCTTTGTATCCAGCTCGAGAGAGTGGATTTGATGAGGGT
AAAGAGCTGGGCCTCTTTTGATTGGTGTTGAAGTTCGAGAGAATTCACAATAGAAAATGTAATTGTTCGAGAGAAAGTTA
CTTTATATATGGTTCGACCTACCCACAACAAATTATCCCATATTGAGCAGTAACGTTTATCCACTTCGTTGAGATTCAAT
AATTGGCTGATCAATTCCTCAAGCTTTACTCTAATATTTGATTGCCTGTGTTGAAGTATAAATTTGGATTGATAGTTAAA
TCCCAAAATTTGAGATTTGAACATTAATTGTGCAAGAATAGTTTGATTGAAGAGGTTGTCATTGTACTCTTATTATTGAA
TTTGAAGGAAGTACTACTCCCTGTGGGATCTACCAGTCACGTAGTTGGGTTTTTATACTGACGAATGATCGTTGGCATTT
AATATTGGATGAAATGCCTTGATACGTAAATCAAAATGGCGCCGCTGACGGGGAGTAGCATTACTTAGAATTCTTTGATT
GAAGCTTTGACACTCTCAAATTCGTTGGCTGTAGTTGAATTAGTTTTGGATGCTTTCTGTAAGTGTTGGTTGGACTACGT
AGAAGTGAACATGAGTGAGGAAGAGATGAATGACAGCCAAACAGGTCATCGAGATGGTATAGACGACATCAATAGTGTCT
ACAACCTAGCTTAATCGGGTGGAATGGGTGCAATTTGCATCCCACAANNNNNNNNNNNNNNNNNNNNNNNNNNNNNNNNN
NNNNNNNNNNNNNNNNNNNNNNNNNNNNNNNNNNNNNNNNNNNNNNNNNNNNNNNNNNNNNNNNNNNNNNNNNNNNNNNN
NNNNNNNNNNNNNNNNNNNNNNNNNNNNNNNNNNNNNNNNNNNNNNNNNNNNNNNNNNNNNNNNNNNNNNNNNNNNNNNN
NNNNNNNNNNNNNNNNNNNNNNNNNNNNNNNNNNNNNNNNNNNNNNNNNNNNNNNNNNNNNNNNNNNNNNNNNNNNNNNN
NNNNNNNNNNNNNNNNNNNNNNNNNNNNNNNNNNNNNNNNNNNNNNNNNNNNNNNNNNNNNNNNNNNNNNNNNNNNNNNN
NNNNNNNNNNNNNNNNNNNNNNNNNNNNNNNNNNNNNNNNNNNNNNNNNNNNNNNNNNNNNNNNNNNNNNNNNNNNNNNN
NNNNNNNNNNNNNNNNNNNNNNNNNNNNNNNNNNNNNNNNNNNNNNNNNNNNNNNNNNNNNNNNNNNNNNNNNNNNNNNN
NNNNNNNNNNNNNNNNNNNNNNNNNNNNNNNNNNNNNNNNNNNNNNNNNNNNNNNNNNNNNNNNNNNNNNNNNNNNNNNN
NNNNNNNNNNNNNNNNNNNNNNNNNNNNNNNNNNNNNNNNNNNNNNNNNNNNNNNNNNNNNNNNNNNNNNNNNNNNNNNN
NNNNNNNNNNNNNNNNNNNNNNNNNNNNNNNNNNNNNNNNNNNNNNNNNNNNNNNNNNNNNNNNNNNNNNNNNNNNNNNN
NNNNNNNNNNNNNNNNNNNNNNNNNNNNNNNNNNNNNNNNNNNNNNNNNNNNNNNNNNNNNNNNNNNNNNNNNNNNNNNN
NNNNNNNNNNNNNNNNNNNNNNNNNNNNNNNNNNNNNNNNNNNNNNNNNNNNNNNNNNNNNNNNNNNNNNNNNNNNNNNN
NNNNNNNNNNNNNNNNNNNNNNNNNNNNNNNNNNNNNNNNNNNNNNNNNNNNNNNNNNNNNNNNNNNNNNNNNNNNNNNN
NNNNNNNNNNNNNNNNNNNNNNNNNNNNNNNNNNNNNNNNNNNNNNNNNNNNNNNNNNNNNNNNNNNNNNNNNNNNNNNN
NNNNNNNNNNNNNNNNNNNNNNNNNNNNNNNNNNNNNNNNNNNNNNNNNNNNNNNNNNNNNNNNNNNNNNNNNNNNNNNN
NNNNNNNNNNNNNNNNNNNNNNNNNNNNNNNNNNNNNNNNNNNNNNNNNNNNNNNNNNNNNNNNNNNNNNNNNNNNNNNT
ATCCATCAAAACCTTGCTAAAGAACCACCAAAGGAAGTGGAACAACACATTCAAATTCCGAAAGTCATGCAACCTTTACC
CAAAATACCTCAACGATTTCCCCAACGCTTAAAGAAGAAGAATGAAGATGAGTAGTTCAAGAAGTTCTTGTTGGTGTTCA
AGACACTATTAATCAACCTCCCCCTTGTGGAGGCATTGTTGGAAATGCCAGGATATGCCAAGTTCATGAAAGAGCTAGTC
ACAAAGAAAATGAGCTTGGATTTTGAGACAATTGAAGTTTCCCATAGTTGCAGTGCAATTATGACTAAGGAGCTGATAAA
AAAGAGAGAATATCCCGGGGCATTCACCATCCCTTTCACCATTGACATGCTCCAATTTGCTAAAGCTTTATGCGATTTAG
GGGCAAGCATCAACTTAATGCCCTACGCGATATACACGCAACTTGGGTTAGGTGAACCAAAAGAAACCACAATGAGACTC
CCAATGGCTGACCGTTCTATCAAACATACTGTAAGGATACTTTACGACATCTTGGTGAAGGTTGATCAGTTCATTTTCCC
GGCCGATTTTGTCATTCTTGATTGTGAAATAGATGTTGAAATTCCCATTATTTTGGGAAGACCATTCTTAGCAACTGGAA
GAGCATTGTGGATGTTGAAAGTGGAGATTTGAAGTTTCGAGTGAACGAAGATGAAGTAACCCTCAATGTTTGTAAATTAA
TGAAACACCCAAGTGATATACATGTGGTTTCCACCATTGATGTTATTGATGACGTGGTGGCTAGTGTAAGCCATTTGATG
TGCATGATCGAACCTCTTGAAACCGTGCTTGCTAACTATGATGATTTTGAAATTCAAGGTTACGAAGAAGTAGTAGCTTC
TCTGTCAGGCTTGGGAGGGTATTCAAAGACTCCATTGAAATTGGACATCGATTTGAAAAATAGAGAGAGTCCTCCCGCAA
AGCCATCAACAGAAGACCCGCCAAATCTGGAATTAAAAGCACTTCCCCTATCTCCGATATGCTTTCTTGGGGGTAAATAA
CACCCTACCAGTAATCATTGCGGCTGATTTGCTTGAATGACAGATGAAATTACTTCTTGAGGTGTTACGAAGGCATATTA
AATCTATAGGTTGGACCATAGCTGACATAATGGGCATTCCCCCCGGTATTTGTACACACAAAATTTAGCTTGATAATGAT
TGTAAGCCCAGTGTTGAACATCAGCGAAGATTGAACCCACCAATGCAGGACGTGGTGAAAAAGGTGATTATAAAGTGGTT
GGATGCAAATGTGATCTATCCTATTGCGAATAGCAAATGGGTAAGTCCGATGCAATGTGTACCAAAAATGGGAGGTATCA
TGGTAGTCCCAAATGACAAGGGGGAGCTTGTGCCTACAAGATCGGTGATCGGATGGAGAGTATGCATGGATTACCGAAAA
TTGAATTCGTGGAATCACTTCCCCATGCCTTTCATGGATCAAATGTTTGATCGACTATCAAAGAGAGGTTGGTATTGCTT
TTTGGATGGATACTTCGGTTACAACCAAATTTCCATTGCACTTGAAGATCAAGACAAAACCACTTTCACCTATCCTTATG
GAATGTTTGCATTTAAGAGAATGCCATTTGGGCTATGTAATGCCCCAACAACATTTCAACATTGCATGTTATCCATTTTC
GCGGACATGGTGGAGGATTCGATGGAAGTATTCATGGATGACTTCTCAATCGTAGGGGACACATTTGAAGAGTGCTAGCA
CATTTGGGGCAAGTGCTCCATAGATGTGTGGAGACAAACTTGGTCTTGAATTGGGGAAAATGCCATTTCATGGTGAAGGA
GGGCATAGTTCTCGGGCACAAGGTGTCACAAAAGGGATTAGAGGTCGATAAGGTGAAGATTGAAGTGATTGAGAAACTAC
TTCACCAATTTCAGTGAAGGGTGTTCGTAGTTTCTTGGGGCATGCCGATTTCTACCGAAGGTTCATCAAAGACTTCTCAA
GGATTGCACATCCTCTATGCAAACTCTTAGAGAAAGAGGTGAAATTTCAATTTGATGATACTTGTATGGTGGCTTTCCGG
TGCTTGAAGGAGAAATTAGTATCCACCCCAGTCATTATTAATCCTGATTGGTCAGAATCTTTCGAAGTAATGTGTGATGC
AAGTGGAACGACGTTGGGTGTTGTGCTGGGGTAAAAACGCAACAAACTATTTCACCCAATTTACTACGCGAGTAAGACTC
TAAATAGTGTTCAACGTAACTATACTGTTACTGAACAAGAGTTGCTTGCGGTAGTCTATGCATTTGAGAAATTCCGAGCA
TACTTGTTAGGCACTAAAGTAATTGTTCACACTGATCATGATGCACTCCGTTACCTAATGGCAAAGAAGGATACCAAACC
AAGGTTGATAAGGTGGGTACTACTATTGCAAGAATTGCTTTGAGGTCAAAGATAGAAGAGGTTGCGAAAATCAAGTGGCT
GACCACTTATCACGATTAGAGGGCAGGGAGGATGATGAACTCGAGGTTGACATAGATGATTCTTTACCCGATGAACAAGT
GTTTGCAATAACTCTCAAACAAATTCCATGGTATGCAGATTTTGGCAATTACATAGTGTACAGATTATTGCCGGACGAGC
TTAACTTCTACCAACAAAAGAGGTTCATGTTCGACATTAAAAATTATTTTTGGGATGAACCATACTTGTTTCGAGAGTGT
GCAGATCATATCATTAGAAGATGTGTCCCGGAAGAAGAAGCGGTAGAAATTCTCCATGCTTTTCATGCTTCTCCGGTTGG
GGGCCATCGTAGCGGTGTGCGTACAACCGCTAAAGTTCTCCAAAGAGGCTATTACTGGCCATCCCTCTACAAGGATGCGC
TTGAATTTGTGAAGAAATGAGCTCAATGTCAGATGCAATGTGGAGTGTCTAGAAGACACAAATTCCCCCTTACTCCCATT
TTAGAAGTTAAATTATTTGATGTTTAGGGAATAGAATTCATGGGCCCATTTGTGAGTTCATTTGGTAATAAGTATATCTT
AGTGGCAGTAGATTATGTTTCTAGATGGGTGGAGGCTGTTGCACTTCCAAATAATGTAGGGAAAATTGTGGTACACTTTC
TGAAACGCTACATCTTTGCTACATTTGGTACTCCTCGAGCTATCATTAGTGATGGCGGATTACACTTTTGCAATAAATGG
TTTTCAGCTGCATTGAGTAAGTATGGAGTGAAACACAAGGTAGCAACTCCATATCATCCCCAAACAAGCGGTCAAGTTGA
AGTATCAAACCGGGAGATCAAAAGTATCTTGGCTAAGATGGTGAATGCTAACATGATTGATTGGTCTCGAAAGCTTGATG
ACGCACTATGGGCATATCGCACTGCATACAAATCTCCAATTGGTATGTCTCCGTATCAAGTAGTTTTTGGAAAGTCTTGC
CATTTACCAGTCGAATTAGAACACAAAGCGATGTGGGCACTGAAAGCTATGAATCTAGATTGCACAAAGACCTCAAAAGA
GAGAGTAGAATAGTTAAACGAGTTGGACAAATTCAGGTTCAAAGCTTACGAAAGCTCTGCTCTCTACAAGGAAAAGATGA
AGAAGTGTTATGATGCTAAAATACTTAAGCGAGAGTTTATTGTGGAAGATTGGGTGTGCTATACAACTCCCGACTTAGAC
TTTTTCCCAGAAAACTTAAGTCCAAATGGTCCGGACCATTTAGAGTGACACGAGTATTCACAAATGGTGCCATAGACGTT
AAGGGTCAAGAATGACCTTCATTTAAGGTGAATGGGAAACGTTTGAAATTATACTTTGGAGAATGCCAGGAGATTTCTTT
GATTGAGGTGGTGTACTTGGAAGATGCTTGAGAGCATTTCCACGTCGTTAAATAAGGCTTTTCTTGGGAGGCAACCCAAG
TGCTAGTGTTTTAAATAATGTGTGTTGATTTTGCAAGATCAGGATCATGAGTGAGACAAAGATGCTCTTGGCGAGTCGCC
GAACTAGTTCAGCAAGCTCGATTTGGTTCGCCTTATGGATCTAAAAAATGAGGCTTAGACTCTAGAACATTTGGCGGGAT
AACTTCACCAGTCGGCATATCGTCGATGCGCTAAGTCGACCCAACTTTCCTCGCCCTTTTGAGTCAACGCTAATAAAGTC
CCTCAAGGATCGACCGACGACGTTCTGACTTCATTATGCGGATCGCCGATGTGTTCAGCGACCCCCTACATCTTCACCGA
TTTGCATTCTCTGGGAGTGCAGTCCACTGGAACTAAGGGCGATCTGAAGAACATTAGATGCATCGCCAAAGCATTCGGCA
ACCGTTTCACTCCGTCGCCAACTGGGCATTTAATGAAGATTCCTCACTACCCTGCTCTACTTATTTACATACTAGATTGT
TTTCATTTCTTGTTAGTCTTTATTTATTATTCCTATTTTGTTTTATTTGCGGTAATTCCCATACTCTACCCACATTGAGG
ACAATGTTGGATGCTTTTGGTGGTGGGTGGAAATTGGTCAGTGAACTGAGCGAACCTCCTCCTCTTTATGCCACCTCCCC
TATTTGTGTATGTGGCTATTCTCTCGCAAATTTGAGTATCGGTTTTGATCAATACCGATGACTTAAATAGTGCTCATAAT
CGAACAAAAATGAATGTGCAGCTACGATAAGGCCAAATGAAGTTGCATAGACAATATGTGAACTCTTTGCATCTCGAGGT
GACTAGCCAAGTATCGAATTGAGTCTTTTGTGATGAACATTGCATAACTAGCGAAAGTGTGGAGTCCTATTTAACTATGG
TGTCAATGCCTTGTGTGTGATGAGCTTACCGTGAACCATGTGTAATGACACCTAGAATTTACCCCGTTGGTCCGGCTGAC
TAAGTGAGGCAATCTTAGGCAACTTTGAAGAGTGTGAACCAATTTGACATTATACCTCTTTTGTGGCCTACCTTGTGAGT
ATGTGAACCTTTTTTTAGCACCCTTTTGAGCCTTAACCTTTTCTTGAAAAAAAACTTGATAACATTGTGACCTTTTATTG
ATCCATTACCCATAATCCTCATGATTTGTGGTTTGTTTGAGTAGCCAACTTAGGCCAAAAGCCTAAGTTGGGGGTGTGAT
GAAAAGAGAAGGTAAATCAAGAGACGTTCAAGAAAGTCCCCTTTTACCCTTGTTTTGAGAAAAATGGAACCCCTCCATAT
AATTCCATATAAAAAAAAAGAGAAAAAGATGAAAATAAGGAAGAAGAAAAAGAATGAAAAATTTGTGGAATAAAGTTGTT
AAAATACAAAAAGAAATGGGGTTTACAACAATCCATGGAAAGTGAATAATGGGATGACTTGTGAGAACGAATGAAAAATG
ATGAAGAAAAGGAAAGGACGTTTTGTTCACACCACATCTCATGAGGACTATAGCCATTGAGCCTAAATGACCATACCTTT
ACACTCAGCCCTGTTACAAGCCTTGAAAAGACCTTTTTGATCTTGAGTGAGCTGAAACAAATGTTTGTTGGAAAATACGG
GCAAACCTATGGGTGAAATCATACATTGTGTTTATCTTTGTGAGTGTGAGTTTTGAATTTGATTTCGGAACTTTAAGTTA
TTGAGCCATTGTGTGTGAATATGGAATCATTCTTTGTGTGAAGATAGTTGAGTACCTGTGTTGAGCTTGAACTTGCATTT
GAATCAAGTATTGCGAACTTGAGAATCTTTGATAGTGGTGAGTCACAACTTGAATCTGTGGGTGCACAATTGATCCGTGC
ATGAGTAAGTGCATGAGTAAGTTGAGTCTTGTTGTGTGCATTCATGATTGAGTCTTGTTTAGCACACTGTTTGAGGCATC
CCTTTTTGAACTGCTGAACTTGAAGTTTTTCTTGAGGACAAGCAAAAGTTTAAGTTGGGGGTGTTGATGAGTCCACGATT
TGGACTCATTGAGGGTTTTATTTTAACAAAATTAGTATCCTCAAATGCTTGTTTTGTGCCAATGAATGGTGTAAATCCCT
AAATTTTAGGTATTTGAATTTAGGAACGATGCATGGACATTATGGATCAAGAAGGGAACAAAGCAAGCTAAAAGAAGGAA
GAAATGAAGACCTGATGATCGCCTATGTCATTCGGCGAATCACCAAATTTCCAAGATACCGCCTAAAGTTACAGAATGCT
GGAGCTAAAATAGGGGTGATTTCGGCGAATAGCAACTCTATTCGGCGAATGATAACCTGGTCGCCAAAAGTGTTGAAGAA
GATTCAAGCAAGTGCTGATGGGCGAGAAAGAAGGAAAGAGGGCAAATCACGGAGTTACTCGGCAATCCCAACCTAGACCG
CCTAAAGTTACAGTGGCCAGACCAAGAAGAAGTGGAAAATGAAGGTGAGATGAAGAACAATCGATGCGTTGCTGATCTGT
CGGCGACGCCCGACTTACTTCGCCGAGTGGTTTTAAAGTAGTGACACTTTCAAACTTGTTTAAATTTGTTTTGGCTAGAG
AGAGAAATTCATTGAGAACGTGAGGAAGGAATCACTTAGAGAGAATACACTACCAAATGGTTTAGTTAGTTTTTTTTCTA
GCAAGATTTTGAGAGAGATTTTGTAAGAGAGGGGATTATCAATTGATTTTCATCTATAATTCTCATTTTGTACCCAACCA
TGGAAGTGATAATTGATTTTGATTTTCTTATTTCTGAGATGAGTGGCAAAAACCCTTCACTTGGGATTTTGATCATGAAG
CCAATTGTTGAAACTCACTTAGTGGGTGCTCCTTAATTGCAAATAATGGTGTTAGTTTGAAGTGGGTCTAAGTTGTTACT
GTGTTTCGAGGTCGAATTGCATGATTTTGTGCAACAATATCAGTGTTGTGCACTTGCTTGAGAGAGAGGTGTAGAATCAA
GGTGGCAATCTTAGCGTCCTTAGAAGTGGGTTTCCTTGGTTTCAGCTCGAGAGAGTGAAAACAAGTGATCCAACCTTTGT
ATCCAACTCGAGAGAGTGGATTTGATGAAGGTAAAGAGTTGGGCCTCTTTCGATTGGTGTTGAAGTTCGAGAGAATTCAA
CATAGAAAAGGTAATTGTTCAAGAGAAAGTAACTTTATATATGGTTCGACCTACCCACAACAAATTATCCCATTTTGAGC
AGTAACGTTTATCCACTTCGTTGAGATTCAATAATTGGCTGATCAATTCCTCAAGCTTTACTATAATATTTGATTGCTTG
TGTTGAAGTGTAAATTTGGATTGTTAGTCAAAACCCGAAATTTGAGATTTTAACATTAATTGTGCAAGAATTGTTTGATT
GAAGAGGTTGTCATTGTACTCTTATTATTGATTTTGAAGGAAGTACTACTCTTTGTGGGATCGACCCCAACTCACATAGT
TGGGTTATTATACTGACAAATGATCGTTGGCATTTAGTATTGGATGAAATGCCTTGATACGTTAATCACTCATCATCTGG
TGTAGCACTAGGTCTAGCTGTAAATGAAGGTGATACATCAGGATGCAGAAAACGCTGAGTCAATGGAGGCATACCGGCCA
TAACATCTGTCTGCTCGCTACTAGAATCTCCAATCCTCATGGCAGATAACTGAGGAGATGTACTTGTGGGAGATGGAGTA
CCTACCGATAAGGCTCGTGCTCGACGAATAGCTTGTAAAGGTAGGTCCTCATAGCGTCGTGGAGGCAATGCCCTTGAAGT
AGAGAAAGCACCAACTAGTCGACGTAATTAAGATAATATTGCCAAGGATCTGTCGTATGAAATGGAACAGCAAATAAATG
AGTATCATCGCTAATGTGCTCTGGCGCAGAAGAAATAGATCCTGGAATATCCTTAGGCTCTATGGGTCTCCTAGACTTCT
TCTTTTTAGCCTGTTTAGTTTGGCTAACTCCAAGATGCTCGCAATGTCTATCACCGTCACCGTCTGATGACATATGTATG
CAAATTTACGTGTATAATATATATAAAAATCATAAATTAAATAAAATTAGCAAAATACACTAACTTACATATATATACTA
GCTAGATTTCATTCTACATTATTCCTCCTCGCTTGTTTTGATTCCATCATTCTCCTATTCTTTCTCCTCAATTATTCATT
TTCATTATCGTCCCATTCTTCGTCATCAAATGATTATTTTCCTCATTCTCAGATATTTCTTCTTCAACATTCAGTATCTC
ATCATCAGATACTTCTTCTAATATGTGTTGAGGATGTTGTAATGTGGTTTCCAATTCAACACCAACTTGTTGTTGAACAA
TTGCAACATCATTTTAATATGCCACATCTAAGACATTGTCAATTTCAATTCTTCCCACAAGCTTACTTTTTATAATAGCC
CACCAATCAGCATTGTCTCTATGCAATGGATATTGAGCGTAATACAATTGTTTAGCATTTTGTGCAATGATAAAAGGA
