# Supplementary material for: Homologues of potato chromosome 5 show variable collinearity in the euchromatin, but dramatic absence of sequence similarity in the pericentromeric heterochromatin
Source: BMC Genomics. 2015 May 10;16(1):374. doi: 10.1186/s12864-015-1578-1 (PMC4470070; doi:10.1186/s12864-015-1578-1)
Supplement: Additional file 3: — RH BAC tiling path sequences. Description of data: Nonredundant, multifasta sequence files of the individual BAC MTPs. The sequence contigs and scaffolds in the MTPs can be either ordered or unordered, depending on the quality status of the tiling path sequence. [file 12864_2015_1578_MOESM3_ESM.zip › mtp_2764.fasta]

>mtp_2764.contig_1
AAGCTTAACACAAAATAATATTGTAGATTATTCTGTGAATGTTCAATGTGAATCGTCATATATATTTCGTTTTCACGCGA
ACCTATGAAGATGGTGAATGAAAAATTTTATTAGTTAAATGCAATAATGTATATATTTATTTCAATTTGATGAGGTTCAA
TCATGTAATTAGTCGTATCTCACTAAAATTACCTTATAGACGATATTTGTTGTGTATTTTTCTTGTAATCTAACCAGATG
TATTTTGCACGTGTATTCCACGTTAAACTGTTTAGATGTCATATGAATATGTGGAGAGAACAACTACATTTTATCTTTTA
GAACTATTTTCTATATTTTAATTTGTATTTTGTATATAGATAGTTATCTACTGTCCATAGCTAACTCAGAAAGGTTTTCT
TTTTTTTTAATCGGAAAAACTAAAAATTAAAATTAAAAAATATATTCTATCTGTGAAATCATATATATATAATCACTTGT
TCATCTTACACCCAATAAAGATATAGTTCATATACTTGTAAACGATTTTTCAATTTATTCATCCAAGCATGATTTGTCAA
AGGAAAAATAACAAAACCGTATTATCACATATATTGGGGTGGTATAATAATATGAAAAATTATTGGTCAAAATTTAATAT
AAGGAAGATGAAAGAAAGAAATAATTGTTGTAATAACAATGAAATTCATAATATGATAACTAAGAATGTAAAAGAGTTTG
AATACCGTTTGCAATAATTATTGATAACTAAGAGAATTTATAATGTTACAACTAAAGAATTAATGTGCAGTAGCTGAATT
TCTAATAAATTTTATACTTACATAAATAAATAGGGCTTCTAATTAATGTTACAATTTTTTTTTATAGTTATTAGGTTTTA
ATTTAGTGTAGGGACCAAATGTAAACGTTTATTCTGAATTATTGAATATAAAAATTATTTTGTAAATAATAAATTTTAAA
TGATTCATGTATATTCACATATTTTTACATTTGTTGTGAGTTTTTTTCTTTTTATAAAGAATAACTCGGAACATTTTAAT
ATAATATATTTTTGAAGTTAGAAGATCTTGTTAACTTGATAATACATTCGTGACATATATAATACTTTTTTTTAAATACA
ATTACTTATCCAAATATAAATATATATTTTCATTAATGAGAATATTATCTAATAAAAATTAGCTATTAAATAAATAATAA
AAATTAAACTAATACAAACATCAACTGGTATTATGACAATTGACAAGTCATATAAACTTTTCTTCGTCTAAAATAATAAA
ATATTAAGAAATAGTAAATAAGTAAAACAAAAGGGCAATGTTTATATAGTAATAACTATATTGAAGCAAACATCATGACA
ATCTAAATCACATAAGTAGCATTGATAAATAAAGTCATTCTTTTGTTTTGAGCATAAAAAAACAAATCGTGTATATTCTC
TAAATTTTTTAAAAAGATATTCAGAAGCATATATTTACATCACAAGAGAAATTATTAATAAAAACAAATGAATTTAGACT
ACATCATGCTAGCTTCATATATTGGAACATTACATACTGTTGTATATATTAAGAAAAAAATAATTATTATATCACACTAC
TAAAAAATTGTCAAAAAACGACGGCCAAAAGCGACGGACTGCGTCGCTTTTTTGGTCAAAATTGACGGAAAAGCGACGCA
GTCACTTCCGTCGCTTTTTAGCTCGTCGCTTTTCAAAAAGCGACGGACTGGGTCGCTAAAAAGTGACGGACAACGTCGTT
TTTCAAAAAGCGACGGATTGCGTCTCTTTTAGCGACAGACTGAGTCGCTTTTCGACTATATTTTTTTTTGAATTTTTTTA
AAAATGCGACGGAGTCCGTCGCTTTTCTGGAAATTTATTTTTTGAAAATCCCAGAAAAGCGACGGATAAAAGGACAATGT
CCGTCACTTTTCTGGAAATTTTATTTTTAAAAACCCAAAAAAGCGACGGAAAAATCCACGCTGTCCGTTGCTTTTCTGGG
TTTTTAAAAAAATTAAAACTCAAAAAAGCGACGGACTAAACGACGCTGTCCGTCGCTTTTTCTGCAATATTTTTGGCAGT
AGCAGGTCTCAGCTTCTGCTGCCCACCTGCAAATTCAATTCAATTCAATTCTACACTATTCAGCTCAATCAAACACACAC
AATTATAAACAGTCTAAACAAAACATAAAATAACAAACTTAAAATAACATTCAAAAGTATTTAAATCATAAATTAAAGAC
TTACAAAGTCTTTTAAAATTCGTTTTAAAATTTCAAAAAGTTCATAAATATCCAGAGATCTAAACTAGGGAGTGAGATCT
ACATAATCATCCTCATCACTCTCGTCGTCGGTGTCATCGGGAGCCGAAGTAGTAGGTCGACGAGCGAGGTTCATCACTTG
TTCTTTGATTTGCTGAACGGTCTCACTCATGCTTTGTTGTTCAGCTACTCTTTTCCGCTTCGACTCTGCTAGTGCCGCTG
TAAGTTTAGTTATTTGATCCGACATAGCAACAATCTGAACACCGTCAAGTGCCTCAGCTTGACGTGACGATCCAATACCT
TCCAAGCCTGACTGAAGGCGTCTAACATCGTTGCAAGAGCCTAGACCATAGCATCTACCCTTGTGTGTCCCCCCTACCAC
TTTTTCTTTCCAAATCTGAGTGGACAGTTCAGGTGTCAATTGAACCGAACTATCTAGATTCTCAACGACGTAGTTATGAA
AGTCATTCTGCATATTAAATATAAATATTGACATCAATATATATACATATCATAAATATATTCACTATTGATATATATTT
TTCATAATAAATAACTTACAAAACCACATTAATTAATTTAACTTATTTAAACAACTTTAACTATTTAACTAGTTTAGTTT
TGACTTAATACAACACTAAATCCACCAACTAAACCACATTAATTAATTTAACTTATTTAAACAACTTTAACTCTTGAACT
AGTTTAGTTTTGACTCAATACAACACTAAATCCACCAACTAAACCACATTAATTAATTTAACTTATTTAAATAACTTTAA
CTCTTTAACTAGTTTAGTTTTGACTTAATACAACACTAAATCCACCAACTACACCACATTAATTAATTTAACTTATTTAA
ACAACTTTAACTCTTTAACTAATTTAGTTTTGACTTAATACAACACTAAATCCACCAACTAAACCACATTAATTAATTTA
ACTTATTTAAACAACTTTAACTCTTTAACTAGTTTAGTTTTGACTTAATACAACACTAAATCCACCAACTAAACGACATT
AATTAATTTAACTTATTTAAACAACTTTAACTCTTGAACTAGTTTAGTTTTGACTTAATACAACACTAAATCCACCAACT
AAACCACATTAATTAATTTAACTTATTTAAACAACTTTAACTCTTTAACTAGTTTAGTTTTGACTTAATACAACACTAAA
TCCACCAACTAAACCACATTAATTAATTTAACTTATTTAAACAACTTTAACTCTTTAACTAGTTTAGTTTTGACTTAATA
CAACACTAAATCCACCAACTAAACCACATTAATTAATTTAACTTATTTAAACAACTTTAACTATTTAACTAGTTTAGTTT
TGACTTAATACAACACTAAATCCACCAACTAAACCACATTAATTAATTTAACTTATTTAAACAACTTTAACTATTTAACT
AGTTTAGTTTTGACTTAATACAACACTAAATCCACCAACTAAACCACATTAATTAATTTAACTTATTTAAACAACTTTAA
CTCTTGAACTAGTTTAGTTTTGACTTAATACAACACTAAATCCACCAACTAAACCACATTAATTAATTTAACTTATTTAA
ACAACTTTAACTATTTAACTAGTTTAGTTTTGACTTAATACAACACTAAATCCACCAACTAAACCACATTAATTAATTTA
ACTTATTTAAACAACTTTAACTATTTAACTAGTTTAGTTTTGACTTAATACAACACTAAATCCACCAACTAAACCACATT
AATTAATTTAACTTATTTAAACAACTTTAACTATTTAACTAGTTTAGTTTTGACTTAATACAACACTAAATCCACCAACT
AAACCACATTAATTAATTTAACTTATTTAAACAACTTAACAACTTTAACTAGTTTAGTACCTTTGACTTAATACAACACT
AAATCCACCAACTAAACCACATTAATTAATTTAACTTATTTAAACAACTTTAACTATTTAACTAGTTTAGTTTTGACTTA
ATACAACACTAAATCCACCAACTAAACCACATTAATTAATTTAACTTATTTAAACAACTTTAACTCTTTAACTAGTTTAG
TTTTGACTTAATACAACACTAAATCCACCAACTAAACCACATTAATTAATTTAACTTATTTAAATAACTTTAACTCTTTA
ACTAATTTAGTTTTGACTTAATACAACACTAAATCCACCAACTAAACCACATTAATTAATTTAACTTATTTAAACAACTT
TAACTCTTGAACTAGTTTAGTTTTGACTTAA
>mtp_2764.contig_2
ATGATTTTCACAATTGTTTACTAAGATGATATAATGTGTACTACTCCCTTAGTTTTTTGTGGTGATTTTTTGAATTTCGA
GAGTTAAATAAAAATAATAATATAATTTTAATATATTTTAAAATATTATTAATTGTGACTTATAATAATGTTTATATAGT
TTTTTAAATAAAAAGTCAAATATATCCTTAAACTAATTTAAATAGGTTAATTTTATCCTCTAATGCGCTTTTAGCTAAAA
AAAAATGTCTCCATCATTACGTTTTTGGCTGATATTTAAAATATTCTATTCAACTAGCAGAATAGATTAAAAATACTCTT
TATAATTTATTTTTTTTTAAAAAAAGAAAAAATATTAGATTTTGCCCTGTAATTAACTATTCAAAATATGATAGCTTGCC
CTCTATTTAAAGTCAGAACAAGTGCTTTTAATTGTAAAGACTTGAGGAAATATTTATATAGTCAATTTTTATGTTATATA
TAAAGTTTAATTACCTACATTTAGGGGTGTGCAAAAATCGAACCAAGAAAAGTGTTATTGGTTTATTGTTATTGGGTTAT
TGGGTTAACGATTTCTTAATGGTTTTATAAAAAAAGTTATCGGGTTATTGGTTCGGCATTGGTTTTCAATATTGGGTTTG
TTGACACCCAATTTTGGACCTCCACAATATAAATTAATCATCAAGCTTCTCAATTTTCAAACGATGTAGAATAATTAGTT
TTATAAAATTCAAATATTTCTCGAGGTTACTTTAAGTAAGTCTAGTCGATTTTTATAGTATTTTATAATTATATGTATAA
TTAGTGTTTCTTAAATATTTGAAAATCGTCTTAAAAAGATTTTGTTTTAATTAAATAGTTTGGTTAATTAGTGAAGTTAT
ATAATAGTTTATATTTTAAATTATTTAGTTTATATTTGAGTTAACTTTTTTATTTCGTTAAGATTAGAAAACTCGTTAGT
TAATTATACTAATTCGTTCTACTTAATTTTTAACCGATTCCACCAATTAATCTCGATTTGGTTAGATCTTAAACTTAAGA
ATGGCTAAGTTTACAGCTCATTTGGTCATTCTAACATAATTATCTCTTGTCCCACTTTTTGGATCAACTTGTAAGAGAAA
TTTCGGCCCTTTTCTAATTTTTTCCAGCAGCCCATGAAATTTCCAGCAACCCTCTATCCAAATTCCAGCAGCCCAACATT
CCCAACTAATACATAATCCAGCCCAATTTTGACCCCGACCCGGCCCATTTCCTTGTTCCAAAAGAAACCCAGCTTCCACC
AGCTTCTAACGTCAACAAACAGAGCAATTCCTAGACATTAACAACTGCTGAAAAAAAAATGACAAACACAGCAGCGATCA
GGCGGAAAGCAGCGAGGAACGCGTGAACTAGTACTAGGCTGCGACTTTGCTTGTCTTCTCCTCCAATGTCCATTTCAACT
AGTACCAACAGTGGAGCAAAGAAAGTATGCGTCTACCCTCCTTTCCTCTTCCGGAAAGAGTCAAAATTGCAGGGAAAAGG
GTGTTTCCCTTAAATGGTGAAATAATTTTTGAGTTTGAAATTCAAATTGGCCCTAATTCCATCCGGATTCCCCCCCCCCC
CCCCCATTTTCGAACCCTAGTTTCTTCTATATATTCCCCCCTTCTTATTCATTAAAAGGTTGGAAGAAAAATAGGGAAAA
ATTGGCAGAGAACAGTGAGCAAAATATAGGAAAATTGAGATTCATCAAGCATAGATAAGGAAATCAGAGTAGGATTTGAG
ACGATAGTGTTTATATTGTTTAGAATTCTAGGTCCCTGTTTGTAGTCCACGTCTTCGCCGGAATCGCGTGTGGTTGGGAG
AAAGCTCTCGTTTTGCTTGTCTCACCCTGTTCGCTGCACCGGAAAAGGTAACACTCTCGTTCTCATTTCTCGTTTCCTTC
TTTGAATGACACTTGCTCTGTCTTGTTTGCTATCTAAAGGTTTTTATTTTTATTTTGTCTATTTTGAAGTCATTCTTCGT
TGCTAGTTCGTTATATGTCCCAGATATAACATCATTGAATCTGATTTGAATAATGGTGAAACACCCTAGACGTGACAGAT
TTCTTCTTTAGGTTATTGTTATTGGTTATGTCTGTTTGAGATTATTTATTTCGAGTTGGTTTAAGCTTTTGCTTCTCTTG
CTTGACTCTTTGCCTTGATCGTTTGGAATAGTTTGAGTTCGGTTTCTTCATTCGTTTTAGGATTTTGTTTTCAGTTTTAT
TTTTCTTTTGCTCTTGGGTTTAGCCATTCAAGATTCGACTTATTTGATTTAGGGCGAAGTCTCGATGTTGAACAAGTAAT
GTTAGAGTTGCAAGTATTTTGGTCCTTCTGTTACTCTTGTTTGACTTAGCAAATATATGAGATCCTTTACATGTTAATGT
AGTAGCTGTCCGTGTCGATTTCTTCGTGGCCGTAGGTATTATGGCTGGCGGCATTATTTCTTACTAGTTGATTATGATCA
AGTTTAGTTAGTTAAGAATAATTAACCCGAATCCCTTCCCCATTGCTTGACAAATTGTGACATATGGATCAATCTTCCGG
CGAATTTTTTTTTTAGTTGAAACACGTTAGTATCATTTGTCTCTTTCAACCTGTATAACAATCTTGCTTTAACATAAATT
TGTTACCATGATTAGCCGAACGGGTTACCTTTAAATTTACATGCTATAACCTTGTTTTAAAATTTCGGTGCATCAAGTTG
TCGGCAGTGACATGATTAATTGACCCTCGATCTGATTCAACTTTAAATAACTCGTTGTAGTTGAACTCATTGTTCCAAAT
TTTGATGTGATTAAGGCATATGGGTAGGCTAAATCATTTTGAAATATATATGTATATATATTTAAATAACGTGAAAATGG
GGCCATTAAGGCACATGGGTAGGCTAAATCATTTCATATATATATATATATATATATTGCTTCTTTTTTCTGCTTCGAAC
CTGCCAGTGGTTCCCCACAATTATCCAATCCATCATTCTTTATTCTCTTAGGCCTAAGGTGTTAAGTGCTAATTTCCTTT
GATCTGCATATTGTTTTGTGATTAATAAATCATCGTTAAGCTATGGTGTGAATATGTTGAGACTAATTTTATTTCTTTTC
GTTGCATGTGAAATTTGCTCGAGTCTTCATGGACTCTACCCTTGCATTTCGAGAGAGCCATAAAGGCTCAAATTTCTTTA
TCGAGTCAACCGGCCATTGAAAATTGACGAACAGGTCTCAAAGTTGAAAGAAAAGTGAAAGCAGAGGAGAATTGAAAAAA
TTGGGCAAAAGGCCCACTCTTAATTCCCAAAAGATGTATTTTGTTATTTTGGGTCTAAGCCCTTGTCATTAAATTTTGCT
ATTACTTTGTTAGTTTTTTAGAACAGGTGGAAAATTGGGCCTAAGGCCCAAAAGAAAGAATGATTACTTTGTGTTAGTCT
AGGACAGGTGCAACTCAAATGGGCCCAAATACTGGTCCAGGCGGACAGAAACCAGATTTGGGTCCAACCCTCTTTCCCTT
TTTACTTTACTGTGTTTGTTTTGCTTGTTAGTATTTGTCGTTAATCTTAGGGTCGAAGAGTTCAAATCCCCATAAGACGC
CCGTTGTGTTTTATCAATTTAGCTAAAATCGATCACCCTTAATTAAACTCAAAAGAATAATTTTTTGCAAAAAGTATTTC
ACTTAGTTAGTATTTCTATTTTCCCCTTTTCTCTTTAAAATAGCTCTAACTATAAAATTTGCAAATTCAAGTTAAGTTAA
ATTATTTTAGCCAAATAATTAACTGTCGGATAACCGCGTGTTAGCGGGCATTTCGGGTGCTTTCAAACCCTTCTCGAAAT
GCTAATATGAACCCCGAACCCCCTTATGATATTTTCATTAGATTCCTGTTTTAGTCTTTTGAAAACAATAGTTTTCTTGA
TTTTTCTCAAAAATTAAGTGGCGACTCTAAATCAGTCCAAATAATATTTTCCTAATAAAACAGGGTTATTGGGTAAATGG
ATAACCCATTAAGAGTTAAGACTATAGTAATTTACTACTTTTACATATACATACATATTAGTAAATATTAATCTTAATAT
CTTAATAGTTATGTCTTTGTCATTTAGCCATCAATTCATACTTCGTTGTGACTTTGAATTCACAACTTTACATTATATAA
ATCGTTAAAACCTAAAGTAAGAACCATATTCCTCTTGATTTCTCTGTCTTATACTTTTTTCATGTTTGTTATTTTTATTT
CTATTTTATGAGCTTTTGTAAAGTTACATTATTGTCTTGTCATGTCAAATTTATTAGAGAAACCGTATATTTGTTTTATA
AGCATTTTCTTATTGGTTAAACTGAAAATCAAACTGTTAAGGACCAAAACTGATAAACCAAAAACCGATAAAAATTATCT
TATTGGTTCGTTATTGGTTTAGCTTATTTAAAAACCGAAAACTGATTAACCGAATCGATAATACATAAAACCGAACCGAC
CGATGCACACCCCTACCTACATTAAAAAAAAAAATTACCTACATTAATTTTTAACTAAATATCTATTCTACTGTTTCTTT
TTCAAAACTATTTTACCAGCGCCCTTCGAACTGGAATTTGAAATGACTTAAAATTTAAATATTTATATAAAAGAATACAA
CATAATATCATGTTTAAAAATAAAAACTCATAGCTAATATATTAAAAAGACTTTAATTGAGAAGTCAATGAATTATTAGA
GTAATTGTTAAATCTTCTTTCTACTAGGTGACCTTTCAAGAGTGTCTTTAGACAATTAATTACATGAACTTCTTTCTTGA
AACAAGTTTTAATTAATCCTTGGACCATTTTCTCAACATTAAGGTATGATTATTGAAGAATGTTTGCTAGACATTTGTGG
TGTTAATTAATTGTCCAGATTTTGAGAATTGCATACATGGAAATAGGAAAAGAAAATGGAGGAGAAACAGAGAAATTAGC
AAGCAACTCATTGGTATGTTACTGTATGTTGTTTCTTGTACCTCGATTTAATATACTGTTTTGTTGCACTTTTTGTTTCG
TTACTATTTGTATTGTTTTTGTTGTATAGTGTATGTTTTATTACTATCTGTATTATTTTTGTTGTAGTTTCTGTAATGCA
TTGTATGTCCCATAATAGGCCCCATTCTTCTACTCTTTCCCGGAAGTTGATGACTATTCATAGCTATTACCTTGACACCA
AAGAAGAGTTCAACCCAATGCTTTATTTCTGTCCTAGTTGATCCTGATTCGACATTAGATGTCTATTTATTTTTCCCCAA
TAACCGAATACTTTTGTCTGTAAATACTGCATATTTGATTCCATGGTGTCAGAATTTGCACCTATTTGTATCTATTTAGT
GATCAGCCGGCTAGTTTCTTTGATCCCACTCGGTCTTCCATTCTGTTCTGTTACTATCTGTATTATTTTTGTTGTAGTTT
CTGTTCTGTTACTATCTGTTGTAGTTTCTGTTCTGTTACTATGTGCTGTAGTTTTTGTTCTGTTACTATCTGTTATTTTT
GTTATTTGTCTTTGTTTCTTGTATTTCCATTACTTCATTTTTCGTGGGACAACATGCTTTGGATTGTTTTTCTTGAGCCG
AGGATGTATCGGCAACAGTCTCTCTATCTTTGAGGTAGGGGTAAGGTTGGCATACACTCTACCCTCTCCAGATCCCACTT
TGTGGGACTTTAGTGGCCGGTATGTTGTTGTTGTATTGACTTGGATGATTATTTGTGTTGTTTATCTTGCTATTTTGCTA
TCGTTATTTTTATTTCCGCCCTTCTTTGATTACATCCAGAGTAACATGATGTTTAATTGAAGAGCTGTTCTTTGAGTTCT
CATAGCAGTACTCTTGTCCGCTTCATTTTATATGGCACTATCTGGATGAGTATGAAATTTAAGAAAAAATTTACAATACT
TTTTAAACTTGTGATCTTGTATCTCTCATGTCATGATGGCGTAAGTATAGCGTGGCCAGAATGACTTAAGAACTAGAAAA
CTAATCAAGAGCTTTCGTTTAGAGAGTTGGTGTGCATACAATAGACCCTTGTGGTCCGGCCATTCCTCGGATCGCTCACA
TAGTGAGAGCTTTACTGCACCGGGCTGCCCTTTTTTCAAAACTTTAAGATTTAAGCTGTAACAGGCCAAACATTTAGCTT
ATCTATTTGGCTATTCTGGAGAAAATCCTCTGCACTTGTGATAGTTGCCTATTATAATTTAAGAGTAAAATTTGGAGTTA
ATAATCAAAACATACAATTTGAAACAGCATTTGGTATTTTGGCAGGTGGTACTTCTCAAGGACATTGTCAATCTTCTAGT
TTTCGTAAAGAGTTTAAATGATAGTTGTATTCTATATTGTACTGTGGAAGACATGGAAGAGTTCGAATACGAGTTGACAT
TGGAGCTGGCATTTGTATCCGCATTTTGTCATGTTTATTACTCTTTCATTTCGGAAGGTTGGAATGATAAAATGTGTCGC
ATATCAAATGAGATTCATGATCTGGTTCAGTCACTTTGTCCTGGATACGGTGGAGTATACTGCCTGTATGATTTAAAGAA
TCATGACATTCCTCGCCTCCGGAAAAGGATCAAATGTTATACTGGGTCACATAGCTGTGCTGAATCATGTGACCATGACC
GAGGATCATTTGGTTGAAATTTTGGATGCCATCCTCGTGTATCTCCAATATCTTTACGATGATTGTACTGACTTGTTTTC
CGCATCAATGACTCAATATGAGCTTCTTCAGAATGTATTTCGCAATTTAAGAGATTCCCATAGGCTGAAAGTAAATGGTT
GTATTGAGTATGAGACAATTGAATATGTCTTACTCTTACGTCAGCTTCAAGTTATAGCTCAGAGAGTAGTAAACTTCTGT
TTTACTCTTTTGGATGATCTAATAAATTGTAAATCAGATGTCTCTCGAGTTGAGTCCAAGGCCAAGCTAGCTAATCTACT
TGTGGATGTTATTCCTATTGAACTGGAGGTTATATACATATGTTGTACAAATTCGAAAGATTCAAACTCAGAAGAAGTTG
GACGTTTCATCAAGCAGCTCCTAGAAGCCTCTGCAGACATTCTTAGAGGATTTCTGATTCATCTACAAGAGCACATGGTT
AATGCTGTTACTCCAAGCACTTCTGCTTGTAACATTCATGTCATGATAGAGTTCCTATTGATTATTCTTACTGATGTGCT
CAAAGACATTATTCGACATGACAAATTGTTTGTTCTCTTGGCACGACTTGGAGAACTTACCAAGGAGGTATTCGTTCTTG
TTCGCAACTTAGAAGAGAATATGAACGCAGCAAGAGATACAGGTCTAAACTTTCTGGAAAATATTGAACTCCTGAAGGTG
AATCTCAAGAATGATTTCTTAAAAGCCCGTGCAGATTTGTCTCAGCTCCGCTTCCCCATGAGTGATGGACCGCTCTTCAT
GACTCTTCTACTCACAAACTTAAATGACTTAGTCAATTCCAATGCTTATTCAGTTTCTTTGATAAAAGAAGAAATCGGGC
GGGTGAAAGAAGACCTGGAAATCATAAGATCGTTCTTTGGGTATGTTGAGCAAGAGTTGCATAGAGATCTTTGGACTCGT
GTTCTAGATGTGGCATATAAGGCGGAACATGCCATTAACTCAATTCTTGCCCGAGATCATGGTCTGTTGCAGCTTATCTT
CATACTTCCTGATACCGTAGAAAAGATCAAGCTTGTCAAAAAAGAGGTACAAGAAAAGATCCCCAAGAGCAGCGGTATTA
TTGTTGCAAACGCTCCCAACAAGCCGGTTGAAAGCAAGTCACCGACAGTTGGTAAAATAATTGTAGGTTATGAGGAGGAG
ACAGAGGGGATAATTAGGAAGCTCACCAGCGGTCCAGCTGAGATAGATGTCATTTCCATAGTCGGCATGGCAGGACTTGG
AAAAACTACTTTGGCTTACAGAGTGTATAATGATAAGTCCATTGTTGATCATTTCGTTGTTTGTGCTTGGTGCACAGTCG
ACCAGGAACGTAATGAGAAAAAGTTGTTGCAGAAAATTTTCAATCAAGTTATTGGTTTGAAAGAAAGATTCAGTGAGAAT
GACATAGATGATGACGTTGCTGATAAGCTGCGGAAACAACTATTTGGAAAACGGTACCTTATTGTCTTGGATGACATGTG
GGATACTGCAACATTGGATGAGCTAACGAGACCTTTTCCTGAATTACAGAAAGGAAGCAGAGTTATTTTAACAAGTCGGA
AAAAGGAAGTTGCTTTACATGGAAAATGCCACAGTGATCCTCTTTATCTTCGATTGCTAAGATCAGAAGAAAGTTGGGAG
TTATTAGAGAAAAGGTTATTCGGAGAAGAAGGTTGCCCTGATGAACTAAAGGATGTTGGAGAAAAGATAGCTCGAATGTG
TGATGGGCTTCCTTTAGTACTTGATCTAATCGGTGGAGTCATTTCAAGGAAGGAAAAGAAAGAGGCTTTGTGGCTTGAAG
TTCTCAATAATTTGAGTTCCTTTATTTTTAAGGATGAAGAGGAAGTGGTGAAAGTTATACAATTAAGTTATGACCATTTG
TCAGATCACGTAAAGCCGTGTTTGGTTTGCCTTGCAAGTTATCCAAAGGACAAAGATATATGGATGTCTGAGTTGAAAGA
TTTATGGATTGCTCAAGGACTTGTGCAGCAGACTGAGATGAAAAGTGCAGAAGGAATAGTGGATGAGTTAATTTCCAGTA
GCTTGGTAATACCTTTCGATAATTCTATTTGCAAAATTCATGATCTTGTGCATGAATTTTGTTATATAAAATCTAGAAAG
GAAAAGTTGTTTCACTTCATAGGAGGTTCAAATGCTTTGTCTTCTTCTGGTATGATGGCACGAGGAATTACCATTCGTTA
TGATCAATTTCTCTTTCATTTGGATGAAAATTTTGTGGTATTTAATCCAGAAAAGAAGAATCCTGATGTTAAACACCTCC
TCACTCTGAAGGTGTATGGTGGGATTGGGGATCGTCTTTCCTACAACAGTCACCTAAAACACTTGAGGCTTCTTAAAAGT
TTGGATTTGCACGGCATAACATTGACAGATTCTTTGCTGAATGAAATCGGTATGCTCGTTCATTTGAAGTACTTAATCAT
TTATACGGAGGAAAAAGCTCTCCCTCCGTCATTTTCAAACTTCTGCAATCTAGAAACTCTGGTGGTGAATCACTAGGAGG
GATCATGCATGATACTATCCACTTGGTTTTGGAGTCTTGCAAAGCTACGAGATGCGTGGATGAAGTGTTGTGCTCTCTTT
GATCCAACTGTATTAGACGAGGACTCAAGGTTAGAAAATTTGAGAACATTATCTGAGCTCTACCTTCCCGGTTAGAAGAC
GCAGAGGATATTATTTTCAAAAGGTTTCCTAATCTTCAAAACCTTAAGAGTCTGTATCAAAAAACTACCAGATTGTTCAG
CAGAGAAGATTTGTTTTCCAAGATTGGATGTCCTTAACGAACTTGAAGTACTCAGTTTAGCTTCTTGGGATTCATTCAAT
GAATATATACACGGCTTCCCTTCGAAATTGAAGAAGCTGATGTTGAAAGGGCTCACTCTGACATCTGATTCAATGTCAAG
AATTGCTAGACTAACCAACCTTCAAGAACTAAGTCTAGAAGATGCAATCAGCGAAGAATGGAACATGGAAGATATCACCT
TCCAGAATCTCAAATCTCTAACATTGGATAGTGTGGAATTTTCTGAATGGCAGGTTGATGCAGAGAAATCCTTTCCCGTG
CTCGAGAAACTAGGTATATATTCATGTGATAAGCTTATGGACATCCCATGTAGTTTTGGAGATATTGCGTCATTAAAGCT
TATCAATGTATGGCACAGCCCTCAGCTTAAAAAGTCGATCTTCAATATTAAGAAATATGTTGAAGAAATGACCGGAGAAG
ACAATCTTGACATATGCTTCGATGGTAGATTGTCTAAAGAATGTGAGTATGAATACGAATTCATCAACTTCTTTCCTTTT
AGAAATGTTATGTTTTGTTCCAGTATTACTTTTAACTTACACAATATATGTTCTTTGCAGAGATATCATATCAACCTGTA
AAGGCTTCAAATGATGAACCGATCCTAAAGACATGTATGCCTTCTTACAACGCGGTTTTTCTATATCCATTTCGTTTATT
GATAACTGTTTATCAAGTCTAAACAGTGCTAGCTAGCTATCAGCACTTGTGTTCTTTATTATAACGGATGAGATATTGTA
TGTGTGCTTGCTTTTCATTACCATGAGATCTTATGTATTATTTGATTCTTCTAAAGTGTGTGACTTTCGTGTTGAAGTTG
TAATCTTCACTTACCACAAAGCATGAAACAAGTAAGTTCCAATGCCTAACTTGAAATTGGAGCGCATAGCGCATAGATAT
GGATAGAATACACCTTAACTAAAATATGAAGAGGGAACCTAATTAACTAAAAAGTAGATGCAACTCTGTAGTTTAACCTC
GTGATCATGTTAACTAGTTGCCTGTTCATTTCCTTGAAGCCTGCTTTGGTTATCACATTATTTTGTTGTTGTTACGGTTT
CTTTTTTCTGAAAGCCTTGTAATGCTTCTTCTAGTATTTGTTTTGTCTTCCTATCTTCTGTATGTTTGTTGATATGTGTT
ACATGAGCTGAGGGTCTTTTGAAAACGGACTCTCTACCTTCATGAGGTCGGGGCAGTAAGACCTGCGTACACTCTACCCT
CCTCAAACGTCACTTGTGGGATTGTTTTGAAGTATCCTTTCAAGACCACTATATTGAATTCTTTACACTGTCAGTGCACA
AAACATTAGCTCTTAGGAATATCCAGCCAATACAACATTATTTGTTTTTTTCTTGTTTGTCAAAAACCAGTGGAAGGGTC
AAAATTTGAACGTTATCTATTTTTATAGTAAAGTCACAAAACTATTGATTGTCACATTAAAGTAACTAAATTTTATTCAC
TATAACGATGCTTGAAAAATTGTCACGACAAACAGATTTTCCTTTCTAGCTTTTCTCGAACAAAGTGCAGGGACTTTCTC
CAGAATAGCCTAATAGATAAGCTAAATGTTTGGCCTGTTATGCACCTTAAATCTTAAAATTAAAAAAGGGCAGTCTGGTG
CATTAAGCTCTCTAACAAAAACCTCTTAGTTTCCCCGTTCTTAAGTCATTCCAAACACATTGTACTTCGGCCACCAAGGC
CCAATTCTCAAGATCTAATACACGGTTTGATTATATTTTTGCCCTTATATTCATTTACAAGATCAATCTAATTCATGTGT
CGCTAAATCTGATAAATTCAACTATAACAGATGATTTAGTATATATAGTTTAACTTATACAAACAAAAATTAACTAATTG
ATTCTTATAAGTTGTAAAGATTATGTTCACAATCTAAGTTACATAAAGGAACAAACATACTTAACAAGAGTAAATTAATG
ACACAATACATAAATGTGCCCTTTAACTTGGCCTTATTTCACATGTAGACACTAACTTGTATAAAGTTGAACAAGTAGAC
ACATGAGTCTTACGTGACATAATACACATAGGACATCATGTAGGATGAAAATTGCCATGTAGGATGATTGCAGTTACTAA
AGAACTTATATCTTATTAGGTATAAATTCGACTGTTAAAAAATAAAAATTTGAGAATACACATCTACACATCTCAATTCG
TCCCTATTTTTTTCATTTGAACACTTTAACTTGCAAAATGATCATCTTATGGGTCATGTTAGTATCAGGTGTCCACGAGA
CACAATAAGGATGAGTTGATGCACTGATGTCAATAGTATTTATATATCTTGATTATATATACAAATACTTTTAAAATATT
TTTTTAAATCACTTAGCGAACATTAAAAATAATTTAGTAAACAACCACTTATTTTATTAGAAAATATTTTCACATCATAC
CGGAACATCCAATTGGAATCAGACAGCACATTATGAAAGTCTCAAAACAAGTGGAGTATAAATATTACTAATACCAAAAA
AAAAAAAAATATTAGATCAGATCTCAAAACAAGTGTAGTATAAAATATTATATTTTTCGAAATTGATTATATAAACTTTA
AATTGACAATTAATTTTCACAATGGATCAAATGAATCTCAATACAGGTGGAGTATATAATGAATATTATAAGGCAAGAGA
CGTGTATCGGTGTATATGACTTTCACAATTGATTATTAAGATGATATAAAATATTATATTTTCCACATTGATTACAGAGA
CTTGAAGATGACAATTAATTTACAAAGACTAAGATGATAATGTGTACTACTGCCTCCATCATGTGATAGTATTCGAATTT
CGAGATTAAATGAGTTACTTTTTTAACCTAATTTTTCCATATATTTTTTAAATTATTATTTTATTATAATTTATAATATT
TTTCACGTAATTTATAAATTAAAAGGTCAAATATTTGAAAATAAAAAAAGTGCTATGCGATATCATGTTCAGAAATAATA
ATTTATATATAAGGGAGTAAAAATTATTTCCTCCGTCCACTTTTAATTGTTATGGTTTCCTTTTTTTTTAGAGTAAAACA
ACTTTGAATAACATTTTATGATCTATTTTTTCATCATATTGATATGCAAAAAATTGCAATTTATAGTACTTTTCGTATAG
TTTTTGAGTATCTAAATTTTTTGTTTAAAATATCGAATTAAGGTAATCTAATTTAACTTTGAAAATTAGTCAAATTGACT
TTCGAAAAATACAATATGACAATTAAATGTGGACAGTGGGAGTAGCAGAGTAATTTTTAAAATCTTCTTTGGCCTTTCAA
GTTTGTCTTTGGCCAAGTAATTATTTCAACTGCTTCTGTCCCATTTTGTCAACTTCAAGGTATGATTATTGAAGAATATT
TGGGTGTTAATACTTTCTTCTTTACAAATTAATATTTTCTAGACATTTTTGGTGTTAATTAGAGACTAATTAGTAGAGTA
ATTGTTCAGATTTTGAGAATTGCATACATGGAAATAGGAAAAGAAAATGAAGGAGAAATGGAGAAATTAGCAAGCAACTC
ATTGGTATGTTCTCGTACCTCGATTAGTATATTGTTTTGTTGTAGATTTTGTTTTGTTACTATCTGCTATTTTTGTTATT
TTCTGTTGTTTCTTGTATCTTCGTTACTTCCTTTTGGGATTGCATGCTTAAGATTATTTTTCTTGAGCTGAGGATCTATC
AGAAAAACTTTGAGGTAGGGGTAAGGTTTGTATACGCTCTACCCTCTCCAGATCCTACTTCGTGGGACTATATTGAATAT
GTTGTTGACTTTTTGTTGTTGTTGTTGTATTGACTTGGATGATTGTTTGTTTTGTTTATCTTGCTTTGATTACATTCAGA
GTAACATGATATTTTATCAGCACTTGTGTTCTTTATTATAACGGATGAGATATTGTATGCGTGCTTGCTTTTCATTACTA
TGTATTAGTTGTAATCTACAAACCATTATTTAGCTCATCTTGACCTAGGACATGATTGAGCACGACCCATTGATTCATTC
CATTCTGACCCATCCAAATTTTGTCCAAACCGTTCATTTGTCACCTCTAGACATGACTAATAATGTTTTTCAAAGAAGTG
TAAGTTCCAGATATGGCAATTGAAGAACAAAAAACCCAAATCATCCCAATAAACACTACTTCCAAATATGAAGGCTTCTT
GATCTTGAGGTAGCATAGGCATGGTAACAAAATCAACACGGTGATGCCCAAAAGAGCGCCCGTAAATGTCATGACATTTC
CAAAGAATGGAACGGTTAACGCCACAATGACAGTGCTGATGACTAAAAATGTTCTGATGAAGTAGCTTACGATAAATTTA
CTCTTTTGTAAAGGTAATTTATCTTCAATAGCCGTTGCAATTGGAGAGACGATAAGAGCATACTTTGTTATTGGATTAAC
GAGTGTCGTATATATTGCGATTTTTGAACAAATATTCCCGGTAGGGAGATTTAATGTTATTTGTGACATTAAATTTTGTC
CATACATTAAGTACCCCATAGTTGCCATTGATCCATAGGTTATGGTGCTTAATATAAAGCACACAAATAAAACCTGCTTG
ACAAAAAAGAAAAAAAAAGGATTTAAGTTATATATATGATGATCAAATAAAATATGTTTAAAGTAACTGAACTTTACCCA
CTATAACGGTGAAGTCATTAGGCTTTGAATTTAACTTGCTTAGTAGAAAATAAAAGTTATGCAAATTGGTTCCCTAATTG
AATTTGTGCACACAATGTTTGATTTGTTTGGGAATATTTAGTTTATAATATTTATTGATATTTCCAAAATAAAATAAAAT
GGTGGGGTCAAGTTGAGTGGTTTGGGCTACAAATCATTATTTAGCCCATTTTGACTCAGCTTATTATAGTCCAAATAAAT
TTAGGACAGGATTGAGCAACGACCCATTGATTCAGTCCATTCTAACCCATTCAAATTTTGTCCAAACCGTTCATTTGTCA
CCTCTAGACATGACTAATTATGTTTTTCAAAGAAGTGTAAGTTCCAGATATAGCAATTGAAGAACCAGAAACCAAAATCA
TCCCAATAAACATAACTTCCAAATATGAAGGCTTCTTGATCTTGAGATAGCATAGGCATGGTAAAAATATCGACACGGTA
ACGCCCAAAAGCGCGCCTGTAAATGTCATGACATATCCAAAAAATGAAACGGTTAATGCCACAATGACCGTGCTGATGAC
AAAAAATGTTCTGATGAAGTAGCTCACGATAAATTTACTCTTTCATAAAGGTAATTTATCTTCAATAGCCGTTGCAATTG
GAGAGATGACAAGAGCATTCTTTGTTATTGAATTAACGAGTGTCGTATCTATCGCGATTTTCAAACTAATTTTCCCGATA
GGGAGATTTAATGTTATTTGTGATTAAATTTTGTCCATACATTAAGTACCCCATTGTTGCCATTGATCCATAGGTTATGG
TGTTTAATATAAAGCACACAAATAAAATATGTATGACAAGAAGAAAAAAAAAGATTTAAGTTATACACACGCACTGATCA
AGTAAAATATGTTTATAATTATTGGTGTGTAAATGACTTTTCATGCAATTATAGGGGTATTTTATGTCTTTTTCCTTTGA
TTGAACGATATAAGATGATAATGCAAGTGTAACTTTTTGACCATGAGACTAAAACGAAAATATAAAAAGATGACTTTAGT
CTAAAGTAGTCTTGTGAATTGTCTTTTTATATTGTTCAATTCTCAATGTCTAATTATTTCTTCTTTCTAGTACCAATAAT
ACTCCAATTCTCAATTCCTCCAAGCACTTCTCATACACAATTTTTTGAAATATATATTTTTTTTTAAAAAAATTGATTGG
TCAATTTTTTTCTTTAGAAAAATGAGTTTTTAATTTATAAAAATAAGGAAATGACTTTTCAAATGAAAGCAAGAGAAACG
AGTTCCATAAGTGAAACTCCCTTAAACTATGTGAAATGAACAAAAATGTCATCTGTTTATAATTTGGTCCAAAAATACCC
TTGCCTCATTACTTTCGTCCATAAACACCCTTATTGTTATTTAATGGGTCAAAAATGCCCTTCCAACTAAATATATTATT
TATTTTCTTCTTAACACATATTTTCTAATAATATTTTTTAAAATTAGTGAATGTTTATCATACTTCAATTTTTTTCTAAA
AAAAATTCTTATTTTATTATAATTATTTTTTATCATTATATAAATGAAAATTAAAGATGGATATACTAAGAGGTTATATA
TGTGACGAAAATTGATGGCAAGGACATTTTTGAGCCAAATTATAAATGAAGGATATTTTTGTTCATTTTACATAGTTTAA
GAATATTTTTTACCCTTTTCCGAAAAATATATTCTTAAAAGGCAAAGGACCAAATAGGAACCCCACCTAGTGAGACATTA
TTAGTGGGCTTATCTTTAACACCTTTACAACTCTCAACTGGTAAAAGAAAAGATTCTAATTACACCTTTGATTTTCCTTC
ATTCTTAGTTTGATGTAAATTGTTTCTCTTGAGAAGTTGAACGGAAGGATTTTTTTTTTTTTAAAACTACTTTGGCTTGA
TTAGTGAGAATGGAAAGAGGAAAAGAAAATGAAGGGCAAACAAAAGGGGAAGATAACAAATCATTGGTATGTTGTTTATA
ATATTTAATTATTTTTTTCATTCACATAATTAATGTTTCTTGTAAGTATGTTTGTTGCTTTGTGTAACTTAGATGGTGAA
TATAATTTTTATAACCTATAAGAATCGATGATTTAATCTTTCTGGTATAAGTTAAACTCTATGTACTAAATCATCTGCTA
TAGTTGATAAATGTAAGGGCAAGAATATAATCAAATCTTGTATTAGATCATGAGAATCGGGCCTTGGTGGCCTAAGTACA
ACATGTGTTGGAATGGCTTAAGAATAGGGGTGACAAATGGGCGGGTTGGGTAAAATTTGGGCAGGTTAAAAATGGGTCAA
CATAAAATGGGTAATAATTCAACCCGCCCATATTTGATATGGGTAAAAATGGATTGGATAAGAAATGGGTTGGGTAAAAT
ACTAGTTTACCATATTTTCATGAGTAAATAGTACTCTACTTAAGAATTCAACGTGGAGAAAATATTTTAGTCTTTTTTTA
GATGAAAAATGTTGAAAATGCTTCATTTAGTTTTATTGTATCATAAAAGTTAAAAAAAAAATCCTATAATTTTTCAATAT
AAAATAAAATTAGGACTAAAACATGCTTAATGCACTTTAAGCAATGTCAATACTAATACATGGTTTGCTTATTTTACACG
ATGTATTTATTATCCAATATATAATTAAACAAATAAAAAAATATGATTATGAGTAACAAAAGAAATGTACATTTAAAATT
GCGCACGTTTTGGCGAGTTTCACACCTTAACTATATCAGTCGTTCCCTTTTTCTATCTAAACTTTCCCCATCTATGTATT
AACATAATTTGAAACAACATTTGGTCTTTTGGCAGGTGTCACCCCGCGTTGTACTTGGCGAGGACATAATCAATCTTCTA
GATTTCATAGAGAGGTTAAATAGTGGGCGTGTTCAAACTTCTCTTGACATGGATCAAATTGAAAAGTTGACATTGAAGCT
GACGTTTTTGTCCGCATTTTGTCATCTTTATTACTCTTTCTTTTTGGAAAGCTGTAATGACGAAATGTCAAATGAGATTC
ATGATTTGGTTCAGTCACTGTTTCATCCAAGTGGAGTAGACATGCAGCTGGTTAGTAAAAAGTTTTATGACCTCTTGGAG
AATATCAGAAGTTATATTAGCTCACATATATATGCTGAACCAAGTCGTGTAACAACCATGACCGAGGATCGTTTCGTTGA
ACTTTTAGATGCCATCCTCATGTATCTCCAATGTCTACTCAAGTGTTGTTCTGAATCAATTTTCCCATCAATGACTCAAT
ATGAGCTTCTTCAGAATGTAATTGGCAATTTAAGATATTTCCATAGGTTGAAAGTAAATGGTTGCGTTGAGTATGAAACA
ATCGAATATGTCTTACCTCATCTTCAACTTATGGCTCTGAGAGTAGTAAACTTCTGCTGTTTTACTCTTGTGGAAGAATC
AGCTGTCTCTCTAGTTCACTCCAAGCTAGCTAATCTACTTGTGGAGGTTATTCCTGTTGAACTGGAGGTTATGCACATAT
GTTGTACAAATTTGAAAGGTTCAAAGTCGGAAGAAGTTGAGCGTTTCATCAAGCAGCTCGTAGAAGCCTCTCCGGACATT
CTTAGAGAATCTCTGATTCATCTACAAGAGCACATGTTAATGCCTCTTACTCCTAGCGCTTCTACGTGTAACATTCATGT
CATGATAGAGTTCCTATTGATTATTCTTACTGATGTGCCCAAGGACGTTATTCGTCATGACAAATTGTTTGCTCTCTTGG
CACGTCTTAGAGAACTTACCAAAGAGGTATTCGTTCTTTTTCACAACTTAGAAGAGAATATGAATGATGCAAATCTAAAC
TTGCTGGAAAATATTGAACTCCTCAAGGAAGATCTCAAGAATGATTTCTTAAAAGCCCGTGCAGACTCATCTCAGCTCCG
CTTCCCCATGAGTGATGGACCGCCCTTCATGACTCTTCTACTCACAAACTTAAATGACTTGGTCAATTCCAATGCGTATT
CAGTTTCTTTGATAGAAGAAATCAGGTGGGTGAAAGAAGACCTGGAAATCATAAGATCGTTGTTTGGGTATGTTGAGCAA
GAGTTGCATAGAGATCTTTGGACTCGTGTTCTAGATGTAGCATATGAGGCACAACATGCCATTAACTCAATTCTTGCCCG
AGATCATGGTCTATTGCACCTTATCTTCATACTTCCGGATACCGTAGAAAAGATCAAGCTTGTCAAAAAAGAGGTGCAAG
AGAAGATCCCCAAAAGAGGTGCAAATGCTCCCAACAAGCCAGTTGAAAGAAACTCATCAATTACAGTTGGTAAAATAATC
GTAGGTTTTGAGGAGGAGACAGAGTGGATAATTAGGAAACTCACCAGCGGACCAGCTGAGATAGATGTCATTTCCATAGT
CGGCATGCCAGGGATTGGAAAAACTACTTTGGCTTACAGAGTGTATAATGATAAGTCCATTGTTGATCATTTCGATGTTT
GTGCTTGGTGCACAGTCGACCAGGAACGTAATGAGAAAAAGTTGTTGCAGAAAATTTTCAATCAAGTTATTGGTTTGAAA
GAACGATTCAATGAGGATCATGACATAGATGATGACGTTGCTGATAAGCTGCGGAAAAAACTGTGTGGACAGAGGTACCT
TATTGTCTTGGATGACATGTGGGATACTGCAACATTGGATGAGCTAACAAGACCTTTTCCTGAATTTCGGAAAGGAAGCA
GAGTGATTTTAACATGTCGGAAAAAGGAAGTTGCTTTGCATGGAAAATGCCACAGTGATCCTCTTTATCTTCGATTGCTA
AAATCAGAAGAAAGTTGGGAGTTATTAGAGAAAAGGGTATTCGGAGAAGAACGTTGCCCTGATGAACTAAAGGATGTTGG
AGAAAAGATAGCTCGAAAGTGTGATGGGCTTCCTTTAGTACTTGATCTAATCGGTGGAGTCATTTCACGGAAGGAAAAGA
AAGAGGCTTTGTGGCTTGAAGTTCTCAATAATCTGAGTTCCTTTATTTTTAAGGATGAAGAGGAAGTGGTGAAGGTTATA
CAATTAAGTTATGACCATTTGTCAGATCACGTAAAGCCGTACTTGATTTGCCTTGCAATTTATCCAAAGGACAAAGATAT
AAGGATCTCTAAGTTGAAAGATTTGTGGATTTCTCAAGGACTTGTGGAGCAGATTGAGATGAAAAGTGCAGAAGAAGTAG
TGAATGAGTTAATTTCGAGTAGCTTGGTAATACCTTTCGATAATTCTATTTGCAAAATTCATGATCTTGTGCATGACTTT
TGTTATATAAAATCTAGAAAGGAAAAGTTGTTTGACTTCATAGGAGGTTCAAACGCTTCGTCTTCTTCTGGTATGATGGC
ACGAGGAACTACCATTCGTTATGATAAACGTCTCTTTGATTTGGATGAAAATTTTGTGGTGTTTAATCCAGAAAAGAAGA
ATCGTTATGTTAAACACCTCCTCACTCTGAAGGTCTATAAGCATCATCTTCCCCACAAGATTCACCTAAAACACTTGAGG
CTTCTCAAAAGTTTGGATTTGAAGGGCATAACATTGACAGATTCTTTGCTGAATGAAATCGGTATGCTCGTTCATTTGAA
GTACTTAATCATTCGGACGAAGGCTAAAGCTCTCCCTCCGTCATTTTCAAACCTCTGCAATCTAGAAACTCTGGTGGTGA
ATAACGTGAAGGGATCATGCATGGTACTATCGCCTTGTTTTAGGAGTCTAGCAAAGCTACGAGATGTGCGGATGAAGTGT
TGTGCTCTCTTTGATCCGGACATCAACAAACCAACTGTGTTAGATGAGGATTTAAGGTTAGAAAATTTGAGAAGATTAGA
TGAGCTCTACTTCCCCGGTTCAGAAGACACGGAGGATTTTTTCAAAAGGTTTCCTAAGCTTCAAAACCTTGACGTCCATA
TCAAGATTGTTCAGCAAAGAAGATTTGTTTTTCAAGATTTGATGTCCTTAACAAACTTGAAAAACTCCATTTATCTGCTT
CTTTGGGTTCATTCAGTGAATATACACATGGCTTCCCTTTGAGCTTGAAGACACTGAAGTTGAAAGGGCTCGCTCTGACA
TCCGATACACTTTCAAGAATTGCTAGACTACCCAACCTTCAAGAACTAATTCTAGAAGACACAATCATCGAGGAGGAGAA
AGAATGGAACATGGAAGATGTCACCTTCCAGAATCTCAAATATCTAACATTGGATTGTGTGAGATTTTTTGAATGGCAGG
TTGATGCAGAGAAATCCTTTCCCGTGCTCGAGAAACTACATATATATTCATGTGATAAGCTTATGGAGATCCCAGACAGT
TTTGGAGATATTGTGTCATTAGAGTTTATCAAAGTATGGTTCAGCCCTCAGCTTAAAGAGTCGATCTTCAATATTAAGAA
ATGTGTTGAAGAAATGACCGGAGAAGACAAGCTTGAGGTAGAGTTCTATGCTTCTATCTTAGATGGTCTACAGCAAGTGA
GTATGAATACGAATTCATCAACTTCTTTCCTTTTAGAAATGTTATGTTTTGTTCCAATATTACTGTTTAAACTTATACAA
TATATGTTCTTTGCAGATCAGATCAGCTCAGATCAGATCGAGCTAGCGCATACAAATTCTCAAGACAAGTATGCCTTCTT
CCAACATTAATAACTGTTTATCAAGTATAAACAGTGCTAGCTATCAGCACTTGTGTTCTTTATTATAACGGATGAGTTAT
AATTACGACGATCAAATAAAATATGTTTATAATTATTGGTGTCAACATATTGGTGTCATATGACATGTGTAGGCTGTAGC
AAAGGTATTTAAAATTTAGTATGAGAAAATATGAAATGTCATTTTTTTATAATTAGACATATGATTATTTATAAATTGAA
ATGTCATCTGCTAGCTCTATATTCAATCAAATATTGAACAAAAATATTTTATTTATAAATTGAAAAGTTCTTGAATCTCA
CACTAAGTTTTCTGTTCCATATAATTTTGTGTCTCTGTATGTTTTTGTATTGTTTTGTCTATTTCTGTGGTTGGAGTACT
TATCTGTCACGCCCCGATCCTCACCCTGGACGTGGCCGGCACCCGAAGACCATTGCTGGCCCCCAAGCGAACCCTTGGTC
TGGCTTTCTTAACTCAGCGGAAACTTAACTCAACAACATAACTCAAAGCAATGCAAGGACATACAACAACTTAAATGATA
ACATCTGGCCAAAAAAAGGGCAACTTGAGTCCCAAAATAGAATATTATATATATACATAGATGAGTGACTCAAAACTAAC
TGACTGACTGTCTATGAAGCCTCTATAATACTGAGATGGATGTTGGGACAGACCCCGCAACATCCTAATAAAACAAAACT
AAGAGAACAAAACAACCGAGTCCTCTGGAAAGCAAGGAGGCTCACCACTGACTCTGGAGTGCTCAACTGGATCAACGGCG
TGCTGGATGTTGATCCTGGGTACCTGCGTTCGCATCATAATAAGATGCAGGCCAACTGGCATCAGTACATGGAATGTACG
AGTATGCAAACTGGAAAGCTAAACCACAACTTAAGCTTGAAAAGAGTACAAGAGAACACTTACATTGGCTCTGTACGACT
CATGAATCACTGAACTCAATATATAAAGCAATAAGACACATGCAATATATAAAACTTGTAAAACAATGTAAACAACTTAG
CTCGTAAATGATAAAACCATAACAAACTCAACTTTACTTATATAAAAGTAATATAGCTCTTGTGGGAGATTCTTTAACCG
ACAACCACCACTATGAGCCCTAGTGGTGATACAACGTTTTACCTCACGTTGCCCAAGGACCATCCTATACCTTGCCATGA
TATAGGACCTTACTTTACTTAGTGGATCCACTAGCTTAATCTTACGTGATCATCTAAAAAGAATGATCTGTCAAATCCCA
TGTTGGCTCATGGTTCTTATGGAGAGTTGAGTTAATATGAACTCGTGTCCCCAATTCGGTGCTCAATACTACTCCCAAAA
ATAAAATACTTTGGCTCATGCTTTTAAAACAACTTCTTTCTTTAGTTTGAGATAATTACTCAATGCTTAGCCCAAAGGCT
CTTTTGGAAAACATAGTTCCTTTCTTACTTAAATGTAAAAACACTTATAACTTCTTTGGGAATACTTAGTTCCCTAATAG
CTTTTGAGAAATGAACTCAACTTAAAACTCTTGACTTAACTTGAAACTTGAGACTCTTTACTTAGCTTGAAACTCTATAT
TCTATACTCGACTTGAAACCTGAACCTTAAAATGAAGTTAAAACGATCAATGAAGACTCTTTGAAAAGCTTTAAAGACAT
GCTTTGACTTACTTCTTAACTTCTAACTTCACTTGACTTTTATCCTAACTTGCCTTGAATTGGATTATGGATTCAAGGTG
TATGATCACACGTTTATGGATGAGTTTGGGCTGTTAAGATGTACCTTAAAGTATTGGAAACAACTATAAAACATAGGTAC
TTTACCAAGGAACATGTATGAAAAAGTGGGGAATGAAGGTAACGGGAAGGATTGGCGTCCTTGGCGCTTTAAGAGGTGCG
GGGCGCCAGCCCTCAAACTTCAGAGGGGCCTGCTGGGCGTTCTGCCATGCGCTCTCCCCAAGGGGAAAGTTCAACGTCCC
TTTTTGGGGTGCGCTAGTTGGCGCGACAGCCCAGCCCTTTTCCCCCAAAAATCCGACTTTTTCCCCTTGTTTCTTTCCAA
CTCTAAACCCTCTCAACCTCAAAGGTTCCAGAAGCAAAATCACAACCAAATCATATCCCAAATCAACAAGGAACTTCAAC
ACCACAATCAACAACACAACCAACACCTTCAACAACACAACCAATCTTTTCTTGAAAATAAAACGAGTTTGGAGTGTGGG
GGAAAGGACCAACCCCAAAACTAAGGATCATAAAATCCCTCAACATACAAGAGATTCAACTCAAAAACACAACCAAATCA
TGTCCCAAATCAATAAGGAACTTCAACACCACAATCAGCAACACAACCAACAACTTCAACAACACAACCAATCTTTTCTT
GAAAATAAAACGAGTTTGGAGTGTGGGGGAAAGGACCAACCCCAACACTAAGAACTCACATACCTAGTAGGGATCACCCC
CTACGATATCCACAACGATCCTTGACGAAACCTTGCTTCTTCTTCTCTTTTCTCCTCTTCTTCTCCTCTTCTCTCAAGAA
CCCTAACTCTCACTCTTTTAAAATGGGACAAACTGATCTAAAAATCAGTCTAACACAACAATATAACCAAAGGAATTTAT
TAGGGAAAAGACCAAAATACCCTTAAAATTTCCGGACGGATTTCTCTTTCAACTGCCCAACTTCCAAAGGGGTATAACTC
CCTCATACGAAACTGAAATCGAGCAAACTCAGTGGTGTTGGAAAAGATCATTCTACGAGCTTCGCAAACATAACTGAGAC
TACTCCTAAATCATCCTGAGGTAGGAGTTATGACTACTCAAAGTTGGACAGAAACTCACTTTTTCCCACACTTAACCAAA
TTTTCCAGATTCTGAAA
>mtp_2764.contig_3
GAAAATTGATGGCAAGGACATTTTTGAGCCAAATTATAAATGAAGGATATTTTTGTTCATTTTACATAGTTTAAGAATAT
TTTTTACCCTTTTCCGAAAAATATATTCTTAAAAGGCAAAGGACCAAATAGGAACCCCACCTAGTGAGACATTATTAGTG
GGCTTATCTTTAACACCTTTACAACTCTCAACTGGTAAAAGAAAAGATTCTAATTACACCTTTGATTTTCCTTCATTCTT
AGTTTGATGTAAATTGTTTCTCTTGAGAAGTTGAACGGAAGGATTTTTTTTTTTTTAAAACTACTTTGGCTTGATTAGTG
AGAATGGAAAGAGGAAAAGAAAATGAAGGGCAAACAAAAGGGGAAGATAACAAATCATTGGTATGTTGTTTATAATATTT
AATTATTTTTTTCATTCACATAATTAATGTTTCTTGTAAGTATGTTTGTTGCTTTGTGTAACTTAGATGGTGAATATAAT
CTTTATAACCTATAAGAATCGATGATTTAATCTTTCTAGTATAAGTTAAACTCTATGTACTAAATCATTTGCTATAGTTG
ATAAATGTAAGGGCAAGAATATAATCAAACCTTGTATTAGATCATGAGAATCGGGCCTTGGTGGCCTAAGTTACAACATG
TTTGGAATGGCTTAAGAATAGGGGTGACAAATGGGCGGGTTGGGTAAAATTTGGGCGTGTTGAAAATGGGTCAACATAAA
ATGGGTAATAATTCAATCCGCCCATATTTGATATGGGAAAACTGGATTGGGTAAGAAATGGGTTGGGTAAAATACTAGTT
TACCCATATTTACCCATATTTTCATGAGTAAATAGTATTCTACTTAAGAATTCAACGTGGAGAAAATATTTTAGTCTTAT
TTTAGATGAAAAATGTTGAAAATGCTTAATTTAGTTTTATTGTATCATAAAAGTAAAAAAAAAAAATCCTATAATTTTTC
AATATAAAATAAAATTATGTTATAACAAGGAGAAAACATTTTTAATTTCAAAGTAAATGAATATTTGCATTTTAGGACTA
AAACATGCTTAATGCACTTTATGTCAATACTAATACATGATTTGCTTATTTTACACTATATATTTATTATCCAATATAAA
ATTAAACAAATAAAAAAATATAATTATAAGTAACAAAAGAAATGTACATTTAAAATATATATTTTTGAAGGACCAAAGAC
TTCACCTTTTCAATTATAGTGAAATATAATTAGTTTTATAAAAGAACATGAAAAGCAGGAGAAAGTCCTCTGCACTTGTA
ACAGTTGCTTGTTGTAATGTAAGAGTAAAAATTAGAGTCAACAATCAAAACATGTTTGTGTCATCCCGTTTTGGCGAGTT
TCACACCTCAACTATATTAGTCGTTCCCTTTTTCTATCTAAACTATCACCATCTATGTATTAACATAATTTGAAACAACA
TTTGGTCTTTTGGAAGGTGTCATCCCACGTTGTACTTCGCGAGGACATTGACAATCTTCTAGATTTCATAAAGAGGTTAA
ATAGTGGGCGTGTTCAAACTTCTCTTAAAGACTTGACATTGGAGCTGACGTTTGTGTCCGCATTTTGTCATCTTTATTAC
TCTTTCTTTTTGGAAAGTGGTAATGACGAAATGTCTTGCATATCAAATGAGATTCATGATTTGGTTCAGTCACTGTTTCA
TCCAAGTGGAGTAGACATGCTGGTTAGTGAAAAGTTTTTTGACCTCTTGGAGGATATCAAAAGTTATATTTGCTCACATA
GCTATGCTGAACCAAGTACTCGTGTAACAACCATGACCGAGGATCGCTTCGTTGAACTTTTAGATGCCATCCACATGAAT
CTCCAAAGTCTACTCAAGCGTTGTTCTGAATCTATTTATCAATATGAGCTTCTTCAGAATGTATTTGGCAATTTAAGAGA
TTTCCATAGGTTGAAAGTACATGGTTGCATTGAGTATGAAATAATCGAATATGTCTTACCTCATCTTCAACTTATGGCTC
TGAGAGTCGTAAACTTCTGTTGTTTTACTCTAATGGATGAATCAGCTGTCTCTCTAGCTCACTCCACTAATCTACTTGTG
GAGGTTATTCCTGTTGAACTGGAGGTTATGCACATATGTTGTACAAATTTGAAAGGTTCAAAGTCGGAAGAAGTTGAACG
TTTCATCAAGCAGCTCGTAGAAGCCTCTCCAGACATTCTTAGAGAATCTCTGATTCATCTACAAGAGCACATGGTTAATG
CTCTTACTCCTAGCTCTTCTACGTGTAACATTCATGTCATGATAGAGTTCCTATTGATTATTCTTACTGATGTGCTCAAG
GACGTTATTCGTCATGACAAATTGTTTGTTCTCTTGGCACGTGTTATAGAACTTACCAAGGAGGTATTCGTTCTTGTTCG
CAACTTAGAAGAGAATATGAATGAAGCATGTGATGCAAATCTAAACTTGCTGGAAAATATTGAACTCCTCAAGGAAGATC
TCAAGAATGATTTCTTAAAAGCCCGTGCAGATTCGTCTCAGCTCTGCTTCCCCATGAGTGATGGACTGCTCTTCATGACT
CTTCTACTCACAAACTTGAATGACTTGGCCAATTCCAATGCTTCTTCAGTTGCTTTGATAAAAGAAGAAATTAAGCAAGT
GAAAGAAGACCTGGAAATCATAAGATTGTTGTTCGGGTATGTTGAGCAAGAGTTGCATAGAGATCTTTGGACTCGTGTTC
TAGATGTGGCATATGAGGTGCAACATGCCATTAACTCAATTCTTGCCCGAGATCATGGTCTATTGCAGCTTATCTTCATA
CTTCCTGATACCGTAGAAAAGATCAAGCTTGTCAGAAAAGAGGTGCAAGAGAAGATCCCCAAAAGAGGTGCAAATGCTCC
CAACAAGCCGGTTGAAAGAAACTCATCAATTACAGTTGGTAAAATAATCGTAGGTTTTGAGGAGGAGACAGAGTGGATAA
TTAGGAAACTCACCAGCGGACGAGCTGAGATAGATGTCATTTCCATAGTCGGCATGCCAGGGATTGGAAAAACTACTTTG
GCTTACAGAGTGTATAATGATAAGTCCATTATTGATCATTTCGATGTTTGTGCTTGGTGCACCGTCGACCAGGAACGTAA
TGAGAAAAAGTTGTTGCAGAAAATTTTCAATCAAGTTATTGGTTTGAAAGAGCGATTCAATGAGGATCATGACATAGATG
ATGACGTTGCTGATAAGCTGCGGAAAAAACTGTGTGGACAGAGGTACCTTATTGTCTTGGATGACATGTGGGATACTGCA
ACATTGGATGAGCTAACAAGACCTTTTCCTGAATTTCGGAAAGGAAGCAGAGTGATTTTAACATGTCGGAAAAAGGAAGT
TGCTTTGCATGGAAAATGCCACAGTGATCCTCTTTATCTTCGATTGCTAAAATCAGAAGAAAGTTGGGAGTTATTAGAGA
AAAGGGTATTCGGAGAAGAACGTTGCCCTGATGAACTAAAGGATGTTGGAGAAAAGATAGCTCGAAAGTGTGATGGGCTT
CCTTTAGTACTTGATCTAATCGGTGGAGTCATTTCACGGAAGGAAAAGAAAGAGGCATTGTGGCTTGAAGTTCTGAATAA
TTTGAGTTCCTTTATTTTTAAGGATGAAGAGGAAGTGGTGAAGGTTATACAATTAAGTTATGACCATTTGTTAGATCACG
TAAAGCCGTGTTTAGTTTGCCTTGCAAGTTATCCAAAGGACAAAAATTTAAGGATATCGGAGTTGAAAGATTTGTGGATT
TCTCAAGGATTTGTGCAGCAGATTGAGATGAGAAGTGCAGAAGAAGTAGTGGATGAGTTAATTTCAAGTAGCTTGGTAAT
ACCTTTCGATAATTCTATTTGCAAAATTCATGATCTTGTGCATGACTTTTGTTATATAAAATCTAGAAAGGAAAAGTTGT
TTGACTTCATAGAAAGTCCAAACGCTTCGTCTTCTTCTGGTATGATGGCACGAGGAATTACCATTCCTTATGATCAACGT
CTCTTTGATTTGGATGAAAATTTTGTGGTGTTTAATAGAGAAAAGAAGAATCCTTATGTTAAACACCTCCTCACTCTGAA
GGTCTATGAGCATTGTCTTCCCCACAAGAGTCACCTAAAACACTTGAGGCTTCTCAAAAGTTTGGATTTGAAGGACATAA
CATTGACAGATTCTTTGCTGAATGAAATCGGTATGCTTGTTCATTTGAAGTACTTAATCATTCAGACTCAGGCTAAAGCT
CTCCCTCCGTCATTTTCAAACCTCTGCAATCTAGAAACTCTGGTGGTGATTCACTTGGAGGGATCATACATGTTACTATC
ACCTTGTTTTTGGAGTCTTGCAAAGCTACGAGATGTACGGATGAAGTGGGGTGTTCTCGTTGATCCGGACATCACTGTGT
TAGATGAGGATTTAAGGTTAGAAAATTTGAGAACATTACATGAGCTCCACCTTCCCTGTTCAGAAGACACGGAGGATTTT
TTCAAAAGGTTTCCTAATCTTCAAAACCTCGAAGTCTTTATTGCACAACTACCAGATTGTTCAGCAGAGAAGATTTGTTT
TCCAAGATTGGATGTCCTTAACGAACTTGAAAAGCTCCATTTTTCTGCTTATTTGGGTTCATTCAGTGAATATACACATG
GCTTCCCTTTGAGCTTGAAGATAATGAGGTTGCACTGGCTCTCTCTGACATCCGACACACTTTCAAGAATTGCTAGACTA
CCCAACCTTCAAGAACTAAGTCTAGCATACGGAATCATCGAGGAGGGGAAAGAATGGAACATGGAAGATGTCACTTTCCA
GAATCTCAAATATCTAAAATTGCTTCATGTGGAATTTTCTGAATGGCAGGTTGATGCAGAGAAATCCTTTCCCGTGCTCG
AGAAACTACATATAAGTAGATGTGATAAGCTTATGGACATCCCAGACAGTTTTGGAGATATTGAGTCATTAAAGTTTATC
AATGTATCTTTCAGCCCTCAGCTTAGAGAGTCGACTTTCAAAATTAAGGAATATGTTGAAGAAATGACTGGAGAAGACAA
GCTTGAGGTAGACTTCTATCATTGAGGTATGCTTCCATTAACAGATTAACTTATTACTTTTACAAATGTTATGTGTTTTA
ATTTCCAATATTAATTTTAACTTATACAATATATGTTCTTTGCAGATCAGATCAGATCGAGCTAGCGCATACAAATTCTC
AAGACATGTATGCCTTTTTCCAACATTAATAACTATTTATCAAGTATAAACAGTGCTAGCTATCAGCACTTGTGTTCTTT
ATTATAACGGATGAGATATTGTATGTGTGCTTGCTTTTCATTACTATGTATTAGTTGTAATCTACAAACCATTATTTAGC
CCATCTTGACTTAGGACATGGTTGAGCAACGACCCATTGATTCAATCCATTCTGACCCATCCAAATTTTGTCCACACCGT
TCATCTGTCACCTCTAGACATGACTAATAATGTTTTTCAAAGAAGTGTAAGTTCCAGATATATATGGCAACTGAAGAACC
AAAAACCAAAATCATCCCAATAAACACAACTTCCAAATATGAATGCTTCTTGATCTAAAGCATGGTAACAATATTGACAC
GGTAACGCCCAAAAGAGCGCCCGTAAATGTCATGACATATCCAAAGAATGGAACGGTTAACGCCACAATGACAGTGCTGA
TGACTAAAAATGTTTTGATGAAGTAGCTTACGATAAATTTACTCCTTCGTAAAGGTAATTTATCTTCAATAGCCGGTGCA
ATTGGAGAGACGATAAGAGCATACTTTGTTATTGGATTAACGAGTGTCGTATATATCGCGATTTTTGAACTAATTTTCCC
GGTAGGGAGATTTAATGCTATTTGTGACATTAAATTTTGTCCATACATTAAATACCCCATAGTTGCCATTGATCCATAGG
TTATGGTGCTTAATATAAAGCACACAAATAAAACCTGTTTGACAAAAAAGAAAAAAAAATGGATTTAAGTTATATATACG
ATGATCAAATAAAATATGTTTATAATTATTGGTGTAATATGACATGTAGGTTGTAGCAAAGGTATTTATAATTTAGTATG
AGAAAATATGAAATATCATTTTTTTTAATAATTAGACATAGACATATGATTATTTATAAATTGAAATGTCATCTGCCAGC
TTCATATTCAATCAAATATTGAACAAAAATATTTTATTTATAAATTGAAAGGTTCTTGAATCTCACGCTAAGTTTTCTGT
TCCGTATATTTTTGTGTCTTTTTGTATGTTTTTGTATTGTTTTGTCTATTTATGTGGTTGGAGTACTTCTCTCCAACTTC
CAAGTGTTGAAGCACTTTCTATGTGGCGCGGGAGTAGTACTTCCTCCATCTCATTTTATGACGTACTTTTATATAATTTT
TAATTTGTCGTCCCAAAAGAGATGTTATCGATTTTTCTATAATAGAAAAATAACATTACTTTAAATTTCCTTTTACGCCC
TTCATGAAACGATATACAACCACAACTTTCAAAAAAATTAGTTCCTTCTTTCTTAAGATTTATGTCTAGTAAAAAAGTAG
GCATAATACATAAATATGCCCTTTAAATTGGTTTCAAATCACATTTATACCCTTCAACTTTCGGTGTGAACAAATAGACA
CTTAAATTTGTACAAAGCTGAACAAATAGACACATATGTCCTACATGGCATCCTACATGTCATTTTTTTTATCCTATGTG
GTATCCTATGTGTATAATGCCATGTAGGACTCATGTGTCTACTTGTTCAACTTTATACAAGTTTAAGTGCCTACTTGTGC
ATACCCAAAGTTGAAGGACATAAACATAAAATGAGGCCAAGTTAAAGGACACATTTATGTATTATGCCCAGAAAGTACCA
CGTAAACTGAAACTAAAGTAATACATGTTTATCAATAAGATATTATCACCTTGGGAAATTGGCTCCTATCCTTCATGGAA
TTGCATGTTATTGGGAAAACAGCATGACCACAATAACAAAATGTATACATACTTATTGTACTTGTCAATCCATCCCATCT
CCAAATCACACCTTTTTCTTCAAATCCAATACCATCAATTGCACCAACCCAAAATATTGAAAAAACCAAAACAATTGAAG
CCAAAACTCCACCAATAGAAACATAAGCCAATAAACCTAAACTTTTGAACCATGCTGTTGGCAATATTATAATAGCAACC
AATAAAACAAAAACTTCCCTTCCAAAAATTTTAGCACAACCAACATGAATTTTTGCATTTGGGAATAATTTATGCAAATT
GTCACCTTCTAATATTAGGAATTCAATTGCAACAATGTATAGTTCAAGATATAAGAAAATTGATATCAAGATTCTTCCTT
TGTTGCCAAAAGCAAATTCACCAATATTAGGATATGTATTGATTGATGGTGAAACACTCATGCATTTTTGCAAAAGTAAT
CCTGTGTAACAACATATAATTGCTACTAAAAAAAAGTAGCATCAAACATAACCATCCTCCTTGTGAAAGTGCATAGGGTA
CTGATATTATTCCAATACCTATATGATAGGAAAATGAAAAAAAAATAGCCTAAGTTTTATATATCGAGCTCGTAAATATT
TATACAATCAGGTCACTTATAAGGTGATTACAGATAAATTTATCTATGTGATCATAAGCATAAGTAAGATCGATGATAGA
AATAATAATAAGTAACTTGTTATAACATGTTGACCAATATACTAATAACGTAAAAAAATGTTTACTCTGTTGGTGCATAT
AACTTCAATTAAAGTACTATAAAACAACATATTCAGTGAAATTCCATAAGTGGTGTCTGGAGAGGGTATTTGGTGTATAT
ACGCAGCCTTATCCCTACCCCATGAAGATAGAGAGGTAGTTTTCGATAGACCCTCGACTAAAGTAAAGCATAACACAAAC
AAGAAAGAAAAGAGTATACCAGTAGCACCAACAAATAATACAATAACCGAAACAAAAGAAATAACAAGTAAAACTAACCA
GTATAAGAAAGTAGGAGGACAAAATACTAATACCACTTATAAGGAAAACTAGACAGCACGACTACTTTACTAACCTTTTA
CCTTAATTCTCGACCTTCATATTCTCCTATCTTGGATCATATATTCGATAAGCTAAGTGATAATGACTTATTTCTACTTT
TGGATGTGTCTTGAAAACAACAACAAGTAATGAGATGTTTACCTGATAATGCATTAATACCATTGAAACATGTTCTAAAG
AAAGAGGTTCCTTTACTAGGCTCCATAATTTGTGGAATCTCATTTTGAGTCTCAATTCTCTCCACACTATGGGATTCCAT
ATTTTTTGAGTGCCAAAATTAACATCAAAATGCTAGTTTATATATTGGGTTTTGGCAAATTTGTCTAGAATAGAAATATT
CTATCTATATGTTTTTAGTTATTAATTCAAATTAAAACTCAATAACTAAAAAGCTAGATTCTCAAACTCATAGAGATACA
GTGATGGCGTTCTGCTTTTTATCTAGAGAGGGGCGTTCAACCCCTATTTCATCATATTCTTCTATACGAAATATTGATAA
GGATCGAAAAAGGATAATTCAAATAAGGCTATTATTGGAAGATTTTTTTTATCGAATAGACTTGCACAAAGTAAAAAAAG
ATTGAATAGTTTATTAGTTTAATCAAGGAGCGGAACATACACTACATTAAAAATAATCTTTGACAGTAATTTATTAACGG
TAATAGCTTAATCGTTGCTAATTCTAGGATACCTTTTAATCTCTTTTATTATTTTCTTCTCTTTATTTTTCATTAGGTAA
TTTTCTATCAATTGTTTTTGTAACATCTGGTAATTTGAAATATCTATGAAGAGGCTTAACATCGGAAATAGTCATTTTTC
GAAGGAATTCAAAAATCTGGAAAATTTGGCTTAAGTGTGGGAATCAATGAGTTTTTGGCCAACTTTGAGTAGTCTTAAAT
CCTAGCTCAGGATGATTTAGGAGTAGTTCCAGTTATGGTTGCGAAGCTTGTGGAATGATCTTTCTAACTCCACCGAGTTT
GCTCGATTTCGAGTTCGTATGAGCGAGTTATGCCCTTTGAAAGTTAGGCAGTTTGCAGGGAATCCGTCCGGAATTTTAAG
GGCATTTTGGTCTTTTCCCTAGCTATTTCTTTTGGGGTTATATTGTGGTGTTAGGCTGATTTTGGATCATTTTGTCCCAT
TTTAAAGGAGTGAGAGTAAGGGTTTTGAGAGAAGAAGAAGAGAAGAAGAGGAGAAAGAGGAGATCAAGCAAGTTTCCGTC
GTGGATATCGTCGGGGGTGATCCCTATTAAGGTATGTGAGTTCTTAGTGTTGGGTTGATCCTTTCCCCCACACACCAAAC
TCATTTTTTATTATTGAGAAAAGATTGATCATATTTGTTGAAGTTGTTGGTTATGTTTGTTGAAGTTGTTGGTTGTGATT
GTGATGAAGTTCTTGTTGATTTTGGGCATGTTTCCGGTTGTGTTGTGAGTTGAAATCTATTGTATGTTGAGGTATCTATG
ATTCTAAGTGTTTGGGGCTGGAAACCTTGAAGTTAAGGAGGTTTAGAGTTGGAAAAATGAAGGAGAAAAGTCAAATTTTT
GGGTGAAAAGGCTGGGGCGTCGCGCCAGCCAGCGCGCCCCAACAGGGGTTCTGATGCTTTACCCCTGGCGTGGAATGTCT
CTCAGAGCGCCACAGCCAGTGGCGGAGGCAGGAATTCTATCAAGGGGGTTCAAATAAAACATAGGCGAAATCCTGAACCC
CATAAACCATTGAGCTACTCCTTTGACATATGCTCAGGGGGTTCAATTTTAAATATATACACGTACACAAAAAAATTGAT
CTTATATGTAACATCCGACAATTTGAAGTGGCTTTGAAGAAGCTTGAAATTTGGAAAGTGGTCATTTTTGGAAAATAAAT
TAAAAAGTTGAAAATTTGCTAAGTGTGGAAAACATGAGTTTTTGGCCAACTTTGAGTAGTCGTAACTCCTAGATCAGGAT
GAGTTAGGAGTAGTTCCAGTTATGGTTGCGAAGTCCTTGGAACGATCTTTCCAACTCCGCCGAGTTTGCTCAATTCTGAG
TTCGTATGAGGGAGTTATGCCCTGTAGAAGTTAGGTAGTTGGAAGGGAATTTCGTCCGGAAATTTAAGGGCATTTTGGTC
CTTTCACAAATCTTTATTTTGAGCTCTTATTGTTGAGTTAAAATGATCTTTGGATCATTTTTGTCCCTTTTTGAAAGAGA
AGGAGTTAGGGCTTTTGAGAGTGAAGAAGAGAAGAAGGAGAAGAAGAAGAGGAGAAGAAAGAGGAGATTAGTCAAGATCG
TGTGGATTTTCGTTGGGGGTGATCCCTATCCAAGGTATGTGAGTTTTTCGTGTGGGTTGATTTTTCCCCCACACACACCA
AGTCTATTTCATTGATTGAGAAAGATTGGGGAATTCTTGTGGAAGTGTTGAAGTTGTTAGTTGTTGTTGATGTTGTTGGT
GATGTTATTGAAATTATTGTTCGTTGTGAGACATGATTGGGTCGTATATTTTCATTGAAATCCTATGGTATGTTGAGAGA
AGTATGATTCTAAGAGTTATGACCCTTAAAAGTTGATTCACCATCAATTGCAGAAAGTTCTGGGCTGTCGATCCCCATCT
ACGGGACTGACCTACGGACCGTAGATCAATCGACGGTCCGTACTGGTCAACCGTCGATTGGGACAGAAGTTGGGTTTTTG
GGTCATCGATCTACGGGGCCGACCTACGGTCCGTAGATCGATCCACGGACCGTAAGTCAGGACCGTAGGTCAACACTTAG
ACTTTTTTTTCAAAAAATGGATTTTCGGGGGAAAACTCTCTGACGCGATCTACGGACCTGCAGTACGGACCGTAGGTCCA
TCTACGGTCCGTCGATGGCTTCCGTAGATGCCGCCTGTGTTACCAGAAATTTGAAGTCTTAGCCAAGTTTCCCCATTCCT
TTTCTCCCTTTTCAAGCAAGTCCCACAGTATCATATCTATGTTTTATGGTTGTTTCCGACACTCCATAGTACGTCAAAGC
GTTCAAGAATCCCTCCATATCATGTGATCGAACACCTTGAATTCATAATTCCGATTCAGGAAAAGATAGTTCCTAGTCAA
GTGAAGTTAGCAGTCAAGTTTCAGGTCGAGTAAGAGTCCCAGTTTCAAGTTAAGTCAAGAGTTTAAAGTTGAGTTCATTT
CTCAAAGTTATTAGGGAACTATGTATTCCCAAAGAAGTTTTAAAGAAAGGTCTTTGCATCTAAACAAGGTTGGAAACTGA
GATTTCCAAAGAGCCTTCGGGCTAGTTGTTGAGCAATTATCTCATATCAGCAGGAATAAATATGTTTTTAAAACATAAGA
GCCAGTACATTTTTAGGAGTAGTATCGAGCACCGAATTGGGGGAGCGTTCAAAGAACCCACAGCCCCCATAGAACCATGT
TAGCTACCATGGGTAGAAAAGGATCATGCTTTTTAGATGAATTCTTTTCAGATTAGACTAGTGGATCCATTAGATAGTTC
AGGTCTTATACCTTTGGCCGGGTGTAAGATGCTCTGGCAGCGTGAGGTCGATCGCTGTATCATCACTATAGCTCTTATGT
GATGGTTGTCGGTTAGAGAAACTCCCACAGCAGATATTGTATTTTCATACTCAGAGGTTATTGTATTTTTATATACATCA
GTTCATTGTATTTCTATATACATTTCAGGCTTATTGTATCTTGTATACATACAGAGTTTATAGCATGTTTTAAACAATCT
TTCTTTATATCGCACTTGTTTTAAATTGCCTTATATTGAAAGAAGTCAGTCAGGTTGAGTTGAGTTGAGCCAGGTAAGCT
ATTTCAGTTTCTTCCAGATTTTTCCTTCTAGCCGTTGTTGCTTAGTTTTCCAGCTTGCATACTCGTACATTCCATGTACT
GATGCCAGTTGGCCTGCATCGTTTCATGATATAGATTCAGGTATCCCAGATCAGCAGCCTGCACGTCGTTGATCCAGCTG
AGCACTCCAGAGTCAGTGGTGAGCCTCCTTGCTTTCCGGAGGGCTCAATTATTGGGTGTTCTTAGTTTTTGATTTCATTA
GGATGTTGCGGGGTCTGTCCCAACATCCATCTCAGTCTTATTTAGAGGCTTCATAGACAGACAGTCAGTCAGCTAGTTTT
GAGTCTCTTATCTATATATATGTAAAAATTCTATTTTGAAACTCGGGTTGCATTATGGCCATACTTTATAAGTTAAGTTC
TTTTGCGATATTGCATTGCTTTGAGTTATTCTGTTGAGTTAGGTTTCCACTGAGTTAAGAAAGCCAGACCAAGGGTTCGC
TTGGGGCCAGCAATGGTCTCCGAGTGCCGGTCCCGCCCAGGGTGTAGGCTCGGGGCGTGACATTATATATATAGTGTAAT
TTTTTTTCCGAGGGGGGGTCGGATGACCCCCGTGGATACACTCTACATCCGCCACTGGCCACAGCAGTCTTTCTGAGCTC
CAAGGGCTGGCGCTCCGCGCCTCTCAGAGCGCCAAGGACGCCAAGTTCCCCCATTCTTTTCACACTTTGTCATGCATGTT
CCTAGGTATTATACCTATGTTTCATAGTTGTTTTTGACACTCCAAAGTACGTCTAAACATCAAGAATCCCTCCATAACAT
GTGATCAAACACCTTGAATTCATAATTCCAATTCAAGTGAAGTTAGTTTCCAATTCAAGTGAAGTTAGTTTCCAAGTCAA
GTGAAGTTAGAGTCAAGCTTAGAAGTTAAGAAGTAAGTCAAAGCAAGTCTTCAAAGTTTTCAAGAGTCTTCATTGAACGT
TTTAACTTCATTCTAAGGCTCAAGTTCCAAGTTAAGTATAGAGTTCCAAGTTAAGTAAAGAGTATCGAGTTTCAAGTCAA
GTCAAGAGTTTTCAGTTAAGTCAAGAGTTTTCAGTTAAGCCAAGAGTCAAGAGTTGAGTTCATTTCTCAAAAGTTATTAG
GGAACTAAGTATTTCCCAAAGAAGTTATAAGTGTTTTCACATTTAAGTTGAGAGGAAACTGAGATTTCCAAAAGAGTTTT
GAGAAGTTTAAGCACTATCTCTTTTAAAAAGAAAAGATGAGTTTTGCGAAAGAGTTTCTAAAACATGATTAGTATGACAA
ATCGAGTATGTCATCAATGTTTAAACAATATGGTCTCTAGATATACCATCAATGTTTAAGCGGTATGAATATCCCGAGTC
ATCAATGATCATATTAAAAATATGGTTTTGATTTGTTCTTTTAGAAAGAGTTTTCAAGTGCCTTCGGGATAAGTTTTGAG
TAATTATCTCAACTAAAGAAAGATGTGTTTAAAACACTTATGAGCTAAAGTATTTTTGGGAGTAGTCTTGAGCACCGAAT
TGGGGGAGTGTTCAAAGAACTCACAGCCCCCATAGAACCATGTAGCGAACATGAGATTTCTCGGATCATACTTTTTAGAT
GACCACGAAAGTTAAGCTAGTGGATCCACTAAGCAAAAGTAAGGTCCTATATCACAGCAAGGTATAGGATGGTCCTTGGG
CAACGTGAGGTAAAACGTTGTATCACCACTTAGTTTCATAGTGGTGGTTATCGGTTAGAGAAACTCCCACAGCATTAGAA
CGAGCTTGGTTCCTCGATAAGTTCTGCTTAGTATGGATGGGGGTATGAGACTTCATTCATGCATTGAACAAGTAGACTTT
GAGAGGAAGCATGGTATTTTCATGATATTATAAATATGATTTTTACGTCATGTTTTAAATAGTTTTACAAAGCTTTGTAT
ATATTGCATGTGTCTTATTGCTTTATATTGAGTTCAATTATTCATGAGTTGAACAGAGCCAAGGTAAGTTCTCTTTTGTA
TCCCTTTCAAGCTTAAGTTATTGTTTAGCGGTCCAGCTCTCATACTCGTACATTTCATGTACTGATGCCAGTTGGCCTGC
ATCTTCTTATGATGCAGACGCAGGTACCCGGGATCAGCATCCAGCACACCGTTGATCCAGTTGAGCACTCCAGAGTCAGT
GGTGAGCCTCCTTGCTTTCCGGAGGACTCGGTTATTTGTGTTCTTAAGTTTTGTTTTATTAGGATGTTGCGGGGTCTGTC
CCAACATCCATCTCAATATTTTAGAGGCTTTATAGACAGTCAGTCAGTTAGTTTTAAGTCTCTCATCTATGTATATATGT
AAATATTCTATTTTGAGACTCGAGTTGCCTTTTTGGCCAGATTTGTATCATTTAAGTTGTCTTATGACCTTTCATTGCAT
TGAGTTATTATATTGAGTTAGATTTCCGCTGAGTTAAGAAAGCCAGGCCAAGGGTTCGCTTGGGGCCAACAATGGTCTCC
GAGTGCTGGTCCCGCCCAGGGTGTAGGCTCGGGGCGTGACAGTTTTTACTATTCGACTTTTGTATTGAAACATTTAAATC
TAATATGTAAATAATAGTTATCTATGTTTTTCATTAAAATAATAACTCAATTTGCACATGCATACACTTACTACTTTAAT
TTTAAAAAATAGTTTGCATCCATTAAAAATGTCCTTTAGAATCAAACCTCATTTATACTAAATTAAAGTCTCAATTTATA
TTGTTTTTTTTTTTTTGTTAATTTTGGAATATATGAATCCCACGTTTTTGCACGAATCTTTATTATAATGAGTATATAAT
ATATTGTAGTACTACAATACTAAACTTTTTATTTAATAATATAAACAAGAATGGATTCTATCTAGTACAAAAATAAAAAT
ATTCTTTTTCATCAAGCAATTTGTTGGACATGAAACTTGACTCTGGCTCTTCCTCTTTATTAAGCAACGTTAATTGGATA
TGAAATTTTATTGCTTTAGTGGTTTCGGTAATAGTTTAGATTTTTTCTATTATCAGATTATTGATTCGTAACGACTTGAG
GTATTTTTTTAACGGATTAATTAACCAATAACCTGATAAAAAATTACAATAAATTATTTTTATACCATTCAATATATAAA
GTTCTTAACTTAGAGTTTATTTTCATATTGTATTTCTAATTGTCTCAAACTCTCAATTACTCTACAATGTGTATGTGTTT
ATACTTTTGAGAAAGATACAAAATTTGTCAAGTCATGTGCATGATTGATTTGGTTTGTTACTAAACAAGTGATTTTCATT
GATTTTTTTTGTCAAATCTTAACGGTTAAACCGATAACCGATCAATAACCAATAAACTGATACCTGATAAGTTAATACTT
GAAGGTTCTATAATATTTTAGCATATCTACAAACCGATAAATTAAACTTTAAAATTGAATCGATCACAGATTAATCAACC
TGTGGTGCTAAATGACGATTCAGAAGCAACAATAGACGCAAAAGGGGCAAGAAGTCACAAGCCATCTTCACACACTAAAA
GTTTAAACTTTTTATCACAGTAATAATTTTCTATCTCATTCCAATCCTCTTTTCTATTTTTTGGTGTTTTGTATGGTGTT
TTCATTTAATTTACATAGAGAATATTATCCTCAAAATATTTTAAATTTTTATATGAATCTACTTTTTTTACTATTCTTAA
TTAATATTGGAATATATAGGAAAAAATCATTTCGCAAATTCAACGAGCAAGGTTTTTTGACATTAGGGAAATTTTTCTAG
TGTTTTTCATAAAGTTACACTTCTTCCTTTTTATATAATAATTTGTAGAGAATGCAAATTTTTACTTTGACTATAATGTC
TTACTATAGGATTGATTTGGTGCACATTTTTTGTTTTTTTTTTTTTTATCGGTGTCCAATACACGTATTGAAGTTTTGAT
TAATTGATTCGATCCACGTAAGATTTTCATTTCAAGAAGGTATAATACATAAATGAATTGATTTTGTATTATATTATATA
GGATATATTGTGTCATGTAAGATGTGTGTGTTTACTTAGGTTGTTCAATGTTATATAGGTTTAATTATTTTTTTATGCAT
ATCTATAATGGGAGATTATAAATATCAACTGAAATCAAGTTAAAAGTGTATATTTATGTATTATGCATGGCGCTTCTTAA
AATGTGAATCCAAAAGTATGATTTTGGAGAATGGAAAATCCACATATAGATTCGTTGTGCACTTATTTTCAAGAATCAAC
AAATGGACAAAGAATAATCCAAAATGCCTATTTTTTTCTCCCAACGTGAAGGACAATGATAATATTTTTGGTTTAATTAA
TTTGCTGTTTGATACAAAACAAAATTCCTAGAATCTTTACTCTAAAAGAAAATTAGCCAAATGTTAGTCATTATTCCTTG
ACTAATACATTAGTGGTCCTAAAAAGGTGAATATTTATAGAATATGACCTTTGGATTTAATTATCTTCTACGTACAAGTA
ATTAATTGTTATATATATACTGTATATATATATATATATATATATATATATATATATATTGTTTTATTAAATGATTATAT
TTATTTTATTT
>mtp_2764.contig_4
AATAGTTAAAGTTTTTTAAATAAGTTAAATTAATTAAATGTGGTTTAGTTGGTGGATTTAGTGTTGTATTAAGTCAAAGG
TACTAAACTAGTTAAAGTTGTTAAGTTGTTTAAATAAGTTAAATTAATTAATGTGGTTTAGTTGGTGGATTTAGTGTTGT
ATTAAGTCAAAACTAAACTAGTTAAATAGTTAAAGTTGTTTAAATAAGTTAAATTAATTAATGTGGTTTAGTTGGTGGAT
TTAGTGTTGTATTAAGTCAAAACTAAACTAGTTAAATAGTTAAAGTTGTTTAAATAAGTTAAATTAATTAATGTGGTTTA
GTTGGTGGATTTAGTGTTGTATTAAGTCAAAACTAAACTAGTTAAATAGTTAAAGTTGTTTAAATAAGTTAAATTAATTA
ATGTGGTTTAGTTGGTGGATTTAGTGTTGTATTAAGTCAAAACTAAACTAGTTCAAGAGTTAAAGTTGTTTAAATAAGTT
AAATTAATTAATGTGGTTTAGTTGGTGGATTTAGTGTTGTATTAAGTCAAAACTAAACTAGTTAAATAGTTAAAGTTGTT
TAAATAAGTTAAATTAATTAATGTGGTTTAGTTGGTGGATTTAGTGTTGTATTAAGTCAAAACTAAACTAGTTAAATAGT
TAAAGTTGTTTAAATAAGTTAAATTAATTAATGTGGTGTAGTTGGTGGATTTAGTGTTGTATTAAGTCAAAACTAAACTA
GTTAAAGAGTTAAAGTTATTTAAATAAGTTAAATTAATTAATGTGGTTTAGTTGGTGGATTTAGTGTTGTATTGAGTCAA
AACTAAACTAGTTCAAGAGTTAAAGTTGTTTAAATAAGTTAAATTAATTAATGTGGTTTAGTTGGTGGATTTAGTGTTGT
ATTAAGTCAAAACTAAACTAGTTAAATAGTTAAAGTTGTTTAAATAAGTTAAATTAATTAATGTGGTTTTGTAAGTTATT
TATTATGAAAAATATATATCAATAGTGAATATATTTATGATATGTATATATATTGATGTCAATATTTATATTTAATATGC
AGAATGACTTTCATAACTACGTCGTTGAGAATCTAGATAGTTCGGTTCAATTGACACCTGAACTGTCCACTCAGATTTGG
AAAGAAAAAGTGGTAGGGGGGACACACAAGGGTAGATGCTATGGTCTAGGCTCTTGCAACGATGTTAGACGCCTTCAGTC
AGGCTTGGAAGGTATTGGATCGTCACGTCAAGCTGAGGCACTTGACGGTGTTCAGATTGTTGCTATGTCGGATCAAATAA
CTAAACTTACAGCGGCACTAGCAGAGTCGAAGCGGAAAAGAGTAGCTGAACAACAAAGCATGAGTGAGACCGTTCAGC
>mtp_2764.contig_5
TATTGCTATTTAATGGGTCAAAAATGCCCTTCCAACTAAATATATTATTTATTTTCTTCTTAACACATATTTTTTCTAAT
AATATTTTTTAAAATTAGTGAATATTTATCCTACTTCAATTTTTTTTTTAAAAAAATTCTTATTTTATTATAATTATTTT
GTATCGTTATATAAATGAAAATTAAAGATGGATATACTATGAGGTTATATATGTGACGAAAATTGATGGCAAGGATATTT
TTGAACGAAACTATAAATGAAGGATATATTTTTGTTCATTTCACATAGTTTAAGAACATTTTTTTACCCTTTTCCGAAAA
ATATATTCTTAAAAGGCAAAGGACCAAATAGTAACCCCACCTAGTGAGACATTATTAGTGGGCTTATCTTTAACACCTTT
AGAACTCTCAACTGGAAAAGAAAAGATTCTAATTACACCTTTGATTTTCCTTCATTTTTAGTTTGATGTAAATTGTTTCT
CTTGAGAAGTTGAAAGCAAGGATTTTTTTTAAAAACTACTTTGGCTTGATTAGTGAGAATGGAAAGAGGAAAAGAAAATG
AAGGGCAAACAAAAGGGGAAGATAACAAATCATTGGTATGTCATATAATATTTAATTATTTTTTTCATGCACATAATTAA
GGTTTCTTGTAAGTATGTTGCTTTGTGTAACTTAGATGGTGAATATAATTTTTATAACCTATAAGAATCGATGATTTAAT
CTTTCTGGTATAAGTTAAACTCTATGTACTAAATCATCTGCTATAGTTGATAAATGTAAGGGCAAGAATATAATCAAATC
TTGTATTAGATCATGAGAATCGGGCCTTGGTGGCCTAAGTACAACATGTGTTGGAATGGCTTAAGAATAGGGGTGACAAA
TGGGCGGGTTGGGTAAAATTTGGGCAGGTTAAAAATGGGTCAACATAAAATGGGTAATAATTCAACCCGCCCATATTTGA
TATGGGTAAAAATGGATTGGATAAGAAATGGGTTGGGTAAAATACTAGTTTACCATATTTTCATGAGTAAATAGTACTCT
ACTTAAGAATTCAACGTGGAGAAAATATTTTAGTCTTTTTTTAG
>mtp_2764.contig_6
ATGTCATCTTCTTTAATTTTATGTATTCAACTCATATAAAAAGGGTAAACCTCAAGCATGTTCTAATTTGGTGGATGTAG
ATATGATTAACTCAGATGACATGTTTATGTGGCTAACATAACTATCTAATAAGCATTTGTAATCACGCACACATAGGTTT
TTTTTCAAAATTTGAACAAAAAATGTGTGAAGTGTTTAGATGTTCCATCAAAACAAGTCATAGTTTGAGTATCAAAATAA
AATTTAGTGACAAGTTTAATGGACTATTAATATATAAAGCGAAGTCATAAATTTATTTTATTAAAAATTATTAAAACTCT
ATATCTAACTTGCACAACTACAGTTCCATTCAATTATATTTGTTTATAGCAAAATAACAAAAATTCAGGTAAAATTACAT
TTATTTTGTCTATCTTAAAGATAAAAATATTTTTTTTGTAATAATATTTTTACTTTTTTAGTATGATAAAAATTTGTTTT
ACTTTTTTTTTTGTCATGGAGAGATGATTCATACTTAAAAGTATTTGTGTCATTTATGTCTCTAGTGAAAGATATTGTAG
TTTCAAAGCATAAGTTATGTTTGTAAATTTTCTGTCTAGATTCAATTGATAAATCTTTTAATAATCTTCTTTTTATGAAT
TACGGCTACATATAAAATAATTTTGAAATTTAAATTTATCATATAGTATGTTCATGAAATCTATTAATATTTTAAAAACA
AGATAATTTGCTTAAAAAGAAATCAATTCCCCCTTCTTATTTGAGACAAGAGGATAGTAGTATTGAGAATTAATTGATAA
TTTATCAAAAATTGCATTCTACTGTTTAATTTTTATTTATTTTTTAACATTTGAGTTCTAAATTTACCAAAAAGATGATT
TCTATAGTTGAAAACATTTTTAAAATTGTACTATTGAAAAAGCTAACTTGATTTTAGATTGTGAAGATTAAATATAGGGC
ATGTAAAAATATAGTTAAGATTGAAAAATAAATGGGATGCACAAAATATGAATGAAGTTGATAATTATTGAGCATTTAAA
ATTTATAATAGATAGTAAAATTGTAATGATATAAAGAGAATGGGCCCACATTGTTACACATGTTTTAAGGCTATTGGTGA
GGGAATAAGACAAGGCTAAGTACATAGTACAATTTGTACTGCTCATTGTACAACTCTTCATAGCCAGATATAAAAAAAGA
AAAATACAACCTTCCTTTGACCAGGAGTGCACAGATATATATATATATATATATATATATATATATATATATATATATAT
ATATATATATATAAGTGGGAACAAAAAAAGTTAACAGTTAAATTACGGTTTTACCCCTATTATAAATTAAAATGTTATAA
AATATTTAACTATTTAATTTAAATATTAAATTATATAATTTCAATTAACATGTTAATGACTTTTGTACTTCCTTAGATTA
ATTCTTAATTAAAATATCTAATTTAATAATATTTATCATCTCTAATCTATATGTATATAATAATAAATTAATAAAAAAAA
TTCAAAAATCTCTACATAAACTAGTCACTTTTCTTCTTTTTCTGTAACTCCTCTCATAAATAATATAATTTATGTGGATA
AAGTATTATCCTTTAAGATAAATAAAGAAATTTAATGATTTAAAATGGTGCAAATCTACAAAATGGAGACACACATTATT
TGCTTTAAATATTCATATTCATAACTCATATCTAAATTCCTGTTCAATTTTTATACTTTTGATTTCCATAGCTCTCATCT
TTTCATATCCATAACCTCTAAATATTTAATCTAATATCTTTTGGTATTCCTTCATTTCTGTCTACATAAATTCAACTTTT
TTATTTCATGAAACCCCTATCAAGGTTATCATTTTCATTGTATAGTTAAAGGAGATGAAGAAGACTCTTGAATTTTGATA
GGATATGGGAGAAAGAGTCGATAAGAACTCGAAAAATTATGTACTAATTTTGTGTTTGTTTTTCCATCTATTCTATTACC
GATCAAAGTCTTAAGAAATATGTATACATTATATTTTTTTTGTGTGTGATTTTTCTCTATTAGACTTCTTAATTTAGTTT
TCTACGAATGCTTTATTGCCGTAAGTCTATATTCTTATTTGAGCTCAAATTAGCCATTTGTGACTTTATTGAAAGTTTGC
TAACTATAACCAAAGTTCAAAAGCTATAGTTGGTTGCTTAAAAAGAATTAATTTGTAACATCAAAATATGCCCTTCATTT
GGTGTTTTTTGGTTATATTATTAAAGATTAATTATAATTAGTGTATTATATTACTCATTACCTGCTCTTTACATATATGT
TTCCATAACATTTTAGTCATTCTAACATATCTATAAATCACACGGAACACGCGTGCGAAGCACGTGTCCAGAGACTAGAA
TTATAATACAAGTGGAGTATATAATATGTTATAAATTCATTGAATTTGTCGATTGTCCAGTTACCTAATACATGAACTTC
TTACATTCATGTATATATATTTCCTACATTCTACGAATCATTTTTGGATAGGTTAAACA
>mtp_2764.contig_7
ATTGATTTTCTTGCAAGATCGATTTGTGTCCATCTAGTGTTGACACTTAGCTTTAAATTTAGAAATAATATATTTGTTAA
GCATGAGTACCAACACTAGTAGATCCTATTGATGACAAAATTGATTTTCTTGCAAGATCGATTTGTGTCCATCTAGTGTT
GACACTTAGCTTTAAATTTAAAAATAATATATTTGTTAAGCATGAGTACCAACACTAGTTGATCCTATTGATGACAAAAT
TGATTTTCTTGCAAGATCGATTTGTGTCCATCTAGTGTTGACACTTAGCTTTAAATTTAGAAATAATATATTTGTTAAGC
ATGAGTACCAACACTAGTTGATCCTATTGATGACAAAATTGATTTTCTTGCAAGATCGATTTGTGTCCATCTAGTGTTGA
CACTTAGCTTTAAATTTAGAAATAAGTTAAATTAATTAATGTGGTTTAGTTGGTGGATTTAGTGTTGTATTAAGTCAAAA
CTAAACTAGTTAAAGAGTTAAGTTGTTTAAATAAGTTAAATTAATTAATGTGGTTTAGTTGGTGGATTTAGTGTTGTATT
AAGTCAAAACTAAATTAGTTAAAGAGTTAAAGTTGTTTAATTTAGTTGGTGGATTTAGTGTTGTATTAAGTCAAAACTAA
ACTAGTTCAAGAGTTAAAGTTGTTTAAATAAGTTAAATTAATTAATGTGGTTTAGTTGGTGGATTTAGTGTTGTATTAAG
TCAAAACTAAATTAGTTAAAGAGTTAAAGTTATTTAAATAAGTTAAATTAATTAATGTGGTTTAGTTGGTGGATTTAGTG
TTGTATTAAGTCAAAACTAAACTAGTTAAAGAGTTAAAGTTGTTTAAATAAGTTAAATTAATTAATGTGGTTTAGTTGGT
GGATTTAGTGTTGTATTAAGTCAAAACTAAATTAGTTAAAGAGTTAAAGTTGTTTAAATAAGTTAAATTAATTAATGTGG
TGTAGTTGGTGGATTTAGTGTTGTATTAAGTCAAAACTAAACTAGTTAAAGAGTTAAAGTTATTTAAATAAGTTAAATTA
ATTAATGTGGTTTAGTTGGTGGATTTAGTGTTGTATTGAGTCAAAACTAAACTAGTTCAAGAGTTAAAGTTGTTTAAATA
AGTTAAATTAATTAATGTGGTTTAGTTGGTGGATTTAGTGTTGTATTAAGTCAAAACTAAACTAGTTAAATAGTTAAAGT
TGTTTAAATAAGTTAAATTAATTAATGTGGTTTTGTAAGTTATTTATTATGAAAAATATATATCAATAGTGAATATATTT
ATGATATGTATATATATTGATGTCAATATTTATATTTAATATGCAGAATGACTTTCATAACTACGTCGTTGAGAATCTAG
ATAGTTCGGTTCAATTGACACCTGAACTGTCCACTCAGATTTGGAAAGAAAAAGTGGTAGGGGGGACACACAAGGGTAGA
TGCTATGGTCTAGGCTCTTGCAACGATGTTAGACGCCTTCAGTCAGGCTTGGAAGGTATTGGATCGTCACGTCAAGCTGA
GGCACTTGACGGTGTTCAGATTGTTGCTATGTCGGATCAAATAACTAAACTTACAGCGGCACTAGCAGAGTCGAAGCGGA
AAAGAGTAGCTGAACAACAAAGCATGAGTGAGACCGTTCAGCAAATCAAAGAACAAGTGATGAACCTCGCTCGTCGACCT
ACTACTTCGGCTCCCGATGACACCGACGACGAGAGTGATGAGGATGATTATGTAGATCTCACTCCCTAGTTTAGATCTCT
GGATATTTATGAACTTTTTGAAATTTTAAAACGAATTTTAAAAGACTTTGTAAGTCTTTAATTTATGATTTAAATACTTT
TGAATGTTATTTTAAGTTTGTTATTTTATGTTTTGTTTAGACTGTTTATAATTGTGTGTGTTTGATTGAGCTGAATAGTG
TAGAATTGAATTGAATTGAATTTGCAGGTGGGCAGCAGAAGCTGAGACCTGCTACTGCCAAAAATATTGCAGAAAAAGCG
ACGGACAGCGTCGTTTAGTCCGTCGCTTTTTTGAGTTTTAATTTTTTTAAAAACCCAGAAAAGCAACGGACAGCGTGGAT
TTTTCCGTCGCTTTTTTGGGTTTTTAAAAATAAAATTTCCAGAAAAGTGACGGACATTGTCCTTTTATCCGTCGCTTTTC
TGGGATTTTCAAAAAATAAATTTCCAGAAAAGCGACGGACTCCGTCGCATTTTTAAAAAAATTCAAAAAAAAATATAGTC
GAAAAGCGACTCAGTCTGTCGCTAAAAGAGACGCAATCCGTCGCTTTTTGAAAAACGACGTTGTCCGTCACTTTTTAGCG
ACCCAGTCCGTCGCTTTTTGAAAAGCGACGAGCTAAAAAGCGACGGAAGTGACTGCGTCGCTTTTCCGTCAATTTTGACC
AAAAAAGCGACGCAGTCCGTCGCTTTTGGCCGTCGTTTTTTGACAATTTTTTAGTAGTGTGATATAATAATTATTTTTTT
CTTAATATATACAACAGTATGTAATGTTCCAATATATGAAGCTAGCATGATGTAGTCTAAATTCATTTGTTTTTATTAAT
AATTTCTCTTGTGATGTAAATATATGCTTCTGAATATCTTTTTAAAAAATTTAGAGAATATACACGATTTGTTTTTTTAT
GCTCAAAACAAAAGAATGACTTTATTTATCAATGCTACTTATGTGATTTAGATTGTCATGATGTTTGCTTCAATATAGTT
ATTACTATATAAACATTGCCCTTTTGTTTTACTTATTTACTATTTCTTAATATTTTATTATTTTAGACGAAGAAAAGTTT
ATATGACTTGTCAATTGTCATAATACCAGTTGATGTTTGTATTAGTTTAATTTTTATTATTTATTTAATAGCTAATTTTT
ATTAGATAATATTCTCATTAATGAAAATATATATTTATATTTGGATAAGTAATTGTATTTAAAAAAAAGTATTATATATG
TCACGAATGTATTATCAAGTTAACAAGATCTTCTAACTTCAAAAATATATTATATTAAAATGTTCCGAGTTATTCTTTAT
AAAAAGAAAAAAACTCACAACAAATGTAAAAATATGTGAATATACATGAATCATTTAAAATTTATTATTTACAAAATAAT
TTTTATATTCAATAATTCAGAATAAACGTTTACATTTGGTCCCTACACTAAATTAAAACCTAATAACTATAAAAAAAAAT
TGTAACATTAATTAGAAGCCCTATTTATTTATGTAAGTATAAAATTTATTAGAAATTCAGCTACTGCACATTAATTCTTT
AGTTGTAACATTATAAATTCTCTTAGTTATCAATAATTATTGCAAACGGTATTCAAACTCTTTTACATTCTTAGTTATCA
TATTATGAATTTCATTGTTATTACAACAATTATTTCTTTCTTTCATCTTCCTTATATTAAATTTTGACCAATAATTTTTC
ATATTATTATACCACCCCAATATATGTGATAATACGGTTTTGTTATTTTTCCTTTGACAAATCATGCTTGGATGAATAAA
TTGAAAAATCGTTTACAAGTATATGAACTATATCTTTATTGGGTGTAAGATGAACAAGTGATTATATATATATGATTTCA
CAGATAGAATATATTTTTTAATTTTAATTTTTAGTTTTTCCGATTAAAAAAAAAGAAAACCTTTCTGAGTTAGCTATGGA
CAGTAGATAACTATCTATATACAAAATACAAATTAAAATATAGAAAATAGTTCTAAAAGATAAAATGTAGTTGTTCTCTC
CACATATTCATATGACATCTAAACAGTTTAACGTGGAATACACGTGCAAAATACATCTGGTTAGATTACAAGAAAAATAC
ACAACAAATATCGTCTATAAGGTAATTTTAGTGAGATACGACTAATTACATGATTGAACCTCATCAAATTGAAATAAATA
TATACATTATTGCATTTAACTAATAAAATTTTTCATTCACCATCTTCATAGGTTCGCGTGAAAACGAAATATATATGACG
ATTCACATTGAACATTCACAGAATAATCTACAATATTATTTTGTGTTAAGCTTATTATTCAAATCTTCACTTAAATAAGC
ATTACTATTTACCATAACATATATTTTCTGAATTGGTAACCACGTGCAACACATGTGTCAAAAAACTAGTATATATATAT
ATATATCCCCTACTAATATATAAGAGGGGATAACCAGGCAGATCATGGTCGACATACCTTCCGGGAAGCTTTCTCCATAT
TCAATTATTTTTTCTTCCGTTTTGAATTTGTTTGTTTTATTTTTTAATTATTTGTATATTTAAAAATTGCG
>mtp_2764.scaffold_1
TTCTAAGTTCAAGTTCAATTTATACTTTCAAGTTCAAGTTCTAATTCTAAGTTTCAAGTTCTAATTTCAAGTTCTAAGTT
CAAGTTCTAAGTTTAACTTCAAATTTTAAGTTCAAGTTCTAATTTCTACGTTCAAGTTCAAATTCTAAGTTCAAGTTCTA
ATTCTACGTTCAAGTTCAAATTCTAATTTCAAGTTCAAGTTCTAAGTTCAAGTTCTAATTTCAAGTTCTAATTCTAAGTT
CAAGTTCAAATTTCAACATCAAGTTCTAAGTTTAACTTCAAATTCTAAGTTCAAGTTCAAGTTCTAATTTCAAGTTCAAG
TTCTAAGTTCAAGTCAAAATCTAAGTTCAAGTTCTAATTTCAAGTTCTAAGTTCAAGTTCAATTTCTAAGTTCAAGTTTA
AGTTCTAATTCTAAGTTCAAGTTCAAGTTCAAATTTCAACATCAAGTTCAAGTTCAAATTTCAACATCAAGTTCTAAGTT
CAAGTTCAAGTTCTAAGTTCAAGTCAAAATCTAAGTTCAAGTTCTAATTTTAAGTTCTAAGTTCAAGTCAAAATCTAAGT
TCAATTTCAAGTTGAAGTTCTAAGTTCAAGTCAAAATCTAAGTTCAAGTTCTAATTTCAAGTTCTAAGTTCAAGTTCAAT
TTATAATTTCAAGTTCAAGTTCTAATTCTAAGTTCAAGTTCTTATTTCAAGTTCATGTTCAAATTCTAAGTTCAACTTCA
ATAACTAAGTTTAAGTTTAAGTTCAAGTTCTAGTTCAAGTTCAAGTTCTAAGTTTAACTTCAAATTCTAAGTTCAAGTTC
TAATTCAATACACTAATTAACAAATTCAATATTCAAATTTCAAGTTCTAAGTTCTAAGTTCAAGTTCAATTTCTAAGTTC
AAGTTCAAGTTCTAATTCTAAGTTCCAGTTCAAGTTCTAATTCTAAGTTCAAGTTCAAGTTCAAATTTTAACATCAATTT
CTAAGTTTAACTTCAAATTCTAAGTTCAAGTTCAAGTTCTAAGTTCAAGTCAAAATCTAAGTTCAAGTTCTAAGTTCAAG
TTCAAATTCTAATTTCAAATTCAAGTTCTAAGTTCAAGTTCTAATTTCAAGTTCTAAGTTCAAGTTCAATTTATAATTTC
AAGTTCAAGTTCTAATTCTAAGTTCAAGTTCTAATTTCAAGTTCATGTTTAAATTCTAAGTTCAACTTCAATAACTAAGT
TTAAGATCAAGTTCTAGTTCAAGTTCAAGTTCTAAGTTTAACTTCAAATTCTAAGTTCAAGTTCAAGTTCTAATTCAATA
CACTAATTAACAAATTCAATATTCAAATTTCAAGTTCTAATTTCAAGTTCAATTTCTAAGTTCAAGTTCAAGTTCTAATT
GTAAGTTCAAGTTCAAGTTCAAATTTCAACATCAAGTTCTAATTTCAAGTTCAAATTCTAAGTTCAAGTTCAAGTTCAAG
TTCAAGTTCAAGTTCTAATTTCAAGTTCAAGTTCTAAGTTTAACTTCAAATTCTAAGTTCAAGTTCAAGTTCATGTTCAA
ATTCTAAGTTCAACTTCAATAATAATTCAAACTAGTCCTAAATTCAAAATTCAAACTAGTCTTGAAATCACAAATTCAAA
CTAGTCCTAAAATCCCAAAATCTAACTAGTGCTAAAATCCTAAATTCAAACAACTCCTTAAATACCCTAATTCAATCTAA
TCTTACAATTTCAAAATCGAACTAATTAACTCAAGAAATATCAAATTTCAAACAAATCCTAAGACACCCTAATTCAAACA
AACCCCAACATTAAAATTTTCATTTCACAATCAACAAACACAAACTAACAATCAAAAAATCCCTAATTCAAACTAACCAT
CAAAAAACCCTAATAATAATTATATAGTAGTCACCTCACTGTGTATACTTTCCTTAATAAATATGGTTTCAAAATTTTAA
TGAGCAGAAAATGTGGAAGCCAATAACGTAGATAGGGCCATATTAATTAGTGAAGTGAAAGACACACTAATTAAATGCAT
ATTTGAACTACAAAATAAAATTTCCATAAATTAAACAAGTCGTTTTATGGCTACATTTGAATTAAGTAGTTTATTGTAAA
AAAAAAATTGAGAAATACTTTGATTCATACCAAACACACTCAATACACTAATTAACAAATTCAATACTCACATTGAAAGA
AATTAAAAATGATATTATGAAACTCTAACCTTCAATTAAAGGAGAAGGGCAGGGGATCGACGTCGAGGTCAGTTGGCCGG
AGGTGTTCCTCTCCTCGCCGGTTGTTGATGTTGATTGGAGAGACGAGAGATCGATAGCCCGATTTGTCTCGCCGGTGAGA
AGAGACGGGAGGGAAGGAGAGAAGAGATGAGAAGAGGAGGGCGGCGGGAGGAGGGCGGCGGGGGGAGGCCGGCGGGAGGA
GGGCGGCGGGGGAGGGCGACAGGAGCTAGGAGGAGCTAGGGTTGCTTGAGAGAAGAGATTAGAGGGATTAGAGTGTTTGG
TTTTTTTTTAGGTAAAAAATAGGAAGGTTAGTAGATTTAATTTGAGCCATTGGATTAGTTAAGATGAACGGTTAGGATTT
GATCTAGGATTCACTTAAAGGATGGACGGTTAAGATTTAAACTAATGTTTCAAAATTTGGACAAAAGGGTTATAATTTCA
ATGAATGGATGGCTAAAATTGCAACTAAAATTGATATAAGAGGCTATAATTGAAAAATGAAATTGGATTGAGGTGGCTAG
AATTGCAATGAATTGAATAAGGGAAAAGCTAAAATTGAAAGGAATTAGATTAGAATGGGCTAAAAATTAAATGATTTCGA
GAAAAATTAAAGAAATGCTATCCAATTAAAATATTACAAATATTATAACATTTTATATAATAAAAATCACTTAAATTTTA
AAACATTTGAATAAAATAATTATTCCGAGTTTAACTTATAATTTTAAAAATATTTACGATAATTTTATAAAGCATGCAAA
CTAAAATATATAATTTTTAGACAAAATTGATTAAAAATTTAAACTCGGAATATTTTAAAAAAAACACGTATTTAACCAAA
TAGCACTTCCGAAAGGGTTATAGGTCTGTCAAAATTGGGTGTCAACATACCGACATCGTGAAGTCGATATTATCTAAATA
AAATAATTATTTAAATATACCGACCTCTTTAGGTCGGTATTTATTAATTTATTTTAATATAAACTCACCTTTTGAGGTTG
ATTTTATTAATTAAAATTACATATACATACATACATACATACATACATATATATATATACATACATACATACATACATAT
ATATATATATATACATACATACATACATACATATATATATATATACATACCAAACACATATAGACGTGTGCCTGTTAATT
AAAAAATTTAAACATTTGTGAACGAACATAAAAATTTTCAAACAATAATATTATTTTTTGATATTTCTCTGTATTTTTGC
ATGAAAATAAATTGATGAAAGTTCTTTGATTTTCTTTCTTAAACATTCAATCAAATTAAATAACACTACTTATTTATTTT
TTCTTATCATCTAGGCTATCTAAATTTAATGCAAATACTCACTTTTAATTTTTAATATAAATCAATACGAATAAAAAAAC
CCATCTTCAAAAAGACTCGATTGACTTAGTTAATAACACTACTAAAAAAAGACTCTTGTTCATTGCTAATAACAGTACTA
CTAAACAATGTTACAACTCGACTGACTTTGTTATAAGGTTGTCAGTGATTTTAAAGAAAGAAAATCAACACAATTTCGTC
GGTTATTTTTCACACAAAAATACATAACACTCTTAAAAGAAATTATTATTTTTTAAAAAGAATTATTTTTTGTTAATTTT
TAATTTTTTAACTAAAAATTAAATGACACATGTCGATTTAAAATAAGAAGTTGCAACTGAAGAATAATATAAAAATAAAT
AAATCATAAAAATAGTATTTCGTGTTAAAATGGAACATAAAAAATGGAGTTCAAGGGTTAAAATGGAACAAGGCTAAGAT
AAAGTACCAAAATGAAAAATGTGGACAAGTTAGAGGAGTTGTATATGTGTTTGGCCATATATATAATTAGAAGGTATATA
ATTTAAATTTATAAAATTAACTTGATCGATAAATTAAATTTATTAAATTAAACTTTTGTTGATGTGTAGTTAAATTATAT
ATATATATATATATATATATATATATATATATATATATATATATATCGATCAAGTTAATTTTATAAATTTAAATTATATA
CCTTCTAATTATATAAATTTAATTTTATTGATCAACAAAAGTTTATCAATATCAACTTTAATATATAAATCTCCTTTAAT
TGATCATCGATATTTCTTTAATTGATAATGTATTTCATATCTGAACCACTAGTATATAAGACTTGATTTGTTAAACTACT
CGAGGAATATATATATATATATATATATAAAATTAATCAACGTATTTCATACTCCGATGAAGTATCCTTTACATGTCATC
ATAATTAGGAGGTGATCACTACACTTGACATCCATTCAAGATCGAACGTATATAATAATACTATCTCGCATTTCATACTG
GAATGAATTATATGTTAGCTCTTCACCTCTACTACATCATGACATGAGATATTAAGTTTATGATTAGACGACGGACTGAT
AGGATTTGTACATTACTCTATAAATGTAAGTATAATTATCTCCTAATTCATATCAATGTAGTTTCATACTCTAAATATGG
ATTTTAGATATTTTTTTTTATTTATTTCACGAATTCTAACATTTTATTTGTAAAAGTATACAAAATTGTTACACTTTTTG
AACAATTAATCGTAGGTGTAAAATGAAAATTTAATATTATGCACAATAGCAAAATTATGATTAATAGAAATATTTTAAAC
ATACCGACCTCCGGATGTCGCTTTTATTAAAAGTAATTAGATATAATAAAAAATACTGACCTCATGAGGTCGGTATCACA
TTAATGTTAATTAAATAATATTGACATCGGGAGGTCGGTATTTTATACTAAATTATTTTTTAACTTATATAAAACCGTCA
TTCGGAGAACGATTTATTTAAAGTTAATTGAAAATATTAATTTATTACATACTATTTAATTTTACCGACATCTGAAAGTC
GGTATTATAATTTTTTTTGTTTTTTATTTTACACAAAACCATTATCCGGAAGACGATTTAAATAAAATTAAATCAAAATA
TTTCTCAATTTTGTTATTTTTATATGGAGAAATGGAGAAAATCGTGTCTGCTAGTGCATATATTTTTAAAAAAGCGACGG
ACAACGTCTCTATGTCCGTCGCTTTTTTTAAAAAAATGTTTGGCCAACATTTTAACCAAAAAGCGACAGACTAAGAGACA
TTGTCCGTCGCTTTCTTAAAATATTTGACCAAATATTTTGACCAAGAAGCGACGGACATAAAGATGTTGTCCGTCGCTAA
TTTAAAAAATAATTAAACAATTAAAATTAATAAAAAGCGACGGACGGTATGACTTTTTTTTAATAATAAATAATTATTTT
TAATAAAAACCGACGGACTTCGTCACTATCTATATAAAATAATTAATTACCAAAAATATCCCAAAAAAACCGACGGACTA
AGCGATGCCGTCCGTCGCTTTTAACAAAAATAAATTTTAAAAAAAATCATGAAAAAGCGACGGACTAAGAGACGCTGTCC
GTCGCTTTTTAAAAATGTTTGACTAGATATTTTGACCAAAAAGCGACGGACTAAGAGATGCAGTCCGTCGCTTTTTTTAA
AAATTAATTAATAAAATAAAATAAATTTAAACGACGGACAACGTGGTTATTGTTTAATTTGTAAATAATTATTTTTAATA
AAAAGTGACGGACTAAGAGATGCAGTCCGTCGCTTTTTGTAAAATAATTTTAAAAATTATTATTTTAATTAAAAAGCGAC
GGACGGCATCTCTTAGTCCGTCGCTTTTTTGGAGCGACGCTGTCCGTCGCTTTTTCTTCCGTCGTTTTTTAGCAGTTTTT
TAGTAGTGTCATTAAAATGATTTTCCTCAAGTACTCGAGGTTATGGAATATAACCTCTTAGGATAGAACGATTTACTTCA
TCTGAATAGTGGTACATCATATTCCGCTAAGCTTTGAATTCACTCAACAATAATAAAACACAAAAAATTTAAAATGTAAG
AAGAAGAAGAATAGAAGATTAAAAAAAATTTGTGGTTGAAAAATGAGAAGAAAATCCTCTATTTATAGTCAACAAATGGT
GGTATGAAGAAGTTTTTTTTGCGTCTTATCTGAAAATTCATGACCTTCCCGAGAAGTCACAACCCTTTGGAAAAGTCATA
ACTTATTGAAAAAGTCACAACTCATCGAAAAATCACAACCCTTTGAAAAAAGTCACAACTTATTGAAAAAGTCACAAATA
TTTGGAAAGTCACAACTCATCAAAAAAACACAACCCTTTGAAATAAGTCATAACTTATCGAAAAAGTCACAGCTCATCGA
AGTCACAACCTAAGTTAGGGATATTCTAGTAATTTAACATTCAAGTTAGGAGTTCTACATTCATGAATTCTTTTTCTGTT
TCTGTTTCTATTTCATCTTCTAAGTCTGTTTGAGTAGTGTAGCTATAATTTGTAAATCTTATAGATGTTTCTCCTTTTGT
ATTAGTGTACATGAGATGAGAGTCTGGTGTAAGTACCTTCTTTTCGTTAAATTGTTCTAAGTTCCATTCTAATCCTGCAT
ATTCTTCTGGATTTATTTTGATTGGCTTTATTAGCTTTATGCCTTTGTTTCCCATTACTTCAACTACATCCTCTATTTTT
AGTTTAAACCTTGTATTACTACTTAGTGCCATTTTTCCAATAAAACCTACACACATAATTAAGTAAATTATTTCCGGTAT
TCATTTCTTCGTATCCTTTAGTCTGTATTCCTATATATATATATATATATATATATATATATATATATATATATATATAT
ATATATATATATATATATAAGTGGGAACAAAAAAAGTTAACAGTTAAATTACGGTTTTACCCCTATTATAAATTAAAATG
TTATAAAATATTTAACTATTTAATTTNNNNNNNNNNNNNNNNNNNNNNNNNNNNNNNNNNNNNNNNNNNNNNNNNNNNNN
NNNNNNNNNNNNNNNNNNNNNNNNNNNNNNNNNNNNNNNNNNNNNNNNNNNNNNNNNNNNNNNNNNNNNNNNNNNNNNNN
NNNNNNNNNNNNNNNNNNNNNNNNNNNNNNNNNNNNNNNNNNNNNNNNNNNNNNNNNNNNNNNNNNNNNNNNNNNNNNNN
NNNNNNNNNNNNNNNNNNNNNNNNNNNNNNNNNNNNNNNNNNNNNNNNNNNNNNNNNNNNNNNNNNNNNNNNNNNNNNNN
NNNNNNNNNNNNNNNNNNNNNNNNNNNNNNNNNNNNNNNNNNNNNNNNNNNNNNNNNNNNNNNNNNNNNNNNNNNNNNNN
NNNNNNNNNNNNNNNNNNNNNNNNNNNNNNNNNNNNNNNNNNNNNNNNNNNNNNNNNNNNNNNNNNNNNNNNNNNNNNNN
NNNNNNNNNNNNNNNNNNNNNNNNNNNNNNNNNNNNNNNNNNNNNNNNNNNNNNNNNNNNNNNNNNNNNNNNNNNNNNNN
NNNNNNNNNNNNNNNNNNNNNNNNNNNNNNNNNNNNNNNNNNNNNNNNNNNNNNNNNNNNNNNNNNNNNNNNNNNNNNNN
NNNNNNNNNNNNNNNNNNNNNNNNNNNNNNNNNNNNNNNNNNNNNNNNNNNNNNNNNNNNNNNNNNNNNNNNNNNNNNNN
NNNNNNNNNNNNNNNNNNNNNNNNNNNNNNNNNNNNNNNNNNNNNNNNNNNNNNNNNNNNNNNNNNNNNNNNNNNNNNNN
NNNNNNNNNNNNNNNNNNNNNNNNNNNNNNNNNNNNNNNNNNNNNNNNNNNNNNNNNNNNNNNNNNNNNNNNNNNNNNNN
NNNNNNNNNNNNNNNNNNNNNNNNNNNNNNNNNNNNNNNNNNNNNNNNNNNNNNNNNNNNNNNNNNNNNNNNNNNNNNNN
NNNNNNNNNNNNNNNNNNNNNNNNNNNNNNNNNNNNNNNNNNNNNNNNNNNNNNNNNNNNNNNNNNNNNNNNNNNNNNNN
NNNNNNNNNNNNNNNNNNNNNNNNNNNNNNNNNNNNNNNNNNNNNNNNNNNNNNNNNNNNNNNNNNNNNNNNNNNNNNNN
NNNNNNNNNNNNNNNNNNNNNNNNNNNNNNNNNNNNNNNNNNNNNNNNNNNNNNNNNNNNNNNNNNNNNNNNNNNNNNNN
NNNNNNNNNNNNNNNNNNNNNNNNNNNNNNNNNNNNNNNNNNNNNNNNNNNNNNNNNNNNNNNNNNNNNNNNNNNNNNNN
NNNNNNNNNNNNNNNNNNNNNNNNNNNNNNNNNNNNNNNNNNNNNNNNNNNNNNNNNNNNNNNNNNNNNNNNNNNNNNNN
NNNNNNNNNNNNNNNNNNNNNNNNNNNNNNNNNNNNNNNNNNNNNNNNNNNNNNNNNNNNNNNNNNNNNNNNNNNNNNNN
NNNNNNNNNNNNNNNNNNNNNNNNNNNNNNNNNNNNNNNNNNNNNNNNNNNNNNNNNNNNNNNNNNNNNNNNNNNNNNNN
NNNNNNNNNNNNNNNNNNNNNNNNNNNNNNNNNNNNNNNNNNNNNNNNNNNNNNNNNNNNNNNNNNNNNNNNNNNNNNNN
NNNNNNNNNNNNNNNNNNNNNNNNNNNNNNNNNNNNNNNNNNNNNNNNNNNNNNNNNNNNNNNNNNNNNNNNNNNNNNNN
NNNNNNNNNNNNNNNNNNNNNNNNNNNNNNNNNNNNNNNNNNNNNNNNNNNNNNNNNNNNNNNNNNNNNNNNNNNNNNNN
NNNNNNNNNNNNNNNNNNNNNNNNNNNNNNNNNNNNNNNNNNNNNNNNNNNNNNNNNNNNNNNNNNNNNNNNNNNNNNNN
NNNNNNNNNNNNNNNNNNNNNNNNNNNNNNNNNNNNNNNNNNNNNNNNNNNNNNNNNNNNNNNNNNNNNNNNNNNNNNNN
NNNNNNNNNNNNNNNNNNNNNNNNNNNNNNNNNNNNNNNNNNNNNNNNNNNNNNNNNNNNNNNNNNNNNNNNNNNNNNNN
NNNNNNNNNNNNNNNNNNNNNNNNNNNNNNNNNNNNNNNNNNNNNNNNNNNNNNNNNNNNNNNNNNNNNNNNNNNNNNNN
NNNNNNNNNNNNNNNNNNNNNNNNNNNNNNNNNNNNNNNNNNNNNNNNNNNNNNNNNNNNNNNNNNNNNNNNNNNNNNNN
NNNNNNNNNNNNNATTGTATGGTGCTAAGATAAATATACATTTGTGGTGTTTTATTTGCAAGTTTGGTAGAAATCTATAT
ATTTCTTCTTTGTGCCTTTGCTAATTTCAATAAAGGCATTACAAGTATTTATTTATTTATTTTTCGATCAACAATTTTTT
GACATATTTATACCATTAGAAACTTTATAATAATTAGCTTCACATATTTCTTATTTTAGGACAAATACAGCAGACCATTT
TTATCAATTTTATTTAATGAAAATATAAAAGGTAAAATTATTATTGTTAATTTAACATTTTCTATTTTATAACTCAAATT
TTTAAATACATAAAATATTTATAATTTGATAAAGGACAAATACACGTTCTTAGATTACTTTAATTGAGAACTCAATGAAT
TATTAAATTAGGTGGCCTTTCAAGTTTGTCTTTAGCCAATTAATTAATCATTGGACCATTTTCTCAACCTTAAGGTATGA
TTATTGAAGAATATTTGGGTTTTAATGCTTTCTTCTTGACAAATTAATATTTGCTAGACATTTTTGGTGTTAATTAGTAG
AGTAATTGTTCAGATTTTGAGAATTGTATACATGGAAATAGGAAAAGAAAATGAAGGAGAAACAGAGATATTAGCAAGCA
ACTCATTGGTATGTTTGTTTCTTGTACCTCGATTTAATATAATGTTTTGTTGTAGTTTCTGTTCTATTACTATCTTCTAA
TTATCTTGTTGTCTGTTGTTTCTTGTATTTCCGTTACTTCCTTTTTGGGATTGCATGCTATGGGTTGTTTTTCTTGAGCC
GAGGATCAGAAATAGTCTATCTACCTTTGAGGTAGGAGTAAGGTTTGGGTACGATCTACCCTCTCCAGATCCTACTTTGT
TATGTTGTTGTATTGACTTAAATGATTATTTGTTTTGTTTATCTTGCTATTCTGCTATCGTTATTTTTATTTCCGCCCTT
CTTTGATTACATCCAGAGTAACATGATATTTTATTAATGAACTGCTCTTTGAGTTCTTATAGATGTACTTTCATTTGTTT
CATTTTATGTGGCACTATTTGAATGCGTATGAAATTTGTGTGTTGATGAATAGCCTAGGACATTGTAGACTTTTTGTTGT
TGTTGTTGTTGATAAGGTAAAATAAGAATTATATTGCTGAGTACATCTCGAATAATTTTCATTAATTGAGTGACTTCCTG
AGAAATCTAATTCTCCTGCTTTTTGATATAAACTATAAGAACAGGAAAAACATTTAGATTATGCAGTAGGCTACATTTAC
GTTAGAGTAAATTTTGATACACATTTGGTCTTTTAGCAGGTATCATCTGCTGTACTTCGCGATGACATTGTCAATCTTCA
GGATTTCATAGAGAGGTTAAAGAAGAATGAAGAAGATCAAATTGTTGATCAAACTGAAAAGCTGACATTTTTGTTGGCAT
GTTTACAGCTATGTTATTACATGTCGGATGGTCCTAATGCCAAAATGTCTTGCATATCATATGAGGTTCATGATCTAGTT
CAGTCACTTTTTCATCAGAGTAGTGGAGATGACATGATGGTTAAATTAACGGATCATGTCATTCCTCGCCTTCTTGAAAA
TATCACAAGTTCTAAAATCGCAGATCATAATCATTCTGAATCAAGAGCCACCATGACTGAGGATCAGTTGGTTGAACTTT
TGGACGTGCTCCTCGTGAATCTCCATAACCTACCCAAGGTTCATGCTGAGTTGATTTTCCCATCAATGATTCAATATGAG
CTTCTTCAGAATGCATTTGGCAATTTAAGAGATTTCTATGCGCTGAAAGTAAATGGTTGCGTTGAGTATGAGACAATCAA
ATATGTCTTACCGGAGTTTCAACTTATGCCAAAGATTGTAGGACACTTCTGTCTTGTCCTTTTGTCTAATCAACTTGATA
AAACAGATGAAAAATATGACAATGAACATGTAGTCTCTCAAGTCAATTCCATGATAGTCTATCTACTTCTGAAGATAATT
CCGGTTTCACTGGATGTTATGCACATATGTTGTATAAATTTGAAAGCTTCAAAGTCGGAAGAAGTTGGACGCCTCATTAA
GCAGCTCCTAGAAGCCTCTCCAGATCTTCTTATAGAATATCTGATTCATTTACAAGAGCGCGTGATTAATACTATTACAC
CTAGCACCTCAGCTCGAAACATTCATGTCATGATAGAGTTCCTATTCATTATTCTTTATGATGTGTCCAAGGACATTATT
CATCATGACAAATTATTTCTTCTCTTGGAAGTTGTTGAGGCACTTATCGAGGAGCTAACCATTCTTGTTCGCAACTTAGA
GAAGAAAACAACGAGTGAAGACAATATGAATGTAACAAGCTGTGCAGGTCTGAACTTATTGGAAAATATTGAACTCCTGA
AGGAAGATCTCAAGAATGTTTTCTTGAAAGCCCGTGCAGACTCATCTCAGGTCTGCTTCCCCATGAGTGATGGACCGCTT
TTCATGACTTTTCTACTCACAAACTTAAAAGACTTGGTCGATTCCAATGCTTCTTCAGTTGCTTTGATAAAAGAAGAAAT
TAAGGTGGTGAAAGAAGACCTGGAAATCATAAGATCGTTCTTCGGGTATGCTGAACAAGAGTTGCATAGAGATCTTTGGA
CTCGTGTTCTAGATGTGGCATATGAGGCAGAACATGCCATCAATTCAATTCTTGCCCGAGATCATGGTCTATTGCAGCTT
ATCTTCATACTTCCTGATACCTTAGAAAAGATCAAGCTTGTCAAAAAAGAGGTACAAGAGAAGATCCCCAAGAGCAGCGG
TATTATTGTTGCAAACACTCCCAACAAGCCGGTTGAAAGCAAGTCACCGACAGTTGGTAAAATAATTGTAGGTTTTGAGG
AGGAGACAGAGTGGATAATTAAGAAGCTCACCAGCGGACCAGCTGAGATAGATGTCATTTCCATAGTCGGCATGCCAGGG
CTTGGAAAAACTACTTTGGCTTACAGAGTGTATAATGATAAGTCCATTGTTGATCATTTCGATGTTTGTGCTTGGTGCAC
AGTCGACCAGGAACGTAATGACAAAAAGTTGTTGCAGAAAATTTTCAATCAAGTTATTGGTTTGAAAGAACAATTCGATG
AGGATCATGACATAGATGATGACGTTGCTGATAAGCTGCGGAGACAACTATTTGGAAAACGGTACCTTATTGTCTTGGAT
GACATGTGGGATACTGCAACATTTGATGAGCTAACAAGACCTTTTCCTGAATTACAGAAAGGAAGCAGAGTGATTTTAAC
AAGTCGGAAAAAGGAAGTCGCTTTGCATGGAAAATGCCACAGTGATCCTCTTTATCTTCGATTGCTAAGATCAGAAGAAA
GTTGGGAGTTATTAGAGAAAAGGGTATTCGGAGAAGAACGTTGCCCTGATGAACTAAAGGGTGTCGGAAAAAAGATATCT
CGAAAGTGTGATGGGCTTCCTTTAGTACTTGATCTAATTGGTGGAATCATTTCAAGGAAGGAAAAGAAAGAGGCTTTGTG
GCTTGAAGTTCTCAATAATTTGAGTTCCTTTATTTTTAAGGAGGAAGAGGAAGTGGTGAAGGTTATACAATTAAGTTATG
ACCATTTGTCAGATCACGTAAAGCCGTGCTTGGTTTACCTTGCAAGTTATCCAAAGGACAAAGATATAGTGATTTCCGAG
TTGAAAGATTTATGGATTGCTCAAGGACTTGTGCAGCAGACTGAGATGAAAAGTGCAGAAGAAGTAGTGGAGAGTTATGT
GGATGAGTTAATTTCCAGCAACTTGGTAATACCTTTCTTTAAGTTTATTTGCAAAATTCATGATCTTGTGCATGACTTTT
GTTATATAAAATCTAGAAAGGAAAAGTTGTTTGACTTAATAGGAGGTTCAAACGCTCCATCTTCTTCTTCTGGTATGATG
GCACGAGGAATTACCATTCGTTATGATCAACGTCTCTTTGATTTGGATGAAAATTTTGTGGTGTTTAATCCAGAAAAGAA
GAATCCTTATGTTAAACACCTCCTCTCTCTGAAGGTGTATGATGGGATTAAGGTTTGTCTTTCCTACAAGAGTCACCTAA
AACACTTGAGGCTTCTCAAAAGTTTGGATTTGAAGGGCATAACATTGACAGATTCTTTGCTGAATGAAATCGGTATGCTC
GTTCATTTGAAGCACTTAATCATCCAGACGAAGGCAAAAGCTCTCCCTCCGTCATTTTCAAACCTTTGCAATCTAGAAAT
TCTGGTGGTGAATAACCTGATGGGATCATGCATGCTACTATCGCCTTGTTTTTGGAGCCTTGCAAAGCTACGAGATGTGC
GTATGAAGATTTGTTCTTTCTATGATACATACATCAATGAAACAACTGTGTTAGACGAGGACTCAAGGTTAGAAAATTTG
AGAACATTATATAAGCTCTACCTTCCCGGTTTAGAGGACACGGAGGATATTTTCCAAAGGTTTCCTAATCTTCAAAACCT
TAGAGTCTGTATCGAACAACTACCAGATTGTTCAGCAGAGAAGATTTGTTTTCCAAGATTGGATGTCCTTAACGAACTTG
AAGAACTCCATTTGTCTGCTTCTTGGGATTCATTCCATGAATATACACACGGCTTCCCTTTGAACTTGAAGATACTGAAG
CTGAAAGGGCTCGCTCTGACATCGGATACACTTTCAAGAATTGCTAGACTACCCAACCTTCAAGCACTATATCTAAAGGA
CACAATTATCGGGGAGGGGAAAAAATGGAACATGGAAGATGTCACCTTCAAGGATCTCAAATCTCTAAAATTGGTTAATG
TGTCATTTTCTGAATGGCAGGTTGATGCAGAGGAATCCTTTCCCATGCTCGAGATGTTACATATACGTAAATGTGATAAG
CTTATGGACATCCCAGACAGTTTTGGAGATATTGCGTCATTAAAGTTAATCTTTGTATTGTCCAGCCCTCAGCTTAAAAA
TTCGACTTTCAATATTAAGGAATATGTTGAAGAAATGACTGGAGAAGACAAGCTTGGGGTATGCTTCCAATATAGATGGT
CTTAAGAATGTGAGTATGAATACGAATTCATCAACTTCTTTCCTTTTAGAAATGTTTTGTTATGTTTTGTTCCAATATTA
CTCTTTTAACTTATAAAATATATGTTCTTTGCAGAGAGATCATATATATCAACCTGTAAAGGCTTCGATCCGATCCTAAA
GACATGTATGCCTTCTTCCAACGCGGTTTTTCTATATCCATTTTTCGTTTATTCATAGCATTGTGTTTTTTCTATCAGTA
CTTGTGTGTTCTTTATTATAACGGATGAGATTTTGTATGCATGCGTGCTTTTCATTACCATGAGATCTGATGTGTATCCG
TAGGAGGAGAGAAAGGGAAAGTTGTGTGTCCTCTAGTTTATTCTCATGCAAGTTATTCTGAACATGATATCCCTTATATA
TAAATTTATAAAAATTTATATTCCCTTATATATAAATTTTTATTTCTAAACATGATATTGTTGGAAAACTATATGTACAA
CGGAAGCATATCTAGAATTATACTGCTTCCATTAATAATAGATAATCAATTCGTTTATGCTAGAACACATAAATCTACTA
AAATTTAATTTAAGAATTACCTCTTGAAGCGTGAGCAATCCACAAGTTGGACAGACCTTCAAACGAATCCACAAGATAGA
CAACTACTTTGTAGTCTTCTACAATAATCCCAAATTTACATCTGAACTCTCTCAATACATGGGGGTGGGCAAGAAAACTT
ATTATCTTTTCTAGGTTAGAAGAAACTCTATTTATAGACATCTCTTCCCAGTCCCAAAAGTAGAAAGAAACACACGCCAA
TTTTCTTCAACCAAAAACTAACGCCAGTTTCTACTCTTTTTCTAGAAAATAGGGTTTTGAATTCTAATTAAATATGGGCA
CGATAGTGACCACAAAATTAATTATTGAGACTTACTATTATGGAAATAATTCGAAATAATTAATTTGAATTATTCTTACC
ATAATAAATTACAAATCATTCCATTAGAAATTCGTAATTGAACTCCTCTATTTGTATTTTGAAATTTCACATTAAACACT
TATGTAATTCTTCATGTTAAGATTACAGATACTAATCAATAAATTAAATTACTGACGAATTTAATTCAATGATTAATTTC
CTTTAGAGCATTGCTTAACTTAGTTCAAGTGTCGAATTCATAAATCCACTTGTAAGGTTTGACACGCTAAAAACTTATAA
ACTTCTCAAAAAGGCATATCATCAATCTCTATATCGAGACATGAATTCCATCAACTAACTTATTATTTCACCAATATATA
TTATCATCATCCAATCATATTGGCTCATCTCAGAATCTCACCTTTTAATAAATCAAAACGATAATTAATATATACGATAA
TCCAATATTATTAAAAGTGGGAGGCTCAATTTTCAAAGTTGAATTACTCTTTTACCCTTTTACTAAATAAAAATATTTAA
TAAATAAAAATATCTAATCTAATTAGTAGTAATATTTAAATTGCTATACAATTACTGCACCCTAATGTAATAAATTAAAT
ATCTACTCTAATTGAATAGGAGTAATATTTTAATTATCACACAATTACAGCAGCCTATATTCAATGTCTTGAAATTGCTA
GCTTTTTCATCTTCCTAAAATTGTCCTCTATTCAATATTTTGGTTTCGTTTCAACTTCCTTAACTTATTTTTCAATTATT
TATACCAATTTAATGTCTTGGTATTTTACTTTAACATGCATTGAATCAAATCAAAATGACCCTTTTGAATTTACGCAATA
AGCCTCTTCGTTGCTAAATAAATAGAAAAATTGAAAGAGTTGCATTGAGTAATTAAATGTAGACTAATTATTAATTAGGA
GTAATAAATAAATATATGAATAAAAAATTTCAAGGAATGCACATNNNNNNNNNNNNNNNNNNNNNNNNNNNNNNNNNNNN
NNNNNNNNNNNNNNNNNNNNNNNNNNNNNNNNNNNNNNNNNNNNNNNNNNNNNNNNNNNNNNNNNNNNNNNNNNNNNNNN
NNNNNNNNNNNNNNNNNNNNNNNNNNNNNNNNNNNNNNNNNNNNNNNNNNNNNNNNNNNNNNNNNNNNNNNNNNNNNNNN
NNNNNNNNNNNNNNNNNNNNNNNNNNNNNNNNNNNNNNNNNNNNNNNNNNNNNNNNNNNNNNNNNNNNNNNNNNNNNNNN
NNNNNNNNNNNNNNNNNNNNNNNNNNNNNNNNNNNNNNNNNNNNNNNNNNNNNNNNNNNNNNNNNNNNNNNNNNNNNNNN
NNNNNNNNNNNNNNNNNNNNNNNNNNNNNNNNNNNNNNNNNNNNNNNNNNNNNNNNNNNNNNNNNNNNNNNNNNNNNNNN
NNNNNNNNNNNNNNNNNNNNNNNNNNNNNNNNNNNNNNNNNNNNNNNNNNNNNNNNNNNNNNNNNNNNNNNNNNNNNNNN
NNNNNNNNNNNNNNNNNNNNNNNNNNNNNNNNNNNNNNNNNNNNNNNNNNNNNNNNNNNNNNNNNNNNNNNNNNNNNNNN
NNNNNNNNNNNNNNNNNNNNNNNNNNNNNNNNNNNNNNNNNNNNNNNNNNNNNNNNNNNNNNNNNNNNNNNNNNNNNNNN
NNNNNNNNNNNNNNNNNNNNNNNNNNNNNNNNNNNNNNNNNNNNNNNNNNNNNNNNNNNNNNNNNNNNNNNNNNNNNNNN
NNNNNNNNNNNNNNNNNNNNNNNNNNNNNNNNNNNNNNNNNNNNNNNNNNNNNNNNNNNNNNNNNNNNNNNNNNNNNNNN
NNNNNNNNNNNNNNNNNNNNNNNNNNNNNNNNNNNNNNNNNNNNNNNNNNNNNNNNNNNNNNNNNNNNNNNNNNNNNNNN
NNNNNNNNNNNNNNNNNNNNNNNNNNNNNNNNNNNNNNNNNNNNNNNNNNNNNNNNNNNNNNNNNNNNNNNNNNNNNNNN
NNNNNNNNNNNNNNNNNNNNNNNNNNNNNNNNNNNNNNNNNNNNNNNNNNNNNNNNNNNNNNNNNNNNNNNNNNNNNNNN
NNNNNNNNNNNNNNNNNNNNNNNNNNNNNNNNNNNNNNNNNNNNNNNNNNNNNNNNNNNNNNNNNNNNNNNNNNNNNNNN
NNNNNNNNNNNNNNNNNNNNNNNNNNNNNNNNNNNNNNNNNNNNNNNNNNNNNNNNNNNNNNNNNNNNNNNNNNNNNNNN
NNNNNNNNNNNNNNNNNNNNNNNNNNNNNNNNNNNNNNNNNNNNNNNNNNNNNNNNNNNNNNNNNNNNNNNNNNNNNNNN
NNNNNNNNNNNNNNNNNNNNNNNNNNNNNNNNNNNNNNNNNNNNNNNNNNNNNNNNNNNNNNNNNNNNNNNNNNNNNNNN
NNNNNNNNNNNNNNNNNNNNNNNNNNNNNNNNNNNNNNNNNNNNNNNNNNNNNNNNNNNNNNNNNNNNNNNNNNNNNNNN
NNNNNNNNNNNNNNNNNNNNNNNNNNNNNNNNNNNNNNNNNNNNNNNNNNNNNNNNNNNNNNNNNNNNNNNNNNNNNNNN
NNNNNNNNNNNNNNNNNNNNNNNNNNNNNNNNNNNNNNNNNNNNNNNNNNNNNNNNNNNNNNNNNNNNNNNNNNNNNNNN
NNNNNNNNNNNNNNNNNNNNNNNNNNNNNNNNNNNNNNNNNNNNNNNNNNNNNNNNNNNNNNNNNNNNNNNNNNNNNNNN
NNNNNNNNNNNNNNNNNNNNNNNNNNNNNNNNNNNNNNNNNNNNNNNNNNNNNNNNNNNNNNNNNNNNNNNNNNNNNNNN
NNNNNNNNNNNNNNNNNNNNNNNNNNNNNNNNNNNNNNNNNNNNNNNNNNNNNNNNAAATTTACCAAAAAGATGATTTCT
ATAGTTGAAAACATTTTTAAAATTGTACTATTGAAAAAGCTAACTTGATTTTAGATTGTGAAGATTAAATATAGGGCATG
TAAAAATATAGTTAAGATTGAAAAATAAATGGGATGCACAAAATATGAATGAAGTTGATAATTATTGAGCATTTAAAATT
TATAATAGATAGTAAAATTGTAATGATATAAAGAGAATGGGCCCACATTGTTACACATGTTTTAAGGCTATTGGTGAGGG
AATAAGACAAGGCTAAGTACATAGTACAATTTGTACTGCTCATTGTACAACTCTTCATAGCCAGATATAAAAAAAGAAAA
ATACAACCTTCCTTTGACCAGGAGTGCACAGATATCAATATATATATATATATATATATATATATATATATATATATATA
TATATATATATATTAGTATAGAAGTTATAATTTGCCACTGTATATTTGATTTAATATCCGTTGTGCCACTGATATTTGCC
CTTCTATGTTTGATTTATTTTCCGTTTTGCCACTGGTCGTTGGTTGGCTTCACTCTTCTATATAATAGAAATATATACAA
TTTTACTAATTATTTATGTTAAATTCAAAGATGAAATGACTCACAAGTTTAAATGAAACAAAAGGTAATCATCCCTTCCG
AAATTCATATAACTCATTGCACATTTAATCTAATATTTTTAAAAAAAAATTACTTAGAGTGAAATAAACGTGCAACACAC
GTGTTCGAGAACTAGTAGTTATATAAGGATTAAGAATATAAGTACATTTAACAGTTTATATAATATGTTTTTTGTCAGTC
AATCTAACACAATTATCTCTACTCAGTCTCGTTCAATACATACAAAATGCATTAGCAGAAGAAGTTGGAACTATACCGTT
CCCATAATTAAGATAAATTATGTGTAATCTTGTGCTACAATCGTACCGATGGCATGCCCAATTTCCATCCTAGATTGTGA
ACATTATACTTATAAGAATGGATGATTTAATCCTCTGTGTATAAGCTAAAACTCTATATACTAAATCATCTGCTATATAT
AAGTAAAAAAACACCATAAACGAATATATGATCTATTAAAACGGAATAAATAATTATACTGTAATAAATATTATATCTAA
ACATATGGTTAATAGTATATATCCCAACAGATATCACATAGCTTTTTTTTAAATTTTCAAATATTTGACCTTTTAATTTA
CAAATTACATGAAAAATATTATAAATTAATAAGTTAAAAAATATATGAAAAAATTACGTAAAAAAAAGTAACTCATTTAA
CTCTCAAAATCTGAATACTATCACAAGATGGAGGCAGCAGTACACATTATCATCTTAGTCTTTGTAAATTAATTGTCATC
TTCAAATCTTTGTAATCAATTGTGAAAATAATAATACTTTACACTCCACTTGTTTTGAGATTACCGATAAAAAAAAAAAT
GGTTTGTAAATTTCCCTATCTGATTCCAATTGGATGTTCTTTTAGGGCGTGTCCGACAAGGAAAGAAAATATTATTGTAA
AAATATTTGGGTATGAGACATGAGAGTTGAGTGGTGGGTGGGTGGGGCTACGCGGGTGAGGGTGATGGTGATGGTGATGG
TGATGGTAATGGTGGTGGTGATGATGATGAGGTGTATTGAGCGTAGAAAGAACACAATTAATGAGAGTATCACTTATATA
TATATAAAAAAAAAAAAAAAGTCATTAAGCTGTCTCAACTCATCACCCTTATGTATCGCAGACATTCGATGTTTATTGCA
TGACATATTAATTTTAAAAAGGTGTTTAGATGATATTTTGTAAGTTAATTCCATGTCAAAAGTCGAGAAAATGGCATAAA
TAGTCTCTTAACTATAGTAGTAGGTCTAAAATGGTCCCTTAACTATACACATAACGAATTTAGCCTTTTAACTATTCAAA
AACTTATCAGCTTTGTCTCTTAACTGTACACTTACCAGTTTTAGTTCCTTAACTATAAACTTACCGATTTTAGTCCTTTA
AGTATTCAAAAACTTATCAGGTTTGGTCTTTGTCCATTTTTTAAGACAAATAGCTTAGGTTTATATTGACAGAATCCATG
CCTCGAGAAGTTAAATCCTTTAGCAACTTTTTATGTTGTTTCTATCTCCGCTACTTTTTCTTCAAATTAACCTTATGCGA
AGAACCTTAACCTCAACGATTTAAAATAAAATTCACGAAGAAAGAAAATATAAGTTATAATTTTATTCAACAGAGGATAA
AATGAAGCATATTATTGGTACTAATGACTTGAATATGCTAAACTTTATTATAAAAAGAAAAGAATTATTACCCGTTAAAT
CCAAAGCTTGTGTCACGCCCCGAGCCTACACCCTGGGCGGGACCGGCACCCGGAGACCATTTCTGGCCCAAGCGAACCCT
TGGCCTGGCTTTCTTAACTCAGCGGAAACCTAACCCAACAGAATAACTCAATCTAATGCAATATTACAAAACAACTTAAC
TTATAAAATATGGCCATAAAGGCAACTCGAATCTCAAAATAGAATATTTACATATATACATAGATGAGAGATTCAAAACT
AACTGACTGACTGTCTGTCTATGAAGCCTCTAAAATACTGAGATGGATGTTGGGACAGACCCCGCAACATCCTAATAAAA
CAAAAACTAAGAACACAAAATAATTGAGTCCTCCGGAATGCAAGGAGGCTCACCACTGACTCTGGAGTGCTCAACTGGAT
CAACGACGTGCAGGATGCTGATCCGGGGTACCTGTATCTGCATCATAAGACGATGCAGGCCAACTGGCATCAGTACATGG
AATGTACGAGTATGCGAGCTGGAAATCTAAGCAACATAGGCTAGAAGGAAATTTGGAAGAAACTGAAAAGTTTACCTTGC
TCAACTCAACTCAACCTGACTGACTTCCTTCAATATAAGGCAATTTAAAACAAGTGCAATAAAAAGAAAGACTGTTTAAA
ACATGCTATAAACTCTGTGTGTATTCAAAGATACAATAAGCCTGAAATGTATATAGAAATACAATGAACTGATGTATATA
AAAATACAATAATCTCTGTGTATGAAAATACAATAACTGTTGTGGGAGTTTCTCTAACCGACAACCATCACATAAGAGCT
ATAGTGATGATACAGCGATCGACCTCACGCTGCCAGAGCATCTTATACCCGGCCAAAGGTATAAGACCTGAACTGCCTAA
TGGATCCACTAGTCTAATCTGAAAAGGATTCATCTAAAAAGTATGATCATTTTCTACCCATGGTGGCTAACATGGTTCTA
TGGGGGCTGTGGGTTCTTTGAACGCTCCCCCAATTCGGTGCTCGATACTACTCCCAAAAATGTACTGGCTCTTATGTTTT
TAAAACATATTTATTCTTGCTGATATGAGATAATTACTCAAAAACTAGCCCGAAGGCTTTTTTGGAAATCTCAGTTTCCA
ACCTTGTTTAAATGTAAAGACATTTCTTTAAAACTTCTTTGGGAATACATAGTTCCCTAATAACTTTGAGAAATGAACTC
AACTTTAAACTCTTTACTTTACTTGAACTCTTGGCTTGATGTGAAACTCTTAACTTAACATGAAACTCTTAACTTTTGAC
TTGACTTGAAACTCAATACTTTTGACTTGACTTAAAACTCGAGTCTTAAAAAATGAAGCTAAAACATTCACTAAAGACTC
TTGAACAACTTTAAAACTTGCTTTGACTTACTTCACTTCTAAGCTTAACTCTTAACATCACTTGACTTCTAACTTTACTT
GACTTGGAACTAACTCTTCTTGAATTGGATTATGAACTCAAGGGTAATGATTTGTGTTTGGAAGGACCCCATGATGATTA
GGAATAAGTTAGGACAGCTAGACTTAAGAAAAAATTTGAAATTTAATTCTGAAAACAGAACAGATTCTGTTCACAGAGGG
AACAAATCTGTGACGCAGACTTGCTTCAGGCAAGCTGCCCAACTTTTCTCCTTCATGTTGCCAACTCTAAACCCTCTCAA
CCTCAAAGGTTCTTTTCCCAAACACTTGGGGTCATAAACCCCTCAACATACAGTGGATTCCACTCAAAAACGCAACCAGA
TCCTGTCCCAAATCAGCAAGAACTTCAACAACACAACCAACAACTTCAACAACCAAAATAAATCTTTTCTTGGAATTAAA
AACGAGTTGGTGTGTGGGGGTATGAACCAACCAACACTAAGGATCATAAAATCCCTCAATATACAATAGATTTCAGCTCA
AGAACACAACCAAATCATGTCCCACAACCAACAATAACTTCCACAACACAACTAACAACATCAACAACAACTAACAACTT
CAACAACAAATCCAATCTTTTCTCAAATCATAAAATGAGCTTGGTGTGTGGGGGAAAGCATCAACCCACACTAAAGAACT
CACATACCTTGATAGGGATCACCCCCGACGAAATTCCACGACGGAAACTTGTTGATCTCCTCTTTCTCCTCTTCTTCTCT
TCTTCTTCTCTTCTTCACTCTCAAGAACCCTAACTTTCTCTCTTTTAAAATGGAACAAAAATGATCCACAAACAGCCTAA
CACAACAATATAACCTCAAAAGAAATTATTTGTGAAAAGACCAAAATGCCCTTAAATTTCCGGACGGATTCCCTGCCAAC
TGCCCAACTTTCAAAGGGCATAACTCGCTCATACAAATTCAGAATCGAGCAAACTCGGTGGCGTTGGAAAGATCGTTCCA
CAAGCTTCACAACCATAACTGGAACTACTCCTAACTCATCCTGAGGTAGGAGTTAAGACTACTCAAAGTTGGCCAAAAAC
TCACTGATTTCCACACTTAGCCAAATTTTCCAGATTCTGAATTTTTCCGAAAAAATGACTACTTCCAATTTCAAGCTTCT
TCATATTCATTTTAAATTGTCGGATGTTACAGTTTGTACTCCAACGACTTCATTGAACGGAATTTGTTTAATTTTTCAGA
AATTCAAATTTATAAAATGGTAGATTTGCAATTTTTATAAATTGTTTTAAAAAATATAGATCAATTTTATTATTCTATTC
ATTTTATTTTATGTAAAGAAATTTGAGTAAATTAAATAAAATCCGCACTGATTAGCATATTCAAGTGCGGATTCAAGTCG
TTAACAACAATTATATGCTTAATTTTATTCTCCATTGAATAAAATTAGGACTTATATCTCTGTCCTCGTTAATTTTATTT
TGAATTGTTGACGTTATTGTTTTTTTCATAAGAATAGTTTGCAGAAAAAAGGACGGGGATAGAGAAACAACTTAAAAATG
GGTTAAAGATTTAATTTCACAAAGGTTTCGGTTAATTTAAACCTAAGTTATTTGTATTATAAAAATGGACAAACATCAAA
CCTGATAAGTTTTTGAATACTTAAAGGACTAAAATCGGTAAGTTTATAGTTAAGGGAGTAAAATCGGTAAGTGTATAGTT
AAGGGACTAAAGCTGATAAGTTTTTAAATAGTTAAAGGACTAAATCTGTTAAGTGTATAGTTAAGGAATCATTTTAGACC
TACTCCAACAGTTGAGGGACTATTTATGAACACTTAACGTAATAAAGTATTAGTGTGTAAATTACTTTCCAAGCAATTAT
AGGGGTATTTTATGTCTTTTCCCCTTGATTAAACAATATAGGACGATAATGTGTAACTTTTGACCATGAGACTAAAAAAA
TATATAAAAAAAAATGACTTCAGTCTAAAGTAGTCTTGTGAATTGTCTTTTTACTTTGTCCAATTCTCAATGTCTAATTA
TTTCTTCTTTCTAATACCAATAGTACTCCAATTCTCAATTCCTTTAAGAACTTCTCATACACAACTTTTTGAAATATATT
AATTTATTAAATTATTTGATTGGTCAATTTTTTTCTTTAAAAAAATGAGTTTTTGATTTATAAAAATAAAGAAAATAATT
TTTCTAATGAAAGCAGGAGAAACAAACTCCACAAGTGATATTCTAAAACACCACTTATTTTGAAACCGAGGCAATAACAC
CTCACTGCTCAGACCAAATAGGAATCATAAAATTGCATATTTTGACTTTTAAATAGGCTGGTTTTTAACTTTTGTCTTTA
ACAATCAAATTTATACCTAACAAGATTGTCACGCCCCGAGCCTACACCCTGGGCGGGACAGGCACCCGGAGACCATTTCT
GGCGCCAAGCGAACCCTTGACCTGGCTTTTTTAACTCAGCGGAAACCTAACTCATCAGAATAACTCAATACAAATGCAAG
GTTACAGAACAACTTAACTTCAAAAATCTGGCCACAACGGCAACTCGAATCTCAAAAATAGAATATTTACATATATACAA
AGATGAGAGACTCAAAACTAACTGACTGACTGTCTATGAAGCCTCTAAAATACTGAGATAGATGTTGGGACAGACCCCGC
AACATCCTAATAAAACAAAACTAAGATCCCAAAATAATTGAGTCCTCCGAAATGCAAGGAGGCTCACCACTGACTCTGGA
GTGCTCAGCTGGATCAACGACATGCTGGATGCTGATCTTGGGTACCTGTATCTGCATCGTCATAAGATGCAGGCCAACTG
GCATCAGTACATGGAATGTACAAGTATGCGAGCTGGAAAGATAAGCAACAAAGGCTAGAAAGAATTCTGGAAGAGACTGA
ATATCTTGTCTGGCTCAACTCAACTCAACCTGACTAACTTCTTTCAATATAAGGCAATTTTTAAACAAGTGCGATATAAG
GAAAGACTGTTTATAACATGATATAGACTCTGTGTGTATACAAAGATACAATAAGCCTGAGATGTATATAGAAATACAAA
TGAACTGATGTATATGAAAATACAATAATTTATGTGTATGAAAATACAATAACTGCTGTGGGAGTTTCTCTAACCGACAA
CCATCACATAGAGCTATAGTGATGATACAGCGATCGACCTCACGCTGCCAGAGCATCATATACCCGGCCAAAGGTATAAG
ACCTGAACTGCCTAATGGATCCACTAGTCTATCTGGAAAAGGATTCATCTAAAAAGTATGATCATTTTCTACCCATGGTG
GCTAACATGGTTCTATGGGGACTGTAGGTTCCTTGAACGCTCCCCCAACTCGGTGCTCGATACTACTCCCAAAAATGTAC
TGGCTCTTATGTTTTTAAAACATATTTCTTCCTGCTGATATGAGATAATTACTCAAAAACTAGCCTGAAGGCTCTTTGGA
AATCTCAGTTTCCAACCTTGTTTAAATGTAAAAACATTTCTTTAAAACTTCTTTGGGAATACATAGTTCCCTAATAACTT
TGAGAAATGAACTCAACTTTATGTTCTTGACTTGACTTGAAACTCTATACTCTTTGCTTGACTTGAAACTTGAGCCTTAG
AATGAAGTTAAAATGTTCGATAAAGACTCTTGAACAACTTTGAAGACTTGCTTGGACTTACTTCTTAACTTGCTTAACTT
GACTCTAACTTCCCTTAACTTCGATCCTAACATGCCTTGAATTGAACTATGGATTCAAGGTATATAATCACATGTTTATG
GATGAGTTCGGGATGTTTAAATGTACCTTAGAGTGATGGAAACAACTAGGAAACATAGGGACAATACCTAGGAACATGCA
TGAGAAAGTGTGAAAAGAATGGGGGAACTTGGCGTCCTTGGCGCTCTGCAAGGCGCAGAGCGCCAGCCCTTGAAGCTCAG
AAGGCCAGCTGAGGTGCTCTGCAGGGCGCGGCGCCCCAAGGGGTGAAGGTCAGAGCACTTCTTGGGGCGCTCTACAAGGC
GCGACGTGCCACCCCTTTTCCCCGACAACTTCGATTTTTCACCTTCTTTTCTCCAACTCTAAACCTTCTAAACTTCAAGG
TTTCCAGCCCCAAACATTTAGAATCATAAATCCCTCAACATACAATAGATTTCAACCCAAACACAACCGGAAACATGCCC
AAATCAACAAGGGACTTCAACAATACAATCAACAACATCAACAACACAACCCAACAACTTCAACAACATATCCAATCTTT
TCTAAATAATAAAATGAGATTGGTGTGTGGGGGAAAGGATCAACCCAACACTAAGAACTCACATACCTAGTGGGGATCAC
CCCCGACGATATCCACGACGATCTTTGACGGAAACTTGTTGATCTCCTCTTTCTTCTCTTCTTCTCCTCTTCTTCTCCTC
TTCACTCACAAGCCCAAGCTCTCACTCTTAAAAATGGGACCAAATGATCCAAAAATCATCCTAACACAACAATATAACCC
CAAAAGAAATAGCTAGGAAAAAGACCAACATGCCCTTAAAAATTCCGGACGGATTCCCTGCCAACTGCCCAACTTTCAAA
GGGCATAACTTGCTCATACGAACTCGGAATCGAGCAAACTCGGTGGCGTTGGAAAGATCATTCCACAAGCTTCACAATCA
TAACTGGAAATACTCCTAAATCATCCTGAGATAGGAGTTATGACTGCTCAAAGTTGGCCCAAACTCACTGATTTCCCACA
CTAAACAAAATTTCCAGATTTTGAATTTTATTCCAAAAATGACTATTTCCAATTTCAAGCTTTTTCATAGTTATTTCAAC
TTACCGGATGTTACAAAGATATAAGTTTTTTAGCAACAGAGATCATATTCCAACATAATTTATAAAATATTAGAGAAAAT
ACATAATTTCCCCACTAAAGTAAGACCTCTTTTTTAAAGACACTTGAACTCTGAGGGGGTCCTATTACCCCCTATTCTTA
TTTAGAATGATTCATTGTCCCATTACGTGCCTACATGGCATGTAGGGTGTAGTTCACTATCTGAGAGCAAGCTGAGCCAA
AAAGTAAATAAGCATTTATTTAATTAGAAATGTTATTTTTTTCTCTTTTATTTATTTTATTGTACTTTCTCAACTCTTTA
TCTTTTGCTATCTTCTTCACTAAAACTCAAAAGAAACAACTACCTCTTCCCATCTTCTTCAACTTAAAAGACTCATTTAC
TGCACTCTTTTTGTTTTCTTATCTGCTTACTTCACTTGGTTCCTTTTTATTCTTTTGTCCTTATTTTTTCAAAAATAATA
ATAATTGTGAACCTCCTTCGATAACATTGTTTTTTTAAAAAAAAATTATTATGTAGTTCTTTTGCATGTAAATAAAGAAA
TTTCTTTGATTGAGTATTATAGAACTTCATTACCTCCATCATAATGGAGTTTCGCTGCATAATTGTTGTAATATTGGAAA
GAAGATGGTAGATTAGAGGTGATTATTAATTCTCAATTTATAATTTGCTGTAATTTTATTTTTGATTTAACTATGATTTG
ATGATATTAATGGAGGAGATGAGATTATAATAGTGACGTGATGGAGGCTACTCCAGAGGATTGACAATGGAGGCCAAGAC
GAGGACTTGCGACGATGGCGGCCATGGAGGACGGCAGGAAGAAGAGGAGTAATGAAGAAAGAGAAAAAAAAATGAAAAAA
GAGAAAATGAAGTTAATAAAATAAGAAAAAACCAAAATGAAAATAAAGATTAAAAATTAAAATTTAACACGTTTAATAAT
TGGTGCATGATTGCACTTCCATTCTTGCAATTGAGGGTGACTGAAAAGTGGGATATTTATAACACTTTAAAATTAATTGT
TTAACGGGGTACTAGGACTCCCACAAAGTTCAAGTGTCTTTTTAAAAAACAGGTCTTACTTTAATAGGGTAATGATATAT
TTTCTCTAAAATATTATGATACAAAGTTCAAGTGTCTTTTATTTGTTAAAGTGATTTTAAAAGAAAGAAAACAAGAATAG
GGTTCTTTAAATATATTTTAATTAGCAAGAAGATGTGTTCAAAAAAGAAAAAAATATATTTATTTTGGAAAGTGATATTT
TTGACCCATTTAGTAACTATAGGGACATTTTTTGACTAGAGTATTGACTGCAAGACATTTTTGAACCAAAGTATTGACGG
CAAAGACATTTTTGAGTCAAATTATAAATGAAGGGCTTTTTTATTCATTTCACATAGTTTAAGGACATATTTGACCCTTT
TCCGAAAAATATATTCTAAAAGTGCAAAGGACCAAATAGGAATCACACATAGTGAGATATTATCAGTAGGCTTATCTTCA
ATTTTCCTTCATTCTTCGTTTGATGTAAATTGTTTCTACTGAAAAAGAGAAGTTGAACGGAAGAAAAAAAAAATAGTGAG
AATGGAAGGAGGAAAAGAAAATGAAGATAACAAATCATTGGTATGTTGATTATAATATTTAATTATTTTTTTCATTCACA
TAATTTATTTATTCTTGTAAGTATGTTTGTTGCTTTATGTAACTTAGATTGTGAATATAATCTTTATAACTTATAAGAAT
TGATGATTTAATATTTGTTTGTATAAGCTAACCACTATACACTAAATGATCTTTGAATTTTATCAAATTGATTTAAGGAT
ACACGAGTTAGATTGAGCTTGCAAATGAAATAAATCACAAAAATAGCAAGGTAAAATGAATATAAGGGTGGTTGAGAACC
TGAGCTGTCAGGTTCAAAACTCAGCGAGACAAAAAACACTAGGTGATTCTTCCAAGTTGTCCTAGCCTAGGTGGTCAGAG
TTGGCTGGTACATGTTGCTTGTGGGAGATGGCAGATACCGTGAAATTAGTCGAGGTGTGTGAAATTTGGTCTGGACACCA
CGGTCATAAAAAAAGATGAATATAATCAAACCTTGTATTAGATCCTGAGAATCGGGACTTGGTGGCCTAAGTACAACAGG
TTCGAATGGCTTAAGAACTATGAAAGTAAGAGCTTTTGTTTAGAGAGATAGCGCGTAAACAAAGAGAGAGCTTAGTACAC
CAGGATGTCATTTTTGTTTTAAGATTTGAGGTGTAACAGGACAAACATTTGGCTTCTCTATTAGGCTATTCTGGAGAAAG
TCCTCTGCACTTGCAACAGTTTCTTGTTGTAATGTAAGAGTAAAAGTCACATTTTCACAAGTTTCACACATCAACTATAA
TGGTCGTTCCCTTTTTCTATCTAAACTATCACAATCTATGTATTAACATAATTTGAAACAACATTTGGTCTTTTGGCAGG
TGTCATCCGTTGTACTTCGCGAGGACATTGTCAATCTTCTAGATTTCATAGAGAGGTTAAATAATGGGCATGTTCGAACT
TCTCTTGACATGGATCAAAATGAAAAGTTGACATTGGAGCTGATGTTTGTGTCCGCATTTTGTCATCTTTATTACTATTT
CTTTTTGGAAAGTTGTAATGACGAAATGTCTTGCATATCAAATGAGATTCATGATTTGGTTCAGTCACTGTTTCATCCAA
GTGGAGAAGACATGCTGGTTAATATAAAGTATTATGACCTCTTGGAGAATATCAAAAGTTATATTAGCTCACATAGCTAT
GCTGAACCAAGTCGTGTAACCATGACCGAGGATCGTTTGGTTGAACTTTTAGATGCCATCCTCATGTATCTCCAATGTCT
ACTCAAGTGTTGTTCTGCGTTGAATTTCCCATCAACAACTCCATTTGAGCTTCTTCAGAATGTATTTGGCAATTTAAGAG
ATTTCCATAGGTTGAAAGTAAATGGTTGAGTTGAGTATGAGACAATCGAATATGTCTTACCTCATCTTCAACTTATGGCT
CTGAGAGTAGTAAACTTTTGTTTTACTTTTTTGGATTGTCAAGTTTACAAACTCGATGAATTAGATGTCTCCCGAGTTAA
TTGCAAGCTAGCTAATCTACTTGTGGAGGTTATTCCTGTTGAACTGGAGGTTATGCACATATGTTGTACAAATTTGAAAG
GTTCAAAGTCGGAAGAAGTTGGACGTTTCATCAAGCAGCTCCTTGAAGCCTCGCCGGACATTCTTAGAGAATCTCTGATT
CATCTACAAGAGCACATTGTTAATGCTGTTACTCCTAGCGCTTCTACGTGTAACATTCATGTCATGATAGAGTTCCTATT
GATTATTCTTACTGATGTGCTCGAGGACGTTATTCGTCATGACAAATTGTTTGTTCTCTTGGCACGTGTTAGAGAACTTA
CCAAGGAGGTATTCGTTCTTGTTCGCAACTTAGAAGAGAATATGAATGAAACAAGTGATGCAAATCTAAACTTGCTGGAA
AGTATTGAACTCCTCAAGGAAGATCTCAAGACTGATTTCTTAAAAGCCCGTGCAGACTCGTCTCAGCTCTGCTTCCCCAT
GAGTGATGGACCTCTCTTCATGACTCTTCTACTCACAAACTTAAATGACTTGGTCAATTCCAATGCTTATTCAGTTTCTT
TGATAAAAGAAGAAATCGGGCAGGTGAAGGAAGACCTGGAAATCATAAGATCGTACTTTGGGTATGTTGAGCAAGAGCTG
CATAGAGATCTTTGGACTCGTTTTCTAGATGTGGTATATGAGGCACAACATGGCATTAACTCAATTCTTGCCCGAGATCA
TGGTCTATTGCAGCTTATCTTCATACTAACTGATACCGTAGAAAAGATCAAGCTTGTCAAAAAAGAGGTACAAGAGAAGA
TCCCCAAGAGTAGCGGTATTATTGTTGAAAACGCTCCCAACAAGCCGGTTGAAAGCAAGATCCCCAAGAGCAGCGGTATA
ATTATAGGTTTTGAGGAGGAGACAGAGTGGATAATTAGGAAGCTCACCAGCAGACCAGCTGAGATAGATGTCATTTCCAT
AGTCGGCATGCCAGGGATTGGAAAAACTACTTTGGCTTACAGTGGGTATAATGCTAAGTCCATTGTTGATCATTTCGACG
TTTGTGCTTGGTGCACAGTTGACCAGGAACGTAATGAGAAAAAGTTGTTGCAGAAAATTTTCAATCAAGTTTTTGGTTTG
AAAGAAAGAGTCAGTGAGAATGACATAGATGATGGCATTGCTGATAAGCTGCGGAAACAACTATTTGGAAAACAGTACCT
TATTGTCTTGGATGACATGTGGGATACTGCAACATTCAATGAGCTAATGAGACCTTTTCCTGAATTACAGAAAGGAAGCA
GAGTTATTTTAACAAGTCGGAAAAAGGAAGTTGCTTTGCATGGAAAATGCCACAGTGATCCTCTTTATCTTCGATTGCTA
AGATCAGAAGAAAGTTGGGAGTTATTAGAGAAAAGGGTATTCAGAGAAGAACGTTGCCCTGATGAACTAAAGGATGTTGG
AGAAAAAATAGCTCGAAAGTGTGATGGGCTCCCTTTAGTACTTGATCAAATCGGTGGAGTCATTTCAAGGAAGGAAAAGA
AAGAGGCTTTGTGGCTTGAAGTTCTCAATAATTTGAGTTCCTTTATTTTTAAGGATGAAGAGGAAGTGGTGAAGGTTATA
CAATTAAGTTATGACCATTTGTCAGATCACGTAAAGCCGTGTTTGGTTTGCCTTGCAAGTTATCCAAAGGACGAAGATAT
AACGATATTTGAGCTGAAAAATTTATGGATTGGTGAAGGACTTGTGGAGCAGATTGAGATGAAAAGTGCAGAAGAAGTAG
TGGATGAGTTAATTTCCAGTAGCTTGGTAATAGCTTTCGATGATTATATTTACAAAATTCATGATCTTGTTCATGACTTT
TGTTCTATAAAATCTACAAAGGAAAAGTTTTTTGACTTCATAGGAGGTTCAAACGCTCCGTCTTCTTCTTCAAATCTGAT
GCCACGTGGAATTACCGTTGGTTATAATAAAAATTTCTTTGATTTGGATGAAAATTCTGTTTAATCCAGGAAAGAAGAAT
CCTTATGTTAAACACCTCTTCACTCTGAAGTTCTATAAGCATTGCCTTCCCCACAAGAGTCACCTAAAACACTTGAGGCT
TCTCAAAAGTTTGGATTTGTCCCTCACAACATTGACAAATTCTTTTCTAAATGAAATCGGTATGCTCATTCATTTGAAGT
ACTTAAATCATTCAGACGAAGGCTAACACTCTCCCTCCGTCATTTTCAAACCTCTGCAATCTAGAAACTCTGGTGGTGAA
TATCCTGAAGGGATCATGCATGGTACTATTGCCTTGTTTTTGGAGTCTTGCAAAGCTACGAGTTGTATGGATGGAGTGTG
AGCCGGACATCACTGTGTTAGATGAGGATTTAAGGTTAGAAAATTTGATAACATTATATGAGCTCTACCTTCCCGGTTCA
GAAGACACGGAGGATTTTTTCAAAAGGTTTCCTAATCTGCAAAACCTTGAAGTCTGTATAAAAAAACTACCAGATTGTTC
AGCAGAGAAGATTTGTTTTCCAAGATTGGATGTCCTTAACGAACTTGAACAACTCCATTTGTCTGCTTCTTGGGGTTCAT
TCAGTGATAAATATACACATGACTTCCCTTCGAGCTTGAAGAAGCTGCTGTTGAAAGGGCTCACTCTGACATCCGATACA
CTTTCAAGAATTGGTAGACTACCCAACCTTCAAGAACTAATTCTAGAAGACACAATCATCAAGGAGGGGAAAGAATGGAA
CATGAAAGGTGTCACCTTCCAGAATCTCAAATCTCTAAAATTGGATGGTGTGAGATTTTCTGAATGGGAGGTTGATGCAG
AGAAATCCTTTCCCGTGCTCGAGATGTTAGATATAAGTACATGTGATGAGCTTATGGAGATCCCAGACAGTTTTGGAGAT
ATTGCGTCATTAGAGCTTATCAAAGTATGGTTCAGCCCTCAGCTTAAAGAGTCGATCTTCAATATTAAGAAATATGTTGA
AGAAATGACTGGAGAAGACAAGCTTGAGGTAGACTTCAATATATGCTTGAGGTATGCTTCATTAACTTCTTTCCTTTTAC
AAATGTTATGTTTTGTTCCAATATTACTGTTTAATCTTATACAATATATGTTCTTTGCAGAGATCATATCAACCTGTAAA
GGCTTCAAATGATGAACCGATCCTAAAGACATATATGTATGCCTTCTTCCAACGCGGTTTTTCTATATCCATTTTCATTT
ATTGATAACTGTTTATCAAGTCTAAACAGTGCTAGCTATCAGTACTTGTGTTCTTTATTATAACAGATGAGATATTGTAT
CACGAGTTGAGGTGTCTAGATGTTCATTCTCGAAGTTGAAATGTTTAGTTGTTAATTTGTAAAAGTAAGTAGACATGAAT
TTCAATTAGTATCACAAAGTTTCAATTGCAACTTATAATTAATGATTGTACTGTAGTTTTTATTTTACATATTTATAGTT
AAGACAGGAAGAGAGAACCTAATTAACTAATAAGTAGATGTAATTCTGTAGTTTAACCTCATGATCATGTTAACTATCTA
CCGGTTCATTTCCTTCAAGTCCACTTTGGTTATCACATTATTTTGTTGTTGTTACGGTTCTTTTTTTCTGAATAGTTTGT
AATGCTTCCTCTAATATTAGTTTTGTCTTCCTTTCTTCTGTATGTTTCTTGATATGTGTTATTTGAGCTGAGGGTCTTTC
GAAAACGAATTATCTACCTTCATTAGGTCGGGGCCGTAAGTCCTGTGTACACTCTACCCTCCTCAAACTCCACTTGTGAG
ATTTCACTGAGTATGTTGTTGTTGTTGAACTATCCGATATTTGTATTGGGGTCGACTAAATTCAAATGTGTGTCAGGATT
AAGTCCCATGTTGTAAGTAGAATACTTTCTAATAAAGATGAATTCATATCTCGGGTTCAAACCTGTAACCTCTATTTAAG
AATGAAGATGTACTTACCATTCTACCAGAACGAAAACATGCAATATACATAAATTACATCAGCACAAACACATAAAGACA
GACCATATTTGGGAATGCAAAAATCACCCTACACTGGATATATATTTCAATATAAGTCTTAGGTCAAAAGTTACTGAGTT
CGGATGAACTCATAAAGGGAACAAAGGGAGGAGCTAGAGCATTGTCTACAGATTCAGTCCAATTTAATAGCTTTAGTTTA
AATTATATTTGACTTAAAAAAAATCTATTGAATATGTACAAATAAATAATTTAAAACTCGATTACTTAAAAAAAAATAGA
ATTTAAAATTCATAAGCTTGAAATCCTAGCTCCGCCTCTAACCGAAACTATGCATCGGCTCTCGCCTTTTTTACCCATCA
TTTAGCTAATTTTGATCTAACTCATGGATAATGATCTACTAATTTACTAACTCAGTCAAATCAATTCGCTCATTTGATAT
TCCTACATATAATCATACAAATTACTTCTTCCGTTCTATATTAGTTGTAATATTTTTATTTTACACAGTGCTTAAAAAAT
CATAAATAAAATGATAGATTTTACTAATTTATTTTTTATTAATATTGATGGACATCAAGATAATTTATACAAAAAAAAAT
ATGCTTAATAGCATGGGGCATATGAATAGCTATCATAGGAATAGATCTAAAGCAATTAAAAAACTTTTGAAAAAGGAAAT
TTCTGGAACTTCTAAATTTGTTTAGGCTTCTAAAAAATATATAAATGGAAAGGGTAAAATGTAATTTTTAATTAATTTTA
TTTTAATTTAGTACTTGATTAAATAATTCAGGACTTATATTTTTTAATAAGATGACCAACTACAATATAGAACAGAAGGA
GTAATGTTTATGATTCATTTTAGATTATAAATTTACAATCATTCTTCTTTTAAAAAACAAAATTGTGCCCAATTAAATAT
CATCACATAAATCTGAGCAGTTTGAGTAATTAACACTCACATCCTCAGTGACTATGTTGATTTTGGACTATTTGTCCTCA
ACCTGAAAATATAAACATGAATGATTGTTTTTTTGAATTTTTGTTCCCCAAATTTATGAATTTCAAAATTTACAGTCATG
CATTAGATTTGATTTCACAGGAAAATCTTTTCTTTGTACTACCAAATCCAATGCCGCAAAATACTTGACAGCTATAATAA
AATTTAAAAAAAATATATAAGAGAAAGTTACATAAATTTTACTAATTTAAGAGTTAATTACTTAGATATACTCTAGTTTA
TAAAATTACCTATTATATCAGATTTTGGTATGTCCAGATATCATTCAGATACATCCAGATACATGTATATGAAGATATAT
GTGGTCAAAATTAGATGTAATTTGTTCTAGGTACAATGTATCTAAGTGGATTTGCATGTATCTGAGATACATAACAAATC
TCGTCCGCCTCTCTCTCATATCGTTCACTACTCTCCTATGTATGTGGTATCACAGATACATACAAATACATGTATCTAGT
GTATATTTAGTGTGATTCGCATGTATGTGGGATACATAACAAATCTCGTTCGTCTCCCTCCCCATCTCGCTCGCCTCTCT
CCCTAATTTAATCTATCTAGTAGAAAAAATACATGTATCTAAGTGTATCTTCCTCAATATATGATAGAAAACTCTTAATT
AGGGACAAGATACGTAATATTTTGAAAGTATAAGAGTAATGATATATATGATAATATGATATTGACGTTGATCTAATTAC
ATAGGTCTCCAATAATATACTCAATGTAATTCTACAGATAAAATTTAATTAAAATAAAGTATACATAAATTTTATTTCTA
TCTTTTAGAGGTAGAAACATTATTTCTAAATCCCCGGCTCAATCAACGCATTTCAAAATAGTTTGTAAAGAACAAAAAAG
AAAAGGATTTAAATTAAATTACATAAGACGGTGTAATTTTTTGTATATTAATACTGAATTTTGTTACATAATAACATGTT
AATTATTATCTTCATCAAGAATGTTTATTTTGGATAATTAAATTCTGATTTTAATTCTTGTGATATAAGATTCAACATAT
TTAACTTTCAATCAATTGAAACATATATTTTTAGTCTTTTTTTTTTGTGAATATTCACAAATTTCTATACAATACTAAAT
ATTTTATCACTTAATTATTCATGTGATATGTTATCGATAAAAAATAAAAAAAATAAAAAAATGAATTTACCAGAAAAGGT
ATCTTGATTATAATGAGTAAGGGAACATATAATTGCTAGACTGACGAAGACATTCATTCTTTGTAATATGCTGCATCGAT
TAAAGAATCTAAATTATTTATATTTATGTAGGAATATATATCCTTTCAATAGGGGTAGGGTGTGGGGGTGGGGGGGTCCT
TTACAAACACTAGAAAACAACTAATCTGAAATTCAATTTTGTTTTTGTTTTTTTGGTTTCCCTTCATACTCGATATTTAT
ATTGAGCTCGACTAAATTTGAATTTGTGTATTGCAGCATTACTAACGGAGTTTTGAGATTTAAATTTGAAATTTCTGATT
AAGGACGGAGGGATCTGAACCATCCACCATAACTCATGTTAGTAAAATTCAATTTGTTTTTTTTTTATTTTATTCGGTGT
CAAATATTCGCATGCATTGAGCTCTACTAAATCTTAATTCGTGCATTGCTAGTAGAGACATAGTCAGGATTAAGAGTTTG
AGGGTTCTAAATTTTAGTGGAGTTTGAACCCACAACTCTAGCGTACGTGGAGAGCATTTCCACAGTCCCTTCCTTACCAC
TGAGTCGTCAATCAGTTTTGTCAGGGGTTCACAAGTTAATTTACATATATGTTTATTTAATTTTCTGATACAAATACAAG
ATCTATGGAAAAGCTACTCAGTTCGTCCAAACCCACGAACCCCCATTTAGCTCCGACCATGATTCCATTTCTCAAACGGT
GCTAGCTCCTAATAGAATTTCGAGACTAGAATCTTAGATATCTGATTAAGGGTGGAGGGATCTCAACCATCCCATCACGA
CTAAATCCGAGTTCGCACATTGCAGAGTACATTTCTGCTGCAGCGCTTTCAACAAGAATTCTTTTTTCCATTCTCATAAG
CTCGAATCTCATGAAACTTCTGTTTAAAGACGAAAGAATATTCTCAATCATCCCTCTACAACTCATATATATATTATTTT
TTAGTTTTTTTTTCACATCCAAACAAATGATATGTTTTCAGATCCAAGACATAGATTATAATTGCACCTGCAGCAACTTG
GTCCTTCACTTTTATTTAAGGCTTTGTTTGAAACCACGAGCTCCTGTTTCGATTTTTAAAAACAAAATTTGTACTACTAC
TTAATGTACTATAGTATTTTTATCGTTTAATATTTTGACACACTCGTAACAAAAATTATTACATAACATATAAATTATAA
GGAGTATCTGGATATAGAGGCGGAGCCACCTTAGAATTACTTTATCATCGGGAACACTCTCAGAAATCTTTAATTTTTTA
AAAAAAAATCATCGAAAAAGTTTTTGACAAGTCAATTTCTAATGATGATGATTAACCCAATTGGAAACTTTAAATTAATC
AATTTAACGAGTTTTTGATTAATAAATAATATAACGTACTATATTTATATATTTTCTTAATAAATAGGCTAGCATTTGTT
GTCATTTTCTCTAAATTTCTCTAAGATAAATATTTAGGATTTTTCCCCCAAAAAAAAATGAAAATAATTACTAATTCATG
GTTTGATATATTAAATAATAATAACTTCATTCTCGATTTAAAAAAAAATCATAAAAACCTTTCATTTATTTTTCTGACGA
TTTTTTAATTAGTATTGATCACGAGTGACACCTCTTGGTCGAAAAATTTTGTAGCCATATAAAATATGATGTCGACGAAG
AAATAAAAGTCAAGAGTTTGTGACATCAATTTATTTCTCTAATAATAATAAACAAATAGTTGAAGTCTCATGTTATCTTG
TTTGGTTCCAAAGAGCCAAATAGGGACAATTTTTATGTTTATGTTGTTAGGTTAATTGATTAGCACTTGATTAATTCTTT
TATTTGTTGAACAATATAAGTCAAGTCATTATCAAGGCTAAATTATATATGAAAATGAAATTAATCATGAACTATAGATT
AGGAAAATGAAAATTGACAAAACCTTTTCGACTTGTCTTAGTTAGTTCTTGCATAATTGAACACTTATTTATGATAAATA
ATTGTTGTGTTTAATTATTAGATCAATAATTGTTGGATAAACTGTTAAACCAATAAAATTGATTTATTTACGTCTATAAA
TAGTTGTCCCAAGTTATTCTCTTCCTCCATCTTTACTTATATCCATTATATTAAAAATAATTATATTAACATAAATATTC
AGTTTAGAAAATCAAGAGATTTATCACTTAATTTCTAATTTGTTTTTATTATTAATTATAGTAATTTTAGATATTCAGTT
TAGAAAATCAAGAGATTTATCACTTAATTTCTAATTTGTTCTTATTATTAATTATAGTAATTTTTCAAGACATGAATCTA
TTATAAAAGATGATATAGTAAAATTACAATGTATTGTTTTACTTCTTAAAGGGTGTCAAGTCAAATATGGACAAAAATGG
ACGAAGGAAGTACTTCTCAATTTATAAAACCAGAATAAAATTAATTAAATTTTTCTTATTTTACCTTTTTAAATTTTATT
TTTTTTAACCGTAAACAAGTTTAAAATTTCTTATGAATAAATTAGTAAAATAGTATTATTTTTTTTATTGATACATTTTA
AAGAAATATATAAAGAGAATCTGAACAACTAATATAAAATCAAAGAAATAAATTTCATTACTTACACCTTATTTTATTTT
TATGAAGTAGAAAAATAATTTCGATAAATCCTCTATTTGTTTTTACCTTAATTATCACCTCATCATCATATCAACATAAA
TAAATTTGTGATAAAAACTACCACGTGAAAATTCATAACATAGACAGAATATGAAACCAATAAAGTAGAGGACTCATTTT
CACCAATTTTGTACAAAAACAATCATTTCCACTTTGGCTTTATAAAAAGTGAATAGTGATTTCCCAACTACCAAAAAAAA
GTTTTTTTGTAGGTATTTAATATTTATACTGAGTTTGATTAAATTTGAATTCACATATTATATGACCTATTTCTCGGGAC
AATATTCCCTATAGCTTTTTTTTTATTCCCAAAAATCGAAATAAAAATATCTTATTAATCGTATAAAAAAAAATTATGCT
CTCACATTTCGTATTGCTAAAAAAAGATTTTTTTATTTAGACAAGAAAAGATGTTTGGTCCTATTTTAGGTACTTGTACA
AATGTCAAATCTCAAGGGAATTTTCACTTATTAGAGTACAAATTAGTACGTCTAATTAATACAAAAATATTTGTGCTACT
TATATATTAAGAAAAGAATAGTGAGATAAGTTTTGAAATTAAATATTAGCACTTATGTATTAAAATAGTATTTTTTCTTT
TCTTTTTATATACTATAAATATAATTAATCTATTATAGCAGATCAATTATTATTTTATAAGGTTATCAATTAATGTTTAT
TGCGACATTTTCCCATGTCATTTTATGAGTTTAAATTTTATGCATTAATAATAGAAGAAAAACAAAATAATCAAATCACT
AAAAAAAATTATAATTACTACAATTAAATTGCTTTAAAATATTTGTCACTAACTCTGTTTAATCATACTGAGTATAATAT
ATAATTTGTTTATAAGAAGTAAATTCATGAATAAACCATAAATAAATGTACACGAATTTAATTAGTTAATAAACTTGGTT
AAACTCACTTTCTCTTTTGTTTTAAGAAAAGAAAAAACATGTAGAATCGTACTATATATTTTTAGGGGTAAGGTTGTTGC
GTACACTCACTCTTTTCATATTCTAATTGTGTGTACACCTATCTATTCCATTGTATCAGATATATTATTATCGTACTATA
TATTGGTAAGGATGAAATTGCTTATATACACCTACTCTTTCTAGGGATACACATATTTTGCCAGTCGTGCGATTATGCTA
AATATATTATTATCGTACTATATATATTGGTAATGATAAAATTGCATACATCTACCCTTTCTAAGGGTATACATATTCTG
GTCGGTCATGCGGTTATACTAGATATATTATTATCGTACTATATATCGATAGCTATTTATAAGATACACTAACTACTTAC
AACAACAACATACCCAGTGAAATCTCACTAAGTGGGGTCTGGGGAGGATAGAGTGTACGCAGACCTTACCACTACCTCGT
GGAGGTAGAGAGGTTGTTTCCGGAGGACCCTCAGCTCAAGTACATCAAATCCAAGTAAAAGAAGACGAAACAGTATATAA
AACATAACATCCAATAAGAAAAATAGTGTATAATCAATAGAGGAGACAATAACATCAAGATACACTAACTACTTGCATAT
TTCAATTGTGCAATTACACTGAACATATTGTTGTCCTACTATATATTGTTAAGGATAAAATTGCATACACCTACCTTTCA
AGGGGTGCACATATTTTAGCCGATCATGCAATTATACTAGATATATTATTGTCATACTATATATTGATAGTACTTAAAAT
ATTGCTTACACCCGCTATCTTCATATTTTAATTATGTGATTACACTGAATATGCTATTATCGTACTATATATATTGGTAA
GGATAAAATTACATACACCTACCCTTTCTAGGGGCACACATATTTCAACCAGTCATGTGATTATACTAAATATATTATTG
TCGTACTATATATTGATAGTTATATAAGATTGCATACACCCACTGTTTTCATATTTCAGTTGTGCAATTACACTGAATAT
ATTACTGGCATACTATATATTGGTAAGGATAAAATTGTGTATACCCACCCTTTTCATATTTCAGTTGTTTGATTACACTG
ACTATATTGTTGTCGTATTATATATTGGTAAGGATAAAAGTGCATACACCTACCCTTTCTAAGGGTACACATATTTCAAC
TAGTCATACAATTATACTAGATATATTATTATCATACTACATATATAATTACACCGAATATATTGTTATCGTACTATATA
TATTGGTTTTATTTAACTGGTTCTCCTCATCTATCCATCTATATACAAAAAGCTAAGAAGCAAAAAAAACAATATTTCAT
CATATTGAATATATCTCTTTCTCTTTCTCTTTCTCTCTCTCTCCATGCTAACTACAAACTCTTTCTTGTTTGGTGCTCCT
TCTAATTATTCTGATCCATTTTCTTCTCCAGAAAATGTTTTTATTATCAAAAGAAAAAGAAGACCTGCTGGTACTCCAGG
TATATTTTTAATTAATTAATTAATTAATTTGTATATTTTCTTTACTTTAATTTACATAAATATATGAAGAATGGTACTTT
TTTTTTCTCATATGTGAGATAATGTTGTGAAACACTTGAGTTTTACCTCTTGTGTGTCCATTTTAACTCTAAATTGATCA
ACATGTTCAGTCAGTGGCAGAAGCAGAATTTTCATCGGAGGATTCAATATCTATCTATTATATATATAGTGTAATTTTCT
GACGAAAAGAATTCAAATGAACCTCCTTCAGGCTTTTTCTAGCTCCGACCTTGTGTTTTTGAATTCAGAATTTAAACGTT
ATAGATGAGAAAGTTGGATTATGATTTAACCTTATCTATATAGTCAAGGGCGGAGCTAAAGGCAATTAAGGAAGAGGTTT
GGTTGATAAAACCCCTTTCGTCTGAAAATTATACTATATAAATTTAATTTTTGAATTTTCTTAAGCTTAATATTCTTTTT
CTGGAATTCACGAGTTAGAATTACTGGCTCCGCTACTATTGTTAACACACATATGTTTAGGGTTGTTCGACTTATAGGAA
TACTACTGAATTATGTTGAACTCGTAATTGAATTTACAAATTTGCANNNNNNNNNNNNNNNNNNNNNNNNNNNNNNNNNN
NNNNNNNNNNNNNNNNNNNNNNNNNNNNNNNNNNNNNNNNNNNNNNNNNNNNNNNNNNNNNNNNNNNNNNNNNNNNNNNN
NNNNNNNNNNNNNNNNNNNNNNNNNNNNNNNNNNNNNNNNNNNNNNNNNNNNNNNNNNNNNNNNNNNNNNNNNNNNNNNN
NNNNNNNNNNNNNNNNNNNNNNNNNNNNNNNNNNNNNNNNNNNNNNNNNNNNNNNNNNNNNNNNNNNNNNNNNNNNNNNN
NNNNNNNNNNNNNNNNNNNNNNNNNNNNNNNNNNNNNNNNNNNNNNNNNNNNNNNNNNNNNNNNNNNNNNNNNNNNNNNN
NNNNNNNNNNNNNNNNNNNNNNNNNNNNNNNNNNNNNNNNNNNNNNNNNNNNNNNNNNNNNNNNNNNNNNNNNNNNNNNN
NNNNNNNNNNNNNNNNNNNNNNNNNNNNNNNNNNNNNNNNNNNNNNNNNNNNNNNNNNNNNNNNNNNNNNNNNNNNNNNN
NNNNNNNNNNNNNNNNNNNNNNNNNNNNNNNNNNNNNNNNNNNNNNNNNNNNNNNNNNNNNNNNNNNNNNNNNNNNNNNN
NNNNNNNNNNNNNNNNNNNNNNNNNNNNNNNNNNNNNNNNNNNNNNNNNNNNNNNNNNNNNNNNNNNNNNNNNNNNNNNN
NNNNNNNNNNNNNNNNNNNNNNNNNNNNNNNNNNNNNNNNNNNNNNNNNNNNNNNNNNNNNNNNNNNNNNNNNNNNNNNN
NNNNNNNNNNNNNNNNNNNNNNNNNNNNNNNNNNNNNNNNNNNNNNNNNNNNNNNNNNNNNNNNNNNNNNNNNNNNNNNN
NNNNNNNNNNNNNNNNNNNNNNNNNNNNNNNNNNNNNNNNNNNNNNNNNNNNNNNNNNNNNNNNNNNNNNNNNNNNNNNN
NNNNNNNNNNNNNNNNNNNNNNNNNNNNNNNNNNNNNNNNNNNNNNNNNNNNNNNNNNNNNNNNNNNNNNNNNNNNNNNN
NNNNNNNNNNNNNNNNNNNNNNNNNNNNNNNNNNNNNNNNNNNNNNNNNNNNNNNNNNNNNNNNNNNNNNNNNNNNNNNN
NNNNNNNNNNNNNNNNNNNNNNNNNNNNNNNNNNNNNNNNNNNNNNNNNNNNNNNNNNNNNNNNNNNNNNNNNNNNNNNN
NNNNNNNNNNNNNNNNNNNNNNNNNNNNNNNNNNNNNNNNNNNNNNNNNNNNNNNNNNNNNNNNNNNNNNNNNNNNNNNN
NNNNNNNNNNNNNNNNNNNNNNNNNNNNNNNNNNNNNNNNNNNNNNNNNNNNNNNNNNNNNNNNNNNNNNNNNNNNNNNN
NNNNNNNNNNNNNNNNNNNNNNNNNNNNNNNNNNNNNNNNNNNNNNNNNNNNNNNNNNNNNNNNNNNNNNNNNNNNNNNN
NNNNNNNNNNNNNNNNNNNNNNNNNNNNNNNNNNNNNNNNNNNNNNNNNNNNNNNNNNNNNNNNNNNNNNNNNNNNNNNN
NNNNNNNNNNNNNNNNNNNNNNNNNNNNNNNNNNNNNNNNNNNNNNNNNNNNNNNNNNNNNNNNNNNNNNNNNNNNNNNN
NNNNNNNNNNNNNNNNNNNNNNNNNNNNNNNNNNNNNNNNNNNNNNNNNNNNNNNNNNNNNNNNNNNNNNNNNNNNNNNN
NNNNNNNNNNNNNNNNNNNNNNNNNNNNNNNNNNNNNNNNNNNNNNNNNNNNNNNNNNNNNNNNNNNNNNNNNNNNNNNN
NNNNNNNNNNNNNNNNNNNNNNNNNNNNNNNNNNNNNNNNNNNNNNNNNNNNNNNNNNNNNNNNNNNNNNNNNNNNNNNN
NNNNNNNNNNNNNNNNNNNNNNNNNNNNNNNNNNNNNNNNNNNNNNNNNNNNNNNNNNNNNNNNNNNNNNNNNNNNNNNN
NNNNNNNNNNNNNNNNNNNNNNNNNNNNNNNNNNNNNNNNNNNNNNNNNNNNNNNNNNNNNNNNNNNNNNNNNNNNNNNN
NNNNNNNNNNNNNNNNNNNNNNNNNNNNNNNNNNNNNNNNNNNNNNNNNNNNNNNNNNNNNNNNNNNNNNNNNNNNNNNN
NNNNNNNNNNNNNNNNNNNNNNNNNNNNNNNNNNNNNNNNNNNNNNNNNNNNNNNNNNNNNNNNNNNNNNNNNNNNNNNN
NNNNNNNNNNNNNNNNNNNNNNNNNNNNNNNNNNNNNNNNNNNNNNNNNNNNNNNNNNNNNNNNNNNNNNNNNNNNNNNN
NNNNNNNNNNNNNNNNNNNNNNNNNNNNNNNNNNNNNNNNNNNNNNNNNNNNNNNNNNNNNNNNNNNNNNNNNNNNNNNN
NNNNNNNNNNNNNNNNNNNNNNNNNNNNNNNNNNNNNNNNNNNNNNNNNNNNNNNNNNNNNNNNNNNNNNNNNNNNNNNN
NNNNNNNNNNNNNNNNNNNNNNNNNNNNNNNNNNNNNNNNNNNNNNNNNNNNNNNNNNNNNNNNNNNNNNNNNNNNNNNN
NNNNNNNNNNNNNNNNNNNNNNNNNNNNNNNNNNNNNNNNNNNNNNNNNNNNNNNNNNNNNNNNNNNNNNNNNNNNNNNN
NNNNNNNNNNNNNNNNNNNNNNNNNNNNNNNNNNNNNNNNNNNNNNNNNNNNNNNNNNNNNNNNNNNNNNNNNNNNNNNN
NNNNNNNNNNNNNNNNNNNNNNNNNNNNNNNNNNNNNNNNNNNNNNNNNNNNNNNNNNNNNNNNNNNNNNNNNNNNNNNN
NNNNNNNNNNNNNNNNNNNNNNNNNNNNNNNNNNNNNNNNNNNNNNNNNNNNNNNNNNNNNNNNNNNNNNNNNNNNNNNN
NNNNNNNNNNNNNNNNNNNNNNNNNNNNNNNNNNNNNNNNNNNNNNNNNNNNNNNNNNNNNNNNNNNNNNNNNNNNNNNN
NNNNNNNNNNNNNNNNNNNNNNNNNNNNNNNNNNNNNNNNNNNNNNNNNNNNNNNNNNNNNNNNNNNNNNNNNNNNNNNN
NNNNNNNNNNNNNNNNNNNNNNNNNNNNNNNNNNNNNNNNNNNNNNNNNNNNNNNNNNNNNNNNNNNNNNNNNNNNNNNN
NNNNNNNNNNNNNNNNNNNNNNNNNNNNNNNNNNNNNNNNNNNNNNNNNNNNNNNNNNNNNNNNNNNNNNNNNNNNNNNN
NNNNNNNNNNNNNNNNNNNNNNNNNNNNNNNNNNNNNNNNNNNNNNNNNNNNNNNNNNNNNNNNNNNNNNNNNNNNNNNN
NNNNNNNNNNNNNNNNNNNNNNNNNNNNNNNNNNNNNNNNNNNNNNNNNNNNNNNNNNNNNNNNNNNNNNNNNNNNNNNN
NNNNNNNNNNNNNNNNNNNNNNNNNNNNNNNNNNNNNNNNNNNNNNNNNNNNNNNNNNNNNNNNNNNNNNNNNNNNNNNN
NNNNNNNNNNNNNNNNNNNNNNNNNNNNNNNNNNNNNNNNNNNNNNNNNNNNNNNNNNNNNNNNNNNNNNNNNNNNNNNN
NNNNNNNNNNNNNNNNNNNNNNNNNNNNNNNNNNNNNNNNNNNNNNNNNNNNNNNNNNNNNNNNNNNNNNNNNNNNNNNN
NNNNNNNNNNNNNNNNNNNNNNNNNNNNNNNNNNNNNNNNNNNNNNNNNNNNNNNNNNNNNNNNNNNNNNNNNNNNNNNN
NNNNNNNNNNNNNNNNNNNNNNNNNNNNNNNNNNNNNNNNNNNNNNNNNNNNNNNNNNNNNNNNNNNNNNNNNNNNNNNN
NNNNNNNNNNNNNNNNNNNNNNNNNNNNNNNNNNNNCATTTTAGTGAAATAAAAATTATTTTCGATAGATCGTCGTCCTG
AAATCTGAAAAGTCAATTTTCATAAAAAAGAATAAGAAGCCACGTGGCAATTATATGGTCTTGAGTGGTGGACCAAATGA
TGAGTACAAAAAAAAGGCTGGAAATAGGATTAAAGCTATGTATTCCATAAAGTCTATTTCATAACATTCAATATCACACA
AGAATATGAAGCCAAATCACTTGCTATATATATATATATATATATATATATATATGTCAGAGTTAATTTTTGTGGACCAA
TGAATAAGAGAAAAAGCTGAAAAATAGAACTAAAAAACTAATGTATTTTTTATTTTTATTTTTTTAACATATTATTACTC
TAGTGTCTTTATCAATAGTACTATTCTAATTTTAATGCTCATTAAAATGCCATGTTTTTCAGTGCCATGATTTGTAAGTG
TATGCAGAAGCTTTAGTCATTTTCAACCCTAGACAAGACACACAGTATATGACCCCTCACTCCTTCTGAAAACTCTCATC
ATATCATATATAATTAAAATATGTATTGATGAAAGAGAGACTACTAGAGTATTGATGAATTTTATTAATATATAGTATGC
TTTTAATATAAAGGCATTTTGGATCTTTAAATGTGGACTAACTACTCCACTTCCATTTCATTGCTGTTTTGTTATGATTT
TTGAGTTCCATGAACTAACTATATGACATGATATAGAATAACTACTTAGTGTTATAAGTGGTGTCCAGAAAGAGTAAAGT
GTATACAGAATTATCATATTTAGTATGTTGTTGGTTTGACCTAACTATATGACTTCGAAAGTCGTCTTTCTATCTTATAA
AGATAAAGGATAAAATCTGTATATATTTCATTCTTCTCATACCTTAGTTATGAAACTATACTTAGGGTCACAAATGACAT
CCGAAAAGAGTGGAGTGTACACAGAATTATTATATTTAGTATGTTGTTGGTTTGACCAAAGTATATGACTTCGAAAGCCG
TCTCTTTACATTACAAAGATAACGATAAGATTTACGTACACTTCATTCTTTTCATATGATCTCACTTATGAAACTATACT
TAGGGTCACAAATGACATCTGAAAAAACTGGAGTGTGCAAAAACTTATTATATTAGTTTGTTGTTGGTTAAAAGGAGAAG
GGAGTACAGGGAACACCAATCAAAAGAGAAAAGAGAAAGGACGGTTGTGTGAACACTAGCCGAATACTAACCGAGAGAAA
AGGGGTACAAAGATCAATCCCACCTAAAGGACCAATTCAGCCCATGGGCTATCAGATAGATTTGGAAGTCTGGGTACTAA
CAGATTTGAATCCATATTCTTTGGGGGTCTAACATTGGTTGTTCTTTCCTTCGAGCTAAGATAGACCCTATCAAAAACTA
GTTCCAGAAGCATCTTCCATTCATCTCGGCCTAGACTTATCTTTGTTCTGATGATGATATTTGACCTAAGTCTAACTACA
TGTGTATACTTCATTCTTCTCATACCTCACTTATGAAACTATACTTAAGGTTACAAATGACATCTGAAAAAAGTGAAGTG
TACTCAAAATTCATTTAGCATGTTATTTGATATTGACCTAATTATATGACTTCGAAGCAATCTTTTTATCTTATAAAGAT
AAGGATAAAATGTTTGGATACTTCATTCTTCTCCTACCTCAGTTATGAAACTATAATTAGGGTCACAAATGACGCACGTC
TTTTCACAATAATATTTAGTATGTTATTAGTATTGACCTAAGTATATAACTTCTAAAGTAGACTTTTTACCTTATAATGA
TAAGAATAAAATTTACGTATATTTTATTATTCTCACATCTCACTTATGAAACTATACTTGGTATATATGTTGATTCTTTT
GTTGACCGAACTAGATATGACCTTCCATAGTTTAACTCCTTTGAATACTATGAACATGTACCGAGATGATTGAGATTCTT
TCTCCACGCGTAGTGATGAAATTAGACTTTTTGCTAAGAATGTTCTAAATTTTAGTATATGTATCTTAAAAGTTATTTTT
GACTTATATATCCAATATATTTTGATGAAGGAGTTTATATATTGGACAGATAGAAGATGAGTTTACATATTCCAACATAA
CTTCAATTCAAATATTTTAACTTTTTTATAAAAAATATATATATTTATTTTTATATATCACATTTTTAATGTCCAACCCT
CTCTTGTATGTATTTACAAGTCAGTTAAAGTTACTGGTCAACATGTGAAAATTATAATTTGTACTTTTTTACAAAAAAAA
AATCACCATTTCTTTGAGGTGAAATATATCCTTTTTTATCTTTTGGCTTATTCAGTTTTATCTTGTGAAAAACACAATCC
ACTCAGTCTCCAGTCCAATCTTCTATTACAATAGTGAGATCTTGATGGTTGTTCACTATACTTGACAAAGAACAGTTAAA
AGAATTTAGTGAGTCGTGTACGAGTGAAGTATTCATTTATTTTTAATCAGAGACTTCAAATTCAAGCCTTATTAGGTATA
TGAAATTGCCTTTGAGTGATTTATCTCCAATATAAGATTTTCTGAAACAAATTTAAATTTAGTCGGGTAAGTCAGAAAAT
CGAGTGGATGGATTTTAATAATTGGAGCCAACAATGTAATCAAAATACTATTTTTAGCTAAATAAATGAATGAAAGACAT
ATTTATATAGATCTTTTGCGATAGTCTAAAGACATTTTTAACTATTTTCTGTTTATAATAATAGTATGGGGAAANNNNNN
NNNNNNNNNNNNNNNNNNNNNNNNNNNNNNNNNNNNNNNNNNNNNNNNNNNNNNNNNNNNNNNNNNNNNNNNNNNNNNNN
NNNNNNNNNNNNNNNNNNNNNNNNNNNNNNNNNNNNNNNNNNNNNNNNNNNNNNNNNNNNNNNNNNNNNNNNNNNNNNNN
NNNNNNNNNNNNNNNNNNNNNNNNNNNNNNNNNNNNNNNNNNNNNNNNNNNNNNNNNNNNNNNNNNNNNNNNNNNNNNNN
NNNNNNNNNNNNNNNNNNNNNNNNNNNNNNNNNNNNNNNNNNNNNNNNNNNNNNNNNNNNNNNNNNNNNNNNNNNNNNNN
NNNNNNNNNNNNNNNNNNNNNNTAGTAAGTGAGAATTCAACAATACAATAGGTACATTTATGAATTGTCGTGGACTAAAT
AGTTTTTAATTTGTTCTAGATCAAGTATATATATAAAATAATTAACCAAATGTATATAAATATTTACATAATTATTATTA
TATGTCAACTTGAAATCGTTATAAAAATTAATAAACCTTCAAAATCATAATTACGCGATTGAACAATAGGGAATTCTTAA
TATAAAACTTGATATGAAAACCTAAAAAGTAGAGCAAGAATGACTTACTATAATCAATTACTTTATTTATTTTAATCTAT
GTGATACACTTTCTTATATAATATATTAGAAACCCTATAATTGAAATCATCACTAAATACAATAGAAAAAGTTCTTGGTA
CAATCATAAAATATAGTATCTAATAAATCTTACCACTAAATTATTTGAATCAATAACTTTCATCGTATTATAATCTTTTT
CTCCATTCAAATCGAAATCAAAATAGTATTCACCTTCTTCCTTTGTCGGTATTCTAAGACCGATCTCTTGACTAGTAATT
AACATTACTCGTGAATTACTATATTCTTAAAACAAATAAAAAAAAAATTTACCATCTGACTCGAACTTACGAACTTAAAG
TCAAATAAATTAATTAAAAAAATAGTGCTATTTACAGTTGATGAAAAGGTGTAAAGTGAGTTCCAGACACCCTGCAGTTA
TCACAGAGACAAATCTTAAAAGCTGCACACCAAAAAGTGAAACTTTATAAATATCACTTTTTATCATTTTTCACTGTTTT
ATATTTGTACACTTTCTTATTAAATTTTCTCTTAAATACTTATTGTGATGCAGATATTTAATTAATGTGAATACAGCTTT
AACAATTTTGGCATAAGATCCATTAATGTTTTGTTGTTCAAAAATATTAATGCCAAAGGGACTTGAAAATGAAGGAACCT
TTTGGAATATTTTTCACTAGAGGAAAAGACAACCATTACAAAACAAAATAACATGTGTTGTACGGGTAGGCTTCATATTA
AGTAAATAGAAAGAGAGAAATCTATTTTCGCTCGGTTGCTTATGATAGATTAACGAAAGGCACTAGCAGAGTATATCAAG
TTACTCGACACTCGTGAGATAACATTAACTTGCTGGATTCTTTCACTTTTAATATGAAATTTTGAGTTCGAGTTCTTGGG
AACGAAAAAAATATCGTTGGGAGTGTTGTTGATCTTAGAAATGGATCCTACAAGGTGTGAACTTGAATTTTGTCAACTTT
CAATGCAGATGTCGAAGGTGGGGTGGGAAATTGAAAAAAAAAAACATTACAGAAACATTATATACTCATTTTGTTTTTCA
TAGTTTGACTCGACAGAAAGTTTAAATAAAAATGAAAGATATTTTTTAAATGAATACATTTATATTTATTTAAAACTTAA
TAATATTAAATTTAAGAAAGTATTAAATTAATCTACTATTAAATTAATCTACTATTATATCAACAAATATTTTTTAAAAT
TATATGGTGATTGGTTAGTTATGGCTAGCAGTGGTGATTGTAGGTGTCAATTGGGGTTGATATTGGTTATGGTGGTGTTA
TGAGAGTATCTAATGGTGATGGTGACTGACAATAGTGATTGATGGTAGTAGTTGATGGTGACGGTTGATAATTATGATTT
ATGATAGTGATAGCCAAAAGGTGATGATGAATGTTGAAGGTAATTGATGACATATAATAATTGCGGTTGGTGTGACTAAA
AATGATAGTTGATAATGGTGGATGACGATGACAATAGTTGATAATAGAGGTGATGGTGATAGTGATAAGGATGAATGGAT
AGAAATGGTGAACTAACATCTTTGAATAAACATCTTAGTGACATTACATCGACTATGTTACAAAAAATCATTCAAATCTA
TTCAAACTCATTAAGTGATCGCAACAAAAAAAAACACTTATATGAAGATTAGGACACACCTTAAGTACAAACAAATGAAG
GCCCATCTTCTGAAACTTATGATCTTATACGTGGCATGATATTACATGACTATAAAAGATATTTATTTTTCTAAGCGTAC
TAAAAGAAAATAGTGTCAAATAAAATAGAATAGGGAATTAACAAAGAAGAATGTTGGCAATACATATACTTAGCTTAAGA
CCTCGAAACCAGTACAATACATTCACCAGATGATCATCTTAACCTAGTACTATCTGATTATATAGCATTAGCAAAATCAA
AATCTATTATGTTACTACAAAACTGAATTTTCAGCTGTCTGCGGATCTACCAAAAATAACCTCTACCTAGCAAAGGTAAG
GCTGTAGGGGTAAGGTCTACGACTCTACGTACATCCTACCCTCCTCAAACATCACATAGGTATGTTGTTGCAAACTTTTG
AGCTGCAAATGAAAAATGCCTGGTTATATATGAAAAAAATTTGTCAGTCTATGATAATACAAGCTTCCTCTCAAGAAAAT
GAATTCTCCTACATGCTCCTATTTGATACCTGATTGTGCCTTATACCGAATCTGGAAAGCAATCTGTAAGATGTGGAAGA
CCACCTAACAACTCTACTCGCATTTGATTGATCAGTATATGTGACGGACAAAGAATAGGCCTGCACGGAAACCAACAGAC
CCGAGCATGAGACAGAAACCATAGCAGATGCAAGCCATGTACCCGAAGAAGAATGAGGTTTGCCTGAACCCTGTCATATC
GGAACGTGCATAATAGTAATACAAGCAGTATCCGTAGATGAACAGCCCAGTTGATCCACCACAAAGGAAAGCCCTGCATG
GAGAAATAACATATAAAAGTTAAGGACTTTAAATCATCGTCAACCACCTCAAATGTATCGCGGTATGCAGATAGATTATG
AACGTAACGAATATTAATAAGTGATTCTTGCATTTCACATTGTGCTTAGAAATGAAGAACCAAATTGCTGATGCAAAAAA
GGTGAAGGAGCGACCTACCTCCACCACCATTCATGATCTTCACCAGCAAGTTGGAAGTATGTCAATGCCATGGTTATAAA
AGCGGTGACAATTAGAAGGATTATGAAGACTATAAACAAGATACTGTAAATTGTGTAAATTCTGTGACCCCAAACACTTG
CAAATATGTAGTAAAGTTCAATATATATGGCACTAAAAGGCAAAAACCCAGCCATTGCCATCTGAGGCAGAGTTCCACGG
TACCAAGGCGATGGTGGGATCTCTCTTGGATACTTGGTGGTACGACAAGGAGCTTGGAACTCAGATTTGCTGTTCTTTCC
AGCTATCCCTCCCAAGACAAGCAAAGGTGACGTTACAAGAGCCCATATTAGAAAAATGACCACAATGGTTCCAAAAGGTA
GCGCAGCAGTGGCAGTGTAGCCAATAGCAACGGAGTTAAGAAAGCAGAATGTGAGAAACAGCGGTCCACAAAACAAGGCC
CCAGTCAATATCAAGTTCCTGACCTGCAAGGCACAAACAACACCATCTTGTTATTTTGTTGCACTCACTTCCAAGGCTCG
CGACTTGGACCAAGTGAAGTGTATCAAGGATGAGGAAGGCAAAGTATTGGTGGATGAGACCTCCATCAAGCAAAGATGGC
GAAGATACTTTCACAAACTTTTAAATGAAAAAGGGGGCGGAGACATTGTGTTGGGTGAGTTGGCGCACTCTGAAAGACTT
AGGGCCTTTGGGTACTGTAGGTGTTTTAGGATCGAGGAGGTTATACGTGCTATTAGTAGGATGAGCAGGGGAAGAGCGAC
CGGACCCGATGAGATTCCGGTGGATTTTTGGAAGAGCTCGGACAAGGCAGATATAGAGTGGTTAACTGGGCTGTTTAATG
TTATTCTTAAGACAGCAAAGATGCCTGATGAATGGAGGTGGAGTACAATGGTTCCGTTGTATAAAAACAAGGTGATATCC
AGAACTGTAACAACTATAGGGGTATCAAATTGCTAAGCCATACTATGAAGATTTGGGAGAGAGTGGTGGAGATGAGGGTG
AGAAGAGGGGTGTCTATTTCTGAGAATCAGTTTGGATTCATGCCGGGACGATAGACTACCGAAGCCATTCATCTTATGCG
AAGACTGGTAGAAAATATAGAGAAAGGAAGAGAGACCTACATATGGTGTTCATTGACCTTGAAAAGGCCTATGACAAAGT
ACCGAGGAATGTCCTCTGGAGGTGCTTGGAGGCTAAAGGTGTCCCGATGATTTATATTAGGGCGATAAAGGACATGTACG
GTGGAGCCAAGACTCGGGTTAGAACGGTGGGAGGAGACTCGGAACATTTCCCAGTTGAGATGGGGCTGCACCAAGGATCA
GTCCTTAGCCCTTTTCTATTTGCTTTGGTGATAGATGAGTTGACGCAGTCTATTCAGGAAAAGGTCCCATGGTGTATGTT
ATTTGCGGATGACATAGTACTAATTGATGAGACGCGGGACAGAGTTGATGCGAGGTTGGAGGTGTGGAGACAAACGCTAG
AGTCCAAAGGGTTCAGGTTGAGTAGGACCAAAACAGAATATTTGGGGTGCAAATTTAGTGATGCGTTGGATGAGGCAGAT
GTGGAAGTGAGACTTGCCACACAGATCATTCCTAAGAAAGAAAGTTTTAAGTATCTTGGGTCTGTAATCCAAGGAAGTGG
TTACATCGACGATGATGTCACACATCGCATTGGGGTTGCTTGGATGAAATGGAGGCTTGCCTCTGTAGTCTTGTGTGATA
AGAAAATTCCTCCTAGACTTAAAGGTAAGTTCTACAGAGTGGTAGTTAGACCGGCCTTGTTGTATGGAGCGGAGTGTTGG
CCAGTCAAGAACTCACATGTTCAAAAAATGCATGTTGCAGAGATGAGGATGTTGAGATGGATGTGTGGGCACACTAGGAG
CGATAAGATGAGGAATGAGGTTATCCGGGAGAAGGTGGGAGTGGCCTCTGTGGTGGACAAGCTGAGGGAAGCGAGACTGA
GATGGTTTGGACATGTGAAGAGACGGTGCGCAGACGCCCCAGTGAGGAGGTGTGAGGGGCTGGTTATAGAGGGTACGCGG
AGGGGTAGAGGTAGGCCTAAGAAGTATTGGGGAGAGGTGATTAGACAGGACTTGGCTCAGCTTCACATTACCGAGGACAT
GACTCTAGATAGGAAGGAGTGGAGGTCGCGTATTAAGGTTGAAGGTTAGTAGGGTTAGCATGTTGGCTTTCCTTGCGAGG
TATGGGTTGTTAGCGTTTGTAGTAGTCCTAGCCGTGCACTTGCAGTTCTTGTCTGTGATACCTGTAGCCTTATGTTGTTT
ATTGCATTTCACTTCTCACATTATTTTATTGATGTTATTGTCTCCTTTGTTGATTATATACTATCTTTCTTATTGGATGT
TATGTTTTATACACTGTTTTCCTCTCCTTTTTACTTGGTTTTGATGGACTTGAGCTGAGGGTCTTTCGGAAACAGCCTCT
CTACCTCCACGANNNNNNNNNNNNNNNNNNNNNNNNNNNNNNNNNNNNNNNNNNNNNNNNNNNNNNNNNNNNNNNNNNNN
NNNNNNNNNNNNNNNNNNNNNNNNNNNNNNNAACTGGGGTCCGGGGAGGGTAGAGTGTACGCAGACCTTACCCCCGACAC
AACTTGGGAGGTAGAGAGAGGATGTTCCCTCGACGCAATGAAAAGCATATCATCTTAATTAACTTGATGAAATTAGGCAA
ATAATACTAACCCGCAGATACTGATATAGAATAGTTCTCTTAAAAACTGATTCCAGAAATGAAAGACAATAGCTTTTAAG
CAACTTACACATTTCAACGGTTAATTTAAAAGCTAGTACATTTTATACATTTCAACAGTTCAATAATTTACTTCAGAGAC
ATAAAGTATTGTCTTTCATTCCCTATGGTTGGCAAAAAAAGCAAGGGGACAGAATTAGACCTTCACTACACAGGCAAGGC
CTTGGGGAAACTAAATCAGTCGTCTTGTTATATAACACCTTCATTTCCAACCAAAAAATGCTAGAAAAGAATGATTTTAA
ACAAATGACAAGCAACGGGTGGTGACAAGGTACCAAGGATAGGAAAAAGAATTATAAACACAGATTCATCCCCTATTGTG
AATAAATAATCAAAGTTAGGGATGATTTTCCTTTTAATTGTTCAAAAAAGTTCAGAATTAGGGGTGACAAAATTAATATT
CCCTCCATTTCATTATACATTATCGACTTGACAGAGTTAAAGGTGTTGCTTTGACTTCTTATTATATTATTCAAGATTTA
AAAGTTGAATAATTTAATGAAATTGGATTCTCGAAAGTTGTGGAAATAGTATAATGGAAGTGTTAAAACATTTTGGCATG
TCCAAAAATTGAAAGATTGTCATAACAGAAAGAGTATCGATTCAAATGAGAATGAGATGTGTTAGAGCCATGAAAACATA
CCCAGTTTGTTCCTTCTAGTTGGCAGTAGAAAGCGGATGCAGTATAGCCAGCAATCCCAGACGTGAGAGCATATATGACA
ACCAGTGCAGTAAATAAAGCTCCGCGGTTGTAAGGATAGAAAACACCAACTAGTGCAAGAATGAAAATAAAGATGGTCCT
GGAAATTAAGTAGGAAAATAGCATTAGAGACATCTATGCTTGAGATTACAAATTTTCAAGATAAAAAATATACTTACATA
GTTGGGTACCAGAACCAAGTGCGGCAGCCAACAACGATTTGTACTTCAGATACCTAAAAACATCACCATGAATGTATTTC
CACCCAGCTTCTTCTTGGTCATCAGCTGCCTCCTCATCATGTGCATACCTTGAATATCGATTAAGAAATAATTGATATGA
AGACACAAAAGAGAAAACTTATTCTGAAGACCAACAAATGTAACCAAACCAACTATATTAACTAAATTACCACTTACTTG
ACAAAGTCATTCTTAAGGACGTGCATAAGAATTGTGGCAAGAAAACCAGTTAAGAGAAGAACTGTCACACAGGAGTTGAT
AATTGAGAACCAATGGATTTCCAAGTGATGTGGCAATGATGACGACTGTGAGTATTTTTCCATCCTCTTCTCAAAAGGAG
TAGTTGACTCCTTCCATTTCACAGAGTACACAAAGTCAACATCTACTTTCTTGTCCTCTGTGATATCGACCAAGGCATTA
GGATCAGTTTATGCATTGATCTCAACCACACGATCATTGTTGTAAAAGATCTTGAAATGGAGATGTTTAAACAGGTAATA
TTTGTACTCACTGGGATCTGTTTTTCCGTCCTTATCGACTTTCCCTAAGAAACCCCAAATGGGCAAGTCATCATAGTAAA
TTTGGAAGTAATAGTCCTTTGCAACGGCACTACAGAATTGAGAAACTTCTTCCTTGGATAACTTCTTTTTGCACACTATT
TCTGAGTCCTTGTCGTACATAAAGTCGAGCTTGTAAGGAGCACTGACCAATCGATCACCATTCAAGACTTCACCAAGAGC
TTCTTTTTTCTCTGTCACGTGAGCTGTAAACACATCCTTCGGTGAGCTTGAAACTTAAAATCTACAGAGTGACTTAAACG
AAGGAAACTACAACATTGATTGCATACCTGGTGCACAGAAGGGAAGATCAAAGAAACGGTACGTTTCACTGGAATGAAAA
ATGCAAAAAGAGAACAATCCATGAGCTAATTCCACAGACAAAAAGGAAATACAGGACATATGTAATGCAAATATATTTGT
ATTTAATCAATTTCAACACAAAATGTTGTGACAGAAGGATAAAAGATTTCGAAAGTACATCAATCTCCAATTTGTCAATT
TGTTAAAACCCATTGTTCTTCACTCTAGGCTTTGGATCCATCTTTTCTTATCTACATCTATCTGCATGGCCTTGCAAATT
TGTTCAGTAAGGAAAAAAAAATCAAGAGACTCGTTTTGTCAGCAATGACTCAAAGAAAGAACAGAAAGTTGCATGTTGGA
GATAAAAGGACAAGGCAAATGCAAAACCAACTCCATGGGCCAAACATGCATGTCTGGTTTAATTTTTCAAAGAGTCCTAC
GAATCTTTCTTTTTGATCAAGATGTTTATAGTTGTTTGGAACATTTTGAATGTGAAGTTTGCAGTTTGTAATATTATGAG
GTAACAGTACTTAAGTTTGCTCAACCATCCATATGCGTAAACACAATCTTTTGTTCTTTCACTCTCATATAATATAATAC
CAACATGAAGAAAGAAATTTTTTGAAGTCCTCTACAACTTATATAGCACTTAGTAATTAAAAATTAGAAGGACAAATAGA
GCAAACCAAGAATTACATTGTTGTGGATCAATCTAAGGCAAAAGTAGAAGGCAACTGCTCTTTTGTTAACTTTTTATCTA
TCTTCATGAAAAGTCGAAAAGCATTCATACATACATACAGAGAATTATATAACTTTCCAAATGACTTAGGCCAGTAGAAT
GATCGTCCACCTAAAATAGCATCATCACTCTCTATCTGGTTGCACACCATGTCTGTGTCAAGTAATATCTTGATATACTT
ATGTAATCGAAGTATCAAACATAAGGCACCTTATTTGATTGTTGCAATGCGCTGTTTCCTTTAAGAAGATGCTACATAAA
GATTTAGTCTTAAAATCTACATATCCCACTTTCTTATCTTTAGCTCTTTTTTAGGATACTGAAGTAGCAAGGTTAGCTCA
TCAATTCTGTCAGGGACTTCAACTTAATCTCACCAAGAGAAATTCATCAAATCCATCCAGCACCATTAACTCATTAACAA
GAGCGGATCTAGAGTGTCACCTAAGTTCACGTGAACTCAATACCTTTTGCCCGGACCTTATATATGCATTAAGAATTAAC
TCAATATTTATAAATATTTCAACTGTGAACCCAACCCAATCACTATTGGATATTAACTTAAAACCATTGCACGAACCTAT
AAACTTCATATCCTAATCCACCTCTCATTAACCAAGTACATTATAACTTTGGCTCGAACTATGCACCCAGTTATTATTGT
ATATTAACTTGAGCCATAAACTTCAAATCGTGAATTTATTTCGACTCATTAACCAAGGACATTATAACTCCGGCTCGGGA
CAATGCACATATATACACACACCACAAACTACTTCATTTTTTCTTTGATGTCAGGTTCAGTTTGCACGCACCTCAATTAA
TTCAACGGAATACATTCCAGGTAACTCTATCCATTATAACATCTACCGAAGCTCAATATGTACAAATACATATTACATTT
TGTAATCCAGAAAAACACAAATTACATAACTCGATCATGAAAAAAAAAATCAAATTTGCACGAAATGTCAAATTCAGCTT
CACATTATCTATTTTACAAAAAATGTTAAACGCAAATGTATAAACATTACCTTGGATTATGGAAAGGACCAACCTTGTTA
GCATACATAGTAACCTGATCTCCGGCCTTGTACTTATAATCGGAACCGTCCGATCTCGCCGGTGTAACACAACAACACAA
AGCGATCAAAACGACGACGTAACTCGTCATCTTCTTCTCCATTTTCGTTGTATACATGAATATATAAGTATCACTTTTTG
TGTATGTATATATTGTTAGATACAGAGAATTTTGGGGGTGCGTGGGGTGAAGGGAGTGGGGGTGGGGTGGAGGAGCTCAG
ATCTCGAGTTTCTGTTCAGTAGAAAAGGGTAATTTCGTAACTGTGAAATGAAACGTGGGAGGTTAATTCGAATTACAAAA
TACAATTTTTTAAAAAAAATATTTTTCAATAAATTGATTTGGTAAAATTCTTCGAGTTAGAGATCAACGTCTTGAGGTTA
ACATAGTGTTAATTGGTAATGGAATTTAGTTAAATAATTGATGCCACAATATGTGATCCTTTGAGTATCTCAGTGATAAA
AACAAAAAAAAAAGACGATTTTTAAATAAAAATAGTTCTTTATCGAAGAACGTTACAAGTGAAAGCTTACAAAGGCAAAT
AACTTTCTATTCTAGTTATTACCTTTTGATGTTATTTTTTCAGTATTATTGAATAGTCTGACATGGGTTATTGAATGTGT
TGGTCGTGAGATTACATGAGTTCATAAAATTCTTAGTATAAAAAAATTCTTTCGTAATAAGGTTTTATGTATAAGAAATA
GTTACTTTCTTTTTCTCGCTTGTCTTAATACTCCATACTGTCAAGCAATAAAATTGACATTTATTCACTAAATTAAACCA
TGGACCCTCTACTAGTAAACAAAAAATGAAAGTGTGCCCCTACCTACCAATTGAAAAAGGTGAAATTTTGTCTTAGACAT
TGTAAATTAGTTTCATAACGTTGAGATTTCTTCAAAATATAATAATTTAATGTATTTAGTTTTCCTCTTCTGTGATTAAT
ATTGTATTTTTTTTTCTTTTCAACTCCATTTAAAGAATAGGTTCTTCTTTGATCATATTTTTCTTAAATAGTTTATTAAT
ATTTTAAATTATCAATTATTTATGTATATACAATTTCCAAATATACCAATCTTACTTCTAAAAGTTTAAATGATTTATAT
ACATCACATTAAAATTAAATATTTTGAATCCTCATACTCTGGAACGAAATAGATGTACACTACTTATTTGAAAATTAACA
CTTAAAAGAAAAAGAAAAACATAATAAACCAAAAAAATAATAATTTTTTTCAAGAGGTGTCAAAACACCACCAAAAGAAA
ACAAATTACACCAAAAGAAAGTCCAAACTTAATTGAACCTTCAAAATACATTAGCACTAAAACACTCAAAAAAACACACA
CAAATAAAAACAAGAACAAAGTTAACTCTCTTTTTAACATATTACATTTTTGGTCTTCTTTTTTTCAGCAACAAACTTCT
TCCATACATTGGTGATTTCCAATTGCACTTCCATTGGGGATTTCTTATGCCCTAATGAGCCTTCACCCTCCGTGGTTGCG
GCCAATTTAGCCGTGACTTTGGCAGGGAGGGTGTCGAGATCGTGGAGGACTTTTTCAATATCCGCCACGAGCCTCTCAGC
TAGTGTTCGGGAAAAATCTTCCCGGATCACTACCCTGAGCACGGTCACATGCTCAGCATTGGCTGGCATCGTGTAAGCTG
GCACGATCCACCCAAACCTCCTAAGGTGTTCAGAAATCTCGAATTCATTGTGTCTACTACTGTCTTTGAGAGAGAAAGCT
ACTAATGGGACTCCAATTTCTTTGGATACTATGTTGAATCTTTCTGTCTTTTCAAGTCCTTCTCTTAGTACCCTTGTATT
TTCTTGACAATTCTCCATAATATTCTTGTACCCCTAGTTAATAACATAATTCATAATGATAATTAATTATTACAATAATA
ATCTTGAATTAAAAATATATTATTTTTCATAATTTTGAGCTTACCTCATAACCTAAGCGAATAAGTTGATAATATTGTGC
AATTACTTGACTAGAACCTGCGAGTCAAGATAAAATTAGAAATTTAACTTTTATATACTAACAGTAGAACTTTTATGCTA
TCAATTTATAAAAAGGAAAACTTGATAATGTTGGAAAAGGAGGTAATTAAGCAACCTTTTAAAATTTGACAATAATATGT
TTTCATATTATGTTATATTATATATTATGTATTGAAAACATTTTTGTAAAGATGAACATAATTTAATTAGTAATAATTAC
CTTTAGAGAAGTTAAGGGTGAAAGTAGGTTGATCAGCACCAAGATAATTGATGTGAAAAATAAGTTCTTCAGGCAAATCT
TCTTTGTTCCTCCAAATAACCCAACCAATACCAGCATAAACAAGACCATATTTGTGACCACTTACATTAATACTTTTAAC
TAATGGCAATCTAAAATCCCATTCAATTTCTGGATAGATAAATGGGGCAATAAATCCACCACTTGCTGCATCCACATGAA
TTGGAGTATCCCACCTGTTAAATTAATAACAATTATCAACTATTAATTACTCATGAACAACAACAACAATAACATATACA
GTGTAATCTCACGTGTTGAATCTGGAAAGAATAAGATGTACATTGACCATACTCCTACTTTTGCGAAGTAAAGAGGTTGT
TTTCGATAGACCTTTGGCTCAAACACTTACGAACATGAATTAAAAATATGAACATTATATAAAAAGTTTAAGTTATATAG
GTTGTTACTATAAAAAAAAAAAAACTATTATATTATCTAAAATATATTTATAATTAAGCCTCATTAAATGTGAAATTAAT
AATCTTAGAAATATGATTAACTAACAATTATAACGAGTAACTTACAATGTATATGACTTAAACTCTTATAATATTCACGG
GAACTTGAGTTAATTTCAAGTATATATGATTACTAAGCTTTATCCACTAGGAAGTAATTGTTTTCTGGAACTAAACGGGT
TTATTCAGAGGTGAATCCAAGATTTGAATACTATGAGTTCAGATTTTAAATTCTCTCACAACGTATTCCATCTACTAAGT
TTCTAATCTATTAGTGATACTTATTTAATTTGGTGTGTTTATATATTTGAGCCAAAGTTACTGAAATTTAAATAAACATG
TAACTTAGCAGCTACATTTGTCTTTACTTCTACCACAACTTATTTGATATATGTAAGTGTATATAGTCAAAGAGTCTATT
TGAACTTCCTTCGTCGAAAAATTATAATGTATACGAGGTTAGAACATAGAAGGTGAGATAAGTTACCCAGTTTCTTTGTT
CTTCTCAACCAAGAGATCATTCAAACGTTTGACATCTTCAAATTCTCCATTAAGTGTGGAACCCAAAATAGCAGCAACAC
AAATAGTGTTTTCATCAACCATTTCCACAGCTTTCTCAGGGTCCATCACATAGTATCCATCCTCTAATTTCACTTCTTTT
AATTCTACTTCGAAGTACCTTGCAAATTTCTCCCAGCATACCTACATAATTAATAAAAACTTAAGTTATATGCACCGAAA
GTGTAAAAAAAGAAAATATTATCAATGCAATTTAATCATCTTTAATAGGTTATTACTCTATCTTTTTTTATGTATAATAA
CTAGCGATTGTACGTATTCTTGAACGAGCGATCAAATATGTAACTTTCAAAAAAAAAAGATGGGCTTTTAGTGGAGAACA
TACCTGGACATTGGCTCCAGTAACAATATTGGGCTTGTCATGGGGCTTTCCTTGGGCCTTCATTTTGTTTTGCCATTTTC
TCTTAAAGGCTAATCCAGCAAGCATAATGGCTTCTGAGGATCCAACAGTTCCAACTCCAATAGCAGCCTCTCCCTCTCCC
AATGGTGCATTAAATAAATGGGCTATCATGTTTACACATCGATTCTGCATTTTAATAATAAATAAACATCGAAAAAATTA
AATTACTTTAAAAAAAGATAACGTGGGAGCCGAAGTAGTAGATATTCGATGATATAATTGAGGTATGCTTAGACTGACTC
TATTTATCAAATACAATATTATGAAAGGACAATGTGAGAGATCATATATACTTGGTAAAATAATTGACATATGTGCAAGT
TGACTGTGTGAGGTAGATATATACTCGATGAAATAATTGAGGTGCGTAAAATGAATATTAGATGAAATAATCGGTATAAG
AGCAAACTAACTCAATCAAACACAATATTTTGAAACAAAAACAAATAATCGTGCAAGGAATTAAGATATTAAATGAAATG
ATTTACGAGGTATACACAAATTGACTCACCAATCAAACACAATATTTGAAAAGACAACGTGGGATATCACATATAGTGTG
TGAAATAATCAACGTGAACACAAACTGACTAGATCAAACACAATATTTTAAGAGAGAAAAAAAAACAATTGTGGGTAAGG
TAGATTGATACTCAATAAAATAATTCATGAGGAGTGCACAAACTGATCACTTAATCAAACACAATATTTTGAAAAGACAA
TGTGGAGACCACATATACTCGATGAAATAATTGATGTGCGCACGGTCAAATATATATTGTTGAGAAAAAAAATTAGAAAA
TTGCCTGAAGCTCAGTGGTGACAGGGTATTCATCCATGTCAACATAGTTCTTGTTAATTGAATCCATGATTAGCTTATCA
CATTCTGGTTCCATCCATGTTGTGACAAATGAAGCTAAATTTAGCCTTGGATTTCCATCCAACATTAATTCATCATTTAT
TATTTGATATGCTGCGTCCTTTGGTATCGAATTCTCCGGCATCTTAAACCTAAGATAAAAATATTGCAAAATAAATAAAT
TAAAAATATTTTTCAAGAATCTTAAATCCCAAGAAAAGAAATGATTGTTAAATTAGTGACGAAACTAGAAATTCCCCTAA
AAATGTTCATGACCTTCCACAATGAGTTGACCAAAAGGATCCGAAATTCAAATTGCATGAGCAATATTAGATCTGAATGA
GATTTTGAGAAGAGTTGCTCTTTGGAAAACATATATATATATGAATTGCTAGCAAATTTAGGGTCAACATCAAGATACAA
ATAAAAGAGAAAAGAATGATGTTTGATGTGAACAGGAGCAAGCATTCATTTTGGCTATTCAACCGAAACAAATAGTGACT
TAAACTGAAAAAGACACTCAATTTTCAATATTAGGTAAATGTTTGATAGTATTAAGATATAAAGCAAAAAATATTGTATT
ATAGATTAATTTACCGGGGAAGAGAAACACGGACATAGCGTGAAGCAAAGGTGGAGTGGACGGAGAGATCGGACTCCGAG
GCGGCCTTGGATATGACCATGGTGGTGGTGAATGGTGGTGGACGGAGGAGAGAGAGTGTGTGTTCTTTTTTCTCAAGAAG
GAACGACTTTGAGAGAATTAATTTCTTCTTCGTTCCTTCGTTGAAAAAAAATGGTCGATAAGAGGTTACTATTTATAAAC
AAAAAAAAAGATAGTGCAAAGGGTAGGCATATTTATAGGAATTTAATTTTTATTTTTAAAGGGGTAGAGAGACTATAGTA
AAAATAGAGGAGATGGTGTAATAATTTTACTAGTGAAGTAGCATGAAATTCTCTATTTTGGTTTATGATTTAAATTTTAT
TTGCTTTAAAAAACATTGCACTCTTGTTTTCTTCTCTAAGATTTTACTAAACAAAAATTGAATCGTTTCATACATAAATG
TTAAGCCAATAATATATTTTTTCTTTTCATGTTCAATTTATTTTAAAGAAATTTGTATATATTTAAAAAGGAAAGCACGG
TGTATTAAGCTTTTGTTATGCATGAAATTCGGAAAAGAGTCGAACTACAAGAATCTTTTGTATACAATCGTATTCTACAT
TCGATAAGAGACATGTTTTTACAGTTCAAATTGACTTTCTGATCACATGACATGTAACTCTATCAATTTAATACATATTT
TTATAATTTGTTCGTTTCACATATTTTATAAAGGCATAATACATAAAGAGGACCTTTAACTTGGCATCAATTCACAACTA
TGACCTTAAACTTTGCCAGTGCACAAGTAGGCACTTCAACTATCCAAAAATTTAACAATTAAACACTCTAATTCTACATG
GCAAAGTGCGTGAAACACACTTCAATTAGGCGCGTCAGTGGTAAAAATAAAGGCCCCCAATGGTAAAAAAAAAATGCTTA
AATGACACTTCTACCCTTAATGAATCTCTTTCATATATCCCTTTTTTAAATCAAAATCTCACTTTACTCTCTTCTTTCTA
ATTTCTTCAACAACTTTTTGCCATTTTCCTCTCTTTCTTCACAATTTCTTGAACAATTTTACCTTTGATTCGAAGGATGA
AATGTAGGAACTTAGGGTTAGGGTTTTGTAGAGAAGAAAGAGGAAAATGTTGTTCTATGTTCTAAGCATAGGGTCAGAGT
TGTTAATTGATATTTATTTTGTTTTTATTTTCAATTTTTTTAATTGAAAAATCCACGTGTATTTATTTTAATTAGTTGGC
AGCCACGTAGAAGCATTTGTATATCACACACTTTGCCTGGGATATACGAATGTTTAATTGTTTAAATTTGTGATAGTTAA
AGTGCCAATTGTGCACTGGCAAAATTTAGGGTCATAGTTGTGAATTGATATCAAGTTAAAAGTCTTTTTTATGTATTATG
TCTTTTATAAAGTACTTGTTCCTTCCACTAATACTGTCTAATATGAACAGTACGACTTAGACAAATAATTAAGAAAAACT
CAAAGTCTACTTTTTTTTTTTTTTTGCTAGTCTTTCATAATTTTATTGACAATTAAGTCACATATTTGACTATTCCAACG
CGTTTCTAACGTTCTTCATTGTGCTTTCCAAAAATACCTAGTATTATTTTTTTAAATCTCGTCTGTACCAATAATAGTTG
CTTAAACAATTTAATATATTGACTTTCATCATGTGGGAACATGTCATTAATTTAATTGAGTATAAGAAGCAACTGATCCA
ACCAATGAATTAACGTTGAGAATAGTCCACTAATGTTCGCTATATTAAAAAATAGAAATTCAATTTTTATTTGTTCACAA
AAAATTAAAAATTAATTACCTTTTTATATCTATTATACATTAGTATTAAGTATTAATTATTTTTATTTCATTTTTCAATA
ATTTAGACTTATATTATATACTTATAATAATTAGAGGTAATATATAAACTTATTTATTTTTTAAAAGACGTGTCAAATTA
GACCTGCACAAGTAAATATGGACGAAAGGAGTGAATATTAAAGAAACAAAAGAACATACTCTACGAACATAATTAGTTTG
AACGATTCCTACTAAATGAAACGCATAAAGATGCGACTTTATTAAATATAAGTAGATCGATCAAGTGCACATATTTTTTT
ATTTTCCACAGAATATATTCTTCAATGAATTATTAGATATATTATAATCCAACTACCAATCACCCAATAAGATAATGCAG
ACTTCTTCTCTCAAGTTTTTGGCAGTTTAAGTCAAAATAATACAACTAATTTAATGAGGAGTTGAATTTTTAGATGATCA
TTTAGTTAATTAGAGTAGTAATTATTATCTTAGAAAATTATTATTATTTTATTGAAGGAAATTGAAATCAACAATAAATA
TGATTTTTCGAAATAATAAATATTAATTGAGTGGTCATTTAAGAAATCAACTCCTATCACGAGGAAACTAACTTGGAATC
TCTATTGAGCTAACATTTTTTTATGATTTTGAAATATTAAAGATAATAATAAGAAGGCTCGCATCGAGAGTATTATGTGA
TAAGAAGGTGTCATCAAAATTTAAAGATGAGTATTATATAGTAGTGGAGAAAATGGCTAAATGACCCCCTAACCTATTAC
CGAATTTCCAACTATACACTTATACTTCACGGGGGTCCTATTACCCCCCAGGACTATTTTAAAGTGAAATTATTTCCTCC
CTGAAATGTCATTACCAGGCATGTGTCTTGTGGTGAATACACGCACTTGACACGTGTATTTCACCATTTAATAATTATTT
TTATAAAAAAGTTCTCCTCCTTCCTCGTCCTTTCTTAACCCAATCATTTCTTCTACCCTAACTATAATAAACACCATTTT
TTTTACCTCAATAAATTTCTATATCTCTAACAATTTATAAAAACGAAAATTCAAGTCACTTTTTCATCTACTCCGAATCT
CTAGAGCCTAGAAGATAGCGGTCCTAATCAAATCTTTCATTCAACCAATTCAACATTTTTTCCAGATTTTCTTACATTTC
GTTTGATTTTCTTCCTTAGACAATTTCAGATACATATTAAATGGGTCATGAACATTTGAGATCGGATTTAGCCCCTGAAG
ATTCCGTCGACAACTCAAATTCATCGCGGATGAGAAGACCAATTTGAGAAACCTCTCTCTCTCTTCCCCCATTCTTTATT
CTTTCCCCCTCTTAAATTTTCATGATTAATTTATGATTTGAGTTTTTTATTTTGATTTTTCATGGGTTTTAGGAGAACAT
GTAGGATCCTTCTTTAAAAATATAGAAGAAATTGTTTTGTTTTAGTTCCTTTGAATAAGTTTGAAAATATTTTTTAAAAT
ATACAATTACTTCACTTTAATTTTGTTACTCTTGAGTCTATGACTTTAAAAAATAATAATTAATGGGGTTTTTTTAAAAA
AAAAAATTAATTTATTAAATATGTTCTAAATAAGTCTATTGAAAAATTATTTATTCATAAAATGCATTAGTTGTTGATAA
TTTTTATATCAAACATCCATTGAAAAAGCTTCAACAATGATAATTGTGAAAAAGGTATAGTTATAATAAATAAGAAGAAA
GAAAGAGAAAGAAAAAAGAAAATTAGAAAAAAAAAACGAAAATTAAAAAAAATAGGCAACTCACTCTCTCAAAGAGAGTG
AAATACACTCTCTATGCCAACTCAGCACTTAAGGGGTTATTTATTTCATTTTAAAGTAGTTCAAGGGGGTAATAGGACTA
CGTGAAGGATAAGTGTGTAGTTGGAAATCCGATAATAGGTTGGGGGGGACATTTGACCATTTTCTCTATAGTAGTGATCA
AACCAACTATGTTGTATCATGTATGGGCTAGAGTGGCCAACCAAAAATTCTCACGTTCAGAAGATAGAGTTGCGAAAATG
AGGACTATGTGGCATATGAGGAAAGATTAGAAATAAAAATATTTGGGACAAGGTAGAAGTGACTTTGATGGAGGACAAGT
TGCAAAAAGAGAGGTTGAGATGGTTCGAGTATATTGTGAAATGGAAATGCACGGATGCCCCAATATAGAGGTGTGAGAGT
AAGAGGTAGAGGTAGGTCAAAGTAATATTAGGGAAAGGTGATTAGACAGGACATGATGCAAGTGCGGCTTGTCGAGGACA
TGACCTTAGATAAGAGGTTGTGAAGGACACAGATTAGGGTAGAAGGTTAGTTGGACATAGTAGAGCAATGTCTTATTTAT
CCTTCCATACTAATAGTTGCAATATTTATGTTGTGCTTCTTGTCATTCGATTTCTGTTACTATATTTTGTCTCTTGTACT
TCAAGTATCGCGATAGTTTGTTAATGTTACCATTTTTTTTCCAGAATGTTTCGCCATAGTTGTTATAGTATATTTTTTTT
TAGCATGATTTCTTCACTTCCGTTATTTCTTGTTTCAATATGCTTTTTCTTGAGCCAAGAATTTATCAAAAACAACCTCT
TTCTACCTCCCAAGATAAGGATAAGGTCTGACTACGTTGTTTAAAATGACATTTCCAACTATTTTTGAATAAAAAGTAGA
AAACAAAAGTGAAAATGACACTTTTCAAGGACTATAGTTGTATCTTATTGACTGCATACTTTCATGAAAAGTCATGTATT
TAGGATTAATTATTAATTCAATTCTCACTAGCCACAAGGTAGTTGTGGCAAGTTTGTTTGTTCATATATATAGCGAAATG
TGATTCTTTTTGTTTGTTGAGTAAAGTTTGTTTGTTCATACATATAGCGTAATGTGATCCTTTTTAATTCCGCACATAAT
CAAATCCAACCAACTTTTCATTAAACATTGTTATATAGATATGTTGGAGGAATATAGACGAGTCCGGAGCCTAAAGGGCA
AAAAAAATGGTCAAAAATTCCAAAAGGGCACATCACTTTTTATTTTAACCAAAAGGGCAAAATCGCTGCGTCAGCAGCGA
TTTTCCTCTGACAAAATGACAAAATCGCTGCCCTAGCAGCAATTTCGTCTAAAATATTTTTTTTATTTTTTTTAATTTAA
AATCGCTGCCACAGCAGCGATTTTGTAAAAAAAAATAAAAAAAATATTTTTTATTAAAAATCGCTGCTACAGCAGCGATT
TTTTAAAAAAGAAAAAAATTTTAAAAAAAAATTAAAAATCGCTGCTTTTCTTTAAAAAAACTAAAACGGCACATCAAAAA
ACAAATTAACCAAAAGGGCTTCTAACAAAACAAAAATAAAAATCGCTGCATATTTTCTCAAAAAAAAAAAACTTTTTTTC
TTCAAAATCGCTACTATAGCAGCGAATTTGGTTAAGAATTTTTTTTAAAAAAGGGGCTGAGTAGGATGGTGCAATTTTTT
TTATTATTATTATTAAAAATCACTGCCATTGTAAAAAATTTTTTTTTTTTTTTTGCTATGGCAGCGATTTTAAGTCAGAA
TTTTTTTTTCCTTACACATCGTTGCAGGGGCAGCGTTTTTCATGCCGAGTGCTATTATTTTCATGCCTATTATTACTTAT
TAATAATATAAAAATGATAAACAAGACGACAGTATACTCAATAAAATTGTTGAAGTATGAGGAAAATTGAATTATATATC
ATAAATAATAATAAAAGAATATTAAATTCAAAAAAGAATTTTTTTTTTAAATTCTTAACCATATTCGGTGCTATAGCAGC
GATTTTGAAGAAAAAAAGTTAATTTTTTTTTGAGAAAATATGCAGCGATTTTTATTTTTGTTTTGTCAGAAGCCCTTTTG
GTTAATTTTTTTTTTGATGTGCCGTTTTAGTTTTTTTAAAGAAAAGCAGCGATTTTTAATTTAAAAAGAAAAAAAAATTA
CAAAATCGCTGCTGTAGCAGCGATTTTTAATAAAAAATAATTTTTTTATTTTTTTTTACAAAATCGCTGCTGTGGCAGCG
ATTTTTAATTAAAAAAAATTAAAAAAATATTTTAGACGAAATCGCTGCTAGGGCAGCGATTTTGTCATTTTGTCAGAGGA
AAATCGCTGCTGACACAGCGATTTTGCCCTTTTGGTTAGAATAAAAAGTGATGTGCCCTTTTGGAATTTTTGACAATTTT
TTTTGCCCTTTAGGCTCCGGACTCGAATATAGACCAAGACGTAACAGGGAACCAGTCTTGACATTAGTTTCATAAGATCA
CTTTAACCATTAATGGTCGTCTCATGATGTTTAAATGTTAACTCATCTCAAGACCGATACAGAGTTAGAATTTTAAATTT
ATTGTTTTTAATTGTAAAAAAATGATTGTTGAGTTTTTTTTAAAAAATATTGAATGGATTTTTAAGCATAAATATAGGTT
TAGCTCAAAGATACTAAAAGTTAACCTGTTAGCACTACTGTAGCTCTGTCTTGCCCAAAGATTGCCATTGGGACGTTTAG
CAAGGGTTGGTAGATCTAGCAAGTAGAAAATAAGTTATGGATTCATCTGAAACTCATATTTTTGGTTTAAGCCCTATACG
TGCTTAAAACTTATTAAGAAGTAAAAACGTATAAATAATACATTTCGAACCCAATAAATTAAAGGAAAACTTTCAAAAAT
GACAATAGTTTGGGGCTTTGGGCTTAATTAGGGATCTATAGCTATAGTTTGCATAATTACAAATTATAGCTACATGTTAG
GAGGAGGAAAGATGCAAGCAAGACTAAGAGAAGGAGGAGAGAGACGAGCGAGATTTGGGAGAGAGATGAAAGAGGTGAGA
GAAGTTGAATATATGTTGTATTCGTTGTATCAGATTGTATCACGAATACAATTGATTTGTATCAAAATGAATACAATTAG
GAAAGAGGCGAGTGAGATCGAGAGAGGGAGGATAGAGGCGAGCGAGATCGAGAGAGGGAGGAGAGAGGCGAGCGAGATCG
AGATCGAGAAAGAGAGGAGAGAAGATGAATAAATGTTGTATTCATTGTATCACGAATACAATTGATAAAGAATACAAATA
CAGTTGATACAAATACAAATATTATTGTCTGAATACAATTGATTTGTATCATATAGCGAACATATTTGTATCAACTGTAT
TAACGAACACAATTTGTCTCGACGAATACTATTGGCAGAATACAAATTATCATAATACAATTGATACAAAATACGCATAC
AATTGATATGGAATACAAATACATTTGATACATAATACAAAATGCAACTGTCATATTTATGTGGAATATTTTTTTGGGCT
GCAATTATTTGGACGGGAGAGAGAGAGAGGGGCAAGGGACAAAAGAGAAATTAGCAATAAAACCCTACATATAGCTACAA
ATTGTAATATTTTAAATTGTAGTTTTTCTCGTAAATACATATTACATGTTTGCCTTGTTTGATATTTTTTTTCCTAAATG
AAACTGAATGTGATAGAAATTCGAATTTAAACTCATAAATTTCAAATTTTAGATATGCACTTCTAAAGAAAAGTCTCAAG
AGAGGGAAGGAGCATTTTTTTGGGGCAAAAACAAGAAGAAGAAAATCTTAAAAATACAGTGATATGCTTCAAGAACGAAA
TCGAAGTTTAATTGCTTATAACTAGAATTAAGAAAGACTAAACTTCTTTATGAAAAATATTAATACTCAAGATATGGGGA
TTGTGATCATTTGAACTCTTACAAACGATTTCCGTAGCAAAAACAAAATTGTTCATTTATTTTCGTTATTGTGACAATTC
CCTATAAACTGCAACCAAAAATTACTCCTTGCTTCTTTGGAACATCCTATGTTGTTTAACATCAGGAACTCAACTCTCCT
ATATGTCCTCAGGACCATTGACATCCTGGAAATCAATGTAACAAACTTTACTAGGCGTTTGGACATGAATTGCGTGATAT
TAGAAAAAGTAGTAATTGATGTTAAGTTGAAAAAGGATATTTGGTTGTTGAAGTTATATTTGGACATATACATCTTCTTG
ACCCGAAATGGCTGGGAGAGAAAAGGTTCTTTTTTGGGTTCTCATGGGAACAGATCCGGAGGAGATGAGGTGGGGCCTGT
AGCTGAGAGGATTAGGGTATGTGGCTTCAAACCATGGTGTTGGGGGGTTTGAATCCCTCCTCACCCACAACCGGCCCAAA
AGGGATGGGAAATTTTTCTTTTAACTTGAACAACTAGTCTTTGAAAAACTCTTTTCAAGTTTGGAGTTGAAAAATTGACA
CAACGTATAACCAAATAGGTTTTTGATGAAAAGCAATATCAACTAAATCGAGCTCACATGCATTTAGATCCATGGAATTA
CCTTATTTGCAATCACAGCTCCATCTGGAATTTCCAACTTCACTCCGGATTTAGCATTGACAGTCACATTCCCCTAAAAG
GTATGAAAATAAAAAAAAATTAGACACCATTAAGTCGTATGAATATGCCATGAACTAATGGATCTGAACATCGTTTAAGA
AGACCAACTCTACCGGTGAACCCGTGAGATCAAGGGAGATGAAGACAAGCTTTGTTAATTACCTTCAGAGTAATGCCAGA
TCCAAAATATACATCACCAGTGACCTTCAAGCTATCTAGGTCAATAATGCTGGGAATCGACTTAAAACGACTTAAGAAGC
TGGCAACCTGAAAAGATAAGTAGACTTATTAGCTGGCATTCAACGAAAGACCAACCAATCTACCATGTTAAATATAATTT
CAGGAAGTAAGCTCAACCTTCTTGAATTCAGGTCCCAACTCAATAGAAGGGTTAGAAGGATTAGCCCTGACTGGATTGCG
GATGACATAGCCATCATCAGTCAAGGTGTAAAGATCAGACTGTAAAAATTATGCAGGTGAATTAACATATTATAAAGAAC
ATTGATTAACAGGGGATGAATTTTATCAGTAATCATGACAAACACGAAATTAACCTGGACAAGAAGTAAATCTGAACTTG
CTTTCACTGGAAGGAAACGAGATCGAGGAACATTAGCTCCAATAGCCCGATCAAAGAACTGGCAAAGAAAAGAAAAGAAA
AAATGTAAATGCTTAGCCAAACTTCATCAGAAAGAGGAAACAGTTCAACAAAAATATCAAGACTTAAAGAAATGACATTA
ATGATTTAAAAGCATGAGGTTAAGGTTTTGGGATACCCTAATTGCAGCACCAGCAGCAGTTTCAAGTTGAAGAACTTTAA
TCCCGTCTACTTCCTGCAAATCAACTTAGCTACATCGTGATCTTATGTGAAGTACTGAAACATTCAACTTCAGCCTCAAC
TAGCAGAAAACGATACCTTGGGGTTTGGAATTATCTCCATCTTGAGTGCATCTGCTTCTACAAGTCTTTTAGCAGCATTT
AAATTCACCCACCTGTTTGTATAGCCAAGGGTTCAATCAGCGCACGTTTCAAAGGAAAAGGAAGTAAGAACATAAAGCTT
AGAGTAGGTTAAAAAAGACGTCTCAACTTACAAGTTGTTGGTGTTAAAAATCTTGAACTTCTCTATTGACTTAAATTCAT
TGACCTGTAACAAACAAGTTTCTTATACATCAGATGTGCCACCTCCGGGATGGATTAGAAAGAATCACATGCACGGTAAG
GTTAGAAGGAAAAACGGAATTGGATACGACTACAAGAAAAATGTCAACTCACTAATCTTGTTTGAATAATAGCAGCAAAT
ACTAATCTAGGAGGAACATTGAGCAGCTCACAACTTTTAATGTTTACATATAAAATACATGCAACAGAATTAGCTATTTC
ATTTGAAAGAAACATCTTGATAGAAAGGAATTGCAGAGGAAACTAGATTGTTCAGACAAAGAACTATCAGTCTATAGTTA
GTAGAGTTACTCAGCCATTTGAGCTAATCCAATTAGATAACTTGAGTGAAAGTATATTTGAAACCCTCTGGCAATCTTCA
GGTGTATTCATAACAGTTTCATGCAAAGCATCAAACAGAACGGTGAGTGAAATAAAAATGAGATAATTTCATCAGAATTG
GATAAACATGTCGGGTATTGATTGAGCTGTATGTCACAGTACAACTTGAAAAAATTGACAATATATTGACACAGAATCAT
TCATTTGAAATGTTCTTTAACTTCTTTTATTTTTACTTTTTTTGCTCTCTATCTCCTAATGTCAGCTGCAATTTAACATC
TGGAACGTCAATGCATACTATAATAGCAAATAAAAGAGGCATGACTCACATGTTGATCAGGAACTTGAGCTATTTCCAAA
AGCTGCACCACCACACAAAACAGAAGCTTAATAAGCAAGTTGTGTGAAATTCACTCATAATTGATAGCTTTAATGCAGCA
AAACAATTATCCTAAGATCTCACAAAAAGGGAAAACCAAAAAGAGTAACAGAACACTTGAATTTGGACATCCATCATAGG
TTTGCTAATGGTGTTTAACAGCAAGCATAATCGGCAGGAACTGTGGTGATTAGAAGTACTGCAAAGAAAGTACATTTCAC
TTCGCAGGTGCTACCTTTTCTTGGACCCCTGTGTGGTGTAGGCAGGAGGGATGGGAAGGGTTAGGACACAGGATGAAAAT
CCTCATAACTGGAGATTTGACCAATTGATGTCACCCTTAACCCATCTAAAACTAGTACTCAGTTGTTCTAGTGAAGGAGA
AAAGATATGGGTGGTGGTCCTAATGTTGTTTTGAAATATTTACAACTTTTTTTGGGAAAGGCCACATACCTGTACTTTTC
CGTCGTAAGAGATTAGGGTGCCACCTTTAACATCAGCTAATGTTTTTGGTGTCACCTGCAAAAATTGTCAAGATTTAAAA
CTAGAGAAACTAGAAACAGTTTTTACCTACCAAACACACAGCCTTAAAAGGCATTACAGTCATTACCTCCATGCAGTACT
CGTTCTTGTTCTGGATCAAATGATTTAGGATTTCTGTAATGTTGAATTAAGGAAACTAAACTGGCGGTGATTGAGAAAAG
TCTATCACTATTGGAAGCTTCGTATGATTGAGATGTTAATAAATGAACTCAGGCTTTCATACACATTTGAGAATCATAGG
AAGGATACTCAAATCAACCACAGCTCCCAAGTTATCTGAGTTGGCAACAAAGACATATTCCTTTCCCTATAACAGATTGA
AAAAGAAAATTAGCCATTGTTACACAAACAGTAAATATAAAAAAGACCAGCCCAATGCAAGGCAGAATCAGAAAAAAGCA
GTAACATGAAGAGCAGAACCTTCGATAAAAGTGCATCAAGCTTGCCGCTATTCATCAAAGAAGGAAAAACATCACCATGA
CCTGGGGGGTTCCTGTACATGTGAACACTGCATTAGCTGAGCGAAATGCTAAAATGAAACCAGTAAAATAGAAAAGGAGT
ACAATAACAGGACCAGACGATCAGAACCCATGCACAATCTACTCCAGTTGAGATTCAGTATGAAGAATTAAGAATTTGAT
AATCTTAGCCGATGTTTGAAATGGATTGCTTTATGAAGAATGATTTATGTCACAGAAAAGCCAAATGAATCAGAATTTGC
ACTCTCATTCTAGCAGCAGCAAACATAGTAGCATACTTGGCCACAGACAACACGAGTACAGATTTTCTTTTATTTTCCGA
TAACTACAATAACAAGTATAGATGCAGCTTGAAGGAGGAAAACTTCATCACCAATTACAGGTTTAACTTAAGTGACAAGA
AAAGAGCGTGAAAATTAATAACTTACGAAAGAGCAGTTAGACTAAATGAATCATCTCTTAAAAGATAATCATTAAGATGC
AGATTCTGTCATTATAATTCAGAATAACACCCACAAGAATTTTTATTGTTTCAAATGGTGAGTTGATTCCATTTTTTAAT
CGTAATCACAAAGTCCACACATTAAACAGTTTAAATACCATCCATCTTTGCCAGCATTGCCTTTGCAAGGAAGTGGAGCA
AAGTCTTCAATAACCATACGAGGATACTGACTCTACAAAAATTTAAAGACGAAAGAATAAATAAACCTATTCAAATCCAA
AATTTTGGGTGAAAGATCAAGCTAGCCGATACTTAATATCATTGATGTTAAGCCCCACTAACCTGATTGAATGTGTGAAT
CTCAATGTTTGAGTTTGAATATTTTTCTACAATCTACATAGAGAATGCAAAGGCAAAATCAGCAGTTGAATCAAATCCAA
ACACTGGAGAACAATCATGGATTACTATGCATCACAATGATATTCTTTCACCTTTGCTGTATCATCATGGGTGTTGAATG
AATTCATCAAAAGCAGGGGAACAGTGCATCCATACTTGGTATTGAGAGCCTACAGACAGCATCCTTTTGTTGGTGAATAT
ATATAAAACATCATGGTGAACTTAATTGATCCATAAAATCATAGATACCTCAATTTGTTTGACAATCAAATCAAGGAATG
TCAAACCATTACGAACTTCAATAACTGATCTGCATGGAAGAAATACAAACTTCAGCCTCTCAGAAGATATAAAGATCGAT
AAATAACCCAGCTAAAACTTCCATTTTATAATGAGAAGGAGAGGTTTTTAACATATCTACAAACTTCTCAAGAACCCAAG
CATCATCATAAACACCACAAAGGTAAAAGGTAAGGAGGTAGCGCCTCGGCTGCCGACAAATGTAAAATCTGGTCTACTTA
TAATTAACCATCATATTTCTCCTATCTACATCACACCCCTTGGGAGGTGGCCCTTCCCTGGACCCTGCTAATGCGGGATG
CTCTGTGCACCAGGATGCCCTTTTTTTTATTTCTCCTACATGTATTCTTGAAAAGGTGTCACTTGCAGAAAAGTGGTTTA
GTATTGATCATTCAGTATTATAATTCTGCCAAATTCTATCTAGTTGCAGGCAGGATTTGAACTGTTTCACATCCAAATGA
TACTAGTTGTGGTAGGAAATGACATCAAATCACCCCAATAAGTAGTTGCTATTCATGTTTGATGACTCAAAGCATTAGAA
AACAATCAAACAGAGAGTAGAAAGAGAAAATTTTATCACTTTATAGCCTTCATTGAGGGCATGTGTAAGGAAAAAAATTT
TGAAAGAAGGGCATCATGTGAAGGTAAAATAAAATAGTACTCCTAACAAGATTCAGTATACCATTCAGAAAGTTCCTTGG
AACCTTACTGATGAATCAATAAAATAATGTTGCCAAGAAAAAGACAGAAGATTCAGAACACTGCTCTGGATCCACCAACA
GTATTCACTCTCCAGTGACAGTAATAGAACAGAAAGATACTTGGAACAATATGTGCTGACAAACATGAGTTTAAGTCCAG
TAATGAAAACAAAAGTATAATCCACATCTATAGCATAACCCTGTTAGACATAATCTTCAGACAAAATAACTACTATATTT
GTGGCAAATACATACTTTGGACCGGTGCACCCCATTGTTGTTCCCAAGCCTCCATTGAGCTTCAGGACAACAAGTTTGTC
TAAGAGCTTCTTTGTTTCCGCAGGATCTGCAATGAGAGATAGTGAAGCTTCTTCAGAAACAGTTTCAATTCACAACAAAG
GCAGATCTAGCTCCTCAGTGCAAATTCAACTTGACTCATTACTTACCATGTATACAAATATAAAAATAATTTTAAAAATA
CGTGTGCGCACACGCATGCACAAACAAATAAATACCAATTTATATACACATCCGCCACTAATTCTCACTCCTCAATACAG
TAGCCAATCAATACAAGAAGAGCAATTTAGCAAATCATAATACCTTCAGAGAGAGGTGCTAACTTGTCGTAAGGCACCAC
CACGTCATCAGTTGGCGTCTGGATCTTACTCCACTTGATATGTTGTGCCTCACCACTACAATTCAAATGCCACAATAGAT
CATGAGTTTATCTGCTCTTGTTTGAGTTTCACAAGCTAAAAACTAGACTTATCTCCTCCAAAACTTAAACCATATCCGAG
ATAATCAAAATCAATAGACACAAATACATCACTACCTTAAATCACCTAACACTGTCACAAATCCACTCAAGAAATTGGGC
ATTAGATTAACCACATTCTAAAGTTCAGTTAATTAAAATGATTAGCACTAACTACAATAAGCAGTAAACAGAGAAATATC
CAATTGTACCTTAGATAGCGAGTGACAAGGTTAAGAAATCCAGATTTCTCATTATCACTGCAAAAAATAAAAACTTTGTA
AAAACAGTCAGATGAGAAAACACAAAAAAAATATTTAAAAAAACATCAGGTCTGGATAAGATCGAACAATTCAAAAGCAA
ATGACACTATCATGCAGCAAGCAAAATCTAGGAAAACCATACTAAATGAGCAATGGATCCAGAAATGGAGAATCTGAGAT
AAATAAGAAATGATGCTATCATGCAGAGCAAGTAAATCCAGCAAAGCTACACACACAGAGGAAATCAGAAATGGAAAATT
GAATTTCTCATCATCACTGCAAAAGAAAAAGGTTCACACTATATCAAGTACAAATCCAAAAATAAATAAACAAACATCGA
GAAATTGTGAAAAATGGAAGAGAAAAAAACGACAATGCAGCTATCGTGAAGCAATGAAACCACCAGAAATAGAGAAAACT
GAGATACATCAAAGATGATAATAACATGCAGCAAGTAAATCAAGCAAAACTACACATATTCACACACACATAATAAATCC
AGATTTCTCATTATCACTGCAAAAAAAAAAAACAGCTCCAGATCAAAAAATGAACTAACATCAAGCAATTGAGAAAAATA
GAAAAAAAAACGCAATGCTGATATCGTGTAGCAATGAAACCGCGAGAAATAGAGAAAACTGAGATACATCGAAATCGATA
CTAGCATGCAGAGCAAGTAAATCTAACCAAAACTACGCATATTCACACACACATAATAAATACAGATTTCTCATTATCAC
TGCAAAAAAAAAAATTTTAAAAATCAGCTCCGGATCAAAAAATGAACAAAAGCATCGAGAAACTGAGAAAAAATAGAAAA
AAACGCAATGCTGCTATCATATATCAATGAAACCTCCAGAAATCGAGAAACTGATAATCATAGAAATTGATCCTAGCATT
TAGAGCAAGTAAATCTAAGCAAAACTACGTATAATCTCCAAAAAAAACAAAAAAACTTGCCTGATTTGAGTAAGGCTGGA
AACAGCAGATTTGAGATTAGCTAGCTTCTGGGCATCAGCAGGACTGAGAGAAGGTACTGGAGACATTATTGTAGAAGAGA
ATTGAGTTTTTCCGATCTGTAGTACGAAGTTTTTCAACAAAGAGCGTGAACTGATACGACAGCTTAAAATTGCGTGAATT
GAAAGGGAAGCTAAAAGAAATGTGAGAGATGGAGGGAAAAGGGAAGGAGTATTTATATAGTGAAGAAAAAGCTCATCGGG
ATCTGTGTAAGAAATGTAAAAGTAAAATTTTTGTGGGTGAGAGAGAATTGAGAAAACACAAGGAGAATATTATGACTTGT
AATGAATTAGTTATTGGAGACTAAAAAAGAAATTGTGATGATAGATGTGTTTGTACCAAAATATTTTTCGTGAAAAATAT
TTGTTTATGTTGATATTTTATATCATATGTATAATGATTTTTTAGGTTTTTTTCTTTTTTTTTTGTGTTCTTTTCGGTGT
TTAGAGCGTTCCTATAGCGATCTCAAGTCATAAATGACTTGGTGGGATTGACAATTCGGTCACCTAATCATTCGTATGAT
TTTTGTGCAAGTTTACGTGTTTTGAAACTTTTGAAACCTAAATTTTTGGCTTTGATGTATATTATCCATCATTATGTTAT
CAAGAGATTGTGATTGAATTTGTATTTGGCTTTTCGATATGATAAGTCAAAGTAAAATTTCAATGAAATTCTAATATATA
TTTATTGACATTACCTAGTGTATTTGTAGCATCCCGAAAATTTCTAACTTAAGAATCGAACCATTCTTCATTGTGAATAA
GATTGTACCGAGTGACTCTAAATTTTCTTAGGTGTTAAGGTCACTAGAATCCCCTAGCATAAAGTTGAGTTGGAAGCTTT
CTTTCCGATTGAGTTTCACTATGAGATTTTACTTGGGTCAACTTCACATGATCATATCTTTTTAGAACATAAAGAGTTAG
GTGGCCCATGACCTACCAGATTGAAAGTATTTGAGTCCTCTTTCTAACGCCACCAAGTTTGCTAAATTTCGAGCTCGGAG
TAAAAAGTTATGCCCGTTCAAGTGAAGCCTCTCTATTTAAGGCACTTCATTCATTTTAAAAAATGGTATTTTGGTCTTTT
CCTTTTTCCACTAGTCTTAGCACGTTTTTCCTGACCCAATTAAGGGTCTAATCAGATTCTAAATCACCTATTCATGTTCC
TAAACACTTAGGAATTTAGAGCAAGGTTTTAAGATGAGAAAAAGGGCTAAGTTCAAGCGTTCTTCAAGATTTGTGGAATT
CGCCAAAAACATCGTTCTTTCCAGGTATGTAAGGCTTCTCACAGTGTTGAACTTATTCGTCCTCACGCCATACATCGAAT
GCATCCATGAATTCGTTATATTAAGAGATTCTTGAGTAGTTCTTGATTTTAGTTTCATTCTTTAATAATGGAGGTTTTGA
GTTTCTTGGGTTGAGGACCTTGAGTATGAGTTGTGATTCTTGAAAGGGATTGTATGAAATTCTTCATGTATTTGTGTTAG
GGTTGAGAAACAAGAAGAGTTTAGGAGAAAATCCCCAATTCTAAACTAGTTTGAAGCTTGAATTTTACCCAAAAAAAATC
GTCGAAGTCGCTGGGAAAGGGCTAGGGCAATGTGCCAGCAGTACGCCTAAATCTAGCCCCAGTACTTTGGGGACTGGCGC
AGCACGGCGCCAGTACGTTAGGAGTGCTGGGGTGATGCGCCATCAGTACGCCAAGAATGTCTGGTCCTTTTTCTTTCTGT
GCTTTTTTCAGAACGTGTTCATTTGAATTGTGACTACGTTCTCTTCTTTATATTAGCTCCTAAAGGCTCCATTAATCCTT
GAGAGTTCTTACATGTTCTATCACATGTTTTAATTTTCATTCAAAATTAAAGTGAGTTTAAGAGAAAAGTTCAAGAGCTT
TTATTGAGTTCTAAGTATTGAGTTTCTATGTTGTTATTGAGATCCTTGAGTTGATTCGTTCATGTCCATATTCCCGCATT
AACCCTATGAATTGAGTATTCTTGAGATGAGTAGGATCGTGGAGTTCTAAGTTCTTGAGTTCTGAGTATTGAGTTTCCTA
TATTGTCATTGAGATCCTGGCAGGCGATTGTGTTTTTCACAGGATTTTTCGTTACTCATGTCAGCATTCTCACTTCTGAT
ATCTCCAGGTCTTGTCACCAAAAACCTTCCCCGATTGACAGAACGTTCCGCTACTGATTCGTTCATGACTATATTTCAGC
ATGAACTCTATATTGAATTATTAATCTTGAGAATCTTTTAAAACCAATATTTGAGTTTTAAACTGAGTTTTTGAGGAAAG
TTTAAAGAGTCATTTTGAGTAAAGTTTAAGGAACTAAGTATTCCGGAATGTATCATTTTTACATAGAGAAAAGAGAAACT
TTGATTTCTTAAAAGACTATGAATTCAAAGATATTTACCTATTTTAAGAGGATAGTTTGAGCAATTTGCTCAAACTAGAG
AAAGAGTATGTTTTACACATTTGAGAATTCAAATTACTGATCTAGTTATAGTGAGGTTTAACTAACAGCAATCCTTCTAT
GATCTAGCTTCAAGCAAGAGTTCAACAACCGAAAAAGACTCCAATTCATTAACCTCCACTAACAAAAGCAACAAAAACAG
GTATCAACATTTGCATCTGGGCACCACAAGCAGCAGTAGCAGACATCCAACTTTAGCTTATGAATCATCTAACCCTTCAA
CTGCATTTAAGGACGAGGCTGGACAAAATGATACACTGATGTGTGTTTCTAAGAAACCGTCTACATTTGAGGCAGCAGCT
GCACCGATGAACTCTCTAAAATTTAATGAACTAGACTAGAGTTTGTGAGATGAACGAAAGTGACTTAGGATTTGGATCTT
TTTTTAGATTTTAGAGAGTATATTTTACCCACAAATTGGGTGGGTTTATTGGGTTATGGGGCGGGTTCTTAGGATTTGGA
TTAAAAGAATTGGTCAACCGGGTAGTGGCTTAGGATTTCGCCACGTGTACACAAAGAGGGTGCCGTTAGTGGGAGGGGTA
AATGTGCACCGATTATTGGACGGCAAGGGCTGAGATGGACGAAAAATATAACGGAGGGTATAGACGTACCATTTATCAAA
GTTTGGGGGTATATTTGTCCTTTTTCCCAAGGAATTGATACAATTGACATATTTTTAGTTTAAGACAACAAAATTCAAAA
ATCTTTTTTATTTTCTTAAACTTGGTATTAAGTTAAAATATGTCAAAAGCGGAGCCAACATGTTGGTCAATAGTTTCTCT
TGATCATGTGATCTATTTACAGAAGCGGAGCCAACTTGTAGTCAGGGAGTTCATCCGAACCACCTTTGACGAAAAATTAC
AATTTTTATATATGGTTAAAATTATTTTTTACGTGTATATAGTAGATGTCGAACCCCCTCCAACTAGTTAATGTGTTCAC
TTTTTCAGATTTTGAACCCCTCAATAAAAATCTTGATTCCATCAATCTATCTATGTCAATAGCGCCTAGTGGAAGTTTTT
ATATCAGCTCACTATTCTCGACTTTGAAACACAAAAATCCATATGAATTACAATAAAATTTTGAGAATTATAAAGCAGAG
ATTTTATAATATTTGTATGGCTATAGGATTCTTTAGAATAAATTGTTATTAAATATAAAAACTTATTTTTTTAAAAAGAA
AAAACAGACTTAAAAAAAAGTGAATTATATAAATTGAAATAGAGTGAATAAAGAATTTAGAGTTAATTTATTTTGCCAAA
GATACTTAACTACATTTCAAAATAAGTGTGGTTTAGCTCATTCTATTTTGCATTCATTAAAAATAGATAACATAATATAT
AGTTATGAAGGGCTCTCTTTTGTTACACTAACTCGTTGAGAAGATTAGCGAGGTTCTTGCTATGATGAACTAAAAGATTT
TTCACTATAGTAGAAAGGAAACAAGTGGGAGTGACCATCTTCTCGAGAATCACCTACAACAAGATAACCCCATTGTAATC
TCATAAGTTAGGTCTGTAGAGGGTGGTGTGTCCACAGCCTTACCCCTACCTTGTGAACATAGAGAGATTGTTTTTGATAG
ATACTCAACATAAGAATCACCTAATACAGATATTGAAGAAGCAACTATCGAAGCCACAATTATTTAGGAGAAGCAACTAT
ATAATCAAACCGATAGGAACCAGCAGAGTGAACGATAAGTGTAGAGATTATTGGTGATAACGAAGGGCTTACCAACGAGC
CAAAATACTACGCCATTTCCTGCAATTCTCCTTCTCAACAGGTATTCACAATGTAAGAAGATCGGTAAGCAAATATGTGA
ACAGATCAACAACCCGCCACTTAAACTTCTCGATATATTCATCACATATAAGCTACAGCCACAATGGCAGTCAAGAAGAA
GAGTACCCAACTTAACACTCATCTTGGTAACATATAGCTTCAGTATACATAGGACATGGCAGAAAAGGGTATGATTGAGC
TCAGATTTGAACAAGATAGTATGTTAAAGAAGACAAATTGCATGATATCAGAAGGATAAACAAGAAAATTCCCATATTGC
AAATTCTAATTAAAGATGTTTATACTCAACAAATACTCAATATGAACTCTTAAGGTAAGTTCAAACCGAAGAAAACAGAA
AAATAGTAGTAACAAAAAAGAGTTTCAACAGAAATGTTGTAGGTGTTCTTCTTTTAGAACACAAGCTCGTGTGGTTTCAT
GCCTGACTTCAACGAGAACCTTGCAGACAAATACGCCTTCAATTCAGGAATTCCTTCGATGGTCTTGAGCAATGCAGCGT
CCACAGTTTTCTGCTCATCTTTCTTTTCTTGTGGAAGCACATTCTTCTCCTGCATTAAACAAACGAATACATATCATATT
AAATCAAACAACTATCAAACATCTTCTCCCGCATCAAATTAGATCACACAAAGCTGAAGAATTTCAACAATGTAGGTTAA
ACATAGCGCGTACTCACTATTACAAGAGAGTAGCGAGTGCATCAGTTCTCAACAATATTATTTATACTACAAGTTGGAAC
TTTTTTCCGAAAGTAAATGCTAAAACCATCTCTAACCAAGATCATAACAACAAGATTCCATTTTTGTCTAAATTGTATAG
AAAATAGACTTCTTAATGTGATGCTCATTTCATTAGTTACTTTTACTAACAATAAATATCTTCATATACTAAACACACTC
GCGAACGATAAGTAGTGCATCTTCAGAATTGCAACATTTCCACGGCATATAAGCTATTAATACATTCATCCCCAAAGCAA
GTTAATCACACACACTACAATCGTTCTAATAAATCCGATATCTATACTAAGTCCCATGACTATAAATATCTTCATGTACC
AAAAGCTCACTAATAAGTACTACATCATTGCAACATTCAAACAGCATATACGCTACTATTCCCTCGGTTTCAATTTGTTT
GTCTACTACTCTTTTATATTCACTTTAGTTACTTCAATTAAAGAGCATTTTGTTACATTTGTTTAATAACTCTGTGTCAA
ATCAAAATAGAACAAACAAATAGTAATGGAGGGAGTATACCACTGTATAATACTAAGTCCAATTGAGTAAAAAATACAGA
GTTTCATAAAAAGGAGACAAATTTAAGCAGAAAATGAACAAACCTCTTTCTTGTCTTCAAAAAACTCTCCCTCTCCCTTC
TTCTGCTTCTTCTCAACTTGCTTAGCAAAATACTTATCATCAATCTTCTCCACATTCACTCCAGAAACATCAACCTTCGT
CGAGGTACCAATAACATAAGCTTGATTCACACGTCTCAATGGAACTCCATTAAGCTTAAACGGACCAGTAACGAGAAGCA
ATCCAGAAGTAAGCTGCTTCAAAAACACAACTCTCTTTCCCTTAAACCTACCAGCAAGGATAATCAACACTGTTCCAGGT
GTAATACTTGCCCTAAGCTTTGTAGGTTTTGGCTTGTGTTTGTTAACAAGGGGCTTTTTCACGTCATCGGCAGGGTAGAA
TTTTGGTGGCTTTACAGCGGCGACGGCGGCGGCGGGTTTTTTCTCGTGGAGGGGTAATTTGCCGCCGTTTTTCTTCTTAA
TTGCCCATAAACCCTTCTTATGGTACATTTTGGAACGTGAGAACTTTCCGACGCCACGGATTAGCTCTGGGTTTCGGATT
GTCTTCTTCGCCGCCATTGGAGAAACGCTTGAGAAGCTCTGGTGAAAGAGTGAAAACCCTAGATTTGAAAAATGGCTAAT
TGCTGAGATTTTTTCAGCCTCTAATTTATGTAAAATGGATAATTAGATGAAAGCCCATGTGTATATTGGGCTGGCCCATG
TAATTTTTCATGTTTGGGCTAGTCACAGATTTTCACCCGATATTTGGAATTCGATTAAAATAATTTGGGTAGATTCGCGT
TGGAAAGTTCCACTTACAACATTAGAACTAAAATGTTCTTTATCAAAGATGATTTCATATCTAGAACTCGAAGTCAGAGT
TTTTAATTAAAGATAAAGAAGTACTTATCGCTACATATGTATAGAAATTTTATGAGACTATAAAAGTTATTTCTCATTGC
ATATATTAGAGTTGATTGTAACATGCATTATTTCAGATAATTAAAACGAAAATTTACCAATATAAAGCTTGTAGCCATAG
TGATCCTATTCAACCAATTCGATCATTTTTTAGCACCTTATATCTTTTTTTGGGGCATCCCAGTATCCGAGCACTTTTGT
ATGATTTCTCTTGCATTCGCCTTTCCAAATGGGTTTTGAAGATAAAAATCATTTATTGATTAACTCATAAACTGACCTGG
GTAATCAATCTTACAATTGGATCGTTGCGATTACGAGTATGATGTCTAATTGTCCAGACGGTAATGATAGTATCTTTTAC
CTGAACCGGTGACTCACTTTTTTAAGTAATATGGAAGAGGACTGAAACTTACATAAATTTCTCTAGTTTAGGAGCCAATT
ACTTAAATGCACTTTAGTTTGCAATATTACGAATACGTCTAGATACATGTATCTCGGGATATATGGGGTCTAAATTAAGG
TGTAATTTGTTTTAGATGCACTGTATCCAAGTGGATTCACATGTAACTGTGATATATAGCAAATATCGCTCGCCACTCAC
CTATGTATCTGGTATCCCATTTACATGTAAATCACACCAGATACATATACATACATGTATCTAGTGTCATTCGCATGTTT
ATGAGATACTTGATCATCTCACTCACCTCTCTCCCTATTTTAGTGTATCGTGAGGCAAAAAACTAGGTATATCTTTCTTA
ATGTATAATAAGAAATTCTTCATTAATGATAAAATATATAATATTTTTAAAATATAAATATAAATAATAATAATATATAT
GATCGTGAAATATGTCCAATTACATAAATTCTCCTAAATATATCCCAGGTTAAAAATCCTTTGTTAGTACATCAATATAG
ATAAATGTTATATCTTGGGCTCCAAGTAGCAATTAAACCTCACTTTATCGACTTGCTATATAATAAATCGAATAAAATAG
TAATCAACTTTATATTTTTGAAAAAATATCAAATAGGATGAACATGTTCACATTTGCCTTTTGACTTAATATGGTCAATT
GGTCATATATACTTCGTTTTGTATACCTAATAATTAACTTTTTAATTCATTTTTATATTACATTTTTACTTAAATTCCTC
CTTAAAGCAAGATATTAATAAATTTTAATTGCTTAAATTTGACCCAAAAAGAGTTTTGAGTTAGCCATCCATTGTCCTCC
TTTTGCTATTGAATAACAAATTTTCCATTCTATTATATTTTTATTTTTTTTTCAAGAANNNNNNNNNNNNNNNNNNNNNN
NNNNNNNNNNNNNNNNNNNNNNNNNNNNNNNNNNNNNNNNNNNNNNNNNNNNNNNNNNNNNNNNNNNNNNNNNNNNNNNN
NNNNNNNNNNNNNNNNNNNNNNNNNNNNNNNNNNNNNNNNNNNNNNNNNNNNNNNNNNNNNNNNNNNNNNNNNNNNNNNN
NNNNNNNNNNNNNNNNNNNNNNNNNNNNNNNNNNNNNNNNNNNNNNNNNNNNNNNNNNNNNNNNNNNNNNNNNNNNNNNN
NNNNNNNNNNNNNNNNNNNNNNNNNNNNNNNNNNNNNNNNNNNNNNNNNNNNNNNNNNNNNNNNNNNNNNNNNNNNNNNN
NNNNNNNNNNNNNNNNNNNNNNNNNNNNNNNNNNNNNNNNNNNNNNNNNNNNNNNNNNNNNNNNNNNNNNNNNNNNNNNN
NNNNNNNNNNNNNNNNNNNNNNNNNNNNNNNNNNNNNNNNNNNNNNNNNNNNNNNNNNNNNNNNNNNNNNNNNNNNNNNN
NNNNNNNNNNNNNNNNNNNNNNNNNNNNNNNNNNNNNNNNNNNNNNNNNNNNNNNNNNNNNNNNNNNNNNNNNNNNNNNN
NNNNNNNNNNNNNNNNNNNNNNNNNNNNNNNNNNNNNNNNNNNNNNNNNNNNNNNNNNNNNNNNNNNNNNNNNNNNNNNN
NNNNNNNNNNNNNNNNNNNNNNNNNNNNNNNNNNNNNNNNNNNNNNNNNNNNNNNNNNNNNNNNNNNNNNNNNNNNNNNN
NNNNNNNNNNNNNNNNNNNNNNNNNNNNNNNNNNNNNNNNNNNNNNNNNNNNNNNNNNNNNNNNNNNNNNNNNNNNNNNN
NNNNNNNNNNNNNNNNNNNNNNNNNNNNNNNNNNNNNNNNNNNNNNNNNNNNNNNNNNNNNNNNNNNNNNNNNNNNNNNN
NNNNNNNNNNNNNNNNNNNNNNNNNNNNNNNNNNNNNNNNNNNNNNNNNNNNNNNNNNNNNNNNNNNNNNNNNNNNNNNN
NNNNNNNNNNNNNNNNNNNNNNNNNNNNNNNNNNNNNNNNNNNNNNNNNNNNNNNNNNNNNNNNNNNNNNNNNNNNNNNN
NNNNNNNNNNNNNNNNNNNNNNNNNNNNNNNNNNNNNNNNNNNNNNNNNNNNNNNNNNNNNNNNNNNNNNNNNNNNNNNN
NNNNNNNNNNNNNNNNNNNNNNNNNNNNNNNNNNNNNNNNNNNNNNNNNNNNNNNNNNNNNNNNNNNNNNNNNNNNNNNN
NNNNNNNNNNNNNNNNNNNNNNNNNNNNNNNNNNNNNNNNNNNNNNNNNNNNNNNNNNNNNNNNNNNNNNNNNNNNNNNN
NNNNNNNNNNNNNNNNNNNNNNNNNNNNNNNNNNNNNNNNNNNNNNNNNNNNNNNNNNNNNNNNNNNNNNNNNNNNNNNN
NNNNNNNNNNNNNNNNNNNNNNNNNNNNNNNNNNNNNNNNNNNNNNNNNNNNNNNNNNNNNNNNNNNNNNNNNNNNNNNN
NNNNNNNNNNNNNNNNNNNNNNNNNNNNNNNNNNNNNNNNNNNNNNNNNNNNNNNNNNNNNNNNNNNNNNNNNNNNNNNN
NNNNNNNNNNNNNNNNNNNNNNNNNNNNNNNNNNNNNNNNNNNNNNNNNNNNNNNNNNNNNNNNNNNNNNNNNNNNNNNN
NNNNNNNNNNNNNNNNNNNNNNNNNNNNNNNNNNNNNNNNNNNNNNNNNNNNNNNNNNNNNNNNNNNNNNNNNNNNNNNN
NNNNNNNNNNNNNNNNNNNNNNNNNNNNNNNNNNNNNNNNNNNNNNNNNNNNNNNNNNNNNNNNNNNNNNNNNNNNNNNN
NNNNNNNNNNNNNNNNNNNNNNNNNNNNNNNNNNNNNNNNNNNNNNNNNNNNNNNNNNNNNNNNNNNNNNNNNNNNNNNN
NNNNNNNNNNNNNNNNNNNNNNNNNNNNNNNNNNNNNNNNNNNNNNNNNNNNNNNNNNNNNNNNNNNNNNNNNNNNNNNN
NNNNNNNNNNNNNNNNNNNNNNNNNNNNNNNNNNNNNNNNNNNNNNNNNNNNNNNNNNNNNNNNNNNNNNNNNNNNNNNN
NNNNNNNNNNNNNNNNNNNNNNNNNNNNNNNNNNNNNNNNNNNNNNNNNNNNNNNNNNNNNNNNNNNNNNNNNNNNNNNN
NNNNNNNNNNNNNNNNNNNNNNNNNNNNNNNNNNNNNNNNNNNNNNNNNTCGTTATAAATTTTCAGTACGAAGATGAATA
TGAAATTGTGACCTAATGATTCCTTCGACCTTCAAAATTTGGATTAATATATATATGAAAATAAAAGTTTTTGTATTATA
AACAACCCGTTTCAATTTTGAACATTAAATATTCAAATAATTCATATTAGCTGACAAAAATACCAAATGCTTATTGTAAT
TGAATCGTTTCAGGTTCACGCAAGTTGACACGAATATTATAATTATCAAAAACAAAATATGTACCTTGTATCACGTTATT
TTCCTTTTTTTTTTCTTCTTTTGTTGCTTTGGATCATATATATCGAGTGTTAGTTTTTTTTTTTTTTTTAATATGTAATA
GTGTTGTCATATTGCATGTCGGTTGGAAAGTTCCAAAAGGCCCCTAATGTGAACAAGTCCAACAATGGGAAAAAGAAATT
TTATTTTTCACTATGGATATTCGATATTTCTATTGAAATTTGACTAAATTCAAACTTGCATTTATAGAGTCCATTATAAG
TGGATGTTTCAATAATTTTCTTTTATTTTCAAAAATATAAAATCAAAGACCTATCAAAAAATCTCCAAATTCAAACTTGC
ATATTATAGAGTCCATTATAAGCGGATGTTTTCAATAAATTTCTTTTATTCTCAAAAATATAAAATCAAAAACCTATCAA
GAAAAGAAAAGAGATTTTGAGTATCTCACCATACTTATATTGATTCACTTATTTTTATTACTTTTTTGCAATATAAAAAA
AGTTGATTATTTTTATTTAAGAAAATGAACATTCTGTAAAGTGGAATGTTTAATTCAATTAATTAAGGTCAAGATATTGC
AAATCAAAAATTAGTACTACCAGATTTGATTTACAAAACCTCGATACAGAAATTTAATGAACAAATTACCAAATATAACT
ATATTCACTAATAATAAAAAGGCATAAATACATAAATATATATTTTAATATGATTTCATTTGATATTTATGCCCTCCATT
TTCAGGTATATATAAATAAACACTTAAAATTATATAAAATTAAACAAATAAACATATCGTCCTACGTGGTATAGTATACG
TTGAAAGCCACGTAAGACTCAAATTACTGTATACAACGTCGTCAGTAGCGGAGCCAGAATTTTCAATAAGGGGTTCAAAA
TCTGTAGAAATAGACATACAAAGTAGCCGAAGGGGGTTCAATATCTACTATATATAAAAAAAAGTTATTTTAATCATGTA
TAAATAATATAATTTTCCACCAAACAAAGTTCCCCATTAGTATAAGGTGACTCATGAACGTCGTATAAGATAAATATACA
AATTTAAGTGCGTATCTAAAATTAGAGGTTGAGATCAAGTTTATAAACCTCAAAATTGGTCATAACTTATATAGAAAATT
AATAAAATAAAATACACGTAAAGTCTAAAGTGGACACGTAAAAGTGAACGGGAGATAAATATTTATGTGCTAGTAACTGA
AAAAGGAAAAAGCATGTAGCTCGCGGGAAACCTATTTTGGTCATTTCACAATACTTAGCGTAACAAAAAGCTTTTTTCTT
TTCTTTTCATTTTCATTTTCTCTTCTTCTTCTCAAACATTTTTTTCTCACTCTCCATTTTCTCTCTCTACACTTTCTCTC
TCCTCTTCATCTTCTTCTTCTTCCTCTTGTTGTTTTCAGTTTTGATTGAGGAAAGTTTTGAACTCAGCAGAAAAAAATAG
TGGGTTTAGTTTTTTATTTGGTGAATTTTGGTGTTATGATTCTTCTATGGAGTAAAACCCCGGAATTTCAATGACCGGCG
TTAATCCCAAACGGAAGCTTGAAGATTATGCCGCCGACGAAGACGCTGTTTCATCGGAACTATACTTAGTACACTCCGCC
GTCAGGATGAGAAAAGACCAATCTGTCCTTACCTCTTTCACCGATTCCCCTCCACGTCATCATCAAAACAACAGCTCTGA
CTCAGCTTCATCATCGCCACAACAGCTTCCGTCATCGTCATCTTCATCTTCATCGTCGGTGTTCACTCAGTCAACTAGGT
TTCTGGGTCGTCTTCAGTTTTTTGTCAGGTTGTTATCCGGCGGGAATACTTTGGTGCTTCAAGCTGAGTCTACTGACTCA
GTAAAATCAATTCATGAGAAAATCCAGTTCATTACCGGAATGCCCATAACTGAGCAGAGATTAATCTACAGAGGGAAGCA
GCTACAGTGGGAGCAAACGTTAGCTGGCTGCGATATTCAAAATGATGCTGGATTGCAATTGGTTGGACGAATGCGGAGCA
CAGGGCATCCACAAGCATGGCAGCTGATAAATGACTTGGTTTCTCAGATTTTTGATCTGTGTAAGAGTGGTAATCCTCGC
CCTTCGAATCGTATAAAGACTAGACTGATTGAGTTTCTTACTATGACACCTCGAAATGCTACTGAAAAATCCGCCGAGCA
CCTTCAGATTTTCCTATCTTCGTGCGCCCCGGCAGCTTTGGTGATGCTGTATATGTCTCAAGCTAAAGTGAACAAAGATA
CTGCTGATGAATCGATTCGTCAATTTATTAATTCGAGTAAGACTGTTTTGCCTAATCCTATATATACGCAATGTGCTCCT
ATAATTTTAGAATTCTGTAAGTTGCTTAGTAGGTCTGCTGGTGTTGATGATTCTTTATATGCTCTTTGTCGGAGTAGTTT
AGGGGGTATAGTAGAGTCTGTTGGGGTTGTAAGTTGGGAGAGTAAGAAGACTGATGGTAAGGATGTAATGGAATTGCAAG
ACATTTTCCCATTTGTTCGCGAACTAGCAGCTAAGCTATCACATGCTTTAGAATCAAGTGTGGGATCAGACACCGCAATG
GGGCCTTCTTCGAGTGATGTGCGTGATTTTACTGCATTTATAGGTCCTATCATGAATTTGATAGGGGATCATGTAGCGAT
TTGCAGTCCAATTGCTTTCCCGTTGCAGGAGGAAGGCACCAGTGAGGAGGAAAGCAAAAGATTTGAGATGTTGTATTACA
GACAGCAGATTAAATGTTTGCATGATATTTACTTTGATTTGCTGGAGAAATTAGAGCTATGTCTAAAGAAAATGGAAGAA
TCTTTAGCATTGAAAGAGAAAGGAGAAGGTGAGCCTCTTGTATCCGGGTGGTCCCAGTATTTTGCAATTCTGAAGGAGAT
AAATGCTATATCAAAACTTTATAAGGGCTCGGAGGATGAGTTTTGGAATAGAATGAGGCAAAGAAAAGTTTCTTTGTGTT
TTCTGATTGTTAGATTTGCCAAACGATCTGAAGATCATCGGTGGATTTTGGAGCACAAGGAAGTGACTAATTTTGAGGTG
AGGAGGTATCTGGCCATGATGATGCTTCCAGAAGTGAAGGACGAGTACGAGGAGCTTCACGAGATGCTCATTGACCGCTC
TCAGTTGCTCTCAGAATCTTTTGAGTACATTGCACATGCAGATCCTGAGTCATTACGTGGTGGCTTGTTTATGGAGTTCA
AGAGTGAAGAAGCTACGGGGCCTGGCGTCTTGAGGGAGTGGTTTTTCTTGGTATGTCGAGCAATCTTCAACCCTCAGAAT
GCACTGTTTGTTGCTTGTCCAAATGACCGCAGAAGGTTCTTTCCAAATCCAGGTAAGCTTTTCTTGCCTTCATTTTAAAT
TCATCTGACATCTTTTTCTATATAAACTCCCATATCTTCACATTTTGTTAGTATTTGATTTCAAAGTTCTATATGTGGAT
ATTGTATTTGCATATGACATCTTTGTACATTGCTCTAGTGGATTGAATGAATTGAACTTGCATTCCTAATATTTTTATGT
AAAAACTGAACTGTAAAGACCCTTACTCTCTTTTTGAGAATTGAATAATGCTAAAGCTGTTGAGAGTGGGATTTGAACTG
TGAAGAACCCTATTCTTAAGTGTCTATTTCCTTGTTGTTATCCATTTAGTAAGGATTACCATTGCTTAGTGTTATTAGAA
GTCATCACTTCGTGTCTTAAAGCGATGAAGCAATTAATCAAGGGGTTACCACTTCATGGTTTTGGCCGTGTGTTTTAGAT
AAGTGTAAGACTTCACACAATGATGTGTGAGGCTATTCTAATGAAAATCAGTCCGTTCTTTGAATCTTTTTTGAGAATTA
GTACTGTTGTATTCTTCAGCATTCTCAATGCTGGCCACCATCAAAAACATGTTACAAGGAAAGTATACTCTAGCTTTACT
TGAATCTTAACTTTGATGAGTTGGAATATCATCGTTATTGTTTATTGGATGTTTGAAATTAGTTATTTTAATTGCAATTT
GATCAATAGATTGCACGATAAATATGTGTTTGGTGATTTTTACTTGTATAACTTGTACACTTTACTTCGAAGAAGTGTGT
GCTTCATCATGCTTTTTGCTTCAAGCCACATGAAGGCATGAACCCAATCGCTTTTTTGCCCTCAACTTATTTGTATGGTA
CATTATGTTTGCCAATGCCATCTTCTTCAGGTAATTCTTCACATCCTCTTCCTAGGTTGACCATATTGACTTTTTTGTGG
TCGTACATGACCCACAACTAATGGATCCTATGCGTACATTTCCTATGTCTCCTCCTCAAGGTCATGGTATACAAGTTCTG
ATTCAATCCTCCTTTTATTGCAAAACTGTGTCCTCTACATAATCTTTGAAGGGCTATTAAGTGTTCGTTTTTATCGTAAT
CATCATCTTGGTATCTTTTTGAGTTATCAATATTTGCTCTTAAGCGTTTGTACTTTTTTTTCCCCTTAAAATCAAGAAAT
CTCCAAGGACTAGTGGCACGGTTTGAAACTCGATGGATGATGGGCCCACCCCTCTACCATTTTCCATTTAAATAGCAAGA
TTTTATTTGCAGTAGGGCTCAAACCGATAATGTGTGCATAACTCAAGCATCACTGATTGAGCTCTTATTGTTAGACTTAC
GCCCCTTTTACATTTGTGCCGTCCTTGTCATGTAGTCATATCCTTAAAGTCTCTTCGTATTGGTATCAAGTTCAAGGACT
AGTTAGATAAAACTTCTGTGATCGTCAAGTTGCACTTCGTATTGCATCAAATTCGACCTTCCATGGAAGGACCAAACACA
AGGAAATCGACTTTGATTTTGTTGGAGAAGAGTTGCACCAGAGACATAGTCATTAAAATTTGTAAAATTAAATGATTATC
TTGTAAAAATATTCACCAAGTCTTTCGTCAGTCCACAAATTAGTTATATATGTAAATAGGTAGGTAGTTACTATGTGGAC
CAATTTGCATGAGGGGGTTAGAAGTTCACTTGGCGAGCTAGTTGTCTTAATTTAGAATCTTTTAATCTTTGTTCATGGTA
TTTCCCCCCTCTTGTTTTAGCAATTTTGACCTACATTAGGTTTGAATTATCTTCAACAATTGCTGATTGATAACCAATGT
ATCATTTTCCAAATATTTGAAGGTGGGATCAGGGCTTCTCCTGCCTGTCCAGGTCCCTATCTGTGCAGAGAAACTAAAAG
ATTCCAGTATTTAATCTGTAGCTCATAATTATTTTCGTTTAAACTTGAGGAGATTCAGCTATTTTGGCACCAAATCAATC
AATTGCACCAATCTCAAATCAGTTAGTGGTAGGTATTCTAACATGCAATATCTAAATATTATTTTGTTTTCTTGATTTAA
ATACTCTTCTTGTCCTCTTCGTGATTTTCTTCTGAAGTCCCCATCTGGTTGTCTTCTGCGGGGAATCAGATAAATGCTGG
GAAACACTGATATAGAGTTCAACATTCTGGCTGATGGATGACCATGCTGATCCTTAGCCAGCAAACTTTCTTAGACAAAG
TTAGAAATTCATGGTCCACTTTTCTTTGTATTGCACTATATATGGAGTACTTCCAAGTCATAGTATCATTTTCTTTTCTT
TTTGAGATATGTGGTTAGACAAGCTGACAATTTTCATTCATCATCATTGTTTCCATTTATTTGGATGAACTTGCAATGCC
TATGTTTTGTTGGAATTTTTTTTTATTTTACAAGACACTGATACTACTCTTATTATTGGGGCCTTATTGACATTCTACAT
ATTCGTATTGCAGCGTCGAAGGTGGACCCATTGCACCTTGAGTATTTTAGCTTCTCTGGCAGGGTAATTGCTTTGGCCTT
GATGCATAAAATACAAGTTGGCATTGTCTTTGACCGCGTGTTCTTCTTACAATTGTCGGGCAAGAGTATTTCCTTGGATG
ACATAAGGGATGCAGATCCATTCTTGTACAGCAGCTGCAGGCAGATATTGGAGATGGATCCGGAGATGGTAGATCAAGAT
ACTCTTGGTTTGACATTTGTTCGTGAAGTAGAAGAGTTAGGATCCAGGAAAGTTGTCGAGCTGTGCCCTAATGGGAAAAG
TACCATGGTGAATAGTAAAAATAGGAAGCAGTATGTTGAGCTTCTTATTCAGCACCGCTTTGTCACATCCATTGCTGAGC
AGGTAGCTCATTTTGCTCAAGGTTTTGCTGACATTATAACTACCGTAAGGCTCCAGAAATCCTTTTTCCAGAGCTTAGAT
CTTGAAGATCTTGATTGGATGCTCCACGGGAGTGAAACTGCTGTTTCTGTGGAAGACTGGAAAGCACATACTGATTATAA
TGGCTATAAAGAAAGTGATCCTCAAATATCTTGGTTTTGGAAGGTATGTTCTGTTTCTAGTCTTGCAGTCTGTACATTTC
CTTTATTTGGAGACTTCATTTCTTTTGTTTCATGTCAGTCTTTCCTCTGTTAACATTCTGTATAGAAGCTTGATTCTTTT
CAAAGGTATTGCACCAGGCAAAAATGTATATTTTCTTCTTTCTTCTCTTTATGTGTTTACTTCTTCTTTTTGGAGAAGGG
AGATTTTTTTTTTCCTGGTGGGGATGAGGGACTGTACCTTCCTAATTTTTCTTTTTTGGTTTTCCTAAGAGATTCTGAAT
CAAATTGCCACTGTTGAAGGAGAAACATTAAGGAAGAGTCCGTTTCACTTCTATGCCTATTTATATCACTAGATAATTCG
CTTGAAATTACACTGTTTGTTTTTACTTCTGTAGTTTCTTAGCAAATTCTCTTTGACATATAATATAATAAACTTAATTA
ATATTAGGATAAGCTACAGGGACACCCTTGCTAAACCACTTAAGTTACAGATACCTTACCGCTTTGTGAAACTCAGTGAC
ACCTTTGTTAGACCCTTTTGCTAAAAAGTGTGCAAGCGAGTATGCTATGGCCAATATGCCCTTTGTGCTTAATAATTGAA
GACTATGTGAAAGAGAAAGAAAGATCCAACTTCGAAACAAATTTAGTCCATCTTACAACTTATACGTGCAAAAAATGATG
ATTGCCTACATATGCCAATAAACGTAATTTTCAATGTGCAAGTCTTCGAGTTTATATTAATAGAGAGAATACAAGCTTAT
ATGTATATACTAGGTTATATATATATATATATATATGTATGTTTAATAACCATGTGTCCGGGCCAATTTGTGCGCATCTT
GACTAATTCCATGGGGTACCTGCCAGCAACACGTAACTATGTTCCCAAAGGCTAGGACAACAAGGAAGAAATCACCTAGT
ATTTCTGTCTCTGCTGGGATTTGAACTTGAGGCTTTAACCCACTTCATTGACCTTTAGGCACTTTAATATGACATGTTAG
ACTAGGCATTTCCACTTATCTAGAAAAAGGTACTTCCATTAATTTCTTTTTCCTTCTACCTTTTAATATAAGGTCTGGAT
TTATTGAAGTTAATATATAATTAAGCATTAGCCAAAGATGCTTGAAAAAGGAACTAGAATTTTAGCTTCTAAAGCTAAAC
AATGTGTGTGAGAAAAAGATATGCATAATTAGTGAATAGTAGCTTACTTTAGAAGGGTATTTTGGTTGTAAATTTCTCAT
TTTGTGCAACATAGACAACTTTCAGATACTTTTTGACTAGATAGGGTCATACATAGGTGTGCCAAATAGCACTAAAAAGC
TAGTGGGTTACTGTTTTTTTTTTTTCAAAATAAGGGTGAGGGATATCCAATATAGGCAATCTAGAGGGGTTGTCGTCCTT
TTTACTCTAATGATATGATTTAACTATGATTTTAAGCTCTATGATATTCTCTATCTTGTCTATACTAGGATGGTAAAAAT
GATACCCTTTGATATTTCTTTGATGCTTGAGTATGAGAAGGTAATGGAAAACGAACAAAAAGTTCCATAAACAATTGTTC
GTAGTCTTCTTTGATTGCTCAATGCTTGGATAGAGAGAAGCAATTACTTTTTAGAATTGGTTTATCTTTTTTTTTCTCCA
GAAATCCAGCACGGAGCAAATTTAGAGGCTAATATTAGGATGTGGACGTGTTGCCGCCCTTGGCTCACACTGTTATCATA
TTTGTAGGTGGAATAAGAATTAACAATGAAGAACTGTTGGTTTCTGTGAAGAGCATTTTGCAGGCTAAAAACTAAATGCT
TTGATTCTGGGTATAGGAATTTATCCACGAAAGCAACTCTAAAAAGCAATACCCTGCTGTCGGTTGTGCTGTTTGGAGAG
GTTGCAATCTTTTGATTTTGATCATCTATAGTCATCATGGAGATATTATGTCACCTCGTCTGTCATTCTACAAAACTTAA
TAAAGGATTTTTTTGTTGAGAGGTGCAAAGTTTTGTTCAAGTAGATAACCAAACAAGTTGAACAGTGCCATAAGATAAGT
CTTATTTATTCTGCTCCGACAAATCGATAGTTTGAGCATACATGCACATCTAGAGCTACCCTCCTTTTGCATTTAGTAGT
GTTGTGCCTTTGCATTTCACTTTCTGTGAATATGAATTGGGTAATAAGCTACGCAAGGATCCATTTTAACATGCTCCTGG
GGCTCGGATTACTGCAATTTTCTGTAAAAGACACAGGTGGAGAAAGCAAGCAAACAAAGTATCTGGTGGTCATTGGATAT
AAGTCCTGGATTACCTAATTGTTCCTAAGGTGGACTTGGGGACTTGGTTGTTACTACTTCGAATATTATGAGGATGACCC
TCGGTTTATGAGATTTGATTCATACCAATTTAAAATTTGTTTTCTTTCATTCCTGCAGATTGTTGGGTGCATGTCAGCTG
AGCAGAGAAAGGTTCTCCTCTTCTTTTGGACTTCAATAAAGTATCTTCCCGTCGAGGGTTTTGGAGGTTTGGCCTCTAGG
CTTTACATCTACAAAACTAGAGAGTCAAATGATCGTTTGCCTTCTTCACACACATGCTTCTTCCGCCTATGCTTTCCTCC
TTATCCATCCATGGATGTCATGCAAGATCGACTTCACATTATCACCCAAGAGCATGTCGGTTGCAGCTTTGGTACGTGGT
GACACCATCGATCTTTTTGGACCTGAATCGGACTGCACATAAGTTATGTAATCAACTTGTACATATGTATAGCGTATGCT
CCTATTTGGAACTTAACTTTGGTAAGGTTTTTCTAGTTGGTTTAAATGGTGGAAGGTTGTAGTTTATTCTCACCTTAATT
TAACTTTTATACAGGTATAATATCTGTTAATAAAAAAAAGTAAGAAGGGTCAAGTTTTTCTTTTAACTTCTAATTATATT
TGTTCATGTGTGATTGTTGTTTATATTTGTAAAGCTTAGGGTTTATTTTCAATCTTTGTCATGCTAAAAAGAGCATGCCT
TGGGAAGTGATTGTAATATTGCCTTCTCCTTTGAGTTAGATTAGCAAATGTATTATATTTGTATTGAGTACAGATTTGTT
TGGCATTTCACTTCTTTTATGGTTGCAATCATCAACTTTTCTTGATATGCCAGACACCCTCTGGACTCGATGTCACTAAT
CTGTGAAGAACGGTACTACATCAACAACATACATAGGGTAATCTCACTAGGTAGGGATTGGGAAGGTAGAGTGTACGAAG
ATTTTACCTCTATCTTGGAGGTAGATAGATAGACTATTTATTTTCGGTAGATTTTCGGCACAAGGAAATAAGCGGGACAA
CGTTAACTATCTACTTAACCTTCTACCCTAATGGATGTGTGTCCCTCATAATTTTCTATCTAAGGTCATGTCCTCAGTTA
GTTGAAGTTGCGTCATGTTCGGTTTAATCATCTCTTTCCATTACTTCTCCAGTCTACCTCTCTTGGAACCATTCATAGCC
AACTTGTGGAGAATGGTATTACTAGTTGGGTTTTTCTCTTCTTTTTTAATGAGAAGAAATGGTTCGAGCCTTTTATTTTG
ATTTCACGAATCTAGAGATCCATGAATCGAAATCCTAATGCATATAGATACAAATGGTCCAACGAGATAGGGAAGAAAGA
GAGATGAGGCATTCACTTATTTTCAGATATCCAAGCTTCATGTTTCGTGAGAGTGGTACGATACGTGGATATATTATATA
TTACACAAAATCAAAATAGGATAGTTGAAATGTAGAAGTGCTATGAGAATATTATATTATACCATATCATATATGATAGA
GAGATGCATATACTGAGGCTCTTGGGTTGCTATAGTATTCGATATATCCACAAGATGAGTGTTGTATAAATGTGAATGTT
AAGATAAACCTACGAGTATACTAAGACAAAAGAATGAGATCCACGACAGAAGGTGTTGTTTGTAAGTAGCACATAAAAGA
TAAAATAAGAGATCGCTTAAGATGATTTGGTCATGTTCCGTATTAACTTTCAGATGTTTTGTAGTTTTTATTTTGTATGT
AATATATTGAGTTGAGCCAATTAGAACGACTTGATAAATTAAGATTCTTATAATCAATCTTGACTTTCTTGTGATTGAAG
AGTAGTTATTGGTACTATAATTTAATTTTATTTTATATTGGGAGGAGAGTTTTAACCGTTATTTTAAAAGAATTGAGAAA
TTTCAATTATTTTATCGTACCCTCTAATTAATTTAAAGTACAGAGGTAGAAGGTCACAATTTAGCGTCAAAGATAGTTTA
ATTATAACAACAAAACAAGCTATTCAAGGTGAAATTTAATGTATGAAAATATTCTTCAAACTTCGTTATAAATCTTGAAT
AGAGTTATTATTTCCCGTGCGTCGAGTATACACCCGGTACCCAGTAGCTTCCCGTAAACGATTAAGGAATGAGAAATCCA
ATCATTTTTTTTAAAGAAGCATTACCTATCATTTAAGGATGTGACTTAATAGTGAATAGCCATGAAAATTTTAGAGATAG
TAAGTGATCTCTACTCATTTATTAAATTCTTGGTGAGTAGAATTACCCAAAACATATACTGATGAAAGCTCGTAAATAAT
CTTTAGAATAATCAAAATAAAACAAGTTGGTCTAGATATCACTGTTATTAGAAAGAAAAGAGAAGAAAAAACATAAATAG
GCAAAAAGATATACTAATCCCCTTTTATTATTCAAAGATAGACTCAACACCCCCCACCCCCACCCCCAACCACAAACCAT
AGACCAAAGACACAAGGATATATGCATTACAACAAACATATTCCTTCATTCTAGTTATCATACTAAATACTACTAATAAT
AAATATATAAAACCTTAACTTAAAATATTAAAACATCACCCCCCCCCCCAACCCCCAACCCCCACCCCACATTATTCACC
ATCCTTTTTTATCATAAAAAGAGTCAAAATCAGTTTTACTCTTCAGTCTTCTCAACTTGTTCAACAGCTGATGCATCAAC
AACTTTTTCCTCTTCTTCTTTTGCCTCAGTCTTCACTTCAACTTTTTCATCATCTGTTGCAAAAACAACAAGAATAAATA
TGAGTAAAACATTGTCCTATTTAACAATGTGAACGTTTCTACAGGATTAAACAAGTCTTTCTCTATCGAAACACATTCTA
ATGCTTCCTTTATTAACCTACTAACTGCATGTTCAGGTGTGAGAACAGTATCCATTGCCTGGTGCCCCTAGATTAAATCT
ACTTAAACAACTTAAAGGCTTGGTCCGCGAAAAAAAAACAAATATTTAATTTAATAACTAATCATAAAGTTAAAAAAAAT
AGAAATATTTTTATCTTACCAACAACTTCTGGTTCTGCAGCTACTGTTTCCTCTGTTAAAACAGAGTCCTCTGTTTTCTC
TTCAGCCACTGCTTCCTCAACAGCTGGGACTGATTTCTCTTCTTCGGGTGCTGGTGCTGGTTCGATCACGGTGTCTTCCA
CATTAGGGACCGTTTTTTCTTCAACTAAAGCGGTTTCTTCCGCTGGTGTTGGTGCTGGTGCTGTTTCTTCTGTAACGGGG
GCTACTTCCTCAATTTTGATTGTCTCTGGTGTGATTTTCGCCTCGATTTCAGCTGGAATAGTTCCTACTTCTGTTGCTGG
TGTGGATTGAACCTTCATAACCAAAAAATAAACGCGGTGAAAAATAGAAGCAGGACGACTAGCATTGACATGAAATGCAA
TGGTGAGTATATATTAAGATCAAGTATTAAATACGAGTTCTGATGAACTCAATAGCTTTAGACTTTGTATTTATATTAGG
AAATTCATTGAATATGTGTTATTATTTAATTTGTGAACTCAAGCAACTTATATGAGTTTGACTACAACTTCAGAACTCGT
AAGCTTTAAATCATGAATCCGCTTTTGACTAGAACACGTAGAAAAAACGTGTGGTATTGAGATGAGACAGGAGATCCAAT
GCTCGAATGAAATCAAAATCAAATCGATTTAATCATACAAGATAAAAGATCATATAAATTGAAAACAATAAAGAAAAGGA
AAATGACTAGAGAAAAATGTACCTCAACAGTGGCCATTTTTTTATTACATATTAAGATATTAGTATTAAAAACTGACGAA
CTCAGTAGCTTTAGATTTAAATTCATTGAATATGTTTTATAATTTAATTTGTGAACTCAAGCAACGTAAATGAGTTCAAC
TACTAGTTCAGAACACGTAAACTTTAAATCATGATTCCGCTTTTGACTAGAACACATAGAAAAAAATGTCTGGTACTGAG
ATGAGAGAGGAGATCCAATGCTCGAATGAAATTAAAATCAAATCAATTTAATCATACAAAATAAAAGATCATATAAATTG
AAAACAATTAAAAAAAAATGACTAGAGAAAAATGTACCTCAACAGTGGCCATTTTTTGAAATTAAAATTGAAACTAATAA
GATGTGAAGAAAATGAAAAGATGAAAAAAGGGAGCAAAAGTGTTTTTGATAGTAAGAATGGTGATGAGAAATGAACAATT
GAGAGAGCTATTTATAGGAAAATAAAATGTACAATATTTAATGAAATTAATATAAAAAATAAAAAAGAGAATTTTTTTTA
AAAAAAAAAGTGAAAAGAAGAATATTGAGGGATATACAAAAATGACATCTCACATCTACTGACGTAAAAGGCTTGGACAA
ATTTTGCATGTCTAGTTGTTAATGTTTTTATTCTTTTTACTATTCTTTACTATACATATAAAAATATATACAGAGTTGTC
TTTGTTAGGAAGCGCTTTATTCTTCAATGTGGTATTTTTCGACGTGAATCCGAATTTTGTCGAGCTTCAATGTGAGTATC
AAACACCGGATAAGAAACCAAAAAAAAGTATATTACCTCCCCCGTTTCAATTTATTTATCTGGTTTTGACTTGATACAAA
ATTAAAAAAAATAAAGAAAACATTTAAATCAAGTAAAATATACAAAAATGTCTTTTAATCTTATAAATTAAGCATGTTAT
ATGGAAAGTTGAAATTAACCATTATAAAAAAAAATAGACTAAAAAGAAAAAAAAAATAGTATTAATTAGTACTATCAAAC
AACTCAATAATACTTGGTTTTTTTTTCTTTTACAAAACAAAAAATTAAGATGAGACTCTTCCTTTTTGCGGATATTATTG
AATAATTGATTCATTTATCTCAAAAAATATTCTATTGAATTTAAACGTTATGAGTTTTGAAACGTATATTTAACTTGATT
TACACTTAGTTTGGCACACACACTTACACTTAGTTACGGCATTCATTTTGAAATAAAAATTAGCTATGAATTCATCGTTA
ATTTATTAGTAAATATATCTTATTGTTAAATAAGATTTTTTATAATTCATCGCTAATTTTTATTTTTAAAGTGTAAACCC
ACGTTGTATGATTTATTGGAAATGACAAATCCACATGGTGTTGGAGGCCATTTGCTATAACAACTATCATATCTTTTTCT
TGAATTAAATTATTTGTGTTTTGTGCAGAGTCTAGTATGTAGGTGACTGTAGGACTATCATTCTTTCATGTTCTTCTAAT
TAATTATTATAATTACACTAGTTACACAGTACTATTTTCTTTTGTTTATTTGGTTTTGCTGCAATTTGGTTTGTCGGCGG
ATTCGATAGAATTCAATAATTTTGATCAAATCTTATATGTATGTTAAAAAAAATTACTTTATATGTATAAAATTTTACAT
TTGAGAAGGTTTAGACATGTCTGGATATCCCAGTGCGGGGATGTAAGAGGTTGGTTATGGACCGTTTCAAAAGAAGAGGT
AGACCTAAGAAATATCGAGGAGATGTGATTAGACATAATATGACACAATTGCAGCTTATCAAGGCCATGACCTTAGATAG
GAAGATAGGAGTGTGTCCATACTAGTAGGTATAGGAGTGTTTTATCTTGTTGCACTTACTAGTAGTCGTAGAACTACTTT
TGAAGTTTCGATTTCTGTGACTATCTATTATTTTGTGTAATTTGTAGTAGTACTATTACGTTCCTAATTATTGTTTTGTT
ACTATCCATTGTATATTGTATTTTCATTAAGTCTTTTTCTAGACTGTTTTTGTTTTGAACAAATGGTCTATTGAAAATAA
CCTCTCTTCTTCACCTCTGAAGTAGAAGTAAGATCAACGTACACTCTATCCTCCCTAGATCGGGACTACATTGGGTATAT
ATATATATGGGGAAAAAAGTTATCTTGATGCAATTTTCTATGAGTATTATTGGATCATGGAAAGTGTTGGCCATCATGAA
AAGCCATACAAACTAAATTACTACCAACCCTTCGTCTACGGCATGCAACAATCATTCACCCTCTTACCACCTAATTAAAA
GTAAATAAATAAAAGCTTAATACACCGTCAGCTTATTAAATTTGTCTAAATATTTCATTTAAGCGTTCAAATTAAATCAT
GTTCTATTTAAACATTTCAAATATTCTTAATAAGTTGATTCAATTAGACACTTTCGATTCAAATTTCAGAAGAAAAAAAT
TGTGAATGTTTTCATTTGCCCATTAACTAGATAGTTAAGCTAACCACAAACTATAAATGTCATATTTTTTTTAATTTAAC
TCATCAGTCTCAAGTAGAATTTTTTTGGTGTTTTGCAAATTATTGAGACAAAAGCAGGTATAATTGAAAATAATGATATA
TTTTATGTGATTAACTTAACAACCTAATTAACAGATGAATGAAAACAAACACAAAAATTTAAATTTCAAATAAAAAATAA
TTTATTTTAAAAAATTATTAGAAGTTGAAACGTTCATATCATTATCATTATGTTGTATACGTCCATGTTAAAGATTCATA
TTGGGGAAAATGGACATTAACGTTAAGAGGGGGGCACTAGGCCGGCGCTTATTCAATCCCCACTCACAAATTGTGATCAT
TAACAACCCCACACTTCTTAACTCGTCGGGGTCTGGATTAATTTGCACGCATCTCGATTAATTATACGTATTGATATCAA
GAATATTGAGTTACATTGTGTATCATAGTTTGAATAGATAAAAAATCACCTAATATTTTGCATTTATTGATTATTTTTTA
AGTGGAATGATGTTAAACCGTAAATTTTTACTACATTGCCCCTAAACTAAACGTTCTTAAGAATTCACGCTTTTTCAAAT
CTAGAAAACAAACAGAATTCTAGGATTCCTTTTAGAAGAGCTCTGATGTAACTGATAAAATTACTGACATGTAGCAAGAG
GTCAGAACCTCACATGTTCAAACTATGAAAACAGTTTAAAATTCTCGTGACACGATTTTTTCCTGAATCTCGCACACGAT
CACAATTTCCCAAGTTCAAACTGTGAAAACAGCGTAAATGCGATGCTCTCCTAAATCTCGCACATAATCACAATTTCCCA
AGTTCATACTATGAAAACAACGTAAAACTCTCGTGATTCGATCCTTTCCTAAATTCCGCGCATAGCATGGTCCTATTTGG
ACTATGCATAAACAACATGAATAATCTGACGTGGCAACTTTTGTTTTTATTAAATATTTTATAATAAAGTCCATGTAACA
ATGTGGGACCCATCAAACCGCCCATTCTAAAGATGCTTTAGATCAAGTGGGTCCCTTAGATGCTTTTTCAGGTATAAATC
TCGTGGGCCTTGGGCCCCACTTGCCTTTTTGCCACGCTGGAATTATGTCATTGCCACCTAGATCTATGATCCCTAAAATC
TAAATTTCATTATTACTACTTTTTTTTAGAATTATTTAAATAGACTAAAGCACTTTATCTATTAAATTTAAAAAAAAAAT
ATAATTCAAATCTTATTTATTATGTAACTAAAGATTGATGATATATGCAAAAGTTAGATTTAAATCGATGGACTTACGCT
TTATTTTGACATTATTCTTTTTAGATTCTTGACAACGATGAATTTTTTTTCGTGATTAGCAGAAGTGGTTAAATGAAAAT
ATGAACTGATTGAATAAACTAGGGGGAAATTATAAAAATTAAGACAAATAGTGTGTAACTCATAAATGGCACTCTCTCCG
TCCCATTTTATGTGGCATTTTTTAAATTTCGATATTCAAACAAGTCGATCTTTGACCGTAAATTTTTCATAAATCTTTTA
AACATTTTGAATTATCAATATTGTGACTTATAGTACTTGTTACGTAGTTTATAAATATATAAATTTCATTTTAAAAAATG
TAGATTCCATGCACAAACTCTCGGATAAACTTAAATTGTTTGACTCTCAAAAAATGAAAAAATGTCAAATAAGTTAGAAC
AGAGGGAGTACATAGATTAAGGGTGCAAAATTGTAGCAAGTATTCGATGATAATGATAATTTTAGGTAGAACTCTAAAGA
TTTTTATAATTTAAAAATATGTACCAACTACCAAGTATCATAAAAGAAAAATATACTCCTTGAACAATTATAATTTCAAA
AATAAAACTTTTAAATATATGTAGTATTATAATGATATTAGATTTCTTAAAATGTTTTAGAATGTCTCTTTTACAAAAAA
AAAAAAAACACTTTCTATAAATTAAGTTTGTTTATATACTTATTAGATACATATAATAATAATAATAACAACAACTATGT
CACGATCTCAATAAAATCTGTTTATAGATAAATACGCCTCAAATCCAATTAAACTTGGTTGATTCGATTATATATAAATA
TGCTTTAGTCCAAATACAATAATAATTACGTTTCAATTCTGAGCAAAATTTGATCGGTGTATGTACAATTCCAATTAAAT
TTTGTCGTCTACACAACTACAATCAATTCCAATTAAGGCTAGGCATCGGACCGGATTGAAACCACCGGACCAGAACGAAC
CGGTACCGGTCCGGACCAGAACGGGACGGGTTGACCGATTTGTTGATCGGTACTGGGATGAATCGAACCGGAATTACCGG
GATGGATAGTAGGTTCCGTCCCGTCCCACTATATACCAGGATGGAACCGAATCGGACCGGATCGGAATGTAACGGGATGG
GATAAACGGGACGACACATATAGCTATTTCAAAAAATAATAATTTTTTTTTAGTTATTTTGATTTTTTGAATTACGAAAA
TATGAATGTTTATTTATTTTTCTAAGTTTAAATTAATTGTTTTGAATTTTATAATGTAATTTTACTTAAGTTTATTTTAA
AGATATTTTTTTAATTTTACTTTTTAAATTTGCAAGTTTAAGTTTAATAAAGTTTTTTTGTTTTAAAGCTTTTGAGCTTA
AGTTTTCAAGATTTGAAATTTTGAATCTTTTGAAGTTTATAAGTTATTACTTATTAATATGTTATAAGTTATACTTATAA
CTTGTAATTTAAATAACTTAAGTTTGTAATTTTAAAAAATTAAATAAAAAAAAGGAATAAACAATGACACAAATTAAAAA
AATATCAATCCAATCCATTTTTTTTTAAAAAAATATGCCTATATATAAATTATAAAATATAAATTAATTAATAAAAAATA
ATTAACTGGATTACCAGACCGGAATCGGACTGGACCAGAATATACCGGGATCAACCGGACTGGAATTACCAGGATGAAAT
TGTGATTATGTTCCGTCCTGAGTACCGTTTCACGGTGTCCCATTCCATTTCGTAAACTACCGGATCGGAACGGACCGGAA
TGGTACCGGACTGGTACCAATACAACCCGGTCTGGTGCCCAGCCTTAGTCCCAATCGAATTTAGCAATTGCATGAAAATT
GATGCTTCTTTTTCATTAGTTTTCGTCCTCGTTAGCGCTTAACTAATATGATAGAAAGAGACTCTTGTTTGTTTGGTAAA
CTCTCATTTTTTAATAGGTATAGGTGCTTGCTCAAAGAAGGCACTTTTTATTTTCATTCGAAATTAAAAAAGTATGGGGC
CGAGTGTAACGACCCTTTCGAAAGGATACCACCACTTAAACAAGAAAACTGATTAAATACTTGCGACATTTAAAGAGATT
AACTATGGCCATATTGATTAAAATTTAGTAGAGGGATTAGGTTCATAAAGAAAAAAAAATTGTTAAGGATGTGCATCTTG
TCCATTTAAACATTTATGTGATGTCAAAATTTATATGGCACGGAATTTCAACTTATAACGGAAAAACCCTCCCAAAAATC
GTTTAAGCAAATAACCGATGAGCTTTTCATGCATATATTATCTTCACACTTAAGGATGAAATAACAAGAATATTGCCCAT
CCGTTCATGCTTCACACAAATATTCAAAACAAATAGTAAATTTAGTATATTGCAATACTTGGGCTTACACACCCCAAAAG
AACCAAAACATATAGCCATACTTAATTTACAACCCATGGTGACATGATCACATTAGTCCTCGAAATTTCATGTAAATATA
CAACACAAAGATCATGTACAAGTCCCAAGGTGTATACAAAATATAGATGCCTATATGCAAGTGTGATCTTCCTTAAGGCT
CTCAAAGTCTCCCTCTCCAATGGCCAGCTTCATGCATCCACTCGCTCATTTCCTACGATAGAAACAACTATCGCTAAGCA
TATAGCTTAGTGGTGCAAAACTATAGTTTCGGAGCCATCCGATTCACAAAACAAACCTCCTCAAGTCATGGGCAACATAA
TTGAACATAATTAATAAATCAAGTAAACAATATATAAAGAGTATCAAGTTCTATATTTAAAGACTCAAATGTCAAGAACG
TTCATAGTATCATTTTTCAAGAGATTCAACAACAAGGCTCGCCCAATATGTACATCATGTCTTCACACCAAGCACAAACA
AGTATCAAGAAGGGTCGACGCCCTATATCAAGAAGGGTCAAAGCCCAATAATCAAGAGAACCAAGAACCATATTAAAAAT
GGCTTTCTAATTCGTACTTAAAATGGACAACATTCATACTTAAGACAAACTAAAAATCCAGAGTCAAGATGGCAGATGAT
CCGAATCAAAAGGAATGCCAAGAGTGACAAAGTCACAGCCACAAGAAGGACAAGGTCCCAACAAGAGTGCCAAGTGATCA
AACAATCCGTACAAGTGGGCAAGTTACACAAGCATCTTTAACGTCTCAAAGGATACCAACACAACAATGCAAAGTGACAA
GAGGTAACCAAGGTACCAAGATTCAATTTCAAATATACTAGAGGTTAAAAGAGTGCAAGTACAAGTTTATACACAAACCT
CGGTGCTTTAGCAAAGAAACAGTCCAACCAATGTATCAAGGTCCTCAACTTGTTCACGAGTATATACAACCTTTAAAATA
CAATTAAACAACTTCTTTAATCCCTAGAAGCTCAATAATATTGATGTAAAATTGGATCATCATCATAAGTAAAATTAGCC
TGCACAAACACAACAATGCTCCCAAGACAGTGATTCTGGCCAGCCTAGCACCTCATGTCGCAACTTAGATTTGAAATGGA
AAACAGCAAAACTAGACTTTATAACCTTCATGAAATATGTAGATACATCTCTTAGGGTTGCAAACAAACAAGAATCACCA
CAAAATGTATTTTGTACAACAAGATATAGTCAAAACACTAACAGCTGTTCATACAGAATTTGAAATTCCAAAATCTGGAC
AGAACTTGTCCCATGTTGCGTCCCATATTTCGAATTCATAACAGCTGAATCAGAGTTTTACATAAACATAAGAGTTGTAG
GTCTACGAATTAGCTTTCCAAATCATAGTTACTCACTAAAAACTAAGTTCTAGAGCCAGAGATATATTAAAACTTGAATC
ATATTTACCAACAAGAAGTGTGTGTTCTTGAATTCCAGCCAAAAGGGCCAAGTTTTCTCTTGTGATTTTGAAGAACAATC
TGTTAAGCTAAGGTTCTAATGTTTTTAGACTTGAGGAAAACGAAATTAATTATAGGGGGTGTGAAAAATATATCTTCCAA
AGGTGATACTTATTACCTAAACAAAAGTCACCAAAAGGGGCTGCCCAACAAAAAGTTGGCTGCCCAAAAAGCATATATAT
ATACCTATATGTATATCCCTTACCTTCCTTTTTAAAGTTATACATAATTCTAATTAGGATATTACCTAAACACCCCATCA
CAAATCCTTAAATTACGATAAGAATTTATGCTAAGCAAGTTGGCAATTATCACAACACTTCAAGTTCCCAAAATGAGACT
AAAACATATTCTAGTAATTAAGCAACGGTAAATCGACATGCGACTCTTGGTTAGTATTTAGGGGTGTTACACCGAGGATG
TCTGCCTTGTTATTAAAAGAAGAGAGTCGGGTAAAATAAACTCTTCTTGGAAAGCATTTTAAAGTTTCTAGGATGATAGA
TCATAGATCATAGACCATAGTATTGAGTAATTTCTTCCTATCTATTTAGGTCTTTGATACGTAGCATTATTCGTTATTTA
TGTTAGTAGGAACTAGAAAGTAAGCATGTATTTGTTGGACAGTTGAGATACACACAAATTGATCCAAACAACACCATTAT
AATAAATTAAAGACAAACGAACGTATAGCTCAATGTCTAGCCCAGAATTAACCAGAACTATTCCAATGAGTCCTCATATG
GAGAACAAAAAGGTGAAACTATGGCAAATAACACGAGTGTTTTGTATTGTATCGAATACACATACATACACACACAATAG
CGATGTAACTAAAGATTTTGATTCCAATGAGGACAACTATGATCGTGAGTCATAGCAGGAATAACAAAAAGTCAGTTTTA
AGTTCACAATTTAACATTTGCAGAAATTCAATGTGGTCTCTAGAAGGAAAATATCATAAATCACAACCAAAATGGTTAAT
TCATCAAAGCTTACAGTTACTAACTTGCATCCAAAATTATAGAGTTTGAGAAATTTCAAAACTATTACTACATGAAAGTG
GCAGCAGATTCACCAACTTTGGTCAAGAGAAAACAAAAGTTACTATGACAAGCATCTTGGCTTTTGAACAATGTATACCG
TCTTCAGCAACGATGACCACATGCATCGAGAAGAAGCTCGATCAGCAAGCAAAATGCTGCATATCCAAATACGAAATAAC
GCCAACGCAGATCCTCATTTCACAAGTTTCCGCAAGACTGATTCAGCTCGCTGCTCGAATTTAGGTAGCACCCAATCATG
CTGAACGATGTCTAATCCGTCCTTTTCTGCTCCCAAAGTCTGTAGAAGAAAATTAACTTCTATAAACGCAGAGCAAGATA
TAATAGGAGAAGTGCAATTTGTTCACAAAACAGACATCGTCGAATGATTAGTTTTCCTGGTCCTGCTCAGCTGTGATTGA
TTTCAAATAGCTAGCAGCATAATATCCATTAGCCAAGGTGCTACTCAGTGAAGTTAGGCATATAAGGATAGATTCAAGAT
TTTGTCAGGACCAATGTCTCCATAATGAGTTCAAGCCAAAAGGATGGCACCTTTCCTTCTCCACCGACAAACTATTTCCT
TTACTACTTGATCAAAAGGAATCTAGTTTCAGGGTGCCAGAGAAAATGCAACGGGGAAAAACTAAGGACGAAGAAGGACT
GATACGAACTAAATATTTCTTGGTCCCAAAGGGAACTCTTTAAGAACAAAGCACAAAATGCTAACATTTTAGGGTAAGAA
TACGAAAGTTAGTTTGGTCTTGATTGACATAATGTGCGCAGAATATCAATGGAGAAATTTGATTACAAGCATGTAGCCTA
AGAGAGTTTTACCTTGCTGGGGTCCATACCAAATCCGCTCATTTGCATCATGCGTTGAGTATCATCAGTTGCTGCATCAA
ATATCGATATAAATAGTTTAAATTGGGAAAAATAAAACCAAGTGAATGGTTCTCTGGAATTAAAACTTCTCAATATACAT
TAAAAACAGAAATTATTGGCCACGACTTGACATCTACTTGCGAAAAAAGAAATTACACAAAACTTCTACAAAAACTACTG
ACCATTTTCTTCTCCGAGAATGAGGCTGAACAGACCCCTTAATCCGAACAGATTGAGAAAATACCTGAGCAGTTTCGTAG
AAAGTATAAGATACAGGGCGTTGCCTATTACAGAACATAGCTTTAAAAACACTAGTACTTTAGAAGATTAAAATTAAGTC
ATGAATGCAAATGTTTACCATGAACGACTGCTGACGTAACTGACATCAACTGTGCTTAGATCAATGCCATTTTGCAACAT
GGCCCTGAACCTCTGAGTTAATGGAAAAGGTATCTTCGCTGAAACAACGCCCGAATTTATGTGAGTTAATATACTATTTC
AAAAAAAAAAAAATCTATTTCAAAAAAATTTATGTGAGTTAATATAAGAAGGAAAACATAATATAAAGTTTCACGTTCAA
GATAAGAATGCACTATGCAACCGAGATATTAATATTGACAAAGAAAATAAGGAATGCAATCTTGGGAAAAGGAATACCTG
CTACAAACCCAGAGAAGAAGAAGTTGACCCATGCAAATGTAAGAGTCTGGCAAGATGGAGAACACACAAGAAAGTAGTTA
GATTCACAAATTATTATATATCATCAGCATTCAATCGATTATTGTGAAAAATATCTTAGCTGATGAATTAGTAGGATAAT
ACCTGAGGGATTATCATTGACAAATTCTTCTTCATCATATCCATAGCCATGTTTGGGTCAGAGAACATTTGCGCCTGTGG
ATTCGCAGCTTGGCCCTTGGGAACATGGAGTAATCCATTTTCCTGCATTGTTATATGTAATATTTGTAAACTATTTGTTC
CTAAGAAACCTAAGGCCCTCCATCAATGGATTCAAACTAAACAACATGTTCTTACAGCTAGTACCATTTAATTACTGACA
AGTGAACTACTGGACAAGAGTTGTATTTTCAGGTTTATTAATTTTCTTAAATAACAAAACCTCATATACCAACCTATTTA
GTTATTCAAGTTGAACACAAATGGTATACAACACTCAAGACACTTCGGGGCCAGTTCCTAATTATTTTACTTCTTAAAGC
ACAATTGCTCATGTCATCCAATGGGACACCAATAAAATTACTTTAAAGTATAGTCAGCTTGCAACAAAATTGAATCTCCA
GTTTCCTTATTTGACCAACCCCTTCGATTCCCTTGGAAAGAGAAGTATGAGAAGCCTCTATTAATATGTTTATGTACTGC
ATAGATGTTGATGTTCTTTTTTATATGTGATGCTGAACGATTTTCTTTTAGTAGCTTACAACAATTTAAATTGATGGTGT
AAATACCTATATGTATTTTCGTAACTACTTTGAATATATTAAGTCCACATAAATAAATACAAAATTCTACTCATGTACAA
ACCATGTCCCCCTATTTTTTCAAAATTTGTGTATGCAACGGTGTTTCTACCAGACTCTTTGCATCAATTACAAAAGACAT
TCAAATTCAACCAAATAAACTTCAGTGTTGCACATAGACATGCTTGCATTCACTTTAGTTGAAGTTTTCTATATCATGCT
CACCTTCACTCCACCAATTAACAATTACTAGCTTCCATATTCTTCACTTAAAGTACCTTATCATCATTCTAGGTGGTAAT
TAGCTAGTGTTCACTAGTAATCCAACTATTTAACCTCCTTGTTGTACAACTCTTCTGCATCTTAACTGCTAGACTAACCA
AAGGTAAGTGTAGAAAAGGAAGCCTGAAACACACTATCAAACAACAAAAGGCAGAATCACGTCCAAACTGGCAGACTCAA
CTTTTCTGATGCTCCCCCTGTCCCGGAAAAAATAATTGCATATACTTCTATAGTTTAATGTGGTCTTCCCAAAATGGTGT
TCATGCTCCTCACTAAAGAATCTTTCTCATCAACTAATCATCAGTTGTTAAGCATCATACTACCTCAAAAATCAAGCAGA
GCCAAATTTTATCCTGATAACACCTCAAACTTGTAAAAAAGGAGGCCTTTATAACAGGTTTTCAATCCGTTTTCCTCCAG
AAACACTATAATTCAAGTTTTGGCTTGTTTTAGGTACGAGTCAAACTAAAACAATCAGATCAGGATAGGAGAATTCAGTA
TTACATCTATGCATTTATAAGAGGCTGCTATAACACATGTAATAGCAAAAAGACCTTGAGAGCTTCTCATGTTTGATTCC
ATAGCCCAAAAACTAAAAGGGCAATGGATAACTTGCACCAACCATCTTGGTCCAGTTTTAACCAGCACCCTCCTTTACCA
CTCTTTTCAGATTTCTGTATCTCTCTCATACTACCCCTCACTTCCCTAAGTTATCAAAGTTCCAATCCATCTTACTTATC
TCAACTTTAAAACTTTTCCACCATCTGTTCATGCTTTATTCATTTTAAGAAAAAAATAAACCTGTTCAACTTGTTAGATG
AATTCTTAATTTCTACAATCAAGCTTATACAAAATACCAATATCAAACAACCACCTTCACAAGATCAACATAAATGAATT
TAATAAGCAAACAAATAAACTAAAAATATTTCGTTAAATACAAAGTTGTATAACATCAAACCTCATTGCTGTAATAAGCT
TTCCTTGCACGAAACGATTTAGCTGGAATATAATTAGCCCCAGCTCTCAAATTCCTTGCCCTAATTATCACTTGCCTGAA
ATAAAAAAACTTAACAAATTCAGCAGGACAAAAACAAAAACTAAAATTCATTAAAACCCAATAGAAAGAGCTTAGAAAAG
AACCCTTCTTTGACGATTTTAGGATCAGGTATTTGAGAAGAACCCTTCATAAGCTTTGAGACAAAGTAACGAAGTACTCC
AATTAGAACCATAACCACTGATAATGGAATCAATACCCAGTCTCTAATGGCTGTATCCAATACCAAATCTTCCGCCATTT
TCGCCTTCGATAGATCTCTCTCTTTCTCTTTCGATCGAATTTGGGATTGGAGTTTCTCTCTTCGGATCTTTTGCTCAGCT
AATTTTGGAGAAAGATGGTTTGTTCTTCTTATTGGGCTGATAATGGGCCATAGACTAATATATGGGCTGATTTATGCAAA
TGTCAAGAAAAATTACACCGCGTGACAAATATTTAGATTGTATTTACGATTATGTAATGTAGCAAATATACAATATACAA
ATGTGTTGATACAATATGTGTTGATATTCGTTTGATATAATTGATACTTGCGGCTTAAATACAACCTTTTCATCTGATAT
AATAGATATTCGCAACTTGTTCTTTTGTTGATACAATTAATACTTGTTGATACAATAACCGTAGCTATGTTTCGTAAATA
GACAAACTATAGCTACATCTCGTAGTTATGGTCTAAACTACTGAATATGAAAATGGTGTAAATATAATCCTTGAGAACAC
TTTCTCAGATAATGTTAGACTTGCGTTTAATATTTATTTATATATTGTTCAGTCTTACCTAGAGGCGGAGCTAAGTGGGG
TTTGTGGATTTGGATGAACCTAATAGCTTTTCTATAGACTGTATATTTGTATTAGAAAATTAAGTATATATATATAGATA
TATATATATATGTATATTAACTTGTGAACCTCTGACAAAATTGATTGATGGCTCAGTTGTAAGGAAGGGATTGTGAAAAT
GCTTTCCACACTAATGTTGTGGGTTCAAATCCGAAGATAACATCAGATAGGCATTTGGAAAATATAAAAAATTGTCTTTT
TTTTTTTTTGACAACTTTTAAATTTCAACTTTTACGTGACATATTTAAAATCTTCTTTACCTCATTAATCTACGTGTCAA
ATCAAAATTATACATAAAAATTAAAACAAAGGGAGTAATTCATTTTATATTATTCTCGAACATGTAAGCTTATTGTATAC
TCCCTTCATTTTGATTTATTTGTCTTACTTATCTTTTTAATCCATTTTTAAAATACATATATATCTTTTCCTTTTTGGAC
AACTCTAATCCTAACTTCCCACATAACACCACATAACATGTTTAAGACCATACAATCCAAAAATCTTCTTTAATTTCTTA
AACTCCGTAACGAGTAAGTAAAAATCAAGCAAATAAATTGAAATGATTGACTTTTCATGCTTAAGACAATACTATCCAAA
AATCTTCTTAAATCTTATAATTTCGTGTCAACTAAGTCAAAATCAGACAAACAAATCGAAACGTCTTACTTTCCACATGA
CATATTTAAGATCATATGATCCAAGAATATTCTCTAATTTTCTAAAATTCCATGTTTAATTAATCAAAAATAAGAAAAAT
AATTCGAAACATCTCACTTTCCACGTGACATGCTTAAGACCACACGATAAATCTTATTTAATTTCCTAAACTCTGTGTTA
ATTTAGTCAAAAATCAGACAAACAAATTGAATGGTCCGACTTTCCATATGACATGTTTATAACAATACGGCTCAAAAATC
TTTTTAAATTTCTTTAACTCCATATCAGATAAGTCAAAATCAGACAAATAAATTAAAACCTTATTATTTTAGTTCTACAA
TATGAAGAAGTCAAAAGGGAGGTTCTTACCATCCACCATATTATAATTTTTCTTTCATGGAATCCCTTGTAAAGAAAACC
TTCATGAACTCACCACCATTCCCTTTCTCCTTCTTTCTCTCCTTTTATCATTTCTCATTTTCTTCAATTTAATTCTCAAC
AATTTAAGGATCACCACATTACCCCATTTATTTCTCCATATTTCTCTGTGTGTCTTTCATCTATTGTTTTTTTCTTCTTG
TCTTTTTCTTCTTACTTGCATTATCCTTTCTGGGTATTAGTTTTCTTGGTATTCTTTTTTTCTTCATTTTCACTCATCCT
AACCATTTTTCTATGACCCCATTTTCTTGTTTTTCAATAAAAAGAGATTCTTTTTTATTGGGTCTCTGAGTTTTGGGCTT
TTCTTGATGTTCTGATTGAACAAGACTAAGTAGCCCCTTTTTGTTCTTTTTCTTGTCAAGAATTGTCCTTTTTGTAATTT
TGGCTGTTGGGTTTGTTTGAAATTCCCAAAAAAAAAGAGAAAAAGAAGAAGAATTAGTAGCAGCAGTAGCTATGCATTCT
GATAAGGAGGGTAAAGGGGGAACTGCAACTCCAATTGCTGAATCTGATTCTGAGATTGAGCATGAGCCTGGTGAGAAAAA
TGTTAGCAGGCAAATGAGTGAGAGTTCCCTTTACACTACTGAGGATGAGGAAGAAGATGAAACTCATAATAAGATTGAGT
TGGGACCACAATGCACTCTCAAAGAACAATTTGAGAAGGATAAGGTGCTTCTTTCCCTCCCCCTGAACTTCTTATTTTTT
TTTCCATTTTTATTTTTTAGTATGATAATGATATGGAATGAGCTTACTGGTTGTTATGTAAGTATTGTTTTATGGTGTGT
CTTATTGTGTTGTATTTTATCGTACGGCATTGTTTGGATGACGATGATATGAAATGAGCTTATTGGTTGTTACGTATTGT
TTCATAATGTGTCTTATTGTGGTGTATTGTATGATACTGTTTTCTTTTAATGTATACAATGTTTGGATGACAATGATATG
GAATGAGCTTACTGGTTGTTACGTATTGTTTCATGATGTATCTATCGTATTGTATGATAATGTATTGTTTTAATGTGTAC
AATGTTTGGATGATAATGATATGGAATGAGCTTACCGGTTGTTATGTATTATTTTCATAATGTATCTTATTGTGTTGTAT
TGTATGATATTGTATTGTTTTAATGTATACAATGTCTGGATGACGATGATATGGAATGAGCTTACTAGTTGTTACGTATT
GTTTCATGATGCATCGTATTGTGTTGTATTGTATGATACTATATTGTTTTAATGTATACAATGTTTGGATGACAATGATA
TGGAATTTGCTTACTGGTTGTTACGTATTGTTTTCATGATGTATCGTATTGTGTTGTATTGTATTGTATTGTAGCGTATT
GTATTGTTATAGTGAATACAAAGGTTGGATAGATTGTATCGTTTTCCGTTGTTATATAATGTCACACATCAACAATTTAA
AATATAAATCTATAAGAGAAGTAGTTTACCCGGTAGAGGTAATATAAAAAGGTAAGATAAAGGATAAAATAGGACTATTA
AATAATAAGAAATGAGGGGGGGCAAGGTAACAACGCGATCACACCATATAGGTCGTTACGCAATATGAGACTTTTCGTCA
TTACCTAACGATGAATTTAACGATATGATATAATTAAACTTAATACAATAGGTAATAACTATCCAAACAAGCTTCATATA
ACCAATCCCAATTTGTTGGGACTAAAGGGGTAGTTGTTGGTGTTGTAAAGATTGCATTTTTCTGTCTTTCCAATTTATAT
ATGGGAAATTAACTTGAATAGCTGCCCATCCAAAACATATATAAATAAATAGCCTATAGATTTATAATTAAGTGTATAAT
ATATGTGTACTGGCTAGCGGCTGTATATATTTTTGACCGAGCGGCCAAATGTAATAATTTCCCCCCAAAAAGATTGCATT
TTTACGTCCTACCAAATGTTTTCCCCCCTTCTTTTTGTGTTAATGTTTGGTTATGCTTTTCATGTTTTTTGGAATTTTAG
GATGATGAGAGTTTGAGAAGATGGAAGGAGCAGCTTCTTGGAAGTGTGGATATCAATGCTGTTGGAGGTAACCATTCTTT
TGGTTTCAAGATTTGCTTCATGAATGAACTTTGTGAAATTTCCTATAGCTAACATGTGAAATTTGAGATCTTTTCCTTTT
CTTGTTTATGATGGAGATGAGTATCCGTGACGATAACTAACAGGTTGAAATAGCATATTGTATGATATGGGGTTTGAGTA
AGTCCAGAAAATAGAAATGTGAACTTTGGGATGCTACCTTTTAGTAATGGTCCTCTTCTTTTCCCTACATTTGCTTTTTA
ATGCATATAAGGCATGATAGAAATATAATTGTTTAAGTTCTCTTGGTTTTATTTCATTTTTGGAATATGTTTAGTATGAG
AATGCAATGGATCTGAATAAAGCGAAACAAATGCAGATGATCTGTATAGCCGACTTGAAATTTTTGGTACTGGGCGATAG
TTGATTGATTTGATTGCATTTTGGAATGTCATAGTAAAGAACAAATTTTGTGGACTTCATATTTGTCGCATTCCTAATTT
GTTCTTCCAGGATCAAATCCTTCTCGCGAAATGTCTGTTAGCTTTTAATTGACTTTAATAAAAGGTAGTGTATTCAACTA
TTCCATTGAGGTATATGCACATACAATTAAGAAAATGAAATGATTTCCTGGATTCTGTTTCGTTGGAACATTTATAGTTT
CACTAATCATCTGGTAAATGCTATTGTGCCGGTTTTTGAGTCATAGAAACAAATTAGATAACAATTCTGGTGTGATCTTC
AAGTGAGGAGCGTTCTTTTTCATCTTGGATTTTTCCATCTTCACGAATTTCAGTAACGCAGAATAGAATTCCGATACTGG
ACCACCCCTTTTGAAGCATAGGTATAGATGACTGAATATATACATAGTGTTAATACTGTTTCTTTCTCTTAACTCACTGC
TCACAGCACCAAATTTCATTTTTCCGTCATAAGTCCTGATACGACATTCTGGAAGGTGATTTTTAACTGCTTCTTCTGAG
TGTCTGTTAATTGTAATATGTGGTGTAGTAAAGGTAAAAAAATCACTATATCTATGCACAATTTAGCTCTTATTAGTACA
GTCAATGTTCTTCAAAAATGACACGTGAGAACTTTTCATGGACATTTGAGATTACCAAAGTCTTGATGACTATGAAAGAA
GAATTTCGACAGAAATTCTGACATTTTATACACTGTTTTAAATTTGTAGAATCCCTGGATCCAGACGTGAAGATCTTGAG
CCTTGAAATCAAGTCACCTGGTAGACCTGATATTGTTCTCCCAATCCCCGAGGGTGGGAAACCCCAGTGTCCATGGTTTA
CACTGAAAGAAGGGAGCAAATACAGCCTAAAATTCTCATTTCAAGTCACCAATAATATAGTGACAGGGCTCAAATACACA
AACACAGTTTGGAAAACTGGTCTCAAAGGTACTAGCCATGCTTTGCTGTCTCTATCTATGTGAATGTGGTGACATCTATA
TAAGATGTTTCTGATCAAAATGCTTTTTTTCTTTTCACAAAACCTATTTCAGTTGACAGCACAAAACAAATGATTGGGGC
CTTCAGTCCTCAATCAGAGCCTTATACACATGAAATGCCGGAGGATACTACCCCTTCTGGCATGTTTGCAAGAGGATCTT
ACTCAGCAAGGACAAAGGTGATTATCTTCTGCCTTACATGCTCTGAACATATTCTTCGTCTATTATTTGACTTGACCCTC
ATACTATATACTGTACGCCAGTACTGAAAATCTTCTGCTATTATTGAATTTGGTGAATATTAAGTTCTTCAATACTATGG
ACTGATCGAGACTGCAGTTGCTTGATAATGTATATGAATTCTAATTGATAAGTGATAACTACATGTAACCTTCCATAAAA
AGTGAAATTAGTAACTTGGAAAATAGGACAAGTTACGTACTGCAACACGTTAAGATTTCACTGTGTATAAGTTAAAGGCC
TAACTTTATCCCATATTGGAGAATCAGTTGTCATTTCCTTTCGTCTTTGTGGATAGGACATAAATTTATTGTTCTAGAGG
TTGATTCATCTAGTCGAGCCGCAATATGATAATGCCAAAAGACAGATTTATTAGGTTGGTACCATAAGCAACATTAAGAT
CCAAGCATGCACCTAAAGCCTATATTGCTCGGACTCCCCAAAAATGCTGCCTCATCTATGATCCTCCAAAAATGCACTAC
TTCAGGATCTGACGCACGCACAATAGCATTTCTTGAAGAGTTCGAGCAGCACAGCCTGAAGTTGAAGGCATTTTTAGATA
TTTTCTTTCATGTTCTTTTTTTGGGTAACAACCGTAAATATTACCCTTAACCAACAAAAACCAAAACACCTAAAGAGCAT
CTAAACTTCACAACCATCTTCTAGGTAGGGTGTTATGAAGTATTACGCCTCCGATCCAACAAGCAACTAATTACCCAAAG
AATCTATGTAACAACATACCACATCTCTGAGATTTCTTTCTTAATACCATGTCCGTATTTACAGTTTATAGCTCTCCAAC
TATGACAATATCAAGTTAAGCTGTGCATCTTACAGACATCATTCTAGAGGCTGATCTACGGGTATTCATTTAAAAATTTC
CTTTTTTTCTTGTTTCAGTTCCTTGATGATGATAACAAGTGCTATTTGGAGATCAACTACACATTTGACATTAAGAAGGA
GTGGCTGGCAACATAAACAAAGATGTTGCTTGAATTGTCAAACCAAGACTATTCCTGTTTTCATTCTTCGTAATTTTTGT
CCCGTCTTGTCTGATAGTTTTTTGAGAAGAGGAAAAGAAAAAGATAAACATTTTGCTGCAGTTGATTATTCAATGATGTG
AAGGAGTTAACTTTAGCAGTTAGGTTCTTACTTATTGAGTATCATTGAATAAAGTTGAGCTTTGTCTATGACTGATTAAC
AATGAGCTCTCTTTCTATCTCTTTCCTTCTCTTCGCGTGCATAGGTATCGTCGTTTTTCTAATTGAATGTCCAGTAACTG
AGATCTCTTGAGAAACCAAAAGATTTTGTTGATCAAATTTTGATCTTTCATGTTATGGTTTTTGCATCCTTGTACTTACC
TTCTAACTAAATTGACCATTGTCACCATATTTTTCTCTTCTTAGAGAATCATAGTTGGGAGTTATCTGAGTATAGATTAT
TCCTTTTACTATGTGTGGCCAAATATTATATCAAGCTTACTCTTTCATACTTTCATAGTATTATACTGAGTTTCGTGTTA
TTTTACTCTTTCTTGCACTTCGATTATCATATTACTTTGTGGTTTGTCATGCTTTCTTTAACAGTTTGTCTTTGACTTCT
TCTATTCCATTGTTTTCTTTTTTGTCGATTTGTTTTGTAATGCTTTTACCTGAGAATCTATCGAAATCAACTTTTTTACC
TTGTAAGGGTAAGACTTGCAAACACTATGTCCTTCTCAGACTTTTTTTTTACGATTACACTAGTATTTTGTGAATTTAAT
CTAGGTGTGAGCAAGTTAGTTCAGGCACAACAATAATATTACAGTGATGGGAAAAATAGAGTGTATGCATACCTTATTAT
AATCTTGTAGCTAGTGACTGTTTTAAAAAAACTCGACTTAAATGAAGCAAATCAAAATAGTAATGAAAAGAAAAAACAGT
CGTGAGAAATATAGCAACTAATAGAAAAGCAAGCAAAGAATGAGAACATTAATAAAATATTGTGATCACCATAACATAGT
AAACAACGGACAATAATAAATAACAATATACCTTGCTATTTACCGTCATATTCTCAATCAGTTGAAGTTACATTATATTT
TTGATAATTAGCTTGGATATGAAGATTATAAAAAATATATTTATTAAAGTCAAATACAAAAATTCCACCCGTGACCATGA
ACCCGATACCCGACCATGGCATGGTACCCATGTGAACTTGACTTTAAGAACTTTACATAAACTTAAAAAAATAATCTTGT
ATTCAGTATTCGTATTAAAGTTGAATCGTGTACACTAGAAAGACATATAGGCAAGCCATTTGATCGATTCTTCTCGAGCC
TATTTTTATCTTTCGAATTAAGCTTCCAATTTAGTTGTCGCACATTGAAGGATTAACTAACACTAAATAAAAAAGGTTTT
TGATCAAAGCTTTCAAGCCTACAACTGTCCGACTAATTCAAATTTACATCTTATTTGATGCTCTTAATATAAGAGTTTTT
ATTGAATTTACATACTGCAAATTCATTTATGTTCGATGCTCTTAACATAAGAGTTTTTTTATATCAAAAAATTTAAATTT
GAGACATCTAATTAAAAAACCACGTTACGTGACCAGATCTCATTAAGAAGGTGCACCCTCTATATTAACTTCTCACACGT
TAACATTTCCCCGCATTAAATTCTCAAAACCCCTATTTCTCTCACACACAAAAATGGCCCTAAAATTCAACCGCAATCTC
GCCGGAACTCTCTTCTCCGCCGTGGTGATCGCTTCCTTCTTCTTCCACGCCTCTGCTTCACTCGGCGGAGGAAAAGGCGG
TTTACTCGGCGGTTGGAGTCGTATAACCGACACAAAAGACAGTAAAGTAGTGGAGATCGGGAAATTTGCAGTGGATCAGT
ACAACGAGGAGTCCAAGTCTGAATACAAATCCAAATTAGTGTTTAAACGAGTGGTGAAAGGAGAAACACAAGTCGTCGCC
GGGACAAATTACCGACTGGTCATCTCCGCCACAGACGGCGGTCGTCGTAGCCGGAGGGGCAATAAGTACTTGGCGGAAGT
TTGGGATAAGCCATGGGAGAATTTTAGAAATCTCACTTCCTTCAAAAAATTATAAAAAGTGTTTAATTTTCTGTTGTTTT
GGTTGTAAAAAAAGTTGTGTTTATTGTGATTGTTATGTTTCTTATATTACTGTTTGATTAGTGACTTTGTTTACTGTTAA
TTTATTTGGTTTTCTTTTACATTTTGTTTATTGTGAAAGTGATCGAGTTGGTTGAATCGATGATTTTCAATAGGATTTTA
AGTTCAAACCCTCTAAATATTTTTTCGATCCAGCTCATTGCACGAATTTGGTGATCAATAGCTATTACACTGCGGTTGTT
CTCATTAAAAATGGGAAGATATTATAATAGCAAACGAGTTTAAGTTACATACAATCTTTATGATTAATTGTTTTTCTTAT
ATTGATTGATCATATTTTACTTATTGTAATATGTAATTTTATCTTTAAACTATTAATTTTGTCATATTAAAAAAAGGTTT
GCTTGTACATATTTTTGAATGGGTTTCGATAATGCATATAATTTAAGTTCTTAGGCGAAGGTGGATATAATTGGGTATAA
TTATTTAGCTGTAGGCTTATAGAAATCTAGTATTTTTATTGCAGAATATAAATTTATATATAAAACGTTATTAGAATTAT
AATTACAATTATAATTATAATTATAATAAAATATAGGTTTAATGTATAATTCTAAAAATATAAGTTTCGTGTATATATAT
TGAATTTGGAGAGTTTAAATTTTTTATATTTGCTCCTAATAAGATGTTTTATCTAGCTGAAGTTTTATGCCTTGATCGAG
TAAAAGTTATTTATACAATCATGTCATATATAAAATAATTAATTTTTTTTTTTGATAAGCATAATCAAAAAGGGTTCAAT
TTCTCGATTAAACATGGAGTTTTAACTCAAAAGATGATTTTTATTTTAATTTTTCAAAAGAATGGATGCACAACTTGTTG
GAATAAAGTTGTACTGAGTGGATAAGTCTTAAATTTCTTTTTATTTCATTAAATTTTGAGCCATTTGTTTGAATTTTGAT
GCTTGGAATTATCAATCTTCTTTTTACTTTTATTTATATGCATTAAATTCATTAAATGGTGCAAGTGTCACTATTTGTAA
TGACTTGAACTCTTTTTCTTTTATTTTCTATCTGAATTAATGAATTTAAATTTGTGCATAGTAGAATTTGTCTATGGATG
CAATATTTATAATTGAATCTATTTCATTTAAAGAAATTCGAAAATAAAATTTCTAATTAAAGAGGGATGAATTTCAACCT
TTCCACCCTATATAAATATTAAAATCACAATATAGATATCATATATTGAGATTTCAATTTTCTCAATGGATATAGATATT
AAAATCACAGTATAAATATTAAATATTGAACGGAACAAAATAAATAAATAAATTAAAGAACACATTAAAATTATCTTTTG
TTTGCCTCTCCCCTTTTCCTTTAATTATGGATCTATGAATTAGTTAAGAGAATATGACAAAATTAATTTTGTCTTCATTG
TGAGGAAAAGAACATTTTGTTGCTTCACGTGAAAGTGTCAATATTATCATATAGGATCCCATGCTACTATTAAATTAATT
ATTAAGTCATTTAAAATCGATCGTTTTCTAAAAAAAATTGATGTGAAATTATAAAGTAAGATAAGGTCTTCCTTAAATGT
GAATAAAATTGATATTATTGTGATCATTTTATTCTTAATTGGATATTTGATTTGAATTCATAACGTTTTTCAAAATATAA
ATTTAAATTAATACGTTCAAAATATATGATGTTTGTAAAGAAGAAAAGAATAACGTTTCACTCTTTACAATTTTATTAAT
TTATCGTTTTGCCTTTTGTCCACTCCATAAGACAACATTTATAATAGGCTTAATACATAAATATGTCATTTAACTTGACT
TTAATAAATATGTGTGTTCTCCAACTTTATGTGTGCACAAATAGATACTGAAACTTGTATAAAATTGAACGAGTAAATAC
ACGCGTTCTACGTGGCATAATACACATATGACAAAAATTGCCATGTAGGACGTCACGTATGACCTGTGTTTACTTGTTCA
ATTTTATATATTAGTTTAAGTGTCCACTTGTGTATACCCAAATTGAAGGACATAAATGTCAGTTAAAGAGCACGTTTTAT
GTATTAAGTCTTAACGATAAGAGTTATTTGACTAAATTGCCCTCAAATGTGTAATCCAGTGGTTGAATTAGGAAAAACCA
TAAGATCTCACCGTTAAAGTTCATACGATACAAAAGTATTAGGTGATTTTTCTCCATTTCTTAAAATCTTAGTAAGTAAA
ATTTTTGAGAGATAACAATAACAATTGATCGATCCTTACCGCATCAGGTATCATTAGCGAAAGTTTTCAACACAATCAAT
TAAATCTCTATTAACTAAAAAAATAAGATAAAAGCACATATCACTTCATCATGATTACATAATAAACTCACATATAAGTT
CATGTTTCTTATATTTATTATTTAAAGATAAATATTCGATACAACTAAGTATTTATCACAAATATCTTGCTGAATAATTG
AGGTGTGTTCTGCACTTCATAAAAATTACTCATTTGATTAAATTACCCTTATTAATTCTTTTAAGAATATTTTTAGGTTG
ATTTTTTCTATTTTCTAAAATTCAAATATTTTATATACTACTAATTATATTTAGATATTTATTTATATAGATAAATAAAA
TAAAGTAGTAGCATCCTAATAATATTATGCAACTATACTTTTACTTGCCACTTACTAAAAAAATGTTAGATCCGTGATAA
TATTTCGGGGTGTGGGGCCCAACCAGATTCAACTGAAAACAGGAATCTGCTGTAGCTTCGGTGCACAGAGAGCTAACGGA
GCAGATCGGTGGTTCAACAGTCTCCGGTCGCCGGCGGCATCAGTAGTAGCGGAAGCGGCAGCGGCAGCGGCAGCTTTGTC
GTTACCGGAAAATAGAATCGGCGCCGGAGACACAGGTCGGGTGAAGATGAAGGGTTTATTATTCAAATCAAAGCCGAAAA
CTCCGGTTGAACTTGTTCGTCAGACACGTGATCTCCTTATCTATACACAGCGTAATTCTGATATTCGCGAGAGCAAGCGA
GAAGAAAAGGTAATGATTTGTTTATTAAAATAGAATGCTCTTGCTGTTTATTTTATTTTTTTCAATCGTAGTGTTTAGAC
ATGCTTAAATTTTTTGTTTAGTTGTGATTTGAGTCGGAGGTAAAGCTAGACTTTTGAGTTTATGAGTTCTGAATTGTAGA
GAAACGTTGTTTATTGGTGTTGTGATTAAATTGATACAGATTAAGTGAATCTTCTCAACGCATATACTCCTTATGTTTTA
ATTTGTTTGTGTGATTTTGACTTGCTACGGAGTTTAAGAAGTAAAGAAGATGTTTAAATTTTGTGGTCTTAAAAACATGT
CATGTTGAAAGTTAGGATTAAAGAGTTTGATGGAAAGTAAAGAGGTGTTCTTTTTGAAACAGACTTAAAAGGAAAGTAAA
ACAAACAAATTTAAACAGAAGGAGTACGTGGTTTAGGCGAAATCTATGCAGAACTGTAGTTTTACCCCTGAATCGAGTTT
ATCTTGCTTTTTTGTTTGTTCGGTTTGATTTTATTTGATTTTTTTGGTTGTATGCTTTTGAATCTGGATAGTTTTGTGCA
ATGTCAGAATTGGATGTCCTTAGTTAGCTAAATTTGGATCTGGATCAGTTGTTTTTTTAATATAATTAAGTCTTTACTTT
GATTTTCATTGGATGCTTAAATTGGTAGAAATTCAATCCAATGAATCAACTATGCCTTAGTCCCGAATTTGTTTGGTCAG
TTATATGTGATGAAACTGGTAGATAGAAGTTACTTGGTGTACGTGCTAGTTGTAGTGGGACAACTTTTCAAAGTTGTGTT
ATCCTTCGACTTGGTTCTATCTTTAGGTTTTGGAGTACTCCATTGATATGAATTGCATGATGAGAAGAAGGAACAACCAT
ATGTAGTTCTGTTTCTAATTGAATATGCATACATGAATTGGCTATAAATTTGAGTTGTGTACTTCTTTCCTCATCCGAAT
TTGCAGATGATGGAGTTAAGCAAGACAATGCGAGACTTAAAGTGTGTTCTTTACGGGAATGGTCAATCAGAACCTGTCTC
TGATGCTTGTTCTCAGCTGACTCAAGAATTCTTTAGAGAAGACACTCTACGGCTGCTGATTAATATTCTTCCAAAACTGA
ATTTAGAGGTAATACTTAACCCTTGAATGCATGAAGTTTCTTGTGGTCATGTTGTCTCACTCTTATTGGATCAATTGGCT
TTCTTATGCATTTATCTGCATTTCATGCGAATATCATCTGGTTCTCTAGTTTTTGCTTCTGGTTTCACTGCATGTGATTT
GGTAATTTGGTGTTGGCTTTTGATGTTTATCGACCCTATTACACATAAAATCTTGTTGTTTCCATCCTCTTGTCTTTCTA
TTACAAGGAGATTTTCTTTTTGCAGGCTCGTAAAGATGCTACTCAAGTAGTTGCAAATCTGCAAAGACAACAGGTTCAAT
CGCGGTTGATTGCTTGTCATTACTTGGAAGCAAACATTGATCTGATGGATATATTAGTAACAGGGTAAGCAGTGGCAGAA
AAGAAGTTTAGGAATATGGTGGCATGTTATTATCATGTGTTTATTGCATTACCAAATTGATTCATTTTATGAGTTTTTAA
ATTGTTTGAATTAATTTTGGGCTTTTACTTTCTAATACAAATTGCTGATTCTTATGCATGGGCAATCAACAAAAAGAATG
GTATGATAGATGAACATGTTATACATAGAATTAAAATAGGATGGTCAAAAAGAAATGCTACTCGGTGCTATGTCATAGTA
GGATGCCCATCAGTGAAAGGTAAGTTTTATAGAACAATTTTAAGACCAATAAACATTCACAAGATAAGCGTTCAGAGATG
CAAATGCTAAGATAGATGTGTGGTCATATTATATTAGACAAGATTGAAAAAGACTATATTCAGATTAACAGAAGGTGCAA
GTAGCACATATTGAGTATAGAATGAGAACAGATCGCTTGAGATACTTTGGTCGTGCCCTGTGTTTTCCTCCGGATGCACT
GATCCATAGGTATGAAATCATGATGAATGAAGGTGTCAAAGTGGAATAAGGTAGACCTAAAATCACTTGGAACGAAGTTG
TCTGGAAAGATATACAATCTTTTGAAATCGATGCATATTAAGTGAAAAATAAGGCATGATGGAAGAAAACAATCTATATA
TTTAGTCTTGTTAGTACTTTCACTTTAGGTCCTATGCTTTATGGAGTATTTTATCTCTGTCAGATATTTGTATATACCAG
TTAAAAATATAGAGAATTTTTCTATTCCTTTTTATTTTGTATAATATTGGTCTGAGATAAGCTTTAATAGAGCTACATGG
TTAGTGAGGATTTATATAGCTGAGCCCAACTGTTTGGTATTGAGGCATTGTTGTAAGCAAAGTAACTCGTTGATTCACAT
ATCTAGTCAAGTTTCTTTGCACTAGTTGTGCTGAGGTAGTATTTTTTGCCATTTTTAAAGCCCTGATAGGATAGCTTCTT
TTACAAAATTTGTTTCCTAGGAAGAAAAGACGTTTTTGAAGATCATCTGTCAATCTTTTGTCTATTGGTATATGGATTTC
TGATGATTCTTTTCCCTTGCCGTTTAGGTATGAGAATACAGAAATGGCTTTGCATTATGGTACGATGCTAAGGGAATGCA
TTCGACACCAGAGTGTTGCAAGGTGAATCACATGAACCTATCTGATGCGCTTTTTTCTTCTTCATTTTTTTTTCAAACAA
TTATATATCGTTTGAATTGATTGGTATTAGAGGATTCATATATCTGATCTAAATTGAAGTACGTAATTGCTTTCTTTTTG
CTATCTATTTCTAAATTCTTGAGTGTGAATGAAACGTGTTGCAACCTTATGCTACTACTGCTGGATCTATTTTTTGAGAA
CATATATATGTGCTTCTGTTGTTAGGTATGTCTTGGAATCAGAGCACGTGAAGAAGTTTTTTGATTATATTCAGCTGCCA
AATTTTGACATTGCTGCTGATGCCGCTGCAACTTTTAAGGTTGGGTCCTTTTAATTATGTTAGTGGAATGAATATCTGAT
AGATAATCGTTGTTCCCTGAAAATATTCTGTTGACATTTCAATGGCTATTCAAGCAAATATGGCATCAATCTTATTCCCT
ATTGCACTAGCAAACCTCTTAGGAAAAGAAGGAAAGAGAAGCTAATTGTACTCCACATGAACCCTTGGCTGTATAGGGTG
TGGTTAGCTTGCTTTTATCAAATCAATAATTGGGGATTCTTAATGTCTGCTGTAAGAACTTACTGAATTAATTTCTACTG
AAATTCGGTAGATTGGTCGTACTATGGTCATTTAAAGCTAATAGTGGTCTTGACATATTTATTGTTGTTCTGAGAAGCTT
TTGCTCTTTCTTAAGAGTTGCTTCTCATGCCTACTGCAGCATTATCCCAATTTGGTTGCAATATTTTTTGCAGGAACTCT
TGACGAGGCACAAATCAACAGTAGCTGAGTTTCTTTCGAAGAATTATGACTGGGTAATAGATTTAGTATATTTGTCTTAT
TGCTTGTTATTGTACACATGCAAGTGAATTGTTTGTACCATAGTTACCAGGAGTTCTCTATGAACTTGTTGCTGCTTGTT
TTGTTATCTATAGTTAAAAGTTGTTCTTTAGAAACTTCTTGCTTAATATAGCTTTGATACTTAACGTGTTTTGTTGTAGG
CACTATTATTTTCTTTATTACAATGAAATGATTCTTATAGTACTGATGGAACACTCAGTTTATGCACATTTTACGTTTAT
GTTTTTGGGCTTCATCTTTATGGCTTTCAGAGTCTACTTTATTAATCTTAGAAACTCTTGCTTTCACCCGATGGTGCCTC
TTGAGACACCTTTCCATTATCAACAAAGGGGTGATAAATTGTGACATGTAATTGGAAGGAGAAGTTGTGTGAAGAACCTT
AGAGTCTGTTCTTGTTTCTGCCCTTTTCCTTTCACCCAGGTTTGTGTAGTTGAGGGTAGGCAGAATAGGATCAACTCTTA
TTATCTGAAGGATATCGGTAAGGAGGATTTTAGTGCCAGCTACATGAATTCTCAGTGTTTTGTACTTGGGGTTAGTGATT
GATACATAAACGTGTTCAACATTTATCTGTATGATATATATTTTTTAACTTCTAATAGCTTTTTCCGGTTTTCTTGTTGG
ATTTTCTCATCAATTACTCTTTCTTCGATAAATGAATCACGAGGAACTTATTCTGTGCTGGTTTTGCTTTCAGTTCTTTG
CCGAGTATAACTCCAAACTGCTAGAGTCCAGTAATTACATCACCAGAAGGCAAGCTATCAAGGTAAGGGAAGCCTCCGCT
CTTCTTGTAGACAACTTGTGCTGAATAATATACTTCCGAAAAATTCTGTTTCTTCAGAAACTTTTTCACATCTTTTGGTA
TGTATCTCGGTGGAACCAAGTAGTATCCATACATGTTTGATGTGCATTTTCTACCTCAAGCCCTCCTCATATTACATTGA
TAACATCTTTTCTTGATCCCTTGTATACTGATCCTCATTTTGTTCAAAGAGTTGTTTTTGCATCTTCCTTTTCAGGGCTG
TATTTGTACTTGACATCGTAAATTCTTTAGAAAACATTTTTATATGTACCTTTTGGGTTGGGCTTAGCAGATATCCTCTT
TCCACGATAAAGCAGGGAAGAGGAGGAAATTGAGGGTCTTGGATAAGAGAGAATTGAATGAAATTCATGTATTCAGAATT
TAGCAGTTTTACAGATTCACTAGAATGGAGTGATTCAATCTGTTGATTGACGGGAAATAGAACCTTTTGACTTTGAAGAG
AAATTTCCAGTGGTTCAGTTTTTTTCTTCTTTTTTTCCATTTATTCAGACTCTCTGTCATTTCTTTCTACCGAAAATTCA
TAATGTTATACACCACTATAGGTCATTATAGTTCTGGAGTCTTTTCTTCATTTTTTTCACACAGTGAGTCTTTCCAATTT
ATATTTAGGTAGCTTGTAGCCTGACAGGTATCCCTTTTTCATTGTTTTTCTTTTAATCTTTAAAGATGTTTGTTTTATTG
TTGCAGCTGTTGGGAGACATCCTGCTCGACCGCTCAAATGCCGCAGTAATGACGCGTTACGTTAGTTCAAGAGACAACTT
AAGGATCCTTATGAATCTTCTCAGGGTATTGAGCTATATTTTGTTGCATTGTTCTTATTTCAGCCCTCTCTTCCTGACCG
TCATTCTACTTTATTCTTTAATCTTGTATTCTCTTGAAGTTTCTTAGTTCTTTTGGTGCATTTGATTTTATCGTCTTCTT
ATTTTGTGGGTGGTGGGGTTTTTACCATATCTATCATGAAATGGTTGCAGTTGATATTCGCTTTGCAACATCAGTTCAAG
TTTTTGTGTGTGATAAGTCCAACCCAATCCAATGGACAAATCGTTAACTTGTGAAATGAGTAAAATTAGATGGACTACTT
TTTACTTAGCACAAAAGACTTGAACGAATGTCACTCACTCATTTGAACAAGTTTACAGACTCGGATGGCAACTTTTACTG
TATAGAGAAAGTTGTGCAGCTCCCTTTTCCCATCACTTTAGCTGATGATCTGAAAAGCCAGCCTCGCACCGAGAAGAATG
GCTACGCTACGCCATCAAAATATCTTCTTGAATTTCTGGGATTTTTTGTTGATTGCTGATTTCCTCATTTGGCAGGAATC
AAGCAAGAGTATCCAGATAGAAGCATTCCATGTTTTCAAGGTACTCTATTGATTGTGACTTTTTTTAACCACGTCCGCTG
ACTGTTCCGTTAGCAACAGCTTCGTCTCTGACTTTCGTCTTTTGCAGTTATTTGCTGCAAACAAGAACAAGCCTTCAGAT
ATTATTAGCATCCTCGTCGCAAATAGAAGCAAGCTTCTGCGCCTCTTTGCCGATTTTAAGACTGATAAAGGTAAGTAAAT
ATCAATTACCAATATGTTACATGCACATAAATATGAACTCAGAACTGTATCTCGTGAAAGGATACCTCACAGTTAAGCTG
GCTCGGACACGACAATTATCCGAAAACGTAACATTATTCCTAACTCTTTATCTTTTCCTATCTTACAGAGGATGAGCAAT
TTGAGGCTGACAAAGCACAAGTTGTCAAAGAAATTGCAGCCCTTGAAACCAAGGAACTCTCTTGAACTCAGTACTAGATA
GTTCCTAAGCTGTCAAGGTTATGGCTCTGTGTGTGTAAATGAATGATGTTTTTTCTCAACTGAACTTAGCTCTTGAAATT
ATTAATTAACCTTCACTTTTTGTTTGTGGTTATTTTGTCATTTGTTTCCTTCATCTTCTTTCTCTAGCCAAAAAACACTT
TTTTTTTTTAAAGGTTTGGAGATTTTATTGTTGCATTTCATTCGAACTCGATTCTTTTTTAACCGATTGTATATCGGAAA
CAACCTCCCTACTCCATAAAGGTAGAAGGTTAGCGTACACGGTACACCGTACACCTCACCTTCCTCACACTCCACTAGTA
AAATTATACTATTGTGTAGTTTAAGTGGTCAAACTAGAGCCTCCACTTTCTTTTCGTTATTACTATATAAAAGTAGGAGC
ATTATAACTACGTAAAATTGCATGCTTTTTTTAAAAAAAAATTGGCTAATTTGTATTGAAATTTTTGTTCTTTAGCCATC
AACTTATATGGGAAAAGGACATGATATATCCCAAACTTTGTTATTTATAGCTCATATACCCATCGTTATGAAAGTGATTT
ATATATACATTATTGTTTTACAAATAACTTATATATACTAATTGCATCTAATTAAAATGAAAATAATAATTTTAAATTAA
TTTTTATTAACTTTTTTTTATATTAAAAATATCCATGTACGTGTATATTTGATCCTTCTCATATGTTTTTATTACTTTTT
AAATTTAACCGCTAATTTGAATTATTTTGATGATCAAATTTATTTTTTCACTTATTTTCTTGAAAAATTATATTAGTTTT
AATTTATTTTCTCTTTTTTCATTCACACTTTTTTCTTTATATTTCTCTTAGTTTTACACTAAATAGTGAAAGTAAAAATG
AAACAAGAATACGAAACTCAAATATAATAATCAAAGAAGTTAAAAAATAATTTATGTGTGAAAAATATTAAATACATGAT
TTTTTTTTCAAATATTGAAAATCAAAAAAATTAATTTAAAATTGATTTTTTTTATCATTTTTGTAATGGTATGCGTATAT
GTCAGCTACTTTTGTAACGACAAAAAGTATGTGTGAGTCAATTTTATAACGATATGACGATATAGTTATATGAACCACTT
TTATAACGAGAATATATCAATATTAAATGACAAAATTGAGTGGTATATCTAATATTTTCCCAACTTATATTTAGCAAAGC
ATAAGTTATTGAGAAATCAAAAACATGTCTGAATAAAATTTGTAAAATATTATAATACTAAAAAATAAATTATTTAGCAT
GATAGGCAAAAATTAAACACCAACACAAAATGGTCAAAAGTGCAAATAACCAATTACTCATTTATTTCTTCTACATCTTC
TCTTCTAAGATTTTAGGGTTTAGCATAAACCCTAACAAAATTGGGCATCAATGGAGGCACTGAAAGAGTGTAGGGCGAAT
TTGGTTGTGAATTTACATCCATCAAACGCCAAAAACGTCGAAACCGCTGTTTATCGCGAACTCAGCTCTCTTCTTTTCAA
GTAATTCTTCATCATCCTTCCTATTTAGTGTTAGAAAATTGAAGTACGGTTCAATTTGAAGTTGCAGACTTTGAGTTTTG
TGTTTTTCTCAGTGAAATCTATCTACAAACGAATTTAACAAAAAAAGTGATTTTTTTGGTTTTGATATGAGAAATTTTGG
TGAATGTTACATTTTTTAGTGTGGAGATGTTAATTAGTTTATAACGCATGTTTTATTTCAATAGAGTGTTTATTAATCCA
TTTTTAGTTAATTATATTGCTTGGTCTCTCCAAAAATGTTGCTGCAACATAGGTTTGAAGAAGTTTGTCTCGAACTTCCC
ATATGTGAGCTTTGTATAGCTGGCTTTGAGCTAGCATAAAAGAGGAGAGTTGTGGTAGGTTGACTGAGTGCATAAATAAA
TATAGTCATAATATGATGAGTCCTCTAAACATTGGCTTTGTCTTGGCATCATGCCTTGTATCAGCATGGTGGGTGTCTGA
TAAAAAAGGCGAGAGGGAGGTTTGATTACCCTACTTTTTTGCTTACTGTAGCATAGGCCTTCGCCACTTCAAACGGCGCT
TTGCCCCTCTCTTTTTTTTTTTTGAATTAGAAAGGTTGGATTACATCTTTGCAAGTAGTTAGGGATTGATGTGTGGCTGA
TCATTATTGTTATTTTTGATGTTGATTGTAAATGGATTGTGCAAGCAATTTTACTTATCAGCTTGTTCAATCAGTTGAAC
AGATTATTGGGTTTATTATCCGATGGTGGCTTCTTTTACTGCCTGTTTTATTTTGGGCTGACAATCCTGCTATTTAAAGC
TCCTACTTTTCATGGGTTAATGTTTTCTTTCTTCTCTTCCCTCCCCCATTATCACTAAGGAATTTGGTGTTTGAGTGTAT
TTGGCCTTCTGCTCCACTTGTTTCTTAGGTACTTTTGTTCATAAGGTTCCTTTCTTTTTA
>mtp_2764.scaffold_2
AAGCTTAAACTCTTCATGATTTCACTGATACTATTTCTGTATATCTCATTCTTAGTTTTCTATTACTGCTATTCTCTTAT
GCCTCTATTTTCTTACTATCATGTTGTTGTTACTCTGCTTATGTCTTCATAAATGTTATGTTTTTGCTTTCCTTGAGCTA
AGGATCTATCGAAAATTGTCTCTCAACCTATCAAGGTAAGGGTAAGATCTGCGTATACTCTACCCTTCCCATACTTCACT
CGTGGGATTATATTGTTATTATTGTTCATTGAAAACGTAGATCTTTTCCTTAACAGGAACAGAAATTCTAAGAGAACTTG
ATGCTAAATACTGCATCACAAAATATCATTCGTGCCAAGTTCATATTTTCTTTTATCCCGATCTTCCTAGTGGTATGTGG
GACAAACATCGTTATAAGTTGTCCAAGTTGCCAAGAAATAGTTTGATTTGATTGCTGCAACTGTTATCTTACTGTTCCAC
AAGTTGAACTAGTCCATAATCTATCTAGAAATGTGTTAAGTTCCATTTCAGGTTCTTCAATCTGCATCTTATCTTGGAAA
AAAAGGTGTTTCCTTCTTATGTACTATTGATGCTATTTGAGATGACCAAGTAAATCTAGTATGTTTACCCTATCAAATGT
TTGTAATTGTGCAGGAATGAATCCATGCAAGTGATTCTGTTGAGAGCGATATGAGTTTGAAATACTAAACATCTATTATG
ACTGGTAAGTATTTCTTTATCCTTAATCAAAGGTCTCGAATTCAAGTCTTGAGTTATGAAGTCACCTTTGGTAGGGAATG
CTTTACCTTCCAAAAGTGGGATTGTGCATGACTTTTGTTAAATTAAATCTAGAAAGGAAATCGGTACAACAATGACAGAT
TCTTTAAATGGAGATTTAAGTCCACTGCAACAAATGTTTTCATCGGTCCAACACTAGTCCTTCTTGACTTGTCCCCTCCA
GCATAATCACAAAAGTGTAACTCAATAAACTCTGGACAAGAATGGAATAATGAGAGGGGTAACCAATGCCCTCTGCACAA
CAACATTCACCGAAATCCTAATGCAATAATGCCTATGGGTCAAAAAATGCTCTATAGTTACTAAATGGGTCAAAAATGTC
CTTTTTCAAAAAAATAAAATAAAATAAAAATATTATATATATATATTTTATTTTTATTTTTATTTTTTAATTTTTATTTA
TTTATTTATTATTATTTTTTATTATTATTATTTTTTAAACACACCTTCTTCCTAATTAAAATATATTTAAAGAACTATAT
TTTTGTTTTTTTTTTTGAAAAAATCACTTTAACAAATAAAAATATAGGAAATTTTTTTTCTTCTTAATCTCATGTTATCA
ATTAAAATAGAATAACTTCATGTACCCTTTTGACAGACGATAAAGATTATTGTATATCCATCATTAATTTTTATTTATAT
TATGATAAAAAATAAATATAATAAAACAAGAAATATTTTTTTATTTTTTATTTTTTTCTGAATTGAAGTAGGATAAATAT
TTGCTAATTTTAAAAAATATTATTAGAAAAAGAATGTGTCAAAAAAGAAAATCAATAATATATTTATTTTGAAAATGGGC
ATTGTTGATCTATTTAATAACAATATGGGCATTTATGGACAGAAGTATTGACGGCAAGGGCATTTTTGGACCAAATCATA
AATGGAGGGCATTTTTGTTTATTTTATATAGTTTAAGAGCATTTTTTATCCTTTCTCATTATTTAGTTGGATAAGATTAT
ATTATCGTATTATAATATTTTATAAATTATGTCAGGATATGATTTCAATTGGTAAAATTTTTTTTATATCTTGTTGGGTA
TATATTTGATTGTTAAAAGACAAAAGTTAAAGACAAGCCCATTTAAAAGTCAAAACATGCAATTTTATGATTCCTATTTG
GTCTGAGCAGTGAGGTGTTACTCCCTCTNNNNNNNNNNNNNNNNNNNNNNNNNNNNNNNNNNNNNNNNNNNNNNNNNNNN
NNNNNNNNNNNNNNNNNNNNNNNNNNNNNNNNNNNNNNNNNNNNNNNNNNNNNNNNNNNNNNNNNNNNNNNNNNNNNNNN
NNNNNNNNNNNNNNNNNNNNNNNNNNNNNNNNNNNNNNNNNNNNNNNNNNNNNNNNNNNNNNNNNNNNNNNNNNNNNNNN
NNNNNNNNNNNNNNNNNNNNNNNNNNNNNNNNNNNNNNNNNNNNNNNNNNNNNNNNNNNNNNNNNNNNNNNNNNNNNNNN
NNNNNNNNNNNNNNNNNNNNNNNNNNNNNNNNNNNNNNNNNNNNNNNNNNNNNNNNNNNNNNNNNNNNNNNNNNNNNNNN
NNNNNNNNNNNNNNNNNNNNNNNNNNNNNNNNNNNNNNNNNNNNNNNNNNNNNNNNNNNNNNNNNNNNNNNNNNNNNNNN
NNNNNNNNNNNNNNNNNNNNNNNNNNNNNNNNNNNNNNNNNNNNNNNNNNNNNNNNNNNNNNNNNNNNNNNNNNNNNNNN
NNNNNNNNNNNNNNNNNNNNNNNNNNNNNNNNNNNNNNNNNNNNNNNNNNNNNNNNNNNNNNNNNNNNNNNNNNNNNNNN
NNNNNNNNNNNNNNNNNNNNNNNNNNNNNNNNNNNNNNNNNNNNNNNNNNNNNNNNNNNNNNNNNNNNNNNNNNNNNNNN
NNNNNNNNNNNNNNNNNNNNNNNNNNNNNNNNNNNNNNNNNNNNNNNNNNNNNNNNNNNNNNNNNNNNNNNNNNNNNNNN
NNNNNNNNNNNNNNNNNNNNNNNNNNNNNNNNNNNNNNNNNNNNNNNNNNNNNNNNNNNNNNNNNNNNNNNNNNNNNNNN
NNNNNNNNNNNNNNNNNNNNNNNNNNNNNNNNNNNNNNNNNNNNNNNNNNNNNNNNNNNNNNNNNNNNNNNNNNNNNNNN
NNNNNNNNNNNNNNNNNNNNNNNNNNNNNNNNNNNNNNNNNNNNNNNNNNNNNNNNNNNNNNNNNNNNNNNNNNNNNNNN
NNNNNNNNNNNNNNNNNNNNNNNNNNNNNNNNNNNNNNNNNNNNNNNNNNNNNNNNNNNNNNNNNNNNNNNNNNNNNNNN
NNNNNNNNNNNNNNNNNNNNNNNNNNNNNNNNNNNNNNNNNNNNNNNNNNNNNNNNNNNNNNNNNNNNNNNNNNNNNNNN
NNNNNNNNNNNNNNNNNNNNNNNNNNNNNNNNNNNNNNNNNNNNNNNNNNNNNNNNNNNNNNNNNNNNNNNNNNNNNNNN
NNNNNNNNNNNNNNNNNNNNNNNNNNNNNNNNNNNNNNNNNNNNNNNNNNNNNNNNNNNNNNNNNNNNNNNNNNNNNNNN
NNNNNNNNNNNNNNNNNNNNNNNNNNNNNNNNNNNNNNNNNNNNNNNNNNNNNNNNNNNNNNNNNNNNNNNNNNNNNNNN
NNNNNNNNNNNNNNNNNNNNNNNNNNNNNNNNNNNNNNNNNNNNNNNNNNNNNNNNNNNNNNNNNNNNNNNNNNNNNNNN
NNNNNNNNNNNNNNNNNNNNNNNNNNNNNNNNNNNNNNNNNNNNNNNNNNNNNNNNNNNNNNNNNNNNNNNNNNNNNNNN
NNNNNNNNNNNNNNNNNNNNNNNNNNNNNNNNNNNNNNNNNNNNNNNNNNNNNNNNNNNNNNNNNNNNNNNNNNNNNNNN
NNNNNNNNNNNNNNNNNNNNNNNNNNNNNNNNNNNNNNNNNNNNNNNNNNNNNNNNNNNNNNNNNNNNNNNNNNNNNNNN
NNNNNNNTTTTTATACAAGTGACACTCATTAAATGTGTTCTTTCCACTCTCAATACACCTCATCATCACCCTCACTCGCG
TAGCCCCACACACCCACCACTCAACTCTCACGACTTATACACAAATATTTTTAGAATAATATTTTCTTTCCCTACCGAGC
ACGCCCAAAAAGAACATCCAATTGGAATCAGATAGGGAAGTTTACAAACCAAAAAAAAAGAATTTGTTTTTATAGGTAAT
CTCAAAACAAGTGGAGTGTAAAATAATATATTTTCCACAATTGATTAGAGAGACTTGAAGATGACAATTAATTTACAAAG
ACTAAGATTATAATGTGTACTACTGCCTCCATCCTGTGATAATATTCGGATTTCGAGAGTTAAATGAGTTAAAAAAAATC
TATCTAATTTTTCCATTGTAAAATTATTAATTTATTATAATTTATAATATTTTTCACGTAATTTATAAATTAAAAGGTCA
AATATTTGAAAATAAAAAAGTGATATGTGATACTATCATGTTCAGAAATAATAATTTATATAAATTATTTCCTTGGTCCA
CTTTTAATTGTTATGGTTTCCTTTTTTAGAGTCAAACAATTTTGACTAACATTTTATGATGTATTTTTTCATCATATTGA
TATGCAAATTAAAAATTGACTTTCTAAAAGCGCAATATGACAATTAAATGTGGACGGGAGAGTACTGGAGTAATTTTTTA
AATCTTCTTTGGCCTTTCAAGTTTGTCTTTGGCCAAGTAGTTATATCAACAGCTTTTGTCCCATTTTGTCAACTTTAAGG
TATCATTATTGAAGAATATTTGGGTGTTAATACTTTCTTCTTTACAAATTAATATTTTCTAGACATTTGTGGTGTTAATT
AGAGACTAATTAGTAGAGTAATTGTTGTGTTCTACATCAGATTTTGAGAATTGCATACATGGAAATAGGAAAAGAAAATG
AACAAGAAATAGAGAAATTAGCAAGCAACTCATTGGTATGTTACTCTGTTTGTTGTTTCTTGTACCTCAATTAGTATATT
GTTTTGTTGTAGTTTTTGTTCTGTTACTATCTATAGAGAATAGCAGAAAAAAAGTATAACCGGAGAACCCTTCTGCTAGC
CCAAGATCGTTAACTAAGATCGAAAGACTCAACTAAGGAAGAGGAAGCTACAAGTGTAACATCCGACAATTTGAAATAGC
TATAAAGAGGCTTAGAATAGGAATTAACTATTTTTGGAAGGAATTCAAAAATCTGGAAATTTTGTCAAGTATGGAAAAAA
AATATAAGTTTTTGGCCAACTTTGAACAGTCATAAATNNNNNNNNNNNNNNNNNNNNNNNNNNNNNNNNNNNNNNNNNNN
NNNNNNNNNNNNNNNNNNNNNNNNNNNNNNNNNNNNNNNNNNNNNNNNNNNNNNNNNNNNNNNNNNNNNNNNNNNNNNNN
NNNNNNNNNNNNNNNNNNNNNNNNNNNNNNNNNNNNNNNNNNNNNNNNNNNNNNNNNNNNNNNNNNNNNNNNNNNNNNNN
NNNNNNNNNNNNNNNAGGGCTTTTGAGTGTAGAGGAGAAGAAGAGGAGAAGAAGAGGAGAAATAAGAGATCAAGCAAGAT
TCCGTCAAAGATCGTCGTGGATATCGTCGGGGGTGATCCCTACTAGGTATGTGAGTTCATAGTGTTGGGTTGATCCTTTC
CCCCACACGCCAAACTCGTTTTATTTTCGAGAAAAGATTGGTTATGTTGTTGAAATTGTTGGGTTGTGTTGTTGATGTTG
TTGATTGTGTTGTTGAAGTTCCTTGTTGATTTGGGACATGTTTCCGGTTGTGATTTTGAGTTGAATCTATTGTATGTTAC
GGGTCTTTATGATTCTAAGTGTTTGTTGCTGGAACCTTTGAACTTAAGGGGTTTAGAGTTGGAAAAACAAGGGGAAAAAA
GTCAGATTTTTGGGGGAAAATGGCTGGGGTGTCGCGCCAGCCAGCGCACCCAAAAAAAAAGGGATGCTGAACTTCCCTTG
GGGCAGAGCGCCTGGAAGAACGCCCAGCAGGCCCCTCTGAAGTTTGAGGGCTGGCGTCCCGCTCCTCTTAGAGCGCTAAG
GACGCCAATCCTTCCCTTTACCTTTCATTTTCCACTATTTCATACATGTTCCTTGGTAAAGTACCTATGTTTTATAGTTG
TTTCCAATACTTTAAGGTACATCTTAACATCCCAAACTCGTCCATAACATGTGATCAAACACCTTGAATCCATAAATCCA
ATTCAAGGAGAGTTAGTTTCTAAGTCAAGTGAAGTCAAGAGTTAAGTTTAGAAGTTAAGTAAGTCAAAGCTAGTTTTCAA
AGTTGTTCAAGAGCCTTTATCGAACGTTTTAACTTCGTTTTAAGGTTCAAGTTTCAAGTCGAGTAAAGAGTATAGAGTTC
AAGCCAAGTGAAGAGTCTCAAGTTTCAAGTTAAGTCAAGAGCATAAAGTCAAGTCCATTTCTCAAAAGTTATTAGGGAAC
TATGTATTTCCCAAAGAAGTTTCTAAATGTTTTTACATTTGAGTAAGAGAGGAACATCGATTCCAAGAGAGCCTTTGGGC
TAGATTTTGAGCAATTATCTCAAACTAAAGAAAGATGTGTTTAAAACACTTATGAGATAAAGTATATTTTTGGGAGTAGT
ATTGAGCACCGAGTTGGGGACACGAGTTCATTTTAACTCAACTCTCCATAAGAACCATGCGGCCAACATGGGATTTAACG
GGTCATACTTTTTAGATGATCCCGTAAGTTAAGCTAGTGGATCCACTTAGTAAAGATAGCTTCCTATATCACGGCCAGGT
ATAGGATGGTCCTTGGGCAACGTGAGGTAAAACGTTGTACCACCACTAGGGCTCATAGTGGTAGTTGTCGGTTAAAGAAT
CTCCCACTAAAGTTATATTACTTTTATATAAGTAAAGTTGAGTTGTTATTGCTTTAATCATTAATGAACTAAGTTGTTTA
CAATGTTTTAAAAGCTATATATATCGTATGTGTCTTATTGCCTTATATATATTGAGTTCTGTTATTCTTGAGTCGTACAG
GCCTAAGGTAAGTGTTTTCTTGTATTCCTTTCAAGCTTAAGTTGTGGTTTAGCTTTCCAGCTCGCATACTCGTACATTCC
ATGTACTGATGCTAGTTGGCCTGCATCTTATTATGATGCAGACGTAGGTACCCAGGATCAGCATCCAGTACGTCGTTGAT
CCAGCTGAGCACTCCAGAGTCAGTGGTGAGCCTCCTTGCATTTTGGAGGACTCAATTATTTTGTGTTCTTAGTTTTGTTT
TGTTAGGATGTTGCGGGGTCTGTCCCAACATCCATCTCAGTATTTTAGAGGCTTCATAGATAGTTAGTAAATTAGTTTTG
AGTCTCTCATCTATGCATATATGTAAATATTCTATTTTGAGATTCGAGTTGCCTTTGTGGCCAAATTTTATAAGTTAAGT
TGTTTTGTAACCTTGCATTTGCATTGAATTATTCTTTTGGGTTAGGTTTCCGCTGAGTTAAGAAAGCCAGGCCAAGGGTT
CTCTTGGGGCCAGAAATGGTCTCCGGGTACCGGTCCCGCCTAGGGTGTAGGCTCGGTGAGTGACAAACTTGGTATCAGAG
CCCAAAGTTCAAGAGTCCTAGGGAGTCTATGAAGCCGTGTTTGTAGAGTCCTAGTTATCGGTGTGAAGCGCGCCACATAT
ATAATTGGGAGGCTACAACATTTAGGAAGATTTCTCATTTCTTTCACACTCAACTTGTGCATTAGAGTTTATCTCTGAAG
AGTTTCTTTCTAATTCATGCTTGCGCGTGTTTCAGATAGTTATGCCTCCACGAAGAGTTGGCAGAGGGCGTCTTCCTAGA
CGTTATGTGGATGAGCAAGAGTTACCTTATGCCCCGGGAGTGCAAGATCAAGGGGAAGTTTCTAATGCCGAGTTCAGAGA
GGCAATTAGAATTCTGAGTCAAGTTGTAACTAATTATATTGGTCAGCAAAGAGGAGCTCGACATGAAGGAGCTGACACTT
CTAGGATTCGTGAGTTCTTGGGGATGAATCCTCCGAGTTTCATGGGTTCGAGTACTACTGAGGATCCAGAAACCTTCATT
GAGGAGTTGAAGAAGACTTTTGATGTGATTCATGTGGCAGATACTAAGCGGGTTAAACTAGCTGCGTATCAATTGAAGGA
TATTGCTAGAACATGGTTCGACCAATGGAAAGGGGGCAGAGTTGAGAATGCACCACCTGCGAGTTGGGCCTGTTTTGAGG
AAACTTTCTTGGGGCATTTCTTTCCTCAAGAATTGAGAGAGGCCAAGGTACGTGAGTTCCTCACACTTAAGCAGGAGTCT
TTGAGTGTTCATGAGTACAGTCTGAAGTTCACACAACTATCCCGCTATGCTCCGGAGATGGTGGTGGATATGAGAAATAG
AATGAGCTTGTTTGTTGCTGGGCTGTCTCAGTTGTCGAGCAAGAAAGGTAGGGCTGCAATGCTTATCGGGGACATGGACA
TATCAAGGTTAATGGTCTATGTACAGCAGGTTGAGGAAGAGAAGCTGAGGGACAGGGAAGAGTTCAGAAGTAAGAGAGCC
AAGACTAGTAATGAGTCCGGGCAGCAGAAAGGTAATGTGAATCGTCCGTCCTTCCAACAAAGGCAAAAGGGACCTGCTCC
CTCATCTGCTAGAGCACCTGTACCCCGATACAGAGGGGAATTTAATGGCCAGAATTCGAAGGACTTCAAGGCTAGACCAG
CACAGTTTTCAGGTAGTGTGGCACAAGAAGGTAGTTTGTTTACTGCATGTGCTAGGTGTGGTAGAGTCCATCCAGGGAAG
TGTCGTCAGGGTCAGACAGGTTGCTTTAAGTGTGGACAAGAGGGTCACTTCATGAAGGAGTGCCCTAAGAATAAGCAAGG
TAGTGGAAGTCTGGGCAGTAGGGCCCAATCTTCTTCAGTTGCTCCCCCAGACAGGACGACACCTAGAGGAGCTACTTCTA
GTACCAGTGGAGGAGCAAACCGCCTCTATGCAATCACCAGTCTCCATGAGCAAGAGAATTCTCCAAATGTTGTCACTGGT
ATGATCAAAGTCTTCGCTTTTGATGTGTATGCTTTTCTAGATCCAGGAGCAAGTTTATCTTTTGTAACTCCTTATGTTGC
AAATAAGTTTGAGGTTCTTCTTGAAAGACTTTGTGAACCCTTTTGTGTTTCTACACTTGTTGGGCAATCTATTCTAGCAG
AAAGAGTTTATCGTGATTGTCCTGTTTCCATCAATCACAAGAGCACCATGGCTGATTTGGTTGAGTTAGACATGATAGAT
TTCGATGTCATTCTAGGTAGTCTATTCAAGGAATGAAGAAGATCATGCTAGTCATCTCAGAACAGTTCTTCAGACTTTCG
AAGACAAGGAGTTGTATGCCAAGTTCTCTAAGTGTGAGTTTTGTCCTAAGTCTGTGGCGTTCCTAGGCCACATTGTGTTC
GGTGATGGAATTAAAGTTGATACTCGAAAAATTGAGGCAGTGCAGAATTGGCCTAGACCCATATCTCCAACTGAAATTAG
GAGTTTCATGGGTTTAGCTGGCAATTATAGAAGGTTTGTAGAGGGGTTCTCGTCTATTGCATCTCCTTTGACCAAGTTGA
CTCAGAAGACAGTGAAATTTCAATGGTCTGAAGCTTGTGAGAACAGCTTTCAGGAATTAAAAAAGAGGTTGATTTCAGCT
CCAGTTTTGACGTTACCAGAAGGCACTCAAGGTTTTGTGGTGTATTGTGATGCATCTAGAGTTGGTTTGGGTTGTGTCTT
AATGTAGAATGGCAAGGTTATAGCTTATGCCTCCAGACACTTGAAGGTTCATGAGAAGAACTACCCAACCCATGACTTAG
AGTTGGCTGTTGTAGTTTTGCTTTGAAGATATGATGTCATTACTTGTATGGTATGCATGTCGACATATTCACTGATCACA
AGAGCCTTCAATATGTGCTTACTCAGAAAGAGCTTAATCTCAGACAGAGGAGGTGGTTAGAATTACTCAAGGATTATGAC
CTGAGTATTCTTTATCACCCAGGTAAGGCTAATGTTGTTGCTGATTCTTTAAGCAGGTTGTCTATGGGTAGCACCACTCA
TGTTGAAGAAGGAAAAAGAGAGTTAGCAAAAGAAGTGCACAGACTAGCACGCCTGGGAGTCAGATTTACAGATTTCACAG
AAGGAGGAATAGCGGTGACGAGCGGGGTCGAGTCATCACTAGTGTCAGAAGTAAAAGATAAACAAGGTCAAGATCCCATT
TTGCTTGAGTTGAAGGCAAATGTTCAAAAGCAAAGAGTATTAGCTTTTGAACAAGGGGGATATGATGTATTGAGATATCA
AGGTAGATTGTGCATACCTATGGTAGATGGACTCCATGAGAGGATTATGGAGGAAGCTCACAGCTCCAGATATTCTATTT
ATCCAGGTTCCACCAAGATGTATCGTGACTTGCGAGAAGTTTATTGGTGGAATGGCATGAAGAAGGGCATTGCAGAGTTT
GTTGCTAAGTGTCCAAATTGCCAACAAGTGAAAGTTGAGCACCAAAGGCCTGGTGGTTTAGCTCAGAGGATAGAACTTCC
AGAATGGAAGTGGGAGATGATCAATATGAATTTCATCACAGGGTTGCCAAAGTCTCGCAGACAACATGATTCTATTTGGG
TGATTGTCGACAGAGTGACAAAGTCAGCTCATTTTCTACGGGTAAAGACTACCCTTTCAGCAAAGATTATGCCAAGTTAT
ATATTCAAGAGATAGTGAGACTTCATGGAGTCCCAATCTCCATTATTTCAGATAGAGGTGCACAGTTTACTGCACAGTTC
TGGAAATTTTTTCAGAAAGGCGTGGGTTCGAAGGTGAACTTAAGTACTGCCTTTCATCCTCAGACTGATGGGCAAGCAGA
GCATACTATTCAGACTTTAGAAGATATGTTGAGGGCTTGTGTGATCGATTTCAAAGGTAATTGGGATGATCACCTACCTC
TCATTGAGTTTGCCTACAACAACAGTTATCACTCTAGCATCCAGATGGCTCCTTACGAAGCTCTTTATGGGAGAAGATTT
AGATCTCCTATTGGATGGTTTGAAGTTGGCGAAGCAGGGTTGATAGGACCAGATTTAGTTCACCAAGTTATGGAGAAGGT
GAAAGTGATTCAAGAGAGGTTGAAAACAGCACAGAGTCGCCAGAAATCCTATACTGATGTTAAAAAAAGGGCGTTAGAGT
TTTAAATAGATAATTGGGTATATGTGAAAGTTTCACTCATGAAAGGGGTTATGAGGTTTGGTAAGAAGGGGAAACTTAGT
CCCCGTTATATTGGATCTTACCGCATAGCCAAGAGAATTAGCAATGTTGCTTATGAGTTGGAGTTACCACAGGAACTAGC
ATCAATTCATTCGGTATTTCATATCTCTATGTTGAAGAAGTGCATAGGCAATCCTTCATTGATCCTGCCGACTGAAAGTG
TCGGGATCAAAGATAGCTTATCTTATGAAGGGATTCCTGTTCAGATTCTAGACCGTCAAGTTTGTAGGTTGAGAACGAAA
GATGTAGCATCAGTCAAGGTCCTTTGGAGAAACCAGTTTGTTGAGGAAGCTACTTGGGAAGCCGAAGAGGACATGAAGAA
GAGATATCCATATCTCTTTGAATTCGGAGGAATTGTAGATCAAGGTACTAATTTCCTTCTTAGTGCTCTTTAAAATTTTA
ATGAGCATGTTGTTGTTGTTGTATTTGCATGATTGCTTGTTGGGTGTTTGAATTGATATTACACCCTTAGCCTTGTAAGA
GTAACCTCATTCGAGGACGAATGTTCCCAAGGGGGAGATATTGTAACATCCGATAATTTGAAATAGCTATGAAGACGCTT
AGAATAGGAATTAACTATTTTTGGAAAGAATTCAAAAATCTGGAAATTTGGTCAAGTATGGAAAAAAAAGAGTTTTTGGC
CAACTTTGAACAGTCATAAATCCTAGCTAAAGATGATTTAGGTGTAGTTCTAGTTACTTTTACAAAGCTCGTGGAATGAT
CTTTCCAACGCCACTGAGTTTTCTCAATTCCGAGTTCGTATGAGTTAGTTATGCCCTTTGGAAGTTGGGCAGTGGCAGGG
AAATCCGTCAGGAAATTTTAAGGGCATTTTTGTCTTTTCCCTAATCAATTCTTTTGGTTATATTGTTGTGTTAGACTGAT
TTTAGATCAGTTTTGTCTCATTTTAAAAGAGTGAGAGTGAGAGTTAGGGCTTCTGAATGAAGAGGAGGAGGAGAAGAAGA
GGAGAAGAAGACAAGAAAGAGGAGATCAAGCAAGATTCAGTCAAAAATCGTCGTGGATATCGTCGGGCGTGATCCCTACT
AGGTGTGTGAGTTTATAGTGTTGGGTTGATCCTTTCCCCCACATGCCAAACTCATTTTATTTTCGAGAAAAGATTGGTTA
TGTTGTTGAAATTGTTGGGTTGTGTTGTTGATGTTGTTGATTGTGTTGTTGAAGTTCCTTGTTGATTTGGGACATGTTTC
CGGTTGTGATTTTGAGTTGAATCTATTGTATGTTAAGGGTCTTTATGATTCTAAGTGTTTGCTGCTGGAACCTTTGAAGC
TAAGGGGTTTAGAGTTGGAAAAACAAGGGGAAAAAAAGGGATGCTGAACTTTCCCCTTGGGGCAGAGCGCCTGGCAGAAT
GCCCAGCTGGCCCCTCTGAAGTTTGAGGGCTGGCGCCCCGCTCCTCTTAGAGCGCCAAGGACGCCAATCCTTCCCTTTAC
CTTTCATTTCCCACTATTTCATACATGTTCCTTGGTAAAGTACCTATGTTTTATAGTTGTTTCCAATACTTTAAGGTACA
TCTTAACATCCCAAACTCGTCCATAACATGTGATCAAACACCTTGAATCCATAAATCCAATTCAAGGAGAGTTAGTTTCT
AAGTCCAGTGAAGTCAAGAGTTAAGTTTAGAAGTTAAGTAAGTCAAAGCAAGTTTTCGAAGTTGTTCAAAAGCCATTATC
GAACGTTTTAACTTCGTTTTAAGGTTCAAGTTTCAAGTCGAGTAAAGAGTATAGAGTTCAAGCCAAGTGAAGAGTCTCAA
GTTTCAAGTTAAGTCAAGAGCATAAAGTCAAGTCCATTTCTCAAAAGTTATTAGGGAACTATGTATTTCCCAAAGAAGTT
TCTAAATGTTTTTACATTTGAGTAAGAGAGGAACATCGATTCCAAGAGAGCCTTTGGGCTAGATTTTGAGCAATTATCTC
AAACTAAAGAAAGATGTGTTTAAAACACTTATGAGATAAAGTATATTTTTGGGAGTAGTATTGAGCACCGAGTTGGGGAC
ACGAGTTCATTTTAACTCAACTCTCCATAAGAACCATGCGGCCAACATGGGATTTAACGGGTCATACTTTTTAGATGATC
CCGTAAGTTAAGCTAGTGGATCCACTTAGTAAAGATAGCTTCCTATATCACGGCCAGGTATAGGATGGTCCTTGGGAAAC
GTGAGGTAAAACGTTATACCACCACTAGGGCTCATAGTGGTGGTTTTCGGTTAAAAAATCTCCCACTAAAGTTATATTAC
TTTTGTATTAGTAAAGTTGAATTGTTATTGCTTTAATCATTAATGAACTAAGTTGTTTACAATGTTTTAAAAGCTATATA
TATCGCATGTGTCTTATTGCCTTATATATATATTGAGTTCAGTTATTCTTGAGTCGTACAGGGCCAAGGTAAGTGTTTTC
TTGTATTCCTTTCAAGCTTAAGTTGTGGTTTAGCTTTCCAGCTCTCATACTCGTACATTCCATGTACTGATGCCAGTTGG
CCTGCATCTTATTATGATGCAGACGTAGGTACCCATGATGAGCATCCAGTATGTCGTTGATCTAGCTAAGCACTCCAGAG
TCAGTGGTGATCCTCCTTGCATTCCAGAGGACTCAATTATTTTGTGTTCTTAGTTTTGTTTTATTAGGATGTTGCGGGGT
CTGTCCCAACATCCATCTCAGTATTTTAGAGGCTTCATAGACAGTTAGTCAGTTAGTTTTGAGTCTCTCATCTATGCATA
TATGTAAATATTCTACTTTGAGATTCGAGTTGCCTTTGTGGCCAGATTTTATAATTTATGTTATTTTGTAACCTTGCATT
TGCATTGTGTTATTCTGTTGGGTTAGGTTTCCGCTGTGTTAAGAAAGCCAGGCCAAGGGTTCGCTTGGGGCCAGAAATGG
TCTCCAAGTGTCGGTCCCGCCCAAGGTGTAGGCTCGGGGAGTGACAAGAAGGGAGTAAGAATATTTTGAATATGAGAACT
TTGTTATAGAAGAAGACTATTTGATTTGAGTTGTTCTTGGGTTTGTTGGGTTACTTACAAATGTACAAGACCACCCATAT
TTATACTTGTTCTTGGATGGTTCTAGAAATTCTTCTAGATATTTCTACAAAGAAAATTCTAGTGAACTTTATCTTCTAGA
TATCTAGATATTTTTTAAGATAATTATCCTAGATATTATCCTACACTATTCTAGAAACATTATGTCACGCCCCGAGCCTA
CACTCTGGATGTGGCCGGCATTCGAAGACCATTGCTGGCCCCAAGCGAACCCTTGGCCTGACTTTCTTAACTCAGCGGAA
ACCTAACTCAACAGAATAACTTCATGCAATGCAAGGACATAAAACAACTTAACTGATAAAAATCTAGCCAAAAAGGCAAC
TCGAGTCTCAAAATAGAATATTTACATATATATATAGATGAGAGACTCAATACTAACTGACTGACTGTCAATGAAGCCTC
TAAAATACTGAGATGGATGTTGGGACAGACCCCACAACATCCTAATAAAACAAAACTAGGAACACAAAATAACAGAGTCC
TCCGGAATGCAAGGAGGCTCACCACTGAATCTGGAGTGCTCAACTGGATCAACGGCGTGCTGGGTGCTGATCCTGGGTAC
CTGTGTCTGCATCACCATATGATGCAGGCCAACTGACATCAGTACATTGAATGTACGAGTATGCGAGCTGGAAAGCTAAG
CAACATTGGCTAGAAGGAAATCTGGAAGAAACTGAATAACTTACCTGGCTCAACTCAACTTAACCTGACTGACTCGTTTC
AATATAAGGCAATTTAGAACAAGTGCAATATAAATAAAAGTTGTTTAAAACCTGCTATAAACTCTGTGTGTATACAAAGA
TACACTAAGCCTGAGATATATATATATAAATACAAATGAACTGGTGTATATAAAAATACAGTAATTTATGTGTATAAAAA
TACAATAATTATTGTGGGAGTTTCTCTAACCGACAACCATCACATAAGAGCTATAGTGATGATACAGCGATCGACCTCAC
GCTGCCAGAGCATCTTATATCCGGCCAAAGGTATAAGACCTGAACTGCCTAATGGATCCACTAATCTATCTGGAAAAGGA
TTCGTCTAAAAAGTATAATCCTTTTCTACCCATGGTGGCTAACATGGTTCTATGGGGGCTGTGGGTTCCTTGAACGCTCC
CCCAACTCGGTGCTCTATACTACTCCCAAAAATGTACTGGCTCTTATGTTTTTAAAACATATTTCTTCCTGCTAATTTGA
GATTATTACTCAAAAACTTAGCTCAAAGGCTATCTTGGAAATCTCAGTTTCCTTTCTTGCCTCATTTAGAAAGCGATAAC
TCTTTTTCTGAAAAACTAGCCCGAAGGCTCTTTGGAGATCTCAGTTCCAAAGCTTGTTTAAATGTAAAAACATTTCTTTA
CAACTTCTTTGGGAATACATGATTCCCTAATAACTTTTGAGAAATGAGCTCAACTTTATACTCTTAGCTTAACTTGAAAC
TCTATACTCTTTGCTTGACTTGAAACTTGAGCCTTAAAACGAAGTTAAAACATTTATTAAAGACTCTTGAAAAACTTTGA
AGACTTGCTTTGACTTACTTCTTAACTTCTAAGCTTGGCTCTAACTTCACTTGACTTCTAACTTCACTTGACTTTGATCC
TAACTTGCCTTGAATTTGATTATAAATTCAAGGTATATGATCACATGCTTATGGATGAGTTCTTGATGTTTAGACGTACT
TTGGAGTGTTGGAAACAACTATGAAACATAGGTACATTACCAAAGAACATGTATGAAAAAGTAGGGAATGAAAGGAAAAA
CTTGGCGTCCTTGGCGCTCTGAGAGGCGCGGAGCGCCAGACCAAAAAGTTCAGAAGGGCCTGGTTGGGGCTCTGCTAGGG
ACGCCACCCCAAGGGCTGGACTTCATAGTCCCTTTTGGGGCGCGCTGGCTGGCGTGACACCCCAGCCCTTTTCCCCGAAA
ATTCGACTTTTCTCCTTAGTTTTTCCAACTCTAAACCTTCTTAACTTCAAAGGTTCCAGTCCCAAACACTTAGAATCATA
AAACCCCTTAACATACACTAGATTCAACTCAAAATCACAACCAGAAACATGTCCCAAAACAACAAGGAACTTCAACAACA
CAACCAACAACTTCAACCACAAACTACCACAAATTTCAACAACACAACCAATCTTTTCTTGGAATTAAAATGAGTTTTGC
GTGTGGGGGAAAGAACCAACCCAACACTATGAACTCACATATCTTAATAGGGATCACCCCCGACGAAATCCACGACGATC
TTTATGAAGCTGCTTCTTCTTCTCTTTCTCCTCTTCTTTCTCTCTTCACACACAGCCCTAACTCTCACTTTTAAAAGGGA
AAACTGATCTAAAAATCAGTCTAAATCCCTAATATAACCAAAAGAATTGTTTAGGGAAAAGATCAAAATACCCCTTACAA
ATTCGGACTAAACTGCCTTGCCAATAGCCCAACTTCCAAAGGGCATAACTCACTCATACAAACTCGGAATTGTGCAAACT
TGGCGGCGTTGGAAAGATCCTTCCACGAGCTTCGCAAATATAACTGGAACTATACCTAAATCATCTTGAGCTAGAAGTTA
TGACTGTTCAAAGTTGGCTAAAAACTCACTTTTTCCCACACTTACCAAATTTCCAGATCTTTAATTATTTCCAAAATGAC
TATTTCCAATTTTAAGCCTCCTCATAGTTATTTCAAATTGCCGGATGTTACACATTACTAGAACAATCTATCATATTCCC
AAAAAATCAACTTAAACTTTTTCACACTCCCCCTTAAAGTGATTTTTTGAAAACTATCCCACACTTGTCACGGAAGAACT
CAAACGAAGCTTTGAGCTACGTCTTGGTGAAAATCTCAATATTTTCTTCTGGACTCCTCTTGCTTTTTCAAATGATAATG
ATTTTCCGTTATCGAATGGTCCATGTAAATTATCTCTTTGCTGAGTTTCTGAACTCCCCCTTTCTCTTAACTTTTCGACA
TCACTTTTCTGTGAAGTGTCAACACCAACATAGGATCCACTTCCATATTCTCTTATCATCTCCTCGATAGATTTGTTGGC
AGCCTCAGAGCTTTCGAAAATCATATCGTTTGTCTTTGAGACTTCAATATTAGCTTCTTTCTCTATTTGATATCTACTTT
CTCCATCTGCTTTTAGAATTTGCTCTGAGTCATTAGTTGATCTTGATGTTTCAAATGATTGACAAGATACTTCCGCTTCT
AATACATCTCCCCCAATGCTTTCTTTGTAAAGGCCGCCACTAGCACATGTAGTTTCAGATATTTCCTTTTCATGATCTTC
TTCTTTGGTTTCTTCAATAGCAGCTACCGTATCACCAATGAGAGCATCCTCAAAAATTTCTTGCTTCATGTCGACAACAT
CAGTTTCTTGCTTCTCCACGTGATCGACTATATTATATTCTATATCCTCGATCCAGTCTCTTTCAATATTAATGGAAATC
ATGGAATTTATTGCTCGAGCCTCATCTACTAAACAATTTCCCCACTCTTCTTCTTCTTCTTCTTCAACAACTTTTTGAGT
CATATTGCTCTCCTTGGCTCGGCAATATCTTTTTATGTGCCCTACTTCACCACATCGATAGCATCTGAGAGGCCTCTTAC
CATAATAGTTAGAAGACTCTTCCTTCTCTCCAGGTAAGCGTGAAGCACCTGAGGATCGAGAGTGTGGCACATCTCTTGTT
TTCCCTTTAAAGTTCCTCTTGTTGGCTACAAGAGCATTTACTTCTCCTTCTTTGACAAATACACTAGTCAACTGCTTGGC
TAGTAATTCCTGTGACGACAACAAATTTTCAAATTCCTCCAAGGATGGTTGTTGAGCTCATCCTTGAATTGACGTCACAA
ATGGAATATATTCAGGTTTCAAACCACGAATGACAATTCTTCTCATTCGTGCTTCAGAAATAGCTTCTTCCGAATTTAAT
ATAGATATCTCAGAACATAACTTCTTAATCTTCAAAAAATACTCGGCAATAGAAAGGTTACCTTGAGTGGTGTTAGCCAA
TTCATTCTCCAATATCTGCACCGAGCTTCATTCTTCCTGTTGAACAGTTGATCTAGGGTCCTCCATATTTCATGAGTTGA
TTTGCACCTTATAATATGATCAAATAAATTGGAGGATATTGTCCTCTTCAAAATGAACTCTGCCTTCGCATTAATCTGCT
TCCACTTCTTGTATATGCTACTATTCCGGTCCATCAGTAGGAGGATTTGTGTCATTCCCATTGACAACATCCCACAAATC
CTCTCCCACAAGGTATGATTTCATACATGTCTTGCATACCTTGAAATTGGATTGATTAAACAACTCCATCCCCAGTCCAT
TAACACGACCACTAAAATCCATATAGACAAACCAGTTGAATCTACCACCAACCAGATCTTGAAATAACACTCACAAGCCA
ATCCACGGCTATGGCTCTGATACCATATAGAGAATAGCAGAAAAAAAGTATAACCGGAGAACCCTTCTACTAGTCCAAGA
TCGTTAACTAAGATCGGAAGACTTAACTAAGAAAGAGGAAGCTAGAAGGGACAAAATAATATTTTGAATATGAGAACTTT
GTTATAGAAGAAGACTATTTGATTTGAGTTGTTCTTTGGTTTGTTGGGTTACTTACAAATGTACAAGACCACCCATATTT
ATACTTGTTCATGGATGATACTAGATATTCTTCTAGATACTTCTACAAAGAAAATTCTAGTAAACTTTATCTTCTAGATA
TTTTTTAAGATAATTATCCTAGATATTATCCTACACTATTCTAGAAACATTACTAGAACAATCTATCATATTCCCAAAAA
ATCAACTTTAACTTTCTCACACTATCTGCTATTTTTGTCATTATCAACACTAAACAGTGCTAGCTAGCTATCAGCACTTG
TGTTCTCTATATTGTATGCGTGCTTGCTTTTCATAATGTTATTTTGTTGTTCTTACGGTTTCTTTTTCTTAAATGTTTTG
TAATGCTTCCTATAGTATTTGTTTTGTCTTCCTTTCTTTTGTATGTTCCTTGATAGTAAAGTCACAAATTTATTGACTAT
CACATTAAAGTAACTGAACTTACCCACTATAACAGTGAAGTCACTAGGCTTTGAATTTAACTTGCTTAGCAGAATATAGA
AGTTATGAAAATTGGTTCCCTAATTGAATTTGTGCACACAATGTTTGATTGGTTTGGGATTATTTAGTTTATAATATTTA
TTGATATTTCCAAAAAAAAATCGGCGGGGTCAAGTTGACTGGTTTGGGCTACAAATCATTATTTAGCCCATCTTGACTCA
GCTTATTATAGTCCAAATAAACTTAGGACAGGATTAAGCGACAATCCATTGATTCAGTCCATTCATTTGTCACCTCTAGA
CATGACTAATTATGTTTTCCAAAGAAGTGTAAGTTCCAGATATGGCAATTGAAGAATTAGAAACCAAAATCATCCCAATA
AACATAACTTCCAAATATGAAGGCTTCTTGATCTTGAGGTAGCATATGCATGGTAACATATCGACACGATAACGCCCAAA
AGCGCACCTGTAAATGTCATGACATATCCAAAAAATGGAATGGTTAATGCCACAATGACCGTGTTGATGACCAAAAATGT
TCTGATGAAGTAGTGTAACACCCCAGAGAATTTTTTCGAACTAAGACTCGAGCCGTCCTTCATGTGGAGTGAGATTTTAC
CGAGGAATAAAAAATTTCTTGAGTGTTAAATTAAGGTCCCTAGATGTAGCACATTGAGTTCCAAGAAGAGTTGAATTGGA
AATAGTCATTTTTGGAAAGAATTCAAAAATCTGGAAAATTTGGCGAAGTATGAAAAAAAAAAGGTGAGTTTTTGGTCAAC
TTTGAGCAATCATAACTCCTAGATCAGAATGAGTTAGGAGTATTTACAGTTATGTTTGGAAAGCCCTTGGAATGATCTTT
CCAACGCCGTCGAGTTTGCTCGATTCCGAGTTCGTATGAGCGAGTTATGCCCTTTGAAAGTTGGGCAGTTGGCAGGAGAT
CCGTCCGGAAATTTTAAGGGTATTTTGGTCTTTTCCCTAATCATTTCTTTGGGTTATATTGAGGTGTTAGACTGATGTTT
GGATCATTTGTCCCATTTTAAAGAGTGAGAGTAAGAGTGAAAGTTAGGGCTTGAGAGATAAGAAAGAAAGAAGAGGAGAA
AGGGAAGATCAAGCAAGGAGATCATCGTGGATTTCGTCGGGGGTGATCCCTATCAGGTATGTGAGTTCTTAGTGTTGGGT
TGATCCTTTCCCCCACACACCAAACTCGTTTTATTTTTGAGAAAAGATTGGTCATGTTGTTGAAGTTGTTGGGTTGTGTT
GTTGGTCTTGTTGGAAGTTCTTGTTGGTTTAGTACAGGATTTGGTTGTGTTTTTGAGTTGAATCTCTTGTATGTTGAGGA
ATTTTATGATCTTTAGTGATGGGGTTGGTCCTTTCCCCCACACTCCAAATTCGTTTTATTTTCAAGAAAAGATTGGTTGT
GTTGTTGAAGTTGTTGGTTGTGTTGTTGATTGTGGTGTTGAAGTTCCTTGTTGATTTGGGACATGATTTGGTTGTGATTT
TGCTGCTGGAACCTTTGAGGTTGAAAGAGTTTAGAGTTGGACAGAAACAAGGGGAAAAAGTCGGATTTTTGGGGGGAAGA
GAGCTGGGCAGTCGCGCCAGCCACCGCACCCCAAAAAGGGACACTGAACTTTCCCCTTGGGGCAAAGCTCCTGGCAGAAC
GCCCAGCAAGTCCCTCTGAAGTTTGAGGGCTGCCGCCCCGCGCCTCTTAAAGCGCCAAGGACGCCAATCCTTCCCGTTAC
CTTCATTCCCCACTTTTTCATACATGTTCCTTGATAAAGTACCTATGTTTTATAGTTGTTTCCAATACTTTAAGGTACAT
CTTAACATCCCAAACTCATCCATAACATGTGATCATACACCTTGAATTCATAATTCCAATTCAAGGAGAGTTAGTTTCCA
AGTCAAGTGAAGTTAGTTTCCAAGTCAAGTGAAGTTAGATTCCAAGTCAAGTGAAGTTAGTTTCCAAGTCAAGTGAAGTT
AGATTTCAATTCAAGGAAAGTTAGTTTCCAAGTCAAGTGAAGTTAGAAGTTAAGCTTAGAAGTTAAGTAAGTCAAAGCAA
ATCTTTAAGGTTTTCCAAGAGTCTTCTTTGAACGTTTTAACTTCATTCTAAGGCTCAAGTTCCAAGTTAAGTATAGAGTT
TCAAGTTAAGCCAAGAGTAAGAGTCAAGTGCATTTCTCAAAAGTTATTAGGGAACTAAGTATTCCCAAAGAAGTTTATAA
ATGTTTTCACATTTAAAAATGAGAGGAAACTGAGATTTCCAAAAGAGTTTTGAGAAGTTTAAGTACTATCTCTTTTTGAG
AAAAGATGAGTTTTGCAAAAGAGTTTCTAAAACATGATTAGTATGACAAATCGAGTATGTCATCAATATTTAAACAATAT
GGTCTCTAGATATACCATCAATGTTTAAGCAGTATGAATATCTCGAGTCATCAATGATCATATTAAAAATATGGTTTTGA
GATGTTCTTTTTAGAAAGAGTTTTCAAAAGCCTTTGGGCTAAGTTTTGAGTAATTATCTCAACTTAAGAAAGATGTGTTT
AAAACACTTATGAGCTAAAGTATTTTTGGGAGTAGTCTTGAGCACCGAATTGGGGATACGAGTTCATATTAACTCAACTC
TCCAGAAGAGCCATGTAGCCAACATGGGATTTAATGGGTCATACTTTTTAGATGAATCCGTAAAGTTAAGCTAGTAGATC
CACTTGGTAAAGTTAGCTTCCTATATCACGGCAAGGTATAGGATGGTCCTTGGGCAACGTGAAGTAAAACGTTGTATCAC
TACTTAAGCATATAGTGGTGGTTATCGTTTAGAGAACTCCCACAATTGGAAGAGCTTGGTTCCTCGAAAAGTTCTGCTTA
GTATGGATGGGGGTATGGGACTTCATTCATGCATTGCACAAGTAGACTTTGAGAGGAAGCATGGTATTTTCATGATATTA
TAAATATGATTTTTACGTCATGTTTTAAATAGTTTTACAAGCTTTATATATATATTGCATGTGTCTCATTGCTTTATATT
GAGTTTAGTTATTTAAGAGTCGAGTATCCAGAGTTGAGTATCTATCTTTGAGTTGAGTATCTGTTTCTAAGTTCAGTATC
TATCTTCTCAGTTGAGTAAGTTTTGAGTATTCCTTGAGTTGAGGAAGTTTGAAAAGAGGTAAGTTAATCAGTTTATTCCA
GTTTTTCTTCTAGCCTATGTTGTTTAGCTTCCCAGCTTACATACTCGTACATTTCACGTACTGAACCATTTGGCCTGCAT
CTTCTTATGATGCAGACACATGTATTCAGGATCATCAACAGAAGACTCGTTGATACATCCGGGAGTTCCAGTTAGCTATG
ACAAGCCTCCTTGCTTCTGAAGGATTTCATTTACCTTTCAATTGCATCAGTTGTTAGGAAGTCGTGGGTCTTGTCTCGGC
TTCCATCTTTATCAGTTAGAGGCTTCATAGATAGACAGTAGAGTTTCAGAAGTCTTTTCATTTATTTTGTTAAATGTTTT
GAAGACTAAAGTTGCCTTTTATGGCGAGTTGTATATATATTCTAGTATACAGAGTTTTCTTTTAAGTTAAAGATTTGTAA
AGTTGAGTTTATAAACTCTTATTCAGTTTTAAACTCTTGTATGCTTAAGTTAGTCTTCCGCTTGGAGTCAGCCAGGATGA
GGGTTCGCTTGGGGACCAGCAATGGTCTTCGAGTGCCGACCACGTCCAGGGTGTAGGCTCGGGGCGTGACAAGTAGCTCA
CGATAAATTTACTATTCCGTAAAGTTAATTTATTTTCAATAGCCGTTGCAATTGGAGAGACGACAAGAGCATACTTTGTT
ATTGGATTAACGAGTGTCGTATATATTGCGATTTTCAAACTAATTTTCCTAGTAGGGAGATTTAATGTTATTTGTGACAT
TAAATTTTGTCCATACATTAAGTACCCCATAGTTGCCATTGATCCATAGGTTATGGTGCTTAATATAAAGCACACAAATA
AAACCTGTATGACAAGAAGGAAAAAAAATATTAAAGTTATACACACTCACTGATCAAGTAAAATATGTTTATAATTATTG
GTGTGTAAATGACTTTTTATGCAATTATAGGGGTATTTTATGTCTTTTTGCGATGATAATGCATATGTAACTTTTTGACC
ATGATGTAACATCCGACAAATTGAAGTGGCTTTAAAGAAGCTTGAAATTTGGAAATAGTCATTTTTGGAAAAATTTAAAA
ATCTAGAAATTTGGCTAAGTGTGGAAATTAGTGAGTTTTTGGCCAACTTTGAGCAGTCGTAACTCCTAGCTCAGGATGAT
TTAGGAGTAGTTCCAGTTATGGTTGCGAAGTCCTTGGAACGATCTTTCCAACGCCACTGAGTTTTCTCAATTCCGAGTTC
GTATGAGCGAGTTATGCCCTTTAGAAGTTGGGCAGTTGGAAGGGAAATCCGTCCGGAAATTTAAGGGCATTTTGGTCTTT
TCCCAAATTCTTTCTCTTGAGTTTACATGGTGTGTTAGGCTGATTTTTGGATCATTTTCTTTTATACCATTTTAAAGAGA
AAGAGTTAGGGTTCTTGAGGAGAGAAGAAGAAGAGAAGAAAGAGGAGATCAACAAGATCATTGTGGAAATTCGTCGGGGG
TGATCCCTATTCAAGGTATGTGAGTTTTTCGTGTGGGTTGATTCTTTCCCCCACACACACCTAGTTTACTATATGATTGA
GAAAATATTGGAATTGTTGTTGAAGTTGTTAAAGTTGTTAAAGTTAGTGAAGTTGTTAGTTGTTGTTGATGTTGTGGATT
GTGTAGTTGAAACCTATTGTATGATGAGGGAATTATGATTCTAAGGGTTATGACCATTGGAAAGTTGATCCACCATTGAA
TTGCAGAAGTTCTGGGCTGTCGATCCCCATCTACGGGACTGACCTACGGACCGTAGATCAATCGACGGTCCGTACTGGTC
AACCGTCGATCAAGACAGAAGTTGGGTTTTTGGGGCATCGATCTACGGGGCCGACCTACGGTCCGTAGATCGATCCACGG
ACCGTAAGTCAGGACCGTAGGTCAACACTTAGACTTTTTTTTCAAAGAAATCGATTTTTGGGGAAAACTCTCTGACGCGA
TCTACGGACCTGCAGTACGGACCGTAGGTCCATCTACGGTCCGTCGATGGCTGCCGTAGATGCCGCCTGTGTTACCAGAA
ATTTGAAGTCTTAGCCAAGTTTCCCCATTTCTTTTCTCCCTTTTCAAGCAAGTTCCAAAGTATTCTACCTATGATTTATA
GTTGTGTTCCGACACTCTAAAGTACGTCAAAGCGTTCAAGAATCCCTCCATAACATGTGATCGAACACCTTGAATTCATA
ATTCCGATTCAAGGAAAGATAGTTCCAAGTCAAGTGAAGTTAGCAGTCAAGTTTCAAGTCGAGTAAGAGTCTCAGTTTCA
AGCTAAGTCAAGAGTTTAAAGTTAAGTTCATTTCTCAAAGTTATTAGGGAACTATGTATTCCCAAAGAAGTTTTAAAGAA
AGGTCTTTGCATCTAAACAAGGTTGGAAACTGAGATTTCCAAAGAGCCTTCGGGCTAGTTTTTGAGTAATTATCTCATAT
CAGCAGGAATAAATATGTTTTTAAAACATAAGAGCCAGTACATTTTTGGGAGTAGTATCGAGCACCGAATTGGGGGAGCG
TTCAAAGAACCCACAGCCCCCATAGAACCATGTTAGCCACCATGGGTAGAAAAGGATCATGCTTTTTAGATGAATCCTTT
TTCAGATTAGACTAGTGGATCCATTAGGCAGTTCAGGTCTTATACCTTTGGCCGGGTGTAAGATGCTCTGGCAGCGTGAG
GTCGATCGCTGTATCATCACTATAGCTCTTATGTGATGGTTGTCGGTTAGAGAAACTCCCACAGCAGTTATTGTATTTTT
ATATACATGAGATTATTGTATTTCTATATACATTTCAGGCTTATTGTATCTTGTATACACACAGAGTTTTTAGCATGTTT
TAACAGTCTTTCTTTATATCGCACTTGTTTTAAATTGCCTTATATTGAAAGGAGTCAGTCAGGTTGAGTTGAGTTGAGAC
AGGTAAGCTATTCAGTTTCTTCCAGATTTCCTTCTAGCAGTTGTTGCTTAGTTTTCCAGCTTGCATACTCATACATTCCA
TGTACTGATGCCAGTTGGCCTGCATCGTTTCATGATGCAGATTCAGGTATCCCAGATCAGCAGCCTGCACGTCGTTGATC
CAGCTGAGCACTCCAGAGTCAGTGGTGAGCCTCCTTGCTTTCCGGAGGGCTCAATTATTGTGTGTTCTTAGTTTTTGGTT
TTATTAGGATGTTGCGGGGTCTGTCCCAACATCCATCTCAGTGTTTTTAGAGGCTTCATAGACAGACAGTCAGTCAGCTA
GTTTTGAGTCTCTTATCTATATATATGTAAATATCCTATTTTGAGACTCGGGTTGCCTTATGGCCATACTTTATAAGTTA
AGTTCTTTTGCGATATTTCATTGCTTTGAGTTATTCTGTTGAGTTAGGTTTCCGCTGAGTTAAGAAAGTCAGGCCAAGGG
TTCGCTTAGGGCCAGCAATGGTCTCCGAGTGCCGGTCCCACCCAGGGTGTAGGCTCGGGGCGTGACACATGAGACTAAAA
AGAAAATATAAAAGATGACTTTAGTCTAAAGTAGTCTTATGAATTGTCTTTTTATATTGTCCAATTCTCAATGTCTAATT
ATTTCTTCTTTTTTCTAGTACCAACTAAATATATTATTTATTTTCTTCTTAACACATATTTTTTCTAATAATATTTTTAA
AAATTAGTGAATGTTTATCCTACTTCAATTTGTTTTTTAAAAAAAATTCTTATTTTATTATAATTATTTTTATCGTTATA
TAAATGAAAATTAAAGATGGATATACTATGATGTTATATATGTGACGAAAATTGATGACAAGGACATTTTTGAGCAAAAA
CTATAAAGGGAAAATTGTATATAATAGCAAACTATTAATTCAAATTAAATGCTATAAATATAGTTTGATTTAATTGTACC
TCATAGCAAACTGTTGCTATTTCACCTCTCTCTTGGTGAATCTCGCTCGCCACTCTCGTTCTCTCCTTCGCCTTTCTCGT
TTTTTATACAAACACAAGTGTATAAAGTGCGTTTGTGTTTGTCTAAAGCAAGAGAAAATTGTATATATACATATATTTTC
GTTCTCCTCTCTCCCCTCTCCCAGATCTCGCTCTCTCACTCGTCTCTCTCACTTTATACAAAAAACGCAAATTATATAAA
ATGCGTTTGTGTTTGTATAAAGCGAGAGAAAATTGTATATATACATATATTTTTGTTCCCCTCTCTCCCCTCTCCCAGAT
CTCGCTCGCCACTCTCCCTGATCTCGCCTCTCTCACTGTATACAAAAAATGCAAATGTATAAAATGCGTGAAAATTGTAT
ATATACATATATTTTCGTTCCCCTCTCTCCCCTCTCCCAGATCTCGCTAGCTCACTCGCCTCTCTCCCAGATCTCGCTAG
CTCACTCGCCTCTCTCACTCTGTACAATTGATCTTTTTGTATATGTATACCAAAGCAGATTATACAACTGCTTTCTTTTG
TATATTTATAGCGAAATATACATATTTATGTTTGCTATGGAGCGCAATTATGCAAACTTTGCTATAGCATACAAATATGA
ATTTTGTGTTTGCTATATGTGAAAGTTGCTCAACTATAAATAAAGGATATTTTTATTCATTTCACATAGTTTAAGAACAT
TTTTTATCCTTTTCCGAAAATATATTCTTAAAAGGCAAAGGAACATAGGAACCCCACCTAGTGAGACATTATTAGTGGGC
TTATCTTTAACACCTTTTCAACACTCAGCTGGAAAAGAAAAGATTCTAATTACACCTTTGATTTTCCTTCATTCTTAGTT
TGATGTAAATTGTTTCTCTTGAGAAGTTGAAAGGAAGGATTTTTTTAAAAAAAAACTACTTTGGCTTGATTAGTGAGAAT
GGAAAGAGGAAAAGAAAATGAAGGGCAAACAAAAGGGGAAGATAACAAATCACTGGTCTTTTGGCAGGTGTCATCCCGCG
TTGTACTTGGCGAGGACATTGTCAATCTTCAAGATTTCATAGAGAGGTTAAATAGTGGGCGTGTTCAAACTTCTTTTGAA
AAATTTTCATTGAAGCTGACGTTTGTGCGCATTTTGTCATCTTTATTACTCTTTGTTTTTGGAAAGCAGTAATGACGAAA
TGTCAAATGAGATTCATGATTTGGTTCAGTCACTGTTTCATCCAAGTGGAGTAGACATGCTGGTTAGTAAAAAGTTTTAT
CACCTCTTGAAGAATATCAAAAATTATATTAGGTCACATAGCTATGCTAAACCAAGTCGTGTAACCATGACCGAGGATCG
TTTGGTTGAACTTTTAGATGCCATCCTCAATTGTTGTTCTACGTTGAATTTCCTATCAACGACTCCATTTGAGCTTCTTC
AGAATGTATGTGGCAATTTAAGAGATTTGCATAGGTTGAAAGTAAATGGTTGCGTTGAGTATGAGACAACCGAATATGTC
TTACCTCATCTTCAACTTAAGGCTCTGAGAATAGTAAACTTCTGTTTTACTCTTTTGGATTGTCTACTTGACAAAGTCAA
TGAATCAGTTGTCTCTCGAGTTAACTCCAAGCTAGCTAATCTACTTGTGGATCTTATTCCTGTTGAAATGGAGGTTATGC
ACATATGTTGTACCAATTTGAAAGGTTCAAAGTCGGAAGAAGTTGGACGTTTCATCAAGCAGCTCGTAGAAGCCTCTCCG
GACATTCTTAGAGAATCTCTGATTCATCTAAAAGAGCACATGGTTAATGCTATTACTCCTAGCACTTCTACGTGTAACAT
TCGTGTCATGATAGAGTTCTTATTGATTATTCTTACTGATGTGCTCAAGGACGTTATTCGTCATGACAAATTGTTTGTTC
TCTTGGCACGTTTTATAGAACTTACCAAGGAGGTATTCGTTCTTGTTCGCAACTTAGAAGAGAATATGAATGAAGCAAGT
GATGCAAATCTAAACTTGCTGGAAAATATTAAACTCCTCAAGGAAGATCTCAAGAATGATTTCTTAAAAGCCTGTGCAGA
CTCGTCTCAGCTCTGATTCCCCATGAGTGATGGACTGCTCTTCATGACTCTTCTACTCACAAACTTGAATGACTTGGCCA
ATTCCAATGCTTCTTCAGTTGCTTTGATAAAAGAAGAAATTAAGCAGGTGAAAGAAGACCTGGAAATCATAAGATCGTTG
TTCGGGTATGTTGAGCAAGAATTGCATAGAGATCTTTGGACTCGTGTTCTAGATGTGGCATATGAGTCGGAACATGTCAT
TAACTCAATTCTTGCCCGAGATCATGGTCTATTGCAACTTATCTTCATACTTCCTGATACCGTAGAAAAGATCAAGCTTC
TCAAAAAAGAGGTACAAGAGAAGATCCCCAAGAGCAGCGGTATTATTGTTGCAAACGCTCCTAACAAGCCGGTTGAAAGA
AACTCATCGAGTACAGTTGGTAAAATAATCGTAGGTTTTGAGGAGGAGACACAGTGGATAATTAGGAAGCTCACCAACAG
ACCTGCTGAGATAGATGTCATTTCCATAGTTGGCATGCCATGGATTGGAAAAACTACTTTGGCTTACAGAGTGTATAATG
ATAAGTCCATTGTTGATCATTTCGATGTTTGTGCTTGGTGCACAGTCGACCAGGAACGTAATGAGAAAAAGTTGTTGCAG
AAAATTTTCAATCAAGTTATTGGTTTGAAAGAAAAATTCAGTGAGGATGACATAGATGATGACGTTGCTGATAAGCTGCG
GAAAAAACTATGTGGACAGCGGTACCTTATTGTCTTGGATGACATGTGGGATACTGCAACATTGGATGAGCTAACAAGTC
CTTTTCCTGAATTTCAGAAAGGAAGCAGAGTGATTATAACAAGTCGGAAAAAGGAAGTTGCTTTGCATGGAAAATGCCAC
AGTGATCCTCTTTATCTTCGATTGCTAAGATCAGAAGAAAGATGGGAGTTATTAGAGAAAAGGGTATTTGGAGAAGAACG
TTGCCCTGATGAACTAAAGGATGTTGGAGAAAAGATAGCTCAAAAGTGTGATGGGCTTCCTTTAGTACTTGATCTAATCG
GTGGAGTCATTTCAAGGAAGGAAAAGAAAGAGCCTTTGTGGGTTGAAGTTCTGAATAATTTGAGTTCCTTTATTTTTAAG
GATGAAGAGGAAGTGGTGAAGGTTATACAATTAAGTTATGACCATTTGTTAGATCACGTAAAGCCGTGTTTGGTTTACCT
TGCAATTTATCCAAAGGACAAAGATATAAGGATCTCTCAGTTGAAAGATTTTTGGATTGGTCAAGGCCTTGAGATGAAAA
ATGCAGAAAAAGTAGTGGATGAGTTAATTTCGAGTAGCTTGGTAATACCTTTTGATAATTTTATTTGCAAAATTCATGAT
CTTGTGCATGACTTTTGTTATATAAAATCTAGAAAGGAAAAGTTGTTTGACTTCATAGGAGGTTCAAATGCTCCGTCTTC
TTCTTCTGGTGTGATGGCACGAGGAATTACCATTCGTTATAATGAATATCTCTTTCATTTGGATGAAAATTTTGTGGTGT
TTATTCCAGAAAAGAAGAATCCTTATGTTAAACACCTCTTCTCTCTGAAGGTGTATGATGGGATTCATGATTGTCTTTCC
TACAACAGTCACCTAAAACACTTGAGGCTTCTTAAAAGTTTGGATTTGAAGGGCCTAACATTGACAGATTCTTTGCTGAA
TGAAATCGGTATGCTCGTTCATTTGAAGTACTTAATCATTCAGACGAAGGCAAAAGCTCTCCCTCCGTTATTTTCAAACC
TCTGCAATCTAGAAATTCTATCGGTGTATAACATTGCGACATCATGCATGATACTATCGCCTTGTTTTTGGAGTCTTGCA
AAGCTACGAGATGTGCGGATGATGGAATGTGCTCTCTTTGAACCAACTCAATTTATCCAAGATTGGATGTCCTTAACGAA
CTTGAACAACTCAATTTATCTGCTTCTTGGGATTCATTCCATGAATATACACACGGCTTCCCTTTGAGCTTGAAGAAAAT
GAGGTTGCAAGGGCTCGCTCTGACATCCGATTCATTGTCAAGAATTGCTAGACTACCCAACCTTCAAAAACGAAGTCTAA
AAAACGCAATCATCGATGGGGGGCCAGGAGAATGGAACATGGAAGATGTCACCTTCAAGAATCTCAAATATCTAAAATTG
TATAGTGTGGAATTTTCTGAATGGCAGGCTGATGCAGAGAAATCATTTCCCGTGCTCGAGATGTTAGATATAATTACATG
TGAGAAGCTTATGGACATCCCAGATAGTTTTGGAGATATTGCGTCATTAGAGCTTATCAAAGTATGGTTTAGCCCTCAGC
TTAAAGAGTCAATCTTCAATATTAAGGAATATGTTGAAGAAATGACCGGAGAAGACAAGCTTCACGTATGCTTCCAAGGT
AGATGGTCTAGAGAATGTGAGTATGAATACGAATTCATCGACTTCTTTCCTTTTAGAAATGTTATGTTTTGTTCCAATAT
TACTTTTAACTTAAACAATATATGTTCTTTGCAGAGAGATCACATCAACCTGTAAATGATGAACCGATCCTAAAGACAGG
TATGCCTTCTTCCAATGCGGTTTCTCTATATCCATTTTCGTTTATTGATAACATTGTGGTTAATAACTGTTTATCAAGTC
TAAACAGTGCTAGCTATCAGTACTTGTATTCTTTATTATAATGGATGAGATATTGTATGCATGCGTGTTTTTCATTACAT
GAGATCTTATGTATTTTTTTATTCTTCTAAAGTGTGTGACTTTCGTGTTGAAGTTGTAATCTTCAGTTACCATAAAGCAT
GAAACAAGTAAGTTCCAATGCCTAACTTGAAATTGGCGTGCATAGGGCATAGATATGGATATAATACACCTTAACTAAAC
ACTCCAACTTACAAAATGATCATCTAGACACCTTTAGTAATATATGTGTTATGTCAGTGTTGGGTGTCCACGAGCCACAG
TGTATCACGAGTTGAGGTGTCTAGATCTGCATTCTCGAAGTTGGAATGGTTAGAAGGGGTATTTTGAGAATGACAACTTG
GGAATGAATGAATGAAAAGGGAACATAGTTACTAGACATGAATTTCAATTAGTATCGCAAAGTTTCAATTACAACTTATA
ATTAATGATTGAGGAATAGTATGTACTGTAGTTTTTATTTTACATATATATAGTTAAGATAGGAAGAGGGAACCTAATTA
ACTAAAAAGTAGATATAACTCTGTGGTTTATCCTCATGATCATGTTAACTAGTTGCCTGTTCATTTCCTTGAAGCCCACT
TTGGTTATCACATTATTTTGTTGTTGTTACGGTTTCTTTTTTCTGAAAGCTTTGTAATGCTTCTTCTAGATTTGTTTTGT
CTTCCTATCTTCATTATGTTTGTTGATATGTGTTACTTGAGCTGAGGGTCTTTTGAAAACAGACTCTCTACCTTCATGAG
GTCGGGGCCGTAAGGCCTGCGTACACTCTACCCTCCTCAAACGCCACTTGTGGGATTTCATTAAATATATTGTTTTGAAG
TATCCTTTCAAGACCACTATATTGAATTTTTTACACTGTCAGCGCACAAAACATTAACTCTTAGGAATATCCAGCCAATG
CAACATTATTTGTTTTTTTTTTGTTTGTCAAAAACCAGTGGAAGGGTCAAAATTTGAATGTTATCTATTTTTATAGTAAA
GTCACAAAACTATTGATTGTCACATTAAAGTAACTAAATTTTATTCACTATAACGATGCTTGAAAAATTGTCACGACAAA
CAGATTTTCCTTTCTAGCTTTTCTCGAACAAAGTGCAGAGGATTTTCTCCAGAATAGCCTAATAGATAAGCTAAATGTTT
GGCCTGTTACGCACCTTAACTCTTAAAATTAAAAAACGGCAGTCTGGTGCATTAAACTCTCTAAAAAAAACCTCTTAGTT
TCCCAGTTCTTAAGTCATTCCGAACACATTGTACTTCGGCCACCAAGGCCCAATTCTCAAGATCTAATACACGGTTTGAT
TATATTTTTGCCCTTATATTCATTTACAAGATCAATCTAACTCACGTGTCGTTAAATCAATTTGATAAATTTAACTATAA
CAGATGATTTAGTATATATAGTTTAACTTATACAAACAAAAATTAACTAATTGATTCTTATAAGTTGTAAAGATTATGTT
CACAATCTAAGTTACATAAAGGAACAAACATACTTAACAAGAGTAAATTAATGACATAATACATAAATGTGCCCTTTAAC
TTGGCCTTATTTCACATGTAGACACTAACTTGTATAAAGTTGAACAAGTAGACACATGAGTCTTACGTGCCATAATACAC
ATAGGACATCATGTAGGATGAAAATTGCCATGTAGGATGATTGCAGTTACTAAAGAACTTATATCTTATTAGGTATAAAT
TCGACTGTTAAAAAATAAAAATTTAAGAATACATATCTACATATCTCAATTCGTCCCTATTTTTTTCATTTGAACACTTT
AACTTACAAAATGATCATCTTATGGGTCATGTTAGCATCAGGTGTCCACGAGACATAATAAGGATGAGTTGAGGCATTGT
TGTCAATAGTATTTATATATCTTGATTATATATACAAATACTTTTAGAATATATTTTAAATTACTTAGCGAACATTAAAA
ATAATTTAGTAAACAATCACTTATTTTATTAGAAAATATTTTCACATCATACCGGAACATCCAATTGGAATCAGACAGCA
AATTATGAAAGTCTCAAAACAAGTGGAGTATAAATATTACTAATACCAACAAAAAAAAAATATTAGATCAGATCTCAAAA
CAAGTGTAGTATAAACTATTATATTTTTCGAAATTGATTATATAAACTCCATTTATCTGCTTCTTGGGGTTCATTCAGTG
AATATACACATGGCATCCCTTTGAGCTTGAAGAAAATGAGGTTGCAATGGCTCTCTCTGACATCCAATACACTTTCAAGA
ATTGGTAGACTACCCAACCTTGAAGAACTAATTCTAGAAGACACAATCATCGAGGAGGGGAAAGAATGGAGCATGGAAGA
TGTCACCTTCCAGAATCTCAAATCTCTAAAATTGGATGGTGTGAGATTTTCTGAATGGCAGGTTGATGCAGAGAAATCCT
TTCCCGTGCTCGAGAAACTAGACATACGTGAATGTTATAAGCTTATGGAGATCCCAGACAGTTTTGGAGATATTGCGTCA
TTAGAGCTTATCAATGTATGGTTCAGCCATCATCTTAGAGAGTCGACTCTCAATATTAAGGATTATGTTGAAGAAATGAC
TGGAGAAGACAAGCTTGAGGTAGACTTCTATGATTGAGGTATGCTTCCATTAACAGATTAACTTATTACTTTTACAAATG
TTATGTGTTTTACAATATTACTTTTAACTTATACAATATATGTTCTTTGCAGATCAGATCAAATCCAGCTAGCGCATACA
AATTCTCAAGACATTAATAACTGTTTATCAAGTCTAAACAGTGCTAGCTATCAGCACAACTGTTCTTTATTATAACAGAT
GAGATATTGTATGCGTGCTTGCTTTTCATTACCATGTATTAGTTGTAATCTACAAACCATTATTTAGCCCATCTTGACTC
AGCTCATTATAGTCCAAATAAACTTAGGACATGCTTGAGCAACGACCCATTGATTCAGTCCATTCTGACCCATCCAAATT
ATGTCCAAACCGTTCCTTCGTCACCCCTACACATCACTAATAATGTTATTCAAAGAAGTGTAAGTTCCAAAAACTAAAAT
CATACCAATAAACATAATTTCCAAATATCAAGGCTTCTTGATCTTGAGATAGCATAGGCATGGTAACAATATCAACACGG
TAACGCCCAAAAGCACGTCCGTAAATGTCATGACATATCCAAAAAATGGAACGGTTAATGCCACAATGACTGTGTTGATG
ACCAAAAATGTTTTGATGAAGTAGCTCATGATAAATTTACTCTTTCGTAAAGGTAATTTATCTTCAATAGCCATTACAGT
TGGAGAGACGACAAGAGCATACTTTGTTATTGAATTAACGAGTGTCGTATATATCGCGATTTTCAAACTAATTTTCCCGA
TAGGGAGATTTAATGTTATTTGTGACATTAAATTTTGTCCATGCATTAAGTACCCCATAGTTGTCATTGATCCATAGGTA
ATTGTGCTTAATATAAAAGAACACAAATAAAACTTGTTTGACAAAGAAAGAAAAAAAAGGATTTTCGTTATATACATGCT
ATTTTTGTGATTTTTTTAATTTACAAGATCAATCTAACTCGTGTGTTCTTATAAATTCAACTATAGCATATGATTTTGTG
TATATAAACAAAGACTAAATCATCGATTCTTATAAGTTATTAGTTTTTGGAATGTGCTTGACCTCTATTAATGTAAATAA
TTTAAATAGGCCTAACTCTTGTTGATTAAAAATTGCTCAACATTGTTTGCAGTACTCCTATCTGTGTTTTTATGCATATA
AAATAAACTCTTTTTTTTTTTCCTTTTCTTTGTTTGCAATTTTTTTAGGGAAAATGCATAAGTACCCCCAGCCTATACCC
AAAATCTCTGAGACACACCTAACCTTTACTAAGGTCCTATTACCCCCCTGAACGTATTTTTTAATTGATTTTTTACCCCT
TTTCAGCCTACGTGGCACTATCCTTGAAAAAGTTGTCAACACACGTTGGGCCCACAAAATAGTGCCACGTAGGCCGAAAA
AGGGTAGAAAATTATATATAAAATAAGTTCGGGGGGGGGGGGGGTAATAGGACCTTAGTAAAGGTTAGGTGTGTCTCAGG
GATTTTGGGCATAGGCTGAGGGGGTACTTATGCATTTTTCCATTTTTTTTATTTTAATTCTAAACATCGGTATTGGAGGT
TCTTTAAAGTGATAGTTTCTTGAAGTGTATCCAAGGGAGTTCTATCATTTTTTATTAGTACATAATTGTTTTGCAAATGC
TAATGATATATATATACTAATTTCGGATAACGTTGCACGTTTGTCCCTTATTATTATTAAATTTCTATATACTAAAAAGT
TGAGTAATAAATAGGAAATGCTGAAATTAACAAGAGTAGTTTTACCATTTATATTTTATTCACTAAATAATAAAAGATAT
ACTATGAAGAAAAAAATTAAATAGATGATATGTCTCGTATTTTTTTTGTTATCCTTCATGTGCGGTTTCTCATTCTCTTT
TCTTCTCATGTTCAATAGTGCAATTTCCTTCATATGATAACATCAATCTTTGTACATTGATTATTAAAAAGCATATTAAA
ATTTTAATTCTCAAAGTGTTTTTACATAAATAGTGGAGAATGACTCTTCATATTGAACTTTTAATTTTAAAAAATTATGG
ATATGAGAAATAATTAACATTCAATAATTAGGCAGAAGAATGTCACACATTCTCATAAATAAAATAATATCTCTAAGGCA
AAAGTAGATATTCTAATTTGGACAATTACTACTTATCTATTTATGGCTCCAGCTCCGGTCAATAATCTATAGATTGGAGT
TTGACAATTTTCCAGCCATAGTTAAAATTTTACATCAACAATAAATAGCTTATTATCACAGTATATAGATGTTTGATGCA
TACAATTTATAAGTTCTAAAAGATTTGATCAGTGTGGTACATATGCAAATTTATGATATAAACACTTGGTACATTACGAA
TCACACTTGCAGTCATCACCATAATTAATATGTCAATTATTTTTATTATTATATCACATATACATCTTCTTTTTAACCTT
AGAGAAGTATTGTACACATGATTTATGAAGAGAAAAGAATAATACTCCTTTTTTCATAAAATTTCTCTTTGAATAATTAA
TATAAATTGAGCAATACAAACTTTTCCAAATGACTTATTCTAGATATATGGTCAATTTTTGAGGAATGAATGTTTCAACA
CATAAATAATAGACTAATAAGGTCAATAGTTTATACATATAAACGAAAAGTTAAATAAAAATACAGCCTCAAAATCACAT
ATATACTATATAGAGTATGATTCATCCTTTATCTCCAATTTGGTGGCCCATTTTATTTTAGGGTATGGATTCTTTTTTTT
TTAAAATCATATTTGATTTCTCATTTAGTTATTCCTATCTCTACTCATAAATAATAATTTCGAAAATATATTTATACTAA
AGTAGAACACTCTATCGAGAGCCAAATAAGCATGTCAAATTAACTGACTAATCTTTCATTATGAATTTCATCAGTAATTA
AGAAACATAGTAGAACATGAATTGTATATCACTAATTTCTTCATGTAGGACACAAGATATTCCAATAGAAAAACAAAATC
ATAAGAAAGTACATCAAAATATTTAAAAAGGACATATAAAATACTTAGACCAGACAAGAAGGAGCGGATAAAAACAAAAG
TAAATTACTGCACATACAAAATGATGAGCAAAATTCATTTTTGCATGATAATCTCTCATCCTCCTCTTATCATTTACATG
AAGACCATGCTAGGCATTTTATAACAGTAGCTAGGATGACCTTTGAGTAGATAAAATTAATTTGCATTAAATTAGTTCAA
TGATTTTAGTCCATATCAAATTTATTTAATGGAAAACACTTCAAATATTCTTGATTTTTACAGAAAAAGAGAAACTAATT
ATTAATGCGAATTTGATTCATGCACCAATTTAAATGAGTTATTTATTAAATATTTAATTATATTTTATAATATTTGTTTC
AACTTTGAGCTTTGAATCTTCCCACTTTTAATATAATATGATTTAATTATTTTAATATAAGGGTAAAATGGTAATTAAAC
TTTGAGCTTTGAATTTTCCCACTTATAATATGATATGACATATGTTTTTTTAGTTACGATAGCACAGAGTTGGGCCAGTG
CTTGCACGGGCTTGTACTATCTAATAATTAATTATGTGAATGAAAAAAATAATTAAATATTATATGCAACATACCAATGA
TTTGTTATCTTCCCCATTTGTTTGTCCTTCATTTTCTTTTCCTCTTTCCATTCTCACTAATCATGCCAAAGTAGTTCAAA
AAAAATTTCCTTCCATCAAACTAAGAACGAAGGAAAATTAATGGTGTAATTAGAATCTTTTCTTTTCCAGTAGAGAGTTG
TAAAGTTATTAAAATAAGCCCACTAATAATGTCTCACTAGGTGGGGTTCCTATTTAGTCATTTGCACTTTTTGAATAATT
TTTTCCGAGGAGGATAAGTTTATATTTTCGTATCATAATATTTTATAAATTATGTCGAGATATGATTTCAGTTGCTAAAA
AACTTATATTTTGTTAGGTATAAATTTGATTGTTAAAAGACAAAAGTTAAAAGACTAGCCCATTTAAAAGTCAAAACATG
CAATTTTATGATTCCTCTATATTTGGTGTGAGCAGTGAGGTGTTACTCCCTCTGTTTCAAAATAAATGGTGTTTTAGAAT
GTCACTTGTGAAACTTGTTTCTCTTACTTTTATTAGAAAAGTCATTTTTCTTATTTTTATAAATAAAATACTCATTTTTC
TAAATAAAAAAATTGACCAATCATACTGTAAAATATTGATATATTTCAAAAAAGATTGTGTATGAGAAGTGCTTAAAGGA
ATTGAGAATTGGAGTATTATTGGTACTACTAGAAAGAAAAAATAATTAGACAATATAAAAACACAATTCACAGGACTACT
TTAGACTAGTCATTTTTTTATATTTTCTTTTTAGTCCACATTATCATCTTAAATTGTTTAATCAAGGGAAAAAGACACAA
GATACCCCTATAATTGCATGAAAAGTCATTTACATACTAATACAAAATGATTATCTAGACACCTTTTAAAACTTGTGTCA
TGCAAATTGCAATAAGCATTTGCGATACATAAGGAGGATGAGTTGAGACAGCTTAATGACTTTTTTTTAAAAAAAATAAA
TAAAATTATACAAGTGACACTCTATCATAGGGGTGTCAAATGGGCGGGTTGAGTTGAAATTGGAGATATTAAAATGGGTT
GAAATAGAAATCGGATTGGGTCTTGACCCGTCCAAGTTTACTTTGGGCTCAAATGGGCTAAAAAATGGGTTGGGTCTTGA
CCCGCCCAATTTGACCCAATTAATCTCAGTAATTTTAATATAATGATATTTAACTTTTATATCACAATTCGAATTTCAAC
TCAAGATTATTTTTTTTTAAAAGTAAAAAATTGATAGATAAATCCTAAAAGATGTTAAATAGATAATAATTCATACCTTT
AATATAGGAACATATCTTAGTAAAGAGTTTTAAAACGGGTTGAAATTGGAGATTAAACTGGACTCAATTAAGGATTCTCT
TAAAATGGGTTAGGCTTGAACCCAATTCAAATTATCTTGAGCCCAACCCTTACAATTTTATATTGTTTAATCAAGTGAAA
AAGACATAAGATACCCCTCTAATTGCATGAAAAGTCATTTACCCACTAATACTTTATTAAGTGTTTAATATAGGCTTTTG
ACATGACATTAATTTACAAAATGATCATCTAAACACCTTTCAAAATTTATGTGTCATGCAATAAGCATCGAATGTCTGCG
ATACATAAGGAGAATGAGTTGGGACAGCTTAATGACTTCTTTTTTAAGAAAATAAAAATTTATACAAGTGACACTCATTA
AATGTGTTCTTTCCACTCTCAATACACCTCATCATCACCCTCACTCGCAGCCCTACCCACCCACTATTCAACTCTCACGT
CTCATACACAAATATTTTTAGAATAATGTTTTTTTTTTTTTACTGGCACGCCCAAAAGGAACATCCAATTAGAATCAGAT
AGAGAAGTTTACAAACCAAAAAATAGAAAAGAAATTTTTTATAGGTAACCTCAAAACAAGTGGAGTGTAAAATATTATAT
TTTCCACAATTGATTACAGAGACTTGAAGATGACAATTAATTTACAAAGACCAAGATGATAATGTGTACTACTGCCTCCA
GCACGTGATAGTATTCGGATTTTGAGAGTTAAGTGAGTTAAAAAAAAGATATTTGGGTGTCCCATTTTTTCAACTTAAAG
GTATGATTATTGAAGAATATTTGGGTGTTAATACTTTCTTCTTTACAAGTTAATATTTTCTAGACATTTTTGGTGTTAAT
TAGAGACTAATTAGTAGAGTAATTGTTCAGATCTATTTTGAGAATTGCATACATGGAAACAGGAAAAGAAAATGAAGGCG
AAGTAGAGAAATTAGCAAGCAACTCATTGGTATGTTGTTTCTTGTACCTCGATTAGTATATTGTCCTGTTGTAATTTATG
TTCTATTACTATCTGCTATTTTTGTTATTATTGTCTGTTGTTTCGTGTATCTTCATTACTTCCTTTTTTGGGATTGCATG
CTTAAGATTGTTTTTGTTAAGCCGAGGATCGATCAAGAACAATTTCTGTACCTTTGAGGTAGGGGTAAGGTCTGCATACA
CCCTCAACTAGAAAAGAAAAGATTCTAATTACACCTTTGATTTTCCTTCATTCTTAGTTTGATGTAAATTGTTTCTCTTG
AGAAGTTGAAAGGAAGGATTTTTTTTTTTTAACTACTTTGGCTTGATTAGTGAGAATGGAAAGAGGAAAAGAAAATTAAG
GGCAAACAAAAGGGGAAGATAACAAATCATTGGTATGTCATACAAAATTTAATTATTTTTTTCATTCACATAATTACATA
TTCTTGTAAGTATGTTTGTTGCTTTATGTAACTTAGATGATGAATATAATCTTTATAACCTATAAGAATCGATGATTTAA
TCTTTCTGGTATAATTAAACTCTATGTACTAAATCATCTGCTATAGTTGATAAATGTAAGGGCTTAAGAACTAGGAAAGT
AAGAGCTTTTGTTTAGAGAGATAGCATGTAAACAATGAGAGAGCTTAGTGCACCAGACTATCATTTTTTGGTTTAAGATT
TGAGGTGTAACAGGACAAACATTTGGCTTCTCTATTAGGCTATTCTGGAGAAAGTCCTCTGCACTTGTAACAGTTGCTTG
TTGTAAAATTTAGAGCTATCACATTTTCGCGAGTTTCACACCTCAACTATATTAGTCGTTCCCTTTTTCTATCTAAATTA
TCACCAACTATGTATTAACATAATTTGAAACAACATTTGCTCTTTTGGCAGGTGTCATCTGTTGTACTTCGCGAGGACAT
TGTCAATCTTCTAGATTTCATAGAGAGGCTACATAGTTGGCGTGTTCGAATTTCTCTTGACTTGTGTCAAATTAAAGAGT
TGACATTGAAGCTGACGTTTGTGTCCGCATTTTGTCATCTTTATTACTCTTTCTTTTTGGAAAGCTGTAATGACGAAATG
TCCTGCATATCAAATAAGATTCATGATTTGGTTCAGTCACTGTTTCATCCAAGTGGAGAAGACATGCTGGTTAATATAAA
GAATCATGACCTCTTGGAGAATATCAAAAGTTATATTAACTCACATTGCTATGTTGAACCAAGTCGTGTAACCATGACCG
AGGATCGTTTGGTTGAACTTTTAGATGCCATCCTCGTGTATCTCCAATGTCTACTCAAGTGTTGTTCTGAATCTATTTTC
CCATCAATGACTCAATGTGAGCTTCTTCAGAATGTATTTGGCAATTTAAGAGATTTCCATAGGTTGAAAGTAAATGGTTG
TGTTGAGTATGAAACAATCGAATATGTCTTACCTCTTCTTCAACTTATGGCTCTGAGAGTTGTAAACTTCTGTTTTACTC
TTTTGAATTGTCAACTAGACAAATTCAATGAATCGGATGTCTCTCTAGTTAACTCCAAGCTATCTAATCTACTTGTGGAG
GTTATTCCTGTTGAACTGGAGGTTATGCACATATGTTGTACAAATTTGAAAGGTTCAAAGTCGGAAGAAGTTGAACGTTT
CATCAAGCAGCTCCGAGAAGCCTCTCCGGACATTCTTAGAGAATCTCTGATTCAGCTACAAGAGCACATGGTTATTAATG
TTGTTACTCCTGGTTCTTCAACGTGTAACATTCATGTAATGATAGAGTTCCTATTGATTATTCTTACTGATGTGCCCAAG
GACGTTATTCGTCATGACAAATTGTTTGTTCTCTTGGAACGTCTTAGAGAACTTACCAAGGAGGTATTCGTTCTTTTTCG
CAACTTAGAAGAGAATATGAATGATGCAAGTGATGCAAATCTAAACTTGCTGGAAAATATTGAACTCCTCAAGGAAGATC
TCAAGAATGATTTCTTAAAAGCCCGTGCAGATTGGTCTCAGCTCTGCTTCCCCATGAGTGATGGACTGCTCTTCATGACT
CTTCTACTCACGAACTTGAATGACTTGGCCAATTCCAATGCTTTTTCAGTTGCTTTGATAAAAGAAGAAATTAAGCAGGT
GAAAGAAGACCTGGAAATCATAAGATCGTTCTTCGGGTATGTTGAGCAAGAGTTGAATAGAGCTCTTTGGACTTGTGTTC
TAGATGTGGCATATGAGGCGCAACATGCCATTAACTCAATTCTTGCCCGAGATCATGGTCTATTGCACCTTATCTTCATA
CTTCCTGATACCGTAGAAAAGATCAAGCTTGTCAAAAAAGAGGTGCAAGAGATCCCCAAAAGAGGTGCAAATGCTCCCAA
CAAGCCGGTTGAAAGAAACTCATCAATTACAGTTGGTAAAATAATCGTAGGTTTTGAGGAGGAGACAGAGTGGATAATTA
GGAAACTCACCAGCGGACCAGCTGAGATAGATGTCATTTCCATAGTCGGCATGCCAGGGATTGGAAAAACTACTTTGGCT
TACAGAGTGTATAATGATAAGTCCATTGTTGATCATTTCGATGTTTGTGCTTGGTGCACAGTCGACCAGGAACGTAATGA
GAAAAAGTTGTTGCAGAAAATTTTCAATCAAGTTATTGGTTTGAAAGAACGATTCAATGAGGATCGTGACATAGATGATG
ACGTTGCTGATAAGCTGCGGAAACAACTATTTGGAAAACGGTACCTTATTGTCTTGGATGACATGTGGGATACTGCAACA
TTGGATGAGATAACAAGACCTTTTCCTGAATTACGGAAACGAAGCAGAGTGATTTTAACAAGTCGAAAAAAGGAAGTGGC
TTTGCATGGAAAATGCCACAGTGATCCTCTTTATCTTCGATTGCTTAGATCAGAAGAAAGTTGGGAGTTATTAGAGAAAA
GGGTATTTGGAGAAGAACGTTGCCCTGATGAACTAAAGGATGTTGGAGAAAAGATAGCTCAAAAGTGTGATGGGCTTCCT
TTAGTACTTGATCTAATCGGTGGAGTCATTTCAAAGAAGGAAAAGAAAAAGGCTTTGTGGCTTGAAGTTCTCAATAATTT
GAGTTCCTTTATTTTTAAGGATGAAGAGGAAGTGGTGAAGGTTATACAATTAAGTTATGACCATTTGTCAGATCACGTAA
AGCCGTGCTTGGTTTACCTTGCAAGTTATCCAAAGGATGAAGATATATGGATCTATAAGTTGAAAGATTTGTTGATTTTT
CAAGGACTCGTGGAGCAGATTAGGATGAAAAGTGCAGAAGAAGTAGTGAATGAATTAATTTCCAGTAGCTTGGTAATACC
TTTCAATAATTCTATTTTCAAAATTCATGATCTTGTGCATGACTTCTGTTATATAAAATCTAGAAAGGAAAAGGTGTTTG
ACTTCATAGGAGGTTCAAACGCTCCGTCTTCTTCTTCTTCTGGTGTGATGGCACGAGGAATTACCATTCGTTATAATGAA
TATCTCTTTCATTTGGATGAAAATTTTGTGCTGTTTAATCGAGAAAAGAAGAATCCTTATGTTAAACACCTCCTCACTCT
GAAGGTGTATTATGGGACTAAGGATTGTCTTCCCCACAAGAGTCACCTAAAACACTTGAGGCTTCTCAAAAGTTTGGATT
TGGAGGGCATAACATTGACAGATTCTTTGCTAAATGAAATCGGTATGCTCATTCATTTGAAGTACTTAATCATTCAGACG
AAGGCTAAATCTCTCCCTCCGTCATTTTCAAACCTCTGCAATCTAGAAACTCTATCGGTGTATAACATTGAGAGATCATG
CATGATAGTATCGCCTTGTTTTTGGAGTCTTGCAAAGCTACGAGTTGTACGGATGAATGATGGTGCTCTCTTTGATCCGG
ACATCACTGTGTTAGATGAGGATTTAAGGTTAGAAAATTTGAGAACATTATGTTACCTGTACCTTCCCAGTTCAGAAGAC
ACAGAGTATTTTTTCAAAAGGTTTCCTAAGCTTCAAATCCTTGACGTCAATATCACAAAACTACCAGATTGTTCAGCAGA
GAAGATTTGTTTTCCAAGATTGGATGTCCTTAACGAACTTGAACAACTCAGTTTATCTGCTTCTTCTTGGGATTCATTCC
ATGAATATACACACAGCTTCCCTTCGAGCTTGAAGAAAATGACGTTGCAAAGGCTCGCTCTGACATCCGATTCATTGTCA
AGAATTGCTAGACTACCCAACCTTCAAGAACTAATTCTAGAAGACACAATCATCGAGGAGGGGAAAGAATGGAACATGGA
AGATGTCACCTTCCAGAATCTCAAATCTCTAAAATTGGATGGTGTGAGATTTTCTGAATGGCAGGTTGATGCAGAGAAAT
CATTTCCAGTGCTCGAGATGTTAGATATACATGCATGTGATAATCTTATGGAGATCCCAGACAGTTTTGGAGATATTGCG
TCATTAGAGCTTATCAATGTAGGCAGCAGCCCTCAGCTTAAAAATTCGACTTTCAATATTAAGGAATATGTTGAAGAAAT
GACTGGAGAAGACAAGCTTAAGGTATTCTTCATTAACTTATTGCCTTCTTCCAACATTCAAAACTATTTATCAAAGTATA
AACAGTGCTAGCTATCAGCACTTGTGTTCTTTATTATAACGGATGAGATATTGTATGCGTGCTTGCTTTTCATTACTATG
TATTAGTTGTAATCTACAAACCATTATTTAGCCCATCTTGACTTAGGACATGATTGAGCAACAACCCATTGATTCAATCC
ATTCTGACCCATCCAAATTTTGTCCAAACCGTTCATCTGTCACCTCTAGACATGACTAATAATGTTTTTCAAAGAAGTGT
AAGTTCCAGATATGGCAACTGAAGAACCAAAAACCAAAATCATCCCAATAAACACAACTTCCAAATATGAAGGCTTCTTG
ATCTTGAGGTAGCATAGGCATGGTAACAATATCGACACGGTAACGCCCAAAAGAGCGCCCGTAAATGTCATGACATATCC
AAAGAATGGAACGGTTAACGCCACAATGATAGTGCTGATGACTAAAAATGTTCTGATGAAGTAGCTTACGATAAATTTAC
TCTTTCATAAAGGTAATTTATCTTCAATAGCCGTTGCAATTGGAGAGACGACAAGAGCATACTTTGTTATTGGATTAACG
AGTGTCATATATATCGTGATTTTTGAACTAATTTTCTCGGTAGGGAGATTTAATGTTATTTGTGACATTAAATTTTGTCC
ATACATTAAATACCCATAGTTGCCATTGATCCATAGGTTATGGTGCTTAATATAAAGAACACAAATAAACGTGTTTGCCA
AAAAAGAAAAAAAAAGGATTTAAGTTATATATACGATGATCAAATAAAATATGTTTATATTTATTGGTGTGATATGACAT
GTAGGCTGTAGCAAAGGTATTTATAATTTAGTATGAGAAAATATGAAATGTCATTTTTTTATAATTAGACATAGACATAT
GATTATTTATAAANNNNNNNNNNNNNNNNNNNNNNNNNNNNNNNNNNNNNNNNNNNNNNNNNNNNNNNNNNNNNNNNNNN
NNNNNNNNNNNNNNNNNNNNNNNNTTCTGTTCCGTATATTTTTGTGTCTTTCTATAAGTTTTTGTATTGTTTTGTCTATT
TCTGTGGTTGGAGTACTTCTCTCCAACTTCCAAGTGTTGAAGCACTTTCTATGTAGCGCGGGAGTAATACTTCCTCCATC
TCATTTAATGACGTACTTTTATATAATTTTTAATTTGTCGTCCCAAAAGAGATGTCATCGATTTTTCTATAACAGAAACA
TGACATAACTTTAAATTTCCTTTTACGCCCTTCATGAAACGATATACAACCATAACTTTCAAAAAAATTATTTCCTTCTT
TCTTAAGATTTATGTCTAGTCAAAAAGTAGGCATAATACATAAATATGCCCTTTAACTTGGCTTCAAATCACATTTATGC
CCTTCAACTTTCGGTGTGCGCAAATAGACACTTAAATTTGTATAAAGTTGAACAAATAGACACACATGTCCTACATGGCA
TCCTACATGTCATTTCTTTTATCCTACGTGGTATCCTATGTGTATAATGCCATGTAGGACTCACGTGTCTACTTGTTCAA
CTTTATACAAGTTTAAGTGCCTACTTGTGTATACCCAAAGTTGAAGGACATAAACGTAAAATGAGGCCAAGTTAAAGGAC
ACATTTATGTATTATGCCCAAAAAGTACCACGTCAACTGAAACTAAAGTAATACATGTTTATCAATAAGATATTGTCACC
TTGGGAAATTGGCTCCTATCCTTCATGGAATTGCATATTGTTGGGAAAACAACATGACCACAATAACAAAATGTATACAT
ACTTATTGCACTTATCAATCCATCCCATCTCCAAATCACACCTTTCTCTTCAAATCCAATACCATCAATTGCACCAACCC
AAAATATTGAAAAAACCAAAACAATTGAAGCCAAAGCTCCACCAATAGAAACATAAGCCAATAAACCTAAACTTTTCAAC
CAATGTGTTGGCAATATTACAATAGCAACTAATAAAACAAAAACTTCCCTTCCAACAATTTTAACACAACCAAAATGAAT
TTTTGCATTTGGGAATAATTTTTGCAAATTGCCACCTTCTAATATGAGGAATTCAATTGCAACAAAGTATAGTTCAATAT
ATAAGAAAATTGATATCAAGATTCTTCCTTTGTTACCAAAAGCAAATTCGTCTTAATTGATGGTGAAACACTCATGCATT
TTTGCAAAAGTAATCCTGTGTAACAACATATAATTGCTACTAAAAAAAGTAGCATCAAACATAACCATCCTCCTTGTGAA
AGTGCATAGGGTATTGATAATATTCCAATACCTATATGAAAGAAGAAAAAAAGAGTTCAAGTTTTATGTATCAAGTTACT
GAATATTTATACAGTCAGGTCACTTGTAAGGTGATTATTGATAAATTTATCTATGTGATCATAAGCATAGGTAAGATGAT
AGAAATAATAATAAGTAACTTTTTATAACATGTTGACCAATACTAGTAACGTAAAAAAATGTTTACTATGTCGGTGCATA
TATCTTCAATTAAAGTACTATACAACAACATATTCAGTGAAATTTCATAAGTGGGGTCTGCAGAGGGTATTTGGTGTATA
TACGCAGCCTAATCCCTACCCTATGAAGATAGAGAGGTTGTTTCTGATAGACCCTCGACTCAAGTAAAGCATAACAAAAC
AAGAAAGAAAAGAGTATACCAGTAGCACCAACAAATAATACAATAATCGAAACAAAGGAAATAACAAGTAAAACTAACTA
GTATAAGAAATTAGGAGGAGAAGGGGCGGAAAAAAATAATTTTTAGCGGTAATTAATTAACGGCAATAGCTTAGTTGACG
CTAAATATGCATTTTAATTAAAGGTAATTAGCTTTTTTTAAAAAATTGTCACACCCCGAGCCTACACCCTGGACGTGGCC
GGCACTCGAAGACCATTGCTGGCCCCCAAGCGAACCCTTGGCCTGGCTTTCTTAACTCAGCGGAAACTTAACTCAATGCA
ATGAAAGGTTGTAAAACAACCAACTGATAAAATCTGGCCAAAAAGGCAACTCGAGTCTCAAAATAGAATAATATATATAT
ACATAGATGAGAGACTCAAAACTAACTGACTAACTATCTATGAAGCCTCTAAAATACTGAGATGGATGTTGGGACAGACC
CCGCAACATCCTGATAAAACAAAACTAAGAGAACAAAATAACCGAGTCCTCCGGAAAGCAAGGAGGCTCACCACTGACTC
TGGAGTGCTCAACTGGATCAACGGCGTGCTGGATGCTGATCCTGGGTACCTGCGTCTGCATCATAATAAAATGCAGGCAA
CTGGTGTCAGTACATGAAATGTACGAGTATGCGAGGAAAGCTAAACTACAACTTCAGCTTGAAAGGAGTACAAGAGAACT
CTTACCCTGGCTCTGTTCGACTCATGAATAACTGAACTCAATATATAAAGCAATAAGACACATGCAATATATAAAGCTTG
TAAAACAGTATAAACAACTTAGTTCGTTAATGATCAAACAATAACAAACTTAACTTTACTTATATAAAAGTAATATAACT
TTTGTGGGAGATTCTTTAACTGACAACCACCACTATGAGCCTTAGTGGTGATATAACGTTTTACCTCACGTTGCCCAAGG
ACCATCCTATACCTTGCCGTGATATAGGACCTTACTTTAACTTAGTGGATCCACTAGCTTAATCTTACGTGATCATCTAA
AAAGAATGATCCGTCAAGTCCCATGTTGGCGCATGGTTCTTATGGAGAGTTGAGTTAATAGGAACTCGTGTCCCCAATTC
AGTGCTCAATACTACTCCCAAAAATACTTTGGCTCAAAGTAATTTAAACACATCTTTCTTTAGTTGAGATAATTACTCAA
AACTTAGCCCAAAGGCTCTCTTGGAAAACTTGGTTCCCCTCTTACTCAAATGTAAAAACAGCTATAAACTTCTTTGGGAA
TACTTAGTTCCCTAATAGCTTTTGAGAAAATGAACTCAACTTTAAACTCTTGACTTAACTTGAAACTCGATACTCTTTAC
TTGACTTGAAACTTGAAACTCTTTACTTAGCTTGAAACTCTATACTCTTTTCTTGACTTGAAACTTGAGCCTTAAAATGA
AGTTAAAACGTTCAATAAAGACTCTTGAACAACTTTGAAAACTTGCTTTGACTTACTTCTTAACTTCTAGACTTGACTTT
GATCCGAACTCGCCTTGAATTGGATTATGGATTCAAGGTATATGATCACATGTTTATAGATGAGTTCTTGACATTTAGAC
GTACCTTGGAGTGTTGGAAAACAACTATGAAACATAGGTACAATACCAAGGAACATGCATATAAAAGTGGGGAATGAATG
GGAAAGGTTGGCGTCCTTGGCGCTTTGAGAGGCGCGGGGTGCCAGACCACAAAGCTCAGAAGGGCAGCTGGGGTGCACTG
CTAGGCGCGACGCCCCAAGGGGAGAAGTTCAGAACACTTCTTGGGGCTCTCTACAAGGCGCGACGCGCCACCCCTTTTCC
CCGAAAACTTCGGTTTTTCTCCTTCATTTCTCCAACTCTAAACCTTCTCAACCTCAAGGGTTCCAGCCCCAAATACTTAG
AATCATAAACCCCTCAACATACAATAGATTTCAACTCAAAAACACAACCGGAAACATGTCCCAAATCAACAAGGAACTTC
AACAACACAACCAATCTTTTCTCGGAAATAAAACGAGTTTGGCGTGTGGGGGGAAAGAATCAACCCAACACTATGAACTC
ACATACCTAGTAGGGATCACCCCCCGACGATATCCACGACGATCTTTGACGAATCCTTGCTTGATCTTCTCTTTCTCCTC
TTCTTCTCCTCTTCACTCACAAACCCTCACTCTCACTCTTTTAAATGGGACAAACTGATCAAAAAAATCAGTCTAACACA
ACAATATAACCAAAAGAATTGGTTAGGGAAAAGACCAAAATACCCTTCAAATTTCCGGACGGACTTCCCTGCCAACTGCC
CAACTTCCAAAGGGAAAAACTCACTCATACAAACTCAGAATTGATAAAACTCGGTGGCTTTGGAAAGATCATTCCATGAG
CTTCGCAAACATAACTGGAACTACACCTAACTCATCCTGAACTAGGAGTTATGACTGTTCAAAGTTGGCCAAAAACTCAT
TTTTTCCCATACTAAGCCAAATTTTTCAGATTTGTAATTCTTTCCAAAAAATGACTATTTCCGATTTCCAGCTTCTTCAT
AGTTATTTCAACTTACCGGATGTTACAAAAATATTTCTAAATCTATAGCGATATTAGATCAACTAATACCGATAAAGACT
TATCATTCTTTATTAATGTGTATATTTATTGCTGATAAAATTAAATGTTTTTATTGCAGTAATATATAGTTGAGCAATTG
TTTTAACTATTCGACTTTTGTAGTGAAATATTGAAAATTAATATGTAAATAATAGTTCCATCGAATAAAATATCTTTTCT
ATCAATGTGGTATAGTCTAAAAAATATATACTACAAGTGCTTATAAAGTAATAAGTTGAACTTTTTTATTAAAATAATAA
TTCAATTTAAACATGCATACACTTCCTACTTTAATTATAAAAAAATAATTTTCATCCATTAACAAAAGTCCTTTAGAATC
TTATATAAAATTAAAGTCTCAATTAATATATGATTTTTTTTGTCTAATTTTGGAATCAACCCACACAGTTTTGCACGAAT
CTTTATTATAATGTGTATATTATATTACTATAGTACTAAACTTTAACATTAACAAACAAGAATGGATTCTATCGATAAGG
CACAATACATAAACGAATTTGTATTATATTATATATAGAACACATTATGTCAGGTAGGATGTTTACGTCTATTTGTTTAA
TTTAATACAAATTTAAGTGTCTATTTGTGCACACCTAAAATTAAAGGACATAAGTATCAGGTGAGATCAAGTTAAAAGAC
ACGTTTATATATTATGACTTCCTGAAACGTGAATCCAAAAGAATAGACTTTGGAGAAAGGAAAATCCACATATAGATTCT
TTGTGTGCACTTAATTTCAAGCATCAACAAATGGACAAAGAATAATTCAAAATCTCTAAAAAAAAATCTCGATCCCAACG
TGAATGGCAATAATAATGCTGGTTAAACATTAAAAACAAATTATATTTTGGTTTGATATTTGATTCAAAATAGAATTCTT
GGAATTTTTACTCTAAAAAAATTAGCCAAATGTTATTCATTTATTAGTGGTCCTAAAAAGGTGAATATTTATAGAATATG
ACCTTTGGATTAATTAATTCTCTTCTACGAGTAATTGTACATGTGATATAAATATTAAATGATTATATTTATTCTATGTA
TAGTTGTTTACTTCTTTGTATTTCAGAATTGATTGGATGGGGATGAGCTCAAAGTATTCCACGTGAGAGTGACACTAAAA
GTCGAGCTACTACAAGACAATATAAAATACAACTTTTGAATTTAACTTTAAACTTCTTATTTTATTTTAATCGATATATT
CTAACTAATAACAATATTGGAACAATCATATTTAGATAAAATATCAGTTACGATATTGACTTCTCTGAATATGTTGGACA
GGTGACCCTCCAAAATCATCGATCGAGTGATGACTTTGTCTTTAACAAGAATGTATGAGTATTTATCACTTACTCCGTTA
AGTATAAAGCATAACACTTGAGAGTCAACTTCAATCTACATAGATATGATATTATCAATTTAGCTTGAAGGTCTATCGGA
AACTGTCTCTCTACTTGCCAAGATAGGTGTAAGGTTTGCGTTCCCTCGCTAGACCCCGCTATGGGGTTATACTGGGAATG
GTTTTCTGTTCCTTTTCATTCCACACATATGTACTGATGCTATTTGAGATCAGTTGACCTAGTAAGTTTAGTATGTTTAC
TGGGAAAAGGCATAGATTCCCCCCTGAATTTGTCCTGAAAAGTCAGTTACATGCTTAAACTATTATGACGACCTATTACA
CACCTTTACTATTTAAAAGTGAATTTATTTATCCATGAGACGTGTAACATCATTCTCACAATATGTGATGTATTACACTC
GCTGCCACATTAGTGCCATGTCAGCGCCATGTAAGAAATTAAAAAAAATATATTCTTTTTTATTTCTAACTAGTATAATC
ATCCGCGCTTCGCGCGGAAATTTAATATCACAGAATTTGTAAAATAATACTTAAAACCTATGAGTCATTAAAACTAAAAT
ACTATATTATCTTTCATACAAGATTACGTAGTAACAAACATTAATAATGTAAAGAAAGATGATAATTATAATATCTATCA
TTTATCCTTCAATCAATCATCTTTAATTTGATTTTATAATTTTATCTTTTTGGCAAAGAAGTGTTATTACTTCATATTTT
TGGGGATTCAAATAATCAATACAATTTTAAGGAGACAACAAAACAACGAGAAAAAACATACATTAAAGGGAGTAAACTAT
GAGATAATGATGATAACAAATCATTCTAACCAGAAAAGTTCTCATGTTTTAAAATAATATACCTCAGAAAATTGACTAAC
ACTTCAATCAACTTTCAATCCTTAAAGTACTCATAAATCCAGTGATAAAATTTAGTAAAAATAGATAACAACAACATAAA
AACAAAACAATATGGGCATGCAAAGTTATTAACTCTCAGAGGATTTTCTAAAGAGCACAAAATCTCATCATTGTATGTGA
AGAAATGACGTTGTTGATGATCAAATTATAAATTTGTAAGAGTTTTTTTACTGTACCTTCAACAATTCTAGTAGACAAAA
CTTGCTCGAATAATCAATTAACGTTTGTTATTTAATATGTACTAACAAATACTTATAACAATAATATTGCAGAAACATAA
ACAACAAAATTTAAAGCATGTACTCAAAAATAACAATTAATAATATAAGCATAAATTAATGACTGTAAAAACATACCAGG
ATCTATAACAATAGAATGAAACAGAATGGAAAAAATTGAGCCCATGAATGTACAGTGTCCCCTTAAGGAAATTATTTCCT
CCTAGTACCCGAGATTTAAAGGAATAAATCCTCTCAAGAAAGAACGATTCTATTTACCAGTGTATTAATACAAAAAAAAT
GGTGTTAGTGAGTCATTCAACAGGAGCAAAGTACACAATTATTTAATTGTCCAGAAGAAGAAGAAGAAGAAGTTCAAAAT
TTTTGTTGTTTTAAAATGAGATGAAATTCCTCTATTTATATACAACAAAAGGTAGTGTGAACAAATGATTATTGTGTCTT
ATCGGAAAGGTCACAACCTTTCATAAAATTCGCAATTTTTCATAAATGTCGCAACTCTTCATAAAAGTCACAACTTTTCA
TAAAAGTCACTATTTTTCATGAAAGGGGAAGGCTAGTTTTGGAAATAAATTAAATTAAAAGGGAATCTTGGTTTGTGATG
GCACCATGTAGGCGGGTCTAGGGTTCTTATATATATATATATGATATGATTAACTTTTCTTTTGTTAACTATATTTTACA
CTAATTTATCTCCAATTAATTATTAAAATTCTCTAATAATTATAGTTTCTTCATAGCAAAATTACAATAAGATGAAAATT
TTAACAAGGGCCTCCAAGAACACTAATCGAAACATGGAGCTGATTTATGGAGTGAAAAATTCTCTCGTTTCTCTCAAAAA
AGCCCAACATAGCTGCAGCAGCTAAGAAACCCCCAAAATTTTATCCCGCCAATGACATTAAGAAATCTTTTGTTAACAAA
CACAAATCAAAACCCACAAAACTTAGATTGATGATAAGTAATTTGCTAAGCAAGTTGAGAAGTAGTCGAAGAAGGAAGAA
GGAGAGATTTTTGCTTAATAAAAAGACAAGAAAAATGTGCTTCATCAAGAGGGTGGTGTTGAAGAAGTTGAAGAAGAAGA
AGAAGAAGAAGAAGAAGAAGAAGAAGAAGAAGAAGAAGAAGAAGAAGAAGAAGAAGAAGAAGAAGAAGAAGAAGAAGAAG
AAGAAGAAGAGGAAGAAGAAGACGAGGAGGAGAAGAGGAGATGTGAAGAGTGGGGTAGGGTCTAATTGAATTTTGATTTT
TTTTTCTACTTTAATAAATCTGACATGCTTATTTTTATTTTTTTAAAATTTATTTTGTCACATCAGTTTTAGGGGTAAAT
AAATTCACTTTTAAGTAGTAAAGGGGTGTGTAATAGGTCGTTATAATAGTTTAAGCGTGTAACTGACTTTTCAGAACAAG
TTTAAAGGGAATCTATGACTTTTCGGAACAAGTTTAGGTGGCCTTTCAAGATTTCTTTAGCCAATTAATTACTTTAACTT
CTTTCTTGAAACATTTTGTCAACTTTAAGATATGATTATTGAAGAATATTTGGGTGTCAATAACTTTCTTTCTTCACAAA
ATATTTCTGGTCTTAATTAGTAGAGTAATTGTTGTGTTGTACATCAGATTTTGAGAATTGCATACATGGAAATAGGAAAA
GAAAATGAAGGAGAAACAGAGAAATTAGCAAGCAACTCATTAGTATGTTACTGTTGTTTCTTGTACCTCCATTTAATATA
CTGTTTTGTTGTAGTTTCTGTTCTATTACTATCTTCTAATTTTGTTATTGTCGGTTGTTTCTTGTATTTCCGTTACTTCC
TTTTTGGGATTGCATGCTTTGGGTTGTTTTTCTTGAGCCGAGGATCAGAAATAGTCTATCTACCTTTGAGGTAGGGGTAA
GGTTTGCGTACGATCTACCCTCTCCAGATCCTACTTTGTTATCTATCTACCTTTGATGTAGGGGTAAGGCTGCCTTTTTA
AAAAAAAACTTTAAGATTTAAGCTGTAGCAGGCCAAACATTTAGCTTATCTATTTGGTTATTCTGGAGAAAATCCTCTGC
ACTTGTGATAGTTGTCCATTATAATTTAAGAGTAAATTTGGAGTTAATAATCAAAACATACATGAACTATCACGTTTTTA
CAAGTTTCACACCCGACACCCTAACTGTCTGTAGTTCCCTATTTTTTTTTATCTGAACTATCACCATCTATGTATTAAAA
ACAATTTGAAACAGCATTTGGTATTTTGTCAGGTAGTACTTCACAAGGACATTGTCAATCTTCTAGATTTCGTAAAGAGT
TCAAATGATAGGAGTATTCTATATTGTACTGTGGAAGACATGGAAGAGTTCGAATACGAGTTGACATTGAAGCTGGCATT
TGTGTCTGCATTTTGTCATGTTTATTGCTCTTTCATTTCGGAAGGTTGGAATGATAAAATGTGTCGCATATGAAATGAGA
TTCATGACCTGGTTCAGTCACATTGTCCTGGATATGGTGGAGTATACTGCCTGTATGATTTAAAGAATCATGACATTCCT
CGCCTCCTGAGAAGGATCAAATGTTATACTGGGTCACATAGCTGTGCTGAATCGAGTCATGTGACCATGACCGAGGATCA
TTTGGTTGAAATTTTGGATTGCATCCTCGTGTATTTCAAATATCTTTATGATGATTGCACTGAGTTGTTTTCCGAATCAA
TGACTCAATATGAGCTTCTTCAGAATGTATTTCACAATTTAAGAGATTTCCATAGGCTGAAAGTAAATGGTTGTATTGAG
TATGAGACAATTGAATATGTCTTACTCTTACGTCAGCTTCAAGTTATAGCTCAGAGAGTAGTAAACTTCTGTTTTACTCT
TTTGGATGATCTAATAAATTGTAAATCAGATGTCTCTCGAGTTGAGTCCAAGGCCAAGCTAGCTAATCTACTTGTGGATG
TTATTCCTGTTGAACTGGAGGTTATATACATATGTTGTACAAATTTGAAAGGTTCAAAGTCGGAAGAAGTTGGACGTTTC
ATCAAGCAGCTCCTAGAAGCCTCTGCAGACATTCTTAGAGGATTTCTGATTCATCTACAAGAGCACATGGCTAATGATGT
TACTCCAAGCACTTCTGCGTGTAACATTCATGTCATGATAGAGTTCCTATTGATTATTCTTACTGATGTGCTCAAAGACG
TTATTCAACATGACAAATTGTTTGTTCTCTTGGCACGACTTGGAGAACTTACTAAGGAGGTATTCATTCTTGTTCGCAAC
TTAGAAGAGAATATGAACGCAACAAGTGGTACAGGTCTAAACTTGCTGGAAAATATTGAACTCCTGAAGGAAGATTTCAA
GAATGATTTCTTAAAAGCCCGTGCAGACTCGTATCAGCTCCGCTTCCCCATGAGTGATGGACCGCTCTTCATGACTCTTC
TACTCACAAACTTAAATGACTTGGTCAATTCCAATGCTTATTCAGTTTCTTTGATAAAAGAAGAAATCGGACAGGTGAAA
GAAGACCTGGAAATCATAAGATCGTTCTTCGGGTGTGTTGAGCAAGAGTTGCATAGAGATCTTTGGACTCATGTTCTAGA
TGTGGCATATGAGGCGGAACATGCCATTAACTCAATTCGTGCCCGAGATCATGCTCTATTTCAGCTTATCGTCGTACTTC
CTGATACCGTAGAAAAGATCAAGCTTGTCAAAAGAGAGGTATAAGAGAAGATCCCCAAGAGCAGCAGTATTATTGTTGCA
AACACTCCCAACAAGCCAGTTGGAAGCAAGATCCCCAAGAGCAATGGTATTATTGTAGGTTTTGAAGAGGAGACAGTGGA
TAATTAGGAAGCTCACCAGCGGACCAGATGAGATAGATGTCATTTCCATAGCCGGCATGCCAGGGCTTGGAAAAACTACT
TTGGCTTACAGAGTGTATAATGATAAGTCCATTGTTGATCATTTCGATGTTTGTGCTTGGTGCACAGTCGGCCAGGAACG
TAATGAGAAAAAGTTGTTGCAGAAAATTTTCAATCAAGTTATTGGTTTGAAAGAAAGATTCAGTGAGAAGTACATAGATG
ATGACGTTGCTGATAAGCTGCGGAAAAAACTATGTGGACAGCGGTACCTTATTGTCTTGGATGACATGTGGGATACTGCA
ACATGCGATGAGCTAACAAGACCTTTTCTTGAATTTCGGAAAGGAAGCAGAGTGATATTAACAAGTCGGAAAAAGGAAGT
TGTTTTGCATGGAAAATGCCACAGTGATCCTCTTTATCTTCGATTGCTAAAACCTAAAGAAAGTTGGGGGTTATTGGAGA
AAAGGTATTCGGAGAAGAACGTTGCCCTGATGAACTAAAAGATGTCGGAGAAAAGATAGCTCGAAAGTGTGATGGGCTTC
CTTTAGTACTTGATCTAATCGATGGAGTCATTTCAAGGAAGGAAAAGAAAGAGGCATTGTGGCTTGAAGTTCTGAATAAT
TTGAGTTCCTTTATTTTTAAGGATGAAGAGGAAGTGGTGAAGGTTATACAATTAAGTTATGACCATTTGTCAGATCATGT
AAAGCCGTGTTTGGTTTGCCTTGCAATTTATCCAAAGGACGAAGATATGAGGATCTCTGAGTTGAAAGATTTGTGGATTT
CTCAAGGAGTTGTGGAGCAGATTGAGATGAAAAGTGCAGAAGAAGTGGTGGATGAGTTAATTTCCAGTAGTTTGGTAATA
CTTTTCGATAATTCTATTTGCAAAATTCATGATCTTGTGCATGACTTTTGTTATATAAAATCTAGAAAGAAAAAAGTTGT
TTCACTTCATAGGAGGTTCAAATTCTTCGTCTTCTTCTGGTATGATGGCATGAGGAATTACCATTCGATATAATCCAGAA
AAGAAGAATTTTGTGGTGTTTAATCTAGAAAAGAAGAATCGTTATGTTAAACACTTGAGGCTTCTCAAAAGTTTTGTCAC
ACCCCGAGTATACACCCTGGGCGGGACCGGCACTCGGAGACCATTGCTGGCCCCAAGCGAACCCTTGGCCTGGCTTTCTT
AACTCAGCGGAAACCTACTCGACAGAAAGCTCAATGCAATGAAATATTGCAAAACAACTTAACTTATAAAAATATGGCCA
TAAGGCAACCCGAATCTCAAAATAGAATATTTACATATAAATATATAGATAAGAGACTCGAAACTAGCTGACTGACTGTC
TGTCTGTCTATGAAGCCTCTAAAATACTGAGATGGATGTTGGGACAGACCCCGCAACATCCTAAAAGACAAGAACTAAGA
ACACAAAATAATCGAGTCCTCCGGAAAGCAAGGAGGCTCACCACTAACTCTGGAGTGCTCAGCTGGATCAACGACGAGCA
GGCTGCTGATCCGGGGTACCTAAATCTGCATCATCAAACGATGCAGGCCAACTGGCATCAGTACATGGAATGTACGAGTA
TGCAAGAGGAAAAGCCAAACACAACTTAAGCTTGAAAGGAGATACAAGAGAACACTTACCTCGGCTCTGGACGACTCATG
ACTAACTGAACTTAATATATACAGCAATAAAACGCATGCAATATATATATAGCTTGTAAAACAGTACAAACAACTTAGCT
TGTTAAAGATAAAACAATAACAACTCAACTGTACTTATATAAAAGTAATATAACTTATGTGGGAGGTTCTTTAACCGACA
ACCACCACTATGAGCCCTAGTGATGATACAACACTTTACCTCGCGTTGCCAAGGACCATCCTATACCTTGCCGTGATATA
GGAAACTAACTTTACTTAGTGGATCCACTAACTTAACTTTCGTGATCATCTCAAAAGTATGATCCGAGAAATCCCATGAT
GGCGCATGGTTCTTATGGAGAGTTGTCACGACCCGGGAGCACCCCCTAGTCGTAACCGGCGTACTCGACCTCGAAGAGGT
CTAATACAAGCCTCTTAGCATTCATTCATTGCATAGACACCAAAACCATAAGGAATTAAAAACTTTCTTCACACACGAAG
ATACTTTCAATAAATAGCAAGCGGAAGACTTTCTAGACTTTATACAATATGTCTCAAAACCATCTAATACCTGAATATAA
CATTGGGACTAAGCCCACTCAAAACTTAAGCAAATACTAGAGAGACATAAAAAGAACATGTTGGTTATTGCCCTCGAATC
TATGAGGACTCACCAAGTCTTCATCTTCAACTCTTAGAAACCTATCAAGTAGTCATGACATATCACCATCTCCAAATCCC
TACACTTTAGTCAAAAAGCAAAAGAAAGGGGTTAGCACAATTAAGTACTAAGTATGGAGACCATGCAAGAAAATATGCAC
AACGGACATTTACAAGAAAGGTATGCTTTCATGTCCTTTGATAAAACCTTTCCTTTGCAAGTATAAGAGACATAATACAA
GTCAACATTAACATATTAGACCATAGCCAACCATACATATACTTAATATAAATCCATATACAACTCATGCTTAACTTTAG
AAGGACACATGTCATTTCATTACCATAGGACCTCTACCTAATATAACCTTAAGACACACTTGAGTGAGACAAGAAGTGAC
CGCCCACACAATCCTCTTCAAGCACACTTAAGTGTTCCCCAAGATTACCTTAGATAAGGACTTTATAGGCAAAGTGCATA
ATCATACCCGATAGATAGCATATTAATGAGAGGATATGTATAATGATGCTTACATAAAATAAATCATATTTAGTGGGGCA
TAGTACATGTGTGGTGAGTGACCATCAATATAGTATTTCCAAGGCCTACCACCCCCTTGGAGAGGCGAATGAGGTACAAA
CCCCTCAATGTGGTTACCCGGGCCTACCACCCCCCGAGCTAGGGACCAAGGTACAAACCCCTCGATATGGTTATACGGGC
CTACTACCCCCCGTACTAGGCAACCAAGGTACCAACCCCTCGATATGGTTATACGGGCCTACTACCCCCCGTACTAGGCA
ACCAAGGTACCAACCCCTCGATATGGTTATACGGGCCTACTACCCCCCGTACTAGGCAACCAAGGTACCAACCCCTCGAT
ATGGTTATACGGGCCTACTACCCCCCGTACTAGGCAACCAAGGTACCAACCCCTCGATATGGTTATACGGGCCTACTACC
CCCCGTACTAGGCAACCAAGGTACCAACCCCTCGATACGGTTATACGGGCCTACTACCCCCCGTACTAGGCTTGGTCGAC
TCACAACACTTATATAGAGAAAATCATATACATGTGTCCATTTCATCATCATTTCAATAATTATATAGCTATTCGATTCA
TAGGACGTACATTGGACCTTCCATTTCCTAAGGATTCTATAAATGGGCATNNNNNNNNNNNNNNNNNNNNNNNNNNNNNN
NNNNNNNNNNNNNNNNNNNNNNNNNNNNNNNNNNNNNNNNNNNNNNNNNNNNNNNNNNNNNNNNNNNNNNNNNNNNNNNN
NNNNNNNNNNNNNNNNNNNNNNNNNNNNNNNNNNNNNNNNNNNNNNNNNNNNNNNNNNNNNNNNNNNNNNNNNNNNNNNN
NNNNNNNNNNNNAATAGGATCATCACAAGATCACATAAACTCATTCACATCATACCTTCACATATAGCTTCATATAGGAC
TTTACATCTAGCCTCATATGTGTATAATAATACAACAATATAATAACATTCACATAATGCCCTTCATGGCCTCAATTCAC
AACAATACAACAAATAACCACCTCCACCAAAGGTGGATCAAGCCAATCAATAACAATATTATTAATACTAAGAGATCAAG
CCATCTCACCACCCTTTTCAAAGGCCATAAGCCACAATACTCAATTCCATGCCAATTATACAATATTTATCAAGTTTGAT
CAACTTACCCTCTTTCCATGGCTATCTTCATCATCCTCATCTTCCAACAATTTAACAATACAATAACAATGATAATAACA
ACAATCAACTATACAAGCTAAGCTAAACAATATCCAATAACCAACATAAAGTCTAAATCCCAATTTATGACCATTCAAGG
CTACTACCTCACATTATACCATTCAATAACAATTTCTAGCAACTCAACATAGCTAAGATCATATAAGAACAACCCACATC
AACCACTCAATAATCCTACATCAATTACTCAAAATCATTAAACTCACTTTAGGCTAAATTTAAAGAATTTGAGAAGACAT
GGGTTCACAAATATTTCTTTCTTAAAACCATAAATAATCATTAATAACCACATGAAACATCATTTGAAATTATTTAATGC
AAGAACCCATGCTTAGAATTCGAAATAGGATTTTTGTGTATTTGAAAAACCTTGAAAACCTTTTGATTGGGCTCCTTGAA
AGAAAGAATAATCAAGGATAAAGGATCCCCATACCTTTATCTTCAAGAACCAAACGAAATTGGTGAAGAAATCAATAGCC
ACCATCCACCCTAGCTCCATCTTTCACCTTGAGCTTCCTTGGGGTTTTGAGAGAGTTTTTGAGAGAGGGAAATGTTTTTA
GGGATGGGAATGAATTAATGGTATCTAGGAAATAATATATACCCTTTGGAAAAAATTCGTCCAACACTTAGAAAAAAAAA
GGGGCGGGTGAACAGTAAATGAACAGTAAATCGGCTACTGGAAATTGCCTTTTTCTGCCGGACAGACTTTACGAAAATGG
GCATAACTTCTTCGTCCGAACTCCGAATGAGGTGAAACGAAGTGCGTTAGGTAGCTAACTCAAAGGGCTTTCCATGGATA
TATTATTGGCCACCAAATAATTTGTGTGCTAGGAGATATGACCCTCCAAAGTAGACCCTCGAAAAAGGCTTCACTTGAAA
ATTTTGGATTTTGATACGGTTGCTCTAAAATTTGGGTTAGACTCATTTCCCACTCAATTTGACCCCCTGAATAAGAATAC
GAAGTCGAATTTCCGAAATGATGCACGGATTTTGAGATATATGGAAATTACAATTTATAGGTGTTTCCGAAGCACATTTT
CGGGCATTTTTGGGGTCGTTTCAAGAGTTGAGTAAATCAGAACTCGTATCCCCAATTCGGTGCTCAATACTACTCCCAAA
AATACTTTGGCCCATAGATGTCTTTAAACACATTTTTCTTTAATTGAGATAATTACTCAAAACTTTAGCCCAAGGGCTCC
TTTGGAGAAAGAAAACATGATTCCCCTCTTACTCAAATGTAACAACATTTATAACCTCCTGTGGGAATACTTAGTTCCCT
AATAGCCTTTAAAAAGAACTCAACTTTAAACTCATGACTTAACTTGAAACTGAGACTCTTACTCGACTCGAAACTTGAGA
CTCTTACTTGACTTGAAACTATCTTTCCTTGAATCGAAATTATGAATTCAAGGTGTTCGATCACATGTTATGGAGGGATT
CTTGAACGCTTAGACGTACTTTGAAGTGTCGGAAACAACTATAATTCATAGGTATAATACTTTGGAACTTGCTTGAGAAA
GTGAGAAAAGGAATGGGGAAACTTGGCTAAGACTTCATGTTTCAGGTGACACAGATGGGACTTACGGATGCCATCGACGG
ACCGTAGGTGGACTTACGGTCCGTACTGCAGGTCCGTAGATCGCGTCAGAGATTCTTCCCAGAATTCATTTAGGAAAATG
ACTAAGTGTTGACCTACGGTCCGGACTTACGGTCCGTAGATCAGGTTACGGGCCGTAGGTCGTGACCGTAGATCGATGCC
CCAAACTCCTACTTTTATCTCGATCGACGGTTGACCAGTACGGATCGTCACTCGATCTACGGTCCGTAGGTCAGGCCCGT
AGATGGGGATCGACAGCCCAGAAATTGCTGCGAATGATGGTGTTTCAACTTTTAAGGGTCATGACTCTAAGAATCGTAAT
TCCCTCAACATACAATAGGATTTCAACGAAAACATACGACCCAATCATGTCTCACAACGAACAATAATTTCAACAACACC
ACCAACAACATCAACAACAACTAACAACTTCAACACTTCCACAAAAATTCCCAATCTTTCTCAAATCAATGAATAAACTT
GGTGTGTGTGGGGGAAAGGATCAACCCACATGAAAAACTCACATACCTTTAATAGGGATCACCCCCGACGAAAGTCCACC
ACGATCTTGACTAAGCTCCTCTTTCTTCTCTTCTTCTTCTTCTCCTTCTTCTCTTCTTTAATCTCAAGAACCCTAACTCT
TTCTCTTTCAAAAAGGGACAAAAATGATCCAAAGATCATCCTAACTCAACAATATGAGCTCAATTAAAAAGATTTGTGAA
AGGACCAAAATGCCCTTAAATTTTCGGGCGGATTTCCCTCCAACTACCCAACTTCTACAGGGCATAACTCCCTTATACGA
ACTCGGAATCGAGCAAACTCAGTGGCGTTGAAAAGGTCATTCCACGATCTTCGCAACCATAACTGGAAAATACTCCTAAC
TCATCCTGAGCTAGGAGTTACGACTACTCAAAGTTGGCCAAAAACTCATTTTTTTCCATACTTAACCAAAATTTCAGATT
CTAAATTTTTTCAAAAATGGCTATTTTCCCAAGTTTCAAGCTCCTTCAAAGCCACTTCAAATTGTCGGATGTTACAATAT
CTCCCCCTTGGAAACATTCATCCTCGAATGAGGTTACTCTTATAGGGCTAAGGGTGCAACAACAACTCAACCACCCAACA
AGCAACTATGCAAACACAACAACAATAACGACATGCTCATTATAATTTAAAGAGCACTAAGAAAGAAATTAATACCTTGA
TCTGCGGATTCAAAGAGATATGGATATCTCTTCTTCATGTCTTCTTCGGCTTCCCAAGTAGCTTCCTCAACAAATTGGTT
CCTCCAAAGGACCTTAACTGAGGCTACATCTTTCGTTCTCAACCTACGAACTTGACGATCCAAGATTTGAACAGGAATCT
CCTCATAAGATAAGTTATCATTGATCTTTATACTTTCAGTCGGTAGGATCAGTGAAGGATCGCCTATGCACTTCTTCAAC
ATGGAGATGTGAAATACCGGATGAACCGCTGTTAGTTCCTGTGGTAACTCCAACTCATAAGCAACATTGCCAATCCTCTT
GGCTACGCGGTAAGGTCCAATATACCGGGGACTGAGTTTCCCCTTCTTACCAAACCTCATAACGCCTTTCATGGGTGAAA
CCTTCAAATATACCCAATCATCTACTCCAAACTCTAATGCCCTTCTCCTAACATCCGTGTGGGATTTCTGACGACTCTGT
GCCGTTTTCAACCTCTCTTGAATCACTTTCACTTTCTCCATAGCTTGGTGAACTAAATCTGGTCCTATCAACTGTGCTTC
ACCAGCTTCAAACCATCCAATAGGAGATCTACATCTTCTCCCATAAAGAGCTTCATATGGAGCCATCTGGATGCTAGAGT
GATAACTGTTGTTGTAGGCAAATTCAATTAGGGGTAGGTGATCATCCCAACTACCTTTAAAATCGATTACACAAGCCCTC
AACATATCCTCTAAGGTCTGAATAGTGCGTTCTGCTTGCCCATCAGTCTGAGGATGAAAGGCAGTACTTAAGTTCACCTT
TGAACCCAAGCCTTTCTGAAAAGATTTCCAGAACTGTGCAGTAAACTGTGCACCTCTATCTGAAATAATGGAGATTGGGA
TTCCATGAAGTCTCACTATCTCTTGAACATACAACTTGGCATAATCTTCTGCTGTATTGGTAGTCTTTACCGGTAGAAAA
TGAGCTGACTTTGTCATTCTGTCGACAATCACCCAAATAGAATCATGTTGTCTGCGAGATCTTGGCAACCCTGTGATGAA
ATCCATATTGATCATCTCCCACTTCCATTCTGGAAGTTCTATCCTCTAAGCCAAACCACCGGGCCTTTGGTGTTCAACTT
TCACTTGTTGGCAATTTGGACACTTAGCAACAAACTCAGCAATGCCCTTTTTCATACCATTCCACCAATAAACTTCACAC
AAATCACGATACATCTTGGTGGAACATGGATGAACGGAATATCTAGAGCTATGAGCTTCCTCCATAATCTTCTCTTGGAG
TCCATCTATCGAAGGTACGCACAATCTACCTTGATATCTCAAAACACCATCTCCCCCTTGTTCAAAAGCTAATACTCTTT
GCTTCTGAACATTTGCCTTCAACTCAAGCAAAATGGGATCTTGATCTTGCTTCTCTTTCACTTCTGACATTAATGATGAC
TCGGCCCTGCTCGTCATCGCTATTCCTCCTTCTGCGGAATCTGTAAATCTGACTCCCAGGCATAACAGTCTGTGCACATC
TTTTGCTAACTTTCTCCTTCCTTCTTTGATATGGGCGGTGCTACCCATAGACAACCTGCTCAAAGAATCAGCAACAACAT
TAGCCTTACCTGGGTGGTAAAGAATACTCAGGTCATAATCCTTGAGTAACTCTAACCACCTCCTCTGTCTGAGATTAAGC
TCTTTCTGAGTGAGCACATATTGAAGGCTCTTGTGATCAGTGAATATGTCGACATGCACACCATACAAGTAATGACGTCA
TATCTTCAAAGCAAATACCACAGCAGCTAGCTCTAAGTCATGGGTTGGGTAGTTCCTCTCATGAACCTTCAACTGTCTGG
AGGCATAGGCTATAACTTTGTCATTCTGCATTAGGACACAACCCAAACCAACTCTGGATGCATCACAATACACCACAAAA
CCTTGAGTACCTTCTGGTAGCGTCAGAACTGGAGCTGTAATCAATCTCTTTTTCAATTCCTGAAAGCTTTTCTCACAAGC
TTCGGACCATTGAAATTTCACCGCCTTCTGAGTCAACTTCGTCAAAGGAGATGCAATAGTCGAGAACCCTTCAACAAACC
TTCTATAATAGCCAGCTAATCCCAAGAAACTCCTAATTTCCGTTGGAGATGTGGGTCTAGGCCAATTCTGCACTGCCTCA
ATTTTCCGAGTATCAACTTTAATTCCATCACCGGACACAATGTGGCCTAGAAACGCCACAGACTTAAGCCAAAACTCACA
CTTAGAGAACTTGGCATACAACTCCTTGTCTTTCAAAGTCTGAAGAACTGTTCTGAGGTGACTAGCATGATCTTCTTCAT
TCCTTGAATAGATTAGTATATCATCAATAAAGACAATAACAAACATATCTAAATAAGGTTTGAAGACTCTATTCATCAAA
TCCATGAAAGCTGCCGGCACATTGGTCAAACCAAAGGACATGACCAAAAACTCAGAATGACCATACCTGGTTCTGAAAGC
TGTCTTTGGGATATCACATTCCCTTACCCTTAACTGATGATAGCCTGATCGAAGGTCAATCTTTGAAAATCAAGTGGCAC
CCTGAAGCTGGGCGAAAAGATCATCAATCCTCAGAAGAGGGTACTTGTTCTTGATGGTAACCTTATTCAACTGGCGGTAG
TCTATACACATTCTAAGGGAACCATCTTTCTTTCTCACAAACAAAACCGGAGCACCCCAAGGTGAGACACTCGGTCGAAT
GAAGCCCTTTTCTAGGAGATCTTTCAACTGCTCTTTCAACTCTTTCAACTCTGCTGGTACCATTCTATATGGCGGAATAG
AGATAGGACGAGTATCTGGAATGAGATCTATGCCAAAATCTCTCTCTCTCTCAGGAGGAATTCTGGGTAGATCATCAGAA
AACACTTCTGGAAACTCTCTTACTATAGGAACTGACTGGAAATGAGGTATCTCAACACTAGAGTCATGAACTCGGACCAA
GTGATAGATACAACCCTTCGAAACTAACTTTCTTGCCTTAAGGTACGAAATAAAATGACCCTTAGGCACTGTTGAACTGC
TACTCCACTCTATGACTGGCTCATTCGGAAATTGAAACTTGACGGTTCGGGTTCTACAGTCTAATGATGCATAACAGGCA
TGAAACCAATCCATACCTAGAATGACATCAAAATCTACCATGTCTAGCTCAACCAAATTAGCCTTGGTGTTCTTGTGACT
GATGGAAACAGGACAATCACGATAGACTCTTTCTGCTAGAATAGATTCTCCAATAGGTGTAGAAACACAAAAGGGTTCAC
AAAGTCTTTCAGGAAGAACCTCAAACTGGTTTGCAACATAAGGTGTTACAAACGATAAACTTGCTCCTGGGTCTAGCAAA
GCATACATATTAAAAGCAAAGACTTTGATCATACCAGTGACAACATTTGGAGAATTCTCTTGCTCATGGCGACTAGTGAT
TGCATAAAGACGGTTTGCTCCTCCACCGGTACTAGAAGTAGCTCCTCTAGGTGCCATCCTGTCTGGGGGAGCAGCTGGAG
AAGGTTGGGCCCTGCTGCCCAAATTTTCATTACTTTGCTTATTCTTAGGGCACTCCTTCATGAAGTGACCCTCTTGACCA
CACCTAAAGCAACCTGTCTAGCCTTGACGACACTTCCCTGGATGAACTCTACCACACTTAGCACATGCAGGAAACGAACT
ACCTCCGCGTGCTACGCTACCTGAAGACTGTGCTGGTGCAACCTTGAAGTCCTTCGAATTCTGGCCATTATGTTCCCCTC
TGTATCTGGGTGCAGGTGCCCTAGCAGATGATGTAGCAGGTCCCTTCTGCCTTTGCGGAAAGGAGGAACGGTTTGAAATA
CCCTTCTGCTGCCCGGACTCGTCCCCGGTCTTAGCTCTCTTATTTCTGAACTCTTCTCTGTCTCTCAGCTTGTCTTCCTC
GACCTGCTGCACATAAACCATCAACCTTGATATGTCTATGTCCCCGATAAGCATTGTCGCCCTACCTTCCTTGCTCGACA
ACCGAGACAGCCCAGCAATGAACAAACTCATTCTATTCCTCATGTCCGCAACCATCTCCGGAGCATAGCGAGATAGTTGT
GTGAACTTCAGACTGTACTCATGAACACTCAAGGACTCCTGCTTAAGTGTGAGGAACTCACGTACCTTAGCCTCTTTCAA
TTCTCGAGGAAAGAAATGCCCCAAGAAAGCTTCTTCAAAACAGGTCCAACTCGCAGGTGGTGCATTCTCAACTCTGCCCC
CTTTCCACTGCTTGAACCAAGTTCTAGCTACATCCTTCAATTGATTCGCAGCTAGTTCAACCCGCTCGGTATCTGACACA
TGCATCACATCAAAAATCTTCTTCGACTCTTCAATGAAGTTTTCTGGATCCTCAGCAGTGCTCGAACCCATGAAACTCGG
AGGATTCATCCCCAAAAACTCACGAATCCTTGAAGTGTCAGCTCCTTCATGTCGAGCTCCCCTTTGCTGAACAATCTGAT
TAGTTACAGTTTGACTCAGAATTCTAATTGCCTCCCTGAACTCGGCATTAGAAACTTCCCCTTGATCTTGCACTCCAGGT
GCATCAGGTAACTCTTGCTCATCAACATAGCGTCTAGGAAGACGCCCTCTGCCAACTCTTCGTGGAGGCATGACTATCTG
AAACACGCGCACGCGCGAATTAGAAGGAAACCCTTTAGAGATAAACTTTAACGCACAAGTTGAGTATGAAAGAAGTGAGA
AATCTTCCTAAATGTTGCAGCCTCCCAATTATAGATGTGGCGCTCTTCACACCGATAACTAGGACTCTACAGACACGGCT
TCATAGACCCCCTAGGACTCTTGAACTCTTTGCTCTGATACCAAGTTTGTCACACCCCGAGTATACACCCTGGAAGGGAC
CGGCACTCGGAGACCATTGCTGGCCCCAAGCGAACCCTTGGCCTGGCTTTCTTAACTCAGCGGAAACCTACTCGACAGAA
AGCTCAATGCAATGAAATATTGCAAAACAACTTAACTTATAAAAATATGGCCATAAGGCAACCCGAATCTCAAAATAGAA
TATTTACATATAAATATATAGATAAGAGACTCGAAACTAGCTGACTGACTGTCTGTCTGTCTATGAAGCCTCTAAAATAC
TGAGATGGATGTTGGGACAGACCCCGCAACATCCTAAAAGACAAGAACTAAGAACACAAAATAATCGAGTCCTCCGGAAA
GCAAGGAGGCTCACCACTAACTCTGGAGTGCTCAGCTGGATCAACGACGAGCAGGCTGCTGATCCGGGGTACCTGAATCT
GCATCATCAAACGATGCAGGCCAACTGGCATCAGTACATGGAATGTACGAGTATGCAAGCGGAAAAGCCAAACACAACTT
AAGCTTGAAAGGAGATACAAGAGAACACTTACCTCGGCTCTGGACGACTCATGACTAACTGAACTTAATATATAAAGCAA
TAAGACGCATGCAATATATATATAGCTTGTAAAACAGTACAAACAACTTAGCTTGTTAAAGATAAAACAATAACAACTCA
ACTGTACTTATATAAAAGTACTATAACTTATGTGGGAGGTTCTTTAACCGACAACCACCACTATGAGCCCTAGTGATGAT
ACAACGCTTTACCTCGCGTTGCCAAGGACCATCCTATACCTTGCCGTGATATAGGAAGCTAACTTTACTTAGTGGATCCA
CTAACTTAACTTTCGTGATCATCTCAAAAGTATGATCCGAGAAATCCCATGATGACGCATGGTTCTTATGGAGAGTTGAG
TAAATCAAAACTCGTGTCCCCAATTCGGTGCTCAATACTACTCCCAAAAATACTTTGGCCCATAGATGTCTTTAAACACA
TTTTTCTTTAATTGAGATAATTACTCAAAACTTTAGCCCAAGGGCTCCTTTGGAGAAAGAAAACATGATTCCCCTCTTAC
TCAAATGTAACAACATTTATAACCTCCTGTGGGAATACTTAGTTCCCTAATAGCCTTTAAAAAGAACTCAACTTTAAACT
CATGACTTAACTTGAAACTGAGACTCTTACTCGACTCGAAACTTGAGACTCTTACTTGACTTGAAACTATCTTTCCTTGA
ATCGGAATTATGAATTCAAGGTTTCGATCACATGTTATGGAGGGATTCTTGAACGCTTAGACGTACTTTGAAGTGTCGGA
AACAACTATAATTCATAGGTATAATACTTTGGAACTTGCTTGAGAAAGTGAGAAAAGGAATGGGGAAACTTGGCTAAGAC
TTCATGTTTCAGGTGACACAGATGGGACTTACGGATGCCATCGACGGACCGTAGGTGGACTTACGGTCCGTACTGCAGGT
CCGTAGATCGCGTCAGAGATTCTTCCCAGAATTCATTTAGGAAAATGACTAAGTGTTGACCTACGGTCCGGACTTACGGT
CCGTAGATCAGGTTACGGGCCGTAGGTTGTGACCGTAGATCGATGCCCCAAACTCCTACTTCTGTCTCGATCGACGGTTG
ACCAGTACGGACCGTCACTCGATCTACGGTCCGTAGGTCAGGCCCGTAGATGGGGATCGACAGCCCAGAAATTGCTGTGA
ATGATAGTGTATCAACTTTTAAGGGTCATGACTCTAAGAATCGTAATTCCCTCAACATACAATAGGATTTCAACGAAAAT
ATACGACCCAATCATGTCTCACAACGAACAACAATTTCAACAACACCACCAACAACATCAACAACAACTAACAACTTCAA
CACTTCCACAAAAATTCCCAATCTTTCTCAAATCAATGAATAAACTTGGTGTGTGTGGGGGAAAGGATCAACCCACATGA
AAAACTCACATACCTTTAATAGGGATCACCCCCGACGAAAGTCCACCACGATCTTGACTAAGCTCCTCTTTCTTCTCTTC
TTCTTCTTCTCCTTCTTCTCTTCTTTAATCTCAAGAACCCTAACTCTTTCTCTTTCAAAAAGGGACAAAAATGATCCAAA
GATCATACTAACTCAACAATATGAGCTCAATTAAAAAGATTTGTGAAAGGACCAAAATGCCCTTAAATTTCCGGGCGGAT
TTCCCTCCAACTACCCAACTTCTACAGGGCATAACTCCCTTATACGAACTCGGAATCGAGCAAACTCAGTGGCGTTGAAA
AGGTCATTCCACGAGCTTCGCAACCATAACTGGAAAATACTCCTAACTCATCCTGAGCTAGGAGTTACGATTACTCAAAG
TTGGCCAAAAACTCATTTTTTTCCATACTTCACCAAATTTCCAGATTCTAAATTTTTCCAAAAATGGCTATTTTCCCAAG
TTTCAAGCTCCTTCAAAGCCACTTCAAATTGTCGGATGTTACAAGTTTGGAGTTGAATGGCATAACATTGACATATTCTT
TGCTGAATGAAATCGGTATGCTCGTTCATTTGAAGTACTTAATCATTCAGACGAAGGCAATAGCTCTCCCTCCGTCATTT
TCAAACCTCTGCACTCTAGAAACTCTGGTGGTGGAAAACAAAGATGGATCATGCATGAAACTATCGCCTTGTTTTTGGAG
TCGTGCAAAGCTACGAGATGTGCGGATGAAGTTTGGTGTTGTCTTTGATCCGTACATCAACGAACCAACTGTGTTAGATG
AGGATTTAAGGTTAGAAAATTTGAGAACATTATCTGAGCTCCTCCTTCCCGGTTTAGAAGACATGGATGATATTACTTTC
AAAAGGTTTCCTAAGCTTCAAAGCCTTAAAGTCTGTATCGAAGATTGTTCAACAGAGAAGATTTGTTTTCCAAGATTGGA
TGTCCTTAACGAACTTGAAAAACTCCGTTTATATTCTTCTTGGAATTCATTCCATGAATATACACACGGCTCTGACATCC
GATACATTGTCAAGAATTGCTAGACAACCCAACCTTCAAGAACTAATTCTAGAAGACACAAACATCGAGGAGGGGAAAGA
ATGGAACATGGTTATTGCGACGGTTTTTTATAGCTCAATATTAAGAAATATGTTGAAGAAATGACTGAAGAAGACAAGCT
TGAGGTATACTTCAAAGAATGGTAGAGGTATGCTTCATTAACAGATTAACTTAGCTTCTTTCCTTTTAGAAATGTTATGT
TTTGTTCCAATATTACTGTTTAAACTTATACAATATATGTTCTTTGCAGATCAGATCAGATCAGATCGAGCTAGCGCATA
CAAATTCTCAAGACGTGTATGCCTTCTTCCAACATTAATAAATGTTTATCAAGTATAAACAGTGCTAGCTATCAGCACTT
GTGTTCTTTATTATAACGGATGAGATATTGTATGCGTGCTTGCTTTTCATTATTATGTATTAGTTGTAATCTACAAACCA
TTATTTAGCCCATCTTGACTTAGGCATGATTGAGCAACGACCCATTGATTCAGTCTATTCTGACCCATCCAAATTTTGTC
CAAACTGTTCATCTGTCACCTCTAGACATGACTAATAATGTTTTTCAAAGAAGTGTAAGTTCCAGATATGGCAACTGAAG
AACCAAAAACCAAAATCATCCCAATAAACACAACTTCCAAATATGAAGGCTTCTTGATCTTGAGGTAGCATAGGCATGGT
AACAATATCGACACGGTAACGCCTAAAAGAGCGCCCATAAATGTCATGACATATCCAAAGAATGGAACGGTTAACGCCAC
AATGACAGTGCTGATAACTAAAAATGTTCTGATGAAGTAGCTTACGATAAATTTACTCTTTCGTAAAGGTAATTTATCTT
CAATAGCCGTTGCAATTGGAGAGACGACAAGAGCATACTTTGTTATTGGAATAACGAGTGTCGTATATATTGCGATTTTT
GAACTAATTTTCCCGGTAGGGAGATTTAATGTTATTTGTGACATTAAATTTTGTCCATACATTAAGTACCCCATAGTTGC
CATTGATCCATAGGTTATGGTGCTTAATATAAAGAACACAAATAAAACATGTTTGACAAAAAAGAAAAAAAAAAAGGATT
TAAGTTATATATATGATGATCAAATAAAATATGTTTATAATTATTGGTGTAATATGACATGTAGGCTGTAGCAAAGGTAT
TTATAATTTAGTATGAGAAAATATGAAATGACATTTTTTTTATAATTAGACGTAAGATTATTTATAAATTGAAATGTCAT
CTGCCAGCTTCATATTCAATCAAATATTGAACAAAAATATTTTATTTATAAATTGAAAAGTTTTTGAATCTCACGCTAAG
TTTTCTGTTCCGTATATTTTTGTGTCTTTCTGTATGTTCTTGTATTGTTTTGTCTATTTATGTGGTTGGAGTACGTCTCT
CCAACTTCCAAGTGTTGAAGCACTTTCTATGTGGCGCGGGAGTAATACTTCCTCCATCTCATTTTATGACGTACTTTTAT
ATAATTTTTAATTTGTCGTCCCAAAAGAGATGTCATCGATTTTTCTATAACAGAAAAATAACATAACTTTAAATTTCCTT
TACACCCTTCATGAAACGATATACAACCACAACTTTCAAAAAAATTATTTCCTTCTTTCTTAAGATTTATGTCTAGTCAA
AAAGTAGGCATAATACATAAATATGCCCTTTAACTTGGCTTCAAATCACATTTATGCCCTTCAACTTTCAGTGTGCACAA
ATAAACACTTAAATTTGTATAAAGTTGAACAAATAGTCACGCATGTCCTACATGGCATCCTACATGTCATTTTTTTTTAT
CCTACGTGTATAATGCCATGTAGGACTCATGTGTCTACTTGTTCAACTTTATACAAGTTTAAGTGCGTACTTGTACATAT
CCAAAGTTGAAGAACATAAACGTAAAATGAGGCTAAGTTAAAAGGCACATTTATATATTATGCCCAAAAAGTACCATGTA
AACTGAAATTAAAGTAATACATGTTTATCAATAAGATATTATCACCTTGGGAAATTGGTTCCTATCCTTCATGGAATTGC
ATATTGTTGGGAAAACAGCATGACCACAATAACAAAATGTATACATACTTATTGCACTTATCAATCCATCCCATTTCCAA
ATCACACCTTTTTCTTCAAATCCAATACCATCAATTGCACCAACCCAAAATATTGAAAAAACCAAAACAACTGAAGCCAA
AACTCCACCAATAGAAACATAAGCCAATAAACCTAAACTTTTCAACCATGTTGTTGGCAATATGATAATAGCAACTAATA
AAACAAAAACTTCCCTTCCAACAATTTTAACACAACCAACATGAATTTTTGCGTTTGGGAATAATTTTTGCAAATTGTCA
CCTTCTAATATGAGGAATTCAATTGCAACAAAGTATAGTTCAAGATATAAGAAAATTGATATCAAGATTCTTCCTTTGTT
ACCAAAAGCAAATTCACCAATATCAGGATATGTAATAATTGATGGTGAAACACTCACGCATTTTTGCAAAAGTATTCCTG
TGTAACAACATATAATTGCTACTAAAAAAAGTAGCATCAAACATAACCATCCTCCTTGTGAAAGTGCATAGGGTACTGAT
ATTATTCCAATACCTATATGAAAGAAGAAAAAAAGAGTTCAAGTTTTATGTATTGAGTTACTGAATATTTATACAGTCAG
GTCACTTATATGGTGATTACAGATAAGTTTAACTATGTGATCATAAGCATAGGTTATATGATAGAAATAATAATAAGTAA
CTTGTTATAGCATGTTGACCAATACTAATAACGTAAAAAAATGTTTACCCTGTCGGTGCATATAACTTCAATTAAAGTAC
TATACAACAACATATTCGGTGAAATTCCATAAGTGGGGTCTGGAGAGGGTATTTGGTGTATATATGTAGTCTTATCCCTA
CCCCATGAAGGTAAAGAGGTTGTTTCAAATAGACCCTCGACTCAAGTAAAGCATAACAAAACAAGAAAGAAAAGAGTATA
CCAGTAGCACCAACAAATAATACAATAACTGAAACAAAGGAAATAACAGGTAAAAGTAACCAATATAAGAAAGTAGGCGG
AAAATACTAATACCACTAACAAGGGAAACTAAATAGCACAATTACCTGCTAGCCTTTTTACATTAATTCTCGACCTTCAT
ATCCTCCTAGAGATAAGTGATAATGACTTATTTCTACTTTTGAATGTGTCTTGAAAACAACAACAAATAATGAGATGTTT
ACCTGATAATGCATTAATACCATTGAAACATGTTCTAAAGAAAGAGGTTCCTTTACTAGGCTCCATAATTTGTGGAATCT
GATTTTGAGTCTCAATTTTCTCCACACTATGGGATTCCATATTTTTTGAGTGTCACAATTAACATCAAAATGCTAGTTTA
TATATTGGGTTTTGGCAAATTTGTCTAGAATAAAAATATTCTATTTATATGTTTTTAGTTATTAATTCAAATTAGAACTC
AATAACTAAAAAGCTAGATTCTCAAACTCATAGAGATACAGTGATGGTGTTCTGCTTTTTATCTAGTGAGGGGGTTCAAC
CCCTATTTCATCATATTCTTCTATACGAAATGTTGATATGGATCGAAAAAGGATAATTCAAATAAGGCTATTATTGGAAG
ATTTTTTTTTTTTATCGAATAGACTTGCACAAGTAAAACAAGATTGAATAGTTTAATAGTTTAATCAAGGAGCGGAACAT
ACACTTAAAAATAATTTTTAACAGTAATTTATTAATGGTAATAGCTTAATCGTTGCTAATTCTAGGATACCTTTTAATCT
CTTTTATTATTTTCTTCCCTTTATTTTTTATTAGGTAATTTTCTATCAATTGTTTTTACTATTCGACTTTTGTATTGAAA
CATTTAAATCTAATATGTATATAATAGTTATCTATATTTTTCATTAAAATAATAACTCAATTTGCACATGCATACACTTA
CTACTTTAATTTTAAAAAAATAGTTTGCATCCATTAAAAATGTCCTTTAGAATCAAACCTCATTTATACTAAATTAAAGT
CTCCATTTATATGGGATTTTTTTTTGTTAATTTTGGAATATATCAATTCACACGTTTTTGCACGAATCTTTATTATAATT
AGTATATTATAGTACTACAATACTAAACTTTTAATAATAAACAAAAATGGATTGAGGTTTCGGTAATAGTTTAGATTTTT
TTCATTATCAGATTATTGATTCTTAACGGTTTGAGGTATTTTTTTAACGGGTTAATTAACCAATAACCCAATCAAAAATT
ACAAGAAATTATATTTATACCATTCGATATATAAAGTTTTTAACTTAGAGTTTATTTTCATTTTTTATTTCTCATTGTCT
CAAACTCTCGATTACTCTACAATGCGTCTATGTTTATACTTTTGAGAAAGATGCAAAATTTATCAAGTCATGTGCATGGT
TCATTTGGTTTGTTACCTTGTTTATAAGTGATTTTCATTGATTTTTTTTTTGTTAAATCTTAACGGTTAAACCGATAACC
GATCAATAATTGATACCTGATAAGTTAATACTTGATGGTTCTATAATATTTTAGCATATCTACAAACCGATAAATTAAAC
TTTAAAATCGAATCGATCGATACTCATCACAGATTAATCAACCTGTGGTGCTAAATGTCGATTCAGAAGCAACAATAGAC
GCAAAAGGGGCAAGAAGTCACAAGCCATCTTCACACACTAAAAGTTTTGACTTTTTATTACATTAATATTTTTCTATCTC
ATTCCAATCCTCTTCTCTATTTTGGTGTTTTATATAGTGTTTTCATTTAATTTACATTGAGAATATTATCCTCAAAATAT
TTTAAATTTTTATACGAATCTACTTTTTTTGCTATTCTTAATTAATATTGGAATATATAGGAAAAAATCATTTCGCAAAT
TCAACGAGCTAGGTTTTTTGACATGAGGGAAATTTTCCTAGTGTTTTTCATAAAGTTCCACTTCTTCCTTTTTATATAAT
ATATTAATTTGTACAGAATGCAAATTTTTCCTTTGACTATAATGTCTTACTATAGGATTGATTTGGTGGACATTTTTTTT
TTTGTTTTTTTTATTGGTGTCCAATAAACATATTGAAGTTTTGATTAATTGATTTGATCCGTGTAAGATTTTCATTTCAA
GAAGGTATAATCCATAAATGAATTGATTTTGTATTATAGATTATATAGGATACATTGTAATTTGAATCATGTAAGACGTG
TATGTTTACTTATTCAACGTTGTCAAGTTTAAGTGTTTATTTATACATATCTAAAATTAGAAATTATAAATATCAGCTTA
AATCAAGTATGTATTATGCAGGGCTTCTTAAAATGTGAATCCAAAAGTATGATTTTGGAGAATGGAAAATCTACATATAG
ATTCTTTGTGCACTTATTTTCAAGAATCAACAAATGGACAAAGAATAATCCAAAATCTCTATTTTTTTTCTCCCAACGTG
AAGGACAATGATAATAGTTTTGGTTTAATTAATTTGCTGTTTGATACAAAACAAAATTCCTAGAATCTTTACTCTTAAAA
AATTAGCCAAATGTTGGTCATTATTCCTTGACTAATACATTAGTGGTCCTAAAAAGGTGAATATTTATAGAATATGACCT
TTGGATTTAATTTATCTTCTACGTACAAGTAATTGTGATATATATATTTTGTATATATTGTGTTATTAAATAATTATATT
CATTTTATTTCTAGTTGTTTACTTCTTTCTATTTCAAAATCGGTTGATTGTGGACAAGCTCAAAGTACTCCCACGTGAGA
GTGACACTAAAAGTCGTGCGACTCGAAGGCAATATAGAATATGACATTTGAATTTAATTTTAAACTTCTCATTTTATTTT
AATCGACACGTTCTAGTTGATACATGATGAGATATATAGTAATAACAATATTGGAATAATCATATTTAGATAAAATATCA
GTAACAATGTTGACTTCTCTTAATATATGTTGGACAGGTGACCCTCCAAAATCATCGATCGAGGAATGATTTTGTATTTA
ACAAGAATGTATGAGTATTTATCACTTACTCCGTTAAGCATAAAGCAGAACACTTATTTGGTTTGATCCATCATTTAGTA
ATACTTTAGGCCCAATGCTTAATTGATCAACCCAAGTTCATTTTAGGCTCAACGAGAACTTGAAAATAAAATTAGACAAA
ATTTCGAAAATAATGGTACTTTTTGTCTTAATTATCAATCACAACAATAATTTGGCTAATTATCAAACGTAGTAGTAATA
GTTTTACTTTAAAAACTTACGGTACAGTTAATCAATTCGCTTTATATTTGTTGTATATGTTCACTTTATATTACATGTGT
TATGTCAACGTTGAGGTGTCTAGATGTGCATTCTCGAAGTTGGAATGTTTAGTTGTTTAGTAGAAGGGTTATTTTGAGAA
TGACAACTTGGGAATGAATGGATGAAAAGGGAACATAGTTAGACATGAATTTCAATTAGTTTTTATTTTACATATATATA
GTACTAAGACAGGAAGAGGGAACCTAATTAACTAAGTAGATGTAATTCTGTAGTTTAACCTCATGATCATGTTAACTTGC
TGCGTGTTCATTTCCTTGAAGCCCGCGTTGGTTAGATCACATTATTTTGTTTTTGTTACGGTTCCTTTTTTACTGGCGTA
GGATACCTGAATCATTTAGACATCTAACTTGGACATGAGTATAATAAACACTTTGAGTGGAAACATTATTCTAAAACAAA
ATTATAAGCTGGAAGGTCCTATATATTGCTTCAGCTATATATCTGATCTGCAATCTGAAAAACATTTGAAAGTGCTAGAT
TTGAGAAGCAATAATTTAGAAGGAACAATCCCACAACAACAATATTGTGTCACTTAAATTTCTCTCACAATCATCTTGTT
GGATGCATAAATAATTTGATACACTTGAGAATAGACATACCAAGGAAATTATGGGTTAGTCTAAAGTAGTCTTGTGAATT
GTCTTTTTAGTTTGTTCAATTCTCAATGTCTAATTAATTCTTCTTTCTAGTACCAATAATACTCCAATCCTCAATTCCTC
CAAGCACTTCTCATACACAATTTTTTGAAATATATATATATATATATTTAATTTTTTTTATTTTTATTTATTTTAAATAA
AAAAATTGACTGGTCAATTTTTTTTTTTCAGAAAAATGAGTTTTTAATTTATACAAATAAGGAAATGACTTTTCAAATGA
AAGCAGGAGAAACAAGTTCCATAAGTGAAACGCCCTTAAACTATGTGAAATGAACAAAAATGTCACCCGTTTATAATTTG
GACCAAAAATACCCTTGCCTCATTACTTTCGTCCATAAACGCCCTTATTGCTATTTAATGGGTCAAAAATGCCCTTCCAA
CTAAATATATTATTTATTTTCTTCTTAACACATATTTTTTCTAATAATATTTTTTTAAAATTAGTGAATATTTATCCTAC
TTCAATTTTTTTTAAAAAAAAAATTCTTATTTTATTATAATTATTTTGTATCGTTATAAAAATGAAAATTAAAGATGGAT
ATACTATGAGGTTATATATGTGACGAAAATTGATGGCAAGGATATTTTTGAACCAAACTATAAATGAAGGATATTTTTGT
TCATTTCACATAGTTTAAGAACATTTTTTTACCCTTTTCCGAAAAATATATTCTTAAAAGGCAAAGGACCAAATAGTAAC
CCCACCTAGTGAGACATTATTAGTGGGCTTATCTTTAACACCTTTACAACTCTCAACTGGAAAAGAAAAGATTCTAATTA
CACCTTTGATTTTCCTTCATTTTTAGTTTGATGTAAATTGTTTCTTTTGAGAAGTTGAAAGCAAGGATTTTTTTTTTTAA
AACTACTTTGGCTTGATTAGTGAGAATGGAAAGAGGAAAAGAAAATGAAGGGCAAACAAAAGGGGAAGATAACAAATCAT
TGGTATGTCATATAATATTTAATTATTTTTTTCATGCACATAATTAATGTTTCTTGTAAGTATGTTTGTTGCTTTGGGTA
ACTAATTAGATGGTGAATATAATCTTTACAACCTATAAGAATCGATGATTTAATCTTTCTGGTATAAGTTAAACTCTATG
TACTAAATCATCTGCTATAGTTGATAAATGTAAGGGCAAGAATATAATCAAATCTTGTATTAGATCATGAGAATCGGGCC
TTGGTGGCCTAAGTACAACATGTGTTGGAATGGCTTAAGAATAGGGGTGACAAATGGGCGGGTTGGGTAAAATTTGGGCA
GGTTAAAAATGGGTCAACATAAAATGGGTAATAATTCAACCCGCCCATATTTGATATGGGTAAAAATGGATTGGATAAGA
AATGGGTTGAGTAAAATACTAGTTTACCATATTTTCATGAGTAAATAGTACTCTACTTAAGAATTCAACGTGGAGAAAAT
ATTTTAGTCTTTTTTTAGATGAAAAATGTTGAAAATGCTTCATTTAGTTATATTGTATCATAAAAGTTAAAAAAAAATCC
TATAATTTTTCAATATAAAATAAAATTAGGACTAAAACATGCTTAATGCACTTTAAGCAATGTCAATACTAATACATGGT
TTGCTTATTTTACACTATGTATTTATTATCCAATATAAAATTAAACAAATAAAAAAATATGATTATGAGTAACAAAAGAA
ATGTACATTTAAAATTGAGCACGTTTTGGCGAGTTTCACACCTTAACTATATCAGTCGTTCCCTTTTTCTATCTAAACTT
TCCCCATCTATGTATTAACATAATTTGAAACAACATTTGGTCTTTTGTCAGGTGTCACCCCGCGTTGTACTTGGCGAGGA
CATAATCAATCTTCTAGATTTCATAGAGAGGTTAAATAGTGGGCGTGTTCAAACTTCTCTTGACATGGATCAAATTGAAA
AGTTGACATTGAAGCTGACGTTTTTGTCCGCATTTTGTCATCTTTATTACTCTTTCTTTTTGGAAAGCTGTAATGACGAA
ATGTCAAATGAGATTCATGATTTGGTTCAGTCACTGTTTCATCCAAGTGGAGTAGACATGCAGCTGGTTAGTAAAAAGTT
TTATGACCTCTTGGAGAATATCAGAAGTTATATTAGCTCACATATATATGCTGAACCAAGTCGTGTAACAACCATGACCG
AGGATCGTTTCGTTGAACTTTTAGATGCCATCCTCATGTATCTCCAATGTCTACTCAAGTGTTGTTCTGAATCAATTTTC
CCATCAATGACTCAATATGAGCTTCTTCAGAATGTAATTGGCAATTTAAGAGATTTCCATAGGTTGAAAGTAAATGGTTG
CGTTGAGTATGAAACAATCGAATATGTCTTACCTCATCTTCAACTTATGGCTCTGAGAGTAGTAAACTTCTGCTGTTTTA
CTCTTGTGGAAGAATCAGCTGTCTCTCTAGTTGACTCCAAGCTAGCTAATCTACTTGTGGAGGTTATTCCTGTTGAACTG
GAGGTTATGCACATATGTTGTACAAATTTGAAAGGTTCAAAGTCGGAAGAAGTTGAGCGTTTCATCAAGCAGCTCGTAGA
AGCCTCTCCGGACATTCTTAGAGAATCTCTGATTCATCTACAAGAGCACATGGTTAATGCTCTTACTCCTAGCGCTTCTA
CGTGTAACATTCATGTCATGATAGAGTTCCTATTGATTATTCTTACTGATGTGCCCAAGGACGTTATTCGTCATGACAAA
TTGTTTGCTCTCTTGGCACGTCTTAGAGAACTTACCAAAGAGGTATTCGTTCTTTTTCACAACTTAGAAGAGAATATGAA
TGATGCAAATCTAAACTTGCTGGAAAATATTGAACTCCTCAAGGAAGATCTCAAGAATGATTTCTTAAAAGCCCGTGCAG
ACTCATCTCAGCTCCGCTTCCCCATGAGTGATGGACCGCTCTTCATGACTCTTCTACTCACAAACTTAAATGACTTGGTC
AATTCCAATGCGTATTCAGTTTCTTTGATAGAAGAAATCAGGCGGGTGAAAGAAGACCTGGAAATCATAAGATCGTTGTT
TGGGTATGTTGAGCAAGAGTTGCATAGAGATCTTTGGACTTGTGTTCTAGATGTAGCATATGAGGCACAACATGCCATTA
ACTCAATTCTTGCCCGAGATCATGGTCTATTGCACCTTATCTTCATACTTCCGGCTACCGTAGAAAAGATCAAGCTTGTC
AAAAAAGAGGTGCAAGAGAAGATCCCCAAAAGAGGTGCAAATGCTCCCAACAAGCCGGTTGAAAGAAACTCATCAATTAC
AGTTGGTAAAATAATCGTAGGTTTTGAGGAGGAGACAGAGTGGATAATTAGGAAACTCACCAGCGGACCAGCTGAGATAG
ATGTCATTTCCATAGTCGGCATGCCAGGGATTGGAAAAACTACTTTGGCTTACAGAGTGTATAATGATAAGTCCATTGTT
GATCATTTCGATGTTTGTGCTTGGTGCACAGTCGACCAGGAACGTAATGAGAAAAAGTTGTTGCAGAAAATTTTCAATCA
AGTTATTGGTTTGAAAGAACGATTCAATGAGGATCATGACATAGATGATGACGTTGCTGATAAGCTGCGGAAAAAACTGT
GTGGACAGAGGTACCTTATTGTCTTGGATGACATGTGGGATACTGCAACATTGGATGAGCTAACAAGACCTTTTCCTGAA
TTTCGGAAAGGAAGCAGAGTGATTTTAACATGTCGGAAAAAGGAAGTTGCTTTGCATGGAAAATGCCACAGTGATCCTCT
TTATCTTCGATTGCTAAAATCAGAAGAAAGTTGGGAGTTATTAGAGAAAAGGGTATTCGGAGAAGAACGTTGCCCTGATG
AACTAAAGGATGTTGGAGAAAAGATAGCTCGAAAGTGTGATGGGCTTCCTTTAGTACTTGATCTAATCGGTGGAGTCATT
TCACGGAAGGAAAAGAAAGAGGCTTTGTGGCTTGAAGTTCTCAATAATCTGAGTTCCTTTATTTTTAAGGATGAAGAGGA
AGTGGTGAAGGTTATACAATTAAGTTATGACCATTTGTCAGATCACGTAAAGCCGTACTTGATTTGCCTTGCAATTTATC
CAAAGGACAAAGATATAAGGATCTCTAAGTTGAAAGATTTGTGGATTTCTCAAGGACTTGTGGAGCAGATTGAGATGAAA
AGTGCAGAAGAAGTAGTGAATGAGTTAATTTCGAGTAGCTTGGTAATACCTTTCGATAATTCTATTTGCAAAATTCATGA
TCTTGTGCATGACTTTTGTTATATAAAATCTAGAAAGGAAAAGTTGTTTGACTTCATAGGAGGTTCAAACGCTTCGTCTT
CTTCTGGTATGATGGCACGAGGAATTACCATTCGTTATGATAAACGTCTCTTTGATTTGGATGAAAATTTTGTGGTGTTT
AATCCAGAAAAGAAGAATCGTTATGTTAAACACCTCCTCACTCTGAAGGTCTATAAGCATCATCTTCCCCACAAGAGTCA
CCTAAAACACTTGAGGCTTCTCAAAAGTTTGGATTTGAAGGGCATAACATTGACAGATTCTTTGCTGAATGAAATCGGTA
TGCTCGTTCATTTGAAGTACTTAATCATTCGGACGAAGGCTAAAGCTCTCCCTCCGTCATTTTCAAACCTCTGCAATCTA
GAAACTCTGGTGGTGAATAACGTGAAGGGATCATGCATGGTACTATCGCCTTGTTTTAGGAGTCTAGCAAAGCTACGAGA
TGTGCGGATGAAGTGTTGTGCTCTCTTTGATCCGGACATCAACAAACCAACTGTGTTAGATGAGGATTTAAGGTTAGAAA
ATTTGAGAAGATTAGATGAGCTCTACCTTCCCGGTTCAGAAGACACGGAGGATTTTTTCAAAAGGTTTCCTAAGCTTCAG
AACCTTGACGTCCATATCAAAGATTGTTCAGCAGAGAAGATTTGTTTTCCAAGATTTGATGTCCTTAACAAACTTGAAAA
ACTCCATTTATCTGCTTCTTTGGGTTCATTCAGTGAATATACACATGGCTTCCCTTTGAGCTTGAAGACACTGAAGTTGA
AAGGGCTCGCTCTGACATCCAATACACTTTCAAGAATTGCTAGACTACCCAACCTTCAAGAACTAATTCTAGAAGACACA
ATCATCGAGGAGGAGAAAGAATGGAACATGGAAGATGTCACCTTCCAGAATCTCAAATATCTAACATTGGATTGTGTGAG
ATTTTTTGAATGGCAGGTTGATGCAGAGAAATCCTTTCCCGTGCTCGAGAAACTACATATATATTCATGTGATAAGCTTA
TGGAGATCCCAGACAGTTTTGGAGATATTGCGTCATTAGAGTTTATCAAAGTATGGTTCGGCCCTCAGCTTAAAGAGTCG
ATCTTCAATATTAAGAAATGTGTTGAAGAAATGACCGGAGAAGACAAGCTTGAGGTAGAGTTCTATGCTTCTATCTTAGA
TGGTCTACAACAAGTGAGTATGAATACGAATTCATCAACTTCTTTCCTTTTAGAAATGTTATGTTTTGTTCCAATATTAC
TGTTTAAACTTATACAATATATGTTCTTTGCAGATCAGATCAGCTCAGATCAGATCGAGCTAGCGCATACAAATTCTCAA
GACAGTATGCCTTCTTCCAACATTAATAACTGTTTATCAAGTATAAACAGTGCTAGCTATCAGCACTTGTGTTCTTTATT
ATAACGGATGAGTTATAATTACGACGATCAAATAAAATATGTTTATAATTATTGGTGTCATATGACATGTGTAGGCTGTA
GCAAAGGTATTTAAAATTTAGTATGAGAAAATATGAAATGTCATTTTTTTTATAATTAGACATATGATTATTTATAAATT
GAAATGTCATCTGCTAGCTTCATATTCAATCAAATATTGAACAAAAATATTTTATTTATAAATTGAAAAGTTCTTGAATC
TCACACTAAGTTTTCTGTTCCGTATCATTTTGTCTCTGTATGTTTTTGTATTGTTTTGTCTATTTCTGTGGTTGGAGTAC
TTATCTGTCACGCCCCGAGCCTACACCCTGGACGTGGCCGGCACCCGAAGACCATTGCTGGCCCCCAAGCGAACCCTTGG
TCTGGCTTTCTTAACTCAGCGGAAACTTAACTCAACAGCATAACTCAAAGCAATGCAAGGACATACAACAACTTAAATGA
TAACATCTGGCCAAAAAAAAGGCAACTTGAGTCCCAAAATAGAATATTATATATATAAATAGATGAGAGACTCAAAACTA
ACTGACTGACTGTCTATGAAGCCTCTATAATACTGAGATGGATGTTGGGACAGACCCCGCAACATCCTAATAAAACAAAA
CTAAGAGAACAAAACAACCGAGTCCTCTGGCAAGCAAGGAGGCTCACCACTGACTCTGGAGTGCTCAACTGGATCAACGG
CGTGCTGGATGCTGATCCTGGGTACCTGCGTCCGCATCGTAATAAGATGCAGGCCAACTGGCATCAGTACATGGAATGTA
CGAGTATGCAAACTGGAAAGCTAAACCACAACTTAAACTTGAAAAGAGTACAAGAAAACACTTACATTGGCTCTGTACGA
CTCATGAATCACTGAACTCAATATATAAAGCAATAAGACACATGCAATATATAAAACTTGTAAAACAATGTAAACAACTT
AGCTCGTAAATGATAAAACAATAACAAACTCAACTTTACTTATATAAAAGTAATATAGCTCTTGTGGGAGATTCTTTAAC
CGACAACCACCACTATGAGCCCTAGTGGTGATACAACGTTTTACCTCACGTTGCCCAAGGTTCATCCTATACCTTGCCAT
GATATAGGACCTTACTTTACTTAGTGGATCCACTAGCTTAATCTTACGTGATCATCTAAAAAGAATGATCCGTCAAATCC
CATGTTGGCTCATGGTTCTTATGGAGAGTTGATTTAATATGAACTCGTGTCCCCAATTCGGTGCTCAATACTACTCCCAA
AAATAAAATACTTTGGCTCATGCTTTTAAAACAACTTCTTTCTTTAGTTTGAGATAATTACTCAATGCTTAGCCCAAAGG
CTCTTTTGGAAAACATAGTTCCTTTCTTACTTAAATGTAAAAACATTTATAACTTATTTGGGAATACTTAGTTCCCTAAT
AGCTTTTGAGAAATGAACTCAACTTAAAACTCTTGACTTAACTTGAAACTTGAGACTCTTTACTTAGCTTGAAACTCTAT
ACTCTATACTCGACTTGAAACCTGAACCTTAAAATGAAGTTAAAACGATCACTGAAGACTCTTTGAAAAGCTTTAAAGAC
ATGCTTTGACTTACTTCTTAACTTCTAACTTCACTTGACTTTGATCCTAACTCGCCTTGAATTGGATTATGGATTCAAGG
TGTATGATCACACGTTTATGGATGAGTTTGGGCTGTTAAGATGTACCTTAAAGTATTGGAAACAACTATAAAACATAGGT
ACTTTACCAAGGAACATGTATGAAAAAGTGGGGAATGAAGGTAACGGGAAGGATTGGCGTCCTTGGCGCTCTAAGAGGTG
CAGGGCGCCAGCCCTCAAACTTCAGAGGGGCCTGCTGGGCGTTCTGCCAGGCGCTCTCCCCAAGGGGAAAGTTCAACGTC
CCTTTTTGGGGTGCGCTAGCTGGTGCGACAGCCCAGCCCTTTTCCCCCAAAAATCCGACTTTTTCCCCTTCTTTCCAACT
CTAAACCCTCTCAACCTCAAAGGTTCCAGCAGCAAAATCACAACCAAATCAACAAGGAACTTCAACACCACAATCAACAA
CACAACCAACACCTTCAACAACACAACCAATCTTTTCTTGAAAATAAAACGAGTTTGGAGTGTGGGGGAAAGGACCAACC
CCAACACTAAGGATCATAAAATCCCTCAACATACAAGAGATTCAACTAAAAAACACAACCAAATCATGTCCCAAATCAAC
AAGGAACTTCAACGCCACAATCAACAACACAACCAACAACTTCAACAACACAACCAATCTTTTCTTGAAAATAAAATGAG
TTTGGAGTGTGGGGGAAAGGACCAACCCCAACACTAAGAACTCACATACCTAGTAGGGATCACCCCCTATGATATCCACA
ACGATCCTTGACGAAACCTTGCTTCTTCTTCTCTTTTCTCCTCTTCTTCTCCTCTTCTCTCAAGAACCCTAACTCTCACT
CTTTTAAAATGGGACAAACTGATCTAAAAATCAGTCTAACACAACAATATAACCAGAGGAATTGATTAGGGAAAAGACCA
AAATACCCTTAAAATTTCCGGACGGATTTCTCTTCCAACTGCCCAACTTCCAAAGGGCATAACTCCCTCATACGAACTTG
AAATCGAGCAAACTCGGTGGTGTTGGAAAGATTATTCTACGAGCTTCGCAAACATAACTAGGACTACTCCTAAATCATCC
TGAGATAGGAGTTATGACTTCTCAAAGTTGGCCAGAAACTCACTTTTTCCCACACTTAACCAAATTTTCCAGATTCTGAA
TTTTTCCAAAAATGACTATTTCCGATTTCCAGGTTCTCTATAGTTATTTCAAATTGTCGGATGTTACATTATTTCCAACT
TCCAAGTGTTGAAACACTTTCTATGTGACACAGGAGTAATACTTCCTCCATCTCATTTTATGACGTACTTTTATATAATT
TTTAATTTGTCGTCCCAAAAGAGATGTCATCGGTTTTTCTATAACAGAAAAATAACATAACTTTAAATTTCCTTTTACAC
CCTTCGTGAAACCATATACAACCACAACCGTCAAAAAAATAATTTCCTTCTTTCTTAAGATTTATGTCTAGTCAAAAAAT
AGGCATAATACATAAATATGCCCTTTAACTTGGCTTCAAATCACATTTATGCCCTTCAACTTTCGGTGTGCACAAATAGA
CACTTAAATTTGTATAAAGTTGAACAAATGGACACACATGTCCTACATGGCATCCTACATGTCATTTCTTTTATCCTACG
TGGTATCCTACGTGTATAATGCCATTTGGGAATAATTTATGCAAATTGTCTCCTTCTAATATTAGGAATTCAATTGCAAC
AAAGTATAGTTCAAGATATAAGAAAATTGATATCAAGATTCTTCCTTTGTTACCAAAAGCAGATTCACCAATATCAGGTT
ATGTATTGATTGATGGTGAAACACTCATGCATTTTTGCAAAAGTAATCCTGTGTAACAACATATAATTGCCACTAAAAAA
CGTAGCATCAAACATAACCAACCTCCTTGTGAAAGTGCATAGAGTAAAAAAATACTAATAACGTAAAAAAATGTTTACTA
TGTCGGTGCATATAACTTCAATTAAAGTACTATACAACAACATATTCAGTGAAATTTCATAAGTGGGGTCTGCAGAGGGT
ATTTGGTGTATATACGCAGCCTTATCCCTACCCTATGAAGATAGAGAGGTTGTTTCTGATAGACCCTCGACTCAAGTAAA
GCATAACATAAACAAGAAAGAAAAGAGTATACCAGTAGCACCAACAAATAATACAATAACCGAAACAAATAAATAACAAG
TAAAACTAACTAGCATAAGAAATTAGGAGGAGAAGGGGTGGAAAAAAATAATTTTTAGCGGTAATTAATTGACGGCAATA
GCTTAGTTGACGCTAAATATGCATTTTAATTAAAGGTAATTAGCTTTTTTAAAAAAAATATTTCTAAAATCTATAGCGAT
ATTAGATCAACTAATACCGATAAAGACTTATCATTCTTTATTAATGTGTATATTTATTGTTGATAAAATTAAATGTTTTT
ATTGCAGTAATATATAGTTGAGCAATTGTTTAACTATTCGACTTTTGTAGTGAAATATTGAAAATTAATATGTAAATAAT
AGTTATCTATGTATATCCATCGAATAAAATATCTTTTCTATCAATGTGATAGTCTAAAAATATATACTACAAGTGCTTAT
AAAGTAATAAGTTGAACTTTTTTATTAAAATAATAATTCAATTTACACATGCATACACTTCCTACTTTAATTATAAAAAA
ATAATTTGCATCCATTAACAAAGTCCTTTAGAATCTTATATAAAATTAAAGTCTCAATTAATATATGATTTATTTTTGTC
TAATTTTGGAATCAACCCACACAGTTTTGCACGAATCTTTATTATAATGTGTATATTATATTACTATAGTACTAAACTTT
AACATTAACAAACAAGAATGGATTCTATCGATAAGGCACAATACATAAACGAATTTGTATTATACTATACACAGAACACA
TTATGTCAGATAGGATGTTTACGTCTATTTGTTTAATTTTATACAAATTTAAGTGTCTATTTGTGCACACCTAAAATTAA
AGAACATAAATATCTGGTGAGATCAAGTTAAAAGACACGTTTATATATTATATCTTCCTGAAACGTGAATCCAAAAGAAT
AGACTTTGGAGAAAGGAAAATCCACATATAGATTCTTTGTGTGCACTTAATTTCAAGAATCAACAAATGGACAAAGAATA
ATTCAAAATCTCTAAAAAAAAAAATCTCGATCCCAATGTGAATGGCAATAATAATGCTGGTTAAACATTAAAAACAAATT
ATATTTTTGGTTTGATATTTGATTCAAAATAGAATTCTTGGAATTTTTACTCTAAAAAAATTAGCCAAATGTTATTCATT
TATTAGTGGTCCTAAAAAGGTGAATATTTATAGAATATGACCTTTGGATTAATTAATTATCTTCTACGAGTAATGGTACA
TGTGATATAAATATTAAATGACTATATTTATTCTATTTATAGTTGCTTACTTCTTTGTATTTCAGAATTGATTGGACGGG
GACGAGTTCAAAGTACTCCACGTGAGAGTGACACTAAAAGTCGAGCTACTAGAAGACAAATATAAAATACGACTTTTGAA
TTTAACTTTAAACTTCTTATTTTATTTTAATCGGTATATTCTAGCTAATAACAATATTGGAACAATCATATTTAGATAAA
ATATCAGTTACGATGTTGACTTCTCTGAATATATGTTGGACAGGTGACCCTCCAAAATCATCGATCGAGGGATGACTTTG
TATTTAACAAGAATGTATGAGTATTTATCACTTACTCAGTAAAGCATAAAGCATAACACTTGAGAGTCAACTTCAATCTA
CATAGATATGATGTTATCAATATAGCTTGAAGGTCTATCGAAAGAACTTGAAGGTCTATCGGAAATTGTCTCTCTACTTG
CCAAGATAGGGGTAAGGTCTGCGTACACTATACCCTCGTTAGACCCTGTTATGAGGTTATACTGGGTATGTTTGCGTTGC
ATATATATTTTCAGCTTTTATTATAAAATTTGTGTAACAAAATAATAAATCAAAAATGTAATTTAAAAGCTATGTCACTT
GAGAAAATATTTGTTGTTATGGTACGGAGACACCATTTAAAATTTGAACTTGTATTGTGTTTACTGTAATTCATTTGCTG
AATAGAAATAAACTCGAAAAAGCGGGCAAACACAGTTACCATCTAGCAATAAATACGTGAAGAAAAATCAATATCATATT
GCCCCATGATGATATATAGAAATATGCCGATTGAATTTCATGCTCTAGATTACTGTAAGTGCATGTAAATACCTCTAAAT
ACTGAATTAACTAAGAGAATTGAAATTTAACGACAAAAGAAATCTTAAAAATTATCAATAACTTATCAAATAGGATGAAT
GTTTATCAAACAGGATGAATAAACATATTTCTCGACAAAACTTGCTAACAAAACAAAAGAGATGTACCTTTATCAATTCA
GCTCAAACGTTTAAATTTGTTGTCTAATTTTATAGCTATTTCTTTTATAATAATAACATATCTCGTGAAATCACAAATAT
TACATGTTTCGGTTTGTATCTTGAGCTCAAAACACCCATTTATCACCTCGCAAACCGCCCATTTATGCAATAGCTTGCAA
ACCACATAGAAGAGGTTACCCGCACTAGGTAAGTCCGATGCGACGAGCTCGACCCAGAAGGCAATGTTTGTAATTTTTCA
ATAAGGAAAAGCATGATTGACCAATAATAACTCAATATAGGTTTACAAGTGAAATTCGAAAAAAGAAAAAATATACGCAA
ATTTTATTTTTATTTTATTAAAATAGAGAAAGTATTTTTAATAGACCGTCAGCTCAATATATAGAAGGAATGTATGCAAA
GATACACCAACTCAAAGTCATAATGAACCAATGTATGTTTTCTTAATTGGGCATTCTTTTAGTTTATTGTGAAAATTGTG
AAATTTATATGAATTTAAAACGTTAAATTGTTGAATGTACACAATCTATAGATAAAAGTTGAAATTCCTAACATTTCAAT
ATCCTGGACGCTCTGAGCATTGTCAAAATTAATTTTAAGAGTAAAATAATTTTTTAATTAATATGTTAAATATAAAAAGT
AAAAGCGAAAATTTATTTTTGGAATAATAGATCGAAGTAAAAATGAATATTAATTTTTATCTTAAATTTTCTACGACAAC
ATTTATTTATATAATTTTTTTCAATTTCTCATTTGGTGTTATATTAGAGTCTGACTAAATTTGAAAGAGTAAAACACTCC
CTAACAAAAAAGGCTCCATCCCAAAAGAGACTTAGTCGAATCTAAAATTTCTGATTAAGGATAAATTGTAACATCCGACA
ATTTGAAGTGGCTTCGAAGAAGATCGAAATTTGGAAAATAAATTTAAAAATCTGGAAATTTGGCTAAGTGTGGAAAAACA
TGAGTTTTTGGCCAACTTTGAGTAGTCATAACTCCTAGTTCAGGATGATTTAGGAGTAGTTCCAGTTATGGTTGCGAAGT
CCTTGGAACGATCTTTCCAACGCCACCGAGTTTACTCAATTCCGAGTTCGCATGAGGGAGTTATGACCTGTAGAAGTTGG
GCAGTTGGAAGGGATTTCGTCCGGAAATTTAAGGGCATTTTGGTCCTTTCACAATCTTTTATTTTGGACTCATATTGTTG
AGTTAGGATGATTTTTTTAGATCATTATTGTCCCATTTCAAAGAGAAAGAGTTAGGGTTCTTGAGGGGAGAAGAAGAAGA
GAAGAAGAGGAGAAGAAAGAGGAGATTGGACAAGATCATTGTGGAAAGTCGTCGGGGGGTGATCCCTATTCAAGGTATGT
GAGTTTTTTTGTGTGGGTTGATCCTTTCCCCCACACACACCTAGCTTATTATATGATTGAGAAAGGATTGAAGTTATTGT
TGTTGAGGTTGTTAAAGTTAGTGAAGTTGTTAGTTGTTGTTGATGTTGTGGATTGTGTAGTTGAAACCTATTGTATGATG
AGGGAATTATGGTTCTAAGGGTTATGAACATTGAAAAAGTTGATCCACCATCGATTTGCAGAGTTCTGGGCTGTCGATCC
CCATCCACGGGACTGACCTACGGACCGTAGATCAATCGACGGTCCGTACTGGTCAACCGTCGATTGGGACAGAAGTGGGA
TTTTGGGGCATCGATCTACGGGTCCGATCTACGGTCCGTAGATCGATCCACGGACCGTAAGTCGGGACCGTCGTTCAACA
CTTAGTAATTTTCAAAAAAATCATTTTTGGGGGAAAATCTCTGACACGATCTACGGACCTACAGTACGGACCGTAGGTCC
ACCCACGGTCCGTCGATGGCTTCCGTAGATGCCATCTGTGTCACCAGAAATCTGAGTCCCAGCCAAGTTTCCCCATTCCT
TTTCTCACTTTTCAAGCAAGTTCTAAAGTAGTCTACCTTTGATTTATAGTTGTGTTCCGACACTCTAAAGTACGTCAAAG
CAGTCAAGTTCCAAGTCAAGTGAAGTTAGCAGTCAAGTTAAGTCAGGAGTTTAAAGTTGAGTTCGTTTCTCAAAGTTATT
AGGGAACTATGTATTCCCAAAGAAGTTTCAAAGAAATGTTTTTTTTACATTTGAACAAGGTTGGAAACTGAGATTTCCAA
AGGGCCTTCGGGCTAGTTTTTTGAGTAATTATCTCATATCAGCAGGAATAAATATGTTTTAAAAACATAAGAGCCAGTAC
ATTTTTGGGAGTAGTATCGAGCACCGAATTGGGGGAGCGTTCAAAGAACCCACAGCCCCCATAGAACCATGTTAGCCACC
ATGGGTAGAAAAGGATCATGCTTTTTAGATGAGTCCTTTTCAGATTAGACTAGTGGATCCATTAGGCAGTTCAGGTCTTA
TACCTTTGGCCGGGTATAAGATGCTCTGGCAGCGTGAGGTCGATCGCTGTATCATCACTATAGCTCTTATGTGATGGTTG
TCGGTTAGAGAAACTCCCACAGCAGTTATTGTATTTTTATATACATCAGATTATTGTATTTCTATATACATTTCAGGCTT
ATTGTATCTTGTATACACACAGAGTTTATAGCATGTTTTAAACAGTCTTTCTTTATATCGCACTTGTTTTAAATTGCCTT
ATATTGAAAGAAGTCAGTCAGGTTGAGTTGAGTTGAGACAGGTAAGCTATTCAGTTCTTCCAGATGTTCCTTCTAGCCGT
TGTTGCTTAGTTTTCCAGCTTGCATACTCGTACATTCCATTTACTGATGCCAGTTGGCCTGCATCGTTTCATGATGCAGA
TTCAGGTATCCCAGATCAGCAGCCTGCACGTCGTTGATCCAGCTGAGCACTCCAGAGTCAGTGGTGAGCCTCCTTGCTTT
CCGGAGGGCTCAATTATTGGGTGTTCTTAGTTTTTTTTTATTTCATTAGGATGTTGCGGGGTCTGTCCCAACATCCATCT
CAGTTTTATTTAGAGGCTTCATAGACAGACAGACAGTCAGTCAGCTAGTTTTGAGTCTCTTATCTATATATATATGTAAA
TATTCTATTTTGAGACTCGGGTTGCCTTATGGCCATACTTTATAAGTTATGTTCTTTTGCAATATTGCATTGCTTTGAGT
TATTCTGTTGAGTTAGGTTTCCGCTGAGTTAAGAAAGCCAGGCCAAGGATTCGCTTGGGGCCAGCAATGGTCTCCGAGTG
CCGGTCCCGCCCAGGGTATAGGCTCGGGGCGTGACAAACTTGGTATCAGAGCAAAGAGTTCAAGAGTCCTAGGGAGTCTA
TGAAGCCGTGTTTGTAGAGTCCTAGTTATCGGTGTGAAGCGCGCCACATCTATAATTGGGAGGCTGCAACATTTAGGAAG
ATTTCTCATTTCTTCACACTCATTTCGTGCGTTAGAGTTGATCTCTAAAAAGTTTCTCTCTAATCCGTGCTTGCGCGTGT
TTCAGATAGTCATGCCTCCACGAAGAGTTGGCAGAGGGCGTCCTCCTAGACGCTATGTTGATGAGCAAGAGTTACCTGAT
GCACCTGGAGTGCAAGATCAAGGGGAAGTTTTTAATGTCGAGTTCAGAGAGGCAATTAGAATGTTGAGTCAAGCTGTAGC
TAATCAAATTGGTCAGCAAAGGGGAGCTCGACAGGAAGGAGCTGACACTTCTAGGATTCGTGAGTTCTTGGGAATGAATC
CTCCGAGTTTCATGGGTTCGAGCACTACTGAGGATCCAGAGGATTTCATTGAGGAGTTGAAGAAGATTTTTGATGTGATG
CGTGTAGTAGATATCGAGCGGGTTGAACTAGCTGCGTATCAGCTGAAGGATGTTGCTAGAACATGGTTTGACCAGTGGAA
AGGGGGCAGAGCTGAGAATGCACCACCTGCGAGTTGGGCTTGTTTCGAGGAAGCTTTCTTGGGGCATTTCTTTCCTCGAG
AATTGAGAGAGGCCAAGGTACGTGAGTTTCTTACTCTTAAGCAGGAATCTTTGAGTGTTCAAGAGTACAGTCTGAAGTTC
ACACAACTATCCTGCTATGCTCCGGAGATGGTCGCGGACATGAGGAATAGAATGAGTCTGTTCGTTGCTGGGCTGTCTCG
GTTGTCGAGCAAGGAAGGTAGGGCGGCAATGCTTATCGGGGACATGGACATATCAAGGTTGATGGTTTATGTGCAGCAGG
TTGAGGAAGAGAAGCTGAGGGACAGAGAAGAGTTCAGAAATAAGAGAGCTAAGATCGGGAACGAGTCCGGGCAGCAGAGA
GGTAATTCAAACCGTTCCTCCTTTCAGCAAAGGCAACAGGGACCTGCTCCATCATTTGCTAGAGCACCTGCACCCAGATT
CAGAGGTGAATTTAATGTTCAGAATTCGAAGGATTTCAGGGCTAGACCAGCACAATCTTCGGGTAGTGTGGCGCAAGGGA
GTAGTAAGCCTCCAGTCTGCGCCAAATGTGGTAGGAACCACTCAGGTATTTGTCGAGAGGGCTCCCTTGGTTGTTTCAAG
TGTGGTCAGAATGGGCATTTCATGCGAGAGTGTCCAAAGAATAGGCAGGGTAATGGAGGCAATAAAGCACAGTCTTCTTT
AGTTATTCCCCCAGACAGGACGGCGCCTAGAGGAGCTACTTCTAGCGTAGGTGGAGGAGCAAACCGTCTTTATGCTATCA
CCAGTCGCCATGAGCAAGAGATTTCTCCAAATGTTGTCACTGGTATGATCAAAGTCTTTGCTTTTAATGTGTATGCTTTG
CTAGACCCAGGAGCAAGTTTATCGTTTGTAACTCCTTATGTTGCAAACCAGTTTGAGGTTCTTCCTGAAAGACTTTGTGA
ACCCTTTTGTGTTTCTACACCTATTGGGGAGTCTATTCTAGCGGAAAGAGTTTATCGTGATTGTCCTGTTTCCATCAGTC
ATAAGGACACCAAGGCTGACTTGGTTGAGTTAGACATGATTGATTTTGATGTCATTCTAGGTATGGATTGGATTCATGCC
TGTTATGCATCGTTAAACTGTAGAACTCGAACCATCAAGTTTCAGTTCCCGAATGAGCCAGTCATAGAGTGGAGTAGCAG
TTCATCAGTGCCTAAGGGTCGTTTTATTTCGTACCTTAAGGCAAGAAAGTTAGTTTCGAAGGGTTGTATCTATCACTTAG
TCCGAGTTCATGACTCTAGTGTTGAGATACCTCACTTCCAGTCAGTTCCTATAGTAAGAGAGTTTCCAGAAGTGTTTCCT
GATGATCTACCCGGAATTCCTCCTGAGAGAGAGATAGAATTCGGCATAGATCTCATTCCAGATACTCGTCCTATCTCTAT
TCCGCCCTATAGAATGGCACCAGCAGAGTTGAAAGAGTTGAAAGAGCAGTTGAAAGATCTCCTAGAAAAGGGTTTCATTC
GACCGAGTGTCTCACCTTGGGGTGCTCCGGTTTTGTTTGTGAGGAAGAAAGATGGTTCCCTTAGAATGTGTATAGACTAC
CGTCAGCTGAATAAGGTTACCATCAAGAACAAGTACCCTCTTCCGAGGATTGATGATCTTTTTGATCAGCTTCAGGGTGC
CACTTGTTTTTCGAAGATTGACCTCCGATCAGGCTACCATCAGTTAAGGGTAAAGGAATGTGATATCCCAAAGACAGCTT
TCAGGACCAGGTATGGTCATTATGAGTTTTTGGTCATGTCCTTTGGTTTGACCAATGCGCCCGCAGCTTTCATGGATTTG
ATGAATAGAGTCTTCAGACCTTATCTAGATATGTTTGTTATTGTCTTTATTGATGATATACTAATCTATTCAAGGAATGA
AGAAGATCATGCTAGTCATCTCAGAACAGTTCTTCAGACTTTGAAGGAGAAGGAGTTGTACGCCAAGTTCTCTAAATGTG
AGTTTTGGCTCAAGTCTGTGGCGTTCCTAGGCCACATTGTGTCCGGTGACGGAATTAAAGTTGATACTCGGAAAATTGAG
GCACTACAGAATTGGCCTAGACCCACATCTCCAACGGAAATTAGGAGTTTCTTGGGTTTGGCTGGCTATTATAGAAGGTT
TGTTGAAGGGTTCTCGTCTATTGCATCTCCTTTGACGAAGTTGACTCAGAAGGCGGTGAAATTTCAATGGTCCGAAGCTT
GTGAGAAAAGCTTTCAGGAATTGAAAAAGAGATTGATTACAGCTCCAGTTTTGACGCTACCAGAAGGTACTCAAGGTCTT
GTGGTGTATTGTGATGCATCCAGAGTTGGTTTGGGTTGTGTCTTAATGCAGAATGGCAAAGTTATAGCTTATGCCTCCAG
ACAGTTGAAGGTTCATGAGAAGAACTACCCAACCCATGACTTAGAGCTAGCTGCTGTGGTATTTGCTTTGAAGATATGGC
GTCATTACTTGTATGGTGTGCATGTCGACATATTTACTGATCACAAGAGCCTTCAATATGTGCTCACTCAGAAAGAACTA
AATCTCAGGCAGAGGAGGTGGTTAGAGTTACTCAAGGATTATGACCTGAGTATTCTTTACCACCCAGGTAAGGCTAATGT
TGTTGCTGATTCTTTTAGTAGGTTGTCTATGGGTAGCACCGCCCATATTGAAGAGAGGAGGAGAAAGTTAGCAAAAGATG
TGCACAGACTGGCATGCCTGGGAGTCAGCTTTATAGATTCCACAGAAGGAGGAATAGCGGTGACGAGCAGGGCCGAGTCA
TCATTAATGTCAGAAGTGAAAGAGAAGCAAGATCAAGATCCCATTTTGCTTGAGTTAAAGGCAAATGTTCAGAAGCAAAG
AGTATTAGCTTTTGAACAAGGGGGAGATGGTGTATTGAAATGTCAAGGTAGATTGTGTGTACCTAAGGTAGATGGACTCC
AACAGAAGATTATGGAGGAAGCTCACTGCTCCAGATATTCCGTTCATCCGGGTTCCACCAAGATGTATCGTGATTTGCGA
GAAGTTTATTGGTGGAATGGCATGAAGAAGGGCATTGCTGAGTTTGTTGCTAAGTGTCTAAATTGCCAACAAGTGAAAGT
TGAACACCAGAGGCCCGGTGGTTTGGCTCAGAGGATAGAACTTCCAGAATGGAAGTGGGAGATAATCAATATGGATTTCA
TCACAGGGTTGCCCAGATCTCGCAGACAACATGATTCTATTTGGGTGATTGTCGACAGAATGACAAAGTCAGCTCATTTT
CTACCGGTAAAGACTACCAATACAGCAGAGGATTATGCCAAGTTGTATGTTCAGGAGATAGTGAGACTTCATGGAGTCCC
AATCTCCATTATTTCAGATAGAGGTGCACAGTTTACTGCACAGTTCTGGAAATCTTTTCAGAAGGGCTTGGGTTCAAAGG
TGAACTTAAGTACTGCCTTTCACCCTCAGACTGATGGGCAAGCAGAGCGCACTATTCAGACCTTAGAGGATATGTTGAGA
GCTTGTGTGATCGATTTCAAAGGTAATTGGGATGATCACCTACCTCTAATTGAACTTGCCTACAACAACAGTTATCACTC
CAGCATCCAAATGGCTCCATATGAAGCTCTTTATGGGAGAAGATGTAGATCTCCTATTGGATGGTTTGAGGTTGGTGAAG
CACAGTTGATAGGACCAGATTTAGTTCACCAAGCTATGGAGAAGGTGAAAGTGATTCAAGAGAGGTTGAAAACGGCACAG
AGTCATCAGAAATCCTACACTGATGTTAGGAGAAGGGCATTAGAGTTTGAAGTAGATGATTGGGTATATTTGAAGGTTTC
ACCCATGAAAGGCGTTATGAGGTTTGGCAAGAAGGGGAAACTTAG
>mtp_2764.scaffold_3
TCATCAATAACTAAAAAGCTAGATTCTCAAACTCATAGAGATACAGTGATGGCGTTCTGCTTTTTATCTAGAGAGGGGCG
TTCAACCCCTATTTCATCATATTCTTCTATACGAAATGTTGATATGGATCGAAAAAGGATAATTCAAATAAGGCTATTAT
TGGAATTTTTTTTTATCGAATAGACTTGTACAAGTAAAAAAAGATTGAATAGTTTATTAGTTTAATCAAGGAGCGGAACA
TACACTACATTAAAAATGTTTTTTAACAGTAATTTATTAATGGTAATAGCTTAATCGTTGCTAATTCTAGGATACCTTTT
AATATCTTTTATTATTTTCTTCTCTTTATTTTTTATTAGGTAATTTTCTATCAATTGCTTTTACTATTCGACTTTTGTAT
TGAAACATTTAAATCTAATATGTAAATAATAGTTGTCTATGTTTTTCATTAAAATAATAACTCAATTTGCACATGCATAC
ACTTACTACTTTAATTTTAAAAAATAGTTTGCATCCATTAAAAATGTCCTTTAGAATCAAACCTCATTTATACTAAATTA
AAGTCTCTATTTATATGGGACTTTTTTTTTGTTAATTTTGGAATATATCAATTCACACGTTTTTGCACGAATCTTTATTA
TAATGAGTATATTATAGTACTACAATATTAAACTTTTAATAATAAACAAGAATGGATTATATCTAGTACAAAAATAAAAA
TAATTCTTTTTCATCAAGCAATTTGTTGGACATGAAACTTGACTCTGGCTCTTCCTCTTTATTAAGCAACGTTAATTGGA
TATGAAATTGTATTGATATAGCGGTTTTGGTAATGGTTTAGATTTTTTCTATTATTGAATTATTGGCTCTTAATGTTTTG
AGATTTTTTTAACGGATAAATTAATCAATTATTCGATTATAAATTACAATAAATTATATTTATACATTCGATATATTAAG
TTCTTGACTTAAAGTTTGGTTTTTTACTTTTACTTCTAGTTGTCTCAAACTTTCGATTATTCTACAATAAGCCAATGTTT
ACTTTTGAAAAAGATGCAATATTTGTCAAGTTGTGTGTCTGGTTCATTTGGTTTGTCACCTTGTTTCTAAGTGATTTTCA
ATTTATTTTTTTCTTGTGTCAAATCTTAATAGTTAAACCGATAACGAACAATAACCGATACCCGATAAATCAATACTTGA
TGGTTCTATAATATTTTAGCATATCTACAAACCGATAAAATAAACTTTAAAATTGAAACAATCGATACTCATCACAGATT
AATCAACCTGTGGTGCTAAATGTCGATTCAGAAGCAACAATAGACGCAAAAGGGGCAATAATTTTTCTATCTCATTCCAA
TCCTCTTCTCTATTTTTTGGTGTTTTATATAGTGTTTTCATTTATTTTACATTGAGAATACTATCCTCAAAATATTTTAA
ATTTTTATACGAATCTACTTATTTTGCTATTCTTAATTAATATTGGAATATATAGGAAAAAATCATTTCGCAAATTCAAC
GAGCTAGGTTTTTTGACATGAGGGAAATTTTCCTTGTGTTTTTCATAAAGTTCCACTTCTTCCTTTTTATTATATAATAT
AAGAATTTGTAGAGAATGCAAATTTTTCCTTTGACTATAATGTCTTACTATAGGATTGATTTGGTGGACATTTTTTCTTT
TTGTTTTTTTTATCGGTGCCCGATACACGTATTGAAGTTCTGATTAATTGATTCAATCCGCGTAAGTGTAACATCCGACA
ATTTGAAGTGGCTTTGAAGGAGCTTGAAACTTGGGAAAAATAGCCATTTTTGGAAAAATTTAGAATCTGGAAATTTGGCT
AAGTGTGGAAATCAGTGAGTTTTGGCCAACTTTGAGAAGTCATAAATCCTAGCTCAGGATGATTTAGGAGTAGTTCCAGT
TATGGTTGCGAAGCTCGTGGAATGACCTTTTCAACGCCACTGAGTTTGCTCGATTCCGAGTTCGTATGAGGGAGTTATGC
CCTGTAGAAGTTGGGTAGTTGGAGGGGAAATCCGTCCGGAAATTTAAGGGCATTTTGGTCCTTTCACAAATCATTTATTT
TGAGCTCATATTGTTGTATTAGGCTGATCCTTGGATCATTTTTGTCCCATTTTGAAAGAGAAGGAGTTAGGGTTCTTGAG
ATTTAAGAAGAGAAGAAGGAGAAGAAGAAGAAGAAGAGAAGGAAGAGGAGCTTAGTCAAGATCGTTGTGGATTTTCGTCG
GGGGTTATCCCTATCTAACGTATGTGAGTTTTTCATGTGGGTTGATCCTTTCCCCCACACACACCAAGTTTATTCAATGA
TTTGAGAAAAGATTGGGAATTGTTGATGAAGTGTTGAAGTTGTTAGTTGTTGTTGATGTTGTTGGTGGTGTTGTTGAATT
TATTGTTCGTTATGAGACATGATTGGTTCGTATATTTTCGTTGAAACCTATTGTATGTTGAGGGAATTACGATGCTAAGA
GTTATGACCCTTTTTAAGTTGAATCACCATCAATTCGCAGCAATTTCTGGGCTGTCGATCCCCATCTACGGGCCTGACCT
ACGGACCGTAGATCGAGTGACGGTCCGTACTGGTCAACCGTCGATCGAGACAGAAGTAGGAGTTTGGGGCATCGATCTAC
GGTCACGACCTACGGCCCGTAACCTGATCTACGGACCGTAAGTCCGGACCGTAGGTCAACACTTAGTCATTTTTTTTCCT
AAATGAATTCTGGGAAGAATCTCTGACACGATCTACGGACCTGCAGTACGGACCGTAAGTCCACCTACGGTCCGTCGATG
GCATCCATAAGTCCCATCCGTGTCACCTGAAACATGAAGTCTTAGCCAAGTTTCCCCATTCCTTTCTCACTTTCTCAAGC
AAGTTCCAAAGTATTATACCTATGAATTATAGTTGTTTCCGACACTTCAAAGTACGTCTAAGCGTTCAAAAATCCCTCCA
TAACATGTGATCGAACACCTTGAATTCATAATTCCGATTCAAGGAAAGATATTTTCAAGTCAAGTAAGAGTTTCAAGTTA
AGTCATGAGTTTAAAGTTGAGTTCTTTTTAAAGGCTATTAGGGAACTAAGTATTCCCAAAGGAGGTTATAAATGTTGTTA
CATTTGAGTAAGAGGGGAATCATGTTTTCTTTCTCCAAAGGAGCCTTTGGGCTAAAGTTTTGAGTAATTATCTCAATTAA
AGAAAAAAATGTGTTTAAAGACATCTATGGGCCAAAGTATTTTTGGGAGTAGTATTGAGCACCGAATTGGGGACACGAGT
TCTGATTTACTCAACTCTCCATAAGAACCATGCGCCATCATGGGATTTCTCGGATCATACTTTTGAGATGATCACGAAAG
TTAAGTTAGTGGATCCACTAAGTAAAGTTAGCTTCCTATATCACGGCAAGGTATAGGATGGTCCTTGGCAACGCGAGGTA
AAGCGTTGTATCATCACTAGGGCTCATAGTGGTGGTTGTCGGTTAAAGAACCTCCCACATAAGTTATATTACTTTTATAT
AAGTACAGTTGAGTTGTTATTGTTTTATCTTTAACAAGCTAAGTTGTTTGTACTGTTTTACAAGCTATATATATATTGCA
TGCGTCTTATTGCTTTATATATTAAGTTCAGTTAGTCATGAGTCGTCCAGAGCCGAGGTAAGTGTTCTCTTGTATCTCCT
TTCAAGCTTAAGTTGTGTTTGGCTTTTCCGCTTGCATACTCGTACATTCCATGTACTGATGCCAGTTGGCCTGCATCGTT
TGATGATGCAGATTCAGGTACCCCGGATCAGCAGCCTGCTCGTCGTTGATCCAGCTGAGCACTCCAGAGTCAGTGGTGAG
CCTCCTTGCATTCCGGAGGACTCGATTATTTTGTGTTCTTAGTTTTTGTCTTTTAGGATGTTGCGGGGTCTGTCCCAACA
TCCATCTCAGTGTTTTAGAGGCTTCATAGACAGACAGACAGTCAGTCAGCTAGTTTCGAGTCTCTTATCTATATATTTAT
ATGTAAATATTCTATTTTGAGATTCGGGTTGCCTTATGGCCATATTTTTATAAGTTAAGTTGTTTTGCAATATTTCATTG
CATTGAGCTATTCTATCGAGTAGGTTTCCGCTGAGTTAAGAAAGTCAGGCCAAGGGTTCGCTTGGGGCCAACAATGGTCT
CCGAGTGCCGGTCCCGCCCAGGGTGTAGACTCGGGGCGTGACAGTAAGATTTTCATTTCAAGAAGGTATAATACATAAAT
GAATTGATTTTGTATTACATATTATATAGGATACATTGTAATTTGTATCATGTAAGACGTGTATGTCTACTTGTTCAACG
TTATATAAGTTTAAATGTCTATTTGTACATGTCTAAAATTGGAGATTATAAATATCAACCGAAATCAAGTATGTATTATG
CATGGCTTCTTAAAATGTGAATCCAAAAGTATGATTTTGGAGAATGGAAAATCCACATATAGATTCTTTGTGCACTTATT
TTCAAGAATCAACAAATGGACAAAGAATAATCCAAAATCTCTATTTTTTTCTCCCAACGTGAAGGACAAATGATAATTAT
TTTGGTTTAATTAATTTGCTGTTTGATACAAAACAAAATTCCTAGAATCTGTACTCTAAAAAAAATTTAGCCAAATGTTA
GTCATTATTCCTTGACTAATACATTAGTGGTCCTAAAAAGGTGAATATTTATAGAATATGACCTTTGGATTTAATTTATC
TTCTACGTACAAGTAATTGTGATATATATATTTTGTATATATTGTGTTATTAAATAATTATATTCATTTTATTTCTAGTT
GTTTACTTCTTTGTATTTCAAAATCGGTTGATTGAGGACAAGCTCAAAGTACCCCACGTGAGAGTGACACTAAAAGTCAT
GCGACTAGAAGACAATATAGAATATGGCATTTGAATTTAATTTTAAACTCCTCATTTTATTAGACAATATAGAATATGGC
ATTTGAATTTAATTTTAAACTTCTCATTTTATTTTTATCGACACGTTATAACTAATACATAATGGAATATATAGTAATAA
CAATATTGGAATAATCATATTTAGATAAAATATCAATTACGATGTACCCTTCGGGGTGGCCCACTGGTTTGGACTTAGGA
CTTCCATGTTGGAGGTCACAAGTTCGAAACCCCTTGCCAGGGGTTTGCCTTCAGGATCAAGCTCGTCGCATCAGGCTTGC
CTAGTACGAGTTACCTCTCCTATGTGGTTTGCGAGCAATTGCATAGGAGCAGGGGTATCGGTTACGATGTTGACTTCTCT
GAATATATGTTGGACAGGTGACCCTCCAAAATCATCGATCGAGGAATGACTTTGTATTTAGCAAGAATGTATGAGTATTT
ATGTAACATCCGGAAATGTGAAATAATTGAAGAGGCTTAGAATTGGAAATTTTCATTTTTGGAAAGAATTTTAAAGTTTT
GGAAATTTGGCTAAGTCTGGAAATCAGTGAATTTTTGGCCAAATTTGAGCGGTCATAACTCCTAGCTCAGGATGACTTAG
GAGTAGTTCCAGTTATGGTTGTGAATCTTGTGGAATGACCTTTCCAACGCCGCCGAGTTTGCTCAATTCTGAGTTCGTAA
GAGTGAGTTATGGCCTTTGAAAGTTGGGCAGTTGGCAGGGAATCCGTCCGGAAATTTTAAGGGCATTTTGGTCTTTTCAC
TAACCAATTCTTTTGGTTATATTGTTGTGTTAGGCTGTTTTGTGGATCATTTTTGCCCCATTTTAAAAGAGAAAGAGTTA
GGGTTCTTGAGAGTGAAGAAGAGCAGAAGAAAAGAAGAGGAGAAGAAGAGGAGAAAGAGGGGATCAAGCAAGATCGTTGT
GGATTTTCGTCGGGGGTAATCCCTATCAAGGTATGTGAGTTCTTTGTGTGGGTTGATCCTTTCCCCCACACATCAAGCTC
ATTTTTTTATGATTTGAGAAAGATTGGAATTGTTGTTGAAGTTGTTGAAGTTGTTAGTTGTTGTTGATGTTGTTAGTTGT
TGTTGATGTTGTTAGTTGTGTTGTTGAAGTTATTGTTGGTTGTGGGACATGATTGAGTTGTGGAATTATGAGTTGAATCT
AGTGTATATTGAGGGTTTTTAATGACTCTAAGTGTTTGGGGGAAGAAACCATTCGATTTTAGGTGAAATCGGGTGAGAAA
ACGAGAAAATGAACTTGCTGAAATTTCTGGGTTGGNNNNNNNNNNNNNNNNNNNNNNNNNNNNNNNNNNNNNNNNNNNNN
NNNNNNNNNNNNNNNNNNNNNNNNNNNNNNNNNNNNNNNNNNNNNNNNNNNNNNNNNNNNNNNNNNNNNNNNNNNNNNNN
NNNNNNNNNNNNNNNNNNNNNNNNNNNNNNNTACCTTGAATTCATAATTCCAAGTCAAGTGAAGTTAGTTTCCAAGTCAA
GTGAAGTTAGTTTCAAAGTCAAGTGAAGTTAGATTCCAAGTCAAGTGAAGTTAGTTTCCAAATCAAGTGAAGTTAGTTTC
CAAGTCAAGTGAAGTTAGATTCCAAGTCAAGTGAAGTTAGTTTCAAAGTCAAGTGAAGTTAGTTTCCAAGTCAAGTGAAG
TTAGATTCCAAGTCAAGTGAAGTTAAATTCCAATTCAAAGAAAGTTAGTTTCCAAGTCAAGTGAAGTCAAGCCTAGAAGT
TAAGTAAGTCCAAGCAAGTCTTCGAAGTTTTCAAGAGTCTTCATTGAACGTTTTAACTTCATTCTAAGGCTCAAGCTCCA
AGTTAAGTATAGAGTTTCAAGTCAAGCAAAGAGTATAGAGTTTCAAGCTAAGTAAAGAGTCTCAAGTTTCAAGTTTAGTA
AAGAGTAAAGAGCATATAGTTTCAAGTCGAGTAAAGAGTATCGAGTTTCGAGTTAAGTCAAGAGTCAAGAGTTGAGTTCA
TTTCTCAAAAGTAATTAGGGAACTAAGTATTTCCCAAAGAAGTTTATAAGTGTTTTCACATTTAAGTTGAGAGGAAACTG
AGATTTCCAAAAGAGTTTTGAGAAGTTTGAGCATTATCTCTTTTAAAAAGAAAAGATGAGTTTTGCAAAAGAGTTTCTAA
AATATGATTAGTATGACAAATCGAGTATGTCATCAATGTTTAAACAGTATGGTCTCTAGATATACCATCAATGTTTAAGC
AGTATGAATATCCCGAGTCATTAATGATCATATTAAAAATATGGTTTTGAGATGTTCTTTTTAGAAAGAGTTTTTCAAGA
GCCTTTGGGCTAAGTTTTGAGTAATTATCTCAACTAAAGAAGGATGTGTTTAAAACACTTATGAGCTAAAGTATTTTTGG
GAGTAGTCTTGAGCACCGAATTGGGGGAGAGTTCAAAGAACTCACAGCCCCCATAGAACCATGTTAGCCACCATGGGTAG
AAAAGGATCACACTTTTTAGATGAATCCTTTTCGGTTTAGACTAGTGGATCCATTAGGCAGTTCAAGTCTTATACCTTTG
GCCGGGTATAGGATGCTCTGGCAGCGTGAGGTCGATCGCTATATCACCACTTAAGCATGTAGTGGTGGTTATCGGTTAAA
GAACTCCCACAGCAGTAGAAAGAGCTTGGTTCTTCGATAAGTTCTGCTTAGTATGGATGGGGGTATGGGACTTCATTCAT
GCATTGCACAAGTAGAGTTTGAAAGGAAGCATGGTATTTTCATGATATTATAAATATGATTTTTACGTCATATTTTAATA
GTTTTAAAAGCTTTATATATATCGCATGTGTCTTATTGCTTTATATTGAGTTCAGTTATTCATGAGTTGAACAGAGCCAA
GGTAAGTTCTCTTTTGTATCCCTTTAAAGCTTAAGTTGTTGTTTAGCGGTCCAGCTCGCATACTCGTACATTCCATGTAC
TGATGCCAGTTGGCCTGCATCGTCTTATGATGCAGACGCAGGTACCCAGGATCAACATCCAGCACACCGTTGATCCAGTT
GAGCACTCCAGAGTCAGTGGTGAGCCTCCTTGCTTTTCGGAGGACTCGGTTATTTGTGTTCTTAAGTTTTGTTTTATTAG
GATGTTGCGGGGTCTGTCCCAACATCCATCTCAGTATTTTAGAGGCTTTATAGACAGACAGTCAGTCAGCTAGTTTTGAG
TCTCTTATCTATGTATATATGTAAATACTCTATTTTGAGACCCGAAGGTGCCTTTATGGCCAGATTTGTATCAGTTAAGT
TGTCTTATAACTTTGCTTTGCATGAAGTTATTCTGTTGGGTTAGGTTTCCGCTGAGTTAAGAAAGCCAGGCCAAGGGTTC
GCTTGGGGCCAAAAATGGTCTCCGGGTGCCGGTCCCGCCCAGGGTGTGGGCTTGGGGCATGACAATTTATCACTTACTCC
ATTACACATAAAGCAGAACGCTTATTAGGCTTTATCCATCATGTAGTAATAATATACTTTAGGCCCAATGCTTAATTGAT
CAACCCAAGTTCATTTTAGGCTCAACAAGAACTTGAAAATAAAATTAGATAAAATTTCGAAAATAATGGTACTTTTTGTC
TTAATTATCAATCACAACGATAATTTGGCTAAGTATCAAATGTAGTAATAGTTTACTTTTAAAACTTGCGATACAGTTAA
TCAATTCGCTTTATATTTGTTATATATGTTCACTTTATATTAGAACAAATTGATATACTGATACAAAGTGAATCGATATA
ACTCCAACTCTGGCTATTTTCTCATGTACGAGTCCTTTATTTTTAATTTCTCTTTTGATATACAGTATTCATATTGGAGT
CCAATTAAATTTGAATTTCCACAATTTTGTATGGTCTATTTCAGAAATGACTCTCCCAACAAGATTGTTTTTGTTCCTAC
AAGTACAAATCAATACATGCGTCTAGGAATCCCAACTATCTCAACATCATCCATATTGACCATCACGAGGTTAACTATGA
AGAGATTTAGGATAATTTTGGACAAATGATTGGAAGTTAAAATTTTGTTTGAAATTTTAAAATCTTCATGATTTCAAACT
ACATGTCATACTTTATATCATATCATGTTCAAAGCAAGCTTGAAATCTTCATGATTTCACTGATACTATTTATGTATATC
TCATTCTTAGTTTTCTATTACTACTCGTTTCTTATGCCTCTATTTTCTTACTATCATGTTGTTGTTACTCTGCTTATGTC
TTCATAAATACATTTATGTTTTTAATTTTCTTGAGCTAAGGATCTATCGAAAATTGCCTCTCTATCTATCAAGGTAAAGG
TAAGATTTGCGTATACTCTACCCTTCCCAGACTTCACTTGTGGGATTATACTGTTATTATTGTTAATTGAAAGCATAGAT
CTTTTCCTTAACAGGAACAAAAATGACATAATACATAAATAAGACCATTAACTTGGCTTCAATTATAACTTTGACCTTTA
ACTTTGAAAGTGCACAAAGAGACACTTTAACTATCCGAAATTTAAACAAAAAAAACACTCAAATATTTCAGGCAAAACGC
GTGATATACAAATGCTCTGACGTGGAAAAGTGAACCACTCAGTTGCTGCCAACTAACTAAAATAAATACACCTAGATTTT
AAAAATAATAAAAATAAATTATAATATAGAATAAGGTGAAAGTGAAAACAAATTCATTTTTAGGAAAAAAAAATTCTCCT
CTTTCTTCAAAAAAAAAAAACCTTAATCTGAATTTCTAAAATTCATGTCCCTTATATTCAAATCAAAGAAAAGATTGTTC
ATGATATGTGCTGAAATTTCATATACTTGAACGCTATCTATTCTTCTTCCTCAATTTAGTCAAGGTATCAAGGTTCAACA
TTTTACAAACAAGAATTTGCATAGTGTTGGTCAAATGCTCAAGCTAATATGAGAATCACTAAAGGAAACTAATGTTTTTG
TTACAAAATTATTTCAGAGCTGCCCATAAATATGGGAAGACATGAGAATCAATGAACTTCTACTTCTTTTCTTTAGTTTG
AAGTGTATTTGTGCTTTAAGTTGTCAAATACTTAATGGAAAAAATAGGGTGTTTTGTGTATTGTGATTGTCATAGTGAAT
AGCAAATTACAATTATGAATTTTTGGAGGCCAAAAAATGAACATACAATGCTAAAAATTATTAAGCAAAATGGTGCACTT
AAAGTATTTGATAAATTGTCTGAATGAATTTTTCAAAGATTTTTGTCAAATTTGAGTAGCAATCTGATATCTAATCAAAA
TGTAAGGAGTCCCTTAAGTGTGGATCGGATTCGTTGATCGAGAGCCTTTGAACTTAAATTGCATTCGACTTTTACAAGTG
TATACTCACCCATCTTGCCAAAAAAAAATTTCATTATAATTTTCTTTCACAATAACAAAAAATTAATTAAATGTCACTTG
CATTTTGCAGTGAACAACAAATAATGCAAAACAGAGGGGAAAATTGTTGAAAAACATAGAAAGAGGGTTTAATTGTCCTT
TCAATGTTTTTTTAACTGTTGGGCCCCTTGATTTATACATTTGACGCGCCTAATTTGAGTGTATTTCACGCATTTTGTCA
GGTAGGATCCGAGTGTTTTTTTGTTTAAGTTTTGGATAGTTAAAGTGTCTATTTGTGCACTCACAAAATTAAAGGTCAAA
GTTATAATTTGAAGCCAAGTTAAGGGTCCAATTTATGTATTATGCCAACAGAAATTCTAAGAGAACTTGATGCTGAATAC
TGCATCACAAAATATCATTCGTGCCAAGTTCACATTTTCTTTTATCTCGATCTACCTAGTGATATGTGGCACAAACATCA
TTATAAGTGTCCAAGTTGCCAAGAAATAGTTCGATTTGTTAGCTGCAACTGTTATCTTATTCTTCCACAAGTTGAACTAG
TCCAATAATCTATCTAGAAACGTTAAAGTTCCATTTCAGGTTCTTCAATCTGCATCTTATCTTGGTAAGTATTTCTTTAT
CCTTAATCAAAGGTCTCGAGTTTAAGTGTTGAGTTATGAAGTCACCTTTGGCAGAGAATGCTTTACCTTCCAAAAGTGGG
ATTTTTCGGTGTGAATTTTAATTAATTGGATCCCAAAGCAAATATTGAACATCAAATGCCAAATACTAAGCAATAATAAG
AAGAAAAGAAAGGAAGAGAAATGCTTTTACCAAAATATCATTTTTTACCTAGGCTATTTATGCTATCAAATAAGGTAAAC
AGGGGCTGTTATGGTATAGTGGATAGGGCTACTTTTTTAATTAGAGTTCTCGAGTTCGAGCCTTAGGTATAGAAAAATCC
TTGATATGGAACATTACTTCTGAATGAGGTCCTATTTAGTGCAAATCCAAATTAGTTGAACTACAATACATACATCAAAC
ACCTAGTTGAAAGCTAAAAAAGTCTAAAAATAAGGACTAAGAAATTCAAATTTTTGATTTGAGATCATACATTCAAATTC
TAGGTAGAATTCACATCAATCACATGGTTGCATGTGTATCCCACTCCAAATGATATATTGTTTAAATTTTATATTATTAG
AAGTTAATAGTGGAGAACACTTCTAGATACTTTCAATTTTCAACCAAGAGACAAAAAGTAAAATTAAGTTTATCAAAGAA
AATGGGGGCCGGGGGCGGCTAGGAGAATCTATTGTGTGCAATATTAAATTTGATGTTGCACTTGGGAGAATGTGGAAACC
ATAATGTTATTTCAACCAAATCCTAATACTTAGATCTAAAAAAAAATAGGGAGAAGTGATTCCTAAATTCAAACTTAATA
TTAATTGCGAATCCAAAATTTTCACTAAAAATATAAAAAATTCTTATCTTCATATATTCAATATAATTTTCAATGAAAAA
GATTTGGATGAACCTTTGCATCTACCTCCTTACCTACCGTTACATTATTCAAATTAATCACCTTATTTCCTCTTTCTACG
AGCATGTGTTCAACTTTTTCGTAGTATTATGTCCACTTGTTGTCAACTTTATGTTATTTTTTCATCCACTTGTTATTAAA
TACTTTCTAAAACAGTACGACTATCCTATTTTATGTGCATAAATAGATTACTACACTTAATTGGTTTGTACAACACAAAA
GATTCATAGTAGCTAGAGAGAAGAAAACAAATACAATTAGATATAGCGAAAATGACTAGAGGGTATGTGATTCTCATGTT
CTTGATGGCTGCAGTTGTCATCTGCAGCCATCAGCAAGCGGTGGCGAAAAACATCGCCACCTATTCACAGTCGCACTTTA
GCGCGACCACTAGTTGCAGCAATAGTGATAAGGGGAAAATAAAGAAGTGCATGACACAAACAGTCTCTATAGATAAGTGT
TGCCCCTTATTTAAGAGGACAATTGGTGCTAATTGTAAGTGTTACAATTATGCTGAGGATTTGGATAATCAAGCTTTAAT
TACTCTTCAGAGCTATTGTGATATCAATAATCCATGTAAAAGTGTTCAAGTAAGTTCTTCCTTCTTTGTCTTACAAATAG
AAAAACTATTGATAGGAAGCGTTTTACCCTTTTGATGAACTTGAATCCTATATAAAGCGAAAATAGAAGTTATTGCTAGA
ACCTAACAAAGCATTTTGTGAAAAAAGCAATCCAGCGCACAAAACATCTCATGTTAACAGGATTTGGAGAACGGTCACAC
CCTATAGATAGTCTAAGCTCTACTAGATAACTATTTGAAGATTTTTCCACAATTTGATTGGCAAATTTTTCTTTCTTTTA
AGTGAGTTCCAACATTTCCGAAATTTTTCTCATCTTTTTTCCGATTTTTAAGAGAAGACAACCAATGTGTATAGCACAAA
TAAACAGCTTGTAAGATCACATTTGACTCACTTGTAGCTAGTACCATCTGTTTCTAGCAAATTTATTCGAACCTACTTCT
TCTAAAACTTTTTATTTCAATCAACAGCCTCTTACTAGGAGATACTAAAAGATGAGCTGGACCTTTTCTTTTATTTGTTT
ATCTATTTACTGTTTGAATTCGTTGTAAGGCTCATAATGATCAACTTTACGAAGATCTCATTTAGTTTCAGAAGCTCATA
GCATTGAAGCCCAATTTTAAGTGCCTAATTGATCTGTGGTTAATTTGCTACTTTCAGGTGATATGAATCAAGCTAGCCAG
GATGGAGATGGAAGAAAATATTTATTATAATGAATGTTTATTTCCTAGTTCTGTATGAGTTGAACCACTCCTATTTTATC
CAAGACTTTGAGCAATAACTTAGCTTCCTTATGCATTACATATATTCTTGTAGCAAACTTTTGGACTAAATATGTATGTC
ATATATTCTCCACCACGGAGGCCACTCCCACCTTGTTCCTAATTTTAAGTTTTTGACTGTCAAAAAATGTAATGGTAACA
TTTCAATTGAAAGTATTACATCATACCAAGTGCAGCCTCAATAGTTAATATAGACCTCTCAGCCCAAATTTAGTTGATCT
GCTCTATTCTTTAAGTTGAATCCGAATTTACTTATCGTGTTTCCAGAAATAGCAGTACAACAATTTCCTCATGCTATTAA
TGTACTAACTTGACTTTGTAAGGTTATCATGAAAATTGAAAATCTAAATTGTTTGACATAAACACTTACCCAGACTCTCT
TTTCTTAATTTTCTTGTCAAGAGGGCCATTTATTTACGAAAGGCTGAGCTACTCTTCTGCAGGAAATAATTGAACATAGA
AAAATATATTAACTTCACAATGCAAATCAAAACTTCAAGACACTACTGGAAAATTAAAAAACTGACCCCGAAGAAAGAGA
AAGATCTTAACGTTATATCTGAGAAACTCACTGCATTCCTTTTAGCACCAGGGCCATTTTGCATCCCTCCAAGTGAAGCC
ATGATGTCTTGAAGTTGAGTGATCTGCAGGATTGGAACAGTGCTCTCCAGCCTGTTGATTGTTCTGTGTCTCAAATACAA
ATGCCGGACAACATTGAAGCTTCTCATCAGATAGTATGGCTTCTTCTCTGTATCTAGGATTGTAGTACCTTGGATGTTGC
AAGAAAGGAACACCCTTCCACCAAAGCTTAAGAGCCTGAGATATATATAGTGAAAAGGAGAAAGGGAATGAATGACATTC
CTATACAAATTGTAACGAAAATATAAAAGGCAGTAATGAAGTAAATAATCATATTGAAATAACAACAAGAGCGAGTGATT
CTTAGTGATTGCAGCGAGCTAATTGATAGCCAACAGTAGTAACGAGAAATGTATGAACAATGATGGAGCTACAGTATCTA
CAAAACAAAGTGTCAATGTGTATCAACGTGTTAAAAAGGTGATAATTATATATAACCTAACTCTAACCGACTCCTAGATA
TCCTCCCGCACCTCTCGGGGATAAGACGGTGGTTGTTGGATGTGATAAAATGAAATCCTTGATATTCAGAGTTTGGCTGG
TGTCGGGAAGGTGAATTGTCTGGGCTCTTGGACCTCTCGGACAGGTTAAGAGATCTTAGGTCTTTGGCCAAGTTGGCACC
AGCTGACTCGGGGTTGACTATGTGTTCCTTCTGCGCTAGCCACGGTTTGGTCAAAGAGTCTTCATCCCGGTACATTTATT
ACCAATAAACTAATAAATATGATTCATGAGAGAATACTTCTGATTTGCGCATCAAGCATGCAGTGAGAAAACTAAAAGCA
AAGAAATTCAAGTTTTGGAGGAGCAGGAAAACCTGATTCGAGGCAGAAACTTGTCATTTAGGAGTGAAAAGAGTGAGCAT
ATAACATAGATTCAACCAAGATAATCATTGCCCATTGAACTAGATGCATTAACAGATGCTTATTGAACCTGTCGCAAGAT
ATTCAGTTATCAACAACGAATTTATTTCCAGTCTAAAGGGCTTACCTGCCAATATATCCCTAATGCAACCTTGTGAGGCA
TTAGCCAGAAGAATAAATCTAGATCAGTATGTGTGGAGGATGATACTCTTTTGGCCATCAATGAAGCTGAGAAATATTCA
CCATGTTGCGGATAATTTATTGAAATTGTTACAAATAGATTATTCCCAGGTGTATTTGTTTTCATGGTCCAGTTTCCTAG
CATATCCTGCAATCAACTCCACAAAGCTACTAATGAATATCAACGACTAAGTTAAATCCAAAAATAAGATGAAATAGGAA
TTTTAATGAAGAGTCTTAACATAGGAAAATTCAATCTATCAAACAAGAAAAAGTATGTGAGACTGAACAACTGAGCTCCA
AACAAAGTCCTGAAATACCAGGATTAGATAGTAGGAACCTTTCAGGATGGTAGCCAAGTCATGTAGCAAGGGTTTAAAAG
GATCAATAGCTTGTTCGGCCTCATCACATTAGTATATTCGTACTTGTCAGAGAGTGAATGTATATGCTCAAGTACCTAAC
CACACTGCATATACCGGCCCTAGTAATGGCAGAAAACTATAGAAACAGTGACAAGAATAGAGTTCTGTTTCAGGTTCAGC
AAAAGCAAGGACGTGCCACCAAAATTGTTTAAATGCCTCAAGTATCTTGGACACAATAACAGGTAACATAGAAAATTCTA
TGCATTTCTAAATCATCGCAACCTTTACATAACAGTTTTGAGGTTTGTATAATAACAATATAATCTCCAAGGAGAAAGCA
ACATAAGATATCAGCACAAAGAAATGGAATAGAAAGAACAAGCTTCATGAACAGTACGAGATAACAAATCAAGAGCATGA
CATTGATGTTATGCATCAATTTTGAAGGTCACTAAAATCAGATTAAGCTAGAGATAGATGTAAGTAAACACTCCCTCGGT
TTCAATTTGTTTGTCCTACTTTCTTTTTTAGTCCGTTTAAAAAAAGAATATCTCTTTCCTTTTTTGGGGAAACTCTTTAA
TTCCAACTTTCACATGACATGTTTAAGACTACAAGATTAAAAAGAATTTTGGTTCATTTAGCATACTAGTCATGGGAACG
TGCGTTGCACGTTTGTCCCCTATTACTTTATAAAATTTGGAGCCAATATAAAATCCTTACTTGTAAATTTAAAATTATAT
ATTTATCCACATGTGCATAATTTTTTTCAGTCTGTATACATACTTGTTAAAGGAGTAGATACTATGTCCCAATTTCTAGA
ATTTGTAACCAAAGGATTCATTACTATTATCAAAATTCTAGATTCTCTAGTTACACAAGAAATAAAAAATTTAAGACTGT
CAAGAAAAATGATAATAGAAAAAGGAAAAAAATTAAGTCAACATCTAATCTCATTGTATGTGTATAAATAAGAGAAAGTG
TGTTTAATTCAAGACAGCACACTATTTTTCTTTGATTTGGAGAGGAAAACAGAACATCGACTAATAAACACCATTCAATC
ACTGTATATTTTCTTGGACAATTTCACCAAGAGCACCATTTTCTAGATTCAAGAATAGTAATACGGACTTGATGTCTCTA
TAGTTTGGACATCAAAAAATCTGAATAATAGGAAATAAAAAAAAAAGCAATAACAATTGAATTTTGGTTATGAAATATTA
ATATGGATGTCCCCGAATATTCTCGATGAATACAACTCTCACACCTTTAACTTTTCCCATGATCTCCCATGTTAATGCTA
TGTTATAACAGCCTTTATATGCCTCTATCAATACTATATATAGAGGCATGGGAACTCATATTGTGTACTCTTGAACATAC
TTATTGAAAGAATGAGAAATCGCTCTTCTCTTGTCTCCGTGTTTTTATTTCTTTCATAACCAAGGGTCTAAGACATTGTG
TTTGATGGTGAAGAAAGAAAGTGTTGAGACAAAAATGTTTATCAGAAAGGTTTTTTTCTTTCGTCAATTCATAGTGAAAT
TATTGATTATCAAGCACACTAACGAAAATACTAAATTATATTAATATAATAATAATAACCTTTAGTTTAAGACAACAAAA
TTCAAAAATCTTCTTTATTTTCTTAAACTCCATGTCAAGTCAAAACCAGACTTACAAATTGAAACAGGGGGAGTAAAAGG
CAAGGTGATACCTAAAGATGGCTTACCATGAAAGGACTAACATGAAGAGATTTTGCAACTACATCTGAGTTTGGGTTGAA
CAGAAATGATACCCTTTCACCCCAGGGGGTATTAGTCACCTGAGAAAGAATTC
>mtp_2764.scaffold_4
AAGCTTGTCTTCTCCAGTCATTTCTTCAACATATTCCTTAATATTGATAGTCGACTCTTTAAGCTGAGGCCCGGACGAAA
CATTGATAAGCTCTAATGACGCAATATCTCCAAAACTGTCTGGGATCTCCATAAGCTTATCACATCTACTTATATATAGT
TTCTCAAGCACGGGAAAGGATTTCTCTGCATCAACCTGCCATTCAGAAAATTCCACTCTATCCAATTCTAGATATTTGAG
ATTCTGGAAAGTGACATCTTCCATGTTCCAGACTTTCCCCTCCTCCATGATTGTGTCTTTTAGAATTAGTTCTTGAAGGT
TGGGTAGTCTACTAATTCTTGACAATGAATCGGATGTCAGAGCGAGCCCTTGCAACTTCATTTTCTTCAAGCTCAAAGGG
AAGCCGTGTGTATATTCATGGAATGAATCCCAAGAAGAAGCAGATAAACTGAGATTTTCAAGTTCGTTAAGGACATCCAA
TCTTGGAAAACAAATCTTCTCTGCTGAACAATCTGGTAGTTTTGTGATACTGACGTCAAGTCTTTGAAGCTTAGGAAACC
TTTTGAAAAAATACTCCGTGTCTTCTGAACTGGGAAGGTAGAACTCATATAATGTTCTCAAATTTTCTAACCTTAAATCC
TCATCTAACACAGTGATGTCCGGATCAAAGAGAGCACCCCAATACATCCGTACATCTCGTAGCTTTGCAAAACTCCAAAA
ACAAGGCGATAGTAACATGAGTGATCCCGCCGAGTGATACACCATCAGAGTTTCTAGATTGCAGAGGTTTGAAAATGACG
GAGGGAGACCTTTAGCCTTCGTCTGAATGCTTAAGTACTTCAAATGAACGAGCATACCGATTTCATTCAGCAAAGATTCT
GTCAATATTATGGCCATCAAATCCAAATTTTTAAGAAGCCTCAAGTGTTTTAGGTGACTGTTGTAGGAAGGACAATCACA
AATCCCATCATACACCTTCAGAGAGAGGAGGTGTTTAACATAAGGATTCTTCTTTTCTAGATTAAACACCACAAAATTTT
CATCCAAATGAGAGAGACGTCGATCATAACGAATGGTAATTCCTCGTGCCATCATACCAGAAGAAGACAAAGCGTTTGAA
CCTCCTATGAAGTCAAACAACTTTTCCTTTCTAGATTTTATATAACAAAAGTCATGCACAAGATCATGAATTTTGCAAAA
ATAATTATCGAGAGGTATTACCAAGCTACTGGAAATTAACTCATTCACTACTTCTTCTGCACTTTTCATCTCAATCTGCT
CCACAAGTCCTTGAAAAATCAACAAATCTTTCAACTCAAAGATACATATATTTTTGTCCTTTGGATAACTTGCAAGGTAA
ACCAAACACGGCTTTACGTGATCTGACAAATGGTCATAACTTAATTGTATAACCTTCACCACTTCCTCTTCATCCTTAAA
AATAAAGGAACTCAAATTATTCAGAACTTCATGCCACAAAGCCTCTTTCTTTTCCTTCCTTGAAATGACTCCACCGATTA
GATCAAGTACTAAAGGAAGCCCATCACACTTTCGAGCTATCTTTTCTCCAACATCCTTTAGTTCATCAGGGCAACGTTCT
TCTCCGAATACCCTTTTCTCTAATAACTCCCAACTTTCTTCTGATCTTAGCAATCGAAGATAAAGAGGATCACTGTGGCA
TTTTCCATGCAAAGCCACTTCCTTTTTTCGACTTGTTAAAATCACTCTGCTTCGTTTCCGTAATTCAGGAAAAGGTCTTG
TTAGCTCATCCAATGTTGCAGTATCCCACATGTCATCCAAGATAATAAGGTACCGTTTTCCAAATAGTTTTTTCCGTAGC
TTAGCAGCAACGTCATCATCTATGTCATGATCCACATTGAATCGTTCTTTCAAACCAATAACTTGATTGAGAATTTTCTG
CAACAACTTTTTCTCATTACGTTCCTGGTCGACTGTGCACCAAGCACGAACATCGAAATGATCAACAATGGACTTATCAT
TATACACTCTGTAAGCCAAAGTAGTTTTTCCAATCCCTGGCATGCCGACTATGGAAATGACATCTATCTCAGCTGGTCCG
CTGGTGAGTTTCCTAATTATCCACTCTGTCTCCTCCTCAAAACCTACGATTATTTTACCAACTGTAATTGATGAGTTTCT
TTCAACCGGCTTGTTGGGAGCATTTGCACCTCTTTTGGGGATCTTCTCTTGCACCTCTTTTTTGACAAGCTTGATCTTTT
CTACGGTATCAGGAAGTATGAAGATAAGGTGCAATAGACCATGATCTCGGGCAAGAATTGAGTTAATGGCATGTTGCGCC
TCATATGCCACATCTAGAACACGAGTCCAAAGATCTCTATGCAACTCTTGCTCAACATACCCGAAGAACGATCTTATGAA
TTCCAGGTCTTCTTTCACCTGCTTAATTTCTTCTTTTATCAAAGCAACTGAAAAAGCATTGGAATTGGCCAAGTCATTCA
AGTTTGTGAGTAGAAGAGTCATGAAGAGCAGTCCATCACTCATGGGGAAGCAGAGCTGAGACGAGTCTGCACGGGCTTTT
AAGAAATCATTCTTGAGATCTTCCTTGAGGAGTTCAATATTTTCCAGTAAGTTTAGATTTGCATCACTTGCATCATTCAT
ATTCTCTTCTAAGTTGCGAAAAAGAACGAATACCTCCTTGGTAAGTTCTCTAAGACGTTCCAAGAGAACAAACAATTTGT
CATGACGAATAATGTCCTTGGGCACATCAGTAAGAATAATCAATAGGAACTCTATCATGACATGAATGTTACACATTGAA
GCGCCAGGAGTAACAGCATTAATAACCATGTGCTCTTGTAGCTGAATCAGAGATTCTCTAAGAATGTCCGGAGAGGCTTC
TAGGAGCTGGTTGATGAAACGTTCAACTTCTTCCGACTTTGAACCTTTCAAATTTGTACAACATATGTGCATAACCTCCA
GTTCAACAGGAATAACCTCCACAAGTAGATTAGATAGCTTGGAGTTAACTAGAGAGACATCCGATTCATTGAATTTGTCT
AGTTGACAATTCAAAAGAGTAAAACAGAAGTTTACTACTCTCAGAGCCATAAGTTGAAGATGAGGTAAGACATAATCGAT
TGTTTCATACTCAACGCAACCATTTGCTTTCAACCTATGGAAATCTCTTAAATTGCCAAATACATTCTGAAGAAGCTCAC
ATTGAGTCATTGATGGGAAAATAGATTCAGAACAACACTTGAGTAGACATTGGAGATACACGAGGATGGCATCTAAAAGT
TCAACCAAACGATCCTCGGTCATGGTTACACGACTTGGTTCAACATAGCTATGTGAGCTAATATAACTTTTGATATTCTC
CAAGAGGTCATGATTCTTTATATTAACCAGCATGTCTTCTCCACTTGGATGAAACAGTGACTGAACCAAATCATGAATCT
TATTTGATATGCAGGACATTTCGTCATTACAGCTTTCCAAAAAGAAAGAGTAATAAAGATGACAAAATGCGGACACAAAC
GTCAGCATCAATGTCAACTCTTTAATTTGACACAAGTCAAGAGAAATTCGAACACGCCAACTATTTAGCCTCTCTATGAA
ATCTAGAAGATTGACAATGTCCTCGCGAAGTACAACAGATGACACCTGCCAAAAGAGCAAATGTTGTTTCAAATTATGTT
AATACATAGATGGTGATAATTTAGATAGAAAAAGGGAACGACTAATATAGTTGAGGTGTGAAACTCGCGAAAATGTGATA
GCTCTAAATTTTACAACAAGCAACTGTTACAAGTGCAGAGGACTTTCTCCAGAATAGCCTAATAGAGAAGCCAAATGTTT
GTCCTGTTACACCTCAAATCTTAAACCAAAAAATGATAGTCTGGTGCACTAAGCTCTCTCATTGTTTACATGCTATCTCT
CTAAACAAAAGCTCTTACTTTCCTAGTTCTTAAGCCCTTACATTTATCAACTATAGCAGATGATTTAGTACATAGAGTTT
AATTATACCAGAAAGTTTAAATCATCGATTCTTATAGGTTATAAAGATTATATTCACCATCTAAGTTACAGAAAGCAACA
AACATACTTACAAGAATATGTAATTATGTGAATGAAAAAAATAATTAAATTTTGTATGACATACCAATGATTTGTTATCT
TCCCCTTTTGTTTGCCCTTAATTTTCTTTTCCTCTTTCCATTCTCACTAATCAAGCCAAAGTAGTTAAAAAAAAAAAATC
CTTCCTTTCAACTTCTCAAGAGAAACAATTTACATCAAACTAAGAATGAAGGAAAATCAAAGGTGTAATTAGAATCTTTT
CTTTTCTAGTTGAGGGTGTATGCAAACCTTACCCCTACCTCAAAGGTACAGAAATTGTTCCTGATCGATCCTCGGCTTAA
CAAAAACAATCTTAAGCATGCAATCCCAAAAAAGGAAGTAATGAAGATACACGAAACAACAGACAATAATAACAAAAATA
GCAGATAGTAATAGAACATAAATTACAACAGGACAATATACTAATCGAGGTACAAGAAACAACATACCAATGAGTTGCTT
GCTAATTTCTCTACTTCGCCTTCATTTTCTTTTCCTGTTTCCATGTATGCAATTCTCAAAATAGATCTGAACAATTACTC
TACTAATTAGTCTCTAATTAACAACAAAAATGTCTAGAAAATATTAATTTGTAAAGAAGAAAGCATTAACACCCAAATAT
TCTTCATTAATCATACCTTAAAGTTGACAAAATGGGACACCCAAATATCTCTTTTTTAACTCTTGAAATCCGAATACTAT
CACGTGATGGAGGCAGTAGTACACATTATCATCTTGGTCTTTGTAAATTAATTGTCATCTTCAAGTCTCTGTAATCAATT
GTGGAAAATATAATATTTTACACTCCACTTGTTTTGAGGTTACCTATAAAAAATTTCTTTTATTTTTTTTGGTTTGTAAA
CTTCTCTATCTGATTCTAATTGGATGTTCCTTTTGGGCGTGCCAGTAAAAAAAAAAAAAACATTATTCTAAAAATATTTG
TGTATGAGACGTGAGAGTTGAATAGTGGGTGGGTAGGGCTGCGAGTGAGGGTGATGATGAGGTGTATTGAGAGTGGAAAG
AACACATTTAATGAGTGTCACTTGTATAAATTTTTATTTTTTTAAAAAAGAAGTCATTAAGCTGTCCCAACTCATTCTCC
TTATGTATCGCAGACATTCGATGCTTATTGCATGACACATAAATTTTGAAAGGTGTTTAGATGATCATTTTGTAAATTAA
TGTCATGTCAAAAGCCTATATTAAACACTTAATAAAGTATTAGTGGGTAAATGACTTTTCATGCAATTAGAGGGGTATCT
TATGTCTTTTTCACTTGATTAAACAATATAAAATTGTAATGGTTGGGCTCAAGATAATTTGAATTGGGTTCAAGCCTAAC
CCATTTTAAGAGAATCCTTAATTGAGTCCAGTTTAATCTCCAATTTCAACCCGTTTTAAAACTCTTTACTAAGATATGTT
CCTATATTAAAGGTATGAATTATTATCTATTTAACATCTTTTAGGATTTATCTATCAATTTGTTACTTTTAAAAAAAAAT
AATCTTGAGTTGAAATTCGAATTGTGATATAAAAGTTAAATATCATTATGTTAAAATTACTGAGATTAATTGGGTCAAAT
TGGGCGGGTCAAGACCCAACCCATTTTTTAGCCCATTTGAGCCCAAAGTAAACTTGGACGGGCCAAGACCCAATCCGATT
TCTATTTCAACCCATTTTAATATCTCCAATTTCAACCCAACCCGCCCATTTGACACCCCTATGATAGAGTGTCACTTGTA
TAATTTGTTTTTTTTTTTAAAAAAAAAAAGTCATTAAGCTGTCTCAACTCATCCTCCTTATGTATCGCAAATGCTTATTG
CAATTTGCATGACACATAAATTTTAAAAGGTGTCTAGATAATCATTTTGTATTAGTATGTAAATGACTTTTCATGCAATT
ATAGGGGTATCTTGTGTCTTTTTCCCTTGATTAAACAATTTAAGATGATAATGTGTAACTTTTGACCATGAGACTAAAAA
GAAAATATAAAAAAATGACTAGTCTAAAGTAGTCCTGTGAATTGTGTTTTTATATTGTCTAATTATTTTTTCTTTCTAGT
AGTACCAATAATACTCCAATTCTCAATTCCTTTAAGCACTTCTCATACACAATCTTTTTTGAAATATATCAATATTTTAC
AGTATGATTGGTCAATTTTTTTATTTAGAAAAATGAGTATTTTATTTATAAAAATAAGAAAAATGACTTTTCTAATAAAA
GTAAGAGAAACAAGTTTCACAAGTGACGTTCTAAAACACCATTTATTTTGAAACAGAGGGAGTAACACCTCACTGCTCAC
ACCAAATATATAGGAATCATAAAATTGCATGTTTTGACTTTTAAATGGGCTAGTCTTTTAACAATCAAATTTATACCTAA
CAAGATATAAGTTTTTTAGCAACTGAAATCATATCTCGACATAATTTATAAAATATTATGATACAAAAATATAAACTTAT
CCTCCTCGAAAAAAGTTATTCAAAAAGTGCAAATGACTAAATAGGAACCCCACCTAGTGAGACATTATTAGTGGGCTTAT
TTTAATAACTTTACAACTCTCTACTGGAAAAGAAAAGATTCTAATTACACCATTAATTTTCTTTCGTTCTTAGTTTGATG
GAAGGAATTTTTTTTGAACTACTTTGGCATGATTAGTGAGAATGGAAAGAGGAAAAGAAAATGAAGGACAAACAAATGGG
GAAGATAACAAATCATTGGTATGTTGCATATAATATTTAATTATTTTTTTCATTCACATAATTAATTATTAGATAGTACA
AGCCCGTGCAAGCACTGGCCCAACTCTGTGCTATAGTAACTAAAAAAACATATGTCATATCATTTTATAAGTGGGAAAAT
TCAAAGCTCAAAGTTTAATTACCATTTTACCCTTATATTAAAATAATTAAATCATACTATATTAAAAGTGGGAAGATTCA
AAGCTCAAAGTTGAAACAAATATTATAAAATATAATTAAATATTTAATAAATAACTCATTTAAATCGGTGTGTTTTATTT
AGAAAATATACTTCGGACTGGTTTAGGAGTCGCCACTTAATTTTTAAGAAAAATCAAGAAAACTATTGTTTTCAATAGAT
TAAAACAGGAAATCAATTGAAAATACCTAAAGAGGGTTCGGGGTTCCTATTAATATTCTAGGAAGGTTTTTAAAGCACCT
AGAATATCCGCTAATGCGGTTATCCGACAACTAATTTATTTGGCTAAAATAATTTTAACTTAATTTGAGTAAAACAATTG
AACTATTTTATAGTTAAGACAGTTATAAAAGGTAAAAAGGGAAATATTGACCTACGATCTAAGTGAGATACTTCTCGAAA
TTTATGCTTTTAAATCTTTTGAAAGATGATAGATTTAGTTAAATTGCTAAAACGAAATGAGCGTCTTTCGGGGATTTGAA
CTCTTCGACCCTAAGATTAACGACAAATATTAATAAGCAAAACAAACATAGTAAAGTAAAGAGGGAAAGAGAGTTGGACC
CAAGTTTGGTTTTTCTGTCCTCCTGGACCAATACTTGGGCCCATTTTCATTTTGGACCTTCGGCCCATTTAAGTCATTTG
TACCTGTTCTATTCTAGCATAATAGGAGTATTTTTCTTTGGGCCTTAGGCCCAATTTTTCACCTGTCCTAAATTCTAACA
AAGCCAATAAACATAATGATTAAATAGGCTTAGGCCTAATAATGACAAAATACAAAAAAAGAAAGGTGGGCCTTTGACCC
AATCTTTCCAAATTATTGATCTGTTGCTTCTTTCAATCTCGGGACCTGTTCGTCGATTTTTATAACTGACTGACTCGGAG
GGGAAAAGATTTGAGCCTTTATGGCTCTCTCGAAATGCAAAGATAGAATACGTGGGGGACTCGGGCAGTGAGTTCATACA
AAGGAAAGAAAAGAATAATCAGTAACATCACAGAAAGGGATTAACACAACTCTATAATTTCAACTGAGTAGAGGGATGAC
AACTTGCATCATAATTGCTTTTGAATATATGACTAACCCTTTCTATAATAGAAATGAAATAAAATAATAATAATAATAAT
AATAATAATAATAATAATAAAACAAGTTCATCTGTCTCTATCATATTGATAGTGGCGCCTCCATGATTTGGCAAAGGATT
ACTATTGACATTGGGCGCAACCGTCTGAAGAGAGACCACATTCTGGTCAATCAGGTCTTGAATCTTATGCTTCAGGTTGA
TACAGTCTTCAGTATCATGTCCAACACTGTTGGAGTGATACGCGCACCTCTGATCAGACCTGTAAAACTTTGAGCTAGTG
TCAACCGGCTTGGGACCCACTGGATGAATATATCCTGCCGCGGTTAATCGCTCGAACAGCTTTGTTCGGCTTTCAACAAG
CGGAGTGAAATTTCTAGCAGGCTTCTTCTCAAATCTAGGATGGGAGGGATCGTAATTGCCTTGTTGCGGAGGAGGCATTT
GACGATAATTTAGAGCGTTTGGACGGGGGGCTTGATAACTGGGATATGAGTTGGTTTGATAATTTGGTTGTGGAGCTTGG
TAGTTCGAGGGGGTATTTTGGTAAAGTGGAGCTGTGGTTTGGTACATTAGGGGAGACGTTTGGTAATTCGTCTGAACGTT
GGCACAGTTGGGGGAGGCATTTCGGTAGTGATGAGATGGGGTCTGGTAAACTGGTGGGGGAGTTTGGTAGATAGTGAGGG
GAGTTTGGTAGTTAGGAGGGGGAGTATTTTGATAACTGGGAGAGGGGGCATTTTGGTAACTGGGGGGAGGGGTATTCTAG
TAATCAGCCTGTGCATAACAAGCCGGATACGAACTCTGTGAAGGTCGAGAACGACCTTGGTATGATGAAGATTTCCTTGG
GGTCTTCTTCCCCTCATAAGAGATAGATGACACATCCTCTCTTTTCTTCTTCAACAAGCCCGAAGATCCGGGCAAGGTAG
CAACACGACCAATTTTCTCGGTTCTCAATCCATCTTCGATAGTCTCACCTACCTTGACTATCTCAGCAAATTTTGCTCCA
ACGAGCAACATAATTCTGTCATAATATTCGGGCTCCTGCACCCGCACAAACACTTCAACAATTTCCTTTTCTGACATAGG
CGGTCTAACTCTAGCTGCCTCCTTTCGCCATCTATATGCGAATTCTCTGTAACTTTCGGTCGGCTTCTGCTTCATCTTCT
CCAAGGAGTAACCATCAGGAACGATCTCCATATTGTAAGCGAATCGTTCGATGAAATCCTTAGCCAGAGCGTTCCAGCTA
GACCACTGTCTCGTTTCATGAGACGCAAACCATTCTAGAGCCTCTCCGCTCAGACTTCGGCTAAAAAGCCGCATTAACAA
TGCTTCGTCTCTCCCAACTCCTACAAGTTGGTCACAGTAGGCCCTCAGGTGTGCTAAGGGGTTCCCCGTTCCTCCGAAAA
TGTCGAATTTTGGCACCTTGAACCCTTCTGGGAGGTCCAAATTCGGATGAGTGCACAGGTCTTCGTAACTCAGCCTGGCG
ACCTCAGGAATGCAGTTCAACTCCTTCATGGCTTTTCTAATTTCTTCCTTCATATCTATCTTGGTGGTCTCTTCCTTTGA
CATCCACTCTCTCTCCCTCTCCTCATAGTGGTCGAGCTCCGAACCAGGGGCATCATGCTCGTTTGGGACCGGTATTTGGA
AAGTGATTTTTTGTGGTAGTGGTGGAGCAATAGAGGGACTCTGGCCATTTAAAGGGGCGTGATAGTTTTGGGGGAAAGTC
TGGGGGTTGGTGTACTGGTTTTGGTGAAGGAGGGAAGTGCGTGGGTTATTAGTGTTTTGGCTGTGGGGGGCTAGGCCAGT
TTGGTGGTTTGCATTAGAGGGAGGGAGTGGTGCTTGGAGGTTGGTATTTTGAGGAGGGGTGGTGTTTGATAAGAGGCTGA
AGCGTAATGGAGATTTTAGGTGGTAAGGTCGATGATGGAGGGATTACGAGCAGGACTTGAAGGCGGGTTCTGAGCTTGTT
CCACGTTAGGAGGGGGAATGTAAGCTGGAGGTCTTCCGTCTGGTTGAGCGTTAACAGCAAAAATCGGAGGAGGCAAATCT
TGTTTTCTCTGCATCTCGACCCTCATCTCAGCAATTTGTTGCATCAACTGCAGGATCAATTCATTCTGATCAGCAAGGGC
GGGCTGAGCCACCACGACATCAGTAAGGCTGGTTTCTTCGTTGTTATCACCCATTGCTGTTTTTCCCTTTTGTGAGCTTT
GATTGGGGAAGGAATCTGTGGGACCTTTAGATCTAGTGAAATAAGAATGATCAGTCAGTGTATCAACACAGATCGGTTCT
AACTACCTGTAGAGAAAACAACTCAAAGGCAAATCTGTTAGTATTAGTTCTGGATGAATAATGCAAGATATCACATAGAA
AGCAGATAAACACATAAAAGTTGCTTCGTTTGAGAACACGTTAACCCACGAGTAATAGGGACTGATTTTTTGAACAAGCA
GGAATTTGCTCATTTTATTTTGGGGTTAGTGACTCAGAAAGGCAAAATTGTGTTAAGCTAAGGTCTTCTTGTTGCATCTT
CTGGCATCTGTTGATCTGAACTCAATGTTTCCTTGTAGAGTGAAAGAGGGGGAATTTTTTTTTTTTGAAAAAGATAGGGG
TCGGGCCTTGAAAGACTGCCTACGTATCTCCCAAGGAAAATTGAGGCCCTACGTAGTTCGAATACAAAGGAAATTTTCAT
TTTCATTCGTTCATTTCTGCAGATTACAAAGAAAGTGAAAAACAGATAATAAAGCTCCTAAAAGATAAAATGTGCTTCCA
TCCAAGCCATTTTTCTTCCGATTGTTGCATTAATCATGGAGGGGTAAACTCGTATGCTTCGAGGGCGATTTCTCATTCCC
TTCTTTCCACCGTCCTTGTAGAGGAGACCTATAAACGATTTCCTCCCCAATATCTTCCTCAGTAGCTCCAATGTAAGTGT
CCGTGGGACCATTGCTGGTGGTCTCTTTGGCTGAAGAAATAGTGTTTTCCACGTGGCTTCCAAAGCGTCATGGTTGCATC
CTTGAAGGCATCGCATTTTTTCCGCACAACAACTATCTCTTCATCTATAACAGCCTGTTTTGTCATCTTAGCTGCCAACT
CCGCGTCTAGTGCCGCATTTTCTGCTCGTGCGACCACGGTGGCAAACTCCACTTCTATTCTTTTTTCTCTAGTTTCTTGG
ATCTCTCGCTTGAGCCGCTGCAATTTCATCCTCAAATCCTCTTCGGTTAGCTCTATGTCGACACCCTTGCCTCTTTCCAT
CCTAGCAGCAATTTCACCTTTTCTGAGATGATAAAGTAATATTTTAGGATTTGGTAGTAGGATTTTATTTTTGGCTGAGA
AACTTAAGACTCATGAAATTTTGGTCGGACATTTGGTAGTGACTTGTATTTGGCATTGGGGAAATTTTTAGAAAATTTTC
GAAAAGGAGTAGGCTAAAAATATCCTCATTCAAAGCAACAATACCACATAAACAGTTTAAAGCACACAAGCATATATCGC
GTGTCCTAAACAAGTAGGGGGCCCTTTTGTGCCAAGGGTAGACCTAGCGTATTTGAAAGATGTATGTGTAGAATTGAACC
ATTTTGTTACCCCAAAGCAAATTTCGCATATAAAGTGATGTTCAAGAAGCGAAAATAAGCAAAGAAAGTAGAGAATAAAC
GAAAAAAATACAAAAGAAAGACCCACGCAGGGGTCATTTGAAAGAGTACCAAAATGCAAGAAAGGCAAGCCCACGCAGGG
GTAAATAGCAATAAGTACATATATAAAAACCCACGCAGGGGCGAAATCCGCTAAGACGCTCCCGATGGCCCAGCCTCTGA
TCTGCTCCTCTTATTTTGTGCCATGAGATGTTGAAGCCTATATTGAATCGTTAGCAAATATCCTTCGCTCCGGCGGCCTT
TCTCTTCCCAGTCTTCGAGACACATTCCGCTTTTCTTATCTCCAATTCATAAGTTAAGCTCTCCTAAATTGCTTCTCAAG
CTTTCTAACTCTTGAGTTACGCTCTCGAGGGCGTACTTGTCCTCTTCTTGCTTTCGGAGAAATTCCTCGTGCATTTCCTG
GGCTTCTCTTTTTACCTCTCTTAGTTCTATCAAAGCTTTGGACTCTTCGTCCTCTATACTGCGGTAAATGTTTGGAACTG
AGAAGGAGATACCCTGTATATTGCGCTTCAACCAAGCTTTGTAAGTTTCATCGTACCCTGCATTAAATCGATCTATGGCA
ATAGTGTCCTTATTCATTCGCACTGCTCTTGTCCATTCTCTCAGCATCTCTGAAGCCTCAGGCACTCTATCATCCCCGAT
GTCGAACATATAGATACGGTAGCATTCTTCTGGAGGTATAGTCTGTCTTCTTCCGAACTGTCTCAGGACCCGGATGGGTG
CATATGGGCGAATACCTCGAATACCTGGCAGAGGAAGCACAAGTTGTCTGTCGCCCCGTACTATGGCATCTTTCGAGATG
AAAAGGTCAAACATCCACTGGATGTTTTCTTCTCTCAACTTAGAAAAAATTTGAGCCCATCTTTCTCTGATTCTTCTTTT
TTCTAGGTCTGCCCAGAACAACATGTCATTCAAACTCTTAAGAGCGTTATGCTCATCGAGGGTATGGAGTTCTTGAGTTC
CGTGTCTCTTCACCAAGTGACTCATTATCCACCATTGAAGAAGAAGGTTGCAACCCTGAAAGTAACGATGCCCTTCCTTG
CATTTTTCCAAAGCACGGTACATGTCGGAAAGGATGACAGGTGCGATAGGATAATACTTTACTTGCCCTTGGTTCAGATG
CCCGTGGAACAGAGTGTGCGCAAGCATTATCACTCGGGTGTTGATACTGAGGCTCGGGCCGTGTGGGAAAACCATGGTGC
CTAATAGTGCGATGGTAAATGTCAAATGTCTGATCTCGTCCCATTCTCTGAAAGTGACCCTGAACTCTTGGTTGTAATTC
ATATAAAAGCTCGAATCCCCGAATCTAACATAGAGATCCATGAAAGAAACGCTAGAACCTTCGGCCCAGTAAGCACAATT
CTTTCTTAATCCGAGCCAGTTTACAATATCCTCGAGGGTAGGCTTGTTAGGGATTAAAATGTTTTCCCGTTTTCTCACTC
TTCTTTCAAGCCCTGTACCGACTGTGTCTATTCCGTCCCGAATTTCCTCAATTGTCGGGGTGATTTCCATGGTTCCAAAT
CGGAACACCATTTTCTCGTTGTCCCAATAGCCTGTGAGGACTTCAATCAGTTCGGGCCACCCAACCATGTTGATGAGTTC
TGTTAGGGCTTCTATATATTTGTTGAGGACCCTTTTGTGGACCACAGTGAGGTCGTTGTACCACATCTTGAGCAAAACTG
GGGCTTCCACTACCATGTCAAATTTAGAAAATCGATCCATACCTACAAAATAAAGCACGATTAAGATTCCCTCCCCAAAT
AGGCAACAATCAGGTTTCTACACATACATCTTTCAAATGTCAAACAATATGATATGTCGTTAGGTCGTGGACCTTAGACA
TAATTTTTGACGGTTTTACTAATGGACTTAATACGCCTTGGGTATTAAGCCGTCTTAGGCTAATGCTTAGATTTGGATTT
GGTTTCGCTCTACTCTAGGTTGACTAGAATTGGTTGAGAAATGACGGTTACCCGAGTCGGACAAACAACGGGGTGAAGTC
TAATAAACGACGTTGGATGACCACAAGCCAACTATTCGTTTATCACTTCTAAAGAATTTAACTTGTGTTTTTTCTGAAGG
ACAGCCGTGGTAAGCCACGTAACCGCCTTTTTTCTAATGTAATCTATTTGTCGTTTGACGGAATCGGGTGCCATGAATGC
CACAATTAATATAAGATAGAATAATTTAAACAAGTAAACAGTTTAAACACATAGCCAAATAACTAATCTTAAGGTTAGAA
CCATTCAAATCACCAGCAGAGTTGCCATTCTGTTTTATTTAGAAAATATACTTCGGACTGGTTTAAGAGTCGCCACTTAA
TTTTTAAGAAAAATCAAGAAAACTGTTGTTTTCAATAAATTAAAACAGGAAATCAATTGAAAATACCTAAAGAGGGTTCG
GGGTTCCTATTAATATTCAAGGAAGGTTTTTAAAGCACCTAGAATATCCGCTAATGCGGTTATCCGACAACTAATTTATT
TGGCTAAAATGATTTTAACTTAATTTGAGTAAAACGATTGAACTATTTTATAGTTAAGACAGTTATAAAAGGTAAAAAGG
GAAATATTAACCTACGATCTAAGTGAGATACTTCTCGAAATTTATGCTTTTAAATCTTTTGAAAGATGATAGATTTAGTT
AAATTGCTAAAACGAAATGAGCGTCTTTCGGGGATTTGAACTCTTCGACCCTAAGATTAACGACAAATATTAATAAGCAA
AACAAACATAGTAAAGTAAAGAGGAAAAGAGTTGGACCCAAGTTTGGTTTTTCTGTCCTCCTGGACAAATACTTGAGCCC
ATTTTCGTTTTGGACCTTCGGCACATTTAAGTCATTTGTACTCGTCCTATTCTAGCATAATAGGAGTATTTTTCTTTGGG
CCTTAGGCTCAATTTTTCACCTGTCCTAAATTCTAACAAAACCAATAAACATAATGATTAAATAGACTTAGGCCCAATAA
TGACAATATACAAAAAAAGAAAAGTGGGCCTTTGACCCAATCTTTCCAAATTATTGATTTGTTGCTTCTTTCAATCTCGG
GACATGTTCGTCGATTTTATAACTGACTGACTCGGAGGGGTAAAGATTTGAGCCTTTATGGCTCTCTCGAAATGCAAAGA
TAGAATCCGTGGGGGACTCGGGCAGTGAGTTCATACAAAGGAAAGAAAAGAATAATCAGTAACATCACAGAAAGGGATTA
ACACAACTCTATAATTTCAACTGAGTAGAGGGATGACAACTTGCATCATAATTGCTTTTGAATATATGACTAACCCTTTC
TATAATAGAAACGAAATAAAATAATAATAATAATAATAATTAAAAAAAAAAAAAACAAGATCAATACTCATGTCAACTTG
TGCTCAGTCAATAATATTCAAGATAAATAAACAAAATAAATAAATAAAGAAAAGATAACAAATTATTATTTATTTATTTT
TTAAAAAAAACAAAAAGTTTAAGTTAAAATTTTACTGGAATATTTATTTAACACTCAAATCCATATATGATCATTAAAAT
TTTGGAGAAACCATGTCAAAAAATGAAACACGCCAATTGACCAACATGATATTTAAGAGCTCATTTGCGCATGCTTTTTT
TTTTTAGAACGAAGAAAAATACCGTTTTTACAAACAAATCAACAGTGAACTAAAGGATATTTGATTCCCATCCTATAACT
TAGCAGTAAAGGATTAAGGGGTATAATTCTCAACAAATTATTTTAAAGAGTCAAGCATTGGTGTTCACGGCAAATAATGA
AGAACTGCAATGAAACATCGAGTAAACCATAGCTTGTTCTAAATAAGAAAACATCATGTCGAAACAATAACCGACCAGCA
ATGTAATAAGGCCTTTCCGACATAAAAATTTATCACTTCCAAAAATTGGTATCAAAGGTAACATACTTCAACTAAATTTT
TAAAAGATGAAACTCTAACAATACTAAAATCTAGAAGAAGAAAATCAGAAACTCGAATTCCATACCGACGCAACTACGAA
CAGTGACTCATTTTTATCCAAAATATTAACCAAAAGAGGGCAGAGAATCGAGTAAAGCAATACTTTGTGCAGATTTTAAT
ATTAAAGGCATTTACATCAGTTCGTGGGGATAAGAAAGAGGGTTAAGGAACTATCACAGTAAGCAGAGAAGACATATGCT
ACCCAAACTTAAGTTCCATAGATAACTCTTTAAATGTATTAACACTAAGACCATTTAAAGTGAACAAGCTCAGGCATATT
TGTCATCAACAAAATGAACAAGAGCAAAACGAGAAACACATGCTAAAGGCACATACAGAGAAAAAATAATAATAATAATA
AAATAAAATTTAAACCTAAGGGAATAGGATTGACCCACTGCTTTTGATTTACTCCAACAAAATATACATATACTATGATC
ATGGAACTAAAAGACGAGGCGATAGACAAAAGAGGCGAAGAACCTCTACTCTCATCAGTATTCCGAAGCAAGCAAACAAC
CACACTGATATACGACCAATAGTGAGTCAATAGTATCCCAAACATTAACATATAAACAGCTTACATAATCAAGAACCTAA
CAACAACACATTAAGAGTAAGAAAATGCTTGAACTAAAAATGAATATTACCTTTTCGAAGTGCAGCGAACGAGACGAAAA
CGAGCGAGAGAATGACGACCTCTACCACCAAAACGAGGTTACGAACTCTCTATGAATGAGCAAGGAAATCGCACTATAGT
CTCACTGATCTCTGTTTCAAATGTGCTTAGTATGTATATATATATATATATATATATATATATATGTATACATATATTTT
GCTTAAATTGTTGTAAGTATTCTTTTCTTTAAGAGTTTTCCAACAAGACCAATCCCCCTCAACATAATGACTAAGAAGGT
ACTTATAGACAAAGATTAGGTTTCGAGAAAATGGGGGGAAAAGACAAGAAAAAATGGGCAAACCAAAGCCTAATTCAAAA
TCAAAAATCCTTTCACCATTCAAGCCAAACCTCTTTTTCCTGCGATCTCTGCCCATTCCGAAAGAGGAAAGGGCGAAATC
GACGCTCGGGATCGATCTCCCGTCCTCTCCGTGCCACGCGGAGCGATCTCACGGCCCAAGGATGGGAGACACGGCTGGCA
GATGCTTTTTGCTGTTGTTGCATCGATTCAGGATGGGTTTCGTTTGATTCGCTGGAGTCTCTAGGTTGTACCTGTGAGGA
AGAACGTGTAGGGGTGGGGTGGTGTACGCGTATTGTTGTTCATTGCAACATTGGGTTTCTTTTTTTGTTACTGTTTTGGG
TCGGGTCAGCGGGGAAATGGGCTGGGAATTGAAAGAGAACTGATGGGCTGTAGGAAGAGTAAATTGGGTCGGTTGGGCAT
TGAAAAAGAATTGAAATTGAGGAATTGATGTTGGTTCATCTGGTGGGCTGCGTGGATTCACAAGTAGGGCCCAAAAAATG
GTTTCTTCTGATGGGTTGAGAACATAGTGAGGAAATAACTACAATTGCAAACACAAAGAATTGGAATTATTACCAATTGA
GGTTAAAAACTTAGCCGGTTTTGAAATTGATTGATGAATTCGGCAAAAATCTAAATAAGACAAATTAATATAAATAAATT
AATGAGCTTCTTAATCTTAACGAAATAAAATAATTAATTCAGTTACGAAATAATTACCTTAATTACAAACTAATTAACTT
GAAATTATAACTATAATTTAAACTAAAGTAAATAAATAAAATACTTAGCTAAAATGTAAACCTTTTTTTTTATATATATA
TGATTTTCAAATATACTAAATTACATACGTAATTAATTATATAAAACATATTTATTATTAAAAATTTATGAAAGTGACAA
AACTATTTAAAATAACTAAAAAAAAACTTTGTGAATTTCCATAACAAATAAATTATTTCATATCGTTCAAAAATTGAAAA
AGCTCAATGACTAATCTATATCGTGGAGGTCCAAAATTGGGTGTCAACACGGTGCATGAATCAAATTCGCATTAATAATT
AGTTTCTCTTTTTCTGTAAAAATCAAGAATATTTGAAGAGTTTTCCATTAAATAAATTTGATATGGACTAAAATCATTGA
ACTAATTTAATGCAAATTAATTTTATCTACTCAAAGGTCATCCTAGCTACTGTTATAAAATGCCTAGCATCGTCTTCATG
TAAATGACAAGAGGAGGATGAGAGATTATCATGCAAAAATGAATTTTGCTCATCATTTTGTATGTGCAGTAATTTACTTT
TGTTTTTATCCGCTCCTTCTTGTCTGGCCTAAGTATTTTATATGTCCTTTTTAAATATTTTGATGTACTTTCTTATGATT
TTGTTTTTCTATTGGAATATCTTGTGTCCTACATGAAGAAATTAGTGATATACAATTCATGCTCTACTATGTTTCTTAAT
TACTGATGAAATTCATAATGAAAGATTAGTCAGTTAATTTGACATGCTTATTTGGCTCTCGATAGAGTGTTCTACTTTAG
TATAAATATATTTTCGAAATTATTATTTATGAGTAGAGATAGGAATAACTAAATGAGAAATCAAATATGATTTAAAAAAA
AAAGAATCCATACCCTAAAATAAAATGGGCCACCGAATTGGAGATATAGGATGAATCATACTCTATATAGTATATATGTG
ATTTTGAGGCTGTATTTTTATTTAACTTTTCGTTTATATGTATAAACTATTGACCTTATTAGTCTATTATTTATGTGTTG
AAACATTCATTCCTCAAAAATTGACCATATATCTAGAATAAGTCATTTTGAAAAGTTTGTATTGCTCAATTTATATTAAT
TATTCAAAGAGAAATTTTATGAAAAAAGGAGTATTATTCTTTTCTCTTCATAAATCATGTGTACAATACTTCTCTAAGGT
TAAAAAGAAGATGTATATGTGATATAATAATAAAAATAATTGACATATTAATTATGGTGATGACTGCAAGTGTGATTCGT
AATGTACCAAGTGTTTATATCATAAATTTGCATATGTACCACACTGATCAAATCTTTTAGAACTTATAAATTGTATGCAT
CAAACGACTATATACTGTGATAATAAGCTATTTATTGTTGATGTAAAATTTTAACTATGGCTGGAAAATTGTCAAACTCC
AATCTATAGATTATTGACCGGAGCTGGACCCATAAATAGATAAGTAGTAATTGTCCAAAGTAGAATGTCTACTTTTGCCT
TAGAGATATTATTTTATTTATGAGAATGTGATATTCTTCTGCCTAATTATTGAATGTTAATTATTTCTCATATCCATAAT
TTTTTAAAATTAAAAGTTCAATTTGAAGAGTCATTCTCCACTATTTATGTAAAAACACTTTGAGAATTAAAATTTTAATA
TGCTTTTTAAGAATCAATTTACAAAGATTGATATTATCATATGAAGGAAATTGCACTATTGAACATGAGAAGAAAAGAGA
ATGAGAAACTGCACATGAAGGAAAACAAAAAAAATACGAGACATATCATCTATTTAATGTTCTTTTTCATAGTATATCTT
TTATTATTTAGTGAATAAAATATAAATGGTAAAACTACTCTTGTTAATTTCAGCATTTCCTATTTATTACTCAACTTTTT
AGTATATAGAAATTTAATAATAATAAGGGACAAACGTGCAAGGCACGTTCTCCGAAATTAGTATATATATATATATATAT
CATTAGCATTTGCAAAACAATTATGTACTAATAAAAAATGATAGAACTCCCTTGGATACACTTCAAGAAACTATCACTTT
AAAGAACCTCCAATACCGATGTTTAGAATTAAAATAAAAAAAATGGGAAAATGCATAAGTACCCCCTCAGCCTATGCCCA
AAATCCCTGAGACACACCTAACCTTTACTAAGGTCCTATTACCCCCCGAACTTATTTTATATATAATTTCTACCCCTTTT
GGGCCTACGTGGCACTATTTTGTGGGCCCAACGCGTGTTGACAATTTTTTCAAGGATAGTGCCACATAGGCTGAAAAGGG
GTAAAAAATCAATAAAAAAATACGTTCAGGAGGGTAATAGGACCTTAGTAAATGCTAGGTGTGTCTCAGGGATTTTGGGT
ATAGGCTGGGGGGATACTTATGCATTTTCCCTAAAAAAATTGCAAACAAAGAAAAGGAAAAAAAAAAGTTTATTTTATAT
GCACAAAAACACAGATAGGAGTACTGCAAACAATGTTGAGCAATTTTTAATCAACAAGACTTAGGCCTATTTAAATTATT
TACATTAATAGAGGTCAAACATGCAAGGCACATTCCAAGAACTAATAACTTATAAGAATCGATGATTTAATCTTTGTTTA
TATACACAAAATCATATGCTATAGTTGAATTTATAAGAACACACGAGTTAGATTGATCTTGTAAATTAAAAAAATCACAA
AAATAGCATGTATATAACGAAAATCCTTTTTTTTCTTTCTTTGTCAAATAAGTTTTATTTGTGTGCTTTTATATTAAGCA
CAATTACCTATGGATCAATGACAACTATGGGGTACTTAATGTATGGACAAAATTTAATGTCACAAATAACATTAAATCTC
CCTATCGGGAAAATTAGTTTGAAAATCGCGATATATACGACACTCGTTAATTCAATAACAAAGTATGCTCTTGTCGTCTC
TCCAACTGTAATGGCTATTGAAGATAAATTACCTTTACGAAAGAGTAAATTTATCGTGAGCTACTTCATCAGAACATTTT
TGGTCATCAACACAGTCATTGTGGCATTAACCGTTCCATTTTTTGGATATGTCATGACATTTACGGACGTGCTTTTGGGC
GTTTCCGTGTCGATATTGTTACCATGCCTATGCTATCTCAAGATCAAGAAGCCTTTATATTTGGAAATTATGTTTATTGG
TATGATTTTAGTTTTTGGAACTTACACTTCTTTAAATAGCATTATTAGTGATGTGTAGGGGTGACGAAAGAACGGTTTGG
ACATAATTTGGATGGGTCAGAATGGACTGAATCAATGGGTCGTTGCTCAAGCATGTCTTAAGTTTATTTGGACTATAATG
ATCTGAGTCAAGATGGGCTAGATAATGGTTTGTAGATTACAACTAATACATGGTAATGAAAAGCAAGCACGCATACAATA
TCTCATCCGTACAATAAAGAACACAAGTGCTGATAGCTAGCACTGTTTAGACTTGATAAACAGTTATTAATGTTATTAAT
GTCTTGAGAATTTGTATGCGCTAGCTCGATTTGATCTGATCTGCAAAGAACATATATTGTATAAGTTAAAAGTAATATTG
TAAAACACATAACATTTGTAAAAGTAATAAGTTAATCTGTTAATGAAGCATACCTCAACCACAGAATTCTACCTCAAGCT
TGTCTTCTCCAGTCATTTCTTCAACATATTCCTTAATTTTGATAGTCGACTCTCTAAGCTGAGGGCTGAACCATACTTTG
ATAAGCTCTAATGACGCAATATCTCCAAAACTGTCTGGGATCTCCATAAGCTTATAACATCCACTTATATCTAATTTCTC
GAGCACGGGAAAGGATTTCTCTGCATCAACCTGCCATTCAGAAAATCTCACACCAGCCAATCGTAGAGATTTGAGATTCT
GGAAGGTGACATCTTCCATGTTCCATTCTTTTCCCTCCTCGATGATTGTATCTTCTAGAATTAGTTCTTGAAGGTTGGGT
AGTCTAGCAATTCTTGAAAGTGTATCGGATGTCAGAGCGAGCCATTGCAACCACAATATCTTCAAGCTCAAAGGGAAGCC
ATGTGTATATTCACTGAATGAACGCCTAGAAGCAGATAAACTGAGTTGTTCAAGTTCGTTAAGGACATCCAATCTTGGAA
AACAAATCTTCTCTGCTGCACAATCTGGTAGTTGTCCGATACAGACTTCAAGGTTTTGAAGATTAGGAAACCTTTTGAAA
AAATCCTCCGTGTCTTCTGAACCGGGAAGGTAGAGCGCATATAATGTTCTCAAATTTTCTAACCTTAAATCCTCATCTAA
CACAGTTGGTTCAAAGAGAGCACAACACCTCATCCGCACATCTCGTAGCTTTGCAAGACTCCAAAAACAAGGCGATAGTA
TCATGTATGATCCCTCTGCGTTAACCACTGTCAGAGTTTCTAGATTGCAGAGGTTTGAAAATGACGGAGGGAGAGCTTTT
ACCTTCGTCTGAATGATTAAGTACTTCAAATGAACGAGCATACCGATTTCATTCAGCAAAGAATCTGTCAATGTTATGCC
GTACAACTCCAAACTTTTGAGAAGCCTCAAGTGTTTTAGGTGACTCTTGTGGGGAAGACAATCCCTGATTCCACAAACCT
TCAGAGAGAGGAGGTGTTTAACATAAGGATTCTTCTTTTCTGGATTACACACCACAAAAATTTCATTCAAACGAAATATA
TATTTATTAAAAAGAACGATAATTCCACGTGCCATAAGATCCGAAGAAGAAGAAGAGGAAGACGGAGCTTTTGAACCTCC
TATGAAGTGAAGCAACTTTTCCTTTGTAGATTTTATATAACAAAAGTCATGCACAAGATCATGAATTTTGCAAATAGAAT
TATCAAAAGGTATTACCAAACTACTGGAAATTAACTCATCCACTACTTCTTCTGCACTTTTCATCTCAAGTCCTTGAGCA
CTCCATAAATCTTTCAACTGAGAGATCCTTATATCTTCGTCCTTTGGATAACTTGCAAGGTAAACCAAACACGGCTTTAC
GTGATCTGACAAATGGTTATAACTTAATTGTATAACCTTCACCACTTCCTCTTCATCCTTAAAAATAAAGGAACTCAAAT
TATTCAGAACTTCAACCCACAATGCCTCTTTCTTTTCCTTCCTTGAAATGACTCCACCGATTAGATCAAGTACTAAAGGA
AGCCCATCACACTTTCGAGCTATCTTTTCTCCAATATCCTTTAGTTCATCAGGGCAACGCTCTTCTCCGAATACCCTTTT
CTCTAATAACTCCCAACTTTCTTCTGGTCTTAGCAATCGAAGATAAAGAGGATCACTGTGGAGTTTACCATGCAAAGCAA
CTTCCTTTTTCCGACTTGTTAAAATCACTCTGCTTCCTTTCTGAAATTCAGGAAAAGGTCTTGTTAGCTCATCCAATGTT
GCAGTATCCCACATGTCATCCAAGACTAAGGTACCGCTGTCCACATAGTTTTTTCCGCAGCTTATCAGCAACGTCATCAT
CTATGTCATCCTCACTGAATTTTTCTTTCAAACCAATAACTTGATTGAAGATTTTCTGCAACAACTTTTTCTCATAACGT
TCCTGGTCGACTGTGCACCAAGCACAAACGTCGAAATGATCAACAATGGACTTATCATTATACACTCTGTAAGCCAAAGT
AGTTTTTCCAAGTCCTGGCATGCCGACTATGGAAATGACATCTTTCTCAGCTGGTCCGCTGGTGAGCTTCCTAATTATCC
ACTTTGTCTCCTCCTCAAAACCTACAATTATTTTACCAACTGTACTCGATGAGTTTCTTTCAACCAGCTTGTTGGGAGCG
TTAGCAACAATAATACCGCTGCTCTTGGGGATCTTCTCTTGTACCTCTTTTTTGACAAGCTTGATCTTTTCTACGGTATC
AGGAAGTATGAAGATGAGCTGTAATAGACCATGATCTCGGGCAAGAATTGAATGAATGGCATGTTCCGCCTCATATGCCA
CATCTAGAACACGAGTCCAAAGATCTCTATGCAACTCTTGCTCAACATACCCGAAGAACGATCTTATGATTTCCAGGTCT
TCTTTCAGCTGCTTAATTTCTTCTTTTATAAAAGCAACTGAGGAAGCATTGGAATTGGCCAAGTCATTCAAGTTTGTGAG
TAGAAGAGTCGTGAAGAGCGGTCCATCACTCATGGGGAAGCAGAGCTGAGACAAGTCTGCACGGGCTTTTAAGAAATCAT
TCTTGAGATCTTTCTTGAGGAGTTCAATATTTTCCATCAAGTTTAGGTTTGCATCACTTGCTTCATTCATATTCTCTTCT
ATGTTGCGAACAAGAACGAATACCTCCTTGGTAAGTTCTATAACACGTGCCAAGAGAACAAACAATTTGTCATGACGAAT
AACGTCCTTGAGCACATCAGTAAGAATAATCAATAGGAACTCTATCATGACATGAATGTTACACGTAGAAGCGCTAGGAG
TAAGAGCATTAACCATGTGCTCTTGTAGATGAATCAGAGATACTCTAAGAATGTCCGGAGAGGCTTCTAGGAGCTGCTTG
ATGAAACGTCCAACTTCTTCCGACTTTGAACCTTTCAAATTTGTACAACATATGTGCATAACCTCCAGTTCAACAGGAAT
AACCTCCACGAGTAGATTAGCTAGCTTGGAGTCTACTAGAGAGACAGCTGATTCATCCAAAAGAGTAAAACAGCAGAAGT
GTCCATTTTCACAATTCAAAAGAGTAAAACAGAAGTTTACTACTCTCGGAGCCATAAGTTGAAGATGAGGTAAGACATAT
TCGATTGTTTCATACTCAATGCAACCATTTACTTTCAACCTAAGGAAATCTCTGAAGAAGCTCATATTGAGTCATTGATG
GGAAAATATATCCAGAAAAACACATGAGTAGACATTGGAGACACATGAGGATGTCATCTAAAAGTTCAATGAAACGATCC
TCGGTCATGGTTGTTAAACGACTTGGTTCAGCATATCTATGTGAGCTAATATAACTATTGATATTCACGAAGAGGTAAAA
ACACTTTATATTAACCAGCGTGTCTTCTCCACTTGGATGAAACAGTGACTGAACCAAATCATGAATCTCATTTGATATGC
AAGACATTTCGTCATCACAACTTTCAAAAAAGAAAGAGTAATAAAGATGACAAAATGCGGACACAAACATCAGCTTCAAT
GTCAACTTTCCAATTTGATACTTGGCAAAAGAAGTTTGAACACGCCCACTATTTAACCTCTCTATGAAATCTAGAAGATT
GACAATGTCCTCGCGAAGTACAACGCGGGATGACACCTGCCAAAAGAGCAAATGTTGTTTCAAATTATGTTAATACATAG
ATGGTGATAGTTTAGATAGAAAAAGGGAACGACTGAGTTGTGAAACTCGCCAAAACGTGATAGCTCAGGCATGTTTTGAT
TGTTGACTCTAATTTTTACTCTTACATTACAACAAGCAACTGTTACAAGTGCAGAGGACTTTCTCTTGCTTTTCATGTTC
TCTCCGATAGAACTAATTATTTTTCACTATAATTGAAAAGTTGAAGTCTTTGGCCCTTCAAAAATATATATTTTAAATGT
ACATTTCTTTTGTTACTTATAATTATATTTTTTTATTTGTTTAATTTTATATTGGATGATAAATACATAGGGTAAAATAA
GCAAATCATGTATTAGTATTGACATTGCTTAAAGTGCATTAAGCATGTTTTAGTCCTAAAATGCAAATATTCATTTACTT
TGAAATTAAAAATTTTTTCCCCTTGTTATTACATAATTTTATTTTATATTGAAAAATTATAGGATTTTTTTTTTCCTTTT
ATGATACAATAAAACTAAATGAAGCATTTTCATCTAAAAAAAGACAAATATTTTCTCCATGTTGAATTCTTAAGTAGAGT
ACTATTTACTCATGAAATATATGAGTAAATATGGGTAAACTAGTATTTTACCCAACCCATTTCTTACCCAATTAATTTTT
ACCTATATCAAATATGGGCGGGTTGAATTATTACCCATTTTCAACCCGCCCATTTGTCACCCCTATTCTTAAGCCATTCC
AAACATGTTGTACTTAGGCCACCAAGGCCCGATTCTCATGATCTAATACAAGGTTTGATTATATTCTTGCCCTTACATTT
ATCAACCATAGCAGATGATTTAGTACATAGAGTTTAACTTATACCAGAAAGATTAAATCATCGATTCTTATAGGTTATAA
AGATTATATTCACCATCTAAGTTACACAAAGCAACAAACATACTTACAAGAAACATTAATTATGTGAATGAAAAAAATAA
TTAAATATTATAAACAACATACCAATGATTTGTTATCTTCCCCTTTTGTTTGCCCTTCATTTTCTTTTCCTCTTTCCATT
CTCACTAATCAAGCCAAAGTAGTTCAACTTCTCTTTTTCAGTAGAAACAATTTACATCAAACTAAGAATGAAGGAAAATT
GAAGATAAGCCTACTGATAATGTCTCACTATGTGTGGTTCCTATTTGGTCCTTTGCACTTTTAGAATATATTTTTTGGAA
AAGGGTCAAATATGCCCTTTAAAGGCTTAAACTATGTGAAATGAATAAAAAGGCCCTCCATTTATAGTTTGGCTCAAAAA
TGTCTTTATCGTCAATACTTTGGTTCAAAAATGCCTTGGAGTCAATACTTTAGTCAAGAAATTCCCCTATAGTTACTAAA
TGGGTCAAAAATATCATTTTCCAAAATAAATATATTATTTCTTTTCTTTTTGAACACATCTTCTTCCTAATTAAAATATA
TTTAAGGAACCCTATTCTTGTTTTCTTTCTTTTAAAATCACTTTAACAAATAAAAATATAGGGAAAAAATATTTCTTCTT
AATCTCATTTTATCAATTAAAATAGGATAACTTCATGTATCCTTTCGACGGATAATATATGTCATATAGATCATAGTATA
TCCATCATTATTTTTTATTTATATAATGATAAAAATAATTATAATAAAATAAGAAATTTTAAAAAATAAATTCTGAATTG
GAGGATAAATATTTGCTAATTTTTTTAAAATTATTATTAGAAAAAGAATGTGTTAAAAAAATAAATAATATATTTATTTG
GAAAATGGGCATTTTTGACCCATTAAATAACAATAAGGGTATTTTTGGCCGAAAGTATTGATGACAAGGACATTTTTGTT
CATTTTTCACATAGTTTAAGGGCATTTTTAACCTTTCCCTTTATTTAGGTGGATAAGTTTATATTTTCATATCATAATAT
TTTATAATTATGTCGGGATATGATTTCCGTTGCTAAAAAACTTATATCTTATTAGGTATAAATTTGATTGTTAAAAGACA
AAAGTTAAAGACCAACCCATTTAAAAGTCAAAACATGCAATTTTTTTATTCCTATTTTGTCTGGGCAGTGAGGTGTTACT
CCCTCCGTTTCAAAATAAGTGATGTTTTAGAATGTCTCTTGTGAAACTTGTTTCTCTTGCTTTCATTAGAAAAGTCATTT
TCCTTATTTTTACAAATCAAAAAACTCATTTTTCTAAAGAAAAAAATTGACCAGTCAAATATTTTAATAAATTAATATAT
TTCAAAAAAATTGTGTATGAGAAGTGCTTAAAGGAATTGAGAATTGGAGTATTATTGGTATTAGAAAGAAGAAATAATTA
GACATTGAGAATTGGACAATATAAAAAGACAATTCACAAGACTACTTTAGACTAAAGTCATCTTTTTATATTTTCTTTTT
AGTCTCGTGGTCAAAAGTTACACATTATCATCTTATATTGTTTAATCAAGGGAAAAAGACATAAGATGCCCCTATAATTG
CACGAAAAGTCATTTACACACTAATACTTTATTACGTTAAGGGTGTGTTTGGTACCAAGGAAAATATTTTCTTAGAAAAT
GTTTTATAAAATATTATGATACGAAAAGTTTGTCTTTAGCCAATTAATTAATCATTGGACCATTTTCTCAACCTTAAGGT
ATGATTATTGAAGAATATTTGGGTTTTAACACTTTCTTCTTCACAAATTAATTTATGCTAGACAATTGTGGTGTTAATTA
GAGACTAATTAGTAGAGAAATTGTTCAGATTTTGAGAATTGCATACATGGAAATAGGAAAAGAAAATGAAGGAGAAACAG
AGAAATTAGCAAGCAACTCATTGGTATGTTACTGTTGTTACTTGTACCTCGATTAGTATATTGTTTTGTTGTAGTTTTTG
CTATGTTTGTTACTATCTGTTGTTTTTGTTATTGTTTGTTGTTTCTTTTATTTCCGTTACTTCCTTTTTGGGTTGGATTG
TTTTTCTTGAGCGAAGATCTATTGGAAACAGTCTCTGTACTTTTGAGGTAGGGGTAAGGTTTGCATACGCTCTAACCTTA
GATCCCACTACATTGAGTATTGTTGTTGTCGTATTGAATTTGTTTTGTTTATTTTGCTATTCTACTATCGTCATTTTTAT
TTCCGCCCTTCTTTGATTACATCCAGAGTAACATGGTATTTATTTAAAGAACTGCTCTTTGATTTCTCATAGTCATTTTA
AGAAGAAAGTTGAAGATTTTTGAAACTTGTGATCGATCCCTCATGTGTTGATGAATAGCCTAGGACACTGTAGGCACATT
ACATTTTGTTGTTGTTGATAAGGTAAGATAAGAATTGCCGAGTAAATAGATATCAGTAAAGTCTGCGTACACTCTACCCT
TCCCTGACCCCATTTGTGGGATTACATTGGGTATGTTATTGTCGTTATGTTTAATTTGAAGGTTTTTATAGGATGGAGTT
CTGTTATTGTTAAAAAAAGGTAGTTATTCGGGTCATGGAGCGGGTCAGTAAAGTGGTTTTAATGGATGTATTTTTTGACT
TTTGGAACAATTTTCGTTAGTTGAGTGACTTTCTGAGAAATCTAACTCTCGTGCTTTTTGATATAAAGTACAAGACAAAC
ATTTAGCAGGTATCATCTGCTGTACTTTGCAAGGACATTGTCGATCTTCAGGATTTCATAGAGAGGTTAAAGAATGAACA
AGATCAAATTGTTTTGGACACGGATCAAACTGAAAAGCTGACATTTTTGTTGGCATGTTTACAGCTATGTTATTACATTT
CGGATGGTCCTAATGCTGAAATGTCTTGCATATCATATGAGGTTCATGATCTGGTTCACTCACTTTTTCATCAGAATAGT
GGAGATCACATGATGGTTAAATTAACGGATCATGTCGCTCCTCACCTTCTTGAAAATATCACAAGTTCTAAAATCGCAGA
TCATCATTATTCTGAGGATCAGTTGGTTGAGCTTTTGGACGTGCTCCTCGTGAATCTCCATTACCTACCGAAGGTTCATG
CTGAGTTGATTTTCCCATCAATGACTTAATATGAGCTTCTTCAGAATGCATTTGGCTATTTAAGAGATTTCTATGCGCTG
AAAGTAAATGGTTGAGTTGAGTATGAGACAATTGAATATGTCTTACCGCAGTTTAAACTTATGGCGGAGATTGTAGGACA
CTTCTGTCTTGTCCTTTTGTCTTATCAACTTGATAAAACAGATGAAAAAGATGACAATGAACTTGAAGTCTCTCAAGTCA
ACTCCATGCTAGTCCATCTACTTTTGAAGATAATTCCGGTTTCACTGGATGTTATGCACATATGTTGTACAAATTTGAAA
GCTTCAAAGTCGGAAGAAGTTGGACGCCTCATTAAGCAGCTCCTAGAAGCCTTTCCAGATCTTCTTATAGAATATCTGAT
TCATTTACAAGAGCACGTGATTAATGCTATTACTCCTAGCACCTCAGTTCGCAGCATTCATGTCATGATAGAGTTCCTAT
TCATTATTCTTTATGATGTGTCCAAGGACATTATACATCATGACAAATTATTTGTTCTCTTGGAAATTGTTGAGGCACTT
ATCGAGGAGGTATCCATTCTTGTTCACAACTTAGAGAAGAAATCAACCGTAGAAAAGATCAAGCTTGTCAAAAAAGAGGT
ACAAGAGAAGATCCCCAAGAGCAGTGGTATTATTGTTGCAAACGCTCCCAACAAGCCAGTTGAAAGAAAGCCATCAACAG
TTGGTCAAATAATTGTAGGTTTTGAGGAAGAGACAGAGTGGATAATTAGGAAGCTCACCAGCGGACCAGCTGAGATAGAT
GTCATTTCCATAGTCAGCATGCCAGGGCTTGGAAAAACTACTTTGGCTTACAGACTGTATAATGATAAGTCCATTGTTGA
TCATTTCAACGTTTGTGCTTGGTGCACAGTCGACAAGGAACATAATGAGAAAAAGTTGTTGCAGAAAATCTTCAATCAAG
TTATTGGTTTGAAAGAAAAATTCAGTGAGGATGACATAGATGATGATGTTGCTGATAAGCAGCGGAAAAAACTATGTGGA
CAGCGGTACCTTATTGTCTTGGATGACATGTGGGATACTGCAACATTGGATGAGCTAACAAGACCTTTTCCTGAATTTCA
GAAAGGAAGCAGAGTGATTTTAACAAGTCGGAAAAAGGAAGTTGCTTTGCATGGTAAACTCCACAGTGATCGTCTTTATC
TTCGATTGCTAAGATCAGAAGAAAGTTGGGAGTTATTAGAGAAAAGGGTATTCGGAGAAGAAGGTTGCCCTGATGAACTA
AAGGATGTTGGAGAAAAGATAGCTCGAAAGTGTGATGGGCTTCCTTTAGTACTTGATCTAATCGGTGGAGTCATTTCAAG
GAAGGAAAAGAAAGAGGCTATGTGGCTTGAAGTTCTGAATAATTTGAGTTCCTTTATTTTTAAGGATGAAGAGGAAGTTG
TGAAGGTTATACAATTAAGTTACGACCATTTGTCAGATCACGTAAAGTTGTGTTCGGTTTGCCTTGCAAGTTATCCAAAG
GACGAAGATATAATGATCTCCGAGTAGAAAGATTTATGGAGTGCTCAAGGACTTGTGGAGCAGATTGAGATGAAAAGTGC
AGAAGAAGTAGTGGATGAGTTAATTTCCAGTAGCTTGGTAATACCTTTCTATGATTCTATTTGCAAAATCCATGATCTTA
TGCATGACTTTTGTTATATAAAATCTAGAAAGGAGAAGTTGTTTCACTTCATAGGAGGTCCAAAAGCTCCATCTTCTTCT
TCTTCTTCGGATCTTATGGCACGTGGAATTACCATTTGTTATAATAAATATCTCTTTGATTTAATTTGGATGAAAATTTT
GTGGTGTTTAATCCAGAAAAGAAGAATCCTTATGTTAAACACCTCCTNNNNNNNNNNNNNNNNNNNNNNNNNNNNNNNNN
NNNNNNNNNNNNNNNNNNNNNNNNNNNNNNNNNNNNNNNNNNNNNNNNNNNNNNNNNNNNNNNNNNNNNNNNNNNNNNNN
NNNNNNNNNNNNNNNNNNNNNNNNNNNNNNNNNNNNNNNNNNNNNNNNNNNNNNNNNNNNNNNNNNNNNNNNNNNNNNNN
NNNNNNNNNNNNNNNNNNNNNNNNNNNNNNNNNNNNNNNNNNNNNNNNNNNNNNNNNNNNNNNNNNNNNNNNNNNNNNNN
NNNNNNNNNNNNNNNNNNNNNNNNNNNNNNNNNNNNNNNNNNNNNNNNNNNNNNNNNNNNNNNNNNNNNNNNNNNNNNNN
NNNNNNNNNNNNNNNNNNNNNNNNNNNNNNNNNNNNNNNNNNNNNNNNNNNNNNNNNNNNNNNNNNNNNNNNNNNNNNNN
NNNNNNNNNNNNNNNNNNNNNNNNNNNNNNNNNNNNNNNNNNNNNNNNNNNNNNNNNNNNNNNNNNNNNNNNNNNNNNNN
NNNNNNNNNNNNNNNNNNNNNNNNNNNNNNNNNNNNNNNNNNNNNNNNNNNNNNNNNNNNNNNNNNNNNNNNNNNNNNNN
NNNNNNNNNNNNNNNNNNNNNNNNNNNNNNNNNNNNNNNNNNNNNNNNNNNNNNNNNNNNNNNNNNNNNNNNNNNNNNNN
NNNNNNNNNNNNNNNNNNNNNNNNNNNNNNNNNNNNNNNNNNNNNNNNNNNNNNNNNNNNNNNNNNNNNNNNNNNNNNNN
NNNNNNNNNNNNNNNNNNNNNNNNNNNNNNNNNNNNNNNNNNNNNNNNNNNNNNNNNNNNNNNNNNNNNNNNNNNNNNNN
NNNNNNNNNNNNNNNNNNNNNNNNNNNNNNNNNNNNNNNNNNNNNNNNNNNNNNNNNNNNNNNNNNNNNNNNNNNNNNNN
NNNNNNNNNNNNNNNNNNNNNNNNNNNNNNNNNNNNNNNNNNNNNNNNNNNNNNNNNNNNNNNNNNNNNNNNNNNNNNNN
NNNNNNNNNNNNNNNNNNNNNNNNNNNNNNNNNNNNNNNNNNNNNNNNNNNNNNNNNNNNNNNNNNNNNNNNNNNNNNNN
NNNNNNNNNNNNNNNNNNNNNNNNNNNNNNNNNNNNNNNNNNNNNNNNNNNNNNNNNNNNNNNNNNNNNNNNNNNNNNNN
NNNNNNNNNNNNNNNNNNNNNNNNNNNNNNNNNNNNNNNNNNNNNNNNNNNNNNNNNNNNNNNNNNNNNNNNNNNNNNNN
NNNNNNNNNNNNNNNNNNNNNNNNNNNNNNNNNNNNNNNNNNNNNNNNNNNNNNNNNNNNNNNNNNNNNNNNNNNNNNNN
NNNNNNNNNNNNNNNNNNNNNNNNNNNNNNNNNNNNNNNNNNNNNNNNNNNNNNNNNNNNNNNNNNNNNNNNNNNNNNNN
NNNNNNNNNNNNNNNNNNNNNNNNNNNNNNNNNNNNNNNNNNNNNNNNNNNNNNNNNNNNNNNNNNNNNNNNNNNNNNNN
NNNNNNNNNNNNNNNNNNNNNNNNNNNNNNNNNNNNNNNNNNNNNNNNNNNNNNNNNNNNNNNNNNNNNNNNNNNNNNNN
NNNNNNNNNNNNNNNNNNNNNNNNNNNNNNNNNNNNNNNNNNNNNNNNNNNNNNNNNNNNNNNNNNNNNNNNNNNNNNNN
NNNNNNNNNNNNNNNNNNNNNNNNNNNNNNNNNNNNNNNNNNNNNNNNNNNNNNNNNNNNNNNNNNNNNNNNNNNNNNNN
NNNNNNNNNNNNNNNNNNNNNNNNNNNNNNNNNNNNNNNNNNNNNNNNNNNNNNNNNNNNNNNNNNNNNNNNNNNNNNNN
NNNNNNNNNNNNNNNNNNNNNNNNNNNNNNNNNNNNNNNNNNNNNNNNNNNNNNNNNNNNNNNNNNNNNNNNNNNNNNNN
NNNNNNNNNNNNNNNNNNNNNNNNNNNNNNNNNNNNNNNNNNNNNNNNNNNNNNNNNNNNNNNNNNNNNNNNNNNNNNNN
NNNNNNNNNNNNNNNNNNNNNNNNNNNNNNNNNNNNNNNNNNNNNNNNNNNNNNNNNNNNNNNNNNNNNNNNNNNNNNNN
NNNNNNNNNNNNNNNNNNNNNNNNNNNNNNNNNNNNNNNNNNNNNNNNNNNNNNNNNNNNNNNNNNNNNNNNNNNNNNNN
NNNNNNNNNNNNNNNNNNNNNNNNNNNNNNNNNNNNNNNNNNNNNNNNNNNNNNNNNNNNNNNNNNNNNNNNNNNNNNNN
NNNNNNNNNNNNNNNNNNNNNNNNNNNNNNNNNNNNNNTTCATTTAAAGTGCACCTTCACTCCTTTTCGATTCTAACTAC
TCTAAGCTACTTCTAAACACCTAAAAGTCATTCCTAACATGATCATAATCTTGAATTCATAATTCAAATTCAAGGTAGAG
TTGAGAGTTATGTTTTGAGAATTCTTTCGAATATTCTAAGGAAATCCCTTTGAGTCTTTTTGAGGAGTCTTCTACAATTT
CTAATAACTTGTTTCAAGACTCGAGCAAGTGAGTAAGAGAATGAGAAGTGTCGTATACATGAGTTCCATGTAGCTTGAAC
ACCTTCGAGTTAAGTCGTTCATGCCCATAATTCGACATGAACCATATTTTAAGAAGTCTTTTACAAATGTTTAAACCTTG
TTTTAAGACTTAAGCTTTGAAGTTAAGTATAGAGTTCCAAGTTAAGTATAGAGTTCCAAGTTAAGCATAGAGTTTTAAGT
CAAGTAAAGAGTATTGAGTTTCAAGTTAAGTCAAGAGTTTAAAGTTGAGTTCATTTCTCAAAAGCTATTAGGGAACTAAG
TATTCCCAAAGAAGTTTATAAATGTTTTTACATTTAAGATGAGAGGAAACTGAGATTTCCAAAAGAATTTTGAGAAGTTT
GAGTACTACCTCTTTTTGAGAAAAGATGAGTTTTGCAAAAGAGTTTCTAAAACATGATTAGTATGACAAATCGAGTATGT
TATCAATGTTTAAATAATATGGTCTCTAAATATACCATCAATGTTTAAGTAGTATGAATATCCCGAGTCATCAATGATCA
TATTAAAATATGGTTTTGAGATGTTCTTTTTAGAAAGAGTTTTCAAGAGCCTTTGGGCTAAGTTTTGAGTAATTATCTCA
ATTAAAGAAAGATGTGTTTAAAACACTTATGAGCTAAAGTATTTTTGGGAGTAGTCTTGAACACCGAATTGGGGACACGA
TATTAACTCAACTCTCCATAAGAACCATGTAGCCAAACATGGGATTTCTCGGGTCATACTTTTTAGATGATCACGAAAGT
TAAGCTAGTGGATCCACTAAGCAAAAGTTAAAGTAAGGTCCTATATCACGGCAAGATATAGGATGGTCATCGGGCAACGT
GAGGTAAAACGTTGTATCATCACTAGGACTCATAGTGGTGGTTATCGGTTAGAGAAACTCCCACAGTAGAAATTGTATGG
TTCCTCGAGGGGTTCTGCTTAGTATGGATGGGGGCATGGGACTTCATTCATGCACTGCACAAGTAGACTTTGAGAGGAAA
CATGGTATTTTCATGATATTATAAATATGATTTTTACGTCATGTTTTAAACAGTTTTACAAGCTTTATATATATTGCATG
TGTCTCATTGCTTTATATTGAGTTCAATTATTCATGAGTTGAACAGAGCCAAGGTAAGTTCTCTTTTGTATCCCTTTCAA
GCTTAAGTTGTTGTTTAGTGGTCCAGCTCGCATACTCGTACATTCCATGTACTGATGCTAGTTGGCCTGCATCGTTTTAT
GATGCAGACGCAGGTACCCAGGATCAGCATCCAGCACGCTGTTGATCCATCTGAGCACTCCAGAGTCAGTGGTGAGCCTC
CTTGCTTTTCGGAGGACTCGGATATTTTGTGTTCCTAGTTTTGTTTTATTAGGATGTTGCGGGGTCTGTCCCAACATCCA
TCTCAGTATTTTAGAGGCTTCATAGACAGTCAGTCAGTTAGTATTGAGTCTCTCATCTATGTATATATGTAAATATTCTA
TTTTGGGACTCGAGTTGCCTTTTTGGCCAGGACTCGAGTGGCCTTTTTGGCCAGATTTTATCAGTTGGTTGTTTTATAAC
CTTGCATTGCATTGAGTTATGCTATCGAGTTAAGTTTCCGCTGAGTTAAGAAACCCAGGCCAAGGGTTCGCTTGGGGCCA
GCAATGGTCTCCGAGTGCCGGTCCCGCCCAGGGTGTAGGCTCGGGGTGTGACAACGAGACACAATGTATGATGAGTTCAG
GTGTCTAGATGTGCATTCTCAAAGTTGGAATGTTTAGTTGTTTGTTAAAGTAAGTAGACATAAATTTCAATTAGTATCAC
AAAGTTTCAATTACAACTTATAATTAATGATTGAGTACTAGTTTATACTGTAATTTTTATTTTATATATATATATATATA
TATATATATATATAGTTAAGTTAAGATAGGAAGAGGGAACCTAATTAACTAATAAGTAGATGTAATTCTGTAGTTTAGCC
TCATGATCATGTTAACTATCTGCCTGTTCATTTCCTTGATGCCCGCTTTGGTTATCACATTATTTTGTTGTTGTTACGGT
TCTTTTTTTCTCAATGGTTTATAATGCCCTCTAGTATTTATTTTGTCTTCCTTTCTTCTGTATGTTTCTTGATATGTGTT
ACTTGAGCCAAGGGTCTCTCGAAAACGGACTCTCTACCTTCATGAGGTCGTGGTCGTAAGTCTTGATCAGTACACTCTAC
CCTCCTCAAACTCCACTTGTGGATTTCACTGAGTATGTTGTTGTTGTTGAAGTATCCTTTCAGGATGAAGCTTTTGTTTC
TTTTGACTCACATACATAACAATCGATACACGATAGAACGCTTTAATGTCAACAAGACCACTATTTTGAATTCTTTACAC
TGCCAGTGCACAAAACATCAACTCTTTTTAATATCCAATGCCACATTCTTTGTTTTTTTGTCAGAAACCAGTGGAAGGGT
CAAAATTTATATATAGTCGTTTAACGTTATCTATTGATTGTCACATTAAAGCAACTGATCTTATTAAACTTTATTGTATA
AACATCTTGGATACAAGTAATTGCACTGCATTTTCTATAAAGTGAATGTTGAAAAGTAGAATGACTAGTGGTTAGAGTAT
CCGATGTACATATTGGGGTTGACTAAATCCAAATGTGCATTAGGATTAAGTCCAACATTGTAAGTAAAATATTTTTTGAT
AAAGATGATTTTCTATTTCGGACTCAAACTTGTAATCACTATTTAAGAATGAAGGTGTACTTACCATTCTATCAAAACTG
AAACATGTAATATACAGAAATTACATCAGCCCAAATACATAAAGACAGACCATATTTGGGAATGCAAAAATCATCATACG
CACTATTTAAATTTGAACTTGTATTGTGTTTACTATAATTCATTACTTTAGTTATTTATTTGTTGAATAGAAATAAACTC
AAAAAAGTGGGCAAACACAATTACCATCTAGCAATAAATACGTGAAGAAAATCAATATCATATAGCCCCATAATGGTATA
TAGAAATATGCCTATTGAATTTCATGCTCTAGATTACTGTAAGTGCATGTAAATACCTCTAAATACTGAATTAACTAAAA
GAATTGAAATTTAACGACAAAAGAAATCTTAAAAATTATCAATAACTTATCAAACAGGATGAATAAACATATTTCTAGAC
AAAACTTGCTAACAAAGCAAAATAGATGTACATTTATCAATTAAGCTCAAACGTTTAAATTTGTTATCTAATTTTATAGC
TATTTCTTTTATAATAATAACATATCTCGTACCCTTCAGGGTGGCCCAATGGTTTTGGCTTGGGACTTCCATGTTGGAGG
TCTCAGGTAGGCAAGGGGTTTGCCTTCTGGGTTGAGCTTGTCACGCCGGGCTTGCCTAGTGCGGGTTACCTCTCCTATGT
GGTTTGCGAGCTATTGCATAGAAGCGGGGATTTTACCCTGTGTGCAACCAAAAGGTCGCGGCTGCGGGTTTCCCTTGTCA
TAAAATAAAAATAACATATCTCGTGAAATCCCAAATATTACATGTTCTTATGGAAACTTAACGATAAGTGGAATTAATTA
AATATTAGGAATGATTAACAAGAAGTTAAACTTGTTTATTTAGCTTAGGATCTTTATTCCGTTTTACGTAATGATGATTA
GCCTGGATGTTTGGACACACACATAAGAAAAAAACAAAAAACTCTGAGGTCCAATACCTAGAAGATCTAGGAGTCATCGC
AATTCACACATGGCATGGATAACCATTTATTTTCTTCATTCTTTTGTCTTTTCCTCCCAATTAAAATAAATTTACAATAA
GTATTTATTTATGTCACGCCCCGAGCCTACACCCTGGGCGGGACCGGCACTCGGAGACCATTGCTGGCCCTAAGCGAACC
CTTGGCCTGGCTTTCTTAACTCAGCGGAAACCTAACTCAACAGAATAACTCAAAGCAATGCAATATTGCAAAAGAACATA
ACTTATAAAGTATGGCCATAAGGCAACCCGAGTCTCAAAATAGAATATTTACATATATATATAGATAAGAGACTCAAAAC
TAGCTGACTGACTGTCTGTCTGTCTATGAAGCCTCTAAATAAAACTGAGATGGATGTTGGGACAGACCCCGCAACATCCT
AATGAAATAAAAAAAAACTAAGAACACCCAATAATTGAGCCCTCCGAAAAGCAAGGAGGCTCACCACTGACTCTGGAGTG
CTCAGCTGGATCAACGACGTGCAGGCTGCTGATCTGGGATACCTGAATCTGCATCATGAAACGATGCAGGCCAACTGGCA
TCAGTACATGGAATGTACGAGTATGCAAGCTGGAAAACTAAGCAACAACGGCTAGAAGGAACATCTGGAAGAACTGAATA
GCTTACCTGTCTCAACTCAACTCAACCTGACTGACTTCTTTCAATATAAGGCAATTTAAAACAAGTGCGATATAAAGAAA
GACTGTTTAAAACATGCTATAAACTCTGTGTGTATACAAGATACAATAAGCCTGAAATGTATATAGAAATACAATAATCT
GATGTATATAAAAATACAATAACTGCTGTGGGAGTTTCTCTAACCGACAACCATCACATAAGAGCTATAGTGATGATACA
ACGATCGACCTCACGCTGCCAGAGCATCTTATACCCGGCCAAAGGTATAAGACCTGAACTGCCTAATGGATCCACTAGTC
TAATCTGAAAAGGACTCATCTAAAAAGCATGATCCTTTTCTACCCATGGTGGCTAACATGGTTCTATGGGGGCTGTGGGT
TCTTTGAACGCTCCCCCAATTCGGTGCTCGATACTACTCCCAAAAATGTACTGGCTCTTATGTTTTTAAAACATATTTAT
TCCTGCTGATATGAGATAATTACTCAAAAAACTAGCCCGAAGGCCCTTTGGAAATCTCAGTTTCCAACCTTGTTCAAATG
TAAAAAAAACATTTCTTTGAAACTTCTTTAGGAATACATAGTTCCCTAATAACTTTGAGAAACGAACTCAACTTTAAACT
CCTGACTTAACTTGACTGCTAACTTCACTTGACTTGGAACTTGACTGCTTTGACGTACTTTAGAGTGTCGGAACACAACT
ATAAATCAAAGGTAGACTACTTTAGAACTTGCTTGAAAAGTGAGAAAAGGAATGGGGAAACTTGGCTGGGACTCAGATTT
CTGGTGACACAGATGGCATCTACGGAAGCCATCGACGGACCGTGGATGGACCTACGGTCCGTACTGTAGGTCCGTAGATC
GTGTCAGAGATTTTCCCCCAAAAATGATTTTTTTGAAAATTACTAAGTGTTGAACGACGGTCCCGACTTACGGTCCGTGG
ATCAATCTACGGACCGTAGATCGGACCCGTAGATCGATGCCCCAAAATCCCACTTCTGTCCCAATCGACGGTTGACCAGT
ACGGACCGTCGATTGATCTACGGTCCGTAGGTCAGTCCCGTGGATGGGGATCGACAGCCCAGAACTCTGCAAATCGATGG
TGGATCAACTTTTTCAATGTTCATAACCCTTAGAACCATAATTCCCTCATCATACAATAGGTTTCAACTACACAATCCAC
AACATCAACAACAACTAACAACTTCACTAACTTTAACAACCTCAACAATAATAACAACTTCAATCCTTTCTCAATCATAT
AATAAGCTAGGTGTGTGTGGGGGAAAGGATCAACCCACACAAAAAAACTCACATACCTTGAATAGGGATCACCCCCCGAC
GACTTTCCACGATGATCTTGTCCAATCTCCTCTTTCTTCTCCTCTTCTTCTCTTCTTCTTCTCCCCTCAAGAACCCTAAC
TCTTTCTCTTTGAAATGGGACAATAATGATCTAAAAAAATCATCCTAACTCAACAATATGAGTCCAAAATAAAAGATTGT
GAAAGGACCAAAATGCCCTTAAATTTTCGGACGAAATCCCTTCCAACTGCCCAACTTCTACAGGTCATAACTCCCTCATG
CGAACTCGGAATTGAGTAAACTCGGTGGCGTTGGAAAGATCGTTCCAAGGAATTCGCAACCATAACTGGAACTACTCCTA
ACTCATCCTGATATAGGAGTTATGACTACTCAAAGTTGGCCAAAAACTCATATTTTTCCACACTTAGCCAAATTTCCAGA
TTTTTAAATTTATTTTCCAAATTTCGATCTTTTTCGAAGCCACTTCAAATTGTCGGATGTTACAATATCTCCCCCTTGGG
AACATTCGTCCTCGAATGGGGTTACTCTTATAAGACTAAGGGTGCAACGACAACTCAATCACCCCACAAGCAACTATGCA
AACACAACAACAACGACAACATGCTCATTATAAATAAAAGAGCACTAAGAAGGAAATTGATACCTTAGTCTGCATTTCCT
CCGGATCCAAAGAGATATGGGTA
