# Supplementary material for: Homologues of potato chromosome 5 show variable collinearity in the euchromatin, but dramatic absence of sequence similarity in the pericentromeric heterochromatin
Source: BMC Genomics. 2015 May 10;16(1):374. doi: 10.1186/s12864-015-1578-1 (PMC4470070; doi:10.1186/s12864-015-1578-1)
Supplement: Additional file 3: — RH BAC tiling path sequences. Description of data: Nonredundant, multifasta sequence files of the individual BAC MTPs. The sequence contigs and scaffolds in the MTPs can be either ordered or unordered, depending on the quality status of the tiling path sequence. [file 12864_2015_1578_MOESM3_ESM.zip › mtp_2842.fasta]

>mtp_2842.contig_1
ATGTTATCAAAGTTTTATAAGAAATTCAGAAATTTCGACGTTGGATCATTCCATTCATCGTTATCCGGAATTTCGTATCG
ATTTTACGTGGGATCTTATAAGGAGTTCAAGAATTTCGTTTCAATTTTACATAAGATCATTTCATTCATCACTCTCTCAC
GCTCAAGTTTGTATATTCTATACCCGATATTTCGTTATCCGGTCTGGAGCATACGCAATCACGGATTGGAAGTATATTCA
CAATTATGCATGGCCCAGGACTCCACACCAAGCCTAATGAATCTAACTTTAATACCATGTTAAATAAGCATTATCCTAAA
AATTAGTTAAAAAATAGGAATATTGTCAAAATTTTATAAGGAGTTTAGAAATCTCGTTCCGATCCGACGTGGGATCATTT
CATTCATAAATTTCTTTCTTTTCCTCTATTTTTGCCTCTGCACACTGCATTTAACAAAATTTTCTTGCTATCCAATAGTA
CTAGTATATCTGAGATGAGATTCCCAAAACCTCAAGAATTGGGAAAGAAATGAAGATTAGGCATTCATTCAATGCAACTT
TAGTGTTCTATTGCATCAATCATCCAAAAAAAAATTCTTGTAGCATGTGGCCTACGTATGCATTTATTTCCATTAGAAAT
AGTAGTACAGTTTCTCCTTAGACAACATATCATGGCATTAAATGCATAGCACCTAAAACTTGCTGATCCAATCCACCTAT
TGAAATATCAATTAATTGTGTGAAATATCTAGGCATAATACATAAATATGTCTTTTAACTTAGTTGCAACTTACATTTAT
ATTGTGTAATTTTGGGTGTGCATAAGTAGACACTTAAATTTGTATAAAGTTCATGAATAAATAGACACACCATCCTACAT
GATATCCTATGTGGTGTTCGACATGTATCATACCACGTAGGACTCATGTCTCTACTTGTTTAACTTTACGAAAGTTTAAG
TGTTTACTTATACACTTTAACTCACCTTATTGACTATAAGGGCTACTCCATTTGACATGTTCTCTAGTATTTTTTGGGTT
CAACTTAATTTGAACAAATTAGAATAAATCATCTACTCTCTTCCTCTCAATATATGTTGGTAATTTTTCGTTTTTCGAGA
GTTAATTTGACTAATTTTTGAACCTAAATTAGATTTTATCAATTTAATGTTTTAAATTTAAAATTTCGATTGTATAAGTT
GCAAATTCTCTCATGTCAATTTGATGAAAAACACATTATAGAATAGGCTTATCAAATATCAATCAAAGTTTGCATAGTTT
GATTTTAGAAAAATGAAATGTATCACATAAAAACAAAGAAATAATTCCTTCTTCTTCGATTCATGATACTACTTGTTGTT
TCTTATGCTTCAATTATCGCATCATTTGACTGTTGTTACTTTGCCTTTTTTATGATGTTGTGTAATGTTTTCCTTATTAT
TTACTATGTCCTCTTTGATTCTGTATCTTTTGTTTTCTACTGGCTTTGATATGCATTATTTAATATTTTTTTAAAAACAA
TCTTTCTATTTTCACGAGATAAAAGTAAAATCTGCATATACTTTGTCCTTCCTAGGCTTACACCTGATATTACACTGAAT
ATGTTATTATTGTTGTGCTAAATTTGAAACTTGAAACCTTATGGTTGTCAACTTTCCATATTCACCATTTAACCACAACC
TTATGCTTTCCCCTCTTCACATATAACCTACAATGTTTTCACTTTTTTCTCCATTTGAAAAGTCAAGTCTTTCCTTTTTT
TCCCTCAGTCTTGATTGAAACACTCCATCTTTTAAAGCTAAAAGACTTGCTTTCAAGTAAGGCTGGGCACCGGACCGGGT
TGTACCGGTACCGGTCCGGTACCGTTCCGGTACCATTCCGGTTCGTTCCGGTCCGGTAGTATTCGGGACGGAACGGGACA
CCGTGAGCCGGTACACGGGACGGAACGGTACCACAATTTGATACCGGTGTACCGGTACCGGTACATCCCGGTTTATTCCG
GTTCGGTTCCGGTCCGGTCCGGTTCCGGTCCGGTTCCGATTAATTTTTTTTTTTTTATATATATATATATATTTAATATT
TGTATATGTTGCTTCCAACATGTATTCCATTGATTATTAGTTATTAATTACTATATGGAATCAAAGAGAAAAAAAATAAA
AATAAAATATATATATATATATATTATAAAGCACGAGTTTCTCCCTAGTAGTGATCAGAAATTCAGAATAGCCTAAAAAT
TGTTGAAAATTGCCAACATCGATGTAGTTGTGCTGTTGTGGCGTGGATTTGATTGTTACACAGATGACAGAACGAAGTTG
ACTAAAATTTGAAATTTTTCAAACTAAAATGTTCATCACGTTACCCCAGTCCCAAAATATTCATGGATTTAAATTATAGT
ACCGAGTACCGACAGTTTAATGATTCTTTAAATATATTAATGTAATCTACCATGCTATCCTAGGGATTATATATATATTT
ATATATATATATGGAAGTGTATATATATATATATATATATATATATATATATATATATATATAATACTTCCATATAATAT
ATATAATATATATATATATATATACACTTCCAAGTGAGTAGTGACCAACGGCTGAAAATTCCTAGGGGTCAGCAAAGGCT
GAAAAGCCTGCTGCCCCCTGCCACCTGCCCCCTGCCCCCGCCCCTGCCCCTGCCCCCTGCCCTCGCCCCTGCCCCTGCCC
CTGCCCCTGCCCCTGCTGACAAGTCCCATCCCCTGCCCCTATTTTTTCAACGGATTTATTTTCAATTCCAACTAGCAACG
AGCCAACGACTATAATATTTTTCAATTCCAAGTTTCTAACACATAATCACAATTCACAAATTCTAAAAACTATATATACT
CCCTCTTTTTATACTTTTAATTACAGTTTATATATTTACAGTAGTTAACAATTAAGAATCATCAATTTCTCTCAATTCTC
AATCTTGCTCAAAGTTTCATACTTTCAATATTCAAGTTTCAAATTTCAATCATATTATTTTGTAATTGTGAAGATTTCAA
CAATCATTTGGTGAATTTTGGAGTAGGAATCTTCTTCAAACTTCAAGTTTCGACATCAATTTTTTAATTTTCGATTATAA
TCATTTGTTCTTTACACAAGCGTTTGGTAACTTCGTTCCACTCTCTAATCTTATATTTATTTTTTGTATTTATTATTTGT
AAGTTCTTGTTATATTTTATTTGTTCTTGTTAAATTTCGTATTTCATAATTTATAATTTTTTAGCATGGAGTCTTCTAAA
AAAAGTGGAGGTAAAAAAGGTATTGTACACGGAGTAAAAAATATGCTTACAAAAAGTAAGAAGGGTTCTAGTTCTTCTAA
ATCTAATTTTCCTCTTGTTAGAATGAATACTGATGAATTTACTCATGTGAATGAAACTAGTTTTTCTCGTCCCGGTCCTA
TAGAAATTAATTCGGATACTCCTATAATTCCCGAAGAGGTTTATGAAAGACATTATGGTAATTATCAAGAAAATGAAGAA
GTAGAAATTGATGAAGAAGATTTAGATGATACACCGACTAGTCCCGACCTTAATAGTACTGAAGTTTCACCTCAGGAGGA
CAATCCTTCAGTTGGAACTAGTCGTCCTCCTATTGTTCCAACTAGAGGTAAGACCAAGGTACAACGTGTTTTAAAATCAC
ATGTGTGGAAATTTTGTTATTTGAATGAAGAAAAAACTTTTAGTATATGTAATATTTGTAAACAACATTTTAAATATACA
TCTGGTGGGAGTGGAGGTTCAACGGGGGGATTAAAAAAACATTTGATTAATAAGCATAGTAAAGAGTGGTTTGCATATAT
ATCTTCTCTTAATGTTTGTGAAAATTCTAACATTGAAACATCGGTTAGAGGGTCAAATATGGTTCAAGGTGAATTAAATA
CTTCGAACCCAAGTGGTCCTCTTACACATCGAACCTATAATAAGGATCGTGATCGTGAAAATTTTGCTAAAATGGTTGTT
GTTTGTGGTTTACCTTTTAGTTTTGGAGAACATCCGGGTTTTATTGCATATATTCGTGATACATATAATCCTAGTTTTAA
AGGTTTATCAAGAAGCATGGTAAAAAGAGATATTTTTGAATTTCAAGAAAAACATTGTCAATATTTGCGTGCCTATTTTG
AAATAATGGATTGTAGAGTTGCTATTACCACTGATATGGGTCGTAGTCCTAATGGTTTTGATTATTTAACTGTTACTGCG
CATTGGACTGATTATAATTGGAATTTACAAAAAAGAATTATTGGTTATAAAATTTGTCAAAAGAAAAAAACTGGAATGTA
TATTGCTACTACTGTGTTGGAAATTTTAGATTTTTTCGGTCTTTGTGATAAAGTCATTAGTATTACTTTAGATAATGCTT
CTGCTAATTTAAATGCTATTAATATGCTAGAAACTAGACTTTGTCCTATTAGTAAATATGCTTTTCATGTTAGATGTGCT
GCGCATATATTAAATTTGGTTGTTAGTGACGGTGTGAAATTATTTGAAAATAGTTGTGATAAAGTTGATAATGCTTGTTT
TTATATTTTTCATATGAATAGTAGTAGTAGAATTAATCAATTTAAAGAGCTTTGTAATGCATGTAAACTTCCGTTTAGAA
AAGTTCCGAAGCATGTAAAAACTAGATGGAATTCCTTTTATGAAATGCTTGAAGTTGCTTATACATATAAAGAGCCTATT
ACTATGCAATTTAATAGTCATAATGCTTATCCTGAATTTAAACTTAATGATAGTGATTGGAATGAAGTAAATGAACTTAG
AATATTTTTGAAATCGTTTTATGATGCTACTAAAATTTTTTCTGGAATGTATTATCCTACTATTTCTGAAATTTTAATAC
ATATATGTGAGATTTCATATATCTTTGCTGAATATAAAACACATGAATTATTTACCATTGCTATTGAAGTTATGATTACA
AAATTTAAGAAATATTTTTTTCCTATCCCTCAAATTTATTTAACTGCAATTCTTTTCAACCCCGAATATAAAGAATATGG
TGCAAAAGCTTTAGTTGAATGCATTTATCAAAATTTAGATATTAAACCAGAAGAAACACCTGATTTGGTAACATGTCAAA
ATAGTATAAAATTACTTGCTAAAGAAATGTATGATAAATATTGTTCTTTAGATAATGTTGAAAATCCTCAAATGTCTATG
CCTCAGTTAGGTGCCCATGGTAGAGTGAAACATAAACTTGGTCTTGACTCTTCTAATAAATGTGAATTTGTTAAATATCT
TGAACAGGGTTCAGATAATATTACAAACGATGAAGGTATACCACAATTATTGAACTGGTGGAGGGCTCGTGGAACTCAAT
TTCCAAAACTTAGTAGGATGGTGAAGGACGTGCTTGCAATTCAAGGATCATCAGTTGCTTCGGAGGCAGCTTTCAGCGCG
GCAAGATTTCAAATTGGAGACCACAGATATTCGTTAGCAGAAGACAGTTTGGAGATATCGGTGTTGTTTAGAGATTGGAT
AAATGCTGAGCGGAGAAATCAAGGACTTCCAAAGTTGGATAGTCAATTTGAACTTTTCATAGATTCCGCCATTGGATGTG
GTAGTGACGATGGCATGGAACTTCAAGATCGTCAACGAGCTTTACCAAGACCAGTAGTTGATTACGGTCAATCTATAGCT
GAGTTAGAGAAAGAATTTACGGGACTATACAACTATTAGTATTACATTTGAGGCTTAGTTGAAACAGAACCCTTCCTAGA
AGGTGGCTGCGTAAACTATGCACTCTACTAATAGTTGTAAATTGTAATTTGTAATACAAATTTAAATAAATTGGAATATT
GGATTGATATTTTTTAATTTGTGACTTTGTGTTATTGTTTTATCCTTATTTTTATTTAATTTTTTAAAATTACAAACTTA
AGTTATTTAAATTACAAGTTATAAATATAACTTATAAGTTATAACATATTAATAAGTAATAACTTATAAGTTTCAAAAGA
TTCAAATCTTGAAAACTTAAGCTCAAAAATATTTTTTTTTAAAAAAAACTTTATTAAACTTAACTTGCATACTTCAAAAG
ATTCAAATATTTAAAACTAAGCTCAAAAATATATTTTTTTTAAAAAACTTTATTAAACTTAACTTGCAAATTTAATAAGT
AAAAATTAAAAAAAATATTTTTAAAATAAACTTAAGTAAAACTACATTATAAATTTCAAAACTATTAATTTAAACTTAGA
AAAATAAAAAAACATTAATATTTTTGTATTTCAATTTTCAAAAAATTAAAATAACTAAATTTTTTTAATCATTTTTTAAA
ATAGCTAGATGTGTCGTTCCGTTTATCCCGTCCCGTTCCATTCCGGTCCGTTCCGGTCCGTTCCGGTTCCATCCCGGTAT
ATAGTGGAACGGGACGGAACCGTGTATCCGTACCGGTAATTCCGGTCCGGTTCATCCCGGTACCGGTCAACATTCCGGTC
AACCCATCCCGTTCCGGTCCGGTACCGGTTCATTCCGGTCCGGTGATTCCGTTCCGGTCCGTTGCCCAGTCTTACTTTCA
AGTGATCACTTATTAGAAACAAATTCAAAGAACTTAAGTGAGTTATAGTTTTTTTTTTGTGTGTGTGTAAGGGATGGGGA
GAACACCATGTTGTGATAAGAAAGGTTTAAAGAAAGGGCCATGGACACCTGAGGAAGATGAAAAGCTTGTTGAGTATATC
AAGAATCATGGTCATGGTAGTTGGCGTTCTCTTCCACATCTTGCAGGTTTCTTCACCACTCTTCTCTTTTTCTCTTCTAT
TTAACATGACTTTTCTCTGTATGCTTTTGAATGTCTCCCCTATTATTTGCAATGTCTTTGTTACTTCTGTTTTTTCTAGT
TTTATATTTGTTTGATATGTTTTACTTGAGCGGAGGGTGTTTGGGAAACCACATGTCTGTCTCCAGGTAGGAGTAAGGTG
TGCGCACATTCTGCCCTCCAGATTTCACTTGGAGTGTTGTTGTTGTACTAGTGAAGTCAACTTATTATGCTGTGATTATT
GTTCCTTCTTCTGTATGCTTTAGAATGCTTCTCCTATTATTTGTGATGTCTTCATTACTTCAGTTTTCTAGTTTTATATC
TGTTTTTAGATGTGTGTTGCTTGAGATGAGGTTCTTTCGGAAACAACCTCTCTATCTCCACGAGGTATGAGTAATGTCTA
CGCACACTCTACTCTCCCCAGACACCCCCCCCCCCCCCCAATTGTCGTATTTCACATGGTATGTTGTTGTTGTTGTTCTA
ATGAACTCAACTTGATTCTTGAAGTCTTAGGTTTGAAGGCAGCTAGCTACTAATGAATGAGTGAAACAGTATGTGCTACA
TTTACTTTTGTTTGGACTCTTTTGGTCATGTGCTTGTATCTGTTTATTGTACCATCCATTTACCTTAGCAGTTAGCTTGG
TTAACTCTAGAATGTTATGTATTTCGTTGTTCAGAAAATGATTCACAGGGAAGAGAGAGACTTTGTTTATGGATTCATAA
CATGGAGATCAATTTGGTAATAATTTTTCTGTTTAGGTCTTGCTCGTTGCGGAAAGAGTTGCCGTCTTAGATGGACAAAT
TATCTAAGGCCAGACATAAAAAGAGGTCCCTTTAGCCATGATGAAGAAAAGCTTGTCATACAGTTACATGGAATTCTTGG
CAACAGGTTTAATTTTTACCCCTTTGTCTGCATGTTTGCTTTAGTACTATAATCTGTTTGGACTTTCCTGTTACAAGTTA
CTAATTTTTCACCGTTAATCCAGATGGGCTGCGATTGCATCGCAACTGCCTGGAAGGACCGATAATGAGATCAAGAACTT
ATGGAATACTCACCTGAAGAAACGCCTACTTTCCATGGGCGTTGATCCTCAGACTCATGAACCCTCTTCAGCACCTAATG
GGCTGATGATAACTCCACCTACATCACTTGCAGCCCGCCATATGGCACAATGGAAAAGTGCAAGGCTGGAAGCTGAGGCT
CGTCTCTCCAGGGAATCCCAACCATTGGTTCCATCATCAGTAGGAAGATCTGGAGCCGACTACTTTTTGCGCATATGGAA
TTCAGAAGTAGGAGAAGCATTTAGGAAACTCAACAAAAAAGAAGGCAGGACTACTTGTGAAAGTCCAGCTTCTCAAGCAT
CTTCATCAACAAAGTTCGGATCTACTTCGGGCGTCACAACTGAGATGGATGTTAGTTTTGCTGCTTACCAAAATGAAGAT
ACAGAGTGGAAGAACAGCCAACCATATACAGAAGATGTCTTGCAAGGATACGACGATACCTCTAGCTCCAGTGGATTGGA
GGATTCTTCTGAATCAGCACTGCAACTTCTATTGGATTTCCCGAGTAACAATGACATGAGCTTTCTTGGACACAGTGATA
CCTACAGCTTGTATCCTGAATTCTTGAGTGAAAGCTCCTTTAAATTCTCTTCAGCAGAACATGAAGTTGGCTTTCTCTGA
ATATGTTAGTCGCGATTCGCAAAAGCCTAAATTGTCGAAAAAATACTGTTCTTTTCTAGTAGGTTCAGCTGCAGAAAAGA
TTTGTATTTTGACTTCACTATGCATTATTAGCCATCTTGAGTGGTATGTAAGCCAAGACATGTCAGGCAAATTTTGGTCA
CCATGTCTTGAAGCTCGTCTTTTGTAGTTATATCTTTTGCATAGCTAAAAACATTGGGAGAATCTTTGTTAACTCATTTT
CTAGTTAATGGAATTGTTGACATTTCAGCTGATTGAAAGTTCTATACATTTCAGAGGTGCACCTTAGATGCAGTGTAATT
CCACGAGTGAGGTTTAGGGAGGGTGGTGACGTAGCCTTATCCCTACCTTGTGA
>mtp_2842.contig_2
TTAAAGCTAAGTATCAACACTAGATGGACAAAAATTGATCTTGTAAGAAAATCAATTTTGCTATCAATAGGATCAACTAG
TGTTGGTACTTATGCTTAACAAACACATTATTCCTAAATTAAAGCTTACTATCAACACTAGATGGACACAAATCGATCTT
GCAAGAAAATCAATTTTGTCATCAATAGGATCAACTAGTGTTGGTACTTATGCTTAACAAACACATTATTCCTAAATTAA
AGCTTAATACCAACACTAGATGGACACAAATCGATCTTGCAAGAAAATCAATTTTGTCATCGATAGGATCAACTAGTGTC
GGTACTTATGCTTAACAAACACATTATTCCTAAATTAAAGCTTAGTATCAATACTAGATGGACACAAATCGATCAGGCAA
GAAAATAAATTTTGTCATCAATAGAATCAACCAGTGTTGGTACTTATGCTTAACAAACACATTATTTCTAAAATTAAAGC
TTAGTATCAACACTAGAAGGACACAAATCGATCTTGCAAGAAAATCAATTTTGTCATCAATAGGATCAACTAGTGTTGGT
ACTTATGCTTAACAAACACATTATTCCTAAATTAAATCTCAGTATCAACACTAGATGGACATAAATCGATCTTGCAAGAA
AATCAATTTTGTCATCAATAGGATCAACTAGTGTTGGTACTTATGCTTAACAAATATATTATTTCTAAATTTAAAGCTAA
GTGTCAACACTAGATGGACACAAATCGATCTTGCAAGAAAATCAATTTTGTCATCAATAGGATCAACTAGTGTTGGTACT
TATGCTAAACAAACACATTATCACCTAATTTAAAGCTAAGTGTCAACACTCGATGGACACAAACAAATTATCACAAAATT
AAAGCTAAGTATCAATACTAGATGGACACAAACACATTATAAAAAACAATTCTACTTGAACTTTAGAAATCTAGAAACAC
TAAACCTTATCTCCTACTTTGATGAAAGAAGCAGTATAGTCATGTATCAAACTTTTTTAGATGTTGAGCTTACTCAGTTA
TCTAGCACGAAAAGAAATAATTTAAAATTTCTTTAATGGTCATTATAGAGAGATTTAGTCATTATTAACAGTTGACAATT
AGTAAACAAGTTTGTGTTGTTTTTTCTTTTTCTTGATAATTCAAAATAGGTTTCTCCTATTTTCAATACTTCCTCTCTTT
TTTTCCACTAGTTATTGTGATGTATATGTTACCATGAGGGTGTGGTCCATATTCACTAGTATTAAAATTGATAGACAGCT
GCCTAAAGAGACACTCCCCCACATAGTTTACATACGCACATGAGTAGTTAATGAGTCTTATATGACAATTGATCCAATGG
TTGAAAAAATCTAAATATAGATTCAAAGAAACCTTAAGTAAGAAGCCAATTGACAGCTTCATTAGTATACTCTAAACTCT
AAAAAATAGAAAATTTATATTTTCCATGCACAGAAAACTACAGGAACAATAAAATACTCAATAGCCAGAAATAAATTACA
AAAATTTACCAAACAAGTGTTGAGCTTTAAAGGCTTATAGGTTAAAAAGGCACCTTGAGTAAGAACCACAACACTAGATA
ACCAAAAAATCTTCAAAACCCAGAAATCAAGTACAATAAAAGAGCTCAGTTTTCAAGGATTTATAGCTTAAACTCAAAGA
AACCTCAAGTAAGAAGCTAATTGACAGTTTCATTAAGCTACTTGTACACTCTATAAACAGAAAATTTGTACTTTCCATGC
CAAAAAATTCCCAAAACCCAAAAATTAATTAACAAAAAAAGAGCTCAAATTCGAAGGGGTTACCTCAAGTAAGAAGCTAA
TTAACAGTTTCATTAAGCTACTCTAAACTCTAAACCAGAAAATTTGAATTTTTTATTTTTCATACCAAAAAATCCCCAAG
ACCTAGAAATCAATTCACAAAAAAGAACCCAAACAGATAAGAGTTTACAGTTTTTCACCTTGAGTAAGAAGGTCGGGGAT
GGTGGCGCGACCTCCTGCTGCTGCTGATCGAGGCGGTGCCGGTCTGGATGGTGGCACGACCTGCTGCTGCTGCTGATCAA
GGCAACGCCGGTCGGGGATGGTGGGGGTGGGCGCCGGTCGGGGTTGGGTCGGGGATGGGTGGGCTCGAGAGAGGAGTGAG
AGATGAGTTAGGGTTTTGAGATTATCATTTTTTCTTTAAAAGAGTATTAATTTAGCAATAGGCATGTCGATATTTTTTAA
AATAATTATCTATATTTAATAAAATCAACTTTGTGAAATTGATATTATTTAAATAAAATAAATATATCGATCTCTTAAGA
TCGATATTTATTAATTTATTTTAATATAAACTTACCTTGATTTTATTAATTAAAATTACTTTTATATATTACTTTACTTT
ACTTATATTACTTATATTACTCATTATACTATATATAAGAGGCTAGGGAAGGCTCAGTAGATAGATACAAGGCTAGATTA
GTAGCTAAAGGATTCCTTCAAGAATATTGAGTCGAGCCCGAGACTTCTAAACTATAGGCGTAAAGCAGGTCATGAACCCA
CAGTTTTGTCACAGCTTTGGAATTGGAATCCACATGCAGATGTGAGGCTTCTTGTCGAGGCACAACTTTTATTCCACGGT
TGTACCATCCATCCATGGAGATTCTAGTCTTGATCCTCAAGTGTGTGTACTTGCAAATAGAAGAAGATGAACAGGTGGTT
AGTCTGATTCAGCACCTAGTGTGGTCAGCACCAATCGTGTTCGGGCAACGAAGCTTACACTCATTCACATTGGTTCATCC
TGCTATGCCCTGGGCCTTTTGCTCTTCTAACGTAACAGGTGGCCAGCCATTCGTCAAGGCCCAGGAATCCGCTGGACAAT
TTCCAGAAGCTTCTAGAGACCGGCGCCCAGCCACAATCATTATTGATTCGCCTGGGAGGAGTTCAACCGCTCGAACTCAG
AGAGATGAGCCTAACAGTGCAGCTCTTCATCCACATGTTTGCTTCTCTTGCCAGGGTAATATGAATAATTTTTAATATTT
TTTTAATATTAGTACTTAAAAAATGTTGTACTTAGTTATTTTGTACTGGTATCTTTTAAATTTGGGACATAAAAGTCCTT
TTGCATTTCACTTTTCAGCCGCAAAAATTTGCCCAGTTTCCATGCTAAAAGTAGATGGAGTGGTCAAGCGGCCCTTCTTG
CGCCAACATACATCCAATGGCATAGAGTGATGCGTCAGTATGAACATGGAACTCATTATTCCAATCCGAAAATCGAAGGA
TTGGGGCTGATAGCAAACACTCATCTGCATGCTTAAAGGCTTAATAATGTTCCGATTCCCAAGCCTTATACCTTTCTTCT
GCAATGATTTCATTCTGGGATTCCGCACTTCTAAAAGTCTTTTTTATCGCCATTCTTTTTCTCCATTTTCCCTCTATCTA
TTAATGCATATACATATAAATAACATATAGGTCCCACTTCTTATTTTTGAATACCTTACTTCATTTTCTTTCCCTTTATT
TCTACCTCATAAGTCATAACTTCTTTCATTTTGTTTTTCTACGGCAAAATCATTTTTTATAATGATAATTATTTATTTTT
TTATCAAATATTGAAATATTATGTCTTTTTTTGTTAAGTGTTATATATCTGTATAAATAATATTATAAATCACAATAATT
AACAACTTAAATATTTAAAGGTTATACAAAAAAAATAATTAACTTTCGAAATTCTATTAGTATCAATTTATAAATCACAA
TAATTATCAATTTAAAAAATATAAAATACATATAAAAATTACTTAACTGTAAAAAAATTTGGCAATGCTAATAAATTGAG
ACACGAGACATAACATATATGATTTGAAAATTACATTAAAAAGATACTATAAATTAAAATATTTAATAATTTAATATATT
TAATTGAAAAATGTTTAATTTTTGAAATTTATATATGCCACATAAATTGAAACAAAGAGAGTAATATATATTATTTTTAA
AATTATATAAAAAAGTACTAACAACTTAAAATCTTTTTTAAATCATATAAAAATTTGGCTAACTTTTCAAGTTCCATGAT
ACTCCATCCGTCCCATATTAATTGACTATTATTCTAAAAATGGTTGTCTCATATTAGTTGATCACCTTATTAAATCAACA
AAACATTATTTAAAATTTTCCTTTATAACCCTAGCCATTAGTTCCTTTTGAAAGTGTCACATTTGTTTGTAATATTCTCA
TAAAGTTTTTTAAGAGTTGAATTAGTAAAGTTATTTTCTTATTTATAATTTCTTAAGCACCGTACAAAATGAAATGAGAC
GAACGGACTGCCACATAAATTGAAATAAAAAAATACTAGCATATATTGGGTAAAAAATTATCATATATTGGGCATCGTGC
TGGTACGGGGTCATGTATCTAGTGTGTGTGTGTGTGTGTGTATATATATATAAATTATATAAATTTAATTTAACTACACA
TCAACAGAAGTTTAATTTTATAAATTTAAATTATATACCTCCTAATTATATAAATTTAATTTTATCGATCAACAGAAGTT
TATCAATATCAAATTTAA
>mtp_2842.contig_3
GTTATGATAAGTACTTTTAAGTAAATTTAATTCTTTACTTTAAAATCTAAGTAATTTTTTGTCACGATCCAACCCGCCGG
GCCATGTGGGCACCTACATACTACCAACTAAGTAGGAGAACCCTCATATTTCAACAACTTAAAACATGCAGAAAATTAAA
TAAACGAAAATAACATACTAACGGAATTCTTTATTAAAAACCTTTAAAACAATTTCGAGTTAAGACTTGTGAAGAATTAA
CACTCCCAAGGATCTAGTATAAACAGGTACAAGAACTACTAAGAGTACAACTGGACATGATAATTAAAAGACACAGCTCC
CACCATGCGGAAGGAAGAATATAAGTTGCTGGAGATTTTCTTTGTCTTCACCTAATGAAACCTCACTGATCCTGCAACCA
GACTATGTCAAAAGACATAGCAAGAGTAGTATCAGTACAAACACACGTACTGGTAGGCATCATCGGTCAACCTGACGCCC
ACCGCATAATATAAGAAACCGACTAGTAAGATCATGAAATAAATCATTCGCTTCTCCACCTTCACCCTCTCTTGAAATAC
CTCCAATATACACTAGTACTCCGACTACTAACATCCTTCCCGATCAACCTACCTACCAGGTACTTGATCACATCCTACTC
GTTCTGACACCTTAGTAATTCCCTAATTACACCCACAAACATTGCAACTAACCGCTCACTCCGTACCCTTACTCCCTCGT
CACATTACTCAACTATGGTCACATAGTACACTACATCAAACTTCCTTACCACTAAACCCAATCTCTTTCCCCAAGGTGAA
GTCCACCTACACATATTTCATCACATACACTACCTCTACTTCCCGCCATTACGACACACGAACTACCCTTACTATCCATT
TCTCGCCCCCTGAACACTTTACCTTTCCACTATACCCTACAAATTCGCTAAACACACAGAACAACCAAATATAAGCCGTC
ATAACGTAACCTTTACCTCTAAGTGCAACATATATAAGTCAACACCACCATATAATCACATGCACCTATCGAACATATAT
AATATCATCAACATGTACGAACAATGAACAACTTCACATTTCCTCAAAATACACAATTATGACAAGTCATTGGTTCTCTC
ATGGAACCCAAACTCAAAACAATTAGCATACCGGAACATGGTACCCGATCCAATGATTATGTCGAAACGTGGCAACCGAT
CCCATAATTATGCCGAAACGTGGCAACCGATCCAAGTTAGTTATGCCGGAACGTGGCAACCGATCCATTCAACACACCAC
AATCGCAATCACAAGTATATCCTCAAGATCATACATTTAAGTCATGATTTCATGGTAACCATCATTCATTTATCTCCTTA
CAACAAGTGTGATCAATAATGCAATATTCATATACACATAGGTATTATAATGAAGCAAGAACAAACGTACATCACACAAA
CATAGAATCACAACCATCACCTACAATGGATTATTCATCAGTACACATCATGCAACCCTAATTCGACCATACTCAGTCCT
AATTTATCGTCTAAGGCTTCTTTCTAGGGTTTAAATCAATAATCATTCGGTGCACGAAGGCCTACGCATAAATCCTACCA
TCGATTCACATATATTACGCAGTAAGCACATATTTAAACTACTCAATTCATAAAACCTTGCCTACCTGGGCGTCAAACAG
CTGCACAGAGTTTTGGTCTTTGATTCTTGTTTTCCGGGCATCGTGACGGTGAATTTGGCCAAGAATCTGCAAGATCTTAC
CATCCCCATGCTAGAAATCTCCTTCTTCTTCCTTCCCAAGTTTAGAGTAGCTTTTCTGAGTTTTCTAAGGTGTTTTACAA
CTTATTTAGGTATTTTAGGAAGATGGAGAAATTAGAATTTCTCGTAATTTACGTTCTGCCTCGCCTATCCCGCTCTAGTG
CCAACTTATCCCGCGCTAGCGCCGCACCCCTAGCGGCAACTACCCCGCTCTGGCGGGACAGTGGCCCAGAATTTCCTGAA
TTTTTGTTTCTCCTACCTAACAACGGTTCGGGTCGTTACATTTTTCTTTTATAGAATAAAAATGAAAGACTGGCTATAAT
AAACTATGTTATGATATTTACCTTTAAATTTTAAATTCAACTCTTTACATTATGATCTAAATTATTAAACTGACTAATAA
ACAATGTTAAGAGATTTACTTTTAAATTTAAATTCAATTCTTTACTTTAATATCTAAATTAGTTTTTTCTTATTGAATAA
AAATGAAAGACTGACCATAATAAACTATGTTAAGATATTTACTTTTAAATTTTATATTCAACTCTTTACTGTAGAGACAA
ATCATAATAAACTATGTTATGATATTTACTTTTATATATAAATTCAACTCTTTGCTTTAAGATCTAAATTATTTTTCTTT
TACAAATATAAATGAAAGACCGACCATAATAAACTATGTTATCATATTTACTTTTAAATTTACTTTAAGATCTAACATAT
TTTTCTTTTATAAAATAAAAATGAAAGGCTTATCATAATAAACTATGTTATGATATTTACTTTTAAGTTTAAATCAAATT
CTTACTTTAAGATCTAAATTATTTTTATTTTACAGAATAAAAATGAAAGACTAACCATAATAAACTATATTATGATATTT
ACTTTTAAATTAAATGCAATTATTTATTTTAAGATTTAAATTATTTTTCTTTTACAGAATAAAAATGAAAGATTGACCAT
AATAAATTGTTATGATATTTTAAAAAAAAATTAAATTCAATTCCTTACCTATCTAATTATTTATCTTTTACAGAATAAAA
TTGAAAGACTGACTAGAATAAACTATGTTATGGTATTACTTTTAAATTTAATTTCTATTCTTTACTTTTAAGTTCTAAAA
TTATTTTCTTTTGTAGAATAGAAATGAAAGACTGACCATAATAAACTATGTTATGATATTTAAATTCAATTATTTACTTT
AAGATGTAAATTATATTTCTTTTATAGAATAAAAATGAAATGAAAGATTGACCATAATAAACTATGTTATGATATTTACT
TTTAAATTCAAATTCAATCCTTTACTTTAAGATCTAAATTATTTTTCTTTTATAGAATAAAAATGAGAAGACTGGCCATA
ATAAGCTATGTGATCATATTTACTTTTAAATTCTAAATTCAGTCTTTTACTTTAAGTTCTAAATTATTTTTCTTTTACAG
AATAAAAATAAAAGACTGACCATGATAAATTATGTTATGATATTTATTTTTAAATTTAGATTCAATTATTTACTTTAAGA
TCTAAATTATTTTCTTTTACAAAATAAAAATGAAAGATTGACTATAATAAACTATGTTATGATATTTACTTTTAAATTTC
AAATTTAAATTTTTTACTTTAAGATCTAAATTATTTTCTTTTATAGAATAAAATTGAATGACTAACCATAATAAAGTATA
TCATGATATTTACTTTTAAATTTAAATTTAATTCTTTACTTTAAGATCTAATTATTTTTCTTTTATAGAATAAAAATGAA
AGAATGACCATAATAAACTATGTTATCATATTCACTTTTAAAATTTTAAATTCAGTCCTTTACTTTAAGTTCTAAATTAT
TTTTCTTTTACAGAATAAAAATGAAAGACTAATCATAATAAACTATGTTATGATATTTACTTTCAAATTTAAATTCAATT
CTTTACTTTAAGATCTAAATTATTTTTCTTTTACAGAAGAAAAATGAAAGACTGGCCATAATAAACTATGTTATAATATT
TATTTTTAGAATTTAAATTTAGTTCTTTAGTTTAAGATCTAATTTTTTTTATAGAATAAAAATGAATGACGGACCATAAT
AAAATATGTTATGATATTTACTTTTAAGTTTAAATTTAATTCTTTACTTTAAGATCTAAATTATTATTCTTTTATAGAAT
AAAAATGAAAGAATAGCCATAATAAACTATCTG
>mtp_2842.contig_4
AAGCTTGAGCATGAGCTTGGCTTATAGCTAAGGTGCTGAATGAGCTAACTTTGAACCGGACTTGTTTTGAGCCCCTCAAG
AACATCTCCTTTCCTTCTAGTAAAATTGCAATGTATCAGTATGGTAACTATATGACAATATGGGTGCCATAGTAAACCAA
ATCACCAACATATCTACAGGTCAGAAAATGATATCTTCAGGTGCTCAATTTCAAGCTAGTCTGTTAAAATGTTCCGCCTT
TCATGGGGTTGCAATTTTGCAAACCATATATTCAAGGCCCCATCATGTAGGCATTCTTGTTTCTCTTAAAAATACCAGTA
AAAAGTTGTATGAGTACCTTCCATTTAAGAAGCTATGTGATAAAGCATATTAGCCTGCTGTTTTCTTCTTATCTCTCTAT
GTATTACTCCCTCTGTTTCAATTTGTTTGCCTTATTTTCCTTTTTAGTCTGTTTACAAGAAGATGTCTCTTTTCCTTTTT
TGGCAACTCTTTTATTCTAACTTTCCACGTAATATGTTTACGACCACAAGATTAAAGAGCATTTTGGTACATTTTACATA
TCTTTAGTTTAAGACACAAGGTTTAAAAGTCTTCTTTACTCTCTCAAACTCCGTCAAGTTAAAATTAAACAAACAAATTG
AAACGAAACTGATATTCTTTCCTGGTCATCAGGCTAGAGTTACTTGAATTAGAAGATGCATTAACTCTCTTATTCTGCAG
ACAAACTGTATTATATTCTGATATGAGAAGTACAGTATCTATAGTCTATGTTTCCTAAAATGAAGAAACTTTTTTGTCAA
AAAATAAAATTAAGAGCTTGTTTGGAGACTTGGAGCCCCCTTTTCCAAATTTTAAGTACTTTTTAGCTGTCTAGTTTTTG
CCATTTTGAATACTTTTTTATATTTCAAAATACTTGTGAGAGGTATCCTGCATACCGAGACTTTTTTAGGAGGAAATTTT
AATGGACACATAGGAACCACTTTAGGAGGATACAATGATGTTCATGGTTGTTTCGGCTTTGGGGATAGAAATGAAGCAGG
AGTTTCATTTTTAGACTTCGCAAAAGCTTTTAAGTTTGTAATTGCTAACTCGAGTTTCTAGAAAAGAGAGGTGCACTTGG
TAACCTACCGTAGCATAATGGCTAAGACTCAGATAAATTATTTGCTTCTTAGGAAGTGTGATAGAAGTTTATGCAAGGAC
GTCAAGGTTATCCCTGCGAGAATCTTACGACCCAACATAAGGTTTTCGTTATGGATTTAGATATCAAGAGGAGGAAGAAG
AAGAGGGTTGCTTGTGACCTACCAAGGATTAGATGGGGAGGCCTGGCTGAGGCCAAATCTCAGGAATTGGAGAGAAGTTG
GTGGCTACAGGGGCTTGGTGGAGTAGTGGAGACGCAAGTAGTATGTGGGCGAGGACAATTGATTGCAGCAGGGAAACAAC
TAGAGAGGTATTAGGGGTCTCAAGAGGCAACTCATGCTAGCATAACATGGATTGGTGATGGAAAGGAGAGGCACAAGGAA
AAGTTGAAGCTAAGAAGTGGCATTATCAGAAAACTTAGGTGAGGAAGACAGGAAAAGGAATAGAGAAAACCATCTCTTCC
TTCAGTGTAGAATAACCAACATTTTGTGGAATGTTTTTATCAATCTGAAGGGCATGAAATAGGTTATGCCTAGGAAAATT
ACGCAAGATATGGAGCAGTTATGCAAGCATTACCGGGCATAAAGAAAGATGGAAAATCATTCCGGCTTGCATCTGGTGGT
CTGTGTGGAAAGAAAGAAATCTCAGATGCTTCCAAAACAAGAGTAATTCCATCTAGAAGATTAAGATGAACTGCTTAGTT
TTGTTTCTTTTTTGGTGTAAACAGGAGTTCATGGTAGATCTAGAATCAGTTACAGATGTTTTAGGTTCCTTGTAAATTTT
GCTATAGGATTAAAGATCTTCCTGCTACCCTCCACAATTGTAATTAGGAACCTGTAATTTGTTGTGGCAAGTTCTGGTTT
TTGTTTTGGTATAGAATACAAGTTGTTACCTTCTCAAAAAAAAAAGATGACGAAGAAAGAAGCAAACCTA
>mtp_2842.scaffold_1
TAAATTTCCTTTCAGAAATGTTATGTTTTTTCCAATATTACTTTTAACTTATACAATCATCTTTGCAGAGAGATCGAGCA
AGCGCATACAACGGTTGGCCAGATCATATCAACCTATAAAGGCTTCAAATGATGAACCGATCCTAAAGACATGTATGCCT
TCTGCCAACGCGGTTTTTCTATATCCATTTAGTTTATTGATAACATTGTGGTTAATAACTGTTTATTAAATCTAAACAGT
GCTAGCTATCAATACTTGTGTTCTTTATTATGACAGATAAGATATTGTATATATGTGTGCTTTTCATTACCAAGAGATCT
TATGTATTATTAGATTCTTCTGAAGTGTGCGACTCTCGTGTTGAAGTTGTAATCTTCAGTTACCATAAAGCATGAAGCAA
GTTCCAATGACTCACTTGAAATTGGAGCGCATAACACACTGATATGGGTAGAATACACCTTAACTAAAAACTGCAACTTA
CAAAATGATCATCTAGACACCTTTCATAATATATGTGTTATGTCAGCGTTGGGCGTCGACAAGCCACAATATATCACGAG
TTGAGGTGTCTAGATGTTCATTCTCGAAGTTGAAATGTTTAGTTGTTTGTAGAAGTAAGTAGACATGAATTTCAATTAGT
ATCACAAAGTTCCAATTACAACTTATTAATGATTGAGGACTAGTATGTACTGTAGTTTTTATTTTACATATATAGTTAAG
ACAGGAAGAGGAACCTAATTAACTAATAAGTGGATGTAATTCTGTAGTTTATCCTCATGATCATGTTAACTATCTGCCTG
TTCCTTTCCTTGAAGCCCGCTTTGGTTATCACATTATTTTGTTGTTGTTACGGTTCTTTTTTTTTTTAATGCTTTGTAAT
GCTTCCTCTAGTGTGTGTGTATATATATATATAGATATATATATAAACTCCCTTTTCACATTGAAGGACCGTGATTTTTT
CAAACAGTTATGATTTTTTGATCAGTTGTGACTTTTTTGATAAGGCACAACAAATACCTATTCATACTACTCGTTGTTGC
ACTATAAATAAAGGAGTTTTCTCTCATTTTTAAGCTACAAATTTTCTACTCTTCCCCTTCTTAACAAACTCAAGTGAGAT
TTGCAGCCGTTTTCTTTTTTTTTTTGGGTAAGGAATCCAGTCAAAAAGCTACCATTTTCATGCAACTGATATACAACTTC
TATGCTTATGTTAAACTAAAAACAAATGAGTTTTGACTTGCTAATATTTTGAATTCTAGCTAAACAAGAAATAAATGGGA
TTGTTCTTATAAAAATAAAAAAAATGGGGAAAAAATTTGAAATGGATAACTGTCAAATACTGAAAATAGGTTTTGTAGTG
TTTCCCAATTTTCTCACCATCATAGCCAAACAAATACTACGTCCGTTCACTTTTAATTGTCATAATTTCCTTTTTTAGAG
TCAAACTATAAAAACTTTGACCAACATTTTACATGTATTTTTTCATCGTTTTGATATGCAAAAAATTGCAATTTATAGTA
CTTTTCATATATTTTTGAATACCTAAATTTTTTGTTTAAAATATCAAATTAATGTAATATAATTTAACTTTGAATATCAG
TCAAATTGACTTTCGAAAAGTGCAAGAATACATCAAAGCTTCTGCATTATATTTATCTATACTTCACGAAAAGGTTTATA
TTTATTCTCAGTTACAAGTTTGACTCACTAATACCCCTACGACTAATTTACCCTGTAATTTACGAAATAATTTACTTTCA
CCCCCTTTTTACTAACGGAGACATTAAATATATTTTTAAGAAAAGAATATGAAAGAAAATCCATAGTTGCCCCTAAGGTT
TCCAAAATGTTTACTTTTGCCTTTATTCACCAAAGGGGCCTACTATTCAAATAGCTCCCTGGGGAACGAAGCTCGTCCAT
CGAATCAGCCCCATGAGTGGTTTCCTATCCGTATCAACTGGATGAAGGTGCTGGCTGATCCACCAACGCCCGTTTCCGTA
GATTTTCCTATAATTTCAAGAGGACATCAATCCCAAAATGATCCTCTTCAAACACAACCCTGCTTGCTTGCCCGGAAGAG
GAAGTGATCCCCTGACCTTCTCGAATTCCGGCTGGCATTTTTGTCAATCAGCTGGAAACTCATGCATACAGGGAGGGTAC
GACTTCAAGGGATAGACTCAATCGAATTGCTAGTTAGAAAGTAAACTATATATGTATTAAAATCAGCATAACCAAATACG
ATGATTGGTTACAAGCTTACAATCCTACATAAGGAAACTATGTATTATTTATGCAGGATAAAAGATGGAATAAACAAACG
ACCTGTAAGGGCTTCATTTAGAAGCTCAAAGTCCATTAAACCTCCTCTTAGTTTCGCGAAGTAGAGGGACGTGTACATGG
AGCGAAAATACATTAGGCCTATAAAATGTGCACATTTGCATAGCTTTCACCTACTTATGAACACCTTAATTCCATTTCCC
AAAACAGTACACTCTTTGCATCGATAAATGCCATGCTTAAATCTGATCTAAACCCTACAAGTTTACAAACACTAGATAGT
TTCGACTTCACAAAACTAGCCAACATCACAAAGGCAGAGTCTAGAGTGGCTTTGCACCTCCATTTTCTTGAACAGAGTTT
ACTAGAGTATGGGAACCACTCTTCTTCCTTGAATGGCTCGATTGCCCCGTGAGAGTCTTCCCCATAAACTTACCGGCTTT
GCTTAGGCAACTTCCAACAGCTCCAAGGCCACTACCTACCATCCCTGCACCCGCACCTAGCCCTGTTCCGACAAGACCTA
CTCCTGCACCAAGGCCTGTGCCCACCATGCCAACACCTGAACCCACGAGTGATGCTGCTCCGTCAAGGGCATCCATAGTG
CTCCCGATGACACCTTCTGCCTTCAACCTCTTTCTTTCTTCTAGGATCTGCTTCTCTGTCTCCAGAGCAGCTAACTGCTC
TTCTTTGTTGAACTCATGATACAATACCTGCCAATTTCCGGACAGCAATCAATACGTAAGAGCACAATACTACGGTGAAA
CTTCAATAATGCAACACTTAGACTTTGTCATGTACCTTTACTGTGATAGTTCCTCTATCTTTCTTATCTTTGACTCTAAG
CATGTCAAGTTTTGGCAGTAACCTTAATTCAATTTCCTTCGGAGTCTCCGCTACCAGCTCATTCAGAGGCAACTTTGTAA
CCCCCATTCGCTGATCTTGTCCAACGTCTTTATCAAATACCTGTTCAAAATGATCATGGATACGATTATGGAAACCCGTA
CAGATAAGAGGCTGAAATGTACAGAAATTAGACCTCTAGGATAAGAGACTGAGTCTCCTTGTCTTCTGCAATCAACTCAA
ACGTCTGGTCCCAAACCGGATTTAGGTTGTTATTGATGGTTTTCGTCTTCAGCTTAAATAGTGGACGAATATATACAACT
GCATACGGATCAGATTTTCCAATCATTTCATGATTCTTTAAGCTATTAGCCCTGACTACGGTCACTATAAGCTTTCCCTG
AGGCTTAAGCTCCAAATCGCTGCATGAAACACACAAATAACGTCACATAAAAATGAAAAATATAATAAAGACATGTTACA
TGACAGAGTTATCGTTCCCATCAAAAAGAAAACACTGATGGAACAGAGACAAGTAATAGTATTGGTTTCAAATTAAAGTG
ACACAGGACCAAAGGAAGGGAGAATGACACCAAAGATTTCTATTATATTTAAGTGTTTAAACTCGGTTAAACACTTAACC
GAGTGTTGAATGCTGACAATTCTAGGATAACAATATATCTTCGAAGGTAATAACAGATTGTACCAAGAGAGGGTACGAAA
TGCAGCTGTCACTTATCCACCACAAAAAAATCATTAACAGTATCAACGACTAAAATACTTTTAAAACTGAATATACCTAG
TATCCACACCTACGCCAATTGGAACGACAATCCTATGGGGCCATTCTAGCATATCTGTAACAATTGAGTTTACCGTGTCC
TTTCAATGAGAAAGAGATCAGAGTCAGTCTACGGAGAAAATATTCGAGTAAGAAATGTCCAGCAAGAGATTAAGTTTTTA
ACACTTACATCAATCATATCCGAAATTCCAGGAAGAGCTGTTAAACTACCACCAACAGCCTTCAAAGTATAATCAATTCT
TGGCTTTGGCTGAAAAAACAAACAAGAGAATAAACATACATCAGAAAGTAATCACGAGAATATGAGAACTTAATTGGTAG
CACGTTTTATGTTATGAAAGCAAGAGAACTCGATAATTCTCTTTATTGAGCCCAAAACACTCTTATTTCACACAAAACGT
AAACGAGAGCATATTTGGACCTACACGCATAGTATAAGGGTGTAATTTGTCCAATTTATTAGTCCCTAACTACAATTATG
AACTAACTTGTAAAGACGCATTTGTGAAGTTACTTGATTGAATTGTAATGAATTTTCCCACCAATTTAAGGCATCACATA
AAGCAAATTTTGAGCAATTTTTAAGCAACTTCACATGTCATTTATACAATTTAAATAAGAATATCTAGGTAAAGATACAA
CAACCATGATGTCGTAAAATAAGAAAATTCACTACATTGCTTCAAACCACAAAGTATCTTTACATTTGATCAAATCACAA
ATACAGTTATATTGCATCAAAATACATAATCAAACCCACCAACTGATTCAAACAAGAAATCGTCTTTAGATTCCATCAAT
TCTGAATTACATGTGAATTTTCTTTTTTAATTAAGGATGATTACAGATGGAAAGAATTTGTCTTGCTGACTTTTAATAAA
CTTTTTTGTTAGAAGGAAAGAATGTCATTTAAATTTAAGTTCTCGTGCTTTAATCTTGTTTTTCGGAAAAAGTAGGGACA
ACCATAACATTGCTCATCCCCCTGTCCTACTGTGAATCTCTCTTAATTTTGAGGGTTGATGGAATCTATGACATTCAACG
GTATAACAGAATGTAAAGATATTTTGTGATTTGAATCAATGTAATGGATTTTCTTGTTTTATGACATTATGGTTGTTGTA
TTTTTACCTAGAATTTCTAATTTAAATTGTAAAAAATGGTAAGTTGCTGAAAAATGGCTAGAATATGCTATATGTGATGC
CTTAAATTGGTGAAAAAAATTCATTACAATTCAATCAAGTTGCTTCGTAAATGCAACTTCACAAGTTGTTGCATAATTTC
AGTCAGGAACTAAATTGGACCAAATATGTTCTCGCTTAAGTTTTGTGTCAAATAGGGGCATTTTTTTACCCAATAAAGTA
ACGACAAGGGCATAATTAGACCCAACTATTAACGGAGGACAAATATAATGAATTTCCACATAATTTAAGGGATTTTTTTT
TTACCTTTTTCCGTTCATTTTAAGCGATCAGTTCTACCACTACACAAAAATTAGTTCCCATAGAATTGCATAAGAAAGAG
GGAGAAACATTTTTGCAGCATAATATAATATTCAAGAAGTATATTATGACTATAGGCTATAGCCTATGACAAATGTTAGA
TGAAGTGTTCACACAGCATTTACTTTTATTATTGCCTATCGACAAATGATTCCACATGCTTTAGCCAAGGAGGTACTCAA
GTCTCTCAACCAAGATGTTGTTTTATCAACACACAGTCTAACGGAACACCAAAAGCTGATACAACCAATATCAAGATGAA
CCACACCCTCTCCCGGTCTCTCTCTCTTTCGTTTGGGGGAGAAAGGAGGGAGAGGGAAAGAGTGTTGAGTATTAAAAGGA
TCACAATTTAAAGGGATCTAAGACTAGAAGAAGCACATTCAGCAATAGAGTTAGGCTATACCTCAGAGAGTAAAGCAACA
ACAACGGCAGAGATGCAAGGAATTTCTTCAGCTAGTTGGAAGATAACACGTACAATTGTGTAGACCTGAAGATCTTTTAA
CTGCAACCAATTTGCGATGGACAATGGTTAGTATAACTCTCTTTCTCCATATAACTCACTAGCCAGAGGAACATGGAGAG
GTGAAAGATTTGTTTTTTTCTTTTCTTTGGATCAGACTACAAGTGAAAGAGATTAGACACCTACCTGAATGGGTATAGAA
GCAACCATTGCAGCTTGCACACCTAAAACGATATTGGGATCACCACCCCATCGAAGATCAATATCCATAGTAATTTGATC
TTTTTTGAATTTTTGAACACGAATACCTGCATTTATCCCCCAAAAAAGAAGGCTAAAATGCTGAGTGAAATAATACAAAC
TAATTAAGGAATCTAACACATGCAACTGAAACCAAATCATCAAATGTCTTATCGGGGATGCAACACTATAATGACGAGAG
ATAAGCTCTATGTGGATTACTTTGTTTCCACTGACATGAAGTATGTCATATCAAAATTATTTTCTATCTCTTGGTCAACT
GTGTGCTACAAAGATAGGCATCATAGATATAGAAATTGGCTTGCTCTTTCTTTGTCTCAACGCTCTCAATTTTAGCCGAA
TCACAACCCGATGATTGCTAAATATTTGCCAAAACATTAACCCCGAAACACTAGTATTAGCAAATCTGTGATTTGCTTCT
TGAGTGTCCCATGCTCATTCAGGTGACATGTCAAACCAGTAACATAAGAACTCAAGAGGTGAGGGTTGTCTAAGACCATA
TAAAGTGACCAACTAATTCTCATCTTACTGATGTGGGACTCAACATTATCTACAAAAGTGAAGTCATTAAAAAACAATCA
TCTTGTATATCTTAATGGTTTCAGGCATAAGATGATGGCTAATTACACTTTTTTGGAATCAAATCATCAGTATAAATAAA
CTGAAGAAGATTCAGATGAATCTCAAAGCTCGAAAACTAGACAGTAGCAACAGCGAACTCAAAAAGGCAAACTGACTTTC
TTTTCCAAAATGTAAACAGAGAAACTATATTGGGAATAATGCAACCAGGTCTACTGAGAATTGGACCAGAGTGAGTTACG
CAGAAAACTAGCTAATTTAATGTACTTATGTATTGCGAATTGATCGCAGAAATTAGGCTGCCAAAATTTATGAACTTAGC
ACTTTTGTCTCCGATCAAGTCACCAAACTGTTCTACAAATATGAAACAATTCATATGTAGTACCAAAGTACAAAATGATT
TGCAATGATGACATAAATTTTTTAGAAGAACTAAGAATGTGCTAATAGGTAATCCAGTACAAAGTAAAATGATAAAGCAA
AAAGCAGAATAATGAAACAGTTCATTTTTTGGGTGATCGGTAATAATGACTATTTATGTTGCTACCTTCAATTTTAGGTG
ACACAGTTCCTAAGGACAATTTACTGAACTTCAATGAAGTAATCCCAGGAGGTCGATAGTCTTCTAAAAGAGGTTCAACA
GATTCTTTTATTATAGCCTCGGCTGCCTGCATAGCCAACATTTAAGAGATAAGATTAATGACTTCACTACATGGCATTTG
GAAAGGAGAAACTTCGTTCAACCACACTAATGGAACTACAAATGTTACTGCTCTAACTGAATAATTGGCATTGATACAAG
TGTTTGCACATGAAGAATGTACTTCATTGTCTAAATTATTCATGCCGAGTAACCGCCATATCTGATACAATATAGGAAAG
AAACTATGCAACTTAATTGCGTCGAGCAATACATTGAATGAAATCTGTAACAAAAAACTCCCTTCTCTCAAATCTATAAA
AAAAGAAACATCCATCTCCACTGTACACTTGACCAAATTTCCAGGCCTATTTTTAACTATGAGCCACTCGCAAGCATTGA
AGCCTTATTAAGGAATTTAACACGGCTTACTGAGAAGTTCATAGTACAAAAGTTCATAGTACAAAATTCAGATGATGATA
AAGTTACCAAGACATGATTACACAAGGCAAGAGACAAAAGCTTGCCTCAGCAACAAATGGCCAAAGTTTGCTCAATTGTT
TGTTCAACCATTTGACCTGCAGCGTGAGACAGCATGAGACAAATATTCTTTTAAGAAAGTAATGTTTTATTGATGCCACG
AGGAAAATACCCTGTTGACAAAGCAATACCAAAAAGTAGAGAGCCTACACAAAGATATGGTTCTCCACATAAGACACCTA
ATCATCTATGCCACAGAGTCTAGTAAGAATAAACGACAAGCCTAGGCTGTACAGATTCATGTTCCTCCCCTTTCAAAAGC
TCTCATGTTCCTCTCTTCAGAGTAGTGTTAGCGACACACATGTAACATTAGCAATGTACACTATGCTAGTTTATTTCCCT
GGATTTCATAAGGAAACTTGTAAAAACACCAGATAATTCGTAGATTCAAAGACTCACATATATATCAGATATTTTTCTGT
CCTCTCACTAAGTTCAGGTACTACAGTTGTGTTGCTTCCTGTCGCAATTTGTGACTACCCGTTTAAGTGTAACAACCCTC
ACCAACCCCGCGGCTAAACAAAAAACAAAGGGAAAACGGCATATAGCTCCCTAACTAGTAAAACTTCTCTCTTCACATTG
ATCACCACTTAGCAATGTATTTTTTGTTCTAACTCATCAAGTAACAGTCATAAATCCGATCCAAATATACATTAAGCTAG
CTGATTAATTCTGGGAGTTCTTCCCATGATATTGAAACCATTTATTCATGCTAACATAAACTTCCCATCATAAATATTCC
GTTCAAAAGTAAGTACATTTTCTATAGAATGGTTTCAGTCAAAGTCAGTTTGTTGGATCAAGTATTCTATTGAAAGACAG
AACAACAATGCGAGTTTTAAAGACTATATATATGAGGGTAAAAACAAACAATTGAATCCCACAACCTGTTCATAAACTGG
GAATGATATCCATTCAGGAAATTTATCGCCACACATTTTCTTTAGATCGTCCCTACTGAGGGAGCTCATTAGATTAACCT
CCACTGCCTGTCAAAGGAGCAAATACAATGAAAAGATGAGACGAAAATCAGTCTTTCAGAAAGGAAAAGCAGCTGCACCA
CTTCTGAAATATAAATGATGCATCGTAATAACAAGCACAATAAAGAGAACCATGTAAATCAATATACTAGGTAAAGGGGA
TTACAAACCAGGGGTCGAGCCACCTTAGGTGGGGAAGCGTGGTCCGCTTCACACCCATTGTTGAAAAATTATATGGTGTA
CATAGGTTAAATGTTAGCTATTATGAGTGTATATTTAATTTTGTACACCCTTAACACAATTGACAAGAAAATTTGCACAC
CCATTGCTAAGTTTCTGGCTCCGCCACTGATTACAAGGTGGGAATCAAATCTCACCAACAAGGGAAAAGTTCGGTTACTT
AACCAACTGAACTACTGACATTCCCGAATCAACAATGCGTGGTTAACTACTCCACCCCTAATGATGTTCATCCCAAAAGC
ATTAAAATAGTAAAGCACACCAAAATTACAAAGAAAAATGATAATTATCATTCAAACAAATCATAATTCATCAAAATCAT
ACCTTTGAACTTCGTTTAGTGCTTCGATAACTCGTCATGTATTTCCAAGCAGCCATTAAACCAACCCCAAAGATCATCCC
CATAAGAATCCCAGTTATCAACCCCATTTTATTTCTTGTATCACTACAACCAAAGTTACACAAAAACCCAATGTTAATCA
CAACTAACCAAACCAGCCAAAAAACAAAAAAGAAAAACTTCAAACACAAGAATTCAGATGAAAACATAACCCCACATGGA
GACTTGCAGTAAAATTCAAGAACCAACAAAAAAGATTCCAACTTTTTCCTTCAAATACAAGAATTCAGAAGAAAACAAAA
ACCAACATGAAAACTTACAGTAAAATTCAAGAATCAATAATAGAAACTTTTTTCTTCAACCCCTTAATAAAGTTGTAAAC
TTTTTCACCTTTTCTCTGTTTTTGCCTTATTTTCAAGAAGAGGGTCAGCTTAAATGATGATTCTCAGAAGAAAAGATTGA
GTTTTTTTTATTAGAGAAATGTTACAGAGGAATTTTATTTCTATATCATTCTGCATTGAACTCTCAGATATTGGAACTCC
AGGTATTGTCTGTCGGTTTCTATGTATGCAATTGAATTTTTTTTTTCCATTTTTTGAAGTTTACCTTTTTTGAGTTTTGT
ATGACTGTTTCTACACACTTGTCTTGTAGTTCAATATATATATATATATATATATATTAGTAAAGGAAGTTCGGGCGCTG
TTCGGGCCCAACAGGGATAAAGTTATTGTTATATATTATGTACGGTTAAAAAATTAGTAAGATTGTTATAATATATTTTG
CTCATGGGTGAGCTAATATAAAAACTTATTTGTTATTTGTCTTTTTAATTTTCAAATTCAAATAACAAATAAATGTAGTG
ATGAGATTGAAGGTAGAAATGAAACATGTCTTTCTAAATTGAAGTAAAAATAAATAAAATAGAAGTAACATTAGGGCTAT
CAATAGGATGATTTAGTCGGTTATTTTTAAAAATTATATCATTTCAATTTTTTGGCCATTTTATAATGTATAACCAAAAT
TAAATTTTTTTAAAACCATCCCAACCCTAATTTATGTGACACAAGCAGTACAAAACTTAGTCTGTTTTGTTGTCTTGTAG
ATATTTTAAGTTATTAATTATTGTAATTTATAGTACTTTATATTTCATTTTTTAAAATAACATATGTTACCTTTATGTTC
GAGAATTAAAACAAATTTTTTATGTCTTTTAAATATTTCAAGTTGATAATTATTGTGATTTTTAGTAATTTTAGGTCATT
TTCAAATAATATATGTTACTTTTTCAGTCCCATTTTATGAGGCACAATAGAATTTTGAGAGTTAACTAAATTTTTATTAG
CAAATAAAGATTGACATTCACAAGAATGATATTTGAAAAATTTACGATTGGAGGTACTAATTGAAGTGGGCCCCAAATAA
TTGTACTAATTACTACTCCTTCCGTCCACTTTTAATAGTCATGTTGCGCTTTTCAAAAGTCAATTTAACTAATTTTATAA
GTTAAATTAGATTACATTAATTCAATATTTTAAACAAAAAATTTAGATATTCAAAATCTACACGAAAAGTACTATAAATT
GTAATTTTTTGCATATCAATATAATAAAAAAATACATCGTAAAATGTTAACCGAAGTTCTTATAATTTGAATCTAAAAAA
GAAATGAATTGAAGTGACTAAAATATAAATAAGAAATAACATAGATTATTAATATTCAATAATTGAATTAAATTATTTTA
TAAGAACTACATAAAGTAAAGGCATTAAAAATGATAATGAAAAAAAGGATGTTGGCCAGGTTTGAAACTGAGACCTTGTA
CATGGAATGTAATTTTTTTTAGATAAACTCCTTTAATTCTATCTTGCACTGTTCCTGACTCCCTTTGTCTCAATTAAATA
GCATGTTTGGTCCAGCTTTCGAAAGATTAATTAATTTTAATTTTTTTTTTTGAAGGATTTGGTTGAGGTTTTAGAGAAAT
AAGTATTTTTACGAACTGACACAATTTGCTGTTCAGAAGTTAATTTTTTTTTAAAAAAAAAACACTTTTGAGATAAATAG
ACATTTTATTTTTTTGGCCAAATATTAATTATTGTTATTTGCAACAAATTTTAAAGTGATAAAAAACAATTACGAATAAA
GTATGAATAAATAAGAATATTTTATTGATAAATTGTGCGACTACAATTTTGTTTCTCTTATGATATTTTTCTCTAAATTT
TCTTGTGCTTTTATGGTTATTGATAGCGTATTTCTCAAATGTAGAATGATTTGAACCTTCTTAATATTTATTTGATTTTC
ATGTAAGGAGGATTTTGTGGATCTTCTTGAACTATTTGATAGCAAAGAAGAGTCAGGTAATATCTTGATCTCTTTATGAA
TATCCCAAGAGTTTACATGATATATGTCACTGATACGCTCAAATTACACCTCCATAAAGAAGTATAAGCGATCGTTGTCA
AATAAAGAACCCAACTAGTAGGTTGGGATCGATCCCACGAGGAATATGGTTTAGACTTAAACTTAACTCACTATTATATT
CGTACTTATTTTCGAGACAATTAAGTAAAGGGAGGGGGGGGGGGGTTTGTAACAAATAGCTGATTGTAGTTAAGTAACAA
GAGAGCAAGATTCGAACTTTGTTGTTATCAATGAGAGAGACAGAAACTAGGGTGTATGTGTTCCCCATAAGCTCTTACAT
GGTAATCCTAATAATAGTAATCCTCTCCTAGTGTATCACATGCAAAGTGGTAAGATATGTATCCCTAAGTGCTTGATCCG
CCAAATAGGGAATTTCACTCCGCACCTTGGTCCGGCTACGTGTGTATAATTTACTAACCCTTACCTTTACCTCAAATTAA
ATATCACATCAATGTATGACTTAGTTTTTACCCTCGCACCAATTGACATTACACTATTAGATAGTATCACACTAAATCTC
AGTTGATAATTCTTTTCTTATTAACTACCTCCTTGGTCCGACAAGTAGCAACTAACAAGGCGAGTTCTAATGCGTGCACT
CGTTAAAAAGACTTCTAGGCGAAAGAATTATCAATGCATGCATCAACACTATTCAAGAATTACTTAGTTATTATTCATAC
TTTGTTAATCGCTCATGGTTCCCACAACCCTAGTTGTGGATTTAGTTACTCATGCTTGGAAGAACACAATTCATAGTTTT
AGAAAAATAATTCATGAACTTACGTAATGAGTAGAAGAAACCCAAAATCTCCAATTGAAATTCAAAGACAAAATCTTTAT
AAACCGAAATCCGGAAATCAAATTGCTAAAGTTTGCAAGTTAATTTCGAAGAAAATACCAAGAACTAAAAGTAAACAATA
ATGTCTAACCCCCAAAAACAAGGTTTCCATACCCTATTTATAGAAAAACTTGTCCTAAACAAAAAGGAAATGAAATAAGG
AAATAAAATTGCTGGACGCGGCTTCGATCGATGAAACTGACCTACGGATCGTGGTTAGACCTATGGTTCGTAGGTCCCTT
CCGTAGCTTGACACTTAGACTTTTTCTTAGAAGCTGGAACCTTCAACTTTCAGATACAAACGACGGGTGTGCAGTACGGA
CCGTAGGTTGACCTACAGTCTGTGGGTCCCTTTCCGTGGCTCCACACTTAGAACTTTTCATCAGGTACTGGAACTCAAAA
TCTCTGATCTCATCGACGGATGTGCAGGACAGCCCGTGGGTCGACCTACGCTCCGTCACTGGCCTCTGTGGTTCCACACT
TAGTCAGACTTCCCTGATGATCATTCCACGACTACCCACAACGGACCGTGACTGGACCTACGATCTGTAGGTCACCTCCG
TGGGTGGCTCCTTTTGGAGAATTTCAGTTGTCATCATTCTCGACCTCGTCCAAGCCTATTTCCTGCAAATATAACACAAT
AAACATTAATTCTAATACAAAATGGCCCTAGACACACACAACTCTTAAGTGAACTGTATTAAAAATATCGTACACTCACG
GTATATCAACACCTTCAACTTAAACTCGTTGTTTGTCTTTAAGCGACGCACTAAACTCGAAACGACACTTGTGTAGAAGC
TGACATCCAAACTCAAGCAATCACATGACTATTTAAATCCATTCTACTAACTCATGCGGATCAAGATATGACAAAGATCG
ACCAATAGACACCACAACATACACTCTTTTCACAATCACCAAGGTACCAATGTTCCGACAATGTCACTAGTGCCCTCACT
TCGAACGAAATCCTTTTCACACAAAAGATATGAATTTTGAGTTTTAGGATTCATTCAACACTCACGCTCACAAGTGATTT
CAAGTACAGATAATGCTCAATACCATAGGCTTGCCCTTATTTTCACTGCTTAGACTCTCCAAACTAGTTGCCAGGATCAC
TATAGGACTTTCTTAGCTTGTAACGTAGGCTCAGGGTCAGGTGTGGTACATTTTGGTACTTTTAGTGACTTTCTGCCCTC
CTTGACATTACATTGGCTTCTTACCTCTTCCTTACCTATTTTTGGCATCTGCCCATTTCACTCTCTTTCGTTTAACTCTT
TGCAACGTGGATGTGACTTTTGACTTTTTGACTCTTATTTCTCACTTTATTCGTTTTCTTTCAATTTATTTTTCTTTTTC
TTCTTTTGCACAAAGTCACATCCTCTTTCTTTCTTTTTCTCTTTTCAACACTAAACTCTTTTCATACCTTTTTTTTTCAT
TTGGTTTCCTCTTTCATAGACACACTCAACTTATGCATTTTGCATTAGTTGAGGTGCACAATGTCCGATGTTGGACCAGG
GCCAAGATCAAGGTAGCTTTTGGCTTAGCCACCCTCAAATTAGGCTTTTGGCCTAAGTCAAGGTGCACATGTCTAAGGAG
GGATCGGGGCCAAGACAATATTTTAAGGGAAGGTGAGTTAGGTGAATCAAAAGAAGTGGTCTATTTAAGGCTCAAATATT
TGGATCAAAGGGAATTATTGACTTCATTTGGTTAGATCATTTTAGGCTTAAGTGGACTAATTTGAATAAGGGCTTATGAT
CACTTCCCAACTTTTAGCCTCGATTATCTTAGCAGGACCAATGGGGCAAGTTCTAGATTGGCACAAACTATCTGAACATT
CAACTATTGTAACACACTCTTGACACATTGTTTCATTATCAGATTATCAAATTACTAGTTCAAGTTTTTAGCTTAAGTCA
TGAGGTCAAATTTGTTCTTATCGTGTCACATTTAGATCCAACACATTCAACTCATCAAGACTATAGATCTAGCACAATTC
AACATTTTTGGACATGGATAATTTTTAATCATGCTTTTCATGCCATCATGCTTTCATTTTTCTACACTTACTCCTACACA
TACATTCCTAAACATGACGGTTCAACAGAAATTAAAACAGTCTCTTGGGGAGAAAGAACACATGCAAGAAAACCCTAAGA
GAGGATTATGAGTTGGGTTACTCAAACTTCACCCTATCAGTCACAATCCATTTACCCCACCCCCAGCAAAATAGAGCGCG
ATTGTCCCCAATGCACAAAAAGTAAGATAGAAAGGATTGGGTGAAGTAAACATGTGGCACATTGGCGCTGAAGACCTCTC
AACAAGCGGGTGAGTTCGGTTTCTCAAAACCCGCTGGATCAATAATCGGGTCACCCTCAGTAGTGCCCGTATCAACCGTC
TTAGTACCCTTAGTAGTGCTAACATCAACCCTCGCCGCACCATCCGTAGTGCTTATGCTGCTAGAGGCACCAACACCAAT
CTCCTTAGCCCTCTGCTGCCGTAACTCCTCATCAATGATGGATGCTCTCCGGGCCGCCTCAAGCTCCTGGTATCCCTCTT
ACGAGCTTTCCCAGCCTCAGTGTCATCAAAAGTCTGACTAGAGCGGAGGCTATTCCCAGCATGACGGAAAGAAACAGGCG
GCGGCATCTCCTCTCCGAATAATGCATCCAACACCGTATTATCAACTGGTGCTGTGGGGGATGACTTAGGCTCAGTATTT
GGTGGAGCTAGGAGGGCATCAAGATTATCCCAAAGACTGGCTAACTCCGTCTGGAAAGCAGAAACATCAATGGTGGGGGC
TGGTCGCTCTAAGATGCGCAACTTAAATGCATCAAGGCGCTGGTGAACGGCTTGAACCTTATGGTCCATCATTTACTCCA
TTCGCGCCTCAAACTCTGCTATCGATCTCTGCATCCATGGCTTCATATGTTGGAGAAGTGTGGCCATCTGAGCCTCCAAC
AGACCCTGAGGAGGGGGTGGCTCTTGAGGAGCTAGGGGCCTGACTAGCAGCCTAAGAATAGGAACCCGGGGCATCCTCAG
TAGTAGCTGGAGGGGCAGGCTCCTCACCCTACATCTGCTCGACATCTGCTACCAAGTCCGCTCCCATTGGTGGCACCTCA
ACCTGTAACTCTCTGCGAGGTGCAACAACATTGGCCTCTTCCCGAATCAGACCGATATCTAAAGTCTTGGTTGCCTACTA
CAGGTTATCACAGTGCCAAACCGTTACTCCAGCATCCCTGCACAACTGGAAAATGAGGCATGTGAAGGGTAAGGTGGTGG
AGGACTTGAAGGCCCTCTTGTGTATCTCCGCAATCAGTATGCAGGCAAAGTTCATCTCTAACCCTGCAATTAAGGTTNNN
NNNNNNNNNNNNNNNNNNNNNNNNNNNNNNNNNNNNNNNNNCTGGAATCTTATTTTGATTACTCGATTGAATAAGATTGT
GTGTCTTTGCACATTGTTCAGAAAGGGAAAGATCAAGTCTTGAATTAACTTTTGATTGAATTGAAGCAAGTGGTTTCTAA
ACCTTTTAAAACTAGTAGAATCGTTTATTTCCTTCACTGTGTGTGTTGGGGAGTAATGGGAATACCGTTATGTGTTCAAT
TATTTTACCTGATTTATCTTAATGAATAAAAGTGAGATTAATGAAAGAGGCAATGTGTTGATCATAATTATTTGTGAATT
GCCTTGTTGTGGACCCTAAATGTGTTGATTAATGAAATGCTTTGATAACATTATTGTGGACTTTAATTGTTTGAGTTGTT
GCCTCTTTATTATGGTGTGAAATTTATTATTTGCATTGATTTCCTTATTTCCTGATGAGATATGTGATGATCATGCCGAC
GAGAAATGGTTCCAGAAGGAGATATGATATAAAACCGAAGGGAAACGGTTCCAGCTAGCGATATGATATAAAACCCTAGG
GAACTGATTTTGGCTACTGATATTATACTTAAGGGAGATGGTTCGAGCAAATTATATGATAAAAATTAAGTGACATGGTT
CTAGCTAGTGATATAATATAAAGGCGAAGGAAATATGGTTCCGACTAGTGATATTGTACCGAAGAGAAAAGGTTTCGGCA
AGAGTTTGATCTACTGGATACTTGTAATAGATCTACTTAATACTTGAGAATTACTTACTTGGTACGTGTGATTGGCATAC
TTGAAACTTATTGGTTGTTGAACTGTGATTGTTGGACTATGATTGTTAAGCCTTGGGAATTATATATTGTAAAATTGTTA
GGTTGGACTGATTTATGCAGGTTGTAATTTGAGGAGTTTCGGTTTGGATGAAAGGAGTACTCGTATTCTAGAATAATTTT
GCTTTATTTAGTAGTTTCTTGCCGTGTACAGTGTTGTTCGGTACTCACTCCTTGCTTCTAAACTTATGTAGGTTCCGAGC
CTAGATCCGTGTGATTGCTCTTCTTCTTCTCCCTCCTCCGTGACTCAACAAGGATTCTTAGAGGTAGTTGCTTGTCATCC
TGGGGGACCCTCTTCTTCCTTTATGTTTATGCTTTCTTCTATTTGAGAAATAAAGACTTTTGGAACATGTAATTATCTTT
CAATTCTATTTTAATACATTTGTGAATTGAACACGTGACAACAAGGTTTTGGGTTACATTAGAATGACTACATTTTTTTC
TCCTTTATTTATCTTGTCTTCCTTTCCGCATTTCTTACCATCTTTTGGGTTTGAGGCTGACTTGTCGTAGTGGGATAGAC
AATGCAATCTCTTCCATTTTTGAGACGTGAGACTAATTTATTCTTAATTTTGTTATTTAATTCTAGAAACTACCAATACC
TACTCTTAGGATCTTATTAAGGTGGTTCTTAATTCAGTTTTATCTAGTTTGTGAGGTCTTAAGATGCTATTGTCGAGAGG
GGAATTTGTTGCTACCTTGTGGTTGAATATAATCATGTCTCTTAACCCTTTTTGGAGATCTAAGGTTTGGAAATGTGCGT
ATTGAGAGCCTTGTCTCTCTATTATCAGGGGTTTTCTCTTTAATACATCCTTTGTCCCTAATTACTTGTTCACTTTTGAA
TTGGTACACCTATTAAGAAAATAATAATTGATATAGTGAGTTTATCATTTTACCCCTATTAATTATGAAGTGAATTAATT
AAAAACTTAAGATTTTCAAGAAATTCTACATTTTTCAAAGTAATAAATTGAGGGTATAATAGAGAATATTTTTTGTCCTT
TCTTGATTTGTCAAAATGGACAAGTAATTAGGGACAATTAAAATAGGAAAAGTGGACAAGTAATTTTGTACAGACGGAGT
ATAACTCTAGGACATTTTTAGGAAGAGGCAACCCTTTTCAAACATGGACTAAGAAGAGATGGAGTAATAATTATTGGGGC
CATTGTGGGGTGTTGCTATGGTGGACAAGGGACCACTAGAGCTATAGCAGTCAAGGGACTGCGATAGTGGTCAAAGATAG
TACTTTCCTAGATAATCCTATGTACGTGAAATATTTTTTTCCGCCAAGGCGGGTCAATCCCAACTTTACTCGACTAGATA
GACCCAATTTTAGACTCAAGAATTTTACTGCAGGTATTTCTTAAAATGAAAGGATGGATCATTACATTTGAACGGGTTTA
ACTAAACATGACATAAACTCAATAAAATTGAAGTTCTTTCTTCCCCTCTCGTATAAAGAGATAGACATTAGTTAGAAAGA
ATCAAAGATATATATATATATATATATATATATATATATATATATATATATATATATATATATATATATATATATATATA
TAGGGATCCCAGTATGGTTAATATTTATCACATTGACTATAAAAGGAGATTTTTTCATCAGAGTAATAAATGTACATATT
CATTTTATCAAAATTTAGTAAGACATCTTCAAATAATTTCTCTTCATCTTGAGTATTTTTCTTAAAATGAATAAAAAATA
TATTTTCATTTTAACACTATTGTAAACATATCATTTTGATAAGTGTTTTGTGCAATTATTTCAGATTGACTTGTCTCAAA
ACTAATATAGAAATATATATAATTTGAATCGAGTGACAGGTTGGTGAGTATCGGACATTAAGAAAAACATACTTAAGCAA
GATTTACTTTCAAATATATTTGAAAGCAACATAGTTTTTCAACTAAATATGGTTTATCCAAAATAAAAGAAAATAATAAT
GTGCTTCGACAAGCGATGTAGCTTCTTCAGTCATACATACATCACCATTTAAGGTTTAAAAAATACTTGTGGTTTTTAAA
TTAACCATAAAAATAGAATATTTTTAAGCATATTAATTTATATTTCAATATTCCAAACCAATATGTAAATGTTCCCTTGT
TTCAATATTTAATTATGTACATCCTTGAATCAAAATACACTTTTTATTTAAAAAAAAACTCGATGTAGGAAAAGAGTAAA
GAAATACATTTGTGATAACTTTATGACCATTCTCTATATATACTACATAAATTTAAGGAAAAAGGGTCTGAAAAATACTC
CAACTTTGGCTGAAATTGCTATTACGATACCAAACTTTATCGAGCACCATTTACCCCCTGCACTATTTAATAGTGTATTT
TAAAGGTATATATGTGCCCACGTGGACACATTACTATTTAAAATGATGCAATATTTATGATGTCCACGTAGACACATATA
TGCCTTTAAAATACACTATTAAATAGTACAGGGGGGTAAAAGGTCCTTTCCAAAGTTTGGTATCGTAACAACAATTTCGA
CCAAAGTTGGAGTATTTTTCAGACCCTTTTCCCTAAATTTAAATTACATTAGTATTTTTCCTAATAAGTTGGTCAACATA
ATACCAGAGCCATAAGTAAATATATTTTAAGATGATTCTATCTAACTTTTATCTAATATCCCTTGATTTAGTGTTTTTCC
AAAATAGTTCTTGCTAGCAATTTCACCATACTACTTGATATGGGAAATCATTTGTGACTGAAACAACAAATGTAGTGATG
CAGTGCGTGTGTGTGACCTAATTTTAATGACCTTGTCGGTTTTTTTTTGGAAATTTTTGTAAAGTTATTATTTTACCCTT
CCCGATATTGTCCCCGAATCGAACTCACATTTGTGTTTCGAAGATTCCATTTTGTTCAAAATGTCAAGTATAGTCAACTT
TCCAATATGATTTATATATACAGGATTCCAAACGAATCCTGATGGTCCTTTCGATGTTTTGAGAGTTTGCTATTTTTTCT
GGTCTATGAGTTATATACCCTTCGCGTTTGTGATAGACCTTTTGCTTAAGCGACCTTCACTTAAGCCAATGAATGATCTC
TAAAGTGAAGGATGAACTTTAGCGGGGTTAGCTTAAGTGAGCCAAGGGATGCTTTAGCGGTGATCACTTAAGCAGAGCCT
GGTTTACAGAAGTGATACCCCCACTTTAAAAGTGTATTTAGTCATACCACTTAATATAATGAGTTCAATGATGAGTAAGT
ATTCGTAAAGTTCAAATGATTTCACTCATTTATTTCTTTACATTCAAATTAGTATATATTTATATATATTGCAGTCCTTT
CATTCAGTCATTTTGCTTCGGCAATATTACGTACACGTACAATCAATGTGTTGATGTCATTTGACCTGCATCTATTTATG
ATGCAACTATAGGTGTTCAAATCATCAACTGACACTTCGTTGAGATTTGTTTGCACTACCAGTTAGCTTTTGGTGAGTCT
CTTTGCATTTTAGAGGACTCAATTTTATCTTTTAGTTAGTTGCTTGACGTGTTGTGGGTCTTGTCCTAACATCCATACTG
AACAAGAGAGGCTTCATAGATAGTTAGTTTTGATTATGTTTTAGTATTCCTTTCTAAACTATTTTTTTAGCTATTATTGT
CATCAAAATATTTTAAGACAATTGAGTACATTGAGATTAAATAATTTAATTGTGTTTTAAAGCTCAATTCTGCTTGAGTT
AGTCTTTAGCTAAGTAGCCAGCGGCCAAGGTTTCGCTTGTGGATCATCATGGTTCTCGAGGGCCGGCTACGTTCAAGGTG
TAGGTTTGGTTGACAGTTGGGATTTTTATTGGCAAATGACAAGGTTTTTCAAGAACTTGAGTTCTAAGCTAAAATGGTGA
TTGTTCACTGATTTTCACTCCTTTTTCAAAATGGTTTTCACCAATTAGTTCCAAATGTCTTGAGAAACATATTCAAGTAA
ATATTTTTGGATTCAAACCCCATATTTGGAATTGGGTTGTGCAGTTGATTTTACCCATTTCTCAAAGTGAATGATTTGGG
TGTTATTATTAGTTCTGGAATCTTATTTTGATTACTCGATTGAATAAGATTGCGTGTCTTTGAACATTGTTCAGAAAGGG
AAAGATCAAGTCTTGAATTAACTTTTGATTGAATTGAAGCAAGTGATTTCTAAACCTTTTAAAACTAGTAGAATCGTTTA
TTTCCCTTCACTGTGTGTTGGGGAGTAATGGAAATGACGTGATGTGTTCAATTATTTAACTTGATTTTTATTAATGAAAT
GTTTTGATAGCATTATTGTGGACTTGAATTGTTTATGTTATTGCGTCTTTTTGATGGTGTGAAATTTCTAATTTGCATTG
ATTTATTTATATTGGGATGAGACATGTGATGACCATGTCGACGAGAAAAGGTTCCAGGAAGAAATTTGATATAAAACCGA
AGGGAAATGGTTCCAGCTAGTGATATGACATAAATCCCTAGGGAACTGGTACCGGCTACTAATATTATACTTAAGGGAGA
TGGTTTCGTCAAGTCAGATGATAAAAATTAAGTGAAATGGTTCCAACTAGTGATATAATATAAAGGCGAAGGAAAAATGG
TTCCGACTAGTGATATTGTGCCGAAGAGAAAAGTTTTCGGCAAGAGTTTGATCTACTGGATACTTGTAATAGATCTACTT
GATACTTGAGAATTTCTTACTTGGTACGTGTGATTGGCATACTTGAAACTTATTGGTTGTTCAACTGTGATAGTTGGATT
ATGATTGTTAAGCCTTGGGAATTATGTATTGTAAAATTGTTAGGTTGGACTGATTTATGCAGGCTGTAATTTGAGGAGTT
TTGGTTTGGATGAAAGAAGTACTCGTATTCTAGAATAATTTTGCTTTATTTAGTAGTTTCTTGCCATGTACAGTGTTGTT
CGGTACTCACTCCTTGCTTCTAAACTTATGTAGGTTCCGAGCCTAGTTCCGTGTGGTTGCACTTCCTCTTCTCCCTTCTC
CGTGGCTCAACAAGGATTCTTAGAGGTAATTGCTTGTCATCCTGGCGTACTCTCTTCTTCCTTTATGTTTATGCTTTCTT
CTATTTGAGAAATAAAAACTTTTGAAACATGTAATTATCTTTCAACCCTATTTTAATACATTAGTGGATTGAACACGTGA
CAACAAGGTGTTGGGTTATATTAGAATGACTAAGTTTTTTGCTCCTTTATTTATGTTGTCTTCCTTTCCGCATTTGTTAG
TATCTTTTGGGTTTGAGGCTGAGTTGTCGTAGTGGGTTAGCCGATGCAATCTCTTCCATTTTTGAGTCGTGAGACTAATT
TATTCTTAATTTTGTTATTTAATTCTAGAAACTGTTAATACCTATTCTTAGGATCTTATTAAGGTGGTTCTTAATTCAGT
TTTATCTGGTTTGTGTGTTCTTCAGATGCTATTGTCGAGAGAGGACTTTGTTGCTACCTTGTGATTGAATCTTTGGTTGT
TGAATATAATCATGTCTCTTAACCCTTCTTCGAGATATAAGGTTTGGAAATATGTGTATTGAGAGCCTTGTCTCTCTGTG
AAAAAGGGTTTCTCTTTAATACTCCCTTTATCCCTAATTACTTGTCCACTTTTGAATTGACACACCAATGAAGAAGACAA
TAATTGATATAGTGACTTTATCATTTTACCCCTATTAATTATGAAGTGAATGAATTAAAACTTAATATTTTCAAGAAATT
CTATATTTTATAAAGTTATAAATTGAGGGTATAACAGAGATTTTTTTTGTCCTTTCTTGATTTGTCAAAATGGACAAGTA
ATTAGGGACAACCAAAAAAGGAAAAGTGGACAAGTAATTTGGTACAGATGGAGTATAACTCTAGGACATTTTTAGTAAGA
GGCAACTCTTTTCAAACATGGACTAAGAAGAGAAGGTGTAAAAATTATTGGGGCCATTGAGGGGTGCTGCTATGATGGCC
TAGGGACCACTAGAGCTATAGCTGCCAAGGGACTGCGATAGTGGTCCAAGACAGTCCTTTCCTGGATAATCCTATGTCAG
TGAAATATTTTTTTCCGCCAAGGCGGGTCGATCCCAGCTTTACTCCACTAGATAGACCCAATTTTAGACTCAACAATTTT
ACTGCGGGTATTTCTTAAAATGAAAGGATGGATCATTACATTTAAACGAGTTTAACTAAATATGACATAAACTCAATAAA
ATTGAAGTTCTTTCTTCCCCTCTCGTATAAAGAGATAGACATTAGTTAGAAAGAATCAAATATATATATATATATATATA
TATATATTGTAAAACTCTAACTCACAGAAGCCAAAAATTGAAAAGGAATATAACAAGAAGAACAGAAAGAGAGATGTTTT
GTAGAGAAGTGGCTGTCTTCATTTTATTCAATACGCTTTGTGCCTTATATAGGCTTACATATTATGGAATCATATTCCCA
CTAAACCACTAATTTAATTCCACTAAACAAATACTCCTAAACTTTAGGAACACATCTGCAACACTGCAAAACAGGGAAAA
ACTATCACTAACTAAGTACCAACAGAAAGCTAAAATATAGCTATACTACAGAACTAGTCAAACTAAAAAATAGGGGCTGA
TGTTGAACATCTTTAACACTCCCTCTCGACATCAGCTCCAGTCTTAACCATGCCTAGCTGCTGACATAAAGTTTCAAACT
TATTGACACTTAAACCTTTTGTGAATACGTCGGCAATTTGCTTCTCAGTTTTAATATGCTCCAAGTCAATCTCTCCTTGC
AGCACCTTTTCTCTGATGAAGTGGTAATGTATTTCAACATGCTTAGTCCTTGCATGAAAAACAGGATTTTCGGCCAAGCA
GATCGCTGACTGATTGTCACAGTACAACGGAACTGCGTAGTCAATTGGTTGCTGTAAATCCTTCATCAATTGCATAAGCC
ATGTACTTTCCTGAGCTGCAACTGCCGCTGCCCGATACTCTGCTTCGGTTGTTGACAACGACACTGTTGGTTGCCTTTTG
CTGCACCAAGAAATGGCTCCAGCTCCGAGCTTAAACACAAAGCCAGTAGTTGAACGACGAGTATCATGGTCCCCTGCATA
GTCAGAGTCACAGTATCCGACCAACTTGCATTCTTCACTTTTCTTGTACAAAAGACCATAATCAATAGTACTTTTCACAT
ATCTCAGTATTCGCCGAACAGCCTCCATATGTTGCTTCTTTGGATTGTGCATGTAGCTACTCATAACACCAACTGCAAAT
GAGATATCAGGTCGAGTCTGAGTTAGATAAATCAGACTACCTACCAGTTGCCTATACAGCGTCACATCTGCTAAATCTTT
TCCTCCATTCGCACACATCTTAGCATTTGGCTCCAACGGTGTTGAGATTGGCTTGCAATTAAACATCCCAAACTTCTTCA
ACAGATCTGTGGAATATTTTTTCTGATGCAAACAAATTCCTTCTTCATTACGATCAACCTCCAAGCCAAGAAAATGGTTG
AGTTGCCCGAGTTTCTTCATCTGGAAGCGAACTGACAAGTTCTTCTTTGTTAGGAGAATTTCTTCTTCACAATCTCCTGT
TAGGATTAGATCATCCACATATACTAGCACAATAGATAGTTTTCTTCCAATAACTTTCACAAACAGACTGGAATCTGCCG
GTGCTACTGAATAACAACTACGAGTAAGAAATTCAGAGATTTTACCATACCATGCCCTTGGCGCTTGCTTTAATCCATAT
AGCGCCTTTCGAAGCTTACATACATACTCAGGATGATCTTGACTCTGAAAACCCATTGGTTGACACATGTAGATCTCCCG
GTCCAACTCTCCGTGCAGAAAGGCATTCTTTACGTCCATTTGCCATAGGTTCCAATCTTTACTGGATGCGAGTGCAAGCA
GAACCCGGACAGTAGTAAGCTTTGCCACTGGACTAAACGTTTCATCTTAATCTAGTCCATATTGCTCAGAAAATCCCCGG
GCTACAAGACGAGCTTTGTGCCTTTCAATTGATCCATCTGTGTGACGTTTTATCTTGTAAATCCATTTGCAAGAAATGGG
TTTTACATCCCTTGGCTTTTCCACGAGCTCCCAAGTTTGATTCAGTGCTAGCGCAACAATTTCCTCCTCCATAGCTTTAA
TCCACTTCGGATTCTGGAAAGCTTCCTCAAAAGTCTCTGGTTCTTTTTCATTTTCTTCTTCCACTATGGCTGCATTGGCA
TACTTTGGATTTTGCTTTCTGATCCTTGATGACCTTCTAAGTGACGAGGGTGTGTTTGCTCCATTTAACTCACTTTCTTC
ACTTGGTTGTTGGTACAAACCAGTTTGCCAAGGATTTTGAGTCACGCCTTCGTCAACATTATCTTCATTAGCTTCATCTT
CAGCTTCATCTAGACTCAACTGGATATGAGACGAGTCCAATACATCTTTGAAAACATCTGAATCTGGCAGCAGTTCCTTA
TTTGAAGACCACCATGAAGAAGCTTCATCAAATATCACATTTCGAGAAGTGTAACACTTTCCCGTTGTTGGATCACAACA
TCGCCACCCTTTTCGTTGACTGTCATACCCTACAAAGATACACCTAACAGCCTTCTTGTCCATCTTGCTACGTAAATGAT
TAGGTACAAATACATAGCATACACATCCAAAAACACGAAAATAGCTAACTGAAGGTTTCATTTTCCATAACTTCTCAAAA
GGTGAAAGAAAACTTAACCTTTGTTGAGGAAGTCTATTGATCACAAAAGCAGCAGTCTTCATAGCTTCTGCCCAAAATTG
TCCCGAGACATTTTTCGCATGAAGCATGCTCCGACAAATTTCTGCTAGGTGTCTGTTCTTTCTTTCCGATACACCATTTT
GTTGTGGCGTGTTTGGACATGTGAACTGATGACGTATTCGACACTCCCGAAGAAACTCAGAAAATTCATATGAGGTATAT
TCCCCACCGTTGTCAGTTCGCAGACAAAGAATTTTCTTTCCAACTTCTGCTTCAGCAGCCTTTTTGAATTCTTTGAATTT
TGAAAATGTATCAGATTTTTCCTTTAAGAAATAAATCCACACATACCTGGAAAAATCATCAATGAATGTCACCATATATT
TCATCCCACCAACAGACACTTGCTTGACAGGTCCGAACACATCAGAGTGAATTAATTCTAATGGTTCCTTAGCTTTATAT
TTTGACTCCTCATATGACAACTGATGCGCTTTACCATACTGACAACCTGCACAAATTACATCTGTTCTTACTGTAAGTTT
GGGAAGACCCTTCAACATTGACTTTTCCATCATGACACTAAGCTTAGAGTAGCTAACGTGACTCAATCGCATGTGCCATA
AATCTGCAGTCTCGTTTTTCCTAGTCTTGTCTACATATGCGGTTTCTGCCGACATTACATAGACAGAATTCAACATTGGT
CCCTTCATCACTGGCTTTTCTTTAATCTCAAGATGATCATATATCCTTACATCTTCTGGACCAAACAAAACAAAATGGCC
TGAAGATGTTAGTTGTGCTACTGAAAGAAGATTTTTCTTCATACCTGGGACATGATAAACATGTTGAAGCGGCATCAGAT
CAGTACAATTCTTAGGAGACACTACAGTCTTACCAATGTGAGCTATCGGTAGTTTTGTGTCATCAACTGTCACCACCTTA
CGATTGCCTTTGTACTCGGACAAATTTTGCAACTTATCCACGTCACCTGTCATGTGATTTGTGCAACCTGAATCAACAAT
CCAATCCTTCTCATAGTCAATTTGATTGGATGTTAAAGCTGTAAAGACTAGATCCTCATCTTCTACAGCGAAGAAAGCCT
CAGCATCCCACTCCTCTTCAACTTTGGAAATGGCAGCATTACTTTCCACAGTCTTTTTCTTTGACCTGCAATCTTTCGCC
ATATGTCCCTTCTTCTCGCAATTGTAGCACTTCCCTTCAAACTTTTTGCCACGATGATTCTTCCAACCACCTCCTCCACG
AGTGCTCCCTTTGTCTTGACGACCTTCCACCTCATCATCGTTCTTTTTAGATCCACTGGCACCATGCTGCTTGAAATTCC
AGCTTCCTTTATTGACATAGAGTGCTTCCTCCTGACCCTTCAATGAAGCTCCTCCCATCTGCTTCGCTAAGGCTTCCTGA
CCTGCTAGCAAATTCTCAAATTCTACAAGTGAAGGCTGATTTTGCCATCCTTGTACAGCAGCAATAAAGCCTCTATATTC
AGGCTTCAGACCATGGATAATGATCCGCTTCATCCTCGTCTCTCCAATTGGAGCTTGTGGATCTAACTCTGAAATCTCTC
GACATAGCATCTTTACCTTATGAAAGTATTGTGCAATTGACATGTTGCATTGTGCTATCGAGAGTAATTCACTCTCTAAG
AGTTGGAGTCTCGTATCATTTTTCTTTGAAAATAGCTTGGCTAGTGTATCCCAAGCCTGTTTTGGGGTGGTGGCATCTCG
TATGTGCTCTAGCACATCCTCTTCAGCCGTTGTCTTTAAGGCAAACATAGCCTTTCCCGCTTTTATCTTCCACTTCCGCA
ACGTGCCGTTTGCATCTTCTGCTTCTGGTTGTGTCACCTCGCTGCCATTGACAACCTCCCACAGGTCTTGTCCTTGCATA
TAAGACATTATACAAGTTGACCACGTACTGTAGTTGCTGTTGTTGAGCTTTTTCATTCCGCCGACCGCTTGTAGGTCTGT
CATTGCGTCGACAATAGAAATCTAAAAAAAAAAACAACCTGCAGTAAATGATTTTCCACAGAACAGCCTGGCTCTGATAC
CAAATGTAAAACTCTAACTCACAGAGAAGCCAAAAATTGAAAAGGAATATAACAAGAAGAACAGAAAGAGAGATGTTTTG
TAGAGAAGTGGCTGTCTTCATTTTATTCAATACGCTTTGTGCCTTATATAGGCTTACATATTATGGAATCATATTCCCAC
TAAACCACTAATTTAATTCCACTAAACAAATACTCCTAAACTTTAGGAACACATCTGCAACACTGCAAAACAGGGAAAAA
CTATCACTAACTAAGTACCAACAGAAAGCTAAAATATAGCTATACTACAGAACTAGTCAAACTAAAAAATAGGGGCTGAT
GTTGAACAACTTTAACATATATATATATATATATATATATATATATATATATATAGGTATCCCAATATGGTTAATATTTA
TCACATTGACTATAAAAAGAGATTTTTTCAATAGAGTAATAAATGTGCATATTCGTTTGATCAAAATTTAGTAAGACATC
TTCAATTAATTTCTCTTCATCTTGAGTATTTTTCTTAAAATGAATAAAAAAATATCATTTCATTTTAACATAATTGTAAA
CACATCATTTTGATAAGTGTTTAGTGCATTTATTTAAGATTGACTTGTCTCAAAACTAATATAGAAATATATGTAATTTT
AATCGAGTGACGGGTTGGTGAGTATCGGACATTAAGAAAAACATACTTAAGCAAGATTTACTATCAAATATATTTGAAAG
CGACATGATTTTTTAACTAAATATGGTTTATCCAAAATGAAAGAAAATAATAATGTGCTTCGACGAACAATGTAACTTCT
TCAATTATACATACATCACCATTTAACATTTAAAAAATAATTGTGGTTTTAAAATTAACCATAAAAATTGAATATTTTTA
AGCACATTAATTTATATTTCAATATTCCTAACTAATATATAAATGTTCCATTGTTTCAATATTTATTTATGTACATCCTT
GAATCAAAATATACTTTTTATTTATAAAAAAACTCAATGAAGGAAATGAGTAAAAAAATACATATGCGATAACTTTATGA
CCATTCTCTATATACACTACTTAAATTTAAGGGAAAGGTCTGAAAAATACTCCAACTTTGGACGAAATGAACTATGCTTT
CATTGAAGATGATAGTAAAAGAACAATCTCATATAATAAAAGACTGAAAGGGATCTTGAAAAAATCTGATGAACTGAAAA
CATTTTGTGATGTTGAAGTGGCTACAGTCATATACGACCCTTACAGAAATGAGCCATATACATTTCCAAATAATGATGTT
GTGCGCAACACTTTTATAAAGTTTAAGGAGTTGCCGACATTGGATAGATCTAAAAACATGGTGACAAGAGAAAAGTTCAC
CATGCAAAGGATCAAGAAATTAGAGGAACAACTTCAAAAGGTAAGTAAGGAAAATAGGGTCAAGGAAATGACAAAGGAAA
TGTATGAGGTGTTCAAGAGAAAAACTGTTTCTGTTGACATGAAACCTTCCTATCTCAACGACCTACGTTGTTTAACCAAG
AAGAATCTCAAACAAGTACGTGAACTAATGATAAAAGAGGCTAATGGAGAGGGTTCTACATCGAATGCCCCTCAACCCAT
TGTTGAACCAATGGTACCCAGTAGGAACAACTCTGAAGGACCGACAGATCCTTCTCCTCTATTGTTTTCACAAATGTTTC
CTCCAATGGTTCCACAATTTTTTTCTCCAATGCCTCAACACATGGCTGTTGGAAAAACACCTGGACTGACCCATCAAATG
CCGTCAACAATAATGTATTCTCCGATTCCTTCACCAACGATGGATTTTCTAATGCCTTCACCAATGATTGATTCTCCGAT
GCCTTCAATAATGATAGCTCCTCCAATGTATTCTCTAGTGTCTCCTACAATGAACCAGCAAACGGAACTTTCAATGGATA
TCCCTTCAATTGGTATATCAACGTCAATGAATAACAATCAGAATTCCTCTGTTGACTTACCAAATAGTCCTACAATTTCT
GGGTTTCTCAACTGGAAGGATGATGTTGTGATGACTTTATTGGATGATCCTTTTTCTAAAAATAATAATGTGCAAGATCC
AAACCACACCAAAAAATTCTAAGGACCAATGTGTGTATTTTTAATTAGTACTATTTTCAATGTACATATGGTGAAATGGA
GTATTTATGTCGTTTACTATTTTTCATATCTAAATTGTGTCGTTCCACTATCCGAGTAAGTTTCCCTTCGTCCTCCATTG
AAGTGTCCTCCTATTGTATTCCTTGATTTGTTTCAAAGTTTGTAGTTTCATTCACTTATTAAATCGATGGTCAATTATTT
TAATATTTATTAGATACTGATTTATTTATTTTTCATTTATTACTATTATTATTGAAATGTTGTTGTTAGTATAATTTTCT
AAAATGACCTCTTACACTTCAAAATCTAACAAACCAATTTACATATAGGGTAAAATTTTATTTTTAAACTTTTTGGTGTA
AAGTAGTAACACTTCTAATATTACAATTGAATTAACACAATATAATTAATTGTCTTATTTAATATACATATATTTTTTTA
AAATATGGTTATAGTAAAAGATTCATTAATTTTGTAGCTTTTGTATGTTAAAAACTTCAAAAGTTCTATTTGAACTTAAT
TTTTAATATTGATGTTTGCACTCCCAAAACAGAGAATTAGATCATCACACTTATATTTTGGCTCCATTTTTCTCATTTTT
TTCCCTTCGTGACGGTTAATAATACACAAAAACTAATATAAAAATTGAGATTTAAAAATATCCTAAGGTTACTAAAACAT
GTCGGTGAATGCTTTAAGCTTGTTGAAATATTTTTTTAAGATGTTCATTTGACTCGAATGGGCATGTTTATGTTTTGATA
ATTTTTCTCGTTGGCAATGTACTGTTAATTTTTAACAACGGTTGGTTTGTATATCTATTTTTGGTTATGCATATTCATGC
GTTATAGTATGTCTTTTAGGTTTTATTTATACTTAGATCTTTCTCAATAGTTGTCTTTATTGTAAAATCGGGTGACTTGT
GCAATTAATGATTTGCTAGAGACAAAGTCAATGTAAGATACTATGGATAGTTTGGTTGATAACAGGTGACTGATATCATC
CACATAAATTAAGTCAATTTTAAAATGATCCATGATATTGAGTGTTAATGTTTTCATTAAATTGTTGTCAGTCCTATAGA
GTTTAATGCGTCAAGTTGGTATTGATAGTTGTTTTCTGTTTGGTTGACATTTTCCATGAGTTGTGACTATTTGTCATCAC
ATTTTCATTTTTCGTTCCCCAGAAGTCCTAATTGACCTTAAATTGAGTATGTATAAATTAGCTGAGAAATACATAATGGA
CAAGCTTGATACTATGTGTGTGCATGTTGACATCTTCCTGAGAGTGAGTGTTTGATTCTGAATCTTAAATTCTCTAGTTT
CATTTATACTATATATTTCGGAGATCTTCTTTTCCTGAGTTGGCCCATATAAATAGAAGAGGTGATTACCATTGTCAAAT
AGTTTTCATGAAATAATAGATAGACTGTATGAAATATAATGGAGCTTAAATGTTGTCATGTGATATATTGTCGCTTCTAT
GATTCAAGTTCGTGTCAAGTCCAATTCTTGCTAGGTAGAAGAGTGACGTCTGAGTCTGTACGATGTTGATGTTTCGTACC
CCTTGAGGATAAGAAGTAGTTTAAGTTTTTTGTGATTTGATAAGTTCGAACTTTATGTACTTGTAAGTTTTTCTAATTTT
AAAATATTGTGTTTTCAGAGAAAAAAAGAGGCATTTACGATGTTTAAACCTTGAAAAATAGGCTTTCATAATTTGCATGC
GATCGAGTAGAAACAAAATAAAATGATTCAAAGCTGAAAGTAATAAAATAGTCTGTTACCAAAAAGTGATGCTGATGTCT
TCAGATGTCCACATGTGGCTCCGCATCACTAACTTATTGAATTTCAACTAGAGGAAGAATGGTCGCTATAAAAAGGTTGG
TGTGTGGTAAAGAGTTGCGGTGCAATTCTTAATATGGGGATGCATCTCACCTACATTTCAAATGAAGTCAGAAGCGACAA
TTTCACCATACTACGTGATATGGGAAATCATTTGTGACTGAAACAGCAAATGTAGTGATGCAGTGCGTGTGTGTGACCTA
ATTTTAATTACCTGGTCGGTTTTTTTTGGAAATTTTTGTAAAGTTATTATTTTACCCTTCCCAATATTGTCCCCGAATCG
AACACACATTTGTGTTTCGATGATTCCATTTTGTTTAGAACGTCAAGTATAGTCAATTTTCCAATATGATTTGTATATAT
CGAATTCCAAACGAATTCTGATGGTCCTTTCGATGTTTCGAGAGTTGGCTGATTTTTCTGGTCTATGAGTTATATACCCT
TCGCGTTTGTGATAGGCCTTTCGCTTAAGCGACCTTCACTTAAGCCAATGCATGATCTCTAAAGAGAAGGATGAACTTTA
GCGGGGTTAGCTTAAGTGAGCCAAGGGCTGCTTTAGCGATGATCACTAAAGCAGAGCCTGGTTTACAGAAGTGATAACCC
CACTTTAAAAGTGTATTTAATCATATAACTTAATATAATGAGTTCAATGATGAGTAAGTATTTGTAAAGTTCAAATGATT
TCCCTCATTTATTTCTTTACATTCAAATTAGTATATATTTATATCTATTGCAGTCCTTTCATTCAGTCATTTCGCTTCGG
CATTATTACGTACTCATACAATCAATGTGTTGACGTCATTCGACCTGTATCTATTTATGATGCAAATATAGGTGTTCAAA
TCATCTACTGACACTTCGTTAAGATTTGTTTGCACTACCAGTTAGCTTTTGGTGAGTCTCTTTGCATTTTAGAGGACTCA
ACTTTTATCTTTTAGTTAGTTGCTTGACGTGTTATGGGTCTTGTCCTAACATCCATATTGAACAATAGAGGCTTCATAGA
TAGTTAGTTTTGAGTATGTTTTAGTATTCCTTTCTAAACTATTTTTTAGCTATTCTTGTAATCAGAATATTTTGAGACAA
TTGAGTACAGTGAGATTAAATAGTTTAATTGTGTTTGAAAGCTCAATTCTGCTTGAGTTAGTCTTTAGCTAATTAGCCAG
CGGCCAAGGTTTCGCTTGTGGATCATCATGGTTCTCGAGATCCGGCTACGTTCAAGGTGTAGGTTTGGTTGACAGTTGGG
ATTTTGATTGGCAAATGACAAGGTTTTTCAAGAACATGAGTTCTAAGCTAAAATGGTGATTGTTCACTGATTTTCACTCC
TTTTTCAAAATGGTTTTCACCAATGAGTTCCAAATGTCCTGAGAAACATATTCAAGTAAATATTTTTGGATTCAAACCTC
ATATTCGGAATTGGGTTGTGCAGTTGATTTGACCCATTTCTCAAAGTGAATGATTTGGGTGTTATTATTAGATCTAGAAT
CTTATTTTGATTACTTGATTGAATAAGATTGCGTGTCTTTGAACATTGTTCAGAAAGGGAAAGATCAAGTCTTGAATTAA
CTTTTGATTGAATTGAAGCAAGTGATTTCTAAACCTTTTAAAACTAGTAGAATCGTTTATTTCCCTTCACTATGTGTGTT
GGGGAGTAATGGAAATGATGTGATGTGTTCAATTATTTCACTTGATTTATATTAATGAATAAAAGAGGGATTATTGAAAG
AGGCAATGTGTTGATCATAATTCTTTGTGAATTGCCTTTTTGTGGACCCAAAATGTGTTTATTAATGAAATGTTTTGATA
GCATTATGGTGGACTTGAATTGTTTAAGTTATTGCGTCTTTCTGATGGTGTGTTCTAATTTGCATTGATTTATTTATATC
GTGATGAGACATGTGATGATCATGCCGACGAGAGACGGTTCCAGCAAGAAATTTGAGATAAAACCGAAGGGAAATGGTTC
CAGCAAGTGATATGACATAAATCCCAAGGGAATTGGTTCCGGCTACTGATATTATACTTAAGGGAGATGGTTTCGGCAAG
TTAGATGATAAAAATTAAGTGAAATGGTTCCAGCTAGTGATATATATAAAGGTGAAGGAAAAATGGTTCCGACTAGTGAT
ATTGTGCCGAAGAGAAAAGTTCCCGGAAAAATGGTTCCGACTAGTGCAGTTATTTCAGATTGACTTGTCTCAAAACTAAT
ATAGAAATATATATAATTTTAATTGAGTGACGGATTGGTGATTATCGGACATTTAGAAAAACATACTTAAGCAAGATTTA
CTTTCAAATATATTTGAAAGCAACATAATTTTTGAACTAAATATGGTTTATCCAAAATGAAAGAAAATAATAATGTGCTT
CGACAAGCGATGTAACTTCTTCAATCATACATACATCACCATTTAAGATTTAAAAAATACTTGTGGTTTTTGAATTAACT
ATAAAAATTAAATGTTTTTAAGCATATTAATTTATATTTCAATATTCCTAACCAATATATAAATGTTCCCTTGTTTCAAT
ATTTAGTTATGTACATCCTTGAATCAAAATATACTTTTTATTATAAAAAATACTCGATGAAGGAAATGAGTAAAGAAATA
CATTTGCGATAACTTTATGACCATTCTCTATATACACTACTTAAATTTAAGGGAAAAGGGTCTGAAAAATACTTCAAATT
TGGCCGAAATTGCTGTTACGATACCAAACTTTATGGAGCACCATTTACCCCCCTGCACTATTTAATAGTGTATTTTAAAG
GTATATATGTGCCCACGTGGACACATTACTATTTAAAATGATGCGATATTTATGATGTCCACGTAGAGGCGTAGACACAT
ATATACCTTTAAAATACACTATTAAATAGTACAGGGGGTAAAAGGTCCTTTCCAAAGTTTGGTATCGTAACAACAATTTC
GACCAAAGTTGGAGTATTTTTCAGACCCTTTTCCCTAAATTTAAATCACATTAATATTTTTCCTAATATGTTGGTCAACA
TAATACCAGAGCCATAAGTAAATATATTTTAAGATGATTCTATCTAACTTTTATCTAATATCCCCTGATTTAGTGTTTTT
CCAAAATAGTTCTTGCTAGCAATAAAAAAAATCTATTTCAAACTTTTAAAATTATACAGAATTAAATTTTTCTCTATAAA
TAGGAGTCAATCCTAGGCAAGAAAATCACAACTACTACTGCTAGTACAACAAAGCCATTTTAACCCTCATATCCAAACAA
ACACATTTCTCCGCCCCTATAGCCATGACTAGAAACAAAGTGAACTATGATTTCATTGAAGATGATAGTAAAAGAAAAAT
CTCATATAATAAAAGACTGAAAGGGATCTTGAAAAAATCTGATGAACTGAAAACACTTTGTGATGTTGAAGTGGCTACAG
TCATATACAGCCCTTACAGAAATGAACCATATACATTTCCAAATAATGATGTTGTACGCAACACTTTTATAAAGTTTAAG
GAGTTGCCGACATTGGATAGATCTAAAAACATGGTGACAAGAGAAGAGTTCACCATGCAAAGGATCAAGAAGTTGGAGGA
ACAACTTCAAAAGGTAAGAAAGGAAAATAGGGTCAAGGAAATGACAAAGGAAATGTATGAGGTGTTCGAGAGAAAAACTG
TTTCTGTTGACATGAACCCTTCCTATCTCAACAACCTACGTTCTGTAATCAAGAAGAATCTCAAACAAGTACGTGAACTA
ATGATAAAAGAGGCTAATGGAGAGGGTACAACATCGAATGCCCCTCAACCCATTGTTGAACCAATGGTACCCAATAGGAA
CAACTCTGAAGGATCGACGGATCCTTCTCCTCTATTGTTTTCACAAATGTTTCCTCCAATGGTTCCACAATTTTTTTCTC
CAATGCCTCAACACATGGTTGTTGGAAAAGCACCTGGACTGACCCATCAAATGCCGTCAACAATAATGTATTCTCCGATT
CCTTCACCAACGATGGATTATCTAATGCCTTCACCAATGATTGATTTTCCGATGCCTTCAATAATGATAGCTCCTCCAAT
GTATCCTCTAGTGTCTCCTACAATGAACCAACAAATGGAACTTTCAATGGATATCCCTTCAATTGGTATATCAACGTCAA
TGAATAACAATCAGAATTCCTCTGTTGACTTACCAGATAGTCCTACAATTTCTGGGTTTCTCAACTGGAAAGATGATGTT
GTGATGACTTTATTGGATGATCCTTTCTTTAAAAATAATAATGTGCAAGATCCAAACCACACCAAAAAATTCTGAGGACC
AATGTGTGTATTTTTAATTAGTACTATTTTCTATGTACGTATGGTCAAATGGAGTATTTATGTCGTTTACTATTTTTCAT
TTCTAAATTGTGTCGTTCGACTATCCGAGTAAGTTTCCCTTCGTCCTCCTTTGAAGTGTCCTTCTGTCGTATTCCTTGAT
TTGTTTCAAAGTTTGTAGTTTCATTCACTTATTAAATCGATGGTCAATTATTTTAATATTTATTAGATACTGATTTATTT
ATTTTTCATTTATTACTATTATTATTGAAATGTTGTTGTTAGTATAATTTTCTAAAATGACCTCTTACACTTCAAAATCT
AACAAACCAATTTACATATAGGGTAAAATTTTATTTTTAAACTTTCTGGTGTAAAGTAGTAACACTTCTAATAGTACAAT
TGATTTAAAACTATATAATTAATTGTCTTATTTAATATACATATATTTTGTTTAAATATGGTTATAGTAAAAGATTAATT
AATTTTGTACCTTTTGTATGTTATAAACTTCAAAAGTTCTATTTTAACTTAATTTTTAGAATTGAGGTTTGCACTCCCAA
AACAAAGAATTGGATCATCACATTTATATTTTGGCTCCATTTTTCTCATTTTTATTCCCATCTTGATGGTTAATAATACA
CAAAATTTAATATAAAACTTGTGATTTAAAAATATCCTAAGGTTATTGAAACATGTCGGTGAATGTTTTAAGCTTGTTGA
AATATTTTTTTATGATGTTCTTTTGACTCGAAAGGGCATGTTTATGTTTTGATAATTTTTCTAGTTTGGCCATGTACTGT
TAATTTTTAACAACGATTGGTCTGTATATCTATTTTTGGTTATGCATATTCATGCGTTATAGTATGTCTTTTAGGTTTTA
TTTATACTTAGATCTTTCTCAATAGCTGTCTTTATTGTAAAATCGGGTGACTTGTGCAATTAATGATTTGCTAGAGACAA
AGTCAATGTAAGATACTATGGATAGTTTGGTTGATAACAGGTGACTGATATGATCCAAATAAATTAAGTCAATTTTAAAA
TGATCCATGATATTGAGTGTTAATGTTTTCATTAAGTTGTTGTCAGTCCTATAGAGTTTAATGCGTCAAGTTGGTATTGA
TAGTTGTTTTCTGTTTGGTTGACATTTTCCATGAGTGGTGACTGTTTGTCTTCACCTTTTCATTTGTCGTTCCCCAGAAG
TCCTAATTGACCTTAAATTGAGTATGTATGAATTAGCTGAGAAATACATAATGGACAAGCTTGATACTATGTGTGTGCAT
GTTGACATCTTCTTGAGAGTGAGTGTTTGATTCTTAATCTTAAATTCTCTAGTTTCATTTATACTATATATTCCGGAGAT
CTTCTTTTCCTGAGTTGGCCCATATAAATAGAAGAGGTGATTATCATTGTCAAATAGTTTTCATGAAATAATAGATAGAT
TGTATGAATGATAATGGAGCTTAAATGTTGTCATGTGATAAACTGTCACTTCTATGATTCAAGTTCGTGTCAAGTCGAAT
TCTTGTTAGGTAAAAGACTAAAGTCTGAGTCTGTATGATGTTGATGTTTCGTTCTCCTTGAGGATAAGAAGTAGTTTAAG
TTTTTTGTGATTTGATAAGTTTGTATTTTACGTACTTGTAAGTTTTTCTAAGTTTAAACTATTGTGTTTTCGGAGAAAAA
AAGAGAGGCATTTACGATGTTTTAGCCTTGAAAAGTAGGTTTTCATAATTTACATGCGATCGAGTAGAAACAAAGTAAAA
GGTTCAAATCTGAAAGTGATTAAATAGTCTGTTACCATAAAGTGATGCTGATGTCTTCGGATGTCCACATGCGGCTCCGC
ATCACTAACTTATTGAATTTCAACTAGAGGAAGAATGGTCGCTATAAAAAGATTGGTGTGTGGTAAAGAGTTGCGGTGCA
ATTCTTAATATGGGGATGCATCTCACCTACATTTCAAATTAAGTCAGAAGCGACAATTTCACCATACTACTTGATATGGG
AAATCATTTGTGACTGAAACAGCAAATGCAGTGATGCAGTGCGTGTGTGTGACCTAATTTTAATGACCTGGTCAGTTTTT
TTTGGAAATTTTTGTAAAGTTATTATTTTACCCTTCCCGATATTGTCCCTGAATCGAACTCACATTTGTGTTTCGATGAT
TCCATTTTGTTCAGAACGTCAAGTATTGTGAATTTTCCTATATGATTTGTACATACATGATTCCAAACGAATCCTGATTG
TCCTTTCGATGTTTTGAGAGTTGGCTGATTTTTCTGGTCCATGAGTTATATACCTTACGCGTTTGTGATAGGCCTTTTGC
TTAAGCGACCTTCACTTATGTCACGCCCCAAGCTACCCCCGAGACGCGGACACGGGACCTAGGACCTCAAGTGATCCCAA
GCTAACCCTGCTGGCATGATCATGAGCATACTAAAAATAATAAACTGATGCGGAAGCTAATTCATAAATAAATCTAAAAA
GATGGGGATACCCATATACTATAACTGAGATATATCAAATCTGAGAGTTTAATACAAAAGAAATATCAAACCCAAAATAC
TAAGCTGAATCTAACTATGTCTGAAATAAGCCTCTAAACTGACTAGAAATGTTGGGACATGCCCCAACTAGATCTAGCAA
AACTGAAACTAAAGACTAAAAGCGATAAAGATAGACATGTCACTAGTCCTCGAAGAATGAGGACTCACCACTGATGCTGC
TGAACTGGAGATCGGGAATCGATCTAAGCGTGATCTGGTTGCTGAGAACCTGAACCTACATCACGAGAAGATGTAGCGCA
CGTATGCGTCAGTACTTGAAAGGTACTGAGCATGCAGGATAGAGTAAAGCTGAAATAACACATAACTGAACAAAGCATAC
TGAGCAATGAAATAATCTGAATATGATATAGATACTGAAAATACTGAATACTAATCTAACTGATGCAATGACCAATTTAT
AACATGCTGAGACTGATACTGAATATACTGATAAATGGTCAATGCAATAGAGTCTGACTGAACTGTGGGAGCTACTAATA
ACCGACATAAAACCACATGAGCTAAATGTGGAGTCCGATGTATACGCCCCATCGAGAGGACCCAATATACCCTGCCAGAG
GTATAGAGGCATGCTGGCGTGATCACTAAACTGATGTGGCCCACAGAGGGGACTTACACCTACGTGGCTAGTAGTTCTGG
GACTATATGGGTACGCTGAACCCTAGTCCAACTCGGTATTATGCTACTCCCAATGAATTAAGTGGTTAACTGGTTATGAC
TGAATTTTTGTAAATACTGGATAGCTCGAAACTGAACATGCAAACTTAGAATGCAACAATTAATCTGATAATGATGCATT
CATAAACTGAGGCATATATAACTGAATACTGAAATATCTGACCTAGCATGTGTAATTCAAGAACTAAAGAAATACATAGC
TAGGGTTCTGAAATTCATGCGATAACCTGAGCAATAACATGATAATCTGATTTGGAACATTTAAATAACTAATTCATGAT
GATCTGCTGTAATTCTAGAAATCCTAGGTTTGTTCATAATCATGGAATCAAGAATCTGACTGAATTCTAGGGACCTAATG
GGCGAAAGGAACCCACTAGTGAAATCCCACATACCTGGTGACGAATTCCACGGAGAATTCTTTCAATTTCGGGGCTGGAA
CTGAAGAAACCTCGCTGCGTTCTTGAACTAGGGTTCTTGACCTTTTTTCTCCTTTCTTGCTTCTAATTATTCTAAGTTTG
ATTAATGATTTGACTTAGGTAAGTTCTAGTTATGTTTCTAGGTTTAAACTGATTAAAATATCATGATTTAGGGTCTAAAC
GACGTATCTTAGGGGCTAAACGAAATAGGAAAAGACCAAAAGACCCCTGAATTAATTGCTGTCGGAGTGATTGATGGAAT
GGACCTACGGGCCGTAGTTCAATCTACGGTCCGTAGATTGGGTCCGTAGTTCGAGTCTGCCCGACATGGCTTCACTAAAA
CGGGCATAACTTTTTACTCGGAGGTCGGAATTTAGCAAACTCGGTGGCGTTGGAAAGATAATTCAATTATCTATCTATCC
ATAGGTTATGGGACACATAATTAATTTTGTGCTAAAAGTTATGACCATCTGAAGTTGACCTATCAATATTTTTTCACCTA
ACTGGCTGTTGACCTTCATCTACGGTCAGACCTATGGACCGTGGATCTATTGACGGTCCGTGCTGGTCGACCGTAGCTTG
TGTCAGAGGCTGGGTAAGGGAAGTCTCGATCCACAGACACAGACCACGGACCGTGGTCTGATCTACGGACCGTGGGTTTG
TCCGTGAGTTGGGACTTAGCCAAATTTTCTGAGCTGGTTTGGGGAGGGGTTGCAGTGGTGAACCACGGACCACCAGCACG
GGCCGTGGTCTGACCTACGGTCCGTGGATGGTGACCGTAAGTTACACCTACAACTTCTCAAAATCTGTATTTTTGGTCCA
TTTTGGATACGGGGTGTTACATTATCTCCCTCTTGGGACCATTCGTCCTCGAATGAAGACTAAACTAGCTGAAATAGAGG
GAGAGGGCTACAATCCCTACCACTAACACTGAGAACTGAATTTCTGACTGAACTGAGTTCCAAGAACATGCAAATACGCT
GAAAATGCAAGTACAACTGAAGGAACATGATTCTAAGACTGAATTTTCGCATGAATGACTGAAAAACTGAAGAGGAACTA
TTACCTCAAGCTGGAATGGAATCGGAAGGAAAGAGGTGAGGATACTTGGACTTCATGGCTGTTTCTGCTTCCCAAGTAGC
TCCCTCTACTGACTGACTCCTCCACAAAACCTTGACTGAAGCGATTTCTTTGTTTCTCAACCTTCTAACCTGACGATCGA
GAATCTCAACTGGTACATCCTCATAAGAAAGACTATCTTTTACGGCCACACTCTCTAATGGCACTATGGATGCTGGATCA
CCCACACACTTCTTCTAAAGAGAAATGTGAAAGACTGGATGTACTGCTGCTAAGTCTGCTGGCAACTCTAACTCATAAGC
CACTTTACGAATCCTTTTCAAGATCCGGTAAGGGCCTACATATCTGGGACTGAGCTTCCCTTTCTTGCCAAATCTCATCA
CCCCTTTCATAGGTGACACTTTTAGGAATACCCAATCATCAGCTTGGAACTCTAGTTCCCTTCTTCTCACATCTGTATAA
GACTTCTGGCGACTCTGAGCAGTCTTAAGTCTATCTCTAATGAGTTGCACTTTCTCCATAGCATCAAGGACCGAATCTGG
TCCTTTCAAGGCTGCTTCACCTACTTCAAACCAACCAACTGGAGATCTACATCTACGCCCATACAATGCCTCATAAGGGG
CCATCTGAATACTGGAATGGTAACTATTATTGTAGGCGAACTCAATAAGAGGGAGGTGATCATCCCAACTACCCTTGAAA
TCGATCACACAAGCTCTCAACATGTCCTCTAAGGTCTGAATGGTACGCTCTGCCTGACCATCCGTCTGTGGATGAAATGT
TGTGGTAAGGTTAACCTGAGTACCAAGACCTTTCTGAAATGACTTCCAGAAATGAGAGGTAAACTGAGGACCTCTATCTG
AGATGATAGACAAAGGAACCCCAAGCAACCTCACAATCTCATTAATGTAAAGCTTGGCGTAATCCTCCATCGAATTTGTA
GTCTTGACCGCCAAAAAGCGAGAAGACTTAGTAACCCTATCAACAATCACCCAAATGGAGTCATGTTGCCTGCGAGTACG
AGGTAGACCTGTGATGTAGTCCATGTTGATCACTTCTCACTTCCAAGTAGGAATGTCAATCTCTTGAGTCATACCTCCTG
GTTTCTGATGTTCTACCTTGACTTGCTGGCAATTGGGGCACTTAGCCACAAAATCTGCTNNNNNNNNNNNNNNNNNNNNN
NNNNNNNNNNNNNNNNNNNNNNNNNNNNNNNNNNNNNNNNNNNNNNNNNNNNNNNNNNNNNNNNNNNNNNNNNNNNNNNN
NNNNNNNNNNNNNNNNNNNNNNNNNNNNNNNNNNNNNNNNNNNNNNNNNNNNNNNNNNNNNNNNNNNNNNNNNNNNNNNN
NNNNNNNNNNNNNNNNNNNNNNNNNNNNNNNNNNNNNNNNNNNNNNNNNNNNNNNNNNNNNNNNNNNNNNNNNNNNNNNN
NNNNNNNNNNNNNNNNNNNNNNNNNNNNNNNNNNNNNNNNNNNNNNNNNNNNNNNNNNNNNNNNNNNNNNNNNNNNNNNN
NNNNNNNNNNNNNNNNNNNAGACTTAGTAACCCTATCAACAATCACCCAAATGGAGTCATGTTGCCTGCGAGTACGAGGT
AGACCTGTGATGTAGTCCATGTTGATCACTTCTCACTTCCAAGTAGGAATGTCAATCTCTTGAGTCATACCTCCTGGTTT
CTGATGTTCTACCTTGACTTGCTGGCAATTGGGGCACTTAGCCACAAAATCTGCTATATCTCTTTTCATACCATTCCACC
AGTAGACTTCCCGCAGATCACGGTACATCTTAGTCGCGCCTGGATGAATAGAATATCTAGAATTGTGGGCTTCTGTGAGA
ATATGCTGCCTCAATTCACCCACATCAGGAACACACAATCTACCTTGATAGCGAAGTACACCATCTCCCCCTTGGGAGAA
AACCTCCACTCTCTGATTGTGGACTGCACCCTTAAGTTCAAGCAAGATTGGATCACTATCTTGCTTTTCCTTAACCTCTA
CTACCAAAGAAGATTCTGCCCCATTCTGAACCGTTACACCACCATCTGATATACTCATAAGACGAACTCCTAGGCGAGCA
AGTCTGTGAACATCCTTTGCTAGATCTTTCCTTTCTTCCTCAACATGTGCTACACTACCCATGGATAGTCTGCTAAGGGC
ATCTGCTACTACATTTGCCTTACCCGGATGGTAATGCACGCTCATATCATAATCTTTGAGGAACTCAAGCTACCTTCTCT
GACGAAGATTCAACTCTTTCTGGGTGAATACATATTGAAGGCTCTTATGGTCTGTGAACACATCTACATGAACACCATAC
AAGTAGTGTCTCCAAATCTTAAGTGCAAACACCACTGCTGCAAGCTCGAGGTCATGAGTCGGATAATTCTTCTCATGTAC
CTTAAGTTGTCTAGAAGCATAAGCTATAACCTTACCTCGCTGCATCAACACACAACCTAGGCCGACTCTGGATGCATCAC
AATAGATTACATAATCATCTGAACCCTCTGGTAGAGTTAAGACAGGAGCTGTAGTCAACCTAGTTTTCAGTTCTGCAAAG
CTTTTCTCACAATCATCTGACCACTGGAACTTAACCTTTTTCTGAGTTAACTTAGTCAATGGAGAGGCTATGGATGAAAA
TCCTTCTACAAACCTTCTGTAATAACCTGCCAGACCTAAGAAACTTCTGATATCTGTAGCAGAGGTAGGTCTGGGCCATT
GTTTCACTGCTTCTATCTTCTGGGAATCTACTCGAATTCCTTCACTAGACACAGTATGCCCAAGGAAGGCAACTGATTGT
AACCAAAACTCGCACTTGTTAAATTTTGCAAATAACTGACGATCTTTGAGAGTTTGCAGAACAACTCTCAAATGACTAGC
ATGTTCTTCCTCATTCCTAGAGTAAATGAGGATATCATCAATAAAGACGATAACAAACAAGTCCAAGTACTGCTTGAACA
CTCTGTTCATCAAATCCATAAAAGCTGCAGGAGCATTGGTTAGTCCAAATGACATAACTACAAATTCATAATGACCATAC
CGAGTTCTGAAGGCTATCTTCGGAACGTCATTATCTCTGACTCTAAGCTGATGATAACCTGATCTGAGGTCTATCTTTGA
GAAATGACTAGCACCCTGAAGTTGGTCAAACAAGTCATCAATCCTGGGGATAGGATACTTATTCTTGATTGTGACCTTGT
TCAACTGCCTATAGTCAATGCACATTCTGGGAGAACCATCTTTCTTCTTTACGAACAACACTGGTGCACCCCATGGCGAA
ATACTAGGTCTGATGAAACCCTTATCTAGAAGGTCTTTCAACTGCTCTTTCAATTCCTTAAGCTCAGCTGGAGCCATTCT
GTAAGGAGGGATAGAGATAGGCTGGGTATCTGGAAGGAGATCTATTCCAAAGTTGATTTCCCTTTCGGGAGGAACTCCAG
GAAGATCTTCTGGGAACACTTCTGGAAACTCATTAACCACTGGAACTGACTCAAGAGTTAGGGTTTTGGAACTAGAATCC
TTAACCCGAACTAGATGATAGAGATAACCCTTAGAGATCATCTTTCTGGCCTTAAGGTAAGAAATGAATCGACCCATAGG
CGCTAAGCTACTACCCTTCCATTCTAGGATTGGTTCATCTGGAAACTGAAAACGAACAATCCTAGTTCTACAATCGACTG
AGGCATAACAGGAATGTAACCAATCCATGCCTAGAATGACATCGAAGTCTACCATTTCTAACTCTACAAGATCTGCTGAG
GTGACTTTCTGAGAGACTGTGACAGGGCAATTTCTGTATACCCGTCTAGCTATAACTGGGTCACCGACTGGAGTAGAGAC
TGAGAAAGGTTCTGAGAGAATTTCTGGGCTAACACTGAATTGGACTGCTATGTAAGGAGTTACAAAAGACAAAGTAGCCC
CTGGATCTAACAATGCATAAACATCAAGATCAAAGACTCGTAACGTACCAGTGACTACATCAGGAGAACCTTCCTGATCT
TGACGAGCCTGAAGAGCATAGAGCCTGTTTTGGCGCTGTCCGCCACCAGTACCAGAAGAGTTACCCTGCTGAGTCGGGCG
ACCTGCTGGTGCTGCTGAAGATGTAGACTGAGCTCTACCATTATTTCCTCCTTGACCTTGTCCTGAAGGACAATCCTTCA
ATCTATGACCAGGCTGACCACACCCAAAGCATCCTTCCTTACCTGCAAGGCACTCACCCGGATGGTTCTTACTGTATTTC
GGGCAAGTCGGGTAGGTTTTGGTGCCTGAAACACTACCTCGAGACTTAGAGCCTGACGCCCTACCTTTCTGATCATTACG
GAACCTGGGGGATGGAACACTAGCTGATGAAGGTGCTGGAGTCGAAGACTTCTGCTGAAACTGCGAGCGATTTCCACCAC
CCGATTTCTGTTGAGAATAATCATAGTTACCTGTTCTTGCTTTCTTAGTCTCCTTAGCCTGTTCCCTAAGCTTATCACCC
TCAACCTGCTGAGCATGAGTCATGAGCCTAGAGATGTTCATGTCTCCCAACAACATAGCATTTCTGCACTCGGTTTTTAC
TAAGTCTGACACTCCATACAGAAACTTATTCATCTGAGCCCTGGAATCAGCAACCATATGAGGAGCATACCTGGAGAGTT
GGTTAAACTTGAGCCCATACTCTTGGACAGTCATGTTACCATGCCTCAAGTTCATAAATTCTTGGGCCCTTGCTTCTCTC
AACTCTATGGGGAAAAACCTGTCCAGAAAGGTTTCGCTGAAACATTCCCAAGTAATAGGAGCGGCATCTGTACCCCTGTT
CTCCTTCCACTGAGTGTACCAGATATGAGCCACATCTTTCAGTTGGTAAGATGCTAACTCAACCCGATCATTCCCAGTGA
CCTGCATTACCTCAAAGATCTTCTTGATCTCATCAAAGAAATTCTGGGGATCTTCACCAGTCTGCGATCCTAAGAACTCA
GGCGGATTCATCCTAACAAAGTCACGAACCCTTGATGCTGCTGATCCACCATTTGCATTCACAGGAGCTTGAACCCGCTG
ATTGTTCTGGTTAGCGACACTCTGAGCCAACATCTGAATGGCATTCCTAAATTCAGCATTTGAGACTTCCTGATCTGGAA
CTGGAGGAGCTGCGTTTGCGTTTTTGGCATTCGCATTCTTGACATAAGCTCTACGAGGAGGCATGATCTGAAACGTAGAA
CGTTGAGTTAGAATGGAATTAGATCATACCTTACGCACGATAAGAGTAACAAGAAAATGAAGATTTTTCCTAAAGACACT
TTGTAGCCTCCCTCTCATTAGATGCGGTGCGCACTACACACCCATGAAAAGGACTCTACCTAGTGCGACTTTTCAGACAT
CCTAGGACACTTAAACCTAATGCTCTGATACCAAGTTTGTCACGCCCCAAGCTACCCCCGAGACGCGAACACGGGACCTA
GGACCACAAGTGATCCCAAGCTAACCCTGCTGGCATGATCATGAGCATACTAAAAATAATAAACTGATGCGGAGGCTAAT
TCATAAATAAATCTGAAAAGATGGGGGATACCCATATACTATAACTGAGATATATCAAATCTGAGAGTTTAATACAAAAG
AAATATCAAACTCAAAATACTAAGCTGAATCTAACTATGTCTGAAATAAGCCTCTAAACTGACTAGAAATGTTGGGACAT
GCCCCAACTAGATCTAGCAAAACTGAAACTAAAGACTAAAAGCGATAAAGATAGACATGTCACTAGTCCTCGAAGAATGA
GGACTCACCACTGATGCTGCTGAACTGGAGATCGGGAATCGATCTAAGCGTGATCTGGATGCTGAGAACCTGAACCTACA
TCACGAGAAGATGTAGCGCACGTATGCGTCAGTACTTGAAAGGTACTGAGCATGCAAGATAGAGTAAAGCTGAAATAACA
CATAACTGAACAAATCATACTGAGCAATGAAATAATCTGAATATGATATAGATACTGAAAATACTGAATACTAATCTAAC
TGATGCAATGACCAATTTATAACATGCTGAGACTGATACTGAATATACTGATAAATGGTCAATGCAATAGAGTCTGACTG
AACTGTGGGAGCTACTAATAACCGACATAAAACCACATGAGCTAAATGTGGAGTCCGATGTATACGCCCCATAAAGAGGA
CCCAATATACCCTGCCAGAGGTATAGAGGCATGCTGGCGTGATCACTAAACTGATGTGGCCCACAGAGGGGACTTACACC
TACGTGGCTAGTAGTTCTGGGACTATATGGGTACGCTGAACCCTAGTCCAACTCGGTATTATGCTACTCCCAATGAATTA
AGGGTTAATTGGTTATGACTGAATTTTTGTAAATACTGGATAGCTCGAAACTGAACATGCAAACTGAGAATGCCATAATT
AATCTGATAATGATGCATTCATAAACTGAGGCATGTATAACTGAATATTGAAATATCTGACCTAGCATGTGTAATTCAAG
AACTAAAGAAATACATAGCTAGGGTTCTGAAATTCATGCGATAACCTGAGCAATAACATGATAATCTGATTTGGAACATT
TAAATAACTAATTCATGATGATCTGCTGTAATTCTAGAAACCCTAGGTTTGTTCATAATCATGGAATCAAGAATCTGACT
GAATTCTAGGGACCTAATGGGCGAAAGGAACCCACTAGTGAAATCCCACATACCTGGTGACGAATTCCACGGAGAATTCT
TTCAATTTCGGGGCTGGAACTGAAGAAACCTCACTGCGTTCTTGAACTAGGGTTCTTGACCTTTTTTCTCCTTTCTTGCT
TCTAATTATTCTAAGTTTGATTAATGATTTGACTTAGGTAAGTTCTATTTATGTTTCTAGGTTTAAACTGATTAAAATAT
CATGATTTAGGGTCTAAACGACGTATCTTAGGGGTTAAACGAAATAGGAAAAGACCAAAAGACCCTTGAATTAATTGCTG
TCGGAGTGATCGACGGAATGGACCTACGGGCCGTAGTTCAATCTACGGTCCGTAGATTGGGTCCGTAGTTAGAGTCTGCC
CGACAGGGCTTCACTAAAACGGGCATAACTTTTTACTCGGAGGTCGGAATTTAGCAAACTCGGTGGCGTTGGAAAGATAA
TTCAATTATCTATCTATTCATAGGTTATGGGACACATAATTAATTTTGTGCTAAAAGTTATGACCATCTGAAGTTGACCT
ATCAATAATTTTTCACCTAACTGGCTGTTGACCTTCATCTACGGTCAGACCTACGGACCGTGGATATATTGACGGTCCGT
GCTGGTCGACCGTAGTTTGTGTCAGAGGCTGGGTAAGGGAAGTCTCGATCCACGGACACAGACCACAGACCGTGGTCTGA
TCTACGGACCGTGGGTTTGTCCGTGAGTTGGGACTTAGCCAAATTTTCTGAGCTGGTTTGGGGAGGGGTTGCAGTGGTGA
ACCACGGACCACCAGCACGGGCCGTGGTCTGACCTACGGTCCGTGGATGGTGACCGTAAGTTACACCTACAACTTCTCAA
AATTTGTATTTTTGGTCCGTTTTGGATACGGGGTGTTACAACTTATGCCAAGGCATGATCTCTAAAGCGAAGGATGAACT
TTAGCGGGATTAGCTTAAGTGAGCCAAGGGTTCCTTTAGCGGTGATCACTTAAGCAGGGCCTGGTTTACAGAAGTGATAC
CCTCACTTTAAAAGTGTATTTAATCATATCACTTAATATAATGAGTTCAATGATGAGTAAGTATTTGTAAAGTTCAAATG
ATTTCACTCATTTATTTCTTTACATTCAAATTAGTATATATTTATATCTATTGCAGTCCTTTCATTCAGTCATTTCGCTT
CGGCAATATTACGTACTCGTACAATCAATGTGTTGATGTCATTCGACCTGCATCTATTTATGATGCAAATACAGGTGTTC
AAATCTTCAACTGACACTTCGTTGAGATTTGTTTGCACTACCAGTTAGCTTTTGGTGAGTCTCTTTGCATTTTAGAGGAC
TCAACTTTTATCTTTTAGTTAGTTGCTTGACGTGTTGTGGGTCTTGTCCTAACATCCATATTGAACAATAGAGGCTTCAT
AGATAGTTAGTTTTGAGTATGTTTTAGTATTCCTTTCTAAACCATTTTTTAGTTATTAGTGTAATCAGAATATTTTGAGA
CAATTGAGTACTTTGAGATTAAATAGTTTAATTGTGTTTTAAAGCTCAATTCTGCTTGAGTTAGTTTTTAGCTAAGTAGC
CAACGGCCAAAGTTTCGCTTGTGGATCATCATGGTTCTCAAGGGCCGGCTACATTCAAGGTGTAGGTTTGGTTGACAGTT
GGGATTTTGATTGGCAAATGACAAGGTTTTTCAAGAACTTGAGTTCTAAGCTAAAATGGTGATTGCTCACTAATTTTCAC
TCCTTTTTCAAAATGGTTTTCACCAATGAGTTCCAAATGTCTTGAGAAACATATTCAAGTAAATATTTTTGGATTCAAAC
CTCATATTCGGAATTGGGTTGTTTAGTTGATTTGACCCATTTCTCAAAGTGAATGATTTGGGTGTTATTATTAGTTCTGG
AATCTTATTTTGATTACTCGATTGAATAAGATTGCGTGTCTTTGCACATTGTTCAGAAAGGGAAAGATCAAGTCTTGAAT
TAACTTTTGATTGAATTGAAGCAAGTGATTTCTAAACCTTTTAAAACTAGTAGAATCATTTATTTCCCTTCACTGTGTGT
GTTGGGGAGTAATGGAAATGACGTGATGTGTTCAATTATTTTACTTGATTTATATTAATGAATAAAAGTGGGATTATTGA
AAGAGGCAATGTGTTGATCATAATTCTTTGTGAATTGCCTTTTTGTGGACCCAAAATGTGTTTATTAATGAAATGTTTTG
ATAGAATTATTGTGGACTTGAATTGTTTAAGTTATTGCCTCTTTCTGATGGTGTGAAATTTATAATTTGCATTGATTTTC
TTATATCATGATGAGACATGTGATGATCATGCTAACGAGAAAAGGCCCCAGTAAGAAATTTGATATAAAACCAAAGGGAA
ATGGTTCCAGCTAGTGATATGACATAAATCCCTAGGGAACTGGTTCCGGCTACTGATATTATACTTAAGGGAGATGGTTT
CGGCAAGTTAGATGATAAAAATCAAGTGAAATGGTTCCAGCTAGTGATATAATATAAAGGCGAAGGAAAAATGGTTCCGA
CTAGTGATATTGTGCCGAAGAGAAAAATTTTCGGCAAGAGTTTGATCTACTGGATACTTGTAATAGATCTACTTGATACT
TGAGAATTACTTACTTGGTATGTGTGATTGGCATACTTGAAACTTATTGGGTGTTGAACTGTGATAGTTGGACTATGATT
GTTAAGCCTTGATAATTATGTATTGTAAAATTGTTAGGTTGGATTGATTTATGCAGGTTGTAATTTGAGGTGTTATGGTT
TGGATGAAAGAAGTACTTGTATTCTAGAATAATTTTGCTTTATTTAGTAGTTTCTTGCCGTGTACAGTGTTGTTCGGTAA
TCACTCCTTGCTTCTAAACTTATGTAGGTTCCGGGCCTAGTTCTGTGTGATTTGTCTTTTTCTTCTCCCTCCTCCGTGGC
TCAACAAGGATTCTTAGAGGTAGTTGCTTGACATCCTGGCGGACCCTCTTCTTCCTTTATGTTTATTCTTTCTTCTATTT
GAGAAATAAAAACTTTTGAAACATGTATTTCTCTTTCAATTCTATTTTAATACAATAGTGGATTGAACACGTGAAAACAA
GGTGTTGGGCTATATTAGAATGTCTAAGATTTTTGCTCTTTTATTTATCTTGTCTTCCTTTCCGCATTGGTTAGCATCTT
TTGGGTTTGGGGCTGACTTGTCGTAATGGGTTAGACGATGCAATCTCTTCCATTTTTGAGTCGTGAGACTAATTTATTCT
TAATTTTGTTATGTAATTCTAGAAATTATTAATACCTATTCTTAGGATCTTATTAAGGTGGTTCTTAATTTAGTTTTATT
TGGGTTGTGTGTTCTTAAGATGCTATTGTCGAGAGAGGACTTTGTTGCTACCTTGTGATTGAATCTTTAGTTGTTGAATA
TAAGCATGTCTCTTAACCCTTCTTCGAGATATAAGGTTTGGAAAAATATATATATTGAGAGCCTTGCCTCTCTGTTATTA
ATGGATTTCTCTTTAACACTCTCTTTGTCCCTAATTAGTTGTCCAGTTTTGAATTGGCACACCTATTAAGAAGACAATAA
TTGATATAGTGAGTTTATCATTTTACCCCTATTAATTATGAAGTGACTGAATTAAAAACTTAAGATTTTCAAGAAATTCT
ACATTTTATAAAGTTATAAATTGAGGATATAATATAGAATTGTTTTTTGTCCTTTCTTGATTTGTCAAAATGGACAAGTA
ATTAGGGACAACCAAAAAAGGAAAAGTGGACAAGTAATTTGGTACAGAGGGAGTATAACTCTAGGACATTTTTAGGAAGA
GGCAACTCTTTTCAAACATGGACTAAGAAGAGAAGGTGTAAAAATTATTGGGGACATTGTGGGGTGCTGCTATGATGGCC
AAGGGACTGCGATAGTGGTCCAAGACAGTCCTTTCCTGAATAATCCTATGTGAGTGAACTATTTTTTTCCGCCAAGGCGG
GTCGATCCCAGCTTTACTCGACATGATAGACCCAATTTTAGACTCGGGAATTTTACTGCGGGTATTTCTTAAAATGAAAG
GATGGATCATTACATTTAAACGGGTTTAACTAAACATGACATAAACTCAATAAAATTGAAGTTCTTTCTTCGCCTCTCGT
ATAAGGAGATAGACATTAGTTTGAAAGCATCAAAGAAATATATATATATATATATATATATATATATATATATATATGGT
TAATATTTATCACATTGACTATAAAAGGAGATTTTTTCATCAGAGTAATAAATGTACATATTCGTTTGATCAAAATTTAG
TAAGACATCTTCAAATAATTTCTCTTCATCTTGAGTATTTTTGTTAAAATGAATAAAAAAATATCTTTTCATTTTAACAC
TATTGTAAACACATCATTTTGATAAGTGTTTAGTGCAATTATTTCAGATTGACTTGTCTCAAAACTAATATAGAAATATA
TATAATTTTAATCGAGTGACAGGTTGGTGAGTATCGGACATTAAGAAAAACATACTTAAGCAAGATTTACTTTCAAATAT
ATTTGAAAGCAACATACTTCTTTAACTAAATATGGTTTATCCAAAATGAAAGAAAATAATAATGTGCTTTGACAAGCGAT
GTTACTTCTTCAATCATACATACATCACCATTTAAGATTTAAAAAATACTTGTGGTTTTTAAATTAACTATAAAAATTGA
ATATTTTTAAGCATATTAGTTTATATTTCAATATTCCTAACCAATATATAAATGTTCCCTTGTTTCAATATTTAATTATG
TACATCCTTGAATCAAAATATACTTTTTATTTAAAAAAAACTCGATGAAGGAAATGAGTAAAGAAATATAATTGCGATAA
CTTTATGACCATTTTCTATATACACTACTTAAATTTAAGGGAAAAGGGTTTGAAAAATACTCCAACTTTGGACGATATTG
CTGTTACGATACAAAACTTTATGGAGCTCCATTTACCCCCCTGCACTCTTTAATAGTATATTTTAAAGGTAAATATGTGC
CCACGTGGACACATTACTATTTAAAATGATGCGATATTTATGATGTCCACGTAGACACACATATACCTTTAAAACACACT
ATTAAATAGTAGAAGGGGTAAAAGGTCGTTTCCAAAGTTTGGTATCGTAACAACAATTTCGACCAAAGTTGGAGTATTTT
TCAGACCCTTTTCCCTAAATTTAAATCACATTAATAGTTTTCCTAATAAGTTGGTCAACATAATACCAGAGCCATAAGTA
AATATATTTTAAGATGATTCTATCTAACTTTTATCTAATATCCCCTGATTTAGTGTTTTTCCAAAATAGTTCTTGCTAGC
AATAAAAAAAATTCTATTTCAAACTTTTAAAATTATACAGAATTAAATTTTTCTCTATAAATAGGAGTCAATCCTAGGCA
AGAAAATCACAACTACTACTGCTAGTACAACAAAGCCATTTTAACCCTCATATCCAAACAAACACATTTCTCCTCCCCTT
TAGCCATGACTAGAAACAAAGTGAACTATGCTTTCATTGAAGATGATAGTAAAATAAAAATCTCATATAATAAAAGACTG
AAAGGGATCTTGAAAAAATCTGATGAACTGAAAACACTTTGTGATGTTGAAGTGGCTACAGTCATATACGGCTCTTACAT
AAATGAACCATATACATTTCCAAATAATGATGTTGTACGCAACACTTTTATAAAGTTTAAGGAGTTGCCGACATTGGATA
GATCTAAAAACATGGTGACAAGAGAAGAGTTCAGCATGCAAAGGATCAAGAAGTTGGAGGAACAACTTCAAAAGGTAAGA
AAGGAAAATAGGGTCAAGGAAATGACAAAGGAAATGTATGAGGTGTTCGAGAGAAAAGCTGTTTCTGTTGACATGAACCC
TTCCTATCTCAACGACCTACGTTTTGTAATCAAGAAGAATCTCAAACAAGTACGTGAACTAATGATAAAAGAGGCTAATG
GAGAGGGTTCTAAATCGAATGGCCCTCAACCCATTGTTGAACCAATGGTATCCAGTAGGAACAACTCTGAAGGACCGACG
GATCCTTCTCCTCTATTGTTTTCACAAATGTTTCCTCCAATGGTTCCACAAATTTTTTCTCCAATGCCTCAACACATGGC
TGTAGGAAAAGCACCTGGACTGACCCATCAAATGCCGTCAACAATAATGTATTCTCCGATTCCTTCACCAACGATGGATT
CTCTAATGCCTTCACCAATGATTGATTCTCCAACGCCTTCAATAATGATAGCTCCTCCAATGTATTCTCCAATGTCTCCT
ACAATGAACCAACAAATCGAACTTTCAATGGATATCCCTTCAATAGGTATATCAACGTCAATGAATAACAATCAGAATTC
CTCTGTTGACTTACCAGATAGTCCTACAATTTCTGGGTTTCTCAACTGGAAGGATGATGTTGTGATGACTTTATTGGATG
ATCCTTTCTTTAAAAATAATAATGTGCAAGATCCAAACCACACCAAAAAATTCTAAGGACCAATGTGTGTATTTTTTATT
AGTACTATTTTCTATGTACGTATGGTCAAATGGAGTATTTATGTCGTTTACTATTTTTCATATCTAGATTGTGTCGTTCG
ACTATCCAAGTAAATTTCCCTTCGTCCTCCTTCGAAGTGTCCTTTTGTCGTATTCCTTGATTTGTTTCAAAGTTTGTAGT
TTCATTCACTTATTAAATCGATTGTCAATTATTTTAACTTTCAGTAGATACTGATTTATTTATTTTTCATTTATTACTAT
TATTATTGAAATGTTGTTGTTAGTATAATTTTCTAAAATGACCTCTTACACTTCAAAATCTAACAAACCAATTTACATAT
AGGGTAAAAGTTTATTTTTAAACTTTCTGGTGTAAAGTAGTAACACTTCTAATATTACAATTGATTTAAAACAATATAAT
TAATTGTCTTATTTAATATACGCATATTTTGTTTAAATATGGTTATAGTAAAAGATTCATTAATTTTGTACCTTTTGTAT
GTTAAAAACTTCAAAAGTTCTATTTTAACTTAATTTTTAGAATTGAGGTTTGCACTCCCAAAACAAAGAATTTGATCATC
ACATTTATATTTTGGCTCCATTTTTCTCATTTTTATTCCCTTCGTGACGGTTAATTATACACAAAATTTAATATAAAACT
TGTGATTTAAAAATATCCTAAGGTTATTGAACCATGTCGGTGAATGTTTTAAGCTTGTTGAAATATTTTTTATTATGTTC
TTTTGACTCGAAAGGGCATGTTTATGTTTTGATAATTTTTCTCGTTTGGCCATGTACTGTTAATTTTTAACAACGGTTGG
TCTGTATATCTATTTTTGGTTATGCATATTCATGCGTTATAGTATGACTTTTAGGTTTTATTTATACTTAGATCTTTCTC
AATAGCTGTCTTTATTGTAAAATAGGGTGACTTGTGCAATTAATGATTTGCTAGAGACAAATACAATGTAAGATACTATG
GATAGTTTGGTTGATAACAGGTGACTGATATGATCCAAATAAATTAAGTCAATTTTAAAATGATCCATGATATTGAGTGT
TAATGTTTCCATTAAGTTGTTGTCAGTCCTATAGAGTTTAATGCGTCAAGTTGGTATTGATAGTTGTTTTCTGTTTGGTT
GTCATTTTCTATGAGTGGTGACTGTTTGTCTTCACCTTTTCATTTGTCGTTCCCCAGAAGTCCTAATTGACCTTAAATTG
AGTATGTATGAATTAGCTGAGAAATACATAATGGACAAGCTTGATACTATGTGTGTGCATGTTGACATCTTCTTGAGAGT
GAGTGTTTGATTCTAAATCTTAAATTCTCTAGTTTCATTTATACTATATATTCCGGAGATCTTCTTTTCCTGAGTTGGCC
CATATAAATAGAAGAGGTGATTACCATTGTCAAATAATTTTCATGAAATAATAGATAGACTGTATGAATGATAATGGAGC
TTAAATGTTGTCATGTGATAAACTGTCACTTCTATGATTCAAGTTCGTGTCAAGTCGACTTCTATCATTTGTGACTGAAA
CAACAAATGCAGTGATGCAGTGCGTGTGTGTGACCTAATTTTAATGACCTGGTCGGTTTTTTTTGGAAATTTTTGTAAAG
TTATTATTTTACCCTTCCCAATACTGTCCCTGAATCGAACTCACATTTGTGTTTCGATGATTCCATTTTGTTCATAACGT
CAAGTATAGTCAATTTTCCAATATGATTTGTATATACAGGATTCCAAACGAATCCTGATGGTCCTTTCGATGTTTTGAGA
TTTGGTTGATTTTTCTAGTCCATGAGTTATATACCCTTCGCGTTTGTGATAGGCCTTTTGCTTAAGCGACTTTCACTTAA
GCCAAGGCATGATCTCTAAAACGAAGGATGGACTTTAGCGGGGTTAGCTTAAGTGAGCCAAGGGTTCCTTTAGCAGTGAT
CACTTAAGCAGAGCTTGGTTTACAGAAGTGATACCCCCACTTTAAAAGTGTATTTAGTCATATCACTTAATATAATGAGT
TCAATGATGAGTAAGTATTTGTAAAGTTCAAATGATTTCACTCATTTATTTCTTTACATTCAAATTAGTATATATTTATA
ACTATTGCAGTCCTTTCATTCAGTCATTTCGCTTCGGCAATAATACGTACTCGTACAATCAATGTGTTGATGTCATTTGA
CCTGCATCTATTTATGATGCAAATATAGGTGTTCAAATCATCAACTGACACTTTTGAGATTTTTTTGTACTACCAGTTAG
CTTTTGGTGAGTCTCTTTGCATTTTAGAGGACTCAACTTTTATCTTTTAGTTAGTTGCTTGACGTGTTGTGGGTCTTGTC
CTAACATACATATTGAACAATAGAGGTTTCATAGATAGTTAGTTTTGAGTATGTTTTAGTATTCCTTTCTAAAATATTTT
TTAGCTATTATTGTAATAAGAATATTTTGAGACAATTGAGTACTTTGAGATTAAATAGTTTAATTGTGTTTTAAAGCTCA
ATTCTGCTTGAGTTAGTCTTTAGCTAAGTAGCCAGCGGCCAAGGTTTCGCTTGTGGATCATCATGGTTCTCAAGGGCCGG
CTACGTTCAAGGTGTAGGTTTGGTTGATAGTTGGGAGTTTGATTGGTAAATGGCAAGGTTTTTCAAGAACTTGAGTTCTA
AGCTAAAATGGTGATTGTTCACTGATTTTCACTCCTTTTTCAAAATGGTTTTCACCAATGAGTTCCAAATGTATTGAGAA
ACATATTCAAGTAAATATTTTTGGATTCAAACCTCATATTTGGAATTGGGTTGTTCATTTGATTTGACCCATTTCTCAAA
GTGAATGATTTGGGTGTTATTATTAGTTCTGGAATCTTATTTTGATTACTCGATTGAATAAGATTGGGTGTCTTTGCACA
TTGTTCAGAAAGGGAAAGATCAAGTCTTGAATTAACTTTTGATTGAATTGAAGCAACTGATTTCTAAACCTTTTAAAACT
AGTAGAATCATTTATTTCCCTTCACTGTGTGTGTTGGGGAGTAATGGAAATGACGTGATGTGTTCAATTATTTTACTTGA
TTTATATTAATGAATAAAAGTGGGATTATTGAAAGAGGCAATGTGTTGATCATAATTCTTTGTGAATTACCTTTTTGTGG
ACCCAAAATGTGTTTATTAATGAAATGTTTTGATAGCATTATTGTGGACTTGAATTGTTTAAGTTATTGCCTCTTTCTGA
TGGTGTGAAATTTCTAATTTGCATTGATTTATTTATATCGTGATGAGACATGTGATGATCAAGCTGACGAGAAAAGGTCC
CAGGAAGAAATTTGATATAAAACCGAAGGGAAATGGTTCCAGCTAGTGATATGACATAAATCCCTAGGGAACTGGTTCTG
GCTACTGATATTATACTTAAGGGAGATGGTTTCGGCAAGTTAGATGATAAAAATTAAATGAAATGGTTCCAGCTAGTGAT
ATAATATAAAGGCGAAGGAAAAATGGTTCCAACTAGTGATATTGTGCAGAAGAGAAAAGTTTTCGGCAAGAGTTTGATCT
ACTGGATACTTGTAATAGATCTACTTGATACTTGAGAATTACTTACTTGGTATGTGTGATTGGCATACTTGAAACTTATT
GGGTGTTGAACTGTGGTAGTTGGACTATGATTGTTAAGCCTTGGTAATTATGTATTGTAAAATTGTTCGGTTGGATTGAT
TTATGCAGGTTTTAATTTGAGGAGTTTTGGTTTGGATGAAAGAAGTACTTGTATTCTAGAATAATTTTGCTTTATTTAGT
AGTTTCTTGCCGTGTACAGTGTTGTTCGGTACTCACTCCTTGCTTCTAAACTTATGTAGGTTCCGAGCCTAGTTCTGTGT
GATTTCTCTTCTTCTTCTCCCTCCTCCGTGGCTCAACAAGGATTCTTAGAGGTAGTTGCTTGACAGCCTGGTGGACCCTC
TTCTTCCTTTATGTTTATGCTTTCTTCTATTTGAGAAATAAAGACTTTTGAAACATGTAATTCTCTTTCAATTCTATTTT
AATACAATAGTGGATTGAACACGTGACAACAAGGTGTTGGGCTATATTAGAATGACTAAGATTTTTGCTCTTTTATTTAT
CTTGTCTTCCTTTCCGCATTTGTTAGCTTCTTTTGGGTTTGGGCGGACTTGTCGTAATGGGTTAGACGATGCAATCTCTT
CCATTTTTGAGTCGTGAGACTAATTTATTCTTAATTTTGTTATGTGATTCTAGAAACTATTAATACCTATTCTTAGGATC
TTATTAAGGTGGTTCTTAATTCAGTTTTATTTGGTTTGTGTGTTCTTAAGATGCTATTGTCGAGAGAGGACTTTGTTGCT
ACCTTGTGATTGAATCTTTGGTTGTTGAATATAATCATGTCTCTTAACCCTTCTTCGAGATATAAGGTTTGGAAATATAT
TTATTGAGAGCCTTTTCTCTCTGTTATAAAGGGTTTTCTCTTTAATACTCCCTTTGTCCCTAATTAGTTGTCCACTTTTG
AATTGACACACCTATTAAGAAGGCAATAATTGATATAGTGAGTTTATCATTTTACCCCTATTAATTATGAAGTGAATAAA
TTAAAAACTTAAGATTTTCAAGAAATTCTACATTTTATAAAGTTATAAATTGAGGGTAGAATAGAGAATTTTTTTTGTCA
TTTCTTGATTTGTCAAAATGGACAAGTAATTTGGGAGAACCAAAAAAGGAAGGGGTAAAAGGTCCTTTCCAAAGTTTGGT
ATCGTAACAGCAATTTCGACCAAAGTTGGAGTATTTTTCAAACCCTTTTCCCTAAATTTAAATCACATTAATATTTTTCC
TAATAAGTTGGTCAACATAATGCCAGAGCCATAAGTAAATATATTTTAAGATGATTCTATATAACTTTTATCTAATATCC
CCTGAGTTAGTGTTTTTCCAAAATAGTTCTTGCTAGCAATAAAAAAAATTCTATTTCAAACTTTTAAAATTATACAGAAT
TAAATTTTTCCTTATAAATAGGAGTCAATCCTAGGCAAGAAAATCACAACTACTATTGCTAGTACAACAAAGCCATTTTA
ACCCTCATATCCAAACAAACACATTTCTCCTCCCCTTTAGCCATGACTAGAAACAAAGTGAACTATGCTTTCATTGAAGA
TGATAGTAAAAGAAAAATCTCATATAATAAAAGACTGAAAGGCATCTTGAAAAAATCTGATGAACTGAAAACACTTTGTG
ATGTTGAAGTGGCTACAGTCATATACGGCCCTTACAGAAATGAACCATATACATTTCCAAATAATGATGTTGTACGCAAC
ACTTTTATAAAGTTTAAGGAGTTGCCGACATTGGATAGATCTAAAAACATGGTGACAAGAGAAGAGTTCACCATGCAAAG
GATCAAGAAGTTGGAGGAACAACTTCAAAAGGTAAGAAAGGAAAATAGGGTCAAAGAAATGACAAATGAAATGTATGAGG
TGTTCGAGAGAAAAACTGTTTCTGTTGACTTGAACCCTTCCTATCTCAACGACCTACGTTTTGTAATCAAGAAGAATCTC
AAACAAGTACGTGAACTAATGATAAAAGAGGCTAATGGAGAGGGTTCTTCATCAAATGCCCCTCATCCCATTGTTGAACC
AATGGTACCCAGTAGGAACAACTCTGAAGGACCGACGGATCCTTCTCCTCTATTGTTTTCACAAATGTTTCCTCCAATGG
TTCCACAATTTTTTTCTCCAATGCCTCAACACATGGCTGTTGGAATAGCACCTGGACTGACCCATCAAATGCCGTCAACA
ATAATGTATTCTCCGATTCCTTCACCAACGATGGATTCTCTAATGCCTTCACCAATGATTGATTCTTCGATGCCTTCAAT
AATGATAGCTCCTCCAATGTATTCTCCAGTGTCTCCTACAATGAACCAGCAAATGGAACTTTCAATGGATATCCCTTCAA
TTGGTATATCAACGTCAATGAATAACAATCAGAATTCCTCTGTTGACTTACCAGATAGTCCTACAATTTCTGGGTTTCTC
AACTGGAAGGATGATGTTGTGATGACTTTATTGGATGATCCTTTTTTTAAAAATAATAATGTGCAAGATCCAAACCACAC
CAAAAAATTCTAAGGACCAATGTGTGTATTTTTAATTAGTACTATTTTCTATGTACGCATGGTCAAATGGAGTATTTATG
TCGTTTACTATTTTTCATATCTAAATTGTGTCGTTGGACTATCCGAATAAGTTTCCCTTCGTCCTCCTTTGAAGTGTCCT
TCTGTCGTATTCCTTGATTTGTTTCAAAGTTTGTAGTTTCATTAACTTATTAAATCGATGGTCAATTATTTTAACTTTCA
GTAGATACTGATTTATTTATTTTTCATTTATTACTATTATTATTGAAATGTTGTTGGTAGTATAATTTTCTAAAATGACT
TCTTACACTTCAAAATCTAACAAACCAATTTACATATAGGGTAAAATTTTATTTTTAAACTTTCTGGTGTAAAGTGTAAC
ACTTCTAATATTACAATTGATTTAAAACAATATAATTAATTGTCTTATTTAATATACATATATTTTGTTTAAATATGGTT
ATAGTAAAAGATTCATTAATTTTGTACCTTTTGTATGTTAAAAACTTCAAAAGTTCTATTTTAACATAATTTTTAGGATT
GAGGTTTGCACTCCCAAAACAAAGAATTGGATCATCACATTTATATTTTGGCTCCATTTTTCTCATTTTTATTCCCTTCG
TGACGGTTAATAATACACAAAATTTAATATAAAACTTGAGATTTAAAAATATCCTAAGGTTATTGAAACATGTCGGTGAA
TGTTTTAAGCTTGTTGAAATATTTTTTTATGATGTTCTTTTGACTCGAAAGGGCATGTTTATGTTTTGATAATTTTTCTC
GTTTGGCCATGTACTGTTAATTTTTAACAACAGTTGGTCTGTATATCTATTTTTGGTTATGCATATTCATGCGTTATAGT
ATGTCTTTTAGGTTTTATTTATACTTAGATCTTTCTCAATAGTTGTCTTTATTTGTAGAATCGGGTGACTTGTGCAATTA
ATGATTTGCTAGAGACAAAGTCAATGTAAGATACTATAGAAAGTTTGGTTGATAAGAGGTGACTGATATGATCCAAATAA
ATTAAGTCAATTTTAAAATGATCCGTGATATTGAGTGCTAATGTTTTCATTAAGTTGTTGTCAGTCCTATAGAGTTTAAT
GCGTCAAGTTGGTATTGATAGTTGTTTTCTGTTTGGTTGACATTTTCCATGAGTGGTGACTGTTTGTCTTCACCTTTTCA
TTTGTCGTTCCCCAGAAGTCCTAATTGACCTTAAATTGAGTATGTATGAATTAGCTGAGAAATACATAATGGACAAGCTT
GATACTATGTGTGTGCATGTTGACATCTTCTTGAGAGTGAGTGTTTGATTCTGAATCTTAAATTCTCTAGTTTCATTTAT
ACTATATATTCCAGAGATCTTCTTTTCCTGAGTTGGCCCATATAAATAGAAGAGGTGATTACCATTGTCAAATAGTTTTC
ATGAAATAATAGATAGACTGTATGAATGATAATGGAGCTTAAATGTTGTCATGTGATAAACTGTCACTTCTATGATTCAA
GTTCGTGTCAAGTCGACTTCTATCATTTGTGACTGAAACAGCAAATGCAGTGATGCAGTGCATGTGTGTGACCTAATTTT
AATGACCTGGTCGGTTTTTTTTGGAAATTTTTGTAAAGTTATTATTTTACCCTTCCCGATACTGTCCCCGAATCGAACTC
ACATTTGTGTTTCGATGATTCCATTTTGTTCATAACGTCAAGTATAGTCAATTTTCCAATATGATTTGTATATACAGGAT
TCCAAACGAATCCTGATGGTCCTTTCGATGTTTTGAGATTTGGCTGATTTTTCTGGTCCATGAGTTATATACCCTTCGCG
TTTGTGATAGGCCTTTTGCTTAAGCGACTTTCACTTAAGCCAAGGCAAGATCTCTAAAACGAAGGATGGACTTTAGCGGG
GTTAGCTTAAGTGAGCCAAGGGTTCCTTTAGCAGTGATCACTTAAGCAGAGCTTGGTTTACAGAAGTGATACCCCCACTT
TAAAAGTGTATTTAGTCATATCACTTAATATAATGAGTTCAATGATGAGTAAGTATTTGTAAAGTTCAAATGATTTCACT
CATTTATTTCTTTACATTCAAATTAGTATATATTTATATCTATTGCAGTCCTTTCATTCAGTCATTTCGCTTCGGCAATA
ATACGTACTCGTACAATCAATGTGTTGATGTCATTTGACCTGCATCTATTTATGATGCAAATATAGGTGTTCAAATCATC
AACTGACACTTTTGAGATTTTTTTGTACTACCAGTTAGCTTTTGGTGAGTCTCTTTGCATTTTAGAGGACTCAACTTTTA
TCTTTTAGTTAGTTGCTTGACGTGTTGTGGGTCTTGTCCTAACATTCATATTGAACAATAGAGGCTTCTTAGATAGTTAG
TTTTGAGTATGTTTTAGTATTCCTTTCTAAAATATTTTTTAGCTATTATTGTAATAAGAATATTTTGAGACAATTGAGTA
CTCTGAGATTAAATAGTTTAATTGTGTTTTAAAGCTCAATTCTGCTTGAGTTAGTCTTTAGCTAAGTAGCCAGCGGCCAA
GGTTTCGCTTGTGGATCATCATGGTTCTCAAGGGCCGGCTACGTTCAAGGTGTAGGTTTGGTTGACAGTTGGGAGTTTGA
TTGGCAAATGGCAAGGTTTTTCAAGAACTTGAGTTCTAAGCTAAAATGGTGATTGTTCATTGATTTTCACTCCTTTTTCA
AAATGGTTTTCACCAATGAGTTCCAAATGTCTTGAGAAACATATTCAAGTAAATATTTTTGGATTCAAACCTCATATTCG
GAATTGGGTTGTTCATTTGATTTGACCCATTTCTCAAAGTGAATGATTTGGGTGTTATTATTAGTTCTGGAATCTTATTT
TGATTAATCGATTGAATAAGATTGGGTGTCTTTGCACATTGTTCAGAAAGGGAAAGATCAAGTCTTGAATTAACTTTTGA
TTGAATTGTAGCAACTGATTTCTAAACCTTTTAAAACTAGTAGAATCATTTATTTCCCTTCACTGTGTGTGTTGGGGAGT
AATGGAAATGACGTGATGTGTTCAATTATTTTACTTGATTTATATTAATGAATAAAAGTGGGATTATTGAAAGAGGCAAT
GTGTTGATCATAATTCTTTGTGAATTACCTTTTTGTGGACCCAAAATGTGTTTATTTATGAAATGTTTTGATAGCATTAT
TGTGGACTTGAATTGTTTAAGTTATTGCCTCTTTCTGATGGTGTGAAATTTCTAATTTGCATTGATTTATTTATATCGTG
ATGAGACATGTGATGATCCTGCTGACGAGAAAAGGTCCCAGGAAGAAATTTGATATAAAACCGAAGGGAAATTGTTCCAA
CTAGTGATATGACATAAATCCCTAGGGAACTGGTTCTGGCTACTGATATTATACTTAAGGGAGATGGTTTCGGCAAGTTA
GATGATAAAAATTAAGTGAAATGGTTCCAGATAGTGATATAGTATAAAGGCGAAGGAAAAATGGTTCCAACTAGTGATAT
TGTGCCGAAGAGAAAAGTTTTCGGCAAGAGTTTGATCTACTGGATACTTGTAATAGATCTACTTGATACTTGAGAATTAC
TTACTTGGTATGTGTGATTGGCATACTTGAAACTTATTGGGTGTTGAACTGTGATAGTTGGACTATGATTGTTAAGCCTT
GGTAATTATGTATTGTAAAATTGTTCGGTTGGATTGATTTATGCAGGTTTTAATTTGAGGAGTTTTGGTTTGGATGAAAG
AAGTACTTGTATTCTAGAATAATTTTGCTTTATTTAGTAGTTTCTTGCCGTGTACAGTGTTGTTCGGTACTCACTCCTTG
CTTCTAAACTTATGTAGGTTCCGAGCCTAGTTCTGTGTGATTTCTCTTCTTCTTCTCCCTCCTCCGTGGCTCAACAAGGA
TTCTTAGAGGTAGTTGCTTGACAGCCTGGTGGACCCTCTTCTTCCTTTATGTTTATGCTTTCTTCTATTTGAGAAATAAA
GACTTTTGAAACATGTAATTCTCTTTCAATTCTATTTTAATACAATAGTGGATTGAACACGTGACAACAAGGTGTTGGGC
TATATTAGAATGACTAAGATTTTTGCTCTTTTATTTATCTTGTCTTCCTTTCCGCATTTGTTAGCATCTTTTGGGTTTGG
GCGGACTTGTCGTAATGGGTTAGACGATGCAATCTTTTCCATTTTTGAGTCGTGAGACTAATTTATATTTAATTTTGTTA
TGTAATTCTAGAAACTATTAATACCTATTCTTAGGATCTTATTAAGGTGGTTCTTAATTCAGTTTTATTTGGTTTGTGTG
TTCTTAAGATGCTATTGTCGAGAGAGGACTTTGTTGCTACCTTGTGATTGAATCTTTGGTTGTTGAATATAATCATGTCT
CTTAACCCTTCTTCGAGATATAAGGTTTGGAAATATATTTATTGAGAGCCTTTTCTCTCTGTTATAAAGGGTTTTCTCTT
TAATACTCCCTTTGTCCCTAATTAGTTGTCCACTTTTGTATTGACACACCTATTAAGAAGGCAATAATTGATATAGTGAG
TTTATCATTTTACCCCTATTAATTATGAAGTGAATAAATTAAAAACTTAAGATTTTCAAGAAATTCTACATTTTATAAAG
TTATAAATTGAGGGTATAATAGAGAATTTTTTTTGTCATTTCATGATTTGTCAAAATGGACAAGTAATTTGGGAGAACCA
AAAAAGGAAGGGGTAAAAGGTCCTTTCCAAAGTTTGGTATCGTAACAGCAATTTCGACCAAAGTTGGAGTATTTTTCAAA
CCCTTTTCCCTAAATTTAAATCACATTAATATTTTTCCTAATAAGTTGGTCAACATAATGCCAGAGCCATAAGTAAATAT
ATTTTAAGATGATTCTATATAACTTTTATCTAATATCCCCTGAGTTAGTGTTTTTCCAAAATAGTTCTTGCTAGCAATAA
AAAAAATTCTATTTCAAACTTTTAAAATTATACAGAATTAAATTTTTCTCTATAAATAGGAGTCAATCCTAGGCAAGAAA
ATCACAACTACTATTGCTAGTACAACAAAGCCATTTTAACCCTCATATCCAAACAAACACATTTCTCCTCCCCTTTAGCC
ATGACTAGAAACAAAGTGAACTATGCTTTCATTGAAGATGATAGTAAAAGAAAAATCTCATATAATAAAAGACTGAAAGG
GATCTTGAAAAAATCTGATGAACTGAAAACACTTTGTGATGTTGAAGTGGCTACAGTCATATACGGCCCTTACAGAAATG
AACCATATACATTTCCAAATAATGATGTTGTACGCAACACTTTTATAAAGTTTAAGGAGTTGCCGACATTGGATAGATCT
AAAAACATGGTGACAAGAGAAGAGTTCACCATGCAAAGGATCAAGAAGTTGGAGGAACAACTTCAAAAGGTAAGAAAGGA
AAATAGGGTCAAAGAAATGACAAATGAAATGTATGAGGTGTTCGAGAGAAAAACTGTTTCTGTTGACTTGAACCCTTCCT
ATCTCAACGACCTACGTTTTGTAATCAAGAAGAATCTCAAACAAGTACGTGAACTAATGATAAAAGAGGCTAATGGAGAG
GGTTCTTCATCAAATGCCCCTCATCCCATTGTTGAACCAATGGTACCCAGTAGGAACAACTCTGAAGGACCGACGGATCC
TTCTCCTCTATTGTTTTCACAAATGTTTCCTCCAATGGTTCCACAATTTTTTTCTCCAATGCCTCAACACATGGCTGTTG
GAAAAGCACCTGGACTGACCCATCAAATGCCGTCAACAATAATGTATTCTCCGATTCCTTCACCAACTATGGATTCTCTA
ATGCCTTCACCAATGATTGATTCTCCGATGCCTTCAATAATGATAGCTTCTCCAATGTATTCTCCAGTGTCTCCTACAAT
GAACCGGCAAATGGAACTTTCAATGGATATCCCTTCAATTGGTATATCAACGTCAATGAATAACAATCAGAATTCCTCTG
TTGACTTACCAGATAGTCCTACAATTTCTGGGTTTCTCAACTGGAAGGATGATGTTGTGATGACTTTATTGGATGATCCT
TTTTTTAAAAATAATAATGTGCAAGATCCAAACCACACCAAAAAATTCTAAGGACCAATGTGTGTATTTTTAATTAGTAC
TATTTTCTATGTACGCATGGTCAAATGGAGTATTTATGTCGTTTACTATTTTTCTTATCTAAATTGTGTCGTTGGACTAT
CCGAATAAGTTTCCCTTCGTCCTCCTTTGAAGTGTCCTTCTGTCGTATTCCTTGATTTGTTTCAAAGTTTGTAGTTTCAT
TAACTTATTAAATCGATGGTCAATTATTTTAACTTTCAGTAGATACTGATTTATTTATTTTTCATTTATTACTATTATTA
TTGAAATGTTGTTGGTAGTATAATTTTCTAAAATGACTTCTTACACTTCAAAATCTAACAAACCAATTTACATATAAGGT
AAAATTTTATTTTTAAACTTTCTGGTGTAAAGTGTAACACTTCTAATATTACAATTGATTTAAAACAATATAATTAATTG
TCTTATTTAATATACATATATTTTGTTTAAATATGGTTATAGTAAAAGATTCATTAATTTTGTACCTTTTGTATGTTAAA
AACTTCAAAAGTTCTATTTTAACATAATTTTTAGGATTGAGGTTTGCACTCCCAAAACAAAGAATTGGATCATCACATTT
ATATTTTGGCTCCATTTTTCTCATTTTTATTCCCTTCGTGACGGTTAATAATACACAAAATTTAATATAAAACTTGAGAT
TTAAAAATATCCTAAGGTTATTGAAACATGTCGGTGAATGTTTTAAGCTTGTTGAAATATTTTTTTATGATGTTCTTTTG
ACTCGAAAGGGCATGTTTATGTTTTGATAATTTTTCTCGTTTGGCCATGTACTGTTAATTTTTAACAACAGTTGGTCTGT
ATATCTATTTTTGGTTATGCATATTCATGCGTTATAGTATGTCTTTTAGGTTTTATTTATACTTAGATCTTTCTCAATAG
TTGTCTTTATTGTAGAATCGGGTGACTTGTGCAATTAATGATTTGCTAGAGACAAAGTCAATGTAAGATACTATAGAAAG
TTTGGTTGATAAGAGGTGACTGATATGATCCAAATAAATTAAGTCAATTTTAAAATGATCCGTGATATTGAGTGCTAATG
TTTTCATTAAGTTGTTGTCAGTCCTATAGAGTTTAATGCGTCAAGTTGGTATTGATAGTTGTTTTCTGTTTGGTTGACAT
TTTCCATGAGTGGTGACTGTTTGTCTTCACCTTTTCATTTGTCGTTCCCCAGAAGTCCTAATTGACCTTAAATTGAGTAT
GTATGAACTAGCTGAGAAATACATAATGGACAAGCTTGATACTATGTGTGTGCATGTTGACATCTTCTTGAGAGTGAGTG
TTTGATTCTGAATCTTAAATTCTCTAGTTTCATTTATACTATATATTCCAGAGATCTTCTTTTCCTGAGTTGGCCCATAT
AAATAGAAGAGGTGATTACCATTGTCAAATAGTTTTCATGAAATAATAGATAGACTGTATGAATGATAATGGAGCTTAAA
TGTTGTCATGTGATAAACTGTCACTTCTATGATTCAAGTTCGTGTCAAGTCGACTTCTATCATTTGTGACTGAAACAGCA
AATGCAGTGATGCAGTGCGTGTGTGTGACCTAATTTTAATGACCTGGTCGGTTTTTTTTGGAAATTTTTGTAAAGTTATT
ATTTTACCCTTCCCGATACTGTCACCGAATCGAACTCACATTTGTGTTTCGATGATTCCATTTTGTTCATAATGTCAAGT
ATAGTCAATTTTCCAATATGATTTGTATATACAGGATTCCAAACGAATCCTGATGGTCCTTTCGATGTTTTGAGATTTGG
CTGATTTTTCTGGTCCATGAGTTATATACCCTTCGCGTTTGTGATAGGCCTTTTGCTTAAGCGACTTTCACTTAAGCCAA
GGCATGATCTCTAAAACGAAGGATGGACTTTAGCGGGGTTAGCTTAAGTGAGCCAAGGGTTCCTTTAGCAGTGATCACTT
AAGCAGAGCTTGGTTTACAGAAGTGATACCCCCACTTTAAAAGTGTATTTAGTCATATCACTTAATATAATGAGTTCAAT
GATGAGTAAGTATTTGTAAAGTTCAAATGATTTCACTCATTTATTTCTTTACATTCAAATTAGTATATATTTATATCTAT
TGCAGTCCTTTCATTCAGTCATTTCGCTTCGGCAATAATACGTACTCGTACAATCAATGTGTTGATGTCATTTGACCTGC
ATCTATTTATGATGCAAATATAGGTGTTCAAATCATCAACTGACACTTTTGAGATTTTTTTGTACTACCAGTTAGCTTTT
GGTGAGTCTCTTTGCATTTTAGAGGACTCAACTTTTATCTTTTAGTTAGTTGCTTGACGTGTTGTGGGTCTTGTCCTAAC
ATCCATATTGAACAATAGAGGCTTCATAGATAGTTAGTTTTGAGTATGTTTTAGTATTCCTTTCTAAAATAGTTTTTAGC
TATTATTGTAATAAGAATATTTTGAGACAATTGAGTACTCTGAGATTAAATAGTTTAATTGTGTTTTAAAGCTCAATTCT
GCTTGAGTTAGTCTTTAGCTAAGTAGCTAGCGGCCAAGGTTTCGCTTGTGGATCATCATGGCTCTCAAGGGTCGGCTACG
TTCAAGGTGTAGGTTTGGTTGACAGTTGGGAGTTTGATTGGCAAATGGCAAGGTTTTTCAAGAACATGAGTTTTAAGCTA
AAATGGTGATTGTTCACTGATTTTCACTCCTTTTTCAAAATGGTTTTCACCAATGAGTTCCAAATGTCTTGAGAAACATA
TTCAAGTAAATATTTTTGGATTCAAACCTCATATTCGGAATTGGGTTGTTCATTTGATTTGACCCATTTCTCAAAGTGAA
TGATTTGGGTGTTATTATTAGTTCTGGAATCTTATTTTGATTACTCGATTGAATAAGATTGCGTGTCTTTGCACATTGTT
CAGAAAGGGAAAGATCAAGTCTTGAATTAACTTTTGATTGAATTGAAGCAACTGATTTCTAAACCTTTTAAAACAAGTAG
AATCATTTATTTCCCTTCACTATGTGTGTTGGGGAGTAATGGAAATGACGTGATGTGTTCAATTATTTTACTTGATTTAT
ATTAATGAATAAAAGTGGGATTATTGAAAGAGGCAATGTGTTGATCATAATTCTTTGTGAATTGCCTTTTTGTGGACCCA
AAATATGTTTATTTATGAAATGTTTTGATAGCATTATTGTGGACTTGAATTGTTTAAGTTATTGCCTCTTTCTGATGGTG
TGAAATTTCTAATTTTCATTGATTTATTTATATCGTGATGAGACATGTGATGGTCATGCTGACGAGAAAAGGTTCTAGCA
AGAAATTTGATATAAAACCGAAGGGAAATTGTTCCAGCTTGTGATATGACATAAATCCCTAAGGAACTGGTTTCGGCTAC
TGATATGATACTTAAGGGAGATGGTTTCGGTAAGTTAGATGATAAAAATTAAGTGAAATGGTTCCAGCTAGTGATATAAT
ATAAAGGCGAAGGAAAAATGGTTCCGACTAGTGATATTGTGCCAAAGAGAAAAGTTTTCGGCAAGAGTTTGATCTACTGG
ATACTTGTAGTAGATCTACTTGATACTTGATAATTACTTACTTGGTATGTTTGATTGGCATACTTGAAACTTATTGGGTG
TTGAATTGTGATAGTTGGACTATGATTGTTAAGCCTTGGTAATTATGTACTGTAAAATTGTTAGCTTGGATTGATTTATG
CCAGTTTTAATTTGAGGAGTTTTGGTTTGGATGAAAGAAGTACTCGTATTCTAGAATAATTTTGCTTTATTTAGTAGTTT
CTTGCCGTGTACAGTGTTGTTCGGTACTCACTCCTTGCTTCTAAACTTATGTAGGTTCCGAGCCTAGTTTTGTGTGATTT
CTCTTCTTCTTCTCCCTCCTCCGTGGCTCAACAAGGATTCTTAGAGGTAGTTGCTTGACATCCTGGTGGACCCTCTTTTT
CCTTTATGTTTATGCTTTCTTCTATTTGAGAAATAAAGACTTTTGAAACATGTAATTCTCTTTCAATTCTATTTTAATAC
ATTAGTGGATTGAACACGTGACAACAAGGTGTTGGGCTATATTAGAATGACTATGTTTTTTTCTCCTTTATTTATCTTGT
CTTCCTTTCCGCATTTGTTAGCATCTTTTGGGTTTGGGGCTGACTTGTCGTAGTGGGTTAGACGATGCAATCTCTTCCAT
TTTTGAGTTGTGAGAGTAATTTATTCTTAATTTTGTTATGTAATTCTAGAAACTATTAATACCTATTCTTAGGATCTTAT
TAAGGTGGTTCTTAATTCAATTTTATTTGGGTTGTGTGTTCTTAAGATGCTATTGTAGAGAGAGGACTTTGTTGCTATCT
TGTGATTGAATCTTTGGTTGCTGAATATAATCATGTCTCTTAACCCTTCTTCGAGATATAAGTTTTGGAAATATATGTAT
TGAGAGCCTTGTCTCTCTGTTATAAAGGGTTTTCTCTTTAATACTCCCTTTGTCCCTAATTAGTTGTCCACTTTTGAATT
GACACACCTTTTAAGAAGACAATAATTGATATAGTGAGTTTATCATTTTACCCCTATTAATTATGAAGTGAATGAATTAA
AAACTTAAGATTTTCAAGAAATTCTACATTTTTCAAAGTAATAAATTGAGGGTATAATAGAGAATTTTTTTTGTCCTTTC
TTGATTTGTCAAAATGGACAAGTAATTAGGAACAACTAATAAAGCAAAAGTGTACAAGTAATTTGGTACATAGGGAGTAT
AACTCTAGGACATTTTGTGGAAGAGACAACTCTTTTCAAACATGGACTAAGAAGAGACAGAGTAAAAATTATTGGGGCCA
TTGTAGGGTGCTGCTATGATGGACAAGGGACCACTAGAGCTATAGCAACCAAGGGATTGCGATAGTGGTCTAAGATAGTC
CTTTCCTGAATAACCCTATGTAAGTGAAATATTTTTTTCCACCAAGGTGGGTCGATCCCAGATTTACTCGACTAGATAGA
CCCAATTTTAGATTCAAGAATTTTATTGCGGGTATTTCTTAAAATGAAAGAGTGGATTATTACATTTAAACGGGTTTAAC
TAAACAAGACATAAACTCAATAAAATTGAAGTTCTTTCTTCCCTTCTCATATAAAGAGATAGACATTAGTTAGAAAGAAT
CAAAGAAATATATATATATATATATATATATATATATATATATATATATATGGATCCCAATATGGTTAATATTTATCATA
CTGAATATAAAAGGAGATTTTTCCATCAAAGTAATTAATGTACATATTCGTTTCATCAAAATTTAGTAAGATATCTTCAA
ATAATTTCTCTTCATATTGAGTATTTTTCTTAAAATGAATAAAAAAATATCTTTTCATTTTAACACTATTGTAAACACAT
CACTTTGATAAGTGTTTTGTGCAATTTTTTCAGATTGACTTCTCTCAAAACTAATATAGAAATATATATAATTTGAATCG
AGTGACAGGTTGGTGTGTATCGGACATTATGAAAAACATACTTAAGCAAGATTTACTTTCAAATATATTTGAAAGGAACA
TATTTTTTTTAACTATATATGGTTTATCCAAAATGAAAGAAAATAATAATTTGCTTCGACAAGCGATGTAACTTCTTCAA
TCATACATACATCACCATTTAAGATTTAAAAAATACTTGTGGTTTTTAAATTAACCATAAAAATTGAATATTTTTATGCA
TATTAATTTATATTTCAATATTCCTAACCAATATATAAATGTTCCCTAGTTTCAATATTTAATTTTGTACATCCTTGAAT
CAAAATATACTTTTTATTTTAAAAAAAACTCGATGAAGGAAATGAGTAAACAAATACATTTGCGATAACTTTTTGACCAT
TCTCTATATACACTTCTTAAATTTAAGGGAAAAGGGTTTTAAAAATACCCCAACTTTGCCCGAAATTGCTGTTACAATAC
CAAACTTTATGGAGCACCATTTAGGCCCCTGAACTATTTAATAGTGTATTTTAAAGGTAAATATGTGTCCACGTGGACAC
ATTACTATTTAAAATGATGCAATATTTATGATGTCCACGTAGACACATATATACCTTTAAAATATACTATTAAATAGTAC
AGGGGGTAAAAGGTCCTTTCCAAAGTTTGGTATCGTAACAACAATTTTAACCAAAGTTGGACTATTTTTCATACTCTTTT
CCCTAAATTTAAATCTCATTAATATTTTTCCTAATAAGTTGGTCAACATAATACCAGTGCCATAAGTAAATATATTTTAA
GATGATTCTCTCTAACTTTTATCTAATATCCCCTGATTTAGTGTTTTTCCAAAATAGTTCTTGCTAGCAATTAAAAAAAT
TCTATTTCATACTTTTAAAATTATACACAATTAAATTTTTCTCTATAAATAGGAGTCAATCCTAGGCAACAAAATCACAA
CTACTACTGCTAGTACAACAAAGCCATTTTAACCTTCATATCCAAACAAACACATTTCTCCTCCCCTTTAGCCATGACTA
GAAACAAAGTGAACTATGATTTCATTGAAGATGATAGTAAAAGAAAAATCTCATATAATAAAAGACTGAAAGGGCTCTTG
AAAAAATCTGATGACCTGAAAACACTTTGTGATATTGAAGTGGCTACAGTCATATACGACCCTTACAGAAATGAACCATA
TACATTTCCAAATAATGATGTTGTACGCAACACTTTTATAAAGTTTAAGGAGTTGCCGACATTGGGTAGATCTAAAATCC
TGGTGACAAGAGAAGAGTTCAACATTTAAAGGATCAAGAAGTTGGAGGAACAACTTCAAAAGGTAAGAAAGGAAAATAGT
GTCAAAGAAATAACAAATGAAATGTATAAGGTGTTCGAGAGAAAAACTATTTCTATTGACATGAAACCTTCCTCTCTCAA
CGAACTACGTTGTGTAATCAAGAAGAATCTCAAACAAGTACGTGAACTAATGATAAAATAGGCTAATGGAACGTGGTCTA
CATCGAATGTCCCTCAACCCATTGTTGAACCAATGGTACCCAGTAGGAACAACTCTGAAGGACCGACGGATCCTTCTCCT
TTATTGTTTTCACAAATGTTTCCTCCAATGGTTCTACAATTTTTTTCTCCAATGCCTCAACACATGACTATTGGAAAAAC
ACCTGGACTGACCCATCCAATGCCGTCAACAATAATGTATTCTCCGAATCCTTCACCAACGATGGATTCTCTAATGCCTT
CACCTATGATTGATTCTCCGATGCCTTCATTAATGATAGCTCCTCCAATGTATTCTCCAGTGTCTCCTACAATGAACTAG
CAAATGGAACTTTCAATGGATATCCCTTAAATTGGTATATCAATGTCAATGAATAACAATCAGAATTCCTCTGTTGACTT
ACCAGATAGTCCTACAATTTCTGGGTTTCTCAACTGGAAGGATGATGTTGTGATGACATTATTGGATGATCCCTATTTTA
AAAATAATAATGTGCAAGATCCAAACCACACCAAAAAATTCTAAGGACCAATGTGTGTATTTTTAATTAGTACTATTTTC
TATGTACATATGGTCAAATGGAGTATTTATGTTGTTTACTATTTTTCATATCTAAATTGTGTCGTTGGACTCTCGGAGTA
AGTTTCCCTTCGTCCTCCTTTGAAGTGTTCTTCTATCGTATTCCTTGATTTGTTTCAAAGTTTGTAGTTTCATTCACTTA
TTAAATCGATGGTCAATTATTTTAATTTTTATTAGATACTGATTTATTTATTTTTCATTTATTACTATGATTATTGAAAT
GTTGTAGTTAGTATAATTTTCTAAAATGACTTCTTACACTTCAAAATCTAAGAAACCAATTTACATATATGGTAAAATTT
TATTTTTAAACTTTCTGGTGTAAAGTAGTAACACTTCTAATATTACAATTGAATTAAAACAATATAATTAATTGTCTTAT
TTAATATACATATAATTTTTTTAAAATATGGTGATAGTAAAAGATTCATTAATTTTGTAGCTTTTGTATGTTAAAAACTT
CAAAAGTTCTATTTTAACTTAATTTTTAGAATTGATATTTGCACTCCCAAAACAGAGAATTGGATCATCACATTTATATT
TTGGCTCCATTTTTCTCATTGCTTTCTATCTTTGTGACGGTTAATAATACACAAAATTTAATATAAAAATTGAGATTTAA
AAATATCCTAAGGTTACTGAAACATGTCGGTGAATATTTTAAGCTTGTTGAAATATTTTTTATGATGTTCATTTGACTCG
GATGGGCATGTTTATGTTTTGATAATTTTTCTCGTTTGGCCTTGTACTGTTAATTTTTAACAACGGTTGGTCTGTATATC
TATTATTGGTTGTGCATATTAATGCTTTATAGTATGTATTTTAGGTTTTATTTACACTTAGATCTTTCTCAATAGTTGTC
TTAATTGTCAAATCGGGTGACTTGTGCAATTAATGATTTGCAAGAGACAAAGTCAATGTAAGATACTATGGATAGTTCGG
TTGATAACAGGTGACTGATATGATCCAAATAAATTAAGTCAATTTTAAAATGATCCATGATATTGAGTGTTAATGTTTCC
ATTAAGTTGTTGTCAGTCCTATAGAGTTTAATGCGTCAAGTTGGTATTGATAGTTGTTTTCTGTTTGGTTGACATTTTCT
ATGAGTGGTGATTGTTTGTCTTCACCTTTTCATTTGTCGTTCCCCAGAAATCCTAATTGACCTTAAAATGAGTATGTATG
AATTAGCTGAGAAATACATAATGGACAAGCTTATGATACTATGTGTGTGCATGTTGACATCTTCCTGAGAGTGAATGTTT
GATTCTGAATCTTAAATTCTTTAGTTTCATTTATGCTATATATTTCGGAGATCCTCTTTTCCTGAGTTGGCCCATATAAA
TAGAAGAGGTGATTACTATTGTCAAATAGTTTTCATGAAATAATAGATAGACTATATGACTGATAATGGAGCTTAAATGT
TGTCATGTGATATACTGTCGCTTCTATGATTCAAGTTTGTGTCAAGTCGAATTCTTGCTAGGTAGAAGAGTGAAGTCTGA
GTCTGTATGATGTTGATGTTTTGTACTCCTTGAGGATAAGAAGTAGTTTAAGCTTTTTGTGATTTGATAAGTTTGTATTT
TACATACTTGTAAGTTTCTAAGTGTCACGACCCGATTTCTCAAGTCATGATGGCACCTACTATAACCCACCAGCAGGTAA
GCCAACCCGGAACAACAAGTAATGGGTCTGAGGGTAGAAATTAAACAAGAGTAGGAAAATCACAACATAAACAGGCGGAA
GCAAACCAAAAACAAATATACAAATAAAGATCCCTCCCAGAACCTGGAAGTCACTAGTACAGAGCTACTACAAAATGAGT
ACCAGTCCTAAAATCGGACAACAGAGCTTGGACTGTCTCGAAAGGAAAAAGACAAGTCTATATATACAGATGGAGACTGA
AATAGTACAAAATGCCGTGTGCTCACCTTCGTCTCCGGATAAGTCTACTCCAAGCTCGATCAACGCTGGCAACTAGTGCT
CGGACCTACATCACGAAATAGATGCAGAGCGTAGCATGAGTACCAAAACAACAGGTACCCAGTAGGCATCATCGGCCGAC
TGAGCAAGATAAGCAAAAGTAAACTGAAATGCAAATAAAGGGTCACATCACGTGCAAAGAGTAGTAAATGGGGGTATGTA
CACGAGCGTACAGGCAACAAAGACAAGCAATCTAACTAACTCCGCCGGGCTCCCATAAACCCGACGGGTACGCTCGTGCA
CAATAAAAGAAACCACCTGCACGGACCCCCATAAGCCCGACAGATGCACTGGTAGTTGAAGTAAAATAATGGAGCTAGAA
GGTCTATCACAATATTACCAAACTCCGGACTTTTAACCGAACCATTCCCAATTATATTCCAAGATCTCATTACGTCCCGG
ACTTTAATCGGAATCTCTCCCACCTCCAAAACCTCAACCTACAGATAAGAGTAATCAAGACTAAACTGAAGCTTTAGTGA
GGAATTGGAAATACACCACGTGCAAGCTGGACCACGGACTCGAACCGGGTACTATAGCTAATGAGTCAACCTATATGGGC
TGGACCACGGACTCGAACCGGGTGCTGTAGCCAAAGGTCAGGCACGGGTGGGCTGGACCACGGACTCGAACCGGGTACTG
TAGCCAAAACCAGATCACAGGTAAGCTGGACCACGGACTCTAACCGGGTACTGTAGCTAAGCCTAGACATAAGTAAGCTG
GACCACGGACTCTAACCGGGTGCTGTAGCTAAGAATCAATATCCAACCATACGTCGCGGGAAATATCACCAAATCGATTA
TCATAAATAATCATTTCAGTCCGACCCTCATATACCCCAAATCGCCGAGGAAGTATCCACAAGTGAGTAAGCTAGACCAC
GGACTTTAACCGGGTATCTGTAGCCGATAGAAAAGCAGGGCATTATGGATACAAGATCATAGGCTGAGTTATCGTCTAGC
TAAGGCTCAGACTATCAGACTCAAGTCTGCTATATCAGTCTACAAGGAGCTGACCGTCCGAAACGACGTCGGACAAAGTT
CTACTGCCCAACGACATCTGAAACCTCGCAAGTCTATGGCAACACTAGTCTAAGCCTAGACTAAGGCCAAACATACTTCA
AATCAATATTATCATATACACCACAAGATATGGATATTCAATAATCTCAAGAGACATGCTGTCATAATCCAACACTTTCC
CGAAATAAGGTCTAAGGCAGGAATTATAGAAATTTAGCATGCTCGACACCCGAACCCCTCCATACTCAAGCAAATCAATA
AACAAATGCCTAAACATGCTCAATCTCACGAGAGAAAACCATAGCCTACCTGAAAGCCGATCACGCGTGCTCCAACTCAC
GGTACCGGATCTTTTTCCCTCCGAACGGTCTCCAAATGCTTCCCCACTAACAAAAGGTTAATCACCTCGTCATTACGAAT
ATATATGGAGCACCATTTACCCCCCTGCACTATTTAATAGTGTATTTTAAAGGTATATATATGCCCACATGGACACATTA
CTATTTAAAATGATGCAATATTTATGATGTCCACGTAGGCACATATATACCTTTAAAATACACTATTAAATAGTAAGGGG
GGGGGGCAAAAGGTCCTTTCCAAAGTTTGGTATCGTAACAGCAATTTCGACCAAAGTTGGAGTATTTTTCAGACCATTTT
CCCTAAATTTAAATCACATTAATATTTTTCCTAATAAGTTGGTCAACATAATACCAGAGCCATAAGTAAATATATTTTAA
GATGATTCTATATAACTTTTATCTAATATCCCCTGATTTAGTGTTTTTCCAAAATAGTTCTTGCTAGAAATAAAAAAAAT
TCTATTTCAAACTTTTAAAATTATACACAATTAAATTTTTCTCTATATATAGGAGTCAATCCTAGGCAAGAAAATCACAA
CTACTACTGCTAGTACAACAAAGCCATTTTAACCCTCATATCCAAACAAACACATTTCTCCTCCCCTTTAGCCATGACTA
TAAACAAAGTGAACTATGCTTTCATTAAAGATGATAGTAAAATAAAAATCTCATATAATAAAAGGCTGAAAGGGATCTTG
AAAAAATCTGATGAACTGAAAACACTTTGTGATGTTGAAGTGGCTACAGTCATATACGGCCCTTACAGAAATGAACCATA
TACATTTCCAAATAATGATGTTGTACGCAACACTTTTATAAAGTTTAAGGAGTTGCCAACAATGGATAGATCTAAAAACA
TGGTGACAAGAGAAGAGTTCACCATGCAAAGGATCAAGAAGTTGGAGGAACAACTTCAAAAGGTAAGAAAGGAAAATAGG
GTCAACGAAATGACAAATGAAATGTATGAGGTGTTCGAGAGAAAAACTGTTTCTATTGACATGAACCATTCCTATCTAAA
CGACCTACGTTTTGTAATCAAGAAAAATCTCAAACAAGTACGTGAACTACTGATAAAATAGGCTAATGGAGAGGGTTCTA
AATCGAATGCCCCTCAACCCATTGTTGAACCAATGGTACCCAGTAGGAACAACTCTGAAGGACCGACGAATCCTTCTCCT
CTATTGTTTTCACAAATGTTTCCTCCAATGGTTCCACAAATTTTTTCTCCAATGCCTCAACACACGACTGTTGGAAAAGC
ACCTGGACTGACCCATCAAATGCTGTCAACAATAATGTATTCTCTGATTCCTTCACCAACGATGGATTCTCTAATGCCTT
CACCAATGATTGATTCTCCAATGCCTTCAATAATGATAGCTCCTCCAATGTACTCTCCAGTGTCTCCTACAATGAACCAG
CAAATGGAACTTTCAATGGATATCCCTTCAATTGGTATATCAACATCAATGAATAACAATCAGAATTCCTCTGTTGACTT
ACCAGATAGTCCTACAATTTCTGGGTTTCTCAACTGGAAGGATGATGTTGTGATGACTTTATTGGATGACCCTTTTTTTA
AAAATAATAATGTGCAAGATCCAAACCACACCAAAAAATTCTAAGGACCAATGTGTGTATTTTTAATTAGTACTATTTTC
TATGTACGTATGGTCAAATGGAGTATTTATGTCGTTTACTATTTTTCATCTAAATTGTGTCGTTCGACTATCCGAGTAAG
TTTCCCTTCGTCATCCTTTGAAGTGTCCTTCTGTCGTATTCCTTGATTTGTTTCAAAGTTTGTAGTTTCATTCACTTATT
AAATCGATGGTCAATTATTTTAATTTTTATTAGATACTGATTTATTTATTTTTCATTTATTACTATTATTATTGAAATGT
TGTTGTTAGTATAATTTTCTAAAATGACCTCTTACACTTCAAAATCTAACAAACCAATTTACATATAGGGTAAAATTTTA
TTTTTAAACTTTCTGGTGTAAAGTAGTAACACTTCTAATATTACAATTGATTTAAAACAATATAATTAATTGTCTTATTT
AATATACATATATTTTGTTTAAATATGGTTATAGTAAAAGATTCATTAATTTTGTACCTTTTGTATGTTAAAAACTTCCA
AAGTTGTATTTTAACTTAATTTTTAGAATTGATGTTTGCACTCCCAAAATAGAGAATTGGATCATCACATTTATATTTTG
GCTCCATTTTTCACATTTTTTTCTCCCTTCGTGAAGTAGAGAAATTCTTCCTATGTTCGAAGTCTATTGGACAAAATAAA
CGTATCCCCTTCATTAGGAATATAATTTTTTGTGTTTATTTAACAATTGGAAGACACAAATATTTAGATGAGAAATAAAA
AATAAGGCAAGAGAGATGATAATATATTAATAGGTAAGAATTGAACTATGACGGTTAATAATTGTAACATCTCGCAACTA
GAAAGAAGTTTAAAATCTAGAAATAGTCATTTTTGGAAAGTGTAAGGAAATCTGGAAAATTTTAAGTAAGTTAAAGTGAG
TTTTTGGTAAAATTCAAATGACCATAACTCCTAGCTCAGGATGAGTTAGGTGTAGTTCCAGATATGGTTGCAAATCTCTT
GGGATGATCTTTCCAACACCGCCGAGTTTGCACGATTCCGAGTTTGTATGAGTAAGTTATTCCCTTTGGAAGTTGGGCCG
TTAGCTTAAGGAAAGTCTAATCTGGGTTTTGGAAGGGTAAACTAGTCTTTTCCTTACCTAATTTGCCTCTTTCGTTTTTT
GGAATTTATTTGGGGTAAAATAGGACTTTATTCAGTTTTAGAAAATTAGAATTTACGCTAGGGCTTGGAGAGGAGAAGAA
AGAAGAGAAAAGAGGAGAGAAATCAAGAAATCGCAAAGAACGTTCAAGCTTTGCGAGTGAAATTCGTCGGGGGTGATCCC
TACAAGGTATGTGAGATCACATAGTGTTGGGTTAGTTCACCCACACGCCAAACTTGTTTCAATTCAACAAAATTGGAGTT
GTTTAAATGTTAAGAAAGTGGAGTTCTTGAAGAACATTGTTGAATTCTTGTTGATTGATTGTTGAATGCCTACTGTTGAT
TTCATTCGTGTTTCCGGGTTGTTTTTCGAGTTAAATCTATTGGGTATTGAGGGTACTAATGATCCTAAGTGTATGGGGAA
AGGACTATGGAAGTTTAGAGGGTTTAGAGATGAAAAATGAAGGAGAAAAGTCAGAATTTTTTGGGGAAAAGGGTGGGGCG
TCGCGCCAGCCAGCGCACCCCAACTTGTCCTATGAAGTTTGGCGCCTGGCTCCCCGCGCCTCTCAGAGCACCAATGATGC
CAGTTCACCCCATTCTTCCCCCATCTATTCGTACTAGTTTCTGAGTGATGTACCTATGTTTCTAAGTTGATTCCAACACT
CTTAAGGTACGTCTAAACATCATGAAATCATTCATAAACATGAGATAATGAACCTTGAATCCATAATCCAATTCAAGGAA
AGTTAGGATCAAAGTCAAGAGAGGTTAAGAGTCAAGTCTAAAGGTTAAGAGCAAGTCAAATCAAAGTTTTTAAAGTTTTC
AAAAGTCTTTAACAAACGTTTTAACTTTGTTTTAAGACTTAAGTTTCAAGTTAAGCAAAGAGTAAAGAGTTGAGTTCATT
TCTCAAAAAGCTATAAGGGAACTACGTATTCCCAAAGAGTTTATAAATGTTTCAAATTAGAGCAAGAAAAGGGAATATCG
ACTCCAAGAGAGCTTTTAAGCTAAGTTTTGAGTAATTATCTCAAACCAAAGAAAGAAGTTATGTTTTTAAAACATATGAG
CTAAGTATATTATTGGGTGTAGTATTGAGCACCGATATGGGGATGCGAGTTCATATTAACTCAAGTCTCCATAAACCATG
TAACCATCACGGGTATTAATGGGTCATACTTTTTAGATGATCACATAAGTTAAGCTAAAGGATCCACTAAGTTAAGTAGG
TTCTAGATGATGGCAAAGTATAGGACCATTCTGGCAGCGTGTCAAAAGATGTTGTATCACCACTTAGGCTCCTTGTGGTG
GTTGTCGGTTAGAGAATCTCCCACCTAAACTATATTACTTTGTATATGAGTAAAGTTGAGTTTGTTATTGCATTTTCTTT
AATGAACTAAGTTGCTTTTACTGTTTTATCAAGCTTTTCATATAATGCATGTGTTTCATTGCTTTATTTTCAGTTAAGTT
TATTCATGAGTTTAGAAGAGCCAAGGTTAGTGTTTTCTTCAGATTCCTTTCAAGCCTATATCTTGTTTTAGCATTCCAAC
TTGCATACTCATACATTCAATGAACTGATGCCAGTTGGCATGCATCTTCTTATGATGCAGACGCAGGTAACCAGGATCAA
CATCCAGCGCCTCGTTGATCCAGCTTGAGCACTCAGAGTCTGTAGTGAGCCTCCTTGCATTTGGAGGACTCCTTTATTTG
CTTTCTAGTTTAGTTCATTAGGATGTTGTGGGGATTGTCCCAACATCCATCTCAGTTGTTTTAGAGGCTTCATAGACAAT
CAGTTATTAGTTCTTTAGTGTTCTCATTTTATCTTATGTTAAAACTTGGGTTGCCATTTTGGCAAAGTTGAATGTTTAAT
TCTTTTAACATTCTAAGTTATATTATTAAGCTATTTGAGAAATTTCTTTTGATCATTGTAACCATGCTTAGAGTCTTCTA
TTGAGTTAAGTAAGTCAACCAAGGGTTTGCTTGGGGCCAAGAAATGGTTCTCGAGTGCCAGTCCCTCCCAGGGTGTAGGC
TCGGGGTGTGACAAACTTGGTATCAGAGCACAGAGTTCAAGAATCTTAGGGAGTCTATGAAGCCGTGTCTGTAGAGTCCT
AGTTATAGGTGTGAAGCATGCCACAGCTATAATTAGGAGGTTGCAACATTTAGGAACTATCTCACTTTTTTCACACTAAT
TTCGTGTGTTAAAGTTTAATCTCTAAAAGTTTCCTCCTAATTTGTGCTTGCGCGTGTTTCAGATAATCATGCCTCCACGA
AAAGCAGTCAGAGGTCGTCCAGCTAGGAGGAATGTTGAGGAACAAGATACACCCAATGCACCTAAAGTGCAACCGCAAGT
AGAAGTTACAAATACTGAGTTCAGAGAGGCAATAAGGATGCTCAGTCAAGTTGTGACCAACCAAACTGGGCATCAAAGAG
GAGCTCGACAAGAAGAGGCTGACACTTCAAGGATTCGTGAGTTCTTGAGGATTAATCCTCCAAGCTTCACTGGTTCGAGC
ACTACTGAGGATCGAGAGAACTTTATTAAGGGACTGAAAAAGGTGTTCGACGTGATGCATGTTACTGATACTGCGAGAGT
TGAGCTAGCTGCATATCAGATGAAAAATGTTGCTAGGACCTGGTTTGATCAGTTGAAAGGGGGTAGAGCTGAGGATGCAC
CACCTGCGAGTTGGGCCTATTTTGAGGAAGCTTTTTTGGGGCGTTTCTTTCCCTGGGAACTGAAAGAGGGCCATGGTACA
TGAGTTCCTCACACTAAAGCAGGATTCTCTGAGTGTACATGAATATGGGTTGAAGTTCACCCAACTATCCCGATATGCTC
CGGAAATGATTAAGGACATGAGGAGTAGAAGGAGCATGTTTGTTGTAACACCCCGAATCCAAAACAGACCAAAAATGCAG
ATTTTGAGAAGTTGCAGGTGCAATCCACGGACCGTAGGTCAGACCACGGCCCGTGCTGGTGGTCCGTGGTTCACCACTGC
AACCCCTCCCAGACCCAGCTAAGAAATTTGGCTAAGTGTTGACCCACGACCGGAATTACGGTCCGTAGGTCAGGTCACGG
ACCGTAGTTCGTGTCCATGGATCGATGCCCCAAAAGCCCAGCACGGACCGTTATTCGATCCACGGTCCGTAGGTCTGACC
GTAGATGAAGGTCAGCAGCCAGTTAGCTGAAAAATATTGATGGGTCAACTTCAGATGGTCATAACTTTTAGCACAAAATG
AATTTTGTGTCCCATGACCTATGGTTAGATAGATAATTGAATTATCTTTCGACCGCCACCTAGTTTGCTAAAATCCGACC
TCCGAGTAAAAATTTATGCTCGTTTTAGTGAAGGCCTATCGAACAGGCTTGACTTACGGACACAATCTACGAACAGTAGA
TTGACCTACGGCCCGTAGGTCCAATCAGTAGGTCACTCCGACAGCAGTTAATTCAGAGGTCTTTTGGTCTTTTTCTATTT
CGTTTAACCCCTAAGATACGTCGTTTAGACCCTAAATCATGAGGTTTTAATCAGTTTAAGCCTAGAAACATAACTAGAAC
TTACCTAAGTCAAATCATTAATCAAACCTAGAAGAATTAGAAGCAAGAGAGGAGAAAAAGGTCAAGAACCCTAGTTCAAG
AACGCAGCGAGGTTCCTTCAGTTCCAGCCCCAAAATCGAAAGATTTCTCTGTGGAATTCGTCACCAGGTATGTGGGATTT
CACTAGTGGGTTCCTTTCTCCCATTAGGTCCCTAGAATTCAGTCAGATTCTTGATTTTATGATTATGAGCATACCTAGGG
TTTCTAGAATTACAGCAGATCATCATGAATTAGTTATTTAAATGTTCCAAATCAGGCTATCATGTTATTGCTCAGTTTAT
CACATGAATTTCAGAACCCTAGCTATGTATTTCTTTAGTTCTTGAATTACACATGCTAGGTCAGATATTTCAGTATTCAG
TTTTACATGCCTCAGTTTATGAATGCATCATTATATGATTAATTGTTGCATTCTCAGTTTGCATGTTCAGTTTTGAGCTA
TCCAGTATTTACAAAAATTCAGTCATAATGTGTTAATCACTTAATTCATTGGGAGTAGCATAATACCGAGTTGGACTAAG
GTTTCAGCGTACCCATGTAGTCCTAGAACTACTAGCCACGTAGGTGTAAGTCCCCTCTGTGGGCAACATCAGTTTAGTGA
TCACGCCAGCATGCCTCTATACCTCTGGCAGGGTATATTGGGTCCTCTCGATGGGGCGCATACATCGGACTCCACATTTA
GCTCATGTGGTTTTATGTCGGTTATTAGTAGCTCCCACAGTTCAGTCAGACTCTATTGCATTGACCATTTATCAGTATAT
TCAGTATTCAGTCTCAGCATGTTATAAATTGGTCATTGCATCAGTTAGATCAGTATTCAGTATTTTCAGTATCTATATCA
TGTTCAGATTATTTCATTGTTCAGTATGTTTTGTTCAGTTATATGTTATTTCAGCTTTACTTTATCCTGCATGCTTAGTA
CCTCTCAAGTACTGACGCATACGTGCGCTACATCTTCTCGTGATGTAGGTTCAGGTTCTCAACATCCAGATCACGCTTGG
ATCGATTCTCGATCTCCAGTTCAGCAGAATCGGTGGTGAGTCCTCATTCTCCGAGGACAATAGTCATGAGTTTCTTTTCA
GTATTTTTAGTCTTTAGTTTCAGTTTGTGCTAGATCTAGTTGGGGCATGTCCCAACATTTCTAGTCAGTTTAGAGGCTTA
TTTCAGACATAGTTAGATTCAGCTTAGTACTTGAGTTTGATATTTCTTTTGTATTAAACTCTCAGATTTGATATATTCAG
TTATAGTATATGGGTATTCCCCATCTTTTCAGATTTATTTATGATTTAGCTTCCGCATCAGTTTATTATCTTTATGTCAC
GACCCGGGAGCACCCCCAAGTCGTAACAAGGCGTACTAGACCCCGAAGGGGTCTTATACGAGCCACATAGTCATTCATTG
CATTCAATAATGAAAATAGTGCGGAATAAAAAAAAACTTATTTACATCCACACATTTAAACTTCTTAAAACAACTTTAAA
AACACACACAGCGGAAGTCTAAGTCTCACATGGTCATCTTAGACACAGTCGCAAAACATAAGTAGGGACACGGCCCTTTA
CAATCAAAAGAAGTCTATTGCCTGAACAAAAGAACTTAAAAGTCTTATCCTCGAATCCATGAGGACATACCAAGTCTTGG
AGGAAAGCAATCCAACACTTCAAACTAGCTAGGAGGGATCACTTGCCGGAACCTACACTTATAGTAAAAATATGAAGAAT
ATGGGTTAGTACACAAAATGTACTAAGTATGATGACCATGCAAAACATGCTTAAAAAGGGACATTTTAGTTAGAAACCAT
GCATTATGCCACCTTTTTGAAATATCATGAACAATAGCATAAAAGACATACAANNNNNNNNNNNNNNNNNNNNNNNNNNN
NNNNNNNNNNNNNNNNNNNNNNNNNNNNNNNNNNNNNNNNNNNNNNNNNNNNNNNNNNNNNNNNNNNNNNNNNNNNNNNN
NNNNNNNNNNNNNNNNNNNNNNNNNNNNNNNNNNNNNNNNNNNNNNNNNNNNNNNNNNNNNNNNNNNNNNNNNNNNNNNN
NNNNNNNNNNNNNNNNNNNNNNNNNNNNNNNNNNNNNNNNNNNNNNNNNNNNNNNNNNNNNNNNNNNNNNNNNNNNNNNN
NNNNNNNNNNNNNNNNNNNNNNNNNNNNNNNNNNNNNNNNNNNNNNNNNNNNNNNNNNNNNNNNNNNNNNNNNNNNNNNN
NNNNNNNNNNNNNNNNNNNNNNNNNNNNNNNNNNNNNNNNNNNNNNNNNNNNNNNNNNNNNNNNNNNNNNNNNNNNNNNN
NNNNNNNNNNNNNNNNNNNNNNNNNNNNNNNNNNNNNNNNNNNNNNNNNNCCGAAAAGAGGTGGTCTACTTTCCTAAGGA
AGACCGGTATATATAGCTTAATGGATCCACTAGCTTCCTATGCGGGCACATAGTTTATGGGATAAGGTAGACGATCATTG
AAACTCATCCCTAACTGTCGGGGGAGTTTCCATCTAACCAAATCCGCTCGGTGCTTAGCCTACATTCCCATAGAATAGTT
CATTACTTTGACATCATCACACATGAAAGGGTGCCATAAGCCTACCGATTCAAGGTACATTATTTAACAGATGAAAGGGT
GCCATAAGCCTACCGATTCAAGGTACATTTAGGAAAGCTCATTAACTCCTCTTGAAAGGGTGCCATGGGCCTACCGATTC
AAGTCTCATCATTAACCTTTATGGAAAGGTGCCATAGGCCTACCGAATCCAAGGTTCATTACTTATCATTAATGGAAGGG
TGCCATTAGCCTACCGATCCAAGGTTCATTATAAGAATGTGTGGAAGGGTGCCATAAGCCTACCGATCCAAGGATTCAAC
AATCAACAATATAATCATTTATACAAGAAAATGATGCATAAGCCCTACCAATTCAAGGTATACTTTATATTGAAGAATCC
TTCATATTATATCATCAACATTCATGAGTGTCATCAACACATCTCTGGATTTCCATACATCTCATAACTCAAACTTTAAA
GCATCGATTCATCAATTCTCCATAGTTGGACATTTTGTCAAACACCTTGAAGGCATGTAATGGAATCAAAGAGCATGGAA
AATAGGGTAGTAATTATGCAACCAAATCAGTGAACAACCTACAACAACACCTTTACATTCATAACATGATCACATTATCT
TCATTGAATTCTCATTCATATAATGTCATGATAACGCTCCAATTTCTCATACTATGCCTTTAAGGCCATAAGCCTCACAT
ACCAATACACCAACAATACACCATAAAATAAGCATGGGTAATGACATACTTCAACAATCTAAAGACCTTTAAACAAGTTT
GATTCATATACATTCATTATCTAGCAACCCACTTCATAAAGGCATAAACTAGGAATAGAGAGAAATCATGGGTTTATGGA
GTATTTTCATCTTAAATCGTCAATACAACAACAATATAACCATAAAGTGCCATTAGAAACCTTTTAAAACCATTTGGTGG
AAGAACCCATGAGATTGAGTGAAAACCTAGATTTTTTTCATACTTTGAAATAACTTTGGATTTAGCTCCTTGAATGGAAA
ATTAGACAAGGATCAAGACCACCATACCTTTGCTATGATCTCCCACGAAATTTGATGAACAAAGCCTTGAATCCAAAGCC
CTAGCTGCCACTTCTTCTTCTTCTTAAATGGAGGATTGTAGAGAGGGAAATGTTTTTAGGGATGGGAATGAACTAATGGT
ATATAGGAAATAACATAAGTCCTTTGAAAAAAATGGTCCAACACTTAGAAAAAAAATCAGGCGGGTGAACAGTAAATGAA
CAGTAAAATCAGCTACTGAAATTTGCCTTTTCTGCCGGACAGACTTTACAAAAATGGGCATAACTTCTTCGTCCGAACTC
CGAATGAGGTGAAACGAAGTGAGTTAGGTAACTAACTCAAAGGGCTTTCCATGGATATATTATTGGCCACCCAAATAATT
TGTGTGCTAGGAGATATGACCCTCCAAAGTAGACCCTCGAAAAAGGCTTCACTTGGAAATTTCGGATTTTGATACGGTTG
CTCTAAAATTTGGGTTAGACCCATTTCCCACTCAATTTGACCCCCTAAACAAGAATATGAAGTCGGATTTTTGAAAAACG
AAACGGATCTTTTTATATACAGCTAAACAAGTTTCCGGTAACTTTCGAAGCACATTTTTAAGAACTTTTGGGTCAAATTC
AAATATAATCATTTCATTAAGTTCTCGACTCCAAACTCACATGTGAGGCTCTAGTTTCACTCTATCATTTTTCCGAGTCG
TTACATTATCCCCCACTTAGGAACATTCGTCCTCGAATGACACTTTAAACACATAAGGGGTAACAACTCAAGTATACAGC
CCATCAACATGCATACAACATCAATACAAGTACATAAATATCGGAGGAAACATCAACTCCACATCAATGAGGCTCAAACA
ACTTCATGCAATTCAAGAAATTAGGAATACATCTACCAATTCCTTATGCATCAAGCTTTACCATTTCTCATTTCATTGGA
TGAACTTCCTTCTCCAATTTACGTCACACTCATCCCAAAATTATTAGGCACATTATGCAATTTTCTCACAAAAGTACAAT
TATGCAACATTCTCAAGAACACATTTAAGCATGCCTAATAAATCAACTCATGCAACATTTAAGCATGTTCAACATTTATC
CTCATGAAGCATATAGACAACTCAACCAAATGCACATCAACACGAGGAACACGTTTATGAAAACTCATTTTATCATTTAA
CAAGAATTCAAATAGGACATGCATAACATAAGGAGACCATGGAAACTCATTTTCACCCAAGACTCCAAAACATAAAACAA
GCTACTAGGAACTCTTGGTCTCAAGCTTGAATAAGAATAGAAGGAATGAGATAAGGATATCAACACTCTCAACAACCTTG
CTATTCAACCTACCATCCCCCACTTAGAAGAAAACCCAATTAAGGCAAACATGAAAAACAACACCATAGAAACCTCATCA
AGACATTCATGACCATAAGGAACTAAAACTTACCGGCACCTTCATTCGGATTAGCTTCCTTGTCCTTGCTAGCTTGGAGA
GCATAGAAACGACCATAATTTGGAGGAATAGGAACCGTTCCATCTTTAGAAGCTTGCTTTGCCTCCCTTCCTCTAGTCGT
AAAAGTAGGACAATCTTTCACCTTGTGATCATTCTTCCCACAACCATAGCATCCATTAGTACCGGCTAGGCACTTCCCAT
AGTGCCTCTTGCCACAAGTGGTGCAAGTAGGTTTAGAAAATTGAGATCCACCACCTTTATCTTGGTTAACCTTAGGAGCA
CTTGAAAAATCTTGATCTTGAGCCCTCTTCTTGAACCTAGGTTGACTTTGCTCATCGGATTTACCCCTCTTCACATTCCT
ATTCATCCTCTTAAGTTTGGACCCCTCAATGGATTGAGCATACACTATGAGCCTAGAAATGTTCATGTCATTATGGAGCA
TTGTCGTATGGCACTCTTCCTTGACTAGGTCGGATACGCCGGTCACAAACCTACTCATCTCATCCCTAGGGTTTGACACC
AAAGATGGGGCATACTTAGACAATTGGGTAAACCTCAAGGAATACTCTTGCACACTCATATTACCATGCTGAAGATTGAT
AAACTCCTCAACCTTACACTCCCTCATCTCACGGGGAAAGTACCTACCAAGGAAAGCTTCCTTAAACTCCTCCCATTCTA
TAGGATCCGCTCCCACCGGCCTATTAGCCTTCCATTGAGTGAACCAAATTTGGGCAACATCTTTCAATTGATAGGAGGCA
AGCTCCGCCTTTTCTCTTGAAGTCACCCCCATAGCACTCACTACCTTATACACTTCATCCAAAAATTCTTGGGGATCCTC
TCCCACCTTAGAACCTAGAAACACCGGAGGATTCATCCTCACAAAGTCTCTCAACTTAGAAGCCATAGTGCCCTCATTAG
CATTCACCCTAGGCCCCATATCTCTAGTCGCTTGAGCCACCATGGCTCAGGCCAAGATTAAGAAAGCCGACCTAATCTCT
TCATTGGTCATATCCGGGGGAACCACCGGAACCTCATTCTCTTGCTCACCTATAGGAACTTGATTGCATTGCACACCTTG
GCCATTTTGCACAACTTGGGGAGGAACTTCCTCATTCATATCCTCTTCTCCTACTCTCATTGCGGGTCTCCCTCTTGTAT
TCATATCCTATAAACACAAGAGAAGGATAAGGATAAGAACACTTATAGAACCACACTCTAAGGCACGACTTTAAGAATAT
GAAAGAAGTGTAACTTCTACCGTCCTATAGCCTCTCGCTCATAGATGTGTCGCGACTCACACCGATGAACAAGACTCTAC
TAGACGTGGCTTGTGAGACTTTGACCCTAAAAACCATTCACAAAATCTTATGCTCTGATACCATGTTTGTCACGACCCGG
GAGCACCCCCAAGTCGTAACAAGGCGTACTCGACCCCGAAGGGGTCTTATACGAGCCACATAGTCATTCATTGCATTCAA
TAATGAAAATAGTGCGGAATAAAAAAAACTTATTTACATCCACACATTTAAACTTCNNNNNNNNNNNNNNNNNNNNNNNN
NNNNNNNNNNNNNNNNNNNNNNNNNNNNNNNNNNNNNNNNNNNNNNNNNNNNNNNNNNNNNNNNNNNNNNNNNNNNNNNN
NNNNNNNNNNNNNNNNNNNNNNNNNNNNNNNNNNNNNNNNNNNNNNNNNNNNNNNNNNNNNNNNNNNNNNNNNNNNNNNN
NNNNNNNNNNNNNNNNNNNNNNNNNNNNNNNNNNNNNNNNNNNNNNNNNNNNNNNNNNNNNNNNNNNNNNNNNNNNNNNN
NNNNNNNNNNNNNNNNNNNNNNNNNNNNNNNNNNNNNNNNNNNNNNNNNNNNNNNNNNNNNNNNNNNNNNNNNNNNNNNN
NNNNNNNNNNNNNNNNNNNNNNNNNNNNNNNNNNNNNNNNNNNNNNNNNNNNNNNNNNNNNNNNNNNNNNNNNNNNNNNN
NNNNNNNNNNNNNNNNNNNNNNNNNNNNNNNNNNNNNNNNNNNNNNNNNNNNNNNNNNNNNNNNNNNNNNNNNNNNNNNN
NNNNNNNNNNNNNNNNNNNNNNNNNNNNNNNNNNNNNNNNNNNNNNNNNNNNNNNNNNNNNNNNNNNNNNNNNNNNNNNN
NNNNNNNNNNNNNNNNNNNNNNNNNNNNNNNNNNNNNNNNNNNNNNNNNNNNNNNNNNNNNNNNNNNNNNNNNNNNNNNN
NNNNNNNNNNNNNNNNNNNNNNNNNNNNNNNNNNNNNNNNNNNNNNNNNNNNNNNNNNNNNNNNNNNNNNNNNNNNNNNN
NNNNNNNNNNNNNNNNNNNNNNNNNNNNNNNNNNNNNNNNNNNNNNNNNNNNNNNNNNNNNNNNNNNNNNNNNNNNNNNN
NNNNNNNNNNNNNNNNNNNNNNNNNNNNNNNNNNNNNNNNNNNNNNNNNNNNNNNNNNNNNNNNNNNNNNNNNNNNNNNN
NNNNNNNNNNNNNNNNNNNNNNNNNNNNNNNNNNNNNNNNNNNNNNNNNNNNNNNNNNNNNNNNNNNNNNNNNNNNNNNN
NNNNNNNNNNNNNNNNNNNNNNNNNNNNNNNNNNNNNNNNNNNNNNNNNNNNNNNNNNNNNNNNNNNNNNNNNNNNNNNN
NNNNNNNNNNNNNNNNNNNNNNNNNNNNNNNNNNNNNNNNNNNNNNNNNNNNNNNNNNNNNNNNNNNNNNNNNNNNNNNN
NNNNNNNNNNNNNNNNNNNNNNNNNNNNNNNNNNNNNNNNNNNNNNNNNNNNNNNNNNNNNNNNNNNNNNNNNNNNNNNN
NNNNNNNNNNNNNNNNNNNNNNNNNNNNNNNNNNNNNNNNNNNNNNNNNNNNNNNNNNNNNNNNNNNNNNNNNNNNNNNN
NNNNNNNNNNNNNNNNNNNNNNNNNNNNNNNNNNNNNNNNNNNNNNNNNNNNNNNNNNNNNNNNNNNNNNNNNNNNNNNN
NNNNNNNNNNNNNNNNNNNNNNNNNNNNNNNNNNNNNNNNNNNNNNNNNNNNNNNNNNNNNNNNNNNNNNNNNNNNNNNN
NNNNNNNNNNNNNNNNNNNNNNNNNNNNNNNNNNNNNNNNNNNNNNNNNNNNNNNNNNNNNNNNNNNNNNNNNNNNNNNN
NNNNNNNNNNNNNNNNNNNNNNNNNNNNNNNNNNNNNNNNNNNNNNNNNNNNNNNNNNNNNNNNNNNNNNNNNNNNNNNN
NNNNNNNNNNNNNNNNNNNNNNNNNNNNNNNNNNNNNNNNNNNNNNNNNNNNNNNNNNNNNNNNNNNNNNNNNNNNNNNN
NNNNNNNNNNNNNNNNNNNNNNNNNNNNNNNNNNNNNNNNNNNNNNNNNNNNNNNNNNNNNNNNNNNNNNNNNNNNNNNN
NNNNNNNNNNNNNNNNNNNNNNNNNNNNNNNNNNNNNNNNNNNNNNNNNNNNNNNNNNNNNNNNNNNNNNNNNNNNNNNN
NNNNNNNNNNNNNNNNNNNNNNNNNNNNNNNNNNNNNNNNNNNNNNNNNNNNNNNNNNNNNNNNNNNNNNNNNNNNNNNN
NNNNNNNNNNNNNNNNNNNNNNNNNNNNNNNNNNNNNNNNNNNNNNNNNNNNNNNNNNNNNNNNNNNNNNNNNNNNNNNN
NNNNNNNNNNNNNNNNNNNNNNNNNNNNNNNNNNNNNNNNNNNNNNNNNNNNNNNNNNNNNNNNNNNNNNNNNNNNNNNN
NNNNNNNNNNNNNNNNNNNNNNNNNNNNNNNNNNNNNNNNNNNNNNNNNNNNNNNNNNNNNNNNNNNNNNNNNNNNNNNN
NNNNNNNNNNNNNNNNNNNNNNNNNNNNNNNNNNNNNNNNNNNNNNNNNNNNNNNNNNNNNNNNNNNNNNNNNNNNNNNN
NNNNNNNNNNNNNNNNNNNNNNNNNNNNNNNNNNNNNNNNNNNNNNNNNNNNNNNNNNNNNNNNNNNNNNNNNNNNNNNN
NNNNNNNNNNNNNNNNNNNNNNNNNNNNNNNNNNNNNNNNNNNNNNNNNNNNNNNNNNNNNNNNNNNNNNNNNNNNNNNN
NNNNNNNNNNNNNNNNNNNNNNNNNNNNNNNNNNNNNNNNNNNNNNNNNNNNNNNNNNNNNNNNNNNNNNNNNNNNNNNN
NNNNNNNNNNNNNNNNNNNNNNNNNNNNNNNNNNNNNNNNNNNNNNNNNNNNNNNNNNNNNNNNNNNNNNNNNNNNNNNN
NNNNNNNNNNNNNNNNNNNNNNNNNNNNNNNNNNNNNNNNNNNNNNNNNNNNNNNNNNNNNNNNNNNNNNNNNNNNNNNN
NNNNNNNNNNNNNNNNNNNNNNNNNNNNNNNNNNNNNNNNNNNNNNNNNNNNNNNNNNNNNNNNNNNNNNNNNNNNNNNN
NNNNNNNNNNNNNNNNNNNNNNNNNNNNNNNNNNNNNNNNNNNNNNNNNNNNNNNNNNNNNNNNNNNNNNNNNNNNNNNN
NNNNNNNNNNNNNNNNNNNNNNNNNNNNNNNNNNNNNNNNNNNNNNNNNNNNNNNNNNNNNNNNNNNNNNNNNNNNNNNN
NNNNNNNNNNNNNNNNNNNNNNNNNNNNNNNNNNNNNNNNNNNNNNNNNNNNNNNNNNNNNNNNNNNNNNNNNNNNNNNN
NNNNNNNNNNNNNNNNNNNNNNNNNNNNNNNNNNNNNNNNNNNNNNNNNNNNNNNNNNNNNNNNNNNNNNNNNNNNNNNN
NNNNNNNNNNNNNNNNNNNNNNNNNNNNNNNNNNNNNNNNNNNNNNNNNNNNNNNNNNNNNNNNNNNNNNNNNNNNNNNN
NNNNNNNNNNNNNNNNNNNNNNNNNNNNNNNNNNNNNNNNNNNNNNNNNNNNNNNNNNNNNNNNNNNNNNNNNNNNNNNN
NNNNNNNNNNNNNNNNNNNNNNNNNNNNNNNNNNNNNNNNNNNNNNNNNNNNNNNNNNNNNNNNNNNNNNNNNNNNNNNN
NNNNNNNNNNNNNNNNNNNNNNNNNNNNNNNNNNNNNNNNNNNNNNNNNNNNNNNNNNNNNNNNNNNNNNNNNNNNNNNN
NNNNNNNNNNNNNNNNNNNNNNNNNNNNNNNNNNNNNNNNNNNNNNNNNNNNNNNNNNNNNNNNNNNNNNNNNNNNNNNN
NNNNNNNNNNNNNNNNNNNNNNNNNNNNNNNNNNNNNNNNNNNNNNNNNNNNNNNNNNNNNNNNNNNNNNNNNNNNNNNN
NNNNNNNNNNNNNNNNNNNNNNNNNNNNNNNNNNNNNNNNNNNNNTTTAATAACCTCATTTAGGGTACATTCATGTCACA
GCTATTAGGATTTAGAGAAACTCACTATGACCCTCTCCAAGCCTACTCGTGCAATGTATAGGTAGCATCCCATACTACTA
CCTACACTTTGTAGAACCTGTCAAGAAACCATAATGAAATCTCACATGATGGGAAGTAAGCGTTTAACCGACATAGACCA
CGAGAGCTTGTCATGGAATCCAGTGTCATGAGTCCCCACACCGAAAAGAGGTGGTCTACTTGCCTAAGGAAGACCGGTAT
ATATAGCTTAATGGATCCACTAGCTTCCTATGCGGGCACATAGTTTATGGGATAAGGTAGACGATCATTGAAACTCATGC
CTAACTGTCGGGGGAGTTTCCATCTAACCAAATCCGCTCGGTGCTTAGCCTACATTCCCATAGAATAGTTCATTACTTTG
ACATCATCACACATGAAAGGGTGCCATAAGCCTACCGATTCAAGGTACATTATTTAACACATGAAAGGGTGCCATAAGCC
TACCGATTCAAGGTATATTTAGGAAAGCTCATTAACTCCTCTTGAAAGGGTGCCATGGGCCTACCGATTCAAGTCTCATC
ATTAACCTTTATGGAAAGGTGCCATAGGCCTACCGAATCCAAGGTTCATTACTTATCATTAATGGAAGGGTGCCATTAGC
CTACCGATCCAAGGTTCATTATAAGCATGTGTGGAAGGGTGCCATAAGCCTACCGATCCAAGGATTCAACAATCAACAAT
ATAATCATTTATACAAGAAAATGATGCATAAGCCCTACCAATTCAAGGTATACTTTATATTGAAGAATCCTTCATATTAT
ATCATCAACATTCATGAGTGTCATCAACACATCTCTGGATTTCCATACATCTCATAACTCAAACTTTAAAGCATCGATTC
ATCAATTCTCCATAGTTGGACATTTTGTCAAACACCTTGAAGGCATGTAATGGAATCAAAGAGCATGGAAAATAGGGTAG
TAATTATGCAACCAAATCAGTGAACAACCTACAACAACACCTTTACATTCATAACATGATCACATTATCTTCATTAAATT
CTCATTCATTGTCACGACCCGGGAGCACCCCCTAGTCGTAACCGGCGTACTCGACCTCGAAGAGGTCAAATACAAGCCTC
TTAGCATTCATTCATCGCATAAAACTAAAAATCATAAGGAAATTAAAAACTTTCTTTACCAAGAAAACATTTCATAAAAA
AGTAGCAAGCGGAAGACTTTCTAGACTTTATACATGATGTCTCAAACCATCTAATACTTTAGAGTACAAAATTCGGGACT
AATCCCGTACACAACTTAAACAAAACTAAAACGACATAAAAGAACATATTGGGTATTGTCCTCGAATCTATGAGGACTCA
CCAAATCTTCATCTTCGACACTTAGAAACCTTTCAAAGCCATGACATGTCATCTTCTCCAAATCCCTACACTTTAGTCCA
AAAAGGAAAAGAAAGGGGTTAGCACAATTAAGTACTAAGTATGGAGACCATGCAAAAACATGCCAAAAAGGACATTTTCA
AGGAAGTAAATGCTTTTCATATCATTTGATAAAACCTTTCATTTACAAGTATAAGAGACATAATGCAATTCAACATTAAC
ATATAAGACCATAGCCAACCATACATATACTCAACATATGTCCATATACAACCCATGCTTAACTTTAAAAGAACACATGT
CATTTCATTACCATAAGACCTCTACCTAATATAACCTTAAGACACACTTGAGTGAGACAAGAAGTGATCGCCCATACAAC
CTCTTCAAGCACACTTAAGTGTTCCCCAAGATTACCTTAGATAAGGACATTTCCTTTACAACATAACATCAATAGACCAA
CATTCTTTAAGAAACCATTTTGGAGACATTCAAGCACATAAGGGGACTTTCACATAATAGTCGTTAGACTTAGGGAACTC
ACTTTAGTATCTTCAAAGCCTACTCGTGCCATGTGTAGATAGCATCCCATACTACTACCTACACGTTGTAGAACCTATCC
AATAACTAGAGTGCACATCCCATATGATGGGAATAGGCATAACTGACATAGACCATGCGAGCTAGACATGGAATCCGGAG
TCTATCCTACTCCGTGGAGGTTGTTCTACTTGCCAAAGGTAGAACTAGTAAGCAACCCATGTAGGCACATGGTTTAGGGG
ATGTCCAAGGAAGTTCATTGTGCCTAATCTCATACTCAACTAGGCCACCTTCCTAACCACATCCACTCGGTGCTAGCCTT
GTTTCCCATAGAGTATTCAATCACATATGTACTTAGAGAGGGTTCCTTTTCTAGTTCAACCAACTCATAGTACCTCTTCC
CAAGAAAGGCCCCATTTCTTAGTCATAGCCAATCAAGGTTCATAAGGATAGCTCATTAAATCCCCCTGGAAGGGTGCCTT
AAGCCTGCCGGTCCAAGGTTCATCATTTCACACATGAAAAGGGCTACCACCATTAGGTCTACCGATTTCATGGTTTTACA
TTTACTTAGGAAAGCTAGACTTATGAAAGGGCACCATTTCTTAGTTTTTGCCGATTCAAGTCTTGGCCTAGAATTCCTCT
TTAGTATTTATAGAAAGGGCACCATTTCTTAGTTTTGCCCATTTCACACATTCATGCATTCAAGACTTTAAGTAACAAGG
AGGGACACTTTAGTCTACCAACCAAGTCACAACATTTTCATTTAAGGATACTTCATAATCCAACATCATTTCATATATAC
ATCATGAGAAGTCATACTTTAACTCACAATGCTATCCACTTTACATAGGATCATCACAAGATCACATAAAACTCATTCAC
ACCATTCCTTCACATATAGCTTCACATAAAGCTCATTCACATCATTCCTTCACATATAGTTTCACATAAAACTCATTCAC
ATCATTCCTTCACATATAGCTTCACATAAAACTCTACATATAGCCTCATATGTGTATAATAATACAACAATATAATAACA
TTCACATAATGCCCTTCATGGCCTCAATTCACAATAATACAACAAATAACCACCTCCACCAAAGGTGGATCAAACCAACC
AATAACAATTATATCAATACTAAGAGATTAAGCCATCTTACCATTTTCCAAAGCCATAACCACCATTCCTCAACTCTCCA
ATAATTCACAATAGATAAGCATAGATAATAATAGAAATCAACTATTCAACTCCATTTAAGCATAATTCTATCATCATTCA
ATCATAAACAATAACCCCACTTCATAAGCCAACTTTTGGAAATTTGCAAAGACATGGGTTCATGGAATTTCCTTTCTTAA
AATCATCAATAATAACACAAATCATCATTAAAAACATTTAATGCAAGAACCCATGCTAGAATTCAAAATTAGGATTTTGA
GTTTTGAACAACTTTTGAAATCTTTTGGATTGACTCTTTGATTGAAGAAGAAATCAAAGATGAAGAGTCCCCATACCTTA
ATCTTCAAGAACCAAACGAAATTGGTGAAGAAATCAATAGCCACCATCCACCCTAGCTCCATCTTTCACCTTGAGCTTCC
TTGGGGTTTTGAGAGAGTTTTTGAGAGAGGGAAATGTTTTTTTTGGGATGGGAATGAACTAATGGTATCTAGGAAATAAT
ATATGCCCTTTTAAAAAAAATGGTCCAACACTTTAGAAAAAATCAGGCGGGTGAACAGTAACCACGCATTCTGGAAATTG
CCATTTCCTACCGGACAGATTTTACAAAAATGGACATAACTTCTTCGTCCGAACTCCGAATGAGGTGAAACGAAGTGCGT
TAGGTAGCTAACTCAAAGGGCTTTCCATGGATATGTTATGGGCCACCCAATTATTTGTGTGCTAGGAGATATAACCCTCC
AAAGTAGACCCTCGAAAAAGGCTTCACTTGGAAATTTCGGATTTTGATACGGTTGCTCTAAAATTTGGGTTAGACCCATT
TCCCACTCAATTTGACCCCCTAAACAAGAATATGAAGTCGGATTTTCGAAAAACGAAACGGATCTTTTTATATACACTAA
ACAAGTTTCCGGTAACTTCCGAAGCACATTTTTAAGAACTTTTTGGGTCAAATTCAATTATAACCATTTCATTAAGTTCT
CGACTCCAAACTCACATGTGAGGCTCTAGTTTCACTAGTTTCGTTTTTAGGGTCGTTACATTCATATAATGTCATGATAA
CGCTCCAATTTCTCATACTATGCCTTTAAGGCCATAAGCCTCACATACCAATACACCAACAATACACCATAAAATAAGCA
TGGGTAATGACATACTTCAACAATCTAAAGACCTTTAAACAAGTTTGATTCATATACATTCATTATCTAGCAACCCACTT
CATAAAGGCATAAACTAGGAATAGAGAGAAATCATGGGTTCATGGAGTATTTTCATCTTAAATCGTCAATACAACAACAA
CATAACCATAAAGTGCCATTAGAAACCTTTTAAAACCATTTGGTGGAAGAACCCATGAGATTGAGTGAAAACCTAGATTT
TTTTCATACTTTGAAATAACTTTGGATTTGGCTCCTTGAATGGAAAATTAGACAAGGATCAAGACCACCATACCTTTGCT
ATGATCTCCCACGAAATTTGATGAACAAAGCCTTGAATCCAAAGCCCTAGCTCCCACTTCTTCTTCTTCTTAAATGGAGG
ATTGTAGAGAGGGAAATGTTTTTAGGGATGGGAATGAACTAATGGTATATAGGAAATAACATAAGTCCTTTGAAAAAAAT
GGTCCAACACTTAGAAAAAAAATCAGGCGGGTGAACAGTAAATGAACAGTAAAATCAGCTACTGGAATTTGCCTTTTCTG
CCGGACAGACTTTACGAAAATGGGCATAACTTCTTCGTCCGAACTCCGAATGAGGTGAAACGAAGTGAGTTAGGTAACTA
ACTCAAAGGGCTTTCCATGGATATATTATTGGCCACCCAAATAATTTGTGTTCTAGGAGATATGACCCTCCAAAGTAGAC
CCTCGAAAAAGGCTTCACTTGGAAATTTCGGATTTTGATACGGTTGCTCTAAAATTTGGGTTAGACCCATTTCCCACTCA
ATTTGACCCCCTAAACAAGAATATGAAGTCGGATTTTTGAAAAACGAAACGGATCTTTTTATATACAGCTAAACAAGTTT
CCGGTAACTTCCGAAGCACATTTTTAAGAACTTTTGGGTCAAATTCAAATATAATCATTTCATTAAGTTCTCGACTCCAA
ACTCACATGTGAGGCTCTAGTTTCACTCTATCATTTTTCCGAGTCGTTACACTTTAGTATGCTCATGATCATGCCAGCAG
GGTTAGCTTGGGATCACTTGTGGTTCTAGGTCCCGTGTCCGCGTCTCGGGGGTAGCTCGGGGCGTGACATTTGTTGCTGG
GTCGGGCTATCTATCAAGCAAAGAGTGCTGGGCAACAATGCTTATTAGGGATATGGATATTTCGAGGTTGATGGTTTATG
TGTAGCAGGTTGAGGAAGAGAAGTTGAGGGACAGGGAAGAGTTCAGGAATAAGAAAGCGAAGATAGGGAATGAGTCTGGG
CAGCAGAAGGGTCGTGTGTGTCGTCCGTCCTTTCAGAAGCAAAATGGACCTGCACCATCATCTGTTAGTGCACCTGCACG
CAGAAACAAAGGTGAGTATAATGGCCAGAATTCGCAGAACTTCAAAGCTAGACCAACACAGTCTCAAGGTAGTGTGGCAC
AATGAGGTAATTGGGCTCATGCATGTGCTAAGTGTGGTGGAATCCACCCAGGTAAGTGTCGTGATGGCCAAACAAGTTGC
TTCAAGTGTGGGCAAGAGGGTCACTTCCTGAAAAAATGCCCTAAGAACAGGCAAGGTAGCGGTAATCAGGGCAATAGAGC
TCAATCTTCATCAGTTGTTCCACCAGACAGGGCTGCACCTATGGTAGATACTTTCGGTACTAGCGGAGGAACAAACCATC
TTTATGCAATCACCAGTCGTCAAGAGCAAGAGAACTCTCCAGATGTTGTTACTGGTATGATCAAAGTCTTTACTTTTGAT
GTTTATGCTTTGCTAGACCCAGGAGCAAGTTTATATTTTGTGACCCCTTATGTTGAAAATAAGTTTGATGTTCTTCTTGA
GAAACTTTGTGAACCCTTTTGTGTTTCTACACCTGTTGGGGAGTCCATTCTAGTTGAGCGAGTTTATCGTGATTGTGTCA
TTTTCATCAATCACAGAGACACCATGGTTAATTTAATTGACCTAGACGTGGTAGATTTCGATGTCATCCTGGGTATGGAC
TGGCTTAATGCCTGTTATGCCTCCATTGAATATAGGACTCGAGTTGTCAAGTTTCAGATTCCTAATAAGCCAGTCATAGA
GTGGAGTAGTAGTTCAGCAGTGCCCAATGGTCATTTTATTTCGTACCTTAAGGTGAGAAAGTTAGTTCAAAGGGTTGTAT
CTATCACTTAGTCCGAGTTAATGACTCTAGTGTTGAGATACCTCCTATTCAGTCAGTTCCTATAGTAAGAGAGTTTCCAG
AAGTCTTTCCTGATGATCTACCCAGAGTCCCTCCTGAGCAAGAAATAGACTTTGGCATAGACATCATTCCAGATATTCGT
CCTATCTCAATTCCGCCATATAAAATGGCACCAGCAGAGTTAAAAGAATTGAAAAAATAGTTGAAGGATCACCTAGATAA
GGGTTTCATTCGACCAAGTGTCTCACCTTGGGGCGCTCCGGTCTTGTTTGTGAGAAAGAAATATGGTTCCCTTAGGATGT
GTATAGATTATCGCCAATTGAACAAGGTTACCATCAAGAACAAGTATCCTCTTCTAAGAATTGATGATCTTTTCGATCAA
CTTCAGGGTGCTTCTTATTTTTCTAAGATAGACCTCAGATCAGGTTACCTTCAGTTGAAAGTAAGGGAATGTGACATTCC
AAAGATAGCATTCAGGACTCGTTATGGACATTATGAGTTTCTGGTCATGTCGTTCGATTTAACTAATGCACCTGCAACGT
TCATGCACCTTATGAATAGAGTGTTCAAACCTTATTTAGATATGTTTGTTATCGCCTTCATTGATGACATACTAATCTAT
TCAAGGAATGAAGAAGATCATGCTAGCCATCTCAGAATAGTTCTTCAGACTTTGAAAGATAGAGAGTTGTATGCCAAGTT
CTCTAAGTGAGAGTTTTGGCTCGAGTTTGTGGCGTTCTTGGGCCACATAGTTTTCGGTGATGGAATTAGAGTGGATACTC
AGAAAATTGAGGCAGTGCAGAATTGGCCTAGACCCACATCTCCAATTGATATTAGGAGTTTATTGGGTTTAGCTGACTAA
TATAGAAGGTTTGTAGAGGGTTTCTCGTCTATTTCGTCTCCTTTGACCAAGTTGACTCAGAAGATGGTGAAATTTCAATG
GTCTGAAGCTTGTGAGAAAAGCTTTTAAAAATTGAAGAAAAGGTTGACTAGTGCCCCAGTTTTAACTTTACCGGAAGGTA
CTCAATGTTTTGTGGTGTATTGTCATGTATCTAGAGTTGGTTTGGGTTGTGTGTTAATGCAGAATGACAAAGTTATAGCT
TATGCCTCCAGACAGTTGAAAGTTCATGAGAAGGACTACCCAACCCATAACTTAGAGTTGGCTGCTGTAGTATTCATGTA
ACACCCCGTATCCGAAAATAGAGATTTCAGATTTCTGGTGTTACAGGTGGCACTCACGGACACCATCCACGGACCGTAGA
TGGACTCACGGTCTGTCCTGTAGGCCTGTGGTTCGTGACAGAAAACTTCCCCAGAACTCAGTAAGAAAATTTCGCCAAGT
GTTGACCCAAGGTCGAACTTATGGTCTGTAGGTCAGGTCACGAACCGTAGTTCGTGTTCATGGATCGATGCCCCAAAAGC
CCAGCTTTAGTCCCGATTGATGGTTGACCAGCACAGACCGTCAATCGATCCATGGTCCATAGGTCTGACCGTAGATGAGG
ATCAGCAGCCAGTTAGCTGAAAATTGCTGATGGATCAACTTCAGATGGTCATAACTTTTAGCAGAAATATAATTGTGTAT
ACCATTACATATTATATAATAGATAATTGAATTATCTTTCCAACGCCACCGAGTTTATTAAAATCCGACCTCCGAGTGAA
AAGTTATGCTCGTTTTAGTGAAAGCCAGTCGAGCAGGCTTGACCTACGGATCCAATCGACGGACCGTCGATTGAATGACG
GCCCGTCAATCCAATCCGTCAGTCACTCCGACAGCAATTAAGTCAGGGGTCTTTTGTTCTTTTCCTATTTCATTTAACCC
CTAAGATACGTCGTTTAGACCCTAAATCATGAGATTTTAGTCAGTTTAAGCCTAGAAACATAACTAGAACTTACCATAGT
CAAAATCATTAATCAAAACTTAGAAAATTAGAAGCATGAAAGGAGAAAAAGGTCAAGAACCCTAGTTCAAGAACGCAGCA
AGGTTCCATCAGTTCCAGCCCCAAAATCAAAAGATTTCTCCGTGGAATTCGTCACCAGGTATGTCGGATTTCACTAGTGG
GTTCCTTTCGCCCATTAGGTCTCTAGAATTCAGTCAGATTCTTGATTCCATGATTATGAACAGACCTAGGGTTTCTAGAA
TTACAGCATATCATCATGAATAAGTTATTTAAATGTTCCAAATCAGATTATCATGTTATTGCTCAGTTTATCGCATGAAT
TTCAGAACCCTAGCTATGTATTTCTTCAGTTCTTGAATTACACATGCTAGGTCAGATATTTCAGTATTCAGTTTTACATG
CCTCAGTTTATGAATGCATCATTATCAGATTAATTGTTGCATTCTCAGTTTGCATGTTCAATTTCGAGCTATCCAGTATT
TACAGAAATTCATTCATAACCAGTAAACCACTTAATTCATTGGGAATAGCATAATATCAAGTTGGACTAGGGTTCAACGT
ACCCATATAGTCCCAGAACTACAAGCCACGTAGGTGTAAGTCCCCTCTATGGGCAACATCAGTTTAGTGATCACGCCAGC
ATGCATCTATACCTCTGGCAGGGTATATTGGGTCCTCTCGATGGGGCGTATACATTGGACTCCACATTTAGCTCATGTGG
TTTTATGTTGGTTATTAGTAGCTCCCACAGTTCAGTCAGACTCTATTGCGTTGACCATATTTCAGTACAGTCAGTATTCA
ATCTCAGCATGCTATAAATTTGGTCATTGCATCAGTTAGATCAGTATTCAGTATTTTCAGTATCTATATCATGTTTAGAT
TATTTCATTACTTTATTACTTTGTTCAGTTATATGTTATTTCAGTTTTACTCTATCCTGCATGCTCAGTACCTTTCAAGT
ATTGACGCATACGTGCGCTACATCTTCTCGTGATGTAGGTTCAGGTTCTCAGCATCCAGATCACGCTTAGATCGGTTCGC
GATCTTCAGTTCAGCAGCATCAGTGGTGAGTCCTCATTCTTTGAAGACTAGTGACATGTTTACCTTTATCGCTTTTAGTC
TTTAGTTTCAATTTTGCTAGACCTAGTTGGGGCATGTCCCAACATTTCTTGTCAGTTTAGAGGCTTATTTCAGACATAGT
TAGATTCAGCTTAGTATTGAGTTAGTAACTTCTTTTTATTAAACTCATCAGTTTTCATATATCTCAGTTATAGTATATGG
GTATTCCCCATCTCTTCAGTTTATTTATCATTTAGTTTCCGCATCAGTTTATTATCTTTAGTATGCTCATGATCATGCCA
GCAGGGTTAGCTTGGGATCACTTATGGTCCTAGGTCCCGTGTCCGCGTCTCAGGGGTAGCTCGGGGCATGACAATTCGCT
TTGAAGATATGGTGTCATTATTTGTATGGTGTTCATGTTGATATATTCACTGATTACAAGAGCCTTCAATAAGTGTTCAC
TCAAAGAGAGTTAAATCTTAGACAAAGGAGGTGGTTAGAGTTACTCAAGAATTATGACATAAGTATTCTTTATCACCCAG
GTAAGGCTAATGTTGTTGCTAATGCCTTGAGCAAGTTGTCTATGGGTAGTACCGCCCATGTTGAGGAAGAAAATAGAGAG
AGTTAGCAAAAGATGTGCATAGGCTTGCACACTTGGGTATTCGACTTATGGATTCCACAGAAGGAGGAATAGTGGTGACG
AATGGGTCTGAATAATCACTAGTGTCATAAGTGAAAGAAAAGCAAGACCAAGATCCCATTTTGCTAGACTTAAAGGCAAA
TGTTCATAAGCAAAAAGTATTAGCTTTTGAACAAGGGAGAGATGGTGTGTTGAGCTATCAAGGTAGATTGTGCGTACCTA
TAGTGGATGACTCCAAGAGAGGATCATGGAGGAAGCTCATAGCTCCAGATATTCCATTCATCTGGGTTCAACAAAGATGT
ATCGCGATTTGAGAGAAGTGTATTGGTGGAATGGTATGAAGAAGGGCATTGCAGAGTTTGTTGCTAAGTGTCTAAATTGC
CAACAAGTAAAAGTAGAGAACCAAAGGCCTGGTGGTCTGGCTCAAAATATAGAACTTCCAAAATGGAAGTGGGAGATGAT
AAATATGGATTTCATCACAGGCTTGCCAAGGACTCGCAGACAACATAATTCTATTTGGGTGATTGTCGACAGAATGACAA
AATCAGCCCACTTTTTGCCCGTAAAGACTACCCATTCAGCAGAAGATTATGCTAAGCTATATATTCAAGAAGTGGTAAGA
CTTCATGGAGTTTCGGTCTCTATTATTTCAGACAGAGGTGCGCAATTTACTGCACAGTTTTGGAAGTCATTCCAGAAAGG
CTTGGGTTCAAAGGTGAACTTGAGTACTGTCTTTCATCCTCAGACAAATGGGCAAGCAGAGCGTACCATTCAAACATTAG
AAGATATGTTGAGGGAATGTGTGATTGATTTCAAAGGTAATTGGGATAATCACCTACCTTTAATTGAGTTTGCTTACAAT
AACAGCTACCACTCTAGCATCCAAATGGCTCCATATGTAGCCCTTTATGGGAGAAGATGCAGATCTCCTATCGGATGGTT
TGAAGTTGGTGAAGCAAGGTTGATAGGACCAGATTTAGTGCATCAAGCTATGAAAAAGGTTAAAGTGATTCTAGAGAGGT
TGAAAACGGCACAGAGTCGTCAAAAATCCTACACTGATGTTAGGAGAAGGGCGTTAGAGTTCGAAGTAGATGATTGGGTA
TATTTGAAAGTTTCACCCATGAAGGGTGTTATGAGGTTTGGTAAGAAGCGGAAGCTTAGTCCCCGGTATATTGGGCCTTA
TCGAATATCCAAAAGGATGGGAAATGTAGCTTATGAGTTGGAGCTACCACAAGAGCTAACAGTGGTTCATCCGGTGTTTC
ACATCTCCATGTTGAATAAGTGTATGTGCGATCCTTCATTGATCATACTAACTGAAAATATTGAGATCAAGAATAGCTTA
TCTTATGAGGAGATTCCAGTCCAGATTCTAGATCGCCAAGTTCGCAAGTTAAGGACTAAAGAGGTTGCATCATTCAAAGT
CCTTTGGAGGAACCAATTTGTTGAGGAAGCTACTTGGAAAGCTAAGGAGGACATGAAGAAGAGATATCCACATCTCTTTG
AAATCGGAGGAAATGCAGACCAAGGTACTAATTTTCTTCTTAGTATTATCTAAATTTGAGTGAGCATGTTCCTTGTTTGA
AATTGCTTTTGGGATATTTGAACTTGATGTTACCACCTTTAGCTTAGTACGAGAAAATCTCATTCGAGGACGAATGTTCC
CAAGGGGGAGATATTGTAACATCTCGCAACTAGAAAGAAGTTTAAAATCTAGAAATAGTCATTTTTGGAAAGTGTAAGGA
AATCTGGAAAATTTTAAGTAAGTTAAAGTGAGTTTTTGGTCAACTTCAAACGACCATAACTCCTAGCTCAATATGAGTTA
GGTATAGTTCCAGATATGGTTGCAAATCTCTTGGGATGATCTTTCCAACACCACCGAGTTTGCACGATTCCGAGTTTGTA
TGAGTAAGTTATACCCTTTGAAAGTTGGGCCGTTAGAATAAGGAAAGTCTAATCCGGGTTTTGGAAGGGTAAACTAGTCT
TTTCCTTACCTAATTTGCCTATTTCGTTTTTAGGAATTTATTTAGGGCAAAACAGGACTTTATTCAGTTTTAGAAAATTA
GAATTTACGCTAGGGCTTGGAGAGGAGAAGAAAGAAGAGAAAAGAGGAGAGAAATTAAGAAATCACCAAGAACGTTCAAG
ATTTACGAGTGGAATTCATCGGGGGTGATCCCTACAAGGTATGTGAGATCACATAGTGTTGGGTTAGATCACCCACATGC
CAAACTTGTTTCAATTCAGCAAAATTGGAGTTGTTTGAGTGTTAAGAAAGTGGAGTTCTTGAAGAACATTGTTGAATTCT
TGTTAGTTGATTGTTGAATGCCTAGTGTTGATTTGATTCATGTTTCTGGGTTGTTTTTCGAGTTAAATCTATTGGGTATT
GAGGGTACTAATGATCCTAAGTGTTTGGGGAAAGGACTATGGAAGTTTAGAGGGTTTAGAGATGAAAAACTAAGGAGAAA
AGTCAGAATTTTCTGGGGAAAAGAGTGGGGCGTCGCGCCAGCCAGCGCTCCCCAAAAGATTTTTTGAAGTTTACCCCTTA
GGGTGCCGCACCAGCCAGTGCGCCCCAACTTGTCCTCTGATGTTTGGGGCCTGGCTCCCCATGCATCTCGGAGCGCCAAG
GACGCCAGTTCACCCCATTCTTCCCTCATCTTTTCGTACTAGTTTCTAAGTGATGTACCTATGTTTCTAAGTTGATTCCA
ACACTCTAAGGTACGTCTAAACATCATGAAATCATTCATAAACATGAGATCATGAACCTTGAATCCATAATCCAATTCAA
GAAAAGTTGGGATCAAAGTCAAGAAAGGTTAAGAGTCAAGTCTAAAGGTTAAGAGCAAGTCAAAGCAAAGTTTTTAAAGT
TTTCAAAAGTCTTTAACAAATGTTTTAACTTTGTTTTAAGAATTAAGTTTCAAGTTAATCAAAGAGTAAAGAGTTGAGTT
CATTTCTCAAAAAGCTATAAGGGAACTAAGTATTCCTAAAGAGTTTATAAATGTTTCACATTGGAGCAAGAAAAGGGAAC
ATAGATTCCAAGAGAGCTTTTAAGCTATGTTTTGAGTAATTATCTCAAACCAAAGAAAGAAGTTATGTTTTTAAAATATA
TGAGCTAAGTATATTTTTGGGAATAGTGTTGAGCACCAATATGGGGGTGCGAGTTCATATTAACTCAAGTCTCCATAAAC
CATGTAGCCATCATGGGTATTAATGGGTCATACTTTTTAGATGATCACATAAGTTAAGCTAGTGGATCCACTAAGTTAAG
TAGGTTATATATGACGGCAAAGTATAGGACCGTTCTGGCAGCGTGTCAAAAGACGTTGTATCACCACTTAGGCTCATAGT
GGTGGTTGTCGGTTAGAGAATCTCCCACCTAAATTATATTACTTTGTATATGAGTAAAGTTGAGTTTGTTATTACATTTG
CTTTAATGAACTAAGCATGTGTTTCATTGCTTTATTCTGAGTTAAGTTTATTCATGAGTTGAGAAGAGCCAAGGTTAGTG
TTTTCTTTAGATTCGTTTCAAGCCTATATCTTGTTTTAGCATTCCAACTCGCATACTCGTACATTCAATGTACTGATGCC
AGTTGGCATGCATCTTCTTATGATGCAAATGCAGGTAACCATGATCAACATCTAGCGCCTTGTTGATCCATCTTGAGTAC
TCAGAGTCTGTAGTGAGCCTCTTTGCATTCGGAGGACTCCTTTATTTGCTTTCTAGTTAGTTCATTAGGATGTTGTGGGG
ATTGTCCCAACATCCATCTCAGTTGTTTAGACGCTTCATAGACAGTCAGTTATTAGTTTGTTAGTGTTCTTATTTTATCT
TATGTTAAGACTTGGGTTGCCATTTTGGCCAAGTTGAATGTTTAATTCTTTTAACATTCTAAGTTATATTATTAAGATAT
TTGAGAAAGTTCTTTCGATCATTGTAATCATGCTAAGAGTCTTCCGCTGAGTTAAGTAAGCCAGGCCAAGGGTTCGCTTG
GGGCCAAGCAATGGTTCTCGAGTGACAATCCCGCCCAGGGTGTAGGCTCGGGATGTGACAATAATACACGAAAATTAATA
TAAAAATTGAGTTTTAAAAATATCCTAAGGTTACTGAAACATGTCAGTGAATGTTTTAAGCTTGTTGAAATATTTTTTTA
TGATGTTCATTTGACTCGAATGGGAATGTTTATGTTGTGAAAATTTTTCTCGTTTGGCCATGTACTGTTAATTTTTCTCC
TAAATAAAACAACACTTTTTTATTTCGCTTCAATAACATGCAAGACAAGTTCTAGACTAAGATGCAAAAATGGAATAAAC
AAATTCTCACCACACATGGCACAATTATCAATCAAGATGGATCAATTCCACTTCTAAGAGAGAGATGATCATAACAAACT
ACAAGATAAAATAAATTATATACAAAGTCACAACCATGAGCTTAGGTATTAAAGAGTCAGCATTTTTTTTATCAAGCATT
CACAAGAAAGTACTACTAAAAAATTAGACCTAAATAGCAAGTATCACACCACTCAAAAGGGTCTTTTCTTTTCTCTAAAA
AAAAATTAAAAGAAAACTTATTCCTAAAAAAAATAAAAGACACTCGGTTCAAAGGGACTATTCTCAGGAAAAGAACCGAA
AACAAAAGCCAAGGAACCCATTGTAAAAAAATAAAAGACTCAATAAAACAATAAATATTATGAATTTATTCCTCCACCCC
ACACTTAAAAATATGTTATGTCCCCAAAGAATCAAATAAAATTTAAAACAATGGTTAGGAAAACTCCCTAAGGCCTTTAA
GCCTAGCTAGTAGCATGTTCTCTTTATTTTCGTCAAGGGTCGTACGTACCCCACACTTAAGCTCAAACGTGCTCCTTAGC
TCCAAATTTTGGATACTCGGAATTCTCCAAAACCTGTAAAAGCAAAACTAAAAAAAACGACACTAATAAAATAAAAATAA
AATAAGAAGTTACACTATAAATTGGGTTGCCTCCTAATAAGCGCCTAATTTAACGTCGCGGCACGACACAAATAAATTTA
CCACTTTTCTTTCCACTTTGAACTTATGAATTTTACCCCTAACTTTGCATCTATTTTTCTGCTTCTCTCAAGGGAAGGTG
GTATAAAGATAAAGGAATCAAGTAATTTATGTCGCATCTTGCACTTCTTGGCCCTTAAGTGAGGAATGTTGTTTTGTCTA
CGTGGACTAAAAAACTTTAGAATGTAGGGGCCTTGTTCTTCATCAATACACTCATCCATTAGTTCAAATTTTATAGAAAA
GTGTTTTGAATGAGATTCAAGTTGCCTCAACTCCAAAGCAGCAATTTTTACAACATTCTCACTTTTGTACTCTTTCTCAA
CATCGTTATTAAGGAATAAGGTATAGTTGAATGGTTGGAATTCTTATTTTTGCTCCACTAATCGGTCATCATCCACAACA
ATTAATAATTGGGCATCAGACACCTCAATCTTTTTGTTCAAGTGAGCCTCTAAGTCATGAATATCTGAGCCAAATTGATC
TGTCTTGTGTGAGCTCAACTCTTCCTTCAATCAGTTGGCTTGTCATGTATGTCAGACCATTACGGATAGACTCATGAAAC
TTTAGAAGTTGAGTTTGTTCTTGTAGCCAAGATTGACTCACTATCTCTGCTTCTTCATAGCTTTCTGTTTGTTGGGTTGC
AATCTCTAGGTCACTAATTTCTAATTGAATAGCGTCAAGCTCATACAGAAATTTCATGATTGCTTTGTGCCCTTCTGTGC
ATTCAAATATTTGTTCAGCGATTTTTGAATTAACTTTGTCCAACATGTTTGTACATTCAAGCGCCTCTTGTTTGGCATTC
TTTGCTTTTTCGCCCCTACCAACATCACAAATAACAGAAGAATCATAATAGAGGTTCGGGGGAAGGGAATAAGAATTAGG
ACAACCATTCCAATGAATATACTGACAACCACATATATGACATAAAGGACTTTCATCATCTAACCACGATTTATCCCAAT
CATCCATATCAATAAAAGAGTACCAAATTATTCAAAGAAAGAAAGAAAAATAAAATAAAATTAATTGCTTAGAAAAAAAA
ACTAACTAAAATAAAATAAAATTTAAATAAATAAAAAGAAAAAATATAACCTAAAAGAATAGTTAATTTCTAAGTCCCCG
GCAGCGGCGCCAAAAACTTGTTGCTCCCAATTGCACACGCAAGTGTACGCGGTCGCGCAAGTAATATAGTGGCTCTTAAA
AGAACCAGATTATCGAACCCAAAGGACTTGTCAATTAACTATTTTTACTAAATTATACTAATCTAATTTATTTAGTTAAG
AGAACCAAAAGAGAAGAATGCAAGAACAAAATAATAAAATAACTTGTAATAGTTGGAAAATCCCAGGGGTGCAGCATGTA
TTGGATTTCATGTATTGTACTTTTAGCTTAGAATTCACTTCAGTTGTCAAATTACTGGTTTATAGGGTTGATAGTATGGT
CCGGGTGGTTCGCCTCTCGCCGCCTACCCGAGTTAGCCATCTAACTACATCGTTGAGCGGGGATAGATAAACTTACTGAC
GAGCATTTATATTTCATCCTATTTCGTAACCAAGCAAGGTGTTCGTCTAGGCATCACTCCTGAACACTAATCACCTCAAT
CTAATGGGTGGACCGAGCTCTCTATAATCTCTGGTCTATCTAATCCCTCCTCGTTCGATTTAAGATTAGACACTAGATTT
ATTTTATGGTGCGCAAGAATAAAATAGTAAACCAAGAATATAAAAGTAATTTGGATTGACAACCGAAAATCAATTCATAA
AGCCTCAAATAATCAACATTGAATCCGTAGCTACAGCCCCAGAACAAGAGTTTTAGCTACTAATGTCTAAGAAAACAAGA
AGAAGAAAAGAACCCTCAAAAGTATTGACGACTTTCCCTTCAAAAGTGCCTCCTCCTTACTCTTGATACCTCCCATAATT
ATTTCTATAGACTATTTATAGATATAGTAAACCCTAAATAAAATAATTGAGTCCAAAGCAAATTAGGAATCTAAAATCGA
AACCAAGAGGAATTGGAATTCCTCCCATGCGTAAAATATTGTAGCCGCCATGTTGGGTTGCTGCTACCGTTATTGGCTGC
CACGTGGCAGCAACAGCAGTAATCTTCAATTTCGCTATTGCTGCACCTTTTCCTTATACATTATTATATTGAATTTATTT
CATTAAGTTGTCTGCTTGATTTCTTTCTTCAACCTTCCATCTTTACTTCGTTTTAGCTCCAAACTTCTTCAACTTTACGT
CAATTTACTCCTACAGATAAAACACACTATTTAGCACAATCCATAAAATTAATACTCAGAAAGGACAGATATAAATAATA
AATGTGAGGCAAATAATGATTAAAAATATGTATTTTTGGCCTCACATCAGAAATCATCAGGTACTATTTTATAATCAATT
TGTTTTAATAATTCCTTTACAAATGATAATATAGCTAATTGATTCGATCTATCTTAAGACAATGTTGATCTTAAAGAAGA
TTTAATCAATTTTAATTTCAAAAAAACTTCTTTCGGTTGAGGCAACGGTTACAGAAACTGTTAACATTATTCTATAAGCA
ATATGTTTATTTGGATAGAATCAAGTCTTTTTATTTGATTTAGTATTTACATTAGATCATTATCTTCTACTTGTATTATT
TCTCTTAACAAATTTAATTCAAAAAACAAAACTAAACCATCAATATCAGAATAACTATTACGTGTTAAAGAAAGTTCAAG
GTTAAAACAATATCTTTCAAATTCTCATCATCTAGTGATCTCAATATTTTACCACTAAATAAAAAATTAAAAAATATTTT
CATATGGTTCAATTGGTTCAAATCTATTTTGAAGTGAAAAATAGTATGATCTACTCTTTATATATATATATATATATATA
TATAAAGCAATCAACTCTAAAAGATTCTTCAAGGGACTTTGTGATTTCGCTATCCATATTTTCATCAAATTGTTTCTTAC
GAAATTCAGGTTTATTTTCATCTCATATGCAATTTCCTTAGTAGACATCATAAAACCCATCATATAATTTTTTTAAAAAA
ATAACATATATAAGTAATTATTTTTTAAAAATGGGGGCCCCAAAATATATGGAACCCCAAGCGATGGCTTTAATGGCCTG
GGGGTTAAGACAGCCCAGCATGAAATAATACATAGACTGTATGAATGATAATGGAGCTTAAATGTTTTCATGTGATAAAC
TGCCGCTTCTAAGATTCAAGTTCATGTCAAGTCGAATTCTTGCTAGGTAGAAGAGTGAAGTCGGAGTCTGTATGATGTTG
ATGTTTCGTACTCCTTGAGGGTAAGAAGTAGTTTAAGTTTTTTGTGATTTGATAAGTTTGTATTTTACGTACTTGTAAGT
TTCTAAGCTTAAACTATTGTGTTTTCAGAGAGAGAAAAAAAAGGCATTTACAATGTTTCAGCCTTGTAAAGTAGGTTTTC
ATAATTTACAGGCGATCGAGTAGAAACAAAAAAAAAGGTTCAAAGCTGAAAGTGATCAAATAGTTTTTTGCCATAAAGTG
ATGCCGATATCTTCAAATGTCCACATGCGGCTCCGCATCACTAACTTAGTGAATTTCAACTAGAGGAAAAATGGCCGCTA
TAAAAAGGTTGGTGTGTGGTAAAGAGAAGCGGTGCAACTCTTAATATGGGAATGCATCTCACCTACTTTCAAATTAAGTC
AGAAGCGATAATTTCACCATACTACTTCATACGGGAAATCATTTGTGACTGAAACAGCAAATGCAGTGACGCAGTGCGTG
TGTCCGACCTAATTTTAATGAGCCAGTCGGTTTTTTTTGGAAATTTTTGTAAAAGTTATTATTTTACACCCCTCCCAATA
TTGGCCTAGAATCGAACTCAGATTTGTGTTTCGATGATTCCATTTTGAATCCTGATGGTCCTTTCGACGTTTTGAGAGTT
GTTGATTTTTCTGGTCCATGAATTATAATACCCTTCGCGTTTGTGATAGGCCTTTTGCTTAAGCGACCTTCACTTAAGCC
AAGGCATGATCTGTAAAGCGAAGGACGAACTTTAGCAGGGTTAGATTAAGTGAGCCAAGCGTTGCATTAGCGGTGATCAC
TTAAGCGCAGCCTGGTTTACTAAAGTGAGACCCCCACTTTAAGTGGGATTCGCTTAAGGTAATCCTTAGCACATCTAAGA
GGGATTTTGGCCTGCCATTTTGGGGTTTAACCACTATTTTCTATTCTTTTAGCTTTGTAAAATCCTTGTAGGTAAATTTT
GAAAATATTTATTGGGCTAAGCCATTTGGGTAAGCCTTTGTGACCCTAAAACTGCAATTTTCTTTAATAATTTATGGATT
TTAACATCAAAAGTTGGTGTAATGCCTAGAAAATTTCTAAGCTAAAGCCTGAACCATTCTTAATTTACATATGTATCAGG
TTATTTTTATATTGATCATAGGTGTAAAGGTAAATTTTTTGGTGTGGGAATGGTTTTGGATATGAATTAAAGTATCAAGA
ACCCCCTAGCACAGAGTTGATTTGAAAGCTTCCTTACCGATTAAGTTTTGACATAAGATTCTACTTAATTAAACTTCCAA
CAACCATATCCCTCAGCACAAAATGAATTAGGTGACCTATGGCCTATTTAATTGAAGTTCTATAAGTCCCCTTTCCAACG
CCACCAAGTTTGCCTCATTTCGAGTTTGGAGTAAAAAGTTATGGCTATTTTATCGAAGAATGTGTAACATCTCGCAAATT
GAAATAACTAGGAAGAAGTTAAAGAATTAGAAATAACCATTTTTGGAAAGACTATAAATATCTGGAAATTTGTTAAGTAT
GTTAAGTTGAGCTTTTGGTCAACTTCAAATGACCATAACTCCTAGCTCAAGATGAGTAAAGTGTAATTCCAGATATCGTA
GGAAAGATCTTGGAATAATCTTTCCAACGCCGCTGAGTTTGTGCGATTCCGAGTTCGTATGAGTGAGTTATGCCTATTGG
AAGTTGGGTTGTTCAAATAAGGAAATGTCAAATCCAGATTTTAAAAGGGTGTTTTGGTCTTTTCCATACCCTATTATTTT
AATTCGTTTTAGTGAATTAATTAGGGGTCAAAAGTGAATTGGTTCAGTTTGAACAATTGGAAATTTACACTAGGGTTCTA
GAGAGAAGAAAGCAAAAGAAAGAAGAAGAGGAAAAGCAAGATTTGTCACTTCGTAAGGAATTCGCTTGTGGATTTCGTCA
AGGGGTGATCCCTACGAGGTATGTGAGATCACATAGCATTGGGTCAATTCACACACGCACCAAACATATTTAATTCAGTG
ATTTTTGTCCTAAAAGAATTAGAAGTTGATGTTCTTGAATTGTTTTCATTCTTGAACTTACATGTGATTGATGGGTTTTC
TTGAGACATTTTCGCGATGTTAATAGTTGTTTTGAGTTATATTCTAGTGTGCATGTTTTGGGTATCTAAATCTAAGAAAG
TATTGAGAAAGAAATTGATTTAAAACGATTTGGGATCAGAAAACGAGTTGAAAAACTCGTCAGACGCACCTAAGGAGGGC
CAGGCGAGTCACGCCCCCATAGCGCCAGGGAGGCTGGGGCGGCGCGCCTACAATGCATTAGTTTTGGGCCTTAGTCAAGT
TGAGCGGTGCAGCGCGCCAGGCACACGCCCAGGTCGTCGTTTTTCATCTGTTTTTCGTCATTTAGTCCATTTAAGTCCTT
CTAAAGTGTTCTAACACTTCCTATTGATTCTAACTACTTCTAATGACTTCTAAACACCTAAAAATCACCCAAAAACATGA
ATCATAACCTTGAATCCATAATTCAATTAAAGGAAAGTTAAGAGTCAAGTCTAGAAGTTACGAAACAAGTCAAGATAAGT
TCATAAAGTTTTCAAAAGTCTTTCGCAAATGTTTTAACTTTGTTTAAAGACTTAAAGTTCAAGTTGAGTAAAGAGTAAAG
AGTAAATATTGAAGTCATTTCTTCAAAGAAGTATATGGGGACTGTGTATTCTCAAAGAGTTTAAAAATGTTTTCATATTT
GAGTAAGAAAGGGAACATTGATTCCTAGACAGCTTTTAAGTTAAGTTTTGAGTAATTATCGCAAACCAAAGAAAGAAGTT
TGTTTTAAAAATATATGAGCTAAGTATATTTTGGGAGTAGTATTGAGCACCGATATGGGGATACGAGTTCATATTAACTC
AAGTCTCCATAAACCATGTAGCCAACATGGGTAGTAAAGGATCATACTTTTTAGATGAATCCTTAAGTGTGCTTTTAGCA
TACACTAGTGGATCCACTTGGTTAAGGCGTTCTATATGACAGCAAAGTATAGGACAGTTCTGGCAGCGTGGGAAAGATAA
TGTATCACCACTTAGGCTTATAGTGGTGGTTGTCGTTAGAGTTCTCCCTTAGAAATTATATTACTTTGATATATGAGTAA
AGTTGAGTTTGTTATTGAATTTTCTTTAACTAAGTAAGTTGCTTTCTACTGTTTTAAAAAGCTTTCTATATACTGCATGT
GTTTTATTGCTTTATATTGAGTTAAGTTATTCATGAGGTGAGTAAACCCAAGGTAAGTGTTCCTTCCAGATTCTTTTCAA
GCCTATGTTATGTTTAGCATTCCAACTCACATACTCGTACATTCAATGTACTGATGCCAGTTGGCTTGCTTCTTATTATG
ATGCAGACACAGGAAACCAGGATCATCACCCAGTGCCTCATTGATCCAGTTGAGCACTCAGAGTCAGTTGGTGAGTCTCC
TTGCATTTTGAAGGACTCTTTTTATTTCGCTTTCAGTAGTTCGTTGTTAGGATGATCAGGGTCTTGTCCCGTCATCCCTC
ATTGTTTTAGAGGCTTCATAGACAGTTAGTAGTTCAGTTGTCTTTACATTATCATTTTATATGTTAAGACTTAAGTTGTC
ATTTTGGCCAAGTTGAATGTTTGACCTTTAAACACTCTTAGTTATTTTATTGAACAATTGAGTAAAGTGCATTTGATCAT
TGTAATAATGCTTAGAGTCTTCCGCTGAGTAAGTAAGCTAGGCCAAGGGTTCGCTTAGGGCCAACAATGGTTCTCTAGTG
CCGGCCACGCACAGGCTATTGGCTCAGGGAGTGAAAAACTAGGTATTAGAGCACAGAGTTCAAGAGTCCTAGAAAGTCTA
TGAAGTTGTGTCAGTAGAGTCCTAGTTATCGGTGTGAAGCGCGCCACATCTATAATTAGGAGGTTGCAACAATTAAGAAA
ATTTCTGACTTCTTTCACACTCATGTCGTGCGTTAGAGTTTGATCTCTAAAAAAGTTTCTTCTAATTCGTACTTGCGTGT
GTTTTCAGATATTCATGCCTCCACGAAGAGATTTCAGAGATCGTACTGCTAGGAATAATGTTGAAGAGCAAGAGTTACCA
AATGCACCTGAAATGCAACCTCAAGGGGAAGTTACTAACGCTGAGTTCAGAGAAGCAATAAGGATGCTAAGTTAAGTTGT
GACTAATCAGGTTGGGCAAGAAAGAGGAGCTAGACAGGAAGTGACTGATACTTCTAGGGTTCGAGAGTTCCTGAGGATGA
ATCCTCCAAGTTTCACGGGTTCAAGCAATACTGAGGATCCGAAGAGTTTTGTTGAGGAACTGAAGAAAATATTTGAGGTT
ATACATGTTGCCGATACTGAGCGAGTTGAATTAGCTGCATATCAACTGAAGAATATTGCTAGGACTTGGTTTGACCAGTG
GAAAGAGGGTAGAGTTGATGATGCACCACCTACGAGTTAGCTTGTTTTGAGGAGGCCTTCTTGGGGTGCTTCTTCCCCCG
AGAACTGAAATAGGCTAAGGTACGAGAATTTCTTACCCTTAAGCAGGAGTCGCGAAGTGTTCAAGAGTACAGGTTAAAAT
TCACCCAACTATCTCATTATGCTCCGGAGATGGTTACGAATATAAGGAGTAGAATGAATCTTTTTGTAGCTGGTTTGTCC
TGTCTATCAAGAAAAGAAGGTAGGGCAGCGATGCTAATTGGGGATATGGATATATCAACGTTGATGGTCTATGTGCAGCA
GGTTGAGGAAGAGAAGCTGAGAGATAGGGAGGAATTCAGAACTAAGAAAGCTAAGACAGGGAATGAGTCCGCGCAGCAGA
AAAGTAATGTGAACCATTCGTCTTTTCAACAAAAGCAAAAGGGACTTGCACCATCATCTGCTAGTGCACCTGCACCCAAA
AACAGAAGTGAGTATAATGGTTAGAATTCCCAGCACTTCAGAGCTAGACCTGCACAGTCTTAAGGTTGTGTGGCACAAGG
AGGTAACTGGGCTCTTGCATGTGCTTGGTGTGGTAGAACCCACCCAGGTAAGTATCGTGATGGACGGTCAGGTTGTTTCA
AGTGTGGACAAGAGGGTCACTTCATGAAAGAGTGCCCTAAGAATAGGCAAGGTAGTGGAAATCAGGGCAGTATAGCCCAA
TCTTCATCAGTTACTCCACCAGACAGGGCTGCACCTAGAGGAGCTACTTTCGGTACTGGCGGAGGAGCAAACCGCCTTTA
TGTGATCACTAGTCGCCAAGAGCAAGAGAACTCTCTAGATGTTGTAACTGGTATGATCAAAGTCTTCACTATTGATGTTT
ATGCTTTGCTAGACCCAGGAGAAAGTTTATCTTTTGTAACCCCTTATGTTGCAAATAGTTTTGATGTTCTTCCGAGAAAC
TTTGTGAACCCTTTTGTGTTTCTACACCTGTTGGGGAGTCTATTCTAGCTGAGCGAGTATATCATGATTATGTCATTTCC
ATAAATCACAAAGACACCATGGCTGATTTAATTGAGTTAGACATGGTAGATTTTGATGTCATTCTAGGTATGGACTGGCT
TCATGTCTGTTATGCCTCCATTGATTGTAGAACTTGAGTCGTTAGGTTCCAAATTCCTAATGAGTCAGTCTTAGAGTGGA
AAAGTAGTTCAACAGTGCCTAAGGGTCATTTCATTTCCTACGTTAACGCAAGAAAGTTAGTTTCCAAAGGATGTGTCTAT
CACTTAGTCCGAGTTAATGACTCTAGTGTTGAGATACCTCATATTCAGTCAGTTTCAGTAGTAAAAGAGTTTCCAAAATT
CTTTCCAAATGATCTACCCAGGAGGGAAGAGAGATACATTCGGTATACATGTTCTTCCAGATACTCATCCTATCTCTATT
CCGTCATATAGAATGGCACCAGCAGAGTTGAAAGAGCTTAAAGAGCAATCAAAAGATCTCCTAGATAAGGGTTTTATTCG
ACCAAGTGTCTCACCTTGGGGCGCTCCGGTCTTATTTGTAAGAAATAAAAATGGTTCCCTTAGGATGTGTATAGATTATC
GTCAGTTGAATAAGGTTAAAATCAAGAACAAGTAACCTCTTCCAAGAATTGATGATCTTTTCGATCAGCTTCAGGGTGCT
ACTTGTTTCTGTAAGATAGATCTCAGATCAGGCTACCATCAGTTGAAAGTAAGGGAATGTGACATTCCAAAGACAGCATT
TAGGACCCGTTACGGTCATTATGAGTTCCTAGTTATGTCTTTTGGTTTGACCAATGCACCTGCAACATTCATGGACCTTA
TGAATAGAGTATTCAAACCTTATTTAGATATGTTTGTTATCGTCTTCATTGATGGCATACTAATCTATTCAAGGAATGAA
GAAGATCATACTAGTCATCTTAGAATAGTTCTCCAGACTCTAAAGATAGAGAGTTGTATGCTAAGTTATCTAAGGGTGAG
TTTTGGCTTGAGTCTGTGGCATTCTTAGGCCACATTGTGTCTGGAGAGGGGATTAAAGTTGATACTCAGAAAATAGAGGC
AGTTCAGAATTGGCCTTGACCCACATCTCCAACTGATATTAGGAGTTTCTTAGGCTTGGCAGGCTATTATAGAAGGTTCG
TAGAGGGGCACTCATCTATTTCATCCCCTTTGACAAAGTTAACTCAAAAGACAGTGAGGTTTCAATGGTCTAAAGCTTGT
GAGAAAAGCTTTTAGGAATTGAAAAAGAGGTTGACTATTGCCCTGTTTTGACCTTACCAAAAGGTACCCAAGGTTTTGTG
GTGTATTGTGATGCATCTACAGTTGGTTTGTGTTGTGTATTAATGCAGAATGGCAAGATTATAGCTTATGCCTCCAGACA
AATGAAAGTTCATAAGAATAATTACCCAACCCAAGACTTAGAGTTGGCTGTTGTAGTATTTGCTTTGAAGATATGGCGTC
ATTATTTATATGGTGTTCATGTTGATGTATTCACTTATCACAAGAGTCTTCAGTATAAGTTTACTCAGGAAGAGCTTAAT
CTCAGACAAAGGAGGTGGTTAGAATTACTCAAGGATTATGACATGAGTATTTTTTATCACCCAGGTAAGAATAATGTTGT
TGTTGAGGCCTTGAGCAGGTTGTATATGGGTAATACCGCCCATGTTGAGGAAGAAAAGAGAGAGTTAGAGAAAGATGTGC
ATAAACTTGCATGCTTAGGAGTCCGACTAACGGATTCCACAGAAGGAGGAGTAGTGGTGATGAATGGGGCTGAATCATCA
TTAGTGTCAGGAGTGAAAGAAAAGCAAGACCAAGAACCAATTATTTTTCTTGAATTAAAGGCAAATGTTTATGAGCAAAA
AGTATTAGCTTTTGAACAAGAGAGAGATGACGTATTGAGATATCAAGGTAGATTGTGTGTACCAATTGTGGATGGACTCC
AAGAGAGGATCATGGATGAAGCTCATAGCTCCAGATATTCCATTCATCTGGGTTCCATAAAGATGTATCGTGACTTGAGA
GAGGTGTATTGATGGAATAATATGAAGAAGGGCATTGCAGAGTCTGTTACTAAGTGTCCGAACTACCAACAAATTAAAGT
AGAGCACCAAAGTACCGGTGGTTTGGCTCAGAATATAGAACTTTCGGAATGAAAGTGGAAGATGATTAATATGGATTTCA
TCACAGGTTTACCAAGGTCTAGCAGGTAGCATGATTCTATTTGGGTGATTGTGGATCGCATGACCAAATCATCCCACTTT
TTGCCGGTAAAGACTACCCATTCGACAGAGGATTATGCTAAGTTGTATATTCAAGAGGTAGTTAGACTTCATAGGGTGCC
TGTTTCGATTATTTCAGATAGAGGTGCACAATTTACTGCACAGTTTTGGAAATCTATTTAGAAAGGCTTGGGTTCAAATG
TGAACTTAAGTACTGCTTTTCATCCTCAGACAGATGGTCAAGCAGAGCGTGCATTATACAGACTTTAGAGGATATATTGA
GGGCCTGTGTGATTTATTTCAAAGGGAATTGGGATGATCACCTACCTCTCATTGAGTTTTCTTACAACAATAGTTACCAC
TCGAGCATCCAAATGGCTCCTTATGAAACTCTTTATGGGAGAAGATGCAGATCTCCTATTGGATGGTTTGAAATTGGTGA
ATCAAGGTTGATAGGACCATATTTAGTTCACCAAGCTATGGAGAAAGTGAAAGTGATTCAAGAAAGGTTGAAAACGGTGC
AGAGTCGTCAGAAATCCTACACTGATGTTAGGAGAAGAGAGTTAGAGTTTGAAGTAGATGATTGGGTATACTTGAAAGTT
TCACCCATGAAAGGTATCATGAGATTCGGTAAGAAGGGAAAATGTTGTAACACCCCGAATCCAAAACAGACCAAAAATAC
AGATTTTGAAAAATTGCAGGTGCAACCCACGGTTGCCATCCACGGACCGTAGGTCAGACCACGGCCCGTGCTGGTGGTCC
GTGGTTCACCACTGCAACCCCTCCCCAGCCAAGCTCAGAAAATTGGCTAAGTCTCGACTCACGGACAGACCCACGGTCCG
TAGATCAGACCACGGTCCGTGGTCTGTGTCCGTGGATCAAGACCTTCTTTACCCAGCCTCTAACATGAACTATGGTCGAC
CAGCACGGACCGTCAATCGATCCACGGTCCGTAGGTCTGACCGTAGGTGAGGATTAACAGCCAGTTAGCTGAAAATTGTT
GATGGATCAAATTCATATAGTCATAACTTTAAGTACAAAATGAATTAGGTGTCCCATAACCTATGGTTAGATATATAATT
GAATTATCTTTCCAACGCCACCGAGTTTGCTAAATTCTGAACTCCGAGTAAAAAGTTATGTTTGTTTTAGTGAAGCCCTG
CCGGGCAGACTCGACCTACGGATCCAATCGACGGACCGTCGATTGAATTACGGCCCGTCAGTCTAATCCGTCGATCACTC
CGACAGTAGTTAATTCAGTGTCTTTTGGTCATTTCCTATTTCGTTTAACCCCTAAGATACGTCGTTTAGACCCTAAATCA
TGAGGTTTTAGTCAGTTTAAGCGTAGAAACATAACTGGAACTTACCTTAATCAAAATCATTAATCAAACTTAGAAAAATT
AGAAGTAAGAGAGGAGAAAAAGGTCAAGAACCCTAGTTCAAGAACGCAACAAGGTTCTTTCAGTTCCAGTCCCAAAATCA
AAAGATTTCTCCGTGGAATTCGTCACCAGGTATGTCGGATTTCACTAGTGGGTTCCTTTCGCCCATTAGGTCCCTAGAAT
TCAGTCAGATTCTTGATTCCATGATTATGAACAGACCTAGGGTTTCTAGAATTATAGCAGATCATCATGAATTAGTTATT
TAAATGTTCCAAATCAGATTATCATGTTATTGCTCAGTTTATCGCATGAATTTCAGAATCCTAGCTATGTATTTCTTCAG
TTCTTGAATTACACATGCTAGGTCAGATATTTCAGTATTCAGTTTTACATGCCTCAGTTTATGAATGCATCATTATCAGA
TTAATTATTGCATTCTCAATTTGCATGTTCAGTTTTGAGCTATCCAGTATTTACAGAAATTCAGTCATAACTAGTTAACC
ACTTAATTCATTGGGAGTAGCATAATACCGAGTTGGACTAGGGTTCAGCGTACCCATATAGTCCCAGAACTACGAGCCAC
ATAGGTGTATGTCCCCTCTGTGGGCAACATCAGTTTAGTGATCACGCCAGCATGCCTCTATACCTCTGGCAGGGTATATT
GGGTCCTCTCGATGGGGCGTATACATCGGACTCCACATTTAGCTCATGTGGTTTTATGTCGGTTATTAGTAGCTCCCACA
GTTCAGTCAGACTCTATTGCATTGACCATATTTTAGTACAGTCAGTATTCAGTCTCAGCATGTTATAAATTGGTCATTGC
ATCAGTTAGCTCAGTATTCAGTATATTCAGTATCTATATCATGTTCAGCTTATTTCATTGCTTTATTGCTTTGTTCAGTT
ATATGTTATTTCAGCTTTACTCTATCCTGCATGCTCAGTACCTTTCAAGTACTGACGCATACGTGCGCTACATCTTCTCG
TGATGTGGGTTCAGGTTATCAGCATCCAGATCACGCTTAGATCGGTTCGCGATCTTCAGTTCAGCAGCATCAGTGGTGAG
TCTTCATTGTTCGAGGACTAGGGACATGTTTATCTTTATCGTTTTTAGTCTTTAGTTTCAGTTTTGCTAGATCTAGTTGG
GGCATGTCCCAACATTTCTAGTCAGTTTAGAGGCGTATTTCAGACATAGTTAGATTCAGCTTAGTACTTGAGTTTGATAA
TTCTTTTGTATTAAACTCTCAGATTTGATATATTCAGTTATAGTATATGGGTATTCCCCATCTCTTCAGATTATTTATGA
ATTAGCTTCTGCATCAGTTTATTATCTTTAGTATGCTCATGATCATGCCAGCAGGGTTAGCTTGGGATCACTTGTGGTCC
TAGGTCCCATGTCCGCGTCTCGGGGGTAGCTCGGGGCGTGACAAACCTAGTCCCGGTATATTGGCCCTTACAGAATATAA
AAAAAGGTAGGTAATGTAGCTTATGAGTTGGAGCTACCACAAGAGCTAGCCGCGGTTAATCTGGTGTTTCACATCTCTAT
GTTGAAGAAGTGCATGGGCGATCCTTCACTGATCATACCAACTGAAGATATTGGAATCAAGGATAGCTTATCTTATGAGG
AGATTCTGGTTCAGATTCTAGATCGCTAAGTTCGCAAGTTGAGGACTAAGGAAGTAGCATTAGTCAAAGTTCTTTGGAGG
AACCAATTTGTTGAGGGAGGTACTTGGGAAGCTGAGGAGGATATGAAGAAGAGATATCCACATCTCTTCGAATCCGGAGA
AATTTCAGACCAAGGTACTAATTCTCTTCTTAGTACTTTATAATTTATAAGTTGGCATGTTGTATTTGCATTGCTTGTTG
GGTGTTTGAGTTGAATGTTAGATGTTACACACTTAGCCTAGTAAGAGTAATCTCATTCGGGGATAAATGTTCCCAAGGGG
GAGATATTGTAACATCTCCCAAATTGAAATAACTAGGAAGAAGTTAAAGAATTAGAAATAACCATTTTTGTAAAGAATAT
AAAATTTTTGAAATTTGTCAAGTATGTTAAGTTGAGTTTTTGGTCAACTTCAAACGACCATAACCCCTAGTTCAGGATGA
GTTAGGTGTTATTCCAGATATCGTAGGAAAGATCTTGGAATAATCTTTTCAACGCCGCTGATTTTATGTGATTCCGAGTT
TGTATGAGTGAGTTATGCCTATTGGAAGTTGGGATGTTCAAATAAGGAAATGTCATTCGTTTTAGTGAATTAATTAAGGG
TTAAAACTGAATTGGTTCAGTTGAACAATTGGAAATTTACGCTAGGGTTCTAGAGAGAAGAACGCAAGAGAAAGGAGAAG
AGGAAAAGCAATATTTGTCGTTTTGTAAGGAAATCGCATGTGGATTTTGTCAAGCGGTGATCCCTACGAGGTATGTGAGA
TCACATAGCATTGGGTCCATTCACCCACGTGCCAAACATGTTTAATTCAGTTATTTTCCTCCTAAAAGAGTTAGAAGTTG
ATGTTCTTGAGTTGTGTTCTTGAATTGTTTTGATTCTTGAACTTACATGTGATTGATGGGTTTTCTTGAGACATTTCTGC
GATGTTAAGAGTTGTTTCAAGTTAGATTCTAGTGTGCATGTTTTGGGTATCTGAATCTAAGAAAGTATAGAGAAAATAAA
TAGATTTAAAATGATTTGGGATCAAAAAATAAGTTGAAAAACTCGTAAGACACACGTGGGGAGGGCCAGGCGTGTCGCGA
ACCATAGCGCCACGGAGGCTGGGGAGGGCCAGGCGCGTCGCGCCCCATAGAGCCTGGGAGGCTGGGGCGGCACGCCTGCA
GTACGCTAGTTTAGGGCCTCAGTCAAGTAAGGCTGGTGCAGCGCGCCAAGCACGCGCCCGGATCGTCGTTTTTCTTCATT
TAGTCTATTTAAGTCCTTCTAAAGTGTTCTAACACTTCCTATTGATTCTAACTACTCCAAATGAGTTTTAAACACCTAGA
AATCATCTAGAAACATGAATCATAACCTTGAATCTATAATTCAATTCAAGGAAAGTTAAGAGACAAGTATAGAAGTTAAG
TAGAAAGTCAAAATGAGTTCATAAAGTTTTCAAAAGTCTTTCACAAACGTTTTAACTTTGTTTTAAGACTTAAAGTTCAA
GTTGAGTAAAGAGTAAAGAGTAAATATTGAAGTCATTTCTTCAAAGAAGTGTATGGGGACTATGTATTCCCAAAGAGTTT
AAAAATATTTTCACATTTGAGCAAGAAAGAGAACATTGATTCCAAGAGGGCTTTCAAGCTAAGTTTTGAGTAATTATCTC
AAACCAAAGAAAGAAGTTTGTTTTAAAAACATATGAGCTAAGTATATTTTGGGAGTACTATTAAGCACCGATATGGGGAT
ACGAGTTCACATTAACTCAAGTTTCCTTAAACCATGTAGCCATCATGGGTAGTATGTAAAGGATCATACTTTTTATATGA
ATCCTTAAGTGTGTTTTAAGCATAGACTAGTGGATCCACTTAGTTAAGTCATTTTATACGATGGCAAAGTATAGGACAGT
TCTGGCAGTGTGGGCAAGATGTTGTATCACCACTTAGGCTCATAGTGGTGGTTGTCGGTTAGAGAATCTCCCACAGAAAC
TATATTACTTTGATATATAAGTAAAGTTGAGTTTGTTATTGAATTTTCTTTAACGAACTAAGTTGCTTTCTACTGTTTTA
TAAAGCTTTCTATATATTGCATATGTTTTATTGCTTTATATTGAGTTTTTCATGAGGTGAGTAAAGCCAAGGTAAGTGTT
CCTTCCAGATTATTTTCAAGCCTATGTTATGTTTAGCATTCCAACTCGCATACTCGTACATTCAATGTACTGATGTCAGT
TGGCCTGCATCTTATTATGATGCACACACAGGTAACCAGGATCATCACCCAGCGCCTCGTTGATCTAGTTGAGCACTCAG
AGTCAGTTGGTGAGCCTTCTTGCATTCCGGAGGACTCTTTTTATTTCGCTTTCAGTATTTCGTTGTTAGGATGATCAGGG
TCTTGTCCGGACATCCCTCTTTGTTTTAGAGGCTTCATAGACAGTTAGTAGTTCAGTTGTCTTTACATTATCATTTCATA
TGTTAAGACTTGAGTTACCATTTTGGCCAAGTTGAATGTTTGACCTTTAAACATTCTTAGTTATTTTGTTAAACAGTTGA
GTAAAGTGCATTTGATCATTGTAATAATGCTTAGAGTCCTCCGTTGAGTAAGTAAGCCAGGTCATGGGTTCGCTTGGGGC
CAGCAATGATTCTCAAGTGCCGGCCACGCCCAGGGTATAGACTCGGGGGGTGACAAAATGTCACATCACAGTTTCCTGAG
TCAATTCCTACTAATTATTTCTATGAACCGTAGAAATTTTGATGACCCATACTATCAACTCATAGAAAACTTTAAAGTCA
AATTTTAGGGTCCAATTTCTATGGAACCATTCTATGGGCTGTAGGAACTTCTACCGACCGTAGTTTGGATCTGTAGAATG
AATTTTTTAGCCTAAATTTTTTGTATAAATTATATAGATTGCCTTTACAGTTTGTAGAAACTTCTACGAGTTATAGATTG
GAATTGTAGAATGAACCTTAAAATTTAGTTAAATTCCAAAAATGGGATCTACGGTCCATAGAACATACCACGAACCGTAG
ATGGCCCCGTGAATGGTTTTTGTCACCTTTTTAAGAAGGGTATTTCAAACTTTTCCCATCCATTCTAAACCTTAAACCTG
ACTTTTTACTCTAAGTTAATGTTTAAAATGGTGTTAGATGATCATTTACGTTCACTAACACTCCAAGTCATTAGAGCAAG
GTTCCAAGAGGAGAAAAGCTAGAGTTCGAGCGTTCTTCGAGTTTTCACCGATATCGCCAAGTAATTTGTTCTTCTAGGTA
TGTGAGGCAATCATAGTAATGGACTGAGTTCATCTTCACATCCTACATCTACTTACTATCAGTAAAGAATTATCTAGGGT
TTATAATTCTTGAGATGAGTTCCGTTGTTGAGTTCTGAAATTTATTCCTACCTTTTGAGTTGCTTTATCTTTCATTGAGA
TTCTTGAGTTGATTGTTCATTTCTATTTTTTAGCATGAACCCTTTATTGATTTATTACCGAGTTAGCATTAAGAATCCTT
TAACACAGCTTTTTTTGTCTTAAATTGATTTTTAAGAAAGTAAAGACGAGCTTTAAGTACAGTTTAAAGAGTGATTTGAG
TAAGAGTATAAGGGAACTAAGTATTCCGAAATATATTAGTTTTTACATAAGGAAAAGAGAAATTTTGATTTATTAACGAG
TAAATGAGTTTAGAGATATCCATAGTAGTATGTACTCTTTTAAGAGGATATTTTGAGCAATTATCACAAATTGAGAAAGA
GTATATATTACACATTTGAGCATGAGCATATATTTATTGGGAGTACTATTGAGAATTGATATGGGGATGATTTCAGACAA
CTCACATTCCTCATAAACGATGTAGCCGACATGGGTAATGGATCGTACTTTTTAGATGAGTTCTTAATATTTTTTTTGAG
CAGAGCTTTAGTGGATCAACATAGTTGAGATGTTCTATATCCCAACAAGATACATGACAATTTTTGTAGCTTGGGCAAGA
CGTTGTATCCTCATGTTGCTCATAGTGATAGTTGTTGGTTAGAAAATCTCCTAAATAGAGTTAAAAGTGTATTTTATTAT
ATCACTTAATATGTTGCGTTCAATGATGAGTAAATATTTGTAAAGTTCTAATGATTTCACTCATTTATTTCTTTAAATTC
AAATTAGTATATATTTATATCTATTGCAGTCCTTTCATTTCAGTCATTTCGCTTCGGCAATATTACGTACTCATACAATC
AATGTGTTGATGTCATTCGACCTGCATCTATTTATGATGCAAATATAGGTGTTCAAATCATCAACAGACACTTCGTTGAG
ATCAGTTTGCACTCCCAGTTAGTTTTTGGTGAGCCTCTTTGCATTCTAGAGGACTCAACTTTTATGTTTTAGTTAGTTGC
TTGACGTGTTGTGGGTATTGTCCTGACATCCATATTAAACAATAGAGGCTTCATAGATAGTTAGTTTAGAGTATGTTGTA
GTATTCCTTTCTTAAACTATTTTTTTAGCTATTATTGTTTTTAGAATATTTTGAGACAGTTGAGTACTTTGAGATTAAAT
AGTTTAATTGTGTTTTAAAGCTTAATTTTTCTTGATTTAGTCTTTAGCTAAGTAGCCAACAGCCAAGGGTTCGCTTGTGG
ATCATCATGGTTCTCAAGTGTCAGCACGTTCAAGGTGTAGGCTTGGTTGACAGTTGGGATTTAAATTTGCAAATGACAAG
GTATTTCAAGAACTTGAGTTCTAAGCTAAAATGGTGATTGTCTACTGATTTTCACTCCTTTTTCAAAATGGTTTCCACCA
ATGAGTTCTAAATGTCTTGATAAACATATTCAAGTAAATATTTTTGGATTCTAACCTCATTTTCGAAATTGGGTTGTTCA
GTTGATTTGACCCATTTCTCAAAGTGAATGATTTGGGTGTTATTATTAGTTCTGGAATCTTATTTTGATTACTTGATTAA
ATAAGATTGAGTGTATTTTCACATTTTTCAGAAAGGGAAAGATCAAGTCTTGAATTAACTTTTGATTAAATTAAAACAAG
TGATTTCTAAACTTTTTAAAACTAGTAGAATCGTTTATTTCCCTTCACTGTGTGTGTTGGGGAGTAATGGGAATGACGTG
ATGTGTTCAATTATTTTACTTGATTTATCTTAATGAATAAAAGTGGGATTAATGAAAGAGGCAATGTATTGATCATAATT
CTTTGTGAATTGCCTTGTTGTGGACCCTAATGTGTTGATTAATGAAATGCTTTGATAGAATTATTGTGGACTTGAATTGT
TTGAGTTGTTGCCTCTTTCTTATGGTGTGAAATTTCTTATTTGTATTGATTTCTTTATATCCTGATGAGACATGTGATGA
TCATGCCGACGAGAAATGGTTCTAGCAAGAGATATGATATAAAACCGAAGAGAAATGGTTCCAACTAGTGATATGATATA
AAGCCCTAGGGAACTGGTTCCGGCTACTGATATTATACTTAAGGGAAATGGTTCCGGCAAGTTATATGATAAAAATTAAG
TGAAATGGTTCCAGCTAGTGATATAGTTTAAGGGCAAAGGAAAAATGGTTCCGACTAGTGATATTGTGCCAAAGAGAAAA
GGTTTTAGCAATAGTTTGATCTACTGGATACTTGTAATAGATTTACTTGATACTTGAGAATTACTTGCTTGGTACGTGTG
ATTGGCATACTTGAAACTTATTGGTTGTTGAAATGCGATTATTGGACTATGATTGTTAAGCCTTGTGAATTATGTATTGT
AAAATTGTTAGGTTGGACTGATTTATGCAGGTTGTAGCTTGAGGAGTTTCGGTTTGGATGAAAGGAGTACTCGTATTCTA
GAATAATTTTGCTATATTTAGTAGTTTCTTGTCGAGTACACTGTGTTGTTTGGTACTCACTCCTTGCTTCTAAACTATAT
AGGTTCCGAGCCTAGTTCCGTGTGATTGCTCTTCTTCTTCACCCTCCTCCGTGGCTCAACAAGGATTCTTAGAGGTAGCT
ATTTGTCATCCTGGCGGACCCTCTTCCTCCTTTATGTTTATTCTTTGTTCTATTTGAGAAATAAAGACTTTTGAAACATG
TAATTATCTTTCAATTCTATTTTAATACATTAGTGGATTGAACACGAGACAACAAGCTTTTTAGTTATATTAGAATGACT
ATGTTTTTTGCTCCTTTATTTACCTTGTCTTCCTTTTCGCATTTTTTAGCATTTTTTGGGTTTGAGGCTGACTTGTTGTA
GTGGGATAGACGAGTGCAATCTCTTCCATTTTTGAGTCGTGAGACTAATTTATTCTTAATTTTGTTATGTAATTCTAGAA
ACTATCAATACCTATTTTTAGGATCTTATTAAGGTGGTTCTTAATTCAGTTTTATCTGGTTTGTGAGTTCCTAAGATGCT
ATTGTCGAGAGAGAAATTTGTTGCTACCTTGTGGTTGAAGCTTTGGTTATTGAATATAATCATGTCTCTTAACCCTTTTT
GGAGTTATAAGGTTTGGAAATGTGCATATTGAGAGCCTTGTCTCTCTGTTATCAAGGGTTTTCTCTTTAATACTTCATTC
GTCCTTAATTACTTGTCCGCTTTTGAATTGACACACCTATTAAGAAGACAATAATTGATATAGTGAGTTTATCATTTTAC
CCCTATTAATTATGAAGTGAATGAATTAAAAACTTAAGATTTTCAAGAAATTCTACATTTTTCAAAGTAATATATTGAGG
GTATAATAGAGAAAAAATTTGTCCTTTCTTGATTTGTCAAAATGGATAGGTAATTAGGGACAACTAAAATAGGAAAAGTG
GACAAGTAATTAGGCACAAAGGGAGTATAATTCTAGGACATTTTTAGGAAGAGGCAACTCTTCTCAAACATGGACTAAGA
AGAGGAGTAAAAATTATTGGGGCCATTGTGGGGTGCTGCTATGATGGCCAAAGGACAAGTAGAGCTATAGCAGCCAAGGG
ACTGCGATAGTGGTCCAAGACAGTCCTTTCTTGGATAATCTTATGTAAGTGAAATATTTTTTCCGTCAAGGCGGGTCGAT
CCCAGCTTTACTCAACTAGATAGACCCAATTTTAGACTCAAGAATTTTACCGCGGGTATTTCTTAAAATGAAAGGACGGA
TTATTACATTTAAACGGATTTAACTAAACATGACATAAACTCAATAAAATTGAAGTTCTTTTTTTCCCTCCCGTATAAAG
AGATAGACATTAGTTAAAACGAATCAAAGAAATATACATATATATATATATATATATATATGGATCCCAATATGATTACT
ATTTATCATATTGACTATAAAAGGAGTTTTTTTCATCAGAGTAATAAATGTACATATTCATTTGATAAAAATTTAGTAAG
TCGTATTAAAATAATTTCTCTTCATCTGGAGTATTTTTCTTAAAATGAATAAAATATATCTTTTAATTTTAACACTATTG
TAAACACATCATTTTGATAAGTGTTTTGTGCAATTATTTCAGATTGACTTGTCTCAAAACTAATATAGAAATATATATAA
TGTGAATCGAGTGACATGTTGGTGAGTATCGGACATTAACAAAAACAAATTTAAGCAAGATTTAGTTTCAAGTATATTTG
AAAGCAACATAATTTATTAACTAAATATCGTTTATCCAAAATGAAAGAAAATAATAATGTGCTTCGCCAAGCGATGTAAC
TTTTTCAATCATACATACATCACCATTTAAGATTTAAAAAATATTTGTGTTTTTTAAATTAACCATAAAATTGAATATTT
TTATGCATATTCAAATACTGTCAAAATTTATATTTCAATATTCCTAACCAATATATAAATGTTCCCTTGTTTCAATATTT
AATTATGTACATCCTTGAATCAAAATATACTTTTTATTTTAAAAAAAACTCAATGAAGGAAATGTGTAAACAAATACATT
TGCGATAACTTTATGACCATTTTCTATGTACACTACTTAAATTTAAACTACATTAATATTTTTCCTGATAAGTTTGTCAA
CATAATACCAGAGCCATAAGTAAATATATTTCAAGATGATTCTATCTAACTTTTATCTAATATCCCCTCATTTAGTGTTT
TTCCAAAATAGTTCCTGCTAGCAATAAAAAAATCTCTATTTCAAACTTTTAAAAATATACAAAATTAAAATTTTCTCTAT
AAATTGGAGTCAATCCTAGGAATGAAAATCACTACTACTAGTACTACTACAACAAAGTCATTTTAACCATCATATCAAAA
CAAACACATTTCTCCTCCCCTTTAGCCATGACTAGAAAAAAAGAGAACTATGCTTTCATTGAAGATGATAGTAAAAGAAA
AATCTCATATAATAAAGGACTGAAAGGGCTCTTGAAAAAATCAGATGAACTGAAAACACTTTGTGATGTTGAAGTGGCTA
CAGTCATATATGGCCCTTACAAAAATGAACCACATACATTTCCAAATAAGGATGTTGTACGCAATACTTTTATAATGTTT
AAGGAGTTGCCAACATTGAATAGATCTAAAAACATGGTGACAAAAGAAGAGTTCACCATGCGAAGGATCAAGAAGTTGGA
GGAACAACTTCAAAAGGTAAGAAAGGAAAATAGGGTCAAGGAAATGACAAATGAAATGTATGAGGTGTTCGAGAGAAAAA
TTGTTTCTGTTGACGTGAACCCTTCCTATCTCAACGACCTACGTTGTGTAATCAAGAAGAATCTCAAACAAGTACGTAAA
CTAATGATAAAAGAGGCTAATGGAGAGGGTTCTACATCGAATGCCCCTCAACCCATTGTTGAACCAATGGTACCCAGTAG
GAACAACTCTGAAGGACCAAGGGATCCTTCTCCTCTATTGTTTTCACAAATGTTTCCTCCAATTGTTCCACAATTGTTTT
CTCCAATGCCACAACGCATGGCTGTTGGAAAAACACCTGGACTGACCCATCCAATGCCGTCAACAATAATGGATTCTCTG
ATTCCTTCACCAACGACGGATTCTCTGATGCCTTCACCAATGATTGATTCTCTGATGCCTTCATTAATGATGGCTCCTCC
AATGTATTCTCCAGTGTCTCCTTCAATGACACAGCAAATGGAACCTTTATGGATATCCCTTCAATTGGTATATCAACATC
AATGAATAACAATCACAATTCCTCTGTTGACTTACTAGATAGTCCTACAATTTCTGGGTTGCTCAACTGGAAGGATGATG
TTGTGATGACTTTATTGGATGATCCGTTTTTTTAAAATATTAATGTGCAAGATCCAAACCACACCAAAAAATTCTAAGGA
CCAATATGTGTATTTTTAATTAGTACTATTTTTTATGTACATATGGTCAAATGGAGTATTTATGTCATTTACTATTTTTC
ATATCTAAATTGTGTCATTGGACTCTCTGAATAAGTTTCCCTTCATCCTCCTTTGAAGTGTCCTTCTGTCGTATTCCTTG
ATTTGTTTCAAAGTTTGTAGTTTCTTTCACTTATTAAATCGATGGCCAAATATTTTAATATTTATTAGATACTAATTTGT
TTATTTTTCATTTATTATTATTATTATTGAAATTGTTGTTGTTAGTATAATTTTCTAAAATGACCTCTTACACTTCGAAA
TCTAATAAACCAATTTACATATAGGGTAAAATTTTATTTTCAAACTTTCCGGTGTAAACTAGTAAAACATCTAATATTAA
ATTTTAATTTAAAAAATTTAATTAATTGTCTTATTTAATATTCATTTATTTTTTTTAAATATGGTGATAGTACAAGATTC
ATTAATTTTGTGGCTTTTGTATGTTAAAAACTTCAATAGTTCTATTTTAAGTTAATTTTTAGGATTGATGTTTGCACTCC
CAAAACATAGAATTGGATCATCACATTTATATTTTAGTTCCATTTTTCTCATTTTTTTCTCCCTTCGTGAAGTAGAGAAA
TTGTTCCTATGTTCGAAGTCTATTGGACAAAATAAATGTATCCCCTGCATTAGGAATATAATTTTTTGTGTTTATTTATC
AATTGGAAGACACAAATATTCAGATAAGAAATAAAAAAATAAGGCAAGGGAGATGATAATATATTAATAGGTAAAAATTG
AACTATCACGGTTAATAATACACAAAATTTAATATAAAAATTGAGATTTACAAATATCCTAAGGTTACTGAAACATGTCG
GTGAATGTTTTAAGCTTGTTGAAAAAAAATTTTATGATGTTCATTTGACCCGAATGGGGATGTTTATGTTGTGATATTTT
TTTCCCGTTGGGCCATG
>mtp_2842.scaffold_2
ACTGTCCCTCGTTTGACTTGGATTTATGCAAGAAATCAAGGAAAATGAAATTGACTAATCCAATTTTAACCGACCACGTC
TTCATCTTTCGAAGAGGGAATTTGGTACGGACTTTAAGAATTATGGCTGAACCCTGAGAGTGGGCTTCTTACATATCTCA
GGTTATACGAGAATTCAGGCCATTTGTAGTTCGAACGCTTGATTTGACGTACGATTTTGAAAGAATTCAAAAGTTATTTC
GATATCGAATTACGAGGAGACCGAAACACTTGGGAATAAGATTTAAGGGAGAATGTTGGAACACAGCCGAGTTTTCAACA
ATGATCCCGCCTACATATCCTCAACTCAGGGAATCAGGCTGCTTGTAGTTCGACTCTATCGGTTGAAAAGGAAATCTATT
ATGCAAGATAACCTTTGGTTTCGGAGAAGCGACAAAATAAATTGAGTGTGAAAAGGAGGCTTGCAACCTCTTAGTCATGA
GTGTGGCGAGCTTCACACCCATAATTAAGAACTTACACGGGCATAATTTCCAAAGCTCTTGGTGCATTATCACTCAGATT
GGAAAGCTTCTTCCGGTAGAGACCAAAAGTTCGGATGCGAAACTGAAACCAACAAACCCAAAGATAAGCCCACATGCCTT
CTGACAGGGGTGTGGTTTGATTGTGGTGGAAGTCGCTCCTCTGCTCGCGTCCTAAGAGTTTGGCATTCCTCTTTGGACTA
TGTCCCAGTTCACTGCTAAGAAAAAGTTCCACGTTGTGCTGCATCCTTTTTGATGTCGTCCGCACCTGTGGTTTGTTTTG
GAGAATTCATCCTTTCGGATGCTCTCGACAAAGACTGAGATAAAACTCATTAGCATAAAAAATGCTATTCAAATGGGAGA
CAGTATCTTTTACCGTGTTGACACTTAATTGTTCTCCTTGAACATTTGACGTCAACTCTATCGGGTTTGACGTGAAGCAA
ATAAAGTTTGTGTCTCATATTTGCAATATAATCTTCAATGTACTCTTCCTTTGATGTCAAAATAATAAAATAGGCGGATG
TAATATGTTGACGGTTCTCTTGAACTCGTTGTTTTTCCAAAGATAATGATGCAGTTGATGTTGATTTTTCTTGTGATGGG
TAAATTTTTCTCTTGCGATGCGTAAATTCCTTTCCTGCGATGTATGAATCTTCTCTTGCCATGCATGAATCCGTTTTTTC
GCGATGCATGAATCTTTTCCCGCGATGCATGAATCTTTTTTCGCGATGCATGAATCTTATCTTGCAATGCATGAATCTTT
TTCCGCGATGCATAAATCTTTTCCTCGCAATGCATAAATCTTCTCTTGCAATGATGGACCTCTTCTTTCGCGATGCATGA
ATCTTTTTTCTTGCTATGCATGACTTTTCCGCGATGCATGATTTCTTTCTCTTGCTATGCATGACTTCTCTGCGATGCAT
GACTTCTTTTTCTTGCAATGCATGATTTCTTTCTCTTGCAATGCATGACTTCTCTGTGATGCAGGGCCTCTTTCTCTTGC
AATGCATAACTTTTCGCGATGCATGACTTTTNNNNNNNNNNNNNNNNNNNNNNNNNNNNNNNNNNNNNNNNNNNNNNNNN
NNNNNNNNNNNNNNNNNNNNNNNNNNNNNNNNNNNNNNNNNNNNNNNNNNNNNNNNNNNNNNNNNNNNNNNNNNNNNNNN
NNNNNNNNNNNNNNNNNNNNNNNNNNNNNNNNNNNNNNNNNNNNNNNNNNNNNNNNNNNNNNNNNNNNNNNNNNNNNNNN
NNNNNNNNNNNNNNNNNNNNNNNNNNNNNNNNNNNNNNNNNNNNNNNNNNNNNNNNNNNNNNNNNNNNNNNNNNNNNNNN
NNNNNNNNNNNNNNNNNNNNNNNNNNNNNNNNNNNNNNNNNNNNNNCTCTTTTCCGCGATGCATGACTTTTCTCTCTTGC
TATGCATGAATTTTTTCTCGCGATGCATGATTGATTTGACGATGCCTCCCTGATACCGAGCGAAGATGATGTTTCACCCA
GCAACACAGGTGATCTTCTGGGTAGTTCTTTGGGTGGCGATATCGTCTGAATTGACAATACAAATAAAAATGACCCTCGG
AGTAGTGGTATCATCTCATTTGACAATACGATATAAATGACTCTCCGGGTAGTGGTATCATCTCATTCGACAATACAATA
TAAATAACCTTCAGGGTAAGAATATTATCATATCTGAGAATATAATGCAGATAAATATCTTCTAGATATCTTTAGTTGCT
GGAAGATAATAATATTTCTCTCTTCAAGGTTTTCATTTGTCTCATCTCCGAACATAATTGCACGTTCATTATGGACTTCG
CCTTGTTGGGAATTGAATGAAATAATGTTATGCATATTCCAAAATCTTTGATATAATCAGCATAAAATGTATCCTGCATC
CACAGAAAAAATGTCAATTTTGGGGAGCTCTTCACCCTTTTGACTTCTCCATATTTATTGAATGGAGGAATATGCTAATC
TTGAGGCGAGCTTATAGACCTGCATCCACAGAAAAATTGTTAGTTTAAAAGTGAACTGATCTGTATCGATCTCTTCGATT
GTCTGCTCCTTGTCTTGCTGTCTTCGGTTCATCTCTCCGATCTCCCGCTTCTTGATAGATAAGACAAAATATATTTATNN
NNNNNNNNNNNNNNNNNNNNNNNNNNNNNNNNNNNNNNNNNNNNNNNNNNNNNNNNNNNNNNNNNNNNNNNNNNNNNNNN
NNNNNNNNNNNNNNNNNNNNNNNTTTATGCAAATATAATTGAAACATGAAGGAAAAGTTTTTAAGGAAAAATAGATTTTC
AAAAGTAATGTTTGGAAAAAGTCACTGCCAAGTGTCATGTCACGTCAAGTTTAATGAACGTCATTCGAAGTTGGTATTTT
GAGATCTGTCTGATCACTTGTTGGGAAGTATTCAAAGTTGCTCTAAACTCTCGCTGAACCTTATTGAAATTTTTGAGGTC
ATCCTCAAAAATTTTTGTCCCAGTTAACTCTCTTGACTTATCTCGAACTGTTGGTGAGCAAACCACAGAATTTTTGATAT
CTTTTTCAAAAATTTTGTCCCAGTTGCAAATCTCAAAGTAATTTCAGTCCCAACTTTGTTGGAGAGATCTTCTTCTTGAG
AATTTTTGAGTCCCTCTCAAAAATTCTGTCCCAGTTTCTATCATAAAGAGAAATAGAAATCTTACGGGAGGTATGACCGA
ACCCTTGTGGCACCTACGTATCCCGTTGAGGCAGGAATCAGGTCAAACGTAGTTCCCCTCTCGAGGGTTGACAAAATAAG
AAATTTACAAAGAAACCGACCGAGGCCGACATAGGCCGCCTACGTATCTCATTTTGGAGAATTTAGGTCGAACGTAGTTC
AAGTACAAAGAAATATTTAAAGGGGATAAAAGGGTGACCGAGGCCGACATAGGCCGCCTACGTATCTCATTCTTGAGAAT
TCAGGTCAGACGTAGTTCATTACATAGGGGTAGATTCTAGATAAGGCGATTACAAGCAAGTAGAACGATTACAATGAAAT
AACAGAAATACAAGCTGAAGCTTTACACATAGTATCTCTTGACAGCATCTGAGTTGATCGGTTTTGGCCATTCGGTGCCA
TCCATCTCCGACAGGACTAAGGCACCTCCAGATAACACTTTGCGAACCATGTAGGGTCCTTGCCAATTTGGTGCAAATTT
CCCTTTGTACTCATCTTGATGAGGGAAAACGCGTTTAAGGACCAACTGACCAACCTCAAACATTCTGGCTCTTACCTTCT
TGTGGAAAGCACGAATCATTCTCTGTCGATACAGTTGTCCATGACAAACAGCAACCATTCTCTTCTCATCAATCAATGTT
AACTGATCGATCCGCTTACGAACCTATTCAGCGTCATTCAATTCAGCTTCTTGGATGATTCTCAAGGAGGGTATTTCAAC
TTCTGCAGGTATAACTGCTTCTGTTCCGTATACTAGCAAATATGGAGTAGCCCCAATTGATGTTCTGACAGTCGTTCGGT
AACCCAACAAAGCATATGGCAACATCTCGTGCCAACCTCTGCGATTATCAATCATTTTCCTCAAAATCTTCTTTATGTTC
TTGTTGGCAGCCTCTACGGCTCCATTCATTTGGGGACGATAGGCAGTTGAGTTTCGATGAGTAATCTTGAACTGTTCACA
TATCTCTTTCATCAAGTGACTGTTAAGATTCGATCCATTATCAGTAATGATGGATTCTGGTACTCCAAACCTACATATCA
GGTTGTTACGAACAAAATCGGCTACAACTTTCTTGGTCACCGACTTGTAAAAAGCTGCTTCCACCCACTTGGTGAAGTAG
TCAATGGCAACCAAAATGAATCTGTGTCCGTTAGAGGCGGCTGGCTCTATTGGACCAATGACATCCATGCCCCAAGCTAC
AAATGGCCAAGGTGAACTCATAGCATTGAGTTCATGAGGCGGCACTCGAATTAAATCACCATGCACCTGACATTTGTGAC
ATTTCTGCACAAACTTACAGCAATCATGCTCCATAGTCAACCAAAAATATCCAGCTCGGAGGATCTTCCTCGCCAAAGTG
AGCCCATTCATGTGAGTACCACAAACTCCGGCATGTATCTGTTCCAGAAGCTTCGCAGCTTCGCTGGCATCAACGCATCT
AAGAAGACCTAAATCTGGAGTCCTCCTATAAAGAATTTCCCCACTTGCAAAGAAATTGAGGGCCATACGGCGTATCGACT
TCTTCTGGTTAAACGTTGCATTCTCAGGATAAGTCCCGTCTTCTAAATACTTCTTGATGTCGAAATACCAAGGTAAACCA
TCCGGTTCCGCTTCGACATGTGAACAGTGGACAGGCTGCTCTTTTACCTCTATATCCACTGGATCAATATAACTTGTATC
TGGATGCTTAATCATTGACGCAATGGTGGCAAGAGCATCGGCCAACTCATTCTGTGTCCTGGGGGTGTGTCTGAACTCAA
TCTTGCGAAATCTCTTGCACAACTTCTGTATATACCGCACATACGGTGTGATCTTTAGATTTTTTACGGCCCATTCCCCT
TGAACCTGATGAATCAGCAAATCTGAATCTCCAATAACCAGCAACTCGTGAACATTCATATCAATTGCCATCTTCAAACC
GAGGATGCAAGCTTCATACTCAGCCATGTTGTTCGTATATTCAAATCGGAGTTTAGCCGCCATAGGATAGTGCTGACCGG
TTTCTGACACTAAGACCGCTCCGATCCCTTTTCCTTGATGATTCGCCGCTCCATCAAAGAATACTCTCCAACCAGGGTAC
ATTTCAGAAATATCTTCACCAACAAACGAAACTTCCTCATCGGGAAAATAAGTCTTGAGCGGTTCATACTCTTCATCAAC
TGGATTCTCTGCAAGATGATCAGCCAAGGCTTGCGCCTTCATCGCCTTCTGGGTCACGTACACGATGTCAAATTCACTCA
AAAGCATTTGCCATTTAGCCAACTTCCCGGTCGGCATTGCTTTCTGGAAAATATACCTCAATGGGTCCATCCTGGAAATA
AGATATGTGATATAGGAAGACAAATAATGCCTCAACTTTTGAGCGATCCAAGTCAAAGCACAACATGTTCTCTCCAAAAG
AGTGTAACGGGCCTCATATGGAGTGAACTTTTTGCTCAAATAATAAATGGCTCGCTCTTTCCTCCCAGTTTCGTCATGCT
GACCAAGCACGCATCCCAATGCATTATCTGAGACGGACAAATATAGCAATAACGGACTCCCCTCTCGCGGAGGGACCAAC
ACCGGCGGATTGGACAAATAGTTCTTGATGGCATCAAAAGCAGTTTGACATTCTCCGGTCCACTTGGTCGAGGCATCTTT
TTTCAATAACTTAAAGATGGGCTCACACACCACTGTGGATTGAGCTATGAACCGACTGATGTAGTTCAACCTTCCTAAAA
AGCTCATCACCTCTTTCTTGGTCTTCGGAGGGGGTAATTCTTGAATTGCCTTGATCTTGGAAGGGTCAAGCTCAATGCCC
CTCCTGCTGACTATAAATCCCAACAACTTGCCAGCTGGCACTCCAAAAGCACACTTGGCAGGATTTAACTTCAAATTGTA
TCGACGCAAGCGATCAAAGAACTTTCTCAAGTGGGTCAAGTGATCCGAACTCTCGCGGGACTTGATTATGACATCATCTA
CATACACCTCAATCTCCTTGTGAATCATATCGTGAAAAATGGTCATCATAGCCCTCATGTAAGTAACACCGGCATTTTTG
AGACCAAAAGGCATCACCCGATAATGATATACACCCCAAGGCGTGATGAAAGCTGTTTTTTCTGCATCTTCTTCGTCCAT
CAGGATCTGGTGGTAACCCGCATAACAATCCACAAATGACTGCATCTCATGCTTAGCACAGTTATCAATGAGAATGTGAA
TATTTGGTAATGGAAAGTTATCTTTTGGGCTAGCTTTGTTGAGATCTCTGTAATCGACACAAATTCTTATTTTTCCGTCT
TTCTTGGCAACCGGAACAACATTAGCTAACCACGTCGGATACTGCGTCACTTCCACTACTTGGGACTCGATCTGCTTTGT
AATCTCCTCTTTGATCTTCAAACTTAACTCAGGCTTGAACTTCCGAGTCTTTTGTTTTACTGGACTGAAATCTGGATTGA
TCGGCAACTTATGGGACACCATATTTATGCTCAGCCCTGGCATGTCTTTATAAGACCAGGCAAATACATCAATATACTCC
CTGAGCAAACGAACCAAGTCTCCTCTTTGGGCTTTCGTCAGATGGACACTGATTCTTACTTCTTTAACACATTCCTCATC
TCCGAGATTTACAGTTTCGGTTTCTTCCAAATTTGGCTTGTGTTGGTTCTCGAATTGTCGAAACTCCTCAGCAATATGTT
CGGGTACCCCATTTTCTTCTTCATATTCCTCACACTCATCATCACCTGCCTCATTTTGTTCACTTGGTTCATGACATGAC
ATGACATTGGCAGGTTTTAAATTATTATTACTGAAATCATAAATAAACAGAGTTAGGAAAGTAAAATATAAACAGACAAG
TAAACAAACAAATTTGATAAAAGAGGCTTTTCATTTAAACTGAAAGACAAACATAAACTTTGGCCACGGCCGAGGGCCAT
TTTGCCTTTTTAAACATCACAAGGGAATTTAAAAGCTTTAAACAAATAACAGTTGCATAAAAGGTGGGTCTCGAGCCTCT
TCCGGACTACCACCGATTTTTAAAAACAAACAAAGACACATGTCTTTTCTACCAATCTGAGCGGGAAATCAGGAGTGCTG
TGGAGGTCCAATTCTGCAGTTGTTCATCAGGTTCTGCATCATGAATGCCTGATGTCCCAGCTTCTTCCTCAATGACAGCA
TTAATCTCCTCAAAAAGGCCACAGATTCCTTCCCCGAGACCATCATCATTGACATATCCTCGCACCGGGAATGACTGGTA
CAGATGAGGAATTGGCCTGGCCAACGCTTGAACAACATTCTTGTTCTTCATCTCTGCTTCGTCATCTGTTGGGACATATC
CCAAACCAAACTTTGCTCCTTTGGCGGGAATTTGGATAGGCTCGACGATTCCTTGGAAATGCTTCCCCAATCCAAAACCT
GGTTCGAAACCATTCTGGAGCATAACAGTAGCAATCATCTTGTGCACGGCAGGCATAGGAGGTTGCGAAGCCAAATCATC
ACCGGTGGCATTTACCAGCTCCACCGTGTAGAAATCACAACCTCGAGAAACCTCGTGAACGACCGGTGAATACCCATCGG
AATGACTCCCCTCACCATGGATGACCAATTCCTGATCCTTCCAAACAAATTTCATCAATTGGTGAAGGGTAGAAGGCACA
GCCCCAGCCATGTGGATAAACGGTCTTCCCAGAAGCAAATTGTAGCTGGTATTGATGTCCAACACCTGAAACTCCACATT
GAATTCTGCAGGCCCCATCTGAACATCCAAATTTACTGCCCCTATCGTGTCTCTTTGTACTCCATCAAAAGCTCTCACAT
TGACCTGGTTTTGTTGAACCTTTCCCAAGTCGAATTTCAGCTGCTTGAGAGTCGAAAGCGGACATATGTTGAGACCGGAC
CCATCGTCGACCAAAACACGATTTATAACTTTTTCCTGGCACTTGATGGTGACGTGCAGAGCTTTGTTGTGCATCCTCCC
TTCAAAGGGCAACTCTTCGTCACAAAAGCTGATTCGATGTCCCCGAATGACCTGGTGTATCATGGCTGCTAGATTGTCGC
TGTTAGTACCCACAGGCACATAAGTGTCATCCAAAGCTCTCATCAAAGCCTGTCTATGCAACTGTGAACTCATCAATAAA
GCCCACACAGAAATCTGAGCTGGTGTCTTCTCCAAATGCTTTACAATTGAATAATCTTTCGGCTGCATCTTCCTCCAAAA
CTCTTCGGCCTCGGCTTCACTGATCGGCCTCTTTGTTTGGTCCTTTTTCTGCCCTCCTTGGGCCAATTCTTCTGGTGTGT
AGCACCTGCCGGATCTGGTCATACCCTGGGTAACGGCCGTTTCAATCACAAACTTTGGTCGGGTAAGAGTTTCTCGCGGC
ACCAAGGCAACAGCCTTCTCGGGTGTCAGAATCACAAACTCTTTCTTCTCTCTAATACTCAATGAAGCTACAACCCTTTC
TAGTTCATCAGGAGCAATCGGAACTATGGCCTTTGTCATGCACCAGTCATCATCTGTCTCTATCATATTGATAGTGGCGC
CTCCATGATTTGGCAAAGGATTACTATTGACATTGGGCGCAACCGTCTGAAGAGAGACCACATTCTGGTCGATCAGGTCT
TGAATCTTATGCTTCAGGTTAATACAATCTTCAGTATCATGTCCAACACTGTTGGAGTGATACGCGCACCTCTGATCAGG
CCTGTAAAACTTTGAGCTAGTGTCAACTGTCTTGGGCCCCACTGGATGAATATATCCTGCTGCAGTTAATCGCTCAAACA
GCTTTGTTCGACTTTCAATAAGCGGAGTGAAAATTCTGGCGGGCTTCTTCTCAAATCTAGGACGGGATGGATCGTAATTG
CCTTGTTGCGGAGGAGGCATTTGACGATAATTTGGAGCGTTTGGATGGGGGGCTTGATATCTGGGATATGAGTTGGTTTG
GTAGTTTGGTTGTGGAGCTTGGTAGTTCGAGGGGGCATTTTGGTAAAGTGGAGCTGGGGTTTGGTACATTGGGGGAGGCG
TTTGGTAATTTGTCTGAACGTTGGCACAGTTGGGGACGACATTTCGGTAGTGATGAGATGGAGTTTGGTAAACTGGAGGG
GGAGTTTGGTAATTAGGAGGGGGTGTGTTTTGATAGTTGGGAAGAGGGGCATTTTGGTAACTGGTGGGAGGGGTATTTTG
GTAATCAACCTGTGCATAACATGCCGGGTATAAACTCTGTGAAGGTCGAGAACGACCTTGGTATGATGATGACTTCTTCG
GGGTCTTCCTCCCCTCATAAGAGATAGAGGACACATCCTCTCTTTTTTTCTTCAACAAGCCCGAAGATCCGGGCGAGGCA
GCTACACGGGCAATCTTCCCGGTTCTCAATCCGTCCTCGATAGTCTCACCTACCTTGACTATCTCAGCAAATTTTGCTCC
AACGAGCAACATGATTCTGTCATAATATTCGAGCTCCTGCACCCGCACAAACACTTCAACAATTTCCTTTTCTGACATGG
GAGGTCTAACTCTAGCCGCCTCCTTTCGCCATCTATATGCGAATTCCCTATAGCTTTCGGTCGACTTCTGCTTCATCTTC
TCCAAGGAGTAACGATCAGGAACGATCTCCACATTGTAGGCGAATCGTTCGATGAAGTCCTTAGCCAGAGCATTCCAGCT
AGACCACTGTTTCGTTTCATGAGACGTAAACCACTCTAGAGCCTCTCCGCTCAAACTTCGGCTAAAAAGCCGCATTAACA
AAGCTTCGTCTCTCCCAACTCCCACGAGTTGGTCACAGTAGGCCCTCAGGTGCGCTAAGGGGTTTCCTGTTCCTCCAAAG
ATGTCGAATTTCGGCACCTTGAACCCTTCCGGGAGGTCCAAATTCGGATGAATGCATAGGTCTTCATAACTCAACCCGGC
AACCTCAGGAATGCAGTTCAACTCCTTCATGGCTTTTCTAATTTCCTCCTTCATATCTATCTTGGCGGTCTCTTCCTTTG
ACCTCCACTCTCTCTCCCTCTCCTCATAGTGGTCGAGCTCCGAACCATGGGCGTCATGCTCGTTGGGGACGGGTATTTGG
AAGGTGGCTTTTTGTGGTAGTGGTGGAGCAATGGAGGGACTTTGAGCATTTTGAGTGGCTTGGTAATTTTGAGGGAAAGT
CTGGGGGTTGGTATGTTGATTTTGGTAATGGAGGGGAATGTGCGGGCGGTTAAGATTTTGGCTTTGAGGGGGTAGGCCAG
TTTGGTGGTTTGCATTAAGGGGAGGGAGTGGTACTTGGAGGTTGGTATTTTGAGGAGGGGGTGGTGTTTGATAAGAGGCT
GAGGCGTAGTGGGGGTTTTGGGTGGTAAGGTCAATGATGGAAGGATTACGAGCGGGACTCGAAGGAAGGTTTTGAGCTTG
TTCCACGTTAGGAGGAGGAATTTGAACTGGAGGTCTTCCGTCTGGTGGAGTGTTGACAGCAAAAATCGGAGGTGGCAAAT
CTTGTCTCCTCTGCATCTCGACCCTCATCTCTGCAATTTGTTGCATCAACTGTAGGATCAGTTCATTCTGATCAGCAAGG
GCTGGCTGAGCCACCACGACATCAGTAAGACTAGGTTTTTCGTTGTTGTCACTCATTGCTGTTTTTCCCTTTTGTGAATT
TTGGCTGGGAAAGGAATCTGTAGGCCCTTTTGATCTGGTAAAATAGGGATGATCGGCCAGTGTATCAACACAGATCAGTT
CTAACTACCTGTAGAGAAAAACAACTCCAAGGCAAATCTGTCAGTATTAGTTATGGCTGAATAATGCAAGATATCACATA
GAAAGAAGATAACACATAAAAGTTGCTTCGTTTGAGGACACGTTAACCCACGAGTATTGGGGACTGATTTTTTGAACAAG
CAGGAATTTGCTCATTTTATTTTGGGGCTAGTGACTCAGAAAGGCTAAATTGCGTTGAGCTAAGGTCCTCTTGTTGCATC
TTCCGGCGTTTGTTAATCTGAACTCAATGTTTCCTTGTAGAATGAAAGAGGGGGAAAAGAAAATTTTGAAAAGATAGGGG
TCGGGCCTTGAAAGGCTGCCTACGTATCTCCGAAGGAGAATTCAGGCCCTACGTAGTTCGAATATAAAGGAAATTTTCAT
TTTCATTCATTCATTTCTGGTGATTACAAGGAAAGTGAAAAACAGATAATAAAGCTCCTAAAAGATAGATGGTGCCTCCA
TCCAAGCCATCTTTCTTCGGATAGTTGCATTAATCATGAAGGGGTAAACTCGTATGCTTCTAGGGCAATTTCTCATTCCC
TTCTTTCCACCGTCCCTGTAGAGGAGGCCTATAGACAATTTTCTCTCCAGTATCTTCTTCAGTAACTCCAATATGAGTGT
CTTCGGGATCACTGTTGGTGGTCTCTTGGTTAAAGAAATAGTGTTTTCCACGTGGCTTCCGAAGCGTCAGGGTCATATTT
TTAAGGGCATCGCGTTTCTTCTGCACAACAGTTGTCTCTTCATCTATAACAACACATTTTGTCATCTTTGCTGCCAACTC
TGCGTCTAGTGCCGCATTTGCTACTCGTGCGATCGCAGTGGCAAACTCTACTTTCATTCTCTTTTCTCTAGTTTCTTGGA
TCTCTTGCCTGAGCCATTGCAATTTCATCCTCAAATCTTCCTCAGTTAGCTCTATGTCGATACCCTTGCCCTTCTCCATC
TTAGCAGCAATTTCACCTTTTCTGAGATGATAGAGTAATATTTTAGGATTTGGTAGTAGGATTTTATTTCCGACTGAGGA
ACTTAAGACCCGTGGAATTTTGGTCGGACATTTGGGTAGTGACCTGTACTTGGTATTGTAGAGATTTTTTGGAAATTTTT
TGCAAAGGAGTGGGCTAAAATGTCCTCATTCAAAGCAACCATATCACATAAACAGTTAGATTACACAAGCATATATCGCG
CGTCCTAAACAAGTAGGGGGCCCTTTCGTGCCAAGGGTAGGCCTAGCGTATTTGAAAGATGTATGTGTAGAATTGAACCA
TTTTGTTATCCCAAAGCAAATTTCGCATATAAAATGACGTTCAAGAAGCGAAAATAAGCAGGGGAAGTAGGGAATAAATG
AAAAAACACAAAGGAAAGGCCCACGCAGGGGTCATTTGAAAAGACTACCAAAATACAAGAAAGGCAAGCCTACGCAGGGG
CAAGTAACAATAAGTACATATAGTAAAACCCACGCAGGGGCGAAATCCGCTAAGATGCTCCCGATGGCCCCGCATCTGAT
CTGCTCCTATTGTTCTGTGTCATGAGATGCTGAAGCCTATATTGAATCATTAGCAAGTATCCTTCGCTCCGGCGGCCTTT
CTCTTCCCAGTCTTCGAGACACATTCCGCTTTTCTTATCTCCAATCCATAAGTTAAGCTCTCCTAAATTGCTTCTCAAGC
TTTCTAATTCTTGAGTTACGCTCTCGAGGGCGTACTTGTCTTCTTCTTGCTTTCGGAGAAATTCCTCGTGCATTTCCTGG
GCTTCTCTTTTTACCTCTCTTAGTTCTATCAAAGCTTTGGACTCTTTGTCCTCTATACTGCGGTAAATGTTCGGAACTGA
GAAGGAGATCCCCTGTATATTGCGCTTCAACCAAGCTTTGTAAGTTTCATCGTACCCCGCATTAAATCGATCTATGGCAA
TAGTGTCCTTGTTCATTCGAACTGCTCTTTTCCATTCTCTCAGCATCTCTGAAGCCTCAGGCACTCTATCATCCCCGATG
TCGAACACATAGATACGATAGTATGCTTCTGGAGGTGTAGTCTGTCTTCTTCCGAACTGCCTCAGGACCCGGATGGGTGC
ATATGGGCGAATACCTCGAATACCTGGCAGAGGAAGCACAAGTTGTCTGTCGCCTCGTACTATGACATCTTTCGAGATGA
AACGGTCGAACATCCACTGGATGTTTTCTTCTCTCAACTCAGAAAAAATTTGAGCCCATCTTTCTCTGGTTCTTCTTTTC
TCTAAGTCTGCCCAGAACAACATGTCATTCAAACTCTTAAGAGCGTTATGCTCATCGAGGGTATGGAGTTCTTGAGTTCC
GTGTCTCTTCGCCAAGTGACTCATTATCCACCATTGGAGGAGAAGGTTGCAACCCTGAAAATAACGATGCCCTTCCTTGC
ATTTTCCCAAAGCACGGTACATGTCGGAAAGGATGACAGGTGTGATAGGATAATACTTTACTTGCCCTTGGTTCAGATGC
CCGTGGAACAGAGTGTGGGCAAGCATTATCACTCGGGTGTTAATACTGAGGCTCGGGCCGTGTGGGAAAACCATGGTGCC
TAATAGTGCGATGGTAAATGCCAAAGGTCTGATCCCGTCCCATTCTCTGTAAGTGACCCTGAACTCCTGGTTGTAATTCA
CATAAAAGCTCGCATCCCCGAATCTAACATAGAGATCCATGAAAGAAACGCTAGAACCTTCGGCCCAGTAAGCACAATCA
TTTCTTAATCCGAGCCAGTTTACAATATCCTCGAGGGTAGGCTTGTTAGGGATTAAGATGTTTTCTCGTTTTCTCACTCT
TCCTTCAAGCCCTGTACCGACTGTATCTATTCCGTCCCGAATTTCCTCAATTGTCGGGGTGATTTCCATGGTTCCAAATC
GGAACACCATTTTCTCGTTGTCCCAATAACCTGTGAGGACTTCAATCAGCTCAGGCCACCCGACCATATTGATGAGTTCT
GTTAAAGCCCCTATATATTTGTTGAGGGCTCTTTTGTGAACTACAGTGAGGTCGTTGTACCACATCTTGAGCAGAACTGG
GACTTCCACTACCATGTCGAATTTGGGAAATCGATCCATACCTACAAAACAAAACCCGGTTAAGATTCCCCTCCCCCAAA
TAGGCAACAATTAGGTTTCCATACATACATCTTTCAAATGTCAAACAATATGATATGTCGTTAGGTCGTGGACCTTGGAC
ATGATTTTGGTGGTTTTACTAATGGACTTAATACGCCTTGGATATTAAGCCGTCTTAGGCTAATGCTTAGATTTGGATTT
GGTTTCGCTCTACTCTAGGTTGACTAGAATTGGGGTTAGAAAAGACGGTTACCCGAGTCGGACGAACAACGGGGTGAAGT
CTAATAAACGACGTTGGATGACCACAAGCCAACTATTCGTTTATCACTTCTAAAGAATTTAACTTGTGTTTTTCTGAAGG
ACAGCCGTGGTAAGCCACGTAACCGCCTTTTTTCCTAATGCAGTCTATTTGCCGTTTGGCGGAATCGGGTGTCATGAATG
CCACAATTAATATAAGATACAATAATTTAAACAAGTAAACAGTTAAACATATAGCCAAATAACTAATCTTAAGGTTAGAA
CCATTCAAATCCCCAGCAGAGTCGTCATTCNNNNNNNNNNNNNNNNNNNNNNNNNNNNNNNNTGTTTTATTAAGAAAGTA
TATTTTTTGATTGGTTTTAAGAGTCGCCACTTAATTTTTAAGAAAAATCAAGAAAACTATTGGTTTCAAAAGACTAAAAC
AGTAAATCTATTGAAAACTATCAAGGGGGTTCGAGATTCCTATTAATATTCTAGGAAGGTTTTTAAGGCACCTAAAATAT
CCGCTAATGCGGTTATCCGACGATTAACTATTTGGCTAAATTTATTCGACTTAACTTGATTGAACAAAATTTGTAATTAG
GACCATTTTAAGGAAAACAGAAAAATGTCGCAATATTATTTAAATGAAGTATTTTGTAAACTTACGTATTTATTCATTTA
TTTATTTTAAAGTCGAGTGAAAAACGGCTAATTTAGTTAGGTGATTAATTCAAAAATGGGTGTCTTTTGGGGATTTGAAT
ATTTTCGACCTTAAGACTAACAAATATTAACAAGTAAATAAATATAATAAAAAATGAATAGGGAAAGAGACTTGGGCCCA
AATCTGGTTTTCCTGTCCGCCTGGGCCAGTATTTGGGCCCATTTTCGTTTTGGGTCTTTGGCCCATTTTAAGTCATATGC
ACCTGTCCTAAACTAATCTTCGAATTTTGCCTTTCTTTTGGCTTTTGGCCCAATCCTTGTCTTCTTGTACCTGTCTTAAT
AACTAACAAATAATAATAACTCAAATAAAATAGGCTTAGGCCCAAAAATAACAAAATACAAATTTCTTTCGTGCGAAAGT
GGGCCTTTGGCCCAATCTTTCATTTCTCTTCTGCTTCGAATTCTTTCCACTCTGACACCTGTACGTTGACTTTCGGAAAT
CTGTTCTTCGATCCTCTAGATGGCTGACTCGATGAGGGACAAAAATATTGGGTTGGACCCCAACTCGAAATGCAGGAGGA
TGAAATAGAGTCCATAGGACTCGTATATTAAAATTCCATGCAAGAAAGGACAAAGAGAAAAAAGTAAAATAAAATTAGCA
CAACACATATCAAGCTAAAATAATTAGACAAAGTAATGACTCAATATCAGACTAACACTATTAAAGAATAACACGACTAA
GTACAACTTGGGAATTTAAACCAGATCAACACTTAACCAAAGACTAATTACCGCTCATTCCGGATAGCCAAAAGGTTTTG
CAAATGATGGGTCTTGAATCACGATTTGTTAAACAATAATAGTCACCAAGAACAGATAGATAGGATAATTAATCTAACAG
ATTTTCGACTATTAGCAAACACTACCTATTAAAAATGAGACCACGTAAATAGACCAACAAGGCTAGATATCATGAAATAC
TTCATACAGTGACCAGTTTAAACTGAAACAGGGAAGTGAGGAGTAATTCATTGCTTCATATATTATTTAAATTGATAGGT
ATGCCAACAGTAATACTCTCCAGAGCAAACAAAATTCACTTTAATAAACCAAGAATAAATCGGAAAACATATAACAACAA
GAAAATAAAAATAAATAACTAATAAAAAAGGACAAAGTAAGGAAAAAAAAGGAAGTGGTCAAGCAAAATTGATGAATACA
AAATAAACAACACTATTCTGAAATATCGAAAGAGGTTGCTTAGCTTTTAGGGAGCAGCGTATTTGACGGAATACCATTTC
ACTATGAGTTGCACTCATAACAATACAAAGAGTCAACTTACGAATTCACCGCCTAAGCTATTTGACTCGAACAGACAACA
TGGTTCAAAGAGGAAACCAAGAAGATGGCCAAGACTAATCAAGGCAACAAACGACGATTCATATTTGAGCACGTCAAACA
TCAACATATGAGATTAAAATAATTTAAGGCATTGAAAATGCGAGCAGAATTGCCAGATCTATATCAACATGATCGAACTT
ACCTAAGTAACTAAAACAGACCACGAAACAAGAACTAAGCGGGATGGCAACCAATAGTCGATAAGAGAGACGAATGAACC
ACACTATTTAAAACATGTAAAGAGGTCTCGTATTCATGTTAAGAACACAAAATTAAGAGTAAATCAAACTGCTTTAAAGT
CTGACAGAAAATTTCACATTAAACTAACCATTTCGAATCTTAACAGCTAACTCTAGAGCAGATAATAAGACTGAAAACTA
AATCTCACATAGCAAAAATTGGACTCAAACCATACCAAACAAGCAAGATGAAGAGTCAAATAAGAGAAGCAAGAGCTTAA
AATAAAAAAAAAAACTTAGCCGCATTTAGAATATTTCGCTAATATTCAACCATATGCAATACCATATCAAGAACATGTAA
CAAGCTGATAACGAAATTGATTCCAAATAAAGACCTTTAGGATAGAAAACAAAACAGAACACGCCTCATTCGAAAAAGAA
ACTGAGAAATAGTAATAAAAATGTTACCTTTTCCGGTGCAGCGAGATGAGACGAAAACGAGCAGGGGAATGACGACGGTT
TTCACCACATAATCACCAACGGAATAGCAAGCAAAAAACTTAATTTTCCCTTTTCAAATGTATGTATTTTGTGACTAACT
TTTGAACTATTCTCTATGCCTTCTTAATATATTTAGTATGTGTTTTGCCTACCCTTGCTCAAGTCGTTCTTTGTATTTCG
CTAAAAAAAATAAAATCCCCCCCTTCCCCGTGAACAACAAGCAAATATATAGAGGGGAAAATAGGGTTCGGATTTTTGGG
GGGAATTCTGATGAAATTAGGGCAGATTCAAAATTCAAAACTCGAAAAATTCTTTTCCCAATTCGGGGGAGACATCCTTT
CTCTGCAATTTCGACTCGATCCGGAAGAGGAAAGGGAAATGGGCGATTGGGATCGATCTTCCGTCCTTGGGACTCGATGT
GGCATCATCTCGCAGTCCCAAGGACGAAACCATGCTGCCCTTGCTGCTGTACGACGCCTTTGGAATTCTTGTCATTGGCG
TGAAGAAGATGAACAGGAGTGGGGTCTGTTTTGGTGAGTTGTACGCGTCTGTTTTGGGTTTTCTTTAGAATTGGAAAGGT
GGGTCGGGTCGGGGGAAAAGGGATGGGCTGGGTCGGTTCAGGGGGTTGGATCGGTTGCTGTATTGGGCTGGGAATGTGGG
CTGAAAAATGTAAAAATAAAATAAAATAAAGGCCCCTTGGTGATTGTTTAAATAAACTATAGGTAAGGTTAGAGAATGGT
TAAAATTGCAATTTCAAACGGGCTAAATGGATTACGATTATAACCATCCAGAGCTAAAACTTAGCCAAATTGAGATAATT
GGCGAATTCGGTCAAAAGCTAAATAAGATGGATTTATATAAAATTAATTAATGAGCTTCTTAATTTTAACGAAATGAAAT
AATTATTTTAGATATAAACAAATAACTCAAAAATATAAGCATTAAACTAACTAAACCAATTAACCGACTAATTAAGCAAA
AAATAAAATCTTTCGAAATGAATTTTGAATACTTATAAAATATACTAATTATNNNNNNNNNNNNNNNNNNNNNNNNNNNN
NNNNNNNNNNNNNNNNNNNNNNNNNNNNNNNNNNNNNNNNNNNNNNNNNNNNNNNNNNNNNNNNNNNNNNNNNNNNNNNN
NNNNNNNNNNNNNNNNNNNNNNNNNNNNNNNNNNNNNNNNNNNNNNNNNNNNNNNNNNNNNNNNNNNNNNNNNNNNNNNN
NNNNNNNNNNNNNNNNNNNNNNNNNNNNNNNNNNNNNNNNNNNNNNNNNNNNNNNNNNNNNNNNNNNNNNNNNNNNNNNN
NNNNNNNNNNCCATGTACTGTTAATTTTGAACAACGGTTGGTTTGTATATCTATTTTTGGTTGTGCATATTCATGCGTTA
TAGTATATCTTTTAGGTTTTATTTATACTTAGATCTTTCCCAATAGTTATCTTTATTGTCAAATTGGGTGACTTCTGCAA
TTAATGATTTGCTAGAGACAAAGTCAATGTAAGATACTATGGATAGTTTGGTTGATAAGAGGTGACTGATATGATCCAAA
TAAATTAAGTCAATTTTAAAATGATCCATGATATTGAGTGTTAATATTTTCATTAAGTTGTTGTAATTCCTGTAGAGTCT
AATGCATCAAGTTGGTATTGATAGTTGTTTTTTGTTTGGTTGACATTTTCCATGAGTGGAAACTGTTTGTCTTCACCTTT
TCATTTGTTAAAATGAGTATGTATGAATTAGCAGATAAATACATAATGGACAAGCTTATGATACTACGTGTGTGCATGTT
GACATCTTCCTGAGAGTGAGTGTTTGATTCTGAATCTTAAATTCTCTAGTTTCATTTATACTATATATTTCGGGGATCCT
CTTTTCCTGAATTGGCACAGATAAATAAAAGAAATGATTACCATTGTCAAATAGTTTTCATAAAATTATATATAGACTGT
ATAAATTATAATTGAGCTTAAATGTTGTCATGTGATAAGGTGTCGCTTCTATGATTCAAGTTCGTGTCAAGTCGAATTCT
TGCTAGGTAAAAGAGTGAAGTCTGAGTTTGTATGATGTTGAAGTTTCGTACTCCTTGAGGATAAAAAGTAGTTTAAGTTT
TTTGTGATTTGATAAGTTTGTATTTTACCTACTTGTAAGTTTCTAAGCTTAAACTATTGTGTTTTCAGAGAGAAAAAGAA
GGCATTTATGATGTTTAAGCCTTGAAAAGAGTATTTTCATAATTTACAGGCGATTGAGTAGAAACAAAGTAAAAAGGTTC
AAAGTTGAAAGTGATCAAATAATTTGTTGCCATAAAGTGATGTAGATGTCTTCGCATGTCCACATGCGGCTCCGCATCAC
TAAATTACTGAATTGCAACTAGAGGAAGAATGGTCGCAGAAAAAGGCTGGTGTGGTAAACAGATGTGGTGCAACTCTTAA
TATGGAGATGCATCTCACTTACATTTCAAATTAAGTCAGAAGCGACAATTTCACCATACTACTAGATATAGGAAAACATT
TGTGACTGAAACAACAAATGCAGTGGCGCAGTGCGTGTGTGAGACCTAATTGTATTGACCTGGTCGGTTATTTTTGGAAA
CTTTTGTAAAGTTGTTATTTTACCTGTAACATCTCGTAACTATAAAGAACTAGAAGGAAGTTTAAAATCTGGAAATAGTT
ATTTTGGGAAGAATTTAAAAATCTGGAAATTTGGGTAAAGGTGTTAAAGTAAGTTTTTGGTCAACTTTAAACGGCCATAA
TTCCTAGCTCAGGATGAGTTAGGTATGATTCCAGATATGGTTAAAAATCCCGTGTAATGATCTTTCCAACGCCGCCAATT
TTGCGCGATTCCGAGTTCGTATGAGTAAGTTATCCCCTTCCGAAGTTGAGATGTTCGAATAAGGAAAGTCCAATCCGGAT
TTTAGAAGGATAGATTTGTCTTTTCCCTACCCAATTAATTTAATTTGTTTTAGTGAATTAATTAAGGTTCAAATCAGAAT
GAGATCAGTTTGGTCAATTGGAAATTCACGCTAGGGCTTGGAGAAAGGAGAAAAGAGAAAAGAGGAGAAAGGAGAGAAAA
AATCAAGGTTTGCCAAGAACGATTGATTTTTGGTTGTGGATTAGCCAAGGAATTCATCTTACAAGGTATGTGAGTTTTTC
ATAGCGTTGGGTTCATTCACCCATGCGTCAAACATGTTTCGTTCAGCAGAATTCGTCCTTAAAGAGTTTGAAAGTAGATA
TTCTTGACATGAATTCTTGAATTTGTATGTTGTTCTTGAATTGGGTTGAATTGAGGAGTTTCTGAGATCGTTACGTTGAG
TTTTAGAGTTGTTCTGAGTTAGGTTCTTGAGTACACATATTGGGTATTGGAATATAAAATGAATTCGAGAACAATAGTCG
AGTTTAGGTGAATTGGGGCTGAAAAACGAAGAAGGAAAAGTCGAGCAGGATCTGGCACGCAAGTCCGCGTCGCGGACTTG
CTCCCCCAGTGAGCAAAAAGTTGTTCCGCGTCGCGTTCAGGACGCGGACTCTTCTGTCTCAAAATTTAATTTCGTGAGTA
ATTATTTAAAACAACTCCGCGTCGCGGACTTGTTCCAAGACGGTGATTTCGTGACTTTTCTCATATTTAGTTATTTAAGA
TCATTCCTAAACATCATGTGATCCTTCCTATCACAAATCAAAATCCTTGAATCCATAATTCAATTCGAGGACAAGTTAAG
AGTCAAGTCAAAAGCAGTTAAGATCAAAGTCTAGAGAAGTTCTTAAAGTTTTCCAAAAGTCTTTTGCAAACGTTTTAACT
TTGTTTTAAGACTTAAGTTTTGAGTTCAGTAAAGAGTAAAGTTGAATTTCATTTATTCAAAAGTATATGGGGGCTAAGTA
TTCCCAAAGAGATTTAAAATGTTTTCACATTTAACCAAGAACGGAAACTGAGATTTCCAAAGAGCCTTCGGGCTACTTTT
CAAAAAAGAGTAATCGTTTTCTAAATGAAATAAGAGGGGAAACTTTGATTTCCAAGATAGCCTTTGAGCACTAATCTCAA
ATCATAGAATAAGTATGTTTTTAAACATAAGAGCTTATATTATTATATTTTTCGGAGTAATATTGAGCACCGATATGGGA
GAGAGTTCAGACAACTCACAGCCCCCATAAACCATGTAGCCATCATGGGTAGAAAAGGGTCATACTTTTTAGATGATTCC
TTTAGTGTTTTTTAGCATAGACTAGTGGATCCACTTAGTAGTTCAGGTCTTATACTTGTGGCAAGGTATAAGATGCTCTG
GCAGCGTGAGAGAAATCGTTATATCATCACAATAGCTCTTACGTGATGGTTGTCGGTTAGAGAAACTCCCACAGAAGTTA
TCGTATTGTTATATACATCAGTTTATTGTATTTTTAAATACATCTCAGAGTTATTTGTATCTTTGCATACATACAGAGTT
GACATCATGTTTTAAACAACTTTTCTTTATATTGCACTTGTTTTAAACTGTTTTATATTGAAATGAGTTCAGTTATGTTG
AGTTGAGTTGAGCCAGGTAAGTTCTTCAGTTCCTTTCAGATTCTTTTCAAGTCTTTGTTGTTTTAACATTCCAACTCGCA
TACTCGTACATTCAATGTACTGATGCTAGTTTGCCTGCATCGTATTATGATGCAGACGCAGGTAACTAGGATCGACACCC
AGCGTACTGTTGATCCAGTTGAGTACTTCAGAGTCAGTGGTGAGCCTCCTTGCATTCCGGAGGACTCCTTTATTGCTTTA
AGTTCTTTTCAATATTTCATTGTTAGGATGATCGGGGGTCCTGTCCCGACATGCATCTCAGTTGTTTTAGAGGTTTTATA
GACAGTCAGATGTTAGTTCTTTAGTCTTTTCATTGCCATTATTCCATGTTGAGACTTGAGTTTGCCTTAATGGCCAGTTG
AATGTTCTTTTTTAACATTCTAGTTTATCATATAAACTTTTTTTTTGTTGAGTTTAAGTCTTCCGCTGAGTAAGTAAGCC
AGGCCAAGGGTTCGCTTGGGCCAGCAATGGTTCTTGAGTGTCAGTCCCGCCCAGGGTGTAGGATCGGAGCGTGACATTAC
CCCTCCTGATATTGTCCCCGAATCAAACTCAGATTTGTGTTTCGATGATCCCATTTTATATAGAACGTCAAGTATAGTCG
ATTTTCAAATATGATTTGTATATACAGGATTCCGAATGAATCCTGATGGTCCTTTCGATGTTTTGAGATTTGGCTGATTA
ATCTAGTCCATGAGTTATATACCCTTCGTATTTGTGATAGGCCTTCTGCTTAAGCGACCTTCACTTAAGCCAAGGCTTGA
TCTCTAAAGCGAAGGGCGTAATTTAGCAGGGTTAGCTTAAGTTAGCCAAGGGTTGCTTTAGTGGTGATCACTTAAGCAGA
GCCTGGTTTACAGAAGTGAGACCCCCCCCCCCCACTTTAAGTGGGGTTCGCTTAAGGGAATCCTTAAGACATCTAAGAGG
GATTTTGGCCTGCCATTTTGGGGTTTAACCCCAATTTTATATTTTTTAGCTTTGTAAAATCCTTGTAGGAAAATTTTGAA
AATATTTCTTGGGCTAAGCCATTTGGGTAAGCCTTTGTGACCCTAAAACTGCAATTTCCTTTAATCATTTATGGATTTTA
ACATCAAAAGTTGGTGTAACACCTAGAAAATTTCTAAGCTAAAGCCCGAACCATTCTTAATTTACATGTAAGGTTGTATC
AGGTTATTTTTATATTGATCATAGGTGTAAAGGTCAATTCTTTAGTGTTGAAATGGTTTTGGATAGGAATTAAGGTCACA
AGAAACCCCTAGCACAGAGTTGATTTGAAAGCTTCCTTACCGATTAAGTTTTGACATAAGATTATACTTGATTAAACTTT
AAACAACCATATCTCTCAGCACAAAATTAATTAGGTGACCTATGACCTATTCAATTGAAGTTCTACAAGTCCCCTTTCCA
ACGCCACCAAGTTTGCCTCATTTCGAGTTCGGAGTAAAAAATTATGGCTATTTTATCGAAGAATGTCACATGACAGTTTC
TTGAGTCAATTCCTACTAATTGCTTCTAGGACCGTAGACTTTTCGATGACCCGTACTATCAATTGGTAGAAGACATTAGA
GAAGTCAAATTTTTGGGTCCAATTCCTAGAGAACCATTCTACAGGTCGTAGGAACTTCTACTGGCCGTAGTTTGGATCAG
TAGAATGAATTTTTGAGCCTAAACCGAAATTCGTTTAAAGATGATAGGGTGAGGAAAAGATTAAAATACCCCTCTTAAAT
TCGGGTAACTTTCCTTAACTGGACAGTCTAACTTCAAATCGGCATATCTTCCTCATACGAGCTTGAAGTTTAGCAAACTC
GGTGGCGTTGGAAAGAGGATTCCAAGACCTTTCATTTGATATCCTATGGGCCACCTAACTCATCCTATGATCGTTTGAAG
TTGACCCAAACTCATAACTTAGCGTAACTTGCCAAAAAAAATTAATTTGGCTCTTTCCAAATTGGCTCATTCTAAATTTA
CTACAGAAAGAAAAAAATTCAATAAAACTTGATTTCCTTCTATTCATTTTAATAAGTTTAAAACTAAATAATTAATTTAT
ATATTTAATAGATGAATCTCATAAACACTTTTGTTTTACTTTCTCTTAGAAAAAAATTATAACATCCGCAACATTAATTT
TTTGACAAACTTAAATTTTTCCATTTCCTTTTGATTAACTTTTTTTTATTATCTACCCTTTTTTTAATCTGTTTTCCTAT
CAATTTCTCCCTTAAATTTTCTCTCTCATATAATTCTACTTTACATTGTTTCCATTCCAACATTATTTTTTGGTTCTACC
ATTTTCCTACTTTTTTCTCTCTTTTCATATATTTTGTTCCATCTTTTCTTTTTCAATTCCTCCAAGAAGATGGTATCAAT
TAGCATTGTATTTTAAAATAATCAAGTTAGTCTTTTAACTTTTTACTAGTTTTTTGCAAAATGTTAAAAATGAATTCTGT
TAATTAATTTTTTCTTATATCTTTTAGGGATTCATGTTTTATATTAAACACTAAAAATAATTTCATTATAATTTTAATTA
TCTCCCGCCATCAAAGTGCATCCTCAAACGCACTTTAATGTTTCTCGAAAATTACTCTTGATGCTAACCTTTGTTAATGT
ACTTGCTCTTATAATTTCATACGAAGTTTTCAAATCAAACTTTCTCTTTTATATATCTTATTTTGCATCCTCTTTAGAAA
CAAAATTAATTACATAAAGTAGTCTTTGTCAATAGCTATTGCAAAAATAAAGTAAAGGATAACTAAGTTCAAAACAAATT
TATTTGAATAAAAATATTATTTTGATATAGTTTTAAGATGTCATAAACTTGAATATGAAGTAACAGGGGGTTATGAATGT
ATTAAACTTGGAAGTTATAGCTATTACTAATAAGAATTAAGAGTAGAAATTATGAAGATGAAAAGGTGTGAGTTTTAGAA
AAAAAAAACAAAAAAAAATAAACGAATAAAATGAGAGAAAAGAATATAAAGAAGAAGAAAAATAGAATAGTTGGACATAA
AGTTATCCAAAAAATAAAAGAATAGTTACCAAAGAGAGATGTCAAGTCATATTTTAGAATACTGCTTAAATTTAGTTAAT
TGAAAAATCACAAAATGATATTATTTTATATATATAAGTATATGTAAATATGCTTCTACTAATAAATATTATTTTTAATA
ATTAATATAATTTTGAACAATATTTTTTGCATTACCTTATTTTAGGTAGCACAAATTCTCAAAATATACCTACTTGACTT
TTCATTTTTCAGTGTGATAGTTTTTCCAAATATACCAACTTAATTATTCAACCTCCATTATAATTATTCTAAATACCTAC
TTAACTTTTCTCTTCCACTTTAATAATTATATATTTTATATGGAAATATTATTTACTGTTAGTAATTATAAATATTTCTA
TCATTTGTGGGAAAAAAAATTATTTGTGTTACCTTATTTTTATAAACTCAAGAGTCTAAATATAAGCTTTTATTAAGCAG
TAAGAGAATCACTTTTTTTATCTTTATAACATAAAACCTTTTATTACTCTTTTATAATTGTTCATTTAATACTTATTTTA
TGTATTTCAAGCACAATATATAACAAAACTATTTTTTCACTTTTTGCAACTAAAGAAAATGATAATTCTATATCACCCAA
AATTATTTTGCAGAACAAAAATCATGTATCACCATTTTCTTTTTCTAAAGAAGTAACATGTAGAGAAACAACTTTAATTT
TTTATATTCAACTGAAGTAACCTTTGAAATCTTCAAATAATACGTAGCTCATCTACTATATAGAATAATTTTTCATCTTT
CTAAGAGCATGTTTGGATGTGCTTCTAGTTTTTGGCTTATGAATCAAAGTTATAAATTAGAATTTCTAACTTATGACTTA
TTTTTGTCTTTTTGACAAATATTTTTTTTTATCCAATTAATGTGAACTTATACAAGTACAAGTAGATGAAGGAGTGGAAG
ACAATATGTTATCATAAATTTTCATAGCTCAAATATCCTTACCATATCATATGTCACCTTCTTCATGAAGAAAAGTTCGA
ACTACAAATTATTATTTTTGATTAAATGCATGACTGACAAGGATTTTAAGTTAATTAACTTGTACAATTGTAACCATTAT
ATAACTCCCCATATGTCTTTTGAGTTCTCCATTATCATACTTATTTATTATTGACTCATTTATGGTGAATTAAATAGGGA
AGAACGTGAAATTTTATTGGTCTTTATTGAAAGAAAAATACATTAAGAAAATACATTAAGAATATAAATTAAACATAATT
AAGAGAATTCAATGAGTGATTGTTATGATCTTTTTACATAGAATATAAATGAGAAAAAAAAAGGAAAAAATGTCAAATAA
TAGAAAAAAAGGATAAATGCAAATGGTGGCCTTAAAGATGTGTCACGTCACTTTTTATATATTCAACTTTATATATATAT
AAATCAAGTGACAGGTTGGTGAGTATCAAACATTAGCATACACATATTTAAGCAAGATTTCAAAATATTGGAAAGCAACA
TAATTTTTTTACTATTTGCGGATTGTTCAAAATTGGAGAACATAATAATGTGCTTCTACAAGCGTCATAACATCTACAAT
CATACATATATCACCAGTTAAGATTTAACAAATATCTGTGTTTATAAAAAATTAACCATTAAATTAAATATTTTACGCAT
ATTCAAATACTCTCAAAATTTATATTTCAATATTCCTACCCAATATTTAAAATGTTCCTTTATTTCAATATTTAATTATG
TACATCCTTATATCATAATATACTTTTTAATTAGAAAAAAATTGATAAGGGAAATGAGTAAACAAATACGTTAGTGATAA
CTTTATGACCATATTTTGTGGACACTACTTAGATTTAAACCACATTAATATTTTTCCCTAATAAGTTGGTAAACATAATA
TGTAGAGTCATAAAGTACATAATATTAGAGTGTTGACTGTTTTTCTTCCCCTTTTCATTCTAGTACCCCAGAAGTCCTAA
TTGAAACCGGGTATGTATGAATTAGAAGAGAAATACATAATGGAAAAACCTATGATACTACGAGGTGTGCATGTGGACAT
CTTCCTGAGAGTGAGTGCTTGATTCTGAATCTAAAGTCCCCAAGTTTTGTTTATACTATATGCGTGGGGATCCTCTTTTC
ATGAGTTGTGACATTAAGCTAGCAGAAGTGATTGTTATTGTCAAATATTTTTCATGATAAGGCATAGATTGTATGAATGA
TATGTGAGCTTAAAGGTTGTCGTGTCATAAACTCTGCCCTTAATGATTTAGCATTCGTGTCAAGTCAAGTTTTTTTTTTC
CTTTCTAGGTAAAAGAATGAAGTATAAGTCTATATGATTTTGTTTATATTCCTTGAGGATAAGTGTAATGACCCGGATGA
TCATTTTTGAAATTTTCATTAAAAATTATCATTTTACCCCTTCAGATAGTTGCCCCGAGTCATGTTTGATTAGTTTTCGA
AGTTGGTTTGAAATTTAATTGAAAAGATGAAGTTTTCTAAAGTTTTGAGTTTTGGAAGGTTCAAAGTTGTTATGAGTGAT
TTTCAGTAGCAATCGAAGTCTCGAGTCTCGAAATGGAATTCCATCTCTTTCATCAGCTTCGGAGGTATGTCATACATAAG
AGCCCTTGCATTAAGCCTGTCAATTGAGCCAACCCATCCGGTTCCGGCCCATTAAGACTGACCCGATAGCGGCCCAAGAC
TGGTAAGGCCCGGACCGGCAGCTGGCCCCTTATAATAATGGGGTGGGCCGGTCCAGATATTATTTATCTTCATGCCGGTA
AGGCAGACCTGGTAAGGGACCGGTACGCGGCCCACCAGTGCACCGACCCAGACCATCCCACCGGTGCACCGGCCCGGACC
ATCCCACCGGTGCACTGACCCGGTAACGAAAAAAATTTTCATTGTTTAGTATCTTATTTACTCAAACAAATAGTTGAAAA
TATTATATATTAAGTAGTATATTCAGTATATATTAGNNNNNNNNNNNNNNNNNNNNNNNNNNNNNNNNNNNNNNNNNNNN
NNNNNNNNNNNNNNNNNNNNNNNNNNAGTAGAATATTCTAATATAATAGATAGTATATTGTGAGTATATGTTGTATATAT
TAGAAGTATATATATAAAATAATGTAAGTACTATATTATATTATGTATATATTAGAAGTACATATATAATAAATAAAAGT
GCTCTAAAATAATAGATAGTATATTGTGTATATATTAGAAGTATTTATATAATATAATGTAAGTATTCTAATATAATAAA
AAGTAGATTGTGTGTATATTTTGTATATATTAGAAGTATATATATAATATAATGTAAGTATTATATTATGTTATATTAAG
TAGTATATTGTGTATATTTTATTACATTAAAAGTGTTTATGTATATATATAGTATAATGTAAGTATTCTAATATAATAGA
TAGTATATTGTGTGTATATTTAGTATATATTAGAAGTATATATATAATATAATGTAAGTATTACATTATATTAAGTAGTA
TATTTAGTATACATTACAAGTATTATACTATAGTAGATAGTATATACGATATAGCGTGTATGCCTTTTTGTATTTGGTAT
ACATTATAAGTATATTTAGTTATAATATAAGTATATATATAATATAATGTAACTATTATATTATTTAGATAGTAAATTTT
CATAAATAGTTATAATTATTACAAAATTAAATAGATAATAATACACTATATTGATTATTGACTCAAACTTTTGAATTAAT
AATTAATAAACCGAAAGATAAAAAACAAAAAAAAAATGGCCCAACCTGGCCCATCAGGCCCGGCCCGGCCGAAATATCTT
TACCGGGTACGAGCCGAATTTTTTCCAACATGTTCACTGTTCCGCATGGGAGTAGCCCGGCCCATTAATAGAGGAACCAA
CTACGAAAAACCCCCAAATTGCCAACAGATTTTACTAACAAATTAAGTTGGTTAGTATTCTACTAACAAATTACCAACAT
ATTTCTAACTGAATTATATTTTAAAACTTAACAATGAAATTCTAAGAGATTACCAACCAAAATCTTACTAACTTAGTATT
TTAGTTGGTAAATACGACGGGAAAAAATGGGGCCAAATTTAGCAACATTCTATCAATGGATTACCAATTGAAATATTACT
AACGCACACCTTATGTTGGTAATATTACCAAAGAAGTATATATCGATTGGTAAATATGACAAAAAAAAATTATATAATTT
ATTAACATATTACCAATGAATTATTAACCAAACATTTACCAACGGCAAGATTGTGTTGCTAAATTTACCAACCAAATATA
AATGTGTTGGTAAATTAGTAACGAAATGTAATTTGTTGGTAAACTTGTCAACCAATATCCAATTAGTTGGAAATTTTATC
GACGAATAAAGATTGTAGTTAGTAAATTACTAACATCATTAAAATAGTTGGTAATAAACCAACCGATCACTAATCCATTG
GTAAAATTTACCAGCATATTAATTATTAGTTGGTAATATTACATATGAATGTTTAGTTAAATAGTAACTATTAACAACTG
TGATAAAATTTATTGATAAATTATTAATTACTAACTTATATTTGAATAGTTGGTAAATTTACCAATTGAAGTTGAGTATT
TTGGTAAATCAGTGTCTAGTGTTGAGGCTTTCATATTCAGTTTATGTCGTTAGGCATTTTAACTTTTAAATTTTAGCCAA
AACTTGACTTTGGCCAATATTTTTGGTAAACGTGCTCAGATTAGAATTCAGTCAGTGTCATTAGCTTCGAAAGGTCATTT
TTTATTTTTATAGGAAGGCTGGTTCAAGTTTTGACGCTTCCGTTTTTTGTTTGTGCCGTTAGGTGTTTTAAATCTTATGT
TCTGGCCAAAATTTGACTTTGGTCAATATTTTTGTGAACGTGCTCAGATGAGAATTCCGTCAGTGTAATTAACTCCAAAG
GTCATTTGTTATCTAATAGGATGGTTGGTTCAGGTTTTAAGGCTTTCATTTTTAGTGTGTGTCGTTAGGTGTTTTAACTT
ATAAATTTTGGCCAAAATTTAACTTCGATCAATATATTTGATAAACGTGCTCAAATGAGGATTTCGTTAGATCAGTTAGA
TGCGGAAGGTCATTTTTTATGTAATAAGATAGAGAGTTCAGGTTTTGAGGCTTCCATTTTTAGTTTGTGCCGTTAGGCAT
TTTAACTTTTAAGTTTTGACCAAAATTTCACTTTGGTCAATATTTTTGGTAATCGTGCTCAAATTAAAAAAAAATCACCG
CGATTAGCCATATAAGTTCAGTTTTGGTCTCATAGGATGGTTGGTTCGGGTTTTGAGACTTTTATTTTCAGTTTGTGTCG
TTAAGTGTTTTAACTTTTAACTTTTGGCTAAAATTTGAATTAGGTCAATTCTTTTGGGAAACATGCTCAAATTTGAATTT
CGTTAGCGCGGTTAGCTCTGGAAGGTCATTTTTCGTCTTATAGGATGGTTGGTTTGGATTTTGAGGTTTTCATATTCAGT
TTGTACCGTTAGGCATTTTAACTTTTAACTTTTGGCCAAAATTTGACTTTGCTTAACATCTTTTGTAAACCTGCTCTGAT
GAGAATTCTGTCAGCGCGATTAGCTTCGGAAGGTCATTTTTATATCTAATAGGATGGTTGGTTCAGGTTTTGAGGCTTCC
ATTTTCAGTTTGTGCTGTTAGGCGTTTTAACTTTTAAGTTTTGGCCAAAATTTAGATTTGGTCAATATTTTTGGTAAACG
TGCTCAAATTAAAAAATTTGATGTAATGATATGTGTCATATTGAGATTAATTTAACTTGTTATCATAGATTTTGCATTGT
TTCATTCAAATATGATTTATATTCGTGCTCCTAGATTTTTAAATGCAATAAATTAATAAATATTTTACTATTGAACAATC
ATTTAGTTAATAATATTTTGAACATATTGTCAATCAATTACTTACCTAACATTGAACTTGAATGATATATTACCAACAAA
CTAACAATCAATTAGTAAATTTATTAGAAAAACAAATAATCATACTAACGTATTTAAAATTTATTACCAACAAGGGTTGT
GGTGGAGTGGTAAGTACTCCTTCATCCCTAACCAAGAGGTCTCGGGTTCGATTCCCCTTGGGTACAGAGTCGCATTTGTT
AGGGAGTGCCTTTACCCCCCCCCCCCCCCAATGTGGGACTTCCCGGCGTGAATCCGGATTTAGTCGGGCTCCAATGTGGG
TACCGGATATCGGATGGGAAACCAAAAAAACAAAGTATTTAAAATTTATTGGTAAATTACTAACATAAATTTTCTGTTAC
TAAAATTACCAACCAATTACCAATGTATCTGGAAAAGTTTACTATCAGACATTTGTTACTATAATTACCAAAATTGTGAA
GAAAAAAATTTACCAACTCCTTTTCAATTCGTTAGTAAAGGAACTAATGATATACTAACCAAAAATTAGTTGGTGAATTT
ACCAACGGAAATTTCAGGGTCATGTTTCAAAATTTTGTAACAACATCTTTGGGTGTTTACCAACTGATTTTTTGTTGGTA
AGTTTACCAACAAATTAAAATCGGTTGGTAATATTTACCGACGAGCCTTTTAGCAACGAATTAATATAAGTTGGCATTTG
GTTGGTAACTCAATTTGCCAACCAATTTGATCAATTTACCAACGAATTTTTTTGTTGGTAATTGGGGTTCCTTTTGTAGT
AATTCGGCTCGGTTCGAAACTTGGTAACATAATTCTTAATGGGCTGGGCTGGCCCGACCCGACCTTGTAAACAGGCTTAT
CTTGCATTGGAAGTTTAAGTGAGTTTAAACTACTATTTGACTTTGGTCAACATTTAGAGTTCAAACACTCGAATCGGATT
TCTAATGATTCCATTGGATTCAGAGGATAATTTTACGTCTAGGTGCGATATATGTTGAATTTTCAGAGGTTTCAAGGGCA
ACTTGGCATTTTTTAATGTTAAGCTAGTTTATTGAAGTTGTCATGGATTTTATGTCAAGGAGACCTCGGACCCGTGTTTC
GATGGTTTCATTGAGTTTGGAATGTTGAATTTGGTTGGGTAGCATATTTGGTGTGTGCTCAGGGATCCAAACAAATCCCG
AGGATCCATTCTGTGATTTTGTGTCTTGTGTGAGTTGTTGGTTTGATGTGTTCTGGTGCATAGTAATTTTTTCATCGCAA
TCGCGAGACTATCTCTCGCGATCGCATAAAGTTATTTTGTTGAGCGTCATGATCACATAAGGCTTATTGTGATCGCATAG
GGTTAATTCCCTAAGTCATCTTGATCGCGTAAGGCCCAGCTGCAATAGGGATGGTCAAAATAAGTGAGTTGACTAAATTA
CTCATCGCAATCATGTGGTCTTGGGTCGCGATCGTGATGAGCGATTATTGCCTAAACAATATGTTTTTTCAAAATTGGGG
TTTCGATCCCATTTCATGATTTTTGAGCTTTGAGAAATCTTTGGAGGCGATTTCAAATGGGATTTTCATGATAAATATTT
TAGGCAAATATTTGTGACCCTAAATCTTTATTTCCCAAGTATCACCAAGTTATTGGGTTTGAACTTCAAAGTTAGGGGAT
TTTTCAGAAACTCAAGGTTTTGAAATAAATGGTGATTGGGGAATGATTTCAACTCGGGTTTTTATGAGGTTTTCACAATT
CAGTTCCAAATTCTTTGGATAACGTGATTTTATTCAAATTTAATGATTTAATCCTTGTTTTTGAAAATGGGTTTTTAGGT
CAATTTCACTCCATTTTCCAAAATTATTGATATGGGTCTTGTTAGTTTCAAATTATTACTGTGATTCCCTATTTGATTAG
ATTGTGTTTGTAACACCCATGAAGTTGGAAAAGGAAGAGAAGAAGTTTTTGGAGTGAAGTCTGGTTTTATGGATCTCATT
ACGGACCGTAGAAGCTTCTACGGGCATTAGATGGCAACCGTAGGAAAGGAAAAATAATTTTCTAAAATCAAGTCTCAATA
CCTTTTTACAGTTCACCAGGACGGTCTGTCATTCTTTGTACGAGTCGTAGATAGGTCTCGTAGGTGGGTCCTAGACTTAG
TAAAATTTTGGGGATCAAAGTTGATTTCTACGGTTGGTTTCTATGGACCGTAGAAAGACCTACGAACCGTAGAATTATTC
CGTCAAAAGATAGGTGATTTCATGGTCCCAATACTTGGTCTACGGTTAACCAGTACGGACCGCAGAAAGTCATACGATCC
ATAGGTTAGAACCATAGGTCAATTCCGGCAGTTATTGTTTTAGGGTTTTTGGGTCATTTCCTGATTGTTTTAACCCAATA
CTAAGTTGTATTTCCTTCTACCCTAAGCCCTATATAAATATTTTAAGCCCCAAATTACCCACATTTAATTAATTATTGTA
AATTCCCTAAACATGATTGAATTCATCCTCCCCAAATTTCTCCCAACCTAAGGAAGAAAAAAAAGGGTAGGGTTCCATTC
AAGTCTCCACATTCACCATATTTCTTGGACTTTGAATAGCAAGATATGTCGGTATTAACCCATGAAGTCCATTCCTCAAT
GGAGTCCCTAAGATTTCCACATTTTCCAATTCAATTTCAATATTTTAAGTTAGGGTTTCAATTCAATCAATGAGTTTCAT
TCAATTGTGTTTGATTAGTGTTAATTCAGTACCCTAATGCTTGATTCAATTTTAATACATGATATTTAGTTGAAATTTTG
TTGAACCGTACCTAAATTATGATTTTCAACTATGGACCTATGATGAACTCATGAACCTATGAATTATGGATTTATGAAGA
TATGCATGTTTTCATGAAGTTATTATAAATGAATTGATGATGCTTTGAAAGGAAAGTATTAATGCTATTGTGAAAGGTTT
TCTCACATGTTATTATGATCATGATTGTGAAAGGTATTTCTCACATATGGATTAACATTGGTGAAAGGTTTTCTCAACTA
TGTTGAATTATGTTTAAAGAGTTATTCTATGTTTTGATCTTGAAAGTTGTGGATTGGTATTGATCTTTGCCTTTCCTATG
TTATAATGATATTTGATTTTATCTATTATGTTTAGGATTTAGACTTAGCACAGAGAGGATTTGAGGTGGAGGCTGAAATG
GGATAGTCTCTAGTAGCAACCTCTAGTCCCAAACTGTGTGCCCTCATAGGATTGTCTTAAATGACCTAGATAGTGGATTC
ACCTTAGCAAATGATGATATAACAGATTTTCACACCCCCAAAAAACACCCTTGATGTGGCCGACACTTGAGAACCATTGT
TGGTCCCCAAGCGAACCCTTGGTCTGAATGACTACTTAGCGGAAGACTGGCTCAAGCATTTAAAGTCTTAAAATAGAAGT
AAGTCATTAAGATTGTGAAATGCTCAACTCTTACTGTTTGAAAAATACTCAATGCAATAATAATAGTTTGCAAATCATCT
CAAAGAAAAAGAAAGTACTGATAGACTCCTCAATTCTATGTATCTATGAAACCTCTATAGTACAACATGGATAGTGAGAC
AAGACCCAAAACACCCTAAAATAACTAAACAGAAAAGAAAAATGGAGTCCTCCGAAATGCAAGGAGGCTCACCAAAAGCT
AATTGGAGAGCAAAGCTGTAATGACCCGTTAGGTTTTTTTGAATACTAGTACTATTTTGACTCTTCTCGTAAAATTTTAA
ATATAATTTTTAAAGCTATTTGATAACTACGATTATTTAATTAACGGATATTTATTAAGTAATTAATTTAGTTAAAAGTA
ATGGGCCAAGTCCGTAATTAATTTAATATTCTCTACCACTTGGCCCATATATTGAATTAAGTTAAGTAAAAAGGGGTAAT
TGACATAACACAAATAACAAATTGTGGAAAACGTGTACGAGGGAAAAGAAACCGCATACTTCAGGTAAGGTTTTTCTTTT
CTAGCGAGTTGTGCTTTATGTAATGCATATATATGTTGATTGTTACAATGGGTGGGAATAATAGGTATATGGTTGGTGAT
AAGGAATGTAGGGATGGGCTCTTAATGGCTGCAATTTTTTTGTACTTATTACGGTAGGAGACAATCATTAGTGGAGATTA
CTTTCAAGGCTTAATGTTAGATAAGGGTAGATTGATGATTGGATAAATCCAAAGTATTGGGAAATTAATGTACGGCTGGG
TGACGACCTTATGTTATTTTTTTTACTTTTCGTTTCTTTCCAGGGGGTAAGTTACAGATAGGGTTGTTGTTTTACTTGTT
TTGGATTTTATTTTCATGATCTTTAGATTGGATACAAGTTTCGAAATAGTAAATCAAGTTATTAAATATAGGTTTATTGT
ATTATATGAACAACATTAAAGTTATGTTATTTGGAGGAATTTAGACTTAACTCCAGGCTTGAGATTTTAGAACTTGATTA
TATACATTTAGATGAGTTTTTGGGTATAGGATAAGTGTATAGCAATATGGGTGTATACGGACTCGTTTACTTACAAAAAT
GCATATTTAATAGATTGAAAACATTCTGAAGCTTTACAAAAGGAAAAAGCAAAATCTTGAGGATTCGTGACATGTGTCCG
GCATTCGAGGTATGTTAAGACTTTCTAGACTTCGTTGAAGGACAATTTATAATTAAAGATTAAAATGGAATAGACAATGG
GTAAGGGCGAAAGATGGGGGTCTCGTACCAATGGTGTGATTAAAGGGAAAGTTTATTACTATAATATGATAGATTGTAAT
TTGAGAATACCAAAGCATATGGGCATTAGCAGATGTATTTAAGGATTTGATTTCTTGTGTGTGGCTGTGTTTCTTTATTA
AACCCGTATAATTGTCATAATTGAGGTGATTATATGTCATAGCTACATTTGATTTATTGAGATGTTGCATCATCCCCTTT
GATTGATATCATATTGTGCACATGCATTGACATGAGATTGAGTATGAGTAAAGGTCTAACACGTGGAGATCATCCGTGTT
GAGATCGAGTTATGATTACAATTTGGGCACGTGGAGATCGTTCGTGCTAGTGATTGGTTATGATTATAAGTTGGGCACAT
GGAGATCGTCTGTGCTGGGGATTATTTGATTTTATAATAGTGCGTTGAGATCGTCTGCACAGACACGTGGAGATCGTCCG
TGTCGGTATATGGACCTTGCGAGTCCCCCATGGGTCATGAACTCTCGATGTATTTTCGAGGAGTATCATGTACATACGGT
TGAGAGAGTACTGGGCATTTCAGACATATCATTTCATAGTGTCGCATTGCATTGCATTTCATTACATCCTTCATTATGGC
TTGATTATGTGTTTTATTGGTGTTTGGAATATATGAGACATTTGATTATCCCTATTGATGAAAGCTTGGTTGATAAGTAT
GATATGAACTTGAAAAACTAAGGGATTATTTTCTTATATACTCATGTCACTACTTCTTCGTTGTCGGTATATGAGATATA
CTGGGTACACGTGGTTTCGTACTCATACTACACTTGTTGTACTCTTTTGTGGTGCAGATTGGATTTCAAATTCGAGCACG
TTTCTTGGAGCTTTGAATCTGAGTTCGGATTATTTTGAAGTTGTGGTGCGCTGCTTGGGATATTCTGCGGCCCACACCTT
CATCTACCTCTATTTATTAGGTTATTTTGGTATTCTGATAGGATATTTCTTATGTTTAGATTTTCATATTAATTTGGACT
TGTACTATATTGTAGAAGCTCTTGTACTTATGACACTAAATCTTGGGGTGGTATTTCTATTTTCCGCATTTATTTTGAAG
ACTTAGTAGGTTAGATATTAGTTTGCTACTTACCTTTTCACGTTTAAGTTGAATTGGTAAACTTATTGGGTTGGCTTACC
TATCGGTTGGGAACATAAGTGCCATCACAACTTGTGATTTTGGGTCGTGACAAAAGTGATCTCAACGAAGCGTCTGTTTA
TGATCTTGAATACATGTATCTGCATCATAAAAAGATGCAGGTCAACTGACATCAGTACATCGAATGTACGAGTATGTAAT
AAAGTTGCATGAATAAATTACTGAATTGATAAGGCAAAAGAACTACTCATCTCAACTCAACTCAAAGCATAAGTAAAAGA
TACAATGTTTAAATTCAAGCTTTACAAGTAAAAAAAATGCTAACTCAAGGATGTATAAGAAAATACAATAAAATACTCTT
TAAACTATTAAGGAGATTCTCTAACTAACAACCATCACTATAAACAACATGATGAAACAACATTTCGCCCACGCTGCCAA
AGATGTCATATACCTTGCCGATATATAGGACACCTCAACCAAGTGGATCCACTAAAGCTTTGCTTGAAATAAATAAGGAT
CGTCTAAAAAGTACGATGATTTACTCATGTTGGCTACATGGTTTATGAAAATTTTGAGTTTCCTGAACTCAATACTACTC
CAAATAAATATACTTAGTCTTGCTTAAATGTATAAAATATACTCTTTCTCAATTTGAGGTTAGTGCTCAAATTATCCTCC
TAAAAGAGGTAAATGCTCTGAAGTATCTTTGAACTCTTTATGAAAAAAAAACTTCTCCTTATCAATGTAAAAGTAATACA
TTTGGGAATCTATCAGTTTCCTTAGACTTTACTCAAAACTCTCTCTTTAAACTCTATTCAAAATTCTTCTTAACTTTCTT
AGAAAATCAGTTTAACACAATTTTTTGGTTAAAAGATTCTCAATAATAACTCAAGAAATGCTCAATTATAACTCAATACT
AGGGTTCTGGTGAAAAATAGACATGAACAATCAACTCAAGAATTTCAATGCAAGATATAGCAACTCAATAATTAAGAAAT
AGAATTCAGAACCCATCAACGAAACTCATCTCAAGAATTATCAAAACTAAGGATGTAACCTAGATTATTCTTACTGATAT
AAAGTAGATGTAGGGAGTAAGATGAACTGATTCTATCACTATGATAGCGTTACTTACTTTGGAAGAACAAAGTTCTTGGC
GAAATCCATGAAATTCGAAGAACACTAGAAAACCCTAGCGATTTTCCTCTTGAATCATTTTTCTAAGTCTTTGAAGTGTT
AAAGAACATAAAATAATGTTTTAACACTATTTAGACCCTTCATTAGATGAAAAAGGTTTGTGGTTTATGCTTAGAAGGGG
AGGGAAATGACTAAACTACCTTTCTTAAAAACTAACAAAAACATTCTATGGGTCCATCCACGGTTCCTGGTTTATTCTAC
GGACCGTAGATCCCATCCGTGAAATTTATATTAAACTTTTAAGGATAAAATTTTTTTTCTATGGATCCAATCTACGAGCC
GTATAAGTTTCTACGGACTGTAGATCCAATTGATAGACTTTATATAATTTTTGAGCTCTAAAGTCCATTCTACCGGTCCA
AACTACAACCCATATAATGGATCCGTAGGAATTAGACCCCAAAATCTGACTCCTAGTACTTTTCCTATGACTTGATAGTA
CGGATCATCAAAATTCTGACGGCTCATTGATAGGAGTCGTAGGTACTGACTTTAGGCAACTCTAATATGATAGTCTCTGG
TAAAAATGATCATAACTTTTTACTCCAAATTTGAAATGAGGCAAATTTGATGGAGTTGGAAAGAAGACTCAAAGACCTTC
AATCTGGTAGGTCATAGGCCACCTAATTTATTATATGTTGGTAGATATGATTATTTGAAGTTGATCTAAGTATATTCTTA
TGTCAAAACTTAATCGGTAGGTAAGCTTTCAACTTAACTTTGTGCTAGGGGGGTTCGTGTGACATTAAGTCATATCCAAA
TCCATTCCAACACTAAATAATTGACCTTTTCATATATGAGAAATTTAAAAATCACCTGATACGATTTTACATGCAAATAA
AGCATGAATCGTGCCTTAGCTTAGAATTTTTTGAGGTGCTACATGGATTCTACCTTGGTAAGTAGATCTCCTTCTTTCAG
TATGAGGGATATACTGGATTTCATGATATAGCTCGCATGGTCTTATTGTTGGTTAAAGCTAATATCCCACAAAATGCTTA
TGTTTTCTTCAAAGTTTTTCGAAAGTCCTTTATGTTAATGCATTTGACCATATTTTATGATTCTCTTGTCCCTTCTTCTT
TAAAGCTTTTGATTGTCTCAATATGATCATATCAACGTGTTTTAATTCATTTATGTTATCATATCTATTTTATGCATATT
TTTCCATACTTAGTATATTTCATGTATTAATGCATATTTGTGCCTACATTATCTCATGAACATAGGGTCTGATGGTCCTA
CCTCACGCACTCGTGGCTAGACATTTATTGGGTGCTTCAAGCGATTAGTGAGTCCTCATGTTCCGAGAATCGAGACACCT
TATAGTTTTATGTCATTTTCATTTTCAGACCTTGTATGTGGTGTATGGTTTACATTTCAATCACTTTCATTATGATGTAT
TAGATGGCTTTGAGACTTATGTTAGACTTCCACTTTGTCAAACTTTTTGATATATGAAATGCTATCGTTTAAATTCTTTA
TTTTTATCATCTTATATGATGTATGCAGAGTGGTTTGTGTAGGTCCTCTTGGGGTTCTATATGTCATATTACGCCTAGGG
TATACTTTGGGTCGTGAGTTTCGACAGTGTTGATTTGGAGTCCCAACAAAAAGGGAAAGCTCAAGTACTAGGTTTCTTGA
TGGTGTGTTTGAGGCAAGTTGACTTTTTGATCCTTTCTTAAGCATATAGAATCTTGTGTTCTTTATTATGTGTGTTGGGG
AGAAAGGGGGAATGGTGAAGGGTTTGATATTTGTGGTCATATGTTCATATTGAATGATTCTAATAATGAAAAAGTGGAAT
AAAAAGGCAACTTGATGGTACATGGATGTGTGATATGTTTTGGATGATTTGAATGGTCATATTAATTTATTATCGATGAT
GTATCATGATTGTGTTGATATGGATTGGGTATTGATATGGAAATTGTCATCTTCTCGTTACTTTGTGAACATGCATATTT
GCATTGGTTCTGAAACTCTATGATGAGATCTATTGTGATGATTATGCCAATGGAAAATGATTTTGATGATGCTGATAGAA
AATGGTTCTGAAAATATCGATGGAAAATGGTTTTGGTGATTGATGGTTATGACGAAGGGGAATGGATTCGGGGGATTTAT
GGAACTTGTGAGTCCCTCATAGGTTTCAGCCTGAGTCTCAGCAGATGTGTATCATTAGGACAAATATGCATCACTATATT
TCACTTTACATTACATTGCATTGCACATCATTACCATTTGTGAACTTTGTGAGTGCTTGTTATGGAACTTGTGGTTGATA
AATATGAACTTTTGTGTAGGTCACTTGTACACGTTGAAGTGTTGTTATACGTCTTATGTGCTATATAATTGTGAACTGTT
AGGTTGGGTTAGTTTTGTGCAGGTTGTAGTTTCGGAGGTTCGGTTGGAGTGTAGGGAGTACCTGGAGTACCTGTATTATG
TATTTATTTGCCTTGAGTTAGTCGTTAACTTTCTGAGTACTGTGTTATTTGGTACTCACTCCCTTGCTTCTACACTTGTA
TAGGTTACGATCCCAGATCATATGATTACTCATTCTTCTCTTATACAACCGAGGCTTATTGTGGAGAGTTTGTGAAGTAG
TTATTTGTCATCTCAACGTACACCTCTTACTCTTTTATTAGGTTTTTGTTCTATTGTAGAAAAAAATACACTCACACTTG
TATTTCTTTGAATCTATTGTAATACTTAGAGGCTTGTTGTAACTCCCCAAAAATTTCTAAGCTGAGACCCAAATCATTAT
AAAACACCTCGCAATTCTACTCTTAAAAATCTGAATCGTTCATCGTAAGTATTTGATCTTGAACCGGGTGATGTCCTACT
TGCTCATGTGTTATAAATTCCTTTACCAAGTGTATCAATAGTATCTAAAGTGATCTAGAATCATAAGGGACCTCAAACAC
CAAGCCATGTTCAAAGCATTCCTACCAGCTAAGTTCTTGCGTGAGTTCATATAAAGATCAACTTCAAACACTCATATATA
TCAGTATATAATGAATTAGGTGGCCTGTAAAAAAATAAACGTATTTGAGTCTTCTTTCCAACGCCACTGAGTTTGCCTTA
TTCTAAGTTTGGAGTAAAGAGTTATGATTGTTTTACCCGGGCAGGGAAATTAGGTGAACTCACCTGCTCAATTGGTGATC
CACCGAAGTGGTTGGAGAAATGCCAAATTAGCTCACTGAATTTTCCCAAAAATCTTAAGCTTCTGTCCATTTGGGAAATC
TAAAGTCCAATGGGCAATCTGCCGAGTATTTTTGGCGAGAAAACTGCCAGATCACCGATTTGGCCGGTGGGATTTATTAA
AAGGTCGTTTTCTTTAATTTCTATGATTTTATTATGTTCCTAGAAGTGTATTATTGACTAAATTACCCTAAATTAACTTC
CATCTTACAACTTAATAACATCATTATATGTATGCCAATTCTCAAAATCTCCAATTCTCATTCTTCCAAAGATCAAGAAC
TCTAAGAAAGGGATTTCTCCAATTTCTCAAGATCTAAAGGCTCCAAGTTCAAGATTCTCTTAAATAATCCTAAGGTTTTC
AATCCATGGTTCTTCTCCACCCTTCATATCCAAGAAAGACAAAAGCTAGGGTTTCAAGTCTTCCAATCAAGTTTTTCTTC
AAACCTCTTTAAGAGCTTTGTGCTTCCAGGTATGTAAGGCTATTCATAGTACTGGACTAGTTCATCCTCACACCCTACAT
CTCAATCCAGTCAGTAGAAAGTTGAAACTAGGGTTTTGTCTTCACTTTTATGAGATCCCTATACTATGAGATTATGATAC
TTTATGCATTGAACTTCTTGAATTATTGTTCATGCTTGTAGTTCCACATGAACCCTATATATTGAGCTTTATTAAAAATA
TTTTGAGCTAGTAATTTTTCTTACATTGATTTTGGAAACTAAAGCGAGTTTAAGAGAAAAGTTTTAAAGCATTGTTTTGA
AAAAGAGTTTAAGGGAACTTAAAGGGTTCCGAATGTATCCTTTTTATATTGAAAAGGATAGGATTATTTTCAGAAAAGTA
TAAAGAGTGTTAGTTCTTATATATCGATCTTAGACTTGAAAGATAATTCCATAAGTAAACGTTTTAAATGCAAGTTTTGA
ATAGAGTCTATAAAGGAATAATCAAACGATTTCATATGTATTATTTGACAGTTGAGAAAGAGAAAGAATATAATTGATGT
TTCTGAAAAGTACTTCAGAAAAGCAAAGTGAAAAGTAAATTAAAGTAATAGTCTCTTTCTTTGTAAAGGGTGATTGAGCA
TAATGGATATTGAATATTTTTGGAGTAGTATCGAGCACCAAATTGGGTAAGAGTCTATTTTTAACTCAAGTCCCATAAAA
TTATGTAGCACGTAAGATAAGATCGCACCAATTTATCGTGTGACTCCTCACTACCTCTGAGAAGGCCTATTAGAAGGATC
CATAGTTACATTAGCATCCTATACCTCGGCAAGGTAAAGGATGGCCCTTGCAACGTGGGCGAAACATTGTATCATTGCTA
GGCTCATAGTAATGATTGTTGGTTAGAGAAACTCCCCACACAGTAAAGTATATCATTTTCATATTGATTTTATTGCATAT
CTTATTATAAAGCTTAATTGGTTTTCACTTCATATTCATGTATTGATTTAGTTGAGTTGCTTTCAGTCATTCAGTTCAGT
TAGTTGTTTATTCATTCATATTACATATTCGTACACTCAATGTACTGATGTCATTCAACTTGCAGCTTTCTATGATGCAG
ATATAGGTGTTCGCGCTTCGTTGAGAGCACTTTTTAGTTCTTTCTAGCTTTGGTGAGCCTTCCTTGCATTACGGAGGACT
CCACTCTTGTCCTTCAATTTAGTAATTTTGAGGTGTTGTGACTCTTGTCCTAACATCCATGTTGAACTATAAAGACTTCA
TAGATAGTTAGTGTTAAGTTTTTGTCAGTATTTCCTTTGAACTATTTTGACAAACTATTATTATTTTCAGACAGTTTTGA
GTATACTATTTGAGATAGTTTGAGCTTTGAGAAGTTTTGAGACTTTTGAATTTAAATTCTGTTTGAAAGTTTCAATTTCC
TTGAATCAGTCTTCTACTAAGTAGTTAGCTGGGTCAAGGGTTCACTTGGAAATCAACAATGATTTTCGAGTGCTGGCTAG
GTCCAGGGTGTAGGCTCGGGGTGTGACACTTGTACATGTGACTACTAGGTTTTGGGGGTTATATTTGAGTTATGTTATGT
TATCAGCATTGTTGCATTATGTTCGTCTTTTATTCTGTTTTGCTTCTGCATTTATCTCTTCCGTTGGGTTTTAGGTTGAC
TTATCGCGGTGGGGTAATACGAGTATCATCACGTTAGTTTTTGGATCGGGATAAATGGTATCAGAGCCCCAAGTTCATAG
GCCTCACGAGTGTACAAGTTAAGTCAAGTAGAGTCTCGAGGATCGATGCAAAGATATTTGTTGTTCATCTTCGAGAGGCT
ATGAAAACGGTTAGAAAACTTCCTTTTTATTCATTCATTCCTATCGTGTGTGGTTACCTTAGCTAGTATTGAGTTGTCGC
GTATTCATTTGGTAGATGGCGAGGAGTATATCTTCTATTGGCGGTAAAGGAGGGAAGCTAGTACTTGAGTTTGTTTTTGA
GACCCCAGATAGAGGTAGAGGTAGAACCCGAGCTATGAGCAAAGGTCGTGCCCATGGAGTGGCACCCTTGAGAGGTCTGG
CAAAGATGTCTCTCTCGAGCTAGAGATTGATGTAGGAGAGACCAGGTTCCTCCAGAGTACGCAGCCACACCATTACTTCA
GGATACCTTATTGAGGTTGTTGTGTGTCCTCGAGAGTGAGTGTGTTTCTGCGTATATGTGTGAGCGTGTGTGCGTATGTG
TGCATGTGTGTGTGTTAGCCTGTATTAATGTTTTGTAATTACTTGGTTATATTGATGTTTTGGAACCAGCCGTATGATCC
TATCCGTACACGGTAGTTGTGTATTGTTACTATACTTTTTTTTAGTATAGGATATATTCAGGCGGCTGTTACAAGACCTC
AGTTAAGGGACACTTAATATTCAAATCCAAGGGTGAGCTACTCTTCCGTGCTGCCATGGATTCTTCTTCACTTCTTTGTC
CATCTTTCCGGACATAGAAATTTTTAGATTATTAGATTTATGTTTTCTAGTTTTTGGGGTTGCTTCCTCATTCTTGACGA
TTTAGAATTTTGGTACTATGACTTTCAGATTCTAGGGGTTTAAATTTTGCAATTGTTTGCTTAAATTGTTTCCTTAATGT
TTTACATTATAAGTTGCAGCTTAAAATAGTTGATGAGTTAAGTTTGGGTTAGTCATCAATTCTCCCACCAGATAGTCAGT
GTGGGTGTCACTCACGGCGATCTAGGTTGTGACACTAACACTTTTTCTTTTTCCACTCGGTGTCCGAAGCCCCAACTAAA
TTATTCTCCTAATAAGAAAAACTCAACTCAAAAAAATTGGTTAATATAAGGCGAAGCCACAAACTACATATATTTCAAGA
TTTTTAAAATCTAACTTGATATTTAATACGCTCTAATTTAGTTTTATTTCAAAATAGTTATTAATAACAACTAAGAATCC
TACATAAAATTTACTTTATATATATTGTGTAATTTTTTCTACGGAATGAATCCCTAGCATGTGTGTTTGAAAGATCATTT
TGCAAGAAAAAAAAAGGTCACTAGACTCGTTAAGCACGAGCCTCAACAGTCTTTAACTACATGAAGACCTTTTGTAATAT
ATAAATATATATTATTTTTTTCTTATTTAGAAATATTTAAGTCATTTTCAGAAAATGGCCAAATCAGTATAGTTAGTAAA
TGGTAGCTAGAAATGTAAAATGTTTTATTAGTTATGGCTATATATGAATAGTCATAATTCCTTACTTAAAAGTCGGCACC
GGAATAAAATTATTGACGACGTGGCATTCTTTAATAGCTTTTTATAAAGTTCTGATTATCTAAATAAATAAAGGAAAAAT
TCTTTTGACCAGAAAATTTATCCAGAATTTGATCAGAATGGTAAAATAACATATTTTACATTATGTTATTTTACTTTTTT
GAATATTTTTACCCTTTTAACTTTAATATCTTTTAATTAAAAATGAAAAAAAGATCAGTTTATTTTTAGTTAATTCCAAA
TGTACTTTTGGATTAAATGAAATATTTATTGGTCATGCAAATCATTACATTACATTTTTGTATTAGTGATTACTTAGCAC
TAATCAAGGAATTTGGGATGCCCTGTCATGACATTCTCGAAATTAGGAGGAAAAAAGTGGAATATCCATAAATAGGAATA
AAGTGTAGAGCTAATTAAGAGTCAGGTAGCAAATGAGCGGATCAAATTAAATTTGAGCGGATCAAATTAATTGTCATGAG
ATAGAAAAAACTTTTATCATGCATGCAATACAAGTGTTGTAACGAAATATTTCTTAACTCAACCAACATGGCATACCCAA
TCAATAGAAATGATTGAATAGATTGAGCGGATTTAGATTGATTTTGCCACTCTTATCTGATATATACAAGTATACAACAA
AAAAAATGACTAAAATTTGGTAAACTACTTTTAATATAATTTGTAGATCTATTTTATAGATGAAAGGGATATGATAAAAA
AAAATTTGTTAAATATCATCACTAAATTTAGTGCAATAGAGAGCTCTACGAAGATTAACAAAAATACTACATAGAGTATT
TAGTGATTAATTTTATTAATAATATATCGCCTTAAAAAAAAAGATTGTCTAACACCTAATTCATGAAACCATTTATGTTA
TTAGTATGAATTTTGTTGTTTTAAAGAAGACGAAAAATGTATTTAAAATATAAATATATTGAATTATTTAGGATGTACAA
ATATATTGAATTATTTTTTGGGGCTAAAATATCCAAAAATAAAAAAATTGACTATTCTTTTTTAGGTTCATTAGGGTTGG
GGGAGGAGTGGGGGTGGTTATTGAAAATTGTCAGTGTGCATTCAGCTTAAGACATTGAAGAATACTTTTGTTGACTTAAA
TCAACACTTAAATATACAACATGATCGAATATTAGGTAATAATTAATTATTTTATTTTTAAGAGAAAGAACCAAGAGAAA
TACATAATTAAATCAAATATAGTTAGGCTTGAGCCTTGAAGTAAAATAATCAAAGTTGGTTTATACAATAATAGAAAATT
TTATACTAAATGATATCCATCACTTTTTAGCATTTTGACATTTAGACGATCCACTTTTTAGACTAAGGTTGAGAGTTTGA
TCGATTCGATCTTAATAAATTTACTCCTAGTGTTTATAATAAATTAATAAACTTAAATTTAATAATAAAAAAATAAAATT
AATATATATCTTATCGTTTGACTATAATTAACTAGTAAATATATTAGTATTTAAAAAGGTCTAGGAAGCAAGTGGTTATG
AACATGTCAGCTTTCTAGATACTGATAATTTGATTATTTATTATGTATTTTTTTCATTTTAAATTATTTATTTTACTTTT
TAAGTATATTATATATTTTTATATAAATATTATTATAAATTATAATAATTAACAACTTGAAATATTTAAAAAACATATGA
ACAAATTCGGTTGACTTCCAAAATTCTATTGATACCACAAAAATAGGTCAAAGGATGTAATATATACTATTATGAAATAA
CATAAAAAGTACTATAAATCACAATAATTAACAACTTAAAATATTCAAAAATCATATAAAAAATTGGATGACTTATCAAA
TTATATTCGTATCATATAAATTGAAATAAAAGAAATAACATTTATTAAATTCATACCGACATAGGCTCTTGTATATATAA
AGTTTATTTACAAGATATATACTTGATTTGCATTCACCAATAATATATTCAAAGCTAGTTTGGTGTGAGGTATAAGATAT
AATAATTTCAGGATAAAATGTAGGACTATTTTATCCCATGTTTGATTGGAGGTATTTAGGTAGTAATTGAATTAGTTATT
CCATCATTTTTGTTATAATGGTAGAATAAGTTATCTCATATACATGATGAAATAACTAAGATCAGTTATCCTCAAATAAT
TTATTTCCAACTAAACGAGCCCTTAGTGTTAGATAAGAGCATGAATACGTTTTTGTCATATCCATTCTTCAAAGTTGCAT
TAGTTAGTCGTTCAAAAACATTGCAGTCTTTTGCTCCTTAATTAGTGCTTCTAACAATCTTATTAGGATAAGATTAAGTT
ATTTGTCCTAATTTTAACCATTATCCATGTTTCATAGTTCAAAATGATTGTTAGAAGTTTAGTGTTTTTTATTTAAAAAT
ACGTCACCCAATGGCATAGGATGAGGTCATTATTCCTCAAAATATTTTTAAGTGTTTGGTCACACAAACTTGTCTAAAAT
TTACTTTTGGGAAAGAAAAATGTTCAATTATACATTTTTCTAAAAAGTCTTACTTTGGAACAATTCCAAAATTCCATAAA
ACAGTCACCACCCAAACACATCTTTATTATATTATAATAAATCTGCATTATCAGTGTAATTTAATCAGCTATAATAGGTT
ATCATTTTATTTTTTGAGTTACTATATATCAAAATTTATATGAAAATTAATATATTAGTATAGCATATAGGTCAACTTAA
CTAGATAATAATTTTTTAAAAATACACAAAAATTAAATAAATTCTTCTCAATTATATTTATTTTAAAACTAACTTAGCTT
ATATAAATTACAACAATAATCATACTTCAATCCCAAATAAATTAATGTCAGCTGCATAAATACTCACTAACCATATTCCG
TTAACTTATACATACATTAACAATATAAATTTTATTTATTTTAACCTGTTATACCGTATAACCGGCCTTTCAAAATTCTA
CAAACATTTACCTAAAATTATCTTTAAGATAACTTACAAATAAATAAAAAAAAATCTACATTATCAATATATAAAAATTA
TTTTTTCCAAAAAATATTCAAAAGCCCAAAATAGTCCATGTGGGCCCGGCCCGGCCGGCCCGAGGTGTTGTCTGTCCCTC
CTATATATATTGTTAACACACCAAACTCTTAAATCACACCATAGTGTTCATTTTAGACTTCAAACATACACACACAACAA
TATTTCACTACTTCCTATTCTCACCCCCCCCCCACCCCACCCCCCCAACCAACAACCATGGAATGTAGTGATCACAAAAC
CACAACAACAATTTCTTCAATGAATTCATCATCATCAACATTTGCTAGTACTATTTCTACCACTCCAACAAGTGGATTGT
CACCTAAAAGTAGCATATTATTATCAACTCCTCCAATGAATATTGTTCTTTCTCCATGTGCTGCTTGTAAAATCCTTCGT
AGGAGATGTGTTGAGAAATGTGTTTTGGCACCTTATTTTCCTCCCACTGACCCTCTTAAGTTCACCATTGCTCATAGAGT
CTTTGGTGCTAGCAACATCATCAAATTATTGCAGGTAATTTGTCTTATTTTTGTACGTTTTGATTGGTATACTAGATCTT
ATTTTACATTCATATTCATTCATTTGTTTTCATATTCAATACATAATTAATTACCTGTTTTTGTTGTAAGTGTATTTTAA
CATGTTATAACAGACAAGTCGTATCACTATAAAAATTTATACACGTGGTCAAGATCTATAAAAGTTGATCACTTTTAATA
TTTATCATGTGTTGTTAAAGATATGTGAACATAGATATATACAACTAAATATTAATTTCTTGTTATTAGTTAGTGGTCTT
GGATGTTAGGCCAATTTTTTTTTAGCAAATAATGCTTACTTTTAGTTGTTCATTTTGTTTTCTTTGACTTAATTTTAGGT
GTAGTGCGACTTCTTAGTCCCCTAAATTTATATTTTTTCAAACTTTCCCTTTATTAATTGTACTTTCTTTTTTAAGTTCA
ATCTTTAGACCCTAACAAAACTTCAAACATGAAAAAAAATGTGGCTTGACATTAATTTTCATCCCTCATTATAAATTCAA
TATTTTGTTTATTGTATTACACGTTACATAAATGGTGATAGTTATAATAAGACAAGCAACATAACCTGCTACAATATGTA
ACATTATATATCGTCTAAATAATTTCAGGAGCTTCCAGAGGAACAAAGAGTGGACGCGGTGAATAGTATGGTGTATGAAG
CAAATGCAAGAATAAGAGATCCAGTTTATGGTTGTGCTGGTGCAATTTGTCAATTACAAAAACAAATAAGTGAACTCCAA
GCAGAATTTGCAAAAGCACAAGCAGAAATCTTGAATTTAAAGTGTCAAAATTCAAATTTATTGGCCTTAGTTTGCATGGA
AGTATCAGAAAATAGCAGCAGCAGCTTATTATTATCTTCAGATCATATTAATGATTATGAAAATAATAATGATAATACTA
GCATGTTTTTGGAAGACAACAATTTATATGGAGCTTGGGAACCACTTTGGACATGATTAAAATAATTTTGTGGTCAAAAT
TAATTAGACATTTGTAATTGTCCCCCAAGAAAAAAGGGGTAGAAAAAGTTAGTGATATATTTTTAGAAAATTTAATAAAA
ATATGTAATATCAAGGAATTGGACTTTTTGACGAAATCAGATGTAACTCATGAGAGACTTATTTTATTTGAAGAAGAATT
ATAATATTATAGAAGAATGTTTTACTACTTTAATTTCTTGATGATGAATATATTTCCTTAATTACTTGGATTTAATTAAC
TTAATTATTATACCTTGTGAATAATTTGTTTTAAATTATCAGTATACTTTGATATGTTATAGGAGTAGCAAGCAATTTGC
CTTTATTTTAATTTAATTACTAGGTTATTTTTTTTATATTATTAATGTATAAGTTAAACTCATCACGTTCAAAAAGAATG
GACCACTCACGACAATAAGAAGAAGTAGTAGTTCAAATTCACATACCCTTAAAACAACTTGTAAATTTCTTGTGTTTACT
TTTTTATATATTGAATCAGTTTAATAAAAAATATGACTCTGTCAATAACTTCAATAGTTATTTTCATAGCTGTTTTTTTA
ATTCTCTTTTATTTTTTAGAAAGATACGTTGCCTTTGACTGGTTTAGGTAGGTTAACTATATAGACTTTAATTTATGGCT
AGCTATGCTCTAAAGTTTTCCAAAAAAATATAAATCATTTTCTCGCTGAGATAATGTTGGAGAAAAAGGAAATTAAGTGG
GTGGGTACGCATTTATTTATTTTAAAATAATAATTATCATTNNNNNNNNNNNNNNNNNNNNNNNNNNNNNNNNNNNNNNN
NNNNNNNNNNNNNNNNNNNNNNNNNNNNNNNNNNNNCCCCTTTAATGTGAAAATCATTTAGGGGCCGTTTGGACGTTTGG
TTACTGGTTAGAGTTATGCAGGTATTAGTTATGCATGTATTAGTTATGCAGGGCTTAGTTATGCAGGGTTTAGTTATGTA
GGGTTTAGTAATGTTGGGTTTAATCATGTGGGTATTAGCTATGCGGATATTAATTATGTAGGTATTATTTAGTTATGTAG
AGATTGCAATACATAAATTATTAACTATTAAATATTAAACTTGTTATAAATTATAAATATATATTATTTACAAAATAATA
ACACATGCTAATAAAATATGGAATATATTGAATAATATATAATGATAATATTTGATTAGCATATGTACCGTCAAAAAATA
TACAATCAAATTTCTAATATTAAAAAAATATTTATATTTGCATAAATAAATAAAAACGGTAAGTATATAAAAAGAAATGA
AAATTGTCTATGTATAAAAAGAAATAAAAACAACAAACGTAGAGAGGAAAATAGTAAAGTTTCCAATTAAATAAAATAAA
ATAAATTAAAAGAAATGAAAATGGTCTATATAGAAAAAGAAATAAAAACAACAAACGTATATAGGAAAACAGTAAAGTTT
CCAATTAAAAAAACTAAAAAAAATTAATAGGGTAAATATGTAATTTGTTATTTTAATACATGTATAACTAATACCCACAT
AACTTATTCCACTTTCTACCTGCATAACTTTATACATAGATTCCCTCATAAGTTATGTTGGTATTAATTATGTAAGACTA
CAAAAAATGTAACCAAACACCGTATAAATTAAATAATGAATAACTTTTATACAACATTTAAATTCTTACCAATCAAACAT
GGTATAAGTTATGTTGACTTTTATACCTAATACAAAACTTTTACCAAACATAGTAAAGCTAATACAACTTTCTATACATG
AATAAGATGTCTCTTAAACAGTAACCAAACGACCCCTTAGAAGTATAAGGCATATTTTTGAATCGCAGAACAATTATGGA
CAACTTTTTGAAAGAAAAAAAAAGAGGATTACTATTAACAAGCCAATTGTATTATGCCTTATTTTAGAAAAAAAAACATA
TTATCTTATACTTATTTTTGCACAAAGAATTATACACGTTTAACTCACATCTCTATTTTATTGTCTTTAAATTTCAACAC
TAATCACTCGTTATAACTTATATATATTAAAGGTGGAGGAGTTTTTTTTTTTTTTTTTAAATTTGGAGAGAGATTACAAT
GCGGAGAATTGAATCCTCACCAACAAGGTGGAGTTCACGTAGCCAACCAACTGAACTATTATGATTCTCCAAGCTGGAGG
AGTTTCATACATCATTTTAGGTAAATAATTTTTTACACTATCAAATCACGTTTACCTGTTATGATAAGTATTTTATCTTA
TTTTAAAAATTAAATACCTCATATTTTACTTTACTTTACTCTATATTATAAATGGGAATGTGAGGAGCTTGGGGTCATGC
TAGCTACTTACATAGTAATTTGTGGAATGTTTGTAAGTATTTTAAAATGTTTTATTTTGTGCTTTAATGATAAACTATCC
GTTCATTTTCACTATTTGTATTAATTATACGAAAAATTGTATTATAAATAATAATAATAATTAACAATTTAAAATATTTT
AAAAACATATAAAATTTGGTTAACTCACAAAATTCTATATGTGTTCGCTAAATGTTACGGCCTCGTGTATAACCAGAAGT
TAGTAAACGAAATTGTCTTACTTTTAAGTTTTAATTAATTGATAACAGAAAATACAAAGTATCAATATTTGTGGTAAATT
AAAATAGTAAGTGTTTATTCATTCTTATTAAAACATTACGAGTCAGTCGTAACAACAAAGTTTTTTTTAATAGAAAATAC
TTTACTCTCAAATAAAATTTATTGATGATAATCTAATTAAGTTAGTCAGATTTTAAAACAAATAGCATACGCAGCATATT
ACAAAAAATATTTAAATACAAGACAATAGACACTATGGTATATAGGGGTGTACAAAATTGAACCGATAATTGAATCAAAA
CGAAAAAAACCCGATTAGTTGTTTGGTTTGACTTGATTTGGTATTGAAAAAAAACCCGACTATATTTGGATTGGGTTGGT
TTTAACTAAAAAACCAACCTGAGACCAAACCAACCCGACATTATATATATAATTTTAAAATTTTATTTTATACATAAAAA
TATTTACTTTGATATAATTTTTAAATATTTCATACTTTTTCATAGTTTTTATCTTTTAATATATTATTTCAAGTTTGAAA
CTTAGAATTCTGAATATTCCAGTAAAGATTATAGTCCACAGATGTTAGTAATTATAATAAAGCTTAAATTAAATCAAATT
AATACTAATGCAAAAATAAAATCAATTCAACACTAAGGAATGACAATAATATTGAATATTTGTTCTTTAGTTTTATATTG
GTTTTGACAATTAAAATACATAATCTAATTTTAATTTTCTTTAATATTTAGTCATGTAACTAATACTTATTAAACTTATT
TTAGCATGATTTAGTACTTTTAAATTATGATCATTTTCATTATGACTTGTTAATTTGCAATATTTGTTTTACGCGATTTC
ATTATTATTATTTTTGTTGAATATTTTAGTGTCATTAATCATATCATATTGTGTTATTTTTTTAAGAAACACGTTAGATA
GTTGTATTTTGGTAGGACTAAAGAAATATTTGAAGTACAAGTTAATTATATGTTTGTATGAATACTTTACCGAAAAAATC
CGAAACAACCTGAAAAATCGAAAAAACCCAAAAAAACTCGAGGTTGAAAAATTCGAGTTTTGTTGGTTTGGTTTGATTTA
TAAATTTAAAAATCTGACACAAATAACTTAATTTTGATATTTGTAAAATCCGAATTAACATGATCATGTACACCCCTAAA
TTGGTATGGTATATTTTGGACGTGTCGTTTTCGTGGAAGCTGCTTCTTCTTGTAATGGAATAATCAAAACCTTTTTGTAC
TTTATTGAGACTTGGACCTTTCCATTAATTCTACTTTATTTATTATATATATGCCCCCTATTTCACTTATACACTGCACC
ATGAATTATTCAATAATTAAACACCAGAAAAAGTTTCAAATGTAGACTAAATATATTCTAAAATCATGTTTGAAACTTTC
TTTTTTGCTAATTTGACATTCAAAGTTTTTTAACCTTTTTTTTCTTTTTGTTTTGGAAAGTTGCGGAGTTAAAATTTTCA
CTAAAAGGATTTAAAATATGAAAAAGTAAACACATTGTAACGAGTGTAACTATTACAACATCTACTATATAAATACATAA
AAAATGTCAATTTACATGAAATATACTTGAACTGATCGATTTATATTATGTCATGTAAGACACATATTATATCATATATA
GGATGTGTATGTCTACTTGTGCACATTGAAATTAAAATTAGAGGGCAAAAATAACAAATGAAGCTAAGTTAAGAAGAACG
TTTATGTATTATGCCTTCCACACGGAGATAATAATAATAATCGCAAATTCAATGCATGCCAATTTGGTGGGAGAAAAGTT
ATCATCCCTTAAGTGACTTTCACCTGAAAATATTTAATGTCTCAAATCCAAATTTGATAGAAGAAAATGATGTAAGTACT
TGTAAATTTAATGTGAAATTTTCCAATATACAAATTTAAGAAGATTAATATTTCTATATAGAAGTCTTCATTGATCATAT
TTGATCATTATCAAAGACTTGATGAATTCACTAATTTTCCACAAGTTGGAATCATTCCAACAGTTTCATTAAACATAAAA
AAATTGTCTTTAATGAAAGTTACAATTAAAGTCTTGCCTAAATTAACTTGTTTTACAAGAATCATTTGATAATGAAATGT
GAATTTGTTTAAATTAATCCAAAAGTTAAATTTTACCTAACTCTCTAATAATTTTGGGTGTGTAACTTATATGTACTGAC
AGTTACATTATCAGATTACTTAAAAGCTAATTACAAGCTAGTAATATGATTACATGGAAATAATAGATCGAAAACTTATA
AAGTATGATAATATATAATGGATACGAATTTGAAGGACTTCGTCTCAATAACACTGTAACTAGTGTCAAACGAGCCCTTA
CATTTGTTGAAATAGCTAGTTATTTTCCACCATGCATGTTAGTTAGAATTATAAGGTAGAAACAATAGATCAATGTGACT
TGACTAGACTAGACTAAAGATTACAGTACTTTGAGGGCATGTCCAGGTCTTAATTCCAAGAATCAACAAATTTATGCTTG
ATGGGTGAGTCTTGAGACCCAACATGGATCGTGGTGCAATGGTGAGACTGTTTCATTTTTAATAGAGGTCTCAGATTTAA
GTTTTGGGTATGGACAAAATTCCATTGGGAGCCAGGGGCGGACCCATGTGAGTTCCAGGGGGTTCACCCGAACCACTTCG
GCAAAAAATTACAATGTATATATAAGGTAATTTTTTTGTATTTTTGTAGATATATATATATATATATATATATATATATA
TATATATATTGAACCTCCTCAATAACAAGGAGAAACTGATGGTGCAGTGGCAAGTCCCCCTGAAATTAAGATTCATGTCA
CCAGTTTGAATCCCTGTGATATCGTTTTATTTTTTCCTTTCTTCGTTTCAATTTTTTTTTTTTAATTTTAAAAAAGTGCT
AAAAGTGTGATTTTAAACCCAAAAGAATTCAAGGGTCTCATTTCTAAAGGCTTATTTACACGTTTATACTTTTATTTTTC
GAACCCCCTGAACGAAAATCCTAGGTCCGCCACTATTGAGAGCGGCACCCCCGAATGGGCCCTATAGTATACGGTTTGGA
TTTAGTCGGTGCTTCAATATAGGCTCCAGATATCGAGTGGAAAAAAAAAAAAAGAGTAAGTCTTGAAAATTGTCATAGTA
TATTTCATGCTAATTTGAGAATTGTCATAGTAATGTGTTTTTTTTCTAAAACATTCTATGTTAAACCATTTTTTTCCAAA
CCTTCACAAGTTTCTCATAAGCTTCGTTTCTTTTCTTTTCTTTTTTGTTTGTTTGTTAGGTATCTCTAAATTTTTTGTTT
ACTTCAAATAAAGGATTTTACGAACTTTAAATACCATATTATATTTTGTAACAAAAGTCAAGTGAAATAAAAGAAATAAA
ACACAGGAATAAATGATACTCCTTCAGTCCTTCCCTGTCATGTCGGACGTGTGTATCTATTTGTTCAATTATATACAAAT
TTAAGTGTCTATTTGTGTAAACCCAAAATTAAAGGGCATAAATGTGAAATGAAACCAAATTAAAGGATACATTTATATAT
TGTGTCTTTTATATTTTGACTTAAAAATCATTTAAGTTTAACTTTAAAAAACTTTTTTTTTTTCAGTCAATCCAAACGGA
CTTTAAGAAGTATCTTAAATTTTCCATTGGTGTGCTCTGAAAAGAAGGAGCAAAAGCGGAAAAGGAGACAGGTCGTTGGA
CATGCCCTTAGCCTCTTGAGTTTGGAAATTGTGTCAGATGAATGATATGAGTTTTCAGAATCCAATGGAACCTAAGTCAA
ACTATGTAAACTTTGGCAAATATGGAAAAATCGTTTTGGCCAGAAAATTTGGCAGAATTTGGCTAGAATGGTAAAATAAC
ATATTTCAGAATGTTATTTTACTTTTTAAAATATTTTTACCCTTTTAACTTTAATATTTTTTAATTAAAAAATGGAAAAA
TGATCAGTTTATTTTAAAATAAAAAGAATATTATAAACTTTTTAAAATTCTGGCCAAATTTTCTGGATATTTAGCATTAC
CCAAATATATAGTATATATTTTCATCAAACCATGTTCAAGAATAAATATAATGTTCTTTAACTTATAATGGTAAAATAAT
TAAGTAAAATAAAATTCAAAGAGATTTACTAAAGACAAATATAGCAGCAGAATGTCAACCATAGTACATGTTATAGGACA
AAATTTATTTCTGATTGCTAGAATAATAGAGTTACAAGTAGAATTAAATATGAGAACTTCTAGAAATTCTATTTCCACAA
AGTTTTCTTCCTGTTCATATTTCATATTTTTCAACATATAAAATGCAGTTAATAGCAGTCTTTTTCATTTGAATAGATCT
ATATATAATAATATAATTAAATTGCAAATAACTATATGTCATTAATTAACAACTAGAAAAAAGGTTTAATGGGAACAAGA
AGACTTATATCTTGTTTGGAAAGTCTGCCTATCTTGCTCCATAAATCTTGTTTTGGGAGTGAACACAAAATTACTACTAT
CATGTAGTAGAATTCATTATTCAAGGGTGTGATCGAATGATCAAATATAGTTTTTTAAGATAAGTGTTTAAATTTCAATC
CAAATAGATAATATTAATTGATTTGTTTTGATCTGTTTTAATTTTGATAGATAAAATTTACGATGTTTATGTTAATAGTA
AATAATATGTATTTGATGTAAAATAATTGAGATATGCACAAATAAAATCGGACACTAATGTGATCTGTCATTGGTGGCAT
TGAGTCAGCTAAAGTCAAATAGTTGCAGAAGTCTTTCATATGTTGACTTTTAGGTTGTTCTTGAAACTTAATTTAATTAT
GCCCAAAGCATTACCACCTGCCTCACCCATATAATTATATTTTAAAAAAAATATCACATAAAATAATATTTTCGTTTTAC
TTTTTTTATATTATTCAAAATTCATTAACTCGATTATTTCCTAGGATCCCATAAAATGAGAAATATTTTTTTTATCAAAA
GTTTCTTTATTTGGGTGAATAGATCTCATCAATTCGATTACTTTTTTATGATATGTTTTGATTTTCTTTACTTAGAGACA
AGGACCAATATATGATATTAAAATAAGTGTAATATTGTAATTTTACAGGTCATCTAAAAGTTTACTGTTTCAAATGGCAT
AATATGTAGTATTACATACATAACTAATATTTAAATTTGATCTCAATTGGCAAGTAAATATTTCAACTTTTAAGTATGTA
TATTTATACACTTCAACATGTTTTTATTGTGTCAGTTGAACATTCTAACTTACAAAATGATTATCTAGACACCTCCAAAA
TTTATGTATTACACATTAGCGTTGGGTGTTCACGATACACAGTGATAATGGATTGGAATATTTAGTAGTTAGTTGAGATC
AAATTGAAATATCCAAATGTGCACTCCCAAAATTGAATTACTTGCTTGTCAATTGACACCAAATTTAAGTATTTATTTAT
ATATTACGCAGTTTCACACAAGTGCTTAAAAAAGACTAGTCTATAACTTTATACTAGTGAACTTAAAATAAAATAAAATA
AAAAAACTAGATCTCAATTATCCTATTCTTAATGCTAATGGTTTTCTAGCTAGGTCAGAAAACAAACCCCATTAAAATTT
CTAATAGTGTCAACTAATAATAATACGTCAAAGTCAAACTATCTTCTGATTTCTAAACATTAAATTTATATAGTATTTTG
AGAAATTATAATCTTTTTCTACTTTTATATATTACTAATACTTATTCTTTTTCCACTATGTAACATGCTGAAGATACGTT
CGAACACAATAAATAAATTTGCCAGATGAAATCATTGGGGAAATATTGTTATTAAGCATGTTTTAATTCTTAATTAATCA
TATTATCTAGAAGATTGTATTGTTTGTCTGCACTTTATTTTTTTTCAAACTTATTAAACATTTTTATTAAACCTCTCTTT
GCTAACAGGACACTTGGCGTGGGAATTTTTTTTTTTTTTTTTTTAAAAAAACATAATTTAGTGATCCTAAAATATTCTTT
ATTTTACTTGTGTTTTTTTCTTTATATAAAGGTTCATGTTTACCAAGTTTGGCATGGTTTTAATTTTATGTGATCAGTTA
GAACTTACGTTTCTCAAATATACCCATATAATTTATTGTTCTATTTAATTTTTTGATTTACCACCCGAGCCCACATTGGG
GCCCGTTCAAATTTAAATCGCTCTCTGCAGGGGGTGGAACCCTAGACCTCTGGTTAAGGATGAAATAATTTTGCGCACTG
CTGCACCATAACCTTTCTTGGTTAATTTATGGTTCTATTGGTAACAAGATTATTAATTTATCACCATGGCTTGTAGAAAA
TAATAAATGTTAGTGCATCATAGTTGGGAAGGAACGTGATGGCTCGATACGAATATTGTCTAAATTTAGGTATATTATTG
CAAATTTCAATAATGTTTTCAATGTTGAATAATTATTATTGAAACTGTTTGATATTACTGAAAAGGTCACCATAACCAAC
AAAATCGAAATAATAGATTTGTCTGAACGTAAGACATGAGACTTTTTTTAAAAAATAATAAAGGAGCTTGCGCTCCACCG
AAATTGATTTTTTTTTAAAAAAAGATATGAGATTGAAAAGGCAGCATAAATATCCAATAATCTAATTCTTGAGCTTCTAA
GATTACTAAAAAATAACGTTATTGGGGAAATTTCTTAAAATACGAACAATGATGTGACCTAGTGGTCAATAAAATGGTTG
AGAATCCTAAGATCTCAGGTTCAAAATTCAGCAGAGACAAAAAAAAACACAAAGTAATTTTTTCCATTTGTCATCACCTT
GAGTTGTAACGACCGGTTCCCGTCGTTATAGAAAAGCCAACGGGGAAAAATTTTGGCCAAAAATATTTTTGGTAGTATTT
TGAAATTCCCAATCTAGTCCAGATTTGGACGAAATCGGAGTCAGTGAGGTCTACGGAAATCTGGTAACAAACGGGAGATC
AAATTATGAATTTGATCATATGAGTAGATAGCAAAGACGTTAAGGAACCCGTACGACTTTATGGAATCGAATTCGGGTGA
GTAGAACTCCCGAAACTAATCTTAGCGTGAACGGGTATTTTCTGAGTGTCGTGTGATGAAGGTGTGTTGTGAAATGATGG
AACTCTTAATTTAGCTCTCTGTTTCTGTACAAGCCACCATGACGGGATTATTCCCGCCAGGGCGGGGCCGCTATAGCGGG
ATTAGGGCCGCCATAGCGGGACAAACGCGACTTAAGTCAGAAATAAACTCCAAAACATCATTAGTCTGCAAGTTTCGACT
TTGAGAGCTTAGGAACGAACCCATGTGTTTTCTTGACAACTTTTCACCATTCTTGAGGCTAAAGGTAAGGTTTTCACTCC
CTGAATCCATTTTTCGATCCGTAGAACTTAGTTTCTTGGGTAATTATTGATGAGGGAGGGTTTTGATCTGAGATTTATAG
TGGAAAAAGCCATAATTTGGGTATGGGGATCAAGGGTTCGACCTAGAGTTGGTTTGATTGATTATAATCCGGGTATTTAG
GTCTTGTTTATTGATCCTCGCGTTTGTAGACCAAGAGCAAGCGAAAAAAATCCGGAAAGGAAAGAATCAATTTTCTCAGG
GGATTCAAGCTTTGTTCGAGGTAGGTGATGGTTGTGATTTCATGTTTGTGTGATATATATTTGTACTTTCTTCCTTTTAT
TGCATGTATGTATGCGAACGTTGCATTATTGATCACACTAATCATAAATGAGTATGAACGAATATATGGATGCCATAAAT
CACCTCTTAATTGTATGATTGTGAGAATGTACATTGTGATTGTGATTGTGGTATGTTGAATGGAACGGGTGTCACAATCC
GACACACTAACTTAGAACGGGTGTCACGATCCGGCATATTAACTGCTTGGGTATGGATTCCGTGAGAGGACCAATGACTT
GTTATACATATGCGTATTGTTGAGATTAAGGAATTGTACATTGATCCTGAAATGATATTGATATTGTTACCTATTCGGTG
TGTGCATGCTTATGATGTTGTAATGACTTGCTTATATTGCACTTAGTGGGATAGCAGCGTGATCCTATTGTTGAAGAAGA
AATAAGGTGACGATTGGAACATGTCAAAGGAATATGTCCAACTAAGCTGACTGACGTATCTACTGCAAGTGTTGATGAAG
AAGGAAGTTGACAATTGGAACTTGTCAAAGGAACAGGTCCAACGAAGCTGACTGACGAGTTTACAACACTGTTGTAGAAT
TAGAGTCGCACTAGGATTAGACTACTTATATCTATTAGGATTATATTATGATTAGGATTAGATTACGACTAGGATTATAT
TACGACTAGGATTAGATTATTTATAATTGCACTATTATTATTATTATAGTAGTAATATGTATTGTAGTAGGACTCTAAGC
TTGTAACTCAACATTATTTTCATCAATACAATCCTTGATTTCTCCATATTTACGTGAGATTTCTACATTGTATTAGAGCT
TAAAGCTTTTCCGCACTCTGAGTATTGATGAAAAAAATCACATGTTGCAATGAACACTTCCCATTTGTTGAAAATTAGGA
AGCTGACGATTCAAACATGTCAAAGGAACAGATCCAACGAAGCTGACTGACGTATCTACAACAAGTGTTGATGAAGAAGG
AAGCTGACGATTGGAACATGTCAAAGGAACAGGTCCAACGAAGCTAACTGACGAGTTTACAAAATTGTTGTAGAATTAGA
GTCGCACTAGGATTAGACTACTTATATCTATTAGGATTATATTACGATTAGGATTAGATTACGACTAGGATTAGATTATT
TATAATTGCATTATTATTATTATTATTATTATTATTATTATTATTATTATTATTATTATAGTAGTAATAGGTATTGTAGT
AGGACTTTAAGTATAGTTAACTTAGGACTCTACAATTCTCTCTTATATAAGAAGCTTGTAACTCAACATTATTTTCATCA
ATACAATCCTTGATTTCTCCATATTTATGTGAGATTTCTACACCTACCAGTACATTGTGGTTGCGTACTGATACTGCACT
TGCTCTCCCATAAATGAGAATCCTTCTGCACATCATGAAGAGATTGAGGAGAATATGGAAGTTGAGAATGATGAGGATGT
TGGACAAGAGAAAGAGGTGCAGGCTGAGACTACAAGTATTCCTCCCTTAGACCCAGTGTTAGCTCAATAAATTATGTCGT
TCCTAAAAGTATTGGCTGGTCCTAGAGTTCTTCCAGCAGTTCAGGTAACTCAAGGTCCCGCCAATCCCCGTATTGCTATC
ATTGTCCCCAAGGTGGGTGGAATTGTAGGTACTGATGCTTTCTTTCATCCCCTGTTAGGCCCCGTTATGACTGGTAATGA
GCATGAGATGTTGACTAAGTTCTTGAAATTGAAACCACATGTGTTTCATGGTTTTGAGAGTGAGGATGCCTATGAGTTCA
TTCTAGATTGTTATGAGAGGTTTCATAAGTTGGGAATTGCCAATCAGCATGGATTAAGTTTGTAACTTTTCAACTTCAGG
GCGAGGCTAAGTAGTGGTAGAGAGCTTATGTGGAATGCAAATCTTCAACTTTACCCCCACTCACTTAGACCCAGTTCCAT
GCTTTATTCTTGGAAAAGTATGTGCCCTGTACTTTGAGAGATCGTAAGAAGGATGATTTCATGGCTTTGGAGGAATGTGG
TATGTTTGTGGCTGCTTATGAGGCCAAGTTCTATGCTTTGTCTAGATATGCTACGTAATTGGTGACTACTGAGGAAGAAA
GGATTCGTCTATTTGTTAAGGGACTGAATTATGAGTTACAGGTATTGTCTGTGCACATGACTTCTGCAGGAAAAAGTTTT
AATGAGGTAATATGTTTTGTGAAGAAAGTGGAGGGGGTGAGGCGAGACGGTAATTAGGTAGACCAACACTTGCGGCCCGA
CCAATTCAGTATGCCATGCCCGCTTCTACAGGTAATTACTCGAGAACTCCACCTCATAATTTGATTTAGGATAGGCAGGG
AGTCGCACCTTCGGCGGGCAGCAGACCATCTTTTGATCGCACTTGTTACAATTGTGAAGAACCTAGCATATGAGGAGAGA
TTGTCCCCACCTACGCATGACAGATTCCGCACAGCAGCAGACTAGATCAGTGGTACCCGCGAGAAATGGTAATAATGGTC
GAATGCGTCCATAAGGTGGGGGAAGAGGAAATCAGTGAGGCCGTGGAGGTCGGGGAAATGGTAAGGCAGGTAGAGGTTTA
GTGCAGCCAGGCAGGGAAGTCGCCCATTATGATGATAGGGGTTAGTGTTATGCCTTTTCGAGCAAGATCAAGGCAGAGGT
GTCTGATGCGGTGATCACATGTACTAATCTTGTATGTGATCGGATGGCTAATGTGTTATTTGATCCGGGTTCTACTTATT
CTTATGTGTCCGTGCGATTTGCCACATAATTTGATATGATTTGTGATATACTTGATGCTCCCATCCATGGTTCTACCCCT
GTTGAAGAGTCGATCAGGTCACCCATGTCTATCGTGCTTGTCCTATCTTGTTTATGGGTTTTCAGACTTGGGCTGATTAG
GTGATTTTGGATATGACTGACTTTGATATAATATTAGGCATGACTTGGTTGTCCCCCTATTATGTTGTGCTTAATTGTAA
CACAAAATATGTGACTCTAGAGATCGCCGGTAGGGAAAAATTAGAGTGGGGAAGGGGTGTACAAGCCTAAGCCAGCTAAA
ATCATATCCTCCATTAGGGCTATGAAACTGGTGTTGCAGGGTTGTTTGGCTTATTTGGCTCACATTCGGGATGTTGATGC
TGAGTCTCTCTCTATTGAGTCTATTCCCATGGTGTCAGATAATAGAGAAGTGTTTCCTATTGATTTGCCTGGTATGCCTC
CAGATAGAAATATAGATTTTTGCATTGATTTGGAACCTGGTACTCGTCCCATTTCCATCCCTCCATATTGTATGGCTCCA
GCAGAATTAAGAGAGCTTAAGGTTAAATCTAAGAGCTTATTGATAAATGATTCATCTGTCCTAGTGTTTCCCCATGGGGT
GCCCCAGTTTTGTTTGTTAAGAAAAAAGATGGTAGTATGAGAATGTGCATAGACTATCGTCAATTGAATACAGTCACCAT
TCAAAATAAGTATCCATTGCCTTGGATAGATGATCTTTTTGACCAATTACAGGGTGCATTAGTTTTCTCTAAGATTGATT
TAAGGTCTGGTTATTATCAGTTAAAGATTAGGCCTGAGAATATACCAAAAACGACATTTAGGACCCATTATGGGCATTAT
GAGTTCCTAGTCATGTCGTTCGGGTTAACAAATGCGCCTGCACCTTTCATGAGTTTGATGAATGGTGTGTTCAAACCTTT
TCTTGACTTGTTTGTGATAGTGTTCATTGATGACATTCTAGTTTATTCGAAAAGTGAAGAAGAGCATGCCCACCATCTTT
GTATTGTTCTGGGTGTTCTTGGGAAACAAAAGTTGTATGTAAAATTTTCTAAGTGTGAATTTTAGTTTACTTCGGTTGCC
TTTTGGGGGCATGTAGTTTCAAAAGAAGGGGTAATGGTAGATCCCCAAAAGATTGAAGCAGTTAGGAATTGGGTTCGACC
AAGTTCTGTGACTGAAATTAGGAGTTTTGTGGGGCTCGCTAGCTACTATCATCGGTTTGTGAAAAACTTCGCTTCTATTG
TCACACACTTGACAAATTTGACCAAAAAGATACCATTTGAATGGACTGAAAAATGTGAGGAGAGCTTTCAAAGCTCAAGA
CTCTTTTGACCACAACACCTATTCTTGCACTACCGGTTGAAGGTAAAGATTTTGTTGTTTATTGTGATGCTTTACATTCA
GGATTGGGTGCAGTGTTGATGTAGGATAAGAATGTCATAGCTTATGCATCGCGGCAGTTGAAGGTGCATGAAAGGAATTA
CCCAACACATGATTTGGAGTTGGCATCGGTAGTGTTTGCTCTTAAGATCTGGTGGCATTATCTTTATGGAGTCAAGTGAG
AGGTATTTACTGACCACCGTAGCCTACAACATGTATTCACTCAAAATGATCTAAATTTGAGACAGCGAAGGTGGATAAAG
TTACTCAAGGATTATGATGTGACCATCCAATACCATCCGGGTAAGGCTAATGTAGTGACGGACGCACTAAGTCAAAAATC
GGTGAGTATGGGTAGTTTAGCTTGCTTGAGTGTATCCAAGCGACCTTTGGCTAAAGAAATTCAACATTTGGAGTCTAAGT
TCATGTAGTTGGACATCTAAAAAAAATATGGGGTGTTATCTAGCATTGAAGTAAGGACCACGTTCATTGAGGAGATCAAG
GCCAAACAGTATGAGGATGAACATTTGAAAGAGCTCAGAAATAAAACAGTCTGGAAAGGCACAAGAGACCACTCTCGATG
CGGAAGGTGTACTCAGTTTTAAAGGAATGATTTGTGTTCCTACAGTGGGCGACTTGATTTAGAGTTTATTGACAGAATCC
CACGGTTCAAGGTATTCCATACATCCGGGTGTGACTAAGATGTACCGAGATTTGAAGCGACTTTATTGGTGGCCTGGCAT
GAAGAAAAATATAGCGGAGTTTGTGGCTAAGTATCAAATTGCTAACAAGTAAAATATGAATACCAAAGGCCTGCCGGTTT
TCTTCAAAGAATGCTAATTCCGGAATGGAAGTGGGAAATGATAGATATGGATTTCATGGTTGGTCTTCCCAACACATTAG
GAAAGTCTGATTCTATTTGGGTAGTGGTTGAAAAACTAACTAAGTCAGCCCATTTTATTCCTGTTAGAACAAATTATAAT
GCTCAGAAATTGGCTAAGGTGTATGTAAAAGAGATAGTAAGGCTGCACGGGATGCCCCTTTCTATCATCTTAGACCGTGG
TGCGCAGTTCATATCCAAGTTTTAGAGGAAATTACATTATGAATTGGGCGCACAACTACCTTTTAGTACAGCCTTCCATC
CGAAGACGGATGGGCAGTCGGAGAGAACTATCTAAGTGTTAGAGGACATGTTGAGGGCATGCGTGATTGACTTTGGAGGT
CATTGGGATAAGTTCCTTCCCTTGCGAGAGTTTTCCTATAATAATAGTTACCACTCCAGCTTTGTTATGGCACCATTTGA
AGCAATGTATGGGAGGGGATATAGATCACCCATAGGTTGGTTTGAGGCTGGAGATGTGAAACCTTTGGGGGTTGATTTAG
TGAAGGATGCTCAAGATAAAATGAGGAGTATTCAAGCTAAGCTTTTAGCAACCCAAAGAAGACAGAAGAAGTATGCAAAC
CATAAGGTAAGAGACATGTCATTTCAGACTGGTGAGAACGTTTTTCTTAAGGTATCACCCATGAAAGGGGTAATGAGATT
CGGCAAGAAGGGCAAGCTTAATCCCCGATAAATTGTGCCATTTGAGGTTTTTGACCGTGTAGGGCCAGTGGCGTATAGGT
TGGCTTTACCTCCTAACCTATCGAGAGTTCATTCGGTATTTCATGTGTCCATGTTGAAGAGGTATCACGGTGACGAGGAG
TACATCATAAAATATGACTCAGTTGTGTTAGACAAGAACATTTAGTATGAGGAAAAACCGGTTGCAATTCTAGATTATGA
TGTTCGAAAGCTGAGGACAAAAGAGATTAAGTCCGTGAAAGTTCAATGGAAACATCGTCCAGTTGAGGAAGCCACTTGGG
AAACCGAGAAGGATATGTGAGACAAGTATCCATAGTTGTTCGTCGATTCAGGTACTACTCCACTCTTGCTTTAGCATGTT
TTTCTTAGTTTATCACTCGCGGACGAGTGATGGGTAAATTGGTATCTATTGTAACGATCGGTTCCCGTTGTTATAGAAAA
GCCAACGGGGAAAATTTTTTGGTAGTATTTTGAAATTCCCAACCTAGTCCAATTTTGGACGAAATCGGAGTCAGTGAGGT
CTAGGGAAATCTAATAACAAACGAAAGATCAAATTATGAATTTGAACATATGAGTAGATAGCTAAGACGTTAAGAAACCC
ATACGACTTTACGGAATCGAATTCGGGCGAGTAGAACTCCAGAAGCTGATCTTAGAGTGAACATGTATTTTTTGAATGTC
GTCGGATGAAGGTGTGTTGTGAAATGGGGGTTTGGAACTCTTAATTTAGCTCTCTGTTTCCATGCAAGCCATCATGTCGG
GATTATTCCCGCTAGGGTGGGACCGCTGCAGCGGGATTGGGGCTTCCATAGCAGGACAGACATGACTTAAGTCAGAAATA
AACCCAAAACATCATTAATCTGCAAGTTTCAACTTTGAGAGCTAAGGAACGAAATCAGGTGTTTTCTTGATGGCTTTTCA
CCATTCTTGAGGCTAAAGGTAAGGTTTTCACTCCCCAAATCTATTTTTCGATCGGTAGAACTTAGTTTCTTGGGTAATTA
TCGATGGGGAGGGTTTTGATCTGAGATTTATGGTGGAAAAAGCCCTAATCTGGGTAAGAGGATCATGGGTTCGACCTAGG
GTTGGTTTGATTGATTATAATTCGGGTATTTAGGTCTTGTTTATTGATCCTCGCATTATATTGATTGTTTGTATACCAAG
AACAAGCGGGAGGAATCCAAAAAGGGAAGAATCAAGCTTCTTAGGAGATTCAAGCTTTGTTTGAGGTAGGTGATGGTTGT
GATTTCATGTTTGTGTGATATATATTTGTACTTGCTTTATTATATTGCATGTATGTATGCGAACATTGCATTATTGATCA
CACTAATCGTAAATGAGTATGAACGAATATATATATGCCATGAATCATCTCTTAATTGTATGATTGTAAGAATGTACATT
GTGATTGTGATTGTGGTATGTTGAATGGAGCGGGTGTCACGTTCCTACACACAACTGGGATCGGATGTTACGTACCGACA
TAAATATTAGAATGGGTGTCATGATCCGACACACTAACTTGAAACGGACGTCACGATCAGACACACTAACTTGGAACGGG
TGTCACGATCCGGCACACTAACTGTTTAAGTATGGGTTCCGTGAGAGAACCAATGACTTGTTATACATATGTGTATTGTT
GAGAATGTAGAATTGTACATTGATCCTGAAATGATATTGATATTGTATATGTTCGGTGTATTCATGCTTATGATATTGTA
ATGACTTGCTTATATTGCACTTAGTGGCATAGCCGTGTGATCCTACCACTACACTGTGGTTGTGTACTGATACTGCACTT
TCTCTTTCTTTGTTGAGTACAGGGCATCTTGAAGCAGCTACTGACAGACCTCGTTTAGAAGATTAGTGATCGTCATCGAA
TTCAAGGGTGAGTCAGTTCTTCTGGGCTACCTTGAGTTCTCCTTTTTGTTTAGTCCATCTCTTCGGACTTAGACTAGTTC
TTTAGATAATTCTCTTGTTTAGTTTGGGTTGTACCCATTTTTTTAGACTATGGTTCCTTGTTAGAGTTTTGGTACATTGA
ATTTCAGGTTATAAGCACTTAATTCCGCAATTCGTTGTTAGACTTTTGAAGTTTATGGGAACTCTACTTTATTTCTGCAT
TTAAACCTGCTTACGTATCTTTAAATGCATAGATTCATGGTTAGTTGAGTTGTAGTAATAGTTCTCCCACCAGAGGGTTA
GTGTGGGTGTCACTCACGACGATTGAGGTCGTGACATGAGTGAACAGAGTCACGTACATTAATTGCTATGAAAGAAAACC
TTTTAAAGTGGCCGGGAGTAGCAAACTTTGACATCGGCTTAAGTATAAAGGAAATTTAAAAAAATATTAGAAGTGAGGGA
TATTATAAAATTTGAGGAATATTAGAAGTGATCTAAAATTTCTTCAAGTAAAAATCAAATCTAAAAACACACTTTTACGT
CAAGTGTATATTTCATGATACCACTGCGGCATATGTATATAATACTTGACGTAAAAATATGATAATTTTGAGACATATCA
CAAATCTATGAAGATCAATGATAAGTGAAAAAGTAAAATGTCGCTACGTAATTTTAAAAGAAATGTTACGTAATATATAA
TCACTTTCACAGTGTTACTAAATAGTAAAGATGCAATACTACAACCTGTTATTTGAGTAACTCTCAATTTTATTATCTCT
ATAAATCAAAAAATTATTAAATATCATTCATTTATTCAATAATTATGAGGGTCAACAATGTTAACTAAAGATTTTAACAC
ATATTGATATGTTAGACAAGCCCCGTACGTTGAGCGTGCTTAGGGCGTTCAATCGGGCGCTTAGGGCGTAACTCTTACAA
AACTAAGCCCCACACTTAAATCTCGGGGTGTTTTATAGAGCTCCGCCCCAAGGCAAGTCCCAACAGAGTCTTTTAAAACA
CTGGGTGGGACTGTCTATTTAGTTATTGGTATGGTGAGAGAGAATGTTTGATTGGTATAATGATAGAGAGATTTGGGAGT
CAATTTTAGCGATTTGAAAAAAAAGGACAAAAAATTTAAGAAGAAAAAAAGTGGATACGATTCTCATTTTGTATCTTGAT
TAATTTGATTGTTTCTTTATGGATTCCTATTCGGGGTTCAAAAATTTGAAGTTATGTTATACATTCGAGGAACCCCCTCT
TATCAATATACATAAATTACTTGTTTAGTTAAACCAATAAATTATTGGGTATAAAAAGGAATATATTGTCTTGTATATAT
TTTGATAAGGACTTTGGACAAAAAAAATCAGTTAAAATAACTGCATGTATATGTGATGTATATATGATATATAACTATAT
GTTAGAGATATATAAACATTCATATGCATTATTACACAATATTTATACATTGCATTAGTTCATATTCCTCAATGAGGTAA
TACATTGTTATACAATATTTATACATTGCAACAGTTCATATTCTTCGAAAATTTGTTTTTCATCCTTAACCAACTCAAAT
TCCTCTAAACAGTCCCAAATTGCATATTTGATCTCCACTCGATATTTTGAGTATTTGATATATTATTTACTCAAAATGAT
ACACGTATATGGTAGATCGAATTTTAAAATTTGAGCTTTGAAACTCTTCAACGGCGGATTTCAATGAACATCAGCACAAA
TCTTCCTCCAAACAACTCAAAATTTTAGTTATGAGCTCATCACAATGTCTCAATTCTTTTGATATATTAATCACTTGAAA
AGATTCACATTTATTGTAGATCGATTTTATAATTTGAGCTTTAAGTAATTTCAAACTTGGATATAGAAGATATTGTGTTG
GGTAAAAGGAGAAAAATACATACATTCCTACAAACATATAAAATTTAAGGAAGATACAAATGTGGTAATGACTGAAGGAC
ATGACCCTTTTGGACAAGTAAAATGGGACAGAGGGAGTAATCCTTAAGATAAACTAGAGCCCTCCAAAAGCAAGGAAGTC
CCACCAAAGCTGGATGAAGGCAATCCTGATGATGAGTTTATTGTCGATCTTGAATATCTGAATTTTCATCCTTAAAAGAT
GCAACATTGAATAACGTAGTATATGAAATGTACGATAGGTAAAATAGTTGAATGGACAACTAGCTAAAATTGAACATATT
GAGTTGAGTGAATAACTCTGAAGGTAGATCATAATAAAGTCAACTGAATAGTAATGCATGCATGTGTACTTTAACACAAA
ATTATATGAATGAAAATATGCATCAATAGTAAATATTGAAAATAATATAACTTTACTTTTCTTGAGAAGTTTCTTTAATT
GACAGCCAACACGTGAGCCACAAGATGATACAACATTTTGGCCATGTTGCCAGAGCCATCGTATACCTAGCCAGGGTAAA
GGGTGAACTTGACTAATAGATTCAATCTCTTAGCTCTTATCAGGGACTTTATAAGGAGTCGTCTGGATCAACAACACGAT
TCTATCTTATGTTGGTGATGTAGTTTTGGGGTTTGGATTATCTGAACCTTTACCTAACTCGATGCTTAATACTACTCCAA
AAACATGCATTGTGCTTAATAACGGTAAAAATGTCCCACTTTAGGGAAAAACTAAAAATAAGATACTTTTAACCAATGCT
CAATGATACTGCTTTAGAACTGAGCTGAACTTTACTTTAAAACTTGACTATGTTTTTTTTCTGAAAATTTGACTATACTT
TCTCAAATGTAAGATATGCTTTCTTTAAAGCAAAACATTCTTTCTTTAAGAAACTATCTATACTTTATTTATGAAAGTAA
TGCACTTGACACAAAATATACTTTCTTGAAACTCTTCTAAAATAATGCACTTAAAACTAAATATATTTTCTTGAAAGATT
TTTAAAATCTTGAAATATACTTTACTCATGAAAATGATGCATTAGTAATAGTCTAAAAAGGTGTCATGTGGTAGAATAAC
ATGAAACCTAAATCAATCAAGGATCATTAACAAAATAAAGTATAATGATTTCAATAATAGAATCAACAATGATCACATTC
GAAATAGAAAAATTCAAAATCATGAACTTTTGGGTGAAACCTTAACTTTGACCTTACTAAATGAGATTATAGATGTACGG
CATGAGGAAGAACTTAGTTCCTCTTATAATATTCTTACATACCTTAAACGCTCCACAAATATTAACGAGGAACCCTAACT
TGAAATATAATTATCATGAAACTCTTTCTTGAAAACCCTATGGTCAATGGTTCAGATTTCTATTAATGATTCGTGAATAG
ATTAAAGAATTTGAATTGTAAAGCTTGAAATACTTGGAGAATAATTTACCTTGATGAAAAACATAAAAGAGGAACCCTAA
CTAGATGTTTTTGATCTCTTGGAGAAGGAGAATTAGGGATTTTGGAAGTTATTATATGTATTAGGATGTTATTAGGTTGT
AAGATGGATTTAAAAAAGTTAATTGAGCGCAAAGGGGCAAGAATATCTCTCTTGAAACGTAAAAAGACTAAAATGATTAG
AGGAGTGCTACATATGTATTGTGTGGAGATATTTCTATTATAAAAAGAAAACAAAAATCTAGTAAAGTAACTATTGGAAT
CAAATAGGCGTTCTACATATGCATCGTCAAAAACAACAATTTTTATTCAATTGTAGCAAAGAAAGAAACTTCAAATAGCA
TATTTGTCAACATTGATTCTGAGAGCAGAGTTCTCTTCATTAGCTTCATACTTTATGCATTTCAAGATAAGCCGAGAAAA
TTGAAGATTCTCGATCACTATATTCATATAACATAAATAAAAATTATTAACTCATTCAAGCCAAGGTGAACAAAATGTTC
CTCTAGCAATTCATATTTTTTCTCTACTAAGAGTTGATTCATTAAAAAAAAAATAGTACTTGATTATAAGAACGCGACTT
CAATAGCTTTACAATGTAAAAATAACAGTATGACACAATAGATTCATTTGACCATGTTGAGAATAATTAACAATACCACA
TTCTCAATATGTTGGAAGTAATGTGTTTGATTGAACGCACTGCAAAAGTCTTTGGTGACCACTTTGTCACGACCCAGGGG
TACCCCCTAGATGTAACATGGTGTATAGAACCCCGAAGGACTCCATACAAGCCACTTAGTCCTCATAACATAAGAATTAT
AACAATAAGAGTAAAAATAGTCCAAGTCCAAACATTTTTATCAAAGCAAAGTGGAAGTCTAATACACTTGTCTCATTATA
ACCATCTAATACAATAGAATGAAATTGGGCCTAACCTATACATCATGTTCAAAAGGGAAATACATGAAATAAACTAAAAC
AATAACTCTGTCCTCGAAGCATGAGGACTCACCAAAACTTGGGAATCAATCAAGTCACCAACTAGCTACGAAACTGACCA
CCCTGAATATCAGACCCTACATTTCGGAAAAATGTAGGCAAGAGTATGCGTTAGTACAAAACAATGTACCAAGTATGATA
GTCATGCATAAAATATTTAAAATCATGCTAAAATGGACATTTCATTTCATGACATACATTTGAGCAAGTAAAATATCATA
TGAAGGGTTGTAAAACATAAGTCGTAAATCATGGTCAATGCAAGCTAACTTCATCTTTAAATCCTTTAAACATCATTTGA
GATACTCCTTGAGTAACCTTAGATCATTATTACTTGTGGGGAAATAGACTTAACCAACAAGAGACCATGTGAGCTATAAC
ATGATCCACACCAAAAAGGGTTGTTCTACTTGCCTAAGGTAGAACCATGAACATCTAGCTTAAGTAGATCCACTAGCTAA
TCAACCTATGTGGGCACATAGTTATGGGATAAGGAGATTGTTACTAGAAACTTGGACTCTACTGACGTGAGGGCTTCCAT
CTCATGAGATTACTTTGGAAACCCGAACTCTACTGACGTAAGAGCTTCCACCTCATATTCAATATCCATTCTGTTCTAAG
CATAAATTACCATGGAATAGTCATTTCTTACTTGACTTCATTAATGATGGTAAGGTGCCCCTTGGACAACCAAACCAAGC
TAGTTCATTAAGCTAGCTCCTTAGACCATGCGTGAGAAAACCTTTCACCACCCATGATCACTTTTAATCATTGATTCAAT
TAGGTGAGAAACCCTTTCAACCTAAGAATCCTTACTATGTGAGAATACCTTTCACATCATGATAGTTATGTGTTTATGAG
AATGTCCTTTCAGCATTACAACAACAACATCATCATTGGTACTTTACTCTTAAAGCACCCTTAAAACAATTGCACAGATT
TCAGAAACAATGCATAAGTCCATAATTCACCTCCTTGACGTCAAAACCCAATTTTAATCATCAACTCTTAGAAAACATGG
GTTAAATATGGATTTCGTCATAAATTCATGTAAAACTTATAATTGCTTAATTTCATAAACGTCTTCCTTGAAGATCAAAA
TCCCACAACATATAATTCATAACTTGCAAATATAGGGATCACATGGGTTCATGGGGGAATTCATCATAAAAGCATTGTAA
TTCATCAATTCATGCATAGGAGATCATAATTCAATCATTTAAATCAACAATTTAGAGAACCCATGATAATTGATGAAAAC
CCTAACTTAATTGGGGAATTCTAATCTTTGAAATTGAGGAATTTGGAAACTCCATGGATGAAACTATCATACCTTAATAT
CAAAGCCCAAAGAAATTGAAGTATGTAAGCTTCCTCTTGAACCCTAGCTTGAATCTCCTTCTTCTTCTTCAAGTTTCTAA
AAAGAGAAATATTTTGGAGAGGAGATTTGGTTTTTCTTTTAGAGTCTTGAGAGAATGGGTCTTAAATTAGGGAAATTTGA
GAGTAGAATACTTATATAGGTCTTTCAATGAGGGGTAAAACGACTTAGTATAGAATTAAAATAAATCTGAAAAGATTTTT
AAGACCCTAACTTAAAAACTGAAGATCCCACGCTGGAGCTCGAAAAAGGGTATTAGCGACTCGCCAAATGTGCCCTTAGC
TCGCCTAATTTTACAGTAAGTCGACTTGGGGGCTAAGTCAACTTAGGCGATGAGACTGACTTTTGTGACTCGCCAACGGG
AACGACGAGCCTAACTTGGCTCGCCTAAAATTGCAGAATTCTAGGCAATAGGAATCAAGCAAAAAGGCGAGGAGGGTCCA
CTTGGCGGATCGCCTAGTCAACTAAGAAGTTAATATTTTCCCTTATCTAAATCCAGGGTGTTACATTATCTTCCCCTTGG
GATCACTCGTCCTCAACTGATGTTTCTAGACACCTTACGGAAGCAAGGACTCAATACTAGCAGTCCAACATGCATGCAAC
TTATCTAAATGCACACAACCAAGGAGGAACGTCATCTCCAAGATAAACATATTCAATGCAATACAAGGAAGTAGGAACCA
CTTTTAACAACCCATTATGCATGAAATTTTAACATTTCTCATGTTCAAGGAGGAACTACCTTCTCCAAGCTAAAATCATG
CTCACCACGATCTCATGGAGCTATATGCAATTTACTCACTTAAAGCATATCAAAAGCATGTTCATCAATTCATCTCATGA
AGTCTATTGGCAACTCATATTCAATGCACAACAACATGAGTAAAATCAATCCTATAAACTCATTTTCTTTCAAAACACAA
GTTTTCATGAACATGCATCACATAAGGAAATCTTGGAAACATATAAAAATACATGACTCCCAAAACAAGGACAACTCAAG
AGAAACTCATTACCTCAAGGTAGAATAGGGGTAGCAGGAAAAAATGAGGATATCGGGACATCATATCGGCCTCGACCTCC
CAAGTAGAATCCTTAACTAATTGATTCCTTTACAAAACCTTCACGAAAGCTATTTCCTTGTTTCTCAATTTCTTGACTTG
CCGGTCTAGAATCTCTACCGGAACTTCCTCATAAGAAAGACTTTCATCAACTACCAACGCTTTTAGGGAAACTACGAATG
TCAGATCTCCAACACACTTCTTAAGCATATAGACATGGAAAACTGGATGCACCGATGCCAGCTCACTTGGCAAATCTAAG
TCATAGGCAACCTTACCAACACATCTCAAAATTTGGTATGGCACTACATACCGGGGACTAAGCTACCCCTTCTTACCAAA
CCTCATCATACCCTTCATGAGTGAGATTTTCAATAGACCCAATCGTTAGCCTCAAATTCTAGATCCCTTCTCCTCACATC
GACATAAGACTTTTGCCGACTTTGAGTCGTTCTCAACCTCTCTCTAATGAGTCGAACTTTCTTAATGGCTTTATGAACCA
ATTCGGGACCTATTAGGGCAACTTCACCCACCTCAACCAACCAATGGGAGATCTACACCTCCTACCATACAAGGCCTCAA
ATGGAGCCATATCGATACTTGAGTGATAGTTATTGTTATAGGCAAACTCAATCAATGGCAAATGGTCATCCCAATTACCC
TTAAAATCAATCACGCAAGCCCTTAACATATCTTCCAAAGTTTGGATAGTATGCTCTGCTTTCCCATCGATTTGGGGATG
AAAAGTCGTGCTAAGATTAACCATAGTGCCAAGACCCTTTTGGAATGACTTCCAAAATTTAAAAGTGAATTGGGCACCAC
GATCAGAAATAATGGACAAAGGCACTCGATGCAACTTTACCATTTCTCTCAAATACAACTTGGCATAGTCCTCCGCCGAA
TAAGAAACCTTGACGGGAAGGAAATGAGCTGATTTTGTCATCCGATCTACTATAACCCAAATAGAGTCATGTTATCGCCG
GGTGCGAGGATAACCAACAATAAAGTCCATATTCAAGTCTTCCCACTTCCAAGTAGGAATGCTAATATCTTGGGACAAAC
CTCCTGGTCTTTGATGCTTAACTTTCACTTGTTGACAATTAATTAGGAAACTTAGCCACAAATCCCGTAATATCTCTCTT
CATCCCATTCCACCAATAGACCTCCTGTAAATCATGATACATCTTGGTAGCTCCCGAGTGAATAGAATACCACAAACTAT
GGGCTTCTGTCAAGATTTGTTCCCTTAAGTCATCAACATTCGGAACACACAAATGACCTTGGTATCTAAGTATCCCATCT
CCCCCTTGGGAGAAAGCGTCAACGGATTTCTTAAGCACTACCTCTTTCAATTCTACCAAGATTGGATCAAGACCTTTCTT
GGCTTTCACACCTGCCACAAAATACGATTCGGAACCATTGTGAACAATAACACCACCTTTGGTGGAGTCCACTAATTGAA
CACCCAATCGAGCCAATCTATGAACATCTCGAACCAACTTTTTCTTTTCATCTTCAATATGAGCAACACTACCCATAGAT
AACCGACTAAGAGCATCCTCTACGACATTAGCTTTACCGAGGTGATAAAGAACACTCATGTCATAATCTTTCAATAACTC
AAGCCACCTTCTTTGGCGAAGATTCAAATATTTTTGATTAAACACATATTGCAAACTCTTGTGGTCGATATACACATCAA
CATGAACTCCGTACAAATAGTGACTCTAAATCTTTAAGGCAAATACGACCGCCACTAACTCAAGGTCGTGAGTCGGATAA
TTCTTCTCATGGATTTTAAGTTGCCTTGAGGCATAGGCAATGACTTTCCCATTTTGCACTAGCACACACCCTAGCCCTAT
TCTCGAGGCATCACAATAAACCATAAAACCATTTGTTCCTTTCGGTAAGGTCAATACCGGAGCGGAAGTAAGTCTAACTT
TCAACTTTTGAAAAATTTTCTCACATGCTTCTGACCATATGAACTTAGCCTTCTTTTGAGTCAAAGGCGTCAAATGTGAG
GCAATTGAAGAGAAACCTTCAACAAACCTTCTATAGTAACCGGCCAAACCCAAAATGCTTCTAATATTCGAAGGAGTTAG
AGGTCTAGACCAACTCTTGACCGCATCCGTCTTCTTAGGATCGACCTCAATACCCTTGCTTGAGACAATATGACTAAGGA
AAACTATGGACCTTAATGAAAATTCACATTTGCTAAACTTTGAAAATAGTTGTTGGTCCTTAAGGATTTGCAATATGATC
CTCAAATGATCAATATACTCATTCTCACTTCTTGAATAGATAAAAATATCATCGATAAACACAATCACAAATATGTCAAG
ATATTGTCTAAGCACCCTATTCATCAAGTTCATAAACGCCGCCAGAGCGTTAGTCGACCCAAAAGACATGAATAGAAACT
CATAGTAACCATACTGAGTTCAAAAGGTCATCTTCGGAATGTCATCATCTTTCACCCTCAATTGGTGATAACTCGATCGG
AGATCAATCTTAGAGAAATAACTAGCCCCTTGAAGTTGGTCAAATAAATTATCTATCCTTGGGAAAGGATGCTTATTCTT
AATGGTCACCTTGTTCAACTAACGATAGTCAATACATATCTGAAGAGACCCATCTTTCTTTCTAACAAACAAAACTGGAG
CACCCCATATAGAGATACTCGGTCGAATGAAACCCTTATCCAATAAATCTTTCAACTGTTCTTTCAACTTCTTAAGTTAT
GTTGGAGCCATACGATAAAAAGGAATAGAGATAGGTTGCGTATCTGGGATAAGGTCAATACCGAAGTCTATTTCCCGCTC
GGGAGAAATACCAGGCAAGTCGTTTGGGAACACTTTCAGACACTCACTTACAACAGAGACCGACTTAAGAGAAGGGGTTT
CAGAATCTACATCCCTCACCCTAACTAGATAGTAAAAGAAACCTTTTGAAATCATCTTTCTAGCTTTAAGGTAAGACACA
AATTGACCCTTATGCTTAGAATTTTCCCCCTTCCACTCTAGGATAGGCTCATTCGGGAACTGAAACTTGACTACACTAGT
TCTACAATCAATAGAAGCATAACAAGAGTGCAGTCAATCCATACCCAAGATAACATCAAAGTCTAACATATCAAGCTCTA
CCAAGTGAACAAGAGTAATTCTATGGGACAAGGAAACAAGACACTTTCTATAAACCTTTTTTGCCATAATAGAATCACCA
ACAGGAGTAGAGACAAAAAAAGGTTCTAACAACACATTAGGGAACACATCAAACCTCATATACACATATGGCGTCACAAA
AGACAAGGTAGCACCGGGATCAAGTAAAGCATAAACATCAAGTTGGAAAACTTTTAACATACCGGTAACCACATCCGGAG
AACCCTCTTGTTCACCTCTAGTTTGAAAAGCATAAAAACGGTTTTGCTTAGGAGCATTGGACCCCGAACCGCTAGGAGTA
GCTTTCTTGCCCTCTCTTCCTTTAGCCCTAAGCATCGGGCAATCCCTCATTTTATGAGCACTCTTACCACAACTAAAGCG
ACCATCTGTGTCGGATAGGCACTTGCCATCATGCTTCTTTCCTCACTTCGTACAATTAGGCCTAGGCAATGGAGATCCAC
TACCATTACCTCTTTGAGGCTTAGGGTTAGATACCCTATCTTGATTAAACTTTCGAGGAGCATTGGAGGAACCTTGACCG
GAAAACCTTTGTCGGAATCTTGGACGACCTTGTCCATCGGACCTCATGTTAGAGAAATTACTATCACCGGTCTTAGCCCT
TTTGCCTCCCTAGACCTTTTCTTACGTTTCTCCTCCTCAATTTGTTGTGCAAGTACCATGAGATGAGAGATGTCCATATC
ATGAATGAGCATTGCGGTTCGACACTCTTTAACCACTATTTCAGACACACCCGATACAAACTTACTCATCTTAGCCCTTG
AATCTGCAACCATTGATAGAGCATACTTAAACAATTTAGTGAACTTTTGAGCATACTCCCTCACACTCAAACTTCCTTGT
TGAAGGTTAATGAACTTAGGACATTGGCTTCCCTCATCTCAAGGGGAAAGAACCTATCAAGAAACGTGGCCTTAAACTTC
TCCCAATCAAGAGGACCCGTATTTTTTGGCCTTTCTTCTTTCCATTGGTTATACCACAGTTGAGCCATACCTTTCAATTG
ATAAGCGGTCAACTCCGCCTTTTGAAATGGTGTAACTCCCATGATCATCAACACCTTATAGACCTCATCGATAAACTCTT
AAGGATCTTCCTCAGCTTTGGAACCATGAAACTCCGAAGGGTTCATTATTTTGAAGTCCCTCACTCTTGAAGCCGTTGAA
TTCACATTAGGGTTCATGGGAACTACTACCTCCCTATTTGCTTGGGCCGTCATAGCTTGGGCTAATACTTGAAAAACCGC
CCTAAACTCCGCATTTGACACTTCTTGTTCCTCATTCTTTCTGACGTTCCTTGTAGCATACGCTCTTGTAGTAGTCATAT
CTTGTAGAACATATGATAAAGATTATGAGAGAGACCTTATAGAGTTAAACTCTATCGCAAGACTTAAAAGTAATGAAAGA
AGTAGAGTTTCCTAATCATCTTGTAGCCTATCATTCATAAATATGGCGTGATTCACACTCATGACCAAGACTCTACTAGA
CGTGGCTTATGAGACATCCTAGGACCATTCTAAACATTGTGCTCTAACACCAAGTTTCTCATGACCCAAGGGTACCCCTT
AAGTGTAACAAGGCGTCGAAGGACTTCATACAAGCCACTTAGTCCTCATAACATAAGATTTCAAAAAATAAGAGTAAAAA
TAGTCCAAGTCCAAAACATTTTTATAAAAGCAAAGCGGAAGTCTAATACATTTGTCTCACTATAACCATCTAATACAATA
ATATAAAATTGGGCCTAGCCCATACATCATGTTCAAAAGGGAAATACATGAAAGAAACTAAAACAATAACCCCGTCCTCG
AAGCATGAGGACTCACCAAAGCTCGGGAATCAATTAAGTCACCAACTAGCTATGAAACTGACTACCTTGAATATCGGACC
CTACATTTGGGGAAAATGTAGGCAAGAGTATGCATTAGTATAAAAGGATGTACCAAGTATGATAGCCATGCATAAAACAT
TTAAAATCATGCTAAAATGGACATTTCATTTCATGACATGCATTTGAGCAAGTAAAACATCATATGAAGGGTTGTAAAAC
ATAAGTCATAAATCATGATCAATGCAAGCTAACTTCATCTTTAAAGCCTTTGAACATCAAATGAGATACTCCTTGAGTGA
CCTTAGATCATTATTACTTGTGGGGAAATAGCCTTAACCGACAAGAGACCATGTGAGCTATAACATGATGCCCCGATGTT
TCCCACACCGAAAAGGGTTGTTCTACTTTCCTAAGGTAGAACCTTGAACATCTAGCTTAAGTGGATCCACTAGCTAATAA
ACCTATGTGGACACAGAGTTATGGGACACTACTAAAAAACTGCTAAAAAATGACGGAAGAAAAAGCGACGGACAGCGTCG
CTCCAAAAAAGCGACGGACTAAGAGATGCAGTCCGTCACTTTTTAATTAAAATAATTATTTTTAAAATTAGTATACAAAA
AGCAACGGACTGCATCTCTGAGTCCGTTGCTTTTTATTAAAAATAATTATTTATAAATTAAACAATAACCACGCTGTCCG
TCATTTTAATATATTTTATTTTATGAATTAGTTTTTTAAAAAAGCGACGGATGACATCTCTTAGTCCGTCGCTTTTTGGT
CAAAATATCTAGTCAAACATTTTTAAAAAGTGACGGACAGCGTCTCTGCCGTCGCTTTTTAATTAAAATTTTTTAATTTT
TTTTTTAAAAGCGACGGACGACATCGCTTAGTCCGTCGCTTTTTTTCGCGTATTTTTGCTAATTAATTATTTTATATAGA
TAGTGACGCAATCCGTCGCTTTTTATTAAAAATAATTATTTATTAATTTAAAAAAAGTCACGCCGTCCATCGCTTTTTAT
TAATTTTAATTGTTTTATTATTTTTTAAATTAGCGACGGACAACATCTTTATGTCCGTCGCTTCTTGGTCAAAATATTTG
GTCAAATATTTTAAGAAAGCGACGGACAATGTCTCTTAGTCTGTCGCTTTTTGGTCAAAATGTTTTTTTTAAAGAGCAAC
GGACATAGAGACGTTGTCCGTCGCTTTTTTTAAAATATCTGCACTAGCAGACGCGATTTTCCCCATTTCTCCATATAAAA
AACAAAATTGAGAAATATTTTGATTTAATTTTATTTAAATTGTCTTCCGGAGAATGATTTTGTGTAAAATAAAAAACAAA
AAAATTATAATACTGACTTCCAGATGTCGGTAAAATTATATAGTATGTAATAAATTAATATTTTCAATTAACTTTAAATA
AATTGTCCTCCGAATGACGGTTTTCTATAAGTTAAAAAATAATTTAATTAACATGATTACTTTTTATTTATCTTAAAATT
TTATGTGATACCGACCTAATGAGGTCGGTATTTTTTATTATATCTAATTACTTTTAATAAAAGCGACATCCGGAGGTCGG
TATGTTTAAAATATTCCTATTAATCATAGTTTTGCTATTGTGCATAATATTAAAATTTTATTTTACACCTACGATTAATT
GTTCAAAAAGTGTAACAATTTTGTATACTTTTACAAATAAAATGTTAGAATTCGTGAAATAAATAAAAAAATATCTATAA
TCCATATTTAGAGTATGAAACTACGTTGATATGAATTAGGAGATAATTATACTTATATTTTTAGAGTAATGTACAAATCC
TATCAGTCCGTCGTCTAATCATAAACTTAATATCTCATGTCATGATGTAGTAGAGGTGAAGAGCTAACATATAATCCATT
CCAGTATGAAATACGAGATAGTATTATTATATACGTTCGATCTTGAATGGATGTCAAGTGTAGTGATCACCTCCTAATTA
TGATGACATGTAAAGGATACTTCATCGGAGTATGAAATACGTTGATTAATTATATATATATATTCCTCGAGTAGTTTAAC
AAATCAAGTCTTATATACTAGTGGTTTAGATATGAAATACATTATCAATTAAAGAAATACCGATGATCAATTCAAGGAGA
TTTATATATTAAATTTGATATTGATAAACTTTTGTTGATCAATAAAATTAGAAGGTATATAATTTAAATTTATAAAATTA
ACTTGATCGATAAATTAAATTTATTAAATTAAACTTTTGTTGATGTGTAGTTAAATTATATATATATGGCCAAACACATA
TACAACCCCTCTAACTTGTCCACATTTTTCATTTTGGCACTTTATCTTAGCTTTGTTCCATTTTAACCCTTGAACTCCAT
TTTTTATGTTCCATTTTAACACGAAATACTATTTTTATGATTTATTTATTTTTATATATATTCTTCAATTGCAACTTCTT
ATTTTAAATCGACATGTGTCATTTAATTTTAGTTAAAAAATTAAAAATTAACAAAAAATAATTCTTTTTAAAAAATAATA
ATTTTTTTTAAGAGTGTTATGTATTTTTGTGTGAAAAATAACTGACGAAATTGTGTTGGTTTTCTTTCTTTAAAATCACT
GACAACCTAACAAAGTCAGTCGAGTTTTAACATTGTTTAGTAGTGTTATTAGCAATGAACAAGAGTCTTTTTTTAGTAGT
GTTATTAACTAAGTCAGTCGAGTCTTTTTGAAGATGGGTTTTTTTTGTAGCAACCCTAAAAATTGATAGGTGAAACTGGA
GCCTAACGTATGAATTTTAAAAGTTTAAGCATAAATTGGAGTTATGAAATTTTCTAAAAAATATTGGACGTTGCCTTAGT
TTTATTTGGTAAGTCCATGTGGGCAAGGGGCGTTTTCGTAAATATTAATTTTAGTTAAATTAAGAAGTGGGTATATTTTA
TTTTATTTCTAATAACTATATATGGTATTAAAACTTTTAAAAGGTATTTTGAATTCATTCTTCAAATTAAAACCTCCCAA
AAGTTCTTTTCTCTAAAAGTCCTCTCAAGCTCAAGGAAGAAGAAGATGTGGGCAACTAGGGTTTCGAATTAAAGGTTTCT
TCCATCAAATATTCGTGGGTTTTCTCAATACTAATGTATGGTGGCTCTTTATCTAAAGCTAGTTTTCGCTTTAGAGCCAA
TTTCAAAGGGTTTTCAAATTCTCAAAAGTTATGAAAAACTTCTATTTCTTACTCTACTCAAGGGTTCTTGCATTAAATGG
TTTTAAATGATGGATTGTGATATTGTTAATATTAAATTGATGTTTTCAAGTGAAAAATCTCATGAACCCTTGATTTCACA
AATTTCTATATTTGACTTACGAAATGGGTTTGTTGATAATGATTGGGTATTGATGAATTTATGCTTAGAATAGATTGTAT
TGTTGATGTTTATGACTTTCTATATATATATTGATTAATGTTGAGGATGGCTTTGGAGGATGGTAAGTTGGCTTAATCTC
ATATTATTGACATAATTGTTCTTGCTTGGTTTGATCCACTTATGGTGGAGGTGTTTAATTATGGATTGTATTATGAATAT
GGCCTTGAAGGCATTATCTATTGAATTGAAGTGTTATCAAGTTATGAAGTGTTATTGTACTATGTGAAGGTAAATATGTG
AAGGTATTCTTATGGTTATAAGGTGATCTTGTACAAAGTGTTATTGTAGTGTAATTGAAAGTATGTTCTCTTTAAATGTT
CATATGTGATGATTGTTGGACTATGGAGAGTCCCTATATGGTAATGTTGTGACTTGCTTGGTAGACTTAGATGTCCCTTC
TTGTTACTTGAAAGCTCTTTGAATGAATGAATGTCTAGGATCGGTAGACCTAAGCATGGTGCCCTTTCTATGAATGATAA
AACAGGACTTCTAGATTATATCTTGAATAGGCTAGACCTAGCATGATACCCTTTTCATGAGTAAGTCTAGACTCCAAAAT
GTGAATGTTAAACCTTGAAGTGGTGAACCCTAGGGGTAATGACCTTCTTCTTGTGTGAAATGATAGACTTAGAGATGGTG
GACCAGAATGGTAACAAACTCTCTCTAAGAAAGTCAATGAGCTATCCTTGAATGAACCTTGATCGGCTAGAACTAAGAAA
TAGAGCCCTTCTTGGTAGAAGTACTATGAGTTGGCCGAACTTAGAAATGGGGTCCACTCTAGTGCATACATGTGAATGAA
TTACTCTATGGGAACTAAGGCTAAGCACCGAGTGGATGTGGTTAGGATGGTGGCCCTGCTTAAGTATGAGACTAGGGCAC
AATGAACATCCTTGGACATCCCCTAAACCATGTGCCTACATGAGTTACTTATTAGTTCTACCTTTGGCAAGTAGAACACC
TTCCACGGAGTAGGGTAGACTTCGGATTCCATGCCTAGCTAGTATGGTCTATGTTGGTTAATGCCTATTCCCATCATGTG
GGATGTGCACTCTAGTTATTGGATAGGTTCTACAAAGTGTAGGTGGTAGTATGGGATGCTATCTACACATTGCACGAGTA
GGCCTAGAAGATGCTAAAGTGAGTTCCCTAAGTCTAAATGGCTATTATGTGAAAGTCCCCTAAATGCTTAAATGTCTCCT
AAGTGGTTCATTAAAGAATTTTGACTTAGCATGTTATATTGTAATGGTACATTCCTTATCTATGGTAACCCTTAGGAACA
CTTAGGTGTATATAAAGAGATTGTATGGGCGGTCACTTCATGTTTCACTTAAGTGTTACTTTGGGTAACTTGAGATAGAG
GTCATTAAATGATGAAAAGGCTTACTTGTCGCTTATGTTCATGTATTGTACATTGGTACTAGTTGAGTATGTCTATTATG
TGGGTATTGTCTTATATGTGGATGATGACGTGAAATGTGTCTCTTATAATTGTGATATGAAGGTTTTATCAAAAATGGCA
TGAAAGCATATATCTCAAATAAATGTCTGTTTTAGCATGTTTTTGCATGGTCATCATACTTAGTACTTAATTGTGCTAAT
TCCATATTTTGCTCTATTTTCTACAAGTGTAGGTTCCGACAAGTGAGCGGGTTCTATAGTAAGCTTGGGATTTGAAGTTC
TTCCTAGATCTTGTGGTATGTCCTCATATGTCGAGGACAAGACTTTTATAGTATTGTGTTATGATAAGGTTCTTGTAATA
GACTTAGTAGACTTCTTTTGATTGTAAAGGGCCGTGCCCCTAGTATGTTTTCAGGTTTATGTCTAAGATGGCTAAGAGAC
TTAGTATTCCGCTTGTTTTAATGTTGGGGTTTGTTTGAATTAGGGTATCTTAGGATTTGTTTGAAATTCAGTATTTCTTG
AGTTAATTAGTTTGATTTTGGAATTGTAAGATTAGATTGAATTAGGGTATTTAAGGAGTTGTTTGAATTTAGGATTTTAG
CACTAGTTAGATTTTGGGATTTTAGGACTAGTTTGAATTTGTGATTTCAAGACTAGTTTGAATTTTGAATTTAGGACTAG
TTGATTTCAAGACTAGTTTGAATTTTGAATTTAGGACTAGTTTGAATTTTTATTGAAGTTGAACTTAGAATTTGAACATG
AACTTGAACTTAGAATTTGAAGTTAAACTTAGAACTTGAACTTGAAATTAGAACTTGAACTTGAACTTAGAATTTGAACT
TGAAATTAGAACTTGAACTTGAACTAGAACTTGAACTTAAATTTAGAACTTGAACTTGAAATTAGAACTTGAACTTAGAA
CTTGAACTTGAACTTGAACTTAGAATTAGAACTTGAACTTGAAATTAGAAATTGAACTTGAAATTAGAACTTGAACTTGA
AATTAGAAATTGAACTTCAACTTGAACTTAGAACTTGAACTTGAAATTAGAATTTGAACTTGAACTTAGAACTTGAACTT
GAACTTGAAATTAGAACTTGAACTTGAACTTAGAATTTGAAGTTAAACTTAGAACTTGATGTTGACATTAGAACTTGAAC
TTGAACTTAGAAATTGAACTTGAACTTAGAACTTGAAATTTGAGTATTGAATTTGTTAATTAGTGTGTTGAATTAGTTTT
TTTTATTGATTGTTAGTTTGATTGATTGTTAGTTATTAAGTGAATGATTTAGGGGTTTTTGATGGTTAGTTTGAATTAGG
GATTATTTGATTGTTAGTTTGTGTTTGTTGATTGTGAAATGGAAATTTTAATGTTGGGGTTTGTTTGAATTAGGGTATCG
TAGGATTTGTTTGAAATTCGGTATTTCTAGAGTTAATTAGTTTGATTTTGGAATTGTAAGATTAGATTGAATTAGGGTAT
TTAAGGAGTTGTTTGAATTTACGATTTTAGCACTAGTTAGATTTTGGGATTTTAGGACTAGTTTGAATTTGTGATTTTAA
AACTAGTTTGAATTTTGAATTTAGGACTAGTTTGAATTATTATTGAAGTTGAACTTAGAATTTGAACATGAACTTGAACT
TGAACTTGAACCTAGAATTTGAAGTTAAACTTAGAACTTGAACTTGAACTTGAACTTAGAACTTGAACTTAGAACTTAAA
CTTGAACTTAGAATTTGAACTTGAAATTAGAACTTGAACTTGAACTTAGAACTTGAACTTGAAATTAGAACTTGAACTTG
AAATTAGAACTTGAACTTGAACTTAGAACTTGAATTTGAACTTGAACTTGAACTTAGAACTTGAACTTGAACTTGAACTT
GAACTTAGAACTTGAACTTGAAATTAGAACTTGAACTTGAACTTGAACTTAGAATTACAACTTGAACTTGAACTTAGAAC
TTGAACTTGAAATTAGAACTTGAACTTAGAACTTGAACTTGAACTTGAACTTGAACTTGAACTTGAAATTAGAAATTGAA
CTTGAGCTTAGAACTTGAACTTAGAACTTGAACTTGAAATTAGAATTTGAACTTGAACTTAGAACTTGAACTTGAACTTA
GAATTTGAACTTGAACTTGAAATTAGAACTTGAACTTGAAATTTAGCTAATTTTAGAACTTTTCGTGCTAGGCAATTGAG
GAAGCTCAACATCTAAAAAAGTTGATACAAGACTATATTTGCTTCTTTCATCAAAGTAGGAGATAAGGTTGGTGCTTCTA
AATTTCTAAAGTTCAAGTACAATTGTTTTCAATAATGTGTTTGTGTCCATCTAGTATTGATATTTAGCTTTAATTTTATG
ATAATATTGTTGTGTCCATCGATTGTTTGTTAAGCATAAGTACCAACACTAGTTGATCATATTGATGACAAAATTGATTT
TCTTGCGAAATCGATTTGTGTCCATCTAGTGTTGATTTAGTGTTGTATTAAGTCAAAACTAAACTAGTTAAAGTTGTTAA
GTTGTTTAAATAAGTTAAATTAAATAATGTGGTTTTATTGATGGATTTAGTTGTTGGAATTAAGTCAAAACTAAACTAGT
TCAAGTTATAAAGTTGTTAAGTTGTTTAAATAAGTTAAATTAAATAATGTGGTTTTGTTGATGGATTTAGTTGTTGGAAT
TAAGTCAAAACTAAACTAGTTCAAGTTAAAAAGTTGTTAAGTTGTTTAAATAAGTTAAATTAAATAATGTGGTTTTGTCA
ATACTAAGCTAGTTTTAGGACTACTACTAGTAAAATTATTATTAAATTTTATTTATAATATAATTGAATATCTATATTTT
TGTAGATGCATCATCGTTTGTGGATGTATAATATGCATTATGAAACTGGTGCTGGTTTGACGGTATTGGATCGTCACGTC
AAGCTGAGACACTTGACGGTGTTCGGATTGCTGCTATGTCGGATCAAATAGCTAAACTTACAGCGGCACTAGCAGAGTCG
GAGCGGAAAAGAGTAGCTGAACAACAAAGCATGAGTGAGACCGTTCAGCAAATCAAAGAACAAGTGATGAACCTCGCTCA
TCGACCTACTACTTCGTCTCCCGATGACACCGACGACGAGAGTGATGAGGATGATTATGTAGATCTCACTCCCTAGTTTA
GATCTCTGGACATTTATGAACTTTTTGAAATTTTAAAACGAATTTTAAAAGACTTTATAAGTCTTTAATTTATGATTTAG
ATACTTTTGAATGTTATTTTAAGTTTGTTGTTTTATGTTTTGTTAAGATTGTTTATAATTGTGTGTGTTTGATTGGGCTG
AATAGTGTAGAATTGAATTGAATTGCATTTGCAAGTGGGCAGCAGAAGCTGCGAGCTGCTACTGTCAAAAATATTACAGA
AAAAGCGACGGACAACGTGGTTTAGTCCGTCGCTTTTTTGGGTTTTAAAAAATAAAATTTCCAGAAAAGCGACAGACAGT
GTCCTTTTATCCGTTGCTTTTTTGGGATTTTCAAAAAATAAATTTCCAGAAAAGAGACGGACTGCGTCGCCCTTTAGAAA
TTTAAAAAAATTAAAATTAAAATAAAGCGACACAATCAGTCGCTTTTTAAAAAAAAATTCAAAAAAAAAAGTAAAAAAGC
GACTCAGTCCGTCGCTAAAAGAGACACAGTCCGTCTCTTTTTTAAAAATGACTTTGTCCGTCGCTTTATGAAAAGCGTCG
AGCTAAAAAGTGATGGAAGTGACTGCGTCGCTTTTCCGTCGATTTTGACCAAAAAACGACGCAATCTGTCGCTTTTGGCC
CCTTTTTTGACAATTTTTTAGTAGTGGGATAAGGAGATTGCTACTAGAAACCCGGACTCTACTGACGTGAGGGCTTCCAT
CTCATGAGATTACTTTGGAAACCCCGTACTCTACTGACGTGAAGCTTCCACCTCATATTCAATATCCATTCCGTGCTAAG
CATAAATTACCATTGAATAGTCATTTCTTACTTGACTTCATTAATGATGGTAAGGTGCCCCTTGGACAACCAAACCAAGC
TAGTTCATTAAGCTAGCTCCTTAGACCATGCGTGAGAAAACCTTTCACCACCCATGATCACTTTTAATCATTGATTCAAT
TAGGTGAGAAACCCTTTCAACCTAAGAATCCTTACTATGTGAGAATACCTTTCACATCATGATAGTTATGTGTTTATGAG
AATGTCCTTTCAGCATTACAACAACAACATCATCATTGGTACTTTACTCTTAAAGCACCCTTAAAACAATTGCACAGATT
TCAAAAACAATACATAAGTCCATAATTCACCTCCTTGACGTCAAAACCCAATTTTAATCATCAACTCTTAGAAAACATGG
GTTAAATATGGATTTCGTCATAAATTCATGTAAAACTTGTAATTGCTTAATTTCATAAACGTCTTCCTTGAAGATCAAAA
TCGCACAACATATAATTCATAACTTGCAAATATAGGGATCACATGGGTTCATGGGGGAATTCATCATAAAAGCATTGTAA
TTCATCAATTCATGCATAGGAGATCATAATTCAATCATTTAAATCAACAATTTAGAGAACCCATGATAATTGATGAAAAC
CCTAACTTAATTGGGGAATTCTAATCTTTGAAATTGAGGGATTCAGGAACTCCATGCATGAAATGAATCCATGGATGAAA
ACTATCATACCTCACTATCAAAGCCCAAAAAATTGAAGTATGTAAGCTTACTCTTGAACCCTAGCTTGAATCTCCTTCTT
CTTCTTCTTCAAGTTTCTAGAGAGAGAAATATTTTGGAGAGGAGATTTGGTTTTTCTTTTAGAGTCTTGAGAGAATAGGT
CATAAATTGGGGAAATTTGAGAGTAGAATACTTATATAAGTCTTTAGATGAGGGTAAAATGACGTAGTATCGAATTAAAA
TAAATCTATAAAGACTTTTAAGACCCTAACTTAAAAACTGAAGACTCCCACGTGGGAGCTCGCCAAAGGGGGCTTGGCGA
CTTGCCAAATGTGCCCTTAGCTCGCCTAATTTTATAGTAAGTCAACTTGGGGGATTAAGTCAACTTAGGCGATGGGGGAG
TCGACTTCGGCGAGCTCGACTTGGCTCCCCTCAAATTACAGAATGCTGGTCAACAGGAATCAAGCCAAAAAGCGAGGAGG
TTCCACTTGGCGGATAGCCCAATCCACTCGGTGGATCTCCTAGTCGACTAAGAAGTGAATATTTTCCCTTCTCTAAATTT
GGGGTGTTACACTCTTAGTCTATCGAGTAAATTGCACACGTTCAATCATCACCTTAGTGTATCAATTAAATTGCACACGT
TCAATCTAACAATTGAAATTCAAACACTATTAGAAGAAGAGTTTGTTTAACTATGAAATATTAGATACATATGAAATTTG
GTAAAATGTATGAAGTATACTGTATACACTATAGAAATTGTATGGCTTAAGAAATTCTTAAATGATAAGCTTGTAAATAA
GGCACCCAAAAGTTGTACTTTAGATCTGATAGGGGTCGTGAGACTTGTAGAAATCAAGAAATTCATCAATAGGAAGTACA
CATGTACTCCCTATTAAAGAACATCTTGATTCTACAAATCTAGCGGCCAATATAATATTCAAATTCAATCAGATTCCATA
TAGAACCGGTTGATTAAGTATGTTAATTTGATGTACTCGGTCCTTTTTTATAACATTTCTTTGCTTTTCTTCTGCCTTAT
TCACCTGACGATGTGGGATAAGTAAATATATCGGAGACTACATTTTAATATATTTTACTTTAGCGGAGAGTCTTTGGAAA
CAACCGATTTACCTCCTTAAAGTATGGGTAAGACAACGTACACACTATTCTCACCATATATCACTTGTGAAGTTACTGCA
TTTGACTGTATACTGACAGTTACAACAACCGCCACCTTAGTCTATCAAGTAAAGTCATTGCACATGTTAGATCTAATAAT
CAAAATTCAAACATTACTAGAAGAACAGTTCATTTGAATTACGAAATAGTAGGATTATTAGTCATTTGATCTTCATAGTT
GTTATTCATAATTTTGATTGATTTAATAGAATTTCAGCTTACAGTCACCTTTTGTGCTACTTATGTTCCCTGTTAGTTTA
ATACTAAAATAAATATTCGTCAAACTATCAAAATGCATTGTATTTATTTGATACTCCCTCTGTCCCAATTTATATGAAAC
CTTTTATGTTTTGAGAGTCAAACAGTTTAAGTTTGACCGGAAATTTGCGCATGAAATCTTCAATTTTTTTGAAATGAAAC
TTACATATTTGTAAACTACGTAAAAAGTACTATGAGTCACAATAATTGATAATTCAAAATGTTTAAAAGATCTATGAAAA
ATTTACGGTCAAAGATAGACTTGTTTGAATCTTGAAATCCGGAAGATGACATATAAAATGGGACGGAGGGAGTAGATTCT
TTACACATGATACATAAAATGGCATGATTGAGGACCTTAAATTCCTACTAAAATAGGCAATTTTTAAAGATTAATTGTTT
CAGAATATAGAAATATTTTATTATGTTTGGATAGATTAAAAAGAAAAGTGTCACATAAATTAAAGTATTGTACGTCGAGA
AGAAATGAACTGTCATGTTTCAAGGTATAAGGAGACGTAGCAGCCTGATTAAATGGTAGACGTAAAATGGTGTAACCAGT
TCCATGATAACTCATATGTTTATTAGCTTCTGATTGAGTTGAAAAAATATATGTTTGTTTGCTTAGTTATAATCGGTGTT
GTGAGCCAAAAAAAATGAAGGATAGTCTAGAACGGTCCTTTATCGCTCCATGACCCTTGAAAGGCCATGGACTCTGTTAA
TCACACGTTGATTCCATGATTGCAATTCATCCATGATACGAGCCTATAGAACAGATCTTGTACAAGTAAGGTCAAGCCAA
TCAATGTTGCTACATTGTAATAAATAAAATAAAATAATTAGCTATCCAAGTTTGCATTAGGATTTGACATGTTTTTGCGT
TGTATTTTTGGTCTGCTAATTTTGATGTGTAACACCTCAGATTCGAAAAAAGCTAGAAAGGCGTCAAACGGATAAGTCAT
GAACCCAAAATGGACCATGTACCCTCCACGGAGCCCTAGGCAGGCTGTGTAGGGGACCACGGTCCGTTAAAAGGCTCGTG
AACATTTTCTAGAATCTGCCCCAGGCATGGGTCACCTAGACGGTGCCCCAGACAGCCCATGGTGAGTTAGACGACCCGTC
TAGTGGGTCGTTAAGTCACCCAGTCAGAAAGGGTTTCACCCCAAGTCACTGTTAAGGACGACGTACGTCTAAACGGTCCG
TGAAGCTTCATACGGACCGTGAAGTCATCTGTGAAGGAGACTTATCAGACTTAAGATTTTGGTTCAACTTTAAACAACCA
TATCTTTCAGCACAAAATGAATTAGGTGGCCCATGACCAATCAAATTAAAGGTCTTTGAGTCCTCTTTCCAACGCCACCA
AGGCCGAGCCCAAAGTAAAAGTTATGTTTGTTTTAGTGAAGCCATGTCGGGCAGGGCATCTTCATGACCCATTTAAAGGG
CCATCATGATCTAGACGGCCCGTGAAGCCCTTCCAGAGAGGCATTTCAGCAGTTCTAAGTAAGGGCCATATGAGTCTTTT
CCCAATTATTTTAACTCAATACTATGTCGTTTTACCTTCTACCCTAGGTCCTATATAAGCACTTTTACCCACCAAAATCA
CCCAATTCAATTCATTCTCCTAAATCCCTAAACTTGACCAAATTCATCCTCTCCAAAAATCATCTCTCTAGATCAAGGAA
GAAGAAGAAGCAAAGGTTGTTCAAGTTCAAGTCTCCTTTCGTCATCATTGCTTAGGGCTTCAATCAAGGTATTTAAGGAG
TTTATAAATGGATTCAATTCACCCATTGAGTCCCCAAGGTTTCTTCAATTCAAATTCTCACAATTTGATTAGATTTTCAC
TCAATTCCTAATGGGTTCTATTTGTATGGATTCGATTGCTTTATTATGATATTATTTTGATGACTTGGATTTAATTACAT
GCTTTTCAACCAATTCCATGTGAACCCTTGGAACGACCCATTTGGTCGTTTTGAGTACTAGAACTTTTTATTTCATAAAA
GACTCTTCTGATAGATTTAAATGGGTATTTTAGACTATTCGTAACTACAATTATGAAGTTAGTGGGGCAGTTTTAATAAT
TAATTTAGTTGGTGGTAAAGAAGATAACATTAAAATTAGTTGTGGTCCACTTTTTTAATTAGTTACATATAACAATTAGG
GTAATAAATAATCTGTAGAAAGGAATAGAAAAAAAATAAGAAGGAGCCGAAACTTCAGGTGACCTTTTACTTTAACCCTT
TTTAGTTATATTGAGGACATGCGTATGCTTTACTGATTCATGTATATGACACTTATTAAAGGCTATTGAATTGAGTTTGG
TTGCTGTAGCGGTGTAATTAGTTTAATAATTGGTTTAGGAGTTAAAGTATTATTATAATGTAAGTTAATTAAAAAGAAAG
AGACAGTTTACTTATTCGTTATGAACATTGAGTAGCAGTAAGTGAGTCCATGGTTTAAGCATATGATAATATAGGTTCTA
GTTGATTTGTTTTGTTAGTTAGGAACAAAATAGTTAATTTTATTCACTGCATTCATGAATCAAAGTCCTGAATTTTATTT
ATATTATTACTATTATTATCATTATTATTATTATTATTATTATTATTATTATTATTATTATTATTATTATTATTATTATT
ATTATTATTATATTATAAAGTGAAGTGTGCATATGTATAGTAATTGCTGGTAGATGAACGTTGAGAGAAAAGTTAGGTCA
ACCCTTAATGATGTAAAGAATTGGAATGTTAAAATATCTTGATATATTGAGATAGGTAATTGACTATTAGATTGAAGTTG
AGGTATTAATAGTAGGGGTGATAATTATTGTTATATAATTAAGGTTGGATAGGAATCTAGGATGGATAGTGGTGTTGGGT
TGGAGACAAATTTGTCTCCCATTAATGGGTTAATTTCCAGTGAGGTTATGTTAAATGAGTGAGGAAAATTACCTAAGAAA
TCATGGTAAGATGGGTCACACATATTTTCTAAATAAAGATTGAATTGACACGGCTCTTCCTCTCTATACTCACGTGAGCA
TTAATGGAAAATAAGCTAAGGTTATGTTGTCTTGTTTTGTAGCTGGACCGATGGAACGGGAGGAAAATAATTGAATTTCC
TTTTAAGTTTAGGATGTTAGTTCTTAAATCTAGGCTAGACATATAGTAATATGGGATTTATAGACTCGTTTACTTATGAA
GTATGCATACTTGATAGATCGGAAATCATCTGAGGCATTGAAGAAGGGAAAAGAATGGGAGAAGTAGCTTGTCTGACTTG
ATTTCTTCGGTGGAGGTAGGTTATGGTTTATTTTATTTGATAGATAGACCATTAATAGTGATTGATATGCATTTAGTGAT
ATTGTGAAGTTCTCTATGTACTTGATTGTGTGCTTTGTGATTGGTCTGAAATCCTGAGACCGTGAAATATATAATCTTGA
ACCATGTCTATCGAAGTGATGCCTTGAATTAAAAAGGCTTGATGAAATATTGTTAATGAAGTGAAAAGTGGTGATAATAA
ATGATAAATTAACAATATATTGGATCGGATGCCACAAGCCGGCATGATATTATTGGATCGGATGTCACGAGCAGGCATGA
TATTATTGGATCGGGTGTGACATTCCGACACGGTAACATTAAAGGAAAACATATGTATATAACGTAGTGTACTCAATCAC
AAAGAACTCAATTCCCAAAATAGCTTGGTTTGGAGGCATGAGTCCTCATGTGTGTTCTTGATACTGTTGACTGATTACGT
ACTTACTTTAGTGTTGTTGTCACTCGTTCATGTTGTTTGTTGCTTGCCACCTGCTGTTGATTTTATACTATTACTTATTG
CATATTGGTTTCTATTTTGAGTTGGCCGATGATACCTACTCAGTACATGTTCCCTGTACTGACTTCTACTTGTGTTTTGT
TCGTTTTCTTTTGCGGAGTGCAACAAGTGTACCATCGACTTCGACTCGCCTTCAGCTCTAGCCAGTCTCCAGCACATCAG
GTTCCAGGATGAGTTATTCATTTTAGCTCGTGTTTGATATTCTCGATTATGGCATGATGTCCTTAGTTTTCAGACATAAA
CTATTTTGTTCATTTATTTTGGTGTCTTGATACTCTTAGACTTAGTATTTGGAGATTAGATGTCCTTGATGTGATGACTT
TCAGGTTTTGGGGATAATATGTAATAGACTTTAGTGGATTTGTGTTTCTTACATTAATAAGATTTGAGCTTCCGCATTAT
GGTTAGTATTTTGTAAGTTGAACGATAAATATAAGTTGGGGTTGAATTCATTGGTTCGCCCACCTAGGAGGTTACGTGTG
GGTTTCATTCATGACTCGTTTTGGGTCGTGACAACCCATACATTGATCTATGTATTTTGACTATGAACCCTAATTTACAT
GAATTTATGAAGAAGCTTGAAGCTATGAATATGTTTTATGAAATTATGTATGTTTTTATGAAAAGTCATGTTTATGACTC
AAGTAAGCTTATAGATAAAGATATCTATATGTTCTATGAAGCTTGGCCACATGACATGAATGACATCTAGATTTGCCCTC
AAAGCTTTTCAGGCTATTTTCCTAAATTAGGTTTGGATTAGAATGGTATCTAGATATGCCATCAATGACTATAAATCATG
CTTTCAAAACTATTTCTGTTAGTAGTAGGGCATCTCCAGCATGAAGTGAATGACTATGAGCCTTAAAAGCTATTATGAAA
AGATCATGGGTGGTGAAAGGTTTTCTCACGCATGGTCTAATTAAGGAGTTATCCTATGATGTTTCTAGCTTGGATTGGTT
GGTTAATTGTACATTTTCATGGATGATAATATGACTTTAGCTTGGATTTACTACTTGATGTGTCCTTCCATGGATAATAA
GACAAGTTAAGATTAAAGACTATTCCGTGGGATTTATGCTTAGCACCAAGAGGATATTGAGATGGAAGCTCTCTCGTAGC
TTGAGGCCGTTTCTAGTAGCAATCTCCTTATCTCATACATATGTGCCCTCATAGGATGATTGTCTTAGATATACATTAGC
TAGTGGATCCACGTAAGCTAGAAGTTCATAGTCTTTACCTTGGCAAGTAGGATACCCCTTTTCGGTGTGGGGCAGACATT
GGATTCCATGTTATAGCTCTCATGGTCTATATGTCGGTCAATGGTAAACTTCACACAAAGAGAACTAAGTTGATTTCTAA
TGTTTTATGAAGCTTCCTTTATGATTTAAAGATGCATTGACCATGTTCATGTTTTATGAATCTTCTTAAACGATTTTACT
ATGTTTTAACTTGGTCTTGCATTCCATGTTTACGATTATGTCCCTTTATGATCATGCCTCATGTTTTATTGCATTCCTCT
CATACTTGATACATTTCATATACTAACACATACTTTTGCCTACATTGTTTCATTAATGTAGGGTTTGACAACTCTTCTCC
TTCCGTATGTTACTAGTGTTCACTTTAGTAGATTTGAAGATTGGTGAGTCCTCATGTTTCGAGGACCGAACCTTTTATTG
CTTATTATCTTTACTTTTCCGTATTGTATGTGATGCATGTGTTACGTCCCAATCACTCTTGATGTACTAGATGGCTTTGA
GACTTATGTTAGACTTCCGCTTTTTCCACACTCTTTGTGATATAAAACTTTCTTTTGAATTCTTTAAATTCAACTATCTT
GTGATCTATGCTAAATGGTTGGTGTAGGTAGTGGCGGAGCTACAGTGCGAGTTGGACACCCTTCATCAGAAAATTATGTC
GTATAGATAAGTAAAATATTACTTGAAATGGATAAATCTAATACTTTGGAAACCCTTGACACAATGAGACTCTGTGGCCC
AATGGTGTGAGGCTCTCCTATTAAGCCCACATGCGTGGGTTTGAATCCCTGCAATTGCATTTGTTTTAATTATAATCATT
TTTAATAGAATTATCCTATTTTATTATTACTCTAATTATTAACTTGCTCCTTTAATTGTCTAAGGTAATTAAGTTACTTT
CTAAATAATAGTTATTAAATTTGTTATTTTTCATCAAAACCTTTCTTAATTAGGAGTCTACACTTAGTAGCCAATTAATT
TTTCAATGAATTTGACTTTTTAATTTGTTTCATTAAAATTTGAAAAAAATTTAAATGTAATTATTTAATTTATAGTTAAT
AAAAAAATTCTAAACTATTTCTAAAAGCGAACGAAAGAACACCTCGTTTGATTGTGCTTCCATAATTCATGTCCCATTAT
TGTTGTCGTCACCAGAAATTAGTGAAAGCTTGAAACATAAAAATGATTTCATTTTAAGCTAAGTATCCCCCCCCCCCTCA
CCCTTTTTTTCTATGTTCGTTCATTTCATATTAAGTTAAACACAAATATTAAAGCAAAATATTATACAGTTTGATTTTTA
AAATTTTGGAATATTTATTCCTAAAAAAAAAGTACTATTAATATTACGTAGTTCAATTTTAAATTTTCCAGTGCATCCAT
TCATTAAAAAAATTCTTATGTAATACTTGGACACCTTTAATAAAATTTCTAGCTCCACCACTGTGTGTAGGGCCTTTGGG
GTTCTATACACCATGTCACGTCTAGGGTATACTTTGGGTCGTGACATGATGAAAAAAAATATCTAATTTTTTTTTTGTTT
GAAAGAAATGAAGAGAAAAAAATGGTTTGCACCTATGAAAAAATTTAGAAAAGCAAACCATTTTCTTCTTCATTTCTTCT
ACAACAAAAGAAAAGAAACTAGGTGAGCACCTCTCCAAAGTGCGATGGAGGTTACCAACCTAGGCCATGGACCTTGTTGA
TCGTCCATTAACCCTGTTCACATAAGTATGTTTCTTTGTAATTGATCTTGACCCTTTTTTATAGTGTCTCCTTGCTACTC
TTTTGTCTTATTCACTTGACGATGTGGGATTATAATATTATTTGCCAAGAACACGGTACTGTATGTCTATAAAAAAGAGC
AATTAACATCCTCAATGTACGAAAGAAGTAATACGTGCCTAATTTATACTATTAATTACTCTTGAAGAATAAAAAACGCT
AGATCACATCATTAAATAATAGTAGTAAATTCATCTAGTGTTCAAAGACAGATTTAGAATTCAAATTTGACAGGTTCAAC
TTTTTAAAATTCGATCATTGAATCTATTACACTTTTGGAATTACGGATTCAAAGTTTAGAATTTGCCACAATTTTAGTAA
CTTTTAGGTAATTGTACACCTAATTGTGTCAAAAATGTTGAATTCAGTTGAACCCCTAACAAACCTGCTACATCAACATT
TGATTAATTAAAACAACAACATATAAAGAGTTAATAGAGTTTAACTTGTTTTGAAGGTTGAAAAAGTACAACTTTTATAT
GAACATCCTTTAAGGAATACATAAGGTACAACTTCCAGGATGTTGAATGATTTTCATAGTCTTTTATAATTTGTCATAAA
TCAGTTTGTGAATAACAAATGTACCAAGAGCTTATTTTTATTCGAAGAGGATCGTTTACCAATATTGATTCTAAGAAGAG
GTGGATTCTAAATTTTTAAGTTTAAGGATTCTGAATATATTATTTATACATGGAAAAACGTATAATGCATTGTACCAACA
AAAAGAAGAATTAAGAAGTCTATCAGACAATCATAAGACCATCACAACCCGATGGACCAGGCTCTGAACGATTCTCTATG
AGTCCATCATCTGGTGGGCAATGTTGATTATTAATCATGATCTAGTCTCATATGCCTACCATTGTTCAACTAGATTTTCT
GTCTCCTTAGAACTCAAGGATAAGGTGGTTCGAGCCTATAGAACAGTTCTTGTTCAAGTAATAAAACTACACCAAAAATG
ATTTTTAGTGACAATTAATAAACGATAATAGCTTAATTGACACAAAATATATTTTTAAGAGGCAATTACTAGTGACAATT
ACATTTTAGTACTATATGTACATGTCGCTAAATCCAACTTATCGATGTGGGAGACGAGACGCAAGGAAAAAAGAGAGTGA
AGTATTCAATTCTATCAACCTATTTGTTTATGTTTCTTTTCGTTTCAATTTTTTCATGTTGGTTGATATAGATGTTTTGC
AACTTATTAGTAATCATTAATACAATTGTAAATTTTAATATAAAGATCAAAGCATTTGTATTTTAAAGTTTCACTTAGAA
GAACGAGGTGACTTACAATAGGAAAAGTTATAAATTATTGAGAATGTGGTGCTTAATTAATCACAAGCCTATAAATGAGA
TACTAGAAAAAAGTTGTACTTTGAATAGGGTAGGGCCATGCAAATGCAGGCCCCGCTGTAAAAAATTAGGACATAGGATC
GACCACTCGGATCGTCCTTAGGAAGGCAATCCTCCGAAGTGCAATGGAGGTCACCACCCTAGGCTATGAGTCTTCTTAAT
CACCCATTGACCCCGTCCGTTGATGAAGGTAGTTTCTCTATTGTTCTTGGTCTTATTTTAGTATCTCCTCATTACTCTTT
TGTCTTCTTCACTTAGCGATGTGGGAGTAAGTCGGGATTTTGAATTAAACAAAAAAGTTTGAGAATTAAATTGTAGTGAC
TCGAGTTATTTTAATTGAGTATAAGTGACAATTATTTAATTAAGGATTAAGGGATTTTGAGGGATGTGTGGGAGGTGGCC
TCAGGTTTTTAAATTGAAAACAAAAACCACAATAAACTAAAAAATGAGGGAACCCAAAATGGAAAAAAGAAAAACTCCTC
CTCCTCCTCCTTTGGTAAGTAAATTAATAGTTCTTTGATTGAATTATTCATCAAGTGTACCTGATGTAACACCTCCGAAG
TTGAAAAGTTGGGAAAGGAAAGAAAAGAAAAGTGTAGAAAATTCTCTTAAGCAGAGTTCTACGAGACGGACCTACGGATC
GTAGGAAGTCCTACTGGCCATAGGAAGTGAACTGAGTTTTGGAATTTCAAGTTTTATGATGTTTGAGCTACGAATGAACA
TGACGAATCGTAGGATTTTTGACAAGTCATTGATGACACTCGTAGGATGGATTTAAAGATTTGATCTAAGAACTCAGCCC
TACGTAAGGGTTTGGAGGGTCGTAGGTTATTCTACAGGTCATAAGGTTTTCTCGTAGAACTAATCTTAACTTTGTTAAAT
TTTGGAGCTGAACTTGTGTCCTAAGGATGAGGACTATGGACCGTAGAAAATTTGACTGACCGTAGAATGATCTCGTGGGA
AGTAATTGAATTTTTGAGTTTCTGAAGTTGGTTCTACGGTTAACCAAGATGGACCGTAGGAATTCCTACGAGCCGTAGAT
CACAACCGTATGGTTGTCCAAAATTTATTTCTTAAGGATATTTGAGTCTTTTTATATGCATCTAGTACCTATAGTATGTC
GTTTTGACTCTTATATCAAGACCTATAGCTACCCTTATACCCCCAAAGCTTCTGCAATTCTCTCATTCACTCAAACCCCC
AAATCTCATCCATAATTATCCTTCTCCAATTCTCTCCCAAGGTCCAGAAGAAGAAGCTAGGGTTCCAAATCAGGTTTCCT
TTTCACCATTGCATTTGGGCATTAAATAGAAAGGTTTGTAGGGCTTCATCAATGGGTTTCATTCACCCATTGAGTCGTAA
GGTTTCTTATTTCTCCAAGTCTAGTTTCAATCCAATTGATTAGGTTTTCATTCAATTCTTCATGGGTTCAAATAATGTTG
ATTCAGTTGTTCAATTTTGATCTTATTAGGATTGTTTTGAGTCAATTACATGCTTTCCAATTGTTTTCACATAAACCCAT
GCATTGATCATGATTTTGACTATGAACCCTAAAGGACATGAATTTATGTAGAAACTATGAATCTATGATTGATATTTTCA
TGAAGTTATGCATGAATTATAAAAAAGAATGTTTTATGAATTAGGTTGTTTTAAGATGAGCATCAATGAAAATGTAAAAG
GATTTTCTCACATATTAAGGAATCATGGTATGGTGAAAGGTTTTCTCACATATGCTTGATTAAGATTTAATGAGCTACTT
TATGATGTTTTAATCTTGAATTAGTATTTGAATTGTGATTTTCCATGTATGATGATATGTTCATAAAAATGACTATTCCG
TTGGGATTTAACTTAGCACCGAGAGAACTTTGAGGTAGAGGCTCAAATAGAGTAGTCTCTAGTAGGAACCTCTAGTTCCA
AAGTATGTGCCCCCGTAGGTTTTCCTTAAAATGGCCTAGCTAGTGGATCCACATATAGCATATGATATGATACAGAGTTC
TCCCTTGACAAGTAGACTCTCCCTTCTCGATGTGGGAGTTACATCAGATTTCATGTTATGGCTCGCATGGTTTATTGTCG
GTTAAAGCTATTATCCATAAATTAACTAAGTTGTCTTGAAGATTTATGAAAGTTTTTCCTTATGATTTTAAGATGCATTG
ATGATGAGTGGTAGATTTGCACTCATTTAAGGTCCATTTATCTCAATAATTAGTATCCTCAATGCCTAACTTTGTCCTTT
TCTAATCAAATGTTGATGATTTGCAGCTATGAGGGAACTTGGACAAGGCAAGGATTGATGTGTGAAAAAATAGATAAAAT
ACAAAAAGAAGTGCAAAGTAAACATTGTTGATCGCCTAACATGAAGGGCGCATCGCCAGATGAGCATGACATCGCCTAAG
TTGACAGTGTATCAAGTCATCCCTCAAGGTGAGTCAGCGATGGGATACGAGAAGGTTGATTCGCCCAAAGACACAAGGCA
AAGTGAGCAGATATCGATGAAACTAACAGTGTTGGCAGAGAAGATGGCAGGAAGTTCGACAATTCGCCAAATTTGGAAAA
GCGAACTCTAACGGGATCGCTTAGTGAAACTCAAACACATGAAGCTTGCAGGATGAAAAGGGCAAACCAAAATAAGAAAC
ATGATTCGCCGAATGCAGTGGGCGAATTGAGCTAATGTCACCGAAAATGACACAGAACTACTTTTTGGGGAAAATTTTGG
AAAATTATAAATAGTCCAAATGAGAGAGAAAGAGGGGTGAAAAAATTGAGAGAAACACTCTGACTTTTCTAGGGAGAGAA
ATATTTCTCATTGAGCAAAAAAATAATTTTAACTATTGAATCTTTGAATTATAAACTTAAATTTGGGAAATTGAAGTGGG
ATTTGAACTGGGTCTGCTATTAAACACTCAATTTCATGCTACCCATGACTACTTTCATGCAAGATATAATTTATTAACAC
TTGTTAATGTCTGGCTAAAATTCCAAACTCTTGGGGTGTGATTATGGGGTTGGGGTTGATTTAATTTAGTGAGTTTATTG
AATTGCTCTGTTTATGACTGTTAATTACAAATTTGACTGATTGTCGGGTGATTAATTCATGAATTGAGGTGGCCAAATTA
ATTCTAGCTCCGATCAGTTGATGCTCAAAAGAGATTAATTAGAGTGTTTAATTAGTTCAATGCTAGCAATTTAGGTTTGA
TGTCTATGAATTGCTTGAAAGAGAGGTTTTGGGTCAGATCTATTTGCCCTATTCTTGAAAGATAGATTAGAGTAAGGGAT
TGATTTATTTAGAAATGACAAATAGATGATACCGAAAGGAGATTCTATGCAAGGATGCTTTACAACTTGTCTTGTCTTTG
TCCTAATTAAGTTTTATTCTGCTTGTCTCAGCTAAACCTATTTGTTGCCACGTATTCCATAAGTGATCTTTGTCTTATAT
TTGTCATAAGACAAGAACTGCTAACTTCCTACTTCTCATATCATTATTTCGATGCATTTATTTGGAGGTAATGAAATTGG
TGTAATAGTAATAGTAATAGTGAGATAGTATAAACCTCAATTAAACACAATTTTTCTTTTAAAAAATCAAATCACATTAT
TTAATAATATTTAATTTTTTAACAAATAATATAATCATAAGTATGGGTTACACACGCAAAGCGCGTACCCGAAAACTAGT
AATAAACATATAAATTTGAGTACTCATCTCATTATGTTCCAAGGACTAACAACTCACAGTCTATTGTATGAACCCGCTTG
CAATCACAAATAAGAATCCACTATAATATAAAGCCTTTTAAAAGTAAAAAAAAAATTATAGACATTATTGCTCCTCTTGC
TTCTCGTATTTATAATAGCTTGAACGTTGTTGTAAAAAAACTTATTTACTAATATAAAGATTTGAATTTAGTTCAAATTT
ATAGCCTAAATGTTATGTATAGTTCATAAAACATATCACATAAAAGTATCTTTATATATACAATTTTGTAAAACTCATCT
CGTGTAAACAATTAAACATAAATGTCAAAACAGAAAGCGTCTGAAAACCACAACTACAAAACAAGGACCAAATTAGTCAG
CATTTACTGTTATACTTAAACACATTTATTATGTTTGATAATTTCAATTTTTTGATAAATTTGTTTAAAATGTTGTTTCC
GAGATTGTCATGAGATGACAGGATGTTTTGATTGACAAAATTGGGATCAACTAGTTCTGCGTTAGGGTTAAGGAGCTTCC
TAACAAAAAAACACATACTCATCAACTATGCACTTTAACCCAAAAAGATTTATCTCAACCTTATTGTTTGACAACCTATG
ACCTTCAAAAGTAAAAACTTCAGTCATTTATAAAATTTATTATCTTCTCACCCATAACCAAATCACATTCAACACACACT
CTCATCCCATTACCCATTCCACCCTCTAATATTTTTCTAGATTAGACAAAGATATTTTTAAAATAATATTTTTTTTATTA
CGTACTCAATACTAAAGAATAAGTAAAGAAGTTTAATTATTTGCCTTTGTTTCANNNNNNNNNNNNNNNNNNNNNNNNNN
NNNNNNNNNNNNNNNNNNNNNNNNNNNNNNNNNNNNNNNNNNNNNNNNNNNNNNNNNNNNNNNNNNNNNNNNNNNNNNNN
NNNNNNNNNNNNNNNNNNNNNNNNNNNNNNNNNNNNNNNNNNNNNNNNNNNNNNNNNNNNNNNNNNNNNNNNNNNNNNNN
NNNNNNNNNNNNNNNNNNNNNNNNNNNNNNNNNNNNNNNNNNNNNNNNNNNNNNNNNNNNNNNNNNNNNNNNNNNNNNNN
NNNNNNNNNNNNNNNNNNNNNNNNNNNNNNNNNNNNNNNNNNNNNNNNNNNNAATCGAATTCCCAGAAAGTTAGAAGTAA
GAGTTTCAGAAAATCACTATAAAAATTTAAGTTTATAAGAATTTAATAGCAAAACTTAAAATAACAATCTTTACCCAAAA
AGTTCTTAGAGACAATTCATATCAGTATTAATGTGATTTGTAGTTACTCTCTTTTTCATTTTGGTAATTTATTTATTTGT
ACATATTATCAACTATACTATAATCTTGGCATGCATATGATATTTAGTTGTGTTAGTCGGTAGAAAATCTTAAAAATAAT
GATCAGGTCGTTGTTAGTGTCATTTAACTAGAATCCGAGAACTCTAAGATTGGAGTATCACGACCATCTCATCTAACCCT
CAGTTTGTTTCGACTTATTTTTATCTTTTGCGTTATTTTTTTTATTTCTTTTAAAAAGAAAAAATAATACACCTAATATT
ATAACTCATGAAAATGTTCGCACCTAATTAAATATAAATAAATTATTGTGATCAATGTTTATTGGGATAAGTTTTTCAGC
TGATCTGATATCTAGTTTTGTGTTCGGTTCTATTGGGACCAACAACTCCATTACTATCTCCTGAATGAATCTGGTGTGGA
AAATATGAGTGCTTGTCACAAAAATATGTATGACCTTTACTATTTTTTAAAGCTTCTGCGCCGACGAAAATATGTAAATT
AAATTGCTACAATAGCAACAAATAATTACCCAATATATATAATCCCACAAAGTAGGAATTAACATAAAATTGCTACCGAT
CATAAAATATAAAAGTGATGCATATGGTTTATAAAGATTTATTTGAGAAGACGCGTCATGTGAGAGGATTAAATCTGACA
TTTTTTTTTTCTTTTTCATTCTAGGTTTCTCAAATCAGTGTTCGATACCCACAATTGGGGCCCGATTAAACTTAAATTCA
CGTTAAAAAGTCTCAATTAAAGAGTCCTCTTACATGGATGGCAACATACTCAGGACTCGAACTTCGGCTTTATGTTTCTT
TATTTAGTGAGGTGTGAAAAAAATATCAGGGCAAACGATAAAAGAAAAGAGTGCAAAATAGCTAATGACTAATGCAACTA
AATACCGGCAAGATTACAATAAATAAATAGATGATAATACAGTAAAAATAACAATTCACCAAACTTAAAATCACATTACT
GATGACATAACCCAAACTGGCGGACAGATTAAACTTGTTGATTCTCCGAGATAGAAAGATTCAAATTTTTCATCTTCCAA
ATTATAAGCACCCATATCTTTTCCGGCTCCTCCTTCTGCAACTCTGTCATATTCTAACCCATCATCCGTAAAATATATAT
GATTAGGCTTGATTCCGTCAAATTTAGAAGAGTCAATGCAACTTGTCCAATTGTGACCCAAGAAGATTGATGAATATCCC
AAGGTTTTCATTTCCTCCTTCAATTCACCTTTGATTACGTCTAGTTCAGAGACTTTAAATTTGACGGTGTGAAAAATGCT
GTTTGGATCGTCATATGTAACGTTGGCAAATCGGGTGACAAGTAATAGTGCACCGGATAACTCAACTAGGTAATACTTTA
CATCAGGCAAATTAAGTTAAACTGATTGTCGTACATCTCAGCGTCTATCTCAGCAAGCAATCGTGTCTGTACAATTGGTT
GATCAGTAACGTTAGGCCCTGCAACTTGGTAAGCCCTAACTTCGCCACAGTAACTCATTGAATAAAATTCGCCCTTGTGA
TAAATTAATGCTGCAACCCCACCGTGATTAACAACATTAATATGAGTCCAATCGAGGTCTCCAGGTCGCCAAATTGCCAA
ACAAGAGGCAGGTCCATAATGATGCACCATGAGTACATAATCTGACGTAAGAGAAGGATTGCCAGACAAGACACCCCTGT
CTATGCAGCTCCAACGATTTCCTCCATGTGGTTCTTCGAAAGCACCGGGATTATGAAAAGTCAACATGGCTTTTCGGGAG
GGAAGGTGTATTTTTTTGCGAGAGAAAGGGTGCAATAAATTCATCTCTCCAGTATCATTGACCACGGTGCAGAGCCATCC
CCCGGATGGTAGACACTCTGAACCTCTGGCTTCGGGGAGAAATATGGGAATAATTTTCTTCTTGGTAAGAGAATAAAATT
CTCGATAATCATCATCTTTGGCACCCAGCATGAGCAATGGAAGTTGGGGCGAAAACGCATTGAAATCTTCCTTTATAGTT
GAAATTCGCCACCAGGTGCAAACAGCACGAAAAACAATGAATCTTCAATCACTTTAACACGATTTGCAATGTGAGCAATA
ACAGCGTTGGGGAGTTCTGCCCAATCTACCATAGTTTTAAAAAGGAGAGGGATTGAAGGAAAATATTTTTCTCACAACGG
AAAATACCTAGCAACATCCCTATTATTAGGCTAAAATCCTATTTAGACGTGAATTAAATAAATATCAAATTCTAAACATA
TTTGGTTTCCTACTCTAACTTTGAATTATTCTATGACGTCCAATTATATCATGGGCTTGTCTTGTCAAACTCCTTACCGG
AATTGGAATATAATTTGCACGGCTATGTAAATGTCATTAGGCTCTATTTTTCTCCTTTCAAAGCTATGGCAGACTGGGCG
GATTTGCCCATCGATCTCCTTGCTCTGATTGAAAATCGCGTTGAAGTGCTTACAGATTTCATTGTTTTTACTTCTGTTTG
TACCTCTTGACAAACTGCTGCCCCAAGGATAAATTTGATGCATAAATTCTATTATGTTACAGCTCGTGGCAAATTCCGGG
TTTTCAAAGTTCCAGGGCCAACCGGCCTATCGCTCTCCTCTGTCAAAAGGTACCACTCCCAAACCAAACCAATTGTTATA
GAGCAACACTTGTTTTATTGGTCTGAAGATATATTTCGTCAGCAGGGGATCACATAGTAAAATTATGGATTGTGGATTGT
GCCTATTGTCTGGCGTGGTGTAGCGCCTTAGATTTCAATAAAGTGAGGTTTCAATTAATCATATGCCCTTGTTTTTTTAT
TCATAAAAATCTATTATCAATAGTTTAATATATTATTATTATATTAAAGAAAAAGGGTAAGAACTTGATGATCGTGTTAA
GGTTGGTTTTAATGTGGATCGTGTCCTTTTTCTCGTTGGTGATTGGTCACAAATGGGTGGTGAAGGAAGACATTATGGGT
GTGTTTGGTACAAAGTTTTCCAATTTTCTCATGTTTGGTTGGGTTAAATGTTTTGGAAAATGTTTTCCAAATCAACTCAT
TTTCCTCAAATTTAAGAAAAATGACTTCCCTTCAAAACTTAAGGAAAACATTTTCCAAATCTCTCTTCCAACTTCAAACT
ACAATTATTTTTTTGTTGAAAAAATCAATTTATTTGGTCCCTACCCTCAAACCACCCCCAACCAAACCCTCCAAAAAAAT
AAAATTTAAAGCTTGTTTTTTAATTCAATTTTTTTACCCACCCTTACCCCTACCCCTACCCACACACTCTCCCAAAAAAA
TATTAAAAATTATTTTTAAAAGATATTTCTAATTTCAATTTTTTATTTTTTACCTCCACCCACTACCCTCGCCCCACCCC
CCCCCCCCCTCAATTTTTTTTTATTGTTTTTAAGAAATACTTTCAACTTCAATTTTTTATTTTTTCACCCCTACACTCGA
TCCCCCCCCCTCCAACCCACCCACCCCCTACTCGCCACCCCTACCCCAAAAAAAAATAATTTAAGTTTGTTTTTAAAAAA
TATTTTCAATTTCAAAATTTCATTTTTTCNNNNNNNNNNNNNNNNNNNNNNNNNNNNNNNNNNNNNNNNNNNNNNNNNNN
NNNNNNNNNNNNNNNNNNNNNNNNNNNNNNNNNNNNNNNNNNNNNNNNNNNNNNNNNNNNNNNNNNNNNNNNNNNNNNNN
NNNNNNNNNNNNNNNNNNNNNNNNNNNNNNNNNNNNNNNNNNNNNNNNNNNNNNNNNNNNNNNNNNNNNNNNNNNNNNNN
NNNNNNNNNNNNNNNNNNNNNNNNNNNNNNNNNNNNNNNNNNNNNNNNNNNNNNNNNNNNNNNNNNNNNNNNNNNNNNNN
NNNNNNNNNNNNNNNNNNNNNNNNNNNNNNNNNNNNNNNNNNNNNNNNNNNNNNNNNNNNNNNNNNNNNNNNNNNNNNNN
NNNNNNNNNNNNNNNNNNNNNNNNNNNNNNNNNNNNNNNNNNNNNNNNNNNNNNNNNNNNNNNNNNNNNNNNNNNNNNNN
NNNNNNNNNNNNNNNNNNNNNNNNNNNNNNNNNNNNNNNNNNNNNNNNNNNNNNNNNNNNNNNNNNNNNNNNNNNNNNNN
NNNNNNNNNNNNNNNNNNNNNNNNNNNNNNNNNNNNNNNNNNNNNNNNNNNNNNNNNNNNNNNNNNNNNNNNNNNNNNNN
NNNNNNNNNNNNNNNNNNNNNNNNNNNNNNNNNNNNNNNNNNNNNNNNNNNNNNNNNNNNNNNNNNNNNNNNNNNNNNNN
NNNNNNNNNNNNNNNNNNNNNNNNNNNNNNNNNNNNNNNNNNNNNNNNNNNNNNNNNNNNNNNNNNNNNNNNNNNNNNNN
NNNNNNNNNNNNNNNNNNNNNNNNNNNNNNNNNNNNNNNNNNNNNNNNNNNNNNNNNNNNNNNNNNNNNNNNNNNNNNNN
NNNNNNNNNNNNNNNNNNNNNNNNNNNNNNNNNNNNNNNNNNNNNNNNNNNNNNNNNNNNNNNNNNNNNNNNNNNNNNNN
NNNNNNNNNNNNNNNNNNNNNNNNNNNNNNNNNNNNNNNNNNNNNNNNNNNNNNNNNNNNNNNNNNNNNNNNNNNNNNNN
NNNNNNNNNNNNNNNNNNNNNNNNNNNNNNNNNNNNNNCCCTATATGTTTTCAGTATATAATTGAATCTATTCATTTCAA
TAGAGGAAAACAATTTGTTGCAGCCGCCAAGTAATTAAGGACATTCTCCTTAGTTAACCACTTAACCTTTAGAGTCATGG
TCATGAGAGAGTTTCTTTTTGGTCTAATCCATCAGTGACTCCGTAAAGTTGGCATCAATTTTCACTTGGACACCTTAACT
AAGCTTTGTTCATTTTAGCCCCCTCAAGTCATACTGCATTGTGTCATTTTAACATTTTTTAATATTCAGTCAAATATATA
AGGTGTGTGTAACACACTCGCCGATGACGTGTCAAAGTGGCAAATTAAGTAAAAACAGGTGGCATATATATTAAAAATAA
TTTTAAAATAATGATATTTTAGTAAAATGAAGAAGTAGCTAATGACTAAATGACATGTGGAATTTTTTACACAAAAAAAT
AAAAAATAACCAAACCCCACCAAGGGCATCTTCTTCGCCCCACCCACCTAGATCGTCTTCTCCACCTCTGTGCACCCTAA
CCCCAACCCCCTTCCCCACCCACATCTTCTTCTCCACCCCTCTCCCACCCCACACATCGTATTTTTCAAGATTTTCCGCT
GCCCTTCTTCTTTGCGACAACATGAATCGTGGCCCTTCTAATGGGTTGAAATTTGTTTTTTTATTTTGTGAAATTTCTTC
AGGTTGAAATTCGTTTTTTTTGTCTGTAGCATCATCAAAACTATTTCTCCATGGAAGGAGTTCAAGTTTTGAGAGATGGT
GGCTGAAAAATGAGGAAGAAAATGAAAAAAAATGATTAAATGAGCCTTTCACGCGTTGATATTGAGTGTATTACACTCAC
TATGTCATGTCAATAAAAAGTGTCAAAATGATACAACGGGACATGTCATGAGGTGTCTAAAATGAACAAAGCTTAGTTAA
GGTGTCTAAGTGAAAATTGATGTCAACTTTAGGAGGCTATCGATAGGTCAGGCCTTCTTTTTTTTAGGGCAATAACTGTT
CAAATAGCAGATACATGTCCTTTGTAGTCATATGCATTTTTATGTGACAAGTTATCAGTTTAAGTTAGTTTTCACTTAGT
TGGGCAGCAATTCTTTGTTCACACCTATTATCTCTCTCTCTCTCTCTATAAATATAGGCATATTGCGATCTTCTCATATA
TGTGTATATATATGTGAGATAAATAATACATAAATTGAAAACTATAATTATTAAATAGGATCTACGAAAGTGATCTATTT
ATTTGACTTATTAGAATATTCTCAACGCATCATGTATAAATTGTCCTAAGTGAATATTGGTGGTGAATATTTATTTGCAT
GAATGAAGATTTGCCTTAATATGCTAGTAATGCTTAATTAATTCATGAGAAGAGATATCGAGGTTTTCACTCAAAAGGAG
AAAACGTAATATCTTGAATTCTCAAATGTATTAATCAAGAGGACAATTTGCTATAAAAAGGTATTATGTGTCTAAGCTAA
AGGAAAGACACACAATATGCCTTATGCTCATGAGATAATTATTAATAGAGAATGAAATTTGAATCATGTTATTTTAATTT
TTAACTATGTCTAAAACGATTATTTTTTAAATTTGGTCATAGTTTAGATGGTCGTGATTTTTTATGACCTCTTATTTGTC
ACAATCCGAGCCTACACCCTGGACGTGGCCGGCACTCGATAACCATTGCTAGTCCCCAGCTATCCCCCATCCTGGCTGAC
TACAAGCAGAAGTCTAACTCAAGCATACAAAGCTTAAAACTGAATAAAATTCATTGAACTCAATTACAAAGCTTTAACTC
AAATGATTAACTCTGAATAAAATAGTATATTCAACTCGCCAGAAATAGGAAACTCAGGTCTTTAAAACATTTAACAAAAT
AAATTAAACAAACTTCTCAAACTGTACTGTCTATCTATGAAGCATCTACTATTACAGAAGGATATCGGGACAAGACCCAC
GATATCTCAAAACTACTAACTGTAAGATAAAGGTGAAGTCCTCCGGAATATAAGAAGGCTCATCAAAGCTGACTGGAATT
GCAAGTGGTATCAACAAAGCTCCTGTTGATGACCCTAGCTACCTGTATCTGCATCATGAAACGATGCAGGCCAAATGGAG
TCAGTACATGAAATGTACGAGAATGTAAGGGGAATTCTAAAACATAAACATAAGCTTAAACTGATGGAAAAGAAACATAT
TTACCTCTTCTCTACTCACTCAACTCAAGAATACTCAAAGAGACTCAAAAATACTCAAACATGCTCAACTCAGAGGTACT
TAAGGATAAGATACTCAACTCAGTAATAAGGTACTCAACTCAATGAAATAGGGCTCAACTTAACAATAAGATACTCAACT
CTGGATACTCAACTCAAGATAAAGCAACAATAAAAGATGCAATATATGGAAAGCATTTAAAATAGTAGATAGCAACTCAA
TGTATTGAAGAATACAATAATAACTCAGTTTGTATATAAAAATACAATATAACTATGTGGGAGATTCTCTAACTGACAAC
CATCACTATGAGCTATGTGATGATACAACGTCTAGCCCACACTGCCAGAACTCTCATATACTTTTCTAGGGTATAGAACC
TACTACTAAGTGGATCCATTAGTGTATGCTAAAAAGCATTAAGCAATCATCTAAAAAGTATGACCCTTTCTACCCACATT
GGCTACATGGTTTATGAGGACTTTGAGTTATCTGAACTCGTCTCCATATCATTGCTCAATACTACTCCCACAATGTAACT
AGCACATATGTTTAAAAACATAACTCTTTCTGTGGTTTAAGATTATTACTCAAAAGTCTTTATCTTAAAAGGGATGGTAC
TCAGAACCACTCAAAAATTCTTTTGGAAATCGGTGTTTCCTCTCATCTTAAATGTGAAAATATTTACTCTTGGGAATACT
TAGTTCTCATACATCATTTTAAAGAAAATGAACTCAACTCTATTCTTTCTCATCTCAAGTGTTCAAGTCTTAAAACAAGT
TTAGAAAAATTTGTAAAAGACTTCTCAAAATAGGGTTCATGCCGAATTATGGACGTGAACGACTCAATTCAAGGTTTTCA
ATAATCATACATAAAACTCAATACTCGGAACTCAACAACTCAGAACTCAACAACTTCAATGATACTACTCGTTTCAAGAA
TGATCAACTCAGAGGGTTCATGCGGAAATTATGGGCATAAATAACTCAACTCGAGTACTATAGTTCCATGATTAGGAATA
TAATCTCAAAAGGGTTAAGAACTCAATACTCAGGACTTATAACTTGAAGATACTACTCCTCTCGAAGATACTTAAATTAT
GGAGTCCATGTGAAATATATGGGTATGAACGACTCAACTCAAGGGTCTACATAACAATATGGAACTCGTGTATACGACTC
TTCTCATTCTCATACTTACTTCCTCAAAACTTAGCTCAACTCGACAGTTGGTCACAAAGGATTCATAATTTAACTCAAAG
ACTCTCTTAAACTTTACTCTTAACTCTTTCTTGAATTTGAATTCAAGAGTTTTGATTCATGATATGAAGGATCTCGATGA
TAATGTAGACTCATGAATACATTGTACTCATTCTCATACTCATTTACTCGAGTCTTGAAACAAGTTATTAGAAATTGTAG
AAGACTCCTCAAAGAGACTCAAAAGGACTTTCTCAAAATACTCGAAAGAACTTTCAAGACCTGACTCTCAACTCTACCTT
GAATTTGAATTATGTATTCAAGATTATGATTCATGTTATGAATGATTTCTAGATGTTTAGAAGTATTTTAGAGTGTTTAG
AATCGATAGGGATTGAAGGTACCCTTTTAAAGGACTTACACACCCAAAACGACGGAGAAGGGATGGGGGGAAGGCGACCC
TGGTGCACTGAGTGGCGCAGGGCGCCATCCCTCATCCTACATACAAGTCTTTCTGGCCCACTTCTGGGGCGGTGCGCCAG
CCCCAGCCTAGAAAACCCCAACGACTTTTCTTTCTCATTTTCAGACCCTAACTCACCTAGAATCGAATGGTTTCTTCCCC
AATCACTTAGATTCGAATACCCAACCTAAGTACACACTAATATACTAAAAAACAACCCTCAAACTCATACTATTATCTCA
ATAACTCATCAAACCCATTCTAATTCAAGAACGGAAATAACACTTCAAGAACACTTATCAAGAACTCAACTTTATCAATA
TTTATGGATGGATTCGAATATTTAAATCATGATTGGCGTGTGGTGAATGATTCCAACACTATGAAAGCTTACATACCTCT
TAGGGATCAACCCTTTGGCGAAACTCCACAAGAAAACTCAAGAATCTCGACGAACGCCTTAAACACTTCCTCTTTTTCTC
CTCTTTTTCTCTTCTTTTATCTTCTTGAACTCTCTTATAAAATCCTAAGTGTATATTAGGATTGTAAAACTGAACCAAAT
CAGTTTAGACTCTTAAAACCTTACTAAAAATGAATTAAATCTGATTGGGTAAGGAAAGGACCAAAATACCCTCACATTTT
TGGGTAACTTTCCTTAACTGGACAGCCTGACTTCAAAAGGGCATATCTCACTCATCCGAACTCAAAACTTAGCAAACTTG
GGAGCGTTGGAAATATAATTCAAAGACCTTTCATTTGATATCTTATGGTCCACCTAACACATCATGTACTGAAAGTTATG
GTCATTTCAAGTTGACTCAAAACTTAGAAGAACTTTGGAAGGACTTGAATGAATTTCTATTTAGTTCTTTTTGGAACTGA
AGGTGCTACATCTAGTGACCTTAACACTTAAGAAATTTTAAATTCCTTGGTAAAAATCCTACTCAAACGAAGGAAGGTTC
GATTCTTAGCTCAAATATTTTCTAGGGTGTTACATTATTGACTTGAAATTTGATGGTATCATTGAAAATTGTTTAGATGG
GTTTGAGATAATTTGTTGGATGAAAATTTGATTTGAATATGATAAGATCAATCTTTATGGCAGTTATGTTTATGTTAAAT
TTGGAACATCATTATAAATGGTGATTTAACATGAATTGATATGTGATAAGAACGTAGGTCATATTGTTTTAATTCCTAAA
GATGCTTAAATCACTTGAATTTGAATTTGGTCATAACTTTGGAAATAAAGATTTTTTATAGACTTGTATTGATCTAAAAT
TTGGTAAGTTCATTGAAACGACCTAGCAAGAAATACTCATTACTATGTGGTTATGAATTTTGAGGTCGCTAAATTGGTTT
TAAGTTGTTCTTTCGAATTAAAATGTGTTTTAGCATAAAAACATTTTTATATCGGTCCTTTTTATGTTAAATATGGTACA
TTATTACATGTGATGATTTAACATGAATTGATATATGATAAAGATATAGATTTGATTATTTTTCCTTAAATCGTTTGAAT
ATAATCTACATTTGATCAGATATCTTTAGAGATAAATTTTATTTTTGAACTCTGATTGATTTGAAATTCGGTAGGTTCAT
GAAAAACGATCAAATTAAAAATGTTCATAGCTATGCAGTGATTTGGCGATTTGAGATCGTTTAGATGATGTTTTTAGATA
TCTTTTTGTATCTTGAAATTTAATTTTAATAAAAATTACTCGATTATGATATAGTGGTGAAAGAGATTGTTCTCTATGGT
ATTCATGACTAAATTTTAGTGAAGTTTTAAGTTCATATGTTGGCTTTAAAACTTCCTTCATATCGGATGAAATCAATACA
AGTCACTAAATTTAATCTCTTGTTTTGATCATTTGTATTGACTTTTCATATTTGAGTAATATATGATTAGATCAATGGAT
CTAGTGATAATGATATCCACTTGGCTTAAATTAACATATACTCTCCAACTGAGTTATCTTTTGTTCTAAAATATTTGGAG
TGAATATCCGACACCACATATGTATGTTGTATGAGTAATTATTTTTTATCAAAATTTATCGTTCAAGATGCATGGATATC
TATGAGGTGTGTTTGAATTTTANNNNNNNNNNNNNNNNNNNNNNNNNNNNNNNNNNNNNNNNNNNNNNNNNNNNNNNNNN
NNNNNNNNNNNNNNNNNNNNNNNNNNNNNNNNNNNNNNNNNNNNNNNNNNNNNNNNNNNNNNNNNNNNNNNNNNNNNNNN
NNNNNNNNNNNNNNNNNNNNNNNNNNNNNNNNNNNNNNNNNNNNNNNNNNNNNNNNNNNNNNNNNNNNNNNNNNNNNNNN
NNNNNNNNNNNNNNNNNNNNNNNNNNNNNNNNNNNNNNNNNNNNNNNNNNNNNNNNNNNNNNNNNNNNNNNNNNNNNNNN
NNNNNNNNNNNNNNNNNNNNNNNNNNNNNNNNNNNNNNNNNNNNNNNNNNNNNNNNNNNNNNNNNNNNNNNNNNNNNNNN
NNNNNNNNNNNNNNNNNNNNNNNNNNNNNNNNNNNNNNNNNNNNNNNNNNNNNNNNNNNNNNNNNNNNNNNNNNNNNNNN
NNNNNNNNNNNNNNNNNNNNNNNNNNNNNNNNNNNNNNNNNNNNNNNNNNNNNNNNNNNNNNNNNNNNNNNNNNNNNNNN
NNNNNNNNNNNNNNNNNNNNNNNNNNNNNNNNNNNNNNNNNNNNNNNNNNNNNNNNNNNNNNNNNNNNNNNNNNNNNNNN
NNNNNNNNNNNNNNNNNNNNNNNNNNNNNNNNNNNNNNNNNNNNNNNNNNNNNNNNNNNNNNNNNNNNNNNNNNNNNNNN
NNNNNNNNNNNNNNNNNNNNNNNNNNNNNNNNNNNNNNNNNNNNNNNNNNNNNNNNNNNNNNNNNNNNNNNNNNNNNNNN
NNNNNNNNNNNNNNNNNNNNNNNNNNNNNNNNNNNNNNNNNNNNNNNNNNNNNNNNNNNNNNNNNNNNNNNNNNNNNNNN
NNNNNNNNNNNNNNNNNNNNNNNNNNNNNNNNNNNNNNNNNNNNNNNNNNNNNNNNNNNNNNNNNNNNNNNNNNNNNNNN
NNNNNNNNNNNNNNNNNNNNNNNNNNNNNNNNNNNNNNNNNNNNNNNNNNNNNNNNNNNNNNNNNNNNNNNNNNNNNNNN
NNNNNNNNNNNNNNNNNNNNNNNNNNNNNNNNNNNNNNNNNNNNNNNNNNNNNNNNNNNNNNNNNNNNNNNNNNNNNNNN
NNNNNNNNNNNNNNNNNNNNNNNNNNNNNNNNNNNNNNNNNNNNNNNNNNNNNNNNNNNNNNNNNNNNNNNNNNNNNNNN
NNNNNNNNNNNNNNNNNNNNNNNNNNNNNNNNNNNNNNNNNNNNNNNNNNNNNNNNNNNNNNNNNNNNNNNNNNNNNNNN
NNNNNNNNNNNNNNNNNNNNNNNNNNNNNNNNNNNNNNNNNNNNNNNNNNNNNNNNNNNNNNNNNNNNNNNNNNNNNNNN
NNNNNNNNNNNNNNNNNNNNNNNNNNNNNNNNNNNNNNNNNNNNNNNNNNNNNNNNNNNNNNNNNNNNNNNNNNNNNNNN
NNNNNNNNNNNNNNNNNNNNNNNNNNNNNNNNNNNNNNNNNNNNNNNNNNNNNNNNNNNNNNNNNNNNNNNNNNNNNNNN
NNNNNNNNNNNNNNNNNNNNNNNNNNNNNNNNNNNNNNNNNNNNNNNNNNNNNNNNNNNNNNNNNNNNNNNNNNNNNNNN
NNNNNNNNNNNNNNNNNNNNNNNNNNNNNNNNNNNNNNNNNNNNNNNNNNNNNNNNNNNNNNNNNNNNNNNNNNNNNNNN
NNNNNNNNNNNNNNNNNNNNNNNNNNNNNNNNNNNNNNNNNNNNNNNNNNNNNNNNNNNNNNNNNNNNNNNNNNNNNNNN
NNNNNNNNNNNNNNNNNNNNNNNNNNNNNNNNNNNNNNNNNNNNNNNNNNNNNNNNNNNNNNNNNNNNNNNNNNNNNNNN
NNNNNNNNNNNNNNNNNNNNNNNNNNNNNNNNNNNNNNNNNNNNNNNNNNNNNNNNNNNNNNNNNNNNNNNNNNNNNNNN
NNNNNNNNNNNNNNNNNNNNNNNNNNNNNNNNNNNNNNNNNNNNNNNNNNNNNNNNNNNNNNNNNNNNNNNNNNNNNNNN
NNNNNNNNNNNNNNNNNNNNNNNNNNNNNNNNNNNNNNNNNNNNATTAGTGGGAGAAACGTTACTAGACGTATGAAAACT
ACTACCTCAAGTTGTGAGAGTGATGTTAGCAAATTAAAGAACACTACATGAAGAACTTGTTAATATTTCAATATCAAAAG
GTTTTGAAGAAAATATTAAGACTCAAGAACATGTAAGTGTGATTATAGTAATAGTATTTAGTCGTAGTGGGAGAATCCTA
ACTAAAATTGATTTATTGTGTATGCTTGAGAGACTTTCATGATAGAATTCCTGAAAAGAAGTATACTCTTGGAGGGTTTC
ATGATAAGGTCACTCAAGATCTAATGCAAAATCGATTTATTACGACGAAGTACTACACTAAATTGCATGGGAAAATAATG
GTAAAAATTCTTTCAATAAGAATTAAAAAAATTGTCTGTGAAAGTTATAAATGCATTGTTATGAGTATAAGTAAGAGATA
ATTATTGTTAGGGTATACACTATTAATCATGTGTTAGAAATAGTATTCTAACAATTTTCAAGATTAAATATCTAAGTGGG
AGATTGCTAGGGTATGTACTATTAACCATGTATTTAGATATAGTACATTATAAAAATTGTAATGGTTAAAACTCCAAGTA
GGAGATTGGTGAGATATATACTATTAACCATGTCTTTCGATATAGTATTTATTATAGAATAATATTCAGCTTTAATAAAA
GTTTTAATAGATCATATATTCGTTTATGGTGTCTACTTACTTATATAGTAGATGATTTAGTATATAGAGTTTTAGCTTAT
ATACAGAGGATTAAATAATCGGTTCTTATAAGTATAAACTTTTTTGTTCACAATCTAAGATGAAAATTGGGCGTGCCATC
GGTACGATTGTAGCATAAGATTATATATAATTTATCTTGATTATGGGAACGGTATAGTTCCAACTTCTTGTGCTAGTGCA
TTTTGTATGTATTGAATGAGACTGAGTAGAGATAGTTGTTTTAGACTGACTGATGAAAGTTAATTCTCTAAACCATTAAA
TGTACTTATATTCTCAATCCTAATATAACTATTATGATATGTATTATATTAACTATCATTTTGATTTATTAAAATGTGAG
ATTTTGAGATCGATCAATATGTCTGGTAGATTGGATGATAATAATATATATTGGTGAAATAATAAGTTAGTTGATGGAAT
TCATGTCTCGATACAGAGATTGATGCTATGTCTTTTTGAGAAGCTTATAAGTTTTCATCGTGTCAAACATTGTAAGTGGA
TTTATGAATCTGATACATGAAATAAGTTAAGCAGTGCTTTAAAGGAAATTGTTTTTTGAATTAAATTCATGAGTAATTTT
AATTTATTGTACTGTAATCTTAACATGAGAATTACATAATTGTTTAATGGGGAATTTCAAAATATAAATGAAGGAGTGCA
ATTACGAATTTCTGGTGGAATGACTTGTAATTTATTATGTTAATACAAATTCAAATTAATTATTTGAAATTATTTCCATA
ATAATGGGAAATTTCAAAATATAAATAAAGGAGTGCAATTACAAATTTCTAGTGGAATGACTTGTAATTTATTATGGTAA
TAAAAATTCAAATTAATTATTTGGAATTATTTCCATAATAGGAAGCATCAGCAATTAATTTTGTAGTCCCTACAGTGCCC
ATATTTTACTAGAACTCAAAATTCTATTTCAAACAGAAAAGAAGGGAATAACGGTTGTTTCTTGTTCTTCAAGCTAAACG
TAGGAAATTGTCACGAACCAGACCGTCGTGATTGGCACCCACACTAACCCTCCTGTGGAGAACCACTACTACAACCCAAA
TCAAGCAACTAAACCCAAAATTAAAGCATTTAAGGATACGAAACAAGTTAAATACTAAGAAAAGAAATAGGGAGTTCCCA
TAAATTCCAAACAAAGGTCTATCAACTAAACAAATACGGAAAATATACCTAGAACCTGAAAGTCAATATACCAAAACATC
TAAAGTTCAACAAGTCTAAACAAGATAGGTCACAACCCCAAACTAATGAACAAATCCACTAACTAGAAAGTCTAAGTCTG
AAATGTGGACATAAACGAAAGGAGAACTCATGGCAACCTTGAAGAACTGGCTCACCCTTGAATTCGAACAATGATCACTG
ATATTCTAAACGAAGTCTATGAGTAGCCGCTTCAAGATGCCTTGTACTCAACAAAGAAAGAGCAAGTGCAATATCAGTAC
ACAACCACAGTGTATTGGTAGGATCACACGGCTATCCCACTAAGTGTAACATAAGCAAGTCAATACAACATTATAAACAT
GCAAAATATCGAACATATACAATATCGATTATCACATGCTCAACAAGAAACATTTATAACAAGTCATTGGTCCTCTCATG
GAACCCAAACCCAAACCGTTAGCATATCGGAACATGGTACCCTATCCAATATTTATGCCGGAACGTGACAACCGATCCCA
TAATTATGCCAGAACGTGGCAACCAATCCCAATTAGTATATCAAAACGCAGTATATCCGATCCAATCAACACACCACAAT
CACAAACACAAGTACATTCTCAATAATCATACAATCAAGAAGTGATTCATGGCATATAGTTATTCATCTATCTCATTTAC
AACAAGTGTGATCAATAATGCAACATTCGCATACATACATGTATCATAATGAAGCAAGAACAAACATACATCACACAATC
ATAGAATCACAACCATAACCTACCTCGAAACAAGCTTGAAACCCTAAGAAACTTGATCCTTCCCTTTCCGGATTCGTTCC
GCTTGTTCTTGGTCTACTAACAATCATTATAATATGGAAATCAATAAACAATCACTAATTACCTGAATTATTAACAATTT
TATGAACCCTAGATCAAACCCATGATCCCAAGTATCCAAAAAGGGTTGTTCCCACTATGGAATCTAGATCAAAACCCTCC
CCCATTGATAATTATCCATTCTATTACTTTCTATTGATCAAAAAATGGATTCGAGAAGTGAAAAGCTTACCTTTAGCCTC
AAGAATGGTGGAAAACTGTTAAGGGTCGCATGGGGTTCGTTCCTTAGCTCTAAAAATTGAAAAGTACAGAATAAAGACGT
TTTGGGGTTTATTTACGACCTTAAGTCGCGTCGAACATGCCACAGTGATCCTCACCCCGCTCCAGTGCCCCCGCCCTGGC
GGAAGAAATCTTGCCCCAGCGGCTTGCACGGAACCAGTGAGCTATTTTAATAATTCCATGACCCCCATTTCAAAACACCC
ATTTAACCAACGACGCTCAAAAAATACTGTTCACGCTAAGATCAATTCTGGGAGTTCTACTCACCCGAATTCAATCTGTA
AAGTCATACGGGTTCCTTAACAACTTATCTAACTACTCATGTAATAAAAATCATAAATAAGTCACCCGGTTGTTACCATA
TTTCCCTACACCTTAATGACTCTGATTTCATCCAAATCTGGACTAGGTTGGGAAATTTCAAGTTACTAAGAAAAAGTTTT
TCGACCCAAAAATTTTCCCCGATGGCTTTTCTATAACGACGGAACCCAATCGTTACAATAGATACCAATTTACCCATCAC
TCGTCCCCGAGTGACAAACTTAGGAAAAATAGGCTAAGGAAGGAATGAAGTAGTACTTGAATCGATGAACAATTAGGGAT
ACTTGTCTTGCATGTCCCTCTCGGTTTCCCAAGTAGATTCCTCAACTGGACGATGCTTTTTTGATTCTTTACGGACTTAA
TCTCTTTGGTCCTCAACTTGCGCACATCACGATCAAGAATTGCAATCGGTTCCTCCCCATATTGGAGGTCTTTATCTAAC
ACAATTGAGTCCCATGTAATGATGTAACCCCCGTCAACATGATATCTCTTCAACATGGACACATGAGATACCGAATGAAC
ACCCGATAGATTAGGAGATAATGCCAATCTATACACTACCGGTCCCACACATTCGAGAACCTCAAATGGACCAATGTATC
GCGGACTTAGCTTACCTTTCTTGCCGAATCTCATCACCCCTTTCATGGGTGATACCTTAAGAAGAACATTTTCATCGATT
TGAAACGTCATGTCTCTTACCTTATGATCTGCATATTTCTTTTGTCTACTCTGAGCTGCTAGAAGCTTAGTTTGAATATT
ACTTACTTTATCTTGAACATCCTTCACTAAGTCGACCCCCAATGGTTTCACATCTCTAGCCTCAAACCATCCTATGGGTG
ATATACATCATGTCCCATAGAGTGCCTCAAATGGTGCCATATCTATGCTGGAGTGATAACTATTGTTATAGGTGAATTCA
CACAAAGGTAGAAACTTATCCCAATGCCCTCCAAAATCAATCACACATGCCCTCAACATGTCTTCTAACACTTGAATAAT
CCTATCTGACTGCTCGTTTGTTTGTGGATAGAAGGTTGTACTAAAAGTGAGTTGTGTAACCAATTCATCCTGTAATTTCC
TCCAAAACTTGGATGTGAATTGGGTACCACGGTCTGAGATGATAGAAAGGAGCACCCCATGCAACCTCACTATATCTTTC
ACATAAACTTTAGTCAATTGTTCAACATTATAATCTATTCTTACCGAAATAAAATGGGCTGACTTAGTCAATCTATCAAC
CACTACCCAAATAGAATCAAACTTCTCGAAAGTCTTGGGAAGACCAACCACAAAATACATGGCTATTCTTTCCCACTTCC
ATTTCGGAATTGGTATTCTTTGAAGCAAACATTCAGGCCTTTGATGTTCATACTTCACTTGTTGACAATTTTGACACTTA
GCCACAAACTCTTCTATATCCTTCTTCATGCTTGGCCACCAATAAATTCACTTCAAGTCCCGGTACATCTTCGTCACTCC
CGGATGAATAGAATATCGCGAACCATGAGATTCTACCAACACTTTTTGAATCAAGTCATCAACTCGAGGAACACAAATTC
TTCCTTTAAAACTGAGCATACCTTCCGCATCAAGAGTGGTCTCTTGTGCCTTACCAATCTCAGTCTTCTTTCAAAGCTCC
TCCAAATTCTCATCTTCAATTTGTTTGGCCTTGATCTCTTCAATGAACGTGGCCCTTACTTCAATACTAGTTAACACCTC
ACCTCTTTTTGAGATGCCCAACTGTAAGGTCTGAATTTCCTTAGTCAAAGGTCGCTTAGATACACTCAAGCAAGCTAAAC
TATCAATACTTACCGTTTTTTGACTCAAAGCATCTACCACCACATTAGCCTTGCCCGAATGGTATTGAATGATGACATCA
TAATCTTTAAGTAACTCCATCCACCTTAGTTGTCTCAAATTCAAATCCTTTTGAGTGAACACATGCTGCAAACTACTATG
ATCAGTAAACACTTCACACTTAACACCACAGAGGTAATGCCACCAGATCTTAAGAGCAAAAAACTATCGTTGCCAACTCC
AAATCATGTGTTGGATAATTCCTCTCATGCAACTTCAATTGACGTGAGGCATAAGCTATAGCATTCTTATCATGCATCAA
CACATCACCCAAACCAGAATGTGAAGCATCACAATAAATAATAAAATATTTATCTTCAATCGGTAATGCTAGAATAGGCG
CGGTGGTCAAAAGAGTCTTGAGATTTTGAAAGCTCTCCTCACATTTTTCAGTCCATTCAAATGATATCTCCGTTTTGGTC
AAATTAGTCAAGTGAGTAGCAATAGAAGCAAAGTTCTTCACAAATCGACGATAATAGCTAGCGAGCCCAACAAAACTCCT
AACTTCTGTCACAGAGCTAGGTCGAACCCAATTCTTAGCCGCCTCAATCTTTTGAGGATCTACCATTACCCCTTCTTTTG
ACACTACATGTCCCAAAAATGCAACTGAAGTCAACCAAAATTCACACTTAGAAAATTTAACATACAACATTTAATTTCCA
AGAACACCTAAAACAATGCGAAGATGGTCGGTATGCTCTTCCTCACTTTTTGAATAGACCAAAATATCATCAATAAAGAC
TATGACAAAAGAATCAAGAAATGGCTTGAACACCCCATTCATCAAACTCATGAAAGCTGCAGGCGCATTGGTCAAACCAA
AAACTCATAGTGCCCATAGCGAGTCCTAAACGTAGTCTTGGGCACATCCTCAGACCTAATTTTCAATTGATGGTAGCCAG
ACCTTAGATCAATCTTAGAGAAAGGTGATGCACCTTGCAATTGGTCAAAAAGGTCATCTATTCGAGGCAAAGGATACTTG
TTTCGAATAGTGACCCTATTCAATTGCCGATAATCTATTCACATTCTCATACTACCATTTTTTTTCTTAACAAACAACAC
TGGAGCACCCCATGGGGAAGCACTAGGATAAATAAATCCCTTATCAAGAAGCTCTTGGATTTAAGCCTTAACTCTCTTAA
TTCAGCTGGAGTCATGCGATATGTAGGGATAGAAATGGGACGCGTACCAGGTTCTAAATAAATGCATGAGTCTATATTTC
TATCCGGAGGCATACCAGGTAAGTCATTAGGAAACATTTCTCTAAATTTTGACACCACGGGAATGGACTAAATAGATGGA
GTTTCAAACTCAACATCCCTAACATGAGTCAAATAAGTCAAACAACCTTGCCCTACCAGTTTACTATCCCAAATGGAGGA
TATGACCTTAGTTTGCTTAGGCTTGTACACCCATTCCCACTCTAATTTTTTCCTCCCCATAATTTCTAGAGTTACAGACT
TAGTATTACAATTAAGCAAAACATAATAGAGGGACAACCAAGTCATGCCTAAGATTATATCAAAATCAGTCATATCCAAA
ATCACCAAATCAGCCCAAGTCTGAAAACCCATAAAGAAAATAGGACAAGTACGATAGACATGGGTGACTATGATTGACTC
TCCAACTGGGGTAGAAACATGGATAGAGGCATCAAGTATATCACAAATCATAGCAAATTTTGAGGCAAATCGCACGGATA
CATATGGATAAGTAGAACCCTGATCAAATAACACATTAGCCATCCGATCACAGACAAGAATAGTACATGTGATCATTGTG
TCAGACGCCTCTGTTTCATTCTTGCTTGAAAAGGCATAACACTGAGCCTTATCATCTTGATGAACCACTTCATTGCCTGG
TTGCATGTTACCCCTACATGCATTAACATTTTCTCTACCTCCACGGCCTCATTGATTACCTCCTCGCCCACCTTGTGGAC
GTCCTCTACCATTATTACCATTTAATGCGGGTACCACTGCTCTAGTCTGTTGCTGCGCAGAATCTAACACTCGTGGGTGG
GGACAATCTCTCTTCATATGCCCAGGTTCTCCACAGTTGTAACATGTACGATCAAAAGATGGTCTGCTGCCCGCTGAAGG
TACGACTCACTGGCTATCCTGAATCAAATTATGAGGTGGAGTTCTCGAGTAATTACCTGTAGAGGCGGGCATAGCGGACT
AAATTCACTTGGCTGCAATCGTTGGTCTCCCTGAACCTCTAGAATAAAAACCTTGAAAGTTACCCGAGTTCTTAACCCTT
TTTGCCAATGTCTTAGCCTGACTGTCTCGCCTCACCCCCTCTACTTTCTTAACATAGTATGTCTGTACCGCCCCGCAAGG
AGCTACATTAAATTCCAACAGCTCCGGGGGCGAGGTAGAGTCGAGTTGCGCTTCAGCGGGTCTCAAGCCGCGCATCGATT
ATTTTTCAGCTTTCGGAGATGACTTGGAGACCTTTGAAGAGCAAGTAGCAGCCATGATTTTCAGCCAAAAAGGGCCCCAG
CCGAAGGGACAAGGGTGCCTTAAATTAAGGAACACTCTACCTTGACCCACCATACCTTTGACTTTGTAAAGACACTCTTT
TAGTCCTTTATTTTGGGGAACTTGTCCCCCAACGTTTTTAGCTTTGTTTTTCAGCTTTTAGACATATATGGTAGTGGTTC
ATTTGTATGTAGAACACTTAGAAAAATAACAAGAAAATTGGCACTTGCCTCCCAAAAATTTGCATCCCTTTTATTGTTTT
CTCGTTGGCTGTTTTAGTGGACTGTTCGAGACAGATTGCTGTTGCACGTTTGAGTGCTTGTGTGTGTTAGGACTGAGCAT
CCGAGGAGCTATGCAAGCCTTCATTTGCTGTCCCACGAGCCCGTAAAAAATAGGCCCGTGACAAGTGGTATCAGAGCAAC
GGTTAGAGCATGACGTCGAACTCTCAACGCAACAAAGAAGGAGAGCAGGAAGCTCGGAAAGACACTGCCAGGAAACGTGA
CAAAAGCAGGGTAAAAGAATCTTCCTCCAACCCTTCTGTTGGTGGCAGGAGCCTTGGGGAAGAAGGAGAAGTTTCCGATA
CCAGCCAACTCGACGAGAAGATCCTCGGAGTTGAGGCTGGTTTGTCGGCCTTGAATAGGCGACTTGTGGTTTTCGAAAAC
AATTTCACTTCTCTTGAAACGGTTGCTCTTGAAGGCCTCGATGAGGTGAAAAGTAACCTTGAGAAGCTTGAAGAGGTTAA
CAAGGAAGGACTGACCAACCTCGAACTCAAGCTCACCGAAGCTCTCTCATCTCTTCACCGAGTGTTCGAGACTTTGAAGA
GGCAGGTTGATGAGACTGCCGCTGTGGGAGTTGCTGGTCCCGTTACTGTACGTGAGACTCGTATCGAAGCTCCTAAGCCA
AAGGAGTTTCGTGGTGAAAGGAGTGCCGAAGATGTTGAGAACTTCTTGTGGCAAATGGATGATTATTTTGAACATGTTTG
CATGACTAGTGAAGCTGCCAAGATTCGGACAGCAGCTATGTATTTGAGTGACACCGCAATGTTGTGGTGGCGGAGGAAAA
AGGCGGACATGGAGAGGGGGGTTTGCACCATCGATGATTGGGAGCAGTTCAAAGGGGAATTAAAACGACGATTCTACCCT
CAAAACGTAGTGCTTGAGGCTCGTCAAAAGTTGAGAGAATTGAAGCAAACATCCTCCATTCGTGACTATGTGAAGGAGTT
CACGAGACTCACTCTCCAAATTCCGAGCCTAACCAGTGAGGATTTGTTATTTTACTTCTTGGATGGTCTCCAAAACTGGG
CCAAACAAGAACTTCAAAGGCGACAAGTTCGTGACGTTGATGAGGCGATTGTAGTGGCAGAATCGCTCACTGATTTTCGG
GCAGATGTAGCGAAGGAGAGGGACAATCGGAGCAAAAATGTTCCTCCCAAAGGGGATAGCAGCAGGAGCAAGAACAAGCC
AGTTCCCAACCGAGGCAATGATACGAGAGGTAACAATTGTAACCAACCTTCTAATTTCCGCAAAAATTATGAGGATCGTA
AGAAAGGTGCTCCACATTGTGAGGGTTGTTATATTGTGGTGAGACTACTCACGCTGCCCGTTATTGTTCGTCGTTGAGCA
AATTGAGTGCAATGGTTGCTGCCCAAAAGCAGCAAGAACAAACTGCCGCGCAAATCGAAGGACCATCCGGGGAGCAAGCT
GGGCAGACTGGTGGGACGGACAGGAACAAGAACGTTGTTGTTGGGATGTTCAATCACATGGCATTATTTAATCACATGAT
GATTGTTGCATTGGCTGTCCAGCCGGCTAGTGTAAGGCCGCGCGAATCACTGTTTGTCAATGCCAAGTTGAATGGCAAAG
ACGTTAGAATTATGGTGGATACCGGTGCAACTCACAACTTTGTAACAAAGGAGAAAGCTAAAGACATTTGTTTAAGTTAT
GTTGCTAGTGATACGATGTTGAAAACCGTCAACGCCCACCCCACTACTGTCCACGGTTTTGCTCCTAAAGTCCCCATCGA
TTTAGGAGGGTGGAAGGGGTTGACAGATTTCACCATTGTGCCCATGGACGTGTTTGACATTGTTTTGGGGCTAGATTTTT
GGTATGAGGTTAACGCATTTAATTCGCCACGCCTCAACCAATTGCACATCAGCGATGTCGGAGGAACTTGCGTGGTACCC
CTTATTCGGGTGCCACAAAACGGAGTGCACTTATCTGCTATGCAGCTTATTAAGGGCTTCAAGAGAGGGGAACCAACCTT
CCTTGCTGCCCTTGTTGGAGGCGTCGGAGACTCAATTGAGGCAGCAGCCTTGCCTCACTGTATTGAGCAAGTCCTTTTTT
ATAATAGAGACGTATGCCGGAAGAGCTTCCCCAACGGTTGCCACCACGAAGGGAAGTTGATCACCAAATCGAACTAGTTC
CCGGGGCAAAGCCACCTGCCATGACGCCTTATCGTATGGCGCCCTTTGAGTTAGAAGAACTGAGGAAGCAGCTCAAGGAG
TTGCTGGACGCGGGACATATTAGGCCTTCTAAGGCGCTTTTTGGTGCGCCTGTTTTGTTCCAAAAGAAGAAGGAAGGGAC
GCTGTGTTTGTGTATCGATTACCGGGCCCTCAACAAGGTCACGGTGAAAAACAAATACCCTATTCCTTTGATTGCAGACT
TATTTGATCGTTTGGGACAGGCCAAAGTGTTCATGAAAATGGACTTGAGGAAGGGTTACTACCAAGTCCGGATTGCCGAG
GGTGACGAACCAAAGACAACTTGTGTCACTCGGTATGGTGCTTTTGAGTGGCTGGTCATGCCTTTCGGCTTGACGAATGC
TCCAACTACGTTTTGTACATTGATGAACAAGTTGTTCCATCCCTTTTTGGATCAGTTTGTTGTCATTTATTTGGACGATA
TAGTCGTTTATAACAACAGCATAGAGGAGCATGTTGAGCACTTGTGCAAAGTGTTCAAGGTATTGCGTGATAATGACTTG
TGTGTGAAGCCAGAAAAATGCAATTTCGCCCAGCCCACTGTCCAGTTCCTTGGACACACGATCAGCCATGGCGAGATAAA
GATGGACAGTGATAAAGTGGAGGCAATTCGGGATTGGGAGGCTCCAACGAAGGTACCAGAATTGCGGTCCTCCCTTGGCC
TCGCCAACTACTATCGGCGCTTCATATTTGGCTATTCTGCTATTGCTACTCCACTCACCGACTTGCTGAAAAAGTGTCGT
GAGTGGGAGTGGACTGATTTGTGTCAAACTGCCTTTGAAAAGCTGAAACCAGCCATCACCGATGAGCTGGTCTTGGCGCT
GCTAGATTTCACTAAGGCATTCGAGATTCATATCGACGCGTCTGGTTTTGCTATTGGTGGCGTCCTAATGCAAGAGGGCT
ACCCGATAGCATTTGAGAGCAGGAAATTGAATGACGCGGAGCGACGCTATTCTGCCCATGAGAGGGAGATGACGGTTGTT
GTCCATTGCTTACGGACTTGGCGTCATTATGTATTAGGTGCTCACTTTGTTGTTAAGACGGACAACGTCGCGACAACGTA
TTTTCAATCCCAAAAGAAGCTTACTGCCAAGCAGGCCCGTTGGCAAGACTTCTTGGCTGAATTTAATTTCACGTTTGAGT
ACAAGCCGGGGAAGGCTAATGTTGTAGCCGACGCGCTTAGTCGCAAGACTGCCCTTGCTGCAATTATTAGTTCCTCTTGC
AGCAACGTTATTGATGAGATTAAGGAAGGTATGCAGCATGATCCCGTGGCAAAAAAGCTTCTCGTCTTGGCCCAACGAGG
CAAGACAAAGAAGTTTTGGGAAGAGGATGGCTTGATGTACACCACGGGATGACGTGTGTACGTGCCGAAATGGGCAAATC
TTCGACGGACGTTGATCAAGGAGGATCACGATACGATGTGGGCTGGTCATCCGGGGCAGAAGAGAACGTTAGCATTGCTG
GAGGCTTCTTATTATTGGCCTCGAATGCGAGATGACATTGAGGTCTATGTCCGTACTTGCCTCGTTTGTCAACAAGATAA
GGTTGAAACGAAGGCGCCGGGTGGACTACTTGAGCCACTGCCCATTGCTGAGAAACCATGGGACAGCGTCACCATGGATT
TCATCACTTGCTTGCCGAATTCGGAGGGGTTCGGGACTATCATGGTTGTTGTTGACCACCTCTCGAAATATGCAACCTTC
ACTGCCACGACAGCTAGCTGCAAAGCCAAGGAGGCAGCCCGTATATTCTTGCGAGATGTCATGAAGCATTGGGGTATACC
CAAGCACATTATTAGTGATCGAGACCCTCGATTTACTGGTGTGTTTTGGAGGGAGTTATTCAGCTTACTTGGGTCAGAGT
TGCATTTCTCGACCAGCTTTCATCCCCAAACGGATGGACAGACGGAGCGGATCAACACACTTTTGGAGTGCTATTTGCGG
CACTATGTTAGTGCCAATCAGAATTACTGGGCAAAGTTGCTAGACACTGCCCAGTTCTCCTATAACTTGCAGTGGAGCGA
GGCGACGGGAAGAAGTCCATTCGAGTTGGCTACTGGGCAGCAGCCCAACACGCCACAATCTTTGCCCGTCGACGCCGGTT
TGAAGAGTCCGGGTGCCTATCACATGGCGAAAGCCTGGGAGGAATAAGTCGATCTTGCACGATCTTATCTTGATAAGGCA
ACCCGAAAGATGAAGAAGTTTGCTGATCGAGAGCGACGGCCAATCGATTATCGAATTGGGGACCGAGTTATGGTGAAACT
CAACCCTAGACAATTCAAGTCGCTACGTGGGGTGAGTCAAAGTTTGATTCGTCGCTATGAAGGTCCTTTCGAGATTATTG
CTAAGGCTGGCAAGATCTCGTATCGGGTTGGCATGCCCCATCACTTAAAGATACATCCAGTCTTTCATGCGAGTCAATTG
AAGCCGTATTTCGAAGATGTGAAAGACGAGGGTCGGGGGCAGATCGGTAGAGCTCAAATATTCATTACTCCACCAGCCGT
AGACAAGCAAGTCAAGGCAATTATTGATCACCAGCTCGTTCGCGGTAAGGGTTGGAATAATTCGAGCTCGCAGTTCCTTG
TCCATTGGAAAGGAACGGCACCGGAGAAGGCAACATGGGAGAAGTACGAGGACTTGTGGCAATTCCGCGATAAAGTCCAT
TCTTATTTGCAGGTATGTGGCGCCGGGTTCGTCGCCAAATCAGGTGGGGGAGCGTGTACCGCCCCGCAAGGAGTTACATT
AAATTCCAGCAGCTCCGGGGGCGAGGCAGAGTCGAGTTGCGCTTCAGCGGGTCTCAAGTCGCGCATCGATTATTTTTCAG
CTTTCGGAGATGACTTGGAGACCTTTGAATAGCAAGTAGCAGCCATGATTTTCAGCCAAAAAGGGCCCCAGCCGAAGGGA
CAAGGGTGCCTTAAATTAAGGAACACTCCACCTTGACCCACCATACCTTTGACTTTGTAAAGACACTCTTTTAGTCCTTT
ATTTTGGGGAACTTGTCCCCCAACGTTTTTAGCTTTGTTTTTCAGCTTTTAGACATATATGGTAGTGGTTCATTTGTATG
TAGAACACTTAGAAAAATATCAAGAAAATTGGCACTTGCCTCCCAAAAATTTGCTTCCCTTTTATTACTTTCTCGTTGGC
TATTTTAGTGGACTGTTTGAGACAGATTGCTGCTGCACGTTTGAGTGCTTGTGTGTGTTAGGACTGAGCATCCGAGGAGC
TGTGCAAGCCTTCATTTGCTGTCCCACGAGCTCGCGAAAAATAGGCCCGTTACAATGTCACCTCATTAAAGCTCCTCCCT
ACAGAGGTCATATAAACAGATATAACCTGCAACTCAGAATATAGTCCTCTAATAAATAAACGAATCCTCTCCTCTTCAGT
AGTCACCAATTGAGTAGCATATCTAGACAAAGCATGGAACTTGGGCTCATAAGTAGTCACAATCATACCACCTTGCTCCA
AAGCCATGAACTCATCTTTCTTGTGATCCCTCAAAGTCCGAGGCACATATTTCTCTAGAAACAGAGCATGAAATTGGGTC
CAAGTAAGTGAAGGTAAAGTTGAAGATCTACATTCCATATAAGCTCTCCACCACTGCTTAGCCTCACCTTGAAGTTGAAA
AGTCACGAACTCAACCCCATACTGATGGACAATTCCCAACTTATGAAGCCTCTCATAGCAGTCTAAGATAAACTCATAAG
CATCCTCATTCTCAGAAAAACCTAGTCAACATTTCATGCTCATTACGAGTCATAACAGAACCCAACAAAGGATGGAAGAA
AGCATCATTACCTCCCGTTCCACCCGTCTTGGAGGCAGTGTTAGCAATAGGAGGACGGGCGAGAACTTGAGCTGCTTGAA
TAGAGGGAAGCACTCCAGGACCAACCAACCCCTTCAAGAACGACATAATCTGCTGAGCCAACACTGGATCTAAGGAAGGA
AATACTTGTAGTCTCCGCATGCACCTCTTTCTCTTGTCCCACATCCTCAACATTTCCAACATTCTCAACATGAACATTCA
TCTCTATCTCTTCATGATGCGCAAGAGGGTTCTCATTCATAGGAGCATTCTCAACAGGAGCTTCATTCCCAGCAGGCACT
ACTCTTTCACGGCCACTACCCCTAGCTCTTCCTCTACCCCTGCCTCGACCGCGACCTCTCGCTGTAGATTCCTCAGCTAG
AGCATTGACGGGAGCTACGGGCCTGATGCCGTTGAACCTAGTGTTAACTATTTGCAGACAGAAGAGTGAAAGAGGTTAGA
TACCAATTTGAATCACCAGATACCAATTAGAATCAAGTCATAAAACGAAAGGAGACAAGAGAAAACAGAGAGATTTCCTA
AAGGCCTATAGTCTCTCGAAGAAAAGTAAAGGTGTTCGTACCGTTCCACAAGACTCTACTAGACTCATTTTGGTACATTA
AGATCAACGAACCTAGGCTCTGATACCAACTTTGTCATAACCCAGACCGTTGTGATTGGCACCCATACTAACCCTCCGGT
GGAAGAACCACTACTACAACCCAAACCAAGAAACTAAACCGAAAACTAAAGCATTTAAGGATACGAAACAAGTTAAATAC
TAAGGAAAGAAATGGGGAGTTCCCATAAACTCCAAACAACAGTCTATCAACTAAACAAATGCGGAAAATATACCTAGAAC
CTGAAAATCAATATACCAAATCATCTAAAGTTCAATAAGTCTAAACAAGATAGGTCACAACCCCAAACTAATGAACAAAT
CCACTAACTAAAAAGTCTAAGTCTGAAATGTGGACATAGAATGGCAGCCTGAAAGAACTGGCTCACCCTTGAATTCGAAC
GATGATTACTGATCTTCTAAACGAGGTATGTCAGTAGCCACTTGAAGATGCCCTGTACTCAACAAAGAAAGAGCAAGTGC
AGTATCAGTACACAACCAAAGTGTACAAGTAGGATCACGTGGCTATCCCACTAAGTGTAACATAAGCAAGTCAATACAAC
ATTATAAACATGCAAAATACCGAACATATACAATATTGATTATCACATGCTCAACAATATATATTTATAACAAGTCATTG
GTCCTCTCATGGAACCCAAACCCAAACTGTTAGCATACCGGAACGTGGTACCTGATCCAATGTTTATGTCAGAACGTGGC
AACGATCCCATAATTATGTCGAAATATGGCAATCGATCCCAATTAGTATACCAGAATGCGGTATCCGATCCAATCAACAC
ACCACAATTACAACCACTAGTATATTCTCAATAATCATACAATGAAGTTATTCATGGCATATAGTTATTCATTTATCTCA
TTTACAACAAGTGTGATCAATAATGCAACCTTTGCATACATACATGTATCATAATGAAGCAAGAACAAACATACATCACA
CAATCATAGAATCACAATCATCACCTACCTCGAAACAAGCTTGAAACCCTAAGAAACTTGATCCTTCCCTTTCCAGATTC
GTTCCGCTTTTTCTTGGTTTACAAATAATCAATATATTACAGGAATCAATATACAATCACTAATTACCCAAATTACTAAC
AATTCTATGAACCCTAGATCAAACCCATGATCCCTAGTATCCAAAAAGGGATGTTCCCACCATAGAATATAGATCAAAAC
CCTTCATTATCGATAATTATCCATGCTATTACGTTCTACGGATCGAAAAATGGATTTGGGGAGTGAAAAGCTTACATTTA
GCCTCAAGAATGGTGAAAAACTATCAAGAGTCACTTGGGGTTCGTTCCTTAGCTCTAAAAATCGAAAAGTGCAGAATAAA
GACATTTTGGGGTTTATTTACGACCTTAAGTCGCGTCGAACCCGCCACAGCGGTCCTAACCCCGCTACAGCGGCCCCCGC
CCTAGCGGCAGAAATCTCGCCCCAACGGCTTGCACGGAACCAGTAAGCTATTTTAATAATTCCAAGACCCCCTTTTTACA
GCACCCCTTTAACCAATGACGCTCAGAAAAAATTGTTCACGCTAAGATCGATTCCGGGAGTTCTACTCATCCGAATTCAA
TTCTGTAAAGTCGTACGAGTTCCTTAACGACTTATCTAACTACTCATGTAATCAAAATCATAAATAAGTCACCCGATTGT
TATCATATTTCCCTACACCTTAATGACTTCGATTTCATCCAAATCTGGACTAGGTTGGGAAATTTCAAGTTACTACGAAA
AAAATTTCTGACCCAAAAAATTTTCCCGTTGATTTTTCTACAATGACGGAACCCGGTCATTATAGGAATAACATTCATTT
TTTTATTTTACAAGAAAAAACTTGGGTTTTCTTCTCCCTTTTGGACTGAGAAGAAATCTCTATAAGTAGGGGTTCTTCTA
ACCTAGAAAAGAATAAGATTTTCTATATAATAATTGTCCACCCAAATATTGAGAGAGTTCAGATGTGAACTTGGGATCAT
TGTAGAAGATTGTAATGTTGATGTCTATCTTGTGGATTCGCTTGAAGGTATGTCTAACTTATCTGCTCACGCTTCAAGAG
ATAATTCTTGAATTAAATTTCAGTAAATTTATGTGTTCTAGCATAAACCTACTGGTTATTTGTTATTCATTTAAGGAGCA
TATTTTGGTATGCTTTCGTTGTGCATATAGTTTTCCAACATTTAGTACGTACTCTATGTACATATCGCTAAAGCCTATAG
GGATAGTTGATCAGATGACAATTAACTAATGTCGATAAAAGATTTTGTACCATATGTTAATGTGCATATTTATTGCTGCT
ATAAATTATTTTTGTCGTAGTGTAACATTGTGTCCACTAATGTTGTTACAACTTGCCTACATGGATAACGTATCGATGTG
GGAGATGAGAAGCAAGAATCAGACGAAAAAAGTGAAGTATTCAATTTTATCAACCTATTTGTTTATGTTTCTTTTCTTTT
CAATTTTTTCATGTTGCTTGCTATAGATATTCTGCAACTTCTTAGTAATCACTAATACAATTGTAAATTCTAATAGAAAG
ATCAAAGCATTTGTTTTTTAATGTTTCACTGTGAAGAATAGGAAAAGATATAAATTATTGAGAATGTGGGTGCTCAAATA
ACTCACAAGCCTATAAATTAGATACTAGAAATAGTTGTACTTTGAATAGGGTAGATATAAATTATTGAGAATGTGGGTGC
TCAAATAACTCACAAGCCTATAAATTAGATACTAGAATAGTTGTACTTTGAATAGGGTAGGGGCCGTGCAAATGCAGGCC
CCCGTTGTCACAAATTATGAGGTAGGATCAACCACTTGGATCGTCCTTAGGAAGGCACTCCTCCAAAGTGAAATGGAGGT
CACCACCTAGGCTATGGGCCTTCTTGATCGCCAATTGACCTCGTCTGTTTTAATTATGTTTCTCTATTGTCCTTTGTCTC
TTATTTTAGTATCTCCTCATTACTCTTTTGTCTTCTCCACTTAGCGATGTGGGAGTAAGTCATTATTTTCATCAATTTTC
CTATCAATATTGAATTTCAATTTAATGAACTTTCATCAGTTATCACACTTTCCATGTACTTACTCATACTATTAGGGTTG
TGTATCGATTGATTTGGTTTAAAACTCTATCGTTCTAAATTTTGATTTTTCTTTTGTTATCTTAGGATCCGACGATAACA
CAAATCATGATCACACAAAAAATGGTAACTTTTATACAAGTCCCCTCGAAGGAATACATCAAATACAACTTCCAGGATGT
TGAATCATTTCACAGTCATTTTCAAGTTGTTGTAAATCAGGTATACAAGTTTTTAATAATGTAACTGTGATATATCATTA
TGTAAAGAAAACTAATTTCTAGTAAAATAACTACTAGAACCAAATATATAGGCGTTCTACATCTGCATCGTCTAATATAA
TAATTTTTATTCAGTTGTAGCAAAAAAAGATACTTCAAAGAAAAACATTTGTCAATACTGATTCTGAAAACAAACTTTTC
TTCACTAACTTCATACCTTATGCATTTTCAGATACTGTAAATGAAAATTATGAACTCATTCACGTCAAGGAGAACAAATG
CTTCTCTAGCAATTCATATTTTTGCTCTATTGGAGTTAATTCATAAAGAAATTGTACTTGATTATAAAGAGGCGGCCTTA
ACACCTTCACACTGTAAAAATTACAATATGACACATTAGGTCCATTATGTAAAATTTACAATATGACACCTTGTTAAGAA
TTTTAAAAGCATTTCCTAATTAGAAAAATATAATTACAAAAATGGGTGAAGAGTCTGTCAAACCATCTCTAGTCTAGTGG
ATCGGGCTAAGAACGGTCATCTATGGCACCAGAGGCAAGGGAGAATTGATTGAAACAATGGACCATAGTTAAAACAAACC
AGGAATGGAAGGTGACATGGGGTCACCTTGTCTCGGTCCCTTCTTGGCTGCAAATGATGGAGTATGTTGAATTTATTGGA
GAATCGTCCATGAAAAAGCTCAAGGATGATTTTGTGCCAAAGAAGAATGAAGAAGGTTAAAAATATTATGTTTTTCAGAC
ACAAGAGCCTTTATTTTTGGTTTTAGTTTTGTTTTTTTCCATCTGTAAATTACAGTTTTCCTTTTCCATTTTTACTTCCA
TGTAAATAGTAGTTGGTTAATTAAGGTGTCTACCAATTAGGAGATAGTTGGGTAGTGTGTGACTTTTATTCCGTACAAAT
ACTAATATATTGTGTTGAGGTTGCTAATATATAGGATAGTTGGGTAGTTTGTTTTTTTATTTTTGCTATATATACATGTA
CTGAACAGAGGAATAAACACAGGAAATATTCAGCACGTCTCTTTTATATATTTATTTTTGCAATCTTTCATATACCATTA
ATCATTATAGAGTAGGTAACTGTTGAGATAAAAGTCATAATCCACTTGACAAACCTATCAAGAAACTGTAAATTGATCAA
GATTTACTCCAGATACACCCATTCAAGTGAGTCGTAGGCCTTTTGAAGATCCACCGTCATCATGCATCATAGTGAAATGC
CTTTTATTGAGTACCCTTTCACTAGTTCATGGCTTAAAATAATGTTATGTGATATGAGTCTACCAAAAATAAATGCAAAC
TTGCTATCATCTATAAGGTCGTTGAGAACTACACTTAGTCTTTTAGTGATGACTTTAGAGATTATCTTGTATATAACATT
GCAACATGATATTGGCATGTATTCTCTGATGGTGGTATAGGGTGTTTGACCTTGGAAACCAGTGTTACTAAGGTACATTT
TATGTAACACCCCGAAAATTTCTAAGTTAAGACTCTAACCATTCTTCATTTGCTTGTAGGGTCATATCGGGTGATTCATA
AATTGCCCATATGTGTAAAGGTAAATTCTTCAGTGTGGGAATGATTTTGGATATCAATTAAGGTCACTAGAAACTCCTAG
CACAAAGTAGAGTTGAAAGTTTCCTTATCGATTAAGTTATGATGTAAGATTCTACTTGGATCAACTTCTAATGACTATAT
CTCTTAGAATATAAAAAAGTTACGTGGTCCATAACCTATCAAATTAAAGGTATTTGAATCTGCTTTCCAACGCCACCAAT
TTCGCAAAATTTTGAGTTTTGAGTAAAAAGTTATGACTATTTTAGTAACCTGATACGGTGCAGTCACGAATTCGCCAACG
GAAAAACATTAAAAATGGTCGTTTTTGTCTTTTTAACTCTAAGAAAACCCTAAACAAATTTCTTAACTAATCAAAGACCC
AAAATCAGATTTTCATCTCTTAATTCCTCATTCTCTTCTCTCTCAAACCCTAAGGAAAAATCAAAGTAGAAAACTTCAAT
TCAAGATTCTATCAATCTTTTTCAAGATTCGTCTTCAAGGTAAGTCTTTCTCCGAGAATTTCATTCTTTCCAACTCAAAT
TCCTCCATACAATTATGAATCTCTAATGCNNNNNNNNNNNNNNNNNNNNNNNNNNNNNNNNNNNNNNNNNNNNNNNNNNN
NNNNNNNNNNNNNNNNNNNNNNNNNNNNNNNNNNNNNNNNNNNNNNNNNNNNNNNNNNNNNNNNNNNNNNNNNNNNNNNN
NNNNNNNNNNNNNNNNNNNNNNNNNNNNNNNNNNNNNNNNNNNNNNNNNNNNNNNNNNNNNNNNNNNNNNNNNNNNNNNN
NNNNNNNNNNNNNNNNNNNNNNNNNNNNNNNNNNNNNNNNNNNNNNNNNNNNNNNNTAATTATTAAATTGCTATATGTTA
TGCATTAAGATTCTTGAGTTGATTCGTTCATGTCTATATTTCAGCATGAATCCTATGAATTGAGTATTTTTTTAATGAGT
AGTATCGTTGAGTTCTGAGTTCTTGAGTTTTGAGTACTAAGTTTCTATATTGCTATTAAGACCCCTGAGTTGAGTCGTTC
ATGTATTTCCACATGAACCCTATGATTTGAGTCGTAAATTTGGAAAAGCTTTTTAAAGCCAACACTTGAGTTCTTAAACT
AAGTTTTGAGAAAGTAAAGATGAGTTTTGAGAAAAGAGTTTCTAAAATATGATTAATATGACAATCGAGTATGTCATCAA
TGTATGAGCAGTATGGTATCTAGATATACCATCAATGTTTATGCAGTATGACTTCCCGAGTCATCAATGATCATATTAAA
ATATGATTTAGATATGTTTTTGAGAAAGAGTCTTCAAGTATGAATTGAGTAAGGGGTCGTTTGGTAGAGTGTATTAGAAA
GAATAATGCATGCATTTGCCTTGTGTATTACTAGTACCTTGTTGAGTAGTCTTTTCCATCTTATGTATGCATTAGTTATA
CACTCTATTGTGTATTAAGGTGTGTATTGCTAATACCATGGTATTCTAGGCATTAGCAATGCAATGGTTTTAATGCATGC
ATTAGCATTTAAAAAAGCTCAATTACCCCTCAAAACTTTTTTTACATCTTTTCTACAATAATAGTGGAGGGTATATTTGT
AAATTAATTTTTTTATGCAATTCATGCTATTTTTTAATGCATCAAACCAAATAATGCATAAAAATAATCTATGTATAACT
AATGCACGCATAACTAATACATGCATTGCTAATGCAAACATTAATAATACACTCTATTTAGCATTATTCTTATACACTCT
ACTAAACGACCCCTAAGAGTATAAGGGGACTATGCATTCCCAGATGTATCAATTTTTACATTGATAAAAGAGAAACTGAG
ATTTCTAAATGAGTTATGATTGCAAAAGATATTTCAAAAGCAGTTACCTCTTTTAAGAGGGTAGTTTGAGAAATTATCTC
AAACCAGAGGAAGAGCTGTGTTTTTAAACATATGAGCATGAGTATATGTTATTGGGAGTAGTATTGAGCACCGATATGGG
GACGAGTTCAGACAATTCAAAGTCCTTATAAACCATGTATGCCAACATGGGTAAAGGGTCATACTTTTTAGATGGTTCCT
TATTGCTTTTAGGCATAGCTTAGTGGATCCACTTATATCCTGGCAAGGTATAGGACAGTTCTGGCAGTGTGGACGAGACG
TTGTATCATCACGCAGCTCATAGTGATGGTTGTCGGTTAGAGAATCTCCCAATAGAGTTAAAGTGTATTTTTATATATCA
CGTTTTATGTTGAGTTCAGAGATCAGAGTATTTTGTAAAACTTTAGAAGATTTAACTCCTTATTTATTTACATTCAGCTT
GAGTACATTGTTATCTATTCCAGTCCTTTCTTTTAGTTATTTGTTATTCAACTATATTATATACTCGTACATTCAATGTA
TTGATATCATTCGACTTGCATCTTTTAATGATGCAGATACAGGTTATTAGGATCCTCAACAAGAGTCTATTGATCACTTC
ATCCGCTTGTCTGCTTATGAGTGAGACCTTTTTGCTTTCGGAGTACTCCAATTTTATGAGTTGTTAGTAGCAGTTCTTTT
GAGGAGTCATGGGTCTTGTCCCGACACTCATTTTTGTATAGTAGAGGCTTCATAGATAGACAGTTTTGGAGAGTCTTTCA
ATTTCATATATTTTATTTGAAACTTATGTTTCATACTCAGTATATTCAGTGAAGTTTTGAGATTCAGTAAATTGTTTTTA
AACGTTTCTTTCAATTTGATGCTTATGTATGCTTGAGTTAGTCTTCCGCTTGTAGTCAGCCAGGATGAGGGTTCGCTTGA
GGGCCATCAATGATTCTCAAGTGTCGGCCACGTCTAGGGTGTAGGCTCGAATCGTGACATTTCACTGGGTTATGCTATTC
GTTCTAAAGAAATCTAGTACAACTCGTACCACACTATCTCCTATGATGTCCCATGATTTTTTTTTATTATAAAAAATTGC
ATTATAACCATCACTATTGGGAGCTTTACTACCATCGAGATATTTTATAGCATCCTCTACTTCTTCTTTGGTCACATTGG
CCACCAATTGCAGTTGTTGGCTACTAAGCACTCATCCTTGTTGCTAAGTTTATATGTATTTTTTTTAAGAATATGTTAAA
TTTAATATATCAATGTATTTTAGAACTTTTTCTTAAATATAAATATAAATTATGTCCTAGTCCTTTAGTGATGGAACGTC
TTTGTTTTTTAGTTAGCCTTTAATTAATTAGGTATAAAATTAAACTATACTATAATAGACACTACATCGAACAATACGAT
AAATCTATGCAAACACTCTTATTAAAAGTTTAAGATCAAATAATATGGCTACAAGATTTTACATTGTTTACTTCTTGGTG
AAGAGTTGAAGTGTTTCTTCAAGAACACAATTGCGAAAAAAATGTTTTAACAATGGTGTAATTTGAGGTGATACTTTAAA
AATAAAAAATCTGAAAAATTAATGGAACCGTACCAAAATCGAAGAGAAACTGATATGATTGGGATAATTTTTTAAAAAAT
CTAATTCTAGTAATACATTACAAAATACCCAAAAAATTGGAAAAATATTTTTTTTTTAAATAACCGGTCGACCGTCCCAT
TGACACACTTATTTTTAATCCAAACACCATATGAAATGGGAAATAATAAACCAAACACTTGATAAAAAAATAAAACTTGC
ATTACTAATCATTATATTACTAATTCCTTTATTAACTTTTTGTACCAAAGAATATCTTAATCCACACCCATCATACCCAA
CCCCACGCGCCTCAGCTCCCCTCTCTTTTTCCCCTCATAAGGGCATCTCCAATTTTAATCTTTATTTTACTCTCCAAATA
TAGAGTTCTCTATTTTTTCAGACAACCAATTCTAATCCAATTCTCTATTTTATTCTCTAAAAAAGAATATTTTTCTCTCT
CCAATATTATATTATTATTTCTATTTCATTCTTATTTTCTTATTTCATAGAAGTAATATACATCCTTTATTTCATTATTT
TTTTTCAAATAATCACTTTATATAATTTTCATATAATATAAAAAATTATTTTTTCAAATTCTTTACTTAATATAAAATTA
TATTTTTTATTAAATTTCTAAATAACATAAATTGCAAGCTAATATTATATAATATACGAATTAATGAACAATTCAAATAA
AAGTGAAATTATTAATGAAATACTTTCAAGATTATTACATTACTTTCATAAATGCTCTATTAATGCATTACGGAGTTCAA
AATAAGCATTTTTATCCTGAATTATTTTATGTCTAACTAAAGATTGTTCAAAACAGAGATTTTCATGCAAAAAGAACAAC
TACGAATGATTGAAAAATGAAATCAACAAGCACAACCGCAATCACAATTACACTAATTATGAGGATCATACATTAATTTT
TTTCAAATATTGTTAAATTTGAAAATGACCTACCGGATTACGAAATTATTGTTGTAATAAAATTATTATGTTATGTATTG
TTATCTTATATTTAAATTATTATGTTATGTTATGTATTGTATTTTTAAACTAAAATTTTCATCTTATCATTTTAATTTTT
TGCATTCTTCATAGTGAAAATTAATAATGATATCAAACTATATTAAAGTGACGAAAATTAAAAAAATTGAAACATTATTA
ATTTGGGATGGAAGTAGTATATATAAAATGATATATTTTTAAAAATGTTATACTCTCTCTGTCTCAATTTATGTGGCACT
TTTCATTTTTCGAGAGTCGAACAGTTTAGGTTTGACCGGGAATTTACGCATGGAATCTTCAATTTTTTTGACATGAAATT
TGTATATTTGTAAACTACGTAAAAAGTACTTATAGTCACAATAATTGATAATTCAAAATGTTTAAAAGATCTATGAAAAA
TTTACGGTCAAAGATAGACTCGTTTGAATCTTGAAATCCGAAAGTGACACATAAAATGGGACGGAGGGAGTATTACATTT
AATATGAATTACTAATATTAGAGATATAATTAATGGTCTTATATGAAAAATAATATGTTAATCACAAAATAATAGAAATA
ATAATAAAATAATGAAAAAGTGAAATAGAGAGGTGAATAGTAGTTATCTAAATTTGGAGAACTAATATTCACCTCTCTTT
AAATGGAGAATAGAGAGTCATTTAGAGAATGGTTGGAGAGCCGATTCTCTATTTTACTCTCCAAATATAGAGAATGGAGA
GTAAAATAGAGGTGGGTTGGAGATGGTCTTAACTCTCTAAATATGAAAAATAGAGGGTAATATGGAGGGAGGCTAGAGTG
TCCATTCTCTATTTTGCTCTCCAAATATACAGAACGGAGAGTAAAATAGAGGTGAGTTGGAGATGGTCTAAGTGGTGCTT
ATTGTTAATCAGATTTTCGGATTTAAGAATAGATTTGGAAAAAAATATTCGGGTTATTGGATTTGATGTAATTGGGAGTA
ATTACATTGTATGGTATATTTGATTGATAATGTAATTACTNNNNNNNNNNNNNNNNNNNNNNNNNNNNNNNNNNNNNNNN
NNNNNNNNNNNNNNNNNNNNNNNNNNNNNNNNNNNNNNNNNNNNNNNNNNNNNNNNNNNNNNNNNNNNNNNNNNNNNNNN
NNNNNNNNNNNNNNNNNNNNNNNNNNNNNNNNNNNNNNNNNNNNNNNNNNNNNNNNNNNNNNNNNNNNNNNNNNNNNNNN
NNNNNNNNNNNNNNNNNNNNNNNNNNNNNNNNNNNNNNNNNNNNNNNNNNNNNNNNNNNNNNNNNNNNNNNNNNNNNNNN
NNNNNNNNNNNNNNNNNNNNNNNNNNNNNNNNNNNNNNNNNNNNNNNNNNNNNNNNNNNNNNNNNNNNNNNNNNNNNNNN
NNNNNNNNNNNNNNNNNNNNNNNNNNNNNNNNNNNNNNNNNNNNNNNNNNNNNNNNNNNNNNNNNNNNNNNNNNNNNNNN
NNNNNNNNNNNNNNNNNNNNNNNNNNNNNNNNNNNNNNNNNNNNNNNNNNNNNNNNNNNNNNNNNNNNNNNNNNNNNNNN
NNNNNNNNNNNNNNNNNNNNNNNNNNNNNNNNNNNNNNNNNNNNNNNNNNNNNNNNNNNNNNNNNNNNNNNNNNNNNNNN
NNNNNNNNNNNNNNNNNNNNNNNNNNNNNNNNNNNNNNNNNNNNNNNNNNNNNNNNNNNNNNNNNNNNNNNNNNNNNNNN
NNNNNNNNNNNNNNNNNNNNNNNNNNNNNNNNNNNNNNNNNNNNNNNNNNNNNNNNNNNNNNNNNNNNNNNNNNNNNNNN
NNNNNNNNNNNNNNNNNNNNNNNNNNNNNNNNNNNNNNNNNNNNNNNNNNNNNNNNNNNNNNNNNNNNNNNNNNNNNNNN
NNNNNNNNNNNNNNNNNNNNNNNNNNNNNNNNNNNNNNNNNNNNNNNNNNNNNNNNNNNNNNNNNNNNNNNNNNNNNNNN
NNNNNNNNNNNNNNNNNNNNNNNNNNNNNNNNNNNNNNNNNNNNNNNNNNNNNNNNNNNNNNNNNNNNNNNNNNNNNNNN
NNNNNNNNNNNNNNNNNNNNNNNNNNNNNNNNNNNNNNNNNNNNNNNNNNNNNNNNNNNNNNNNNNNNNNNNNNNNNNNN
NNNNNNNNNNNNNNNNNNNNNNNNNNNNNNNNNNNNNNNNNNNNNNNNNNNNNNNNNNNNNNNNNNNNNNNNNNNNNNNN
NTTGACACTCAATCCAACATAACTCATACTATAGCTCATTAGATCATGCGTGAGAATAACCTTTCATTGTCCATGTCTAC
ATATAGATTCAATAGGTGAGAAAGCCTTTCAACTTTAGAATCATCATATTGTGAGAAAACATTTCACATCATATCATATT
CATGCATAAGTGTGTATATGAGAATAACCTTTCAACAACACAACAACTAGATCATGAGCATATTCACTTTACTCTCAAAG
TGTTCATAAAGCATGTACATAACCTTCATAAAACATGCATAATATCATATCTTTCCCTTTCAAGGTCAAAGCTCCTATCA
AATCAACACATCTAGAATGACTACATTAGACATGGATATAATCATAATTCAAGTAGTTCAATTACTACAAGCATAATCTC
ATACTTCACCTCCTTGAGGTTCAAAACATACTTTCAATCATCACACTTAGGGTTCAAGCACTAGACATGGAAATCATCCT
AACTCATGTGATTTTATCACTTCATGCATTCAAACATTCATGAGGTAAATTAGGTAGGTAAGGTCCTTTCTCAACAACTC
TACCTAATAGTCTACCATTATCATATAGACTTCACTCTCAAAGCCCTGTCATTCTTAATTCATCATGTTAGCTTTACTCT
CAAAGCACTAGTGATCAACATTCACAACTACAAGCCCTACTCTCAAAGCACTAGTGATCAACATTCACAACTACAAGCCC
TACTCTCAAAGGACTAGTGATCAACATTCACAACTACAAGCCCTACTCTCAAAGCTTTTACTCCTTACAATCATCATACA
TACTTAGATCACAAGACCTTCTAGTCACAAGCTTCATTCTTAAGCAATTCTAGTCATAATTCACCATAAAGGCTCAATAT
CAATCATTATTATTCATGATCCATCATATATAATTTAATCTAATTCAATTCATTTATATATACCTTCATTCTTAAACAAT
TACTACATATGTCATCAACCCTAGAAGATCATCTCTAAACCCTCAATTTCCCTCTTTAGGGCACAAACCCACATTACTTC
AATTTCATCAATTAGACTAGGGTTAGGCATAGAAATCATCTAATATCATATTTAGGTGCTCTAATCTCAAGCAATTCATA
AAGAAATTCATCAATCTTAGAAGGTCACATCTAAGCCCTCAACTTCCCCTTTCATGGCATAAAACCAAACTATATCAATT
TCACCCTAGAATCTTAGGTTAATCAAGAATACATGTAAAATCATACTAAAAACATGTAATTACATCATAATAAATCATAA
ACAATCATTATTCACTTGATTGGATCAACATATAACAATACCCACAATATAGGAAGGAACCCTAACTAGAATTGGGGATT
CATCTTCACAATTGGGGGAAACATGGGGGCTTCATGGATGAAAGGGATTCATGAATCAATAAGTCATCATACCTTGATTA
CAAAGCCTAGCAAGCTTGAAACAATGGAGTTTTGACCTAGCTTGATCCTCTTTCACTTTCTAGAGAGAGGATTTTTGGGA
GAGAATTGGGTTTCTCTTGGGGATTTAGAATTAATGATTTGGAATCAGTAAATTAAGGGTCTAAATTCTTTATATAGGTG
TTCTAAAATAGGCTAAAACGATATTACTTAATCCCACTTAAAAATAGGAAAACCTCAAAGTGCCCCTCTATTTACTTCTT
AAAAACCGTCTCCAGGCACCATCCACGACCACCCACCTACGGGGCATGGACCCACCCACGGGGCGTGGGTCTATCCGTAG
GTCACTGTTTTGGGCAGAAAAGTTAGGGTCATACTCAAGGACCCTTGGTTGGTCCTTGGGGGGTCGTATCTTGACGTTAT
AACACGAAACCCTATATTTTTAGGTACAGGGAGTTTCATTCAAGACTCTAATCCTAACGTCAAGCTCTAGTTTAGCCTAC
TAGTTTCTGAGGTGTTACACTTGGTCAGCAAGTAATTGAGTGTAATTGACAATGGTAATGACACTCTCCAATTCTCAGGT
TAGTGAATGGATGGTAATTACTATCCTAATTACACTAATTTCCATTATCAGGTAGCTTTCCAAACAGACCCTAAATCTTT
TTGGGTACGAAATCATCTTTGATAGGGTGTACTTTACTCATAATGTGAATTTAGATTTAGTCAAGCTCCAATAGGGAATA
GGACACGGGATTGGAGATTAAAAAAATTATCATTTATTCTTGGTTAATTAATACGGTTCACTTTTCTTGTCTGCTATTTT
CAAAATAGATTTTTCTTTTTTATTGTTATTTTTAACATATTAAGAAAAGATAATTATTTTCTTCTATATTTTATCCTTTA
GCATTAATTATTTATTTCTAAAATTATTTTTCTAGATCTAATACAAAGTATTAAGTACTAGTAATCAATAGGAATAATCT
AGTAAAAGTGAACTGAGAGAGTAATTAATATTATATGGTCCAATTTAAGTGTTTTATTTTCTTTTCTTTTTTTAGTTTGT
CTCCAAAAATACAATTTTTTTTTATATTGTAAGTTTTCTAATTACAATATTCTACATGGTAAATTTAAGACCACAAGATT
TAAAAGACTATACACATTTTTTATTTGAGATCATAAAATTCAAATGACTCTTTATTTCTTAAATTAGTGCCTAGTCAAAC
TTAAATTAGGACGGAGGGAATATATTCTTACTATATGTTCAATTATTAGGACATATCCATTTGACTATAAAAAAATATTC
ACTTTTTTCGAAATAATTTTTTCACTTTATTTGAAAATAAGTGTTTGGTCAACCCATGAAAACTTTAAATTTGAAAAATA
ACTTATATTTAACATGTTTTTCAACCCGTCATTCACTTTTAAATTGTATTTAAGTAATTCAAGCCTAAGTATTATTTTAA
ATATTCTTTGCAAAATGTAAGATCAAATATAACTCAATATATTCCAATAAAGTTTTTCTAAAATATTAAAATCTTTGATA
TTTCGTATGATATTTTTCAATTTTTAATTAGACATTTTAGGATTGAGCCAAAAAAAATTGAATCGTCTAAAAAGCGTTTT
TTTTTTCAAAATAAAGTCTTTAGGCATGAGTTCTAATTAGTGAAAACCCAAAACAAATATCAAACATTAAGAGGAAAAAA
ATAAGATCTGATAGAAATGAATAATCTACTTCTTTATATATATTCTTATTTATTAATCAATATTAAGTGAAGAAAATCTC
TATATGGCTAAACTCAGTGGAAGTAACATTTTTACAGGCTCGTTTGATTTGGTTATTAATTAATTGTGTTGTGTTTAGTA
AGCTTTGAGGTTAAGTTGAAATAACTTACTAAGTATCAAATGCCAATTAACAAAAACCAATGATACTTAACATTCCATGC
GTTCATTTTTATTTTATTCATTATATCAAAAATATGTATTCATTTCTACTTGTCCAATTTAAAAATTTAAGAGATAATTC
ACCATTTTATACTTATTATTAAAACTTTAATATTTTCAATTCATTTTCCGACATTAGATGACTTATAATAATTAGGATTC
GTTAATTGTTTCTTAAGGGGTGTGTTAAGTCAAACACAAATTAGTAAATAGAGAAAGGAAATAGTAAAACAAACTTAAAT
ATCCTTAAAATTCAAAAATAAACCTGAAATTGACATTGGATGGAAACAATATTAAATAACAAAAAAAAGAAAATATAACA
GTGCAATATAATTATACGTATTTTTGGGACCATTAAAGTGGTGAGAAAGAATACAACAAAAAAGACACATTGGAAGTTTC
CAAGTTTTTGAGCTTATGTGCATATTTTTCCTCAAGATGCTTCAAGGACAAGTGGAGTGGCCAATCAAAAAATGCTTTAA
TAATCAATATCTGAATCACTTGTAAATAACTAAATATTTAACACCACTTGCATTATAATTGAGAAATTGTCACTTTTAGT
ACTCTTTTCGTCTCCTTTTAGTTGTCATGATTTCCTGTTTTAAAGTCAAACAATAAAAATTTTGACTAACATTTTATGAT
ATATTTTTCATCATATTGATATGTAAAAATTGCAATTTATAATACTTTTCATATAATGTATTTGTTGTTAAACCTAATTT
ATCACTATATGTAGTAAAAAAAAACTAGAACTCTCTCTACCAATGATAAATAAAGGGGATATGTTTACCATGTCTCATAA
TTCTTTAAATTTAGCTTTAGGTATTTTTGTTCAAATCAGCATACAAAATGACTATATATTGAATAGTTTTAAAACGTTAG
CTAAAGATTAATAGCGATCAGGGCTATTTACCAATTTCATCCAAAAATATTTGGGCTAAACCTATGTTAATTGGATTTGT
AATGTGAAATGGACGAAAAGGCGTTCTCCAGTGAAAATATTAACAACATGCTTATACTTTCTAGAGAGAAGTATTGAAAA
CACATATGACCTAAACGTGAATTATTAGTTTTATCTCTAAACTATTGTCAACCCTAAAAACATTCTTCTATTTGACTAAC
TAAACTTGGGTACATGAGGCTCTTAGTAAAAAGCCTAGAGAAGTGTATCACATGACATAGCAAGTCGTTTCAAACTCTTG
TAGGAGCATAAGGCTCTTAATAAAAAGCCTAGAAAAGTGTTAAAAACAACCCTAAACTAGGCGAGAATTTAAGTGCGTAT
TTCACTCATTAATATTTTTAATATTTTTAGTACATCTAAAAATATTGATAGTTTTTCTATATAAAAGATAGTATTTGTTT
TTCTTTTCTGCCTCTAATGATTTTGGGTTTAATGAATAATGTGATGATATTTATTATGATTGAATTTATTTTAAAATGCT
CAAGAAAAATTGTAGAGGTTAATAATAGTATTTCTAATAGTTGCTGATGATGTAATTAATCACTTCATAGTATAAAAATT
GAGGTGAATTTCAAGACACAAGCTT
>mtp_2842.scaffold_3
TAGATGATTAAAAGAACTTTAGTAGAGCTAGGTAATATTTTAAAACCATCCCTATTTGCCTCTTTTTAACTCTTTTGAGA
GTAGTTTATTGGGTTCATGAACTGTAATTTGTGGGAGCGTTTTGCTTATGAATGAAGGATTAGTTTGTAATATCGGCTCA
TTAAAAGGGTAGTTCGGTGAGCAAAGCATTTTGCGTTCACCATGTATGCAGGGGCGGAGCTACCCTGGGGCAATGGGTGT
CACTCGATACCCCTTCGTCGGAAAATTACATTGTATATATTGGTCAAAATTTGGTTTAATAAATATATATACAAGTGTTG
ACACCTCTTGGTACAAGTTAAAGGTTTAGGTAGTGGTTAAGGGGCTGCAAAAATTGCTTGAGGTTGTGTGTTTTATCTTT
GATAGCATCGCGTATATATTTTTACTTTAAATTTTGATACCCCTTACTAAAAATTATGGCTCCACGAAAGCACAAGAGGA
TTCTTTTTTCCAGCCCAAGCTTTGTTTGATAAAATAACCATAGTGTCATAAGTTCTTGGGTGTGTTCAGTGTGATGGAAG
ATTAAAAAATTATTTATAGGAAAATAAGTGAATTTCTTAGTTATTTTTTTTTATGTTTGGTATACAAGCAAAAAATATTA
TCTAAAAACATTTGCATATAATCTAAATAAATATTAGGGAAAAAGGACAAATATATCCTCGAACTTTCGAAAATGGTATG
TCAATACCCTTCGTCATACTTTTCGTTCATCAAAGCCCTTACTGTCCAATAATTAGTACACATTTACCCCTCCCACTAAC
GGAGCACTGATTGTGTACACGTGTCGCAATCCTATACCACAACCCGGTTGACCAATTTTTTTACCCAAATTTCAAAAACC
CGCCCATAACCCAATTAACCCACCTGATTTACCCACAAATAAACTCTTTATAATCCTAAATAAAAATTCTGAAGTTTATT
TATTTATGTTAAACTTTACCCGCAGTTTAAAAAATATGATTATAATAAGAATTTTATTGTAATACTCCTATTAATTAATG
GATTGTTTTTGTAAAACTTAATTTTTGAAATTATTTTTTCAACAACTTAACATACTAATCACTTACCCTTAACAATGTGG
GTCCCACATTTTCCATTATTCTTTTCTGTAATTCTTCTTCTCTAATTCTTCCGTTGATTTCTTCAAAATTCTTCTACTGT
TCCTCTGGTTCCTGCAATGAAGAAAAAATGGGAATTTTATGGAGTAAAAAGCATAAAAATTATCACCTCCGCCACCTTCC
TCCTCCGATGTTGCCGCCACCGTCTTCTTCTATTGCTCCGCCCTTTCCTTCCCTTCCCCCACCACCTCCCCACCCAACCT
ACTCCTTACCTGCAGTTTCTACAACACCTCCCCCTTCCCGAAACCCTTATTCTTTACTAACTCCTCCTCCCCCCACCCAA
CTACCCGCCTCCTTCCAATTTGAATTACCATTTTAATTTCAGTCAGTCCAGTTATGGTACTAGATCTGTAATATATCAAA
ATTCGTATCCTCATAATCATCCTCACATTAATAACGGATGGGGTGGGTATCGGCCTCCACCACCACTGCCACCTCCACCG
CCCATTGCCGGCGATGCCGTATGTGGATTATCAAAATGCGAAGAAGATTAAAAATGATGTTAATTCTTCACAAGGATACT
ATCATGGTCTTGATGAATTCAATAAGGATTTTCATTTTTTTTTAGGATTTTAGAGAGTTTATTTGTGGGTAAATCGGGTG
GGTTAAATGGGTTATGGGTAGGTTTTGAAATTTTGGGTTAAAAAATTGGTAAACTCGGGTTATGGTGTAGGATTGCACCA
CGTGTACATAATAAGTGATCCGTTAGTGGGAGGGGTAAATGTGTACTGATTATTGGACGGCAAGGGCTTTGATGAACGAA
AAGTATGACGAAGGGTATTGACATACCATTTTTGAAAGTTCGGGGGTATATTTGTACTTTTTCCCTAAATATTATGAGAG
GTAAATATAGGGGGTTGTGGGAATGGGGGCTATTGGTGGAGGTGAAGATAAAATGTGTTGGATGGTGGGGAGGATATTAT
TACTGTAGAATGTCATTTGCGTAACTTGTTTTGTATAACTTGTTTTTCGATACTTCCATAAAGGAAGTTACTTTCATCAT
TTTAAAGAATTTATTTTTCTAGAGAAAATATTTTTAAAATTTTGTTGATCAATCTAACATGAAAAAATTGAAAAACATTT
ATTGAACACCCCTCCCCCCCCCCTTTGAGTTAGGGTTTTCTCAGTCCTGTAGTACAACTACGTGAAAGGGGAGAACTCAA
AAAATGAAACTATTTATAAGCGGCCACTGTCTTACTTTCATATCCGTGGTTTTTACTATTAATGCGCGTTTACTGCTTGA
TACCATCAATATATATATTGGTGGTATCAAAGAGGAAGAAACAATGCTTCAGTGAAATATTACTCAGTTAGTCCTTGATA
CCACATATATATATATATACACACACACACACACTCTTTGATGGCATCGAAGAGGAACATGCAATGTTTCAGTGAAAAGA
CTGCTCAATTACTGCTTGAACCATCAGAGTATACAGATACCCATCAGAGTATATATACTCTGATGGTATCAAGGATGAAA
AAGCATTGGTTCAGTGAATAGTACAAGAGGTAGTCGGGTAAATAGTTTGGATTGTGGGTCCAATTAGCGGAAATATATTG
GGTTAGGTCCAATTTGAGTAAATATTTTACCCAAGGAAAAATCACCCCACATATATATATTTAAGGGGCAATATTACGAG
TTTTAAATCTATTTTTAAAATATTAAAAAATAAATAAATCAATTTAATTCCACTTTATTAAATAATTAGTGTTTTATAAT
TATAATTTAATTATTAGGTGATATTAATAAAGAATCAATCATAATTATCCATTACCCCTCTTTAAGGATTTTACCTTGAT
TCTTGTAATTTTTTGTTGCACACGTCAACCGCCCCCCGACCAATTAGTGTTTTATAATTATACTTCAATTAGGTGAAAAT
TTTACAATCATATATTTATATAAAAGAAAACCCTAGGCCACCTATGTGGCGCCACCTCAAGCTAGAATTTCTTTTAAAAT
TTATTCATTTCCAAAAACAGCCTTCTCCTTTCATGAAAAGATGTGACTTTTATGAAAAGTTGTAACTTTTATGAAGAGTT
GTGACTTTTATGAAAAATTGTTACTTTTATGAAAGGTTGTGATCTTTTCGAATGGTTGTAACTTTTCCAAAGAGTTGTGA
CATTTTTTATAAGACACAATAAGCATTTGTTAACACTATCCTTTGTTGTCTATAAATAGAGGGATTTTCTCTCATTTTAA
AACAACGAAAATTCTGAACATCTTCTGCACAATTAAATATGTGGTACTTTGCTCCTATTGAGTGACTTACTGACACAATT
ATTTTTGTATCAATACACTTGTGAATAGAATCGTTCCATCCTGAGAGGATCGATTCCTTTAAACCTCGGGTACTAGAGGA
AAATAATTTTCTTAAAACTCTGTTTGGATCATTGTTACCCATTGTATTGTATTGTATCGTTACTATACCTACAATGTTTG
TTTTGATTATTACTTAAAATGTATTTTATTGTAATGTTAAATTTCGTTGTTACGTAACAATGAAAACTCCTATTTTATGG
AACAATCGATTTGGTGTTCCCATTGTTACTTAATTTCTTTTTCCAATTATATCTTTACATAANNNNNNNNNNNNNNNNNN
NNNNNNNNNNNNNNNNNNNNNNNNNNNNNNNNNNNNNNNNNNNNNNNNNNNNNNNNNNNNNNNNNNNNNNNNNNNNNNNN
NNNNNNNNNNNNNNNNNNNNNNNNNNNNNNNNNNNNNNNNNNNNNNNNNNNNNNNNNNNNNNNNNNNNNNNNNNNNNNNN
NNNNNNNNNNNNNNNNNNNNNNNNNNNNNNNNNNNNNNNNNNNNNNNNNNNNNNNNNNNNNNNNNNNNNNNNNNNNNNNN
NNNNNNNNNNNNNNNNNNNNNNNNNNNNNNNNNNNNNNNNNNNNNNNNNNNNNNNNNNNNNNNNNNNNNNNNNNNNNNNN
NNNNNNNNNNNNNNNNNNNNNNNNNNNNNNNNNNNNNNNNNNNNNNNNNNNNNNNNNNNNNNNNNNNNNNNNNNNNNNNN
NNNNNNNNNNNNNNNNNNNNNNNNNNNNNNNNNNNNNNNNNNNNNNNNNNNNNNNNNNNNNNNNNNNNNNNNNNNNNNNN
NNNNNNNNNNNNNNNNNNNNNNNNNNNNNNNNNNNNNNNNNNNNNNNNNNNNNNNNNNNNNNNNNNNNNNNNNNNNNNNN
NNNNNNNNNNNNNNNNNNNNNNNNNNNNNNNNNNNNNNNNNNNNNNNNNNNNNNNNNNNNNNNNNNNNNNNNNNNNNNNN
NNNNNNNNNNNNNNNNNNNNNNNNNNNNNNNNNNNNNNNNNNNNNNNNNNNNNNNNNNNNNNNNNNNNNNNNNNNNNNNN
NNNNNNNNNNNNNNNNNNNNNNNNNNNNNNNNNNNNNNNNNNNNNNNNNNNNNNNNNNNNNNNNNNNNNNNNNNNNNNNN
NNNNNNNNNNNNNNNNNNNNNNNNNNNNNNNNNNNNNNNNNNNNNNNNNNNNNNNNNNNNNNNNNNNNNNNNNNNNNNNN
NNNNNNNNNNNNNNNNNNNNNNNNNNNNNNNNNNNNNNNNNNNNNNNNNNNNNNNNNNNNNNNNNNNNNNNNNNNNNNNN
NNNNNNNNNNNNNNNNNNNNNNNNNNNNNNNNNNNNNNNNNNNNNNNNNNNNNNNNNNNNNNNNNNNNNNNNNNNNNNNN
NNNNNNNNNNNNNNNNNNNNNNNNNNNNNNNNNNNNNNNNNNNNNNNNNNNNNNNNNNNNNNNNNNNNNNNNNNNNNNNN
NNNNNNNNNNNNNNNNNNNNNNNNNNNNNNNNNNNNNNNNNNNNNNNNNNNNNNNNNNNNNNNNNNNNNNNNNNNNNNNN
NNNNNNNNNNNNNNNNNNNNNNNNNNNNNNNNNNNNNNNNNNNNNNNNNNNNNNNNNNNNNNNNNNNNNNNNNNNNNNNN
NNNNNNNNNNNNNNNNNNNNNNNNNNNNNNNNNNNNNNNNNNNNNNNNNNNNNNNNNNNNNNNNNNNNNNNNNNNNNNNN
NNNNNNNNNNNNNNNNNNNNNNNNNNNNNNNNNNNNNNNNNNNNNNNNNNNNNNNNNNNNNNNNNNNNNNNNNNNNNNNN
NNNNNNNNNNNNNNNNNNNNNNNNNNNNNNNNNNNNNNNNNNNNNNNNNNNNNNNNNNNNNNNNNNNNNNNNNNNNNNNN
NNNNNNNNNNNNNNNNNNNNNNNNNNNNNNNNNNNNNNNNNNNNNNNNNNNNNNNNNNNNNNNNNNNNNNNNNNNNNNNN
NNNNNNNNNNNNNNNNNNNNNNNNNNNNNNNNNNNNNNNNNNNNNNNNNNNNNNNNNNNNNNNNNNNNNNNNNNNNNNNN
NNNNNNNNNNNNNNNNNNNNNNNNNNNNNNNNNNNNNNNNNNNNNNNNNNNNNNNNNNNNNNNNNNNNNNNNNNNNNNNN
NNNNNNNNNNNNNNNNNNNNNNNNNNNNNNNNNNNNNNNNNNNNNNNNNNNNNNNNNNNNNNNNNNNNNNNNNNNNNNNN
NNNNNNNNNNNNNNNNNNNNNNNNNNNNNNNNNNNNNNNNNNNNNNNNNNNNNNNNNNNNNNNNNNNNNNNNNNNNNNNN
NNNNNNNNNNNNNNNNNNNNNNNNNNNNNNNNNNNNNNNNNNNNNNNNNNNNNNNNNNNNNNNNNNNNNNNNNNNNNNNN
NNNNNNNNNNNNNNNNNNNNNNNNNNNNNNNNNNNNNNNNNNNNNNNNNNNNNNNNNNNNNNNNNNNNNNNNNNNNNNNN
NNNNNNNNNNNNNNNNNNNNNNNNNNNNNNNNNNNNNNNNNNNNNNNNNNNNNNNNNNNNNNNNNNNNNNNNNNNNNNNN
NNNNNNNNNNNNNNNNNNNNNNNNNNNNNNNNNNNNNNNNNNNNNNNNNNNNNNNNNNNNNNNNNNNNNNNNNNNNNNNN
NNNNNNNNNNNNNNNNNNNNNNNNNNNNNNNNNNNNNNNNNNNNNNNNNNNNNNNNNNNNNNNNNNNNNNNNNNNNNNNN
NNNNNNNNNNNNNNNNNNNNNNNNNNNNNNNNNNNNNNNNNNNNNNNNNNNNNNNNNNNNNNNNNNNNNNNNNNNNNNNN
NNNNNNNNNNNNNNNNNNNNNNNNNNNNNNNNNNNNNNNNNNNNNNNNNNNNNNNNNNNNNNNNNNNNNNNNNNNNNNNN
NNNNNNNNNNNNNNNNNNNNNNNNNNNNNNNNNNNNNNNNNNNNNNNNNNNNNNNNNNNNNNNNNNNNNNNNNNNNNNNN
NNNNNNNNNNNNNNNNNNNNNNNNNNNNNNNNNNNNNNNNNNNNNNNNNNNNNNNNNNNNNNNNNNNNNNNNNNNNNNNN
NNNNNNNNNNNNNNNNNNNNNNNNNNNNNNNNNNNNNNNNNNNNNNNNNNNNNNNNNNNNNNNNNNNNNNNNNNNNNNNN
NNNNNNNNNNNNNNNNNNNNNNNNNNNNNNNNNNNNNNNNNNNNNNNNNNNNNNNNNNNNNNNNNNNNNNNNNNNNNNNN
NNNNNNNNNNNNNNNNNNNNNNNNNNNNNNNNNNNNNNNNNNNNNNNNNNNNNNNNNNNNNNNNNNNNNNNNNNNNNNNN
NNNNNNNNNNNNNNNNNNNNNNNNNNNNNNNNNNNNNNNNNNNNNNNNNNNNNNNNNNNNNNNNNNNNNNNNNNNNNNNN
NNNNNNNNNNNNNNNNNNNNNNNNNNNNNNNNNNNNNNNNNNNNNNNNNNNNNNNNNNNNNNNNNNNNNNNNNNNNNNNN
NNNNNNNNNNNNNNNNNNNNNNNNNNNNNNNNNNNNNNNNNNNNNNNNNNNNNNNNNNNNNNNNNNNNNNNNNNNNNNNN
NNNNNNNNNNNNNNNNNNNNNNNNNNNNNNNNNNNNNNNNNNNNNNNNNNNNNNNNNNNNNNNNNNNNNNNNNNNNNNNN
NNNNNNNNNNNNNNNNNNNNNNNNNNNNNNNNNNNNNNNNNNNNNNTACCTCTTTCTCTGTTGTTTGTGTTGGCTGACTT
CTCAACATATACAAACATATACATTAATAATAAGAAAATTAAAGAATTAGATGTAATATGACGTTAATCGAAAAAGGTTT
GAGAAAATAAACATTATCCTTCAATTCTTTCAGTTCTTGTCAAACCTGTTGTGAAATAATTATTTTTTTATATACTAACC
TCTGCAATTTCTTTTTTCAACTCGACATACTTTTCTTCTATGCAGTGTTATAAAAAGCGAGGAAAAATGTGCTTAAAGCG
CGAGGCGAGGCGAAGCGCATCCCCTGCACATTTATTTCCTGAAGTGAGGCGATATTGAAAAAGTGCTCGCTTCTACTGTA
GAAGCGAGAAGCGCAAGAAAAGCAAAAGCGTGAAAAAGCGCGCTTAATTTGAAAAAGCGCTAATTAGGGTTTATTTTTAA
AAAAATTGTAAGTTTTTTTTTAAAAAAAAATTCTGAAATCCTTACATGACTTCACATACCTCTTTCGTGACTTCAAATTT
GTTTTTAGGACTACTGATGGCTGTGACTGCTGCTGTAAGTTCTCTACTTCTTCTCTTCTTCTCTTCTTTGCGATTGCTCT
GCGACGTTTTTTTCTATTTTTGGTTGTTGCCAGGCCACTGCTGTAAGCTCTCTTCTTCTCTTCTTCTCTGTGAGGCTGCT
GCGACTGATCTGCTATTGATTATTTTTATTTTTTTTGGTTGCTGCTGTGTGTTTTTCTATATTTTTATTGCTGCATTTTT
TGTGATTTAATTATGTTTTTACTTTATATGTTATGACTTATGAGGATTATTGACTATCTATGTACTTTTAATCTAAGAAT
ATATTACATCTATTCAGTTATTTAATATTTTTTTATTTTTATACTAAATATTGCTTTACTTAAAAAAAAAAGCGCGTTTC
GCTTCTGTGAAGCGAGCCCTCGTTGCTTTTTTCCACTTCTCGCTTCCCAAAACACTGCTTCTATGTCAACATCATTCCTT
TCTAATGTTGCGTAATTTTCTGCCTGATGGTGTCTGGAAGATTCATGTAATATATTTTGATCGATGGCATTCATTTCTTC
AGCCGTCAGGACTATGTTTTTAAATTTATGCTATAATTACAAAATAAGAAGGCTGAATTAAAAATTTTAAACAAAAAGAC
AATAAGAAAAATTGTTAAATGAGTTTTTGAATTAAAATTCAAACCTGGTTGCCATATGTTCTGAAAATGGTGTACTTTAA
GTAATAGAAGATAATAGATTCCTCCGATGTCACTCAGTTGAAAATACGAGGTGTGACATTTGCAACACAAATAGCAACTA
TGTTGTCGATGACAACACTCGTAGAATCAAATCTGCATGGCTAAGTGGAATCCACCAAATTTGAAAGATGATGGATCTTT
TGTTAATTTATGACTGCACCTTTTGAGCGTCAATCTGAAACATCCGGTGCCAAATGGGTAGTTGATGTACTCATTGGTCA
TAACCAAATTAAAATACCGTTTAGATATCGTTGTTTTAGATGTCTTTGAACTTGTCAGAAATGTACGGATGAAGTACACA
ACGCCAATTAACTTCTTTAAACTTATTAAAAAAAATCTAACTTAGGAAAGTTATTCATTTTACGAAAGTACTTTTTAATA
AGCCTATTTGGAATAGATGGATCTGAAACAAAATCACTGACGAGACCACATTTAAGACCAGTCACAACTGCGAATTCCTT
AGTACCAAAACGGAGTTCAGTACCGTTTATTTTGATAATGAATAGGTCATTCCTGTCATTATAAGTCTCAATAAGTAAAA
AGATGACGCAATAACTGACACAGCCCTTTATGGGAGGTAAGTCATTAAATAGACCAAACGGGGTTTCCAAAAACTGTTGA
AACTTCTCTTGACCGATGAATGTAGGCATGTCTTTAAAAACGGGTGTGTTTGGTATGAAGGAAAACATTTTTCAATTTTC
TCATGTTTGGTTTGGTTAAATGTTTTGGAAAATGTTTTCCAAATCAACTCATTTTCCTCAAATTTAAGGAAAAAGTGACT
TCCCTTCAAAACTTAAGGAAAACATTTTCCAAAACTCTCTTCCGACCCCCCTCCCCCCCTACCAGCCCCCCACAAAAAAA
TTGAGTTTATTTTTTAAAAATATTTTCAACTTTAAAATTTCATTTTTTTCACTCCTACCCTCGACCCTCCCCCCTACCAG
CCTCCCCCCATCCCAAAAAATAATAATTTAAGTTTGTTTTTAAAAAATATTTTCTACTTCAAAATTTCATTTTTTCACCC
CTACCCTCGACCCCTCCACTCACTCACCCACCCACCCCAATATTTTTTTTTTAAGTTTGTTTTTTTAAAAAAAATTCAAA
TTCAAAATTCCTGTTTTTCACCCCTACCTCGACCCCCCCACCCACCACCTACCAGCACCCCAACCCCCACCTCCAAAAAA
AAATTTAAGTTTTTTTTAAAAAAATATTTAAACTTCAAAATTTCATTTTTTTCACCCCTATCCCCGATCCCTCCACCCCC
CTACCAGCCCCCCCACCCCCCCAAAAAAATTTAAGTTTATCTTCAAAAAATATTTTCAACTTCAAAATTTCATTTTTTCA
CCCCTACCCTCGATCACCCCCCACCCACCCACCCACCCACCCACCCTACCAGCCCCCAACCCCAAAAAAAATTTAAGCTT
GTTGTTAAAAAATATTTTCAATTTCAAAATTTCATTTTTTCACCCTTATCCTCGACCCAACCCCCAAAAAAAAATTAAGT
TTGTTTTTTAAAAATATTTTCAAGTTCAAATTTTAAATTTTTCACCCCACCCCCACCCCCCGTGCCAGCCCCCTCCCCCC
CGCACCAAAAAAAAATTTAAGTTTGTTTTCAAAAATTATTTTCAAATTCAAAAATTATTTTCTACTCTAGTAAAAATAAA
AGATATTTCTCAAAAACATTTTTCATTCAAAAACCAAACACTAAAAATCTTTTCCGGAAAATATTTTATACTCACCAACC
AAACATGAGAAAATAAGTAAAAAATCTACTTGTTTTCCAGAAAAACATTTTCCATGGAAAACATTTTCCTTCATACCAAA
CGCACCCTTAATCATGCCACTAGAATATCAAAATAATATCTTTTCTAACTATTAATTGTCATTAATTAGATAAACAATAT
ACCAAATTCATTTCAATATAATGCCAAAAATGATCAATCGTACCAACATGGTATAACTAGTATACCAATTTCAAAACAAA
TTTTATGTAATTCTTTTACCAGAAACATACCAAAAAAAAAAATTAATGTTCATACCAAAATCTAACAATATATATAAAAA
AAATTGACATAATTAAAACTATTATACACAAACAGATCTGAATATTTTTTTTCAGTATCACTGTTCATTTTATTTTATTT
TTACGTTTTTTTGTATACCAATACAAATAAAATATCGGAAATAACACTAATCTGAAGGATCCCATCTATCACCATGCTTT
ATTAATACTGATAAAAACTGTTCATTACAAAAAATGAAGATTATTGAATAAAAACGAATAGAAATTAGACAAGAGTGATG
ATTAAAGAGAATATTGAGAAGAGGGGGAAACGTTCGAAAAAGAAAAGAAATATGTTTGAACGAATTCTAACAAGTAAAAG
AAAATGCCAATAACTACTTTGAGCTAAACAAGGAAAACAAATATTTCTTTTGTTATGACTCTCCTATTTTTATGTCTCCT
ACTCCCTCTGTCCCTAATTACTTGTACACTTTTCCCTTTTTAGTTGTCCCTAATTACTTGACTATTTTGACAAATCAAGA
AAGGACAATTTTTTTACCTATTATAACCTTAATTAATTACTTTGAAAAAGGTAGAACTTCTTGAAAATTTTTAATTTTTA
ATTCACGCACTGCATAATTAATTGGGGTAAAATGATAAACTCACTATGTCAATCATTGCTTTTCTTAATAGGTGTGTCAA
TTCAAAAGTGGACAAGTAATTAGGGACAGTGAGAATATTAATTATCATTAATATTTTCAAATTATTTACTACTTAAATAT
CTGTTTTAATTGGTTTACTTACTTTGTATATTTTTTACACTTATTGGTTTTTATTGTTATTTTAAATCATTTTTTTAATT
TAATTAAATGTTATACCTATAAGTTTTATTGTTATAACTTGAAAGATAAAGAATAATGTCATAACTTATAATTATAGTTC
TATTTATGTCGATTGTAAAATTTTCACATTTATTTATGAAAAGCAAAAATATTCAAGACAAGAACATTTATTTTATTGGT
TTCATGTATATAAGTGTTTATGATAATTTTTCGTGGAACTAAGAGTGTCACCGTCTCTTCCTTCTAGGCCAAAATGGTGA
ATATTGAAGTTTTATTCACAATGAATTCTGCGATCGAAATATGTGTAATGTTAGTCATTCTAACTATTTTTCGTTTTAAA
TGAATTGTTGTCTTTTTTTCTTCTTTTGAATGATTTTTTTTTACCATACCAAATCGAACCGAAATTGATAACAACCAAAT
CAATAAATGAATATATATTTGATTTGCTTTGATTTTGATTTTAACCAATAACCAACGCAAACCGACGCGTGAACACCATT
ACTCCTATCTCTATTTTTTAAAGTAAATTTATTTTTATTTTATTTTCTATTTTTCCTTTTGATAATCACTTACGTAAGAA
AGTGGAGAAATGACATAAATAGTCCTTTAACTATATTATTAGGTCTAAAATGGTCCCTTAACTATACACTTAACAGATTT
AGTCCTTTAACTATTCAAAAACTTATCAGCTTTGGTCCCTTAACTATACACTTACCGGTTTTAGTCCCTCAACTATAAAT
TTACCGATTTTAGTCCTTTAAGTATTCAAAAACTTATCAGGTTTGGTCTTTGTCCATTTTTTTTAATACAAATAGCTTAG
GTTTATATTGATAGAATCCATGCCTCGAGAAATAAAATCCTTTAGCAACTTTTTCTATTGTTTCNNNNNNNNNNNNNNNN
NNNNNNNNNNNNNNNNNNNNNNNNNNNNNNNNNNNNNNNNNNNNNNNNNNNNNNNNNNNNNNNNNNNNNNNNNNNNNNNN
NNNNNNNNNNNNNNNNNNNNNNNNNNNNNNNNNNNNNNNNNNNNNNNNNNNNNNNNNNNNNNNNNNNNNNNNNNNNNNNN
NNNNNNNNNNNNNNNNNNNNNNNNNNNNNNNNNNNNNNNNNNNNNNNNNNNNNNNNNNNNNNNNNNNNNNNNNNNNNNNN
NNNNNNNNNNNNNNNNNNNNNNNNNNNNNNNNNNNNNNNNNNNNNNNNNNNNNNNNNNNNNNNNNNNNNNNNNNNNNNNN
NNNNNNNNNNNNNNNNNNNNNNNNNNNNNNNNNNNNNNNNNNNNNNNNNNNNNNNNNNNNNNNNNNNNNNNNNNNNNNNN
NNNNNNNNNNNNNNNNNNNNNNNNNNNNNNNNNNNNNNNNNNNNNNNNNNNNNNNNNNNNNNNNNNNNNNNNNNNNNNNN
NNNNNNNNNNNNNNNNNNNNNNNNNNNNNNNNNNNNNNNNNNNNNNNNNNNNNNNNNNNNNNNNNNNNNNNNNNNNNNNN
NNNNNNNNNNNNNNNNNNNNNNNNNNNNNNNNNNNNNNNNNNNNNNNNNNNNNNNNNNNNNNNNNNNNNNNNNNNNNNNN
NNNNNNNNNNNNNNNNNNNNNNNNNNNNNNNNNNNNNNNNNNNNNNNNNNNNNNNNNNNNNNNNNNNNNNNNNNNNNNNN
NNNNNNNNNNNNNNNNNNNNNNNNNNNNNNNNNNNNNNNNNNNNNNNNNNNNNNNNNNNNNNNNNNNNNNNNNNNNNNNN
NNNNNNNNNNNNNNNNNNNNNNNNNNNNNNNNNNNNNNNNNNNNNNNNNNNNNNNNNNNNNNNNNNNNNNNNNNNNNNNN
NNNNNNNNNNNNNNNNNNNNNNNNNNNNNNNNNNNNNNNNNNNNNNNNNNNNNNNNNNNNNNNNNNNNNNNNNNNNNNNN
NNNNNNNNNNNNNNNNNNNNNNNNNNNNNNNNNNNNNNNNNNNNNNNNNNNNNNNNNNNNNNNNNNNNNNNNNNNNNNNN
NNNNNNNNNNNNNNNNNNNNNNNNNNNNNNNNNNNNNNNNNNNNNNNNNNNNNNNNNNNNNNNNNNNNNNNNNNNNNNNN
NNNNNNNNNNNNNNNNNNNNNNNNNNNNNNNNNNNNNNNNNNNNNNNNNNNNNNNNNNNNNNNNNNNNNNNNNNNNNNNN
NNNNNNNNNNNNNNNNNNNNNNNNNNNNNNNNNNNNNNNNNNNNNNNNNNNNNNNNNNNNNNNNNNNNNNNNNNNNNNNN
NNNNNNNNNNNNNNNNNNNNNNNNNNNNNNNNNNNNNNNNNNNNNNNNNNNNNNNNNNNNNNNNNNNNNNNNNNNNNNNN
NNNNNNNNNNNNNNNNNNNNNNNNNNNNNNNNNNNNNNNNNNNNNNNNNNNNNNNNNNNNNNNNNNNNNNNNNNNNNNNN
NNNNNNNNNNNNNNNNNNNNNNNNNNNNNNNNNNNNNNNNNNNNNNNNNNNNNNNNNNNNNNNNNNNNNNNNNNNNNNNN
NNNNNNNNNNNNNNNNNNNNNNNNNNNNNNNNNNNNNNNNNNNNNNNNNNNNNNNNNNNNNNNNNNNNNNNNNNNNNNNN
NNNNNNNNNNNNNNNNNNNNNNNNNNNNNNNNNNNNNNNNNNNNNNNNNNNNNNNNNNNNNNNNNNNNNNNNNNNNNNNN
NNNNNNNNNNNNNNNNNNNNNNNNNNNNNNNNNNNNNNNNNNNNNNNNNNNNNNNNNNNNNNNNNNNNNNNNNNNNNNNN
NNNNNNNNNNNNNNNNNNNNNNNNNNNNNNNNNNNNNNNNNNNNNNNNNNNNNNNNNNNNNNNNNNNNNNNNNNNNNNNN
NNNNNNNNNNNNNNNNNNNNNNNNNNNNNNNNNNNNNNNNNNNNNNNNNNNNNNNNNNNNNNNNNNNNNNNNNNNNNNNN
NNNNNNNNNNNNNNNNNNNNNNNNNNNNNNNNNNNNNNNNNNNNNNNNNNNNNNNNNNNNNNNNNNNNNNNNNNNNNNNN
NNNNNNNNNNNNNNNNNNNNNNNNNNNNNNNNNNNNNNNNNNNNNNNNNNNNNNNNNNNNNNNNNNNNNNNNNNNNNNNN
NNNNNNNNNNNNNNNNNNNNNNNNNNNNNNNNNNNNNNNNNNNNNNNNNNNNNNNNNNNNNNNNNNNNNNNNNNNNNNNN
NNNNNNNNNNNNNNNNNNNNNNNNNNNNNNNNNNNNNNNNNNNNNNNNNNNNNNNNNNNNNNNNNNNNNNNNNNNNNNNN
NNNNNNNNNNNNNNNNNNNNNNNNNNNNNNNNNNNNNNNNNNNNNNNNNNNNNNNNNNNNNNNNNNNNNNNNNNNNNNNN
NNNNNNNNNNNNNNNNNNNNNNNNNNNNNNNNNNNNNNNNNNNNNNNNNNNNNNNNNNNNNNNNNNNNNNNNNNNNNNNN
NNNNNNNNNNNNNNNNNNNNNNNNNNNNNNNNNNNNNNNNNNNNNNNNNNNNNNNNNNNNNNNNNNNNNNNNNNNNNNNN
NNNNNNNNNNNNNNNNNNNNNNNNNNNNNNNNNNNNNNNNNNNNNNNNNNNNNNNNNNNNNNNNNNNNNNNNNNNNNNNN
NNNNNNNNNNNNNNNNNNNNNNNNNNNNNNNNNNNNNNNNNNNNNNNNNNNNNNNNNNNNNNNNNNNNNNNNNNNNNNNN
NNNNNNNNNNNNNNNNNNNNNNNNNNNNNNNNNNNNNNNNNNNNNNNNNNNNNNNNNNNNNNNNNNNNNNNNNNNNNNNN
NNNNNNNNNNNNNNNNNNNNNNNNNNNNNNNNNNNNNNNNNNNNNNNNNNNNNNNNNNNNNNNNNNNNNNNNNNNNNNNN
NNNNNNNNNNNNNNNNNNNNNNNNNNNNNNNNNNNNNNNNNNNNNNNNNNNNNNNNNNNNNNNNNNNNNNNNNNNNNNNG
ACCAAATTGCCTCTATTTACTAGATTTTGGAAATCTAAATTTTATTATAAGGTAGTCAATTCAATAACTTTGAAAAATTA
ATGATTACTTAACAATAAAGGTAAAGCGAAGAAAAGTAGTTATATTTACTTTGATTTATTAATTGACAAGTAAAATAATA
AAAATCTATTTTTAATATATTTAACAAGTAAATAAAAATGATTAGAAAAACAAATAAGTATACCACCCAAACAAACTATA
AAAACCTTGGGGTCTGAAAAAAGTAAAACCGCAAAAATTTTGGACTAAATATTTGCATAAGAGGAAGACTTATGGTTCAT
GTTAAAAGTATGGAATGGGTAGATATTAGCAAAATAAAAGCCTAATATAATGACTATCTGAACAAATTTTATTTTAAATA
TTCAAACTATTCCTGGTTTTGATTAAACACCTGAACACACGATAAAATATTCCTATGAAATACTTTTTAATCAAAATTTG
GAATTTTTTTATGTATGTTCTCAAACATCTATATTATATAAATTGATTAATATTTCATGTTCATTTATTTATTTTGGTTT
AAAATTTGTGCAGGCAAAGTACTCCGTACATGTAAAGAAGAAAGCAGAAAGCATGGTCCCTAGTGTCGTTTTTATCGAAC
CTGATAAAAAAGTAGAAAATCAACCAATGAAACCTCAAATTCTTGAATATCCATTGAATTGTAATGCATGGAACAAAACC
AATACATGTCCAACAACTTATCCAAAGTCCTATAAACCCTTAAACCCTAACAACTCAACATGTCCTGAATATTTTAGATG
GATTCATGAAGATTTAAGACATTGGAAGAACACTGGAATTACTCGAGAAATGCTCGAAAAATCAAAAAAATATGCACATT
TTAGGTTAATAATATTGGACGGGAGGATTTATATTGAGCGTTACGCGAAATACTCGATAGAAACTAGACATTTGTTCACG
ATGTATGGTACTGTACAACTCCTAAGGTTTTATCCTGGAAAATTGCCTAATTTGGAGATCATGTTCGATACCGATGACCG
GCCGGTTATCCCGGAGAGGGAATTCCGGCGACCTGATTCCGGTCCACCGCCGTTGTTCCGGTACTGTTCAGATTGGCAGA
GCTTGGATATTGTTTTCCCAGATTGGTCATTTTGGGGCTGGTAATTAATTATTAACCTTTTCTCACGCCTTTAATATTTT
ATTTTATTTTATGATTATAATGTTTGGGCCAGCTTTCGATTTTGGTACTAATAAAATTGCATTTCATTATATTTTATTGA
GATAGAATTTACTTATTTATATGTCAAAGGTCAAGGAAATAAACCTTCTTAAAAATTAATTTGTGATCTTCTTTATATAC
ATATATGTTTTTTTAAAAATAAATTAAAAGATTATAAATCCTTTATGGGTTCTAATCTATTTATTTGTTTAGTTTTTGTT
AGTCATGAAAATCCTTGCCATGAATTTTTAATATTTTATTCTAATTTTTACAAGTCATGTAAACTTATTTATGATTAAAA
AATATAAATAAGTCATATTTATTACAACTTAGATTCAAAAGTCTATTTTCATCTTTAAGTATCTGACCATGTATCGCACA
GGACTTGCCTAGTGCACTTGATATCTTTAGTGTGATTCACACTTTACAATTTGTTATATTGAAATGAGATTTACTTTATG
TAAACCAAAAAATAGCGACCGTGAGTTGATATATAATTGTGGTTTTGGTAATTTTGATTGTTTATAGGGGAGAGACAAAT
ATAAGGCCATGGAGAAGTATGCTAAAGAATATAAAAGAAGGGAACAAGAGAAGTAAATGGAAAGATAGGATACCCTTTGC
TTATTGGAGGGGAAATCCACTTGTTTCTCATGTCAGAAAAGACCTTATCAAGTGTAATGTTACTGACAAACAAAATTGGG
ATACTCTATTGTATCCTCAGGTATATTTCCTCAACTTTCTAGATCATATCTTTCTACTGGTGTTCGATATTCATTTTGAG
GTTTCGATTAATTTGAATTTGTATTGCGATTCAAATTTTGAGAGTTTTTGGTTAGGGGTTGTGGGGTCCTATCCACAACC
CCAATGGTACTTTTTAGGTGATGTTATAGTGCCACATTGTGTTTAACATGTTCAAAAGTTGAAAAATGAAAATTTTTAAT
AAAACTAAAAATAAAAATGTGTCACATAGTTTTCTTTTGGTTTTTTGACTTGTGTTTGATATTTATTTTATGGGGTTTCG
ATTAATTTGAATTTGTATTGCGATTCAAATTTCGAGAGTTTTTAGTCAG
