# Supplementary material for: Homologues of potato chromosome 5 show variable collinearity in the euchromatin, but dramatic absence of sequence similarity in the pericentromeric heterochromatin
Source: BMC Genomics. 2015 May 10;16(1):374. doi: 10.1186/s12864-015-1578-1 (PMC4470070; doi:10.1186/s12864-015-1578-1)
Supplement: Additional file 3: — RH BAC tiling path sequences. Description of data: Nonredundant, multifasta sequence files of the individual BAC MTPs. The sequence contigs and scaffolds in the MTPs can be either ordered or unordered, depending on the quality status of the tiling path sequence. [file 12864_2015_1578_MOESM3_ESM.zip › mtp_2847.fasta]

>mtp2847.contig_1
GAGCCATTTGGCCTGCATCCTTTCATGATGCAGATTCAGGTATTCGGGATCATCAACATGAGCTTCATTGATACCACATG
GAGTTTGAGTTAGCTATGGTGAGCCTCCTTGCTTCCGAAGGATTTCATTTACTTTTCAATTTTGTTAGGATGTCGTGGGT
CTTGTCCCGACTTCCATCTTTGTCAGTTAGAGGATTCATAGATAGACTGTAGAGTTTCAGAAGTCTGTTCATTTATTCTG
TCAAATGTTTTGAAGACTTAAGTTTCCTAATTTATGGAGAGTTGAATAATGTATTTTTTTATTCAAATTTTTTCATTTGA
GTTAAAGATTTGTAATTGAGTTTAATGAATTTTATTTAGTTTTAAGCTTTTGTATGCTTGAGTTAGTCTTTCGCTTGTAG
TCAGCCAGGATGAAGGTTCTCTTGGGGACCAGTAATGGTTCTCGAGTATCGGCAACGTCCAAGGTGTAGGCTCGGGTCGT
GACAAACTTGGTATCAGAGCACAGAGTTCAAGTGTCCTAGGGTGTCTATAAAGCCGTGTCCATAGGAACTTATGTATGAT
TGTGAGGTCCCCACTTCTATAAATGAGGGACTACAGACATTTAAGAAAAAATTCCCTTCTTTCATACTCTTAATCATGCG
ATAGAGCTATATCATAGAGATTTTATTCTTACTCATGCGTTTCTCAAATCCATTCGACTACCCATCATACTAGAGGTGGT
TGAACAAAAAAATCTGTCCTTTATCGATGATTTATTCTTAGCAAGAATTTTGAGAAAGTCCTGAGACTTTAGAGGGGCTT
GAGCGAAGCCCAAGAGTAAGTTAAGTGTTCAGTTTTAGAGGAATGCACCGATATTTATGGGAATCGTGCGTTTGAGCTAA
AAGTGAGTTGTACTCTCTTCTGTAAGTCTTGTTTCAGCTAGGATCCTTATGAGAAAGTATTTTTAGAGCTTGGGTAGTAT
TTTCACCCGAAAAGGTAGCATGAGTTACGAGATCATGAGTAGTAGTAGGGAAAGAGCCCAGAGTTAGAGAAAAGACGTAG
AGGTTTAGTGAATTAAGAAAGGGAGATAGTGTTTTGAAGAGCTATATTACTATAGTCATGCACCCAGTAAGTTATTAAAG
AATAGTTTTCCTTTATGGGTAGACTAAGAAGTGGTGAGTTGTGAAGATTTCATCATAGGAGGTAGAGTGTGTTGTAGCTA
GAAAGGAGCTTGTGATAAAGTGTCATTATGTAGGTAATGACCAAGTGTAAGTGTTGAATAGAAGAGCAAGAGTATTCATA
AGGTGATAGATCTAAGCTAGGCTTATGATTTGTTTGATAGAGTCATGATGTTCAGAAGGTTATAGAACTAATTAAGTAAT
GAGGTATAGAATAGTAGGCGAGCAATCATGTTGATATTCGGGTTTAGTAATGAACATTAAGCTTGAATTTTGAGATGAGT
GTCATGATCAAAAGAATGACAACATGAGGGTGATGATGTTAGTCTAGATATAATTTGATATAGAAGACTTGACATAGAGT
AGGTGAGGAATTGAGGTGATAAGCTGTAATAAATATGAGTGGTACAAGTGAGAGACCCTCACCTTTAGATAAGGGCAGTG
AAGTGTGGCTAAGTCACAAGAGTAACAAGAAGCATTAAGAGGAGTACCAAGAGAGTATGTAATTAGAAAAAGGTCTTATT
ACCTGCTTATGGAGAGTTCGGTAGTCATGAGATAAGCTTCTCCCAAGTGTTAGAGTAAAGAAGGATGTAGACCAGTTTAG
AGCTGATGGAATAGGTCCATAGCTTTCAAGTGTCATCTTTAAACCTAAGGGGGAGATGATAGGTTGAGAAATCAAGTCAA
GTGTTTGAGAGTAAGATAGTAATGAGTTCCAAAGAGTTTAGGGGATATCTTTTTAGAGGTCCTTTTAGTAGTGGAGTGAT
GTTAAAAAAAGAAGATTAATGACCTTATCGTGATGATGATGGTGTGATAATTCCATCTCAGGTTATAAAAGAGGAAGATG
GGGTTTTCTATGAGAAATAGTTAAATGAGAGCCCTTAGTTAGCTCCGAAGGAGTTGGTTAGTAGGAGTCCATGGTGTTGT
TAGAGTACTAAGCTTGAATGTGGTGGTAAGGAGTAATAATCTTGGGATGAGATTCCCTATCAAGGTATAGAACCCGAACT
TAAGGATTTCAGTTAAGCTTGAATATAGTAAGAGCATACCATTAAACTCAGACCTTACTAAGAGTAACCCCATTCCATAC
CCAGTCCAACCATCATTCGAGGATAAATGATCCCAAGGGGAGATATTGTAACACCCCATAAAATTTTTCGAACTAAGACT
CGAACCGTTCTTCGTAGTGAGTGAGATTTTACCAAGGAATTTAAAATTTCTTGAGTGTTAAGGTCACTAGATGTAGCTGT
AACGACCCTAAAAACGAACTAGTGAAACTAGAGCCTCACATGTGAGTTTGGAGTTGAGAACTTGATGAAATGATGAGAAA
TGACCGTGACGTCCGGAAACTAGTCATTTGAACTAGTGAGTTGTAAGGGTCAACTTTAAATGGTCATATCTTTTAGCTCA
AAATGAATTAGGTGGACCTTTAACTATCCAATTAAAGGTCTTTGTGTCTTTTTTCCAACGCCACCGAGTTTTCCCAATTC
CGACCTTGGAGTAAAAAGTTATGCCCGAAATAGTGAAGCACTGTCCAAAAGGACGAGTTTAGACGGGAAGGGGCAGAATT
TTTAAGTCAAGACTTTATGGGTCCTTAGTCCTTTTCCAAAATTGACCCTATGCTATTCTTTTCCTTTTCTAGCAACTATA
AGACCTTTTTATGACCCAATTCCTTTCATTTAAGTCACTCCTCTTAGAATTTCCAAAATCATTCCCTCTCTCAAATATTT
CTCTCTAACTCAAGGAAGAAGAGAAGTTGGAGCTAGGGTTGAAGATTTCGAGTGCTTCTTCTTCAATTTTTGAGGGTTTT
CAACTTAGAGGCATGGGGATCCTTATCCTTGATTATTCTTTCTTTCAAGGAACCCAACCAAAAGGTTTTCGAGGTTTTTC
AAATACACACAAAAACCTATTTCGATTCTAGCATGGGTTCTTGCATAAAAAGGTTTTAAATGATGATTTATATGGTTATT
AATGATTATTAATGGTTTTTAGAAAGAAATCCCCATGAACCCATGTCTTCTCAAATTCTCTAAATTTGGCCTAAAGTGGG
TGTATTGATTTTGTGTAATTGATGGACGATTATTGTATAGATTGTTGTGGACTGTTCATATATGTATTTATCTATGTGGA
ATTGTTAAGAATTGTTAGTGAATTGAAGGATGTGGGATGTTAGCCTTGAATGGACAAAATTGTGAATTGGTCTTCATGTT
GATTATTGGCTTATGCTTAGCTTAGCTTGTATAGTTGAATGTTGTTATTATCATTGTTATTGTATTGTTAATTGTTGGAA
TATGAGGATGATGAAAATAGCCATGGAAAGAGGGTAAGTTGATCAAACTTGATAAATATTGTATAATTGGCATGGAATTG
AGTATTGTGGCTTATGGCCTTTGAAAAGGGTGGTAAGATGGCTTGATCTCTTAGTATTAATATAATTGTTATTGGTTGGT
TTGATCCACCTTTGGTGGAGGTGGTTATTTGTTGTATTATTGTGAATTGAGGCCATGAAGGGCATTATATAAATGTTATT
ATATTGTTGTATTATTATACACATATGAGGCTATATGTAAAGTCCTATATGAAGCTATATGTAGAGTTTTATGTGAAGCT
ATATGTGAAGGTATGATGTGAATGAGTTTTATGTGAAGCTATATGTAAAGGTATGGTGTGAATGAGTTTTATGTGAAGCT
ATATGTGAAGGTATGGTGTGAATGAGTTTTATGTGAAGCTATATGTGAAGGTATGGTGTGAATGAGTTTTAGGTGAAGCT
ATATGTGAAGGTATGATGTGAATGAGTTTTATGTGAAGCTATATGTGAAGGTATGATGTGAATAAGTTTTATGTGAAGCT
ATATGTGAAGGTATGATGTGAATGAGTTTTATGTGATCTTGTGATGATCCTATGTAAAGTGGATAGCATTGTGAGTTAAA
GTATGACTTCTCATGATGTATATATGAAATGATGTTGGATTATGAAGTATCCTTGAATGAAAATGTTGTGACTTGGTTGG
TAGACTAAAGTGTCCCTCCTTGTTACTTAAAGTCTTGAATGCATAAATGTGTGAAGTGGGCAGAACTAAGAAATGGTGCC
CTTTCTATAAATGCTAAAAGAGGAATTCTAGGCCAAGACTTGAATCGGCAAAACTAAGAAATGGTGCCATTTCATAAGTC
TAGCTTTCCTAAGTAAATGTAAAACCATGAAATCGGTAGACCTAATGGTGGTAGCCCTTCTCATGTGTGAAATGATGAAC
CTTGGACCGGTAGGCTTAAGGCACCCTTAATGAAAAATCGGTAGGCCTAAGGCACCCTTCTAGGGGGATTTAATGAGCTA
TCCTTAATGAACCTTGATCAGTAGATCCTTGTGGTGCCCTTCTTGGTAGATGTGCTATGGGTCGGTAGACCTAATGATGG
TGCCCTCTCTAGCACATACATGTGAATGAAATTACTTTATGGGAACTAAGGCTAAGCACCGAGTGGATATGGTTAAGATG
GTAGCTCTCCCGAGTATGAGGCAAGAGTACAATGAACATCTTTGGATATCCCCTAAACCATGTGCCTACATGGGATGTGT
CCTAGTTCTACCCTTGGCAAGTAGAACACCTTCCACGGTGTAGGGTTTTAGGACACCGGATTCCATGTCTAGCTCGCATG
GTCTATGTCGGTTAATGCCTATTCCCATCATGTGGGATGTGCACTCTAGTTATTGGATAGGTTCTACAACGTGTAGGTAG
TAGTATGGGATGCTATCTACACATGGCACGAGTAGGCTTTGAAGATGCTAAAGTGAGTTCCCTAAGCCTTAATGGCTAAT
GTATGAAAGTCCTCTAAATACATGAATGTCTCCAAAATGGTTTCTTAAAGAATGTTGGTCTATTGATGTTAGGTTGTGAA
GGAAATGTCCTTATCTAAGGTAATCTTGGGGAACACTTAAATGTGCTTGAAGAGGTTATATGGGCGGTCACTTCTTGTCT
CACTCAAGTGTGTCTTAAGATTATATTAGGTAGAGGTCCTATGGTAATGAAATGACATGTGTTCTTTTAAAGTTAAGCAT
GGGTTGTATATGGACATATGTTGAGTATATGTATGGTTGGCTATGGTCATATATGTTAATGTTGACTTGTATTATGTCTC
TTATACTTGTAAAGGAAAGGTTTTATCAAATGATATGAAAGCATTTACTTCCTTGAAAATGTCCTTTTTGGCATGTTTTT
GCATGGTCTCCATACTTAGTACTTAATTGTGCTAACCCCTTTCTTTCCCTTTTTGGACTAAAGTGTAGGGATTTGGAGAT
GATGGCATGTCATGGCTATTTGATAGGTTTCTAAGTGTTGAACATGAAGACTTGGTGAGTCCTCATATATTCGAGGACAA
TACCCCAT
>mtp2847.contig_2
AGCCATATTCAACGGGAAACGTCTTGCTCGAGGCCGCGATTAAATTCCAACATGGATGCTGATTTATATGGGTATAAATG
GGCTCGCGATAATGTCGGGCAATCAGGTGCGACAATCTATCGATTGTATGGGAAGCCCGATGCGCCAGAGTTGTTTCTGA
AACATGGCAAAGGTAGCGTTGCCAATGATGTTACAGATGAGATGGTCAGGCTAAACTGGCTGACGGAATTTATGCCTCTT
CCGACCATCAAGCATTTTATCCGTACTCCTGATGATGCATGGTTACTCACCACTGCGATCCCAGGGAAAACAGCATTCCA
GGTATTAGAAGAATATCCTGATTCAGGTGAAAATATTGTTGATGCGCTGGCAGTGTTCCTGCGCCGGTTGCATTCGATTC
CTGTTTGTAATTGTCCTTTTAACGGCGATCGCGTATTTCGTCTCGCTCAGGCGCAATCACGAATGAATAACGGTTTGGTT
GGTGCGAGTGATTTTGATGACGAGCGTAATGGCTGGCCTGTTGAACAAGTCTGGAAAGAAATGCATAAGCTTTTGCCATT
CTCACCGGATTCAGTCGTCACTCATGGTGATTTCTCACTTGATAACCTTATTTTTGACGAGGGGAAATTAATAGGTTGTA
TTGATGTTGGACGAGTCGGAATCGCAGACCGATACCAGGATCTTGCCATCCTATGGAACTGCCTCGGTGAGTTTTCTCCT
TCATTACAGAAACGGCTTTTTCAAAAATATGGTATTGATAATCCTGATATGAATAAATTGCAGTTTCACTTGATGCTCGA
TGAGTTTTTCTGAGGGCCCAAATGTAATCACCTGGCTCACCTTCGGGTGGGCCTTTCTGCGTTGCTGGCGTTTTTCCATA
GGCTCCGCCCCCCTGACGAGCATCACAAAAATCGATGCTCAAGTCAGAGGTGGCGAAACCCGACAGGACTATAAAGATAC
CAGGCGTTTCCCCCTGGAAGCTCCCTCGTGCGCTCTCCTGTTCCGACCCTGCCGCTTACCGGATACCTGTCCGCCTTTCT
CCCTTCGGGAAGCGTGGCGCTTTCTCATAGCTCACGCTGTAGGTATCTCAGTTCGGTGTAGGTCGTTCGCTCCAAG
>mtp2847.scaffold_1
GGAAGTCATTTAGGGAAATCATATCATTTTTGCCAAGTGACTGTATAAATTATTTATGATTTACATGAACTATCAGTGGG
ATGTTATACACTTTTTGTATGCCTTTATAATATGCAAGCATGAAATTATTGATAATTTTGTTTATGTTGTTGGGATTATA
TATAAATTCAAAAATTTGTAGGAAATGTTCATACACTATTTAGTGACCTGCATTTTATGGTCTATAAATATCTTTTAAGG
ACCAGATTATCGATCCTAAATAGTTTTTTAGGACTATTCAAAACTATTTACTATCTATGGTTAGGGGACGGTGAAGTGGT
CTCAGAAAGGGATTTTGGGATCAGTATTTTTCCAATCGCCAAACCATCTAAGGACTAGTGTTAGAACCCCGTCCCTATTG
ACCTTTAGAGAAGGAGCCTATAGGGACGAGTGGCGACCACCTTTTTCTGGTCGCGATTATCTTTTAGGGACCAAATTTAG
ACTTTTAGGGACCACTTTCCCCGTCATTAGTAGTTGTTTTTCTTGTAGTGAAAGGTAGGCTACGACTTCCTTTCTATTAG
ATTGAACTTAATTGTGTAAAATCATGTGGATTGGAGTGAATTGGAGGTGGGTACTAGTTTCTTACTTTACTTTGATTAGA
TACCTTATGTTAGGATCGATTGACCATATTTTGAGCATAATACCAAATTAGCTGGGTTAGTAGAATTGCATGTTTATGTG
CTAAATGTTATTGTATGCTTGTATGATATGTGTTGTATGCCTTGTTCATCATCAACTGTAATCATGATGTCCTTGGTCTA
GGTTATGCTAGTGTTGCCTTAGACTTATGACCCGTGTGGGTTGGATAGCCTTGACTTTCTACCGACGTCATTCAGATGAC
TTAGCTTCTTGTAGACTAGAGTAGTAGACTTGAGTCTGATAGTTTGAGCCTTAGATTAGGCGTTATCGCTGCTTGTTGCA
CTTCCGTATCTTTTCCCTCTAATTTTGTGATTTTAACCCGTTCTCGGAGGTTCGGTGCATCGCTAAAGGCGTGTGATTGA
GATAGTATAAGCTTGGAGCCTTTTTCATGATTTCTTGGAGTGGATGGCGTTCCACGGTGGCTATTGTTGGATTGGATCCT
ATTGGAGATACTTTCACCCCCGGGGTCGTTCTTTCTAGCTGGGCTGGGAGCGTATTGTTGGCTGGGTGGACTCGGTGATT
TCGACGATCTCCCTCGAGCTTCTCTTTCTAGCCGAGCTGGGAGTTTGGTGTTGGTTGGGTGTCCCCGGGTCACTTTTTCT
AGTTGGGCTAGTAGCTGACTGCATGGTAGAACGACTCGCGATATCAACCTCACCCTCGGGNNNNNNNNNNNNNNNNNNNN
NNNNNNNNNNNNNNNNNNNNNNNNNNNNNNNNNNNNNNNNNNNNNNNNNNNNNNNNNNNNNNNNNNNNNNNNNNNNNNNN
NNNNNNNNNNNNNNNNNNNNNNNNNNNNNNNNNNNNNNNNNNNNNNNNNNNNNNNNNNNNNNNNNNNNNNNNNNNNNNNN
NNNNNNNNNNNNNNNNNNNNNNNNNNNNNNNNNNNNNNNNNNNNNNNNNNNNNNNNNNNNNNNNNNNNNNNNNNNNNNNN
NNNNNNNNNNNNNNNNNNNNNNNNNNNNNNNNNNNNNNNNNNNNNNNNNNNNNNNNNNNNNNNNNNNNNNNNNNNNNNNN
NNNNNNNNNNNNNNNNNNNNNNNNNNNNNNNNNNNNNNNNNNNNNNNNNNNNNNNNNNNNNNNNNNNNNNNNNNNNNNNN
NNACCTATACCTGAAATCCCAACTACACACTCCAACTTTATGGGAGGCCTATCACCCACCTGAATTGTTTAAAACTGTAA
TAATTACACCCCTAAAACGCCATAACCAGATCTGTGTTGGCCTGTGAACTTCACGCGTTTTACAAGTGAAAATTCAATTA
ATTTATTTTTTTTTTTCAATTTTTTTATAATTCCTTTCCACTTTTTCCTATACTTTCCCAATTTCTTAAAATCTCTAAGG
TAATTTCTTCCCCCAATTCTTTCAAATTCCTATGGAATTGTGAGGAACAAAGATGAATATTGATAGCGGGAGCTTGTCAA
GCGATATTCGAGTTTTGCTTGTCGGAGAACATTGAAAAATAATCTAAAAGGATCTGTTTTGCTTGCTTCGCCGAAGCTCG
CTGGTTGGAGCAGTGCAGCCGCAAGGTTTTGTTGTTGTTGTTGTCGACCTTGTTGTGAGAACAGAGGCAGGTATTTATGG
TGGTTGTCTCGGAATGGGAGAGAGATAAGAGGAAAGGGGAAGAGGAGAACGAGGTTTTGTTGGTGGTTTGGATTTCGCCG
AAGGCGGCGACAGTGGTGGCTGATGGTCAAGCAGCAAAAGAGGGAGAACAAATGAAAGCACTAGCAATGCCATTAATGGA
GGTCAATTGAGATTGAATCCTTTCATTGATTAATTGGGGAAGATTACTATTTTCTCAGAAATTTTCGTCAAAATCCACCT
TCTAACGCGCCTAGAGAAGGTGAGAACACCTCCCATGACAGGTCAGTACTTAGGTGTGTATAAAATAGAGAATTACAAAG
TTCAGGTGGGTAATAGGACACCCGTAAAATTAGAGTGTGTAGTTGAGATTTCGGGTATAGGTTGGGGGGGTTTTAGACCA
TTTTCTCTTGTTTTTATTTGCTCAGGCGACATTTGATGCCTACTGAGTACCTATTGTTTTGGTACTCATGCTACACTCTG
CATATATTTCGTGATGCAGGTCCTGGTACCAGTTACCAGCGGTGATTAGTTCCTACCCTCTTTTGCAGCTATGGTTCGGA
GACGAGGGTGAGAACTTGACATTTTGGGTTTATCCTGTCTCGTTCTTTTGTTTTAGCTAGTCTTGTTGCTTTTCGAGACA
TACTTTGATGTGGTCCACTTTTGGGACATGTATTCCTTATTACACAACTCTGTACTAGTGACTTCCGAGCTCTGGAAGGG
ATTTTTGTGTATATTTAATTTGGTTTGCTTCCACCTTGTTGTCCTTTGTTTAGATTAATGTTTTCGCTAGTTTCTACCCT
TACGCTCATTACTTGATATTCTGGGTTACCTACTGGTGGGGTATAGTAGGTGCTATGGAAGGTGGGAAGGTGTCTTCTCT
TGGCCTAGGCCTACTTGGGTCAACACCCATAAAGTGTTGAATATCGTCGAAGAAGAAGTAGAAGTGTCAATTATTGGAGA
TCCTTAAGCACAAGCAAGTCCAAATTACAAGTTAGTTGATTATGAAAGTTATGAGTCAATTACTGTTAATAATAAAACAG
ATGAATTGAAAAAAATGATTCAAAATATTTAGAATTTACAGTTTATTAGAGACAACTAATTGTAAGTTTGTAACTTTGTA
TATTTTAAAATTTATCAATCTATTAGTAAAGTCAAAAGGTTCATTGAATCTTTGTATTTCTTAATTTCTGGTTTCATAAA
ATTTGTATATCTTCAATTAAATAATTTTAATTACATTACATAACCATATATTGAAAATTAAATTTGTGGTCCCTATAATA
TGTCAATACTTAAAAAAATAATGTTAACAAATATTAATTAAACAAGTATTGACATATAAAAATTTAAAATACTTTATATT
ATATATATATAATGACAAATTGATCCCATTAGGTGTGCATAAATTTGTTTGCAATAAATTATTTATTGCAATCACAAAAC
AAACAAAAAAATAATTTAATTTATCAAGATTATGAGTACAAATTTGTTTATTTCTTAGTTTTTCTTTCTTGAGATTTCTC
AATGATTCAAGCATTGTTAGTGATGTATTTCTTAAACTAGGATGATGTGGATCTCCTTGAGATATATTTGATCTCCATGA
AAGGATTTTATCTTCTTGAAGTATATGGTTGTCAAGAAGATTTGTCCACATCTCGATCTCTCTGTGAATATTCCAATATG
AGTTTATAAAAAATTTCAGATGTCACTTCAAGGGTGTATATTGCTCTTTATATACACATGAGTTAGGGTATATAGTAGAG
TAGCCTCCAACAACCTAATTAAAATTCGACTCGTCTTATAAAGTCCCACAAAACTACTCCTAGAGTACTAAATGATAGAT
TAGACCCATATCATAGCGTCCAATTATTGTTATAATAAATAACAAGTTCGAGAATAAATGTTACTATATAATGCCGTACT
TGTGAGGGATTTTTATTGTAAACTTAGGGCTAACAAATTAAAGTTTACGTGATTATTCCAAGTTCTCTCGAAATCCTCAT
TATTGTCTCCTCATTGCTCAACTTTTTGCCATCTATTCGTGGGAAGAGCAATCAAATCAAATAATTAATTTTAAAACGTG
CATCCACGTATGCATCATTTATTATAATTTGGTATTTTCATGGGAAAAATAAGAACGTATATACTATAATAATATTTTGA
ATTTTATGAGGATGAAATGAATGCCAGGTCAGCTATGGCAAAAGAAGCCACTTGTTAATTAAAAACATTTGAGTGCATTA
GATTATTTAAGGGTCCACAAATTTAATAGATCACCACATACAACAAGAGAAGTATCAACAACCATAGGTATTGATATGAT
TGAATTTTGGCTGCGACTATATCAATTTTGCTTAGTTTGCATGGATTGAGTTACATTCCCAATCATGCAGGGCAAAATTA
AAAACTTATCATCAAAACCTCAATTATATAGTTGACATTGACAAATGCCATCTATCGTCATCCATATTTTCAATAGTTAT
TTCATCCCCCTCCTCTTGCTAATAAATTTAAATATATCAAAGAAAGAACTAGGCTCAAAATGAGCCATAGTAGGTTTTAA
TTATGATTATTTGAAAGAAGTGGATGAAGTGCATTTGATTTTGATGCTTCATATTTGATTAAATGAACTTAATTATTTGA
TTTTGATGTATCATACTCAATAAATAATTTTCTGGATAGTCGTCCAATGTTGTTAAAATTTTCTAATAATATATTTTTGT
TTCTTTTATATTACAGTATCACTCAATTATTTCTATTTTTCTCAAAATATATACTTAACACAATAAAAAATTATTTTCTC
TCCTAATGGATATCATGTCACTTTAAAAAAAAAAACATTTTTTTAAAATTCTTTAAATCCTCCCATATTTTATAATACCT
TATTCTGACCCATATATCTTCATTGAAACTTCCTGAAGCACAATTAGAATTTTACCATTTCTGCTATAAAATTGAAGTAT
CTAGATTCTCAAAAAAATATGTATCGGACTAGTGCAAGTATAAAAACAACATGCAAAGTTATTCACCTCTGCAGCTTCAA
AATTTTCATGAATGGGATAAATACTTCAGTTGAATACGTAAAAGAAATTGCTTATAACATATTAAACAAGTTTCTATTGT
ATTCTTTAAATTTTTTTTTATTGTTACTAGACATTTTTTCAAACATACCTAACTATTCAAGAAATTACTCTTAATTTATT
AAAAATGCATCACACAACATGATCTTGGTCTAAATTTGAAGTACCTGATATGTTTCCCATCTAACTATTATATGTTGAAT
TGGGACTTCAACTAGAAAATGACCCCTTCTTTTGGGTTCGGTAAATATTGGGCGTACATCATATGGAAGAACAATTTACA
AATAAAAGAAATTCAGTTTAAACGCTATAGAAAGTGTCAAAAAGCAGAAATTAATTTTCATGAAATATTTAAAATCATAA
CTTTAATACTCTTTTATTTTAATTTATGTGATGTAGTAACTTGTCATTTAGTTTAACAACAAAAAAAATGATAGCTAGAT
ACTTTTGTGACTGCAAATCATTTCATCAACGATAAAATTTGATATTTTATTAAATTGTTTCTAAATATAAAAATGTATCA
TTTTTAATTAGAACGGCTTAAGAAGAAGAGTGAGTCATTTCTATAAATTGGAACCGAGAAAGCAATATATTTTATTCTTT
GAAAATTTAGGGTTCAATCAACCAAATGCCACATGAATTCAAAAGGATCATTAGAAACATCATTTAACAAACCTATGGAA
GACGTTTTTTAATCCCGCAAATAGTCCCACTAAACCAGATTATATTATATAGAATCATAGAAATGACACTATACTATTCC
TCGAGGGGACGTACGTAGATAGAGTACTTTATTTTTATTTTTATTTTTTGACTTTAGATTAGGTGGAGTGGTGGTGGCGG
AGTCCAAAATTTGATAAAGGGTATGTTAAATTAAATATATACATTCATAATAGCTGACATTTAAATTTTGTATATACACC
ATATAATTGTTCGGTTAAGAGTATGCACCAGACCGCCCTTTACCTAAGGTGGTTTCGCTCATGGGAGGGGGTCTTTGATT
ATTTATACTCCCTCTGTTCCTAATTACTTGTCCATTTTTGAATTAACACACCGATTACAATAATTGACATAGTGAGTTTA
TCATTTTACTCCTATTAATAATGAAGTGGATGAATTAAAAATTTAATATTTTCAAGAAGTTCTACCTTTTTCAAAATTAA
TTAATCGAGAGTATATTAAGTAAAAAAAATTATCGTATCTTGATTTGTCAAATGGGACAAGTAAAAATAATAATTGAACA
GGTAATTAGGGACGGAGAAAGTATATGTTATTGGAACTTTATAAAATATATGGATGGGTGGAAGGGAAAGTAAATTATGA
TAGTTTCCTTTGTTGTTCAATGATTGTTTGGTAAAAAGATTGTTGTAATAGGTTACGTAAAGGAAAACAGGTGTCCATCT
ATATGGCCGCCAACAAGCTATAGCTAGCTACCATTCTTCCAATCATCATATATTTTATATAAAGACAACACAACAAAAGG
GAAAATGGGAATGAAAGGTGGCTAGCTTTTCATATTATTTACGTCATTTAGAATTTGGACTCGTCCTATAATCATGCATA
AACCGTTGGAATTTTAGCTAAAAAGAGAAAAGAAGAATCCCAAATTAAAGGGTTTAAAATACCTTTAATACGACAAAGTG
CAAAATCATGCTCTCTTCATCTTTAATGAATTAAACAGACTAACAGCAATAAGGGGTATTTGGTTATGTACATATTAAAT
AAAAAGGGAATAAAGAACTAATGCGTTACAGGAAATAAGGCTTTTTTTTGTAACGTAAAAAATCATTCATATTTCATGGG
CAAAAAGACATAAGCAACGAGGAGTCGATCGAGAAAACACTAGTATAGTATAGTATAGTATATACGCAATAATTGTTAAT
AATAATATCTCTCATCTACGCAAAATTATAGCCCTACATTATAGGGTCTACTTCAAAACATTTGTAGGACAATACTATTT
AATTTATTATATAATATAGTTGAACTAGAACAATCTAGAAGACCCCTTTTCTTGTTTTGATTCAATAGCAACTTTAATTT
GTAAATATGAACTTGTACGTAAAATGAAGGAAGTAGACGGACGGCTAGCACAAAAGTACGTAGTAAATATAGAATAAAAT
AGTATGAATACATACGTATTTTATATAATCATCCTAAATTAGTTTGGAAGTGAGACGTAATGGATTGATTAAGTGTGATC
AATCAAATTAAAAGCCTAGCTAGCTATAATCGATTGATTTGGGTGTGAATGAAAATCCTAAAAATAGAATAAAGTGGGGT
TTAAGAATTTCTCTAATAGTACTACAATAAGCCTAACACGTTGATGGTAATAATATTAATTTGAGTATAGTAATTAATTT
GTATGATTGGCACGCATAGGTAGAGCACGTACGTGAGGCAAAAAAAAATCCATTATTTTGGGTGAATGATTTTATCGTAC
GCCACCTACTAACCCTCCACTTGTCATGCAACGTAGATGATAATTGAGTTATATGCACAAACCACATTTTCCCCTATTAT
AAATACTCTCTCCCCTTTTGCATGAAATTGTGGGATTTTCTATCTTTTATACAAGCTAAGTGAGAAAGAGGAAGAGCAAG
GTTTCTCGAGAGACCCTAAATAAATCCTTTCTTCCCAAATTTGAATACATTTGTATCATTCAATAACCTAATCACAATCG
ACATGGCCTTATTTGACCTCCACCATCCATGGCTCTTCGTGTTTGGAGTCTTAGGTAAGCTAAGCTTCACATGTTTGTTT
CTATTCTTTCCTAAAAAGTTGTTGCATTTTTTTTGTAACCAAACTATAGTTATTCTTAGCTAATACAATATATTCACATT
GTCCATTGCATATATATTCTCATGAATATATTGCATGACAAACCTTCCTTATGTCATTCTTTTTTAGACTGACTAAAAAG
GAAAGTAAGTCATATAAAGTGGACAAAGGGAATAAGAGAGCACTAACCCTTTTATTTTTTTTCCGTTGTATGTTACAGGA
AACGTNNNNNNNNNNNNNNNNNNNNNNNNNNNNNNNNNNNNNNNNNNNNNNNNNNNNNNNNNNNNNNNNNNNNNNNNNNN
NNNNNNNNNNNNNNNNNNNNNNNNNNNNNNNNNNNNNNNNNNNNNNNNNNNNNNNNNNNNNNNNNNNNNNNNNNNNNNNN
NNNNNNNNNNNNNNNNNNNNNNNNNNNNNNNNNNNNNNNNNNNNNNNNNNNNNNNNNNNNNNNNNNNNNNNNNNNNNNNN
NNNNNNNNNNNNNNNNNNNNNNNNNNNNNNNNNNNNNNNNNNNNNNNNNNNNNNNNNNNNNNNNNNNNNNNNNNNNNNNN
NNNNNNNNNNNNNNNNNNNNNNNNNNNNNNNNNNNNNNNNNNNNNNNNNNNNNNNNNNNNNNNNNNNNNNNNNNNNNNNN
NNNNNNNNNNNNNNNNNNNNNNNNNNNNNNNNNNNNNNNNNNNNNNNNNNNNNNNNNNNNNNNNNNNNNNNNNNNNNNNN
NNNNNNNNNNNNNNNNNNNNNNNNNNNNNNNNNNNNNNNNNNNNNNNNNNNNNNNNNNNNNNNNNNNNNNNNNNNNNNNN
NNNNNNNNNNNNNNNNNNNNNNNNNNNNNNNNNNNNNNNNNNNNNNNNNNNNNNNNNNNNNNNNNNNNNNNNNNNNNNNN
NNNNNNNNNNNNNNNNNNNNNNNNNNNNNNNNNNNNNNNNNNNNNNNNNNNNNNNNNNNNNNNNNNNNNNNNNNNNNNNN
NNNNNNNNNNNNNNNNNNNNNNNNNNNNNNNNNNNNNNNNNNNNNNNNNNNNNNNNNNNNNNNNNNNNNNNNNNNNNNNN
NNNNNNNNNNNNNNNNNNNNNNNNNNNNNNNNNNNNNNNNNNNNNNNNNNNNNNNNNNNNNNNNNNNNNNNNNNNNNNNN
NNNNNNNNNNNNNNNNNNNNNNNNNNNNNNNNNNNNNNNNNNNNNNNNNNNNNNNNNNNNNNNNNNNNNNNNNNNNNNNN
NNNNNNNNNNNNNNNNNNNNNNNNNNNNNNNNNNNNNNNNNNNNNNNNNNNNNNNNNNNNNNNNNNNNNNNNNNNNNNNN
NNNNNNNNNNNNNNNNNNNNNNNNNNNNNNNNNNNNNNNNNNNNNNNNNNNNNNNNNNNNNNNNNNNNNNNNNNNNNNNN
NNNNNNNNNNNNNNNNNNNNNNNNNNNNNNNNNNNNNNNNNNNNNNNNNNNNNNNNNNNNNNNNNNNNNNNNNNNNNNNN
NNNNNTCTACATTAATTATTTGGTACATTGAACAATTTGGGTTGCGTGCTATTTAGACAAGGTAACTAAAACCAACCTAC
TTACAAAGGCAACAAAAAGAACCACTAATTTCAAACATGAACATGATGCGTCTTTATTGCTTACCAACTACTTAATATTC
ATACATTTATTGTTCCACATTAATTTCGTCATCGTACAATTCAACCAAACTAAACTAGAAAATGATCTCAGTAATCATTT
TTTAAAAATTTATTTATAGCAGTACTAGAGTTAATTTGTACTATATTTAAAAGAATTAATTCTCATAAAACTTAATTTGA
ATTTTATACAGCTGCCGAATGTGTTGGGTTTCTTTCTGGGAATGATTCAAATGTTGTTATATGGAATTTACCGAAACGCG
AAGCCATCAGTAGATTTAGAGAAAAAAGTGTGTGAGCTCGTAATAAACTCAGAACAGATTCATCCTCTTGATTCCGAGGA
CATTAATTCCAACGATGAACAAGGAATTAACACGCCCGGAGTAGTCCCAGTATCGGTGGCAAACAACAATGACAATGAGG
AGCGACTTGGGGAGCAACTAGCACAAGTGAACTTGCAGCCCCTTCAAACACCGGTGCTTGTGGTGTGTGCTGCATGAATT
TTACTCTTTTATTATCTTTTAACAGTTTATCTGCTTCTACGTTTCATTGCTTTTTTTGTTTATTTATTTGTAATTTATAG
TATTATATATTACCTACCTACCTACCACTTTCGGTTTCCATTTCTCTGTATAAAGAGGAAAAGAGAAATATTATGAATCA
AAAGGCCGTTAAATATGTATTATTTACATTTCAATCCTCATTTCTTTTTGTTTCTAATCTAGCAGTGTATAATCCCGATT
CTTTTTCGTATAACAAACGAAGATTTTTAAAATTTGTGGTTGTGATAGATGTTCGTGAACTATAAATCATTTCATTAAGG
ATAAAAATAAGCATTTTAAAGTTAAATTGTACTTCCTCCGATTTAAAAAGAGTGGCTTAGTTTGACTTGACACAGAATTT
AAGAAAATAAAGAAGACTTTTGAATCTTGTGGTCCTAAATTAAAGTTATGTCAAATGTACAAAATTGTCCTTTAATTTTG
TGGCTTTAAACATGCCACGTGGAAAACTGAAATTAAAATGTTACCAAAAAAAGAAAGAGGTCATTCTTTTTTAAACAGAC
TAAATAAAAAAGGAAGTCATTCTTTTTTAAACAGAAGGAGTAATATGTACTTCTTCTGTTCATTTATACTTGTCCACTAT
AGATTTTGCACCTCTTAAAAAACTACAAATAGAAGGGTAATTTTACTATATCAACCTTTGAATATAATAAATACAATATC
TTGAAAAATGTAATAGAGAAATGACTAAAATTAATGATAAGGATAAATTAGAAACTAAATGTAAAATTATTCATTGATTT
CATAAACTGGACAAATATTGTTGGACATCCCAAATAGTATAATGGACAACTATTATTGAATAGATAGAGTAACATTTTTT
TTGGGACCGACTAAAAAGGAAAGTTGGTCATATAAATTGACGGAGAAGTATATATTACTTATGGAAAAATCCTTTTGGCC
AAAAAATTTGGCTAGAATTATATTTTACCTATGTTATTTTACTTTTTAAAATATTTTTACTCTTTTAACTTTAATACCTT
TTAACTAAAAAATGGAAAAAAATTAGTTTATTTTAAAATAAAAAAATATTATAGTTTTTTTAAATTTCTGACCAATTTTT
TTGGTTATTTAGCATTGCCCATTACTTATTAATTAGTTAGAGGCGAGAGAATGTCCCAATGAAATTACACTAATGTTGCT
CCGCTAATTTCCTTAAGGTTTTAGGTTAGATGTCAAAAATCCTTTCACACCATATCATCCAGGTCAGCCTGTTTATCTCT
TCTTTAGCTTCGAGCTTTACTCATCTATTTCTAGTGCGAGATTAACTAATATAGAGTTTTTGGTCAAAAATATTCTTAAA
CTATACCCCAAACTTACTCTACATCCTTAAAGTATCATTCTTAGCAGAAAACATCCTTCAAGTATTTAAAGGTGAACAAT
TTTCATCCTTCTATTAGCTATCGTAAAAAAAACTAAAGGATTCTACAAAAACATGAGCAGTTCACGTGACTATTAATAAT
AGTTTTCCTGCATAATTTAATTACCTGCTCTAAGAAGTTCATGAAAAAAATATTAAAAATCTTAGACACCATTGCTTACT
GAAACAAAAAATGTTTGGAAGGTGTGAGGATACATGATCTGCTCTTTTTCTCATTTACTAATGGATTTTTTTTAATTACC
TGCTCTAAGAAGTTCCTGAAAAAAAATATTAAAAATCTTAGACATCATTGCTTACTGAAACAAAAAAATGTTTGGAAGGT
GTGAGGATACATGATCTGCACTTTTTCTCATTTAATAATGAAAAAAAGCTGGAGCTTAATTATCTTTACCTCTTTCAAAG
CCAAACTGTATTTAGATCAATAAGTTTTTGGGTCAAACTGATATTGAAGTGATCAAAATATTTATTATGCCTCACATTTG
AGTTTCATTCTACATTATTAGAAGCGGGAGTCTCCAGCGAACGTCACTTCTAGCATATTCAATTGAGAAGAAAGATATTT
CAACTAATAATATTTTTAATATCAAATTACATGAAAAATAAATGAAAAAAAAACTATCAAATTAAAAGATTTTACATAAT
GCTAAACTCAATTACTGAAAAAATTCACAATAGTATTTTTGACGTATCTAAGAATAATAATTACGAAGGTATGACTTAAT
TTTTGTGGGATCTGTTAGTTTTCTGATAAATTCAAGTAGAAGAATGAAAATTGTTACTTTTAAATACTTGAAGAATGTTA
TCTGCTAAAAATGATACTTTAAGAATGTAGTTTAAATTTGGAGCATAGTTTAAGAATGATTTTGGCCAAAAACTCACTAA
TATACACTGATAGTGAAAATTTATTTTACATTGTCAGATAATTTTAATCTAGTGTGTCCCTAATTGAATGAACTAATGAG
AAAAATAGCCTTCTTTCTTAATTCTACACATTTCTAAATTCTGATATAAAAAATAATGAACAAAAAGTTATAGAATTGTG
TTTGATTGCCTCAAATTACTTCAAATGAATTTGATGGTGTTGAAGAAACAATAATACAATTAAACTGATGATAAAAGTGT
GACATCCTCTTACATTTGGTAAGAGGGTCATAATCTTAAATAAACTCAGCTAGAATAAACTTAAAAGTCCAAGTTACTTC
ATAATATTAGTTTCCTTATTTGTAATCAAATATTAAAAGGTTAAATAATTGAAAATTTACCTATATATTGTAAACCTTAG
AATTACTTCATAACAACGTAAGATAAGCATCCATGGTCATTGGATACTAGTTAATCTCATCATATATGTGGTATATGTGG
GACATAAGGCTAGCTAGCACCTAGTAGACCCAAACAAAGACAACTCTAAATTTGTTACTTCTGCTATCTCAATTTATACA
AGTTCCTTTTTTAGTGGGTTCAAAAACTAATGAATAACATATTTTATGTTTAGTAATAATTTAATTTTAAAATATCTATT
TTATTCTTAATGAAATAATCTATAGTCACACAAATATTTATAACTTATTTTAAATTACAAATTTCAAACATTTTTCTTTC
TTTTTCAAACTTCATGCAAATCAAATTATATCAGATAAATTAAATGAAGAAAGTATATAAGCGTCACGAATTAATATTGT
CTTTCACTCTATTATAACTTATTTTAGATTACAAATTTCAAACTCTTTCTTTCTTTTTTTCAAACTTCAAGCAAATCATA
TTACATCAGATAAATTGAAATGAAGAAAGTATATAAGCGTCACGGATCATAATACTGTCTTTCACACTATTTATTTTAGA
TTACGAATTTCAAATTTTGTTCTGTCTTTCCAAACTTCATGCAAATAAAATTACATCAGATAAATTGAAACAAAGAAAGT
ATATAAACGTCACAGATCCTAATATTTTCTTCACACTATTATTACACCGGGGACCCATCCTTGATCTGAAAAAGAAAGAG
TGAAAAGAGAAGTAGCCACGTATATTAGCTAGTTTCAAGAAGAGGAGGATATTAGTCACATTAATGAAATTGAAAAATGA
AACTCTTCCTTACAAGGCAAGTATTAATGTTGGCTTGTTCCTGCATATCAAATAAAGAGAATGGCAGAGGTGGCACGTCT
TTGGCCAAAATAAATCATAATTTTAGTGTTTGGTCTTCTTTCACTACCCCATATATGTGTTATAAATGGACCATACCAAA
GGAATTTTGGCTTCTACCAATCAATAGTATGTTATATATATGTGTTCAAATTTAAAAAAATCAGAAAATATGTATAATTG
GAAAGATAGAAATAAGAAACTATTAAAAGGAAAAGAATAAATATTCGAAATCATAGAATTTACTAGGCATCTTAAAGGAA
TTTAATCCTATTACCATATCTGAGGTTATGGATAACGATGACAACGCGAGGGGAGACCCTCTTCTTAGCTTTTTGATACT
AGAATGAGTGTTTCTATTTAAAAGCACAACAAACCTTCTTATCACCCACCACCAATGAGAGAGAAATGAACTTTATTTTC
CCTGCACCTTATTTCCCTCCATTTTCCAATTGACATTCTACCTCTTCTTTTAAGATTTCAACTTTAATAAAAATCCAACA
ATTTCCCACATGAATTGGGAATAACTATATTGGTAAAACATATGCATGAAAAAATTGTGTGATTCGTAATTAAGGGTTAA
TTGCATCTGAATAAGTAGGTTTCCTTTTGAATTTTCAGAATGAACATATATCAGATATACTCAGTCAATTGATAGATTTA
ATATCTTTGAGTTTTGATGTATATCTAGACAACATATAAGTCATACAATTAACCATTTAACTGATTTTGATTCTCATTTT
TTTTCCAGTCATAAACAATGTTTGGTTCTTAAGTGTGTAGAGAATTGGTCTTACAAAACTCTCCTTAAAACGACTTATAT
TTCACACTAACATAGGTGATTTCTAATAAATATGTATTCCTATAGACACATTATTTGCTATACATTGTATGGAACTTAGG
AATCATTAAAAAGTACTAATAATTTATCCTTGATACTGAGCATTGTCTCATCACGAGAATTGACCACAACTTTATTTTGA
CAATATGCTGAAAGGTAATGACCTCGTGGTCATTTACTTGTTTTTGTGTAAATTTACTGTTTTGCCTATTTCCATAGCTT
CTGTGTAGTATATGTGGTGTATCGAGATGGNNNNNNNNNNNNNNNNNNNNNNNNNNNNNNNNNNNNNNNNNNNNNNNNNN
NNNNNNNNNNNNNNNNNNNNNNNNNNNNNNNNNNNNNNNNNNNNNNNNNNNNNNNNNNNNNNNNNNNNNNNNNNNNNNNN
NNNNNNNNNNNNNNNNNNNNNNNNNNNNNNNNNNNNNNNNNNNNNNNNNNNNNNNNNNNNNNNNNNNNNNNNNNNNNNNN
NNNNNNNNNNNNNNNNNNNNNNNNNNNNNNNNNNNNNNNNNNNNNNNNNNNNNNNNNNNNNNNNNNNNNNNNNNNNNNNN
NNNNNNNNNNNNNNNNNNNNNNNNNNNNNNNNNNNNNNNNNNNNNNNNNNNNNNNNNNNNNNNNNNNNNNNNNNNNNNNN
NNNNNNNNNNNNNNNNNNNNNNNNNNNNNNNNNNNNNNNNNNNNNNNNNNNNNNNNNNNNNNNNNNNNNNNNNNNNNNNN
NNNNNNNNNNNNNNNNNNNNNNNNNNNNNNNNNNNNNNNNNNNNNNNNNNNNNNNNNNNNNNNNNNNNNNNNNNNNNNNN
NNNNNNNNNNNNNNNNNNNNNNNNNNNNNNNNNNNNNNNNNNNNNNNNNNNNNNNNNNNNNNNNNNNNNNNNNNTGACAT
GTTTTGGTTCATAAATGAGGGGAAGATGTAATTGAGACCCTTAAATGATCTTATTACAGAACTCTACCTATTTTGGGCTC
CTAGGGAGCATGTTATTGATCTTATTTAAGAGAACTCAAGAACTTTTAAAAGATTTTGATCACTTTCTTGGGATTTATCA
TTTTTAAGAGGCTTTTTCATGAAACCTGTTGATTTCACTATGGGGACTTGTTATTTTGGAAGGAAAAACACTAATTGTAA
AAGAGTTTTGGGACAAAAAGGGTGGGTTTCTTTAAACATATGATTTCTCGCGTCTTTTATTTACAGATAAGATCCAGGAA
GCACTCTGGGTGGCTCGAAGGATTATTTTGGGTTTAACCCTATATTTTTAAGCCCAAGAAAGCATTCTGGGGGGCCGTTG
TGCTGATCCGGGTTATATTTCTTGTATTTCACTTGCTATTGAGTCTGAGGGATAATTTCGGGCCTCCTGCGCCTACAGAT
GGAGCCCCGATTAGAGGCAGAGGCCAAGAGTGACCTAGGGGTTGAGGTAAAGTATGGGCTACAACACCATGCCGAGATCA
AGAGAGGGCACCTTCATCGGAGCCCGCTATAAAGGTAGAGTAGGTCCATCACCAGTTGGGTAGTGTGGGGTCTGCCCAAC
CTCTGCAATGATTCGTTGCGACATTGGTCCTTCACTATACTTTGTCTAGGATCCTCATCTTCATGAAGGGTATGTCCTAG
GATGAGACTTTTCCTAATATATCGGCTAGCCCTTAGGTTAGAGATGAGGCGCAATCTTCAGCTCAGGCAGAGGTACATTA
TGTTCAGATACTAGGGGCACACCATGCTGTTGCGGTTCCTCACTTAGCGGTTCCACCGATGTCGACAATTGTTTTGTCTA
TGATAGTTAAGTCGGTTATGTCATTTGAGGAGCAAAAGATGTTGGGACGATTCATCTGGTTAGGACCTCCTAGGTTTGAT
GGTACTTTGGGTGAGGATGCCCATGAGTTTCCCGTTAGTTTCCAAGAGAGGTTGCATAACCTCGATTTAGTTGAGTCACG
GGGTTTATTACATTACTTTCTAGATGGATGGACCAACAAAGCAGTGGTGGAGGTCTTATCTTAAGTGCAGGCAACACAGG
TCACCTCCGATGACTTTGTCTCAATTCTCTAAGGCCTTTTTGGAGAAATATGTACCTCACAGCTTGGGAGAAAAAATGTT
ATAGAATAAGTTCACAGACTTGTCATAGGGATCAATGTCGGTATCTGTGTATGAGACACAATTCCATGAGCTAGCCAGCC
ATGCAACTATGATTATGTCGAAAGAGAATTAGCGAATTTGTAGGTTCATTAGAGGGTTGCCTTTACTCCTTCATTTTTCT
ACAAAGTAGATGGTAGCGTCAGACTGTTTATTTCTTTAGGTTATAAACCATGCACACAACATTGAGGGGATACGCCGTAA
GGACTATGGGGGCAGCAACAAGAGGCCCTGCCACGAGGGTGGTTTTAATAGCTCTCAGTCTCATGGTAGGAGGTGTTTCG
GCAAAGGCAACCCATAGAAGTTTCAACCTAGTAGGACGATTCAGGCAGCCCTATAGATTACAAATGGTGGCTTCGTAGGT
GTTAGTGGTCAGGAAAACCAGGCTTTGGGTAATACTTCTTGGGGTTTGCATTTTGGGTATTTGGGTCGTGGTGGTCAATC
AGGTTCAACTGAGTCATCTCAAAAGGTTGCTTATGTTATGGGTTGTTATGCATGTGGTGTGCTAGGACACTTTGCTAGAG
ATTTACCCATGATCGGTCACTACAGGCAATTGGGTCAACATGTTCAGGCCCTAGGGATCCGATATAGTCGACTAGAGGCA
GCTCATAGGGTAGTAGAGGTGGTCTCTAGGGTACTCGAGGTGGTCCTCAGTCAGGCAGTACAATCTCTATCTCTCGTCGA
TTTTCTTTAGCTTTGTTTGATCCAGGATCTACTTATTCATATGAGTCTGCTTATTATGCTATGCATTTGGAGTTATCTTG
GGAGTCATTGTCGGTGCCTATGTGTGTAGATTTTACTGTAGGTGATGTTGTAGTAGTGCCCATCTTAGGGTATCACACTT
GGGTGGACTTGATTCTGTTAGACATGGTGAATTTTGACTTGGTTAAACAATATGAATTGGCTATCTCCATATCATGCGTT
CTTGGATTACTTTTCCAAGACTGTCACTTTGTGTATGCCTCGTATCCCTTTGATTCTATGGACAAGTACCGATAGCCATA
TGTGAGGGGTGTGATTTCATTTCTAAGGGCACAACGGTTGGTAGGAAAGGGTGTTTACCTTATCTTGCTTATGTTTGTGA
TACTAGTGACGACCCCTTCTCTTGAGTCAGTTATGATGGTTAGAGAGTTCTCTAATGTATTTCATATCGATCTATCTAGT
CTTCCTCCTCACCATGATATTGACTTCGACATTGACATTGAGATGACACGTGGTTAGTTTATATTTTGCCTTATCGGATG
GCTCCAACTATGTTGAGGGAACTTAAGGAGTAGCTCTGATGAGTGATGAATTTCGACTCATTTGAGATTCTTTTCTTATG
ATTTTGTGACACTCAAGTAGAGAAAGAGTCTAATTATCCATTGAATTGTGTTGATTTTAGGTATTTGTTGCTAGCAAGTA
AAATGATGGATAAAAGTGGAAAAGAAGCTGAAAAGAAGTTGAATCTTGAAGAAATTGGGTCTTTGATGTCGCACCTGCGA
GTGAAGGTTCGCTTAAGCGGACGGTCAAAGGCGGTCAACAGGTCGCTTAAGTGACCGTGCGGGAGTGCGAGCTAGCCACA
AAGGGCGGGGTTCACTTAAGTGATGGGATGTCGCTTTTGCTAACTTCCATCCGCTCTTACGAAGCCCGCCTTCTTGGTCA
AGGGCTAATTTGAAATTTCTCAGGCATTGGATCAATATTCTCACAAAGGGGCTGGAGAGAAGCATTATAGAGATCAAATT
TTAAAGGAGATAATTTTTAGGAGAGTGGGTCTTTTAGCTTAGCCTAAGGAAGAACACTAATTTGTAGTGTTTATATTTTG
GGTTGAGACTTTGAAGACAAGTTGCCTCACAATTCACATTTGAGTTTGAAGATTGTGTGCTTATATAGTAAAATCTCTTA
TTCCCTTCTTCATTTCCTTACATTAAATTGCTAGAATTGTGGTTGTAATTGTGTATATGAAATTGGGGCTTTTGTGCTAG
AAATAGACAAAGCTATTTGGGTATTTGATTTATTGCTCTATTACTTTTGTGATTCCTTGGTTCTATGCTTAATTTCATGA
AATGGTTTTAATCTGTTTTTCATGCTTTAATCTATGATTTATGAGTGCACGCTCAGATCTAGCTTCTGATCTTTGTGGGT
TGCTCGATATGTTTTTTCATAAATTTTATGTGATTGCAATTTATTTTCTATCACTTTAAAATTTGTTGCAAACAAATTGA
CATGCCTAGTGGGACCAATTATGTCCTTCATCTCTTTTCTCGATGCAAATCAAATATTTAAATTTGAAGCCACAAAATCG
CAAAGGTGGAAGAATAATCAGTACATCAAGTCTCGTCTTTAAGTTTCATGAAGTCTACACTTTGACAAACCTTGAAGCAT
GGGGCATTTGTAGACATTGAAAATTTATGGGACGCTACAAAACGTGTTCAATTCTAGTTAGGACTTTACAAGATGTATTC
AATTCCAGTTAGGATTCTTGGAGGCTACACAACCCTAAACTCTAGTTCATGTCTATATAAAGGATAAGAAGATCTCAAAA
ATTCCACAAATTCAAGGAATATTCACAAAGATGAGATCAAAATATTCCAGTCTTCTTGATAATCAATACTTCAAGAAGAT
CCACAAATCCATTCATGAAAGATAAAGTCCAAATTATCCTAGTTCAAGAAATACATCGCCCTCGAGTTATGGAGATCAGG
TCTAAATCATCCTAGTTCGAGAAATACGCCACTAACGGCCTTCGTATTATGAAGATCAAGTTCAAATCATCCTAGTTCGA
GAAATACGTCATTAACGCCCCTCAAATTATAGAGAAATCTAAAGAAATAAGGATCAAGGGAGAAACATAATTATACTCAC
AATCTTGATCAATAAAATTATGTTTCTTTATATTTCATTTGTGATTGCAATTTATTTTCTATCACTTCAAAATTTGTTGC
AAACGGGTACCTTATTCAATAATCCTATAAATTGAATGAACTAAAGCATATCATTGAGTCTAGCGCATCATCGTTGTTAT
ATTGATAGACTTTCTGTAATATTGGATACCTTAGTCAGAGGTGCTACTTTGATATTCTGCAAGCATATATATTCCAAAAT
TTCTATATACACAACACTTGATAGAACAAAATTTTACAGCATGCAGAGTAAAAATATTTTAAAAATTACATCAAAGATAT
TAAATAAATTTTAATTAAATAAACATTGACAGTTGACACTAATATATAATGATTGAAAATCAACTTACCCCATTTCATAT
ATTTTTCTTTAATCTTCACCTTACAATTAAATTGTATTAAAAAAAATTACTCACATGTTAATCAATTAGCAAAGCATGTG
GAGAAGACAATTGAAAATTTGAATCAAAACTAAATAATTTCATGCCTCCAAAGTCATGAGCAGAGTATAAATTAATTCCA
TGTTGGCAGCATAATGCAATTCAGCCAACCTACGACAAAGACTATAAAAAGGAAAAAGAAAGCCTACCAACATTAATTCT
CCTAGTATTAAAAATAGACATCTAATTACTTTATTAGGGTTCTTCCCAAATATTTTAGGATTCATATATTTTAGAAATCC
CCTTAATTTTTCATGTGCATACCCATACATTTTTGTTTTACCATTTTGATAGGAGTCCTTAATTTTCATAGATCTTCCTA
TATATTTAATAGCCAATATTATAAAATGCTTAAATAATATATTGAAACAAAATAGTACATCACATTTTTTCCTATAGTAG
TCTTTTAATGAAAAACAAAAAGTCCAACCAACAGTTTTAACTTTTAAGGACCTCCTTGATTTTAATATATAGTATAAATA
GATGTAGATATCTCCATTCCTGATTAATCTGTGTTACTTAGAGTTAAATTTCGTGTTAATACTAGTAATTTTTTTAAGAA
TACAATAAAATAAGAAAAGGAGCAGAGAGGAGTAAAATCAAGTTTCTGGCATATAACACAATCAAGATTAGTGTATAACA
TGTTTTAGGATCAACGATTACAGACGGTAAAGGATCCTCAGCTAAGTAGTTGAGACATGTCTCTACTCACAATTTTGAAA
TATATCCTCTCTTTCCTCATTTGTCCTCTTTAACTTATGTAAGAGTTCCCTTTTAGCTCCATTACACACTTAACTAAGAT
AAGATGGTGGAAATGTCAATTTTTACAGACGATCAACTACAAATTAAGCTCAGATCAAGACTACCTTATCAATGGTATAG
GTAGCTGGGGAATGATCGAACATCTAATGACTATTCGTTACCCCCATCAAAACTGCCTTGACCATTTTGTCTTCTCTTGT
CTCTCCAATTCTCGCCCCACATTTTAGCCTCTGCAACTGCTCTTTCTCTATCCAAATCCCTGTTTAACATCCTTGCTGTT
TCCCTTGGAGAATCTTCCTTCTCAGATCCTCCATCCACGTCCCATTTCCGTCCTGATCCTCCTCCTGCCCCATCTTCATT
CCTAAATATTCTTCCAACTCTATCATCTTTATTTCTCCTATCAACACTGTCTGCCCCAAATCTGTGAATTTGCCCAGGAA
CTGTACCAGGATCATATGACTGATTTGCAAGATAAGAAAGGGCAGTGACCACATCCCCAATTAGCGGACGACCAGCAGCC
TGTTCTTGGATACACATGGAGGCCACAGCTAAAGCCTGGTACAGACCTCTCATTGGAAATTGTCCTTGAAGACTTGGATC
AGCTAATTTTGCAAATTTCCGACGATCATTAAACAGTGGCCTAGCCTGGATATACACATTCAGAATACAAAGGATAGTCA
ATCATTTAATTTCACAGCTGAATGTGTTATTTTCAGACAAAAACGTGATCAGTCGCAGAGCAAGGAATTCTGCCAAGGGG
ATTCAAAAAATACAATGACACACTTGGGATTTGAACCCATCACTTAAATTACTTTCACTTGAATCCCCTTCCCAATAGGT
GGCTCCACTCTTGGACGTGATCACGAGTAAAATAAATCAACAAATAGCTAAACTAAAGGAAAGAAATAAGCAGATTAATT
ACCCATGCGACAAGGTTTTGTTCTCCCTGAGGTTTGGTGCTGTCAATAGCCTTACGTCCAGTGATAAGCTCCAAGAACAC
AACCCCAAAACTATAGACATCAGATTTGACAGTCAATTGTCCAGTCATGGCATACTCAGGGGCACAGTAACCATAAGTTC
CCATGACCCTTGTGGACACATGTGACTTGTCTCCAGTAGGACCAAGTTTTGCTAGCCCAAAATCAGAAAGCTTCGGGAAA
AAGTTTTCTTTAAGCAATATGTTGGATGACTTGAAGTCCCTATAAATAACAGGAGGGTTCGCCTTATCATGAAGGTGCTC
CAAACCTTTTGCTGCACCAGATGCAATCGTCATTCTCGTGTTCCAATCTAGTGGCTCTTTATCAGGAGGGAGATCTGCAC
ACCACTTATTCACATGAGATCACTAAAGAACACAAAGCCTAGAGTCACAAAATTCTGCAGTAAATTATTGTTCATAAAAA
ACTAATGAAACGGGTAACATGCAAGATCTAAGTTGAAAACTGGCAATCAAAAGTATGCCTTAGAGAGAGATGGCTAGATT
TATAAGACAGATATACAATCATAAAGCCATAAGAGCTCTTTAAACCACCATCATATTAGGGACCCATGGGATACAAGGAT
TCTATTCTTCCATCTCCTTCTTCGAATATAATCCCGGGCATATCCCATAATAGAATGGGAAGAGTGGCAGGCAGGTTTCA
AGCAATTGAGGACTGTCACGGAAACAACAAGGCAGCATTAATAATGGAAAGGTAAAGATAACCTCCCCTGAGATTATAAA
TATAGAACTCATCAGGCGTACTTACTGCATAACAAGGGTTCAGACTCTTAGGGATGTACAACATTAAGAACAATAAAATG
TACAAACTAAAGGAAAATAATAGATGAGATGAACTAACACCAACCCCACCGATTTTGGATCCGTGAATATTTCCCTCAGA
TAAATGGTGTCATGGCCAGTAGGGTTTGAGATTTGAACTTGGAACCTCAAGCTCAAGGTGAATTTTGAACTCCTAAAACA
CTAAGTCAACTTCTACTCGTGTTTAGGGGATTTAAAATCAATATATATCTGTACAAAATTTAAAAGTTACCTTATATATA
GTGTAAGTTTTTACCGAGGGAGTTCGGATGAACACCCTCGGCCACCTCTAGATGCACCATTGGTCATGGCAATATAAGAC
ATTCTGGTGGGACAAGAAATGATATTATCACTGCAGTCGGTTTAGATCTGAGTCCATGTGTGAGTAACAATATTTTTTTT
ATTCGTATGTGCGAGGAACAAGTCATGTAACTACAGACTGAGATATAAGATTACATGGAATATTGGTTGCTGCATATAGC
ACAATACTACATGTAAATATGTAGGCAGATAATATATATAAGCAACAAGCACAAAATCAGGCCTAGCCACCCTGATGAAA
TCAACTGGATGCTTCGTGTTATTTCATGGAAAAGATTCCTCTAATGAGAACTTGGGTACTGCCTGCTTGAATGCTTGCAG
AATATGGTCTCTTCAAGGCAAGTTATCCCAGTCATTTTCATTTAAGGGGAACTCTGCAAATTGTTGTACTGATTTTTGAC
TTTTCATATAGGTTTTTTCTTATAACCCTGGTGTCTAGACAACATGTGCAGTATTGTGCACTAATTAATTCCATGTGGTA
CCTGTTACCTCCAACCAAGGCAAGTACCACACCAACAAGGGTTGTGGTGGAGTGGTAAGTACTCCTTCATCCTTAACCAA
GAGGTCTCGGGTTCAAGTCCCCTTGGGTATGGAGTAGCCTTTGTTAGGGAGCGCTTTACCCCCCAATGTGGGACTTCGTG
GCGCGAATCCAGATTTAGTCGGACTCCAATGTGGGTATCGGACACCGGGTGAGAAACAAAAAAAAAAAACCAAGTACGAC
ATAACCCTGACCGCCAAAGCTTGGACAAGTTTTTACATAGGAACTCAATTTTAACCAAAAGTTCCTTTGCTTTTACTTAT
CCTGCTTTGAGGAACACCACATTGTTTTTACTTATCCTGCTTTTACATAGGAGCGCATTGAGCTAGCTTTTTTGAGGTTG
AGTTAGGCCCCACTGTCATATTTTTTTGCAGAAGCAAAAAAAAAGAAAAGAGATGAGTTTGGTTTTAAATTTAAATTAAA
AAAAAAGAAGAAGAAAAATAACTTCAATAGAACAAATTGTCACATGTATAGACTACGGAGCGATTCTTTAATGTAAGGAT
GCACTGCTTTTTTTCGAGGAATTTCACTAACACAACTCAATTTTGTTCGAAGCAAACAAAAGAAAAAGAAAGGAGAAAGA
ATTTGGTTTTAAAATTAAATAAGAAAATTAAAGTAAAGATAATAATTTGAGTATAACATATGTATAGAGCAATGAAAAAT
TTAATTCACCTGATCAGCGAATTAGTAGAAACAGATTTTATAGGATATCTAAAAATCTAATTCCTGTAACTGTCAAGAAT
TGAAATAAATGGGATCAGGAAAAAGAAAGAGAAACGCCAAATTTGATATTTGATTTGGAAAGAGAGAAACGAATCAGAGC
TGGTTGGTTATGGAGAGAAACCATATAGAACAAACCAGTATGTCAAGTCTGATTTTTTTTTTAAAGAAAGGGCCTAACAG
TTTTAACTATATAGACTGTGTGACTTCTGATGAAGGGTGCTCAACTAACCACCCTTGGACTCGAGTGCAGGTATTCGATA
TGGGTG
>mtp2847.scaffold_2
CAAAAGTTTACAGCAACTACCTGGGGCGTTCAAGAATCTTCACATTTAATGGTTGCAGAATATAAAATAAATTCAAACTT
CTGGCAAATGAAACCTTGACAATGATTAGAGGCCGAAGCTTGGACTTAAGAAGCTTCAAGATGGTACTTCTAACATTTTT
GTCCATATAGAGTCAAATGAGATGAATATCTTATTTCCTTGTGATCCACTCAGAATGTTCAATCACCACAGCTAATGGCA
CATGTTAGAAATGGCATGGCATGGAATAAGCGTAAACTACTAAACTATTAATCTCTTGTTATTTCTTTCATCCAGAATTT
TTCTGAGTTTCTTCATAGAAACTATCTTATTGATTTGAGAATTAGTTAATGTGAGTTTTATGAAAATGCCTTGCTTGAAC
ATTTAGGCCGAAAATTTACCTCCTTTTGTAGTGCTCTTCAAGAGTCTAGAAGAAACGTTATCAATAATATGTACAACTAC
GCGGGTAGTTTCAAGAAGAATTATTTTATGAATTATGAAAGCTATGGAATTCTACAGCACTGTCTTGCTTCAACCTTGTT
ACTAATTTATATATGCTAAGATACTCTAATTGGCAATGCTCCTCAAAACTTTAGGAGTAATGGTAATAATAATATTGTTT
AGCCACAAGGGAAGTTTCAAATGATAGCAATCTCTCCTTCAATATTGGTGAAGAAGTTGACATAATTGTAATAGGAAGGG
ATACATTTAGAAAAAGTTATCACAGTTTGTAAATAATTAACATTTACTTGAGCTTGCTTTATTCAGATTTATTAGTTTCT
CCTTAAAATATAACCAGAAGCCCACATACTGAAACTTTTGTAGCATCATTGGTATTTATGACTTGTGAGTTTCTTTCGTG
GTTGTATCTGGCAGTAAACAATACACTGACTTTACTTAACAAAAATCTTATAAGATCAGAATACACTAGATTTATGCTAA
GAAACAAGGGACAAGAATTCAAAGGTGTTTTGATAAGAATCCGGTTACTTGAAAGAAAACAAGAAAATAATGCAGAAGGG
AAAATATGAAGATTAAAGATAGGAATTTAAAGATATGCGAAATTCGATAATAACATCTCCAAATTTTATAATAAAGTGCT
AAGAACCCTAATTGATCTTCGTACTTAAAAATTAACGGATCGAAGCTAATTATAGTATTACTAGAGTCAATTCAAGAACT
TAGATAACAAAGTGATCTAGACCCCTATTTTGATGAAATTAGAGACTAAATACTAATTAGTATAAGACTAATTACATTCT
TTCTTTGTCAAAAAACAAAGAAGGACAAATTGCATTCTTTAATTTATTTTAATAGAAACTAAAGATATCAAGTTAAGAAT
TAGACTAACCTCTTAAAGAATGTTTCTTGCAAGATAAAACCATAGTCATCAAACACAAAGGTGTAAAAGAAGAGAAACCT
TTCAAATTCTATTAATAATAATGTTGTTGTTCGAAAAATAACAAAAATTCACTTCTTGTTATAAATATATTTGTATTATA
GTTGATGTTTATTTTGTATGTATCTTTTGGAGAAAAGTTAGGAACCCTAACTTAGGGACCAAGTTAATTTTCCCCTATAA
ATTAAAGGATTCTCTTCATTGTAAAGAATCCCTCCAGAGAATAAGAAGTCTTCCCTCTTCTCAGTTCTCCCTACTATATT
GTTCTTCTTATAGTTTTATAGTTTCATAACATGTTATCAACATGAGATACTAAATATCATCACCTTCTAGTTCATTTTCT
TGTTGGTGCTGACGTTACGATTTTAATTATTGTGCTAGTCACTGAGATTTGGTCTGATGCTAGAATCAAGAGATATGTTT
TAATTTGTTTATAAATTTCTACTTTATTCAATCAGTTGGTTTAGGCTTACAGATGAAAATCATGGACATGGATAAGATTA
TTATACACGAGTTGATGTACCCATACTCGTGCAGCAAACGGTGGAGGAAATCAAACCAGTAAAGTAATTGCTTTGTCTTC
CTACTCTCCCTTCAAATAATATTCTAATATTATCATAACTTGATCTCATAAAATGTGGATATGACATGGTCAACAAGTTA
TTTTTTTGTCATAAAGGATGTTTTCATGAGGTAAATAATATTGCCACAAAATTGTACACTGAGCTTTATAAATTTTGGGG
TATGCATCAATAAGATATATATCCATAAAAAATGGTTATATTTTCTAAGTTTTAACATGACTAAATTTGTTAATGTTCAT
GGCCATTACAAGTGTGAATATTTCTAAAGGCTAGTAGGTAAGTCTTCATTGGGTAGTTGATTATTTGTTTTCTTATTTTA
ATTAATTTAGAAACACGACTTTGGAGTTTAATCCTTGAATATATAACTAGGATCGTTTAATTGAGTATATAGTTAATTAC
AAGTCCCTGTGGGTTTGACACTCTGAACAACACTTTATTACTCGTACGACTAGGTATACTTGAATGTGTGTTCAGGGAAC
AACAAATATCACACTTCTTCCCAAACTACCTAACTAAAGATAAGGAAAGATGTGAAATTTGCATCAAAACACACCCTTTT
TTGGGCGTGGATTCAGCCCTCTTTGTGCTGCATGTTTGACACTCTTTTGGGCTCCATGTGGCTCAATTTTCTTCCTTTTG
GACTTGAACTTGGACCATGAAATATTTTTTTTGAGAAAGGTAACATTACTTCTATTTATCCACAGGTATACTACATCAAA
GTGTAGTCCCCCTCCAAAAAAATTTACTTACATCATTCATAGGATCTTCTAGTTACAACTAGTCAATAATATTAAACACA
TTTTCAGCATCTCCCATCACTACTTGCTTACACCAAAAATAATAAAGCCCTAGGCAATTAGTCTTTATCTTCTGATTATT
GTTCTGTTTTCCTGGACCATGGAATATGTGTATCACTTAGTCCACTATTTGCCATAATTCCTGGGGTTATTCTTGGGCTC
TTCTTCCATGATAAGCATATTCTCGGGCTCATTCTTGAGCTCTTCTTCCACGATAAACATCTTCTTGATTCCCAAGCTTT
ATCCAAGTCCTTTAATGGACGTTTGTCATCATGATGCTATCATATTTTTTCATGATATTACATTTGTGGTAGAAGGGACA
AGAAATCAAGACGAATGCATGAAAATGAAGGTAACACGAGTTTTACTTGGACTATATCTGTGGAATATCTTAAAATTCTG
TGTCTCCTCCTTCTCTATGGTATTTGAATTAATGCATTATTTTCCTGCCAAATTAATCAGGCTATAAAGACAAATTGGTG
ATATCTCACAATTTAGTTCTATAAGAAAATGAGCCATCTAGGATCCCTTAAAATTAAATTGATCCATCTAGGATATGACA
ACTTAGCATTTCAGCATATCAAGCATAATTTTCATCTCCATCATGGGGAAATCTTGGCTCTGTCCCTGAGCAGATGAAAG
GGAGTCCAGAAATCAAACTCCAGCAGATTTGTCATCGGAACATGATGTCTTAAGCTCCAATTTCCTACCAGCTACAATAA
GTATCATTAATGGCCTGCTTTACCATTTGCTTTTCGGTGTTCAACTTAGTGAAAAAAAAAGACCGAGAGATCATTTTCTG
GTTTACTTTTAGCCAGATGCAGCCCCTCTATGAACATGTGTGCTTTTAGATTCATTCAATGCACACAAGCGGGGTGATTG
TTCCACAAAATTTTAGTTTCTTCACACAAGACTACAGAAAAGAAAGACCAAGTGGGATGAAAGAAACTAGTGATCACCAA
ACAGATACAATTACGTTCTATTTCTGAATATCACTATAAAAAAAACTTGGTTCTCTCCTTCTACCTATCTCTCTTCATTT
CCTAACCAATTACCTCTTATGTTCTGCCAACATGAGAACTACCAGAACAAGGAAATCTTAAATAATTAAAGACTGGAGGT
CAGTTAATTGGCTCCTCTACCTATTTCTATCAAGCACCTTGTAACAATTTCTGATATAAGAACTGCCTATGCCAGAGTGT
GGGCAGGCTTCATACTGCTACCCCAAACCCTCCAATTCCAAGTACTAGCAGAAGGAAAAGGAACAAGGGGGAAGGGCCGG
TAACACGGACAAAAAGGGGTATCACCTGGTTGCATGATAATCTAGGAGAACTAAAAGAACAAACCTCAAAAGGAATTTAC
CTGACCGCTAGGTAATTGCCCTTTATACACACGACCAAACCCTCCTTCACCTATAAAAGATTCTGGCCTGAAGTTATTAG
TAGCAGCTGCAAGCTCACGGAAAGTAAATGTATGTGCAGCAATCTGAACATCAGGTGCATCCTTTATCCCCAAAAATTCT
CTCTTTGAACAATTGGTACTTCTTGTTTTAAGTCTGTCTGCTCCTGTAAGAAAAACAGTGGAGATCCATAAGTAGAGAAA
AAAATCTAACTTAGGAGCTGCGAACAGAAAAGGGAATAATCCAAATAAACCTTTCGTCGAAATTCTATCCCCATTTCATT
TTTTGGGGGAGATTGATCTTACTTAAATCCCGTTCAAGATTGATACAGAGACACCCTCCGATCAATTTAGAACCATATAT
ATTGGGGAATCTTAATAACTTAGTTGGTTGGCTATCTGAACTTAATTTCACCCTAGTTATTCTATACTAAAAGAGAGAGA
TCAACATATATCTTGGGGATGAGTTTTCAAGTTGAGGTAATAAAAATAGATAATTTGATAAATGGAACGAGAGAAAAGAC
AAACCTGAAGATAACCTGGATATATTTGAGGGAGCGGTGAGATGGGGTTGCTTGCGGTTAGAATCATCTCTATCTTTTTG
GGGATTCAATTTCTCATCCTCTTTAGAATCAAAACAGGAGAAGCAACCCATTTATTAACTAAATTCCAAGATCCAATCAA
ATCAACAGATAAAGCGATGTTCCTCAGCTCAATCGTTTACTGTGATCAGCAACAACTAGTGCTTAGATGAACAAGTAGGA
TTTACAAGGGGAAAGGATAATTTGCTTGTAGCCGGCTTTTCATTACATTACACACTTTTGCTTTGTGCGCGTCTTTTTCT
CTCTCTCTCTTCCACACACCGATACATACAATTCTACAAGTGTTGCTATATATATATATATATATATCTTCTAAAATTCT
CCCTAAAACCATCTTTGACTTACATCTTCTACTACTACTTCCTTTCACATTCACCGGTAGCTGGTTACCATAAATATCAT
TCCCTCCCTTCACTTTTTCTTAAATATATTTTTATTTTTATTTATCACTTTTGACATATGAAAAAAAGTATTATATTTTT
TCATATTTACTCTCACCATTATTCAAATTATTTTTCAAGACTTTTAATACTTTTTTTTAATTCTTAATACTCCCTGACCA
TCATTTAATAGGGATAATTTGGTAAAATACATATATCAGTAATTATTTTCACAATAGATGTGTATCAAATCAAAATCCAA
CAAGTAAAAGTAAACAAAGGGAGTATTATTTATATACATATTAGATGATGTATAATTAATATTTCTTTCGTTTCTTTTTG
TATTTCGTTATTTTAGATTATACGTGCATTAAAAAAATTAAGTAAGTTTACTATATAACCTTTATTTAATATTATTTTTT
TGTAGTGAAGTTTTCATTCAATGAACATGAATTAATTTATTTTGATTAATTTTTTATCAATGGACATGAATTATTTACTT
AATTTTTTTGTATTAATCAAACAAGCTCCAACCCTATTTTCTATTTTGATCTCCAAATATAAAGTTCTCTATTTTTGGGA
GAAAACCAACTCCAACCCAATTTTTTATATATCTCTATAAAAAGGAATCTCCTTCTCTTTCATCGGTATTATATTATTAT
TTATGTTTCATTTTTATTTCCTATTTCATAATATAAATCTTTTCTTTCCTTTTTTCAAATAAATACCCTATATAATCTTT
ATGTAATATATATTTTATTCTTTTCAAATTCTTTATTTAACATAAAAATATATTTTACTTTAAATTTGTAATTTACATAA
ATTGCAAACGAAGATTAGTGATCCAATTGTTTGTGAATACATGCGACAAGAACAACTACAAATAGTTGAAAAAAAGAAGA
AATCAAGCATCATAGCCGCAATCACAATCATGACAACTCTCTAGATCATACATTAATTTTTCGAATATTGGTGAATTTGG
AAACAATCTACCGGATTACTAAATTATTATTGTGATTTTTAAAGTTATTATGTTTTGTATTGTATTGTTATCTTGAATTT
AAAGTTATTATGTTATATATTGTATTGTTATCTTGTATTTAAAGTTATTATGTTATGTATTGTATTGTTATCTTGTATTT
AAATTATTATGTTATGGATTTTAAAATTAAATATTTCATCTTATCATTTAAATTTTTTGCATTTTTCATAGTGAATAATA
ATAATAGTTTTAAATTATATTAGCGAAATTTTTAAAAAAATATTTAAAATAATGTATCATGCACTAATTTTTTTGTTATG
ATACGTAAATTCGAATTTATACTAAATGTATCTGATACATAACAATTACCAAATAATAATGTATCGATCTCAAATCTAAA
ATCTTATGGGCAACACTTTCTTATTTAATGTATCTAGTAGACATACAACACTTATCAATTTAAATTGAAAGGATCTTCAT
GATGTATCTTCTCAAAATTTTCGATAATTTTGAATCAAAATTGAAAGAATCTTCAATGAACTACGAGAATAATTATGAAA
CTCAAAATTTTCAACAATTTTGAATCAAAACTGAAAGGATCTTCAATGAACTGGGAGAAGAATTTTGAATCTCAAAATTT
TCGACAATCTTGAATCAAAATCGAAAGGATATTCGATGAACTTGAAGATTCACAAAAGAAATTGTTTGTCCAACAACAAT
TCCATCACTTTTGTATCCTTCATAACTCACCTCGCTTATCCAAAATTTCGACAATTTTTTTTATGAAACAAAGATAACGA
TGAACAAGAAGAAGAAATTGAAATTTTGAATTTTTTGATTTGTTACAAATATGATTGAATTCTTGACAATAATTTGGAAT
GGAATAGCGTAATTTATGAGATCTTAATTTGATTTTCAATTTTTTTTCCCTTAATTAGTGCAACAGATGGATACGATGGA
TACTATGAGATCTTAATTTGATTTTTCAGCTTTTTTTTTCCTTAATAAGTGCAACAGATTGATACATAATGTATCAACAA
TAATGTATCCGGATCCTTAATTATGAATCTGAAATGCCTAAAAAACATGGGATTTATGTAATTAGAAAAATAATAGAGAT
AGAAGGTAGTTTAGGTTTTACACTATGAGATTTATGTAAGTTATACTAAATTTTATTCTGAATAAATTTTACATAGATTT
TCTCTTTAACTCATACATGTATTAGTTATTTGAATTTCTAAATTGCAAAATAAACACTATATTAATTTTATACATAATCC
TAACTAAGACCATCTCCTATCCATCTCTATTTTACTCTCTATCCTCTATATTTAGAGAGTAAAATAGAAAATGGGTTCTC
CAACCACTCTCTATTTCACTCTCTAATTTCCAATTATAGTGATATGACTATTCATACTCTTTATTTCACTTTATGATTAT
TATATTGTTAATTTGTTATTTATATGTATAAATAACTAAATTCTGCATAGTTAATTATTTCATAAGCTAATACATACAAT
TACTCATAATTATTTGTATATAATTACTATTTCAAAGGAAGGATAATAATGTCTTTGTCAACAAAAATAATTTCCTTTGA
TATTAAATAAAATATAATTAAATGGGTTCCTAAATATGCCTAGCATCAATATGGAGTATATATCGACAACTTTACAAGAA
TCTCAATACATTATCCAAAATATCAGATAAGATTAAGTAAAGTAATCAATTTATAATGACTATAGTTCTCTTTCATTGAA
ACGAATATAGTTGAAGTAATAAAAAAGTGAAAGTAAGCTATTAGTGGTAAAAACATGATAGGGAGAGATGCGATGGGATT
GCAGTCAGATAAGGCTGGACTTCGTATATCGGTAAACGGACTTTATTTGACTATATGTAAGTTGGTAAGACTCTTAATAA
GCAATATTGTGTGGAAGTGGAGTCAGAATTTGAGATTTTTAAATTTAAATAGTAGTAAGAAAAAAGCGATTAAGTTGAAT
ATGAGCGGATAAAAAATAAGTCGGATGTAAATGAATGAAATATATAACCAACATATATTTGATATATGAATAAAAAAAAT
ATTAACACCAATGAATAAATAAATATCTATATTATATTTTAGGAGTACTTCTTATAGGAGTATTATTTAACAGAAATAAG
TACTCTTATATTATAAATCTTTTTTCATGTTTTTCTTTTCTTTTTAGGGTGAGTTTGGTAGGAAGGAAACTATTTTCATC
TCTTTTTAAAATACATAATTATATTCTTTAAAAAATAATGAACTCTAACTAATTCTTTTTGGAAAATATGATTTTAAAAC
TGTGTTTGTGAAATAGTGGAGCGAAATGATGTTTCTTTTTATTTTAGAGAGAATGTGCTTTTTGCTTTTTTCAATGTTTA
ATTTTATGTTTTACTTTTTTAAAAACCAAGTTTTGAAAAGAAAATTTGTAAATATAAAGAAAAATCTCATGCAATAATAA
TAATAATACAAGTTCATGTTTCTTTTGAAAAAAATAAAAATAAAGTATATCATAGCTAAAAGGGGGAAATTCAACAAAGC
TAATGAAATTCGAACCCAAACAGCTTAGCAACAAAAGAATTTTGTAAATCTTTTTTACCACTGAATCATCTAGCTACTTC
TGCATGTGGGTTCGCAGGTTAAATAATATATATACTAACTAGATTTTCAAATACAAAAATATGGTGTTTACGTAATAACT
ATTGGGTTCGTCCGAACCCTCCTAATTCTACTATAGCTTCGTGCCTTCGCCCCTAATGGTATAGATGTGTGTGAAAATGG
AACCTTTTTTTATTTTAATTTGAGGTCGTGGAAAGGGAAATAGGGAGTGGATTGATAGATGGAGAATCAAAATGCCCTTA
ACAAAGTGAGAGTTTAGGTGGTCAATCAACTAAGTTACTAAGATTCCTCGTAAAAATGATACTCTTAAATGTGGTAAACA
ATTTTCCGCTAGGACTTTGTGGTCCTTTTGTGCGCAATAAGATTATGGTTTTCTTTCCTTTTATATTGTACCGAAATTCC
TTAAAATTTATATAGTCTATTTGGTATATTTGTTGGAAAATATATACCATGAACACAAAATTTATATGAAGAAGAACACC
AAGATGAAGGTTTGATAATATAAACAGAGAATACAAAATAGAAGGCTTGAAACACATGCAAAACATTTTTCTAAAAATGA
TATTTGCTCCTTCTTCTCCACGAGATTGTGCAAATAGTTTTAGAGGATATGACAAGCCTATGAATTTCAACACTAAGTAA
ATAGAAAAAAAATTCCATTGAAAAGAAAGAACTTGAACTTAATCTTTTTTTTGGAGAAGAAAAGAATTATTTGGAGAATG
TCGCAAATAAAGGTATTAGGTAAAAGTTTTTCTTTCAATTTGTAGAAATTTGATTTAAATAGGTGGTAATCAAAGAATGA
AAGGACACACCCTTTTATTTAAAAGACACATCTTTTAGAAAAACACATAATTTCATTTTAATACTAATTAATAATTTAAT
CTGAACAAAATTTCAACAATCCCCCGCTTGTTTAAATATAAATTAGGATGCAAAGATCAAGTTATGTTTATGTTGTAACG
ACTTGACCTGATCGTTATGAACAGGCCAATAGAAAAAGATTTGGGGCAGAAAACTTTTTGGATAGTCACCTAAAAAATTT
CGGTTAGGAGAGCCTCATATAGAATATGGGCTAGATGAGGTCTAGGGTCATTCGGGAATGGGTGGGGGTGTGATGTTGAG
GTTTGGATGATACATTCTTGTAGCCAAGATATTAAGGAGTCCATAGGGCCTTTCAAAATCGATTTTGGGTAAGTAGAACT
CCCGAAATTGATCTTGGCATGAAGGATACATGTCGGGACATCAAGGGAAAAGGTTGTGTTGTAAAAATGGCCTCTTCCGG
ACTTTAGAGTTTCTAAACTTTTGTCGGGCCAACTATAGCAAGAGGCGTCCCGCTATAGCGAAACGTACAGACCGCTATAG
CAGAAACAACCCAAAACTCCTATTTTCTGCACTTTGTGCTCTTGAAGTTGGGAGGGACAATTTTGGGCAGTTTGCACTCA
TTTTTTCACAGAATTCGTTGGTAAAGGTAAAAATTCGACTCTCCAACCTTATGTATTGATTCTTAAGCCTTATAATCTAG
GTTATTGCCCATGGAGGAAGGTTTTGACATGATTCCTTGGTGAAAAAAGCGCTAAATTAGGAAANNNNNNNNNNNNNNNN
NNNNNNNNNNNNNNNNNNNNNNNNNNNNNNNNNNNNNNNNNNNNNNNNNNNNNNNNNNNNNNNNNNNNNNNNNNNNNNNN
NNNNNNNNNNNNNNNNNNNNNNNNNNNNNNNNNNNNNNNNNNNNATGTAGGTGATGGTTGTATATATGTTTTCGGTGTAT
GTATGTATGCATGTCTACTGCTTTGTTGTATCATTTGTGCAATGCATGGTAGGGAGAAATATGGTATGACATCATGTAGG
TAATCGCATGCAATGAACTTGTTATTATGACATGTGGTTTCAAGTGGTGTTGTTCATTGTGCTATGTGATTAGGCATGAT
TGTTTGTGATTGTTGGTTGGATCGGGTACTACATCGGTACACTAACTATGGATGACTCGGGTACCACGTCGATACATTAA
CTATGGATTGCTCGACCACGCCGGCACACTAAGGGGTCGGTTGGTAGGGAGTATTAGGAGGAATAGTCCTTGTATTATGT
ATGACATTATTTAATACTATGTTTGGTAGTAATTTTGGGCCTATGTATAACTAATGCATGGATTAGTTATACACCCTACA
TGGTATTATAGGATGTATTACTAATACCTTCCATTTTGTGGTATTAGTAATATATAGGATTTAATACCATGGGATTAATC
TATGTAAAGACAAAAATATCCCTCAAATCATTTTAATCATTTTGTTTATTTTCTTGATTTTATGTTTTGGTAAATTTATT
TAAATAAATTAGCTTACAAATTTTCTTATTTAGAGAGAGTTATTTGTTGCTAAATAAATTCAATACAAAATTTGAAATGT
GAGTTGCTCAACATTTACTAATTGAAAAGACAAATATATCACTACATGACATTTGTGATCTTGATTGAATGTATTATTTG
TTGTTATTTATGTAGTTTTCTAATTATTTGTATTTTGAACAATTTATAAAATTGCATACATATTAAAACTACAACTTACA
ATTTTTACGTGTAAATGTATATGGCTTATTCGATTCTACTATTGTTTACCGTCTTTACGATTTTAAAAATAGATGGTCTA
TGTTTTTTAAATTTAAAATTAGTGTTATGTGGGTGATAAATTTATTAAGATGATAATTATTTTCCCTCAAATAATTCAAG
TGAGAAAATAACAAACATGACAACAAAATAGTTCTTCTCCTAGCTAGTTAAAAGGTCATAAAAAATAATAGTTAGACAAT
TAGCTACCTTGATCCAATTACATGAAATACAAATTTTCATAATAATTCAAGGATATAATTGGAAAGAAGCTTTTTGTAGA
GTTTTAATCCAAACAAAATATGAGGTAGGGGGAAGCAATGAACCAAACACTTAATAAGAAAACCCTACATTACTAATGCC
TACACTACTAACCCATGCATTACTAATTCTCGTGTTATCAATCTTTGTACCAAACGACCCCCTCACAGTTTCATTTTGGG
TTTCGTGAGAGGACCATGTATGTGATTATGGTTCTATGAGAGGATAGGACATTTGCATTTGTGATCATATGGGACATGCT
GTCACAACTCGAGCCTACACCCTGGACATAGCCGACACTCGAGAACCATTTTTGGTCCTCAAGCGAACCCTCATCCTGGC
TGACTACAAGCAGAAGACTAACTCAAGCATACAAAAGCTTAAAACTGAATAAAATTCATTAAACTCAATTACAAATCTTT
AACTCAAATGAAAAACTTTGAATAAAAATACATTAATCAACTCGCCATAAAATAGGCAACTTAAGTCTTCAAAACATTTG
ACAAAATAAATGAACAAACTTCTGAAACTCTACTGTCTATCTATGAAACCTCTAACTGACAAAGATGGAAGTCGGGACAA
GACCCACGACATCCTGACAAAATTGAAAAGTAAATGAAATCCTTCGGAAGCAAGGAGGCTCACCATAGCTAACTCAAACT
CCATGTGGTATCAATGAAGCTCATGTTGATGATCCCGAATACCTGAATCTGCATCATGAAAGGATGCAGGCCAAATGGCT
CAGTACGTAGAATGTACGAGCATGCAAGGGGAATTCTAAAGCATAAACATAAGCTTGAACTTGATAAAAAGGGAAAAATA
CTTACCTCTTCTCAAACTTAGTCAACTCAAGGAATACTCAATGATACTCAAAACTACTCAAACTTACTCAACTCAGAAGT
ATTCAAGGATAAGATACTCAACTCAGTGAACTCAACAATAAGGTACTCGACACAATGAAGCACAAATTAACTCAGGATAC
TCAACTCGAAAGACTCAACTCATGATACTCAAGGATAAAGCAATAGTAATAGATGCAATATATAAAAAGCTTTTACAATA
ATAGAAAACAACTCAGTGTATTGAAGAGTACAATAACAACTCAATTTATACATAATAAAATATAATATAACTCTGTGGGA
GTTTCTCTAACCGACAACCACCACTATGAGCCTAAGTGATGAAACATCGTCTTGCCCACGCTGCAAGAACTGTCCTATAC
GTTGCTGTCATATAGGACTCCTTAACTAAGTGGATCCACTAGTCTATGCTAAAAAGAACTAAGGAATCATCTAAAAAGTA
TGATCCTTTCTACCCATGATGGCTACATGGTTTATGGAGACATGAGTTATCTGAACTCAAACTCGTCACCATATCGGTGC
TCAATATTACTGCCTAAATACTTAGCTCATATGTTTAAAAACATTACTTTTTCTTTGCTTTGAGATAATTACTCAAAAAT
CTTTCTCTTAAAAGAGATGGTACTCAAACTGCTCAAAACTCTTTTGGAAATCTCAGTTTCCTCTCATCTTAAATGTGAAA
ACATTTACTCTTGGGAATACTTTGTTACCATATATCATTTTAAAGAAAATTAACTTTGTTCTTATTCTTTACTCAACTCA
AAGCTTAAGTCTTAAAAAAATTTAAAACGTTTGTAAAGGACTTCTTAAAATATAGTTCATGCCGAATTTAGGACGTGAAC
GACTCACAAGGTTTTCAATAACCACATATAGAACTCAAAACTTGGAACTCAAGAACTTCAATGACACTACTCATTTCAAG
AATGCTCAACTCAGAGGGTTCATGCGGAATTATGAGCATGAACTACTCAACTCAATGACACAGAGATACTTCTCATCTCA
AGACTGTTCGACTTATAGGGTTTATGTGGAATTATGGGCATGAACAATTCAACTCAAGGACTCCTTGGGTAACATGTAAT
AGTCCAATGATTAGAAATATAATATCAAAGGGTATTAGGAACTCAATACTCAAGACTTAGAACTTGAAGATACTACTCCT
CTCAAAGGTACTTAACTGATGGAGTTCATGCGGAAGTTATGGGCATGAACGACTTGACTCAACGGTCAAAATATCAATAT
GGAACTCATGTATACGAATCTTCTCATTTTCTTACTTATTTACTCAAATCTTAGTTCAAATCTATAGTTGATCTCAAAGG
ATTCACACTTGAACTCAAAGACTTTCTTGGACTCTACTCTTAACTCTATCTTGAATGTGAATTATGAATTCAAGAGTCAT
GGTTCATGATATGAAGAATCTAGGTGATAGTGTAGACTCATGAATATATTCTCCTCACTCTCATGCTCACTTACTTGAGT
TTTGAAACAAGTTACTAGAAGTTGTAGAAGACTCCACAAACGGACTCAAAGGGACTTTCTTAGAATGTTCGAAAGAATTC
TCAAAACTTAACTCTTAACTCTACCTTGAATTTGAATNNNNNNNNNNNNNNNNNNNNNNNNNNNNNNNNNNNNNNNNNNN
NNNNNNNNNNNNNNNNNNNNNNNNNNNNNNNNNNNNNNNNNNNNNNNNNNNNNNNNNNNNNNNNNNNNNNNNNNNNNNNN
NNNNNNNNNNNNNNNNNNNNNNNNNNNNNNNNNNNNNNNNNNNNNNNNNNNNNNNNNNNNNNNNNNNNNNNNNNNNNNNN
NNNNNNNNNNNNNNNNNNNNNNNNNNNNNNNNNNNNNNNNNNNNNNNNNNNNNNNNNNNNNNNNNNNNNNNNNNNNNNNN
NNNNNNNNNNNNNNNNNNNNNNNNNNNNNNNNNNNNNNNNNNNNNNNNNNNNNNNNNNNNNNNNNNNNNNNNNNNNNNNN
NNNNNNNNNNNNNNNNNNNNNNNNNNNNNNNNNNNNNNNNNNNNNNNNNNNNNNNNNNNTCATCAAAACCCTAACACAAC
AAGATTTAGAATGAACTTCAAGAACACCTATCAAGAACTCATTAAGATCTCATCAAGAACTCTAATCTTTCAACTTCAAG
AATGAAATTTCACTGAAAATAACATGATTGGTGTGTGGGTGAACTAACCCAACTCTATGGAATTGTACATACCTCTTAGG
GATCAAATCCATGTCGAAAATCTGCCACAACACACAGGAATCTGGACGAACGCTTGATCCTCTTCTCTTTTCTCTTTTTT
TCTATTTTAGAACTCTCAACTAAAACCCTAGGCATATATTTGAATTTTAAAAATGAACCTAATAAGATTAGACCCTTAAA
ACCTTACTAAAAACAAAATAAATCTGATTGGAAATACCAAAATACCCCTTACTATTTTTGGATAGCTTTCCTTAACTGGG
AAACCTGACTTCAAAAGGGAATATCTCACTCATCCGAACTCGAAACTAAGCAAACTCAGTGGCGTTGGAAATATAATTCA
AAGATATTTTCTACGGTATCTTGTAGCACACCTAACTCATCATGTTCTAGGATTTATGGTCGTTTGAAGTTGACCCAAAA
CTCATACTTAGCTTAACTTGCCAAATTTTAAGATTTTGCTATTTCTAATTTAGTTCTTTTTGGAACTCAAGGTGCTACAT
CTAGTGACCTTAACACTCAAAACATTTTAAATTTCTTGGTAAAATCTCACTCACTACGAAGAATGGTTCGAGTGTTAGTT
CGAAAAATTTTCTGGGGTGTTACACATGCATCTAGGGATTGATGTTTCATGACATATGACTAATAGTCTATGTGGTTTGT
TACTTGTTGTTATGTGCATTGTTCTATGTTAATGTATTGTAGTGAACTATTTACATTCATATCTTGAACTGGCCTTGTGA
TCCTACCCATACATCGTGATTTGTGTATTGATATTGCACCTGTTCTTTTCCTTGTTGAGTACAAGACACCTTCCATCTGC
TGATCCGAGACCTCAGATAAGAGACAATTGATTCCAAATCTAAAGGTTAGCTACATTTTTCAGGCTGCCATGGAATCCTC
TAGTTTTCTTGTCCATCTTTTCGGACACAACATCAAAATATGGCTCTATTTTTAGTATTTGGGATTGCATCCCCGGTTTG
ATTGTTTAGAGTTTTGGTATGATGACTTTCAGTTCTTACGGGGTTGTTTTTCGAATTAATTGTCTTTAGACTATTAGATT
GAGTTTATGGGGACTCAATCTTTTGGTTGTCTAAATTGTTATTTCCTATTTATTGATGAACTTGGTTTTATTTAAATGGT
ATTGTGTTGGTTTCGAGCACGTGTTTGATTCTCCCACCAAGTGGCTTAGTGTGGGTGTCAGTCACGACAGTCTGGGTCAT
GAAAAACTTGGTATCAGATCTCTAGGTTTGTTGATATCGTCGTACAAAAACAAGTTTAGTAGAGTCCTACAAAACGGTAC
ATGACTTTAGAAAATTCTCTTTCTTTCTTATTTCGTGCTATGACTTGATTCTAATTGGTTTCTAGTGATCAAAATTGGTA
TCTAACTCTTCCACTCTTCTGATCATTGATGGTTAACACTCAACATAATGGCACATGAGTAGTAGCTCTAGTGGCAGAGC
AAGCAACTAAGCCCACAACTGATAGAGGTAGATGAAGAGATAGGGGCAGAGTAAGGGAAACACCCACCATAGGTGGATCT
CAAGTTGAAAATGTACGAAGAGAAGCAACCCCACCCCTATCCTAGGATCCTATGGAGGAAGAGGTTGAGATTGAGATTGA
GGATAATGTTGAACCAGAGGTTAGGACACATATTGGATTGCAGGTCTTCCCTCTATGTACGCGGGGGGCTATTTTGCAAG
TACTATCTTTTTTTAGTGGGTTGACAGGTACTAAATCCATTCTCACGGTGCAGACTACTTAGATTCTGGTCATCCGGACT
GTTGTTGCTATTGTTCCTAAGATGGATGAGGACTTGGGTTCTGACTCTTTGTTCCGTGCATTGCTTAGCTTTATGATGAA
TGGTACAAAATATGAGATGCTGACCAAGTTCTTGAAGCTTAAGCCTCCAATGGTTCATGGTTTTGAGGGTGAGGATGCGT
TCGAGTTTATCTTGGATTGCTACAAGAGGCTTCATAAGTTGGGCATTGCGCAGTAGCATGGGGTTGAGTTTGTGACTTTC
CAGCTTCAGGGTGAGGCAAAGCAGTGGTGGAGATATTTTGTGGAATTAGTATTGAGTTAGAATAATTAGGAAAAAGACAT
CAAAAAGGGGTGTCCTTACTTTCCAAGGCAAGAACCTTAACTTCTAGCTTACATGGATCCGCTAGCTAATGTATATCTAA
GATAATCATCCTATGGTGGCACATAGGTATGGATAAAGAGATTGCTACAAGAAACTCGACCTCTAGCTACAGGAGAGCTT
CCATCTCAATATCCTCTCGGTGCTAAGCATAAATCCTATGGAATAGTCATAATTCTTTACTTGACTTATCTTTCATGGAA
GGCACATCAATTAGCCAATCCAAGCTAGATTTCTTTAGAATAGCTCCTAAAACTTGATTCTAAGTTAGTTGAGAAAACCT
TTCAACTCTTAAGAATCCTTATGTGAGAAAACCCTTTCACATCAACAATAACAACAACATATATGCTTTACTCTCAAAGC
AATCTTAAATTATTTTCATCACTTTCATAAAGAACATGCATATCTTCATAAACTCTTCTTTCATAGCTAAAATCCCACAT
TATATCATCATGACTTAGAAAACATGGGTTATGCATGGGTTCCTAGGGATTTATCTTAAAAACATGGAATTATCTCAATT
CATGCATAGTAACTCATAAAGCAATCAATTGAATCAACATTGAAAGCAACCCATGATATGGAAGAAAACCATAGCTTCAA
TTGGAGATTTCTAACTTCAAAATTGGAGAATTTAGGAGTTCTATGGAGGAAAGAGCTCCATATATGAAGATTATCATACC
TTGATGCCAATAACTTACAATCAATGGTGAAATTGGAGACTTGACTTGAAACCCTAGTCTTCTTCTTCGAGCTTCTAGAG
AGAAAATATTTGGAAGGATGAACTTGTTCTTTTTTTAGGAATTTAATAGAATGAATTCAATTGGGGAGTATTGGGGTTAA
ATACATTTATATAGGGTCTCTGATAGAAGGTAAACAACATAGTATTGGGTTAGAATAATTAGGGAAAAGACCCAAATTAA
AAGCCCTTAAAAAAATAACTTTACGACCTCACCAATGACCAGACCTATGGTCTGTTGGTCAGACCACTGACCGTCCTAGT
TGGTCGTGGGTGAGATCAAAGACCACTGATTTTTAGACTCCCAACGACAGACCCATGTACGGTCCGTGGTCCATCTACGG
GCCATACATCTCGGTCGTGGGTCTTAACTTTTGACTCTGAAATTTCTCTAAGTTTGGGACTCACCTACGAGACCTACCTA
CGACTCGTGGATAGGACAACGGGCCGTCCTGGTGAACCATAATAAATTACTAGGACTAGACATTTCAACTCAACTTGGAC
TTGCCAATGACGGGGCAACCTACGGTCTGTGCTCCCACCAATTGACCTACGGTAGTGTTGCTTCCAAATGCACAGGCAAG
TGTATGTGGCCGTGCAAGTAATATAGTGGCCCTAAAAGAGCCCGATTATCGAATCCAAAAGACTTGTCGATTAACTATTT
ACTAAATTATATTAATTCTAATTATTTATTTAAGCGTACTAAAGGAATTTACCTTATTAGAATGCAATAATAAAAGATGT
ATACTAATGATTGGGAAATTTTTAGGGATGTAGCTTACTAAGAATTCATGCAAATTATCTCAATTAATGGATGTCAATCA
AATATTGAATCACTGATTACATGGTTAATTGTATGATCATGGTCTCCCGACCTCTAAACGCCTATGGTAATTGGCAGCCT
AACTACATCGTTGAGCGGGGATAAACTGAACCAATTGCCGAGCATTACACTTTCATTCTATCTATTAACCAAACAAGGTT
TCTAGGTATATCCCTATCCTAGGTACAAATCAATCCTTAACCAAGAGAAGGTCATACTCCTTTTGTCCCATGTTCTATCC
TCTTATTCCTCTCTCGAGTTCAATTTGGACAATACATTTATTTCAATGGTGACCAATCAAGAAATACTAAAGCAAGAACA
AAAGAGAGATTCATCCGATAATCAAAATCAATAAAATACAATCATCTTGTAGCTGCAGCCCTAGAAAATGGTCTTTAGCT
ACTAATCTCTAAGAAAAGAAGAAAAGAACCCTAAAAAAATGTATCTCCAAGTCTCGTTGTCAATATTTATTCCTTTGAAC
TATTTATAGAAATAGGAAGCCCTAAAAAAAATAACTGAGTCTAAAATAAATTAGAAATCCAAAACCAAAAAGGAATGGAA
TTCCACGTGAACCTTGATGCACCGCCTCAAAGGCTGTGTCTTCAAATGTTGACATGTGGTCATGTAATATTTCAATTCAA
CTTCTTCTGCACTTCTCATATATTAACCTCATATTATTATATTCAATTTAATCCATTAAGATGTCTGCTTGATTTCCTTC
TTTAACCCTTCATATTTAATTTTGTTAGCTCCAAATTTCTCCATCTTCACATTAATTTACAAAGAAAATATACTTTTAAG
CACAATTCATAAAATCCATGCTAAAAAGGACAAATATAAATAATAAATGTGAGACAAATAATGATTAAAATTATGTATTT
TGGCTTCACACAGGTGACTCCGTCTGTGCCGGCACCAGACTTTTGGAAAAATTGAAATTTTTCTTTACTTTCAAATCCAA
GGTGTCACAGTATATAAGTATATTAATGACTCATATTTATGCTATTTCATATGCATGTCCCAGATTATCACATTTTCATG
ATTTTAGATGTTTTCAGATAAAGTGTCTTTTTAGTTATTATCAGAAATTTTTAGTTTTAAATCATGATGAATGAGCTACT
CAGTTATTATCATCTATCAGTATTTAGTATTATCAAATTATTAATGTGTATCAGTTGAATGGGTGTTTCTGTTGAGAGTT
TAACTTAACACCGAGTGGATTTAGCGATAAAAGATTCTGATTAGCATCCGTGAACCTTTAGTAGCAATTCCTAAGTCCCA
GACTACGTGCCATTGTAGGTTTTCATATAGCCCAAGATGACACATCAGTTTAGTGGATCCACATAGTTATCAAATCCCTT
ACCTTGGCAAGTATTAGACACTTTCTTTTTGGTGTGGGCGTAGTACACTCAACTCCATATAGTAGATCACATGATTTATG
TTAGTTATTAGTATCTCTTATAGTTAGACTTTCAGTTATTGCATGACCATGTACTTATGTATGTTAGTTTAGTATATCTC
AGTCTCATGTTGTTTAACTTGGTATTTGCATCATCATGTTTTATGGATTCAACATGTACAATTGTCACGTTTATCATGCA
TTATCCTACATTCAAAGNNNNNNNNNNNNNNNNNNNNNNNNNNNNNNNNNNNNNNNNNNNNNNNNNNNNNNNNNNNNNNN
NNNNNNNNNNNNNNNNNNNNNNNNNNNNNNNNNNNNNNNNNNNNNNNNNNNNNNNNNNNNNNNNNNNNNNNNNNNNNNNN
NNNNNNNNNNNNNNNNNNNNNNNNNNNNNNNNNNNNNNNNNNNNNNNNNNNNNNNNNNNNNNNNNNNNNNNNNNNNNNNN
NNNNNNNNNNNNNNNNNNNNNNNNNNNNNNNNNNNNNNNNNNNNNNNNNNNNNNNNNNNNNNNNNNNNNNNNNNNNNNNN
NNNNNNNNNNNNNNNNNNNNNNNNNNNNNNNNNNNNNNNNNNNNNNNNNNNNNNNNNNNNNNNNNNNNNNNNNNNNNNNN
NNNNNNNNNNNNNNNNNNNNNNNNNNNNNNNNNNNNNNNNNNNNNNNNNNNNNNNNNNNNNNNNNNNNNNNNNNNNNNNN
NNNNNNNNNNNNNNNNNNNNNNNNNNNNNNNNNNNNNNNNNNNNNNNNNNNNNNNNNNNNNNNNNNNNNNNNNNNNNNNN
NNNNNNNNNNNNNNNNNNNNNNNNNNNNNNNNNNNNNNNNNNNNNNNNNNNNNNNNNNNNNNNNNNNNNNNNNNNNNNNN
NNNNNNNNNNNNNNNNNNNNNNNNNNNNNNNNNNNNNNNNNNNNNNNNNNNNNNNNNNNNNNNNNNNNNNNNNNNNNNNN
NNNNNNNNNNNNNNNNNNNNNNNNNNNNNNNNNNNNNNNNNNNNNNNNNNNNNNNNNNNNNNNNNNNNNNNNNNNNNNNN
NNNNNNNNNNNNNNNNNNNNNNNNNNNNNNNNNNNNNNNNNNNNNNNNNNNNNNNNNNNNNNNNNNNNNNNNNNNNNNNN
NNNNNNNNNNNNNNNNNNNNNNNNNNNNNNNNNNNNNNNNNNNNNNNNNNNNNNNNNNNNNNNNNNNNNNNNNNNNNNNN
NNNNNNNNNNNNNNNNNNNNNNNNNNNNNNNNNNNNNNNNNNNNNNNNNNNNNNNNNNNNNNNNNNNNNNNNNNNNNNNN
NNNNNNNNNNNNNNNNNNNNNNNNNNNNNNNNNNNNNNNNNNNNNNNNNNNNNNNNNNNNNNNNNNNNNNNNNNNNNNNN
NNNNNNNNNNNNNNNNNNNNNNNNNNNNNNNNNNNNNNNNNNNNNNNNNNNNNNNNNNNNNNNNNNNNNNNNNNNNNNNN
NNNNNNNNNNNNNNNNNNNNNNNNNNNNNNNNNNNNNNNNNNNNNNNNNNNNNNNNNNNNNNNNNNNNNNNNNNNNNNNN
NNNNNNNNNNNNNNNNNNNNNNNNNNNNNNNNNNNNNNNNNNNNNNNNNNNNNNNNNNNNNNNNNNNNNNNNNNNNNNNN
NNNNNNNNNNNNNNNNNNNNNNNNNNNNNNNNNNNNNNNNNNNNNNNNNNNNNNNNNNNNNNNNNNNNNNNNNNNNNNNN
NNNNNNNNNNNNNNNNNNNNNNNNNNNNNNNNNNNNNNNNNNNNNNNNNNNNNNNNNNNNNNNNNNNNNNNNNNNNNNNN
NNNNNNNNNNNNNNNNNNNNNNNNNNNNNNNNNNNNNNNNNNNNNNNNNNNNNNNNNNNNNNNNNNNNNNNNNNNNNNNN
NNNNNNNNNNNNNNNNNNNNNNNNNNNNNNNNNNNNNNNNNNNNNNNNNNNNNNNNNNNNNNNNNNNNNNNNNNNNNNNN
NNNNNNNNNNNNNNNNNNNNNNNNNNNNNNNNNNNNNNNNNNNNNNNNNNNNNNNNNNNNNNNNNNNNNNNNNNNNNNNN
NNNNNNNNNNNNNNNNNNNNNNNNNNNNNNNNNNNNNNNNNNNNNNNNNNNNNNNNNNNNNNNNNNNNNNNNNNNNNNNN
NNNNNNNNNNNNNNNNNNNNNNNNNNNNNNNNNNNNNNNNNNNNNNNNNNNNNNNNNNNNNNNNNNNNNNNNNNNNNNNN
NNNNNNNNNNNNNNNNNNNNNNNNNNNNNNNNNNNNNNNNNNNNNNNNNNNNNNNNNNNNNNNNNNNNNNNNNNNNNNNN
NNNNNNNNNNNNNNNNNNTATTGCGTCTGAGAGATCATTTCACAGAAAATAGTGATGTACTTGATGAAGTTCATTTTCTT
GCATTGGGAGTTACTGAAATGGCATACATGGCAGAATTTGTAATTGATTCTTGCTTGGCCACTTCATTACAAGGCTCATT
GGATTTCTAAATTTGTTAATAATATGAAGCTTGTAAATAAAATTGTTAGTAAGACTTGTAAAAGAAAGAAGATAGATGTG
ACAGTGCACAAAGTTGCAAACACCACTATGAATCTTGTGCCATCCTTATTAGCTAATACTTCAAGAGAAAATAAAGAAAT
GGAGGGTTTTTCAGGAGGCAATGGACAAAATAAAGAAGCAACTACTTGACGGATTATCTTATCTAGATATTATCTCCATA
GTCGGTGTATCTGGAATTGAGAAGACCATTTTTGCGGAGAAGATTTATAATGATCTCATAGCTACCCTCACTTTGATGTT
CACACAAAGTGTCATGCGACTCAAGTATATTCATGGAAAGAGTTGCTTACCATCTTGATTGATGTCATCACACTGAAACA
AAAGATAGTGCATTAGGTAATGAGCTGCTTCAAGTTTTATTAACCAAGAGATTCATAATTCTCATTGATGATGTGTGGGA
CAATTTACATATGTGCTTTAAAGATGCTCAAAATGGGAGTAAAATTATTCTAATAATCCGACTGAATGATGTTGCATTTA
TGCTAAATGTGAGAGTGAACCCCCATCATCTTTGTTTATTCAGAGATGATGAGAGTTAGACATTATTACAAGAAAAGGCG
TTTTAAGGGGAGAGTTGTCCACCTGAGCTTAGAGATGTTAGTTGCTGGTGTTGTGACTTGTGAGAGAGTAAAAGAAGAAT
GAATATGTATGGGAAGAAGTAGAAGAGACTCTAGGTTCGCAGAACATTGGCAACATTTGCTCTTTATAGTTCAACGTGAC
AGATCTGGATAACTTGTTATGACCACGTGATATCTCCTTCATCTTTGAAAGCTTCAAACTTGTTAAAGAGTTGGATTTGG
AATCCTTCAACATTGGAGATACTTGGATGTTACAACAGATGCAAATTCAATTCCTTCATTTATAGCTAAGCCTTGGAATC
TTGAAACTTTTGTGTTAAGAGGATTGAGAGGAGAAGTGATATTACCTTCTTCTACTCTAAAGATGATAACATTGAGGCAT
TTACTTGTAAAGAATCGTGCTTCATTTAGTTTGCAAGAAATCTTGTGTGAATCATTTTCTAACTCTCAATTAAATTATTT
GAAAACCTTTTCCATTCCGCGTGTCTCCTATGGTGAAGATGCAAAGATGATCTTGACAAAAAGGTCGAATTCGAGAAAAT
TAAGTTGTATATTTTGGGGACATTTAGTTATAAAGAGACAATGAAGGGAATGTTTGTTCGTCTTTCTAGAATATATAGAT
TTTCTAAGTCTGCTTGAATATCCCTGAAGTTGGTTTCCAACAGCAATCCAGCTCAACTTCCACACAAGTTCAATTTCCCC
TCAAAACTAAGGGAATTGACTTTGTCCAAGTTTTGTTTACCCTTGTCCAAAACATTTATCGTTCTAGAATTGCCTAACTT
GGAGATTCTAACGTTACCTTCCAGGGCCTTCATAGGGAATCAATGGGAAGTGAATGATTCAGAGTTTCCTGAATTCACAT
ACTTAAATTTGGACAACATCAACATTTTATAGTTGTCTGTCTCCGATGATGTTTTTCTTAAGCTTGAACATTTGGTTTTA
ACGAAGTGTAAGTAGCTTGAGGAAATTCCTTCTCGTTTTGATGATGTCGTAACTCTAAAAAGCATTGAATTAAACATGTG
TGACTGGTTTGTTGTCAATTCAGCCTTGGAAATTCAAACTACGCAACATGAAAACCTGGAAAATGATGCATTCACAATTA
TAATATAGTCTCAAAGCAATACACTTTTGTTGTATTCATCTAATTATATTTGATTCTGTTGGTTACCTTCTTATATACCT
AAAGAGGTTATATGCTATAGCCTTGACTCTATGTGCTAAAAGCTGAACTTTTGATGATGAGTAAAACAAGTCATCAAACT
TTGAGAAAAAAAGGTTCATCTATGTCATCTGTTAAAAGTTGGGTCATCTATGTCATTGCCATTCAACAAAGTGTCCATTT
ATGTCATTATTTTCAATGGAAAATATAAATGATTTTGCAATACCATATTTTCCACATGACCTCTTATTAGAGGTCCATTC
CACCATATTAAACCATCACATCCTTTTACCCATTTGAGTAATCCGGGTATTAATTTCGAATGGGTTAAATGGCAGACTGG
TTTAAATTTTGTGATATGGACCTCTAATAAGAGGGGACATGGAAAGAAGAGTATTGAAAAATCATATATATATATATATA
TATATATATATATTGATAAATATAATAGCATAAATAGACACTTTGTTGAACGACAATGACAGAGATGAACTTGAATTTTG
AAAGACGATATAGATGAGCCATTTTTTCAAAGTTTGATGGTATATTTGAAACTTTCCCTATATTACAACCCACAGAAGTG
CTAAGTTATAACATTTGAAAATTAATTTAATTATAGTGTATATTCTACTTGATTTGAAATATTTTGTTGAGTTATGTTCT
ATAACTTCTTTACTTGATTTTAAATATAATTATATATATCATTGAGTTATGGTGTATAACTACTTTACTTGGTTGAAATA
TATTTCAATTTTTCTTAGATTAATAAAGTTATTTTTTATTCGTATTATAGTTATTTTATTTATCTTATTTTCCTTTATAT
TTGTGGGTGTTCTGGAACTTTGTTTTAATTTTTCTTTTGAGGCATGTTGGGCCGTTTTATTCAATGTTAATCAATCTACA
TATCGATCAAGCCAATCGACCCAAAAAATCAACAAAAATGAAACAAATTTGAAAACAAGGAGCCCAACCCACACTGAACC
CTATATGTATAATAAGAAAAGTAACCTAACAACATCCGCGTCTTTCTCATTTTCCTTTTTCAAACTTATCTTTGAGATGT
TTCCTTCCGGCAGCCATTGAAACCTCACACTTTGCCACCTCCTTTTGTGGATCTATTTCTGTCTTGTACCTCTCCTTCTC
CGTCTTCTGCAGCTCTCACAAGAAAATTCACTACAAAGAGGTAATCTTTGTTCCTTCCTTTTCCTTCTTTTCTTTCTCAT
TCCTTGCCATTATTTGACCTTCCTCTGCCTTTGATTAGGAAGTAATGTGTTGTGCACCGATACTTGGAGTTCATGGAGGT
TGCCATCAGGAATTCACAATGCAACCACAGGTTCGTCTTCCTCCTTTTTGTTTATGCTTCTTAGTTAATTTAGATCTAAC
CATCTTTATAGTGTGTGAACTAATTTTGTGCTTCATGCCCATTTTTGCTTGGATTCCGTGTTGACCTCCATGCTTGAATG
TTAAAGATGACGTTGTACCCCTAATTTTTTGGTGAGAGTTTTTGTGTGCTAATAATGATTAGCAAAAACTTTGTTAAAGC
ATGTAATGATCCCCCTCTAAGGGAATGTTCTTTTCTATATGTGTCTGCTGCTTCCCTTCCTTTCTTGTTTATATCCTTGC
TTCTAGATCCTCACGTGGCTTAATTTTCGTAGTTTTTATCCTGATATTTGGAATATGTGCTTTGTTAGTATTAATGATGT
ATTTATATATTGTTGGGAACTCTATAAAATTTCTGAATCTTTCATGCCTATATGATTAATAGCTAAATTTGTTATAACTA
TTTAATAAGTTAATAAAAATATACCCCCAATCTTTTAAATTGATTGATTTTCCTTACTCTTTTTCCACTTGTCATCTTTA
GGTTATCTTTGAAAGTGACTAACAACCCAAAATTTTGGACGGTATGATATCCCAAATTTAAACAGATCTATGTCACAAGA
GAGATCAAATCAAGTAATCTAGATCTATAAATTTATACTATGTATGAGATTAAATGGTACAACTTTTCCCGTTCCAATAT
TTTAAATATATTTTGATACGATATTTGAATTTATTGAAATGATCATTTTTCCATAAAATCCTTAGAACTTACTGTAGAAC
TTGTAAAAAAAATACCATGAGATAAAACAAGAGAAGAAAATGATGTTTGAATCATAAACTTTAACTAATAATTAAAAGAA
AATAAAAAGTGCCTCTACATATACAAGAAAGAGTAATAATTTACGCACAATGTTAAGTCATACAAAGCTATACACTTCAG
ATAACAATCTATTTCAACACAAACCTATATAAAAATAAAAATAAAAATGTTAGAACATGTGTATCAAGGTACACCTAAAT
AAGGAAACACAAAATAATTATTTTAGGACATATGTATTAATATATATTATGGAGAAATTTTATTCATTCAAAAGATCATT
AATCCCATAATATATGTAAAACATTGCTATTTTTATTCACTTCATTATAGGTATTACAAATGTACAAAGATGAGTTTACA
TTAGATTGGAGGGTTACTTGTACAAACAAAATGAAGAAATAAAAAGATAAGGGTACTACATTGTTGACCATTTATTAAAT
TTGGAGATTTCATAGTCCTATAAATATAAGCATATTTGTTCCTCATTTTCACCACATCTCGAGACTCAAATGTGCTTTTT
TGAGAAATGGTGAAAAAATGAGGAGCAAATATGCCTATATTTATAGGACTATGGAATCTCTAAATGAACAAAAAGGGTCA
ACAAAGCATTATTTTTTCATTTCTTCACTTTGTTTGTATAATTCACCCTCCAATCTAATATAAAAGTCATCTTTGTATAT
TTGTAAGAACTATAAAAAAGTAAAGAAAAATATGCAATCTCTTACATATATTATAGGTTGTATGATCTTTGGAATGAATG
AAATTTCTCTATAATATATTAATACATATGTCCTAATTTTTATTTTATTTTGTTCTTCTTTATTTTAGGTGTATCTTGAT
ATACATGTTCTAACATTTTTATTTTATTTTTATATAGATTTGTGTTGAATTTAAATGTTATTTGAAGTGTATAACTGTAA
CACCCCAGTTTTGAAAAAGGTAAAAATGCAGATTTTCAGAAGTTGCAGGTGCCACCAACGGGAGGCCACCTACGGACTGT
AGGTTGACCCACGGGCCGTAGGATGGGTCCATGGTTGCCCACCTGCAACTCCCTCCCCAGAACCTCAAAAAATTCAGACA
AGGCACAACCCACGGTCGGACTTAGGAACCGTAGGTCAGACCACGGGCCGTGGTCTAGGGCCGTGGATCGTGACCCTCAG
TCCTAACCTTTGAAGCCAAACGACGGACTAACAGGACGACTCGTCGGTCTGTCCACGGACCGTCGGTCAGGCCCGTCGAT
GGCCCCGACAGTTTTTTAAGTTAGGGGTCATTTGGTCTTTTCTCCCATTCATTGGTCACCTAAAATAAGTTGTTTAACCC
CTAAACTACGTCGTTTTGATCAGTTTAAGCCTAGTAACTTAATCAGATCCTACCCTGATTGTTTATTCTCAAAAATCAAT
CGACACTTAGCGCAAAAGGAGAAAATCAGTTGACCAAGCCCTCTCCAAGAACGCAATAGGTTTTCTTCAATTCCAGCCCC
GAAATCAAAAGATTTCTCCGTGGAATTCTTCACCCGGTATGTGGGATTTCACTGGTGGATTCCTTTCATCCACTAGGTCC
GTAGAATTCAGTCAGATTCTTGATTCTTATATCTTTCTTAGACCTAGGGTTTCTAAAACCTTAGATATCGGTTATGATTT
AGCTGTTAGAGTATTCCTAATCAGATTATCATGTTTTCATGGAATCGTTGCTTAGTTCTTTGCATGAAACTCAAGCTCTA
GTTGTGTAGATTCTCTTAGTTCATGAATTACACATTCTAGGTCAGTTAAACAGATATATATGCTTCAGTTTTCGAATGTC
ACATTATCAGTATATAATTGTTACATTCTCATATTTGTATGTTAGTAATTTGAGCTATTCAATATTTCAGTATTTCAGTC
ATAATGTATCATATACATAATTAGTTGGGAGTAGGCTTAGCACTGAGTGTACTAGGGTGTCATCTTACCCTCATAGTCCA
AAAACTACGTGCCCCCATAGGTTAAGTCCCCTATGTGGGCATCGGTTTTAGTGATCACGTCAGTCATGCCTTTATACCCC
TTGCAAGGTATACCGGGCCCTTCGATGGTGTATACATCGAACACCACAGTTAGCTCACGTGGTGGTTATGTCGATTACTA
GTAGCTCCCACAATCAGACTCAACTGCATTTAACCAGGTTATTCAGTTTCAGCATGTCATGTACTTGGTCATTGCATTTA
GTTTAGTTCATTTTCAGTATATCTTAGTATCTTTATCATGTTTAGATTATATCATTGTTCAGTATGCTTTGTTCAGTTAT
ATGTTGTTCAACTTTATCCTATCCTTCATGCTCAGTACCTTTCAAGTACTGACGCATACTCTGCGCTACATCTTTTCGTG
ATGTAGGTTCAGGTCCTCAACATTCAGATCACGTGTAGATTGGTTCCCGATCCGTATTCAGCAGTATCAATGGTGAGTCC
TCATTCTTCGAGGATGACAAATATGTTCTTTTACATTTAGTCTTTCCTTTTAGTTTCAGTTTTGCTAGAGTTAACTGGGG
GCATGTCCCATCATCTCTAGTTATTTCAGACATAGACAGATTCAGCTTTAGTAATTTGAGTTATTGCTCAGTATCTTTAA
CTCTGATTTTAGTATTTATGTATTCAGACTAGTATTGGGTTTTCCCCACCATTTCAGTTTATCTCATGTTTTAAGATTCT
GCACGGTATCTCTTATTTAAGTAAATGTTTGTATTCTTATGATATGCCAAATCAGGGTTAGCTTAGGGTTACTCGTGATC
CTAGGTCTCGTGTTTACGTCAAGGGGGTAGCCTCGGGGTGTGACAAACTTGGTATTAGAGCATTAGGTTTAAGAGTCCTA
GGATGTCTGCAAAGCCGCACTAAGTAGAGTCCCTTTCATGAGTGTGAAGCGCGCCACACCTATGAGTGGGAGGCTACGAA
GTGTTTTAGGAAAAACTTCACTTTCTTGTTATTCTTATCATGCGTGGTTNNNNNNNNNNNNNNNNNNNNNNNNNNNNNNN
NNNNNNNNNNNGTTTCGCAAGAAATTTAATGCTTCAAACGGTAACCCAGGTCTTCCATTCCCAGGCCATGGGGTTTCGAA
TGTAGAGTTTAGAATGCCATCCAACTCTTGGCCCAGAGTGTAGTTAATCATAACATTCAACAGTTTCCAGTTCTTACGAA
TGCTAGTGGTGAATCAGTGGCAGTTAGGGTTCGAGATTTTGTTAGGATGAGTCCTCCTGAGTTTTTAAGGTCGCAAGTTG
GTGAAGACCCCCAGAACTTCATTAATGAAGTCAAGAAAATCTTTGGAGTGATGCAAGCGACTGGAAATGATAGGGTAGAG
TTGGCGTCCTACAAACTTAAGGATGTGGCTCATATATGGTTTATGCAGTGGAAGGAAAATAGGGGTGAGAATGCAGCTCT
TGTGACTTGGGAGTGTTTTACCAGAGCTTTTCTGGATATGTTCTTCCCAAGGGAGTTGAGGGAGGCTAAGGTGCAGGAAC
TTATGAATTTGAGACAAGGTTCCATGTCATTCCAAGAGTACGAACTTAAGTTTACCCAACTCTCTAGGTATGGTCCACAT
ATGGTTGCCGATCCCAGGGCACAAATGAGTAAGTTCCTATTTGGGGTATCTAACTTGGTGAAGACAGAGTGCAGAAATGT
TATGTTATTGGAGGATATGAGTATCTCTAGGCTCATGACTCATGCTCAGCAGGTTGAGGGAGATAAGCTTAGGGAACATG
CTAAGGACAACAAGAAGTCTAGAACAAGCAACTACGAGTACTCTCAGCATAAATTGGGTGGTGGAAATCCCTCACAGTTT
CAACAGAATATTCATCTCTAGCACCTTTATTAGCTAGTGCACCATCCCCCAGGTTTCGACAGGATCAAAAAATTATGGCA
TCAGGCTCTAAGTCTCAGGGGAGTGTTTCAGGTAACAGGACCGACCCGACTTGGCCAAAGTGTGGTAAGAACCATTCGGG
CGAGTGTCTTGTAGTCAAGGAATGATGTTTTGGTTATGGTCAGACTGGTCACAGATTGAGAGATTGCCCTTCTTCTAAGC
AGGGACAAGGAGGTAACAATAGTAGGGCTCAGCCTATAGCTCCAGCAGCACCAGCAGGTTGCCTAACTCAGCAAGGTGCC
TCATCTGGTGCAGGTGGCGGTCAGCGTCAGAATAGGTTGTATGCTCTCCAGGCTCGCTAGGATCACAAAGATTCTCCTGA
TGTGGTTACTGGTACGTTATGAGTCTTTCATTTAGATGTTTATGCTTTGTTAGATCTAGGGGCTACTCTTTCCTTTGTAA
CTCCATATATAGCAGTGAACTTCAGTGTTAGTCCATAAACTCTCTCAGAATCCTTCTCAATCTCTACTGCAGTTGGTGAC
CAAGTTATAGCTAGACGGGTATACATAAATTACCCTATCACAGTCTCTCAGAAATTCACCTCAGCAGATCTTGTAGAGTT
AGAAATGGTAGACTTTGATATCATTCTAGGCATGGAGTTTTTACATTCATGTTATGCCTCAGTCGATTGTAGAACTAGGA
TCGTTCGTATTCAGTTTCCAAGCGAACCAGTCTTAGAATGGAAGGTTAGTAGCTTAGTGCCTATGGGTCGATTCATTTCT
TACCTTAAGGCCAAAAAGTTGATTTCTAAAGGGTATCTCTATTACCTAGTTCAGGTTAAGAATTCAAGCTCCGAAACCCC
AGATCTTGAGTCAGTCCCAGTATTAAGTGAGTTTCCCGAAGTGTTTCCAAAAGATCTTTCCAGAGTTCCTCCCGGAAGGA
AAATTGACTTCAGAATTGATCTCCTTCCAAATATCCAGCCTATTTCTATTCCTCCTTATAGATTGGCTCTAACAGAGCTT
AAGGAATTGAAAGAGAAGTTGAAAGACCTTCTAGATAAGGGCTTCATCAGATTTAGTATTTCCCCATGGGGTGCTCCAGT
GTTGTTCGTGAAAAATAAAGATGGCTCTCTTAGGATGTGCATTAACTATCGGTAGTTGAACAAAGTTACAATCAAGAATA
AGTACCCTATCCCCAGGATTGATGACTTGTTCAACCAATTTCAGGGTGCTAGTCATTTTTCAAAAATAGACCTCAGATCC
AGTTATTATCAGCTCAGAGTCAGAGATAGTGACATCCCGAAAACAACCTTCAAAACTCGGTATGGTCATTATGAATTTGT
AGTTATGTTATTTGGACTGACCAATGCTCCTGCAACTTTCATGGATTTAATGAATAGGGTGTTCAAGAAATATTTGGACT
TGTTCGTTATCGTCTTTATTGATGATATCCTCATTTACTCTAAGAATGAGGAAGAACGTGTGACTCATTTGAGGGTGGTC
CTCCAAACTCTCAAAGATCACCAGTAATTCGCTAAGTTCAGCAAATACGAGTTTTGGTTACAATCAGTTGCTTTCCTTGG
TCATATAGTGTCTAGCGAAGGGATCCGAGTGGATTATCAAAAAATAGAGGCAGTGAACCAATGGCCCAGACCCACATCTC
TTACAGGTATCAGAAGTTTCTTCGATTTAGTCGGTTATTACAGAAGGCCGGTGGAGGGATTTTCATCCATAGCTTATCCA
TTGACTAATTTTACTTAGAGAAAGGTTAAGTTTCAGTGGTTAGATGAGTGTGATAAGAGCTTCTTAAAATTGAAAACTAG
GTTGTCTACAACTCCTATTTTGACTCTGCCAGAGGGTTCAGACGGTTATGTGATTTATTGTGATGCATCCAGAGTTGTCT
TGGGTTGTGTGTTGATGTAGCGAGGTAAGGTTATAGCTTATGCTTCTAGGCACCTTCAGGTGCATGAGAAGAACTATCCG
ACTCATAACCTCGAGCTTGCAGCCGCAGTATTTGCCTTAAAGATTTGGAGACATTACTTGTATGGTGTTCACATAAATGT
GTTCACAGACCATAAGAGCCTTCAATATGTGTTCACCCAGAAAGAGTTAAATTTTCTCCAGAGGATATGGCTTGAATTAC
TCAAGGACTATGACATGGATATGGTTTACCATCCTGGTAAGGCCAATGTAGTAGCTGATGCTCTTAGCAGACTATCTATA
GGTAGTTTAGCACATGTTGAGGAAGAGAGGAAGGAATTAGCAAAAGATGTTCACCGGCTTGCTCGCTTAGGAGTTTGCCT
TATGAACATATCAAATGATGGTGTGATAGTTTAGAATGGGTCAGAATCTTCATTGGTTACGGAGGTTAAGGAAAAACAGG
ACAGTGATCCTATATTGCTTCAATTGAAGGGTACGATTCATCAACAGAAAGTTGAGGTTTTCTCTTAAGGGGGAGATGGT
GTGCTTCGCTGCCAGGTTCGTTTATGTGTTCCTAAGGTGGTGAGTTGAGACAACAGATCCTTATAGAAGCCCATAACTCC
ATGTATTCTATTCATTTAGGTGCCACCAAGATGTACTGTGATATGTGGGAAGTCTTTTGGTGGAATGGTATGAAAATAGA
TATAGCAGATTTTATGGCTAAGTGCCCAAATTGTTAATAGGTGAAGGTAGAACATTAGAAACCAGGAGGTATGACTCAAG
AGATTTACATTCCTACATGGAATTAGGAAGTGATAAACATGGATTTCATTACGGGTTTACCTCGTACTTGCAAACAACAT
GATTCCATTTGGGTAATAGTTGACAAAGTTACTAAGTCCGCTCATTTCTTGGTTGTCAAGACTACAGATTCAGTGGAGGA
CTACACTAAACTCTACATTAATGAGATAGTCAGATTGCATGGGGTTCCTTTGTCTATTATATAAGATAGAGGCCCTCAAT
TTACCTCTCATTTCTGCAAGTTTTTTCAGAAAGGTCTTGGTACTCAGGTAAATATCAACACAACATTTCATCCACAGACG
AATGGTTAGGCAGAGCGTACCATTCAGACTTTAGAGGACATGTTGAGAGCTTGCGTGATCAATTTCAAGGGAAGTTGGGA
TGATCACTTACCTCTCATAGAGTTTGCCTACAATAATAGCTACCATTCTAGTATTCAAATGTCCCATTATGAAACATTGT
ATGGGGGTAGATGTAGATCTCCAGTTGGTTGGTTTGAAGTAGGTGAAGCAACATTGATTGGGCCAGATTCGGTTCATAAA
GCTATGGAAAAAGTTCAGCTCATCAGAGATAGACTTAAGACAGCCCAAAGTTGCTAGAAGTCCTATGCAGATGTAAGGAG
AAGGGAATTGGAGTTCCAAATCGATGATTGGATTTTTTGCTGAAAGTATCACCTATGAAAGGGGTGATGAGATTTGGCAA
GAAAGGGAAGCTCAGTCCTAGATATGTAGGCCCTTACAAGATCTTGAAAAGGGTTGGTAAAGTGACTTATGAGTTAGAAT
TGCAAGCAGAACTAGTAGCAGTCCATCCAGTCTTTTACATTTCCTTGTTGAAGAAGTGCGTGGGTGATCCAACATCCATA
GTACCATTGAGAGTGTGGCTGGGAAGGATAGTCTCACATATGAAGAGGTGCTCGTTGAAATTCTTGATTGTCAGGTTCGG
AGGTTGAGAAACAAAGAAGTCGCTTCAAATAAGGTTTTGTGGAGGAGTCAGTCAGTAGAGGGAGTTACTTAGGAAGCAGA
AGCAGCTATAAAGGCCAAGTATCCTCATCTCTTCCCTTTTGATTACATTCCAGCTTGAGGTAATAGTTCCTCTCCAGTCT
TTCAGTTACTCTTGCGTAAATTCAGTCTTGGTATCATGTTCCTTCAGTTGTTCCTACATTTTCAGCGTATTTGCATGTTC
TTGGAACTTAGTGGTAGGAATTACAGCTCTTTTCCTTCACATTCAGCTAGTTTAGACTTCATTCGAGGAAGAATGTTCCC
AAGGGGGAGATAATGTAACACCCTAATTTTGAAAAAGGTAAAAATGCAGATTTTCAGAAGTCGCAGGTGCCACCAATGGG
GGGCACCTACGGACCGTAGGTTGACCCATGGACCGTAGGTGGGGTTCGTGGTTGCCCACCTGAAACTCCTTCCCCAGAAT
CTCAAAAAATTCAGACAAGGCATGACCCAGGCAGTAGTCTAGGTCCGTGGATCGTGACCCTCAGTCCCAGCCTCTGTAGC
CAAACGACGGACTGACAGAATGGCCCGTCGATTTATCCATGGACTATCGGTCAGGCCCGTCGATGGCCTCGACAATTTTT
AAGTCAGGGGTCATTTGGTCTTTTTCCCATGCATTGGTCACCTAAACTACATCATTTAACCCCTAAACTACGCCATTTTG
GTCAGTTTAAGTCTAGTAACTTAATCAGATCCTACCCTGATCGTTTATTCTCAAAAATCAATCGAAACTTAGCACAAAAG
GAGAAAATTAGTCGACCAAGCCCTCTCCAAGAACGCAATAGGTTTTCTTTAGTTACAACCCCAAAATCGAAAAATTTCTC
CATGGAATTCATCACCATGTATGTGGGATTTTGCTGGTGGATTTCTGTCATCCACTAGGTCCCTAGAATTCAGTCAGATT
CTTGATTCCTATATCTTGCTTAGACCTAGGGTTTCTAAAACCTTATATATTGGTTATGATTTAGCTGTTAAAGTATTCCT
AATCAGATTATCATGTTTTCGTGGAATTATTTCTTAGTTCTTTACATGAAACTCAGAACCTTAGTTGTGTAGATTCTCTT
AGTTCATGAATTACACATGCTAGGCCAGTTAAACAGATATACATGCTTCAATTTTCGAATGTTAAATTATCAGTATATAA
TTGTTACATTCTCAGATTTGCATGTTAGTATCTTGACCTATTCAATATTTCAGTCATAATGTATCATATATATATTCAGT
TGGGAGTAGGCTTAGCACTGAGTGGACTAGGGTTTCAACGTACCCTCATAGTCCCAGAACTACGTGCCCCCATATGTTAA
GTCCCCTCTGTGGGCATCAGTTTTAGTGATCACGTCAGTTATGCCTTTATACCCCTAGCAAGTTATATCGTCCCTTCGAT
GGGGGTGTCTACATCAGACACCACAATTAGCTTACGTGGTGGTTATGTCGGTTACTAGTAGCTCCCACAGTCAGACTCTA
GTGTATTTGACTAGGTTATTCAGTTATATATCAGTATTCAGTTTCACCATGTCATGTACTTAGTCATTGCATTCAGTTTA
ATTCATTTTCAGTATATCTCACCATCTTTATCATGTTTAGATTATATCAACGCTTAGTATGTTTTGTTCAGTTATATGTT
GTTCAACTTTATCTTGTCTTGCATGCTCATTACCTTTCAAGTACTAACACATACTCTGCGCTACATGTTTTCGTAATGTA
GGTTCAGGTCCTCAACATTCAGGTCACGTGTAGATCGGTTCCCGATTCATATTCAACAGTATCAGTGATGAGTCCTCATT
CTTCGAGGATAAAAGACATATTTTTTTACATTCAGTCTTTCCTTTTAGTTTCAGTTTGGCTAGAGTTAGCTGGGGGAATG
TCCCAACATCCATAGTAAGTTAGAGGCTTATTTCAGACATAAGAAGATTCAACTTTAGTAATTTGAGTTATAGCTCAGTA
TCTTTAACTCTGATTTTAGTATTTATGTATTCAGACTAGTATTGGGTTTTCCCCACCATTTTAGTTTATCTCATGCTTTA
AGCTTCCACACAATATCTCTTATTTCAGTAAATATTTGTATCCTTATGATATGCCAGTTCAGGGTTAGCTTGGGGTCACT
CGTGATCCTAGGTCTCATGGTTACGTCAAGGGGGTAGCCTCGGGGTGTGACAATACCTTTGTGTGACTTAAAATTGTATG
CAAATTATTACTATTTGTTGTATATGTAGAAGCACTTTTTTAGTTATTTGTCCAAGTTTATGATTCAAACATCATTTTTC
TTCTCTTGTTTTTATCTCTTAGTAGTTTTGTACAAGTTCTAGTGCGAGTTTTAAGGAGTTTATGGAACAATGTCCATTTT
TAATTCAAATATTGTATCACAACATATAAAAATATTGAGAAGTGAAAAGTCTTTACAATTTAATTTCATCCATGGTATAG
ATTTATAGATCTAGATTACTTGATTTGATCTATCTCTTATGACATAGANNNNNNNNNNNNNNNNNNNNNNNNNNNNNNNN
NNNNNNNNNNNNNNNNNNNNNNNNNNNNNNNNNNNNNNNNNNNNNNNNNNNNNNNNNNNNNNNNNNNNNNNNNNNNNNNN
NNNNNNNNNNNNNNNNNNNNNNNNNNNNNNNNNNNNNNNNNNNNNNNNNNNNNNNNNNNNNNNNNNNNNNNNNNNNNNNN
NNTCGAATGGTGACCTTATTCAACTGCCGGTAGTCTATGCATATTCTCATACTACCATCATTTTTCTTAGCAAACAAGAC
AGGAGCACCCCATAGGGAAGCACTAGGATGAATGAACCCTTTATCAAGAAGCTCTTGGATTTGAGCCTTAAGCTCTCTCA
ATTCCATCAGAGCCAGGAGGAATTGCTCATTTTATCTCAAGGTAAGAATCTAACTCTAAACTCGGTATTTTTCCCTTTAT
TATATTGTTTGTTTCTTGATTTAATTCATATTGGTGTTAGAAATTAGGCTTTTTGAACCTAAAATTGATGAGTCATATTT
TGATGAGTTGAAGTCTGTTTTGAGCTTGGATTTTGATTAAATATCATATTTATGACTCCTATGTTATCAATAACTAATTT
TGAAATAAAATTATTCCTCTGACCTTGCAGGCTTGGGGTTGACTTTTTGAGTTCATAATGAAATTATGATAATATATTTA
TCAAGAGACTCGTATACTTATTTAGAATATTTTCTTGATAGATTGAGAGTATATAGACTACTCAAAAAAGGTATATTTGT
AAGGGTTTATGTCATGTTTTCTCAACCTACGGGGTCGTTATAGATTACTCTCTTATATTTTTCTTAGGGGGGTGATTTAT
TATATCAAGTATATATGCTATGAATTAGATGTATTGGTTGACTCCGTAGCATTCCAAAATTTTCTAAGCTAAGACCCGAA
CCATTCTTTATTTGCATATAAAATCATATCGGGTGATTCTTAAATTTTTTCTTAGGTGTTAACGTCAATTATTTAGTGTG
ATAATGGATTTAGATATGAATTGAGGTCACAAGAACCCTCTAGTACAAAGTTGAGTTGAAAGCTTCCTTACCGATTAAGT
TTTGACGTAAGATTATATTTAGGTCAACTTCAAATGATCATATATCTCATAACATATTGTATTAGGTAACTCATAACCTA
TCAAATTTAAGTTCTACGAGTCATATTTTCAATGCCACTAAGTCTACCTCATTTCAAGTTTGGAGTAAAAGTATGACCCT
TTTACCAGAGACTGCCACATCAGAGCTTCCTGAAGTCAATTCCTATGAGTTGTTTCTATGGGCCGTAGTAATTTCTACGA
ACCATACTGTCAAGTCATAGGAAAAGTTTAGAGAGTCAAATTTTGTGGTCCAATTCCTATAGATCCAGTCTACGTGCCGT
GGTTTTGACCCGTAGAATGAACTTTTGAGTGAGAAAATATGGTATATACTCTACGGATTGGATCTACAGTCCATACAAAA
TTCTATGGGTCGTAGATTGGATCTGTAGAATGAAATTTTGAGTCTTAAAATTTAATATAAATTCCGCGGATGAGATCTGT
GATCTATAGATCAAATCACGAACCGTAGATAGCCCCGTGGAAGGTTTTCAACAGCTTTTTAAGAGGGGTAGTTCAGTTTT
TTCCCACCCCTTCTAAGTCTAAACCCGTATGTTTTAAACCTAAATAAGGTTCTAAACAATATTCATCAACCCTATTGCTC
TCATTAACACTTCCAAATTTTAGAGCAACGATCCAAGAGGAGAAAACTACGGTTTTCAAGTGTTCTTCTAGTTTCGGCAA
AAACTTATTCTTCTAGGTATGTAAGGCTTCTCATAGTGATGAACTAAGTTCCTCCTCATTACCAACATAAAAATTCATTC
TTTAAAAGGTTATGTTCAGAGATGATTCATCTGTAGTCTCTTGAAATCCGAATTTAGTTGTATTTCTTATTCTGAATTCC
AATTTTTTAGTCGTTAAATTTTGATTTCTATTATGCATATTGAATTCTAAGTTGTTGTTCATGTTTCTTATCACATGAAA
CCTAATTTTTTTTTATAAAAGTCACGATTATAAAGATTATTATATGAGATTTATTACACATCCTTTTCGGACTTGATAGG
TAAGTCCATAAATATACATTTAAATGCATGATTTGAAAAGAGTTTTCAAAGAAAGAATCAAATGATTTGATATGTACTAT
TTGATGAGTGGTAGATTTACACTCATTTGAGGCCTACTAAGCTCAACAATTAGTGTCCTCAATGCCTTAATTATCTCAGA
TTCTAATGATATTTGGATTATTTGCAGCTATGAAGGCTAAAAGACAACGCAAGGATGAATGTTTGGAAGATGACCAAAAA
TATTAAAAGAAGTGTATTCTCCAATTGTTGATCGCCTAGAAAGAAAGGCAGATCACCTAAAGGGTATGACCTCGCCCAAA
GAGACAATGCACAACACTTAAATTAATTGAGGCTAGTCGGTGAGAAAAAAGGGGAACATCGACTCACATAATGAGTAAGG
AGAACATTAAGACCATCGCCTAAAGGAAGAGTACATGAAGAAACATTGAAGGCTTGAAAAACAAATAAAGGCGGTACTCT
ACGATATTCTGAATGAGAAAGGCAGACTCAAATGAGCTCGCCGATTGAGGGTCAAACACTTGAAGCCTAGAGCAAGAGAA
AAATGAGCTGGAGAGAAGTGTTGGTGATTCGCCTAGAATATCGGCGAGCCTGACTAACGTCTCCCATTGGGTCACGTATA
TAGTTTTGAGACTAATTTTGAGTAAATTATAAATAGTCAAAAAGAGAGAGAAAGAAAGGGGAGACCAGAGTCCAAAGTTT
CTAAATCCTGAAAAATAGTTAGAGAATTTTGAGTCTTATCTTAGAGAGAGAAACACTTTACTTTGTGAAGAACGCTTTTA
GTTTTTGAGTTTTTTTTAACTTTTGCCCTTGAAATTGACAATTTGAAGTTGAAATTGAAAATGAGTATTGCTTGTAATTG
CTAATTTCATCTCACCCATGACGGCTTTAATAGAAGGTATAATTTCTTTACTCTTTGTGATGGTTGGCTAAAACCCCAAA
ATCTAGGGATGCAATCATAGGGTTGGGTGTTGATTTAATGTAGTGGATGTTGTGTTATGCTCTGTTTTTCTGTTATTCAT
ACATGGACATGAGGTTAACTTATGGTTTAAGGTTGCAAACTTAATTCCTACTTCTGATCTCCGATTGATACTCGAAAGAG
ATTAATTGGAGTTGGTAATTAGTTTGATACTTGCAAGTTAGGTTTGATGTATGTAACTTGCTTGAAAATAAATGCTATGG
GTCAGATCTATTTGCCCTATTGTTGCATCAAAAGAGAGAATAGTGTAAGGTATGGGGTTGTTTAGTATAACTCATAGATG
AGATTGAATGAAGATTCTATGAAATGATGCTATGAGATCAAAAGAAGATTAGTGTCATTGAAGATTATCCATCCTATCTA
TAAATGTTCAGGACATCAATTACCCCTATATGACATCGATTTTCAATCCCCGCACCCTTAGATTACTTGTTACTTATTTG
AAGTTTTGAAATCTTAGCTTAATTGTGACTTTTGATAACCAAATTCTTTTATCAAATTTGGTGGAATCATCCATTACTTG
TTTTTATTGCTGCAATTAAACGAATTTACATTCCAAATTTCCTGATAGAACTTCTTGCCTTGTACCATTCTCCGTGGGAT
TCAACTCTGACTCTTAGTTGAGTATTTTTATTGACGACGACCACTTACTCTTTTAATTGATTTTGAAGAGTAGTTTGAGC
TTTGTAAAAAATGGCACCGTTGCCTGAGAATGGTGGTTGAGAATTCTATTTGAGAAATTTGTTTAGTTGTAATAGATTGT
TTCTTTGTGCTGTTGTTTGCTGATTTGCAGGTTTTAATACAATGAGTGACCAAGGTAGTGACAGTGATAGTCACTATGGT
CAAAACGACAACATGAGTAATTTGGATGACATGCCTGTGAACGTCATTCAAACCACGAAATCCATCCAGTTACCTCCTAT
AGCTAGGAGGGCACTATTTCATGTGACTAAAACAATGCTACAACTTCTCCAATTAAGAGGAATGCTAGGGGTTTTAGCTC
ATGAAGATCCCTATGTACACCTTAGGAATTTTTTGGATGTGTGTGGGCCTTTTGTATTTAAGTACATCTCACAAGAGTCC
ATAAGGTTAATATTATTCCCCCTCTCTTTGATAGGTGAAACAACTAGATGGTTGGAGGAGTTTCCAAATAACTTTATCAC
TTCTTGGGAGGAGTTAACTGAAGCCTTTTTGGAGAGATTCTTTCCCCCTTCAAAGATGGTCAAGCTTAGAGACCGAATCC
AAAACTTCAAGAGAATTGAAGGTGAACTTTTACATGAGACATGGTTGTGGCTCCAAAAATTACTCTTACAATGACCAACA
CATGGTGTTCCAAACCATTTGTTGTTGCAATACTTCTATTGTAGCATTGATTTAATCAACAAAGGTGTGGCTAATTAACT
TGTCCAAATAGGGTTAATGTGACAATCATATGAAGTGGCATTGTTGTTGCTTGATGACATGATAAAGGTAAAATGAGCAT
GACAAACTAGAAAAGACCAAGTTTCGTCTCTACATCTAAGCATGAGTAAAGGAAAAATTGAGAAAGAGCATGAGCGAGAT
GAAAACATAGCCAAAATGATGACATACCTTGACTTGTTATCTAAACATGTCATGAGAGGTGGAGTGAAATCAGGGAATGT
GGTAGGAACTAGTAGTGGGCAGCTCCCGGTGAATGCCAAGTTTGAGGCATTATACAATGAGAAAATTCAATATTTTGGAA
ACCAAATATGGGGTTCTCACCCAAACTACTAAATACAAGGTTGGAACAAAGAAAAAGATAGTGGTTGGAAAGATTGTCTA
GGTGGAAATTAGAGAGATAGGTAGGCTAACAAAGATAGATATATTCCTCCCCATGATCATCAACGACTAATGTTTGCGTA
ATCAAGGACACAACTTCTAATGCAAGTGTCTACGATCGTGCAATAGTATAATAACCCAACCAAGGGTTGGGATCGTCCCA
AGAGAGTGGTTTTGAGAATTTATAGAAAAATAAAATTCCGTTCTAACTAGTCGTAGCTAAAGATCTTAACGAGTAAAAAT
ATTGGAAATTAAAGAGGGGGGACACAAGAGTGTCAATTAACAATGGGGTTTTTTGTCACTAGTAAGTAAGAATGCAACAA
AATAAACAAGGGTTTCTAAATAATGAGAGAGGATCCTTGGGATTTGATGGGAATACAGGTTAATCTAGATTATTGGGTAC
ATGCTTTCGATAGAAGATTCATAGAATAATTGTGACTAGGCTAGACTTTAAAGGGGATAAGCTCTCTCTCGAGCAACTCA
CCCCATTTCAAATGCATTCCTCTCGGACACCAATTTGCCGTGTAAAGACCAGTCTCCGCCTTAACCCACTCACTCTCTCG
AGCTGAGTGTGTGGATATGGGACTAGGGTTCACTCTCTCGAGCTGAACCTCATGTTGACCCACTCATACTGGCCATCAAT
TTAGTGGTTTTAGTTTTACGACCTCTCTCTCAAGCAAGTCGAAAACACATAAATAAACTTGTATTTGCAACTACAAATTC
ATTAAATCCATCCACAACCACTAAACGAAATCACATTTAAGCTACAAATAGACTATCAGCAAGCAAGACCCAACAATTAT
CTTAACCCATATTCACTAAATCACGCCCCAAGAATTTGGGTTTTAGCCACACATCAAGAGATACAAATTTATACCTAAAT
GAGCTTGCATTCAAATGTGTATGAAGATTTAAGTCTTGTTACAGGCCAAGAATGAAGAATCCAAGAGACCCAACTCCAAA
TCTAGAAGATGAAACCCTCTTCTTCTTCAGGTCTTCAAAACCCTCTCAAACCTAGAGCAAAAATATCCAAAAGTACTACT
CTATGTAAAAATTATAATAATGGTTCCACACTTAAAACTAAAAATCTAACTAGTATTTATAGTTATCACAGATTTGTGTT
GCAGCGGATCATTTGACGTCATTAGTCAGAATCGCCGATCAACTCGGCGATTCGCCCTTTGGTGTAGTTCATCGCTGTCT
TGCACCAACCTTCAACATCGTCGTGCTCTGGGTCATTGGGTGACATGGTACTGCTTCGCGGAACTTCTCGGCGATGCGCT
GACTGTTTCCTTTTTCCGCCGACTTGATCCTTTTCTTCAGGGCTCAACACACTGGAACAAAATGCGAAGTAAGACCCTTC
GGTGGCTCGCCAAGTGGACTCGGTGATCCTCCGGCCTTCGTTTCTTCGTTCTTTTAAGCCTTTTCGTTCCTTTTTGCGAC
GTAGTGGCCATGCTTTCCTTAAAACTTCAAATACTTGAAACTTAAATGTTTTCATCAGATATTGAGATAAAATAAGCATT
TAAGGACACAATTTCTATTAAAATATAGCCCTAGATGAGTCCAATTTGTGGACTCATCAACACCGGACTCATCAACGACC
AAAGGACCCAATTGTCCCAGAAGGGAATCGAACCGAGGAAATGCTTAGAAGGATCTTGAACAAGATTGAAGGATCCGACA
AAGTGTTGAAGGATTTGAAAATTGACTTCTCCACTTTGTTTCAAACACTGACCTCTCAATTGGTGTCGATCAATCAGCTG
AAGACCCAAATGTGCCAGATTTCCACCCATCTAAATCCAAGGCAAAAGGGAATGTCGCCTAGTGACACCATCCCCACTCC
AAAAATGAATGTTGAGGAAGTGAGAACTATTTCGTGTCATGACGTTCAATAAGACGCTTCTTAGGAGGAACCCAAGACTT
TGCTTTTGTTTATTGCTTTCAATAATGTGTGTTGTTAGTGCAGGTTGAATGGAAGTCAAAGTGTTGCGAGGGATACAATA
GGCGATGCCAAAATCATAACTGCGATCCACTAGTCTAACCTAAAAGGCAATAAGGAATCATCTAAAAAGTATAACCCTTT
TTACCCACTTTGGCTACATGGTTTATGCGGGTTGTGAGTTGTATGAACTCTCCCCCATATCGGTGCTCAATACTACTCCT
AAAAATATACTTAGCTCATCTATTTTTAAAAAAAAAGCATTTCCTCTTCCTCAACTTTGAGATTATTACTCAAAAGGTAT
CTCTTAAAAGAGATAGTACTCAAAACTCCTCATGAACTCTTTTGGAAATCAGTGTTTCCTCTTTGCTTAAATGTTAAAAC
ATTTACTCTGGGGAATACTTAGTTCCCATATATTCATTTTTAAAAAAATGAAACTCAACTTTACTCTTCCTCAACTCAAG
TACTCAAGTCTTAAAACAAGTTTTAAAAGATTGTAAAAGACTTCTCAAAATGACTCAAAAGAACTCTCAAGTCTTTAATC
TTAACTCTAGCTTGAATTGGAATTATGAATTCAAGGGTTATGATTTGGAAACCAGGACCTCTCAATGATTTAGGAAGGTT
AAGATAGTTGATCATAAGAACGGGTGGAGACCCAAATTAAAGAATACAAACGCAACGTGGGGATGTAATTAAATTTTTGG
TCGCGAAAATATTTTTGAGGCAGAGGACTCCGTATCCTCTTCGCGACGCGGAGAGTGGGGGTGAATATTTGGGGACTGAA
ATTCTAAGCTCCTCTGTGACGCGGACCTAGGCGTAATTATTTTCTTGATCCTTTCCTCTCCTCCCATCAGTCATATCCAA
AATCAGCCCAAGTCTGAAAACCCATAAACAAAATAGGACAAGCACGATAGACATGGGTAACTATGACTGACTCTCCAACT
GGGGTAGAAACATGGATAGGGGCATCAAGTATATAACAAATCATATCAAACTCTGAGACAAATCGCACATATACATAATA
ATAAGTAGAACCTGGATGAAGTAACATATTAGCCATCCGGTCACAGACAAGAATAGTACATGTGATCACCGCATCAGACG
CCTCTGCCTCATTCTTGCCCGAAAAAGCATAACACCGAACCCTATGATCTTCATGAACCACTTCCCTGCCTAGTTACACA
TTACCTCTACCTGCATTACCATTTCCTCTACCTCCACAGCCTTGCTGATTACCTCCTTGCCCACCTTATGGACGTCATCT
ACCATTATTACCATTCCCCGCGAGTACCACTACTCTAGACTGCTGCTGCGTAGAATCTAACACACGCGGGTGGGGACAAT
CTCTCCTCATATGCCCAGGTTATCCACAATTGTATCAAGTACGATCAAAAGATGGTCTGCTGCCCATTAAAGGCGCGACT
CCCTGGCTATCATGAAAATTATGAGATGGAGTTTCTGAGTAACTACTTGTAGAGGCGGGCATAACGGACTGAATTGGCTT
GGCTGCAAGCATTGGCCTTCCGAACCTTTTGGAATAAGTACCTTGAAAGTTACCCGAGTTCTTGGCCCTTTTTGCCCATG
CCTTAGCTTACCATCTCACCTTACCCCTCCACTTTCTTAACATAGTCTTTCACCTCATTAAAGCTTCTCCCTGTGGAAGT
CATATGAACGTATAATATTTGCAACTCAGAATTTAGTGCCCTAATAAATAACCGAATTTTCTCTTCCTCAGTAGTCACCA
ACTGCGTAGAATATCTAGATAAAGCATGGAACTTGGCCTCATAAGCAGCAACAGTCATACGACCGTGCTCCAAAATCATG
AACTCATCCTTTGGCGATCCCTCAAAGTCCTAGGCACATACTTCTCTAGAACAGAGCATGAAATTAGGTCCAAGTAAGTG
GAGGTAAAGTAGAAGATATGCATTCCACATAAGCTTTCCACCACTGCTTAGCCTCACCTTGAAGTTGGAAAGACACAAAC
TCAACCCCATGCTGATGAACAATACCCAGTTTATGAAGCCTCTCATACAATCTAGAATGAACTCATAAGCATCCTCATTC
TTAGAACCAAGGACACAGGAGGCTTTAGCTTCAGAAACTTAGTCAACATTTCATGCTCATTACCAATCATACCAGAACCC
AACAAAGGACGGAAGAAAGCATCATTACCTCCAGCCCCGCCCACCTTAGGCGCAGTGCTAGCAACATGAGGATTAGTAGG
AGCTTGAGTTGCTTGGCCAGAAGGAAGAGCTCCAGGACCAACCAACCCTTTCAAGAATGACATGATCTGTCGAGCTAACA
CTAGGTCTCTGGGGGGAACATCGGTAGTCTCAGCCTGCACCTCTTCCTTTTGTCCCACGTCCTCAACATTCTCAACATTA
ACATTCTCCTCTTCAATCTTTTCATGATGCGTATGAGGGTTCTCATTCACATGATCATTCTTAATAGGAGCTCCATTTCC
AGCAGGCGCTACTCTTCTATGGCCTCTACCCCTAGCTCTTCCTCTACCCTTGCCTCGACCGCGACCTCTCGCTGCAGATT
CCTCAGTTGGAGCATTGACGGGAGCAACGGGCCTAACGCCATTGAATCTAGTATTAACAATCTGCAAACTGAAGAGTGAA
GGAGGTTAAATACCAATTTGAATCGACAGATACCAATTGGAATCAAATCATAGCACGAAAGGAGACAAAAGAAAACAGAG
AGATTTCCTTAAGTCCTGTAGCCTCTCGAAGAAAAGTAAAGGCGTCCCTGTACCGTTCTGCACGACTCTACTAGACTCGT
TTTGGTACATCGAGATCAACGAACCTAGGCCCTGATACCAACTTTGTCACGACCCAGACCGTCACGATTGGCACCCTCAC
TAACACTCCAGTAGGAGAAACACTACTACAACCCAAACCAAGAAACTAATCTAAAAACTAAGGCATTTAAGTTATGGAAG
CAAGTTAAATACTAAGGAAAGAAATAGGGAGTTCCCATAAACTCCAACCCAAGTCTAATAAAAACTAAACAATGCGGAAC
AAATAACCTAAAACATAGNNNNNNNNNNNNNNNNNNNNNNNNNNNNNNNNNNNNNNNNNNNNNNNNNNNNNNNNNNNNNN
NNNNNNNNNNNNNNNNNNNNNNNNNNNNNNNNNNNNNNNNNNNTCACCCTTGAATTTGAACGACGATCACTGATCTCCTA
AGCGAGGTTTGTCAGTAGCCGCTTGAAGATGCCTTGTACTCAACAAAAATAAGAGAAAGTGCAGTATCAGTACACAACCA
CGCTGTATTGGTAGGATCACCTGACTATTCCACTAAGTGCAATATAAGCAAGTCGAGACAACATTATAATCACATGCATA
TATATCAACATATATAATATTATCAACATTCACAAACAACGAACAACTTCACATTTTATATCAAATCATTGGTCCTCTGA
TGGAACCCAAACCCAAACAGTTAGCATACTGGAGCGTGGTACCCGATCCCAATGTTATGCCAGAACGTGGCAACCGATCC
CATATTTATGTCGGAACATGGCAACCGATCTAAGTTAGTTATGCCGAAACGTGGCAACCGATCCTATTCAAACACCACAA
TCACAATCACAAGTATATAATCTCAAGATCATACATTTAAGTCATGATTTCATGGTAATCATCATTCATCTATCTCATTT
ACAACAAGTGTGATCAACATTGCAACATTCATACATATACAAGTATCATAATGAAGCAAGAACAAACATACATCACACAA
TCATAGAATCACAAACATCACCTACCTTGAAACAAGCTTGAAACCTTAAGAAACTTGATTATTCCCTTTCCGGATTCATT
CTTCTTGTTCTTGGTCTACAAACAATCAATATAATATGGAAATCAATAAACAATCACTAATTACCCGAATTACTAACAAT
TCTATGAACCCTAGATCATACCCATGATCCTAATTATCCAATTTAGGGTTGTTTCTACCATAGAATATATAAAAAAACAC
TCCCTTATCAATATTTACCCATTCTACTATGTTCTACAGATCGAAAAACTGTTTCGGGGAGTGAAAAACTTACCTTTAGC
CTCAAGAATGGTGAAAAAAGAGTAGGAGTCGCCTGGGGTTCGTTCCTTAGCTCTAAAAATAGAAAAGTGCCAAATAAGGT
CGTTTAGGGCTTTAGTAACGACCTTAAGTCGCGTCGAGCCCGCCAAGCGGCCCTCATCCCGCTGTAGTGGCCCCTCCAGA
ACAGCGAAATCCAGCGCCAAAGAGGCTGCAACGAAACAGAGAGCTATTTAAAAAATTCCAAAATCCCCATTTCACTACAC
ACCTCTAACCAACGACGCTTAGAAAAATACCCTTAGCGCTAAGATCAATTCCGAGAGTTCTACTCACCCAAATTCAATTC
CGTAAAGTCATACGGATTCCTTAACGAGTTATCTAACTACTCATGCAATCAAAATCAGAAATGATTCACCTGATTGTTAC
CATATTTCCCTACACATCAAAGACTCCAATTTCGTCCAAATCTGGACTAGGTTGGGAAAATTCAAATACTACGAAAAAGT
TTTCCAGCCCTAAATTTTCCCCCGTTGGTTTTTCTATAATGACGGGAACATGTTGTTAGAACTTTGGGGGTATAATCCTT
CACTCCATAGTATATTCGACCATGCAACTTTTGTCCCACTACATGTCCTACGTTCCAGAAGCTCTAGCTAGTCATAAAAA
GAGTACTACTAGCATCCTCTCTCACATCACATCTGCCATATATCAGATATGTCTTTCCAGAAACATCTTATGACTAGAAA
GGAAATATGTTGACAAGGAGGCTCATAAATTTATCCTTTGGTGGCAAAGAAAGGCGGCAATGAAGCTTGTTAGTTGCAAC
TTGTTACTAATTACTTGTTTCCTATAACATCAAGTTGGACTAGACGATTGTCTTTTACTACTCCATCTATAATATCTCTG
ATCTATTAATGTGACATACAACAAACTTCTTAAAGTCATCCAATGGCATTGGGATGCTAAGATAGTGATTGACGAGGGAG
ACTTCTTGCATTTTCAAAATTGTAGCCATTTGTTGAATTTTTTCTTCATCAATACCACCTTCCAATAGTATATAACAACC
TTCAATTACCATAAGTTCTGTATGTATGCTTGAAGTTTTTATTTGTTGATATTTAACTCAAAGATGCATATGGAGTTCTT
TATCAAAGGAGATTGATCATGTCTTACCATATCTGTCCCAGAAAATGCCATGACCCAGACCGTCGTGATTGGCACCACAC
TGACCCTCCGGTGAGAGAACCATTACTACAACCCAACTAAGTAACTTAACGGTAACTAACACATTTAAAGATACGAAAGA
AGGTTTAAATGTCTAAGAAAATAGGGAGTTCCCATAAACTCCAAAAGTTAACAAAACAACTACTAAAACATTTGCGGAAA
ACAACCCCTAGAAACTGAAAGTCATTGTACCAAACTCTGATTAACTAACAAGTCTAAGAAAAGTGGGTGCAGCCCCGAAA
ACTAAACCAAACATCCTAAACAATAGTATGAGTCAGAGAGAGTGGACTTAAAACAAGAAAGATTCCATGGCATCCTGAAA
GAACTGACCCACCCTTGAATCCGGTCACGCTCAATAATCACCTAGCTGAGGTCTGCCAATAGCCGCCTGAAGATGCCCTG
TACTCAACAAACAAAGAGAAAGTGTGGTATCGGTACACAACCACAGTGTACTGGTAGGATCACGCGGCCACTCCCATAAC
CACAATACACACAAGCAATTACAACATAATAACATGCATATACAAAATAGAGTTCAGTAATCATTTTAGAGCAACATACA
GTCTCCCATTATCAACAACAAGTAGACATAACAATCACAATGGTCCTCTCATGGAATCCACACCCAAACTGGTAGTGTGT
CAGAACGTGACACCCGATCTAATGCACGTGTCAGAACATGACACCCGATACAATGTAAGAGTCAAAACGTGACACCCGAT
CCAATGTATGTGTCGGAACGTGACACCCGATCCAATCATCACAATCACAATCACATCCATAATGAACAATACTCAAATCA
CACAATCAAGTAATAGGTTCATGACATGTATTGTTCTCACATAATCATTTCATTAGGTTCAACTTACATTTCCCTATTCA
CATACATACAAGCATACAATGTAGCAATCAACCGTCATATATCACACAAACAGGAAATCAAACCATCAGCTACCTCGAAA
CCAAGCTTGAATCCTCCTAAGACACTTGAGCCTTCCCTTTCTGGATTCTTTCCGCTTGTTCTTGGTCTATAAACGAATAA
TTTAATGCAAGGATCAATAATTAATTACTTATTTACCCGGATTATAACAAACCCAATAACCCAAAAGCAACCCATGATTC
TAAGGTACAACTAGGGCTTTTTCCCACCATCAAATTCAGGCCAAAACCCTCCCCTAATGATAATTACCCAAGAATCTAAG
TTCTACAGATCGAAAAATGGATTAGGGGAGTAAAATCCTTACCTTTAGCACCTAACGTCGTGGAAAATCGTCAAGAAATC
ATCTTGGGTCTCTCCTATATCTTAAGAATGATGTTTGCAGAATAATAACGAAATTGGGGTTTTTCCCCAACATAAGTCGC
GACAGCCCGCTGTAGCTGGACCAAACCCGCCATAACGGCCTGGCCTGGTGGGATTAATCCCGCCCTAGCAGCTTGCACGG
AGGCAGAGAGTCAGAATTTGAGTTTCAAACCCCCAGTTCATAACACACCTTCAATCCTTGACGTTTAAAAACTACCCTTT
CACGCTAAGATCAGTTTCAGGAGTTCTACTCACCCAAATTCGATTCTGTAAAGTCGTACAAGTTCCTTAAAATCTTAGCT
ATCTACTCATGTGATCAAATCCATAATTAGATCCCCCATTCATTACCATATTTACCTAGATCTCACATGACTCNNNNNNN
NNNNNNNNNNNNNNNNNNNNNNNNNNNNNNNNNNNNNNNNNNNNNNNNNNNNNNNNNNNNNNNNNNNNNNNNNNNNNNNN
NNNNNNNNNNNNNNNNNNNNNNNNNNNNNNNNNNNNNNNNNNNNNNNNNNNNNNNNNNNNNNNNNNNNNNNNNNNNNNNN
NNNNNNNNNNNNNNNNNNNNNNNNNNNNNNNNNNNNNNNNNNNNNNNNNNNNNNNNNNNNNNNNNNNNNNNNNNNNNNNN
NNNNNNNNNNNNNNNNNNNNNNNNNNNNNNNNNNNNNNNNNNNNNNNNNNNNNNNNNNNNNNNNNNNNNNNNNNNNNNNN
NNNNNNNNNNNNNNNNNNNNNNNNNNNNNNNNNNNNNNNNNNNNNNNNNNNNNNNNNNNNNNNNNNNNNNNNNNNNNNNN
NNNNNNNNNNNNNNNNNNNNNNNNNNNNNNNNNNNNNNNNNNNNNNNNNNNNNNNNNNNNNNNNNNNNNNNNNNNNNNNN
NNNNNNNNNNNNNNNNNNNNNNNNNNNNNNNNNNNNNNNNNNNNNNNNNNNNNNNNNNNNNNNNNNNNNNNNNNNNNNNN
NNNNNNNNNNNNNNNNNNNNNNNNNNNNNNNNNNNNNNNNNNNNNNNNNNNNNNNNNNNNNNNNNNNNNNNNNNNNNNNN
NNNNNNNNNNNNNNNNNNNNNNNNNNNNNNNNNNNNNNNNNNNNNNNNNNNNNNNNNNNNNNNNNNNNNNNNNNNNNNNN
NNNNNNNNNNNNNNNNNNNNNNNNNNNNNNNNNNNNNNNNNNNNNNNNNNNNNNNNNNNNNNNNNNNNNNNNNNNNNNNN
NNNNNNNNNNNNNNNNNNNNNNNNNNNNNNNNNNNNNNNNNNNNNNNNNNNNNNNNNNNNNNNNNNNNNNNNNNNNNNNN
NNNNNNNNNNNNNNNNNNNNNNNNNNNNNNNNNNNNNNNNNNNNNNNNNNNNNNNNNNNNNNNNNNNNNNNNNNNNNNNN
NNNNNNNNNNNNNNNNNNNNNNNNNNNNNNNNNNNNNNNNNNNNNNNNNNNNNNNNNNNNNNNNNNNNNNNNNNNNNNNN
NNNNNNNNNNNNNNNNNNNNNNNNNNNNNNNNNNNNNNNNNNNNNNNNNNNNNNNNNNNNNNNNNNNNNNNNNNNNNNNN
NNNNNNNNNNNNNNNNNNNNNNNNNNNNNNNNNNNNNNNNNNNNNNNNNNNNNNNNNNNNNNNNNNNNNNNNNNNNNNNN
NNNNNNNNNNNNNNNNNNNNNNNNNNNNNNNNNNNNNNNNNNNNNNNNNNNNNNNNNNNNNNNNNNNNNNNNNNNNNNNN
NNNNNNNNNNNNNNNNNNNNNNNNNNNNNNNNNNNNNNNNNNNNNNNNNNNNNNNNNNNNNNNNNNNNNNNNNNNNNNNN
NNNNNNNNNNNNNNNNNNNNNNNNNNNNNNNNNNNNNNNNNNNNNNNNNNNNNNNNNNNNNNNNNNNNNNNNNNNNNNNN
NNNNNNNNNNNNNNNNNNNNNNNNNNNNNNNNNNNNNNNNNNNNNNNNNNNNNNNNNNNNNNNNNNNNNNNNNNNNNNNN
NNNNNNNNNNNNNNNNNNNNNNNNNNNNNNNNNNNNNNNNNNNNNNNNNNNNNNNNNNNNNNNNNNNNNNNNNNNNNNNN
NNNNNNNNNNNNNNNNNNNNNNNNNNNNNNNNNNNNNNNNNNNNNNNNNNNNNNNNNNNNNNNNNNNNNNNNNNNNNNNN
NNNNNNNNNNNNNNNNNNNNNNNNNNNNNNNNNNNNNNNNNNNNNNNNNNNNNNNNNNNNNNNNNNNNNNNNNNNNNNNN
NNNNNNNNNNNNNNNNNNNNNNNNNNNNNNNNNNNNNNNNNNNNNNNNNNNNNNNNNNNNNNNNNNNNNNNNNNNNNNNN
NNNNNNNNNNNNNNNNNNNNNNNNNNNNNNNNNNNNNNNNNNNNNNNNNNNNNNNNNNNNNNNNNNNNNNNNNNNNNNNN
NNNNNNNNNNNNNNNNNNNNNNNNNNNNNNNNNNNNNNNNNNNNNNNNNNNNNNNNNNNNNNNNNNNNNNNNNNNNNNNN
NNNNNNNNNNNNNNNNNNNNNNNNNNNNNNNNNNNNNNNNNNNNNNNNNNNNNNNNNNNNNNNNNNNNNNNNNNNNNNNN
NNNNNNNNNNNNNNNNNNNNNNNNNNNNNNNNNNNNNNNNNNNNNNNNNNNNNNNNNNNNNNNNNNNNNNNNNNNNNNNN
NNNNNNNNNNNNNNNNNNNNNNNNNNNNNNNNNNNNNNNNNNNNNNNNNNNNNNNNNNNNNNNNNNNNNNNNNNNNNNNN
NNNNNNNNNNNNNNNNNNNNNNNNNNNNNNNNNNNNNNNNNNNNNNNNNNNNNNNNNNNNNNNNNNNNNNNNNNNNNNNN
NNNNNNNNNNNNNNNNNNNNNNNNNNNNNNNNNNNNNNNNNNNNNNNNNNNNNNNNNNNNNNNNNNNNNNNNNNNNNNNN
NNNNNNNNNNNNNNNNNNNNNNNNNNNNNNNNNNNNNNNNNNNNNNNNNNNNNNNNNNNNNNNNNNNNNNNNNNNNNNNN
NNNNNNNNNNNNNNNNNNNNNNNNNNNNNNNNNNNNNNNNNNNNNNNNNNNNNNNNNNNNNNNNNNNNNNNNNNNNNNNN
NNNNNNNNNNNNNNNNNNNNNNNNNNNNNNNNNNNNNNNNNNNNNNNNNNNNNNNNNNNNNNNNNNNNNNNNNNNNNNNN
NNNNNNNNNNNNNNNNNNNNNNNNNNNNNNNNNNNNNNNNNNNNNNNNNNNNNNNNNNNNNNNNNNNNNNNNNNNNNNNN
NNNNNNNNNNNNNNNNNNNNNNNNNNNNNNNNNNNNNNNNNNNNNNNNNNNNNNNNNNNNNNNNNNNNNNNNNNNNNNNN
NNNNNNNNNNNNNNNNNNNNNNNNNNNNNNNNNNNNNNNNNNNNNNNNNNNNNNNNNNNNNNNNNNNNNNNNNNNNNNNN
NNNNNNNNNNNNNNNNNNNNNNNNNNNACTAGGATGAATGAACCCTTTATCAAGAAGCTCTTGGATTTGAGCCTTAAGCT
CTCTCAATTCCATCAGAGCCAGGAGGAATTGCTCATTTTATCTCAAGGTAAGAATCTAACTCTAAACTCGGTATTTTTCC
CTTTATTATATTGTTTGTTTCTTGATTTAATTCATATTGGTGTTAGAAATTAGGCTTTTTGAACCTAAAATTGATGAGTC
ATATTTTGATGAGTTGAAGTCTGTTTTGAGCTTGGATTTTGATTAAATATCATATTTATGACTCCTATGTTATCAATAAC
TAATTTTGAAATAAAATTATTCCTCTGACCTTGCAGGCTTGGGGTTGACTTTTTGAGTTCATAATGAAATTATGATAATA
TATTTATCAAGAGACTCGTATACTTATTTAGAATATTTTCTTGATAGATTGAGAGTATATAGACTACTCAAAAAAGGTAT
ATTTGTAAGGGTTTATGTCATGTTTTCTCAACCTACGGGGTCGTTATAGATTACTCTCTTATATTTTTCTTAGGGGGGTG
ATTTATTATATCAAGTATATATGCTATGAATTAGATGTATTGGTTGACTCCGTAGCATTCCAAAATTTTCTAAGCTAAGA
CCCGAACCATTCTTTATTTGCATATAAAATCATATCGGGTGATTCTTAAATTGTTCATATGTGTAAAGGTCATATCTTTG
GTATTCAAATGGATTTGGATATGACGTAAGGTCAGAAGAACCCCCTATCACAAAGTTGAGTTGAAAGTTTCATTACTGAT
TAAATTTTGACATAAGATTTTACTTAGGTCAACTTCAAAAGATCATACCTCTCATCACATAATGAACTAGGTGGCCCACA
GCCTATCAAATTGAAGGTATATTAGTCCTATTTCCAACTCCACCAAGTTTGACTCATTTAGAGTTTAGAGTAAAAAGTTA
TGATCATTTTACGAGAGACTGCCAAATAGAAGTTTCTGAGTCGGTGAACTAAGGATCCATCTACAGGCCGTAATATGACT
ACCAACCATACTGTCAAACATCAAAAACTCTAAATTTTGGTTCCCAATTCCTATGGATCCATTTTACGGGGCCGTAGGAT
TTTTTACGGGCCATAAGAACTTTTACGAGCCATAGTTTGGACTCGTAGAATAGACTTTTGAGCCCAAATATTGTATAAAG
TCTACGGATTGGATATATAGTTCGTACAACCTTATACAGAGGTCATAGATTGGACCAGTAGAATAAAATTTTGAGCCTTA
TAATTCAATATAAATTCCACATATTAGATCTACAGTCTGTAGAACAAACCACGAACTGTAGATGGACCCGTATAAGGTTT
TTCGTAAGTTTTAAGAAGGGTAGTTTAGTCTTTTCCCACCCCTTCTAAGCCTAAAACATGGCCCCTTTTTTACCTAATTA
ATGTTCTAAGCAGTGTTAAAACATTATTTTATGTTCTTTAACACTTCAAAGACTTAGATTAAGGATTTAAGAGAAGAAAA
TCTAGGATTTTGTAATGTTCTCTCAATTTCGTCGATTTCACCAATAACCTTGTTCTTTCAGGTATGTAAGGCTATAATAG
TGATGGAGTGAGTTCGTACTCTCACCCTACATCTAATTTCTATCAGTAAACGAGTAATGTTGGGATCTATCCTCAGTTTT
GAGTATTCCTGAGATGACTTGTTGTTGAATTTTGAGTTGCTATAAATAATGCATTGAGATTTTTGAGTTGATTGTTCATG
TCTATTTTTCAGCATTAACCTTGTTATTTGAGTATTCATTGAGTAATTGTTGAGGATCTTTTTAACCGAACAATTATCTT
CAATTGATTTTTTAAGAAAGTAAAGATGAGTTCTGAGGAAAGTTTAAAGAGACATTTTCAGTAAAGTTTAAGGGAACTAT
TGATTTCCAAATTAATCATTTTTATAATGAGAAAAGAGAAAATTATATTTCTAAATGATTAATGAGTTTAGAGTTATTTT
AGAGCAATTACCTGTTTTAAGAAGATATTTGAACAATTACCCCAAATTGAGAAAGAGTATATTTTATACATTTGAGCATG
AATATATATATTTATTGGGAGTAGTATTGAGCACCGATATAGGGATGAGTTCAGAAAACGCACATTCCTCATAAAGCATG
TAGCCAACATGGGTAAAGGATCATACTGTTTACATGACTCCTTATTGCTTTCAAGTAGAGCTTTAGTAGATATACTTAGT
TGAATTGTTCTATACCTCAGCAGGGTATATGACAATTTGTGTGTGTGTGTGTATATATATATATATATATATATATATAT
ATATATATATATATCCCTATTTATAAAAGTAAGAAATCAAATTAAACTAGGATCAGGAACCACTATAACTAACAAATCTT
AATTAAACATGAATAAGTAAAATCATAAATAACAAATCCTAAACACTTAGGATTCCTACTCCAACTTTGAATTATTATTT
CCATCATTCTCCCGTAATTCAAAGTTGTATACTCTTGTCTTTTCCTTCTTGTCATTGTTGTTGAATTGGAAAACTTCTCT
TCAACCTTATTTATTTTTTTACTTGGGTTGTGTTAGGAACACCCTTCTTCTCCAACTTCCAAGGTGGTTGAAGCAACTTT
TTTCCTCCAACCTCCACAAATTTAATTTTTTTACACCCCATATCCTTGAGTTTGGCATCTTTTATTTATGAACCTTTTAA
AATATTTCATCTCTTAATATTGATTTGTATGGAGTTGAGGTGAGGTGAGTATTCTTCCCGGCCTTATTGATTTCAGTTAT
TTATTCATTTAGTCTTATTACATACTCGTACATTGAATGTATTGATGTCATTCGACCTGCATCTTCTTATGATGCAAATA
CATGTGTTCATGATCATCAACATGCACTCCATCGAGATTACTTTGCACTCTAGTTAGCTTTTGGTGAGCCTCCTTCCATT
CTGGAGGACTCTATTTTATTTTTCAGTATAGTCATTTTAGGGTGCGTGGGTCTTGTCCTGGCATTCATGTTGAACTATAG
AAGCTTCATAGTTAGATAGAGTTGAGGAGTCTCTTAGTATTTACTTTTCCTTGAGATATTTTGCAAACTCTAATACCTAT
ATTATTGAGTATTTTACAGATAGTTTGAGTTAAGTATTTGTTTTGAGTTTGAATATTCTAAATTATGTTTCTAAGCATAT
TATCACTTGGGTAAGTCTTCCACTAATTAGCTAGGCAGGCTAAGTGCTCATCACTTGGGGAACTTTAATAGTTCTTGAGT
GTCGGTTGCGTCCAGGGTGTAGGCTCAGAGTGTTACAAACTTGGTATTAGAGTGCAGAGTTCAAAGTCCTAGGGTGTCTA
TGAAAACATGTCTAGTAGAGTCATTCTTATCGGTGTGAAGAGTGTCAAATCTATAATGAGGAAGCTACGTCATTTAGGAG
CTTTCACTTCCTTCTTACTTATGTTCGTGCGATAGAGTTCAACTCTATAAATGTTTCTTCTAACTTGTACTTATGCGTGT
GTTTTAAGATCATACCTCCATGAAAAGTTGTTCGACATCCCACTTAGAGGAATGCTAATACTCAAGGTCAAGAAGCTCAC
AATACACCATAAGTTCAACCTCATCAAGCAGATGTCACAAATACTAAGTTAAGGAATGTCATTTAGATGCTGACTCAGGT
TATGGCAAATCAGGCTGGTCAACAAGGAGTCGGTCATCAGGATGTGTCTAAAACATCTAGAATCCGTTAGTTTTTAGGAT
GCATCCCCCAAATTTCATAGGGTTGAAGATCACTAAGGATTTGGAGAACTTTGTGGATGAGCTTCAGAAAGTATTTGAGG
TCATACGTGGTGCTGATACAGAGTCTATGGAGTTAGCCTCATTTCAGCTCAAAAGTGTTGCTAGGATATGGTATGATCAG
TGGAAGAAGAACAGGGCAGAGCGGGGAACCAATTTTGGGCTGGAATGTGTTTGAGAATCCTTTCTTGAGAGAGAGTTTCT
GAAACTGAAATAGGAAGCTAGTGTGTGCAGAAGTACAACCTTAAGCTTACTCAGCTATCCCGCTATGCTCTGGAGAATGT
GGCAGATATGAGAAGCAGGATGAGTTTATTTGTGCCCGGGCTATCTCGCTTATCAAGTAAGAAAGGTAAGGCGTCTTTGT
TGATAAGGGACATGGATATAGCCAAATTTATGATTCATATACAACAGGTTGAAGAAGATGAGTTAAAGGACAGAGAAGAA
TTTCGCAACAAGAGGGCCAAGACCAGAAGTCATGAAACTGGCCAGTAGAAAAACGGAAATGAGAATCAGTCATCGTTTGA
ATAGAAATCATCAGGACCTACTCCATCATCAACTAGTTCACATGCACCAAGGAACAAGAATGACCACTGAAATCATAAAT
TCCAGAGCTCAACCTACTTAGTCTCACGGTAATGTGGCAGAAGGGGCTACTTGGACCCCTAAATGTGCTAAGTGTGGTAG
GAACCACCCAGGAGAGTGTCGTGATGGCTCCAATGGCTACTTCAAGTGTGGTTAGATGGGTTATTTTATGAGAGAGTTCC
CTAAGAACAGCAGGGCAATGGGGTCAACAGAATCCAATCTTCTTCGGTGACTCCAACAAACAGAGTTGCTCCGAGAGGAC
CTACGTTAGGGACATGTGGAGGAGCAAACCATTTGTATGCTATGTATAGTCGCTGGGATAAGGAGAAATATTCAGATATT
GTCGCTCATATTCTTAAAGTCTTTTCAATTGATGTTTATGCCTTACTCTATCCATGTGCGAGCTTGTATTTTGTGACTCC
CAATGTAGCCATGAGGTTCGGCGTTTCCCTCGAATAACTTCTTGAACCCTTTAGTGTTTCCACACTTATTGGTGAGTCTA
TTTTAGAAATTAAATAGTCTATCGTGATTGTACTATCTCAGTCTATCACAAAGATACCATTGTTGACTTAGTTGAGCTAG
ACATGGTAGATTTTGATGTCATTCTAGGTATAGACTAGCTTCATGCTTGTTATTTCTCAATCCATTGTAAAATTTGAGTA
GTCAAGTATTAGTTTTCTAATGAGCCAGTTTTAGAGTAGATGAGTAGTCCAGCAGTGCCTAAGTGTCGTTTCATTTCATA
CCTTAAGGCCAGAAAGTTAGTTTCTAAGGGGTGCATTTATCACTTAGTCCGAGTGACACTGCTTATTCAGTCAATTCCAA
TTATGAGTGAGTTTCCAAAGGTCTTTCCAGATGATCATACCAGAGTGCATCCTAAGGGAGAAGTATACTTTAGAATAGAT
ATTCTTCTAGACACTCAACCCATTTATATTCCTCCATATAGAATGACTCCAGCTGAGTTAAAAGAGTTAAAATAGAAGTT
TAGAGATCTTCTTGATAAGGGTTTCATTCGACCAAGTGTCTCACCTTACAACGCTCTTGTCCTATTCATGAGAAAGAAAG
ATGGTTCTCATAGGATGTGTATCGATTACTGCCAGTTGAACAAGGTCACTATAAGAATAAGTATCCCCTTCCAAGAATTG
ATGACCTTTTCGTCCAACTTCAGGGTGCCACTTACTTCTCTAAGATAGACCTTAGATCTTTCTATCATCAGTTGAAAGTG
AGAGAAAGTGACATCCTGAAGACAGCTTTCCGAATTCGTTACAGTCATTATGAGTTCATTGGTATGTCCTTTGGTTTGAC
TAACGCTACTGTAGTATTCATAGATCTTATGAACAGAGTATATAAGTTGTATTTGGACATGTTTGTTATCATGTTCATTG
ATGACATATCGATTTATTCAAGGAATGAGGAGGACCATTCTAGTCCTCTCAAAATAGTTCTCCAAACTCTCAAAGATCGA
GAGTTATATGACAAAATTTCTAAGTGTGAGTTATTGGTTGAATATGTGGCTTTCTTAGGCCACATTGTGTTTGGCAAAGA
TATTTGAGTCGACAATCAGAAGATTGAGGTAATGCAGAATTGTCTCAGACCCATCTCCCCAACTGACATAAGGAGTTTCT
TGGGGTTAGTTGGTTACAACAGAAGGTTCATCGAGGGGTTTTCATCTAATTCATCCCCGTTGACTCAGAAATCAGCTATG
TTTCAATAGTCTGAAGCTTGTGAGCAATGAATTTAGGAATTGAAATGTAACGACCCGAAAATCTAGTAGGTTGAACTAGA
GCTTGACGAGTGTCATTTTGAGTTAGTTTTGGGTTATGAGTGGTTAAATATTGTCCTAAGTCATGGTTGAGGGGCTTAGG
GGTTAAACATCAAGGTACGACTCCCTAAGGACCACCCTAGGGGTCCTTGAGTAGGACCCTTAGTTTAACCCCCAAGACCC
CACGGAACCTTGGAAGTTGCCAAAAATTTGATGACCTACGGATAGGGTTCTCGACCCGTAGGTCCATCCACGCCCCGTGG
ATGGCCTCCATAGGTCAACATCTCCAAAACCATGCCCCAGACCCAGATCACGGATCAACAGTACGGTCTGTGAGTGGACT
CACGATTCGTGGGTCTAGGGCGTGATCCACTACTATTTTTCTGGTTTGGACACGGCTTGGGCAAGGATCATTCGGTAAAT
TGTTTATTAATTGTTTTAAGTGTATGGACGGTTATTTTAAGTATATTAAGATATTTTAAGAGTATTAAAACATAATTAGA
CCTCATTATTTCAAATCCTCCAAATCCAAACCCCTCCCTCTCCAAATATCTTCTCTCTAGAACTCCATTGAAGACCAAAA
GAGGAAGAAGACTTAGGGCTTGAAGAGGAAGGCTAATTGAGTGGATTTTTGTGGAATTCATATCTTAAGGTATGGTGATC
CTTCATCTAGGGGTACCTTTCACCCCTAGAGTCCATTCAAAAGAAGTTTCAAAGTTTTCAAGTTTCTCAAAAACCCTAGA
TTTTTACTCAATCTTATGGGTGCGTTCCTCAAACGATTTCAAATGGATACTAATGTCATAATATGATTGTATTAGTGTTT
AATTGATTATTTAAGATTAAAATACTCTATGAACCCATGAATTCTCTCAATTCCTAAATTGTGCCTTTATGAAGTGGGTT
TGTTGGTGATGAATGCATGTGAATCGAATTTGCCTAAATTGCTTTAGATTATTGAAGTATATCATTACCCATGCCCTAAT
TGTAGTAAATTGTTGGTGTGTTGGTGAATTGGAAGTATGACCCTTTAAGGGCAAGTCATGATCAATTACTTGTTGAATTA
GAATTGTGAATTAGATGTTGATCCACTTGAAAGGTGGAGGTGTTTATTTACTATGTATATTGTGGTATTGAATTGATGGA
TATATTACTTGTACCCTACATGTGAAGGTTAACGTATAATTGTGATATGATGCATGTGTGTGATATAAATGAATGAATGA
GTATCTTTTATAGAAGTTAATTGTGTTAGGATTGAATAGTATCTCTCTATTAACACTTGTGAATGATGATGCTTATGTGA
AAGGCTATTCTTACATACACACACACTTGAATGAAGAATGAATGAGGTTCAATGATAATGTTAATGATGAATTACTTATT
GAAAGGCTATTCTCAATTGTACTCTAATGAATGATAATTATGTGTTGATTGAAAGGATATTCATGATCTTACACTAATGA
ACAATAATGGGATTCTTAGATGAAAGGTTATTCTCATCTTTGAATCTATGAGTTATCCAATGAGTAAATGATGGGTTTGA
GATGGATGCCCTCACGTGAGTTGAGGCGGGGTGTCTAGTAATAATCTCATATCCCTTAATGGAATGAATGTTAAAGTACT
CTATGGGAATGTAGGCTAAGCACCGAGAGGATATTGAATGAAATGGAAGCCCTCACGTGAGTTAAGGTGGGGTTTCTAGT
AGCAATCTCTTGAGATGGATGCCCTCACGTGAGTTGATGCAGGGTATCTAGTAGAAATATCCTTGTCCCTTAACTATGTG
CCCATATAGGTCTAGCTAGTGGATCCACTTAAGCTAAATACCAGTTTACCTTAGGCAAGTAGATCAATCCTTATGATATG
GGATAGTACATCAGATTCTATGATCTAGCTCTCATGGTGTATGTTGGTTAAACGCTTATTCCCATCATGTGAGATGTGCA
TTATAGTTTCTTGAGGAGTTCTATGAAGTGTGGGTAGTAGTATGGGATGCTATCCTTACATGGCACGAGTAGGCTTCAAG
AGGGCTATAATGAGTTCTCTAAGTCTTAATGACTAATGAATGAAATTCCTCTAAATGAAGCTAATAAAGAATGTTGATTT
GAATGTCTAATGTAATGATGAATACTATACTTGGATTGTATTATGAGTTACTTCCTTGTTATGACTTATTGTATTTGGAT
GTGCCTTGCCTATGGTGACTTCAAAGGAGTACTTAGTGTGAGTAGTAGTATGGGATGTTACTTGAGCATTGCGCAAATAT
GACTTAGGGGTTGTCTTAGGTGATGGTCCTTATGTGATNNNNNNNNNNNNNNNNNNNNNNNNNNNNNNNNNNNNNNNNNN
NNNNNNNNNNNNNNNNNNNNNNNNNNNNNNNNNNNNNNNNNNNNNNNNNNNNNNNNNNNNNNNNNNNNNNNNNNNNNNNN
NNNNNNNNNNNNNNNNNNNNNNNNNNNNNNNNNNNNNNNNNNNNNNNNNNNNNNNNNNNNNNNNNNNNNNNNNNNNNNNN
NNNNNNNNNNNNNNNNNNNNNNNNNNNNNNNNNNNNNNNNNNNNNNNNNNNNNNNNNNNNNNNNNNNNNNNNGATGTTAT
GACTTGTATGATGGGTATATTTGTATTTGATGTCTCTTAAAACTATTGTTCATGATAATTTTAAGAAGTGGCATAATGGA
TGGTTACAAACCAAAATGTCCAATTTTAAAGCATGTTTTTGCATGGTCATCATACTTAGTACATTTTTGTGTGCTAACCC
ATTCTTTTATGTTTTTACTACTAGTGTAGGTTCCAGCAAGTGTTGCTTCTATCTAGATTGAAGTGCTTGGATTGCTATTC
TTCTAAGATCAAGTGGTACGTCCTCATAGATCGAGGACAAATGTCTTTTTAGAAGTTTCTTTCTTTTCATGTAATAGACT
AATTTAGATTTCTATTGTAAAGGGTCGTGTCCCTATTTTTTTCAAGATTGTGTCTAAGATGGTCATGTGAGATATAGACT
TCCGCTTGCATTTAAATGTTTTGAATGTTAGATTGTATGGTTTTAAATAAAAAAGTTTAAATTTCATACTATTTCTATTA
CATATGCAATAAATAAGCTATGAGTCTTGTATAAGACCCCTTCAGGGTCGAGTACGCCGGTTGCATCCGAGGTCTAGATT
CGGGTCGTGACATGAAAACTTGATTAACTACTGCTCAATGTTGACCCTACTAGATGGTACAGAGGGTTTTGTCATCTATT
GTGATGCATCCAGAGTGGGACTTGGTTTTGTGTTGATGGAGAAAGGTAAGGTTATAACATATGCCTCCAGACAGCTTAAG
ATTCACGAGAGGAACTTCCCGACTCATGATCTCGAATTGGCAACAGTCGTTTTGCTCTCAATATATGGCGCCACTAACTC
TATGGCATTCACATGGATTTGTTCACCGACCACAAGAGTCTCCAATATGTTTTTAGTTAGAAGGATCTTATTTGAACAAG
GGGGAGATGGTGCGTTGAGATATCAAGGTAGATTGTGTGTTCGAAAAGGGGATGAACTCTAAGAGAGGATCATGGCAAAA
GCTCATAGTTCCAGGTATTCGATCTATTTCAGTTCCACAAAGATGTGCCATGACTTGAGAGAAGTCTATTGTTGGAATAG
TATGAAGAAGTGTATTGCAGATTTTGTTTCTAAGTGCCCAAATTTCCAACAAGTCAAGGTAGAACACCAAAGGCCAAGTG
GTGTGGCTCAGAACATAGCTCTTCTGGAATGGAAGTGGGAAATGATTCATATGGACTTCATTACTGGATTTTCGTGATCT
CGCAGAAAGCCTGATTCGATTTGGGTGATTGTAGATCGGATGACTAAATCAGCCCAATTCTTTCCGGTAAAGACCAAAAA
TTCAACATAAGATTATGCTAGATTATACATCTGTGAGATGGTTCAACTTCGTTAGAGTCCATTTTCCATCATTTCAGAAG
GGGTGCGCAATTCACTGCTCAGTTTTGGAAGTCATTTTAGAAAGGTTTGGGTTCGGAGGTAAACCCTATTACTTCTTTTC
ATCCTCAGACGGATGGCCAAGCAGAGGGCACAATTCAGACCCTAGAGGATATGTTGAGAGCATGTGTCATGGATTTAAAA
GGTAATTGTGAGGACCACTTGCCTCTCATAGAGTTTTCTTACAATAATAGTTATCACTCAAGTATCCAGATGTCTCCTTA
TGAGGCTTTTTATGGGAAAAAATGTATATCTGCTATTGGTTGGTTTGAGGTTGGTGAAGCTGAGTTGATAGGGTGTTTTT
TGGTTCATCAAGCCATGACGAAGGTGAAAACTATTTAGGAAAGGTTGAAAATAGTGCAAAGTCATCAGAAATCCTATACA
GATGTTAGAAGGAGAGACTTGGAGTTTGAGATTAATGATTGGGTCTATTTGAAGGTTTCACCTATGAAGGGTGTTATGAG
ATTCCGTAAGAATGGAAAGTTCAATCCCTAATACATTGGTCCTTACAGGATATCCAAGAGAGTTGGTAATGTAGCTTATG
AGTTGGAGCTACCGTCAGAGTTAGAGGCAATCCATTCAATATTTCACATCTTTATGCTAAAGAAGTGTTTGAGTGATCCT
TTACTAAGAATATTGGTATCAAGGACAGGCTATCTTATGAGGAGATTCCCATTCATATTCTTGATCGTCAGGTTCGCAAG
TTGAGAACCAAAGAGGTTGCATAAGTCAAGGTCCTATGGAGAAATCAGTTTGTTCAGGAGGCTACATGGGAGGCTGAGGA
AGATATGAAGAATATATACCATCATCTCTTCTCCTCCGATTTTGTTCCAGTCCAAGGTATTAACTCTTCCTAAAGTACTC
ATTCAATTCAATCCCTCATTCACTATTTTGAGTTCATGATTTTTATATGTATTTTGCACTAAATTGGGTTGTTACATTTT
CCTACCCTGTTCATGCTCAATTCATCCATCATTCGAGGGTGAATGATTCAAAGAGGGAGATATTGTAACACCCCAAAAAT
TTCTAAGTGAAGGCCCAAACCATTCTTTCTTTTAATGTAAAATTGTATCAAGTAATTCTTAAATTTCTCATATGTGTAAA
GGTCATTGATTTGGTGTTTGAATCGATTTGGAAATGACTTAAAGTCACAATGAACCCCTAGCACAAAGTTGGGTTGAAAC
TTTCAATACCAATTAAGTTTTGACATAAGATTCTACTTAGGTAAACTTCATATGATCATATATCCCAGCACATAATGAAT
TAGGTGATCCATGACCTATCAAATTGAAGGACGTTGAGTCCTCTTTCCAATGCTACCTCATTTTGAGTTTGGAGTATAAT
GTTACGGATATTTTACTAGACACTAACATATCAGAGTTTTCTAAGTTTGTGAACGACAGATCCAATCAACGGGCCGTAGA
TTGAACTACGACCTGTACTGTTAAACTTTCAAAAACTTCAAATACTTTGTATTTTGGGGTCCAATTACTATGGATCCATT
CTATGGGCCGTGGGAACTTCTACAGGCTGTAGTTTGGACTCATTGAATGGACTTTTGAGCCAACAAATTGTATGAAGTAT
ACGGATTGAATCTATGATCCGTACAAACTTATACGGGTCATAGATTGGACCCATAGATTTTGAGCCTTAAATTTCAATAT
AAATTTCACGGATGGGATCTATAGCCCGTAAAACAAACCACGAACCATAGATGGGCCCGTAGAAGGTTTTTTAACAGTTT
TACGAAGGGTTGTTTAGTCCTTTCTCACTCCTTCTAAGCCTAAATCACAACCCTTTTTCACCTAATTAAGGTTATAAACA
GTGTTAAAATATTCTTTTGTATTCTTTAACACTTCAAAGACTTAGAGCAAGGATTAAAGAGGAGAAAAGTTAGGGTTTTC
TAACGTTCTTCGAATTTCATCGATTTAACAAAGTACCTTGTTCTTCCCAGGTATGTAAGGCTATCATAGTGATGAACTGA
GTTCGTCTTCACGCCCTACATCTACTTTCTATCAAAAAACAAGTAATCTAGGGTTCTATCCTTAGTTTTGAGTATTCTTG
AGATGATTTGTTGTTGAATTTGAGTTGTTATTCCTAATTTTTGTGTTGCAATATATTATACATTGAGATTTTTGAGTTGA
TTGTTCATGTCTATTTTTCAGCATGAACCCTATTATTTGACTATTCATTGAGTAATTATTGAGAATCTTTTTAACCGAAC
AATTATCTTAAATTGATTTTATAAGAAAGTAAAGAGGAGTTTTGAGGAAAGTTTAAAAAGACATTTTGAGTAAAGTTTAA
GGGAACTATTGATTTTCAAATTTATCATTTTTTTACATTGAGAAAAGAGAAACTTTGATTTCTAAATGAGTAATGAGTTC
AGAGTTATTTCAGAGCAACTACCTTTTTTAAGAGGACATTTTGAGCAATTACCTCAAATCGAGAAAGAGCATGTTTTATA
CATTTGAGCTTAATTATATATTTATTAGGAGTAGTATTGAGCACATGGGGATGAGTTCAAACAAATCACATTCCTCATAA
ATCATGTAGCCAACATGGCTAAAGGATCATAATTTTTAGATGACTCCTTATTGCTTTCAAGTAGAGCTTTAGTGCATCCA
CTTAATTGAGGTGTTCTACACCGCAACAAGATATAGCACAATCTAGCAGTGTGTGCGAGACGTTGTATCATCACATAGCT
CATAACGATGGTTGCCGCTTAGAGAATTTCCCAAATAAGAGTAATGAGTAATTTATTATATTTTTATATACATCCTTGAG
TTAGCATCTTTTATGTATGAAGATTTAAATATTTCATCTCTTATTATTGCTTTATATTGAGTTGAGTTGAGGTGAGTATT
CTTCCAGCCTTATCAGTTCAATTGTTTATTCATTCAGCTTTATTACATACTTGTGTACATTCAATGTACTGATGTCATTC
GACCGACATCTTCTTATGATGTAGATACATGTGTTCAGGATCATCAGCAGGCACTTTATTGATATCACTTTGCACTCCAA
TTAACTTTTGGTGAGCCTCCTTGCATTCCGGAGGACTCCACTTTTATTTTCAGTATAGTCATTTTAAGGTGTTGTGGGTC
TTGTCCTAGCATCCATGTTGAACTATATAGGCTTCATAGATAGATAGAGTTGAGGAGTCTCTGAGTATTTACTTTCTCCT
TGAGATGTTTTGCAAACTATTATACCTAGATTATTGAGTATTTTACAGACAGTTTAAGCTATGTATTTGCTTTGTGCTTG
AATGTTCTAAATTTTGTTTCTAAGCCTATTATCGCTTGAGTAAGTCTTACGCTAAGTAGTCAACCAAGCCAAGGGTTCGC
TTGGGGACCAAAAATGGTTTCCGAGTGCCGGTCACGTTCAGAGTGTAGTCTCGGGGCGTGACAGATTCAATGTTTGAAAT
GACTTTCATGTGTGCAATATAGGCATCGATTTAGCTTTGATGAAATTCAATGAAAAATGGTTTCAAGTATTTTTTTTTTG
TGATTGGTAAGTAGAAGATAAATTGTTCCAAGTACTTGTTATCTTGTGAGTCTTCGTGTGTCTTGGCGTCAGCATGCCAT
TAGTAGAAATAAGTGTATATCAGTAGAATCGTCTGATCATTCCGTTGCATTGAATTGTAATATACTTACATAATAAGTGC
ACTCTAATAACAACATATGTGCCCTTGTCGCACCATACTTCCTATATCATTTACTTCAGTTTATTATCATTTCATACAAT
GTATTGGTATTGAAACAATGTCATTTAGTTTTTAGTCATTCTTGTACACATGAAATCGAGTATTAGGGTTTAATTGGTAT
TTTTCATATTTATATACTTAATAAAATCTAAGTTATGACTTGTTTTTCGCATGATTATTTGATTTTATTTTGGGAAAGAT
TTGATGTACCTATCAGAAGATTAGTGTAGATGTTATCATGACCCTTCAGATTTTGGATCGTGACACACTCTAGCGTATCA
AAGGTTTTTGGCAACCTTACTAATACAAATGATTGTGAGTTCTTCGAGTGGGTGAAGTCATTGTTTGCCCTAAAAATTTA
ATGATGATAAAAATGAAGTAATACATGAAATTTGATTAATTAAGATTAACTTTTCTATGTAACATGATTAGAAAAAGGGT
TATTTGAATTTATATATATATATATATATATATATATATATATATATATATATATATATATATATTATTTTATTTTTAAA
AGAATGTGTTCAAAAAAGTAAAAAATAATATATTAATGACGAAAAGGGTAATTTTGACACAAATAAGTAATACTAATAGG
AATAATTTTTAGGCAAACAACTACCAACATGATATTTTTGAACTAAATTATAAACAATGAGGACATTTTTGGATAAAACT
ATATATAATGAACATTTTTATTCAACTATATAGCTTAAGGATAAGTTTAAACCTTTCCGTAAATAAAATTCAAAGTTCAT
GTTGACAACTGTTTTAAGATAAAATTAACTTTCTTCAATACTTGCACCAGATTAAAATTCAAAAACTTTGAAAAGAAAAG
AGGGAAATTAAGTATATACAGATAGTGGCAATCTTTTTTGGTACAAATATGTAAAAGTATGGCTTCAAGTTACAAAATTT
GGACATATAGTTAAATTGTTGAAGTAGATTTTGGACATATAATCAAATTCCAAAAAACTTAACTAGAATTTTTCTTCTTA
AATCAGATGTTCAGGAGGATCAATATTGTTCACACTTATTTTGTAACGTGTTCTCACTTATTCAATAACGTGACTCGAAC
TGCCAACCCGTAACGATCCGAACCGTCGTTAACTAGGAAAAGCAAATATTCAAGAAAAATCAGGGCCACTGACCCGCCGG
GGGGGCTAGGTGCCGCTGGGGTAGCGGCGCCAGGGCGGGATAAGTGAGTGCCATAGCGGGATAGGCAAGACAGAACATAA
ATTAGGAGATATCCAATTTTCTCCATCTTCCTAAATAAGTCGTAAAACACCTTAGAAACCCCAAGAAGGTTGCTCTAAGC
TTGGGAAGGCAGGAGAAGAAGAATCCTAGCATGATGATGACGATATCTTGTGAATTCTTGGCTAAATTCACCGTCACGAA
GCCTAGAAAACTCATATCAAAAACTAAAACTCCATGCACCTTCTTGGCGCCCAAGTAAGCTAGGTTTTTACAATTGAGTA
GTTATAAATTTGTGCTTACTATGTGATATATGTAAATCAATGGTAGGGTTGTGTGTAGACCTTCGTGCACCGAGTAAATT
ACATGAATAATCCGTAGAATTCAAAGTATGTGGGTTTATGTCTTGTGAGGAGGAAATGATGAGTTGTTAGAAAAACCTAG
AATTGTAATCATATATAGAATTGGGTCAAGAATGAGGACATGAGATCAACAGTGGAACTAGATTTATGCATGTATGTTAC
ATCCAATAATTGAAGTGATGAAATTAGGGAATTATGATGAATGGTGATTAAAACCTAATTAGAAATCCTATGACGAACTA
GGGCTGAGTATGGTCAATTATTATATATATGATAGGGATTGAGGAGAAATTTGTAGGTAATGGTTGTGATTCTATGTTTG
TGTGATGTATGTTTGTTCTTGCTTCATCATGATACTTGTATATGTATGAATGTTGCAATGTTGATCACACTTATTGTAAA
TGAGGTAGATGAAATATCATTGCCATGAAATCATTACTTAAATGTATGATTTTGATGATGTACTTGTGTTTGTGATTGTC
GTGTGTACATGGGATCAGATTGCAACGTTCCGGCATAACTAACTTGGATCGAATTTCCACGTTCCGGCATAACATTAGAT
CGGATTGTCACGTTCCGTCTTAATATTGGATCGGATTGCCATGTTCCGGCATAATATTGGATCGGATTGCCACGTTCCGG
CATAACTAACTTGGATCATAGACACGTTACGGCATAACATTGGATCAGATTGCCACGTTCCGGCATAATATTGGATCGGA
TTGCTAGCCCTACATGTCCTCCTCCTCTAGCTCCTAAAAGTAGAACCTGTCCTAACCAAAAGAGGGGGATCGATCCATAA
GAAGTACCTCGTCAATATCGAATAAGGGCACTCCCGCCCACTTGTATAGAGCAGTGATAAGTCCCGATAGAAAGAAAGCC
TTCTTATTTCCCTGGTAGAACATCTTCCACTCCGAGATAATTTGTGCCCCCATGTTCTGTTGTATGACATGTATGGCGCA
TGTCACTACCAATGCTTGGGGGAAGGTCACATCGGTGTGTTTGCCAAATGGGCGGATCCTCCTAGTAACCAAGTGCAACC
ACCTCTTAGCATCAGGTGATCAATCAGTTCTAGTAATACCCTCTGCAGTAGCCCAGTAAACCTAATCCCAGTGCATAGGC
TCGACAAAAGTGTCTCTCAGCCACTCTAGATCCATCTCCCTTAGTCAGTCCTCGAAAGCATGGTTCGGGACCTCTGGCAC
CTCTAGTACTTCATTAATAGCAGTATCATTCAAGGGGATGCCGACTCCCCGGACACGAATGACAGGGTAAGTGTCATCCC
AGCGGACAGTAAGGAGGATGACATAAAACTTCCTCACCCAAGTGGAACGTGCATCTGGGGGAGCCTCAGTCAACGGAATC
CACCCGAACTCTACCAACCGAGCATAGAATACAAGCGCCTTCTCCTCTAGATTATGCAGCACAAACCCCCTCTCACAGCA
AAACCCTATGTTACAATTGTCATGATGGCGTTCCCGGCTTGCGGCATCAGGAAATCGGATGAAGGGTAAGTGTTCATCGT
TTTGTAACGCCATGTAGAAGCCTGCAATAAGTGAAATATAATTTTGGAACCCGAAAGTGTAGTCGGGTTAAGGCTAAAAA
GTAAGAGTTAAGAAAAGAGAGAAAAGTGGGTGTTAAGGGTGCAGGCCACTGATCTGGTGCATCCCGCCACAACGGCCAAA
ATCCCGCCATAGCGGCCAAAATCCTGCCACAGGGGGATGATAAAGGCCAGGCGGCCTACATCTAGGACGAACACCAGCAC
AACAATGGCGTCTTTTCGTCCCAAAATCCTCGTTTTCGTCAAAATTTCAGCAGATCAGAGTATATCAACTACCCTAGAAC
CTACTTATGCATTTATTTCAACAAAATAAACTCAAAATAGTGCCCAAATTCGAGTTTATGTCAAGGAGACCCTTCGACTT
CCCCCCACCCTTTTTCGTATCGATTTAACTATGTTTTTATGAAATCCTTACGCCCAGGATGTTGAGTAAATGTTGGGAAT
GTAAGGGAAGTAACCATGCTATATTTTTCTAACACATTTAGCAACCTAGTTAAAATTCAAAATAACCACCCCAAAAACCG
TCTTTGATTCGAATCTGTTAGCAACATGCAATTGTATGTAATTATCTATGGAAGTAAAGAGTGTAAGAATGAGAAACTTA
CCTTAATGTGGCATTCAGACGAAGTTGGTTGAGAGGTTTTTGGGAGAGTTGAGGAAAGGAGAAAGGAAGAAATGAGGAAA
TTCATTCCTCATTCGACCTTTACTGTTTTCGATCTCCTGCTACAGCGGGATATCTCTCGCCACAGTGACCCCGCCTCAGC
GGGAGGTCTGCCGCCCTGGCGGGCCAGGTGGTGTGAAATTTGAATGTGTTCGACTTTCTGTATCACATCAGGGATTGTTC
TAGTCCTTGAGTATAGTACCTTTTCATGTGTCAATTAACTGAAATGTCGCGATTAGTCATAGTTTCTGTGGTGGATCATT
TCGATAGTTGGGAGTGTCCTGAAATTAGAGTGTATGATGTCCGTAGCCTAGTCGTTCGGGCACGAACGAGGGGTAAATTG
GTATATCTTGTAATAACCCAAACCGTCGTTGATTAAGAAAAGCAAAGATTCAAGAACAATCTAGGACACTGACCCGCCAG
AGAGGGCCTGGTGCCGCTGAGGCGATGACGCCAGGACGGGATAAGTGAGCGACATAGCGGGATACATAAGACGGAACGTA
AATTATGAGAAATTCAATTTTCTCCATCTTCCTAAAATACCTAAATAAGTCGTAAAGCACCTTAGAAACCTCATGAAGGC
TGCTCTAAGCTTGGAAAGGCAGGAGAAGAAGAATCCTAGCATGAGGATGACGATATCTTGCGAATTCTTGGCTAAATTCA
CCGTCACGAAGCCTAGAAAACTCGTATCAGAAACAAAAACTTTGTGCAACTGCTTAGCGCCCAAGTAGGCTAGGTTTTTA
CAATTGAGTAGTTATAAANNNNNNNNNNNNNNNNNNNNNNNNNNNNNNNNNNNNNNNNNNNNNNNNNNNNNNNNNNNNNN
NNNNNNNNNNNNNNNNNNNNNNNNNNNNNNNNNNNNNNNNNNNNNNNNNNNNNNNNNNNNNNNNNNNNNNNNNNNNNNNN
NNNNNNNNNNNNNNNNNNNNNNNNNNNNNNNNNNNNNNNNNNNNNNNNNNNNNNNNNNNNNNNNNNNNNNNNNNNNNNNN
NNNNNNNNNNNNNNNNNNNNNNNNNNNNNNNNNNNNNNNNNNNNNNNNNNNNNNNNNNNNNNNNNNNNNNNNNNNNNNNN
NNNNNNNNNNNNNNNNNNNNNNNNNNNNNNNNNNNNNNNNNNNNNNNNNNNNNNNNNNNNNNNNNNNNNNNNNNNNNNNN
NNNNNNNNNNNNNNNNNNNNNNNNNNNNNNNNNNNNNNNNNNNNNNNNNNNNNNNNNNNNNNNNNNNNNNNNNNNNNNNN
NNNNNNNNNNNNNNNNNNNNNNNNNNNNNNNNNNNNNNNNNNNNNNNNNNNNNNNNNNNNNNNNNNNNNNNNNNNNNNNN
NNNNNNNNNNNNNNNNNNNNNNNNNNNNNNNNNNNNNNNNNNNNNNNNNNNNNNNNNNNNNNNNNNNNNNNNNNNNNNNN
NNNNNNNNNNNNNNNNNNNNNNNNNNNNNNNNNNNNNNNNNNNNNNNNNNNNNNNNNNNNNNNNNNNNNNNNNNNNNNNN
NNNNNNNNNNNNNNNNNNNNNNNNNNNNNNNNNNNNNNNNNNNNNNNNNNNNNNNNNNNNNNNNNNNNNNNNNNNNNNNN
NNNNNNNNNNNNNNNNNNNNNNNNNNNNNNNNNNNNNNNNNNNNNNNNNNNNNNNNNNNNNNNNNNNNNNNNNNNNNNNN
NNNNNNNNNNNNNNNNNNNNNNNNNNNNNNNNNNNNNNNNNNNNNNNNNNNNNNNNNNNNNNNNNNNNNNNNNNNNNNNN
NNNNNNNNNNNNNNNNNNNNNNNNNNNNNNNNNNNNNNNNNNNNNNNNNNNNNNNNNNNNNNNNNNNNNNNNNNNNNNNN
NNNNNNNNNNNNNNNNNNNNNNNNNNNNNNNNNNNNNNNNNNNNNNNNNNNNNNNNNNNNNNNNNNNNNNNNNNNNNNNN
NNNNNNNNNNNNNNNNNNNNNNNNNNNNNNNNNNNNNNNNNNNNNNNNNNNNNNNNNNNNNNNNNNNNNNNNNNNNNNNN
NNNNNNNNNNNNNNNNNNNNNNNNNNNNNNNNNNNNNNNNNNNNNNNNNNNNNNNNNNNNNNNNNNNNNNNNNNNNNNNN
NNNNNNNNNNNNNNNNNNNNNNNNNNNNNNNNNNNNNNNNNNNNNNNNNNNNNNNNNNNNNNNNNNNNNNNNNNNNNNNN
NNNNNNNNNNNNNNNNNNNNNNNNNNNNNNNNNTTTATTTTATTGTCCAGTTGTACTCTTATTAGATCTTGTACCTGTTT
AGACTAGATCCATGGGAGTTGTTAAATTACTTTACAAGTTTGACTAAAATTGTGTCTAAGGGTTTTATTTATGAAATCGT
AGTGTTGTGTTTATTTCTGTTTTCTTAAAAATTTCCGCATGTTTAGCTATTCGGGTATGAGGGTTCTCCTACTTAGGTGT
TAGAGTGGGTGCCCGCACAGCCTGATGGGTTGGGTCGTTACACAATCTATTGGTTGATTGTAAAGGTTCTAAACACCTAA
GCAAGCCTCACTTGTGTACAAGAAAAATTGTAAAATATATGGTGGATAATTGGACAAAACTTTTATCGAAAACAATTTTA
TTAGTCAAATTAAGTCGAATGTATATTTATGGGGCCACATATAGTATTGATAGTGTGTAAAAAAAACTTCCTACTATTTA
AAGTATAAGAAATTTGGGGAGTTCTCTTTACACTCTTTTTTCGATGCATGTTGTCCTCTTGCTCTAAAAAAAGTTACTTC
AAATTATTTTTTAAAAAATAAAGCAATCAAATCAGAACAATCACATGTTACATGTAAAATTTTAGATCTTGTGGTACGTA
AATCATTATCAAGTGATGTTGATAGTAATCGGCTAAAAGTTTTTTTTCCTTTTGGGAATTCAATAAGCTATTCCAAATGT
GAGCTCATCATCTTCCCATTCAATTTTTCAGATAATCATTCGACCCTTTATTGAACTTGAAGTCCATGATATTTGGAAAT
GTTATGACTATTAAAGTCATGATAATAATAATAATAATAATAATAATAATAATAATAATAATAGTTGTAGTTGTAGTAGT
AATAGTCGTAGTTGTTGTAGTAGTAGTAGTAGTAGTAGTTGTTGTTGTTGTTGGTGGTGGTGTTGTTGTTGTTGTTGGTG
TTGTTGTTGTTGTTGTTGTTGTGGTAGTTGTTGTTGTTGTTGATAACCTATACAGTTGAGAAATTAAACTATTCTAATAC
CATTTAGAAATATTTAAATTGTTCCTTTAATTTGTAAATGAATGCATCAATCATACGTTTAATTAGCCATTTAAATTGTT
CCTTCATTCAAATATTGTATTTGAAATTTGGTCGATCATTTTCACTGGTTTTGAAAGTTGTAAATCTTCACTTCTCCCTT
TTGCATCAGTTATGTATAAAATGATGAGTTAACGGGGAAACTTTCTCTTTTACTGGCACCCGAAAGGTGGGCTATTAGAT
TGAGATGAAAGCCTACCAACACATAAAAGTTTCTATTGGAGTGAAAGCCCAAACGGGTGAAGTGAGAAAATCTTGATCGA
AATCCCCACTATCTATCTATATATAATAAGGATAATTGTACATAATGGCAAACTATTAATTCAAATTAAATGGTATAACC
ACACTTTGATTTAATTGTGCCCTGTAGCAAACTATTTGCCAGTCGCCTCTCTCCCTCAAACTCTCGCTCGCCACTCTCCC
TCTCTCGCTCGCTCTCTCTGTCGATCACCTCTCTCGCTTTAACAAACAGAAATGTATAAATTGTGTTTCCGTTTGTATAA
AGCGAGAGAAAATTGTATATACACATGTAAATACGTATATCTTTGTCCTATATACTTATAATTATACAATACAAATATTC
CCCTATCCAGTTCTCTTTTGCATTTCTCTCTTTCTCGCTTTATACAAACACAGATTATACAAAATACAATGTATAATTTA
TGTTTGTATAAAGCGAGAGAGAGAATGATATTTGATATACAAACGTTTTATTTCGATTCAATTGTATATAAATTCAAATT
TTATACAGATATACAAACACATAAAATTAAATTGAGAGACTCTCAACGATTTATACAAACGAGAGGCTGACAACAATTTA
TACAAATGGCATGCCAGTGAAATTATACAAATCTGAAGAGGAGCCAGTGAATTATACAATTGCTTCTTTTGTATATATGT
ATAGCAAAATAGCCTAGTCATAGCATGTTTGCTATGGAGCGCAATTATGCAAACTTTGCTATAGCATACAAATATGAATT
TTGCGTTTGCTATATGTAAAAGTTGATCTATATAATAAGAGAAGAAAAAAGGACACATGTCAGCACCACAAATTTTAAAA
ATATTAAATTATAAATAATTAAATATTATATAACTAATTAAATATTCAGCATTCAAAATTTAAAATAAAAATACACATGT
CAAATAAAGATCAATTGATTATAAAACTCCACTTCAAATCACATTAAATAGATTATTATTTTTAAAATGAATCTAGGACA
GATTTTATAAGAGTTTTTTTTTTTAATTTAAAACAATTCTATAAAATATAGAGTGTGTTATGCTTCATTTTTTTGGGTGG
AAGTTATTATATTTTATTAATAAATAATAATAATAAAAAAAAATGATCTTTTCTTTTTAAAATCTTTTATATAATTATTT
AAATTTGAATTGAAGAAACTAATAAAAAAAACTGTTTTTTTCTTTCAAAAAATGAAAAATACTCCTAATTGTAAGAACTA
CCCATTCTTTGGAAAAAGCTTATATTTATAATAATTATATCTATATATATAATATAATTAAATAATAAATACCTATTTTA
TTTTACAACTAAAGTTTAAAAAAAATAATTAAACAGTTCTAAAAAAATTTAAAGTCTCTTATATAATTATTTAGAATTGA
ACAAACTAATAAAAAAAAACTGTTTTTATACGTAGATAAAGTTTATACCTAGATAAACTAATAAACTAATAAATTCAAAG
ATAAAATTAAAATTCGGACATCAACCAATTTTTATACCTAGATAAAGTTTACTAAAAAATAATTGGATTGAAACATTTTT
TTTATATAGTTTTATATTGCAACTATAAAATATATAAAAAGAAATTGAAAGTTAAAGTTTATTAAAATTAGTTTACAGAT
AAATTTTACTAAATAAAATTAATTTTTTGAATTTTGAATTTGAATGGGAAGTTACCATTGATCTTTTAAAATTTGAATCG
AAAACTAACTCTATACTAGATAAAGCCAAATTCCAATCTACTTTTTCCTATATAAACTAATTTTTCATCAAATTTTTTAT
TTTATTCTCTAAATTCTTTTGCACCTATTCTTTAATTCTTCAGTTTCGTTTGTTGATTTTACATTATTCATTGAGGCAAT
ACTTACATACATATATATGTCCTCAATTTGCTTACCCGAGTGACCTTGAGATGACTTGATTTTATTATAATCTATCAACA
ATTTGTGTTATTTATTAGTAAAGTTCTTATATGTAATAAATTATTTTATTCAAATTAATGATAGGTAATTCCACGCACTA
CTTTGTTGGAATGTTTTGGAATCTTGGATGGATCCTATTAGACAAGCTTTGCAACATGGATTAAAGAAACTCTCTTTTGT
ACTCGAGCACAAAGTCTCCAGACAGTTCGATGTTCTGTACACCAAAGGCTGGACTGAGTGGTCGTCCTATGACTTTCACA
CTGCACATATGAATCAATATTTGGACACTAATTTCCCTTCTTTCTTTTTTTATTGTGCTAGGTTGCTTAGACGAACAAAT
AACTTTTATAATGAGATTAAAAATTTGCTTTCAGATGAATTTATTTCTAAACAATCAATAAACTCTGAGGACAACAACCT
GGAATCAACAACAGAAGAAGTGTAAGGTAATTGCTTAGGGAGGTCGTATGTATGCTAGATAGTCATTATACTTATTGCAC
ATATAAACTGAATTTTAGAATCCCATCTGTTCTAATGCATATTAGTATACTCAACTTTATAACTATTCTTCATTATTTTA
AAATTTATGAATCGCTTTTAATTTTTTTCAATTAGTTATTTTTGAATGTGAAGGGTTTGCAGGATAAAGAAATACAATTT
TAAGTGTGGGCTTAATTTAATGAGTTTAAGTTCAAGATAACTACTTAATAAGATTGTACAATGGCTTTATTAAGTTATGA
ATTTATTTAAATAATAATGTTTGTCAAATTCTTATCATATTTATTGGCAAAAAATTGGCATATTGACAAAAAAAATTCTT
TTGAATTTAATGAACTTTATAATATTAATTTACGAATGGCATATTTTAAAAATATTCATTTGATTTGTGCACAACATTTC
TATTTTGGATATTTAAGGTTGAAAGTGGATTAAGATTTAGGAATGTAACAATGTTTCATGCCATTATATTAATATGTAGA
CACATAAGTCATGATTTGGGTTGATTAGTCATGTCATTGTTTCATGCTTCCTTTTCTAAAATTGTTAAACAATAAACAAA
TAATGAGGGAATGTGAATTCAATAATCCTATTACTTATTTATATATTGATTTATTTTTACAAGTAATATAATAATAATAT
CCTATTGAGGTGCATATTATGATTGCAAAAATTGGAGATGTACTTAATTAGTTTCTAAAAATATAGTATCATTGCTTAGT
TTCTAAAAGTAAGTTTTACCACTACAACTTGATTATCACTTACCACACACCAAAAAAAGAATTTATCATTGAATTAAAAA
AAATAAAATTAAAATATATAAACTAAAAATAAAAGAGATATGTTAGTTTATTTGATATTTTGAGTAGTTTAGTGCCCCTT
ATTATTTCAAATTTTAATTTAAAATTGTACATTGATTGAGTATATTTATTAGTTTTAATTTTGTGTAAAAAGAAAATGTA
TGACTAAGGTTATTTAAGTGGAGTGATAAACAGGCTGAGAAAATCATCAACGAATATTTTATTATTATTTTCATTATATA
AATTTTTTAATTTAATATTTTTTAAGTGCTATGTTTTTAATTAAATTCCTATTATACTTAAATTTTTTATGTAATATTTT
TTATATTAATTTTATATTTTAAAGTTGATGTATATTCTTTGTAACTTGAGAATTTTATGACAAATTTTTATCATATTTGA
TCTTTTTTCATAAATTACAAGTATTTAAGATGCATCAAGAAGTACGGAAAAACTTGCTTTGCAAATCATCTCATAAATAT
GCAATAATAACTCATACGTTAATAGGCTTCACTCATTGATATACTAATTTAGATTAAATTAAATTGTATAGACAAGTATA
TAATATATATTGAACATGATATATAACATAATTACTTTCTTTAATATTATCCGCGCAACGCGCTGATACGTATACTAGTT
CTAAATAGTGAGAAAGAATGAAATCTCATCGTTTGTTAGATCGAAAGATTAAACTACAAAACATGTTAGCTAATAATGTC
TCCTCCATATGAAGATATGAAAATAGAAATTGAAATACATTTAGTTGTTTTATTGTACGTTTTGTCAATAATTTTATAAT
TAAGAATGCAATCTTTTTACTAGGAATGTATTTGTTATATCTTCAATTTTTAATTAGTAAGATTTTTAGTTATAAGTATT
TTCTATTAAATAAAGATTGGAGTGTTGGCTTCTATAAAGGTAATCTATCTTCAAGGTATTTAAAGATAAATATGAAAAAT
TACGGCTTAAAAAATTTCAATGATGACTTGTGGTTTTTAGTATTCAGCTAATCATATAAGTGTATGATTATAAAGTGATT
ATCTAATTAGAAGTACAACCTATCATTTCCTTTATGATTAAATCAAATTATCCTTTATAGAAAAAACATGGCCAAACTCA
TCGATGGCCCCCCTAACCAGACTTTATTCATTTTAGATACCTCATGTCAGGCTCCGTTAGTCAGAGAAAGCATTCCAAAG
ACTTTTTGGCTAGAGTCCGTAAATTGGAGTACTGTACATATTTTAAAGAGAAGCTCAATTTTTTCTGTTAAAAATATGAC
ACCACAGGAGGCATGGAATGGGAGAAAACCAACACTAGATTATTTTAGAATCTTTGTATGCATTGCATATGATCATGTCC
CAAGTGAAAGGAGGAAAAAACTTGATGGCATGGCTGAAAAATATGTTTTTCTTGGTTTAAGTGAGTCTTCCAAAGCATAA
GTTGTTTAATCCATTGATCAAAAAGATTGTTATCAATATGGATGTTATTTTTGAGGAGGAAAGCACTTGGATCGGAATAG
GCAGCAACCTACCCAAATCCTCCGTGACTATGACGTTGAACAAGAGAAATTGTCAGCACCCTGTGTGCTGGAAAATTCAT
CAGTTTCAGCCACTACAACTTCACCAACAATTTCTGTAGCAAATGAAGAAGCAACTCAAACTGTCGTACGAGTTAGAAGA
ACGCCTGCTTGGATGAAAGATTACAAGGTAACTGGAATTGAAGATCCAATTACTCATTTTTCTTGGTCTTCAGATTGCGA
TCCTACATCGTTTGAGAGTGTTGTGAAGAAAGAAAAGTGGAGAAAAGCAATGGATTATGAAATTGATGCCATTGAGCGAA
ATGATACTTGGGAGCTGTCAGATCTTCCAAATGGACAGAAAACCATTGAAGTGAAAAGGATCTTCAAAACAAAGTTGAAG
AAAAATGGTGAAGTGGACAAGTACAAGGCACATTTAGTGGCTAAAGGATACAAGCAACAATACATGATAGATTATACAGA
AGTATTTCTCCCGTTGCTAGACATGATACAATCAGATTGGTTATCGTATTAGCAACTCAGAAGTCTTGGCCTATTTTTCA
GTTAGATGTCTAGTCGGCGTTCTTACATGGGTACTTGGAGGAACTAGTATTTGTAGAACAACCTAGTTATGTTAAAATTG
AAAATGAGGATAAGGTTTATAGATTGAAAAGGGCCCTCTATTGTCAAAAACAAGCTCCTCGGGCTTGGTATAGTCGCGTT
GAGGAGTATTTTCTAAAATTTGGTTTTTCAAAATGTCCTTATGATCATACATTATTTGTTAAGATTGGGGCTAAAGAAAA
GTTGCTCATTATTTGCTTGTATGTTGATGATCTTATATATACTTGAAATTGTGGTGTCATGTTTGAAGAATTTAAGAAGT
CGATGATGGATGAGTTTGAAATGACAGACCTCAGAAATTCTACATAGATTTCAGATGATGGATTGTAATCCAGTTAAGCA
AAACATGTTGATTACCATTCCTAGAGAAGAAATATGTCTTCTCATGAATGACAAGCCAACTTTCAAGGGCAGTAACATCA
AGGGTAAACTTCATAATTGGTCCTACAAGATTGGCCTTGAGGTGCTTGAAAATGTTGTCAAATTGAATCACTGGTGATTT
CTTTTCCTTTGTTGTATCATAAAGTATTTGATCAAGTTTCAATTATGAAAGTTTGCGCTACTTGTATCTCTAATTCTTCG
ACAAGATGATTGTTCAAACAACATCTCGTAAAGGCAAATGTATAAGAATAATATTAATCATATTCACAGGAAGCCTACTG
AGTATATCCCATATCATTAAGTCTCTGTTTGAAAAGTTGTCTACTAATTGAAATAGACCACGTAATTACTATTACAAATC
ACTTCCTTTCTTTCTATTTAGTTGTCATTATTTTAGATTTCATGGCCCTTTAAGAAATTAGGTAAGTTTACTATTGTACT
CTTTTTTAGTGTTCTCTTGAAGTCAAGTTTTCCATAAATGAACATGAATTAATTTATTATGACTAACTAAATTGACCAAT
GAATATGAATTAATCATTTAGTTTTTCTATGTCGGTCAAATTCATATTTTCAAGGCTAATAACTCTCAAGGGTAAAATAG
GAAGAATATTGCAATTTATGTATTGATTTTGTGAAATGACAAATATTAATTAAGGAACATCTATTTTTTAGTAAGGACGA
TATGTTTATAGGAACAAGGGAGTACACAGTATAGTACTTCCTCCATTAATTAAAAATAAATAATTTGTTGGAATATTGCA
CACCTTTTAAGAAAAAAATATTAAGACATTTATTAGACATTACTTTTCATTTTTACCTTTTAAAATTATTGTCATATTAT
TCTTTAGAATGACTAAACATTGATTATGATAACTACTTCCAATACTTCAAAGCAATTAGGGGCCATTTCATGTGAAGGAT
AACACAAAATAATCCTGAGATTAAATTATAGTGTCACTAAATTTGTTGTTTGGTTGGAAAGTGTGGAATAACTTACCCCA
CAATTAATAGTTAGTACCGGAATAAGTTATCCCTCCCCTTCGATGGTATAATAATCCTATCATAATTTGTCATGGAATAA
ATTTACTAAATGACAAAATTACCCTTCAAACCTTTTATATTATGAGTATCACTTTTCACCTATGTATATTTGTAATAATT
GTTCCTGTTGGATTGAACTATCGTAGCATAGACTGCACTTTCTTTAAAAAAAAAATACTGCACTTTGACGAGTAAGCAAC
ATGATTGGTTATTCCAAACTTAACGTCAATGATTTTCCATTTGGTCCAAAATTGTTTGGGACACCAAAGTGCAGTTCAAA
TATGAAAATTCTGAGAATTCATAAATAAAAAAGAGAGTGATACCAAAAATATTTGTAAACGTAGTTGATGAAAATTCTTC
TGGATATGCAAATTTTGAGAAATATGAAAATTCTGAGAATTCATACATTGTAATAGGCCAAAAAAAGAGAGTGATCAACC
GACCAAAAATATTTGCAAACGTAGTTGATGAAAATTATTTTGGATATGCAAATTTTGAAAAATTTGTGTTATTAGTTGTT
GAGATTATTAATGTGCTTGAGCATAAAAACTATAAAGAAGTTATTTCTAGTTCAAAAGCAGATCATTGGGTTGGTGCTAT
GGGTGAAGGATAATGTCTTTAATTTGACACGCTTGATCAAGCTATGAGAATTATCTACAAGTATTCATTGAGGTTTTCTC
AACCATCATTTCAACAATTTTGGGATTTTCCTAAATTTACTTGAACCTTAAGATTTTGCCCACCATCAACCACATAACTA
ATAAGGTTGCTTGCGTGGTAGGTCTAATACCCATCAGTGATATTATCTACTTTGCACTTAAGTATGCNNNNNNNNNNNNN
NNNNNNNNNNNNNNNNNNNNNNNNNNNNNNNNNNGGGCATCTTTCTCGTATGTATATTATCGACGTAGAATTTGCTTATG
TCATGTCCTACCATAAACAACAACAAGTCTTCAAATTGAAAAATACAAAGAAATAATAGTTCATCCATAATCTCCACATT
AAATTAAAGAAGATCCCCATAAAATATCACAAGTTCAAGGATGAAATTAAAGTAAAAGTCACTGAAATCGTTTGAAATAT
TCCATAGAATAAAATTATGAATCTGCCTCTTAACACAAGTTACACATCTTGACCATGAGATGCCACAATGACTTTTACCC
TTAGTGATGCTTTTAAGGACATCATAAGTTCTTCATACAAATCCAGTACCTCTGTTGCATCAAGATCTTCAGAAGGTTCA
ACAATCATCCTTGAAAGTGAAGGGGAATATGCCAATATTTGTTTTAAGAAAATGAGTTCAAATACTGTCCCCTCAAACTC
TCTTAGTTCCACAAATTCAAGCTTCTCAAATTGTTGGTCAACATAGTTTGGATCTTCTAGATAATATGTAACTTCACCAA
TCTTTCTTTCTCTCGAGCTATTGAAAACCTATAGAAATTCAAACAAAAAAAAGGTTCGTAACTTTTGCAAGTAGTAACAA
GTAAAATTGTCTTACATTAAGGATTACAAATTCCATTACTATAAGATATTACTTGTAGATATTTTTTAATTTGTATAACC
TGATATTGATAGAGCATAAAATTCATTACATTGTCGGTACGTGTATTTCACGCCCCGAGCCTACACCCTGGGCGGGACTG
ACACTCGAAGACCATTGTTGGCCACAAGCGAACCCTTGGCCTGGCTTACTTGGCGAAAGACAATATTCATACTTAACGAT
CAATAACACTTAACTGAACTAAATCATAAGATAACTGAGAATGTTAAAAGCTAAACATTCAACTTGGACAAAACTGGCAA
CCCAAGTCTTAACAATAAGAAATGATATTGAAAAGACTCAAAGGACTAACATCTGACTGTCTATGAAGCCTCTAATAACA
ACTGAGATGGATGTTGGGACAGACCCCACAACATCCTAATGAACTAAACTAGAAAGCAATGAAATGGATCCTCTGGAAAG
CAAGGAGGCTCACCAACATACTCTGGACTGCTCACTGGATCAACGATGCGTCGGAATGCCGAACCTAGTTACTTGTGTCT
ACATCATAATACGATGCAGGCCAACTGGTATCAGTACATTGAATGTACGAGTATGCGTGTTGGAATGCTAAAATAACATA
GGCTTGAAAGAATCTAAGAGAAACTGAAGAACTTACCTGGCTCAACTCAACTCAACATAGCAGAACTCATTTCAATATAA
AGCAGTTCAAAGCAAGTGCAATATAAAGAAAAGCTGTTTGAAAACATGATATCAACTCTGTGTGTATGAAAGATATAAAT
AACTCTGAAATGTATTTAGAAATACAATGAACTGATGTATATAAAAATACAATAACTTATGTGGGAGTTTCTCTAACCGA
CAACCATCACTTAAGAGCCGTAGTGATGATACAACGATCTTCCTCATGCTACCAGTGCATCCTTTACCTGGCCAAAGGTA
TAGGACCTGAATTGCAAAATGGATCCACTAGTCTATTTTGAAAAGGGTTCATCTAAAAAGTATGACCCTTTTTTACCCAT
GATGGCTACATGGTTTAAGGGGGCTGATAGTTGTATGAACTCTTCCACATCGGTGCTCAATACTACTCCCAAAAATATAC
TAGCTCTTTATGTAAAAAATAACATACTTCTTCTGTGATTTGAGATTAGTGTTCAAAAACTTAGCTCAAAGGCTATCTTG
GAAATCTCAGTTTCCCTGCTTGCTTCATTTAGAAAGCTATTACTCTTTTCTGAAATCTAGCCTGAATGTTCTTTGGAAAT
CTTAGTTTCCGTTCTTATTTAAATGTGAAAGCATTTTAAATCTCTTTGGGAATACTTAGTCTCCATATACTTTTGAAGAA
ATGAACTTCAAAACTTTACCTTTTTCTCTTTGCTTAAGTTCAAACTTAAGTCTTAAAACAAAGTTAAAACATTTATAAAA
GACTTACGAAAACTTGTCCATTTAACTTATGAAAACTTATGAAATACTTACTCTTGTCCATTTAAACATTTATGTGATGT
CAAAATTGATATGGCACAGAATTTCAACTTATGACGGAAAAACCCTCCTAAAAATAATTTAAGCAAATAACCGATGAGCT
TTTCATGCATATATTATCTTCACACTTACGGATGAAATAACAAGAATATTACCCATTTCCGAGTACCGAAATCAGCCCGT
TCATGCTTCACACAAATATTCAAAACAAATAGTAAATATAGTATATTGCAATACTTGGGCTTACACACCCCAAAAGAACA
AAACCTATAGCCATACTTATTTTACAACGCATGGTGACATGATCACATTAGTCCTCAAAATTTCATGTAAATATACAACA
CATAGATTATGTACAAGTCCCAAGGTTTATACAAAATATAGATGCCTATATGTAAATGTGATCTTCCTTAAGGCTCTCAA
AATTTCCATCTCCAATGGCCAGCTTCATGCATCCACTCGATCATTCCCCTACGATAGAAACAACTATCGCTAAGCATATA
GCTTAGTGGTGCAAAACTATAGGTTCGGAGCCATTAGATTCACCAAGTTAACTTTCTCAAGTCATGGGCAAAATACTCGA
ACATAATAAATAAATCAAGTAAACAATATATATAGAGTATCAAGTTCGATATTTAAAGTTCCAAATGTCAAGAACACTCA
TAGCACAAATTTCCAAGAGATTCAATAACAAGGCTCGCCCAATATGTACATCATGTCTTCACACCAAGCACAAGCAAGTA
TCAAGAAGGGCTAACACCCTGTATCAAGAAGGGTCAAAGCCCAATAATCAAGAGAACCAAGAACCATATTAAAAATGGCT
TTCTAGTTCGTACTTAAAAATGGACAACTTCCATTCTTAAGACGGACTAAAAATCCAGAGTCAAGATGGCAAATGATCCG
AATCAAGAGGCATGCCAATAGTGACAAAGTCACAGCCACAAGAAGGACAAGGTCCCAACAAGAGTGCCAAGTGATCAAAC
AATCCGTACAAGTGGGCGAGTTACACAAGCATCTTTAACGCCTTAAAGGATACCAACATAACAATGCAAAGTGACAAGAG
GTAACCAAGGTACCAAGATCAACTTTCAGCAGTTAAAAGAGTGCAAGTACAAGTTTATACACAAACCTCAGTGCTTTAGC
AAAGAAACAGTCCAACACAACTTCAAGAGTTCAAACCGTAGACCAACCAATGTATCAAGGTCCTCAACTTGTTCACGAGT
ATATACAACCTTTAAAATACAATTAAATAACTTCTTTAATCCCTAGCAGCTCAATAATATTGATGTAAAATGGGATTACC
ATCACAAGTAAGATTAGACTGTACAAACAGAACTATGCTGCCAANNNNNNNNNNNNNNNNNNNNNNNNNNNNNNNNNNNN
NNNNNNNNNNNNNNNNNNNNNNNNNNNNNNNNNNNNNNNNNNNNNNNNNNNNNNNNNNNNNNNNNNNNNNNNNNNNNNNN
NNNNNNNNNNNNAAACAAGAATCACCGCAAAATATATTTTGTACAACAAGATATAGTTAAAACACTAACAGTTGTTCATA
TAGGATTTGAATTTTCGAAATCTGGGCAAACCTTGCCCTATGTTGCATCCCATATTTCGAATCCATAACAGCTAAATTAG
AGCTTTACATAAACATAAGCATTGTAGGTCTACGAATTAAATTTCCAAATCATATTTATTCACTGTAAACTAAGTTATAG
AGCCAGAGATATACATAAAATACCAAACACTACCCAACTCAGAAACAAATTTTGTCACTTACCAACAAGAAGTGTGTGTT
CTTGAATTCCAGCCAAAAAGGGCCAAGTTTTTTTTTGTGATTTTGAAGAATAATCTGTTTAGCTAAGGTTCTAATGTTCT
TAGACTTGAGGGAAATGAATTTAATTGAAGGAGGTGTGAAAATATATAGTTACAAAGGTGATACTGTATAGATGTCACCA
AAAGGGGCTTCCCAAACAAAAAGTTGGCTGCCCAAAAAGCATACATATATACCTATATGTATATTCCTCACCTTCCTTTT
AAAGTTATACATAATTCTAATTAGGATATTACCTAGACACCCCATTACAATCCCTTAAATTACGATCACAATTTATGTTA
AGCAAGTTAGCAATTATCACAACATTTCAAGTTCTCTAAATGAGAATAAAACATATTGTAGTAATTAAGCAATGGTAAAT
CGACATGCGACTGTAGGTTAATATTTAGGGGTGTTACATTGCCTCTCGCAACTCACGGGGAAAGAAACGCCCCATGAGAG
CACTCTCAAACACAGCCCAACTCACTACTGGCGGATCCTCAGCCCTATTCTTTTTCCATTGGTCGAACTAGATTCTAGAG
ACACTTTTCATTTGGTATGCAGCTAGTTTGACCCTTTCTTCATCAGCAACACACATCACATCAAATAATCTTTTCAGCTC
TCAAATAAAGTTCTCCGGATCCTTAGTGACACTTGAACCGGTGAAGCTTGGTGGGTTCATCCTTAAAAGCTCACGAATCC
TTTAAATATCAGTCACTTCCTGTCGATTATCTCTTTGTTCAACTAGATAGGTCGCAACTTGACTTAACATCCGGATAGCT
TCGCGAAATTCAGCCTTGGTGACCTCTCTTTGGGGTTGCACTTCCAGTGCATTAGGTACCCCTTGTTCCTCGACATTTGT
CCTACCAGGATGACCTCTGACTACTCTTCGTGGAGGCATGATTATCTGGAAACACGCGCAAGCACGAATTAGAATAAAAT
TTTATAGAGATTAACTTTATAGCACGAAATGACTATGAAAGAAGTGAGATAGTTCCTAAATGTTGCAGCCTCCTAATTAT
AGATGTGGCACGCTTCACACCGATAACTAGGAGTCTACAGACATGGCTTCACAGACTCCCTAGGGCTCTTGAACTCTGAT
ACCAAGTTTGTCACGCCCCGAGCCTACACCCTAGGCGGGACTGGCACTCGAAGACCATTGCTGGCCACAAGCGAACCCTT
GGCATGGCTTACTTACTCAGCGGAAGACAATATTCATACTTAATGGTCAATAACACTTAACTGAACTAAATCATAAGATA
ACTGAGAATGTTAAAAGCTAAACATTCAACTTGGACAAAACTGGCAACCCAAGTCCTAACAATAAGAAATGATATTGAAA
AGACTCAAAGGACTAACATCTGACTGTCTATGAAGCCTCTAATAACAACTAAGATGGATGTTGGGACAGACCCCACAAAA
TCCTAATGAACTAAACTAGAAAGCAATGAAATGGATCCTCCGGAAAGCAAGGAGGCTCACCAACAGACTTTGGACTGCTC
ACTGGATCAACGATGCGCCGGAATGCAGATCCTAGTTACCTGTGTATGCATCATAATACGATGCAGGCCAACTGGCATCA
GTACATTGAATGTACGAGTATGCGAGTTGGAATGCTAAAATAACATAGGCTTGAAAGAATCTAAGAGAAACTAAAGAACT
TACCTGGCTCAACTCAACTCAACATGATAGAACTCATTTCAATATAAAGCAGTTCAAAAGCAAGTGCAATATAAAGAAAA
GTTGTTTGTAAACATGATATCAACTTTGTGTGTATGCAAGATACAAATAACTCTGAAATGTATTTAGAAATACAATGAAC
TGATGTATATAAAAATACAATAACTTATGTGGGAGTTTCTCTAACCGACAACCATCACTTAAGAGCTATAGTGATGATAC
AATGATCTTCCTCACGCTGCCAGCGCATCCTATACCTGGCCAAAGGTATAGGACCTAAACTACCTAATGGATCCACTAGT
CTATTTTGAAAAGGGTTCATCTAAAAAGTATGACCCTTTTCTACCCATGGTGGCTACATGGTTTAAGGGGGTTGATAGTT
GTATGAACTCTACCCCATCGGTGCTCAATACTACTCCCAAAAATATACTAGCTCTTTATGTAAAAAGAAAAAACATACTT
CTTTTGTGATTTGAGATTAGTGCTCAAAAACTTAGCTCAAAGGCTATCTTGGAAATCTCAGTTTCCCTGCTTGCTTCATT
TAGAAAGCTATTAGTCTTTTTTGAAATCTAGCCCAAAGGTTCTTTGGAAATCTTAGTTTCCATTTTTATTTAAATGTGAA
AACATTTTAAATCTCTTTGGGAATACTTAGTCCCCATATACTTTTGAAGAAATGAACTTCAAAACTTTACCTTTTTCTCT
TTGCTTTACATCAAACTTAAGTCTTAAAACAAAGTTAAAACATTTGTAAAAGACTTATGAAAACTTGAAATGAACTTCTC
TTACTTGACTCTTGACTTTGATCTTAACTCTTACTTGAATTGACTCTTAACTGATCCTTGGATTGAATTATGGATTCAAG
GATTATGATTTGTGTTTGGAAAGACCTCATGATGTTTAGGAATGATTTCGGATAGTTAAACTTGAGAAAAGTTACGAAAT
CGCCGTCTTGGAACAAGTTCACGATGCGGAGGTGTTTTATATAATTACTCGCAAAATTAAAATTTGAGACAGAGGAGTCC
GCGTCCTCTTCACGACGCAGAGCAGATTTTTGTTCACAGGGGGAACAAGTCCGCGACGCGGACTTGTTTCATGAACCTTA
CTCGACTTTTTCCTTCTTCGTTTTTCAGCCTCAAACCATCTAAATTCGATTATCTTCCTCAAGTTCATTTTAGATCACGT
TACCCAGCATATGTACTCAAGAACCTAACTCAAAGTAACTCTAAAACACAACGTAAAGATCTCGGAAACTCCACAATTCA
ACCCAATTCAAGAACATTCAAATTCAAGAATTCATGTCAAGAACATCAACTTTCAAATTCTTTTAGGACGAATTGCGCTG
AAACTAAACATGTTTGGCGCGTGGGTGAATGAACCCATTGCTATGAGAGACTCACATACCTTGTAGGATCAACTTCTTGG
CGAATCCACAACCAAAATTGATTGTTCTTGGTGAATCTTGCTTTTCTTCTTTCCTTTCTCTTGCGTTCCTTCTCCAAAAA
CCCTAACTTAAATTTTCAGAAGTGTAAACTGAACTAACTCAGTCTTGACCCCAATTATTTTACTAATAAACGAATTTAAT
TAATTGGGTAAGGAAAAGACCAAACTACCATTTTTAACAATTCGGATTGGGCATTTCTTTATTCGAACAACCCAACTTAC
AAAAGACGTAACTCACTCATACGAACTCGGAATCGTGCAAACTCGGCGGCGTTGGAAAGATAAATCCAAGAGATATCCAA
CCACATCTGGAACTACACCTAACTCATCTTGAGTGAGGAGTTATGCTCGATTGAAGTTGACCAAAATCTCAACTTTAACT
TACTTAAAAATTTCCAGTTTTCCTTATACTTTCCAAAAATGATTATTTCAAGTTCCTAGCTTCTTTCTAGCTATTTCAAG
TTGCGAGATGTTACAGTATATAGGTCAAACTCTAAAACTGTAAAGTGTTTAACTTATATGCAATGACAATGTAAAATGCT
TTTACTCTATCAAGTCACTAAAAAGTATCTACTAGTAACAAAGATTACCTACTACAACACGTAAAGGTAACCTACTATCA
ATGTATATATAACTTAAACTCGATTTTAAATTATAAAAGGTGAGATACATTACATTTATTTCCAGTGAACGCAAGTTGGG
AGAACGTCGAATCAAGGAAAGAACATCAAAGACTTGGTTTAGATCCAGCATGGTCACACACAACTTTACATGCTCCAAAT
GGTAGGGTTTTGATTGATCAAACCATTTTGGAAAACATTTTGCACCCAAATGCTTGATAAAAGAAAAATAAAAGGAAAAA
ATGCATCAACGGTTAAGTATATATGAGCATAGTAACATTTATTGATTTGTAATAAAATATTGAACTATGTCTTGATCAAA
TTATACTAACCTGAATGCCAAAATTAATCAAAACAGGCCTTGTTAGGTTAGAACACAAATAAAGAAGAAGCGACTATATG
ATGAACCTCGCTTCTTCATAATAAGATTCTTCATAGAATTACAACTCCCTAACATTTGGGAATTTTTTTAAAAAAATGTG
TGAATGTAATGACTATCATCAATAGTTAAGAATTTGATCCTAGGAGCTGATATGGTGAGCAAATGAACACCATTGCAAGC
AATTAGTGTTAAGGATGAAAGTAATGGAGTATTCAAGACAAAATTTGATGAACTTCAAGGTCAATTAAAGGAGATTTGGG
AATAATGCTTTGAGAGAAGGTGGTTTAACGAAACTGGTGACATCTAGATATGTGAGAGTTGGACAATCAAATATACAAAA
AGACGAATGTATAATGCTTGCGTTTGTGATTTTTTAGGGTAAGTTCTTTGACACGGTTACTTGTTACACATACCAACCAA
CGGTCAAGGTCCCCACCATTACAATAGATGATTGACAAATCAAGGAAAAATTTGACTAAGGATCCAACATGTTTCAAGAG
AATATTGTCAATCATATTACTAAAACCATTTTCAATCAATCCTATAGTACCACTTTTCTCTTCAAAGAACTCCCTATCTA
GAACTAGTATTGGATGCACAACCCAGAAATGTTCCCACTTCTTCGACAAGATGCATGTTTTTACCAATTCTCAAAATGAC
ATGTCCTTGAATATTTCTTCGAGGATATCCATGGGTAAATCAGAGATTTTGTCTATCTCATTTTCATCAATGATTACTTC
TGCACCATGGTTATTCATGTTCACCACTCTGCACATAAAATAAGTCAAACTTTAGGGTGTGTTTGGTATGGAGGAAAATG
TTTTCCATTGAAAACATTTTCCTAGAAAATGTTTTCCATTGAAAACATTTTCCTAGAAAATGTTTTCCATTGAAAACATT
TTCCTAGAAAACAAGTAGATTTTTGACTTATTTTCTCATGTTTGGTTGGCGAGTAGAAAATATTTTCCGGAAAAGATTTT
TAGAGTTTGATTTATGAATGAAAAATGTTTTTGAGAAATATCTTTTATTTTTACTAGAGTAGAAAATAATTTTTGAAATA
GAAAATATTTTTTTAAAGACAAACTTAAATTTTATTTTGGGGGTGGGGGAATAGTAAAGGAGGGGGGGGGGTGTTAGAGG
GCAGGGGTGAAAATATAAAAAATTGAAGTTGAAAATATTTTTTAAAAACAAACTTACATTTTTTTGGGAGGTTGGGGGAG
GGGGGCAGGTAGGAGGGTGTGGGTCGGGGGGTTGAGGGTAGGGGTAAAAAAATAAAATTTTGAGGTTGAAAATATTTTTT
AAAAACAAATTCAAAAAATTTTTGGGGGGTGGGGGGGATGGTAGGTGGGTGGGTGTGTAATATCTCACAATTTGAAATAG
CTAGGAAGAAGCTAAGAATTGGAAATAGTCACTTTTGGAAAGAATTGAAAATCTGGAAATTTGTTTAGGTTAGGAAAAGT
GAGTTTTTGGTCAACTTCAAATAGACATAACTCGTAGCTCAGGATGAGTTAGGTGTACTTCCAGATACTGTTGGAAAACT
ATTGGAATGATCTTTCCAACGCCGCCGAGTTTGTGCAATTCCGAGTTCGTATGAGTAAGTTATGCCCTTTGGAAGTTGGG
CTGTTGGATTAAGGAAAGTCCAAATCCGGATTTTTGAAGGGTAGTTTGGTCTTTTCCTTACCCTTTTATTTTAATTCATT
TTTGGTAATTACTTAGGGGTCTAAACTGAACTTAGTCAGTTTACGCATTTGGAAAAAGAGTTAGGGTTTTGAGAGAAGAG
GAGAAAACAGGAGAAAGGAGAAGAACGTTCAAGATTCGTCAAGATCATCGAGTTTGGCTAGTGGATTTCGTCGGGGGTGA
TCCCTACAAGGTATGTTAGATCACATAGCATTGGGTTAGTTCACCCACGCGCCAAGCATGATTAATTCAACGTATTTTCG
TCCTAAAAAGATTGAGAATTTGATGTTCTTGATAGTTGTTCTTGAATTGATTTCGTTCTTGAATATGAGTTGGGATTAAG
GAGTTTCTTGATGTTAAAGTGTTATTTTCTTGAGTAATTTGGGTTAGATTTTGTGTATATGATTTGGGTACATGAATCTA
AAGTGAATTTGAGAAAAAGAATTGGATAAAAATGATTTAGGATAAGAAAACGAGTTGAAGAACTCGTTAAACACACCTGG
GGAGGGCCAGGCACGTCGTGCCCCCATAGCACCAGGAGGCTGGGGTGGTGATGAGTCCACACATTGGACTCATTTAAGGG
CTTATTTTGATAAGAATAGTGTCCTCGAATGCTTATTTTGTCAAAATATCTGATGAAAACTCTTAAGTTTCAGGTATTTG
AAGTTTCAATGAGAGCATGGACACTTAGGCACAAAAAGAAACAAAGACGCTGAAAAGAACAATGAAGCTGAAAAGAACAA
TGAAGCTGAATCCCGAGCATCGCCAAGCAAACTTGGCGATTTGCCAAGCACACTTGGCGATTCGCCAAATGGATTTACTC
CGCCCTTTGTTCCAGTACGCGAAGCCCTGAAGGAGAAGGATAAAAAAGGCGATGAAAGGAGCAGTCGGCGCTTCGCCGAA
TAGTTCCGCGAAGTAGTACTATACCGCCCAATGGTCCAGAACGTGAAGGTGTTGAAGGTAAGCACTAAACGGCGATGAGA
CAGACGAAGGGCGAGTCGCCGAAGTCATTCGGCGACATCGACTAACTTCACCAAAGATCCGCCAATGCTATTTTCTGAAG
TCTATAAATACTGAAATTATTATTATTTTTAGGAGTGGAACTTTATTTTAATTTCTAGAATAGAATAGTACTTTTTAGAT
ATTTTCTCTCAAGTTTGGAGAGGGTTTTTGGGAACTTGAAGAAAGGAGTTCATCTTCCCCAAGTTGGAAGTGGGTCTTCT
CTATTCTTCTTCCTTTGCTTAGATTAAGGTTTAATTTCTTATACCCATTTGATTTTACTATCATTTTAGGTGTATTTTGT
TAATTCTTGATGTGTGGATAAAAAACCCCATTCTTGGGGTGTGATTTAGCAAATATGTGTTGATATTATTGTTGGGTCTT
GCTTGCTGATAGGTTAGATGTAGTTTAATGGTGATTTCACCTAGTGGTTGTGGTTTAATCTAAAGGGTTTGTAGTTGCAA
TTACAAAGCCACTCATGTGTTTTCAGCTTACCCGAGAGGGAGGTCGCGAAACCAAGACCACTAGATTGATGGCCTAAGAA
GTGGATCGACATGAGGTTCAGCCCGAGAGGATGAGCCCTAGTCCCATCCTAACACTCAACTCGAGAGAGTGAGTGGGGTA
AGACGTAGGCTGGTCTTCACGCGGCAAATGGGTGTCCGAGAGGAACGCATTTGAAACGGGGTAAGTTGCCCGAGAGGGAA
CTTATTTCCATTTAAAGCTTAGCCTAGTCACTATTATCTTACAAATTTCTTATCAAAAGAATGTACCCAACTATTTATCT
CAACTTGTATTGCGGTCACACCCCAAGAAAATTTCCCTATACTTGATTTTCTTGTTAATTTTTGTTGCTTTTACTACTTG
TAACAAAAACCCCAAATTGATATTTGACACTTTCGTGTCACCTCGTTTATTTACCATGTTTTTGTTCGTTAATGTCTTTA
GCTACGACTAGTTAGAGCTTAATTTTATTTTTCTATCAATTCTCAAGACCACTCCCTTGGGACACGACCACACCTTTAGT
TGGGTTACTATACTATCGACGATCGTAGACACTCATACCGTAGGTTAGTATCGTTGGTCACGATAAGCATCAAAATGGCG
CCGTTGCCGGGGAGTGGTGTTATTTGGGAATTCATAGTTAGATAAAAAAATTTATTCTTTCTAGTTTTAGTGCTACTAAT
CTAAATTGTAGCTTTGTTTTGCTAGTTTGAATATCAAAGCAGGGAATTAAAAATGGTAAACCATTATGGATACCACACAA
ATCTTCCCCTTATGAAACTATTGAACCTCAGGGACAACCTCCTAACCTTCAAACAGGAAGGGGATGAGACTATTCAGGAA
ATGTGGCTGAAGTTTCAAGCAGTGCTGCAACCATGCCCATCTCACAGGATGACAGACACGAGGCTACTGGAGTGCTTCTA
CAGGGGTCTAGGACCTGAGAATAGAGATATAGCTGATCAACTTTGCGAGGGCGGTATGCTACACCAGCCCTATAAAGGTG
TAGCAAAAACTCCTTGATGGCATGATAGAAGCCAACAAAGAAGCCAAAGAGAAGCATGATTGGGACGTACTAGCTACACA
GTTGAATGCTCTTTCTACCAGAGTCACAGAATTGGAGGCACAAGCAATGGGGAAAGAAAAGCACTTCTCCCTTTGAGAAT
GTAGGCATGGGAAGAAGCAGAGAGGTATACATGATGATGAAGCCCTGTCACTCATTTAACAAAATATTGAAGCACATGAG
AAGATGTTGAATGAGATTAAGGAAAACATCGAAATGCTAAATGAAGCGTCATCCTCTTACTCCATGACAATTCAACTGCA
GGATGCTCAAATCACCCATTTAATGACGGGTCACTATCCTCCGTTCGCCGAAGATTCACCTAATTACACCATGGGTAATT
TCGAGGACGAAGAGTAGTCTTTGACTTGCGTCGTGCCGCGACGTTAACTCAGTCGCTGTTTGGGAGGCAACCCAAAACCC
CATATTATCTTATATTGGCGTACTGGTAAAATAATAATGTCTTAGTTTTATAGACTAAAGTGTAATAGATGCCAAAGAGG
TGCATAATGGCTAGTAGCAGATCCAGTTGGCGAGTCGCCGAAGAAGTCGGCGATTAAATCTATTCTGCCGTTTGATTCAA
AATATCTTTAAAATCTGGAGTCTGCAAAATATTAAAGCACATGAGAAGATGTTGAATGAGATTAAGGAAAACATTGAAAT
GCTAAAGGAAGCGTCACCCTCTCACTTCATGACAATTCAACTGCAGGATGCTCAAATCACCCATTTAATGATCGGTCACT
ATCCTCTGTTCACCAAAGATTCACCTAATTACACCATGGGTAATTTCGAGGACGAAGAGTAGTCTTTGACTTGCGTCGTG
CAGCGACGTTAGCTCAGTCGCTGTTTGGGAGGCAACACAAAACCCCATATTATCTTATATTGGCATACTAGTAAAATAAT
AATGTCTTAGTTTTATAGACTGAAGTGTAATAGATGCCAAAGAGGTGCGTAATGGCGAGCAGCAGATCCAGTTGGCGAGT
CACCGAAGAAGTCGGCGATTAAATCTATTCCGCTGTTTGATTCAAGATATCTTTAAAATCTGGAGTCTGTAAAACTCGGT
GAGCTTAGGACAATTTTAGCGAATCGCCCACCTGATCGGCAACCCAGATGGTCACCGCCGTTTGAACATCCACAACTGCT
GAGAAGTTCTGTAAAACTCGACGAAGTAAAAATTTGTTCGGCGAAGCGCCGAATCACTCAGAAACCAAAACTCGACCACA
GAATGGGAACGAACTGGGTAAGCTGCAGGCTAACGCACAAAAAGGCAGCTGATTAATCACTCGAGAGCGTTGGTTGAAGA
TAGGCACATTGGAATGGTAAGAAAAGTTGTATAGAGCTTGATGAATCACTTGGCAATGCACCAAAAGTCCCCATCATAAC
TTATGCTTTACGCGACATCTGTTGAAGGACTCTAACTCGAAACAGCTGCCTAACCAGGATTATTCTCTAGCCCTATCTCT
GTCTTTCTTTAATTTGACCTCTGGATTATTGTTATACATTTGAGAACAAATGATTTTATCTATGGTGGGGTGAGGCTCGC
CTTTTTGTGTGCTTGTTTCAGATACTTATGTTTTGTATATATTTGGGTTGTCTGTTTATAATTGTGTTAAATACTGCTTT
TTCGTGGATGTTTGAGCTCATGGCTCTCGTTTACTTTTAATTGCAAAATGATTTTGACCCTTTCGAAAAAATTTAAATTT
TTTGCACATTTTTGCCACCCCTCGTGAGTTGAATGTGGCTATTCTTTTGTAATAATTTAGGTCTCGATTTCGATCAATAC
CGATGACTTGAATAGTGCTCTCAATTGAACGAACATGAATGTATGGCTATGATGAGGCCAAATGAAGTTGCATAGACAAT
ATGTGAACTCTTTGCATCTCGTTTTGATTAGCCATTTATCGAATTGATTCTCTTGTAATGACCATTACACACTAGCGAAA
GTGTGTAGTCTTGTTTAACTTAAGTGTCGATGCCTTGTGTGATTAGCTTGCTTTGAACCATGCATGAATAAACCTAGAGT
TTGCCTTGTTAGTTTGATTGATTTAGAAAGGTGTCCTCTTAATATAATCTTAGGCAACTTTAAAGAGTGTGAGCCAAATT
TGACATATACCTCTTTTGTGGCCTACCCGTGAGTGTGTGAAACTCTTTTGAACACCCTTTGAGCGTTACCTTTCTTTGGA
AGAACCTTGATGAACCCTAGACCTCACTTGACCCACTACCTATAATCCTCTTAATTTGTGGTTTAGTGAATTACCAACTT
AGGCCAAAAGCCTAAGTTGGGGGTGTGGTGAAAAGGAAAAGGAGAAGTCAAGAAGTGTAGGAAAAGTCCCCTTTAACCCA
TGGTGTTGCAGAATAGTGGAAACCCTTTTATTTCAAAAAAAAATGTGGAATAAGGTATGAAGGAAATTGGGTTACCAAGC
AATCAATGAAAATGAATAAACAGGTGACTTAGAAGCATTAGAAAAAGAATTGATAAAGGAGGAGAAGGGAATGCCTTGAT
AACACCACATCCCACAAGGAAAGAGCCATTGAGCCTAAATGACCATACCTTTGCACTCATCCCCATTACAAGCCTTAAAA
AGACCTTTTTGATCTTGAGTAAGCCGAATCAAAAGTTGATAGTAAAATAAGGGCAAACCTATGGGTGAAAACATGCATTA
TGTTCCTCTTTTTGAGTGTGAGCGTTGCATCTGATTCCTGATCTTGAATTGATTAACCTCTGTGTGTGAATATGGAATCA
TTCTTTATGTGAGGGAATTTAGATACTTTTTATCGAGCTTGAACTTGCAAAGTAGCAAGTATTGCGAGCATGAGAATCTA
TGGTAATGGTGCGTCACAACTTGAATCTTTGAGTACACAGTTGATCTGTGCATAAGTAATTTGAATCTTGTTGTGTATGT
TCATGATTGAGTCTTTTGTAGCACAGTTTGAGACACCCTTTTTGAACGATTGAACTTGAGTTTGCTTGAGGACAAGCAAA
AGTTTAAGTTGGGGGTGTTGATCAGTCCACAAATTGGACTCATTTAGGGCTTTATTTTGATCAGAATAGTGTCCTCGAAT
GCTTATTTTGTCTAAATATCTGATGAAAACTCTTAAGTTTCAGGTATTTGAAGTTTTAGTGAAAGCATGGACACTTAGGC
GCAAAATGAAACAAGAAGACTGAAAAGAACGACGAAGCTGAAGCCCGAGCATCGCCAAGCACACTTGGCAATTCGCCGAA
GGGATTTACTCCGCCCTTTGTTCCAGTACGCGAAGCCCTGAAGGAGAAGGATCAAAAAGGCGATGAAAGGAAGCCGAATA
GTTCCGCGAAGCAGTATTATACCACCCAATGGTCCAGAACGTGCAGGTGCTGAAGGCAAGCACGAACGACGATGAAACAG
ACGAAGGGCGAGTCGCCAAAGTCATTCGGCAACATCGACTAACTTCGCCAAAAGATCCGCCAGCGCTATTTTCTGAAGTC
TGTAAATACTAAACTTATTATTATTTTTAAGAGTGGAGCTTTTATTTTAATTTCCAGAATATAATAGTACTTTTTAGATA
ATTTCTCTTAAGTTTGGAGAGGGTTTTTGGGATCTTGAAGAAAGCAATTCATCTTCCCCAAGTTGGAAGTGGGTCTTCTT
TATTCTTCTTCCTTTGCTCAAATTAAGGTTTAATTTCTTATACCCATTTGATTTTACTATCATTTTAGGTGTATTTTGTT
ATTTCTTGATGTGTGGCTAAAAACCCCATTCTTGGGGTGTGATTTAGCAAATATGTGTTGATGTTATTGGTGGGTCTTAC
TTACTGATAGGTTAGATGTAGTTTAATGGTAATTTCACCTAGTGGTTGTGGTTTAATCTAAAGGGTTTGTAGTTGCTAAT
ACAAAGTCACTTATCTGTTTTCGGCTTGCCCGAGAGGGAGGTCGCGAAACCAAGACCACTAGACTGATGGCCTAAAGAGT
AGGTCGACATGAGGTTCAACCCGAGAGGGTGAGCTCTATTCCCATATCCTAACACTCAGCTCGAGAGAGTGAGTGGGGTA
AGGCGTAGGCTGGTCTTCATGCGGCAAATTGGTGTCCGAGAGGAACGCATTTGAAACGGGGTAAGTTGCCGAGAGTGAAC
TTATTTCTATTTAAAGCTTAGACTAGTCACTATTATCTTACAAATTTCTTATCAAAAGAATGTACCCAACTATTTATCTC
AACTTGTATTACGGTCACACTCCAAGAACATTTCCCCTTACTTGATTTTCTTGTTAATTTTTGCTGCTTTTACTACTTGT
AACAAAAACCCCAAATTGATTTTTGACACTTTTGTGTCACCCCCTTTATTTACCATGTTTTTGTTTGTTAATGTCTTTAG
CTACGACTAGTTAGAGATTAATATTATTTTTCTATCAATTCTCAAAACCACTCCCTTGGGACATGACCCTAACCTTTAGT
TGGATTACTATACTATTGGCGATTGTAGACACTCATACCGTAGGTTAGTGTCGTTGGTCACGATAAGCATCAGGCGATGA
GCCTACAGTTCGCCAGAAATGAGCCCCAGTAAGTTGGGGGCTGACGCGGCGCGCCTAGGATGCGCCCAAATCGTCATTTT
TCGTCGTGTTGCCTATTTAAGTTCTTCTAAAGTGTACTAACACTTTACATTGATTCTAACTACTCTAAATGACTTCTAAA
CACCTATAAATCATCCAGAAACATGAATCATAACCTTGAATCCATAAGTTCAAATTCAAGGAAAGTCAAGAGCCAAGTCT
AGAAAGTTCTTAGAGTCTTCTCAATAAGTCTTTTGCAACTGCTTTTAACTTTGTTTTAAGACTTGAAGTTCAAATTGAGT
AAAGAGTAAAGATTAAAGCTTGAAGTTCATTTCTTCAAAAGTATATGGGGACTATGTATTCCCTAAGAGTTTAAAATGTT
TTCACATTTAAACAAGAAAGGAAACCTCAATTTCCGAAGATCCTTTAGGCTAGTTTTAAGAAAAGAGTAAATGCTTTCAT
AATTAAGCAAGAAGAGAAATTTTGATTTCCAAGATAGCCTTTGAGCTAAGTTTTTGAGTAATTATATCAAATCACAGAAA
GAAATATATTTTTAAACATAAAGAGCTAGTATCATATTTTGGGAGTAGTATTGAGCACCGATATGGGGTAGCGTTCAGAG
AACCCATAGCCCCCATAAACCATGTAGCCTTCATGGGTAGAAAAGGGTCATACTTTTTAGATGAATCCTTTTAGCATAGA
CTAGTGGATCCACTTAGTGAGTTAGGTCCTATACCCCCGGCAAGGTATAGGATGGTTCTTGGCAGCGTGAGGTAAAGTGT
TGTATCATCACTATAGCTCTTAAGTGATAGCTGTCGGTTAGAAAACTTTGTATTTTTTATACATCAATTTATTTGTATTT
TTACATACATCTCAGAGTTACTACACACAGAGTTGACATCATGTTTTAAATAATTTTTCTTTATATTGCACTTGTTTTAA
ACTGCTTTATATTGAAATGAGTTCAGTTATGTTGAGTTGAGCCAGGTAAGTTCTTCAGTTCCTTTCAGATTCTTTTCAAG
CTTATGTTGTGTTTAACATTCCAACTCGCATACTCGTACATTCAATGTACTGATGCTAGTTGGCCTGCATCGTATTATGA
TGCAGACGCAGGTAACTAGGATCGGCATCCAGCGCATCGTTGATCCAGTGAGCAGTTCAGAGTCTGTTGGTGAGCCTCTT
TGCATTCTGGAGGATCCCTTTTATTTACTTTCAGTATTAGATAGTTCATTAGGATGTCGTGGGCCTGTCCCGACATCCAT
CTCAGTTGTTTTAGAGGCTTCATAGATAGTCAGTCAGATGTTAGTTCATTCGTCATCATTTTGTTATTGGCTTATGTTCA
GATTTGAGTTGTCATTTTGGCCAAGTTAAATGTTTATTTTTAAAACATTATGAGTTCAGTTTGAGACAGTTAAGTTGTTT
AGAATTTGAATTCCTTTCTTATTGCATATAGTCTTCCGCTGAGTAAGTACGCCAGGCCAATGGTTCACTTGGGGCCAACA
ATGGTTCTCGAGTGCCAGTCTCACCCAAGGTGTAGGCTTGGGGCGTGACAGGGTGGGGGGGGGGGGTCGAGTGTAGGGGT
GAAAAAAATGAAATTTTGAAGTTGAAAATATGTTTAAAAAACAAACTTAAATTTTTTTTGGGGGGATGGGGTAGGGGTGA
GAGTGGGTAAAAAAATTAAAGTTAAAACCAATTTTTAAAAACAAACTTAAAATTATTTTTTTTGGGGGGGGGGGGGAGGG
GTTGGGGGGCTGGTTTGAGGGTAGGGAAATAAATTGATTTAGAGTTTTGGAAAATGTTTTCCTTAAGTTTTGAAGGGAAG
TCATTTTCCTTAAATTTGAGGAAAATAAGTTGATTTGGAAAACATTTAACCCAACCAAACATGAGAAAATTGGAAAACAC
ACCCTTAGTCTATATTTTAAGCAAACAAAGATAAAGACATATTCAAAGTTTTAGATTAAAGGTCTTCAAAAATTCTTTGT
AGTCCTTATTTTATTAAGAAGAAGAAATGATATTAGATAGTAAAAAATTTTATTCTCACATACACAATTTATTTATATTG
AATACCTACCTATAATTGATTTTAAAAAACAAAATAAAATTGCATACACGTAGAGGAAATCTACACAAAATAGGTACCTC
TTCAATGTAGATCTAAAATTTAGATCATAAATTAAATTGTATAAAAAATGAAATAACATCGCTTTTTATGTTTGTGCATA
TTAAAATAATTGTATTCACCTCTTGCTAGATCTAATGAATTTCACTTGCATGACTATGTTAGATTTGGAATCTATGGAAT
TTAATTACAAGTATTAAACGTAGAAAATTATTTCTAAAATATTTATTAATAATAATGATTCCTTTTATTTTCATTTTTCA
GAGATACACACAAAACTTCATAGACCATCCAAAAGAATTTTTATACAACTATTGAACATAGAAAATCATTTCTGCAAAAT
CAACAAATAGAAGAAAACAAATCAGTGAAAAACAGTACCTTAGTGAGATTGTATAGAAAATTCTATTTTTTACATCCAAA
AATTCAATAAAATTATACCTCAAGATTTTCTTGCATCACTTGAGGGAAAGACGTTTAGTGTTTTTGTATACTTTTAGAGT
GTAAGAACAGAATAAGTTGTCAAAAATATATACCACACCAATGTTTTGTCAAAAATAAATATAATATATGGGTTCGATGG
AGAAATATATATTAACTTTGACTTCTTAATTGTTTTTTATATATATATTTGTTTCAAGAAATTAATTTTAGAATACCCCA
TTTTAAATGTAGATAACTTTTTTCTCTTGAAAATAATTTCGACTTAATAAAACTTAGACTTCTTGAATATTTAGTCTTAA
TTTTGATAGGCATTCAACTTAACTTTGCATATATTTATTACATTGACCATCTTACTTGAATTGATTATTTGATATCTAAT
TATCACATATTCTTTAATTACATATATTTCGTAATGTTTTTATGATCAAGATGGATCCCTATTTTTCAGTGCTTAATAAA
TGAAACTATATATTTAGACGTAATTTTTATGATCCAAAATCTGAAGGATCATGATGACACTTCACTAACCCTTTGTTAGA
TAGGTCAATTATTTTTGAAATACTAAAATCAATTAATCATACGAAAACAAATGAAATAGCGATAAAAGTCATAACTTAGC
TTTCATAGAAGTATATAAATGTAGGAAATACCAATTACAAAAGAGTGATTAGAAGTTAAATATGCATAAACTATCTAAAA
TGATACAGGACTAAAAAGTAAAAGATAAAGCTTAGAATTGATCATGGTCAACATTTGATAAACAACTTTCAATTCGTATG
TAATATATTTTATGATTTATTTGCATATTTTATTTTCTAGATGAGTTTGCCGCGTAAAATAGAGAATTTCTAATAGTTGA
TGCACCAATTGTTGGTGCAATTGGTTTTCTTCTCCATCCTCTCAAGGGCTATATCGCATTCATGAAAAATAATTGTAGGA
CTTCTATGCATTCACGAGACCTATGTCGAATTCACGGAGGATAAAGTTTGTCGGTCAGTACTGGATGAGGATTCACATTT
CGTGATGGGTTAAATCAAATCACTTGATCACGTTTGGAGTTATGATCTACATTTGCAAAAAGCAATTAATACATGGAAGC
AATATATCCCCAATTTGAACATAGAGTGGATCATTACCAAAGGAGGTTAAAGGCTTAGTACTTCTGGATAAATGACAATT
TCCCTAGACGGAAAGGAGATATGAAAAGTGTAACTTTTTTGTTAGATAATATTTTATATGCTTAGTATGAAAGGAACTTG
TATAGGCTAATCTTTTCATCATAATTTTTTTGTGCTACTTGTTTCTCGTGTTCCTTCAACAAGTTAGAGGTTAGGTCCAT
GTCCCCCTCTAACTAATTGTAACTTTTTGTTATGAATAGACATGGTAGGGGTCAAGCCTCCCCCCCCCCACACACCTTAG
GTCCACAACCTAGATGATGGCTTATTAAAAAAAAAGCATAAAGTTGATCTTAAGATTTTTTTTTTTCAAGTTTGATAGCT
CCATTTTGGTGATTTTCAAGGAGGAATTGTCATTTTATCTTAGAGTAAGAATGTAACTCTAAATATTATATTGTTCATTT
TTTTTTATGTAATTCACATTTGGATGTTAAAAACTAGAATTTTTGAACCTAAAATTGAGGATTAATATTGTATTGACTAG
GAAGATTATTTTTGAGAATTTTGAACCATTCATTTAATTATAGTTAATTAATTGACGATAAATTTTTAGATAATTAATTT
AGTTAATAATAATGGGTCAAGTTTAAAATTTTGTTTCCCTTTACTACTTGGCCCATATATTATTGAAATAAGTCAATTGG
GTTAGTCACTTTTAGTACCTAATTATTTTAGAAAAAAAAAAGAGGACACAGAAACTAACCTGCACCGACGATTTGCTAAG
ACTGAGCTACATTCTTGTGCAGGTAAGAGCACTCCAAGTCTCCATATCCTTTAATAATGTATATATGAAATTTTAGGATG
TTATACCTATATTAATATAATAACTAATAAGTGACTATTACGTTTATGTTAATGTTGTTTGGAGTGGTTTTGGTCCAAAT
TAGTGGGAAACATATTGTAATTACCAATCAAGTAATTACAATATTATAAATCAAGTTTTGATATATTAAGATGGGTACTT
AAATATTAGGTGTATTGTATTATATAAATACTATTAAAATTATAATATTGAAGAAATTGAAACTTAACTCTAAGCTTGAA
ATTTGGAAAGTATGAGAGTTTGTCATATTAATTGACATCAAGATTAGAAACTCGGTTATAGATATGGGTGAATTTCTAGG
TCTTGAATAGACATATAGTAATATATGTTGGGTTATGAAGGATGATTAGGGAGTCATACGGAAGCTTACAATTGCAAATA
ATATGATTGATAAATTAGATGACAAAAACTTATACTAAAAACTAATATTATTATATGAAAACTAATATAAAGAAAAAATA
TTAAAATTGTTGAGAGAATAAATCTCCCCATAAACTAAACTCTTTAAATGTCTACATTGTGGATGTTATTGTTTTTGTGT
TTAGAAGAAACAAACCTATATTTATTGAGTCCTAAAACCTTTTCTTACTAGAAAAAAAGTCCTAAAAGGAGAGAATAAAC
CAAATATGAAAGAATATTATATTTTCCTTTCAAGAAAAGTAAAAACATTTATGGTAATGTTTTGTCTTTTCTTTAAGGAA
AAATAAATCTTAAATTATAGGAAGAAAATCAGGGCAAAACCCTAACAATATGGGTGGCGTTAGTTTCAAATTTTTAATGT
GATTATTTATTCGAATAGATTTTGTTGATTTGGAAGCCCAATGAAAGGGGGAGACTCAAGTCCCAGAGTGACTGTTCGAT
TATTTGAGGAAAATGGATTTAAGTGTATAGAATAATGTATTTCCTTGTTGTATGTTTTGGGGAGTAATGAGACTTGGTGA
TGGGTTGACTTATTCACATTAAATAATCCTAATGAGGAAAAAGAGGTAATAAAAGGCAACTTAATTATATATTGATGTGT
GATGTTGAGAATGATTGCAAAGATTTATTGATTCATTGTTGATGTTGTATCACGATTGTGTTAATGTAGATTTTGCATTG
ATATGGAAATGGGCATCATCTTATTAATTGTGTGAACATGTTATTTGCATTGTTTCTTATACATGGTTGTGACAAGTGTT
ATGTGAACTGATGAAGAATAAAGAACTAAAAATGATGTACTATTTCAAGAGAGATGTCGCGCGCCTCAATGGATATTATA
ATTCGAGGGTTGTGTCACACGCCACGACGGATGCATGGACAAATATGTACCACATGAGTCCCAAACTGAGAGACGATGGG
CGTTTATCATTAGGTCAGGCATGCATCACTGTACTTGGCATTACATTTCATAGCATTGCGCATATTTATCATTTGTGAAC
TTGTGAGTACTTTTCTGTGGAACTTGTAATTGGTGAACTTGATCTTATGTGTTACTAATCTATAATTGTTGAAGTGATGT
TTTTGAACTATATGCTATGTAAATTGTGAACTATTATGTTGGGCTGGTTTAATTTTATGCAGGTTGTAGTTGTGGAGGTT
CGATTGGAGTATAATGAGTAATCGTATTCTATACTCTTATTTGTGTTTAGGAGTTTGCTTGATGGGTACCGTGTGCTTTG
GTACTCATCCCTTGCTTCTATATTTTTGTAGGTTATGAGCCTAGATCTTCGTGATACTCGCTCTTCTCTCCTTGTTCGGG
GGTTGTTGTGGAGATTTTTGAGGTAGTTGTTTGTCATCTCAGCGAACCCTCTTACTACTATTTATGATTTTTTTTCTACT
TTATAGACAATATCATTTGAGACATACATACCCCAGCTTAAGATTAAAAGTCTCATATCGGCCAAATACAGGAAAAAATG
TGGGTATATAAGTAAGAATACCCTTACAAACTAGTGACCCATTTTAAAATCTTGCGTCCCAAGGCCCAAAGTGGATTATA
TTCCCTAGCAGGATGGGCCNNNNNNNNNNNNCCCAAAGTGGATTATATTCCCTAGCAGGATGGGCCCTTACAAAATGGTA
TCATATCCACTCATGTGTCAGCTTTGTCGATGTGGGCCAGAGTGATCTTGGGAGTATTTGTATGCTTAAGAACCAAATAA
CACCCATGTTTTGGCCAAGTTCGAAATCATCTTTACTAGTTGTTAGCAGTGTTGAGTCATATGAATTCATTTAGACTAAC
CAATATGATTATTTGTGTAGGTGAGGTTAAATGAAGAAACGAGCACTGAAACAGGCATTGGGAAGCAAGAAAGGATCCAA
GCAAAAGAGCAATAAGAAAGGAGAATGAAAATGAAGAACAAAGCATCTACGTACCCCCTCCACGTTGCAAAGAAGGAATT
TATTATTTGTTAGAGAACTGAATTTGGGGATAGAAGACTATGTATCGTGCACGCGTCGCGGAGAAGAGATGCTCCCCAAC
AACTGGATTTTTAAAGGCTCTCCGTGTCGCGGACCTCTTTGCCAGATTTGGCCAGTTTCAATTAAATATAAATAGATTCA
GATTATTATTTTATTGATTATTCTTTTTCTGGGTTTTGAAGAACGGTGACTTTGGGATCTTTTTCATCTGTTCTTAGGGT
TCATTCCTAAACAATTCTCTATTCGATCTCTTTATGTTATTTAAACATTGTGTAATTGAGAATCTTGATATGAGTAGCTA
ATTTCCCTAGTTCTAGGGCTGTGGCTACTGGTTGATTGTGTTTTATTGAGTTTAATGGATTCAAGTTAATTATCACATGA
ATCAATCTTTTGTTCTTATTTTCGTATTTCGTGATTGATCACCATAGAAATAAATGTCTTGTCTGAATTGAAATCGGGAG
AGGAAGAAGAGGATAGAACGTGGGGCAAAAGGAGTATGATTTTCTCCTAGATTTAGAGTTGATTTGTATCTAGGATAGGG
ATATACCTACAAACCTTGCTCAGTTATTAGATAGAGCAAAATCGTAATGCTCGGTAATTGGTTCAGCCTATCCCCGCTCA
ATAATAGAGTTAGGTTGCCAATTGTCATAGGCGATTAGAGGTCGGGAGACCATAATCATATAATCAACCTTGTGATCCTT
GATTCTATAGTTAATTAATATCCATTTTACAAGATAATATGCATGAATCCTTAAGTCAACTGCAGCCCTAGAATTTCCCC
AGTCATTGTTCGAACCCTTTTGAAATTGAATTGTATTAGTTAAGCTTATAATTAGATTATCTATTATATAAAAATCCACT
TCACTATTCTTGATAACACTTGTTTTAAATTGAAAGTATTGGAAAGATTGAATTAATCTAACCTTGAGTTCCAGTGGGTA
CGATACCCGACTCTTAAAAAGAGCTACTTTAATACTTGCACGACCACGTACACTTGTGTGTGCATTTGGACGCAACATAG
GGTAAGCCTCAGTGCTGAGTATAGGCAAATCTCATACGGTGGCGCAAAACTTAGCGAGGACGCTGAGTCCATAAAGAGAG
TGTTTGTGACGCCCCAACTTAAGATTAGAAGTCCCACATAGGAGAGATGTTGGGTATATAAGTAAGTTGGTCTTACCTAC
AAGAGACGCGTTTTAAAGTTGTGCAGGCCTAAGCCCAAAGTGGATCATATCACTAGCGGGTTGGGACATTACACGTATTT
TCTTCCAAATCTAATGTAATACATTAGAGGTTTGTGAACATGACAACTAGATTTTGGAGGTTTTAATTAAGTTGACTTTG
TTATCTGCATTATTAAAATGTTCTTAAACTTCCATTCTTACTCTTACTTTCGCATTTTATCGTTATATTTGGTTTTAAGA
TAACTTGTCATGGTGGGATAAAATGAGTGCCATCACATCCATTTTTTTGTCGTGACAAATGATATCAGAGCCCCTGGTTC
ATAGGTCTCATGTGTATACAAGTCGCGTCTAAGTAGATTCTCGAGAAATGATACAGAGATGTTTGTACTTATCTTCAAAA
GGCCATGAAAATTGTTAAGAAACTTCATTTTGTTCATTTTTTCTCATCATGTGCGGTAACCTTCATTAACACTAAGTTTT
TGTGTATTCTTTTGATAGATGGCAAGTACTGGATCTACTTTTGTTGGTGGTAGAGGAGACATAATCCTCTAGATAGTTGT
TGAGGCCCCAACTAAGGTTTAGGGTAGAGCCTGAGCTAGAGGTCATGCCTGTAACACCATGGAAATTTTTTGAGCTAAGA
CTCAAACCATTCTTCATAGTGAGTGAGATCTTACCGAGGAATTTACATTTTTCTTAAGTGATAAGGTCACTAAATGTAAC
ATCTTGAGTTCCAAAAAGAACTAAAGAGAGTTCATTCAAGCCATTCCTAAGTTCTTCTAAGTTTTGGGTCAACTTCAAAC
AACCATAAATATAAGCACATAATGGGTTAGGAAACCAATAAGATTCAAGTCATTCCTAAGTTCTTCTAAGTTTTGGGTCA
ACTTCAAACAACCATAAATTTAAGCACATAATGAGTTAAGAAACCAATAAGATATCAAATGAAAGATCTCTGAGTCCTCT
TTCCAATGCCACTTAGTTTGCTAAATTTTGAGCTTGTATGAGGGAGATATGCCCGTTTGAAGTTTGCTTGTCTAGTTAAG
AAAAGTTACCCGAAAATGAGAGGGATATTTTGGTCTTTTCCTTACCCCATAGATTAAAATGTTTTTCGTAAGGTTAAGGG
TCTAAACTGATTTGGTTCAGTTTTACAATCCTAATTTACACTTAGGGTTTTAGAAGAGAGTTCAAGAAGAGAAAAGAGGA
GAAAAGATGGAAGGTTCAAGGCATTCATCAAAATTTCCTGTGGATCGAGGGTTGTTTCACCAAGGGTTTGATCCCTAAGA
GGTATATAAGTTTACATAGTATTGGTTTCATTCACCCACACGCCAATCATGAGTTTTTTTTGCAAATCTATCTATAAATA
TTGTGAAATTTAAGTTCTTGAAGTGTTCTTTTCGTTCTTGAATTAGGATGGGTTTGATGAGTTATTGAGATGAATGTTAG
GAGTTTGAGGGTTGTTTTTGAGTAGATTTTTGTGTACTTATGTTGGGTATCCGAATCTAAGTCAGCAGGGAAGAAACCAT
TCGATTCTAGGTGAATTAGATCCAAAAATCGAAGAAGGAAATTATTCGGAAGATTATGGGGAGGGGTTGAGGGGCGTGCG
CCAAATGCGCTAGGGGGGCTGGAGCGGCACCCCAACAGTGCGTCAGGTTGATGTCTCTGAAGTTTAGGGGCTGGCGCCCC
GCACCAGCAGTGCGCCAGGGTCGCCTGCCCCCACTCTTTTTCTGTCGTTTGCTCTGTCAAAGTCCTTTAAAAGTGTACAT
TTACTCCTCTTTGATTCTAACTACTCTAAACTACTTCTAAACATTGAGAAATCATTCATAACATGAATCATAACCTTGAA
TTCATAATTCAAATTCAAGGTAGAGTTAAGAGTCAAGTCTTGAGAGTTCTTTCGAGTCTTTTGAGAAAGTCCCTTTGAGT
TTTTTTGAGGAGTCTTCTACAATTACTAATAACTTGTTTCAAGACTCGAGTAAGTAAGTTTGAGAATGAGGAGAATGTAT
TAATGAGTCTACATTATCATTGAGATCCTTGAGTCGAGTCGTTTATGCCCATAAATTCTGCATGGACTCCATAATTTGAG
TATCTTTGAGAGAAGGAGTATCTTCAAGTTCTAAGTCTTGAGTATTGAATTCCTAATCCTTTTGATATTATATTCCTAAT
AATGGGACAACTACATGCTACCTATGAAAGTCCTTGAGTTGAGTTATTCATGCCCATAATTTTCGCATGAACCCTCTGAG
CCGAGCATTTTTTAGATTAGTAGTATCACTGAGTCCTTGAGTTCTGGAGTTGTTGAGTTTCGAGCATTGAGTGATATATG
TATGATTATTGAAACCCTTGAATTGAGTCATTCACGTTCATAAATCGGCATGAACTCTATTTTGAGAAGTCTTTTACAAT
CATTTATTAATTGTTTAAAGACTTGAGTAAATGAGTATGAGGATGAGTAGAGTTGAGTTCATTTTTAAAAAAATTATATA
TGGGAACTAAGTATTCTTAAGAGTAAATGTTTTTACATTTAAGATAAGAGGAAACACCGATTTCCAAAAGAGTTCATGAG
CAGTTTTAAGTAGTAACTTTTTTAAGCGAAATATTTTGAGTAATAATCTCAAAGTTGAGAAAGAGGAAATGTTTTCTTTA
AAACATATGAGCTAAGTTATATTTTGGGAGTAGTATTGAGCACCGATATGGTGGAGAGTTCTAACAACTCACAGCCTCCA
TAAACCATGTAGCCAAGCGTGGGTATAAAGGGTCATACTTTTTAGATGGNNNNNNNNNNNNNNNNNNNNNNNNNNNNNNN
NNNNNNNNNNNNNNNNNNNNNNNNNNNNNNNNNNNNNNNNNNNNNNNNNNNNNNNNNNNNNNNNNNNNNNNNNNNNNNNN
NNNNNNNNNNNNNNNNNNNNNNNNNNNNNNNNNNNNNNNNNNNNNNNNNNNNNNNNNNNNNNNNNNNNNNNNNNNNNNNN
NNNNNNNNNNNNNNNNNNNNNNNNNNNNNNNNNNNNNNNNNNNNNNNNNNNNNNNNNNNNNNNNNNNNNNNNNNNNNNNN
NNNNNNNNNNNNNNNNNNNNNNNNNNNNNNNNNNNNNNNNNNNNNNNNNNNNNNNNNNNNNNNNNNNNNNNNNNNNNNNN
NNNNNNNNNNNNNNNNNNNNNNNNNNNNNNNNNNNNNNNNNNNNNNNNNNNNNNNNNNNNNNNNNNNNNNNNNNNNNNNN
NNNNNNNNNNNNNNNNNNNNNNNNNNNNNNNNNNNNNNNNNNNNNNNNNNNNNNNNNNNNNNNNNNNNNNNNNNNNNNNN
NNNNNNNNNNNNNNNNNNNNNNNNNNNNNNNNNNNNNNNNNNNNNNNNNNNNNNNNNNNNNNNNNNNNNNNNNNNNNNNN
NNNNNNNNNNNNNNNNNNNNNNNNNNNNNNNNNNNNNNNNNNNNNNNNNNNNNNNNNNNNNNNNNNNNNNNNNNNNNNNN
NNNNNNNNNNNNNNNNNNNNNNNNNNNNNNNNNNNNNNNNNNNNNNNNNNNNNNNNNNNNNNNNNNNNNNNNNNNNNNNN
NNNNNNNNNNNNNNNNNNNNNNNNNNNNNNNNNNNNNNNNNNNNNNNNNNNNNNNNNNNNNNNNNNNNNNNNNNNNNNNN
NNNNNNNNNNNNNNNNNNNNNNNNNNNNNNNNNNNNNNNNNNNNNNNNNNNNNNNNNNNNNNNNNNNNNNNNNNNNNNNN
NNNNNNNNNNNNNNNNNNNNNNNNNNNNNNNNNNNNNNNNNNNNNNNNNNNNNNNNNNNNNNNNNNNNNNNNNNNNNNNN
NNNNNNNNNNNNNNNNNNNNNNNNNNNNNNNNNNNNNNNNNNNNNNNNNNNNNNNNNNNNNNNNNNNNNNNNNNNNNNNN
NNNNNNNNNNNNNNNNNNNNNNNNNNNNNNNNNNNNNNNNNNNNNNNNNNNNNNNNNNNNNNNNNNNNNNNNNNNNNNNN
NNNNNNNNNNNNNNNNNNNNNNNNNNNNNNNNNNNNNNNNNNNNNNNNNNNNNNNNNNNNNNNNNNNNNNNNNNNNNNNN
NNNNNNNNNNNNNNNNNNNNNNNNNNNNNNNNNNNNNNNNNNNNNNNNNNNNNNNNNNNNNNNNNNNNNNNNNNNNNNNN
NNNNNNNNNNNNNNNNNNNNNNNNNNNNNNNNNNNNNNNNNNNNNNNNNNNNNNNNNNNNNNNNNNNNNNNNNNNNNNNN
NNNNNNNNNNNNNNNNNNNNNNNNNNNNNNNNNNNNNNNNNNNNNNNNNNNNNNNNNNNNNNNNNNNNNNNNNNNNNNNN
NNNNNNNNNNNNNNNNNNNNNNNNNNNNNNNNNNNNNNNNNNNNNNNNNNNNNNNNNNNNNNNNNNNNNNNNNNNNNNNN
NNNNNNNNNNNNNNNNNNNNNNNNNNNNNNNNNNNNNNNNNNNNNNNNNNNNNNNNNNNNNNNNNNNNNNNNNNNNNNNN
NNNNNNNNNNNNNNNNNNNNNNNNNNNNNNNNNNNNNNNNNNNNNNNNNNNNNNNNNNNNNNNNNNNNNNNNNNNNNNNN
NNNNNNNNNNNNNNNNNNNNNNNNNNNNNNNNNNNNNNNNNNNNNNNNNNNNNNNNNNNNNNNNNNNNNNNNNNNNNNNN
NNNNNNNNNNNNNNNNNNNNNNNNNNNNNNNNNNNNNNNNNNNNNNNNNNNNNNNNNNNNNNNNNNNNNNNNNNNNNNNN
NNNNNNNNNNNNNNNNNNNNNNNNNNNNNNNNNNNNNNNNNNNNNNNNNNNNNNNNNNNNNNNNNNNNNNNNNNNNNNNN
NNNNNNNNNNNNNNNNNNNNNNNNNNNNNNNNNNNNNNNNNNNNNNNNNNNNNNNNNNNNNNNNNNNNNNNNNNNNNNNN
NNNNNNNNNNNNNNNNNNNNNNNNNNNNNNNNNNNGCTGTCTTTAGGGCATCTTAAGAGGGGGCTCCCTTCCGGTCCATT
GTGAGAGCCACCAATGAGGCAGAATTGAAGGAGAGAGAGGAGTTTGGCGATCCTAAAAGGGCATGTACATCATGTCAGTT
TTCTCATGCCTCATCTAGAGGTAGGGGAACATATAGAGAGGGTGGTTCCTTCCAGCGTCGGGGACCCTTTCGAACTTTGT
GCTCCTAGTTCTATATTAAAAGATCTAGTTGAATCCTAGGGATACACCTATATGGGGTTAAATATCCTTAAGGACATTGT
CTTTAATTTGACACACTTGATCAAGCTATGAAAATTATCTACAAGTATTCATTGAGGTTTTCACAACCATCATTTCAACA
ATTTTGGGATTTTCCTAAACTTACTTAAACCTTTAAATTTTGGCCCACCATCAACCACATAATTAATAAGCTTGCATGTG
TAGTGGGTCTATGTAATTAAATTAGAGCCTTACGTAAGGGTTCTAGAGCTTTACGTGGGGTTATAATCGTAATTATGACT
TCACATACTTAGAATGAAGGTTTTAGGGTTAGGGAGTCAAGGTACAACCCCCCAAGGACCCACCAACAGTCCATAATGGG
GACCCAAAACAACCCCTACAAACTGCCCAAAATGGGCCACCTACGGATGGGACTCACACCTAGTAGGTGGACCCACGCCC
TATGGGAAGGGATCGTGGGTCAAGACCCCAAAATATTAAGTTGCAGGCCACCACCCACGGAGGACCAACATGCTCCGTGG
ACTCACCCACGGTCCGTGGGCGTGGTCTCGTGGGTGAGGCAACCTTGGTCCCTTAAGTTGTTAAGTTAGGGGTTAAGGGA
AGGGTCTAGAATTAATTAGTTATTAAGTGGGGTCATTTTATTAGTAATTACACCACCTATATAAAGCTAATAGACCCCTA
AATACATTGATCCTAGTCATTATTTCAATTCACCAAAGAACCCAATTCCCTCCAAGAAATTCTTTCTCAAGAAGAAGAAG
AAGAAGAATCTAGATCAAATTCTTCCATTGTTGCAAGCTTTGTGAGGGATTTATAATCAAGTTATGTTAGCTTATTCATC
CATGGATTCTTCCATGCATGGAGCCCCCTAGATTTCCCCTAATTGTGAAGATGAAATCCCCAATTCAAGTTAGGGTTCCT
TTCAAAATTGTGGGTTTAGTTGAGTACGATTTCAATTGAGTGGATAGTACTTGTTTATGATTTATTTAGTATTGAATCAA
GATATTATGATGATATTATGTGCTTTTAATGGTTAAACCTAGTCTAATTGATGAAATTGGAGAATGTGGGTTTATGACTT
GTGAGAGGAAATTGAGGATTCATAGGTGATCTTCTCAAATTGATGACATGTATAGCAATTGATCAAGAATAGAATTATGT
AAACATGAATTAAATTAGATTAAAGATTATATGATGGATCTTGACTAGTAATGAATGAGATTGAGCCTTTATGATGATTT
ATGACTAGAATCACTTGATAATAAAGAATGTGATTAGAATGCCTTGAAATCTAGGTACGAATGATGATTGTAAGAAGTAA
AGTTTTGAGTATAAGGCTTGTAGTCATGAATGTTGATCACTAGGGTTTTGAGAGTAAGCCAATATGATAAACTATGGATG
TTAAGTCTTTGAGAGTAAAATCTATATGAAAATAGAAGCCCAATGAATAAAATTGTAATGAAAGATCTTTACCTACCTAA
ACTACCTCATGAATGTTTGAATGCATAAAGTGATAGAATCACATGAGTTATGATGATATCCATGTCAAGTGCATGAACCC
TAGGGGTGATGATTGAAAGTAAGCTTGGAACCTTAAAGGGGTGAAGTGTGAGATTATGCTTGTAGTAATTGAATTATGAA
TATTCCCATGTCTAATGTAGTCATTCTAGATATGTTGATTTGATATGATTATGAATATATCCATGTCTAATGTAGTCATT
CTAGATGTGTTGACTTAACATGAGATTTTACCCTTAAAAAGGACAAGATATGACATTATGCATGTTTTATGAAGTTTATT
ACATGCTTTAGAAACACTTTGAGAGTAAAGTAAATATCCTCATGATCTAGTTGTTGTGTTGATGAAATGTTATTCTCATA
TACACACTTATGCATGAATATGATATGATGTGAAAGGTTTGTCACATGTAGTGATTCTAAGGTTGGAAGACTAGTCTCAC
CTATTGAATCTATGAGCTATAGTATGAGTTATGTTGGATTGAGTGTCAAGACATTCTTCCACAAATATGAATTTAAGTCA
CGACTTAATATGAACTCAATAGGACTTAATGTCTAGCACTGAGTGGATATTGAATATGAGATGGAAGCTTTTACCCTAGT
TGAGTCCGGCTTCCCAATGAAATCTTTTACCCTAGTTGAGTCCGACTTTCCAAATGGGTTCATTCTACCTTAGTTGAGTC
CGGGTTCCCAAAGTATGTATCTCATAAGATGGAAACATTTTACCTTAGTTGAGTCTGGGTTTCTAGTAGGAATCTCTTTA
TCCCATAAACTACGTGCCCCCGTAGGTTACTTAGCTATTGGATCCACCTAAGCTAAGAGTATGGTTCTACCCTCGGCAAG
TAGAACAACCCCTTTTCGGTGTAGGGTAGACACTAGATTCCATGTTAAGCTCACATGGTCTATGTCGGTTAAGGCTTATG
TCCCAATATGGTAGTAATATGAATATGACTTATGAACTATGGGTACTTAAGAAGCTTTACTTAGTATGGGTGGGAGTANN
NNNNNNNNNNNNNNNNNNNNNNNNNNNNNNNNNNNNNNNNNNNNNNNNNNNNNNNNNNNNNNNNNNNNNNNNNNNNNNNN
NNNNNNNNNNNNNNNNNNNNNNNNNNNNNNNNNNNNNNNNNNNNNNNNNNNNNNNNNNNNNNNNNNNNNNNNNNNNNNNN
NNNNNNNNNNNNNNNNNNNNNNNNNNNNNNNNNNNNNNNNNNNNNNNNNNNNNNNNNNNNNNNNNNNNNNNNNNNNNNNN
NNNNNNNNNNNNNNNNNNNNNNNNNNNNNNNNNNNNNNNNNNNNNNNNNNNNNNNNNNNNNNNNNNNNNNNNNNNNNNNN
NNNNNNNNNNNNNNNNNNNNNNNNNNNNNNNNNNNNNNNNNNNNNNNNNNNNNNNNNNNNNNNNNNNNNNNNNNNNNNNN
NNNNNNNNNNNNNNNNNNNNNNNNNNNNNNNNNNNNNNNNNNNNNNNNNNNNNNNNNNNNNNNNNNNNNNNNNNNNNNNN
NNNNNNNNNNNNNNNNNNNNNNNNNNNNNNNNNNNNNNNNNNNNNNNNNNNNNNNNNNNNNNNNNNNNNNNNNNNNNNNN
NNNNNNNNNNNNNNNNNNNNNNNNNNNNNNNNNNNNNNNNNNNNNNNNNNNNNNNNNNNNNNNNNNNNNNNNNNNNNNNN
NNNNNNNNNNNNNNNNNNNCCATTCTTGAAGATAGGTTTCTAGGAGTCCAAGGATTGAAGACTTGGTGAGTCCTCATAGC
ATCGAGGATAGAGCCACCATTTCCTTTATGTCTTTTCTTTTCATGTTTTGAGACTATTGTATAGGCTGTGTCCCAAAAAT
TATTCAAAGTTGTTATAGATGGTTTGAGACAAGTGTAGTAAGACTTCCGCTTTGTTTTTATAAAAGACTTCGATTGTATG
GAAAAAGTTTTAATTTCTGCACTTTTCTATTATCTTATGTTATGATATGCTAAGGGTTTGTATGAGACCCTTCGGGGTTA
AGTACGCCATGTTACATCTAGGGTGTACCCCTAGGTCGTGACAATCTAATACCCACTAGTGATACTATCTAGTTTGCACT
GAAGTCTTCATAGCTTTAGAATTTTTTTTTAATGACTAAGGTGCGCTTCCTCGTATAGTGAGCATCTTTCTCAAATGTAT
ATTATCGACGTAGAATTTGCTTATGTCATTCCCTACCATAATCACCCACATGATTGCAAAAAACAAGTCTTCAAACGGAA
AAATACAAAGAAATAATAGTTCATCCATAATCTCCAAATTACATTAATGAAGATCCCTATAAAACATCACAAGTTCAAGC
ATGAAAGGAAAGTAAAAGCCATTGAAATCGTTTGAAACATTCCATAGAATAAAATCTTGAAGTTACGCAGCTTGACCATG
AGGTGCCACGATGACTTTTACCCTTGGTGATGCTTTTAAGGACATCATAAGTTCTTCATACAAATGCAGTACCTCTGCTA
CATCAATATCATCAGAAGGTTCAACAATCATCCTTGAAAGTGAAGGGGAATATGCCAATATTTGCTTTAAGAAATAGAGT
TCAAATTGTGTCCCCTCAAACTTTCTTAGTTCCACAAATTCAAGCTTCTCAAATGGTTTGTCAACACAATTTGGATCTTC
CAAATAATGTGTAACTTCACCTATGTTTGTTTCACTCAAGGTATTGAAAACCTATAGAAGTAACAAAAATAGAAGGTTAG
TAACTTTTACAAGTTGTAACAAGTAAAACTTCCTTACATTAAGGATTAAAAATTCCATTACTATAAAATATTACTTGTAG
ATATTTTTTAATTTGTATAACCTGATATTGATAGAGCATAAAATTCATTACATTCTCGGTACATGTATAGGTTAAACTCT
AAAACTTTAAAGTGTTTAACTTATATACAATGACAATGTAAAAATGTTTTTACTCTATCAAGTCACAAAAAAGTATCTAC
CGAAAACAAAGATTACCTACTACAACACGTAAAGGTAACCTACTATTTCCAGTGAACGCAAGTTGGGAGAATGTCGAATC
AAGGAAAGAACATCACAGACTTGGTTTAAATCCAGAAATGTCATAGACAACGTTACATCATTCAAATGGTTGGGTTTTGA
TTGATCAAACCTTTTTGGAAAAGATTATGCACCCAAATGATTGATAAAAACAAAAATAAAAGGCAAAAATGCATTAATGG
TTAAGTATATATGTGCATAGTAACATTTAATGAGAACTTTATAATAAAGAATATTAAAATATGTCTTGATCAAATTATAC
TCACCTGAATGCAAGAATTAATCAAAACAAGACTTGTTAGGTTAGGGCACAAATAAAGAAGAAGTGACCATGTAATGAAC
CTCCCTTCTTCACAATAAGATTCTTCACGGAATAACAACTCCCTAACATTTGAGAAATTTACAAAGAAAATTGTGCGAAT
GTCATGACTATCATTAATTGTCAAGAACTGGATCCTACGAGCAGATATGGTAAGCAAATGAGCACCATTGCAAGCAATTA
ATGCTAAGGATGAAAGTAATGGGGTATTCAAGACATAATTTTCCTTTGCTAGGCGTAATTTGATGGACTTCAAGGTCAAT
TTAAGGAGATCTGGGAATAATGTTTTGGAAGAAGGTGGTTTAACTATGAAATTGGTGACATCTAAATAGGTGAGAGTTGG
GCAATCAAATATGCAAAAAGGCAATGTATAGTGATTGTGTTTGTGATTTTTTAGGGTAAGTTCTTTGGCACATTTAATTG
TTACGCATAACAACCAATGGCCAAGGTCCCTATCATCAGTATAATAGATAGTTGACAAATCAAGAAAAAACTTCACTATT
GATCCAACATGTTTAAACAGAATATTGTCAACCAGGACACTAAAACCATCTTCAGTCAATCCTATATTACCACTTATCTC
TTTAAAGAACTCTCCATCTAGAACTAGAATTGGATGCATAGCCTAGAAATGTTCCCACTTCTTCGACAAGATGCACGTTT
TTACCAATTCTCGAAATGACATGTCCTTGAATATTTCATCGAGGATATCAATGGGGCAAATCAGAGATTTTGTCTATCTC
ATTTTCATCAATGATCACTTATGTACCACGATTATTCATGTTCACCATTCTGTACATAAAATAAGTCAAAGTTTAGTCAA
TATTTTAAGAAAACAAAGATAAAGGCATATTTCAAAGTTATAGATTAAAGGACTTCGAAAATTCTTTGTAGTCCTAATAG
GATTTTATTTTATTTAGAAGAAAAAAGCTATAGATACTTAAATGTCTTTAATATTTCTCCCGTACACAATTTAATTATAT
TGAATACCTACCTATAATTTATTTAAAAACAAAAGAAAATTGCATAGCTTTTATGTTTAAATTGTTAGAATTGGTACCTC
TTCAATGTAGACCGAAAATTTAGATCATAAATTAAATTGTTCAAAAAAAATGAAATAGCATAGCTTTTATGTTTGTTCAT
ATTAAGAAAATTGTATTCACCTCTTGTTAGATCTAATGAATTTAACATGCATGACTATGTTAGATCTGGAATAGATGGAA
TATATATATACAACAATTGAACGTAGAAAATCATTTCTAAAATATTTATTAATAATAAGGATTCCTTTTATTTTGATTTT
TCAGATATACACAAAAAACTTCATAGACCATCCAGAAGAATTTATATACAACCATTGAATACACACAATCATTTTTGAAA
ACTCAACAACAGAGAAAAAAAATCAATGAAAAACAGTACCTCATTAAGATTGTACAGAAAATTATAATTTCTACATCTGA
AAATTCAATAAAGTTATACCTCAAGATTTTCTTGCATCACTTCAAGGGAAGAGACTTAGTGCTTTTGTAAGAACACAATA
TGTTGTCAAAAATATATACCACACTAATGTTTTGTCAAAAATAAATAAAATATATGGGTCCCATGGAGAAATATTTATTC
ACTTTGACTTTAAAATTGTTTTGATATATTTATTTCAAGAAATTAATTAATTTTAGAATCCCTCATTTTAAATGTAGGTA
ACTTTTCTCTCTTGAAATTAGTTTCTACTTAATAAAACTCAAATTTCTTGTATATACTCTTAATTTTGACAGTCATTCAA
CTTAACTTTGGATATATTTATTAAATTGACCGTCTTACTTAAATTGGTTATTTGACATCTAATTATTACAGATTCTTTAA
TTACATATATTTACCAAATATTTTATGATCAACATAATCGATAGATAGATCTCTATATTTTTCCATGCTTAGTATATGAA
CATATTTAGACGTATATTTTATTATTCAAAATCTGACGGATCGTGAGACACTTCACTAACCCTCGGTTAGATAAGTCAAT
TTTTTTCCGAAATACTAAAATCAATTAATCATACGGAAATAAATGAAATAGCGATAACAAGTCATAACTTAGATTTCATA
TAAGTATATGAATGTGGGAAATATCAATTAGAAGAAGAGTGATTAGAAGTTAAATATAACTTTTTAAAATATGAATACAC
TATCTAAAATGATACAAGACTAAAAAGTAAAATATAAAGCTTATAGCTGATCATTGTCAACATTTGGTAGACAACTTCAT
ATTGGTGATTTGAAGTTTCAATAAATTTGTAATATATTTTATGATTTATTTGCATATTTGGCTTTCTAGATGAGTTTGAT
GGGTGAAATAGAGAATTTTTCATAGCTAATGCACCAATTGTTGGTGTAATTAGTTTTCTTCTCCATGCATGCAAGGGCGA
GGTCGCATTCGTGAAGAATAATTGTAGGAATTATATGCATTTACAGGGTCAGTGCCGCATTTGCGGAGGATAAAGTTTGC
TAGTTCAGTTCTGGATGAGGAATCTCATTTGTGATTGTTCCGTCATGATTGTGATGGGTTCTATCCGATCACTTGATCAC
ATTCGCATTTGTGATCTACATTAGCAAAAATAGCAATTAAGACCTGGACGAAATAATCCCCAATTTGAACATAGACTTCA
ATTTAAGACTTTTTTAGTTTGTTAGCTCAATTTTGGTAATTTCCAAGGAGGAATTGCTCGTTTTATCTGGGGTAATAATC
AAACTCTAAAATTTGGTATTATCCCTATATTATATTGTTTGTTTTGTGATTTAATTCACATTTGGGTGTTATAAATTAGG
ATTTTTTAACCTAAAAGTGAGGAGTCACATTTTGATGATTTGGAGTCCAATTCGAGCTTGTATTTTGATTAATTTCATAT
TGTGACGCTACTAATTTTGAAATAAAATTATTTCTCTGACCTGGCGGGCTTAGGGTTGACTTTTTGAGTTCGGAATGAAA
GTATAATAATATGTCTATCAATAGACTCGTATACTTATTTAAAATATGTTCTTGATAGACTAGGAGTATCTAGAATATTC
AAAAATGCATATTTGTGATGTTTTATGTAATGACCCAATTGGTCATTTTTAAAAAAATCATAAAATTATCATTTTACCCC
TTGGATATCAACCCGAGCTAATTCTGATAGGATTTTGAAATTTGTTTTGAGATTTGAGTAAAAAGTTGTGAATTATGTAT
GTTTTTTTGGTTTTTGATGTCTTTGGGAGTTTCAAGTGTCAGAATGGAATTTTGGTGATTCCATCAGTCCCGAAATGTGG
AGATTAGTCGCAGAGAGTTGTCGGTTTCAAATACGGAGTCTTTTTGAGGATTTGAGGTCCTAAGTTGGAAATTATTGAGA
TTTTAGCATTTGGATTGACTTTGGTCAATATTCGGGGTTTGGATGCTCAGATCGGAATTCCTGGAGTTCCGCTGAATTCG
GGGGATGATGTTAGGCCTAAGTGAGGTCTTGGTTGAATTTTCAAAGGTCCCGATCTTGTTTTAGCCATTTAGAGGTTGTG
TTCATTTCTTGTGACTTTCATGGATATCGGTTCAAGGAGATCTCAAATTCGTATTTTAATAGTTTCATTGAGTCCAGAAC
ATCGAGTTTAGTCAAATTGGATATTTGGAATGTGTGAATGGGATTCTGAATGAATCCCGAGGGTCCATTCGTTGATTTTG
TTGTTGGCTAAATTTTCTGATGTCTAGTGTGCTCGCATTAGTGAGAGGCTATTCACTAAAGCAGGCCTTGCTTTCTCGAA
CACTTGGCTGCTTTCCCAACCTTCGCTTTATGGAAGGCTGGGTTGCAAAAGTGATAGGCCACATTTTAGCGGGGTTTGCT
TAAGCAAATCAGAGTTGCTTTAGCGATGATTGTGAAAGCAAAGCCTGGTTCTCGAAAGTGAGACCCCCATTTTAAGCAGG
GTTCACTTAAGCGAACATGTGTTCGCTCAAGTGACTTCAGAGTTGATTTTTGGCCTACCATTTTGGGATTTTACCCCATT
TTTTCCCATATATATATATATATATACACTACATTAAAAGCATGAACTCTCAAACTTGAATGTTGAATTACTGTAATACC
CCCACTTAAAAATACCTAATTTCTTATATTAATTAATTTAGTTATATTAAAAGTAGATACCCTTTAACATTAAAGGGTTG
TGATTTTTTCAAAGAGTTGTGACTTTTTTGACGGGTTGTGACATTTTCGATGAGTTGTGACTTTTCCGAAGGGTTGTGAT
TTTTCTAAGGGTTGTGAATTTTCTAAAGGGTTGTGCCTTTTTCGATAAGTTAAGACTTTTCCAAAGGGTTGTGACTTTTC
CTATGAGAAATCACTTTTTCGAAAGGTTGTAACTTTTCTGTTAAGGCACAATTAGCACCTATCGATATTACTATTTGTTA
GCTATAAATAGAGGGGTTTCCTCTCAGTTTTATATTACGATTTTTTTTTATGTTTTCTACTCTTCTTCTTAAAAAAATCT
CAAGGGTTATTTGCAACAGTTGATTAAGTTCAAAATTTAACGAAATTCGAGGTACCACATAAGAAAGAGTTGGCGAAGAA
ATTGTAGCAAATTATTCATCAATTCACAGTCGTATTTTTTTCTTTTGATTTTCATGAGTTAACAATGACTAAAAGTTGTG
GGTAAAAACTATAATAATAAACAAATATAAAAAAAGTCACATGATTTGTGTGAGATGTTTCTTATTTGTTTTTTCATGTT
TTATTCTTTTACCCTCAAACGAACGTGTTTCTTTCTAATTTTGCTAAAACAACGGGCATCAACGTTATCCATTGAGTTAT
TAGTTTTGATATATAATCCACTATTTCAAAAATAATTTTTCACTTTTACTTATAATATGATAATAGTCATGATAATAATT
ATTTTTTAATAGATATGTAAGAAAAAATGAACGGAAAAAGTAAAGTGTTGGTGACAAGATATTTCAATCAAATGGAACAC
TATAGTGAGTATAGCATGAACATATATTTTCGTCTTCCTTATTCATTGGTTATGTATTTGTAACATCTCGCAAATTGAAA
GAACTAGACAGAGCTAGAAGTAGAAAGAGTGATTTTTTGGATATAATAAAAATCTGGAAAATTGGTTAATTTAAGTTTGA
GTTTTTGGTCAACTTCAAATGACCATAACTCCTAGCTCAGGATGATTTAGGTGTGTTTCCAGATATCGTAGGAAAGATAT
TGGAATAATCTTTCCAACGCCACCGAGTTTGCGCGATTCCGAGTTCGTATGAATGAGTTATGCCCATTGGAAGTTGGGTT
GTTCAAATAAGGAAAGTTCAATCCGGATTTTAGAAGGGCATTATGGTCTTTTCACCACAAAATTAAGTTAATTCGTTTTT
ACCAATTAAATTGGGGTCTAAACTAAATTGGTTCAGTTTAGACAATTGGAAATTTACGCTAGGGTTTTTGGAGAAAGAAC
GCAAGAGGAGAAAAGAGGAGAAATAGCAAAGTTCGCCGTTCTTGAAGGTTTAGCTTGTGGATTTCGTCAAGGGGTGATCC
CTACAAGGTATGTGAGTCTTTCAAAGTGTTGGTTTTGTTCACCCACACGCCAATCATGTTTATTTCAGCAAAGTTTGTTC
TAGAAAGTTGAAAGTTGATGAATCTTGAATGGTGTTCTTGAAATTGGCCTTTGTTCTTGAGTTAGGTTGAGATTGAGGAG
TTCCTTGAGGTTAAAATGTTGTTTCCTTGAGTTGTTTGAGTTAGATTCTTGTGTCTACATGTTGGGTATCTGAATCTAAA
GAAAAATTGAGAAGAATAGTCGAGTTTGGGTGAATTGGGACTGGAAAACGAAAGAAGGAAAAAGTTGGGAAAATCTGGTG
CCCCAGGCCGCGTCGTGGACCTACCCCTCAGTTTCGAAAAATTCATCCTCGCATAGCGGAGCGGTCCCGGACCTCTCTAC
CTCAAAAAATATTTTCGCGACCAAAATTTAAATACACCTCCGCGTCGCGGACTAGTTTCCAGGAAGTGATTTCTTGATCA
TTTCTCATGTTTAGCTATCTAAAATCATTCCTAAACATCATGAGATCTTTCCTATCACAAATCAAAATCCTTGAATCCAT
AATTCAATTCAAGGAACGTTAAGAGTCAAGTCAAGAGAGGTTAAGAGTCAAGTCAAGAGAAGTCAAGAGTCAAGTTAAGA
GAAGTTCATAAAGTTTTCCAAAAGTCTTTTACAAATGTTTTAACTTTGTTTTAAGACTTGAGTTTTGAGTTGAGTAAAGA
GTAAAGTTTGAAGTGCATTTCTTCAAAAGAGTATATCGGGACTATATTCCCAAAGAGTAAATGTTTTCACATTTAAACAA
GAAAGGAAACTGAGATTTCCAAAAGAGCCTTTGAGTTACTTTTCAGTAAAGAGTAAAGAGTAAAGTTCATTCATCAAAGA
TTATACGGGAACTAAGTATTCCCAAGAGTTAAAATGTTTTCACATTTGAGCAAGAAAGGAAACTGAGNNNNNNNNNNNNN
NNNNNNNNNNNNNNNNNNNNNNNNNNNNNNNNNNNNNNNNNNNNNNNNNNNNNNNNNNNNNNNNNNNNNNNNNNNNNNNN
NNNNNNNNNNNNNNNNNNNNNNNNNNNNNNNAGACATCATGGGTAGTAATGGATCATACTTTTTAGATGACTCCTTAAGA
TGCTTTTAGCATAGACTAGTGGATCCACTTAGTTAAGCGTTCTATATGACAACAAAGTATAGGACAGTTCTGGCAGCGTG
GGCAAGGCATTGTATCACCACTTAGGATCATAGTTGTGGTTGTCGGTTAGAGAAACTCCCACATAAACTATAGTATTTTA
TTATATGAGTAAAGTTGAGTTTGTTATTGCATTTTATTTAACAAACTAAGTTGTCTTTATATTGAGTTAAGTTATTCAGG
AGTTGAGTAAAGCTAAGGTAAGTGTTTCTTTCGGATTCTTTTCAAGCTTAAGTTATGTTTAGCATTCCAACTTGCATACT
CGTACATTCAATGTATTGATGCCAGTTGGTCTGCATCTTATTATGATGGAGAAGCAGGTAATCAGGATCAGCATCCAGCG
CCTCGTTAATCCAGTTGAGCACTTAGAGTCAGTTGGTGAGACTCCTAGATTTTCGGAGGATCCTTTTTATTGTTTTCAGT
ATTTTAATTCATTAGGATGTCATGGGTCTTGTCCCGACGTCCATCTCAGTTGTTTAGAGGCATCATAGACAAAGTTAGTG
ATGTTAGTTCATGAGTCTTTACTTTTCCTTTTCAGTTAAGTTGAGACTTGAGTTGCCACTTTGGCAGTGAATGTTATTAT
AATACATTCTAAGTTATATTTTGAGCAGTTCAGTTTACTTGTTTTAAAAGTATTTATCTTTAGTAAAGTCTTCTGCTGAG
TAAGTAAGCCAGGCCAAGGGTTCGCTTGGGGCCAGCAATGGTTCTCGTGTGCCGGCCACGTCCAGGGTGTAGACTCGGAG
CGTGACAATATTCCTCCATTTATTTTTTGTTTTTTATATTTATATTGATGAATATGAAATTATTTATGTGTGAATTTCCT
GATAGTTTGTGTTCATTTTAATTTGAGAAAATGTTATGTCACAAGATACACTCCTTGCTAGCTATATAAAAATAGATAAG
AAAATAGTGATTGATCATAAAATAATCTTATATCAAATTAAAGATTCTATAAATAATACTTTAAATTTTATTCATCAATC
ATTTTTTATTATTGAAATTTTTAAATATTTTATATCACAATACAACTTCTATAAGATATTAGATATTTTCATTAGACAAC
AACTATATAATATGTATGCAGCAATAAAAGGAGAAGACTACAATTGTATAAAGTTAAGTTAGTAACTTAAAGAATTGAAT
TTTTTTTTTACCAAATGTGATGTTGTTCATTTATAAATATATATATAACAAAGTATTGGTCAAGCTAAATATTTTACATA
CACTCAAACCTCTATTTGACCACCATTCGTTATAACAACAAAATACCTTTTATTTTTGTAAAATTACCGCTCTATGATAG
TCATACTCAAATATTAACTGAGTACTAATATTTTGTAAAAGATAGATTACGTATAAAGACAAAATATTGAAATGTTTATG
GTAATCCTTATTAGTGTCATGCACATACTAAATTTCAAAAATGAATATTTAAGAGAAAAATTGTACTTAAATGGTGTCCA
TCATTTATGTCCATGTCACGACCCAGACCGTCGTGATTGGCACCCAGACTAACCACCGGTGGAAGAACCACTACTACAAT
CCAGACCAATCAACTAAAACAAAAACTAAAGCATTTAAGGATACGAAATAGGAATAATAGCTAAAAACTGAAGTTCCCAT
AAACTTCCAAAAGATTTAACAACGAACTAAACAATGCGGAAGAAATAACCTAGAACTTGAAAGTTAATGTACCAAAACAT
CAAATGTTCAACAAGTCTAAACAAGAAGGGATACAACCCCAAACTAATGAACTAATAACTAACTAGAAAAGTCTAAGTCT
GAAATAATGGACATAGACGAAAGAGAACTCATGGCAGCTCGGAAGAAACGTCTCACCCTTGAATTCGAATGATCACTGAT
CTTCTAAGCAAGGTCTGTCAATAGCCGCTTGAAGATGCCTTGTACTCAACAAAGAAAGAGCAAGTGCAGTATCAGTACAC
AACCACAGTGTACTGGTAGGATCATGCGACAATCCCACTAAGTGCAACATACATCAGTCAATACATTAATATAATCACAT
GCATATATCGAACATATACAATATTATCAACATTTAAGAACAACGAGCAACTTTACATTTTTCAAAATACACAATTATGG
CAAGGCATTGGTCCTCTCATGGAACCCAAACCGAAACAGTTAGCATACCGAAACGTGGTACCCAATCTAATAATTATGCT
AGAACGTGGCAACCGATCCCATAATTATGCCGGAACGTGGCAACCGATCCAAGTTAGTTATGCCGAAACGTGGCAACCGA
TCCATTCTACACACCACAATCACAATCACAAGTATATCCTTAAGATCATACATTTAAGTCATGATTTCATGGCAATCATC
ATTCATCTATCTAATTTACAACATGTGTGATCAATAATGCAACATTCATATACATACATGTATCATAATGAAGCAAGAAC
AAACATACATCACACAATCATAGAATCACAACCATCACCTACCTCGAAATAAGCTTGAAACCCTAATAAACTCGATCCTT
CCCTTTCCTGATTCGTTCTGCTTGTTCTTGGTCTACAAAAAATCATAATAACACGAGAATCAATATTCAATCACTAATTA
CCTGGATTGCTAATAATTCTATGAACCCTAGATCATATCCATGATCCCAAGTATCCAAAATAGGGTTTTTTCCACCATGG
TTTCCAATTCAAAACCACCCCCCATCGATAATTACCCATTCTATTACGTTCTACTAATCGAAAAACAAATTAGGGGAGTG
AAAATCTTACCTTTAGCCTCAAAAATGGTGGAAAACTGTCAAGAGTCGCTTGGGGTTCATTCCTTAACTCTAAAAATAAA
AAATTGTAGAATAAAGACATTTTGGGGTTTATTTACGACCATAAGTCGTGTCGAACCTGCCACAATGGCCCCGCCCTGGC
GGTAGAAATCCCGCCCCAGCGACTTGCACGGAACCAGTGAGCTACTTTAATGATTCCAAAACCCTCATTTCACAACACAC
CTTTAACCAACAACGCTCAGAAAATACCATTCACGCTAAGATCAATTTCGGGAGTTCTACTCACCCGAATTCAATTTCAT
AAAGTCNNNNNNNNNNNNNNNNNNNNNNNNNNNNNNNNNNNNNNNNNNNNNNNNNNNNNNNNNNNNNNNNNNNNNNNNNN
NNNNNNNNNNNNNNNNNNNNNNNNNNNNNNNNNNNNNNNNNNNNNNNNNNNNNNNNNATTTCAAGTTACTATGAAAAAGT
TTTCCAACCCAAAATTTTTCCCCGTTGGCTTGTCTATAACGACAAAACCCGGTAGTTACAGTTTATAACCTCAAGCGGAA
ACACTATTGGTGACATTTTTTGTATGGATATTTTTTTAAAATTTTGTCTCTTAGATTTGCTTACAAAATTGAGTGAAGTA
AAATTAATACTACTAAAGAAATGTCACTTCATCACCATATTAGAACTTTGAATGAATATATTTAGAAATGTTTCAATGAT
ATTTGGTTATTTTGATCTCAAAATACAGCTAACACTATGACAATATGTATTAATCATTTCAAAGCATTTGTCATATGTTC
TTTCAAATATAATTATTTACTAAAAATATTAATTTACTAATATTAATTCTATTTGACGGCACCGTATACTATTTATACGA
AACACACGTGCAACGCACGTGCCGTGAAACTAGTATATATATATATATATATATATATATATATATATATATATGGGGAT
ATTTTGCATATAGTCACTCAAAAATAGCTTAATTATGCTTCATAGCTATAGTTTGCTTATTACAATTCGTAGCTACATGT
TAGAAATGTTATAACTCAATAACACTCCTACTACAGACTCAACGACAACAACCTAATTAAACACTAGTTCTAAGCTTGTT
TGGCTTCGTATTCACCTTTAATCATTGTCATTTATTGACTTGAGAAAGTTTAAATTATTGCGTGCCATAGCTGCTCCGCT
TTGTGTATCTTCTCTTCCTTCTATATGTTGCACTCTGGAAGCCTAGGGTTTGAGAGAAGACTAACCTCACATAATTCACT
TGGAATACATCATCTATAAGTGTTCATGATGAAGTATTTTTTGTAAGATTTTCATCATAATTAGCTTAGGCATTGCCTAG
ACTTGATTAGTCTGTATAGTACTCACTAAGCCCTTTCGAGGGCTCAGGGAAAGGCACAAAGACATTATTCCTATTGAAGA
AAGTTAAAGCCAAGGGGAAGATTTGTTAATTATATCTTGAATTTTTCCTCAGTATATTTTAGGAAATTCATAATTCATAT
TGGTTTAGGAGACCCTTTGCCCTAATAGATTTTGGAAATGAATACATTGTCCTTCTAGGATTGGGAGAACCTTTTCCTTA
TATGTTTGAGTATACTTGAGATCTCTATATAGGGGATGTAGTCGGAGATTTCAAAGCATTCTACACTTCTTCTTTTCTTT
CATAGTGAAAAACTATATTTGCTTTTGCTTNNNNNNNNNNNNNNNNNNNNNNNNNNNNNNNNNNNNNNNNNNNNNNNNNN
NNNNNNNNCCATAGGTTTGTTGACCGAATCTAAAGATCTGTTAAGTACAACAACCAGAGTAACTTATGAAATAATAATCA
CTCGATGAAATTCTACAAAAATATAATCTCTAAACCTCACTCCCTTATAATAGTGCCAAAATTTTGATGTCGCCAAATTA
CATACTCAATTAGGAACAAATTGAACTCTATCAAAATATATTAACCCAACAAGATTGGGATCGAATCCCACAAAGAGCAT
GGTGAGAGAACTTAGAATTTGTAAATGAAATCCAATCTAATGATTCCTATTTAAAATAGGAATTTTAATGGGGATTTATT
ATAATGTACTATACTATGATTTTTATATGATGAACGAAAGACAAAATAGAGTTATGATTCTTAGATATCAAAATTCAAAC
AAATAATTCCTATCAACTCATTTGTGTTGATTTATTGTACAAAACGGTGAATCTATTAGTCTTGTAAAGCCTCTCGGCTC
AATTAAAAGAATTACACTCTAAGTTCATTTTGCACTTGAATGTAGATTAGATTGTTTCGTAAGCCTGTGTCAAGTTAATT
ATCTATCATATCTCTGTCTCAACCTATTAGATGGAGGTTGACAGCGCCAAGTCTTTATTAACGATTATTTTTTCTAGTCT
TAATCTCTTTTGTCAAGCAAATAAGAATATGAGCATGTCCATAATGTGTGCAATCATTAAAAAGACAATTCATACGAAAA
AATCTTAATGCACTACAATAACACCATCCTACAAAAATTTTAACATGATGAATACGTTATCCTTACCCCTACTATAGATT
TCAATGATAAAAAATAATTATAGTAACTAAAGAATATGAAGTGTAAGACACATAGACTTCAAATGGTAGAATGGAAGGTA
GGTTCTCAGGTCCGGAAACACATATTACAAGTAAGAGACCACTTTCATCAGCAAATCTAGTGAGAGCCTAGATGTGGTCA
CTCTAGCATAAGATTTGATAATTGAACCGTCAATCAATTTTGTTTGTAGTTCACAAGTTAAATACATATACATATTCTAA
TACAAATACAAAGTCTAAGAAAAAGCTATTGGGTTAGTCCAAACCCACGAACTCCCATTTAGCTCCCCCTCTATGTGGAA
CATTGTATTAACTATAATTTAATTTCAGTGGTCATGTAGATTGACTCAGTAATTCTCAAAAATTATTAGAAAGAATTTAG
GAGGTGCCATGAATAATTATTGTGGAGATGAAGAGGATTAAACAATTTATAAGTTCTAGTATTGTGGACGTGACACATTC
TGAGAAAGAAATCAATTGGTTTATTACTCTTTTGGAAATGGACTTAGGTCATTTTTTAGCTCAAGTCATGTAAATAATGA
TTTTTGTTTTAATAAATTGGGCAAGGCCTGCCTTTCAATAAATAAATAAATAAAATAAACCTTGAATTAGTGTAGCTCTC
GTAAGAATATCTTACTCACACTGCATAAATCTCTATGAAAGTAATAAACTACTAAAGCTAAGAATAATTATGAAGTAGTT
TGTAGCATTGAACAATGAAACTTATTTTCGATTGGCAATGTTAACCCTAGAAAAATTGTCAATACACTACATTTGTGAGA
CCTCAATTTGCACAAATTGTAATGATGGGAAGCTTCTTATCAAGTTAAAAAGTTGGGTTTTACCCAGCTAATTGGGTAAA
AACCCGACCCCCATTCCCTTTTATTCCCCAAATCCGTCTCTTTAACCCCATTTTCCATTTTTAAATTGCTTTCTCCTCCT
TTCCCCTTCAACCCTAACTCCTTCCAAGAACAACTCCGTGTCGCGAAGTGGAAATTTCTTCCCAAGTTCATCACTTTTTG
GTGGGTCTAAGCACGCAAGGTATGTGTCCTACTCTTTTATTTCTTTCTTTGGGATGATTCACGAAAGTTAGGGCTAGTAT
TTATGCGAGTGATGGATGAGTTATTGTGATACATTCAAATTGTTGCCTATTTGTGGTTTTCTGCTTCTTAATGGCTATGG
TTGATGTAAAAATCTGTTGGAGTTCATTGGGATGATTATAATGAGGAAAATTTTTATGGGGAAATTAATAATTGGGGGGT
TGTAAATTCTTGAGTAGCAACTTGGTAATGGGGGAAGTGATTGAAATAGAAGAATATGTGTTGGTTCGAATTCTGGAGTA
GAATCTGAGATGTTTGGGTTTGTATGCTTAGGCTAGGGTGAATTGTGTGAATCATATGCTGAAAATGGCATTGGGAAGTC
TGAGTACCGTGTTGTTTGTGAAGTTGTCCTCGAGAGTAGGTGTGGGGTGGCCCTCTATTTGAGTCTCACTAACTGATATG
AGTTTTGTTTGATTGCAGGTTACCATGTCTAGCACACAAAGGTCGGGCAAAGCGGTGGCATCTAACAGCCATAAAAGAGT
AAGAACAAGCACCACTATTCCCCCGGCACCCGCAGTCCTAAGAGGACAAACTCAGCGCTACGGGGCCAAGGTTATCACAT
CGGAGGGCAAGAAGTGGTACAAATCACACACGGAAGCCAAGTTCTTCTTGGATGTGACACTTGATGATGTCCACTTAGAG
AGGGAGTTCCCACACATTATGCGTCGCCTGCAAGAGCTACACATGGTTTTCATCTTTCAAGATCCATCAGAGTGCAATGT
TAGTGTGGTGCGGGAATTCTACTCAAATTGGACGCCCGATGGACGTTCTCACTTTGTAACAGTGCGAGGTGTGGAGGTCT
CTCTGACACCTTTAGCTATAAATCAAATACTGGGGACTGCAGATGCCCCTTCTGATGTCCTTACGGGGATCAATATCAGC
CCTCCATATCAGCAAATTTGATATGCCTTGTGTGGGGCGCAGTCCACTACAAAATGGATTCGGCATGGGCGCCGTGGTTA
TCACCACTCATATCCTTATGCTCACATTAATCAGGAAGCTCGGGTGTGGTTAAAAATTATCATGAATTGTCTGATACCAG
GGCTGTATTTTACCGAGGTGACGAGAGATCGAGTATGCTTGGTCTATGCTCTAATGAAGGACCTACCCATCAATGTAGGA
GCGGTGCTAAAATCTTCCATGTGCAAGGCTAGAGTACATCGAGGTCGAAGGTATGCTTTTGGGGGATTAATCACTAATTT
GTGCAAGCGAGCTGGAGTTCCAGAGGAGAGCGTGGACTACATGGCACCTTTGTTCACCACGCCCCTAGATGTCACAAAGA
CAAAGGGGCCAGAGAACATGCATGGACCCACCCCCACTATCGCTGAGCGAAATAGGAGGATGATATGATCACGGCGCGCA
TGTTTGGATTGGAAATGTTGTGTCATAGAAATAGATGTCGAGCTTTGAGTTAGAAGCAGCTGGACGAAATTGCAACGAAG
TACCCCCTAAATGAACATGCTGAGGAATTGCTAGGACTCGAACCTGCATTTCTGGAGCCCGTATGGGATGATGTTCCAAC
TGATGAGGACAAGCGGCGAACCATGTTGGATAGTGAATCCGATTCTGATGCAGATGAGGGTGACCTTTTGGCTCTTGAGG
GCACCGGTGGTGATGCTGACATGGATGAATGATCAGGGAAGTACACCCGCCCTACTTTGTTGTCATTTTGGGTTGTGTCA
CACTGGGGACAGTGTTGACTTTCTAAGTGTGGGGTGGGAGTATTATATTGATGTAAATAGTTTTGTTTTGCTGTTGCTAT
TTTCTTTTTTGGGTTCCTTGGAAGTTGTTTTCAGTTCTTTGGCCAAGGACAGTCCCGTTGAACCGTATAAAAAAGGATTT
TATTTCTTAGGATTGAGTCAGTATCATAGTTGATTCAAGCCGCCCTATGATAGATAGATGACGACTGTCTTAAGGGCAGT
TTTCGTCTTTTGGTTCTGTAGGGTTGGCTTTTGGCTAAGGCTGTACAATTGCTCTGAATTATATTGAAAGTTGAAAACAT
TGGATGACTTTGTGCTGAGACATCTAGGCTCTTTTATGTGACTCTAATTGGAGTGTGATTTGTGTCAGTGACTGGGATGT
AGTATATAGTGACCAGTTCTGAGTTAAATGTGTGCCAAGTGTGTAAGATTCGTGCATTCCTTGCTATTAATTGAGGTCTA
GAACTTGCTCGGTGTGTCTGCATAGCGAAAAAAGAGGATTGGGAATTTGGGAAGTGATATAGGCAATTATTTGATAGCCC
TGATTGTGCCTTCTTGTACTCACCTTGATGTATATCCCTAGTTTGCCCCTTCGAGCCTTGAACTTATTCTTTGGTAGCCT
ATTTTTAAGCTAATATCCATTCCTTCTCTGGCCTATAAATTTGATCCAAAAGATCCTAAGCGCTTTGTGTGAACAACAAT
GAAGGAAGAAGAAGTTTAGTGGCAAGCCCTATGAATAAGTTTAGCTCGTAAAAAAATAAAATTCAACAAATAAATAAACT
TTGACGAATGAATTTAGAATGAAAATAGTGGGAAGAGGTGAATGTAAATGCTTTGCAACAAGGGGCCAATGGTACTAAGA
AAGGGAGCTTAAGGAGGAGGTTGTTGAAAGAAGGTCCAAAAATGAAGTTTGTTGTGCATTAAAGCACTTGGGAAGGCAGT
CACTATTTATATCTGAAAAATGGCTCCTACCGGTGCCCTAGCCTGCATTACAACCCTTAAAAGACCTAATTGATCTTGAA
CTTCCGTACTCTCNNNNNNNNNNNNNNNNNNNNNNNNNNNNNNNNNNNNNNNNNNNNNNNNNNNNNNNNNNNNNNNNNNN
NNNNNNNNNNNNNNNNNNNNNNNNNNNNNNNNNNNNNNNNNNNNNNNNNNNNNNNNNNNNNNNNNNNNNNNNNNNNNNNN
NNNNNNNNNNNNNNNNNNNNNNNNNNNNNNNNNNNNNNNNNNNNNNNNNNNNNNNNNNNNNNNNNNNNNNNNNNNNNNNN
NNNNNNNNNNNNNNNNNNNNNNNNNNNNNNNNNNNNNNNNNNNNNNGTGGCCAAACCTGAAATGCCATTAGGGGAAGTGT
AGTGGAGTCGTCGTATGTTCGAAAGTGTGGAAGTGTTCGAGGACGAATAAAGTTGTAAGTGTGGGGTGGTGATCTTGGAC
GTATTTATGTGCCTAATAACTAATTTATCCCATATATATAGCTAAGTTGAGAGCATTTTTCGTTGTCGGAATTAAGTTTT
GAGAGTCTTTTGATGTCGCTTCTTCTAACCAATATGATTAGATGTTTCAGGGTGAAAAGCAAAGAAGAACGAACCAAAAT
AGGGCACTTAGTCAGAGGTCAGAAAATAGAAGACGAAGTTGCGGAGAAAAAGGGCCGAGAAGCTGGAGAATGCACTACGA
GGGAGCATCTCCGCGTCGCGGAACTGATACGTGTTGCAGAAAAGGAACTCCACTTAACAGTAGAGTGCGCGATGGGAGTG
CGTCGCGGAGAGGTTTCACCTGTGTGCAACTATAGGAGAGGGAACGCAGACCTGGACACTAGAAATTGGCCACGTGTTTT
ATTTTGGACTATAAATAGTTTAAGTGTGTTATTGTTATTATTATCCAGTTTTTAAAAGACGAGAGAGCATCGATTTGGGC
AATTTGGCCGACACTTTCTAGGGGTTTTCTTCTACTCCTTCATTTTGGTAAACCATTTTATGATCCATAAACATTGTTTG
ATGATCTTTTGTTCTATGAGTAGCTAAAATTCCCTTATTATAGGGTTGTAGCTACGATTAATGGCATATTAGTATTTGTT
TCTAGCATGAGATGGGTTTTCTTGTGATTTATGCTTACATGCTTGTTTAACTATTTTAATGACTGATCTACATTAAAATA
AACTCCTTGTCTACTCTTGAATTCAGAAGATGAATAGAGGGATAGACCAAAGAATGTGAGAAGCGTGTTCATTCTAGAGT
AAAGTTAGAGTGTTTCGTATATAGGATAGTCTTATACCAATATACCGTGCTTGGTTAATATGCAAGATGATAGCTTAATG
CTCCGCCATTGGTTCATGCATATCCCCGCTCAACGATGTAGTTAGGCTGTCAATGGTGGTAGGCGATTAGAGGTCGGGAT
ATCATGATAGTAAAATGAACCTTGCAAATCCATAATGAGGCTAGCCTGTCGAATGATAGGATAAATTAATATTATGCCGG
AAATTGGGTTATGCTACAACCCTGGATTACTTTCCCATATTGTGAAATTCTCTTGTTTGAAACTGTTTGATTGTAGTAAT
TAATTTTTTGAGATTGTTCAACTAAGTAGATACAAAAAAAATTCTAAAATTGTTTGTCACATAAGTAAACTTATTTTAGA
CATAGCAAAGTTGTTATTTGTTGATTTGAAGTCCCTTGGGTTCGATAATCCGGCTCGAAAGAGTCGTTGTACTACTTGAG
TGACCACGTGTACTTGCGTGTGCTTTTGGACGCAACACTCAAGAACTTCAATGATACTACTCATTTCAAGAACGTTTAAC
TCAGGGGTTCATGCGGAATTATGAGCATGAACCACTCAACTCAAGGACTCAAAGATACTTCTCATCTCAAGACTGCTCGA
CTTATTGGGTTCATGTGGAGTTATGGGTATGAACTACTCAAATCAAGGACTTCATGGGTAACATGTAATAGTCCCATGAT
TAGGAATATATCTCGAAAGGATTATGAACTCCATATTCACTACATAGAACTTGAAGATACTGCTCCTCTCAAAGATACTC
AATTTATGGAGTTCATGCAGAATTTATGGGCATGAACGACTCGACTCGAGGGTCTACATAACAACATGGAAATCATGTAT
ACAACTCTTCCCATTCTCATACTTACTTTCTCAAAACTTAGTTCAAATCAATAGTTGATCTCAAAGGATTCACAATTGAA
CTCAAA
>mtp2847.scaffold_3
GAATTCATTATCTGATTCTATTCCTATGTCATTATCTATTTCATTTTCCGATAATTCATATATACTATCATTGCTTTCTA
ATTCATAATCTACGTATTCTATTTGTGTATATTTTTCATCATCTATTATTATTTCTGATATTTGTTTTTTCTTTGGATTT
TTAGGTAATTTACAATCTCTAGCTATATGTCCTAATTTTCCACAATTATAACAAGTACATTCCGTTAGTTTTCTTTTTGG
TCTATACGGTCTTTTGGTTATGTAATTTTTTACATAGTACCTTCTTCTTGGTTTTTTATATTTGTATTTTGATCTATATT
TTTTAGTATATTTCTTTCTATTTTTATAATACCTATCCGTACAACCAAATTGGGGTGCTGTTTTATTTTTGCAACATGCC
AAGTTTTTTACTAATATTTTTTCCATTTTTATTTCTTCTTTATGTTTTTCACATAGTTCCATAAACCATCGTTGCAAGAA
TTTCATTCTAGCTCCTAAGGTGTCCGTTAATTCTGCTTCATTCCAACTTTTTATTAATTTTGAATTAAAAGGTTCTGGTA
ATTTTGTAAAATATAATTTTCTTATTTCTTTACTTTCTTCTATGCTATATGTTCCTTTATAATAATATTCTCTAAATGCA
CATGTATATTCATCTATGTAACACATATTACATATTGCTAATTTTGTCATTAGATTCCGATTTATGATTTTTTTCTTTAT
TTTGTTCTTCTACCTCTGTTGTCATACTACTAAATTCATTTCTTATAGCTATTTCGTATTTATATAATATTTCCATGGTT
GTAGTGGCTATTTCACCATCAAATTTTTTATTATTTCTTAGAGTTGTTAAGCTTTCACTTGTTAAATTTTGTAGCCATAA
TTTTACTGTTCTTATAAGTGTTCTTTCTATGTATCCTGGTGCCTCTGCTATTACTATCTTGTTATCTATTAATTGTTTTG
ATATGTATCCTATCCATAATTGGATTGTTTTATTTATATCTGTTACACAGTCTAAATCTAAAAAATCGTGTTGTCCAGTT
ATTGGTTTAGGCGTCCATTTTTTATTGAATCCTTTATCCCACATAGTTTTTTCTTTATTATATTGTTCATAATTTTTATT
ATAATATTTTGGATTAAAATCTTTTGGGTTTTTTACTCCTGACGTGCTAGGTTTTTCGTCTATGTCTACGTCTTCTGTAT
TTACTTCTAAATTTTTTGTATTATCTATGTTTGCTAAAAGTTTCGTATATGTTTCGCTTGTTTCTGAATGTTGTTCTAGA
TCATCATCGTTTATTTCATCAACTCTTATTTCGGGTAGATTATCTTGGTTATTTTCTTCTTTTTCTTCTAATTCATCTTG
TAATTGCAATTTTTCTTTAATTTTATTTATCTCATTTGCTAATTTTGTTTTTTGTTCTTTTTCTTTTTGTTTAATTTCAT
ACATTTCTTTTAATATTGCTAGCTCTTTTTCTAGTTCTATTATATTGGTATTTTTTACTTCTTCTAATTGTTGTACTTCC
TTTTTTGCTTGTTGTTTTATTTTTTCAATTTCCGTTCTTCTATCTATTTCTTCATTTTCTTTTGTTATTCTTACCATAGC
GGTTAAACTATCTTCTAGTTTTACCGTTTATTTTTCTAACATTAAACTTATATTATCACCTATTTTCTTATATCTTCTTC
CTAGATTAGAAAATATTATCTTTATTTTTAATCCGTCATAATTTTCATATGTTTTTTCGTCTATTGCGTATTCTTCTTTA
TTCATTTATAAATTATGTTGTAGTTTATATTCTAAGCTATTTATTTGTATTTCTAGATAAAAAATAGTCTTTCTTTGTGC
TAATATAGATTTGTGACAGATTCCTGCAAATATATTATTATTAAGTCTATTTTGCCTATGTTCTAATTCTTGTCGTTTTT
CTATAATTACTTCATTAAGTTTGTGTCTATATTCGATATTCTTGTTATTCATTGTATTTTTAAGTATTGAATATATTTAT
ATTCTATTTTAGATATATTATCTATTAATTGATTTAATTTTTCATTATCAGTTTTTGTGATATTAAGTTGTTTATATTCC
GGATATAATTTGTTTAATTTTCTTCTTATTTTTCTTAATTTTCTACTCGTAACTTGAGACATTAACATATTAACGTATAT
AGAGATGAGAAAACCACTCCAAGGTATTTAAATGTTGACCAGGAAAAAAATTGAATTAATAATATTATATTTGCCTATTT
ATGATAATGATTTGGTTACTAAGATTATGCTTTTGGTAGGTTTGGTTTAATTTTTGCTTCTAATCAAATCTATATTCTAA
GACCTCATTTGTTTTCATTAAGATTAACGTCTACATCAAAATGATTAAAATATTGTTTCTAGATCTTAATATTGAATTAA
CAAGTAATATTGTTGTTTTATAAGCATTTATATATATATGAGTTATTTATACGAAAAAAGCGCATATATACCCCTCAACT
TTGCGATTTAGAGCAAATATATCATCATTAAAAAAATGATGCATATATATCCTCGTCATTTTAAAAAAGGTGCATATACC
ATTGTCGTTTAATAAATAGTACATATATACCATTTTCCGTAAACATATTGAATGAAAAAGTGTTTTTTCAATTTTAAAAA
TTATGTCACGTGACTTTTAAAAATTACCTCACCTTTTTTTACCCCTCTAGACCCAACCTAGACCCAATCCAACAAAAAGA
ACAATTCTTCTTTTATCTAAGACACAATTCAAACTCACTTTATGATTGAGTAAAAGAGAACTTTTTTCTTTTCTTCATTT
GAGTGGGGTCTAGAGGGGTAAAAAATGGGTGGGGTAATAATTTTAAAGTCATGTACTATTTTTAGTATTGGAAGTGTGAG
TTTCATATCTAAACTATCACTTATATATTAGTTTGAGAAACACACATCTCTCTTTAATTTTATTTAAGTGTGTTTCTCAA
ATTAATAAGTGATANNNNNNNNNNNNNNNNNNNNNNNNNNNACTTCCAATAATTTAGGTATGAAACTAAAAAAAGAGGAT
ATTTTAGATATGTTTTTGACACTCGTCTCATTTATGGACAGATTCAAGACCTAAGGAATATATTTTCTGAATTAACATGT
ACAAAATTCTGTGTTTTTACTTTGTGATAAGTGGTGCACGAACTAAAAGTTTTTATGATATTTACATGATAGTCTGAAGA
AGTAGAAGGGATAGATTTTTCGAGCTACTTTGATTATAAGGAGTACAACGTTAATCTCCAAATTACTTGATTTTTAGCTA
ATTTCATCTAAGAAACAACTATTTTATGTTTATTCATCTTAATGTATTATCTTTCAAATAATTAAAGGAACAAATTTGCA
TATGCATTATTACTGTACATCAGTTACCAACTATTTAATAGTGATTATCTTGGAACCTCGTACTTGAGCAAGAGTATTGT
CATTCATAGTTGTGTGAAGTGTGTTGTAATAGACTTTAAACTTATTAGCTCCATGTCGAAAATAAAAGGGTTCCCAAAAC
TCTAGTTGTATATGGCGCATCTTTAATTAGGAGTCTCCTTAGTTGTTGTATAGTTCGTGTCCTTCATTTTGTTGCTTTCA
ATAATATAATACAATCTATCGAACACTTCTTCAAGTGTCCATAAATGTGATTGTTTCATTATTGAACTACTATACAATTT
CTAGTTTAAATTATTTTACCATATATCTTTGAATAGAATAGTCCTTCTATATATGAGTCGTGGACTACAATTCATATTTC
TACTTTCAATAATATATTATAATCTATCGAGCACTTCTTCAAGTGCTCATAAACGTGATTTTTTCATTGTTGAACTACTA
CATAATTTTTTGTTTATTGTTTTTAATTATATCTTTGTATAGAATAGTTCTTCTGTAAATGAGTCGTGGACTACAAGGAG
TAACAAACATTTAAAGAATTTTTTTTGTCATTCTTGGTTATAAGCGATCTAAAAAAGCTAATTAACCTAGTGTAATAGAT
TAAAAACACTAATACTATAAATTATAGTGTTGTATTACGTATCTTTCGAGTTGTTCACTTGTCCAATATATCATTGATAT
ATGATTTTCTTGTATGATTCATTAAACACTAATTTTCACTAGTTTCATCAATGTACAACAAGTTTGATGCCTCAGTAACA
TGGAAATGAATACTTTGTGTCTACTCAACATATATTCGGAAGGCAGACACTTTTAAGTTGTAGATAATAAAAGACTATGT
CTAGAAATTTTAGAATGAAATATTTACGGTACAAGATACATGAATTTATTTTGATGAAAAGTTTGATCTCTCTAAATTAC
TTATTTATCATTTGTTTATTTATGATCAACACATTTTTTTATATTTTCTAAAAATCTTGTTATATACAACCTCTTAATTT
TATAATTTATATATTATATTGCTTGCTAGCTATTTCTTTGATTTCAAAAAAAATTATTATTGATTAATTAGCAGTAATTT
TGATTTATCATACTATCATTACAGTAAAAAGCCTATCATAACTTATAATACTTTACAGTTACATAGAAGAATATGAATTA
TCATGTTTCATCAATACTCTATGGGTTATATGATATATATCTGGTGTGGAGGTAGGTAACATTTCTATTTGCACAATCTC
AGAAAACATTTTCCCTAAAACATAAGATATTGTATAATTCAATCGAGAGAAATCAATAAAATGATCAGGTTATAATTAAA
ATGTGAATCAAAATAATTTAAACTATCAAAACTAATATTATAGATCTATAAAGTATGAAATTGAATCTTTAACATATTAA
TGTATATGGAGATGAGAATACTGTTTAAAGTTATTTAAACATTGATCGGGAAAAAAATAATAATTATTAATAATCTTCTT
ACCTATTTATGATAAAGATTTTCTTACTAAGATTATGTTTTTGGTAGGTTTGGATTAATTTTGACTTCATCAAATCTAAT
CTAAATCAGTATTTATGGAATGTTATTTAAAAGATTTTGTAATATTATCTTGTAAAAACACCTCACACCAACTATAAAAA
TTCTTCTTTTGTTCCTTATTTTTCACCCCTCATTTTCATTCTCTCTACACGTGTCATCCCCTTTTGGATATCACATGTAT
GTCAGGTATTTTTATATCCTCCAAAAAATTTCCACAAATGTATGATCATTGCTGCAGCTGCCGCCTCTCGCCACTTAAGT
GACAACAAAACGTTACTCTGAAACAACAGGCAAAGATTCTGGATGCAACAATAACAGACTCCATAAATACGATGGATATC
ACAAATGCAACAATAGAGCAGCAACTACCAATAGTTAAGACGACTAGAGGTTCACTAAGACTTGTAAGAATTCTAGAAGA
TGCTTTGTTAATTAAATGTGGCAGTCAATTAGACAACTTGTCATTGTCTGTTCAATTAACAAAGCCACTTCCAGAATTCT
TGGATGTCTTGTTGATCAACACTCATCTCAATTATTGGTTGTTCCTACTCATATTTAAACTCTATTTTCATGCCGAATGA
TTAATTACAAAATGAAGTGTTTGTAAAACTGATTATCTTCGACTTGTTAATTAGTATAAGTTTGTGGCCTTATTCGGATT
TGTAAAAAAAAGCCTAACTCCCTTGCTTGTATTTATTCACGTTGAGATTTTTTATTTTTTATTTATTATTAATAAAAGAC
CACGCGATAGTATGTATAAATTCAATTATTATTATTTTAGCTTTGGCCTGGAGAGTAATTGGCTTCCCAGTATGACTATT
ATATTGTTCTTCATCCTATAATTCGAACCTCAGATTGTGTGCTTGTTGTTCGTTATTCCAGTTTACCCTTTTGGATTTAC
AGGTTGAAGAAACAAAAGTTTCAACTTATTATTTGCCCTTTCAACTTCATTAGTTTTTTAAGATCATAGACTGCTCTCTA
GATAACATAGGATATATTTATACACCTAAGGTAAATGAAGTGGCTTGAGCACCATAAGGCCTCATGTTCAATTTCTAGTA
GAGACAAAACACTAGGTGCATGTGGTTCTTCTCATCTGTTTTAGCCTTGGTGAACAAAGTTATCTGGTATTTGTTGCTGG
TGAAAGGTGATAGGTATCTTATGAAATTAATCGAGGTGTGTGCAAGTCTCTCTGAATACTATATTTATAAAAAAAAAACA
AGATCTATATCGTAGAGCCACCATGCAATGCCAACTTGTGGTACTCTTTATTCGTGATACTTATTGTGGTGTTGAGCCTC
TTTCTGGTGATAAGCTGCTAAAAATAATGGCGAAGATGGGGCAAATTGTTAATATCAAGGGTATAAAAGGTTGACGTCAG
TATTTAAGGGCCTAACGATAGATGGAGGATTGTTTTGTACTAATTTAAATAGTCCAGGGGCATTTTAGACCCTTCTCTGT
ATTTATTATTTTGATGATAGTTGGAACGAGTTCGATTTGAGTTTATGGATGAGCGATTATGTGATGGATCATGTACCGCT
ATACGGGAGGTGGAGACCTAGGGTCCTATAGAGATCATGACTAGTTGAGAAAGATTAAATTTCTTTATCATGTGTACAAA
TGAGTGACTATGTGATGTAATACATAGTATAGAATGATGATTGATGAGATATAAAGGATGTATAGTCATAATTAATGTGG
TTGTATTTCCATGATTGTGTGTGGCTGTTTTATGATTAAAATATTTGGTGATGACCACTACGTATTTTGTATTGAGACAT
CTATGTCAAGTGACCGTTGACATTGATATGGCGGGAAACGGGATCGTCATATATCTCTTTTTTTAGCTTGATACTTTTGT
AGAAGGATTGTCTCAACAAAACCTTGTTGGTATTACTATGCAAATCTAAATTTTATTTTACGTACTACCATTTGATTAAG
ATATATATTCATAACTTATATAATTTAAAATTATTACATAGAAGGACAATTTCAAATAATATTTTCCTAAAAAGTAAGAA
ATTATATAATCCAATCAAGACAAACAATGAAATGGTTAGTGTAACACCTCGGTATTTCAAAGAGCTAAAAATAGAAAGAA
TTAAATTGGAAATAAGCTAAATCTGAAAATTTTCAAGTTATGCTTAAGTTATTAGTTTGAGTCAATTTCAAACTATCATA
ACTTTCAATACAGAATGAGTTAGGTGGCCCATAATATATCAAATGAGGAATCCTCTTTCCAACACCACCAAGTTTGCTAA
TATTTGAGCTCGTATGAGGGAGATATGACTGTTTGAAGTCTGGTTGTTCAATTAAGGAAAGTTACCCAAAAATATGAGGG
GTATTTTGGTATTTTCCTTACCCTTTCAGATTTAAGCATTTTTAGTAAATAATTAGGGGTCTAAACTGATTTGGTTTAGT
TTTCCCAAATCAAAATACGCTTAGGGTTTTAGAAAAAGAGTTCAAGAAAAGAAAAGAGGAGAAGATCCAAGCGTTCGTCA
AGTTCTTGAGGTTTTCTTGCGGATTTTCGTCAAGGGTTTGATCCCTAAGAGGTATGTGAGTTCTCATAATGTTGGGTTCG
TTCACCCACACACCAATCATGTTATTTTCAGCGCAAATTTGTTCTTAAAGTTGAAGGATTTGAGTTCTTGTTGAGTTATC
TTGGAATACCTTTCATAATCTTGATTGTTGGGATTTCGATGAGTTCTTGAGATAAGTGTTAGGATTTTGAGGGTTGTTTC
GAGTGGATTATCGTGTACATATGTTGAGTATTCGATTCTAAGTGATTGGGGAAGAAACCATTTGATTCTAGTCGAATTAA
GGTTAGAAAACGAGTAGAAAAATTCATCGGAATTGCCTAGGGGAAAGGTGGTGCGGCGCTCCATAGATGCGCCAGCAAAG
CTGGTGTGGCGCGCCAGCAGTGCGCCAGAAATGCGTCTCAAAACTCTAGGGACTGGCACCCCATGCCAGGGTCGTCTGCC
ACCACCTTTTTTCCGTCGTTTTACCCGTCTAAGTTCTCCTAAAGTATACCTTTACTTCCTATTGATTATAACTACTCTAA
ATTACTTCTAAACATCTAGAAATCATTCATAAACATGAATCATAACCTTGAATCCATAAATCAAATTCAAGGTAGAGTTA
AGAGTCAAGTCTTGAGAGTTCTTCGAGTCATTTTAAGAAGTCTTTTACACATTGTTTTAAAACTTCTTTTAAATGACTTG
AGCACTGAGTTAAGGAAGAGTATAGCTGAGTTCATTTTCTTTAAAATGATATATGGGAACTAAGTATTCCCAAGAGTAAA
TATTTTCACATTTAAGATGAGAGGAAACACCGATTTCCAAAAACTTTTGAGCAGTTTTGAGTACCATCTCTTTTAAGAGA
AAGATTTTGATTAATAATCTCAAACCAGAGAAAAAGTTATGTTTTTAAACATATGAGCTAGTTTTATTTTGGGAGTAGTA
TTGAGCACCGATATGGGGATGAATTCAGATAACTCAAAGTCCTCATAAACTATGTAGCCAACGTGGGTACAAAGGGTCAT
ACTTTTTAGATGTTTCCTTATTGGTTTTTAGCATAAACTAGTGGATCCACTTAGTTCGTAGGTTCTATACCCCGGAAAAT
TATAGGACAGTTCTGGCAGCGTGGGCTAGACGTTGTATCATCACATAGCTCATAGTAATGGTTGTCGGTTAGAGAATCTC
CCATAGAGTTTATTTTGTATTCTTGCATACAAATTGAGTATATTGTATTTTTAAATACATGAAGTTGTTATCTACTATTT
TAAAAGTCTTTTCTTATAATGCATTCTTTACTACTGCTTTATATTGAAATGATTTGAGTATCCCTGTGTTGAATTAAGAC
GAGGTAAGTGTTTCTTTCCATTCCAGTTCAACCGTAAGTCTTGTTTTAGAGTTCCCCTCACATGCTCGTACATTCCATGT
ACTGACGTCATTTGTCCTGCATCTTTTATGATACAAATATAGGTAACCAAGATCAGCATCCAATGCTTCGTTGATGTAGT
TGATCTTCAGAGTTGTTGGTGAGCCTCCTTGCTTTCGGAGGATCCCTTGTTTACTTCAGTCATTTCATTTTGTTATTTAG
ATGTCGTGGGTCTTGTCTCGACATCCATCTTAGCTAGTAGAGGCTCCATAGTTAGATAGATGTTAGTTCACGAGTCTTGT
TCATTTCAGTTGTTATCTTCTAGACTTGATTTACCCTTGAGGCCAGTTTTAATGTTTATTTCTAAATATTCTGAGTTTTC
TTTTGAGACATTGAGTAAAAGTTGTGCTTTTGAGTTCATAATAATTATGAGTAAGTCTTCCGCTAAGAGTTAAGTCATGC
CAAGGGTTTGCTTGTGGCTAGCAATGGTTCTCGAGTGCCAGTCGCACCTAGGGTGTAGGCTCGGGGCGTGACAAAATTGA
TATCAGAGCACAGAGTTCAAGAGTCCTAGGGTGTCTATGAAGTCGTGTCTGTAGAGTCATATTTATCGGTGTGAAGTGCG
CCACATCTATAATTAGGAGGTTGCGACATTTAAGATCTACCTCACTTCTTTCATACTCTTTTCGTGCAATAGAGTTAATC
TCTATAAAGGTTTCCTTCTAACTCGTGCTTGCGCATACCTTTAAGATCATGCCTCCACGAAGAGTTGTTCAAGCTCGTCT
TGCTAGAGGACAGTTGAGGATCAAGGGGTACCAAATGCACCAGAAGTGAAACCCTAAGGAGAGGTCACTAATGCTGAGTT
TCGGGATGCTATCCGGATGTTGAGTCAAGTGGTAGCCAACCAAAATGGGCAGCAAAGAGGGGATCGACAGTATGTGGCTG
ATACATCGAGAGAGTTAGTGAGTTCTTAAGGATGAATTTTCCTAATTTCACCGGTTCAAGTGTCACTAAGGATCCAGAAA
ACTTTGTGGAATAGTTGCAGAAGGTTTTTGAGGTTATGCATGTTACTGATGTTGAGCTAGTGGAACTAGCTGCATACCAA
CTGAAGGGTGTTGCTAGAATCTGGCTTGACCAATGGAAAAAGGGTAGAGCTGAAGGTGCACCAATTGTGAGTTGGGCTGT
GTTTGAAGGTGCCTTCATGGGGCAGTTCTTTCCCCGTGAACTGAGAGAGGTAAAGGTAAGAGAATTCCTCACTCTTAAGC
AGGAATATATGAGTGTGCATGAGTACAGCCTCAAGTTCATCCAACTTTCCCGTTATGCTCCTAAGATGGTTGATGACATG
AGGTGCAGGATGAGCTTGTTTTTTTCTGGGTTGTCTCGTCTGTCAAGCAAAGAGGGTAAGGCAACTATGTTGATAAGGGA
TGGACATAACAAGGTTGATGATACATGTGCAACAGGTTGAGGAAGATAAGCTGAGAGATAGAGAAGAGTTTCGAAATAAA
AAGGAAAAGACAACATGAAATGAGTCCGCGCAGAAAAAGAGTAATGTGAACCGGTCGTCTTTCCAACATAAGAAAAATTT
ACATACTCCATCATCTACTAGTGCACCTGCACCCAGGAACAGAGGTGAGTTCAAGAATCATAATTCACATAATTTAAGAG
CTAGACCCGCACAATCTCAAGGTAGTGTAGCACAAGGAACTAATGCGACTCCTACATGTGCTAAGTGTGGTAGGACCCAC
TCAGGAGTGTGTCGCGATGGCTCCATTGGTTGCTTCAAGTGTGGTCAGAATGGTCACTTCATGAAAGAGTGCCCTAAGAA
CAGGCAGGGTGGTGTTAATGGGGGCAATAAAGCCCAATCTTCTTCAGTGACTCCACCAGATCGAGCTGTACCTAGATGAG
CTACTTTAGGGACAGGCGGAGGGGAAAATCGTCTATATGCTATCACTAGTCGCCAAGAGCAAGAGGATTCGCCAGATGTT
GTCACTGGTATGATCAAAGTGTTTAATTTTTATATATATGCTTTGCTAGATCCAGAAGTGAGTCTATCTTTTGTGACTCC
TTATATTGCCATGAATTTCGATATTACTCCTGAGCAACTTCTTGAGACCTTCAGTGTTTCTACACCTGCTGGTGAGTCTA
TTCTAGCTGAGAGAGTTTATCGCGATTCTACCATTTCCGTTACTCACACGGACACCATGGCTGACTTAGTCGAGTTAGAC
ATGGTAGATTTTGATGTTATTCTAGGTATGGAATGGCTTTATGCCCGTTATGCCTCAGTTGATTGTAGAACTCGAGTAGT
TAAGTTCCAGTTTCCTAATGAGCCAGTTATAGAGTGGAGGAATAGTTCAGCAGTGCGTACGAGTCGTTTCTTTTCGTACC
TTAAGGCGAGAAAGTTAGTTTCCAAGGGGTACATCTATCAGTTAGTTCGAATTAATGACTCTATTGTTGAGACACCACAT
ATTCAATCAGTTCCAGTTGTAAGAGAGTTTCCAAAAGTCTTTCCAGATGATCTTCCCTGAGTCCCTCCTGAGAGAGAAAT
AGACTTCGGTATAGATATTCTTCTTGATACTCGTCCTCTCTCTATTCCACCATATAGAGTGGCTCTAACTGAGTTAAAAG
AGTTAAAAAGGCAGTTAAAGGACCTCTTGAGAAAGGCTTTATTTGACCAAGTGTCTTGCCTTGGGGCACTCCGGTCTTAT
TTGTGTGGAAGAAAGATGGTTCTCGTTGGATGTGTATAGATTACCGTCAGTTGAACAAGGTTACTATTAAGAATAAGTAT
CCTCTTCCAAGAATTGATGATCTCTTCGATCAACTTCAGGGTGCCACTTGTTTTTCTAAGATATACCTTAGATCAGGCTA
TCATCAGTTGAGAGTAAGAGAAAGTGACATCCCTCGACATTTGTCAGGACCCGTTATGGTCATTATGAGTTTCTGGTTAT
GTCTTTTAGCCTAACTAATGCTCCTGCAACATTCATGGACCTTATGAACAGAGTATTCAAGCTTTATTGTCACGACTCAG
GGGTACCCCCTAGATGTAACATGACATATAGAACCCTGAAGGACTTCATACAAGCCACTTAGTCCTCATAACATAAGCAA
TAGAACAATAAGAGTAAAACATATTTCAAGTCTCAAAAAGTTTTTCATAAAAGGAAGCGGAAGTCTAGACACTTTTTCTC
ATCATAGCATCTACTACAATATTGAATGAAACAGGGCCTAGCCCATACAACATGTCCAAAAGGGAAAGTACATGAAAGAA
ACTAAACATATGAAAATTCATCCTCAAACCATAAGGACTCACCAAGCTCGGGAAAACAATCAAATTCAAGCTCTAGCCAC
AAGAATGATCACCTCTAGTGCCAGACCCTACACTTAGGAAAAATGTAGGCAAAAGTAGGCGTTAGTATAAAGATACACTA
AGTATGATAGCCATGCATAAAAACATTTGAAACATGCAAAAAAGGACATTTCATTTTAAAACATGTCATTTACCTTGGTA
AAACATCATCATAGATACATAGCATAAGAGGTTAGACATCATAAGTCATAAAACATAAGTCATATAAAACTTCATCATCT
TTAAAACCATTGAATGCATATACAAAGCTTGTTGAGTAAGCATAGTTCATTGGTCATGTTCTTGTTGTGGGGATAATCCT
TAACCAACATGAGACCATGTGAGCTAAAACATGGTCACCCGATGTTACCCACACCGAAAAGGGTTGTCCTACTTGCCTAA
GGTAGAACTATGGTTTGTTAGCTTAGATGGATCCATTAGCTAAATATCCTACGAAGGCATGTAGTTTATGGGGTAAGGAT
ATTGCTACTAGAAGCCCGAACTCAACTTGCGTAAAAGGATTACATCTTATGAGACATACTTGGGAAACCCGAACTCAACT
TGCATAGAAGGCTTCCATCTCATATTAAATATTCACTCGGTGCTAATCATTAATCCCACAGAGTACTTATTAAGTCTTAA
ATTAAACCATGTTTCATAGAAGGATGTCCTTGACAATCAATCTAAATTAGTTCATTAGGATAGATCTTAGATCATGCGTG
AGGAAACTTTTCACCGTCCATGTCTTCATGTAAGTATTGGATTCAATTAGGTGAGAAAGCCTTTTATCCTAGAATCTTCA
TTATGTGAGAAAACCTTTCACATCATGTTCATTATGTGTTCATGAGAATAGCCTTTCAATCAACACAACAACATTATCAT
AATCATTGACACTTCAATCTCAAAGTATTCTTAAAGCATTTACATAGATTTCATAAAACATGCATAATCTCAAACTTTGT
CCTTTCAAGGTTCAAAGCTCACTTTCAATCAACACATCTAGAATTCAAGAAGTAGACATGGATTTCATTATAATTCAAGT
TATTCAATCACTACGTGCATAATTTCATAACATTCCTCTTATCTCAACAAAGACCCACATCATAAGATCACAATTGAAAA
ATATGGGGATTTCATGGGTTCTTGAGGATACATCATAAAAGCCATGGGAAATCATCAATTCATGCTTAATATAACATAAT
TCAACCNNNNNNNNNNNNNNNNNNNNNNNNNNNNNNNNNNNNNNNNNNNNNNNNNNNNNNNNNNNNNNNNNNNNNNNNNN
NNNNNNNNNNNNNNNNNNNNNNNNNNNNNNNNNNNNNNNNNNNNNNNNNNNNNNNNNNNNNNNNNNNNNNNNNNNNNNNN
NNNNNNNNNNNNNNNNNNNNNNNNNNNNNNNNNNNNNNNNNNNNNNNNNNNNNNNNNNNNNNNNNNNNNNNNNNNNNNNN
NNNNNNNNNNNNNNNNNNNNNNNNNNNNNNNNNNNNNNNNNNNNNNNNNNNNNNNNNNNNNNNNNNNNNNNNNNNNNNNN
NNNNNNNNNNNNNNNNNNNNNNNTGAGCATAAAAAGATTATATACTTTACTAGATGAGGGATGAAACGACGTAGTATCAA
ATTTAGGAAATTATGTAATGACATTAAAGACACTAACTTATTTTTAGGGCTATTGCACGCTGAGGCTCACCAAGGGCACT
CGGCGACTCGCCAAGTGGACCCTTGGCTCGCCTAAAATTACAGTAGCTCCTTCCATGGAGCAGGAAGCTTGGCAATGGGG
GAGGCAGGGTCGGCGATGCACCTACTGGTCGGTGAGCTCTGACCTGGCCCGCCCAAAGTTCCAGCACCTTGTCCAAGGGG
GATAGCCCACTAGGCAATGGTAGGAACCTTTGGCGGATCGCAAAGGTTACTTGGCAACCACACTTTCCCTCGCCAAGTGG
ATCAAGGGGAAAAATGCTTTCTTCAACCCTTCCCAAGGTATTTTAGGCCCTTGCCCTCTTCCATGGCTAGTTACCCCCAC
ACACTTAGACCTAACTTAGCCTACTAGATTCTGGGGTGTTACATTATCTCCCCCTTGGGAACATTCATCCTCAAATGACA
CTCTAGACACCTTATGGGAGTAAAGACTCAAGACTAGCAGCCCATCATGCATGTACCATCATAACAATGCACAATTCAAA
GGAGGAAACATCAACTCCAACTCAAACACACTCAATGCATCACAAGGAAGTAGGAACTACATCTAACAACCCATCATGCA
CAAAATTTCAACTTTTCTCATCTTCTTAGGAGGAATTACCTTCTCCAAGCTAAAAGCATGCTCAACACAATCTCATAAAA
CTCATATGCAAATAACTTTCAAAAAGCATAATTAAAGAATATTCATCAATTCATCTCATGAAGTCAATAAGCAACTCATA
TTAAATGCACAACAACATGAGGAAAATCAATCATAGAAGCTCATTTTCTTTCTAAACATAAGTTTCTCATGAACATGCAT
AGCATAGAGAAATCATGGAAAACACATATAACACGCATGACTTCCTAAACAAGGAAAAACTCGAGAGGAGCTAATTACCT
CGAGCTAGAATTATAGTAGAAGGAAAAAGATGAGGATATCGGGACTTCATATCAGCCTCGGCTTCCCAAGTAGCATCCTT
AACTAGTTGATTCCTCCATAAGACCTTAACATAAACTATTTCCTAGTTTCTCAATTTCTTAACTTGTTTATCTAGGATCT
CTACCGGAACTTCCTCATATGAAAGACCTTCGTCAACTCCCAATCCTTCTAAGGGAATTATGGATGCCGGGTCTCCAATA
CACTTCTTAAGCATAAAGACATGAAAAAACAAATGCAGTGAAGCCAACTCATTTGGAAAATTTAACTCATAAGCAACTTT
ACCAACACGTCTCAAAATTTGGTATGGGCCTACATACCGGGACTAAGCTTCTCCTTCTTGCTAAACCTCATCACACCCTT
CATGGTTGAAATTTTTAGATAGACCCAATCAGTAACCTCAAATTCTATAACCCTTCTCCTCACATTGACATAAGACTTTT
GCCGACTTTGGGTCGTCCTCAACCTCTCTCTAATGAGTTGGACTTTCTCAATGGCCTCATAAACTAAATCGAGACCTAGT
AGGGAAAATTCACCCACCTCAAACCATCCAACGGGAGACCTACACCTCCTACCATACAAGGCTTCAAAGGGATCCATACC
GATACTTGAGTGATAGCTATTATTGTAGGCAAATTCTATCAATGGTAAGTGGTCTTCCCAATTACCCTTGAAGTCAATTA
CACATGCCCTTCACATATCTTCCAATGTTTGGATGGTACGCTCCGCTTTCCCACGGGTTTGGGGATGAAAAGTCGTGCTA
AGCTTAACATTAGTGTCAAGACCTTTTTGTAATGACTTCCAAAAGTGAGAAGTGAATTGAGTACCCCAATCAGAAATTAT
GGATAGAGGAACCCCATGCAACTTCACCATTTCTCTTATGTATAACTTAGCATAGTCCTCTGCCGAAAAGGAAACCTTGA
CAGAAATGAAGTGAGCTGATTTTGTCATCCGATCTATAATAACTCAAATAGAATCGTGTTGTCTTCGAGTACGGGTCAAA
CCCACAATAAAGTCCATGTTTACATCTTCCCACTTCCAAGTGGTAATACCTATATCTTGGGATAAACCTCCCGGCCTTTG
ATTCTCACCTTAACTTGTTGACAACTAGGACACCTAGCCACAAATCCCGCAATGTCCTTCTTCATCCCGTTCCACAAATA
GACTTCTCGCAAATAACAGTACATCTTGGATACCGAGAACTATGTGATTTCGACAAAATTTGTTCCCTCAAGTCATCAAC
ATTAGGAACACACAGCCAACCTAGTTATCTAATCACACCATCTCCCCCTTGGGAAAAAGCCTCAACGGATTTCTTAACCA
CTACCTCTTTCAATTCAACCAAAATAGGATCAATACCTTGTTTAGAATTCACATCTGCTACGAAAGACAATTCAGACCCA
TTGTGAACCATAATACCACCCTTGGTAGAGTCCATTAATTGAACACCTAATCAGGCCAACCTATGAACATCTCGAATCAA
CTCTTTCTAATTATCATCAACATGAGCCACACAACCCATAGACAACTGACTAAGAGCATCTGCTACCACATTTACCTTAT
CGAGGTGGTAAAGAACACTCATGTCATAGTCCTTCAATAATTCTAGCCACATCTTTTGGCGAAGATTCCAGTCCTTTTGA
CTAAACACGTATTGCAAACTCTTATGATCGGTGAACACATCAACATGCACCCTATACAAATAATGCCTCCAAATCTTTAA
GGCAAATACAACTGCCGCTAACTCAAGGTAATGGGTAGGATAATTCTTCTTATGGACTTTAAGTTGCCTTAAAGCATAGG
CAATCATCTTACCATTTTACATAAGCACACATCCCAACCAAACTCTAGAGGCATTACAATACACCACAAACCATCCGCAC
CCTCCGGTAAAGTCAACACCAAAGCGGAAGTAAGTCTCTTTTTCAACTCTTGGAAACTTTTCTCACGAGCTTCCGACCAA
ACAAACATAGCATTCTTTTGAGTCAAAGCAGTTAAAGGAGAAGAAATGGAAGAAAATCCCTCAACAAACCTTCTATAATA
ACCAGCCAAACTCAAGAAGCTTCTAATATCTGAAGGATTTAGAGGTCTAGGCCAACTCTTGACCGTGTCCGTCTTCTTAA
GATCTTCCTCAACACCCTTATTAGACATAATATGACCAAGGAAAGCTAGGGGCCTTAACAAAGATTAACACTTGCTAAAC
TTTGCAAAAAGTTATTGGTCCTTAAGAACTTGCAATACAATCCTCAAATGATCAACATGCTAATTCTCACTCCTTGAATA
GATCAAAATACATCAATAAACACAATCACAAACATGTCTAGGTATTGCATAAACACTTTATTCATCAAGTCCATGAGCGC
CACCGGAGCATTAGTTAAAACAAATGACATAACTAGGAATTCATAATGCCATACCGATTTTGAAAAGTCATCTTTGGAGT
ATCGACCCCTCTCACCCTCAATTGGTGATAACCCGAATGAAGATCAATCTTAGAGAAATAGTTAGCTCCTTGAAGTTGGT
CAAAAAAGTCATCTATCCTTGGAAGAGGATATTTGTTCTTAATGGTCCCTTTATTCAATTTATGATAATCAATGCACATT
CGAAGAGACCCATCTTTCTTTCTAGCACACAACAACAGAACACCCCATTGAGAGATACTCGGTCGGATGAAACCTTATCC
AACAAGTCATTCAACTATTCTTTCAATTCTTTTAACTTAGCTGGAGCCATTCTATAAGGATGAATTGAGATAGGTTACGT
ATTTGGGAGAAGGTCAATACCGAACTCTATTTCCCGCTCAGGAGGAATATCGGGTAGATCATCTGGGAACACTTCCGGAA
ACTCATTTACAACGGGGATCGACTCAAGAGTAGGGGTTTCGGAATCAACATCCCTCACCCTAATGAGATGGTAAATGCAA
CCCTTAGAGATCATTTTTCTAGCCTTAAGACATGAGACGAACTGACCCTTAGGCATAGAATTTCCCCCGCTTCCACTCTA
GGATAGGCTCATTAGGGAAGTAAAAATTGACCACACGAGTTCTACAATCTATAGAAGCATAACATGCATGTAACCAATCC
ATACCCAAAATAACATCAAAGTCTAATATATCAAGCTCTACCAAATCAACAAGAGTAACTCTTTGGGATAAGGAAACGGG
ACATCTTCTATAGACCCTCTTAGCCATAACAGAATCACCAACATGAGTAGAGACAGAAAAAGGTTCTAACAATATGTCAG
GGAGCACATCAAATCTCATCTCCACAAATGGCTTCCCAAAGGATAAAGTAGCATCGGGATCCAACTAGGCATACACATCT
ATATGGAAAACTTTTAGCATACCGGTGACTACGTCTGGGGAGCTCTCTTGGTCACCTCAGTTTTAGAGAGCATAAAAGTA
GTTTTGCTTGGGAGCGTTGGAGTTCAAACCACTAGGAGGAGTTTGCTTGCTCTCTCTTCCTTGAACCTTAAGCATTGGGC
AATCTCTCATTTTGTGCCCACTTTTTCCAAAACCAAAGCAACCATCCGTGCCGGCTAGATACCTACCATCATGTTTCCTT
CCACACTTCACACAAGTAGGCCTAGCCATAGAAAATCCACTACCATTACCACCTTGAGGTTTAGAGTTGGACACCTTATC
CTTGTTGACCTTTGGAGGAGCGTTGGAGGAACCTTGACCGAAAAATCTTTTTTTAAACCTAGGGCGACCTTGTCCATCAA
ACCTTGCATTGGAGAAGTTCCCATCACCGGCCCTAGCGTTTTTTACCTCCTTATTCTTTTCTTTGAGTTTATCTTCCTCC
ATTTGTTGGGCATGCACCATGAGATGTGAAATATCCATATCTTGGACAAGCATTTTCGTACTAAATTCTTTGACTACCAT
GTCAGACACTCCCATCACAAATTTATTCATCTTAGCCCTTGAATCTGCCACCATAGTTGGAGAATACTTTGATAGTTGGG
TGAACTTTAGAGCATACTCCCTCACACTCATACTTCCTTGACGAGGGTTAATAAACTCCTGAATCTTGGTTTCCCTCAAC
TCAAGGGGAAGAACCTATCAAGAAACGCCAATTTAAACAATTCCCACTCTACAAGACCCGCTCTTACCGGCCTTCTATCC
TTTCATTGATTATAACACAATTGAGCAATACCTTTCAATTGGTAAGCGGCTAACTCCGCCTTCTCTACCGGTGTCACCCC
CATAATTGCAAGTACCTTATAGACCTTGTCGATAAACTCTTGGGGATCCTCCTCCACTTTGGAACCATAAAAGTCTGGAG
GGTTCATCCTTGCAAAGTCCCTCAATCTTGAAGCCACTGAATTCACAGTAGGGTTCATAGGCGATACAACCTCTCTATTG
GCTTGAGCCGTCACGACTTGAGCCAATACTTGAAAAGCAGCCCTAAACTCCATATTTTTAACATTCTCTACCAAACGATC
AATCGAAGCTTCAGGAGCTTGAGGAGGACCTCATTGATTCACATTGTCTTCCTCATTCCATCTAGCAAAAGCCCATCGAG
TAGTCATATCCTGTAAACCAACGACAAGGATTAGGAGAAAGACCTTATAGAGTTAAACTCTATAGCACGACTTAAGAGTA
ATGAAAGAAGTGGAATTTCCTAAACATCTTGTAGCTTCTCACTCATAAATGTGGCGNNNNNNNNNNNNNNNNNNNNNNNN
NNNNNNNNNNNNNNNNNNNNNNNNNNNNNNNNNNNNNNNNNNNNNNNNNNNNNNNNNNNNNNNNNNNNNNNNNNNNNNNN
NNNNNNNNNNNNNNNNNNNNNNNNNNNNNNNNNNNNNNNNNNNNNNNNNNNNNNNNNNNNNNNNNNNNNNNNNNNNNNNN
NNNNNNNNNNNNNNNNNNNNNNNNNNNNNNNNNNNNNNNNNNNNNNNNNNNNNNNNNNNNNNNNNNNNNNNNNNNNNNNN
NNNNNNNNNNNNNNNNNNNNNNNNNNNNNNNNNNNNNNNNNNNNNNNNNNNNNNNNNNNNNNNNNNNNNNNNNNNNNNNN
NNNNNNNNNNNNNNNNNNNNNNNNNNNNNNNNNNNNNNNNNNNNNNNNNNNNNNNNNNNNNNNNNNNNNNNNNNNNNNNN
NNNNNNNNNNNNNNNNNNNNNNNNNNNNNNNNNNNNNNNNNNNNNNNNNNNNNNNNNNNNNNNNNNNNNNNNNNNNNNNN
NNNNNNNNNNNNNNNNNNNNNNNNNNNNNNNNNNNNNNNNNNNNNNNNNNNNNNNNNNNNNNNNNNNNNNNNAAACCATT
GAACTCATATACAAAGCTTATTGAGTAACCATAGTTCATTGTTCATGTTCTTGTTGTGGGAATAAACCTTAACCGGCATG
AGACCATGTGAGCTAAAATATGGTCACTCGGTGTTACCCACACCGAAAAGGGTTGCCCTACTTGCCTAAGGTAAAACAAT
GGCTTGTTATCTTAGGTGGATCCACTAGCTAGATATCCTACAGGGGAACGTAGTATATGGGATAAGAAGATTGCTACTAG
AAACCCGGACTCAACTTGCGTAAAAGGCTTCTATCTCATGAGACATACTTGGGAAACCCAGACTCAACTTGCGTAGAAGG
CTTCCATCTCATATTCAATATCCACTCGGTGCTAAGTATTAATCCCTAAGAGTACTTATTAAGTCTTAACTTAAATCGTC
TCTCATGGGAGGATGTCCTTGACATTCAATCCAAATTAGTTCATTAGGATAGCTCTTAGATCATGCGTGAGGAAACCTTT
CACCGTCCATTTCTTCATTTAAGTATTAGATTCAATTAGGTGAGAAAGCCTTTCAACCTAGAATTTTCATTATGTGATAA
AACATTTCACGTCATGTTAATTGTGTGTTCATGAGAATAGTCTTTCAATCAACACAATAACATTATCATAATCATTGACA
CTTCACTCTCAAAGTGTTCTTAAAGCATTTACATAGATTTCATAAAACATGCATAATCTCAAACTTAGCCCTTTCAAGGT
TCAAAGCTCACTTTCAATCAACACATCTAGAATTCAAGCATTAGACATGGATTTCATTATAATCCAAGTGATTCAATCAC
TACGTGAATAATTTCATAACATTCCTCTTTCCTCAACAAAGACCCACATCATAAGATAACAATTGAGAAATATAGCGATT
TCATGGGTTCTTAGGGATACATCATAAAAAACCATGGGAAATCATCAATTCATGCTTAATATAACATAATTCAACCATTA
GAATCAAGTTTAAAAAAGAAACCCGTGACTTTGGAATCAAACCCTAACAGATTTCTATCTTTTTTGAAATTGAAGATTTT
GAGAGGACTCCATTGATGAAAGCTATCCATGGATGAATACTAACATACCTTAATAACAAAGCCCAAGGAAATTGATGAAA
AAAATCTTGCTTCTTGATCCCTAGCTTGAATCTCCTTCTTCTTCTTCTTCCTCAAGTTTTCTAGAGAGAGAATTTTTTTG
GAAAGGATGAACTTTTGGGTTTTCTTTTAGATTCTAAGGAGAATGTCTTAATTTGGGGAAATTTGAGCATATAAAGCTTA
TATACTTTTCTAGATGAGGGGTGAAATGAAGTAGTATCAAATTTAGGAAATTATGAAATGACATTAAAGACCATAACTTA
TTTTTAGGGCTGAGACTCACCAAGGGCACTCAGTGACTCGCCAAGTGGACCCTTGTTTTGCCTAAATCTACAGTAGCTCC
TTCCATGGAGCAAGCTGCTTGGCGATGGGGGAGGCAGGGTCGGCAATGCGCCTACTGGTCGGCGAGCCCCGACCTGGCCT
GCCCAAAGTTCCAGCACCTAGGCCAAGGGGCACAGCCCACTAGGCGATGGTAGGAACCTTTGGCAGATCGCCAAGTAGCC
TTGGCGACCACAGTGTCCCTCACTAAGTGGATCAAGCAGAAAAATGCTCTCTTCAACCCTTCCCAAGGTATTTTAGGACC
TTGCCCTCTTCCATGGCTTGTTACCCCCACACACTTAGCCCTAGCTTAGCCTACTAGATTCTGGGGGGTTACACTTATCT
AGATATATTTCTTATCGTATTCATTGATGATATTCTAATCTATTCGAGGAATGAGGAATATCATGCTAGTAATCTCAGAG
TAGTTCTCCAAACTCTCTAGGATATAGAGTTGTATGCTAAATTCTCTAAGTGTGAGTTTTGGCTTGAGTTTGTGGGATTC
TCGGGCCACGTTGTTTTTGGTGAAGGAATTTGACTTGACACTTAGAAGATTGTGACAGAACAGAACAGACCTAGACCCAT
ATCTCAAACTGATATTAGTAGTTTCTTGGGATTAGTTGATTATTATAGGAGGTTTGTCGAGGGGTTTTCATCTATTTCAT
CCCTGTTGACCAAGTTGACTTAGAAAATAGTTAAGTTTCAATGGTCTGAAGCTTGTGAGAAAAGCTTTCAAGTATTGAAA
ACTAGGTTGACTACTACACCAGTGTTGACCTCAACAGAAGGTACGCAAGGTTTAGTTTTGTATTGTGATGCATCCAAAGT
TAGGTTGGGTTGTGTATTGATGCATAATGGAAAGGTTATAGCTTATGCCTCCAGACAGCTTAAGATTCATGAGAGGAATT
ACCCAATCCATGATTTAGAGTTGGCTACGGTAGTATTCGCTTTGAAAATATGGCGTCATTATCTTTATGGTGTTCACGTA
CATTTGTTTACCGATCACGAGAGTCTGCAGTATGTATTCAGTCATAAAGAACTTAATCTCAGACAGAGAAGGTGGTTGGA
GTTACTCAAGGATTATGCCATGAATATTCTCTATCACCCAGGTAAGGCTAATGTTGTTGCTGATGCTTTGAGCAGATTGT
CTATGAGTAGTACCGCCCATGTTGAGAAAGGAAAGAAAGAGTTAGCAAAAGATGTGCACAGACTTGCACGATTGGGAGTT
CAGATAATGGATTCCAATGAAGGAGGAGTAGTGGTGATGAATGGAGTTGAATCATCGTTAGTGTCTGAAGTGAAAGAGAA
ACAAGACGAAGATCCTGTTTTTCTTGAATTAAAAGCAAATGTTCATAAGCATAAAGTGATGTTTTTTGAACAAGGGAGAG
ATGGTGTATTGAGGTATCTAGGTAGATTGTGTGTACCAAAGATGGATGAACTCCAAGAGAGGATAATGGAGAAAGCTCAT
ACCTCCAGATATTCAATCCATCCAGGTTCCACAAAGATGTATCGTGACTTGAGAGAAGTCTATTGGTGGAGTAGTATGAA
GAGGGGTATTCCAGTATTCGTTGCTAAGTGCCCGAATTGCCAACAAGTCTAGGTAGGGCACCACAGGCCCAATGGTATGG
CTCAGAAAATAGAACTTCAGGAATGGAAGTGGGAGATGATCAATATGGATTTTATTACAGATTTACCACGGTCTCGAAGG
CAGCATGATTCGATTTTGGTGATTGTAGATGGAATGAATAAATCAGTCCATTTCTTACTGGTAAAGACTACCTTTTCAGC
AGAGGATTATGCCAAGTTATATATTCAAGAGGTAGTCAAACTTCATGGAGTCCCGGTATCTATTATTTCAGATAAAGGTG
CGTAATTCACCGCACACTTTTGGAAGTCTTTTCAAAAAGGTTTGGGTTCCAAGGTAAATTTGAATACTGCTTTTCATCCT
CAAACTGATGGTCAAGCAGAGTGCACGATTCAAACTTTAGAAGATATGTTGAGGGCATGTGTGATCGATTTCAAAGGTAA
TTGGGATGATCACATACATCTCATAGAGTTTGCTTACAACAATAGTTACGACTCTAGCATCCAAATGGATCCATATGAGG
CTCTTTATGGGAGAAGATGTATATCTCCTATTGGATGGTTTGAGGTTGGTGAGGCTGGGTTGATAAGACCAGACTTGCTT
CAAAGTGAAGACTATTCAAGAAAGGTTGAAAACAACGCAGAGTCGTCAGAAATCCTATACAGATGTTAGGAGAAGAGACT
TAGAGTTTGAAGTAGATGATTGGGTTTACTTGAAGGTTTTACCCAGGAAGGGTGTTATGAGATTTGGTAAGAAGGGGAAG
CTTCGTCCCCGGTATATTGGTTCTTACAGGATATCCAAAAGGATTAGACACGTAGCTTATGAGTTGGAGCTACCGTCAAA
GTTAGCAGCAGTCCATTCGGTATTTCACATTTCAATGTTGAAGAAGTGTATAGGCAATCCTTCACTTATTATACCTACTG
AAGATATTGGCATTAAGGATAACTAATCTTACGAGGATATTCCCGTTCAGATTCTAGACCATCATGTTTGCAATTGAGAA
CCAAGGAGGTAGCATCAGTCAAGGTCTTATGGAGAAATTAGTTTGTTGAGAAAGATACTTGGGAGGCTGAGGAGGATATG
AAGAAGAGATACCCACATCTCTTTGAGTCTGGAGGAATTCCAAATTAAGGTACTAATCATTTTCTTGACATTTATTTTAG
TTGAAATATTGTGTTACTTTGCATATTGAGTGTTTGAGTTGGGTGTTAGATGTTATCACCTTTAGTCTACTTAGAGTAAT
CTCATTCGAGGATGAATTTTCTCAAGGGAGAGATATTGTACACCTCGTTATTTGAAAGAGCTAAAAATAGAAAGAACTAA
ATTGGAAATAAGCTAAATCTGAAAAAAATTCAAGTTATGCTTAAGTTATGAGTTTGGGTCAACTTCAAACGACCACAATT
TTCAATACAAGTTGAATTAGGTGGCCCATAAGATATCAAATGAAAGGTCTTGGAATCCTCTATAAAACACCACCAAGTTT
GCTAATTTTCGAGCTCATATGAGGGATATATGACTGTTTGAAGTCAAGTTGTTCAATTAAGGAAAGTTACCCAAAAATAT
GAGGGGTATTTTGGTCTTTTCCTTACCCTTTTAGATTTAAGCATTTTTAGTAAATAATTAGGGGTCAGAACTGATTTGGT
TCAATTTTCCCAAATCAAAATAGGCTTAGGGTTTTAGAAAAAGAGTTCAAGAAAAGAGGAGAAGATCCAAGCGTTAGTCA
AGTTCTTGAGGTTTTCTTGTGGATTTTCGCCAAGGGTTTGATTCCTAAGAGGTATATGAGTTCTCATAGTGTTGGGTTCG
TTCACCCACACACCAATCATGTTATTTTCAGCGCAAATTTGTTCTTAAAGTTGAAGGATTTGAGTTCTTATTGAGTTTTC
TTGGAATACATTTCATAATCTTGATTGTTGGAATTTCGATGAGTTATTGAGATAAGTGTTAGTGTTTTGAGGATTGTTTC
GAGTAGATTATCGTGTACGTATGTTGAGTATTCGATTCTAAGTGATTGGGAAAGAAGCCATTCGATTCTAGTTGAATTAA
GGATAGAAATCAAGTAGAAAATTTCATTGGAATTGCCTTGGGGAAAGGTGGCGTGGCGCGCCAACAGTGCGCTAAAAATG
GGTCGCTGAACTTTAGGGGCTGGCGCCCCACTCCAGGGTCGCCTGTCCCCACCTTTTTCCATTATTTTACCTATCTAAGT
TCTCCTAAAGTGTACCTTTACTTCCTATTGATTATAACTACTCTAAACTACTTCTAAACATCTAGAAATCATTCATAAAC
ATGAATCATAACCTTGAATCCATAAATTCAAATTCAAGGTAGAGCTAAGAGTCAAGTCTTGAGAGTTCTTCGAGTCATTT
TAAGAACACATTGTTTTAAAACTTGTTTAAAAAAACTTGAGCACTAAGTTGAGGAAGAGTATAGATGAGTTCATTTTCGT
TAGAATGATATATGGAAACTAAGTATTCCCAAGAGTAAATGTTTTCACATTTAAGATGAGAGGAAACAACGATTTCCAAA
AGAGCTTTTGGGCAGTTTTGAGTACCACCTCTTTTAAGAGTAAGATTTTGAGTAATAATCTCAAACCAGATAAAAGGTTA
TGTTTTTAAACATATGAGCTAGTTATATTTTGGGAGTAGTATTGAGCATCGATATGGGGACGAGTTCAAATAAATTAAAG
TCCTTATAAACCATGTAGATTCCTTATTGATTTTTAGCATAGACTAGTGGATCCACTTAGTTAGTAGGTTCTATACCTCG
GCAAAGTATAGGACAGTTCTGGCAGCGTGGGCTGGACGTTATATCATCACGTAGCTCATAGTGATGGTTGTCGGTTAGAG
AATCTCCCACAGAGTTTATTCTGTATTTTCATACAAACAAATTTTATTTTGTGTTCTTGCATACACTGAGTGTATTGTAT
TTTCAAATACATGAAATTTTTATCTAATATTTTAAAAGTCTTTCTTTATAATGCATTCTTTACTACTGCTTTATATTGAA
ATGAGTTGAGTATCCCTGTGTTAAGTTGAGACGAGGTAAGTGTTGCTTTCAGTTCTAGTTGAAGCTTATGTCTTGTTTTA
GAGTTCCCCTCACATGCTCGTACATTCCATGTATTGACGTTATTTGACTTGCATTTGTTATGATACAGATACAGTTAGCC
AGGATCAGTATCCAGTGCTTCGTTGATCCAGTTGAGCTTCAGAGTTGTTGGTGAGCCTCCTTGCTTCCGAAGGATCCCTT
GTTTACTTCAGTCATTTCATTTTGTTATTTGGATGTCGTGGGTCTTGTCTCAACGTCCATCTCAGTTAGTAGAGGCTTCA
TAGATAGATAGTTGTTAGTTCATGAGTCTTTTTCATTTCAGTTGTTATGTTTTAGACTTGAGTTGCCCTTGAGGCTTGTT
TGAATGTTTATTTCTAAATATTCTTAGTTTCCTCTTGAGACATTGAGTAAAAGTTGTGCTTTTAAGTTCATACTAATTAT
GAGTAAGTCTTCCCCTAAGAGTTAAGCCAGGCCAAGGGTTCGCTTGGGGCCAGCAATGGTTCTCGAGTGCCAGTCGCGCC
TAAGGTATAGGCTCAGGGCATGACAGTCAGGGTATAATAATATTGTGAGTCAAATAATTTAAACGATCAAGATTAATATT
ATAGGCTATAAGGTTGAGAAATTGATTATTTACATACTAATGTATATAGAGACGAGAAAACCACTTCAAAATATCTAAAC
ATTGATCGGGCAAAAATAGAATTAACAATAATATTCACTTATTAACATATTTTATGATACTGATTGTCTTACTAAGATTA
TGTTTTTGGTAAATTGTTAAGATTGATATTTTGATTTAATTTTGACTTATGATCTAATCTAATACTATATATATCTATAT
ATATACCAATGTGAATGTCATCCTAGCTTTCATCTCCTAAGCATCAAATCATTTGAACAAACTTATACTATTTATAATAT
TATATCATATGAAAATGATAAATAAATTACGAACACATGAAATGTTTAAACCTTGATGAAAAAATAAATAAGTAAATTCA
AACTGACCTTTTTTCTTCCAACAAAGAAAAGCCATAAAAACAGTTGAAATCGAGAGCATCATAAGGTGAAATGAGATTTT
CTAAATGTAGCTCTAGGTCACCTCTTCTTTATTTGTGCTCATCCAAATTTATAAATGTAATGCATATTAAAACAATAGTC
TTTTCATGTGCTTTCAACATTAAATTAGAATAATTTGATCAGTCAAACGTTAAGTATATGAAATTCAAATAGAGTAGAAA
ATGAAAAATAGTGACAGAGTTAATTGCATTCTTAAAGTGATCATTATTTATTATTAGTAATTTGGCTACATTTTTGTACA
ATTAGCAGTATGAACTTGGTGTATGCTAATAAATCAATTAATATGACGTCTCAAATTTTCTAAATTTTTGGGTAATGACG
AAAACTTTAATGTGTATCATTGAAATGTTGAATAAGGAATATGGTTTGAAGAAGAATATAATAAGTTTAATTGCTGGAAA
CTAAAAGTGAAAAAAAATACATGACATAAAATATTGAACTTGTAAATAAAAAGTTCGTAGAATTTGTACAGATCCAAAGG
TGTCACGACCCGAGTCTACACCCTAGACGTGGCCGACACTCGAGAACTATTGTTGGTCCCCAAGCAAACCCTCATCCTGG
CTGACTACATGCAGAAGACTAATTCAAGAATACATAAGCTTAAAACTAAATTAAATTCATGTAACTCAAATACTCAACTT
TAAAAAGTTTGAACAATACTCAAAAGAAAGTAAATACAGAAAACTCCTCTACTTTGTCTATATATGAAGCCTCTACTATT
ACAAAGGATATTGGGACAAAACCCACGACATCTCCAAACTACTAACTGTAAGGTAAAGGTGAAGTACTCCAAAATATAAG
AAGGTTCACCAAATCTGATTGGAATATCACATGACCTCAACAAAATGCCTGTTGATGATCCTGAATACCTATATCTGCAT
CGTGAAACAATGCAGGCCAAATGACGTCAGTACATGGAATGTACGAGCATGTAAGAGGAACTCTGCAACATAAGTATAAG
CTCGAACTGATAATAAGGAAGACATACTCACCTCGTCTCAACTCAAGAATACTCAACTCGACTCAAGAATACTCAACTCA
ATATGAAAGCAACAAGAAACGATACTATATACATGAAACTTTTAAAACAAAATATAACAACTCAAATGTATATGAAAATA
CAATAATAACTCTTTACTTTTATTTGGGAGATTCTCTAACTGACAACCATCACTATGAGAAACGTGATGATACTATTGTC
TCACCCACGCTGTTAAAATTGTCCTATACCTTGCCGGAGTATAGGACATTCTTAACTAAGTGGATCCACTAATCTATGCT
TAAAAATAAATAAAGAATCATCTAAAAAGTATGAGCCTTTACCCATGTTGGCAAACATGGTTTATGAGGATTTTGATTTG
TCTGAACCCATCTCATATCGGTGCTCAATACTACTCCCAATAATATATACTCATACTCAAATGTTTAAAAACATAACTCT
ACCTCTGGTTTGAGATAATTGCTTAAACTACCCTTTTAAAAAAGGTAACTTCTCTTGAAATATCTTTTGAACTCATAACT
CATTTAGAAATCTCAGTTTCTCTTTTATCAATGTAAAAATTGATACCTCTCAGAATACACAGACCCCTTATACTCTTACT
CAATTCATACTTGAAAACACTTTCTCAAAAACATATCAAAATCATATTCTAATATGATCATTGATGACTCGGGAAGTTAT
ACGGCATAAACATGGATGGTATATCTCGATACCATACTGCTCATACATGGATGGCATACTCAATTGTCATACTAATCATG
TTTTAGAAACTCGTTTTTCAAAACTCATCTTTACTTTCTCAAAACTCAGTTTAAGAACTCAAATGTTGGCTTTAAAAAAA
AAGCTTCTCAAAATTTATAACTCAAATCATAGGGTTCATGTGGAATTATGGACATGAACAACTCAACTCAGGGATCTTAA
TAGCAATATTATGGTGTCACGATCCAGGGTACCCCCTAGATGTAACAAGGCACATAGAACCCCAAAAGGCACCATGTAAG
TTACTTAGCATATCATAACATAAGCATAGAACAATAAAGAGAAGAAAACACATTTCAAGTCCAAAATTTTCATAAAGGAA
AGCAGAAGTCTAGACTTGTCTCAATATAGCCATCTATTACAATAGTTCAAATTAAAAGGGACACATCCCTACAACATAGT
CTGAAAAGGAAATACTAAAATGAAACTACAAGTGAAATAACCATCCTCGAATCATGAGGACTCACCACAAGCTAGGAGAA
TAGTCGAATCCAAGTTTTAACCACATGATGACCGCCTTAAGAACCGGACCCTACACTTGGGAAAAGTATAGGAAACTATG
GGTTAGTACAAAGATGCACTAAGTATGATAGCCATGCATAAAACCTTGAAAACATGCTAAAAAGGGAAATTTTAGTTGAA
TGCATGCAATTTACTAAGTTAAAGTATCATTCTGAAGATAATGGAAAAGCATAAGTCATAAGCATGTTCATTACATAGAT
CATCATATCATAAGAGAGCATACCATAAGTACCCTCAAAGCATACTTATGAAATGCATGAATAAGATCTCATAGTTTTAC
CCATGCTAAGTAAAGTTTCTTGAGTAACCATAGTTCATAATTCATATTCCTATTCATATTGTTGTCATAGTGGGAATAAG
CCTTAATCGACATAGACAATGTGAGCTTAACATGGAATCCGATGTTACCCACACCGAAAAGGGTTGTCCTACTTGCCTAA
GGTAACACCGTCATTTGTTAGCTTTAGGTGGATCCACTAGCTAAAAGACCTATGAGGGCGCATAGTTTATGGGATAAGGA
GATTGTTACTAGAAACCCGGCCTTCTCACGGGGGAGCTTTTATTTCAAGAGATTGCTTCTAGAAATCTAGCCTTTCTCAC
GGGGAGCTTCCATCTCATATTCAATATCCACTTAGTGCTAACCATTTGTCCCACGGAGTACTTACTAAATCATAACTTGT
TTCATTATGATAGCTCATTAGATCATGCGTAAGAATAACCTTTCACCATCCATGTCTACATATAACATTAGATTCAATTA
GGTGAGAATAGCCTTTCAACCTTAGAATCATCATATTGTGAGAAAACCTTTCACATTATGTTCATTATGTGTTCATGAGA
ATTGTCTTTCAATCAACACAACAACATTATCATAATCATGTACACTTCACTCTCAAAGTATTCTTAAAGCACATACATAA
CCTTCATAAATCATGCCTTTTTAAGGGTCAAAGCTCATATCAAATCAACACATCTAGAATTACTACATTAGATGTGGATA
ATAACATAATTCAAATAACTCAATTACTACAAGCATAATCTCATAATATCCTTCTTTCATTAATTCACCCACATCACAAG
GTCATAAATTGGGAATATGAGGATTTCATGGATTCTTGGGGATTTTAACATAAAAACCATAATAAATCATCAATTCAATA
ATAATATAAAGTAATTAAATCATTAAAATTGTTTTTGAAAGGAATACATGACTTGGAGTCAAACCCAAGCTTTTGGAGAA
TTACTAGTTTTGAAATTGAGTTTGGAGGGACTCCATGTATGAAGGACTACCATATCTTAGCTATGAATTCCCATAATTCC
CACTACACTTAATTGCCAAAAAGCAATTTCCAGGTCTCACCCACGCCCCTCACCGACGGACCGTGGTTGGACCCACGGCC
CATGCTAGTGAAGTGTGGTCTAGGTTTAGAGACCTGGTTTTCGGGGCTTGACCTACGGCCCCTCACCCACGAGGCGTGGC
CTGACCCACGATATGTAGGTCCCCTCCATGAGTGACTGCCCAGGCAGATTTTTGGGGTCCTCCTCAAGGACCCATGGTTG
GTCCTTGGGGGTCGTATCTTGACGTTCTAACATGAAACCCTATATTTTTAGGTATGGGAAGGTACATTCATGACTCTAAC
CTTCACGTTAAGCTCTAGATTAGTCTACTAGTTTCCGGAGTGTTACATATGGAGACTCAGTACTCAGAACTCAAGACACA
AGAACTCAAATCTCCTAACTCAACGATATTACTCCTCTCAAGGATACTTAATTTATGGAGTTCATGCAGAATTATGGGCA
TGAACGACTCGATTGAAAGGTCTCAATTACATTATAGACTCATGAATACAATTCTTCTCATTCTCATACTCATTTACTCA
AGTCTTGAAACAAGTTATAAATAATTGTAGAAGGCTTCTTGAAAAGACTCAAAAGGACTTTCTCGAACTTTACTCTTAAC
TCTACCTGAATTTGAATTATGAATTCAAGAATCATGATTAGGATATATAGGATTTCTCAATGATTAGATGTAGTTTGGAT
AGTTAAAATTAGGAAGAGAGCGAAGATATGTTTTGAAAGAACGAAGAACGGAGGCAGAAGGGACCTGACGTTCCTGGCAC
AGCAGTGGCGCGCCACGCCAGCCTCAATTTCATGAGGCTGGTTTAGGGCACACTGCAGGTGCAGGGCGCCAACCCCTCAG
GCGCTACAGTGGTGCGCCACCCCAGCCAAATTTCAGGATGTCCCGACAAATTTTTCTTCTCGATTTTTTATCCTAATTCA
CATAGAACCGATTGATTTCTTCCAAACATCCTTAGATTCGTAAGCCCAACATAATTAAACAAAAATCTACTTAAATTTCC
TCAAGAACAACCCTCAAACTAAAAACCTTACCTCAAGAACTCAACAAACTCCATTAACAAGGAATGAAGAACAAACCTCA
AGAAACTCATCAAGAACCTTAATACATGCAATATCATGGATAAATTCAGTAAGAAAACTCATGATTGGCGTGAGGGTGAA
CAAACCCATCACTATGAAAGCTTACATACCTCGAAAGAATTGAATTCTTGGTGAAAAATCCTCAAAGCTCGCCAGAATCT
TGAACACTCTTCTTTTCTCCTCTTGAACTCCTCTCAAAAACCTTAAGTGTGTTTATGAACTACTAAAACTGATTCTCATC
TATTTAGAGCCCTAAAAGATTAACAGAAATCCAGCTAGGCTAGTGGGGGAAAGGAAAAGACCAAAATACCCTTCCTTAAA
ATAGAAGAATTGTCTTAAGTAGACATGTTACACTCAAATGGACATATCTCCCTCATCCGAACTTGAAATTTAGTAAACTC
GGCGGCGTTGGAAAGAGGACTCAGAGATCTTTGATTTGATAAGTCATGGGTCACCTAACTGTTTCTGTGCTAAAAAGTTA
TGGTTGTTTGAAGCTGACCAAAGAATAACCTCATAGAGAAATTTAATTGGAATGAAAGTTTCCAACTCAACTTTATGCTA
TGGAAATTTAGCGACCTTAACATCTAAGAAAATTTTTAATCACTCGGAAAAAAACTTATTCACCATAAAAAATTACTCGT
GTCTCAACTTAGAAATTTTCAGGATGTTACAAAAGGTAGATGAAAGGACTTTTCAATTAAACTTAATAGAAAATTAATTT
TCTTATAAAATAATAAAATGATCAATCTACTTTTAAAGGACATTTTAGTAATTCAACTTTTAACTTAGACTCTTCTCACT
TATAATAATATATGATATGATGAATTGATGATATATGATATATGATGTTGATGATGATGATATATGATGATAATGTGTGT
GTGCGTGTAAGGAAAAGAAAAAGTGACGCACGAGTTATTGAGTGTCTTGAAAAGAGGTGGGAATGAGAAATTGAGTGATG
GGTTTCATGATTTAATCGCGGCCGAACAATTTAAGTTTTTCCTCTTTCGAACCCCCATTGAACCAAACTTGAGGCATCTT
GAGAAAATAGCAACAAGTGAACAGAGGGAAAGAACTCAAATTGTTCGGCCCCATTTGATTTTGATATTTAAATCGTGAGA
CCCACCACTCAAATTCTATTCCCCCCTATGTTCATAACAATAAAGCTTGAGTATCAACAAATGACCTTTGATTGTTATCA
CAGAGGAACATTTGTTGTTCTCCAAAGTGGAGGACATGATTATAGAAAGAAACGGAGAATGCAATTAAGGAGTAGAAAAT
TAAGGAACAAAAGAAGAGGTTTTATAGTTGGTATGAGATATTTTACTTGATTAAATATGGAAATTTTGTAAATAACATTC
TATATATATTGATTTCTTTAGATTTGATCACAAATCAAAAATAAATAAAATCTATCAATCTTAAAACCTTAGATATATGT
ATCTGGCATGTATCTTGTATTAGATACATATATTTGACATGTATCTGGCACTAGAAACATGTATCTGAGAAACTAGATAC
GCTAGCAAGGAAGGAGAGTGGTGAGCGAGATTCATCTATGTATCCCAGATATATGTGAATCCACTTAGATACAATGTATC
GAAAATAATTACATCTAATTTTGGCCTCATGTATCCGAGATACATGTATCTGAAGGTATCTGGATTATGGACATTCCAGA
TACATGTATCAGAAGTCCAAAATCTAGTAAGATTTATAATATTGCAAACTAGCATGTATCTAAATAATTAGCTTCTAAAT
GAGTGGATTTCCGTAAGTTACCTAAAAATTGAAAACAACCTCAAAATACGAACTTTGTCATTCTTGGCGATCAAAGCTTG
CAGGACATTTGTGAAGTGTGTCACTAAGAGTCGTGTCTTGATCTTCATTCCTATAGATTGGCAAATACAACCATGCTACC
ATTTCTATGTGGACAGCCTCAATTAAAACGTGAGTGAAGAAAATATATTGGCTTGGAGGATCTATGCACTTTTTTGAAAC
AAAGCAAACGAAAAGTCTGAGTAAAAAATATATAAACCTTAAATTTGTTCCCTTATTGTTCTCCCTATGCATTAATTTTG
CTAACAAAACTTGTTCCTTATCTAGCTACTTTCTAGTCTATAATATTAAATAATCATGATAGGTTAAGTTTTTTACTCAT
TATATTAGTTAACATGATCGCTTCGTGATTGAACTACGTACTATATAACTTCTTGCTTCAATTTTGCTATTTGTTTTAGT
CATTTCTTTGTATAGTGTAGTCCTTCGATGATATATTGTGTTTTTATTTAAGTCAGAACTATAAGGATTGATTGACATTT
AAAAGAAAATTTCGTTTAAGTCATGATCACATATAAGGCAAAAAATATAAAAATACAAATATGGGATAAGATATTAACTA
TAGAGGAAATATATAACTTTGAATTGACTACAAAAGATATGCTATTAGGAATGCCATTTATAGAAAAATTATACCCACAT
ATAATAACAAAAACACACTGGTGGTTCACAACACCGTGTAAACAAAAAATAGGAGCAAAGAGAGTAAATAACAAAAAATG
AAAAACGACAGAATGGATAAAAGGAAGTGAAAAAATTACGCAAAAATTAGAAAATATAAAAGAGGAAGACCCCAAGATAG
AGAGCTATGGATAATAAGAAACATAGTAAGAAAAATACTAGTAGAAAGTTAAGAAAAATAAGAAGAAAATTAAACAAATT
ATATCCGGAATATAAACAACTTAATATCACAAAAACTGATAACGAAAAATTAAATCGATTAATAGATAATATATCTAAAA
TAGAATATAAATATATTCAATATTTAAAATTACAATGAATAACGAGAATAACGAATATAGACAAAAACTTAATGAAATAA
TTATAGCAAAAAGACAAGAATTAGCACATAGGCAAAGTAGACTTAACAATAATATATTCGCAGGAATTTGTAAAAAATCT
ATAATAGCACAGAGAAAAATTATTTTTTATCTAGAAATACAAATAGAAAGTTTAGAATATAAACTACAACACAATCTATA
AATGAATAAAGAAGAATACGCAATAGATGAAAAAACATATGAAAACTATGACGGATTAAAAATAAAGATAATATTTTCTA
ATCTAGGAAGAAGATATAAGAAAATAGGTGACAATATAAGTTTAATGTTAGAAAAAGAAACGGTAAAACTAGAAGATAGT
TTAACTGCTATGATAAGAATAACAAAAGAAAATGAAGAAATAGATAGAAAAACGGAAATTGAAAAAATAAAACAACAAGC
AAAAAAGGAAGTACAACAATTAGAAGAAGTAAAAAATACCAAAATAATAGAGCTAGAAAAAGAGCTAGCAATATTAAAAG
AAATGTATGAAATGAAACAAAAAGAAAAAGAACAAAAAACAAAATTAACAAATGAGATAATTAAATTTAAAGAAAAATTG
CAACTAGAAGATGAATTAGAAGAAAAAGAAGAAAATAACCAAGATAATCTACCCAAAATAAGAGTTGATGAAATAAACGA
CGATGATCTAGAACAACATTCGGAAACAAGCGAAACATATACGGAACTTTTAGCAAACATAGATAATACAAAGAATTTAG
AAATAAATACAGGAGACATAGACATGGATGAAAAACCTAGCACATCAAGAGTAAAAAATCCAAAAAATTTAAATCCAAAA
TATTATAATGAAAACTATGGACAATATGATAGAGAAAAAACTATATGGGATAAAAGATTAAATAAAAAATGGACGCCTAA
ACCAATAACTGAACAACATAATTTTTTAGATTTAGACTGTGTAGCAGATATAAATAAAACAATCTAATTATGGATGAGAT
ATATATCAAAATAATTAATAGATAACAAAATAGTAATAACAGAAACACCAGGATATATAGAAAGAACACTTATAGGAACA
GTAAGATTATGGCTACAAAATTTATCAGATGAAAGTTTACAAACTCTAAGAAGTAATAAAAAATTTGATGGTGACATAGC
TACTATAACTATGGAAATATTATATAAATACGAAATAGCTATAAGAAACGAATTTAGTAGTATGACAACAGAAGTAGAAG
AACAAAATAAAGAAAAAATCATAAACCGAAATCTAATGACAAAATTAGCAATATGTAACATGTGTTATATAGATGAATAT
ACATGTGCATTTAAAGAATACTATTATAAAGGAACATATAGCATAGAAGAAAGTAAGAAAATAAGAAAATTATATTTTAC
AAAACTACCAGAACCTTTTAATTCAAAAGTAATAAAAAATTGGAATGAAGCAAGATTAATAGATACCTTAGGAGCTAGAA
TAAAATTCTTACAACGATGGTTTATGGAACTATGTGAAAAACATAAAGAAGAAATAAAAATGGAAAAAATATTAGTAAAA
AACTTGGCATGTTGCAAAAATAAAATAGCACCTCAATTTGGTTGTACGGATAGGTATTATAAAAATAGAAAGAAATATAA
TAAAAAATACAGATCAAAATATAAATATAAAAAACCAAGAAGAAGATATTATGTAAAAAACTACAAAACCAAAAGACCAT
ATAGACCAAAAAGAAAACTAACAGAATGTACTTATTATAATTGTGGAAAATTAGGACATATAGCTAGAGATTGTAAATTA
CCTAAAAAGTCCAAAGAAAAAACAAATATCAGAAATAATAATAGACAATGAAAAATATACACAAATAGAATACGTAGATT
ATGAATTAGAAAGTGAAGACGGTGTATATGAATTTTCAAAAAACGAAACAGACGAAATGGAAAATAATTCATTAATAGAA
TCAGATAATGAACACTATATAAATGACTGAAACAGATATACAAATAATAACTAAAGAAAAACACCAAAATGAAGAATCGG
CAGAACAAAAAATAATATTTGATAATAATATATTTGAACAAATAAAAGAAAAAGAATTAGACCTAAGCGTAGCAAAAATA
TTTGAAATACCAACAATAAGAAATTGATTTAAACGACAAAAAGAGGAATATTATGTAGTAAGTCAAAGAGAGCATATCAT
AGATTGCAAATACACCAAAGGAAATGCTAAAATACCAATAACAAACAAACGAATAATAAATAAAGAAATACAAGATATTA
AGGCTAAAAATCCAATTAAATATGTACATTTAGGAGGAACGGAAATATTAATAAAAGCATGTTTTAGAGAAGGAATAGCT
ACACCCATAGAAATATACTTAGTAGATGATAGGATCATACAACCTATAGAAAAAAGTATAATAAGTACAGTAAAAGGTAA
CCTCATATACCAAAAATTTAAATTTATAATAAGTGTTAACTACTCAGTAGCAATAAATGACAGAAATATACATAAATCAC
TAGTATTATATTGTAGAATGTCAGGGATAGAACTAGCCCAGGAAGTAAAATATTTACAGCTAGATGTAAAAACTTATATG
TTCTAACAACAAAACATAAAATAACAGCAAAAAATAAAATAGATAAAATAAAAATAGAAGATCCCTTTGAAAGGATAGTT
ACAGTCATAGATAATAATGATTATAGTTATAATGAAATTGATATAGAAGAAGATTTAGAAATAGTAAAAGAAAGATTAGG
TACATCGAAAAGAATAAACAATGAGATACCCCAAATATCATCAAAAATGAGTACCTCAAGAAGAATAGATAAAACCCCAC
AAAAATCAATGGAAGAAGAAATAAAACCACATCATTACTACATAACGGGAATAATGGAACAATGAAAATATTTAATATTA
ATAAATACAGGACTAGAAGAAAACTATAGTACAAGAGAATTAGTGACGGAAGATAAAATAATAACTACTGAACAATCATG
CCCTGAACTACCAAAAACATTAATATATACCGAAGAAACTACGGAAAAGGAAATAATCATTGGAGGAATACCAATAATAA
TAAAGTTTAAAATATATCAAGGAGATGAAAATATCACTTTAGGAATAAAATGGCTAGAACAAGTAAAACCATATAATCTA
GAAGACAAACAGTTAATAATAAATTATAAAAAATAAAAGGGTAATAATAAAAAGGACTTTAGTATGATAAAAATATGAAA
ATATATATACTTGCAAAGATAATAATAGAGGGATATTACCACAGATATTATACATCAATGATAGATACGGGAGCAGAAGC
TAATATATGTAAATATAATTGTTAACCAGAAGATAAGTGGGAAAAATTAAAAACACCGATAGTAGTAACAGGATTTAATA
ATGAAGGAAGCATGATCACATATAAGGCAAAAAATATAAAAATACAACTATGGGATAAGATATTAACTATAGAGGAAATA
TATAACTTTGAATTGACTACAAAAGATATGCTATTAGGAATGCCATTTTTAGAAAAATTATACCCACCTATAATAACAAA
AACACACTGGTGGTTCATAACACCGTGTAAACAAAAAATAGGAGCAACAAGAGTAAATAACAAAAAACGAAAAACGACAG
AATGGATAAAAGGAAGTGAAAAAATTACGCAAAAATTAGAAAATATAAAAGAGGAAGACCCCAAGATAGAATTAATTATA
TTCTCTATAGATAAGGTAAAAATAATCCAAGATAAGTTAGAATTATTATTTAGTGAAGATCCTTTACAAGGATGGTAAAA
ACATAAAACAAAAATAAAAATTGAGCTAATTGATAATAATAGTATAATAACCCAAAAATCATTAAAATATTAATGATTTA
ACAGAATTTAAGATACATATAACTGAATTAATAGAAAAAGGGTACATACAAGAAAGCAATAGCAAGCATACAAGCCCAGC
ATTTATAGTAAATAAACATAGTGAACAAAAAAGAGAAAAAAGTAGAATGGTTATTGATTATAGATTATAGAAATTTAAAT
GCAAAAACTAAAACATATAATTACCCAATACCAAATAAAATATTAAAGATAAGACAAATACAAGGATATAATTACTTTAG
TAAATTTGACTGCAAATCAGGATTTTACCACTTAAAGTTAGAAGAAGAATCTAAAAAACTTACGGCATTTACAGTACCAC
AAGGATTTTATGAATGAAATGTATTACCATTTGGATATAAAAATGCACCAGGTAGATATCAACACTTTATGGATAACTAT
TTTAAACAACTAGAAAATTGTGTAGTATATATTGATGATATATTACTATATTCCAAAACACAAGATGAACATATAAAATT
ATTAGAAAAATTTATACATATTATAGAATATTCAAGCATAAGTCTAAGTAAAAAGAAAGCAGACATAATGAAAAAGCAAA
TAGAATTCTTAGGAATACAAATAGATAAAAATGGAGTAAAAATGCAAACACACATAGTACAAAAAATAATTAACTCAAAT
GAACAGCTAGATACGAAAAAGAAATTACAATCATTTCTAGGACAAGTAAATCAAGTAAGAGAATACATACCAAAATTAGC
AGAGAATTTAAAACCATTACAACAAAAATTAAAGAAAGATATAGAATACCAGTTTGATAAAAAAGACCAAATACAAATAC
AAAAGGTAAAATTATTATGTAAAAACTTACCTAAACTATACTTTTCAGATGAAAAAAAGAATTTACTTATATAATAGAAT
CAGATGCGAGTGAAAAAAGTTATGGAGGAATATTAAAATACAGGTATGATGGCAATACGATAGAACATCATTGTAGAGTT
TATTCAGGAACATTTAATAATACAGAAATAAAATGAGAAATAAATAGAAAAGAATTATATTCAGTATATAAGTGTTTATT
ATCATTTGAACCATATATTGTATATAACAAATTCATTATAAGAACAGATAATACACAAGTAAAATGGTGGCTAACAAGAA
AAATACAAGATTCGGTAACAACAAAAGAAATAAGGAGATTAGTATTAAATATATTAAATTTTACATTTATAATTGTAGTA
ATAAAAACTGATAAGAATGTTATTGTAGATTACCTATCACGACAAAGCTACTCAGACTGAGACTGAGGAAGAAGATACAA
TTGAAAAGATACTCAAAGCTATTACTACACTTTGTACAAAAGTGGATAGTATGGACAACGAGATACAAAAGCTAAAGACT
AATGAAGATAATCTGAAGTCTAAAGCTAGTCAGCAGCATGACTATAAAAATGCAAAGCTACGTCGATCGGAAGACGGAAA
AAACCCAGAGCTAAAAGGAGACGATGGGAAACTCCTTAAAACCCATAATGTTTGTTTAAATACAGCTGCAGGTACAAGCA
AACAAGTTAGCGATAAACAACATAAAAATGCGAACTTAAACCAGCTATTCGAAAAACCATTTACCCAAAGGACACCTAGA
CATATGTCCATAGAACCACAAACATCTACATACGCAGATAGTTTGCAAAACCAAAATGAGAAAAAGACATATAACTACAT
CACACGAACCTATATCGAAAATGTACACAAAATCCAAACTTATTTAAACCTTAACCCCAGATCAACTACAAAAGAACCAA
ACCAGGATTATTTGACACAAAAGTTACAAGGATATAACATGTTAATTGCATGGCCAAAAACTAACGCTAATTTAGTAAGA
ACATGTTACAACTATGGACTGTTAAATACCGTATACACATACGACGGAGAAGAAGTTAGTGGAATACTAGAACTACACAA
GGCATTCGTCACATACAAAAGAGTTACAAAAGGAAATTTATTTTATATAAAATTCTATACAGCACCAACAGAGATATTAT
ACGAGGAAATAAAATCTCCAATACAGGTTATCAAGATAGGACTAACTGAAGATATAATTATACCCGAGGACATCGGACAA
CAAGAAGAGATATGCAAAATAGAGATACCAAGTTTTTATGCCAACAAAAGAATAATTGGTATATCAACTATTATACAAGA
ATTATCAAACAATTATTTAAACGGAAATGCTATATGGAGTTATTACTCGAGAGATCAATTAATGATATATTCAAATTCAA
GAGAACTACGAAGAATAGATATGGATGAAGTCCAGCGATGGATCTTATCATTATTAAAACCAGAGGAATGACCTACGACA
AGAGCACTAAAAGCAGGATTTATTTCAACAGAGTTATTAACCAGATATTGCAAACTAATTGGACACAAATATCCTAATCA
CATATGTTCGAAATGTAACGGTGAAGATAACATAATTCCAGATGTCAATTTAGAGTGAAAGAAGACGATCAAGATAAGAT
GCAGACAAGACAAGATAAGATATGGACAAGATTAAAAAAATAAGATAAGTCTTTGACTAATTGTGTAAAGTGACAATGTA
AAATAATAGGTGTATAGGTGTGTAAGGATAAGGTAAAATAGTAGGACAAGTGTAAAGTAGGTGTGGAGTGTTATGGTGTG
TCATAAAGTGTATAGGATGGTGTGTCATAAAGTAGGTGTAAAAAGTTGTAAAAAGTCATGTATGTCATAAAATAGGTGTA
AAAAAGTCATATGATGTATTAGGAACATTATTAAGTAGTAGAGTACGTGTAGTATTGTGCAGATTTTCCCTTCTATATAA
AGGAACGCATATGTAACATAAAAGGCAGGCAATGCCTAATATATAAAACGCTCCTTTCAAAAACTCTCTCAAGATACTAA
ATACTTAAAAGTTAATGGATAAATCTGAAATCCAATCAGATATTTCATATAGCATGGCTAAGCAAGAAGCAAAGGTATAT
TGTTCAAAAAATATGCGGAACTAATTTCATATATTCCTGAATATCATATATATGATTGAATAAATTTATGTCAGTTATTA
TGTATTAGAATTATTTGAATCATGATTTCTAGTTTATTAGCACACTGGAAACAGGGAGAAAACTTCTGTACTATGTCATC
CTAATGTTGAAACCAGTAGGTGAGGGAAACCGTTAGGGGAGTAAACAAAGTCGAGACGCTGATACGAAGGAAGTATCCAC
TAAAGTACGATGCTAGTAGTGACAGGAGAACATGATAAACAAATAATCTAGTTCATAATGATCTAATATGAATTTAATCA
ATTATGGATATGATAGGAAGGAATAATTTGAAATAAAAAACCTACATGATAAAGAACATGACTACATACGTTCATGATGA
AATGATAAAAAACTATGAAACTTTAATCTTATATATACTTAAAGATATAAAAATAATTGAATTAAGAAGAATCATATGGG
AAAAAATATTTAATAATAACGAATCAGAAGATATATTGAACCAACAATGGTATGAAATAGACCTACATGATTTAGACTAC
GAAAGAATAGAATGGTACGATTTAGAAATAAATTCAGACTAAAATGAACTACGAATATTTACAATATTGAACAAAATCTA
TGAAAGATATAAAAACTATTGGAACAATTAATGGAAGAAAATTTATATATGTACCAAAGAACCCAAGATATATTATACCT
AGAATATATCATAAATAATATTAAAGAAATATCAAGATTAAAACACTTATCCAAAGAATATTACAATAAAAGCTTTAGTA
AAAATTAATATTGTAAAAACATAAAAGCATGAACTCCTCACCTACCAAAAATAATTCTTCTTAAAAGGTATATGAATTCC
TCAGTCACCAACTCCGCACCGAAAAATGGTATCAAAATAAAGAAAAAATCATAAACCGAAATCTAATGACAAAATTAGCA
ATATGTAACATATGTTATATAGATGAATATACATGTGCATTTAAAGAATTTGTGTAACACATTGGAAGTTCCTAAGTCTT
AATCAGACATTGGAATAGAAAAGAACTGAAATGTTTTAGAAGAGGGCTTGTACGGACCCATTCATGGACCGTGAAAGAGA
TCTATGATTGAACTCAGTATTTGGAATTTTTGGAGTTAAGTTTCAAGGATGGGTTTACGGACAGTAAAAGCTTTCACGGG
CCATGTACCGATTAGTGAACCAAAGCCCAAGGAATCATGAACCTTGTCTTTCACAGACCCTTATATGGACCGTGGAAGGT
TGTACGATTCGTAGAAGCTTCTGTGGAAGTGACACTCAGGATTGAGAAGCTCAGACGTTCTAGGACACCTTTACGGTCCA
TATTGTACGGACTGTATAGTGGTTCGTGAAGATGGTTCCGGCAGTTTTAAGTGAGAGTTATTTCAGTCTTCTCCCACTAT
TTTAATTCCTATACAATGTCGTTTTAGGCCTATTTTAAAAGGGAAATAATTGATTCCTAAATACTCTAACCTCCCCATTC
ACTCTTATTCTTCCAAATCCAATTTTCTTCTCTCTCAAGTTTTCTCCCAAGACTAGATAAAGCGTTTCAAGCTTTAAGTC
TCTTCTTCCCAATTCAAGTTAGGGTTCCAATCAGAGTATGTGAGAACTTCATCAATGGGTTTTTCTACCCCGATTGAGTC
CCAAAGAAGCCCTAAATATTTTCTTACTAAGATTATATTTTTGGAATGTTTTTATAATTAATAGATTTTGTATAATTTTG
ACTTCTGATCAAATCTAATGAAAATCACTACATACAACAACAACAACATACACAGTGAATATTATTTACAAGATTCCCAA
ATTTAACCTTGTCAAAATACCCAATACCAACTATAAAACCCCTTCTTTTATTTCTTAATTTTCCACCCCTCACTTATATT
CTCCATTTCTCTCTCTATACATGCCCTCCACTTTGGAGATCACATTTTCAACTTTGTTTATGTCATCCAAAACAAAATTC
AATCCAACAATAACTAGTTTGTTGTAGAAATTTATCACGACCTGAACCTACACCATGGACGTAACCGGCACTCGAGAACC
ATTGCTGGTCCTCAAGTGAACCCTCATCTTGGTTGACTACAAGTAGAAGACTAACTCAAGCATACATAAGCATCAAATTG
AAAGAAACGTTCAAAAATAGTTTATTGAATCTCAAAACTAAATTGAATATACTAAGTATGAAACATAAATTTTAAATAAA
ACATCTAAAACTGAAACTCTCTAAAACAGTATATCTATGAAGCATCTACTATATGTAGACGAGTGTCGAGACAAGACCCG
CGACTACTTGTGTTGGGTCTTGCGTTTGAGGGTTGTTCTTGACGAATTTTGAGTGGTTTTTCGTTTACTTGTGTTGGGTT
TACGAATCTAAGGGATTTTGGAAAAAAATCAATCGATTCTAGGTGAATTAGGACCAAAAATCAAAGAAAAAAATTCGTCG
GAATTTTTTGGGCACATGTTGGGACGGCGCGCCACTGAGGTACCAAGGGGGCTGGCACCCCGCGCCTGCAGTGCGCCAGA
AATGAGTTTCTGAAGTTTGAGGCTGGCACTCTGCACCAGGGTTGCCTTCCCCCGTTTCTTTTTCGTCGTGAGTTCTATTT
GAGTTCTTTCAAATCATACCTTCGCTTTCTTCCTGATTATAACTATACAAACTTCACCTAATCATCGAGAGATCCTATTT
ATCCAAATCATAACGCTTGAATTCACTTTTCAAATTAAAGTAAATATTATGAGTAAAGTTCGAGAAATCTTTTGAGTCAC
GTTGAGAAGTCTTTTTCAATCTTTTTAAACTTGAATTAAGACTTGAGTAAATGAGTATGAGGCTCAGGAGAGTCGAGTTG
TTTTTTTTAAATGAGTATGAGGGGACTAAGTATTCCCAATCAATTAAAACTTTTACATTTTAAATGAGAAGAAACCTTGT
TTTCTAAATGAGTTCATGAGGAGTTTTTGAGTATCATCTCTTTTAAGAGAATATTTTGAGTAATTATCTCAAATTGAGGA
GGAGTTATATTTTCTTTAAAACATATGATCATGAGTTATATATATTATTTGGAGTAGTATTGAGCACCGATATGAGATGA
GTTCAGACAACTCAAAATCATCATAAACCATGTATGCCAACATGGGTAATGAATCACATTTTTTTAGATGATTCCTTATT
GCTTTTAAGCATAGCTTAGTGGATCCACTTAGTTGAGGATGTCCTATACTCTGGCAAGGTATATGACAGTTCTGGCAGCG
TGTGCGAGACGTTGTATCATCATATAGCTTATAGTGATGGTTGTTGGTTAGAGAATCTCCCAAATATGAGTAAAGAGTTT
GTTACTATATTTTTACATACATTGAGTTATTATCTACTTTTTTAAAAGCTTTTTTTATAATGCATCTTTATCGTTACTTT
CATATTGAATTGAGTTGATTACCCATGAGTTGAGTTGAGTATCCTTGAGTTGAGTTAAGATGAGGTGAGTATGTTCTTCC
TTTTTATCAATTCAAACCCATGTACATGCCGGAATCATTTCCCTTCGACACAATATCACTAACCAAAACCATTTCCCTTC
GGATTTATATCATATCACTAGCCGGAATCATTTTCCATCTATTTTATATCATATCACTTACCGAAACCATTTTCCTTCGG
CACGTTACCACTAGCCAGAACCATTTCCCTTTGGTTTTATATCACATTGCTAACCGTAACCATTTTCTTCGGCTTTGTAT
CACATCATTAGCAGAAACTATTTCCCTTCGACTTTATATCACATGTCTCATCACATTGCACAACAATATCAATGCTAAGC
AATTTCACAACATAAGAAAGAGACAACAACTCAAGCAATTCAAGTCCACATTAATTCCATTAAAGCATTTCATCAAACAA
AAAAATAGGGTCCACAACAAGGCAATTCATAAAGCATTATGATTAACACACTGCCTTTTCATTAATCACTTTTATTCATT
AATATTAATTAAGTGGAACAATGAACCCATCACCTCATTCCCATTATTCCCCAACACATATAAATGAAGGGAAACACACG
TTTCTATCAATTTTATAAGGTTAGGAGATCACTTGCTTCAATTCAATCAAAAAGTCAATTCAAGACTTGAGCCTCCCTTT
TTGAACAATGTACAAAGCCACATAATCTAATTCAATTAAGTAATCACAACAAGATTTCAGAAATAGCAATACCTACATCA
TACACTTTGAAAAAAATGGGTCGATCAACTCAAAAATTGAATTCCACAAATGAGATTTGAATATGAAAATCTTTACTTGA
AAATGTAACCCATCGCATTTGGAACTCATTGGTGAAAACCATTTCGAAAAAGGAATTAAAATAAGTTCACAATCACCATT
TTAGTTTAGAACTCAAGTTCTCAAAAAACCTTGCCATTTGCCAATCAAAATTCTAAGTTTTGATGTTAAAATCCATAAAT
GATCCAAGGAAATTGAAGTTTTAGGGTCACAAAAGCTTACCCAAATGATTAGCACAAAAAATGTCTTCAAAATCGCCTCC
AGGGATTTTACAAAGCTCAAAATAGAGAAAAATGGGTAATACCCCAAAATTTGCAGGCCAACCCCCCCCCCCCCTCCCTC
TGATGTTGCAATAGCGGCATTCTGATCTCAAAAGTGAATCCCAAATAAAATTCGTCCTTGGCGATCGTGTGTTGACACCC
AATTTTGACCCTCCACAATATAAATTAATCATTTCGAGCTTCTCCAATTTCAAACGATTTAAAATAATTAGTTTTATAGA
ATTTCCAAAAATAAAATTAAATAAATAAATAATAATAATAATAAAAATAAATAAATAAATAGTAATAATAATATAGTTTG
CAAGATTTTTAAATAGTTTTGTCACTTTTCTTAATTTTTAGATGATATATACGTTTTACATAATTATGTATATAATTAGT
ATATTTTATGATTATTCGAAAATTGTCAAAAAAATAAAATAATTATTATATTTTAAATATTAGGGATGGTTATAGTTTTG
AGTTGATAAATTTTATGAAAATCAAAGTACTTTCAAGTAATTTTTTAAAGTAATTTTATCACGTTTTAATAATAAGTATG
TATATTTTTGCAATCACGCTATTTTATAAATATTTGAAAATTATCACAAAAGATTTTACATTTTAGTTAAATATTTTATT
AATTTGCTTTAAGTTATAGCTATAATTTCGAGTTAATTAGTTTTGTATTTGAATTAATTAGTTTATAATTAAATTCATTA
TTTTTATTTTTTTTCGTTGAGATTAAGAAGCTCATTGATTAATTTATATTAACTCATCTTGTTTAAATTTTAATCAAATT
CACCGATTAAATTCAATTGGCTATAATTTTAATCAAATGAGTTAAATTGTCAATTCAAATTTAACCTCCCCCTTACTTCA
CTAATCCATTTATGATAAACTGACCTGGGCCCTATTTGTAAATTCTGGTGGCCCATTTTGTCCAATTCTTATTTCCATTC
CAAAATCAGCCCATTTCCCTTTTTATTCCTCAAACCCATTTCTCCACAATATTCCCAGCCCACCCATACATGCCACAATA
CAATAATACACTCCCAAACAACAAATACATACATAACAATACAAAAAGACCTTCAAGCCGCCTCAACCCACTCCAAAACA
GTACCCGGCCCCTGTTACTCTTCTTCTTCACGCGAGCACCGGCAAGCAACGTTCAAATCCCAACAAATCTGGAAGTCTCG
TCCAACTACCCTGCAACGCCCATACTCGCCCCGTCCCCTCATCCTCTTTTGTAGAAAGCCCCATCTTTTCTACTGTTTCC
GGGAAAAAGGGGATTTGAAATTCAAATTTTAATCCGTTTCCCCTCTAATCGAATTGATTTTCTCCTATAAAAATCCATCT
TTGCTTTTGGTTTAAGAAAGGAAAAAAGGGAGGAAGAAATTTGGATTCTGAGGTCATATATAAAAAATAGCTTACAAAAG
AACGACTCTCAGATTTTCTTAGCTCGCTTTCGTATTCGAAGTTCGTGGTAAAGGAATCGTTGCTCTCAAACTTGTTGTCA
TCCAGTCGCTGCTTCGAGAGAGGTCAAAAACGTGAAAATACAGAGCCGAGGTGAAATACAGGTGTTCGGAAGCAAGAGAT
ACAAGAAAAGGGCTGATATACATGCCGATATACACTGATATACATCAGCTGTATACCAAAAACGGGAATTGTGTTAAACC
ACCAAAAAGTAGCGAATTTGGCCCAAGGGGGCCCAAATTCAATTTCTCTCTTACTCTTTAATTATTTAATTACGATTATT
TATTGTTTGTTATTTAACTCTAACTTTATAATTTTTAATTAACTTAATTAGATTCCCCAAAAGATGAGTTACTTCTTTGT
GTTGGTTTGTTTTAATACATCTTTTTTTTATTTTCATCTATTTTATTTATCAAGTAGCCTATCAAATTTTTTATCTTTAA
ATACTTTTGTTCTTAAAAAATAAAAAATAAAAATTAAATATGTTCTTTAATGCTTCTAACTTAACCACATTTACTCATTT
TAAAATTGTTTTCAAGTTAAAGTATTTTTCTCAAATAAACTTGGAAAACGTTAGTCAACTTTTTTCAATCAAAATAAAAA
AAAAAATACACTTACTTAGTCGTTTTCTCAAAAAGGTTAGTCAATTAATTAAAAAATGATTTTTATGCCTTAAATTATTA
AATTGGTTTAAATTATTATTTCAAAGTGAATAAAATAAATTCTAATTAATCTTGTTTTATTAATATTCTAATCACTTGTA
TTTCGAGTCAATTGTTCCATTTTGAATCCTTTTCTCTAAAAAATCAAAATAAAATGTGTCACTTATTTAATTATTTTCTC
AAAGTTAATCAAATATTGTAAGTTATTATTTTTTATGTTAAATCATATTTTTCCTAAAAATAGTCAAATATATTTTAGTC
AAGTCGCAGGTCAACCGCATGTTAGCGGACACTTCGAATGCTTAAACCCTTCTCGAAGTGTAAATTGAACCCCGAACCCT
CTTTGGTATTTTCAAATGATTTTTTCTGTTTAAATCTTTGAAAATTATAAGTTTTCTTAATTTCTTTAAAAAATTAAGTG
GCGACTCTTTTCTAAGTATTTTTCTCGAATTGTTTCATACTTAGAACATTTCAAAAAGTGATTTTGCTAAAGTTAGTAAA
ATTACGGCACAACATCGTGAACCGGTCATCGCTGAAGAGAATGTTGCAATCGCAACATCTCCATCGCGAACGCAAAGGTC
ATGGGACCTGACCCTTTGCGAACACGACAATTACTAAAGTGAAGCACACAAACACCGGAACTATCAACCAACTTTTAAAA
CATCAAATAGCCCCTCGTGATTCATTCAGAACCTCGTACACACAAACCATATAAGAAAGTTGACTATATTCGATGTTCCG
AACTCAATGGAACCTTCGAAATACGAATTCGAGGTGTTCTTGACCCGACATCCGTGAAAGTCACAAGAAACTAACATAAT
AGCCTAAAAGGCTAAAACAAGCTTGGGACCTCTGAAAATTCAACCAAGACCTCACCTAGGCCTAAATCATCCCCTGAATC
CAACGTAATTCTCAGAATTCTGATCCGAGCATCCGAACACAGAATATTGACAAAAGTCAACTCAAAGGCAAAAAGTTCAC
AATTTTCCAACTTAGGACCTCAAATTCTCAAAAAGACTCCGAATCTAAAATCGAAAATTCTCAAAGATTAATTTCTACAT
TCCGAGACTAATGAAATAACTAGAATTTCATTCAGACGCTTGAAACTTCAATGACACCAAAAATCACTTTTTCACAACTT
TAGTCTTTCAAAGTAATAAACTTACAAAATTCTCAACTTTCATAGTTCGAAACCAACTTGTAAAACTCAATCAAAATTGA
CTCGGAGTCGATATTAGGAGGGGAAAAATGGTAATTTTATTAAAATTTTCAAAAATGACCGACCGGATCACCATATTCAT
ACATAAGTAAACAAATTATGTTTTTGAATCTTGGACAGATTTTGGCAATGAAGCAAAGGGCATATGAGTTGACAAGAGTC
AAGGTGAAGTGAAGGATGAAAAATTAGGGACAAGACCATCAACATAGAGTCTAATTTCCAAGAATGGAATAAGATCATGA
GGGTTCTTAACAAGTAAGGGTGATCTTTTTGTTAAAAACAGGAAATTTCATTCGATTCACTAAAACAAATAAAAGTGATT
TTAAATAAGTGGTTCCTTATTTAGGAAGTGTAACAAGGATGATATCACTGTCTTGTGCTTAAAACTGTTATTGACATGCA
ATCACACCTTGAATTGTTCTTGGCATTGCCTAAAAACCTTAGTAGTTGAAGATATATGATCCCATCCATCATTTTTCTTT
TGGTAAGATAGAGAAAAACTTCTTACACTCTTCACATAGGCCCTCTTGACCTAGTAGGTATTTGTGAAGAGATATTGTCA
TGATTTTGAGGATGGAGTGTTTTCTTCTAGTTTGTATGATAAAGGTATACGCATAAGTGTATATAGAGAGAACTAGACAA
GACACATTAAATAGAGCTCTTGTTTTGTTACATTACATTAAACAAGGTTCCTGTTGTGGGGTCGTGTCAGAAAATACTTC
TTTTTCCCAACTAATAATTGTAAAGAAAAGCAAGAGAACTAGACAAAACACTTCAGAGATAATTAGGCATATATGTGGGT
AAAAGATCTAGTGAAAGAAAAAATGGTATACATATCTAGTAATACGATTATTAGTTGTCTTATTAAATATTTTATCAGGA
AAATCCAATTGGATAAAATATTAATTAAGGAGAAAAGAGTACATCACATATTATTAAAATATCATTTAATATCTAAGATA
TGATGTATTCCAATTTTGTATACCAACTTAATGCCTTAAAGAACAAATTCCTAAATTATCAGACTCGTTGAACGTCTATT
TCAACTTTTTTTGAAGAACATGAGTGAAAAGAATTTAATACGTAAGTTCCCTTCAGACTCGTCCATACTATCCATTCAAG
TCCTAAATCACCATATATACTGACCTATGTGAAATTTCAAACCTCAATTTCGAGTTTTAATTTAAATGTTGACTTTAATT
AAAGGGTAAAAAGCATATGTATACAAATAAGTACCTTAATAACCATTATATAACAATAGTTTTGATTTCCCAGCATAGCA
ATAGTTTTTTTTTTTCAAATATAGGAAATAATAACAAAAAATAAAAGAAATGAAACAGGAGTGGTAGAAATAAAGACCCT
TGATTTTCTCTCTTTTCTTGATTTTCTCCAAATCTTTTACCTTCCACGGTGAACCTGGTTCACACTTTGTCATTCAAAAG
TATTGTGAGCCAGAGGCGTATCCAGGAGAGGGTCACCGGGTTCACGTGAACCCATGCTCCCCTCCTGAAATCATATATAG
TAGTGTTAGATTTTAAAAAATATATCTAAAACATAGATGTGTGAACCCGCACTTGAAGTATCATATAATGACGTACGATG
ATGGTTGGGTGCACCTCTGAGGCTAGAAATTTGAATCTTTCATTTATCTTGTTTTATTTTCCTTTGGTTTGGATAGATAA
AAAATAATTTTGGACCTATAATTTTAAAATTTTAATGATTTTCAGTGATAAGAACCTAAATGTCAAACTGATCAAATTTA
TTTCTTAGATCCATCTTTTCGTAATAGTGCACCCATCATCTCAAAATCTTGGATACGCCTCTGTTGTGAGCCATTCATTC
TTCATCAGTTTTCTTTACTTGTATTTGTGCTATGTTATATCTGACAAAAAATAATGTATATTAAGGTCTTGAATATCGTT
GGAGTCGTGGATGTTGTCAACAGAGAAGGGACTCATCGAGCTGCAATGATACAGTAAGGAGTGCACAACTCTCAGTATTT
AATTACATGTAACTACTGAAATCTATGGAAATCAACCTCTAGTAATGCGTGGTCGGGGTGCTTTTACAGCTGATGGAGTA
TTCTGTTTTTCGAGTACCTAGTTTCAGATTTCAACTTTGTTTTATGATTTTTCCAAAGGTACGTAACCGCTGATCCATGG
CTACAAAACTTAGTACTACTTCATTTTTTATACTCTCTGATTGTTACATTTGGAGAAATCTCTGTTTTAACTTTTAAATA
AAAATATCTCTCTTGTTATGGTAGGGAGTACTTGGGTTAAAAGATGAAACAATTGACGTAAGACATTGGAGGAAGCTGGG
GTACGTGGTCATGAAGTTGAGGTTTTTCTCTCCGTCGTGATCTCTTTCAGTTCTCTTATACGTTTTTTGAAGGAAAATGA
AACATTGTGGATTAGGAATACAGATCTTTTTATCTTACTGTCTGTTGTCTAGCTTGTTGACTTCAACATCTATGTTTTAC
TGTATGAGTGCAAACTTGGAGTTTCGCGTAACACTACATATGTAGGGGCTTGCAACAAGGTAGGTCCCCCCCCTGGGGCA
CATGTTTCCTCTGCCTGAGAAAGAGATTTGCGAAAGAACTTGTGTATCCAATAATCTGTTCTCTTATATATTAGTAAAGG
TGACACGACATCTCTCTTACACCAGAATATATACCACATTTCATTATGAAATAAAATCACTTCTTAACATTTGCTAATGA
GTACTAGCCTGTCCAAAATCCAATTGCAGATGAGCATTGGCTATTAGTAAGTCGCCTCACGTCACAAAGCTAATGGAGAA
AAGGGAACTATTTCCAGGAATCAAACATACCTCCGGTGGTAGAGTAGCTATTCCACTGGAGTCGGAGTTGGAGTTGGAGT
TATGTGACATAATAGAGAATTAGAATCAGAGTTGTCAAAAGAGACGAACATATACACATATTTTTCTATCAGAAACATTG
AATTATGATATTGAATTTTCTCTTGTTTTTTAAAATTATTCATCTTGCTGGCAAAAGGAACTAAATCACCAAAAAATTTT
AAAATTTATTTTTAACAAATTTAACACTAGACAGAGTGTCTACAACCTTCTATTGAAAATAAAAAGACATAAATCTGTGA
ACGCGAGTTTAACTTGAAATATCATACCGATTTTAAAAGCAAAGAGGGCTAGACATTACCATACCAATCCTAATAAGGTA
TAGCCTCAGACAAAATTTTAACCTGAAATATCATACCGATTTTATTGATATCCCTTTTAGCAAGTCGCCTCATGCCATCA
CAAAGCAAGCGGACCAAAGGGGATCTTATCCGGGAATTCAAAATGTAGTCTCTATTGATGCATGTCTACTGTAAAATTTA
CACAGTAGAAGTAGTTTGTGAATAGGAATCACTGAAAATGGTTAATCTAGCATGCCAATTAATTAGTTCAGAGCAACTCC
GATTTTAAGGGAGCAAAAGAGTACTAGTATGCAGTCCTAGGACTCGGGTATGTTTGATTGTTATCTCATTGCATGATAAT
TGACATAATAGAGATTTAGAACTAGAGTTGGCAAATGAGATGAATATATTATTTGTTATTTCCTTTGTTCAAATTGGTCA
ATCAGAGTCTTTGATATTCCCCTGTTCATGTCTTTCACAGAGTTATAATTTGTAGGTGTTACAAGTTCACAGAGAAAAGG
CAAAGTGTTATTCCCAAAGGTAGCAACTGATTCATGGCTTCAAAACTTAGTACTAGTTCATATTGATTGTTGAAATCTTT
GCTTTAAATACAAAACCTTATGTGGGACGTGTAAGTTTTAACACTTCTGCATCAAACATTTTCATGTCAAAAGGTATTGA
TCATGCTTAACTTTAGCAATATACTTTTGCGGAGGCCATTTTCATATTTGTACCAAGTTAACTATCTTATTATATCGGAT
AATAACAGAATACTAGTTGTACCAGAGTGAAGGCTTATGATAGATGTTTGTGTAGCTATATATAAATCATTTCATTAAAG
GTAAAATGAACATTTTAAAGTTAAATTGTTACTAAATATAAAAGAATGCGTCATTTTTTCAGAGAATGACTAAAAGGGAT
GGCATATGGAAGTAGTTAAGGAATCAAACAATTTTTAGTAAAATTTTCTTAGAGTGAGTCTATAACCATAAATGAAAAGA
ATTACTCCCATGTTCCTAATTACTTGTCCACTTTTGAATTGACACATCTATTAAGAAAACAATAATTGACATAGTGACTT
TACCATTTTACCTCTATTAATTATGAAGTGGGTAAATTAAAAATTTAAGCTTTTCAAAAAGTTCTACCTTTTTCAAAGTA
ATTAATTGAGAGTATAATAGATTAAAAAAAATTGTCCTTTATTAATTTGTCAAAATGGACAAGTAATTAGGGATAACTAA
AAAAGAAAAAATGGACAAGTAATTAGGGACAGAGGGAGTATTAGTTAATTAGTCCCTTCGTTCCTTTTTATATGTCATTC
CTTTCTATAAATAGTTGGTCCACAATACTTGTCATTTCATAAAATCAATTCATAAATTAGCATATTGTTCCTTTTTCTTA
CCCTTGTGAGTTATTAGCCATGAAATTATACATTTGACTAACTTAGAAAAACTAAGTAAATGATTCATGTTCATTGGTTA
AATTAATTAATCAAAATAAATTAATTCATATTCATTGATTGAAAACTTGAGTTCCACGAAACGGCTGACCTAGGGTTTCC
TTCCTAGCCAGCAACTACGCAGCTCTCATCACTGCTACGGTCACTAGATGGCTTCCTTTTGAGGTTGTCCAGCCCGCCCC
ACCACCCCAAACCACCACATACGCCACCCTTTTCAATTCCAATATTATAAATCCTAAACAATCTGTCCTAATTAACTCAA
AAACAATCGCAAAATCAATTGAAATAATTCATGGAGAACCTACTATCATGTTTTCAATGGAGGAAAGGCAAGACTTTATG
ATTGAAGAGGGATTGCATCAAGCAGTGGTGTTTAAATTATCCCATGGTGCGCCAGATTTGAAGGTATTAAGGTCAATTTT
ACCGAAACATCTTCGTACCAAGGGCAACTGTTTAATTGACTTACTTGCTCCAAGACAAATTTTGTTGAGATTTGATCAAT
ATGAAGATTATGTACTAGCTTTATCTCACTCAGTTAATTATCTTCTCTACAATGGAGAGGAGCACCAATGTAGGGTTTTT
CCATGGTCCATTGGATATAATCCTAAGGAGGAAACGGCATTAGCTATAGTTTGGATTTCTTTACCAAACTTATCTCCAGA
TTTGTTTGCAAAGAAGTCTTTGTTGTCTATAGCATCGACAGTTGGGAAATCAATAGCTATAGATAATGCTACTCAAATCA
AGTCAAGACCTAGCACAACTAGGGTCAAGGTTACACTTGATCTAATGGAAAAGCTTCCAAATCATATAAGGTTGCAGTTT
GTGGATGGAAAATCTGGTAAGTTGATCGAGGTTTCTCAGGAGATTGTATATGATAATCTACCTTTTTATTGCAATTATTG
TAATTAAGCACCAAGGTCATGATGAAGATAGTTGTCATTTGATCTCGAAAAGAAATCAAAATAATAAACAAATTGATGAT
ACCATTGAAGTTGCTTCAAAAGGTACTATCGATAGTGAAAAGTATCAAGGTGATGCGAGAGAAATACTAAATGAAAATAG
AAAGGTTGTAGATGTCGATCAAAGTAAAGCTACTTCTTTAGATCGACAATTGGTTGCTGTCACTTCTGAGCAAAATCATG
CACACTCAATGGATGTTGTTACAAGTAATATTGGTGTTCAAACAACTACCGAAAATAAAGGGGGAACGCCAAGAGTTGGG
GTTGATGCGCCGCGAGTTGGTTCAGGCAAAAAAATAATGGATTCAGGACACAAACTAATGGATATATACATCTGATGTTG
AAAATGCTGAAAATTCTGGGCAACATGTTTTGCAAGTTGAAACCAAGAATGCAACTCAAAATTGGACAGTGGTTGCACAC
AAAAATTCAACTAGTAATCAGAACCTTTCCCCGACTAGTCAAAATAATTCTCCATGTAGTGAAAAGGGTGCGACTGGAAA
TTATCATGACAGTGAGAAGAGGCAAGATATTAGTAATGCCTCAAGAGACCTATTATGTTCGAATAACTTTGATGCTTTAG
CGAAGACTACTGGAAAGCAAGTAGAGTTAACAGAGAATGACAATGATTTGATCCAAGAAAAGCAGGTCTCACCACCTACT
TTGAATAGCAAATTAAGTCCAGAAACTCCCATATGTGTGCCTAAATGTGTGATTGCAAAGAAGTATGAGTCAAGGGCCTT
AGTGTCAAATACAATTGATTTGGGCGAGGATTCTCTTGATGAAGATGAGGAAGACAATATGCTTAATTTGGGCAAGGATT
CTCTTGATGAAGATGAGGAAGATATGTTGGACATATTCTTTGATAGAATGGATAGGGAAGGAGATATATCACTTAGGCAA
CAAAGAAGTGGAAGCAACAAAAGCAAAAAAGAAGACACATGTAAGGCAACATAGTTGGGATGGTAAAATGACTGAAGAGT
TTATTCCAAGGCACCTATCGATGCGACAGGCAAAGCAGAACCATTTGACAGTATCAATAGGTTCAACAAGATCCAATAAA
TCCATAAAGAAAGTATGAATTATCAAGTGTTGTTGGATAGGTTTGAAGAAGAAGACGAGAGAAAAATATTTCAAGTTACT
TTTGGTGGGCAATCAATCCTTTTTAATTCATGTGTTTGTAATAGAAAGTTTGAGGCTGATAACTCAACTTTCTTCTTGAT
TGGCATATTTTTACATTATTTAAGCATCCTCATTTGTAATATCTTCATGGAGTGTATTACAAACTGTGTGGTGATCAGAA
AATACTTAGTTCTCTCTAGCTCTTACTTTCTTCATGTGTGTTAGGTAGTAGACGCTAGGTACTTCATTAGGATTAGTAAG
ATAAGGCCTAGCCCCCCTTGCTTGCACTTATCCCTATTGATTTTTTTTTATGTTTAATAAAAGGCCCCTAGACATTGTCT
AGTGGTAAATTTGCGGGGGGGAAAAAAACTGAGTTCCAAATAAATTAAATAAGGGTAGAAGAGTAAAGTTACATCATTTC
TTAATCCAAGTGCAAAGTAAAAATGTGACATATAAAAAGGAACGGAGGGAGTACAATTATTAAAAGGGAGATTGAATAGA
CGAGGAGGCAGAGGAAGAAAAAGAAGAAAAACTAAAATAGAATATCAACCGTTGAGAAGTCTTGATTTCGAAAAAGCATA
TTTGTTGTAGTTACTAACTACTCTTTATGTAAATTACCTTGTAATTCTCTTTCAAAAGAAAATTGTCTAGTGCTCCAACT
TGCAATGTTGGTCATAACATCTAGGAGACGCATTCGGCAAAACTTAATAATTTTGACTCTTGACTTAATTTTTTATCTGA
AAAAATTAAATTCTTCATTTTAAAACAAATAAAAAATAACCAAAATATAATTTTTTGATTTAACGCAAATAATGCCCATC
TCTAAGCTTGATATTTAAGTGAGAAAAGTAGGAGGCAGACAACAAATCTATCAATAAAAAGAAAAGAAAAAGAAAGGAAG
TAATTAATAAGGGTTGTCCATAAATGTAGAAAAATTAAGGGGGGATAACCATAATGATTGTGGTAGAGTCATAATTACTC
CTTCATTCTTAACTAAACATTTTGAATTCAAGCCTTGGACATTGAGTAACATTTGTTAGGAAGTGTTTTACTCTCAATAC
GAGACTTGAATTTCGATGCGAATCTGAATTAAGTCATGCCCATATGCAGGTGCAGGATATCGAGTAGAATTAACTCGCAA
TAATTTGATTTAGCATAGATATTTTCCAAGGTATATTCTTTCCATTCATATTCATAATAGAAGCAACTTATGAATCAGAG
TTAATGCAGAAGGCGGATTAAGTAATTCAGAATAGTGAGTTTTGAGCAATGAAACAAAAAGATGTAGTAGTGATATGAGT
GTATTGTTTGTTTTTTACTTTAGATACATGTTTCTTATTAATATATATCTGACTTGATATATGAAGAAATGATGTGTGAA
ATATATAATACATTGGCGTTAGACTCATAAACTAAGTGATCTTTGAAAAGCTACGTATTTAATGTTATTTAGATGGTAGT
AGTAAGTTTATGGTAGTAGATATAAGGAACATGATGTTATAATCTCGATTTTTCAAAGTCTTCATCCAGTAACATATTTT
TATATATGTTTTCTTTTCTTTTTAAAATTTTATGATAATGATGTTATCATCTCGATTATTTTATTGGTATTGTTGCTTGA
GTAACTCATTTCATCAATTTTTTTTGTAAAAGGAACTAAATCACATTATTGGTTATTACCTCTGATAACATTTGAACCTG
AGATATCATACCAACTTTATTGATATCCGTTAGAACTCACCTTTGGATCAAAATATTATTTCTCAATCGAAAATAGATTG
AATTTATAATTAATCTAAATAGAACAACATAAAATAAAACTATACCTAACAAATTGTGGGCTTTGTTTATTTGGAATTGT
AAGGTAATATCATAGGAATTTCTTTGTGGTGACAAATGATGAAGACTAGACTTCATCGCATTGAAGATAAATAACTAGTC
AAATGCAATAAAATGTAGGAAATATCTTGGAAACTCCAATGTAATATGCACACAATGGACCACTAAATCGAAAAGGATTT
CATTTCAACAATTTTCCATTGGAATTAATGAATAGAATTACAAGGTAAAATCCAATTTCTTTTTGTTAGATTCTTCTTTT
AAAGTCATCCATAAATTAGGGCCGTCTAATTCACTTTTTTCTTTCTAATTTGTAGCTTCACGGACATGTACTTTTAGCTG
TCCATTGTGTACTTATCAAAGTGGAGTTTCAGGATATTTGAAGTAATTTCCTATTTCCTTCTCTTAAATTTGGATGAAAA
TACTAAACAAATTGATTCTTTTGTTTTCACTTTCCATCTGTTTAAAAAGTGGTGCTAGAATTTGTAAACTACTTTTTTCA
CCTCTTCTAAGGAGCTCACTCTTTTAACTCTCTTGGTGACTCGAACTCACAATTTTATGATTGGAAGTAAGGGCGGAGCT
AGGTAGGGAGAGGAAGGCTCATCTGAAGCCCCTTTAGTGAAAAAGAACATTGTATGTGTAAGGTTAGAATTATTTTTTCA
TGTATATAGCATAGATGTTGAATCCTCTTGGCTTCTTTGTATATCTACTTCTATATATATTTGAATCCCTTAAAAGTCCC
GATTCCGCAATATATTGAAAGTGAGAAATGCTTATCATCGGAACAACTTACTCTGATCTCTTCTTTAATAAATTACAGTT
GTTGAATTAAACATATTTTACGATTTGAATAAATACTTTTCCAAAAGAATGATTCAAGTAGGACCTAGTGTATTTAAAGT
CCAGCCATCTGCTTAAAGAAAAGGGCCACTGACTAATTCAAGTAGAGCATTAATAATTCACCTAAACATTTCTCTTTCAT
TTTCTTTCTATTTCTTTATCTTCTTGTTACCACACAATTTGTGTTTTCGTTCTTCAGGTCAATATCCATGGCATCTTCTT
CTTCTTTTTCTTCTGCAAGTAATTCACAATATTGTCCTCGATGGAAGTACAATGTCTTTCTAAGTTTTAGAGGAAAAGAT
ACCCGGAGAAATTTTACGAGTCACTTGTACCAAGGTTTGAAAGATAGGGGAATATTCACCTTTCTAGATGATGAAAAGCT
AGAGGATGGTGATTCCATCTCAGAAGAACTCGTGAAAGCGATAGAAGAGTCTCAAGTTGCCATAATCGTTTTCTCAAAGA
ATTATGCTACGTCAAGGTGGTGCCTGAATGAACTAGTGAAGATTATGGAATGCAAGGAGAAAGAAAATGGACAAACAGTC
ATACCGGTCTTCTGTTATGTGGATCCATCACATGTTCGAAATCAAAGTAAGAGCTTTGCAAAAGCATTTGTCAAACACGA
ATCGAGGTATAAGTATGATGTTGAGGGGATGCATAAGGTGCAAGGATGGAGGAATGCCCTAACTGCTGCCGCAGATCTAA
AAGGATATGATATTCGTGATGGGTGAGTTGGAAACAAATAATTGCTTTTGATGAAAAAAATAACAATATGTTTCTATATA
TTACCCTGAACTATAATGTTTCCTTTTTAATACACTCTTGAACATTAAAAATATGAAAATACTTTCTAATACTTGACTTT
CTCACATTGTCAAAAATCAATATCTAATTTATGTAGGATTGAATCAGAGAAAATTCAACAGATCGTCGACCACATCTCTT
CCAAATTTTGCAAGAGTGCTCGTTCTTTATCTTATTTGCAAGATATTGTGGGAATAAATGCTCATTTAGAGAAACTAAAA
TCCCTACTTCAAATAGAAATCAATGATGTTCGGATTGTAGGAATTTGGGGAATAGGCGGAATCGGTAAAACAACAATAGC
AAAAGCCATCTTTGATACTCTATCTCATCAATTTAAAGCTGCTTGTTTTCTTGCCAATGTTAAAGAAAATGCAGAAAAGA
ATCAACTGCATTCCTTACAAAATACCCTTCTCTCTGAATTGTTAGGAAAAAAAGCTGATTATGTCTATAATGAGTATAAT
GGGAAGTGCATGATTCAGAGCAGACTTTGTTCTATGAAGGTGCTAATTGTGCTCGATGACATAGATCATGATGATCATTT
GGATTATTTAGCAGGTGATGTTGGTTGGTTTGGTAATGGCAGCAGAGTTATTGTAACAACTAGAAATAGACAGTTGATAG
AGAAGGATGATGCAATATACGAAGTGCCTACACTACTTGATCATGAAGCTATGCAATTGTTCAATCAACATGCTTTCAAA
AAAGAAGTTCCAGATGAGTGTTTTAAGAAGTTTTCGTTGGAGGTAGTAAATCATGCTAAAGGCCTTCCTTTAGCCCTCAA
GGTGTGGGGTTCTTTGCTGCATAAGAAAGGCCTAACTCAATGGAGAAGAACAATACACCAAATAAAGAAAAGCTCTAATT
CAAAAATTGTTGAAAAACTCAAAATTAGTTATGATGGGTTGGAGCCCGAAGAGCAAAAGATATTTTTAGATATTGCATGT
TTCTTCCGTCGGCATGGAAGAAAAAAAGTCATGCAAATTGTTGAGAGCTATGATTCTGGAGCTGAATACATATTGGATGT
CCTAATTGAAAAATCTCTTGTATTCATCTCTGAATATGATAGAATTGAAATGCATGACTTGATAGAAGATATGGGTAAAT
ACATAGTAAAAATGCAAAAAGATTCCGGAAAACCTAGCAGACTATGGAATGTTGAAGATTTCAAAGATGTGATGGTGGGC
AATATGGTAAGTAGGCTAAACAATGCAATACTATTCATATTCCAAAAACATATTTGGCCAATTCCAAATATTTGTTCCTC
TAGCTTCATATAAAATAGCTTTTATTCCTATGTGGCTAATTCGTCAATTAGGCATTTCAAATTTACATTACCTAGTTTGT
TTATCTCATGTTAATAAGAAATGAATTAGTCTAATAGCCACTTAATATATAAAATCTAATATCATTCTTTGAATTAACTT
GAAATTTATATGATATTTTGTACTGCTAATTTAATCAATAACTTTTTAAAAGCTAATATCACCCATTTATTTACCCTGAG
TAATTTTTTATCAGTAAAAATTCCCAAATGAAGTTATGATTTGTTGACTAACAGGGGACCATGACAGTGGAAGCAATCTG
GTTTACTTATTTTGAAAAACTAAGTGTTAGCAAAGAGGCAATGAAAAATATGCAAAGGCTTAGGATTTTATGCATACAAA
GTTATTCATGGGCTTCCCAAAGTGATTCAGAAGAAAATCCCAATTGCTCTATTGAGTACATGCCCAACAACTTGTGTTGG
TTTGTGTGGCATAAATATCCTTGGAAGTTATTGCCAAAAAATTTTATTCCCAGAAGCCTTGTTCATCTTGATCTCCGGGG
AAGTTCGTTGCATCATTTATGGAATGAAACAAAGGTACCGTTTTATTCGAGATATTTTCTATTTTGTCTTGTCCTAGAAT
TATGATTCTTGTTTTAAAATGAAATAAGTTATTAATTCCATAAACTCACATTAATGTATTTTATATTATTTTGGGTTGTT
CTCATATTATTACTATAATAATAGCAGAGGTTTTTACCTTCGCAAATCACCCATTTTTTGGTAGTGAATACTTATTGAAG
GAGTTCTTTCTAAACAACTATTTTTTTTTTGGGTAATAATAGATTTCATACATTGCATCTGAAATTAACACTTTTTTTAA
AGCAAATTTACCACTAGACAGTGTCTAATGGCCTTTTATTAAACATAAAAAAAATATCAATAGGGATAAGTACAAGCAAG
GGGGATAAGCCTTACCTTACTAATCCTAATAAAGTACCTAAAAACTGCTACCTAACAAGCATGGAGAAAATAAAAACTAG
ATAGATTTAAGTATTTTCTGATCACCACATAGTTTGTAATACACTCCATGATAATATTACAAATGAGGATGCTTAAATAA
TGTAAAAATATGTCAATCAAGAAGAAAGTTGAGTTATCAACCTCAAAATTTCTATTACAAAAGCATGAATTAAAAAAGAT
TGATTGCCCATCAAAAGTAACTTGAAGTAATTTTCTCTTGTCTTCTTCAAACATATCCAACAACACTTGATAATTCATAC
TTTCTTTATGGATTTATTGGATCTTGTTGAACCTATTGATAATATCAAATGGTTCTGCTTTGCCTATCGCATCGGTAGGT
GCCTTGGAACAAACTCCTCAGTCATTTTACCGTCCCAACTATGTTGCCTTCCATGTGTCTTCTTTTTGCTTTTGTTGCTT
CCACTTCTTTGTTGCCTAGGTGATATATCCCCTTCCCTAGCCACTCTATCAAAGCATATGTTCAACATATTGTCTTCCTC
ATCTTCATCAAGAAAATCGTTGTCTAAATCAATTGTATTTGATACTAAGACCCTTGATTCATTCTTCTTTGCAATGACAC
ATTTAGGCACAAATACGGGAGCTTCTAGACTTAATTTGCTATTCAAAGCAGGTGGTGAGACCTGTTTTTCTTAAATCAAA
TTGTTGTCATTCTCTAATAACCTTACTTGCTTTCCAGTAGTCTTCAATAAAGCATCAAAGTTATTCGAAACTAATAGGTC
TCTTGAGGCATTACTAATATCCTGCCTCTTTTCACTGTCATGAAAATTTCCAATCGCACCCTTTTCACTACATGGAAAAA
TATTTTGACTAGTTGGGGAAAGGGTCCGACTACTATTTGAATTTTTGTGTGCAACCAGTGTCCAATTTTTGGTTGCATTC
TCATTTTCAACTTGCAAAACATGCTGCCCAGAATTTTCAGCATCTTCAACATCAGATGTATCCATTAGTTTTTGTCCTGA
ATCCATTAATTTTTGCCCTGAACCAACTCACGGTGCATCAACCCCAACTTTTGGTGTTCCCCCTGCGTTTTTAGTTGCAG
TAGTTGTTTGAACACCAATATTACTTGTATCAACATCCATTGAGTCTGCACGATTTTGCTCGTGGCAGCAACCAATTGTC
AATCTAAAGAAGTAGCTTTACTTTGATCAACATCTACAATTTTTCTTTTTTCATTTAGTATTTCTCTTGCATCACCTTGA
TACTTTTCACTATCGATAGTACCTTTTAAAACAACTTCAATGGTATCATCATTTTGTTTGTTATTTTGATTTCTTTTCGA
GATCAAACGACAACTATCTTCATCATGACCTTGGTGCTTACAATAATTGCAATACAAAGGTAGATTATCATACACAATCT
CTTGAAAACCCTCGATCAACTTACTAGATTTCCCATCCACAAACTGCAACCTTATACGATTTGAAAGCTTTTCCATTAGA
TCAAGTATAACCTTGACCCTAGCTGAGCTAGGTCTTGACTTGATTTGAGTGGCTTTATCTATAGCTATTGGTTTCCCAAC
GGCCGATGCTATAGACAACAGAGACTTCTTTGCAAATAAATCTAGAGATAAGTTTGGTAAAGAAATCCAAACCACAGCTA
ACGTCGTTTCCTCCTTAGGATTATATCCAATAGACCATGGAAATACTCTACATTGGTGCTCCTCTCCATTGTAGAGAAGA
TAATTAACTGAGCGAGATAAAGCTAGTACATAATCTTCATATTGATCAAACCTCAACAGAATTTGTCTTGGAGCAAGTAA
GCCAATTAAACAATTGCCCTTGGTACCAAGATGTTTCGGTAAAATTGACCTTAATACCTTCAAATCTGACGTACCATGGG
ATAATTTAAGCACCACTGCTTGATGCAATTCCTCTTCGATCATAAAGTATTGCCTTTCCTCCATTGAAAACGTGATAGTA
GGTTCTCCATGAATTATTTCGATTGATTTTACGATTGTTTTTTAGTTAATTAGGGAAGATTATTTAGGATTTAGAGTATT
GAAATTGAAAAGGGTGGCATATGTGGTGGTTTGGGGTGGTGGGGCGGGCAGGACAGCCTCGAAAGGAGGCTGACCAGTGG
CCGTAGCAGCCATGAGAGCTGCGCAGCTACTGCCTATGTAGGAGCCACCTGAAGAAACCCTATGTTGTTCTCTCTTTGGC
AACAATTTTTTTATATCATTTCTAAATAAATTTAACATACTAAATACTCTTCTAAACTTGATACGTTTTATTAAATGCAG
ACCTAAACTCCATTACTTGGGCTAAAAACACTTATGTTACTAAAAAAAGCAAAAGGAGTTTTATATACATATTTTACCAA
AACAAGTAGTCATAGCGTCTAATTAAAAAAAGAAACAAAAAGAAATATGTTGTTGTAAATCTATTATTTTGGCACAACTT
TTCTGTTTGGCCACTGTTTTCTAGCCAAGTTTTATGTCTATAAATTTGACCCCCCCCCCCCCCCAAAAAAAAACAATTGA
AATAAATACCCATTACAGCTAAAGAATAAGGGCCCGTTTGGCCATGCGATATGGTATCGTGATATGGAATCATGATATAG
TATCATAATATGAAATCATGAGATGAAATTGAAGTTTTGTTTGGACATGCGATATGAAATTTTTGTGTTGTATATTTTCT
CATAAACAAAAAAATCTCATAAGTTGTAAAACTATTAAAATAGCCCCAATTGTTTATTCAATCTTATCAAATAAACAAAA
ATTTATAAAATCGCATAATAAATTATTACAAAGCTATTTGTTCTCCACTTAAGTAATTGTTTCATCTAATTTTAATTTAA
TAAAAAAATAATTGAACATAAATTGTAGTGTACTAGTCTTTAATATAATCATCCCACATAGTACGGACAATTTCCTCACG
TTGAACTTGCATTTCTCGATCATGTGACCAAGAAGACGAACCAACATTGTTACTTTGAGCCATTTGTTGGTCAATATCAT
CCACAACTATATTTTCATGCTTATAGACCATAAATATTTCATCAGTACTTTGGTATTCTCGCAAATAATTATGTAACACT
GCACAAGCTATGACAACTTTCACTTGTGTATCAATATCATAATGGTTCATGCCTTGTTTCAGTATTCTAAATCTATTTTT
CCAAGCTCCAAAAGTCCGTTCAATCACATTGCGTAGAGATGAATGCCTATAATTAATCAGTTCTTTGGGATTTTGAGGCT
CTCTTTCACTTCCTCGGTAATCTTGCAAATGATAGCGTAGTCCTTTGTATGGAGCTAAAATCCTTTTGTGTTTCGGAAAC
CAGCATCAACAACATAATATTTATCTACAACAAACATTTTATAAAGAATTACTAAAAGCATATGTGACGTAAATGAGACA
GCTTTGTGTAAATAAATAATATTTATTCTAAGGATGTAATTTAAAGTTACCATATGGCGGAAATGGAAATTGTGACGTTG
GTTCAACAAGTGCATTCTCAAGTACTTTACTATCATGTGCAGCAACTTCCCAACCAGCAACAACAAAGGTAAATCGCATA
TCAAAATCACAAGCGCATAAGACATTTTATGATGTTCTTCCTTTGCGATTACGATATGCTTGTTGCACCGCTTTAGGAAC
CTTCCCTTCCATATATGTTCCATCAATCACACCAACACAATCCTATCAAATAAAAAATACATCAATATTAGTTTAGTGAA
CATAAAATAAATTGGAAGCATTATAGAATGCACTTCATAAAAATAATGTTTGTAAGAGTAATAAAAATAGTGCTTCCAAG
ACAATGCAAAGTCATAAAATAAATATTATCTCTTTAAACAAAATTGATAGGAAATATGTAACTAAATACTAATAACTTAC
ACATAAAATATATATGTGCACTTATTAAAGCCATAAAATAAATTTATTACTCAACAATTGGTTGATGTGAGTTAAAGTGA
CTATATGTTGGTGAGAATAATAAATTTTATGTCGGTGAGAATAATAAATTTTAAAAAGTAATGATGTGATTATAAATTTT
ATTTACATATGAAATAAATGGTTAGTAGATATAAATGTGGAGTTGTTTTAACAAAATATACGGATCTTGTAGGATTCCCA
AGAAATTCTTCGATAAACTCGTGGATCAATTTTTGTATTAAAATATCTTATATGGAATTCCTATATAATTCCATATCATG
GTTTTTGGAGAATATGAAATCACATCTCATGATATAGAATCATGAGATGAAATCAGCGTAAAATCGCATGTCCAAACGCT
AATTACATCTCACGATACCATATCGTGATATGATATCGCATGGCCAAACGCCTACTAAATAAAAATATCCCACTTGGAAG
CTACACTCGCGCCTAAAAAGGTGTATTCACGCTCTTTTCCTCATCACTTAATGTCTAGGTGGTCAAGAAGAATTGTCCAC
CAAATAAAACATGCTAAGGTTAAGGTCTTCTTTTTAGATATTTTACCTTTTATTTATAGTAACATGATTTTGACTAGTTT
CTGAGCATGTAATTTCCATATACTGTAAAACAAACAATTTCTAATTTCACACATTGAGTCATAATAAAAAAAATGGGAAA
GGGTCAAAAATACCCTTAGACTATTTGTAAAGGTTTAGATATATCCTTCATTCATCTATTGGGTTAAAAATATCCCTTAG
TCGACCTTTTTGACTCACTTTTACCCTTAAATCCCTTAAAACTAACAGCCCTTTTCCTTTTCTTTTTTTTTTAATTATTA
TTATTATTATTATTATTATTATTATTTTCGTCATTATTATTATTACATGATATATTTTTATTGGATAAAATTAAATTCCC
AATTCATCATACTTTTTTCAACCCTCCGTGACTCGATGCAAAGAAAAAATTAATTAATATTTTTTTCAGAAAAATAAAAT
TTCTAATTAGCATTATAAAATTTATCCTAAATCTCTATCACCACCCGAACTCCATCTTCTAATCCAGACAAAAATATTCA
CTATAAATTCATTCCATCAGAAAATTTTGATCCCATTTCAGCCGAGTTTCTCATGTTTGCTAATTTTCATGTTTCACTTC
CGCTAAATGATTGCTATTTTTTCAATTGGATCAATCATCAGAAAATACCATAATATTTGCTATTTTTCATTCTATATGAC
TTTTTCCATTAAGATGTATTTTCATTGTCATGTATCAGCTTCAATTTTTATTTAAATATTACAATAAAAGAATGGGTAGC
TGTCCAAGTAAGCAGATCTGGCAGAAACCTTGTTAAATCTTTTCAAATAGTCCAAGGGTATTTTTGATTATTTTTAATTT
TAAAAAAATGTCATTTACTACTTTACTCATTTTTCATCATTTATTCTGTGTTTTGAATAGCTGCAATTGCCGTCTCTACG
GAGGCTGGATCTAAGTCACTCCAAAAGCCTGGAGAGAACACCAGATTTCGAGGGGATGTCAAATTTGGAGTATTTGAATC
TAGAGGGGTGTAGGAGTCTTGAAGAAGTTCACCATTCCCTGAAGTATTGCAGAAAACTCATCCAGTTAAATTTGTATGAG
TGTAGAAGACTTGAGATGTTTCCATCTGTTAATGTGGAATCTCTTGAATCTCTGGATCTACACAACTGCTGTAGTTTAGA
GAAATTTCCAGAAATCCTCGGAATAATGAAGCCATTATCTATCATTCATCTCGAACCTCCTCTTACAGAGCTAGATTTGA
GTTTTTTGAAAAACCTTGTACCTCTTCCAAGCAGCATTGGCATGTTTAAAAGCTTGGTGAAGCTAACGCAATCGGGTTGC
TTTAAGTTTGAAAGCCTTTCAAAAGGGATAAGATATTTAGAAAAATTGGAGGAGCTTGATGCCAGCAGCTATACTCTAAT
CTCACAACCTCCATCTTCCATTATCCGGCTGAACAAGCTTAAATCATTGAGTTTTGCAAAACAAAAAACAGGAAGAGGTC
TCGTAGATGGGGTGTTCTTTGTTTTCCTTCACTTGAATGAATTGTTACATCTGGAAAGCATTTTTAATTTGAAATATTCA
ATTAGCAAGAGAAATCATTTTGAGGATTTACCTCGAACCATAGCCCAAGTTGGTTCTCTTCAAGACTTGAACTTATCAGT
GTGCAGGAGGTTTAACGAATTCCTAAACCTTAACATGGCTGAAGGGTTCTGCTCCTTGAAAAATCTGAATCTCAATTACT
GCAATTTGGAAGTGTTGAATCTCAGTGGAAATAATTTTGAGCATTTGCCTCAAAGCATAGCCCAGCTTGGTGCTCTTCGA
TCCTTGAACTTAGCAGATTGCAAGAGTCTTACACAGCTGCCAGAATTTCCACAGCAATTATATACAATAAATGCAGATTG
GAGCAATGATTCAATCTGTAATTCGTTGTTTCAGAATATCTCATCATTGCAGCATGACATCTCTGCTTCAGATTCCTTGT
CAGTAAGAGTGCTATGGAGTCTGCCGCAGAAAATCCCAAGTTGGTTTCACCATCAGGGAATGGGTTCATGTGTATCAGTC
AATTTGCCTGAGAATTGGTATGTATCGGATAAGTTCTTGGGATTTGCTGTATGTTACTTGGGCAATTTATTTGACATCAC
AGCTCATTTGATTCCCTTATGTGATGATGGGATGTCGTCGATGACCCAGGAATTTGCCTTATCCAACCATTCAGAATATA
TTGGTAAATATGGTATGCATTTTTTGTTGGTAACTCTTGGTGGCTTATGGGATGCAAATGGAAAAACACCAAATGACTAT
GGGTGCATTCAGTTTTATTCAGAAATAAATTATTTTGGAGCAAAAAGTGAATTTGGAGTTCGTTTGTTGTATAAAGATGA
CGCTGAGCTTTACACTGGAATAAGGAAGAGCAGATATGAGGAGGTCACTGGTCAGTTGCTCCTCTTCTAAGAATCAAAGT
TCACAAGTAGATTAAATACCTCATGAATTTGTTGGTAATGAAGCGTAGTCTCCGTTGATATCTACTGTAATTAAAATGTT
ACGTTCTTTTTATATTTTAATAAGTGCAGGAAACACATTTAATCAATCATCTCTGAAAATAATGTAATCTAAGCAAAGAA
ACACTGCTAGACCATTGGACGTAAATCCTCCCTATTAATATTCTCATTTCTTGTTGAATGTATTGCCAGTGTCGAGAAAG
AAACGATATTTCACATCCGATTTCAGAAGACGTTCCAACGCTGTTCATGTAGTCCATTGTCACGACTTCAACATGTGGTT
TTATGTTATGCTTTGCCGCAAAATCCAACATTTCTTGAGTCTCTTTCATACCTCCTATGCAACTTCCAGCCACTAGCTTC
CTTCCTGTTTTCCACATTATATATACAAACTTTAGTCTTAAAAAAAGAGACCGTCTGATGCACTAAGCTTTTGTCCGAAC
TTTATTATTTGAAAACGTGCATAAAGAAAACTATATATGCATAAATAGAGGAAACACGGGCAACTCCACTGGGTTTTCTG
GTGCACCAACCATAACAAGCTTAGCATGAGATTTCAATAACATAAGCAATGGAAGAATAGGGTGCACAGCAGAAACAGTG
TCGATGATCATGATCCCATCCAATGTGTTCATTGCAGCCTGTTTGTATATAAATAAAATGAATAAACAAAAGGTTAGCCC
TCATTCTCGTGTTTAAATTGTTAAAACTAGCATAAAAACTTAAGCTTTTAGATGAGATTGTCACACACTTCAACATGGAA
CCAGAGCAGGCAGAGGTTGTGCGTTCAAAGGAATATAAGTAGTAATTCCAGCACATAACAGGGCAGCAGCGTCCATCGAC
AAGTTTTCAGGCCGACATACTACAAAATGCTCATCGGATACGATCATGTTGGAGTAACCTCCAAACTTGAGGGTTCCCGT
CTGAGATATAGCCGTTGTATGTAGGAATCTGACGAGGGCAGTAATTCTCGAGATCAACACAACAATTCTCACATTTGCGA
CATGATCCTACCATACTTCCAACACCTACTTTGTCTCCAACCTTAATATCTCCACCTTGCTACCGACCTTATGCCTCCAA
GTATATTTACAATTAGTTACACTCATGAGTAGATAGAATCGACACAAATTCGCTAATTTTTTACGGATCTAGCTCCTTTC
CATTTCTCTTCTCTCCATTTTTTCCAAGTTCTAGTTTGAATTGGAGACACATGTCATAGTTTAGAATTAATGGTTGAGAT
CTAATTGATTAAAGTAAAATCCTAACCATAATTATTTACTTCCATATATTTGCTTCTTAAATATTTTTGCAATCCATTAT
ATTTCCCCTAAATACATTAAAAACTTTTTTTACTGCCATACATAGTTAAAACTTTTACTAAATATTTTTGCTTTTTGAAA
AAAAATATAATAAAGTTAAATGTTTTTATTATTCTAATAGAGTATTAAGAGCTACTGCTACTATGTTTATAGAGCAATAT
GGGCTCCATTTAGGGAGTAAGAAATAATTAAAGTTGAGTGACAAAAATTTATTTTACTCCTAAAATTAGAAAAAAACGTT
AGGTCACAATTTTTCATTTTTTATTTGGCAAATATTATTTGAATAAATGAAAAACGTTAGGGAAAAAAGTAAAAAATTAC
TCAAGTAATTAAAAAAAGAAATTCTTTTAAATATATTTACGAAAAATATAATGTAAATCTAGAATTGTTGGATTGCAAAA
ATGTTTAAGAAGCAAATATATGAAAGTAAATAACTATGGTTAAGACTTTGTTTTAATTAATTTGATCTCAACCATTAATT
CTAAACTATGACATGTCTCCAATTGTCACGATCCGAGCCCACACCCTGTACGTGGCCGGCACTCAAGAACCATTGCTGGT
CCCCAAACGAACCCTCATCCTTGCTGACTAAAAGTGGAAGACTAACTCAAACATACATAAGCATCAATTGAAGGAAACGT
TTAAAAAATGTTTACTAAATCTCAAAACTTTACTGAATATACTGAGTATGAAACATAAATTTTAAATAATATATCTAAAA
CTGAAAGACTCTCTAAAACTGTCTATCTATGAAGCCTATACTATATATAGACGAGTGTCGGGACAAGAACCACAACTACT
GAAAATGCTAGTAATACTAACAACTCATAAAACAGGAGTCCTCCGAAAGCAAGAAGACCTTACTCGAATGCTGACGAGAG
GATGAAGTGATCTCAACAGACTCTTGTTGAGGATCCTAAGAACCTGTATCTGCATCATTAAAAGATACAGGTCGAATGAC
ATTAGTACATTGAATGTACGAGTATGTAATATAGTTGAATAACAAATAACTAAAAGAAAGGACTGTAATAAATAACAATG
TACTCAAGCTGAATGTAAAAAAAAATAAAGGAGTTAAATCATTTAAAACTTTACAAATACTTTCTCATCTCTGAACTCAA
CATAATAAGTGATATATAAAAAATACACTTTAACTCTATTAGGAGATTCTCTAACCGACAACCATCACTATGAGCTACGT
AATGATACAGCGTCTCGCCCACGCAGCCAGAGATGTCCTATAACTTACCGGGGTATAGAACATCCTCAACTAAGTGGATC
CACTAAGCTCTGCCTGAAGGCACTTATGATTCATCTAAAAAGTATGATCATGTACCCATGTTGGCATACATGGTTTATGA
GGAATGTGAATTATCTGAACTCATCCTCATATCGGTGCTCAATACTACTCCCAATAATATACACTCATGCTCAATGTTTA
AAAAAACATACTCTTCCTCTGGTTTGAGATAATTGCTCAAACTATCCTCTTAAAAGAGGTAACTGCTCTTGAAATATCTT
TGAACTCATAACTCATTTAGAAATCAAAGTTTCTCTTTTATCAATGTAAAAATTGATACCTTTGGAAATACTTAGTTCCC
TTATACTCTTACTCAATTCATACTTGAAAACTCTTTCTAAAAAATATATCAAAATATTATTGTGATATGATCATTGATGA
CTCAAGAAGTCATATTGTATAAACATTGATGGTATATCTAGATAACATACTGCTTAAACATTGATGGCATACTCAACTGT
CATACTAATCATGTTTTTTAAAACCTTTGTGCATTTGGATGTAAAACCTTTGTCTCTTATGATCATCTTAAAGTATATCT
AGAATGTCTCTTATGATCATCTTAAAGTATTTGGATGTAAAACTTTTGTGCATGTTTCTAAAGATGAGAGGTCAAAGTTG
GATGTTAAAACTCGAAAATGTATCTTTGTTGGTTATGGTCAAGATAAATTTGATTATCATTTCTTTGATCAGTTGAAAAG
AAACTTCTTAAAAGTCGTGATATTGTGTTCTTTAAAGACCACACAATTGAAGATCTTGACAAAGCTAAGAAAGTTGTTTC
TCAAATCAGTTGGAGTCTAGTTGATGTTGATTCAGTTCCTTTGACTAATGCACCGTAAGGAAATCTTCAAAATGATGAAA
ATTAAGTTGATATTGAAGATGGTGATCATATTCACAATGACTAGTATGATGATGATGCTCCAATGTAAGATGCCGTGGTT
GGTCAACAACCAACAATTATTTATGCTCCATAGAGTTCTCTTAGAAGATCTACTAGAGATAAAATACCTTCATCTCCTTA
TCTGCCAATGAGTATGTACATTTGACAGATGGGAAAGAACCTGAGAGTCTTGATGATGCCATATAAAGTGAAGAAAAATA
AAGGTGGTTTGATGTTATGGAAGATGAAATCAAGTCTCTACATGATAATCATACCTTTAATTTGATTAATCTACCTAAAG
ACAGAAAAGCTTTGAAAAATAGGTGGGTTTTAAGGTGAAACATGAAGATGGTAACCCAGTTCCACGATAAAGATTAGATT
AGTTGTGAAGGGATTTTACCAGAAAAGGGGATTTATTTTGATGAAATATTCTCTCCAGTTGTGAAGATGTCATTCATTTG
TGTGGTTCTAGACTTGGCTGCAAATCTGGACTTAGAGGTTGAGGAAATGGATGCTAAAACTGCTTTTCTCCATGGTGAGT
TAGATTAAGAAGTTTATATGGAGCAGTCAAAAGACTTTGAAGTCAAGGAAAAAGAGAATAATGGTTGTAAATTGAAGAAG
AACTTGTATGGTCTAAAACAAGCTCCATGTAATGGTACTGGAAGTTTGGTTCTTTCATGAGTTAGTTGGGCTTTGAGAAG
ACTTCTTCAAACCATTGTGTTTTTGTGCAAAAATTTGTGATAGTGACTTCATTATCGTTTTGCTTTATGTTGATGACATG
CTTATTGTTGGTCATAATGTTTGCAGGATTAAAAAGTTGAAGCAAGGGTTGAATAAATCTTTTGCTATGAAAGAATTGAG
ACTAGTAAGGCAGATTTTTGGCATGCAGATTGTGTGTGAGAGAGATGCCCAGAAGTTGTGATTATCACAAGAGAAGTACA
TTCAGAAAGTACTTTGTAGGTTCCACATGTACAAAGCTAAGGTTTTCAGTACATCTTTAGCTATTCACTTCAAGTTGAGC
ACAGAACATTGTCCTTCCAGTGATGGTGAGAAGGAAGATATGAAAAAAGTTCTTTATGCTTCAGTTGTTGGTAGTTTGAT
GTATGCACTGTTGTGCACAAGACCATATATTGCTCATGATATTGATATTGTTAGCCATTTTCTTTCTAATCCAGAAAGAG
AGCATTGAAATGTTGTAAAGTGGATTATGGGATATCTTTGTAGCACTTCTATCATAGTTTGTGTTTTGGGATAGAAAAGC
CTATTTTCTGTAGTTACACTTATTTAGATATGGCTAGTGATGTTGATACTTGTAAGTCTACTTCAAGATACTTGATTAAT
TTTGTAGAGGAAGTTGTGTCTTGACAATCTAGGTTGCAAAGATGTGTTGCTTTATCTACTATAGAAGCAAAGTGTATTGG
TGATGTTGAATCTTGTAAAGAGTTTCTATGGATGAAGAGATTTTTGGGGGGAACTTGTGTAACATCCGGCAAGTTGAAAT
AACTATGGAGAGGCTTAAAAATCGAAAATAGTCATTTTTGGAAAAAAAAAAATGAAAAAAATTCAAAATCTGGAAATTTG
GTTAAGTGTGGGAAATCAGTGAGTTTTGGCCAACTTTGAGCAGTCATAACTCCTAGCTCAGGATGAGTTAGGAGTAGTTC
TAGTTATGTTTGGAAAGCTCTTGGAATGATCTTTCCAACGCCGCCGAGTTTGCTCGATTCCAAGTTCATATGAGCAAGTT
TTTCCCTTTGAAAGTTGGGCAGTTGGCAGGGAATCCGTCCGGAAATTTTAAGGGCATTTTGGTCTTTTCCCTAGCCATTT
CTTTTGGGGTTATATTGTTGTGTTAGGCTGATTTTTTGGATCATTTGGTCCCATTTTAAAGAGTGAGAGCTAGGGCTTGA
GAGTGAAGAGGAGAAGAAGAAGAAAAGAAGAGGAGAAGAAGAGGAGAAAGAAGAGATCAAGCAAGTTTCCGTCGTGGATA
TCATCGGGGGTGATCCCTACTAAGTATGTGAGTTCTTAGTGTTGGGTTGATCCTTTCCCCCACACACCAAACTCATTTTT
ATTATTGAGAAAAGATTGGATGTGTTGTTGAAGTTGTTGAAGTCCCTTGTTGATTTGGGCATGTTTCCGGTTGTGTTTTG
GGTTGAAATCTATTGTATGTTGAGGGATTTATGATTCTAAATGTTTGGGGTTGGAAACCTTGGAGTTTAGAAGGTTTAGA
GTTGGAGAAAAGAGGGAGAAAAGTCGAATTTTCTGGGGAAAGGGGTGGCGCGTCGTGCCTACCAGCGCGCCCCAAAAGAG
CTTCTGAGCTCTCTCCCTTGGGGAGCCGCGCCTAGCAGAGCGCCAGCAGGTCCCCTCTGAGCTTCAAGGGCTGGCGCTCC
GCGCCTTGCAGAGCGCCAAGGACGCCAAGTTCCCCCATTCTTTTCACACTTTCTCATGCATGTTCCTAGGTATTGTACCT
ATGTTTCCTAGTTGTTTCCAACACTCCAAAGTACTTCTAAACGTCAAGAACTCATCCAAAAACGTGTGATCATACACCTT
GAATCCATAAACCAATTCAAGGCGAGTTAGTATCAAGTTAAAGTGAAGTTAGAGTCAAGTCAAGGAAAGTTAAGAAGTAA
GTTCAAGCAAGTCTCTAAAGCTTTTCAAGAGTTGTTATTAAACGTTTTACCTTCGTTTTAAGGCTCAAGTTTCAAGTCGA
GTAAAGAGTATAGAGTTCAAGCCAAGTGAAGAGTCTCAAGTTTCAAGTTAAGTCAAGAACATAAAGATGAGTTCATTTCT
CAAAGTTATTAGGGAACTATGTATTCCCAAAGAAGTTTTAAAGAAATGTTTTTACATTTAAACAAGGTTGGAAACTGAGA
TTTCCAAAGAGCCTTCGGGCTAGTTTTTGAGTAATTATCTCAAATCAGTAGAAAGACATATGTTTTAAAAACATAAGAGC
CAGTACATTTTTGGGAGTAGTATCTAGCACCGAATTGGGGGAGCGTTCAAAGAACCCATAGCCCCCATAGAACCATGTTA
GCCACCATGGGTAGAAAAGGATCATACTTTTTAGATGAATCATTTTCCAGATAGACTAGTGGATCCATTAGGCAGTTCAG
GTCTTATACCTTTGGCCGGGTATATGATGCTCTGGCAGCGTGAGGTCGATCGTTGTATCATCACTAGAGCTCTTATGTGA
TGGTTGTCGGTTAGAGAAACTCCCACATCAATTATTGTATTTTCATACACAGAAATTATTGTATTTTTATATACATCAGT
TCATTGTATTTCTATATACATCTCAGGCTTATTGTATCTTTGTATACACATAGAGTTTATAGCATGTTTTAAGCAGTCTT
TCTTTATATCACACTTGTTTTAAATTGCCTTATATTGAAAGAAGTCAGTCAGGTTGAGTTAAGTTGAGCCAGGTAAGCTA
TTCAGTTTCTTCCAGATTTCCTTCTAGCCTTTGTTGCTTAGTTTTCCAACTCGCATACTCGTACATTCCATGTACTGATG
CCAGTTGGCCTGCATCTTATAACGATGCAGATACAGGTACCCCGGATCAGCATCCTGTACACCGTTGATCCAGCTGAGCA
CTCCAGAGTCAGTGGTGAGCCTCCTTGCATTTCGGAGGACTCAATTATTTTGTGTTCTTAGTTTTTATTAAGATGTTGCA
GGGTCTGTCCCAACATCCATCTCAGTATTTTTTAGAGGCTTCATAGACAGACAGTTAGTCAGTTAGTTTTGAGTCCCTCA
TCTATGTATATGTGTAAATATCCTATTTTGAGTTTCGAGTTGCCTTTGTGGCCAGATTTTATAAGTTAAGTTGTTTTGTA
ACCTTGCATTTGCATTGAGTTATTCTGTTGAGGTTTCCGCTGAGTTAGGAAAGCCAGGCTCCGCTTGGGGCCAGAAATGG
TCTCCGGGTGCCGGTCCCGCCCAGGGTGTAGGCTCGGGGCGTGACAACTTGGTTGTGATCAAGAGAGGTATGTGCTTTAT
TGCGATAGTCAAAGTGCTATTCTTCTTGGCTAGAATTCTACATTTCATGGTTGGTCTAAACACATTGACGTGAGTTATCA
TTGGATTCGAGATGTGTTGGATTCTAAGTAGCTTGAACTTGAAAAGAACCATACAAATGATAATGGTTTGGACATGTTGA
CTAAAGTTTTTCCAAGATAGAAATTTGAAGAATGATGCATGATCACTGGGATGTTGTTCTCGTCCACATAGTCGGTAGGG
GGAGAATTATTAGATTTTGGGTCTTTTTTCTCTTTCTATGTTGATAATTTTAAGCCCACTTTGAACCAGTCCAATTTTGC
ACATAAGCCCATTCTTATGAAGCATATGTAAGACTTTTAGGTCTTATTTTAAAAGAATAACATAAGAGAGATCAACAGCC
ACACAAGAGAAAAAAATGAGACGAGGGGAACACATTTTCGCACCTCCAATCTCAGCCTTAACAACCATTTTCAAATCGCG
ATCCCTGCTTCGTTCCTTGTCCAATTGATCTGATTTTTCGACACCTTGTTCCTTTCAACTTAGTCTTTGATTGGGAACTA
AGATAGGTGGATTTGGAGTCCAGTAGCTTCAAATTTTAGCTCGTGAACAATAGCTGCATTTTTTTTGGTGATTTTACCCG
TTTTACTTCTCTAGTTTTTGGTGCTATCTTGTAGTTGTTGTTGCTCATTGTTTGACACTTATTTGGTGGCCCTTATGGAG
AAAACATTTGTGACTCTTGTTGATTATAGTGGAGCCTTTGGCCCCATGGTTTTTACTCTTCACACTGAAGAGGTTTTTCA
CGTAAATCTTGGTATCTCGTGTTGTTGATTTATTTTTACCTTACCATATTTATTTGGTTGATATGTTTGTTGTCCTAAAC
AATGTTTGTGCTTGAATTAATTTATCTCTTTTTTATTCAAATAGAAGAGAAGACTTAGATTTTGATTTTCTTTCACTATT
GCTCTATCGTGCACTGTTGTTTGTTCTTGCCTTTCCCAACACAATGTGTATCTGTTATATAAGCCCTAAACTTGAAGAAA
ACACTAAATCCTAAAAAAAATGACAATATCTCAAACTTCTCCTCCAAAATATTTACAAGAGAATGACCTAATTGTTAAGA
GTGTAGGAAATTTCTCTCTACCCTACCTAAAGAAAAAGGATGGATTGAATCATATTATCTACATTTATCAAGGTTTTCGA
CATTATCAAAAGCAATTCAAGGTGTGATTCCATGTCAATAACAATTTCAAGCTCAAGATAGTGATATCATCCTTGTTACG
GCTCCAAAATAAGGAACTATTTGGTTAAAACCACTTTTATTTGCATTAGTGAATTGAAAGAATCATCCTCTTTTTAAACA
AGATCACCCTTTACTTGTAAGGAACCCCATGATCTCATTTTGTTCTTGAAACTTGATCGATATGTTGATGGTCAAGTCCC
TGATTTTTCATTGTTCACTTCACCTAGACTCTTCTCAACTCATTTTACCTATGCTTCATTGCCAAAATTAGTCAAAGATT
CAAAAACCAAACTTGTTTACTTATATTGGAATTCAAGGGACACTTTATTTTTATGTGACATTTTGCAAATAATTTAAGAC
TTGATGATAAAATAGATACTAAATACATTGAAGACATGTTTGATCTTTCTTAAGGGTGTGAGTCTTTATGGCCCGTTTTG
AAATCACGTGTTGGATTATTGGAAAGAAAGTATAGAAAAACCTGATAAATTAATTTTCTTGATGTATGAAGAAATTAAAG
AGCAACCTAAAATACACTTAACGAAATTCTTGGAATGTCCATTTTCCACTAAGGAAAAAAAATTGTGGAGTTTTGGATAA
AATATTGAGAATGTATAGCTTTGGGAATTTGAGGAATTTGGAGGTGAATACAAATGAGAAATTGCCAGCTGGAGTGGAAA
ATAAAAATTTCTTTCGCCAAGGGGAAGTTAGAGATTGGAAGAATTATTTTACTATCAAGTTCTATCGAGATGAATGATAA
ACTCAATCATATCATTAAACAAAAGTTTCAAGGATATAAATTAAAATTTTCATATATTTAATTAGACATTAATATGCTAT
AATATGAATTGAATACACTTTATTTATTTTGAAAATCAATGTAAAAGTAGTTGAGAGTAATGTAACAAGACCAAACAACA
AAGCTCTATTATAGCACTGATGATATATATTATTTTAAATGTTCATTATTCAAATTGTTGCAATTTATGTATTAATTATA
ATGTACGGTTCTTTTAGTGTGATTCCCCTTCTATTGATTGTTCACGAAATATAAAAATGTGTCGAGTTCAACTATGAATA
GATGTACTTTTGTTATACTACAGTATACCAAATTAATTGTATTCTTTCATATAGAAGTGTTGGTGTAGTATACCACAAAT
ATAATAAACTAGTTAACATGTTTGCGCGATCATAACAACTATTTTAGAGACAAAATTTTCTTTTAAAGTAGCACATACTA
AAAAAGAAGAAATATGATCAATACTTAGGTAAAAAATTTAAAGTGTTTATCATAATTGTTTCAATTTATAAGATACAATT
TTCTTATTATTTTGTTGGGGTGAAAAAACATGTTTTATATTTTGAAAAAAAACAATACAAACTTAATTTTCTGCTTAATT
TTTTATTTTCCATTGATCATCAAATGAAAAGTAAATAATTCGTCCTCCTCATTTTTTGAAAGAGGGATGCTTATTTTTTA
TGAGGAACTACTGAACTTAGACCTTTTTTAAATCATTCCTCAATATGATTTATTTAACAAAAAATCATACTTGTTAGGTA
AGGAATATTTTTTAAAAATCTTTATTTTTGTGCAAGTTAAAATATGAAAAATAACAAAAGGTATGTCAATAGTAATACAA
AGGAAAGAACGAATAACTATTTTCTAATCAAATAAAAGATAAATCTATAAAATCCTAATAATAAAATTGAAAAGCAATCA
ATATTAATGTTTCAACAAACAACTCGATACAAAATTATATCGTCATTTTTATTTATTTTAATTATCAAAGAATTATTACA
CAAATAATAAATAATGAATATTTTAACTCTTGAGGAGTTACAAAACTCACTAGATGTGTAATTATTTAGAGAAAATCAAA
TTTTAGAAATAATGACAAAAAGAAAAAAATAAAAGAAAAGAAAAGTAGAAAAAGAATAAGTAAGACTCTTACTATATAAT
AATTTTTGCTATTGTCTGTTTTTATATCATATCGAAATTATTTATAATTCTTTTTCGTCTTCACACAAATAAAAAAGTTT
ATCTTTATAACTCAATATATTTCACTAAAATAGTACGTCAATTCATTTTAGTGTGAATTTTGTATGTTTCGTTGTGGTCG
TTTTATTTAATTACTAAAAAGTTAGAAAATGTAAAAATATATTTCATTATTTTAGTACAAACTTTGAAAATCTTCAGTGT
TAATAAATAATATATACTCCCTATATTTCAAAATAAGTGAATTGTTGAGCCATTTTTCAAAGTTCAAAATAAGTGAATTG
TTCAAAGTTTAAGGGAGATGTTGAAAAATTCTTTCAATTTTGCCCCTCATTTACAATGTTAAATAATTATAAATGAAATG
ATTTTTTTAATATGGAATATGTACACAGCGTCATTAGGAAAATAAATCATTCATTTTTAAAGTTATTTAGAGCGCTCATA
TATGTAACATATAAATGACTTAATTTTAAGTAATTTTAATATATGCTGTAAATGAAAGAAAAATGGGAAGAAGTCTTAAA
AAGAGAGAAAGAATTAGGTAAAAGGGAATGGAGGAGACATGTTATTTAAGTAAAAAAAATATAAATAGATAAATATTTTT
TTAAGTCATGAGATGGATCAACCAACTAATAAAAAGAACAACGCAACACAGTAGTATTTTTCTATTTTTTTTTTTTAAAA
AAAAAACAAAGTTAGAGTATGGCTTGTTATCAAAAGCTTACAACCACAAATAGAGAAAAAACATATGCATCCGTGAAAAT
GTTCTTACATGTAAACCTTGAATAGTTGATGTGCAAATGATAGACTAAATTTTAAAGCCATTATATTTTGGGAAAACTAA
ATGTAGAGGTAATGAAGAGAATCATAGAAAGGAGTTGAGGAGATATGTCATTTAAGTAGAAAATGTGAATAGATAGAATG
AGGGGTAGTAATGTGGGTAGATAAATGTGATAGATAGAATGAGGGGTAGTAATGTGGGTAGATAAATGTGATAGATAGAA
TGAGGGGTAGTAATGTGGGTAGATAAATGTGATAGATGTTACATGAGTTACAAGAAACTAATGGTCATATGAGTTATAAG
AAACTAATGACCATGAGAGTTACAAGAACTAATGGTCATATAGGTTATAAGGACCAATAGTCATCTTCTACCACAATTTA
TACCCACTAACTTATGCACTTAGTATTTTATTTTAATAATAAAATGCATATGCACCAACAAGAAGTTTGTACCTTATTAT
CATTATTAGTTTTTACAAGTTGTACGCCGAACTTTGTCGCTAGTAATCGGCTATCGTAGTACTAAAGATAGTGGCATTCC
GTTGTTGCTCAAATTTTAAGTCTGCCTTTGATAATCGTCACAGTCATTTCTCAATTCCTTATTTCACTTTCAAATAAAGT
TAAAAATTATTGGAAAAGGGAACTCTCATAGCTAAATGATTACAAAAAAAGGCGCAACACTATATATACTCATGCATGTT
TATAGAGCATGGTAATAATTATGAAGCTTTAAATACGTGCAAGTTCAAATAACTCGATAAGTTGAGTATTATATACTCCC
TTCGTTCACTTTTACTTGTTTATCATATTAAAAATAATGTTTTACTTTTATTTTTTTACTTTAGCATATCAAGAGAAAGC
CAATTTTTTTAAAAAAAATTTATTCTTAATATTAAATTTCATTTTCCCAAATTATTCCCAAGTCCATTAAGACTATATAA
AAATTAATATGAATATTATAGTAAATATTCACGTCATTATTTTTTTAAAAAGAGTGCAAAATTTATCGGGAATAAGTAAA
AATAAATGGAGGAAGTATATAGTTAAATTGGAATTTTTTTGTTGTTGTTTAAATTAAGATTTTCATGGTTATAAATTAAA
GAAGAGTGATATAATAACACTAAAAACTAATCTTGAAATTAAAATCATTATTTGACAAAGAGGACAAAATAGCTTGTGAT
GGATGACCCAATCTCATGTGCCACAACTTGTATGCTTCTTCATTTCCATAAGTAGCTGCTGCACTTATTGCTTCCTTTTC
CTTTGAGCTGACTTTATTTACCTTCAACACATACAACCCATCTTCCTCTCTACCAATCCCCTTCACCCTGCCACTGTGAA
GGTCCTGAAATATACAAAAATCAGGGAAAAAATTTACAGAGCAAGATAGTTCATTGGTTAATTTCGACACTGCCACTTAA
ATTCTGGAACATGAAGAACATTAGTAACTGTTCCTTCCTTCAATATAGTTGTTGTACCAACATGTGTCACATTTGCCTTG
TCTCTTGTAGGTAAGTATACCTTGTTCCTGCTAGAATTATATACCTGCCTACCTTGTTCTAGTAAGCTTAAACTGGATGA
AATATGATGTGTTGCTCTAGAGTCTACAATCCACTCTCTTCAAGGAACTCCTGACATTAGAAAAGTAATTGTACCTTTCA
TGTTAGCCTGTTGCTCCTCTGCATCTTTGTTAAGTAGGTTAACAAGCTGCTTGTATTGATCTTCAGTGAAATATGGTCCT
TTGTTATCAGCTGCATCACAAGGTCCCTTGGATATCTGTCCTCCTTGCTGAAACTGCATCTGGAAACCAAGACATATTCA
TGTATTCATGGCACCAGATCCAACAACATTGTTGGCATTATTATCAAATGGTTGACCTCTAAAACCACCTTGTTTCTTCT
TTCCTTTATCTCCAGGATAGCCAATGATTTTCCAGCACTGACTCTTGGTATGACCCTTCATATGACAATGATCACACACT
AGTGGTGGCTTGTGGTGTGGAGGATCACGTGTACTGCCAGCTTGCATAGCCAATGGCTCACTACTTCCATTCCCATCAGT
GACATTATGCACACTCATGGATCTCTCACCTTCGTCCTCAATCATCATAGCATACACTTGATTAATTGTAGGAGCAGCAA
ATTTTAGAAGAATCAGACAGCCTTCTAGTCTTATAATACGATTCATTAAGGCCATTGAGAAATTGCAGTACTCTTTGGTC
TTGCAAATGCTGCACATAGTCCTTAGATTTTGGACATCCACAGCTAGGACTTGGTACAAGCATGCCATATTCATCCCATA
ATTCCTTCAACTTTGAAAATAAACAGATACAGAACTTGTACCTTGAGATAAAGTTGCTATTTCCCTGTGCAACTGGAAGA
TTCTGACTCAAGGTGAATCTCCCCTGAAAATCATCCCAAACTGCATGTGAACTTGAGCCATACACAATGCTGTTTAGTAG
ATCCTTGCTGACAGAATTCATGATCCAGGAATGAACAATAGCATCACACTTTTCCCACTGGTCTGTTAGCTCTGCATAAG
ACTCCTTCAGACATTTTCCATTGATGAACCCTAATTTCCCCTTTGCGAGAAGAGCAATCTTCATAGATCTACTCCATAGG
TCATAGTTTTCAGTTCCTGTTAACTGAACTGGAACAAGCACAGATCCAGGCGTATCAGAAGCTTGGAGGTGCAACACATG
ATTGTGATCGATATCCGGCATTGTTGCAGAGAGTTATCGATCAAAGTAAACTGAAATTCGAAAGAACAGAGTATTGGAGA
AGAATCAAAAGAACAGAGTATTGGAGAAGAATCAATGTCCACAGAATCAACTCAGATCTTCATGCTCTGATACCATGCTA
AAATTCAAAATAATTCCATTGTTATGGAACATTTGAGAGAAACAAAGAGTTGCAGGGAAGAGTGATTTGTGGAGAATGAA
AACTTGTGTTCAATTCATTAGCTAAGTCTTACATATATACAGAAAACTGTAACTAACTTCTCTAACAAAATATCTAACAA
CTAACTTAATACAGCTGACATGTCATGCCTTTTAGCACTAACAATGTAACTAACTAGTCGACTAATTGCTGCAACTAATT
AACTAATTTCTGATTTAGCTAAAATCTAATATGTAGTCTTCTAACATTTAGGCTCAGTATGTAAGAAAAAATAAAAAATT
AACCCTCTTATATGTCTAACCAGGATTAGAAGTCATTATACTTGAGCATTAGCTTCATCTTCCGAGAGTAAAACCCAAAA
TCATCTACTATATTTGGACTTCCACTTAAAATTGTCCTTATTCTTTGATGTGCAGTACTAATAGTTTCTTATCTTCCTGA
ATTTGGAGCACATTTAGAGCATGTTTAGATTTGTATATTTTAAGTGTTTTAAAGTCGAAATAGTTTTAAAGAAAATTTAG
AGTGTTTGGATAAATTAAAAGTGCTTATAAACCCTTGATTTTAAGCTACAATTAATAAAAATAATCCAAAAGACAAAAGT
TAATATCCTTGATTATTGAATATGTGCAGATGCTAATTATACAATATTGATCAATGGTGAGCCTATTCTCTCTCTCTCTA
CATGATTGAGATAAGGGGATCCACTATCAACTTTTTTTTCTATAGCTAGAAATACTTGAGTAGATCCTTGAGTAGCTTGA
GAGCAAGCAATTCCACCAAATTCCATCAAAGTTGTGCAAAGCTTGGAATTACTCATCTCAACTTTGCTAATTATAATAAA
GCTTAAATCAAAATCAAATTAATACTAATACAAAAAGAAAATCAATTCAACACTAAGAATGACAATAATATTGAATATTT
GTTCTTTAGTTTTACATTGGTTTAGACAATTACAATACATAATCTAATTTTAATTTCCTTTAATATTTAGTCATGTAACT
AATACTTATTAAACTTATTTTAGCATGATTTAGTACTTTTAAAACATGATAATTTTCATTATGACTTGTTAATTTGCAAT
ATTTATTTTACGCGATTTTATTATTATTATTTTTGTTAGATATTTTAGTGTCATTAATCATATCATATTTTGTGTTATTT
TTTTAAGAAACACCTTAAATAGTTGTATTTTGGTAGGACTAAATAAATATTTGAAGTACAAGTAATTATATGTTTGTGTG
AATACTTTACCGGAAAAATCCAAAAAAATTCGAAAAAACCCGATGTTGAAATACCCGGGTTTTCTTGGTTTGGTTTGGTT
TATAAATTTAAAAATCCGACACAAATGATTTGGTTTGATATTTGAAAAACCCGAACCAATCCGACCATGTACACCCCTAT
ATATATATATATGTATACTAGATAAGGCATGCCCGTGCTAACACACGGGCCCAATAATATAAATCCGAAACTCTTTTGAG
GTGCTTGATGATAGTCAGCAAGATGGGATATTACTCGAGAATTTGAGTTTGACTTAGCAATAAGCATTTAAATTTATATT
TGAATAGTTCATTCTAATAACATGATTTAGTACTTTTAAAACATGATAATTTTCATTATGACTTGTTAATTTGCAATATT
TATTTTACGCGATTTTATTATTATTATTTTTGTTAGATATTTTAGTGTCATTAATCATATCATATTTTGTGTTATTTTTT
TAAGAAACACCTTAAATAGTTGTATTTTGGTAGGACTAAATAAATATTTGAAGTACAAGTAATTATATGTTTGTGTGAAT
ACTTTACCGGAAAAATCCAAAAAAATTCGAAAAAACCCGATGTTGAAATACCCGGGTTTTCTTGGTTTGGTTTGGTTTAT
AAATTTAAAAATCCGACACAAATGATTTGGTTTGATATTTGAAAAACCCGAACCAATCCGACCATGTACACCCCTATATA
TATATATATGTATACTAGATAAGGCATGCCCGTGCTAACACACGGGCCCAATAATATAAATCCGAAACTCTTTTGAGGTG
CTTGATGATAGTCAGCAAGATGGGATATTACTCGAGAATTTGAGTTTGACTTAGCAATAAGCATTTAAATTTATATTTGA
ATAGTTCATTCTAATAACATGATTGAATATATTTTAAGTCAGATAAATTATGGATATGTAACAATCAAGAGGAAAAAGAT
CGTATCAACTATTCTGCCTGAGAATTAGTGGTACTTCCAATAGTATTCAATCAGGGAAAGATCTTAAAAAAAATTTATTT
AATGTTTTTTTGATTTAGTAAGGTGGGCAACTAATTTTAGTTTTGGATGAATTTTTCCTCTTCCTGAGAATTAGTGGTAC
TTCCAATAGTCTTCTTTCTCTTTCTCTTTTGCTCAGTTTTGGATGAATTTCTTCCCTAATATTTCGATTTTAGATTACAA
AGAGGCGTGACGATGGATAATCTTTTGTTTCATCTATTTTGTTTTAACATATGTATGATCAAAGTAAAAAAAATTTAAAT
AATATTTCCTTTGTTTCAATTTATATAACATTTTTCATTTTTCAAGAGTCAAACAATTTAGGTTTGATTGAAAATTTGCA
AGTGGAATCTTCAATTGTTTTGAAATGAAATTTATATATTTGTAAACTACGCAAAAATACTATAAGTCTAAAAAATTGGT
AATCTAAAATAATTAAAAGATATATAAATTTTTTACTGTTTTTTGAATCTCAAAATTCGAAAAGTGTCACATAAATTGAA
AACGAATAGAGTATTAGTTTAAAATAATGAGTAGAAGTGTCGAAATAGTTTGCGTAAAAAAATAGTGAACAAGAAGTATA
GAGCGAGAATAAGAAGAGGAGGTGGAGTCGGGGACACGTGTGGAGTGTGGAGTGTAGAGGAGTAAAAAGTTATGTAATAT
TGACACATTAACTACACCTACTTATCATTTTATTTACATACAAGAAGAAGAGACGTGGAGGTTTTTAATTGATTTGGTAG
TACTGTACATACATATAACTTTTGTATGTATCAATGCAATAGAGATGGTCATGTAGCAGCCAAGTTAAATGAAAAGGGAA
AAGGGCTTTTGGTCGACAAGCAGCACGATCCTAAGCTCCTCTCGTTCGCCTCTTATTATATAAGAGAATTTATGATAAAA
AATAGATTTTCAAAATTCAAAATGTATCATATAAATAGATGTGTGTGTTATTCCCCTTTCTTATATGTAATATTTGTTAC
ACTTTGTATTATTTATTTGGAAACATGCACAATTAATTTAGGTATAAAGTATGAAAATTTATATATTATTTTATGTAAGA
TAAAAGATGAACTAACTGAAATATAAATAAGTAATACATAAATAATTAAATTCTCATTATTAATACTTACATAAAATTAC
AGGTAAAAATAATTAAAAATGAAAATAAAAGAAAAGGATGTTACCTAGGTTTGAAACTGGGACCTTGAACATGAAAAGGG
AACCTTTGGCCAGTAAGTCAAGCTGCTTTAATGAGGGAAGCACACAGCTGAAGCAGTCATGTTGACGGCCAGCTGTGTGT
TATTCCCTCTTCTTATTATAATTATAATAATAATAATATATATATATATATATATATATATATATATAGCATTTTCTTCG
AAATATTCATAATAATTCTTACGAATTAGGAAAATTGTTGGTCCTAAAACATAGAAGGTATTGGATTCTTCATTTTAACG
TTCAAAACTTGGATGAATTATTTCTTAATTTTACTTTAAAAATTAAACTCATCAGTACTGAATTAATAAATATTCTTCCC
CTCTTGTCTTATGCAATATCTATTTTACTTTTAACATTTTCAATCATCCATCTTTATCAGAGTGGAGAATTTCTATTATT
TAAATTGAGGGAGAGTTTAATTTTTAAAACAAAATTGAGGGGCTAAATGATATTTAGCCTTTTCGTAAGTTAGTTCAATT
TTTTGCTTCTGATACCTTTATAACATGATGTAAAATGATGTTTTTGTATATAACAATAATTACTTAATAATTTCCACACA
AAAAATAATTGATATATATGGTGAAGTTTTTTTTAATCGATTTAAATCATATTTATAAAATTATTATTTCTATCAGTTTG
GATCATCTTCTGTCAATTGAATTGACAATAGGAGAAAATTTGTTTATCCACTTTGTAATTACTTTACTTACAGATTTTGT
TTTAAAAAAATAAATATAGATCTAAATTTCATCATAAAAATATAAATATATAATAACCCCAATTCAAATTTGAGGAGAAT
ATATGTATGTACTTCATCTGCTTAAATTCTAAAAATAGCTAAATATTATTTCAATACTCACTTTATTTGACACTTAAAAT
TTTTATTTATAAATAGTAATATTTCTAATTGTATAATTGTTTAGAATATAGGTATAAATAAATAAATTATATAATTGTTT
AGAAGAAAGATATAAATAAATAAATTATATAATTGTTTGTCAGTTTAAAAATAATTTAGTAAAATAGTTGTTGCATACGT
ATCATTTATCAAAAGATTAAAAATTATATAGGTAAAGTAAAATAGTGGATTCCTAAAATATGGGTAGCTGATTAAGAATT
TTCTTCATCCTATCTAAAACTCCCCAATTAAATTATTTTAATTTATAAATCAAAATTTAACATAAAATAAAATAAAATAA
CAAACTCACAAATAAGAATACCACTAAAAACGTAAATCACATTTTTTGGAAAATTAAATTAAATATATGTAATTATATTA
AATAATAAATTATAATTTTTAAAACAAAATACAAATAAAACATGCATTAACTGAAAGTCCTATTTTAAAATATACTATTT
AAAAACCCACTTCCCCTAAATTTCCTCTCCAGTTCACACTTTACTCTCAATTTCATAATATTTTTTAGAAACATTAATTT
CAAATTTTAAATTAAATAATAATATAACTGAAAGTTTAAAAACTAAATGATAATCACTATTTTTTAAAGAGTGAAACTGT
CTGCCACTTCATAATTCAACCTATAAAAGCATCATGCTTCTTAATATCTTTAAGTTGATGATAATTGGATATATCAATGA
GATATTATATATTCTATAATTTTTTTTATTTTTTGGTGATCTGTATGAGTATTATTAGCAGTGTATTACACAAATGTACA
ATGCTTGGTAGAGATATGTATTATAGTTTTTGCTAATTTGTATAAAATTTTAGATGCTAAATTATTTATTTTATACACGT
TGATAAGATAATTAATTTTCTAAGCTATACATATATTCAATTGTCTTTCGTATCGAATGAGAATATGAGAAATGAGAAGC
GTTTTGTTTTATATGAAAATCTTTTAGTAGTAATTTTTTTTTTCTTAGTATCTAAATGAGTATTATTATTTTGTCACTAA
TTATTTTAGTTATTTTTGCATTGAATTGATTTCTTCATAATTTTTTTCAAGTGCGATTTTTAGTGAACGATTAAGTTTAA
ACAATTATATTCATATTAAATTTAAAATTTTCAATAAAATATATATTACAAAATTAAATATTTTGAGTTTAAATTTTATA
TATTATTTTTAATTCAATCCAAAGTATATAGAGAAAAAATGGGGCATTTTTAAATTTTTAAATTTAAAATTCTATGAAAA
AATAGGACAGTTTTAACTTTTAAATTTTAATTCTATAGAAAAATGGGGCAGTTTTAAATTTTAAATACGACAGCTTTTGT
TTGAATGTGTATCAAATCTATATAAAAATAATTATTTTTTATAGAGAAGTGGGATAGTTTTAAATTTTAAATACGACATA
TTAGTTTTAATGTGTATTAAAAAAAATAAAAAATAAAAAAATATATATATAAATAAAAAAATAAAAAATTAAATTAAATA
AATAAATAAATATATATAATTTGAGAAAGAGCATATTATAGATAAGATGAGAGTATTTATGATTTTGAATACTCTAAAAA
GTAAATAAACTAAGTTATGCTAAGAAATTGTTATTGTCAAATTTAGACAATGAACTATGCTTATATACTTATATATTTAT
TTATTTACATAAATATTCTATTATAACATAAATGTGTTAAATGTTAACATTCTCTCAAATAAACTTTACAATATCATCTT
ATAATAAGTTAAATTTTGAAATTGTCAATAAATCAATATTTACAATTACATTTATCAATTAACAGCGCAACGCGCGAGTA
CGTATACAAATATGCTATAATATGAATTGAATGCAGTTTATTTATTTTGAAAATCAATGTAAAAGTAGTTGAGAGTAATG
TTGTAACGACCTGATTCCGTCGTTAGGGAAAAACCAATGGAAAAGAATTGGACCAGAAAAACTTTTGAGTAGTAACTTGA
AATTTCCTAGCCTAGTCCAGATTTGGACGAAATCGGAGTCAGGCGAGTCTAGGGAAATCTGGTAATGAATGAGAAGTATA
ATAATGAAATTTATTGCGTGAGTGGATAGCTAAGACGTTAAGGAACCCGTACGACTTTACGAAATTGAATTCGGGCTAGT
AGAACTCTCAGAATTGATCTTAGCGTGAACGGGTATTTTTTGAGTATCGTGGGATGAAGGTGTGTTGTGAAATGGGGGTT
TGGAGCTCTTAACAATCTATTTCGGTGCAAGTCGATGTGACAGGCTGGGGCCGCAATAGCGGGACAGTCGCGATTTAAGT
CAGAAATAAACCCCAAAATCGTTTTAGTCTGCAAGTTTCGACTTTGAGAGCTAGGAGACGACCCCAAGTGCTTTCTTGAC
AGTTTTCCACCATTCTTGAGGCTAAAGGTAAGGTTTTAACTCCACGAATCCATTTTTCGATCCGTAGAATGTAAATTCAT
GGGTGATTATCGATGAGGGAGGGTTTTGATCTGGAAATTATGGTGGAAAAGCCCTAATATGGGTATTAGAATCTTGGGTT
TGGTCTAGGGTTATTGGGTTTGTTATAATCCAGATAATTAGACCTTTGATTGTTGATCCTTGCGTATATTAATTGTTTGT
CGACCTAGAACAAGCGGAAAGAATCTGAAAAGGGAAGATCCAAGTGCCTAAGGGGATTCAAGCTTGGATTCGAGGTAGGT
GATGGTTGTGATTTCATGTTAGTGTGATATATGTTTGCAATTGCTGATTATAATGTATGTATGTATGTGAATGTTGCATT
ATTAATCACTCTAATCGTAAATGAGGATAATTAAATAATTGTATGTCATGAATCACCTCTTGCTATATGATTGTGAGAAT
ATACATTGTGATTGTTATTGTGGTTTGTTGAATGGATCGGGTGTTACGTTCTGACACACTAACTTGGATCGGTTGCCACG
TTCTGGCATAAATATGGGATCGGTTACCACATTCCGGCATAAAATGGGATCGATTGCCACGTTCCGGCATAAACATTGGA
TTGGGTACCACGGACCGGTACACTAACAATTTGGGTTGGGTTCCAGGAGATGACCTTTGAATTATGTTGTGTATATACTT
GTGATGATTACGTTCATATCTAATGATGATTGATATTGGAAGATTGCATGTTGCTCTAAAATGATAACCAATATGTATTG
TTGAGAACGTGGAATGCAACATTGATCCTGAAAAGATGACTAATATTGTATATGTTTGATATATGCCTGTTTTATAATAT
TGTGATTACTTACATGTGTTTCACTTATTGGGATAGCCGTGTGATCCTACCAGTACACTGTGGTTGTGTACTGATATTGC
ACTTGTTTGTTCTTTGTTGAGTACAGGACATCTTCAGGCGACTATTGATAGACCTCAACTAGATGACTATTGAGTGTGAA
CGGATTTAAGGGTGAGCTAGTTCTTTCAGGCTGCCATGGATCTTTCTTGTTTAAGTCCACTCTCTTCGGACTCAAACTAT
TTGTTAAAGGTGTTTGTTTAGTTTCGGGGTTGTACCCTTGTTCTTAGACTTGTCGTTCGTAGAGTTTTGGTACAATGACT
TTCAGGTTCTAGGGGTTGAATTTCCGCATTAGTTTGGTTAGTTAAGTGTTTAAACCTTTGGAGTTTATGGGGACTCCATT
TTTATTGTCATTTAAACCTGCTTCTGTATTTTTAAATGCCTTAATTTTTTGTTAAGTTGTTAGTTGGGTTGTAGTAATGG
TTCTCCCACTGGAGGGTTAGTGTTGGTGTCAATCACGACGATCTGGATAGTGACAAAGTTGGTATTAGAGCTCTAGGTTC
GTTGATCTTATTGTACCAAAATGAGTCTAGTAGAGTCTTGTGGACGGTACGAGGACGTCCGTATTCTTCCTCGAGAGGCT
ATAAGATTTTAGGAAAAACTCACTTATTTCTACTTCCTTCGTGCTATGACTTAAATCCAATTGGTATCTAGGTGATACAA
ATTGGTATTTTTCCTCCTTCACTCTATGGTCTGAACTAGAGCAACAAAAGTGGTAACACTTCACTAGCAAGATATGATGT
GTATAGACTACCGACAGTTAAATAGGGTCACCATTCGGAACAAGTATCCACTACCTTGGATAAATGATCTTTTGGTGCAT
CAGTTTACATTTTGCTCTTGTACTGGGAGACCGGTAATAGTCATCTATGGAACAAACTAATTTAGAAATTGGGCTTGTCT
GTGAGTTGTAACTTGAAAGTTGTGAATGTGTGTTCCTTGTTGCCTGAATTAACTGTGACTGTGGAAGTTGTATTTGCTTG
AACGTGATGATATGATCATGTGCATAATAAGTGTGGGTCTGATTTTTGATATGTACAATATGCTGGCTGAATTGATTGAA
ACTATGTAAGTTGTAACTGTTGAGTATCGTGAAACTTGTTGTGAAAAGAAGGTCACGACTAAGTTCGATGCAAGGGTCTA
GATAATGTATGAGGTGATTCGTAAGAAAGATCTGGATGTGTCTTGCGCTTGAGTAATAACCGCGTGAGTGTCTGGGTGTA
TCTTGGGGATGTATGGGTTATGGTGTTGAATTAATGAGAATGAGTTGGATTGTGTATTGTTGGATTGACTCGGGGTAGAC
AATGATTATCCTAGTTCAAAGGATTATCCTAAATTGCTCAGTAAAGCTAAAACCCATTAGGAGATTTAGAAAAGAGAGAA
ACCCCAGAAAAAAAAAACTTATTCCCTGGGTACTATTTTCATTTGAGCCACTGGGGCNNNNNNNNNNNNNNNNNNNNNNN
NNNNNNNNNNNNNNNNNNNNNNNNNNNNNNNNNNNNNNNNNNNNNNNNNNNNNNNNNNNNNNNNNNNNNNNNNNNNNNNN
NNNNNNNNNNNNNNNNNNNNNNNNNNNNNNNNNNNNNNNNNNNNNNNNNNNNNNNNNNNNNNNNNNNNNNNNNNNNNNNN
NNNNNNNNNNNNNNNNNNNNNNNNNNNNNNNNNNNNNNNNNNNNNNNNNNNNNNNNNNNNNNNNNNNNNNNNNNNNNNNN
NNNNNNNNNNNNNNNNNNNNNNNNNNNNNNNNNNNNNNNNNNNNNNNNNNNNNNNNNNNNNNNNNNNNNNNNNNNNNNNN
NNNNNNNNNNNNNNNNNNNNNNNNNNNNNNNNNNNNNNNNNNNNNNNNNNNNNNNNNNNNNNNNNNNNNNNNNNNNNNNN
NNNNNNNNNNNNNNNNNNNNNNNNNNNNNNNNNNNNNNNNNNNNNNNNNNNNNNNNNNNNNNNNNNNNNNNNNNNNNNNN
NNNNNNNNNNNNNNNNNNNNNNNNNNNNNNNNNNNNNNNNNNNNNNNNNNNNNNNNNNNNNNNNNNNNNNNNNNNNNNNN
NNNNNNNNNNNNNNNNNNNNNNNNNNNNNNNNNNNNNNNNNNNNNNNNNNNNNNNNNNNNNNNNNNNNNNNNNNNNNNNN
NNNNNNNNNNNNNNNNNNNNNNNNNNNNNNNNNNNNNNNNNNNNNNNNNNNNNNNNNNNNNNNNNNNNNNNNNNNNNNNN
NNNNNNNNNNNNNNNNNNNNNNNNNNNNNNNNNNNNNNNNNNNNNNNNNNNNNNNNNNNNNNNNNNNNNNNNNNNNNNNN
NNNNNNNNNNNNNNNNNNNNNNNNNNNNNNNNNNNNNNNNNNNNNNNNNNNNNNNNNNNNNNNNNNNNNNNNNNNNNNNN
NNNNNNNNNNNNNNNNNNNNNNNNNNNNNNNNNNNNNNNNNNNNNNNNNNNNNNNNNNNNNNNNNNNNNNNNNNNNNNNN
NNNNNNNNNNNNNNNNNNNNNNNNNNNNNNNNNNNNNNNNNNNNNNNNNNNNNNNNNNNNNNNNNNNNNNNNNNNNNNNN
NNNNNNNNNNNNNNNNNNNNNNNNNNNNNNNNNNNNNNNNNNNNNNNNNNNNNNNNNNNNNNNNNNNNNNNNNNNNNNNN
NNNNNNNNNNNNNNNNNNNNNNNNNNNNNNNNNNNNNNNNNNNNNNNNNNNNNNNNNNNNNNNNNNNNNNNNNNNNNNNN
NNNNNNNNNNNNNNNNNNNNNNNNNNNNNNNNNNNNNNNNNNNNNNNNNNNNNNNNNNNNNNNNNNNNNNNNNNNNNNNN
NNNNNGGATTATGTTATACGGTGAAAATTACAATTCGAATTTTTCATTGTAAGTCTACATTCGTGGTGATGTATTTTGTC
AAGGTATGAATTGGCAAGGTGAGAAATGATCAATTGTATATGATATTGAGCATTTGAAAGAACTTACACCTGGGTTGAGT
CGTAAGTTTACTACTATTGATTGTTAAGTACCTAAGAAAGGTTTCATTTTAAAAAAGTGTTGGTTTATAATAAGGTAAAT
GGTTGGAGTGTTTATGATGGTTGTTAGTATTGTGAGTATGATTCACTAGCTATGCTCTAGTATGTTTTCACTTTTGTGGG
TGGATCCCTAGTGGTGATCATGGGTACCAAATCCTGCGATGTACTCTTGGTTGAGTGGGAAGATTGGGAAGATTTGGTTA
TTTCGAATGACATAATTGGTGTTGTCTTGGAGTTGTTAAAGTATTTTAGTAGATCGACATATATCACTTGCTTATGAGAA
TTCATAGAAGAGCTACCCTGTGTGATCATGGTTGTTCTACAATTTTAATATTCATCTAGTCATCGAGGTCATGTATTGAT
TATGTATGGATTAATGCGGGGATCATTGGGTCCAATTATACTATTCTTAAGGATAATCTACAATCATAATTGCTAAATCT
AGCATTCAATAGTATGGTTAGAGGGTGGTATGCTTGGACATATCCCTCAATGAGTATATGATGTCTAAAGATCAAAATTT
GTAACTTAAGCTCATGGAAATTTATGTTGTGAGAAGGAGATGTTGATAAGAACTATGAGTGGTTGAGTATTATGAGTGTG
TGGGTTGGTTCAGGTCCACCTCTAATTGTAGCGAGTATTGATTTAGAATTTTATCATGCTTATGTGAGAAAGGATTAGTC
CTGATGATTGTGTCAAGGTCCTTGATAACATGTGGCAGACGTGAGTACGATCAACTTTGGTGGTTATTGAGAATAGCTTT
TGTTGTAGTTAAGTTTACATACAACAATAATTATCACTCGAGTATTGTGATGACTTCATTGAGGCATTGTATGGGAGAAT
GTGTAGATCACCCATAGGGTGGTTTGGGGATGAAGATGTAAAACCTTCGGGAGTTGATTTGGTGAAGGATGCTCAGGACA
AGGTGAGAAATATCCAAGCTAAGCTTCTAGCAGCCCAGAGTCGACAGAAAAAGAATGCGGGACAAGTATCCTCAGTGATT
CAACGATTCAGAAACTACTCTACTCTTACTTTAGCCAGTCTTTCCTAGTTGATCACTCGGGGACGAGTGATGGGTAAATA
AGTATCTATTGTAACGACCTGATTCCGTCGTTAGGGAAAATCCAATGAGGAAAGAATTGGACCAGAAAAACTTTTGAGTA
GTAACTTGAAAATTTCTAGCCTAGTCCAAATTTGAACGAAATCGGAGTCAGGCGAGTCTAGAGAAATCTGGTAATGAATG
AGAAGTGTAATAATGAAATTGATTGCATGAGTGGATAGCTAAGACGTTAAGGAACCCATACGAATTTACAGAATTGAATT
CGAGCGAGTAGAACTCCCGAAATTGATCTTAACGTGAATGGGTATTTTCTGAATATTGTGGGATGAAGGTGTGTTGTGAA
ATGGGGGTTTGGAGCTCTTAATTCGACATTTTGTTTTCGTGCAAGCCGATGTGGTGGGATTATTCTAGCCAGGGCGGGGC
CGCCATAGCGGGACAGTCGCAATTTAAGTCGGAAATAAACCCCAAAATCGTTTTAGTCTGCAAGTTTCAACTTTGAGAGC
TAGGAGACGACCCCAAGTGCTTTCTTGACAGTTTTCCACCATTCTTGAGGCTAAAGGTAAGGTTTAAACTCCCCGAATCT
GTTTTTTGATCCGTAGAATGTAAATTCATAGGTGATTATCGATGAGGGAGGGTTTTGATCTGGAAATTATGGTGGAAACA
GCTCTATTTGGGTATTAGGATCTTGGGTTTGGTTTAGGGTTATTGGGTTTGTTAAAATTTGGATAATTAGACCTTTGATT
GTTAATCCTTGCATATATAATTGATTGTAGACCTAGAACAAGCGAAAATAATTCGGAAAGGGAATATTCAAGTGACTTAA
GAGATTCAAGCTTGGATTAGAGGTATGTGATGGTTGTGATTTCATGTTGGTATGATATATGTTTGTAATTGCTGATTATA
ATGCATGTATGTGAATGTTTCATTATTGATCACCCTAATCGTAAATGAGGATAATTGAATAATTGTATACCATGAACACC
TCTTGTTGTATGATTATGAGAATATACATTGTGATTGTGGTTTGTTGAATGGATCGGGTGTTACGTTCTGACACACTAAC
TTGGATCGATTTCCACATTCCGGCATAAATATGGGATCAGTTGCCATGTTCCTGCATAAACATTGGATCTCAGGGACCAC
GAACCGGTACACTAACAGTTTGGGTTGGGTTCCATGCGAGGACTATTGAATTGGGTTTCGTGAGAGGACCATTGAATTGT
GTTGTGTAAATACTTGTGATGATTATGTTCATGTCTAATGATGATTGATATTGGAAGACTGTATGTTGCTCTAAAATGAT
AACCAATGTGTATTGTTGAGAACGTGGAATGCTACATTGATCCTGAAAAGATGACTAATATTGTATATGTTTGGTATATG
TATGTTTTATAATATTGTGGTTACTTGCATGTGTTTCACTTATTGGGATAGTCGCGTGATCCTACCAATACATTGTGGTT
GTGTACTAATACTGCACTTGCTTGTTCTTTGTTGAGTACGGGGCATCTTCAGGCGGCTATTGATAGACCTCAGCTAGGTG
ACTATTGAGCGTGACTGGATTCAAGTGTGAGCTAGTTCTTTCAGGCTGCTATGGATCTTTCTTGTTTAAGTCCACTCTCT
TCGGACTCAAACTATTTGTTAAAGGTATTTGTTTAGTTTCGGGGTTGTACCCCTTGTTCTTAGACTTGTCATTCATAGAG
TTTTGGTACAATGACTTTCAGGTTCTAGGGGTTGAATTTCCGCATTAGTTTGGTTAGTTAATTGTTTAAACCTTTGGAGT
TTATGGGGACTCCATTTTTATTGTCATTTTAACCTGCTTCCGTATCTTTAAATGCCTTAATTTTTTGTTAAATTGTTAGT
TGGGTTGTAGTAATGGTTCTCCAACCGGAGAGTTAGTGTGGGTGTCAATCACGACCGTTTGGGTCATGACAAATGTAACA
AGAACAAACAACAAAAGCTCTATTATAGCACTAATATATATTATTTTAAATGTTCATTACTCAGATTGTTGCAAATTATG
TATAAATTTAAATGGACTGTACTTCTAGTGTGATTCCCCCTACTATTGATTGTTTGTAAAATATAAAAATGTGTCAAGTT
CAACTACGAATAGATGTACTTTTATTTTACTATAGTATACAAAATTATTTATATTCGATCATATAGAAGTTTGTACTTTA
CTCTCATTATTATTTAGTTCTTACAAGTTGTACGCCCAACTTTGTCACTAGTAATTGGCTATCGTACTAAAGATAGTAAC
ATTCTGTTGCGCTCAAATTTTAAGTCTACCTCTAATAATCGTCGCATTCATTTCTCGATTCTTTATTTCATTTTCAAATA
AAGTAAAAAAAATTATTGAAAAAGGGAACTCTCCTAATTAAATTATTAGAAAAAAAGGCACACCACTCTATATATACTCA
TGCATGTTTTTCATAGAACATGGTAAAAATTCTGAATCTTTAAATATGTGCAAGTTTAAATAACACGATAAGTTGAGTAT
TATTCATTACCTTCGTTCACTTTTACTTGTTCATCATATTAAAAATAGTGTGTTACTTTTATTTGTTTACTTAAGCATAT
AAAGAGAAAGATAATTTTTTTTATTCTTAATATTAACTATTCATTTTCCCAAATTATTTCCAAGTCCATTAAGACTATAT
ATAAATTAATATGAATATTATAGTAAAATAATCACATCATTTGTGTTTTTTTTAAAAGAGTGCAAAGTTTATCTGGAATA
AATAAAAATAAATTGAGGAAGTATATAGTTAAAATAGAATATTTTTTTGATGTTTTAATTAGAATTTCATGGTTATAAAT
TAAAGAAGAGTTATAATAACACCAAAAACTAATTTTGAAGTTAAAATCATTATTTAACAAAAAGGACAAAACGCTGCATG
AATTGCCAACTATTCTGGCACACTCACATTAATAGCACTTTCTTGATAAATCAAATAAGTTAAAAGTAATTAACACTAAT
AGAAAGACATGAAAAATGTGAAGTGGTGGGCTCCCATAAAGTTTATGATTAAACGTTCACAACGATAGTAAGTTTATTTG
TGCGTATCTGTTATAAAAGACCCAAATTGGAAGAAAATACTCAATTCTCAAAATTATGACAACTTCTCCTCCCAAATATT
TACAAGAGGATAGCCTAAGTGAAAAGTGTAAGAAATAGCTTTCTAACCTACCAAAAGAAAAAGGATGGGTTGGATCATAT
ATTTACAATTATCAAGGCTGTTGGACAACACCAAGATTGATTCAAGGTGTGATATCATGTCAGCAACAATTTCAAGCGGA
AGATAGTGATATCATTCTTGCTACAACTCCAAAATCAGGAACTACTTGGTTAAAATCTCTTTTATTCGCTCTGATGAAAA
TCGAGTGAAACATCCTATTTTTGAACCTAATCACCCTTTACTTGTCAAGAACCCTCATGTTCTTGTTCCATCCTTGGAGC
GTATACTCTATGTTAATGGTCAAGTCCCTGATTTATCAACTTTCACTTCATGTGCCCTTTGCTTCATTACCAAAAATCAA
TCCTGAATTCAAGAACAAAACTTATTTACTTGTGTAGGAATTCTAGGGACACTTTTATTTCGATGTGGCATTTTACAAAC
AATTTAAGTCTTCATTACCAAGATAACAATTCCATTAAAGAAATTTTGATCTTTTTTGTAAGGGGTTGAGTCTTTATGGC
CCATTTTGAAATCACGTATTGGATTATTGGAAACAAAGTGTAGAAAATCCTAACAAAATACTTTTCTATATGTATGAAGA
AATTAAAGAGAAACCAAAAAATCAACTTCAACGCTTGGCTGAATTCTTGGAATGTCCACTTTCCATAGAAGAAGAAAATT
GTTGAGTGATGGACGAAATATTAAGAATGTGTAGCTTTGAGAATTTGAGCAACTTGAAGGTGAATACAAATGGAAAGTTG
TCCACTGGAGAGGAAAATAAGATGTTCTTTCGTAAAGGAGAAATTGGAGATTGAAAGAATTATTTTACTACAGAGATGAG
AGATAAACTCAATCATATTATTGAAGAAAAGTTTCAAGGATCTGGATTAAAGTTTTCATATGTTTAATTAGGCATTAATA
TTCTATAATTCCAATTGAATGCAATTATTTATTTAAAAATCAATGTTCAGTAATTGTGTTTGAGAGTGATGTACCAAGAA
TAGACAACAAAAGTTCTATTATTGTATTGATATTATTTTATTCATTACTCAAATTTGTTGCAAATTTAGCAGTGTCAATG
AGGTTGGAGGCATTAAATTTTCTTTTTGATTTTGAAATTATTTAAGTCACAAGTATTGTTACAAATTCCAAATCAAGAAT
TGAGAGCTCAAATTTTATATAATTGATTGTCACACCCTAAGCCTACATCCTGGACTTTATCTTGATCAAGTCATATTCCC
TACAAGATCATCACTTTTTCAATAGGTTCACAGTGGAAGTAGAACCTGCGCCGAACACGGTGAATTGATTGTTGTCCCCG
TATGTTCTCCTCATACAAGGAGTCTCTTTCAATCATTTTTTTCTTGTGATCCTTTCGGCAGTCGGCACCATTTTATTACC
ATTTGATTTAAGGACATATGCATGCCTCTCCCTGAACAATTCTCCAAATCTCTTAGCAATCGAATTAAATATGGATGTAA
CGAAGTACTCTCTCTCTTTTATCAACATAGCATTGAGTGACTCGATAATATTTGTGGTCATCACATCATACTTGTTTCTT
GGGAAATGTGCTCTACTCTACTTTTCACGACCAACTTCATGCTCAAGCACGACGGCTGACTCGTGGCATTTGTCTTTGGA
TTCCGCAAAATGATCGTTGAACTCCTCAAAAGAATATGTCTTTGTCGAGTTGTAGTATAGATAGAGGAAATTTCCACACT
AGTGATTTACCTGAATATTTTCACTGAGGTCCCTCATGCAATATCCGTGATGAGAATGATTGTAAACTTTTTGAGTTTTT
GACCAAAAATATCCTTAAACTATACCCTCACTTAAACTAAATCCTTAAATTATTTTTCTAAACAAAAAACATCCCTCAAT
TATTTATAATTTGACAACTTTCATCCTTTTTGTTAAAATTTATCAAAAATTAACAAATTCTTCACAAGAACATGTACAAT
TCACACTACTCTCAACAAAACTCCCTAGATCACACCAATAAGCCAATTATGTTCATTCTACATACATCTAATATAATATT
ATAATTTTTTTAGCAACAACATTTTACATTGTCTTCCTTTTAATTAGCAATTTTATTTTTATTTACTTTTCATTTGACTT
GATATCAAAAAATTATCAATGAAAATGTTTACTTTTCATTGAATCTGAAAAAAGTGGTGTTGATCGGAGACTTTTACTTC
TAATAATGAAAAACGAAACTTGAGTAATAGAGATCAAAATTAGTTGAATCTTGATTACCTCAATTATTAATTTGCCTCAA
AAAATTATTGATCTAACGATATTTTGACTTTGTAAGGTGAAGATGGTGTGAAATTAAGCTCCAACTCCATTCAGTTGGTA
AAGGAGAAGAGCAGATCATGTCTCCTCGTAGATACACCATCCTAACATTGTTTTTTGACAGCAAACACGAGTCTCATTTT
TTTTATTTTTTGTGGATGCTTTTTCCAACCGGTAATAATATTATAGAATTTTTTTGGATGAGAATAGTATGAATTGCATA
TGTTTTTGGGTGGAGTTCGCTATTTTTTTGACAAATTTTAATATAGGGATGAAAGTTGTTAAGTTTTAAATACTTGGAGG
ATGTTTTTTTTGTTAAGAAGGATAATTTAAGGATGTAATTTAAGTTGGGGGTATAGTTTAAGGATGTTTTTAGCCAAAAA
CTCTAAACCTTTGCAATAACGTTGGCAATGCTCTTGTTTCTACTAGATATAAAACACAAATCTGATTTATCGACAATAAT
ATCCTTCAACTTCTCAAAGAAGAATGTCCAAGATGCATCTCTCTCTTTGTCCACGACACAAAAGGAAATTGGATAAACAT
GATTCTCCATATCTTGTGCAATAGCACTCAGCAGCACTCCCTCGTATTTACCATGTAAATGAGTGTCGTCAACCACAAAT
ATTTTTCTCATGTGTGGAAATTCCTTAATGCAAGCACCAAAAGCTAAAAAGTAATACATGAATCTATGAGTATCCCCGCT
TACCATGATACAATAGCTAGAACCAACATTAAGAGTGTCAATCATATATGAAAAAGCGGGGAAGCATGAATATTTGTGTT
CCGCTGTCCCTCGCACCATTTCCTTGGCAATCACACTTCCCTTCCAACATTTCCAATAGCTTGAACTACAATGAAAAAAA
ATAAAAATAGTCCTTTGTATCTCTTTAACTGTCACGATCCAGACCATCGTGATTGGGCACCCACACTAATTAATCCTCCA
GTGGGAGAACCATAAATACTAATTAGCTAACCAAAGAACCAAACAACTAAGGCATTTAAAGATACGAAAGCAGGTTTAAA
TGTTAAGGAAAAGATAGGGAGTTCCCATAAACTCCAACAAAAGTCTAACAACTAAACTAACATTGCGAAAGAACACCTAA
AACCTGAAAGTCAATGTACCAAAATATCTAAGGTTCAACTATAAGTCTAAACAAGAAGGGGTACGACCCCATACTAAACA
TAAGAAATCTAAAGAACTAGTCTAAGTCCGAAAGGTGGACATAAACTGAAAGAGAACTCATGGTAGCCTGGAAGAACTGG
CTCACCCTTGAATTCGAAATGATCATTGATCTTCTAAGCGAGGTATGTCAATAGCTGCTGGAAGATGCCCTATACTCAAC
AAAGAAAGAGCATGTGCAGTATCAGTACACAACCACAGTGTACTGGTAGAATCACACGGCTATCCCAATAAGTGCAACAT
ACATAAGCCATTACAACATAATAATAACATTCATACACCGAACATATAAATATCAATATCATTTACGAACAACGATCAAG
TTCACAATTCTCAATTACATAGTTATGTCAAGTCAATGGTCCTCTCATGGAACCTAAACCAAAACTGTTAGCATACCGGT
ACGTGGTATCCGATCCAATGATTATGCCGGAATGTGGCAGCCGATCTCATATTTATGCCGAAACGTGGCAACCGATCCAA
GTTAGTGTGTCGGAACGCAACACCCGATCCATTCAACAAGCCACAATCACAATCACAAAGTACATTCTCATAATCATACA
ATCAAGTCATAACTCATGGCATTCATCATTCATCTATCCTCATTTACAATTAGTGTGATCAATAATGCAACATTCACATA
CATACATGTATTATAATGAAACAAGAACAAACATACATCACACAAGAAATCACAACCATCACCTACCTCGAAACAAACTT
GAATCCCCTAAGAAACTTGATTCTTTCCCTTCTGGATTCGTTCTACTTGTTCTTGGTCTACAAATAATTATAATGACACG
AAAATCAATAAACAATAGCTAATTACCCAAATTACCAACAATCTTATAAACCCCAGATCAAACCCATAATCCCAATAACC
AAATTAGGCCTTTTTCAACCATAATTCTCAGATCAAAACTCTCCCCAATCGATAGTTACCCATTAGATTACGACCTACGA
ATCAAAAAATGGATTCGGGGAGTTAAAACCTTACCTTGAGCCTTAAGAATTGTGGAAAACTATCAAGAATCGCTTAGGGT
TCGTCTCCTTACTCTCAAGAACAAAAATTACGGAATAAAGACGTTTTGGAGTTTATTTTCGACTTAAATCGCGACTGTCC
CGCCACAGCGGTACCACCCCGTTACAGCGGCCCCGCCCTGGCGGCACAAATTCCCGATGTAGTGGCTTGCATGGAACGGT
GAGCTAATTTAATAATTCCAATACCCCCATTTCACAATACACCATCAACCAACGACACTCAGAAACTACCCGTTCACACT
AAGATTAGTTTTGGGAGTTCTACTCACCTGAATTCAATTTCGTAAAGTCGACGGGTTCCTTAACGTCTTAGCTATCTACT
CACATGATCAAAATCATAATTAAATCACCTAATTGTTACCAAATTTCCCTAGACCTTACTGACTCTGATTTCGTCCAAAT
CTGGACTAGGTTGGAAAATTCCAAGTTACTACAAAAAAAGTTTTCTGGCCCAAATTTTTTCCCGTTGGCTTTTCTATAAT
GACGGGAACAGATCATTACAATAACATTTGGACCCTTGCTATCACAATAGAGATTCACACAAAGCAACACAATGACTTTG
GTCATGATTTTTCTATGGCTGCTGATGGCATGTTCAGTATCGCAACTGTGATCACCAATATACTTGTAGATACAAAATCT
ATTTGAACACTCATATTTCTTTGCCAGTAGCATCCACGCACAAATACGAGATACACATTTCACCTTTAAGTGTTTAGTAC
AACTCTTCACTATAGCAAAATCAAAAGATCTCCTCATCGCTGCTTCGACTAATAACAATTACAGCTTACTCTTGGTATTG
AATCTTTGATACATGTAAAATTAGTTCCATCGGAGAAAGAATGGCTGGGTTGTGATCTCAATTCCTGTTGTCCCTTTCCT
TCTTCAAAATGTTTGAAATCTTCCGCATCTACTAGTTGATCTTCAAGATCCACTGAATGATCATACCTATTCATTGAATC
ATCACTCAAATTGTCATTTAAATGATCACAGAAGTTCTCCTTTCGTTGATCACCCAAGTTCTCATTTACAACTGAGTCGT
TGTCGTTAAATGAATTTGTTGGTTCAATTAGAGACCTCGCAATGACATTTATCCTCAATATAGGCCTAGAGCCATCAATA
GTAATATCCACAATGTACAAGCTCACATGTCTATCATTCTTTATGAATTGGGATGCATTTTTTCCCTCACATTCATTTGA
TAGCTAATCACCAAGTTTCTTGGCTAGCAGGCTAACTTACTGACCTCAATTACGCTTGCAATCATATCGTCATATGAATC
ATTGTGATGCAACACAATAGGCACTGTCAACTTACTAAAACATTTCCAATACCAACTTTTAGGAGTCTCCTCCCACTACT
AAAAAAATGTCAAAAAACAACGGCCAAAAGCGACGATTGCGTCAATTTTTAGGTCAAAAACGACGAAAAAGCGACGCAGT
CACCTCCGTCGCTTTTTAGCCCGACGCTTTTCAAAAAGCGACGGAATGCGTTGCTTTTTGACTCTTTTTTTTTGAATTTT
TTTTTTAACAAAAGCGACGGACTCCATCGCTTTATTTTAATTTTCATTTTTTTTATTTCTAAAAAGCGACGCAATCTGTC
GCTTTTCTGGAAATTTTATTTTTGAAAATCCCAGAAAAGCGACGGACAAAAGGAACCTGTTTGTCGCTTTTCTGAATTTT
TTTTTTTTGAAAATCCCAGAAAAGCGACGGACAAAACCATGTTGTCCGTCGCTTTTCTAAGATTTTAAAAAAATAAAACA
CAGTAAAGCGACGGACAATACCATGTTGTCCGTCACTTTTCTGGGATTTTAAAAAAAATAAAACCCAGAAAAGCGACGGA
CAAAACCACACTGTCCGTCGCTTTTCCTGCAATATTTTTGAAAGCAGAAACTGACAGTTTCTGCTTGCCCACCTGCAAAT
GCAATTCAATTCAATTCTACACTATTCAGTCCAATCAAACACACACAATTATAAACAATCAAAACAAAACATAAAACAAC
AAACTTAAAATAACATTAAAAAGTATCTAAATCACAAATTAAAGACTTATAAAGTCTTTCAACTTTCGTTTCAAAATTAC
CAAAAGTTCATAAATGTCTAGAGATCTAAACTAGGGAGTGGGTTCTACATAATCATCATCATCACTCTCATCATCGGTAT
CATCGGGAGCCGAAGTAGTAGGTCGACGAGCGAGGTTCATCACTTTTTCTTTGATTTGTTGAACGGTCTCACTCATGTTT
TCTTGTTCAGCTACTCTTCTCCGCTCCGACATGAGTCTTCTTGAAAACCTCCGTTTCAATGGGAGTGCGTCCAAATTCTT
TTTTCTATAAATAAAAACTAAAATTTATAACGATATATATATGAATCAACTAATTATTTATTTAAAAGTTTGAATTAGAA
CTTACCACCAACTAAACCACATTATTTATTTTAACTTATTTAAACAACTTAACAACTTTTTAACTTGAACTAGTTTAGTT
TTGAATTAATTCCAACAACTAAATCCATCAACAAAACCACATTATTTAATTTAACTTATTTAAACAACTTAAAAACTTTA
TAACTTTAACTAGTTTAGTATTGACTTAATTCCAACAACTAAATCCACCATCTAAATCACATTATTTATTTTAACTTATT
TAAACAACATAACAACTTTAACTAGTTTAGTTTTGACTTAATACAACAACTAAATCCACCAACTAAACCACATTATTTAT
TTTAACTTATTTAAACAACTTAACAAACTTTTAACTTGAACTAGTTTAGTTTTGAATTAATTCCAACAACTAAATCCATC
AACAAAACCACATTATTTAATTTAACTTATTTAAACAACTTAACAACTTTATAACTTTAACTAGTTTAGTATTGACTTAA
TTCCAACAACTAAATCCACCATCTAAATCACATTATTTATTTTAACTTATTTAAACAACATAACAACTTTAACTAGTTTA
GTTTTGACTTAATACAACAACTAAATCCACCAACTAAGCCACATTATTTATTTTAACTTATTTAAGCAACTTAACAACTT
TTTAACTTGAACTAGTTTAGTTTTGAATTAATTCCAACAACTAAATCCATCAACAAAACCACATTATTTAATTTAACTTA
TTTAAACAACTTAACAACTTTATAACTTTAACTAGTTTAGTATTGACTTAATTCCAACAACTAAATCCACCATCTAAATC
ACATTATTTATTTTAACTTATTTAAACAACAAAACAACTTTAACTAGTTTAGTTTTGACTTAATACAACAACTAAATCCA
CCAACTAAACCATATTATTTATTTTAACTTATTTAAACAACCTAACAACTTTTTAACTTGAACTAGTTTAGTTTTGAATT
AATTCCAACAACTAAATCCATCAACAAAACCACATTATTTAATTTAACTTATTTAAACAATTTAACAACTTTTTAAAGCT
AAGTGTCAACACTAGATGGACACAAATCGATCTTGCAAGAAAATCAATTTTGTCATCAATAGGATCAACTAATGTTGGTA
CTTATGCTTAACAAACACTTGATGGACACAAAAAAATTATCACAAAATTAAAGCTAAGTATTAATACTAGATGGACACAA
ACACATCATTGAAAACAATTGTACTCGAACTTAAGAAATTTAGAACCACCAACCTTATCTCCAACTTTGATGAAAGAAGC
AATATAGTCTTGTATCAACTTTTTTAGATGTTGAGCTTCCTCAGTTGCCTAGCACGAAAAGTTCTTAAATTAGTTAAATA
TAAACTTCAAATCCAAGAATATTAGTTATATATATATATATATATACACATTCAAGTTTTAATAAGTTCAAGTTTCAATT
CAAGTTCATATCTAATTTCTAAACTTAATTAGTTATATATTCAAGCTAATTAGTTCCAAGTTCATATTCCTAATTAAGTT
CAATTTATAGTAAATTCAAGTTATAATTAATTATAAGTTCTAATTAAGTTGTAATTCAAATCCCTAAAATTCCAAATTCA
AACTAGCTAGCTAGTGTCCCAAATTCAAACTATTAATTAGTCCTAGAATATCAAATATAATTCAAACTATTAGTCCTAAA
TTCCAAATTCAAACTAGTCTTAAAATCACAAATTGAAAGTACTCCTATAATTCAAAAATCAAACTATAGTGCTAAAATTC
CAAATTCAAACTATTAGTAGTCCTAAGATCTCAATAATAATTCAAACTAGTCCTAATTCAAAATTCAAACTAGTCTTAAA
ATCACAAATCCAAACTAGTCCTAAAATTCCAAAATCTAACTAGTGCTAAAATCCTAAATTCAAACAACTCCTTAAATACT
CTAATTCAATCTAATCTTACAATTCCAAAATCAAACTAATTAACTCAAGAAATACCAAATTTCAAACAAATCCTAAGATA
CCCTAATTCAAACTAACCCCAACATTAAAATTTTCTCGGAATATGCAATAATGATGAAACGAGAACAAACAGAACATAAA
AGCTCAAATTCTCGAAATATTCATCTCATAATAGCCAGAGATGTAATGAAAAGCTAAAAAAAACTTTTAGATTAAAACTT
ACTAAGACTGATCTGTTGAGATCCGTCTTTGAACCCGAATTTCGCCTGAGATGAGAGGAATGGAGATGCGAGGATATCGC
TGGTTCATTGTTGTTGTTGTTGCTGCTGCGCTGTTGTTTCGCCGGTAGCTCGTCGGAGCTGGCTCTTGCGCTGGTTGCTG
TTGGCCGGAGATGTTGTTGCTCTTCTCGCCGGCTGCTGATGTTGATTGCTTGGAGCTCACTGGCCGGAGCAGTTGAGGGA
GAGAGAGAGTAGCGAGCTTTCGCTAATTGGAGAGATGAGAGGGAGGCGGCGATTTGTCTCGCCATTCTCGCCGGAGAGAA
GAGATGGGAAGGAGCAAGGAGAAAAGAGATGAGAAGAGGAAAGACAAGGGAGGAGGGCGATGGGAGGAGCAAGAGGGAGA
GCTCACCGGCGATGGTGGAGCTCTCGCCGGTTCTCATTGATGGAGGGGGCTGCGGCGCTGCTAGAGAGAAGAAAATAATG
AGTTTTCAAAAAAGGGTTGGTCTTTTTTTAGGTAAAAAATAGGAAGGTTAGGTAGATTTAATCTGAGCCATTGGATTAGT
TAAGATGAGCGGTTAGGATTTGATCTAGGATTCACATAAGGGATGGACGGTTCGGATTTAAACTAATGTTTCAAGATTTG
GACAAAAAGGGTTATAATTGCAATGAATGAATGGCTAAAATTGTAACTAAAATTGATATAAGAGGCTATAATTGAAAAAC
GAAATTGGATTGAGGTGGCTAGAATTGCAATGAATTGGATAAGGAAAAAGCTAGAATTGAAAGGAATTAGATCAGAATGA
ACTAAAAATTAAATGATTTCGAGAAAAATTAAACAAAATGCTATCCAATTAAAATACTACAAATATTATAACATTTTATA
TAATAAAAATCACTTAAATTTTAAAACATTTGAATAAAATAATTATTTCGAGTTTTACTTATAATTTTAAAAATATTTTA
ATAATATTTACGATAATTTTATAAAGCATGCATACTAAAATATATATTTTTTAGACAAAATCAATTAAAAATTTAAACTC
GGAATATTTTTAAAAAAATACGTATTTAACCGAATAGCACTTCCGAAAGGGTTATAGGTCGGTCAAAATTGGGTGTCAAC
ATACCGACATCGTGAAGTTGATACTATTTAAATAAAATAATTATTTAAATATACCGACCTCTTTAGGTCGGTATTTATTA
ATTTATTTTAATATAAATTCACCTCTTGAGGTTGATTTTATAAATTAAAAGTACATACATATATATATATATATATATAT
ATATATATATATATATATATATATATATATATATATATATATATATATATATATATGTATATGTATATATATAATTTAAC
TACACATCAATAGAAGTTTAATTTAATAAATTTAATTCATCGATCAAGTTAATTTTATAAATTTAAATTATATACCTTCT
AATTATATAAATTTAATTTTATTGATCAACAAAAGTTTATCAATATCAAATTTAATATATAAATCTCCTTGAATTGATCA
TCGGTATTTCTTTAATTGATAATGTATTTCATATCTGAACCACTAGTATATAAGACTTGATTTGTTAAACTACTCGAGGA
ATACATAATTAATCAACAGATTTCATACTCTGATGAAGTATCATTTACATGTCATCATAATTAGAAGGTGATCACTACAC
TTGACATCCATTCAAGATCGAATGTATATAATAATACTATCTCGCATTTCATACTCAAATGAATTATATGTTAGCTCTCC
ACCTCTACTACATCATGACATGAGATATTAAGTTCATGATTAGACGACAGACTGATATAATTTGTATATTACTCTATAAA
TATAAGTATAATTATCTCCTAATTCATATCAATGTAGTTTCATACTCTAAATATGGATTATAGATATTTTTGTTATTTAT
TCCACGAACTCTAACTTTTTATTTATAAATGTATACAAAATTGTTACACTTTTTGAACAATTAATTGTAGGTGAAAAATG
AAATTTAATATTGTGCACAATAGCAAAATTATGATTAATAGAAATATTTTAAACAAACCGACCTCCGGATGTCGCTTTTC
TTAAAAGTAATTAGATATAATAAAAAATACTGACCTCAGGAGGTCGGTATCACATTAAATTTTAAGATAAATAAAAAGTA
ATCATGTTAATTAAATAATATTGACATCGGGAGGTCGGTATTTTATATTAAATTATTTTTTAACTTATATAAAACCGTCA
TTCGGAGGACGATTTATGTAAAGTTAATTGAAAATATTAATTTATTACATACTATTTAATTTTACTGACATCCGGAAGTC
GGTATTATAATTTTTTTATTTTTTATTTTACACAAAACCGTCCTCCGGAAGACGATTTAAATAAAATTAAATCAAAATAT
TTCTCAATTTTGTTTTTTATATGGAGAAATGGGGAAAATCGCGTCTGCTAGTGCAAATATTTTTAAAAAAGCGACGGACA
ACGTCTCTATGTCCGTCGCTTTTTAAAAAAAATGTTTGACCAACATTTTGACCAAAAAGTGACGGACTAAGAGACACTGT
CCGTCGCTTTCTTAAAATATTTGACCAAATATTTTGACCTAGAAGCGACGGACATAAAGATGTTGTCCGTCGCTAATTTA
AAAAATAATTAAACAATTAAAATTAATAAAAAGCGACGGACGACGTGACTTTTTTTAAGTTAATAAATAATTATTTTTAA
TAAAAAGCGACGGACTACGTCGCTCTCTCTATAAAATAATTAATTAGCAAAAATCCGCGAAAAAAGCGACAGACTAAGCG
ATGCCGTCCCTCACTTTTAAAAAAAATTTAAAAAAATTAAAAAGCGACGGACAGTGTGACTAATGGCGTAGCGACGCCGT
CCGTCGCTTTTACTTCCGTCGTGTTTTAGCAGTTTTTTAGTAGTGTCCCATACTCCCATATAATCACCACCAGCAACAAC
AAATTCAGCTATTGACATATATAGACTACAATTATAGATACTAGATTATGATATCAGTAATTAGCGGTCGATGACTGATA
CGAAATCTGTACAAAACGAGAATGAACAAGATTGGGTTCAGATCAAGCTTTTGAAATGGAGAACAATTATCTATAGTCCT
TCTAAGCTACTAAAGTTTATCTAAAAACGAGTTATGAAGTGCTTTTGGCGGGAAATTTTTTCTTTGAAGCTATTTTAAAG
AAAATGGTATAAAAATGGAAGCAATGAGTAGAATGATGATGATTTCACTTGTGAAAGCTATAATATCGTCGGAAAAGTCG
CCGGAATTGGCTAAATCAGCTGCAAAAACAGGAGCATTTTGGTTTCTTCTTTGAGAGCTTTTCTCTAGTGGAATTGATTT
TTTAATAAATGAAAGAAAAAAACATTCTACATTTGTTGGATGAGTGGGGACCAAAGTGTAGTATTAAAAATTTGAGAGTA
GGGTGTTGTATATTTTGAAAGAATAATGAGTGATGTCATATTTAGTGTCTAAAGTTCAAATTTTTGAAGACTTGTGTCTA
AATGCTCAATTAAGTCTTGAGAGTGACTATTTTGCCAACTATCCCATGTTCAGGGCCGACTCAACAACATTGGGGGCCTA
AAGCCAAATCATAGAGAGGGGCCCTAAAAAAAAATTTAACAAATCATCCTATATAATTTTATTTAAAATCTACTTTTCTG
GCCTTCTTAGATGCAAATTCATTAATTACTGTTTTATAATCGATTTGTTTTAGTAATTCTTTTTCAATTGATAATATAGC
TAATCCATTCAATCTCTCTTGAGACATTGTTGATCTTAGATAAGATTTTATCAATTTTAGTTTCGAAAAACTTCTTTCGG
CTGAGGCAACGGTTACAGGAATTGTTAACATTATTCTATAAGCAATATATGCATTAGGAAAAGAATCAAGTCTTTTTATT
TGATTGAGTATTTCCATTAGATCATTATATTCTACTTGTATTATTTCCCCTTAATACTTTTAATTCAAAAAATAAATCAA
AACCATCAATATCAGAATAACTATTATGTGTTAAAGAAAGTTCAAGGTTAAGACAACGTTTTTTTAAATTCTCATCATCT
AGTGATCTCAATTTTTTACCATTAAATAAGAAACCAAAAATATTTTCATATGCTTCAAATTGTTCAAATCTATTTTGAAG
TGAAAAAATAGCTTGATCTACTATATATATAAAGTAATCAACTCTAAAAGATTCTTCAAGAGACTTTGTGATTTCATCAT
CAATATTTTCATCAAATTGTTTCTTTCTAAATGCTATGCGTTTCTTACGAAATTCAGGTTCTATATTCATCTCATATGCA
ATTTCCTTAGCAGAAATCATAGCACTCACAAATCCCTCTTCTCGATATTTTTTGAAAAAAGAAATTAGGCCTCTTAATTG
ATCTATGGCAACATCAATATGCATATCCTTAGATTGTAAGCTTTTACTAATTGAATTAACCGCAAATAATATGTCATACC
AAATAGTCATACCCAATAAAAATTCAAAATTTTCAAGCTCATAAGTTGCTAAACAAGTAGCTTCACTTTTAGTTTTTGGA
TCCTCACTGACTTCTTCTAGTTTCAATAAAGCATCTCTTATTTGTGGAGCTTGGAATCTTAATGCTTTAATACTTTCAAC
ACGACTTTCCCATCGAGTTTGTGACAATGATTTAAGAGTTAGATTGGGTACAAAATCTTTTAAAATTTTCCACCGCTTGG
TAGAAGAAGCAAATAACGTATATATACGTTGTATCACTCCAAAAAATGATACAGCTTTCGTACAAGAATTAGCCATATCA
CAAAGTACCAAATTTAAATTATGACAACCACAAGGTGTATAAAATGCCCTAGGATTTATATCGAGAAGTCTTTTTTGCAC
TCCTTGATGTTTTCCCTTCATATTTGATCCATTATCATATCCCTGTCCTCTTAAATTATCAATATCAAGTCCAATATTTT
TAATCTCATCTATAATAACTTCAAAAGGACCTTTTCCACTTGTATCATCCACTTTTAAAAATTCTAAGAAATATTCATTA
ATTTTTATTGGAGTAGTTGAAATATCCACACTCCGTAATATAAAAGTCATTTGTTCTTGATGGCTTGCATCTGGAGTGCA
ATCAAGTATGATTGAGAAATATTTTGTTTCTTTAATCTCTTTAATGATTTTATTCTTGACTTCACTTGCCAATAAGTTTA
TCAATTCATTTTGTATATTATGTTCAAGGTAATGATTATGAATTTCGTCGTGCTTAATTCGTCGAATATGTTCTTGCATA
ACTGGATCAAATTCAGCAATCATTTCAATTAGGCTTAAAAAATTGCCATTACTTTCTTGATAGATCTTTTCATTTGTTCC
CCTAAATGCCAAATTATTTTTCCCAAGAGTTTTGATCACAGCAATAATTCTTGACAACACATTTTTCCAGTGTACTCTAT
CTCTATTAATTTGTTCCTGCACATCTTTATCAATTGTTTTGTTTTTATGCAATCTCATTTCTAAATCAATCCACGAGCTC
ATATTAATAATATGTTCGTTCGTTACTTCATGAGCTTTGAGCTTAGCACTAAGATTTCTCCAATCATTACTACCTTCACT
AGCTAGTTTATTGTTACAAACAATAGAAGTTATGCTAAATAATTTACAACAAAAACAAAAAACTTTATCCAAAACGTTAG
AGTAAATTAACCATTTTCTTTCATGTTTTTCTCCGTTTGCCAATTTTTGAATATAGTGTGTTGTAGAAAAATGTCTTAAG
TGTTTATCCTTTGGAAAATTTATATCAGACATTCTAATTGGTCCCTTTTCTACTAATAGATCTCTCAATTTTGTATCTAT
ATTATTCCATTGACTTGGGTCATATATATTTTTAGGGATGCAACTATTTAAATTACTTAGGAGTTCTTGATTATTGGGAA
CTATGTCACATTTTTCACAACCAACTTCTTCTAGATTTTCTTCTTGGATGTTATTATCATCTAACTCAATTCGATTAGTG
ACTTGTTCATTTGAAGAACATCCTCCAATATTTTTTGATTCAGAATTTTTATTATTTGTTATAAATCTATCAAGGGCTCC
TTTTTGGGATTTATTTAATTCTTCAAGTTTTCTCTTTTTCTCTCTTTTTGTAAAACCGGAATCATATTTTCTAGTTGACA
TATTTAAATTGAATAAATTGTAATAATAACTAAAACAAGAATATATATGCTTATGAACTAACAATATTAACAATAACAAT
TTTTAAGAAAAACTATAAATTAAAGTTAGAATAATAAAACCTGACTCGCGGATTTGATAAGTTGATATAACAATATCAAA
ATAGTGGTGTGTTTCTTGACACCTTCAATATAATGATTGCTTGTTGCACTTCTTGAAATCTGAAGAAGACACCCAAAAGC
AAATTTTGTTTTTTTATAACTTGTAACTTGTAAGCATTAAGCAACAGTAAATCAAAAGATTTTGTAGGAGAGAGTTCAAT
ATAGAGAATTAAAATAATAAAATACAGAATAAAAAAGATGAGTATTAAGGTATATAATAATATATGGTTAAAGTCTTGGG
AGATAAATAAGGAAGCTAGGAAATTATTCCCAAAAATTGTTCAATTCCCTAGACCCTAATTAAAACTAACGTCACTTTAC
CTTTTCTTTTTATTTTTTATTCTTGCACACGTTTAGTATTCCCAAAAATTGTTCCATTCCTTAATTAAAAAGTAAAAACT
AACGTACTTTTACCTTTTCCTTTTTTATTTTTATTCTTGCACGTTTTTTTCACTTCTTGCACCTTTTTTTTAAAAAAAAA
TTACAAGTAGATATATAAAAAAAATAAAATTGAGTATATATAAGAATTTTTTTTTTTAAAATGGGGGCCCCAAGCGACGG
CTTTAGTGGACTAGTGGTTAAGACGGCCCTGCCCATGTTACTATCAAGAACAAGTAATTGATACTGCGTATTAATAATTT
ATTTGAGCATAGTCAGGTGCTTCATTATTCTCGATGATTGACTAAAGATCGGGCTACCATCAATTGAAGATCAGGGTTCT
ATATATTCCTAAGACCGCCTTTAGGACTCATTATGTCAATCTGATTAGGTTTATATAACCTACCCGCCTACTGGGTTGCG
ACAGGTGAAAGATTATCTCCAAGAAAAACTTAGGTTAAAGCTTACATCTTACATTACAAGTATATAAAGCGGATCAACAT
GAAATTGGTTCTTGGGGGAAAATTGCTTTTGAGTGCACATGCGATTATTACGATACAATTATGTTTTGTTATGAAAGGAA
GAAATTGTTGAGCTAAGATTCATGAGCAAGAAAATATAATCTAGGGAGAGCCATGAGCTAACCATTTCATTAAAAATGAA
ATATACATGGAATATGTGTACTTCATTATTTTGAATAAAACTAATTCTGATGGAGTTCAAGCCAAGTTTTCTACTTTACA
AATTGACATGAATAAAGAAAAAATATACAATTGAAATAAATAGTTGGAACCAAATCATAGTCTAAATATGCAACTAATCG
ACAAAATCATGTAATATATATATGCAACTAATGATTCATGTAAAATATATGTGTCTTAAAATTTTCCCTAATTCTTTTCT
AATGCTAAATCATTTATCTAGGAATCAAACAATCGACATTTCTGTTTCTACTATACTGTACATGCCACTAAAGATATAAT
TGAGTATACGAAAAATTCTTTTGGCCAAAATGGTATTTTACCTATGTTATTTTATCTTTTTGAACATTTTTACGTTTTTA
ATTTTAATACATTTTATACACTTTAAATTTCTGGCTAAATTCTAGCCAAATTTTCTGACCATTTATCATTACCCTTGAGT
ATAATATAAAGAAACCAAATCTACAAAATTAAGTGAGTGTTCGGATTAACTTAATTTTAGTGACTTTTGACTTTTAATTA
TTTTTTTAATATTGAAAGTGTTTAGATAACATCAAAAGACACTTTTTTAAATTTGAAAAGGTATAAAAGAAAGTCAAAAA
CCAAAAGTTGGGGTTACTAACTTGTGACTTTTAACTTTTAACTCATACTCCTCCATTTCTATTTAATTGTCACCATTTTA
AATTTCACATGCCTTAAGAAATTAGATAAATTTACCATTGTACCCTTATTTAATATTCTCTTAAAGTCAAGTTTTCAATT
AATGAACATGAATTAATTTATTTTGATTAATTAATTTGACCAATGAAAATAAATTATTTACATAATTTCTCTTTGTTGAT
CAAATCAATATTTTCAATGCTAATAACTCTCAAGGATAGAATATGAAGAATAGTGTCATTTATGTATTGATTTTTGTAAA
ATGACAAATATTAAGGATCATTAATTTTTAGTAAGGACGATAATAATTCACTTTAAAAAAGGTCAATCCAAACATAATGT
GCGCGATAGAAAGGGAGTGTAGTTTCCCCTTCACCTTGGAAAATGGATAAAAATACCCAAAAGAGAATGATTTGTTTTCG
TACTTTTTTTCCACTTAATTAACGTAAAATTTAAAGATTTAATTTAACAACATGAGCATGGAATATATAGGTAGTTTATA
TTATAATTGGAACTCTTGACCACCAAATTAACTACAAATGGGAATTGGGCGTAGTGGGAACCCATGATGAGATCAAGTCA
TGGGAAGCACTAAAATGAAACCTTTGTTAACCAAGTCAACATTCTTCTTCTACCAACCATATTCCTAAAATAAACCAAAC
CTTCCCTTAAACATCTTTAATCTTAAACAAACTTTTCTCCCATCTTTCTCCTTCATTCAATTTTTCCCTTTATTGCATAT
GCATACAATTCTCATTTGATTAGATAGACCAAATGGAGAAGAGTGGTACTACTCCAATATGTGAAGACATTGATCTAAAT
CGATTTAAAAATACCGTTTCAACATCTCATGATGGTGATGATCCTTCCTCCCAACTCCCCGAAAATGTTGAAATTTTTTC
AAAAATCATTGAGTCCAGGATTGCGAAATGTAATTCTGGTGAAACTCCGACTAGATTGGGAAAGATGACTGAGGAAGAAT
CCTTTTTCCTTGAAGCTGTGATGCATTTATCAAAATTGACGAATATAATCGCCAAATCTCCATCAGGATCAACGTTGTTA
AGTCGAACTAATATTGTGTTAAAACGAGCCATGACTTTCATGGAGGAAGAATTGCGAACATTATTAGAAGATTTTGGAGG
TAATTCCAATTCAAAAGTTGATAAAAAATCACAAATCGAGGATTATCCATGGTATCCTCCAGAGGTTGTGACAAGAATGA
ATCGAATTGCCACAACCATGATCTCAGCTGGATTTGAAACAGCTTGTTGTCAAGTGTATTCAATTTCACGAAGAAATGCA
TTTTATGAGCAAATGAAAATGCTCGAATTCGAGAAGATAAATGTAGATGATGTGCAGAAAATGTCTTGGGATTCTCTAGA
AGGAGAGATCACTAGATGGATCAATGTTGCGAGGAACTGCTCGAATACTCTGTTCCTCGCAGAGAGGAGACTCGGAGAAT
CAGTTTTCTCCGCGTCTCCAATGATCTCTCAAAGCCTTTTTAACAATCTGGCGCGTTCCATTGTAATACAGATACTTGAC
TTTGCTGAGGCCGTCTCATGGACAAAACGCTCTGCCGAAAAGCTCTTCAAATATCTAGACATATACGATACAATTCGCGA
TCTTATTCATGCGATAAGTGAATCTCTCTCAATTAATGACTGTGAACACGAATTAAAGTCTGAGATCTTAGCTACAAGAG
ATAGATTCGGCGATGCTGCCATAAATATATTCAATGATCTTGAAATCTCCATCAAGAACGATGCAGCCAGAACACCGGTC
CCTGGTGGTGCAGTGCATCCGCTCACACGTTATGTCATGAATTATCTAAAATACGCTTGTGAGTACAAAGACGCCCTGGA
ACACATTTTCAAGGAACATGCTGCCACGTCACCATCAAAGTTGAAATCATCTGTTGATGAAGCTGAGAGCGAAAGCCCAC
ACGAAAATGTAGTAGCAGAGACGACACCGTTAACAGTACAGCTTATGACAATAATGGAGCTGTTGGATGCAAATCTAGAA
GCCAAGTCAAACTTGTATAGAGACACTTCGTTGCGCGACATATTCTTGATGAACAATGGTAGATACATCTTACAAAAAGC
GAAAGGATCTACAGAGGTCCGTCAAGTGATGGGAGACACGTGGTGTCGAAGAAGATCTACAACCGTGAGGCAATACCACA
AGAATTACCAAAGAGAAACATGGGGAAAACTGCTACAAATACTAAATCATGATGGAATGCAAGTAAATGGGAAGGTGACA
AAGCCAATAGTGAAAGAGAGGTTCAAGAATTTCAGCACTATGCTAGATGAAATTCATCGTACGCAGAGCACTTGGGTAGT
GAGTGATGAGCAGCTTCGATCCGAGCTCAGAGTTTCTATATCAGCCGTGTTAATTCCGGCCTATAGATCCTTCTGTGGGA
GATTTAGGCAGTATCTAGACAACACAAAACATGCAGACAAGTATATTAAGTATCAACCAGAAGATATTGAAACATTAGTT
GAGGGCCTCTTTGATGGCAATCCTACCTCTATGGCACGGAGGAAGACATAATATAAGCAGACGATATTCGTGCAGCAAAA
TTAATGACACTTTCAAATAATAATCTAATTTCAGATTTTTTGTATGATACTTATTTATCATTACTAGTATTGGTTCATAT
TTTCCTATGATTTTTCCGTTCCAGTCTTTCTAAAGAAACCAACCTCACACAGAAATTTGTGTTGCACTTGTATTACTTCT
GCTTGTCTTAAAGTAGTCTCTACGCGTTTGGACATATTTGATTGAAGTTAGGAAAGAAGAGTATTTGACATAGAACTTGA
ATATAATATTTTTTGTATCCACTTTGGGGCGGACTAATACTACAGAAAGATAACACATTACCAGCCAAGGTAATTGTTGA
AAACAGATATTGGATCGGCTCTTCCCATAATTTTCATGACCCTTTTGGATCATGATGACACTTGCTACAACTCACCAGTA
ATTATGTCAATTCTAAGCTCGGAATGGGAGTAATAGGCCTATAGAGCGGAAGTACCAACTTTAAGGAAAATACAATCAAA
GTAAATAAAATAGCTATGGCAAGAAAAAGACATATATACATACATTAATGAACAAGGAAAAAAGCTATAAAAGATTCATC
CCAAAACTTGGTAGACATCAAGAGAGAACTACTATAAAAGACTGACTAGAGGACCTGATAGAATGTCTGAAAATACAACA
GACTAATCAAAATATATAGAAGGACATGAGTCAAATCCAGATGCCAGTAAGTTCACCATCAATCTCCGACTATAAGTTGC
ATTGCACAAGGATCAATGTGGTCAGCTAAAACTCGGATCTACATCAAGGAAAAGAGATACAGCGTAGTATGACTATCAAA
ACAATGAATACATAGGCCGATCAAGCTCGAGATTGCCAAAGCATAAAAAAATGTAAGTAAAGCAGTAAGTAAGTCAGCTT
TTAAGGGAACAATGATCATAAAATAATTCATGAGTCAGAAAGAGAGTATTTGAGGTTGAACTAACCCAAATGAAACCTAA
TTGGACCCATAAGCCAAAAAGATGATTACAAGAGACAGGATAGAGGAAATAAATCCTAGAAGACCCTCATAAGTCTAACG
AGTACACACAAGAGCAAATAATAAAGAAGAACAGTACTAGGAACAATCAAGAACATTAGCCATAAACCCAAGCATGGACT
ATTGGCCGGAATCTGACATAGGATTAACCGCTAAGAAGGAATAGCTCATCCTGGAATCTTACATCAGGATTGCTACATCG
AATAAGGACAACCTTTTCCGGAATCTTACATCGGTAAAGCCAGTCGTTCTCGGAATCTTACATCGGGCTAACCCCATAAC
CTAGCTTCCAGAATCTTACATCGAAAACATATCCTTTCTGAAATCTTACATCAAAAAACCATAAAAAGGCTAAAAGCATC
TCCTAGAATCTTACATCGGAATAACTAGTCAATCACAGAATCTTACATCGGGCTAACCGCACGAACCCAGCTTCCAGAAT
CTTACATCGAAACCATATCCTTTCTGAAATCTTACATAAAAAAACCATAAAAAGGCTAAGCATCTCCCAAAATCTTACAT
TGGAATAACTAGTCAATCAAAGAATCTTACATCAAAATTAAACACGAAGAAACCTAGCTTTTATCAGAATTTTACATCAG
AATAGCTAGTCCATCTTGGAATCTTACATTAGTGGGCCATCACACAAGAGCTAATCCTTCTTGAAATATTACATCGGGAT
GATCCAATCACACACACAAATAAATATAGGTCCAATCATCTAAGGTAATACTAAGCACCAAACGAACCCCAAGTAGCCAA
AATCGATAATAGAAGGTTTCTGAAGGTCAAAGTCTACAACCTGAAGGGTCACATCTAATCCAAATCTACGACATACGACC
CACTAAGACTTAAGTCTAAGGCACACACTAACCAACCCTAGGCTAAGCCCCTAACTAAGATACATCAAGGCAAACTAGTT
GCGGGAGCATAAACATCAATAGAAGCAAGAACATGCAATACTATTTCGTAATAAACTCGAAATAAGTCTAACGAAGCAAT
ATGGATATCAAAAAGAATGATATTAGCTAATCCAACCCAAAATTAGAAAATCATCATGCTAAAACACTCAACGAGCTAAG
CCTAAGATCATTAAGTTATAGACTACGTCGAAGTCAAACGTCGCTCTGCAAATCCACTAAAATGTTTTTCCTTTCTGAGT
AGCCTCTGAATGATTCCATACTATCAAATCAACGATCTAGGTGTCAACATAAGGAAAACTATATCCATAATGCAATGAGA
GAACTTGAGCCTAAAATTGGGTCAATAATAGGTATATGGGATCCATGCATGGAATCACTAAGACTCTGTCTTTAAGGTCT
ACACCAGCTCAAGGAACCTGTCCCCCAGAAATGACCACAAACGAAGCTAAAATGGCCAAAGGATTAATTTAGCTCAAGAA
CACCTATTTCAAGACAAAATTGAGGAAATTAATGAGGCTTACGGGTTCTGAAGAGCGAACAACTATCCCAACAATCAGTA
CAACAAACACACCTTTTAGCGACTATAAATATACATATTAACAAAGAGTGTTAAAGCCTTTAGCGGCACTAGTTAATTGT
CATTGGATCCAATGTTGCTAAAGGCTTTAGGGACATATACAAAGAGTGTTAATTGCCGCTAAAAGTACATATTTAGTGGC
AATCAAGTTATTGTCATTAATTAATTATCGCTAAAGATCATTTTTGATGTAGTGAATGCTCCTCATATCAACCTAGCTCA
AACACAAGAAAACCCACTGAAATCACCCAAGAATGGAACTTCAACTCTTCTCCCTTTCAATGGATGAATGAGGAGAAGAG
AGATATAACTACCAGCAATTGTCGCTCCGACGGATCGTGGTCTCTAGAGTGACGTCGCACCGGTGGAAAAGCTCTATAGG
AGCGAAGGTCAACATGACTAGTCAGGACCCACCTCCGCAAGAATGAGATCACCGAAGAGATCAAGCTTCGTAGGAGAGAG
TCTGGCTGATGTTGTCAGCCTTTACTAGAACGATAGGCTCCCCATCAGAGCGGTTGCACCAGTAGCTAGTACATCAACTA
TTTGGGAGTAAAAATCCAAGTCTGGAATAGACTTTTGTAATTTGATTGGGGTCCAACCAATACAAACTAAATATCCTACC
CGACCAAAAACAACACTTCTTACTCAAGAAAATTGCCAAAACTTCCAAAGGTTATCTGTCATGCTTCGAGCCTAGACCCT
AGACGCGATTGGCACTAGAGAACCATTATTGGCCCCAAGCGAACCCTTGGCCTGGCTCAACTCTCAACAGAAGACTTCAT
CATCAATAAAAGAACTCAAAGGAAAGCTTTAACTAAAAAGTCTCAAATACTTAAAATCTGAATATTTAGAAATAAACATT
CAATTGGCCAAAGAGGCAACTCAAGTCTCAACATAAACAATGGAAATGAAAGATACTCATGAACTACTACTGTTTATCTA
TCTATGAAACCTCTAATACTATGAGGGATGTCGGGACAAGACCCTTGATCAACCTATCAAAACTGAAATAAAAGGACATA
ATAGAAATACTAAGGGATCCTCCAGAAGCAAGGAGGCTCACCAAACAACTCTGAAAATGCGAATGGTATCAACGAATCGC
ATGTTGATGACCCTGATCTCCTGTATGTGCATCATGAAATGATGCAGGCCAAATGACATCAGTAAATTGAATGTACGAGC
ATGCGGGGGGAAATCTAAAACATAACATAAGTTTTAACCGGAAGGAATGAAACATACTTACCTCAACTCGACTCAAGAAT
ACTCAACTCAAAGCAATATAAAAACAACAATAAAGATGCAGTTTATATAAAGCATTTAAAACAGTAGATAACAACTCAGT
ATATTTAAAAATACAATAAAATAACAAAAACTCATATCTGTATTTAAAGATACAAAATAACTCTGTTTGAGAAATTCTCT
AATCGACAACCATCACTATGAGCTATGTGATGATATAGCGTCTCGCCCACGCTGCCAGAACTGTCATATACCTTACCGGG
GTATAGAACTCCTCAATAAGTTGATCCACTAAGCTATGCTTAAAAAGCAATAAGGAATCATCTAAAAAGATGACCCTTTC
TACCATGTTGGCTACATGGGGACTCCCCATTTCGGTGCTCAATACTACTCCCAAAATATAACTTAGCTCATATGTCTAAA
AACATTTCCTCATCCTCAACTTTGAGATTATTACTCAAAATATTTCTCTTAAAAGAGATAGTACTCAAAACTCCTCATAA
CTCATTTGGAAATCATAGATTCCTCCTCATATTAAATGTAAAAATATTTACTCTTGGGAATACTTAGTTCCCATATATTC
ATTTTGAAAAAAATGAAACTCAACTTAACTCATTCTCATACTCAATTACTCAAGTCTTAAAACAAGTTTCAAAAGATTGT
AAAAGACTCTAAAGAACTCTTAAGACTTAACTCTTAACTCTACCTTGAATTTGAATTATGAATTATGAATTCAAGGATAT
GATTCATGTTATGAATGATCTCTCGATGTTTAGATGTAGTTTAGAGTAGTTAGAATCAATAGGGAGTAAAGGTATACTTT
AAAAGAACTTAGACGGAGCAGACGACAGAAAAACGGTGGGGGCAGGCGACCCTGGCGCAGTGAGTGGCGCATGGCGCCAG
CCCCTAAACTATAGAACACTTTATCTGGCGCACTGTTGGCATGGCGCCAACCCTTTTCCCAGAATTTTCGACGAATTTTC
TTTATCGTTTTCTGACCCTAATTCGCCTATAATCAAATGGTTTCTTTCTAACTCACTTAGATTCGAATACCCAACATAAG
TACACGATAATCTAGTCAAAACAAACCTCAAATTACTAACACTTATCTCAAGAATTCATCAAGAACCCCAACAATCAAGA
TTAAGAAGGAAATTTTAAGAAACTCATCAAGAACATAAATCCTTCAACTTCAAGAACGAAATTGCATTAAAGTAGAATGA
TTGGCATATGGGTGAATGAACCCAACACTATGAGTACTCACATACCTCTTAGGGATCAAACCCTTGGCGAAACAGACCTC
GATTCGCAAGAAAACTTGATGATGCCTTGAACCTTCCCTGTTTTCTCCTCTTTTCTCTTCTTGAACTCTCTTCTAACACT
CTAAGCGTAATTAGGATTGTGAAAACTGAACCAAATCATTTTAGAACCTTAAAACCTTACTAAAAACGCTTAAATTTGAA
AGGGTAAAGAAAAGACCAAAATATCCCTCATAATTTTGGGCAACTTTCATTAATTGGATAAACATACTTCAAACGGGCGT
ATCTCCCTCATACGGACTCGAAACTTAGCAAACTCGATGGCGTTGGAAAGAAGATTCCAAGATCTTTTATGTGATATCTT
ATGGGTCACCTAACTCATCTTGTACTGAAAGTTATGCTAGTTTGAAGTTGACCCAAAACTCACAACTTAAGCATAACTTG
CAAAATTCTCAATTTTAGCTATTTCTAATTTAGCGCTTTCTAAATTTAGCTCTTTCTAAGGCGGGATGTTACATTATCTT
GATGAAAAGTGGTTCCTACAACCCTAAGCCCCATTTTAGCTAAAACCATAAGATATCTTGAAATGCGTCTGGAAACCTCG
GGACCCAAAATAAAGGTCCTTCCAGACCAAACTCGACTTTCTAGAGCTAATGGAACAATCAAAATCGCATTACAAGGTCG
TTTGCCTGAAATTTTCATACAAGTCAAACATCTAAACTTTAGATGCTTTAAAAGATAGAAAATTGCATAAAACCAAATGA
AGTACCCATCGACCGTCCTGCCAGTCCCAATAGCAAGTCATAAATGACTTGGGACAGCTATAAGAAAACTCTAAATGTTA
AAAATACGTGAAAATAATGAAAATGACCTAGTGAATTATTACAACACTTAAAAACTAATAGGACTTTTGTCCTCGAATAG
GAAGGGATATTGGCTGACAAGTCATGCTCATTTTCTTAGGCAACCTCCTTTACTAGGTCGTGTCTCTAGTGAACCTTAAC
CACATGAATATCTCTTGAATGCAATTGCCTGACATCTCTTGCAAAGATAGCAATTGGCTCTTCCACAAAGGTCAAACAGT
CATCCAACTGAACTAAATCCCATCGAAGCACATGGGACTCGTATGGAATGTATTGGTGAAGCATTGATACATGGAAAACT
AGATGAACAATTGAAAAGAAAGGAGTCAAGGCTAACTCATAAGTATCATCTCCAATTGCGTGAATGATCTTAAAAGGCTT
AATGAGTCTAGAGCTAAGCTTGCTCTGCCTCCAAAATCTAATCATGTTCTTCAAGAGAAACACTCTAAAGGAAAACATGA
TAACTAAAGACAAAGGTCAAGGTACAATACCAATAGTTAGCAGCCTCATGTAGCTTGTCTTGAATCACACAAACTTTATC
TAATGCCTTCTGAAGCAGGTCTATACTATGCGGCTTAGCTCCAAAGCCTCAAATGAATCAATTGGCAATCGACAATTCCT
ACCATACAATGCCTTGAATAAAGTCATATGAATGCTCGAATGATAGCTATTGTTATAAAAAAAAAACTTCGCCAAAGCTA
GAAATTAATCATATTGACCTCCAAAGTCCAACAAATAAGCTTGAAGCATATCCTCCAAAACCTTAATAGTCTTTTTTGAC
TGCTCGGTGGTCTGTGGGTGAAATGTTATGCTAAGATCCTCCCAAGTACCCAACACCTCCGAAAAGGTCCTCCGGGAGTT
AGAAATGAATTGGAAGCCTTTATAGGAGATATAAGACATTAGAACCCCATGAATATGAACTACCTCCCTAACATGATATG
GGCTAACCTCTCGACACTAAAAGAAGACTGAATAGGTAAGAAATAAGGAGATATGGTCAATAGATTCATGATGACCCAAA
TGTTATCAATACCTTGAGAAGTCCACAAAAAACCCACAACAAAGTTCATAGTGATCCACTCCCTCTACCACTCGAGAATG
AGTAGACTCTAAAACTCACCATCAGACCTAAAGTGCTTGGTCATCACTTGCTGACAAAATAAGCAACAAGACACATAGTA
TGTTATATCTCTCTTAATTTGGATTTACCAATACAGTTGTCTCAAATCTCTATACATCATAGTCAGGGTGAATAGAATAT
ATGGAGCTATGAGACTCCTGAAGTAAAAATTAAATCAATCCCTCAACTTAGGAACACAAATATTGTCACCACACTTGAAA
ACACCTTCAGAGTCAAACTATTGACCATGAATTTTCTCCAATAGAGTGGAGCGAACCTCAATAAAAGCTATAACACAGAA
GGGATTTGAGATATCAAGCCAAACCAACCTATTGGATAAGGACTATATATCCAATGTCAAATGTCTCTTTAAAACTTAAG
GAAGGCTAAACTACCCATACTTGCCACCTTCCGGCTTCAAAGCTTCCCCTACCACATTTGTCTTGCCCTGATGATATAGA
ATAAAAAGGTCGTAGTCCTTCAAAAGTTAAATCCACCTATGATACCTTGAATTAAGGTCCTTTTGGCTCAAAGTATACTG
ACTTCGATGATTGGTGAATATCTGACAATAAACTCCATACAAGTAATGCCTTTAAATCTTAATCATGAAAACTATCATTG
CAACTTTATGCCATGAGTGGGGTAGTTGTGCTCGCTTACCTTAAGGTGTCTTAACGCATAAGATATAACATAGAACTGAT
GCATCAAAACAAAATACAAACCAACACTAGATGTGTCATAAGACACCTCACACTCAATTGGAAGAGTCAAAATAAGAACC
AAAGTGAATAACTCTTTGAGCTTCAAAAAGCTCACCTCACACTCGTGTGACCGCTCAAAAGGAACATCCAACCTAGTTAG
TCAAGTCAACAGTGTTGCAATAGAAGAGAAACCCTCGACAAAACATCATTTATAGCCTACCAACTTAATGAAGCTTCGAA
TATCTAAAACTAAGATGGGCCTAGCACAATTATGAACTGCCTCAATCTTTGTCGGGATTACCATAATCTCATCCCTTGAC
ATCTCGTGACCTTAAAATGCCACAGACTTAAGACAAAACTTGCACTTTGAGAACTTAACATAAATTCATTGATCTCTCAA
AGCCTGAAGCACAATCCTCAAATGTTCTTCGTGTTTCTCCCTACTTCTTGAGTAAATAAGAATGTTGTCGATGAACACAA
TGACAAATGAGTCCAAATAAGGCCTCAAAACATGTGTCATCATGTCCATAAATGGCATTGGGGTTTTGGTCAACCCAAAA
AACATAACTAGGAACGCATAATAGTTGTAACGATTCCTAAAAGCTATCTTACAGATGTCCTCTATTGTAATCCTTAACTA
ATGGAAACTAGACCTTAAAGTCAATCTTATAAAACACTATGGAACCTTGAAATAGGTAAACATATCATTGATACAAGGCA
TATGGCATTTGTTCTTCACTATTACCTTGTTCAACTGCCTTAAACAGATACACATACGCATAGAATCATCATTCTTCTTC
ACAGATAGAACAGAGGCACTACAGGGTGAGATGATCGATCGAATCAAACCATATGGTAGGGTGTAATAGAAATAGGTCGA
GTGCCCGACACAAAATCAATAGAAAAATCAATATCACACTCGAGAGGAAAGCCAGCTAGGTCGATAGGAAGGACATCTAC
AAACTCATGAATAATATAACCAAAATCAACTAAAGGGCTCTCTTTACTAACATCGTTGACATAGTCCAAGTAGGCCAAAC
ACCTGCTAGACACCAATCTTTGGGTCCACACATAAGAGATAATCCCAGTTGGTGTATGGCTATAAGAACCCTACTACACC
ACTAGGAAAATGTTAGGCATGACTAAGATGATGGCCTTAACAAAGATATTCAAGACCGCATGGTAGGGGATAACCAGTCC
ATGCCGAGAATCACATAAAATCTAACATATCAAGCATAATAAGGTCAGCCCAAGTATCACACTCCCAAATCGACATAACA
CATGAATAGATACCCACATAGGATCTGGCAAAAGCTTAGAAAACAATGCCAAATGATGTGTATAATATATAGACACATTA
GAGTATGTAGAGACTGGATCAAATAAAGTAAGGACCGTTGATGGTGAACAAAGAAAATACATGCAATAACCAAATCTGAA
GCCTCGGGCCTTGGCCTAGATGTAACTGTATAGAAATGACCTCATCATCAATCGAACTAGCAATTAGATCTACTAGTCAT
TCTATCAGCCTAAGAAACTTTTGGAGCACTCAGGAGACTACCATTTGCAATCCTAAGCACCACCGCTGACCTGAGGTATT
GCGGCCCTAACCGACTGTGTTATATGAGAAAAATGCACTAATGCCCTATGTCGGGTATAATCTATAGCATAATGATCAAT
CTCTCCATAATCAAAGAAATCATTACCTTCCTAGGCCCGAAATGAATGACTTGCTTATCCTTTCTAGCCACCATAGCCTA
AGACTCAGAAAATGCACCTAACAATTGGTGCCCCGCACCATACTAGCTTAGACCTGAAGTCTAAAGTGATGTCTGAATAA
ACCGGCTAGACTGCCCCTAATGTTGATATGGTAGTTACCCTTAAATAGCCCCTACCTTGGGATTAAGTTCCACTGTAGCC
TCACTAATATTGAAGCCTCTTAGCACTACCCCCTAGGGACTCACAATGGAGCTCTTCCATAGTCCAAGTATGATCAACCA
AATCAAGAAATGGCTCCCGTTGATGCTAGAGAATCTACCTAAATACAAACATAAAGTCTTACACCCCGAAACACCAAACT
ATTCTTTCTTAGTAGGTAGAATCATAGTAGTATGTCTAGAGAGGTCGTGGAAATGTGTCTCATACTCTGGCATGCCTGAA
GTGCTCGTGCACCTTAAGATGCCTCGACGCATAAGCTGTAACATGGATCGGCTACATCAAAACACAACCCAAACCACTAA
TAGATTTGTCACTACACACTGTAAAACCCTCACCCTCAACGAGAAGAGTCAAAATAAGAACCAAAGTGAAAAACTCCTTG
AACTTCATAAAGCTCACCTCACACTCATTTGACCACTCTAAAGGAACATCCAACCTAGTTAGTCTAGTCAGTAGTGTTGT
TATAGTATAGATACCCTTGATAAAATGTCTGCAGTAGCCTACTAACCCAATCAAGCTCCGAATCTCTAAGACAAAGGTGG
TCTAGCACAATCATGAACTACCTCAATCTTCATCGGGTCTACCATAATCCCCTTTGACACCATTTTCCCTATGAACGCCA
GAGACTTAAGCCATAACTTGCACTTTGAGAACTTAGCACAAATTCATTGATCTTTCAAAGTCTGAAGCATAATCCTCAAA
TTTTCTTCATGTTTCTCCCTGTTCCTCGAGTAAATAAGAATGTAGTAAATGAACAAAATGACAAAGAATTCCAAATAAGG
CCTAAAAACAAGTAACATCAAGTCCATAAATGTCATTAGGGAATTGGTCAATCCAAAATACATTACTAAGAACCCATAAT
GGTCATAACGATTCCTAAAAGTTGTCTTAAAGATCTACTCTACCTTAATCCTTAACTGATGGTAAACAGAACTTAAAATC
AATCTTAGAAAATACCACGAAACCCTGATGTTCGAAAAATAGATCATGTTGGATATGGTTATGTATTGGTTAGTTCTTGT
ATTGTTGTTTCATGTCATGTAACTGATAGTCTATTTGTGGTTGGCAATTGTTGTTATATTGTGTATTTCTTTGTGATTAC
TATTTGGTAGTGAACTACTTATATGTGTATATTGGACTGGCCGCGTGATCCTATTAGTACACGGTGGTTTGTATATTGAT
ACTGAATTTGTTTCTTTTTTGTTGAGTTCAGTGAATCTTCTAGCAATTGTTATGAGACCTCTGTTGAGAGATGCTTGATC
TAAATCCAAGGGTGAGCTACATCTTTCGAGTTTCCATGAGTTCTTCTATATTTCTTGACCATCTTTCCAACACAAATATT
AGTATTTAATTTATGTTTAGTTTTCGGGGTTGCATCCCTAGTTTGACTGCTTAGAGTTTTAGTATGGTGACTTTGAGTTC
TTAAGGATATTTGTGCATTGGATATTTTAAGATGATTGGATTGAGTTTATGGGGATTCAATTCTTTAGTGTCTAAACGGT
TTATCTTATCTATGATAGACTTGATTTTTCTTTAATAGTGTTGGGTTGGTTTTCGGGTTAGTTTGGTTCTCCCACCGATT
TGTTTAGTGTGGGTTCCACTCAAGACGGTCTTGACCGTGACAAATAGTTATAAATATTTGAATGACAAAATAAGAATAAC
TATTAAAATAATTAAAATGTTGTAATGTCAAATGATCACTTAAATATTTTTTTCTAAATTCAATTTATATTGTTAAAATA
ACAGACACTACCAATAAGATATCAATACACATATTTAATGATAGTCAAGGTGGAATGATCTGGGAGACTCATGTACTTCA
CTGCGTTTATCAGTTGAACCATCCTACTTATAAGTTTGTCAACTGAACTCTTAAATCCATTAGAAGACAACATTTTAAAT
CCTTTTTACATCTGACTAGTGTGTGTAGTATAATAGACTAAACATGAAATTCTACGTCATTTTTAATGACACGTAATTAC
ATGTTAAAAAATAAAATAAAAATCAATTATGCCACTTCTACAATTTATGGAGATTTTCAAGGCATGTTTTCATATTTGCT
TACAAATTGAGCATCAAATTCATGTCAAATAAATGAAATTCTTCATCATTTGACCTGAAAATTTAACTACAACTTCACCA
ACACAAATCCAAAGAATCTCAATGAAAATTTTAAATTAATATCACAAATTTACAAGACTCATTTGTTGTTCTTCAAACTT
TCTCTGACTTATCAATGTCATTTTAAGTTTTTCAATATCCACGAATCACCCTTCATGTTAACCCATACCTACATCTCTTC
TTTGAAGTCAACCAACACAAATAATGATCTCTAACATATTTAGATTAAAAGATTAAAAATTTGAAGGGTTAGGAATGGAG
GTAGAACGAAGTGGTTCGGGTGGGGAACTGATTTGGAGCAAAAGAAAAGTGTGGGTTGAGTTGGAAGAGGAAGAAGCGGA
GGAGGAGAAAGAGGAAGAGGAAGAGGACAAGAGTGGATGTGGTGGATGAAATTCCAAAGGCGGAAGAGAGAGGGTTGAAA
GTTGGGGGTATGGGGTGGGGGAGGGATGGTTGAGGAAGAAAGGTTTTTTACTTTTTTTTAAAATTGATTATTGCTTTTTT
AAAAGTATTTTTAATTTAATGTAAAATATCCTATTTACTCGCTTTCAAATGCATACAATTATACATTTTGCCAACTCAAT
AACATCAATGCCACATAAGTTTGGTATAGGAGTTTTAAATATATATTTTTGATGATTTTATGAGCTCAGTTGACAAAGTG
ATAAGTAGAAGGATCCAACTAATAAATTGAGCCAAATGTAAGGGTCTCTCCGGTCATTCCACCTATAACTAAATACTTGT
AGTATCTTATAAAATCATAATGGATAGATTTGCACCCCTAATATCATAACCAAAAAAAAAATATAAATATTATTTAACAC
TTTCAATTCTACCAAACTTTATGCTTCTCATTTTACTCGGTATCAGAAATTAACTAAAGTTCAACTATTAATGCAAGTAA
AAATGAATCAAACATTCTTTCAAAACATTACATTATGGCCTTATCTCAAATTTAAAAAGTCAAAAACTATTTAATAAATT
TATCCCTATTTAGTCGCCCAAATTTTACAATTGATCTATGTAAAAATTAGGTAAAGAAGAGAATTCACTACATTTGCAAG
AAATTAACATTTACAAGTTCCAATTATAGCCATCATGACCAAAAGGTTTTTCGTTTCACTCATAATTTCCTTGTTTGTTA
CCAATGTTTATCAAGGCGTCCTAGCTAAACCTTCTATTGAGGTTCATATTGTTGACTATCTTCCCGATAATACTGTACCC
TTAACGTTTCATTGTGCATCAAAAGACGACGATCTTGGATATCATCATCCTAAAGTGGGCGACGATTTTCATTTTCATTT
CCTCCCTCGTGTTTTTGGGCATACCCTTTTCTTTTGCCATTTTTGGTGGGGTAAGAAACAAGCAAAGTTTGATGTTTATA
CTTCTAACTTAAGCTATAACTGCTTATGGGATGAGACTCCTATTACATTATGTTATTGGAAAGTACAAGGAAATGGCTTT
TTTTTGGGTCCTAGCCTTACTGAAGGGAAAAAAATGCATGATTGGAATGAGTAGTAAGAAAAGCATATGTATGGAGTTTC
TAAGAATATAATAATATGTATCCATATGAATGAAAGTTGTTTTGTGTTAATTTTTCTAAGTGTTTTCTTTTAGGTTGGTC
TTTTTCGGTTATTATGTTACGTTATATATATAAGAAAACTCGAATCCAATAAAATTGAATAGTTATATATAATGGAATGA
CAAAAAAAAAAACTATAAATAAAATAAAATGTGGTAATGTCAAATAATCACTTAATTATACATTTTTCTAAATTCAATTT
ACATTTATTGAAATAATGGACACCACTAAAAGAATATTAATACATATTTGATGATATAATCAAGCAATCCTAGTGTCTTA
TAAAAGCATAATGGAACAAAGCCAACCTTGCAAAATAAAATGCATATATTATTTAATATTAGTTGACCATTTATTAACTG
GTCAATGCATGTGTCAAGAAATTAGTATGATATAATTTTTTTTTTTTTTTGTATAAGAGCTATGAAATTTTAGACTTAAA
GTTGGGTTCTACATAAGGGGTCTACGGGCCGTAAAATGGACGATGACCCATAGAAATGTTTTGTGGGAGTTGAATGGATT
TTAGGCCCTAGTAAGTGTTTCTGCGGCTGACCAGTACGGTCCATAGAGAGGGTCGAAATCGTAGGTCACTCTAACAATTT
GTAATTAAGGGTGTTTTGGTCTTTTCCTACCCAACTGACCCCTAAACTATGTCATTTTGGACCTATAACTGATTTTTAAT
TCCTAAAACTACTCAAACTCTCTCATTCTCTAAAACCCCCCAAATCCCCTTCAATTCTCTCTGAAGCTCCAAGGTGAAAG
CTAGGGTTTCAAGTTTCAAGGTCATAATTTCTATCTATTTGCTTAGGTTTTGATTATCAAGGTATGTGGAAATTTACCAA
TGGATTTCTTCCATCCATTAGGTCCCAAAAGTACTCCAAACTCCAATTTCAATTGCACCCAATTCTTATGGGGTTTCATG
TTAATCTTCATGGGTCCAACTTATTATGATTCAATTATTGATTTTGTACCTTATTATATATGATTTTACTTGAATACATT
ATTTTTAATTGATGTCATATGGACCCATGCTTATACTTTGATTTCTACTTAAGAACTATGAAATTATGATTATGAACTTG
ATAAGAGATTTATGCATGTTTTACAAAAAGATGAGTTATGACTTAAGGATACTTTTCATGTTGAGTATTAATGATTTAAG
AAAGGTTTTCTTACAATTTGAAAGGACATCATGATTTAGATACCTAGAGAGGTAAGTGTCTATATGAACTACTTTATGAA
TTCATGGTTTTGAAAGGAGCTACTTTTATACGAATTTATGATTTGGGTTGGTATTTTGATTATTGTCATGCTTTAATAAT
TAAATTTGTCTATTCCGTTGAGATTTTACTTAGCACAAAGAGGACTTTAGTCTCTAGTAGAAATCTCCTAGTCCCAAACT
ATGTGCCCTCGTAGGATTGTCTTAAATGACTTAGCTAATAGATCCACATAGCTTTATTGATATGATACGGAGTTCTACCT
TGGCAAGTAGAATCTCACTTTTCAGTGTGGGAGTTACACTAAATTCCACATTATAGCTCACATGGTCTATTGTCTGTTAA
AGTTAATATCCCACAAAAGAACTATGATTTTTTCCATAAAGATTTTGTATGACTTTTACTTATGCTTGTCCTTGTCTCAA
GGTTTTATTGACTTTACTTACTAAGTCTTTCAACGTTCTACTTAGTCATGCATTATATATTTTAAGTCTATTATGATATC
ATGTCTACATTTATGCATTTTCCCCATACTTAGTATATTTTGTGTAATAATGCTTAATTATGCCTATATTCTCTTATAAT
ATTGGGTATGACGCTCCTTCTACTTTCGCTCGTGGCTGGCTTGGATTGCTAATAGTTATTGGATTGGTAAGTCCTCATAC
TCCGAGGGCAAAGTCATGAAGACCATTTATTGCTTTTATTATTTACTCTCGAGACTTTGTACGTGGTGTATGGGTTACGT
CCAAACCACTCTTATGTTGTTTTAGAATGTCTTGTTAAGACATAGTTATGATTTTTCACTTATGTTCAAACTCCCTTTTA
TGATATGAGATGGCTTAATTACTTGAACCCTCTTATTGTATATTCTATTATGTTGCATGTATGTCAAGTGGCTTGTGTAG
GGTCTCTCGGGTCCTATACGCCATGTCACGTCTAGGGTATTATTTTGATCATGACATGGCAAGGTTGCTTATGAGTTAGA
GTTACCTACTGACTAATTAGCATCGGTACATCCGGTATTTCATGTCTCTTTGTTGAAAATGTATGTTGGAGATCTGATGT
GTATACTGTCATTGGAAAGTTTGGGAGTTAAGGAAAGTCTTTCTTATGAAGAGGTTCCGGTAAAGAATTTAGACTGTCAA
AGTTCAGAAGTGGAGAAACAAAGATGTTTCTTCCGTGAAAGTTCTTTGAAAAAGTCAATTAGTTGAGGGCGCTACTAGGG
AAGCTGAGGCCGATATGTTGTCCATGTATCCTCATCTCTATCCCTCCGCTCATATTCTAGCTTGATGTATTAGTTCTTGA
TGCTTCATTCTTTCGAATTCATGTGTTTAAGTCATTCTCATGTTTTCATATGCATGCATTTTCATGAAAACTTGATTTTT
GATGTTATAATTTAGCTTAGAGTGTTTTTCCCTTGTGTATGTGCATTTTGACGAGATTTGTATTCATGTTGGGTTGCTAG
TTTCTCTCTATACTCTATTTGTGCTAGCTTGAGTCACATTCGAGGAGGAATCACTACAAGAAAAATGTGTATTAGGGAAC
AACGATTAAAGACTAGTAGAAAAACTAGTCCTTAATAGTATATAGATATAAGGACAAGATTATTTTGTGGTCCCTAATTC
TCGTGTCTAATTTCTAAATTAGGGAAGATAATAAATGTGGTCTCTAAAACAATAAATAACTCGTCCCTAATCATGTAAAA
ATAATAATTATGAAGACACTAGTCTAAATGAAAAAGATATTCCACTATAAACCCCACCTGCCCACCTCCCAATTACCCTT
TCGCTTCCAAAATTAAACTTCTCCTCTTGCAAAAAAATTAGCTCTTTCAAATCCCTAAATCTTCTCTAAAATTTGCAATT
TTGAAGTTTGTGGCACACACTGCTACTAACTTAAATGTAAACCCTATTCTTTCAAAAATGATAATCTGTAAAACCAAGAA
ATCGAACTCCATTTTTTCAGTCACGGATGATTTAGGCCCGAAAACTACAAAAGAAATGTTAGTCCCTATTTATCAAAATT
CTGCTTTTTTTCATTCGTGTATGTGATTTATGATGAGAGTATACTGTGATTTTTGTGATTTATTTTTGGAAGAGTAACTA
GGGTATCTCAATTACAGATTTGTATTCTACTTTGAAATATCAGCTAGAGAAGAAAAATGAATGGAATCACCTATGAGAAA
GTCCAAAATAGAAAAGATTCAAATAAAACCTCAAGGCTCCTTCAGATTTAGTTTTATATTTTGGAAGGTAGTGTACTCGC
CCTTCATTACATTCTTTAAGACATTTGGGTTTGTTTTATCATTCTTTCAATTACTCACTCTGCAACTAAATGTTGACAGG
ATTCTCAACTTTTTTGGGTCCAAGATTTCTTGGGCTTATTGAGATAATGAAGACTTGAAGTTTATGTTTTTCTATGTGAT
AGTTCATGAGCTTTGGGGAACTGCGGCTATTTCAATTCTCTTTTAGGATTTCACTAATCAGGTAAACATGTTTATCCTTT
TCTTAATATCTTTGAGGAATATATTGTGACAATTGCTTTTGTAGGTTCGCGTGGTAGAAATAATCTCTTTATAGTTGGAA
AGTTTGATATTGAATAAAGTTTGGGGAACTCATACTATTAGACTGTCTGCTTCTTACATGTTTGTGGCTCAACGAGAGAG
TTGGAAGAAGCGCGATGGTAGAACAAGTTTGAGTTCCAATATTTGCTCTATTTGTATTTAATAATCCTTTTAATTGTGCT
TGACTTAGCTACTTGTAATATGATCATTAATAGGTGTTTACATCTATATTGTCACTATTCTGCTCATGAGCTTTGATGGG
TGAAATTTACTCATTTTAGATCAATTACCATTTTTGTATCTATCCAGGTACTTTAATGAGTTTATCATAAAGTTAGACGT
AAGAAACTTGCTAGTTAGACGTAAGAGCCTTGCTAAAGTTAGACGTAAGATCTTCAAATCTATGTCTCTTCTTTTATAAC
TATTTTGATATAGCTGGATAGAAATATGGATGTTTTGACCATTTGTTTGTTAAAAGAATGTAATATCAATGAAGTTGTCC
ACTCGGAATAAACTTTTATGCTTTTATGTAACTAAAGAAAAAATATCTTGTTTATAATATAACGATCTTATTGACTTTAT
TCCATTCATTTTTTATTTTGGGCTCCTACATTTTGATTAGTGCTAGTATATTCAACTTACCTGGTATGTGGTTCATAGTT
GTATCATTTGTGTTTTTTATTCCTCATAATGATACCATTTCTTTTACCATGTTTGTTGGTTAATATTCCGAAGCGGATAT
ATTGTAAAAATTGGAAGTTGAGTTAAAAAGAAAACGGTGCATTTTTTGCACTGAGGCACTGTCGCGCCCCGTTTTTCTCA
AAACGGGTTCTGGTGCACGACCTAACAACTCTTTTGGGTTTTGGAGCATTGAAGAGTCGCCACCTAACGAATTAAGGTGC
GTTAGGGCACCTATCTAACCGAGCTAAATCTAACTAAGGTCAACAAACCAGAGATCAGCGTAAGGGTTCAAGTTACCTCG
AGGGGAAGGTGTTAGGCATCCCTCGAGGTCCACAAATGTGGGTCCCGGCCGTATCTCATGCAATATGTGGGGGTTACAAA
TAGCAAGTATGGTCACTTCATTTATTATTTATTTAATTAGCATGACTAAGTGATAAATAATATTAAACAATCAATTTATT
TATTAATTTAATAAATTAAACATGCAAAACTAGGTGATAACAATATATAGCAATTAAGAGCACTTTAATTATTTTAATTA
ATTAGTTAAACATGCAACTAGGTGATAACAATATATAGCAATTAAGAGCACTTTAATTATTTTAATTAATTAGTTAAACA
TGCAACTAGGTGATAACATAATATTATACAATTAAGGAAACTTTAGTTATTTTAATTAATTAATTGAGCAGGCAAGACTT
AAGTGATAAGCCAACAAATAAATATCAAACAATAAGGAGATAAGCGAGGAGATAGAAATTACACAAATAAATAAGCAAAC
AATTTTATTTTTATTAAACTACCCCAAATAAATATAATTATTATAAACAAATAAAGGGATAAAGGAAAGGGAGACTCTGA
AGGACTTTAGGATCAGCACTCGACTTTTCTTTATTTTTTAAAAGGCTTCCGTGCAGGGACAGTCAAAACCAAAGTTTTGT
CTCTTCAAGCCTGAGTCGATGTCATCATCTCCATAGGGCCTAAACTATCCCTACCCCACCACCGCATGCTTTTCGTCTCT
AAAAGGTGTCTAGCGTCCCCACGTAAGGTCCAAGAGGCATTGGACTGCTATTAGGGTGAATTTAGACAAAATAAAATATA
ATAGGCCCACCTAGACACCAAGTCAAACAATTTGGACAAACATTTAGCACATAGAGTCTCATATTGGCCTCTAGATTTTA
ATTTAAACATGCTAGCAAACACCCATAAAGTGAAAGGTCTTAGGCTTAGTGTGTGGGCATAAGAGCACATAAACAGACTT
TATGATACTAGGATAAATAATTTAACAAGGACAAAAGGTTATGACACAATGCAAAAGTTTATTTATTTTATTAATAAAGC
ATGCATGAATTATTTCTAAGTTGATTAAAGATGGCAAAACAATTATTCATAATATAGAAACTAAAATATTTCGGCAGAAT
TTATTAGGACGACAAGTTTAAAATAGCAGATTATGCAAAAAAAAAATAGCTTATTTATGCGGTAGCAGATTAGACTATTA
TGTAGAATTTATTTTAAGTAGCGATCAATTCAACAAATACAGAAATTAATCATTTAAAGGCAGAACAGTTAATTACGACA
CAAGAAAATTATTAATTATTTCATGCGGATTTAATCTGGGCAGATTAGTTTAGATAGAAAAATATGGGTAGAAAAACAAT
AGTCAATTATCAAATTATTCTAAATGGCCAGAAGACAATTATGCCATTGAACAGTGGCAAAAAATTTATAACAAAAATGC
TATTTAATTAATTAACATGCTGAAAATTAGATTTATAGACCTATATACATGATTTCTAAGTGGTTGAAAATATTATAGCT
CCTATAGGCATGATTTCTAAGTGGTTGAAAATATTATAGCTCCTATAGGCATGATTTCTAGATTTCATATAAGACAATTA
ACAAATTATTTCAACACGTAAATTCTAATTTAGATACAAATTTAATTATTTGAAGATCCTATGAGCGTGAATTC
>mtp2847.scaffold_4
TACCAGTTAAGGAAAGCTATCCGAAAATAGTAAGGGGTATTTTGGTATTTCCTTACCCAATCAGATTTATTTCATTTTTA
GTAAGGTTTTAAGGGTCTAATACTATTAGGTTCAGTTTTATAATCCAAATATACGCCTAGGGTTTTAGTTGAGAGTTCAA
GAAGAGAAAATAAGAGAAAAGAGGAGAGGATCAAGCGTTCGTCGAGATTCTTGCATGTTGTTGCAGATTTTCACCATGGA
TTTGATCCCTAAGAGTTATGTAAGCTTACATAGTGTTGGGTTAGTTCACCCACATGCCAATCATGTTATTTTCAGCAAAA
TTTCATTCTTGAAGTTGAAAGATTAGAGTTCTTGATAGGTGTTCTTGAAGTTCATTCTAAATCTTGTTGTGTTGGGGTTT
TGATGATTTCTTGAGATAAAATTTAGTGATTTCAGTGTTATTTTTAGTATATTACAATGTAATTATGTTAAGTAATCGAA
TCCAAGTGATTGGAGAAGAAATTGTTCAATTCTAGGCAAGTTAGGGTGAGAAAATGAGCAAAGAAAGTCATCGAAGTTTT
CTGGGTTGGGGTCTGGTGCCCCATGCCAGCCAGAGCGCCCCAACAACTTCTCTAAAGTTTAGGGGCTGGCACCCCGCGCC
ACTCAAAGCGCCAGGGTCGCCTTCCCCCACCTGTTCTTCATCGTTTCGTCCGTTTAAGTTCTTTCAAAGGGTACCTTTAC
TCCCATTTGATTCTAAACACTTTAAACTACTTCTAAACACCTAGAAATCATTCATAACCTTGAATTCATAATTAAAATTC
AAGGTAGAGTTAAGAGTTAAGTTTTGAGAATTCTTTCTAACATTCTAAGAAAGTCCCTTTGAGTCCGTTTGTGGAGTCTT
CTACAACTTCTAGTAACTTGTTTCAAGACTCAAGTAAGTGAGCATGAGAGTGAGGAGAATATATTCATGAGTCTACACTA
TCACCTAGATTCTTCATATCATGAACCATGACTCTTGAATTCATAATTCACATTCAAGAGAGAGTTAAGAGTAAAGTCCA
AGAAAGTNNNNNNNNNNNNNNNNNNNNNNNNNNNNNNNNNNNNNNNNNNNNNNNNNNNNNNNNNNNNNNNNNNNNNNNNN
NNNNNNNNNNNNNNNNNNNNNNNNNNNNNNNNNGCATGAACTCCATCAGTTGAGTACCTTTTAGAGGAGTAGTATCATCA
AATTCTAAGTCTTGAGTATTGAGTTCCTAATACCCTTTGATATTATATTTCTAATCATGGGACTATTACATGTTACCCAT
GAAGTCCTTGAGTTGAATTGTGCATGCCTATAATTCCACATAAACCCTATAAGTCGAACAGTCTTGAGATGAGATGTATC
TTTGAGTCCTTGAGTTGAGTAGTTCATGCTCATAATTCCGTATGAACCCTCTGAGTGGAGCATTCTTGAAATGAGTAGTA
TTATTGAAGTTCTTGAGTTCCAAGTTTTGAGTTCTATCTGTGGTTATTGAAAACCTTGAATTGAGTCGTTCACGTCCTTA
ATTCGGAATGAACCATATTTTAAGAAGTCTTTTACAAACGTTTTAACTTTGTTTTAAGACTTAAGCTTTGAGTTGAGTAA
AGAGTAAGAGTAAAGTTCATTTTTAAAAAAATGATATATGGGAACTAAGTATTCCCAAGAGTAAATGTTTTCACATTTAA
GATGAGAGGAAAGTAAGATTTCCAAAAGAGTTTTGAGCAGTTTGAGTACCATCTCTTTTAAGAGAAAGATTTTTGAGTAA
TTATCTCAAATCAAAGAAAAGTTATGTTTTTAAACATATAAGCTAAGTATTTTGGGAATAGTATTGAGCATCGATATGGG
GATGAGTTTGAGTTCAGATAACTCACGTCTCCATAAACCATGTAGCCATCATGGGTTGAAAAGAACATACTTTTTAGATG
ATTCCTTAGTGCGTTTTAGCAGAGACTAATGGATCCACTTAGTTATGGCGTCCTATATGACGGAAAAGTATAGGACAATT
CTGGCAGCATGGGCAAGACGATGTATCATCACTTAGGCTCATAGTGGTGGTTATCGGTTAGAGAAACTCCCACAGAGTTA
TATTATATTTTATTATGTATAAATTGAGTTGTTATTGTACTCTTCAATACACTGAGTTGTTTTCTATTGTTTTAAAAGCT
TTCTATATATTGCATCTTTTACTATTACTTTATCCTTGAATATCATGAGTTGAGTCTTTCGAGTTGAGTATCTTGAGTTG
AGTATATTGAGTTAATATGTGCTTCATTGTGCCGAGTACCTTATTGTTGAGTTTCACTGAGTTGAGAACCTTGTTACTAA
GTTGAGTATCTTATCCTTGAGTACTTCTCAGTTGAGTAAGTTTGAGTAGTTTTGAGTATCCTTGATTATTCCTTGAGTTG
AGTAAGTTTGAGAAGAGGTAAGTATGTTTCCCTTTTTATCAAGTTCAAGCTTAGTGTATGCTTTAGAATTCCCCTTGCAT
GCTTGTACATTCCACATACTCAGCCATTTGGCATGTATCCTTTCATAATGCAGATTCAGGTATTCGGGATCATCAACAGG
AGCTTCGTTGATACCACACGGAATTCGAGTTAGCTATGGTGAGCCTCCTTGCTTCCGGAGGACTTCATTTACTTTTCAAT
TTTGTCAGGATGTCGTGGGTCTTGTCCCGACTTCCATCTTTGTCAGTTAGAGGTTTCATAGATAGACAGTAGAGTTTCAG
AAGTTTGTTCATTTATTTTGTCAAATGTTTTGAAGACTTAAGTTGCCTATTTTATGGCGAGTTGATTAATGTATTTTTAT
TCAAAGTTTTTCATTTGAGTTAAAGATTTGTAATTGAGTTTAATGAATTTTATTCAGTTTTAAGCTTTTGTATGCTTGAG
TTAGTCTTCTGCTTGTAGTCAGCCAGGATGAGGGTTCGCTTGAGGACCAAAAATGGTTCTCGAGTGTCGGCTATGTCCAG
GGTGTAGGCTCGAGTTGTGACAGCATGTCCCATATGATCACAAATGCAAATGTCCTATCCTCTCATAGAACCATAATCAC
ATACATGGTCCTCTCACGAAACCCAAAATGAAACTGTGAGGGGGTCGTTTGGTACAAAGATTGATAACACGAGAATTAGT
AATGCATGGGTTAGTAGTGTAGGCATTAGTAATGTAGGGTTTTCTTATTAAGTG
