# Supplementary material for: Homologues of potato chromosome 5 show variable collinearity in the euchromatin, but dramatic absence of sequence similarity in the pericentromeric heterochromatin
Source: BMC Genomics. 2015 May 10;16(1):374. doi: 10.1186/s12864-015-1578-1 (PMC4470070; doi:10.1186/s12864-015-1578-1)
Supplement: Additional file 3: — RH BAC tiling path sequences. Description of data: Nonredundant, multifasta sequence files of the individual BAC MTPs. The sequence contigs and scaffolds in the MTPs can be either ordered or unordered, depending on the quality status of the tiling path sequence. [file 12864_2015_1578_MOESM3_ESM.zip › mtp_2894.fasta]

>mtp2894.contig_1
AATTAATTTATTTGTCATGTCATATATTTTTTTAATGATAAATTTGATTGAGTGATTTTATAAAAGAAAATCTTAAAATT
GAGTGATTTTATTGATACAAAAAAAAATTAAGTGACTTTACAAAATAATTCTCGATAATTGAGTGACCTTTAAAGATATT
TACTCTTTATTATATATATTGTTTTTTTAATGAGGATTATATCTGCTCAAAAGCGCGAAATTGAGGAATATATAGATCTC
TTTTCCTATTTTAAATCATATATAGACATTTTTCTTTCTATTGCTTGACCACAACCTGACGTATCTATCTATAATAAAAA
TATTATAGTAATATTTAATTTATGCTCTAAATTATTGATGATATGTCCTTATTATCCCTTCGAAAAAAACAAATTAAGCC
ATCTTCAAGGACATTCTAATACTTGCATCACCAAATTATAATCACCAAATTCCCTTAACTTCATTTGATCACACTTCTTA
ATCAAATCATAAACGTCATTACCAAAATTTAAATGAAGTATTCCAAAAGTTGATTGTCCCTCACTAGTCATGCACTCAAC
GCCATGTCTTGCTTCAAAATCAATACTAGGTACTAACAAATTAATAAATTAAAGTATTTATCAGTATTAGGTAGTACCAC
TTGTTGTACCATTTAATATTCTGCAAACTAAATTGATGAATGAATACAACAAAAAGAAGTCAATATACATAGATTGATCT
TTTCCCAAGTCTACCACTATCCTCCATGGAGGACAGCTAATAATCTCCTCTTGATATTGACCTCACACCTAACCTTACCC
TTACTCACAACGTTGCCACTTCCATATACCTAGGGGTGGCACTTGGAAAGAGATCTTTTCTTACTCCAACCCACACTTTA
CGTTCCCTAGATTCAACTGAACTCATTATTTTATAATACACTACACTTATTATTTGAATTTACTACTAAAGATCATGAAC
TTGCTTTTGTCATATCTCCACAAATACAAATAGAATTCATAAACTTTAAGGAGTTGCCTTAGAATTTTATATGTTGCACT
TCAAAAAAAATACATTTGATCACAAAATGTGGAATTTAACTAGAAACTGAATTTCAAAATTTTCAAAAATTTAAAAAACA
ACTTTCACTTTTTCACTTCAAATTACTCAAAAGAAAATCAAAACAACTTCAATTTGTCTTTACAGCCAAACACAATTTCA
ATTTTCAAATAGAATAAAGTATTAAAAATACCTTTGAACTTGGCATGAATTATTAATTTCAAATCCGAACTATTGACAGC
CTTAAAAGTATCTCTCTACTTGACTAACTCAACTTAAATACATTCCTGATCTTCCATATGGCATGACAAGTGGTCTCAAA
CTCCTGTAGGAATGTGAGACTTTTAATAAAAAACTGAGAGAAATGTTGAAAATACCTCTAAGCTTGACGAGAATTTAGCG
TGTATTTCACTCATGTGGTAAACTCAAGTGTGTTTAAGATGAGTCAGTCAGATATATAAGTGTTTTTAAGACTGTCAATA
ATTCGAGAATGAAAATAATAATTCATACCAAATTTAGAGATTGTTTTCAATACTTCTCACTTATCAAATCTAATTTTTCA
ATTTAAAAACGAAAACTATTTCTTTTTCCAAATTTCACAATAAAACATAGCCAAAACCCGTCTAAATTCTTAACCACTCC
TGCCCTTGCATAGTTCCACCGGCTAATATATATGCATGATTTTCCTCAGTCTATCCAACACTCAAGTTTTATAACTCTAC
TTTCTTCTTTAATTTTATTACTCACAACAAAAAAAAAACAGTATTCTTGCCTCCCCCGAGGCTCCATTTGCTCATTCTAC
TTATTGTCGGCAACTGCATTTTTCTCTTCCAAAATTTAAAACCCAAAAATGGACTACGCCAGGCTTGGAAAACCCAAGCC
TAAAGATCTCTCACGCCGAGAAATACTGCCAAAATTTGAAGAGAATGCGCCCAATCAAAGGTCCAAACTCAAAATTGTAC
TCATTATCTCTAGCATTCTTATAATTGCTTCTGCAATTTCTGCAGCAGTTGTGGTAACTGTGCGGAGTACTACTAAAACG
GGTGCCACAGTGCGTCATATAAAGCCCAGTCAGGCAATTTCACGAACATGTAGTCGAACTCGCTTCCCAACACTCTGTTT
AAACTCTTTACATGAATTCCCCGGCGCACTCACCGCTTCCGACGCCGAACTCGTCCACATTTCCGTCAATGCGACGCTTC
AGCGTTTTGGCAGGGCGTTTTACATGGCGTCCGATATTAACAGCCTTGTCATGGATAAGCGTACAAGGTCCGCTTACGAG
AGTTGCCTTGAGCTGTTAGAAGATTCTGTTTACCTTCTATCCCGATCCTTAACCTCCGTTGCTCCCGGCGCCGGAAAATC
ACCGCCGGGAAACAATAACGACGTGCAGACGTGGCTGAGCGCTGCGCTCACCAACCAGGACACGTGTACGGAAGGTTTCG
CTGATGTTAGCGGGAACGTGAAGGATCAGATGGCGACAAATTTAAAGGATTTGTCTCAATTGGTGAGCAATTGCTTAGCC
ATTTTCGCTGCCGTGAACGGAAACGATGATTTCGCCGGAGTTCCGATTCACAACCGTCGGCGGAGACTGATGAGTACTGT
TGCGTCGGCGAAAAATGAGAATTTTCCGAAATGGTTGTCACGGAAGGATCGGAAGTTACTAGATGCGCCAGTTTCGACAA
TTCAAGCAGATATGATCGTTTCAAAAGACGGTAACGGAACGTTCAAGACAATTGCAGAGGCAATTAAGAAGCTCCCTGAT
TACAGTTCTCGTAGAATAATAATTTACGTCAAGGCAGGAAGGTAAAAAAAAAAAAGTACTCTATTATTTTTACTTTTTAA
GTACTAATTAAGAGTACTTTTTCCTTGTCCTTGTTTACATCCCACGTGATAGACTCAGTATTCAGTAGTTAATTATAGCA
TTGATCTTCTCATTTCTTTGTCGTCCTCATCATGATATTCTTTCTAGTAGGCTTGAAAGCATTATCAAATTTTCTTGATA
AAGTATTGTTAGGATAGTAAGCATATTTTATTTTTAATTCGTGTTCGAGTGATCAAAGGAATACAAATTAAAATTTCTAA
ATCTGTAATGGTTTTTTGCGCATGTCAATAACAGGTATGAAGAAGATATCCTGAAAGTAGGGAGGAAAAAGACGAACGTA
ATGTTCATAGGTGACGGTAAAGGCCAGACGATGATATCAGGTGGCAAAAGTGTATCACAGAATCTGACGACATTCCATAC
CGCGTCTTTCGGTATATTTACTCACTTTGACTACATTTTTTAAAATATAGTGATATTTTAGTCGTCAACTTGTACATACC
TACCTTGATTATTACATGTCAATTCAAATAGTTTAAAATCAAGCATCAGCATCACATTGCTAGGCTGGTGCTTTGCTTTG
GCTCCACTTATATGGTTTCCCTCTTGAGTTGCCTCTTATTACTCTCTATTTATGTATCGTGATGTGTGGTGGAAAATTGA
AACAGTGGGCATGGGGCGGCCCTCTTCATTTTGGCAATTTTAGTACTAGCATATCAGCAGCAGTAATAGAAATTAGAAAA
TGCACATGGCCTTGTCATTGGATTCTTAGCTACTTTGTAATTAAGTCTCAGTCGTCATTTGTATGCTACGTACCCTCCAA
ATATCTTAGTCTAATACTTACTATTTTTATTTTGGTGTATGAGAAAATAAATGTATGTTGGAATGAAATTGCTAGGAATA
AATATGAATTCAAATGACCAATCCCATTATCCCAATTATCAAAACACAAGTTAGATAGAATGTTTAGAAATGTGGAAGCA
CTAAATTGAGGTGTTTTACCTATTTTGGGAAGCATGGACGGTAACATTAGTCCAGGGGATATAAAAGGACGTTAGGCCCC
ACAATTTTGTTTCTTAATAAAAGAGAAATGAGTCTGATATATCCCTTAATTTTGTCATTTAGAGCTGATATATATTCATG
ATGTTATACAAATGACTTATACATACCCTTTTCCTCTAACGAAAGTGAAAAAATTAATTTTAATTTAATTTGTAAATATA
TATATATATATATAATTCATATGGGTATATTTATCCTGTATTTCTTTACTTTTTTTCTTATTGATGACCAGTTTTTTTTT
TCAAATACAAAAATTAAATTACAATATAGCCTAAAAAATAGTTTTAAACTATAATTAGCCACAAAAAATCAGTTTTAAAT
TTTTTCTTTACATTAAAGAATGAAAGAAAAAAAATAAAATAGGAATAAGCAACTCAAATAATGATAATCAAAGAAGTTAA
AAAATAATTTATGTATAAAAAGGATTAAATATACCTTGAACTTTGCTAGAAGGATCATATATATCCCTACGTGATATTTT
ATAAATTAAAAGTTAAAAATATAAATTTAAAACTATTTTTTTTCACTTCTGTTAAATGAAGGGCATTTGTGAGCTCATTT
TATAACGGCGGGGTATATTTGAGTCGTTTGTATAACGATAAGAGTATATATGAGCCACTTTCATTATAAGGACTTATCAG
CTTCAAATGATAAAGTTGAAAGATATATCCTACCTTTTTCCTAATAAAAAATATGAAAAAATTGTATATGAGAATCTAAT
AGAAATCACAAATAGTTGATCCTTATCCATGACATGATTGGCTTTTTAAAAATCTATAATCTGAAGACAAGTAGTACTAG
GGATAGCGATATGACCAGTAATTTGGTAGGCTCATTATATTTTAAAGAAATAATCACATGTTGGGAGGTGAGGTAATTAA
TATTCATGCCCCTCCTAACTGTTAATGTCCTTTTGACTCACTTTCTCTAACCACTTGACTAGATTTATTATTACTTCGTG
CGTCCCGTGGGTCACTTTTTTGCTTTCGATAATCAGTTTGATTAATTTTTAAAATTAAATTAAATTAGATCATTTCAATA
TTTTGAAATAAAGTTTAAATATTCAATAATTATTTTAAAATTATTATAAGTTTGCAATTTTTTGTATATCAATGTTATGT
AAGTTTACATAATTTGAATCTTGAAAAAGGAAAAGTACTCTGTTATCATCTCTGTAACATTGGATCATGGCCTCACAGTG
CAACTTTCTTGATGTGCAGCGGCAACTGGAGCTGGATTCATTGCAAGAGACATTACATTTCAGAACTGGGCTGGACCAGG
CAAGCATCAAGCGGTAGCTCTTCGTATTGGTGCTGATCATGCTGTGATTTATCGATGCAACATCATCGGATACCAAGACA
CTCTGTACGTGCACTCCCAGCGCCAATTCTATCGCGAGTGTGATATCTATGGGACAGTTGATTTCATCTTCGGTAATGCA
GCAGTGGTCATCCAAAACTGCAGCATTTATGCTCGAAAGCCAATGGACTTTCAAAAGAACACCATCACAGCTCAAAACAG
GAAAGATCCCAATCAAAACACTGGCATTTCAATCCATGCTTGCAAAATCATAGCCACATCTGACCTCCAGGCATCTAAAG
GGAGTTTCCCCACGTATCTAGGGCGACCATGGAAGCTGTACTCACGAACTGTTGTCATGTTATCTTACTTGGGTGATCAC
ATACACCCGCATGGTTGGTTAGAGTGGAATGCTACTTTTGCTCTTGATACATTGTATTATGGTGAGTATATGAATTATGG
GCCGGGAGCAGCCGTGGGGCAACGGGTAAAATGGCCGGGATATCATGTGATCAATTCCACGGATGAGGCCAGCAAGTTCA
CTGTAGCTCAATTCATTTTCGGATCATCGTGGTTGCCTTCAACTGGGGTGGCATTCTTGGCAGGTTTGAGTACCTGAATA
AGTTAATGGTATAAATGAACATATTTTCAAGATGGAATTTTATGTTTTGTGCAGTAATATATGATGAATAACATGGAATG
TCCCATTAATAGTATTTCCATTATTGGTGATCTGACCGAAGAAACATTCCAGATTACAGCTTTCATTGTTTAGTAAGTGC
ATGTAATTTGTTTTTCTTTTTTTTTGTTGTTATTAATAGATCATATATATACTAGATTACAGCTTTCATTTTTATTGTTT
TTTGCAAGTTGCGCATTTGTCTGTTCAACTGAAAATAATTTACATTCTCAAACCAAATCTACAATATTATTTAGAAAAAA
TATATACATTTTATGTGTTTTATATATTATATGTATTTACCAGCTTTTACTTTATCGGACGTATATAAAATGTAAGAATC
TCATTTTTTTAATATCAAAATGGACTACATTCGATAAAAGTGATACGCTAAAAATTACTAATTGGAAAACCCGATGGACT
CCGTTAATGTCTTACTAAAAACAAATGAGAAGTAAAATATGATTATTGAGGAAGTCCTGCATTTGGTTGGAGGTATGAGG
GATAATTAATCTTGAAACAACTTATTCCCAACCAAATGACCCCTAGTCTCATCCATAAGAACTTATGCCCAGTAAGTCTG
CATTTCAAATAGTACATGTACTAGCTAGGTGTAGTGAACTTTTTTCTATATTTGCCTTGCTCAAGTTCATATAAGCAAAC
AACCCGTCGACTTAAACGCCTAACACCTGCCTCATCCCTTTTAGCAGAAAAAGTTGGAAGTCATTTGTCCCGTGTGATCC
ATTTTCTTAAATCTGTATACAGATGCTTTTCACAAGTTCATTTCTCTCGTTTGTACATAGCCATACTATATGCTTTGCCG
GTTAAATTTATGTTAGGTGCCAAAGGTTTTTCTAGCACGATGGAAGTTACGATGCACAACTCTTACTATAGATATATACT
AATGTTTTACAAGGCACTTGCCCAGTATTCACCCGAGACAAGGCACTCAAAATGTCTTGAGATCTTAGGAGGGGCTTGTC
TCGCGATGCTTACACCTCAGGCGTGCAGGTGTGTGCACAATGCCTAATGCATGAGGTGCATCCAACAGTTTTCGCACACT
CATGGGTTATAATAGCCTTGCAGACACTCGAAACTTCTTAACCAACTCTTTGCTCCTCAAAAACACTATGAATAATGCTA
AGCGAATGGAGACAGCCCAGAAGCCATGATTTGCCCCTTAAATACTAACCTTTTTCTTATATCTGGCTTTTGGAACTCAA
TATTGTTTGGTGAATGAATCTCCAATAATCAATATAAAACCTGATATTCTTCTGATTATTGAACTCCTTTGCACTGTATT
GAATTGGATCATCCAAACACCAGTGTGGAAGAGGCTATTTGTATTTACACGCACGCACAAGTCTAAATTTCTGAATCATC
AACCTCAGAGCTTACCACAAAGCTGGGGAATGCTAAAGTTATATCCCTGAATAAAGCAAGGCCACCATATCAGTACTATC
AGGTAATAGCAATTTATGTTTCTTTTTTCGACGGTTTATAGTCATTTCAAGAGGAACGAGAAAAAGTAAAAGAATGTCTT
CGAGATTGCCTATCTGAGTTTCATTGATGCCACACTTACATCAGATAGGGAAGTGTCATATTCTTTAGAAGAGACGGATT
CTTTGAAACAAATTCCTTCCACTCTTCTGAATCTATCCTCCCATCACCCTTTGTGTCTGCATCGCTAAACGTCTGGCACA
CAAGATATAGATAGAGTGTGAATAAACAGCAAAGGACAACATAGTGAAAATTGGCGCGAAAGGTAGTTTAAACTTTTAAG
TAGTCTTCACCTCATCTACAATAATCTCAACTACGTCATCTGAAAGAACCAATTCTGATTCATGCAGCAGCGCCAGTACC
ATCTCTTTCAACTGCAAATTATATACATGCAGCAGAGAGATTATTACCTTTAGCTAACATGCTTTTGCTAGTCAAAGTAA
TATCACCAATGATTGAAAGCTAAAGACTGGGAGTGTTTATATTGGTCCCTAACAATGATTGTCAAGATGAGGAGAGCTTA
ATGCATGTATAGTTGCGATACCAACCTCTTCTCTCTCGATATAACCAGTGTGCCTTAGATCATATAATCTGAATGCAACT
GCAAAGATATTAAGCTAGAGACATCAATGTCAACGAGTAGGCATACATAATGTGTTTCATTACAATACTGAAAGTGAGAA
ATCAGAACTAAGTGAAAGGCACCATTGTCAATTGTATAAAAGCTAAGAAAGTTCATTTCCTACATGACATTTTATCAGCT
ACTGGTGCATTAGGGTGGAAGATACCCAGTGATCGGACAAAGTCCCCAAACTCAATCACTCCATTGCGCTTAATATCAAA
AAGATCAAATATCTGCATAATAAGAAACTCAGTGAAGAGATATCCACAACTTCAGATGAACACGAAACAGGGAAATTGAC
AAAAGAAGCAATAAAATTATCCAATCAAATGGAAGAGAAGCAGTAAACTTCCAGCATAAGAGTTGATGCGTCAAAACTGT
TTAATCAACAATGCACAGGATTCATTTACAGAGACCATTTCAATGAAAAATTGGCCGAGAAACATACCCTATCTGCAAAC
AGATTTTTCATTTTTTGGTTCCTGAAGAGTGCTAGCTGAAACTCTTCCTGATGACGGCATTGCAAGAATTAGAATAGCTA
AGTACTATATCAATTATACATTTAAAAATCCTAAACATGGAAAGATACGTGTGTATTTCTCTTTGCAAGCAGTAGATATA
TACCTTATGAATGAGCCCATCATCAATAATGCAGCTGCTTATTCTTTTGAACAACTCATATAATGCTTCGACTTCACTCA
CTGTAACTGCAACATTTTTCAACACAGTTCCTAAATGATTAGCAATTGTAGTAAGAGGTTACTGCCTAATACATGTTTCT
ATCTATTTTTTACATCCATGCTTGTAAACTTAGTGATGGACGCAATCAACCAAATAGACAAACCAGATCATACCTCTCGT
TATCAGAAGACATCATATTATGGTTTTCATAGTAACAAGATTTGTGGTTTCTTTCCTTAACCATTGTCATTGAAGTCTCA
TGGATGAAATGCTATCAGAAGTCTTTTGATTATAAAATTAAATGCACTTTCTAAGATCTGGAGGCCTGTGGTCCTGAGGT
GTAGTTTTTTTTTTGTGTCTAATACCTTAAAGTGAGTGATTCTTTTTAACTATCTGATAAAGGAGGGGGGGATTTGCATA
GGCATAAAATAATCTATATTGGCAAAAGATACATACTATTTCCGATTGCTTCTCTTAAGGCCATATAATTCGCAATCTAG
CAGAAGTTGACAGCTAGGAAACCAGTACATTAACTTGAATGACTAAGATTCTCATACTCACAAGGTGTCTCAGCAGCAAG
CACAGTGGGCTCCTCATATCCGGGTGTGTAATGGAGTGTTGTTTTTGAGTGAAAGCAGCCCATCAGAACATAGTAGTCGT
AGTAATAGCAAAAGATTGTTTTAGAAATAATATATAGACTTCACCTGCCACAATTAAGATTATTAGGTCACTAACACTCC
AACAGAAACAAGGCAGATAGTGTGAGTTTGAAGCAGCAGCCTAACGATCTGCCTCGTTTAGTCTTAACAATTCAGATATG
TCACACAGAAAGATGAGCAAACTTACTTCATCAACGACATTTCACATTTTTTACCCAATGGATAAGGCATCAATTCTTGC
TAAAAGTACGTAGCAGATAATGATGTAGGCTAATACCATACGTTGTACGTCTAATTATTAATCAACTTCAAATTCAGGGG
ATAATACAGAGAGATAGAGACCACTTGTCAAACTATAGAAACGGAAGCCATACATATAGCAAAATTTCTATAAAAGTACA
AAACCATGAGAGCATAAGAATTAAGAAAAGACTTTGTTCTGAGAGATCCCCTCATAATTTCCCCAAAGCGTAACCATGTG
TGAATAAATTTTGAGCTAGTAGGGTTGCAGCCACGAGTAAGTCTTCCCTTGTTATTGTGTAGCCAGAATGCCGCAAAACT
TCCATGCCTAAGCGAACTGTTGAGAGTACGTTTCGATTTCTGACTGTGTTAGCCTGGAAGTGCTTGTCCCAACCTTGTTT
CTGAGCATGAACGCCCGCAAGCCAACATGTTAGTTGAAGCATCAGGGCGATTAGCAGCATGATATCAAAACGCTCTGAGC
TGCTCGTTCGGCTATGGCGTAGGCCTAGTCCGTAGGCAGGACTTTTCAAGTCTCGGAAGGTTTCTTCAATCTGCATTCGC
TTCGAATAGATATTAACAAGTTGTTTGGGTGTTCGAATGTCAACAGGTAAGTTAGTTGCTAGAACCCA
>mtp2894.contig_2
TTATTACATCATTTTCACTTTCAACAGGAAATAAGTGAACACTTGAATCAAAAGGAGTTGCAACATGCTTGCAATCAAGA
AAGTTATATTTTTTCAATATTTTCTCAACATAATGTGACTGGTCAAGAAAAATTCCATCACATGTTCTTGTAATTTTTAT
TCCAAGAATAACATTTGCCTCACCAAGATCTTTCATATCAAAATGGCTTCTAAGAATATTCTTAGCCTCATCAATAACAT
TCATGTTAGAGCCAAAGATCAACAAATCATCAACATATAGGCAAATAATCACATGTGAATTATTCCAAGACTTATGATAT
ATGCACTTATCACACTCATTTGTTTTAAAACCATTCTCAATCATGCAAGAATCAAACTTTTCATGCCATTGCTTAGGTGC
CTGTTTCAAGCCATATAGGGATTTAGTAAGTTTACATACTTTGCTTTCTTGGCCTGCTTCAACAAAAAACTCGGGTTGAT
CCATATAAATTTCCTCATTTAGCTCTCCATTTAAAAAAGCAGTTTTTACATCCATTTGATGAATTTGCAAATCAAAAATT
GCAGCCATAGCAATTAAAAGTCTTATGGATGTAATTCTTGTTACCGGTGAAAAAGTATCAAAAAATTCTAGGCCTTCTAG
TTGTTTAAAACCTTTTGCAACTAGCCTAGCTTTATATTTATCAATAGATCCATCCGGTTTCAATTTTTTTCTTAAGACCC
ATTTGCAACCAATAGTTTTACAACCCGGTGGTAAATCAACTAACTTCCAAGTTTTATTAGAAATTAGTGATTCCATTTCA
TTATTTACAGCCTCTTTCCAAAAAATAGAATCATGTGAAGATAATGCTTCTTTCAAAGTAAGAGGGTCATCTCCAACATT
AAACACATAAAAATCAGGACCAAAATCTTTTTCTACTCTAGCTCTTTTACTTCTTCGTAACTCAAAATCATCAACTTCTT
TATTTTTCAAAGTAGAAGTAGAAGAACTAGGTAGTGACAAAATATTTTGTTCAATCCTTTGACCCCCACTATTTATAGAA
TCAAAAGGAAACTTATTTTCATGAAAAATAGCATTACCCGATTCTATCACAATATTATCTTCAAGATTAAAAAATCTATA
GGCTGTACTATTTGAAGCATAACCAAGAAAAGCACAAGTAGTAACTTTCTTACCCAACTTTGTAATCTTGGGATCCATTA
GCCTCACAAAGGCTAGACAACCCCAAACTCTTAGATATCCCAAACTTGGCTTGTAACCTTTCCACAATTCAAAAGGTGTC
AATTTAAACTTTTTATGAGGCACACGATTCAACACATAACAAGCAGTTAAAATAGCTTCACCCCAAAAATTTAAAGGTGC
ATGTGACTCAATAAGCATGGCATTAGTCAATTCAACCAAAGTTCTATTTTTCCTTTCCGCTACTCCATTAGATGAAGGAG
AGTAAGGAGGAGTAGTTTCATGAATTATTCCCAATGATCTAACAAAAGAATTAAACTCATTTGACTCATATTCACGGCCT
CTATCACTTCTAATTCTTTTTATTTTTCTTCCAAACTGATTTTCAACCTCATGGAGATAAGTTTTGAAATTTTCAAAAGC
ATCACTTTTATTTTTCATCAAGTAAACATATGTAAACTTAGAAAAATCATCAATGAAAGTGATAAAATATCTATTACCTC
CACGAGTTAAAATTCCACCAAGTTCACAAATATCAGTATGAACTAATTCTAACAAATCAGTTTTTCTTTCAACCTGAAAA
TGAGGCCTTTTAGTGATTTTGGCTTTACTACAAGCCTCACACTTTTCAAAATTCTTTTTAATCATTGGAATTAATCCTAA
ACTACTCATGATTCCAACATAACGATCATTAATATGACACAAACGAGCATGCCAAAAATTGGTAGAAGAAAGCATGTAAA
CAGAAGTAGAAGTTTTATTCATCTCAACATTCAGTTTGAACATCCCATCACATGCATACCCCTTTCCCACAAAAATACCC
TTCTTCACTATTACATATTGATTAGACTCAATAATCTGTTTAAAGCCTGCTTTATTAAGAAGAAAACTAGACATCAAATT
TTTCCTCATAGAAGGAGTATAAAGTACATCTTTCAAAGTTAATACCCTTCCAGAAGTAAAACACAATTCGACATCTCCCG
TTCCAAGCACTTGAGTAGTGTGAGCATCACCAAGCATAATGGTTTTGGGCTCCTCAAAATGAGTATATTTCTTAAACCAG
TCTTTGTCATAACAGACATGACGGTTTGCACCAGAATCAACCCACCATCCATCAACATTCTCAACCATGTTTATGTCGGT
AATCACCGCCACAAAAGGTTCTTCGGTAACGTTTGCCTGAGGGTTAGGACCACGTTTCCGAAATCTGCAAAATCGAGCAA
TATGCCCACTCTTGCCACAAACAAAGCATGGTCCCTTGTCTTGAACTTGTTGATTTTGTGCTTGGTTATTTTCACCATTA
TTTTTCTTGAATTTTTTCTTCTTAGGCTTCAAAGAAGTATTTTTGTGAGATTCAGGAGTAGCATTATTTGAAGTAATTAA
ATTTACCTTCGTTGTGATGTTGTTCTCTTCTGTTTGTAAAAGTGCATCTTGTCCCCTTGCCTCTTCTTCCATGCGGATTT
TCATTATCAAGGTTTCAAGAGAGGTTTCCTTTTGTTTGTGGCGCATAGTTTTTTGAAATTCCTTCCAAGAAGGTGGAAGT
TTATCTACTATGCCACAAACAATAAGGTTATCTCCAATTTTTACCTCCTCGGACCTTAGCTCTCCAACAATCATTATAAA
GTCTTGAGCTTGGTCTACCACTGATTTGTTGTCCACCATTTGGAAACGAAAAAATCTACTAGCCGCATATTTTTTCGCTC
CAGCCTCTTCGGTATCATACTTACTCTGCAATGCTTTCCAAATTTTCTTTGCACTAGAGTAAGTTCTATCATAATAATCA
TAAAAATTATCAGATAGACAATTAAGAATATAATACCGACACTTATAGGAATCACCATCGTACTTTTCCACTTTCTCTAG
ATGAGAAATAGTTTCATCATCATTCATAGAGGTGATGTCTACTTTATTAGGATTCTTCTCAGTTAACACATGAGAAACAT
TGAGAAGACTCAAGTAGAAAAGTACTTTACCCTTCCATCTCTTAAAATGGTTACCATTGAACCGAAATGGCTTGTTAAGG
TCTCCCATCTTGACATCCGCGGTTTTTTCAATTGTAGCCATGCTAATTCTCCTTAAAATTGTTAATGAAAAAAACTTACA
AGATAATAAAAATACAAAATTACAATTGAAAATAAAAATGAAGAGATAAATCTCTTCAGGCTGAGGCGCGGATATCTCGC
TCTCTTTAAGGAGATTCAAGCCCACTGCAGCAAATGTTTTTCACCGGTCCAGCAGTAGTCCTCTTTGACTTGTCCCCTCC
AGGATACAACAGCCTTCACAAAGAATAACTCAACAACTCTGGACAAGAGTTGAGTCCAAAGCTCCACAAAAAAGAACACC
TCCCTTCAACTAATAAGAACTCTCTTTTTGACAAACTTTATGCACTCTATATTTTCCTTGTGTGTTGTGTGTACCAAATC
AAATGAAGACCACCACTATTTATACTAGAAGAAGTCTTCCTATCAATGAATAAGAAGATAAATGATGTAGTAAATAGTGA
AGATAAATGGCCTTAGGAGTTACATAGGTTACAAGGATAATGGAGGAATTAAGAGTGAATAAGTAAATGAGATAAAAAGC
TATCAGCCACCAACGACTTAGACCTTAGTTGCTGCACCAGAAGTTTTGTAACATATGCACTTACTGCCAATGGAGTAATG
CAATATAGTAATGTAGCAATCATGACATTTCAACGGTTGCAA
>mtp2894.contig_3
TCATGTTAGTTAGCAGTCAACGTCGACTAGTTCTGGTGTTTGGTTTGGTTTGACTTGGTGAAATGTAACATCAACTGTGT
TCAAATAACAAGAAGATTTACGTATATAAAAATTACAGTAGGTTTACGACCAATACCAATGTTCTGAACTTTTGACGAAT
AGAGTTATAAGTACATTGATTCATATAGCTGACATCTACAAATTTTGTATTGAGATGTTGGTGAGAGTGAGATATATATG
ATCTGATAAACGATACCTATTAGTCGAGGTTAGTATAGACTGGCCCGAACACTGTGGTTATTAAAATATATAAAACAAGC
ATTGGTGAGAGCAAGTTTGCAGTTCTGCTGTGACCGCACCTCAATTATTATCTTCTGAAGTGAAGAGACGGAAGAGAGAA
CGTATAATATGGAAGGTAGGTAGTTAAGGTAAAATTTGGTTTACCTTCTGTGGGGTCTGACCTAAATGCATTACAGGTTT
GTGAGGAAGAAATAAGAAAATGTTGAAGAAGTTGATGACATAATCCCGGTTAAGTTACTTAAGAAGGGGAATTATTAAAT
TGGAAAAAAATAAAATTATTCTCAAGGAACATGATTGAAAGTTCTACCAATTCATAGTTTTTTTCCATTGAAAAGTACCC
TAGTCCAAATTATTTCAAGTGGGAATCAGAAAATCATTCTACCATTTTGTCACACTAGTTGGAGATTCGTATAGCCAGCT
GCTACTTATTTGGGAATTGAGACAGATCCAGGGATTCATTTAGATAATTTAAATAAGATCCAATACATCCCAACCCCAGT
CTAAACTGACCTTAAAAAGAAGAAGAGAAAAGAGCCTCAATGAACTACAACTAGATAGTAATTAGACCATACAACCATAA
GGGAACACAACTAGTTTCCAATTTTCCAACTCCAAATACTTTGAATTTACCCAATATTTAGTACTACTATAACATCTATT
TACCAAAATATGCAGATTAATCAAATTCTCTTTTATCAAACAGTAACTGTAGACCTATTGTATATATATGTCCACAACAT
GAAATAAGAAACTTTGAATTATTAAACAGTGGGCTCGATTTTTATCATATTCATGATTATTTATTTTTTCGTTACTGGTT
TGTTGTTCTTTTGAATGCAGATTGAATTACAGTTACTAATAAGGCATTCAAGAATCAATCAGCTCCTACATAAAAAGGGT
TATCTAGGATTTCAAGAAAATGGCAAGTTTCATTCCACGGTTTCCAAATAAGAGTGTATATATTTGGTACACACATTCCT
TAAGAACAAATAAATCAAAGTTTTTGTTAGACTTTGTGTCCGGGATAAACTAGAAGATAAGTCACTATGGCTGTACCTTT
GTGAAATCTATTTCATTTTGGAATTAGTCATTATGCTAGTACCTTGGGGGGTTTTTGGTTCTACTTATTGGTTATCACCA
TTCCCTTTGAGATCAGTTAATTTTTACGTGATATAAGCATTCTTTTACTGCACTTTTACGAGTGATCATTGTTTGGTTTC
TATCTAATTATTAAATTAATGTCTTTTTATGTGTAGGAGAATACAGTTGAATAGTGATGTAATTGACAATGGTGGCAGAA
AGTAAATTTGATCAATAGATGAGCATGCCGAAGAATTAAGATAATTAGGATGTCTATTATTAATGATACCATATGAATAC
ATTCACTTTAATTTGTAAAGTTGATTGTTAGTGGGCCTTTTGATACATATGTTAGGAATAATCATCCCATATACACATTT
AAGAGTCAATTTTATGAGTTTTAAATATACTTTTAAAATATTCTTGCTTATAACAGATTATTTATGGGCTATAACATATC
AATTTAATTTAAAAATCTAATTATATTTATTTAATGAATTATTAATCTATTTATAGTTTTCATTATTAATTAATAATAAG
TATTTAATTTGATTTCACTTCCTTTTTAAAAAATTGAAATTATCCGTTACCCAATTATAGGGATTTACTTCTACACGTTT
CCTTGATTTCAGACGCCATTCCCAACCCCTCCAATATTCGTCAATCCCACCTCCCTAACCCACGATTATTCACTCGCACA
CGCTACCACCTACAATCCCACTATCACCATTGTTTCTCAATTCCATCTCTCCCAAATTCCATCTCTCTCAAATCGTTCTC
ACCAACTAACTGTGAAAATGCCTCCTTTCAATTTGGTTTCCAACAAAATCATGGTTGTAACTCCTTGAAAGGGCCCAAGA
TTAGTCGAAGGAACTTCTACAGATGAAGTTCATGCCCCATCTTTCAACATTTTAACTTAAACACCAGCGCCAATAATTGT
TGAAAATCCGGATAAGGGTGGTTCAGACAAAAAAGAGAAAAAAAAAAGAATCAAAGAAAAGGAAGAGTCCGGTAAATCAA
AAGGGGAACAAGAGGAAGGGGAAAATTAGTGAAACCCCTTCCAATTCTGATTCGGATTTTATTAGTGAATCAAAAAAAAA
ATCAATCAATGTAGAAGTTGGTGAATCTTCAAAGCCATCAACAAGAACATAAAAAAAAAGCCAAAAAAATTGTTAGGTTA
AGCACATTATTCAAACTACTGATTTTTGACTATATGTCTCTTGAAAACATTTGTTATATGAAACGTGTATGAAATATGAT
TTATATGTGTATGTCCTTTAACTTTAATGATTGATTGTTTGATATATGTTAATGTGATATAATAGTGATAATGGTATGAA
ATGTTTTGAGTGATTGTATATTAACCTTTGTTTATGATATAAAGTATTAAAATTGTATGAAAATTGTATGAAATATAAAA
CTAGTGATTTTTGCTAAAAATAAATCACATTATGGTTGTCTTTTTAGTATAAACACACTTCTTGAAATGAAACATGTATG
AATTATGATTAATATATGTATGAATGTGATTAAATAAGGTTGATTGTTTGATTTGTGCGAATTGTGATATAATAGGTGTA
TACCAATGGTATAAATTCTGTTTTAACACTTTTTGTGTGAATTTGGATGAAACATGTATGAATTATGATTAATATATGTA
TGAATGTGATTAAATAAGGTTGATTTTAGTATAAACACACTTCTTGGAATGAAACATGTATGAATTATGATTAATATATG
TATGACTGTTATTAAATAAGGTTGATTGTTTGATTTGTGTGAATTGTGATATAATAGGTGTATACAAATGGTATGAATTC
TGTTTTAACACTTGTTGTGTGTGGATGAAATCTGTATGAATTCTGATTAGTAATCTTATGACCATTGACTTCAATGTTTT
TATTGATAGATTTGTATGAATTGTGGTATAAATATATATATATAATGGTATGCATTATTTGATTAGATGAATTATGAATG
TTTATATGAAACTTTTAGATGAATCATGTGTGGTATAATCGCTATATAGTGTTGAAATGAAACTTGAATAAGATTTGTGT
AAAGTTTCTTTTAGTTTTGTATAAACAATGTTATCTTATAGGAAAGGAAGGTAAACACACATTGGTCTTCATGTACAAAC
ATGAATGTGTTTAGTGATCTCGTTACTTTGGTCTTCATGTAAAAACATGAATGTGTTCAGTGATCTCGTTACTTTCCTCG
GGCAAGAGAGGTTCCAAAAATTCTTGGAACAAACACCATTTGGTGTATTCTATGAGATAAACAACTTAAAGATTCAATGT
CAATTACTGCGACATTTATTACTTCTTGAAGCTGAAAATGTCAGAAATGACATGTTTATTGTTAAAATAAACAACACAGA
ACTACGATTTGGATTAAAGGAATTCGCAGCAGTTACCGGTCTTAAATGTGGACTACTTTCAGAATTTGTGTCAGATCCGT
CTATTCCAAATAGACTTATCACAAAATATTTTGGTGCAATGACCAAAGTCCCCAAATTACTCTTCTTGAATAAGTTTAAA
GAGTCAAACTCTTTTGAGGATGAAGACCGCTTTAAGATCGGTGTTTTGTACTTTATTAGTACATTTTTTATTGCTTCTGA
GGTCTCAAAAACTTTAATTCCCAAATTCTATTTTGATTTGGTTAAGTCCGGTCAATTTACGAGCTACCCATGGGGTAATG
AATGTTTCAGATTGACACTCAAAGCTTGCAGCCATAGGTTGAAAAGGAATCCTACATCATTCAAATTTAGTCAATTCCAC
CTAGCGTTGCAGATATGGTTTTATGAGTGTTGTCATCCGTTTGACAACAAAATTGCTATCCGTGTTTAATGGTCACACCG
TGTATTCTCAATTGGAAGACATCGAATGAGATTATTTTTCTTCGATGACTTAAAGCAATTAAAAATATGTTAAATAATAT
TAACTTTTCATTCCAAAGACACTACAAATTTCATCCTTAAAAATCATTATAATAACAGCACACTCTCTTTATTTTTTCAT
ACAGATATAATCCAGACAGTACATTACAAACAATTTTCATACATAGTACATGGCTAAGTGAAGTCCATTGCAAGAATATA
CAAATTTGATTATTTTTTTAATATTTATTAGCTAATTCAGTTTTTGATATCATCAAAATATATTACAGTTTCTTATGTTT
GAAATAACGATTACATGATATATCAAAAATATGATATTTTACCCAGAAAATTAGAATATAATAAGCAAAGGTTATCTTTC
AAAAATTTAGAAGCCACGTTTAAAAAGTGTGGCTTAAATGAACAAAAACCACACTTTATACGTGTAGCTTTAGGATAGGA
AAGTGTTGCTAAAGGGTGTGTGAAAAGTGTAGTATTTGTTATATAATAGGCCACATTTTTTAAGCGTGGCAGTAAGGTGA
CGCTTGAAAAGTGTTGCCTTAGATCAAAAGTTACGCTTCTTTTGGCCACCCCTTCAAAAGTGTTGCCTAAAGTCAAAAAG
TGTGGCCTTTGATCAAAGGCCAGACTTTTTGATAGTTTAGGCCACACATTTTTGGGGTGGTTGAAGGCCTAAAATGTTGT
AGTGACCATATTCTTGCCCCTATTTTCGCTGGATAGACTTTATAGACTGATCCCTAGGGTCACTGTAGGGCTTTCTTAGC
TTGTAACGTAAGGTAAGGGTCAGGAATGGTACATTTGGGTATTTTAGTGACTTGTCTGTCCTACTTGAAATTACATTGGC
TATTTACCTATTTTCACAACCAACTCTGACATCATTCTGTTTTCTACTCTTTTCCTTAACTAATTTCAGCTCATATGTGA
CTTGAACTTTTTCATTCTTGTTTTTCTATTATTCAACATTATTTTCACTCTTTTGTTTCTTTTGGATTCAGTCACACCGT
TTTTTTTACTATCTTTTCCTTTTTCTACAAACAACTCTTTCTTACCCTTTTATTTCAGTTTCCTTCTTCATAGCCACCCT
CAACTTATGTATTTGCATGAGTTGAAGTGCACAATGTCTAAGGTTGGACAAGGTCTGAGATTAAGGTAACTTCTGAATCA
GCCATCCTTAACTTAGGCTTTTGGCCTAAGCTAAGGTGAACAATGTCCAAGGAAGGACCAGGGCAAAAATAGATTTTAGG
GAAGGTGAGTTAGGTGTATTGAAAAAAGTGGTATTCGTTAGGCTAAAACATTTGGATCGAAGGGAGTATTTATTTCTTTT
GGTTAGATTCTTTTAAGATAAGGTGGATTTATTATCAACAAGGGCCTATGATCATTTCCCAATTCCTAGCCTAAATTATC
TTAGCAGAACCAACAGGGCAAGTTCTACATTGGCACACACTTTATTAATATACAAAATCATCTCACACACACTTGGCACA
TAATTTCATTATCGAATCATTGAAGCATCTAGTTCAAGTTCTAGCTTAAGTCATGCTATCATATCGGTTCCTATCTTGTC
ACAAACAGATCCAACACATTCAATATATCAATCCTACATATATAGCACCGTTCAAAGTTTCGTACATGTATCATTTTTCA
TGCTTTTTTGCCATCATGTTTCATTCATTTAGTCTACTTCTACACATATGCGATCTTAAACATGCAAGTTCCATAAAAAT
GTAAAATATTCCCTTAGGGGAAAAAAACATAGGCAAGAAATCTCAAGGGAGGATTATGAGTTGGGTTACTCAGACTTGAC
CCTACCAATCACAATCCATTTACCCCACCCCCACAAAAAATGGTGAAATTTCCCTCAATACACAAAAATATGAAGAACAA
AGGGTAAAGCAAACTTGTGGCTCTTAAGCGCTGGAGACCCATCAATAAGTGAGTGGGTCTTGTTTCGCAGAGCCCGCTGG
ATCACCAATAGTGATGCCCTCAGTAGCACCCTCATCAATAACGTGATCACCATCAGTAGTGACCCTCGAGCCAGAAGGAC
CGACACCTATCTCACGTCCCTACGCGGCTGCAGCTCCTCATAAAAAAAGACTGTCTTTTGGCTGCCTCCACCTGTTGTTG
CTCTCTCTTCTTTGCTCATCGGGCCTTAACAACATCATAAGTCTTGTCTGAGGAACAGGTGAGCTTCCCAGCTGCAGATG
ATGGGTCAGGTGGTGGCATAGCATCACGAAATAGTGTCGTCATCACCACATCATCTGCCTCAACCTCATGTGTGGGCTCA
GGGACAACCTCAGTAGGGGATAGAAGAGCATCAATATCAGAGTGGAGCCTCACCAACTATGTGTGGAAAGTAGTGATATC
CACAGTGGGCCCAAGCCTCTCCAACACCCTCATATCGAATGCATCTAACCTCTTGTGGACCGCCTGAATTTTTGCATCCA
TCATCGTCTCCATGCGCGCCTCTGACTCCTCCACGGACAACTACATCCATGGTCACATATGTTGCAGTAGTGTCTCCATG
ACTAGAGGTACTAGAATGGTCCCCGAAGGAGGAGTGGATCATAAAGAGCTCGCACCCTGACTAGTGGTGGTTGAAGGAGG
AGCATGTGCCGTGTCCACAGTGGCGGGTGTAGTTATGTCCTCAACCTGTGCCACCGAACCCTGTTCAACATCTCAAACTA
AATCAGCACCTAGATGAGGGACTGTAACTGGTGTATTCCTACGTGGGGTAGTGGGATTAGTGTCATCATTTATCACCCCA
ACATCAACAGTGTTAGTCACCTAGAATAACCTATTACAGTGCTATATAGGCACAATAGACTCTCTGCACAAGCGGAAGAT
CATGCATGGAAAGGGCAAAGTAGTAGTCCTCAGGAAGGCACTCTCATGAATCTCTGAAAGAATAATCCGGGCAAAATCAA
TCTCTAGCCTAGCCAATAGTACAACAAGCATCAACGCATGATCCCGAGTGACAATATTGGCAACATTTGTAGGGGACAAT
CTGCTTCGGATGATGGACCACCAAAATTTGGCCCCAAAACTCAAGGTTACCTTTCTAATACGCAACTGTATGTTCTGCAC
CCATTCGATGCTCTCTCCCTGATTAGCTATGTGTCGCGCCATCCATCGTAGTAGTGACTACCTCTACTCAAAGTCTCGGA
TCTGCCCTAAATGATCCCTATCCGATAATCGTACTCAGCCGTATTGATAGTTTGAGCATGTGACTGGCCGTAAATAAAAT
AGCGGATGGAAAACTCAGAATTGTCAACTGGGAGGTCCCGCACCATGGTGGTCAGTAAGGGTGGTTGACCTAAAGCCTTA
GTTCGTGGTGGCAAAGCATTAGTAACCATTGCCTTATAGTGTCATGCCCCAAACTCGAGGGGCGCAACTGATTCCTAATG
CCAAAACTCAGACCCAAGCCGATCCTGCTAAACCATTTGCTACTAACGCATGACAGCCACACGCAATCAAGAAAACAAAT
AAGTATATCTCAGCTTAAATATAAGCCTCGGCCGGCAATGCCCTTGTCAACTGATCTATAATAGAAACAGCTACTCCCAG
GAGATCATATAAATAAATAGCCAACTAGCACAGAAGTCCTGATTGGGCCGTCGAGGCCACCATGATATCTATACCAAAAC
TAAAAGCAGGTAATATCAATACAATACATCAAACAGCTCACAAGCTTCAGCAAACCAACAACATAGGCCAGTATGACCAT
AACATAGCTATACACCCCACACACTAGTCTGCAAGCCTCTAAGAGTAGTAAAGATTAGCGGGACAGGCCCCAGCCTACCC
ATAAAGATATATACAACAAAAGGTAACAAACCTCCCAACTCTGGCAGCTCCGGAGGAAAGGGGCTACCCAATCGGATAAA
AGTCAATCATGTTGCTGAGGAGTATGAAAGGCAATAGACTATGATGAGGTATCCTGATATACTGGAATAATCTGATAAAT
AAATCAAGGATAAGATAAGTGTACTGACCTGCTCCTAAATCTAAACTTATCAAAAACAATAAAACAATAATCTAACCAAG
CCCTCATAAGCTCGAAAGGTACAAATAACACACAAGACCACCTACTCAGGCCCCTATAAGCCCGAAAGGTGCCAATCAGC
CTATATACCCCTATCGGTACTCCCCTAGCCCCGTAAGCAGTCACATAGCCCTCTTAGGCATTAATATAGCCCCGTAGGCA
GCACATAACTCTCTTAGGCATCAACATAGCTTATAGACGACTCATAGCCCTCTTAGGCAACAACATGGCCCTATAGGAAG
CACATAACCTTCTTAGGCGTCAATATAGCCCTGTAAGAAACTCAGCTCTTTTAG
>mtp2894.scaffold_1
TATTCTTATGGTTATAATGTGATCTTGTACAAAGTGTTATTGTATTGTATATTATATATATAAATGAGGCTATATGTAAA
GTCCTATATGAAGCTATATGTAAAGTTTTATGTGAAGCTTTATGTGTGAAGGTATGATGTGAATGAGTTTACGTGATCTT
GTGATGATCCTATGTAAAGTGGATAGCATTGTGATTTAAAGTATGATTTTCTCATGATGTATATATATGAAATGATGTTG
GATTATGAAGTATCCTTAGATGATAATGTTGTGACTTGGTTGGTAGACTAAAGTGTCCCTCCTTGTTACTTAAAGTCTTG
AATGCATGAATGTGTGAAGTGGGCTAGAACTAAGAAATGGTGCCCTTTCTATAAATGCTAAAAGAGGAATTCTAGGCCAA
GACTTGAATCGGCAAAACTAAGAAATGGTGCCCTTTCATAAGTCTAGCTTTCCTAAGTAAATGTATAACCTTGAACGATG
GGCCTTAGGGCGAAGTTCCCTTCTTGAGTGAGATGATAGACTTAGAGATGGATGGAGCCGGAACGGCATGAAAATCCTTA
TCTAAGAAAGTCAAATGAGCTATCCTTATGAACCTTGATTGGCCATAACTAAGAAATGGGGCCTTTCTTGGGAAGAGGTA
CTATGAGTTGGTTGAACTAGAAAAGGAACCCTCTCTAGTACATATGTGAGTGAAAATACTCTATGGGAAACAAGGCTAGC
ACCGAGTGGATGTGGTTAGGATGGTGGCCCTACTTGAGTATGAGACTAGGGCACAATGAACATCCTTGGACATCCCCTAA
ACCATGTGCCTACATGGGTTGCTTACTAGTTCTACCTTTGGCAAGTAGAACACCTTCCACGGAGTAGGGTAGACTCCGGA
TTCCATGCCTAGCTAGTATGGTCTATGTCGGTTATGCCTATTCCCATCATGTGGGATGCGCACTCTAGTTATTGGATAGG
TTCTACAACGTGTAGGTAGTAGTATGGGATGCTATCTACACATGGCACGAGTAGGCTTTGAAGATACTAAAGTGAGTTCC
CTAAGTCTAACGACTATTATGTGAAAGTCCCCTTATGTGCTTGAATGTCTCCAAAAATGGTTTCTTAAAGAATGTTGGTC
TATTGATGTTATGTTGTAAAGGAAATGTCCTTATCTAAGGTAATCTTGAGGAACACTTAAGTGTGCTTGAAGAGGTTGTA
TGGGCGGTCACTTCTTGTCTTACTCAAGTGTGTCTTAAGGTTATATTAGGTAGAGGTCCTATGGTAATGAAATGACATGT
GTTCCTTTAAAGTTAAGCATGAGTTGTATATGAATATATGTTGGGTATGTATACGGTTGGCTATGGTTTTATATGTGAAC
ATTGATTTAGTATGTTATATTGTAATGGTACATTCCTTATCTATGGTAACCCTTAGGAACACTTAGGTGTATATAAAGAG
ATTGTATGGGCGGTCACTTTATGTTTCACATAAGTGTGGCTTTGGGTAACTTGAGATAGAGGTCATGAAATGATGAAAAG
ACTTACTTGTCAATTATATTCATGTATTGTACATTGGTACTAGTTGAGTATGTCTATTATGTGGGTATTGTTTTATATGT
GGATGATGACTTGAAATGTGTCTCTTATAATTGTGATATGAAGGTTTTATCAAAAATGGCATGAAAGCACATATTTCAAA
TAAATGTCCTTTTTTAGCATGTTTTTGCATGGTCATCATACTTAGTACTTAATTGTGCTAATTCCATATTTTCTCTATTT
TCTACAAGTGTAGGTTCCGGCAAGTGAGCGGGTTTTGTAGTAAACTTGGGATTTGAAGTTCTTCCTAGATTTTGTGGTAT
GTCCTCATATGTCGAGGGCAAGACTTTTCTATTCTAGTTTTATGATAAGATTCTTGTAATAAATTTAATAGACTTCTTTT
GATTGTAAAGGGCCGTGTCCCTAGTATGTTTTCACGTTTATGTCTAAGATGGCTAAGAGACTTAGTATTCCGCTTGTGTA
CTTTTGAATGATGTTCTTAAAAGTGACCTTTGAGTCTTATGGGATTTCATTTAAAGAGTTTTTAATTCCGCACTATTTTT
CATATCTAATGTGATGAATGCTAAGGGCTTGTATGAGACCTCCGAGAGGTCGAATACGCATGTTACGACTTGGGGGTGCT
CTCGGGTCGTGACAAACTTGGTATCAGAGCATAAGGTTTTGGGAAATGGTTCTTAGGTTCAAAGTCTCAAAAGCCACGTC
TAGTAGAGTCTTGTTCATCGGTGTGAGTCGCGACACATCTATGAGCGAGAGGCTACAGGATGGTAGAAGTTTCACTTCTT
TCATTATTCTTTTAGTCGTGCCATGGAGTTTCTCTCTATAATGTCTTCCCTTGTTCCGTAGGTGATGGTCATTTGAGTGT
AACCTTTGAGGAAGTTTAATGTTGCAAGGATTGAGGGAGAGAGAATGTTGGTTGTGATGCCAACTATGACTTGGTGACTT
AGTAGGTGTGAGGTGAAAGATTGTGGTGATGACTTTAGTATGAATGGGATTCCTTTGGTTGTGCGTGTTGTTGGTAGTAT
CCGGCTTAGTCATGAGGAAGTTTTGTGATGTGTTGAAGGAATTTGTGAAATGTGTGGTGATTTAGAAATGCTAGGTGTAA
TGAGTATAAAAGTCTAGTGTTGTTTTGATCCGACCTTAGGATGGAGGGAGGTGAATTTGAAGGAACTAGTAAGAGTTTCT
CCTAAGTGGGGGATATGTGTGGTTCGATGATAAGGTCTTTAAGTGTGGTTGATGTCTATGAGTTAGGCTTGAAGGATGTT
TTCATTACAAGAGGTTTAGTGAATTAAAGAGTTGGGTAAGAATAGTTTTGGTAAGATTGATGGTATTTTCATTGAGATTT
TTATGAGATGTTAAGGTTGACCTTAGTTGGGTTTACCCTTAAGTGGGGGATGGTATGTTGAGTAGTGAAGTTGTTGAGAA
GTGTTGATATCCTTACCTACTTCTTTATGTGCTTACTCAAGCCTAAAACAAAGAGTTCCTAGAAGCTTGGATTATGTTTT
GGTGTCTTATGTGAAAAGAGTTTTCCATGGTTTCCTTATGTCACGCATGTTTTAAATGAATTCTTGTTAAATGAGAAAAT
GAGTTTTCATAAATTTATGTTCCTCATGTTGATGTGCATCTATAATGATTTGCCTAAATGTCGCATGAGTTGACTTGCTT
ATCATGCCTTATGTGTTATTGAGAAGTTGCATATTGAGCCTTTATGAGAGAGTTGCTTAAATGTGCCTTATGGTAAATGT
TGCATAATTGTGCATTGATGAGAAGTTTGCATGGTGTGCTTTAATGAGAAAATTGCATATTGTGTTCTTTGATGTTGATA
TGAGCATGAGGTGCTATGGAGAGGGAAGTTCCTCCAAATAAATGAGAAATGGAAAATGATTGAGGCATGTTGAGTTGTAG
GTGTGATTCCTATTTCCATAAATATGAATGAAGTTGTGTTGTAATGACTTGTTATGTGGAGTTGATGTTTCCTCCTTGAT
GAGTGTTTTTATATTGATATAATAAGATTGTTGTGGGCTGCTAGTTTTAAGTCTTTACCCTTAATGTTTTGAAGTGTCAT
TCGGGGACGAATGTTTCCAAGTGGGGGATAATGTAGCGACCCTAAAAATAGATAGGTGAAACTAGAGCCTAACGTATGAA
TTTTTAAAGTTTAAGCATAAATTGGAAGTAGTCACTTTTGGAAAAAAAGTTCAAAATCTGGAAATTCGGCCAAGTGTGGA
AATCAGTGAGTTTTTGGCCAACTTTGAGCAGTCATAACTCGTAGCTCAGGATGATCCAGGAGTATTTCCAGTTATGTTTG
GAAATCCCTTGGAACGATCTTTCCAACGCCACCGAGTTTGCTCGATTCCGAGTTCGTATGAGTGAGTTATGCCCTTTGAA
AGTTGGGCAGTTGGCAAGGAGTCCGTCCGGAAATTTAAGGGGCATTTTCGTAAATATTAATTTTAGTTAAATTAAAAAGT
GGGTATATTTTATATTATTTCTAATTTCTATATATGGTATTAAAACTTTTAAAAAGGTGTTGTTTTAATTCATTCTTCAA
AAAAAAAAGGGCTCTCTCTAAGAACACCATTGAAGGGCAAAGGTCAAGTTGGAGCTAGGGTTTCGAATTGAAGGTTTCTT
GCATCAATTTCGTGGGTTTTCTCAATACTAAGGTATGGTGGCTCTTTATCTAAAGCTAGTTTTCGCTTTAGAACCAATTT
CAAAGGTTTTCAAATTCTCAAAAGTTATGAAAAACTTCTATTTCTTACTCTACTCAAGGGTTCTTGCATTAAATGGTTTT
AAATGATGGATTGTGATATTGTTGATATTAAATTGATGTATTCAAGTGAAAAATCTCATGAACCCTTGATTTCACAAATT
TCTATATTTGACTTACGAAATGGGTTTGTTGATAATGATTGGGTATTGATGAATTTATGCTTAGAATAGATTGTATTGTT
GATGTTTATGATTTTCTATATCTATTGATTAATGTTGAGGATGGCTTTGGAGGATGGTAAGTTGATTTAATCTCATATTA
TTGATATAATTGTTCTTGCTTGGTTTGATCCACTTATGGTGGAGGTGTTTAATTATGGATTGTATTATGAATATGGCCTT
GAAGGCATTATCTATTGAATTAAAGTGTTATCAAGTTATGAAATGTTATTGTACTATGTGAAGGTATTCTTATGGTTATA
ATGTGATCTTGTACAAAGTGTTATTGTATTGTATATTATATATATAAATGAGGCTATATGTAAAGTCCTATATGAAGCTA
TATGTAAAGTTTTATGTGAAGCTTTATGTGTGAAGGTATGATGTGAATGAGTTTACGTGATCTTGTGATGATCCTATGTA
AAGTGGATAGCATTGTGATTTAAAGTATGATTTTCTCATGATGTATATATATGAAATGATGTTGGATTATGAAGTATCCT
TAGATGATAATGTTGTGACTTGGTTGGTAGACTAAAGTGTCCCTCCTTGTTACTTAAAGTCTTGAATGCATGAATGTGTG
AAGTGGGCTAGAACTAAGAAATGGTGCCCTTTCTATAAATGCTAAAAGAGGAATTCTAGGCCAAGACTTGAATCGGCAAA
ACTAAGAAATGGTGCCCTTTCATAAGTCTAGCTTTCCTAAGTAAATGTATAACCTTGAACGATGGGCCTTAGGGCGAAGT
TCCCTTCTTGAGTGAGATGATAGACTTAGAGATGGATGGAGCCGGAACGGCATGAAAATCCTTATCTAAGAAAGTCAAAT
GAGCTATCCTTATGAACCTTGATTGGCCATAACTAAGAAATGGGGCCTTTCTTGGGAAGAGGTACTATGAGTTGGTTGAA
CTAGAAAAGGAACCCTCTCTAGTACATATGTGAGTGAAAATACTCTATGGGAAACAAGGCTAGCACCGAGTGGATGTGGT
TAGGATGGTGGCCCTACTTGAGTATGAGACTAGGGCACAATGAACATCCTTGGACATCCCCTAAACCATGTGCCTACATG
GGTTGCTTACTAGTTCTACCTTTGGCAAGTAGAACACCTTCCACGGAGTAGGGTAGACTCCGGATTCCATGCCTAGCTAG
TATGGTCTATGTCGGTTATGCCTATTCCCATCATGTGGGATGCGCACTCTAGTTATTGGATAGGTTCTACAACGTGTAGG
TAGTAGTATGGGATGCTATCTACACATGGCACGAGTAGGCTTTGAAGATACTAAAGTGAGTTCCCTAAGTCTAACGACTA
TTATGTGAAAGTCCCCTTATGTGCTTGAATGTCTCCAAAAATGGTTTCTTAAAGAATGTTGGTCTATTGATGTTATGTTG
TAAAGGAAATGTCCTTATCTAAGGTAATCTTGAGGAACACTTAAGTGTGCTTGAAGAGGTTGTATGGGCGGTCACTTCTT
GTCTTACTCAAGTGTGTCTTAAGGTTATATTAGGTAGAGGTCCTATGGTAATGAAATGACATGTGTTCCTTTAAAGTTAA
GCATGAGTTGTATATGAATATATGTTGGGTATGTATACGGTTGGCTATGGTTTTATATGTGAACATTGATTTAGTATGTT
ATATTGTAATGGTACATTCCTTATCTATGGTAACCCTTAGGAACACTTAGGTGTATATAAAGAGATTGTATGGGCGGTCA
CTTTATGTTTCACATAAGTGTGGCTTTGGGTAACTTGAGATAGAGGTCATGAAATGATGAAAAGACTTACTTGTCAATTA
TATTCATGTATTGTACATTGGTACTAGTTGAGTATGTCTATTATGTGGGTATTGTTTTATATGTGGATGATGACTTGAAA
TGTGTCTCTTATAATTGTGATATGAAGGTTTTATCAAAAATGGCATGAAAGCACATATTTCAAATAAATGTCCTTTTTTA
GCATGTTTTTGCATGGTCATCATACTTAGTACTTAATTGTGCTAATTCCATATTTTCTCTATTTTCTACAAGTGTAGGTT
CCGGCAAGTGAGCGGGTTTTGTAGTAAACTTGGGATTTGAAGTTCTTCCTAGATTTTGTGGTATGTCCTCATATGTCGAG
GGCAAGACTTTTCTATTCTAGTTTTATGATAAGATTCTTGTAATAAATTTAATAGACTTCTTTTGATTGTAAAGGGCCGT
GTCCCTAGTATGTTTTCACGTTTATGTCTAAGATGGCTAAGAGACTTAGTATTCCGCTTGTGTACTTTTGAATGATGTTC
TTAAAAGTGACCTTTGAGTCTTATGGGATTTCATTTAAAGAGTTTTTAATTCCGCACTATTTTTCATATCTAATGTGATG
AATGCTAAGGGCTTGTATGAGACCTCCGAGAGGTCGAATACGCATGTTACGACTTGGGGGTGCTCTCGGGTCGTGACACT
TATAAATCTACGCAAGCACATAGGTCTGGGACTTTGAGGGTACGTTGAACACTAGTATAACTCGGTGCTAAGTCTCCTCC
CATCAGAATACATATGAAGCTAAAATGCACTAAATGCTGATTAGCTCAAAATACTAACATGCTAACTGAGAATTATATAC
TAAGAATGTGACATTCGAAATCTGGAGCATGATTTTTATGTTTAAGTGACCTAGCAAGTATAATTCATGAACTAAGACAA
TTTACACAAACTAGGGTTTTGAATTTATACAAGGAATTATGCAACATTTCCATGAAAACTTATTATTTAGACTATGGATT
TTATAGTAGCTGAAATCACAAAAAAATCCCAAGATTTTACAAACCATAGGTCTAACAAGTTAGGTAGAATCAAGGAACTT
ACTGAATTCTACGGGCCTAATGGATGAAAAGAACCCACTAGTCAAATCCCACATACATGGTAACTAAATCTACGAAGATA
TTCCTTGGATTTCAAGGCTGAACTTCGAAGAACACTGCTACTAGCTTTTGGGAGGTTTTGTTGACTTTTCCTATTCTTTT
TGCTCGAATATGGGTGGGTTTAGCAGAATGACGATTTTGAGTAGATTCTAACTAAGTTATTAGGCTTAGACTGAATATAA
AAATGTAGTTTAGGCATCAAATGACGTAGTTTAAGTGCCCAAAGCACAGGGGAAAAGACCAAACTAATCCTGAATTAAAT
ATGACAAAGTTCCATCTACTACGAGATTGATGGACCGTCGTTTGAACTACCGGTCCTCGTCTGGGTCGTGATTCATACTT
TTCCCAATAGGGCTTCCTAAAATGAGCATAACATTTTACTTTGAGATTTGAATTTAGCAAACTCAGTGGCATTGGAAAGG
GAATTCAATTATCTTTATTTTAATAGGTCCTAGACCACCGTATTCATTTTGTGCTAAAATATATGAATGCTTGAAGTTGA
CCCAAAAGCCATTTTCCTCTAAATAGTTGTTGACCCTCACCTACGGTCCGTAGGTCCAACCATGGACCATGCTGGTCTGA
TGTGGGTGGGATCATAGATTCCTAAGTCGAGAACGCAATGACAGAACCCCACCTAAGGTGTGTGTTCTCACACACGGTCT
GTCGGTGGCTTTTGTTGGTTCTGACACTAGATCTTGGAAAGTTGTATTTTTCCATCTTCTTAAATTAGAGGTGTTACAAA
CATGTGTCCTTCTGTATATATGTTAGTTAGTCTCTTTCCTTTAAGAGAACTTGTTGTGGTCCACTTTTTGGACTTTCATT
TTGTTCATACTAGATTGCTCTCTATTTGTGACTTCTAGGTTCTCGGAGGGTTTCCATTCTATATAGTTTTTGTTTTTCTT
ATATTTATGTCTTTTCTACTCGTTGGTGTTATTTTCTATTAAGTTATACCATTGAAGTCAGTACTTATCATTCTATGTAC
GGTTGGCTTACCCACTAGTGGATTATAGTAGGTGCCATCATGACACGGGAAGTCGGGTAATGACAATTTAGTATTAGATC
CCCAGGTTCACCAGCCTTACTTGTACAGAGGTAATACATAATAGAGTCCTACAAAGTGATGTGGAGATATCCGTGACTTA
TCTTTGCAAGGCTACAGTCAGTCATTAAGAATTTCTCTCTTTTTGTATTGTTTAAGTGAAGTGTGTGTGTTATTGGTTTC
TTGAGATCTCACGTCTTTCAGTCTTTTCACGGGATTGCTCATATGCACTGCACATCGGTTAGGGTTAGAGGTATAACATC
CCTAGATTGAGAGTAGGGTCCGGATAACACAATGGACCCTCTAACGCCCCATGTTCTTGAACAACCGGTGGGGCCAAGAC
CTATTCAGCCACCATCCAGAATGGCTATGGCTGGAGACCTTCAAGAAGCCATTCCTCAACTTTTGACTGTGCTTGGAGGA
ATTTAGTAGGCCATAAAACTATAACCAACACATGCACTAGTACCAACACTTGTTCCAGGTTAGTAGTATCAGCCTGTAAC
AGATCCACCTCAGGCCTTGGTACCATTCGAGGAACCCAGCCTCTGATTGTGGACAGCGGTATACCTCTAAATGAGCAGAA
GATGCTCAAAATGTTCTTAAGAATTTCACATCTACGGTTTTTTTCACGACCCACGAGTACCCCCTAGATGTAACACGGCG
TACTTGATCCCGAAAGGGTCTCGTACAAGCCCTTAGCATATCATGACAAAAGAACATTAGGAAAAATGCGGAAAATTATA
GATTTTTCTTTACACTCAAAGTCTTTAATAAAATGAGAGAGTCTATACACTATGTCTCAACCCATCTTTAACATTTGGAT
TTAAAAGTCTAGAATATAATCCTAGGGACACCGCCCTTACAAAAAGGCTAAAACGTCAAAGAAAGACATAAAGGACATAT
GGTCAACTTCTCTAATACTATGAGGACTCACCAATCTTCTTCTTCTCGATCTACGATTGTACTATCCATGAGGATGGAAT
CCAATATCTCCAAACCCTACACTTACAGAAAATGTAGAAATATGGGGTTAGCACAAAACGTACTAAGTATGGAAGCCATG
CATAAATATCTTTAAAACATGCATAAAAAGAGACATTTTATTTGAAACCATGCTATATGCCACTTTTCAACATCATAGTC
AAATACCAAGATCATTTCATCATAATAGAACCATCACATAAGTAACCTTAAGCTCTACTTGTGCAATGCATAGATAGGAC
CCCATAATCTTATATATAGTAAGTATCACTTCTAGGCTACCATGATCATGTATAACATACCTTGACCTTATCCGTAACCA
ACTACAATATACAAGGAGTCATTCATGTTCATATCTTGTAGTAAGTAAGGTAACTGATAGCAATAATCCATATCATGCAT
ACATAAGTTCATATATCTTGCTAGCATAAGGAACTCATACCATAACCCCTTTACGAGTCTACTTGTGCAGAGTATAAGTG
AAGTCCCATACCCCCACTTACACTAAGTAAAGCTCATGAAGAAGTCATTAGTATAGTTCATGTTCATAATTCATATAAAG
AATACATTTAACTTATAATTATCATATCATAAAAGAGACATGCCATGTCCACTCTCAAAGACTACTTGTGTAATGCATGA
ATGAAGTCGCATACCCCCATTCATACTTGAGTAGAAACTCTTGAGTAATAATATTACATACTTATGTTATTTTCATAATT
CATATTCTTATCATATAGGGAAATTTAGCCTTAACCGACACAGACCATGTGAGCTACCTGGAATCCGGTGTTCTACCCCC
ACACCGAAAAAAAGTGTCCTACTTGCCTAAGATAGAATGTACATTTTAGCTTTTAGGTGGATCCACATGCTAAACACTTA
TGTGGTAACATAGTTATGGGATACGGAGATTGTTACTAGAAACCCTAACTACTAACATGGAGGTTTCCATCTCATGAGAT
AACCATATTGGGAACCCAACTACTAGCGTGATTGAACCCATCTGATACTCATATCCACTCGGTGCTAAGCATAATTCCCT
TTAAAAGTCCTATTAAGTCTTTACATAAGTTCATGTTCATGGAAGAATGCACTAGGCACTCAAACCAACATAATATCATA
ATAGCTCATAGATTCATTTAGTGAGAATGTCCTTTCAACTTTAGAATCATCAACATGTGATTACACCTTTCACATCATAT
TTATAGTGGGTTCATGAGCATAGCCTTTAAATCAGCACAACAACATAATCATAGTCCTAGACAATTCATACATAAACATG
TGTAACGGTAAGATGAGAATGACCTTCCAACAATTACCTCAATTACACAATAGTCATAGGATCTTTACTTTGTAAGTGAA
TCACATGAAGATGTACACACCCTCATAACTTTGCCCTCAAGGGCTATGAACCACAAACAACACCTTAGTCATATCATAAT
CAGATTCATGCATGTGTGTGTGTGTGATTATCCTTCCAACGACACAACAACAACATTATCATAATTGACACTTTATCCTC
AATGTATTCATAAACATGCATATAATATCATAATCATGCATAGACCTCATATCTTATATTCAAGGGTCATATTGGGCCAA
CACATCTAGCATTCTATACATGAAACATAGGTACAATCGTAACTCAAGTAATCCATTCATCTCATGCATACACTCATATG
ATCATGTTATGGGTCATCTGGGTGAAGTCATTTAACAATAATGCTATCTACAATTCAGCACACATAGTAGCATCCTTCTT
AAAGCCTTATCATCCTTAGCTTATTCATTTTAGCTCTTTACCCTTAAGCCCTAGGAGTTATTTTCATGCTACAAGCCTTA
CCCTCAAGCAACGCCTCACATGATCATCCTGTATAACTAATTCTCAAGGTGACCTAACCACATGACTCATTCTAGATCAA
TTATAGTGATATAGGAAACATATAAACTCAATCTCAATTCTACACTACCATGATCCATCATAAGAGCACTAATCAATTAG
TTTATGTCCCCAAGCTTTACTCATAACCAATTGATGTCTAGGTGATCTAATCTAAGGAAATTCATCAAGAAGTTCATCAA
TCTTAGAAGGTCACATCTAAACCCTCAATTTTCCTCTTTCATGACATAACCCTACACTATATCAATTTCATTGTAGGATA
TTAGGTTAATCAACTATACATGTAGAATTATACTAAAATCATGCAATCTCATCATAATTTAATCACAACTAATCAACTGG
ATAAACGTGCAAAAATATTCTAAATATGAGGAAGAACCATAGCTAGGAGTGGGGGACTCATGTATTCTTTGAATAATTTT
AGTTAAAATCATATAAAATTAGTGACCCATTCATAAACAATCATAATTCAAGCTTTAAAAGCAACTTTAAAAGGAATCCA
TGGGGTTGAGTTGAAACCCTAGCTATTTGGGTTTTCTAGATTTAAGATAAAAGCTTTTGAATGGACTCCTTGGGTGATTG
CTACCCAAGGATGAAAATTTCCATACCTTAGGTGTAGAATCCAACCAAATTCATATGAAAAAGCCCCCTTGTTCAAGCTC
CAACTTGGTCTTCTTCCTTGTTCTTCAATGGAGGTTCTTGGGAGAGAACTATTGGGAGGGAGAATAACTTTTGATTTGAT
TTGTGTTTTGGAGAATAAAGGAGTAAATGAAGTGTTTTAAGACTTAAGAGTATTTATATATGTGATATAAAATAATTAAA
AATGATCCCACACAATAATTAATTAAAAGAAGATTACCTAATAACCCTCAACTTGGGCAGCCCCCCGTCAGGGACTATGA
CCAACTAAACAGCCCTTCAAGTGGACCATGGCCCGTGGTCCCTTGACCAGTAGCATCCCTTGGCAAGCCAACCTTCCGCC
ATACTAAGGCATGACCACGAGCCTTCCCATGCGCCGTGGTCATGACCATGGGCTGTGAAGTGGCTTGTGGACCCTTCGGC
TGTGACTAGGCTCCAAGACATGACTTCCCACTAGACCAAGGGGTCTCCAAGGACCCCTTCATGGACCGTGGTCAAGACGA
CTGGTTGTGAACCCTGGGAGTGCTTGGTCAAAGGTTGGGCAGCCTTGGCTTTTGGCTAGGGTTTCCCCCACCCCCCGCCT
TGGCACATGCCCTTGTAACCCTATACCAAACCTAAAAAGGTCATTCAACTATGGAGTCTAATGCATACCTTAACGTTGAC
CCTCACGTTAAGGCTCTAGTTCACCTACTAGTTTTCCGGGCCGTTACATTATCTCCACCTTAGGAACATTCATCCTCGAA
TGATACTTTAAACACTTTAGGGGGATTACCGACTCGAAACTAGTTGCCCATCATGCATGAAACATCATAATGCACATAAA
CAAGGAGAAAACATCACTCCATCTCAAGACATTTGATAAACGCACTACAAGGAAGTATCGAATACATCTACAAACCCAAG
ATGCATGAAATGCAACATATCTCATGTTCATAGGAGAAACTACCTTCTCCAACTAAAAGCAATCTCAACACGACATTTGG
GAGCAAATATGCCATTTCATCAAAACCATACAAAGCATGTTCGTCAAATCATCTCATGAAGTCCAATATGCCATTATCAT
ACTAAAATGCACAATCATCATGAGGAACATATAAATCATGGAAAACTCATTTTATACAAAACAATAATCTTTCAAGAGCA
TGCATAACATTAGTAGATCATGGAACTTTTCTAAAACACACATGACTCCAAAACATAATACATGCCCAAAAAGGAACTTT
TGGTCTTATTTTGTGGCCACTTCCTCCACAACCATAAGAACCTTTCATACCGGCTAGACACTTACCATAATGCTTCCTTC
CACATGTTTTGCAAGTAGGCTTAAGTAACACTGATTCACTGTTGCTTCCTCTTATGGGCTTAGGGTTAGAAACCCTCTTT
TGGCCAAACTTTGGAGAAGTCTTGGAAGAGCTTGGCCCCAAAAATCTTTATTGAGAGGAATTATCATCACCAATCCCATA
CCTCTTTGTTCCTCTAGACCGTTCTTCAAGTTTCTCCCTTTCCACCCATTGAGCATGGATCACAAGACAATCAATATCCA
TACCATTCTTAAGCATAACCATACTATATTCCTTTGCTATCAAGTCAGATACCCCAGACACAAACTTACTCATCTTCATC
CTACGGTTAGCCACTAGGGATGGAGCATATCTTGACAACCTAGTGAACACCCGAGCATAATCCTTAACTCTCATCCGACC
TTTGCGAAGGTTAATAAACTCAAGTATCTTAGCCTCTCTAATTTCTAAAGTGCAATACCTATGAATGAACCCATTCTTAA
ATCTTTCCCATTCCATGGGGCCTACTTCTACTGGCCTCACTCCTTTCCATTAACTAAACCAAATTAGACCAACATCCTTC
AATTGGTAAGCGACCCATTCCGCCTTCTCTACTAGAGTTACTCCTATAATGTTCAACACCCTAGAGATCTCATCTATAAA
CTCTATAAAATCTTCCTCTATCTTTGACCCATAAAATTTCGAAATCTCTATCCCGACTTGGGTCAACAATAGGAAATTAT
ACCTAATCTTTTCATTAAACACATAATCCCCTATAGGGACAATTGGAACTTAGAGAGGAACCTCTTGCTCCACATTGTCT
TCCTATTTACTTTCAACATGAGCCCTTGGAGTAGTCATATCCTGAAAACCATACGACACACATTAGGAGAAAGATCTAAT
AAAGCTAAACTCTAGGGCACAACTTAGAGAATGAAGAAGTAAATTTTTTCATAACATCTGATAGCCTCCTATTCATAAAA
TGTGGTGCGCTTCACATTTATGAACAAGACTCTACTAGATGTGGTTTGAGACATCCTAAAATTATCCAAAACCTTATTCT
CTGATACCAAGTTTGTCATGATCCACAAGTACCCCCTAAACGTAACACGACGTACTTGACCCGGAAGGGCTCTCGTACTT
GACCCGGAAGGGCTCTCGTACAAACTCTTAGCATATCATGACATAAGAACATATGTAAAAATGCAGAAAATTTAAGACTT
TTCTTTACACTCAAAGTCTTTTATAAAATCAGAGAGTCTACACACTAGATCTCAACCCATCTATAACATCTGGATTAAGA
ACTCTTGAATACAATCCTAGGGACACCGCCCTTACAAAAAGGCTAAAACATAAAATAAGACATAAAAGACATATGCTCAA
GTCCTCGAATACTATGAGGACTCACCAATCTTGTTCTTCTCGATATATGATTGTCGTAACCACAAGGATGGAATCCAATA
TCTCCAAACTGTATACTTATAAAAAATGTAGAAATATGGTGTTAGGACAAAAAGTACTAAGTGTGGAAGCCAATCATAAA
AATCCTTAAAACATGCATAAAAAGGGACATTTTAGTTGAAACCATGCTATATGCCACTTCTGAACATCATCTTTGAACTA
GTTGGAGAATTTTACTTATAAGACAACTCACATACAATTCATCATATCATAAGAGATATCATTATAATTACTAGCATAGT
CTCCAACATAAGCATAATAGATATCCCAATCTTCACAAGACATAGTTCATACACATAGTCAAATACAAAGATCATTTCAT
CAAAATAGAACCATCACATAAGTAACCTTAAGCTCTACTTGTGCAATGCATAGATATGACCCCATAATCCTATCTATTCT
AAGTATTACTTCTAGGCTACCATGATCATGCATAACATACCTTGACCTTATCCATAACCAACTACCATATACAAAGAGTC
ATTCATGTTCATATCTTGTAGTAATTAAGGTCTCCAATAGCAATAATCCATATCATGCATACATATTTTCATATATATTC
CTAGCATAAGGAACACATACCATAACCCTTTTACGAGTCTACTTGTGCAAGGTATAAGTGAAGTCCCATACCCCCACTCA
CACTAAGTAAAGCTCATTAAGAAGTCATTAGTATAGTTTATGTTCATAATTCTTATAAAACATATATTTAACTTATAATC
ATCATATCATAAAAGAGACATACCATGCCCACTATCAAAGCCTACTTGTGCAATGCATGAATGAAGTCCCATACCCCCAT
TCATACTTGGGTAGAACCTCGTGAGGAACCATAGTACATACACATGTTCTTTTCATAATTCATATTCTTATCATATAGGG
AAATTTAGCATTAACTGACATAGACCATGTGAGTTACATGGAATCCGGTGTTCAACCCCCCACACTGAAATGAGGTGTCC
TAGTTGCCTAAGGTAGAACGTACATTTTCACTTTTAGGTGGATCCACTAGATAAAGACCTGTGTGGGCACATAGTTTTGA
GATAAGGAGATTGTTACTAGAAACCCTAACTACTAACGTGTAGGTTTCCATCTCATGAGATAAGCGTATTGGGAACCCAA
CTACTAGCGTGAAGGAACCCATCTCATACTCATATCCACTCGGTGCTAAGTATAATTCCCTTTAAAAGTCATATTAAGTC
TTTACTTAAGTTCGTGTTCATGGAAGAATGCACTAGGCATTCAAACCAACATAATATCATAATAGCTCATAGACTCATTA
AGTGAAACGTCCTTTCAACTTTAGAATCATCAACATGTGAGTAAACCTTTCACATCATATTCATAGTGTGTTTATAAGCA
TAGCCTTTCAATCAACACAACAACATAATCATAGTCCTAGACAATTCATACATAATCATGTGTAAGGGTACGAGGAGATT
GACCTTCCAACAATTACCTCAATTACACAATAGTCATAGGATCTTCACTTTCTAAGTGAATCATGAGTTTATACACAATT
CTAACGAGGATGTACACACCCTCATAAATTTCCCCTTCAAGGGCCATGAGCTACAAACAAAACCATAGTGACATCATAAT
CATATTCATTCATGGGTGTGTGTGTGATTGTCCTTCCAATGACACAACAACAACATTATCATAATAGACACTTTATCCTC
AAAGTATTCATAAATATGCATATAATATCATAATCATGCATACACCTCATGTCTTTTATTCAAGGGTCATATTGAGTGAA
CACATCTAGCATTCAATACATGAAATATAGGTACAACCATGACTCAAGTAATCCATTTATGTCATGCATACACTCATATG
ATCATATTATGGGCCATGTGGGTGAAGTCCTTTCACAATAATGTCATATACAATTCAACACACATACTAGCTTCCTTCTT
AAAGCCTTAAAATCCTTAGCTTATTCATTTTAGCTCTTTACCCTTAAGCCTAGGATTTATCTTCATTCTATAAGCCTTAC
TCTCAAGAAATGCCTCACATGATAATCTTGTATACCTAATTCTGAAGGTGACCTAACCACATGCCACATTCTTGATCAAT
TATAGTCATATATGAAACATATAAACTTATCTCAATTTTACACAACCATCATAAGAGACCTAATCAATAAGTTTATGTCC
CCAAACTTTACTCATAACCAATTGATGTCTAGGTGATCTAATCTAAAGCAATTCATCTAGAAGTTCATCAATCTTAGAAG
GTCATATCTAAACTCTCAATTTGCCTCTTTCGTGACATAACCCTAGACTATATCAATTTCATTGTAGGATCTTAGGTTAA
TCAAGTATACATGTAGAATTATACTAAAATCATGCAATCTCATCATAATTTAATAACATCCAATCAATTAGACGAACTTG
AAACAATATTCATAATTTGATGAAGAACCATAACTAGGATTGGGGGACTCGTGGACTCTTTGAATAATTCTAGTTAAAAT
CATATTAAATCAGTTATCCATTCATAAACAATCATAATTCAACCTTTAAAAGCAACTTTAAAAGGAATCCATGGGGTTGA
GTTGAAACCCTAGCTATTTGGGTTTTCTAGATTTGAGATGAAAGCTTTTGAAGGGACTCCTTGGGTGATAGCTACCCATG
AATGAAAACTTCCATACCTTAGGTGTAGAATCCAACCAAATTCGTATGAAAAAGCCCCTTTCTTCAAGCTCTAACTTGGT
CTTCTTCCTTGTTGTTCAATGGAGGTTGTAGAGAAAGAAATATTGGGATGGAGAAGAAATTTTTATTTGATTTGAGTTTT
TGAGAATAAAGGAGTAAATGAAGTGTTTTAACACTTAAAACTAATTATATATGTGATATAAAACAATTAAAAATGACCCC
ACACACTAATTAATTAAAAGGAAATTATCTAATAACCCTTAACTTGGGCAGCGCCCCGTCAGGACCTACGGCCAACTAAA
TGGCCCTTCAAGTGGACCATGACCCGTGGTCCCTTGACCAGTAGCTTCCCTTGGCAAGCTAACCTCCCAGCATGCTAAGG
CATGACCACGAGCCTTTCCTTGCGTCGTGGTCATGACCACAGGCGGTGAAATGGCTCATGGTCCCTTAGGCAGTAGCTAG
GCTCCAAGAAATAACCTTCTAATAGACCAAATGGTCTCCACAGACCCCTTCACAGATAGTGGTCAAGACCCGTGGTTGTG
AACCCTGGCAGTGCTTAGTCAAGGGTTGATTAGCCTTGGCTTTTGGCTAGGCCTTGCCCCCTTTGCCTTGAAACATGTCT
TTGAAACCCTATACCAAACCCTAAAAGATCCTTCAACTACGGAGTCTAACACGTACCTTGACGTTGATCCTCACGTTATG
GCTCTAGTTCACCTAATAGTTTTCCAGGTCATTACAATTTTCTTGAGTTGTGGGTGAGGATGCCCACAAGCTTTTGACAA
CTTTCTTGGAGTGACTTCTTAAATTAGGTCTAGTGAAGTCTAGAGGATCCGACTTCACTACATATTAGTTTGATGGGCCA
GCCATGTGATGGTGGTGTACCGTTACTGAGACCAGGCCAATTGAGCTTTCTCCGATCACCTAGATCGAGTTTTCTAAGGC
TTTCTTTGCAAGGTTCATCCCACATAGTGGCAGAGATCATCTCAAGGATTAGTTCTCTATATTAGAGCCCATTTGTTTTA
CTGTGTGTTAGTATGAGGCAAGATTTTATGAGCTCTCTTGCCATGCTACTTTGATTCTACCTACTGAGGAGGCGAGAGTT
TGATACTTTGTCTGTCGGTTAAGACTAAAGTTACAGATTGAGACTCATCCCATGGTCTCTGTGGCTCACCTATTTTTAAG
ATGTTGTGGACAACTCCTGCACTATTGAGCAGCTCCATCGTGAGGCCAAATGGGGCAATGACAAGAGAGGTAGATATGAT
GGTAGATATAGTTTGTCCTATTCAAAGGCTAGAGATGCACATGATTGGACTCAGCAACGCTTGTAGCCAGGTCATCCCAA
TCGACCTGTTCATGACTCATTATAGAGTTCAGAGGTTGACTGGTATAGCCAGAGAAACAATGGCTATAGTAAGAGTCATG
AGCCTCAATCTAGTAGTTCAGGCTATGGTGGTTGTTATCTTGGGAGCAGATCATCATCGGGTAGTTTTGATTGTGCGAAG
TTGGATAATTAGGCCAAATATTGACATGTGCATAGATGAATCGCTATAGCTCAACATACAACTCTACCAGCTACACTAGC
ACCACCTCCAGTGTCACGACACGAGAGCACCCCCTAGTCGTAACATGGCGTACTCGAGCCCGAAAGGGTCTTATACCAGC
CACATAGTCATTCATTGCATTCAATAATGAGAATAGTGCAGAATTAAAAACTTATTTAAATGTAAAACATCAAAATACTC
ATTTATACATCTTTCAAAGACACAACGGAAGACTAAGTCTCACATGGCCATCTTAACAATGCACTTGGAAACTAAAGTAG
GGACACGACCCATAACAATCCAAAACACTTGAATTGTCTATTACATGACTAAAATAGGAAATTTAAAAAGGACACTTGTT
CTCGGTCAATGAGGACATACCACTCTTAGATTTGGAGAAGACTCAATCCAAGCTCTTCAATCTAGATGGAAGCAATCACT
TGCCGTAACCTACACTTGTAATTAAAAAGTTACAAATATGGGTTAGTACAAAAAAATATTCTATTAGAAACCATGCACTA
TGCCACTTTTTAGAAACATCATGTACAATAGCACAAAAGACATACAAGACAAGTAACACATCATACAAGTCATAATATCA
CACCTTGACAATATCAACATGGAAACCTTTACCTTCACCTAAAACCTTCACTTTTAAATGACCCTTATGCTATACCTTGT
GCAATGCATGGATGGCGTCCCATACCACCATCCACACCAAGGCACCACATTAAGGCCACCAAGAGTGAACTTACCATTCC
TTCCTTTTCAACTTTGCACAATATCCATATAAAATAGACATATCATATCATAAGACATGACAAGGGAAAATAACTCATGA
TATAACCCAAGTATAGCATACATATCATATTAAGCATTTAAGAGCCCACATTCTTTAATAACTTCATTTAGGACACATTC
ATGTTATAGCCATTAGGATTTAGAGAAAATCACTATGACCCTCTCAAAGCCTACTCGTGCAATGTATAGGTAGCATCCCA
TACTACTACCTACACTTTGTAGAACTTATCAGGGAACCACAATGAAATCTCACATGATGGGAAGTAAGAGTTAAACGGCA
TAGACCATTAGAGCTTGTTATAGAATCCGGTGTTATAAGTCCCCACACCGTAAAGAGGTGGTCTACTTGCCTAAGGAAGA
CCGGTTCATATATCTTAGGTGGATCTACTAACTAGACCTATGAGGGAACATAGTCTATTGGATAAGGTAGACGATCATTG
AAACTCATGCCGAACTTTGGGGGAGTTTCCATCTAAGCAAATCCACTCGGTGCTTAGCCTACATTCCCATACAATAGTTC
ATTTCTTTGACATTATCACATATGAGAGGTGCCATTGGCCAACTGACTCCAATTAATTAACACATGAAAGGGTGCCATAG
GCCTACCAATTCAAGGCTCATCGTTAACCTTCATTAGTAGAAGGGTTCCCTTGGCCTACCATTCCCAAGGTTGATTATTA
ATAGGTGTGGAAGGGTGATACTAGCCTACCCATCCAAGGATTCAACAATCAACAATACACTCATTTATATAAGAGGAGGA
TGCATAAGCTCTACCAATTCGAGATATACCATATATTGAAGAACCCTTTATATTCTATCATCAACATTCATAAGTGTCAC
ATTTCGAAAATAACCATTCAATAATAACACATTTACATTCAAAACATGATCACAATAGCTTCATTGAACTCCCATTCATA
CATACAATATCATGATAACACTTCAACTTATCATACTATGCCTTCAAGGCCATGATCACAATGTACATAATAAGGAAACA
CCACCACCTTCTAGGTGGATCAATATACAAGGTAAGTAAACACCTCCCCTTTCAAGTGGATCAACAATTCATAAACAATT
CTACTTTAACTTCTAATTAGGTCACAACTTGCCCCTTTCAAGGATATGATTACAAATCATCAATACACAAACAATTTACC
ATAATTAAGATATATATATATATATATATATATATATATATATATATATATAATGATACAATCCAATAACCCAAAACAAT
TAAGGTATATTTCAATCATAAGCTTTCATAATCATCAAACCCACTTCATAAAAGCACAATTTAGGAATTGAGAGTAATAA
TGGGTTCATGGAGTATCTTCACCATAAATCATCAAGTAAATACAAATATAATCAATATATGACATTATAAGCCATTTGAA
ATCATTTGGAAGAAGAACCCAGGAGATTGAGTAAAACCCTTGGTTTTCAGGAATTTGAAAAGCTTTGAAAACTTCTTTGA
AATTCACTCTTGGGTGAAGACTAACCCTTGATGAAGGATCACCATACCTTTTACTAATATTTACCCAAGAAATTTGTTGA
AGAAAGCTTTGAATCCAAACCCTAGCTCCCACTTCTTCTTCTTCCTTGAGTTTTATAGAGTTATATAGAGAGAAGAACTT
TGGGGGGGGGGGTTGATTTTAGTTCTTGGAGAAATAAGGAGTAAAGGAAGTGTTTTAAGAGTTAAAACTATTTATATTTA
TGATATAAACCATTTAAAATCAACCCCACATAAATTAACATTAAAACAAAATTATTTAAAGACCCTTAATTTTGGCAACT
CCGTCAGGGACCAAGGGAACTTTGACTGTCCGTGAAGGAGGACCACGGCACATGGTCCTCTAGGCAGTAGCTTCATTTTG
TGGCCAAGCCTCCACCAGGCCAAGTAGCCTTCACCACCACTTCTACGGAACGTGGTCAAGACCACTAGCCGTGAAGTGGT
CCATGGAACTTGGGCAGTAGCTTGCCTAAGCTGCCTTGCTTGCCATGCCACCAAGTGACCTTTACGGCCACTTTAATGGA
CCGTGGTCAAGGCCACTGACCGTGAAGTGGTCTGTGGTCATGAGGTAGTTCTTGGCCAAGGTTCGGCAACCTTGTCCTTT
GGCTAAAGTCTTGTTCCCTTGGCTTGGCACCTGCCCTAGCAACCCTTAACCATCATCAAAAGGGGACTTTTAACAACATA
GTCTAAAGCTCGGGACAATTTTACACCACATCAAATCCCTTTCCAAACTCAGACACACACACACATTAGATTCTAGCTTA
ACCTATAATTTTCCGATTTGTTACATTATCTCCCACTTAGGAACATTCGTCCTCGAATGACACTTTAAATACATAAAGGG
GTAACGACTCAAGACTAGCAACCCAACAATCAAGACATATCAATATAATGCATATACCGTAGGATGAAACTTCAAATCCA
CATCAATAAGATCGATGCAATACAAAAAAAGTAGGGACTACAACTACAAAATCACTATGCACGAAACATTAGCATTTATC
ATTTCATAGGAGGAACTTCCTTCTCCGCATCACATCATGCTCATTACCACAGTATAAGTTACTTAATACAACTATTTTCA
AGAACACATTTAAGCATGTACAACAAGTCAACTCATGAAGCATTTAGGCAACCCATCATTGATGCATATCAACATGAGGA
ATAAAATCATTACGGCTCAATTTCTCATATGCACATAAATTTCATCAAAACATGCATAACGTAAGGAGACCGTTGATATA
CCGTGAGTTTACGGTATTTCTAATACATTTCACTTACAAGTTGTGTGTGTCTAGGGCCTTTTTATATTGGTTTTTATGTG
TATTATCATGTTTTGCAGGAAAGGTGTTCAGGCGCGGAAGTTTAGAGACAACTGAAAGAAATGCAGAAAAAGGCATCCAC
GGAGGTCATCTACGGACCGTAGGTCCATTCACGGTCCGTAGGTGATGACCGTAGATCAGCAGGAATGTGTTGAGGACAAA
TCTGGGAAATTTGACCAAGTGTGGAACCACGGTGCCCATTGACGGTCCGTAGATTGATCTACGGACCGTACTGTTGATCC
GTAGAGTGAGACTACGAGGGTTCCAGTACCTGATTTTTGAAGATGCTAAGTATGGAGCTACGGAAGGGATTGATGGACCG
TAGGTCGATCTACGGTCCGTGCTGCTGGTCTGTCGTTTGCTTCAGAGAAACTGATTGTTGGATGCTGAAATATTTTCTAA
GTCCCGAGTGACGGAAGGGACTTACGGATCGTAGATCCATCGACGGTCCGTAAGTCAGTCTCGTGGATCGAAGACGCGTA
CCTGAACAAAAATTTCCTTAATTTGTTTCCTTTTTTATTTAGGATTTGTTTTCTATAAATAGGATATGTAAACCTCGTTT
TTGGGGGTTAGACAGTATTATTCTATTGTTGCTTTGTAACTTTGGAGATTAATTTGCAACCCTAGCAATTATTGATTTCC
CAAGTTCGTTTTGAAGATTTTGGCTTGCAATTCAAGTTAATTTTCTGGGTTTATTATTCTCTTTACGTAAGTTCATGATT
TCTCCATCTACAATTATGAATTGTGTTCTTGCTAATATGAGTAACTAAATCCACAACTAGGGTTGTGGGAACCATGATCG
ATTAACAAAGTATGAATAGTAAATAAGCAATTCTTGACTAGTATTTTGCATGCATTGATAATTCTTTCATTTAGAAGTCT
TTTTAATGGTGGCCAACGTTAGAACTCACCCTGTTACTACTTGCCGAACCAATGAGGTAATTAACAAGAAAAGAATTATC
AACATAGATTTAGTGTGATACTATCTAATAGGCTAGTGTCGATTGGTGCGAAGTAATAACTAAGCCAAACATCGATTATG
ATGTCTAATATGAGGTAAAGGTAAAGGTTAGTAAATTATACACACGTAGCCGGACTAAGGTGCGGGGTGAAATTCTCTAG
ATGCCGGACCAAGGATTTAGAGATACCTAACTTATCACTTTGCATGTAATACACTAGAAAACGATTGCTATTACTAGGAT
TATTGTGTTATGAGATTATGGGGAACACGTGTACCCTAGTTACTTCTCTTATCTTGATAACAACCAAAGTTGAGTTTAAT
TATTGATTACAATATTAAATCTTACTATTTTTTCATACAAGCACAACCCCCCTTTTTTATTACTTGTTTCTGGAAATAAT
TTGACTAATTGAATATAATTGTTGGTTAAAAGTAAAGTCTAAACCATTTTCCTCGTGGGATCGATCCCAACGTACAAGTT
GGGTTCTTTACTTGATAACGATCGCTTATGCTTCTGAAAGGAGGTGTAATTTGAGCATATCAAATTTTGGCGCCGCTGCC
AGGGAATCTGGCTTTTAGATTTAGTTTTAACTACAATATTGAACGTTAGTCAAATATTTCCTAATTTTTTTTTTGTTTTT
GTCTCTCTCAGGTTCCGACTATAGTGTATGCCAAGTACACGGAGCCAAGGCGAACCAATTACTCCGTACGATCCAGAGTT
GAACAGAACTTTGCGAAGAATGAACAATCATGGACTTCTAGTTCATCCTATAGGAGGAAATCTAGATGAAGCAGTTGATT
TACAGCAGCCAAGAGTAGTTGGTGGGGAAAACCGTGGTCTAGCTGAAAATCAATTGGGAGATGCAGTGAGAGTGCATGGT
CTACCAGACCCATAACACCATGACAACTATCGGGGCAACGTCGACATAGCAGATTCCGATGGACCCATAGTCCTACCTCC
TCTACCTCCAGGGCACACATTTGTGGTGACTAGTAGTTTGATGCAGATGCTTACAGCAAAAGGCTTATTTTTAGGATCGC
CATCGGAGGATCCACATGCTCACTTAGCCAAGCTCAGGGTGATTTGCAAAAGTTGTGTAGGTAGACCAGACTTGGATATG
AACGTCATTGGGTTACGAGTGTTCCCTTTGTCACTGACAGGCGATGCTGCAATATGGTTCACTGAGCTTCCTTATAACTC
AATTTTCACATGGGACCAACTAGCAGAGGTATTTAAAGCAAAGTACTATCCAGTATCTAAGAAGCTCAATCACAAAGATC
GGGTCAACAATTTTGTGGCATTACCTGGAGAGTCTGTGAGTAGCTCGTGGGACAGATTCACTGTTTTCGTAAGAAGTGTC
CCAAATCACCGTATTGATGATGAGTCACTGAAGGAATATTTCTATCGAGGACAGGATGATAACAATAAAGCAGTACTTGA
CACTATTGCTGGAGGTTCATATGGTGATTGTACATACGCACAAATTGCTGAAAAATTGGACAGGATCTCTCGCAACAATA
AAGCGTGGAGCACTAGAAGGTCAGATACTGGGAGAAACACATTTGCTGTTCATAATGCTACTGTTAATTCTGCAAATGAT
ATTCGTGAGGAGATGGCTCAGATGAGGACAGAGTTGGGGTTGGTATTGAAGCATGTGAGTGGAGGAGCAGAAAAGGTAAA
TGATGTAAATTACTTAACTAGAACTCCACCACCAGTTGAGGAGTGTTACTATGAAGAGGACACTTATGCGGTGAATGATC
AGACGGGGGGTTTTCGACCAAACGCCCAAGGATCCAACACGGAAAATTGGCGCCAAGGTCAAGGGAACCAAGGTCGGAAC
TATGGAAATTACAACCGAGAGGTTCACTATGTCCGAGATAGGAACTTCAATCGCGACAACAACTACAACAGGAAAAACTA
TGGCAACAGAAACGATCGGGTTGGACCCTATGTTCCCCCTCAAAATTGGGAATCTGGTGCTAGGGAAGTTGGAGGTAATA
TGACGCGTATTGAAGATATGCTGTAGAAGATGATGAGAAGGTTTGATGCTACTGATGAGAATGTGAAGGAGATGAGAAAC
GACTTATCTGGTATTGGTCAAAAGGTTGATGCCCATGCAGTGTCAATAAAGCATATAGAGCAGCAGATGACGCAGTTGTC
TACTACAGTGAACCCACGTCAACCTGGCACTCTTCCTAGCAACACCATCCAGAATCCAAAGAATGATGGACATTGTATGG
AAATTACCACTCGAGGAGGCAAGCAAACCATAGATCCACCTATGCCGTCTGTGGTAGAAGTTGAGAATAGAAAAGAAGAT
GATGTGGTGAAAATTAGAAAGGAGTCAGAGGTTGTGACAGAATAAGAAGTGGAGATACCTCAGAAAGTGGTTCCCATACC
TAGACCTCCACCACATTTTCCTCAAAGGTTAGTGAAGAAGACTGAAGATGGGAAATATCGCAGGTTTATCACTATGTTGA
AGAAGCTTTCTATCAATGTCCCTTTGATAGAAGCCTTGGAGCAAATGCCTGGATATGCAAAATTCATGAAAGATATGGTG
ACAAAGAAAAGGTCTGTGTGTTTTGAAGATGATAATAGATTGCAGCATTGTAGTGCTATTGCTACAACATCTCTGGTGCA
GAAAAAGGAAGACCCTGGTTCTTTCACGATCCCATGTACTATAGGGTTATTACACTTTGCTAAGGCATTGTGTGATCTTA
GTGCTACCATCAACCTCATGCCTTTATCTATTTACAAGAAGTTGGGTCTAGGGGATCCAAAGCCCACTGCAATGCGATTA
CTGATGGCTGATCGGACTATGAACAGGCCCATAGGTGTGCTCCATGATGTGTTAGTGAAAGTAGAGTCTTTCATCTTTCC
GGCGGATTTTGTGATCCTTGACTGTGAGGTTGATTTTAAGGTTCCCATCATCCTTGGGAGACCATTTCTTGCCACAGGGC
GTGCGTTGGTTGATATGGAAAAGGGACAGATGAAGTTCAGACTGAACAATGAAGAAGCAACTTTCAATATCTGTAGATCC
ATGAAGCAGAATGGTGAGCTACAAGCAGTATCTGCTATAACTTATAGAGTGGAGAGTGGGTCAGAAGTGCAAATTGAAGA
GCGATTAGGTGTTGAGGCACTAGCAGCAGTCATGATGAATTTTGGTAGTGATGGTATTGAAGAATATGATGAGTTGGTAG
CCGCACTTGATAAGTGTGAATACCGGTCCAAACCAAAGAAGTATGAGCTAGACATGAAGAATCGCGAGTCCCCACCCACA
AGACCATCTATTGTGGAGGCACCGAAATTGGAGCTTAAAGCTCTACCACCGCACTTGAGGTATGTATATTTAGGCGAAGA
GAATACTTTGCCGGTCATCATTGCAGCAGATTTGAATGCAAAGCAAGTAGAGTGTTTGGTGACTGTATTAAAGAAGTTCA
AGCGAGCGATTGGGTGGACTATTGCAGATATTATTGGGATCCCCCCCGGTATCTGTTCTCACAAAATCCAACTCATGCCA
GATCATAGGCCCAGTGTTGAGCACCAGAGAAGATTAAATCCACCTATGCAAGAGGTAGTCAAAAAGGAGATCATCAAGTA
GCTGGATGCGGGAGTTATTTATCCCATCTCAGATAGTAATTGGGTGTGTCCTGTGCAGTGTGTACCTAAAAAAGGTGGTA
TGATTGTGGTTCCAAATGAAAGAAATGAGCTTGTTCCAATGAGGCCTGTCACTGGATGGAGAGTTTGCATGGATTACCGG
AAGTTGAATGCGTGGACAGAGAAAGACCACTTCTTTATGCCATTCATGGACCAGATGTTAGATAGACTTGCAGGCAAGGG
TTGGTATTGTTTTCTTGATGGGTATTCGGGCTACAATTAAATTTCTATAGCTCCAGAAGAACAAGAGAAGACCACCTTCA
CTTGCCTATATGGGACTTTTGCTTTCAAACGAATGCCATTCGGATTGTGCAATGCTCCAGCGACCTTCCAGAGATGTATG
ATGTCGATATTTTCTGATATGGTGGAGGACACTATTGAGGTGTTCATGGATGATTTTTCAGTGGTAGGTGATTCGTTTGA
TCACTGTCTAAAACATCTGGCCGAGGTGCTCAAAAGATGTGAAGACTGCAACTTGGTGCTGAATTGGGAGAAATGTCATT
TCGTGGTAAAAGAAGGTATAGTGTTGGGTCATCGAATTTCAGAGAAAGGTATTGAGGTTGATAGAGCTAAAGTTGAGGTA
ATAGAAAAGCTTCCACCACCTATCTCTGTAAAAGGTGTTAGGTGTTTTCTTGGCCATGCAGGTTTTTATAGGAGATTCAT
CAAAAAATTCTCAAAAATTGCACATCCCTTGTGCAAACTGCTCGAGAAGGAGAATAAGTTCTGCTTTGATGATGCTTGTC
TTAGAGCATTTGGAGAGTTGAAGGAAAAGTTGGTTACAGCACCTATCATTATTTCACCAGATTGGGAACAACCGTTCGAG
GTAATGTGTGATGCGAGTGGAGTGGCGCTTGGTGTAGTATTGGGTCAAAGGCGTGAGAAAATTCTTCACCCTATTTACTA
TGCTAACAAAGCTCTGAATGTGGCCCAGAAGAATTATACAGTGACCGGACAAGAACTTCTTGCGGTGGTTTTTGCATTCG
AAAAATTTCGTTCCTACTTGCTTGGTACTAAGGTCATCGTGCATACTGACCATTCTGCATTGAGGTATTTGATGGCGAAA
AAGGATGCAAAACCACGATTGATCAGATGGGTATTGTTGCTGCAAGAGTTTGATTTTGTGGTAAAAGATAGAAAGGGAAC
CGACAATCAAGTTGCCGACCACTTGTCCAGATTAGAGGAAGAGGCCATGCTAAAGCTTGGAGATAGGGCTGAAATTAATG
ATGCGTTTCCAAATGAACATGTATTGGCTGCTTCTAATGATTTGATTTCTTGGTTCGCAGACTTTGCTAATTATTTGGCA
AGCGACATTGTGCCACCCGATTTGTCTTTTCACCAAAGAAGAAATTTATGCATGATGTGAAGAAATTCTTTTGGGATGAA
CCTTATTTGTATCGTAGTTGTGCTGATGGGATTATTCGTCGCTGTGTGCCTGAGGTTGAAATGCTGAGTGTACTTGAAGC
ATGCCATTCATCACCCGTTGGTGGGCATTATAGTGGTATTCAGACTACACATAAGATTTTGCAGTGTGGGTACTATTGGC
CTACCATCCACCAAGATGCTTATGATTTCGCCAAGTCTTGTGATCGGTGCCAAAGAGATGGGGGGATTTCAAAGAGGCAA
GAGCTCCCTATGAATCCCATATTGGTGATCGAATTGTTTGATGTATGGGGCATTGATTTCATGGGCCCATTTGTGAGTTC
ATATGGGATGAAGTATATTTTGGTCGCGGTTGATTATGTATCGAAGTGGGTGGAAGCAGTAGCACTCCCCAACAACGAAG
GTAAAAGTGTCACCGCATTCTTGAAAAAGAATATCTTCTCTAGATTTGGTACACCAAGGGCTATTATTAGCAATGGAGGC
TCTCACTTTTGTAACAAGTTGTTCAAAACACTACTTGAGAAATATGGTGTCCGTCACAATGTAGCCACTCCTTATCATCC
ACAGACTAGCGGTCAAGTTGAGGTGTCCAACAGAGAAATAAAGCAGATATTGGCGAAGACTGTGAACGCTAATCGAACTG
ATTGGTCAAGGAAGCTTGATGATGCTCTATGGCCATATCGCACTGCATACAAGACCCCCATAGGTATGTCGCCTTACCAA
CTTGTATATGGGAAGTCTTGTCATTTACCAGTAGAGTTAGAGCACAAAGCTATGTGGGCAATGAAGAAGTTAAATTTGGA
TTGGGGCACTGCATCTAATCAAAGGATGAACGACTTGAACGTGCTTGATGAGTTTCGCCTAAAAGCTTATGAAAGTTCAG
CCTTATACAAAGAGAAGATGAAGAGGTATCATGATCAAAGAATTGAAAAGCGAGAATTTGTGGTTGGCGATCGTGTGCTG
CTATTCAACTCTAGGTTGCGCTTGTTTCCAGGCAAACTCAAGTCCAAGTGGACTGGGCCATTTTTGCTCACAAAAGTGCT
CTCGCATGGAGCGGTTGAGCTTGAAAATAAGGATGGAACAAGGTTTGTGGTGAACGGGCAAAGGATAAAGATCTATCTGG
GAAATGCTGAAACTGTGCAAGAAGTGATTGAGGCCTGCAATCTTGATGAAGTCTGAATAATCAAGATACCTGCGTCGTGC
CGCGACGTTAAATCAAGCGCTACTTAGGAGGCAACCCAAGATGTAAAATCTAGCCAACAATAGGGTTATGTTTTACATTA
TGTAGTTTAGCTTTCTTTGATTACTTGCGTTTTTGTATCAATGTAGGTAGGGGTTTCAGTATTTTAGTTCTTAGTGTTGG
CTAGAAGTAATATAGGGTCCGTGTATAAAAAGTGTCCAGAAAATGTAAAAAAATAGCCTATTGGTTGCTTCATGTGCAGG
TACACCACACAAGAAATCTGCAGAAAATGGTCTGGTGCAGAGGTCTACGGACCCCATCGACGGTCCGTTGATTGATCCAC
GGACCGTCAATGGTATCCGTAGATCCCAGGTAAGTCCCTAACATTGTCCTAGTATAATTGTGATCTACGGTCCTGATCTA
CGGATCGTAGATCGACTCACGGACCGTAGACGGGGTCTCGTGAGTCCACACCCTACAGTTGACTGACCCGACCCGGACCC
CTATTACTTAAAACCCCCATTGTTTCAAATCATTTCCGTTCCCTCCATTGCTCCCACAACCATTTCACCCACTCTTTAAA
CTGCCCAAATCACTCCATAACCACCACATAATATCCTCCCTTCTATATATTCCCTAAACCCTTTCCATACCATAATCAAC
CCACTCCATAATCTGATAAAAAGGGTCCGATGTTTGGTCAGTGACGAAAAGGTGACTCCTTGGTCTTGCTAAATCATAGT
ACCATCACGCAATCACCCCACTCCTTGTTGCTTGTAAGGTAATAGACTTTCTCTTCACTTTGAATTTCAATTCATAGATT
GAATATAGAGGGTCGGGAGTGGGTCTTGACCTTGGGTAATTGTTAGATGAAATTGCATGATAAACTTGAATAGTACAATG
CCCTTGGAATGATAGATAGTGATTGTATAACATTAATTGTGATGTGAGTTTATGTGATCGTAAATACTATATGCTAGTTT
CGACTTAGGGTTCCACATCTAGTCTAAATTGTTGGGTATGATAATCGGTCGGAATCTTAAGAATGACGAACTAGCATATT
TCAATTGTGTATATGCATGATTAGGTTGTGTTAATGTTGAAACCAAAAGACAAAAATGTATGATACCTGGCACTGATTGC
TTCCACGATACCCTGTCTATGGACCGTAGATCCATCTACGAACTGTAGATGGGGTTCGTCATTTGATGCACCTGCAAATT
TTCCCCAAGTGTAAAACCATGGATGTGGACTACGGTCCGTATATCCATCTACGGACCGTTCTGCACTTCCGTGGTTTTCA
TCTGCGACCTATATTTTAGGCACCCTGATCCACGGAAGAGATCCACGGACCGTAGATCAGTCTACGGACGGTAGATCAGT
CTACGGACCGTAGATCAGTCTACGGACCGTAGGTCTCCTTCGTGGATGACTTTTGTAGCATCTGTCATATTTTTTTTGTG
GACTTAGTTTGGGTCATTACCAACTCTAAATAAGTTCTTTTGCTGCTTATGGTAAGTTTTGGCACTAATGACGTTCCTGC
AGGTACGATGGCACCCAAGAAGATGGTCACCTACTCGAAACGGGGCAAGTCCAAATCGGTTGCCCCTAGCTTCCGGTTGA
TTGATGAGGACACCGAGAACGACTCTAACCCCGCATATGTGCCTCTCAACCCTAGGGCCTCTCGCGCAGCACCCAGGAGC
ACCCCCCGGAAGGTGATCCCCGACGTAGTCATTGTCTCCCAGTCTAATGAGGAGCACACACTGATCGGGTCACCAACTGG
GTCTGCTTCCAGTTTGGAGGGACCTATGACCGGATCCGAGTCTACCCATGCCTCAGGCTCCCAATCATCACAATCAGAGT
CTTTCCATGCTACAGGGTCCAACGCCAAATCATCCACAGGGTCTGGAGAGAATGACCAAGCAGCCTCATCTGATGAGGAA
ACTAGTTTAGAGGCCATTCCTGCACCAAGGAATGATGAACCCGCTCCGGTAGCAGGGGAGCTGAATAGGTGGTGTGTCGA
GGGTCAATGGCAAATCTATCAAGATGCAAAGATGGTGAATGACAAACAAAAAATGTTCCGATTAATTCAAGAGGAGCGCA
GAGTCCTCACGGGGAGCTTGCATACTGTGCCAGATATTCACCGGCTGTTCAAACTTCACAAGTGTGACTGGATGGCTCGA
GACCCAGGGACGTATAGCGAGGAGATTGTCCGGGAGTTATATGCTTCCTATGTTGCCACTCTCCGCGGGTCCATTTCCAA
GCGGTCAAAGCCACTAGCTCAGGCCCCGCTCACTTCCACCTTGGTTCGAGGGTGTCCGGTGGACATATCACCCGCCACCA
TTACCATTTTCTCTATGGTCCTACCACGGGCCACTCTTGGTTTCCTAACACGTTAGAATTTGATTACCGCTGGGACATCG
TGTGGAGTTGCATTTTCCAGAGGAATGCTGAGCAGCGAGAGACTGTGATACTATGGCTGGCCAGGTACATTGCTGCAGAT
AGCGAGCAAGCAGAATGGGTCACTGCTCCACGGTTGGGCATCCGGAAGGCCACATTGAACTTTGTAGCAAAAATTTTTTG
GTTGTTGGTACGCAACAGAGTGTCGCCCACAAAAGCTGACAATCAGGTCACTTGGGACAGAGCGGTGATGGTTGCTGCAT
TGGTGGCGGGAGTAGAGATCGACTTTGCCAAAATGCTGCTGGCAGAGATCCACGAGAGTGCTTTCAGGACCACCACTACT
TACCCTTTCCCCTGTCTGATATTTCACTTGTGCAGGGACTCTGGAGTACCGATCTGGCATTATGACAGGCTAGTCCACCC
TACAGAGGCATTGGACATCGGCCTTATTCGGGATGACGCGAATGTGGCAGCACCTCGCAGAGAGCCCCAGATTGAGGTAC
CCCCCTTGAGCTCCGATCTTGCAGACACTGTAGGGCAGGAACAGGGCGGTGACCCCATTATCCCAGACCACACCGATACT
ATCCCAGGCTCTTCTTCTGAGGCAGCTAGTGTTGCTCCTAGTTCTTCCCGGTCCACACCACTGTTAGGAGCGACGGTTGT
CCCGATGGCCAGGGCACAAAAGTTAGATGCGCAGATGGCCACACTGCTGCATCACATCCAGCCTTGGATGCAAAAGTCAA
TTGCCGAGTCCGAGGCTAGATTGGAGCGCAGGATGGAGGGGATGATGGACTGTAAGGTCCTGGCGGTTAATAAGTGGCTT
GACGCCTTTGAGTTGCGAGTCCTCGAGCGATCAGTTCTGGCCACAGACTTATCTGCTTTGCAGGCTAACATAGCCAGCCT
CCAGACTGATGTGGATGCCATTCTTGCTGCACCTTCAGTTGAGACTCAGGCTGCCCCTACTGCGCTGGCTGATGATATAG
TGCTAGATGCTCTATTCAGTGTCATCGCCGAGGAGGGGCCTGCACCGACACATGCCAAGTGCAAGCGGCACCACTCTCAT
CGCACGTAGGAAGAGAAAGCTCAGAAAAGATAGCGTCGACAGGAGAAGGAGGCTAGGAGGGCCTCGATTGCAGATGAAGA
GTTGCGCCAGCAGAGGGTGCGTGAGAGAGCTGCAGGGGCATCGAGCTCTGCCCCGGTTGCAGAGGATCAACCTATTTTGA
GAGGCGTCGCGAGCACCACTGATTGTGCGGAGCGTTTGATAGAGCGCACTATTGATGGTGCTAGGAGTGTTGAGGTGGGC
ACTACTGAGGGTGCCCCCACTGATGTTCCAGAGGGCTCCGGGAAACCGCATCCCCCTGCTTGTTGATGATTCACCGGCGC
TTTGCGCCACATGTTTGCTTCACTCAAATCCATTCAGTTTTACTGTCTATGTATGCATTGTGGACAATTGCATCTATTTT
TGTTGGGGGTGGGGTAAATGGATCGTGAGTGATAGGGTGAAGCCTGAGTAACCCAACTCATGTATCCTCTCTTGGGGTTT
TCTTGCCTGTGTTCTTTTACCCTAAGAGACTGTTTAATTTTTGTTGAACCGGCATGTCTTAGGATTGTGTGTGTAGAAGC
ATGATACAGAACGAAGCATGATGGCTTAGGAAAAATGATACCCTTCAGATTCTGGGTTGTATGCTAGAAGTAGGCTACGA
GTTGTTGATTGTGTTGGATCTGAGTATGACATAGTAACAATCGACTTGATTGCATGATTAAACCTGAAACTTGAACTGGG
TAGTCTAATAATCTGATAATGAAACTTGTGCCAAGAGTGGGTGAGAATCATTGACTGTTCAAATAGTTTTGTGCAAAACT
AGAACTTGCCCGGTTAGTCCTGTTAAGACAATTCAATCTAGAGGATAGGAAGTGATCATAGGCCGTTGTTCTGAAAAAAC
CCATAAATTGCCTAGAAGGATTCAACCAAATGAAATAACTGTTCCCTTTGATCAAACTTTGAGCCTAAAATTAAACCATT
TCTTTCTAAAAATCCCGAACTCACCTTCCCAAAATCTACTATGTTGGCCCCGGTCCCTCCTTGGACATGTGCACTTTGAC
TTAGGCTAAAAGCCTAAGTTGAGGGTGGCTAATGTAAAAAGTAACTTCAATCTTGGCCCTGACCTGACATCGGGTATTGT
GAACCTCAACTAACGGAAAATCCATAAGTTGAGGGTGGCTATGAAAGAGGAAACTGAAAGAAAAATGGGGATGAAAAGAA
AAAAATAAAAAAATAAAAAATAAAAAATAATTTTTTTTGGGGGAAACGTAAGGAAAGGATGTGAATTATTCAAAGAGAAA
GGAACAATTAAATAAAAAGAAATTAAGCTACAAAGTTTAAAGTCACTTCCGTGGTTGAAGAAAATCTAGAGAAAGCGGTA
AAGCAATAATATGACAAAAATAGGGCAAAAAGAGGTTAAAAGCCTAGTGTAATGACAAGGATGGCAGAAAGTCACTAAAC
AGTACCCAAATGTACCACACCTGACCCTGAGCCTACGTTACAAGCCAATAAAGTCCTATAGTGATCCTGGAGTCTAGTTT
GAAGAGTCTGAGCAGTGAAAATAAGGGCAAGCTTATGGCAGTAAGCACGAACTGTATTTGAAATTACTTTTGAGCGTGAG
TGTTGAATAAATCCTTGTACTATGAATGAAATCAATTTTTTGCTAAAAGAGGATTTCGTTTGAAGTAAGGGCACTAGTTC
CATTGTTGGAAAGTTGGTATATGGGTGACAGTGAGAAGGTGTCTGTTGTGTGTCAGTTGGTTGGTCTGTGTCATGATGGG
ATCCACATGAGTTGGCTTATCGAGCCTAAGAGAACGAATGTGCACTCGAACAATGAGAAGGTAGAGAGCCATGTGATTGC
TTGAGTTAGAAATGCTTGCTTCTATACAAGTGTCGTTTAGAGTTCTAGTGCGTCGCTTGAGGACAAACAACGAATTTAAG
TTGAGGGTGTTGATATACCGTGAGTTTACGGTATTTCTAATACATTTCACTTACAAGTTGTGTGTGTCTAGGGCCTTTTT
ATATTGGTTTTTATGTGTTTTATAATGTTTTGCAGGAAAGGTGTTCAGGCGCGGAAGTTTAGAGACAGCTGAAGGAAATG
CAGAAAAAGGCATCCACGGAGGTCATCTACGGACCGTAGGTCCATTCACGGTCCGTAGGTGATGACCGTAGATCAGCAGG
AATGTGTTGAGGACAAATTAGGGAAATCTGACCATGTGTGGAACCACGGTGCCCATTGACGGTCCGTAGATTGATCTACG
GACCGTACTGTTGATCCGTAGAGTGAGACTGCGAGGGTTCCAGTACCTGATTTTTGAAGATGCTAAGTATGGAGCTACGG
AAGGGATTGACGGACCGTAGGTCGATCTACGGTCCGTGTTGCTGGTCCGTTGTTTGCTTCAGAGAAGCTGATTGTTGGAT
GCTGAAATATTTTCATCGACAGTCCGTAAGTCTGTCTCGTGGATCGAAGACGCGTACCTGAACAAAACTTTCCTTAATTT
GTTTCCTTTTATATTTAGGATTTGTTTTCTATAAATAGGACATGTAAACCTCGTTTTTGGGGGTTAGACACTATTATTCT
ATTGTTGCTTTGTAACTTTAGAGATTAATTTGCAACCCTAGCAATTATTGATTTCCCAAGTTCGTTTTGAAGATTTTGGC
TTTGCAATTCAAGTTAATTTTCTGGGTTTATTATTCTCTTTACGTAAGTTCATGATTTCTCCATCTACAATTATGAATTG
TGTTCTTGCTAATATGAGTAACTAAATCCACAACTAGGGTTATGGGAACCATGATCGATTAACAAAGTATGAATAGTAAA
TAAGCAATTCTTGACTAGTATTTTGCATGCATTGATAATTCTTTCATTTAGAAGTCTTTTTAACGGTGGCCAACGTTAGA
ACTCACCTTGTTACTACTTGCCGGACCAAGGAGGTAATTAACAAGAAAAGAATTATCAACATAGATTTAGTGTGATACTA
TCTAATAGGCTAGTGTCGATTGGTGCGAAGTAATAACTAAGCCAAACATCGATTATGATGTCTAATATGAGGTAAAGGTA
AGGGTTAGTAAATTATACACACGTGGCCGGACCAAGGTGCGGGGTGAAATTCTCTAGATGCCGGACCAAGGATTTAGAGA
TACCTAACTTATCACTTTGCATGTAATACACTAGAAAATGATTGCTATTACTAGGATTGCTGTGTTATGAGATTATGGGG
AACACGTGTACCCTAGTTACTTCTCTTATCTTGATAACAACCAAAGTTGAGTTTAATTATTGATTACAATATTAAATCTT
ACTATTTGTTTCACACAAGCATAACCCCCCTTTTTTATTACTTGTTTCTGGAAATAATTTGACTAATTGAATATAATTGT
TGGTTAAAAGTAAAGTCTAAACCATTTTCCTCGTGGGATCGATCCCAACCTACAAGTTGGGTTCTTTACTTGATAACGAT
CGCTTATGCTTCTGAAAGGAGGTGTAATTTGAGCGTGTCAACCATGGAAACTTATTTTCACAAAAGACTCCAAAACATGA
AACAAGCTACAAGGAACTTTTGCTCTCAAGCTTGAATAGGAATAGGAGGAAAGAGATAAGGATATAAAAACTCACCACAA
CCTACTATTCAACATACCATCCCCCACTTAGGAGAACACCCAACTAAGGCTAACATAAAAAACAACATAGGATCCTCATC
CATACATTCATGACCATAAGGAACTATCACTTACCAGTGCTTTCATCCGGATTAGCTTCTTTGTTCTTGTTAGCTTGGAG
AGCATAGAAACGGTTCCTCTTTTGAGAAACAAGATCCGAGTCACTAAGAGAAGCTTGCTTAGCCTCCCTTTCTCTAGCCG
TAAGAGTAGTACAATCTTTCACCTTGTGATCATTTTTCCCACAATGATAGCACCCATTAGTACCGGCTAGGCACTTCCCA
TAGTGCTTTTTGCCACAAGAGGTGCGAGTAGGTTCAGAAATTGAGATCCACCACCTTTCTCTTGGTTAACCTTTGGAGCA
TCTGAAAATTCTTGGTTTGGAGCCCTTTTCTTGAACCTAGGTTGACCTTGCTCATCGGATCTACCCCTCTTCAAATCCCT
ATTCACCCTCTAAAGTTTGGACTCCTCAATGGATTGAGAATACACCATGAGCCTAGAAATGTTCATGTCATTATGGAGCA
TTGCCGTATAGCACTCTTCCTTGACTTGGTCGGATACACTGGTCACAAACCTACTCATCTCAACTCTATGGTTAGACACC
AATGATGGAGCATAGTTAGACAATAGGGTAAACTTTAATGAATATTCCTCCACATTCATGCCACCTTGCCTAAGGTTTAT
AAACTACTCAACCTTACACTCCCTCTTCTCACAGGGAAAGTACTTACCAAGGAAAACTCCCTTAAACTCCTCCCATTCTA
TAGGACCCGCTTCTAAAGGCCTATTGGGTTTCCATTGTGTGAACCACACTTAGGAAACATCCTTGAGTTGAAAGGAAGCC
AACTCCGCTTTCTCCCTAGAGGTTACCCCCATAGCATGGAATATCTTATAAACTTCATCTAGAAACTCTTGGGGATCCTC
TCCCACTTTAGAGCCAAGAAAAGTGGGAGGACTCATTCTCACAAAGTCTCTCAACCTTGAGGCCATGGTACTCTCATTAG
CATTCACTCTACGCCCCACATCTCGATTAGCTTAAACCGTCATGTCTTGAGCTAGAGTTAGAAAAGCCACCCTAATCTCT
TCATTGGACATGTATGGAGGAACCATTGGAACTTGATTTCCTTGATTGCCTTGAGGACCTTGGTCACCTTGAAGACCTTG
GGGAGGAACTCCCTCGTTCACAATCTCCTCTTCCATCCTTCTTGGGTTAGCCCTTGTATTCATATTCTATAAACATAAGA
CAAGGGTTAGGAAAAGGACATCTATAAAGCTAAACTCTAAGGCACGACTTTAAGAATATGAAAGAAGTGTAACTTTCTAA
CGTCCTATAGCCTTTCGCTCATAGATGTGTCGTGACTCACACCAATGAACAAAACCCTACTAGACATGGCTTGTGATACT
TTATCCCAAAACCATTTACAAAATCTTATACTCTGATACCATGTTTGTCATGACCCGAGAGCACCCACTAGTCATAACAT
GGCGTACTTGACCCCGAAGGGGTCTTATAACAACCACTTAGTCATTCATTGCATTCAATAATGAAAATAGTGCGGAATTA
AAAACTTATTTAAATCCAAAACATCAAAATACTCATTTAAACATTTTTCAAAGACACAACGGAAGACTAAGTCTCACATG
GCCATCTTAACAATGTACTTGAAAAGTAAAGTAGGGACACGACCCATAACAATCGAAAACCCTTGAATTGTCTATTACAT
GAATAAAAAAGGAAACTTCAAAAAGACACTTGTCCTCGGTCAATAAGGACATACCACTCTTAGCCTTGGAGAAGACTCAA
TCCAATCTCTTCAATCTAGATGGAAGCAATTGGTTGCCGGAACCTACACTTGTAATTAAAAAGGTAGAAATATGGGTTAT
CACACAAAAATGTACCAAGTATGATGACCATGCAAAAACATGCTTTGAAAGGAACATTTTTGGTTAGAAACCATGCATTA
TGCCACTCTTTAGAAATATCTTGTGCATTAGCACAAAAGACATACAAGACAAGTAACAATATCATACAAGTCATAATATC
ACACCTTGACAATATCAACATGGAAACCTTTACCTTCACCTCAGACCTTCACTTTTAAANNNNNNNNNNNNNNNNNNNNN
NNNNNNNNNNNNNNNNNNNNNNNNNNNNNNNNNNNNNNNNNNNNNNNNNNNNNNNNNNNNNNNNNNNNNNNNNNNNNNNN
NNNNNNNNATATCCATACAAAACACACATATCATATCATAAGGCATGACAAGGGAAAATAATTCATAATATAACCCAAGT
ATAGCATACATATCATATTAAGCATTTAAGAGCCCACATTCTTTAATAACTTCATTTAGGACACATTCATGTCATAGCCA
TTAGGATTTAGAGAAACTCACTATGACCCTTTCAAAGCCTACTTGTGTAATGTATAGGTAGCATCCCATACTACTACCTA
CACTTTGTAAAACCAATCAAGGAGCCACAATGAAATCTCACATGATGGGAAGTAAGCGTTAACCGACATAGACCATGAGA
GCTTGTCATGGAATTCGGTGTCATAAGTCTCAACACCGTAACGAAGTGGTATACTTGCCTAGAGAAGACCGGTTCATATA
GCTTAGGTGGATCCACTGGCTAGACCTATGCAGGCACATAGTTTATTGGATAAGGTAGAAGATCATTGAAACTCATGCCT
AACTTTGGGGGATATTCCATCTAACCTAACCCACTCTATGTTTAGCCTACATTCCCATAGAATAGTTCATTACTTTGACA
TTATCACATGTGAGAGGTGCCATTGGACAACTGACTCCAATTAATTAACACATGAAAGGGTGCCTTAAGCCTACCGATTC
AAGGTACATTTAGGAAAGCTCATTAACTCCTCTTGAAAGGGTGTCATAGGCCTACCGGTTCAAGGCTCATCGTTAACCTT
CATTAGTGGAAGGGTTCCCTTGGCCTACCATTCCCAAGGTTGATTATTAACAGGTGTGGAAGGGTGATACTAGGCTACCT
ATCCAAGGATTCAACAATCAACAATACACTCATTTATACAAGAGGAGGATGCATAAGCTCTACCAATTTGAGATATACCA
TATATTGAAGAGCCCTTCATATTCTATCATCAACATTCATAAATGTCACATTTCAAAAATAGCCATTCAATAGTAACACA
TTTACATTCAAAACATGATCACAATAGTTTCTTTGAACTCCTATTCATACATACATGATCATGATAACACTTCAACTTAT
CATACTATGTCTTCAAGGCCATGATCACAATGTACATAATAAGGAAGCACCACCACCTTTCAAGTGGATCAATATACAAG
GTAAGTAAACACCTCCCCTTTCAAGTGGATCAACAATTCATAAACAATTCTACTTTAACTTGTAATTAGGTCACAACTTT
CCCCTTTCAAGGCCATGATTACAAATCCTAAATACACGAACAATTTACCAAAATTAAGACATATATAATGATAGAATCCA
ATAACCCAAAGCAGTTAAGGCATATTTCAATCATAAGCTTTCATAATCATCAAACTCATTTCATAAAAGCACAATTTAGG
AATTTAGAGTAATCATGGGTTCATGGAGTATTTTCACCATAAATCATAAATTAAATACAAATACAATCAATATATAACAT
TAGAAACCATTTGAAATCATTTGGAAGAAGAACCCATGATATTGAGTAAAATCCTTGGTTTTCAGGAATTTGAAAAGCTT
TGAAAATTTCTTAGAAATTGACTTTAGGGTGAAGACTAACCCTAGATGAGGATCACCATACCTTTTACTAAGATGTCACC
AAGAAATTTGATGAAGAAAGCTTTGAATCCAAACCCTAGCTCCCACTTCTTCTTCTTCCTTGAGTTTCAGAGAGAAATAT
AGAGAGAAGAACTTTGGGGGGGGGGGGTTGATTTTAGGTCTTGGAGAAATAAGGAGTAAATGCAGTGTTTTAAGAGTTAA
AACTATTTATATTTATGATATCAACCATTAAAAATCAATCCCACATAAATTAACATTAAAACAAAATTACTTAAAAACCC
TTAATTTTGGCAGTCCCGTTAGAGACCAAGGGAACATTGATGGTCTATGAAGGAGGACCAAGGCCCGTGGTCCTCTAGCC
AGTAGCTCCATTTTGTTGCCAAGCCTCCACCAGGCGAAGTAACCTTCACGGCCACTTCTACGGGCTGTGGTCTAGGCCAC
CGACCTTGAAGTGGTCCGTGGAACTTGGGTAGTAGCTTACCCAATAATAAACAAACGAATAATAAATAAAGAAATACAAG
ATATTAGGCTAAAAATCCAATTAAATATGTACATTTAGGAGGAACAGAAATACTAATAAAAGCATGTTTTAGAGAAGGAA
TAGATACACCTATAGAAATATACCTAGCGGATGATAGAATTATACAACCCATAGAAAAAAGTATAATCAGTGCAGTAAAA
TGTAGCATCATATACCAAAAATTTAAATTTATAATAATTGCTAATTACTCAGTAGCAATAAATGACAGAAACATAGATAA
ATCACTTGTGTTATATTGGAAAATTTCAGGGATAGAACTAGTCCCAGGAAGTAAAATATTTACAGCTAGATGTAAAAACT
TATATGTTTTAACAACAAAACATAAAATAACAACAAAAAATAAAATAAAAAAAGAAAGTCCTTTTGAAAGGATAGTTATA
GTCATAGATAATAATGATTATAGTTATAATGAGATTGATATAGAAGAAGATTTAGAAAAAGTAAAAGAAAAGATTAAGCA
CATAAAAAAGAATAAACTATGAAATACCCCAAATATCATAAAAAATGAGTACCTCAAGAAGAATGGATAAAACTCCACAA
AAATCAATAGAAGAAGAAATAAAACTATATCATTACCACATAACGGGAGTAATGGAACAACGAAAATATCTAATATTGAT
AAATACAGGATAAGAAGAAAACTATATTACAAGGGAATTAGTAACAAAAGATGAAATAATTACTACAGAACAATTATGCC
CTGAACTACCAAAGGCATTAATATATACCAAAGAAACTACAGAAAAGGAAATGATCATTGGAGGAGTACCAATAGTAATA
AAGTTTAAAGTATATCAAGGAGATAAAAATATCATTTTAGGAATAAAATGGTTAGAACAAGTAAAACCATATAATTTAGA
AGACAAACAGTTAACAATAAATTATAATAATAAGAAGATAATAATAAAAAGAACTTTCTTATGATAAAAACATGAAAATA
TATATACTTGCAAAAATGATAATGGAAGGATATTACAACAGATATTATACACCAATGATAGACACAGGAGCAGAAGCTAA
CATATGTAAATACAATTGCTTACCTGAAGATAAATGGGAAAAATTAAAAACACCGATAGTAGTAACGGGATTTAATAATG
AAGGAAACATGATCACATATAAGACAAAAAATATAAAAATACAAATATGGGATAAGATATTAAATATAGAAGAAATATAT
AACTTTGAATTGACCACAAAAGATATGCTATTAGGAATGCCATTTTTAGAAAAATTATACCCACATATAATAACAAAAAC
ACACTGGTGGTTCACAACACCATGTAAACAAAAAATAGGAGCAAAAAGAGTAATTAACAAAAGACGAAAAACAACATAAT
GGATAAAAGGAAGTGAAAAATTACACAAAAATTAGAAAATATAAAAGAAGAAGACTCTAAAATAGAATTAATTATATTCT
CTATAGATAAAGTAAAAATAATCCAAGATAAGTTAGAATTATTATATAGCGAAGATCCTTTACAAGGATGGGAAAAACAT
AAAACAAAAGTAAAAATTGAGCTAATTGATAATAATAGTATAATAACCCAAAAACCATTAAAATATAATTTTAATGATTT
AACAGAATTTAAGATGCATATAAGTGAATTACTAGAAAAAGGATATATACAAGAAAGCAATAGTAAACATACAAGCCCAG
CATTTATAGTAAATAAACATAGTGAACAAAAAAGAGGAAAAAGTAGAACGGTTATTGATTATAGAAATTTAAATGTAAAA
ACTAAAATTTACAATTACTCAATACCAAATAAAATATTAAAGATAAGACAAATATAAGGATATAATTATTTTAGTAAATT
TGACTGCAAATCGGGATTTTACCACTTAAAGTTAGAAGAAGAATCTAAAAAACTTACAGCAATTACAGTACCACAAGGAT
TTTATGAATGGAACGTATTACCATTTGGATATAAAAATGTCCCAGGTAGATATCAACACTTTATGGATAACTACTTTAAA
CAACTAGAAAATTGTGTAGTATATATATTGATGATATATTACTATATTCTAAAACCCAAGATGAACACATAAGATTATTA
GAAAAATTCATACATATTATAGAATATTCAGGCATAAGCCTAAGTAAAAAGAAAGCAGACATATTGAAAAGCCAAATAGA
ATTCCTAGGAATACAGATAGATAAAAATGGAATAAAAATGCAAACACATATAGTACAAAAAATAATTAACTCAAATGAAC
AACTAGACACAAAAAAGAAATTACAATCATTCTTAGGACTAGTAAATCAAGTAAGAGAATACATACCAAAATTAGCAAAG
AATTTAAAACCATTACACCAAAAATTAAAGAAAGACATAGAATACCAGTTTGATAAAAAAGACCAAACACAAATACAAAA
AGTAAAACTATTATGTAAGAACCTACCTAAACTATATTTTCCGGATGAAAACAAAAAAATCACTTATATAGTAGAATCAG
ACGCCAGTGAAAAAAGTTATGGAGGAGTCTTAAAATACAAGTATGATAAAGAAAAAATAGAACATCATTGTAGATATTAT
TCAGGAACATTTACTAATGCAGAAATAAGATGGGAAATAAATAGAAAAGAATTATAGTCAGTGTATAAATGTTTACCATA
TATTGTATATAACAAATTTATTATAAGGACAGATAAAACACAAGTAAAATGGTGGCTAACAAGAAAAATACAGGATTCAG
TAACTACAAAAGAAATTAGAAGATTGGTATTAAATATATTAAATTTTACATTTACTATTGAAGTAATAAAAACTGACAAG
AATATAATACTTATTGTAATATTCTTCTGATAGTTGTCTTAATCTGACTATTTCTTTAATATTATTTGTGATATATTCTA
GATACAACATATCTTGGGTTCTTAGGTACATATGTAAATTATTTTCCATTAATTATTCTAACAATTTTGTGTCTTTCATA
GCTTCTGTTGTAAATATTCGTAGTTCATTTTAATCTGAATTTATTTCTAAATCATACCATTCTATTCTTTCGAGGTCTAA
ATCATGTAAGTCTATTTCATACCACTGGTCTAATATATATTCTGATTCGTTATCATTAAATATTTTTTCCATATGATTCT
TCTTAATTCAATTATCTCTATACCTCTTAGTATATATAGGATTAAAGTTTCATAGTTTTTTATTATTTCATCATGCATGT
ATGTAGTCATGTTCGTTGTTATGCAGATTTTTTATTTCCAATTATTCCTTCCTATCATATCCATAATTGATTAAATTCAT
ATTAGATCATTATGAACTAGATTATCTGTTTATCATGTTCTCCTGTCACTACGAGCATCGTACTTTAGCAGATACTTCCT
TCTTATCAGCGCCTCAACTCTGTTTACTCCCCTAAATGGCTTTCCTTGCCTATCGGTTTCAACATTAAGATGACATAGTA
TAGAAGTTTTCTCCCTGTTTCTAATGTGCTAATAAACTAGAAATCATGATTCAAATAATTCTAATACATAATAACAAACA
TAACTTTTTTCAATCATATATATGATATTCAGGAATATATGAAATTAGTTCTGCATATTTGTTGAACAATATACCTTTGC
CTCTTGCTTGTCTATGGTATCTGAGGGTTGCTCCATTATCTTTTAAGTATGAATATTGAGAGAGTGTTTTTATGGAAGCT
TGCTTCGTTTATTGAAGGCTTGCCCCTTATGTTACATATACATTCCTTTATATAGAAAGGAAATTCTATCCTATATCTAC
TGCACTTATATTTATCTGCACACTACTTTAATAATGCACACCTACCACACCTACCACTTTACACTTGTCCATTCATAATG
CACACCACTCCACCTACCACTTTAATATGTACCTACTTTAATAATGCATACTACCCTACATTTGTTGACTAATTTACATA
ATTTATTTCTACTCTACTAACTTTCTTACAATAAGACGAAAAATAATGTACCTAATAATTTACTATAGTGCTCCTACATA
GTACTATTTACTTTTGGCTTTTCTAACCAAATATGTCTTCTTTGCCTTATCACTTTAGTTGTCTTTATCTTCTTTATCCC
AACTTCTTTGTCTTCATATCTCTTTGACTTTATTCTAGCTGGACATCGGGAATCACATTGTCTTCTCCATTACATTTTGA
ACATATGTGATCAGGATATTTGTGTCCAATTAACTTATAATATCTAGTTAATAGTTCTGAAGAAATAAATCATGCCTTTA
ATGCTCTTGTCGTAGGCCTTTCTTCTGATTTTAATAATGATAAAATCCATTTATGAACTACATCCATATCTGATTTCCTT
AGTTCCCTTTATTTGGCATAAATCACTATTTGATCTCTAGAATAGTAACTCCATATAGCATTTCCATTCAAATAATTGCT
GGGTAGTTCTTGTATTATAGTTGATATACCAATTATTCTTTTATTGGCATAAAAATTGGGTATCTCAATTTTTGGTATTT
CTGGTTGTTCTCCAATATCTTTCGGTATTATCATTTCTTTGGTCAGGCCTTTCTTTACAACTTGAATAGGAGGTTTGGTC
GTCAATGTGGTCGTGAACATGGGGCAGTACTTGACTTAAAATGTCTTAGCTTCCCTCATCCTAAGACATCTTCACGAGCC
TTCCCACGAACCGTGGTCAAAACCACTGGTCGTGAAGTGGCTCGTGGAGGTATGCCACTTAGAGGCAGACCCTAGGGAGC
TACTGCCTTGGCCTCACAAACTGTACCACGAGCCATGCTCCACATCACTGGTTCTAGTGGTGGTCGTGGACTTGAGGAAG
TGCGCTCCAAGTTTGGGGCAGCCTTGGCCTTTGGCTTAGGCTTTGCCCCTTTTGCCTTGTCACTTTCCCCTGTAACACTC
AACCAAACCTTAGGTTGTCTTCTAAGTTGCGGGGTATAACACGTGCCTTGACGTTGAACCCCTAAACCCCTCATTCTAGG
TACTAGAAGTCTTATCTACGACTCTAACCTTTAACATCAAAATCTAGAACCCTTGCTTGAGGCCCTAGTTTGGTCTACTA
GTTTCCGGGGTATTACAATATCTCCCCATTGGGAACATTCATCCTCGAATGATATTCCTAAACTGTTTTTTAAGGGAAAC
GACTCTAGACTAGAATCCCATCATGCATGCAACATCTAATGCAACACAAAGCAGTAGAAACTTCATCTAACAACCCATTA
TGCATGAAATCTTATAACTCATCATATTCATAGGAGGAACTACATTCTCCAAACTAAATCATGCTCAACAAACACTCATG
GAGCTCATATGCATTTTACTCTAAAAAAACATTCATTGAAGGAGGAATCTCTCAACTCCAAACTTGAGCATGATCATATA
TTCCTCTCATGAAGTCTATATGCAACTATAGTCAAATGCACTACAACATGAAGTAAAACAATGCATATAAGTCATTTCTA
ACAAGGACTAAGCAGTTTCATGAACATGCATCATATAAGGAAATCAAGGAAACACATAAACACACAATAACCTTACTTTT
TAGGAACAATATATCCCCCTTGGGAGTAAGCCTATTCAATCACTTCTTAACATCATTCATGCTAAAGACAACTTTAAGGT
CTAACATAACAAGTCACAAAAGACAAGAAAATATGAAAATTACTAAAGCATAAAACACATATTGAAAACAACATGAGGAG
ATCACTCTTGATCTTCTGTAGATTGGAGAGCATAAAACCTATACTTCTTTTGAGCACTCTCATCCGGACGACTATAGGCA
ACCTTCTTATCCTTCCTTTCCTTAGCCTTAGGAACTAGACAATCTCTCATTTTGGGCCCATCCTTCCCATACCCATAGAA
GCCATCCATGCCGGCTAGGCACTTACTATAATGACTCCTTCCACACTTGGTGCAAGCAGATGTAGGAAATGGAGACCCAC
TACCCTTTTCTTTGTCAAACCTCGGGATGTTGGAAGAATCTTGGCCGGAATACCTTTCTTTAGATTTAGGCCTACCTTGT
CCATCAGACTTAGCATTAGAAAAGTTCACATCATTGGTTCTAACTCTTTTTATCTCCTTATTCATTTTCTTGTCCTTTTG
CTCCTCAATTTGTTCGGCATGAACCATAAGACTTGAAATATTCATACTTGGGATATGAATTGCCGAACCACACTCATTCT
CTACCAAGTCGGACACTCCCATCACAAATTTATTCAATCTAGCCCTCGTGTCTTCCACTATAGTTGGAGCATACTTAGAT
AGTTGGGTGAACTTAAGAGCATACTCCTTCACACTCATACCTCCTTGAAGGAAGTTAATGAATTCTTGCATCTTTCGTTG
TCTTAACTCTAGAGGAATGAACCTATGTGGGAATGCTTCTTTGAAACCTTCCTACTCTATTCAGCCCGCTTCTACCTGCC
TATTGTCCTTCCATTGTTCATACCATATTTGAAGAAGAGTTACATTCTTAGCTAGAGGGTCAGTTGGAACTTGAAGAAGA
GCTTAGTGTGGGACCTGGAGAGTAACGTCTTGCTCCACATTGTCTTTCTCATCTCTCCTGGAATTTTCCCTTGTATTAGC
CATACCCTGAAAAACCATAGGGCACAGATTAGAAGAAGGACCTACTAGAGCCAAACTCTGTGGCACGACTTGGAGAATGA
AGAAGTAAGATTTCCTAAACATCCAATAACCTCTTAAGAATAAATGTGGCGCGCTTCACATTTATGAAAAAAGACTCTAC
TAAAGGTGGTTTGAGACAATCCTAGAACCATTCTAAACCTTGTGCTCTGATACCAAGTTTGTCACGAACCAGGGGTACAC
CGTAAATGTAACATGGCGTACTTGACCCCAAAGGGGTCTCATACAAGCCCTTAACATATCATAACATAATATAATAGACA
AGATTGGAAAATTTGAAAACTTTTATCCATACAATCAAAGTCATTTTCATAAAAACAAGAGGAAGTCTTTCTATACTTTG
TCTTAAAGCATCTAATACAACTTTAGAGTAAAACACTTGGGACACAGACCATACAATAGTCTAAACATGAAAAAAAGGCA
TCAAGGAACTAGTGGATTTTGTCCTCGAAGCTATGAAGACTCACCAAAATCTCCAACTCCTTTGCTCCTTAGAAACGTAT
CTCCAAATATAGCACTCAAGTTTCCAAACCCTACATTTGATTAGAGTGTAGGCAAAGTATGCATTAGTACAAAATGTACA
AAATATGTTAGGCATAATCATAAGAGCATAAGACAAGGGTTAGTCAACATACTACATAATCCATAATCATATGAAATACT
TCATGAAACATAAACTATAAGCATAAGAGACAATATCATAATAATAAGCAAAGTCTCCAACATACACATCATATAAGGTT
TACTCAACTCTTAGTCATTCACATCATAAAGGACTATTCTCATATAACATCAATGCATACTTGTGAAATGCATGAATAGC
ATACCCTAGTACCATCCAAGATAAGCACCCCTTTTTGGCCATCTTAACCATAGTCTATATGCATGGTCAATCTTAGGCTT
TCACTCTATAGGAGTACTATACCTCTAAGTAACCTCAAAGAACACTTATGCAATGTATGAAGGGAATCCCATAATACCAT
TCATACTAAACATAGCCTTAAAGCCACCATCAACATACCTACCATTCACTTGGTCTTATTATTAGATTTATTCATATATA
CAGGGGAACTATCGCCCTAATTCAATCATCTCATAGATGGCAACTATATCAACAATCCATCAAACATACATCATGAAAGA
ACACTTTCTTGAATAACCTTAAGTCATACTTCTCCAATGCATGGATAGCATCCCATAATACTATTCACGCTAAGTACTAA
TTTTAGGTCCTCATACTAAAGCTTATTGGTTTGGACCCTAGTTCCTCTCTTTAACTTTAGAACGCTGTGAGGTATTCTCT
TAAGCACATCTTAGTTAATTAGTAGGTTGAACCCTATGAGACACTTCTTTAAGCATGTCTAAGTTCATTATCAACATGGA
TCCTATTAGATACTTACTTAAGCATGTCTAAATTCATGTATACCTTGAACACTATAAGATACTCCTTTAAGTATGTCTTC
GTTCATTAATAAGATTGACCCTATGAGATACTACCTTAAGCATGTCTAAGTCCATTTATGCTCTTGAACACTATGATATA
CTTCATCTAGAATGTATTAGTTCATTAATGCTTTTGAACACTATGAGATACTTCTTCAAGCATGTCTTAGTTCATTGTAT
ACGGAGATTGCTACTAGAAACCTGAACTCAACTATATTAAGGCTTCCATCTCATGAGACCTAACTTTGGGAAAACCCACA
CTCTACTATGTAAGAGTTCCCCCTTTACATTGGATATTCCTCACATCAACTAGGTGTGGTTCTCCTTTCAAATTGGAGCC
CAGACCCTCTCTTGTGTGACACTCTATCTCATTGTCAATATCGACTTAGGGTCAGACATACACCCCATGATTTCACTACT
AAGCCTTGCTTAACGTTCATGTCTCATGGAAGGATGTCCTTGACAATCAATCCATGTTTAAGTGATTCTATCACTTTATA
CTTTCAAGAATTCATAAGGTAGGTTAGGTGAGTATAGGCCTTTCACCACAATTCTACCTGTTAGACTTCTATTCATCACA
TTAACTTTACTCTCAAAGACCTAGTGATTCAACATTCATGACTACAAGCCTTACTCTCTATGCTTTACTTCATTCTATCA
TCATGCATGCCTAGTTCACAAGACATTCACCCACATTCTTCATTACTAGGTATTCTTAGTTATAATTCATCATGTAAGTT
CAATATCAAGCCTTACTAATCAAGTCTCATCATATTCACATTATTATAGTTCAATTCATGTATATGTTTTTAGCTTTAGA
CAATTACTACTCAAAGAATCAATTCTAGAAGATTACCTATGAACCTCCAATATCACCTTCCATGGCATAAACCCACATAA
TTCAACTTCATCACCTAGACTAGGGTAACCATGGAAATTACATGAATTCACCGTAATATCATAAACCAATACTAAATTAT
CCATAAATAAGTATTATCCATCCAATTGGAATCATGCCCAACTTTACCTACATATTGGAAGAAATCCTAGCTTAGATTGG
GGTTCTTCTTCACAAATTTGAGGTAAACTAAGTGGGATCTATGGGTGGAAGAACCCATAGATGAATAAGCGAATATACCT
CAATTCAGAGCCTTAACATAAGCTTCCAACAATGGTGGCTTTGTTCTTGACCTAAGCGTCAAGCTCTTTCTCCTTCTTTA
TGTCTTAGGTTTTCTAGGGAGAGAAATATTTTGAGAGGAAGAACCTTTTTGATCTTTTGGGGTTTTGGACACATTCCCGG
TAGTGGATAATGGTGCGTTACCTGCTGAGGCACTTTTGCCTACTCCAGCCCCTGGGCCTTCAGGTATATCTAGCACTGCC
CTTTTCATGCCGCCTAGTTCCTTTACAACTCCTTTTCCTCCTAGGTCTAGTGCTTCGGCTGCTGCTAGCCATTCTGCTGA
TAGACACACTTCCAGGCTTGAAGCCACCATTCTTGGCATAATCGAGAGGGATCTGGCTAATGCTATGACACCCCTGAGCA
TATCTATTGATGCCCTTATGGCAGGGATAGCGGTATGTGAGCGAGGCCAAGGGGACACAGAGGAGGTGACGGCATAAAAG
GCTGCTATTGCTGAGTTGAGGAAGGATGTGGACCAGTTTACACTACATGAAAAAGCTTTATTTAAGACAAATATTTAGGA
ACAAGTTAATAATCCCATCTTTAAAGGTGTATGTATTGGGATGAGATTTTAATCCGGTCTTTAATTTCTTGTGTTATTGT
GAAGGTACTAAATGTGGTCTCAAGAGAAAGTATAAACTGGTCCTAATTTATAATTTAGGGGTCTTGAGAAATTTATTAAG
GCAGGAAAGTATTGAAATGTTAAAAAAAAGAGTCTATTTTCAGCAAAACTAGGCGCCAAAATGTCCATTACTAATTAAAA
TTGTAAGAGGAAATCAAAAAATAAAACACCTCTGTTTCTCAAAACATAACGTGAAATATAACAATCCTAGTAGCGATTTT
TCATAACAACGATCTTCACAATACAACGATCTAAGAGTAGCTCTTTACAGAAAATCTTTGTATTCTCAAAATAGAGAAAG
AACAGGTCTACCTAGAAGCAGACGCAACAACTTGTTTCAGTTATTCATTTGCATTATTTAAGAACAAAGAAAGTACATGC
CTGTTTAGCACCGATCTCAATCACTATCTTCCATTCACTCGAATCTGAGGTATTACTCCACTTCTTCCTGTTTATTTGTT
TCCTTCTATTAAGCTGATTTTTTTGTTTGTTTTGTTCAAGTTATAACTCTTCTTGTTTAATTTAGTTTTGTTCGCTGATC
ACACTAGCTACTGATCATCATTTGTAAAAAAAGATTCAGTTTAACAGTGTTTTATGATCCCAAAAATAAAGGGGATCTAT
CCTTAAAGAACTAAGTGTTCCTAAAGTTTAACAACAACGAACTAAACTTTAAAAGGGGAACTAACAAGCATACAAGCTAA
AACAATATGATCAATATCGAGAGAATTGTGTTCAAGTTGAGAAATCCATTATGAATTACAAGCGAATTGTTTTTAAGCTT
TTAAGCCTAACAGAGAAAGTGAGAAAACTAATTGATGTATGTTACAATTGGAAAAGTGATAAATTGATAGTTTTGTTTTG
TTCTAAAAAGTAATAAAAGATGTAAAACGAAATAGAACTTATGCAAAAGACCTCATGTGGTGATGCACATAGAAGGTTGA
AAAAGTGATAATTTTGTTTGGGTTTGAAACTTGAAAAACTTGATATCTTTCAAGAAGATACATTCTAATAGTTTCTTAAA
ACATTATTAATCCGTTTTTTTCTAACAGGTTGTCTTATTTTATTATAGTTGTATCTCAGTTATTTCTCCTCTTTGCGAGT
TGGTTTTTTCTTCTATAAATCTAAGTGTAGGTCTCAGGTGAAAATCTTTTATTTATCAAAATAGAAAAAACATAGGTCTG
CCTAGAAGTAGTGGCAACAACTTGGTTTCAGTGTTTCATCTGTATTTTTCAGGACAAAAAAAGCACATGTCTGCTTAGCT
CTGATCTCAACTCAATGTGAATCTTATATTCACTCGAATCTCAGGTATTACTCCACTTCTTCCAATTTATTTGTTTCCTT
CGATTAAACCGATTTGTTGTTTGTTTTGTTCAAGTTATAACTATTCTTGTTTAAGTTAGTTTTGTTCACTGATCACACTA
GCTGCTGATCATTATTTGTAAAAAAAGATTCAGTTTTATATTTTGTTATGCTCACAAAAATAAAGGGGATCTATCCATGA
AGAACTAAGTGTTCTTAAAGGTTAAGAACAATGAACTAAACTTGAAAAGAGGCATTAACAACTAGACGAGCTAAAACAAT
ATGATTAATATCGAGAGAGTTGTATTCAAATTGAGAAATTCATTATGAATTACAAGTGAATCATTTTTAAGCTTTTAAAC
CTAACAGAACAAGTGAGAAAACTTATTGTTGTATGTTACTATTGGAAAAGTGACAAATTGATAGTTTTGTTTGGTTATAA
AAACTAATAAAAGATGTAAAACGAAATAGAACTTATGCAAATGATCTCATGTGGTGATGCACATAGAAGGATGAAAAAGT
GATAGTTTCGTTTGGGTCTGAAACTTAGAATACTTGTTATTTTTCAAGAAGATACATTCTAATAGTTTCTTAAAACATTA
TTAATCCATTTTTTTCTAATAGGTTCTCTTATTTCTTTCTAGTTGTATCTGAGTTATTTCTCCTCTTTGCGAGTTGTTTT
TATCTTTTCTAAATCTAAGAGTAGCTGTCAACTGAAAATATTTTATTTAACGAAATAGAGAAAGCAAAGGTCTGCCTAGA
AAGCACAGGTCTGCCTAGAAACAGACGCAACGGCTTGGTTTCAGTGTTTCATCTGTGTTTTTTCAGGACAAAAAAAGCAC
AGGTTTGCCAAGCTCCGATCTCAACACAATCTTTATCTTTTATTCACTCGAATCTCAGGTATTACTCCATTTCTTCTAGG
TGATTTGTTTCCTTCTATAAAGCTAATTTGTTGTTTGATTTGTTCGAGTTATATATAACTCTTCTTTTTTAAGTTACTTT
TGTTTGCTCACAATAACTACTAATCATTATTTGTAAAACGAGTTCAGTTTTATAGTGTGTTATGATCCCCAAAATGAAGG
GGATATATCTCTTATTTCTGTAGGCATGTATCTCAGTTGTTTCTCCGCTTTTGCAAGTTGTTGTTTTCTTCTCTAAATCT
GATTTGTTGATTCTTTCCTTCTGACATCAGAGTGTATAGTGTGTGCCTACAAAATCGATCATTTTTTCACAATGAAATTA
ACTTGAGCTAATGAAAGATGAAAGAATTATAATAGAATTGAACCAAATTAACTCTTGTATATGATGTTCATAGTAGGTTG
AGACAATAATAGATTCATTTAGGCTTCAAAACATCGCAAACTCGAGAATTTTCAAGATACATTCTAATAGTTGCACCATA
TATTCTTCCATTTTTGTGTAACTGAATCTTTATTTTTGTCCTTAAGAAACTGAACAGTGAACTATTAATGAACATAGACA
CTCAAAGATTATGAATTAAGACAATGTTCAGAGAGAATATAGAGGGAGTTATTCAACTAAAGAAATCTATTCTGAATTAC
AAGTGAACTATTGTTTCCCTATTAAGGCTAAGAAATCAAGATGGAAAGTGGTTGCATTTATTTAAACTGATCCAAATGTG
TAGTTACCTACAACTAATTCCTTAAGGTACTGGTTACAGAATCACAAGTTGTATGCATCTTACACTTTTTCTTATCGTTC
ATATTTTCTTAATCTCTTTTTATATATTCTCCAAGATTTCGATAGAAAATTTGTAGAGTAATAGTGACTAGGCTAAACTA
TATGTTAGAATAAATTTTCTCTCAAGTAACTTACCCCGTTTCAAATGGGTCCCTCTCGGACACCCGCTTGACGCATGAAG
ACCAGCCGATGCGTTACCCCACTCACTCTCTCGACCTGAGTGTTAGGATATGGGACTAGGGCTCACCCTCTCGGGCTGAA
CCTCATGTCGACCCACTCCTTAGGCCATCAGTCTAGCGGTCTTGGTTTCGCGACCTCTCTCTCGAGACGAAAACACATGG
GTGGTTTTGTATTTGCTACTACAACCCCATTAGATTAAACCACAACCACTAGGTGAAATCACCATTAAAATACATCTAAC
CTATCAACAAGCAAGACCCAACAACACAATTAACCGATATTCGCTAAATCACACCCTAAGAATTAGGGGTTTTAGCCACA
CATCAAGATATAGAAATTTGTACCTAAATGACCTTGCATTCAAAATGGGTATGAAGATTTAAGTCCTGTTACAGGCCAAG
AATGAAGAATCCAAGAGACCCAAGTCCAAATCCTTGGAGATGAAACCCTCTTCTTCTTCAAGTTTCAAAACCCTTTCAAA
CTCAGGACTTATCACATACACCCCAATATTTCACTATTAAGCCTTTCCTAACATTCATGTCTCATGAAAGGATGTCCTTG
ACAATCTATCCATGTTTAAGTGATTCTATCACTTTATACTTTCAAGAATTCATAAGGTAGGTTAGGTCAGTATAGGCCTT
TCACCACAATTCTACCTATTAGACTTCTAATCATCACAATAACTTTACTCTCAAAGACCTAGTTATTCAACATTCATGAC
TACAAGCCTTACTCTCAAAGTTTTACTTTATTCTATCATCATTTATGTCTAGTTTTCAAGATATTCACCCACATTCTTCA
TTACTAGGTGATTTTAGTCATAATTCATCATATAAGTTCAATCTCAAGCCTTACTAATCCAGACCCATCATATTCACATT
ATTCTAGTTCAATTCATGTATATGTTTGTAACTTTAGAAAATTACCACTCAAAGCATCAATTCAAGAAGATTACCTATGA
ACCTCCAATTTCACCTTCATGACATAAACCCACATAATTCAACTTCGTCAATTAGACTAGGGTAGCCATGAAAATAACAT
AAATTTATCATAATATCATGAATCAATACTAAATTAACCATAAATAAGTATTATCAAACCAACTAAAATCATACCCAACT
ATACCTACACATTGGAAGAAACCCTAGCTTAGATTGGGGTTTTCATCCCAAATTTTGGGAAAACTAAAAGGGCTCTATGA
GTGGAAGAACCCATAGATGAATAAGCTAACATACCTAAATTCAAACCCTTAACACAAGCTTCCAAAAATGGTGTCTTTGT
TCTTGAACTAAGCTTCAAGCTCTTGGGTTTTCTAGAGAGAGAAATATTTTGAGAGGAAGAAGTTTTGGGATCTTATGGGC
TTTGGAATTAATTACCTAGTTGGGGTGGTTAATGACTTAAAATACTTTATATAGATGTATAAAATCCATATAAAATGACC
CCCACTTAAAACTAATAAAAAGGGAATTTACTAAACGGCCCCTCACTAGGCAGCCATTCCAAGGCACTACGAGAGCACCT
CATGAGCCATGGTCAAGACCACAAGCCATGGTCCTGCCCGTGGTCCTTGGGCAGTGGCTAAGTCTTTATTTCTTGGCCTC
AAAAGATCCAAGGAATGACCACGAGAGCTCCCACGATCCGTGGTCAGGACCACGAGTGATGGTGATAGTCGTGGTCCCTA
GGCAGTGGCTTATCCTCAATGCCTTGCCTCCCTCAAACTTAGAGGGACTTCACGAGACCCCTCACGAACCGTGGTGAAGA
CAACTGGTCGTTAAGGTGGTCGTGAACATGGGGCAGTACTTGACTTAAAATGTCTTGGCTTCCCTCATCCTAAGACATCT
TCACGAGCCTTCCCACTAACCGTGGTCAAAACCACTGGTTGTGAAGTGGCTCGTGGAGGTGTGCCACTTTGAGGCAGTCC
CTAGGGAGTTACTACCTTGGCCTCACGAACCATACCACGAGCCATGCTCCACACCACTGGTTGTGGTGGTGGTTGTGGAC
TTGAGGAAGTGTGCTCCAAGTTTGGTGCAGCCTTGGCCTTTGGCTTAGACTTTGCCCCTTTTGCCTTGGCACTTTCCCTT
GCAACACTCAACCAAACCTTAGGTGGTCTTCTAAGTTGCGGGGTATAACATGTGCCTTGAAGTTGAACCCCTAAACCCCT
AATTCTAGGTACTGGAAGTCTTATCTACGACTCTAACCTTTAACATCAAAATCTAGAACCCTTGCTTGAGGCTCTAGTTT
GGTCTACTAGTTTCCTGGGTATTACAATATCTCTCCCTTGGGAACATTCATTCTCGAATGATATTCCTAAACACTTCTGA
AGGGAAATGACTCTAGACTAGAAGCCCATCATGCATGCAACATCTAATGCAACACAAGAAAGTAGAAACTTTATCTAACA
ACCCATTATGCATGAAATCTCATAACTCATCATATTCATAGGACTCTACATTCTCCAAACTAAATCATGCTCAACAAACA
CTCATGGAGCTCATATTCAATTTACTCTAAAAAAGCATTCATGTAAGGAGGAATCTCTCAACTCCAAACTAGAGCATGCT
CATATATTCCTCTCATGAAGTCTATATGCAACTATAGTCAAATGCACTACAACATGAAGTAAAATAATGCATATAGGTCA
TTTCGAATAAGGACTAAGCAGTTTCATGAACATGCATCATATAAGGAAATCATAGAAACACATAAACACACAATAACCTT
ACTTTTTAGGAAAACTATATCCCTCTTTGGGAGTTAGCCTATTCAATCACTTTTTAACATCATTCATGCTAAAGAAAACT
TTAAGGTCTAACATAACAAGTTACAAAAGACAAGAAAATCCAGAAATTACTAAAGCATAAAACACATACTGAAAACAACA
TGAGGAGATCACTCTTGATCTTCTCTAGATTGGAGAGCATAAAACCTATCCTTCTTTTAAGAACTCTCATCCGGACCACT
AGAGTTAACCTTCTTATCCTTCCTTCCCTTATCCTTAAGAACCGTACAATCTCTCATTTTGGGCACATCCTTCCCACACC
CATAGAAACCATCCATGCCGGCTAGACACTTTCTATAATGAATCCTTCCACACATGGTGCAAGTACATGTAGGAAATGGA
GACCCACTACCTTTTCTTTGTCAAACCTCGGGATGTTGGAAGAATCTTGGTCGAAATACCTTTGTTTAGATTTAGGCCTA
CCATGTTCATCAGACTTAGCATTAGAAAAGTTCACATCATTGGTTCTAACTCTTTTTATCTCCTTATTCATTTTCTTGAC
CTTTTTCTCCACAATTTGTTTGGCATGAACCATAAGACTTGAAATATTCATACTTGGGGTATGAATTGCCGAACGACACT
CATTCTCTACAAAGTCGGACACTCCCATCATAACTTTATTCAATATAGCCCTCGAGTCTGCCACTATAGTTGAAGCATAC
TTAGATAGTTGGGTGAACACTCTAGAGGAAAGAACCTATGTAGGAATGCTTCTTTGAAACCTTCTATAGCGACCCTATCA
AAATGGTACCCCTACTTAAACAACAAATCTAATTAAAATACTCGCGACATTCAAAACGAACTAATGAGGCATACTGATTT
TACACTAGTAGAAGGATTAGATTCATAACTAACTCAAAAAAAAAAAAACTATTCAATTAACCGACCAGATCTTCATGCAT
ATATTAACCTCACACTCGAGGTGAAATAACAAGAATATTACACTTCTGAGTACCGAAATCAGCCAACTCATGCTTCACAC
AACTTTCAAGCCATATATCAAATTAATATATTACAAAACTTGGGTTTACACACCCCAATAAGATAAATAAATGTATAACA
TACTTATATTACAACCCATGGTGACATGACCAAATCAGCCCCCAAAATCTCATGTAAATATACAGCACAAAGATCATGTA
CAAGTCCCAAGGTTTATACAAAATATAGATGCCTATATGCAAATGTGATTTTCCTTAAGACTTTCAGAATCTCCATCATC
AATGGTTAGCTTCAAGCATCATCGCGAACAGCCCCTACGACAGAAATAACTATCGCTAAGCATATAGCTTAGTGGTGTGC
AAACTATAGGTTTGGAGCCCTCAAATTCACCAAGTTATCATTCTCAAGTCAAGGGCAGCACGATCGAAACAAAATCAGTA
AATCAAGTAACCAATAAACAAGGAGTATCAAGTTCAATATTTAAAGGTCCAAATGTTAAGAAAGCTCATAACACAACTTT
TCAAGATATTCAATAACAAGGCTCACCCAATATATACATCATGTCGTCACACCAGGCACGAGCAGGTGTCAAGAAAGGTC
AAAACCCAATAATCAAGAGAACCAAGAACCATATTAAAAATGGCTTTCTAGTTCGTACTTAAAATGGACAACTTCCATTG
TTAAGACAGACTAAAAATCCAGAGTCAAGATGGTAAATGATTAGAACTAAGAGGCATGCAAAGAGTGACAAAGTCACAGC
CACAAGAAGGACAAGGTCCCAACAAGAGTGCCAAGTGATCAAACAGTCCGTACAAGGGGGCGAGTTACATAAGCGTCTTT
AATGTATTAGAAAACACCAATACGACAATGCAAAGTGACAAGAGCTAACCAAGGTACCAAGATAACTTTCAGATATACCA
GTAGGTAAAAAAGAGTACAAGTATAAGTTTATACACAAACCTCAGTTCTTTAGCACAAAAACAGTGCAACACAACCTCAC
GAGTTCAAACATAGACCAACCAGCGCATCAAAGTCTTCAACTCGTACACGAGGATATAAAACCTTTAAAAAATAAATTCA
ATCGCTTATTTACTTTCTAGTAGCTCAATAGTGATGGCGTAGCACAGGGTTATCATCACAAGTAAGCCTAACTTGTACAA
ATACGACTATACTCCCGAAACAGAAATTTTGCCCAATAAAAGCACTCCATATCGCAACTTAGATTTGAAACAGAAAAAGG
CAAAAATGGAATTTATATCCTTCATAAAAGATGTAGGTACATCTCTTAAGCTTGCAAATAATCAAAAATCACCGCAAACT
ACGCTTTGTACAAAAAGATATAAACAAAACACTAACAGTTGAAGATACAAGATTTCAAATTCCCGAATCTGGACAGAACA
TGTCATAGGTTTCGTCCCTTATTTCGTAGTCCTAATAGCTAAATTAGAGTTTACCATAAACATAAGAGTTGTAGGTATAG
GAATCAAGATTTCCAAAACATATTTATTCACCTCAAAATAAGTTATACACAACGAGATATTCTAAAATTACTAAACACTA
CCCAGTTTCAAAAAAACAAGTTTTGATTACTCACTAAAAGGTAGGATGTCTCGACTTTCAGCTAGAAGGACCAAGGTTTT
CTCTTGTGATTTTGATGAAAAATTGGTTAGAAAATTTTCTTATGTTCTTGGACTTCAGTTCCAAACAAAAATCACAAGAG
GAGGTGTGATAATATAGTCTAATGTGTGATGCTTAGTCACATATACAACTGTCCCTAAAGGGTGCTGCCCCATTTTATTG
TGTGCTGCCCTAAATGTATACATATACACCTATATGTATATAATTGTTATGAACACTTTCAATTCATATGTGATTTTAAT
TAGAAAAAATTACGTAAATACCCCCATACAATACCTTAAATTACTAGAACAATCTATCTTAAACAAGGTTGCATATATCA
CAAAATTTCAAGTTCCCAAATTAAGAGTAAAACATATTGTAGTAATTAAGAAATGATGCATCGACATGCAAGAGTTGATC
TAGTATTTTAGGGGTGTTACAACTCACTCCTCCTTAAAAAAATTTCGTCTCGAAATTTACCTTATGCTAGTCCCGGATCA
AGTGCAGATATAGGGTCCTCATGACTTCTTCTCTTTCCCAGGTAGCTTCTTTTCCAGAATGGTTCCTCCAAAGTACCTTT
ACTAAGGGGATTCTCTTGTTTCTAAGTTGCTTTACTTCTCGAGCTTGAATTAGAATAAGTTCTTCATTATACGTCAAGTC
AAGATTAACCTCAATAGATTCAACTGGAAGAACATGAGATCGATCAGAACGATATCTTCTAAGCATAAAAACATGGAAGA
CATTGTGGATCTTGTCTAACTCAGGTTGCAACGCCAATTTATATGCAACTGGTCCAACCCTTTCAAGTATCTCATAAGGT
CCAATAAATCGGGGACTACGTTTTCTTTTCTGGCCAAATCACATAATCTTTTTCCATGGAGACACCCTTAAGAATACTTT
ATCCCCAACTTGATATTCAATATCACGCCTTTTAAGATCAGCATACGACTTTTGTCTATCCGAAGAAATCTTTAGACAAT
CTTTGATAATTTTTACCTTGTCCTCTGTTTGTTGCACAATTTCAGGACCAACAAGATTTCATTCACCAACTTCACTCCAA
CAAAGAGGGGTCCGGCATTTTCTTCCCTATAAGTCTTCATAGGGAGGCATTCCAATACTCGATTGGTAACTGTTATTGTA
AGAAAATTCTATCAAGGCCAAGTGTTTGTCCCAACTACCTTCAAACTCCATAATGCAAGCTTGAAGCATATCCTCCAAAA
TTTGTATCACTCTTTCCGACTGGCCGTTAGTTTGAGGATGGAACGAAGTGCTAAACTTCAACTTAGTACCCAAAGCTTCC
TACAAGCTACCCCAAAATCTAGATGTAAACCTTGGGTTCCGATCTGATACAATAGACACAGGGATTCCATGTAGTCTTCC
AATCTCCTTAATGTACAACTCAGCTAAACACTCAAGTGAGTAATCCATCTTGATTGCTAAGAAATGAGCACTCTTGGTTA
GCCTGTCCACAATCACCCATATTGCATCATGATTCCTCTAAGTGCAAGGAAGTCCAGAAACAAAGTCCATAGTTATTCTC
TCCCATTTCCATTCTGGCATCGACAAGGGTTGTAGTAAACCCACTGGGACTTGATGTTCAGCCTTTACTTGTTGACAAAC
CAAACATTTAGAGACGAACTCTGTAATGTCTCTCTACATACCATTCCACCAATAATTTTCTTTGATGGTTCGGTACATCT
TTATACCTCCAGGATGCATTGCATATGGTGAAGCATATGCTTCATTCAATATTTCTCTCCTCAATTTGTCATCATTAGGG
ACGCATAACCTGTTTTGATAAAATAAGCCACCATCCTCTCTAAATGTAAAATCAAGTTTTTCCCCATTTTTAACTTCTCT
GGACAATTTTACAAGCTTGTCATCTAACATTTGTGCTTCTTTCACCTGCTCGAGTAATATTGACTTTACTCGTAAATTAG
CAATAGCTGAACCATTTGAATCAAGTGTAAAATAAACATTCATCGCTCTTAACTCAAGGAACAAGGGTAAAGGACTCAAA
GAAATGCTTGCGAAGGATTTCCGACTTAAGGCATCTGCAACCACATTGGCTTTAGCTGGATAATAATAAATCGTGCTGTC
ATAATCCTTGATGAGTTCAAGCCATCTACGTTGTCGAAGGTTTAGCTCCTTTGAGTACCCAAGTACTTTAATCTCTTCTG
ATCAGTGAAGATATGACATTTCTCTCCATATAAATAATGCCGCAATATTTTTAAAGCAAACACTATAGCAGCAAGTTCAA
CATCATGAGTAGGATAATTCAATTCATGCAGTTTTAATTTCCGAGAGACATAAGAAATTACCTTCCCTTCTTGCATCAAA
AGACATCCGAGACCATTGTGAGAAGCATCACTGTATACTACGTACTCTTTCTCTTCAATTGGTAGAGTAAGTATAGGCGG
TTGAGTCAACAAGGATTTGAGAGTTTCAAAGCTCTCTTGACATTTGTCATCCCAGATAAACTTTACTTCCTTCTGCAAGA
GCTTAGTCAAAGGAGAGGCGGTTATGGAAAAACCTTTCACAAATCTTCTGTAGTATCCTGCTAAGCCCAAGAAACTTCTT
ACCTCAGTCAGACTTTTGGGAGGTTTCAATTCAACAACTACTTGTATTTTACTAGGATCCACTTTCACACCTTCGGTTGA
TATAACATGTCCTAGAAAAGCTACTTCATCAAGCCAAAATTCACACTTGGAAAGTTTAGCATAAAGTTCTTTCTCCTTCA
AAATTTTCAAATTAATCCGGACGTGTTTATCATGGTCTTTACTACTTCTGGAAAATATTAAAATATCATCTATAAAAACA
ACCACAAACTGATCAAGATAAGGCTTGAATACTCGATTCATTAGATCCATGAATACCGCAGGAGCATTTGTCAATCCGAA
TGGCATCACCAAAAATACATAATGACCATATCGAGTTCTAAAAGCAGTTTTAGGAATATCTTTCTCTCTAACACGCAATT
GGTGATATCCAGACCTTAAATCAATTTTTGAGAATACTTTAGCACCTTTAAGTTGGTTAAACAAATCACCAATTCTTGGT
AGTGGATATCTATTCTTGATTGTTATTCTGTTCAATTGTCTATAGTCAATAGAAAGCCTAAGAGTGCCATCTTTCTTCTT
TACGAATAAAACAGGGGCTCCCCAAGGAGAAACACTAGGACGAATAAAACCTCTCTCAAGAAGTTCTTGGAGTTGAGATT
TCAATTCTCTTAATTCTGCTGGAGCCATTCTATAAGGAGTGATAGAAATAGGGGTAGATCCAGGAATAAGCTCGATTGGA
AATTCAACCTCTCTTTCCGGGGGTAATCCCGGAAGGTTTTCTGGAAATACTTCTGGAAAATTACATAAAGTAGGTATGTC
TTTGATACAAGAACTCTTCAACTGTGTATCAACTATGTATCAACTATGTGAGCAAGGTATGCCCCACAACCTTGACGTAT
CAACTTTCTTGCCAAGGCTGCAGAAATAATACTAGATGTCACTAATCTTTAACCTTGTGCAATGATGTGTGAAAAGGTAG
GATCTTTAAAAGTTACATTCTTAGACCTACAATCTACAACTACATGATATTTATAAAGCCAATCCATCCCGATAATAACA
TCAAAATCCTTGAAGGGCATTTCAATCAAATCAGCAGGGAAGACTAGGTTTTGAATCACGAAGGGACAATCTTGGTAAAC
TCGATTACACACAACTTGATAACCCAAAGGACTTTCAACCAGCACATCATAATTAAGACTCACAGATTTCACATTTTCAG
GAAGAACAAGCGATGAACAAATATAGGAATGTGTAGAACCAGGGTCAAATAATGTAAACACATATAAGCCAAATAAGTGA
AATTTACTAACAACCACGTCTTGTCCATCTTGATCATCCCTTTGCCTCATCGCATAAGCATGTGCAGTAGCCCTTTTCCC
ACTAGCTTGATTATCTCTACTTGTACCTGCTGCCTGGGTGTTTTTAGGTCTTGCACCAATATTATTTTAAGGAGGATTGA
CAGAAGGCTTATGAACTAAGCCTTTAGTTCTCAACGATGGAGCATAATTAGGATTAGGACAATCCTTCACTTTATGATCA
AAGCTCCCACAATTGAAACATGCACTAGAAGCTCTCCTGCAAGTACCATAATGATTCTTTCCACATTGTGGACAGGTGGG
AACACGAGGCTTGCCTTGGCCATAATTTGGAGTGCTAGTTGTAGAAAATTCGGATCTGTTTTGCCTTTGTTGAGGTGGCC
TGTTATCACTGCCAGCCTTAGAATTATCAAACCTTCCCCTTTTGGATGGACCCCTAAAATCTGGTCTAGGCTTTCGAAAT
CTATTTTCATTTCTACTAGTTTCTTCTTTATCAAGTAGTTCCCAAGTAAAAGCAGCAGGCACTAACTTACAAAATTTCTC
ATGTTGCAGGATCGCCACATTCTTCCTAATGGAATCATTTAAACCGTCTTCCAATTTCCTGCGCTTGTCTTTTTCCTCTT
TAATAATACCACCAGCATAGCGAGAGAGCCTTAGAAACTTCTGTTCGTATTCAACAATAGACATGCCTCGTTGCTTTAGA
TTCAAAAACTCCTTTTTCTTTGCATCACAATAAGCAGGTGGAACATATTTCATACGAAATTCCTTAAGAAAATCAGCCCA
AGTAAGAATAGGAGGTTTTACCTTGGCATTCAGAACACTTACCCACCAATCGTAAGCATCCTTTTGTAATAATGAAATAA
CATACTTAAATTTTGCAGCATCTGAACACTCTATTTGCTCAAATACCCTCTCCATGCGATCAAGCCATTGTTCAGCATCA
GTGGGATCAACAGTGCCTTCAAACTCCACTCCACCCATTTACCTCATTTTCTCAAAGTTAATCCTGTGGGGATCATGCAT
CGATTCAGCCATTTGGTGGAAGAATTCAGCCATTTGATGAAAATGAGGATTCATGGTTTGAGTACCATGACTCATGTGAG
GATGTGGACCACCTATTGCACCTTGATGGTTTCCCACTTCAGAACCACTAGTGTGGGGAACATACTGATTCGAGATATGT
TCTCCAACCCCTTCTAGTGCATGAGGTTGGGAAACAAAGGCACCTGAACCTTAACGAGCACCTTCCATAGGTCGGTCAAA
AGAAGTGGCCATAACTTAATTCCTTCAAAAGGAAAGATCACATTACGCTAGGGACATGTACATGATGCATGTGCACTCTA
CATGCGATAAAATATTATAAACCATGTAAGTGAACATATAATCCAAATAGAACTTTTACGAAAGCGAACAAGTATACAAG
TAATTCACAGCAAAAGTCCTAGAACCACAAACCTAGGCTCTAATACCAACACTTGTAGCGACCCTTTCGAAATGGTACCC
CTACTTAAACACGAAATCTAATTAAAATACTCGCGACATTCAAAACCAATTAATGAGGCATACTGATTTTACACTAGTAG
AGGGATTAGATTCATAACGAACTCAAAAAACAATAAAAAAAATCAAGGCAATTAACCGACCAATCTTCATGCATATATTA
ACCTCACACTCGAGGTGAAATAACAAGAATATTACACTTCCGAGTACCGAAATCAGCCAACTCATGCTTCACAAAACTTT
CAAGACATATAGCAAATTAGTATATTACAAAACTTGGGTTTACACACCACAAAAAGATAAAAAAATGTATAACCACACTT
ATATTACAACCCATGGTGACATGACCAAATCAGCCCCCAAAATCTCATGTAAATATACAGCACAAAGATCATGTACAAGT
CCCAAGGTTTATACAAAATATATATGCCTATATGCAAATGTGATCTTCCTTAAGGCTTTCAAAATCTCCATCATCAAGCA
TCATCGCGAACAGCCCCTACGATAGAACCAACTATCGCTAAGGATATAACTTAGTGGTGTAGAAATTATAGGTTTGGAGC
CCTCAAATTCACCAAGTTATCATTCTCAAGTCAAGGGCAGCACGATCGAAAGAAAATCAGTAAATCAAGTAACCAATATA
CTAGGAGTATCAAGTTCAATATTTAAAGGTCCAAATGTTAAGAGAGCTCATAACACAACTTTTAAAGAGATTCAATAACA
AGGCTCACCCAATATTTACGTCAAGTCGTCACACCAGGCACGAGCAGGGGTCAAGAAGGGTCAAAACTCAATAATCAAGA
GAACCAAGAACCATATTAAAAATGGCTTTCTAGTTCGTACTTAAAATGGACAACTTCCATTCCTAAGACAAACTAAAAAT
CCAGAGTCAAGATGGCAAATGATCCGAACCAAGAGGCATGCCAAGAGTGACAAAGTCACAGCCACAAGAAGGACAAGGTC
CCAACAAGAGTGCCAAGTGATGAAACAGTCCGTACAAGGGGAAGAGTTACATAAGCGTCTTTAATGTATTAAAGAATACC
AATACGACAATGCAAAGTGACAAGAGGTAACCAAGGTTCCAAGATAACTTTCAGATATACCAGTAGGTAAAAAGAGTACA
AGTATAAGTTTATACACAAACCTCAGTTCTTTAGCACAAAAACAGTCCAACACAACTTCACGAGTTCAAATCGTAGAACA
ACCAGCGTATCAAAGTCTTCAACTCGTACACGAGGATATAAAACCTTTAAAAAATGAATTCAATCACTTATTTACTTTCT
AGTAGCTCAATAATGATGGCGTAACACAGGGTTATCATCACAACTAAGCTAACTTGTACAAATACGACTATACTCCCGAA
AAAGAAATTCTGCCCCATAAAAGCACTTCATGTCGCAACTTAGATTTGAAACAGAAAACGGCCAAAGTGGAATTTATATC
CTTCATAAAAGATGTAGGTACATCTCTTAAGCTTGAAAATAATCAAGAATCACCGCAAAATATGCTTTGTATAAACAAAT
ATAAACAAAGCACTAACAGTTGAACATACAGGATTTCAAATTCCAGAATCTGGACAGAACATGTCATAGGTTTCATCCCT
TATTTCGTAGTCCTAATAGGTAAATTAGAGTTTACCATAAACATAAGAGTTGTAGGTATAGGAATCAGCTTTCCAAAACA
TATTTATTCAGCTCAGAAGAAGTTATATAGAACGAGATATTCTGAAATTACTAAACACTACCCAACTTCAAAAAAACAAG
TTTTGATTACTCACCAAAAGGTAGGATGTCTCGACTTCCAGCTAGAAGGACAAAGGTTTTCTCTTGTGATTTTGATGAAA
AACTGGTTAGAAAATGTTCTTATGTTCTTGGACTTCAGTTCCAAACAAAAATCACAAGAGGAGGTGTGATAATATAGTCT
AATGAGTGATGCTTAGTCACATATACAACTGTCCCTAAAGGGTGCTGCCCCATTTTATTGTGTGCTGCCCTAAATGTATA
CATATACACCTATATGTATATAATAGTTACGAACACTTTCAATTCATATGTAATTTAAATTATAAAAAAATACGTAAATA
CCCCCATACAATACCTTAAATTACGAGAACAATCTATTTTAAACAAGGTTGCATATATCACAAAATTTCAAGTTCCCAAA
ATAAGAGTAAAACATATTGTAGTAATTAAAAAATGATGCATCAACATGCAAGAGTTGATCTAGTATTTTAGGGGTGTTAC
AGCTTCCCACTCTATTGGGCCCGCTTCTACCTGCCTATTGTCCTTCCATTGTTCATACCATATTTGTGTGATATTCCTCA
ATTGATAAGAGGCTAGCTCCGCTTTCTCTAGCGAAGTCAATCCCGTGATGGCAAGAACCTTATACACTTCATCTAGAAAA
CCTTGAGGATCTTCCTCCATTTTGGATCCATAAAACTCCCTTATTCTAGAAGCAACCATCCCACTTATTGGGTTTTCCAG
AGCTACAACTTCTCTATTGGCTTGCACCGACAAGGCTTGAGCCAACAATTGCATAGAAGTGCTAAACTTCGCAAGAGTGA
CATTCTCAACTAGAGGGTGATTTGGAACTTGAGGAAAAGCTTAGTGTGGGACTTGGAGAGTAACCTCTTGCTCCACATTG
TCTTCCTCATCTCTCCTAGCATTTTCCCTTGTATTAGGCATACCCTGAAAAACCATAGGGCACAGATTAGAAGAAGGACC
TACTAGAGCCAAACTCTATGGCACGACTTACAGATTGAAGAAGTAAGATTTCCTAAACATCCAATAACCTCTTAATAATA
AATGTGGCGCGCTTCACATTTATTAAAAAGACTTTACTAGAGGTGGCTTGAGACAATCCTAGAACCATTCTAAACCTTGT
TCTCTGATACCAAGTTTGTCACGAACCAGGGTTACACCCTAGATCTAACATGGCGTACTTGACCCCGAAGGGGTGTCATA
CAATCCCTTAGCATGTCATAACATAAGATAATAGACAAGAATGGAAAATTTAAAAAAAATTATCCATACAATCGAAGTCA
TTTTCATAAAAACAAGCGGAAGTCTTTCTATACTTTGTATTAAACCATCTAATACAACTTTAGAGTCAAACACTTGGGAC
ACAGACCATACAATAGTCTAAACATGAAAAAAAGGCATCAAGGAACTAGTGGAGTTTGTCCTCGAAGCTATGAAGACTCA
CCAAAATCTTCAACTCCTTTGCTCCTTAGAAACGTATCTCCAAAAATAGCACTCAAGTCTCCAAACACTACATTTGATTA
GAATGTAGGCAAAGTATGCATTAGTACAAAATGTACTAAATATGTTAGGCATAATCATAAGAGCATAAGACAAGGGTTAG
TCAACATACGACTTAATCCATAATCATCTGAAGTACTTCATGAAACATAAACTATAAGCATAAGAGACAATGTCATAATA
ATAAACAAAGCCTCCAACATAGGCATCATATAAGCTTTACTCAACTCTTAGTCATTCACATCATAAAGGACTATTCTCAA
TTAAAATCAAGGCATACTTGTGAAATGCATGAAGAGCATCCCCCAATACCATCCAAGATAAGCTCCCCTTTTTGGCCATC
TTAACCATAGTCTATATGCAGGGTCAATCTTAGACTTTCACTCTATAGGAGTACTATACCTCTAAGTAACCTCAAAGAAC
ACTTGTGCAATATATGAAGGGAATCCCATAGTACCCTTCATACTAAACATAGCCTTAAAGTCACCATAAACATAACTACC
ATTCACTTGGTCTTATTATTAGATTTATTCATATAGACAAGGGAATTATCATTCTAAGTCAATCATCTCATAGATGGAAA
CTATAGCAACAATCCATCAAACATACATCATGAGAGAACACTTTCTTGAATAACCTTAAGTCATAATTTTGCAATGCATG
GATAGCATCCCATAATACTATTCATGCTAAGTACTACTTTTAGGTCCTCATACTAAGGCTTCTTGGTTTGGAACCTAGTT
CCTCTCTTTAACTTTAGAACGCTGTGAGGTACTCCCTTAAGCACATCTTAGTTAATTAGTAGGTTGAACCCTTTGAGACA
CTTCTTTAAGCATGTCTAAGATCATTATCAACATGGATCCTATGAGATACTTACATAAGCATGTCTAAATCCATGTATAC
CTTGAACACTATAAGCTACTCCTTTAAGTATGTCTTTGTTCATTAATAAGATGGACCCTATGAGATACTACCTTAAGTAT
GTCTAAGTCCATTTTTGCTCTTGAACACTATGAGATACTTCATCAATCATGTATTAGTTCATTAATTCTTTTGAACACTA
TGAGATACTTCTTCAAGCATGTCTTAGTTCATTGTATATGGAGATTGCTACTACAAACCTTAACTCAACTATATGAAGGC
TTCCATCTCATGAGACCTAACTTTAGGAAAACTCACACTCTACTATGTAAGAGTTCCCCCTTTACATTGGATATTCCTCA
CATCAACTAGGTATGGTTCTCCTTTCAAATTGGAGCCCATACCCTCTCTTGTGTGACACTCTATCTCATTGTCAATATCC
ACTTGGGGTCAAGCATACACCCCAAGATTTCACTATTAGGCCTTGCTTAACGTTCATGTCTCATGGAAGGATGTCCTTGA
CAATCAATCCATGTTTAAGTGATTCTATCACTTTATACTTTCAAGAATTCATAAGGTAGGTTAGGTGAGTATAGGCTTTC
ACCACAATTCTACCTATTATACTTCTATACATCATATAAACTTTACTCTCAAAACCCTAGTTATTCAACATTCATGACTA
CAAGCCTTACTCTCTATGCTTTACTTCATTCTATCATCATGCATGTTTAGTTCACAAGGCATTCATCCACATTCTTCATT
ACTAGGTAATTTTAGTCATAATTCATCATGTAAGTTCAATATCAAGCCTTACTAATCAAGACTCGTCATATTCACATTAT
TTTAGTTCTATTCATGTATATGTTTTTAGCTTTAGACAATTACTACTGAAATCATCAATTCTAGAAGATTACCTATGAAC
CTCCAATTTCACCTTTCATGGCATAAACCCACATAATTCAACTTCATCACTTAGACTAGGGTAACCATGGAAATTACATG
AATTCACCGTAATATCATGAATCAATACTAAATTAACTATAAATAAGTATTATCCAACCAATTGGAATCATGCCCAACTT
TACCCACACATTGGAAGAAACCCTAGCTTAGATTGGGGTTCTTCTTCACAAATTTGAGGAAAACTAAGTGGGATTTATGG
GTGGAAGAACCCATAGATGAATAAGCGAACATACCTCAATTCAAAGCCTTAGCATAAGATTCCAATAATGGTGGCTTTGT
TCTTGACCTAAGCGTCAAGCTCTTTCTCCTTATTCAAGTCTTAGGTTTTTTAGGGAGAGAAATATTTTGAGAGGAAGAAA
TTTTGTGATCTTTTGGGGTTTTGGATACATTCCCGGTTGTGGATACTGGTGCGTTACCTGCTGAGGAACTTTTGCCTACT
CCGGCCTCTTGGCCTTCAGGTATATCTAGCACTGCCCGTTTCATGCCGCATAGTTTCTCTACAACTCCTTTTCCTCCTAA
GTCTAGTGCGTCTGTTGCTGCTAGCCATTTTGCTGATAGACGCGCTTCCAGGCTTGAAGCTACCATTCCTAGCATGATCG
AGAGGGATCTGGCTAATGTTGTGACACCCTTGAGCATATCTGTTGATGCCCTTGTGGCATGGATAGCGGTGTGTGTGCAA
GGCCAAGGGTACACTGAAGAGGTGACGGCTTAAAATGCTGCTACTGCTGAACTGAGGAAGGACGTGGACCAGTTGACACT
ACAGGAAAAAGCATTGTTTAAGACAAATATTTAGGAACGAGCTAATAATCCCATCTTTAAAGGTGTATGTATTGGGACGA
GAGTTAAATCTGGTCTTTAATTTCTTGTGTGATTGTGAAAGTACTAAATCTGGTTTCTAGAGAAAGTATAAATTGGTCCT
AATTTAAAACTTATGGGTCTTGAGAAATTTATTAAGGTGGGAAAGTACTGAAATGTTAAAAAAATATCTATTTTCAGCAA
AACTAGGCGCCAAAATGTCCATTACTAATTAAAATTGTAAGAGGAAATCAAAAAATTAAACACCTCTGTTTGTCAAAACA
TAACATGAAATAGAACAACCCTAGTAGCGATTTTTCCTAACAACGATCTTCACAATACAACGATCTAAGAGCACCTCTCT
ACTAAAAATCTTTGTATTCTCAAAATAGAGAAAGCACAGGTCTGCCTAGAAGCAGACGCAGCAGCTTGTTTCAGTCATTC
TTCTGTATTTTTTCATAACAAAGAAAGTACAGTCTTTTTTAGCACCGATCTCTATCTCTATCTTCCATTCACTCGAATAT
GAAGTATTACTCCACTTCTTCTTGTTTATTTGTTTCCTTCTATTAAGCTGATTTGTTGTTTGTTTTGTTCAAGTTATAAC
TCTTCTTGTTTAATTTAGTTTTGTTCGCTGATCACACTAGCTGCTGATCATTATTTGTAAAAAAAGATTCAGTTTTACAG
TGTATTATGATCCCAAAAATGAAGGGGATCTATCCTTAAATAACTAAGTGTTCCTAAAGTTTAAGAACAATGAACTAAAC
CTTAAAAGGGGAACTAACAAGAAAACGAGCTAAAACAATATGATCAATGTCGAGAGAATTATGTTCAAGTTAAGAAATCC
ATTATGAATTACAAACGAATCGTTTTTAAGCTTTTAAACCTAACAGAGCAAGTGAGAAAACTAATTGATGTATGTTACTA
TTGGAAAAGTGAAAAATTGATAGTTTTGTTTGGTTCTAAAAAGTAATAAAAGATGTAAAATGAAATATAACTTATGCAAA
TGACCTCATGTAGTAATGCACATAGAAGGTTGACAAAGTGATAATTTCGTTTGGGTTTGAAACTTGAAAAACTTGATATA
TTTCAAGAAGATACATTCTAACAGTTTCTTAAAACATTATAAATCCATTTTTTTCTAACAGGTTCTCTTATTTCATTATA
GTTGTATTAAGTTGTTTCTCCTCTTTGCGAGTTGTTTTTTTCTTCTATAAATCTAAAAGTAGCTCTCAGCTGAAAATCTT
TAATTATCAAAATAGAGAAAGCGTAGGTCTGCTTAGAAGTAGTGGCAACAACTTGGTTTCAGTGTTTCATCTGTGTTTTT
CAGGACAAAAAAAGCACATATCTGCTTAGCTCTGATCTCAACTCAATGTCTATCTTCTATTCACTGGAATCTCAGGTATT
ACTCCACTTCTTCCAATTTATTTGTTTCCTTCGATTAAACCGATTTGTTGTTTATTTTGTTCAAGTTATAACTATTCTTG
TTTAAGTTAGTTTTGTTTACTGATCACACTAGCTGCTGATCATTATTTGTAAAAAAAGATTCAATTTTACATTGTGTTAT
GATCCCAAAAATGAAGGGGATCTATCCTTAAAGAACTAAGTGTTCTTAAAGGTAAAAAACAATGAACTAAACTTGAAAAG
AGGCATTAACAACTAGACGAGCTAAAACAATATGATCAATATCGAGAGAGTTGTATTCAAGTTGAGAAATCCATTATGAA
TTACAAATGAATCATTTTTAAGCTTTTAAACCTAACAGAACAAGTAAGAAAACTGATTGATGTATGTTACTATTGGAAAA
GTTACAAATTGATAGTGTTGTTTGGTTTTAAAAACTAATAAAAGATGTAAAACAAAATAGAACTTATGCAAATGACCTCA
TGTGGTGATGCACATAGAAGGTTGAAAAAGTGATAGTTTTGTTTGGGTCTGAAACTTGGAATACTTGATATCTTACAAGA
ATATACATTCTAACAGTTTCTTAAAACATTACTAATCCATTTTTTCTAATAGGTTCTCTTATTTCTTTCTAGTTGTATCT
GAGTTATTTCTCCTCTTCGCGAGTTGTTTTTTTCTTTTCTAAATCTAAGAGTAGCTCTCAACTGAAAATTATTTATTTAA
CGAAATAGAGAAAGCGCAGGTCTGCCTAGAAAGCACAGGTCTTCTTAGAAACAGACGCAACATCTTGGTATTAGTGTTTC
GTCTGTGTTTTTTCAGGACAAAGAAAGCACAGGTCTGCCAAGCTCTGATCTTAACACATTCTTTATGTTTTATTCACTCG
AATCTCAGGTATTACTCCATTTCTTCTAGTTGATTTGTTTCCTTCTATGAAGCTGATTTGTTGTTTGATTTGTTCGAGTT
ATATATAACTCTTCTTTTTTAAGTTACTTTTGTTTACTCACAATAGCTGTTGATATTTTTTGTAAAACGAGTTCAGTTTT
ATAGTGTTTTATGATCCCAAAAATGAAGGGGATCTATCTCTTATTTTTGTAGACATGTATCTCAGTTATTTCTCCTCTTT
TGCGAGTTGTTTTTGTCTTCTCTAATTCTGATTTGTTGATTCTTTCCTTCTGACATCATAGTGTATAGTGTGTGCCTACA
GAACCAATCATTTTTTCACAATGAGATTAACTTGAGTTAATGAAAGATGAAAGAAGTATAATAGAATTGAACCAAATTAA
CTCTTGTATATGATGTTCATAGTAGGTTGAAACAATAATAGTTTCATATAGGCTTCAAAACTTTGCAAACTCGAGAATTT
TCAAAATACATTCTAATAGTTGCACCATATATTCTTCCATTTTTGTGTAACTGAATCAGTATTTTTGTCCTAAAGAAACT
GAACAGTGAACTATTAATGAACATAGACACTCACAGATTATGAATTAAGACAATGTTCAGAGACAATATAGAGGGAGTTA
TTCAACTAAAGAAATCTATTCTGAATTACAAGTGAACTATTGTTTCCCTATTAAGGCTAATAGAGCAAGCTGGAAAGTGG
TTGCATTTATTTAAACTGATCCAAATGTGTAGTTACCTACAACTAATTCCTTGAGGTACTAGTTACAGGATCACAAGTTG
TGTGCATCTTACACTTTTTCTTATCGTTCATATTTTCTTAATCTCTTTTTATGTATTCTCCAAGTTTATGGTGCCTTGTA
AGCAATGGATGCAACTTTCTCTTGATAATCGGATCGACCAAGCTTATTTAGATGGTGTGAAAAAGTTTTTGGATTATGCT
TTTCAGAGATCAGAAAATGAGGATGAAATACGATGTCCATGTTACAAATGTTCTAATAAAACATTATGAACTCATGAGAC
AATTGATACACATTTGAAAGTATATGGAATAATTCAAAATTATACTTTTTGGTATAACCACAGAGAACATTTAGGTGAGC
TAGTGTCAAATTCTGAAGATGAAACTGATGATGATGTAGAAGGTTATGAGAGTGAAGATGAAGTACATGAATAGTTGAAA
GATTTATATCCTAATATTGATGAAGCATCCACCCACACTAGTTATGAAGATGCTATTGAGGAGGAGCCAAATGTTGAAGC
TAAAAGATTTTACAACTTATTGAAGGATTTGGAGCAGCCACTATACAAAAATTCAAAGGCTTCAAAGCTTTCATCTTTGA
TTAAATTGCTTCACATCAAGAGTATGGGCTGTTGGAGTAATGCGTCTTTTAGCATGTTATTAAAAATGTTAAAGGAGGAG
TTATTGCCTAATGGGGCTGATTTACCAAACTCATATTATGAGGCAAAGAAGATTATTCGTGATCGTGGGCTTTTTTACAA
CAAAATTGATGCTTGTACTAATGATTGCATGTTATATTGGAAGGAGGATAGCTTACTTAATTCTTGCAAAATTTGCGGTG
CGTCAAGATGGAAAATGAATAAACATACCAGGGAAATAAGGAATAAAAAGGGTAAAAAAATAGGCTCAAAGAGTTTGCGT
TATTTTCCATTAAAGTCTAGGCTTCAAAGGTTGTTTATGTCTACAAAGACATCTTCTATAATGACAAGGCATAAGGATGA
AATAATTAATGATGGAATAATGAGGCACCCAACTGATTGAATGGCATGGATGTCATTCGATAAACTTAGTCCTTCATTTG
CAACCAAACCCCGTAATGTTCAACTTGGATTTGCTAGTGATGGATTTCAACCATTTTGCAATTCAAAACGCTCACATAGC
ATTTGGCATGTGGCTCTTATTCCCTATAACTTACCACCTTGGTTTTGTATGAAACAAGAAAATTTTATCTTGTCAATGCT
TATTCCTGGTCCAAATGGTCCTGGAGATGCAATTGATACATATCTTCAACCTCTGATAGAGGAACTGAAGGAGTTGTGGG
AAGTTGGTATTGAGACCTTTGATGCATCAACTAAACAAAATTTTAAGTTGCATGCTTCTTTGTTGTGGACTATCAATGAC
TTTCCAGCATATGGAAATTTATCAGGATGGAGAACAAAGGGAAAATTAGCATGTCCATCTTGTAATAAAGACCTATCCTC
AATTCGATTGGCTAATTGTAAGAAACAGTCCTTTATGGGTCATCGACGTTACCTTCCCTAGGATCACAGATGGAGGAATC
ACAAAAACTCATTTTATGATACAATAGAGAAAAGGCTCCCACTGAAAACATGTTATGGAATTAATATACTTAATAAAGTG
CAAGATCTTGAAGGGAAACTATTAACAAAGGATCCTGAGAAAAAGAGGAAGATATCACATGGAAAGCGAAAGGATAATTA
GAACAAGAAAAGTATCTTTTTTGTACTTCCATATTGGAAATCTCTCTTGTTGCGACATAATTTGGATGCCATGCATATTG
AGAAAAATATATGCGATAATATTATGGGGACAATTGTGAATGTCAAAGGAAAGAAAAAGGACACAATTAACACTCTGTTA
GACTTAAAGGAAATGAATATTAGGCCAGAATTGCACCCTATCCAAAGAGGGGAGAAAGTTGAAGTTCCAACTGCGTGCTA
CACATTGTCGCCTGAATATAAGCACAAGGTATGTCTTTTCTAGAAGAATTTAATGGTCCCTGATGGGTTTTCATCTACTA
TTTCTTAATGTGTAAACTTGAAAGATCACAAGATATCTGGATTTAAAAGTCATGATTGTCATATTCTTTTACAACATATA
CTCCCTCTTGCTCTTCGTAGTATGCTTTCCAAAGAAGTGTGTGAACCTCTTATTGAGTTATCAATTTTTTTTTGTGTTCT
TGGAGCAAAAGAGTTGAGGATTGATGACTTGAAACATATTGAAGCACAAATTCCCATAATACATTGCAAGTTAGAAAATG
TCTTCCATCCTTCTTTTTCTGATGTCATGGTGCACTTGCCAATTCATTTAGCAGGTGAAGTTGAGATTGTTGGACCTATT
CATTATCGGTGGATGTATCCTATTGAGCGTTGGTTATATTATTTAAAATCTCTCATTGGTAATAGGGCATGTCCACAAGG
TTCTATTGCAGAGGGCTTCATTGCAAATGAATGCATGACCTTATGTTCAAGGTATTTGCATAGAATTGACACAAAATTTA
ATCGGCCTGAAATAAATTATGATGGGGACTTAGAAACATCAAATGAGGTTTTTCTGAACTAATAGTCATGATTTTTTATT
ACTACATTGTCGCACATGATTCTTGTTTGGGAGGAGGCGATCACGAGATTGATTTGTCCTTTCGATTCTTGGTAATAACT
TACTGTTAATATTTCTATTCTTCATTATTTTGATTCTATCCTTTGGTTCACTGGTAACTATCTGAAATACTAATTATATT
CCGTTCTTCAGTTTACTGGATAAAAAGTTTTCCTATAATTTTTCTACTTTTGGCTCTTTTTGCAGGTTCGATATGAAAAC
TAAAAATTAGGATGGATCAATTATGAAGAGTACTATCAGATACTCATTTTTTGCGCCGGGGCAATTCAAAGAGGAAGAGG
ACGAGGGATTAAATCTTTGACCTCAAAAGGAAAATTTTCAACTAAGAGTTCATTATTTCAATCTAGTGATCTTGTTAAGC
AATATATCGAAGAATTTGACACAAGTATTTTTTTGAATATATGTGGAGTTCTTAATTACATATATATCCATATCTTCTAT
AAATTTATCGGTGAGTGTTACTTTTCTACAGGTGCTATTGAGAAGGGACGACAACAACAACTTACCAACGTCCCAATGTC
TTCTAGTCATGAAAAGGGAGCAATAAATGAGAAGTCCAATATGTCTCTTGAGAAAGAGTATATCGAAGTTAATACTTCAT
TTCATCCATCCCCCAAGCAAGCTAAGCAATACATCCATGATGTTGAAACAATTATGTTTTTTCATGGCTTGTGCTCTTTC
TGCTAATTTTATCCATATTCTTTGTAATGTCAAGTCTTACAAGTTGAGGCCTTATTTTTTGTAGAATTAATTTGCATTCA
ATACAATACTTTTTCAAATAGTCACAGTGAAATTGAATTCAAATAATAGTGATTTGTTTTCTGCAGGTGCTATTGGTAAG
AGACGAGGAAATGGACATAAAAACTCCACCATGTGTTCTAGTCAAGTTCTTACTTCCTTTCATTTACTAATCAAGTAAAG
AAATGTACCAAAGAAGTTGAACAAGTATTTTTTTTTAAAATTTGTGTTTCTTATTCCATATATAATGAAAATAAACATCT
ATATCTTTCTGCTCATCTTTAGGAGTTTCTGAATATATTGTGAAATCTAGTCAAGGATTGCCATCAATCGATAAAAATAC
CCTGGTCCTTGAGAAAGAGAACACAGAAGATAAATCCCCTAGTTCTATTGATCAAGTTATGCTGCCCTCCCAAATAACTG
AAACATGTATGAAAATTTACAAATCTATGCACTATCTATCTGTAAAATTAAATTTTATTGCTACAATTATACTCAATTGT
ACAATTATAGGATCATCTAATCCTAGAAAGTTAAAAAGAGTTTGAGGGAGTAACAAGTGTAAAGAAGTTGCATCACTTGA
AGCTGGAAAGAGGCTGAAAGTAACATTTTACAATAATCAAACGGTTGGAATAAATAGCAATTTGTTTTCAACGCACTTAG
GAAAAGTTATTCGTGACTGTAATATGTGTCCACTGGGAGTATCATCGGCAAGTGACATTAAGTAACAAAAATTAGATCAC
ATGTGGGTAGCTATTACAGTAACAATTTTTAATTATATCATTATTGTCTTTATATTCTTGTTTTTTGTGCTCTCTGTTAA
TTATTACATGAATCTAATCAACTAATCATAAAGATAAAATGAAGGATGTATACTAAGAATACTACATTAGTGAATTACAA
TCATTAATACATAGTTTTGTATATTTGACCAACAATGTTCACTCTCCTTTTTCATTTAAACTCACTTTTTAATTATTGTA
GGATAAATTTGAGAGTGTTGACTTGAATGATCATCGTGACCATATATTTGGATGGATAAATGAGTTATGGAACAAATGGA
GAGGATACTTGCATACTACTTATGTGAAAAATAAGCCAATCATTCAGGCTCTTAAGAATATTCCAAAGGGAGTAAAAAAG
AAGGAATGGGAGTGGTTAGTTAAGGAACATTGTTGTTCCGAAAGTTTTTAGGTATGCCTAGTGATCTAATAGTCTATAAT
TTCGAAGCATCTATTTTACAACTCAACGTGATATTTAGATGTGAAACTTCTTCTTTAACTGGGTAAATTTTTTTAAATAT
TAAAGTTTTACATAACAATACAGGCGAGGAGCAATAGAAATGCAGTAAATCGAGCTAAGTTAAAGAAGTATCATCATATT
GGTAGCAAGCCTATTAGAGATATTATTTATCAGCAGGTATTATCAAAAAATGACTTTCCTAAAGAAAATATTTAGGAAGT
GCTATTTGATATGTTTCTCTTTGATGTAAAGGGCGGAAAAGATGGCAATCCGCCAAATTTGGCAACTATTTTCTTCGATA
CTCGCAAGAAAGATAATGTGCTTGTTGAACCAGAAGCAGTTGAAAAACATGTGCGTTTGGTAAATTCAATATTTCAATTA
CTTCAAATTATTATGGGATCTATTGAAATGTACTTGTATGTATCTTGTAGGCTCAAATAGAAGAAATACTAAAAGCTGAG
CAATCTCTCCCTAGCATAGAGATTGTAGAAAAGTGTTGTGGACGTCAAACTCGTACCCATGTATTTGGCTTTGGTGGTGG
AGTAAAGGCAAAGGACATGAGAGATGGCACTTCTTCAAAGACTGAATTACTGTCTCAGCTACGTTAAACTCAAGAGGAAA
ATAAATCTTTGAATGAGAAAAAAAATCCTTGAATGATCGCTTGTCTACCTTAGAAGTTGACATGAAAGAAATAAGAAGAA
TTCAAGAATTCTTTGCTGTTCAGCAATCGCATAAACCACATATGACATCGCCTTTATAAATTGAATGGCCACTGACTTCT
TTTATTAATCAAGTAAGGAACAATATACCAAACTCTATTTGTGGATAGTTGTTTAAGTAGTTAGTGTATGGCTGAACTCT
TATGAAACTAATGAAGAGAGGAATGAACAAATATCATATCCTTTTTTAAACTGGAAGACGTACGATAGATTGATAATTGA
CATGCTTTCCATCAGCTTTTCTATTATTATTGATATGCCTGTTTAAAGGAATTCTTCACTTGTGAGGTACTTCGTTGGGA
TATTATCTTCTCTTACGTAGTGGTTATTTGACATAATTGTGTTATGATTCATGATACATATCATGTTATTATTTGTTTAT
TGGATTGATAATGGAAAACTCTATTGCTTTTTAGGGGTCTGTCATGAACAAGATACTAAAACTTTTTCCTATGAAGTGGA
AAATTTGATGTTTCAGTAGAATGATGACCAGTTCCGTTTAGCAGATTCTAGTAAAGATGCTGATTTGGTTGATAAAACAG
GGAAAGATGAACTTCTATATCCAATACAAGTAGCTAAGTGATAAAATTATTAGCAATTTTAAAGTGCTCAATTTGCAGAA
CTAACTCTACATAGTTATACATCCATGATTTGAATTGCAACACCAGTATAAGTTCAATTCCGACAACAGTTGGTTTCCCA
CTTGTAGCTTTGTAGATAGGATTTGAAATTCAGGGAAAAGAAGCGTATTATACATAAAGTTTTACTCCTGACAGCAATCT
TCCAATCCACAACTCTTCTTTTCATAAAAGCTATCAGAAAATTAAGTGAAAATGGTATATAAAAACTAGCCTTTAAGATA
TATTATCTCTGCGATGCCAGTTGTTTTAGGTGTTGCAATGTTTTCTGTTTCATCCACTGTTGGTCATAGGGGAGGTAATC
CTGGATTGAGTGATCATACATTAATGCACTCATATCAGCAAGGCCATCTATGAAATTGTAATAATCTGATATGTCGTAAC
TTATTTCTCTGATGGCTAGGTTCAATCCCTTGAGTTTCCTCTCATACAACGCACAAATTCCATCCATTGCTTGACTTATA
TACTTGTAATCCATGAAAATGTGAGTTGCTCAGTTTTTGAGATGTCTAATGTGAGAACAATAGTGTGATTGTTTGCCATT
TTACGAATGAATAAGGATTGAGCTTGTATTTGCTGAAATTTTGAAACAACGAATCATAAACTCTATTTAGGCGGCTTTAG
CGGCGTCTTCGCTGACAATAGAATTGTTTAAAAGATTACATCCTTCTTAATCGGTGTTGTTTCTATTTTATACAAATACA
ATAGCATCCACACATCTTTTTCCTCTATTTTTTTTTGTTTCGTACAACTTTGTGCGTATGTTTTTTTATTTTCTGCAGAA
CTATACATAGTAAATGTAGTATACGACTTTCTGGGATTTCATGTGGCCTATAGTTGTCTGGGATTTAATGCATTTATAAT
GAATGTAATCTGTACACATTTTATAAGACATGGGATACACTATCAAAATTTTCTTACTCAATTTTTCTTATATGTTCTTC
CAGCTTGTTAATATTTTTTGGAAAACCCTTGTTGAATTTCGGTGTACTTTTGTGAAGATTGAAGCTACAAGTCAAGATGC
AAGTATAGGAGATGCACAAGACTATTATTATTTTGCTCGAGATATTGTTAATTTGCTAACCGCTTGTTAAACAAATATTA
AAACTAACACCATGGGACGTTTACCTTTTTTTGTATTTATATCAAACTTTTTTATGGAGATTTACCGTAGAAATCTTACA
TTTATTGATAAAATTTATATTATTTTTGTTAAATGAAGTTCCAGAAGTACTGACGGTTAGTAAGAGACCAAATATTTTGC
TCATCTCTAAACATTCATCTAAGACGAGATAGTTTCTTGTCTCTAAAAGTTTCATCTAGGATTAGACAACATCTTGTCCC
TAAAAGATCATCTAGGATGAGGTGTTGCTAGTCACAAAAACAATATAAGACGACGTGGTTTCTTATCAAGAAAAAGTAAT
CTAGGATGGGATAGTTGCTCGTCCCTAAAGAGTAATCTAGGGCTGGTTCGTTGCTTGTCATTAAAGAGATTTAACGACCA
GAAAATGAATAGTTTTCAAAGAAGAAAATCCTCTATTTGGGACGAGATATATAGTTTTCGAATGTATTTTGGGGACTAGC
ATTAATTCCGTCTCTAAATTCATTCAGCGACCAGCTAAAGGAACTCGTCCCAATTGACCTTTAGCGAAGAAGCATTCTAG
GACGGGTGGCGACCAAATTTGAACTTTTTACGACCATATTTCCCTTCCTTAGAGGCTGTTTTTCTTGTAGTGTGAAGTCC
ACGAATATGTCCATGATTTTTGGGATTGTGGAGTTCCTTAACATGCCAGCTGATGCAGATGTGCCTCCGGCTACCACCAG
AGATAATGTTCAAGCTGAGGAGGTAGATGCTGCCGAGTCTGAGGCTGAGACCGATTAGGAGCAGCTTTTTATTGATGAGG
TGACCTCTTTTGAAGGCCTTACAACAGTCGAGGAGGCTATGGTGGATTTAGCCGTGCGAATCTTACTTGCAGACACACCT
ATGGCTGGCCCTAGTGGAGCAGACAATGTTGATGCTTCACCGGGTATTGATGCCCCGATAGATGGAGCGACTGCTTAGAC
ATGACTTTTCGTTACCTCCCTCTCTTTCACTCTTATGGATTTTTAGTGTTTTTATTGCATCTTATGAAAAAATGTTTTTA
TTTGTGGTAAGGTGAGGTATTTCCATACCTTACATCTTGTGATTATTACTTTTGTTTGTATATTGGGATTTGTGCTGTAA
ATTGTGTTTTGGCACTGTGTTGTGGATGTTTGAGCTTGTGGTTCCTTATTTTAAAGGCAAATGGCTTTGACCCATTTTGA
AAAATGGTGCCACCTCTTGTTGTGTTTGAATGTGATTGTTCTTGTGTGAATTTGAGTGTCGGTCATGATCAACACCGATG
ACTCGAATAGTGCTCTCAATCGAACAAAAATGAATGTACGGCTACGATAAGGCTAAATGAAGTTGCATATATAATGTGTG
AAGTCTTTGCATCTCCTTGTGACTAGCCGGCTATCAAATGAATCTCTAATGATGAACGTTGGACACTAGAGAAAGTGTGG
AGTCTTGTTTGATATTGGTGCCAATGCCTTGTGTGATGAGCTTACTGTAAACGATGTGTGAGGACACCTATAACTTTCCC
CATTGGTCCGGTTGACTAAGTGATGCGAGTTCTTGAAATGAACTTAGACAACAATTTTGTGAAGTGAAACAATTTGACAA
TATACCTCTTTTGTGGCTAACTTTGTGAGTGTGTGAACCTTGTTTGAACTATCTTTTTGAGCCTTATCCTCTTCTTGGAA
GAAACTTGAGAAAATAAGACCTTTTTTTACCCATTCACCCATAATCCTCATGAAGTGTGGTTTGTTTGAATAGCCAACTT
AGGCTAAATGCCTATGTTGGGGGTCTGGTGAAAGGAGAAGGTAAATCAAGAAGTTCAAAGAAGTCCCCATTTACCCATGG
TTTTTGGAAAGATAGAACCCCTCCATACAAAATTAAAAAAAAGAAGAGAAAATAAAAAGAAAAATGAAAAAGAAAAAGAA
TGAAAAGTTTTGAAATAAAGTTGTGAAAGTGCAAAAGAAATGTGGTGTCCGATAGTCCATGAGAAGTAAATAATGAGATG
AATTTTGAGCATCGGTGAAAATGTTAAAGAAAATGAAAGAAAGTGTTATTCATACCACATTTCATGAGGATAGCAACCAT
TGATCCTAAATGACCATACCTTTACACTTAGTCCCGTTATAAGCCTTGAAAGGACCTTTTTGATCTTGAGTGAACTGAAA
CGAATGTTGGTTGGAAAATAAGGCCAAACCTATGGGTGAAGTAATTCATGTGTTCATCTTTGTGAGTGTAAGGGTTGCAT
GTGTTTCTGAAGCTATAATTTGTTGAAGAATAGTGTGTGAATATGGAATCGTTCATTGTGTGAGGGCATTTGAGTTCCTT
TGTTGAGCTTGAACTTGCATTTGAAGCAAGTATTCTGAACTTGAGAATCTTTGGTACTGGTGAGTCACAACTTGAACCTT
TGAGAGGACAATTAATCCTTGCATGAGTAAGTTAAGTCTTTTTGTGTGCATTTATGATTGAGTCTTGTGTAGGACTGTTT
GAGACATCCTCAGAAATGGCCATGAGGGCCAAGCAGAGAGACATTGATGCCATTCCTGGTGCTGATCACGGAGTTGTATT
GGCAAGCTAGAGTGCCCATTGTGGAAAAACTGGATATGGAAGTGACTCCCACTTCCTCTAATGAAATTCAGAGGATTGAG
GTTGAGTACACCAGGGATGAGGATTAGTGGAGGAGGAAAGCACCGGTTCACACATCTGCGGATGTTGATAAAGACACGTT
AGCGGTAGACACTACTCCCTTCACTAAGGCTTGTGAGCCTTCAACTACACCTACTTCATCTGCTCATATTACATCTGCCC
TTACTATATCTGCTGCCACTACTTTTGCTGCTGCTGCTTCACGCCCCTCTTTGACACAAGCTATGTTATATAGAATGGGC
CATCTAGCCCATTCAGTAGATGTTTGTGCCTCCTGAGTTCCGACAACTATCCATGGGCTAATTGAGCATGCCATTGTTGT
TGCCCTTTCCCCCATTCAGGATGATCTGCGAGAGAAGAGAGAGATGATTACAACTCACCACATGGCATCAGATTCACTTA
CTGTGCGAGTTGAGGCATGTGAGCATGGAAGCCAGAAGTTTGAGGATGTGTCAGCCTTGAAGGCTGAGGGGGCTGGTTTG
AGACGAGATATTGCTGAGCTTAAATCCACCGACATTTTGATGTTCTCGAGTACTGTGGACGTTTTTGAGGGTCCTAGTTC
AGAGGTTCATGCTATTTTCCGAGATCCCTCCGACCATTGCGACTGGAGTGCTATTTTAGCTAATGAGGGTGATAAGTTGG
ACACTCCTGATACAAATAAAGAAGAGCTGGGGACCCTGAGGCTACTGTATATGATGATCTCAAGTTTTTAGAGGGATCGA
TGGTGTAGACTGTAATGGGGGTTTCACTCCGGGATACCTCAATGGTTGTTTCTAGTGGAGCACAAACTATTGCTAGAGAT
GAGTCGGTCACTGATGCCAGACTGAGAGAACTCTTAATATGCAACATTCACCTCAAGCTTAGCCTGATAGGGGGATATTG
ATTCTCTTCTTATTTTATTTTTGAGACATTTTATTTCATGTCAAATTGAGGACAATGTTTTGTATTTTTGGTGGGGTATG
GGTATTATCATATCTATGCCCTTGGGTTGTATCTCTTTGACTTTGGATGATTTGGTTTTGGATGATTTTATGAGTTATGT
GTCAGAATTTTCTCGTTTGTTATGGTTAAATGTGGATATTGGTTTTAAGTGTCAATGTTGGTTCTTGATCTACCTCCTGA
TTTCTGAATTTATTAATATTGTGGTTGTTCTCTTGCATATTTGAGTATCGGTTACGATCAATACCGATGACTTATGATTT
ACTCTTCATTTCTAGTCGATTATAGAAATGAGTCTCGTGATGATCATTGCACGTGACATTAACCTGTAGAGTCATGATTG
ATGATTGTGTTGAATGCCTTGTGTGGTGAGATTTTCTTGAAAAACGTGCTTGGTGTTACCTAGAAATTGTCTTGTTGGTC
CAATTGACTAGCACTGGTGAGTGAAACACATGTACTTAGGCACAAATTTGTGCAGGTGAACCAACTTCCTACTACACCTC
TTTGTGACCACTTCGTTATAGTATGAACCTAGCTTGACACCATTTGAGCCTAACCTTATCTTCGAATTAAAAAAAACACA
TTTGGCCTCTTTCCTCCCCACCTAAAACCTTCATGAAGCCTTGGTCCATTGGAATAGACGAATTTAGGTTAATAGCCTAA
GTTGGGGGTCTGGTGAAGAATTAGGAGACAAACTGAGCAAGAATTTTTTGAAATTCACCCTTAAAGAATTATGTGGAAAA
GAAATGGAACCCCGCCATATAAAAAAAATAAAACAAGTGAAAAGAAAAAAGAAAAGACGGGAATAAAAGTTTGAAATTTG
TGCACGGATGGGAAGAAAAAGGGTGTCTAATGAGCCATACAAGAAAAATTTTTGGTGTTTTAAAATACTTAGGGAGGATT
GTGAAAATGAAAAGAGTAAAAGAAAAGGAGAAAAATTAACATTCAGGCCATGCTTCATGAAGGTAAAAGCCACTAAGCCA
AAACGGTCATACCTTTACACTCAAGCCGGATACAAGCCTTGAAAGATCTTGGTGACCTTGATTTAGCCGAATGATAGGTT
GATCGGAAAAGACGAGCAAGCATATGGGTGGAATCATGCATGTGTTTATCTTTGTGAGTGTGAGCTGTATCATGAGCTAT
GTGATTAATGAATTAATTATTATATTATAAATAATTGCAAGCAGTTGAGATTATAGACTACTCTGCAGCGTGAGGTGGGT
ATTTTTAGGGCTACTACGTGCGATGCTACTCTGTGCACATAATTCAGATGTAGTCAGCTGGAATTTCCCGTCGTGGATTC
AATTGATTGATACAGGCCTGCGGGCAGACCATGCAGGAGCCTTAAGGGGCGTACCTTGATAGACCTCTTTACCAAACTAT
ATGAGATTACACGCGTGGTCGTGACAATGGGCTATAGATGCCATACAGGGTTCCCTAATCGCCGTCAGTAGGCCATCATG
TGATTCCCTGACAGTTAGTTTTACAAAGAGCAAAGAAGCGATATAATGAAGTAAATATATCACTTAGGCAAATTATAGGG
ATTCTATATATAAATGACTCAGCCATGAAATGTTAGATGAGGACCCTTGAGGGTGGTCACAATTCCAGTTACGGATTATG
TCTCCTGCATACACATGCTTAGATTTGCCTATCTTTATATTTGATGCATTTTAGCATTTTTACATGTCTATTTGTCATTC
AGTCTGCTCTACATACTAGTACATGTTTTATATGTACTGACGTCCCTATTATTTTGGCGCTTCATTTGTATCACTACAGG
CTCACGTATTCCGGATAACAAGCATTTTCAGTAGACTAGAGACTTCTAGTTTAGCAGTTAGTAAGCTCCACCTCTTCCTG
GATCTATCAGATATTTAGAGCCTATATTTTGCTATGTATGTACATATATCAGAATTGGTATGTCAAGGCCTTGTCTTGAC
TAGTTATCAGATTCTCAGAGGCATACTCTTTAGAGGCTTTTTAGACTTAGTTTTGTTTCCGTTGTAAAGTAGCCCAATGG
GACCTTTTGTTATCTATGTTTTAGTATGTGTCTTCATATAGGTTTCGTTGCTTATGAATCTATAGCTTTGGCATGAAATT
AGTAAGATAATTAGTAGGTGCTTGTGTATATCGTTGATGTCCACCCCTTTCTAGTTAGGGGTGTGACACCTTAAGCCATA
ATATTTGATGAATTTTGTGTGGGCATGGAATCCTTCTTGATGTGAAGGCTTTAAAATACCCTTGTTGAGCTTGAATTTGC
ATTTGATGCAAGCATTGTGAGCTTGATTTCTATTTAATAATGGCTAGACACAGTTTGAAACTTTTAGTTCACAATTGAAC
ATTTCTTGTGAATACTAAACCTCGTGTGCATTCATCTTGAGTCTCAAGTAGCACTATTTGTAGATATCTCTGTTGAAGTG
ATTGATTTTGTAATTTAGTTGAGGACAAGCAAAAGTTTAAGTTGAGGGTGTTGATGAGTCGGGGATTTCGACTCATTTAT
GGTTTGACATTTGGGAAATTAGTGTCCTCAATACCTATTTTATGGTCATAACTGATGTTAAAATGTCAATATGCAACAAT
GAAGGAAAAAGAGTAGGGCAAGGACACTACTAGGCAAAAAGGAGAGAAAAAAAATTGAATAATTTTAGGATAGTAAAGCT
AGGTCTCGTCAAAGCCATTTAGCTAGTCGCCTACTGGAGCTTCAGCTCGCCTAATGTTCTAGCACGGAAGCCCATGAACC
AGACCAACTCGGCGAGCAAGAAATCAGTTCGGTGACTCAACGAACTGATCAACAATGTCGATTTCAATCGTCGAAAGTTA
CAGAAAGGAGATGATGAAAAGCCACACCAAAAAGGTGAGAGAAGAAACACTCGCCCGCATGGCCGATCAGGTCGCGCGAG
CTAGACTTACTTCACCGAGTGACTCTAATGTTGAAATATTGGGGAAGTATAAATGTTTTTTTTTTCAGAAGAAAAGTAGA
GTTTTGAATAGTTCTAAAACATTCTCCCATTGTTCATCGTTGTGTTTTTTTATTATTGTTTTTTTACACTTTTTACAAAG
GATTTAGAGATTGTGAGACTTTGACTTTAATTTGTATATTTGGAGACTTGTGGATTGTTGCCAAATCAGATGGAAAACAT
ATTTGGTAATGATTTCTTGTTGTTTATTATGTTTTACTAACACCCCTATTCTTGGGTGTGTGATTATATCGTTGAATTTG
TTAATTAGCTAATGGGTGTGGTGGGTTACTTATTTTATTGTTGAATTGATGTGGGTTTAATTAATTGTTCATATTTTGGC
TAAGAGAGTATATAGAATTTGTGTAATCTCCTTATCCTATAATGTCAGTCTTTTTTATCTGCTAGATCTCTATACCATAG
ATTTTGATGTTATTCGTGGTATAGACTGGCTCCATTCTTTTTATGTTTCTACTGATTGAAGAACCCGAATTGTCAAGTTT
CAGTTTTCAAATGAGCTTTTCATAAAGTGGAAAGGGGGAAATGAGCTCGTCCTAGAGTGGAATGGGGGAAATCTTATGCG
CAAGGGCCAGTTTGTTTCTTGTCTTAAATATAGAAAAATGATCTCTAAGGGTTGTGTGTATCATCTTGTTTGGGTTAGGG
ATACGGATTTCGAAACCCCTAATCTTGTGTCGATCACCGTTGTAAATGACTTTCTGGAAGTGTTTGCCGATGATGTACCC
GATATTCCTCCCGAAAGGGAAATAAACTTTGGAATTCACCTTCTCCTAGATATGCAACCTATCTGTATTCCTCCTTACGG
TATGGTTCCAGTAGAACTTAAGGAATTGAAAGACCTATTGAATGATTTGTTGGATAAGGGTTTCGTCCGTCCTAGTATCT
CTCGATGGGGTTCTCCAGTCTTGTTTGTTTGTAAGAAAGATTGTTCACTTTGCATGTGTATTGATAACCGACAATTGAAA
AATGTTACCATTAAAAATAAGTGTGATCTCCCAATGATAGATGATTTTTTTGATCAACTCCAAGGAGCGAGTTACTTCTC
TTAGATAGCCTCCGTTTGGGTTATAAGCAACTAAGGATGAAGGAATATGACATACCAAAGATGATTTTTCGGATTCGGTA
TGGTCATCATGAGTTTTTAGTAATGTCATTCGGTTTAAGTAATGCTCCGGTCACATTTATGGACGTGATCAATAGAGTGT
TTAGATAATATCTAACATGTTTGTGATTGTGTTTATTGGCGACATCATGATTTACTCAAAGAGTAAGGATGGACATGACT
ATCATTTGATGATTGTGTTGCAAGTCATCAAGGACCAACCATTATTCACAAAGCTTAGTAAATATGAGTTGTGGTTGAGA
TTTATTGCTTTTCTTGGTCATATTGTCTTTGGTAATGGTATTGAGGTAGATCCTAAGAAGACATCTACAGTTTAGAGATG
GCCCAGAACTCTATCCCCTTCGAATATTAGAATCTTTTTGGGTTTGGCTGATTATTATAGAATGTTTGTGGAAGGGTATT
CTTTGATGATTGTGTTGCAAGTCATCAAGGACAATCCATTATTCACAAAGTTTAGTAAATATGAGTTTTGGTTGAGATCT
ATGGCTTTTCTTGGTCACATTGTCTTTGGTAATGGTATTGAGGTAGATCCTAAGAAGACGGATACGGTTTAGAGATGGCC
CAGAACTCTATCCCCTTCGAATATTAGAATATTTTTGGGTTTGGCTGATTATTATAGAATGTTTGTGGAAGGGTATTCTT
TGATTGCCACTCCATTGACTGCATTGACCCAAAAGAAACAATACAACATTTTAGGTCCTTAGCTTCTCCAAAAAAGTGTG
GCCTTAACTATCAAAAAGTTTAGCCTTTGACTTAAGGCCACACTTTTAGACCTTAGGCAATACTTTTTGGGGGTGGCCTA
AACAAGCGTAGCCTTTCATTTAAGGCCACACGTTCAAGTGTTGCTTTCATTTCTATGCTTCAAAAGTGTGGCCTTTATGC
TACAAAGTCTACGCTTATAGGACCTCATATGGCAAAGTTTTCATGATGTCGCACTACATTTTTTCAAGTCTGCCCTTAAC
TATCATAGGCTACACTTGCAAAATGAAGAATTTTCTATCTCCTCTAAAGCAACATTTGTTAAGTGTTGTATTGGATAATT
TTCATGCCACAATTAAAAAGTGTGGCAATGTTATATAAGCTATAAATATTATTTACAAATATTTATATTCTACAATTTAA
TTTTGTAAATTTCTGATTGTCACATTATACATTACTATGTGATTTATATGATTTAAAGCACAAAATTAACTATTAAATAA
TTCAAAAATAATAATCCTTATTTATAGATGTGCAATAAATATAGGACAAACCAACTTGTTTCATATTACAAATACTTGAA
AAACCAATATTTCAAAATTTGTACTTGAAATGAATTTCACAAAACCAAAAATAAGTTCAATCATAATGTTATAGGAAGTC
TTTATCATAGTCACATAGGTCTTCATATATGCTCCTAGGTTCTTGCATGTTCTAATTACTTGGGATATTATAACATACAT
CAGATCAGAGAAGACACCAAGTAATGTTAACTAAAAAAATAGTTACAAAAACAAAGAGGAAATGGAAAAATAACTTTAGT
AAATTATATCTCAGAGATGGTTGAAAGATCAAATTATGTGAAAGATCCATACAAAGTGAAACAAGAAATTCTATATCTTT
GTGAATAGGTAGTGAATTTATAAGAATTCAAGATAGATTAGTGTGAACAATGCCACATTTATGAATAGGATATTATAAGA
TGTTACGAAAATTTCACTTCTTTCATCATTCTAGGTCGTGTGATAGAGTGTAACTCTACATGTCTCTCTCCTAATCCTCA
TCCGATCTCGTTTCAGATATGGTCCCTTGAAGAGCTTATGTTAGGAGGAATGCGAATGAGAATGTGGAATGAGAAGCTCC
TCAAGATGCTTAATAAGATCCACAAGTTCCGGCCGACCCTTTGGCAGAACAAGTAACCAATGCGGAGTATCAAGCTACTT
TATCAAGCTACTTTCCTAGTGTTGGCTTAAGCCAATAGGGAGGTTGTGGTCCCTATGAACCCAAATGTGGGTACAGCGGT
AACTAGAGTGATGGACTTCATTAGGATGAATCCCCCAAAGTTTAATCGTTCCGAGGTTAAGGAAGATATTCAAGAGTTCA
TTGATGATGCATATAAGGTTTTGATGATCATTAGTGTGATGTCGATGGAAAAGGCAGAATTGGCCGCTTATCAACATAAG
GGTATTTTTCAAGTTTGGTTCAACCAATGGAAGGAAGAGAGGGTGATTGATGCGGGTCATGTTGATTGGGCGAAGTTGAA
GAATGATGTCCTTTATAAGTTCTTCCCCCTTGAGATGGTGTAGGCAAAGGTACTTGAATTCATCAACCTTCATTAAGGAA
ATATGAGTGTGAAGAAGTATGCCTTGAAGTTCATGCAATTTTCTAGATATGCTCCAACTAAGGTTGTCGATCCTAGAGCA
AATGTGAGCAAGAAAAAGTTGACTTAGACTCTAACTCATTGCCAACAATCGGCTCTTCTCCCTTGATGTCAAGGGGAAAG
TTCATTTTGTTGTAATGTCATAGAAAAAAGTTGCACATCCTGAGACCAATCCTACATATTTTAATACACAACTGAAGTTT
TGCAAATAAGTCTATGTTCTACAATTAGACCAAAGATACAAATATTTTCCATACTATATATCATCAATCGAAAGCCAATT
CATAGCCTAATTAAGTATATCATAAAGAGAAACATAACAATATTTGATTGCATTTATGCAAAATTAGTGTAAGAAAACTT
TAAGAATTAAATAAACATAACCAAAAAAAGGAAGTGAATAGTTCTTACTTGGAACAACTGTAAACCAAAGTTTGCTTTGA
ATAGTAAGCATCAACTTTAAAAGTACATATCAAATTAGAAATTATTCCTTATCGTATGGCCCAGATAGAACATAAGAAAT
TAAAGGAGTAGTTGAAAGACTTATTGGATAAAGGATAAATTAGACAAAGTATCTCACCATTGAGAGCTCGGGATTGTTTG
TTCTAAAGAAGGATGGTTCCCTACAAATGTGCATTGACTATCATCAATTGAAAAAGGTTACCGTAAGTATCATATTCCCA
GGATAGACACCTTGTTTTATCAACTCCCAGCAGAGTGTTACTTCTGCAAGATTGACGTTTGCTCGTGTTATTATCAATTT
AGGGTAAAGGAATATGACATTTTGATGATGACTTTTTAAACTAGGTATGGTCATTATGAGTTTATGATGATGTTTTATGG
TTTGACTAATGCCTTGACAATGTTCGTGGATTTGATGAATAGGGTTTTAAGCAACATGTTGACATGGTGTGACTGAGTTT
ATTGATGATATTTTGATTTACTCACAGTTTAAGGTTGAACATGTTGAGCATTTAAGGATTGAATTTAAATTGTTAAGGAT
CGAGAATAGTATGATAAATTTAGCAAATGTAAGTTTCAGTTGAGGTCTGTTGCTTTACTTCGCCATATTTTCTATGTAGA
AAGTATTCAAGTTTATGCTACAAAAATTGAGGTGGTTAAGAATTAGCCTAGACTTTTGTCCCCTTCGGATATACGAAGTT
TCTTGGGTTTGGCCGATTACTATAAAAGGTTTGTTGAAGGATTTTCCTCTATTTCTTCCTATTAGACGGAATTGACTCAA
AAGAAAGTGAACTTCTGTGGTCGAAAGCTTTTGAGAAGAGTTTCCAACAGTTGAATGACAGACTTATTTCAGCGCATATA
TTAAGATTACCTGAAGAATCAGATTGTTTTGTTGTTTATTGTGACGCTTCAAAAATTGGTCTTGGTTGTGTTTTGATGCA
ACATGGGAAAATATTTGCTTATGCTTCAAGGTAATTAAAGGTGCATGCAAATAATTATTCAATGCATGATTTGGAGTTAG
TAGCGTTAGTATTTGCTCTTAAGATTTGGAGGCATTACCTATATGGTGTTCATGTAGATCTGTTTACCGACCACTAGAGT
TTGAAATATGTATTCACTTAAAAGGATTTGAATCTTCTCTTGAATATGTGGCTTGTGTTATTGAAGGATTACGACATGAG
GATCCAATATCATCTCAGTAAAGTCAATGTAGAGGAGGATGTTGTTAGTCGACTATCAATAGGTAGTGTTGCTCATCTTA
AGGATGGTAAGAATGAGTTAGTTAGCGATATCCATAGATTGGGACGATTGGGTGTTCGTTTGGTTCATTATAATGAAGGT
GGTGTAGTCTTTCAAAATTGGTCCAAATCATTTTTTTTATCGGATGTGAAGGCTAAGCAAGATCTTGATCAGGTACAAGT
TCATTTGAAGATGTCAGTTTCCAAATAAGTTATTGAGGCTTTTTGCCAAGGGTGAGATTGTTTGCTTCAGTAAAAAGGTC
GATTGTCTGTTATGAATATTAATGAATTGAGAAATCAAATTATGAAAGAAGCTAATAATTAACGGTAATCTATTCACCCA
GGAAACACTAAGATGGATGGCGATTTATGGAAAGTGTATAGGTGGAATGGGATGAAGAAGGATATTTCAAAATGTATAGC
TAAATCCAAAGTGCCAACAAGTGAAAGTTGAGCACCGAAAACTGGGTGGTTTGTCTCAAAACATTAGTATACCTACATGG
AAGTTGAAAGATTTGAATGTGGACTTCATTACGAGTTTACCTCGTAAGCAATGCTAGTTTTACCCAATTTGTGTTATTGT
GGACCGATTGATGAAATCAACTCACTTTATTTCCATTAGCACTTCATTTTAAGTCGACGAGTATGTCAATATATATATTC
AGTAAATTGTAAGGTTGCGAAGAGTACCCTTGCCCATTATCTCTAATCATGGCACTTAGTTTATATCTCAGTTTTTGAAG
TCATTTCAAAACGGCCTTGGTACTCAAGTAAAACATGGCATGGCTTTCCACCCTCAAACCGATGGTTAAGCCAAGCGTAC
TATCAAAGCCTTAGAAGATATATTAAGAACTTGCATAACCGATTACAAGGGTATTTGGGATGACCATTTGCCTTTGATTG
AATTATGTTATAATAATAACTATCATTATAGCATTGGGATTGCACTGTTTGAGGCTCTCTATGGCAGGATTTGTAGATCA
CATATTTGTTGGTATGAAGTTGGTGAGGTAACTTTTACAATGTTTGATTTTGTACATGAGGCTCTGGAAAATATCAGACT
CATTCGAGGTAGATTTAAAACGTTATGAAGTCGATAAAAGTTTGATGTCGATGTTTGAGGAAGATATTTTTTTGTTAATA
TTGATGATTGGATCTACTTGAAAATTTCATTCATTAAAGGTGTATTGACAATGTTTTTTTATGAATTGGAGTTACCTAAT
GATTTGGCATCAGGACATCCGGTATTTCATGTATCTTTGTTGAAGAAATGTGTTGGAGATCCGACATCCAGTGTCCTTTA
GAAGGTTTGGGAGTTAAAGAAACAAAATTCTGAAGAGGTTCCAGTTTAGATTTTTGACCGACATGTTCGAAAGTAGAGAA
ATGAAGAAGTTGTTTCCGAAAAAGTTCTTTGAAGTAATCAATTAGATTAGAGTGCTACTTGGGAGGCAAAACCCAATATG
ATGTTCCGATATCAAATCTCTTTCCCTCCGCATCTATCCTAGCTTGAGGTATAGTCTCTAATGGTTCATTCTTTCAGAAT
CATGCAGTTTAGTCATTCTCAAGATTCCATATACATGTATGTTTATGAAAAGTTTGATCTTGATGTTATGATTTTGCATG
TGGTAATTCTCCATGTTTATGTGTATTTGATGAAATTCGCATTTATGTTCGGTTGTTAGTTTTTATCTTACTCTATTAAG
ACTTGCTAGAGTCCCATTCGAGGACCAATGATCCCATGGGTGAGATATTGTTACACCTAAAAAAATAGAAAGTTGAAAAG
AATAGGAAAATACTTAGTTTGGCACTGAGGCAGTGACTACGAGTCCTTTCTACGGACCGTAGGAAGTTCTAAATGTCGTC
GGAAGGGATTTGTTGACCTTGAGGGTGAGATTTTGGAATTTCAAGTTTTTTAAATTTGACTTACGAATATATAGGATGGT
TGATAACAATTAAATGAACTCTTTAAAACAAATTAAAAGGAACAACGGTCGTAGTCAATAAAAATCGAATAAAGTGTAGG
TCGAATCCTTCAGGGAATGGTATATTGTAGAGGATTCATTTCAAGAAATTTGGACCGTAAAATCACTTATTTGTAAGAGT
AAGAACAAGTGAGTGGATGATTCCACTAATGTAATAAAAAGATTTGGTTAACAATTATCACAATTGAACTAGAATTACAG
AAATCTCAAAAATTGAAAAGCAATCTAGAGGTGTGGAGATTGCAAATCAATGGGGTAATTATGATGCTCTATAGTGATGA
ACATACATGAATAGTCTAAGTTATCTTAAATGATGTTAATCTTCTTTTCGATCTCATAGCATTCTTGCATAAAATATCCT
TTAAGTCGCATCTATAAGCAAATCTCAACAACCTAATAGCATATTCTATTCACTCTTTCGATGCAGAAATAGGGAAAATA
GATCAGACCCATAACCTTCATTTTCAAGCAAGTTATAGACATCAAACTTAAATTAATAGTATTGGACTAATTACCCACTC
CAATCAATCTATTTCATGCATCGATCAGAGATAGGTAGTAGGAATTATGTTTGAAACCTTAACCTATAAATTTACCCCAT
GCTAATTGATATACTCAAATTACACCTCCTTAAAGAAGCATAAGCGATCGTTATCAAGTAAAGAACCCAACTTGTAGGTT
GGGGTCGATCCCACGAGGAAACTGGTTTAGATATAACTTTAACTTACACCTATATTCATTTAGTTAAAGTACTTCCGGAA
ACAAGTAATAAAAAGGGAGGGATTTGTGAAACAAATAGTAAGAATTCAGTAAGTAATCAGTAAACCAAAGTCAATTTTTG
TTGTTATCAAGATGAGAAAATTAACTAGGGTATACGTGTTCAACACAAGCTCATAACTCAGTAATCTTAGTAATTAAGGA
AAGTGTGTTCCGGCACGCGTCTTCACTCCTCGAGACGTACTCACGGACCGTCAATGTATCTACGGTCCGTGAGTTCCTTC
CGTCAGCCAGGACTTAGAAAATATTTCAGCCTCCAAAAATCAGCTTCTCTGAAGCAAATGACGGACTTGCAGTAAGGACC
ATAGATCGATCTACGGTCTGTCAATCCCCTTCTGTAGCTGCATACTTGGAATCTTAAAAAATCAGGTACTGGAACCCTCA
CAGTATCAATCTACGGATCAACAGGACGGTCCGTAGATCAATCTACGGACCGTCAATGGCCACCGTGGTTCCACACTCTG
TCAGATTTCCCTAATTTGCCTTCCATGCCTTGCCTGCTGATCTACGGCCATCACTTACGGAGCGTCACTGGACCTACGGA
CCGTAGATCACCTCCGTAGGTGCCCTTTCTTTAGTTATTTCAGCTGTCCCTTTACTTTCGCGCCTGAACGTCTTTCCTGT
AAAACATGATAAAAACACACAAAAACCAATCCAAAAAGGCCCTAGACACACACAATTTGTAAGTGAAATGTGTTAGAAAT
ATCGTAAACTCACGGTATATCACTAATTAGCCCAAATTTTCATGTAAGAACAATAGCAAAACAGAGCATAACACAATACC
CACTACATTAAAACAATATCAAACCCCATAATTGCACCCCTAGATCTTGGGGTTATATCCACCCATAAAAAAAAAATGAA
ATTATACAATCCATGAAAGTAGCCATTGGTAGCATGAAATTCAGCAATTACAAACAAAACTACTTTTTGGTTAAACGTTA
ATTTGTCAAATTCAAGAAGAAAGTTAAAAAACCTAAGAAAGCTGGAAAGTGTTCTTCACAAAGTACAAGTGTTTCACTCA
AAACTACAAATATTTCAAACTCTTCTAATCTATAGAACTCTCTTTAATTCTCTCTACTTTGGGTTATTATAGTTTCCAAA
AAATTTTCCCAAAAACTCAATGCGTTTCTCATTCTGCAACATTAGTTAAACTCGCCGAGCTCGTTCGGAAAATCACCTCT
CAATAGCCCTCTCAAGGGATTAAAAACCCTCTCAATAGCCCTATTGATAATATCGGGCGGGTCTGTCTTAACCCTCGCAG
ATCTAACATCCAAAATCGAGAAAGACTACCCATCTGATAAATCAAAGTGTAGGTCAATATGGTACGGGTTATAGGAGTGA
GCGTAGGTACAGAAACAACTAAATTACTAGCAAGAGCAGAAACTGAAGGCGAAGTAGAACTTGCATACACACTTACTTGT
CAAAAGAAAGAGCAGATGTGTTGGCTTATTTTTTTGGACTATTAAGACCTATTAAATGCGTAGTATCTATTGGTGGCACT
TTACTGCTAGGCATATTATCCCATAAATATTAAACCTCAATCCTCCAATTGTCACATATGAAGTTTCCCTAAAGGTAACT
CATTTCCTCTGACACAACTATGCAATATGAACTAGGATTAAGGGAGATGTCTACTCTGGCCTAGCCCTCATCATTATCTC
ATCTAAAATAGTTGCTCCTACATGAATGTGTTCCCTGTCAATGCTTGTGTGACTAGAACTACATTTGCATGGAAAAGGAC
ATACTCGTTTTGTGAAGGCATAATGTTATTGTTGATGAGGCCAAACCAGTATCGATTTACCATACTTAGGTCCTTCTTTT
TCATATAGGCACCATCAGCCATCCTGGAGGGAAAATAATCATAAATAAGTAGTGCCAACTACCCTCTCAATGAATCTAAC
TAATGTCACATCCACATCGAATACATATTAGACTGAAATGTTAGTACCCCAAGTGCAGTGTTAATCACAACTGCATGGCA
TTGTACTTTATTTCCACTGACCTCCACATCTTTGAGCATCTTCCAGACTGTACCCTTCCACTTCTTTGGTAGGGCCTGAG
CCTATGCTATGTAAAATTCTCCTACTCAAGGAAGAATATAGGGCCTTCTTGGGCTTATGAATCCGTCAAATATATGGAAT
TGAATGGCATCCCAAATAGTTGGGTACTCTCTCAAAACCCAATATGTGGAGATCCTTCTATTCCCAGGAATAGTCTATTA
TCCAGTAGATTTGAGATTTTTAAGAGGTCTTGGAGCAATAACTGGGTGAACTCTAGAAGCTGATGCTTTTGCGGAGGAGG
GTTGCACTAGCTTCGACCTCATCTCTGTCCTCTTTCTTACCACCCCCTTTTTGGGTTGCACCCTCTTTTGGGTAGAGGCT
TGTGGACTGATCAAATGGCTCATTTATAGAAAATACCCCTATACTTCTTTAGAGGAGGAGGAGGAGGGGAGTCTTTGTTA
GACTCAGTGTTTGATGTTACCATTTACTTACCTTTTATTTATAGAAAATACCCTTGTATAAGTTGTGAAGGTTAGTTAAA
ATCAAACTCATTCTATACATAAATAAAAAATTACCCTATGTCTCGCCAAATGGGAATGTGGATTGCCTAACAGGATAGGC
AACTCAAGTAAACTCGTCGAATCATATTGTGGAAATTTTTCAAAGGGAACAGGCAAAAAGGGAGGAGTGGATTCGACGAA
CTATGATAAGCTCACCGAATGGAACAGTGCCAAAGGTCACATATATGATAAAGAAGGTGAGTTGGGGCTTATTGAGTGAT
TTTCCTAACCTTCTAGGCGAGCTAAGACAAGCTCGCCGAAAAAGAGATGTTCTGCCCAAAGCCTAATTTTTACCGCTAAA
CCAATAATACGCGAAAAATACAACTTTTCGAACATCATTAGAACCCACATATATTCCTATCTACAAATAGGTACATATAC
TTCTCCCAGATATTGCTAAGTATTTCTCGAATGAATGATTTTCCCTTAAGAAAGTCGTCACTCTGTCTATTATCAGGAAA
AATCATGCAATTGGGTCAACTCTGGATTACTCATACTTCACCCACATCAAATTAAGCTAAGACCCATCATTAATATTAGT
TCAATTTCATAAAAATAATTAATCAATATTACCATTTTATAGGCAACACACAAGTAAATAACTCATGGTCATAGTCCAAT
ACGAACAATATATATCGACCCACAAAAATCTAACAATTAATATCATCCAATGGCCTTAAGCCCATACCCACTATGCAAAT
TAAAGCTCAAAATGATCAACAAAATTGAAAACCAACATTAGGTTGAAGCTACAATTGATAATAATAAGGGAAATGTGGTT
GGGTTTACAGCGATGGAAAGCAAAAAAACTCCTCAAACATTGAAATCACATACTAAAAGCTGACAATCACTCAAATGATG
CAATGCAAGAAAAAGTAGAAGAAAAGGCTTAAATATATCAAAAGATTTACTTTTTGAATTTGAAAAGACCCATGGCCTTT
TATATTAAGCTCATTCGGTGGTCACAACAAATGGCACCCAACGTGTCCGGCAAATGGCCAATTGGAGCTCAAGCTCGGCA
AACATGATTGAACAAAATACTAAACCTCAAGGCTGATTTGGTGGACCCGATTGAGTCCGCATAGTGCACTTTGGTCTATT
ATATTATGTTGTGTGTTTGTCAAGTGATTTCAACTTAACCTCCGCTACTAATGAAGATTCTTACCCATTCTGAACTATCA
CACCATCATATGATATATTTATAAGGTAAACTCCTAAGGGAGCAAGCCGGTGAACATCATTGGCTAACTCTTTCTTGTCT
TCCTCAACATGTGCTACCCTACCCATAGACAATCTGTTGAGAGCATCTGATAATGCATTGGCCTTACCAAGATGATAAAG
AACATTCATATCATAGTCTTTGAGGAATTCAATCCATCTCCTCCGGCAAAGATTCAACTCTTTCACCTGCAATCTGTCAA
ATGGTTCGGCCAAGGTGAGGGTGTTTTGGTAAATTCATGTTAAGTCTAATTTAGTTGGGGGACGGTTATTTTAGTTTAAT
TAGAGTATTTTAAGAACATTTAAAGTATTCAACTCTATTTTAGATTTCATTATTTTAAAAACCCTAAAGTTAGAAACTTT
TCCTCTCAAAAGTTCTCTCTCTAGAAACCTCCATTGGAGGCGAAGGATCCAAGCTCTCAAGGTCAAATCTTCAAGTTTTT
GAAGGGATTTACGTGGGATTCTTCCATTAAAGATATGGTAGGCTTCATCCTTGACTTAGTTTCTTTCAAGGATCCAATTT
CAAAAGTGATTTCAAGCCTTCAAAGTTTACCCAAAAACCCTAGTTTTCAATCTATGCATGGGTTCAATTCCAAATGATTT
TCAAAGGCATTATTGCATTGAATTATGAATGAATTGTTGATTTAAATTTGAGTTAAGATGATTTATTCCTAGAACCCATG
TTTTCCCCCAATTTATTAAGTTGTGAATTGTGATTGGAAATTGATTGATTATGGTAGTATGTTGAATTGCTTATGTTTAT
AATGTATTAATTGTTGAATCATGTCAATTTCCTTATCTATTGTAGTATCTTAGATTTATGGGTTGATGTTGGTTCATGGC
CTTGGAAGGCAAGATCATGAAGGATCTATGTGTAATTATGATGTGAAGTATATGTATGTGATATCAATGAATGTGTTATG
ATTATGTTTAGAATGTAATTATTTTGTGATTGAAAGTATATCCTCAATGCATTACTTATGAATGATGATACTATATGTGA
AAGTTTATTCTCACATACTCTCATACAAACATGAATGACTAATGAATGAAGTTCTATGATTATGTTAATGATGAAGTACA
TATTGAAAGGCTATTATCAATTGTTCTTTAATGAATGATAAATACATGTTGTGAAAGGACTTTCTCACAATATGGGATTC
GTAGGTGAAAGGCTATTCTCATCTTTGAATCTATGAGCTTTCCAATGAATGAATGTTGGGGTTTGAGGTGGATGCCCTCA
CATTAGTTGAGGCGGGGTATCTAGTAACAATTTCTTATCCCATAATGAACTAATGTAATAAATGTCAAGTACTCCGTGGG
GAATAATGCCAAGTACCGAGTGGATATGATATGAGATTGAAGCCCTCACGTGAGTTGAGGCGGGGTTTCTAGTAGCAATC
TCTTGAGATTGATGCCCTCACATTTGTTTAGGCAGGTTATCTAGTAGCAATCTCCCTATCCCATAACTATGTGCCCACAT
ATGTCTAGATAGTGGATCCACTTAAGCTAAAAACAATGGTCCTACCTTAGGCAAGTAGGAATCCCTTTATCCTATGAGGG
TGATACCGAAATTCCATGAATTGCTCACATGGTCTATATCGATTAAGGCTTACCCCCACAAACAATGTTAATGAACTATG
ACTTCTCAAGAATGCACTACTTAGTGTGGGTGGTAGTATGGGATGTCATCCATACATTGCACAAGTATGCTTTGAGAGGG
GTTGTGGTGTGCTCCTTATGATGTAATGCTAAATGAAATGTATGTGCTCTTATGATGATGTTAATGAAGATGTTGGTCTA
ATGTCTAATGAATAAAGATGTTCTTAATGAAGTTAATGAAGAATGGGTGACTTAAATTCTTATTTGTTTAATGTAAAGAT
GCATGCTATAGTTGGATTGTATTATGAGTTACTTCCTTATTGAGTATGAATGTGCCTTGTCTATGGTGACTTCAAAGGAG
TACTTAGTGTGAGTAGTAGTATGTGATGCTACTCATACATTGCACAAGTATGACTTAGGGTTGTCTTAGATGTTGGTCCT
AATGTGTTGGTATGACTTATGTAATGTTTATGTCTCTTATTTATGATTATGGTGTAAAGATGGTAAGGTTGAATGGTAAG
TTCACTTTTGGTGACCTTAATGTGGTACTTTATTGTGGATGGTGGTATGGGACGCTATCCATACATTCCACAAAGTATAA
CATGAGGGTTACTTGAGGTGAAGGTTTATGTGATGAAGAGGTTTATATGTTTATTATGTTCTAATGTGAAGATATGACTT
GTATGTTGGTTATGGTTGTATATTATGCGTATTATTCTTATGTTCATGAAGTTTTCTCAAAATGGCATATATCATGAATT
TCAAAATAAATTGTCCATTTTAAGCATGGCTATCACACTTAGTACTTAATTAGGCTAGCCCATATTTTATTTACCTTTAT
GAAGTGTAAGGAATGGTATTGAATTTGATACTCTCTAGTTGAAGCATGGATATGATATTATCCAAGACTTTTGGTATGTC
CTTGTCACGCCCCGAGCTACTCCCGAGACACGGACACGGGACCTAAGACCACAAGTAATCCCAAGCTAACCCTGCTGGCA
TTATCATGAGCGTACTAAAGAAAATAAACTGATGCGGAAGCTAAATCATAAATAAATCTGAAAACATGGGGAATACCCAT
ATACTATAACTGAGATATATCAAATCTGAGAGTTTAATACAAAAGAGATACCAACCTCCAAATACTAAGCTGAATCTAAC
TATGTCTGAAATAAGCCTCTAAACTGACTAGATATCTTGGGACATGCCCCAACTAGATCTAGCAAAACTGAAACTAAAAA
CTAGAAGCAGTAAGGATAAACATGTCACTAGTCCTCGAAGAATGAGGACTCACTACTGATGTTGCTGAACTGGAGATCGG
GAACCGATGTAAGCGTGATCTGGATGCTGAGAACCTGAACCTAAATCACGAGAAGATGTAGCGCACGTGTGCATCAGTAC
TTGAGAGGTACTGAGCATGCAATAAAGCAATGAAATCATCTGAACAGTAAAGCTGAAATAACAGATAACTGAACAAAGCA
ATAAAGCAATGAAATCATCTGAACGTGATATAGATACTGAAATACTGATTACTGAGCTAACTGATACAATGACAAAATTT
ATAACATGTTGAGACTGAATACTGACTGTACTGAAATATGGTCAATGCAAAAGAGTCTGACTGAACTGTGGGAGCTACTA
ATAACCGACATAAAACCACATGAGCTAAATGTGGAGTCCGATGTATACGCCGCATCGAGAGGACCCAATATACCCTGCCA
GAGCTATAGAGGCATGCTGGCGTGATCATTAAACTGATGTTGCCCACAGAGGGGACTTACACCTACGTGGCTCGTAGGTC
TGGGACTATATGGGTACGCTGAACCCTAGTCCAACTCAATATTATGCTACTCCCCATGAATTAAGTGGTTAATACATTAT
GACTGAATTTCTGTAAGTTACTGGATAGCTCGAACTGAACATGCAAACTGAGAGTGCAACAATTAATCTGATAATGATGC
ATTGATAAGCTGAGGCATGTATAATAGAATACTGAAATATCTGACCTAGCATGTGTAATTCAAGAACTAAAAAAATACAT
TGCTAGGGTTCTGAAATTTATGTGATAAACTGAGCAATAACATGATAATCTGATTTGGAACATTTAAATAATGAATTCAT
GATGATCTGTTAAAATTCTAGAAACCCTAAGTCTGTTCATAATTGTGGAATCAAGAATCTGACCGAATTCTAGTGACCTA
ATGGGCGAAAGGAATCCACTACTGAAATCCCACATACCTGGTGACAAATTCCACAGAGAAATCTTTCGATTTCGGGGCTG
GAACTGAAGAAACCTCACTGCGTTCTTGAGCTAGGGTTCTTGACCTTTGTCTCCTCTCTTGCTTCTAATTTTTTAAGTTC
TATTAATGATTTTGACTAAGGTAAGTTCTAGTTATGTTTCTAGGCTTAAACTGATTAAAGCCTCATGATTTAGGGTCTAA
ACGACGTATCTTAGGGGTTGAATGAAATAGGAAAAGACCAAAAGTCCCCTGAATTAAATGTTGTCGGAGTGACTGACGGA
ATGGACCTACGGTCCGTCAATCAATTGACGGTCCGTCGATTGGGTCCGTAGGTGTAGTCTGCCCGACATGGCTTCACTAA
AACGTGCATAACTTTTTACTCGGAGGTTGGAATTTAGCAAACTCAGTGGCGTTGGAAAGATAATTCAATTATATATCTAA
CCATTGGTTATGGTACACATAATTCATTTTTTGCTAAGATTTGAGACCATCTGAAGTTGACCCATCAATATTTTTCAGCT
AACTGGCTGCTGACCCTCATCTACCGTCAGACCTACGGACCGTGGATCGAATGACGTTCCATGCTGGTCGACCGTAGTTT
GTGTCAGAGGCTGGGTAAGGGAAGACTCGATCCATGGACACAGACCACGGACCGTGAGTCTGTCCGTGAGTCGGGATTTA
ACCAAATTTTCTGACAGAGTTCTGGGTAAGTTTACTATCACGAACCACAGACCTGTAGGACGGAGCGTGAGTCCATCTAT
GGTCCGTGGAATGTGTCCGTGAGTGCCACCTGTAACACCAGAAATCTGATATCTCTATTTTCGGATACGGGGTGTTATAT
TATCTCCCCCTTGGGACCATTCGTCCTCGAATGAAGGCTAATCTAGCTGAAATAGAGGGAGAGGGCTGCAATACCTACCA
CTAAACACTGAGAACTGAGTTTCTAACTCAACTGAGTTCCAAGAACATGCAAATACGCTGAAAATGCAAGTACAAACTGA
AGGAACATGATTCTAAGACTGAATTTTCGCTTTAATGACTGAAAAACTGAAGAGGAACTATTACCTCAAGATGGAATGTA
ATCGGAAGGAAAGAGGTGACGATACTTGGACTTCATGGCTGCTTTTAATTCCCAAGTAGCTCCCTTTACGGACTGACTCC
TCCACAAAACCTTCACCGAAGCGACTTCTTTATTTCTCAACCTTCTAACTTGACGATCGAGAATCTCAACTGGTACATCC
TCATATGAGAGACTATCTTTCATGGCCATACTCTCTAATGGCGCTATGGATGCTGGATCACCCACACTCTTCTTCAAAAG
AGAAATGTGAAAGACTGGATGCACTGCTGCTAAGTATGATGGCAACTCTAACTCATAATCCAATTTACCAATCCTTTTCA
AGATCCGGTAAAGGCCTACATATCTGGGATTGAGCTTCCCTTACTTACCAAATCTCATCACCCCTTTCATAGGTGACACT
TTCAGGAAAACCTAATCATCAACTTGGAACTCTAGTTCCCTTCTTCTCACATCTGCATAAGACTTCTGGCGAATCTGAGC
AGTTTTAAGTCTCTCTCTAATGAATTGCACTTTTTCCATAGCATCAAGGACTAAATCTGGTCCTATCAAGGCTTCTTCAC
CTACTTCAAACCAACCAATTGGAGATCTACATCTATGCTCATACAATACCTCATAAGAGGGCATCTGAATGCTGGAATGA
TAACTATTGTTGTAGGCGAACTCAATCAGAGGAAGGTGATCATCTCAACTACCCTTGAAGTCGATAACACAAGCTCTCAA
CATGTCCTCAAAGGTCTAAATGGTACGCTCTACCTGGCCATCCGTCTGCGGATGAAATGTTGTGCTAAGATTAACTTGAG
TACCAAGACCTTTTTGAAATGCCTCTAGAAATAAGATGTAAATTGAGGACCTTTATCTGAGCTGATAGATAACGGAACTC
CATGCAACCTCACAATTTCATTAATGTACCGCTTGGTGTAATTCCCCACCGAATATGTAGTCTTGATCGCCAAAAAGGGA
GAACACTTAGTAACCCTATCAACAATCACCCAAATGGAGTCATGGTGTCTGCGAGTACGAGGTAAACCTGTGATGAAGTC
CATGTTGAGCACTTCCCACTTCCAAGTAGGAATGTCAATCTCTTGAGTCATACCTCCTGGTTTCTGATGTTCTACCTTGA
CTTGTTGGCAATTGGGGCACTTACCAACAAAGTCTGCTCTATTTTTTTCCATATCATTCCACCAATAGACAGACTTGCCG
CAGATCAGCATTTACCTTTTCTGGTCCTCCGCTTACATGCTTCAATACCAACCCAACTCGGTCCTCATCTGGGCCATCTC
TTCACGAATATCATCTGTAGAGTTGTTATTTGTACTATGAACGACAAATGTTTTTCTCCCAGTATCTGACCTCTGAGTGC
TCTATGCTTTATTGTTGCAAGAGATCCTCTCCAGTTTTTCAGCAATCTGTGCATATATACAATCATCATATGAACCTCCG
ACAATAGTGTCAAGTATTGCATTATTGTTATCATCCTGTCCTCGATAGAAATACTCCTTCAGTAACTCATCATCAATACG
GTAGTTTGGGACACTTCTTACGAAGGTTGTGAATCTGTCGCACGAGCTACTGACAGACTCTCCAGGTAATGCCACAAAAT
TGTTGACCCTATCTTTGTGATTGAGCTTCTTAGACACTGGATAGTACTTTCCTTTAAACACCTCTGCCAGTTTGTCCCAC
GTGAATATTGAGTTATACGGAAGCTCAGTGAACCATACTGCAGCATCGCCTGTCAGTGAGAGAGGGAACACTCGTAATCC
AATGACATTCATATCCAAGTCTGGTCTACCTACACAAGTTTTGCAAACCACCCTTAGCTTGGCCAAGTGAGCATGTGGAT
CCTCCGATGGCGATCCTGAATATAAGCCTCTTGGTATAAGCATCTGCATCAAACTACTAGTCACCACAAATGTGTGCCCT
GGAGGGAGAGGAGGTAGGACAATGGGTCCATCAGAGTCTGCTATATCGATGTTGCCCCGATAGTTGTCATGTTGTTGTGG
GCCTGATGGACCATGCACTCTCACTGCATCTCCCAATTGATTTTCAGCTAGACCCCGGTTTTCCCCACCAACTACTCTTA
GTTGTTGTAACTCAACTGCTTCATCTAGATTTCCTCCAATAGGATTAACTGGAAGTCTTTGATTGTTCATTCTTCGCAAA
GTTCTGTTCAACTCTAGATCGTACGGAGTAAGTGGTTCGCCTTGGCTCCGTGTACATGGCATACACTAGAGTCGGAACCT
GAGAGAGACAAAAACAAAGGGAAAAAGTAAAATTAGGAAATATTTGACTAACGTTCAATAATGTAGTTAAAAATAAATCT
AAAAGCCAGATTCCACGGCAGCGGCGCCAAAATTTGATACGCTCAAATTACACCTCCCTAATGAAGTATAAGCGATTGTT
ATCAAGTAAACAACCCAACTTGTAGGTTGGGATCGATCCCACGAGGAAAATGGTTTAGACTTTACTTTAACCAACAATTA
TATTCAATTAGCCTAAATACTTCCAGAAACAAGAAATAAAAAGGGGGGATTTGTGAAACAAATTATAAGAATTCAGTCAG
TAATAAATAAACAAAAGTAAATTTCGGTTGTTATCAAGATGAGAAGATTAACTAGGGTAGACGTGTTCCCCACAAGCTTA
TAACGCAGTAATCCTAGTAATCGCAATCCTTTCCTAGTATGTTACATGCAAAGTGATAAGTTAGGTATCTCTAACTCCTT
GATCCGGCATCTAGAGAATTTCACCCCGCACCTTGAACTGGCTGCGTGTATATAATTTACTAACCCTTACCTTTACCTCA
TATTAGACATCATAATCGATGTTTGACTTAGTTACTACTTCGCACCAATCGATACTAGCCTATTAGATAGTATCACACTA
AATCTATGTTGATAATTCTTTTCTTGTTGATTACCTCCTTGATCCGGCAAGTAGCAACAAGGCGAGTTCTAACGAGCAAA
GACTCAGAATGCTCCACGACTAAGTATACCCATTCATACTCGCGTGCACTCGTTAAAAAGACTTTTAAACGAAAGAATTA
TCAATGTATGTCAAACACTATTCAAGAATTACTTATTTACTATTCATACTTTGTTAATCGTTCATGGTTCCCTCAACCCT
AGTTGTGGATTTAGTTACCCATATAAGCAAGAACACAATTCATAATATTAGATGAATAAATCATGAACTTACGTAACGAT
AATAATAAACCTAGAATTTCCACTTGAATTTCAAAGCCAAAATCTTCAACACGAATGTAGGAAATCAATAATTGCTAAGG
TTGCAACTTAATCTCCAAAGTCACAAAGTAAAAATAGAATAATAATGTCTAACCCCCAAAACCGAGGTTTATATGTCATA
TTTATAGAAAACAAATCCTAAATTAAATGGGAAACAAATTAAGGAAAGTTTGTTCAGGTACGCGTCTTCAATCCACGAGA
CTGACTTACGAACCGTCGATGGATCTACGATCCATAAGTCTCTTCCGTAAGCCAGGACTTAGAAAATATTTCTGCTTCTA
AAAATCAGCTTCTCTGAAGCAAACAACGGACTAGCAGTACGGATCGTAGATCGATCTACAGTGTGTCAATCCCCTCCGTA
GCTCCATACTTAGAATCTTAAAAAATCAGGTACTAGAACCCTCGCAGTATCATTCTTCGGATCAACAGTATGGTCCGTAG
ATCAATCTACGAATCGTCAATGGACCCCGTGGTTCCACACTTGGTCAGATTTCCCTGATTTGTCCTCAATACCATGCCTG
CTGATCTACGGTCATCACTTACGGACCGTGGATGGACCTACAATCCGTAGATCACCTCCGTGAATGCCCTCCTCCTCATA
GAATGGCTCCGATGGAACTTAAGGAGTAGAAGGATCAATTGAGGGATTTGTTTGAAAAGGGTTTCATCCGACCTAGTATT
TGTCCATTGTGTGCTCTGGTGTTTTGTTAGGAAAAAGGATGATTCACTCCATCTGTGTATTCATTATTGACAAATGAACG
AAGTGACCATTAAGAACAAGTATCCTTTTCCAATAATATATGATTTATTTGATCAACTTCAAGGGGCAAGTTATTTCCCT
AAAATTGATCTCCGGTCGGGTTATCACAAATTGAGGATGAAAGAGGAAGATATTCCGGAAATGACTTTTAAAATCTGATA
CGGCCATTATGAGTTTTTGGTGATTTCCTTTGGCTTGACTAATGCTCCGGTAGCCTTCATGGATTTGATGAGTAGGGTAT
TTAGACAATACCTTGATATGAAGTTTCTTGGGATTGACCGGTTATTATAGAAGATTTGTTGAGGGCGTTTCTACGATTGC
TTCTCCATTGATGACTTTGACTCAAAAGAAGGATAACTATATATGGTTGGATGCTTGTGGGAAAATTTTCTAAGAACTCA
AAGATAGACTTACTTCTGCTCTGGTGTTGACTTTCCCGGAAGGTACATATGACTTTGTGGTATATTGTGATGCCTGTAGA
GTTGGGTTGGGATGTGTGCTTATGCAAAATGGTAAGGTGATTGCCTATGCTACAAGGCAACTAAATGTTCATGAGAAGAA
CTATCTTACCCAGAACCTTGAATTAGTGGTAGTTCTATTTGCCTTAAAGATTTGGAGGCATTATTTGTATAAGGTTCATG
TTGATGTTTTAACCGACCATAAAAGTTTGCAATAGATGTTTACCCAAAAAGATATAAATATTTGCCAAAAAATGTGGCTT
GAATTATTGAAATATTATGATATGAATGTTCTGTATCACCCCGGTAAAGCTAATGTGGTGGCGAATTCCCTCAGTCGGTT
ATCCTTAGGTAGTGTTGCACATGTTGATAATGATAGAAAAGAGTTAGCCTGGGATCTACATAGATTGGCCCGATTGGGTG
TTTGATTGGTAGACTCTGCCAAGTGTCAGAATCGTCTTTTGTGGTGGATGTTAAGGCAAAGCAATGTATTGATCCGACTT
TGGTAGATTTGAAAGAGGTGGTACTTAGAAATTCCGTTGAGGCTTTCTCCCAAGGTGGAGTTGGTATCCTTAGATATCAA
GGTACGTCGGTTATGTGTTCCAAAGGTTGATGACTTAAGGGAACATATCTTATCCAAAGCCCATAGTTCTCAATATTATA
TTCACATGGGAGCCACCAAGATGTACCATACTTTGTGGGAGATCTATTGGTGGAATGGGATGAAGAAGGATATTGCGAGT
TTTATTGCCAATGTTCAAATTGCCAATAAGAGAAGGTTGAGTATCAAAAACCGGGAGGTTTATCCCAAGACATTGGTATT
CCTACTTGGAATTGGGAAGATGTGAATATGGACTTCATAGTAGGGTTGCCACGAACCTGGTGACATTATGATTTGATTTG
GGTTATAGTTGACCGAATGATGTAGTCGGCCCATTTCATTTCGGTCAAGGTTTCTTACTTGGAAGAAGACTATGCTAAGT
TGCATTTCAGTGAGATGGTAAGGTTACATGGAGTAACCTTGTCCATTATCTCTAATAGAGGTACTGAGTTTTGGAAGTCC
TTTAAAAAGGGTCTTGGCACTAAAGTTAAAATTAGTACGACTTTTCACCTCAAAATCGACGGGCAAGCAGAAAGTACAAT
CCAAACAGTGGAAGACATGTTGAGGGCTTGTGTGATTGATTTTATGGGTAATTGGGATGACTATTTTCCGTTGATTGAAT
TTGTCTTTAATTATATCTACCATTCGAGTATTGGTATGGCACTGTTTGAGGCAGTTTATGGTAGGAGATGTACATCTCCT
ATAGGTTGGTTTGAGGTGGGTGAATTTTTTCTTATAGGACCCGAGTTAGTGCATGAGGCTATTGAAAAAGTTTGACTCAT
AAGAAAGAGGTTGAGAACGGCCCAAATTTGATAAAAGTCTTGTGCAGATCTTAGAAGAAGAGACCTTGAATTTGATGTGC
TTTATTGGGTTTACTTGAAAATCACAACCATGAAGGGTGTAATGTGGTTTGGAAAAAAAGGGAAACTTAGTCCACATTTT
GTAGGCCCATATATAATTTTGAGGCGTGTTTGTAAGGTTGCATATGATCTTGATTCACCAAATGAGTTGCCATCGGTGTA
TCTGGTTTTCCATCTGTATGTTAAAGAATGTGTTAGAGATATGACATCCATAGTTCCCCTAGAAGGGTTGGAGGTTAAAG
AGAACCTTTCTTATGAAGAAGTTCCGGTTGAGATTCTGGACCGGCAAGTTAAGAAATTGAGGAACAAAGAGGTTGCCTCC
ATAAGAGTGTTGTGGAGGAACCATCTAGTTGAGGGTGTGCTACTTCGGAGGCTAAGGCCGATATTATGTCCCAATATCCT
TAGCTTTTTCTCCTATTCTAGATTAAGGCAATGAGTTCCTCTTGGTTTGAATTTGTTTGAAGTCATGTGTGTTTTATGTG
GTTCCATGATATCCTTAAATTTTTCCATGTTCATGAAAAATCTTATGTTTTGAAAGAAAATATCTGTTATAATGTATTTT
TCCCATGTTGTTGAGCATTTCTTTTGAGTTTGGAGAAGGTAGTTCCTCCATAAGGGTAAGAAATCTTAAAATATCATGCA
TATTGGGTTGTTATTTGTAGTTCCTACTCCCTTCTGGTGCATTGAGTATGTTGATATTGGAGTTGATGTTTCCTCCTTAG
TTTCGTGCATTTTGATGAGCTGCATGCATGATGGGCAGCTAGCCGTGAGTCTTTTTGTTTAGAAACGTGCTTAGAATGCC
ATTCGAGGACGAATGTCCCCAAGAGGGTGATAATGTAACACCCGATATCCTAAAGAGTAAAACATAGCAAATTGTTAATA
GTTCCAGTTGTCACCCACGAGGGCCAACAACGCCCCGTAATTGGACCCATGCACCATAGGTGAGCCTCGTGGGTAGGGCA
TCCTGTAAAACTGCCTAAGGCAGTACCACGGCCAGGACCAATGCCCCATGGATGGCTGCACGGCCCGTGGTTGGGGGAAC
CGTCGATGGCCAAAAGTCTCTTGTCTCAACCATAGTTGACCATGATGGACCGTAAGTCAATCCATGGTCCGTCAGTCATA
GTGTTGTCGGTCAGGCCTAGACGATTATTTTAGGGACTTAAGGGTCTTTTCCCATTTTAATTAGATTGAAGTGGTGTATT
TTTGCCTAGACCTAGACCAACTATATAAGTATTCTTAACCCCCAACATCCCCCATTCAAGTCATTCTCTCAAATCCCAAA
AGAAAACCAAAATCCTCTCTCAAATATTCTCTCTCTAGAACGTGGGTGAAGAAGAAGGATATTGAAGCTAGGTCAAGATC
AAGTTTCACAATCTTCAAGCTTTTGTGGTCTTTGTGACTAAGGTATGATGGCTTCCATGGGATCCTTCCTCCGACGGATT
CCCCCAGAATTCCATAATTTGAAGAAGAATTCCCCAATTCTAGTTATGGTTTCTTCCATTGTTGTGGGTTATGATGAATG
TCGATCCAATTGAGTGGAATATGATTTTTTTAAGATTGAATTGATATAATTGCATGTATTTAGTATGAAATTACTTGTAC
CCATACCTATCATATGATTTTAGGGTAGAATTGATATGTTGGGTTTGATGCCATGTGAGGTAAACTCTATGGGCTAGATA
TCTCCATAATGGATTGATGATTTATGATTAGAATTGCTTTAGCTTGAAGCATATATGATGAATATGATGCTAATTACTTT
AGAGTAAAGCATTGATGATGAAAGTGAGATGTAGTGCTTTGAGAGTAAAACCTAGATTATGAATTGTTGATTGATTAATG
TTATGATGTGGAAGAGATAATTCACATAATGAATTGATAAGCATGATTGAATGAATGTGAAGGATTTAATCAGATGAATG
ACTCTAGGTTGAAATTATTTCTCACCTAAAATGAATCTAAACTAAAATTCTTAATGAATAATGAGGCTAGAGGCGATTAC
CCTTGACCTCTATATGTAAGGATATGAGGTGATTTCCCATGCTCCTTAGACTTGAACAAGAGGTGAGTCCCCATATTCTT
AATATGATGAATGGACATGGAGGCGAGTACACATGATCCTTATGAAGTGATGTGGAGGCGAGTACCCGCATCATATGATA
AGGTTGTGGAGGCGAGTACCCGCGGTCTAAAAGTAAATAAGGCGAGTGGCGAATACCCATTAGCCTTTATGAGCTAGGCA
CTGAGGCTAATCCCCATGTCTTTAAAAGTAAATATGACTAATGTGATTATGTTATGAAGTTGATTGACTTGGAGTGTAGC
TAGATATGCCTTCCATGATGTATGCTCGACTATAGGTGAATGACCTAAGTCTTGGCTAAGGATAAGTTAGGCTACTTAAG
GAAGTATTCCTCATTCATTATGATGCTTCTTATGGTTTCGTTATGATTATGCCTTATGCCTTATATTGACTAATTTTTAT
GTTATGTTGTGTATGCTAGCCATCATATTTAGTACTTCATTGTACTAACACATACTCTTGCCTACATTCTTATTAAATAT
AGGGTCCGGCGCTCCCGATTCACACACTTGGGGCTAGGTTCTTAGTTGATTAAGGAGGTGAAACTTTGGTGACTCCTCAT
TGTATTCGAGGATTGGATCAGCCTTTCTCTTTTATGTCTTTCTTTTCATGTGGTACTATTGTATGGTTGCGTCTCAAGAT
TTTATTCCCTTTTGTTAGATGGTTTGAGACAAGGTTATTAGACTTCCGCTCATTTTCTATTACTTTATGTTGTGATATGC
TATGTGGATTGTATGGGGTCTTCTACGACATGTTACATCTAGGGCGTACCCTGGGTCGTGACATACATTGAATGTACCAA
ATATGATAGTGATGCATAAGAGTTACATAAATCATGCTAAAAAGGCTTTTCATGACATGCAATGACCAAAGTTAAACCAT
AAGATTAAAGGATGGAAAATATAAATCGTGATCATACTCAACACTCTTTAAATAATCTTTAAAACAAATGTGGGATACTT
CCTGAAATAACCTTAGTTCATTTTAGTTTGAAATAGCCATTAACCGACATATAGAACATGTGAGCTATAACATGAAATCT
GGTGTCTATCCCAAACCGAAAAGAGATGTCCTTACTTTCTAAAGTAAGAACCATAAACTTCTAGATTGAGTGGATCAAAC
AGCTAATGTATATCTAAGACAAACCTATAGTGGCACATAGTGATGGGATAGGGAGATTGGTACTAAAAATCCAACATCTA
CCATGAGAGAGATTCCATCTCAATATCCTCTCGCTGCTAAGCAGAAAACACACGAAAAAGTCATTAGTGTAAGCTCATCT
TATTTTCCATGGAAGGACACATCAAGTAGCCAATCCAAGCTAGAGTTCATTTAGAATAGCTCCAAAATCTTTATTCAAAG
TTTAGTTGAGAAAACATTTAAACTCTAATTAAGAATCCTTTATGTGAGAACACCCTTTCACTTTTATCAACAACAACAAC
ATCGATGCTTCACATTTAAAATAACCTTAAATCATATTAATCAATTTCATACTAAACATGCATATCTTCATAAACTCCTC
TTTGTTAGTTGAAAAGCTTCATCATATGTCAAAGATCTAGATATCATAGATTATGCATGGGTTCAAGTGAATTCAACTTT
AAAACATGTAATTATCTCAATTCATGCATAAAAATACATAAAAAAATCTATTGGATCATAATTTAAAGGAACCCATAATA
TGGAATAAAACCCTAACTTCGATTGTAGATTTGAACTTGTAAAATTTAAGAATTGAAGAACAATATGGAGGAAAGAACTC
CATAGGTGAATACTATAATAAGTTGGAGTTCAAAGACAAAAAGCTATGGTGGATATTGAGACTTGAATGGAACCCTAACT
CTTCTTCTTCTTCCTTACTAAGAGAAATATTTGGGAGGATGAACTTGATTTGTAGGAATTTAGGAGAGTCAATTAAATTA
GGTGATTTGGTGTTAAAAATAATTATATAGGGCATAGGGTAGAAGGCAAAATGACGTTTATATAGGATTAAAATGATTAC
GGAAAAGACTAAAAAGTCCTTAACAAAATAACTGTCAGACCTCCACCAATGGTTGGACTTACTATTCGTAGGTTGAACTA
CGAACCATTATGTCTAATAATCTATGGGGTTGTGGGACCATAATTTTGGAACCCCAAAAACGGTTCCAGTGTACAGTCTG
TTGGTCCTTATTCAGACCTTTCATGAAAACCGTAGGTTCTAATTTGAACCTTAAAATTTCACGAAGTCCGGGACTCACCT
ACGAGACCTACCTATGACTCGTACATTGAATTATTGACCATCCTAGTGAACTGTAAAAAGGGTACTGGAACATGACATCA
TAAAATTATTGGACTTACCACCTACAGTTCGCACCTACGGTCTGTAAGTTGCCCTACGGTTCGTCGTTGTTTCTATCGGT
GTAGACACCAGTTTCTAGAAACCTGAATTTCCTTTTTTATCGAATCTGAGGAGTTACAATATCTCTATCCCTTGGGAAAA
TTTTTCCTCGAACTGAATTTAAGACATCATAAGTAGAGTAGGAATCGTATCTAATAGCCCATCATGAATGAAAATCACAT
AAATGCACATATCCAAAGCAGAAACATCAACTCCAAGATAAATCATGTTCAAATCATCATTTCATAAGTTCTACAGGCAA
CTCATACTCCCATGTGAATAAACATGTTCTCAAAATACAAGCTTTTCATGAATATGCATAAATGGGGAATCATGGGAATA
TATAAGACACATGATACCAAAAGACTAAACCACGGGGAACTGAATAACCTCAATATTGAATAAGAACGTAGGGAAAGGGA
TAAGGATAACGGGACATCATAACGGCCTCAACCTCCCAATTAGCACCTTCAACTAATTCATTTCTCCAAAGACCCTTTAC
AGAAGCAACTTCCTTATTTCTCAACTTCCAAACTTTCTGGTCAAAAATCTCAACCAGAACATCTTCATAAGAAGGTTATC
CTTTATACAAACACTCTTAAATGTTCTAATAGATGTCAGATCACCAATACAATTCTTTAACAAGGAAACATAAAAAACCG
GATGTACCGATGCAAAATCGTTAAGCTAATCAAGTTCATATGCAGTTTTACCAATATTTCTCAAAATCTGATATGTGCCC
ATATAATGGGGACTAAGTATCCCTTTCTTTCAAAATCTCATCACGCCTTTCATGGGTGAAATTTTCAAATAGACCCAATC
ATCCACATCAAACTCAAGATCTTTTCTTCTAACATCACCTTAAAACTTTTGTTGAGTTTGAGCCATTTTCAACCATTCTC
CAATAAGCGGAAATTTCTCGATAGCATTATGTACCAAGTCTAGACCTATCAAGGCAGCTTCACCCAATTCAAACCAACCT
AGATAAGATCTACACTCCCTACCATATAGATCCTCAAATGGAGCCATATCAATGCTTGAGTGATAACTATTATTATACGC
AAACTCAATCAAAGGTAAATGATCATCACAATTGCACTTGAAGTCTATTACACAAGCTCACAACATAAATTCCAAATTTT
TGATAGTACGTTCTTCTTGCCCACCGGTTTGCGGATGAAAGGATTTACTAAGATTAACACAAGTACTAAGCCCCTTTTGG
GAAGATTTCCAACACTAAGAAGTGAATTGGCTACCACAATAATATATGATTGATAAAGGCACTCCATGCGATACAATCAT
TTTTTCAAGTACAACTTAGCATTGTTTTTTGCCTAATAAGAAAATTTGACGGGGATGAACTGAGCTGATATCATCATATG
ATCAACTATACCCAAATCAAGTAATATAGTTGTCGCATGCGAGGTTGCCCAACAATGAAGGCCATATTCAAATCTTCCCA
CTTCCAAGTAGGAATGCTAATATCTAGGGAAAAACCTCCAAGATTTTGATGCTAAACTTTAACTTGTTAACAATTAGGAC
ACTTAGCTACAAATTCCGCAATGTCCTTCTTCATCCTTTCCACCAATAGACCTCCCAAAAGTCATGATACATCTTAATGG
CTCTGGAATGAATGGAAAATTGAAAGCTATGGGCTTCTTATAAAATTTCCCCTCATATGTCATCTACATTGGGATCAAAC
AAACGACCTTAATGTGGAAGTACTCCATTCCCCCTAGGGAGAAAGCCTCTACACACTTATTATATATCTTTTCCTTCAAT
TAAACCAAATTTTGATCAAGACATTGTTTTGCTTTAACTTCGACACAAAAGATTATTCGGCACCATAACAACATCTTTAA
AGGAATCAAATAATTGAACATCTAAACCTACTAATCTATGAACATCTTGAACCAAATCCTTCTTACCATCCTTAATATGA
GCAACACTAGCAATTGATAATCGACTAAGTGCATCAGCCACCACATTCTCTTTGTTGGGGTGATAGAGAACACTCATTTC
ATAGTCCATTAGTAATTCAAGGAACCTTTTTTGGCGTAGATTTAGGTCATTCATTTTAAACAAATATTGAAAACTTTGTT
GGTCAGTAAAGACATCAACATGAACACTATACAAGTTATGCCTCAAAATATTTAAGGCAAGCATAATTGTCGCTAGTTCT
AAGTCATAGGTAGGATAGTTCTTTTCATGCAGTTTATGTTTCCTTGAAGCATATGCAATGACTTTCCCAGTTTTCATTAG
GAAACATCTGATGAGTCCACAAATTGGACTAATTTAGGGCTTTATTTAAATATAAATAGTGTCCTTGAATGCTTGTTTTA
TCTCAATACCTGATTAAAATGTTGAAGTTTTAGGTATTTGAAGTTTTAGTGGAAGCATAGACACTTAGGCACAAAACGGA
GCAAATAGGGTTGAAAAAAAAAATGGAATCCTGCGGATCGCCGAGTTTAACTTGGCGAGTCACTGAAACGACATGAAACG
CCCTTCATTCCAGTACGTGAAGCCTTGAAGGAAGTTGATAAAAAGGCAAGGAAAGTAGCAGTCAGCGAGTCGCCGATTAG
TTCCGTGAATTAGTACTGTACCGCCCAATGATCCAGAATGCGAGGATTCTAAAGGCAAGACAATGAAGGCAATGAGCTGA
CCGAAAGGCGGATCGCTGAGTTCACCGGTGATCTCGACTAATGTCGCCGAACAATCCTCTGCAGCACAATCTGTGAAAAC
TATAAATACTAGTTAGAATTGTAGTCTTAGTGTGGAATAATTATTAATATTATTTTCAGTTGAGAACATACTTTAGCTGA
TATTTTCTCTCAAGTTTGGAGAGGGTTTTGTGGAGACTTGATGAACAGAGTGTTCTTCCCTAAGTTGGAAGTGGGTCTTC
TCTATTCATTTTCCTTTGCTTAATTTAAGGTTTAATTTCTTATACCCAGTTGATTACATTATCATGCTAGGTATAATTTC
TTATTTCTTGATGAGTAGCTAAAAATCCCCATTCTTTGGGTGTGATTTAACAAATATTGGTTGATATTCTTATTGGGTGT
TGCTTGCTGATAGGTTAGATGTATTTTAATGGTGATTTCACCTAGTGGTTGTGGTTTAATATAAAGGGTTTGTAGTTTCA
AATGCAAAGCCACCTATATGTTTTCGGCTTGCCCGAGAGGTAGGTCGTGAAACCAAAACCACTAGATTGGCGGCCTAAGG
AATGGCTCGACATGAGGTTCAGCCCGCGAGGGTGAGCCCTAGTCTGATATCCTATCACTCAGCTAGAGAGAGTGAGTGGG
GTAAGGCGTAGGCTAGTCTTCGTACGACAAATGGGTGTCCAAAAGGAACGCATTTGAAACGGGGTAAGTTGCCTGAGAAG
GAACCTATTTCGATTTAAAGCTTAGCCTATTCACTACTATTTTGCAAATTTCCTATCGAAAGCATATACCCAACAATTTA
TCTCAACTTATATTGCGGTCACATCCCAAGAACCTTTCCCCATACTTGATTTTCTTATTTATTTTGTTGTTTTAGTACTT
GTTACAAAACCCCCTTTGAGAGTGTCTCTGGACTAACACCAAAGTTTACTGATATATATGCAGTTACAAAGCATAGAGTA
GCCCATGGATCTAACAATGCATAAAATCTAAATGGAACACTCGTAAAGTACCAGTGACCATATCAGGAGAGGCTTCTTAG
TCCTAGCGAGCCTGAAAAGCATAAAACCTATTTTGGTGCTGACCACCACCTGTACTAGACGAAGAACCGTACTTTGTTGG
GTGACCTGTTGGTGATGTTGGTGATGTTGGAGCTGTAGAATGAGCCCTATTGTTATTACATTATTTCCCCTTCATAGAAG
AAGGATAATCTTTAAAGGTATGGCTAGACTGACCACACCCAAAGCACCCTTTCTTTGCATGCAAGACACTCGCTTGTACG
GTTCTTACCACACTTTGGACAAGTTGGGAATGTCTTGTTACTTAAAGTACTCCTCTGAGACTTAGAGTCTGATGCCCTAC
CTTTTTGATCCTGTCAAAACCTGGGGGATAGAGCACTAGCTGATGACGGTGCTGGGTCTGTAGACCTTTGCTAGAATTGT
TAGCGATTCCGACCTCGCGACTTTTGCTTGGAGTATTCATAATTTTCTTTTCTGGCCTTTTTTTTATCATTAGCCATTTA
CCTAAGCTTCCCTCTATCAACCTGCTGAGCATGAGTCATTATTCTAGATATATCCATATCCCATAGAAGAATATAATTTT
TGCACTCAGTCTTCACCAGATCGGATACCCCAAATAAGAACTTAATTATTTGTGCCCTTGGATCAGCAACCATGTGTGGA
GCATATTTTGAGAGGTGATGAACTCTATTCCATACCCTTGGACCGACATTAAACCTAATTCAAGTTAATAAGCTCTTGTA
CCTTAGACACTCTCAACTCCCTTGGGAAGAACCTATCCAGAAAAGCTCTATCAAAACAATCCCAAGACACAGAAGTTGTA
TCCGCACCCCTGTTGTCTTTCCACAAAGTGAACCATATATGAGCCACATCCTTAAGTTGGTAGGGTGCCATCTCCACCTT
ATCATTTCTAGTCACTTGCAACACCTCTAGGATCTTCTTGATTTCATCAGAGAAGTTTTGTAGGTCGTCACCAACCTGCA
ACATAGACACTCATGCATATTTATTCGAACAAACTCTCAAACCTTAGTTACAGCCATTCCACTATTAATGTTTGCAGGAT
TTGTGGCCTGCTGATTGTTATGATTGGCTAGACTCTGAAACAAAAGCTAGATCACATTATGAAATTCTACATTTGTAGCA
CGATGGTTCTAGGACTCGAGGAACTGCATTAGCATTGTGCGTATTAGCATTCTAGGAGTTAGATCTTTGAAGAGGTATGA
TCTGAAGAGCATAACGACATATTAGAGAGGAGAAGTTGAATCATACCTCACACACGATAAGAATAGCTAAGAAAGTGAAG
TTTTCTTAAACCACTTCATAGCCTCCCCCTCATATGGTTGGCACTATTCACCTTGATGAAAGGGACTCTACTTAGTGCAA
CTCTTAGGCATCATAGGACTCTTGAACCTAATTCTCTGATACAATGTCTCTCATACCCCGAGGCTACCCCCTTGACGTAA
CACGGGACCTAGGATCATAAGTGACCCCAAGCTAACCCTAATTATGGCATATCATAAGCATACTGAAAATAACTCTTGTA
CCTTAGATGTTCTCAACTCCCTTGGGAAGAACCTATCCAGAAAAGCTTTAGCAAAACAATCCCAAGACACAGAAGCTGCA
TCCGCACCCCTGTTCTCTTTCCACAAAGTGAACCATTTATCAACCACTTCATTAAGTTGGTAGGATGCCATCTCCACCCT
ATCATTTCAAGTCACTTGCATCACCTCTAGGATCTTCTTGACTTCATCAATGAAGTTTTGTGGGCCGTCACCAACCTGCA
ACCTAAAAAAACTCATGCAGATTAATTCAAACAAACTCTAGAACCACCGTTGCAGCCGCTCCACTATTAATGTTTGCAGG
AATTGTGGCCTGCTGATTGTTATGATTGGCTACACACTGAGCCAAAAGCTAGATCACTTTACAAAATTCTACATTTATAG
CCCGATGGTTCTGGGACTCAAGGAACTGCGTTAGCATTGTGTGTATTAGCATTCAAGGAGTTAGATCTATGATGAGGTAT
GATCTGAAGCACATAACGACATATTAGAGAGGAGAAGTTGAATCATACCTCACACATGACAAGAATAGCAAATAAAGCGA
AGTTTTCTTAAACCACTTCATAGCCTCCCCCTCATAGGGTTTGCGTTATTCACACTGATGAAAGGGACTCTACTTACTGC
AGCTCTAAGGCATCATAGGACTCCTGAACCTAATTCGTCGATACAATGTTTCTCATACCCCGAGGCTACCTCCATGACGT
AACACGGGACCTAGGATCATGAGTGACCCCAAGTTAACCCCTATTATGGCATATCATGAGCATACTGAAAATAACTAAGT
AAACATGAATTATGCGGAAGCTAAATAAATTGATATCTGAAGAAGAACAAGCCCAACTACTTTGAATGTAAATAAAACAT
AAAATTCGTGTTTTATTGAAGACTTAAACAACACTTAACAACTACCACGATGAATCTACTACTATGTCTGAAAAGCCTCA
ACTAAGTTGAGTTTCTAAGACATGCCCCCAGCTAACTCTAACAAACTGAAAACTGAAAGTAAAGATGAAACTGAAAACAA
GTCTACTGTCCTCGAAATATGAGGACTCACAACTCAAGCATCTGAATGTGGACTGAGTATCGATCTATGTGTGATATGGA
TGCTGAGTTCTTGAACCTACATCATGAAATTAGGTAGCCCAAATTATGCGTTAGTACATGAAATGTATTGAGCATGCAGG
TTATAGATAGTAGGATGAGCAAATTACATAGGATGAACAATACATAACTGAGTAATGATAGAATCTAAAAAGAAATATAG
ATATGTTCTGAAGTATAACTGCAAAGAACTAATTGAGTCCAATGACCAAGTGATAATCATGAAAGTACATGTTGAACTGA
ATACTCAAATGTATATACATAAAGCCTGGTCAATGCACTAATAGTCTGACTGTGTGAGCTATTATTAACCGACATAAAGC
ACGAGAGTTAAACGTGTAGTCCAATGTATACGCTCTATCAAGAGGACCCAATATATCTTGTTAGTGCTAAAGAGGCCGGA
TTGTAGTGTGATAACTTAATATGATGCCCAACTGAGGGGACTTATAAACCTACGCAAGCATATAGTTCTGGGACTTTGAG
GGTGCGTTGAACTCTAGTCTAACTCGGTGCTAACTCTCATCCCATTAGAATACATATGAAGCTAAAATGAACTAAATGCT
TATTAGCTCAAAATACTAGCATGCTATCTGAGAAAGAAACATTTATATACTGAGAATGTGACGTTCAAAATCTGGAGCAT
GATTTTTATGTTAAATTTACCTAGCAAGTATAATTCATGAACTAAGACAATTCACACAAACTAGGGTTTTGAGTATATAC
AAGGAATTATGCAACATTTCCAAGAAAACTTGTTATTTAGACTATGGATTTTATAGCAGCTGAAATCACAAAAAAATCCC
AAGATTTTACAAACCATAGGTCTAGACAAGCTAGGTAGAATCAAGGAACTTACTGAATTCTATGGGCCTAATGGATGAAA
AGAACCCACTAGTTAAATCCCACATACTTGGTGACTAAATCTAAGGAGATATCCCTTGGATTTCAAGGCTGAACATCGAA
GAACACTGCTACTAGCTCTTGGGAGGTTTTGTCGACTTTTCCAATTCTTTTTGCTCTAATTTGGGTGGTTTTAGCAGAAT
GAGGGTTTTGAGTAGATTATGACTAAGTTGTTAGGCTTAGACTGAATATCAAAAAGTAGTTTAGGCATCAAACGACATAT
TTTAAGTACCGAAGCACATGGGAAAAGACTAAACTAATCCTAAATTAAAAATGACAAAGTTCCATCTACTACGAAATTGA
TGGACCATCGTTTGAACGACTGGTCCTCGTCTGGGTCGTGATTCATACTTTTCCCAATAGGGCTTCAATAAAATGAGCAT
AACATTTTACTTTGAGATTTGAATTTAGCAAACTCAATGGCATTGGAAAGGGAATTCAATTATCTTTAATTTGATAGGTC
CTACAACACCTTATTCATTTTGTGCTAAAATATATAAATGCTTGAACTTGACCCAGAAGCCATTTTCCTCAAAATAGTTG
TTGACACAGACCATGCTGATCTGATCTGACTGGGATCATAGATCCCTAAGTCGGGAACGCAATGATAGAACCCCACGTAT
GGTGTCTGTACTGACACACGGTCTGTTGGTGGCTTTTGTTGGTTCTGACACCGAATCTTGGAAAGTTGTATTTCTCCATC
TTCTCGAATTAGAGGTGTTACAAACATGTGTCCTTCTATATATATGTTAGTTAGTCTCTTGCCTTTGAAACAACTTGTTG
TGGTCTACTTTTTGGACTTTCATTCTGTTCATGCCAAATTGCTCTCTATTCATGACTTCTACGTTCTCGGAGGGTTTCCA
TTCTATATAGTTTTTGTTTTTCTTATATTTTTGTCTTTTCTACTTGTTGGTGTTATTTTCTATTAAGTTATACCATTGAA
GTCAGTACTTATCATTCTAGGTACGGGTTGGCTTACCTACTGGTGGATTTTAGTAAGTGCCATCATGACTAGGAAAATCG
GGTAATGACAATTTAGTATTAGATCCCCAGGTTCACCAGCCTCACTTGTACAGAGGTAATACATAATAGAGTCCTACAAA
TTGATGTGGAGATATTTGTGACTTTTCTTTGCAACGCTACAATCATTCATCAACAATTCCTCTCTTTTTGTATTATTTTA
GTGAAGTGTGTGTGTTATTGGTTTGTTGAGATCTCACGTCTTTCAGTTTATTCACGGGATTGCTCATATGCACTGCACAT
AGGTCTAGATGAGAGGTATACCATCCCTAGATTGAGTGCAGGGGTTGGATAACACAGTGGACCCTCCAACACCCTATGTT
CTTGAACAGCCGGTGGGGCCAAGACCTATACAGCCACCATCTAGAATGGCTATGGCTGGAGACCTTCAAGAAGCCTCAAC
TTTTGATTCTGCTTGGAGGAATTTAGTAGGTCATAACACTATAACCAACACATGCAATAGTACCGACACTTGTTCCAGGT
TAGTAGGATCAGCCTGTAACAGATCCACCTCAGGCCTTGGTACCATTCGAGGTACCCAACCTCTGATTGTGGACAGTGGT
ATGCCTCTAAAGAAGCAGAAGATCCTTGAAGTGTTCGTAGGAACTTCACCTCTACGGTTTTTGTCACGGCCTATGAGTAC
CCCCTAGACGTAACATGACGTACTTGACCCCGAAAGAGTCTCGTACAATACCTTAGCATATCATGACATAAGAACATAGG
GAAAAATGAGGAAAATTATAGATTTTTCTTTACACTCAAAGTCTTTTATAAAATGAGAGAGTCTATACACTATGTCTCAA
CCCATCTTTAACATTTGGATTAAAAGCTCTTGAATATAATCAAAGGGACACCGCCTTTACAAAAAGTCTAAAACATCAAA
GAAACACATAAAGGACCTATGGTCAAGTCCTCGAATACTATGAGGACCTACCAATCTTCTTTTTCTCGATCTACGATGGC
CCTAGCCACGAAGATGGAATCCAATATCTCCAAACCCTACACTTATAGAAAATGTAGAAATATGGGGTTAACACAAAACG
TACTAAGTATGGAAGCCATGCATAAATATCTTTAAAACATGCATTAAAAGGGACATTTTATTTGAAACCATGCTATATGC
CACTTTTCAAAATCATATTTCAAATAGTTGGATAATTTAACTCATAAGACAAATCACGTACAATTCATCATATCATAAGA
GATATCATCATAACTGCAAGCTTAGTCTCCATAATAAGCATAATACATATCCCAATCTTCACAAGACATAGTTCATACAC
ATAGTCAAATACAAAGATCATTTCATCATAATAGAACAATCACATAAGTAACCTTAATCTATACTTGTGCAATGCATAGA
TAAGACCCCATAATCCTGTATAAATTGAGTATCACTTTTATGCTTCCATGATCATGTATAACATACCTTGACCTTATCCA
TAACAAACTACAATATACAAGGAGTCATTCATGTTCATACCTTGTAGTAAGTAAGGTCACTCATATCAATAATCCATATC
ATGCATACATAAGTTCATATATCTTCCTAGCATAAGGAACTCATACCATAACCCCTTTACGAGTCTTCTTGTGTAGGGTA
TAAGTGAAGTCCCGTACCCCCACACACTAAGTAAAACTCATAAAGAAGTCATTAGTATAGTTCAAGTTAATAATTCATAT
AAAGTATACATTTAACTTATGATCATCATATTATAAAAGAGACATGTCATGTCTACTCTCAAAGCCTACTTGTGTAATGC
ATGAATGAAGTCACATACCCCCATTCATACTTAAGTAGAACCTCTTGAGAAACCATAGTACATACTAATGTTATTTTCAT
AATTCATATTCTTATCATATAGGGAAATTCAGCCTTAACCGACACAGACCATGTAAGCTACATGGAATCTGGTGTTCTAC
TCTACACCGAAAAGAGGTGTCCTACTTGCCTAAGGTAGAACCTCTTGAGAAATCATAGTACATTCTAATGTTATTTTCAT
AATTTATATTCTTATCATATAGGGAAATTCAGCCTTAACCGACACAGATCATGTAAGCTACATGGAATCTGGTGTTCTAC
CTCTACACCAAAAAGAGATGTCTTACTTCCCTAAGGTAGAACGTACATTTTAGGTTTTAGGTAGATCCACATGCTAAAGA
CTTATGTGGTAACATAGTTATGGGATACGGAGATTGCTACTAGAAACCCTAACTACTAACATGGAGGTTTCAATCTGATG
AGATAACTGTATTGGGAAACCCAACTACTAGCGTGAATGAACCCATCTCATAGAATAATCATTCAAACAGATTCATTACT
ACTACAACAAGTATTAATGATGAAATGGGAATGTCCATGGTCTATTTCAGACATGATAGAGCAGGTCAGGGAACTATTGG
AAGGCAAAGAGGTCCAGTTTCAACATATAATGAGGGAAGGCAATAAAGTTGCAGATTACATAGCAAATCTAGCATTAGAT
AAAGGTAATTGCAGTTTTGTTCACTTTCAAGAGATGGAATCAATTGGAAAGAGACTGATTAATGTTGACAAACTACAATG
CCCTTACATCAGAATTTCAACATGCAAAGGATAAAAGGTTATGACAGGATAGAAATTAAGTGGTTCACTTTAATATGTAT
TACATTGTTTGGTACCAAAAAGAGTGAAATATTATCTCGATAGACTGACAGTAAAAGGATATATTTACAAGGCATGGCTT
TATAGCACAAACAAGAACGAGATGAGCTTACCCAGTGAAAGAAGGCGATTTTATTTGACAGAAGCCCTCAAGAAGATACT
AAAGGAGCGGAATGCCCATCAACTAGAGAACACAGCTGGAACAAAGAAGAAAGAAGGAGAATTAGAGAAATGATTGAAGA
AAAGATGAATTCAAAAGAAAGGAGGAAAATGTCACTTCAAATAACCATAGCTTGGCTAGAAGGATCTGAGAGATGCACAA
AGACATCATGGTATGAGGGAAGCGGCAGAGGAGCTGTTTTAAGCTCTAGATTAGGAAACCACAAAGTTCAGGGTAATTGT
ACTGGTCAAAGTGTAGTGTTTGCTCTGCTTTATTTTATTTTTGTTGGGTTAATTTTGTTGGGACCTTTGGACAGGCAGAA
TGGGCCACTGCCATTTGTATTGTTGATTCTCACTCAATAAAAGCCCAAGTTATAATTTATTTTTATTTTTTAAAAAAGAA
CCCATCTCATACTCATATCCACTCAGTGCTAAGCATAATTCCCTTTAAAAGTTATATTAAGTCTTTAGATAAGTTCATGT
TTATGTAAGAATGCGCTAGGCACTCAAACCAACATAATATCATAATAGCTCAAAGATTCATTAAGTGAGAATGTCCTTTC
AACTTTAGAATCATCAACATGTGATTACACCTTTCACATCATATTTATAGTGGGTTCATGAGCATAGCCTTTAAATCAAC
ACAACTACATAATCATAGTCCTAGACAATTCAAGCATCAACATATGTAATGGTAAGAGGAGAATGACGTTCCAATAGTTA
CCTCAATTACACAATAGTCATAAGATCTTCACTTTCTAAGTGAATCATAAGTTTATACACAATTCTCATGAAGATGTAGA
CACCCTAATAACTTTGCCCTTCAAGGGCTATGAACCACAAGCAACACCTTAGTCACATCATAATCATATTCATGCATGGG
TGTGTGTGTGTGATTATCCTTCCAATGACACAACAATAACATTATCATAAAACACTTTATCCTCAATGTATTCATAAACA
TGCATATAATATCATAATCATGCATAGACCTCATATCCTACATTCAAGGGTCATATTGGGTCAACACATCTAGCATTCAA
TACATGAAACATAGGTACAACCATAACTCAAGTAATCCATTCAAGTCATGCATACACTCATATGATCATATTATGGGCCA
TCTAGGTGAAGTCATTGCACAACAATGTCATTTATGATTCAGCACACATACTAGCTTCCTTCTTAAAGCCTTAACATCCT
TTGTTTAATCATTTTAGCTCTTTACCCTTAAGCCCTAAGAGTTATCTTCATGCCACAAGCCTTACTCTAAAGCAATGCCT
CACAGGATCATCTTGTATACCTAATTCTCAAGGTGACCTAACCACATGACTCATTCTTGATAAATTATAGTCATATAGGA
AACATATAAACTCAATCTCAGTTTTACACAACCATGATCCATCATAAGAGACCTAATCAATTAGTTTATGTCCCCAAGCT
TTACTCATGACCAATTGATGTCTAGGTGATCTAATCTAAGGCATTTCATCAAGAAGTTCATCAATCTTAGAATGTCACAT
CTAAACCCTCAATTTTCCTCTTTTATGACCTAACCCTAGACTATATCAATATTATTGTTGGATATTAGTTTAATCAAGTA
TACATGTAGAACTATACTAAAATCATGCAATCTCATCATAATTTAATCACATCTAATCAATTGGACAAACTTGCAATAAT
ATTCAAAACGTGAGGAAGAACCATAGCTAAGATTGAGGGACTCATGTATTCTTTGAATATTTTTTGTTAAAATCATATAA
AATTAGTGATCCATTCATAAAAAAACATAATTCAACCTTTAAAATCATCTTTAAAAGGAATTCATGGGGTTGAGTTGAAA
CCCTAGCTATTTGGGTTTTCTAGATTTGAGATAATTTTTTTTGAATGGACTCCTTGGGTTATAGCTACACAAGGATGAAA
ACTTCCATACCTTAGATGTAGAAACCAACCAAATTCGTATGAAAATCCCCCTTGTTCAAGCTCCAACTTGGTCTTCTTCC
TTGTTCTTCGATGGAGGTTCTAGAGAGAGAACTATTAGGAGGGAGAATAACTTTTGATTTGATTTGGGTTTTGGAGAATA
AAGGAGTAAATGAAGTGTTTTAAGACTTAAGACTATTTATATATGTGATATAAAACAATTAAAAATGATCCCACAGAATA
ATTAATTAAAAGGAAATTGCCTAATAACCCTCCACTTGAGCAGCCCCCCGTCAGGGACTACGACTAACAAAACGGCCCTT
CAACTGGACCATGGCCCGTGGTCCCTTGACCAGTAGAATCCCTTGGCAAGCCAACCTTCCACCATGCTAAGGTATGACCA
CGAGCCTTCCCATGCGCCGTGGTAATAGCAACGGGCTGTGAAGTGGCTTGTCGTCCCTTCGGCTGTGGCTAGGCTCCAAG
ACATGACTTCCCACTAGACCAAGGGGTCTCCAAGGACCCCTTCATGGACCGTGGTCAAGACCACTGGTTGTGAACCCTGG
CAGTGCTTGGTCAAGGGTTGGGCAGCCTTGGGTTTTGGCTAGTGTCCCCGCCCCCCCTTGCCTTGTCACATGCCCTTGTA
ACCTATACCAAACCTAAAAAGGTCATTCAACTATGGAGTATAACGCATACCTTGACGTTCACCCTCACGTTAAGGCTCTA
GTTCACCTACTAGTTTTCCGGGCCGTTATATTATCTCCCCCTTAGTAAGATTAATTGGCGAATGACACTTTAAACACTTT
AGGGGGATTACAGACTCAAAACTAGCAGCCCATCATGCATGGAACATCATAATGCACATAAACAAGGAGAAAACATCACT
CCATCTCAAGACATTTGATCAGTGCACTACAAGGAAGTAGGGATTACATCTACAAACCCAAGATGCATGAAATGCAACAT
ATCTCATGTTCATAGGAGGAACTATCTTATGCAACTAAAAGCAAGCTCAACACGACATTAGGAAGCCAATATGCCATTTC
ATCAAAAGCATACAAAGCATGTTCGTCATATCATCTCATGAAGTCCAATATGCCATTATCATACTAAAATGCACAATCAT
CATGAGGAACATATAAATCATGGAACAACTCATTATATACAAAACAAGAATCTTTCAAGAGCATGCATAACATGAGTAGA
TCATGGAAATTTTCTAAAACACACATGACTCCAAAACATAATACATGCCCAAAAAGGAACTTTTGGTCTCAAACTAGAAT
AGGAAGACAAAGAAAGAGACAAGAATATTGGACTCTCAATAACCTTACTATTCAACATACTATCTCCCCCTTAGGAGTAA
ATCCATACTAAGGCTAACATGAACATAACATAGGGACCTTAACAAGACATTCAAAACTTATAAGAAACCATCAACATTTC
GGTGCTTTTAAACTAGGAAGGTCCTGATTAAGCAAGTCTTGCTAAAAAACAACCTTACCAACACCACTCAAGGTCCCATA
TGAGTCTACCACCTCGGGTCTAAACTCCTCAAAATCACTACACCTCTTAAGATGGAAATATCAAGCCAAACAAAATCATT
GATATCTAGAACACCCAACTATTCATATCCATCACACAAGGTGACTCTAAACGATGGAGAATTACACTTCTATCCTCTTT
TAAATGGGTCTACTCAGTCATCATCTCTAGGCATCATTCGAACACCACCATTCATCAAATCTTGTATCACTTCATATAGC
TCATTATGGCTAAGTTGGGTTATACTAACATACACACATAACCATAATCAAACCCAAATATACTAAGGACAGCATAAAAG
CTCATCATGTCTAATTTATCAAGTAATAAAAGACAACTACTATCGGAATAGAAGTAAGCATGAAACACATACCAAGAGCA
ACATTAAGAGGACATTCTTGTTCCCCACTAGCTTGAAGATCATCAGACCTAATTTTCTTCCTCTCTCTTACCCTAGCCTT
AAGTATCAGGCAATCTCTTATTTTGTGGCCACTTCATCCACAATCATAACAACCTTTCATACTGGCTAGACACTAACTAT
AATGCTTCCTTCCACATGTTTTACAAGTAGGTTTAAGAAACACCGATTCACTATTGCTTCCTCTTATGGGCTTAGGGTTA
GAAACACTCTTTTGGCCAAACTTTGGAGAAGCCTTGGAAGAGCTTGGCCCAAAAAATCTTTATTGAGAGGAATTATGATC
ACCAATCCCATACCTCTTTGTTCCTCTAGACCGTTCTTCAAGTTTCTCCCTTTCCACTCATTGAGCATGGATCACAAGAC
AATCAATATCCATATCATTTTTAAGCATAACCATACTACATTCCTTTGCTATCAAGTCAGATACCCTCGACACAAACTTA
CTCATCTTCATCCTAGGGTTAGCCACTATGGATGGAGCATATCTTGATAACCTAGTGAACACCCGAGCATAATCCTTAAC
ACTCATCCTACCTTTTCGAAGGTTAATAAACTCAATTATCTTAGCTTCTCTAATTTCTAAAGGGCAATACCTATCAATGA
ACCCATTTTTAAATATTTCCCATTCCATGGGGCCTGCTTATATCGGCCTCGCTCCTTTACATTGACTAAACCATATTAGA
CCAACATCCTTCAATTGGTAAGCGACCCATTCCGCCTTCTCTACAGGAGTTACTCCTACAATGTTCAACACCCTAGAGAT
CTCATCTATAAACTCTACAGGATCTTCCTCTATCTTTGACCCATAGAATTTCGAAATCTCTATCCCAACTTGGGTCAAAA
TAGGAAATTATACCTAATCTTCTCATTAAACACATACTCCCCTATAGGGACAATTGGAACTTAGAGAGGAACCTCTTTCT
CCAAATTTTCTTCCTCCTTACTTTCAACATGAGTCCTTGATGTAGTCATATCCTGATAACCATACGACACACATTAGGAG
AAAGATCTAATAAAGCTAAACTCTAGGGCACAACTTAGAGAATGAAGAAGTGAATATTTTCATAACATTCGATAGCCTCA
TATTCATAAAATGTGGTGCGCTTCACATTTATGAACAAGACTATACTAGATGTGGTTTGAGACATCCTAAAATTATCCCA
AAACCTTATTCTCTGATACCAAGTTTGTCATGATCCACGAGTACCCCTTAGACGTAACACGGCATACTTGACCCCAAAGG
GGTCTCGTACAAGTTCTTAGCAAATTATGACATAAGAACATACGGTAAAATGTAGAATATTTAAGACTTTTCTTTACACT
CAAAGTCTTTTATAAAATGAGAGAGTCTACACACTATGTCTCAACCCATCTATAACATTTGGATTAAGAACTCTTTAATA
CAATCCTAGGGACACCACCCATTCAAAAAGGCTAAAACATAAAACAAAGACATAAAGGACATATGGTCAAGTCCTCCAAT
ACTAAGAGGACTCAACAATCTTCTTCTTGTCGATCTATGATGGTCCTAGCCACAAAGATGGAATCCAATATCTCCAAACC
CTACACTTATAGTAAATGTAAAATTATGGTGTTAGGACAAAAAGTAATAAGTATGAGAGCCATGCATAAATATCGTTAAA
ACAAGCATAAAAAAGGATATTATATTTGAAAGCATCCTATATGCCACTTCTGAACATCATCTTTGAAATAGTTGGAGTAT
TTAACTCATAAGACAACTCACATACAATTCATCATATCATAAGAGATATCATTAAATACAAGCATAGTCTCCAACATAAG
CATAACAGAAATCCCAATCTTCAGAAGACATAGTTCATACACAGTCAAATACCAAGATCATTTCATCATAACAGAACCAT
CACATAAGTAACCCTAAGCTCTACTTGTGCAATCCACAGATAGGACCACATAATTCTATCTATACTAAGTATCACTTCTA
GGCTACCATGATCATCCATAACATAACTTGACCTTATCCATATCAAACTACCATATACAAGGAGTCATTCATGCTCATGT
CTTGTAGTAAATAAGGTCTCTAATAGCAATAATCCATATCATGCATACATAAGTTCATATATCTTCATAGAATAAGGAAC
ACATACCATAACTCCTTTACCAGTCTACTTGGGCAAGGTATAGGTGAAGTCCCATACCCCCACTCACACTATGTAAAGCT
CATTAAGAAGTCATTAGTATAGTTCATGTTCATAATTCATATAAAGCATATATTTAACTTATAATTGTCATATCATAAAA
GAGACATGCCATGCCAACTTTCAAAGCCTACTTGTGCAATGCATGAATGAAGTCCCATACCGCCATTCATAATTAAGTAG
AACCTCGTGAGGAACCATAGTACACACTCATGTTCTTTTCATAATTCATATTTTTATCATATAGGGAAATTTAGCCTTTA
CTGACATAGACCATGTGAGTTACATGGAATCTGGTGTTCAACCCCCCACACCGAAAGGAGGTGTCCTACTTGCCTAAGGT
AGAACATACATTTTAGCTTTTAGGTGGATCCACTAGATAAAGACCTGTGTGGGCACCTAGTTATGGGATAAGGAGATTGC
TACTAGAAACCCTAACTACTAAAGTGGAGGTTTCCATCTCATGAGATAACCATATTGGGAACCCAACTACTTGAGTGAAG
GAACCCATCTCATACTTATATCCACTCGGTGCTAAGTATAATTCCCTTTAAAAGTCATATTAACTCTTTACTTAAGTTGG
TGTTCATGGAAAAATGCACTAGCCATTCAAACCAACATAATATCATAATAGCCATAGATTCATTAAGTGAAATGTCCTTT
CAACTTTGGAATCATGAACATGTGAGTAAACCTTTCACATCAAATTCATAGTGTGTTCATGAGCATAGCCTTTCAATCAA
CACAACAACATAATCATAGTCCTAGACAACTCATACATAATCATGTGTAAGGGTAATAGGAGATTGACCTTCCAAGAATT
CCTCAATTACACGATAGTCATACGATCTTCACTTTCTAAGTGAATTATGAGTTTATACACAATTCTAATGAACATGTACA
CACCCTCATAACTTTTCCCTTTAAGGGCCATGAACCACAAGCAAAACCTTAGTGACATCATAATCATATTCATGCATGGG
TGTGTGTGTGTGATTGTGCTTCCAATGACACAACAACAACATTATCATAATAGACAATTTATCCTCAAAGTATTCATAAA
AATTCATATAATATCATAATCACGCATACACCTCATATCTTGCATTCAAGGGTCATATTGAGTCTACACATCTAGCATTC
AGTACATGAAATATAGGTACAACCATGACTCAAGTAATACATTCATGTCATGCGTACACTCATATGATCAGATAATGGGT
CATGTGGGTGAAGTCCTTTCACAATAATATCATATACAATTCAACACACATACTAGCTTCCTTCTTAAATCCTTAACATC
ATTAGATTATTCATTTTAGCTCTTTACCCTTAAGCCCTATGAGTTATCTTCATTCTATAAGACTTATGTCACGACCCGGG
AGCACCCCCAAGTCGTAACACGGCGTACTCGACCCCGAAGGGGTCTTATACAAGTCACATAGTCATTCATTGCATTAAAT
AATGAAAATAGTGCGGAATAAAAACATATTTATTTACATCCACACATTTAAACTTCTCAAAACAACTTTAAAAACACACA
GCGGAAGTCTAAGTCTCACATGGCCATCTTAGACACAGTCGCAAAACATAAGTAGGGACACGGCCCTTTACAATCAAAAG
AAGTCTATTAAGTCTATTACATGAACAAAAGAACTTAAAAGTCTTATCCTCGAATCAATGAGGACATACCAAGTCTTGGA
GGAAAGTAATCCAACACTTCAAACTAGCTAAGAGAGATCACTTGCCGGAACCTACACTTGTAGTAAAAACATGAAGAATA
TGGGTTAGTACACAAAAATGTACTAAGTATGATGACCATGCAAAACATGCTTAAAAAGGGACATTTTAGTTAGAAACCAT
GCATTATGCCACCTTTTTGAAATATCATGAACAATAGCATAAAAGACATACAAGACAAGCATAACATCAAGTGAGTCATA
ATATCACCTTTAAACAACATCAACATGTAAACCTTTACCTTGGACATTCACCTCAAGAAACCCTTATGCTATACCTCGTG
CAATGTATGGATGGCGTCCCATACCACTATCCATACTAAGGTACCACATTTAGGTCACTTAAAGTAACTTATCATTCCTT
TCTTTCACCTTTGCACAATATTCATACATAGGAGGTATATCATTAATTAAGACGTGACAAGGGAAAATAACTCTTAATAT
AACCCAAGTATAGCATGCATCTCATATTAAGCATTTAAGAGCCAACATTCTTTAATAACCTCATTTAGGGCACATTTATG
TCACATACATTAGGATTTAGAGAAACTCACTATGACCCTCTCCAAGCCTACTCGTGCAATGTATAGGTAGCATCCCATAC
TATTACCTACACTTTGTAGAACCTGTCAAGAAACCATAATGAAATCTCACATGATGGGAAGTAAGCATTTAACCGACATA
GACCATGAGAGCTTGTCATGGAATCCGGTGTCATGAGTCCCCACACCGAAAAGAGGTGGTCTACTTGCCTAAGGAAGACC
GGTATATATATAGCTTAATGGATCCACTAGCTTCCTATGCGGGCACATAGTTTATGGGATAAGGTAGACGATCATTGAAA
CTCATGCCTAACTGTCGGGGGAGTTTCCATCTAACCAAATCCGCTCGGTGCTTAGCCTACATTCCCATAGAATAGTTCAT
GACTTTGACATCATCACACATGAAAGGGTGCCATAAGCCTGCCGATTCAAGGTACATTATTTAACACATGAAAGGGTGCC
ATAAGCCTGCCGATTCAAGGTACATTTAGGAAAGCTCATTAACTCCTCTTGAAAGGGTGCCATAAGCCTGCCGATTCAAG
TCTCATCATTAACCTTTATGGAAAGGGTGCCATAGGCCTGCCGAATCCAAGGTTCATTACTTATCATTAATGGAAGGGTG
CCATTAGCCTACCGATCCAAGGTATACTTTACATTGAAGAATCCTTCATATTCTATCATCAACATTCATGAGTGTCATCA
ACACATCTATGGAATTTCCATACATCTCATAACTCAAGCTTTAAAACATCGATTCATCAATTCTCCATAGTTGGACATTT
TGTCAAACACCTTGAAGGCATGTAATGAAATCAAAGAGCATGGAAAATAGGGTAGTAATTATGCAACCAAACCAGTGAAC
AACCTACAACAACACCTTTACATTCATAACATGATCACATTATCTTCATTGGACTCTCATTCATACAATGTCATGATAAC
ACTTCAATTTCTCATACTATGCCTTTAAGGCCATAAGCCTCTCATACCAATACACCAACAATACACCATAAAATAAGCAT
GAGTAATGACATACTTCAACAATCTAAAGACATTTAAACAAGTTCGATTCATATACATTCATTATCAAGCAACCCACTTT
ATAAAGGCATAAACTAGGAATAGAGAGAAATCATGGGTTCATGGAGTATTTTCGTCATAAATCATCATTTAAATACTAAT
ACAATCATAATAAGTCATTAATAACCATTTGAAAACGTTTGAAGAAGGAACCCATGAGTTAGAATAAAAACCCTAGGTTT
TGAAGAACTTGAAACCTTTGAAAACTAACTTTGAATGGACTCTAGGGTGAAAGCTAACCCTAGATGAAGGATCACCATAC
CTTTGCTATGATCTTGCAAGAAATTGATGAAGAAAGACTTGAATCCAAAGCCTAGCTCCCACTTCTTCTTCTTCTTGAGT
TGGAGAGAATATTTGAGAAGTGAGGGAAATGTTTTTAGGGATGGGAATGAACTAATGTTATATAGGAAATAATATATGTC
ATTTGGAAAAAATGGTCCAACACTTAGAAAAAATTTTAGGCGGATGAACAGTAAATGAACAGTAATTTAGCTACTGGAAT
TTGCGTTTTCTGCCGGACGGACTTTACAAAAATGGGCATAACTTCTTCGTCCGAACTCCGAATGAGGTGAAACGAAGTGC
GTTAGATAGCTAACTCAAAGGGCTTTCCATGGATATATTATTGGCCACCAAATAATTTGTGTGCTAGGAGATATGACCCT
CCAAAGTAGACCCTCGAAAAAGGCTTCACTTGGAAATTTTGGATTTTGATACGGTTGCTCTAAAATTTGGGTTAGACCCA
TTTCCCACTCAATTTGACCCCCTAAACAAGAATATGAAGTCGGATTTTTGAAAAACGAAACGGATCTTTTAGTATACCGC
TAAACAAGTTTCCGGTAACTTCCGAAGCACATTTTTAAGAACTTTTGGGTCAAATTCAAATATAATCATTTCATTAAGTT
CTCGACTCCAAACTCACATGTGAGGCTCTAGTTTCACTCTATCATTTTCCGAGTCGTTACACCTTACTCTCAAGCAATGC
CTCACATGATAATCTTGTATACCTAATTCTTAAGGTGACCTAACCACATGCCACATTCTTGATCAATTATAGTCATATAG
GAAACATATAAACTCAATCTTAAATTTTACACAACCATGATCCATCATAAGAGACCTGATCAATTAGTTTATGTCCCCAA
GATTTACTCATAACCAATTGATGTCTAGGTGATCTATTCTAAGGCAATTCATCAAGAAGTCCATCAATCTTATAAGGTCA
CATCTAAACTCTCAATTTGCCTCTTTCGTGACATAACCCTAGACTATATCAATTTCATTGTAGGATCTTAGATTAATCAA
TTATACATGTAGAATTAAACTAAAATCATGCAATCTCATCATAATTTAATCACATCTAATCAATTGGACGAACTTGCGAC
AATATTCATAATGTGATAAAGAAGCAAAACTAGGATTTGTGGACTCGTGGAATCTTTTAATAATTCTAGTTAAAATCCAA
TTAAATCAGTTATCCATTCATAAACAATCATAATTCAACCTTTAGAAGCAACTTTAAAAGGAATCCATGGGGTTAAGTTG
AAACCCTAGCTATTTGGGTTTCTAGATTTGAGATAAAAGCTTTTGAAGGGACTCCTTGGGTGATAGCTACCCAAGAATGA
GAACTTCCATACCTGAGGTGTAGAATCCAACCAAATTTGTATGAAAAATCCCCCTTCTTCAAGCTCTAACTTGGTCCTCT
TCCTTGTTGTTCAATGGAGGTTGTAGAGAGAGAAATATTGGGAGGGAGAAGAACTTTTTATTTGATTTGGGTTTTGGAGA
ATAGAGTAAATGAAGTGTTTTAAGACTTTAAACTATATATATATATGTGATATAAAACAATTAAAAATGACCCCACACAA
TAATTTATTAAAAGGAAATTACCTAATAACCCTTAACTTGGGTAGCACCCCATCAGGACCAACGACAAACTAAATGACCC
TTCATGTGGACCATGGCCCGTGGTCCCTTGACCAGTAGCTTCGCTTTGCAAGCCAACCTCCCAGCATGCTAAGGCATGAC
CACGAGCCTTCTTTCATTCATTAGCATTAACATCCATTCTTTTCATTCTTCACTAGGTGTGAGAGTAGGTAAACATAGTC
TATCCTAACCTCACCTTCATTATAAGTCATTCAAAAAAGACAACAATCAAGTATAACACATAAAGTATCTACACAAGGTT
GCCTTTCATGCTCTTAGACCATACAGAAATTCACATCATATCACATTACCTTCACATAATCAACATTACTCAAAATAACA
ATCATCCAACTTTGTCTACAAGGCTATGATCACAACATGCTTATAAAGTAAACACCTCCCCACTTTCAAAGGGATCAAAC
CTCATAATTCTAGTATTTACAACACATATATATTTATATATATATATATATATATATATATATATATATATATAAATACT
AGAATCAGTAATCTATTCACAATTTAATCATCATAAACCATAGGTCACAATTGCCCATTCAAGGCCAACATCCAATATAA
CACAATTTACCATCAATTCCTCATAATTCAATATAGAACAATACATAAATCAATACCCATAACAATCTACACATCAATAT
CACATTATTAGCTCATAATCAATAGACCCACTTTAGACCCAAAATTAGGATTTCAAGATATGCAAGGGTTCATGCAGTTT
CTTTTTAATCTTAAAACAATCAATATTAACATAAATTATCATTTGAAATACTTTCATGCAAGAACACAAGCTTAGAATTG
AAATTGGGGTGGTTTTTGGTGTTTTTGAAAAACATTGAAATCACTTTGATTTGGCTCTTTGATTGAAAGGAGAATCAAAG
ATAAAATCCCCATACGTTTATGATTAATTTCCTAGTAATTTGAAGGAGAAATCAGTAGGAACCAATCCCATAGATTGAAG
CTTCATCAATGTCTTCCATAGAGTTCTAGAGAGAAAATTCATTTGAGAGGGAATGTTCAATTTGGATAATGAGGTCTAAT
TCTAGGTTTTGGGGTTTTAACCACTTAAAATACCCTAAAATAGGTATAATAATTGTTTATAATAATTCCCCAAAGTACCC
AAACTACCACTCACTTAGTTGGACCTTTTAAACAAGTTAAACTTGAGTTTTATTTTCGCAAATTTCGTCTGGAAACAAGT
CCGCGACGTGGAGGTGTTCCAACAAGTTTTTGGAAATTATATTTCGAGGCACAAGCGTCTGCGACACGTCCACGACGTGG
ACCAAACATTTGGCCCTTGGTGGAGATAGTCCGCGACGCGGACATGCTCTCTCCATGAGCAACTTCAAGCTGCCTTGGTA
GCTTGTTTGGCCAAGGGTTAGGGTCCTCCTCGGGGACCCTTAGGGTGGTCTCGGGGAGTCGTACCTGAACATTTTGACCC
TAAAAGTATTTATTAAGACACTAGGGTAACCTCCACTGATTTTAGAGTCCAAACAACACAAAAAAACCTGAACAACATAC
TAGAATATACTAACACGTAAAAGACTTGTTTCCGAACGTCTTGGTCGTCCCTTGACGTTTGACTTCCAAAATCTTTAAAA
CTAACTAAAAAGGCATTCTTCATTATTTTAACAAGCTATTAATGCATAAAACTCATGTGAGGCTCTACTTTATCCTACTT
AATTTTGAGGGGCGTTACAAGATAGACCCTATAAGATACTACCTTAAGCATTTTTAAGTCCATTTATGCTATTGAACACT
ATGAGATACTTCTTCAAGCCTGTCGTAGTTCATTAATGCTTTTGAACACTATGAGAAACATCATCAAGCATGTCATAGTT
CATGAACATGAAGCAAAACAATGCATATAAGTCATTTCTAACAAGGACTAAGCAGTTTCATGAACATGCAACATATAAGG
AAATCATGGAAACACATAAACACACAATAACCTTACTTTTTAGGAACACTATATCCCCCTTGGGAGTAAGCCTATTCAAT
CACTTCTTAACATCATTCATGCTAAAGATAACTTTAAGGTCTAACATAACAAGTCACAATAGACAAGAAAATCTGGAAAT
TACTAAAGCATAAAACACATAGTGAAAACAACATGAGAAGATCACTCTTGATCTTCTCTAGATTGGAGAGCATAAAACCT
ATCCTTCTTTTGAGCACTCTCATCCAGACCACTAGAGGCAACCTTCTTATCCTTCCTTCCCTTAGCCTTAAGAACTAGAC
AATCTCTCATTTTGGACCCATCATTCCCACATCCATAGAAACCATCCATGCCGGCTAGGCACTTAATATAATGAATCCTT
CCACACTTGGTGTAAGTAGACGTAGGAAATGGAGACCCACTACCCTTTTCTTTGTCAAACCTCGGGATGTTGGAAGGATC
TTGGCCGGAATACCTTTGTTTAGATTTAGGCCTACCTTGTTCATCATACTTAGCATTAGAAAAGTTCACATCATTGGTTC
TAACTCTTTTTATCTCCTTATTCATTTTCTTGATCTTTTTCTCCTCAATTTGTTCGGAATGACCATAAGACTTGAAATAT
TCATACTTGGGATATGAATTGCTGAACGACACTCATTCTCTACCAAGTCTGACACTCCCATCACAAATTTATTCATTCCA
GCATTCGAGTCTGCCATTATAGTTAGAACATACTTAGATAGTTGGGTGAACTTAAGCGCATAATCCTTCACACTTATTCT
AGAAGCAACCACCCCGCTTATTAGGTTTGCCAGAGCTACAACTTCTCTATTGTCTTGCGTCGTCAAGGCTTGAGCCAACA
ATTCCATAGAAGCCCTAAACTTTGCAAGAGTGACATTCTCAGCTATAGGGTCATTTGGAACTTGAGAAAGAGCTTCGTGT
GGGACTTGGAGAGTAACCTCTTGCTCCACATTGTCTTCCTCATCTTTCCCAGCATTTGCCCTTGTATTAGCCATACCCTG
CAAAACCATAGGGCACAGATTAGAAGAAGGACCTACTAGAGACAAACTCTATGGCACGACTTAGAGAATGAAGAAGTAAG
ATTTCCTAACCAACAAATAACATCCTAATAATAAATGTGGCCCGCTTCACATTTATGAAAAAGACTCTACTAGAGGTGGT
TTGAGACAATAGTAGAACCATTCTAAACCTTGTGCTCTGATACCAAGTTTGTCACGAACCAAGGGTATCCCCTAGATGTA
ACATGGTGTACTTGACCCCAAAGGGGTCTCATAAAAGCCCTTAGCATATCATGACATAAGATAACAGACAAGAATGGAAA
ATTTAAAAACTTTTATCCATACAATCGAAGTCATTTTCATAAAAACAAGTGAAAGTCTTTCTATACTTTGTTTTAAACCA
TCTAATACAACTTTAGAGTAAAACACTTGCTACACAGACCATACAATAGTCTAAACATGAAAATAAAAGGCATCAAGGAA
CTAGTGGATTTCTTCCTCGAAGCTATGAAGACTCACCAAAATCTTCAACTCCTTTGCTTCTTAGAAACGTATCTCCAAAA
ATAGCACTCAAGTCTCCAAACCCTACATTTGATTAGAATGTAGGCAAAGTAATGGTTAGTACAAAATGTACTAAATATGC
AAGGTATAATCATAAGAGCATAAGACAAGGGTTAGTCAACATAAGACATAATCAATAATCATATGAAATACTTCATGAAA
CATAAACTATAAGCATAAGAGACAATATCATAATAATAAGCAAAGTCTCCAGCATAGGCATCATATAAGCTTCACTCAAC
TCTTAGTCATTCACATCATAAAGGACTATTNNNNNNNNNNNNNNNNNNNNNNNNNNNNNNNNNCAAGGCATATTTGTGAA
ATGCATGAAAAGCATCCCCTAATACCATCCAAGATAAGCACCCCTTTTTGGCCATCTTAACCATAGTCTATATGCAAGGT
CAATCATAGGCTTTCACTCTATAGCAGTACTATACCCCTAAGTAACCTCAAAGAACACTTGTGCAATGTATGAAAGGAAT
ACCATAATACCATTCATACTATACATAGCCTTAAAGTCACCATAAACATATCTACCATTCACTTGGTCTTATTAATCGAT
TTATTCATATAGACAAGGGAACTATCACCCTAAGTCAATCATCTCATAGATGGAAACTATAGCAACAATCCATGAAACAT
ACAACATGAGAGAACACATTCTTGAATAACCTTATGTCATATTTCTGCAATGCATGGATAGAATCCCATAATACTATTCA
TGTTAAGTACTACTTTTAGGTCCTCATTTTAAGGCTTCTTGGTTTGGAACCTAGTTCCTCTCTTTAACTTTAGAACGCTG
TGAGGTACTCCCTTAAGCACATCTTACTAATTTAGTAGGTTGAACCCTATGAGACACTTCTTTAAGCATGTCTAAGTTCA
TTATAAACATAGATCCTATGAGATACTCACTTAAGCATGTCTAAATCCATGTATACCTTGAACACTATAAGATACTCCAT
TAAGTATGTCTTTGTTCATTAATAAGATGGACCCTATGAGATACTACCTTAAGAATGTTTAAGTCCATTTATGCTCTTGA
ACGCTATGAGATACTTCATCAAGCATGTATTAGTTCATTAATGCTTTTGAACACTATGAGATGCTTCTTCAAGCATGTCT
TAGTTCATTGTATATGGAGATTGCTACTAGAAACCATAACTCAACTATGTGAAGGCTTCCATCTCATGAGACCTAACTTT
GGGAAAACCCACACTCTACTATGTAAGAGTTCTCCCTTTACATTGGATAGTCCTCACATCAACTAGGTGTGGTTCGCCTT
CAAAATTGGAGCTCATACCATCTCTTGTGTGACACTCCATCTCATTGTCAATATCCACTTGGGGTCAAGCATACAAGCCC
AAGATTTCACTATTAAGCGTTGCTTAATGTTCATGTCTCATGGAAGGATGTCCTTGACAATCAATCCATGTGTTAGTGAT
TCTATCACTTTATACTTTCGAGCATTCATAAGGTAGGTTAGGTGAGTATAGGCCTTTCAACACAATTCTACTTATTAGAC
TTCTATTCATCACATTAACTTTATTCTCAAAGCCCTAGTGATTCAACATTCATTACTGCAAGCCTTACTCTCTATGTTCT
ACATCATTCTATCATCATTCATGTCTAGTTCACTAGGCATTCACCCACATTTTTCATAACTAGGTAATTTTAGTCATAAT
TCATCATGTAAGTTCAATATCAAGCCTTAATAATCAAGACTAATAATATTCACACTATTCTAGTTCAATTCATGTATACG
TTTCTAGCTTTAGACAATTACTACTCAAAGCATCAATTCTAAGCTTACCTATGAACCTCCAATTTCAGCTTTCATGGCAT
AAACCCACATAATTTAACTTCATCACTTAGACTAGGGTGACCATGGAAATTACATGAATTCACCATAATATCATGAATCA
ATACTAAATTAACCGTAAATAAGTATTATCCAACCAATTGGAATCATGCCCAACTTTACTCACACATTGGAAGAAACCGT
AGCTTAAGATTGGGTCTCTTCGTCGCAAATTTGAGCAAAACTAAGTGGGCTCTATGGGTGGAAGAACCCATAGATGAATA
ACCGAACATACCTCAATTCAAAACCTTAACACAAGCTTCCAACAATGGTGGATTTGTTCTTAACCTAAGCATCACGGTCT
TTCTCCTTCTTTAAGTCTTAGGTTTTCTAGGGAGAGAAATATTTTGAGAGGAAGAACTTTTGTGATCTTTTGGGGTTTTG
GAATTAATTACGTAGTTGGGGTGGTTAATAACTTAAAATACTTTATATAGGTATATAAAATCCATATAAAATGACCCCCA
CTTAAAACTAATAAAAAGGGAATTTACTAAACGACCCCTCACTAGGCAGCCATTCCCAGGCACCACGAGAGGACCTCATG
AGCTGTGGTCAAGACCACAAGTTGTTGTCCTGCCCGTGGTCCTTGAGCAGTGGTTAAGACTTTGTGTCTTGTCTTTCAAA
AGGCCAATGAATGACCAAGAGACTTCCCACAATCCGTGGTTAAGACCACGAGTCGTGGTCCCTAGGCAGTGCTTGGCCTC
AAGGCCTTACCTCCTTCGACCCTTAGGTGACTTCATGTGACCCCTCACGAACTATGGTCAACACCACTGGTCGTGAAGGT
GGGGCAGTACTTGACTTAAAATGTCATGGCTTCCGTCATCCTAAGGCATCTTCACGAGCCTTCCTGCGAACCATGGTCAA
GACCACTGGTCGTGAAGTGGCTCGTGGAGGTATGCCACTTTCAGTCAGCACTTAGGGTGCTACTGCCTTGGCCTCACTAA
CCACACCACGAGCCGTGGTCCACACCACTGGTCGTGGTGGTGGTCGAGGACTTGGGGTAGCATTGACCTTTGGCTTAGGC
TTTTCCCCTTTGCCTTGGCACTTTCCCTTGCAACCCTCAACCAAACCTTAGTTGGTCTTCTAAACTACGGGGTGTAATAC
GTGCCTTGATGCTTAACCCCTAAACATTTGATTCTATGTATGGGAGGTCTTATCTATGACTCGAACCCTCAACATAAAAC
TCTCGAACCCTAGCTTGAGGCTCATGTTTGATCTACTAGTTTCTGGGTTATTACAATTAGCTCACCGATCTAGTTCTACG
TGACTCTGATTGACTTTGAACCTCTTCAACTCCTACAAATCTCTTTGCTTTTTTGTTCTGTCATTTTTGGTGAGCTCCCT
AAGGTTCGCTAAATTAGTTCGGGGACTCGCCAAACTAGACGGCGAGTTTTTATGCAACTTTTTATTTTTGAGATTTCACT
AACTCTTCGCAACTACATCTGTTTGATTTGTGTTTTTTTTGCAGATATCGCTAGGCCCAATGTCTTTGGGAAGAATCAAC
CACCCCGAAACAAAGAGAAATGTGTGGTCATTTCCACAGAGCTTGCCCAGAAGGGAAGGTTACATGAAATGGAAAGCAAC
CGATGGAGCCCAACTAGAGTAGTTCCATCTTCAATAGAATGGGTGTCTACTCCACCCACCTTACAACATCTGAGTCTGAT
TGTGAGGGAGACTCTGGAGCTAATTCTAGTGTATATGATTATTAGCCGATAGATGATCAAACCCTGAAGTGGAGACGGGC
TGAATTGCGCTCCAAAGCACTATATAATTCGGCCAGACTCCCGGTCACTTCTCCACCTCCAGCACATATTGCAGAGAAGG
CAACACTAGTGCCCCTGGCTTAGGCACCTCTACCGCATTCAATGAACAAGTTAATGGTGGCCGGGTTGAGAACCATTTTG
AAATAGAACATGTTGTCCAGTGATGGGGTAGTGGACCAGTATCTTGTTATGTGGGACACCATTCGGTTACAAAAATTAGA
GAGGTTCACGCAACCCCAAGGCCCTTATATCCCTTTTTTGGGTCTAAGAATTCTATTCAGAATACGGGAAGTTGATCCCA
AATGCTAACTCATTTGCACATGTTGATCATATAGTGGTCTAAGCTAAAACGTTAAAATGCAGCAAATTGGACATAAAAGA
GGTGTTGGGGTGCACAGTTATTGTGATACATTTCTTGGCGGACAAGATTCAGAAGAAAACCCTTGACAACCTTAAGGGAT
GGTTTGCTCCTTGTATTTCTGACATTACACCACCATAGATTGAACTAGGGGTCCATATCGAGAAGAAGGACTGCGAAGTA
TTGGTTTGGATTATTTAGTAGCACACTAATTCCATCACAAAATGATTCCATTCTCCGGCATCCGAAGGAAGCTTTATTGG
GATCTTTTATTGATTTGGATAAATAATGAGTCCAAGATTTGGACTCATTTAGGGCTTCATTTACAATGAATTAGTGTCCT
CAAATGCTTATTTTGTGCTAATAACTGATATAAAACCCTTGAATTCTAGGTATACGGATTGAGGACCAAAGCAAGGACAC
TAATTTGCAAAAAGGAACAAAGCGAGCTAAAAGAATGAAGAAATAAATGCCTGGTGATCTCCAAGTCCATCTGGCGAGTC
ACCGAATGACCATCTGACTGCCTAAAGTTCTAGTGTGCCATGTCCTGAAGGAAAGAACCAAGTTTGCAAGAGAAAGGAGA
AGTCGGTGCATCGCTGAGTGGTTTCGCAATGTAGTGTTAGATCACCCAAAGTTACAGACCTTGAGGATGTTGAAAGCCAA
GGCAGAAAGGCGATGGAATGGACCAAAGGGTGGATCGTCGAGTGGATCAGTGAGCCCGACTTACTTTTTTCGTGTGGCTC
TTCGCAGCACATTTTTGGTGACTATAAATACATTTTTGAACAGTTAGTTTAGGATCAATTATTATCATATTTTCATTACA
ACTAACTTGGAGTTTCGAATTGTAATTACTCTGAGGAGAGAGACAAATTTTCCTTAGCTTTGAAGAATTGAAGTTTCTCA
CTTTTGAGAAATTGGAAGTGGGTCTTTGAGATTCTTCGACTTGGAACATTGTAAAGATGAAATTAATCTTACCTAGTTGA
TGGAAACTCAATTTAGGAACGATTTTGATCTTTTGATAATGTCTAGCTAAAATCCCAATTTTTCGGGTTTGATTATGTGA
TTATGGGCTGATTTAGTTTATGGGTATTGCTAATTATTAGCTTAAATGATGTTAAGAAGTGAGTTCAATTATTAATTGTG
GTTTAATTTAAGAATTGTAGTTGCAAATGCAGTTCTACTTTTGTGTTTTTGGCTTGATCGAGAGAGACGTTTTAAAACCA
AGATTTTGATTGATGGTTAGTAGGTATTTGGTTAAAATGGGTTCAGCTCGAGAGAGTTAATCCTAAACCCAATTCAACAT
ATTCAGTTCGAGAGAGTGAATGGACTAAGGTGTGGGCTGTTCTTATTTGCACGCTTGTCGATGTTCGAGAGAAATCGACC
TGATTCAGGGTAAATTGTTCGAGAGAAAGTTTCTCTCCTCTATAGTCTTGCTTACTCACTAATACTTAGATATTCTCTAA
TAGTTGCAATTAACCATTTGTCTATATTGGCCTATAATTGATTCACATCCCAAGAACCCGTCTCATTATTGTTATTTTCG
TATTATTTGTTGTTGTTGTAGTTGATAATTTCAAACCAAAACCACCCTATTTGACATTCGGCTCACCCCCTAATTTGATT
TATGTTTTTATTCGATAAATTCTATTCCTATGACTAATTTGACCATGTTAGTATTTCCTAATTGACTCTCAAACACGTAC
CGCTCCCTGTGGGATTTGACCCCAACTCATTTAGTTGGTTTTACATTGACTAGCGATCGTTGACACTTAGAAATGGAAGA
AGTGTCCTTGAAACATTAATCAAAATGGCGCCGCTGTCGGGGAGTGATGTTGTTTGAGATTCTTTTGAAGAAGTTGAATT
ATGTTCTTTTTTATCATAGTTGAATTTACTTAGTTTTAGTTTTGGTTTGTGTGTTGCTCTTTTAAAATAGAGCAAATGAG
TGTCAACGGAAGCAATGGTAGCCAAATGGGCCACCAAGATGACATCATCAACCTCAATAGTGTCAATGAGCTAAATGTTA
ATGACCCGCATCTGATGAGTGGAATTGGTTCCATTCACTTGCCTCCAGCTGAAGGGAACGTTGTGTTCCACATTACCAGT
ACCATGTTGCACCCTTTGCAATTGAAAGGGTAATTTGGTGGGCTAGCTCATGAGGATCTCCATGAGCATATAAGAAACTT
TGTTGATGTTTGTGGGCCGTTCTCCTTTAAGAACATATCACAGGAATCAATCTGGTTGAGGTTATTCCCATTTTCTATAA
TGGGATAAGCGTGCAGGTGGTTGGCTGAATTGCCAAGAGACTCCATCTTCTAAATAGAGCAATGCTTTTATTTCGCTTCA
TCAACATGCATAAAAAGTTCTAGACTAAGATGCCAAACTTGAACTAAACAAATTCTTACCACACGTGACACATGCTCGAC
TAATCTGAGATATTCAAAAATAAACACATTCAACTTATTCATGAGTTTAATTAAAAGCATAACTTGATTTTTAGAGTCAT
AAACAAGAGCCTAAGGGTTCCCAAATAAATTTCCTTTCATGCTTTTATTCATTATCCCAATCTTAGTTATGCAGCCTCAA
CAAAAACACTATGACTTAACAAACAAGTTGATGAAAATTACGCTTGAGGAGGTCATCATCCATCCAACATAGAGAAACGT
GACTCAACTATGATGAGTGATCAATCCTTCTAAGAAAAATCTTTTTGTGATTCATTACGGTTAAAAGGGACTATCCTTGG
TTAAATAACCGAAACAAAACTACAAGGAACCCAAAGAAAAAACACTAACAATATCAAACAACCTAATATGTACATATGAT
CAGAACTCACACCCCTACCCCACACATAAAACTCATCACAATCCAAGTGCCTGAAAAATAATATAAACATCAAAGAAAAG
GTAAGGTGAAGAACATCCCTAATTAATCCTTCATGGAATCTTCACCTCCGACATCCTCAATGGATAGAAATAGGTCCACA
TCCTCCTCATCAGAGTCAGAATCCACATAAGAGCTAGTGTAGAGCCTTTCTTCATCGGCTAACAGATCATGATCAACAAG
CTCAAAAAAATAGGCCTTATATGAAGTACTTCTTTGGAATGATCATTGAGTGGGTATTTGGATTTCACCTCATAAAGTTG
CTCCCGAGTAGATGCATTACAACGGTTATTGTAATGAAGCATCTCTAGCTCTTACATGCAGGACATAATCATCTCACCTT
GTTGATGTCTCTCCACGGTCATGAGGGTAGGACCATATATAGTTTATGCCCTCTTTATCTTTGTCACATCCACATACACA
TCATAAAGCAGGGCTATGTAATCTAAACTCTCCTTCTTCACCCTCGCAGTCCTCCATATGTGGGTTATTAAACTCCTTAA
ACCATATATTTTCCCTCAGTACCTTCTCCTTCTTCATGGTGGATTTTATGATTTCTCCAATATTATCTTTGGTATCAGTC
ATAAGGGCATAAACTAGGCACACTCTGTCTCGAGTGATGTCAGTTTAATACAATCGTAATATGAGATAGTTAATCATAAA
TTTTAACCATAAACGAGCCTCCCTGGTCATCTGAGCATATAGGAAGGATTGGTGGATCTTCTTGGGATTATGATTCAACA
ATCTAGCCATCGACTACTGACCGCATTGATTATGGTGGATTGTATGATATGGTGGATGAATATTCAAGCCCATTATCACA
AAAAGGTCAGTGTCAGTCCTTCCCAAGATGTCATTTAAAACTAGTGACGTAAGGGTAACACTAACATCCGTCACCTGGAC
ATAGTATAATCTTACCTCATATGCCTAATTGGAATAGAACTTCTTGACTAGGTGCCAAATTCACTGGTCGGTTTGGTAAA
GATGAACACCCTGTTGAGTTCGCGAATGCTCTGCATGATCTGAGGGAAGTCTCTAGCCAGCTTGTCCTGCTCAATGCACT
CATCTGATAAGTACTTTGCCTTGGTGTACTTTTTCCACTGAGTTTTTCCTTTTTTGACAACTTGTTCAATCTAAAGCTGC
TAGTGTGTCCACATGGGACTTCTAGTATTAGAGGGATATTGCAACCACTTTGAAGTCATTTCTAGTGGCTTTAAGAGGCC
ACCTCTTTTCCTAGTCTTCAAGTTCCTTACATTGTTATATGTCAGTAGTTAAGCATTACATTAGGCCCAAAAAAATTCAT
GTGACAATCATGAGGCGGGGTTGATCGAACGACCACCCCATAGTTATTAATTTAACACATAATTACCTAACATTAAGGTA
CTCAGACTTTCCAGTAACATGTTTTAAACAAGGATTATATTATACGGTACCAACTTTGACAAAAAATTCAGACCCATTCA
ATGATTCTACACCAAAATTAGAAACAAAAATACCTTACAACTCCCACAATATTATCTAATGCCCCATAAAGATTACTTAT
TCTATCATCCACTTAACTCATTGAATGTTCTCAAGAATTTGAAACAACAATACCTTACAACCCCAAGTTTCTTTCAAAGT
ACTCACACCAAGTTGCCATACAAGGCATCATGCAAAGTTATTGTGTTAGTCAAGACATCACACATCATATACAACAACCT
GCAATTATCACACAGGCACATCACCAAAATGTTCACCCCACAATTCATTCATATTAGGTTAATTGGGGAATACATTCAAG
TATACCCTATAATAGGTGCAAGAACTTAATATCTTTCCCCAATAAGTTCACACACAAACATAAGCTTATAAAAGAATGAT
TTTTGTCATTCACCATACCAAAAATTTGAGACGACACAATTTCATACTAATAGAAAAAACCCCAAGTTAAAAGCATACCT
TGAAGTTTGATAAATATGAGAATAATCAAAATCCTTGGTTAGAACAACTCTACAATACATATTGAAAGTAATTTTTTGTT
GGGGTTAAGGGAGAGATCGATTGAGAGTGTGGCGTGAATTGGGGATTTTTTGAGAAATTATGGGTTAAAAGGAGGCTTGG
ATCATGTTCTTTTTTGGAAAGACGGGTTATGCCCATCTAATTTAATGAAAATAAAAATAACTTAGCTATGTCCAAGACAC
AAATGTTTTATAGAGTCCTCTATTTTTGTTTGGGGTTTAATTCTCGTCCAAAAATAAAAAAAATTGCTTTAGGTTCGTGA
TACGCTCTCGTTACACATTCCTCTATATTGGCTGGGAAATTAGTTACCAGTAAAATTCAATTTCCCTTCTAGGGTTGTAA
CGCGAAGGTGATAGAAGGTCCCTTTGTTGTGACGAGGAATTTTCTTCTCGTTGAAAGAAAATATAGTAATGGGGTTTGCA
ACTCGCCTCCATTACACAGTTTTCTATTTTTTTCCAAAAACTCTCCTTCGCCTTTTATTTGTGTTAAAATGGGTGCATAC
CTTAATTCTTTAATTATATGTCCACCGTACTCTGTTATTCGTGAAACTCAAAAACACACAAAAAAATAGAAAGAAAATGG
ATTGCCTCCCATCCAACACCTTAGTTTTGGTCATTGCTCGATTCTTCTTTTTGTGTTTTAATTACTTTTAACTTCTAACA
ACTAAAATCAAATGAAAATTTTAACTACGTCCTAAAAATCAAAATTAAGAAGATAAAATACATATCTAATACACATGATC
ATACGTTTTCACCCATGTAGCGCTTGGTATAATGTCACGACTAGACCCAACTCGTGGATGACTCATTATTAAACTTAAGT
GTTTCTTGATCTTTATCCCCAATGTAATGTTTGACGTTGTCCATTCACAAAGAATGTGGAGCTCTTGTCTTAATTTTGTA
GCTTCATAGCCCCATGTGGTGTTATCTGTACAACTTCGAATGGCCCACTCCACTTTGACCTTCGTTTTCTGAGGAATAAC
TGCAGTTGCAACTTGAATAGTAAACCTTGATGGTTCAGATCAAAAGTGCGAGGGACGATATTTTTGCCATGCCCCTTCTT
CATATTTTCTTTATAGAGCTTTGCATTTTAATTTACGTGGAGCCTAAACTCCTCAAGTTCATGTAGTTGTCATATCATTC
TCTTACCGGCTAATTCAAGTTCAAGATTCAGCTTCTTGATCGCCCAATATGCTTGGTCTTCTAATTCTGCTGGTAGATGG
CATGTCTTTCCAAATACCATGTCATAGTAAGAAGTCCCCATTGATGTCTTGTAGGTTGTTATGTACGCCCACAGTGCATC
TTCAAGCTTCTCAGCCTAATGTTTTCACTGCAAATTCACTATTTTTTGTAGCATGTGCTTTACCTCTTGGTTTGATAGCT
CTACTTGGCCGCTCATCTGCGGGTTGTACATTGTATCAACCTTCTGTCAAACTCCATACTTGGCAAAAAAAATTGTTATC
CAATGATTTATGAAGTGTGAACCTCCATCATTGATGACTACTTGTGGTGTCCCAAACCTTGTGAATATGTGCTTCTTGAT
GAACTTCATAACAACCATTGAATCATTAGTGGGAAGAGCTACAACCTTGACACAGCTTGACACATAATCCACTGCTACCA
GACTATATTGATTGTTATTAGAAGGGGGAAAAAGACCCAAGAAATCTATGCCCCACACGTCGAATATCTCTACCTCAATA
ATTTTGCTTAGAGGCATTTCATATCTCCTAGATATAGTCCCCATCCTTTGGCATTGGTCACATTCCCTCATAAAGTACGC
AACATCATTAAACAATGTGTGCCAGAACAAACCTGATTGTAACACTTCGTGGGCTGTGCATTCCCCTTTATGATGACCTT
CATAAGGTTATGAGTGACCACTCTCTAACACTTTCTTCACTTCATTTTCCACAATGCATCTTCTCACCACTAGCTCTGGC
ATTTTCTTAAATAAAAATGAGTCACCCTATACATAGAATCTCACATCATGGATCACCTTCTTATTTGGGTTAGTTTCCAC
GGGTGGGAACACTCCTCTTACTAAATATATTTAGATTATCAGCATAACATGGCACTTATGTGATGTTTAAGGTAAAAAAA
CTATTCATTTGGGAATTCCACACAAATCTACCCTTTATTTTACACAAGTGATGGATTCTCCAACCTCAATAATTGATTAG
CAATTTTGTTTTATATGCCCTTTTTGTTTTTGATTTCTTGATCGAATTCTTAGAGAAACATAATCCACCCAATGCGCCTT
GGCTTAGCGTCCTTCTTGCTAAACATGTACTTGATCAGTACATGGTTGGTATAAATAATAACCTTAGTACCTACCAAATA
TTACCTGAACTTGTCATTCTTTTTTGCTTGGTAATGTCCTTGCCTTGCTCTTTTGCCTTAATTGCCGCAAATTGGCAGTA
AAACATTGGTTTAGAGCACAAAACTGGAATGGAGGACACTAAAACTCTTAATATTAAGCCCTAAATGAGTAAAAATACCC
GACTCATCATCAACCTCCAACCCATTTTTTGAAACTTTGTGAGCAAGAACTATGCCCTCTCGAACTAAGAAAAGACATTT
CTCCCAATTCAACACAAGACTTATCTATTCATATCTAAAAAGAAGCTTGTGAAGATTGAATAAACGTTGATCAAAAGACT
CACCAAATATCGTAAAGTCATCAATGAATACCCCATAAAATCCCCCACCATATTGTGAAAATGGGCATTATGCATATCTA
TAAAGTTGTCGGTGCATTGCAAAGTCAAAAAGGTATATGCTTGAAAGTATATGTTCCATATAGACAAGTGAAAGTATACT
TCTCTTGGTCGTCTAGTTCAATAACAATCTAGTTGTATCTAGTGTAACCATCGAAGAAACAATAGTATTTATTTCCTGCT
AACCTGTTCAACATCTGATCAATTAAGGGGAATGACTTGTGTTATTTTCTGGTGGCCTTATTTAGTTTATGGTAATCCAT
AAAGATACGCCACCCAGTGAACGTCCTAGTAGGGATCAACTCATTTTGCTCTTTTGTCACCATTGTTATGCCTGCCTTTT
TAGACACAATAGCATCAGACTCACTCATTTGCTATCTAATATTGGGTATACTATGTTAGCATACAACCACTTTATTACCT
CTTTTCTTACTACGTCCTTCATAACTGGGTTGAGGCGATGCTGGTCAGGTGCACTAGATTTGTGGCATTCCTTTATATAG
ATCTTGTGCATGTATAGAACAAGACTAATTCCATGTATGATTAGCATCTACCATATGATGTGAGGCTAAAAATACATATT
TTTAATCATTATTTCCTTACATTTATTATTTATATTTATCCTTTTTGAGTGTGAATTTTATGAATTGTGCTAAATTGTGT
ATTTTATTTATAGAATTAAATTGGTGGAAAAATAAAGATCTTTGGAGCTAAAATGAATTGAAGATTGAAGGTTGAAGAAG
AAAATCAAGCAGACAGCTTAATGGAAGGATTGTAATATAATATTAATATTTATTCATATGGAATAAATTGGAGGCAGACG
TTTTCAATTTCCCATAGAATCTCCGGAGCTTTCCTAGCCACTATAGTTTTCTTTTTTTATCTTCTTTGTCTGAAAATAGG
TTTGATTTGCTTCACCTATGAGAATTTCTACCAATTCTTCTTTCAAGAAGTTTTCATTTCTCCAAGAATTTCACGGACAC
TATCAATATCTGAGTGAGGCGAATTGCACCTGACACGTGTCACAAAGACCGTGCATCAGCGGCAGCAACAAAAAAATAAG
GCGGTTTAGTGTTTACGCGTACCCTGTGAAATCCAATTCTTCTGGGTTTTCTTTTACTAATTTGTCTTGAACTTAATTAT
TTTATTTAGGGTTTCTATATCTATAAATAGGGCTTGAAAAATTATTCTTTTAAAAAAGGAGTGGAGCCAAGAACCAAGAT
ACAAGACACAATATAAATTTTCTTCTAGCTTAGGAACTTTGGAAGAGCCGTCGTGGAGGCCGGAGAATTGTGGTTTATTC
TTTCTTCTCCTTTATTATTTATTTGTATTCGTGATTAATAAAAGATAGTTTAGCTATTGTTCTTAACTTTTTATGATTAA
CACAAACATATTTATTTTAATAAATTTTGATTGTGTTTTTGAGATAATGAGTAGCTAACTTTCATAACTAGGGTTGTGGG
AACCATGAGCGATTAACAAAGTATGAATAGTAAATAAGCAATTCGTGACTAGTATTTTGCATGCATTGATAATTCTTTCG
TTAGAAGTCTTTTTAATGGTGGCCAACGTTAGAACTCGCCTTGTTACTACTTGCCGGACCATGGAGGTAAATAACAAGAA
AAGAATTATCAACATAGATTTAGTGTGATACTATCTAATATGCAAGTGTCGATTGGTGCGAAGTAATAACTAAGCCAAAC
ATCGATTATGATGTCTAATATGAGGTAAAGGTAAGGGTTAGTAAAGTATACACACGTAGCCGGACCAAGGTGCGGGGTGA
AATTCTCTAGATGCCGGACCAAGGATTTAGAGATACCTAAATTATCACTTTGCATGTAATACACTAGAAAAGGATTACTA
TTATTAGAATTACTGCGTTATGAGCTTATGGGGAACACATTCCAAGTTACTTTTCATAATCTGAATATAAATAAATATTT
AGTTCAAAGCTATCTTTTTATTATTTTTATTTTATTTTATTTCAATTTAAATCCCCCATTTTTATAACGACTATCGAGTT
AAATATTTACTATTGCCAATATTCTTCCATATTCTCTGTGGGATCGACCCCGACTCATAGTTGGGTAAATATATTGCATA
CGATCGTTTATATTTCTTTTCAAGAAGTATATTTGAACATTATCACCATACAATAGCTCCATCCCTTTATTAGGATAGCT
AAAGTTTTATCACTCTATGATTCAGTCAAATCTACATAAAGAATTACTAGTAAGGTTTTATCATCTCCCAAAAACGCATA
CCTCAAACGAGAGGTGAGTGATTTTAGCTCAAGCTTTGGTGCTTATTCATGTTGACATATTTGGTGGAGAGCACAATACC
CTGTTCAAAGATTCTGAGTTGTGTTTTAATATCCCCAAACTACACACATCTACAAACTTTACCATTTCTTAAGCCTCAAC
ATCATCATAGATGTCATGGCCTACCAACACCCTTTATAGTGGGCCTCTTGAGTCACTGTAGTGAAGTTCAATAACAAGAT
CAATATTCGTAATAGCTGATAATTATTCATAATCTATAAGCAGCCTTTGGGATAGATACACCTCAAACACCTCTACTTTA
TCATGTGCTCTCATAGTTAATTGACCTACATCGACATCTATTAATACACACCCAATAGCGAAGAAGGGTCTCCCCATAAT
TAACGGCACCTCTAGGTCAGGTTCAAAATTCAGCACAACAAAGTCAACAGGGAATATGAATTAATTACCCTACTTGGACT
AAGACATCTTCCACAACTTCCTCTAGTCTTGGCACTGATCAATCTACCATTTGTAAGATAATGGTTTTGGGTTTAGGACT
ACCTGGCATTAACTTGTTATATAATATTTCTAGATAATATTAATGTTGGCACCTAAATCAAACAACCCCGAGCATTAATA
CTCTTCCCTATAATTAATCCTCTTATTGCACTCGCCAATTTTGAATCCTCTTACTGCACTCTTCAGTGAGTGCCACTGTT
TCGTACTCTATTATCCTCTTTTTTTTGTACAATATCATTCACATACTTTGGTATTCCCTATAAAATATCAACACGCGGCA
GATTAATGTGAATTGTTTTAAGGAGAGAGATAAACTTACCAAATCATTAATCCTCACTTTACTTTTTGAATTTTTATGGG
AAGGGAGAAGGGGGTTTGACATTAGGTGGTACCATTTCTTCATGTGAACTCTGCCCAACCCTGCTACTTTTCTTTCCTTG
CTCAGTATTTCATTGTTTCTCTTCTTTAAGGCTATATTTTCAAACTACAAACCACTACGAGTATCTATAACATTTTCCTT
CCTTGGGTTAGGATCTGTATTTCCTTGTAAGCCACCCCTAGGGAATGAATTTTAGGCACTAGAAAATTTCTCAAACTGCT
TTTCTTGATATTGAATTGCTAATTGGTCGTTTCTTAAATCAACAATTATTTAATCCATATTCGCGCTCGCTCTATCCTCT
CCTACCATGATTTTCTTCAACATCTCCTCAGTACTTTTGCTTCCTTGCTGGCAACATTATTTTTTCCCTGACCATGATTT
TGATAATGGTCCATGTTACCATAAGGTCGGTATCGATTTTTCCGCTGCACCTGATTCTACTTTCTTCGCCTGGCAAAAAA
TGGGTGGTTTCATCAATCAAGATTGTAAGTAGTTTCATAATTTCATAATTTTGGTGACCCCAGTCTGCTGAATATTTCTT
TCGAAGCTAAATACATCTGGATTGGCTCCACAATATTTAGTATTATGCTCATCGTTTCAACATGCCTCACATCATATTTG
AGCTTACAGCACCAGGCTCACTTGGGTTAGTTGTTTTCTAGTAGACAAGTTATTAAAATGGGTGTTTATCATATTCTGCG
TGGAACTCCTCCATTCCACTCAACATTTCTCATTGAAATCTGATTAAGCAATGCAAAAAATTTACTATATGTCTTCTGTA
GAGCATACCCCATGTAGCTAAATATAACATAATTTTAGTATTTGGTTCCAAACCCTCAATAAAAGTATGGACAAAGAGGT
CATTCGCTTGGTGATGATGCCGACAACTTATCAGTAAAGATTCTAATCTATACCAACCCTGGTATAAATTCTCATTTCCT
CTTTGTTTGAAGCTCAATATCATACTCCTTAGCTCGGCTACATTCCCAAATTGAAAAAACCGTATTAAGAATGTCACGAC
CCAAAATACACCCTAGAAATGACATGGCGTATAAGACCCCGAGAGGCTCTACACAAACCAATTAGGATGCATCTTACAAG
ATAATAGAATTTAAAGAGTTCAAAAGACAATTTTTCAAATGTAGAGAAAGTATAACATAGTCTCAACCCATCTATAGCAT
CAAAGAGTGATTGGTACGTAAGCCATACATCACATACAACATTTGAAAGAAAAGACATAAACAAATAAAAAGTCTTGGTC
CTCAGAACTTAAGGACACACTAATCGTAAAAAGCTACAGAGCTAACCACTAGCCATGAGTACAGTGATAAAAGTGCTAAA
TCCTATATTAGTGAAACAATGTAGAAAATAGTATGTTTTAGTACATTGTAACACCCCATAGCCAACAGATCAAAGCATAA
CAATGTGTTAGTATTTCCAGGTGTCACCGATGAAGGCCAACCACTCCCTACAGCTGAGCCTCGTTGGTATGGCATCTTTA
AAAAATAGCTAAGGTAGAACCACGGCCAGGACCTACACCAGTAGGTCCATCTACGGTCCATCAGTCGTGGTCTCGTGGGT
CAGGCATGGATGGTTATATTAGGGACTTAAGGGTTTCTTATGATTTTAATTAGATTGAAGTGGTGGCATTTTTCCTAGAC
CTAGACTACCTATATAAGTATTTTTAACCTCCTAAATCCCCCACAAGTCATTCTCTCAAATCCCAAAGAAAACCCAAGTC
CTAACTCAAATATTCTCTCTCTTAAAGTTGGAAGAAGGAGGAGGAGATTGAAGCTAGGTAAAGATGAAGTATTTCAATCA
TCAAGATTTTGTGGGCTCTGTGCCTAAGGTATGATGTTTTTTCATCCATGGGATCCTTCCTCCCATGAACTCCCCTGGAA
TACCACAATTTGAAGAAGAATTCCCCAATTCTAGTAAGGGTTTCTTCCATTGTTGTGGGTTATGATGAATGTTGATCCAA
TTGAGTGGATTATGATTGTTTCTGAATGAATTGATAGAATTTCATGTATTTAGGATGAAACTACATGTACCCATGCCTAT
ACTATGATTTTAGGGTAGAATTGATAAGTTGGGTTTGCTGTCATTTGAGGGAAACTCTATGGGCTAGATATCTCCTTATA
GGATTGATAATTTATGATTAGAATTTCTTTATATTAAAGCTTAAATGATGAATATAATGTTATTTTCTTGAGAGTAAATC
ATTTATCACGATCATGAGATGTAGTAGTTTGAGAGTAAGGCCTAAACTATGAATTGTTGATTGATTGATGTTATGATATT
GAAGAGATACTTCCCATAATGAATTGATAAGCATGATTGAAAGAATGTGAAAGGTTTACTCACATGAATAAGTCTAGGTT
TAAATGATTTCTCACCTAAAATTAATCTAGACTAAAATGCTTAATGAATGATGAAGCTAGAGGCGATTAGCGTTGACCTC
CATATGTAAGTATATGAGGTGATTTCCCATAATCCTTAGACTTGAACAATAGGTGAGTCCCCACGTTCTTACTATGATGA
ATGGACATAGAGACGAGTACCCATGCTCTTTATGAAGTGATGTGAAGGCGAATACCCGCATCAAATGATGAGATTATGGA
GGCGAGTAGTTGCAATCTAAATCTAAGTAATTAGAGAGGTGAATCCCCATGTCTTTTAAAGTAAGTATGACTAATGTGAT
TATGTGATGGAGGTTATTTACTTGGAGTGTTGTTAGATATTCCTTCCATTATGTAATCTCGATTAGAGGCGGATGAACTA
AGTCTTGGCTAAGGATAAGTGAGGTTACGTAAGGAAGTATTCCTTTTTAATTAAGATTCTTATTATATTTTGATTATTAT
TATTCCTTATATCTTATGTTAACTAATGCTTATTTTATGTTGTTTATGCTAGCCATCATATTTAGTACTTGATTGTACTA
ATGCATACTCTTGCCTACATTCTTATCAAATGTAGGGTCCGACGTTCCCGATTCACAGACTTGTGGGTAGGTTCTTAGTT
GATCAAGGAGGTGAAGCTTTAGTTAGTCCTCATTGTATTCGAGGATTGGATCACCCTTTCTCTTTTATGTATTTATTTTC
ATGTTGGCCTATTTATGGGCTGCGTCCCAAGATTTATTTCCCTTATGATAGATGGTTTGAGAAAAGGTTATTAGATTTCC
GCTCGTTTTATAAATGACCTTCATTGTATTAAAGAATTACATTTCCACACTTTAGTATTACTTTATGTTATGATATGCTA
AGTGGCTTAGATGAGGCCTCTCAGGGTTTTGTATGCCAAGTTACATCTAAGGGGTACCCTGGGTCGTGACAAACTTAGTA
TCAGAGCACAAGGTTTAGAATGGTTCTAGGATGTCTCAAACTATGTCTAGTAGAGTCTTGTTCATAAGTGTGAAGCGCTC
CACATTTATGAATGACTGGCTATTAGATGTTTAGGAAATCTCACTTCTTCACTTCACTAAGTCATTCCTTGTAGTTTAAC
TCTATAAATCTTTCTCCTAATCTGTGCTCCATGGTTTTCAGGATATGACTACTAGAAGAGCTAATGCTAGAAGATTTGAG
GGAGTCAATGCTGAGCAAAAGGTTCCTCACCAAGGTCCTTTACAAGATCCGATTGATCAATTGGGTGAGAATTTTACAAA
TATGGAGATTAGGTCAACTTTCAAACTATTGAGTCAAGCCGTGACGGCTCTATCCATGACAGCTCAAGCCAATAGAGAGG
TGGTTACTCCCATGAACCCAAGTGTGGGTGCAACGGCTGCAAGAGTAAGGTATTTTACTAGGATGAATCCTCAAAAATTC
TATTGCTTCAAGTTGAGGAAGATCCTGAATAGTTTATCGACGAGGTCTACAAGATACTTGCTATTATGGGAGTGACTCTG
GTAGAGAAGGCGAAATTGGCTGCTTATCAACTCAAAGGGGTTGCTTAAATTTGGTTTATTCAATAGAAAGAGGCAAGGCC
GATAGAGACGGGTCTCATAGAATGGGAAAGATTCAAAAGTGCTTTTCTTGATCGATTCTTCCCTCTTGAGATTAGGGAGG
CCAAGGTATGTGAGTTTATCAAGCTTAGGCAAGGAAATATGAGTGTAAGGGAATACGCTTTGAGGTTCACTCAACTATCC
AAGTATGCTCCTTTTCTTGTGGTGGATCATAGCATCAAGATGTGTAAGTTTTTATCGGGTGTATCCGACATATTGGCTCA
ATAGTGCCACACCGCTATGCTTTTCCATGACATGGACATCTCTCACCTTATGGTTAAAGCCCAAAAAATATAAGAGGGAA
GGCTCAAGGAAAGATCTACGGAGGCAAAAAGGGCTAAAGATCTACAGAAGCTAAAAGGGCTAAAGTGGATGGGGTCGTTC
TAGATTCCGGCAAAGGTTCTCTGGGAAAGGTTCTACAAATTCTCCTCTGAGGCGAAGAAATTAAAGGGTTTCTAACCCTA
AACCCCAAGAAGAAGGTGGTAAGTCTTTGATGCCTACTTGTGCTGAATGTGGGAGAAATCATGAATGGAAGTGTCTAGAG
GGATCTAATGCCTGTTTTAGGTGCGGTAAAATGGATAATAAAATAAGGGATTTACCTTCGGTTACAAGAAATATGGGATA
CACTCATCGTAGGGCTTGACCGTGCCCTTCATGTGGTCCGAGTGGCTCGGGTGGAAATGTTCCTAAGCAAAACCGTTTTT
ATACACTCCAAACTAGAGGTGATCAATAGAGATCCCTGGATGTGGTGACTGACATGCTAAAAGTCTTTCAATATGATTTG
TATGATTTGCTTGATTCCAGTAGCTTTGTCCTTTGTGACTGCTTTAGTGGCTATGATATTTTATATGCTTCCCCATGTGT
TATTAGAACCTTTTTCTTGTTCTACCCCTATTGGGGATTCTGTTGTGGCTAAGAGAGTCTATAGGAGATGTACGATTTCC
TTGTCCCATAGAGTCACTATAATAGATTTGGTGGAAGTTGATATGAAAGACTTCGTTGTTATTTTGGGCATGGATTAGTT
GCATTCTTGTTATGCCTCTATTGATTGTAGGACTAGAGTGGTCAAGTTTCAATTTCCAAATTAGCCTATCCTTGAGAGGA
AGGGTGAAATTCTATGCCTAAAGGTCAAATTGTTTCTTATTATAAAGCTAGGAAAATTATTTCTAAGGGTTGTATCAATA
ATTCTAACACCCCTCACAATGAAGTAAGATAAAGTAGAGCCTCACTATGGTTTAATGCATTAATATTTGTTAGAATATTG
AAGAATAGCCTTTTTAGTCTGTTTTAAAGAGTTTGGAAGTCAAACGTCAAGGGACAACCAAGACGTTCGAAAATAAGTCT
TTTACGTGTTGGTGTGTTATAGTATATTGTTCATGTTTTTATGTGTTGATTGGAGTCTAAAATCAGTGGAGGTGGCCCTA
GTGTCTTAATAAATGTTTTTAGGGTCAAAATGTTCGGGTACGACTCCCCGGGACCACCCTAAGGGTCCCCGAGGAGGACC
CCAACCCTTGGCCAAACAAGCTGTCAAAGAAGCTTGCAAAATGTGAATGGAGGGAGCATGTCCGCGTCGCGTCGCAGACT
TGTGGGAACACCTCCGCAATGCGAAATTGTTTCCCGACGAAATCTGCGAAAATAAAACTCAAGTTTGACTTGTTTAAAAG
GTCCAACTAAGTGAGGGATACTTTGGGGAATTATTATAAACGGTTATTCTACCTATTCTAGGGTATTCTAAGTGGTTAAA
ACCCCAAAACCTAGAATTAGACGTCATTATCCAAATTGAACCATCCCTCTCAAATAAATTCTCTCTCTAGAACTCCATGG
AAGACATTGATGAAGCTTCAATCTAGGGGATGGGTTCCTACTGATTTCTCTTCAAATTCCTAAGGAAATTAATCACAAAG
GTATGGGGATTTTATCTTTGATACTCCTTTCAATGAAAGAGCCAAATCAAAGTGATTTCAATATTTTTCAAAAACACTAA
AAACCCCAATTTCAATTCTAAGCTTGGGTTCCTGCATGAAAGTATTTCAAATGATGATTTATGCTAAATTTGATGGTTTT
ATGGTCAAAAACTCCATGAACCCTTGCATATCTTGAAATCCTAATTTTTGGGTCCAAAGTGGGTCTATTGATTATGAGCT
AATAATGTGATATTAATGTGTACATTGTTATAGGCAATTGATTTATGTATTATTCTATATTGAATTATGAGGAATTGATG
CTCAATTGTGTTATATTGGATATTCGCCTTGAATGGGCAATTGTGACCTAAGGCTTATGATGATGATGAAGTTGTGAATA
GATTATTGATTCTAGTATTTTATATATATATATATATATATATATATATATATATATATGTAGTAGATGTTAAAATTGNN
NNNNNNNNNNNNNNNNNNNNNNNNNNNNNNNNNNNNNNNNNNNNNNNNNNNNNNNNNNNNNNNNNNNNNNNNNNNNNNNN
NNNNNNNNNNNNNNNNNNNNNNNNNNNNNNNNNNNNNNNNNNNNNNNNNNNNNNNNNNNNNNNNNNNNNNNNNNNNNNNN
NNNNNNNNNNNNNNNNNNNNNNNNNNNNNNNNNNNNNNNNNNNNNNNNNNNNNNNNNNNNNNNNNNNNNNNNNNNNNNNN
NNNNNNNNNNNNNNNNNNNNNNNNNNNNNNNNNNNNNNNNNNNNNNNNNNTGAATGAAAAGAATGGATGTTAATGCTAAT
GAATGAAAGTTGGGTCTATTGTAAGGATAGTCTCATAAAGTAATCCTTAAATGAATGGGGTTCCTACATGAAAGGTTTTC
TCATCTTTGAATCCAAGAACTTTCTTAATGAATGAATGAGGGTTAGAATTGTCACGACCCAAGACTATGGCCTAGACGTG
ACATGGCCAATGAGGAACCCGAAGGAACCCCAAGCAGGCCTCTCAAACTTGTCATCACACTTCATTGGTCGCGGAAGTAC
AATCAACATTAAATAACGGGAAATAGGGACTAAGGGAAAACCATTTCAAAAAGACATCATAGAACAAGAGTCAAGCTCAT
TTACAAAATACTTGTCCAACGCACACCTCTACATACATAGATAGGACGGGGTCCATGACATACTACCGGCTCCTCTCATA
GTCAAAATACAATTGCAAGCTAAAGTCTCAAAACATAGGAGTAGGAAACATAACATAGCCCTCGAATCATTGAGGACTCA
CCAACAAACTCGGATAAGCACCGTACTAGCCACGTGAATGGAGAGAAGGATCAAGAGTAGCTCCGGTCCCTACATGGTGA
CATCATGTAGGCAAAATATGCGTTAGTACTTGAAATGTACTTAGTATGCGGGGTGAGGTTACTTTTACAGTGTTCGATTT
TGTACATGAGGCTCTAGAAAATGTTCGACTCATTCGAGGTAGATTAAAAACGATATGAAGTCGATAAAAGTCTGATGTCG
ATGTTAGAGAAAGATATTTTTTGGTTAATATTGATGAGTGGGTCTACTTGAAAATTTCACTCATTAAAGGTGTAATAAAA
TTTGGGAAGATAAGGAAGCTTAGTCTCCTTTTTGTGGGCCCATATCAGATTTTAAGACGTATTGACAATGTCTTTTTATG
AATTGGAGTTACCTAATGATTTGGCATCGGGACATCCGGTATTTCATGTATCTTTTTTGAAGAAATGTGTTGGAGATCCG
ACATCCAGTGTCCTTTAGAAGGTTTGGGAGTTAAAGAAAGAAAATTCTGAAGAGGTTCCAGTTTAGATTTTTGACCGATA
TGTTCGAATATAGAGAAATAAAGAAATTGTTTCCAAAAATAGGTCTTTGAAGTAATCAATTAGATGAGAGTGCTACTTGG
GAGGCAAAACCCGATATGATGTTCCGATATCAAATCTCTTTCCCTCCGCTTCTATCCTAGCTTGAGGTATAGTTTCTAAT
GGTTCATTCTTTCAGAATCATGCAGTTTACTCATTCTCAAGAATCCATATACATGCATGTTTATGAAAAGTTTGATCTTG
ATGTTATGATTTTGCATGTGGTGATTCTCCATGTTTATGTGTATTTGATGAAATTTGCATTTATGTTCGGTTGTTAGTTT
TTCTCTTACTCTATTAACACTAGCTAGAGTCCCATTCGGGGACCAATGATCCCATGGGTGAGATATTGTTAGACCTAAGA
AATTAGAAAGTTGAAAGGAATTGGAAAATACTTAGTTTGGCACTGAGGTAGTGACTATGAGTCCTTTCTACGGACCGTAG
GAAGTTCTACATGTCGTCGGAAGGGATTCGTTGACCTTGAGGGTGACATTTTGGAATTTCAAGTTTCAGAAATTTGACCT
ACAAATATATAGGATGGGTGATAACAATTAAATGAACTCTTTAAAATAAATTAAAAAGAACAACGGTCGTAGTGAATAAA
ATTCAAATGAACAGTCTAGGTCGAATCCTACAGGGAATGGTATATCGTAGAGGATTCATTTCAAGAAATTTGGACTGTAA
AATCACATATTTGTAATAGTAAGAACAAGTGGGAGGATTATTCCAACAATGTAATAAAAAGATTTGGTTAACAATTATCA
GAATTGAACTAGAATTACATAAATCTCAAAAATTAAAAAGCAATCTAGAGGTGCGGAGATTGCAAATCAATGTCATAAAG
GGATAATTATGATGCTCTATAGTGATGAACATACATGAATAGTCTAAGTCATCTTAAATGATGTTAATCTTCTTTCGATC
TCATAGCATTCTTGCATAGAATCTCCTTACGGCCGCATCTATAAGCAAATCTCAACAACCTAATAGCATACTCCATACTC
TCTTCCAATGCAGAAATAGGGCAAATAGATCAGACCCATAACCTTCATTTTCAAGCAAGTTATAGACATCAAACTTAAAT
TAATAGTATTGGACTAATTACCCACTCCAATCAATCTATTTCATGCATCGATCAGAGATAGGAAGTAGGAATTATGTTTG
AAACCTTAACCCTTAAATTTACCCCATGCTAATTAGCCCAAATTTTCATGTAAGAACAATAGCAAAACAGAGCATAACAG
AATACCACTACATTAAAACAATATCAAACCCCATAATTTCACCCCTAGATCCTGGGGTGTTATCCATCCATCATAAAAAA
CAATGAAATTATACATTCCATGAAAGTAGCCACTGGTAGCATGAAATTCAGCAATTAGAAAGAAAACTACTTTTGGATTA
AACGTTAATTTCTCAAATTCAAGAACAAAGTTAAAAAACCTAATAAAGCTGGAAAGTGTTCTTCACAAAGTACAGGTGTT
TCTCTCAAAACTACAAATATTTCAAACTATTCTAATCTCTAGAACTCTCTTTAATCCTCTCTACTTTGGGTTATTATTGT
TTCCCAAAAATTTTCCCAAAAACTCAGTGCGCGTCTCATTTTGCGACGTTAGTCAAGCTCAACGAGCTCTACCGGAAAAC
CGCCTCTCAATATCCCTCACAAGGGATCAAAAACCCTCTTAATAACCCTATTGATAATCTCGAGCGTGTCTGTCTCAACC
CTCGTTGATCTAACATCCAACATCGGGAAAGACTACCCATCTGATAAATCAAAGTGTAGGTCAATATGGGATGGGTTATA
GGAGTGAGCGTAGGTATAGAAACAACAAAATACTAGCAAGAGCAGCAGAAACTGAAGGCGCAATAGAAGATTCAGCTACA
CTTACTTGTCATAAGAAAGAGCAAATGTGTTGGCTTAGTTTCTTGGCCTATTAGGACATACTACATACGTAGTACTTATT
GGTGGCGCCTTTCTACGAGACGTATCATTCAATAAATACTAAACCTCAATCCTCCAATTGTCACATATGAAGTTTCCCTA
AAGGTAACTCATTTCCTCTGACACAACTATGCAATAAGAACTAGGATTAAGAGAGAGGTCTGCTCTGGCCTAGCCCTCAA
CATTATCTCATCTGAAATAGTTGCTCCTACATGAATGTGTTCACTGTAAATGCTTGTGTTACTAGAACTACATTTGCATG
GAAAAGGACATACTTGTTTTGTGAAGGCATAATGTTATTGTTGATGAGGCCAAACTAGTATCGAGCTACCACACATAGGT
CCTTCTTTTTCATACGGGCACCATCAGCCATCTTGGAGGGAAAAGAATAAAAAATAAGTGGTGCCAACTACCCTCTCAAT
GAATCTAACTCATGTCACATCCACATCGAATACATATTGGACTGGAATGTCGGTATCCCAAGTACAGTGTTAATCACACC
GGCATGGCATTGTACTTTATTTCCACTGACCTCCACATCTTTTAGCGGCTTCCACACTGTACCCTTCCACTTCTTTGGTA
GGGCCCGAGCATATGCTATGTAAAATTCTCATACCCAAGGAAGAATATAGGGGTTTCTTGGCCTTATGAACCCCTCAAAT
ATATGGAATTGAATGGTATCCCAAATAGTTGGATACTCGCTCAAAACCCAATCTGTGGAGAGCCTTATATCCCCAAGAAT
AGTGTATTATCCAGTAGATTTGAGATTTTTAAGAGGTCTTGGAGCAATAACTGGGTGAACTCTAGAAGTTGATGTTTTTG
CGGAGGAGGGTTGCACTAGCTTCGACCTCATCTCCGTCCTTTTTCTTACCACCCCCTTTTTAGGTTGCACCCTTTTTTGG
TTAGAGGCTTGTGGACTGATAGCCAACTCACAACACAAAGCCTCAGATAGCTCATTTATAGAAAATACCCCTATACTTCT
TTAGAGGAGGAGGAGGAAGGGAGTCTCTGTTAGACTGAGTGTTTGATGTTACCATTTGGTTACCTTTTATTTATAGAAAA
TACCCTTGTAAAAGTTGTGAAGGTTAGTTAAAATCAAATTCATTCTATACATAAATAAAAAATGACCCTATGTCTCGCCA
AATGGGAAGGTGGATTGCCTAACAGGATAGGCAACTCAAGTAAACTCANNNNNNNNNNNNNNNNNNNNNNNNNNNNNNNN
NNNNNNNNNNNNNNNNNNNNNNNNNNNNNNNNNNNNNNNNNNNNNNNNNNNNNNNNNNNNNNNNNNNNNNNNNNNNNNNN
NNNNNNNNNNNNNNNNNNNNNNNNNNNNNNNNNNNNNNNNNNNNNNNNNNNNNNNNNNNNNNNNNNNNNNNNNNNNNNNN
NNNNNNNNNNNNNNNNNNNNNNNNNNNNNNNNNNNNNNNNNNNNNNNNNNNNNNNNNNNNNNNNNNNNNNNNNNNNNNNN
NNNNNNNNNNNNNNNNNNNNNNNNNNNNNNNNNNNNNNNNNNNNNNNNNNNNNNNNNNNNNNNNNNNNNNNNNNNNNNNN
NNNNNNNNNNNNNNNNNNNNNNNNNNNNNNNNNNNNNNNNNNNNNNNNNNNNNNNNNNNNNNNNNNNNNNNNNNNNNNNN
NNNNNNNNNNNNNNNNNNNNNNNNNNNNNNNNNNNNNNNNNNNNNNNNNNNNNNNNNNNNNNNNNNNNNNNNNNNNNNNN
NNNNNNNNNNNNNNNNNNNNNNNNNNNNNNNNNNNNNNNNNNNNNNNNNNNNNNNNNNNNNNNNNNNNNNNNNNNNNNNN
NNNNNNNNNNNNNNNNNNNNNNNNNNNNNNNNNNNNNNNNNNNNNNNNNNNNNNNNNNNNNNNNNNNNNNNNNNNNNNNN
NNNNNNNNNNNNNNNNNNNNNNNNNNNNNNNNNNNNNNNNNNNNNNNNNNNNNNNNNNNNNNNNNNNNNNNNNNNNNNNN
NNNNNNNNNNNNNNNNNNNNNNNNNNNNNNNNNNNNNNNNNNNNNNNNNNNNNNNNNNNNNNNNNNNNNNNNNNNNNNNN
NNNNNNNNNNNNNNNNNNNNNNNNNNNNNNNNNNNNNNNNNNNNNNNNNNNNNNNNNNNNNNNNNNNNNNNNNNNNNNNN
NNNNNNNNNNNNNNNNNNNNNNNNNNNNNNNNNNNNNNNNNNNNNNNNNNNNNNNNNNNNNNNNNNNNNNNNNNNNNNNN
NNNNNNNNNNNNNNNNNNNNNNNNNNNNNNNNNNNNNNNNNNNNNNNNNNNNNNNNNNNNNNNNNNNNNNNNNNNNNNNN
NNNNNNNNNNNNNNNNNNNNNNNNNNNNNNNNNNNNNNNNNNNNNNNNNNNNNNNNNNNNNNNNNNNNNNNNNNNNNNNN
NNNNNNNCATATCCTCTGGCGAAGATTCAACTCTTTCTGGGTGAACACATAATGAAGGCTCATATGGTCTATGAACACAT
CTACGACACCATAAATGTAATGTCTCCATATCTTTAGGGAAAATACTACGGTTGTAATCTTCAGGTAATGAGTTGGGTTG
ATCTTCTAATGGACCTTAAGTTGTCTAGAAGCATAAACTAGGACCTTACCTCTATGCATCAACACACAACCTAGGCCAAC
ACTGGATGCATCACAATAAATCACATAGCCGTCAGAACCATCTGGTACAGTAAAGATGGGAGTTGTAGTCAACCAAGTCT
TTAGTTCTGAGATGTTTTTCTCACACTCATCTGACCATAGAAACTTGACCTTCTTTCGAGTAAACTTTTTCATTGGGGAA
GCTATGGATGAAAATCCTTCAACAAATCTCCTGTAATAACCAGCCAAACCCAAGAAACTTTTGAGATTTGTTGGAGAGGG
GGGTCTGGGCCATTGCTTCACTGCCTCTATTTTCTGAGAATCCACTTGGTTTCCCTTGCTATATACCACATGACCAAGTA
AAGATATTGATTCTAACCAAAATTCACATTTGCTTAAGTCGCATGCTCCTCTTCATTCCGAGAGTAAATGAGGATATCAT
CAATGAAGACGATAACGAACATGTACAAATACTACTTGAACACCCTTTTCATTAAGTCCATGAAAGTTGAGGAGCATTTG
TTTGTCCAAATAACATAACTACAAATTTATAATGACCATACCAACTTCTGAAGGTTGTATTCGGAATGTCACTATCTCTG
ATTCTTAGTTGATGATAGCCGAATCTGAGGTCTATATTAGAAAAACAACTAGCACCCTAAAGCTGGTGGAACAAGTCATC
AATTCTCGGGATGGGATACCTATACTTGATTGTGACTTTGTTCAACTGACAATAGTCAATCCACATTCTGAGGAAACCAT
CTTTATTTTTCACGAACAACATTGGAGCACCCTATAGAGAGATACTGTCACGACCCAAGCCTAGGGCCTAGACGTGACCG
GCGAATGGGGAACCCGAAGGAACCCCAAACAAGCCTCATAGCGTATCTTACACATCATTGGTCGCGGAAGCAATTAAAAT
GACCATAAGCAATAAGCATAATCAAAGGGGGAAATCGGGACTAAGGGAGCAAGAGAAAAAAAGAAGAAATGGTACATAAA
TACCATAGATGAGTCAAGCTCAAGCATAATACACAACTTGTCCAACACCACCTCTAAACATGAGTACTTAGCGGGGGCCA
AGACAAACTACCGGGCTCACCCTCATAGTCAAAACATAACTAAAAAGAAAAGTCTTATACATAGCAAAAGATCATGAGCA
ACGTCCCCGGAATGGAGGACTCACCAATAACCTTGATAGGAAATCGTATTAGCCACGCGGAGGAGGATGGTCAAGCGGTG
CTCCGGTCCCTACATGGTGATATCATGTAAGCATAGAGTATGCGTTAGTACGTTTGAATGTACTAAGTATGTGGGATGCA
ATGCAATGCTACAATAGATGGACATCATAGGAAAAATGCATAATCGTACCCGATAGATAGCATATTAACGAGATGATATG
TATAATGATGCTTATATAAAAATCATATTTAGTAGGACATAGTATATGTGTAGTGAGTGACCATCAATATAGTATTTCCA
AGGCCTACCACCCCCTTGGAGAGGCGAAAGAGGTACAAACCCCTCAATATGGTTATACGGGCCTACTACCCCCCGTACTA
GGCAACCAAGGTACAAACCCCTCGATACGGTTATACGGGCCTACTACCCCCCCGTACTAGGCAACCAAGGTACAAACCCC
TCGATACGGTTACCCGGGCCTACAACCCCCCGAGCTAGGCTTGATCGACTCACACACTATATAGAGAAAATCATATACAT
GTATCCATTTCATCATCATTTCAATACTTATATAATCATCCAACTCATAGGACGTACATTGGACCTTCCATTTCATAAGA
ATTCTATAAATGACATTTTATCAAACATATGGTGGGCTACTTGTTCATGTAAATAAAATCATGTGTTTCAAGAGTACTAA
GTCCAACCAATTTCAAAATCCATATAAAACAGCCCACCAACAACATACACATATATATATACATATATAACAACCTTCAT
AATTTGATCATTGAGGCATGAAAACCATAAACATCATATAATCATTCCATTTCATGATAATATACAAAAATAGACCATAA
TAGGATGTGTAGTAATAATTCCATAATTCAAGAGTTCATAAATGATCATAAGGACCCATAAACTTGAAGTAAAATAGAGG
ATAAATGGTTGGACTTGTGGAAAGGAAGGTTTCCACAATCAACCCACATACCTCAACTTTGGAGAATCCTTGATGAAGAT
TGGAATGGAGAATTGATGTTTGATATTGAGTCTTGAATCCGGAATTAGAACTTGAGATGTTTGAATTTGGTTGAAGATCT
TGGTGGAATTTTGGAGAGGGATTAGAGAGTGTTTTTGAGTGTTTTGAAGCTAGAAAGAAATATAACTAAGTATGGGACAA
TCCTCTTTTTTATAAAAGAAAAACGTCCCTGCCCGCTACAGTAATTTAGCTTACTGGAAAATGCATTTCTGCCCGGACAG
GTTTTACGAAAATGATCATAACTCCTTCGTCCTAACTCGGAATGAGGTGAAACCAATTGGATTGGAAAGCTAACTCGAAG
GGCTTTAATTTAATGGGTAGCGGCCCTTCCAGTTCCTTGTGTGCTAAGAGATATGCCCCTTTAAAGTTGACCCTGAAAAT
TGCATTTTTTGCGATTTTCGAATTTTGATACGGTTGCTCTAAAATTCGGGTTAGACCCATTTCCCACTCAATTTGACCCC
CTGAATAAGAATGTGAAGTCGAATTTCCGAAATCATGCACGGATTTTGAGATATATGGAAATTACAATTATAGGTGTTTC
CGAAGCACATTTTCGGGCATTTTTGGGGTCGTTTCAATATCTCCCCCTTGGAAACATTCGTCCCCGAATGTTAAAGAAAC
ATACATGAGAGACACAAACATGGCAATTTCAGCCCACATAAGGATGCAACAATGCACTTACACCTTATTTCAAAAACCTC
AACATAATTGTAAAACCACAATGAACCAATTGTCAACTTAAACATGATTGTATGCAATGACATTATCATGTTTAGTGATG
TTCAAGGAGAAACTACCTTCTCCTAGTCATAACACACCAACATCAACATTTCTCATGTTCATAGAAGGAACTACCTTCTC
CTAGTCATTACATAGTCCATACATCATTAAGCACATATGCAAGTTTCCATGTTCAATAGCACTCTTTCAAGGAGGAACTT
CTCAACTCCTTACTAAGACATGCTCATACCTTATTTTCATGAAGTACAATAGATCACTTATAACCAATGCACTACAACAT
GAGGGAAACAACTCATACAACTCATCTTTCTTCAAAAACACAAGTTTTTATGGAAATGCGCAAACCTCATTAATTCACAT
AAACATGGGAGGAACTACCTCCTCTACTCTTTAGGAAAGTTTCCACCACATAAGGAGCTAACATTCCATTTCATAAGAAC
ACATTCAAGCATGTTTATTTAATTCACATCATCAAGTCAAGTATGCCATATTACACACAATGCACAACTTAGGAGAAAAA
AAATCTCCATTTAAAACACACATCATACAACATGAGAGAATAGGACTACTTCTACGAACTCAATATGCATGCAACTTAGA
CATATTCCGTTTCATTGGAGGAATTTCCTCCTCCAACTCAAATCATGCTTATCATATGATCTTCGGCCAATTATGCAATT
ACTTCTTAAAAGCACATTTAAACCATTCACCTCATGAATCACATAGGTTACTTACTCTAATTGCCTATCAACATGAGGGG
CATGAAACATGAAAACTCATTTTTATCTCAAAACATGAATTCTCAAAAACATACCTTTCATAAGGAAATCATCAGAATAT
AAAAATCACACATGACTTCTAAAACATAACATAGGCCCATCTAGGAACTCTTGGTCTCAAACTAGAATAGGAATGGAAGA
AAGAGATGAGGATGTTGGGATTTCAACAAATCATGCTTTTTAAGCACAACATCCCCTCCTTAGGAGGAAGCCCTCACTAC
AACCCTCAAGAAAACTTTTTCCAAGCACTCCTAAAGACATAACCAAACTCACATTTTGCCATTTTTGCAAAAGTCTATGG
TCCTCAACATCTAGCCATGCCACCCTTATATGACACAATCAAACACCAAATCCATAATAGGAAGAAATTGTACCCAAATG
TCATCCTACTCAACAAGGTGATAACTAGTACACACTCAA
>mtp2894.scaffold_2
CCAACCAACTATGCCTAGGTATTATCTAAGCACCCTACTTAAGTGACCATACTTAAGATCAATCTTAAAATACAACAACT
AACCCTTTGAAGTTGGTCAACACTTATACTTCTTATTCTTCACCTTAACTAGATGGTACATGCAACCCTCAAAGTCAACT
TCAAAACACAACATAATCCCGACCTAGGGCATATAATTTCTTTTCCCATCTCCACTCTCGGATAGGGTCCTTTGGGAATC
AACAATTTGACCATATGGGTTCTACCATCAACTAAACATAACCTCACAATTACCTTGCTAGGTAGGCACACTATCTCCCC
CTTTGGAGTAAGCCTACACAAGTTCTTCTAACCAACACAAAGACAATTATGAAGCATTAATCACACAAAATACAACTTCA
TAATCTATTCCATCAAAGCTCACAAGTCACATAGCCATAATTGGCATTACAACCACTCGCTCCTTCTAGAAAGAACCCTT
CAAGTGGTCCAACTTTAAACACCATAAGACAAGGAATAAGAGAGAGAGCTTATAGATCTATGGCACGACTTAGAGAATGA
AGAAGTGAAACATTTCCTAAAACGTCTCATAGCCTCCTACTCATAGTTGTGGTGCACAACACAACCATGAATCGGACTCT
AATCAACGCGGTGTGTTGGACTCCGAGGATCTATCAACCTAGTGCTCTGATACCAAGCTTGTCACGACCCAAGCCTAGGG
CCTAGACGTGACCGGCGAATGGGGAACCCGAAGGAACCCCAAACAAGCCTCATAGCGTATCTTACACATCATTGGTCGCG
GAAGCAATTAAAATGACCATAAGCAATAAGCATAATCAAAGGGGGAAATCGGGACTAAGGGAGCAAGAGAAAAAAAGAAG
AAATGGCACATAAATACCATAGATGAGTCAAGCTCATGCATAATACACAACTTGTCTAACACCACCTCTAAACATGAGTA
CTTAGCGGGGGCCAAGACAAACTACCAGGCTCACCCTAATAGTCAAAACATAACTAAAAAGAAAAGTCTTATACATAGCA
AAAGATCATGAGCAACGTCCCCGGAATGGAGGACTCACCAATAACCTTGATAGGAAATCGTATTAGCCACGCGGAGGAGG
ATGGTCAAGCGGTGCTCCGGTCCCTACATGGTGATATCATGTAGGCATAGAGTATGCGTTAGTACGTTTGAATGTACTAA
GTATGTGGGATGCAATGCAATGCTACAATAGATGGACATCATAGGAAAAATGCATAATCGTACCCGATAGATAGCATATT
AACGAGATGATATGTATAATGATGCTTATATAAAAATCATATTTAGTAGGACATAGTATATGTGTAGTGAGTGACCATCA
ATATAGTATTTCCAAGGCCTACCACCCCCTTGGAGAGGCGAAAGAGGTACAAACCCCTCAATATGGTTATACGGGCCTAC
TACCCCCCGTACTAGGCAACCAAGGTACAAACCCCTCGATACGGTTATACGGGCCTACTACCCCCCCGTACTAGGCAACC
AAGGTACAAACCCCTCGATACGGTTACCCGGGCCTACAACCCCCCGAGCTAGGCTTGATCGACTCACACACTATATAGAG
AAAATCATATACATGTATCCATTTCATCATCATTTCAATACTTATATAATCATCCGACTCATAGGACGTACATTGGACCT
TCCATTTCATAAGAATTCTATAAATGACATTTTATCAAACATATGGTGGGCTACTTGTTCATGTAAATAAAATCATGTGT
TTCAAGAGTACTAAGTCCATCCAATTTCAAAATCCATATAAAACAGCCCACCAACAACATACACATATATATATATACAT
ATATAACAACCTTCATAATTTGATCATTGAGGCATGAAAACCATAAACATCATATAATCATTCCATTTCATGATAATATA
CAAAAATAGATCATAATAGGATGTGTAGTAATAATTCCATAATTCAAGAGTTCATAAATGATCATAAGGACCCATAAACT
TGAAGTAAAATAGAGGATAAATGGTTGGACTTGTGGAAAGGAAGGTTTCCACAATCAACCCACATACCTCAACTTTGGAG
AATCCTTGATGAAGATTGGAATGGAGAATTGATGTTTGATATTGAGTCTTGAATCCGGAATTAGAACTTGAGATATTTGA
ATTTGGTTGAAGATCTTGGTGGAATTTTGGAGAGGGATTAGAGAGTGTTTTTGAGTGTTTTGAAGCTAGAAAGAAATATA
ACTAAGTATGGGACAATCCTCTTTTTTATAAAAGAAAAACGCCCCTGCCCGCTACAGTAATTTAGCTTACTGGAAAATGC
ATTTCTGCCCGGACAGGTTTTACGAAAATGATCATAACTCCTTCATCCTAACTCGGAATGAGGTGAAACCAATTGGATTG
GAAAGCTAACTCGAAGGGCTTTAATTTAATGGGTAGCGGCCCTTCCAGTTTCTTGTTTGCTAAGAGATATGCCCCTTTAA
AGTTGACCCTGAAAATTGCATTTTTTGCGATTTTCGAATTTTGATACGGTTACTCTAAAATTCGGGTTAGACCCATTTCC
CACTCAATTTGACCCCCTGAATAAGAATGTGAAGTCGAATTTCCGAAATCATGCACGGATTTTGAGATATATGGAAATTA
CAATTATAGGTGTTTCCGAAGCACATTTTCGGGCATTTTTGGGGTCGTTTCAGATACTAGGTGTGATGAAGCTCTTATCT
AGAAGGATTTTCAACTGCTCTTTCAATACGTTAAGCTCAGCTGGAGCCATTCTATGAGGTGGATCAAAATGGGATGGGTA
TCTAGAAGGAGATCTATTCCAAAGTTGATTTCCCTTCCGGGAGGAACTCCAGAAAGATCTTTTTGAAACACTTCTTGAAA
CTTAGTTACTATTGGGACTGACTCAAGAGTTGGGGTTTCAAAGTTTTAATCCTTAACCCGGACAAGATGAGAGATATACC
CTTTTGAGATCATCTTTCTGGAGTTAAGGTAATATATAAATTGACCTATAGGCATTGAGTTGGTACCCTTTAACCCTAAG
ACTGGATGGTTTGGAAACTGAAATCGAACGATCCCCATTCTACAATCGACTAAGGCATAATAAGATTGTAACCAACCATG
ACTAGAATGATATCAAAATCTTCAATTTCTAACTCTACAAGATCTACTAGGTGACTTTCTGTGACACGACAATTTCTGTA
TAATCATCTAGCTATAACTGGGTCACCAACTGGAGTAGAGACTAAGAAGGATTCTGAAAGAGTTTCTGGAGTGACATCAA
AGTTTACTGCTCTATAGGGATTTACAAAAGACAAAGTAGACCCTTGATCTAACAATGCATAAAAATCTAAACGAAATACT
CTAAATATACCTATGGCCACATCAGGATAATATTCATGGTCCTAGCGAACCTAGACAACATACAACCTGTTCCGACGCTG
ATCGTCACCTGTACCATACGAAGAACCCTACTGAGTTAGCTAACCTTCTGATGCTGCTGGAGCTGTAGACTGAGCCTTAT
TATTGTTACGTCCATTCCCCTTCCTAGAAGAAAGGCAATCCTTCAAGCTATGGCTAGATTGACCACACCCAAAGAACCTA
TCTCTGCAAGCAAGACACTCACTCGGATTGTTCTTACCATAACTTGGACAAGTTGGGAAAGACCTATTACCAGAAGGACT
CCCATGAGACATAGAGCTTGTTGCTCCACTATTATGAACATGTCGAACTCTGGGGGATGGAACACTAGCTGATGAAGGTA
CTGGGATGTAGACCTCTACTAAATCTATGAGTGATTTCCACCACCTGATTTCTGCTAAAGAGTACTCATAATTCCCTATT
TGAGCCTTTTTTTTATCCTTAGCCAATTCCCTAAGCTTATCCCCTCAATTTGTTGAGCATGAGTCATAAACCTAGAGATG
TCCACATCCCCTAAAAGCATACTATTTCTGCACTCTGTCTTCATCAGATCAAATACCCCAAAAAGAAATTTACTTATTTG
TGACCTTGGATCGGCACCAATGTGTAGAGCATACCTGGAGAATTCAGTGAACTGCAGCCTGTATTCTTGGACTGCCATGG
TACCTTGCCTTAAATTAATAAACTTATGAGCCTTAGAAATCTCTAAACTCTCTTGGGAAGAACCTGCAAAGAAAAGCTCT
AGTAAAACACTCTGAAGTCACAGGAGCTGCATTCACACATCTATTTTCTTTCCACTGAGTGAACCAAATGTGAGCCACAT
CCTTAAGCCATAAGGATTCCAACTCCACCCTATCATTACCAGTCACTTGCATCACTCCAAATATTTTCTTAACCTCATCA
ATGAAGTTATTTGGGTCTTCACCAACTAATCACCCTAGTTGTAGCTAGTCCAACATTAGTGGTAGTAGGAACAGGGACTT
GCTGATTGTTCTGATTGGCTACACTTTGAGCCAAGAGTTGGATTGCATTCTTAAACTCTGCATTTGAAACCTCATGGTCA
GGGACTGGAGGAATTGCATTGGCGTTGCGTGCATTAGCATTTCGTGTGTAATCTTTATGAGGAGGCATCATCTGAAACAC
ATAACGATGGATTAGAAAGGAGAAATTGGATCATGCCTCATGCATGATAAAAGTAGCACATAGAGTGATATTTTTCTTAA
AATACTCTTCAGCCTCCCTCTCACAGATGTGGTGCACTTCACACCCATTAAAGAGACTCCACTTAGTGCCGCTTTCAGAC
ATCCTAGGATTCTAAAACCTAATGCCTTGATAAAAAGTTTGTCACACCCCGAGGATACCCCCTTGACGTAAACACTATAC
CTAGGATCGCGAGTGATCCCAAGCTAACCCTATTCCCGCATATATCAAGCATACTAAGAACAATTGAATAAAGAGATATT
ATGCGAAAGCTAAAATAAGATATAAATTAAAGATACGAAATACCCAATACTAATCTGAATATATATAAACTTACTAAGAG
TTTAGTGATACTGAAAATTCACTCAAAACTAAAGTTCAATCAATACTATGTTTGAAAAATCTCTACTAACTAGAGTTGCT
GGGACATGCCCCCAACTAACTCTTGAAAAACTGAAAATTGCAATAAAATATTGAATATGAAAAACATGGCTATTGACCTT
GAAGTAGTGGGACTCACCACTGAAGTTGTTGAATACGAATCGAGAACCAATCTATGCGTGATTTGGAAGCTGAATACCTA
AACCTACAACACGAAACAATGTAACGCAGAGTATTCATCAGTACTTGTAATGTACTGAGCATGCACAATATAGATAATAG
TTGAACAAATACATAAGCTGAACAATGCATAATTGAGCAATGATATAATCTGAACAAGAGTGTACAAAAAGTTGAGCTAA
ATGCAATAATAAATTACTAATTATGAACATAACATGATGAGACTAAATACTGAAGTAGAAACTGAAAACCTGGACAAATG
CACTAATGTTTGGCAGTAGGAGCTACTATTAACCAACATAAAACTATGTGAGCTAATCGTAGAGTTCTATATATACGTTC
CATCGAGAGGAATCAATATACCTTGTCAGGGGTATAAAGGCATGACTGGCGTGATCACTAAATCTGATGCCCACAGAGGG
GACTTATAAACCTAATGGGGCACTTAGTTCTGGGATTATGAGGGTACACTGAACATAGTCCAACTCGACTCTAAGCCTAC
TCCCAACTGGAAATGTGTATCTAACACAACATAACTGAAATATTGGATAGCTTAATATTCTGACATGAACATATGAGAAT
GCAACATTTAGGTACTAACAATGTAACATTCAAAAACAGGAGCATGTTTATTTATTTAACTGAGCTAGAAGTGTAATTCA
TGAACTAAGAGAATCTACACAACTAAGTTTCTGGGTTTCATACAATTAACTAAGCAAAGTTTCCAAGAAACAAGCTAAAT
TGAGTTAGGATACTACAACAACTAAATCACAAAATTATCTAAGGTTTTAGAAACCCTAAGTCTAAACAAGAAATAGAGAA
TCAAGAATCTGACTGAATTATAGGAACCGACTGGATTAAAGGAATCCAGTAGTGAATTCCCACATACCTGGTCACGAAAT
CAATAGAAAAATCCTATGATTTCATGGCTGGAACTAAAGAAAGCCTATTGATTGCTCTTGGGAAAATGGACGCCTCTCTC
TTTTATTTTTGCTCTAAGTTTTAATGATTAATTGTTTAGGTAAGGTTCTGACTATAATACTAGGCATAAACTGAGTAAAA
CAACGTAGTTTAGGCATTAAACGACGTAGTTTAAATGTCTAAATCATAGGGGAAAATACCAAAATGACCTAGATTTAAAA
GTTGATGAGGCCCTCCCACAGCGCCACTGACGGACCATCAAAGGGACCACGGCCCGTCATGTGAGTTGTGGTTCTTGGTC
ATTGTATATTGGTCCCTAGTTCTCCAACTACGATCCACTTCAAAGAATGTGTGAAGGACCATGGACCATGAAGGACACCG
TGGTTCTTCATTTAGCGCTAGGGGTCTGCTGGTCCAAGTCGACGGACCCATCCACGATCTGTCATCGAGACCACGACCCG
TGGTGCGCTCCGTGGTTTAGATGTTTGACTCGTGGTGGTTTTCCTGGTTTCCATGAGCCGTCCCACGACTTGTGTAGTGG
TTCAAGGCCTATTCAGAGATCAGTGGTCTATTACTTCTTGGTGGATGTGAACCACGAACATGTCGACGGACCGTGGTTCC
TTTCACGGTCCGTGAACCCCTTCTGGTTCTCCAATTTTTTATTGTTTTGTCAGTGCTATATTCTGAGGTGTTATACTCAT
GTTTTACGTTGTTATTCATACACCTCATACTTAGTAAATTACATGTACTAATATATACTTATGCCAATCTTCTTTAACTA
ATGTAGGGTCCAACACTTTTCCTCCTCCCACTTGTGCCTAGTAATTCGAGTGATTGATCGTGAAGATTTCGAGAGTCCTC
GTATTCTGAATATCATGTAACTTTTACTATGATTTTCTTATATCTTTNNNNNNNNNNNNNNNNNNNNNNNNNNNNNNNNN
NNNNNNNNNNNNNNNNNNNNNNNNNNNNNNNNNNNNNNNNNNNNNNNNNNNNNNNNNNNNNNNNNNNNNNNNNNNNNNNN
NNNNNNNNNNNNNNNNNNNNNNNNNNNNNNNNNNNNNNNNNNNNNNNNNNNNNNNNNNNNNNNNNNNNNNNNNNNNNNNN
NNNNNNNNNNNNNNNNNNNNNNNNNNNNNNNNNNNNNNNNNNNNNNNNNNNNNNNNNNNNNNNNNNNNNNNNNNNNNNNN
NNNNNNNNNNNNNNNNNNNNNNNNNNNNNNNNNNNNNNNNNNNNNNNNNNNNNNNNNNNNNNNNNNNNNNNNNNNNNNNN
NNNNNNNNNNNNNNNNNNNNNNNNNNNNNNNNNNNNNNNNNNNNNNNNNNNNNNNNNNNNNNNNNNNNNNNNNNNNNNNN
NNNNNNNNNNNNNNNNNNNNNNNNNNNNNNNNNNNNNNNNNNNNNNNNNNNNNNNNNNNNNNNNNNNNNNNNNNNNNNNN
NNNNNNNNNNNNNNNNNNNNNNNNNNNNNNNNNNNNNNNNNNNNNNNNNNNNNNNNNNNNNNNNNNNNNNNNNNNNNNNN
NNNNNNNNNNNNNNNNNNNNNNNNNNNNNNNNNNNNNNNNNNNNNNNNNNNNNNNNNNNNNNNNNNNNNNNNNNNNNNNN
NNNNNNNNNNNNNNNNNNNNNNNNNNNNNNNNNNNNNNNNNNNNNNNNNNNNNNNNNNNNNNNNNNNNNNNNNNNNNNNN
NNNNNNNNNNNNNNNNNNNNNNNNNNNNNNNNNNNNNNNNNNNNNNNNNNNNNNNNNNNNNNNNNNNNNNNNNNNNNNNN
NNNNNNNNNNNNNNNNNNNNNNNNNNNNNNNNNNNNNNNNNNNNNNNNNNNNNNNNNNNNNNNNNNNNNNNNNNNNNNNN
NNNNNNNNNNNNNNNNNNNNNNNNNNNNNNNNNNNNNNNNNNNNNNNNNNNNNNNNNNNNNNNNNNNNNNNNNNNNNNNN
NNNNNNNNNNNNNNNNNNNNNNNNNNNNNNNNNNNNNNNNNNNNNNNNNNNNNNNNNNNNNNNNNNNNNNNNNNNNNNNN
NNNNNNNNNNNNNNNNNNNNNNNNNNNNNNNNNNNNNNNNNNNNNNNNNNNNNNNNNNNNNNNNNNNNNNNNNNNNNNNN
NNNNNNNNNNNNNNNNNNNNNNNNNNNNNNNNNNNNNNNNNNNNNNNNNNNNNNNNNNNNNNNNNNNNNNNNNNNNNNNN
NNNNNNNNNNNNNNNNNNNNNNNNNNNNNNNNNNNNNNNNNNNNNNNNNNNNNNNNNNNNNNNNNNNNNNNNNNNNNNNN
NNNNNNNNNNNNNNNNNNNNNNNNNNNNNNNNNNNNNNNNNNTTATAGTGTATGAACACATCTATGTGAACACCATATAA
GTATTGTATGTAAATCAATAGGGCAAATACTATGGCTGCAAGATTAAGGTCATGAGTTTTGTTGTTCTTCTGATTGACCT
TGAGTTGTCTAGAAGCATAAGCTATAACATTACCTTGTTGCATCAACATACAACCTAGGCCAGCAATAGATGCATCACAA
TAAATCACATAGCCGTCTGAACCATCTGGTACAGTCATGATGGGAGTTGTAGTCAACCTAGTCTTGAGTATTGATAATTT
TTCTCACACTCATCTGACCACTGAAACTTGACCTTCTTTTGAGTCAACTTTGTCAATGGGGAAGCTAAGGATGAAAATCC
TTCAACAAATCTCTTGTAATAACAAGTCAAACTCAAGAAACATTTGATACCTAGTGGAGTGGTGGGTCTGGGCCATTACT
TTCCAATAGATGCATTACAATAAATCACATAGCCGTCTGAACCATTTGGTACAGTCATGATTGGAGTTGTAGTCAACCTA
GTCTTCACTATTGATAAATTTTTCTCACACTCATTTGACCACTGAAACTTGACCTTCTTCTGAGTCAACTTGGTCAATGG
GGAAGCTATGGATGAAAATCCTTCAACAAATCTCTTGTAATAACAAGCCAAACCCAAGAAACTTTTGAGATCTATTGGAG
TGGTGAGTTTGGGCCATTGCTTCTCTACCTCAATTTTCTGAGAATCCACTCAGATTCCTTCGCTATATACCATTTGACCA
AGGAAAGAAATTGATTGTAACAAAAGTTCACATTTGCTAAACTTAACGAATAACTGGCGATCTTGGAAAGTTTGCAGAAC
AACTCTTAATTGATTTGCATGCTTCTCCTCATTCCGAGAGTAAATAAGGATATTATCAATAAAGACGATAACGAACAAGT
CTGTATACTGCTTGAACACCCTGTTCATTAATTTCAAGAAAGTTGCAGGACCATTTGTTAGTTCGAATAACACAACTATA
AATTCATAATAACCATACTGATTTCTGAAGGTTGTATTCGGAATGTCAGTATTTCCATTTCTTAGTTGATTATAGCCGAA
TCTGAGGTCTATATTAGAAAAACAACTAGCACCCTGACGTTGGTCGAACAAGTCAACAATCTTGGAGATGGGATACCTAT
TTTTTATTATGACTTTGTTCAACTGACGATACTCAAAGCACATTTTGAGGGACGCATCTTTCATTTTCTCGAACAACATT
GGAGCACCCCATGGAGAGATATTCGGTCTGATGAAACCCTTATCTAGAAGGTCTTTCAATTGTTCTTTAAATACCTTAAG
ATCAGCTGGATCCATTCTATAAGGAGGATCAAAATGGGCTGGGTATCTCAAACTAGATATATTCCAAAGTCAATTTCCCT
TTCGAGAGTAACTCTAGGAAGATCTTCTTGAAAAACTTCTGGAAACTCAGTTACTATTGGGACTGACTCAAGAGTTGGTG
TTCAGAGTTTTAATCCTTAACCTAAAAAATATGAGAGACATACCCTTTAGAGATAATCTTCCTGGCCTTAAGGTAAGAGA
TAAATCGACCAATAGGCATTGAGTTGGTATCCTTCAAATCTAAGATTAACTCATTTGGAAACTAAAATCGAACGATACCA
GTTCAACAATCGATTGAGGCATAACATGAATGTAACTAATCCATTCCTAGAATGATATCAAAATCTACAATTTCTTACTC
TACAAGATCTGCTGAGATGAATTTCAGAGAGACTGTGACAGGGTAATTTATGTATACTATTCTAGCTATAACTGGGTCAC
CAACTAGAGTAGATACTAAGAAGGGTTCTGAAAGAATTTCTGGACTGACATCGAAGTATAATGCTATATAGGGAGTTACA
AAAGACAAAGTAGCCCCTTGTTCTAAAAATGCATAAACATCTAAATGAAAGACTCGTAACATACCACTGACCACCTGTAC
TAGACGAAGCACCATACCGAGTTAGATAACCTTCCGGTGTTGCTGGAGCTATAGACTGAGCGTTATTATTGTTACCTCAT
TGTCCCTACCTAGAAGAAGGGCAATCCTTCAACTAATAACTAGACTAACCACACCCAAATCACTAATAACTGCTAGCAAG
ACACTCACCCAGATGGTTCTTACCAAAATTTGGACAAGTTGGGGAAGTCCTATTACCTGAAGCACTCCCATGAGACTTAG
ATCTTAGTGCTCTACGTTTATAATCCTGTCAAAAGCTGGGGGATGAAGCACTGGCTGATTAAGGTGATGGGGTGTAGACC
TCTCCTAAAACTCTGAGTGATTTTCACTACCCGATTTCTGCTGAGAGTACTTAAAATTCCCTATTCTAGTGATCTTTTTA
TCCTTAGACAATTCCCAAAGCTTATCTCCCTCAACTTAGTAAACATGAGTCATTAGCATGGAGATGTCCATATCCCCTAA
AAGCATAGTGTTTCTACATTCTATCTTCACCAGATCAAATACCCTCACTTTAAGAAGTAGTGAGGTGTGTGGCATAGATG
CCGTCACTATCAGAGCTGACCTCCGATGATGCAAGTGTCTTTTCTTTGCCTTTTCCTTTCCCACCCGTTGTGGTGAGCTT
TGTGGATTTTCCTTTGGATGCAGCTGTATCATCGTTGAGTGCAATCCTCTTTGCTTTATTTCGGGGTGGCATATTTCATC
CTGCATCTTTAGGTCTGGCCATGTCTGCAAAACATCGGGACAAATTTAGAAACAACTCAGTTAATATCACAGACAAACAG
TTGCAGACAAACTCGCAAATCACTTTGGCGAGACAGATTTGGCACGCCTAAAGGATTGGCACAAAAATTCTTGCAAGTTG
GCGATGGGAAAGGCCTTTCGGTGAATCGCCTACATCTTTTGGTGAGCAAGGGTCGTACCGCCAAAAGTTACAGTGCAAAA
AGGATACAAGGGTGTAGACAAAAGGTGATCAAGATTTATTTTGGTGAGTCGCCGAATGCCTTCGGTGACCTCAAGATTCT
CGCTGAAAGTCACATAACCCAACATCAACAAAAGCATGGCATAAAAGAAGAGATGGGGACGTTAGGCGAACCATCGAGTG
GTTCGGCGAGCTCAACCCAGCTCGCCAAATGACCCAACATGCCTATTTTCAAACAAACTTCTCGAATTCAACCCGGAAAC
CCCCGACAACAAAATCAAAACATGCACTAGTTAAATTAAAGTAAGACCCATAACATCCATTGCCCCGGGATACTCAAACT
TCTCCCAATTTTGCCAAATTTGGCCAATTGATGACTTTTTCCCTTAAGACTAATGCCACTCACTCTATCACTGGGCAAAT
GATGCCTTTTGGTACAAATAAGGGCTACTAGGACTTCACCCAATGACATGCAACTACAACTCCTCACATTTTAACTAATT
TTAACACACAAAACTATGGGAATTCAACAATCTACACATTACGGGTACGATATTTGAATTAAAATAGGCAATCACATAAC
TTAATCCTATCAAAGAGGCCCAACACACATTAACAATATAAGATCATTTTCACAAGAGTTCAAAAGTTTCAAAAATAAAG
ATGGGGTTTGGAAAACCAACCTTTAATGCTGATAAAACTGATATTGAAATGCTAGGAGACAATGTGTGGGATTAAGGTGT
GGGATGTTCTTCATTGTCATGCTTGTGATGTTCCAAAGAAATCACCTGATTTTAGGGTAGTCATTCGAGAGAAAGTTATC
TCCCTTATAGTCTAGCCTACTCACTAATATTTAGCTATTTACTAGTAGTTTTAATTACCCATATATCAATATTTGCCTTT
AATCGATCACATCCCCAAAATCCTTCTCCCTATTGTTATTTCAAAGTTTTTGTGACTGCTTGTAGCTGATAATTACAAAC
CAAAACCCCCATCTGACATTCGTGTCACCCCTTTATTTGATTAATGTCATTTTTTAATCATTTATATTCCGATGGTTGAT
TAGACCATGTTTGCACTTCATAAATAAATTTAAAACACGTACCGCTCTCTGTGAGATTCGACCCCAACTCATTTAGTTAG
GTTTTATACTGATTTACGATCGTTGACACCTAGAATTGGATGAGGTGTGCTTGAAACATTAAATCATCCATCGAGAGGAC
CCCATATACCTTGCCAGGGATATAAAGGCATGATTGACATGCTCACTAAATATGATGCCCATAGAGAGGACTTATAAACC
TTCGGGGGCACGTAGTTCTGGGACTATGAGGGTACGTGAACCCTAGTCCAACTTGATTCTAAGCCTACTCTCCTAACTGG
AAATGTGAATTTAATAAAACAATATTGAAATATTGAATAGCTCAATATATTCCAACATGCACATCTGAGAATGCAACATT
TAGGGACTGACACTGTAACATTCAAAAGTTAGAGCATGTTTATCTTTTTAACTGACCTAGTTGTGTAATTCATGAACTAA
GAAAATCTACACAACTAGGGTTCTCCTTTCATGTAAAGAACTAAGCAAACTTTCTAAAAAACAAGCTAAATTGAGTTAGG
ATACTACAAAAGCTAATAGAGAATCAAGAATTTGACTGAATTCTAGGGACCTAGTGGATGAAACGAATTCACTAGTGAAA
TCTCACATACCTTGTGGAGAAATCTATGGAGAAATCCTTCAATTTTGGGGCTGGAACTGAAGAAACCTACTGATTGTTCT
TGGGAAAACTGGTGCCTCTCTCTGCTCTTTATACTTTAAGTTTTGGTGATTAATTTTTTAAGGTATGTTCTGACTAGAAT
ATTAGGTTTATACTGTGTAAAACTACATAGTTTAGGTATTAAAAGACGTAGTTTATATGTTCAAAGCATAGAGGAAAAAG
ACCAAAACGACCCTAACTTAAAAGCTGACGAGGCCTTCCCACGGCGCCACTGACGGACCGTCAAAGGGACCACATCCCGT
CAAGTGGGTCGTGGTTCTTGGCCAGTCTCTATTGGTCCCTGGTACTTGAATTGCTATCCGCTTCACAATCTGTGTGAAGG
ACAACGGACCGTGAATGCCACCGTGGTTCTTCACTTGGGGCTAGGGGTCTGCTCTCCCAAAATGACAGATCAATCCATGG
CTCGTTATCGAGACCACTGCCCATGGTGGGCTCTTTGGTTTGGATGTCTGAGCCCTGGTGGTTCTTCATTGCTTTCATTA
GCCTTCCTATGGCTCGTGTGGTGGTCCACGACCCGTGAAGGGTTCCATGGTCCATCACTTTTGGGTGGATGTGAACCACG
AGCAGGTCAACGGACCGTGGTCCTTCATGGTCTTGTCCTCGAACTTGAGGACTCACCAAGCCTAGGGAATAGTCAACCCA
AGCTTCACTTGAAGGAAGTAGTGCGTCTCAACGACCGGAACCTACACTCAAAGTAAATGTAGAAAATATGAGTTAGCACA
ATTAATTCTACTAAGTAAGGAAGCCATACAGAAAAATCCTAAAAACATGCATAAAATTGACATTTAGTTGAAATCATGCC
TTTATCAAGTTGAAAGCCATTATGCACATTTATGAAGAAACATAAGTCAAACCAACATATATGCAACCCAAAACCATACT
AGTGCAATGCAAAGATAAGATCCCATAACCCTACCAAATGCTAAGTATCACAATTAGGCCACCAAAAACAAACATATCTT
ACTTTACCTTTATCATAGCCAACATACATAGGTAAGGAGTCATTCATGTTCATAACTTGTAACAAGAGAAGTCAACCTTA
ACATTCATAAAAACAATACATACATAATTCATAAGTTTCCATAACATAAAAGAACATCACCATAACCCCTCTTAAAGTCT
ACTTGTGCAGTGCATAAGTGAAGTCTCATACCCCCACTCATACTAAGTAGTACCTCTTAAGAGGTCATAATTAAAGTCCA
TGTTCTTACCATAGTTCATATTCATACCATATAGGGAAGAATAGCATTAACCGACATAGACCATGTGAGCTACATGGAAT
CCGGTGTCTTACCCCCACACCGAAAGAGGTGTCCTCTTGCCTAAGGTAGAACTAACATATTTAGCTTTTTAGGTGGATCC
ACTAGCTAAAGACCTATGTTGGCACATAGTTATGGGGTAAGGAGATTTCTACTAGAAACCCGGACTTTCTAATGTAAAAG
GTTTCCATCTCATAAGACAACTTACATTGGGAAGCCAGAATTTCTAACGTAAAAGATTCCATCTCATTGTTCATACTCGC
TCGGTGCTAATTATAATTCCCTTTAAAAGTTATTTTATGTCTTTACTTAGATTCGTACTCATAAGATAATGCACTAGGCA
TTTAAGACAACATAATATCATAAGAGCTCATATATTTATTTGGTGAGAATGTCCTTTCACCCTTTGAATAATCCACATGT
AAGTAAATCTTTCACATCTTCTCAATAGTGTATTCATGAGCTTGACCTTTCAATCAACAAAACAAGCTTTTCATAACATA
CATACATACTTCATGCATAATCAAGTGTTAGCATATAGGGAATAAGGATCTTACATCATTACCACAATTACACAAGTCAT
AGAATCATCACTACCTAAGTAAATCATGAACTCATATGCAATCTTCAACTATATATATAAACCCTAGTTATTGCCCTTCA
AGGCAAGTAATCAAGATCAACCCTAACTTCAAGAATTATCACATTAGATAGGGGGATTTCATTATTCAACCACATAATCA
ATGTAAACATAAACAATTGTCAAGCTCTCATCACCAATCAAGCCATAATATAGTTAACAATTTAAGAAGAAGGGGAAATC
ATGGGTCCAAGGGAGATTATCATCAAAAACCATCAATACTCCATTAAACCAACCATAAATCATTATAATCAACCATAAAA
ATCATAATTAACCAATTAAAATCGTTTTGGAAGAAGACACGTGACTAGAATAAAACCCTAGATTTAGGAACTCTTAAAAA
CACACTTTGAAGGGGCTCCTTGGGTTATAGCTACACAAGAATAAAAGGCATCCATACCTTAAATATATTTCCACAATAAA
TTGTAGAATAAAGGTTGGTTATTGAATCCCCTAGCTTGACCTTGACTTGGCTCTTAAATGGAGTCCTAGAGAGAGAATAT
TTTGAGAGAGAAGTGGGTTGAGTTTGGGTATTGTGAGTTATGAGAGTTAAGTTGAGTTTAATGACATTAAACTATTTATT
TAAGTCTAAAATAACTAAAAATAACAATCCCCACCCTTAATTAATTAGGAATTTATTAGAATGTTTGACCCTTAGCCGAT
TTCCTTCAACTTTTGCAAACCCTCACCAACGAAACCCCCACCTACGGACCGTAGGTGGGGTGACGCCCTGTTCTGCACAC
TCGTGGATTTGGTCATAGAGGGGGGGAAATCAGGCATGCTAGGGAAAACTAAGTGTTGACCCACGACCCCCACCTACGGA
GCGTGAGTCAACCTACGACTCGTAGGTCCCTCCCTCGTAGGTGATGCAGTGTTTTTACAGCTTTTGGGCAGCCACTTGAT
CATCACTACCTAGGTAAATCATGAACTCATATGCAATCTTTGTCTACATATATAAACCCTAGTTATTACCTTTCAAGGCT
AGGAATCAAGATCAACCCTAACTTCAAGAATTATCACATTAGATTGGGGGATTTCATATTTCAACAACATAATCAATGTA
AAAATAATCAATTGTCAAGCTCTCATTACCAATCAAGCCATACTATAGTTCACAATTTACGAAAAAAGGGAAATCATGGG
TCCAAGGGTTATTTTCCCCAAAAACCATCAATACTCCGTTAATCCAACCATAAATCATCATAATTAAACAATTTAAATCA
TTTTGGAAGAAGACCCATGATTAGAATAAATCCCTAGGTTTTAGAAGTCTTAAAAACACACTTTGAAGGGGCACCTTCGG
TGATAGCTACCCAAGGATGAAAAGCATCCATTCCTTAAGTGTATTTTCACAAGAGATAGGAGAAGAAAGTCTAGTTCTTG
AAGCCTCTGGCCTGACCTTGACTTGGCTCTTCAATGGAGTCCTAGAGAGAGAATATTTTGAGAGGGAAGTGGGTTGAGTT
TGGGTATTGTGAGTTCTGAGAGGTAAGTTGAGTTTAATGACTTAAAACTATTTATATAGGTCTAAAATAACTAATAATAA
CCGTCCCCATGCTTACTTAGTTAATTAGGAATTTATTAGAATGTTTGACCCTTAGCCGATTTGCATCAGCTTTTGCAGAC
CCTCACCCAAGAAACCCCCACCTACGGACCGTAGGCTGGGTGACACCCTGTGCTGCACACTCATGGATTTCGTCATAGAG
GGGGGAAATCAGGCATGATAGGGAAAACTAATTGTTGACCCACAACCCCAACCTACGGGGAGTGAGTCAACCTACGACTC
GTAGGTCCCTCCCTCGTAGGTGATCCTATTTTTTTTATAGCTTTTGGGTAGCCCATTGGTCCTCCTCAAGGACCCTTGGG
GGGTCCTTGGGGGGGGGGGGAAGGCCTTCATGTTTAGGGAATAAAACTTTAGTACTAACTTAGGGAGGTCATTTTACGAC
TCTTATCTTGACGTTAACCCTTTTTAGGACACTAGACTACATGTTAGGCTCTAGTTTAGGTCATTAGATTTCCGGGGTGT
TATAGTAAAAAATGAAATGAATAGTCGTGGTCGAATCTGATAAAGAATAGTATATCATAGAGAATTTGTTATCATGAAAT
TTAGACTTTAAATCATTTCATATGCAATGGTAAAAACAATTGGGTGGATGGTACCATAAACTTGATATAAATAGTTGATT
ATCAATAATTGCAATTAAACTAAAATTCAAACAAAATCAAGAGATAACAAGAAATCTAGGGTTGCAGGGATTGCATATCA
ATATCGTATAGGGGTAATTGTGCAACTCTATAGTGATGTACATACATGAATAGGCTATGTCATCTGCAATGACTCTAATC
ATCTTTCGATCTCAAAGCATATATGCCTAGAATCTCCTTTCGATCTCATGTATTGCAACATCTAAATAATCCATTACCTT
TCGCCATTCTCTCTTTCAAGGACATGGCAAATAGATCCAACCCATACCCTCTCTTTCAAGTAACCCATAGATATCAAACC
TTAATTGCTAATATTAAACTAATTACTCACTCCAATTAATCTCTTTTAAGCATAATTAGAGATTGAAAGTTGGAATTAAG
TTTGCAACCATAACCCTTAAGTTAACCATACGATAATTAAACTATATTCATGCATGAACAACAACAAAACAGATCATAGC
ATAGTATCATACCCACTACGTTAAATTAACACCGAACCCCATTAGGGCACCCCTATATCTTGGGGTTTTAGCAACTTGAT
GATTCCAAGATTTGAACTCATTTAGGGCTTTATTAATATAGATTTAGTGTCCTCAAATGCTTAATTTCTGTCAATAACTG
ATGTTAAATCCTTGATTTTTAGGTATATGGATTGAGGAACAAAGCAGGGACACTAACGGGCAAAAAAGAACAAAACAAGA
TGAAGAAATAAAGAAGGGTGAGCTAGAGGATTGCCAAGAGCACTCGGAGACATGCTGAGTGGCTCAGTTGACCGCCTAAA
GTTCCAGTGTGCCAAGATCTAAAGGAAAGAACCAAGTCGGTGACGATAATGAGCAGTTGGCGGATCGCGGAATGATTCCG
TGAAGCCAAGATATATCTCCCAAAGTTAAAGACCTTGAGGATGCTGAATGCCAAGGTGAAAGGCGATGAAAGAGACCAAA
GGGCGGCTCACCGAGTTGATCGGTGAGCTCGACTTACTTTGCTGAAGTGGCTTTCGTAGCTTATTTTCGGCGACCATAAA
TATGTTTTTGAACATTTAGTTTAGGATCTTATCTATTATCTTTGGACCCTTTATCTGAATCATTATTGAGTTTTGAGTGT
CTGGAAACATATTATCTCTACAGTATTCTTTAGCCTTGAAGGTTTGAAGAAATTCACTTTTCAGAAATTGGAAGTGGGTC
TTTGAGATTCTTCGAATTGGACCATTGTAAAGACAAATCACTCTTACCCAGTTGATGGATAATTAATTTGGTAACTGTTT
TTACCCTTTAATAATGTCTAGGTAAAACCCCAATTCTTGAGGTGTGAAGATGTGATTATAGGGTGATTTAGTTTATGGGT
ATTGCTAATTGTTAGTTTAAATGATGTTTAAAAGTGAGTTTAATCATTAATTGTGGTTTAATTTAAGAATTGTAGTTGCA
AATGCAATTCTTTGTTTGTGTTCTTGGCTTGCTCGTGAGAGAGATTTTAAAACTAAAATTATTGATAGATGGTTTATGGG
TATCTTGTTGACCTGGGTTTAGCTCGAGAGAGTGAATCCTAAACCCAATCCCACATATTCATGTAGAGAGAGTGAATGGA
TTAAGGTGTGGGCTTAGTTTGAATGATGTCTTTATTGGATAATTTTTATTCCTATGGTTGATTTGAATGCATTTATACTT
CCCAATCGAATTTGAAACACGTACCGCTCCTTGTGGGATTCGACTGCAACTCATTTAGTTGGATTTTTTATTGATTTACA
ATCGTTGACACCTAGAATTGGATGAGTTGTGCTTGAAACATTAAATTGAAATGGTGTCGCTTCCGGGGAGTGGTGTTTTT
TGAACTTATTTTGATGAAGTTTAATTGTGTTCTCTTTAGTTATAGTGGAATCTACTTATCTTTAGTTTTGGTTTTTTGTG
TTGATTGGTGAATAGAGGAAATGAGTATAAAAGGTAGAAATGGTAGCCAAATGGGTCACCTCTTTCTAAGATGATGACTC
TTAGGGATAACATTCTAGATATGAAACTCTTGGAGGGTGAGTCGATCCATGAGACATGGCTTAGATTTAAGGAACTACTG
TTGCAATGCCCAGCTCATGGAATCCCAGATAAGATGTTGCTGGAATGTTTCTATAGAAGTGTTGATTCAGTAAACAGAAG
AGTTGCAGACCAATTTTCTCCAGGTGGTGTAATGCGACAGCCTTATGCGATAGCATCACAACTTCTTGATTGCATGACTA
AGATCAACTGGAATCAAGATGAGGACCAGAACTTAGCTAAAATGATGACCCAGCTGGATATCTTGGCCAAAAATATCCTT
GAATTTGAAGTGTTGTACAAATATAAAGATAGGTACAATCCTCTCCATGAGCGTAAAAGGCCCAACGATTATGAGGGTGG
ACAGATAGAAGAGATACTCTCACGCATTATCAACAAAGTCGAAGAACATGACTAAGTGTTGAAAGAGATAAAATAGAATG
TCTCAATTCTAAACAAAATGATTGCCTCCCATTCCATGTATATTAAGTTACTGGAGACCCAAATGAGCCATATTTTGTGT
CATCTAAACTCAAAACAGCTAGGGAGTTTCCTAGTGATACTATTACAAACCCTAAGAATGAAGTTTGAATGGTTACTTGT
GTCGTGCCACGACGTTAACTAAGACACTTCTTGGGAGGCAACCCAAGTTTTTATTGCTTTATATTTGTTTTTGGAAAATC
GGGTATTGATTGTGCAGTTTGAAAAATGCAGGTTGGCAAGCAAAATGTCCAGTCAGCGACTCACCGAAGAGGTCGGCAAG
CCCGACTTAGACTGTCATTGGATCACAAAAATCACTGGTGAGAGTCTGTAAAACTCGACGGGCCCATGGATGAATCGACG
ACTAGCCGAATAGGTCGGCGAGCCCGACTTTGTCCGCCGTTAGGACCCCCAAATCAACTGGATGTCCTGTAAAACTCGAT
GAGGTAAGTTACCACTCGGCGCATCGCCGAGTGGTTCGGTGAGGATGACTAATACAAACGAATGGCAGCAAACTAAAAGG
TTTTTAAAGGCCAAATGTTTAAAATTTCAAAATCTTTCATATTCCCTCAATTTTAGCCCTGTACACTTGCACCCACACTC
TTGATTTTTTTATCTTTTCCTATTTTTATCGTTTTTTCTTCGTTGATCTCATGCTTGGAGTTGGATTTCTATGCCGCCTT
GCGTTTTAAACTTTTATTTCGGCATAAAGGTTGGTTTTCCAAACCCTGAACTCTTGAATAGTGGTTGAACTTGAATGCAA
TTGTTTAAATCTTGATGATGTGTGATGGGCATGTACTGAAATCGTAGTTGTTGTGCTAGTTTTCCAACTTTAGTTCCGTA
AATGTGCTCAAATTGCTTAAAATGATGATTCTCCAAATTTTGTTCTTTAAAATTGATCAGAAATTGTTGGGTTACGGTAA
ATTTTTGTTGGGTCTAGTGGGATGAAGTCTAAGTAAACCCAAATTGTGCTAAATGACGTACTTTGCCCAATGATGGAGCG
TTTGACGTTATTCTTAACGGTAAAAGTCATCAAATGGCCAATTTTGGCCAAACCGGGGGAAGTCTGAGTACCTTGGTGGC
ATGGGTTGTATGACTCTTAGTCTAATTGCATAAGTTTGTTGTTTGATTTTGATTTCGGGAGTTGTTGGCCTGATTTTGGG
AAATCGGGTTAAAAATTGGCACTTTTGACAGTATGGTGAGTTGGGTCGAGCTCACCTAACCGTTTGGTGGGTCGCCAACG
TACCCCTAGACCGTCCTTAATTTTGTGTTTTGGCTAGTTTAGAGTCTGTAACTTTCGGCGAAAAGCCTGAGCTCGCCGAG
TTCACTCGGCAACTCGTCGTAGGTCTCCCTTCTTTGCCCTTTCTGCGCCCTTAACCCCTAAAACACACTGTAGCCTTCGG
CGGGCTAGTCTGAGCTCGCCGAAGGGCCCTGAACTTCACAGACCAACAATTTTTTTGGAAAATTTTCAAGCCTGTCCTTT
CGGCAAGCCCAATCTAGCTCGCCAAAGTGACTCGACGACTCGGTGATCGATTCGGCAAATTTTTCTGCAACTTTTTTTCT
GCATTTTTTTTGGGATTATCTCTAACTCTTGTTGGTGTGTTTTGTAGATATGGCTAGGACCAACTGGGATGAGAGTGGAA
TGTCGTCCTGCAAATGAGCACGGGGCATTGTTATTAATGAGAGAACAATTGCTTTTTCTAAAAAAAAGGAAGAAAGCAAC
TCCAAAAGGAGGCAAGGATAAGGGCAAATCGCCCATAGCTGAGAGACTAGAGAACAACTCCGGCAGTGATGGGGACTCTG
TCCATTCTCAGGACTCATTCTCCGAGCCTGAGGATGATCAGCCACTACATACCCGGCAAGCAAAGATCCAAGCCCGAGTT
TGTCAAGATCCGTCTAGGATCCCGGAGTTTACCCCTTCTGCTGCTGCTACAGTGTCAGCTCCGGCACAAACGGTGGTTCC
ACCACCACCAGTTCAGGGTCATCCTCCCCGGCTACTCAACAGGCTAAAGTCCGAGGCACCGAGGACCATTTTTGAAGAGA
AGAGGTTTTGCACAGATGGCGTGGTCGGCAGGTATCCTCTTGTGTAGGACACACTCTGATACCACATGTTTGATTTATTC
ACTAGGCCTCGTGGCCCATATATCCCCACTTATGTCCACGAGTTCTACACGACCCATGGTGATTTAGTGCCCCAGGGGAA
GAAGAAGGCCAGTTCCTTCAAACCGTTAAAGTCGGTGGTAGTTCGGGAGAGGATAGTGGGATGCAACAGCGATCACATCA
ATGTTGGACTGATAGAGCTACAGGGTTTGAGCATGAGTATGAGGGCTTGGCAACAACACATACTCTAGATTACCTAAAGG
GTTGGCTTGCTCCCCTCAATTCTGACACCACCCCGAGGTGGATCAAGGTAGGAGCTCCCAGCGAGATGAAGGAGTGGAAC
ATCGCCGCTTGGTATTGGTTCGGGTTCATTAGCAGGTCCATCATGCCTTCGCAGAATGAATCCATCCTCCACCTACCAAA
GGAAGCCTGTCTCAGATCCATCATTGCAAGAAGCGGCTCAACTTGGGACTAATCATAGAGCAGGAGATGGCCATGAGGGC
CAAGTAACGCCATACATCTCTTTAATTACTCATACTTATTACAAAGCTCTGTCGGAGTGCTGTAGTTTGTTGTGACGAGT
AGAGGGACGTTGAGGTCACACCTAGATCCTCCACAGGCATCCGACCTATAGAGACCAAGTACATGCAGGATGAGGCAGAT
AGGAGGAGAGCAACTCCGGTGGAAGTATCCCCGCAGGTTGATGTTGAGTCCATACCTACAGAGGCATCTTTTCCTACTCC
AGCCTCCGGGCCTTTAGGAACATCCACTACCACTCCTTCCCAAGCCCCAGGTCCTTCTGCAGCTTCCCATCCTACCAGGA
TTACTCAGGACATGCTTCTCAAGGTAGGGCACTTATCCCATTTTACCAATGTGCGGGCTTCTCGGCTAGAGGCCGAGGCG
CCTTGGATGATTGAGTGACCTATGTTAGCTTCTTTGACACCCCTCCAAATATCTATTGATGCTCTCACTACTAGAGTAGA
GACTTGTGAGAGTCGAAAGGGGGTTACTTCTGAGGTGACATCCTTAAAGGTTGGGGTTTCAAATTTGAGAAAGGATGTGG
ACTATCTGAAGTCAACAGACTTCACTTCTCTCTTTTAGTCAGTTGAGGCTCAGGATGTCCGGTTAGTTCTGAGATGCCTC
CGGCTACCACCGGAGATGTGCCTATGGATGATGTTGCAGCTGATGAGTCAGAAGCAGAGACGGATGAGGAACAACTTGAT
TCTCAAGAGGCAACCATTTATAAGGACCTGCCTGATTTAGAGGAGACGATTGTACAGTTAGTCATGCAGACATCGCTGAT
AGAGACGTCCATGGTAGGCTCTAGTGGAGCCAATGTTGTTGTTGCCCGGGCACGGATGCCTAAGAACAGAGTGTAAACTC
GGGCATTTATACCTAGACAGATAGAGAGACTGTGTAGACAAGATCTTTCTTTACCTCCCTCTCTGTCATTTTTATTGACT
TTTGATTATTTTAGGTGCATTTGAGGACAACTACTTTTCATTTGTGGTGTGGTGAGGTATTTCTATACCCACCTATTGTG
AATATATTGGGTTTTGTGTTTTAAATTGTGTATTGATTCTATCTTGTGGATATTTGAGCTTTTGTCTCTTTGTTTTGAAT
GAAAATGGTTTCTGACCCATCTAAAAAAAATTGCCACCTCTTATGTGTTTGATTGTGGTTGTTCTTGTGCAAATTTGAGG
ATTAGCTATGATCAATATCGATTACTTGAATAGTTCTCTTAATCGAACAAAAATGAATGTGCAGCTACGATGAGGCCAAA
TGAAGTTGCATAGACAATGTGTGAATTTTTGCATCTCATTGTGGCTAGCCGTTTATCGAATGAGTCTCTTGTGATGAGCA
TTGCACACTAGCGAAAGTGTGGAGTCTCGTTTGATATTGGTGCCAATGCCTTGTGTGAAGAGCTTACTTTGAACCTTGTG
TGATAACACTTAGAATTTGCCCCGTTGGTCCGGTTGACTAAGTGATGCAAGCACTTGAAATGATCTTAGGCATCAATTTT
GAAGAGCGAAACAATTTGACAATATACCTCTTTTGTGGCCAACCTTGTGAGATGTGTGAACCTTCTTTGAACCCATTTGC
GCCTTATCCTTTTCTTGGAAGAAACTTGAGCAATCATGGCCCCTCTTTATCCATTCGCCCCTAATCCTCATGAAGTGTGG
TTTGTGTGAATAGAAAACATAGCCCAAAAGCCTAAGTTGGGGGTGTGGTGAAAAAAGAAGGTAAATTAAGAAGTGTGAAG
AATTCCCATTTGAACCAATGGTTTTGAAAAATATGGAACCCTCCATATAAAAAAAAAGGAGAAGGAAAGAATAAGAAAAA
GAATGAAAAAAGTTGTAAAATAAGTGATAAAAATTGTTGAAGAAAAGGAAGAAAGTGATGATCAGACCATATTTCATGAG
GGTAGCAGCCACCGAACCTAAATGACCATACCTTCACACTAAGCCCCGTTACAATACTTGAAAAGACTTTTTTGATCTTG
AGTGATCTGAAACAAATGTTGATTGAAAAATAAGGGCAAACTTATGAGTGAAGTCATGCATGTGTTCATCTTTGTGAGTG
TGAGAGCTGTTTGTGATTCCGGAATTATAAATTGTTGAGAAATTATGTGTGAGTATGAAATCATTTTTGTTGTGAGGACA
TTTGAGTGCCTTTGTTGAGATTGAACTTACATTTGAAACGAGTATTGTGAGCTTTAGCATCTTTGATAATGGTGAAGTCA
CAACTTAAATCTTTGAGTGCACAATTGATCCTTGCATGAGTAAGTTGAGTCTTGTTGTGTGCATTCATGATTGAATCTTT
TGTAGCACTGTTTGAAACATCCTTTTGGAATTGCTGAACTTGAGTTTAATTGAGGACAAACAAAAGTTTAAGTTGGGGGT
GTTGATGAGTCCAAGATTTGGACACATTTAAGGCTTTGTTTATATAGAGTTAGTGTCCTCAAGCGATTAATTTGTGCATA
TAACTGATGTTAAATCCTTGATTTTCAGGTAAATGTTTTAAGGAACAAATCAGGGACACTAACAGGCAAAAAGGAACAAA
TCAAGCTAAAGAAGTAAAGAAGACGAGCTTGTAGATCGCCAAGAGCACTCGACGTGTCACCGAGTGGCTTAGCTGACCAC
CTAAAGTTCGAGTGTGCCAAGCTCTGAAAGAAAGAACCAAGTCGGTGATGAAAAGGAGCAGTCGACGGATCATCGAATGA
TTCCGCGAAGCCAAGATAGATCACCCAAAGTTACAGACCTTGAGGATGTTGAATGCCAAGGCGAAAGGGTGATGGAAGAG
ACCAAAGGGTGGCTCGCCAAGTGGATCGGCGAGCCCGACTTACTTCTCCAAAGGGGCTTTTGAAGCTAATTTTCGGCGAC
CATAAATACGTTTTTTAACATTTAGTTGAGCATATTGACTATTATATTTGGACTTTTTATCTGAATCATTATTGAGTTTT
TAGTGTCTGGAGACATATTCTCTCTAGAGTTTTCTTTAACTTTGAAGGGTTAAAGAAGTTCACTTTTCAGAAATTGGAAG
TGGGTCATTGAGATTCATCGAATGGGAGCATTATAAACACAAAATCAATGTTACCCAGTTGATGGATAATCAATTTAGTA
ACTATTTTTAGCCTTGTATAATGTCTAGCTAAATCCCCAATTCTTGGTGTGTGATCATGGGCTGATTTAGTTTATGGGTA
TTTCTAATTGTTAGTTTAAATGATGTCTAAAAGTGAGTTTAATAATTAATTTTGGTTTAATTTAAGAATTCTAGTTGCAA
ACATGTCTGAACAGCTCGGTGATCAATACCGGAAAGGGAAGAGAGGTCTGGCGTTGCTTGGTACGGATGAGAATCTCTGA
AGCAATGATCATCCCCAGATTTAGTCTTGTCCCATCAATGATGCAACCCAGTTAAGATACTTTGGCATGGCGGAGTATGG
ACTCATTCTGGGATGGCATAATGGTACTACTGATGAAGCCAAACTAGAATCGTGCAGCGATGTTCAGATCCTTCTTCTCA
ATAGGTGCTCCAATATCAAGCCACTTTGGAGCACTGTCTGATATTAACGTGGCCAACCACTTATTCATGTTCTCCAGAGT
CTTTGTTCTAATCATATGCTGATAGTCGTTTTCAATATCATTTGAGCACTTTAGAATTGCATTGATTGCATCAGCATCAC
ACTTCACTCTTTTACCTCTAACAACCACGTAGTCAATTGGTTTGAAAGCAATCGCCTGCTTCTTCCTCTGTGGTATCAAG
GTTCCTTAAAAGGCATAGAACTTTTTGACCCAATTTGGAATATACGGGCCACGTGGTTTGGTGAAGATCTAGAACTTATG
AGATTTCAAGCAATCCATGATCTCTGGGTACGTGTCGATAACCCCATCTATGGACAGACGCTTTTCCTCAATGATCGTCC
TCAGCCCTTTAGTCTTTAGTCTATTCATTGACTTGGGCGGAGGACCCTGTACAGGGGTGCCAACACCATTGCTTGTTCTG
GGACTGGATGAGTAAGAGTGGTAGGCAGAGGATTCCTTATCCTAGATGGATCATTCATCTTTTTAGATCGTACCTCTACC
CTCTATGCTATTACATGTTCATCATTCTCAGACTCTATAGTTTGAGGCTCTTGATGCTCATTCTCACCCTCAGATGGGGT
GAGGAAAGTGTAATAAATGCCATCATTGTAGGAGCTTATTTCCGGTGACACAGGTGCTTTGCCTTTACCTTTGCCTTTCC
CATTAGTTGTGGAAAGTTTTGTGGCTTTACCCCTGGATGCAGTTGCACCCTCATTGAGTGTAATCCCCTTTGCTTTCCCT
CGCGGTTGCATGTTTCTTCCTTTAACTTTGGATCTAGCCATGTCTGCAAAGCATCAGGAAAAATTTAAAACAAGCTTAAT
CAAATTCATAGAAACACAGTTGCAGAAAGATACGTCGAATCGGTTGGCGAGCTAGGTCGGGCTCGCCGATAGGATTTTCT
TAGAAGTTGTGACAAACTGGCGATGGGAAAGGCCTTTCGACGAATTGCCTACAACATTGGGTGAGTAGGGCTCCGCTCGC
CGAAAGTTACAGTGTAAAAAGAGCTCACAGATGTAGACTAAAAGCGATCAAGAATACCTTCGGCGAGTCGTCGAGTGCTT
TCGGCGACCTCAATTTTCTCGTCGAATGTTACATAACCAATCGTTAAATAAAGCATGAAATCAAAGGCGGGATAGGGATA
TTAGGCGAACTACCGAGTGGTTGGGCGAGCTTGACCCAGCTTGCCAAACGGCCCAACGTGCCTATTTTTTAGCCCAACTT
CTCGAATTAAAGCCCGCAACCCCCGAAAACAAAATCAAAGCATGCACTAGTTAAATTATGTTCAGACCCATAACACCCAT
CACCCCGAGATACTTAAATTTCTCCCGATTTTGCTAAATTTGGCCATTTGACGACTTTTGCCCTTAAGAATGGTTTCACC
CACTCTATCATTGCGCAATTTTCACCATTTAGCACAAATACGGGCTACTCAGACTTCACCCAACCAATCTAACCAACAAG
CAAGCATGACTCCACAAAATTTAACTCATTTTAAGGCACAAATTTATGGGCATTCGATGACCAAAACAATACGGGCAAGA
TTATCAAAGTATAATCGATAATCAAACATTATAATCCTATTAGAGAGGCCCAACACACATCACTAAGATAAGATCATCTG
CAAATCAGTACAAAATGCAATAAAAATGAACATGGGGTTCGGAAAACTAACCTCTTATGCCGGACAATACAAAATTTTGA
AATGCTAGGCTGCAAAGTTTTTCAACTCCGAGCACAAGTCAGTGAAAACAACACTTAGGAAATGCAAAAGTATTCAAAAT
ACTAAATAGGTGTGAGATTTGGAAGATTAAAAACGAGGGAAAGTGAAAGTGTTGGAAGTTTAAACCATTAACCCTTTTTA
AAGACCGTCCAGTTAGTCGTGATCGTCGACCCATTCGGTGACCTGCGGAACGATCCCTTGCCTCACCAAATTGTATAGGG
CCTTCAATCATATTGAGGTTCCAAATGGCAGACTAAATCAGAATCGCTAACCTATTCGGTGACTCGCCAATAATTTCATT
GGCTCGTCGAGGTTTACAGACTCTCATTTGAATTTGTCTTGAGTCTAACGGTGGTCTAGGTCAGAGACGCCGACCTCTTT
GGCGATGCGCCTCCTGGTCTTTTGGTTCGCCGACCTGTACTTTTTGAACAATTCCCACACCTTAACTTGCACAATCAACA
CACCTTTATTCTAGAATAACAAATCAAAACAATAAAACCTTGGGTTGCCTCCCAAGAAGCGCCTTAGCTAACATAGTGGC
ACGACGCAAGTCAACACTCATACTTCATTCTTGGGGTTAGCCATAGAATTACTTGGCAACTCCTTATTATGTGGCGGGTG
GAGATAAGGTATCACCTGACCCGTAACATTCTCGAGCAGCTGAATTGATCTGGAATGACAACCAATCATCTGTTTCATCA
CTTTGATGTTCTCCTTCATCTCTTCCAGCACTCTATCATGCTCATTTAACCTGTAGAGAATTATTGAGAGCATTCCTTTG
ACACGTTTACCGTCATTGTCCTTGGGCCTTCTTTGCTCATGAGGAGGGACGTATCTATCCTTCCTTTTGCATTGGACTTC
AATCTCCACCATCTTTTTGGCCAACTCATCCATTAGATTCTTCAGTGCGGCCAATATGAAGTCCTCTACTTCTTAGTTTG
TTTCAGCCATGTGATCAAGTAGGTGGATTAGTTTCTCATAGGGTTGTTGTGTAATACCACCCAAAATGAGTTGTTTAGTC
CTTGCCTTGTTTCCGGGACCAAGACTTCTGTAAAAGCAATCTAGGAGGACTATATCAGGAATTTCATGAGTTGGGCATTG
ACCTTATAGTTCTTTAATCCTTGCCCATGCCACATGAATACGTTCACCTTCCAATTGTTTGAAGGTTAGAATGCGATCCC
TGAACATCATTACTTCTAATGGAGGAAACACCATTTGCTCGCGAGTACTACTCGACATATTCACCTCCTCTATTTCAAAT
TAAAAATAAGCAAAACAAAACTAAATATTAAGTAACTATCATTATAATTTACAAGAACAAAAATACTACTTAACTAAAGA
GTCTCAACTAACACCACTCCTCAGCAGCGGTATTTTGACTTCACGTATGAGGACACTACTTCTAGTTCAAGTAACAACGA
TCGCGAGTAGTAATATAACTCAACCAAGGGTTGGGATCATTCCCATAGGGAGCAGTTAGTAGTCGAGAATCAAATAGAAA
AGTAAAATTTAGTTCTAGTCAATCATAGCTATATATATTTACGAATAAAAACATATTAAATCTAAAGGTGACACGAATGT
CAATTATCAATGGGGGGTTTGTATGAAACCAAGAAACAAAAACAACAAAAAATAAAAATGCAAAATAGGGAGACGAGATT
CTTGAGATGTGATAGGAATATGGGATAAAATAAACAATCGGGTAAATCCAATTGATAGTAAATGGCTGAACATTTGTGAC
TAAGCTAGACTTTAGTGGGGGTAAATTTTCTCTTGAACAACCTACCCCGATTCAACTTGGTCTCTCTCGAACACCGAGTT
GCATTAATTAAGCACAACCTTCGCCTTAACCCAATCACTCTCTCGAGCTCAATGTGTGGGAAAAGGCCTAGGATTCACTC
TCTCGAGTTGAACCCACAATGACGCAATAACCATAGGCTATCGATTTAGTAGTCTTGGTTTTAAAACCACTCTCTCGAGC
AAGCCACAAACACGGAGATGAAATTGTATTTGCAACTATAATTTCATTAAGTTCAAACAAAAATACTAAACGAAATCACA
TTTAAAAAATAAATAGACTATCAATGAGCAATACCCTACAATTAATTTAATCCATATTCACATATCACACCCCAAGAATT
TGGGTTTTAGCTAGACATGAAAAAGATATACAAATCGATACAAAAAAGTGTTTCCATCAAATGGGTACGATAAATAATGT
CTTTAAACACGTCAAGGATGAAGATTCTTCATGACCCACTTCCAATTTCTTGGAGTTGAAAACATTCAAAACTTTCAAGC
TCCAGAACAATGTCTCCCAAAAACTCCAAGAACTAAAATTGAAAAAATATTCAAAAAATCAGTAAGAATTAGCTACAACT
TGATACTAAGCTACATATTTAAATGGGTATTTACAGTTTTCAAAAAGTTGTGTTGCGAAGGACCACTCGAAACTGTTAGT
CGGGATCGTTGATGCACTCGGTGATCCACCCTTAGGTCTGGTTCATCACCTTTCAGTTGTTGCCTTCAGCATCTTCGCGT
TTTGAATCATTGGGCGATCTGGTGTTGCTTCACGGAACTATTAGGCGATGTGCCGACTGCTCCATTTCATCGCCAACTTG
ATCTTTTCCTTCAGGGCTCAGCACAATGTAACCTTGAGTGAGGTTAAGGCCATTTGGTGACTCACCTAATGCATTNNNNN
NNNNNNNNNNNNNNNNNNNNNNNNNNNNNNNNNNNNNNNNNNNNNNNNNNNNNNNNNNNNNNNNNNNNNNNNNNNNNNNN
NNNNNNNNNNNNNNNNNNNNNNNNNNNNNNNNNNNNNNNNNNNNNNNNNNNNNNNNNNNAAAATAAAGCCCTAAATGAGT
CCAAATTATGGACTCATCACTAGCATACCACTCAAATTAAATTGAAAAAGGCTATAGTCGTAGTGGAAAAAAATTAGTGG
GATGTAGTGTAGGTTTCGAAAGGAGGCGAGAGCAAGGATATGATTGCAATGGCCAAAGATGTGTCTTTAGAGGGTTAAGA
ATCATGTTTAGAGATATGTGGCTTCATTTGTTTTGCTTTTTTTATGGCAATAATTTTTGGGGTTCATCATATTTGTTAAA
AACCGTCGAATAATATTTGAAAAATGAGTGTACAGACGAGCGTGTTCATAAGTTCTTTGGTGGTTTCCAATTTGGTAATG
TGTACAATTGAATTCTTACCAGTGAATACGATAAGATCGATTGAGAGGTGACCAATGATAAGCTAATATACGTGAATTCA
TAAAAATCATCAAGGTATGAGCTAATGTTTATAGTTAAGAGGATAAGGTTACATAGTTGGATTTAAAATTCAAGTTTTTC
ATTGTAAGCTTATGTTTGTAGTAGTATGTTTTGTTAGAGTATGGATTGGTAAGGTAAGAAATAATCGATCACATCGGATA
CTGAGCATTTTGAATGAATTGTGCATGGTTTGGGTTGTAATGTTTGTTAGTTTTGATTGTTAAAGGATTTAACTTAAAAG
TGTTTGTTCAGAGTATAAGGTGAAATGTCAGGGGTGTTTGTCAATGGAAGAGATTGGTAAGTGATCTAGCGAAAGGAACA
AGAGTCTGTTATATTAAAGAGTTGAAGATATTTCAAATTTTCATCGTTGGAATAATCTAAGAAATGTGAAGTAATAAGAC
ATATCTTATAGACCCTTGGATTGGAGTTGAGGGATTTATGAAAGATTATGTGTTTTATGTTCCCTTGGATTGTTTAAATT
GTGGTAGCTGACTTATGTGGGCGCTACAATATGGATCTACAGATCTACATGGTTATTGAGGATTTTGAGGGGATTGAAAC
TAGTATGTTGATAGGACTCCACAACGTGTAGTCAAGTGTTACATACACACTTGATGGTAAAAGGTGGTTATGTGCTCATA
GTATACTGAATTATTGGGGTGACCAAGAATTTCTCTAAATGTTGGCATGAAATATAGATGGTTTGAATAGTAGTTGAAAC
TTGGTATGTGAAATATTGTGTATGGTTGACATTGGACGTGATTTAATAGTTTTATTGCAATGGAAAAGTACTATCATATT
TGAAATTAGCGCTATCAGCCTTGGGGAGACCCCTATCTGTCATGGAATGCTTAAATGAAAAGAGAGAGAGCCACAATTTG
AAATTTTTGGACGCAACAATGTGTTTTCTATGAAGACCTTGATACTAGTAACGGTTTGAGAGTAAAGTAAATGGCAGTGC
GGTTATGATATTTTATTAGTATTAAGAGTGTAAAGTAAATGGCAGTGCGGTTATGATGTTTTATTAGTATGAAGGAAGTA
TCTTGTGTTATATGACCTTGGTTCCGTACATTTTTATCTAACCACCTACTTCATTGATGATATGGCTTGGAGTATGATTA
GTTGTCGTAATAGGTTAGTGATCTTAGGCATATTTATATGACGAATTTGCTGATAAATGCCTACGTCAGGATTGAATTTA
AGAATAATCTTGAGACTATTGAGTTGATTTTGTTTAACTTGCTATGATTGTGCACTAAACATGTGATTCGGTGTTGCAGG
AACTTTCAAGGTAAATGGAGATGATTTGAGGAAAGAAGAAGCAAGGAAGGAGCAAAATAAACAAAGGAGAAGTGCACCAC
TATGGAGCGCACTGCCTGGCGCGAGGAGCCACTACCAGAACTACAGAGAACGTTTTTTGGTATACTGCCCGGCGCAAGGC
GCCAAGGTCCATCCAGCTAAAGGCACTCCCAGGCGCACTGCTTGGCGTGGCGCAACACACCCTGAACTACTGAAGGCCTC
ATCTGGCGCGGCGCCCCAGCCCGTGGCTGACGTGCCGAATGAAATTATTATTGAATAGGACTCCTTGTTAGACCAAACTG
AGAAAAAACTTTTCCTAACATCTATAAATATGCCCCTAGGGCACTTTTTGTTAGGGTTCGACTACTTTTTGGTTTTAAAA
ATTATCAGTGGCTAAATGCCCTTGTTCTGGGGTTGTCGCTATGGAATTGATTGTTGAATATTAATGTTTTTGAATTAATT
CATGGTTATCGTTTATAAGTTACTTCTATATTTTTGTTTTAGTAATTTTGATTGGCTATCTTAGATGTAAATATATTGTC
TACTCTTAAAATCAGGAGAGGCTAAAGTAGATAGACCAAGGAATATAGAAATCTTGATCTTCCATTAAGTTGAATTTATT
TGTGTTTAGGAGTGACGGATGGACAAACACCTAGCTTGATTAATAAACAAGATGAAATTTAAATGCTCGCTAATTAGGAC
TTCCTATCCCCACTCAACGATGTAGTTAGATATCTAATTAGAGTAGGCGATTAGAGGTTGGGACACCATAATCAAATAAT
TAACCTTGTAAATCAATAATTTGATAGCCTAAATTAGTTCATTGCCTGAGATATGATACATGAAATTTAACGCATGTTGC
AGCCCTGTAATTGTTTCTTGCTTAAAACATCAATTTGAAGTCGTTCACATTAGTTACTTTTATTTATTACATAAAACTTA
GACCTCTTTTAAAGTTACTTTTATCGAATTGTGGAATTTAGTTAATAAATATAAGTTGATCATAAGTCCCTTGGGAACGA
AAATTCATTTCTAAAAGAAAATATATTACCTGAGCAACCGCGTACACTTGTGTTTCCATTTGGGAGCAACAAGTTTTTAG
CTCCGCTGCAGGGACTTAGAAATTAGTTTATATTTAGTTTTCTTAAGTTGACAATTAGATTGTTCAACTGCTAATAGCTT
GATCTTAGCTCTTATTTATTGAAGGCACTTGATTCTTAGTTCTGACTCGAATAGGAGATCTTGTCGAACTAGATGAGGAA
CGTGAAAGAGCTTTGCGAGTATGAAGAAAGTTGGTAAATCGCGAACGTCAGCCAAAATTAGGGCTAGGTCTCTTGTAAAA
TATTGAGGGTGACAACGTAGGAAACATGAACAACGAAGGTAAAGAGATACCCCCAATTATACCGGCTAGAGCAGTCCGTG
ATGTAGCAGTCCCACATACAACTAATGTGGCATCTAGTATACGGAAACCACCACCTAGTAGAAGATTTGAGCTGAAGCAA
AACATGGTACAACTCATCCATGCTATGGGACAATTCACCGGTCTCCCTCACGAGGATCCTCAAATCCACATTCGAAACTT
TTTGGAGATAAGCGATACATACATCTCGAATGAAGTTTCATCGGACTATGTGAGATTGACTCTTTTTCCACACTCGTTAT
TGGAAGCTACCAGGAAGTGGTTAGACCTAGAGCCACCAAATTCCATCACTACATGGGATTATCTAGCAAAGAAGTTCTTG
AGTCAATTTTTTCCATAAGCCAAAACTGCACGGTTGAGGAGTGAAATATTGAGCTTCAAGCAAACAAATAGGGAGGATAT
GTATCAAGCATGGGCTTGTTTCAAACAATTGTTGAATGCTTGTCCACATCACTATCAAGCTAATGAGGTACTTTCTCACA
CCATCTTTGAGGGTCAGGATTATAATGCACGAGTACTTCTTAATAGTGCATCAGGTGGACAAGCTTTAGAAAAAACCCAT
GAGGAGCTGTTCGACCTCTTACATAAACTCTAAGAAGGAAACCCAGTTTATGAAGGGAAAGTTCCAAGGACCACAACACA
TAGGGTGGCAAGAATTTTATATGTGGATTAAGCTACCACAATAAAAGCAAAATAGATGCAATGAACCACAACATAACCAT
GCAGTTCAAACAAATTGCCCTAAATCAAGTACCGGTGAATGCTATACAACAATCAGTAAGTTGGTCCGGAGTATGTGATA
GTGATGCACATGACACAAAATTGTGTGAAGCAAACCCAGATTCAGTTAACTATGCAGACAATGCGCAAAAAGGTTGAGTC
CAACAAAGGTTTGGAAATACTTATAACTCTAGTTCGAGAAACCATCCTAATTTCTCATGAGGTGGAAACCCAAACCAAAA
TAAAGCGCAAGGGTCTAACCAATACCAATTACAAGGAATGGGGCAGCAATATCAAAATACTAGCCAAGGCGGAAATCTGA
GTACATCAAAAGGGTGGATGACTAATGAAGAGTTACTCCAAAAGCTAATGGAAGAAACTAGTACGAAGATAAATGCAAGG
ATAGATAAGCAGGATGATAACATAAGGAACATACAAATGCTCTAAATGACTTTGGAAAAACAAGTTGCACAAGTAGCTAG
TGCGCTCAACTTGCGTCCTCAAGGAGGTTTGTCGGGTGACACTGAGCCCAATACTAAGCAATTTAATGTTGTGAGTACCA
GAATTGTGTTGCAACTAGAGGAACTAGATCCAAAGAAGAGTGATATTGAGGTAGCAAGTAAAGAAAATAATTAAGAAAAG
TTGGTAAAAAGCTCCAATGTTGAGAAGAATATTGCTCAAATGAAACCACCCCCTCAATTTCCACAAAACTTTAGAAAGCA
GAATAAAGATGAATGCTTCTGCAAGTTTCTCTCTCTCCTTAAATAGGTTTACGTTAATCTGCCTTTGGTTGATATTTTGC
AAGGAATTCCTAAGTATGCCAAGTATGCGAAGGAGATAGTGGCAAACAAGAGGAGGCTCACAGAGAATGAAATGGTAGCA
CATACTGAGGAGTGCAGCTCTCGAATTCATAATTGACTACGCAAGAAGTTGAAGGACTTGGGTAGCTTCACGGTGCAAAT
AAAAATTGGGCAAAGTGTACATGCCCAGGGTTTATGTGATTTGGGTGTGAGCATTAATCTTATGTCGACATCCTTATACA
AGAAATTTGGGTAGAGGAATCTCAAACCAACCAATGTTATTCTCTAACTCGCAGATACATCCATTGCTAGGCAAGAAGGG
GTAGTAGAAGATGTGTTGGTACAAGTGGGATCATTCATCTTTCCGATGGATTTTGTGGTCTTAAGTTTTAAGCTTGTTTC
GGAAGTCCCTTTCATTTTGGGGCGTCCTTTCTTGGTCACGAGGCCAACATTGATTTATGTAGTAGCTATGCAGGTGACTA
TGAGGGAACATCATATGGTTGAGGTTTTTGACATCTATCGCGTCTTGAAATTGCCTTCCATTTATGTAGAGTTGTCAACA
ATTACTGTTGTAAATCTAGCAGAAGAGTCGAACCACATTGCTTCCGAGGATCCCTCAGAAAGAGTCTTAATGGGACATGA
CATAGATGGAGATGCTGAAAATCAAGATATAGCGTCTTGTATGAATGTGGTAGATATGGGAATGCACAAAGGTAGAGTAG
AATCATTTGATCGTGAATTGGGGCCTCCGCACAAACCCTCAATTGAAGAAGCACCTAAACTGGAGTTGAAATCTTAGCCT
GATCACCTAAGGTATGCACATTTTGGTACTAATAAAACCTTACCCATAATACTTTATGTAGATTTGTCTGAAACACAGGT
TGGTGCAACATTGAGAGTCTTAAAGTGAAGGATGAAAGTTATTGCATGGAAGATGACAGATATCCATGGGATTAGTCCAG
CATTATGTATGCAAAAAATATATATGGAGGAGGATCAGAAAACGAGTGCACAACATCAGCGTACACTGAATCCCTTGATG
AAAGAAGTGGTGAGAAAGTTAGTTATAAAGTGGTTAGATGCTGGAATCGTGTACCCAAATTCTGATTGCAAGTGGGTAAG
TCCGGTGCAGCGTGTCCCAAATAAAGGAGGTATGCCAGTGGTGAAGAACGAGAAAAATGAGTTGATTCCCACTAGAACCG
TCACTGGAAGGAGAATTTGAATGGATTACCGGGAGCTAAATGAGGCCACACGAAAATATCACTTTCATGTCCCTTTCATT
GTCAGATGCTTGACCGACTAGCATGGTAGGAGTACTATTGCTTCTTAGATGGTTATTCTAGATATAATCTGATTTTGATT
GCACCTGAATATCATGAGAACACCACATTCACTTGTCCTTATGGTACATATACTTTCAAACGCATACCATTTCAACTTTG
CAATGCACCGACAACTTTTTCAAAGGTGCCTGATGACCATTTTTGATGATATGGTGAAGGACTTTGTAGTGGTGTTCATG
CATGATTTATCTGTCTTTGAGAAGTATTTTGAGGTATGTCTCCGGAATCATGACAAAGTACTTGCTAGATGTGAAGACAC
CAATTTATTGCTCAATTGGGAAAAGTGTCACTTCTTAGTTCGAGAGGGCATGGTATTGGGTCACAAGGTATCAAAGTCTG
CACTAGAAGTAGATAAAGCCAAGGTGGAAGTTATTGAAAAATTCACCACTCCTATCTCTATAAAAGGCGTGCAAAGTTTT
CTTGGAAACGCAAGTTTTTACCAGAGATTCATCAAGGATTTTCCAAGACTGGAAGACTGATGTACAATTTCTTGGAGAAA
GAGGTGAAATTTGAGTTTGCTGAGATGTGTTTGAAGGCTTTTGAGGTATTGAAGAGGAACTTAATTGAATTTCCAATCTC
GATTTCTCCTAACTGGGAGTTACCATTTGAACTCATGTGTGATGCAAACGATGTAGCAGTGGGTGTAGTATTGGGACAGA
GAAAAGATAAAGTGTTTCATTCAATATACTATGCGAGCAAGACCCTTGATTCTGCTCAAGGGAAATACATAGTTACTGAG
AAGGAGATGTTGGCTCTAGTGTTCGCCTTTGAAAAGTTCAGATCGTATATGGTAGGAACCAAGGTAATTGTTTATACTAA
CCATGTAACTATTAGGTACCTATTCAACAAGAAGGACGCTAAGCCAAGGCTGATTCGGTGGATATTGTTTCTCTAAGAAT
TTGACCTACAGATGAAAGACCAAAAGGGTACTGAGAATCAAATAGCTGATCATTTGTCCAGGTTAGATGAAATTTTCCAT
GTACATGAAGGGGAACAAATTCGGGAAGAGTTTTCGGTTGAACAGTTGATTGCACTGGATATCTCTCAAGTACCTTAGTA
TGCTTATATAGTGAATTTGATAGTAAGTGGAGAGTACCCTCCAGATGCAACCACCCAACAAAACAAAAACTTAACTCATG
AAGCTAAGTTCTACATCTGGGATAAACCATTCTTGTTCAAGCAAGGTGTAGATCTGGTGGTGAGAAGATGCATTCCGGAA
TATGAGGTATAGAAAGTACTTACAAGTTGTCATGCCACCTATATGGAGGACACCATGTTGGAGAGTGCATGACGCACAAG
GTACTACAATTTGGTTTCTTTTGGCCCTCATTGTTCAAATATTCTATTGCCTATGTGAAGGGATATGATCAATGCCAAAG
GTTGGGTACTATATTGAGAAGACATGAGATTTCACTAAATAACATTTTTGAGGTGGAAATTTTTTATATGTGGGGTATTG
ACTTCATGGGTCCGTTCCCACCATCTATTGGAAACCAATATATTCTGGTGGCAGTTGATTATGTGTCCAAATGGGTTGAG
GCGGTAGTTGTTCCCAAGAATGACTCATGAATGGTGATTAAATTCATTAAGAAGCACATTTTCACTCGTTTTGGCACTCC
AAGGGCAATCATAAGTGATGGAGGTAAGCATTTCATTAACCATCTAGTGAAGACTCTTCTTGCTAAGTATGGTATACATG
ATAAAGTGTCTACAACTTATCATCCTCAAACAAGTGGTGAAGTGGAAGTATCGAATAGAGAGGTGAAGCAGATCTTACAG
AAGACAGTGAAAACGCATAGAAAAGATTCGTCTGAGAAGCTTGGTGATACATTGTGGGCGTATAGAACTGCATATAAAAC
ACCCATATGTACTTCTCCCTATCACATGGTGATCGGTGAAGCATGACATCTTCTAGCGGAATTAGAGAACCAAGCATATT
GGGAAATTAAGAAGTTAAATTTAGATCCCAAATTGGCATATAGGAAGCGAGTGTGTTAATTCCATGAACTTGAAGAGTTT
ACGGTCCATGCGTGTGAGAATGCCAAGCTCTACAAAGAAAAGACGAAAGGGTGGCATGACAAACACATAGTTCCTCGCAC
TTTCACTCTGGGAGAAAAGATACTTCTCTTTAACTGAAGACTTAAGTTATTCCCCAGAAAACTAAGGTCAAAATGGAGTT
GTCCTTCCGAAGTGGTGAGGATGACACAACATGGTGTTGTTGAACTTAATGGTAAAAATACCCCGTCGTTCTTGGTAAAT
GGGCAAAGGGTTAAGCACTACTTCGCTTAAGATACGGATCGTGATCGAGTGGCGCTTGAGCTGAATGATGAATTATCCAA
GCTGATTTGAGCCACAACGTTAAACGAGACGCTCCACATGATGCTGCCCGTGAACGAGATGTAATAGCTAGTTAGGTTGT
TTAATTTTGATATTTTCGTAATTTAGTTTCAATTCATAGGATCTACTAAATTTTTTTTATTTTTAGTATTAGATAGTTAG
GTTTCAATCATTTGTAACTTCTTTTGTAATATATAATATTGAAAAGAAAAAAATCCAATTGGCATACTGACAGGCGCGTC
GCGCCACAGTGAAAATTACTGAGTGATTGCCCTGGAGTAATGAAGGCACGTCGCGCCCATAACGCGGATGAGTGTAGATT
TTTTAAAAATGGGTTAGCACAATTAGGGTTTAACCCGATCCTTCCCCATTCCACCATTTTAAATCCCTAAACCCATTAAT
TCCCCCGATCTCTCTAAACTCCCACTGAACATCTGTTCATATTCTCTCAACTCCTTTCTTCTTCTTCACTTTTTCCTCCA
AATTCTTCCATAAAAACCCCTAACTTCCCCATTGTTCTTTCCCCAAACATTTTTTATCTTCTCTTCTTCTAACTTCTTCA
CTCCCCCCCACTCTCCAGCCTGACTGAAACGACCCCAAAAATGCCCGAAAATGTGCTTCGGAAACACCTATAATTGTAAT
TTCCATATATCTCAAAATCTGTAAATGATTTCAGAAATTCGACTTCATATTCTTATTCAGGGGGTCAAATTGAGTGGGAA
ATGGGTCTAACCCGAATTTTAGAGCAACCGTATCAAAATTTGAAAATCACAAAAAAAGCGATTTGGAGGGTCAACTTTAA
AGAGGCATATCTCTTAGAACACAAGGAACTGGAAGGTCCACTACCTATTAAATTAAAGCCCTTTGAGTTAGCTTTCCAAC
GCACTTGGTTTCACCTCATTCCGAGTTAGGATGAGGGAGTTATGACCATTTTCGTAAAATCTGTCTGTGCAGATTTGCAA
TTTCCAGTAAGCTGTTTTTTTTTAAAGCCTTATTTTTTAGGCTAAGTGTTGGGGCGTTTTTTTTTTTTATAAAAAGGGGA
TATGTCCCATACTTAGTCATATTTTTTTTCTAACTTCAAAACACTCAAAAACACTCTCTAAGGCCTTTCCAAAATTCCAC
CAAGATCTTCAACCAAATTCAAACATCTGAAGCTCTAATTCCGGATTCAAGACTCAATGTCAAGCTTCAACTCTCCATTT
CAATCTTCATCAAGGATTCTCCAAAGTTGAGATATGTGGGTTTGATTGTGGAAACTTTCCTTTCCACAAGTCCAACCATT
TATCCTCTATATTTACTTCAAGTTTATGGGTCCTTATGGTTATTTATGAACTCTTAAAGCATGGAATTACTACTACACAC
CCTATTATGGTTTATTTTGCATATTATCATGAAATGGAATTATTATGTGATGTTTATGGTTTTCATGCTTCCGTGATCAA
ATTATGAAGGTTGATTTATATATATGTCTGTTGTTGGTGGGCTGATTTATATGGATTTTGAAATTGGTTGAACTTAGTAC
TCTTGAAATACATGACTTTATTTACATGAACAATAGCCCACTATGTGTTTGATAAAATGCCCATTTATAGAATTCTTAGG
AAATGGAAGGTCCAATGTACGTCCTATGAGTCGGATGGTCATATAATCATTGAAATGATGATGAAATGGATACATGTATA
TGATTTTCTCTATTACAATGAAAGACTAAAAATATAGTTAAACATATAAAGGTTTTATAGAGAATAAGGGAAGTCTAAAT
ATCATCTCAAAGCCTTCTAGTACATACGTGTTTATCGAGGCGTAGCCCATGCATCAAGTTCTCAAAACGGAAAGTAAAGG
CAACATGAGAAACCAAGCTCGGTCCTCAGAATATGAGGAATCATTGCACGACATAAGGGTACCCCCTAGACGTAACAAGG
CAGATAGAACCCCGCAAGGCACCATGTAAGCCAATTAGCATATCATAACATAAGCATAGACCAATAAAGACTAAAATCGC
ATTTCAAGTCCAAAAATTTTATAAAGGAAAGAGGAAGTCTAGACTTGTCTCAATTAACCATCTCTTACAATACTTGAATC
AAAGAGGATCACAACCCATACAACATAATCCGAAAGTCAAATACAAGAATGAAACTAATGAATGAAGATATATGTCGTCG
AATCATGAGTACTCACCAACAAGAAAGGAGAAATGAGTAAATCCAAGTTCAAGCCACAATGAGGACCACCTTGAGAATCA
GACCCTACAATTGGGAAAAATGTAGGAAAATATGGGTAAGTAAAAACATGCACTAAGTATGATAGCCATGCATAAAATCA
TGAAAACATGCTAAAGGGACATTTTAATAGAATGCATGCCATTTACTAAGTTAAAGCATCATTTTGAAGATAATGGAAAA
GCATAAGTCATAAGCATTATCAAATCATAGATCAACATATCATAAGAGGAACATATCATTCATACCCTCAAAGCATACTT
GTGCAATGCATGGATAAGATACCATAATCCCACCCATACTAAGTAAAGTTTCTTGAGTAACTATAGTTCATAATTCATCT
TCTTGTTCATACTATCATAATGGGATAAGCGTTAATCGACATAGACAATGTGAGCTTTAACATGAAATCCGATATCTACC
CCACATCAAAAAAGGGGTTGTCCTACTTGCCTAAGGTAGAACCATACTCTTAAGTTAGGTGGATCCACTAGCTAAATACA
TATGTGAGCACATAGTTTATGGGATAAGGAGATTGCTCCTAGAAACCCGGACTCAACTAAAATATAAGGTTTCCATCTCA
TGAGATACGTACTTTGGGAACCCAGACTCAACTAAGGTACAAGTAACCCATTTGGAAAGCCGGACTCAACTTGTGTAGAA
GCTTTCATTGGGAAGCCGGACTCAACTATCATATAAGCTTCCATCTCATATTCATATCCACTCGGTGCTAAGCATTAATT
CACATCGATTTCATATTAAGTATTGACTTAAGTTCATATTCATGGAAGAATGTCTTGACACTAAATCCAACATAATTCAT
ATTATAGCTCATAGATTCAATAGGTGAGAATACCCTTTCAACCTTAGAATCATCATATTGTGAGAAAGCCTTTCACATCA
TATCATATTCATACATAAGTGTGTACATGAGGATAACTTCAAACAACACAACAACTATTTCATAATCTTATTCACTTTAC
TCTCAAAGTTTTCTTAAAGCATATACATAACCCTCAGAATCATGCATAATTCTCATACTTTTCCCTTCAAGGACCATAAA
TCATATTCTATCAATAAATCAAGAATTACTACATTATACATGGATATAATGATAATTCAAGTAGCCCAATCACTACATGC
ATAAATTTTGTAACATTCTTCTAAAATAAACAAACCCACATCACAAGATCACAATTGGGAAATAAGGAGATTTCATGGGT
TCTTGGAAATTTCAACATAAAAACCATAATAAATCATCAATTGAATCATAATATAAACTAATTCAAGTATTAGAATCATT
TTTTAAAGGAACCTATGACTTGGAGACAAACCCTAGCTTTTGGAGAATTTATATCTTCGAAATTGGGGTTTTGAAGGGAC
TCCATGGATGAAAGCTATCCATGGATGAATGACTACCATACCTTAACAATGAAGCCCATTGAATTTGATGCGAAGAACTT
GATTCTTGAACCCTAGCTCAACCTTCTTCCTTCTTCTTCTTCGTTGAAGTTCTAGAGAGAATTTTTTTTGAGAGAAGATA
AACTTTTTGTGATTTGATATGCGGTTTTGGAAATAATGGGGTGAATGGGTGTATTTTTGACTTAAAATGACTTATATTGG
TGTATAAAACTATGTCAAAACCACTTCACTTTAATAATCCAATAATCCCACCCATACTAAGTAAAGCTTCTTGAGTAATT
ATAGTTCATAATTCATCTTCTTGTTCATACTATCATAATGGGATAAGCCTTAACTGATATAGACCATGTGAGCTTTAACA
TGGAATCCAGTGTCTACCCCACACCAGAAAGAGGTTGTCCTACTTGCCTAAGGTAGAAGCATACTCTTAGCTTAGGTAGA
TCCATTAGTTTAATACCTATGTGGGAACATAGGTTATGTGATAAGGAGATTGCTTCTAGAAACCCGGACTCAACTAATGT
ACAAGGTTTCCATATCATAAGATACATACTTTGAGAACCCAGACTCAACTAAGGTAGAACGAACCCATTTTGAAAGACGG
ACTCAACTAGTGTAAAAGCTTTCATTGGGAAGCCGGACTCAACTATCGTATTAGCTTCCATCTCATATTAATATCCACTC
GGTGCGAAGAATTAATTCCCATGGATTACATATTAAGTCTTGATTTAAGTTCATATTCATGGAAGAATATCTTGATACTC
AATACAACATAGTTCATACTATAACTCATATATTCAATAGGTGAGAATATCCTTTCAACCTTAGAATCATCAGATTGTGA
GAAAACCTTTCACATCATATCATATTCATACATAAGTGTGTACATGAGGATAATCTCCAAAAGCACAACAACTAGATCAT
AATAATATTCAATTTACTCTTAAAGTGTTCTTGAAACATATACATAACCCCAATTAACATACATAATTCTCATACTTTAC
CCTTCAAGGACCATAAATCATATTCTATCAATAAATCAAGAATTACTACATTATACATGGATATAATGATAATTCAAGTA
GCCCAATCACTACATGCATAAATTTTGTAACATTCTTCTAAAATAAACAAACCCACATCACAAGATCACAATTGGGAAAT
AAGGAGATTTCATGGGTTCTTGGAAATTTCAACATAAAAACCATAATAAATAATCAATTAAATCATAATATAAACTAATT
CAAGTATTAGAATCATTTTTTAAAGGAACCTATGACTTGGAGACAAACCCTAGCTTTTGGAGAATTTATATCTTCGAAAT
TGGGGTTTTGAAGGGACTCCATGGATGAAAGCTATCCATGGATGAATGACTACCATACCTTAACAATGAAGCCCATTGAA
TTTGATGCGAAGAACTTGATTCTTGAACCCTAGCTCAACCTTCTTCGTTCTTCTTCTTCGTTGAAGTTCTAGAGAGAATT
TTTTTTGAGAGAAGATAAACTTTTTGTGATTTGATATGCGGTTTTGGAAATAATGGGGTGAATGGGTGTATTTTTGACTT
AAAATGACTTATATTGGTGTATAAAACTATGTCAAAACCACTTCACTTTAATAAGACTTAAACCAGAATTACCCAAAACA
TCCCTCACTTTAAGTGAGCTGCATAGGTACCACGAGGGGTTTCCACGAGCCATGGTCCCTTCCGTGGACTTGAGGCAGTG
GATAGGCAGTCTCACGAGGGGCTCCACAAGCCATGGTGCGTGCCACGAGCCGTGCTCCCTCTCGTGGATGCACCCTTAGC
CCACAAGCCTGATTAATTTAACGTTATCAAGGACACATCATTCAATTCTAAGCGTCAACTATCGTTAATTAGTATAAAAC
CTAACTAAATGAGTTGGGGTCGAATCCCATAGGGAGCGGTACGTGTTTCAGATTCAATTTTGAAATATGAACATGTTCAA
ATCAGTCATAGGAAGAAAGGTTAGTGAATAAAGACATCATTCAAATCAGAGGGTGAAACGAATGTCAAATGAGGGGTTTT
GATTTTAATTATTAACTACAAAGAGTCACAAAGAATAAAACTTAACAATAATGAGACGGGTGCTTGAGATGTGATTCGAT
TAAAGTCTAATATAGACAAATGGGTAATTGCAACTATTAGAAAATAACTAGATATTAGTGAGTAAGCTAGGCTATAGAGG
AGGTAAACTTTTTCTTGAACAATTTACCCCGAATCAAGTTGACTTCTCTCGAACATGAACAAGCATGAAAAATAAGACCA
TCCCACTCTCTTAAGCTGGATGTGTGGAATTTGGTTTAGGATTCACTCTCTCGAGTTGAACCTAGGTCAACCCTATATCC
ATAAACCATCAATCAAAAACCTTAGTTCTAAAACCTCTCTCTCTCGCAAGCCATGAACACAAAGCTAGAACTACATTTTC
AATTACAATTCTTAGATTAAACCACAATTAATGATTCAACTCACTTCTAACTAGAATTTAAACTAACAATTAGCAATACC
CATAAACTAAATTAGTCCATAATCACATAATCACACCCCAAGAATTGGGGTTATAGCTAGACATCATAAAAAGGTAAAAA
CCATTACCAAATTGATTATCCATCAATTGGGTAAGAGTAGATTCGTCCTTACAATGCTCCAAACTAAAGAATCACAAAGA
CCCACTTCAAATTTCTCAAAAGTGAAAAACTTCAATTCGTCAAAGCTTAGGAAAAACTAGAGAAAATTGTTTCTCAGTTT
AAAACTCAAAAATATATTAAAATTATATGAGTTAAGATACTAAACTAAATGTTCAAAAATGTGTTTATAGTCGCCAAAAA
TGTGCCACGAAGAGTCACTCGGTGAAGTAAGTCGGGCTCACTGAACCACTCGACGAGCTGCCCTTTGTTCACTTTCATCA
CCCTTCTACCTTGGGATTTAGCATCCTCAAGGTCTGTAACTTTAGGTGATCTAACACTGCATCGCGGAAATACTCGGCGA
TCCGCCAACTGCTTTTTTCCATCGCAAACTAGGTTCTTTCTTTCAAGGCTTGGCACACTGGAACTTTAGGCGGTCAAATA
GCCATTCGACGATTCGCCAAGTGAACTTGACGATCACCAAGCTTCCTTTCTTCATCATTTCTGCCTGTTTTGTTCCTTTT
TTCTTGTTAGTGTCCTCGATTTGTTCCTCAATCCATAAACCTGAAAATCAAGGATTTAACATCAATTATTGGCACAAAAT
AAGCATTTGAGGACACTAAATCTATATAAGCTAAGCCGTAAATGAGTCCAAATCTTGGGCTCATCAACACCCCAGACTTA
AACTTTTGATTGTCCTCAAGTAAAACTCAAGTTTCTTAGTTGAAAAAGGTTGTCTCAAACAGTGCTACAAAAAACTCAAT
CATGAATGCACACAACGAGACTCAACTTACTTATGAAAGGATCAATTGTGCACTCAAAAATTCAAGTTGTTACTCAATAT
TTTCTAAGAATCTCAAGTTCACAATACTTTCTTCAAGTACAAGTTCAAGCTCAACAAAGGTACTCAAATGCCCTAACAAC
AACGATGATTCCATATTCACACACAATTCTTCAACAATTTATAGCTCCATAATGATATGCAACTCTCACACTCATAAAGA
TGTCACCTGCTTGACTTTACCCATTGGTTTGCCCTTTTTTTCTAATCAACATTCGCTTCAGCTACTAAAGACCAAAAAGG
TCTTTCCAATGCTTGTAACAGGGCTGAGTGTAAAGGTATGGTCATTTAGGCCCAGTGGCTGCTATCCTCATGAAATATGG
TATGAACATCATTTTTCCTTCTACTTATTTAGAATTTTCACTCATGGTCAAAAGTCACACCATTATACACTTCCAATGGA
ATTACGGACTCCCCATTTCTTTTACAACTTTCACAACTTTATTTCACAACCTTTTCAATCTTCTTTTCTTTCTCTCTCTC
TTTTATTTGTATGGAGGGGTTCCATTTTATTTCAAAGCCATGGATCAAGGGGGATTTCTTCACACTTCTTTATTTTTTTC
CTCTTTTCACCATACCCCAACTTAGGCATTTGGCCTAAGTTGGGTATTCAAACAAACCACACTTCATGGGTGAATGGATG
AAGAGGGGTTACAATTGCATCAAGTTTCTTCCAAGAAAAGGATAAGGCTCAAAAGGGTTTCAAGCAAAGTTGACGACACA
CTCACAAGGTTTGCCACAAAAGAGGTATATTGTCAAATTGTTTCACTATTCCAAATTGTTGCCTAAAATCATTTAAAGAG
CTTGCATCAATTAGTCAATTGGACCAACGGGGAAAATTCTAGGTGTCATCACACAAGGTTCATGGTAAGATCATCACACA
AGGTATTGACAACAATATCAAACAAGACTCCACACTTTTGCTAGTGTGCAATGTTTATCACAAGAGACTCATTCGAAAAT
CGGCTAGTCACAACGAGATGCAAAAAGTCCACATATTGTCTATGTAACTTCATTTGGCCTCATCGTAGCCGTGCATTTAT
TTTTTTCAATTAAGATCACTATTGAAGTCATCAGTATTGATTATGAGTGATACACAAATTTGCACAAGAATAGCCAGAAT
CACACACAAGAGGTGGCAATTTTTTTTAGAAGGGGTCAAAAACCATGTGCATTCATAATGTAGAGCCATAAGCTCAAACA
TCCACAAGACAAAATTAAAACACAATTATATAAAAAAACCTAATAGTATATACACAAGATAGTCACAAGAGGTTGGTATG
GAAATACCTCACCCGGCCCAACAAATAAAAAGGTAGTTGTCCTCAAATATATAAAATAATAAAAAGTCAATAAAAAGGAT
AGAGAGGGAGGTAAAGAAGAGTCATGTCTACACAGTCGCTCCATTTATCGGGGCTTTAGTGCCCGGTGTAACATCAGAAG
TGGCTCCATTATACCCAGCCATGGTGGTGTCTCTCAAGGAGGTCTATCGGGCGGTCTCTAACATCATATCCTCCAAGTTG
GCCTGATCATCATAAGCAGCGGCATCTCGCTCCCCAAGCTGATCCTCAACAAACTCCGCTTCTGATGCATTAGTTGCTAC
ATCCTCCATAGGCACATCTCCGGTGGTAGCTGGAGACATTTTAGAACTGCTCCAAACACCCTCAGTCTCAACTGCCTCAA
ATAAAGAAGTGAACTCCATAGACTTTAGATAGTCTACGTCCTACCTCAAGTCTGCAACCTCAGCTTTCAAAGTCGTCATC
TCTGAAACAACCACCTGTAAATTCTCACAAGTTTCTACTCTAATCGTGAGAGCATCAATAGATGTCCAAATAGGTGTCAA
AGCAACTAGAATGTCCCTCTCAATCATCCAAGGTACCTCAGCCACCAACCGGGTAGCCTGCACATCGGGAGAATGGGCTA
AGTACCCGATCTTTAGGATAATGGCATGAGTAATCTTGGTAGGCTGGGAAATTGTAGAAGAACTAGGAACCTGGGAGGAA
GTGGAAGCAGGAACACATGAAGGCCCTGAGGCTATAGTAGGCAAAGATGCCTCTGCAGGTATCGACTCAATATCAACCTC
CGGGGATGTATCTACCGGAGCCGCTCTTCTCCTGTTTGCCTCATCCTGAGTGTACTCGGCCTCTATACGCCGGATGTTTG
TGAAGGATGTGGTAGTGATCTCGATGTATTGCGATGTCTCCGTATCAACTAATTTTTGGTAAATCCTGCCATCTACCCGT
TAAGTTGGAACAGAAAGCGTTGTGGGCACTGAATGCTTTAAATCTAGATTGGACAAAGACCTCTATGGGGAGAGTGGAAC
AGTTAAACGAATTGGATGAATTCCGATTTAGAGCTTATGAAAGTTCAGCCCTCTACAAGGAAAAAATAAAGAAGTGGCAT
GATGCTAAAATCCATAGGAGGGAGTTAAGAGTGGGAGACTGGGTGTTACTATACAATTCACGACTTCGACTCTTCCCAGG
AAAGCTCAACTCCAAGTGGTCAGGACCATTTAGAGTGAAATGAGTATTCACCAATGGTGTCACAGAAGTTGAGGGGAAAG
AGGGACCTGCATTTAAGGTGAATGGGCAACGCTTAAAATTATACTTTGGAAAATGCCATGAGATTTCTTTAATTGAGGTG
GTGTACCTGGAAGATGCTTGAGAACATCTTCACGTCGGGCCACGACGTTAAATAAGGCGTTTCTTGGGAGGCAACCCAAG
TGTTAGTGTTTTTGAATAATGTGTATTGATTTTGTAGGAGTAGGGATCATGAGCAACACATAAGTATTCCTGGAGAGTTA
CCGACCTATTTCGGCGAGTATAAGCACTAGGCGACTATTTCACTCCATGGACTACTGGGCAATTTAGTGAAGATTCTTTG
TGATTGTGCTCTACTTGGTTACACACTAGATTGTTTTCATTTCTTGTCAATTTTATTTACTCGTAATATTTAGTTTAGTT
GCAATAAATATTCGCTCTCTACCCACATTGGGGACAATGTAGACAGTTTAAGTTGGGGGTGTGTGGAGACTGCTCAATCC
ATTGCTCATGTCTCAATGTCCTCAGTGTTGACAACGCCCCTTGTTTATGCGGAATGTAACTGTTCTTATGCAAATTTGAG
TCTCAGTTTTGGTCAATATCGATGACTCAGATAGTGTTCATAATCGAACGAACAGGAATGTACGTCTACGATGAGACCGA
GTGAAGTTACATCATCAATATGTGAACTTTTTGCATCTCATTCTGACTAGCCAATTATCGAATCGATTCTCTTTTGATGA
ACGTTGCACACTAGCAAAAGTGTGGAGTCTTGTTTGACTCTGGTGTTAATGCGTTGTGTGATGAGCTTACTGGGAACCAT
GCATGACAACACCTAGAATTTTCCCCGTAGGTCCGATCGACTAAATAAGGCTATCTCTTAATATGATCTTAGGCAACTTC
GAAAAGTGTGATCCAATTTGACATATACCCCTTTTGTGGCCTACCTTTTTTTGGGAGAAACTTGATGAAAACATGACCTT
TCTTAAAAAACACTACCCATAATCCTCGTGATTTGTTATTAATTGAATAGCCAACTTAAGCCAAAAGCATAAGTTGGGGG
TGTGGTGAAAAGAAAAGGCAAGTCAAGAAGTGCAAGAAAAATCTCCTTTAATCAATGGTGTTGAGAAAAATGGAACCCCT
CCATACAAAAAAAAAGACGAGAGAAAAGAAAAAGTTGTAAAATAAAGTTATGAGAAATATCAAAAGAAATGGGGTTCCAA
ACAATCCATGGAGATTCAATAGTGAAATGACTTAAGAGAACTAAAGAAAATTATCAAAGAAGAGGAAAAAAAGTGTTGAA
AGCACCACGTATAATGAGGATGAAAGTCACTGAGCCTAAATGACCATACATTTGCATTCAACCCCATTACAAGTCTTGAA
AAGACCTTTTTGATCTTGAGTGAGCCGAAACAATTGTTGATTGGAAAATACGGGCAAACCTATGGGTGAAAGCATGCATT
ATGTTCTTCTTTGTGAGATTGAGCGTTGCATTTGATTCCGAAACTTTAAATGATTAAACCATTGTGTGTGAATATGGAAT
CATTGTTTTTGTAAGGGCATTTGGATACCTTTGTTGAGCTCGAACTTGCATTTGAAGCAAGTATAGTAAGCTTGAGAATC
TTTGATAATGCTATGTCACAACTTGAGCCTTTGAGTATACAATTAATCCTTGCATGAGTAAGTTGAGTCTTGTTGTGTAC
ATTCATGATTGAGTCTTGTGTAGCACTATTTGAGACATCATTTTTGAACTGTTGAACTTGAGGTTTACTTTAGGACAAGC
AAAAGTTTAAGTTGGGGGTGTTGATGAGTTCACGGTTTGGACTCATTTAAGACTATATTTTAATAGAATTAGTGTCCTGA
AATGCATATTTTGTCTCAATAACTGATGTAAACCCTTTAGTTTCAGGTATTTGGAGTTAGAGACAAAGCATGGACACTAT
TGGGCAAAAAGGAACAAAGAAAGCCTTAGGAATGAATAAAACAAGGCCTGATGATTGATGATGTCATTCGGCAAATCGCT
AGCATCATTCAGCGAAACGACAAATCGCCAAGATACCTCCTAAAAGTTACAGAACGCTGCAGCTAACATGGGGGCATATT
TGCTGAGCAACAACCATATTCGGCGTATCACCGATCTAGTCAGCGAAGTACAACTAGGTTGCCAAAAGTACGAAAGAAGA
TACAATCAAGTTCTGATAGGCAATATAGAAGGATAATGGGTGAATCACGGAGTTATTCAGCAATACCAACCTAGATCACC
TAAAGTTGCAGTAGCCAGACCAAGAAAAAGCATAAAATGAAGGCGAGATGAAGAACAATCAGCGAATCGCTGACCTGTCA
GCGACATCCGACTTACTTTGCCGAGTAGCCTTGAGCAATGACATTTCAAACTTGTTTAATTAGTTTTGGCCAGAGAGAAA
ACAATATTCAGAAAGGGAGAAAGGAACTTTTAGAGAGAAAAACACTACCAAAGAGTTGGGGGCAGTGATTTTAGCAAGTG
TTTCAGAAAGATTTTGCAAGAGAGAAGATTATCAATTGAATTTCATTTATACTTCTCATGTTGTACCCAACTATTTGAGT
GATTACTAATTTTGATCTATTTATTTTTTAGATGAGTTGCTAAAACCTTTTACTTGTGGTTTTAATCATGAAGCCAGTTG
TTGAATTTACTTAATGGGTGTTTGTTAATTGCGAAGAATAGTGCTAATATGAAGTGGGTCTAAGTTGTTGTTGTGTTTCG
AGATTGAATTGCGTTACTTCGTGTGTCAATCTCAGTGTTGTGCACTTGCTCGAGAGAGAGGTGTGAGACCAAGGTGGCAA
TCTTAGCGTTCTTAATAGTGGGTTTCATTAGTTTCAGCTCGAGAGAGTAAAGTGAGGAACCTTTCCTTTGTATCCAGCTC
GAGAGAGTGGATTTGATGAGGGTAAAGAGTTGGGTTTCATTAAATTAGTGTTGAAGTTCGAGAGAATTCAACATAGAAAA
GGTAATTGTTCGAGAGAAAATTACTTTATATATAGTTCGATCTACCAACAACAAATTAGTCCATTATGAGCAGTAATGTT
TACCCATTTTGTTCAGATTCAATAATTGGCTGATATTCCCCGAGTTTTACTCTAATATTTGATTGCTTGTGTTGAACTAT
AAGTTTGAATTGGTAGTTAAAACCCATAATTGGAGATTTGAATACTAATTGTGCAGGGAATGTTTGATTGAAGAGAATGT
CATTGTACTTTTATTAAAGTAATTCGAATGAGGCACTACTTCCTGTGGGATCAACCCTAACTCACGTAGTTGGGTTATTA
TACTGAAGAACGATCATTGGCATTTAGTATTGGAAGAAATGCCACTTGATACGTAAATCAAGCATGTCGTGGTCCCTCTC
GTGGACCTTGAGGCAGTGGCTAAGACACTTCTCTCAACCCTCACACTACTATATCCCTTCCACCAGCCGTGGTCTTCACC
ACGAGCTGTGAAATCGCTCGTGAAGAGGAGACTTAGGTAGATTTTGGGGAGGCCATTTCCTAGCCCTCCACAGGTGGAAT
TACGGGGCATGGTGTCCATCACGGGTCATGAAGACCCTCGTGGATGGTAGGGGCAGTGCCTTGGCAAACTCTTGGGCCCT
TGCTCATTTCCCTTTGCTCTAGCCCTTCTTCCCTAATGTTAACCCTCACATTTAGCTCTAGTTTATCCTACTAGTTTCTT
GGGTTTTACAATATCTCGCCCTTGGGAACATTCATCCTTGAATGATGATCTAGACACCTTATAGAAGCAAATACTCAAGA
CTAGGAGCCCATAATGCATGAAACAACAAAATAATGAACAATTCCAAGGAGGAAACTTTAACTCCATCTCAAACATAATC
AATGCAACAAAAGGAAGTAGGAGCTACATCTAACAACCCATTATGCATGAAACTCAACATTTCACATATTCCTAGAAGGA
ACTACCTTGTCAAACTAAAAGCATACTCAACACAATATCATAGAGCCAATTTGCAATTACTCTAGAAAGCATACTAAAGC
ATGTTCATCGACTCATCTTCATGAAGTCATATAGGCAACTCATACTAAATGCACAACAACATGAGGAACATAAATCTTGA
AAAATCATTTTCTTACTAAACATGAATTTCTCAACAATGTGCATAACATAAGGAAATCATGGAAAAACACATATAACAGG
ATCTACTTACCTCAAGCTTGAATAGGACTAGAAGGAAATAGATGAGGATATCCGGACTTCATATCTGTCTCTTCCTCCCA
AGTAGCACCCTCAACTAAGTGATTTCTCCAGAAAATCTTTACGGAAGATATTTCCTTGTTTCTCAATCTCTTGACGTGCC
GGTCTAGGATCTCTACCAGAATCTCTTCATATGAGAGACATTCATCAACCCCCAAGCCTTCTAGGGGAATAATGGATGCC
GGATCTACAATAAACCTCTTAAGCATGGAAACATGAAATCCCAGAGCCAACTCAGTTCGCAAATCCAATTCATATGCAAC
ATTCCTAATAATCTTCAAAATTTGATATGGGCTTACCTATCGGGGACTATGTTTCCCTTTCATGCCAAATCTCATCACAC
CCTTTATGGGTGAGATTTTCAAATAGACCCAATCATTAACTTAAAATTCTAAATCCCTTCTTCTCACATGGATATAAGAC
ATTTGTCTACTTTGAGCCATTCTCAACCTCTCTCTAATGAAACAACCAATTTGTGACCAATAAGAGAAATTACATCTACC
TCAAACCAACCAATCGGAGACCTACATCTCCTACCATACAAGTCTTCAAACGGAGCCATACCAATGCTTGAATGATAATT
ATTATTGTACGCGAACCCTATTAATGGCGAAGTGGTCATCCCAATTACCCTTGAAGTCTACAACACAGGGCCTTAACATT
TTTTTTAATATTTGGATGGTAAGTTCCGCTTGCCCATCAGCTTGGGGATAAAAAGTAGTGCTAAGCTTCACCTTAGTACC
AAGCACTTTTTGGGATCACTTTCAATAGAGAGAAGTAAATTGAGTACCCCGATCCGAAATAATAGATAAAGCGACCCCAT
GCAACTTCACTATCTCTCTTATATATAACTCGGCATAGTCTTCCGCTGAATGAGAAACCTTGACGGGAATAAAGTGGGCT
GATTTTTTCATCTGATCTATAATGACCCAAATAGAATCATGTTGCCTTCAGATGTGAGGGAAACCCACTATAAAGTCCAT
ATTTACATATTACCACTTCCAAGTGGGGATACTTATATCTTGGGACAAGCCTCCCGGCCTTTGATGCTCAACTTTAACTT
GTTGACAGTTAGGACATTTGGCTACAAATCCCACAATATCTCTCTTTGTACCATTCAACCAATAGACTTTATGTAGATCA
CATTACATACTGGTGGCTCCCGGATGAATAGAATATTGAGAACTATGAGCTTCCTCTAAAAAAATTTCCCTCAAACCATC
AACATCCGGAACACATAATCGACCTTGGTACCTAAGTACCCTATCTTTTCCTTTGGAGATAGCCTCAACAAACTTCTTGA
TTACCGACTCTTTCAACCCAACTAATAAAGGATCACTATCTTGGTTAGACTTCACATCCATCATGAAGGATGATTCAGAA
CCATTTGGGACCATGCCACCACCCTTAGTTGAATCCACTAATTGCACTCCTACCGAGCAAACTTATGCACATCACATACC
AATTCTTTCTTTTCGTCCTCTACATGAGTTACACTACCCATGGACAATCTACTATGTGCATCCTCTACCACATTAGCTTT
GCCGGGACACTCATATCATAATTCTTCAAAAGTTCTACCCACCTTCGTTGTTGAAGATTCAAGTCCTTTTGACTAAACAC
ATATTGAAGATTCTTGTGATCGGTGAAGGCATCCACATGGACCCATACAAGTAATGTCTCCATATTTTCAAGGCAAACAC
AACTGCTGGTAAATCAAGATCATGGGTTGGATAATCCTTCTCATGGACTTTAAGTTGCCTTGAAGCATAGACAATCACTT
TACCGTTTTGCATGAGCATACATCCCAACCCCACTCTAGAGGCATTACAATATACCACAAATCCATCCGTTCCCTCCGAT
ATGGTCAACACTGGAGCGAAAGTAATAGAGGAAAATCCCTCAAAAACACTCATATAATAACCAGACAAGCCCAAAAAGCT
TCTAATGTCGAAAGGAGATAGAGATCTAGGAAAACTCTTCACCGCATCCATCTTCTTAGGATCTACCTCAATACCCTCAC
TTGAAACAATATGACCAATGAAAGCTACAGACCTAAACAAAAGTTCACACTTACTAAACTTTGCAAAATGTTGTTGGTCC
TTAAGAACTTGCAATACAATTTTGAAATGGTCCACATGTTCATTCTCACTCGTTGAGTAGATCAAGATCTCATCGATAAA
CACAATCACAAACTTGTCTAGGTATTGCCTAAACACTCTATTCATCAAGTCCATAAACGCCGCCGGAGCATTAGTCAACC
CAAGATAAATTACCACAAACTCAAAGTGACCATAAGAGGTTCTAAAGGCCGTCTTTGGAACATCAACCTCTCTCACCCTT
AATTGGTGACAACCCGAACGAAGATCAACTTTAGAGAAATAGGTAGCCCCTTAAAGTTGGTCAAGCAAATCATCAATTCT
CGAAAGGGGATATCTATTCTTGATGGTCACTTTATTCAATTGACGATAATCAATGCACATTCTAAGAGATCCATCCTTCT
TTCTAACAAACAACACCACAGTTCCCTATGGAGAGATACTTAGCCGAATAAAACACTTATCTAACAAATCCTTTAATTGC
TCTTTACACTCTTTTAATTCAGCAGGAGCAATTCTATATGGAGGAATGAAGATAGGTTTCTTATTTGGTAAAAGGTCAAT
AGCAAAATCTATTTCCCGCTCGAGAGGAATACCAAGTAAATCGGTGGGAAAAACTTCTAGAAACTCATTCACCACCGGAA
CTAACTCTAGGTAGGGGCATCAAATTCAATATCCCTCACCCTAACAAGATGGTAAATAAACCCTTTGGAGATCATCTTCC
TAGCTTTAAGAAAAGAGACAAATTGACTTCTAGGGATAGAATTCCCCCCCTTCCACTCTAAGATAGGCTCATTTGAAAAT
TGGAATCTAACCACCCGAGTCCTACAATCGATAGAGGTAGAACATGCATGCAACAAATCAATATGAAATATCACATCAAA
ATATAACATGTCTAACTCCACCAAATCTACCAAGGTAAATTTATGGGACAAGGAAATGGGACAACTTCTATAAACCCTCT
TAGCCACTACCGAGTCATCAACCAGGGTAGAGACCGAAAAAGGTTCTACTAATACTTCAGGGAGTATTTTCAAACTTCAT
GGCCACTAAAGGTGTTAAAAATGACAAAGTAGCACCGGGATCTTACAAGGTATATACATTAATAGAAAATACTTTTAACA
TACCGGTCACAACATCCGGGGAGCTCTATTGGTCATCTCAAGATTAAAGGGAATAAAAGCGGTTTTTCTTTTGGGCATTG
GAGTTTGAACTTCTTGGAGGAGATTGTTTATCTTCCCTTCCCTTAACTATAATATCTTATCTTATGGCCAACCTTCCCAT
AACTAAAACACCCATCGATACCAACAAGGCAATTGCCATCATGTTTTGTTCCACATTTTACACAATTAGGCCTAGCAACA
TAAGAACCACCACTATTACCTCCTTGAGGTTTAGGGTTGGAAACCCTATCCTTGTTGACCCTTGGAGCACTAAAGGAGCC
TTGGTTAGAGAACCTTTGTCTAAAACTTGGTCGACCTTGTCCATCAGACCTAGCATTGGAGAACTTCGCATCACCGGTTC
TAGCTCTTTTCACCTCTCTATTATTTTTATTGAGTTTTGACTCCTCAATTTGTCACGTCCCAAGGGTACCCCTAGACGTA
ACAAGACACCTAATACCCTGAAGAGGCAATATGCAAGCCACTTAGCATATCATAACATAAAGCATAAGGAAATAAGAGTG
AAAACACATTTCAGTTCAAAAGTTTCATAAAAGAAAAACGGAAGTCTAGATTTGTCTCCATTTGCCATCTATTACAATAC
TTGAGTTAAAATAGGGTCACAACCCAAAATAACATAATCTGAAAATGAAAGTACAAGAAAGAAACTCAAATGAAAAGATT
TTTCCTCGACTTATGAGGACTCACCAAATGCTAGGAGAATACTCAATCCAAGCTTGAACCAAAATAAGATCGCTTTAAGA
ACCAGACCCTACACTTCGGGAAATATGTGGAAAATATGGGTTAGTACAATAATTGCACCAGTATGACAGTCATGCATAAA
CACCTTGAAAATATGCTAAAAGGGACAATTTAGTTGAAAAGCATACGCTTTAGCAAGTTTAAGGATCATCATGAAGATTA
ATGTAAAAGCATAAGCCATAATAACAGTAAACATCTAGATCATCATACCATAATGGAAACATACCATAAATACCCTCAAA
GCATCCCTGTGCAATGCATGAATAAGCGTGTCTTGACTTAAGTGAATATTCATGGAAGAGTGTCTGGACACTCAATCCAA
CATAATTCATACTATAACTCGTAGATTCAAGAGGTGAGCCTAGTCTTCCAACCTTAGAACCACTATATGTGACAAACCTT
TCACATTATATCATATTCAACCAAAAGTGTGTACATGAGGATAATCATCCAATCAACACAACAATTACATCATAATCATA
TTCACTTTACTCTCAAAGTGATCTAAATGCATATAAACCTCATAAACATGCATAATTATCATGCTTTGCCCTTCAAGGAC
CATAGATCACATTCAATCAACATATCTAGAATTACTACATTAGACATGAATGATAACATGATTCAATTATTATTATTACT
ATAAGCATAATCTCATAATACTCTTCTTTCTACAATTCACCCACATCACAAAGTCACAAATTGGGAATATGGGGATTTCA
TGGATTCTTGGGAGATTTCACCATAAAACTATTATAATTCATCAATTAAATCATAATAAAATTAATTAAATCAATAGAAA
CGTTTTTAGAAATTAATCCATGACTAGGAATAAAACCCTAAATTTTGGGGAAACTACTATATTTGAAAATGAGTTTTGAG
GGACTTCATGGATGAAAACTATCAATAGATGAAGGACTACCATACCTTAGTTGTGATTCTTCAAAGAAATTGAGGGAAAA
AGCCTTGATTCTTTAAGCCCTAGCTTCAACTTTCCTCTTCTTCTTCCTTGAGTTTTAGAGAGAGAAATTTTCAGAGAAGA
TGAACTTTTGGGGTTTTGATTTAGGTGTTTTTGAAATATGAAGTAATTGGGTGTATTTTGACTTCAAAAGACTTATATAG
TTGTATAAAAATAATACAAAACGACTTTACTTTGATAGGGCTTATAAGAAAATACCCAAAATAACCCTCACTTAAAGTTA
GTTGCCCAAGTGCCACGAGGGAACCCATGAGTCGTGGTACCTCTCATTGTCTTGAGGTAGTGGCTAGGTTTCCATGCTTT
AAAGGCTCTATGCCTAATCCAATTTCACGAGGGGCTCTGCAAGCCGTGGAGCAAGTTACGAGTCGTTGTCCCTCTTCTGG
ATCTTGAGGCAGTGGCTAAGCCACTTCTCTCACCCCTCACACCACCAACTCCCTCCCACGAGCCGTGGTCATGACAACGA
GCCATGAAGTGGCTCGTGAAGAGGGAAGAATGTTTTTGACAGATTTGGCAAGGCTACTGCCTAGCCCTCCACGAGCCCTC
CCACGAGTCGTGGTGATGAGTGTTGTAGGTGGGGCAGTGCCTATACCAAATGTGGATGCCTTTAACCACTCTTTTGGACC
TTGCCATCCTTCCTTGATTCTAACCCTTTTCCCTTGACACTAACGCTGAGATTTAGGCTTTAGTTTAGTCTACAATTTTT
TTAGAGTGTTACAATATCTCCCCCTTGGGAACATTCGTCCTCGAATGACGATCTAGACACCTTACGGAATTAAAGACTCA
AGACTAACAATTCATCATGCATGAAACATCAAAATAATGCACAATTCAAGGAGGAAATATCAACTCTATCTCAAAACATA
TTCAATGCAATACAAGGAAGTAGGAACTACATCTATCAACTCAATATCCATGAAACTCAACATTTGTCATATTCGTCTGA
GGAACTACCTTCTCCAGCAAAAATCATGCTCAACACAACAATTGGAGCTAATACGCAATTTCCCTCAAAATAATACTAAA
GCATGTTCATCAATTCATCTCATGAAGTCAAATAAGCAACCCATACTAAATGCACAACAACATGAGGAACATAAATCATA
AACACTCATTTTCTCACTAAAATATGAATTTCATAAGGAACATTTATAACATAAGGAAATCATGGAAAAGCTCATATAAT
ACACATGACTTCCAAAACACTATAACTCAAGAGGAACTACTTACCTCAAGATTGAATAGGAGTAGAATGAAAGAGATGAG
GATTTTGGGACTTCATATCGGCCTTGGCCTCCCAAGTAGCACCCTCAACTAAGTGATTTCTCTATAAAACCTTCATGGAA
TCTATTTCCTTGTTTCTCAATCTCTTGACTTGCCGGTGCAAAATCTCTACCAGAACCTCTTCATAGGAAAGACTTTTATC
AACTCCCAACTCTTTTAAGGAAATAATAGACGCCGGATCTCCAATACACTTTTTAAGCATAGAAACATAGAATATTGGGT
GAACTGGAGAAAATTCATCTGGCAAGTCCAACTCATATGCAACCTTCCCAATAAGTTGCAAAATTTGGAGGTCTACTTAT
CGGGGTCTAAGTTTCCCCTTTTTGGAAAACCTCATCACACCCATCATAGGTGTGATTTTCAAATAGACTCAATCATTAAC
TTCAAATTCTATATCCGTTCTTCTCACATCGACATAAGACTTTTGTCAAATTTGTGTCGTTCTCAACATCTCTCTAAAGA
GACGAACTTTGCCAATAGCTTTATAAACTGATTCACGACCAATAAGAGCAATTTCACCTACCTCAAACCAACCAACCGGA
GACCTACATCTTCTACAATACAAGGCTTGAATGGGAGCCATACCAATACTAGAATGATAACTATTATTGTAGGCAAACTC
TATCAATCGTAAGTGGTTATCCCAATTACCTTTAAATCTATCACGCATGCCCTCAACATGTCCTCTAAGGTCTTAACGGT
GCGTTCAGCTTGATCATCCATTTGGGGATGAAAAGTCATGCTAAGCTTGACTTTAGTACTGAGCCCCTTTTGGAATTCCA
AAAGTGTGAAGTAAATTGAGTACCCTAATCCGAAATAATAGATAAAGGAACTCCATGTAACTTCACTATGTCCCTTATAT
ACAAATTGGCATTGTCTTCCGCCGAATGAGAAACCTTGACGGGAATAAAGTGGGCTGATTTTTTCATCCTATCTATAATG
ACCCAAATAGAATCATGTTTCCTTCAGGTACGAGGCAACCCCACAATAAAATTCATATTCACATCTTCCCACTTCCAAGT
GGGAATTGGTATATCTTGCAAAAAACATCCCAACCTTTGATGCTAAACCTTAACTTGTTGACAATTAGGACATTTGGCTA
CAAATTCTCCAATATCTTTTTTCATACCATTCCACCAATAGACTTCCCGTAGATCACGGTACATCTTGGTGGCTCCCGGA
TGGATAGAATACCGAGAACTATGAGCCTCTTATAAAATTTGCTCCCTCAACCCATCAAAATCCAGAACATATAATCGACC
TTGGTATCAATGTACCCAATCAAGCCCTTGGGATAAAGCCTTGACGGACTTCTTGAGTACCGACTCTTTGAACTCAACCA
ATAGAGGATCAAGATATTGTTTAGACTTCACATCCATCTCAAAGGAGAATTCAGAGCCATTATGAACCATGATGCCACCC
TTGGTGGAATCCACTAGTTGGACACCAAGCAAGGCCAATCTACCCACCTCTATAACCAGTTCTTTCACTTAATCCTCTAC
ATGAGCCACACTACCCATGGATAATCTACTAAATGCTTCCACTACCACATTAGCTTTGTCGGGGTGGTAAAGGACAATCA
TGTCATAATCCTTCAAAAGTTCTAACCACCTTATTTGTCGTAGATTTAAGTCTTTTTGACTAAACACATATTGAAGATTC
TTGTGATTGGTGAAAACATCCACATGGACCCCATACAAGTAATGTCTCCATATTTTCATGGCAATTACTACCGCAACTAA
TTCAAGATCATGGATCAGATAATTCTTCTCATGTACCTTGAGTTTCCTTGAAGCATAGGCAATCACTTTCCTATTTTGCA
TGAGGACACATCCTAAACCCACTCTAGGCGGTCACAATATACAGCAAAACCATTTGTACCCTCTTGTAAGGTCAACACCT
AAACATAAGTAAGTCTATCTTTCAATTCCTAGAAACTTTTCACACAAGTCTCCGACAACTTAAACTTAGCCTTCTTTTAA
GTCAATGACGTCAACGGAGAAGCAATGGAGGAAAAACCCTCAACAAACCTGGTATAATAACCGGCCAAACCCAAAAAGTT
TCTACAATCGAAAGGAGTTACAGGTCTAGGCCAACTCTTGACCACATCCGTCTTAGTAGGATCTACCTCAATACCCTTGC
TTGACACAATACGACCAAGAAAAGCTACAAACCTCAACAAAAATTCACACCTTCTAAACTTTGCAAAAAGTTATTGGTCG
TTAAGAATTTGCAACACAATTCTCAACTGATCCATATGTTCATTCCCACTTCTTGAATAGATCAAAATATCATCGATAAA
CACAATCACAAATATATCAAAGTATTTTCTAAACACCCTATTCATCAACTCCGTAAATGTCGCCGGGGAATTTTTCAACC
CAAATGACATGACCACAAATTCATAGTGACCATACCAAGTTAGTGATAGTCTGAACGACGATCAATTTTGGAGAAATAGC
TAGCCCTTTGAAGTTTATCAAACAAGTCATCGATTCTTGGGAGGGGATATTTATTCTTTATGGTCACTTTGTTCAATTGA
CAATAATCAATGCACATTCTAAGAGACCCATCCTTCTTTCTAACAAACAACAACGGAGCACCCAATGGAAAGATACTCGG
CTGAATAAAACCCTTATCTATCAAATCATTTAATTCCTCCTTCAACTCTTTCGATTCGGCCAGAGCCATTTTATAAGGAG
GAATTGAGATAGGTTGCGTATTTGGTAAAAGATCAATGCAAAATCTACTTCCAGCTCATGAGGAATACGGCGAAAAACAT
CGAGGAAAACTTCTGGACACTTATTCACTACCGGAATCTACTCTAGAGAAGGGGTTTTTGATTCAACATCTATTATTCTA
ACAAGATGGTAAATACAACCTTTGGAGATCATTTTCCTAGCTTTAAGGAAAGAAAAAATTTGACCTCTAGGAATAAAATT
TCCCCCCTTCCTCTCTAAAATAGACTCATTTGGAAATTGGAATTTAACTACCCGAGTCCTACAATCTATAAAGGCATAAC
ATGCATGAAACCAATCCATACCCAAAATCACATCAAAGACTAACATGTCTAAATCTACCAAATCCACCAGGGTAACTTTA
TGGGACAAATAAATGGGACAACTTCTACAGTCTCTTTTGGCCACCACCGAGTCACCAACTGGGGTTGAGACCAAAAAAGG
TTCTACTAACACTTTGGGGAGTATTTCAAACTTCTTGGCCACAAAAAGTGTCACAAAGGACAAAGTGGCACCGGGATATA
ACAAGGCATATACATCAATAGAAAAGACTCTTAACATACTGGTCACCACATTCGGGGAGCTCTCTTGGTCACCACGAGAT
TGAAGAGCATAAAAGCGGTTTTGCATTTGAGCATTGGAGTTGGAACCGCTTGGATGAGATTGTTTATCCTCCCTTCCCTT
AACCTTGAGCATAGGACAATCTCTCATCTTTTGGCCACTCTTCCCACAACCATAGCACCCATCTGAGCCAACTAAGCATT
TGCCATCATGTTTTCTACCACATTTTGCACAATTAGGCCTAGCAACATAAGAACTACTACTATTACCTCCTTGAGGTTTA
GGTTTAGACACCATATCATTGTTGACCCTTGGGGGAGCACTAGAGGAGCCTTGGTTGAAGAACCTTTGTTTGAACCTTGT
TCGACCTTGTCCATCGGACATTGCATTGGAGAAATTCGCATCACCGATTCTAGCTCGTTTCACCTCCATATTCTTCTCTT
GGAGTTTCTCTTCCTCCATTTGTTGAGCATATACCATGAGACGTGAGATATCCATAGTATCATGAAGCATTGCCGAACTA
CATTTTTTTCTCACCAATCTAGACACACCCGTCAAATACGTACTAATCATATCCCTTGAATACACTACCAAAGCCGGAGC
ATACTTGACAGTTGGGTAAAATTTAGAGAATATTCTTGAACACTCATACCTCATTGACGAAGGTTAACAAATACTTCCAC
CTTAGCTTCCCTCAACTCTCGGGGAAAGAACCTATCAAAGAACACCAATTTGAACACTTCCCAATCTATTTGGCCCGATC
CTACCGGCCCATTGTTCTTTCATTGAGTATGCCATACTTGAGCCACACTCTTCAATTGGTAGGCGGCTAACCTTTCTCTA
CCGAAGTCACCCACATGGCATCAATTATTTTGTAAACCTCTTCCAAAAACTCTTGTGGATCCTCTCCCACTTTGTAACAA
AGAAACACGAGAGGGTTGATCGTTGCAAAATCCCTCTATCTAGAAGCCACGAAATTCATATTCGAATTTACCATAGATAT
AACTTCTCTATTGGCTTGAGTTATTACGTCTTGAGCCAGTATTTGGATAGTAGACCAAAATTCCGCATAGGTTACATTCT
CAATCACGGGATCAATCTGATTTTGGTTAACTTGAGGAGCTTGATTACCTTGAGGAGGAGCTTCTTGATTCACATTCTCC
TCTTCGACCCCTCTTGTGTTTGCCTTTCGTTTATTCATTTCCTGACGACACAAGAGAAGGGTTAAGAGGGGGACTTTTAT
AGAGTTAAACTCTATGGTACGACTTAAGAGTAAAGAAAAAAGTGAAATTTCCTAACTTCTTTTAGCCTCCCATTAATAAA
TGTGGCTCGTTTCAAACTCATGAACAAGACTCTACTAGACGTGCCATATGAGACATCAATGTAGAATCATTCTAAACCTT
GTGCTCTGAAACCAAGTTTGTCACGATCCAAGGGTACCCCCTAGACGTAACAAGGCACATAATACCCCAAAGGGGAATTA
TACAAGCCAGTTAGCATATCATAACATAAAGTATTAGAACAATAAGAGTGAAAATGTATTTTAGTTCAAAAGCTTTATAA
AAGCAAAGCGGAAGTCTAGACTTGTCTCATTAGCCATCTATTACAAACTTGAGTCAAAATAGGGCCACAACCCAAAACAA
CATAATTTGAAAATGAACCTCAAATGAAAAGATGCATCCTCGACTTATCAGGACTCACCACAAGCTAGGAGAATAGTTGA
TCCAAGCTTGAACCAAAAGCAGATTTCTTTATGAACCGGACCCTACACTTTGGGAAAAGTGTAGAAAATATGGGTTTGTA
CAAAAATTGCACTAAGTATGATAGTCATGCATAAAAACCTTGAAAACATGCTAAAAGGAACAATTTAGTTTAAAAGCATG
CACTTTACGAAGTTTAAGGATCACCATGAAGATTAGTGTAAAAGCAAAAGTCATAAGAATAGTCAACATCTAGATCAACA
TACCATAAATACCCTCAAAGTATCCCTGTGCAATGCATGTATAAGATCCCATAATCCTACCCACTCTACGGAAAGCTTCT
TGTGTAACCGTAGTTCGCAACTCATATTCTTGTTCATATTATCATAGTGGGAGATTAGCCTTAACCGACATAGACCATGT
GAGCTACCATGGAATCCGATGTCTAACCCACTCCAAAAGGGGGTTTTCCTACATGCCTAAGGTAGAACAATACTCTTAGC
TTAGGTGGATCCACTAGCTAAAGACATATATGGGTAACTAGTTTATGGGATAAGAAGATTGCTTTTAAAAACCCAGACTC
AACTAAGGTATAAGGTTTCAATCTCATGAGATACATACTTTTGGAATCCAAACTCAACTAAGGTAGAAGGAACCAAGTTG
GAAAGCCGGACTCAACAAGTGTAAAAGCTTTCGTTGAAAAGCCGGACTCAACTATCGCATATGCCTCCATCTCATATTTA
TATCTACTTGGTGCTAAGCATTCATTTCCATAGATTACATACTAAGTCTTGACGTAAGTGCATATTCATGGAAGAGTGTC
TTGATACTCAATCCAACATAATTCATATTATAGCTCATAGATTCAAGAGGTGAGACTAGCGTTCCAACAATATAATCACT
ACATGTGAAAAAACTTTAACATCATATCATATTCAACCAAAAGTGTGTACATGAGGATAATAATCCAATCAAAACAACAA
TAAGATCATAATCATATTCACTTTACTCTTAAACATCATACTTTGCCCTTCAAGGACAATAGATCATATTCAGTCAGCAT
ATCTAGAATTAACACATTAGAAATGAATGATAACATGATTCAATTACTATTATTACTATAAGCATAATCTCATGATAGTC
TTCTTTCTAAGATTCACCCACATTACAAAGTCACAAATTGGGAATATGTGGGTTCATGGATTCTTGGGAGATTTCAGCAT
AAAACTATAATAGGTCATCAATTCAATCATAATAACAACTAATTAAATAGATCGAAACATTTTGGGAAACGAATCCATGA
CTTGGAGTAAAACCCTAACTTTTGGGAAAATTACTGTGTTTGAAATTAAGTTTGGAGGGAATCCATGGATGAAGGAATAC
CATACCTTAGTTTTGATTCTTGAAAGAACTTGAGGGAGAAATCTTTGATTCTTCAAGCACTAGCTTCAACTTTCCTCTTT
TTCTTCCTTGAGTTCTAGAGAGAGAAATTTTGAGAGAAGATGAACTTTTGGGGTTTTGATTTGGGTGTTTTGGAATATAT
GAAGTAATTGGTTGTATTTTGACTTAAAAAGACTTATATAGTTGTATGAAAATAATACAAAACGACTTCACTTTGATAAG
GCTTAAAAAGGAAATACCCAAAATAACCATCACTTAAAGTGAGTTGCCCAGGAGCTACGAGGGGCCGCACGAGCCGTGGT
CATGACCACAAGCCATGGTCCCTTTCGTGGTCTTGAGGTAGTGGCTAGGGTTCCATGCGTTTTAGCCTACACGCCCAAGA
TAACTTCACGAGGGACTTCACAAGCCATGAAGCAAGCCATGAGTCGTGGTCCCTCTCATGGACCTTGAGGCAGTAGCTAA
GCTGCTTCTCTCACCCTTCACACCACCAAATCCCCCTCCACGAGCCTTCCCACGAGCCGTGATTATGACCACAAAGCGTG
ACGTGGCTCGTAAAGAGGGAAGGCTAGATTTCGCAAATTTGGCAAGGCTATTACCCAGCCCACCACGAGCCCTCCCACGA
GTCGTGGTCGTGGTGATGAGCATGGTAGGTGGGTCAGTGCTTACACCAAAGGTTGTTTCCTTTAACCACTCTTTTGGACC
TTGCCATCCTTCCTTGATTCTAACCCATTTTCCTTGAACATTAACCCTCACATTAAGGAACTAGTTTAGTCCATAAATTT
TCCGGAATGCTAGACAATTAGTTGAGCATATACCATAAGCCTTAAGATATCCATATCATAATGGAGCATTTTCGTACGAC
ATTCTTCTACAACCAAGTCAAACACACCCGTCAAAAAGCTACTCATATCATCCCTCGAATCCGCCACCATAGATAGAGCA
TACTTGGGTAGTTGGGTAAATTTCAAGGAATACTCCTTAGCACTCATGCTACCTCGCAAAAGGTTAATGAATTCTTTCAC
CTTAGCTTCCCTCAACTCTCGGGGAAAGAATCTATCAAGAAATGCCGATTTGAACGTTCCCCATTCAATTGGTCCTGCTC
CCACTGCTCTTCCCCTCTTCCATAGATCATACCATACTTGAGCAACATATATTAGTTGGTAGGTGGCTAACTCTGCCATC
TCTTCTAAAGACACCCCTATAATAGCAAGAACTTTATAAACCTCATCAATAAACCTTTGGGAATCCTCTTCCACTATAGA
GCCATGAAATCTGGGAGGGTTAATTGTAGAAAAATCCCTAACCCTAGAAGTAGACGAATTTACATTGGGATTCACCGGAG
CTACAACTTCTCTATTTTCTAGAGCTCTAATGACATGAGCCAACATTTGGATAGTAGACCTAAACTTAACATAGGTAACA
TTTTCAACCAAAGGATCAATCGGAGCTTGATTAGCTTGAGGATGAGCTCCTTGATTCACATTCTCTTCTTCCATCCTTCT
AGTGTTATCCCTTCGTGTATTCATATCCTAAAGACACAAGACAAGGGTTAGGAGAGGGACTTTATTGAGTTAAACTCTAA
AGCACGACATAAGAGTAGTGAAATAAGTGAAATTTCCTAAATATCTTGTAGTCTCTCATTCATAAGTGTGGCGCGCTTCA
AACTCATGAACAAAACTCAATTAGATGTGGCTTATGAGACATCATCCGTGAATCATTCTAAACCTCATGCTCTAATAACC
AAGTTTTTCACGACCCAAGGGTATCCCCTAGACATAACAAGGAACATAGAACCCCGAAAGTCACCATGTAAGCCACTTAG
CATATCAAAACATAAGCATAAAACAATAAAGATTAAAAACGCATTTCAAGTCCAAAATTTTTATAAAGGAAAGTGGAAGT
CTAGACTTGTCTCAATTAACCGTCTATTCCAATACTTAAATCAAAAAGGGTCACAGCCCATACAACATAATCCAAAGGTC
AAATACAAGAATAAAACTACTAAATGAAGAAATCCGTCCTCAAATCGTGAGGATTCACCAATAAGCAAGGAGAAATGATT
AAATCCAAGCTCTAGCCATAATGAGGACCACCTTGAGAACTAAACTTTACACTTGGGGAAAATGAAGGAAAACATGGGTT
AGTACAAAAATGCACGAAGTATGATAGCGATGCATAAAATCATGAAAACATGCTAAAAGGGACATTTTAGTAGAATGCAT
GCCATTTGCTAAGTTAAATAATCATTTTGAAGATAATGGAAAAGCACAAGGCATAAGCATTATCAACTCATAGATCATCA
TATCATAAGACGAACACGTCATTCATACCCTCAAAGCATACTTGTGAAACGCATGGATAAGATCCAATAATCCCACCCAT
ACTAAGTAAAGATTCTTGAGTAATTATAGTTCATAATTCATCTTCTTGTTCATACTATCATAATGGGATAAGCCTTAACT
GATATAGACCATGTGAGCTTTAACATGGAATCCAGTGTCTACCCCACACCAGAAAGAGGTTGTCCTACTTGCCTAAGGTA
GAAGCATACTCTTAGCTTAGGTAGATCCATTAGTTTAATACCTATGTGGGAACATAGGTTATGTGATAAGGAGATTGCTT
CTAGAAACCCGGACTCAACTAATGTACAAGGTTTCCATATCATAAGATACATACTTTGAGAACCCAAACTCAACTAAGGT
AGAACGAACCCATTTTGAAAGACGGACTCAACTAGTGTAAAAGCTTTCATTGGGAAGCCGGACTCAACTATCGTATTAGC
TTCCATCTCATATTAATATCCACTCGGTGCGAAGAATTAATTCCCATGGATTACATATTAAGTCTTGATTTAAGTTCATA
TTCATGGAAGAATATCTTGATACTCAATACAACATAGTTCATACTATAACTCATATATTCAATAGGTGAGAATATCCTTT
CAACCTTAGAATCATCAGATTGTGAGAAAACCTTTCACATCATATCATATTCATACATAAGTGTGTACATGAGGATAATC
TCCAAAAGCACAACAACTAGATCATAATAATATTCAATTTACTCTTAAAGTGTTCTTGAAACATATACATAACCCCCATT
AACATACATAATTCTCATACTTTACCCTTCAAGGACCATAAATCATATTCTATCAATAAATCAAGAATTACTACATTATA
CATGGATATAATGATAATTCAAGTAGCCCAATCACTACATGCGTAAATTTTGTAACATTCTTCTAAAATAAACAAACCCA
CATCACAAGATCACAATTGGGAAATAAGGAGATTTCATGGGTTCTTGGAAATTTCAACATAAAAACCATAATAAATCATC
AATTCAATCATAATATAAACTAATTCAAGTATTAGAATCATTTTTTAAAGGAACCTATGACTTGGAGACAAACCCTAGCT
TTTGGAGAATTTATATCTTCGAAATTGGGGTTTTGAAGGGACTCCATGGATGAAAGCTATCCATGGATGAATGACTACCA
TACCTTAACAATGAAGCCCATTGAATTTGATGCGAAGAACTCGATTCTTGAACCCTAGCTCAACCTTCTTCCTTCTTCTT
CTTCGTTGAAGTTCTAGAGAGAATTTTTTTTGAGAGAAGATAAACTTTTTGTGATTTGATATGCAGTTTTGGAAATAATG
GGGTGAATGGGTGTATTTTTGACTTAGAATGACTTATATTGGTGTATAAAACTATGTCAAAACGACTTCACTTTAATAAG
ACTTAAACCAGAATTACCCAAAACATCCCTCACTTTAAGTGAGCTGCATAGGTACCACGAGGGGTTTCCACGAGCCATGG
TCCCTTCCGTGGACTTGAGGCAGTGGATAGGCAGTCTCACGAGGGGCTCCACGAGCCATGGTGCATGCCACGAGCCGTGC
TCCCTCTCGTGGATGCACCCTTAGCCCACAAGCCTGATTAATTTAACGTTATCAAGGACACATCATTCAATTCTAAGCGT
CAACTATCGTTAATTAGTATAAAACCCAACTAAATGAGTTGGGGTCGAATCCCATAGGGAGCGGTACGTGTTTCAGATTC
AATTTTGAAGTATGAACATGTTCAAATCAGTCATAGGAAGAAAGGTTAGTGAATAAAGACATCATTCAAATCAGAGGGTG
AAACGAATGTCAAATGAGGGGTTTTGATTTTAATTATTAACTACAAAGAGTCACAAAGAATAAAACTTAACAATAATGAG
ACGGGTTCTTGAGATGTGATTCGATTAAAGTCTAATATAGACAAATGGGTAATTGCAACTATTAGAAAATAACTAGATAT
TAGTGAGTAAGCTAGGCTATAGAGGAGGTAAACTTTTTCTTGAACAATTTACCCCGAATCAAGTTGACTTCTCTCGAACA
TGAACAAGCATGAAAAATAAGACCATCCCACTCTCTTAAGCTGGATGTGTGGAATTTGGTTTAGGATTCACTCTCTCGAG
TTGAACCTAGGTCAACCCTATATCCATAAACCATCAATCAAAAACCTTAGTTCTAAAACCTCTCTCTCTCGCAAGCCATG
AACACAAAGCTAGAACTACATTTTCAACTACAATTCTTAGATTAAACCACAATTAATGATTCAACTCACTTCTAACTAGA
ATTTAAACTAACAATTAGCAATACCCATAAACTAAATTAGTCCATAATCACATAATCACACCCCAAGAATTGGGGTTATA
GCTAGACATCATAAAAAGGTAAAAACCATTACCAAATTGATTATCCATCAATTGGGTAAGAGTAGATTCGTCCTTACAAT
GCTCCAAACTAAAGAATCACAAAGACCCACTTCAAATTTCTCAAAAGTGAAAAACTTCAATTCGTCAAAGCTTAGGAAAA
ACTAGAGAAAATTGTTTCTCAGTTCAAAACTCAAAAATATATTAAAATTATATGAGTTAAGATACTAAACTAAATGTTCA
AAAATGTGTTTATAGTCGCCAAAAATGTGCCGCGAAGAGTCACTCGGTGAAGTAAGTCGGGCTCACTGAACCACTCGACG
AGCTGCCCTTTGTTCACTTCCATCACCCTTCTACCTTGGGATTTAGCATCCTCAAGGTCTGTAACTTTAGGTGATCTAAC
ACTGCATCGCGGAAATACTCGGCGATCCGCCAACTGCTTTTTTGCAACGCAAACTTGGTTCTTTCTTTCAAGGCTTGGCA
CACTGGAACTTTAGGCGGTCAAATAGCCATTCGACGATTCGCCAAGTGAACTTGACGATCACCAAGCTTCCTTTCTTCAT
CATTTCTGCCTGTTTTGTTCCTTTTTTCTTGTTAGTGTCCTCGATTTGTTCCTCAATCCATAAACCTGAAAATCAAGGAT
TTAACATCAATTATTGGCACAAAATAAGCATTTGAGGACACTAAATCTATATAAGCTAAGTCGTAAATGAGTCCAAATCT
TGGGCTCATCAACACCCCAGACTTAAACTTTTGATTGTCCTCAAGTAAAACTCAAGTTTCTTAGTTGAAAAAGGTTGTCT
CAAACAGTGCTACAAAAAACTCAATCATGAATGCACACAACGAGACTCAACTTACTTATGAAAGGATCAATTGTGCACTC
AAAAATTCAAGTTGTTACTCAATATTTTCTAAGAATCTCAAGTTCACAATACTTTCTTCAAGTACAAGTTCAAGCTCAAC
AAAGGTACTCAAATGCCCTAACAACAAGGATGATTCCATATTCACACACAATTCTTCAACAATTTATAGCTCCGTAATGA
TATGCAACTCTCACACTCATAAAGATGTCACCTGCTTGACTTTACCCATTGGTTTGCCCTTTTTTTCTAATCAACATTCG
CTTCAGCTACTAAAGACCAAAAAGGTCTTTCCAATGCTTGTAACAGGGCTGAGTGTAAAGGTATGGTCATTTAGGCCCAG
TGGCTGCTATCCTCATGAAATATGGTATGAACATCATTTTTCCTTCTACTTATTTAGAATTTTCACTCATGGTCAAAAGT
CACACCATTATACACTTCCAATGGAATTACGGACTCCCCATTTCTTTTACAACTTTCACAACTTTATTTCACAACCTTTT
CAATCTTCTTTTCTTTCTCTCTCTCTTTTATTTGTATGGAGGGGTTCCATTTTATTTCAAAGCCATGGATCAAGGGGAAT
TTCTTCACACTTCTTTATTTTTTTCCTCTTTTCACCATACCCCAACTTAGGCATTTGGCCTAAGTTAGGTATTCAAACAA
ACCACACTTCATGAGGATTATGGGTGAATGGATGAAGAGGGGTTACAATTGCATCAAGTTTCTTCCAAGAAAAGGATAAG
GCTCAAAAGGGTTTCAAGCAAAGTTGACGACACACTCACAAGGTTTGCCACAAAAGAGGTATATTGTCAAATTGTTTCAC
TATTCCAAATTGTTGCCTAAAATCATTTAAAGAGCTTGCATCAATTAGTCAATTGGACCAACGGGGAAAATTCTAGGTGT
CATCACACAAGGTTCACGGTAAGATCATCACACAAGGTATTGACAACAATATCAAACAAGACTCCACACTTTTGCTAGTG
TGCAATGTTTATCACAAGAGACTCATTCGAAAATCGGCTAGTCACAACGAGATGCAAAAAGTCCACATATTGTCTATGCA
ACTTCATTTGGCTTCATCGTAGCCGTGCATTTATTTTTTTCAATTAAGATCACTATTGAAGTCATCAGTATTGATTATGA
ATGATACACAAATTTGCACAAGAATAGCCAGAATCACACACAAAAGGTGGCAATTTTTTTTAGAAGGGGTCAAAAACCAT
GTGCATTCATAATGTAGAGCCATAAGCTCAAACATCCACAAGACAAAATTAAAACACAATTATATAAAAAAACCTAATAG
TATATACACAAGATAGTCATAAGAGGTTGGTATGGAAATACCTCACCCGGCCCAACAAATAAAAAGGTAGTTGTCCTCAA
ATGTATAAAATAATAAAAATTCAATAAAAAGGATAGAGAGGGAGGTAAAGAAGAGTCATGTCTACACAGTCGCTCCATCT
GTCGGGGCTTTAGTGCCCGGTGTAACATCAGAAGTGGCTCCATTATACCCAGCCATGGTGGTATCTCTCAAGGAGGTCTA
TCGGGCGGTCTCTAACATCGTATCCTCCAAGTTGGCCTGATCATCATAAGCAGCGGCATCTCGCTCCCCAAGCTGATCCT
CAACAAACTCCGCATCTGATGCATTAGTTGCCACATCCTCCATAGGCACATCTCCGGTGGTAGCTGGAGACATTTTAGAA
CTGCTCCAAACATCCTCAGTCTCAACTGCCTCAAATAAAGAAGTGAACTCCATAGACTTTAGATAGTCTACGTCCTACCT
CAAGTCTGCAACCTCAGCTTTCAAAGTCGTCATCTCTGAAACAACCCCCTGTAAATTCTCACAAGCTTCTACTCTAACCG
TGAGAGCATCAATAGATGTCCAAATAGGTGTCAACGCAACTAGAATGTCCCTCTCAATCATCCAAGGTACCTCAGCCACC
AACCGAGTAGCCTGCACATCGGGAGAATGGGCTAAGTGCCCGATCTTTAGGATAATGGCATGAGTAATCTTGGTAGGCTG
GGAAATTGTAGAAGAACTAGGAACCTGGGAGGAAGTGGAAGCAGGAACACATGAAGGCCCTGAGGCTATAGTAGGCAACG
ATGCCTCTGCAGGTATCGACTCAATATCAACCTCCGGGGATGTATCTACCGGAGCCGCTCTTCTCCTGTTTGCCTCATCT
CGAGTGTACTCGGCCTCTATATGCCGGATGTTTGTGAAGGATGTGGTAGTGATCTCGATGTCCCTCTTCTCATCACGAGG
GACTCCAGCATGCCGACACAACTCTGTAATCAGGATCGGGAATGAAAGGTGCATTTGGCGCTATTTGGCCCTTATGGCCA
TCTCCTGATCAATGATGAGTCCCAAGTTGAGCTGTTTCTCTGCTATGGTCGATCCTAGACAGGCTGCCTTTGCATGGCCG
AGGATGGACTCATTTTGTGAAGAGATAATGGAGCTGCTGATGAATCTGAACCAGTACTGTGCAGCTACATTCAAGTCATT
CTTCTCTATCTGGACTCCCGCCTAAATCCACCTCGGGGTGGTATCAGAAATAAAGGGGGCAAGCCAGCCCTTTAGGTCAT
CCAGGGATTGAGTTGTCGCTTGACCCTCATACTCATGTTCAAACCCCGTAACTCTATCAAAACAATATTAATGTGATCGA
TGTTGCACCCCACTTTTTTCCCCAGACCTAAGACGGACTTCACCGGTCTGAAAGCACTAGCCTTCTTCTTCCCGTGAGGA
ACTAGATCACCGTAAGTAGAATAGAACTCACGGACCTAAGTGGGAATATATGGTCCTCGGGGCCTGGTGAATATATCAAA
TCTTTGCCATCGGAGTATGTCCCACACTTGAGGGTATCTGCCCTTTAGGCCCTCTGTGGACAAGAACTTCTCCTTGAGAA
CCGTTCTCAGTCCCTAGGCCATTAGACGATTGAGTCACTGAGGGGGAGGACCCTGAACCGGTGGCACTGGAACCACCGCC
TGTGCCGGAGCTGGCAATGTATCTGCAGCAGGAGGTGTGGCCTCTAGGATCCTAGACGAATCCTGGTGAACTCTGTAACG
AATCTCGTCATGCTGAGATTCCAGAGGTTGGTCATCCTTAGGCTTAGAGAATGCAACTTGGGAATCAAAAGACTCCCTTT
CGCTGCCAGAGTTATGCTCTGGTACCTCAGATGCAGACTCTTTTCCCTTGCCTTTTCCTCCCTTGGGAGGTTCATTCTTT
CACTTTTTACGAAGGTTAGCTGCCATTTAATTAATAACTATGCCCCGTGCTCCTTTGCAGGGCGGCATATCCAATTTGGT
TCTAGCCATATCTTTATGCCAAAAGATGAATTTGTAAAGCTAGGCGACAAACTATCCAACTCCGAACACAGTAAGGGAAT
GTGAAAGAGTTTGAAATTTTAAACCTTTGGCCTTTTAAAAACCATCTAGTTCGCGCTCTTTCGGCAATGTTATTTTTCCT
CACCAAACCACTCGACGACACACCAAGTGGCTACTTACCTCGTCGAGTTTTACAGGACCTCCAGTTAATTGTAAAAACAG
AGGACAAAGTGAAGCTCACCGACTTGTCCATGGGCCCGCCGAGTTTTACAGACTCCATCTTCATAATTTCTTAAGTCCAA
CGACGGTCCAAGTCGGCCTCACCAACCTCTTCGGTGAGTCACCGATAGGATATTTTGCTCGCCAACCTGCACTTTCCAAA
CACATTTTACACTTCAACCTGCACAATCAACACACGTTATTCCAAAAAGAAAAAGAAAGCAAATAAATACTTTGGTTGCC
TCCTATGAAGCGCCTTAGTTAACGTCGTGGTACGACGCAAGTCATCTCTCCAACTTCATTCTTGGGGTTTTCCATAATAT
CACTAGGCAACCCCCTTTGTTGTCTCAGGTTCAAATGAGAAGAAATTTGACCCATTTGATTCACCAACTTCTTGATTGAG
ATGAAATAAGAGGTCACCGTCTTGTTAAGGGTCGATACATCTTCCTCCATCTCCTTCAGAATTTTATCGGACTCTTCAAC
CTTATTGAGAATATGAGAGAGCATATCCTCAGATCGGCCACCCTCTGAATCTTTGAGCTTTTGACGCTCGTGTGGAGGAA
CATACCTATCCTTCTCCCTATCTCTTTCTTTCCAAGTGGCGTTACGATCGTGCCACTCTCTATTCCGGTATCTCCAGCCC
TCAACTCTGTTCCAACCTTGGTTACCACCCGGCTTTGGGTAGTTTTCACGATGACCTTCTCTTTTGTTTGCTAGGAAGTT
CGCTTCCTCATTGTACAACGCTTCAAACTTGGCCACATCGGGGTTTACACAACCCACACCTACAACATTGACACTCTTAA
CACCAACTCCCATGACATTTTTGTCCAAATTGTCAAGTTGGGTCATCATCTTTTCCATTTTTTGGTCCCTATCTTGATCT
TTCTCGAGCTGCTCCTTTGTCAATTTAAAAGTGAGAGAGGAGACCTAATCTTCACGGGTGTACCATGCCCAGTTAAATTT
GGTGATACCATCCAAGAGCTGGGCTGCGATAATGTAAGGTGTTCAATTAAACCTCCCAGAGAAAGTTGATAAGCTACTCC
CTTATTCACCGAATCAAGGCTTCGGTAAAAGTGTTGCAGCAAATTGTTGTCAGGCAATCCATGAGTTGGGTATTAAAGCA
CCAACTTCTTAAATCGTAGCCAAGTCTCATGGATTGGCTCACCCTCCAAATGCTTAAAGCTTTGGATGCTGTCCCTAAAT
GTCATCATCTTCGAAGGAGGGAAAAATCGCCATTGGAATGCGGTGACAAGCTCTTCAAAAAAAGTGATATAATCTCTTAG
CAACTCATCCAACAACTTAAATGCTTCTTCCATTAGAGATATGGTAATAACCTCAACGGGACCGATTCTTCGGATATGTT
CTTAAAGGAGAAAGGCTAGCAAACGTCAACAAAGTTCCTTATATGCTTATGGGGATCCTTATGAGCTAACCAACCAAACA
ACCCTTTCAATTGCAAGAGCTGCAAATAGTGCTTGTAATGTGGAACACCACGTTCCCTTCAGCCGGAGGCAAGTGAATGG
CACCAACTCCACCCACTAGATTTGGGTCATTGACATTCTGTTCATTTACATCATTGAGGTTTTCGATGTCATCTTTGTGG
CCCACTTAGCTACCATTGCTTCCGTTGACACTCATTTCCTCTGTTTTAAAACAATAACACAAAGACAAAAACATAAAGTA
AGTAGATTCAACTACAACTAAAAAGAACAAAATTCAACTTCACCAAAAGAATCTTAAACAACACCAGTCTTCGACAGCGG
TGCCATTTTGAATAATTTAACATTATCAAAGACACTTCATTCAATTCTAAGTGTCAACGGTCGTTAATCAATATAAAATC
CAACTAAATGAATTGGGGTCGAATCGCATAGGGAGCGGTACGTGTTTCAGATTCAATTTGGCAGTATGAACATATTCAAA
TCAGTCATAGGAATAAAAGTTATCGAATAAAGACATCATTCAAATCAGGGGGTCACACGAATGTCAAATAGGGGGTTTTG
GTTTTAATTATCAACTACAAACAATCACAAATAATAAAACTTAATAATAATGAGATGGGTTCTTGGGATGGGATTAGATT
ATAGGCTAATATAGACAAATGAGTAATTGCAACTATTAGAAAATAGCTAGATATTAGTGAGTAAGCTAGGGTATAGAGGA
GATAAACATTCTCTCAAACATTTTACCCCAAATCAAGTTGATTTCTCTCGAACATCAACCAGCGTGCAAAATAAGACCAG
CCCACACCTTAGTCCATTCACTCTCTCGAGCTGAATGTGTTGAATTGGGTTTAGGATTCACTCTCTCGAGCTGAACCCAG
GTTAACCCAATACCCACAAACCATCAATCAAAAACCTTAGTTCTAAAACTCCTCTCTCGAGCAAGCTAAGAACCCAAAGC
TAGAACTGCATTGGCAACTAGAATTCTTAAATTACCCAAAATTAATGATTTAAATCACTTCTAAATAGCATTTAAACTAA
GAATCAATAATACCAATAAACTAAATCAGCCCATAATCACATAATCACACCCCAAAAATTTGGGTTTTAGATAGACATCA
TAAAAAGTTAAAAACCATTACAAAATTGATTATCCATCAACTAGGTAGGAGTAGATTCGTCCTTAAAATGCTCCAATTAT
AAGAATCGCAAAGACTCACTTCCAATTTCTCAAAAGTGAAAATTTTCAATTGATCAAAGCTTAGGAAAAACTAGAGAAAG
TTTTCTTTCAGTTCAAAACTCAAAAATAGATTACAAATATATAAGCTAACATACTAAACTATATGTTCAAAAATGTATTT
ATAGTTGCCAAAAATGAGCCGCAAAGAGTCACTCGGCGAAGAAAGTCGGGGTCGCCGAACCACTCGGCGAGCTGCCCTTT
GGTCAATTCCATCGCCCTTCTACCTTGGCATTCAGTAGCCTCAAGGTCTATAACTTTGGGCGATCTGACACTCCATTGCG
AAACTACTCGGCGATCCGCAGACTGCTCCTTTCCATTGCCAACTTGGTTCTTTCTTTTAGGGATTGGCACACTGCAACTT
TAGGCGGTGAAATAGCAATCCGGCGATTTTCCAAGTAAACTTGGCGATCACTAGGCTGCCTTTCTTCATCTTTTCAGCCT
ATTTTGTTCCTTTTTACTTGTTAGTGTCCTTGCTTTGTTCCTCAATCCATAAACCTGAAAATCAAGGATTTAACATTAGG
TATTAGCACAATATAAGCATTTGAGGACACGAAATCTATAAAAACTAAGCCCTAAATGAGTCCAAATCTTGGGCTCATCA
AAGCCCAAGGCAAACCTCATGAGGGGCTCCACGAGCCATGGTGTTTTTCATGAACCGTGGTACTTGCCAAGAGCCGTGGT
TCCTCTCATGGACTTGAGGTAGTGGTTGGCCCACAAGCCCAAGCCAATCTTTACGAGGGGATCCACGAGTCATAGTGCTT
GCCACGAGCCTTGATCCCACTTGTGGACCCTGAGGCAGTGACTAAGACACTTCTCTCAACCCTCACACGATCATCTCCCT
TCCACGAGCCATGAAGTGCCTTGTGAAGAGAAGACCTACAATGATTTTTGGAAGGCTAGTACCTAGCGCTCCACAGGTAG
CACCACAGGGCTTGGTGGCCACCACGGGTCATGAAGACCCTTGTGGATCGTAGGGGTAGTGCCTTGGCCAACTCTTGGGC
CCTTGTCTTGTCCATTTCCCATTTTCCTTGGCTCTAGCCCTTCGTACTTGACGTTAACCCTCACGTTTAGCTTTAGTTTA
GCCTACTAGTTTCCGGGGTGTTACAGTCACCAACAATCCATTATTTTATATAAGATCCCTAAGTCGGATGAAACTCTTAT
CAAGAAGATCTCTCAACACCTCTTTTAGCTCTTTTGACTCAGCTGAAGCCATTTTATATGGACGAATAGAGATAGGTTGA
GTGTCAGGAAGAATGTCTATTCTGAAATCTATTTCTCTCTCAAGATGGACTCCGAGAAGATCATCTAGAAAGACCTCTGG
AAAATCAGCCAGTCCTAAAACTGACTGAATAAGTACATTCTCAACACTTGCATCATTAACTCAGACTAAGTGATAGATAC
ACCCCTTAGAGACTAACTTTTTTGCCTTAAGGTATAAGATGGAGTGATACTTAGTCACTGTTGAACTACTCCTCCACTCT
AAAACATGCATATTAGGAAACTGAAACTAGACTACTCAAGTTCTACAATCAATTGGGGCATACGAGGCATGAAGTCAGTC
CATACATAGAATAATAGTAAAGTCCACCATGTCTAGCGTGACTAAGTAAGCCATGGTGTCTTTGTGATTGAGAAAGATTG
TACAATCACGATAAACTCTTTCTACTAGAATAGACTCACCAATAGGTGAGGAAACACTGAAAGTCTTTCGGTTCATTGGG
AACCACTTGACCTTGAGGATTAACATTCCTCCTACCAGGACATCCTCGAATAGCTCTTTGTGGAGGCATGATCTAAAAAG
ACACATGTAAGCACACATTTGGAGACGTTTTCATACAGTTGAACTCTATTAGACGAAACCAGTAAGAATAAAGAGAAACA
TTTCCTAAATGTCATAGCGTCCCAATTATAGATGTGGCATGCTTCACCCTGATAAACATGACCCTACATACAAGACTTCA
TAGACACCGTAAGACTCTTGAACTTTGTGCCCTCATACAATAATTTTCATGCCTCGAGCCTACACCCTGCACATAGGCGG
CACTCGAGAACCATCATTGGTCCAAAGCAAACCCTTGGAATGGCTCACTACTTAGCGGAAGACTTACTCGAGTAAAATGG
AACTCCAAATGCAAAGATTAACTCATAATGTCTCAACAACAGCTTAACTTAATCAATGTCTAGAAATACTTAAATAAACA
TAAGTAATCAACTCAAAGTCTCAAAAGATCAACTAGGGAAATAGTGAGAGACTCCTCAACTTCTTAATATCTATGAATCC
TTAAAATACTAAGATAGATATTGGGATAGTACCCCAGATAATTGTGAATCCCTCTAGAAAGCAAAGAGGCCCACCAAAGC
TAGCTGGAGTGCAAATGGTATCAACAGAGAGCATGTTGATTACCTTGAACACATGTATCTGCAACATAATATGATGTAGG
TTGAATGACGTGAGTACATTATATGTACGAGAGTTTTAGGGAAAAACTGAACTACACAACTAATAAGGATGAAAGTCATA
CTCACCTCAACTCGACTCTAATACAAAAGTAACAATGATAGATGGAACATTTAAAAAATTGTAAAATAGGAGATATAATC
TTAATAATGAATAAAAATACAATAAGATACTCTTTACTCTTATTTGGGAGATTCTCTAATCGACAACCATCATTATAAGC
TACGTGATGATATAACGTCTCGCCCATGCTACAAGAATTATCTTATTCCTTATCGGGGAACACCTTAACTAAGTAGATCC
ACTAAGATATGCTTAAAAACAATAAGGAGTCATCTAAAAAGTACGATACTTTACCAATGTTGGCTATATGGTTTATGAGG
AATGTGAGTTGTCTGAACTCATCCCCATTTCGGTGCTCAATACTACTCCCACTAATATAAACTAATGTTCAAATGTATAA
AACATCACGCTTTCCCTATTATAGGTAATTACTCAATAGATCCTTTTAAAAGAGGCAGTACTCTTAAATATCTCTGAAAT
CATAAACTCACTTAGTAATCAATGTTTCTCTCCTTTTAAATGTAAAAGTGTTACCCTTGGGAATACTTAGTTCCCTTATA
CTCTTTTTTAATCACCAATTCAACTCTTCTCATTCTCATAATTATTTGATCAAGACTTAGTTCAAAACCATAGTTGATTA
CAAAAGAATTCTCAAAAAGACCTCTCGAACTTTACTCTTAAAGTCACTTTAATTTGGAATGTAAATTAAGACCAGTGAGT
GGGACATGTAGGATCTTTGAACGATTAATGATGAATTTAGAAGCTAAAATGAACAATTGAGTGTAGTCACAATTCAAGTG
AACAAATCTGAAACTAAGCACGGAAAGAAACGGACCAAGAGACCCTAGCATACTGAGTAGCGCAAGGTGACATGCCCTAA
ACTACTCGCCCAGGTTTGGGGAACACCGCTGGCATGGTGCATCAGACCCAAAATACTGGGCAGTAGTTTGGGCGCCATCG
GTGGCGTGCCTCCCCACACCCCTCCATAGAATTTTGACAAATCTTTTGTAACACCCCGGAAATTCTATGACTTAAGTTGG
AGCCTCACCTTAGGAATAATGAATTAAAATAGTTAAAATGATGTTTATAAACCTAAACTAATGTAATTGACTTGGTTTTG
AAGAGTAAAAGTCTAAACATCAAGAAACGACCACGACGTCCAGAAACTAGAGAAGAATGTGTTCTAGTGTGTCCTTAGGT
TTAGGCAAGTTTGGGAGTGTCGTATGATGGTGTAATCTGGTTAAAAGGTTTAAAATAGGTAAATATATGTTCCTAGGGTC
AAAACGTTTGAATACGACGCCACGAGGCCACCCTTAGGGGTCCCAAGGAGGACCCCTATCTTAGCAAGAAAGCTGCCAAG
GCAGCTTGCAAATTGCACTTGGAGGGAATAGAGGCGCGTCGCGCACTTGCTCCCCCAAGGAGCAAAAAGTCAGTTCATGA
CGAGGTCGTGTCGCGGACTCTACTGTCTCAAAATTTAATTCCAAATATCTTCAGGGAACAGCTCCGTGTCGCGGACTTGT
TTCGCGACAAAAATGTAGAAATTCAGAAATCTATTTTTACTTCATTAAAGAGTCGATTTAAGTGACAAGTATTTAGGGTA
CTTTTGGGGACGTGTATATAATGATTTTAAAGTTAATTTACCTCACTTTTATCACTCAAACACAAAACCCCAAAGATCTA
AACCTAAAGTTCCTTTTTTTCTCTACTCTCTCTCTTCTCAAGAACTCCATTGAAGAAGATTGGAGCTTCAAGAAGATGAC
CAACTCTCCAAGGCTTCAACTCGGATTTTTGTGGTAAATTCATCAATAAGGTATGGTTGCTTATCACTCTTGTGATTCTT
TTCCCCAAGAGGCCCCTTCAAGATGAATTTCATAATCTCCAATTTCTAGGTTTCAATCTAAAAACGTGGGTCTTCTTTCT
AAAGTGAAGTTCATGTTATAAACTGACTTTGATTGATGTTATATGAACAATTATGGATGAATTTATGTTGTATTGGTGGT
TTCTTGAAGAATTCCCCATGAGACCCATGTTTCTCCTTCTTTTCCTAATTCTAACCCTAGTTTGTGTTGGATATTGATTG
AAGGCTATGAATTGAATGTGATGTTATGTAATTCATGTTTGTATGATGATTCTACCATAGGTTATGTATAATTTCTATAA
AATTAGGGTTGAGTCTTTGAATGAAGCCTTGAAGGCTATGAAGGGAATATGTCAATTGCTTATATTTATGTTGATTATGT
TATTACTTCATGAATTACCTTGTATTGTGTATTGGTTATGGATTAATTGGTAATTGAAATATGTATGTCCCACGAAGGGC
AAGAAGGTATGAAGTTTGGTTCCTTTTTGAACTCAAGTATGAAAGGTGAATTACTTAGATTGTAATGATGTTATACCTAA
TGTGTTGTTGTCGTGTTGACGACCTTGTTTCCTCATCCTTAACCCTCTACAGTTGAATTAGCTATGAAGTATGTATCTAT
ATTATGGTATGATTGCTATATGATTGAAAGGTAGTTCTCATGATTGTAGTGTAATGTAAAGTGAAAGGTTTACTCACTTG
CTAATTGTCTCTAAAGTGAAAGGATTGTTACTCACTTATGAACACATATGAGTTATTATGGTAAGATGTCTACATAAGGG
GATATTAAAGGCTAATGTGAACTTATATGATGACTAAAGATGATTACAAAAGGGAATTAGATTTTTAGCACCGAAAGGGC
ACGTAAATGAGATGGGGGTCTCACGTTTAGTAAGTCCGGCTCCCCACATGGGTTTCCTCACATTTAGCAAGTCTGGATTA
CCTACAGTATGTGTTGTATCATGAGATGGAAACCCCCACGTTTAGTAAGTTAGGGTTTCTAGAAGCAATCTCCTTGACCC
TTAACTATGTGCCCACATAGGACTCTATCTTAGTGGATCCACCTAGATAGCTATGTGCTAATGGTTACACCTTAGGCAAG
TGTTAACCCCCCTCTTTTCGGTGTGGGAGTAGAACATCGGATTCCATGTAGCTCTTATGGTCAATGTCGGTTATTGCAAT
ATTTCCCTAATGTAAAAGTAAATGAAGATATGAAAAGTGTGAACTCTTACTAGGGCTTTCTTAAGGGTTTCTACATAGTG
TAAGGGAAGGTATGGGACTTCTCTTGCACATTATAATTGTGGGATCCTAAGAGATTGTTGTAGTAGTGGTCTCTTATGAT
TATGATTATTATGACTTATGTATGTTGAAGCTATGTTATGTATGATCATTATGAATGTGGTAAGTTATGATGAAATATGA
TCTTATGAATGTATGCATGAGGTAGGTTGCTTAATGTGATACTTGGCTTTGAATAGGGTTATGGGGTTCTATTCTTTGCA
TTGCACTAGTATTCCTTGGGTTGTCTACACACTACACCATTTTAGGCCCAAGACAACACTAAATCTGGACAACACTTGTA
AAGTGTTGCCTAAAACATTTTTGGCTACGCTTTTAAAGCATATCCTTAGTTTTTACCATTTGGCTACGGTAATTTTGGCA
ACACTTATAAAACGTTCTCTTTAGTAGTATAGGCTACACTTTATAAGCGTTTCCACATCATGATATAATTAGCAATGCAT
ATAACTACACTTTTAAAGTGTGATATTTTTATAATTCTTAAAAAAACACTTTACAAGTGTGGCCTTATAATTTTCCTATA
ATTTTCATCAAAATAATGTATTTCCCCCAATATATTTAACTCTCCCTCCAATTTCTAATTGGCAAAAAATAACCTCAATA
TAAATATAACTCTAAAAACGTTTTTCCCCAAATTAAAATTCTCTCCTAGTTGCTCTTTGCCTATATCACTGCTCAAAAGT
TAAATCCTACTTTCTCTCCTTCTCATTTCCACCCCAAAATTTCTCCATTGTAACTTTATCGATGTTTGATTGTGATTTCC
TTAATCGTTCTTCACCTTTATGGGATAGAGTAGAGAAACAATTCGAAGAATTCTAGATCTGGAGGAATCGGAGACTCTAC
ATGTTGTGGCGATGGAGATAGATTCAGCCACTCAACACATATATATTAGTCTTCTTGTCAATATCATTCTCGCCCTATTT
TATATCAGTTTTTGCTAGAATTTTGCATTAACGTCAGTAATTTTGAACTATGTCCTTCGTTCTTTTGCTCTATTTGTTGG
TCCTGGTGTTGAGTATTGCCTTTGACATCTTCATTCTACTTCTGAAGTTCTTAAATTTGTACTTTGTTTTTATTCTACTT
ATGAAGTTTTTGAATTCTTACTTTGTTTACCATTTGGGCTTCTTAATCGTAGTTGTTTGTTAATGTTGACGAATTTGATT
GTTTGATCACACGCCTCTTGTAAGAATTCATGTGCATCTGTGTAGGTTCTATTTTATGTAACTGATATGTCCATCATTGA
ACAACTCAAGAGTTACATTATTTATTACTACTAGACAATAATTGTAAGCAATATGTCATAACATTAAAAATGACTTTTGA
TATAATTTCAGTTTCCAATTTTGTATATTTCTCGTGTAATATCATTTTCTAATACCTAAGAATAATCCACCATAGAAAAA
AAATAGCTGGCAGAAAACAATGAAGAACCTTCACAAATATAGTAAAAGTTTTCTTGCAAAATTTATTAAGAAGAAGCGAA
CATTTAGACGGTATAAGGAAATTTTTTATGTGCATCTAATGTAGTCAAGTTGTTTGATAATATGCTTGAAGAATTGAAGT
AACTGAATTTTATTTATTAATTTTCTTACTTCTTTTCATAGGAATTCTATCACTTAGGTATGAACTTAATTATGAGAACA
TACTGTTTGCATATATCCTGATCTTAATTATGAGAACATACTGTTGTATATATCCTGAAAATAAAAATTTATAAAGTTAG
ACTTTGAATATAGTTGGTGTCAGGCTATGCAATTGTTAAAGTGTATTATATTGTTCACTATCATATTTTGATCATTTCTC
AGTTGCTTTCCAATGAGTAACATATTTGCTGACCAACACTGATCTAAAGTTAGGATGTCTGTCTTCCTCTTAAAGTATAG
TTGTTAGTAATTGAACATGCCATGAAGTGAGATCATTGCATAGAGGTCGATTCTTCGGAACTTAGTCATTCTTTAGTTAT
GTAGATTAAATATATAGAAGAGTTTTATCCAAATTTATACAAGCATTTGTTGATTCACTCCATTTTTGATAAAATGAGCA
ACTTGATTATGTTTATTAATGACTTTTGAGAGCTACCAAATGAAGTAAGACGTAAAATGAAGATATCATAATTTTAGAGT
TAAGAATAAAAGATGCCTGAAATTAGATTTGAAGATGTGGTGTGATTATTATTTAGTCGTCTGTTTCTACTTTCTCGAAT
TGAAAGGAGGGAAAACTCCATTTATAATCCTTTAGCATACTTTATGCATTTACATTTTGAGATAGCTATGACTTAATCAA
GAGTTAATTTTAGCAAAGGTTGGACATGTCCAATCTTGAAACTCTTGAATAGGGTAGGCATTGCATACCTCTTATACATG
TGTTTTGTTATTTGTTATTAACATATGAGGTAGGGGTCATTCCTAACCCCCAATCTTGAAGGTGGCTTTAAGGGAAAAAC
CCTATTCATTGTGCATTTTAAGTATTTAAATCAACAAATACCTTTAATAGAATTTGGAATTGTGAAGAGTTGTATAGTTC
AATACCATCCTTTTGGTCCTATCCAAGCAAATGATATGTTGTGACTATCTTTGGAGTGTGCTGGAAACATAATCTGTTAC
ATTTGATGTGGTCATTTTATTACAAATGTTAATAAAGGCTGAGGTTACTCAATCCATAGAGTGAGCCAGAGGGAGTGATA
ATTTTGACATTTCAGTAGTTTCATCATGAATGTGGCTCAAGGTTTCTCCATCAATTATTGCCACTATTTTTATAGAGTCT
GATATACAATTGTTCAAATTTCGAATGCACAACAAGAGTAGCTACCGTTTTTTCCAGTTAACATACCTTTTTTTTTGTTC
AGACTGGGAGAGTTGCATGGTCAGTTATGTATCCTGTTTGTTTGCTTAATGTGGATGAATATATCTTTGGTATTGTTTTC
TTTATTTGTTTGGTTCTGTAGTCTGTATGTCCTCTAAAACCAAAAAATTGGGTACAAACAAATCTGAGTCAGTTATGTAT
CCTGTTTGTTGTTCTCTTTTCCAATGTTTTCAAGCAAGTAAATTTTATTAAATAATATACATTTGTATGTTACTTCTTCA
AGAGTAATGGACTATTCTCACCTTAAAAAAGCTCCTTCCATCACGTGTATTTAAGAGTTCAAATAAGGGAGATAAATGAA
AAAAACATGGCAGCAGCTTTAGAACATGTGTTTAGTTCTGAACATTATAAGTCTATGTAATTGTTTCATTCCGTTCACTA
CTTTCTTAATTTTTTTGGATGTTAATGCTTGTTTTGTTTGTCTCAGGTATGCCTTTTATTAAAGACTACACTTTTCCCTT
GATTTTTGTATAAATTGTATCCTGGTTTTAGCTAATGCATACAACCATACACATGACAAATTATCACCAAATCTATATTG
GGTAACTCCCCTAATCCTTTTAACCAAACTGCCCCATAGAGGATAAAATGAAGTAAGGTTGCTTGGAATGGTTTAGTCGT
GTTTTATGTAGACTTTCATGTTCACTAGTGTTCCTTAGATGTGACAATATGATAGTCGAAGATAATCAAAGGAATACATA
AATCACATAGATTTAGCTATAGAGCCAAATACATTATTAGTAAAGTATACATAAAAGTGAGTTGATATAAGTATACATAT
TTAGTTCTAATTTCTAAAGAACCTTAATTTGCCTTAAATTATTTAGTAATGATATGAAATTGACCTGAATAGAGCTTAAT
TGATACAAAGTGCTCATGTAGCTTGTTCCTTCTAATTTGAGATTAGAGCATAGTTCATTGATTGTGTACTCTGACGGACC
AACTAACTTTTACTATTTATAAATAGTTAGATACTAATAAAATGTAACATGAGAGTTGTGATTTTATTAGATATAAACTT
GATAGAGATGAAATGATAAATCTATGTAGATTGAAAAAAGTTGTGAAGAAAGAAAAAGCTCACATATATAATATTGGTTC
AAAGGAAAATTCTTGTTTTTTCCAGTAAATTAAATTACACTAGCTTATGTTGGTTATTCTTCATATCTGCAAATTGTTGC
TATGCACAATTCCCTCAAGATTAGTGTTTCTTCTTTTATTGCTTTCCTATATTATTACTAGAAAGTAATTTATATATTTC
TACCTTATTCATATTTTTTGCCGAATATAAATAAACCCTTGCTTACAATCACTCTCATATCCCATTTCTCTGTATAAGTT
GTCGGGTGTTCCCTTGTAGCATGCTTCTTCCATTAGCTTAATTACTGCTTCTGTTTAACTTTTATTTTTGCTTGAAACAA
GTATCTCATAAGTTAACTGTATATTGCAGCCTCTTCTCTATGAAATTGCAAATAACTGTTTTGCAATTGCTACCCAAAAA
AGTGGGTGTTGTGTGATACAGTCATGTGTAGAATCTGCTGGTGGAGAACTCAGAGATTACATAATTGCTGAGATATTGAC
AAATGCAATGCAACTATCAGAAGATCAATATGGGTATGACTTGTTTTCTTTTTCTTGTTCTTATGTAATGTGTGAAGGTG
AAGTTGCTATATAGGTCTAATTGCTTTTACGTTTCATTTGATGTAGAAACTATGTGGTGCAACATCTATTGGGACTGAAG
TTACCAAGAGATACATATATTTTAATTGATAGGCTTCAAGGAAACTTTTTGACTCTCTCTTGCAATAAGTACGCTAGTAA
CGTTGTTGAGAAAATTATCCTCGATTCAAGAGAAAAGCACTCCACGAGAATTATCACGCTGCTCAGTAATCCAAGTGGTT
CAATGCTACTGATGGGCTCATGTATTGGCACAACTCTTATACTCAGTTCTATACAAGTCATTCTCAAAGAAATTAACTTC
GACTATCTACAAAAGTAACTCAAATCAATAGACGGTACATTTCTCATTTTCGGAATGTCTTTTTCATATTACACAGATAT
AAGTTGTAGAAATTTACATTTTTTGGTGGCAAAGTGAAGCTTTTCTGTTAATAACTTGGTGTGCTACTGCCATGGATGTA
AAGAGTAAATATCATTAATGAGTGGATATTATCTGAGAACTAATTTATTGATTTAGAAATATGGTTGCATCTAAAATGAG
TGAAAACATCAGATAGTTGTATCTTACCTTAGGTTTACTTTTACACTTAATTAGTTGCCAAAACTTTTAAGTTGATAACT
TTGGAACCTATCAACAATGTTGTTGAAAGAATTCAGATACATTCCAATCCAAGCATATGACATAGCGGGTTTGTGTATGA
GTAGTGTAGTTTCAGTGATTGTTTGTTAATGGAAATAGTAATGTAGTTTTAGTGATTGTTAGCCCTGAGCTGGCTTCAAC
ACTTGTTATTGTTATTTCAAAGGTGGTTATGCATCTAATTTCTGTTTTTTTTCATTAACAAAAAATAGAGAATCTTTTTT
TGATAACCGAGAAATCTCTGTTGTTGTTGCTGCTAATGAGGTTCATTTGAGCAGCTCTTGTGTGTCAAAAAGTGAGGGGA
ATGGAGACAAGTTAAGCATTGTTGCTTCAGCCATGGCTCCATGTTCGAGTTCTACTGGTTCCACAACTACAAGTACTACC
CAGATACTTAGTGATTTTTCATTGGAGATTTATGACAAGAGAGTATCTAAAATATAAATATAAATGTCACTTGTTCTTAG
CAATACAATGATAACAAGATCGAATAATTTGAGTCATTTATGCTATAACGAGCAGAAGCTAGGCATGAGTAGTTTGAATA
TCTTTTGAGAAAAAGATTGTATTGTAAGAGTGACATGGAGGATGAAGGCTCTTAATGTTGTTGCTACTTCCAGTGTCTGA
CATATTTTTGTTTCCCATTTCTCTTAATGTTATTTCTACTTGTCCTTCCTATTTGAATTTCTCAGCGTGCTGGTGCTCGG
GATGACAAGAGAATCTTATTATAAGGGACTACTACAATAGTCCACTTACTGCAAGGTATAGATTGATAATGGTATATGCT
GCCTAAAGTGTTGTATATCTGACCATAAGAAAGTGTGCAATGTGTTCCTTTCTGAACTGCTGTTATGGTAACACTCACGA
TGATATGTTACTTGCCAAACTTGAGACTGTCAATACTGATTCTGGTGACCCAGGTTCTTCGATGGTCAGTTTCAGAATAT
TTTTCCAGATTCCTTGTCTAGTAAATGTAGGGATAGAAAAAATTCTTGATGCACCCGTTCACTATTTCTCCCTGCTGTTT
TGCAGTTTGTTTTCAACATGGATCAGGGACTTCATGTGTGGTCAGAGTGGCTAGTTTTTAACAAAGTCAATGCTCGTGCT
AGAAAAGGATTGGTATTAGGTCCTATGCGACTTCTCTTGAGGTACATTCTCCATCTTTTATGATGATTAGCTCGAAAGAT
GTTGAATTTGTTTTTTCTTCCTTCAACTGTATCTCTTAAAAGTTTCTGTAATATAAATTGCTGGCCGTTGTGAGTCTTTT
TGCAGAATGTGTAAACTGCAAGGACATGAATGATTTTGTCACATGTATGAAATTGAACTTTTAGAAAGATCAACATATGC
CCCTATGATCGACACAAGAGGTACTTATAGAAGCTAAGTCTTTGCCTCTAAAACATTGTTGGGCATAAATAAGATGAGTC
CTCTAGGAGTTATTACAAGCTAAATCAATCACACTGATAACTCCAAGGTGATTTATAGCTTCAACACTTAATTTTGTATA
ATTTGGTATTTCACCAGTTGCTAAGCTAGTACTATACTATAAGAGGCAGTTCTATTAATTATACCATCTCTTTAAGTAGT
TAAAGAACTAAATGGAAAATTTGAAAAAAAAATCTAATTTCTGGCCTTAGTTTCCTTTTATTATCAGGCAATAGGAATTA
GAGGCAGAGCAGTGAGCTCTGCAGTTTGAAGTCGCTCCTGGTTTGGTCGTTGTCCCTAGTTCGTCGCTGCGAGATAGGTA
CAACTCTTTACCTTTAATTTTTCCATGTTTGTTTCAGACCAAGAATTTTATGCGTTGTTGTGACTGAAATAGTGAGCTTC
TAGTTTGTATCAGCTTCTTAGTTGATATGATTTAATCTGTTTTCTTAAAGTTAATTGAGTCTCTTTTTAGTTCTGTAGTT
CATTCAATCGTAATTTTAAGTGTGCCTGCTATGTGTTCTGGGTTTTCGAAATGGGGCTGTAAAATTTGGTTATTTACCTT
TCTCTCCAAGTGTGGCACAGTTCTCTTTTGATCATCTTTTAACTTACTCGTTGTATATCTCCGTCTGATTGTTCTCAAAT
GTTATCTGATGCTATGAGGCTTCAAGTTCTAATGTTCAATTTGATCAAAAATAGTTTGTCTAGGTCCTGATTTTGTTTGA
ATTTATTTTAGTACAGTTTGTATGGACTACATATTGTAAGCAAGTGTGATAGTATACTCATAAACTATTTTGTCGCATTA
AAGTAACTGAACTTTACAGACTATATAAGTTACTTTTAAAAAGTTTTTTTTTTACTTACCCTTCAGAGTACAACTGATCA
CCATGAATTAGAAAATCCATGACAACAACTTATACTGTTTGCACAGGCTGCCACTGCTCATCTGAATGGTTGTACAGGTT
ATAGAATCAGTTTAGTTGTGGCTCCAGCTTCCCTGCTAGGATATTGTGTATGTACAGGTTATAGAATCAGTTTACAGTAT
ATACAGTGCTGGAAGTTCTGGAAATTCTGAAAATTCTGGAAACTCAGCTGCTGCAATCTGCTATTATACAGTGCTGGAAA
TTTTGAAAACTCAGCTGCTGCAATATTATACAGTTCTGGATATTTTGGAAATTCCTAAAATTCTGGAAACTCCGCTGCTG
CAATATTATATAGTGCTGGAAATTCTGGAAACTCAGCTGCTGCAATATTATACAGTGCTGGAAATTCAAGGAATTCTGGA
AACTCAGCTGCTGCAATATTATACTGTGCTGAAAATTTTGGAAAATCAGTTGCTGCGCTATAATACAGTGCTAGAAATTT
TGGAAAGAGTTGAGCTTTTCTATAACTTTAAAAGAGTTGAAAATTCTGGAAAGAGTTGGTGTGTGAGGTCTGCAGATGCA
CAGGACATAAGAAGGACAATGTTTCAAACTAATAAGCTATCCACCTGACTTCAAGTCTAAGAAAAAAACTTATAGTGAGG
CATCTGGGCTGCATATGATGTGACAGATGTGCAAACGTATGTAGGCACTGAGATGCAAGCTCAAGGAACCTTCACATGTG
TCTTGAACACTAATGTACCACCATCTACTAGGAGTCATCAGAATGGATCCAGGAGTACTAATGACTATGCTAAACAGTTG
CTATAAATCTGTATATGATGTAAAGTTCTAGTATCAGTGTGTGTCGCACCCCGTTTTTCGTAAAACGGGTTCTGGTGCAC
GACCTAACAACTCTTTTGGGCTTTGGGTGATTGAAGAGTCGCCACCTAACGAATTAAGGCGCGTTAGGGCACCTATCTAA
CCTAACTAAGTCTAGCTAAGGTCAACGAGCCAGAGATCAGGGTAAGGGTTCAAGTTACCTCGAGGGGAAGGTGTTAGGCA
TCCCTCGAGGTCCACAAATGTGGGTCCCGGCCGTGTCTCATGCAATATGTGGGGGTTACAAGTAGCAATTAAGGTCACTT
CATTTATTATTTATTTAATTAGCATGGTTACTAAGTGATAAAAACTATTAAACAGTTAAAGCCATTTAATTATATATTTA
ATTAATTAAGCATGCGAAAACTAGGTGATAACAATATTAAGCATTTAAAGGCACTTTCATTAGTTTAGTTGATTAGATAG
GCATGCGAGACTAAGTGATGACATAATAAATAAATATTACACATTAAATAAGGAGATAAGCGAGGGAAGAGAAATTTACA
CAATTAGATAAAATAAACACATTTTATTTTTTATTAAAGCTACCCCAAGTAAATATAATTATTATAAACAAATAAAGGGA
TAAAAGGAAAGGGAGACTCTGAAGGACTTTAGGATCAGCACTCGACTTTTCTTTATTTCGGTCGGTTTCTCGTAGGGACA
GACAAAACCAAGGTTTGTCATTTAGACCGAGTCGATGTCATCATCTCCATAGGGCCTAAACTACCCCTACCCCACCACCA
CATGCTTTACGTCTCTACGAGGTGCCTATCGTCCCCACTTAAGGCCCAAGAGGCATTGGACTACTATTAGGGTGGGTTTA
GACAAAAGATAAAATCCTAATAGGCCCACCTAAACACCAAGTCAAACAAATAGGACAACACTTAGCACGTAAATCTCATA
TTGGCCTCTAAATTTTATTAGACATGCTAGCAAACACAGATAGAGTAAAAAGGTCGCATGCTTAGGTGTATGAACATACA
GATATACACATGGTGTTAAAGATGATTACTTAATTAAGAGTGACGGGAAATTATTGCAAAATGCAGCACTATGTTAAGCA
ACTGATTTTAAAAGGGGCAAAATTACTGACATAACAAACTTATTTATTTGATTTTAGAAATATAACAGAAAAACATTACA
GAAGCAAATTTAGTTTATTAACATTATTCAAAGGGGCAGAGATATTATTGCAGATTAGTCAATTAATTATGACAGCATAC
CGGATTATATTGATTAACATACTAGAAAAGGACAATAAATTATTTTATTTATAAGAAAAAGCAAAACAGTTTATTATAAG
GCAAACATTAATTATTCTGGGCAGATTTAATCGGGGCAGCAAATATTTAAAGCAGAAAATTAACTAAGTTGAGCAGATTT
TAAAACAATCGCATTACAAGCAAAATTGATTTAATTTTATTTTTATCTAAATGGGCAGATTATAGCATGTGGGCAAATGA
ATATAAGTTTATTCTTAAATGGAGGAGAAAATTATATCACAAAATTGTTAGCAATGGCAGAAAATATATAACGCAACTAT
TTTAATTATTTAACGTGCTAAAAATGATTATAGCAAGTTGTTTTAATTAAACCGATTGATCTTATTAATGAAGTCCTATG
AACATGATATCCAAGTGTAAATATGCTGAAAATAGTATCAAAATATAGGCATGCCATCTAAAAAAGGAAATAATTATTTA
AACCGAATGCAAATTACTGCACACAATAAAACCAAGGTTATTTAAATCCTATAGATATGATTTATTTTTTAGATAGCATA
CTAGAGTGTTTATCAAAACCCTAGATGCTGATTTCTATACCCCGATTAATACATAAAAATAAAACTAATCTTCAATAGCG
TGATTTTTAAAAATGTGAACACATTGCAACATTCCGATTCTCTAGGTGCAAACATGCTGAAAGTAAGACATTTGAGAAAA
CCTATAGGCATGAACTCTACAATCATTAAAATTATTTGATTAACTTACATGCTGAAAACTATTATCAAACATAGACACAA
CTTCTAAATAAGATTTAATACCATTCATAAACATATCGGCGTGGAATCCTACTTTGTTTATAAGCATTAATTACTTCCTA
AAAAAAGAAACTAACGGATTAAGATATACAAAGGAAACATACAAAAATTATTATTTTACTATCTATAACAAGATCATTGT
TTGTCTTTATTTTATTAGAAATAATGAGGAATGAATAACAATTGAATCACTCCTATAAGCATAGTTTCTGTGTGAATTGA
TATGGAAATTAATTAAGCTCTCACGTCAACAGAGGGTAATTAAGACAGACACAGTTCAAAATCTTTCATTTTCAGATTCA
TTAGCATGCTAAAAATATAAAACACATAAAAATTAAGATCTAGGATATTAACATTTACATAAAGTTGGCTAACTCTTATT
GATTCGAGATAGTCAATTAATAAACTAACAAGACGAACAAATAGTTGATTTTAAGTGGATTATTTAAACAATTTCGACAT
ATGGCATATTTAGTAATGAACAGATTATCTGTAACAATCACACATAACAAAATAAACGAAGAAAACATTTAGCACGTATA
TCCCTTCCCCCCCTTAAACGATCCCCCGAGTTGTGTAACATATATAGGAGAGAGAGTTAAGAGTTTACAAATTATTACAG
AACGATGATAAGAAAAATAATAAAAAAAAAGTAAAAAACATGAAATCAGCCTGTCTATCCTTCTCTATTATGGCGACTCT
TCATATCTTGAGCTTCTAGTTTAATCCTGTTAAACCAAAGAAAGGAATACTACGAGTACATATAGATATAACAAAAGTAA
ATATTATTTATAAGATCGATTATATAGACATAATCATGAAGCAAACACATAGTCGTATTAAAGCACACAATGAAAGGAGA
TGGAGATATAAAAAGGGCATGGGTGCTTTCTTCGTTTATGATTATCCAATTTTTGGGACTTATGCATAATAAATAAGTAA
CTAAATAGTGATGCAAGAACAAAATTAAATACGTGTATGAAGAGTACCAACCAGTTAAGCAGTTAAAATAATTCAGCAAT
GAAGACGAACTTAATCGGAAGAACGACCCGAACACAGCAAACAACAACACAGAGAGAAGCCTTTATGTTTACCGGAAAAC
TTAAATTTTAGGAGTAGAGAGCAATATTATTATTTTTTTACTTAGAATTAGAATATGTGAGCAAGTTAGGATGTGTGTCC
CCCCTTTTTCTAATGAAAGGGAAGGGTCCTTTTTATACTAAAAGTAAGGGGACACAAATAAGGAAAAGAGATAAATTTCA
AGGTTCATTAAAATATTATTTTCCTAAAATAAGAGAGGACAAAATCAGTCCGATTCAAATAAGACAAGTAACAAATTGCA
CAACTTAAATAAGGTAAGGAAGTACCAATCGGAAATAATCAACAAATTACCAATGTAAAATTGGAAGGAGAAATATTTTA
TTTTCTTAAACTAAGAACTAAATCAGCAAAATTATTTTTTAGCTCAATCAAATATAACTTTACTAAAAATATAACAAGTA
AGAAAGATTTATCCTAATTAAGGCAACTACAATCAATTAACAATAGCAAATAAAATAATAATTAAATACCTTACCAAAAG
ACACCAACCTACCCGGATTAATTTTAGCATCAAGAATAGTCAAGATATTATGCAAAAAAAAAAAAAATCAAGCAAGCAAA
TTACAGGCTTCTTTCAACACTAATTAAATCACTTAAGGAGAAAATCGAATAACTAAATCAAGTAAAGAGATATTCATGCA
ATGAATTTACTTAAACAAAGACAAGTAAAAAAGGTACAAGAATCAATTTGGGAGTCATTATCTCAATACATACAAAAAAA
AAAATTATTCAAAATAACTCAATCAATAGCCAAGTCAAAGGTTAACATAATCAATTGCCAATTAAAATTGTCATATTAGC
GCATCAAGGTTAAACAAATATTACACCATCAATTAGGGCATCAAATCAAATATTATAGGAAGTTTACATCAATTTGACAA
GAAACATCCTTGATGAAGGTCAATACATATTTTGGGCAAGTGGTGAATCATATATCATATTAGTAGGAGTCAGAAACTTT
GCCCATAATAAAACTCAAGGCATATTAACATCTAATCGTATTTATAAGTATGAGTAAAATTCAAAAAAAGAATGAAGTTC
TAACAAGGCATAATATGAACAAATTAGCATACTTTAAGCAAGATGCAAATTAATTTTCACATAAGCATACATGCAATTTC
CATAAAATCAAAGCCAAACTGTAAATGAAAAGGAGAAATAAAATACTAAAAGAGAGATAATAATTTAAATGCCTGTACCC
GGACGGATCTATTGAGATCCGTTATTTTCCGATCAAAACCCGGCATTCGCTAGAGTTCCTTGGCCGGAGGTGCTGCTATT
GGAGCTGCTGGTTGGCACTACTGCTGTCACTCGCCTGGTGGCAGAGTGGCGGTGCTCGCCTGATCTCTTCGTCGGAGAAG
GGAACGGAGGGAGGCGCTAGGGCTGTCGCCGGATGGAGCAGTTGCTCGCCTGACTGGTTGTACTCGCTGGCTGCTGGCTG
CTGGCTGCTGCTGCTGTACTTGGTGTTTCTCCTGTCCTCGCCGGAGGAGAGAAAGAGGCGACGATGGCCGGAGCTTGCTG
TTCCCGCCGGCGAAGCCTGCTCGCTGCTGGTTTCTGTCCAGCCAAAGCTGCTGCTGTCACCGGAGCTCGCTGGAGTTGCT
GCCTTTGTCCTCCTGCAGGTGGTTCGCCTGGCTGCTGTCCAGAGCTGCTGGAGGTGCTGCAGGAGGAGCTGCTGGTTTTT
CCGACAGCTGGATGTTGCTGTCTCTCGCCGGAGTGAGGGAGATAGAAGAGAGAAGGGCGGTGGGTCTGCTAGAGAGGAGA
AGAAGAATGAAGGAAGCTAGGGTTTGGTTTGGAGTCTTTTAGATATTAAAATAGGAAGGTTAAGGAGCATTGATCTGGAC
CGTACGATTAGTTTAAATGAGCGGCTAGGATTTAGCTTAAAAGATGGACAGATGAGATTAAATGGAATTAAAAATCTGAA
AATTAGATTGAAAATTGGATAGCCAAATTTGTAATAAAATTGGCTAGAATTGAAATGAAGGGATGGCTAGAATTGAAATG
AAAATTGAAATTGAATAGGCTAGAATTGGAATGAATTAGAATAAAATGGTTATAATTTAAATGATTTAAGAGAAGATTTT
TTAAGAAATGCTATTTCAATTAAATACTACACATATCATAATATTTTTTTTTATATAATTAAAATCACTTAAATTTTAAA
ACATTTAAATAAAGTAATTATTTTGAGTTTAGCTATCGATAAAAAAAATAATTTAATAATAATTACAATAATTTATATAA
ATCAAGCATGATAAAAAAAAATATATATTTTTTTTAGACAAAATCAATTAAAATTCTAAACTCAAAATATTTTAAAAACA
CGTATTTAATCGAATAGTATTTCAAAAAGGGTCAGAGGTCGGTCAAAATTGGGTGTCAACAGTGTGTTTTAGCATCTTAT
TACTTCATCAATAGAATTCCAAGCAGTGTTGTCTATAGTTATCTGTCAACCTTATATGCACTTCCACAACTTTATTGTTA
TGAATTGGTTTGACTTACTGTGAATTTATTCATACTAAATACATGATTTATTTCACTAACTTATAATTTTATTTTGAATG
TGCAGAAAAATGCCGGTAATTGAATTTGAATTGTGGCCAGAAGTAAACTCGATCTATTGTACTGAACGATGAAGAGTTTT
TGTACTATTGTCATTTATGTTTGAATGCATTTGGTTTTGTGGAATTTATTGATAGTAGAGATCTTTAAGCAATCAATTTC
TAAGTATTGGTTGTACAGGACATGTTTCTTGAAGTTTATTTAAAATATATAGCTCCGATTTAATTATTAGTTAATTTTGT
GCTTTAGGTCACTTGTATATTTATTTATGTGATTATTGAATATATGCAAATAAAAATTATTTGGATAAAAAATAAAAAAT
TGTAGCTACAAAATTCTACACAACATTGCCACATTTCAAAAGTGTTGTTGTAGGACTTCCAATGTTATCTTGTACATAAG
AAAAGTTACACTTTATAAGTGTTGTTCTAGATGAGATATAAAAGGCAACACTTTTTAAGTGTGACCAATAACAACGCAAA
GACAACGCTTTTAAGTGTAGTATAATAAACAAAAGGTGTTGCTAATGAATCACTACAAAGCTTGCCCTTATACCTCTTTG
GCCATGCTTTATAAGTGTAGTTGAGATGGCGACATTTAAAAAGTGTTGCCTAATGTCAAAGGTTACGCTTCTTTTGGGCA
CCCCCTAAAAAGCGTTGCTTAAAGTCCTAAAGTGTAGCCTTTTATCAAAGGCCACACTTTTTGCTAGTTTAGGCTACACT
TTACTGGTGTGGCTAAAAGCCTAAAATGGTGTAGTGACATGTTGAGATGATATTATGTTGGTTTGGACTATGATGCTTAA
TTTGTGTGCATATTGGATTTACTTGGTAAAAAACATGTTTTGACTAAATGTCCTTTTATGCATGTTTCAATGGTTTTTAT
GCATAGTAGCCATACTTAGTACATGTGTTGTACTAACCCATATTTTCTCCTTTTCCCAAACTTTTAGGTTCGGGCTGTTG
AGGATTCAAGCTTACTTCTCAAGACACTTGGAGTTGGTTCCCCAACATGGTGAGTCCTCATGTCCGAGGACAAGACCCTG
TGATCTAGCTTCTATGTTTAGTTCTTTGCTTATGTTGAAATACATTGTTGTACTTTCCTTTTTCAAGACTTGTTATTGAT
GTAAGGGCTAATTCCCATTTTCGATACTTCTATGTCTAGATGGTGCATTGTGACGAAGTTAGATTCTATTTTTCATATAT
GAAGTGAAGTTGAACTTCCCAAGTAAAAGTTTTAAATTTTCCGTGATTTTATTCTATGAAACATGCTATGACGAATGCTA
AGGGCTTGTATAACACCTCTTTGAGATCGAATATGCCGGTAACGACTAGGGGGTGCTCCCGAGTCGTTACATTTTTCTAC
TTCAATTCGTGTTGTAACTCATCTAGAATCGAGTGATTTCTTATTAACTCTCTTTGATGCACAAACCCAACACAAATTCA
TCAACATTACACAAAATAATCTCATCCAGTATCACCACTCATGCTCAAGATCCTCAACCCAACAAACTCAAGAACTTCAA
TCGTTAAAAAATGAAACAACAATCAACAACCAATCAAGAATCTCTTAATATAACGATTTCGTGGTTGAATTATAGATTAT
AGGTGTGAGAATGAACGAGTCCATCACTATAGGAAACCTCACACACCTGGAAAGGACAATTTTCTTGCTGAATTCCACAA
ATATTAAAGAACGCTTGAACTTAGCCCATTTTCTCCTCTTGAAACCTCGCTCTAAATCCCTAAGTGCTTAGGTAAGTGAA
TAGGCGATATAGAATTTGATAAAACCCTTAATTGTGTAAGTTTAAACGTTTTTAGACAAGTGGGAAAAAGAAAAAGACCA
AAATACCCTTTCCTTAAACAAATGAAATGACATCAATGGAGAGACTTCACTCAAATAGTCATACCTTTTTACTCGGAGCA
TGAAATTGAGAAAACTCTATGGCATTGGAGACACAAATACTGCGTACAAGGTTATGAATAAATTTAAATAATACTAACAA
TAAGGTAAGACAGAAATGGAAAGCAAACAAAAAACTAAATGAAATAGATACCCTTTCAAAACTTGGAATTCACGAGTATA
GACCTGTCTAAGATGATAAATACAAGTCACAAAAGTGGACCACAACAAGCCATCTTAAACACAAAAAACAAGCTAACATA
TATATATACAGAAGAAGACAGGCTGATCCAAGACGCCAAGTTCTCACCCTCGTCTATGATATCCACAAACTTTGAAAGAC
AACATTGTAACACCCGCGATTCGAAAGAAGGAAAAACAACAAAAAATTAGGGAGTTGTAGGTTCCAGCCACAGAGGCCAA
CCACAGACCGTGGATAGGACCACACACCGTATTGTGGTCCATGGACTGGTCACCCTAAGAAAAATCAGAGGCCATGAAAC
CATGGCCTGACTAATAGACTGTTGGTCAGACCACAGTCTGTGGTCGAGGGCCCGTGGTCCAAAGGCCAAGAATCAAGTTC
CTGACCATGAATGACGGTCATGAAAGACGACCTGTCATCCTGACCACGGTCCATCGTCAATGATCTGTCGGTGGGGGCTG
GCAGTTGGATCTTTTCCTAATTAATTTATTCATATACTACGTCATTTCACCCTTCACTAAGACCCTTATATAGGTGATTT
TAACCCCAAATAATACGATTAAGTTCATTCAAAAAAAGTTTATCTCTCTAGAAAGCTTGAAGAAAGAAGGATTCAGGTTT
TAAGTCAACTCTCAATTCCTCCATTAAAGATTAGCAATTGGATTCAAGGTACGATAGTTTTCCTCCATGGATTCCTTCTA
TTCATGGAGTTCCCAAATTCCTCTATTTTCAAAGTTAGCAATCCCTCATTGAGTTAGGGTTTTCTTCAATGGTTATGGGT
TCTTTTGATTATTGATTTAAATGAATGAATTATGATCTTTTATGCATGAATTCATCAAATACTATGATTTTATGAGGATT
TCCCCTATGAACTCATGTAATCACCATGTTTTCAAGTTATGATCATGTGATTAGGGATTTTGATTATAAAGGAAGGGTTT
TATGAAATTAAGCATGTATTGATAGATTTAAATGAATTTATGATGAAACTCATAGCTAACCCATGCTTTCAAAAAAATTA
TGATTGAAAGTGGGTTATGAACATTGAAAGGTAAATTATGGAATTATGCATGTCCTTATGAAATCTACGCAAATATTTTA
ATGATGCTTTGAGGGTAAAGTATCAATGATGATGATGTTGGCGTGCATTGACCATGAAGTACTTAGGTTTTCTGACCCTT
TTATATCATGTTTTAGCTTGGTCAATTGCATGTCATGAATTGTCCTCTTTTAGCATGATTAAAATGTTGTATGCATATGT
ATCATACTTGCTACATTGTTTTGTACTAAGACATACTCTTGCCTACATTTCCCCAAATGTAGCGTCCGATAGTCAAGTTT
CTTAGTTTCGTGGCTAGTGGTTGATTTCGAGGTTCTCGAGCGTTAGTGAGTCATCATGCTTCGAGGACGATCATTCATTG
GTTTAGTTTCCTTCTTGTATTTTAGGTTTGGTCATAATGAATGGTATAGGACCAATTAATTCGATTGTATTAGATGGCTA
TTGATACAAGTGTTTTAGACTTTTGCTTTTCTTTTTTTAAAAAAGTTATTGGACTTGGACTGTTGTCTTACTTATTTTGT
TCTATTTCTTATGTTATGAATGCTTAGTGGCTTGTATGGGGTCTGTCAAGGTCTTATACGCCACGTTACATCTAGGGGGT
ACCCTGGGTGGTGAAAAACATGATAATTAGAGCACAAGGTTTAAAATGGTCCTTGGATGTATCATAAGCCACGTCGAGTA
GAGTCTTGTTCATCTATATGAAGCATGCCACATTTATGAATGATAGGCTACAAGATTATTAGAAAACTCTACTTCTTTCA
TTACTCTAAAGTCATTCGATAGTGTTTATGTCTATAAGGTCTCTCTCCTAATACATATTTGATGGTCTACAACATATGGC
TACTCGAAGAGTTTATGCTAGAAGGAATGTGAGGGAGAATGCGGAACAAGAAGCTCCTCCCCAAGATCCTCAAGTTCTGG
TCGATACTTTGGCCGAGCAAGTGACTAACGTGAAGTTTAGGGCTGCATTTAAAATATTGGCTCAAGCAATGACGGCCTAA
GCAAATAGGGAGGATGCGGTTCTCATGAACCCAAATGTGGGTACGGTGGCATCTAGAGTGATTGACTTCACTGGGATGAA
TCCTTCGTAGTTTCATGGTTCTACGATTGAGGAAGATCCTCAAGAGTTCATTGATGAGGTCTGCAAGGTTTTGATGATCA
TGGGAGTGTAGCCGGTAGAAAAGAAGGAGTTGGCTTCTTATCTACTTAAAGGTGTGGCTCAAGTTTGGTTCAACCAATGG
AAAGAAGGGAGACCTAAAGATGTGGGTCCTCTTAATTAGGAGAAGTTTAAGGCTGTTTTTCTTGAAAAGTTCTTTCCCCT
AGAGATAAGGGAAGCCAAGGTGCTTGAGTTCATTAATCTTCAACAAGGAAGTATGAGTATGAGGGAATATGCTCTAAATT
TCACACTATTTTCTAAATATTCTCCAACAATGGTTGTCAATTCAATGGCAATGATGAGAAAGTTCATTTTGCATGTGTCC
GAAATGGTTGTTAAAGAGTGTCGTACCACCATGCTCATTAATGACCTTTGCATACCTCGTTTGATGGTTCATGCACAACA
GTTTGAAGAGGACAAACTTCACAAAAAGTCTAGGCAGACAAAGAGTATGAATTTCATGTAGACTACATGATATGATGATA
TTAGCATGTTTCTAGCTTGTAGTTGATGCTCCTCACTCGGAAGTTAGCTTCGAGTTGATGTTTCCTCCTCAGGTGTGAAT
TGCATGAATGATTGGCTCTTAGATTTAGTTTCACTCCTCTTAAGATTTTTCGATTTCATCCTAGCTAGAAGTTGATAGTT
CTTCCTTGGTTATATTCATTTAGATGAAGTTGCGTTGATGGTTCGGTTGTTAGTTCCTCTCCTACTCTTTTCATACTAAC
TTGAATCTCATTCAAGGATGAATGACCCCAAGGGGGAGATATTGTAACTCCCCGGACTTGAAAGAGGAAAAGACAACAAA
ATTTCAAGGAGCTACAGGTGCCAGCCACCGAGGCCAACCACGGCCCGTGGTTAGGACCATAGATCGTAGGTTAGTTTGTG
GACTGGTCACCCCAGGACCATCAGAGGCTATGAAACCACGTCTTGACCAATGGACCGTTGGTCATAACACGGTCTGTGGT
CGAGGGCCCGTGGTTCAAATGCCCAGAATCAAGTTCCTGACTACGAACGACGGTCGGGCAAAACGACCAAACGTCATGAC
CACGATCCATCGGTGGGGGCTGTCAGTTAAGTTCAGTGGCAGTTGGGTCTTTTCCTATTCAATTTATTCCTCTAATACGT
CATTTTTCCCTTCACTAAGACCCCTTTATAAGTGGTTTTAACCCCAAATTATCCCATTCACATTATTATCTTCAAATTCA
CCAAAAAGAAGAACTCTCAAATATTTCTCTCTCTAGAAAGCTTGAAGAAGAAGGATTCAACCTAGGTTTCAAGTTAAATC
TCAATTCCTACATTAAAGATTAGAAATTGGATTCAAGGTATGATAGTTTTAATCCATGGATTCCTTCCATTCATGGAGTT
CCCAAATTCCTCTATTTTCAAAGTTAGAAATCCCCAATTGAGTTAGGGTTTTCTTCAATTGTCATGAGTTCTTTTGATTA
TTGATTTAAATGATTAAATTATGATCTCTTATGTATGATTTGATGAAATACTATGATTTTATGATGATTTCCCCTATGAA
CCCATGTAATCCCTATGTTTCCAAGTTATGATCATGTGATGTGGGATTTTTCTTATAAAATTAAGCATGCATTGATAGGT
TTACATGATTTTTTTAATGAAACCATACATAACCCATGTTTTCTAAATGTTTATGATTGAAAGTGGGTTGCGAACCTTGA
AAATTAAATTATGGAATTATGCATTTTCTTATGAAATCTATGCAAATGTTTTAAGGATACTTTGATAATAAAGTATCAAT
GATGATGTTTTTGTTGTGTTATTGAAAGGATTTTCTCATAAACACATGAAAGCATTATGTAACACCCCTAAATATTAACC
TAGATTCGCATGTTGATTTACCATTGCTTAATTACTACAATATGGTTTATTCTCATTTAGAGAACTTGAAATGTTGTGAT
AATTGCTAACTTGCTTAACATAAATTGTGATCATAATTTAAGGGATTGTGATGGGGTGTTTAGGTATATATCCTAATTAG
AATTATGTATAACTTTAAAAGGAAGGTGAGGGATATACATATAGGTATATATGTATGCTTTTTGGGCAGCCAACTTTTTG
TTTGGGCTGCCCCTTTTGGTGACATCTGTACAGGTGATAAGTATCACCTTTGTAACTATATATTTTCACACCTCCGTCAA
TTAAATTCATTTCCCTCAAGTCTAAGAACATTAGAACCTTAGCTAAACAGATTATTATTCAAAATCACAAAAAAAAAATT
GGCCCTTTTTGGCTGGAATTCAAGAACACACACTTCTTGTTGGTAAGTGACAAAATCTGTTTTTGAGCTGGTTAGTGTTT
GGTATTTTATGTATATTTCTCACTCTAGGTCTTAGTTTACAGTTAATAAATATGATTGGGAAAGCTAATTCGTAGATCTA
CAACTCTTATGTTTATGTCAAACTCTATTATAGTTGTTATGGATTCTCAATATGAGACGCAATATAGGACAAGTTCTGTC
CAGATTTTGAAAATCTAAATTCTGTATGAACAACTGTTAGTCTTTTGAGTATATCTTGTTGTACAAAATAGATATTGCGG
TGATTATTGTTTGTTTGCAACCTTAAGAGATGTACCTACATCTTTCATGAAGGTTATAAAGTCTAGTTTTGCCATTTTCC
TTTTCCAATCTAAGTTGCGACATGAGGTACTAGGCTGGCCAGAATCACTGTTTTGGCAGCATAGTTGTGTTTGTACATGC
TAATCTTACTTGTGATGATAATCCCATTTTACATCAATATTATTGAGATGCTAGGGATTATATAATTTATTTAGTTGTAT
TTTAAAGGTTGTATATACTCATGAACAAGTTGAGGACCTTGATACATTGGTTGGCCTACGGTTTGAACTCTTGAAGTTGT
GTTGGACTGTTTCTTTGCTAAAGTACTGAGGTTTGTGTATAAAATTGTACTTGCACTCTTTTAACAGCTGAAAGTTGATC
TTGGTACCTTGGTTACCTCTTGTCACTTTGCATTGTTGTGTTGGAATCCTTTAAGGTATTAAAGATGCTTGTGTAACTCG
CCCACTTGTACGGATTGTTTGATCACTTGGCACTCTTTTTGGGACCTTGTCCTTCTTGAGGCTGTGACTTTGTCACTATT
GGCATGACTCATGATTCGGATAATTTTCCATCTTGACTCTGGATTTTTAGTCCGTCTTAAGAATGGAAGTTGTCCATTTT
TAAGTACGAACTAGAAAGCCATTTTTAATATGGTTCTTGGTTCTCTTGATTATTGGGCTTTCACCCTTCTTGATACAGGG
CGTTAGTCCTTCTTGATACTTGCTTGTGATTGGTGTGAAGACATGATGTACATATTGGGCGAACCTTGTTATTGAATCTC
TTGGAAATTTGTTCTATGAGCGTTCTTGACATTTGGAACTTTAAATATCGTACTTGATACTCTCTATATATTGTTTACTT
GATTTATATATTATGTTCGAGTATTTTGCCCATTACTTGAGAAAGTTAACTTGGTGAATCTAATGGCTCCGAACCTATAG
TTTTGCACCACTAAGCTATATGCTTAGAGATAGTTGTTTCTATCGTAGGGGACTGATCGAGTTGATGCATGAAGATGGCC
ATTGGAGATGGAAATTTTGAGAGCCTTAAGGAAGATCACATTTGCATATAGGCATCTATATTTTGTATAAACCTTGGGAC
TTGTACATGATCTATGTGTTGTATATTTACATGAAATTTTGAGGACTAATGTGATCATGTCACCATGAGTTGTAAAATAA
GTATGGCTATATGTTTTGTTCTTTTGGGGTGTGTAAGCCCAAGTATTACAATATACTAAATTTACTATTTGTTTTGAATA
TTTGTGTGAAGCGTGAACGGGCCGATTTTGGTACTCAAAAATGGGTAATATTCTTGTTATTTCATCCTTAAGTGTGAAGA
TAATATATGCATGAAAAGCTCATTGATTATTTGCTTAAATTATTTTTGGGAGGGTTTACCTGTCATAAGTTGAAATTCCG
CACCATATCAATTTTGACATCACATAAATGTTTAAATGGGCAAGATGCACATCCTTATCTATTTTTTTCCTTTATGAACC
TAATCCCTCTACTAAACTGTAATCAATATGGCCATAGTAAATCTCTTTTAAATGTCGCAAGTATTTAAGTAGTTTTCTTG
CTTAAGTGGTAGTATCATTTCGAAAGGATCGTTACAAGTGTTGGTATCAGAGCCTAGGTTTGTGGTTCTAGGACTTTTGC
TGTGACTTAGTTGTATACTTGTTCGCATTCAGAAAAGGTTCTATTTGGATTATTTGTTCACTTACATGGCTTGTAATATT
TTTATCGCATGTAGAGTGCACATGCATCATGTACATGTCCCTAACACATTATCGTCCCTTTTGTTGGATTAAGTTATGGC
CTTTTCTTCTGACCGACCTACGGAAGCTGATCGTGAATGGTCGGGTAACTCTGTGCCCCAACCTCATGCACTAGAAGAGG
TTGGAGAACCTTTCTCGAATCAATATGTTCCCCACACTAGTGGGTCTAAAGTGGGAAACCATCAGGGTGTAAGAGCTGGT
TCACATTCTCACATGAGCCGTGGTACTCAAGCCATGAATCCTCATTTTCAACAAATGGCTGAATTCTTCCACCGCATGGC
TGAAGTGATGCATGATCCCAACGTGATTAACTTTGAGAAAATGAGAAAAATGGGTGGAGTGGAGTTTGAAGGCACCGTTA
ATCCCATTGATCCTGAACAATGGCTGGAGCGTATGGAGAGGGTGTTTGAGCAGTTGGAATGTACTGATGTTGCCTAATTT
AAATATGTTATTTCACTATTACAGAATGATGCTTATGATTGGTGGGTAAGTGTTCCAAATGCCAAGGTAAAACCTCTTGT
TCTTACTTGGGATGATTTTCTTAGGGAATTTCGTATGAAATATGTCCCACCTGCTTATTGCGATGCAAAGAGAAAGGAAT
TTTTGAATTTAAGGCAATGAGGTATGTCTATTGCTGAGTAACAACAGAAGTTTCTAAGGCTCTCTCGTTATGCTGGAGGT
ATTATTAAAGAGGAAAAAGACAAGTGCAGGAAATTTGAAGATGGTTTAAATGATTCCATTAGAAAGAATGTGGCGATCCT
GCAGCATGAGAACTTTTGTAAGTTAGTGTCTGCTGCTTTTACTTGGGAGCGACTTGATAAAGAAGAAGCTAGTAGAAATG
AAAGCAAATTTCGGAAGCCAAGTATCGATTTTGGGGGGCCATCAAAAAGGGGAAGGTTTGATAACTCTAAGGCTAGTAGT
GATAACAGCCCACCGCAACAAAAGCAAAGCAGATCAGATTTTTCTACTGCTAGCACGCCAAATTATGGCCAAGGTAAGCC
TCGCGTTACCACTTGTCTGCAATGTGGAAAAAATCACTATGGTACTTGCAGGAGAGCTTCTGGTGCATGTTTCAATTGTG
GGAGCTTTGATCATAAAGTGAAAGATTGTCCTACTCCTAATAATGCTCATTTCTTGAGAACTGAAGGCTCAGTTCATAAG
CCTTCTATTAATCCTTCTCAAACTAATAGAGGTGCAAGAACTAAAAACACCCAAGCAACAGGTACAAGTGGAGCTAATCA
AGCTAGTGGACAAAGGGCTATTGCACGTGCTTATGCTATGAGGCAGAGGGATGATCAAGATGGACAAGACGTGGTTGTCA
GTAAATTTCACTTATTTGGCTTATGTGTGTTTACATTGATTGATCCGGGTTCTACACGTTCATATATTTGTTCATCACTT
GTTCTTCCTGAAAATGTGAAATCTGTGAAACTTAATTATGATGTGCCGGTTGAAAGTCCTTTGGGTTATTAGGTTGTGTG
TAATCGAATTTATCGTGATTGTCCCTTCGTGATTCAAAACCTGGTCTTCCCTGCTGATTTGATTGAAATGCCCTTCAAGG
ATTTTGATGTTATTATCGGGATGGATTGGCTTCATAAATATCATGCAGTGGTAGATTGTAGATCAAAACATGTGACTTTT
AAAGATCCGACATTTTCACAGATCATTGTACAAGGTGAAAGATCATTGACAGCTAGTATTATTTCTACGGCCTTTGGCAA
GAAAATTGATGCGTCAAGGATGTAGGGCATACCTTGCTCACATAGTTGATACACGGTTGGAGAGTCCTTGTACCAAGGAC
ATACATGTTGTATCTGATTTTCCAGAAGTCTTCCCAGAAAACATTCCTGGATTGCCCCCGGAAAGAGAGGTTGAATTTCC
AATCGAGCTTATTCCTGGATCTACCCCTATTTCTATCACTCCTTATAGAATGGCTCCGGCAGAATTAAGAGAATTGAAAG
CTCAATTGCAAGAACTTCTTGAGAAAGGTTTTATTCGACCTAGTGTTTCTCCTTGGGGAGCCCCTATTTTGTTCGTCAAA
AAGAAAGATGGCATTCTTAGGCTTTGCATTGACTATAGACAATTGAACAGAATAACAATCAAAAATAGATATCCGCTACC
AAGGATCGATGATTTGTTTGACCAATTGAAGGGTGCTAAAGTATTCTCAAAGATTGATTTAAGGTCTGGATATCACCAAC
TGCGTGTTAGAGAGGAAGATATTCCTAAAACTACTTTTAGAACTCGGTATGGGCATTATGAATTTTTGGTGATGCCATTT
GGATTGACAAATGCTCCTGCGGTATTCATGGATCTAATGAATCGAGTATTCAAGCCTTATCTTGATCAGTTTGTGGTTGT
TTTTATAGATGATATTTTAATATTTTCCAGAAGTAGTGAAGACCATGATAAACACCTCCGGATTATTTTGCAAATTTTGA
AGGAGAAGGAACTTTATGCTAAACTTTCCAAGTGTGAATTTTGGCTTGATGAAGTGACATTTCTAGGACATGTTGTATCA
GCCGAAGGCATGAAGGTGGATCCTAGTAAGATACAAGCAGTTATTGAATGGAGACCTCCCAAAAGTCCAACTGAAGTAAG
AAGTTTCTTAGGCATAGCAAGATACTACAGAAGATTTGTGAAAGGATTTTCCATTATTGCCTCTCCTATGACTAAACTCT
TGCAAAAGGAAGTAAAGTTTATTTGGGATGACAAATGCCAAGAGAGCTTTGAAACTCTCAAATCCTTGTTGACTCAAGCA
CCTATACTTACTCTACCAATTGAAGGGAAAGGGTATGTAGTATACAATGATGCTTCTCACAATGGTCTCGGATGCGTTTT
GATGCAAGAAGGGAAGGTTATTTCTTATGCCTCCCGAAAATTAAAACCACATGAATTGAATTATCCTACCCATTATCTTG
AACTTGTTGTTGTAGTGTTTGCTTTGAAAATATGGCGGCATTATTTGTATGGAGAGAAATGTCATATATGTACTGATCAC
AAGAGCTTAAAGTACTTGGGTACTAAGAAGGAGCTAAACCTTCGATAACATAGATGGCGGCCTAGTTGAGTATGAGATTA
GGCACAATGAACTTCCTTGGACATCCCCTAAACCATGTGCCTACATGGGTTGCTTACTAGTTCTACCTTTGGCAAGTAGA
ACAACCTCCACGGAGTAGGATAGACTCCGGATTCCATACCTAGCTAGTATGGTCTATGTCGGTTATGCCTATTCCCATCA
TGTGGGATGCGCACTCTAGTTATTGGTAGGTTCTACAATGTGTAGGTAGTAGTATGGGATGCTATCTACACATGGCACGA
GTAGGCTTTGAAGATACTAAAGTGAGTTCCCTAAGTCTAACGACTATTATGTGAAAGTCCCCTTATGTGCTTGAATGTCT
CCAAAAATGGTTTCTTAAAGAATGTTGGTCTATTGATGTTATGTTGTAATGGTAAATTTCCTTATATATGGTAACCCTTA
GGAACACTTAGGTGTATATGAAGAGATTGTATGGGCGGTCACTTCATGTTTCACTTAAGTGTGGCTTTGGGTAACTTGAG
ATAGAGGTCAAGAAATGATGAAAAGGCTTACTTGTCAATTATGTTCATGTGTTGTACATTGGTACTAGTTGTGCATGATG
GCTTGTGATATGAAGCATGATAAGTGGTAAGTTCACATTTGGTGGCCTTAGGATGATGCTTTAGTGTGGATGATGGTATG
GGACGCTATCCATACATTGCACAAAGTGTTGTCCAAGGGTTACTTGAGGTGGATGGTTTAAGGTGAAGGAATTGGTTATG
TGTGGAGTATGTGCTAAAGTGGTTAATGACTTGTATGTTGGTTATGGTTGGATATTGTGACTCTTATACTCGTATTTTTT
TCATGAAGTTTTACCAAATGGCATAAAAGCATGTTTCTCCAATAAACGTCCCTTTGAGCATGTTTTTGCATGGCTTCCAT
ACTCAGTACTTAATTGTGCTAACCCCTTTCTTTCCCTTTTTGACTAAAGTGTAGGGATTTGGAGATGGTGACATGTCATG
GCTATTTGATAGGTTTCTAAGTGTTGAAGATGAAGACTTGGTGAGTCCTCATATATTCGAGGACAATACCCCATATGTTC
TTTTATGTCTTTTTAGTATTGTTTAAGTTGTGTATGGGATTGGTCCCGAATTTTGTACTCTAAAGTATTAGATGGTTTTG
AGACATCATGTATAAAGTCTAGAAAGTCTTCCGCTTGCTATTATTTTTTTTTTAATGAAATGTTTTCTTGGTAAAGAAAA
TTTTTAATTCTTTATGGTTTTAGTGTCTATGCGATGAATGAATGCTAAGAGGCTTGTATTAGACCTCTTCGAGGTCGAGT
ACGCCGATTACGACTAGGGGGTGATCCCGGGTCGTGACAAACTTGATATCTGAGCATAAGTTTCCGGGATGGTCTTAGGT
TGTCTCAAAACCACATCTAGTAGAGTCTTGTTTATAATGTGAAGCGCGCCACATTATTAATAGGAGGCTATTGGGTGCTA
AGAAAGTTTCACTTCTTCATTCTTTTAGTCGTGCCATGAAGTTTCTCTCTATAATGTCTTCCCTTGTTCCATAGGTGATG
GTCATTTGAGTGTAACCTTTGAGGAAGTTTAATGTTGCAAGGATTGAGGGAGAGCGAATGTTGGTTGTGATGCCAACTAT
GACTTTGTGACTTAGTTACATGCAAAGAACTAAGAAAAATTTCCAAGAAACAAGCTACTTCGATTTAGGATATTACAAGC
GCTAAATCACAACAATTTATAACGTTTTAGAAACCCTAGGTCTAAATAAGATATAGAGAATCAGGAGTCTGACTGAATTC
TGGGGACCTAGTGGATGAAAGAAACCCACTAGTGAAATCCCACATACCTGGTGATGAAATCTTTAGAGAAATCCTTCAAT
TTTGGGGCTGGAACTGAAGAAAGCCTGCTACTTTCTCTTGGGAAAATTAGCGCCTCTCTCTTCTTTTTTTGCTCTAAGTT
TTGGTGATTAATCGTTTAGGGTAGGTTCAGACTAGAATATTTGGCCCAAACAGAATAAAAAAACATAGTTTAGGTGTAAA
ACGATGTAGTTCAAATGCCCAAAACATAGGGGAAAAGACCAAAATGACTCTGACTTAAAAGATGAAGAAGGCCGACCACG
GAGCCACTAACGGTCCATCGGTGGGACCACGGTCCGTCAAGTGGGTCGTGGCTATTGGCCATGATCTACTTGTTCCTGGG
TACTCCCCCTATGGTGTACTTCAAGGACCGTGTGAAAGACCACGGACCGTAAAGACCACCGTGGTTCTTCACTTGGGGCT
AGGGGTCTGCTGGCTCAAGACGACGGACCCATCCACGGCCTGTGATAGGTTCCATCATTTGGATGTCTGAGCCCTTGTGG
TTCTGCTTGGCTTCCATGAGCCTTCCCACAGCTCGTGTGGTGGTCCATGGCCCATGAATGGCTCCGTGGTCCACCACTTC
TAGGTGTATGTGAACCACAAGCAGGTTGACGAACCGTTGTTCCTTTCATGGTTCGTGAACTAATCTGTGGTTCACAAAAA
AATTTGTTGTTCATGTGTATAAGGTGCTAAGATGTTACAATATCTCCCCCTTGGGAATATTCGTCCTCGAAAGAAGTCTA
AACACGCTGAGTATAGTGTGAAAGAGATGTAATCCCTACCAGTAAGTACTATAAACATGATATCTAACAGAAGTGAGTTC
CAAGAAGATGCAATTATGCTGAAATGCATGAACAAATGAAGGAACAAGTTATTGAGATTGAATTTACGCATGAGTAAACT
GAGAGACTAGAGAGGAACTACTACCTCAAGTTGAAATAGAATCGGAAGGAAAGAGATGAGGGTACTTGGCCATCATGGCT
GCTTCTGCTTCCCAAGCAGTTCCCTCTACGGGTAGACTCCTCCACAAAACCTTCACTTAAGTGACTTCCTTATTTCTCAA
CCTATGAACCTGATGGTCAAGAATCTTTACTGGCACCTCTTCATAGGTGAGACTATCCTTCACACCCACACTCTCTAATG
GTTCCATTGATGTCGGATCATCCACACACTTCTTCAACAAGGAAATGTGAAAGAGTGGATGAACCGTTGGTCGTTATGCT
AAAAATTCTAAATTATAAGCCATATTACCAACCATTTTAAGGATTTTGTAAGGACCTAAATATCTGGGACTTAACTTCCC
TTTCTTGCCAAATCTCATCACCCCTTTCATAAGTGATACTTTCATGAAAATCCTTTTATTGATCTCAAATTCTACGACTC
TGGGCTTTCTTTAGTCTATCTCTGGTGAGCTGAACTTTTTCCATAGCCTCATGAACCAAATCTGGTCAAATCAATGTTGA
TTCACCTAATTAAAGCCAATCAATCAGGGATCTGCATCTACGCCCGTATAGTGCTCCATACAACGCCATCTGAATACTAG
AATGGTAGCTATTATTATAGGTGAACTCTATAAGAGGTAGGTGATCATCCTCACTTCCCTTGAAATTGATCACACAAGCT
CTCAACATGTCCTCTAAGGTCTGAATGGTATGCTCTGTCTGACCATTCGTCTGCTAGTGAAATGTTTTATTGAGATTACC
TTGAGTACCAGGACCTTTCTGAAACAATTTCTAGAAATGAGAGGTAAACTGAGGACCTCTATCTGAGATGATAGACAAGG
GCATACCATGCAACTTGACTATCTCATTTATTTAGAGTTTTGCATAGTCCTCTGTTGAATATGTTGTTTTGACAGCCAAG
AAATGAGTGGTCTTAGTAACTCTATCCACTTTCACCCAAATGGAGTCATGATGTCTACGAGTACAAAGTAAACCCGTAAT
GAAGTCCATATTTATCACTTCCCCCTTCCATGTAGGAATGTTTATATCTTGAGTCATACCTCCTGGTTTCTGATGTTCTA
CTTTAACTTGTTGACAATTAGGGCACTTAGCCACAAAATTGTCTATATCTCTCTTCATACCATTTCACCAAAAGAATTCA
CATAGATTGCGGTATATCTTAGTTGTAACTGGATGAATAGAATACCTGGAGCTATGGGCTTTTGTAGGGATCTGCTTCCT
TAACTAACCAACCTTAGGAAAACATAAGCGACCATGGTAACGAAGCATATCATATCCCCCTTGGGAGAAAAAATGTCAAC
TTTCTACTAATGAACTACACCCTTCAACTGAAGCAATATAGGATCAATATCTTGCTTTTCTTTAACCTCTGCTACAAATG
AAGACTCCGATCCATCCTGAATTATCACACCACCATCTGATGTGTCTGTAAGGCAAACTCCTAGGCAAGCAAGCTGGTGA
ATATCTTTGGCTAACTCTTTCTTGTCTTCCTCAACATGTGCTACACTACTCATAAACAGTCTGCTGAGAGAATTAGCTAC
TACATTCTCCTTACCAGGATGGTTAAGGANNNNNNNNNNNNNNNNNNNNNNNNNNNNNNNNNNNNNNNNNNNNNNNNNNN
NNNNNNNNNNNNNNNNNNNNNNNNNNNNNNNNNNNNNNNNNNNNNNNNNNNNNNNNNNNNNNNNNNNNNNNNNNNNNNNN
NNNNNNNNNNNNNNNNNNNNNNNNNNNNNNNNNNNNNNNNNNNNNNNNNNNNNNNNNNNNNNNNNNNNNNNNNNNNNNNN
NNNNNNNNNNNNNNNNNNNNNNNNNNNNNNNNNNNNNNNNNNNNNNNNNNNNNNNNNNNNNNNNNNNNNNNNNNNNNNNN
NNNNNNNNNNNNNNNNNNNNNNNNNNNNNNNNNNNNNNNNNNNNNNNNNNNNNNNNNNNNNNNNNNNNNNNNNNNNNNNN
NNNNNNNNNNNNNNNNNNNNNNNNNNNNNNNNNNNNNNNNNNNNNNNNNNNNNNNNNNNNNNNNNNNNNNNNNNNNNNNN
NNNNNNNNNNNNNNNNNNNNNNNNNNNNNNNNNNNNNNNNNNNNNGGCCAAACCAAAGAAACTTCTGATATCTTTTGGAG
AGGTGGGTCCGGGCCATTGCTTCACAGCCTTTATATTCTAACAATCCACTCAAATCCCTTTGCTAGATACCACATCACCA
AGGAAAGTAACTGATTATACCCAAAATTCACATTCGCTAAACATAGCGAATAACTGGCGATCTTTGAGAGTTTGCAAAAC
AACTTTTTTTGGAGTTGACAACCTTCAAGCTCAGGAACAATGTCTCCTAAAAACTCTAAGAACTAAAACTGAAAATATTC
TAAAAATTAGTAATAATTCGTTACAACTTGATACTAAGCTACCTATTAAAATGGGTATTTATAGTTTTCAAAATTTGTGT
TGCGAAGGACCACTCGGCACAATTAGTTGGGATCGTCGATGCACTTGGTGATCTGCCCTTTGGTTTGGTTCATCGCCTTT
CAGCTTTTGCCTTCAACATCTTCGCATTTTGAATTATTGGGCGATATGGTGTTGCTTCGCAGAACTGTTTGGTGACACAC
TGGCTGCTCCCTTCCATCGCCAACTTGATATTTTCCTTCAGGACTCAGCACACAGGAACTTTGGCCAAGGTTAAGACCAT
TTGGTGACTCGCCTAATGCATTAGGCGATCCTCAGGCCTTCTTTTCTTTGTCTTTTCAGCCTCCTACTTCCTTTTTGCCA
AGTAGTGTCCATATTTTACTTCAAACTCCAAATACCTGAAACTCAAGGCTTTTTATCTGTTATTGGGACAAAATAGGCAT
TTGAGGACACTAAATCTATCAAAATAAAGCCCTAAACGAGTCCAAATTATGGACTCATCAACACCCCCAACTTAAACTTT
TGTTTGTCCTCAATTAAAACTCAAATTCAGTAGTTCAAAGAGGATGTCTTAAACAGTGCTACACAAGACTCAGTCATGAA
TGTACACACAAGACTCAACTTACTCATGCAAGGATCAATTGTGTACTCAAAGATTCAAGTTGTGACTCACCATTACCAAA
GAATCTCAAATTCACTATACTTGCTTCAAATGCAACTTCAAGCTCAACAAAGGTATTTAAATGCCCTCACACAAAAGAAT
GATTCCATTTTCACACACAAAGGTTTAATCATTTAAAACTCTGGAATCAAGATCAACACTCACATTCACAAACAAGAACA
CAATGCATGCTTTCACCAATAGGTTTGCCCGTATTTTTCAATTGACAATTGCTTCAGCTCACTCAAGATCAAAAAGGTCT
TTTCAAGGCTTGTAATGGGGCTGAGTGTAAAGGTATGGTCATTAAGGTTCAGTGACTTTAATCCTCATGAAATGTGGTGC
TCACAACACTTCCTTTCCTCTTCTTTCATCATTCTCTTTCGTGCTCATAAGTCGTCCCATTATTCACTTTCCATGGATTG
TTCGGAAACCCCATTCCTTTTGTGTTTTCATAACTTTATTCCATGAGTTTTTCTTTTTCATTCTTTTCTTTTCTCTTTTT
TTTTTTTTGTATGGAGAGGTTCAATTTTTCTCAACACCATGGGTTAAAGGAGACTTTTCTTGCACTTCTTAACTTGCCTT
ATTTTTTTACCACACCCCAACTTAGGCTTTTGGCCTAAGTTGGCTATTCAATCAACCACAAATCAAGAGGATTATAGGTA
TTGGATTTAAGAAAGGTCATGTTTTCATCATGTTTCTTCCAAAGAAAGGTAAGGTTCAAAGGGTGTTCAAAAGAAGTTCA
CACTCACAAGGTAAGCCACAAAAGAGGTATATGTCAAATTGGCTCACACTATTCGAAGTTTCGTAAGATCATATCAAGAG
ATAGCCTTACTTAGTGAACCGGACCAACGGGGAAAATTCTAGGTGTTATCATGCATGGTTCACAGTAAGCTCAACACACA
AGGCATTGACACCAAAGTCAAACAAGACTTCAAACTTTTGCTAGTTTGCAACGATCATCACAAGAGACTTAATTCGATAA
TTGGCTAGTCACAACGAGATGCAAAGAGCTCACATATAGTCTATGCAACTTCAATTGGTCTCATTGTAGCCGCACATTCA
TGTTTGTTCGATTATGAGCACTATCTAAGTCATCGATATTGATCAAAACTGAGACTTTAATGTGCCAAAGAACAGCCACA
TTCAAGTAGATACAAGAGTGGGCAATTTTTTTTTGAAAGGGTTCAAAATCATTTACAATTAAATAAAAAGGAGCCACAAG
CTCAAACATCCGCTAAAGGCAGTGTATACATAACACTATGGCTCAACACCCAATTACACAATCAAAACATCAGTCACAAA
AGCACACAAAGGTGGGTCTCACCCTACCACAAATAAAAGTATATGTCCTCAAATGCAAACAAAATATAATATCCAAAAGT
TAAAAGAAATAAAACACAAAAAGGGAGGTAAAGAGGGGATCATGTCTACTCAGTTGCTCCATCTATGTCCGGTGCATCGA
TTTGGATTTGGGCATCAGTGCTCATAGTCACCGTGAAAGGAACAATAACACCAGACTCATCAGGGGCTGCCACGGGTGTA
TCCGCCAAAAATCTCCGTATAGCTGAGAAAAGTCCCCAGGCCCATGAAGGGACAGAGGTGTCTCGAGGAGTAGGCCTCTT
GCCCTTGATTTTATCTCTAGATGGGTGTTCTTGCTTGTCCTTCTTTGGAAGCTTCAACCTCTCTTCATTCATTTTAAAAT
TTAGTGCTCTAATCTTTCGTGGTGGAACGATTTTCCCATCAACTTTCGGTCTAGCCATGTCTGCAAAGCTTCAAGGCAAA
GTTAGAAAAGATTCTAACAGAAGCATTGAAAATCAGTTGCAGGCAGACTCGCCAAATCGCTTCAGTGACCCAGGCTTCTC
GCCGAAAGTTACAGAGCCAAATAACATGTATAGGATGAATTTAAAGGCATAATAGGGACATTAGGCGAACTACCGAGTGG
TTCGGTGAGCTCGAACCAACTTGCCAAACGACCCAACGTGCCTTTTTTCAACCCAACTTCTCGAACTCAACCCCGTGACC
TCCAAAAACAAAATCAAACAATGCTCTACTCAAATTCAAACAGGATCCATCTAATACGAACATAACCCCACAAGATTTAA
CATAATCCAATGCACCAAATTATCGGGTTTCAATATTTAGAGCGATATGGGTAATGTTTTCAAATTAAAAATAGGCATTC
AAACAATTTCAATTCTATCAGGAAGGCTCAGCACACAACACTATAATTAGAACACTTGCATAAGAGTTCAAAATTTGAAA
AATAACTTGGGGATCGGAAAAACCAACCTTAACTGTTGAATATGCGAGAATTTGAATCGCTAAGCAGCAATGTAATCCAA
TTTCTGAGCACAAATCGAGAACTAACACACTTAGAGAATGCAAAAATATAGGAAATAATGTGTAGGTGTGAGATTGAAAA
AATGAGAACGCATAAAAGTGAAAGAATTTTGAGAATTTAAACCTTTGGCTTCAATAATCGTCCAATTCTTTCCCATTCGA
CGACATTAGTCATGTTAGCCGACCCATTCGGCATCACTCCGAGAAATCACTTACATTGCCGAGTTTTACAGAACCCCCAG
TCAATTTAGGAGTTCAAACGACAGTAAGAACCGGGATTGCCGACTAGGTTGGCGGCTCACCAATAAGTTCTTGGGCACAC
CGAGTTTTACAGACACTACTTTAAAGTTATCTTGTGTCCAACGACAGTCTCAGTCGAGGTTGCCGACCTTATCGGCGATT
TGTCGACTAGACTATTTTGCTCGCCAATCTCCTTCTTCCATAACACTTCCAACACTTCATCTTGCACAAACAACACACCA
TTATTTTACAAACAAATAAAAAGCAATAACAAGGGTTTAGGGTTACCTCCCAAACAACGCCTTCGTTAACGTCAAGGCAC
GACATGAGTCCATCTTCAAAACTCATTCTTGGGGTTAGCCTTATCACTAGGCAAACTCCCCTGCTGTCTCGGGTTGAGAT
AAGATGATATATAACCCATTTGGGTCTCCAACTGCTTGATCGACACTAAATGAAAAGTGACGGTCTGGCTAAAGGTAGAC
ATATCTTCTTTCATTTCCTTTAAAATCTTGTGTGACCCTTCAACTTTGTTGAGGATTCGAGAAAGCATATCCTCAAACCG
ACCACCTTTCAAATCTTTTGGCTTTTGGTGCTTGTGTGGAGGCACATACCTATCCTTCTCCCCATTCTTCTTATTCGGAT
TATGGTCCCTCCATTCACGATCTTGATATTTCCAACCTTCATCTGAAGCCCAACCTTGGTTACCACCCTGTCTCGGGTAG
TTTGAAGGATAGTCACTGCCTTGGTTGGCTAGGAAATTTACCTATTCATTATACAAAGCTTGAAACTTTGGCTCATCTGG
GTTAACACATCCGACACCCACAACATTGACACTTCGAGCACCAGCTCCCATGACATTTTTAGACAAAATATCAAGTTGTG
TCATGATCTTGGCCATGTTTTGGTTCCTCTTTTGGTCCTTCTCCATTTGTTCTTTAGTTAACTTGATGGTGAGAGGGGAG
ACCTGGTCTTCATGCGTATACCACGCCCTGTTTATAGTAGTCATGTCATCCTAGAGCTGAGCAGCTTTCACATAAGGTTG
CTGCATCAAACCTCCCGGAGAAAGTTGGTCAGCAACACCTTTATTTACTGAATCTAGACTCCGATAAAAATACTGCAGCA
ACACGTTATCAGGCTAACCATGGGTTAGGCATTGAAGCACCAACTTTTTGAATCGCAACCAAGTTTCATGTATAGGCTCA
CCTTCTAGACGCTTGAAGCTCTGAATGTTATCCCGAAGAGTCATCATCTTTGAGGGAGGGAAAAATCGCACTTGAAATGC
GGTGACCAACTCCTCCCACGAAGTGATTGATTGACGTGGCAATTCAACCAACCACTTGCACGCGTCACCTATCAACGAGA
ACGGGAACAACCTCAACTGGACCGACTCCTGAGAGATGTTCTTGAAGGAGAATGGTCTGCATATATCCATAAAGTTTCGA
CGATGCTCATGAGGATTCTCAAGGGCCAATCCACTAAAAAGTCCCTTAAGTTGCAAGAGTTGCAACATAGAGCTCGTGAT
GTGGAACAATGCATTCCCTTCGGTTGGAGGTAAGTGAATGGCACTAATGCCTCCCATAAGATGGAGGTAGTTAGTATGAA
GCTCGTTGACATCATAGAGGTTTCCCATGTCATCTTGATGTCCTACTTGGCAGCTAATGCTGCCATTTACGCTCATACTT
CTTGTTTTCAACACAAATAAGCAAAAACAAAACTAAATGTTAAGTAAGTATCACTATAATTTACAAGAACAAAAATACTA
CTTAACTAAAGAGTCTCAACTAACACCAGTCCCCGGTAGCAGTGCCATTTTGACTTCACGTATCAGGACACTACTTCTAG
TTCAAGTGCCAATGATCACTAGTAGTAATATAACCCAACCAAGGGTTGGGATCATTCCCACATAGAGTGGTTAGTAGTCG
AGAATCAAATAAAGTGAAATTTAGTTCTAATCAATCATAACTATAAATATTTACGAATAAAAACATACAAAATCTAAATG
TGATACGAATCTCAATTATCAATGGGGTTTTTGTATGCAACTAAGAAACAAAAACAACAAAAATATAAACATGCGAAATA
GGGAGACTAGATTCTTGGGATGTGATTGTAATATGGGATAAAATAAACAATCAGGTAAATGTTATTGATAGTAAATCACT
GAACATTTGTGACTAAGCTACACTTTAGGGGGGGTAAATTTTCTGTCGAACAACTTACCCTGATTCAACTCGATTTCTCA
CGAATACCAAGTTACAGCAATTAAGCACAGCCTTCGCCTTAACCCATTCACTCTCTCGAGTTGAATGTGTGGGAGAAGGT
CTAGGATTCACTCTCTCAAGCTGAACCCACGACAACCCAATAACCACAGGCTATCGATTTAGTAGTCTTGGTTTTAAAAC
TTCTCTCTCGAGTAAGCCAAAAACACGAAGACGAAATTGTATTTGCAACTACAAATTCATTAAGTTCTAACACAACTACT
AAACAAAATCACATTTAAACAGCAAATAAATTATCAATGAGCAATACCCAACAGTAAATTTAACCCATATTCACATAATC
ACACCCTAAGAATTGGGGTTTTAGCTAGACATGAAAAAGAGATAGAAATCGATACCAAAAAGTGTTTCCATCAAATGGGT
ACGATATATAATGTCTTTAAACACGTCCAGGATGAAGATTCTTCAAGACCCACTTCCAATTTCTTGGAGTTGAAAACCTT
CAAGCTCAAGAATAATGTCTCCCAAAAACTCTAAGAACTAAAACTGAAAATATTCTAAAAATTAGTAATAATTCGCTACA
ACTTGATACTAAGCTACAGATTTAAATGGGTATTTATAGTTTTCAAAATTTGTGCTGCGAAGGACCACTCGGCACATTTA
GTTGGGATCGTCGATGCACTCGGCGATCCGCCCTTTGGTCTGGTTCATTGCCTTTCAGCTCTTTCCTTGAGCATATTCGT
ATTTTGAATCATTGGGCGATATAGTGTTGCTTCGCAGAACTGTTCGGCGACGCGCCGACTGCTCCTTTTCATCGCCAACT
TGATCTTTTCCTTCAAGGCTCAGCACACTGGAACTTTGAGAGAGGTTCAGGCCATTTGGCGACTCGCCTAATGCATTAGG
CAATCCTCAGGCTTTGTTTTCTTCGTCTTTCTAGCGGCCTTGTTCCTTTTTGCCTAGTAGTGTCCATGCTTTGCCTCAAA
CTCCAAATACCTAAAACTCAAAGCTTTTTATCAGTTATTGAGAAAAAATATGCATTTGAGGACACTAAATCTATCAAAAT
AAAGCCCTAAATGATTCCAAATTGTGCACTCATCATAACTCTCAGATGAGTCTCATGCTCCTCCTCGTTCCAAAAGTAAA
TGAACAATAAAGACGATAACGAACAAGTCCAAATATTGCTTGAACACCCTATTCATTATGTCCATGAAAGTTGCAGGAGC
ATTTCTTAGTCAAAATGACATAACTACATATTCATAATCACCATACCGAGTCTTGAAGGCTGTTTTCGAAATGTCACTAT
CTCTTACTCTAAGCTGATGAAACGTTATTTGAGGATAAAATTATACATATTTAATCATTATTTGCCTCGTATTTAATGTT
TTAATTATCTTTTTGAGCATAAATTTTAGGAGTTATTATTATGATGTGTATTTTATTTGTAGAATTAAAATGGTGTGAAG
ATGTAGAAATTTGGAGCATAAAAGGATTAAAATAAGAAATCATAAAAGGAAATCAAGCAGTCAACTTAATTAATTAAAAT
TAATATAATAATATATTTATGTATAAAGTTTGCTATTTGTAGAATTGCGCAGAATTTCAAATGAAGCCCATCCACTTATT
GCTTGGTGGCAATTTTTGAGGCAGCCAAGAGATTAAGGCGGCTAACGGTTTCTAGCAAAACGGAAAAAAGACGGAAAACC
CAATTTAATTGGGTTTTGATTTTCTAATTGGTATTGAACTCAATTATTGTATTCAGGGTTTTTATATCTATAAATACGGC
ATAAAAAAATATTCTCTGGGCAGTCAAGAATCAAGAAACAATACATAATATAATTATTTTAATCGCTTAGAAACTTGGGA
AGAGCCGCCGTGGAGGACGGAGAATTGTGGTTTATTCTTTCTTCTCCTTTATTATTTAATTGTATTCGTGATTATTAAGA
GATAATTTAGCTATTGTTCTTAAATTTTTATTCTTAACTCCAACATATTTATTTAGATAAATTTTGATTGTGTTTTTGGA
GATAAGGAGTAGCTAAATTTTAAAACTAGGGTTGTGGGAACCATTATGAATTATTAAATTAAGTTTATATACAAAGTGAT
TCTTGAATTATTTTTATACATGTATTGTTAGTCCTTTCATTTTGAATGCTTTTTAACAGTGTACAACGTTAGAACTCGCC
TCGTTCCTACTTGCCTTACCAAGGAGGTAATGAGTGAGAAAAAGATTTAACAACGGAGATGTAGTTAAGGATTTGCTGCT
ATCTAATAGCCTGACTTTATTCAATTGAGGAAAGGTTGAATACCCTAATTTAATTGACACGAGGGTTAATCCGGGGTAAA
GGTAAGGGTTAGCAAAGTACACACTTGTAGATTTACCAAGTTGTGAGGTGAAAGTCTCCACTTGGATTACCAATCACTTA
GGAATACCTAATTTACTAACCTTGCATGGTAAAAATTGAAATAGATCACTACTACAATATTATTGTTATTTTCTGAAATC
ATGGGGAACACATTCCTAGTTATTTCTGATAATTTGAATATAAATAAATATTTAGTTCAAAGCTATTGTTACTCTTTTAA
TTTTTATTTCAATTTAAACCCCCCATTTTAAATAACGACTATCGAATTAAATATTTGCTATTGACAATATTCTTTCATAT
TCTTTGTGGGATCGACCCCGACTAATAGTTGGGTAAATATATTGCATGCGGCTATTTATATTTCTTTTCAAGAAGTATAT
TTGGACGTTATCGAGAATGGCGCCGCTGTCTGGGACATAATAAAGGAAAAACTTTTTGATTTTTTTTAAAAATAAAATAA
ACAAAATAATGAAGAAAATCTTTTTGTATATTTTTCTTTTTCAAAAAAAATCAAAGTAAAATAGAATCCTATGGCATATT
CACCATTAAGATCACAAGTATCGGAAGAATTTTCACCCCATACTTCAAATCATGCTTTGTCCCCAAAGAAATTTATAGAA
AAGAGAAGAAGAAGAAGGGTGAGAAATACTACCTTGGGCGCTCTATTGCCTAGCTAACATGTTTTATCTCCTTTCATCAA
GGGCCGTGTGCACCCTACACTTAAGCTCAAAATGTGTTCCTTAGCTTCAAATTTTGGTACTCATACTTCCCCTAAATCTG
CAAAAACAAAAACAAAACAATAAAGTGACACTAAAAAAATAAAAAATAAGAAGTTACACTATGAATTGGGTTGCATCCCA
ATAAGCACTTGATTTAACATCGCGGCACGACACCATTCTTTCCACTTTGAAGATATGAATTGCACCCCTAATTTCTCATC
AATTTTTCCATTATGCTCAAAGGGTGGTGGTACAAAAATAAAAGTCCCAAGCATTAGATATCGCATTATATATGCACTTC
TTGGATTCTAAGTGAGGAATGTAATTATTTGATGTTGGAACAATAAATTCAAGAATATAGACACATTATTCCTCCTCTGT
ACATTCTTCTATAAGCTCAGATGGATTGATTAATATCTCATCATCTAATCATAATGTGGAAAAATGATTGGAATGAGGTC
CATTGTTCCCTAACTTATGAATTGGTTTATTTTTTACACCCTCATGTTTACACATACTAGAGTTTTTTTAAAATAACATT
ATCTAAGTTATTACATAACTCTAGTGTACTCTTCTAAACAGTGACAGCATCATTAAAAGTATGATCAAACAATTCGTCCT
CCACTTTTAGCTCTTCAAGTTGAGTTATAAGCACCTTTTCTTCCTCACACATGTTATTACTAAATTATTGGGTGTCATAC
GCATCAATCTTTACAGTCAATGCATACTTTAATTCATAAATATCACAAGCAAACCTATTAGCCTCACATATGTGCGTAAT
TATTGTTTTAAGAAATATTATCAACAAATTTTCCATGTCCACATTTATTTATCTTGTTGTGAAAAAATTAACCCATAAGA
ATCCATAATATCAGAAGTACAAGAATTGCAAGAACACTTATCACTACACACTTTTTCAGATGACAAATCCAGAAGAGTAA
AAAAATATGATAATAATAATAAAGAAAACAAATTTAAAACTAATCCTAAAAATAACAAAAAAGGACTACAAGTCAAAATA
AATACTAAAGACAATTTCTAAGCCACATTTTCCGGCTGCGGCACCATTCTTGATAACGTCAAAAATATACTTCTTGAAAA
GAAATATAAATGTTCATATGCAATATATTTACCCAACTATGAGTCGGGGTCGATCCCACAAAGAATATGATAGAATATGG
TCAATAGCAAATATTTAACTCAATAGTCGTTATTTAAAGTGGAGAGAGGGGGGGGGGGGGTTAAATTGAAATAAAAAAAA
GAATTACAATAGCTTTGAACTAAGTATTTATTTATATACAGATTAGTAGAAATAACTATGAATGTATTTCCCATGAATTC
ATAAAATAGCAAGAATATTGTACTAGTGATCTATTTCAAATTTTAACATGCAAGGTTGGTGAGTTAGGTATCCCTAAATG
ATTGATAATCCAAGTAGAGATTTTCACCTCGCAACCTGGTAAGTCTATGGGTGTGTTCTTTGCTAACCCTGACCTTTACC
TCGTATTAGCCATCATGTCAATTAAATTAGGGTATTCACCCTTTCCTCAATTGATTAAAGTCAGGCAATTAGATAGCAGC
AAATCTTTAACTAAATCTCTGTTGTTTAATCATTTTCTCATTCATTACCCTATTGGTAAGACAAGTAGAAACGAGGCAAG
TTCTAACGTTGTACACTGTTAAAAAGCATTCAAAATGAAAGGACTAACAATGCATGCATAAAAATCATTCAAGAATCACT
TTGTATATAAACTTACTTTAATAATTCATCATGGTTCCCACAACCCTAGTTATGAAATTTAGCTATTCATTATCTCCAAA
AACACATTCAGAACTTATCAAACCAAATATTCTTGAGTTAATCATAAAATATTAAGAACAATAGCTAAATTATCTCTTAC
TAATCACAAATACAAATAAATAATAAACGAGAAGAGAGAATAAACCACGATTCTCCGGCCTCCACGGTGGCTCTTCCAAA
GTTCCTAATCTATAAGAAAAATTATATTGTGTATTGTTTCTTGATTCTTGACTTCCCAAAAAATATTTTTTATGCCCTAT
TTATAGATATAAAACTTTTTAAAAAAAATTGAGTTCAAGACCAATTAGAAAATCAAAACCCAATTAAATTGTGTTTCCCG
TCTTTTTTCCGTGTTGCTGGAAACCGTTCGCCGCCTTAATCTCTTGGCTGCCTCAAAAATTGCGACGTGGAAATAAGTGG
ATTGGCTTCATTTAAAATTATGATAGCCAACATTATATATAAATATATTATTATATTAAATATAATCTATTAAGTTGTCT
GCTTGATTTCCTTCTATGATTTCTTATTTGTAATTCTTTTGTGCTCCAAATTTCTTCATTTTCATACTATTTTAATCCTA
CAAATAAAATAAAAAACATAACAATAACTCCTAAAATTTATGCTCAAAAAGGATAATTAAAAGATTAAATATGAGGCAAA
TAATGATTAAGAAAATTCTTCTGATTGTTGTAATCTTAAGGGTGAATATATTAAAGGATTCTATTTTTATTTTTATTTTT
ATTTTTATTTTTATTTTTTAAAAACAAAAAATACAAACCGTTTTTCTTAATTTTTTTTTTTATTTGAAAAAAAGTTACAA
AATGATTTTTCGTTATTATTCTTTTTATTGTAGTTTTTAGTGGCATATCTCATCCACCCCTTGGTTGTTCTTATGGCCTC
GGTTCTTTTTCGAGGCGGCAACTTTGAACCAAGTAATTTATTTTGTTTTGAGTATTTTTTTATTTAAAGAAAAGAAAGAA
AAAAACCCTTTTGACTTGTTTGATACTAACAATTTAGGCTTGAGATGAGTAGTACTTTTCTTTGAGTGCTTGAGAATAAA
ATTTAAAATAGATTTTTTGACACCTGGGCTCATGTTTGTGACTTTGTATATAACGTATTCTTATTTATAGGTTGTAATGA
TCATGTCCATGTTAGAAGTAGAATTGATCCATCTTGAGTGAGACTTGTGCCATGTGTGGTGAGGTTTTTTGCGTATAATC
AATGTTTTGCATCTTAGTCTAGAACTTGCCCTGCTGTTATTCAAGCGAAATAAAAAGTATTGCTTTGTTTAGAAGATGAT
AATACGCTTTCTTTGATTTGTCTTATAAATTTTAGTATTTTCAAATATTACATCACTAGTAATCTCTTTGAGCTTGTAGT
CTTTCGTTTGGTATCCTTATATTTATCTTGATCCAATTTTTTTAATCTCTAATTTTTGTACCTTGCTTCCTTGAGCACTG
TTACATAAAGTGTGATAAAATTATTAAATTTGAAAAGGGATGGTTGGTTAAAAAAAAGGTGACCATTGAAGGTTAGCATT
TGGACTTGAGGTATGATAGTTTTCATCCATGGAGTTCCCAAATTCCTCTATTTCAAAAGGTAGAATTCCCCAATTGAGTT
AGGGTTTTCTTAAATTGGCATGGGTTCTTTTAATTTTTTATTCGAATGATTGAATTATGATCTTTTATGCAGAAATTGAT
GAAATACTATCGTTTTATGATGTTTCCCCCTATGACCCATGTAATCCCTGTGTTTTCAATTTATGAATCATATGATGTGG
GATTTTGATCTTTAAGGAAGACTTTTATGATATTAAGCATGTATTGCAAGCTTTACATGAAATTATGATGAAATTCATAT
CTAACCTATGTTTTCTAAGTGTTGATAATATAAAGTGGGTTTTGAACCTCAAGAGGTAAATTATGTGCTTATGCATTTTC
TTATGAAATCTATGTAATTGTTTTAAGGATTCTTTGAGAGTAAAGTATCAATGATGGTGTTGTTGTTTTCTTTTTGAAAG
GATATTATCATAAACACATAACTAGCATGATGTGAAAGGTTTTCTCACATAGTATGGATTCTTAGGTTGAAAGGATTTCT
CACCTAATTGAATCAAAGAGTAAGAGCTATCCTAATGAAATTAGCTTGTATTGGTTATCATAGGATGCCTTTCCATGAAT
GATAAGAATAAGTAAGAAATGACTATTCCGTGGGAATTATGCTTAGCACCGAGTGAATATTAATGTGAGATGGAAGCTCT
CCCGTATTAGAGGCCGGGTTTTTTGAAGCAGTCTCTTTAGATGGAAGCTCTCCCGAGTAGAGGCCTGGTTTTTTGAAGCA
ATCTCTTTAGATGGAAGCTCTCCCGAGTAGAGGCCGGGTTTCTAGTAACAATCTCCTTATCCCTTAAACTACGTGCCCCC
GAAGGATGACTGTTTCAAGAAACATTAGCTAGTGGATCCACTTAAGCAAGAAGTTTATGGTTCTACCTTCGGCATGTAGG
ACAACTCTTTTCGGTGTGAGAGACCCCGAGGGATCATGTTATAGCTCTCATGTTGTGTATGTCGGTTAAGGCTAATTTTA
TGACAATAATATGAATAATGAACTAAGGTTACTTCAAGAAGTATCACATATTAGTTCAAAGGTATTAAAGATGATGTTAG
CTTTCATTGACCAAGGATATTTTTCTAACTCCTTTTATGAAGTTTTAACTTGGTTAATTGCATGTTATGAAATGATATGT
CCCTTTTAGCATATTTTAAATATTTTTATACATGACTATCATACTTGGTACATTGTTTTGTACTAACGCATACTCATGCC
TACATTTCCCCAAATGTAGGGTCTGACACACACGTTCCCAGTTTTGTTACTAGAGCTTGGATTTGATTGATTCCCGATCT
TGGTGATTCCTTATGAAGCTATGGATAATAAGAAACACGGTAAGAAACATACGAGTAGAAAATTAAGAAAAATAAGAAGA
AAACTAAATAAATTATATCCGAAATATAAACAACTTAATAGCACAAAGACTGATAATGAAAAATTAGATCAATTAATAGA
TAATATATCTAAAATAGAATATAAATATATTCAATATTTAAAAATACAATGAATAACAAGAATAACAAATATAGACAAAA
ACTTAATGAAATAATTATAGAAAAACGACAAGAATTAGAACATAGGCAAAATAGACTTAACAATAATATATTCGCAGGAA
TTTGTCACAAATCTATAGTAGCACAAAGAAAGACTATTTTATATCTAGAAATATAAATAAATAACATAGAATATAAACTA
CAACATAATTTATAAATAAATAAAGAAGAATACGCAATGGATGAAAAAACATATGAAAATTATGACGGATTAAAAATAAA
GATAATATTTTCTAATCTAGGAAGAAGATATAAGAACATAGGTGACAATATAAGTTTAATGTTAGAAAAATAAACGGTAA
AACTAGAAGATAGTTTAACTACTATGGTAAGAATAACAAAAGAAAATGAAGAAATAGATAGAAGAACGGAAATTGAAAAA
ATAAAACAACAAGCAAAAAAGGAAGTACAACAATTAGAAGAAGTAAAAAATACTCAAAAAATAAAAATTGTATCACCCCT
TGAAACCCTAGAAACCTCAATCCAAAGCTTGGCCGCCTCAGGCTGATGGACACCACCTCCGGTGGGCAGCTATTACCGGA
GGAATTCCCACCATTACTGCCTAATGGAATACCCAACAACCCTAATCCATTAACAATTGGTACAAACTATGTCAACATGC
TAAAACCCAAGAGTCAGAATTACACAGGAAGTAAAGTCCCGCCCAAACCAGTGACAATTGTGCAAGGGGAACCAAATGTA
ACGTGGAAATCATCTGAAGTAAGGAATTTGATAATCCAGGAAAACTTACAGTATGCGATTATCGGGAAATTTTCCTACGG
AAAGCCGGAGATAGGAGAATTGAGGAAGACACTCCCAAAGCATTGTGGAATCAAAGGAGAAAGCACAATTGGAGTTCTGG
ATTCTAGGCACATTCTGATTAGATTATCACTATTAGAAGATTATGTACAATTGTTATCAACATCTGCATATTATGTCAAA
GCGAAGGAGAAGTACTGGAAAATGCGCACATTAAAGTGGGATCCATGGTTTGAACCAGACATGGAAACAACAATTGGAGT
GGCTTGGATCTCAATGCCAGATCTCCCACCGAATTTTTTTGCCAAGGAAGCAATTTTTTCAATTGCATCAGCAGTAGGAA
AACCTCTCACGGTAGATATGGCGACTAGAAATCAAACAAGACCAAGCTGTGCAAAGGTGAAAGTGGAGGTAGATCTGGTT
GCTAAGTTGCCGCAAAGGGTAAAAATTAATGAAGAAGATGATATTACAGGGGAAATCAAATCTAAATGGATCAAAATCCA
GTATGATCATATGCCTATGTATTGTAGCGAATGCTGCCTGCAGGGTCACGATGAGAATAATTGTTGGAATATCCATCCAG
AGCTTCATGAAGGGGACAAGCAGGAACAAAGAACCGAATCAGGAGAAGGTGCAAATGCGTCTCAAAGAAAGATACTAGAC
AGTGGTAAAGTAGAGGGAATCAACCAAAACTATCAATGGTTGACAAGAAAAAGCAAATTCAAAAAGGATAGGTATGGACA
TGTTATAGGGGAAATCAATGACAAAGAATCAGATGCAAGGAAAAGCAACAACTCTTTTGAGGTACTGAGGGAGGTAGAGA
GGGAGAATTACAAAGAAGCAGAACAGGAAGAAGATCATGCAAAAGAAATGAACACTAAAGAATGGGTACAACATGCATTC
TCAACCACTCCAGCGAAGGTAACACAAAGAGATGAAGAGAAACATGAGAAGACATGTATGAGTACTAACTCAAGTAATGA
AGTAAACCAGGAGAAGGGGAACAATGAACAACAATTCATTCAACAAGAGGAAGAGGTAGAATTGAAGAAAATGGAAAAGT
CGGAAAACATACAGGAGGAGTATAAAGGCGCATTGATAGTGGTGGAAGAAGCAAATCCACTTCAAGTGGATAACCAGATG
ATCGTTAGTAATGGAGGAAAAAATAATATGGACAGTGAAGACTTAGAGGAGACAGTGAACAGAATCGCAATTGAAGGGAA
CTTATCGCTTACACAAATTGAGACTATAAAAGAAATACATGGAAAACAGAAGAGAAAAGGCACTGGAGAAAGGCAATTCC
AGACAACCACAAGACAAACAAGGAGTACAGTATCAAAATCAACCAAATCTCAATGAATGCTTTAATTTGGAATATTAGAT
CAGTGAATACTCAAAAAGCATTTACTAGGTTGATCACATTACATAAGAGGTATCAGTTCTGTCTAATTGGAATCATGGAA
CCATTTCAAGATATTCAAAAGTTGGAGCGGTATCGACAAAGACTGGGAATGCAACATGCAGTTTCAAATATAAATGGAAA
AATATGGGCATTCATGGAAGCAGATGTTGAGTATGAGGTAGTATCAGATTCAGAGCAACAAATTACTTTAAAGGTACTAC
ATCACGCTCAAGGGATGGAAGTACTAGTAACTCTGGTGTATGCTAAATGTACTATGGCAGAAAGATTACAATTATGGGAA
GCACTAGGACATATTGCGGAGACAGTACCACTGCCTTGGGTGGTTTGGGGAGATTTTAATACCATTACAAATGAAGAGGA
GAAATCAGGTGGTTTACCAGTCTTAACTGAGGAAACTCAAGACTTCAATCACTGTATTAATGTTTGTAATCTTGAGGATC
AGGGATTTATAGGAAGTAAATTTACATGGTGGAATGGTCGAACGGCAGAAGATTGCATATTCAAAAGGTTGGACAGAATA
ATATGCAATGATGAAGTGAATAATATATTCCCAAAGATTGAGGTGGAGCATTTAACCAGAAGTGGATCAGATCATTCTCC
TTTGCTACTAAAATGCAGTAGTGGCAACGAGAGGGTGGTAAAACCATTCAGGTTCCTAAACTTCTGGCTAAAGGAGGAGT
CGTTTAAGGAAGTAGTGGCACAAAATTGGAAAGCGGAATTTGAAGGGAATCCTTTTAGCTTATTTCACTATAAGTTAAAG
AAAGTTAAGAGAGCGCTGGCACAATGGAGTAAAGAAACCTTCGGCAATATCTTTCAAGAAATTGCCACGCTGGAAGATAC
TATCAAAGTTCTTGAAACACAATTTGAGGATACACCGTCCGGCGAGAACAGAAGCAGATTGCAGAAAGCTCAAGCAGAGC
TGTACACACAGCTACAGAGGGAAGAAGAATTTTGGAAACAGAAGGCAGGATTTGAATGGTTCAAAGATGGTGAGAGAAAT
ACAAAGTTCTTTCACACCATAGTTAAAGGAAGAAGGAGTAGACTCAGAATCAAAAGAATCCAGAATGAAGAAGGGGAATG
GGTTGAACAACAAGACCAAATAGCAAGGTTGGCAGAGGACTTTTATAAAAGCCAATTCACTAAAGGAGAGGAAATAACAG
ACTTTGATATGGTGAATGAAGTACCAAGGGTAATCACTGATGAACAGAATGAGGATATTCAGAGAAGGCCAAGTAATGAA
GAAGTAAAAGCAGCGGTGATGGGTCTTAACAGACACAGTGTTGGAGGCCCAGATGGAATGACAGGAGCATTTTATCAAGA
CTCATGGGAAATAGTGGGAGAGGATTTATGCAACATGGTAAAAGCTTTTTTTGTGGGAGCTGAACTACCACGATTCATAA
CGCACACAAACATAGTCCTATTACCAAAGAAACTGGTAGTTAATACTTTTTCAGATATGAGGCCCATCTCCTTGAGTAAT
TTTGTGAATAAAATATTTTCAAGAATTATTCATGAAAGGATCAAAGGGGTACTGCCACAGATTATTTCTCCAGAACAGGC
AGGGTTTGTTAAGGGGAGAAGCATAACTGAAAATGTTTTGCTAGTGCAAGAAATCATTACTGAAATTAGAAAAAGGGGAA
AACCTCCAAACTTGGTAATTAAGTTGGACATGATGAAGGCATATGATAGGGTGGAATGGTTGTATCTTACAAAGGTCTTA
AGAAGAATGGGATTCGGGGAACGATTAATTGATATAGTCTATAGATTGATTGGAAACAATTGGTACTCCATTTTACTAAA
TGGGCAGCCAAAAGGATTTTTTCAATCGTCTAGAGGCTTGAAACAAGGGGATCCTCTATCACCAACGTTGTTTATATTAG
CTGCAGAAGTAATGTCAAGAGCTCTGACTGCTTTAGTATTGAAGAAAGGTTTTAAACGTTTCGGAATGCCAAGAGGAAGC
CCTAAAATAAATCATTTAGCCTTTGCGGATGACATGATTATTATGTGTAAGGCTGAAGTGCGTACAATGCAGATGGTGAA
TGAAGTATCAGAGAAATATGAGAAGATATCAGGTCAAAAAATTAATAAGGAGAAAAGTGCAATTTATTTGCATCATAATG
AGTCACATGGGGATGTGGTGGTAGCTGAAGTTGCAATGGGTATACTGAGAAAAGAATTCCCTTTTACATATTTAGGATGC
CCTATCTTTTATAGGAGGAAGCAGAAGGAATATTATCAGCAAATGATTAACAGAATCAGTACCAAATTACAGGCTTGGAA
AGGGAAGTTGTTGTCCTTTGGAGGAAGAGCAATTTTAATTAAACATATATTGCAAAGCATTCCCGTCCATTGCTTGTCAG
TGATGAATCCACCAAGCAACGTAATAAATACAATACAAAAGATGATGGCACAATTTTTTTGGAGTAGTTGCATAGGTGGT
AAAGGTCGACATTGGACAAGTTGGAGCAAACTGTGTTTACCAGAAGCGGAAGGAGGATTGGGATTTAGAATGATGCATGA
TGTGTCCATGGCTCTATTCTGTAAATTATGGTGGAACTTCAGGACGCAAGGGACAGTATGGAGTCAATTCCTTTTCAACA
AGTATTGTAAAAAGGAAAATCAGAATGTAGTAATGTGGAAGACAGGATATTGTGGATCGCAGGTATGGAAGAAACTGTTG
CAGGCCAGAGATCATATAGAGCACCAAATTTGGTGGCACACCAAAAATGGATCGGCTCATCTATGGTATGATAACTGGAC
AGGATTAGGGGATCTATATTCTATAAGTGAGAAAAGCTATGAATGGGATGAGAGATATCAACAAGTTAAAGATATAAAAA
AGGAAGGAGAATGGGATGAGCAACTTATGCAAGAGATTTTTCCAACTGAAGTGGCTAACTTTATCAAAGAAAAAATCAGA
CCACCAAGGGAAGGGAATGACACTGATAAACCTACTTGGATGCTTGCTTCAAATGGAAAATTCTCTGTTAAATCGGCTTG
GGAGTATGTTAGGCATAAAGAACAACCCAGCCAAATTCTTGGGGATTTATGGGTGAAAGGAATGCCTTTCAAGATGAATT
TCTTAATGTGGAGATTGTGGAAATTTAAAATTCCGGTGGATGATAGAATTAGAAGATGGGGAGTGGAGGGACCTTCAAGA
TGCTGGTGTTGCACCAATCCCTCCCAAGAGACTTTGGCCCATGTGTTCCGGCAATCAGAATTTGCTAACAGGACCTGGTC
CTACTTTTCTTCTTTTGCAGGTTTGAATATCCAACAACTTAATCTCAGGGAGTGTATTATGCAATGGTGGGGAGCTAATG
TGAGACAAGGGATGCAAGCATATTTCAAGGCTATCCCAAGCATTATAATTTGGGAGCTATGGAGAAGAAGGAACGCTAGA
AAACATGAGGAGCTAAGAACTACATGGCAAAGAAGTATTCACAATATTACAGGGTGCATATTGAGGTTACTAAAGGTTCG
AAAGCCAAAGAGGAAGTTTCCCAATGCTTGGCCAGAAATAGTGAGAGAGTTACAGGAATACAGAGCAGTAATCAAAATCA
CTAAGGTACAATGGGACATGCCACAAATAGGATGGGTCAAATACAATACTGATGGAGCATCGAGAGGAAATCCAGGAGCT
AGTGCTTATGCGTTCTGTTTACGAGATGAAAATGGGGACTTACTATATGCGAAAGGAGAGAAGATAGAAGACACTACAAA
TACTGAGGCAGAAGCAATAGCTATCTTAGAAACAGCTAAACATTGCAAGCAAGCAGATAGTCATAGAATAATCATTCAAA
CAGATTCATTACTATTACAACAAGTATTAATGATGAAATGGGAATGTCCATGGTCTATTTCAGACATGATAGAACAGGTC
AGGGAACTATTGGAAGGCAAAGAGGTCCAGTTTCAACATATAATGAGGGAAGGCAATAAAGTTGCAGATTACATAGCAAA
TCTAGCATTAGATAAAGGTAATTGCAGTTTTGTTCACTTTCAAGAGATGGAATCAATTGGAAAGAGACTGATTAATGTTG
ACAAACTACAATGCCCTTACATAAGAATTTCAACATGCAAAAGATAAAGGGTTATGACAGGATAGAAATTAAGTGGTTCA
CTTTAATATGTACAACATTGTTTGGTACCAAAAAGAGTGAAACATTATCTAGATGGACTGGCAGTAAAAGAATATATTTA
CAAGGCATGGCTTTATAGCACAAACAAGAACGAGATGAGCTTACCCAGTGAAAGAAGGCGATTTCATTTGACAGAAGCCC
TCAAGAAGATACTAAAGGAGCGGAATTCCCATCAACTAGAGAACACAGCTGGAACAAAGAAGAAAGAAGGAGAATTAGAG
AAATGATTGAAGAAAAGATGAATTCAAAATAAAGGAGGAAAATGTCACTTCAGATAACCATAGCTTGGCTAGAAGGATCT
GAGAGATGCACAAAGACATCATGGTATGAGGGAAGCGGCAGAGGAGCTGTTTTAAGCTCTAGATTAGGAAACCATAAAGT
TCAGGGTAATTGTACTGGTCAAAGTGTAGTGTTTTTGCTTTGCTTTATTTTATTTTTGTTGGGTTAATTTTGTTGGGACC
TTTGGACAGGCAGAATGGGCCACTGCCATTTGTATTGTTGATTCTCACTCAATAAAAGCCCAAGTTATAATTTAAAAAAA
AAAAAAAAAAAAAACTAAAATAATAGAGCTAGAAAAAGAGCTACCAATATTAAGAGAAATGTATGAAATTAAACAAAAAG
AAAAAGAACAAAAAACAAAATTAGCAAATGAGATAATTAAATTTAAAGAAAAATTGCAATTACAAGATGAATTAGGAGAA
AAAGAAGAACATAACCAAGATAATCTACCCGAAATAAGAGTTGATGAAATAAACGATGATGATCTAGAACAACATTTGGA
AATAAGCGAAACATGTGTTACATAGATGAATATACATTTGCATTTAGAGAATATTATTATAAAGGAACAGTAAAATTATG
GCTACAAAATTTAACAAGTGAAAGCTTAACAACTTTAAGAAATAATAAGAAATTTGATAGTGGAATAGCCACTACAACCA
TGGAAATATTATATAAATACGAAATAGCTATAAGAAATGAATTTAGTAGTATGACAACAGAGGTAGAAGAACAAAATAAA
GAAAAAATCATAAATCGGAATCTAATGACAAAATTAGCAATATGTAATATGTGTTACATAGATGAATATACATTTGCATT
TAGAGAATATTATTATAAAGGAACATATAGCATAGAAGAAAGTAAAGAAATAAGAAAATTATATTTCACAAAATTACCAG
AACCTTTTAATTCAAAAGTAATAAAAAGTTGGAATGAAGCAGAATTAACGGACACCTTAGGAACTAGAATGAAATTCTTG
CAACAATGGTTTATCGAACTATGTGAAAAGCATAAAGAAGAAATAAAAATGGAAAAAATATTAGTAAAAAACTTAGCATG
TTGCAAAAATAAAACAACACCCCAATTTGGTTGTACGGATAGGTATTATAAAAATAGAAAGAAATATAATAAAAAATATA
GATCAAAATATAAATATAAAAAACCAAGAAGAGGGTACTATGTAAAAAACTACAAAACCAAAAGACCATATAGACCAAAA
AGAAAACTAACGGAATGTACTTGTTATAATTGTGGAAAATTAGGACATATAGCTAGAGATTGTAAATTACCTAAAAATTC
AAAGAAAAAACAAATATCAGAAATAATAATAGACGATGAAAAATATACACAAATAGAGTACATAGATTATGAATTAGAAA
GTGAAGATAGCATATATGAAATATCATAAAATGAAATAGATAGTAACTTTATAAGTGGGCAGTTTGGTCCACTGAATTAA
AAGAGGGATAAAAGGGTAAATAACTAAAACCTAATTTAAGCAATTTTGGTGGGAACCAAAACTGCAGGGAAGCCAAGAGC
GACTTGTACCAAAAGGGGAACTAAAAGATTTCCCCCCCACCTCCCATCGTATTCCTCTTCTTCTTCTTCTTCTGCTTCGT
TGTTGCTTGCTTGCTTTCCTTTCTTTCCGTTCTCTTCATCTTCTTCTTCTTCTTTTCGTACATTGTTGGTCTTGACTTCT
ACTCCTTAAGCTTTCTTCTTCTTCTTTTTTTTTTTTTTTCTTGAATCAGATTTAGCTAATCTAATCAGTGGACTAGATTT
TGTTCTGTATCAATTGGAATTACTTCATAAGTGATTGGAGTCACACACCATTGTTTTGGTAAGTAAAATTAATAGTTCTT
TCAAATCATTCATCATCATCTAGGTACCTGCAATTTTTTCAATAATTTGCATTCGCACTTCCAATCGATGGTTATATATG
TTGCAACAGTTGACTATTGGAACAAATTATAGCCATATGTAACAACTAAAGGTTATTTCAATCGCAACATAATAGACATA
TGTTGCAACATATAACCTACACAAGTTGCAACATATAACTTAGACATGTAGCAACATATGACTTACAGGTCGCAACAGAA
TAGTCATAAATTGCAACATATGACTTATACATTTTGTCACAACATGTGATTTATGTTTCGCAACATAATAGTTATATGTA
GCAACATACGACTTACATTTCGCAACAGAATAACCATATGTTGCGACATATAACTTACCAACATGTGATTTATTTTTCAC
AACATAACAGTTATATGTAGCAACATATGACTTACACATGTTTCTACATGTGATTTATCTATCACAACATAACAGTTATA
TGTAGCAATATATGACTTACATCTCGCCATAGAATAGTTGCTACATATGACTTACACATTTCTTCATTAGTACTAATTGT
TTTTTAATTAATTTCTTCAGGTACAATAAATGGAGGGATTATTTGTAGGTATTGATTGTCGTGGTGAATGGGTCAAGAAG
AAAAATTGATACATTTGGAGTTGGAAGGATGGTTAGAGACGGGGAGGGTCGGTAAGGATGACTATGGAAAGAAATATTTT
GTATGATGATTTATTTTGTAAGGGTGCCAGAACCTCATTTTTTGGGAGAAACACTAATTTGTTGCACTTTTCATCAATTC
TATCACTTTCGTTGTGAATTATGTAGTTGTGATTTAGAAATAGATGAAGTAGTTAAATATCTGTATTGATTAAATTTTCA
TGTGTGGCAACATAGATTCATTTCTTGTAAACTCATAGGGAAAAAGGTGACCTTTTTGTGTTTTGTACATATTTTTGAAT
TTGATCTTTATAAAATAATTAATTTTAAAAAATTGACATTTTTCCACTGCTAAATCGCTCAATTTATCGATTAACTCATC
CTTGAAGTGACATATGTGGCAAAATATGCATGTTCTGTGGGAAATATTGCAACAGACATGTCATATGTGGCAACATATGT
GTATCCTAAAATAGTCTTTTGGGGGTTAATTCAATTAAATTGTCACCTAATTCAAAATGTAACACTAATATATAGTCCTA
CAACATGTCTAAGTACAAAATTATAGTCTAATACAACAACCTTCATCAATTCTATCAATTATTTTTACAAACACTCTCAT
ACCACTAGTTCATTATACAATGAGTAAGTAACTCCATATGATAGTTATATAACACCCTTGTAAATTGTTTTTCCAATTGT
TGTAGCATATTTTTATTGCTTAATTATGATCCAAAGTACTAAAATTTGGTCCAACTTGACTTTTTTTTCATTCCTAAATC
GCTCAATTTATCGATTAACCCAGCCTTGAAGTGACATATGTGGCAACATATGCACGTTTTGTTGGAAAAGTTGCAACATA
CATGTCATATGTGGCAACATATGTATATCCTAATATGTGCTTTTGGGTTACTTCAATTAAATTGTCATCTAATTCAACAT
GTACCACTAATATATAGTCCTACAACATGTCTAAGTAGAAAATTATGGTCTAATGCAACAATCTTCATCAATTCTATCAA
TTATTTTTACAAAGACTATCATACCACTGATTCATCATATAATGACCAAGTAACTCCATATGATAGTTATATAACACCCT
TCTAAATCGTTGTTCCAAGTGTTATAGCATATTTTTATTGCTTAATTATGGTCCAATGTACTAATATTTGGTCCAATTTG
ACATCTTTCCATTGCTAAATCGCTCAATTTAACTATTAACCCATCCTTGAAGTGACATATGTGGCAACATATGCGGCAAC
ATATGCATGTTGTTTTGGGAAAATTGTAACAGACATCTCATATGTGGCAACCTATGTATATCCTAAAATGTGCTTTTGGA
GGTTAATTCAATTAAATTGTTACATAATTCAACATGTAACACTAATATATAGTCCTAAAACATGTCTAAATAAAAAATTA
TGGTCTAATATAACAAACATCATCAATTCTATCAATTATTTTTACAAAGACTATCATACCACAAGTTCATCATACAATGA
CCAAGTAACTCCATATGATAGTTATATAACTCCCTTGTAAAACATTGTTCCAAGTGTTATAGCATATTTTTAATTTTTAA
TTTTTATCCAAAGTATTAAAATCTGGTCCAATTTGACATTTTCCCATTCCTAAATAGCTCAATTTATCTATTAACACATC
CTTCAAGTGACATATGTGGCAACATATGCATGTTCTGTTGAAAAAATTGCAACAAACATGTCATATGTGACAACATATGT
ATATCATAAAATGTCGTTTGGGGGTTAATTCAATTTAATTGTCACATAATTCAACATGTAACACTAATATATAGTCCTAC
AACATGTCTAAGTACAAAAATTATGGTCTAATACAACAACCTTCATCAATTCTATCAATTATTTTTACAAAGACTATCAT
ACCACTAGTTCATCATACAATGACCAAGTAACTACATATGATAGGTATATAACACCCTTGAAAATCGTTGTTCCAAGTGT
TATAGCATATTTTTATTTCTTAATTATGGTCCAAAGTACTAAAATTTGTTCCAATTTGACATTTTTCATTCCTAAATTGC
TCAATTTATAGATTAACCTATCCTTGAAGTGACTTATGTGGCAACATATGCACGTTCTATTGGCAAAACTGCAACAGACA
TGTCATATTGGGTAACATATGTATATCCTAAAATGTGCTTTTTGGGGTTAATTCAATTAAATTGTCACCTAATTCAACAT
GTAACACTAATATATAATCCTACAACATGTCTAAGTACAAAATTATACTCTAATACAACAACCTTCATCAATTCTATCAA
TTATTTTTACAAAGACTATTATACCACTAGTTCATCATACAATGACCAAGTAACTCCATATGATAGTTATATTACACCCT
TGTAAATCGTTCTTCCAAGTGTTATAGCATATTTTTATTGCTTAATTATGGTCCAAAGTGCTAAAATTTGTTCCAATTTG
ACATTTTTTTCATTCTTAAATTGCTCAATTTATCGATTAACCAATCCTTGAAGCGTCATCTGTGGCCACATATGCACGTT
ATGTTGGAAAAATTGCAACAGACATGTCATATGTGGCATCATATGTATATCCTAAAATGTGCTTTTTGGGGTTAATTCAA
TTAAATTGTGACTAATTCAACATGTAACACTAATATATAGTCCTACAACATGTCTAAGTACAAAATTATGGTCTAATACA
ACAACCTTCATCAATTCTATCAACTATTTTTACAAAGACTATTATACCACTAGTTCATCATACAATGACCAAGTAACTCA
ATATGATAGTTATATAACACCCTTTTAAATCGTTGTTCTAAGTGTTATAGCATATTTTTATTGGTTAATTATGGTCCAAT
GTACTAAAATTTGGTCCAATTTGACATTTTTCCAATCCTAAATCGCTCAATTTATCGATTAACCCATCCTTGAAGCGTCA
TATGTGGCCACATATGCACGTTATGTTGGAAAAATTGAAACAAACATATCATATGTGGCATCATATGTATATCCTAAAAT
GTGTTTTTTGAGGTTAAGCTTTTGAAATCAGATAATATTTCAAAAGGAATAACAACTCAACCATCCTACAAACAAATAAG
TGATAAAAACACTAAAAACGTCATGATTTAATACTAGTAAGTAGTTCAAAACCCTAATTAAATTTTTAATTAAGAAGATA
TCAACGATTAACTAGAAATGATGAGGGCAACGATGCGTTGTTGTAGAAGAGGATCGCAACAGATTACCACTGATGTTGTA
GAAAATATTGCAACAATTTGATATGTGAAGGAATAATGGAACGAGAGAAAGGAAAAAAGAGAAAAGAAAACGGAACTTAG
TAAAAATAAATTAAATTTGGGATATGCAACGAAACGACCTGTTATAAAAGAGAGGAGAGATAGGAGAGAGGGAAAAATGA
AGGCACGATTGTTTTAAACCTTTTTAATTTTTTATTGAATTTTGACAATTCAAAGTGTGACATATACTGCCACATATATC
CTTTCTATTGGGGTACATGCAGATAATTCTATGGTGTTTTTTACAATAGAGGTTATATATGTTTCCACAGACACCACATT
TCTTCCTTTCCATCATAATTGACATTTGTTCCAACAAAATAAAAATAATAATCATTAATATTAATTTTATCAGCAAAAAT
GAACAGTTGGTGACAATATAATGTTGCCACATATCTCCTTTCTGTGACATATGTTACCACATATCCTCTTTCTATTTGCC
ACATATACGTTTCTGTTGGGGCACATGCAGATAATTTTGTGGTGTTTTTTACAACGGAGGTTATATATGTTGCCACATAC
ACCACATTTCTTCCTTTCCATCATAATTGACATTTGTTCCAACAAAATAAAAATAATAATAATAATCATTAATATTAATA
TTATCAGCAAAAATGAACACTTCACCAATTGTTTTATAAACTTATCAACAAAAAGCTAATTCACAATGGTATACATTACC
ATCAATCTAATCAAGGGTGGTAACCACAACACTTTCATCGAACTTTGCCTTTTTAGGTCTAGGCCTCTTTGGGTCTTCAT
TGTTACAAACATTGCCACACCAAGCCTTTAAAATCCCATAATTCCATAGGAGTGAAGCATATCTCATGTGAAGGGTTTCA
GAACTAATTCCATAAGATAGTACTTGTAGTCCATCATTCAAAAACTCAGTGTATGCAGCAACAAAAAGTCCACAATCTGT
GAATGGTATATCATCAATTAGAAAATATAATAACATCACATTTCAATAGTGGTAAGACAAGAAAAATATTGTGATACTTA
CAGACTATTGCTTGCTTGTTGGGCAATACCAGTAACATGTTTGACTTCGAATGGGTGAGATTTGTTCTTTCCTTGGTATG
ATTCAAGAACTGACCTGTTGGTTTGGTCTTTTTGATCAAAAAATCTGTTGGATTCAAGGTACTTTGGCAACAATGTAGAC
AACTTTTGAATCTCGGAGCATAATTTTCTATTAGTTCTAGATGAGGACATCGAATCATACACCTTTATGCACCATTCCTT
CAATACAACGACTGCCAAGACCCAATGAAACTTCCCATTACAATTTACAGGGACATAAACCTCATATGTGAGGTGCCAAG
GCAGTCAACCAGGTATACCAAACCCTTTGATAGTGCCAACGATTTTATTCTCATATTCAGGAACAACACTGGCATTGTCA
ATGTATGTGTTGAAAAAATAATTAGTAGTGGTATATCGATATGTGAATGACTTTGTTGCTTCGACTTCTTCCGCAAATAG
TATAAAATGACATCCACATGTTACATAGATTCATCAACAAGTGTATTTTTTTATCAATTTATTTTTATGTATTCATGTCT
TGATCAATCGATAAAAGTGGGCATGGATTTACCTCATCAGTCCAGCACTTATTGGGCTGTGACATTACGTAGAACCAGTA
CTTCTTCTTTGGAAATTCAACTACAAAATCAAGTTGTATGAACTCAAGATCCGAGCAATTGGCTAAGTAGTGATCGTCCT
TGTCTCTTCTGCAATTTGTGTAATCATTATAAATAATTATTTAGTGGACAACAAAAAGAAATACTAATAATAGTTGAACG
ACTTTACTTTTTTGCATGATGCTTGTAAAGGCCCTCGTTTATCCATTGCGAGAAGGATGACATTAGTTCAGTTGGACCCT
CGCCATCAATGTTAAAACCTTCAAATGAATATTGTTGCTTCACATCACAACTGACGACTTCGACTTTCTTCTCTTTATTT
TTCGGTTTCTCTTTCGGTTTCTTTTTCACTTTCTCTTTCTCCTACTCCTTCTCTTACTCCTTCTCCTTCTCCTTCTCCTT
CTCCTCCTCCTCCTCCTCCTCCTCCTTCTCCTTCTCCTCCTCTTCCTTCTCCTTCTCCTTCTCCTCCTTCTCCTTCTCCT
TCTCTTTGCCTTTTGGGTTTGAGTGTGATACTGGAGCAGTAGTCATTGATTTTTTTCTTTCACTAATTATAGATAGTGAT
TGGGAAATAGATTTTTTCAACCTCTTACACTTAAAAGGTTGTGAAATCGTCTTGGATGCATGTATAAACATCAATGTTAT
AAGTCATTTCCTTAAAAATATCAGTGAGTTCTTAAACACGACTAACAAAATAATCATGTTGCTGCTCACATTCTTCGCAT
AGACAAAAAGAACATTTGATGTTAGTAGATGAAGCAACACCAATAAAAGATTGAGCTGCTGTCATGGATGAAGATTCTTG
TATCATTTCATCTACAAGGTAGATAAAAAAAGATTGAGAGTTTACAATTGATTATAAAATAATAATGGGTAGCAATTTAT
ACTTATGTTGCCACATATATACCTTCTGGCCACGAATGAATCTTATGTGGCCACACATGAATCTTCATGTGCCACAAATG
AATCTTCTCTTACTACATATGACCATTTTGTTTCCCTAACACATAGGTGATATGGTTCAACATATGACAACTCTATTGGA
ATATATACCAACATATCACTAAAATGTAGCAACATACGACACATCTTTGAACAAATTAAATATATGTTGGACAACTGAAC
AAGACTATATTTTTAAAATCATATGAACAAAATGGTCACAGAAAGAACAACAAAAGCAACAAAAAATGAATTTTCACTGA
ATGTTAACAATACATATACATTTCCTCAAAATTAGTTCTTTTTTGAATTCGTTGATTTCATTCAAAAACAATAAATAATA
GGTACCATTACACTATTATTCAATTTTCACATCTATAGAACGATTTATTGTTCATTAACCCTAAAAAAACTTAGTGTTGT
TCGAAAATTGTAAAATCTTTCAAAAAAATAACTTGCCCATTTTAAGTCGAACACAATCTTCAGTTTAGAAAGAGAAGAGA
GTCACAGCCGGAGATGAGGAGGATGATAAGATAATGGGGGAGAATATTTGTTTTGATAGTTGGATTTTTGGATTTTCTAA
CGAAGAAGAAGAGGAGAAGAGAGAACGTTAAGAAAGGAAGAAGAAAAAATTCTATTTTCTTTTACTTTTTTTTAAATGGT
TTGGATAGAATTATAAAAGTTGAAAAATGAAGTTTTTTTTGTATTTTATAAAAGATTAGAAAGTTTTGAAAATGTTAATT
TGGTCCCAGATTTACTTAATTACATTTTAAAGTGGATTTGACCCTTTCTTGGTCAAAGTGTCACCAAAAACAAAACCAAA
ACTTAATTGATACCTTTCATTTAATTTTCTCATTTCTCTTTTTTTCCACCAACCTGCCTTAACAAATTCAAGTGTTGTGC
ACTATCACTTCAGGCGAGGTCAAACTCATTAAGCGACCTACCCTTATTCGTGGCGATCAACAAGATGGAGTTTACACTTT
TTATTATATATATTTTTGGCCCTTGTTTCAAACATTCATCATTGCCTTGTCCTTTGGGCTTCAAAGCTTCAAATAACCAA
AATATCATTAGATTAGGACATAATTGGGCATTGAGGACACTAATTGTTAAGTTAAATAGGCCTCAAATTAGTGTAAATCT
ACCATTCATGATTACTCCATGTCCTGTCTAATCACCTCTCCCCAATACTTTTTCAGTTTACCCCTACCCCTCTATTTACC
TCATACATCAATCCTCTCACACCTCTTCAGTGGGGCATCAACGCACCTCATCTACACAGTCCCAAAAAATCTCAATCTCA
CTTCTCTCATCTTGTCCTCCATAGAGGCCACACGTAACTTTTATCGAATAACCTCAATCCTAATATTGTGATGCTAGTAT
GCCCACACATTTATCTCAACATCCTCATCTCTGCAACATGCATCTTCTAAACATGTGAGTTCTAACCATACAACAAGGAT
GGTCTAACCACTACCGCACAGAACTTACCTTTAAAATTATGTGGTACCTTCCTATAACACGAGACTCAAGAGGTAAGCCT
CCATTTCATCCATGTCACCACGCTAGGTGTGACATCACCATCAATGTCCCTACTACCCTGCATGACATGCCCAAGACATT
TAAAACTTTCTCTCTTAGGAATAATTTATATCTCAACTCTGACTTCAACGTCTTCATCATCCAACAGAATACTGAATTTG
CACTTCAAAAATTTCATTTTGATCCTGCTAAACTTGAATCCTTTAGTCTTTAGAGTTTATCTCCAAAACTCCAACATATC
ATTAAACCTACCCCATATCTCATCAGTCAGTGCTATGTAAACCGCAAATAACATACGCCATGGAACCTCTTACTGAATAT
ACCTTGTTAGCTCATCAATCATCAATGTAAATAGGCAAGGGCTAAGCACAAATCCATGATGTAGCCCCATCTCAACTAGG
AAGTGCTCCGTGCATCCTACACTATTCTAACTTAAGTATTGGATCTTTTATACATGACTTTATCGCCATAAATTGGACCA
TCGGGACACCTTTAGCCTCCAAACATCTCCATACGACATCCCTCAAAACTTTTTCATAGGCCTTTTCAAGATCATTGAAC
ACCATAGGTAGGTCACTCTTCCTTTCCCTATATGTCTCCACCAGTCCCCACACAAGATGGATTGCTTGATTAATCGATAA
GCCCAACATGCATCCAAATTGATTCTCATAATTGGACACCCATCTCTTCACCCTCATCTCCAAAACTCTCTCCCTGACCT
TCATAGTATGTCTTAAAAATTTGATACCCCTCTAATTGTCACATTGTTGGATATCACCCTTATTCCTTTACAATGGAACC
AATGTACTCCACCTCCTTTCATCAGTGATATTTTCTGTCTTAATAATAACATTAAACTACATAGTCAACAACTCCATACT
TGCCTTACTCAGTGCTCTTCAAAAATTCCACCAGAATCTTATCGAGTCTAATTGCTCTTCTGCACATCTAACCTCCTCCA
ACCTAAAACACCTACAGTACCTAAAAACGTTAAGCCTTATAGAGTTCACCAACTAACTAAATACCATGTCCTTCCCCTAT
TTCATTTAAGAGTTTTTGGAAGTATGTCTGGCACCTTTGCTTAATTAAGGTCTTATTCACCAACACCTTGACTTCCTCAT
CCTTGATTTACTTCACTTGATCAAATTCATGAGCATTTTTCTATCTTTCTCTCTCTCTCTCTCTTTTGAGATCCTATACA
ATCTCTTATCCTCACCTTTTGCTCCTACCTCAACATTCAAATGCTCAAAAGAGGCCGTCGTAGAAGCATTTACTGTCAAC
TTCCCTATTGTCTTCGTCGATTTCCATAAGTGTCTACTTTTCTTCCTCATCTATACATTCCAACCACTTAGTATATTTAT
GCAATATTTTTTTGCTTCCAATTTTCCTTGGACTTCTTAGTTCCACTACCAATCTCCTTGACGACGACTAGAGTTCCCTC
TCAAAACCCTAAGTACCTTTTAGTCTTATCCCACTTGTTGTTACTATCCTAACTACTAATTCATTCCCCCAGACCAATCA
ACTTCTCCCTAATTTACCAAGAAAATACATGGGTCAATCCAACCCATCTAAGCCTCGATTTGTCATAAAGATTCTTTTTC
TTCATATCCCTTTTAATCTCTAAGTCCAACACATAACATCTGCGTTGAGTAGTAAGATTGTTACTCCAAATGACATTTCC
ATCCTTACAATGGCCTCTATCATAATATAAACGAGTAAGTAATCTATACGAGTCTTAGCTATGATGATACGAAAGGTAAC
AGAGTGATTTTCCCTCTTCATAAAATGCAAGTTAGCAACCACCAACTCAAAGGTTTTATTTAAATCAAGAAGTGACACTC
CAGTCCATTCCTCTCCCAAAAACTAAAGTCTCCATGAACATCATTAAAGCTAAGATGACTAGCACTGATATGTCTATTAA
GATCTCCACCAATGAAAATTTTACCAGAGTTAGGTATGCTTCTCACTACCTCATCCAAATCCTCCCATAAGTGCCTTTTG
AACTCCTAACCCAGACCCACGTGAGGTGTATAAGGACTAATAGTGTTCACGTTAAGCCCACCAACAACTAGCTTAATCTT
CATCAGCCTATCATTGATTATTTTAACCTCCACCACACGTTCCCTATGGTCCCCGTCTACGAAAATACCTACTCAATTTC
TATCCCTCGAGCCTCCTGAGTACCATAATTTAAACTCGTCTGCATCTCAAGCCTTGGTACCTACACCTTGAAGGTTGATA
TTTTAATAATAATTAAAAATATAGATTTTTGGATAATCGTTTATATGAAAGCACAAAGAATTAAATTTTAAACATTTTGA
ATGTCTGAACCTGCAAAAATGATTACTTTAATTAAGTTAGTTAGATATATAGTCTACATATGTATAAAAATATTTAATAT
GATCATATCTTATGAAATACTTCTTTGTAGATGTGTTTTGTATATATTTCTTTTTAATACTTTTGTTGTTTCAATTCATA
ATGACCTGAATCATTATTGTCGAGATTGATTTTCTTCTTGAAAGTGCATTATATAACTGTCAGTGTGAGTACACATGTTA
ATTCCTCATATTGTAATTTTCTAGAGATATAACTTAGTAATTGGAAAATATAAAAAGTTTTAAATTAATATAGCATAGTT
TTGTCTCCCTACAATTTTTCAGTTTCTCTTTCAATCAAAATTTTTATTTGTCAGATATGCAATGACCCTCTAGATCATTT
TCCTATATCTTTTGCATTTAGGGATTTCTAATGGCTACCTTAAGTCATTTATAACTTGTTGGGACTGACATGACGGCAAT
AAGGTAGTTTATTTGTTTTATGCTAGTTCCATTCCTTTGGAGGTTCTAATATTAAGATATTTGATTTTGGTCTAAACTTC
AAGTAAACAATCTTGAAATGTGATTCAACTGATTTCATTAGATCCTGAATATCGATTTTAGTCTAGAAGAACATTTGGTA
TTGGTCTTGAGGCTTCCGGGTTCATTTCAAGCTATGTTGTGGTTTAGCTAAAATTGAGCTTAGGGTACAGGGCCAAATTT
TAATGGAAACGACCTCTATTGGATGTTTTGATGATTCATTTGAATTTGGAAAATTCTTTCTTGTTGGGTAGCATATTCCG
TTTGGATTGGTTAGACCCCGAGTGAATCTTGAGAGTCCATTCGATACTTGGGAATTCACTCCAAATCTACTAGTACAACA
AGTGTTGGTGTTGCCGCTTCAACGTAAGGTCACTTTGGTGGTGAGTCACCTACACTAGTGATGGTTGGTGGTTTTGGCAG
GGCTTCAATATAAGAAGCTTGATTGCTCTAGTGAGATTTGGGTCATTTCTATGGAGTTAAAGGGTTCCTTTGACCTACTC
TCCTTTGAGCCATTTTCTACACCGGCGACGTTGCTCCAATGACCTCAGGTTCGTAGGGGCAGCGGTTACTGATTGTTATA
TCTTTCTCTTATCTTTTATTTTCATTATAGGGGTCTCTAATCTCACTTTGAGACTCACAAGTCATCGTTAATTTCTTTAT
TAACTCTTAAAATTAGTTTTTCTTGAGCTAATTTGGTATGTTGTTGTTTTGATATGTGTTTGAATTCAGTTCTGCCCAAC
ATTGGTACTTGTGTTCTTGAGCTATTTAGGACCTATTGACGGAGCCAATTGGGTGATTCCTTGCATAGGTCCCACTAGCC
CATTTGTACCCAATTCTTCGCTTAAGATTTTTTATTATATTATGGGTATAAGTTCTCTCGTGTTGATGCCTAGATCACTA
ATTTGATAGCATGGAATCATTTAGAGGTTGCTCAAAAAGGAAATCCCCATTTTAAAGGGTTTAGAGCTCACTTGATCGGC
ACCAAGAATAACTATGGCTTACTGATCTTAGACTTAGATTGTTGTATGTTTTAGCATGATAATTTCGTAGTATTATGGTT
TGGTTTACTATTATGATCCTTGTTGATATCATTATTGTATTTGTTTTGACTTATTTTTTGTATTTTCGGGATATGTGTTA
CTTGGTCTTGTCTATATTGATGGTCTTACTCTTGTGGTCAATGTATGGATTAGGATTTCTTTGTTGTACTTATATTGGGC
CTTAGCCTAGGTTTGGCTAGTACATGCCTTTGACTTTATCCATGCTGGCTGGTATAGCTTTGGTTTGTCTTAGATTTGAC
CCTTTGTATTTGGCTTTAACCTTCAGGTACATATATTTAGTATCCAAAATGGGATGAGTGTAGTAAATATGGGTGTTTAA
CCTTATTCTAGGCTCTACTTCTATTTTGTGGTTGACTTTCCTGAGGTTAGATTCCGAGAAATATTGATCCTCTATTGTAG
CTATCTTGATGTCTAATTTAGGTAGAGGCTATGTTTGTTGTAGCTAACCTGATGGTAGATTCGAAGAGAGGCTAGGTTTT
TTTTTGTATTTATCATAATGTCAAATTTGAAGAGAGGCTAAATGTGTGGTAGCTATCATGATGTCATATTTTGGGTGACG
CTAGGTTTTATATGGCTATCCTAACGCGAAATTATAGGAGGATATAGACCTTGTTTGTGACTATTTTGATGTCAGATTTT
GGAAGAGGTTATGCTTAGGTTGTAAGTTACCTTGATAAGGATTATGAGGTGTTCCTTTCTTGAGTTTCAGCTGGTGGTTC
TTGGTTTCTCGTGATATTGTCCAATTATTGTTATTAGATCATATGTGTACTCATTAGGCTTATGCGGTCCAACCAGGTTA
CTTCTTCTACTTTATCTTTTGTGCACCTTCTGGGCTTATAGTGTTCCAAATATGTTATAGTTAGTTTTATTTATTGTGGT
ATCTGCTTTAGATTCACCTTATGTGACTTATGAGTTACTTCAGTTTTATTTTTCCCATTTACTGCCGTACTTATTGTTTT
ACCTACTCACATTTATTGTGCTTTAACAATCTCGAGCTAAGTCAGCCTATAATGTCTGTTGGGTGTTTGTTTTTTTATAC
ACATACTAAACTCTGCATCTCCTTTCATTGATGCACATTCGAGCTCTAGTCGTCCTTCTTGCCCTGTACTCAACAAATAA
AGAGCAAGTAGAGTGTCAATACACAAAATCCAAAGTGTACATACGATCATCACCTTGTTCCAGCATATAAAATATGAACA
AGCAACGACAACTTAGTAAAATAGGTACATGAACAACCACAACACAAAAAGCAAACCCAATTCACTCATGAAACCCACAC
AGAAAAATAGTTAATGTACCAGGCATGGCACCAAAGACATCCGTTAAGTAATTTGTACCTGCGTGGTACCAGAGCGAACC
ATAGAGATATCCCGTACCACACATGGTACTGGAGCGAACTGTTAGTATGTACTAGGTTTGACACCCAAACCAACCATGGT
AGTTTCTTATATCAGGTGTGGTACCCGAGCAAATCAACAATCGTGATCATAATCACAATCACAATGAATAACAATCACAC
TTGTATACCCAAGTAAACACATTCGTTGCATACATTTGACAACAATTAAATCTTCAATTCATTCTCCTTCCATTTCCCTA
ACCATACATCATGCACGCAATACTAACAAAATAGTTAGCAAACACATATAACATAACCGGAAAATAAACAACCATCACCT
ACACACCTTAACATTCAAAACTAACCGCTTAACGCCAAATTTGATATCAGGAGTTGTACTCACCAGAATTTGATTTTTAA
CCTACAGACTCATTATTGTCTTAACAAATAGAAAAACCAACTACTGCATAGACATTTTACTCAATCCTTTTCCTAGATTG
CTCTAGACCTCTCCTCGCTCTTATTTAATCCGAGTCTAGCCTAGTATGAAAATCTTAACTCACTACTCTTAAAGTTTCCT
CGCCCAATTTCATTCACTATTAGTTCACCCCTAACAACGAAAAGGGTCTTTACAACATATTTTCAATAGTTCTATGCTAA
AATTTTCAATATTTCTGTCATCAAATATTTCAAAATTTAGTCGTTCAAAATTCTTGAATATTGAGAAACTTTAATACATT
TTTATCAATCTATAGGTCTATAACATTACAAAAAATATATGTTTATTCATTATGCATATACAAAACTGAAAGCATATACA
AAATGTAAAAAAAAATCAATGTTACGTCATAGTCAGCACTTCAAGAACTATCATATTCTTTCTCACCTCTATACACCGTA
TCTATAATCTTAATATTTATAGGATGTAATAAAGGTCTAAACTATAATAATATTATATATATATATATATATATATATAT
ATATATATATATATATAAAGAGAGAGAGAGAGAGAGATATGCATATATATGTTAAGGGATTAAACGAGATGTGGGATGTT
AAGGCAAAAATTTGACTTTAGTCAATGTTTGAGGTTAAAAAATACATTTTCGTATTTAAATGATTCCACTAGGTCTGAAT
GGTGATATTTGGTCTGGTTGGAGGTTTGGTTCAGCGCCCAGAACTTTTCGATTAGTTTCATGTCATTATTTGGAAATTTG
GAGATTTTTAAGTTAAAGTTGAATTTGGTCAACATCAAGTTAAGGTGGCCTTTTTTTGAGTATTTTGATAATTCCATTTA
GTTTAAAATATTATTTTCAAGCTAGTAGCATATTTGATTTGTGTTTGGTAGGTTTCAGATAAGTTTCGGGTAGGTTTTTA
AACTTTTTGAGTGCTTTGGTGTTGTTTCAGCAATTTTGTCAACTAAAAGGTTAATTATTAGTTTTGAAGAACGAAAAAGT
ATTCTGAAAATACCAAAAGTTGGAGAATGAATTATAGGACTGATCTGTAAAGCTTGATGTATGTTTGCTAAGAGTATATT
GGAATTTTAACATGAAATATAAAATAATTATTTACCAAGCTAAAATGATATTTGACAAGGAAACTGAGCAAGAAATTTAA
TTTCATTGAATGAGAAGGTCCCTATCATTATTTAAGACATTTGGGAAATGAATCATGTTATTTTACTATCACATGAGAAA
GTTCTGACTCTATTAGTGAAAATTCAAGTTACTGATTTCTGGTGTAAATATTGTTGTTCAAATATTTAAAATTTAGAAAA
AGGGTTCGAAATATATCTGAACTTTGACCGAAATTGTTGTAACAATATCGAACTTTGGAAAGGACCTTTTACTCCATGTA
CTATTTAATTATGTATTTTAAAGGTATATATGTGTCCACGTGGACACATTACTATTTATAATGATGCAATATTTATGATG
TCCACCTGGGCACATATATAACTTTAAAATACAATATTGAATAGTGCAGAGGGTAAAAGGTCCTTTCCAAAATTCGGTAT
CGTTACAACAATTTTGGTCAAAGTTCAGATATATTTCAGACTTTTTTCCCTTAAAATTTTAGATTGTGTTTGTTTAGTAT
TTTGATGTTATTAGGAGTTTAGAGCTCATAAAAGAGTGATTCTTGCGCCATTCTCGTCGCTTTAATATGTGTGGTAGTAT
CCAATCTTCATTTTGGCATTATCTCGTGATTTCTTCATTTGATTTTCTTTTCTTATCCACAAATTTATTGGGGAACATTG
GGATTTTATCGCTTTGGACTTTATTTCTAATGAAAAATATATATTAGGATCCATATGTTATGGGTAAACTTATTTTTTGA
TAAACTTTTTGATTCATCAATTATTTTCAACATATTAATTGCGTATAAGCTTGAGCACTGAGTTTCTCCCGATACATTTA
AGGGTTGATAAATTGAGGATTTCAAGGTCGATTTTAAATGTGTTTTCGATGAAATTTCATATTTGAACCTCCTTAAGCAT
GGATATGATAATTTTCAACAAATATCTCAAATTTGAGTTAGGATTTGGGATCGGAGTATTGTAGGTTCTTCTCATGAATT
TGTATTTTCAGTAAATTAAAGTTTTGAGCATGATTTCAACTAATTTTTCATTATGTTTTCCTTTGTGAATTACAAAGCCT
CTAGGTATTATGATTTTTTTGTATAAAAATTCTAAATTTACCCTTAGCCCTCAAGCTTGACTTTTTGGGTTTTATCGGAC
CCTGTTAACAAAAATCAACATTTTGGATTTCATTGTTCATGTTTTCTTATGGGTATTCTACATTAGATTAGTTGTCGTGG
ATTATGTCGCTCGACGTGAAGGGAAGGCTAAAGTACCACGTTTATTTCTATCTCTTTAAGGTAATTGGACCACTTTTACC
CTTCATTAAGTGTGTTGAACCTTGTATCCCTTATAGTGTGGTAAGGACTAATTGAAATTGGATTCTTGTTTATTGTTAAA
TGTTGATTGAATTCTAGTGATGATATTATGGGGTAAAAAGGAATTCGTTGATATAATAATGTATGATGTGCCATGAATGG
TTTGAATAGTTATATTGACTCAATTATGATGATGTGCTAAGATTGTGTTAGTGTGAATTGAGTGTTGATATAAAATTTAT
CGTCTTCTCATTATTCATATGAACATGATCATTTGCATTTGTCCTGAAACACTATGATGAGATTTGGATTGTTATTTATG
TCGAAGAGAAATGGTTCTGCCTATTGATAGTTATGCCGGGGGGAAATAGTTCCGGTGAATGAGTTATGCGGAAGGGAAAT
GGTTCTGGTGAATGAAATATGCCAAAGGGAAATGGTTCCGGTGGATGCATGGAGTCCTCCATGGGTACCAACCTAATATT
CATCAGGTGTGTATCATTAGGACACACATGCATTACTCTAACTGATATTGCACTACATTATATTGCAATTCATCCTTGTT
CCTTTATCTTCTTGAGAGGATTGTTATGATCTTGTTGCTACTTGAATATGAAACACCGTGTTGGTATTATGCAATTATTG
ATGTGTAAGTTGTGATGTCTTATATGTGCTATGTTGTACTATGAATTGGGAATTGTTAGTTTGTGTTGGTCTTATTTATA
TGCAGGTTGTAGTATTTTGTGGTTCGAATGGTGTGTTAGAGTACTTATGTTCGGTATTGCTTTACTTAGAGTTAGCTAGG
GATGCTTGTTGAGTACCGTTGTTTTTAACTACTCACTTTTTTGCTTTCTGCACTTATATAGGATACGACCTTGGATAGTC
TTTATCGCTCTCTCTGATCTTCATGTGAGGACTACTTTTTGAGTTCGTGAGGTAGCTTCTTGTATTCTTGGCAGATGTCA
CTTATTCTCTTATTATGTCCTTGTTCTATTCTACATTCAGACTTGTATTTCGTTCGAATCTATTCTAATACTTAGAGGCA
TGTACAAGTGACAACAAGGATTGCCGGGGGGGAGGGGGGCAATTGAGTCATTTTAGGATTCCTGCATATTTTTATTTTGA
TTAGAACTAAAATTTTGTATTTTTGCATTTACTGTATCGAGGTTTGTTTAGGCTGACCAGTCTTGATAGAATAAGACACG
TTCCATCATACCCAATTGTTTGGTTGTGACAAATGATATCAGAGCTGAAGGTTCAGGTCTCATATTGTACATGTCAAGTC
TAATAGAGTCTTGAGGATCGGTGCGAATATATCTATTACTTATCTTCGAGAGGCTATGATGACTTTTAGGCAAATCATTC
ACTTCTTGACTCTCTATCGTGCCTCCTTGATCCTATCTGATTCCATTGCTTCATTCTATTCTTCACTTATAGTGATGACT
CATGTTTGGTTCTTTGTGTTGAGTGTTTGACATATATTCTATTTTTTATTTTACTAAACACAAATAATGTGTAAGATTAT
CAAAGTTTTGATCAGTAAGAAATATAATAGTTCAAACACTTTATTGCATATCTTAACACATCATCATTTTCTTTTTAAAA
AAGTTGTTTTTTGTCCAAAAAATTCGTACGATAGTCTTTCATTAAATCTAAATACGTTGTCGTGATAATTTTTAATGTCA
TAGTCAACCTGAGGACATACACCTCCAAAATTTGTTACAACTCCTAAAATGTAGAAGAGAAAAAATATCATATACCAAGA
ATTATGATGATTTATTGTATAAAAAACTCACAATTTAGCCATTATATAAATTTTCAACATGAAAGATAATCCCACAAAAT
GTCAAGAGAACAACGGACTAGAGCAATTGTAGGCACCCAAAATATTTTTTCTAGTTCTTCTTTTCGTTTTCAACAATATT
AAAAAAAAAATTAATTAGTAATCACAAATATAATTTTTAACTTACAAATGACTGAAAAATACAAATTAAGAATATTATTG
GCACAAAAACATCAATGTCACAATTTAGCAGTATAGAAATTTTCAACTTGAAATGTAATCCCAAAAAATATAGAGAGAAC
AACGGAATCGAACAATTTAGGCAGCCAAAAGTATTTCAAGTTCTTCTTTCCCTTTAACAATGAATAAATAAATAAAATTA
ATCAGTAATCACAAATATAATACTTAAATTACCCATTAATAATAAAATACAAACTAAATGTATGTTTGGCATTACTGTTG
AGAGCCCAAAGCACTTATTTTGAGGAAAAACCACTTGTTTTAAAAAAAATTAGGTATTTGGAAACCTGTAAAAGTGTTTT
TGATTCTAAAAGTGCTTTTAAATAGAATCAGAAGCAATTTATCTGCTGTTAAAAAAAAAACTAAAAATTCATACTTCTTA
AAAAAGTAGAAGTAGAAGAAGACTAAAATATTTCCTCCATATAATATATATATATATATATATATATAAATTTACCAATA
TATCTCTTATTAATTAATTAATATATCTCATATGTTTGGTATGCTTTATTTAATATTTTACTTTTTATTTTTATATAATA
AATTATATATTATATTTTATGTTTATGTCTTACTGTTTTACGTATTATTTTTGAGAATTAGAATTTTTTTTTTGTAATAT
TTAGTTTCTCTCTATATAATACTTTTAATATTAAAAGTACATTAATACTTACTATTTTATCATAATTTGACTCTCAAAAA
TATTTTTTTAAAAGATCAGTTAATTATAATTTGCTTATAAAAAATACTTATTAAATGAATTAGTCAAACACAAATTACTT
TTTTTCAAAGAACTTTTCTGAAAATGTATTTTTAAAAGATGTTTCTTAATATAAGGTATGGAAACATCAATCTGCAAAAA
AGAATAGTGTTAATTAAAAAAGTGATCAGTATGCTTTTGATAAATTATTTGAATGGATAAGGATATATATAGTTAGAGAA
ATTTAGAGGGGGGAAGAGAAGGAAAAGTTGTCCGACAATGTGAGAAAAGAGAATGGAAAAAGTGGGAGTAATAGTGTTTT
CCAAATCTTCTTCTATTTAAAAAAACAAAACAATTACAAATGGTTACAACTACGTTTAGTTGTTTAAAACTTAAATATTT
ATTCCTAAATTGTAGGCGACTTTGCATCCGTAGAAACATTACATATAACCCTTTTTTAAAGTTAATTTTTTTTCCTCTTA
CGCCTTTTTTTATTTTTATTTTGTTTTATTGTTTTGAATTTTTATTTAAAATGATGACACTGGCAGATTACGAGTTTTCT
GTTTTCCTTTTAATCACGTGGAACAATAGCCAGTTACTTTAAAAAAAATAAAAAATTCCACTCAATCTTAACTCCATCCT
TTATTTTTCTTTAACTTCGATTGTATTCTATTTATTTAATGTAAAATCTTATCCCTATTTTTGTGGTGCTATATAGATAT
ATATATAGAAACAGAGAGTGTATCACGACCCGAAATGGGTAATAAATGACACCTACACTTAGGTCTCATTTGTTTTCATT
AAGATTAGAACATCTAAATCTGAATATTAAGATGTTAGAATCTGAATCCTCATCTGAATATTAAGATGTAATTCCTAGGT
CTGAACATTGTATCATTAAGATTGTTTGTTTTTAATATCGAATGTGCATAATTTATTTATTTTTTAAATCAGGAATAAAA
CACTATATCTATAGAAGGTATAACTAAACCCAAGATAAATTCTTCCAATAAATTGTTGCAAGAATAAGATCATAACCCAC
CCCAGAAAAAAATTATTTATATGTTTTCTCAAACAATTTTTTATGAACAATGATAACTTCTTCCGAAGAAGTTTTGACAA
CAAACAAATTGTGACAAGAAGAGTTCTTCATAAATATTAGTTCACCAAGTAATATTGTATATATTAAAAATATTAGGCAA
ATATTTATAAAAGATTACTACAACTTACTTATTCAAAAGAAATAATGGTTTGGTTGGAAAAAAAGAGGAAGAAACTTAAA
ACTTGCCCATTAGTGAAACAAGGAAGAAGAGAATTTTTTTATGAAAGAACATTAATTATTTTAATAGAGTCTGAATGGTA
TTAAGACTCTGTTATATATCTGATTCATTCAATCTCATTGAGACCCATTATGAGGATCTTTGAAAAACAGAAATAATTGG
TCTTAATGGGCTCAATATGAATGATTAAGATTAAGACCTTAAAACCAAACACAATTAATGGGCTGAATCTGAATGATTAA
GATTCAGACCACCATTTAGTGCAAACAAATAAGGCCTTAACCTTCTAGGTCGGTAAACTATCGAATGAAATTCAAACTTA
TATTAACTATTCAACTTCTGAAATACAACAATAATGCAAAGACTCAAATATTATTAAAGTAAGAAATAAAATCAACTAGT
GTGTATTACATATCATTTCCCGAAACCTGAAAGTCATTGTAACACCTCATAAATTTGAAAGTTGAAAAAGAAAGAAAAGC
GCAAAAATTCTTTTGAGGCATTGGTCTACGAGACTGTCCAACGGACCGTAGGAAGTCCTACGGGTCGTAGGGAGGGGATT
GTAGAACCAGAGATGTGTTTTTGAAATATTAAGTTTATGAAGATTGACCTACGAGTAGCCAACACAAAACTGTAGGAACA
TGGATGAGTCGTAGATGGCTCTCGTGTAAAGGATTCAAATATTTGGTTTAAGACTTCAGTCCTACCAAATTTGATGGGTC
GTAGTTTGTTTTACGGGTAGGGTTGTCTCGTACAACGTATCTTGACATGGAGAAATTTTGGAGTTTAACATGTGTTCTAT
GGATGGGTTCTATGGACCGTAGACTGGATGACGGACCATTGAAACGTCTCGTGAGAAATAATTGTATTTTTGGGTTTCTA
AAAGTGGTGCTACGGTTGACTAGTACCGGCCGTAGGAAGTTCTACAAATTGTAGGTTCTAACCTTAGGTTTGTCTGGTAG
TTATTTTTATGGGAATTCAGGTCTTTTCCTATGCATTAAATACCTATACTATGTCTTTTGGACCCTAATTCTATGTCCTA
TAACTATCCTTTTATTCCTAATTAAACCTAAAAACCTTCACATAAACTAAAATTCTCATATCCCATCCTAGTTCATCCCT
TCCAAATCATCTCAAGCCTTAAGAAGAAAATCTAGTGTTCAAGTTTCAAGTCTCCTTATTCTTCTATTGAATTTTGGCTT
TGAACCTCAAGGTATGTAGGGTTTCATCAATGGGCTCCATTCACTCATTGAGTCCCAAAGATTTCTCAATTCTCCAAGTT
CAATTTCATTAATCTGATTACGGTTTCATTTAATTCTTCATGGGTTCTAATTGTGTTGATTAAGTTGTTTGATCTTGATC
TTGATCTTAATATGATTTTTTTTACTCAATTACATGTTTTTCAATTTATTTCATATTAACCCCTGCATTGATCATGATTT
TTTTTTACTATGAACCCCTAAAGATATGAATTTATGAAGAAGCTATAAATCTATGAATGACATTTTTATGAAATTTATGC
ATGATTTATGAAAATGATTTTTTTAAGACCTAGGTTTCTTTAAAATAAGCATCAGTGAAATTGTGAAAGGTTTTGTCACA
TATAAGGAATTATGATTAGTGAAAGGTTGTGACACCTCGGATGTTGGAAAGTCAAAATGGAAAGAAAATTGTAGAAAATT
TGACTGAAGGAGGTTCTACGAGTCTTACCTATGAACTGTAAGAAGTCCTACAAGATGTAAGAAGGAAGTCGTAGACCTGG
AGATGATTTTTTTAAAAATTGAGTTTTGAAGTTTGACCTACGACTTGACAAGACGAGCCTAGGAGTTTTGACGGGTCGTA
GGACTGACCCATAGGATTGATTCAAAGATTTTATTTAGGAACTCAAGTGTACGAAAGGAAATGATGGTTCATAGAGGGTT
CTACGGACTCTAGAAAGTTCCCATAGAAAGGTTCCATACTATAGGGGAGATCCTGCAGAAAATAGCTCTTACTAAAATAT
GGAGTGAAACTTGGGTTTTACGGATGAAGTGTACGGACCGTAGAAAGTTCAACAAACCATAGAATGGTCTCATGGGAAAT
GATTGAATTTTTGGGTTTCTAAAGTTGGTGCTACAGTTCATCAGGACGGACCATAGAAGTTTCAACGTACCGTAGGTCAC
AATTGTGGAGCTGTCCGACAATTATTATTAGAGGTTATGTGGATCTTTTACTATGCATTTAATACCTATACTACGTCATT
TTACCCCTAATTCTAAGCTCGATAACTACCCTTCACCCTTTGAAAGATCCCCAACTCTCTCATTCAAGATAATCTCTTAA
TCCTTTCTAAGGTTTTCTTCAAATTCCTCTATCTAGGTAAAGGAAGGAGAAGCTAGGATTCTTCAATGCAAGTCTCCTTT
ATTCATCAATTGCTTAGTGATTCAAGATCAAGGTATGTAGGGTGGTTATCAATGGGTTACATAAACTTATTGAGTCCCTA
ATGATTCCTCAATTTCTAATTCAAATTCAATTCAATTGGTTAGGATTTCATTCAATTCCTCATGGATTCTATTTGGATGG
ACTTAAATTGTTTTATATCGATCATATTATGATTATTTAGATTCAATTACATGTTTTCCAATTAATTCCATATCAACCCA
TGCATTGATCATGATTTTGACTATGAACCCTAATTTGCATAAATTTGAAGAAAATATATGAATGAATGAAAGATATTTCA
TGAACTTAAGCATGATTTATGAAAAAAGGATTGTTTATGATCTAGATTGATTTAAGATAAGAACTAATGAATCGCGAATA
GTTTTCTCACATATGCATGAATTGTGAAAGGTTTTCTCACATAAGAAATTATGAAAGGTGAAAGGTTTACTCATACATAG
TTTAAGGAGATACTCTACGATGTTTGTAGTTTGGATTAGTAACATAAATTGTGCTTTTCCATGGATGATGATTATTTTAT
TTATATGACTATCCCGTTGGTATTCTAGTTAGCACGTAGAGGATATTGAGATGGAGGCTTTCCCGTTAGTAGAGACAGGG
TCTCTAATAACAATCTCATTGTCCCTAACTATGTGCCCCTATAGATTGTCTTATGTGACATAGCTAGTGGATCCTCCTAA
GATAGAAGTTTAAGGTCTTTCCCTTGGAAAGGAAGGATATCTCTCTTTAGTGTGGGAGAAAGACACCAGATTCCATTTTA
TAGCTCACATGGTCAATGTCGGTTAATAGTAAATATCTCCCAAAATGAACTAAGTTGATTTCAAATGTTTTATGAAGCTT
TATTTATAATTTTATGATGCATTTTCCATGTTTATGATTAAGATTCTCTTTAAAGGTTTTTACAATAATTAGCTTGGTGA
TGAATATCATGTTTTCAATTATGCCCCATTATGATCTTGTTTCATGTTTTAGTGCATTCCCATCATACTTAGTACATTCC
ATGTACTGACTCATACTTGTTCCTACATTATTTCGGGCTTGGCGATTCATCTCCCTCCATTTGTCGTTAGTGATTACATC
AGAGATTGGAAAACTAGGTGAGTCCTTATACTCCGAGGATGATATCGCCTTTATTGCTTTCTTATTTCGTTTATGTTTCA
AATGTTGTACGTGTTTTATGGGTTACGTCTAGAACACTCATTTTGATGTAATCGATTGCTTGTAAAGACTATGTTAGACT
TCTGTTTTAAATATCACATTTTTTTACTTCTTATGAGATTCTTTCTTTACTCTATAATGTTGTGTATATGTATGTCAAAT
GACTTGTGTACGGCCTCCTCTTGGGGTCTTATACTCATTTTCACGTCTAGGGTGTACTTTGGGTTATGACAAACTTAGAA
TTCAGAGCACAAGGTTTTATAAAAAGATCCTAGGATGTCTGACAAGCCCCATTGAGTAGTGTCGTTTTCATGAATGTGAA
GTGCGCCACATTTGATTAATAAGAGGCTACAAAGCTGTGACACCCCATAATTATTTTGAACTAAGACCCGAACCATCCTT
CATTGTAGGTAGGATTTTACCGAGCAATTTAAAATTTCTTGAGTGTTAAGGTCAATAGATGTAGCACCTTGATTCCATGA
AGAACCGTAGAGAGTTCATGAAAGTTATTACTAAGTTCCTTTAAGTTTTGGGTCAACTTCAAACGACCATAACCTTCAGT
ACAAGATGAGTTAGGCACGCTACAAGATATCAAATGAAAGGTCTTGGAATCCTCTTTCCAAAGCCACCGAGTTTACTAAA
TTTCAAAATCGTATGAGGGAGATATGCTTGTTTGAAGTTGGGTTGCGCATTTAAGGAAAGTTATCCGGATTTAAGAGGGG
TATTTTGGTCGTTTCTTTACCCTATCAGATTTATTTCATTTTTAGTAATTAGATAGGGGTCTAAACTAATTTGGTTCCGT
TTACACAAATCCTAACTCATTCTAGGGATTTAGAAAAGAGTTCAACAAGAGAAAAGAGGAGAAAGGCCAAGATTTTGTCG
AGTTCTTGAGGATTTGATTTGGGATTTTGCCAAGGGTTTAATCCCTAAGAGGTATGTAAGTTCACATAGCATTGGGCTCG
TTCACCCACACGCCAATCATGTTTATTTCAACGAAATTCGTTCTAGAAATTTGGAAGTTTGATGATCTTGAATTGTGTTC
TTGAAATTGGCTTTCGTTCTTCAGTTTGGATACAATTGTTGAGTTTTGAGGAAATCGTGTCGATTTTATAGTATTTTATG
AGTAGAATCTTGTTTAGATGTGTTGGGTATCTGATCCTAAAGAGAAATTGAGAATAGAGAATTTCATCTAGGTAAATTAG
GGTGAGAAAATAAGGAAGAAAAAATCGGACAGAAAACAGGTACTAGGTCCGCGTCGCAGACATGTTCCTCGATAGTGAAA
TTTTTCTCTCAGCATCGCAAAGAGAACGCGGACCCCACTATTTCAAAAATTATGTTGACCAAATATTATAATTCATCTCT
GCGTCACGGATTTGCTCCCTAGAGAGTGTTTTTCAACCGTTTCTCATGATTAACTATCTAAAACACTTTCCTATCACAAA
TAATAACCTTAAATTCATAATTAAAATTCAAGGTAGAGCTAACAGTAATGTCTTGAGAGTTCTTTCAAATATTTTTGAGA
AAGTTCCTTTGAGTCTTTTTAAGGAGTCTTCTACAATTTCAAACAACTTGTTTCAAGACTCAAGCAAATGAGTATGAGAA
TGAGGAAATGTATTCATGAGTCTAGTTTATCATCACGAGATCCTTCATATCATGAACCATAACTCTTGAATTCATAATTC
ACATTCAAGAGAGAGTTAAGAGTAGAGGTCAAGAAAGTCTTTGAGTTCAATTGTGAATCCTTTGAGATTAACTATCAATT
CTTTAACTAAGTTTTGAGGAAGAAAGTATGAGAATGAAAAGAGTCGTATACATGAGTTTCATATTGTTAAGTAGACCCTC
AAGTTGAGTCGTTCATGCCCATAAATTCCGCATGAACTTCATAAGTTGAGCATCTTTGAGAGGATTTTTATCTTCAAGTT
CTAACTCTTGCGTATTGAGTTCCTGATCCCTTTTGAGATTACATTCCTAGTAATGGGACTATTGTATGTTACCCATTAAG
GTCTTTGAGTTGAGTTGTTCACGCCCATAATTCTGCTTGAACCCTATGTATTGAACATTCTTGAGATGCGTAGTATCATG
AGTCCTTGAGTTGAGTTGTTCATGCCCATAATGAACCCTCTGAGTCGAGCATTCTAGAAAAAAGTAGTATCATTGAGTCC
TTGAGTTCAGGAGTTGTTGAGTCTCAAGTATTGAGTTATGTGTATGGTTATTGAAAACCTTGAATTGAGTCGTTCACGTC
CATAATTCGACGTGAACTTTATTCTAAGAAGTCTTTTACAATTTTTTTCTAAACTTGATTTGATACTTTCGCACTTGAGT
TGAGAAAGATAGAGTCGAGTTCATTTTCTTTAAAATGATATATGGTAACTAAGTATTCCCAAAAGTTTCTGTTTTCACAT
TTAAAAGAGGAGGAAATTGAGATTTCCGAAAGAATTTTGAGCATTTTGAGCATTTTGAGTAACTTCTCTTGTTAGAGTGA
GATTTTGAGTAATAATCTCAAACCATTACAAGAGTTATGTTTTTAAACATATGAGTTGAGCATACTTTTGGGTGTAGTAT
TGAGCACCGATATGGGGACGAGTTCAAATAACTCAAGTCTCCATATACCATGTAGACAACATGGGTAATAAGGGTCATAC
TTCTTAGATGATTCCTTAGTGCTTTTTAGCATAGACTTGTGGATCCAATTTGTTGAGAGGTTCTATACCCTGACAAGGTA
TAGGACAATTTTCGCAGCGTGGGCGAGACTTTGTATCATTATATAGCTCATAGTGATGGTTGTCGGTTAGAGAAACTCCC
ACAAATATATTTTGTATTCTTATATGCACAGACTTATATTGTATTTATATATACAACTGAGTTATTATTGTATTCTTCAA
TACATTGAGTTGCTAGCTATTGTTTTAAAGTTCTCCATATATTGTATTTGTATTATTTCTATATCATTGAGTATCTTGAG
TTGAGTACCTTTGAGTTGAGTTGCGTTGAGTATCTTCGATTTGAGTATCTAATCTTGGAGTTGAGTATCCTATTCTTGAG
CTGAGTTTAGTTGAGTGAGTTTAAAAGAGGTATGTATGTTTCCTTTTTTTCAAGTTCAAGATTATGTTATGCCTTAGTAT
TCCCCTTACATGCTCATAAATTCACCGTACTGAGCCATTTGACCTATATCGTTCCATGATGCAGATACATGTATTCAGGA
TCATCAATAAGATCTTCGTTAATACCCATGGAGTTCAAGTTAGCTCTGGTGAGCCTCCTTGCTTCCAGAAGATTCCATTT
ACTTTCAGTTTTGTCAGGATGTCGTGGGTCTTATTCCAACTTCCATCTTTGTCATTTAGAGGTTTCGTAGATAGACAGAA
TTGTTTCAGAAGTCTGTTCATTTATTTTGATAAATGTTTTAAAGACTTAAGTTGCCTATTTATGGAGAGTTGAATATATT
ATTTTTATTCAGAGTTATCTATTCAGTATTGTTCAGATTATTTTAAAGTTAAGTAATTTAATTGAATTCAGTTTTTAAGC
CTTTTGTATGCTTGAGTTAGTCTTCCGCTTGTAGCCAGCCAGGATAAGGGTTCTCTTGGGGACCAACAGTGGTTCTCGAG
TGTCGGCCACGTCCAGGGTGTGGATTTGGGTCGAGACAAACTTGGTATCAGAGCTAAGAGTTCAAGCGTCTTAAGGTGTC
TTTGAAGCCGTGTCAAGTAGGATCTTATTTATGAATGTGAGGGCCCCACTTCTATAAATGAGGGACTACAGATATTTAAG
AAAAGTTTCCCTTCTTTCATACTCTTAATCGTGCAATAGATCTAAGTCATAAAGATTTATTCATACTCGTGCATTTCTCA
GATTCATTCAACTACCCCTCATACTAGAGGTGGTTGAAAAGGAAAGTAAGTCCTTTATCGATGAGTTGTTCTTAGCAAGA
ATTTTGGAAGTCATGAGACTCTAGAGGGGCATGAGAAAAGCCCATGAGAGAGTTAAGTGTTGAGTTTCAGAGGAATGCAC
CCATAATTATATGAATCGTATTTTGAGCTAAAAGTGAGTTGTACTCTTTTCCTTAAGCCTTGTTTTAGCTAAGATCTTTA
TGAGGAAGTATGTTTAGAGCTTGGGTAGTATTTTCACCTAAAGAGGTAGCATGAGTTACGAGATCTTGGGCAGTAGTAGT
GAAAGAGCCCAAAGTTAGAGGAAAGTATACATAAGTTTAATAATCGAAGAAAGGGAGATAGTGATGAGACGGAGTATGTT
ATTATAGCCATGCACCTAGAAAGTTGTTGATGATGAGTTTTCCCTTATGGGTGGACTAAGAAGTGATGAGTTGTGAAGAT
CTCATGATAGAAGGTTGAGTAAGAGTTGCTAGTAAATATAAGATAGCATATATCTTTTTAACCAGAATAAAGTTGATGCC
GACGTGTGATACTCTCAAATTACACCTCCCTAAAGAAGCATAAGCGATCGTTATCAAGTAAAGAACCCAGCTTGTAGGTT
AGGGTCGATCCCATGAGGAATATGGTTTAGACTTAACTTTAACTAAAGATTATATTTGTTTAGTAAATGTATTTCCGAAA
ACAAGTAAATAAGGGGGGGGGGGGACGGGGACGGGGAGGATTTGTGAAACAAATTCAGGAAATTATGTAAGTAATCAATG
AGCAAGATTCAAACTTTAGTTGTTATCAAGATGAGAAAGAAACTAGGGCGTACATGTTCCCCATAAGCTCATAACTCCGT
AACCCTAGTAATCGCAATCCCTTCCTAGTGTATTACATGCAAAGTGATAAGTTTGGTATCTCTAAATCCTTGGTCTGACA
TCTAGAGAATTTCACCCCGCACCTTGGTCCGGCTATGTGTGTATAATTTACTAACGCTTACCTTTACCTCATATTAGACA
TCACATCGATGTATGGCTTAGTTTTCACCCTCGCACCAATTGACTTTCATACCATAAGGTAAGGAAGTTAGTTTCTAAAG
GGTGTGTCTATCACTTAGTTCGAGTTAATGACTCTATTGTTGAGATACCTCCTCTTCAGTCAGTTTCAGTAGTAAGAGAG
TTTCCAGAAGTCTTTCCAGATGATGTTCCCGAAGTCCCTCCTGAGACAAAGAGAGACTTCTATATAGACCTTCTTCGAGA
CACTTTTCCTATATCTATTATGTCATATAGAATGGCTCCAACAGAGTTAAAAGAGTTGAAGGAACAATTGAAAGACCTCC
TAGATAAGGGCTTTATTTGACCAAGTGTCTAACCTTGGGGCGCTCCTGCCTTTTTTGTGAGGAACAAGGATGGTTCCCTT
AGGATGTGTATAGATTATTGTCAGTTCAACAAGGTTTACCATAAAGTATATGTATCGTCTTCCAAGGATTGATTATCTTT
TCGATCAACTATAGGGTGTCACTTGTTTCTCTAAGATAGATCTCAGATCTGGCTACCATCAGTTAAGAGTAAGGGAATGT
GATATTCCAAAGACAGCTTTCGGGACCTATTATGGTCATTATGAGCTTCTGGTCATGACCTTCAGTTTAACTAATATGTC
TGCAGCGTTCATGGACCTTATGAATAGAGTATTCAAGCCTTATTTAGATACGTTTCTTATCGTCTTCAATGATGACATAC
TAATATATTCGAGAAATGAGGAAGATCATTCTAGTCATCTCAGAATAGTTCTCCAAACTTTAAAGGATAAGGAGTTGTAT
GACAAGTTCTCTAAGTGTGAGTTTTGGCTTGAATATGTGGCATTCTTAGGCCACACTGAGTCTGGAGATGGAATTAAAGT
TGATACTCAGAAAATAGAGGCAGTGAAAAATTAGCCTAGACCCACATCTCCAATTGATATGAGGAGTTTCTTGGGGTTGG
TTGGCTATTATAGAATGTTCGTTGAGGGGTTCTCATTTATTTCATCCCCTTTGACCAAGTTAACTCAGAAAATAGTGAAG
TTTCAATGGTCTAAAGCTTGTGAGAAGCTTTCAGAAATTGAAAAAAAGGTTGACTACTGCCCCAGTTTTGACCTTATCAG
AAGGTATGCAAGGCTTTATTGTCTATTGTGATGCGTATAGATTTGGCGTGGGTTGTGTATTAATGCAGAATGGTAAAGTT
ATAACTTATGCCTCCAAACAATTGAAAGTTCGTCAGAGGAACTACCCAACCCATGATCTAGAGTTGGTTGTCGTAGTATT
TGCTTTGAAAATATTGCGCCATTATCTTTATGGTGTTCATATGGATGTGTTCACCGATCACAAGAGCCTTCAGTATGTGT
TTAGTCAGAAAGAGCTTAATCTCAGACAAATGAGGTGGCTAGAATTACTCAAGGATTATGACATGAGTATTCTTTATCAC
CCAGGTAAGGCTAATATTGTTGATGATGCCTTGTGCAGGTTGTCTATGGGTAGTACAATCCATTTAGACGAAGATAAGAA
AGAGCTAGCAAGAGATGTGCATAGACTTGCGCACTTAGGTGCCCGACTAATGGATTCCACAGAATGAGGAGTTGTGGTGA
TGAATGGGGCCGAATCATCTTTACTGTCTGAAGTTAAAGAGAAACAAGATCAAGAGCCAATTTTGCTTGAACTGAAGGCA
AATGTTCATAAGCAAAAAGTAATAGCTTTTGAACAAGGGGATGATGGTGTATTGAGGTATCAAGGTAGATTGTGTGTACC
AAGGGTGGATGAAGTCCAAGAGAGGGTCATAGAGGAAGATCATAGCTCTAGATATTCCATTCATCCATGTTCCACAAAGA
TATATCGCGATTTGAGAGAATTCTATTGGTGGAGTAGTATGAAGAAGGGCATTGCAGTGTTTGTTGTCAAGTGTCGGAAT
TGTAAACAAGTTAAAGTAGAGCACCAAAGGTTAGACGGTATGGCTCAGAATATAGAGCTTCCGGAATGGAAGTGGGAGAT
GATTAATATGGATTTCATCACAGGTTTTCCAAGGTCTTGCAGGTAACATGATTCTATTTGGGTGATTGTCGGTCGAATTA
CAAAATCAGCCCACTTTTTGCTGGTAAATACTACCCATTCAGCCAAGGACTATGCCAAATTGTATCTTCAAGAAGTAGTT
AGACTTCATGGAGTTCCGGTCTCCATTATTTCAGACAGAGGTTCACAATTTTGGAAGTATTCCAAAAAGGCTTGGGTTCA
AAGGTGAACTTAAGTACTGCCTTTCATCCTCAGACAGATGGGCAAGTAGAGAGTATTATTCAGACTTTAAAGGATATATT
GAGGGCTCGTGTGATTGATTTCAAAGGTAATTGGGGTGATCACCTACCTCTTATTGAATTTTCTTACAACAATAGTTACA
ACTCTAGCATCCAAATGGCTCCTTATGAAGCTCTTTATGGGAGAAGATCCAGATCTCTTATTGGATGGTTTGAAGTTGGT
GAAGATTGGTTGATAGGACCATATTTAGTTCATCAAGAAATGGAGAAGGTGAAAGTGATACAAGAGAGGTTGAAAACGGC
GCAGAGTTGTCAGAAATCCTACACTGCTGTTAGGAGAAGGGAGTTGGAGTTTGAAGTAGATGATTGGGTATACTTGAAAG
TTTCACCCATGAAAGGTGTTATGAGATTTGGTTAGAAAGGGAATCTTAGTCCCCGGTATATTGGCCCTTACAAAATATCA
AAAACGGTAGGTATTGTAGCTTATGAGTTGGATTTACCACTAGAGTTAGCCGTGGTTCATCTGGTATTTCACATCTCCAT
GTTGAAGAAGTGCATAGGCGATCCTTCATTGATCATACCAAATGAAGATATTGGGATCAAAGATTTGGAAGGGCATTTTC
ATCTTTTCCTTTCCCAATTATTTTAATACATTTTCGGGAGTTTAATTGGGGTGAAATCAGATTTTGGTTAGTTTAGAAAA
TTGGAAATTTACGCTTGGGCTTGGATAAAGAAGAACAGATGAGAAAAAAGAAGAAAAGGCAAGATTCGTCAAGATCATAC
AATTTGGTTGTGGATTTCGCCAAGGATTTAATCCTACGAGGTATGTGAGATCACATAGTGTTGGGTTAGTTCACCCACGT
GCCAATCATTAGTCAATTCAACGAAATTATATTGATTTGAAAGTAAATTATATGAATTCTTGATGAAATTTCATTTGAAT
TCTTGTAGGTTGAGTGTCGTTGAAGTTTCTTGAGTTTGTTTCATGTTGTTGGGTGTGATTTCGAGTTGAATCTAGTATAT
ATTGAGGGTATAATCGATTCTAAGTGTTTGGGGAAAGAACTAAGTTGAAAGAGGGGGTTTAGAATTGAAAAACGAAGGGG
AAAATTTAAAGTTTTCTAGGGAGTGGTCTGGGGCGCTGCACCAGCCAGAGCGCCCCACTTCAGTGTCTGAAGTTTGGGCT
CTAGGTAGACACGCCAGCCAAAGCACCACAACTTCAGCTCTGAAGTTTGTGCTCTGGCGCCCCACGCCTCTCAGAGCGCC
AGGAACGCCAGTTCGTCCCATTTCTCCCCCCATATTTCCGTACTAGTTCCTTAGCAACATACCTATGTTTTCTAGTTGAT
TACAACACTCTAAGGTACATCTAAACATCATGAAATTATCCATCAACATGAGGTCGTGAACCTTGAATCCATAATCCAAT
TCACGTAAAGTTAAGATCAAGTTAAGGGAAGTAAGAGTCAAGTCAAGAGAAGTTCTTAGAGTCTTCCAAAAGTCTTTTCA
AAATGTTTTAACTTTATTTAAAGACTGAAAGTTCAAGTTGAGTAAAGAGTAAATATTGAAGTTCATTTCTTTAAAGAGTA
TATGGGGACTTTGTATTCCCAAAGAGTTTAAAATGTTTTTACATTTGAACAAGGAAACCTTGATTTCGAAAGAGCCTATG
GGTTAGTTTTCAGAAAAAGAGTAAACGCTTTCTAAATTAAGGTAGAGAGGAAACTTTTATTTCCAAAATAACCTTTGAGT
TAAGTTTTGAGAAATTATCTCAAATCACAGAAAGATGTATGTTTTTAAACATAAGAGATAGTATCATATTTTGGGAGTAG
TATTGAGCACCGATATGGGGGAGAATTCAGACAACTCACAACCCCCTTAAATAATGTAGCCATCATGGGTAGAAAAGGGT
CATACTTTTTAGATGATTCCTTAGTGCTTTTTTTAGCATAGACTAGTGGATCCACTTAGTAGTCAAGTTATATACCCTTG
GCAAGGTATACGATGACCCTGGCAGTGTGAGGCAAAACACTGTATCATTACAATAACTCTTACATGATAGTTGTCGGTTA
GAGAAACTCCCACATAATTATTTGTATTCTTATATACAGAGTTTAATTTTATTTTTACATACATTTTAGAGTTATATTGT
TTCTTTGCATACACAGAGAGTATTATTGTATTTCCAAATTCACAGAGTTGATATCCATGTTTTGAAAAGCTTTTCTTTAT
ATTGCACTTTTTTTATACTACTTTATATTGAAATGAGTTCAGTTAAGTTGAGTTGAGTTAAGCCAGTTAAGTTCTTCAAT
TCCTTTCAAGCTTATGTCTTGTTTTAGAATTCCCCTCGCATACTCGTACATACAATGTACTGATGCCATTTGGCCTGAAT
CTTTTAATGATGTAGATACAGGTAACCTTGATTAGCATCCAGCGCATCATTGATTCAAGTTGAACACCAGAATTGTTAGT
GAACGTCCTTGCTTCCGGAGGATCTCTTCTCCTAACATTAGTGTAGGATTTATAATGATTCTGTGCCGTTTTCAACCTCT
CTTGAATAACTTTCACCTTCTCCATAGCTTGATGAACTAAATCTGGTCCTATCAACCCATATTCACATATTTCAAACCAT
CCAATAGGAGATTTGCTTCTACTCCCATAAAGAGTTTCATAAGGATCCATCTGGAGCTAGAGTGGTAAATATTGTCGTAA
GTGAACTCGATGATAGGTAGGTGATATTCCCAATTACACTTAAAATCGATCACACACACCCTCAACATATCCTCTAAGGT
TTAAATAGTGTGCTCTGGTTGCCTATCTGTCTGAGGATGAAAGATAATACTTAAGTTCAACTTTGAACACAAGCCTTTTT
GGAATGACTTCCAAAACTGTACACTGATGTTAGGAGAAGGGAGCCTCCATAAGCAAGGAGGCTCACCAACAAGTCTGGAG
CTCAACTAGAATCAACGATGCGCTGGATGCTGACCTAGTTACATGTATCTGCATCATTAAAAGATGCAGGCCAAATGGCA
TAAGTTCATTGAATGTACGAGTATGCAAGGGGATTTCTAAAATATGACATAAGCATAAAAGGAACTGAAGAACATACGTG
GCTCAACTACACTCAACTTCACTGAAATCATTTAAATATAAAGAGGTATAAAACAAGTGCAATATAAAGAAATGCTTTTC
AAAACATAGATATAAATTATGTGTATTTGGAAATACAATAATACTCTCTGTGTATGCAAAGATACAATATAACTCTGAAA
TGTATGTAAAAATACAATTAAACTGTGGATATAAGAATACAAAATACTTATGTGGGAGTTTCTCTAACCGACAACCATCA
TGTAAGAGCTATTGTGATGATACAACAGTTTGCATCACGCTACCAGGGCCGTCCTATACCTTGCCGAGAGTATAGAACCT
GAGTACTTAGTGGATCCACTACTCTATGCTAAAAAAACACTAAGGAATCATCTAAAAAGTATGACCCTTTTCTACCCATT
ATGGTTACATGGTTTATGGGGGCTGTGAGTTGTCTGAACTCTCCTCCATATCGATTCTCAATACTACTCCCAAAATATGA
TACTAGCTCTTATGTTTAAAAACATATTTCTTTCTGTGATTCGAGATAATTTTTCAAAACATAGCTCAAAGGCTATCTTG
GAAATCAAAGATTCCTCTCTTTCTTAATTTAGAAAGCGTTTACTCTTTTCTGAAAACTAGCCCAAAGGCTCTTTGGAAAT
CAAGGTTTCCTTTTCTTGTTCAAATGTGAAAACATTTTAAATTCTTTGGGAATACATAGTCCCCATATACTCTTTGAAGA
AATGAAATTCAATGTTTACTCTTTACTGTTTACTCAACTTGAACTTTAAGTCTTTAAACAAAGTTAAAATATTTGGAAAA
GACTTTTGGAAGATTCTAAGAACTTCTCTTTACTTGATTCTTACTTCCCTTAACTTTGATCTTAACTTTCCTTCAATTGA
ATTATGGATTCAAGGTTCGTGATCTCATGTTTATGGATGATTTTCTATGTTTAGACGTACCTTAGAGTGTTGGAATATAC
TAGAAAACATAGGTACATTGCTAAGGAACTAGTAGAGAAAGATTGGGGAGAAATGGGAAGAACTAACGTCCCTGGCGCTC
TAAGAGGCGCGGGGCGCCAGAGCAAAAACTTCAGGGCTGAAGTTGTGGCACTCTGGCTGGCGCATCGCCCTAGAGCCCAA
ACTTCAGACACTGAAGTGAGGCGCTTTGGCTGGCACAATGGCCCAGACCCCTACCCAGAAAACTTTGACTTTTCTCCTTA
ATTTCTCAACTCTAAACCTCCTATTTCAACTTAGTTCTTTCCCCCAAACACTTAGAATCGATTATAGTCTCAATATATAC
AAGATTCAACTCGAAATCACTCAAAACAACATGAAACAAACTCAAGAAACTTGAACGGCACTCAACCCACAAGAATTCAA
ACAACATTTCATCAAGTACTCATAGGATTTACTTTCAAATCAATATAACTTTACTGAATTGAATCATGATTGGCATGTGG
GTGAACTAACCCAACCCTATGTAATCTCACATACCTTGTAGGATTAAATCATTAGCGAAATCCACAACCAAAGTGTACGA
TCTTGATAAATCTTGTCTTTTATTCTTCTTTCTCCAATCCCTACCGTAAATTTCCTATTTTCTAAACTGACAATATTCTG
ATTTCACCCCAATTAAACTCTTCATAACATAAAGTAAGGAGATGCGCAGGAACGATCCCTAAAGCAAAGACTCGGAATGC
TCCATGACTAAGGCATATTTTCCTCGGGTTCATAGAGTCGGGTTTCCCGTTCACCCACAATGGAGCTTATTGCTCCGTAA
AGAGTCAGAATTGAGGGATTTCAAACACTCTAATGGACTATAACAACTGAGTAGTACAAGTACAATAGCCCCGAGTGACT
TTTGGTTGCCTTCAGTGATAGACGCAGAAATAATATAAATAGCGAGCCAGTAATATATTTATAGATGGACTTAGAAATCT
ATCCGGTAAACCACTAGGGGCTCATGTATCCCATGATGGATTAATCGAATTCCGGGGTGATTTCACGAGTAGATGGCCCG
ACATTCAAGCAATCAATCATTTGCCACATCGCGTATAAGGGGAATTGAACCCCCTCTGTTGCTGGCCGGCAGATGTATAA
GGTACTACTTCGATCCAACAACTTCTTAGGAGTAGGTTTTGGCTTGCCCCTCTCCTTACAGTCAAGTATACCCTTTCAAA
ATCTGGTTTACACTTTCCTTAATTGAACAACCAACTTCAAATGGGAATATATCACTCATACCAATTTGGAATTGAGTAAA
CTTGGAGGCGTTGGAAATATGATTCCAAGATATTTCCTATGATATCTTGAAGCACACCTATTATATCATGATCTAGGAGT
TAAAGTCGTTTGAAGTTCTCCAAAATCTCAAACTTAACTTAACCAATTTTCCAGATTTTCCAAATTTTCCCAAAATGACT
CTTTTTAATTCTAGTTCTTTCTAGTTATGGGGTATTACAATATCTCCCCATTGGGAACATTCATCCGCAAATGAGATTAC
TCTAAATAGGCTAAGGGTGTAACATGTAACATTCAGCTCAAACACCCAACAAGCAATGCAATTACAACATGCTAACTTAT
AAATTAAATATTACTAAGAAGAGAATTAGTACCTTGGTCTGGATTTTCTCCTCTTCTTCATATCTTCCTCAGCTTCCCAA
GTAGCTTCCTCGACAAATTGGTTCCTCCAAAGGACTTTGACTGATGCTACTTCCTTAGTCCTCAACTTGTAAACTTGGTG
ATCTAGAATCTTGATTGGAATCTCTTCATCAAATAAGCTATCCTTGATCTCAACATCTTCAATTGGTATGATCAATGAAG
GATCACCCATGCACTTCTTCAACATGGAGATGTGAAATACAGGATGAACCAGGGCTAACTCTTGTCGTAGCTCCAACTTA
TAAGCTATATTACTCGCCCTTTTTGATATTCTGTAAGGGCTAATATACCGGGAAATAAGCCTCCCTTCTTACGAAATCTT
ATAACACCTTTTATTGGTGAAACTTTCAAGTATACCCAATCATTTACTTCAAACTCCAACTCCTTTCTCATAATATCAGT
GTAGGATTTCTAACGACTCTGCATCATTTTCAACCTCTGTTTAATCATTTTAACCTTCTCCATTGCTTGATGAACTAAAT
CTAGTCTTATCAACCCAGCTTTACAAACTTCAAACCATCCAATAAAAGATCTGCATCTTCTCCCATTAAGAGCTTCACAA
GGAGCCATTTGGATGCTAGAGTGGTAACTATTGTTGTAAACAAATTAAATAAGAGGTAGGTGATCATCCCAATTACCTTT
GAAATCAATCACACGAGTCCTCAAAATATCCTCTAAAGTCGAAATAGTACACCCTGCTTGCCTATCTTTCTGAGGATGAA
AAGCAGTACTTAAGTTCACCTTTGAACCCAAGACTTTTTGGAATGACTTCCAAAACAGTGCAGTAAATTGTGCACCTCTA
TTTGAAATAATGGAGACTAGAACTTAATGAAGTCTAACTACTTCTTGAAGATACAACATGGCATAGTACTCTGCTGAATG
GGTAGTCTTTACCAACAAAAAGTGGGCTGATTTTGTCATCTATCGACAATCACCCAAATAAAATCATGTTGCCTAAGAGA
CCTTGGTAAACCTATGATGAAATCCATATTAATCATATCTCATTTCCATTTCTAAAGTTCTATAATCTGAGTATCAACTT
TAATTCCCTCTCCAGACACAATGTGGCCTAAGAATGCCACAGATTCAAGCCAAAATTCACACATAGAGAACTTCGCATAC
AACTCCTTATACTTTAGAGTTCGGAGAACTATTTTGATATGATTAGCACGATCTTCCTCATTCCTCGAATAAATTAGTAT
GTCATCAATGAAGATGAGAACAAACATATCTAGATAAGGTTTCAATACTCTACTCATAAGGTCCATGAACGATGCAGGCA
CATAGGTTAAACCGAACAACATGACCAAAAACTCATAATGACCATAACGGGTCCTGAAAGCTATCTTTGGAATATCACAT
TCCCTTACTCTTAACTGATGGTAGCCAGACATGAGGTCTATCTTAGAGAAACAGGTGGCACCCTGAAGTTGATTGAAAAG
ATCAGCAATCCTTGAAAGAGGATGCTTATTCTTGATGGTAACCTTGTTCAACTGACGGTAATATATATACATCTTAAGGC
AACCATCCTTCTACCTCACAAACAAGACCGGAGCGCCCCAAGGTGAGACACTTGGTCGAATAAAGCCCTTATCTAGGAGG
TCTTTCAACTGCTCATTCAACGCTTTTATCTCTACTGGAGCCATTCTATAAGGCATAATAAATATAGGACGAGTGTCTGG
AAGAAGGTCTATACCGAAGTCTATCTCTCTCTCAGGAGGGACTGTGGGAAGATCATCTGGAAAGACTTCTTGGAAATCTC
TTACTACGAAAACTGACTGAATAGAAGGTATCTCAACACTAGAGTCATTAACTCAGACTAATTGATAGACACACCCTTTA
GAAACTAACTTCCTTTCGTTAAGGTACGAAATGAAACGACCCTGAGGCATAACTGAACTACTTTTCCACTCTAAGACTGG
CTCATTTGGAAACTGGAACTTGACAACTCAAGTTCTACAATCAACTGAGGCATAAAAGGTATGAAGTCAGTCCATACCAA
GAATAACATTAAAATCTGCCATCACTAACTCAACTAAATCCGCCATGGTATTCTTGTGATTGACGGAAATGGGACAATCA
CGATAGACTCTCTCTGCTAGAATAGACTGACCAACATGTGTAGAAACACTGAAGGGTTCACTAAGTTGCTCAGGAATAAC
ACCAAAATTAATTGCAACATATGGAGTTACAAAGGGTAAACTCGTTCGTGGGTCTAGCAAGGCATAAATATTAAAGTTAA
GGACTTTTATCACACACTAGTGACAATATCTGGTGAATCCTCTTGCTCTTGGCGACTAGTGATAGCATATAAGCGGTTCA
CTATTCCGCTAGTACCTAAAGTAGCTCCTCTAGGTGCAGCCCTGTCTGGTGGAGCAACAGAAGAAGACTGGGATCTATTG
CCACCATTACCATTTCCCTGCTTGTTCTTTGTACACTCTCGCATAAAATGACCATTCTGGCTACACTTGAAACAACCAGT
GGAGCCATCACGACACATCCCTGTGTGGTTCCTACCACACTTATCAGATGCAAGAGGCTTACTACCCCTTGTGCCATACT
ACCCTGAGAATAGGCAGATTTGGCTCTGAAATTCTGACTTTTGTACTCACTTTTGTTCTTTGGTGTAGGTGCAATAGTAG
ATGATGGAGTAGGCCCCTTCTGTTTATGTTGGAAATATGACCGGTTGGCATTATTCTTCTACTACCCGGACTCAGTCCCT
GTCTTAGCTCTCTTAGTCTTAAACTCTTCTCTATCATGCAACTTCTCTTGCTTAACCTGCTGCACATAGACCATCAATCT
TGATATATCCATGTCACCTATTAGTTATGCAGCCTTACCTTCATTACTCGACAAACGAGACAGCCCAACAACAAACAAAC
TAATTCTGCTCCTCATGTCAGCAACAATCTCTGGAGCATACTCGGAAAGTTGTGTGAATCTCAGACTATACTCATGAACG
CTTAAAGATTCACGCTTAAGTGTGATGAACTCTCGTACCTTAGCCTATTTCAGTTCTCGGGGAAAGATACTCCCCAAAAA
GGCCTCCTCAAAACAAGCTCAACTCGCAGGTAGCGCTCCATCAACTCGATTCTTCTTCCATTGGTCGAACCATATCCTAG
CAACACCCTTCATTTAGTAGGCATCTAGTTTGACCCTCTCAGTATCAGCAACATGCATGATTTTGAAAACCTTCTAGAGC
TCTTCAACAAAGTTCACTGGATCTTCAATAAAATTTGAACCTATGAAACTTGGAGGATTCATCCTTAAGAACTCGCAGAT
CCTCAAAGTATAAGCCATTTCCTAACGATTCCTTCTCTGTTGCCCAGCTTGATTGGTCACAAAGGCTCAACATCAAGATA
GACTCACGGAACAAAGCATTGGTGACCTCTCATTGGGGTCGAACATCTGGTGTATTACGTACCCCTTGTTCCTGTGGTTC
GACATTCCTTCTAACCAAATGACCTCTGACCGCTCTTTGTGGAGGCATGTTCTGAATGACTCACGCAAATATGAGGTAGT
AGAAACTTTTTAGAGATCAAACTCTAACGCACGAAATGAGTATGAAAGAAGTGAAAGAATTTCCTAAATGTTAGAGCCAC
CTAATTATTGATGTGGCGTGCTTCACATCGATAACTAGGACTCTACACACATGGCTTCATAGAATTCCTAGGAATCTTGA
ACTTTGTGCTCTGATACCAAGTTTATCACGTCCTGAGCCTACACCGTGGGTGGTACTGGCACTCGAGAACCATTGTTGGC
CCTAAGCGAACCCTGGCATGGCTTACTTACTCAGTGGAAGACTTAACTTAACAAGATAAACCCAAATAAAACTTAGAATG
TTATAAAGAAAACATTCAACTATCTAATAAGGAAAACTCAAGTCTCAACATAAGATAATGAAAATGAAAAGACTAAAAAA
CTAATATCTGACTTTCTATGAAGCCTCTAAACAATTGAGATGGATATCGGGACAAGACCCATGACATCCTAATGAAACTA
AACTACTAAAAGTAATAAAATGGATCATCCGAAAGCAAGGAAGCTCACAAACAAGTCTAGAGGTCAACTAGAATCAACGA
TACGCTGGATGTTGATATTGGTAACCTGTATCTGCATCATTAAAAGATGAAGGCCAAATGGCATCAGTACGTTGAATGTT
TGAGTATGCGAGGGGAATTCTAAAACAAGACATAAGATTGAAAGGAACTGAAGAACTCACCTAGCTCAACTAAACTCTAC
TTAACTTAACTAATTTCAATATAAATCAGTATAAAACAAGTGCAATATAAATAAAAGCTTTTCAAAACATGGATATCAAC
TCTATGTATTTTGGAATACAATAATACTCTCTATGTATGAAAAGATACAATTAACTCAGAAATGTATGTAAAAATAAAAT
TAAACTGTGTATATTAGAATACAAATACTTCTGTGGGAGTTTCTCTAACCGACAACCATCACGTAAGAGCTATTGTCATG
ATACAACATTTTTCCTCATGCTGCCAGGGCCTTTCGATACCTTGCCGAGGGTATAGAACTAGACTACTAAGTGGATCCAC
TAGTCTATGCTAAAAAGCACTAAGGAATCTTCTAAAAAGTATGACCCTTTTCTACATATGATGGCTACATGGTTTATGGG
GGTTGTGAGTTGTCTGAACTCTTTCCCATATCGGTGCTCAATACTACTCCCAAAATATTATACTAGCTCTTATGTTTAAA
AACATACTTCTTTTTGTGATTTGAGATAATTGCTCAAAACATAGCTCAAATACTATCTTGGAAATCAAAGTTTCCTCTCT
TGCTTAATTTTGAAAGAGTTTATTCTTTTCTGAAAACTAGCCCAAAGGCTCTTTGGAAATCAATGTTTCATTTTCTTGTT
CAAATGTGAAAACATTTTAAAGTCTTTTGGAATACATAGTTCCCATACAGACCTTCTCACGGTCCGTCATTAAGACCACG
ACCCGTGGAGGGCTCTGTGGTCTGATGCCTAAGCCTGGGTGGTTCTGTCTTGTTCCCACAAGCCTTCCCAAGCCTCGTGT
GGCTGTCTACGGCCCGTGAAGGGCTCTGTGGTCCACCATTTCTGAGCTGGGTGTGAACCACGAGCAAGTCGACGAACCTT
GGTTCCTTTCACGGTTCGTAAATTCCTCCGTGGTTCACCACTTTTCCTGCTGGTCAAGTCTTTTATGTCTGAGGTTTTAC
AATATCTCCCCCTTGGGAACATTCATCCTCGAATGAAGTATAAAATAGCTGAGTATGGAGGGAATGAGCTGAAATCCCTA
CCATTTAGTACTAGAAACATAAATTTAACTGAATTGAGTTCCAAGAATCATGCAAATATGTTGAAATTCAAGAAGCAACT
GAAGGGACAAGATATTATGACTGAATTTACACAAGAGTAAACTAAGAGCCTGGAGAAAAACTATTACGTGAAGCTGGAAT
GGAATGAGAAGGAAAGAGAAGAGGATACTTGGCCATCATGGCTTCTTCTACTTCGCAAGTAGCTCCGTCTATGGATTGAC
TCCTCCACAAAACCTTCACTGGAGCGACTTCTTTATTTCTCAACCTATGAATCTGACGATTGAGAATCTCAATTGGCACA
TCTTCATAAGTGAGACTATCCTTCACATCCACACTCGCTAATGGTACTATGGATGTTTAATCACCCACAAACTTCTTTAA
CAAGGAAATGTGAAAGATTGGATGAACCCCTGCTAGTTCTGCTGGCAACTCTAACTCATAAGCCACATTACCAACCTTTT
TCATGATTCTGCAAGGGACTACATATCAGGGATTGATCTTCTCTTTCTTTCAAAATCTCATCTCCTCCTTCATAGACGAT
ACTTTCAGGAAAACCCAACCGTCAGTCTTAAACTCTAGGTTCCTTCTCCATACATCTGCATAGGACTTCTGACGACTATG
AGTAGTCTTAAGGCTATATCTGATGATCTAGACTTTTTCCATTGCCTCATGAATCTAATCTGGCCCAACAAATGTTACTT
CACTTGCTTCTAACCAACCAAGTGAAAATATACATCTACACCCGTATAATGCCTCATCAGGGGCTATCTGAATGCTAGAA
TGGAAGCTATTATTATAGGCGAACTCTATGAGAGGTAGGTGATCATCCCATCTACCCTTGAAATCGATCACACAAGCTCT
CAACATATCCTTTATGGTTTGAATGGTATGCTCTGCCTTACCATCCGTCTATGGATGAAATGTTGTGCTGAGATTTACCT
GAGTACCAAGATCTTTCTGAAATGATTTTAAGAAATGAGAAGTAAAGTAAGGATTTCTATGTGAGATGATAGACTAGGGA
ACCCCATGCAACCTGACAATCTTATTGATGTAGAGTTTAGCGTAGTCCTCCCCTGAGTCAATAGTCTTGACATCCAAGAA
GTGAGCGGGCTTAGAAACTCTATGTACACCACCCAAATAGAGTCATGCATCATGTGAGTACGGGGTAAACTCATAATGAA
ATCCATGTTTATCACTTCCCATTTTCATGTAGGGATGTTAATATCTTAAGTCATACCACCAAGTTTTTTATGTTCTACCT
TAACATGTTGACAGTTAGGACACTTAGACACAAAGTGTGTTATATCGCCATTTATTCCATTCAACCAAAAGAATTCCCGC
AGATCACGGTACATCTTAGTGGTACCTGGATGGATAAAATACTTGGAGTTATGGGCTTCCATAAGGATCTTATGTCTCAA
CTCACCCACCTTAGGAACACATAAGCGACCCTGGTAACGAAGCACACCATCTCCTCCTTGGGAGAAAACCTCAACTTTCT
TGTTATGAACATCACCCTTCAATTGAAGCAATATAGGATCACTATCTTTTTTACCCTTAACATATGCTACTAATGAAGAT
TCAGATATATTCTGAACTATCACACCACCATCTAACATGTCCGTAAGACTAAATCTTAAGTGAGCAAATCGGTGAACATC
TTTTGCTAATTCTTTCTTGTCTTCCTCAACATGTGCTACACTACCCATAGACAATCTGTTAAGAGCATCAACTACTACAT
TAGCCTTACTAGGATGGTAAAGAACATTCATGTCATAGTCCTTGAGGAATTCAAGTTATCTCCTCTGGCGAAGATTCAAC
TATTTCTGGCTGAGCACATACCGGAGGCTCGTATGATTTGTGAACACATCTACGTGAACACCATGCAAGTAGTATCTCCA
AATATTTAGGGCAAATACTACGGCTCCGAGCTCAAGGTAATGAGTCGGCAGTTCTTCTGATGTAACTTAACCTGTCTAGA
AGAATAGGTTATCTGAATCAACACACAACCTAGGTTGACTCTAGTTGCATCACAATAGTTCAGATAACCATCTGAACCAG
CTGGTAAAGTCAAGATAGGATCTATAGTCAAGAGTAGCCCCTGGATCTAATTATGGATAAACATTTTAATGAAAGACTCG
TAATGTACCAGTGACCATATAAGGAGAATTTTCTTGGGCCGGACGAGCCTGAACAACATACAACCTGTTCTGATGCTGAT
CGCAGATGAAGCACCCTACTGAGTTGGGCGACCTACTTGTGCTGATGGAGCTTTAGATTGAGCCCTATAATTGTTACCTC
CTTTCCCATACTTGGCAAAAGTTCAATGTAACATCCCGTACTTTTTCTCTAATCGTGCATAATATATGTGGCGTAGTATG
GCATGGTTATATGAGGTGTATATAACTTAGTATCGTACATTGGAGATTAAGATTTCGAGTAGGTGACAATATCAAGGAAC
TAAATTAAAGTTTTAGGTCAAAGGGACCCCTCAAACAAAGTTCATGATAAAGAAATGGCTAGGGTAGAACTTCGCTTGTT
TGGAAGGTTTAACTTGTCCCATACCTTGTGGATAAGCCTATGAGTGTAAAACATGCTAATAATAGTGTGTTATGAGGTAT
TATAATAGCACAAGGGCCGTATGTTAAGTTTGGAAGTCAAGAAAATTAGTTAAACTAAAGTCGGCAAAAGTTATCGAAGT
TTCTCTAATTATATTTTCTTAACTTTGGTTCAAATGTCTTGGATGTTTTCTCCCAATATAAAAAGAGTTAGAACGCCTAT
CACCCATTAAATCGAAGGCCTATGAGTGTAGTTTGGAACCCACAAAATCCCGTATCCAACCGACATCGGAGTAAAGATTT
ATGAGGGTTTTACTACGGACAGTCGGGTAACCGGGTCGGGTAAAAAATGTGGTATGTCGGCTTACTCAACGTTTTAAGCC
ATAAAAACATTTAATTTTACTTCCAAACCAGAAAGAAAGCTTAAGAGAAGGTTCCTATGGAGTACTTGCATGTGAAGGTC
AACTTTCGACGATTTCTACCATTAAACATTTCCCCCGTGCCTAGAAATGCGATCTTTACACGTGGTAATCATTTTCCCCT
TCTATTAGCTGCGTTTGGAGCACGTTTTTGAAGATATAAATTGGTTGTTATAGGTGTTTCTTCAAGGTTTACACTTGGTT
AACTAAGGTAATCATCTCGAGTCTCTTTTATGATTGTTTTTATGAAGTTCTACAGATATTTCGTCAAGTTGAGCCCATTT
GGCAAATCTGCCGATTTAAGAACAATTATGAATTGTTTATAGGTGTATACCAGCTGTGTATATATAGTGTTTGTGAATTT
TAGGACGTAAGGAACAACTTTTGTTAAGAAGCTACGGCCATTCGAGCGTTCATTGAAAAGGTATGTTAAGGCGAAGCTAC
GTCCCTCATTTTAGCACCACTCCTGGGGAATTCCTAAAACGCCGAATGTGATATTTTCGTATTCTCTTGTTAGAAAGACC
TTCAGTGAAAGGCATTGTTATCTCAGCTGAATTATTTTCATGGCTTTGTTATTTTGATATTTCAGTCGTTCGGATAAATA
AAGTGTTCGACATCTACACGTCACTTTATCAATTTCCTTGATTATATATCCACACATATGAATTCATATTCTTCCTTGGG
TGATGTGACTTAAAATGTCACGCAAGCCCATCTTGAATAGTTTATCAATCTGAAGCAAGGAACCATGGGTGTGAGGGATT
ATAACCACATGTTTAATTCTTTAGCAAGATATGCACCAGATATTATATGTACCATGAGAGCTAGAGTTCATCGTTATGTT
GATGGTTTGGCAGATCATTTGATCAGAGATTTTAGGGTAGCATCCCTATCAGATGATGTAGATATTTCCCACATACAAGC
TTTCGCTCAGACTACAGAGGACCTTTCTAAATGGATTCATGATACCCTTAGGGATAGGGAGCAGAGTAATAGGGCCCGTA
CTATGGGGTCTTACAGGGAGCCACATGGTGATTTTAGGCCCCCTTTCCATTAATATCCACCTTGGCCAGTGGGTAGTGTC
TCACCACAGGTGTAGGGACCGCAGTTTTATCGTTATAGTCAGTCAGGACTAGGTTAGAGCTCAGGCCTGCCTGATGGTCG
TCAATAGGATCGTTCCGTACAAGTAAGACATCCCACTCATCATTGTACACAATGCGGTAAACCGCACACTGGGCAGTGTA
GATAGGGGTCACGTGCATTTATCATTGTGGGCAGACAGGACATTTTATTAGTCGCTGCCCCATGTTGAGCAGAGGTAATC
TAGTTTAGCATCCAAGATCCACAACAACATTTTCACCCTCAGTGTGGGCCCACGACCAGGACCACAGTCTACTCAGGGTC
GTGGTAGAGGGAGAGGTGAAGAAGATACAGGTTCAAGCGGTGATCAAAATCGCTTTGATGCACTCATAGGACGAAAGGAT
TCAGAGGCATCCCCTGATGTTGCTACAGGTATACTGACGATATCTTCTCAAGCTGGTTACGCATTGATAGACCGTGGCTT
TACATTTTCATATATCACTCCATTTATTGCTAGTAAGATTGACATGAAATATGAGTTGTTGCCACAACCAGTTGAGGTGT
CTACACCGGTTTGTGATTCTATTTTAGCTAGTCATGTTTATCGTGGTTGTACAGTATTAATTAATGATCATCCGACCTCC
ACTGATTTAGTGGAGTTGATTACGCTAGATTTTGATGATATCATGGGTATGGATTGGTTGGCAGCTTACTATGCTAATAT
TGATTGTCATGCAAAGATAGTCTGATTTTACTTTTCAAGTGAGCCAGTCCTTGAGTGGAAGGGTAATGCAGGCACACCTA
AGGGTAAGTTTATTTCATACCTTAGGGCTCGAAAGTTGATTGCTAAAGGTTGCATATACCATATGGTTCATGTACAAGAT
ATTGATAAAGATCCCATGACTCTTCAGTCAATTCCTATCGTGAATGAATTTCCAATGGTATTCCCTGATGATATTCCATG
AATTCCCCCAAAAAGAGAAATTGATTTCGCTATAGAGTTGCTTCCTGATACGCAACCTATATCGATTCCTTCCTATAGAA
TGGCACCTGTAGAACTAAGAGAATTGAAGGAACAACTTAAGGACTTACTCGATAAAGGCTTTATCAGGCCAAGTACTTCC
CCATGGGGTGCCCCAGTGCTTTTTGTTCGAAAGAAAGATGGATCCTTTTGGATGTGTATTGACTATAGACAACTAAAAAA
GTCACTATAAAGAATAAATATCCGCTTCCACCGATTGATGATTTATTCAATCAGTTACAAGGTGCCAAATGCTTTTCCAA
GATTGACTTGCGGTCTGGTTACCATCAGTTCTGAGTTAGGGAAGTTGATATCCCAAAAACAGCATTTAGGACGAGGTATG
GCCATTTTGAGTTCCTTGTCATGTCTTTTGGGCTTACAAATGCCCCAACAGCTTTTATGGATCTTATGAATCGGGTTTTC
CAACCATTCTTGGATGAATTTGTGATTGTGTTTATTGATGATATTCTTATATATTCACAGTCGGAAGCAGAGCATACAAA
CCACTTGCGAGCTGTATTACAGACTCTCCAAGATTGCAGGGTATATGCTAAATTCTCTAAATGTGATTTTTGTCTTACCT
CAATAGCTTTTCTTGGTCATGTTATTACAAGTGAGGGTATTAAGGTTGATGGACAAAAGATTGAAGCAGTGATGACTTGG
CCGAGCCCTTGAATGCGACGGAGGTTCACAACTTTTTAGGCTTGGTGGGGTATTACCCAAGGTTTGTGGAGGGATTCTCT
TCTATTTCTGCACCACTGACAAAATTGACACAAAAGGCAATGAAGTTTTAGTGGACTGAGGCATGCGAGCAAAGCTTTCA
TGAGCTAAAAAAGGCTTACCACTGCAGCTATCCTAACTCAGATGGTAATGAGGGCTATGTTGTTTATTGTGATGCCTCAA
GAATTGTCCTAGGTTGTGTTCTTATCCAGTATGGTAAGGTAATTGCATACGCCTCTATACAGTTGAGGAAGCATGAGCAG
AATTATCCCACACACGATCTTGAGTTGGCTGCAGTTGTCTTTGCCCTAAAAATTTGGCGACATTATCTATACGGGGTTCA
TGTAGATGTGTTCACCGATCACCAGAGCCTTCAGTATTTACTTAAGCAGAGGGAGTTAAACCTACAACAAAGGAGATGGC
TAGAATTATTAAAGGACTACGATGTTGACATTTTATATCATCCCGGTAAAGCTAATGTTGTTCTTGATGCGCTCAGCCGG
AAGTCCATGGGTAGTCTAAGTCATGTTGAAACTGATAAGGCTGGAATTACAAAAGACATATGCCATCTAGTTAATTTGCA
AGTACGCTTGGTAGATGCAGGAGGCAGAGGTGTTTTTGTTAAGAATATGGTAGAATCTTCCTTTGTGACTGAAGTGAAAA
GGCGGCAACATGAAGATCCGGAGCTTAGGAAATTGAGGGAAAAGATTCCACAGCAGCAACACCCATATTTGAGCTATATA
GAGATGGACTCCTTAGATACCAGGGTCGCTTATGTGTACCAGCAATGAAGAAGCTCCGTACAAATATTCTTTCAAAGGCC
CATTATTCTAGATATGCATCTCACCCTGGAGTGACAGATGTATCAGGACCTTTGACAAATCTATTGGTGTAATGGCATGA
AAAAAGATATTGCAAAGATGGTAGCTGAATGTCCCAACTGTCAACAAGTTAAAGCAGAGCATCAGAGGCCTGGAGGCCTA
ACCCAGTATACTGAGCTTCCATTATGGAAATGGGATATGATAAATATGGACTTCATCACTGGTTTGCCTGGCACTCCACG
AAGGTTTGATTCCATTTGGGTAATTATCGATGGGCTGACAAAATCTGATCATTTCTTACCATTTAGGATGACATATTCAG
CTGAAGATTATGCTAGGCTTTACATTCAAGAGATTGTTCGCCTTCACGGAGTTCCATTTCTATTATCTCAGATAGAGGAG
ATCAATTTACATCACATATTTAGAGATCGTTTTAGAAAGGTCTAGGCACTCATGTAAATCTTAGCACCGCTTTTCATCCA
CAAACTGATGGACAGGCAGAACGTACTATTCAGACGGTTGAGGATATGTTACGTGTTTTTATATTAGATATTAAAGGAAG
TTAGGATCAACATCTACCTCTTATCAAGTTCTCTTATAATAACAACTTTCAAGCTAGTATTCAGATGGCCCCTTATGAAG
AACTATACGGGTGGAAGTGTAGGTCCCCAATCGGTTGGTTTGAGCTCGGCGAAGCAGATTAGCTAGCTCCCAATCTAGTC
CAACAAGCGATTGAAAAGGTTAAGCTTGTTATATATCGGCTTCATACAATACAGTGTCAACATAAGTCTTATGCAGATGT
TCACCGACGTAACTTAGAGTTTGAGGTAGAAGATTGGGTTTTCCTGAAAGTATCGCCTATGAAGGGCATCATGCAATTCG
GAAAGAAAGGGAAGCTCAGTCCTAGGTACGTTGGACTGTATAAGATTAATTGGAAGATCGGTATGGTGGCATACGAGCTT
CATTTGCCATCAGAATTGGAAGCAGTTCATCCTGTATTTCATGTTTCTATGTTGCGTAAGTGCATTGGAGATCCTTTACA
TATTATTCCCATTGAAAATATTTGTATCGCTGAGCATTTATCTTATGCAGAGGTACCAATAGTGAATTTAGATCGGCAAG
TAAGAAAGCTTCGAAATAAAGATGTAGCTTCTGTGAAAGTGTTATGGAGAAATAACAATGTCGACGAAATGACTTGGGAA
GCGGAAGAGGAAATAAGGAAGGAGTACCCCCAACTGTTTACGACTTAAGGTGGGTCACATTTCGATTATTAGCAATTATT
TCTTCACAACGACTTAGTTATATTTTAAGTAGCTTGAAGGTGAAATTTGTATGTCTTCTTTCGAGATAGCTATGCAAAGT
TTAGTAGTTAAAATTTTCAGAATTTGATTTCAGGTTTGCAACTATAACAAATATAGACTTGCAAATAAATTATTGTGAGA
AAGAAAAAGAAAATACAACCAAGGAACTGTTTAGATCCATTCGCAGGCGAATGTTCATAAAGGGGGGAGAATGTAAGATC
CCGTACTTTTTCTCTAATCGTGCATAATATATGTGGCGTAGTATGGCATGGTTATATGAGGTGTATATGACTTTGTATGT
TACATTGGAGATTAAGATTGCAAGTAGGTGGCAATATCAAGGAACTAAACTAATGTTTTAGGTAAAAGGGACCCCTAAGA
TAAAGTTCATGACAAAAGAAATGGCTCGGGTAGAACTTCGCCCGTTTGAAAGGTTTAACTTGTCCTATACCTTTTGGATA
AGCCTATGAGTGTAAAACATAATAATAATAGTGTGTTATGAGGTATTATAATAGCACAATGGTGGTATGTTAAGTTTGGA
AGTCAAGAAAATTAGTGAAACTAAAATCGGCAAAAGTTATCGAAGTTTCTCTAATAATATTTTCTTAACTTGGGGTCAAA
TGTCTTGGATGTTTTCTCCCAATATAAAAAGAGTTAGAAGTCCTATCATTGATTAAATCGAAGGCCTATGAGTCTAGTTT
GCAATGCACAAAACACCGTATCCAACCCACATCGGAGTAAAAAGTTATAAGGGTTTTACTACGGACTGTCGTGAAAGAAT
CTGGGTCGGGTAAAAAATGTGGTATGTCGGCTTACTCAACGTTTTAAGCCATGAAAACATTTCATTTTACTTCCAAACCA
GAAAGAAAGCTTAAGAGAAGGTTCCTACGGAGTACATGCATGATGAAGGTCAGTTTTCGATGATTTCTACCATTAAACAT
ATCCCTCGTGCCAAGAAACGTGATCTTTACACGTGGTAATCGTTTTCCCCTTCTATTAGCTTCGTTTGGAGCAAGTTTTT
GAAGATATAAATTTGTAGTTATTGGTGTTTCTTCAAGGTTTGCACTTGGTTAACTAAGGTAATCATCTCAGGACTCTTTT
ATGATTGTTTTTATGAAGTTATGGGGGTCCTCACAAACTTAAGACCCTAAAAACTCAGGCGGATTCATCCTAAAAAATCT
CGAACTCTAGTTGTAGTTGACCCAACATTGGTATTAGCAGGAACTGCGACCTGCTGATTATTTTTATTGGCGACATTATG
GGACAAAAGATGGATTGCAGTTTGGAATTTTGTATTCGGAACCTCATGGTTTGGGAATACACGAACTGCGTTAGCATTGT
GGGCCTTAGTATTCCTTGCGTAAGCTTTACGACGAGGCATGATGTCACGACCCGAGAGCACCCCCTAATCGTAACTGGCG
TACTCGACCTCGAAGAGGTCTAATACAAGCCCCTTAGCATTAATAACATTCGATATAGAAAATAGTGTGGAATTAAAACC
AATTTAAAACCAACAATCTTAAAACTCTCTCATAAAAGCAACGGAAACTAAGTCTCACATGGCCATCTTAAAGACAACAT
TAACAAGATAGGGTCACGGCCCTTTACAATGAAAAGAACTCTATTTAAGTCTATTACAAGAGTCTTATCATAAAAACTAG
AATATGAAAGTCTTGTCCTCGACATATGAGGACATACCACAAGATCTTGAGAGAACTTCAATTCCCAAGATTTACTAGAG
AACTCGATCACTTGCCGGAACCTAGACTTGTAGAAAATAGAGAAAAGTATGGAGTTAGCACAATTAAGTACTAAGTATGA
TGACAATGCAACAACATGCTAAAAAGGGATATTTAGTTGAGATATAAGTTATGCCATTTTTGGAAAAACCTTCATAATAC
AAGTTCAAGAGACTCATTATAAGTCACCATCCACATATAAGGCATTATCCCTATCATAGAAATGCTCAACTAGTACCAAT
ATACACCACATAATCATATTAGTCAAATATGTCATTTCATCATCATAGGACCTCTATCCAAAGTTACCCTAAGACACACT
TAAGTAAGAAATGAAGTGGCCGCCCATACAACCTCATCAAGCACACCTAAGTATTCCTCAAGGCTACCCAAGATAAGGAC
CTTTCTATTTCAACATAATATCAATAAGTCAACACTATTTATTGAACCATTTTTTGAGACATTCATACATTTTGGGGACT
TTCACATCTTAGTCATTAAGACTTAGGGAACTCACTTTAGCATCTTCAAAGCCTACTCGTGCCATGTGTAGATAGCATCC
CATACTACTACCTACACGTTGTAGAACCTATCCAATAACTAGAGTGCACATCCAACATAATAGGAATAGGCAGTAACTGA
CATAGATCACACTAGCTAGGCATGGAAACCGGTGTCAAAAGATCCCACACCGTTGAGGGTGTTTTACCAGCCAAGGGTAG
AACTAGTACACATCCCATGTAGGCACATGGTTTAGGGGATATCCAAAGAAGTTCATTGTGCCCTAACCTGATGCTTGAAG
AGGGCCACCATCTAAACCATATCCACTCGGTGCTTAGCCTTAGTTCCCATAGAGTAGTTTCATTCACATATATGTACTAG
AGAGGGCACCATCATTAGGTCTAGTCTACCCATAGTACTTCTACCAGGAAGAGCACCACAAGCGATCTATCGATCAAGGT
TCATTAAGGATAGCTTATTGACTTTCTTAGAGAGGGTTTTATACCGTTCCTGCCCACTAACTCAAAGTCTATCATTTCAC
ACAAGAAGAAGGTCATCACCATAAGGACCACTACTTCAAGGTTTCAAATTCACTTAGGGGTCTAGACTTACTCATGAAAA
GGGGTACCATGCTTAGGTCTAGCCTATGCAAGATATAGCCTAGAATGCCTCTTTAGTTATTCATAGAAAGGGCACCATGC
TTAGGTCTACCAATCCATGCTCAATTAGACACGTAAGTCAAAATATCACATTCAAGAAGAGGTACCTATGTCTACCAAAT
CAAGAGACAACATCACCATATAAAGACCCTTCATAGTCTAATATCATCACTTATGAACATTAAGAGAGAGAACACTTTCA
ATCACAATGCTACACACTTTCCACAAGACCACCTTGAGATCCCATGAACACCTTCACATTATACATCCAATACATTATAA
CATGATAATACATCAATTCAATATATAATGCCTTCAAGGCCATGCTCACAATACATTCAATAAGTAAACACGTCCACCAT
AAGTGGATCACACCTCCACCATAAGTGATCACACATCACCTATCACAATGTTATATCAATTCTACATTAACAATAAAGTT
AGGTCAAACTTACCCTTTTTCCGAAGCCACAATCACCATTCCTCCGTTTTCCAACAATTCACAATAGATAAGCATAGATA
AAAATAGAAATCAACTATACAACTCAATCTAACCACAATTTCATCAACATTGAATCATAAGCAATAAACTCACCTCATAA
GCTAATTTTAGGGTTTTGTGGAAATCAAGGGCTCATAGAGTTTTTCATCAAAAAACTTCAATCAAACATCAATAATATCG
TAGCTTGTGTTTTGAAATCATTTTCATTCAAGAACCCTTGAGTGTAGTGAGAAAGAGGATTTTTCATAAACTTTGAAAAA
CCTGAGAACCATTTGAGATTTGGCTTTAAGGAGAAAACTAGCCCAAGATAAAGATCCACCATACCTTATTATCAAGAATT
CCCAAGAAATTTGATGGAGGAAACCTTGAATTCGAAACCCTAGCTTCCCACACCTTCTTCTTTCTTGAGCTTGAGAGAAA
TATAGAGAGAGAAGAACTTTGGGGTTTTTGATTAGGGTCTTTGAAATAAGGAGTTAAAGGAAGGTTTTAAGACATAAAAC
TATTTATATTAATGATATAAACCAATTAAAATCAACCCCACATGTTATAAACTTAAACTGAAATTACTTAAAAACCCTTC
ACTTGGGCAGACCCGTCAAGGACCACGACCACTTAGACTAGTCGTGAAGGGCACAATGGCTCGTGGTGGTGCCCGTGGTC
TCTTGACCAGTGGGCCCTCAAGGGCCCAAGGCATCTTCATGGAGGATCCCACGGTTCGTGGTGTACACCACGAGTCGTTG
TGGAGCTCGTGATGATGAGGCAGTACTTAGGCAAAGTTGCCTTGCCTCCCTTGAGTCCAAGTGATCTTCACGCTAAAGTA
TACGGACCGTCTAGGGCACCACTGGTCGTGGTGGTGCCCGTGGTCTTTGGTTAAGTGAGCAGCCAACTTGGGACAACCTT
GGCTTTTTGGCTAAGGCTTGCCCCTTTTGGCTTGACTCCTTGTCTAGCACCCTCAACCAACCTAGAGTACGTCTCATAGC
ATGGAGTCTGACACGTACCTTGACGTTGACTCCTTAAACCTCTTTCAAACAAGACTAGGGCAACATTATACCACTAAAGC
ACATTTGAAGCTCTAGTTCATCGTATTTCATTTTTGGGTCATAACAGTATCCCCACTTGGAAACATTCGTCCTTGAATGA
CACTTATAAACATAAAGGGTAAGGACTTCAAGACTAGCAGCCAACCATCATGCATTCAACATTATAACGATTCACATAGT
CAAGAGGAACATCAACTCCACATAAAAATCTCAAAACACAACAAGAAGTTAGGAACTACATCTACAACCTCATTATGCAC
AACAACATTAGCATTCTCATTTCTTTGGAGGAACTTCCTTTTCCCAACATCTTCCTCGTCCAGCACATTATGCTAATTTC
TCATAAAGCACAATTATGCACCAATTTTGAGAACAACTTTTTAAGCATTCTCACAAGTCAATTCTTCTAACATTTAAGTA
ACTCATTATAGATGCATATCAACATAAGGGACAAAATTTATGAAAACTCATTTTCTTATTTAACAAGAAGTCAACTAGAA
CATGCATAACATAAGGAGAGAATGGAAACTCAAATTCACATAAGACTCCGAACCATGAAACATACTACTAGAAACTCTAA
GCCTCAAGCTTGAATAGAATAGAAGGAAAAGGTAAGGACATCAACACTCTCATCAACCACCCTATTCACCATAATATCCC
CCACTTGGGTGAAAGCCAACAAGGCTATCATGAAACAACACACAAGGATCTCATTACCAAAAGCAAGGAACTATAACTTA
CCAGCACTTTCATCCGGATTTTCCTTCTCGTTGCTTTAGAGAGCATAGAAACGAGTTTTCTTTTGATCATCAAGATTTTG
GCCACTATGTGATGCTTGCTTGGCCTCCCTTCCTCTAGCCGTGCGGGTAGGACAATCTCTCACCTTGTGATCATTCTTCC
CACAACCATAGCATCCACATGTACCGGCTAGACACTTTCCAAAATGCTTCTTTTCACAAGTGGAGCAAGTGTAAGCAAAT
TTAGAACCACCACCTCTCTCTTGGTTGACCTTAGGAGCACTTGAGAAATCTTGGTTAGGAGCTCTCTTCTTAAACCTAGG
GTGTTCTTGCTCATCGGACCTATCCCTTTTAAAATCTTTCTTCACCCTCATAAGATTGGACTCCTCAATAGATTGAGCGT
ACACAACAAGTCTAGAGATGTTCATGTCATCATGGAGCATTGCCGTACGACACTCTTCCTTAACCAAGTCGGATACACCG
GTAACAATTCTACTCATCTCCTCCATTGGGTTAGACACCAAGGATGGAGCATATCTACACAACAAGGTTAACATCAAAGT
GNNNNNNNNNNNNNNNNNNNNNNNNNNNNNNNNNNNNNNNNNNNNNNNNNNNNNNNNNNNNNNNNNNNNNNNNNNNNNNN
NNNNNNNNNNNNNNNNNNNNNNNNNNNNNNNNNNNNNNNNNNNNNNNNNNNNNNNNNNNNNNNNNNNNNNNNNNNNNNNN
NNNNNNNNNNNNNNNNNNNNNNNNNNNNNNNNNNNNNNNNNNNNNNNNNNNNNNNNNNNNNNNNNNNNNNNNNNNNNNNN
NNNNNNNNNNNNNNNNNNNNNNNNNNNNNNNNNNNNNNNNNNNNNNNNNNNNNNNNNNNNNNNNNNNNNNNNNNNNNNNN
NNNNNNNNNNNNNNNNNNNNNNNNNNNNNNNNNNNNNNNNNNNNNNNNNNNNNNNNNNNNNNNNNNNNNNNNNNNNNNNN
NNNNNNNNNNNNNNNNNNNNNNNNNNNNNNNNNNNNNNNNNNNNNNNNNNNNNNNNNNNNNNNNNNNNNNNNNNNNNNNN
NNNNNNNNNNNNNNNNNNNNNNNNNNNNNNNNNNNNNNNNNNNNNNNNNNNNNNNNNNNNNNNNNNNNNNNNNNNNNNNN
NNNNNNNNNNNNNNNNNNNNNNNNNNNNNNNNNNNNNNNNNNNNNNNNNNNNNNNNNNNNNNNNNNNNNNNNNNNNNNNN
NNNNNNNNNNNNNNNNNNNNNNNNNNNNNNNNNNNNNNNNNNNNNNNNNNNNNNNNNNNNNNNNNNNNNNNNNNNNNNNN
NNNNNNNNNNNNNNNNNNNNNNNNNNNNNNNNNNNNNNNNNNNNNNNNNNNNNNNNNNNNNNNNNNNNNNNNNNNNNNNN
NNNNNNNNNNNNNNNNNNNNNNNNNNNNNNNNNNNNNNNNNNNNNNNNNNNNNNNNNNNNNNNNNNNNNNNNNNNNNNNN
NNNNNNNNNNNNNNNNNNNNNNNNNNNNNNNNNNNNNNNNNNNNNNNNNNNNNNNNNNNNNNNNNNNNNNNNNNNNNNNN
NNNNNNNNNNNNNNNNNNNNNNNNNNNNNNNNNNNNNNNNNNNNNNNNNNNNNNNNNNNNNNNNNNNNNNNNNNNNNNNN
NNNNNNNNNNNNNNNNNNNNNNNNNNNNNNNNNNNNNNNNNNNNNNNNNNNNNNNNNNNNNNNNNNNNNNNNNNNNNNNN
NNNNNNNNNNNNNNNNNNNNNNNNNNNNNNNNNNNNNNNNNNNNNNNNNNNNNNNNNNNNNNNNNNNNNNNNNNNNNNNN
NNNNNNNNNNNNNNNNNNNNNNNNNNNNNNNNNNNNNNNNNNNNNNNNNNNNNNNNNNNNNNNNNNNNNNNNNNNNNNNN
NNNNNNNNNNNNAGTCAAATATGTCATTTCATCATCATATAACCTCTATCCAAAGTTTCCCTAAGACACACCTAAGTAAG
ACATGAAATGGCCGCCCATACAATCTCTTCAAGAACAATTAAGTTTTCCTGACCGCTACCCTAGATAAGGACCTTTCTAT
TTCAAAATAATATGAATAAGTCAACACTGTTAATTAAACTATTTTTGGAGACATTCATGCATTTAGGGGACTTTCACATA
TTAGTCATTAAGACTTAGGGAACTCACTTTAGAATTTTCAAAGCCTACTTGTGCCATGTATAAATAGCATCCCATACTAC
TACCTACACGTTGTAGAACCTATCCAATAACTAGAGTGCACATCCCACCTGATGGGAATAGGCATTAACCAACATAGACC
ACACTAGCTAGGCAAGGAAACTGGTGTCATAAGATCCCACACGGTGGAGGGTATTCTAGTTGCCAAGGATAAACTAGTAC
ACATCCCGTGTAGGCACATGGTTTAGGGGATATCCAAAGAAGTTCATTGTGCCCTAACCTCATGCTCGGAGAGGGCCACC
ATCTTAACCATATCCACTCGCTTCTTAGCCTTAGTTCCTTTAGAGTAGTTTCATTCACATATATGTACTAGAGTGGGCAC
CATCATTTGGTCTAGTCAACCCATAGTACTTCTACCAGGAAGGGCACCAAAAAGGATCTACCGATCAAGGTTCATTAAGG
ATAGCTCATTGACTTTCTTAGAGAGGGTTTTCTACCGTTCTGGTCCACCAACTCTATGTCTATCATTTCACACAAGAAAA
AGGTCATCACTATAAGGTCCACCACTTCAAGGTTTCACATTCACTTAGGGGTCTACACTTACTCATTATACGAGGTACCA
TGCTTAGGTCTAGCCTATACAAGATATAGCTAGAATGCCTCTTTAGTCATTCATAGAAAGGGCACCATGCTTAGGTTTAC
CAATCCACGCTCAATTAGACACGTAAGTCCAAATATCATATTCAAGAAGAGGTACCAAAGTCTACCAAATCAAAAGACAA
CATCACCATATCAAGACCCTTCATAGTATAACATCATCACTTATGAAAATTAAGAGAGATCACACTTTCAATCACAATGG
TAAACACATTACAAAGGATCACTTTGAGAACCCATGAACACCTTAACATTATACATCAAATACATCATAACATGATAATA
CATTAATTCATTATATAATGCCTTCAAGGCCATGCTCACAATAGAGTCAATAAGTAAACACCTCCACTATAAGTGGATCA
AACATCATTCTACCACAATGATATGTCAATTCAACATTAATAATAAAGTTAGGTCAAACTTACCCTTTTCCAAAGCCACA
ATTACCATTCCTCCATTATCCAACAATTCACAATAGATAAGAATATATAATAATAGAAATCAACTATACAACTCAATCTA
AACACAATTTCATCAACATTGAATCATATGCTATAAACCCACTTCATAAGCTAATTTTACGGTTTTGTTGAAATCAAGGG
CTCATAAAGTTTTTTTCATCCAAAAACTTCAACCAAACATCAATAATATCGTAGTTTGTCTTTTGAAATCATTTTCATGC
AAGAACACTAGAGTGGAGTGAGAAAGCGGCTTTTTCATAAACTTTGGAAAACTTGAAACCATTTGAGATTTGGCTCTAGG
GCGAAAACTAGCCCTAGTTAAAGAGCCACCATACCTTATTATCAAGAATGCCCAAGAAATTTGATGGAAGAAACCTTGAA
TTCGAAACCCTAGCTTCCCACACCTTCTTCTTCCTTGAGCTTGCGAGAGAAGAACTTTGGGGTATTTGATTAGGGTTTTT
AAAATAAGGAGTTAAAGGAAGGTTTTAAGACTTCTATTTGTATTAATGATATAAACCATTTAAAATCAACCCCACATGTT
AAAAACATAAAACGAAATTACTTAAAACCCCTTTACTTGGGCAGCCCTGTCAGGGACCACGTCCACTTGGACGGGTCGTG
AAGGGCACCACGGCTTATGGTGGTGCCCGTGGTCCCTTGATCAGTGTGCCTTTCCACCATGTCAAACACTCAAGGGCCCA
AGGCATCTTCACGGAAGCTCCCATGATCAGTGGTGCACACCACGAGTTGTGGTGGAGCTCATGAAGATGAGGCAGCACCT
AGGCAAAGTTGTCTTGGCTCCCTTGAGACCAAGTGATCTTCACGCCCAAGTATATGGACCGTCTGGGGCACCACTGGTCC
TGGTGGTGCCCTTGGTCTTTGGGGAAGTGAGCAGCCAACTTGGGACAGCCTTGGCATTTTGGCTAAGGCTTGCCCCTTTT
GGATTGGCTCCTTGTCTAGCACCCTCAACCAACATAAGGTAGGTCTCATAGCATGGAGTCTAACACGTGCCTTGACGTTG
ACTTGTTAAACCTCTTTCAAATAACACTAGGGCAACATTGCACCACCAAAACACATGTGAAGCTCTAGTTCATCCTATTT
CATTTTAGGGTCATCACAATATCCCCCACTTGGAAACATTCGTCCTCGAATTACACTTACAAGCATAAAGGGTAAGTACT
TCAAGACTAGCAGCCCACAATCATGCATTCAACATTATAATGATTCACATAGTTAGGAGGAACATCAACTCCACATAAAA
AGCTCAAAACACAACAAGAAGCTACGAACTACATCTACAACCTCATTATGCACAACAACATCAACATTCTAATTTCTTTG
GAGGAACTTCTTTCTCCAAACATCATCATCATCAAGCACATTATGCAAATTTCTCATAAAGCACAATGATGCAACAATTT
CTAGAACACTATTTTAAGCAGCTCACAAGTCAACTCATCCAACATTTAAGCAACTCATTATAGATGCATATCAACATACG
GGACAAAATTTACGAAAATTCATTTTCTCATTTAACAAGAATTCAACTAGAACATTCATAACATAAGAAGACCAAGGAAA
CTAAAATTCACATAAGACTCTGAACCATGCAACATGCTACTAGAAACTCTAACCCTCAAGCTTGAATAGAATAGAAGGAA
AGAGGTAAGGACATCAAATCTCTCATCAACCACCCTATTCAACATACTATCCCCCACTTGGGAGAAACCCAACTAAGGCT
ATCATGAAACAACTCACAAGGATCTCATTACCAAAAGCAAGGAACTATAACTTACCGGCACCTTCATCCAGATATGCCTC
CTTGTTAGTTTGGAGAGCATAGAAACGAGTCATCTTTTGATCATCAAGATTTGGGCCACCATGTGATGCTTGCTTGGCCT
CCCTTCCTCTAGACGTGAGGGTAGGACAATCTCTCACCTTGTGATCATTCTTCCCACAACCATATCATCCACTAGTACCG
GCTAAACACTTCCCAAAATGCTTCTTTCCATAAGTGGAGCAAGTAGGTTTAGCAAATTGAGAACCACAACATCTATCTTG
GTTGACCTTCTGAACACTTGAGAATTCTTGGTTAGGAGCTCTCTTCTTAAACCTAGGTTGTCCTTGCTCATCGGACCTAC
CCCTTTTTAAATATTTCTTCACCNNNNNNNNNNNNNNNNNNNNNNNNNNNNNNNNNNNNNNNNNNNNNNNNNNNNNNNNN
NNNNNNNNNNNNNNNNNNNNNNNNNNNNNNNNNNNNNNNNNNNNNAATCTTCTCCCTTGGGTTAGACACCAAGGATGGAG
CATATCTAGACAACAAGGTGAACTTCAAAGAGTACTCCTCCACACTCATGCTACCTTGCCTAAGGTTTATAAACTCCTCA
ATCTTACACTTTTTCTTCTCACGGGGAAAGTACTTTCCTAAGAATGCTTCCTTAAACTCCTCTTATTCTATGGGACCCGC
TTCAACCAGCCTATTTGCCTTCCATTGAGTGAACCACACTTGGGCCACCTCCTTCAATTGATAGGAAGCCAACTCTGCCT
TCTCCCTAGAAGATACACCGATAGCATCCACTATCTTATAGATTTCATCCAAGAATCCTTGGGGATCTTCTCCCATACTA
GAGTCAAGAAAGAAAGGAGGATTCATCCTCACAAAGTTTGTCAACGTTGAGGCCACGGTACTTTTGATAGCATTCACCCT
AGACCCCACATCTCGGTTAGCTTGAGCCGTCATGACTTGAGATGGAGTTAGAAAATCCGCCCTAATCTCTTCATTAGTCA
TGGCCGGGGGAACCACCGGAACCTCATTCTCTTGGTTACCTATGGGGACTTGGTCACCTTACAGACCTTGGGAAGGAACT
CCCCCATCCACATTCACTTATAGGTCTCAACTCTAAGACACGATATCAAAAATATTAAAGAAGTGTAACTTCTAACGTCC
TATAGCCTCCCGCTCATAGACATGTCAGGACTCACACCAAAGAACACAACTCTACTAGACATTGCTTGTGAGACTTTAAA
CCTAAGGACCATTTTCAAAACCTTATGCTATGATACCAAGTTTGTCACGATCCGAGAGCACCCCCTAGTCGTAACTGGCG
TAATCAACCTCGAAGAGGTCTAATACAAGACCCTTAACATTCATAACATTTGATATAGAAAATAGTGTGGTATTAAAACA
TATTTAAAACGAACAATCTTAAAACTCTCTCAAAAAATCAATGGAAATGAAGTCTCACATGGCCATCTTAAAGACAACAT
TAACAAGATAGGGTAACGGCCCTTTATAATTAAAAGAACTCTATTTAAGTCTATTACAAGATTCTTATCATAAAAAATAG
AATATGAGAGTCTTGACCTCGACATATGAGGACATACTACAAGATCTTGAGAGAACTTCAATTCCCAAGCTTTACTAGAG
AACTCGAACACTTGTCGGAATCGATACTTGTAGAAAATAGAGAAAAGTATGGAGTTAGCACAATTAAGTACTAAGTATGA
TCACCATGCAAAAACATGCTAAAAAGGGACATTTAGCTGAGATATATGCTCTTATGCCATTTTTGGTAAAACCTTCATAA
TACAAGTTCAAGAGACACATTATAAGTCTCCATCCACATATAAGACAATATCCCAATAATAGACATGCTCAACTAGTACC
AATATACACCACATAATCATATTAGTAAAATATGTCATTTCTTCATCATAGAACCTCTATCCAAAGTTACCCTCAGACAC
ACTTAAGTAAGAAATGAATTGGCCGCCCATACAACCTCTTCAAGCACACCAAAGTATTCCTGAAGGCTACCTTAGATAAG
GACCTTTCTATTTCAACATAATATCAACAAGTCAACACTCTTTATTAAACCATTTTTTGGGACATTCTTGCATTTAGGGG
ACTTTCACATATTAGTCATTAAGACTTAGGGAACTCACTATAGCATCTTCAAAGTCTACTCGTGCGATGCCATGTGTAGA
AAGCATCCCATACTACTACATACACATTGTAGAACCTATCCAATAACTAGAGCACACATCCCACATGATGGGAATAGGCA
TTAACCGACATAGACCATACTAGCTAGGCATGGAATCCGGTGTCATAAGATGCCACACCATGGAGGGTGTTCTACTTGCC
AAGGGTAGAACTAGTAAACATCCCATGTAGGCACATGGTTTAGGGGATATCCAAAAAAGTTCATTGTGCCCTAACCTCAT
CTTCGGAGAGGACCACCATCTAAACCATATCCACTTGGTGCTTATCCTTAGTTCCCATAGAGTAGTTTCATTCACGTATA
TGTACTAGAGAGGGCACCATCATTATGTCTAGCCGACCCATAGAACTTCTACCAGGAAGGACACCACAAAGGATCTACTG
ATCAAGGTTCATTAAGGATAGCTCATTGACTTTCTTATAGAAGGTTTTCTTCCGTTCCGGTCCACAAACTCTGAGTCTAT
CATTTCACACAAGAACAAGGTCATCACCATAAGGTCCACCACTTCAAGGTTTCACATTAACTTAGGGGTCTAGACTTACT
AATGAAAATGGGTACCATGCTTAGGTCTAGCCTATTCAGGATATAGCCTAGAATACCTCTTTAGTTATTCATATAAAGGG
AACCCTGCTTAAGTCTACCAATCCATGCTCAATTAGACACGTAAGTCAAAATATCACATTCAAGAAGAGGTACCTAAGTC
TACCAAAACAAGAGACAACAACACCATATAGAGACCTTTCATAGTCTAACATCATCACTAATGAACATTAAGAGAAATCA
CACTTTCAATCACAATGCTACACACTTTACAAAAGATCACCTTGAGATCTCATGAACACCTTCACATTATACATCCAATA
ATCATAACATGATAATACATCAATTCATTATATAATGCCTTCAAGGCCATGCTCACAATACATTTAATAAGTAAACACCT
CCACCATAAGTGGATCACACATCATTCTATCACAATGTTATATCAATCCTACATTAATAATAAAGTTAGGTCAAACTTAC
CCTTTTCCAAAGCCACAATCGCCATTCCTCCATTGTCCAACAATCCACAATACATAAGCATAGATGATAATAGAAATCAA
CTATACAATTCAATCTAAACACAATTTCATCAACATTGAATCATAAGCAATCAACCTACTTCATAAGCTAATTTTAGGGT
TTTGTGGAAATCTAGGGATCATAGAGTTTTTTATCCAAAAACATCAATCAAATTCAATAATATTGTAGCTTTTGTTTTGA
AATCATTTTCATGCAAGAACCCTTGAGTGGAGTGAGAAAGAGGCTTTTTCATAAACTTTGGAAAACTTGAAAACCATTTG
AGATTTAGCTCTAGGGTGAAAACTAGACCTAGATAAAGAGCCACCATACCTTGTTATCAAGAATACCCAAGAAATTTGAT
GGAGGAAACCTTATATTCGAAATATAGAGAGAGAAGAACTTTGGGGTTTTTTATTAGGGGCTTTGAAATAAGGAGTTTAA
GGAAGGTTTTAAGACTTAAAATTAGTTATATTAATTATATAAACCATTTAAAATCAACCCCATATCTTAAAAACATAAAA
CGAAATTACTTAAAAACCCTTCACTTGGGCAGCCCCATCAGGGACCACGCCCACTTGGACGGGTCGTGAAGGGCACCACG
GCTTGTGGTGGTGCCCGTGGTCCCATGACCAGAGGGCCTCTCCACCATTTCAATCCCTCAACAGCCCAAGGCATCCTCAC
GGAGGCTTCCACGATTCGTGATGCACACCACGAGTCGTGGTGAAGCTCGTGAAGATAAGGCAGCACCTAGGCAAAGTTGT
CTTGCCTCCCTTAAGACCAAGTGATCTTCACACCTAGTTATACGGAGCGTCTAGGGCACCACTGGTCGTGGTGGTTCCCG
TGGTCTTTGGGGCACTAAGCAGCCAACTTGGGACATCCTTGCCTTTTTGGCTAAGGCTTGCCCCTTTTGGCTTGGCTCCT
TGTCTAACACCCTCAACCAATCTAGAGTAGGTCTCATAGCATAGAGTCTAACACGTCCCTTGACGTTGACTCCTTAAACC
TCTTTCAAACAAGACTAGGGCAACATTATACCACTAAAGCACATGCGAAGCTCTAGTTTATCCTATTTCATTTTAGGGTC
ATCACACATGATCTAAAACACATAACAATGGATTAGAACAGGGAAATTGAATAATACCTCATGCACGATAAGAGTAGCAA
AGAAAGTCAAGTTTTTCTTAAAACACCTCGCAGCCTCCCTGTCATTAGATCTGGTGCACTTCACACCATGAAAGAGACTT
TAGTTAGTGCGGCTTTTAGACATCCTAGGACTCTTAAGCCTAAGGCTTTGATACAAAGTTTGTAATGCCTCGAGGCTATC
CCCTTGACGTAAACAAAGAACCTAGGATCACGAGTGACCCCAAGGTAACCATGATCTGGTATATCATAAGCAAACATAAT
ATATCTATGAAAAGACAAACTAATGCAGAAGCTAAATCAATTTATAACTAATAGTAGGGAATACCCAAAACTGTTCTTAA
TATATAAATACTGAATAAGATTTTAGTGATACTGAACTATCACTCAAAAGCTAAAGTTGAATTTAATACTATATCGGAAA
AAGCCTCTACTGGCTAGAGTTGTTGAGACATGCTCCCAACTAACTCTACCAAAACTAAAATTTATATAAAAGACTGAAAT
[truncated: 357,939 more chars]
