# Supplementary material for: Homologues of potato chromosome 5 show variable collinearity in the euchromatin, but dramatic absence of sequence similarity in the pericentromeric heterochromatin
Source: BMC Genomics. 2015 May 10;16(1):374. doi: 10.1186/s12864-015-1578-1 (PMC4470070; doi:10.1186/s12864-015-1578-1)
Supplement: Additional file 3: — RH BAC tiling path sequences. Description of data: Nonredundant, multifasta sequence files of the individual BAC MTPs. The sequence contigs and scaffolds in the MTPs can be either ordered or unordered, depending on the quality status of the tiling path sequence. [file 12864_2015_1578_MOESM3_ESM.zip › mtp_2895.fasta]

>mtp_2895.contig_1
AATATTTTCAACTTCAAAATTTTAATTTTTACCCCTATCCTAAACCCACCCCCTACCACCCCCCACCCCACCCCACCCCC
AAAAAAATTTAAGTTTGTTTTTAAAAAATATTTTCAATTTCAAAAATTATTTTCTACCCTAGTAAAAATAAAAGATATTT
CTCAAAAAAAAAAAATCATTCATAAATCAAACACTAAAAATCTTTTCCGGAAAATATTTTCTACTCACCAACCAAACATG
AGAAAATAAGTAAAAAATCAACTTGTTTTCCAGGAAAACATTTTCTAGGAAAACATTTTCCTTCATACCAAACACACCCT
TAATTTCCTACCTAATATAGAACTTTGAAATTGAGATGCCCTAATTAAAACCTAGCTAAAAGAGGAAGAAGAGGCAGCAA
TGGAGAACCAGAAGAAAAAAAAACGCAAAGGAAAAGAGGAGAAAGAGTCTGAAAGAGAGTGAATAAGGTAGGAGAATGGG
TAAAATAAAATGGGTCAATATTATATTTTTAACGGGTCGAATTAAGTGAGTCGGGTCATGAAATGGTTTAAGACCATCTC
CAACCCATCTCTATTTTACTCTCCATTCTCTATATTTGGAGAGTAAAATAGAGAATGAGTTCTCCAACCACTCTCTATTT
CACTCTCTATTCTTCA
>mtp_2895.contig_2
AAGCTTATAGAACTGCAACATTAACATTCAGCGCAGTGATAAGTTAAAATGGAACTTCAACAGCAAAGGTTTATACACAG
TCAAGGCAGGATATGAACACTCGAGCCCCAATAAAATGATGATTGATCTATGTCCCTGGAAGTTAGTCTGGAAGACTAAA
CTTCCCCCTTAAGTCTCGTGTTTTACTTGGACAACCTTAAAAGAAGCATGCCTCACTCAAGACAATCTTATGAGAAGAAA
ATTCAACTGGTCAATAGGTGTTACATGTGTCAGTCAACTTCAGAAAGCATCAACCACCTCATGCTTCACTGCCCTTTTGC
AACACACTTTTGGAACATGTTCCTAGCGCTTTTTGGTATAAGTTGGTCCATGCCCTTCAATATCAGAGATGCCTACACTA
GTTGGAGCTCTATGGAAGTTAGAAATCCATCAGGAAAATCTGGATCATGACCCCAGCTTGTATTTTTTGGGTTATTTGGA
ATGAAAGAAACAGGAGATATTTCGATGCAGTTTTAACTCCAATTTGTAAGCTTAAGGCTAGTTGTTTGGTTAGCCTTTTT
AGTTGGGCCAACTTCTCCCCTGTATTTACTTAGATCACTACCTAGATTTTGTCGGCTCCTTAGCTCTATAAGGTTTTTTG
TTCTTACTGAGCTGACAGATCCCCCCCTTTTGTATCTTTGCATCTACTGGATGGCTTAATGAAATCTCACTTCATCAAAA
AAAGAAGCAAGCCACCAAGGTATGTTTTCCTCACCTCCTCTTTTTTTGTGAATTTTGAATCAAATATCAAGTCAATATTT
CTTTTCCAGAAAGTCTTAAGTAATGGTACATGTTATTTTTTCAGATTTTATGTCTTTTGAACTACAAATTTTCAGTTAGC
AACTCAATAATTTTGTTTTAAGGTGGAGCAATGTTTTGTTTAGGTAAAGGGTGTATTGGGAGTGCACATGTTGCATTATT
ATAATCGTTGTCCTGTATATCAAAAACTTAAAAGGGCATTGCATATGTACAAAGCTCTTGTACTCAGCATTAAAGCTTGT
TATTATTTTACATAACAAATGAGACAACCTAATAACACTGACTTCTTTCTTGACGTTTTGTTTTTGATAAGGTAACTTTT
ACTTGATGTTTTGAAAATAAATACTGAAAATAAACCGAATCGTATCGATATCAAAGAGAAATTGAGATAATTGGCACATT
TTCGAAAAGTCTAACTTTAGTAATACACAATAGAGTAACCGAAAATGATATGGTATAAATTTCTTGAACAAACCGGATGA
ACCGAACCAACAACATCCCTAATAAAAGATAGTTGAACTCTTTCACTACCTTCACCTTTTCCTTGAACTTGATTGACCAG
GGTTTATATTTTGGCATTAGTCATCTTACCAGAAATATATCCTGAATTTTCCCCTTCTATCTTGCTTCTCCCCCCTCTCC
ATTTCCCCAACCCATTAATCTACCCTTTTCATCTTCTTTTTTTAGTTTACTTTGCTTTAGTTCTTTTTCTTCTGTTATTC
ATTTTTCCCCAAGGCTCAATAGGTCACTTCCTGCCGGCAAGCATTGCTCAGTAATACTTTTGTCAGAAAGGCAAAATTTA
TTAATTAAACAGCACCAAGATTGTGCTGACCAGAAACTCTTAACTCTCCATTTCTTTCTTCTTCTTTTCTAGTTCTTTTG
TTATCCCTTCCTCATGTCTTGATTCTTTGGTTTTTAATTGTTTTCATACAGTTTATGGTATCCATATAAATAGAATATAC
AACTTGCTTTTACAGTTCTTGCCCAATCTTCCTAAGGAACATTTATAGCAGGCATAACACTTAGTTATCCAAAGGCGAAT
GATCTAAATTCCATGAAAATAAGTTAAATGGGTAGAATGCCAGAAAAAAGCAAAATAAAATGAACATGGTGCACTCTAAG
GTTATTATCATAAATATAAGTAAGTTTCATCTGCATTTTAGAGCATTGGCACAACCCTCACGGATGAGTAGGACCTTGGC
ATGTTTGACGAGCTCTATCTTACCCACTCTAATTGTACTTGCACTAAATGACATTAACAAAATGCAAACACTCATACTGA
AAGTAAGAGATAACCATCTATCCTGGCTGCTAAATTTCATCCCACAACAGAGGTAGAGATATTCGGTAAAAGACAACTTA
AGTCAGAATCTATAACATTCCGTATCATAATCAATTAATAATGTTGTAAGTAAGCATAGATCAGCCTACCAATGGACTAC
TGATTGTATCATTTCCCGGATAAAGTGCAAATAAGAGCTGCCATACTATATTCCCTATTATATCAACTCATGCTCTTATT
TTTATTTAACTGGTCAAAGCAAATTGTCACCTACAAGACAACAATTGTTATGACTAATAAAGGAGGAAACAAATTCCTAC
TAGTCTATGACCAATTACAATTTGAATAGAAGAAAATGACACTACCTACAAAGATCTCGTGTTTTATTTACCAATCTCCT
ATGAAAATGACAATATAAGTAAAAGAACATTTGTCATTGGCCATAAAACCAATCTCCCCTAAGAAAGAAAGAGAGAGTTT
CCTGCTCTGGTGCACTTACTATGTTATCAAGCTACTCTTTAGCTAAGCAAAAATAAGTCTAAATTTCAGAAACATAACGA
ACTTTTGGTAATAAAGCAGACACAGCTGCATATGTTACTCTTTTACAGATGAAGCAAGGCCAGTCATAAATAATGTGTAA
ATTAGTGCTCCTAATGTACAAATAAAATCCATTTTTTATCATCTTTAACACAAAACAGCTCCTTCTTGTAACCCCTTACA
TATTAAAAGATCCAAATTACTTGGAAAAGCTATTAACTTATAAGGTTATTTCTGTTGGTTAAGGTGCCCTGCAACCAAAG
TATTATGTGGAAATGTATACTAGCGGAACTTTCAAACACATAAGCTACTAACCTTAGATGTTGTATATCCAGCCGCCAAA
GCAAGCACCGGCTGCACAGCAATATAAAGCCCCGGTATATTGAAAGTCTCAAACATAATCTCACCGGTATATTCTCGACT
TTCTGGTGCAGTCATGGGGCTTTCAGTCAATAAAAAATAGTGATCCTCAGGGTCACAACGAAGATAATTAAATATACATT
GCTGCCAAAAACGCTCTATAGCATCCCAATTATCAACTTGACCATGTTTAATAGGATAACTAAGATTATAAGTATTACTA
GATTTAGATCTAGTCAATGCCTCTTCCCCAATAAAAAAATCCAGATCCGCCATAACCCCTGCACTATGCTGCGCTAGCCA
ATTGCTGTTCTTAGTCGTAGCTCGAGTCTGATTCAGAAACGACTCATTAACAGCAACCACCGTCGGTAAAATAAAACTTG
GTTCAACATTTCCAGCAAAACCCAATTTAGTATACCTGAAACCATAAATAAACATCATTGAGGAATTTCATCAAACAGTT
GGTGAGCAGATAAAAGAACCAATGATTCAACGCATACCCAGTTCCATTATCAATGACTAGAGCAGGGCGAGAGGTAGCAG
GGTCCATTATCATGGTTGTTGAAACAAAGAAAGGGGTGGCGACAAATGCAATACTAAAAAGAAGATGATAATGGAGGTGG
GTGAAAGATATAATCCATCCATTTCAATGAGAAAGGTGACAAGAATTGAAGTAGCAGTAAAGAGAGTACTTAGGAATATT
CATCAAACAGTTGATCACTATTATACTCTATACTCAATTATAGCTTTGGTCTCACTGTCTATTGGGTGTTTTCGATTCGT
TTCTTAGCAATCAAACAATTCAGCTTTCAGACCCCCCGACGTTTTGTGTCTTTGGTCGGCTGTCGTACCGCGGGTCACCT
CCCCAAATAGGATCAACTTTCCCATACTTTTTCAAAGAGAAAATGATCAAAATGGTCCTTAATATATGAATTTGATGGAA
ATGGTCCTTTATGTATTATAGATTGTGATCAATTTGGTCTTTAACCTAAAATTAATATATTTCTTTTTTTTACCGTCAAA
ATACATGAAATATGTTGATGCGCTCGTTCAAGACTTTCCTTCCCCTGTTTTCAAAAATTTCAAAAGGGCACATAAATTTT
TTTTTAACCAAAAGGACAAAATCGCTCCTGATGGAGCGATTTTTTTCTGACAAAATTGACGCCGTTACTCCTTTAAAAAT
CATTGTCGGTCCAAATTCTTTTTTCTTTTTTTTTTTTTAAATCGCTGCTGTGAATTTTTTTTAACAACGCTGCCCCAACA
ACATTTAAAAAATAGAAATAGCTACTACAGCAGCCATTTTCTTTAAAAAGTTTAATTTTTTTTTTATTAAAAATTCTCGA
GGCGAGGGCTGCTTAAAAAAATAATGGGAAATCACTCCACGTGTAGCGATTTTAGTTAAAAAAAAATTTTAAATAATCGC
TGCCAAGGCAGCAATTTCAGTAAGAATTTTTATTATTATTTTCCAATTGCTGCTAGCAATCAAAAAGTATACAATAAAAA
ATTATAAAGTAACTCAATTGGAAAAAAATTTCTACTGAAATCGCTGCCGTGGCAGCGATTTCCCATTAATTTTTTAAGCA
GTTCTCGCCTCGGGAATTTTTAATTAAAAAAAATTAACTTTTTTAAGAAAATGGCTACTATAGCAGCTATTTCTATTTTT
TAAACTCTGCTGGGGCAGCGTTGTTAAAAAAAAATTCACAGCAGTGATTTTAAAGAAAAAAGAAAAAAAAATTGTATCGG
CAACGATTTTTATGTTTTTTAAAGGAGTAACGGCGTCAATTTTGTTAGAAGAAAATCGCTCCGTCAGGAGCGATTTTGCC
CTTTTGGTTAAAAAAAATTGATGTACCCTTTTGGAATTTTTGGAAACAGCGGAAGGAAAGTCTTGAACGAGCGCATCTTT
TACATATTCCGTGTATTTTGATGGCAAAAAAAAAATAAAATAAAATATATATATATATATATATTAATTTTAGGGTTAAG
GACCAAATTGATCACAATTTATGATACATAAAGGATCATTTCCATGAAGTTCATATATTAAGGACCAAATGGAATCAAAG
CCCATACATTAAGGACCATTTTGATCATTTCCCCCTTTTTCAAATACACTAAAACGAGAGTTAGAGCCTGTTTGGATTGA
CTTAAAAAAAAACAGTTTTTAAATTAAAAATAAAAAGTCAAATTGAAATGATTTTTTAAGTCAAAAAATAAAAAGTAGAA
GAAGACCTACTTTTGATTTTTAAGTCATTTTTTACCTTGCCAAACACTCTTCAACTAATTTTAAGTTATTTTTTACTTAT
TTTAAATTATTTTTTATATTTGCCAAACAATTCCAGAAATAAAAAACTAACTTAAAAATAGATTTGACCAACTTTTAAGC
CAATCTAAACACCCTTTTAATATCTTGGTCACTCAACTATCAACTATTCTCTCACAAAGTCACCAACTTTATATTTTAAC
TCAAAAGTCACTCAACTATCCATTGTTCTCTCAGAAAGTCGATCAACTTTGAATTTTAATTCAAAAGTCATTCAACTATC
AATTGTTATATCAGAAAGTCATTTAACCTATTTAATTGATATTTTAATTAAAATTTGCTAATATAATATTTTTATTTAAT
AACCAAAATTAAAAAAAAAATACCATTTAGGGCATCTCCAACCAATCCTCTATTTTACTCTCCAAATATAGAATTCTCTA
TTTTTTCAGACAATCAACTCCAACCCAATTTTCTAAATTACTCTCTAAAAATGAATCTTTTTCTCTCTCTCCTCAATATT
ATATTATTATTTATATTTCATTCTTATTTTCTTATTTCATAATATAAATCATTTCTTCTTTTTGCAAATAATCACTCTAT
AATCTTTACGTAATACAAAATTTTATTTTTTTTCAAATTCTTCATTAATATAAAATTATATTTTATTCTAAATTTCTAAA
TAACATAAATTGCAATAAATATTATATATAATACATATTAACGAACAATTCAAATAAAAATGAACTCATTGATGAAATAT
AATTGCATCATAAATATTGTATTATCGTAAAATTTATTTTAAATTTTACATAAATACTCAACTTTTAAGACTATTAGGTT
ACTCTCATGAATAGGGGTGTGCATCGGTCGGTTCGATTCGGTTCAGTTTTATGTATTATCCGTTCGGTTTATCGATTTTT
GATTTTTAAATATGTTAAACCAATAACCAAACCATAATATATTTTTTATCAGTTTTGGTCCTTAACGGTTTGGTTTTTGG
TTTAACCAATAAGAAAATATTTATAAAACAAATATATGACTTTTCTAATAAATTTAATGCGAAAACACAATAATGTAACT
TTACAAATACTCATAAAATAGAAACAATAATAACAAAGATGAAAAGAACTATACAAGTGTAACACAAAGAGAAATTAAGG
GGAATATGGTTCTTACTTTAGATTTTAACGTTTTTTATAATGTGAAATTGTGAACTCAAAGTCATTGTAAAGTGTGAATT
GAAGGCTAAAGGACAAAGATAGTAACTACTAAGGTATTAAGATTAATATATAATATTTATGTACAAGTAAAAGTAGTAAA
TTACTAGACCTAATGGGTTATCGGTTTACCCAATAACCCAATATTAAAAACCAATACCGAACTGATAACCCAATAATTTT
TTTTTAAAACCATTAAAAACCGTTAACCCAATAACCCAATAACAATAAACCAATAACACTTTTATCGGTTGGTTCGGTTT
TTGCACACCCCTACTCATGAATGTTCTATTAATGTATTACGGAGTTCAAAATAAGCATTTTTTGTCCTTATTTTTTATGT
GTAGCTAAAAATTATTTAAATTAACAATTTCATCTTGTGTCCAATTATTTCGTGTATTAATTTACTTTCCCTATTCCATT
TTGAACTATTGCATCAAATATTTGCATGCTCTTTAAAAAGTGTAGTTTAATAATTTATCATTATAACATAAAAGTAGATT
GTTTGAATTATCATGTAATTTTTGTGCATACTTCATAATGAAAAATAATTATAATCTAAATTACATATTTAAATGACAAA
AATAAAATTAAAAATAAAATTAGAAAAATTGTCAATTCGGGATGGAAGTAGTATACTTATCAATAATGTTTTAGATGTTA
TATTACTTAGAAAATAATTACAAATATTAGAGACATAATTAATAATCTTATATAATATAAATAATATTAAAATAACTTTA
AATTACATATTTAAAGTGACCATTTCTTTTACAAAATAAAATAGAAAAATTATTAATTTGGGCGGAAGTAATAACTTGTT
GATAATATATTTTTAAATGTTATGTTACATTAGAAAATAATTACAAATGATAGTAATATAATAGAAATAATATTATAATA
ATCAAAAAGTAAAATAGAGAGG
>mtp_2895.scaffold_1
AAGCTTCAAGTTTAAGTGCAAGGCCATCTACTTTGGTTAATTCTATTACAATGAATGCTGGTGCACTTGGTTGCAAAAAG
GGCAAAAAATGTTGATTAATATATATATATATGATTATTAAAAATCTTAATTAGCACTATATGTTCTCTTTTTCTTTCTT
TTTTTAAGTGTATTGTTGAGAAATTGTGAAATATTATAATCTCTCAGTTAATTTCCATGTAGTATGTAAAAATGGGTTGA
TGAGTTTGTAACTTGACTCCCCCTCTCATTGTAATGTTAAGTGATAATCAAGGATCAAGTGTGAATACTACTACCACATA
ATTTCCCTTGTTACTACCAATGTTGGTCTGGTAGTACTCTTTTAAAATGTCAATGGGTGTGCGTGTAGAATATTTTTGAA
AATTTGACACACAAATACGACAACATTTTTGGAGAGTCAAGGTAATATGGGTTGTTAAGTTTCTGTCACTTATGCCCTTC
CATTAAGGTTATATTGATGATTTAGTCTTTTTATGATCCCTACCAATTATTGACAGCAACTCTTGTATGTATTATTGAAT
GAATGAATATTGTGGGGCATAATAATATTGTACTATTTGTATAATTACCTATGTACAACATTTGCAAGTACTTGTTTAAT
CATCAGTATTTGCAAACCCTAAATTTCCGTATTTGAAATACTAGTGAAATATGGAAAAATACTTGTTTGAAGAGTATTTC
AAATGAAATAATCATATTTTTCATTCATAAATCTTGTTTTTCGTCCTGGTGAAATTTATGTTTAAACAAAACGACATTTC
AAAATAACTTCTTTTAACTTCAATTTTGAGCACGTCTATAAAATAAAGTGAGCATACACCACCCTAACTATTTAGTTTTC
GTTGAGAAGAAGAGATTACTTCCCATTAAGAGTGTCTAAAACGAAATCACTTTATCGAGCTAATGCTACGAGCATCTGGA
ATCCAACTTATCCCGGAATTTCCATCACCTAATATTGCCATTTATTATTTCTGTTGAAGATGTCCCGCTTGGGGGGTTTC
CTTCACATGGGTTGGGTTGGTTGATCAACATAAATGCAACTTTAGTGAAATTAAAAAAGAGGGACTTTTTTGTACACTAT
GAATAGGACCATGATTTGGTAGACTGAAATTTGTAGTCACCAAAAAGAATACATCTTTTAGACAAAAGTCATAAATGAAG
AGATGTAATTTTTGCAGATAGCAATGATACTAAGACCTAACCGCTCAACTACCAGTAGCAACTAACATGCACATATTAAA
AGCCTCCTTATTCCTCAAATGAAACATAAATTTGTCACCATTCTTGCCACCACCCTCCCCATAAATAGCATATCCATGAA
ACTTGCGCCATTTCATTCTACTCTTCTTCTATGGAAGCATCAACCTCATTACTTTTCTCTTTTTTAATAGACGAGAACAC
ACCATTCAAAAATCGACGAATAATAGCTAGAGTTAAATAAATCTCACACATAGCAATCTTACCACTAAACCAAAGTCTTA
TAAGCTAGCATCAAGTTGAATGTCAAAATAAGAGGAACAATTTTGACATCTAAACTTAGCTAATGCAACAAACTGGGTCG
ATTCCTTAAACTCCAGTCTCTCATTGGAGATTTTATAAATTGTGCAACAGTCTCGATGAGTATAGTACTGACTGAAAATT
TTCCTATTTAACAAGTACCACAAAACATTGAAAATGTAAACCACAGAACATAAATCTCAACTTTGAACGTAGGATGTTAA
AAAAATTAACATGATTTCACTTGTTCTTAAACTTAATTGAACAAGTTATCCATCAACAGAAGAATGCACATGACCTGTCA
CTAAATTGTTGTTAGTTTCATCACACATTATAGAAGTAATTCTCAAAGAGTCTGGTCTAAATGCTCCTTCATGGTGGTAC
CTTAATAATAAAATCCATCAGGCACATAATCCTTTTAATATAGTTGCTACATCATTGCAAATAAAGTATACCATGAAGGT
GCAAATAATCTTTCAATGGAGAATACCGTGACAGAAACTGATCATCAATCAAGTGAAATTCATCAACCACAAAAATTCTA
CTCAAATAGACAACATAGAAGCCAAAGCATAAGATCGTGAAAGTTTCACCCAACAAAACTTCTGGTTTGCATAGCCAGAA
GGAAAACGTTCATCTTCTCTAAGACGAAGAAAATTTTGCATTTCCATACTTAACATCAATACGCGGAAGGAGTAATCACA
TCATCAATCTTTAGGATCATCTTGACAACCTGAGTTGCAAGCAAAATCTGTTGTTGCTTCCCAATTAGGGTCTCGAAAAC
ATTTTGCTCACGCATGTCATTTGTGCCAACATCATTACAATCTATTCCACAGCAGGGATTATTCTCCTGCATAAAAGATT
TGACGTTAAGGTGATAAACACAATTGTTAGAAATGGGAAAGAACGACTTCTGTATCTTTTCCTTTTTCTAACACTCATAA
CAGCTGGAAATGTCATACGACGACTCTTGTTTTAACAAGTATCATACTAATAAGTCAGTATTACCTTAATTTGCTGAGAC
TTAACAGCAGATAGAGTTTCAATAGGCTGGAGACCACTGTTCTCAGCAAGTGCCATTGGAACAGAATCCAAAGCATCTGC
AAATGCCCTGATTGCATACTGCAGAAAGAGGGATTGAGGCTTTCAGCTAAAGACACTTAAATACAAAAGACTAATACAGA
AAAATATTTTAAAAAACAACTAAAAATTATACCTGTTCAACTCCTGGATGTTTATCAGCAGCCGCTTCAACAGCAATTGA
GCAAGAAATCTCTGCTGAACCACCACCATATACAATTGAATTGTTGCGAATAAGATTTCTAGCAACACATAAAGCATCAT
GGATACTACGTTTTGTCTCCTCTATCATCATCTTGTTGCCTGTACAGTGATCAAATATCAGCTCAGCCATCCTAATATAT
AACAGTTCTTGTCATACGCAATGTCATTTCATGTAGTGCTCGATAATCATTGGCACAAAACCTCAAATTTGCAAGGTAAG
AAAACATGTTGCACAATGTGCTCCACGCAAAACGAATGGCACCAACCTAGATGAGAGAAAACTATGTTTTACTCCTACGT
TTAGTTCCCATCTACCAAGTTAGTTACAGTTAAAGGGGGGAGGTGGGGTAGTAAACCAATCAACCAAACACTAGAGAAAT
TAACAGAAAAGTTTTGATTTGATTGAGTCAATTAAAACCCGTAGAAAATCATAATTGAATTCATTATTTGTCTATATCTT
ATGAAAATGCACTAAGTTTGGTATGACAGAAAATATACGCAAGTGAAAAAACAATTTTGGAAACATTTTGCTTGATGATA
TCTTCTAAAATTTTCTTTCTTTTAAGGTGAACTTCAAACAACTACTTATGGAAGGATAATACCCCAATAATTATCTCCAT
ATAATAAAAATATAGAGGGGATATCTACGCTTCTATTGCTTATGGAAAATAGCAACTTTTTGAGAAATGCCTTTCATTGG
GCATTTATAATGCACTGTACGCTTTTAATAAAATGTTTTTATGGTTCAAAGATTTGTTTGTTACATACATTTTAAACTTC
ATTGTGGTTGACAAGTAATTACAAAAGAACATCTTATTATGAGGAATGGTTTTCACTCTCACACACTGTAATGTTAAAGA
GGAAATATTTTTTTCATAAATGATAAACTGAATCATATCAAACCATTGGGTTTAGACATAGTTTGTTTGGTTTGGTTACC
TCCAAGTAAAGTTAGGACCATCTGAACTATGCAGACACCTAATTAAACTGACTGGCTGAACTTTTTCAACTCGGCACAAA
TTGAAGTTGTCACTCGCCTCTACTTATCGGGAAAAAAAATTCAAACAAGAACTAATCTTTCACTAGGATTAGCAGTGTAA
GATTTAAATAAAAGTCCACACAATATCTGTCTGGGTGGTTACGCTAAAGCAAATTGCCGTTAAGGAAGCATTTTTGGGAA
GGTCATGACATAATGTACCACGATTTGGATTCAGGGAGCACATATTTGTAGAGTTCAATCATAAATAGTACTGTCACAAT
CAAATAAAACATGTACAGACAGGGCAAGGACAAAGTAAAGAAACTCCAAAATTTAATCAATTTCTTGTGAATTTTCATCA
ACAATTAGAAAATAAACCACGAGCACATGCTATTTTCACAAGTAGCATAATAAACTAAGGATTTTCAACAGGCAATATTG
ATCAACAATTAAAAAGTAGACAGAAAAAACATGCAATTTCCATCAACAGCAGAATTAAGGCATCTCCGTAGGCAATAGAC
TTACCACCACGGATAAATATAGTTACTGCTCTTGAATTTGCACAATGCTCAATGTAAATCATTCTATCCTTTGTTGTACC
GAAAGCTTTCTCCCGAACAATACCAGCCTGAACTTATAAAAAATCATGTTTAGCAAATAGAGACTACAGAGAACTACAAA
TCCACAAGTGCATTTCACAATAGAAGGTTAGTTAAATGGTGAAGCTCTCATAGAGTACGTGGCAAGATATGATGTCCAGT
AATTCAACATATGAATGAATTAGAAACACTTCCACAATATACTCATGCAATGTTTGGCATTAACAATATATAGGTAAAAA
GTGCATTATACATCCATAAATTTTAAGATAAGCTCGTTATAGCTTTAATAAAACTAATCAATCATCTTCTAACAACTTTC
ACATATAAATCCACAACATTGCATAGATACATAATGTACATCCACAAACAGAGGGAAAGAGTACCTTGCCAAGTTTTTCA
GGTGTCAACTCTTGAAACCTTGGTACTATTCTCCCACCTAACCAAATGCACAAACACCAAGAAGAAATTAAATTAAATTA
GCAGATCTAGCAGAAACAGTGAAATATGCAAGGCATCATATTCAATAAGTAGACACAAACCTGTGGCAATTGCTATCAGC
TCCAATTCCACACCACCTACCCATCTAACAGCGGGCAAATTTCTATGCATTAATAAGTGATTAGCTTCATCATCAAAACC
CCACTGGCAGATAACTAAGGTAGCACCAACATCCTGTTAGATATGTCACCCTTTTTAGACAAATGAAACTCCAAGAAGCG
AAATCACCAGAATACAAGGAAAATAGGTCCAGATAAAAATAAACTGCATGTAAAAGCACACATATTGCAATATTAGGTCC
TAAGAACACACACCAAAGATCTCATCTCACTAACAAATTGTTTGGATGGTTGTTACATATCGTTTTATATTGTATCACAC
TATATGGTTTTGATGAATACAACATTTGGATAGATTGTATTATTTTCCGTCATAACATATTATCATGCACCAGCAATTTA
AAAAATGAACGTACAACATTACAAAGAAAAAGTATGGTACATGCAGAGTTAAAAAAATGTATGGTAGAGGAAAAAATAAG
ATTATTAGATAATAAGAGCAAGATGAGAAAACAAATAAGGTAACAACATCATCACATGAAATTGGTCGTTACATAAAATG
GCACTTTTCATCGTTACATTACAATGGATTCAACAATATGATACAGTAAAAAAATTGAAAATGGTAACTTGTATGTATAA
TAGACAGAACAGGAGTCTTGAAACCATATTTACACGACACAACAAAATTTAAGTAATAATATGATACTATACAATAGGTA
ACAATCATCCAAACAAGCTGTAAATGAAGTTCCATTACATATATGACTCAGTGGTAATTGTGAACATAACTTGTAAGTAT
AAATAGAGAGAACTGTGCATAGGTTGTATTGAAACAATATTTACACGATGCAATAAATTTAAGTACCAATTAAAACAAAC
CTTGTACTTAAAGTAACAATATGATACAATACAATAGGTAACAATCATCCAAACAAGCTGTAAATGAAGTTCCCTTATAT
ATGACTCAGCGGTAATTGTGAACACAAGTGTTGGCATACCTACTGCCTTTACTTGTTTATGTCAATAGGCAGACCACATT
GCATAACCTTACAAGACAAGGGGCAAGAAAGAGGAGAACAAATATCTTTGGATTTCATTCGTAAGTGAGTTTTGCATATA
CAATGATAGGCTGGGAACAACAAATTCCTTTGCTAAGAGAATAAATGGATGTGAGAGAGTGGAGGGAACTAGTTTTGCAA
CATTATCACCTGAAGTTCAAGGAAAGAACTATTAGTTTTAGCTGATCATAGACTTCTCATTACTCCAATATATCTATAAG
AGCCAATAAACATGTCTATCTTTTGTTGCTCCAACCCTCCCATTTTCATTCCCTTATAGAACAAGGGATTAGCTTCAACA
AATGTTTTCAACTCTTTATCTCATTTACAGATTCAGTAATTTTACCTTGCACTTCTGGACCATGTCATCAAAGTACTTCT
GCTCCTGTAGGCGTAAAGTTTGAAACTTCTCCACAGTATCAATGTCAACCTTATGCTTAGTCTTTGGCTTAGGAGGCTCA
AAAGGACATGTCAAAATTGCAATTTTCGCATCCTCAATTTGCTTTGGCATCTGTGGATGACTCATATCTTTGTCAACTAT
AATACCATAAATTAGCTCTGTGTCCTCTAACTTCCCACCAACTTTCCCTTCAACTTTGATCAAGTCCAGGTTTACATCCT
TCCTCTCTAAATCAGCAACTGCTAAAACAGCTTTAACAGCAATTTCAGCCATGCTACGTTTGCATCTATTCACACTGCAA
TAAATTATTCATGTCAAAACAAGTACCAAGTTTTGTTGCAGGGTCTTCAGCATTGTTACAGTATCAAAAGCAGCAAAATA
CTACGCATGATGCATGTTATATATAAATAAAATGCATGTTCGTTAAGCCATAAAGTCCAATTCGCTACATAGAAATTTCC
AACCAGTATCTGAAATGGACTTGTCACTTACATCTTAGATGACAAAGTAGTCATGCAAGTTTGAACCAAAGGCTCAATGT
CATTCAGACCGAATTCAAACTTATGTGCTACACGCTCCAAATGCTCAACTGCAATCCTTGAAGCCATTTCATACCCTTCT
GCAATCCGAATAGGATGAATACCACGTTCTAACAACTTCTCAGCTTGTTCTAGCAGTGCCCCAGCCATGACAACAACTCC
AGTGGTTCCATCGCCAATTTCATAATCTTGACTTCGTGACAACTCAACCATCAACTTTCCAATCTGATTGTCAACATCCA
TCTGCTCCAAAATGGTGGCACCATCATTTGCTGACAATTGAAATCTCCAATATTAGAAACATCAAAACAAGATATGAGAT
TGTCTGCATAGGTTAGTTCAGAAAGGAAAGAGCTCATAGTAGTTACAACTATGTGTTCAAGTAACTACTGTTCCTAAACA
TAAGAAGACTATCGAATAGAGGCACGTCTGGCAGAAAGAAGGGAAAACGCAACGAAAAGCTTGCTTCAACTGGCTTGCCT
AAAGGCAAGCCTCATAGGAAAATAATTGTATACTGTCCCAAGGTTGACCTCAAAAATTTCTTTCCAGAAGGACCAGAACA
CTGATTAAAAGATCTCAAGAAGCTGGGTCAACGGAGCTACAATTTGTAGCAAAGGAATTTATATGTCAGGCATCAATGAG
ACAGCAAAGCTAGACACGCCTCTCCACTCCTCGAACAAAAGAGATATTCTAAATATAAAGTGCTCCAAAAATAGTCTCCT
AAGCAGTCTTATTACCTTTCAATCATATATTAGAGTTATGATTTCCTTCTGTAATTGTTCAAAATTATCAGTAAGGTCAG
AATTACAAATAATTGATACAAACAAAAAAACAAATTCTATGAGTCACAATCCAATTTCCATTAACAAAATGGATAAACGG
CAATCGAAAGCTTGAACATCTACACTGCATATGCACTAGCCCCTTAGAATTCCTCCAAAACCAAGTACGACTGCAGGCAC
TAATATGACCATACATCACATCAAACATAGTAAGCGAAATGGACGCACTTAAGCAACCTGTGGTGAATCCAACTTTAGGG
GCCTAACTAACTTGACTCTAGAGCCATGTAGAGTTGTACACTCGACATTCTACTAAGCCTAGTTACTGGACAAAAAAAAA
GAAACTTTTAACCTCACCAACTGCAACCTCGGAAAAAATTTCTTTACAATCACTAGTGCATCTACAACTAAATGAAATAC
ACAATACAGAACCAAAGCTCCTAGACTTACAGTTTCTCAAATCGTCATTTAGAACACTAGGATTACCACTAGCGATGCAG
AATCCAGTTATTTACATATACAACGTGCCAAAATATTTCCCATAAAGAAGTCATATTCTGGTGTTTGGTAACCAAAAATT
ATTTTCCCAAGAAAACTATACATTTTCCAGCAAAATGGTTCCATTATTTCCTTACTTACGTGCAGAATTCATTTTGCCTT
TGAAACTATCCCAACACTAACTGAGTTTCACTTGCTCCAACCAATACTTGGACATTGTTATCAACCATTACTACTCAAGA
GATTTTATCAGAACACTGCCAAATTTCACTGGCATTATTATCAATCTTGAAATATTATTTTTTCAGAAAACATTCTAAGC
TCACCAACCAAACATTTCTGGACAACACTTTTCATGAGAATCTCCTTCGAACCAAACACACAATATGCTTTCTGGAGAAA
CCAAATCAAAACCACAAACGACTTTTATTAAAAACGTAGATCACCAAAAGTTGTACCAAGCAGCATAAAAAGGTAGATCA
AACTTCAATGAAGAGTAAGAGAAGCAAAAAAAGGATGAAGAAGAACATACTGATGGTGACATCGCCGTCAGGGCTCTGAA
GCATCTTATCCATGCCTTTAGGACCAAGTGAGGTACGTAAAATACGTGCAACAGCTTTTCCGGCAGAAATGTTGGCCTTC
TGAGCATCGAGGCCTCTTAATCTAGTTTTTTGTTCTTGCTCCCTTAGTATTATAAACGGCCTTCCGAATTCATCGAAAGC
TAACGCCATTGTTCCCGGTGACCTGCTTTCGATCAGATCGGGAAATAATAATCTCCGGCGACAGTGACAAAGAGAGTTGC
TTTTTGAATCTAGAACACTTTCAGAACCCTAGCATGCTTTCTGTGATAAACCCTTGCTCCCGCTTCTGGTTTATTCATGT
ACTGTTTCTAAATGGGTCGGATCGGGTCACATCGAATCGAATCGGGTCGAGTGAGCTCCAACTCTCTCTTAAAAAGACAT
CTAGACTCTAGTACCTAACTTATAATTAAAATTTTGATTGCATAATATATAAACACACCTTTTATATATTTTGGTTTCGA
TTGATATTTATATCCTTCAATTTTAGGTGTTCATAAGAAGACATTAAATTAGTATAAATCTGAACAAGTAGACATACATA
GCATAATATGCATATAACATCACCTAGGACACAAAATTGTCACATATGACAACATGTAGGATGAATGCATCGTTTTGTTC
AATTTTATACAAGTTTAACTGTCTATTTGTGGATACCCAAAATTAAAGATCATAGTTGTTAAATGAAGCTAAGTTAATGG
TAATATATATTTAGGAAAAATTTCTAACTACACACCATTTTTTACCTTATTTTCTATTATTCCCTACCATTTTAAAAAAT
TACAAAAATCCCTCTTTTTTCTCAAATTCCCTCCTTTTCAGATACATAACTTTCAATCTTCCAACTTTACAATTTTCTCC
CTTTTTTCATGCCTATAATCACTCCACTATATCAACAGTTACCTCCATTACTCCTTTTTTTTTTTTAATTTTAAATATTT
TCTCTGCCCAATTAACGATTTAAAGTTAATCAAGAGTAGTTCTTCATTTATCTTTTTTCCAGTTCTTTTTTTTTTCACAG
GAAAACACGAACAAAGGTAATTATTTATTGACTATGTATCATATGTTTGTTATGTATGTGCAGTACTATTTTATAACTAA
ATCATTGTTTATCATATTCATAATTTTTTTTTGTATATGATACATATATAGCTACGTCAAATTATACGGGCATGATTCAT
AAATACTTATTTATACTACATGTATCGATCTCAAACTAAACAACTTATGAGCAACAATTGCATGTTTAATGTATCCCGTA
ACAATACAATACTTATCAATTTAAACGAGATACATAAATAGTAATGTATCATGCACTAATTTTTTAGACATGATACATAA
ATTCGAATTTATACTAAATGTATCAATTATATAGCAACTACCACATGATAATGTATCGATCTCAAATCTAACATCTTATG
AGCAACAATTACTTATTTAATGTATATAGAATAAATACAATACTTATCCATTTAAACGACAATCATAAATAGAATGTATC
ATGCACTAATTTTTTAGATATGATACGTAAATTCGAATTTATACTAAATGTATCAATTACATAGCAACTACCACACGGTA
ATGTATCGATCTCAAATCTAACATCTTATGGGCAACAATTACTTTTTTAATGTATCTAGTATAAATACAATACTTATCAA
TTTAAACAACATACATAAATAGAAAAATGCTAAGTAGCAAAGATATGTATGATGTATCTTCTCAAATTTTTCGATAATTT
TGAATCAAAATTGAAAGGATCTTCAATGAACTAGGAGAAGAATTTTGCATCTCAAAATTTTCAAGAATTTTGAACTTCGA
TGAACTGGGAGAAGCATATTCCACAAACAAAATACATATCAACAGACACTCAATAACGATACTTGGTAGAGTAATCTTTT
GGTGCACTGTCTCAACAATATCAATGAACTCTTGTTTATCTTTGAGTGCCCAGTTGATCTTGTTATTGTTTCATGTGCCA
AGATCAATCATGATGTGCTTGTTCCTGAAGAAGAACATGATAGTTGATGGATCATACAACTAATACATTGTGTTAAAATC
AGGGACTTCTGTGATGTCCACCAGGTATATCACAGTAAAATTCTTTAATGCATCTACAACTGAAGCCAACACCTCATCTA
TCTGCATACAAGTTTCGTCCCAGTCATGGCCGAAGCGGATAATGACAAGGCGTTCCTCTTCAGCGAGAATGGCTAGATCG
ACGACTCATCCTCGCAATAAAAGTTTTTGAATTAAATAAACCTTCGCTGAACAGGGGGGGCAATTTGTAATTTTGAATTT
CTTCGTTCTGTTTAGGATTTGCCTCTGTATGATTGAGAGTAAGAAGAAACGTAAGCGTAATTTATGGGCTTTAATTAGAT
TTTTAGATTTTATTCCCTTTTTAGCACAACAGAAGGATTCTTTCTTGTATTAGAATTAATGTATCCGGATGGTGAATTAA
TGTATCCGAATGGTGACTTATGTATCCGGAAGGTAAATTTTTAAGGGATTATTGTAATTAGAAAAAGAGTAGGGATAAGA
AGTAATTTACTCTTTACACTATGAGATTTATGTAAATTATACATATATTTATATATTATGTCAATTTTGATTATTGTATA
TTAGGGAAAAATACATACATTCCCCCTAAACTTGTAAAAAAAACTCACTTACACTTCAATTGACATTTTCTTTAACACTT
ATCTTAATTGAAATGTAACTATATCCTCCTTTCGACTCAAAATGATGCATGAGTTGGAACTTGGAGGATATAGTTACATT
TCAAAGGTGATTCCAATACTCCTCTCTAAAAATTATTTAGTTGTGCAGTGTAATTATAGCCCAGTGAAAATTGGTGGAAA
AAGATTTTTGATGACCTTTTATTAACTTCATTTTTTCTGTTTGGATTATCTTCATTCTCCTCTTATTTAATGTTATTAAT
TAGTTGATGCAATTAGGAGAAGCAGAAATGGAGAACTGAAAAAGTGGAAAGAGAAGAAGGAACAAATTAGGAAACTCTAA
TTGAGCTGGTCCGGATTTTGGGCCAACAATGTACTATTTTTCTTTGTTTTGTTTGAACTTTAAGCCCATTAAGGACTTAA
TAAAAGGACTTCAAGTCCAAAATTATTATTTTTTTCTTAAAAAAAATTAGGAGAAGATCACATAAAAAATATATTTAATG
TTATTAATTAGTTCCAATTCAGCATAATTGGCTTCCTTCAATCCTCTAAAGCAAAGAGTGACCAATGAAAGTATTCACAT
AGTCATCTCTTCCGTTGCATCGATATATTTGGTTTGATTTTATATATTATCGGTTCAGTCTATCAATTTTTTATTTTTAA
ATATGCAAAATCAATAACCAAATCAATAAGATATTGTTTATCTGTTTTGGTCGTTAATGGTTCGATTTTTTATGTAAACA
ATAAGAAAACGCTTATAAAATAAATATATGACTTCTCCAATAGTTTGACACGACTAGACAATAATGTAACTTTACTAATG
CTCATGAAATATAAATAATAATAACAAATGAAAAGAATTATGCAAGTGTAAAACAAAGAGAAATTAGGTAGAATAGAATT
CTTTCTTTAGGTTTTAACATTCTGTATAACGTGAATTTGTGAACTCAAAGTTACTATGAAATGTAAATTGAAGGCTAAAG
GGCAAAAACAATAACTAGTAATATATTGAGATTAATAATTAATATTTATGACAAGTAAGCTAGTAGATTACTAGTCTTAA
TAGGTTATCAATTTACCCAATAATCCTAACAAATATTCAAAAACCAAAACAATCAATAACCCGATAATTTTTTTTTCTAT
AAAACCATTAAAAATCGTTCGTCCAATAACCATAAACCAATAGCACTTTTTTTAAATTCAATTTATCGGTTTTTGCATAT
CCCTAATGGAAATTGTACGTATCTTTTTCCTCTAGATAGTTTCAATCCCCTGCAAGCACTCAGAAGACATCCAGACTTGA
TTCTTTTAATGTTAAAAAACGACATACTTTATATTTACTTTGTCTCAACTGATAATTAGTAATCAAACCGAATCTAAAAA
GAATTAAACTCTTAACCTCCTATACATTAAACAGAGTAAACAATAATCCGTCACAATAAATTAAGGGAAAAATGTTTGAA
ATATATTCGAACTTTGATCGAAATTGTTGTAACAATACCAAACGTTGGAAATGATATTTTAACCCCTGCACTATTTAATA
GTGTATTTTAAAGGTATATATGTGTCCACGTGGACATCATAAATATTGCATCATTATAAATAATAATGTGTCCACGTAGA
CACATATATACCTTTAAAACACACTATTAAATAGTGTAGGGGTAAAAGGTCCTCCATAAAGTTTGATATCGTAACAACAA
TTTCGTCCAAAGTTGAAGTATTTTTCAGACCATTTTCCCATAAATTAAAGAAGAAGAGAAAATCCGATTCAAAGTTTTTC
ATTTTTCATTAAAATTTCATGGTTTACAAAGATGATGTCTTTTACATATTGTCCAAGATAACATGTAACATAAATTAAAG
ACAGGAAAATATGTAACCAAGAAAAAAAAGATGTTAAACATGGATTGAAGCTCCAGTCATGATTAAAAAAAGAATGAAAC
AGCAACAATAATTGTGGCAATTGTGGTGAAATCAAGAGTGCTAGTGGTGGCTCCATTGGGTGTTGGTGGTAGGCTTATGT
CAGGAAAAGTAACTCCAGAAATTGGTCCACCAACTGGTGCAGCAGCTACAGCTTCATTGTCATCACTCCCATTAATTGTG
CCTGTTCCAATTTATGTGACACATGCAGTTAAAATTTTGACAGTGAAATTATTTATATATTTGAAAAGTACATAAAAAGA
ATACCAATGATGTTGTTGTTTTCAATTGGAATAGGAGCATTAGTTGCGTCTTTCAAAGCTGCTGTTGTAGAATCATCAAT
GGCGGAGGCCATACAAACCATGGCGAAGAAAACCAGAGCAAGAACAATGATTTTAGGTGCCATTTTTTTTTCTTGCTAAG
AACGTTTTCCTCCTTTATTTGTATTTATTTTGAATGCAGCAATGGAAATTAAAGAAAGTGCTGCAATGAGAAAGGAATAA
AGTTATGTAGGGATTAATATAGAAACACAAAATGAAATTATGTAATGGTTAAGCGGAGTCCAAGGATGGCCATCAAAGGC
CCTATTCTTTTTATAAGGGACGGCTCAAACATATTAGTGGTCTAAAGTGAAAATCAAATGAAGGCCTTAAACTTAAAAAG
ATATATATATATATTTTCTTACGAAGCTAATTCTTCTAGCTCTTTGAGATGCAAAGTTATTGAAAGGTTTTTCTAATTGA
TTCTTTTGATAATTTCTTTACAATCCACTTAATCTTTTTTTTGTGACAACGCTCGTCCCAATGTATCAAACTTCTTCTAA
TAACCTATTAGGCTATTATTGCTTAAACAAAATAAGGTCTCTTAGAAACATAAGTCTTTCCATTCATGGTTGCTAAATTT
TAAAATAAATTCAACAATAATTAATTCGCTTCCAAATGAGTCAATAGAGATATAATTTGGACTGAATAAATACATAAACA
TAGAGAGAATGAACACCAAAAAAATATATTATTGATTATGATGAATAAACTTACATTCCATATGAGCTACACCTTAGGTA
TTATTACAACATAGTAGTTGGAGTTAATTCATAGGAATGACAGCAGAACGCTACAGAAAAGGTTAGAGTGCATGTAGATG
TGGGGTGAGTTGCGTGAATTGGAGATCAAATCCTAATACTAATAATAAGTTAAACGGTTTATCATTTAGGGTTGTTGATA
AAATCCACCCGTTTAGAAATTGGAGTGACTATGAAGTTCCATCTTAACTTTAATCTAAACCCTATATTTATCGTAAGAAA
TCATAAAATATGTACAAATAATTAAATTTATAGTCACTTGAAAGGACTATAATTCTTAATGTGTAAACTTTAAATCTTGA
ATGTTTAGAAACACCTTAAGATGGCACACTATCATTTTGGAATCTAAACTATTTGATAGAAGGAGATAAACAATAATAAA
GGAGCATAGGTGAATCTAATATTTTGAAATATAAAGGTTCCTACAACAGTCTCAAGTTAATATACAATAATAATTAAGTT
TACATTCGACTATTTCTAAATATTTAGTGAATAATTTAATACATGTATCGGATGTAAACCGGCACATAGCTCCGCTTAGG
GTTATGCAAGACTTGTCGATATGTTAAAAAATCCCAAGCGAATTGTACATGTACTAGGTAATATTGCATCGTGCCTCTAA
GGGGAGCACCAAAACTATTTATTCATACTAGTATTTGGTTCGAATGCTCATTAATTATTTGATAACAACTACTCCCTCCG
TCTCATTTTATGTGAGATAGTTTGACTCGACACGGAGTTTAAAAAAGAAAGGAAGACTTTTAAAACTTGTGGTCCAAAAT
GAATGATATAAATTTGTGTGGCTGTAAATCATTTCATTAAGAGTAAAATATACATTTTATAGTTAAATTGTTACTTAATA
TAGAAATGTGTCATTCTTTTTGGGATCGATTAAAAAGCAAAGTAAGTCATATAAATTGAGACAGAGGGAGTATCAGAAAA
AAGTGAGATGGATGTCTTTCTAACTTGGCTATTATTGAGAATGAAAACAATTGAAAGACAAACATACCATACGTACAAAC
AAATAGCTTTTCATTTCAATGGTACAAATCACACTATTGTGCATAAGTTAATTAAATCAAAAGAACACAAAACCAAAAAA
GTATCAACAAATTGCACGAAAGAACATACCAAACTTAAAGTCAAATAATGCAACACATATCAGTACTAAACGTTAACTCT
CTCAAGACCAGATGTTAATATCAAGCAAGATTAAAACACAACTTCTAATCACTAATTAGTGATTGGAATTTGGAAACATG
TATATATCTCAACTCGTTTCCTTTTAAGCCAATCAATCGCCTTCTCAGTTAACTGCAGACCCCCCTACAGTTAATAAGTT
GGGGGGTAATGAAGGAGAATGGATATGAGCAGGTAATTGTCAATCGTGCACACAAATTCTTCTTTCATTTTCTAATAGTT
CAGGTCAGGAACACAGGCTGCTACGGAAATGAACCAAAACAGAGAGAGAAGACTAATATAGTAGCTCCAAATATCACAGT
TCAAATGGTGAAGAGAACAAACACTATTAGGAAATACAAAAAACCTAAAGAAAAGACACCAAGAGACGTACATTACATGG
TAACCAAACCGAAAGAACTGCAAATAAGTCAAGAATAGAGCAATGTCTCAGAGCAACTGATGCAACTTATATTGAAGGAG
AATTTTATCGCAAAGATACTAGAAAAAGTTGAATGCAAGAGAGATATCTTATGCATTCAATGTTTCTCTGATCAATTCTA
GAGACTTGATCTAATTCCAGGCTAATTAGTAATTAACAGATGTCTCAGTGGCTAACATGTACTGAACTGAAGCTAAAACC
AAAAATGGAAGAGAAAATTAAGATACAATGGGTTAAAGGCAGCAAGAACCTGGTGCCTGTCCCTGGGCCCTTTGATACAT
CCAAACCCACATCTTGTTACTCCTAAATCAAATTATGTTAACATTATATACAGCCAATGCGGCACAAGTTTACATAATGA
GTTACAAGAAAGCAGAGCCGATCAAATTATCAGATATTACAACAGAAATTTACACTTGGTGTATGATCTAACAACAAAAA
TGTTTTTACAGGCCTACAGGGAGGTTCCCACGGATGCAATCTGTATCTGCGATGAATAATAAGCCAACTCCTCCAGATGT
TACAGCAATCACCTATATTTTGGATTACAGCACCATACAAAAGTTTCTAACCGACCACAACTAACCTAGACTAGCATTAC
TATGTACAAACCCACCATACTGAAATCTACAGGACAAAGTGCTCAGCAGACTTGGTACAAGATCTTTACAAAGCTCAAAA
AAGAGCAAAAAATACGTGTATGAAACATTACACATGATGGAACCTACTACATATCTACAATACATAGCTCACAGTAGAGC
TTTAAAAGACTGGTGGGCCTGCTGATGCATCCCTATCTAAATTGGATGCTCACGATGTTATATGCTAAAGAAAACAAAAT
TACAGACAAACATCTCAGGCGCACTAGGGCACTAGGCAGAGACTAGCATTTTCAAACAATTGTCCAATTTAACTCATCTT
CCTCCAGATAACCAAAATATGCTGATTTAGTCACGAAAAACAGAGAGTTGCCTCGCGGCTCCCTGAATACGATAATTAGA
GAAAATTCTCATGTTAATACTCATGAAAAATGATAGAATCCAAATTCAAATGATTGTGTCAGTTATAGATGCCAATAACA
GTTAAGAGATGCATTAAAATTGACATAGAAACCAAAAAGAAAGAAGGAATAATGCAAACTGATCTTTAACTGTCTCAGGA
AGAAGGTTAAATGGTCAAACCCTCCCGAACAACACTTCAAATCAGAGCAACGCACAATTGGAATTGTACAAACAAATGCA
CATCAAGAAAATAATCTACTAGATTTAACATAGTTCAAAAATAAAACTGGCATCCAATGTCTGTCTCTGCATTTCTGCCT
GTACTAATGCCATTCAAGAATGAGATGAAACAATATCAATGTAGCACAAATAATCAAACCATATATACAAAATCTTTTAG
TTGTACAACCATGCAGATGGGCTGAATTTTTCAGCTTATATCTATCAGGAGCAGAGAAATGCAACTTTAAATTCTTTGCC
TGAACTCATACGAAGGCCAGCATTGAAAACATGAAGGATCTATAAGTAAGTACCCCTATCCTCTTCTGGAGGATCGGGAG
GAGGAGTTGGTGGTGGTGTGACATGAGAAGTTTGCTTGGTCCATAAAACAAATGTCAAAAGCCCTCTAAACAATACGGCT
TTTAAAACAATCTTTACTTCAACAAAGAGAAAGAAACCACAAAAACCTAATTCACGGAGGATCTTTCGTTTATTCACACA
CCAAAAAAAAAGAGAAAAAGGAAAATACCAAAATGTAACAAATTGTCAGCTAACCCATGACTCTGCCATAAATAATCAGA
GTACAACAGTGCAGCAGAAATTTAAGTGAGTGAAGCTCACAATATATTTGTTGATCACCTAGAGGCATTATGAAAGCAGC
AGCTACCCTATGAGCCATGCAGTGTCACATAAACTTAAAGTTGCTCAAAAATTTCTCCAAGACCACATACAAATTACCGC
CACAAGAATTATGACTCCCTAACTAATTCACAACAAAAAAAATCCTCAGCTTCGCAAATAAGATGTGTTAGTATACACCC
ATAGTGGATGATCCGTGCATATAAGCATCACTTTACCACCCAACAGCCATGGCACAGCCAATTTATAGGAACACCACTTG
AAATCATTAATTTCATGGCTTTCTAAAATACTATCGTGAAAATTAAGTTTCTTCCCTGGAGACATAATCAAATAAGGACC
AAGTTTGAATAAAAAAAGGCAACAGTACCTCCAAGCATACCTGGATAACAAGGTCTGGCAGCCTAGAAAGGAATAGCCAA
GATAAGACAACCCCCCTCCCGCGGCCAATACGTGAGCACCCAAACAGGCAAACAAAAGAAGAAAAAAAATACACATTTTA
ATATCACATGAGCAGCGAATTGAAAAAGCCAAGCATCAAGATACATTAAGCCTATTTCTCAGCTTTCAGATTAAACTAAT
ATAACCAACTGAAAGAACTTGGTCAGCAAACAATCATACATAAAAGGGCGCACAACTCTAAGATAATACACAACAAGTTC
TAGCAGCTCCAAGAGCTAATTTACGATAATAGTCATAAAACCTACAAATTAACAGAATTAGAAAGCTCAACTCGTTAAGC
AAACCCATTGAGTTTTTCAATAAAGTTACTCATAATCTTAGCACAAATAGAAGTTCTGCATCAAATGACGTTTATAGGGA
GTAGAATAGAAGGATCTATATCTACTTCCTGGAACCGTAGTAATACTTGACTTACTTCTTTAAGTCCTGAAACCACAGAA
TATCAGCACCAACACAAAACAGGAAGAACGCCACTGCATACAAGTAGCTGAAGGAAGGACATCACCAAAGGTTAATAATT
GCGCCTGTAGTCCTATAAAAGACTTGGAAAATAGATGCACGGCAGCATAGATGAGATCATTCAGAAGGTGCGCGTCTACG
TTTCCCATAATTTGTGTCTCTTGATCTAGACCTATGATCCTCCTCCTGAGCTGCTCGGGATTTGCTACGGGATCTTGAAG
AAGACTGTCCACGGTCATAGTCTTCCTCATACTCTGATTTACGCTCCTTTTGACGATAGTCCCGGTAGCCATCCCTTTCT
TCCCTGTATCTGTCCCCCTTATCATGCCTATCTCTGTCATGTTCTCTTTCATCACGATGCCGCCTGTCAGAGTTGCCTGA
CCAGTCACGCTCAGAACCCCGTTCCTTTTCCCTGGACACAGCACTTGACCTGGCTCCTTTATCATGGCTAACCTCTCCAT
AGCCATACTCTGATGCATTATCTTCACCCCCATAACTGGACTCTCTAGTTCTCCTGCCATGTTCTTCTCCTCCCCATCCT
CCCCCGCTTGTGTCAGTCCACATTCCTGGATGAGGCCCATCCATCCCAGCAGCACTCATCATTCCCATTCCATTTGCAGC
CATTCCTCGTCCAAAGAATGCAGGGTTGACATGAGGAGCCACTCCAGGAAGACCCATAGGATTAACAGCTGGAAATGGAG
GCATCATCCCGGGAAATGCAGGACCTGAAAATCCTCCATAACCAGCTCCTCGACCCATAAAACTGGGATCAAAACCCGGA
CCCATCATGCCCTGGGGATGCATTAGACCTGCAGGAGGACCACCAAATGCTGGACCTGCAAGTCCTTGCCCAAAAGCTCC
ACCAGCACCATTGCCAGCTCCAGGATTCATCATCATATTCTTCGATCCCATGGCTCCTCTTCCCCTCACTGGTCCACCCC
CAGGTCCTCTGTTAGGCATACCCGTCCCTCCACGCCCCCAACTACCTCTTCCGAAATTCCTCCCAGCATCTCCAGGGGTG
TAATTTGGCCCACCTCTACCAACTCCCTCATTCATGGGTCTCCGCCCCTGTGGTTGAGACTGCACCTGGTTTTGAGTTTT
GTTCGCATATGAGGAACCCATCTGTTTTATAGTTTGTGGAGTTGCAAATGCGACAACACAGGCTCGCCCATTGAAATTAT
AACCATTCATTCCTTCTTTGCAAGCAGCTGCAGAAGCTGGGTCAAAAAACTCAACTTGACAATAGCCTTTAGACTTGCCA
CTAGCTCTCTCATCAAAGAATTTGATCTCCTTTACATTCCCATATTGAGTTAGCACACTCTCAAGCTCAGCATCAGTAGT
CCACCAGTGCAATTCTCCAACAAAGAGCATGGTGTTGCCATTCTCCAGCGATGGCCTAAAAGGAGTCTCACTAATAACTG
GATTATTCATGTTAACATTCCCACTTGAGTTCAATTGATTAGTTGGCATGTGCGGAACAACTCTTGGTCCAGCCACAACA
GAATTCATCAATGGTGTAGCTTCACTGGCATTTTTTTCTGGCATAGCCATAGGATCAGCACCAATTTTCTGGGGCATTGG
CATGGATCCTTGGTAACCAGAGTTCCCCACTTGAGAATTGAGAGTCATTGTAATTGCTGAAGGCCTTGCTTTTTGTGCAG
CATCAGCAGGTCGTTCAGTTTCCCTTTCAACTACAGGCCCACCCTTTTGCTGGGGAAATTGGACTTCAGTGCCAGCATAC
TTCCCTTCTGTTGCAATACCAGGGATTTTCGCCTCCTCTGATCCTAAACCACCATCCCTTGAGGCAGGAAAACTATCTTT
CTGGGCTTGAAAATTCCCATTTCCCGCATCAACAGAAGGAACTGGAACCTCTGACCGCTGCAGCTGTAGGAAACCTTCCC
CAATGTTAACATCATTGTAAAGATCATCATATTCATCATCTTCACCCATCATTTCATCCTCTGCTAGAGCTGGAATTGTC
CCACTTCCATGGTACTGCATCTTGTGGCTTCCTCCATATTCCTCATCACCATAGTCCAACTGCTCATCTGCTGTTGGATC
CATCGAAGGTAACTGAGACTATAAATTAGGAAACTCCACCTGATTTTTAAAGGCATGAAGATGATAGTTAAGTTCATTGT
TTTACATATTAAGAAACAAGAAACTTGAATTTCCAACTGCAGCAAAATACACAAGTCTTAATACATATGGTCATTAATGT
AAAAGAGGATGAGAAACAGTCTGTTCTATATTATTTTTAAAAAAATTGATAAACCCCCACACCAAACCCCCAAATTCCTA
CTCCCCAGGGGCCAACAGTGGCTTTTTTCAACTTCCCACCTTGGTCATTCAAATTCCCAATCTTTTGGTTGAAGGAGGAA
GGGATCCCACTTGACCAACTCTCTTTTATCAAAGATGACTGTTTTAGCTTAGAAAAGAATAAGATCTTAATGTATTGAAC
AAATATGTGAAAACAAAAGACCATAAACTTTAACTTTTTTTTTTTTTTTTTTTTTTTTTTTTTTGATGACAAGGGAAACC
CGCAGCCGCTACCCTTTGGGTGCGCACAGGGTAAAACCCCCGCTCCTATGCAATAGCTCGCAAACCACATAGGAGAGGTA
ACCCGCACTAGGCAAGCCCGGTGCGACGAGCTCGACCCAGAAGGCAAACCCCTTGCTTTCGCTGGCAAGGGGTTTCGAAC
TTGAGACCTCCAACATGGAAGTCCCAAGCCCAAACCACTGGGCCACCCCGAAGGGTCATAAACTTTAACTTTAATCTACA
GCAAAACAGAAAAAAAAAACTAGAACACAATTTCTGAGTGGCGATTAACTTAGCATAGAATAACTACAAATAGATTTCCA
CTTTCAACAAACAAAAAAGAGAGAAATCAAAGTTTAAGCATTTTCAAGCAAGGCATCTTGAGATCTGACGTTATACAAGT
AACAACAGCACATAGATCTTTACAAACACGCACATCAGAGTAAAAATTAAATTATATCTCATCAGTAAAATGGCTACCCA
CCTACATACATCCGAAAAGTCGCAAGAAAACGGGAAATTTTATACATCATGTAATGGAAATACCAATGAAATGAAATTAT
GTTCAATACCCAGATCACAAATTACAATCTTGTTCAATACCCATATCACAATTTCAAATAAATATGCAGAAAATCTCGAA
CAACATGTTTATAGGCAAGGGTATCCGATTGTATGTATCAGTCAACAAATTACAACAACAATACGGGCAAGGATTGCAAT
TTACCATTGACGAATGCTATTGGAAAATTGAAAAGCTGAGTTTCCGAATCGAAAGGAAAATTGTGCAAAACGCAGAGACC
AAAAGATTATTACCGAATTTTTTTTGGGGAAAACTGAAAATGAAACAAGAAGAGTCCTTTTCTTACTTGAGCTACTCCTC
TCAGCTGTAGAGGTTAATCTTCAACTTTGCCCCAATCTCTCTCTCTCTCTTAATACACTTCTGCGTTTCGTTCTTCAATG
GTTTGATTTGGTAGTCTTCGTCAATGACTGGCCAATCTTTGGAGTGGAAAATTGGCTATCAGGATTTTAATAAGAAAAAA
TTGTATCGGCTTTGGATGAGAAATATAATTACTTTGATTTAATGACATGGTTAAACGAAATTAATTTATTGTCTTATTAG
TTAAAAATCTGTCCACTTTTTTTTCCGAGAAAGGCCCAAAATAGTCCATCATCTTTGGGTTAAGACTCAAAGTCATCCTT
GAGTTTTCGCAGCATTAATAGTCTCTCATGTTTGCAATATTGGTGCACTTTTGGTCTTCCTTCAAAATTTTGCCTATTTT
TTAACATTGATTTTATTCATAATTTATGTATGGAATGTTTAATCGTCATTTTATATATTTAGTAGAAATAATAACTCCAT
GTGAGAGATTGTGAGAAAAAAAACACCTTATTTTGTTTAGTAGAAATCGTATTGCAGGTAAAGTCAAGAGGTTCATCACG
AGGATTTCATGTACAATAGTACAAAAATTTTTTCTTGCAATGTCATATGTTAAAATGTTCTTAGTTTAGCTGCAGTAATA
TTTATACCGAACAAAACAATGTGTTCTTTTTCTCACCTTCTCTCAGATAAAGTTATTATTTCTACTAAATATATAAAAAG
ACGATGAGACATTCCTTACATAAAATTATGAACAAAATTAATGTTAAAAAATAGGCAAAAGTTTAGGAAAGGACCAAAAG
TGCACCAATATTGCAAACATGAGGGACTATTAGTGCTCTATGTGAAAACTCAAGAATTACTTTGGGTTTTAACCCAAAGA
TGAGGGACTATTTTGGGCCTTCTCTCTTTTCCCCCCCTTAAATTTAGGGTGGGCTGGTGGCTCCTTTAATTAATAAAATA
AAATCCACAATACAAAAGAAAAACATAAAAACTCCTTTCGTAAAAAAATAAATAACACCTTTTTTAATTTTGTAGTCTTA
AATTAAAATTATATCAAATGTATTAAAATACATTTTTTATCTTGTGGTCTTGAATATGTCAGGTGGAAAATTGAAATTAA
TGTGTTGTCAAAAAAGAAAAAGCGGACATGAAAGCTCACCGGAGCTCCTCGATCGGGTTAAAAAAGCAATGGACCCATGT
CTTCATTCTCAGCTAGAAAGGAATACAATCTATAGGAAGAGCTCAAGGACAAGATGGTTTGATTTGTTGATCTGAATTGT
GAACAACGAGCTCAAAGGTTAAGTACTCTTTTATAGCTCGTAAATCATTGAATCTAGTCTTCAACTTGATTGTTGTGAAA
TTTATATGTATTTGCTTGTTTTGTATATCATAGCTTAATGACTTCTTGATTGACCACTATCACACGGTCGATTGTCTTGG
TAATTTATAAAAGATAATATTGTTAATGTGTTAGTCCTCTTTCTCCTTTAGGCTACTATCGTGTAGAAGCATTCCTGGAC
CCTCACCGAGTACTATAATTTTGACACCAATTCAAATCTATCTCGAGGATTTTTCAAAGTTTAACATTTCTAAACATTTA
CTTCTACTCTCTCATCAATAGGTGACAATAAGATATGGTTTGTAGTCTTTAACTAGATATTCTATTTGGTCTATATGAAT
TTCTCTATCTCATAACCAAATATTATTGGTGATATGTTTCTTATGTCTAGACAATTGCAAACTTTTATATATAAAAAGAG
TTTCAATAGGATGAGCAAAACTAATACCATACAAAGGAACTCTATTGATATATAGAAGTCAATGTACTCATCCAGATATT
GTCCTTCGACTTGACTCTCTTCTTTGAATTGTTCTGATACTAAGATTGGGGGTCTTTGATTTGTCAAGGTTTATGATTCC
CCTTCGTACATGCAATTCATAGAAGGAGTTAACCTTCAAAATAAAAAATCATGTTAGTAAAAAAAATATTGATCAATATA
TAGTCTTTTATCTAAACATGTCATGTTTATGATTACATTATGAGTGTCTTTTCATATCAAAATTTGCTCTGCATATGCCA
CAGTAGTCTAAGGAGGCTCTCATTCCTTCTCAATCACCTTCTTCATTAATAATGAGTTTGTTTCCACAATCAAAGGAAAT
AATTTTTTCTGTACACAATGTGTTATTCCTTTAAGAATAGGTTTTGCTTTAGTTAGCACATTGGTGGTGTCCTCCAGTCT
TATACCTTTTGCAAAAATTAGATTTTCCTAATTACTTTTAGAAGTTCCATCAATATTATATTTGAATCAATTCATCGGAT
ATTTCTCCTAGAACATCAGCTTAGTCATTAGTCATCAATTTAGGACTACAATCTTCAAAGTACTTCACATGTTCGGCCAT
AAGTAAATATTTTGCATCAATGGATATGTAACTTTCGTCAAGTCGTACAATGTGTTGTTGATTTCATGAATAACTCTACT
TTTTCTTTAAGTCTTTGGCTATTTCTCATTTTTCACATTTCTCAGATAATTGTAATTGTGATAGCTTAAAATTGTTGGGT
TTTAAAGGTGTGAACAGGAAATGAAGGGTTGTGACTTTCCTGAAGGGTTGTGACCTTTATGAAAGGTTGTGTCTTTTCTA
AAGGGTTGTGACCGTTTGAAAGATTGTACCTTTTCCAAAGTGTTGTGACCTTTCTGAAAAGTTGTCTTCTTTCCAAAGAG
TTGTGACATTTACCCTTTGTTGGCTATAAATAGAGAGACTTTCTCTCATTTTTCTGCTTCCCTTCTTTTTTAGTACATTT
CTTACAAAACAAAACCGATCGATCGTGTTTGTTTGTGTGATTCGTTGTTGTCATTTTGAGTTTGTTGAAATTATTGAAGT
TTGAGGTACCACTACTTCTTTAATGGTTAATTCGTTTTATCTTGGGAGGAATTAATCCGCAACCTCGGGTACTTGAGGGG
ATTAAATTTCTTAAGGACACACAGTGGGTTCTGTGGACTCGGATAGTTCTTTATTTTTTTCTTTTCATCTTTTATTATTT
CTAGTTTGCTAATCTGAATACAGGAGACAACAAGCTTAAGAAATTTAGCCTTAGTGGTATTTTCTGTGGTAAGAAAATTA
CTTATATTATTTGTGTTCTTTTTATTGGGAAAAAAAGAAGAAGAAAAAAGAGAATTATTTTATCATATGATAAAAGAGAT
TTGAGATTAATTAGTACTATTTTAATATGTTCGAGTATATTTTCTGTAGTATGTTTTTCTTGGATAGGTAAGATTATTTT
TATTATCTTTCCAAGTGCATTCACGCATTGCACCCCTTTAGTTTTCTTTTCAATGAGAAAAGTTTTTTTGTGCATAAAGG
CTAAGATGAACACTTTAATTATTTTTCATACATTCTTGATTTTATATAATTATGAGAAGAAGTAAATGAACATATGTTGC
CTCCTAATAATATTTGAACATGAGTTTAGTTTCTTGTTGAAATTAAATGTCTTCTTGAGGAAAATAGGAGTATGACGGAA
ACTGAGAAAAGAAAAAAAAATAGCAAGAGAAGTGACTTGCATGGAATCATTGCTGACATATAGAATATGATTCAATGAGA
GCAAAAATCAGGTTCTATCTTTATTTCCCTTGATTATTATTTTCTTTTTCTATCCTTTATAAGTTATGAGATTTATTTCA
TAAATGTTAGGATAGATGGTCATTATGTGATGTTTTCGGAATATGTCTTTATTATTAATATGTATTCTGTTTAGAGGAGG
AAAAAAAACTTTTGTAGTTTTCTACTCCATGTAAAATTTGATTGTGTTTGACTTTTGGAGTCTAAAATCTTCTGATTTTT
TTACTCCTTTGATTTGAAGAATATATGAACTTCACGAACAAATCATATTGTGCATTGGTTTGAAGAATATAGAAACTTCG
CCAATCTATTAAATATTCTGTTTGAATGAATATTCTGACTTGAAGAGTACAAAATCTTTGTTAGGAATATTAAGGCTAAA
TGATTTGAAAAGGATAAAATTTTCATCGTTAGCTAGAAACAGTATTGTATTTGAGGTTTCTGGAGATTAAAACCTTTTTT
GGTTTACTACTCTGTCTGAATGTGAAATTGATTCAAAGAATATAAAAACTTCATCAGAATTCAAGGTTCATTCGGTTAAT
GATTAGAAGAATATAAAACCTTCATCAGAATTCAAGGTTCATTTGGTTAACGATTAGAAGAATATAAAACCTTCATCGTT
AAACTAGAAATAAGTTGTATAAAGATTGAATCTTTATTGTTAGTATTCTAAATACTAAGTGGTCTGTCTAGTTGTGACAG
AAAGAGAAAAAAAACACTAGTAACATAAAATTAGTGATTTTTGTGTCTGCAATAAGTGTTTCTATGGATTAAATCTCCAA
AAGAAGGCTTCATGTTGTCAATGTGTATTTTGATGGTATACAATTTGAAAGTATGGAAAAAAATATGTGGAAAATAATTT
CAAATACTTGAAAAATATTTTTGAGAACATATTTAAAATGCGGGAGGTTCTTTACTTGTGATAAAGATAAAATTAGACTT
TCTATCTAATTTAAATTTAAAAGTACAAGATATGAAATTTAATGACATTCTTTTATTATGTTAGACCCATAAAATTCTTG
GAGTATATTTGATATTGTGGTCGTTGAGTCTCTCTTTACTAGTTTATGATATGACTAGTATAAAACCACAAAATTATATT
ACTCATTCAAAAGAATTGTATTCTTTGATGAAAAAGTGTCACTTAAAATATTGTGATTTTTCATGAAAAATGTCTATTAA
AATAAATTTATTTGTAAAGACATGAACATTGGTGAAAAGTGATATATTATGTTTGTGTTGTAAAACAAACATTTGGGTCA
TATTGCCCTTATTGGACCAATGGGACTATGGTCATAGGTAATTCTATAACAAATTGAATGTTATGGAAAGGTCCTTCAAA
AAAGGACATCTGACAAGGTGTTGAATCTAAAACAATGTCTGTATTTGACAAAGTTATAAAAAGTAAAGAACAAAATATTT
GTAGGAAAAAGTTACCTCACAGAAGGTCTTTTCAAACTCATTATTTATGTTGTTCTTACTTACTTGAATCAAATTGTTTG
TGACATGACTGCTTAGGACATGTCAATTACAAAACCTTGCAAAAACTTATCAACTTAGAAGTTTTGCCTAACTTCTAGTG
CAATAAATCAAAATGTCAAGTATGTGTTGTTGAAATTAATTTTAATCCCTTAGAATTGATTTACACTGACATTTGTAATA
TGAAGTCAACACCATCTCGTGGTGGAAAATTGTTTCATAAATTTTATTGACAATTGCACTAGATATTGTTATGTCTATTT
GCTGAATAATAAGGATGCGCAATAGAAACATATAGGCAATATAAAATTGAAGTTGAAAATCAGTTGGATAACAAAATTTC
ATGATTAGAAGTGGTAGATGTTGAGAATATGAATCTTCTTTTGCAGAAATATGTTTCGAAAATTGAATCATCCATCAAAT
TACTACACATACTTACCTCAATCTAATGAAATTGTTGACAGAAAAAAGAAAAAATTGAACTTTGAAGGAAATGTTGAATG
TCCTACTTATAAGTTCAGGTTTACCACAAAATTTGTGGGGGGGGGGGGAGGGGGGCTATCATATAGCAAAAGAGAACAAC
AAAGAGTTTGTCTGTTCAGAAAGAGAGAAACAAAAAGTTTTGTTTGTTAGTAAAGGGAGTAACAAATAAAAACTTTTGTT
TGTTTAAGGAAGGGAGCAACAAAAAGTTTTGTTTGTTCATGCTTTGTTGTATCGTGATATAGAATTGCTTGTTGTCCCTT
AAAAGTACATACAAGCAATAACTCTAGAAAGATAGTGATCTAACTATTTTCAATACAGTCTATTCCATATGAGAAATGGA
ATTGAGGGAACTATTTCCAAACATGTCAAAATAGGACCTAAGACTGTGGATTATATGTTCATTGGATATGCTACAAATAG
TAAAGCATGTCAATTTATGGTTCATAAGTCCGAACCATCGGATAGTCAAGTGAAGGGTCTAAACGACCTTGGAACGAACC
AAAGGAGAATGTACTTAATAAAGAGATTCAGAGTCGTAGTAAATATCAATGGACAAATTACTTCCTTCGAGTTTGATTTT
GTAACATTTCTTCTTGAAAATGAGTCTCATTCGAAGAAGTTATGCCCTCTATGGACTCATTCTTTTTGGAAAGAGGTTGT
CAATAGTATGGTAGATTCAATCTTGAGCAACCATACTTGAGAGTTGGTTGATCTTCCTCCTGGAAATAAACCTTTGGGTT
TAAAGTGGATCTAAAAAAAAGGGAAAAGATAAGTTGATGAAACTATTGACAATTACAAAGCAAGACTTGTTGTCATAGGC
TTTAGACAATAAGAAAGTCTTGATTATTTTGACACATAACAGCCACTAACTAGGATTACATCAATTCGGATGTTAATTGC
GCTAGTTTCAGTATATGACCTTCAAATTCGTCAAAATGGATGTGAATTTTTTTTATAAAAAAATGGAGAATTGAAGGACG
AAATTACATAGAACAACCCGAGGGCTTTGTGGTTCCTGGTAAAGAAAAGAAAGTCTGTAAACTTGTTAAGTCACTTTGTG
GACTATTAACAAGCGCACAAATAATGACATGCAAAATTTGACCAAACTATGTTGGCAAATGAATTCAAGATTAATGAGTG
TGATAATTGTTTTTACATTAAAGACACTCCAAATCACAAGGTCATTGTTTGTTTTTATGTTGATGACATGTTGATATCAA
AAGAGACATTTTTGACATAAATGCTAGAAAGTAACTTCGATATGAAAGACATTGAAGTTACTAATGTGATTGAAAAGGTA
CTTGACAAGTTCAAGTATTTGGATTTCAATATTGTCAAGACTCCAATAAATGTGAGTTTTGTACTTCAAAAGAATGAAGA
AAAAAGTGACTCACAATTGGATTATGCTAGAGTATTGAGAAGTATGATATATATCATGAAGTGTACGCGATCAGATATAA
CATATGCTATTAGTAAACTGAGTCGGTTCACGATTAATCTCAATCAAACTCATTGGATAACAATGAAAAGAGTTTTGAAG
TATTTAAAATATACTTAAAAACTATTGTTTTGCATTATAACTAATATTCAACAGTATTGGAAGAATATAGTGATGCAAAT
TGAATCACCAGGTCAAATGAAGTAAAATCCACGAGTGAATATGTATTTACTCTTCATGGAGGAGCAATCTCTTGGAAATC
TTCCAAACAAAAATGTATCACTCGCAATTCTATGAAATCTGAGCTTATCATTCTAGATAAGGCTGGTGAAGAAGTTGAAT
GACTCCAAAATTTCTTGAAAGATTTTTGGCCAAAACCTTTAGTTCCAGTATGCATACACTGTGAGAGTTAATTTGCAATA
GGTAGGGCATGGAGCATGATCTATAACGGAAAGTCTCGTCATATATGACGTAGACATAATATCGTTAGAGAACTACTCTC
TAGCGGAATTATCATAATTGGCTATGTAAAGTCAAATGATAATTGTCGGATCCACTTACAAAAGGCCTAACTAGATAGGA
AGTTGATAGATTATCAAAGGGAATGAGACTATGGCCGATGACAAGTCATTGTGACGGTAACTCTATCTAGAAGACTGGAG
ATCCCAAGATCTAAGTTCAAGGAGATCAAACAAAGTCATTGATAACGGTTCAACATTGTCAAAATATTTTTTTATAGTCC
ATTCTCATGATAAGACAATGTTCAGTAACAAGGATAAATGCATTAGGACTTTTTAATGGTTTCTCAGTTTGATACAAGGT
ATATCAAATAATGTATCTACGGATAACACATTTAGAAATCACTTATGTAAGTGTGAAGTGTACGCCACTTCGAGGAGAAT
CTAGTTAGGCCAGTTCTCTACCTACTTATAAACCAAGACGTGTTCATGGATGAAACGAACAAAACAATGAGAACCAAAAA
TAGTTCAAGGATTGATTATGTGACTTATGTTGTCTAGGTATACNNNNNNNNNNNNNNNNNNNNNNNNNNNNNNNNNNNNN
NNNNNNNNNNNNNNNNNNNNNNNNNNNNNNNNNNNNNNNNNNNNNNNNNNNNNNNNNNNNNNNNNNNNNNNNNNNNNNNN
NNNNNNCATACATATGTTTTAACAATAACCATTACCTATTCATGTGGGAGATTGTTGGGTTTTAAATGTGTGAACATGAA
ATGAAGGGTTGTGACTCTCCTGGAGGGTTGTGACTTTGACGAAAGGTTATGACTTTTATGAAAGGTTGTGTCTTTTCTAA
AGGGTTGTGACTGTTTGAAAAGTTGTGCCTTTTCCAAAGTGTTGTGACCTTTTTGAAAGACTGTCTTCTTTCTAAAGAGT
TGTAACATTTACCCTTTGTTGGCTATAAATAGAGAGACTTTCTCTCATTTTTCTACATCGAATTCTTTCCTTCTTTTTGC
ATACATTTCTTACAAAACAAAATCGATCAATCGTGTCTGTGTGTGTGATTCATTGCTATCATTTTGAGTTCGTTGAAATT
ATTGAAGTTTGAGGTACCGCTACTTCTTTAATGGTTAATCTGTTTTATCTTGGGAGGAATTAATCTGAAACCTCGGGTAC
TTGAGGGGATTAGATTTCTTAAAGACACACAGTGGGTTCTGTGGACTCGGATTATTCTTTGTTTTTTTCTTTTCATCTTT
TGTTATTTCTGGTTTGCTAATCTGAATACAAGAGACAACAAGAATATAAGTAATTTTCTTACCACAGAAAATACCATTAG
GGCAAAATTTCTTAAGCTTGTTGTCTCCTGTATTCAGATTAGCAAATCAGAAATAATAAAAGGTCACAAAACTTTATGCT
CTGATACCACGTTTGTCACGACCCAAGAGTACCCCCTAGACGTAACACGACGTATTTGACCCCGAGGGGGTCTCATACAA
GCCTCTAGCATCATCATTACATAAGACATAGAAATAATGCGGAAAAAATTAAAATTTTTACAATAGAAGTCAAACTTCAT
TTTTCATAAAGGAAAATCATAGGAATCTAGACTTTGTCTCATACGCCATCTAAAACATAGAAATTCAAATGTTAGGGCTT
ATCCCTTTACATCAATAAAAATCTCAACATGAGAAGTACAATAGAAACTAAGAAATCGATAATCCGTCCTCGAATGTGAG
GACTCACCACAACCTGGAGATAAGCAATCCAAGTCTTCTTCAACAAAGGAAGTGTATGTCACCTAGCTGAACGTACACTT
GTCAAAATGTAGAAGGAGAAGGGGTTAGCATAAATATGTACTAAGTATGGAAACATGCATAAAATCCTTGAAATATGATA
AAAGGACATTTTAGTTGAAAAGTATGCCTTTGTCAAGTTTAGAAACCAACATGCATTTACAATGTACAACAAGCCATAAT
CACTTTTATACTCATTACATAGTAATATCAGCACCTTAGCAACCCCTAAGGAACACTTGTGCAATGTATGGGTGGCATCC
CATAATACCAACCCTACTAAGCACCCCCTTGAAGCTACCTTGGTCATGCATGTCATCTTTAGAACTCATTATAATCATTA
GTCACAAATAAGGAAATATTCATGTACATTACTTTGAATATAAGGAAAGTCATTCATAATAACTAACCATTCAACACACC
TGTATATATTTGTATCTCATCATAATATAAAGGAACCATCCCACAACATCCTACTAAGTCCACTTGTGCAATGTGGAAGT
GAAGTCCCATACCCCCACTCCTATGAAGTAAACTCACCAAGAAGTCATAGTATAGTTTATGTCTCATTCATTATCTTTCG
TTTAGGAAAGAATAGCCATAACCGACATAGACCATGTGAGCTACATGGAATCTGGTGTCATGTAACCCCACACCGAAAGA
AGGTGTCCTACTTGCCTAAGGTAGAACTAAACGTGTTATCTTCTAGGTGGATCCACTAGCTAAGTCCTATGTTGGCACAT
AGTTATGAGATAGAGAGATTGCTTCTAGAAACCCTACCTCTTGCATTGGCGGATGAGCTTCCATCTCATGAGTTTACTTT
AGATGACCCGACCTATTGCATTGACGGAAGGGACTTTACCTCATTGTCCATATCCACTCGGTACTAAGCATTATTTTCTA
ATTTATACATAATTAGTCTTGAAGTGCATTTACATGTGTGAAGGAATGCTCTAACCCTCATTCACTACAATTCATCAAAA
TAACTCATAGATTCATTAAAGGTAAGAATATACTTTCAACCTTAAAATCAATCATTAATATGTGAGTAGAACTGTCACAT
TACATTCATAGTGTTTTCATGAGAATAAACTTTCAATCAACACAATAATATCATCATCATCCTATACTATTCATACATCA
GCAAGTGTAAGGGTAAGGGAAGAACAAACTTTCAACAACACCATACTTTACACATTAGTCATAGGAGATTTACTTTCTAG
GTGAATCAATAAGTTATACTCAACTTTCATCAATATGTACAAACCCTAGCAATTTACCCCTTTCAAGGGCATGAATCATG
TCTCACAATTACACCTAAAGATACTACAATAGGCATGAATAAAACAAGATTCAATAACTATATTAAGATAGATACAATTC
ATAATAATCATCTTGCATTAATACACCCATCACAATTCATGAAATTGGGTCATGGGGGTGTTCATGGGTTCATGGGGAAT
TTTACAATGAAAATTACTATTAAACATCAAATTATCCATAATATAATGCAATTAACATAATAAAATCATTTTTAGGAAGA
ACCCATGGTTCGAATGAAAACCCTAGTTTTTGAACAAGTTACCAATTTCGAAATCAAGAGTTGAAGGGCTCATGGAGAAA
AATGTTCCATGAATCAAGGTTCCCATACCTTAATTTATGTTTTCCCATGAAATTGGAATGAAAAGCTTGGAGCTTGAACC
CTAATCTTGACCTTCTTTTTTTTCTTCAATGGAGTTTAGAGAGAGGATATTATTAGGAGGGAAGTTGGTTGAGTTTTGAG
TTTGTGATTTATTATAGTTAAAAAGAGAGTTTAATAGTTAATATATGCTTATATATGTCTAAATAACTAATTTAAACCGT
CCCTATCTTTTAATAATTAAAATAAAACTTACCTAATTTAATTACCCTTTGGCCGAGATCCTTGATAGCATTGCAGACCA
CGTTCACGACTCCCCCACCTACGGACCGTAGTTGGGGCTACACCTCGTGCTATGCAATTGTCATTTGGATCAGAGAGGGG
AAGATTAAGGTAAGGGTGAGGAGACTAAATCTCAACTCACGAGACCCTTTCACGGGGCATGAGTCGATCCACGGATCGTA
CTGCACCCTTGTGGAATGGTACTGAGGCTAGGAAATTTTTGGGGTTCTAGGAGAAAACCAAGTGTTGACTCACGACCCCC
CACCTACGGGGAGTGAGTCAACCCACGACTCGTAGGTGCCCTCTCGTGGGTCAAGCTGGTTTTTGACAGCTTTTAGGCAG
CCCCTTGGTCCTCCTCAAGGACCCTTGGGTGGTCCTTTGTAGGGCCATGCCTTGATATTTAGGGACTAACACATTAGTAC
TAGGTTAGGGAAGTTATTTTACGACTCTTATCTTGACGTTAACCCTTTTTAGGACACTAGGCATCATGTTAGGCTCTAAC
TTAGGTCATTAGATTTTCGGGATGTTACATTATCTCTTCCTTGGAAACATTCGTCCCCGAATGATGACTAAAACACCAAA
CTAAGTTAGAAACTCTAGACTAGCAGCCAATCATGCATGAAACATAAAAATTGTGCAAAAACTAAAAATGCCCTAATCAC
ATCATGCACAATTTCAAATGAGGAAACTTCAACTCCCTTCTACAACATGGCCAATGCAATACAAGAAAGTAGGAACTCCA
TCTACTAATCCAATATGTATGAAACTCATCAATTTTCATCAACATGGGAGGAACTACCTTCTCCAACTCATACAAGCTCA
ACACAACAATGTAGAGTCAACATGTCATCTCATCAACACATCATTAAGCATGTTCATCAATTTACCTCATGAAGTAAAAA
ATGCAATCATCATACAAAAATGTAATTCAACATGAGGAACATATAAATCATGAAAACTCAATTTATGCTTTTAACATAAA
TTCTCACAAGAACAAGTACAATATAAGGAAATCATGGAAAAGTCACTCACACACATGACTCCCAAAACACTAAAGCCTCA
AGAGGAATTATTTACCTCAAGTTTGAATGGGGGTAGAAGGAAAAATATGAGGATAACGGGACTTCATATCGGTCTCGACC
TCCCAAGTAGCACCCTCAACTAAGTGATTCCTCCGTAAAACCTTAACGGAGGCTACTTCCTTATTGATCAACCTCTTCAC
TTACCGGTCTAAGATCTCAACCGGGACCTCTTCATAAGAAAGGTTTTCATCAACTCCTAAACCCTCTAAAGGAAAGATGT
ATACCGGATCACCAATACACTTCTTGGGCATGGAAACATGAAACACCGGGTGAACCGGGGCCAACTCATTTGGCAAGTCC
ACTTCATATGCAACTTTTCCAATGCGTTTCAAGATTTGGTATGGGCCTACAAACCGGGGACTAAGCTTTCCCTTCTTACC
AAATCTCATCACACCCTTCATAGGTGAGATTTTCAAGTAGACCCAATCACCAACCTCAAATTCAAGATCCCTCCTTCTAA
CATCGGCATAAGACTTTTGCCAACTTTGGGCTGTCTTCAAACTATCTCTAATGAGTCGAACTTTTTCAATAGCATCATAA
ACTAGTTCGAGGCCAATTAGAGCAAACTCACCTACTTCAAACCACCCAATCGGAAATCTACACCTCCTACCATATAGGGC
TTCAAACGAAGCCATGACAATGCTTGAATGGTAACTATTGTTGTAGGCAAATTCTATCAATGGGAGATGATTATCCCAAT
TACCCTTGAAATCAATCACACACGCCCTCAACATGTCTTCTAAGGTTTGAATGGTGTGTTTCGCTTGACTATCTGTTTGA
GGGTGGAAAGCGGTACTAAGTTTAACATTTGTACCAAGCCCTTGTTGGAACACCTTCCAAAAATGTGAAGTAAATTGAGC
ACGCCGGTCTGAAATGATAGACAAAGGAACCCCATGCAACTTCACTACCTCCTTGATGTACAATTTGGCATAGTCTTCCG
CCGAAAAAGTAACCTTAACGGGAATGAAGTGGGCTGATTTAGTCAACCTATCAACAATGACCCAAATAGAATCATGTTGC
CTTTGAGTACGAGGCAAACCTACCACAAAGTCCATGTTTACCTCCTCCCACTTCCAAGTGGAAATATTTATATCTTACAA
TAAACCTCTTAGTTTAAGGTGTTTGACTTTAACTTGTTGACAATTTGGATACTTGGCCACAAAACCCGCTATACCCTTTT
TCATACCATTCCACCAATAGTCTTCCCGTAGATCACGGTACATCTTGGTGGCTCCCAGATGAATAGAATACCGCAAACCA
TGAGGCTCTTCTAAAATTTTCTCTCTCAAGCCATCAACATCCGGAACACATAATCTACCTTGGTACCTAAGCACCCCATC
TTCCCCTTGGGAGAAAACCTTAATGGACTTGTTGAGAACCAATTCTTTCAATTCCATCGAAATAGGATCAAGATGTTGCT
TAGACTTTACATCAACCACAAAGGACGATTCGAAACTATGATGAACCATAACTCCACCCTTGGTGGAGTCCACAAGTTGG
ACACCTAGATGGGCCAACCTATGTACATCACGAACCATTTCCTTCTTCTCATCTTCTACATGAGCCACACTGCCTATGGA
CGATCTACTTAAGGTATCTGCAACTACATTAGCTTTGCCGGGGTGGTATAAGACACTCATGTCATAATCTTTCTAAAGTT
CTAACCACCTTCTTTGTCATAAATTCAAATATTTTTGGCTAAACACATATTGAAGGATCTTGTGGTCGGTAAACACATCA
ACGTGCACACCATATAGGTAGTGTCTCCATATTTTTAAGGCAAACACCACCGCCTCTAGTTCGAGATCATGAGTTGGATA
ATTATTTTCATGTAGCGTGAGTTGCCTTGAAGCATAGGCAATAATTGTAACACCCGGGCTCTTCTAAACGTCTAAATTAA
TTTGTACATTCGTGGAAAGACAAAGAGGGTGAGTAATAAATTAAAAATAATGTGGTATGTCATATTTTAAGTGTTCAAGG
GTTGTATCTCAAGTTTTGAAGTTAAGTAAGTGGCAAAATAAAAGTTGATGAAAGTTATCGTAAGTTCCTTTTTAAAGATT
TCTCTGAAATTTGGGTCAAATGTATTGGATGTTTTCTCCCAATATATAAAGAGTTAAAATGCCTATTACCCATTAGATAG
AAGGCCTACGAGTCTAGTTTGCAACGCATAAAACCCCGTATCAAACCGACATCAGAGTAAAAAGTTATGAGGATTTTAAT
AGGGACTGCCGGAGTAGAATCCGGGTCGGGTCAAAATTATGGTATGTCGGCTTATTTAACTTTTTAAGCCATGAAAACAT
TCCATTTCAGTTCCAAACCAGAGAGAAAGCTTAAGAGAGAGTTCCTATGGAGTTCTAGCATTATGAAGGTTAATTTTTGA
TGATTTCTACCACTAAACATTGCCCCCGTGCCTATAAACGTAATCCCTACACGTGACAATCATTTCCCCCTCATATTAGC
TGTGTTTGGAGTTGATTTTTGAAGATATAAATTTGTAGTTATTGGTGTTTCTTCGAGGTTTTAACTTGGTTAACTAAGGT
AATCATCTCAGGACTTTTTTATGATTGTTTTTAAGAATTTCTACGGACGTTTCGACAAGTTGGGGCAATATGGCATATCT
GCCGATTTAAGATTAATTATGAACTATATATAGATGTGTACCAGTTGTGTATATATAGTGTTTGCGAAGCTTAGGACATA
AGGAACAACTTTTGTGAAGGAACTACAACCTTTCGAGCGTTCATTGGAAAGGTATGTTAAGGTTATTCCCTTCGTCGACA
AGTTTCCTTAGAGGTAGTTTACGTTGGTGATCTTATAGATGTAATTGTGAGTGGTTCGCTGATTGAGTGGTTATAAACCC
TCATTTTAGGGACTCATAATCTGTTAAGAACGACCCTAAATTAGGAAAGACTTGGAGATTATTCATATATATTGTTTATA
GCTAAATTGCTCGCCTTTAGCCTATTCAATTATTTGTTGTCTCCCTTGGGGCTATTGTGGTTAGTTGTTGAGCAATGAAC
TGCCTATGGGGCTATGATGTTGTCTAATAGGATTATGTTATTTCCAAAGAGGGATATATGTTGCCCACGGGGTTATATTG
ATGCCAAAGAGTGATATGTGTTGCCTACGGGGCTATTTTGATGCCAAAAAGAGCTATGTGTTGCCTACTGGGCTATGTTG
ATGCAAAAGAGGGCTATGTGCAGCCCATAGAGCTATGATGTTGCCTAAGAGGGATATGTGCTGCCTACAGGGCTATATCA
TTGCCAAAAAGGGCTATGCAACTTTTTACAAAGACAAGGGGCTACCGATAAGGTTATGTAGATTGATTTGGCACCTTCTG
GGCTTATGGGGGGCCTAAGTAGGTGGTATGTTGTTTGTACCTACCAGGCTTATGGGGGATTGGTTAGGTTGATGTTTGAT
CATTATTATATTTTATTAGATTCAGTAGTGGGTTGACATGCTTATCTAAATTTGATTTCCTTACCTGATTGCTTTTGATA
TATTAGATACTTGCTCATTTATTCCACAACCTTTCATACTCTGTACATTATTTTGTATTGATGCCCCATTGCCTGAGGGC
GCTGCATTCATGCATGCAGGTCTTGACAGACGATCGAGTAGACCTCCTCAATAGCAGGATTGACTCATATCTGGTTGGCT
AGCCCCTTTCCTCCGGAGCTGCCAGAGTTGGGAGGTTTGTTACCTTTTGTTGTATATATCTTTATGGGTAGGCTGGGGCC
CCGTCCCGCCAATATTTACTACTCTTTGAGGCTTGCAGACTAGTGTGTGGGGTTTACAGCTAGGTTATGGCCATGATGAC
CTAGTTTTGTAGGTTTGCTGAAGCTTGTGAGTTGTTTGATGTATTGTCTTGATATATACCTACTTCCAGTTTTTGTATAG
ATATCATGGTGGCCTCGACGGCCCAGTCAGGACTTCTCTGCTAGTTGACTATTTTTTTATATGAACACTTGGGAGTAGCT
GTTTCTTTTATAAATATGTTGACAGGGGTTTTATCAGCCGTGGTCTTAGTTTTTAGCCAGGATATACTAGTTTGTTTTCT
TGATTGCGTGTGTCTGCCATGCGCTAGTAGCAAATGGTTCAGGAAGGTCGGCTCGGGCCTGCGTTTTGGCATTAGAAGTC
AGTTGGGCCCCTTGAGTTTGGGGCGTGACAAACTTGGTATCTGAGCAACGTCGTATCCTAGGGAGTCTGCAAGTCGTGTC
TAGTAGAGTCTTGTTTATAAATGTGTTGTGCACCACATTCAATAAGCCAGAAGCTATCGGGCATGTTAGAATGACTATCC
TTCTTTTTGCTCACCTTGTGCTATAAAGCGGTGTCTTAAGGGTTGAGGTTTCTAGCTTATAATTGATACTTATATGCAGA
TAGAGATGACTGACACTAGATAGACCACAACTAGCGAGGGTATCGGCAAGGTACCACATGTGGAGGTATCCCATTGTGAG
ACCCAGGGGGAGACATCTTCTCAGCCCCATATAGCTTCTCCACTGCTTCAGGAGCCTTTGAGGGCTACATGACTTCTGGC
TCCAGCAGCAGTACCACCTCAAGTTCCTCTTATTCCATCTGATGAGGATTTCAAGAGTGCAGTATGTATGTTAGCACATT
TAGTAACTGCACAATGCCAGCCAGTTGCGCCAGATGTTGCCGGACCTTCTGAAGGGCTCAGAAGTTCAAGAGTTCATGAA
TTTCTTGCCTTGAATTTTCCACAGTTTACAGGGACATATCACAGAGAGGACCCTCAGCACTTTGTTGATCACCTTTATAG
GATCTTTAGAGTCATGCAGGCCTCAGTGACTGAGTCAGTTGAGTTAGCAGCAATTCGATTGCGCAATATTGCAGTATTGT
AGTACGAGAGTTGGGAGAGACCTAGGAGAAAAGATGCATCTCTACCCACTTGGGATAGCTTTACATAAGCTTTCATAGAT
CACTATTTGCCTCGAGAGATTAGGGATAGCCGGGTAGTTTCTGAACCTCTAACAGGGCAGCATGAGTGTCCGAGAGTACG
GGCTGAGATTTGATTCATTGGCTAGATATGCACTAACATTTGTTGATACAATGCATGATAGGGTATGTAAATTTGTGGGA
GGGCTTGACTCAGACTATATTCGATGCTTGTTCTACCTCTGCACTAAATGATAATATAGATATCTCGTGAATTTAGGCAT
TTGCACAAGGCATAAAGGATCGTCGACATTTACAGTATATGAGTGAGAGGGTCGAGAGAGAGACAGAAGAGGGCTAGGCC
CGCTGGTTCACATGGAGATTTTCAGGGTGGTCCCAGACCTCGATATTTTATTAGGCCACCTAGACCTCCACCACAGCAGT
TCCAGGGTAGTAGATTTGATCTTCAGGGATAGTCAGTCCCATGTGAGGATTCACGAGCATCAGGCTCTCAGCAGCAGAGA
GGTTCAGGCCAGGCTGGACAATCCCGCCGCTTTGCGCAACTTGTGGTAGGATGCATTTCGGGAGGTGCAAATAGGGTTCC
ACAGGTTGTTATTCTTGTGGACAGGGGGGCATGGGTGGAGAAACTGCCCGACCATAGCTCAGGGTGGTATAGGTCAGTCG
ACCAGGTCAGCAGTAAGTTCCTCCTCATCCGCACAGTCTACAGGGCGTGGACCCCAGACTTCAGCACGTAGAGGTAGAGG
TGGAGGCAAAGAGGGAGCATCTAGTTCTGGTAGTGGACAGAATCGTACATATTCACTAGCCGGTCGACAAGACTCAGAGT
CATCACCAGAAGTTGTGACAGTTACATTGATTATTTTCTCCCATTATGTTTATGCTTTGATAGATCCTGGATCTACTCTG
TCTTATGTTACTCCATTTATTGCGGGGAAGTTATGTATAGTATCAGAGTCATTAGATCGACTCTTTATTGTATCTACACC
ACTTGGTGAGTCTATTGTTGCCATGAGAGTCTATCGAGGTTACACAGTAGAAATTATCGACCGTCAGACCTCTGTAGATC
TCGTAGAGTTAGAGATGGTCGATTTCGACATCATTATAGGTATGGACTGGTTAGCGTCTTGTTATGCTACTGTTGAGTGC
TGGACAAAGATTGTTAGATTCCAATTTACATGAGAGGAAGTTTGGGAATGGAAAGGCGACATAGCAACACCAAAAGGTAG
GTTTATTTCATATCTTAAGGCGAGGAGGATGATTACTAGGGGTTGTATTTATCATCTTGTTCACGTTCATGATATAGATG
CAGAACCACCGACTCTTCAGTCTATTCCGGTAGTTAATGAGTTTCAAGATGTATTTCCAGACGAGCTCTATGGTATCCCT
CCAGAATGGGAAATTGATTTTACTATCGATATACTACCAGGTACACAACCCATATCTATCCCTCCTTATAGAATCGCTCA
TGTTGAGCTAAATGAGTTGAATGATTAGCTGAAAGGCTTGCTGGATAAAGGCTTTATCAGGCCTAGTGCTTCACCATAGG
GTGTGCCAGTGTTATTCGTGAGAAAGAAATATGGCTCACTAAGAATGTGTATCTATTATCGACAGCTGAATAAGGCGACT
ATAAATAATAAGTGTCCCATTCAGAGGATCGATGACTTGTTTGATCAGTTACAAGGTGCTAAGTGCTTCTCAAAGATTGA
TTTAAGATCAGGGTACCACCAAATACGAGTTCGGGAGAAAGACGTTCCAAAAATAGCTTTTAAAACCAGATATGGACACT
TTGAGTTCTTGGTAATGTCTTTTGGATTAACTAATGCCCCAACAATGTTCATGGACTTGATGAATAGTATATTTAGGCCG
TATCTAGACTTGTTTGTGATTGTATTTATTGATGATATTTTGGTGTATTCACGTTCAAAAGTTCAGAATGAAAATCATTT
GCGAGCAGTCCTTCAGGTTCTTCGAGACCGAGAACTTTATGCAAAGTTTTCTAAGTGTAAGTTTTGGTTGGACTCTGTGG
CTTTCCTAGGCCATATTGTATCAGATGCAGGCATTGCGGTTGATACACAAAAGATTGAGGCCGTAAAGACTTGGCCCAGA
CCCACGACTCCGACTGAGGTTCGTAGTTTCTTAGGGTTAGCTGGGTACTACAGAAGGTTTGTAGAGAGGTTTTCTTCACT
TTCAGCCCCATTAACGAAGCTGACTCAAAAAGCAGCTAAGTTCCAGTGGACTGAGGCCTGCGAGCATAGTTTCTAGGAGC
TAAAGGACAGGTTGACATCAACACCAATTCTAGCATTGCCAGAGGGTTCAGAAGGCTATGTGGTGTATTGTGATGCTTCT
GGTGTTGAGTTAGGCTGTGTTCCAATGCAACATGGTAAGGTTATCTCATATGCTTCAAGGTAGTTTAGAAAGCATGAGAA
GAACTATCTGACCCACGATTTAGAGTTGGCCGCAGTTGTGCATGCATTGAAGATCTTGAGGCATTATTTGTATGGCATTC
ATGTTGACATCTTCACATATCATAAAAGCCTTCAATATATCTTTAGACATAAATAGTTAAATCTGCGACAACGTCAATGG
CTTGAGTTACTGAAAAACTACGACGTGGATAATTTATATCATCCATGAAAGGCGAATGAGGTAGCCAATGCCCTCAGTCG
AAGATCTATGACTAGTTTATCCTATTTAGGTGTTGAGAAGCGTGAGCCAGCGCAACAACTTCATCAGTTAGCTAGCTTGG
GAGTCAGATTGTTAGAGGTAGAAGATAGTGGGGTAACAATTCAAGACATAACCGTATTATCTCTAGTTGAAGAAGTGAAA
TCGCGGCAACAAGAGGATCCTAGCTTAGAGCAGCTCAGAGCCAAGGCTCAGAATCAATATACTTTAACATTTGATATAGC
AGGAGATGGAGTCCTTAGAAATTGCGGTCGATTGTGTGTTTCGAATGTTGCAGGGATTCAACATCGAATTATGGAAGAGG
CACATCATTCCCGTTATTCTATTCACCCTGGTTCGACAAAGATGTAACATGATATTAAGGAGATATATTGGTGGCACGGG
ATGAAGAAGGACGTTGCTGAGTTTGTTGCACAGTGTCCTAACTGCCAACAGGTGAAGGTTGAGCATCAAAAGCCCGCTGG
GCTAGTTCAGGAGATAGCCATTCTTTTGTGGAAGTGGGAAGCAATTAATATGAATTTTATTACAGGGTTACCTCGATCAC
GACGCAAGTTTGACTTTATTTGAGTAATTGTTGATAGACTAACAAAATCAACCCACTTCTTACCAGTCAGGGCTACTTTT
ACGGTCGAAGACTATGCAGGGCTTTATATTAGAGAGATTGTTAGGCTACACGGTGTTCCAGTATCTATTATCTTTAATAG
AGGAGCACAATTTACCGCCAACTTCTGGAAGTCCTTCCAAAAAGGACTGGGGACACATGTTAATCTTTGTACAACCTTTC
ACCCTCAGACATATGGCCAGGCTGAGCGTACAATTTTGACACTCGAGGATATGTTACGGGCGTGTGAGCTAGACTTCAAA
GGAAGTTGGGATGACCATTTGCCTCTTATTGAGTTCGCATACAATAATAGTTATCATTCCAGCATCGGGATGACACCTTA
TGAGGCTTTGTTTGGGCGAAAATGTAGGTCCCCCATTGGATGGTTCGAGGTAGGTGAGTCAGGGTTGATTGGACCCGACT
TAGTACATCAGACAGGGGAGCAGGTTAAGCTCATTCGGGAGAGGTTGCTAACAGCTCAAAGCCTACAGAAGTCATACTCA
GATGTGCGACGAAGGGACTTAGAATTTTGTGTTGATAACTGGGTATTCTTAAAAGTCTCGCCTATGAAGGGTGTTATGAG
ATTTGGCAAAAAAGGCAAGCTTAGTCCAAGATTCATTGGGTCATATCGAATCCTCCGTAGGGTAGGACGAGTGGCTTATG
AGTTAAAATTACCTTCGGGGCTAGAATTTGTTCATCCAGTTTTCCATGTATCGATGCTACGGAAGTGCATAGGAGACCCT
TATCGGGTTGTCCCAGTTGAGGATGTTCAGATCACAAAGGATTTGTCCTATGAGGAAACTCCAATTGTCATATTAGATCG
AAAGGTCCGTAAATTAAGGACTAAAGAGGTGGCTTCAGTTAAAGTATTGTGGAGAAACAAGAATAGAGAAGAGGTGACCT
GGGAAACTGAGAATGGCATGAGGTCTAAATATCCTCACTTGTTTCATACCCCAGGGTGATGGCATATCAGTTTATATTGG
TGCAGTGGGGTAAGATACCTATCAAAATTTTTGTTCTATTGCTTATTATTATGGTTGTCGTCATTGTATTTTTGCTCACA
CTTTTATTGCGGAGCTATATTACTTAGCTATTTATGTCGTCCTTTGAGACGCCTAGGTTAAAAATTTATGCGTTTCAGGT
TCTGGATAGTCACATTCACAAATGATGCTATGTCTAAACTTTGGCAACTCCTAAGGACATAATCTTGTGACTCAGATTTT
TTCATTTGAGGATGAATGTTTCTAAGGGAGGAAGAATGTAAAACCTCAATTTTTCTAAACGTTTAAATTAATTCGTACAT
TCGTGGAAAGTCAATGAGGGTGAGTAATAAATTAAAAATGATATGGTATGTCATATTTGAAGTGTTCAACGGTTGTATTT
CAAGTTTTGAAGTTAAGTAAGTGGCAAAATAAAAGTTGGCAAAAGTTATCGTAAGTTCATTTTTAAAGATTTCTCTGAAA
TTTGGGTCAAATGTATTGGATGTTTTCTCCCAATATATAAAGAGTTAAAAGGCCTATTACCCATTAAATCGAAGGCCTAC
GAGTCTAGTTTGCAACACACAAAACCATGTATCAAATCAACATCGGAGTAAAAAGTTATGAGGGTTATACTAGGGACTGC
CGGGGCAAAATCTGGGTCGGGTAAAAAATATGGTATGTCAGCTTATTTAACGTGTTAAGCCATGAAAACATTCCATTTCA
GTTCCAAACTAGAGAGAAAGCTTAAGAGAGAGTTCCAATGGAGTTCTAGCATTATGAAAGTTAGTTTTTGACGAATTCTA
CCATTAAACATTGCCCTCGTGCGTAGAAACATAATCCCTACACGTGGTAATCATTTTTCCCTTCTATTAGCTGTGCTTGG
AGCTGATTTTTGAAGATATAAATTTGTGGTTATTGGTGTTTCTTCAAGGTTTTGACTTGGTTAACTAAGGTAATCATCTC
AGGACTCTTATATGATTGTTTTTATGAATTTCTACGGACGTTTCGACAAGTTGTGTTAATATGGCAAATCTGCCGATTTG
AGATTAATTATGAACTATTTATAGATGCGTACCAACTGTGTATATATAGTGTTTGCGAAGCTTAGGACATAAGGAACAAC
TTTCGTGAAGGAACTACGGCCTTTCGAGCGTTTATTGGAAAGGTATGTTAAGGTTATTCCCTTCGTCGACATGTTTCCTT
AGATGTAGTTTACGTTGGTGATCTTATAGATGTAATTGTGAGTGGTTGGCTGATTTAGTGGTTATAAATCCTCATTTTAG
GTACTTATAATCTGTTAAGAACGACCTTAAATTAGGAACGACTTGGAGATTATTCATATATATTGTTTATTGCTAAATTA
CTCACCTTTAGCCTATTTAATTATTTGTTGTCTTCCTTGGGGCTATTGTGGTTAGTTGTTGAGCAATGAACTGCCTAAGA
GGGCTATGATGTTGTCTAATAGGACTATGTTATTTCCAAAGGGGGGATATGTGTTGTCCACGGGGTTATATTGATGCCAA
AGAGTGTTATGTGTTGCCTACGGGGCTATTTTGACGCCAAAGAGGGCTATGTGTTGCCTACTGGGTTATGTTGATGCTAA
AGAGGGCTATGTGCAGCCCATAGAGCTATGATGTTGCCTAAGAGGGATATGTGTTGCCTACGGGGTTATATCGTTGCCAA
AAAGGGCTATGTGACTTTTTACAAAGACAAGGGGCTACCAGTAAGGTTATATGGATTGATTTGGCACCTTCTGGGCTTAT
GGGGGCTTGGTTAGGTTGATGTTTGATCATTATTGTATTTTATTAGATTCAGTAGTGGGTTGACATGCTTATCTAAATTT
GATTTCCTTACCTGATTGTTTTTGGTATATTATGATACTTGCTTATTAAGTCCACAACCTTTTATACTCTGTACATTATT
TTGTACTGACACCCCATTGCCTGGGGGCGCTGTATTCATGCATGCAGGTCCTGACTGACGACCGAGTAGACCTCCTCAGT
AGCAAGATTGACTCCTATCCGGTTTGCTAGTCCCTTTCCTCCGGAGCTGCTAGAGTTGGGAGGTTTGTTACCTTTTGTTA
TATATATCTTTATGGGTAGGCTGGGTCCCTGTCCCGCCAATATTTACTACTCTTTGAGGCTTGCAGACTAGTGTGTGGGG
TGTACAGCTAGGTTATGGCCATGATGGCCTAGTTTTGTGGGTTTGCTGAAGCTTATGAGTTGTTTGATATATTGTCTTGA
TATATACCTGCTTCCAGTTTTTGTATAGATATCATGGTGGCCTCGACGGCCCAGTCAGGACTTCTCTGCTAGTTGGCTAT
TTCTTTATATGAACACTTAGGAGTAGCTGTTTCTTTTATATATATGTTGACAGGGGCCTTACCGGTCGTGGGCTTAGTTT
TTGCCGGGATATACTAGTTTGTTTTCTTGATTATATGTGTTTGCCATGCGCTAGTAGTAAATGGTTTAGCAGGGTCGGCT
TGGCCCTGCGTTTTGGCATTAGGAGCTAGTTGTTCTCCTTGAGTTTGGGGAGTGACAATAACCTTTCCCCGTTGCATAAG
GACACATCCCAAACCTAGTCGAGAAGCGTCACAATATACCACAAACCCATTGGTACCCTCCTGTAAGGTCAACACCGGAG
CGGATGTAAGTCTATCTTTCAATTCTTGGAAGCTTTTCTCACAAGCCTCCGACCACTCAAACTTTGCTTTCTTTTGAGTT
AAGGCCTTTAATGGAGAAGCAATAGAGGAGAAACCCTCAATAAACCTCTTATAGTAACTGGTCAAACCCAAAAAGCTTCT
AATATCGGTAGGGGCTAGAGGTCTAGGCCAATCTTGACCGCATTTGTCTTCTTAGGATCAACCTCTATACCCATGCCCGA
CACAATATGACCAAGGAAAGCAACAGACCTTAGCCAAAACTCACACTTGCTAAACTTAGCATATAATTGGTGGTCCTTAA
AGACTTGCAACACTATCCTTAAATGATCCTTATGTTCACCTTCACTCCTTTAATAAATCAAAATATCGTCAATAAAAACG
ATCACAAACGAATCAAGGTATTTCCTAAACACCTTATTCATAATGTCCATGAATACCGCCGGGGTATTTGTTAACCCAAA
ATACATAACCATAAATTTGTAGTGACCGTACCGGGTCCTAAAGGTCGTCTTGGGAATGTCACACCCTCTTACCCTTAGTT
GATGGTAACCTGAACAAAGATCTATTTTGGAGAAAAAGGTAGCCCCTTGGAGTTGATCAAACAAATCGTCAATCCTAGGA
ACTGGATACTTATTCTTTATGGTGTCCTTGTTCAATTAGCGGTAATCAATACACATCCTAAGGGACCCATCTTTCTTTTT
CACAAACAATACCGGTGCACCCCATGAAGATATACTTGGTTGAATAAAACCCTTGTCTAAGAAGTCCTTGAGTTGTGCTT
TCAACTCTTTCAATTCGACCGGAGCCATTCTATAGGGAGGGATATATATGGGTCGTGTATCCGGCAAAAGATCAATGCCG
AAGTCTATTTCCCATTACGGAAGAATGCCGGGAAAGTCATCGGGAAAGACTTCCAGAAATTCCCTTACTACGGGGACCGA
CTCTAAAGAAGGAGTCTCAGACTCAATGTCCTTAACTCTTACAATATGATAGATTCAACCCTTAGAAATCATTTTACAAG
CTTTTAGACATAAAATGAATCGACCTCTAGGGATTGAATTTCCCTCCTTCCATTCCAAAATGGGCTAATTTGGAAATTGA
AACTTTACTACCCGAGTTCTACAATCAATGGAAGCAAAACAAGCATGCAACCAATCCATCCCCAAGATCACATCAAAATC
AAGCATGTCTAATTCAACCAAATCTACCAAAGTGACTTTATGAGACAAAGAAATATGACAACTCATATATACTCTTTTCG
CTACAACCGAGTCACCAATCGGGGTAGAAATCGAAAAAGGCTCTATCAGGGTTTCGGGGAGTACATCAAATTTCATAGCC
ACAAAGGGTGTAAGAAAAGATAAAATGGCACCGGGGTCTAGTAATGCATAAACATCAATGGAAAAGACTTGCAACATACC
CATTACAACATCCGGGGAGCTCTCTTGGTCATCTCTTGATTGAAAAGCATAAAAGCAATTCTTCTTAAGAGCATCGAAAT
TGGAACCACTAGGAGGAGCTTGATTGCCCTCTCTTCCCTTGGCCGTACAAGTTGGACAATCTTTCAATTGATGTCCACTT
TTTCCACATCCACAGCACACACCCATACCGGCAAGACATTTTCCTTCATGCTTCTTACCACATTTGGCACATGTAGGCCT
CTCCATGGAAGGTCCACTTCTATTGCCTCCTTGAGGCTTAGGGTTAGACACTCTATCTTTGTTGGTTTTAAGAGCATTAG
ATGAGCTTTGGTTGGAAAACCTCTTATTGAACCTTGGTCCACTTTGACCTTCAAACTTACCCTTAGAAGAAGTACCATCA
TCGGTCATTGACCTTTTTACCTCTCGATTCTTTTTACAAAGCCTTGTTTCCTCAACTTGTTGAGCATATACCATCAATCG
TGAGATATCCATGTTGTCATGGAGCATTGTCGATCAACACTCTTCTTCAATAGCATGGGAAACACTGGTGACAAATCAAC
TCATCTCATCTCTTAGGTTAGACACCAAAGATGGGGCATATTTGGACAACTTAGTGAATTTCAAGGAGTATTCTTGGACA
CTCATGCCTCCTTGGCGAAGGTTGATTAATTCCTCTACTTTTGCTTTCCTCTTTTCCTGTGGAAAGAACCTACCAAGGAA
TGCATTCTTGAACACTTCCCAACCAATGGGACCCGCTTTTATAGCCCTATTATCCTTCCATTGGGTGTACCATACTTGGG
CCACATCTTTCAATTGATACCCGGCTAGTTCGGCTTTCTCAATAGAAGTCACTCCCATAGCATCCACTATCTTGTAGACC
TCTTCCAAAAACTTTTGTGGGTCTTCATTCACTTTAGAACCAAAGAACATAAGAGGGCTCATCTTATGAAGTCTCTCAAC
CTTGAAGTCATGGTGCTCACATTAGGATTATCACGGGGTCCAACTTCCCTATTTGCATGTGCCGTCATGTCACGACCCAA
GCCTAGGGCCTAGACGTGACCGGCGAATGGGGAACCCGAAGGAACCCCAAACAAGCCTCATAGCATATCATTACACATCC
TTGGTCGCGGAAGCAATTAAAATGACCATAAGCGGTAAGCATAATCAAGGGGAAATCGGGACTAAGGGAGCAAGAAAAAA
AAAGGGAATGATATATAAATACCATAGATGAGTCAAGCTCAAGCGTAATACACAACTTGTCCAACACCACCTCTAAACAT
GAGTACTTAGCGGGGGCCAAGACAAACTACCGGGCTCACCCTCATAGTCAAAACATAACTAAAAAGAAAAGTCTTATACA
TAACAAAAGATCATGAGCAACGTCCCCGAAATGGAGGACTCACCAATAACCTTGATAGGAAATCGTATTAGCCACGCGGA
GGAGGATGGTCAAGCGGTGCTCCGGTCCCTACATGATGACATCATGTAGGCATAGAGTATGCATTAGTACGTTTGAATGT
ACTAAGTATATGGGATGCAATGCAATGTTACAATAGATGGACATCATAGGAAAAATGCATAATCATACCCGATAGATAGC
ACATTAATGAAATAATATATATAATGACGCTTACATAAAAATCATATTTAGTGGGACGTAGTACATGTGTGGTGAGTGAC
CATCAATATAGTATTTTCCAAGGCCTACCACCCCCTTGGAGAGGCGAAAGAGGTACAAACCCCTCAATGTGGTTACCCGG
GCCTACCACCCCCCGAGCTAGGGACCAAGGTACAAACCCCTCGATGTGGTTATACGAGCCTACTACCCCCGTACTAGACA
ACCAAGGTACCAACCCCTTGATACGGTTACCCGGGCCTACAACCCCCCGAGCTAGGCTTGGTCGACTCACAACACTTATA
TAGAGAAAATCATATACATGTATCCCTTTCATCATCATTTCAATAATTATATAATCATCCAACTCATAGGATGTACATTG
GACATTCCATTTCCTAAGAATTCTATCAATGACATTTTATCAAACACATGGTGGGCTATTGTTCATGTAGATAAAATTAT
GTCTTTCAAGAGTACTAAGTCTAACCAATTCCGAAATACATATAAATCAACCCACCAACAACATACATATACATATCAAC
CTTCATAATTTGATTATGGAAGCATGAAAACCATAAACATCACATAATAATTCCATTTCATGATAATATGCAAAAATAGA
CCATAATAGAATGTGTAGTAGTAATTACATAATTCAAGAGTTCATAAATGATCATAAGGACCCATAAACTTGAAGTAAAA
TAGAGGATAAATGGTTGGACTTGTGGAAAGGAAGGTTTCCACAATCAATCCACATACCTCAACTTTGGAGAATCCTTGAT
GAAGATTGGAATGGAGAATTGATGCTTGAGATTGAGTCTTGAATCCGGAATTAGAACTTGAGATGTTTGAATTTGGTTGA
AGATCTTGGTGGAATTTTGGAGAGGGATTAGAGAGTGTTTTTGAGTGTTTTGAAGCTAGAAGGAAATATAACTAAGTATG
GGACAATCCTTTTTTTTTAAAAGAAAAACGTCCCAGCCGCTACAGTAACGGAGCTCACTGGAAATTGAAATTCTGCCCGG
ACAGGTTTTACGAAAATGATCATAACTCCGTCATCCTAACTCGAAATGAGGTGAAACCAATTGCATTGGAAAGATAACTC
GAATGCTTTAATTTAATAGGTAGTGGCCCTTCCAGTTCCTTGTGTGCTAAGAGATATGCCCCTTTAAAGTTGACCCTGAA
AATCGCATTTTTTGCGATTTTCGAATTTTGATACGGTTGTTCTAAAATTCGGGTTAGACCCATTTCCCACTCAATTTTAC
CCCCTGAATAAGAATATGAAGTTGAATTTCCGAAATCATGCACGGATTTTGAGATATATGGAAATTACAATTATATGTGT
TTCCGAAGCACATTTTCGGGCATTTTTGGGGTCTTTTCAATATCTCCCCCTTGGGAACATTCGTCCCCGAATGTTAAAGA
AACGTACATGAGGGACACAAACATGGCTATATCAGCCCACATAAGGATGCAACAATGCACTTACATCTTATTTCAAAAAC
CTCAACATAGTTGTAAAACCACAATGAACTTGTCAATTTAAACATGAATGTATGCAATGGCATGGGGGCTGAACTTAAGA
CCTGAGATTTTTATAAAGGGCTTAAATTAATACCTTAGGCTTGAGTGGATTGGATAAGATAAGGATATCGCCTTTGCATG
TCCGCTTCGGCCTCCCAAGTAGCACTTTCAACTTGTTGATTTCTCCAAAGGACTTTAACGGAAGCCACATCTTTGTTTCT
CAACCTCTTCACTTGTCTATCTAAAATCTGGACCGGAACCTCTTCATAGGTCAAATTATCTTCAACAACACCCACAACAT
CAAGAGACACAATGGCATTTGGATCACCCACACACTTCCTCAACATAGACACATGAAATACCGGATGAACCAAATTCATT
TCGCTAGGCAATTCCAACTCATAAGCTACCTTGCCAATTCTCCTCATCACCTTATAAGGACCCACGTATCTTGGGCTCAA
CTTGCCTTTTTTACCAAAACGAACCACACCCTTCATGGGTGACACCTTCAAATAGACCCAATCACCAATTTGGAATTCAA
GAGCCCTTCTCCTCACATCGGCATAGGACTTTTGGCGACTTTGGGCCGTCTTCAACCTTTCTCTAATCATCCTAACCTTC
TCAAGAGCCTCCATAACTAGATCTGGTCCTAACAAGGCCACCTCACCAACCTCAAACCACCCAACCGGTGATCTACAACG
CCTCCCATAGAGAGCCTCAAAAGGAGCCATACCGATGCTAGAATGATAGCTATTGTTATAGGCAAACTCAATCAATGGAA
GATGATCATCCCAACTACCCGTAAGCTCCAATACACAAGCCCTAAGCATATCCTCAAGTGTTTGGATAGTCCTTTCGGCT
TGTCCATCCGTTTGCGGGTGAAAGGCTGTAGTAAGCTTAACTCTCGTACCTAGACCCCTTTGAAAGGACTTCCAAAAGTG
TGAAGTAAATTGAGTACCACGGTCCGATATGATGGATAGAGGAATCCCATGCAACCTTACCAAGTCATGAATATATAACC
TTGCATAATCTTCCGCCCCATATGTTGTCTTTACCGGTAGAAAATGAGCCGATTTTGTCATCCTATCAACCACCACCCAA
ATAGAATCAAAACCTTTTCTAGTCTTGGGTAAACCAACTACAAAATTCATATTAATTTCTTCCACTTCCAAGTAGGAATC
TCTATGTCTTGGGTTAGACCACCCGGCCTTTGATGTTCGGCCTTGACTTGTTGACAACTATGACAACCGGAGACGAATTT
GGCAATATCCTTCTTCATGCCTCCCCACCAATACACATCCCTCAAATCTCTATACATTTTGGTGGAACCGGGGTGAATGG
AGTAGGAAGAATTATGAGCCTCCACAAGAATTTTCTCCCTCAAACCATCAACACAAGGCACACACAACCTACCTTGGTAC
CTAAGGGCACCATCTCCCCCTTGGGAGAAAACTTCCACCTTGCCCTCTTTCACCAAGGCCTTCAATTCTAACAAAGAAGA
GTCAAGATCTTGTTTTGCTTTCACCTCATCAACCAAGAAAGACCTAGCACCATCAACAACGACCACACCACCATTACCAA
CCTCTTCCAACCTAACCCCCAACCTAGCCAACCGATGCACCTCCCTAGCCATTTCCCTATCACCAATATCAACATGAGCT
AGGCTACCCATAGACACCCTACTCAAAGCATCCGCCACCACATTAGCTTTACCGGGATGATAATGCACACTCATATCATA
ATCTTTAAGAAATTCTAGCCACCTTCTTTGTCTCAAGTTGAGATCTTTTTGGGTGAAGACATATTGAAGTCTCTTATGAT
CGGTGAACACATCAACATGTACCCCATACAAGTAATGACGCCAAATTTTTAAAGCAAACACCACCGCGGCTAATTCAAGA
TCATGCGTAGGATAGTTCTTTTCATGCACTTTGAGTTGTCTAGAAGCATAGGCTATCACCTTACCATTTTGCATTAGGAC
ACAACCCAAACCAACTCTAGAAGCATCACAATACACAACAAATCCCTCAAGCCCATCCGGTAGTGACAATATAGGAGCGG
ACACAAATTTATCTTTCAAGGTTTGAAAACTCCTTTCGCACTCGTCGGTCCACTCAAACTTAGCCTTCTTTTGTGTCAAC
TTAGTCATGGAAGAAGCAATAGAAGAAAACCCATTCACAAATCTCCGGTAGTAACCCGCTAAGCCCAAGAAGCTCCTAAT
ATCCGACGGGGTCAATGGCCTAGGCCAATTTCTAATCACATCGGTCTTCTTAGGATCTACCTTAATACCATCCCCCGAAA
CCACATGACCTAGGAAGGCAACCTCTTTCAACCAAAATTCACACTTTTCATACTTGGCATACAACTTCTCCTCTCTCAAT
CTTTGCAACACAACCCTCAAGTGACCCATATGTTCTTCCTCGCTATGCGAATAAATTAAAATATCATCAATGAAGACCAC
AACAAAGGAATCAAGGTAGGGTTTAAAGACCCTATTCATTAGGTCCATGAAGATAGCCGGTGCATTGGTCAACCCAAAGG
ACATGACCACAAATTCATAATGCCCATACCTAGTCCGGAAGGCTGTCTTGGGAATGTCACACTCCCTCACCTTCACTTGA
TGATACCCGGACCGAAGATCAATCTTAGAGAAATGGCTAGCCCCTTGCAATTGGTCGAACAAGTCATCAATCCTAGAAAG
ATGATATTTATTCTTGACGGTGACCCTATTGAGTTGCCGGTAATCAATACACATCCTAAGGGACCCATCTTTCTTCTTCA
CAAACAACACCGGAGCACCCCATGGTGATTGGCTAGGCCTAATAAAACCCTTCTCCAACAAGTCCTTCAATTGTTCCTTC
AACTCCTTTAACTCCGCCGGGGCCATACGGTAAGGGGGAATAGAAATGGGTTGAGTATTGGGGAGGAGGTCTATGCCAAA
ATCTATTTCCCTTTCGGGAGGAACACCGGGAAGGTCATTAGGAAAGACATCAAGGAATTCATTTACGATCGGAACCGACT
CTATAGGAAGGGTTTTGGACTCCACATCCTTAACCCTCACAAGGTGATAGAGACACCCCTTAGAGATCAACTTACGGGCT
TTAATGCAAGAGATGAACCTACCCTTGACTATCACATTTTGGCTTTCCCACTCAAGAATGGGTTCACTTGGAAATTGGAA
TTTGACCCTACGGGTTCTACAATCAATGGAAGCATAGTATACATGCAACCAATCCATCCCAAGAACAACATCAAAATCGA
CCATGTCCAACTCAATAAGATCACAAGGCAATATTTTATGCAAGATGCAAATAGGACAATTTCTATAGACCTTCCTAGCA
ACAACATATGCACCAATAGGAGTAGACACCTTATATGACTCACGCAACAATTCGGGCTCAACATGAAACTTTTTGGCAAC
AAAGGGGGTGACAAAAGAAAGAGAGGCACCCGGATCAATTAATGCATATACATCAAAGTCAAAGATTTTCAACATATCGG
TAACGACATCGGGGACTTCATCGACCCCTTGCCTCCCATGCAAAGCATAAAATCGATTGTGCCTTGGGGCATCAGCTTGT
CGGCCCCCTCTCCCCAAAGGAACCGCATTGGCACCTTGTGGACGGACCTCCTTACCCTTGTTGCGATTTCGAGGACAATC
CATTGCCTTGTACCCCATTTCCCCACAACTATAGCAAGCACCGGTATTTCTCAAGCACGGGCCACCATGGCCCTTACCAC
ACTTCGGACATACATCAATAGGACCCATACCACCAACACCTTGGGCCCTTGGAACGTCATTGGCAAACCCCTTATGGGAC
GCATGAGAAGACCCTTGGCCTTGATGAAACCGGCCTCCCCTTCGACTTTGGAACTTGCCCTCAAAACGAGCCATCTTGGC
CTCATGACCCCTCCTCTTCCTCAACTTCTCTTCCTCCATTTGTTCGGCATAAACCATCAAGCGGGACAAGTCCATGTCAC
TAATCAACATTGCGGATCGGCATTCTTCACTCACTAGGTCGGACACACCCATCACGAATTTGTTCATTCTAGATCGTGAG
TCGGCAACCAAGTGTGGAGCATATCTTGAAAGTTGGTTAAACTTGAGGGCATACTCCCTCACACTCATAGACCCTTGTTT
TAAATTCATGAACTCCACCAATTTGGCTTCCCTAAGCTCAAGAGGAAAGAATCGATTAAGGAAAGCCGTTTTGAACTCTT
CCCAAGGCACCACATAGTTTGCCCCCTTCTCTTCCTTCCATTGGTTGTACCATATTTGGGCCACCCCTTTTAATTGGTAG
GCCGCCAACTCCGCCTTATCTTCTGACCTCATGCCCATGATAGCTAATATCTTGTGCACTTCATCAATGAACTCTTAAGG
GTCTTCATCTAACTTAGACCCATAGAATTCCGGGGATTCATCCGCACAAAGTCTCTCACCCGAGATGCCGGGGTAGGAGC
CTGAGGAGCTTGGGCCCCGTGGTTGGCTTGATTAGCCATAGCTTGAGCAAATAAAGTAAGGGCATCCCGAAGATCCCCAT
TGGTCGGTTGTTCCTCGGGTGCGCGGGCTCGTCTTCCTCTTGTATTAGGCATGATCTAGCATAGCAAAGAGCAACCGTTA
GGGAAGAACTTGATTCAACTCTATAGCACGACTTAGAACAAGGAGAAGGGAAACATTTCCTAAAACGTCTCATAGCCTCC
TACTCATAGTTGTGGTGCACAACACAACCATGAATCGGACTCTAATCAACGCGGTGGGTTGGACTCCGAGGATCTATTAA
CCTAGTGCTCTGATACCAAGTTTGTCACGACCCAAGCCTAGGGCCTAGACGTGACCGGCGAATGAGGAACCCGAAGGAAC
CCCAAACAAGCCTCATAGCATATCATTACACATTCTTGGTCGCGGAAGCAATTAAAATGACCATAAGCGGTAAGCATAAT
CAAGGGGAAATCGGGACTAAGGGAGCAAGTAAAAAAAAAGGGAATGATATATAAATACCATAGATGAGTCAAGCTCAAGC
GTAATACATAACTTGTCCAACACCACCTCTAAACATGAGTACTTAGCGGGGGCCAAGACAAACTACCGGGCTCACCCTCA
TAGTCAAAACATAACTAAAAAGAAAAGTCTTATACATAGCAAAAGATCATGAGCAACGTCCCCGGAATGGAGGACTCACC
AATAACCTTGATAGGAAATCGTATTAGCCACGCGGAGGAGGATGGTCAAGCGGTGCTCCGGTCCCTACATGATGACATCA
TGTAGGCATAGAGTATGCATTAGTACGTTTGAATGTACTAAGTATATGGGATGCAATGCAATGTTACAATAGATGGACAT
CATAGGAAAAATGCATAATCATACCCGATAGATAGCACATTAATGAAATGATATATATAATGACGCTTACATAAAAATCA
TATTTAGTGGGACGTAGTACATGTGTGGTGAGTGACCATCAATATAGTATTTTCCAAGGCCTACCACCCCCTTGGAGAGG
CGAAAGAGGTACAAACCCCTCAATGTGGTTACCCGGGCCTACCACCCCCCGAGCTAGGGACCAAGGTACAAACCCCTCGA
TGTGGTTATACGGGCCTACTACCCCCCGTACTAGACAACCAAGGTACCAACCCCTTGATACGGTTACCCGGGCCTACAAC
CCCCCGAGCTAGGCTTGGTCGACTCACAACACTTATATAGAGAAAATCATATACATGTATCCCTTTCATCATCATTTCAA
TAATTATATAATCATCTAACTCATAGGATGTACATTGGACATTCCATTTCCTAAGAATTCTATTAATGACATTTTATCGA
ACACATGGTGGGCTATTGTTCATGTAGATAAAATTATGTCTTTCAAGAGTACTAAGTCCAACCAATTCCGAAATACATAT
AAATCAGCCCATCAACAACATACATATACATATCAACCTTCATAATTTGATCATGGAAGCATGAAAACCATAAACATCAC
ATAATAATTCCATTTCATGATAATATGCAAAAATAGACCATAATAGAATGTGTAGTAGTAATTACATAATTCAAGAGTTC
ATAAATGATCATAAGGACCCATAAACTTGAAGTAAAATAGAGGATAAATGGTTGGACTTGTGGAAAGGAAGGTTTCCACA
ATCAATCCACATACCTCAACTTTGGAGAATCCTTGATGAAGATTGGAATGGAGAATTGATGCTTGAGATTGAGTCTTGAA
TCCGGAATTAGAACTTGAGATGTTTGAATTTGGTTGAAGATCTTGGTGGAATTTTGGAGAGGGATTAGAGAGTGTTTTTA
AGTGTTTTGAAGCTAGAAGGAAATATAACTAAGTATGGGACAATTCTTTTTTTTAAAAAGAAAAACGTCCCAGCCGCTAC
AGTAATGGAGCTCACTGGAAATTGAAATTCTGCCCGGACAGGTTTTACGAAAATGGTCATAACTCCTTCATCCTAACTCG
AAATGAGGTGAAACCAATTGCATTGGAAAGATAACTCGAAGGGCTTTAATTTAATAGGTAGTGTCCCTTCCAGTTCCTTG
TGTGCTAAGAGATATTCCCCTTTAAAGTTGACCCTGAAAATCGCATTTTTTGCGATTTTCGAATTTTGATACGGTTGCTC
TAAAATTCGGGTTAGACCCATTTCCCACTCAATTTTACCCCCTGAATAAGAATATTAAGTTGAATTTCCGAAATCATGCA
CGGACTTTGAGATATATGGAAATTACAATTATAGGTGTTTCCGAAGCACATTTTCGGGCATTTTTGGGGTCGTTTCACGT
CATGGCTTGGGGTTGAGTTGTCACGGCTTGTGCTTGTGCCGTCATGACTTGATTCAATGTTTGGAGAGCCGCCCTTATTT
CCACATTAGTCATAGCTCCTTCATCATTAGTAACTTGAGGCTCTTGAGGATCTTGAGGAGGAACTCCCTCATTCACCATC
TCTTCTACCCTTCTTCTTAAGTTCGCCCTTTTTGTATTCATCTCCTATAATCACAAGAGAAGGGTTAGAAGAAAGGACTT
CATAGAGTTAGAAATCCAAAGCACGACTAAAGAGTAATGAAAGAAGGGAATGTTCCTAAGCATCTTATAGGCTCTTATTC
ATAAATGTGGCGCACTTCACACTCATGAACAAGACTCTATTAGACGTGGTTTATGAGACATCAACCTAAATAATATTCCC
AAAACCTTATGCTTTGATACCAAGTTTGGCACGACCCAGGAGTACCCCCCTAGACGTAACACGACGTATTTGACCCCGAA
GGGGTCTCATACAAGCCTCTAGCATTATCATTACATAAGACATAGAAATAATGCAAAAAAAAAATTAAAACTTTTACAAT
AGAAGTCAAACTTCATTTTTCATAAAGGAAAATCATAAAAATCTAGACTTTGTCTCATACACCATCTAAAACATAGGAAT
ACAAATGTTGGGACTTAGCCCTTTACATCAATAAAAGTCTCAACATGAGAAGTACAATAGAAACTAAGAAATGGATAATC
CATCCTCGAACTTGAGGACTCACCACAACTTGGAGATAAGCAATCCAAGTCTTCTTCAACAAAGGAGAGTGTATGTCACC
TAGCCGGAACCTACACTTATCAAAATGTAGAAGGAGAAGGGGTTAGCACAAATATGTACTAAGTATGGAAACATGCATAA
AATCTTTGAAATATGATAAAAGGACATTTTAATTGAAAAGTATGCCTTTGTCAAGTTTAGAAACCAACATGCATTTACAA
TGTACAACACAAGCCATAATCACTTTTATACTCATTACATAGTAATATCAACACCTTAGCAACCCCTAAGGAACACTTGT
GCAATGTATGATTGGCATCCCATAATACCAACCCTACTAAGCACCCCCTTGAAACTACCTTGGTCATGCATATCATCTTT
AGACCTCATATAATCATTAGTCACAAATAAGGAAATAGTCATGTACATTACTTTGAATACAAGGAAAGTCATTCATAACA
ACTAAACATTCAACACACATGTATATATTTGTATCTCATCATAATATAAAGGAACCATCCCACAACATCCTACTAAGTCC
ACTTGTGCAATATGGAAGTGAAGTCGCATACCCTCACTCCTACTAAGAAAACTCACCAAGAAGTCATAGTATAGTTTATG
TCTCATTCATTATCTTTCATTTAGGGAAGAATAACCATAACCGACATAGACCATGTGAGCTATATGAAATTCGGTGTTGT
GTAACCCCACACCGAAAGAAGGTGTCCTACTTGCCTAAGGTAGAACTAAACGTGTTAGCTTCTAGGTGGATCCACTAGCT
AAGTACTATGCTGGCATATAGTTATGAGATAAGGAAATCGCTTCTAGAAACCCTACCTCTTGCATTGGCGGATGAGCTTC
CATCTCATGAGTTTACTTTAGATGACCCGACCTATTGCATTGATGGAAGGGACTTTACCTCATTGTCCATATCCACTCGG
TACTAAGCATTATTTTCTAATTTATACATAATTAGACTTGAAGTGCATTTATATGTGTGAAGGAATGATCTAACCCTTAT
TCAATACAATTCATCAAAATAGCTCATAGATTCATTAAAGGTGAGAATGTACTTTCAATCTTAGAATCAATCATTAATAT
GTGAGTAGAACTTTCACATTACATTCATAGTGTTTTCATGAGAATATACTTTCAATCAACACAATAACATCATCATCATC
CTATATTATTCATGCATCATCAAGTGTAAGGGTAAGGGAAGAACAACCTTTCAACAATACCATACTTTACACATTAGTCA
TAGGAGATTTACTTTCTAGATGAATCAATAGGTTATACTCAACTTTCATCAATATGTACAAACCCTAGCAATTTACCCCT
TTCAAGGTCATGAATCGTGTCTCACAATTACACCTAAAGATACTACAATAGGCATGAATAAAACAAGATTCAATAACTAT
ATTAACATAGATACAATTCATAGTAATCATCTTGCATCAATACACCCATCACAATTTATGAAATTGGGTCATGGAGGTGT
TCATGGGTTCATGGGGAATTTTACAATGAAAATTACCATTAAACATCAAATCATCCATAATATAATGCAATTAACATAAT
AAAATCATTTTTAGGAAGAACCCATGGTTAGAATGAAAACCCTAGTTTTTGAACAAGTTACCAATTTCGAAATCAAGAGT
TGAAGGGCTTCATGGAGAAAAGTGTTCCATGAATCAAGGTTCCCATACCTTAATTGATGTTTTCCCATGAAATTGGAGTG
AAAAGCTTAGAACTTGAACCCTAATCTTGACCTTCTTCTTTGTTCTTCAATGAAGTTTAGAGAGAGAATATGGTTGAGTT
TTGAGTTTATGAGTTATGAGAGTTAAAAAGAGAGTTTAATAGTTAATATATGCTTATATATGTCTAAATAACTAATTTAA
ACTGTCCCTACCTTTTAATAATTAAAATAAAACTTACCTAATTTAATTACCCATTGGCCGAGATCCTTGACAACATTGCA
TACCACGTTCACGACTTCCCCACCTACGGACCGTAGACGGGGCTACGCCTTGTGTTGTGCAGTCGTCGTTTGGATCAGAG
AGGGGAAGATCAAGGTAAGGGTGAAGAGACTAAGTCTCAACTCACGAGACCCTTCCACGGGGCGTGAGCCAGTCCACGGA
CTATACTGCACCATCATGGAATGGTAATGAGGTTAGGAAATTTTGGGGGTTCTAGGAGAAAACCAAGTGTTGACTCACAA
CCCCCCACCTACGGGGTGTGAGTCAACCCACGACTCGTAGGTGCCTTCTCATGGGTCAAGCTGGTTTTTGACAGCTTTTA
GGTAACCCATTGGTTCTCCTTAAGGATCCTTGAGAGGTCCTTTGGGGGGCCATGCCTTGACATTTAGGGACTAACACCTT
AGTACTAGGTTAAGGAAGTTATTTTACGACTCTTATCTTGACGTTAACCCTTTTTAGGACACTAGACTTCATGTTAGGCT
CTAACTTAGGTCATTAGATTTTCGGGATGTTACACCCGCGCGACATGGAGGCGTGAACTCATTAAAGGAAGGGTGTTTTT
GGATTTTCGCAAGAAACCCTATGCTATATGATGTTAGAGCTTTCCCCAAGGTCGGGGAATCGAGAAATAGGAGCTGAAAG
AGCGATGAAGAGCGAGAGGAAGGGGAAGACGCGGTACACTACTCGAATCCAAAATGGAAGTTGGGATTCAAAGTTTGATG
GCTATGTTTTCTTTTTCTCTTTTGTTCTTAGTAAACTTATTCTCATCGATAGAGTAGATTCTTAGAGGGTATTTGACAAA
CATGTTGTATTGATGAATTTGTTGGGATTTTGATTTTCATTCTTATGCTTTAACTTGTTATGGGAATTTGGATTAAATTC
CAACCTTGTTCATTATTTTATTTAATCGAAAGAGGAATATCTTGGTGAATATTGTTGCATAGTTTTCTTGGATTGAATCA
ATATATTTTCTCTAAAGTAAACCTAGGAGCTTGTTGATAATTATTGATTAAATCTAAAGGAAAAATAGTCTAAGGACGTT
ACTTCCTTAAGAACACTCATTAACATGTTTTTGCATATTAGAATCACTTGGGTATAATTGGTTTATTCTTTAACTTGAGA
TTTACTCGAAAGAAAAATCTAAGGCTTAAGGATACTCTAATAAGATATCGAATTCGAGAGAATCGATAGAACTTTAGATG
TGATAAATGAATGTGGTCAAATCCCAACTATCATTATGCACTTGTTTCGTCTTGTACCCTATCGTTTATTATTGATATTA
AACTTCATAGTTACTAATTGTTTTTAATTATCATTTAGTCTATAAAATTGGTTCATAACCACAACCAACTCCTTTCTTTT
GATCACGTGAATAATAGTTATCAAGATTTGATTGAATTATTATTTGTACCAATCCCTGTGGAGACGATCTTTATACTATA
CTATCTTTGACTAGCGAAGCGATAAACTTATATTGTGTTTGTGCTCGTCAAGTTCATCATTGATTCCATGAGAGACTCCA
TATGATGGTAGTAGTGGAGTTTGTCACCTTTCAGCTATAGAATGATGCTAAGTTATGGTGGAAGGTATTTATTATCTATA
GGCTCGTTGGGTCACCTTCATTGACCTAGACCCAGTTCTACTCCATCTTCTTAAATAAATATGTTTCTCATACTCTTCAA
GATAGAGAGATGTGATAAATTTACCATAATCTAGCAAAGGAACTTGTCGGTTACAACTTTGAGGCTCGCCTTCACTCTAT
GTCCTAGTATTCTTTGTAAATATTACCCATTGAGGAAGAGAGGATCATATGGCTTATCAAGGGTATGAATGTGGAACTCC
AGCTAGAAGCTGTAGATAATATCATCCAGTAAGACCTTCTAAAAAGTGATTGGGCATGTGAAGAATAAAGAGAGGTAAAC
CAGGATTTGATGCTAAGTTAGTGGATAAGTAGGCTCGAAAGGGTGATGGTTTCAGTGGATCTTTTCCTAAGTAGCTATTC
CCATTGAGGTATTTTGAACACCCCATCTAATACACGATACAAATGTTCGTTGGGGTCTGTTAGGGGTTAGACAACAATTA
TCAAACCAAGAAAGTTACTCTATCTCTTTGGCGTCAGCATAAAGGCAGACTTTGGATCGAGTTTATTACGAGTGTATTCA
GCCAGAAAACATTCGAAAGTGGTGTCCTGAATTCAGACATAGTGTACATGTAGCTCAACAACAAGCTTTCGAAGATAGCA
TGTTCACCAGAGATCGTTCTCATGTTAGGCGGGCTGGCCACATAGCAGGTAAATGACACTCAGCCTGATCGAAGTAGTTG
CCAGACAGGTAGAGGTAGTACTCATCCCGACAAAGGTGGTTCATAGATAAGAAATATGGATATGGATCATTTTTATGCCT
TTTCAGGTACTTCTAATTCTAGGTACATTCTTGTCCTAGACACAAATTACTTCTTTATTTTACTAAAGTAGAGATCGTAC
TCTCTATATTCTTCATTTTATCTCAATGATTTACCTTCCAAGTTCACAAACAAAATATCCATTTATTTTAATGGTAGCTA
AGCATCAACATAGTAATCACAAGAATAGAAGAACAACTATTATTGATAAAAAAAATCATCTACTAAATCGTTCACTATTC
AATCTTCATGCTCTGATTAAAATTATAAAACAACATATTATTAATACAAAATATTGTTGATAGAATTAAGTAAAACATAA
ATATAATAGTAGAATCTCCCTTCTACGTAATGCTAGCTAAAAAATGATCAACAACTCTTAAAAAAACGTCTAAGGGTTAT
ATTAATAGTAGTGAAAAATAACCCTCAACTCTGTTGGGCTCAAACTTGGACTTGCAGAAAATTCTTCTGCGAATTTTGCT
CTTTGAAGTTTTGTCTATGAACCGGGACGCCATTGAGTGTGTCATTGCAGCATATTTTGTTGTCTGAAGTTTGGGTAGTG
GCGCAGGGAGCTATGACCCCCAACGTGCTTCATCTTGGAATTTTCTCAATTCGATCTCTAGTTTTGCCTTTGCGACTTTA
AGATCTTTTGAGTGCTTTTCTCCAAAATAAATTTGTTATATGAAATGTATCTAATCATCAAAAATATTATGAATATGCAT
AAAACGTAAGATTATTAAACAATTCTTTTCCTTAAAACATGAAATAAAAAGTAACAAATTAGCCCAGATTAGAGACTGTA
ACTCTGTAAGAAGTAGTATGGAGATATGATTAAGAAAGACAAAAACCATTTATATTTTTATTAAAGATAAGATTTCAGAT
TAACTCATTTAACAAGTAGAAGACATTATTGGCTTTAAAAAGAGGTAAATTTCTTTTTACCTATCTTAAGTCAAAGAAGA
GGAGTTAAAATGATATTATCAAGAATCATCAACGGACTCTATGAAAAACTCTTTATAAAGCTTTGTGGACTTAACCTACT
GAGGAATTATTATATGGATAAGTCACAACGTAAAATTCTGATTCTAAGTAGTTCTTCCTACACTCGATTTCATAACATAT
GTGGGATTTTTAGATGTTTGAGATGAAATCGACTCAAAAAATTAGCATAGTATAAAATTATCTTATGTCCAAATCTATAG
GATTTTTGGGCAATTGAACGACTCATATTTCACACTCCTACTTTTGCTTATATCAAGGCTCCATTTTAGCTTAGTTTACT
ATCCAGGGATGAGCATAGTATCATATTAAAAAATTTAATTTAATAATATTGATTCTCAATTGTTAAAAATACTACTATTA
TATCAATAACATAGTAAATTAGTTTGATATTTTAAAGTTTGAATTTGTTACAATATGATAAATCAATAATAATAGTTTGT
TCGACTACAACGTCAACTTATATTATAATTGTATAATAAAGATTTATGGCTTCGATTTTTCAAAAAAAAAAAACATCTCA
ATTATATTATACTACACTTAACCCATGTAAAATATTCAAAAGAAAATACAAATAATTTGCTTCATTACTCAACTACACAA
AAATCAAACATTTCAATCAAAATAGGGTAGTCAAAATGTCATTCCACTGTGAGAGCTGTATATGTTTATTACTATAATAT
ATATGAATTGTATATATAACTAAATACTTGGGTATATTATTCAATGTTTTTTTTCTATAAATAGCAAATATTGTACCATA
TCAAAATTTTAAAAAATGTATAGCAAATACCATAATACTGAAATTGCGGTATCAAAAATTTCAGTTTCAATATGGTAATT
TGGCATCTACACACCCCTGTTTTTACTGAATCGAGAGTAAACTAGATATAACTTCTTCATTTTTTGGGAAAAACAATAAC
TACTTTTGAACCGTCACAACTAAGAATAGTTCCAAGTCCCAGTTGAACGATTCCGAAACTTTCCTTAAGATATAAAAATG
TCTAGCTGAGCTGATATCAGATCAAGCACCCTAGAGAGAGCTATTATACACATTAAAATAGATAGTAACATTGTGAAAGA
AAATGTCAAAACTCAAAAACCTAATTGCAAGAAAAGCCATGTAACATGTACCTCCATAAGAAATGAAGAGCAGGCTTAAC
AGGCAAACTCTTCGATTACTGGAGAAGGATCACTTGTGTGCCCAAATATATCAGAGATACCCTCCCAATTATGTTTTTCC
TTTGCTTCCCAATATCCACCGACATAGCGATAACAACCATCCTCATCCTTGCTAAACCATCTTGGTCTCCAACCCCTCTC
CTGTAGTTTCCTTGCCTGCAGCAGCAGTTATAACTTGGTTAATCAGTGAACTTTAGAATCAGCATGTCTTTAAAGATGAA
ATCAACAAGTTGAAGAAACTAATGTGTTTAGGTTCATGATCATGGTCAACAGAAGCTAATAGGAAGAATTAAATGTAGTG
TAGTTGATATGCATTATGTTTAGCAAACTCTTAAAAAGCCGCTAAAGTTGTAGAATCTTGTCACTAATGTCTCTCCATTC
CTCTTTCCCCCACTCTCGTCCAAGGGAAGGGTGATTACACGTGGACAATTTTTTCTGACAAATTTGGTATCACCATCCTC
AAAACCTTTGTTGTTGGTATCCCAGATGTAGGTTATGGGGCTTCAAAGTCCCTTCGATTCCACTTGGATTTCTATCTGCT
TCCATAGCCATTTGAGATAACAAAAGTTATCACGTATTGTACTGTGGCTTTTTGCCAGCTCCTTCTTTCATTTTTTTTAT
GTTTGTGGTCTTCAGCCCAGCTTTCATGCAACTTGAATATTCCACCAAGTGCTTGCCACCTCGCTCCAGATAGCTCTGCA
CCAAGGCTTAGGATCTTAGGAAGGTGTTTTGCTTTTGCTGCGATTTGAACCTAGGACATGGTTTCCTCCCACTTTATTGA
CCACTAGGTCACACCATTGGGTGTAGTTATTTGCACAGCTCTTAATAAAGACAGTAAGATTAGTGGCTCAAGCAGATAGC
AAACAGTGCATCAAAAATATCTCAATTTTAAAGTTAGATCCAAAGCAAATAAATATCAGTATTGTGGACATGGATGGAAT
TTTAGACACTAAAGACCATCATATGATCCATTTCTACATATATAAAAGAAGCAGGCTTTTGCTAGAGGAAAGTTGCATTT
TAAAATACATGGTTGCCAAACTGTTCACCTTTTTCTTCATCACATTTTTATGTATCAAATGAAACCAATAAAAACAGTGC
AGGCCCAAACTACATAGAAAAAAAAGAATGAGTACCTGTCTCTGCAACTGTTCAAGCCTAAGCTTCTCTGCATTAGCCAG
CTCATACTCCCCATTCTCTAAGTGGCGCTGATCAGGCCTCAGCCTTGAGTCAGTTGGTGGAAGCTTCTCTCTTAACCCAG
GTGTCAACTCATTTAAAGATATTGCAAAAGGTGTGAGGTTGTATCTTGTTTTGGGAGTAGATTTGTCCCTCTCCCACAAC
AATATGGCTTCAGTCATGGGATCATAACCCTTTGGCTTTGTAGTTGGATCTCCCAACACATAATACATTGCTTCATCCCA
CTTCCCCAATAACATGGCCACTTTTTCTCCTGTTCTGTTGTCTTGCACAAATCCATGAATCTTTTTTTCACAGAAGATAG
GTGTTAATCTTTTGATTTGGTTGAAGTAGAAACATATGCTCCTCCATTCAAATTGAAATGGACATTAACATACTTTTCAC
GATTTAAACGCAACTGACTTTTAAGATTTAAAGTAACTAAGATTACCAAATGTGCAGCAGTTCATCAATAATTATTTAGT
AAATGACTATTTCCAATAGGGCTCGGGTAATACTAGTTCATCCATTCAATGCTATTAATATAATCTGAAAAGATAGAAAG
TTCTGTACTTCTACGCAGTGAATATTTGACTACTTTTTTGGATTTTCTGGGTGGATAGCTTATAGGGTTTATTTTTCCAC
ACCAACACTAAAGAATAGATAAAATCTATTAGTAACAAATATTACCTGATGAGGATTTCGATCAATAATAGACTGCTCCT
TGAATTTGAGCTTGCATGAATATTTACCACTGCCTTTGATCCGCATAGCGCCATAATGGTCACAGTAGATTTTACCAATT
ATTATGTTGTAAATAGAAGTAGTAACCTTGCTCCACTGAAATGTCTCACCATCTTCAAATTGCAGGGTTAGAACCCCCAC
AGGATCAAGCTGGATTGAGCGTCCCCAAAACTTCCCTTTGAGATTAGAATCTGCCCAGAATTTCCACCCTCTGCCCTCAC
AGTGGCAAGCAACAACCATGGGGTGATGACTAACCTGAAATTCACGCACACAAGATCAGGTATCAAAAAGGACAGGCAAC
AGAGATATGTACCATCTAGTTTGTTAGTTGTTACAGAAGCAGAAGAGTTTTATAAAAGAATTTTTCACAGATCAAATCTT
TAGTCGGTTCACAAATAAAAGTCCTACTTTTTCAGAAAAGAAGTGTAGACCCTTGTCAGGATAATCTGCCTCGTAGGTTT
CACCAAGGAGTGGATTAAAAGGTTTGCATTGCCTGCCCTGAGTCGATGCATAACCAGATACAGCAAAAGCTGCAATCTTA
AGAATTCTCATCAGATCATCTCCCTGCAGAAAATAATTCTGAAGCTCAATCACTTTGAATAAAAACTTACTAAAGATGCA
AGACAAAAATGATCCAGGCAAAACCAATGTTAACCATGTTTATCAATACAAGTAATTTCAAGGACAAAATATATGTGAGA
ATTTAAATACAAAAACTCAAAAAATCTGTACACACACCACTAATTTCAAGACAATAGCAATGTGATGCTCATGACTCACA
ACAAAACTTTCTTTTGTGAATGAGAAGACAATCGTTGGGACCAATCACAGCCTTCAATACTGGGGGATAATAAGCCATCC
CCTCTACACTCTTCTCCACTTAAATACCATGCTTAGTTTGCATGGCGCAGGGCTCAAACCTGTGATCTGAATCACAAGTC
CTTCAATCTTTGCCACTTGAACTAAGCCCAGGGGGCCACAACAAAAACTATTTAAGACAAAAAAATAAATAGAAAATGGC
AACAAATAAGGAGCAAGCAGAATATTTAACTTCTAGGTGGTTACTGGTTAGTGGACAAACTTATAGTATCTAATTCCTAT
ATCTGATGGCAACCAAATATTTGGAACCATCAAGGTTAGGATTGAAGGTATGCTGTAAAAACACATTATCTTTTTCCATT
TTACAAGTCCAATAGAGTCTTATAGAACAACTTAGATGAAAAGTGGATCAATTCACAATACTTTACAGGAAAAGATCCAA
TCACTCAATAATAAGCTTGCTACTCAAAGAAACTCGGCAGTCAGCATACTTGTAGCAATTTTCTTGAACCAAGATCACAT
CAAAATCCAGAATATTTTGCACTTAGATAGCAAATACTGCTAACGGCATACAGAGTTTATCAAAAGGTTCAACTGATAGC
CTATTGTGCACAGTATTGTAAACCATAAGATTGCAAGGCAAGTGAAAATATCCAACTGAAACAGATCTTGGGAAACTAGA
TCAGAAGTTCCATCTTCATAGCAAAACAAGCATTTTTTCAAAAAAGTTCGCCACCATAAAAAGCAATAAGAGAGAGAGAG
AGCTGAGGAGTGACCTGCTTTCCCCACTCCAGTGCCTGATCAACCAGGTGTGAGTACTCCAAATCTTCAAAGCATTTCTG
CAGTGAAGATAGTGGCTCATTGAAGTACACAGGAAGGCACACACCAGACAGGTCTTTCCCAATATTATCCTTGATTATTG
ACCACAAACCAACCGGCTTCTCTTTTTCCTTTGGTTCTGGCAGATTATCCCTTCTTTTGATATAGGGATAACTGATTGTC
TTTACTTCCATCTCCAATTCCCTTGTACGACCAGTAAAGGTCTCATTCTCAGAGGTTAATGAGCTACAAGCATTTCCAAT
ACCCTCTCTACTGCGATAAGAAGCACTTCTAAGAGATTCAGCAGACAGAAAATCANNNNNNNNNNNNNNNNNNNNNNNNN
NNNNNNNNNNNNNNNNNNNNNNNNNNNNNNNNNNNNNNNNNNNNNNNNNNNNNNNNNNNNNNNNNNNNNNNNNNNNNNNN
NNNNNNNNNNNNNNNNNNNNNNNNNNNNNNNNNNNNNNNNNNNNNNNNNNNNNNNNNNNNNNNNNNNNNNNNNNNNNNNN
NNNNNNNNNNNNNNNNNNNNNNNNNNNNNNNNNNNNNNNNNNNNNNNNNNNNNNNNNNNNNNNNNNNNNNNNNNNNNNNN
NNNNNNNNNNNNNNNNNNNNNNNNNNNNNNNNNNNNNNNNNNNNNNNNNNNNNNNNNNNNNNNNNNNNNNNNNNNNNNNN
NNNNNNNNNNNNNNNNNNNNNNNNNNNNNNNNNNNNNNNNNNNNNNNNNNNNNNNNNNNNNNNNNNNNNNNNNNNNNNNN
NNNNNNNNNNNNNNNNNNNNNNNNNNNNNNNNNNNNNNNNNNNNNNNNNNNNNNNNNNNNNNNNNNNNNNNNNNNNNNNN
NNNNNNNNNNNNNNNNNNNNNNNNNNNNNNNNNNNNNNNNNNNNNNNNGTATTGTAACCCTCCCCCCTCCCAGTAACACA
GGGGCCAGTGATGGTTTTTTTGCACTTTGCCCCCTTGGTGACTCAAACCCCAACCTCATGGTTGGAGGCAGAGGGTCTCC
TCCAATATAGACCAACCTTCTGTCGTTTCAAGAAAATAAAAAGAGGGACCAATTTAACATCAACTTTCCTGATTATAACA
GAAGAAAACATTTTGATTTATTCCAGATCCCAAAAAGATCACCTTCAGTAACATGGCATGTTAACTGAAATTGAACAACA
TAGAGTTTTGGACTACGCAGTGCACATAAGGGTCTTATGTTCCCCAAATCAATAATCAGTAATGCATCAAGAGGCTCCCG
ACCATGTAAACAAATCATTCTCAAAGACCAAAAGCTACTGGGAACATACTGTATCAGATCTTTAAAATTTCCAACACTAT
TGATATATAGAAAAATTGGACAAATATCTGACTCTAAGGTATATTAAAAGAGTGGGAGGATAGGAACTAACCACTAAATC
TTCGACCTTGTCCACAACATGAATCTCGTTCTTTTGTTTCATCAACAACAGTTGTTTCCAGCTCAATTTTATCCGTCTGC
AAAAGAGAGTGAGATCTCACTAAGAAGTAGTACCTTAATGTTCAAGTTGCAAATACATTAAGAATCCCAAGTCAACTGAA
AATTAAGTAGCAATTGAAACTCGGAGCTCAAAACAAGACAGCAGGAAATGAATCAGACATCAGTTGAACATAACTATGTC
TGACAAGCCCATACATCAAGGGACAATCACAGTTTCACAAGTAGATTTATCTTTCTTACTTGGCGCGCTAAAATAAACCC
CGTACTTCTTCCTCTCCTAAATCACATGGATTTTCTTTGTGGTCTAACAAGCTGAGGAGACGACTGTTGAACAAAAACTT
GGTAAACAAACTTGAAGAGCATTGCAATACCATTCAGTAAATAGCAACCAAACCACCTTCTCCTGACAAGTTTAGAGTTT
GATTTAAGGGGCATAATAGTGAAGAGATACCCTATTGGCCAAGGAATTCAAGAATGGCATTGACTCCATTGCTAGAAACC
CTGTAGCTCAGAATCCTAAAGACATATTCTTATGTTCTCTTGAACCCAGAAAGTCTAGGCTTGAAAATAGAAACTAAGAG
ACTCTTGCTAGGAAACTAGGGGCGTGAATAGAAAGAATAGACAAAAGCCAAAATAATAACAAAAGTAATTCACTAAAGAA
AATTTCAAGCATAAAAAGAAAATACAGACCAACATTAAAACTTTCGTCTCCTCAAGATGGTAGATTTAAAAAGTTTAAAT
TACCTCTAACTGTCTTAGAGTGTCCAGAAGCATGATATGCTTAAGTTGAAGAGCTTTCATCTGATTTTGTAGCTCAGCAA
CCTCATGTAGCATGATAGATTCACAATCTTTTATCACTGCCTCACCCATCCCTTCCTGCACCAATCTTGATCGTAGCTTC
TCTGTTGAAACAATAAAATCTTCTGAAGATGCAAAATCACCACTTGACAACAACCTGGGGAACTGATCTTTAGCAATCCC
AAGAGCCTCAATCCACGTGGTCCTATCTTCTCTTGATTGACATCTCAAATGGAGTGTCTTTGTTCCCGTGAATATAGAAA
GCCTTTTGTCATCTGACTTGCTTGCCCGAACTGATGAGACCTGTATGATATGTTGTTGTATTTTGCTAGTTGATCAGAAT
AAATAACCAGTCTACCACAAGTAGAAGGAAACAAATACAGAGGCATACTTCCAGAATCTGGACAGAGTAATTTATCAATT
GCATTAAGGATGCTTGAAAATTACAAGAATCAACTATGGAAGAGTGAACCGGAATATTTAGAAACTAGTGGAACCAGACA
GATATGGCAGATCAGCAACCAGTGAAGTAATTCGTTGTCATGATGTCATCTGAGATGATTTATTCAATTCTCATACGTTG
GATAAGAACATACTCCAGTAGTAATGAAAGCATGCATTAATTTCCTCAGAAAAAAAATACCTTAGACATTTGTTGTAGGA
CTGTTCTCTTAAGATAATCATCCTTCATTTCCTTCATCCAGCATGTATTTTTCCAGTAGAAGATTTAATTTTCTCAATCG
ATACACTATTATTGGAACATATTATGTCGTTTTATCTCCTACAAGGCATATGCATAATGAATTTTACAAACTTTTTTCTT
CTGATATTAGGATACCTAAGCCATAATATATAGGAACAGAGCAGATATTAAGACAAATGTCATTGATCTGTATCTTGTTA
GTGCATTTCTGCATATATTTGTCCTATGTCCCAACTCTTTGACACTACTTTGCTGTCTACACACTGATAAATCAAAGTTT
GCATTGTTAAGATGGTCAACACAATCCATTAATTGATGCATTGCATGTGTTGCTCAACTACTTTATTTCGGATTACATTC
CATTAATGCCGGAAAAAGCTTACTCATATATCACAAACTAACTTGCAGTTAAGACAAAACTAAACAGTAAACAAACCTTC
AAATGTATTTCCCCAAACGGCTTCCACTTGTTAGATCCATTCAGTCGATTATTGTTCACATTAGCCTTCCTCATATACCT
CCAAGACTCATCCCCAATAACCTTTAAACCCTTTTCTTTCCCTGGACTCATAGCAATTTTATCCGGTCCATGAACCTTGT
AATATGACAACACCCCATCTTCAAGCACAAACCATCTCGCACGCCATCCTTTTCCATAGTTCACCCATTTATATAACACT
CCAGCTACACTAACACTTCCGTTAAATTCTTTCGAATCATTCCCATTTTCCTCATTTTCATTCACCAAACCCAAATCCGA
GTCCGTATTCACTTGCGCATTTGTAAAACTCTGCCTCAAGCTGAAACTCACCGGTTTCACACCCACATTGTTATCAAACC
CTAACTGACTTTGCGTCACGGATTGTGACTTCACCACCGCCGGATTTCCTTTATCACGGTCGATCGACACCGGCGCAATG
CAACATAGTGGATTCATCTCCACCAAAAAAACCAAAACTCAAAAAAAAAAAAAAAAAAAATCTCAATTCATCTCAAACAA
CACAAATCCATCAATGCTGAAGAAAAACAACAACGATCTCTACACAGAGAAACACAACCGCTGATCTGATTCTTGTCCTT
CCCTGAAACTTCAACGCAGAGCAACCGATCGAAGATCGAATCGGCGATACAACCGGAACAGTACTGATATGACATAAGAT
CGAAAACCGATACGTAACAGCAAATATAAACTCCTTTTTTTTAATATTAATTAATATATTAATCGAATATAATTAATTCA
AGATTATAGGTGAAGAAGTACTAGTAGCTATAGATATAAAGGATATATAGAGTTGAAGAGCTTTTTACAGATCCATTAAT
GTCAGTGGTCAGTAATGGAGTGGGAAGAGTACAACAAGCATACAGGGGAGGGTGCGTAGGTTAGTAGAGGATGCGTAGGT
TAGTAGACGGTGCAGTGAAAGGATTTAAATGCATGGGGCTTTTTATTTATTTGGACTGCTTAGTGTAGATGTAATGATTG
TGGAGACAACTAACATGCGCAGTGATTAACATTGCTGGGACCCATTTTTTTCCCAATATCTTCTTGTCAATTATTTTATT
CCCTATCTTTTCTTGATGGTGTTGGATTTATGTTTTTGAATTTGACTTGTACAAGTATAATATTAATAATGTGGAAAGTA
TTAAAAGTAGTGGATACAAAAAGAAAATGTGAAAGTTGAATGGTCTCCGAGGTCTGAAATTTCATAAGTGGAGTCTACGG
AGAATATGATATACGTATAATTTATCATTATCTCATGAAGATCGATAGATTGTTTCCAAAAGATTATCGGCTCAAATGCA
ATAAATCCAAGTACAAATAAAAAGAAAACAGTAAAGAACACATAATGTGATAATTGAAATACAAAAACTACAAGAATATA
TCCACGAAAAGCAAGACAACACTTCATTTTCTACTATTTTTTTACCCTAATGTACGACTTCCACGCTCTTTTATCTAAGT
TCATGTCCTCGATAATCTAAAGTTGTGTTACGTCATGTCTCATCACTTGTTCCTAATATTTTTTTTGGCCTACATCTACC
TCTCCCCATACCTATTATATGCAACATCTCGCACCTCCTCACTGAGCATCTACGGATCTCATTTCTAGAGCTTGCATTTT
CTGAACATTGGAGTTTGTGACTGGTCAGCACATTGCCCGATTGTCATGACGCATTGTGCGGACACCTACTCTATTCGTAA
CTAGATAGGAAAACTCTTACCACCCAACTAAAAATATACAACAACAAAAAAAATTAGTTATTGGCCTTTTAATAAATAAG
AAATACATTTTTAATGTCAAGATTTATGAAAACTCATAACATTAATAAGTAAAATAATCAAATTAAGAACTATCTCTCAC
AATCTAGTCTATGCATGTATAATAGTTTATAAACAAATTAGATAAGAAAAAATATAACTTTAACCGAAAAGATATGGTGC
AAAAATTGTTGATGATTACTCGCGCTTCATATAAAAGACTTCAAGTCAACCTATAACATATTTACATCAAATAAAAATAT
AGTAAAAATAGTATCAATACACCACATGTACTAATAAGCATCATTAATCAATCAATATTAAATCACGCAACATAATACAG
AATTCATAATGACAATCATGAAGATTTTATACTACCATAATCACCCTCATTCACTTGTACTTAATAGTCTAACCAATAAA
ATCCTTTAATTTACGAGACAAGTACATTCAATAATTCGCCACCTCGTCTAACCCCCCAACCCAAGATTACCACATATGTC
ACACCATATCAACTAAATTACAAGTCATAAAGCAGCACATGAGTTATGTTGGACTCACAATGGAAGCAACCATCTTAAAA
AACACACATATATACACTTCAACACCATCAAATCATATCAACATCAATTTATATCATACTATCGTGTTTGTACACACACG
ATGAGGATCTTATTTTTGTCCAGTATTTATGACTTTCAAGAGGCCAACTTGATTCATGTATCGTATTAGTGTGGTACCCA
ACTCTTTGAATATATGTAACATTTCGTCCGGAAGCTCATTGTAATGACTCAATTGGTCATTTTTGAAAATTTTCATAAAA
TTACCATTTTACCCCTCTAGATATTGACCTCAAATTATTTTTGATTGAGTTTTGAAAGTTGGTTTTGAGTTTTTAGTAAA
AAGTTGTGAATTTTGTAAGTTTTGAGTTGAAAGGCTAAAGTTGTTAAAAAGTAATTTTCAGTGTCTTTTGGAGTTTCGAG
TATTGGAATAGAATTTCGTCGATTTCATCAGTTTTGGAATGTGGAAATTGGTCTATGAGAGTTGTCGATTTCATATTTGG
AGTCTTTTTGAGGATTTGTGGTCCTAATTAAGTTGAAAATTTGTGAATTTGGTCGGTAGGATTTGGGGGATAATTTTAGG
CCTAAGGGAGATCATGGTTGAATTTCCAGAGCTCTCGAGCTTGATTTTTAGCATTTTTAGGCGTTAAATTCATTTCTTAT
AACTTTTATGAGTTTCGGGTCAAGGAGACCTCAGATATATATTTAGATGATTTCATTAAGTCTGGAACGTCGAGTATAGT
CAAATTGCACATATCATTTGTGTATACGGGATTTCAAACAAATCCCGATGATCCATTTGGTGGTTTGTGTTTGGTTGTGT
TTTGTTGGTGTGTGCATGCCTCACTTTTGTGAAGTTTTGTTCGCTTAAGCGAACTTTACAAAAGAGAAGAAAGCTTTGTT
TTAAACGAACAAAAATTGTTTTTGCGAGAGGCACAATTTTTGCGGTGTTCGCAAAAGTGAATGTGTGGTTCGCTTTAGTG
ATGTCTGCTTAAGCGAACATGGGTCCGCTTTTGCGACTTTGGGGGGAGGGGGGTGGGGAGGGTTCAAACCTGCAAATTTT
GGAGTTTTAGCCTCATTTTTTATTTTTGAGCTTTGCAAAACTCTTGAAGGTAATTTTGAAGAGATTTCTTGTGCTAAATC
ATTTTGGTAAGCCTTTGTAACTCTAAGATTTCATTTCTCATTAATCATTTATACATTTTAACATCAAAACTTGAAATTTT
GATTGGAAAATGACAAGGTTTTTCAAGGACTTGAGTTCTAAACTAAAATGGCGATTGTGAACTGATTTAAATTTCTTTTT
CAAAATGGTTTTCATTAATGAGTTTCAAATGCCTTGGTAATGTTTTCAAGTAAAGAATTTTGGATTCAAACCTCATTTTT
GAAATTGGGTTTTTGAGTTGATTGACTTATTTTTCAAAGTGTATGATATGGATATTGTTATTTCCATAATGTTATTGTGA
TTACTTGATTGAATTAGATTGTGTGGCTTTGGACATTGTTTGGAAAGGGAAGACTCAAGTCTTGGATTGACTATATGATT
GAAATTGAGACAAGTGATCTCCTAAACCTTATAAATCTGGTAGAATCATGTATTTCCCTTCATTTTGTGTGTAGGAGATT
AATGAGAATGAGGTGATGAGTTCGTTGCTCCACTTGATTAACCTTAACACATAAAAAGAGGATTAATGAAAATGCAATAT
GTATATCATAATGCTTTGTGAATTGCCTAGTTGTGGACCATATTTGGTTGATTGATGAAATGCTTTAATGGCATTAATAA
AGACTTGAATTTCTTGAATTATTCTCTTTCTTATGGTGTAAAGTTGCTCATTTGCATTAATTGTTGTACATTGTGATGAG
ACATGTAATGTTATGCTGAAGGGAAATGGTTTCGGCAAGAGCTATGATATAAAGTCGAAGGGAAATAATTTCGGCTAGTG
ATGTGATAATGTGCCGAAGGGAAATCATTTCGACAAGTAATCTGATACAAAACCGAATGGAAATGGTTCCAACTAGTGCT
GTGGAATCAAGCCGAAGGGAAATAGTTCTTGCTAGTGATATTGTGTTGAAGGAAAATGGTTCCGGTAAGAGTTGACTATT
GTGATTTGATGCATTTTGTTACTTGTGATTGATCTACTTTTTACTTGTATTGACATACTTGATATGTGTTGGTTGTTGAT
CTGTGACTATTGAACTATGTGGTTTAAGCCTTGTGAACTGTGTATTGTGAAACTATTAGATTGGGCTGATTTTTGTGTGG
GTTGTAGTTTGTGGAGGTTTTATTGAGATAAAAGGAGTATTCAACTTCTAGCTAGTTTGCCTTGTTTATTTGGTTAGTTA
CTGAGCACCGTGTTGGTTGGTACTCATTTCTTGCTTCTACACTTGTGTAGGTTTCGAACCAGGTATCATGTGATTGCTCT
TCTTCTTCTCCTATTTCTAATGCTTCTCAAAGGACTTTGAGAGGTAGCTATTTGTCATCTCGATGGGCTCTATTGTTTTG
TTCTACTTGATAAACAAAGACATTGAGACTTGTAATTATCTTTCATTTCTGCACTTTATGTATTAGTGACTTGTACATGT
TACAATCAGATTTTGGGGTTATAATAAAATGAATAAGTTTTTCACTTTTATCTTGTTCTTGTTTTGTTTTTTGCATTCCT
TCGTTACGTTGATTGAGGCTGACTTGTCTTGGTGGGGACTTGACTAGTACCATCACGTCCATTTTTTGGGTAGTGACACT
CATCTTGGTTCCAAGCCACTCGTCAAACTGTGAGGTTATTCTTACCCTTATTGTTCTCACACATAACTTCGTATACCACA
ATTACAAGTATAGTTGATACTGCGATCCATTTTAAACTCGTTAAACATATCATAACATGGTTATCTATTATTTTAAAAAT
AAAGAAAAGAGAATAGTCACTTTCTTTTTAGAAAAAATAATAAAATCGTTTAAAAAAAGTTTCGAAAGAAACCTTTTAAC
AAAATCGAGTTGGGTTAGGATTCAAGCAATCTTCTAATTAAGGAAGATTTTACGCACCTTAAAAGATCCGCTAACATGCG
GTTGATCGGTGGATTTAAAAGCTTAGTTTATTTTAAATAAAACTTGTTGAATTAATTATAAAAAAATCTTTATCTAGGAA
TGGATATAATTAGTTTGATACTTATACATTCTTATTATTTCAAGTAATGAAATATTTTAAATATTAAATCTCAAAATAAT
TCTAATATAATAATTTATTCGAGTCGAGATTTCATACTAAATAATTAGCTCAAACTCATAAACGTGGATTCAATGTTCTC
TTTGATATGGAAAAAAAATCTCAAATTATCTTCATAAGCCTAAAAAACAAATTAACTTAAGTATAGAAAACTTAGCATTT
AGAATGGAAGATACATAAATAACTTGAGAAAATGAGATAAAATAATAATCATTTGAAATCCAAAATTCTCTCTCATTTGA
GCATTCAATTTGAAAGAATTTGGACATTTGTCCAAAATGTTTTTTATCATTGTTGCTGCTGGAATTATTCTTGGATTTTA
AGAGTCTAAAACCTCAATATTTTTTAGCACTTATGTGTCTGCTATTGCTATTCGAGTGATGTTTCGGATTTTCAGCTACA
CACTTTAATTTTACGGGAGTCCTATCACCCCTTGGAGTGTTTAAAACTGAAACTATTACCTCCCTGCCTTAGTTGACAAA
GTGAGTGTATTTCACTCTCTTTGAAAGAGTGAGCACAAAAAACAAATATTAAAACATTATCTTTAATATCTCTTTTTGTA
AATATATGTATTTTGATTTTTATTTTTTCTTATTTATTGTCTTTCTTCTCCATAAAAACAAAGACCAAATTCCTTCAACA
TTCACCATCTCTAAGACAAAGTCACCACCATTTTCACCGGATTCACCATTGTTAATATCACACAAACTGTTAAACTCTCA
TATAAAACCTTTTAAAATCCAATCAAATCAATTAAAGATAAAATGACATGTATTTATTTCACGAAAAAGGGATTTAGATT
AGATTTAAAAAAAAAAAACAAATTAGGTTTACATCAAATCCAATTGAACTCCCAAACGAGGATGTTTTTTCTTTTCTTTT
TTATAGATCCTTTAATCATTAATCTCAAATTTTAATCAATCAACTACGAGAGGGGAATACTTGTCTCAGTTGACCTCCAT
TAATGGCATAGCTACTACCTTCGTTCGCCCTCCCTCTTTCCTTTCCCTCACCTTTTTAGTTTATTTTTCAGGTTCCCCCT
CTCTCCACTGCTCCACTCGCCGGCAATATGCTACACCAGTAGCCACCAGTGTCACCGCCTCCAGTGAAACCCAAACCACC
GGTAAAAACTCTTTTCCTCCTCTCCCCCTCCTCTCATCTCTCCCTCATTCCGAGACAACCACCATGAAGACCTACCTTTG
TTCTCACAGCGAGGTCGATGACACCAACCACAAACCTTGCGACTGCACAACTCCAACAGTGAGCTCTGAAGAAACAAGTA
AAACCTCGACGAAGCAGCGGTATGAACATATTTTTAATTTTGTTTTTCAGGTTCTCCGACGAGCAAAGCTTGAATATTGC
TTGACGAGCTCCACTAGCACTATTCATATTTGTTCCTCACAATCTAATTTTGGTGGACTTTGGTGTTTAAAGTAATGGTG
AAATTACTTTAGGAATTGGGAGAAGAAGTTACTTTAGGAATTTGAAGGAATTGGAAGAGTATAGGAGAAAGTGGGAAGAA
ATTATAAAAAATTGAAAAAAATAAAAACTTGATAAAATTTACACGTGTCAAGCGCGTGAAATTCATATGTCAACATAGAT
ATGGTTATGACTTTTTAAGGGTGTAATTATTTCAGGTCTAAATAGTTTAAGGGGCTAATAAGACCCTGTAAAGTTAAAGT
GTGTAGTTGGAAATCCGGAAATAGATTAGGGGGCTTTTGGCCATTTTCTCGACATAATAATATTAGCTTCCCATTAAAAT
AAAAAAATATTGATGGAGAAGGAAATATCCCCAAGTGAAACTTCGTGGTGGTCCAATAGTTTGAGCTTGAAACTTCTATG
TTGGAGGTCTCAATTTTGGAACCCTTTTCCAGCAAAAGCAAGGGATTTTCCTTTTGGGTCGAGCATCCCAATGCGGGTTA
CCTCTCTTGTATGGTTTGCAAGCTATTACGTAGGAGCAGAGATTTTACCTAGTGCGCACCCAAAGGATAGCGGCTGCGGA
TTTGTCTTGTCATAAAAAATAACTACCTCATATGAGGTACTTAAAATACTTATTTTAGCAAGTGAGTGGTTGCCTTTATA
GTTAGGAAAAATTTCATAAAAGTACAATTATCTAACTTACATTATAAAAATATAGCCCAAAACTTACACTAGGAGTTTTT
AACCTAAAAATATCACGACTCTGACCGTCGCCAGTGACTACCCACTCTAAATCACCTAGTGGGTTAACCAACTACTAACC
CCAAAGAAGCCCAAATATCATTTAAACAAGAGAAGTTCATCATATAAGAAGTAAACAATTCCAAACAACTAAGAATTGAG
TCCATATAAACTCAATTGATAGCTAAAACTCAAAGTCGTAGTAACAAAACTCTAATATCTAAAATATAGGGAATGCAACC
CCTAAAGCTTAGAAAACATAATCTAATAGTCTAATGTATGTATCCAAAAATATGGACAAGAAAAAGAATAATAACAAATG
ACACCCTAAAAGATGTAGCTCACCGGTTGATTCAAAATCAGGTGTCCCTTAACTGAGGTCTAGGATCATTCGCTGGAAGA
TGTCATGTACTCAAAAAGAAAATAACAGGTGCAATATCAGTACATAAACCACAATGTACTAGTAGTATCACACACTTGGT
CCAAGATATGAATGTAAAAAATTCACCACAAACCAGTAAACAAAACTAGGGGTGTACAAGTCAAATCGTAAAGTCAAACC
GAACCGATGAACCAAATCAAACCGGAAAAAAACCGATTTGTAGTTTGGTTTGGTTGGTTTGGCGGTTGAAAAAAAACGAC
CACTCTTGGTTTGGTTTGGTATTAAAAGAAAAAAAGTCAAACCGAACCCAAACCAAACCGACATAATATATATATATATA
TATATATATATATATATGTAATTTAATTTATAGTGTAATTTAATTTATAGATAAAAAATATTATTTATAATCTACTTTGT
TAATATATTTATAGTTAGTTTATAGTTTTAATGTTTATATATTTTATTTCAAATTTGGGCTTGTAAAATTTGTAAATATT
TTATTTTGTATTAAGATCTGAAGTTACAATTATATTGTTATAGTTTTTCAAATTCGAAGTTAACAATTTACTTTGTAAAT
ATTTCGTTTTGTATTCAGTTTGACTGTATCATTTAATCTTATTAATTTAACATAATGAACGTTGATATTTCAAAAAAACA
TATTTTGTGCTCATGTGAATTTTACCGTTTTTACGAAAATTTCTATTCATTTAACATTTCTTAAATTTAGCTTATCACAC
ATGTAAGTGAAAATATATTTGATCACATTTTCAAACATCGTATAGTCGTAAAAAATCGAAAAAAACCATAAAACCAAAAA
AACCCGAAAGAACCGACTAAAACCGAAATCGAAAAAATCGACTTTGCGTGGTTTGATTTGATTTTTAGATTTAATAAATC
GACATAATTGGTTTAGATTTTTTTTTAATGAAAAACCAAACTAAACCGACCTATGTACACCCCTACACAGAACAATGCAT
ATAACAAAAAGTATCAAACCACATAGACTCTTAATCACATGTCATGAACAATAATACATGGATGCAAGTCTCACATGATC
ACAAATAGAAATGCTTTATCCTCTTATGGAACCCCAATGCACAATCACATCGCACAATGAACAATACCACTTGAAAACTA
CAAGTCAAAATAACAAGTTCATTGCATGAGACTATCTACATGATGACATTTCATGTGTATCATTGTCATGCATTGCACAA
ATGATACTATAAAGTAGTAGACATGCATACATACATTAACAAAAATATATAACGATCACCTACCTCGAATCAAGCCACTT
GGAAACTTTAAATAACCTGAGCTTTCCCTTGCAAAGTGTCGTGGCTTGTTCTTAATCTAAAACAAATAATATAAATAACA
ATCAATCACTAATGACCTATAATTTATCTTAATTATCAATAAATCCTAATCTTGACCAACATATGATCATCTTCCTCAAT
TTAGGACTTTTTCCACCATAGAATCATGTCAACGCCTTTCCCCAAGGACAATAACCTAGATTCTAAGACTTGAGAATCAA
TGCATAAGGTTGGGAAGTAAAATTCTTACCTTTACCGATGAATTCCAAGGAAAATAAGTGCAACCTGCCCAAAATTGCCC
CTCTCAAGTCCAAGAATACAAAGGATAGAAAATAGAGATGTTGGGTTTGTTTCTACAATAAATCTCATATTGCCTTGCTA
TAACGGCTCAGCACGCTATAGTAGAACTTTCCCCAATATAGCGGTATGCACATTGCTATAGTGGGACGCCCACTGCTATA
GTGGGATCAATGAAACTTCAGAAACTCAGATTTTTGAGGAAGACCATTTTCACGACAGAACTCACTCCCTTGACGTCTTG
ACATATACCTCTCACTCCAAGATCAATTCTGGCAGTTTTACTTACCCGAATTTGATTTTGAAAAGCTCTATAAACTTTTT
AACGTCTTGGCTACAAGAAAACATTAAAAAAAACTCAACATCACACCCCACCCAATCCCAGATGGTCTTAGCCTGACCTA
GTCCATATTTCATCTTAGACTGGAGTAGCCAAACATTTTAATTCACTACCCAAAAAGTTTTCTAGATCAAATTATTTCAC
AATTGACCTACTTATAATGACTAGATCATGTCATTACAATATATACCAATTTATCCATCACTTGTCCCAGCCTGATCAAG
TAAGTAAAACAGAGCTAAAGTATAAAAGAGGGTAGTACATGAATGTTTAAACAATTAAGGGTACTTGTCTAACATGTCCC
TTTCAGTCTCTCAAGTATCCTCTTCCACCGTATGATGGCTTTGCTAAACCTTTATTGATTTGATCTCCTTGGTCATCAAC
TTCTGGACATTCAGATAAAAAATTACCACTTATTCCTCTTCATATTGTAAGTCATTGCCAATACTATTGAGTCTCATTTA
ATGATGTAGTCTCAATCCCCATGGTACTTCTTTAGTATAGACACATAAAATATTGGATGAACCCTAGACAGGTTGAGTGG
CAATGCTAACCTGTAAGCCACTGGCCCACACTTTCAATAACCATGAACGGACCAATGTAATGAGGAAAAACTTTCCCTTC
TTACTGAACATCGTACTCTTTTCATAGGTGAAACCTTCAATAGGACCTACTCACTAACATGAATCCAATATCTCTTAACT
TGCGATTTGCATACTCCTTCTGCCTACTCTAGGATACTAACAACTTAGCCTGAATTCCCTTTACCCTTTCATAAGCTTCC
CCAACCAAATAAACATTCAAGGGTTTCACATCCCCAACCTTAAACTAACCTTTAGGCAATCTGCATCCCCTCTTATAGAG
TGCCTTAAAAGATGTTATATCAATGCTAGAATGATAACTATTATTATAGAAGAACTCACATACGGGTAAGAAATGATCCC
AATCTCCCCCAAAACCAATTACACACGTCCTCAATATATCTTCCAATGCCTAAATATAATCATGATGTTATTGATTTATG
GAAATGATGGTTGTATAGTGTTCTTAGAACTTATTTTATAATAAGGATGTGAGTCAAGATAGACGAGTTTGTATAAAGTG
TCAGTTTCATGTATTATTCCAAAAAGGGTTAGTGTCACGATCCAACCCACCGAGCCGTGTAGGCACCTACTCTAATGCCT
AAGTACGAGAATCCTCGATTCCCAAAATAGTTTCAAGACATGCGGAGGATTAAGAAAACTGAAGAACAGTTAAAATTCAT
AAGATTTTTGTAAAACAAGAGTTTTGACAACGATTTGAATTAAGACTTGTAAAGTAATTAACACCCCAGGGATCTAGTCT
AAATAGGTACAAGAGTTTCTAAGATTACAAGATCCAATTGCAATAACAAAAAACACAGCTTCCACCATATGGAGGGAAAC
ATGGAAGCTCTTGGAGATTATCTTCATCTTGACCTATGAGACATTACCGAACCAACATCCAGACTATGCCAAAAAGGCAT
AGCAAGAGTAGTACCAGTACAAAACCACACGTACGGGTAGACATCATCGATCAACCCGAATACCCACCGCATAATATAAG
AAATCAACTAGTAAAACATGCAATAAGCCTATTTATTCCTCCACCTTTATAATTTCCTATCCTTACCATAACCCATTACT
CGTTCTATTCTTGATCATAACTTAACCATTATGTCCCTCATAGGAGGTTCCAAATGTAACTACTACTAACCCATCCAACC
ATTCAGGACACACCATTCCATTTTCCACATCACCACTCAACCCCTGACTCCATAGTACTTTCTATCAAGCCTATTAACCA
TTGCGATACTAATCCCTTACCCGGGTAATACTTTACTAGTCGACGTTTACAACGTAACAACACCCCAGTCCTCCACGACA
ATACATACTACCACCTCTCTAATATACATGTAGTGACTCCTAGACTCTTGGTCTCCACTTGTCATATCACATCCCGATTA
GCCTAACCATTCATAACTCATTACCCAAACAGATATACCCAATTAACTTACAACTCCGCAACCCACACACATGCCTATAT
ATAATGCACAAACCAGTTATCATTTTAGGATCAATGTACAAACCCACATTATCAATAATACACATTTATGACAAGTCAAT
GGTCTTTTCATGGAACCTATACCCAAACTGTTAGTGTGTCGAATCATGACACTTGTTCCATTCAATAAGCTACAATCACA
ATCACAATATACATTCTCATAACCATACAAGAAAGTGTTGATTTCATGGCATATAATCATTCATTCATACTCATTTATGA
TTAGTGTGTCAATAGTGCAACATTCACATACATACATGCATTATAACGAAGCAATTACTAACATATATCACACAAACATG
AAATCACAACCATTACCTAGCCCTAGTTCATCGACTAAGGCTTTATCATATGGTATACATCTGGTATAACATCAAAGATA
CAAGTATAATCATCTCGTTCGGTGCACAAAATCTTACGCATGAATTCTACCGTCAACTCCAATATACCACGCAGTGAATC
ACATATTTATAACTACTTAATTAATAAACCTAGCCTACCTGGGTGCCAAGCATTCACAGACGGATTGTAGCTCGAAATCT
AGTTTCTGGACGACGAAACGGTGGATTTGACCAGAAATCTGCAATCTATCGACGCTCTTATGCTAGAAATCTCTTTCTCC
TTCCTTCCCAAGCCTAGAGTAACCTTTTGAGGTTTTCTAGGGTGATTCTCACCTCTTTTTAGTGTTATTGGAAAAAGGAG
AAAAATCAGACTTCACATTATTTACATTCTGTCTCACCCATCCCGCTCTGGCGGCTACTTATCCTGCTAGAGCGCTGTCT
CCCTAGCGGCATCTGGCCGGCTGATGGGCCCAGCTTTCCTGACGTTTTTCATTTCCTAAATTCCCTAACAGTTCGAATCG
TTACAGTTAGGGAGGTGGTTGATTGATAAGGCTAGTAATAGCCTGGTATTCATGAATACTAATGTGGTAGAAGGGTTAGG
CTATTATTTGACATTATGGTGATCTTTTATTCATGGATATTAATGTGGTATAAGGGTTAGACTATGATCTAATATGAAAG
TGACATTATTGATAGTCTTGGGAAGCCTTAAGGTGACATCACAGATAGACTAGGAAGCCTTAAGGTGAAAATATGGTCGA
ATGTTTAAATATTAGAGTTAACAGTAGAATAAGGTAGAAGGTTAGGATTAAAGTGTACTAGTTTATGGGTATTATACCAG
GGATGGTGTAACTTTCATATTGCATGTTCTCTTCTGAATGTCTATTTTATATTACGTGATAGATTCGAGTCAATCGACGA
GCCAACCAGTATGTGTTGTTTGTATTGATACTACTCTTGATATGCCACTTGACATAGACTAATTGCAGAAATTCAGTGAT
GTTTCATAGGAGAAGACGATGGTGATCTTCAATAGCTTCTACTCCTCTTTTCTTATGGTGGGAGATGTGTCTCAATTTGG
TTTATAAATTGTACTCTTAGAAGCTCTTGTACTTGTTTAGACTAGTTCCTTGAGAGTGTTAGTATGTTTTCTTATAAAAT
AACATTTAGGTTTAAATCAATTTATGGTAATTTCATAACCATATAGGGTGTTAGCTTATGACTTATTTATTATTCCGCAT
GTTTTAACCGATTTGGATATTGAGGGTTCTCTTATCTAGGTATTAGAGTAGGTTCACACACGGCTTAGTGGGTTGGGTTG
TAACGACTTGATATCAGAAACCAGTGTATCAGTTTCACAGTAAAAGAGAAAATGTCGAATAGAGTCCTAAGAATTGGTGT
GTTGACGTCCATACTTAATCTTTAGGGGGCAATGAACCATTCTATAAATCTGTTTCATTTCTTCACTTTTTTCTAAATAT
TGTATTCACGACTGAAGGTACACAAGCAAAAGAAGATTAGAACCGAGAAGGTTCCAATTGGTATCTGCCTTAAGGGTCAT
GTAAATGCATGAATGATCAGTTAGTGATCATCCATGATGCAAATAAAAAATAGTGAACTTTATTAAATTGATGATGAATG
CTTAATGGTTGTTATTATGTGCATTGCATTGCTTGAATAATTGCCTATGTGTAAATTATACTTGCATGAATGTCTACGTA
TGTGGGAAGTGTGATAACTTGTATTTCTGTGATGTTGCGAACAAGAAAAAGTTTTGACTTGACTATGTGTGATGAATTAA
TTTTAAATGAAAATGTATTTTTATTGAGCATGTTTTGGTATAGTCCTGTGTAAAAATTTTATGGTCATGAGGCAAAGTCT
ATATTATACATGTCTAGAAACGATCTAGGAATTATTTTTTAAACACCGGCATGGACTTATCATTGATAAAAATGGTAAAG
GAACTTAATGGTTTACGATTGTGGGGAAACTCCAATTTCAGAACAGTCGGAATTTGGTAGGGAACCGGGATAAAATGAGT
TATTGTTGCATAATAGCGAGATTTGTTCTTATGAGTGATGAATTTTATTATTTCGCTACAGAATTTGTATGACGTCATTT
TTTTATGTAGTAATAATTCGCGTAATAATCACTAATGATTAATATATTTAATCTCAACTTATTTGAGATGGCTGAAACAT
AATTAGTATTGTTATTATTTCAACATGCTCAAGTAATAAACATAAATTAATATTATGATAAACCCTTAGAACATAATCTT
TAATTCATTAGCCAACAATAAGGCATTAATTAGATTTACAGGAACAACTTAAATTTTGAATAGCTATATAATAGCTAATT
AGAAGTGCCTTGCAAGCTCAGTACCTTGCGACTAATGCCAACATTTTCTTGATCATCAATACAACATTTTGATTCATTAC
AACACGTACAAATTCCATCAATACATTTTATATTGTAGCAGGACCAAGTGTCACAATCATGAACATAATTACAATATTTT
ATTTCTGCTGCCACATCTGAGGATTAAAAAATTATTAGCACATCACTAAATAATTCATAGTTAATACAATTTTTTTTAAA
AAATTGAACTGGTATATATTTTATATTGACTCATGAAAACCTTGTCAGAATATTTTTTATAATTTAATATATTATATATA
ATCATAATTAAGAAAAAAAAACTATTAGCTACTTCAAAATATATTAAAAAAACAAAAAGAATATTATTATAAATTGAGTG
GATTGAATTATCACCCCCTTCTTAGCTCATTTCACTTGACACCCTTAATAAATCACAATATGAGTAAACCTTGTTATCAT
TATTATATAAATAAAATTGTCTTACGTTCATAAAAAAAGAGTAGAGGGGCGATGAAAGAGACCAACCAGATGAAAAGATC
ATGGAGATGACTATGAAAATCACAATCACTAAAGCCTTCATCATACTGTATTATGAAAAGTAGTATATTTTTTACTTTGA
AGTATTTGTTATTGTGACAATATATATAGTACCAAGTGCATTAAGTTATTGTCAATCTTTCTAGTAAACAGATAAGATTA
AGTAAATGCATAAGAGTAATATAGTTATTTTCAATTTTGAACATTTGTTTTTATCTTAAATTTTAGTCAAAGAATTTTTT
TAGTCTATGAAGTAGTAAATGAAAAATGGCTAATATATGTAAAGCCTATTTCGAGATTTATGTCATCTTCTTATGAATCT
CCTTAAGGTTTGTAAACAGATAAGATTAAGTTAATACATAAGATTGATACAATTATTTTCAATTTTGAATTTCTTTTTAT
CTTATATTTTGGTCAAATAATTTTTTTAGTGTATGAAGTAGTAAATAAAAAATGACTAGTATAGGTAAAGCCTATTTCGA
GATTTATGCCATCTTCTTATGAATCTCCATGAAGTAGTTTGATACATCTTTTTATAAATTTCCTTAAATGAAATTTATTT
TTTTCTTTTAAAGATAGGCTCACTTAAAAATTATTTTTCTCCTTTTTATTTGTAACTTTGAATTATGATTGGTGTGTTTA
AGTAATCTAAAAAGATAATTAATATAATATAGTACGACGACGTACTGATCCGTCATAACTCATGACTCATGACTTCATGT
CATAATTTCAAATTACTTTTTCACTTTTTAATTTGTAGTCTTATAATTATGATGATTTGAAATAGTTTGTGAATAATTCA
ATAGAATAACTAGTTAAATATACACATCAGTCTATAATGACTTGCATGTCATAATTCAAAATTAAAATGAAACAGTGGAG
TAAGAGCCCGTTTGGATTGACTTAAAAAAAGTAGTTTTAAAGTCAAAAATAAAAAGTCAAACTGAAATGATTTTTAAGTC
AAAAAATAAAAAGTAGGGGGAGACCTACTTTTGATTTCTGACTTATTTTAAGTCATTTTTTTTACTTATTTTAAGTCATT
TTTTACCTTGCCAAACACTTCGTATATTATTTTAAGTCATTTTTGACTTATTTTAAGTTATTTTTTTATATTTGTCAAAC
ACTTCCAGAAGTCAAAAACTAATTTAAAAGTAAGGTTGATCAACTTTTAAGCCAATCCAAACGGGTTCTAAGAATATTTT
CTCTATATATTTATGTGTCATCTCCATTGAGGTGATTGTGGATTGCAGTCTTCAAAAATAATTACTATTAAGGATAAAAT
GAAAAAATAACAATAATTTTGACTTGAACTTTTAAAACAACAAATAAATGACATGGGTATGAATGAGCTACTTTTGTAAC
ATATGATATATATTATCTAATAATATAGTCTAAGGGTATATTTAAACATAAAAAGGGTCAATATACACCTATACTATTGA
AAATAGATTAATTACGCTCATCGTTATATTTTCGGTTCAAATATACCCTTCTAATTATACTTTCAGTCCAAATATATCCA
TTTAATAATACTTTTACATTAATTTATCCTTATCTTTAATCAAAAAATATATGGCGAGCTTAAAAATAAATAATTTATCC
CGAATTTTAAATATCTCATTTAATTTGCAAACCTTCCCCAATATTTAATATGTTATTAGAGCGACAAAGTCAGGTCCATT
CCTATTTTGATTCTCGATCCAAAATCTAGTTTAGGCTTGACGTGAAGGAAGTGTTTGGTCCACACTCCAGTTAGGTATTG
CATGAAAAGGTTTTCAGTCCCTCACTTATTGACTGGAAAATTGTTATGATCCAAATCAATAGTCTGTGCGAGAACTTACT
CTAACACCAGAATAGGAGAATCCTTACCACCCAATGTAAAACTAATAAATCGCAGAAATAAATAAAATTCAATAAATCAA
CTTAATTAATTATGAAAACCAATTGTCAAACTTAACAAAACACATTGTCTTTGAAAATATTCACATCCCTCCCTAGGAAC
TAGTCTAAACAGGTATAGAAGCTTCTAAACAATTATAAATAATGAAAGAAATTAAGACACAACTCCCACTATAAAGAAAG
AGAAATAGAAGTTGTCGGAGATTATTATTCTCTTCACCTAAGAAATATCACTGATCCTGCAATCAGACTATGCCAAATGT
CATAACAAGAGTAGTATTAGTACAAAAAATACGTACTGGTAGGCACCACCAGTCGACCCAAATTTTCACGACCCAACCCA
TCATGCTATGCGGGCACCGACTTTAGCACCTAGATAGGAGAACCCTTACCACCCAAACCAGTTAAAGCATACAGAAAATA
AATGATTTACTACAACTTCATATGCCTTTGAGAAGAACAAAATTGTAAAAGAACTCTTTTACAAATATTAAGAACAAAGA
AATAGTTTAAACAGGTACAAGAGTGACTAAGAAGATACATTTTAGATAAAAAAAAATAGAACACAACTCTCACCATAAGG
GAAGAAAATATGAAAGTTGTTGAAGATCGCCGTCAGCAAACGTAGTATCAGTCACGTACTAGTAGGCATCATTGATCGAC
CCAAACCTACTACATAATATCATGTAAATAGACTGAAAGTTATGCAATGGGAAGTTGCACCACCCGACTCATCTATTCTT
TTACTCAGCCCTTCCTGGGTAAAATTATGACTAAGTACCTCCAATACGCCACCCCCAAGGCTTTCTCAGCCTACCTGTCA
TGCCACACTGATACAACATCAAAACCTAACCCATATGACACATTAATGTCACTGAATATCATCTAATACCCTATCCTTTT
TTAGAACAATAATAGAAACTAGTACCTAGCTCAACTCATCCTTCATATAACTCAACCATAAACCCCTTATGACCATGGCC
ATTACAACTAATAGTACTATGGCTTGGACCACTAAAGAACTGGGTCCCCCTAAACTCACTCCACTAGGCAAGATAGTTAT
TATATAAAACCATGGATATTCAGGCCACAACTGGTGTAGAAAAGGATGAGGGCATGAATGTTGACCCCGCTGCCTGCCAG
TCTAAGCCCCTGATAATTAGAAGCCACCTCAAGTCTGACCTGGCAATCAAAGGGTATATGTAAGCTGCCACCACTATACA
CTTAGCCCCATCTTCTCCCTCCCAAGAGATAGTCGTGCTTCATTAAAAACGTGATGCTAAGAGGAGGAAGGGTCTCTCCC
GGGACCGTCTATTGGTTTGGATGTGGAAGACCATGAAGATCATGTTTAGTTGTGTTTCCTAGAGAAAGATTTACCCCAGC
TGGAGCCTGAAGACGTGGAGGAGTTCCTGTTCATGTGGGGACAGAGGTGGATGATCCTTGTCATGACCCAAAGTACACCC
TAGACGTGATATGACAAATAGGATCCTATGAGGCCCTAAACAAGCCACTTGACATAATCATGACACTATGAATATTAAAT
AAGGAGAATATGCCATAAGAATGAGATATAAGTCTCAAGACTCTTTAGTAGATAGAAGATACCAAAACAGAGTACATGAC
TAAGTAAGCAAAATACATCATCTATGTCTAACAAAGCCTTTACTAATCATAATGTGGTTAGGACAAACCCCTAAACCACA
AACAAAGTCTAAAACGGAAATGACATCAAAAGCTATAAACTAAAAAGTGTGATCTCACCCTCGAAACACGAGGACTCAAT
ATTATCACTGATGAAATTGAGCAATCCCGATCTAACCACGACCGAGAGGAGAGCGTCAGATCTTATATTACGAAATAATA
TAGTCACAATATGCATCAGTACTTTGAATGTATTGAATATGGGGAAATGCATGAAACATAAACATAATATCATGAGGAGT
TTAGAGCATGAAATGCATGACCAAGTAGAATGTATTAAAGCTCAATAAGATAATCATGTATAATAGGTAAAAGTCAACGC
ACATTTAAAGATCATAAGAAAATCTTAAGTCATAATCATTGAGAAAATCGTAAATCATTTGAATTAAAATCATAGTTTAT
TTTGTGGGATGTTTACCATTAACCGATATAGACCACGTGAGCTATAACATGGAATCTGGTGTTTTTCCCACATTGAAAAG
AGTTTGTCATACTGGACAAGGTATGGACCATACATATTAGCTTAGGTGGATATACTAGCAATATCATTATAAGACAAATC
CTATGGGGCGATACGAGAATTACTTCTAAAGACCAAACCTCTACTAGCAGTAGGGCCTCAATTTCAAATTCCTCTCGATG
CAAAGTAAAATCCCAACGGGAAAATAGGCAGAGTCATAATCATATCATAATACTTGGAAAGATAAGAATATAGTACTACC
AATCCAATCATAAAACTGATATTATAGAATAACTTCTTTCAAAATCATGATTTCATAACATTTTCATAAATACACTTATA
TAAGCATCTAAATCATGGTCATTTTTCATAATAAGAAATTTTTCACAAATCATAGTTGATACTTTATCTAAAAACACCAT
TTCTTCATAAATTCTTCAATTTTATGATGCATGTACAATTTCATAATTATAGTTCATATTTATAATATAGACATATAGCA
TGGGACATGGATTCATATGAAATTTATCGGAAAGTATGTAATTGAATCAAATCATGCATAAATAGATCAATTATAGACAA
TTGAATCCATGAAAATTGCATGAAACCCTAGAAATATTAAGTTGAAATCAAAAGAGGAAATGAGTTTCTTTTGAGACCCA
AGGGATGAAAGAGATCCATTGGTGAAGTTCTCACATACCTTGGGTACTCAAAGCCCTAAATATGGAAGAACAAATCTTGA
ATCTGGGAGAAACCCTAGAATATTCCTCCAACCTTGAGAGAGAATTCAAGAAGAAGACCTTTGAGAAAATTTGAGGGTTT
GAGTGATTTGGGAGGGAATTGGTAGATTTTAAGAGTGAAAGTAATTGTACGACTGAGTTTTAGGGTCAAAATGATATAGT
ATAGGTATAGAAAGAATAGGAAAAGACCCAAAAATCTCGGACTTAAAACTACCAGATGGGCTTCTATGGACTGACCTATG
GTGCATATAAACTTATACAAACCGTCCTGTTGGTTCGTAGAACGAGTATTAGAAGTTGAAAATCCTAAACATTTTCTACG
GAAGACTTCTACTGTCCATGTAACTTTCTACGACCCGTAGGCCTCATTCGTAGACCCAAAGTCACTTGAATTTTCACCAA
GTCTAGAATCTTTCTACGGCCCATCAACTTTCTATGGACCATCCTCGTGGTCCATAGACCCTCATCTAGGACGTGACATT
TTGAAATTTCTCAACTCACCTTCTGCGACTGGGTTCTACGGACCGTAGAACTTTGTACGAGTCGTAGACCCGTTCGTAGA
CCAGTGCACCAACAACTCTTCTGCACAAAAATTTCTTTTCCAACTCAACCTACTAATTTTTGAGGTGTTACAACCCCAGT
CCATGAGGGTGGTAGGAGCTTGGTAGGATTTCCCCATCTCCGTTTTTTTTTCAGACATAGATATTATCCTTGATTTTCCC
CATTTAGGCAATAGACATTCTTTTACTATTTTTCTAGTTTTGAAAGCACATAAATAATTGATATTTGGATGGTTTATTCC
CCTCTTTCTATGTTAAATTCTTTGGATTATGCTTGAAATAAGTTTTCTGCTATTTTTTTTGTATCGCGCTAAACTGTACA
CATGATCGAAATTGGAATGGGGTGGAAATCCAAAGGGGAGGGGGGACAAAGTTGAGTCTTTGATTCCCTCACTATAGCGA
CATGCAAACCACTATCATGTGGCCTGATATAATGTTTGTGCCCCTGCACCGACTTTCGCTATGGTGAGATACATTCTGCC
ATAACGGGAGAGCTATAACGGTCTGGCATCCGTTATAGCAACCCGATGATTTTCTACCAGATCATAAAAGTTCAACAACC
TTACCCCCACCCCCCATGCTTGTACCCACTCTTGAAAACATCATATCACCTAACAAGGCAATCTCAAGACTGATCCCAGA
CACTAGTGTCACAGTCATTCGATATTCCTAACTCATTCCAGACTTCACGATCTTACCCAGAAATGCATAGACAAAAGATA
AACATCACATTATTAACATCAATTATGAAATACACTAAGAAACTATTCATAACGACCAATCTTGCTATTATGCAACAATA
GCTTCTTTTTTACCATAATTCCCAACCGAAACTCGACTTTCCTGAAACTAAATTTCCGCAGAGTCATAAATCATTAGTCC
CCTTACCATCTTTACCAACGATAAGCCCATGTAGTTTAAAGACAAATCCAAAATCATATCCAGATATGTATAATACATAA
TTTGTAACTTTAAGACTGGACCATACAAATTCATGCTAAAAAAGACATAGTCATTTATCATTAACTCAACGCCTAATCAA
GTCAAGACCTTTCCTTATCCACAACATCACAAAGATACAAGTAATCACACTTCAAATACATGCAAACATGGTTCACATAT
AGACAATTATTCAAGAACCACAATGCATACAACAACAACCATCAAGCATTCATTCCCACTTTAATCAAGCCCATGAAAAC
CTACTCGTATTATGGATAACCACTAATTGACCATTTATGGATTCACATTGTTCGTGAGGCCATATCCAATTGGAACCTTC
CTAGTTCTAATATTTCCTTGATTGTGTACCTTCAGCCTTAATAACGACATCTAGACTACTTCGTTAAGTTACTAATTGGA
ATTCAAAGATACCAACGGGCTCAACCTATATCATATGTGACAGACCGTATGAAAGGAGTGAAGACATGAGATGGATTCCT
GGAATGCATCATATTCCCCTAAAGATTAGATGTGTACATCAACTGACCAATCTTCAAGACTCTATTCAATATTTGCTCTT
GTACTGGAGATCAATAATCTGCACTCAAATATCAACTTATCACAACTTAATACATTGGGTCGTATGGGAACTTACTTTAG
CACCTAGATAGGAGAACCATTACCACTTAAAACGGTTAAAACATGTGAAAAATAAATCATTAACTAAAATTCACAAGCCT
TTGAGAAGAATAAAACTTTAAAAGAACTCTTTTACAAATACTGAAAATAACCACCAAGGAACTAGATCAAAAAGATACAT
TTTAGACAAGAAAATATGACACAACTTTCACCATAAGGGAAGGAAACATGGAAGATATTGCAGATCGTCGTCATGAAACA
TCACTAACCCTACAACCAGATTATTTCAAGTGGCATAACTAGAGTAGTATCAGTACAACCAACACGTATGGGTAGACATT
ATCGGTCGATCCGAACCTATTACATAATATCAAGTAAATAGACAGAAGGTCCTGCAATGAGAAGTTGCTCCGCCCTACTT
CTTTATTCTCTTACCTCGACCCCCTTCTTAGGTAAAATTATGACTAAGTACCTCAAATACTCCACCCCAATGCTTTCCCA
GCCTACTCGTCATGCCATGTTGACACGCCATCAAAACCTAATCCATCTACCATATTAATGTCACTAAACATCATTCCACC
ACTCTTACCATTTCCAGAACAATAACAAAAATTAATACCCTAGCTCAACTCATCCTTAGTAAGACTCAGCCCCGAACCCC
TTACGACCAAGACCATCACAATTAATAGAACCATGACTTAGACCACCAAAGAATTAGATCCCTATAAACTCACTCCACTA
GGCAAGGCAACTATTATACAAAACAAGTTGTAAGGGTGCAATTAGTAATAACCTATAACATCCCTCAACCATCACAAAGT
GTCACCTAACCCAAGGCTCCTACTCCCCATCCTGGATTTATCTACACAACCCACAACACCATAACCACATATAATAATAG
CCCCAACTACCAAAACTCTCATTTATACAACATACTGGTCTTCTAACGGGACCCAGACCAAACTGTAGTATTATACCAAG
CGTGGTATCTGAGTCAACTATATATATAATCATACTAGGCGTAATATTCGAGCCAACCAACAATGTTCTGTACCGGCGTG
GTACCCGAGCCAACAAACAAGCACACCAAGCATGCATAATCATATTACACCATAACATACATCAACACATATCACAATGA
ACAAAACTATTTAAACCCACAAGTTACAATCACAAGTTCATTTCATATGCTTCATATCACACATTACACAATATGACACT
ACAAGCAATAAATATACATATACATAATTCAAAAGCATACAACCATCATGTACACATATACACCTATGTATCAATAACGC
AAAATATTGGACCTCATTATGAGCACATATTTTTCCCTGAGAATTATCTCCCTAGTCCCACAAATTGATACTCTTATCAT
TTATTTAGTTCTCCTTGATTAAAACAAGTTCCATAAATAGCCATAACCCAACAATGTCATAAACACCACAATTAACACTA
AGTCACTCCAACAAGGAAATTCCAAATTAATAACCAAGCACTAGAGACCACCCCATTGTCATCATTTTTTTATGCCTGAA
CAACAATTCAATATTTAACCATTCAGACTCCGTGCCCGAAGGCCAAACATGAGCTCTCCGAATACTTACAAGATAGAATG
CGATAAAAGCAGGTCTAATAATAATTTTGAAAGAAACCCTATCTACCTAGACGTCAAATAACTACTGATGAACTTTGTCC
TTGAATGCGACTCCACATAATCTCCCTTTGATGAGAGACATGAAAAATACATTGAATTTATCCCTCATAGTGTGGAATTT
CTTCCTCTTCCATTGTTGCCTTTCCTTGGGTGCTCTTGGATGGTTTTAAGAGCAACCTCATATATTTCCTCCTTCCAAAA
AATGGGAGGAAAATAAAAGACGACACATTAATTAGGTTGTTGATTTTTGACGTCTCGCTCAGACCGCTATAGCGGCATCG
CCGTAGAGAGGGACCTTCTATTTATGCAAGTTGATGTCAGCCCAGCTCGAAAAAATAAACTAAGCCAAAATCCAGCATAC
TCAAATTTTAGGAATTCTTGGCTATAGACCACACCTTATGAGTTAGGACTCTGCACGAGGTGTCATTTAGTAACGATGAA
TCGGATCGTTACACGAATAGACCACATAATGACATGCAAATAATCAAAAGAAAACATAAGACTTGAACAATCCGCTCTCA
ATCTCTTAGCCATCGAGTCCCATTACATTGGATTCATACATTATATTCCCAAGTCACCGCATTTTGCTGCCAACTCCCAC
ATTAAGAGTCATTTTACCTTCCCAATAGATCATCCCCTAACTCTTCTATCACATAATAACCTCTCGAAACCACATATTCT
ACCAACACCAGAGTCTTTTTTACTAAATCCATTCTTGATCTCAAATCTACCAACTAACTCTATTAATCGGTAAACCCTTC
TAATTTCTCTTGACTCAACCAACACATGATTCAACATTATCATGATATTTAACATGCAATTTTGTTCTACACAAGGACCA
CCACAACATTTAAATACACTAATTCGGCCACTCAAGGACCAATATGTGATAAATACAACACATTAAATGAATTCACTCCA
CTCATGGAACCAACATTTCTATTGTAATTACAATGCATTACTTTCTTTGTTTAAGTTGTATGATTTATTTATTTATATTC
TATTCTTAAAGGAATTTTTTTCTCTTTTTAATATCAACTTTATATATCATCATGTTTAAAATAACATGATTAAAGGACAA
TTTTGTTACCCCCAAAATAGGGAGGCGCGACTGGCACTCAATACCGTATTCGATCGGGCAGCATAATATTTGAAATATGA
AGCCTGAATCATTAAGTTCGTGACATGAATAACAATAAACCATATTAAAATGGTAGACAAGTCAAAAATGAAGAAGTACT
AGCTAGTCGACGAGGCCGCAACCGAAGACATACATACTTACACACAGATATTACATGCCAAGCCTATGGACTGAAGATTG
AAACCTGCAAAAGAAACTTAGAATATTGTGTCCACAATAGCCTCTACGAGTGATATAAGCATTGTTGGTCTGGACAAGGC
TCTAACTATACCTAAAATGTACAACAAAAGTAAACATCCACTGATAACCCAGGATAAGATGGAACTTACCAACTCACAGT
TGAACATGAATCCTAGTGGGTGGGTCCATCAAAATCCCTGTCTGGACCTGTTCGCACAAAGAAAAAAAGTAGCGTCCCTA
GGCAATGGGATGTGAGTACGAATAAAAATGCACTGGTATGTAAGGTAGAAAGTAGAATCATAAGTAGCTTTTGTAAAAAA
AAGGTAATAGAGATATCACTTGAAACTGAAACTCAAATAATCTCCATGATTAACATTTGACCTCCTACTATTCAAATATG
CATGATTTGCTCGTGTAATTGTATGTCGTGAATACATATATAAATGCATATACATGACATACCCAACCAAATGCTAGCAA
TGGTGGTGCCTTCCGATAGCTAACCTGCATCATATTCACCAATTTGTGGCCACTTGTGTCTCATAGGTATAAATATAAGT
AATATGCTTCATACCTTCTTATTATAGCTCGGGAGTAGAATGCAAAACATGTCATGTTATGGATTTGTAATGCATATTGT
TACCATAATCATGTTGCCAATCTTGGCCCATTTGTACTCTTGCTTTCATAATCCTGTAATCACTTTCGTATACCATGTAA
ATGTCTCGTAGAACCTCATATGCTTTCCGAATAAGCTTGAAAACTTCACTCGACTTTTAGAAAGATAACTTAACCTTGAA
GATGTTCATAAAAAGCTTAAGGTGCTTCACTTGGTTCCAAGATAATTTATAAAATAAAATTTTCAAAAATCAACTATTTT
AATACTTTAAATATTTAAGTGATATTTGAGAGTTTTGAAAATCGTGTGTTACTTTAAAGAATTTTCAAAATACATTTTAG
CGGGGAAAGAGGACTGGTTGAAAATACTAAATGTATTCCATAATCTTTTTAAGTCACACCACCCAAAGAAAAATAAGATT
TCATACATACGAAGATATGGTCAAGGAAGCCGATAAAATGACGTGTAGATGTTGAATACCTTATTTATCTGAACTAGTGG
AATATCAACATAATAGTATCATGGAAATAATTCAGTTGCGATCCCAATGCCTTTCATAGATGGTCTTTCTAGAAATAGAA
TTGTAAAATATCGCATTTGGTGTTTTAGAAATTTTCCAGGAGTCGTGCTAAAAGGAAGGACAGAGCTTAGCCTTAACATA
CCTTTTCAATGAAAACCCCAATGCTCGAAGATTTTTCACAAAAAAAAATTCTTACATCCTAAGCTTCACAAACATTATAT
ATACACAACTTGTATGCACCTATAAATAATTTATAATTGAGCTTAAATCGGCAGATTTGCCATATGGTTCTAAATTGACG
AAACATCCATAGATTTTCTTAAAAACAATCATACAAGAGTCCCGAAATGATTACCTTAGCAAATCAAGTGTAAACTTGGA
AAAAACACCAATAACTACAAAGTCATATCTTCCAAAACTCTTTCCAAACACAGCTAAAAAAGGGGGAAACAATTGCTACG
CATAGGAATCACGTTTCTAGTCACGGGGCAACCTTTAATAGTAGAAATCGCTAAAAAGGCATCTTTATCACCCAAGAACT
CTGTCAGAACCCTCTCTTAAGATTTCTTTCTGGTTAGGAGCTAAAATGAAATATTTTTATGGGTTAAAACATTGAATAGC
CTACTTACCATATTTTTTTATCCTATCCGATTCCCGACCCGAATTCTACCTAAACAATCTGTAGTAAAACACTCATAACA
TTTTACTCTGATGTCGGTTTAATGTGAGGTTTTGTGCATTGCAAACTAGACTCGTAGACTTTTGATTTGACAGTTCATGG
GCTTTTTAACTCTTTATATATTGGGATAAACATCCGAGACATTTTGTTAGGATCAAGCACTTACCATCATGCCAAAAGTT
ATAGCTGATAGTAAAGGCGCAACTTTATTTCTTAACTAAGTCCACCAAGCAAGCGTCATATTCGATCATGACTCCGACTC
GGGCCACCCAACCCCTCGTGCCCCTTGACATGGGCAGGATGTTGACATTACTCAACAATCCCCCTCCCAACACCTGCCTC
ATGCATTATGCTGAATGTTTATGGGAATCGAACCCACGACCTTGACTCTGATACCATTTGTTAGGATCAAGCGCTTACCA
TTATGCCAAAAGTTATAGCTGATAGCAAAGGCACAACATTATTTCTTAACTAAGTCCACCAAGCAAGCGTCATGTTCGAT
CATGACTCCAACCCGGGCCACCCAACCCCTCGTGGGCCTTGCCATAAGCAGGATGTTGATATTATTCAACAATCTCCCTC
CCAACACCTGCATCATGCATCATGCATCATGCTGAATGTTGAATGCTTATGGGAATCGAATCCACAACCTTGACTCTGAG
ACCATTTGTTAGGATCAAACGCTTACCATCATGCCAAAAGCTATAGCTGATAGCAAATGCACAACATTATTTCTTAACTA
AGTCCACCAAGCAAGCGTCATGTTCGATCATGACTCTGACCCGGGCCACCCAACCCCTCATGGGCCTTGTCATAGGCCAG
ATGTTGACATTACTCAACACAGTTGACCCAAAGTTCAAAAAAATTATTAGAGAAACTTACGACAACTTTTACCGACCTTT
GCTTCGCTACTTTTCTTGACTTCAAAACTTAACATACGACCATTGTGTTATTATATACCTCATATTCATAGACTTTTCCC
AGAGGTATGGGTTAGTTTAAACCTTTCAAACGGGTGAGGTGCTATACGAGCCATTTCTTTAACCCCGAACCTTTGTTTGA
GGAATTCCTTTGACCTAAAACTTTAGTTTAGTTTCTTGATATTGTCACTCATTTGCAATCTTATTCTCCATTGTACACAC
CAAGTCATATACACCTCATATAACCACGCTATGCTATGTTACGCCATATATTTTAAATGGTCAAACTGCTCTTAAATTAT
GCGAGAAACTAAATGCACCGCCTTACACCACCCCCACCCCGATAATATTTTTTTCCAAAAAACGCCCATATTGTTATATT
TGAATAATAAAAAAAAAAATCTAATAAACATGTTGTTTCTTTTCTTTTCAAACGTTTTTTCTAATAAAAATATTGTAACT
CATTATTAATTTTCATATACATAAGATCATTATGTATGACCTAAATTATTAGTTTAAAAAGTATATAATTTATTTTTATT
GATAAAAAAGATTAAGAAAAATAAATAAGATTACTTTCCACTTTTATGTTAGTCAAAAACATTTTTAAAAAAGCTCTATA
AAATTAATATTATATTAGGAAATAATGTATTTTTTTATAAATAAAAAAACAATACGTTTTTATTATGAAAGGAACCTTAT
TAACCCTATAGTAATATTTATTCACCTTAGCAATAAAATATTTTTCAATCAGACTATTAATGAATTTTTTTAAAAAAACT
CATAGTCTAATGATATTTCTTTTAACCCTTTTCTAGATTCAAAAATCTTCTTATTTTTTAAAAATTTATATGTCAAGTTA
AAACAGACCAAATAAACTAAAATGGAGGGAATATTTATTTTGGCTTCTTGACGACAAGAATGTATTTTTAATTAAAAATG
ATTGCGATTTTTCTCATCTTTTTTTTTTAAAAAAAAAAGAATTAGTTATTGTAAATCCTGTATACAACATTATATTATAT
TATTTTATGTATCATTATTAATCCTGTATTCCTTATTGTAAATCTTTTGAACAAGAAATAAATAGAGAAAATAAAGACGG
AAAGATGTATATCAGTATAGGTTCTTAAATCCAACTGGAAAAACTTTCTATCAAAACTCACAACAATGGTGAGTGTTTAG
TTGAATCAAAACAGAGAAGCCATTGATGGCAATCGAGAGAAAACAATTGAGAGAATTGTATTTGAGAGAGAATGAAAAAC
TTGCATTTCAACTCATGAGTACATCATTATATACATGTGACTAAGATGATTCTAGAAGATAAAAAATCCTAACTAACTAA
CTGTTATATCAACAAACTAGTTAAGAACTGAACTAGTGTTAGTTAACTAACTAACTGTAGTTAAGACTTGTATTTTACAA
GATAATTAGTTGTTAATACCCCTCCTCAAGTTGGTGATGAGGATCTCACAACCAACTTGCTCAGGACTGCAGCATGTTTG
ACACCAGTGAGGGCCTTAGTGAGAATGTCTGCTAATTGTTCAGTGGTAGCCACATGGTGAAGGGAAATAAGCCCCACCTG
AAGCTTATTGCGTACAAAGTGACAATCAACTTCAATATGTTTGGTTCTCTCATGAAAAACAGGGTTGCGAGCTATATGGA
TTGCAGCTTGACTATCACAATATACATCAATTGGGGAGGAGTCAGATATAGTTAACTCATTGATCAACCTGTGCAGCCAA
ACCAATACATCATTATATACATGTGACTAAGATGATTCTAGAAGATAAAAAAATCCTAACTAACTAACTGTTATTTCAAC
AAACTAGTTAAGAACTGAACTAGTGTTAGTTAACTAACTAACTGTAGCTAAGACTTGTATTTTACAAGATAATTAGTTGT
TAATACTTTCGATTAATTAAAAGCGGAAACTTAACACAGGAAATAAACAACACAGAGATAGGAGGTATACCTTTTTTGTT
CGAAAAAACAAATCTCTGGAGAATTGATTTGAGCACAGAATGAATTTGGTATTTTATCCATGGAAATAAAGAGAAGCTTT
TCAGAATAATCAATGTAGAAGAACAAAATTACAACACGTACATTGTTGGAAGTAGAAAATACGTGGCAACGCAAGAAGAA
TTAAAAAATGACGTTACCAATTTACCCTTTTGGATGTCTACAAGGCAAAATGACTGGCTCACCCTTTGGATGTACGGAAA
AAGCCCCCTTTATTAAGAATGACATGACAATCTTTTTATTTATTTAGTTAGTTAATTTTGTATAATGTCAAATTCTCAGA
GAAAATATGCAATCTTATAGATTTTTCCTCTAACTTTTAAGTTAATCAATATTACTATAAAATCATGGAGGTTAGAAAAA
TTTATAGTAGGCAAAATTGTCTACTATTCTTTTCAAATATTTGTCTTTAGTTTTATTATCCTAATATTTAGGACTTTAAA
AGTGACTAAAATTTTGCTTCTTAATTTTTTCTTATTTGAACTATATTAAAATTCTAATATAAAATTTATATTTTACCTTA
TATAAATCTTACTTAAATTATGATGATCAAAATAAATAAAAGAATTAAAAATATTAAAGAAATATATTCACTTTAAAAAA
AATTAATTAAATCTTACCTAAATTAGGGTAACTAAAATAAATAAATTAATTAATGAAAAATATTAAAAAAAGAAATTCAC
ATTTTTTAGGAGCACAAAACTAATAGTCCCTCTATCCCAATTTTAGAATAACTATTAGCAATCCAAATATTTTGAAAAAT
TTACGGAAATCATATTATGTTAGGAGCTAATTACTTAGATGTGCACTTTAGTTTGCAATACTATAAATCTTATTTGTGTT
TAGATACGTCCAGACATATGTATACCGAGATCCATGAAATCATTATTAGATATAATTTGTTCTAAATATACTATATATAA
TTGGATTCACATGTATATGATATACATAACAAATTCTCTTGTCATTTCTTCTATGTATCTAGTGTAATTCACATCAAATT
ATTCACCTCTCTCACCGTTTTAGGAGTTAATATCTTATATGGTCCACTCAACTATCTACTATTCTCTCAGAAAGTCACTC
AACTTTGTATTTTAACTCAAAAGTCACTCAACTATCCACTCTTCTCTGAGAAAGTCAGTCAACTTGGAATTTTAACTCAA
AAGTCACTCAACTATCAATGGTTCTCTCAGAAAGTCACTCAACCTATTTAATTGATATTTTAATTAAAATTTGCTAATAT
AATTCTTTTTATTTAAAATCCAAAACTTTAAAAAATAAAAAAATACCATTTAAACCATTTAATGACCCGACCCGTTAAAA
ATATATAATATCGACCCATTTTATTTTACCCATTCTCCTACCTCATTCCACTCTCTTCTCGGACTCTTTCTCCTTTGCTT
TTTTTGGTGGTTCTCCATTGCTGCCTCTTTATCTTTTAGTTGAGTGTTAATTAGGGTATCTCAATTTCTAATGTAGGAAA
TTATAAGAATCTAATGCATCGGTTCAAACTGGCACAAATAGAGCTTACATGTCAGAAGTCTGATTTGCTTTTTGGTTGTA
ATATGGTTTGATTTAGAGGTTCACTATCAATACGGCCACTCGTCTCCTTCATAAATATTCTCATGTAAATTGTTGCAACC
ATTGAAGAAATGACAGTTATCTTCATTACACAATAAAAACGAACACAACTAAGCAAAATGAATCAAAACAAGTAGAAACG
AAAATAATAAAGAACAATTATGAGGAAGTAAAAAATTAGAGAGAAAAAGGGAACCAGAAAGATCTGTGCAGTGGAGAGAA
AACGAGAGTTGACTATGGAGATTCTGGTTCATATGATTCTTCCAACCAAAAAGCAAATTATTACTGTTTTACTTAAAAAG
ATATGTAAAGGGAAAATGACTGAGTTTTTTGAAAAAAAATCGATTAAACTTATGGTTTAAGACAAATCGAATTTCCAAAA
GAACAGAGTCGCCACTTAATTTTTTAGTAAAAATCAAGAAAAAAGTGTAAGGTTTTCAAAAGATTTAAACAGATAAAATC
AGTTGAAAATAAAAGGGTTCGAAGTTCAATGTACATTCCGAGAAGGTGTTAGGCCCTCGGAATGTCCGCTAACTTGCGAT
TAATCGGCGATTTGACTAAAAGTAATTTTGACTAATTTAAAAATTTAACTATGCATATATGAATATTAGCTATTTTAATA
AATAAATAAATAAAAAAGAATTACTTGAACAGAAAATAAGCTTAAACATAAGAAAATATTATTATTTTTTTCGTCAAACA
AACGACTAAGCAAATATATATAAGAACTTAATTATTTTAATTAACACAAAAAAGAAGAAGTGACTAAATTTTGGGGAGTT
AATTAAATCAAAACCATAATCAAATAAAAGGTTAGTTAACACAATAAATAAATAAACAAATAAGAGTAAAGGAAAATAAG
ATTCAAATTTGGGCTTTTTGCACAAATTCTAAATCAGATGGGTTTTGGGCCCAACATCTGTCCTAAGTCTAACAATAAAG
GTGGGCCTGATGCAGATTTGGGCCGAATCAGCCCTCTTCTTCTTTGTTGAACCTGCTGTATACACTGATTGTATCACATT
GTATATAGTCATTTTTGAGCTGTATATCAGCGTAATCTCTTCAACATCTTGTATGTTTTCTTTTTTCCTTTATGTATTTT
GTTGCGTTTACACCTGTATTTCAGTATTTCGCCCCGTATATCAGTGTATACACTAGGTGTATCGATGTATACAGGTGTAT
CTCGACTTGTTTTCAACTTTCTGGATCCTGTACGCTTATTTCCCTTGCTGTCCGACAGCTTCCTTTGACAAGGCAGACTC
GAAACAACTCAAGAATATGCAAGGGAGAGTCCAAAATGAACTCGGATTGATCATATGCACCGAAAGAAGAGAAAATAAAT
TAATATCTATAGAAGGGCTAACAAACTCAATTAAAAATATTCATCACATACAGGAAGAACAATGAACTGCATTTCACACA
ATATCGACCAAATGTTCTAACATAATTATGCTTAGTTGGAAATGATCAAAGTAAGTTGAAGTTGGACACATGATTGCTTG
GTTAAGATTTTCCTTTATAAGGTTCAATCTAAGCTAAAGAAGCAGGTCAAATAAACAAAGAGCATTTACAATACTAAGGT
TAATCAATGAAGATATCCAACCATATTTTTTTAAGTCGGCTAAGCACTCACAAATATGCCTAATTGGATAAGAGATTAAA
ATAAGAACCTGAAGTCATGCTTGGATTAACTAGATCACTCACGACATAATACTCAAAATAGCATTAGATTTCCAAACAAT
GAATTTGAATAAGCATTTTTGGGACTTTCGGATGATAAACAATGGAAACATAAAGCTCAAGAATGCCTCACATCTCCATG
CTATAATACCAAGAACAATACATAAAAGAAAACAATCTAAAGCTAGACAAATTAATTAAGCTTGTAACAAACCATCATAT
ATTTGCAAGCTACAGCAAGAGGGAAAAACTCTTGGCAAGTTTGGTATGATACATCAACCTATCCTTTTTCAAGATAGTAT
GAAATTAAAACAACAATAGCTTACAACACTTGAATAGATTTGTATCCTAGATGTTATGCATTATACTATGAGGAAGAAGG
GAAAGAAAAAAGTAGCTAGGGATAAGATCTCAAACTTATCCATTTTTTTTAAAACAATACATATCCATATATTTCAAAAA
GAAGCAGAAGCAGATCATAGATAGGAATCGCCAAAGCAAATCACACAATGAATTAAATTCACACAACATTCATCTAAATC
TAGCCAGAATGACAAATGAATTTAAGAGGAGGAGAGATTACCTTCTTCGGAGCGGCGTTCCGGGACAACGAGCTTGAACT
ATGAAGCTTCCACCACCGAAATGGAGCAACGCCGAATTCTGACAAGCTAGGAATCCACCCTAAGAACTTTAAAGGAGAAC
CAATCTCTTGATTTTCACTCTTTCTTAGTGCAAATTTAGTTGTTTTCGAGATAAGAAAAGGACTGTTAATTTGAACTGAG
TCACCGTCTCTCTAACCTCTATTTTGGTCGAGAATTTTGCCCTCTCCAAAAAATCCCCTTTAATCAGTGAACGAACAAGA
GTATTTATAAGGGAGAATGGAATTGAAAAAGGGGAAACGGACAGATTTTTTCATTTGAAATTTGAATTTTTGAAAGGATC
ACACTGTACGAATTCCTTCACATTCTTCAACAATCACAACGGGCAAACAAGGGGAGCCGCTCGATCTCGAGGCAAGGACA
GATGCAGCTTGAGATTGTAACACCTGGAGGATGAAGGACAATTTGTGGGCTGCTGGCTGTACGAATTGTCGAAGGATGAG
AGGAAAACGACGAGGAAGTGCAGCGTACTGTTGTACGCGTAGCTATCATCATGTACATGCCGTCTATCACCGTGAACTCG
CCGTGAGATCTTCCTCTTGAACCTTAGAGCGTCGTTCACACGCTGAAGAAGAAAGCAGAAGCGTATTGCTATGCGTATGT
TGCTGCTGGAATGGGTTATTGGATTGAGGGAATTGGGTTGGGTTTCTATACGTATTGTCATGGGCTGCTGTTGTATTGTA
TTAGTGTAATGTATTTGTATATTAGTGGGTTGGAAATTTATGGTGTGGAGTAATAGAAATGGGCTGACAATTGCTAATGA
ATGGGTTTGGGCCAGGTCTGTTGGTTGCTGGAAATAATGGAATAAGAATTGGTCCGAAAAGACAACCAAGAATGTGGTCG
ATTTGAATTAAGAAAATAGCCACGTAAAATTGTAACTTCAATCAAATTGACGCACTTGGTTGAATTTGGCCGCTTTTTGC
AAAAAGATGAGGGGGAAACTCAGTAAGATGTCGGAGAAGCGAAATATACGAGATCACAAACGTAGATTGCTCGCGGCTAG
GCTAAATATGAATTGAGACGAAAGCTTTATAAAGCCCTTTGTAAAGATCCCGGAGCTTTGTCATCTCAAAGAATAAGCGG
ATCTTCCCTTGCATGCGGATCTTAAAGTCGTGGATCTTTTGATGGCCTACCATGTTATTAACCGATCGAAACTTTAATAC
AACCTTTTCTGATCCCGCTGGAGGGGGAGACCCCATATTAAAATAAGACGAATTAATGTAAATTAATTAACGAGCTTCTT
AATCTTAACAAAGTAAAATAATTAACTTAATTATAAACTAATTAATTTAAAATATAATTCATTGGATAATTAAACTAATT
AACCAAATATTTAACTAAAACAAAATCTTTTTTTTAGACGATTTTTAAATATTTATAAAATATACTAATTATATGCGTAA
TTATGTAAAAAATATATATTATCTAAAAATTATAAAAAGTGACAAAACTATTTAAAACAACTTGCAAACTATATTTATTT
ATTTTATTTTATTTTTCAAAATTTTGATAAAAAACTAATTATTTTAAATCGTTTGAAATTGAAGAAACTCGAAATGATTA
ATTTATATTGTGGGGTCCAAAATTGGGTGTCAACAATTACAAGTTAAGAGTTGAATATGGCCAAAGCACATATTTTTATT
CTGATTATCAGATTTCTTTAATTTGACTCTTTTAAATCAGATGATTTCTTTTAGGGTGTGTTTGGTATGAAAGAAAACAT
TTTTCGAAAAATGTTTTCCAATTTTCTCATGTTTGGTTGGGTTAAATGTTTTGGAAAATGTTTTCCAAATCAACTCATTT
TCCTCAAATTTAAGGAAAACGACTTCCCTTTAAAACTTAAGGAAAACATTTTCCAAAACTCTCTTCCAACTTCAAACTAC
AATTATTTTTTTGTTGAAAAAATTAATTTATTTTGTCCCTACCCTCAAACCAGCCCTCCAACCAAACCCCGCCCCCCCCC
CCCTCAAAAATAAAAATAAAATTTAAAGCTTGTTTTTAAATTCAATTTTTTTACCCACCCCCTCCCAAAAAAATATTAAA
AATTATTTTAAAAGATATTTCTAATATCAATTTTTTATTTTTTACCCCCACCCACTACCGTCCCCCCCCCCCCACATCAA
TTTTTTTTATTGTTTTTAAAAAATATTTTCAACTTCAATTTTTTATTTTTTCATCCCGATCCTCGATCACCCACGCTCCC
TCCCCCCAAAAAAAAATTGAGTTTGTTTTAAGAAATATTTTCAACTTCAAAATTTTATTTTTTAAACCCTACACTCGATC
CCCCCACCCCTACTCGCCACCCCTACCCCAAAAAAAATAATTTAAGTTTGTTTTTAAAAAATATTTTCAATTTCAAAATT
TCATTTTTTCACCCTACCTTGACCCCCCCCCCCCCCCCCCAAAAAAAAAATAATTTAAGTTTGTTTTTAAAAAATATTTT
CAACTTCAAATTTTCATTTTTTCACCCTACCCTTGACCTCCTCCCCCACCCACCTCCTACCCAGCCCCCCACCCCCAAAA
AAAAAAATTTAAGTTTGTTTTTAAAAATATTTTCAATTTCAAAATTTCATTTTTTCACCCCTACCCTCGACCCCC
