# Supplementary material for: Homologues of potato chromosome 5 show variable collinearity in the euchromatin, but dramatic absence of sequence similarity in the pericentromeric heterochromatin
Source: BMC Genomics. 2015 May 10;16(1):374. doi: 10.1186/s12864-015-1578-1 (PMC4470070; doi:10.1186/s12864-015-1578-1)
Supplement: Additional file 3: — RH BAC tiling path sequences. Description of data: Nonredundant, multifasta sequence files of the individual BAC MTPs. The sequence contigs and scaffolds in the MTPs can be either ordered or unordered, depending on the quality status of the tiling path sequence. [file 12864_2015_1578_MOESM3_ESM.zip › mtp_3004.fasta]

>mtp_3004.contig_1
GAAAAAAGAATTTGGACCGACAATGATTTTTAAAGGAGTAACGGCGTCAATTTTGTCAGAAAAAAATCGCTCCATCAGGA
GCGATTTTGTCCTTTTGGTTAAAAAAAAATTTATGTGCCCTTTTGAAATTTTTGAAAACAGGGGAAGGAAAGTCTTGAAC
GAGCGCATCAACATATTTCATGTATTTTGACGGTAAAAAAAAGAAATATATTAATTTTAGGTTAAAGACCAAATTGATCA
CAATCTATAATACATAAAGGACCATTTCCATCAAATTCATATATTAAGGACCATTTTGATCATTTTCTCTTTGAAAAAGT
ATGGGAAAGTTGATCCTATTTGGGGAGGTGACCCGCGGTACGACAGCCGACCAAAGACACAAAACGTCGGGGGGTCTGAA
AGCTGAATTGTTTGATTGCTAAGAAACGAATCGAAAACACCCAATAGACAGTGAGACCAAAGCTATAATTGAGTATAGAG
TATAATAGTGATCAACTGTTTGATGAATATTCCTAAGTACTCTCTTTACTGCTACTTCAATTCTTGTCACCTTTCTCATT
GAAATGGATGGATTATATCTTTCACCCACCTCCATTATCATCTTCTTTTTAGTATTGCATTTGTCGCCACCCCTTTCTTT
GTTTCAACAACCATGATAATGGACCCTGCTACCTCTCGCCCTGCTCTAGTCATTGATAATGGAACTGGGTATGCGTTGAA
TCATTGGTTCTTTTATCTGCTCACCAACTGTTTGATGAAATTCCTCAATGATGTTTATTTATGGTTTCAGGTATACTAAA
TTGGGTTTTGCTGGAAATGTTGAACCAAGTTTTATTTTACCGACGGTGGTTGCTGTTAATGAGTCGTTTCTGAATCAGAC
TCGAGCTACGACTAAGAACAGCAATTGGCTAGCGCAGCATAGTGCAGGGGTTATGGCGGATCTGGATTTTTTTATTGGGG
AAGAGGCATTGACTAGATCTAAATCTAGTAATACTTATAATCTTAGTTATCCTATTAAACATGGTCAAGTTGATAATTGG
GATGCTATAGAGCGTTTTTGGCAGCAATGTATATTTAATTATCTTCGTTGTGACCCTGAGGATCACTATTTTTTATTGAC
TGAAAGCCCCATGACTGCACCAGAAAGTCGAGAATATACCGGTGAGATTATGTTTGAGACTTTCAATATACCGGGGCTTT
ATATTGCTGTGCAGCCGGTGCTTGCTTTGGCGGCTGGATATACAACATCTAAGGTTAGTAGCTTATGTGTTTGAAAGTTC
CGCTAGTATACATTTCCACATAATACTTTGGTTGCAGGGCACCTTAACCAACAGAAATAACCTTATAAGTTAATAGCTTT
TCCAAGTAATTTGGATCTTTTAATATGTAAGGGGTTACAAGAAGGAGCTGTTTTGTGTTAAAGATGATAAAAAATGGATT
TTATTTGTACATTAGGAGCACTAATTTACACATTATTTATGACTGGCCTTGCTTCATCTGTAAAAGAGTAACATATGCAG
CTGTGTCTGCTTTATTACCAAAAGTTCGTTATGTTTCTGAAATTTAGACTTATTTTTGCTTAGCTAAAGAGTAGCTTGAT
AACATAGTAAGTGCACCAGAGCAGGAAACTCTCTCTTTCTTTCTTAGGGGAGATTGGTTTTATGGCCAATGACAAATGTT
CTTTTACTTATATTGTCATTTTCATAGGAGATTGGTAAATAAAACACGAGATCTTTGTAGGTAGTGTCATTTTCTTCTAT
TCAAATTGTAATTGGTCATAGACTAGTAGGAATTTGTTTCCTCCTTTATTAGTCATAACAATTGTTGTCTTGTAGGTGAC
AATTTGCTTTGACCAGTTAAATAAAAATAAGAGCATGAGTTGATATAATAGGGAATATAGTATGGCAGCTCTTATTTGCA
CTTTATCCGGGAAATGATACAATCAGTAGTCCATTGGTAGGCTGATCTATGCTTACTTACAACATTATTAATTGATTATG
ATACGGAATGTTATAGATTCTGACTTAAGTTGTCTTTTACCGAATATCTCTACCTCTGTTGTGGGATGAAATTTAGCAGC
CAGGATAGATGGTTATCTCTTACTTTCAGTATGAGTGTTTGCATTTTGTTAATGTCATTTAGTGCAAGTACAATTAGAGT
GGGTAAGATAGAGCTCGTCAAACATGCCAAGGTCCTACTCATCCGTGAGGGTTGTGCCAATGCTCTAAAATGCAGATGAA
ACTTACTTATATTTATGATAATAACCTTAGAGTGCACCATGTTCATTTTATTTTGCTTTTTTCTGGCATTCTACCCATTT
AACTTATTTTCATGGAATTTAGATCATTCGCCTTTGGATAACTAAGTGTTATGCCTGCTATAAATGTTCCTTAGGAAGAT
TGGGCAAGAACTGTAAAAGCAAGTTGTATATTCTATTTATATGGATACCATAAACTGTATGAAAACAATTAAAAACCAAA
GAATCAAGACATGAGGAAGGGATAACAAAAGAACTAGAAAAGAAGAAGAAAGAAATGGAGAGTTAAGAGTTTCTGGTCAG
CACAATCTTGGTGCTGTTTAATTAATAAATTTTGCCTTTCTGACAAAAGTATTACTGAGCAATGCTTGCCGGCAGGAAGT
GACCTATTGAGCCTTGGGGAAAAATGAATAACAGAAGAAAAAGAACTAAAGCAAAGTAAACTAAAAAAAGAAGATGAAAA
GGGTAGATTAATGGGTTGGGGAAATGGAGAGGGGGGAGAAGCAAGATAGAAGGGGAAAATTCAGGATATATTTCTGGTAA
GATGACTAATGCCAAAATATAAACCCTGGTCAATCAAGTTCAAGGAAAAGGTGAAGGTAGTGAAAGAGTTCAACTATCTT
TTATTAGGGATGTTGTTGGTTCGGTTCATCCGGTTTGTTCAAGAAATTTATACCATATCATTTTCGGTTACTCTATTGTG
TATTACTAAAGTTAGACTTTTCGAAAATGTGCCAATTATCTCAATTTCTCTTTGATATCGATACGATTCGGTTTATTTTC
AGTATTTATTTTCAAAACATCAAGTAAAAGTTACCTTATCAAAAACAAAACGTCAAGAAAGAAGTCAGTGTTATTAGGTT
GTCTCATTTGTTATGTAAAATAATAACAAGCTTTAATGCTGAGTACAAGAGCTTTGTACATATGCAATGCCCTTTTAAGT
TTTTGATATACAGGACAACGATTATAATAATGCAACATGTGCACTCCCAATACACCCTTTACCTAAACAAAACATTGCTC
CACCTTAAAACAAAATTATTGAGTTGCTAACTGAAAATTTGTAGTTCAAAAGACATAAAATCTGAAAAAATAACATGTAC
CATTACTTAAGACTTTCTGGAAAAGAAATATTGACTTGATATTTGATTCAAAATTCACAAAAAAAGAGGAGGTGAGGAAA
ACATACCTTGGTGGCTTGCTTCTTTTTTTGATGAAGTGAGATTTCATTAAGCCATCCAGTAGATGCAAAGATACAAAAGG
GGGGGATCTGTCAGCTCAGTAAGAACAAAAAACCTTATAGAGCTAAGGAGCCGACAAAATCTAGGTAGTGATCTAAGTAA
ATACAGGGGAGAAGTTGGCCCAACTAAAAAGGCTAACCAAACAACTAGCCTTAAGCTTACAAATTGGAGTTAAAACTGCA
TCGAAATATCTCCTGTTTCTTTCATTCCAAATAACCCAAAAAATACAAGCTGGGGTCATGATCCAGATTTTCCTGATGGA
TTTCTAACTTCCATAGAGCTCCAACTAGTGTAGGCATCTCTGATATTGAAGGGCATGGACCAACTTATACCAAAAAGCGC
TAGGAACATGTTCCAAAAGTGTGTTGCAAAAGGGCAGTGAAGCATGAGGTGGTTGATGCTTTCTGAAGTTGACTGACACA
TGTAACACCTATTGACCAGTTGAATTTTCTTCTCATAAGATTGTCTTGAGTGAGGCATGCTTCTTTTAAGGTTGTCCAAG
TAAAACACGAGACTTAAGGGGGAAGTTTAGTCTTCCAGACTAACTTCCAGGGACATAGATCAATCATCATTTTATTGGGG
CTCGAGTGTTCATATCCTGCCTTGACTGTGTATAAACCTTTGCTGTTGAAGTTCCATTTTAACTTATCACTGCGCTGAAT
GTTAATGTTGCAGTTCTATAAGCTTTTGAGCAGATTCAATAACTCTTTAAATTCCCAAGCTTGCAAATTTCTTCTTAGGT
TCAGGTTCCAAGAGTTGTCATCCCTATACTGAGCAATACAATAATTAGGATGTCTGGCGATGTTAAATATATTTGGGAAG
GCCAGTGGATTCTCCTGTCCATTTGTCTAGCCAGAATCTGATATGGTTCCCATTCCCTGATATATTTGGTGGCTTCCTTT
TAAAGATTGCCAGATTCAAAATCAACAATGACAACCCTAATGTGATCCCATTAGTGAGGTCTGGGGAGGATAAAGTGTAC
GTAGACCTTAGCCCTACCTTGTGTGAGGCAAAGAGGTTGTTTACGATAGACCTTCGGCTCAAGAAAATTGCTTTTAAAAT
AGGCATGAAAAATACAAGAGTGAAAAACGCTCTAATGAAAATACTTAGAAAAGAGAAGTATTGACAAGAAAAGTACTAAG
ATTGTCAGAATCCTTTAATTTTAATAGTAGTAGAGTATGTTTGGGTGTTACTTGTAGCAATTTCAATCCGCATCCATCCC
CAGGACCAAGGCAAAAATTATAATATTTCATTATAAATTTAATATACAAAGTAAAAACACCTACTCCAATCATTCGGTAC
GGTTATAGATTTATATCGAAATCTGTGGTTTTAAACTAATAATCAGTTTGGTCAGGTTTGGTTCTGTTGACAGAGAAGCA
TTGATACCCCTATTTTTATAATAAAAGGATCTGGTTATGTGGTCGAAATCATTACTTTTTCAATGAGATGTTATCGTGTT
TAAGCCAAAAATGCTACATATATTAGGATGTGGAAAGATTTCCCATAATATCATAACCAGAAACGAGTTTGCAATAGCCA
TCACCCAATTCTTAAGGGCCACCGTCAATATTAGCATTATAATTTATAACATGCTAGGAACCTGAAATGAATACTATAAA
GTCCCTAGCAAGTTCGTATCACATCTTCAGTTAGACCCTAGATGTTCCTTTTTCGCTTTTTCTTGAGCTATGAAGAGAAA
CTGCTAAGTTTTTGGTCACATTCTGTTGTTGGTACATCCAGTATCCATTACTTGCTTCTTTAATACGTATGTATTTATTT
TTTGTCTACTTCTTGACTGGCCTTCTATTAGATCTGCATAAAATTTCTTGATATATTAAGCAGATATTTCTTGTCCTTTT
TTTTAGTGTGAGATGACTGGAGTTGTAGTGGATATTGGAGATGGTGCTACTCATGTTGTACCTGTTGCTGACGGTTATGT
TATCGGGAGCAGCATTAAGTCAATCCCCATTGCTGGAAGAGACGTTACACTCTTCATTCAACAGCTCATGAGGGTATGTA
CGGCATCTCTCAGAATTGGTTGAAAGAAAAAATGTGTTGTTTCTCTTCATTCAACTCCTCGCCTAAAAAAAATAATAATA
ATAATAATTAAAAAAATTTGAAAAAAAACTCCTCACCTAATTTGTTTCCTATCTAGTAGACAAATAGAACTTATTAAATA
TAGAATCAAGTGGGACAAATGAATTAGAATTCTGATATCCTGACATTTGGTGTTTCCTTGTTATGCTTGTGATAAAATAA
ATTGGAGTTCAAAGAGGATCCAAGATATTTAAAAAACAAGATTATTTTATTAAAAAAAAAAGATATGGAAACTATATAGT
AATTGCAACCTCTAGAAATGACTACACTCATAAACTGTAGAAGGGGGAAATATATTCCTTAGTGTGCAAGCTCCTCTAGT
TGTAGTGATTATGGTGAGAGTCACAATACCTAGGTTCAATATTTTGTTCATAACATGATGATATCTCACTTATTTCATCA
AAAAGAAGATATGTTATTATGTGAGGACAGGATAGCTGTTCTTTGTTTATTTCCTCTTTGCATACAGATTCTTGGTAACG
GATCAGAGCATTCTTTGCCTGAAAAATATAACTGAGGCCTTACAGCATTTTTCTTTTTTGCAAGTGGAAAATTTAAGTTT
GGGAGAGTGCCTTGTTAGTTGTTGTAGCAAGCATCATCTTGGAAAATTTGTTAAAAAGAACATCCTTTGTCAGCAGTTCC
CAATTAATTCTCTATCGCTAAACCTACAAGGCTACAACATATTTTCACTAATTGCAGTACCACTACATTGGTTGATTTAC
GCTATGCATCTGTTTTTATTTCTTTAGAGTTTTGATTCCAAAATCGGGTTTGTCTAGTGTTTCCTCATGTGCTTCACTCC
AAATTGACTTTTCGGGTACCAGCGCACAGACATGTTTTGAGGTCTCATTTTGAACTTTGAAATTTTGAAAAGGTGCGTGT
TAGCAAGTCATCTCTTAAATGTTCAATCTAATCTATTTGATTCAATGTAGGAAAGGGGGGAGCATGTTCCACCGGAGGAT
TCCTTCGAAGTAGCCCGGAAAGTGAAGGAAATGTATTGTTACACTTGTTCAGACATTGTCAAGGTATGATTTGGTTGTAA
CATTGTCTAATATACAGCTAGTGGAAAGGGGAAAAAGAACCTTGATTAAGAGGAAAAATAAAAGTTTGAAGTTCCTTGTG
ATAATGCCTACCCTGCATGTTGTTCTTCCATCCTACTCTTGAGTTGAAGAATCTGTTCTACGCTAAGTTGCTCGGACTCT
CCAAAAATGTTGCCGCACCCCTTTCGGATCCTCCAAAAATGCACTACTTTTGAAGGATCCGACACTCACCTGGGGACATT
TTTGAAGAGTCCGAGCAACATAGATTCTACGTTCCTGAGAATGAGAGCAACTAATTATGTCAAGATTTAAGCTGCTTATC
ATCCTCTTCTTACATCTGAGAATGAAATTAGCAACTGAGGATCACTTGTGATTTATTTTGTTGCTGCAAATGATTTCAGG
AGTTTAATAAGCATGACAAAGAGCCAGGGAAGTACATAAAACATTGGAGAGGTACAAAACCAAAGACAGGAGCACCTTAT
TCATGTGATGTTGGCTATGAGCGATTTCTTGGTCCCGAGGTGTGCTCTGTGTTTCAAGTCTCTGATAATTTCAAGCTCCC
AAGGTCTTCTTGCAGCTTGTTTTAAGCTGAAAAATCATGTAGTTGTAGACATTGCCCCAATTATTTACAGATGTACGCCT
CATATACTGCTGATTTGCTGCATGGCAGAGTGAACTCTAAAAGGTCTTATAATCAACATACAAAGGCAACCTGATGCTAG
ATCCCGTTATGGACAGGGTCCAGGGAAGGGCTGGACCACATAATCAACATAGTTATAGCTAAATAAGAAAACAAAGCTTG
TAGAGGTGATGCATTATCGCTAGGTTGGGTGAACACCTTTCTGATTTAAGAACTGGTTTTTGCAGGTTCTCTTCAATCCC
GAAATATATAACAGTGATTTTACAACTCCTTTACCTGATGTGATAGACAAATGTATTCAGTCTGCACCTATAGACACAAG
AAGAGCTTTATATAAGGTAAAGTTATTGTTGATTAACTATATAAGATTTCCGTTAATCAAGTGATCCAGCAATGTGTGAC
CAGTAGAAAAGTCTCCCTTATATGGTTGAGTTAAAAGTCATGATCTTGACATCACGCTCTTTGAAATAATTCTTCAAATG
TGTATGTGATATTATGCCCTTGTAAAATACTAGAATATTGTTTTATCTGGAGGATCCACCATGTTCAAAGACTTCCATAG
AAGATTGCAACGAGATATCAAGAAGATTGTGGATGCTCGTGTTCTTGCATCAGATGCTCGGTTAGGTGGAAATGTAAAAG
TAAGCATCTATGCTTTAATTTTTATCTGAATTAATTGATGAATGAATCTTTGGTCTCTGGTACCTAAAGATGCTCGCCTA
CTGAAAACATATTCACTCAGGCACAACCAGTTGAAGTGAATGTGGTCAGCCATCCTATTCAGAGATATGCAGTTTGGTTT
GGAGGATCTGTACTTGCTTCTACTCCTGAATTTTTTGCAGTAAGTTAATTATTTGATTTCTGTTACCTTAGGTTTTATAA
CTGCAACTGAAGCTACTCTTTGTAAATGGCTGGTCAGCGAAGTCTGACCTATTTAGTTGTTTCCTTATATCAGGCTTGCC
ATACAAAGGCTGAATATGAGGAATATGGAGCTAGCATATGTCGCACAAACCCTGTATTTAAGGGAATGTACTGATACTAA
CTACAATCAGTGAAGGCATTTTTCATCATCATGTTCTCCTCCCAATACCCTGATCCTTGCCCTACTTCTCAACTTCGGTT
TGCAATCCTACATCCATGAGGACTGTGTATGTTAACAGGTTATTGGAGGCAGTGCATTGTAAATTTCATTCATTGAACTG
TTAGAAAACAAGATTCTTGTATTCTTTCCATAGGAAGCACATCTGTCCTGCACCTTCAGGATACGGTTGACCACCCTTGG
TAGGGCCGGTTGGCACTTCAATGGCAGATAAGTTTCACCGAACAATTGAGCATTACCTGAGCTGAATGTCATTTTCTGAG
TGTTCGGTTGAGTCAGAGGGCTACAAGTATACTTAGTTTCAAGGAAAAATAATAAGCTGTCATACGATTTGGGGTTTGAT
TAGAGGATTGTATGATCATTTATATTCTTTTTTTCTTTTTTTTTTCGCTTTAATTGAAACTTTGAATGTTATATAGCTAC
ACTTGTACATTATTCTCACTGTTGGGGAAACCTCCTTATTCTTTTTCCAGAATAATGTATCATAGATTATGCATTTTGTT
CACTGCATAATGTTGTTGTTTACTACATAATTTGATGCGGAATATTTTTTTTGTTGTTTGTATTTCTGGAACATAAAACA
GAATTACAGTTCAGTTATCATTGTTAGTGCCAGAAAAATTACTATTATTGACTCCTTTTCATTACTTAAAATCAATATGT
AGTCTTAAGGTAAAAGAGGCATCCACAAGACACTTTGGAAGAAGCACCAATCTTTATGGGTCTGTTTTCACAAAAAGACA
GAGATTGAGAAATAGTAGTATATATCTAGGAAGTAGGAAAGTAATTTTCTGACCACATTGGGTTTATAGCTTTTCATATA
GTAATTGATTATATTATATTGCATTGAACATTCTTGATCATAGTGTAAGAGGGAATTAAAAATGTCACCTTGAATCTCAT
TAAAAAAAAAAAAAAAAACTCTTCTCCACACAATTCGCCACGGCAACAAGATACGACAAGAGTCCACATAGGAAACCTCG
ATTCTATAGATTCTGTTGGTCGTGTGGTTAATGGAAATTAAAATTATTAGTACCCTATGTTTATGAATGGTAAAGTGTGG
GGTCCATGGGGATTTTGCTTGATGAGTGACCATAGAGGTTTATAACTTTTGTAAGACATTCTTTTTGCCAAAAGTTTTGG
AGTTACTTGATATTTATGGTGGTAGAAGTTAATTTTATCTCGTGGAATAATCAAGGTGATCCACCTATATTGTCCTTATA
AAAAAAGAATTATAAGATTAACACCTCAATAGGTAACATTATATGTGTCGTGTATGTTTCAAGTATTGGGTTATGCTCGA
TCAATAGAGGTTTCAGAATTTTCACTAAAGAGTTCGAAGAATCAAAATATAATGTTTGAACTAGGAACTTCAAGTTGGAT
TCCCTATGAGTCGGAAGACAATCAAAATATAATGTTTGAACTTGGAACTTCAAAATATATATATATATCAAAGAGGAAGA
AATGGTGCTTTAGTGAAAAACACTACTCAGTTATTCATTGATACTATTAGAGTGTATGTATATATATATATATATATATA
TATATATATATATATATATATATAGTCTGATGGCATCAAGGAGAAAGAGATAGTGTTTCACTGAAAAAACTGTTCACTTA
CTATTTGATACTATCAGAGTATATAGATACCATCAGAGTATATATATACTCTGATGGTATCAACAGTGATTCAGTGAATA
GAACAAGGGAGTAGTCAGATATATAGTTTGGATTGTGGGTTCAACTAGGGTAAATATATTGGGTTGAGCCCAATTTGAGC
AAAATACTTTGCCTAATGAGTCTAATTTGTGTAGTTTTCCCTAATTTATGTAATGTATTTCTAATTTCTCTTTAGTGAAG
AGTTTAGTGACCTATAATTACATTAAATATATTATCAAGCCTAAGTAGTTGAATATACAAAAAATATAGGAAGGGTTAAT
ATGTGTCAAATGATGATGATCGATTAGATAAAATATCTCACTTTACGCCTCCGTCTATTAAAACACTGATGGATTATGTA
TATGGTTATGGTGGGGGGCAGCCTATTTTTTTTAGCCACAAGCCATTGGAAGGAGTTGGGTGGAAGCATTTTTCCAGCAA
ACAAGCATGGTCTCTTGGAGTCACTGTCTCCAACTATTTTGATGTATTATGCAGAGGTTAAGTCTGCCTAGCCACTATAG
TTTTAATCAGATTGCTAGTGGTGTTTCAACTGTCTGTCTTTTCTTATTTAGCTTAAGTTTTTTAACTTATAAAGTTGATC
ATAGGGCTTTTTTCTCTTCCTTGTTTTTGGCGTAATTATTGATAGGTTTTGTTAAATGTCATGGAGAGCAAGAAAAAAAT
GATAAACTTCATTTGATGTATGTTGTAATACTAACGAACCAGTTAACAAGCACATATAATATAAACGGAAAACAAACAAC
CATTACCTACCTCGAATCAAACCTTGGAAGCAGTGGATCTAGGATTTTAAGGTTGTGGGTGCTCTAAAAGTGGTAGAATC
AAAAATATAAAAAAGATATGTTAACAATGAGATTCAAAACCGAGCTCATCAACACTAAAAGAGCCTTAAGCACCCACCAA
AGAGCCATATATTGGACCAATCAATTCATTTGTTCTTAATTACTACATAGATATATATATATATATATATATATATATAT
ATATATATATATATATATATATATATATATTCCGAGACGATGTTAATGGATGCTCAAGCACCCGACGGACTCTATGTGGG
TCCGCCCCTGCTTGGAAGCTCTATTGAACCTAAGTTTTCCCCTTATTATTATGAATTTTGGCTTATTCTTGATTTAACAA
TATATAACACAAAATTAACCTCTCATGACCTAATTATATCTAGACTATACCAAATCCAAACCTCAAGCCAATTCCACGAT
AATTATGCTTAAACTAGGATTTTCCCACCATAATACCAACCCAAACCCTCCCCTAGGTTAACCACCATGGGTTCTAAGGC
CAAAAAATCGAATTATCAAGGTAAGGAGTAATTAACTTACCTTCGCCGATGATTATGATGAAAAACAAAGAAAAATTGCC
CTAGGTCGCCCTTGCTCTTTCCCAAAAGAAATTGTCAAATAATATACGATTTTGAGAATTTTATGCATTACACTGCGACT
AACCCCTATAGTGCGGCGGCGCCATAGCGGGATCACCGCTATAGCGACGAGTCACCTATTGTAGTGGCTTGCACAAGACA
GAAATTTGGAAGTCCCGCCAAAAAATTTTATTTCGTAACACAGCTTTACACCTTGACGTTCCAAATCAACCCCTTCACGC
CAAGTTCCATATGGAGAGTTCTACTTACTCAAATTCAATTCCGAAAAGCTCTAGAAACTCCTTAATGTCTTAGCTAATAG
AAAAATCAACTCATGCTTAAACATTTCACTCAATCCTTTTCCAAATTGCCCTAGGCTTCACCTTGCTCAAATTGGTTTGA
GTCTAGCGTAGTCTGAAAATTTTAGCTCACCACTCCAAAAAATGTATCACCCAATTTTTTAACAATTAATTCACCCGTAA
CAACCGAACGATTCGTTACAGTTCATAAAAGCATACAAAAGATTGTGATTATAAAAGTATTTTTCGATTATAAATAATAG
TTGCAAGTGTTTCTCACACATATAGATCAAATAAATAATCTAAAAACTATATAATAACACCCAAATTTCAATTAGAATTC
ACCCATATTCACACAATTTAAACCAAATAACCTAGTCGAAAGAAAGACAACTAATCTGGGACTATTCTTGGGAGATTTAG
TTTTATAATTGATTATAAATATTATTTTATTTATATGATACTTTTACACGAAATCGAGAAAAACTAAAGAGAATATTAAG
AAATAACATATGCGATTTCTAAAGATAACACGAGATTCTTAGGAAGAATTATTTTGTGTAATACTAATCGATAGAACCTT
AGTGAACAGATTATAAGCAAATATGGTACTTCTAATAAGATAAAGCTTCTCCCTTTCGTTCGGGGTGAAGAAATATTGTT
ATAGTCTTTTTCATTTGTTGTTGTTGGATGTTGTTTCATTTGATTCGATTATCACATTATCTGTTATTATTGTTTCCTTT
CCCACTTCTATACTTTTATATTTCCTCTTCATTATATATTTTTACTTGAGTCGAGGATATATCATAAATAACCTGTCTTT
CTAGCTACTTTCGAAAAGTAGGGACAAGACTACGTATACACCACATTCCCCAGACCACAGTTATAAAATCACACTGAATA
TATATTATTTTTTTTGTATAATTTTGAATAGCAGAAATAATCTTATAAAAATCTCATATATTTCATTTGTATAATTGGAA
TGGACCATAAAATTGATCTTTAATTGACCCCATCTTAAAAAAGTACTAGTAAATCATGAATAACAAAAAATGGTGGGAAG
GGAAGTTAGGCAGCAAAAGAGCAAGAAGGAGGAATGTTTGTTGTGGGCATGGAAGCAAACATTGGTAGCCTTTCTTAAAA
GAGGGAGAAGGGAATGGAGGAGACATATCCTTTTCACATACTTTTTGTCAAGTCAAGTTAAAAGCCAAAGGGGTCCCTTT
TTTATGCTAATGTAAATGTAAATGTAAAACATTCAATATGGCCCATCACTTGTGTGCTTCAAATGGGGAACACAACCTAC
CAACCTATTCCATAATTTATGAATATCATCCTTAATAAGACAAGTTATACCACCAATAATTGTTCAACAGAATTGTCATC
AACTTATTATATGCTCCATCTGTCTCTAATTACTTGTATATTTTTGAATTGACACACTTGTTAAGAAAATAATTAGTGAC
ATAGTGAGTTTACCATTTTACTCCTATTAATTATGAAGTGGATGAAAAGTTCTACATTTTTTTAAAGTAATTAGTCATTT
AATTGAGGGTATAATAGGTAAATAAAATTGTTCTTTCTTGATTTGTCAAAATTGACAAGTAATTAGGGACAACTATAAAA
AAAAAAGTGGACAAGTAATTAGGGACAGAGGAAGTACTATATTTTCACTATTGAAAGTACTTTCGTCAACTTAAATTCTA
GTGTGTGATTATAAGCTAAAAATTGGCGGGTGTAAATGTGATCATATTACTCGAATATTTAAAAATTTGACCAACTTATT
TGTGAATTTAAATTAATTAATCAAGCGTTATGTTTTTAAAACATTAAAATTGTTGTTTCCAAAATTACAAAACTTTGTTC
TTCAAATCTACTTCATAAAGTACAATGTCTAAGACTTAAAAAAAATAATCTCATTGCTTGTCTCCACATATTTAATGTAA
CAATGTAATTCGAAATGTGTTGTCTTGATCTCTTTATGAATACTCATGAATAAATGAGATATGCAAGATGCCTCTTCAAG
GAAATATGTCTCTTTTTATAGGCGTGATCTGGGGTTTTGGGGGTAATAAGTAGCCTCCAAATTTAAAAACCTTAACAGAT
CTTATAGTTGAACCAAAGATAGATTGAACTCATCTCGTAACATCCTATTTAAAATCCAATGAAGCGTCAATGTCTACCTA
TCCTCCCATGTTTGTCCACATGAAATTTACCTTAAGTGTGTTACATCTAACATACAAAAGTACATACCATAACATAATAA
GTTTCTGATTCTTGGTGAAGGGAAAAACAATTAAAACAAAAGCAGAAACATGATGCAGATTAATTATTTGTAGCATGGAT
AATATAATATTACCACCAAGGAATTGCATGAGATGAATAGACAATTTCTCCGCTTTAACTAGAAGTCTCGAGTTCTAATA
TAAAAGGAAGCGTTTTTCCTTTTTGATAGGCTTGAAGTGGCGCGAATTCATTAGTCAAATTCTAAAAGCGGGTATCAAAC
ATCAAATGTAAAGTGAAAAAAAATAGTACATGACATGGACATTATGGTTATTCATTTAAGTTAAATTTGTCGAGGTGTAT
ATTCTTGTACTTTGGATGCTTATTACACTAATAATAATTAAATAACACATGAAGTAGTATGGTTCTCCTAAATTATCAAA
ACCAAGATATTGGAAGCTCCAAAATATAACACATGATACAGACAAGAGAGAAACCTGAATGAATGGAGCAATATAATACA
TGTACTTTATAAATTAAATTAAATTGCTTATAAGGGAGAACATAATAACATGGACATAGTAGTTTTAAATATGATACAAC
ACTAAACAAACAAATAATTAAATAAAAAAACATCTTAATTAAGATATATATGTTGGTACTAGATACGATATAATGGAAGA
CAAAAGCGTGCAAAGCAACAATTGACCATTATTTTCAAATCTTTGCCTTTCATTTGAGTTGTGGTCCAATTCTTGGAATT
CACAAGTCTTTGATGTTCCTCTCAATTTATAATCTTTTGTGCACGTGTGCCTCTTTTCTCCTCTCAATATTATACAATAT
ACTATACTATTATATTATGATAATTCAACAAACATGCATTATTAACATTGCCAAGGCAACAAAGATTATATTGGTATGAT
CATGTATAATATATATACCTTAGTCAATTTAAGTCTCATCCTAAAACCCTAATGATTAATCAAGTCAATTTTGTTGTCAA
GTTTAGAATGATTTTAAGTATTTTCTCTTTATAAATAATTTGAATCGAAAGTATTACTATTAGTTATAATGGAACGTACT
CGTTGGTTTTGCTCATAACATTTGGTCCGCCCTAATTTGAATTTGAGTCTTGACATTTGTAAAGTTTCTTATTCACACAT
ACTTATGTTAATATCGTATCGTTATATTAATATGTAGATGCACTTATTCCATCATGTAACGAAAAAGAAAAAGATCAATA
AGGGGTGAAGCTAGAGTATCGGCTCGAGGTTTAGGCTAAACCTAATAGCTTTGATTCAACCCTTTATTTGTACTAATTTA
TAGTACTAACTAATTTTCAAACATGAAACAAAAAAGAAGGACAATAAGTAATGAGTAATGAGGGGCCCTTGATGAATGGT
TGAATTAACGTGAATAACTAATACATGAATAGAAGTTGAAATAACTAATTCTTGCATATTTAATATATACTTTAAATAAT
ACATAAATTCACTCATAATTAATTTTTATATTATTAATATTTACATAACTCTAACCAGCTACTAAACGAGAACGACCATC
AATAATGAGGGGCCCTTGATGATGGAGAAGTGACTAGTAATGTGTGAGTTGTGAGTGTGTAAGAGTGGCAGTGTCCTTGT
GATCTTTTTTACTCCATTAGTCCCTTTTTGGGCACCTCAGAGTTTTAGTAGCTAGTATCGTTTTTATGTAATAATTATAT
ATATACATACACAAGTCTTTTTCTTAGCTGGAACCAAATACATTTTTTCACATTATATATAGCTTCTGCAATGAAACAAA
TCCAGAATCAGCCTTTTCATTAAAACAGAAACAGCAAAATGAGTCTCCGTGAACCAAACAGATAAAATTAATCATATACT
CAAATCCTTTTCATTTTATAGCACCCTATACCACTGAGTTCAATGAAAAATTACATTGTATATATAAATTGAGACATAAA
TAATGAATCTACTATAGTGTAGTGATAGTAAAAAAGCGGTTCAATAAAAAAAATTAAATTTTAACTCCGCTTCTATCGAT
CTATTGGACATGAGTTTATTTGACCCAAAAAAAAAATTATTAGAAGAAAGTATAAAAAGTTTGAGAAAGATTGAGAACAA
AAGAGTTGGTCTATAATAGTATGCGAGTACAACAAATTAATTAATAGTATAAAGCCAAATATATATATATATGGATTGAG
TAGTCAAAATAGGCACATGAAAAAGTACTCTCTACTCAGAGCAATTATTATCCTCCTCACATAAAACAGTTTGTCCTACT
ATTCTCCTTTTCACTTTATTTTCTTTTTTAAAAAAATTATTTTTTTGGAGAAGATACTACAATTAATTTTCGATTATATT
CGATCACGCTATTTTATAAATAATTTTTTAAATAAACAATATTAAATATTAATTATAAAAATAACATAATAAAATAAATT
ATATTAATTATTATTTTCTTAATAAATATGTCTAATTCAAATATGACAAATAAAAATAAATAGAACGAATTGGATAAGAT
TGTCTTTATCTAGCCACCGGATTGTGTTAATCTTTTTGAATAGTTTAACTTTGACCCGGTCCAAAACTCATGTAATATTG
TAGTAAAATAATTACTCATTTTATTGTATAGATTTATGTAGACAAAGAATGAGTTTATCACTGTATCAGATTGCAACAAC
TAATTTTACAGTGTATAGTTGAAAATATATGAAGTAGGCATTTGGTCATACGACTACATTTCGTAGTTTATTAAGTTTGT
TACTGACTTTTCCGAAAAAGTTTTATTTCTAATTTAAATGATAAAATTGAGAATATGATGATATGGTTAATAATGAAGAT
GACGAACAATTGACTCAGAGTAACAATATTATTTCATTTTCTCAGTCATCTGATCTATAAATGAAAGCTTGTC
>mtp_3004.contig_2
TGATTTGCTTTTTGGTTGTAATATGGTTTGATTTAGAGGTTCACTATCAATACGGCCACTCGTCTCCTTCATAAATATTC
TCATGTAAATTGTTGCAACCATTGAAGAAATGACAGTTATCTTCATTACACAATAAAAACGAACACAACTAAGCAAAATG
AATCAAAACAAGTAGAAACGAAAATAATAAAGAACAATTATGAGGAAGTAAAAAATTAGAGAGAAAAAGGGAACCAGAAA
GATCTGTGCAGTGGAGAGAAAACGAGAGTTGACTATGGAGATTCTGGTTCATATGATTCTTCCAACCAAAAAGCAAATTA
TTACTGTTTTACTTAAAAAGATATGTAAAGGGAAAATGACTGAGTTTTTTGAAAAAAAATCGATTAAACTTATGGTTTAA
GACAAATCGAATTTCCAAAAGAACAGAGTCGCCACTTAATTTTTTAGTAAAAATCAAGAAAAAAGTGTAAGGTTTTCAAA
AGATTTAAACAGATAAAATCAGTTGAAAATAAAAGGGTTCGAAGTTCAATGTACATTCCGAGAAGGTGTTAGGCCCTCGG
AATGTCCGCTAACTTGCGATTAATCGGCGATTTGACTAAAAGTAATTTTGACTAATTTAAAAATTTAACTATGCATATAT
GAATATTAGCTATTTTAATAAATAAATAAATAAAAAAGAATTACTTGAACAGAAAATAAGCTTAAACATAAGAAAATATT
ATTATTTTTTTCGTCAAACAAACGACTAAGCAAATATATATAAGAACTTAATTATTTTAATTAACACAAAAAAGAAGAAG
TGACTAAATTTTGGGGAGTTAATTAAATCAAAACCATAATCAAATAAAAGGTTAGTTAACACAATAAATAAATAAACAAA
TAAGAGTAAAGGAAAATAAGATTCAAATTTGGGCTTTTTGCACAAATTCTAAATCAGATGGGTTTTGGGCCCAACATCTG
TCCTAAGTCTAACAATAAAGGTGGGCCTGATGCAGATTTGGGCCGAATCAGCCCTCTTCTTCTTTGTTGAACCTGCTGTA
TACACTGATTGTATCACATTGTATATAGTCATTTTTGAGCTGTATATCAGCGTAATCTCTTCAACATCTTGTATGTTTTC
TTTTTTCCTTTATGTATTTTGTTGCGTTTACACCTGTATTTCAGTATTTCGCCCCGTATATCAGTGTATACACTAGGTGT
ATCGATGTATACAGGTGTATCTCGACTTGTTTTCAACTTTCTGGATCCTGTACGCTTATTTCCCTTGCTGTCCGACAGCT
TCCTTTGACAAGGCAGACTCGAAACAACTCAAGAATATGCAAGGGAGAGTCCAAAATGAACTCGGATTGATCATATGCAC
CGAAAGAAGAGAAAATAAATTAATATCTATAGAAGGGCTAACAAACTCAATTAAAAATATTCATCACATACAGGAAGAAC
AATGAACTGCATTTCACACAATATCGACCAAATGTTCTAACATAATTATGCTTAGTTGGAAATGATCAAAGTAAGTTGAA
GTTGGACACATGATTGCTTGGTTAAGATTTTCCTTTATAAGGTTCAATCTAAGCTAAAGAAGCAGGTCAAATAAACAAAG
AGCATTTACAATACTAAGGTTAATCAATGAAGATATCCAACCATATTTTTTTAAGTCGGCTAAGCACTCACAAATATGCC
TAATTGGATAAGAGATTAAAATAAGAACCTGAAGTCATGCTTGGATTAACTAGATCACTCACGACATAATACTCAAAATA
GCATTAGATTTCCAAACAATGAATTTGAATAAGCATTTTTGGGACTTTCGGATGATAAACAATGGAAACATAAAGCTCAA
GAATGCCTCACATCTCCATGCTATAATACCAAGAACAATACATAAAAGAAAACAATCTAAAGCTAGACAAATTAATTAAG
CTTGTAACAAACCATCATATATTTGCAAGCTACAGCAAGAGGGAAAAACTCTTGGCAAGTTTGGTATGATACATCAACCT
ATCCTTTTTCAAGATAGTATGAAATTAAAACAACAATAGCTTACAACACTTGAATAGATTTGTATCCTAGATGTTATGCA
TTATACTATGAGGAAGAAGGGAAAGAAAAAAGTAGCTAGGGATAAGATCTCAAACTTATCCATTTTTTTTAAAACAATAC
ATATCCATATATTTCAAAAAGAAGCAGAAGCAGATCATAGATAGGAATCGCCAAAGCAAATCACACAATGAATTAAATTC
ACACAACATTCATCTAAATCTAGCCAGAATGACAAATGAATTTAAGAGGAGGAGAGATTACCTTCTTCGGAGCGGCGTTC
CGGGACAACGAGCTTGAACTATGAAGCTTCCACCACCGAAATGGAGCAACGCCGAATTCTGACAAGCTAGGAATCCACCC
TAAGAACTTTAAAGGAGAACCAATCTCTTGATTTTCACTCTTTCTTAGTGCAAATTTAGTTGTTTTCGAGATAAGAAAAG
GACTGTTAATTTGAACTGAGTCACCGTCTCTCTAACCTCTATTTTGGTCGAGAATTTTGCCCTCTCCAAAAAATCCCCTT
TAATCAGTGAACGAACAAGAGTATTTATAAGGGAGAATGGAATTGAAAAAGGGGAAACGGACAGATTTTTTCATTTGAAA
TTTGAATTTTTGAAAGGATCACACTGTACGAATTCCTTCACATTCTTCAACAATCACAACGGGCAAACAAGGGGAGCCGC
TCGATCTCGAGGCAAGGACAGATGCAGCTTGAGATTGTAACACCTGGAGGATGAAGGACAATTTGTGGGCTGCTGGCTGT
ACGAATTGTCGAAGGATGAGAGGAAAACGACGAGGAAGTGCAGCGTACTGTTGTACGCGTAGCTATCATCATGTACATGC
CGTCTATCACCGTGAACTCGCCGTGAGATCTTCCTCTTGAACCTTAGAGCGTCGTTCACACGCTGAAGAAGAAAGCAGAA
GCGTATTGCTATGCGTATGTTGCTGCTGGAATGGGTTATTGGATTGAGGGAATTGGGTTGGGTTTCTATACGTATTGTCA
TGGGCTGCTGTTGTATTGTATTAGTGTAATGTATTTGTATATTAGTGGGTTGGAAATTTATGGTGTGGAGTAATAGAAAT
GGGCTGACAATTGCTAATGAATGGGTTTGGGCCAGGTCTGTTGGTTGCTGGAAATAATGGAATAAGAATTGGTCCGAAAA
GACAACCAAGAATGTGGTCGATTTGAATTAAGAAAATAGCCACGTAAAATTGTAACTTCAATCAAATTGACGCACTTGGT
TGAATTTGGCCGCTTTTTGCAAAAAGATGAGGGGGAAACTCAGTAAGATGTCGGAGAAGCGAAATATACGAGATCACAAA
CGTAGATTGCTCGCGGCTAGGCTAAATATGAATTGAGACGAAAGCTTTATAAAGCCCTTTGTAAAGATCCCGGAGCTTTG
TCATCTCAAAGAATAAGCGGATCTTCCCTTGCATGCGGATCTTAAAGTCGTGGATCTTTTGATGGCCTACCATGTTATTA
ACCGATCGAAACTTTAATACAACCTTTTCTGATCCCGCTGGAGGGGGAGACCCCATATTAAAATAAGACGAATTAATGTA
AATTAATTAACGAGCTTCTTAATCTTAACAAAGTAAAATAATTAACTTAATTATAAACTAATTAATTTAAAATATAATTC
ATTGGATAATTAAACTAATTAACCAAATATTTAACTAAAACAAAATCTTTTTTTTAGACGATTTTTAAATATTTATAAAA
TATACTAATTATATGCGTAATTATGTAAAAAATATATATTATCTAAAAATTATAAAAAGTGACAAAACTATTTAAAACAA
CTTGCAAACTATATTTATTTATTTTATTTTATTTTTCAAAATTTTGATAAAAAACTAATTATTTTAAATCGTTTGAAATT
GAAGAAACTCGAAATGATTAATTTATATTGTGGGGTCCAAAATTGGGTGTCAACAATTACAAGTTAAGAGTTGAATATGG
CCAAAGCACATATTTTTATTCTGATTATCAGATTTCTTTAATTTGACTCTTTTAAATCAGATGATTTCTTTTAGGGTGTG
TTTGGTATGAAAGAAAACATTTTTCGAAAAATGTTTTCCAATTTTCTCATGTTTGGTTGGGTTAAATGTTTTGGAAAATG
TTTTCCAAATCAACTCATTTTCCTCAAATTTAAGGAAAACGACTTCCCTTTAAAACTTAAGGAAAACATTTTCCAAAACT
CTCTTCCAACTTCAAACTACAATTATTTTTTTGTTGAAAAAATTAATTTATTTTGTCCCTACCCTCAAACCAGCCCTCCA
ACCAAACCCCGCCCCCCCCCCCCTCAAAAATAAAAATAAAATTTAAAGCTTGTTTTTAAATTCAATTTTTTTACCCACCC
CCTCCCAAAAAAATATTAAAAATTATTTTAAAAGATATTTCTAATATCAATTTTTTATTTTTTACCCCCACCCACTACCG
TCCCCCCCCCCCCACATCAATTTTTTTTATTGTTTTTAAAAAATATTTTCAACTTCAATTTTTTATTTTTTCATCCCGAT
CCTCGATCACCCACGCTCCCTCCCCCCAAAAAAAAATTGAGTTTGTTTTAAGAAATATTTTCAACTTCAAAATTTTATTT
TTTAAACCCTACACTCGATCCCCCCACCCCTACTCGCCACCCCTACCCCAAAAAAAATAATTTAAGTTTGTTTTTAAAAA
ATATTTTCAATTTCAAAATTTCATTTTTTCACCCTACCTTGACCCCCCCCCCCCCCCCCCAAAAAAAAAATAATTTAAGT
TTGTTTTTAAAAAATATTTTCAACTTCAAATTTTCATTTTTTCACCCTACCCTTGACCTCCTCCCCCACCCACCTCTTAC
CCAGCCCCCCACCCCAAAAAAAAAAAATTTAAGTTTGTTTTTAAAAAATATTTTCAATTTCAAAAATTATTTTCTACCCT
AGTAAAAATAAAAGATATTTCTCAAAAAAAAAAAATCATTCATAAATCAAACACTAAAAATCTTTTCCGGAAAATATTTT
CTACTCACCAACCAAACATGAGAAAATAAGTAAAAAATCAACTTGTTTTCCAGGAAAACATTTTCTAGGAAAACATTTTC
CTTCATACCAAACACACCCTTAATTTCCTACCTAATATAGAACTTTGAAATTGAGATGCCCTAATTAAAACCTAGCTAAA
AGAGGAAGAAGAGGCAGCAATGGAGAACCAGAAGAAAAAAAAACGCAAAGGAAAAGAGGAGAAAGAGTCTGAAAGAGAGT
GAATAAGGTAGGAGAATGGGTAAAATAAAATGGGTCAATATTATATTTTTAACGGGTCGAATTAAGTGAGTCGGGTCATG
AAATGGTTTAAGACCATCTCCAACCCATCTCTATTTTACTCTCCATTCTCTATATTTGGAGAGTAAAATAGAGAATGAGT
TCTCCAACCACTCTCTATTTCACTCTCTATTCTTCAATTATAGAGAGTGAAATAGAGAGTGGTTGGAGAACTCATTCTCT
ATTTTACTCTCCAAATATAGAGAATGGAGAGTAAAATAGAGATGGGTTGGAGATGGTCTTAAACCATTTCATGACCCGAC
TCACTTAATTCGACCCGTTAAAAATATAATATTGACCCATTTTATTTTACCCATTCTCCTACCTTATTCACTCTCTTTCA
GACTCTTTCTCCTC
>mtp_3004.contig_3
AGCCATATTCAACGGGAAACGTCTTGCTCGAGGCCGCGATTAAATTCCAACATGGATGCTGATTTATATGGGTATAAATG
GGCTCGCGATAATGTCGGGCAATCAGGTGCGACAATCTATCGATTGTATGGGAAGCCCGATGCGCCAGAGTTGTTTCTGA
AACATGGCAAAGGTAGCGTTGCCAATGATGTTACAGATGAGATGGTCAGGCTAAACTGGCTGACGGAATTTATGCCTCTT
CCGACCATCAAGCATTTTATCCGTACTCCTGATGATGCATGGTTACTCACCACTGCGATCCCAGGGAAAACAGCATTCCA
GGTATTAGAAGAATATCCTGATTCAGGTGAAAATATTGTTGATGCGCTGGCAGTGTTCCTGCGCCGGTTGCATTCGATTC
CTGTTTGTAATTGTCCTTTTAACGGCGATCGCGTATTTCGTCTCGCTCAGGCGCAATCACGAATGAATAACGGTTTGGTT
GGTGCGAGTGATTTTGATGACGAGCGTAATGGCTGGCCTGTTGAACAAGTCTGGAAAGAAATGCATAAGCTTTTGCCATT
CTCACCGGATTCAGTCGTCACTCATGGTGATTTCTCACTTGATAACCTTATTTTTGACGAGGGGAAATTAATAGGTTGTA
TTGATGTTGGACGAGTCGGAATCGCAGACCGATACCAGGATCTTGCCATCCTATGGAACTGCCTCGGTGAGTTTTCTCCT
TCATTACAGAAACGGCTTTTTCAAAAATATGGTATTGATAATCCTGATATGAATAAATTGCAGTTTCACTTGATGCTCGA
TGAGTTTTTCTGAGGGCCCAAATGTAATCACCTGGCTCACCTTCGGGTGGGCCTTTCTGCGTTGCTGGCGTTTTTCCATA
GGCTCCGCCCCCCTGACGAGCATCACAAAAATCGATGCTCAAGTCAGAGGTGGCGAAACCCGACAGGACTATAAAGATAC
CAGGCGTTTCCCCCTGGAAGCTCCCTCGTGCGCTCTCCTGTTCCGACCCTGCCGCTTACCGGATACCTGTCCGCCTTTCT
CCCTTCGGGAAGCGTGGCGCTTTCTCATAGCTCACGCTGTAGGTATCTCAGTTCGGTGTAGGTCGTTCGCTCCAAG
>mtp_3004.contig_4
CTTTCGAAAAACGCAACATGACAACTAAAAGAAGACCGAGGAAGTATTAGCCTTGAAAATGTGAATTTTAACCAACATAA
AAAAACTAGATAATTAATTTATGTTCATTGCTCAATTTAATTAATTAAAATGGAATAAATAAATTCATATTTATTTATTG
AAAACTTGACTTTAAGATAATACTACATAAGAGTAGAATAATAAATTTATCTAGTTTTGTAAGGAGAATCTAAAATAATG
AAAACCTAATAGAAATGAATTGAGTATTGGCAAAGAAAATCAAACCATGCTCAATATCCTCGGGAAAGAAAACCCATAAA
GAAGAGATTCTTTAATGAAAAAGGATTTGTTCCTTCCATTTTACAAAGATAAGTTGATAAAGAGGATAACGAATGTAACA
AAGAGAGGGGGGGCCTAAAAGGAGGGGGCGGGGGGGAAAAACCATCCATCAATAGTGAGAGAATTACTATAGTCTAGTTT
TATTTGTTGGGATTTGGCTCCCTTCTATTAATCTTTTTCTTCATTTCGCCAAGTGCATCTCTAGATAAGAGATATGTATC
TTATTAAATGTTAAAAGGTCAAGATTATATCATATTAATAAATATCATAATTATAGTTAAAACAATTAATTTAGAAAACT
ACTCTCTACATTTGATATAGGCTGAAGGGATATTAACAAAAAATGTTAATTACCACCAAAATATATATACTATTTAGCGA
TAATAACCTACTTGCCACTAAAATGATTGTTTAGTCTAATGGTTACATTTTTAGTAGTAATAATATTTTCAAACAGATTA
AAATTACATTATCTCAATTAACAGTCCTTTGTTCATGACTCGACACTGGTCTTTAGAAAACCTTTGATTATAACTATATT
TTACTAACAAACATTATTATTGATGTTTAGAAACTAAATACTAGAGTGAGAAGAATTTCAGCGGCGGAGAAAGCATTTGT
AACAGCCCGTTCCTTACAATCAATATTGATTTGGGGTTCACAAGTTGATAGACTTATATATTTATTTAATTTTCTAATAC
AAATATAAAAGGTACGAAATTGAAAACAAAAGTATTTAATTAACTTTAACAAAGGATAATAAAAAGATTGAAATTTGAAC
TAGTTTTTATAGCGATAAAAAGGAAATAAGTAGAAAAAGCTAAGCTAGAAATACACAGGTATTTGAGTATGAGTGAAAGG
AAGGTAAGGGCGGGCTCTTCCCCCGAGATAGAGTGAGTTGAAAGAGATTTACACGCAAACCCATTGGGTGGTAGCAAGCT
GGCTGTTTTCTTCTCTCTTTTCACTCATCATCAATCAGATTTCAGCCCATGGGGAAGGGAAGGGAAGGGAAGGCTCCATT
TATCCTCTTTCACATTAAACAACACACAACCATCATTGCTCCAAATCTTTTCTTCCACCACAAGGGTTTTTGATCTTTTA
ATTACCAGAAGACGCCAACATGTAGACAGAATCATGATTACCCACATCGTAATTTTCACCACCATTACTACTACTACTGC
TGCCGTCGTTTCTTCCTGCTGCCGTTTCTTCATCATCATCATTACTACTTGTATTAATGATGATATTATAACCGTTATCT
TCTTCTTCTTCGGCGGAAGATGAAGAGTTAATTATTATGCCACGTCCAACAATAGGATTAGGCTCTGTTAATAATTTCCC
ATCACGAGGTGGTGCGAAAATCACTGGCATGTATTCTTCAGCTTCACATGGGAATTTTGAGTTTTTGAAATGCTCTTTCA
ATGCTTCAATTCCCTTAATAATTAAAAGAAATTGTTAATTTTTAATCTTTCTAATACATTTCTATAATATAAATTAATTA
ATGTTTTATAACTCATGCAAGTATTTTCGGTGTGCATTTTTATTTATCCCCACTATATATAATAATAAAAATAGATGTTA
ATTTTTTACTGTCAAGTTAAAAAAACAATTTAATTGCATAATCCTAATTTATCCTTAATTCTTGGCTATAGTCCATTTTT
CAATTAAATTTAAAGGATGATAAGGTAAAAATTGACATTCGTTTTGAAAGAGAATATTAAGTTAATATTGAATAAGTAAA
AAAGAACGGAGAAACCACAGGCCAGTCGTATAACGAAATGCTATCTTGAAAATGAAAAAACTAATTATTCGTAGCTAATC
TATGGCTAATTAGTGCACAAGAAATTAATATTTGAGAAGAAGGAACATACCTGTAATCTAGCATAAGTAACTTGGCATAT
TTTTCTGGAGTTGAAAACTTCCCAATTTTGAAGATGAAAAGCCTTGTACAGTCTCAACGTTGCTTGCGGTGAAGTCATGT
TCACAAATCCATATCCTACGTTGCACTTGTTACTAACAAAATCCATAAATCATCAAATTAGAAAAATACTTGGTAAAACA
AATAAATAAAAATTAAATATTTTTGAAGATTATAATTACATGAAATCGATGGGAAGATAAATGAAATCATAAGAGGATTT
TGGCTGATCATCGCCGTCGGCAATCTGCTCGTTACAGTGAATGCAGTGGTTGTCCAGCATGTTCAGCAGCAGCTTCTGAC
TGCACACCAGACCCCAAATATATGTCAGTCAAATATACCAAAAACCAATATTAATAGAGTACTACTATTTTTTTATCCTT
GTTTTAGCTTGTGAAATGTTTGATTGAACAGAAATCATTCCATACTATCAAAATACCGATGTTATGAACCAAAAGGAAAC
ATGATAAATTACCAGTATTTTCAGAACGGAATCAGAATAATAGAGGAATAAAAGCAAGAAAAGATTGAATTTAACCTGTA
CTTGTTTGGTATGTTTTTGATCATGACAGTAGTTCTGGAATCTCTGCAATTTGATTCCATAATGGCATCTTCTTTAATTA
GAAAACGAGGGTCATAATCTTTTGCCTGCTTTGATGACCAGCTCATCTTCCATGGCCTACTGCTACTGCTGCTATTTGCT
TGTTGCAACATTTTTTGTGGACGTTTCGGAGAACAACTTGTCACACTGCTACTACTTGCACTAATGTTAGTGTTACTTTT
TTTGGCATTCTTATTCTTCCCAGCCCTAACATTATTATTACTCCTATTTGATATACACAAAGAAGCTAATGATTCTTGAA
CTGAACCACCGGTGCCTGAACTCTCACTTCCGCTACATCCACTAGGGTTTCCTTTAACATAACTTGATTTCTGATTTTGG
GAATGTGAAGTGTTGTATACGGGCGCTATTCTTGGTGAAGAGTATAAGTTATTGTTGAATTTGGTAGGTGAAGAATATTG
AAAACCTTTTGAGAAGCGTCTGCTGTTATTTCCACCTGGCCTGCTGAATTCAATCAACAATTGCTGCCCATTTAAATCAT
ACCCATTCATCTCTATCAACGCCCTTGATGCATCTCTAACATCATAAAACTCCACAAATCTTTGATGCTTCTTCATTGAT
GTCTCTCTCAATTCCTTCACATGTCCTATATCAAATTCATCAACAGTACATAAATATCGAAGAAATCAGCAAAATCAACC
AAAAGAAATTAAGAAAAAAAAAAAACATACCAAAAGCTTGAAATATATGAATAAGAGAATCAGTAGAAGTTTGAGATGCC
AAATTGAAAATAACAAGTGTGCCTTGATTATTCCCATCAACAAGAGCAGAAGTGACCGGAAAAGTGAACTGAGCCCAAAC
AGCTCTACCAGCAATGAGTCCACGCGCCGCCGGTGGTGGAACTGGAGGAAGAGAATTTTGATTTTCAATAAACTCATAAT
AATGCCTCCTTAAACGCATCTGTTGCTGCATGTGCTGCTGTTGAATCTCCATTAACGCCGTCTGCGCGTGCCTTAAATCA
TAGAAATGAACCGTTACAATCCCTTCTCTTACCCTTCCCATTTGCACAGCTCTTACATCCCCAAATACTTCTAAATCCCT
TCGGATAATAGATTCACTCACATCAACCGGAACCATACATAACAATAAAGTTCTTGTAGACATTGAACTTGGTGGTGGTA
AAATAGGCGTAGGCACCGGTGGGTTAGCGCTAACATACGCCGGCTGGAGTAACGGCACTGATGCAACATCACCGTACGGT
GGTGGTGGTGCTGGTGGAGATGGAAAAGGGTAGTAAAAT
>mtp_3004.contig_5
ACCGATAACCCATTAGGTCTAGTAATTTACTACTTTTACTTGTACATAAATATTATATATTAATCTTAATACCTTAGTAG
TTACTATCTTTGTCCTTTAGCCTTCAATTCACACTTTACAATGACTTTGAGTTCACAATTTCACATTATAAAAAACGTTA
AAATCTAAAGTAAGAACCATATTCCCCTTAATTTCTCTTTGTGTTACACTTGTATAGTTCTTTTCATCTTTGTTATTATT
GTTTCTATTTTATGAGTATTTGTAAAGTTACATTATTGTGTTTTCGCATTAAATTTATTAGAAAAGTCATATATTTGTTT
TATAAATATTTTCTTATTGGTTAAACCAAAAACCAAACCGTTAAGGACCAAAACTGATAAAAAATATATTATGGTTTGGT
TATTGGTTTAACATATTTAAAAATCAAAAATCGATAAACCGAACGGATAATACATAAAACTGAACCGAATCGAACCGACC
GATGCACACCCCTATTCATGAGAGTAACCTAATAGTCTTAAAAGTTGAGTATTTATGTAAAATTTAAAATAAATTTTACG
ATAATACAATATTTATGATGCAATTATATTTCATCAATGAGTTCATTTTTATTTGAATTGTTCGTTAATATGTATTATAT
ATAATATTTATTGCAATTTATGTTATTTAGAAATTTAGAATAAAATATAATTTTATATTAATGAAGAATTTGAAAAAAAA
TAAAATTTTGTATTACGTAAAGATTATAGAGTGATTATTTGCAAAAAGAAGAAATGATTTATATTATGAAATAAGAAAAT
AAGAATGAAATATAAATAATAATATAATATTGAGGAGAGAGAGAAAAAGATTCATTTTTAGAGAGTAATTTAGAAAATTG
GGTTGGAGTTGATTGTCTGAAAAAATAGAGAATTCTATATTTGGAGAGTAAAATAGAGGATTGGTTGGAGATGCCCTAAA
TGGTATTTTTTTTTTAATTTTGGTTATTAAATAAAAATATTATATTAGCAAATTTTAATTAAAATATCAATTAAATAGGT
TAAATGACTTTCTGATATAACAATTGATAGTTGAATGACTTTTGAATTAAAATTCAAAGTTGATCGACTTTCTGAGAGAA
CAATGGATAGTTGAGTGACTTTTGAGTTAAAATATAAAGTTGGTGACTTTGTGAGAGAATAGTTGATAGTTGAGTGACCA
AGATATTAAAAGGGTGTTTAGATTGGCTTAAAAGTTGGTCAAATCTATTTTTAAGTTAGTTTTTTATTTCTGGAATTGTT
TGGCAAATATAAAAAATAATTTAAAATAAGTAAAAAATAACTTAAAATTAGTTGAAGAGTGTTTGGCAAGGTAAAAAATG
ACTTAAAAATCAAAAGTAGGTCTTCTTCTACTTTTTATTTTTTGACTTAAAAAATCATTTCAATTTGACTTTTTATTTTT
AATTTAAAAACTGTTTTTTTTTAAGTCAATCCAAACAGGCTCTAACTCTCGTTTTAGTGTATTTGAAAAAGGGGGAAATG
ATCAAAATGGTCCTTAATGTATGGGCTTTGATTCCATTTGGTCCTTAATATATGAACTTCATGGAAATGATCCTTTATGT
ATCATAAATTGTGATCAATTTGGTCCTTAACCCTAAAATTAATATATATATATATATATATTTTATTTTATTTTTTTTTT
GCCATCAAAATACACGGAATATGTAAAAGATGCGCTCGTTCAAGACTTTCCTTCCGCTGTTTCCAAAAATTCCAAAAGGG
TACATCAATTTTTTTTAACCAAAAGGGCAAAATCGCTCCTGACGGAGCGATTTTCTTCTAACAAAATTGACGCCGTTACT
CCTTTAAAAAACATAAAAATCGTTGCCGATACAATTTTTTTTTCTTTTTTCTTTAAAATCACTGCTGTGAATTTTTTTTT
AACAACGCTGCCCCAGCAGAGTTTAAAAAATAGAAATAGCTGCTATAGTAGCCATTTTCTTAAAAAAGTTAATTTTTTTT
AATTAAAAATTCCCGAGGCGAGAACTGCTTAAAAAATTAATGGGAAATCGCTGCCACGGCAGCGATTTCAGTAGAAATTT
TTTTCCAATTGAGTTACTTTATAATTTTTTATTGTATACTTTTTGATTGCTAGCAGCAATTGGAAAATAATAATAAAAAT
TCTTACTGAAATTGCTGCCTTGGCAGCGATTATTTAAAATTTTTTTTTAACTAAAATCGCTACACGTGAAGCGA
>mtp_3004.contig_6
GTTTGAATATACATTAATGAATTGCTCTTGCACATATTGTTATTTTGTTGTTGTTGATTGTTATCAATTATGTTGTAAGG
TTATTTTTAACGAAACATATTCAACATAAATAGATAATACAAACTTATGGTATTTTTAATAGTTTTAAAAACTTATGTGT
ATAAATTATATATTTTGAAATAATCAAATATTTTTGGGAAAACTTGATGCCAAACATAGGGTGTTAACTTGTGAAAAACT
TGGCTCAAATATTATTTGACAAATTGATGAGTCTGAGATTTCGACTCATTTAGGGCTTTGTTTTGATAGTTTTAGGGTCC
TCAAATGCCTAATTTATGTTATAAACTAATGTTAAAGCCTTGATTTTCAGGTATGTGAGGTAAGGAGCAAGGCAAGGACA
CTAACAGGCAAAAAGGAGCAAAACTAGCTGAAGAGGTGGAAAAAAGCGATCATGGTGATCGCCAAGACCACTTGGCGAAC
CGCTGAGTGTCTCTTTAGCTCGCCTAAAGTTCCAGTGTGCCAACCCTGAGGAAGAAACCAAGTTGGCGATAGAAATGGGC
ATTCTACTAATCGCCGATCAGTTCCGCGACAACACACTAGATCGCCCAAAGTGACAAGACCTGGGATGCTGAAGACCAAT
GCAAAATGGCGATGGAAGGGAGCAAAGGACAGATCGCCGAACCACTCGGCAAGCTCGAATTAATCCGCCAACGAGATTTT
CAGGCTAAATTTTGGAAAACTATAAATTAATTTTTTAAAGGAATTTTGAGGAGTTCTCACCAAGTTATCTCCTAGTTCTC
TCACAGATACTACAGTTCTCATTCTAGAGCTAGAGTTTTCACTAAGATTTGGAATTTTTATTGTAGATTTTTGAGGGTTT
TGACTTGGGTTTTTTAACTTAATTATTTTAGAACATTGTAAAGGCTTGGAGACTCTTACCCGGCTGATGGCTAATCGAGT
TGGTAATTGTTTTTACATTTTTATGATGTTTGGCTAAAATCTCAATTCTTGGGGGTGTGATCATGTGATTATGAGTTGAA
TTAGCTTATGGATCTTGATTATTACTGATTTAAATGCTTAATATAAGTGAGTTTAATTGATAGTTGTGTTTTAATCTAAG
AATTGTAGTTGCAAATGCAATTCGAACTTAGAGTTCTGGGCTTGCTTGAAAAAGGGGCTTTAGAATCAAAGCTTTCAATT
GATGATTGTAGTTATTGGGTTGATATGGGTTTAGCTCGAAAGAGTAAATCCTAACCCCAACTCTACATATCTAGCTCGAG
AGAGTAGATGAATTAAGGTATGGGCTGCTCTTGTTTGCTAAGCTTGTTGATGTTCGAAAGAAATCACTTGAATCGAGATA
GTTGTTCGAGAGAAAGCTATTTCACTTATAGCCTAGCCTACCCACGGTTGTTTAGCTATTATTTAGTAGTTTCAATTACC
CATATAGTGAAATTTGCCTATAATCGATCATATCCCGAGAATTTCTCTCTATATTGTTATTTCATTATTGTTTGATTGCA
TTGTAGCTGATAATTGCAAACCAAAATCCCCCATCTGACATTCGTTGTCACCTCTTTAGACTTATTTACATGTCTTTTTC
GATAATTTCTATTCCTATAACTATTTAGACCACATTTGTACTCCATAACTGAATTTAAACACGTACCGCTCCATGTGGGT
TCGACCCCAACTCTTTGTTGGGTTTTATACTGCTTGACAATCGTTTGCACCTAGAATTGGATGAGGTGTGCTTGAATCGT
TAATCACAAATATACTTGGAAACTTGGCGCCAAACGCTAGCTTCATCTCATAATTTCAAATCATGATTTTATATCGCATG
ATCAAACGGACTAATAGTTTCAGATTTGCATAATTACTTAAATATTAATGGAGGCTTTCACAAATTACAAATATCTTCAA
AAGGGAAAAACAAGATAAATGAATTGAAAAGGCAAATAGAAATTCATTTCCGTTTCAAAAATTCATTGGCCGTTTTTCAT
TTATCAAGATCATATTTGACCAAATTTTTAAAACTAAATTGAAAATTTTCACCTCATGTTCTTAGTTCATAAGAATTTTG
GACGTTCCAAACTTATAAAATTGAATTGAATTGTGTATTCAATAAATAAATTATGATCAACAGATTCTTTCCTAATTATT
TAAAATAATATATATAAATATCGACTTTAATTTATCACTCCATTAGAGCATTAAATAATGTAATTTTATTAAAGTAAAAG
TAATGGTGAAAATAATATTCAATTCTATCTTAATTATTTAAGATGATAAATTTTTTTAATTAACTATTTTAATAATCATG
ATAAATAAAACAAACTGAATTAAGAAAATATAAGACAAGAAATTAATTTAAAAACAACTTACATGTAAATATAAAAATTA
CATTATTATGAAGATACATGCAACCTAAAAATCATAATCTTGTTATATTGATACCAATATTAGACAATAAAATTATTGAG
CATTGGATTTCGATAGAAATTTCCCAAATATTATTGGGTTATGTGTTCAACCATCAAACAACTCGCTTCCTTTCATATTA
TTTGTCTACTTTTTTTTTATACATTTTTTCAAAAATTACAAATAAAAATTATATGTTTTACTAATTTATTATTTAACCTT
TTTCAATACTATATATATATATATATATATATATATATATATATATATATAGGGAGAGAGAGAGATTAACAATAGAATAT
TTTTTTTGAAACTTTATACCCACATTTATATTTTTTTAAAAAAATTAAGGGTAAATAGAGAAAATTTAATTAATTGTATC
TTAATTTTGAAAACTAATAAATAATTTAAGACAACTTCTTTAGTAGCGTGGCTCAGTATTTTTAAACACATTTTTAGGGT
GAATCTTGTGACAGAGCATATAAAAAATGCTCCAGGACGCAAATAAAAAGGCCTAAATCCATAGGGTATACGTCCTAGAA
TATAAATCATAAGTTGTGGGCATAAAAGTGTTCATGAGTTAATTTTATCCAATTTTTCATTATTTTTACATTTTTTATCC
TTCTCTAGAGTAGTTATTAATCTTAACTTGTCTTATCATAGGATAGCTCCTTAGACCATGCGTGAGAAAACATTTCACCG
TTCATGATCTTTTCATAGTAGCTTTTAAGGCCCATAGTCATTCACTTCATGCTAGAGATGCCCCTAATACTAATAGAAAT
AGTTTTGAAATCGTGGTCTCTAATCATTGATGGCATATCCAGATACCATACTAATCAAGACATAATTATTTAGGAAATTA
CCCCAAAAAGCATTGAGGGCGAATCTACATGTCATTCATGTCGTGTGGCCAAGTTTCATAGAACATATAGACACTCTCAT
CTATAAGCTTACTTGAGTCCTAAACATACTTTCATGAAAATGCATTCTTTTCAATAATTCATAAGCTTCATCATATTTTC
AAAGTCAATGCATCCTCAACTTCATTAAATCAATCTCATAAAAAGGACATGCATATTTGAATAAATTCATCTTTCATGGT
TTATGATTAAAAAAAACAAACATGGGTTATGTATGGGTCCATAAGAAATCAACTTAAAGCATGCAATTACTTCAATTCAT
GCATAAAAAGTCATAAAAGAATCGATTGAACCAACATTGAAAGGAACTCATGATATGAAAGAAAAATCCTAATTCAATTG
GGGATTTCTAACTTCGTAAATTGGAGAATTTGGGAACTCCATGGAGGAAAGGGCTCCATGGATGAAAACTATCATACCTC
AATGCCAAGAGTTTGCCTTCAATGGTGAAGTTGGACGCTTGATGTGAAACCCTAGGTTGACTCCTTCTTCTTCAAGCTTT
CAAGAGAGAGAAATATTTGAGAGGAAGACGTGTTCTTCTTTTAAGAATTTGAGAGAATGAATTGAGTTTGGGTGATTTGG
GGGTTTAAAATCATTATATAAGGTTTTAAGTAAAGGGTAAAACGACATAGTATTAGGCTAGAATAATTAGGAAAAGACTC
AAAAGCCCCTAGGAAAATAATTGTCGACTCTACCAACGGCTAGAACTACAGTCTGTAGGTCCAACGACGGATTGTACTAG
TCAACCGTTGATGGATTCAAAAACCACTAAATGTAGACCCCCAAACGACGGACCAGACCTACGGCCCATGGGTCTATCGA
TGGATCGTGGACCACGACCGTAGGTCCCAACTTTTACCCCAAATTTCTTCTAAGTCTGTGACTTACCTACGAATCCTACC
TACGACTCATACATTAAACGACGGACCGTCCTGGTGAACCATAAAAAAAGTACTAAAACTTGACATTTTGGGAACCTGGC
CTAGCCAACCATAGAGCTGACCTACAGTTTGATATCAATCCACTCATTTATGGTTTAAAATAAAATCACCAATCCTCATA
CTACCATTTTTTTTAACAAAAAAGACAAGAGCACCCCACGGGGAAGCACTAGGACGGATGGACCCTTTATAAAAAAACTC
TTGAATTTGAGCTTTAAGCTCTCTCAACTCTGCCGGAGCCATGCGATAAGGAGGGATGGAAATGGGGCAAGTTCCCGGTT
TCAAGTCAATGCAGAAATCTACATCTTTATCCTGAGGCATACCAGGAAAATCAGTAGGAAACACTTCCTTAAACTCAGAC
ACTACAAGAATAGACACAATAGAGGGAGACTTAACCTCAACATCCCGAATATGAGCCAAACACGCCAAACATCCCTGCCC
CACCAGTTTCCTAGCCCGAATAGAGGATATGATCTTAGTTGGCTTAGGCTTGTACACCCCTTCCCACTTTAATTTTTCTC
TACCAGGGATCTCTAGAGTCACAGACTTATCATTACAATTTAACACAACATAATAAGGGGACAACCAAGTCATACCTAAG
ATTATATCAAAATCAGTCATATCTAAAATAACCAAATCAGCCCAAGTCTGAAAAGCCATAAACGAGATAGGGCAAGCACG
ACACACATGGGTGACTATGACTAACTCTCCAACTAGGGTAGAAACATGGATAGAGGCATTAAGTACATCACAAACCATAT
AAAATACCAAGGCAAACTGAACTGACACATATGAATAAGTATATCTCGAATCAAACAACATAGTAGCCGTTCGATCACAG
ACAAGATTAGCACATATGATCACTGCATCAGACACCTCAACCTTGGTCTTGCCTGGAAAGACATAAAGTTGAACCCTGTC
ATCTTGACGGGCAACCTAGTTTCCTGGCATCACTGTTTCCTTACCTGCATTACCATTTCTCCAGCCTCCACGGTCTCGTT
GATTTCCTCCTCATATGCCCAGGTCCTCTACAATTTTAACATATCTAATAACTTAACCAAGTAAGCATCATTGCTATTGT
AGCAGTCGTATCATGACCCTCTTTGATATACACTCAATCTAGGAAATCGCAGTGGATATTCTAACTTCAATCGTCGCAAC
ATAATTTCATCATTTACTAAGCAACCCATACATGTTATGACAAAACTACTAAATGCATTTTCCAAAGTAATTGTGTTCAT
TATCCATCTGTCCCTTACAAAAATTCTTGAATGTTGTCATCTTGGCAAAGTCTTCTGACTTCACCCCCTTCTACCTCCGT
TACCAAATAAACCACTTCTAGAAAAAATTCTTGCTAAGCAGCCATACATAAGCTTAAATTACAAATCTGACCTTAATCCC
TTCACAACACGATGAATTTGCTCTTCTATATTAAAGCAAAATGGAGTACCATATTTGGATAAAACACAAACCTTTGCCCT
AAAGACGACAACAAATACATTATGTTGCCCTATATTCATGAACTCATCTCTCCTCATATCCCTCAAAGTTCAGGGTATAT
ACTTCTCCATATAATAAGTTATAAAATGTTTCTCAAGTCATGAGTAGTGCATTTACTAGTCGGCACTCAACATGAGACCA
CCACCACAATTTGGTATCTCCATTGAATTTATATGTCACAAACTCAACACTAAATCACTCTACCTTATCCATCTTATAAG
GCAACTCAGGACAATCAACAAGAAATCATAAGAATCTTCAGATTCAGTACCCCTAAAGAACGAAGGTTTCAACCTTAAAA
ACATAATAAAAACCTCATGTTTGTCTCCAACCATTACATGCACAGTGAGTTAGGGAAACATTCCTAATTCCAAGGACACA
TTTTCTATCGCTGGTGTTGTTGTCTCCACTTCTACAACTCAATCACTAACCAGATGTGAAATAAAGTGAAGAAATTCAGA
TACCAATTTGTATCATCAGATATCAATTGGAAACAAGTCATAGCACAAAAGGAGACAAGAAAAGATAGAGAGATTTCATA
AAGTCCTATAGCCTCTCGAAGAAAA
>mtp_3004.contig_7
TTTTAACTCTGAGGATATTTAAACAAATGTCACATATACTTTCTTCATTTTATATTATTTGTTCACGTGTCTTTAAAACT
ATATATTTTGAAAGCACAAATATTGTAAACATAATATTGATGGACAAGAGATCAATAGAATGTATTAAAAAGAATTAATT
TATTAAGTTAGTAAACAAATATTTTTTTTATCTATAATATTTTATAAATTATGTAAAGAGAAAAATGGATAACTATAGTG
AACAATTAAATACAATAACACTTAACAGTGAGTCCAAAACTTTATTTTTGTTAAACGACTATTAAATGGTTCTTTTATTG
TTGGTCATCATGGATTTAGTCCATCAACTATTTTACTTTCTAACAAGTGCATCTCTTAAGCC
>mtp_3004.scaffold_1
TACAAGTGTTCCTTAGGGGTTGCTAAGGTGTTGATATTACTATGTAATGAGTATAAAAGTGATTATGGCTTGTGTTGTAC
ATTGTAAATGCATGTTGGTTTCTAAACTTGACAAAGGCATACTTTTCAACTAAAATGTCCTTTTATCTTATTTCAAGGAT
TTTATGCATGTTTCCATACTTAGTACATATTTGTGCTAACCCCTTCTCCTTCTACATTTTGATAAGTGTAGGTTCCGGCT
AGGTGACATACACTCTCCTTTGTTGAAGAAGACTTGGATTGCTTATCTCCAAGTTGTGGTGAGTCCTCAAGTTCGAGGAC
GGATTATCCATTTCTTAGTTTCTATTGTATTTCTCATGTTGAGACTTTTATTGATGTAAAGGGCTGAGTCCCAACATTTG
TATTCCTATGTTTTAGATGATGTATGAGACAAAGTCTAGATTTCTATGATTTTCCTTTATGAAATATGAAGTTTGATTTC
TATTGTAAAAATTTTAATTTTTTCCGCATTATTTCTATGTCTTGTGTAATGATGATGCTAGAGGCTTGTATGAGACCCCT
TCAGGGTCAAATACGTCGTGTTACGTCTAGGGGGTACTCCTAGGTCGTGACAAACTTGGTATCAGAGCATAAGGTTTTGT
AACATTTTATTATTTCTGATTTTCTAATCTGAATACAGGAGACATCAAGCTTAAGAAATTTAGCCTTAATGGTATTTTTT
TTGGTAAGAAAATTACTTCTATTCTTGTTATCTCTTATATTCAGATTAGCAAACCAGAAATAATAAAAGATGAAAAGAAA
AAAACAAAGAACAATTCAAGTCCACAGAACCCACTATGTGTCCTTAAGAAATTTAATTCCCTCAAGTACCCGAGGTTTCA
TATTAATTCCTCCCAAGATAAAACAGATTAACCATTAAAGAAGTAGCGGTACCTCAAACTTCAATAATTTCAACGAACTC
AAAATGATAGCAACGAATCACACACACAAACACGATCGATCGATTTTGTTTTGTAAAAAATGTATGCAAAAAGAAGGAAA
GAATTCAATGTAGAAAAATGAGAGAAAGTCTCTCTATTTATAGCCAACAAAGGGTAAATGTGAAAGAAGACAGCCTTTCA
AAAAGGTCACAACACTTTGGAAAAGGCACAACCTTTCCAACGGTCACAACCCTTTAGAAAAGACACAACCTTTCGTCAAA
CTCACAACCCTTCAGGAGAGTCACAACCCTTCATTTCATGTTCACACCTTTAAAACCCAACAATCTCCCACATAATTAGG
GAATGGTTATTGTTAAAACATATGTATGAAAAATTGTGTGATTCATAAGTAAGGATTGATTGTATCTAGATAAGTGGGTT
TCCCTTTGAACTTTTCATAGTGAACATATATCGGATATACTCGGTCAATCGATAGATTTGATATCTTTGAACCATCGAGC
TTTGGTGTATACCTAGACAACATAAGTCACACAATCAACCCTTGAATTGTTTTTGGTTCTCATTGTTTTGTTCGTTTCAT
CCATGAACACGTCTTGGTTTATTAGTGCGTAGAGAACTGGCCTTACTGGATTCTCCTTGAAGCGGCTTACACTTCACACT
TACATAGGTGATTTCTAAATGTGTTATCCCGTAGATACACTATTTGATATACCTTGTATAAAACTTGGAAACCATTAAAA
AGTTCTAATGCATTTATCCTTGTTACTGAACATTGTCTTATCATGAGAATGGACCATAAAAAAATATTTTGACAATGTTG
AACCGTTATCAATGACTTTGTTTGATCTCCTTGAACCTAGATCTTGGAATCTCCAGTCTTCTAGGTAGAGTTACCGCCAC
AATGACTTGTCATCGGCCATGGTCTCATTCCCTTTGATAATCTATCAGCTTCCTCTCTAGTTAGGCCTTTTGTAAGTGGA
TTCGACAATTATCCTTTGACTTTACATAGTCAATTATGATAATTCCACTAGAGAGTAGTTCTCTAACGATATTATGTCTA
CGTCATATATGACGAGACTTTCCGTTATAGATCATGCTCCATGCCCTACCTATTGCAAATTAACTCTCACAAGGTATGCA
TTTTGGAACTAAAGGTTTTGGCCAAAAATCTTTCAAGAAATTTTGGAGTCATTCAACTTCTTCACCAGCCTTATCTAGAA
TGATAAGCTCAGATTTCATAAAAGAGCGAGCGATACATTTCTGTTTGGAAAATTTCCAAGAGATTGCTCCTCCACGAAGA
GTAAATACATATCCACTCGTGGATTTTACTTCATTTGACCTGGTGATTCAATTTGCATCACTATATTTTTCCAATACTGT
TGAATATTAGTTATAATGCAAAACAATAGTTTTTAAGTATATTTTAAATACTCAAAAACTTTTTTCATTGTCATCCAATG
AGTTTGATTGAATTACTCGTGAACCGACTCAGTTTACTAATAGCATATGTTATATTTGATCGCGTACACTTCATGATATA
TATCATACTTCTCAATACTCTAGCATAATCCAATTGTGAGTCACTTTTGTCTTCATTCTTTTGAAGTACAAAACTCACAT
TTATTGGAGTCTTGACAATATTGAAATCCAAATACTTGAACTTATCAAGTACCTTTTCAATCACATTAGTAACTTCAATG
TCTTTCATATCGAAGTTACTTTCTAGCATATGTTTAGTAGCATTTATGTCAGAAATGTCTCTTTTGATATCAACATGTCA
TCAACATAAAAACAAACAATGACCTTGTGATTTGGAGTGTCTTTAATGTAAAAACATTTATCACATTCATTAATCTTGAA
TTCATTTGCCAACATAGTTTGGTCAAATTTTGCATGTCATTATTTGTGCGCTTGTTAATAGTCCATAAAGTGACTTAACA
AGTTTACAGACTTTCTTTTCTTTACCAGGAACCACAAAGCCCTTGGGTTGTTCCATGTAGTTTCGTCCTTCAATTCTCCA
TTTTTTTATTAAAAAAATTCACATCCATTTTGACGAATTTGAAGGTCATATACTGAAACTAGCGCAATTAACATCTGAGT
TGATGTAATCCTAGTTAGTGGCTATTATGTGTCAAAATAATCAAGACTTTCTTATTGTCTAAAACCTATGACAACAAGTC
TTGCTTTGTATTTGTCAATAGTTTCATCAACTTTCTTTTCCTTTTTTTTAGATCCACTTTGAACCCAAAGGTTTATTTCC
CGGAGGAAGATCAACCAACTCTCAAGTATGGTTGCTCAAGATTGAATCTATCATACTATTGACAACCTCTTTCCAAAAAG
AATGAGTCCATAGAGGGCATAACTTCTTCGAATGAGACTCATTTTCAAGAAGAAATGTTACAAAATCAAACTCGAAGGAA
GTAATTTGTCCATTGATATTTACTACGACTCTGAATCTCTTTATTAAGTACATTCTCCTTTGGTTCGTTCCAAGGTCGTT
TAGACCCTTCACTTGACTCTCCGATGGTTCGGACTTATGAACTATAAAAATTGACATGTTTTACTATTTGTAGCATATCC
AATGAACATATAATTCACAGTCTTAGGTCCTATTTTGACCTGTTTGGGAATAATTCCCTCAATTCCATTTCTCATACGGA
ATAGATTGTATTGAAAATAGTTAGATCACTATCTTTCGAAAGTTATTGCTTGTATGTACTTTTAAGGGACGACAAGCAAT
TCTATATCACGATACAACAAAGCATGAACAAACAAAACTTTTTGTTGCTCCCTTCCTTAACAAACAAAAGTTTTTATTTG
TTACTCCCTTTACCAACAAACAAAACTTTTTGTTTCTCCCTTTCTGAACAGACAAACTTTTTGTTGTTCTCTTTTGCTAT
ATGATAGCACCCCCCCCCCCTACAAATTTTGTGGTAAATCTGAACTTATAAGTAGGACATTCAACATTTCCTTCAAAGTT
CAGTTTTTTTTTTTCTGTCAACAATTTCATTAGATTAAGGTAAGTATGTGCAGTAATTTGATGGATGATTTAATTTTCAA
AACATATTTCTGCAAAAGAAGATTCATATTCTCCACATCTACCACTTCTAATCATGAAATCTTGTTATCCAACTGATTTT
CAACTTCAATTTTATATTATTGCCTATATGTTTCTATTGCATCATCCTTATTATTCGGCAAATAGACATAACAATATCTA
GTGCAATTGTCAATAAAATTTATGAAACAATTTTCCACCACGAGATGGTGTTGACTTCATATCACAAATGTCAGTGTAAA
TCAATTCTAAGGGATTAAAATTCATTTCAACAACACATACTTGACATTTTGATTTATTGCACTATAAGTTAGGCAAAACT
TCTAAGTTGATAAGTTTTTGCAAGGTTTTGTAATTGACATGTCCTAAGCAGTCATGTCACAAACAATTTGATTCAAGTAA
GTAAGAACAACATAAATAATGAGTTTGAAAAGACCTTCTGTGAGGTAACTTTTTCCTACAAATATTTTGTTCTTTACTTT
TTATAACTTTGTCAAATACAGACATTGCTTTAGATTCAACACCTTGCCAGATGTCCTTTTCTGAAGGACCTTTCCATAAC
ATTCAATTTGTTATAGAATTACCCATGACCATAGTCTCATCGGTCCAATAAGGGCAATATGACCCAAATGTTTGTTTTAC
AACACAAACATAATAGATCACTTTTCACCAATGTTCATGTCTTTACAAATAAATTTATTATAATAGACATATCTTTTCAT
GAAAAATCACAATATTTTAAGTGACACTTTTTCATCAAAGAATACAATTCTTTTGAATAAGTAATATAATTTTGTGGTTT
TGTACTAGTCATATCATATACTAGTAAAGAGAGAAGTAATTTTCTTACCACAGAAAATACCACTAAGGCTAAATTTCTTA
AGCTTGTTGTCTCCTATATTCAAATTATCAAACCAGAAATAATAAAAGATGAAAAGAAAAAATAAAGAACTATCCGAGTC
CACAGAACTCATTGTGTGTCCTTAAGAAATTTAATCCCCTCAAGTACCCGAGGTTGTAGATTAATTCCTCCCAAGATAAA
ACGGATTAACCATTAAAGAAGTAGCGGTACCTCAAACATTAATAATTTCAACGAACTCAAAATCACAGCAACGAATCTCA
CACACAGACACGATCGATCGATTTTGTTTTGTAAGAAATGTACTCAAAAAGAAGGGAAGAATTCGATGCAGAAAAATGAG
AGAAAGCCTCTCTATTTATAGCCAACAAAGGGTAAATGTCACAACTCTTTGGAAAGAAGACAACATTTCAGAAAGGTCAC
AACACTTTGGAAAAGGCACAACCTTTCAAGCGGTCACAACCCTTTAGAAAAGACACAACCTTTCGATAAAGTCACAACCC
TTCAGGAGAGTCACAACCCTTCATTTCCTGTTCACACCTTTAAAACCCAACAATTTTAAGCTATCACAATCTGAGAATTG
TGGAAAATGATAAATAGCCAAAGACATAAAGAAAATGTGAGTTTTAGTAGAGTTATTCATGAAATCAACAACACATTGTA
CGACTTGGCCAAAGTTACATATCCACTGATGCAAAATATTTACTTATGGCAGACATATGAAGTACTTTGAAGATTGTAGT
CCTAAATTGATGACTAATGACTAAGATGAAGTACTGGGAGAAATATCCGATGAATTGATTCAAATATAATATTGATGGAA
CTTCTAAAAGTAATTAGGAAAATCTAATTTTTGCAAAAGGTATAACACTGGAGGACACCACCAATGTGCTAACTAAAGCA
AAAACTATTCTTAAAGGAATAACACATTGTGTACAGAAAAAAATATTTTCTTTGATTGTGGAAACAGACTCATTAATATT
AATGAAGAAGGTGATTGAGAAGGAATGAGAGCCTCCTTAGACTACTGTGGCATATGCAGAGCAAATTTTGATATGAAAAG
ACAATCATAATGTAATCATAAACATGACATGTTTAGATAAAAGACTATATATTGATCAATATTTTTTTTACTAACATGAT
TTTTTATTTTGAGGGTTAACTCCTTCTATGAATTGCATGTAGGAAGAGGAATCATAAACCTTGACAAATCAAAGACCCCC
AATCTTAGAATCAGAACAATTCAAAGAAGAGAGTCAAGTCGAAGGACAATATCTGGATGAGTACATTAACTTCTATATAT
CAATAGAGTTCCTTTGTATGGTATTAGTTTTGCTCATCCTATTGAAACTCTTTTTATATATGAAAGTTTGCAATTGTCTA
GACATAAGAAACATATCACCAATAATATTTGGTTATGAGACAGAGAAATTCATATAGACCAAATAGAATATCTAGTTAAA
GACTACAAACCATATCTTATTGTCACCTATTGATGAGAGAGTAGAAGTAAATGTTTAGAAATGTTAAACTTTGAATAATC
CTCGAGATAGATTCGAATTGGTGTCAAAATCATAGTACTTGGTGAGGGTCTAGGAATGCTTCTACACGATAGTAGCCTAA
AGGAGAAAGAGGACTAACACATTAACAATATTATCTTTTATAAATTACCAAGACAATCGACCGTGTGATAGTGGTCAATC
AAGAAGTCATTAAGCTATGATATACAAAACAAGCAAATACATACAAATTTCACAACAATCAAGTTGAAGACTAGATTCAA
TGATTTACGAGCTATAAAAGAGTACTTAACCTTTGAGCTCATTGTTCGCAATTCAGATCAACAAATCAAACCATCTTGTC
CTTGAGCTCTTCCTATAGATTGTATTCCTTTCTAGCTGAGAATGAAGACATGGGTCCATTGCCTTTTTAACTCGATTGAG
GAGCTCCGGTGAGCTTTCATGTCCGCTTTTCCTTTTTTGACAACACATTAATTTCAATTTTCCACCTGACATATTCAAGA
CCACAAGATAAAAAATATATTTTAATACATTTGATATAATTTTAATTTAAGACTACAAAATTAAAAAAAAGTGTTATTTA
TTTTTTTACGAAAGGAGTTTTTATGTTTTTCTTTTGTATTGTGGATTTTGTTTTATTAATTAAAGGAGCCAGCAGCCCAC
CCTAAATTTAAGGGGGGGAAAAGAGAGAAGACCCAAAATAGTCCCTCATCTTTGGGTTAAGACCCAGAGTCATTCTTGAG
TTTTCACATAAAGCACTAATAGTCACTCATGTTTGCAATATTGGTGCGCTTTTGGTCCTTCCCTAAACTTTTACCTATTT
TTTAACATTAATTTTGTTCATAATTTTATGTAAGGAATGTTCCATCGTCTTTTTATATATTTAGTAGAAATAATAACTCT
ATCTGAGAGAAGGTGAGAAGAAGAACACCTTGTTCTGTTCGGTATTAATATTACTGCAGCTAAACTAAGAACATTTTAAC
ATATGACATTGCAAGAAAAGAAAAATTTGTACTAATGTACGTGAAATCATCGTGATGAACCTCTCGACTATAACTACAAT
ACGATTTCTACTAAACAAAATAAGGTGTTTTTTTTTCTCACAATCTCTCACATGGAGTTATTATTTCTACTAAATATATA
AAATGACGACTAAACATTCCATACATAAATTATGAATAAAATCAATGTTAAAAAATAGGCAAAATTTTGAAGGAAGACCA
AAAGTGCACCAATATTGCAAACATGAGAGACTATTAATGCTCCATGCGAAAGCTCAAGGATGACTTTGAGTCTTAACCCA
AAGATGATGGACTATTTTGGGCCTTCTCTGGGAAAAAAAAAAGTGGATAGATTTTTAACTGATAAGACAATAAATTAATT
TCGTTTAACCATGTCATTAAATCAAAGTAATTATATTTCTCATCCAAAGCCGATATAATTTTTTCTTACTAAAATCCTAA
TAGCCAATTTTCCACTCCAAAGATTGGCCAGTCATTGACGAAGACTACCAAATCAAACCATTGAAGCACGAAACGCAGAA
GTGTATTAAGAGAGAGAGAGAGAGAGAGAGATTGGGGCAAAGTTGAAGATTAACCTCTACAGCTGAGAGGAGTAGCTCAA
GTAAGAAAAGGACTCTTCTTGTTTCATTTTCAGTTTTCCCCAAAAAAAATTCGGTAATAATCTTTTGGTCTCTGCGTTTT
GCACAATTTTCCTTTCGATTCGGAAACTCAGCTTTTCAATTTTCCTATAGCATTCGTCAATGGTAAATTGCAATCCTTGC
CCGTATTGTTGTTGTAATTTGTTGACTGATACATACAATCGGATACCCTTGCCTATAAACATGTTGTTCGAGATTTTCTG
CATATTTATTTGAAATTGTGATATGGGTATTGAACAAGATTGTATTTTGTGATCTGGGTATTGAACATAATTTCATTTCA
TTGGTATTTCCATTACATGATGTATAAAATTTCCCGTTTTCTTGCGACTTTTCGGATGTATGTAGGTGGGTATCCATTTT
ACTGCTGAGATATAATTTAATTTTTACTCTGATGTGCGTGTTTGCAAAGATCTATGTGCTGTTGTTACTTGTATAACGTC
AGATCTCAAGATGCCTTGCTTGAAAATGCTTAAACTTTGATTTCGCTCTTTTTTGTTTGTTGAAAGTGGAAATCTATTTG
TAGTTATTCTATGCTAAGTTAATCGCCACTCAGAAATTGTGTTCTAGTTTTTTTTTCTGTTTTGCTGTAGATTAAAGTTA
AAGTTTATGGTCTTTTGTTTTCACATATTTGTTCAATACATTAAGATCTTATTCTTCTCTAAGCTAAAACAGTCATCTTT
GATAAAAGAGAGTTGGTCAAGTGGGATCCCTTCCTCCTTCAACCAAAAGATTGGGAGTTTGAATGACCAAGGTGGGAAGT
TGAAAAAAGCCACTGTTGGCCCCTGGGGAGTAGGAATTTGGGGGTTTGGTGTGGGGGTGTATCAATTTTTTTAAAAATAA
TATAGAACAGACTGTTTCTCATCCTCTTTAACATTAATGACCATATGTATTAAGACTTGTGTATTTTGCTGCAGTTGGAA
ATTCAAGTTTCTTGTTTCTTAATATGTAAAACAATGAACTTAACTATCATCTTCATGCCTTTAAAAATCAGGTGGAGTTT
CCTAATTTATAGTCTCAGTTACCTTCGATGGATCCAACAGCAGATGAGCAGTTGGACTATGGTGATGAGGAATATGGAGG
AAGCCACAAGATGCAGTACCATGGAAGTGGGACAATTCCTGCTCTAGCAGAGGATGAAATGATGGGTGAAGATGATGAAT
ATGATGATCTTTACAATGATGTTAACATTGGGGAAGGTTTCCTACAGCTGCAGCGGTCAGAGGTTCCAGTTCCTTCTGTT
GATGCGGGAAATGGGAATTTTCAAGCCCAGAAAGATAGTTTTCCTGCCTCAAGGGCTGGTGGTTTAGGATCAGAGGAGGC
GAAAATCCCTGGTATTGCAACAGAAGGGAAGTATGCTGGCACTGAAGTCCAATTTCCCCAGCAAAAGGGTGGGCCTGTAG
TTGAAAGGGAAACTGAACGACCTGCTGATGCTGCACAAAAAGCAAGGCCTTCAGCAATTACAATGACTCTCAATTCTCAA
GCGGGGAACTCTGGTTACCAAGGATCCATGCCAATGCCCCAGAAAATTGGTGCTGATCCTATGGCTATGCCAGAAAAAAA
TGCCAGTGAAGCTACACCATTGATGAATTCTGTTGTGGCTGGACCAAGAGTTGTTCCGCACATGCCAACAAATCAATTGA
ACTCAAGTGGGAATGTTAACATGAATAATCCAGTTATTAGTGAGACTCCTTTTAGGCCATCGCTGGAGAATGGCAACACC
ATGCTCTTTGTTGGAGAATTGCACTGGTGGACTACTGATGCTGAGCTTGAGAGTGTGCTAACTCAATATGGGAATGTAAA
GGAGATCAAATTCTTTGATGAGAGAGCTAGTGGCAAGTCGAAAGGCTATTGTCAAGTTGAGTTTTTTGACCCAGCTTCTG
CAGCTGCTTGCAAAGAAGGAATGAATGGTTATAATTTCAATGGGCGAGCCTGTGTTGTCGCATTTGCAACTCCACAAACT
ATAAAACAGATGGGTTCCTCATATGCGAACAAAACTCAAAACCAGGTGCAGTCTCAACCACAGGGGCGGAGACCCATGAA
TGAGGGAGTTGGTAGAGGTGGGCCAAATTACACCCCTGGAGATGCTGGGAGGAATTTCGGAAGAGGTAGTTGGGGGCGTG
GAGGGACGGGTATGCCTAACAGAGGACCTGGGGGTGGACCAGTGAGGGGAAGAGGAGCCATGGGATCGAAGAATATGATG
GTGAATCCTGGAGCTGGCAATGGTGCTGGTGGAGCTTTTGGGCAAGGACTTGCAGGTCCAGCATTTGGTGGTCCTCCTGC
AGGTCTAATGCATCCCCAGGGCATGATGGGTCCTGGTTTTGATCCCAGTTTTATGGGTCGAGGAGCTGGTTATGGAGGAT
TTTCAGGTCCTGCATTTCCCGGGATGATGCCTCCATTTCCAGCTGTTAATCCTATGGGTCTTCCTGGAGTGGCTCCTCAT
GTCAACCCTGCATTCTTTGGACGAGGAATGGCTGCAAATGGAATGGGAATGATGAGTGCTGCTGGGATGGATGGGCCTCA
TCCAGGAATGTGGACTGACACAAGCGGGGGAGGATGGGGAGGAGAAGAACATGGCAGGAGAACTAGAGAGTCCAGTTATG
GGGGTGAAGATAATGCATCAGAGTATGGCTATGGAGAGGTTAGCCATGATAAAGGAGCCAGGTCAAGTGCTGTGTCTAGG
GAAAAGGAACGGGGTTCTGAGCGTGACTGGTCAGGCAACTCTGACAGGCGGCATCGTGATGAAAGAGAACATGACAGAGA
TAGGCATGATAAGGGGGACAGATACAGGGAAGAAAGGGATGGTTACCGGGACTATCGTCAAAAGGAGCGTGAATCAGAGT
ATGAGGAAGACTATGACCGTGGACAGTCTTCTTCAAGATCCCGTAGCAAATCCCGAGCAGCTCAGGAGGAGGATCATAGG
TCTAGATCAAGAGACACAAATTATGGGAAACGTAGACGCGCACCTTCTGAATGATCTCATCTATGCTGCCGTGCATCTAT
TTTCCAAGTCTTTTATAGGACTACAGGCGCAATTATTAACCTTTGGTGATGTCCTTCCTTCAGCTACTTGTATGCAGTGG
CGTTCTTCCTGTTTTGTGTTGATGCTGATATTCTGTGGTTTCAGGACTTAAAGAAGTAAGTCAAGTATTACTACGGTTCC
AGGAAGTAGATATAGATCCTTCTATTCTACTCCCTATAAACGTCATTTGATGCAGAACTTCTATTTGTGCTAAGATTATG
AGTAACTTTATTGAAAAACTCAATGGGTTTGCTTAACGAGTTGAGCTTTCTAATTCTGTTAATTTGTAGGCTTTATGACT
ATTATCGTAAATTAGCTCTTGGAGCTGCTAGAACTTGTTGTGTATTATCTTAGAGTTGTGCGCCCTTTTGTGTATGATTG
TTTGCTGACCAAGTTCTTTCAGTTGGTTATATTAGTTTAATCTGAAAGCTGAGAAATAGGCTTAATGTATCTTGATGCTT
GGCTTTTTCAATTCGCTGCTCATGTGATATTAAAATGTGTATTTTTTTTCTTCTTTTGTTTGCCTGTTTGGGTGCTCACG
TATTTGCCGCGGGAGGGGGGTTGTCTTATCTTGGCTATTCCTTTCTAGGCTGCCAGACCTTGTTATCCAGGTATGCTTGG
AGGTACTGTTGCCTTTTTTTATTCAAACTTGGTCCTTATTTGATTATGTCTCCAGGGAAGAAACTGAATTTTCACGATTG
TATTTTAGAAAGCCATGAAATTAATGATTTCAAGTGGTGTTCCTATAAATTGGCTGTGCCATGGCTGTTGGGTGGTAAAG
TGATGCTTATATGCACGGATCATCCACTATGGGTGTATACTAACACATCTTATTTGTGAAGCTGAGGATTTTTTTTGTTG
TGAATTAGTTAGGGAGTCATAATTCTTGTGGCGGTAATTTGTATGTGGTCTTGGAGAAATTTTTGAGCAACTTTAAGTTT
ATGTGACACTGCATGGCTCATAGGGTAGCTGCTGCTGCTTTCATAATGCCTCTAGGTGATCAACAAATATATTGTGAGCT
TCACTCACTTAAATTTCTGCTGCACTGTTGTACTCTGATTATTTATGGCAGTGTCATGGGTTAGCTGACAATTTGTTACA
TTTTGGTATTTTCCTTTTTCTCTTTTTTTTTGGTGTGTGAATAAACGAAAGATCCTCCGTGAATTAGGTTTTTGTGGTTT
CTTTCTCTTTGTTGAAGTAAAGATTGTTTTAAAAGCCGTATCGTTTAGAGGGCTTTTGACATTTGTTTTATGGACCAAGC
AAACTTCTCATGTCACACCACCACCAACTCCTCCTCCCGATCCTCCAGAAGAGGATTGGGGTACTTACTTATAGATCCTT
CATGTTTTCAATGCTGGCCTTCATATGAGTTCAGGCAAAGAATTTAAAGTTGCATTTCTCTGCTCCTGATAGATATAGCT
GAAAAATTCAGCCCATCTGCATGGTTGTACAACTAAAAGATTTTGTATATATGGTTTGATTATTTGTGCTACATTGATAT
TGTTTCATCTCATTCTTGAATGGCATTAGTACAGGCAGAAATGCAGAGACAGACATTGGATGCCAGTTCTATTTTTGAAC
TATGTTAAATCTAGTAGATTATTTTCTTGATGTGCATTTGTTTGTACAATTCCAATTGTGCGTTGCTCTGATTTGAAGTG
TTGTTCGGGAGGGTTTGACCATTTAACCTTCTTCCTGAGACAGTTAAAGATCAGTTTGCATTATTCCTTCTTTCTTTTTG
GTTTCTATGTCAATTTTAATGCATCTCTTAACTGTTATTGGCATCTATAACTGACACAATCATTTGAATTTGGGTTCTAT
CATTTTTCATGAGTATTAACATGAGAATTTTCTCTAATTATCGTATTCAGGGAGCCGCGAGGCAACTCTCTGTTTTTCGT
GACTAAATCAGCATATTTTGGTTATCTGGAGGAAGATGAGTTAAATTGGACAATTGTTTGAAAATGCTAGTCTCTGCCTA
GTGCCCTAGTGCGCCTGAGATGTTTGTCTGTAATTTTGTTTTCTTTAGCATATAACATCGTGAGCATCCAATTTAGATAG
GGATGCATCAGCAGGCCCACCAGTCTTTTAAAGCTCTACTGTGAGCTATGTATTGTAGATATGTAGTAGGTTCCATCATG
TGTAATGTTTCATACACGTATTTTTTGCTCTTTTTTGAGCTTTGTAAAGATCTTGTACCAAGTCTGCTGAGCACTTTGTC
CTGTAGATTTCAGTATGGTGGGTTTGTACATAGTAATGCTAGTCTAGGTTAGTTGTGGTCGGTTAGAAACTTTTGTATGG
TGCTGTAATCCAAAATATAGGTGATTGCTGTAACATCTGGAGGAGTTGGCTTATTATTCATCGCAGATACAGATTGCATC
TGTGGGAACCTCCCTGTAGGCCTGTAAAAACATTTTTGTTGTTAGATCATACACCAAGTGTAAATTTCTGTTGTAATATC
TGATAATTTGATCGGCTCTGCTTTCTTGTAACTATTATGTAAACTTGTGCCGCATTGGCTGTATATAATGTTAACATAAT
TTGATTTAGGAGTAACAAGATGTGGGTTCGGATGTATCAAAGGGCCTAGGGACAGGCACCAGGTTCTTGCTGCCTTTAAC
CCATTGTATCTTAATTTTCTCTTCCATTTTTGGTTTTAGCTTCAGTTCAGTACATGTTAGCCACTGAGACATCTGTTAAT
TACTAATTAGCCTGGAATTTGATGTTTCACCAATTAGTTCAAGTCTCTAGAATTGATCAGAGAAACATTGAATGCATAAG
ATATCTCTCTTGCATTCATCTTTTTCTAGTATCTTTGCGATAAAATTCTCCTTCAATATAAGTTGCATCAGTTGCTCTGA
GACAGTGCTCTATTCTTGACTTATTTGCAGTTCTTTTGGTTTGGTTACCATGTAATGTACGTCTCTTGGTGTCTTTTCTT
TAGGTTTTTTGTATTTCCTAATAGTGTTTGTTCTCTTCACCATTTGAACTGTGATATTTGGAGCTACTATATTAGTCTTC
TCTCTCTGTTTTGGTTCATTTCCGTAGCAGCCTGTGTTCCTGACCTGAACTATTAGAAAATGAAAGAAGAATTTGTGTGC
ACGATTGACAATTACCTGCTCATATCCATTCTCCTTCATTACCCCCCAACTTATTAACTGTAGAGGGGTCTGCAGTTAAC
TGAGAAGGCGATTGATTGGCTTAAAAGGAAACGAGTTGAGATATATACATGTTTCCAATCACTAATTAGTGATTAGAAGT
TGTGTTTTAATCTTGCTTGATATTAACATCTGGTCTTGAGAGAGTTAACGTTTAGTACTGATATGTGTTGCATTATTTGA
CTTCAAGTTTGGTATGTTCTTTCGTGCAATTTGTTGATAATTTTTTGGTTTTGTGTTCTTTTGATTTAATTAACTTATGC
ACAATAGTGTGATTTGTACCATTGAAATGAAAAGCTATTTGTTTGTATGTATGGTATGTTTGTCTTTCAATTGTTTTCAT
TCTCAATAATAGCCTAGTTAGAAACACATCCATCTCACTTTTTTTTGATACTCCCTCTGTTCCAATTTATATGATTTACT
TTCCTTTTTAGTCGGTCTCAAAAAGAATGACACATTTCTATATTAAGTAATAATTTAAGTATAAAATATCTATTTTACTC
TTTAATGAAATGATTTACAGTCACACAAATTTCTATCATTCATTTTGAACCATAAATTTTAAAAGTCTTCCTTTCTTTCT
TAAACTCCGTGCTAAGTCAAACTACCTCACATAAAATGAGACGGAGGGAGTAGTTGTTATCAAATAATTAATGAGCATTC
GAACCAAATACTAGTATGAATAAATAGTTTTGGTGCTCTCCTTAGAGGCACGATGCAATATTACCTAGTACATGTACAAT
TCACATGGAATTTTTTAACATATCAACAAGTCTTGCATAACCCTAAGCGGAGCTATGTGCCGGTTTACATCAGATATATG
TATTAAATTATTCACTAAATATTTAGAAATAGTTGAATGTAAACTTAATTATTATTCTATATTAACTTGAGACTGTTGTA
GGAACTTTTATATTTCAAAATATTAGATTCACCTATGCTCCTTTATTATTGTTTATCTCCTTCTATCAAATAGTTTAGAT
TCCAAAATGATAGTGTGCCATCTTAAGGTGTTTCTAAACATTCAAGATTTAAAGTTTACACATTAAGTGTCACGACCCGA
TTTATCAAGTCATGATGGCACCTACTATAACCCACCAGCAGGTAAGCCAACCCGTAACCCGGAACAACAAGTAATGAGTC
TGAGGATAGAAATCAAACAAGAGTAGGCAAATAACAATATAAATAGGCGGAAACAAACCAAAAACATATATACAAACAAA
GATCCCTCCCAGAACCTGGAAGTCACTAGTACAGAGCTACTACAAAATGAGTACAAGTCCCAAAACTGGACAACAGAGAC
TGGACTGTCTCGAAAGGAAAAAAACAAGTCTATATATACAGATGGAGACTGAAATAGTACAAAACGTCGTGTGCTCACCC
CCGTCTCCAGATAAGTTTACTCCAAGCTCAATCAACGCTGGCTACTAGTGCTTGGACCTGCATCACGAAATAGATGCAGA
GCGTAGCATGAGTACCAAAACAACAGGTACCCAGTAGGCATCATAGGCCGACTGAGCAAGATAAGCAAAAGTGAACTGAA
ATGCAAATAAAGGGTCACATCAAGGGCAAAGAGTAGTAAATGTGGGTATGTACACGAGCGTACAGGCAACAAAGACAAGT
AATCTAACTAACTCCGCCGGGCTCCCATAAACCCGACGGGTACGCTCGTGCACAATAAAAGAAACCACCTGCACGGACCC
CCATAAGCCCGGCAGATGCACCGACAGTTAAAGTAAAATAATGGAGCTAGAAGGTCTATCACAATATTACCAATTTTTGG
ACTTTTAACTGAACCATTCCCAATTATATTTCAAGATCTCATTACGTCCCGGACTTTAATCTGAATCTCTCCAACCTCCA
AAACCTCAACCTACAGATGAGAATAATCAAGACTAACTGAAGCTTTAGTGAGGAATTGGGAAGACACCACGTGCAAGCTG
GACCACGGACTCGAACCGGGTACTATAGCTAATGAGTCAACCTATATGGGCTGGACCACGGACTCGAACCGGGTGCTGTA
GCCAAAGGTCGGGCACGGGTGGGCTGGACCACGGACTCTAACCGGGTACTGTAGCCAAAACCAGATCACAGGTAAGCTGG
ACCACGGACTCTAACCAGGTACTGTAGCTAAGCCTGGACATAAGTAAGCTGGACCACGGACTCTAACCGGGTACTGTAAC
CGATAGAAAAGCAGGGCATTATGGATACAAAGTCATAAGCTGAGTTACCGCCTAGCTAAGGCTCAGACTATCAGACTCAA
GTCTGCTATATCAGTCTACAACGAGCTGACCGTCCGAAACGACGTCGGAAAAAGTTCTACTGCCCAACGACATTCGAAAC
CTCGCAAGTCTATGACAACACTAGTCTAAGCCTAGACTAAGGCCACACATACTTCAAATCAATATTATCATATACACCAC
AAAGTATGGATGTTCAATAATATCAAAAGACATGCTGTCATAATCCAACACTTTCCCGAAATAAGGTCTAAGGCAGGAAT
TATAGAAATTTAGCATGCTCGACACCCGAACCCCTCCATACTCAAGCAAATCAATAAACAAATGCCTAAACATGCTCAAT
CTCACGAGAGAAAACCATAGCCTACCTGAAAGCCGACCACGCGTGCTCCAACTTACGGTACCGGAGCTTTTCCCTCCGAA
CGGTCTCCAAATGCTTCCCCACTAACAAAAGGTTAATCACCTCGTCATTACGAATATGTTGACACTAAAATAATATTTTT
CGGAGACGGACCCAAAATCGGGTCTAAAACGGGATTGTGGGACCCACAATTGGAATCCCGAAAACGAATTCGTGAAAACG
TCCCAAATACCTTACTAAACTAATACCCCAAAATTTTAGTACAAACAGATGCCTAAAACATAGCAAATCAGCCACAACAA
TTAAAATTGGCAGCCCCTTGATCACCAATTTCTGGAAAAACGAGACCCTTTCAACCCAAACAGATTATACCACGATGATC
CTTGCGAAAAACTCTACAAGTTAGCCTCAAGAATGACTCAAAACGGACCTAAGATGATCAAAATCTCACATTTCAAAATT
CAACAATAATTCATTCCGAACATCACTCTAGCAGTAGCTAAATTCGATTCCTTACCTCAAACGAAGCCTCCCCTCGCGTT
TCTGAGATCACCTCTAGATTCTCCACGAAATTCTCTTGAAGTTAGCCTTTTGAATCACTTAATTCGGGCTTAAAATGGAG
GAGAAATCTTATGTTGAAGTTGTGAAAGAAATAATGGACGAAAATCGTCCTAAATTCTGGAAATTTCCAGATTTCCATCC
GCTGCCACGTGGCGTCGCGTGGCTCTGCCACGTCACCGCCGCGTTAAAATTCTACAACCCTTCAAACTTAAATTTCGATG
TTTCGGACTCGTTCGGAGTCGGAAAAATATAAACCATATATGGAATCTGATTGGAAATGATATTTCGGACTCAACGGTGA
AGACGGAATTTCCATTTGGAGATCTCTTCGATGAAAAGTGGGTCCCACACCCAGTATCGTTTTGAGCCAGATTCCACACT
GCCATCTAAAGCCTCGGGAAGTGAACAAAGGGTCGTTCTAGACCAAAATCGATATTCCGAAGCTAACCTAGCTGTCAGAA
TTTTCATCTGAGCACGTCTTCCAAGAAGGTTGACCAAAGTCAACTTTTCAAGTTATAAAATCTCCAAAACAGGGAAACGG
GCCTAAAACCCAAACGAACGACCAGGCGACCGAACAGTCAGTGCCAACAAGTCATAAATGACTTGGGGTTGCTACAGGAA
CGCTCTAAACGATGCAATGAATGCTTTAATTTAAAAAATGACCTGGAGGGTCATTACATTAAGAATTATAGTCCTTTCAA
GTGACTATAAATTTAATTATTTGTACATATTTTATGATTTCTTAAGATAAATATAGGGTTTAGATTAAAGTTAAGATGGA
ACTTCATAGTCACTCCAATTTCTAAACGGGTGGATTTTGTCAACAACCCTAAATGATAAACCGCTTTAACTTATTATTAG
TATTAGGATTTGATCTCCAATTCACGCAACTCACCCCACATCTACATGCACTCTAACCTTTTCTACATCGTCCTATTGTC
ATTCCTATGAATTAACTCCAACTACTATGTTGTAATAATACCTAAGGTGTAGCTCATATGGAATGTAAGTTTATTCATCA
TAATCAATAATATATTTTTTTGGTGTTCATTCTCTCTATTTTTATGTATTTATTCGGTCCAAATTATATCTCTATTGACT
CATTTGGAAGCGTATTAATTATTGTTGAATTTATTTTAAAATTTAGCAACCATGAATGGAAAGACTTACGTTTCGAGAGA
CCTTATTTTGTTTAAGCAATAATAGCCTAATAGGTTATTAGAAGAAGTTTGATACATTGGGACGAGCGTTGTCACAAAAA
AAAAAGATTAAGTGGATTGTAAAGAAATTATCAAAAGAATCAATTAGAAAAACCTTTCAATAACTTTGCATCTCAAAGAA
CTAGAACAATTAGCTTCATAAGAATATATATATATATATATATATATATATATATATATATATATATATAAATTAGGGGT
GTACATGGTCGGGTTGGTTCGGATTTTTCAAATATCAAACCAAATCATTTGGGTCGGATTTTTAAATCTATAAACCAAAC
CAAATCAATAAAACTCGGGTTTTTCAACCTCGGGTTTTTTCGGATTTTTTCGGGTTTTCGGGTTTTTCCGCTAAAGTATT
CATACAAACATATAATTTACTTGTATTTCAAATATCTCTTTAGTCCTACCAAAATACAACTATCTAAGGTGTTTCTTAAG
AATACAACACAAACAATGATATGATTAATGACACTAAAATATCCAAAAAAAAATAAAATAATAATAATAATAATAATAAT
AAAATCATGTAAAACAAATATTGCAAATTAACAAGTCATAATGAAAATGATCATAATTTAAAAGTACTAAATCATGCTAA
AATAAGTTTAATAAGTATTAGTTACATGACTAAATATTAAATGAAATTAAAATTAGATTATGTACTTTAATTGTCTAAAC
CAATATAAAATCAAAGAACAAATATTCAATATTATTGACATTCTTAGTGTTAAATTGATTTTTTTTTGTATTAGTATTAA
TTTGATTTTGATTTAAGCTTTATTATAATTACCAACATCTATGGACTATAATCTTTATGGAACAATTTAAAATTCTAAGT
TTCAAACTTGAAATAATATATTAAAAGATAAAAACTATGAAAAAGTATAAGAAATATTTAAAAATTATATCAAAGTAAAT
ATTTTTATGTATAAAATAAAATTTTAAAATTATATATATAATATTGGGTTGGTTTGGTCTCGGGTTGGTTTTTTTTAGTT
AAAACCAAACCAACCCAAATATAGTCAGGTTTTTTTTTCCAACACCAAACCAAGTCAAACCAACCACTAGTCGGGTTTTT
TTTCCGGTTTGACTCGATTTGCGGTTTGATTCGGTTTTCGGTTCGATTTTGTACACCCTAATATATATATATATATATAT
ATATATCTTTTTAAGTTTAAGGCTTCATTTGATTTTCACTTTAGACCACTAATTAATATGTTTGAGCCGTCCCTTATAAA
AAGAATAGGGCCTTTGATGGCCATCCTTGGACTCCGCTTAACCATTACATAATTTCATTTTGTCTTCCTATATTAATCCC
TACATAACTTTATTCCTTTCTCATTGCAGCACTTTCTTTAATTTCCATTGCTGCATTCAAAATAAATACAAATAAAGGAG
GAAAACGTTCTTAGCAAGAAAAAAAAAATGGCACCTAAAATCATTGTTCTTGCTCTGGTTTTCTTCGCCATGGTTTGTAT
GGCCTCCGCCATTGATGATTCTACAACAGCAGCTTTGAAAGACGCAGCTAATGCTCCTATTCCAGTTGAAAACAACAACA
TCATTGGTATTCTTTTTACATACTTTTCAAATATATAAATAATTTCATTGTCAAAATTTTAACGGAATGTGTCACATAAA
TTGGGACAGGTACGATTAATGCGAGTGATGACAATGAAGCTGTAGCTGCTGCACCAGTTGGTGGACCAATTTCTGGAGTT
ACTTTTCCTGACATAAGCCTACCACCAACACCCAATGGAGCCACCACTAGCACTCTTGATTTCACCACAATTGCCACAAT
TATTGTTGTTGTTTCATTCTTTTTTTAATCATGACTGGAGCTTCAATCCATGTTTAACATCTTATTTTTCTTGGTTACAT
ATTTTCCTGTCTTTAATTTATGTTACATGTTATCTTGGACAATATGTAAAAGACATCATCTTTGTAAACCATGAAATTTT
AATGAAAAATGAAAAACTTTGAATCGGATTTTCTCTTCTTCTTTAATTTATGGGAAAAAGGTTTGAGAAATACTTCAACT
TTGGATGAAATTGTTGTTATGATATCAAAATTTATGGAGGACCTTTTACCCCTACACTATTTAATAGTGTATTTTAAAGA
TATATATGTGTCCACGTGGACACATTACTATTTATAATGATGCAATATTTATGATATCCACGTGGACACATATATACCTT
TAAAATACACTATTAAATAGTGCAGGGGTTAAAATGTCATTTCCAAAGTTTGGTATTGTTACAACAATTTCGATCAAAGT
TCGGATATATTTCAAACATTTTCCCCTTAATTTATTGTGACGGATTATTGTTTACTCTGCTTAATGTATAGGAGGTTAAG
AGTTTAATTCTTTTTAGATTCGGTTTGATTACTAATTATCAGTTAAGACAAAGTAAATATAAAGTATGTAGTTTTTTTAA
CATTAAAAGAATCAAGTCTGGATGTTTTCTGAGTGCTTGCTGGGGATTGAAACTATCTAGAGGAAAAAGATACAATTTCC
ATTAGGTTGCAAAAACCGATAAATCAAATTGAAAAAAGTGCTATTGGTTTATGGTTATTGGACGAATGATTTTTAATAGT
TTTATAGAAAAAAAAACTATCGGGTTATTGATTGTTTTGGTTTTTGAATATTTGTTAGGATTATTGGGTAAATTGATAAC
CTATTAAGACTAGTAATCTTCTAGTTTACTCGTCATAAATATTAAATATTAATCTCAATATATTACTAGTTATTGTTTTT
ACCCTTTAGCCTTCAATTTACATTTCATAGTAACTTTGCACGGCCCAACGTGTTCAATTAAAAAAAAAATTTAAAAAAAT
AATTATTATTTTGTAGAAGCAACATTCATATTCTAGCGTAGAGTTTTGTTGATTTCTTTACTTGTATATTACCTCTAAAG
TAATCAAATTAATTTTTTATGAACGCAATGCTTCTTAGATAAGAAATTCTAAGAAATGTACCACTCCCATAAAAAAAGAT
GAACCAATATGTACACCATTATTCTTATAACAAAATAATTCAATTCGATGAATATAAAAAATAGGCAAGAGACGCTCAAG
AAGCAAAAACACTTGCCCATATACTATCAATACATGTATTTGATTGGACACATGCATTTGGGCCAATTTCACTTCTTAAA
TAATACAATGGCAAAAGATCTGTCTACAGCGCACATGAAAATTCATTCAGCTCCTCCAGACTCTTCAGAAGATGAGGAGG
CTAACAACATATTCAGTGAAATCCGATCAGTGAGGTATGAGAAGGGTAGAATGTAAGCTAATCTTACCACTAACTCGTGG
AACAAAAAAATGTGTCATATTTGTGGAAGTATGAGTCTTCACATCAAAGGGCATCTCCTGTGGCCTGCACGGTAATATCT
ATTGGTGACTTCAAAATCATGTAAAACAAAATACACTGGCAATATCTCGATCCTATTCTAATGACCCTTACGAGATAATC
TGTCACTATTAAGTTGAATGCAATTAGTTGCTATACTTGCTAATGATATCATTGAGATGAGGCCATGTTGGTTGTGGATC
AAATTCAAATAGCAAGTATGTAGCACATGAATCCATACATTAACCCTCATTATCAACTCAACTAACAAAATACAACTCAA
CTAATTAAAATAATAAAATCAAATTGGGAGAAGTAAAATAATTGTCTTCAAGTTGTAGAGCATCAAAGAAAAACTATTTA
GTTATTTTGGACGTATTATCAAAAATCTTTGCTGCATCAGTTGCTCATTTGATGGATCTTTTCAAATATCATTTGAAAAA
TCTAGATTGGAGTATCTAAAATGTATCAAAAGTTTCAATAATTGCCGCCCCTTAAACATAATAATGACAAATTTCAACTA
AGTTGAAAAGTATGAACAAAATTGACTGTTCTTTATCTTTGTGAAAGTTGACTGTTCTTTATCTTTGTGATCTGATTAGT
TTTATCAACTGAACATTTGCAAGGTTTCATGTTTTCATTTCTCATTAAAACATTTTTTTTCAATGGTAAACTGATATAAT
TTCTATGACCTTTCTACTTTAAGTACAATTTCGCACCCATCTTTCATGTTATTTGTTTCATAGGTTTCTGCATTCTTAAA
AGTGCATCCATGTTAATTTCTCTCTTTTCCTTCACCATTGAGATAATATTTTAAAGACGAAATCAATTTATATAAAAAAC
CAGATAACATAAGACAAATTAAATTCATTCATTAATATCCTCTCTATAGTCTTTATTTGTTGGCTATTTGATCATCCAAC
ATAACTTCCTCTTCCTATACTTTTTTAGGAAGAAACATTGAAAAATATTCTACACCATGTAATCCACACAAACAAAGCAA
GTAAACAATCCTTCAGACAAACTATATCCAAAAATTCTTTCACAGTTAACTCACCTCTCCTCTGTGTATTACCTAAATAT
GTGGAGTATTGGAATGTTAAAAGTAGTCTACACAACAAATTGGAGCAAGGTAAAACTCTTCTATTTTAAGCATACTTGTG
AGACCCAGAATTGGAGAAATTAAAGTCACGACGAAGAAGAACAATAAAGAAAGCAACAAAGAACCGACTTGTGAAGAAGG
TTAAAGAACCTGCTAGCGTCAAGGCTTCGCCACATTACTATAGTCCTTTGTTGTGAACTCTTTCCTTCATTGAAGAAGGC
CAACACTATCAAATACAACATCTAACACTCATTTTCACCGTTTCGCTGGAACTAAACTCAAGTGGACCTGTCACACACTC
CTACACTCCTCGCTGAAAAACCTCTGATATCTCTTGTCAACTGTTTTCTATTCTCTCGCATCAAATGCACCAAAATTTCT
TCCAAATGATCAATATAGGAATAGAGAATTACATCTATACAACACATGTATCTACACCAATAGATATTATTAGGCAAGAA
CTTCAAAAATTCAACCAACACTAACCAGAGTAATCCTGGATCTTGGAGAATGCAAGAGGTCCAGATGATATGACTGCAGA
AGAACAGAAACAAAACATATAGTTTTTGCTGGACCTGACCATCAAAACAATATTCTTAGTCATTATTAGTGAATCAAAGA
GAAAATGGTTCAACTTTTTCTGAATAAACTATCTTTATCTATGCTTTTAATTATTATTTTTCTTTCAGTTGTTGATAAAC
TGAGGAGGAATGTCAACTAATATTTTTATTATTCATATAGCTATCGGTTAGGAAATGATTCCAAGGAAGTTCGATTAGCA
TGTTAATTTCTTTTATTTATATCAGTATCTTTCATGCTATTCATACAAAAGTTCATCACTATCAATTAACCATTCTATCT
ATTCTTGGCAACAACCTGATGCAATGGTATCTTTGGTTAAGGTCAAAAACTGTTGCTAGCTATACAAGCATTTCTCCTCG
AACTTGTAATGAACTTGTGATATGGATTTCTAGTTTCATAAAAGAAACTGTTTTTTAAATGAAATGAAACTTTATCTACA
TTTAGGAAATTGTAGTCCCTTACAGTTGAGAAAGTGTGTTGACAATCCTAGCATTCACATTTCATTATATCCGAAGTAGG
CACCCTTTTTATATGTGCGAAGACTGCTTAGTCCTACATATTTCACACACAATATGTTAGTCTCTCTGTGGATAGTCAAA
CAACTTCCCTTGCTGCTGCAAGAGATATCTCATCAAGTGATCCTTTCAGTGGTAGCTGGATTGACCAAAGTGCTTGTATG
CTAATGAACAAAAAGGAAAGAGTCTTTTTGTTCAATCGAAGGATAATGTGTGCACAATGTTACCCCTATTTATAGATGGT
CAACTGCACATGTCTATTGATAGCTAGACTCGAGAGTTAAGTTGCCGAAATCAAATAATATCATTTATGTATATCAATCA
CAATTGTTACATAGTTCCAAATTCAACAGTTAACGGGTCTCATTTGGTTTGTCTTTGGTCATCGATTTGTTTTTTCAAAG
TATTGGTCTGACTGAAAATAGATCATCCTTTTCAACTTCATTTTACTTGCAATATCATTAATTTCTCAATCTCCTTTTCT
ATCCATAAAGACAATCTGCTATTGAAGAAAGAGATTTTTGTAGATTCCCAACTCGCACAAACAGTAAACAAAAGCTTAGT
AAAAGCAGCTGACAATTACCAAATGGAAGCTCAAGCAGTGTAGTTGGAAAGGAAATAGGAGTATGTGGTTGTTAACTAAA
ATATCAGTCATAGATAATTACCATTGTCATACTTACAGCTAACAGCTTTGCCCTGGTTTACTATTGTGATATTTACAGCT
AACAGCTTTGCCCTGGATTGTTCTTGGCTTCACTCTGATATATACATGAATTATCGATTGTCAATGTAGGAAAACTAATC
AACTTCGAGTTAGTTCACTTATACTGTTATTAGGTTCTTAAAAGAACAGTAAGTGCATCTAATTTAAACACTTTCAACAT
AGCTAAATAAGTGTACCTTAGAAAGTTAATCATTAGAAACTAAACTGAGAAGCTTCATGTCGGTAGGCATTTCGACACTC
TGTTGGAATCTCTAAAGGAGAAATTGGTAGCTGAAAATTGTTTGGTGTCGTCTTTTGAAGTTGAAATTTGAAATTTACCT
ACGGAATCAAAAAACTTTTTGGTAGAAAGCTTTGAAATTCACCATTGTTGAAGTGTCACGCAACGAGTCTACACCCTGGG
CGGGACCGGCACTCGGAGACCATCACTGGCCCCAAGCGAACCCTTGGCCTGGCGTTCTTAACTCAGCGAAAACCTAACTC
AACAAGAATAACTCAAAGCAATGCAGTATTTCAAAACAACTTAACTTATAAAAATATGGCCCTAAGGCAAACCGAATCCC
AAAATAGGATATTTACATATATACATAGTTAAGAGACTCAAAACTAGATGACTGATTGTCTGTCTGTCTATGAAGCCTCT
AAATTTCTGAGATGGATGTTGGGACAGACCCCGCAACATCCTAATAAGACAAAGCTAAGAACGCAAAACAATTGAGTCCT
CCAGAATGCAAGGAGGCTCACCACTGACTCTGGAGTGCTCAGCTGGATCAACGACGTTCAGGCTGCTGATCTGGGATACC
TGAATCTGCATCATGAAACGATGCAGGCCAACTGGCATCAGTACATGGAATGTACGAGTATGCAAGCTGGAAAACTAAGC
AACAACGGCTAGAAGGAAATCTAGAAGAAACTGAATAACTTACCTGGCTCAACTCAATTCAACCTGATTGACTTCTTTCA
ATATAAGGCAATTTAACATAAGTGCGATATAAAGAAAGACTGTTTAAAACATGCTATAAACTCTGTGTGTATACAAAGAT
ACAATAAGCCTGAAATGTACATAGAAATACAATGAACTGATGTATATAAAAATACAATAATCTCTGAGTATGAAAATACA
ATAACTGTTGTGGGAGTTTCTCTAACCGACAACCATCACATAAGAGCTATAGTGATGATACAGCGATCGACCTCACGCTG
CCAGAGCATCTTATACCCGGCCAAAGGTATAAGACCTGAACTGCCTAATGGATCCACTAGTCTAATCTGAAAAGGGTTCA
TCTAAAAAGCATGATCTTTTTCTACCCATAGTGGCTAACATGGTTCTATGGGGGCTGTGGGTTCTTTGAACGCTCCCCCA
ATTCGGTGCTCGATACTACTCCCAAAAATGTACTGGCTCTTATGTTTTTAAAACATATTTATTCCTGCTGATATGAGATA
ATTACTCAAAACTAGCCAGAAGGCTCTTTGGAAATCTCAGTTTCCAACCTTATTTAGATGTAAAGACCTTTCTTTAAAAC
TTCTTTGGGAATACATAGTTCCCTAATAACTTTGAGAAATGAACTCAACTTTAAACTCTTGACTTAACTTGACTGCTAAC
TTCACTTGACTTGGAACTATCTTTCCTTGAATCGGAATTATGAATTCAAGGTGTTCGATCACATGTTATGGAGGGATTCT
TGAACTCTTAGACGTACTATGGAGTGTCGGAAACAACCATAAAACATAAGTATAATACTTTGGAACTTGCTTGAGAAAGT
GAGAAAAGGAATGGGGAAACTTGGCTGAGACTTTAGATTTCTGGTGACACAGGCGGCATCTACGGAAGCCATCGACGGAC
CGTAGATGGACTTACGGTCCGTACTGCAGGTCCGTGGATCGCGTCAGAAACTTCCCCAGAATTCAGTGAAAAAAAATGAC
TAAGTGTTGAACTACGGTCCCGACTTACGGTCCGTAGATCGAGCTATGGACCGTAGATCGTGCCCGTTGATCGATGCCCC
ACAGAGCCCAACTTCTGACCAGATTGACGGTTGACCAGTACGGACCGTCGATCGATCTATAGTCCGTAGGTCACGCCCGT
AGATGAGAATCGACAACCCATAAATTGCTGCGAAAAGAGGGTGAATCAACTTCAAATGGTCAAAACTCTTAGAATCACAA
TCCCCTCAACATACAATAGGTTTCAACTACACAACCCACAACATCAATAACAATTAACAACTTCAACGACAACCAACAAC
TTCAACAACAACTAACAACTTCAACAACAATTCCAATCTTTTCTCAATTCATAAAATGAGCTTGGTGTGTGGGGGAAAGG
ATTCAACCCACACAAAGAACTCACATACCTTAGATAGGGATCACCCCCGACAAAAATCCACAACGATCTTGACTAAGCTC
CTCTTTCTTCTCTTCTTCTTCTTCTCCTTCTTCTCTTCTTTAATCTCAAGAACCCTAACTCTTTCTCTTTCAAAAAGGGA
CAAAAATGATCCAAAGATCATCCTAACTCAACAATATGAGCTCAATTAAAAGATTTGTGAAAGGACCAAAATGCCCCTTA
AATTTCTGGACGAAAATCCTTTCCAACTGCCCAACTTCTACAGGGCATAACTCCCTCATACGAACTCGGTGGCGTTGAAA
AGGTTATCCCACGAGCTCCGCAACCATAACTGAAACTACCCCTAACTCTTCCTGAGATAGGAGTTATGACTACTCAAAGT
TGGCCAAAAACTCATGTTTTTCCACACTTAGCCAAATTTCCAGATTTTTAAATATTTTTCAAATTTCAAGCTTCTTTGAA
GCCACTTCAAATTGCCGGATGTTACAATATCTCCCCCTTGGGAATATTCGTCCTCGAATGAGGTTACTCTTATAAGGCTA
AGGGTGTAACATCAACTCAACACCCAACAAACAACCATGCAAACGCAACAACAATAATGGCAACATGCTCATTATAAATA
AAAGAGCACTAAGAAGGAAATTAATACCTTAATCTGCATTTCCTCCGGATTCAAAGAGCTATGGGTATCTCTTCTTCATG
TCTTCTTCGGCTTCCCAAGTTGCTTCCTCAACAAATTGGTTCCTCCATAGGACCTTAACTGAGGCTACATCTTTCGTTCT
CAACCTACGGACTTGACGATCCAAGATTTGAACAGGAACCTCCTCATAAGATAAGTTATCATTGATCTTAATACTTTCAG
TCGGCAGGATCAATGAAGGATCGCCTATGCACTTCTTCAACATGGAGATGTGAAATACCGGATGAACCGCTGCTAGTTCC
TGTGGTAACTCCAACTCATAAGCAACATTGCCAACCCTCTTGGCTATGCGGTAAGATCCAATGTACCGAGGACTAAGTTT
CCCCTTCTTACCAAACCTCATAACGCCTTTCATGGGTGAAACCTTCAAATATACCCAATCATCTACTTCAAACTCTAATG
CCCTTCTCCTAACATCAGTGTAGGATTTCTGACGACTCTGTGCCGTTTTCAACCTCTCTTGAATCACTTTCACTTTCTCC
ATAGCTTGGTGAACTAAATCTGGTCCTATCAACTGTGCTTCACCAACCTCAAACCATCCAATAGGAGATCTACATCTTCT
CCCATAAAGAGCTTCATATGGAGCCATCTGGATGCTAGAGTGATAACTGTTGTTGTAGGCAAATTCAATTAGAGGTAGGT
GATCATCCCAACTACCTTTGAAATCGATTACACAAGCCCTCAACATATCCTCTAAGGTCTGAATAGTGCGTTCTGCTTGC
CCATCGGTCTGAGGATGAAAGGCAGTACTTAAATTCACTTCCGAACCCAAGCCTTTCTGAAAAGATTTCCAGAACTGTGC
ACCTCTATCTGAAATAATAGAGATTGGGACTCCATGAAGTCTCACTATCTCTTCAACATACAACTTGGCATAATCTTCTG
CTGTATTGGTAGTTTTTACCGGTAGAAAATGAGCTGACTTTGTCATTCAGTCGACAATTACCCAAATAGAATCATGCTGT
CTGCGAGATCTTGGCAACCCTGTGATGAAATCCATGTTGATCATCTCCCACTTCCACTTTGGAAGTTCTATCCTCTAAGC
CAAACCACCAGGCCTTTGGTGTTCAACTTTCACTTGTTGGCAATTTAGACACTTAGCAACAAACTCAGCAATGCCCTTCT
TCATGCCATTTCACAAATAAACTTCTCGCAAATCACGATACATCTTGGTGGAACCTGGATGAACTGAATATCTGGAGCTA
TGAGCTTCCTCCATAATCTTCTCTTGGAATCTATCTACCATAGGTACACACAATCTACCTTGATATCTCAATACACCATC
TCCCCCTTGTTCAAAAGCTAATACTCTCTGCTTCTGAACATTTGCCTTTAACTCAAGCAAAATGGGATCTTGATCTTGCT
TTTCTTTCACTTCTGACATTAATGATGACTCGGCCCTCCTCGTCGTTGCTATTCTTCCTTCTGCGGAATCTGTAAAGCTG
ACTCCCAGGCATGCCAGTTTGTACACATCTTTTGCTAACCCTCTCCTTCCTTCTTCAATATAGGCGGTGCTACCCATAGA
CAACCTGCTCAAGGAATCAGCAACAACATTAGCCTTACCTGGGTGGTAAAGAATGCTCAGGTCATAATCCTTGAGTAACT
CTAACCTCTTCTGTCTGAGATTAAGCTCTTTCTGAGTAAGCACGTATTGAAGGCTCTTGTGATCAGTGAATATGTCGACA
TGCACACCATACAAGTAATGACGCCATATCTTCAAAGCAAACACTACAGCAGCTAGCTCTAAGTCATGGGTTGGGTAGTT
CTTCTCATGAACCTTCAACTATCTGGAGGCATAAGCTATAACTTTGCCATTCTGCATTAAGACGCAACCCAACCCAACTC
TGGATGCATCACAATACACCACAAAACCTTGAGTACCTTCTGGTAGCGTCAAAACTGGAGCTGTAATCAATCTCTTTTTC
AATTCCTGAAAGCTTTTCTCACAAGCTTCAGACCATTGAAATTTCACTGTCTTCTGAGTCAACTTCGTCAAAGGAGATGC
AATAGTCGAGAACCCTTCAACAAACCTTCTATAATAGCCAGCCAAACCCAAGAAACTCCTAATTTCCGTTGGAGATGTGG
GTCTAGGCCAATTCTGCACTGCCTCAATTTTTCGAGTATTAACTTTAATTCCATCACCGGACACAATGTGGCCTAAGAAC
GCCACAGACTTCAGCCAAAACTCACACTTAGAGAACTTGGCATACAACTCCTTGTCTTTCAAAGTCTGAAGAACTGTTCT
GAGATGACTAGCATGATCTTCTTCATTCCTTGAATAGACTAGTATATCATCAATAAAGACAATAACAAACATATCTAAAT
AAGGTTTGAAGACTCTATTCATCAAATCCATGAAAGTTGCAGGTGCATTAGTCAAACCAAAGGACATGACCAAAAACTTA
TAATGACCATACCTGGTTCTGAAAGCTGTTTTTGGGATATCACATTCCCTTACCCTTAACTGATGATAGCCTGATCAGAG
GTCAATCTTTGAAAAATAAGTGGCACCCTGAAGCTGATCAAAAAGATCATCAATCCTCGGAAGAGGGTACTTGTTCTTGA
TGGTAACCTTATTCAACTGGCGGTAGTCTATACACATTCTAAGGGAACCATCTTTCTTTCTCACAAACAAAACCGGAGCA
CCCCAAGGTGAGACACTCGATCGAATGAAACCCTTTTCTAGGAGATCCTTCAACTGCTCTTTCAACTCTGCTGGTGCCAT
TCTATATGACGGAATAGAGATAGGACGAGTGTCTGGAATGAGATCTATGCCGAAATCTATCTCTCTCTCAGGAGGAATTC
CGGGTAGATCATCAGGAAACACTTCTGGAAACTCTTTTACTATAGGAACTAACTGGAAAAGAGGTATCTCAACACTAGAG
TCATGAACTCGGACTAAGTGATAGATACAACCCTTCGAAAATAACTTTCTTGCCTTAAGGTACGAAATAAAACGACCCTT
GGGCACTGTTGAACTGCTACTCCACTCTATGACTGGCTCATTCGGAAACTGAAACTTGACGGTTCGAGTTCTACAGTCTA
ATGATGCATAACAAGCATGAAGTCAATCCATACCTAGAATGACATCAAAATCTACCATGTTTAACTCAACCAAATCAACC
TTGGTGTTCTTGTGACTGATGGAAACAGGACAATCACGATAAACTCTTTTCACTAGAATAGACTCCCTAATAGGTGTAGA
AACACAAAAGGGTTCACAAAGTCTTTCAGGAAGAACCTCAAACTGATTTGCAACATAAGGAGTTACAAACGATAAACTTG
CTCCTGGGTCTAGCAAAGCATACACATTAAAAGCAAAGACTTTGATCATACCAGTGACAACATTTGGAGAATTCTCTTGC
TCATGGCGACTGGTGATTGCATAAAGGCGGTTCGCTCCTCCACCTACACTAGAAGTAGCTCCTCTAGGTGCCGTCCTGTC
TAGGGGAACAACTGAAGAAGACTGTGCTTTATTGCCTCCATTACCCTGCCTATTCTTTGGACATTCTCGCATGAAATGCC
CATTCTGACCACACTTGAAACAACCAAGGGAGCCCTCTCGACAAATACCTGAGTGGTTCCTACCACATTTGGCGCAGACC
GGAGGCTTACTACTCCCTTGCGCCACACTACCCGAAGATTGTGTTGGTCTAGCCCTGAAGTCCTTCGAATTCTGAACATT
AAATTCACCTCTGTATTTGGGGGCAGGTGCTCTAGCAAATGATGGAGCAGGTCCCTGTTGCCTTTGCTGAAAGGAGGAAC
GGTTTGAAATACCTTTCTGCTGCCCGGACTCGTTCCCGATCTTAGCTCTCTTATTTCTGAACTCTTCTCTGTCCCTCAGC
TTCTCTTCCTCAACCTGCTGCACATAAACCATCAACCTTGATATGTCCATGTCCCCGATAAGCATTGCCGCCCTACCTTC
CTTGCTCGACAACCGAGACAGCCCAGCAACGAACAGACTCATTTTATTCCTCATGTCCGCAACCATCTCCGGAGCATAGC
GGGATAGTTGTGTGAACTTCAGACTGTATTCATGAACACTCAAGGACTCCTGCTTAAGTGTGAGGAACTCACGTACCTTG
GCCTCTCTCAATTCTCGAGGAAAGAAATGCCCCAAGAAAGCTTCCTCGAAATAAGCCCAACTCGCAAGTGGTGCATTCTC
AGCTCTGCCCCCTTTCCACTGGTCAAACCATGTTCTAGCAACGTCCTTCAGCTGATACGCAGCTAGTTCAACCCGCTCAG
TATCTACCACATGCATCACATCAAAAATCTTCTTCAATTCCTCAATGAAATCCTCTGGATCCTCGGTAGTGCTCGAACCC
ATGAAACTCGAAGGATTCATTCCCAAGAACTCACGAATCCTAGAAGTGTCAGCTCCTTCCTGTCGAGCTCCCTTTTGCTG
ACCAATTTGATTAGCTACAGCTTGACTCAACATTCTAATTGCCTCTCTGAACTCGGCATTAGAAACTTCCCCTTGATCTT
GCACTCCAGGTGCACCAGGTAACTTTTGCTCATCAACATAACGTCTGGGAAGACGCCCTCTGCCAACTCTTCGTGGAGGC
ATGACTATCTGAAACACGCGCAAGCACGAATTAGAAGAAAACTTTTTAGAGATCAACTCTAACGCACGAATTGAGTGTGA
AAGAAATGAGAAATCTTCCTAAATGTTGCAGCCTCCCAATTATAGATGTGGCGCGCTTCACACCGATAACTAGGACTCTA
CAGACACGGCTTCATAGACTCCAACGAGGGGAAACTTGAGTCCAAGTGACTCGAGTTGGCATTACATGACAAAGTGAAAG
AAAGAAATATTAGCACCTAACTTGCAACGACTTAATCAAGTAAGAAAATTGAACATTTAAAAATGCAAAATTCCAACATT
CCCAAATGGCCAGTGCCTTGCTACATTCAAATATTGATAAAACACATATGATTTCAAAAGGGAAAGAAGTCAGAATGGTT
TAAGATGAACACACGAAGTCCAACAAATAATATTGGCGTACAAGTTTAAGAAGACCTATTTTAAATAGAGCTTATATGCA
TCAGGTGACAATAATGAAGTAAAAAATAATAATAATAATACTTTGACATAAAGATGGCACACTTAGATTAGTGAGATATA
ACTATATTTAAACATAAGACAATTTAGAGCTAAATTGGTCATTTATCGGAAAGCATTCACTTATACAATATGAAAAGACA
AATATTCATAATAAGTAGATGAATCTGAGAATGACTAAAATGAGATCAACCAACCACAAATAAATACGAGAGGAATCACA
ACACTTAAAGGCAACGAAAGTCCTATAAATTTCGATCTAATCAAGGTCAAATTTTGAAAGGAGAAAGACACAAACTAGAA
AGAGTATTAGATGAAACAAGCATAATGGATGGATTCTAACGAGTGAACGAAGAGGACAAATGAACAGATGTTTCACTAGT
CGAAGAGGGCACAGCTGAACTCGAACTGCGCCACAGGTAGTCAAGAAATCCAAGTTGTTAACAAAATCTTATACTTAAAA
CTCAGCAGCGAAGTTGGATCAACACAAACAGGCAAAGCGGAGGCATAGCAATGGCTCTAACATGTCACTCAAAGTAGTGA
GGAAACAAAGAGATTCGACAAACCGGGAAAACTAAGCCATCGAAATGAACATGAGATTACACTAAGTACTATTTATCGCA
TCAGACCCGGAAGGTAAGCAGCGAGCTTCACACCCAGGAGAGTTCCGAGAACTTCAAGCAAAGACTCGAATCGACTTCAA
ACACGTACCCCTTTTGATCAATTTTTCTTCTAAAATTCCTTTTTGCTAACAATTTCCTCTAAACCCAAAATTTTCAATTT
TCCGAGAAAAAAAAATTCCCCCTTAAACTAAAACGAAAAAAGGAATATATAGAAGGAGATAGGGTTCGATTTTTTTTTTG
GGGGGGAAAAACGGATCCCAATCTGGACAAAAAGAGCCCAAATTCAAATTCAAACTTCAAAATTTCTTTCACCAAATTAG
GCGAACACCTTTTTCTTGCAATTTTCACCCCATTCCGGAAGAGGAAAGGGGGGAAAACGCGTGCTTGCCTTTTTAATGCC
GTGTGTGTCGCATTGAACGTTGGAAGCTTGTCGTTTGTACACTGTTGTTTGCTTTTCTGTGTTCACGTCGCTTTGACCGT
GAGGAAGATGAACAGGGGTGGGGTCAGATGTTGTTGTACGCTATATGTTGATGTTTGGCTATTGTATGTTGGGCTGGGAA
TTAGGAAATAAGAGTTGGGTGGGTTGGGAAATTGGAGTGGAGGAATTAAGAGTGGGCTGGGTTATTGGGAATAAGAATTG
GGCCTGGGAAATTTGGAAAAGGGCCCAATACTAAGGTGTCCTAAAGAGTTAAAGGAAGTGTTAGATTTTGGCCAAAATTG
TAGTAAAATTAATTAACAATTTGGCCAACCAATTAAAGAAGTAGTCGAAAGAATTAATTTTAGAAGATTAGGCTAGTAAT
TAAACAAGACAAATTGATATTAATTAATTAACGAGCTTCTTAATCTTAACAAAATAAAATAATTAACTTGATAATAATAT
AATTAATTTAAACATGAACTAATTAATTCAAAATCGTAATTATGATTTAAATTAAACTAAGTTAGTAAAACACTTAGCTA
AAAAGAAATAAAAATCTTTTGATATGATTTTAAAATATTTATAAAATATACTAATTAGACACATAATTATATAATAATTA
ACTTAATTATAAACTAATTAACTCGAAATATAAGTTATTAATTAATCTAAACCAAATAGACGAATATTTAAATGAAACTA
AAATCGTTTTGAGACAATTTCGAACATTCATAAAATATACTAATTAGACACATAATTATATAAAATATTATATTTATTAT
TTTGAAATTTATAAAATTGACAAAACTACTTAAAATGACTTGAAAATTATCTTGAATTTTATAAGGCCAATTATTTCAAA
TCGTTTAGAATTTAGGAAGCTCGATGATTAATTTATATTGAGGAGGATCAAAATTGGGTGTCAACAACTGTCCCTCATTT
TACTTGGATTGATGCAAGAAATTCGAGGAAGATGAAATTGACAAATCCAATTTTGACCGACCGCATCTTCATCTTTTGGA
AAAAGCTTTTGGTACGGACTTTAGGAATTATGGCCGAACCCCGTAGGTGGGTTTCCTACATATCTCAGGCTATATGAGCA
TTCAGGCCACTTGTAGTTCGATACGCTTGATTTGACGCACGATTTTGAAAGAATCCAAAAGTTATCCCGATATCAAATTA
TAAAGAGATCGGAATGCTCGGGAATACGATTTACGAGAGAATGTTGGAATACAGCCGAGTTTTCTACATTGATCCCGCCT
ACATACCCCTCAACTTAGGGAATCAGGCTGCTTGTAGTTCGACTCAGTCGGTTGAAAAGGAAATCCATTATGCAGGATAA
CCTTTGGTTCTGGAAAAGTGACAAAGCAAGTCGAGTATGAAAAAGAGGCTTGTAACCTCTTAGCCATGAATGTGGTGCAC
TTCACACCCATAGTTAAGAATTTACACGGACATAATTTCCAAAGCTCTTGGCGCATTGTCACTCGGATTGGAAAGCTGCT
TCCGGTGAGACCAAAAATTTTCGAAAGCGAAACTGAAACCGACAAACCTAAGAAAAACCCACATGCCTTCTGATAGGGGT
GTGGTTTGATTGTAGTGGAAGTCGCTCCTCTGCTCGCGTCCTAAGAGTTTGACACTCCTCTTTGGACTATGTCCCAGTTC
GCTGCTAAGAAAAAGTTCCACGTTGTGCTGCATCCCTTTTGATGTCGTCCGCACCTGTGGTTTGTTTTGGAGAATTCATC
CTTTCGGATGCTCTCGACAAAGACTGAGATAAAACTCATTAGCATAAAAATGCACTTCAAATGGAGAGATAGTGTTTTTT
ACCATGTTGACACTTAATTGCTCTCTTTGAACATTTGACGTCAACTCCATCGGGTTTGACGTAAAACAAATAAAGCTTGT
AGATTATATTTGCAATATAGTCTTCAATGCACTCTTCTTTTGATGTCGAAGCAGTAAAGTAGGCTGATGTAATATGTTGA
TAGTTTCTCTTGACGTCGTTGTTGACGGTTCTCTCAAAATATTCTTGCAAATAACAATGATGCAGTCGGTGTTGATCTTC
TTGTGATAGGTAAATCTCAGTGAATCTTTTTCCCGCGATGCATGAATATTTTCTCCGCGATGCATGACTTCTTTTCCGCG
ATGCATGAATCCTTCTCTCGCAATGCATGACTTCTTTTGCAATACATGAATCTTTTCTCGCGATGCATGAATTCCTTCTT
CCGCGATGCATGAATCTTTTTTCCGCGATGCATGACTTTTCCTCTTGCTATGCATGATTTCTTTCTCTTGATATGCATGA
CTTTCTCTTGCAATGCATGAATCTTCTCTTGCAATGCACGAATCTTTTTTCCGCGATGCATGACTTTTCCTCTTGCTATG
CATGAATTCCTTCTTTCGCGATGCATGAATCTTTTTTCCACGATGCATGAATCTCTTTCTCGCGATGCATGACTTATTTT
CCGCGATGCATGAATCCTTCTCTCGCAATGCATGACTTCTTTTGCAATACATGAATCTTTTCTCGCGATGCATGAATTCC
TTCTTCCGCGATACATGAATCTTTTTCCCGCGATGCATGGATTTTTCTCTTTCTATGCATGAACCCTTTTTTTTTTTCGG
CAATGCATGAATCTTTTTCTCGCGATGCATGACTTTTCTCTTGTTATGCATGACTTCTCAGCGATGCATGACTTTTCTCT
GCGATGCATGACTTCTTTCTCTTGCTATGCATAAATCTTTTCTCGCGATGCATGGTTCTTTTGATGATGCCTCCCTGGTA
CCGAACGAAGATAATGCTCCACCGAGCAATATAGGTGATCTTCTGGGACGGCGGTATCATTTCAATCGACAATATAAATA
AAAATGATCCTCGGAGTAGTGGTATCATCTCATTTGACAATACGATATAAATGACTCTCCGGGTAGTGATATCGTCTCAA
TCGACAATATAAATAAAAATGACCCTCGGAGTAGTGGTATCATTTCATTTGACAATACGCTATAGATGACCCTCCGGGTA
GTGGTATCGTCTCCTTCGACAATACAATATAAATAACCTTCAAGGTAAGAATATTATCATAACTAATAATATAATGCAGA
TAAATATCTTCCAAGTATCTTTAGTTGCTTGAAAATAATAATATTTCTCTCTTCAAGGTTTTCATTTGTCCCATCTCCGA
ACATAATTGCATGTTCGTTATGAACCTTGCCTTGCTGAGAATTTGAATAAATTAATGCTACTCATATTCCCAATTCTGGG
TATAAGAAGCATGAAATATTTCCTGCATCCACAGAAAAGTTGTCAATTTGGGACGCTCTTCGCCCTTTTGACTTCTCCAT
ATTCATTGAATGGAAGAATATGCCGATTTTGAGGCAACATATAGACCTGCATCCACAGAAAAATTGTTAGTTTTAAAAAT
GAACTGATCTGTGTCAATCTCTCCGATTGTCTGCTCCTTATTTTGTAATCTTCGATTGATTTCTCCGATCTCCCGCTTCT
TGATAAATAAGACAAAACATTTTTATGCAAAAATAATTAAAACATGGAGAAGAGTTTTAAGGAAAATAGATTTTCAAAAG
TAGTATTTGAAAAAGGTTACTGCCAAGTGTCATGTCACGTCAAGCTTAGTGAACGCCATTTGGAGTTGATGTTTTGGGAT
CTATCTGATTGCTTGTTGGGAAGTATTCAAAGTCGCTCTAAACTCTCGCTGAACCTTATTGAAATTTTTGAGGTCAACCT
CAAAAATTTCTGTCCCAGTTAACTGTCTTGACTTATCTCGAACTGTTGGTGAGCAAATCACGGAATTTTTGAGATCTCTT
CAAAAATTCTGTCCCAGTTGCAAATCTCAAAGTAACTTCAGTCTCAACTTTACGGGAAATATGACCGAACCCTTGTGGCG
CCTACGTATCCCGTTGAGGCAGGAATCAGGTCAAACGTAGTTCCCCCTCAAGGGTTAACAAAAATAAGAAATTTAGAAAG
AAATTGACCGAAGCCGACATAGGCCGCCTACGTATCTCATTCTTGAGAATTCAGGTCGAACGTAGTTCAAATACAAAGAA
ATATTAAAAGGGGATAAATGGGTGACCGAGGCCGACATAGGCCGCCTACGTATCTCATTCTTGAGAATTCAGGTCAGACG
TAGTTCATTACAAAGGGATAAAATTCTAAACAAAGCAATTACAAGCAAATAGAACAATTACAAGGAAATGACAGAAATAC
AAACTGAAACTTCACACGTAATATCTTCTGACAGCATCTGAGTTGATCGGTTTCGGCCATTCGGTGCCATCCATCTCCGA
CAGGATCAAGGCACCTCCAGATAACACTTTGCGAACCATGTAGGGTCCTTGCCAATTTGGCGCAAATTTCCCTTTATACT
CATCCTGATGAGGGAAAATGCGCTTAAGAACCAACTGACCAACTTCAAATATCCTGGCTCTTACTTTCTTGTGAAAAGCA
CGAATCATTCTCTGTCGATACAGTTGTCCATGACAAATAGCAACCATTCTCTTCTCATCAATCAAGGTTAACTGGTCAAT
CCGCTTGCGGACCCATTCAACATCGTTCAATTCAGCCTCTTGGATGATTCTCAACGAAGGTATTTCAACTTCTGTAGGTA
TAACTACTTCTGTTCCATATACTAGCAAATATGGAGTAGCTCCAACTGATGTTCTGACAGTTGTTCGGTAACCCAACAAA
GCATATGGCAACATCTCATGCCAACCTCTGCGATTATCAATCATTTTCCTCAAAATCTTCTTTATGTTCTTGTTGGCAGC
TTCTACGGCTCCATTCATTTGGGGACGATAGGCAGTTGAGTTTCGGTGAGTAATCTTGAACTGTTCACATATTTCTCTCA
TCAAGTGACAGTTAAGATTCGCTCCATTATCAGTAATGATGGATTCTGGTACTCCAAACCTGCATATTAGGTTGTTACGA
ACAAAATCAGCTACAACTTTCTTGGTCACCGACTTGTACGAAGCTGCTTCCACCCACTTGGTGAAGTAGTCAATGGCAAC
CAAAATAAATCTGTGTCCGTTAGAGGCGGTTGGCTTTATCGGACCAATGACATCCATGCCCCAAGCTACAAAAGGCCAAG
GTGAACTCATGGCATTGAGTTCATGAGGTGGGACTCAAATCAAATCACCATGCACTTGACATTTATGACATTTCTGCACA
AACTTGCAACAATCATGTTCCATAGTCGTCCGGAAAATAGGTCTTGAGCGGTTCATACTCCTCATCAACTGGATTCTCTG
CAAGATGATCAGCTAGGGCTTGTGCTTTTATCGCCTTTTGAGTCACATACACAATGTCGAACTCACTCAAAAGCATTTGC
CATTTGGCCAACTTCCCGGTCGGCATTGCTTTCTGGAAAATATACCTCAACGGGTCCATCCTGCAAATAAGGTATGTGGT
ATAAGAAGACAAATAATGTCTCAGCTTTTGAGCGATCCAAGTCAAAGCGCAACATGTTCTCTCCAAAATAGTGTAACGAG
CCTCATATAGAGTGAACTTTTTACTCAAATAATAAATGGCTCGCTCTTTCTTCCCAGTTTCGTCATGTTGACCAAGCACA
CATCCCAATGCATTATCTGAGACAGACAGATATAACAATAATGGACTCCTCTCTCGCGGAGGGACCAACACCGGCGGATT
GGACAAATAGTTCTTGATGGCATCAAAAGCAGTTTGACATTCTCCGGTCCACTTGGTCGAGGCATCTTTTTTCAATAACT
TAAAGATGGGCTCACACACCACGGTGGATTGAGCTATAAATCGACTGATGTAGTTCAACCTTCCTAAAAAGCTCATCACC
TCTTTCTTGGTCCTCGGAGGGGGTAATTCTTGGATTGCCTTGATCTTGGAAGAGTCAAGCTCAATGCCCCTCCTGCTGAC
TATAAATCCCAACAACTTGCCAGCTGGCACTCCAAAAGCACACTTGGCAGGATTTAACTTCAAATTGTATCGGCGCAAGC
GATCAAAGAACTTTCTCAAGTGAGTCAAGTGGTCCGAACTCTCACGGGACTTGATTATGACGTCATCTACATACACCTCG
ATCTCTTTATGAATCATATCATGAAAGATGGTTGTCATGGCCCTCATATAAGTAGCACCGGCATTTTTGAGACCAAAAGG
CATCACCCGATAATGATATACACCCCAAGGCGTAATGAAAGCTGTCTTTTCTGCACCGTCTTCATCCATCAAGATCTGGT
GATAACCCGCATAACAATCTACAAACGATTGCATCTCATGCTTAGCACAATTATCAATGAGAATGTGAATGTTTGGCAAT
GGAAAATTATCTTTCGGGCTAGCTTTGTTGAGATCTCTGTAGTCGACACAAATTCTGATTTTTCCGTCTTTCTTGGCAAC
CGGAACGACGTTAGCCAACCAAGTTGGATACTGCGTCACTTCGACTACTTGTGACTCGATCTGCTTTGTAATCTCCTCTT
TGATTTTCAAACTCAACTCAGGCTTGAACTTCCGAGTCTTTTGTTTTACTGGACTGAAATCTGGATTGATCGGCAACTTG
TGGGACACCATATTTGTGCTCAGCCCTGGCATGTCTTTATAAGACCAGGCAAATACATCAATGTACTCCCTAAGCAAGCG
AACCAGCTCTCTTCTTTGAGCTTCCGTCAAATGGACACTGATTCTTACTTCTTTAACACATTCCTCATCTCCGAGATTCA
CAGTTTCGGTTTCTTCCAAATTTGGCTTATGTTGATTTTCAAATTGTCGAAACTCTTCAACAACATGTTCGGGAACCTCA
TTTTGTTCTTCATATTCCACACACTTGTCATCACCTGCCTCATTTTGTTCACTTGGTTCATGACACGACATGACATTGGC
AGGTTTTAAATTAGTATTACTGAAATCATAAACAAACGAAGTTAGGAAAATAAAATATAAACAGATAAGTAACAAATTTT
TTATAAAAGAGGCATTCATTTAAATTGAAAAAACAAGCACAAACTTTAGCCATGGCCGAGGGCCATTGCTTTTTTAAACA
TCACAAGGGAATTTAAAAACCTCAAACAAATAAAACTGCATAAATGGTGGATCTCGGGCCTCTTCCGAACTACCACCGAT
TTTAAAATAAACAAAGACACATGTCTTTCTACCCAGATGAGCGGGAAATCAGGAGTGGTGTAGAGGTCCAGTTCTGCAAG
CGCTCCTCAGGTTCTGCATCACGGATGCCTGACGTCCCAGCCTCTTCCTCGATGACCGCATCAATCTCCTCAAAAAGGCC
CCAGATTCCTTCCCCGAGATCACCATCGTTGACATTTTCTCGTACCGGAAATGATTGGTACAGATGAGGAATTGGCCTGG
CCAATGCCTGGTCACTATTCTTGTTTTTCATCTCTGCTTCGTCATCTGTTGGGACATATCCCAAACCAAACTTTGCTCCT
TTGGCGGGAATTTGGATAGGATCGACGATTCCTTGGAAATGCTTCCCCAATCCAAAACCTGGTTCGAAACCATTTTGGAG
CATAACAGTAGCAATCATCTTGTACACGGCAGGCATAGGAGGCTGTGGAGCCAAGTCATCACCGGTGACATTTACCAGCT
CCACCGTGTAAAAATCACAACCTCGAGAGACATCATCCACGATCGGTGCATACCCATTGGAATGACTCCCTTCACCATAA
ATGACCAATTCCTTGTCCTTCTAAACAAATTTTATTAGTTGATGAAGGGTAGAAGACACAGCCCCAGCCATATGAATAAA
CGGTCTTCCCAGAAGCAAGTTGTAACTGGTGTTGATATCCAACACCTGGAACTCCACATTAAAATCTGCAGGACCCACCT
GAATATACAAGTTTACTGCACCCAATGTGTCTCTTTGCACTCCATCGAAGGCCCTCACATTGACTTGGTTTTGGTGAAGC
TTGCCCAAGTCGAATTTCAACTGCCTCAGAGCCGAAAGTGGGCAAATATTAAGACCGGATCCATCATCGACCAATACACG
ATTAATTATCTTATCTCGACACATACAGGTGACGTGCAGAACTTTATTATGCATCCTCCCTTCAAAGGGCAGCTCTTCGT
CACAAAAACTGATTCGGTGTCCTCGGATGACCTGGTTTATCATGGTCGCTAAATTATCACTGTTAGTACCTACAGGCACA
TAAGTATCATCCAAAGCCCTCATCAGAGCTTGCCTATGCAACTGCGAACTCATCAATAAGGCCCACACAGAAATTTGAGC
TGGTGTCTTCTCTAAATGTTTCACAATCGAATAATCTTTCGGCTGCATTTTTCTCCAGAACTCCTCGGCCTCGGCTTCAC
TGATCGGCCTTTTTGTTTGGTCCTTCTTCTGCCCTCCTTGGGCTAACTCTTCTGGTGTGTAGCACCTACCAGATCTGGTC
ATGCCTTGAGTAACAGCCGTTTCAATCACAAATTTTGGTCGGGTAAGAGTTTCTCGTGGCACCAAGGCAACAGCCTTCTC
GGGTGTCAGAATTACAAACTCTTTCTTTTCTCTGATGCTCAACGAAGCTACTGCCTTTTCTAGTTCATCAGGAGCAATCG
GAACTATCGAATTTGTCACGCACCAGTCATCATCTGTCTCTATCATATTGATAGTGGCGCCTCCATGATTTGGCAAAGGA
TTACAATTGACATTGGGCGCAACTGTCTGAAGGGAGACCACATTCTGGTCAATCAGGTCTTGAATCTTATGCTTTAGGTT
GATACAGTCTTCAGTATCATGTCCAACACTGTTGGAGTGATATGCGCACCTCTGATCAGGTCTGTAAAACTTTGAGCTAG
TGTCAACCGGCTTGGGACCCACTGGATGAATATATCCTGCCGCAGTTAATCGCTCGAACAGCTTTGTTCGGCTTTCAATA
AGCGGAGTAAAAATTCTAGCTGGTTTCTTCTCAAATCTAGGACGGGGGGGATCGTAATTGCCTTGTTGAGGAGGAGGCAT
TTGACGATAATTTGGAGCGTTTGGACGGGGGGCTTGATATCTGGGATATGAGTTGGTTTAGTAGTTTGGTTGTGGAGCTT
GGTAGTTCGAGAGGGTATTTTGGTAAAGTGGAGCTGGGGTTTGGTACATTGGGGGAGGTGTTTGGTAATTTGTCTGAATG
TTGGAACAGTTGGGGGCGGCATTTCGGTAGTAATGAGATGGAGTTTGAAAAACTGGAGGGGGAGTTTGGTAGATAGTGGG
GGGAGTTTGGTAGTTAGGCGGGAGAGTATTTTGATAATTGGGAGGAGGAGTATTTTGGTAACTGGGGGAGGGGTATTCTG
GTAATCGGCTTGTGCATAACAAGCCAGGTACGAACTCTGTGAAGGTCGAGAACGACCTTGGTATGATGATGGTTTCCTTG
GGGTCTTCTTCCCCTCATAAGAGACAGAGGACACATCCTCTCTTTTCTTCTTCAGCAAGCCCGAAGATCCGGGCGAGGCA
GCAACACGGGCGATCTTCCCGGTTCTCAATCCATCCTCGATAGTCTCACCTACCTTGACTATCTCAGCAAATTTTGCTCC
AACGAGCAACATAATTCTGTCATAATATTCGGGCTCCTGCACCCGTACAAACACTTCAACAATTTCCTTTTCTAACATAG
GAGGTCTAACTCTAGCTGCCTCCTTTCGCCATCTATATGCAAATTCTCTGTAACTCTCGGTCGGCTTCTGCTTCATCTTC
TCCAAGGAGTAACGATCAGGAACGATCTCCACATTGTAGGCGAATCGTTCGATGAAATTCTTAGCCAGAGCGTTCTAGCT
AGACCACTGTTTCGTCTCATGAGACGTAAACCATTCTAGAGCCTCTCCGCTCAGACTTCGGCTAAAAAGCCGCATCAACA
AAGCTTCATCTCTCCCAACTCCTACGAGTTGGTCACAGTAGGCCCTCAAGTGTGCCAAGGGGTTCCCTGTTCCTCCGAAG
ATGTCAAATTTTGGCACCTTGAACCCTTCTGGGAGGTCCAAATTCGGGTGAATGCACAGGTCTTCATAACTCAACCCGGC
GACCTCAGGAATGCAGTTCAACTCCTTCATGGCCTTTCTAATTTCCTCCTTCACATCTATCTTGACGGTCTCTTCCTTCG
ACCTCCACTCTCTCTCCCTCTCCTCATAGTGGTCGAGCTCCGAACCATGGGCATCATGATCGTTGGGGACTGGTATTTGG
AAAATGGGTTTTTGCGATAGCGGTGGAGCGATAGAGGGACTCTGGCCATTTAAAGGGGCGTAATAGTTTTGGGGATAAGT
CTGGGGGTTGGTATGTTGATTTTGGTAATGGAGGGAAGTGCGTGGGTGGTTAATATTTTGGCTTTGAGGAGGTAGGCCAG
TTTGGTGGTTTGCATTAGGGGGAGGGAGTAGTGCTTGGAGGTTGGTATTTTGAGGAGGGGGTGGTGTTTGATAAGAGGCT
GAGGCGTAATGAGGGTTTTGGGTGGTAAGGTCAATGATGGAGGGATTATGAGCAGGACTTGAAGTTGGGTTCTGAGCTTG
TTCCACGTTAGAAGGGGGAATTTGAACTGGAGGTCTTCCGTCTGGTAGAGTGTTGACAGCAAAAATCGGAGGAGGCAAAT
CTTGTCTCCTCTGCATCTCGACCCTCATCTCTGCAATTTGTTGCATCAACTGTAGGATCAGTTCATTTTGATCAGCAAGG
GCGGGCTGAGCCACCACGACATCAGTAAGACTGGTTTCTTCATTGTTATCACCCATCGCTGCTTTTCCCTTTTGTGAACT
TTGACTGGGAAAGGAATCTGTAGGCCCTTTTGATCTGGTGAAATAGGGATGATCGGCCAGTGTATCAACACAGATCAGTT
CTAACTACCTGTAGAGAAAACAACTCAAAGGCAAATCTGACAGTATTAGTTCTGGATGAATAATGCAAGATATCACATAG
AAAGCAGATAAACACATAAAAGTTGCTTCGTTTGAGGACACGTTAACCCACGAGTGATGTGGACTGACTTTTGAACAAGC
AGGAATTTGCTCGTTTTATTTTGGGGCTAGTGACTCAGAAAGGCTAAATTGCGTTGAGCTAAGGTCTTTTTGCTGCATCT
TCTGGCATCTGTTGATCTGAACTCACTGTTTCTTGTAGAATGAAAGAGGGGGAAAAGAAAATTTACAAAAGATAGGGGCC
GGGCCGTGAAAGGCTGCCTACGTATCTCCAAAGGAGAATTCAGGCCCTACGTAGTTCGAATACAAAGAAAATTTTCATTT
TCATTCATTCATTTCTGGTAATTACAAGGAAAGTGAAAGACAGACAATAAACCTCCTAAAAGATAAAGTGTGCTTCTATC
CAAGCCATTTTTCTTCCGATTGTTGCATTAATCATGGGGGGGCAAACTCGCATGCTTCGAGGGCAATTTCTCATTCGCTT
CTTTCCACCGTCCCTGTGGAGGAGGCCTATAGACAATTTCCTCCCCAGTATCTTCTTCAGTAGCTCCAATGTGAGTGTCT
TCGGGACCATTGCTGGTGGCCTCTTGGCTGAAGAAAGAGTGCTTTCCACGTGGCTTCCGAAGCGTCAGGGTCATATATTT
TAGGGCATCGCGTTTCTTTCGCACAACAGTTGTCTCTTCATCTATAACAACACATTTTGTCATCTTTGCTGCCAACTCTG
CGTCTAGTGCCACATTTGCTACTCGTGCGACCGTAGTGGCAAACTCTACTTTCATTCTCCTTTCTCTAGTTTCTTGGATC
TCTTGCTTGAGCCGCTGCAATTCCATCCTCAAATCCTCCTCAGTTGGCTCTATGTCGATACCCTTGCCTTTTTCCATCTT
TGCAGCAATTTCACCTTTTCTGAGATGATACAGTAATATTTTAGGATTTGGTAGTAGGATTTTATTTTTGGCTGAGAAAC
TTAAGACTCATGGAATTTTGGTCGGACATTTTGCTAGTGACTTGTATTTGGTATTGCAGAGATTTTTGGAAATTTTTTGA
AAAGGAGTGGGCTAAAGTATCATCATTCAAAGCAACAATATCACATAAACAGTTAAAGCACACAAGCATATATCGCGTGT
CCTAAACAAGTAGGGGACCCTTTTGTGCCAAGGGTAGGCCTAGCGTATTTGAAAGATGTATGTGTAGAATTGAACCATTT
TGTTACCCCAAAGCAAATTTCGCATATAAAATGATGTTCGAGAAGCGAAATAAGCAAGGGAGGTAGGGAATAAACGAAAA
TCACAAAGGATAGACCCACGCAGGGGTCATTTGAAAAGAGTACCAAAATACAAGAAAAGCAAGCCCACGCAGGGGCAAAT
AACAATAAGTACATATAGAAAAATCCACGCAGGGGCGAAATCCGCTATGATGTTCCCGATGGCCCCGCCTCTGATCTGCT
TCTCTTGTTCTGTGCCATGAGATGTTGAAGCCTATATTGAACCATTAGCAAGTATCCTTCGCTCCGGCGACCTTTCTCTT
CCCAGTTTTCAAGACACATTCCGCTTTTCTTATCTCCAATCCACAAGTTAAGTTCTCCCAAATCGCTTCTCAAGTTTTCT
AATTCTTGAGTTACGCTCTCGAGGGCGTACTTATCCTCTTTTTGCTTTCGGAGAAATTCCTCGTGCCTTTCCTTGGCTTC
TCTTCTTACCTCTCTTAGTTCTATCAAAGCCTTGGACTCTTTGTCCTCTATACTACGGTAAATGTTTGGAACTGAGAAAG
AGATACCCTGTATATTGCGCTTCAACCAATCTTTGTAAGTTTCATCATACCCCGCATTAAATCGATCTATGGCAATAGTG
TCCTTGTTCATTCGCACTGCTCTTTTCCATTCTCTCAGCATCTCTGAAGCCTCAGGCACTCTATCATCCCCGATGTCGAA
CACATAGATACGGTAGTATGCTTCTGGAGGTGTAGTCTGTCTTCTTCCGAACTGCCTCAGGACCCGGATGGGTGCATATG
GGCGAATACCTTGAATACCTGGTAGAGGAAGCACAAGTTGTCTGTCGCCCCGTACTATGACATCTTTCGAGATGAAACGG
TCGAACATCCACTGTATGTTCTCTTCTCTCAACTCAGAAAAAATTTGAGCCCATCTTTCTCTGGTTCTTCTTTTTTCTAA
GTCTGCCCAGAACAACATGTCATTCAAACTCTTAAGAGCGTTGTGCTCATCGAGGGTATGGAGTTCTTGAGTTCCGTGTC
TTTTCACCAAGTGACTCATTATCCACCATTGAAGAAGAAAGTTGCAACCCTGAAAGTAACGATGCCCTTCCTTGCATTTC
CCCAAAGCACGGTACATGTCGAAAAGGATGACAGGTGCGATAGGATAATACTTTACTTGCCCTTGGTTCAGATGCCCGTG
GAATAGAGTGTGCGCAAGCATTATCACTCGGGTGTTGATACTGAGGCTCGGGCCGTGTGGGAAGACCATGGTGCCTAATA
GTGCGATGGTAAATGCCAAAGGTCTGATCCCATCCCATTCTCTGAAAGTGACCTTGAACTCTTGGTTGTATTTCACATAA
AAGCTCGCATGCCCGAATCTAGCATAGAGATCCATAAAAGAAATGCTAGAACCTTCTTCCCAGTAAGCACAATCCTTTCT
TATTCCGAGCCAGTTTACGATATCTTCGAGGATAGGCTTGTTAGGAATTAAGATGTTTTCCCGTTTTCTCACTCTTCCTT
CAATCCCTGTACCGACTGTGTCTATTCCGTCCCAAATTTCCTCAATCGTCGGGGTGATTTCCATGGTTTCAAATCGGAAC
ACCATTTTCTCGTTGTCCCAATAACCTGTGAGGACTTCAATCAGCTCAGTCCACCCGACCATATTGATGAGTTCTGTTAA
GGCCCCTATATATTTGTTGAGGGCCCTTTTGTGAACCACAGTGAGGTCGTTGTACCACATCTTGAGTAGAACCGGAGCTT
CCACTACCATGTCGAATTTAGGAAATCGATCCATACCTATAAAATAAAGCACGGTTAAGATTCCCTCCCCCAAATAGGCA
ACAATCAGGTTTCCACAAATACATCTTTCAAATGTCAAACAATATGATATGTCGTTAGGTCGTGGACCTTGGACATGATT
TTGGCGGTTTCACTAATGGACTTAATACGCCTTGGGTATTAAGCCGTCTTAGGCTAATGCTTAGATTTGGATTTGGTTTC
GCTCTACTCTAGGTTGACTAGAATTGGTTGAGAAATGACGGTTACCCGAGTCGGACAAACAACGGGGTGAAGTCTAATAA
ACGACGTTGGATGACCACAAGCCAACTATTCGTTTATCACTTCCAAATAATTTAACTTGTGTTTTTTCTGAAGGACAGCC
GTGGTAAGCCACGTAACCGCCTTTTTTCCTAATGCAGTCTATTTGCCGTTTGGCGGAATCGGGTGCCATGAATGCAATGA
CAATTATATCAATTTAAACAAGTTGAGAGCAGATAAACAATTTAACAATTAATACAATTAGTCAAACAAGTCAAATCTTA
TGGTTAGAACTTAATTAAATCCCCAGCAGAAGTCGCCATTTCTGTTTTATTTAAAAATATATACAAAAGGAAAAAATGAC
TTAGTTTTCGAAAAACCGATTAAACTTATGATTTAAGAGAAATCGGGTTTCCAAAAGGACAGAGTCGCCACTTAATTTTT
AGTAAAAAAAATCAAGAAAAATACAAGGTTTTCAAAAGATTTAAACAAATAAAATCAATTGAAAATCAAAGGGTTCGAAG
TTCAATGTACATTCCGAGAAGGTGTTAGGCCCTCGGAATGCCCGCTAACTCGCGGTTGACCGGCGATTTGACTAAAATGA
TTTTGACTAATTTTAAAGTTTTAACTAAGTAAAAGAACTCATTTATTTAAAACTTATTTACTTACTACTATTATTATTAT
TATTATTTTGTCATTATTAATATGTATATATATATATATATATATTTATATTTATTTATTTATTTTTGCATTGTCATTTT
TTATTATTTAAAGGGAGATGAATTAAAGGGGAATTTTCTAAAAGGGGAAGTTTTCTAAAGGGGAATAACTTAAGTGTTGA
CAATACAAAAATTAAAATAGAAGCTAGGTAATAAGAATATGTATAAAATAACTATTTATGTTTTTTTTATTTATTTATTT
ATTATTATTTTATATGAAAGCTAAATGGCTATCTGGGAATTAATTGAATTCAACCATAAAAATAAATAAAACGTTAGTCA
ATCAATAAATAGATGAACAAATAAATTAAGAGGGATATATTGAATTTGGGCTTTTGCCCAAATTTTCCAAATCTGCAAAA
AATAAAGATGAAGTAATAATTCATTGGGCTTTGGCCCTTTTTCCATCTTCCTTGCTCATGATATACACAAAGTGCATATT
TGAGGTATACGCCATGTATATCGCTAATTCTTGAACTTCCAGACCTGTAATTTTATTTTAACTATGTATCTCTGCGTTTT
CCACCTGAATTTTTCACGTTTTTGCCCTGTATATCATATTTTTTGACTGTATATTGGTGTATACAGCAGGTATATCGGTC
TGTTTTCAGCGTTTCGGAACATGAAGATTCAACTTCCAGCCCGTATTGTCAATTTCCAACTTGTACGTCTGTTTCCTTAA
CCTGCCCTGATGGCTGACTCAAGAAATATGCATATTGGGCCCTTTATGGCCCATCCGAAATGCACGAGGGGAAACTTGAG
TCCAAGTGACTCGAGTTGGCATCACATGACAAAGTGAAAGAAAGAAATATTAGCACCTAACTTGCAACGACTTAATCAAG
TAAGAAAATTGAACATTTAAAAATGCAAAATTCCAACATTCCCAAATGGCCAGTGCCTTGCTACATTTAAATATTGATAA
AACACATATGATTTCAAAAGGGAAAGAAGTCAGAATGGTTTAAGATGAACACACGAAGTCCAACAAATAATATTGGCGTA
CAAGTTTAAGAAGACCTATTTTAAATAGAGCTTATATGCATCAGGTGACAATAATGAAGTAAAAAATAATAATAATAATA
CTTTGACATAAAGATGGCACACTTAGATTAGTGAGATATAACTATATTTAAACATAAGACAATTTAGAGCTAAATTGGTC
ATTTATCGGAAAGCATTCACTTATACAATATGAAAAGACAAATATTCATAATAAGTAGATGAATCTGAGAATGACTAAAA
TGAGATCAACCAACCACAAATAAATACGAGAGGAATCACAACACTTAAAGGCAACGAAAGTCCTATAAATTTCGATCTAA
TCAAGGTCAAATTTTGAAAGGAGAAAGACACAAACTAGAAAGAGTATTAGATGAAACAAGCATAATGGATGGATTCTAAC
GAGTGAACGAAGAGGACAAATGAACAGATGTTTCACTAGTCGAAGAGGGCACAGCTGAACTCGAACTGCGCCACAGGTAG
TCAAGAAATCCAAGTTGTTAACAAAATCTTATACTTAAAACTCAGCAGCGAAGTTGGATCAACACAAACAGGCAAAGCGG
AGGCATAGCAATGGCTCTAACATGTCACTCAAAGTAGTGAGGAAACAAAGAGATTCGACAAACCGGGAAAACTAAGCCAT
CGAAATGAACATGAGATTACACTAAGTACTATTTATCGCATCAGACCCGGAAGGTAAGCAGCAAGCTTCACACCCAGGAG
AGTTCCGAGAACTTCAAGCAAAGACTCGAATCGACTTCAAACACGTACCCCTTTTGATCAATTTTTCTTCTAAAATTCCT
TTTTGCTAACAATTTCCTCTAAACCCAAAATTTTCAATTTTTTGAGAAAAAAAAATTCCCCCTTAAACTAAAACGAAAAA
AGGAATATATAGAAGGAGATAGGGTTCGATTTTTTTTTTTGGGGGGGAAAAACGGATCCCAATCTGGACAAAAAGAGCCC
AAATTCAAATTCAAACTTCAAAATTTCTTTCACCAAATTAGGCGAACACCTTTTTCTTGCAATTTTCACCCCATTCCGGA
AGAGGAAAGGGGGGAAAACGCGTGCTTGCCTTTTTAATGCCGTGTGTGTCGCATTGAACGTTGGAAGCTTGTCGTTTGTA
CACTGTTGTTTGCTTTTCTGTGTTCACGTCGCTTTGACCGTGAGGAAGATGAACAGGGGTGGGGTCAGATGTTGTTGTAC
GCTATATGTTGATGTTTGGCTATTGTATGTTGGGCTGGGAATTAGGAAATAAGAGTTGGGTGGGTTGGGAAATTGGAGTG
GAGGAATTAAGAGTGGGCTGGGTTATTGGGAATAAGAATTGGGCCTGGGAAATTTGGAAAAGGGCCCAATGCTAAGGTGT
CCTAAAGAGTTAAAGGAAGTGTTAGATTTTGGCCAAAATTGTAGTAAAATTAATTAACAATTTGGCCAACCAATTAAAGA
AGTAGTCGAAAGAATTAATTTTAGAAGATTAGGCTAGTAATTAAACAAGACAAATTGATATTAATTAATTAACGAGCTTC
TTAATCTTAACAAAATAAAATAATTAACTTGATAATAATATAATTAATTTAAACATGAACTAATTAATTCAAAATCGTAA
TTATGATTTAAATTAAACTAAGTTAGTAAAACACTTAGCTAAAAAGAAATAAAAATCTTTTGATATGATTTTAAAATATT
TATAAAATATACTAATTAGACACATAATTATATAATAATTAACTTAATTATAAACTAATTAACTCGAAATATAAGTTATT
AATTAATCTAAACCAAATAGACGAATATTTAAATGAAACTAAAATCGTTTTGAGACAATTTCGAACATTCATAAAATATA
CTAATTAGACACATAATTATATAAAATATTATATTTATTATTTTGAAATTTATAAAATTGACAAAACTACTTAAAATGAC
TTGAAAATTATCTTGAATTTTATAAGGCCAATTATTTCAAATCGTTTAGAATTTAGGAAGCTCGATGATTAATTTATATT
GAGGAGGATCAAAATTGGGTGTCAACAGGACTCTTGAAAACCTGGCTCTGATACCAAGTTTGTCACGCCCCGAGTCTACA
CCCTGGGTGGGACCGGCACTCGGAGACCATCACTGGCCCCAAGCGAACCCTTGGTCTGGCTTTCTTAACTCAGTAGAAAC
CTAACTCAACAAGAATAACTCAAAGCAATGCAGTATTTCAAAACAACTTAACTTATAAAAATATGGCCCTAAGGCAAACC
GAATCCCAAAATAGGATATTTACATATATACATAGTTAAGAGATTCAAAACTAGCTGACTGACTGTCTGTCTGTCTATGA
AGCCTCTAAATTTCTGAGATGGATGTTGGGACAGACCCCGCAACATCCTAATAAGACAAAGCTAAGAACGCAAAACAATT
GAGTCCTCCGGAATGCAAGGAGGCTCACCACTGACTCTGGAGTGCTCAGCTGGATCAATAACGTGCAGGCTGCTGATCTG
GGATACCTGAATCTGCATCATGAAACGATGCAGGCCAACTGGCATCAGTACATGGAATGTACGAGTATGCAAGCTGAAAA
ACTAAGCAACAAGGCTAGAAGGAAATCTGGAAGAAACTGAATAACTTACCTGGCTCAACTCAACTCAACCTGACTGACTT
CTTTCAATATAAGGCAATTTAACACAAGTGCGATATAAAGAAAGACTGTTTAAAACATGCTATAAACTCTGTGTGTATAC
AAAGATACAATAAGCCTGAAATGTACATAGAAATACAATGAACTGATGTATATAAAAATACAATAATCTCTGAGTATGAA
AATACAGTAACTGTTGTGGGAGTTTCTCTAACCGACAACCATCACATAAGAGCTATAGTGATGATACAGCGATCGACCTC
ACGCTGCCAGAGCATCTTATACCCGGCCAAAGGTATAATCTGATGGATCCACTAGTCTAATCTGAAAAGGGTTCATCTAA
AAAGCATGATCCTTTTCTACCCATGGTGGCTAACATGGTTCTATGGGGGCTGTGGGTTCTTTGAACACTCCCCCAATTCG
GTGCTCGATACTACTCCCAAAAATGTACTGGCTCTTATGTTTTTAAAACATATTTATTCCTGCTGATATGAGATAATTAC
TCAAAACTAGCCAGAAGGCTCTTTGGAAATCTCAGTTTCCAACCTTATTTAGATGTAAAGACCTTTCTTTAAAACTTCTT
TGGGAATACATAGTTCCCTAATAACTTTGAGAAATGAACTCAACTTTAAACTCTTGACTTAACTTGACTGCTAACTTCAC
TTGACTTGGAACTATCTTTCCTTGAATCGGAATTATGAATTCAAGGTGTTCGATCACATGTTATGGAGGGATTCTTGAAC
TCTTAGACGTACTATGGAGTGTCGGAAACAACCATAAAACATAGGTATACTACTTTGGAACTTGCTTGAGAAAGTGAGAA
AAGAAATGGGGAAACTTGGCTGAGACTTTAGATTTCTGGTGACACAGGCGGCATCTACGGAAGCCATCGACGGACCGTAG
ATGGACTTACGGTCCGTACTGCAGGTCCGTGGATCGCATCAGAAACTTCCCCAGAATTCAGTGAAAAAAAATGACTAAGT
GTTGAACTACGGTCCCGACTTACGGTCCGTAGATCGAGCTATGGACCGTAGATCGTGCCCGTTGATCGATGCCCCACAGA
GCCCAACTTCTGACCAGATTGACGGTTGACCAGTACGGACCGTCGATCGATCTACGGTCCGTAGGTCACGCCCGTAGATG
AGAATCGACAGCCCAGAAATTGCTGCGAAAAGAGGGTGAATCAACTTCAAATGGTCAAAACTCTTAGAATCACAATCCCC
TCAACATACAATAGGTTTCAACTACACAACCCACAACATCAATAACAATTAACAACTTCAACGACAACCAACAACTTCAA
CAACAACTAACAACTTCAACAACAATTCCAATCTTTTCTCAATTCATAAAATGAGCTTGGTGTGTGGGGGAAAGGATTCA
ACCCACACAAAGAACTCACATACCTTAGATAGGGATCACCCCCGACGAAAATCCACAACGATCTTGACTAAGCTCCTCTT
TCTTCTCTTCTTCTTCTTCTCCTTCTTCTCTTCTTTAATCTCAAGAACCCTAACTCTTTCTCTTTCAAAAAGGGACAAAA
ATGATCCAAAGATCATACTAACTCAACAATATGAGCTCAATTAAAAGATTTGTGAAAGGACCAAAATGCCCCTTAAATTT
CCGGACGAAAATCCTTTCCAACTGCCCAACTTCTACAGGGCATTACTCCTTCATACGAACTCGGAATTGAGCAAACTCGG
TGGCGTTGAAAAGGTTATCCCACGAGCTCCGCAACCATAACTGAAACTACCCATAACTCTTCCTGATATAGGAGTTACGA
CTACTCAAAATTGGCCAAAAACTCATGTTTTTCCACACTTAGCCAAATTTCCAGATTTTTAAATTTTTTTCAAATTTCAA
GCTTCTTTGAAGCCACTTCAAATTGCCGGATGTTACATGAAGCTTGGGTCTGACTTGGTGATAATAACAATTTATTACAC
AAATTAAGCTAGTGATAACCATTCAAATCTCTATGTTAATGTTTATAGCTGAATCGATGACAGATAAATGTCAACTAAAC
TAAAATTTTGGTTCAGAATTAGAAAAAAATCGTAATAAGCCAACTCAGGTTTGAATTTTTTTGCTGAAATTTTGATGTCC
TCTTTAATAAGCTCTTTCAAATTTTTGAAAGTTAATTGAACCATGGGAAAAAACTTGAAGGAACACTGACACAAGAGATG
AATATGAACGAATGATCTAGAAGCCGACATAGTGTTTATCATTTACCCTTGAATAATAATATAATTACGATTATGCATGA
GTTTAAGAAATTGGAAATAGGCTTGCCAAATTGAAGCCTATTCTGGAAACTATCTAAAAGAGGTGGTATGAGAGCTTCTA
GAACTATGTTGAATGTGTGGGAATAAAAATCAAAAACAAGAAATTGATTATATATAATTTGCCACTATCTCATACATTAA
TTACCATTTTGTCATTGGTCGTCCATCTCTTCACGTTTCTATATAGTATAATAATTATTATTATTATTATTTCATTTTAA
AATTGTAGTTACTATTTCTCTGGATCAGTTTATATTCCAAAAATCAGAATGTATTTCAATATCAGTTTGTATTCCAAAAA
TTAGGATGTATTTCAATATCATTTTGTATTCCAAACATCAAATGAATACCAAATAAGTTTGTATTTCCCTTCTTATAATG
TATTCATCACAATTTTATATATTATGGTTTCATCAAACTTATATTGCTTTAACAAAATAAAATACAAAAATATGTCTTCC
TAATACAATTATGATTAAAACTGCAGAGAGTATACACATAAATACAAAAAATGTCATATTAATATAGTTATGATTAAAAT
ACAAAAAATGTCGTACTAATACAGTCATGAGGGAAATTCCCACAAAATTTGAGGGAAATTCCCCAAAACTTGGGTAATAC
ACAAATCAAACGAGGAAAATTCCCCAAAATTTTGAATATTATTTGGTATACCTCTAGTAATTTTGATTGATTCAGTCATT
GTAGACAATCAGATGCTTTCCCCAAAATCTAAAACCCTAAAAGCAAATTTCGATATTATCAAATATAAATGTATTAAAAA
TCAAACAAAATAAACATATAAATGAATTTTTAGATTCTACTAAATCTGAAAAATTAAAACAAATCACAAAAAAATTGTTT
AAAAGACTAAAATCTGAAATACATAAATATTTGATGAATATCTAAACAAAATCACATAAAAATCAAAAATATTGACTGAA
AATCCGTAATATATACAATTCGAAATATATATACACCATAATCGGTGATTTTAAAAAACAAATCAAAATAAATCTTAGTA
AATAATGGAATTACCTTTGCCAATCGAGAAATTTCTTGAATTAATATAGAGATTTCGTTTAACAATTGAGAAATTTCTTG
AATTAAAATAGAGATTTTGTTGAACAATTTGTGAGAACCTTGAAGAAAGAGAAGCTGGAAAACGTGAAAGGTGGGGAAAT
AAGGGTAATGGGTAGTGGTGTAATTATTTATTTCTTTTTAAACGGTTATTGGTTTAGAATTTGGTCCAATATAGGACTAT
TTTGATAAATAAAAGGAAATTTAAATAATAAAATTTGAATACAAATTATTTTCTAAAATATTGCTATTCTGACATTTTAA
ATAAATATTGTTTTTGACTAATTATGTTAGGTATTATGACTTGATTGCTAATTTTTTCCTTTTATTAATGCCTTAATGGG
CTTAAAGTTCAAACAAAACAAAGAAAAATGGGCAAATTACAGAAATCGCATACTTTAAAAGCAAAATTACAATTTATCCC
TTAAAAGTTTATAATTACATAAATCCTTCATTTTCGCGCATCAAATTAGTGTATCAGAGCTTATATTATTGTATATCGCG
CATCAGATTAATGTATCAACGCTTATATTATTGTATCTCGCGCATATATCAGCACTTATATAGCTCTGATACATTAATAT
GATGCACGAAATACAATAATATAAGCGTTGATACATTAATCTGATGTGCGAGATACAATAATATAAGCGCTGATACATTA
ATCTGATACGCGAAAATGAGGGATTTTGAAAATTTGTAAAACTTATAGGAGATAATGGTAATAAGTAAACTAAAAGGTGG
ATTTCTGTAATTTTTCCAAGAAAAATAGTACATTGTTGGCCCAAAACCCGGACCAGCTCAATTAGAGTTTCCTAATTTGT
TCCTTCTTCTCTTTCCACTTTTTTAGTTCTCCATTTATGTTTCTCCTAATTGCATCAACTAATTAATAATATTAAATAAG
AGGAGAATGAAGATAATCCAAAACAGAAAAAATGAAGTTAAAAAAAGGTCATCAAAAATCTTTTTCCACCAATTCTCACT
GGGCTATAATTACACTGCACAACTAAATAATTTTTAGAGAGGAGTATTGGAATCACCTTTGAAATGTAACTATATCCTCC
AAGTTCCAACTCATGCGTCATTTTGAGTCGAAAGGAGGATATAGTTACATTTCAATTAAGATAAGTGTTAAAGAAAATGT
CAATTGAAGTGTAAGTGAGTTTTTTTTACAAGTTTAGGGGGAATGTGTGTATTTTTCCCTAATATACAACAATCAAAATT
GACATAATATATAAATATATGTATAATTTACATAAATCTCATAGTGTAAAGAGTAAATTACATCTTATTCTTACTTTTTT
TCTAATTACAATAATTCCTTAAAATTTTTACCTTCCGGATACATAAGTCACCATCCGGATACATTAATTCAACACCTGGA
TACATTAATTCTAATACAAGAAAGAATCCTTCTATTGCGCTAAAAAGGGAATAAAATCTGAAAATCTAATTAAAGCCCAT
AAATTACGCTTACGTTTCTTCTTACTCTCAATCATATAGAGGCAAATCCTAAACAGAACAAAGAAATTCAAAATTTCAAT
TTGCCCTCTATTCAGCGAAGGTTTATTTAATTCAAAAACTTTTGTCGAAAGGAATCTAGCCATTCTCGCTGAAGAGGAAC
ACATTGTCATTATCCGCTTCGACCATGACTGGGACGAAACTTGTATGCAGATGGACGAGGTGTTGGCTTCAGTTGCAGAT
GCATTAAAGAATTTTACTGTGATATACCTGGTGGACATCACAGAGGTCCCTGATTAGTTGTACGATCCATCAACTATCAT
GTTCTTCTTTAGGAACAGGCACAACATGATTGATCTTGACACATGAAACAATAACAAGATCAACTGGGCACTCAAAGATA
AACAAGAGTTCATTGATATTGTTGAGATAGTGCACCAAAAGATTACTCTACCAAGTATCGTTACTGAGTGTCTGTTGATA
TTGTATTTTGTTTGTGGAATATGCTTCTCCCAGTTCATCGAAGATCCTTTCAATTTTGATTCAAAATTGTTAAAAATTTT
GAGATGCAAAATTCTTCTCCTAGTTCATTGAAGATCCTTTCAATTTTGATTCAAAATTATCGAAAAATTTGAGAAGATAC
ATCATAAATATCTTTGCTACTTAGCATTTTACTATTTATGTATCTTGTTTAAATTGATAAGTATTGTATTTATACTAGAT
ACATTAAATAAGAAATTGTTGCCCATAAGATGTTAGATTTGAGATCGATACATTATCGTGTGGTAGTTGCTATGTAATTG
ATACATTTAGTATAAATTTGAATTTACGTATCATATCTAAAAAATTAGTGCATGATACATTCTATTTATGATTGTCGTTT
AAATTGATAAGTATTGTATTTATTCTATATACATTAAATAAGTAATTGTTGCTCATAAGATGTTAGATTTGAGATCGATA
CATTATCATGTGGTAGTTGCTATGTAATTGATACATTTAGTATAAATTCAAATTTACGTATCATATCTAAAAAATTAGTG
CATGATACATTACTATTTATGTATCTCGTTTAAATTGATAAGTATTGTATTGTTACGGGATACATTAAACATGTAATTGT
TGCTCATAAGTTGTTTAGTTTGAGATCGATACATGTAGTATAAATAAGTATTTATGAATCATGCCCGTATAATTTGACGT
AGCTATATATGTATCATATACAAAAAAAATTATGAATATGATAAACAATGATTTAGTTATAAAATAGTACTGCACATACA
TAACAAACATCGGATACATAGTCAATAAATAATTACCTTTGTTCGTGTTTTCCTGTAAAAAAAAAAAGAACTGGAAAAAA
GATAAATGAAGAATTGCTCTTGATTAACTTTAAATCGTTAATTGGGCAGAGAAAATATTTAAAATTAAAAAAAAAAGGAG
TAATGGAGGTAACTGGTGATATAGTGGAGTGATTATAGGCATGAAAAAAGGGAGAAAGTTGTGGAGTTGTAAGATTGAAA
GTTATGTATCTGAAAAGGAGAGAATTTGAGAAAAAAAAAGGATTTTTGTAATTTTTTAAAATGGTAGGGAATAATAGAAA
ATAAGGTAAAAAATGGTGTGTAGTTAGAAATTTTTCCTAAATATATATTACCATTAACTTAGCTTCATTTAACAACTATG
ATCTTTAATTTTGGGTATCCACAAACAGACAGTTAAACTTGTATAAAATTGAACAAAAAGATGCATTCATCCTACATGTT
GTCATATATGACAATTTTGTGTCCTAGGTGATGTTATATGCGTATTATGCTATGTATGTCTACTTGTTCAGATTTATACT
AATTTTGTATTTCTTATGAACACCTAAAATTGAGGATATAAATATCAATCGAAACCAAAATATATATAAGGTGTGTTTAT
ATATTATGCAATCAAAATTGTAATTATAAGTTAGGTACTAGAGTCTAGATTTTTTTAACAGAGAGTTGGAGCTCACTCGA
CCCGATGCGATTCGATGTGACCCGATCCGACCCATTTAGAAACAGTACATGAATAAACCAGAAGCGGGAGTAAGGGTTTA
TCACAGAAAGCATGCTAGGGTTCTGAAAGTGTTCTAGATTCATAAAGCAACTCTCTCTGTCACTGTCGCCGGAGATTATT
ATTTCCCGATCTGATCGAAAGCAGGTCACTGGGAACAATGGCGTTAGCTTTCGATGAATTCGGAAGGCCGTTTATAATAC
TAAGGGAGCAAGAACAAAAAACTAGATTAAGAGGCCTCGATGCTCAGAAGGCCAACATTTCTGCCGGAAAAGCTGTTGCA
CGTATTTTACGTACCTCACTTGGTCCTAAAGGCATGGATAAGATGCTTCAGAGCCCTGACGGCGATGTCACCATCAGTAT
GTTCTTCTTCATCCTTTTTTTGCTTCTCTTACTCTTCATTGAAGTTTGATCTACCTTTTTATGCTGCTTGGTACAACTTT
TGGTGATCTACGTTTTTAATAAAAGTCGTTTGTGGTTTTGATTTGGTTTCTCCAGAAAGCATATTGTGTGTTTGGTTCGA
AGGAGATTCTCATGAAAAGTGTTGTCCAGAAATGTTTGGTTGGTGAGCTTAGAATGTTTTCTGAAAAAATAATATTTTCA
AGATTGATAATAATGCCAGTGAAATTTGGCAGTGTTCTGATAAAATCTCTTGAGTAGTAATGGTTGATAGCAATGTCCAA
GTATTGGTTGGAGCAAGTGAAACTCAGTTAGTGTTGGGATAGTTTCAAAGGCAAAATGAATTCTGTACGTAAGTAAGGAA
ATAATGGAACCATTTTGCTGGAAAATGTATAGTTTTCATGGGAAAATATTTTTTGGTTGCCAAATACCAGAATATGACTT
CTTTATGGGAAATATTTTGGCACATTGTATATGTAAATAACTGGATTCTGCAGGTAATCCTAGTGTTCTAAATGACGATT
TGAGAAACTGTAAGTCTAGGAGCTTTGGTTCTGTATTGTGTATTTCATTTAGTTGTGGATGCACTAGTGATTGTAAAGAA
ATTTTTTCCGAGGTTGTAGTGGTGAGGTTAAAAGTTTCTTTTTTTTTTCGTCCAGTAACTAGGCTTAGTAGAATGTCGAG
TGTACAACTCTACGTGGCTCTAGAGGCAAGTTAGTTAGGCCCCTAAAGTTGGATTCACCACAGGTTGCTTAAGTGCGTCC
ATTTCGCTTACTATGTTTGATGTGATGTATGGTCATATTAGTGCCTGCAGTCGTACTTGGTTTTGGAGGAATTCTAAGGG
GCTAGTGCATATGCAGTGTAGATGTTCAAGCGTTCGATTGCCGTTTATCCATTTTGTTAATGGAAATTGGATTGTGACTC
ATAGAATTTGTTTTTTTGTTTGTATCAATTATTTGTAATTCTGACCTTACTGATAATTTTGAACAATTACGGAAGGAAAT
CATAACTCTAATATATGATTGAAAGGTAATAAGACTGCTTAGGAGTTTTTGGAGAACTTTATATTTAGAATATCTCTTTT
GTTCGAGGAGTGGAGAGGCGTGTCTAGCTTTGCCGTCTCATTGATGCCTGACATATAAATTCCTTTGCTACAAATTGTAG
CTCCGTTGACCCAGCTTCTTAAGATCTTTTAATCAGTGTTCTGGTCCTTCTGGAAAGAAATTTTTGAGGTCAACCTTGGG
GCAGTATACAATTATTTTCCTACGAGGCTTGCCTAAAGGCAAGCCAGTTGAAGCAAGCTTTTCGTTGTGTTCAGCTTTCC
CTTCTTTCTGCCAGACGTGCCTCTATTCGATAGTCTTCCTATGTTTAGGAACAGTAGTTACTTGAACACATAGTTGTAAC
TACTATGAGCTCTTTCCTTTCTGATCTAACCTATGCAGACAATCTCATATCTTGTTTTGATGTTTCTAATAATGGAGATT
TCAATTGTCAGCAAATGATGGTGCCACCATTTTGGAGCAGATGGATGTTGACAATCAGATTGGAAAGTTGATGGTTGAGT
TGTCACGAAGTCAAGATTATGAAATTGGCGATGGAACCACTGGAGTTGTTGTCATGGCTGGGGCACTGCTAGAACAAGCT
GAGAAGTTGTTAGAACGTGGTATTCATCCTATTCGGATTGCAGAAGGGTATGAAATGGCTTCAAGGATTGCAGTTGAGCA
TTTGGAGCGTGTAGCACATAAGTTTGAATTCGGTCTGAATGACATTGAGCCTTTGGTTCAAACTTGCATGACTACTTTGT
CATCTAAGATGTAAGTGACAAGTCAATTTCAGATACTGGTTGGAAATTTCTATAGCGAATTGGACTTTATGGCTTAACGA
ACATGCATTTTATTTATATATAACATGCATCATGCGTAGTATTTTGCTGCTTTTGATACTGTAACAATGCTGAAGACCCT
GCAACAAAACTTGGTACTTGTTTTGACATGAATAATTTATTGCAGTGTGAATAGATGCAAACGTAGCATGGCTGAAATTG
CTGTTAAAGCTGTTTTAGCAGTTGCTGATTTAGAGAGGAAGGATGTAAACCTGGACTTGATCAAAGTTGAAGGGAAAGTT
GGTGGGAAGTTAGAGGACACAGAGCTAATTTATGGTATTATAGTTGACAAAGATATGAGTCATCCACAGATGCCAAAGCA
AATTGAGGATGCGAAAATTGCAATTTTGACATGTCCTTTTGAGCCTCCTAAGCCAAAGACTAAGCATAAGGTTGACATTG
ATACTGTGGAGAAGTTTCAAACTTTACGCCTACAGGAGCAGAAGTACTTTGATGACATGGTCCAGAAGTGCAAGGTAAAA
TTACTGAATCTGTAAATGAGATAAGAGTTGAAAACATTTGTTGAAGCTAATCCCTTGTTCTATAAGGGAATGAAAATGGG
AGGGTTGGAGCAACAGAAGACAGACATGTTTATTGGCTCTTATAGATATATTGGAGTAATGATAAGTCTATGATCAGCTA
AAACTAACAGTTCTTTCCTTGAACTTCAGGTGATAGTGTTGCAAAACTAGTTCCCTTCACTCTCTCACATCCATTTATTC
TCTTAGCAAAAGAATTTGTTGTTCCCAGCCCATCATTGTATATGCAAAACTCACTTACGAATGAAATCCAGAGATATTTG
TTCTCCTCTTTCTTGCCCCTTGTCTTGTAAGGTATGCAATGTGGTCTGCCTATTGACATAAACAAGTAAAGGCAGTAGGT
ATGCCAACACTTGTGTTCACAATTACCACTGAGTCATATATGTAATGGAACTTCATTTACAGCTTGCTTGGATGATTGTT
ACCTATTGTATTGTATCATATTGTTACTTTAAGTACAAGGTTTGTTTTAATTGGTACTTAAATTTATTGCATCGTGTAAA
TATTGTTTCAATACAACCTATGCACTTCTCTCTATTTATACTTACAAGTTATGTTCACAATTACCACTGAGTCATATATG
TAATGGAACTTCATTTACAGCTTGTTTGGATGATTGTTACCTATTGTATAGTATCATAACTTAAATTTTGTTGTATCGTG
TAAATATGGTTTCAAGACTCCTGTTCTGTCTATTATACATACAAGTTACCATTTTCAATTTTTTTACTGTATCATATTGT
TGAATCCATTGTAATGTAACGATGAAAAGTGCCATTTTATGTAACGACCAATTTCATGTGATCGTGTTGTTACCTTATTT
GTTTTCTCATCTTGCTCTTATTATCTAATAATCTTATTTTTTCCTCTACCATACATTTTTTTAACTCTGCATGTACCATA
CTTTTTCTTTGTAATGTTGTACGTTCATTTTTTAAATTGCTGGTGCATGATAATATGTTATGACGGAAAATAATACAATC
TATCCAAACGTTGTATTCATCAAAACCATATAGTGTGATACAATATAAAACGATATGTAACAACCATCCAAACAATTTGT
TAGTGAGATGATGAGATCTTTGGTGTGTGTTCTTAGGACCTAATATTGCAATATGTGTGCTTTTACATGCAGTTTATTTT
TATCTGGACCTATTTTCCTTGTATTCTGGTGATTTCGCTTCTTGGAGTTTCATTTGTCTAAAAAGGGTGACATATCTAAC
AGGATGTTGGTGCTACCTTAGTTATCTGCCAGTGGGGTTTTGATGATGAAGCTAATCACTTATTAATGCATAGAAATTTG
CCCGCTGTTAGATGGGTAGGTGGTGTGGAATTGGAGCTGATAGCAATTGCCACAGGTTTGTGTCTACTTATTGAATATGA
TGCCTTGCATATTTCACTGTTTCTGCCGGATCTGCTAATTTAATTTAATTTCTTCTTGGTGTTTGTGCATTTGGTTAGGT
GGGAGAATAGTACCAAGGTTTCAAGAGTTGACACCTGAAAAACTTGGCAAGGTACTCTTTCCCTCTGTTTGTGGATGTAC
ATTATGTATCTATGCAATGTTGTGGATATTTATGTGAAATTTGTTAGAAGATGATTGATTAGTTTTATTAAAGCTATAAC
GGGCTTATCTTAAAATTTATGGATGTATAATGCACTTTTTACCTATATATTGTTAATGCCAAACATTGCATGAATATATT
GTGGAAGTGTTTCTAATTCATTCATATGTTGGATTACTGGACATCATATCTTGCCACGTACTCTATGAGAGCTTCACCAT
TTAACTAACCTTCTATTGTGAAATGCACTTGTGGATTTGTAGTTCTCTGTAGTCTCTATTTGCTAAACATGATTTTTTAT
AAGTTCAGGCTGGTATTGTTCGGGAGAAAGCTTTCGGTACAACAAAGGATAGAATGATTTACATTGAGCATTGTGCAAAT
TCAAGAGCAGTAACTATATTTATCCGTGGTGGTAAGTCTATTGCCTACGGAGATGCCTTAATTCTGCTGTTGATGGAAAT
TGCATGTTTTTTCTGTCTACTTTTTAATTGTTGATCAATATTGCTGGTTGAAAATCCTTAGTTTATTACGCTACTTATGA
AAATAGCATGTGCTCGTGGTTTATTTTCTAATTGTTGATGAAAATTCACAAGAAATTGATTAAATTTTAGAGTTTCTTTA
CTTTGTCCTTGCCCTGTCTGTACATGTTTTATTCGATTGTGACAGTATTATTTATGATTGAACTCTACAAATATGTGCTC
CCTGAATCCAAATCGTGGTACATTATGTCATGACCTTCCCAAAAATGCTTCCTTAACGGCAATTTACTTTAGCATAACCA
CCCAGACAGTTATTGTGTGGACTTTTATTTAAATCTTACACTGCTAATCCTAGTGAAAGATTAGTTCTTGTTTGAATTTT
TTTTCCCGATAAGTAGAGGCGAGTGACAACTTCAATTTGTGCCGAGTTGAAAAAGTTCAGCCAGTCAGTTTAATTAGGTG
TCTGCATGGTTCAGATGGTCCTAACTTTACTTGGAGGTAACCAAACCAAACAAACTATGTCTAAACCCAATGGTTTGATA
TGATTCAGTTTATCATTTATGAAAAAAATATTTTTCCTCTTAACATTACAGTGTGTGAGAGTGAAAACAATTCCTCATAA
TAAGATGTTCTTTTGTAATTACTTGTCAACCACAATGAAGTTTAAAATGTATGTAACAAACAAATCTTTGAACCATAAAA
ACATTTTATTAAAAGCGTACAGTGCATTATAAATGCCCAATGAAAGGCATTTCTCAAAAAGTTGCTATTTTCCATAAGCA
ATAGAAGCGTAGATATCCCCTCTATATTTTTATTAGATGGAGATAATTATTGGGGTATTATCCTTCCATAAGTAGTTGTT
TGAAGTTCACCTTAAAAGAAAGAAAATTTTAGAAGATAGCATCAAGCAAAATGTTTCCAAAATTGTTTTTTCACTTTCGT
ATATTTTCTGTCATACCAAACTTAGTGCATTTTCATAAGATATAGACAAATAATGAATTCAATTATGATTTTCTACGGGT
TTTAATTGACTCAATCAAATCAAAACTTTTCTGTTAATTTCTCTAGAGTGTTTGGTTGATTGGTTTACTACCCCACCTCC
CCCTTTTAACTGTAACTAACTTGGTAGATGGGAACTAAACATAGGAGTAAAACATAGTTTTCTCTCATCTAGGTTGGTGC
CATTCGTTTTGCGTGGAGCATATTGTGCAACATGTTTTCTTACCTTGCAAATTTGAGGTTTTGTGCCAATGATTATCGAG
CACTACATGAAATGACATTGCGTATGGCAAGAACTGTTATATATTAGGATGGCTGAGCTGATATTTGATCACTGTACAGG
CAACAAGATGATGATAGAGGAGACAAAACGTAGTATCCATGATGCTTTATGTGTTGCTAGAAATCTTATTCGCAACAATT
CAATTGTATATGGTGGTGGTTCAGCAGAGATTTCTTGCTCAATTGCTGTTGAAGCGGCTGCTGATAAACATCCGGGAGTT
GAACAGGTATAATTTTTAGTTGTTTTTTTTAAATATTTTTCTGTATTCGTCTTTTGTATTTAAGTGTCTTTAGCTGAAGC
CTCAATCCCTCTTTCTGCAGTATGCAATCAGGGCATTTGCAGATGCCTTGGATTCTGTCCCAATGGCACTTGCTGAGAAC
AGTGGTCTCCAGCCTATTGAAACTCTATCTGCTGTTAAGTCTCAGCAAATTAAGGTAATACTGACTTATTAGTATGATAC
TTGTTAAGACAAGAGTCGTCATATGACATTTCCAGCTGTTAAGAGTGTTAGAAAAAGGAAAAGATACAGAAGTCATTCTT
TGCCATTTCTAACAATTGTGTTTATCACCTTAACGTCAAATCTTTTATGCAGGAGAATAATCCCTGCTGTGGAATAGATT
GTAATGATGTTGGCACAAATGACATGCGTGAGCAAAATGTTTTCGAGACCCTAATTGGGAAGCAACAACAGATTTTGCTT
GCAACTCAGGTTGTCAAGATGATCCTAAAGATTGATGATGTGATTACTCCTTCCGCGTATTGATGTTAAGTATGGAAATG
CAAAATTTTCTTCGTCTTAGAGAAGATGAACGTTTTCCTTCTGGCTATGCAAACCAGAAGTTTTGTTGGGTGAAACTTTC
ACGATTTTATGCTTTGGCTTCTATGTTGTCTATTTGAGTAGAATTTTTGTGGTTGATGAATTTCACTTGATTGATGATCA
GTTTCTGTCACGGTATTCTCCATTGAAAGATTATTTGCACCTTCATGGTATACTTTATTTGCAATGATGTAGCAACTATA
TTAAAAGGATTATGCGCCTGATGGATTTTATTATTAAGGTACCACCATGGAGGAGCATTTAGACCAGACTCTTTGAGAAT
TACTTCTATAATGTGTGATGAAACTAAACAATTTAGTGACAGGTCATGTGCATTGTGCTGTTGATGGTTAACTTGTTCAA
TTAAGTTTAAGAACAAGTGAAATCATGTTAATTTCTTTAACATCCTACGTTCAAAGTTGAGATTTATGTTCTGTGGTTTA
CATTTTCAATGTTTTGTGGTACTTGTTAAATAGGAAAATTTTCAATCAGTACTATACTTATCGAGACTGTTGCACAATTT
ATAAAATCTCCAATGAGAGACTGGAGTTTAAGGAATCGACCCAGTTTGTTGCATTAATAAGTTTAGATGTCAAAATTGTT
CCTCTTATTGTGACATTCAACTTGATGCTAGCTTATAAAACTTTGGTTTAGTGGTAAGATTTGCTATGTGTGAGATTTAT
TTAACTCACAGGTTTGAACTCTAGCTATTATTCATCGATTTTTGAATGGCGTGTTCTCGTCTATTAAAAAAGAGAGAAGT
AATGAGGTTGATGCTTACATAGAAGAAGAGTAGAATGAAATGGCACAAGTTTCATGGATATGCTATTTATGGGGAGGAGG
GTGGTGGCAAGAATGGTGATAAATTTATGTTTCATCTGAGGAATAAGGAGGCTTTTAATATGTGCATGTTAGTTGCTACT
GGTAGTTGAGCGGTTAGGTCTTAGTATCATTGCTATCTGCAAATTACATCTCTTCATTTATGACTTTTGTCTAAAAGATG
CATTCTTTTTTGGTGACTACAAATTTCAGTCTACCAAATCATGGTCCTATTCATAGTGTACAAAAAGTCCCTTTTTTTTA
ATTTCACTAAAGTTGCATTTATGTTGATCAACCAACCCAACCCATGTGAAGGAAACCCCCCAAGCGGGACATCTTAAACA
GAAATAATAAATGGCAATATTAGGTGATGGAAATTCTGGGATAAGTTGGATTCCAGATGCTCGTAGCATTAGCTCGAAAA
AGTGATTTCGTTTTAGACACTCTTAATGGAAAGTAATCTCTTCTTCTCAACGAAAACTAAATAGTTAGGGTGGTGTATGC
TCACTTTATTTTATAGACGTGCTCAAAATTGAAGTTAAAAGAAGTTATTTTGAAATGTCGTTTTGTTTAAACATAAATTT
CATCAAGACGAAAAACAAGATTTATGAATGAAAAATATGATTATTTCATTTGAAATACTCTTCAAACAAGTATTTTTCCA
TATTTCACTAGTATTTCAAATACTGAAATTTAGGGTTTGCAAATAGTGATGATTAAACAAGTACTTGCAAATGTTGTACA
TAGGTAATTATACAAATAGTACAATGTTATTATGCCCCACAATATTCATTCATTCAATAATACATACAAGAGTTGCTGTC
AATAATTGGCAGGGATCATAAAAAGACTAAATCATCAATATAACCTTAATGGAAGGGCATAAGTGACAGAAACTTAACAA
CCCATATTACCTCTCGTATTTGTGTGTCAAATTTTCAAAAATATTCTACACGCACACCCATCGACATTTTTAAAGAGTAT
TACCAAAGCAACATTGGTAGTAACAAGGGAAATTGGGGCACAATAATTTCTAGTTGAAATGTGGTAGTAGTATTCACACT
TGATCCTTGATTATCACTTAACATTACAATGAGAGGGGGAGTCAAGTTACAAACTCATCAACCCATTTTTACATACTACA
TGGAAATTAACTGAGAGATTATAATATTTCACAATTTCTCAACAATACACTTAAAAAAAGAAAGAAAAAGAGAACATATA
GTGCTAATTAAGATTATTAATAATCATATATATATATTAATCAACATTTTTTCCCCTTTTTGCAACCAAGTGCACCAGCA
TTCATTGTAATAGAATTAACCAAAGTAGATGGCCTTGCACTTAAACTAGAAGCTTTAGCATAACTAGAAGAAGCTCCAGC
ACCAGATCTTATGAAAAATGCTCCATTAAGCATTAAATCACCTTCTGATCTCCAATTCCAATTCTTCCATTCACTTTCTG
CTGCATCCTCATGTTTTGTCACCTGTGTAACAAACATCTTGTCACATTTTGTTGTCCCTACTTAAATAGGTTAATAAAGT
AACTAACCATACTTTTTTATTTCACCAAACTTTTTTCACTCCACTTTCATCCTAAAGTTGCTCAGACTATTCAAAAATGT
TGTTGTATCTGTGTCGGATCCTTCAAAAATACACTATTTTTAAAGGATCTGATATGCATTTGTTTTGAAGTGTCCGAACA
GCATAGCTTTCATCTTTATGAAAGTTAGTTATATTTTGTTGTACCACTATTACACCTACATTATTTTTGACTTGCTCTTT
CTTTTTTTGGTTTCAATTCTAGAATGCTAAAAAAGAAAGACTGTCACAAAAATGCTTACTATATTTTATTAACAAAGAGT
TGCAATCTTGAAAAACATGAGATGTTTTTTTTTTAAAAAAAATATTGTTAAATACCTTTGTAACATTTAAACAACCAAAA
TTTCACTTTTTATTTTTAAAAAATATATATATTTTTTTTCAAAAGATTGGGAAGTAAGAGTGAAATTTACCTCCTTGTTG
AAGACATCATTAGGAGCAAGGAATCTATTGCCTTGACTATTGATAGTTGGAGAAGCACTTCCTCCAATTGCATACATCTC
CCAATGAGTGTAGTCATTATTCACCACATGGAAATATCCATGTCTACATCTATAAATTTCAAAAAAAAAGTTGTCTTATT
ACCCCTAATAAATGTAATAATAATTTTTTTAAAAAAAGCAGATTAGATCCAACATTTCTTTATTTTATTTAATTTTCTTA
CCTTGGCATCCTTTGCACAAGCCCTTCTCCAAAATGATTAAAAGCAATGGTAACTTGCATAATCTTGTCTCTAGTAAATG
TATCACTATGTCCCAAAAGCATTACCTATAGAGACACAAATTCAAAATTTAAAGTCGATATATACATTTACAACTAAAGT
TGAAAATGAACAAAAAAGGTTACATCAAGAACATACGAGGTCAGAGTTAAGAAATTACTTAACTCAAGTTCTTACACTAT
CTATGGCGGATTATTAATTACCTTGTTGTGATGTGTCATATAATTATTGGAAATAGTAATGGCAGTAGAACCACGAATTG
CATCAATCAAACCATCATTACAATTTGACAAAGAACAATGATCAACCCAAATATGACTTCCACCAAATATAGAAACACCA
TCTCCATCTGATATTGTTCTCCAACCATAATGTTGTGGTGAATCTCTAACATAAGCATTTCCACCTTGTTTACAATCATG
AATATTTAATCCATGTATAATAATATTTGTAACATATTGTATAGTTATACATGGACCACCAGCAATATGTACACTAGCAC
CTCTACCATCAATTGTCTTGAATGAATTCAACATTAATTCTTCTTTTAACTTAATAACCATATCTCTAGAAAATATAATC
CAAAGTGGTTCATCTTGAATTGCACCATATCTTAATGTTCCTGGCTTTGGGTTCACTGGATCATCACTAGTGTCAGTAAC
TATGTAGATGCTACCATCTTTACCACCAATTGCTTGTTTGCCAAAGCCAATTGCACAATCAGCTAGTCTTTGTCTGTTTT
TTTCCCAATTAGGATCACATCTCCAACAATCATCAATAGGATTGCCTGTGCCACATGATAAATAGCCTAAGTTCCTTCTT
GATGCATTGATTTTCCTACAATAGTGAGTAAAAAAAAAGAGTCAACATCCGAATTATAAAGCTATGACACAAACGAATAA
AATGTTGAATTTCATCATACCAGTCTCTGCTAGGAGGTTGTTACTCATTTTTGTACTTGCATTTTGTTTTTACAATAAAA
AAATAAAATAAATAAGATTCTCTTAGCTCCTTCGTGAGATTTAACTCCACTAAGATGATAAGCATAGTAGGTCCAAAACC
CAAGGAAAAAAAAAAAGACAATGTGTAATTTGATAGTAATATTCTATTTCAGTTTAAAAAATGCAGTTAGATGTCTGGGG
CAATGTAAGTGAGCAACTCATATATTAATGATTGACTCCACGATTTCTTATGGACACATAGTCAGGGAGTCGACCTCCCC
ACTGTCCCCTGCCAGTACCCTTCATAACGTAAGTACATAGAAATCTTGATCTGTTTACTTATTCCCTCAAAAAAAACAAA
AAACAAAAAAAACCATGATTGCAATATGTTGACAACTAGCATAAAAATAAGAAAGTTGTAATAAACAAGGATTCATACAA
ATTTTTTTGATAATAAGAGTAAGGGTGTAAAGTGTCATACTCATTAACTTCTTGGACTATAACTTCAGGGTCAGGAACAT
GAGAGGAGAATGTGAAAATAGGAGATAATAGACTAAGAAGGAGAAGAAAAGAAAGTGGCATTCCCATTTGAAATCCCCTT
TGTGTTGTTAAGGGAAGAGAAAATAATGGAGTTTGGAATGAAGGGGTTGTGGGACTTTTGGAGGGGTTTTATATACAGGG
GAAGAGACGATGAGGGGAGTTATGAACCAACCAAACACCACTTGGACCTACATGCATCTACTATTCCACAAATTTGATAT
TACCCCACCTTTTACGGAGTGGTATGTACTTTTTTATTCTTGATTAAAGGTTTCGAGTTTGAGTTTGCTCGGTATAAAGT
CGCTTTTGATAGGGGCATTGGGAAGCATATTTGAATTTAACTGAACTCCAATGCGAATTTTAAAGTACTTTTAATTCTTG
ATTAAAGGTCTCGAGTTTGAGTTTGCTCGATACAAAGTTGCTTTTGATAAGGGCATTGGGAAGAAAATATGAATTTAATA
GTGTTCCAATGTGAATACTTTAGTACTTTTTCATTCTTGATTAAAGGTCTTGATTTTGAGTCGGCTGAGTATAAGTCGCT
TTTGATAGGGGCATTGGGAAGCATATTTGAATTTAACTGAACTCCAATGCGGATATTGAATATTGAGTGGTAAGTGCTTC
TTTATTCTTGACCAAAGGTCTCGAGTTTGAGTCTGTTAGGTATAAAGTCACTTTTGATAGAGGCATTGGAAAATAAATCT
GAATTTAATCGAGCCTCAATGCAGATACTGAACACCGAGTGTGAAATAAAAAAATGGTTATAGTGTAAATATTTTGTTAC
ACAATTAATGTGTCTTAACTAATTATAGCAAATTATGTACTGTAATTTTATGTTACCTAATCTAGATTACTGATATTTAA
TCTAATTGTATGAAAATATGTACAATGTCTTTGACAAAAAAGGTAAAAGAAAATAATAAGAGGAGACATTGGAAGGGACA
AAAGTGGTTTTCTTCTTTCATATATTAATGTTTGTAATGTGTCTCCACGGGAAAATAAATAAAAAATCATTTTCCATGGA
ACTTTGTTTTTGGGGTTCGGTTAATGAATCAAAACTATTTTCCAAAATATATAAATATATTATAGAAGTTAATAATAATA
CCAAAAAATTAGCAGAGTAAGTTGATGTATCTTTTGAGGACTAAAAATTGATAAGAATGCATAAGTATTGACACTTGAAA
TAAGTAAACACACGAACAAGTCAAAAGGTTCTTATAACTTAGATCGATCTTAATTTGCATTTGGTTTGGAATTTATCTAT
TCATACATTAGAATAAAAAGTCATATATTTGCACGATCAAATATACAAAGAATTTTTGGTTAAATCGAGTACAAACAATA
TGGTTATTGACTTATTGTCATAAAGAAAAACTAACTTGAGAGGTAAAAATATATAATCTAAGATCTTAAAAGGAGAAAAC
CATCCCTTTCATCAAGTCATCAATAAATGTATGACATTTATTAACATCATTTTTGTACTCCGAACAAAATATATAAAGCG
TGAACAACATAATATAAGAGCCTAATATTGAATATATATGCTAAATATAAAAATTGGGTTAAACTCCTATGAGAATAAAA
CCTTAGACCTAACCGGTCGATTTATTATGAGGTGATGATCATATAAGGAGACGCTAATATGACTTATTCTCTTGATCATT
GTGACACACTAATAAAATGAACGAATAATCATGATAGATCAAGATAATTGCTCATTTTGTGGTAGGGCAATTAGAATGAA
CATTTGTTTCACAAGATATATATATATATAATTAAACATTGGAAATCCATTGATTTACCCTCAAATCTGAGTTTGAAATA
CAAACAAAAAATATAGTAGTGTGTAAAACAAAATTTTGTGACTCGTGATTGTACGTATGGTTTGAGATTTTTGCCAAAGA
AAAGGCAAATAAACTAATGAATAATAGAAGCACATGAACAAGTTTGGTTTTATTGGGAAATAATATGTCCTATGCAACTT
CCCACGTTGTTATTTCTTAATCAAATTAAAGTTTTCCTTGGTCCTATTAACTGAATAATTTTGGTTCATTGGATTTAAGT
ACACATGAACGATGTGTTGGATACGAAGGAAAATATTTTCTATGAAAAATATTTTTCAAAAAAATAAATAAATTTCTTAT
TTATTATTTTGTGTTCGATATGTAAACAAAAGAATAGTATATAATTTAGAAAAATTCTATTAAAAGGTGGGGGGGGGGGG
GGGGGGTCCAGGACTATGGAGTGGAGATGAAGATGATATGCGTTGAAGGGTGGATATGACACAATTAACATGGAATGTTA
TTTCTGAACTTGTTTTTCCTATTTCCATTTGAAAAATCATTTTCCATATTAAGAAATTTGTTTTACCATAAAAATATGTT
CTACGACAATTTTAACTAATCAAACATGAGAAAATTAGAAAACACTTTCTGAAAAGTATTTTCCTTTGTACCGAAAACAC
CCATAAAGTAAACAACTTTTACACCATCAATAAAATGAGTTAATTTGTGATAATAAATTAGCTAATCGTATTAGACTTAC
ATGTGATCTTGTAGGTGATATGAATGTCTAATATACTTTGTTTGCATAAAATTTAAACTCTTAAATTATTATTTCCTATT
TTAATCTTTATAGTTGCCTAGTTGGGTACTATTTATGATGAAAAAACCAATAAATATCTTCTTAAAACTTGATCTAGACG
TGAATATTTTAATTATTCCATATTTTATGATTGATTAGGATCTTTCATTGGATGACATCAATTTTTATCGCCTCTATAAG
ATATAATGCAAAATTAAATTCAAAATTTCCATCCCCTTTTTATATTAAAAAAAAACAAAAAAACAAAAAAAAAAACAAAG
CCAAATTTTATCGTGCAGCGGTAGAATCGAACAAGCAATGCAGAAATAATTATTTCATGTGAACACAATTGATGTTTAAG
TTATTATATTTGCGTTTGGTAAATATTTGTTTTACTAAAATCTAAAGCTACAAAAAGAGTATGGAAGTATTGCATTAAAT
TCAAAATAATAATAAAGGATGGAATAATAGATTTCGTATGTAACTATTGCTTCATTTGTCTCAATTTACTTGACACGTTT
TTTTTACTCCATTTCCAAAATAAAAATAAAAATAAAAATTCCATCCATTTTATAAAAAAGTGGTGTTTCACGTCCAAATG
AAGATGATATTAGTGGTCTTATTTTAATGTTATCCTTATTTAAATAAAAAGTGTTTTACATAAAGAAACTACTAAAAGAA
AATAGAGTAATATTTTTTTTCAAGATACTTATTGAGAGTAAATTAGTATAAATACATCTCACTTTCTAAGAATGGATAAT
TTTCTTAAGGAGCATATCCTAGCAAAAAATAACATTTATTTCAAAACTAAGGGGATATTATAATTTTTTTTATAATTAAC
AATAACTCATCTTTAAAATTTTATTTTATCTTTAATAAAATAAATCATAGCCATATAAATATCTAAAATTTATTTTGAAC
AACAAATTTAAAAAAATTATAATATAAATTGAGACAAAGAAAGCATTACTCAACACCCAGCTCACAATACGTTTAAAAAA
GGACCTATTCTTTTGCAATAAAATGGATTGTTTTTCTAGCCAAACAAAAAAAAAGGATTGTTTTTTTTTCTTGTTATAAA
TTAATAAATTAGAGAGAGTTTGAAAATGACAAAATAAATAATTGGACAAAATGGAAAAAAGGACAGATTACACATAATGG
CCTCGATAGGTTAGTGATTAGACTTTTAAGGCTTAAATAGAAGCACCGACGAATTCACTCCTTCAATAATATTATGTGTC
GGTCGGTTAGTTTATTTTCATTCAATTTTTTGTTCTAAATTATTATAGTATAAAGTTTTTGTTAAAATATTTTTGACTTT
CATTTTTACGTGGCTACTAATACTAATATTCAAAGGGAAGTTTTCTGTTTAAGACATGTCTATATAAAACAAAAGATTGT
GATAATGACTCATTTTCCTTTTCAAATATACCTTTTTGCTTAATTATTTTTTATAAATATTCTTTTTAGTGTATAATAGT
TCTTTGGTGGAATTTTTCTCTACACCATGGCGAAGTTGTCAAAAAACAATATCTCGAAATTAATATCGATTTAGTTAAGA
AATAAAGCACAATGAAACTTGTAAGCAAATGCATATAGGTAGGGGTGTTTATGGATCAATTTGGATCGGTTATTGATTAA
AATTAAAATCAAATCAGTTTAATCGATTTTTAAATTTGTCGATTTGGTCATTATCGATTTCGGTTCAATTTGATTCGGTA
ATTCGCTTATTAATCATACACACAAATTAAATAAAAGAAACAATAGAGAAAAAAATAACAATTCACTCAAAGAAATATAG
TTTGACGACGTACATTTCAAAACTTTCGATGATCATTGAATCTACTGTGAATAAAACTTCAAAATTCACCAATTTGTCCT
AGAAGGAAGAGATAGTGACATTCCGGGTCTTGCCATAGACATTCATATACATGAAATTATGATCTCGTTTTGGACATTTT
TTGCTGGACATAAATAAATTATAAAAAAACTTTGATGAAACATATATAAGATATTATATATATATATATATATATATTAA
AAATATATTATATATGTATAATTATAAAATATACATATATAATTTGTTGTTCAATTCGGTTATTTCTTCTATTTTTTGAA
CAAAATAAAAATCAAACCAAATATTATCAATTTTTAAAAATCTAAAATCAAACTCAAATAAAATTTATTTGATTTGATTT
TCAATTTGAATCGATTTTTAACTAAACTGTGAAATAGACAATATTAATTGGGACTAAGGCTTAGGTTATTCATATTTTGT
TTACATTAGGTCTGCTATCATGAATCATTTTCCACTGGTGATAGACNNNNNNNNNNNNNNNNNNNNNNNNNNNNNNNNNN
NNNNNNNNNNNNNNNNNNNNNNNNNNNNNNNNNNNNNNNNNNNNNNNNNNNNNNNNNNNNNNNNNNNNNNNNNNNNNNNN
NNNNNNNNNNNNNNNNNNNNNNNNNNNNNNNNNNNNNNNNNNNNNNNNNNNNNNNNNNNNNNNNNNNNNNNNNNNNNNNN
NNNNNNNNNNNNNNNNNNNNNNNNNNNNNNNNNNNNNNNNNNNNNNNNNNNNNNNNNNNNNNNNNNNNNNNNNNNNNNNN
NNNNNNNNNNNNNNNNNNNNNNNNNNNNNNNNNNNNNNNNNNNNNNNNNNNNNNNNNNNNNNNNNNNNNNNNNNNNNNNN
NNNNNNNNNNNNNNNNNNNNNNNNNNNNNNNNNNNNNNNNNNNNNNNNNNNNNNNNNNNNNNNNNNNNNNNNNNNNNNNN
NNNNNNNNNNNNNNNNNNNNNNNNNNNNNNNNNNNNNNNNNNNNNNNNNNNNNNNNNNNNNNNNNNNNNNNNNNNNNNNN
NNNNNNNNNNNNNNNNNNNNNNNNNNNNNNNNNNNNNNNNNNNNNNNNNNNNNNNNNNNNNNNNNNNNNNNNNNNNNNNN
NNNNNNNNNNNNNNNNNNNNNNNNNNNNNNNNNNNNNNNNNNNNNNNNNNNNNNNNNNNNNNNNNNNNNNNNNNNNNNNN
NNNNNNNNNNNNNNNNNNNNNNNNNNNNNNNNNNNNNNNNNNNNNNNNNNNNNNNNNNNNNNNNNNNNNNNNNNNNNNNN
NNNNNNNNNNNNNNNNNNNNNNNNNNNNNNNNNNNNNNNNNNNNNNNNNNNNNNNNNNNNNNNNNNNNNNNNNNNNNNNN
NNNNNNNNNNNNNNNNNNNNNNNNNNNNNNNNNNNNNNNNNNNNNNNNNNNNNNNNNNNNNNNNNNNNNNNNNNNNNNNN
NNNNNNNNNNNNNNNNNNNNNNNNNNNNNNNNNNNNNNNNNNNNNNNNNNNNNNNNNNNNNNNNNNNNNNNNNNNNNNNN
NNNNNNNNNNNNNNNNNNNNNNNNNNNNNNNNNNNNNNNNNNNNNNNNNNNNNNNNNNNNNNNNNNNNNNNNNNNNNNNN
NNNNNNNNNNNNNNNNNNNNNNNNNNNNNNNNNNNNNNNNNNNNNNNNNNNNNNNNNNNNNNNNNNNNNNNNNNNNNNNN
NNNNNNNNNNNNNNNNNNNNNNNNNNNNNNNNNNNNNNNNNNNNNNNNNNNNNNNNNNNNNNNNNNNNNNNNNNNNNNNN
NNNNNNNNNNNNNNNNNNNNNNNNNNNNNNNNNNNNNNNNNNNNNNNNNNNNNNNNNNNNNNNNNNNNNNNNNNNNNNNN
NNNNNNNNNNNNNNNNNNNNNNNNNNNNNNNNNNNNNNNNNNNNNNNNNNNNNNNNNNNNNNNNNNNNNNNNNNNNNNNN
NNNNNNNNNNNNNNNNNNNNNNNNNNNNNNNNNNNNNNNNNNNNNNNNNNNNNNNNNNNNNNNNNNNNNNNNNNNNNNNN
NNNNNNNNNNNNNNNNNNNNNNNNNNNNNNNNNNNNNNNNNNNNNNNNNNNNNNNNNNNNNNNNNNNNNNNNNNNNNNNN
NNNNNNNNNNNNNNNNNNNNNNNNNNNNNNNNNNNNNNNNNNNNNNNNNNNNNNNNNNNNNNNNNNNNNNNNNNNNNNNN
NNNNNNNNNNNNNNNNNNNNNNNNNNNNNNNNNNNNNNNNNNNNNNNNNNNNNNNNNNNNNNNNNNNNNNNNNNNNNNNN
NNNNNNNNNNNNNNNNNNNNNNNNNNNNNNNNNNNNNNNNNNNNNNNNNNNNNNNNNNNNNNNNNNNNNNNNNNNNNNNN
NNNNNNNNNNNNNNNNNNNNNNNNNNNNNNNNNNNNNNNNNNNNNNNNNNNNNNNNNNNNNNNNNNNNNNNNNNNNNNNN
NNNNNNNNNNNNNNNNNNNNNNNNNNNNNNNNNNNNNNNNNNNNNNNNNNNNNNNNNNNNNNNNNNNNNNNNNNNNNNNN
NNNNNNNNNNNNNNNNNNNNNNNNNNNNNNNNNNNNNNNNNNNNNNNNNNNNNNNNNNNNNNNNNNNNNNNNNNNNNNNN
NNNNNNNNNNNNNNNNNNNNNNNNNNNNNNNNNNNNNNNNNNNNNNNNNNNNNNNNNNNNNNNNNNNNNNNNNNNNNNNN
NNNNNNNNNNNNNNNNNNNNNNNNNNNNNNNNNNNNNNNNNNNNNNNNNNNNNNNNNNNNNNNNNNNNNNNNNNNNNNNN
NNNNNNNNNNNNNNNNNNNNNNNNNNNNNNNNNNNNNNNNNNNNNNNNNNNNNNNNNNNNNNNNNNNNNNNNNNNNNNNN
NNNNNNNNNNNNNNNNNNNNNNNNNNNNNNNNNNNNNNNNNNNNNNNNNNNNNNNNNNNNNNNNNNNNNNNNNNNNNNNN
NNNNNNNNNNNNNNNNNNNNNNNNNNNNNNNNNNNNNNNNNNNNNNNNNNNNNNNNNNNNNNNNNNNNNCATGTCACAAT
CTTATCCCTCCATCCGATATTTAATAAATGTCGGATCGGTGGATAAGATTATGACACTTGTATGTCCGTTAGTATAAATG
ATATATATGCTCTAGTTTTTGAACGGTAAGAGCACCAATGTTCCAAAAATATGATGGATGGTAGCTGCATAAGTTCGGGG
TATATTTGTCCCTTTTCCCTAAATATTTTGACCTCTTTAAAGAAAAAAATGGTGACCATTGTGTATTGAAACTAGTTTGA
TGTCCCGTATGAAACCGTATTAGTCCGTACCAAAGACTAGAATATGTCAATTGTGATGACGTGGGCACATTTAAGGGAAA
GGCACGTTCCCCCATGTGACTTGTTCCCTTTGCTTTATTTTTTAAGTGCTTTTTTGGTTAATGACTCGTTGTCTGCATTG
AAGTCCCTGCTAAATTTTAACTACATATTATAGGGTTCATTCTGGAACTGGTGCATCTAGCATGATTTTCTTCATATTCA
GGATTGAAATCCAAATCATCTAATTAAGAGTGAGACAATCTCATCACTACACCAATTGGTTATTTGCTTTATTATTTGCC
ACTAAATAGTTTCACTTTAATTTTAATTTGTTTTATCCTAAAGTTTTAGACGTGATTTTATGTTTTCTATCTTTAATATG
GAAATGAATCTTTGAAAAGAACTACTAATACGTCGGAGATAAAAGATGAGTACCAATCAATGATTTTTTTTTCATTGTGA
TAAATGTAAGAACAAGCATTCATTACCAAATAATTAAGCATTAGATAATTTAATAATTAGTTGAAAATGATTATTCACAT
AAAAAGTAACGATTCCACATAATAATATTATATATATAGTTAGTTAATAACGCATTAAAAGTTTCTTGGTAAGAAAATGA
GAATAAGGCTGGGTCCAAATGTAGTGGAATAATTTAAATAGTGGGGAAGGGAGTTTCTGTGAAACATTTCAACATTCTCA
TTCATTTTGCTCCTAAAAGAGACTCAAGTAATATGCATTATATATAGTATTGACTATGTCAGAAATCTAATGAAGGGTAT
GTAAATTTTCTTTTTAATTATATTAATTAAGAATGTCTCAAATTAAATAAATATATATACTCATCATAATTAATACTGAT
CATATAATTTTTCAACAAAAAATATATACATCAGACTATATCCTTCGCCTAAGGTCTCTTTGCTTATGATTATATATGGA
AATATGGAATCATGGATAGACATTACTCACATATATGCATGTTCAACCATTTGTGGCCAATCATTTAAATCCCAAACCCT
AAGCAAATATACATAATACATGAATTAAATGATAAAATATGATTTGTGAACATAATTTGATATATCATCGTGACTAATTA
TAACTTGATGCATTATCACGGCCTTATCGACTAACATAATTTCATGTGCGATCGTGATTAACGACCTAATTTAGCATGAT
TAACCAACTCAAGTACCATTTGGATAAGATTTTTATTTGTTCATTCTTACATATTCTTTAATAATCAATATTTGTTTTTA
AATTTATAAAAATATTACGTAACGTCTTCATAGTGTCATTATTATTTTCGTTGAATTATTGAATTTTTTACGTCCACAAA
AATATATATGTTTGAACATCCACTCATAGGAATAATAATAAAGCAGGTGCATGTGCTTAGAGAATGCATGTGGTGGTCGA
CGTCGTCATTTCTAACTAATAGTAATAATAATCATAAAGCACCATATGATGTAGAATGCTCTTTATATAATCACCAAAAA
TAAAAATAAAAACCTCTTTATACAATAAATTGTTCACAACTAGAAATTAAAAAGAAAAATCACCACAAATCAGTGAGAAA
TTTATGTTATAAAACACGATATTCTATCTCATTTTTTATCAAATTAGTTCATTGAAAAAATACATTGTGAAAAAGACAAT
TTCTTTTAGTAGTGATTGGACAACAATGGAGTGGATGAACTGATGAGTCCCATGTGGCTGTAGTGCACGTGATTTGACAT
TTTTTTTCCAAATTTTTTTTTAAATAATTGGGAGTGGATTAATATCATGATCAAATATATGGTTGCTCACACAACATATA
AAAAATATGTAATCTGGTGATGGTTAAGTGTTTCTTAGTATTATTTAACGTAGTCTTAATCATATGCATGTGTCATTAAT
TTGGATAAACTATTTGTGCAAAATATGTTCAAAAACACCCTTTCGGGTGGCTCAGTGGTTTGAATTTGGGATTTTCATGT
TGGAGGTTTCAAGTTCGAAATCCCTTGCCAGTGAAAGCAAGGGGTTTGCCTTCTGGATCGAGCTCATCGCACCGGGCGTG
CCTAGTGCGGGTTACCTCTCTTATGTGGTTTGCGAGCTATTGCATAGGAGCGGGGGTTTTATCCTGTGCGCACCCAAATG
ATAGCGATTGCGGATTTTCCTTGTCATAAAATATATATATATATATGTTCAAAAACTAATTTCATAATACTAAACAACAA
AAAAACTATTTACATAAAATAATTGTAGTAGAAGTAATTAAATTTTTTGGGTTTAGATAAATTAAATTAAATTAAATTAA
AGAAAAAGTAATTGTGTTGCCGACAAATTATAGCTAGGTAGAGTATTTTCTATTTTTAGAATTTAGCTATGCCCTATCTT
TTCTTTAGGCAGTGACACCATTAAATGACACACATGGAAAAACCAAGTAGTGCAGAAATATGAAGAAATGTGTAAGAGAA
AGTGGCATTAATTAATTATTGGTGTTGAGCATTAATTATAAGTTTTTCTTTGCAAATATATATGGATGTGTAGAGTTAGA
GAAATAATTAAACACCAACATCACATCAATCACCAATAACCTCATTCCATAATTAATGTTTTCTTATGATTATTAAACCC
TATATTTTAAATGTTGTAGTAGTTGCTTTTTTCACTATCTTAATCATACAAGTATTTGTCTAAACAATTTTTCATCTCTA
GCTTAAATATCTCACTAAATTACCTCATTATTTGAAGGGTAGATTTGAATAAAAAAAGATAGCCCTGTCTTGTTTTTTTT
AAAGAAGTAATACATAAATATGCTCTTGCTTAAAGCTCATATTGATGTCCTTCAATTTTGAGTGTGCATAAATAGACACC
TAACAAGTAGACACACGCATGTGACATCTTATGTGACAGTTTTGTGTCCTACATGACATCTTATATGTATTATGTCATAT
ATGATACGTGTGTCTACTTGTTTAACTTTTGGATAATTTAAGTGTTTACTTGTGCATACCCAAAGATGAAGGACACAAAT
GTTAGCTGAATCTAAGTTAGTCACATTTATATATTATATCTTTTTTAAATGTCACATACTTAATTACAAGAATGAATTTT
CATGTATTTTATGGACTGACTGCACAGATGCAAGGGGTATAATTTCAAAAATAGATTTGAATAACGTGAAACATATGAAT
AATATTTTTTATTTAATGATAAAAAAATTGAGATCATTAGGTGATAAGAACATGAAAAAATAGTCTTAATCACGAACGTT
TCTTAAAACATAATATTAATATCTTAAATTTATTTCAAATTAAAAGTGTTCAAGAAAAACGGCACAAATAGAAGATAATA
TTTTATTATTTTCAAATGCATATATGGCGTACAACATAACATTAACAATTCCTATAACACTTGCTTATTCAAAAAGAAGT
TTTCAAAATTAAAATTGATAAGATCAACTATTTGTTATGCCTCGTAGGGAATAACTTGTGGGATATTATCCTTCCGGCAT
ATACATAATTTGTTATACCTTTTACGACATAATTGGTGCCCTTTATTTGTTATGCCTTGTAGGGTATAACTTGTGGGATA
TTATCCTCTTGACATACACATAACTTGTTATATCTTTTACGATATAATTTGTGAAATATTATGATATAAAAATAGTTTGT
TATTTTGGTGTCAGAGACATAACTTGTTATGCTTTTTACTTCATAACTTGTGTAATATTATGATATAAAAATATTAACTT
ATGTATCACAAAAAGTTATTTGTTATTTCGGTAGATATGTTCGACCACTTATTGTTACTTAAAATGTTAAAAGGGCAAAA
CTTAAAAATCACTGATTTGAAGGGAAAAAATTAAACACCACCCCGCATAAGAACATTTTGTTTGTGAACGACCTTAGATA
AGGAGAATTAAATTATGACTCATCATTTAATCCATCTTAATGTAAAGCCCATCTTAACTCAAGCAAGCACTTGATAATAT
TGGGCACTAGTCCATCTATTAGTTCAACCTATCTTGACCCGCTCAACTTCAACCTAAACGTTCTTCACTACAAAGGATTT
TAGCACTCTCCATTTTGGGCTTCCAAGTTAATCCAAGTCTTATCTCCAAAGTCCAATCCATGGTTGAGCAGGTGCTCTCC
ATTTTGGGCCTCCAAATTAATCCAGTTCCTATCACTAGTCTTTCAATCTGTCAAAATTGTGTAATTATGGGGAAAAAAAT
CGATTTTAACTTGGGCTAATGAAAAAAATCACCAATTTTGATAAGATAGTAATAATAATGTATATATATATATATATATA
TATATATATATATATATATATATATAAAAGTACAATTATATCTAGACTATTTAGTGAAATATGATTATATTGTGTTTTAT
TTTTTTGTTACAATTTAAATCTAGTTAAAGCTCATCTCTAACTTTTNNNNNNNNNNNNNNNNNNNNNNNNNNNNNNNNNN
NNNNNNNNNNNNNNNNNNNNNNNNNNNNNNNNNNNNNNNNNNNNNNNNNNNNNNNNNNNNNNNNNNNNNNNNNNNNNNNN
NNNNNNNNNNNNNNNNNNNNNNNNNNNNNNNNNNNNNNNNNNNNNNNNNNNNNNNNNNNNNNNNNNNNNNNNNNNNNNNN
NNNNNNNNNNNNNNNNNNNNNNNNNNNNNNNNNNNNNNNNNNNNNNNNNNNNNNNNNNNNNNNNNNNNNNNNNNNNNNNN
NNNNNNNNNNNNNNNNNNNNNNNNNNNNNNNNNNNNNNNNNNNNNNNNNNNNNNNNNNNNNNNNNNNNNNNNNNNNNNNN
NNNNNNNNNNNNNNNNNNNNNNNNNNNNNNNNNNNNNNNNNNNNNNNNNNNNNNNNNNNNNNNNNNNNNNAAAGGTATAT
ACGTGCCCACGTGGACACATTACTATTTATAATTTTGCATTATGATTTATGTCCACGTGGGCAAATATATATGTTTAAAA
TACGGTATTAAATAGTCTAGGGAGGTAATAGGTCCTTATGAAAGTTTAGTATCGCAACAACAAATCCGACCAAACTTGGG
GTATTTTTCAAACCTTTATCCCATATTAAAATGTATAACTTACATAAATCTCATAGTGTAAAGAGTAAATTACATTTTAT
CCCTACTTTTTTTCTAATTACAATAATCCCTTAAAATTTGTACCTTCCGGATACATAAGTCACCATCCGGATACATCCAT
CCGAATACATTAATCTAATACAAGAAGAAACTTTCTGTTGCGCTAAAAAGGAATAAAATCTGAAAATTAATTAAATCTCA
TAAATTACGCTTACGTTTCTTCTTACTCTCAATCATACAGAGGAAAATCCTAACAGAATGAAGAAATTCAAAGTTTCAAA
TCCCCCCACCCCCCCCCCCCCGGTTCAATGAAGAAACCTTTCAGATTTGATTTAAAAAACATTGTCGAAATTTTGGGTAA
GCGAGGTGAGTTGTGAAGGATACAAAAGTGATGAAATTGTTGTTGGACAAATGATTTCCTTTTGAATCTTCAAGTTCATC
GAATATACTTTCAGTTTTGATTCAAGATTGTCAAAAAATTTGAGATTCAAGATTCTTTCTTCTCCCAGTTCATCGAAGAT
CCTTTCAATTTTGATTCAAAATTGTTGAAAATTTTGAGATTCAAAATTCTTCTCCTAGTTTATTGAAGATCCTTCAAAAT
TTTTGAGAAGATACATCATGAATATCTTTGCTACTTAGCATTTTACTATTTATGTATCTTGTTTAAATTGATAAGTCTTG
TATTTATACTAGATACATACAATAAATAATTGTATCGATTTGAGATCGATACATTACCGTGTGGTAGTTGCTATGTAATT
GATTTGGTATAAATTCGAATTTACGTATCATATCTAAAAAATTAGTGCATGATACATTACTATTTATGTATCTCGTTTAA
ATTGATAAGTATTGTATTTATACTAGATACATTAAATATGTAATGGTTGCCCATAAGATGTTAAATTTGAGATCGATACA
TTACTGTGTGGTAGTTGCTATGTAATTGACATATTTAGTATAAATTCAAATTTACGTATCATATCTAAAAAAATAGTGAA
TGATTCATTACTATTTATGTATCTCGTTTAAATTGCTAAGTATTGTATTGTTACGGGATACGTTAAACATGTAATTGTTG
CCTATAAGTTATTTGGTTTTAGATCGATACATATAGTATAAATTAGTATTTATGTATCATGCCCGTATAATTTGACATAG
CTATGTACATTACAAATTTTTTTTATGAATATGATACACAATGATTTAGTTATAAAATCATTGTTTCTGAACAAGCCATG
CTGAGCTTATTATATGCACATGTACTTACAGACGTAGTAATGTTTAATGAAAACACATGGTAGATTTCTTTTGTGGATCA
CAACAAACATATTACTGCACACCTAAATTTTATTGTTTGTTTTTGTCTAGGGGTGTGTTTGGTATGAAGGAAAATGTTTT
CCTGGAAAACAAGTTGATTTTTGACTTATTTTCTCATGTTTGGTTGGTGAGTAGAAAATATTTTCCGGAAAAGATTTTTA
GTGTTTGATTTATGAATGAAAAATATTTTTGAGAAATATCTTTTATTTTTACTAGAGTAGAAAATAATTTTTGAAATTGA
AAATAGTTTTTAAAAACAAACTTGAATTTTTTTTGGGGGATGGGAGGGTGGTAGGGGGGGGGGTCGAGGATAGGGGTGAA
AAATTGAAATTNNNNNNNNNNNNNNNNNNNNNNNNNNNNNNNNNNNNNNNNNNNNNNNNNNNNNNNNNNNNNNNNNNNNN
NNNNNNNNNNNNNNNNNNNNNNNNNNNNNNNNNNNNNNNNNNNNNNNNNNNNNNNNNNNNNNNNNNNNNNNNNNNNNNNN
NNNNNNNNNNNNNNNNNNNNNNNNNNNNNNNNNNNNNNNNNNNNNNNNNNNNNNNNNNNNNNNNNNNNNNNNNNNNNNNN
NNNNNNNNNNNNNNNNNNGTTGAGGGTAGGGTGAAAAAATGAATTTTTGAATTTGTAAATATTTTTCAAAAACAAACTCA
ATTTTTTTTGGGGAGGGGGGGGGGGGGGGGTGATCGAGGATCAGGATGAAAAAATAAAAATTTGAAGTTGAAAATATTTT
TTAAAAACAAACTTAAATTTTTTTCTTTTTGAAGGGGGTTGGGGGCTGATAGGGGGTTGATGGGGGGGGGGGGGCAAGGT
AGTGGGTGGGGGTAAAAAAAATTAAAAATTGAAATTTGAAATATCTTTTAAAAACAATTTTTAATATTTTTTTGGGAGGG
GGTGGGGGTAGGGGTGAGGGTGGGGTAAAAAAATTGAATTTAAAAGCAAGCTTTAAAATTATTATTTTTTTTGGGGGGGA
GAGACGGGGTGGTTGGGGGGTGATTTGAGGGTAGGGACAAAATAAATTGATTTTTTCAACAAAAAAATAATTGTAATTTG
AAATTGGAAGAGAGTTTTGGAAAATGTTTTCATTAAGTTTAGAAGGAAAGTCATTTTCCTTAAATCTGAGGAGAATGAGT
TGATTTGGAAAACATTTTCCAAAACATTTAGCCCAACCAAACATAAGAAAATGGAAAACATTTTCCGAAAAATATTTTCT
TTCATACAAAACGCACCCTAAGTGTTAGCTTCTAGTTTGAAATAGAGGCGTAGGTGACTGATTAGCAAGCAATCTATGAA
TATGTATACCGGATGATGTGGCGCTCCATATGATCAGGAAAGTCATTTATGTATTTTCTCATTGTAACGCAAAAAAATAA
AAAAATACTGCACATACATAACAAACATATTTAAAATTCAAAATAAAGGGGTGATGAAGGTAACTGGTGATATAGTGGAG
TGATTATAGGCATGACAAATGGAAAAAAATAGTGGAGTTGGAAGATTGAAAGTTATGTATCTGGAAAGGAGAGAATTTGA
GGGAAAAAATGGATTTTTGTAATTTTTTAAAATGGTAGGAAATAATAGAAAATTGGGCAAAAAAGATGTATAGTTAGGTA
ATTTTTTCTATTAAAATATGTTGAAATAGAAATTGGATTGCGTCCTGACCCGCCCAAGTTTACTTTGAGCTCAAATGGGC
TTAAAAGCGAGTTGGGAATTGATCAACTTAATCTCAATAATTTTAAGGAAAAATTACAGAAATCCCACATTTTAGTTTAC
TTATTACCATTATCCCCTATAAGTTTTACAAATCTCCAAAATCCCTCATTTTCGCGCATCAGATTAGTGTATCTCGCGCA
TCAGATTAATGTATCAACGCTTATATTATTGTATCTCGTGCATCATATTAGTGTATCATGTATAAAATGTACACCAGATT
AGTGTATCATGTATAAAATGTAATGTATCTTACTTAACGATTAATGTATCTCGCACATCAGATTAATGTATCAGCGCTTA
TATTATTGTATCCGTTTGAAGGATTTCTGTAATTATAAACTTTTAAAGGATATATTGTAATTTTGCCTTAAAAGTATGTG
ATTTCTGTAATTTACCCTAATTTTAATATATTGTTATTTAAGTTTTATAACCACAATTAAAATTTCAACTCACAATTTTT
TTTAAAATGAAGTTACAAATGAAAGATAAATCCTAGAAGATGTAAAATAAGATAGTAATTCATATCTTCAATATAGGAAC
ATACATTAGATCAATACAAATAAAGAGTCTTAAAACGGAGAAATAGGAGATTAAATTGGGCTCAATTGAGGATTCTCTTA
ACTGGGTTAATGCTTGAATGAGTTGAGATCGAACACAATACAAATTACCATGAGCTGGGTTGGGCGGGTTACTTATAGTG
GTTCATTTTTGACACCTCTAAAAGATGCAATGAATAATATTTGATTATTAAGAAACAATGAACATTATGTATAATGAATT
TATTTTTACAATGAATCATTTAATTCTTGAATTTATTTTACAATGAATTATTTAAAAAAAATAAAAAATAAATAAATATA
TATATATATATATATTACAATGAATCATACACATACATTGTACTTTATGTATAATGAATTTATTTATTTTTATATGAATT
CAATAAATATGATACATAATTTAGTAAGATACAATGACTTTGATGTATTCGTTGTACTTTATATACAATAAATTTATTTT
TATGTGAATACAATAAATATGATACATAAATTAATAAGATACAATGGTTTTGATGTAATCAAAATTAAACCTTCATTGAA
TTTCATAACACTCTCTAAATTAATAAATATTAATTTATCGATTAAATAATACCTCTACAAAATAATAATATTTTATAGTC
TAAGCTATATTAATTTTGTGAGGTTTTACTAAATAATTGATGTCTAGATCTAACTTACCCAAAACTTTGAATATTTCACT
ACATATTTATTTATTTCCTACCAACACAAATATTTGATACTTTATCCATTAAAATTTACTTTCTTCATTTTAATTTGTGT
GATATAATTTGATTGGACACCAAATTTTAAAAATATAAAAAAACTTTACTATATTCCAAAATGACCCTTAAAATAAATGA
ACTTTTAAATAAATGTATACTCTTCTATAATTTTTTTTGCCAAATAAGTAAAACTCAATTGGGGTAAAATATTGATAGTA
TTATTGCATATATAGTCTAATAAGGAATTAAGTAATTTTTTTCCGATACTAACTAAAAAAATGTAAAATATTGATAGTGT
TATTGCGTATATCGTCAAATAAGAAATTTAGTCATTTCTTTTGGGACTAACTAAAAGCAATGTATCACATAANNNNNNNN
NNNNNNNNNNNNNNNNNNNNNNNNNNNNNNNNNNNNNNNNNNNNNNNNNNNNNNNNNNNNNNNNNNNNNNNNNNNNNNNN
NNNNNNNNNNNNNNNNNNNNNNNNNNNNNNNNNNNNNNNNNNNNNNNNNNNNNNNNNNNNNNNNNNNNNNNNNNNNNNNN
NNNNNNNNNNNNNNNNNNNNNNNNNNNNNNNNNNNNNNNNNNNNNNNNNNNNNNNNNNNNNNNNNNNNNNNNNNNNNNNN
NNNNNNNNNNNNNNNNNNNNNNNNNNNNNNNNNNNNNNNNNNNNNNNNNNNNNNNNNNNNNNNNNNNNNAATATTTTTTT
TCTTCTTAATCTCATTTTATCAATTAAAATAGAATAATTTCATGTACCCTTTTGGACATATACTATATGTCATATATAAA
ATATCATAATATATCCATCATTAATTTGTATTTATATAACGATAAAAAATAATTATAAAAAAATAAGAAATATTTTCATT
TTTTATTTTTTTTTAATTGAAGTAAGATAAACATTTCCTAATGAAAAAAAAAATTATTAGAAAAAAGAATGTGTTAAAAA
GAAAATAAATAATATATTTATTTGGAAAATGAGCATTTTTGACCCATTAAATAACAATAAGACATTTTTGGACCATAGTA
TTGACTGCAAGGACATTTTTGGACCAAACTACAAACGAAAGACATTTTTGACCCTTTTCCCTTAATTTAATATAAACTCA
TAATTGTTAAAGTATAACCAATAATTTAGTGTCACGGATGTTAAAGGTCGAATCCATCAATTTAAAATCATGAATCACCT
CCGGGGTCATAATATAACATGAATGGATTGTTTGATACGTAGGATAATAATACTTTTTGTGATTAAATTTTTCCATGTTT
GATGTGGGATATTAGCTAATTCTAGGACAATTTTATCCCACCATAGGTACTAAAATGGTGATATTACTATCCCATAATAA
GGTGGGATAAAATAGTGTCATCATGAGATTCTCATAGGAGAGACTAGCCACGTCGAAAATGCAACAAAAAAGAACCAAAC
AAGAGAACAATTAGAAAAAACAAGTACACATCCCAAAAGAAGAGCACAAATAGGGGGGCATAGAAACTTCAAATGGTTAA
ATCCCCTTATTACTAAACCAATAAATAAATTCACAAATTTCCTCTAGCATTCCAAAGCCAACCCTCTCAATCGTCGAAGC
CAATGTCGACACATATATAGCATAATCCTAGTGATTATAGTGTGTAATGGAGGCGAACTTGGGATCTAAAGTCCGTGAGT
TCAGAATGAGTATGCACTAAATCATTAGAACATACATGTATGTTTTGTCAATCTAGCAGAAGAACACAGAATTGAAAGGT
TAAAATGAGCAGAGCAAATAAGTGAAAAATCAACCTTAACGAATTGTATCAACTATTTACTTGCTTGTGGCCAAGAGAGC
CAACAAATTCTTAGGAGGTTAAACTTGTGCAGATCCTAAAAACCTATGCTTCTTCACAATCGTTTGTTTTCTATTTACAG
ATGGAAATTAAACAGCAGATATAATGCACGATGAGGTTAATGAGAACGATAAAACTAGCAATGCATAAATATGTGAAAGA
GCAGGAATAATCTATGTTTAACTGAGATCAATGTCAATCCGCTCTGGGATTGCCCTTTCGGTTTGGTTGGCACTGAGCTC
CACACCTAGCTGTCCCTTATCGCCCGCGCCAAATGCATACAGCTTACCAGATTCTGTCAATGCAAATGTGTGGGCATTCC
AGTATATTGAATTAGTGAGGCTTATTTGCACTACTCTTTCATTCAGCTGCTTCAATGATGTTACAACCTCGGGGAATAGA
ACATTTGAGTGCCTGTTACCCTGAAATTTCAAAGGGTCATTTCGTAAACAAAGAGAAAGAGGCAAATGAATTCCCAGAAC
AGATGAAAACAACGAGTAAGCAAGGCAAATAGACTTCTAAAACTATATCCCGCATCTCATTGTGGACGAAAAAACTATAT
TATGAGAAGGCCAAACCTGTGCTTCAGCAGCAGCAGTATTATGTCCTAGACTAGATGATTCTCCACAACCAAATGAATAA
ACACTTCCGTCATCAGAAACCACAAAGGTTGTATAGTCCCCTGTAGCAACATAAACAGCCTTTACGTTGCTTAGTGCTTC
CACTACCTTAGGAGCTGATTCACAATCTTCATTACCGTGACCCAAGCACCCATAACGGCCCCAACCCCATGTACAGACCC
TTCCATCTTTCCCAACAACAGCAGCATGCCAAGCCCCAGCTGCAACAACTGCAGGCTGAATATTCAAAGTCTGAAATTGT
GCAATTAACCTCGGGACTTTTTCATCAGTTCGTGTTCCATGACCAAGCTTTCCACCCAATCCACAACCAACAGAATACAC
AGACCTGACGTTGGCCAAAAGAACATGTCAAAGAGATCATTTATTGATATGGTACTCATAATATGATACTTAAGGAGAAA
ACATTCAGATTCTTGTAAGAGTATTTGAAATAATCGCTCGCTAGGGTTGCACATTGAGTGATCAACATGCGTATATCAGC
GTAATTTGGTATAGAAAGTCACTTAGCCTCAAGACAATGAAACACACTTTCTAAAAGGTGACTTACATGCCACTAGGTTG
ACAAGCCAGAGCAAGAAGGTAGCAATATCCTGCTGCAATTTGCACCACTGGAATATTCTCTAATGCGCCTAATAATGGAC
GGGGTTCCAGATCAGCTTGCTCAGTTTGATGACCAAGTTTAGTTTCATTTCCCCAAGAGAATGTATAAACCCTTCCTTCT
CTTGATAATACGGCAGTGAAGAAATTCCCAATTGCAGCTTGTACAACAAAGATGTCTTTTAAAGATTCAACCAGCTGAGG
AGTTGTCACTACTTTACTTCCTTGGATACCATACTCAGCTTCGCCAAACGATTCTTTGCCAAATGCATACACCTTCCCAG
TGTCACTGATCAGCATAGTCCTGCCAGCCCCTACAGCTGCCTGAATAACACGAATGCCTTGAAGTGATCTGGAAAATAGA
AAGCTCTATTAAACTCCCTGCGTTTCTCAATTCACTTAGCCATACAACTTGAGGTATATATATATATATATAGAAAATTA
GGAACCTAATCGGGTGAGGCCGCCATTCCTCTTCTGTGGTTCCATTTCCAAGCTGCCCTGAGCTGTTAGACCCGAATGAG
TACGCAACTCCTTTTGAACTCACAGCAATACTATGACCAGGGCCAGCTACTGCGTGTGATTTTTCCCGCCTGGAACATGC
TTCCCCAGCTAGCAGGAATCTTAGAACAAGCTTCCAGGAGCCCCCACATTTTAGCTTCAGATCATGACATTGCTCCTGAG
TCATTGGCTTAAATATAGCTCTTTTTCGGCACATATCAAGAGCTGCCAACTCCGCTAAGGAGAGCTCATTATCGGGTGCA
AAGTTTGCAGGCTGCCGAAAGAATGAGCAAGTAGCCTGCAAAACACATTATAACGGAAATGAGCAGCACCATCAATTCTA
AGCCAAATTAATGACATAATATATGCAACACCAAGTAAATAATCACTTGCCTCTAGAGTTGCAAGGTCCTGTGGATCCAA
ATTACATCCAGTAAGCACATGAAGAACGATAGACGGGTTAGCTGACAATGGGAATTCGCCAGGAGTCGCATTCCCAAAAC
AGTGCCTCACTTGTCTTTGAAATGTTGAGTTTACAATAGTAGCAGCAATAGGTTGTTCAGCAATGTTATGGTATTGAACA
CTCGAGGTTCCACTCGTCGAAGCGTCCATGGGCACTGCTAGATTCTGCAGTGCCCAAATTAAGCAATGGGAGGATTTCTA
AATCACTATAAAAGCCCAAAAATGCACATACATAGAAAAACCAAAAATTACACTCTGAGCACATTCCAACAATCATCCAC
CAAAAAGTTTCCATTTTTAACAAGTACCAATTTAAGAATCTTGAAGTTTTACCTTAAATTATAAGCTGATCACAAAAATT
TCAAGCCTCAGACCTACAAACAATAGAAAATCATCATCACTCAACAGATTGGTCTAACATAGAGGACTTGCATTCAAAAC
CATAAAGAGTCGAGAAAAACAGTAATTTACAGCAACAAGCAACAAAGACAGATTCTACAAGAAAACCCAACTCAAGGGTT
ACAGATACAGAAAGCCAAAGATAACTGTAACGTATAGGATACCAAATTACCAATTTTTCAACAAAGGATATTCCTATTCC
ACCCCACCCCACAAAACAAAATTGATGATCAATCAATCTGACATAAAAAAGTTTCAATCTTTATTATGCTAAAGGTCTAA
AGATCATCAGATGATCCTATCTACAAGTTCAATTCATCATCAAAATCAAAACACAAGTGAGAATTTTGATGGGTAACTCT
TAAAGTCTGTACATTTTGATCATCAAATATCCAAGAAAACATCAAAATCAAGAAAAACATAAAATTATTACATGAGAAAG
AGCCCCAAAGATTCCTCAAAACCCATATGAATTTTTTCAAGAAATCTATACAATTTTGATCAAACAAGATGAGTAACAAG
TGGGTATCAGATCAAAAAGACTGATCAAGCTTTTATTTTTTTCACTTTTATTTTTACTTTTTTGGATAACAATATAAGCA
GAAAAAATAGGTGATTTGATGGATATTGTTTCTTGAAAGAAATTCAATTTTCAAGAGAGAGAGATTAGTTCATTTTTTCT
GAGAAATTTATATATATATATATATATTATATATATATAAAGGGTGGAACCGAAGGGAAGATGATGAGGTGTCTTTGAAG
AAGAAAAAGGCAAAGCTAGAGGTTTGGATGGCCTTTGCTTATATATATACTGACACCACACATTGCATATCCATCATTGC
TGTGTACCCTCAAACTACGCTAGTTGCTTTTTGCACGTCACCTTCTTTTGTTACCTTGTGGGTAAATCTTAGACTACTAC
CATTTTTTGTTTGTACTTTTACCCTTGGAGGATTGGAATTACTACTATACTTGATGGATTGCTAATAGAGTTTAAGTTTC
AATACAATACTTATATTAAGGCACGAATGGCTCAATGCCTTTAAAAATTAGGCATATGCCTTAGGCCCCCAAAATCGAAG
GGCTTAATTTTTTTAGTAATAATAAAATTATCTTAAGCATTTTTAAAAAAATAAAAAATGTTTTAATTTGTTTCGAAACA
TTAAAGAATGTTTCTTTTTTATGGATCAATTTTTAAATTTAACTTCCACATGATATGTTTAAGACCACAAGATTAAAAAA
TATTTTGGTATATATATATATCTTTAGTTTAAGATCATAAAAAAAATTAAACTTTTTTTTATTAAAAGAAAGAAATAACT
TGAATCTCAGATATAAAAAAATAATTAAAATTTAGGCCTCCAACTTGTTTTTGGCTTTAGGCCATTAATTAGCTTGAGCC
GCCAAAGGAGATCATTTGTATAATTGCTTATTAGATAATTGTAAGGGGTAAAATTCGTGCTTGGTAAAGGGACGAATCAA
ATTATGATACGTGGCTGAATCCTAATCAGAGAGACGTTGGATTTTCTTACCTTGATCCGCGGGAGAATCATGAAGTAGCA
ATCCGCATCATGAATTGAGTCGGTATTGCCTCAATACAATCAAAATCCTCAGGAAAAAAACATTTTTCAATTGTAGCACC
CTTATAATGATCCTAGGGTAAATCAATGATCATTGTCGAGTCTAGCATTGGTCTACCCTAATCATCCCTCGAGCTTAATG
TCGGAGCTCAGTCACGTGCTACTAAAATATTTTCACAGTGTAGCATAATCTTTGGCTAATAAAAGGGCCTTCTCAAAGAA
GAGACCGACATGGATTACCTTTCTCCTAGAAGATGAGAAGTTTCATTTTAGGGTTATGATGAAATAGGGCATTCAGTGCC
TTTTCTTCTCTTGTAATTTACATTCTTGTATTCGATCTTTATTTATTGGTTTAACCAAAAGGATTTTGATTGATCTTGCT
TTACTTGTCTTTAACCCCTTTTTACTAATTCTATTGTTATCTACAACGACAATTGTTTCGATAAACTGTTTGTCATTTAT
GTGGGAATAGGCAATTATAGTAATATTTTGATATGCTGCTATAACTCTTTGTTGCACCACAAAAAAATTTCCCCTTGAAA
AATTACTATCATGTCTGAGTCCAAACATGATGATATGTCTGACGATATACCACACTCACCATAGTATCCCTCCACCCTTG
ATATGTTATAACCAATGAAATATTGGTGTTTACTATCACACTTTAAGCGTGACCGACACTCTATGTCATTGTTGGCTCGA
GCATATCTATAACATGACATTGGATATGAACATACATCTAGACATGGGCGGAAGTATAGTTTAAAAATATTGGTAGAGTT
AAGTTTTGTAAAATAAAGTACTTTGCATAAAATATGAGTCGTGGAATTTAAATCGCCGTCAAATGACACTAAGACCCAAA
CTGAAACATAATCAGTTGACTATCTAGGAAGCCTCTAAACATAATTGAGTACTATCTACCAGAACAAGACCCCGAATATA
CCATAACTATATAAACATAAAGTATGGAAAAGATGTAGACTAAGTCCCATGAAAATAGAGAGGGGCTCATTAATAGCAGA
AGCTATGAAACTTAGAGAGCAGCTTGATAACGAGTATGTATACCAATTCTTGCATCAGTAAAAAGATGCATTGCCCTGAC
AAAAGGGACGTAAGTACATATGAAATAGTACTATATGTAAAATGATGGAATGAACCATAATATACATATAAGATTAATAG
AAACAACTAACATAGTCATAATAGTAATATATGAAGGTTAAGAGATGAAGTCGTTTAAATTACCTTAAGGATACTTCTTT
CATCATATTTTAGTTCATTATGAGCATCTAATAGTGTAAATGACATAAACCACCATATGAACGCATGCAGTCTAATCTTT
GTTTGATCAGTTAAGTAATCACATACCTTGCTAGGTATGAGACTATGTGTTCATATCATATGGATCCATAACTTTCCCTT
ATTAGGTACATAAAAGGAGTCGCCCGAATCAATGGTATGATCCTTGACCTACGTCAATAAACATAATTTCAGGTGTTTAC
CATTTAGATTTATGCCCTATCGGTTAAATATTTAACTCCATTAAGCTCATGTAATCATGGGTTAGCCCACATTCATAGGT
TGTTAGCAGGATAAGGCGAGAAAGACATTGAATGAGTTTAAAGAGTATTTATCTAAGCTAAGCCCAGTTAATTCTAGAAG
GCTCATATTCATAACATTCAAGGACCATATTTCATAAACTTCATTCATATCATCATGTCATGCGACTACAATTCATGTAT
CATAGTTTTACATTCAAGAGAAACATATATCATATCATAATATTTTAGTCAAGTAAACATATGATAGCATCATAAAATTT
ATATAAGGGAAAATCATAGTTCATGATTCTAGGGTTCATAAAATAATCTTTTCAAGAATTCATCAAAATATGATTAAAAA
ATCATTATGAAACCATTAGACTTAATTTTCAAGATAGAACTATTACCCTAACTTTGGAGTTTCTTAAAGTTCTTTAGCGT
AGAAATTTAGGAGTGAATGAGATGGTTTAATTATGAAAAAATTAATTTCCTACACGTTTAGGTCCATTTATATAGCTCCC
CAATGATTTTAGGATAAAAATACCCTAAAAAAGTAAAAATCGATAAATTTTTTGTTCGACTTCACATTAGCTCTGTGTCT
CGAAATTGAATGATGAAATTTTGCTCAAGTAGATAGTGAGGTCCGCTTCATCCTCGTGACACGGACTTGATCGCGGACCA
ACTGACCAGGTTGGCGTATCTATGGTAAACCAGCCACAAATTATTACTTCGGACTTTTCATCGTCAAAGTACCCTTGGCA
CGTATTTTCCTTATATAAATCAAAATGATCCTAGATTACACTTGGTACATATGTTTATATGTTGGATATACGAATGACGA
ATGGTTGGTGACATTGGATAGAAGACTCATAAATCTTTAATTCCATAGGTCATGAGCCACTTATCTCTTCATAATCTTAG
AGATATGGTAATTTGAAATTAACACTTGTATGAACTCATGTAACTTAATCGGTAGGAAAACTTTGAACTTGACTTGGTGT
TAGAGGTCTCTTATGACCCTAAACAACATCTGATGCACTTCCCACATATAGAATGAAACTTAACAAGCATGTACAAGTAG
GATATCACCTAGTTCAATTTGATACGCTCACGATGAATGATTCGAATCCTTAGCATAGAATTTGTGAAGTGTTACACTTA
TAAGGTCCGGAACACCCTAACGTACAAGAACAAGTGCAGGAGCAAGGACAAAATGAGAGCAAGAATGCTAGGACAACCCA
ACCTCTTCCCGTAAATCAGGACAAGTGAGACATTTAGGTGAGGAAACACCTCGATTACACAGAGACAAAAAAAGTCTAAG
TCCTCATGTGTTTGTACTTAATGCAGATCTGAATAGTTCAGACTTTAAGTCATTAAGTGCATTATTTTTACATTAAGGTT
TAATAACTTATTTGATTCATTAAGATCTTGAATAAAGTCTTAATATCATTAAATATATTTTTTATGGATAGTTTTATCAC
CACTTTATTCACAATCATTGGTCATTATCACAACCACCATTACTATTGTCAACCATCATCACTGTTGCCAACCATCCAGT
ACCACCAACCACATCTACCATCACAACCACCATTGTTGTCAATCAATATTGTATATTGCTATCACACCTATAATATCCAC
TTATAATTATACTATGTCGCTGCCACTGCCACCACCATCACTATTGCCATCACATCCACCACCACTATTGTCAATTCTTA
CTACCAATCACCTCCAACATCACAACTAGCACAACTACTAATTACCACCAACACATCGTCAACCACAATATATTCTCAGC
CACCACTATCAACACTACCAACTACTAACACCATTATTAGATATTAACACCAACCATTAGGGGTGTTCACGGGTTGGTTT
GGGTCGGTTATTGGTCAAAACTAAAACCAAACCAACTTAATCGGTTTTAAAATTATCAAAACCAAACCAAACTTAATATA
ATATATATTTATCGGTTTGGTTGTTATCGGTTTCGGTTCGGTTATTAACCATATACATAGAATTAAAAGAAATAATTTAT
TCAAAACGTGAAAAAAGTGACAATAATCCATTCAAAACGAAAAATAGTTAGAATGACTGACATTACAAAACTTTCGATTA
TTGAATTTACTATGAATAAAGCTTTAAAATTCACTAGTTTTGTCCTAAAAGGAAGAGACATTGACATTTTTAGTCTCACA
AAGAATTGTCATAGACACTCATATACATGAAACCAATAAGATAGATGTTCTTACCTTGGACATTTTTACTTTCATAAGTA
AATTATAAATAAATTTTGATGAATACATATATAAGATTTTAAAAATTGTTTATAAAATAGTATATTATGTATGTATAATA
ATAAAATTTATGTGTATTATTTATCGGTTTGGGTCGGTTATTTCTTCGGTTTTTTTCGAACAAAACCATAACCAAACCAA
ATACTATCGTTTTAAAAAAAATCTAAAACCAAACCAAGCCAAACCCTAAATAAAATCGGTTCATTTAATCGGTTTGGTTC
AATTTTTCGATTTGAATCGTTTTATCCAAACCGTGAACACACCTACCAACCATTATAGGAAAGTTTGCTCAAATATGCTA
TTTTCATGTCACTACCAAGTTTTAGTCCCCGTTTAAGCTATGTGAAAATAGATTTGATTAGAAATTGATTGCAAAGTCTT
AGCGGAAATCCTGAAGTTCAAATTAATAAACTCATGAAGATCATCAAGAGTTTAATACAAATTGTTTTGACAGATCACTA
AGAGTTTCTTATGAATAAATTTGCCACAAGTCATGGATCACCAAGAATATATTTGTCCTAGAGAATTATTTCAAGTTTTT
GATCGATAGACTTATCGGGAGTCTTAGCTAATCATTATGACTTATAGTACGAAATTCATCAAAACTTTGGAACAAACTAT
TCATAAACTATGGAAAATTTATATAATTCTTTTTAGTTACCATGATTTTAGTTAAGAGACATACCTAGAAATTTATTAGT
TCTAATTTTAATTCTTTTTAATATCCATTTGTCATTATCTATAATGGTTCTTGAACTTGATAGGAATAAGGAGTGATCAT
AGACAACTTAGGGAAACAAAACGCCTAAGCACATGATAGATGTTGTTGATGTAAGATAAGGAGATAGAAACGTAAGCAGG
ATTCTAGGAACATGGACTTTTGGGCTTTCCTTCTACCAAGATTTTTGTACCATGTAACTTAGCAGCTCATCTTAGGCAAC
TTGGATTTTTTTTTTTAAGTACTCCCTTCATTTCAAAATAAGTGATGTTATATATAATCAAGAAGATATTAATGATATTT
TTTTAAATTTTACCTTTATTTAAATAAGAGAAAGCTTACAAAACCAAGAAAACTATTAAGGAATTACATCTTTTCAAGAT
ATTTATGAAGGGTAAATTGTTAAAAATATATTTTACGTAAGAATGAGTCATTTTCTTAAAGGATATGTGTAAGCTAAAAA
TATCACTTATTTTAAAACAAAGAAAGAATATAATTTTCAAGAGTATTGTGTTTTGAGTAAGGCCTCATTTGTTTGCACTT
AATGGAGTCTTAATCTGAATGGTTCTGACATTAGATCATTAAGTTAATTTGTTTTCATTAAGATTTCAGGCACTTAATGG
GTCTGAATAGTTCTTAATCATTAAGATCTAGAACTGAGTTTTAATATCATTAAGAGGTATTCTTGTGTAGATAATATTCA
TCACCTTTCTATCCACAATCACGAGTCACCACCACTAACCATCTTTGTCATCACAACCATCACTATCACCACTAACCACC
CTTGTCGTCACAACCACCACCACCACTAGCACTAGCATCGTCTACCACCAACCATCAACGTTGTTAACTACTACTATCAG
ATGCTAACACACTTACCTCCTCCATCATTATGAGTATATCCATTTCCATCACCACCACCGTCACCACCATCGTCTTTGTA
GCAACGGCCATCTCCACCACCACTATCAACCACAATCACCACTATAGTCAATTCCTGCTACTAATAAATTTCTTCATCAC
AACTAACACCACTGCCTACTACTACCATACGTTTTCGGTCACCACCACCTCCAGCACTGCTATCAGCCACTACCACCACT
ATAGTCAATCTCTACTACCAATCACCTCCATCATCATAACTAGCACCACTACCAACTATCAACACATTCTTCAACCACCA
CACATTCTTCAACGCAGACTATTAAAATCAACAAACTTCATCATTACACCACCAACACCACTATCAATTACCACCATTAT
GATGATGTCCATAATACCAACCACCTCCACCGTCACAACTATCATCACAACCATTACTAGTCACTAACAACAACTATTAT
CATCACTACTACCACTACAAACTATCTCCACTATCACTAGCAAGTATACGAATTTCATTTTTTAATCAAATAATGATTTT
ATTTTATTAAATATTTTTAAATATATAATTAATTTTTATTTAAATGTATATTTATTACTCCCGCTGTCCAACAATACTTG
TCTACTATTGACTTTGCACACTTCTTAAGAAACTATAAATAGAAGAGTAATTTTACTATATCACCCTTTGAATATAATAA
ATACAATGTCTTGAAAAAATGTAATAAGAAAATGACTATAATTAATTATAAGGGTAAATTAGGAACCAAGTGTAAAATTA
TTCATTGATTTCATAAAGTGGACAAGTATTGTTGGACATCCAAAAATAGTATAGTGGACAACTATTGTTGGACGGAGAGA
GTATGTGCATATTTATAGATTGTATACATTCAGATGTACGTTGAAAAACAAACAATCTTAATCATTCAGCGTTCAAATTT
AGAGACAACATCTTAATCAATCAAATTAAACGTGCATTTAGATTAAAACGTGTAAATCTTAATGAATACAAATAAGTCCA
AAGACTTTAATTCGGTGATATCGTGTGTCTCTTCATTTCTCTTTTTTCCTTTCTCATGTATAGGAAATATTTTCATTTTA
TATAATAATAATAATAATTTTAAAAAAAAGGGGTATCTCTTTATCCTGTATTTTGTGTGAAGTCATGTATCTTGTCTTTC
ACAATTGATGAGGCTTAATTTTTCAGTCTATTCCAAATAAATGTCATACTTTTTAGAGAGAAGACATAAAATGACATCTG
AAGTTGTCCTAAATTTTCAAAAAGACATTTAAAAGTTTGCGGGCATCCTATTACCCCAAGGAACTATTTCAAATCTCAAT
AATTAAACACTTTTGACCCATTTCCACAATAGTTGTGTTCTCACATCTAATAGGCGCGTGGAGAAGTAAAAATACACCCC
CAAATCAGTGTAAAAATGCCACATGGCATTGACAATTTGAATTCTCTTCTTTATTAAAATACCAACTTTCCATCTTCTCC
AAAACCTCCATTGATATATGTTGAAGAGCTTTCCATCTACAACCAAAAAAAATAATTCTCCATTCTCAATGAAATCTAGC
TTTACTAGCTTCAATTTTTATTTTTTTTATATTTTATTTAAAAAGTTATGAGATCAATGAATTTGTAAATCATGAAAATG
TAATTGCAAATAAATTTCAAAACTAAATCAGTGAAAAACCATTCAAACTCAAATTAGTCGTAAACTAATTCTACATACAC
ATGAATAATAGATAGCACAAGAAGAAAACAACAACAAATCACTATAAAGATGATTTTTCAAAAAATCACTACTATATAAA
AATAACATTTTTAACCAAAATTTACATTCAAATCAAGAAGCAATTAACATGTGAGCCTTCACTTCTTTGTTTTGACTCCA
TAATTCAAGAAANNNNNNNNNNNNNNNNNNNNNNNNNNNNNNNNNNNNNNNNNNNNNNNNNNNNNNNNNNNNNNNNNNNN
NNNNNNNNNNNNNNNNNNNNNNNNNNNNNNNNNNNNNNNNNNNNNNNNNNNNNNNNNNNNNNNNNNNNNNNNNNNNNNNN
NNNNNNNNNNNNNNNNNNNNNNNNNNNNNNNNNNNNNNNNNNNNNNNNNNNNNNNNNNNNNNNNNNNNNNNNNNNNNNNN
NNNNNNNNNNNNNNNNNNNNNNNNNNNNNNNNNNNNNNNNNNNNNNNNNNNNNNNNNNNNNNNNNNNNNNNNNNNNNNNN
NNNNNNNNNNNNNNNNNNNNNNNNNNNNNNNNNNNNNNNNNNNNNNNNNNNNNNNNNNNNNNNNNNNNNNNNNNNNNNNN
NNNNNNNNNNNNNNNNNNNNNNNNNNNNNNNNNNNNNNNNNNNNNNNNNNNNNNNNNNNNNNNNNNNNNNNNNNNNNNNN
NNNNNNNNNCACCATAATTGAAATGAAAGGAGTAGCAACCCAAAGATTAATGGGAATAGATCAAGATAAGAAAAATAAGA
ATGGTATTATGTAGAAGTATTCTTGTTACTTAATTGCGTGGTACAATACAAATGTAGAAAACCATAATGATGTTTTTCAA
ATTAAAAGTTAATATTTTCTCAAGTACTATTGGGTGTATTATTTGTTTTCCATTTAGGTAACACAAATTTAGAATAAATA
TTATGAAATGATTGACGATATTTTCTTTTGGTATGAAATTCATATAGCTAGTGGAAAAGTGATCACTAGTAAAATCATGA
GGGGCTTGACTGCCCTTTCGTTTTTTTATAAATAATTTGAAGTTAAAATTTTGTTTGGACATATAGTTTAGATTTTTTAA
GTTGTATATTTTTCCCATAAATTTAAATATCCTACAAATAATAAAAACTATTAAAACTTGCTCAACTCTTACACAAACTT
ATTAAAGTGCAAATCATAGTTTATAAATGAGGTATCAAAATATTTTAAGGATTCTAGAATACCTCTAGCAGAGGGACAAA
TACTCAACCTCTTTCAGATACGAATCTATCAAATTTAGAAGAGAAGAATTTACATTTGTATCTCAATTTCAATTCAAACA
TGGATTTGATTCACACTCTATGTTCTGAGAAATATTTATCATCCAAAAATATTTTTAAAAAAAATAGATTCTTTGTCTAA
AGAAGAGTGTTGAGAAAGGGAATATGTATAGAACATTACAACAAGATAGTGTTTTTTCAACTCTCTCAAAATAGAATCTA
TTTCAAACATATATGTCATGGTTCTTTACTTTGACATGGTACAAATATCTAAAAGTGATATTTTTAGATACTTTTTCAAA
CCTATTGTAATACTAAGGGAAAAGGGTTCAAAACACACACAAATTTTGATCGAAATTATGGTTACACACTCCAACTTTGT
GAAGGTCCTATAACCCCCCCCCCCCCCTTAACTATTTTTTAGTGTATTATTGAGGGTATTATCAGCTTAGCTGGATGAGC
AAGTGGCCACACACGGTTAGCGCGTAAGAATGAAATTAAAGTAAAATGAACCCTTCTTTATTTGCCACGTCGCAATCCAC
ATCATTCCTTTTTTTCCATTAAATTTTTAGCTCTTAAGTTAATATTATTTTTTAATTAGGAAATATATACATATGTCAAT
TTTTAATTGGATATTTCCTTTAATAAATTACACATAATTATTAATTATCATTAAAACTTAAGATGACTACATTTTTATTT
TTATTTTTGTTTTGCTTTCTTCTTCATCAAAAATTGCTTCACTGTGTCGATCTTAGCAACGGAAAAGTCTGCCAACAACG
ACAACGAAAAACTCAATCGCAACAATTATCAAAAATATAATCACTATCACATGAGTACCATGTACCTCCCTCAATCGTAA
CAACAACCTTCACACAATCGAAATTGCAAATTTGCAATGAACTAGATCTACAAATTTTACCATTTTCAAATTTCGCCATC
ACCGAATCGTTATCACTTCGCCATCATCACACAAAAAAAACTCCATCACCACCAAAATGACAGAGACGACCACAAAGTTT
TACAATATTTCTTTTTAGAAAGAAGAAGATGAGAAATTTATGTGAAAATTTATAGCCGAAAAAATTCATTACTCCTTAGA
AAGAAATACCCAATACATATATTGGGTTTTCTACTGATTGAATGTCTTAAAGAAATTTTTGTTGATTTAATTTAAAAGGA
AGTTTTTAGGATGTATTTGTTGGATTTTAATGTGAAATCTTCACGGAAGGGTCTAATTTGAAAGGATGAGTGTAATGGTA
GAAGAAGGTATAAAAAAATAAAGAAAAAATAGGAAAAAGTTTGAAAAAAATAATTAAAATGATATACAGTGGCAGACGCG
TGTGTGCCACCTTTTGGATAAAAACTTGGGTTTGACCTTTAAAAGAGGTAATAATTCCACTTCAAAATAACACGGGGGGG
GGGGGGGGTGTCATAGGACCCCCGCAAAGTTGGAGTGTGTAACAGCAAAATTGGTCAAAGTTTATGCGTGTTTTGAACCT
TTTTCCCTAATACTAAGTATTAGTAAAATAATTTGTATTCATTTTTTATCGTATATGCATAGATCAGCTATATATCATAG
CGAATTCTTCAGAAAAATTGTGTCTTCCACAATGAAATCTGATAAGTGAGATCTCGAGTAAGTGTTTACATAATCCTATT
ATGTCTAAAGAAATGATTCATCAAAATAATGAGTCACCTTTACAAGGTAGAAAAATTATTTCCGATAAAACATCGACTAA
AAAAATGTAAAAGATGCAGGAAAGCAAGTAAGAAGAAAGACTAAAAATAGCAATGTACAAAACAAGTGTAGCGATAGATA
TTTATACACATTGGAGAGTTAATGATAAAAAATATCACGCAATACATAAATCATAGTACTAGAAGTACAACAATACTTGA
CTACATACTAACCTTCTACCCTATTTTTCGACCACCATACCTCTCTATCTAGGGTTATGTCTTCAATTGACTGAACTCAT
GACATGTATTGTCTAATTACATCCCTCAATTTTTCTTCGATTTACTTCTACCTCTCCTAACTCTTACTACAATCAACCTC
TCTCACCTCATTATTGATATTGTTGAAGAAGAAGGAAGCTAGCGATTGGAACATGTCAAAGGAACATGTCCAACGAAGCT
GATTGACGTGTCTACAACAAGTGTTGATGAAAAAGGAAGCTGACGATTGGAACATGTCAAAGGGACTGATCCAATGAAGT
TGACTGACGAGTTTACAACAAATGTTGATGAAAAAGAAAGCTGACGATTGGAACATGTCAAAGGGGCTGATCCAATGAAG
CTGACTAACGAGTTTACAACACTGCTATAGAATTAGAGTTGCACTAGAATAAGACTACTTATATCTATTAGGATTATCTT
ACAACTAAGATTAGATTACGATTATGATTATATTGCAACTAGGATTAGATTATTTATAATTATTTTATTATTATAGTAGT
AATAGGTATTGTAGTAGGACTCTAAGTATAGTTAACTTAGGACTCTACAATTGTCTCCCTATATAAAGAGTATGTACTCA
ACAATTTTAATCATCAATAAAATCCTTGATTTCTCTAATCCTAGACGTGAGATTTCTACATATATATCCTCACACTTCCT
TTTCATATGTCAAATCATCTCAGTATCACATTATTAATCTTGTTTGCCACAAAGGTCATTCATATCATGTCCCGTATAGC
TTTTTTAATCATATCCCCCCTAGTATGCACACACATTCATATAAGCANNNNNNNNNNNNNNNNNNNNNNNNNNNNNNNNN
NNNNNNNNNNNNNNNNNNNNNNNNNNNNNNNNNNNNNNNNNNNNNNNNNNNNNNNNNNNNNNNNNNNNNNNNNNNNNNNN
NNNNNNNNNNNNNNNNNNNNNNNNNNNNNNNNNNNNNNNNNNNNNNNNNNNNNNNNNNNNNNNNNNNNNNNNNNNNNNNN
NNNNNNNNNNNNNNNNNNNNNNNNNNNNNNNNNNNNNNNNNNNNNNNNNNNNNNNNNNNNNNNNNNNNNNNNNNNNNNNN
NNNNNNNNNNNNNNNNNNNNNNNNNNNNNNNNNNNNNNNNNNNNNNNNNNNNNNNNNNNNNNNNNNNNNNNNNNNNNNNN
NNNNNNNNNNNNNNNNNNNNNNNNNNNNNNNNNNNNNNNNNNNNNNNNNNNNNNNNNNNNNNNNNNNNNNNNNNNNNNNN
NNNNNNNNNNNNNNNNNNNNNNNNNNNNNNNNNNNNNNNNNNNNNNNNNNNNNNNNNNNNNNNNNNNNNNNNNNNNNNNN
NNNNNNNNNNNNNNNNNNNNNNNNNNNNNNNNNNNNNNNNNNNNNNNNNNNNNNNNNNNNNNNNNNNNNNNNNNNNNNNN
NNNNNNNNNNNNNNNNNNNNNNNNNNNNNNNNNNNNNNNNNNNNNNNNNNNNNNNNNNNNNNNNNNNNNNNNNNNNNNNN
NNNNNNNNNNNNNNNNNNNNNNNNNNNNNNNNNNNNNNNNNNNNNNNNNNNNNNNNNNNNNNNNNNNNNNNNNNNNNNNN
NNNNNNNNNNNNNNNNNNNNNNNNNNNNNNNNNNNNNNNNNNNNNNNNNNNNNNNNNNNNNNNNNNNNNNNNNNNNNNNN
NNNNNNNNNNNNNNNNNNNNNNNNNNNNNNNNNNNNNNNNNNNNNNNNNNNNNNNNNNNNNNNNNNNNNNNNNNNNNNNN
NNNNNNNNNNNNNNNNNNNNNNNNNNNNNNNNNNNNNNNNNNNNNNNNNNNNNNNNNNNNNNNNNNNNNNNNNNNNNNNN
NNNNNNNNNNNNNNNNNNNNNNNNNNNNNNNNNNNNNNNNNNNNNNNNNNNNNNNNNNNNNNNNNNNNNNNNNNNNNNNN
NNNNNNNNNNNNNNNNNNNNNNNNNNNNNNNNNNNNNNNNNNNNNNNNNNNNNNNNNNNNNNNNNNNNNNNNNNNNNNNN
NNNNNNNNNNNNNNNNNNNNNNNNNNNNNNNNNNNNNNNNNNNNNNNNNNNNNNNNNNNNNNNNNNNNNNNNNNNNNNNN
NNNNNNNNNNNNNNNNNNNNNNNNNNNNNNNNNNNNNNNNNNNNNNNNNNNNNNNNNNNNNNNNNNNNNNNNNNNNNNNN
NNNNNNNNNNNNNNNNNNNNNNNNNNNNNNNNNNNNNNNNNNNNNNNNNNNNNGATTTGCAAGTACGATGTTGTTGATGA
CTTGAGATATCAAAGAACTCTTTTTACTGCCTTTCAATGCTCCAAACTAGAAGATTTCATAAACTAAGATAATTTGTTTG
CTGCAAACACAATTTCAAACGCGTGAATGATAAGTATTGCAACTTATCCAAAGTGTGTCAATATAGATTTGCATCGGCAA
GAGGTGAACCATCGCCTGCTCTGGGTGGTGAACTTAAGCAAACGGTGTTGTAACTCTTTTGTAGTATGTCATATTTATAT
ATGAGAGAATCTAAAGAATGTATTTGGACTGTGATAAGATAATCTCATTGAAAACATGCTTAACTTCGATCCCCAAAAAA
TAATTGAGTTCTTCAAAATTCTTTAGGGAGAACCTGTCAGCCAGAGATTTGATGACATATTCAACGAGGTTTGGTTAACT
CCCAGTAATGAGAATATCATTAACATAAACCATAATTAAAATAGTGTCAACCTCGATGTGAAGATAAATAAAAAGGCATC
TAATTCAGACTTAACAAACTTGATATAAGTCAAATAAGATTTGAGAGCCTTATACCAGGCACGTGGAGCTTATTTTAACA
TACGACATACATGATTGAGAAAATAAGAGTTAAACATAGCCATTTGATTAAGTCATGAATACTTGATCCTATAAGTAACC
TTGCAAAATTGCATTGTTTACATCAAGTTAGTGAGCCTTTCACTTGTTTTGAATAGTGATTGACAGAACGATCCTGATAG
TGGTTGGTTTGACAACTGGACTAAAGGTTTTATGAATTTCAATCATGGACGTTGCGTAAAACCTTTTGCTACTAATTGTG
CCTTGTACCTGTCAATGGAACTATTAGTTTTCCCTTTAATTTAAAACATTTACAGTCAACAACATTTTCATCGGGTTCCT
AGAAACTAGTTCCCAAGTTTAATTTCTCATTAGAACTTCATATTTCATATCCATGACATTCTTTCATTCAATGTTCTTAA
CAGCTTGATTAAAGGTATTTGGTGTGGAAGAAAGGTGAGATAAAAAGCTGATTATTTTATTTGAAGATATTATTTTGGGA
CCTTATGACCACACTGGAGGGTGGAGGAGAATTGGTAGTTGTCATAGGATTTGGGGATTTGGTGGTTGCTGGATCAATAT
TGGTTGAGGAGGATTAAAAGTAAGTGATTAAATAGAGATGTTATTTGAAGAATTATTAAATAGAGAAGGAGACGGGAAAG
TGATAGGATTAATACTCGGTGAACTGGAGGTTGCTGGTAGTTAACCTTCAATCATGGTTTGTTGAGTGTTGAGAGATAAA
TGCAAATATTTTAAAGGATGGAAAGAAGAGGAAACAATTAGGGGGATACATATAAGTGGTGGAAGAGTTGAGATGAGATT
AGAGTCCAAGTTGTGTTGGACCTCTGGATGAGTTTTAAGTGGCGGAAGAGTTGGGATGAGATTGGAGTCCAAGTTTTGTT
GGACCTCTGAATGAATTTTAAATGGCGGAAGAGTTGGGATGAGGGAGTCCAAGTTGTGTTGGACCTATGGATGAGTTTTC
TTAGAGATGCGTGACTCTATGATTTCTCAATTTAACTTGAAAAAATTACTTTTCAAGTGTAAGAACATTTGAGTAAAAGG
AAAAATATTTTGACTAAATTAAACATCACGACTAATGAATATTTTTGAGTTCACTAGATAAAAAAAATGTGCATGATGAA
CAATAGAAACTCCTAAGTAGACACATGGTGTAGATCTAGGTTGGAACTTATATTTTGTATATAGTTTAAACTATAGATAA
CAAAGACAATAAAAAAAAAATTAGCAAAGAGTATTTTGGTGGTTCGCCAAATAATTTTTTATAAGGAGAACATTATTCAG
GTCTGGAGTAGAAAGTCTATTTATGAGATAAACAACATGGTGACAAGAAAATGACCATAATTCAAATGATAATGAGGCTT
CATTAAGAAAAGTTCTAATTGTTTCGTCAATGTGGCGATATCGTCGTTCTACTATGACAACTCGTTGGGGTGTGTAGGGT
GATGAAATTAAATGTCCAATGCCATTTTGTTGTAGGTAGTGTTTCAGACCTGTGTATTCACCCCACCCCCACCCCATCAG
TATAAACTGAGGCAATTTTGTGTTTAAAACTTTTTTCCACAAAAGGATGAAATTGTTTGAAAATGAAAACAACTTTACTG
TTATTTTTTATTGTATGCAGTCGAATATGAATGGTATAATGATCAACAAAAATGCAGTAATACAACTTTCTATCAATGAA
TAAAATGGGTGATGAATACCATAAAGCACTAAACAGAGTTTGAAGTGAAGCATTATTGTTTAAAGTGAGTCTTTAAAATG
ACAAATGATGAGTTTATTTGATGAACAAGAATTACAAAAATCAAACTTTTCTTTGATGGAAATGGGAAGTGAAAATTTAT
TCAGTACTAAGTCTAGGATTTTTAAATGAAGATGTCCTAGGTGACAGTGTCATAGTTGACGAGAGGCTTTGGTAGAAGTG
AAGATTGCAGAAGGTTTCATATGATCAATGTGAGACCACTCATAGAGTCCATTTTTTTTCGTCTTTGTACCAATAATTTC
GAGTTTTGAGATCCTTCACAAGAAAAAAGCATGACAAATTTTTTATAGAGGTTAGATTGTCACATCAAAACTTAGCAACA
TAAACAAGGTTCTTTTTTATACCTGGAGCATAAAGAGTGTCAAAAAGTAATGAAATTAGAATTAGAAGTCTTTATTTGAG
TTAAATAGTGTGAGTAATGGGAATAGTTTTACCGTCACCCATGGACTCTTTCCTCATTGCCAGTGTATTCTTCAAGTTTA
TCTGATGCTGTTGTGACATAATGTGTTGCTCCAAAATCAAGAATTCAAGAATTTGCATCTTGATGATGATTTCACACAAA
GTTAACTTTTGCTTCAAAGTAATTGTGTGCTTTGAGCGACACACATCAGCAGTGTGGCCGGTCTTCTGGCATAGTTGGTA
TTTCACAGCTTGCCTGGCTTGTCTTCTATTTTGTTTATTACCAGGGTATGCCTATCGTTGAGCTAGTCGTTTTCAAGATT
GATTGGGGAAGCAACAATTATTTTTTTGTGCTATTAAGGCTGAAAGTTGGTCCTCCGTGCAACTGCAGTCGTGATAATTG
AGGATGATTTTTCAATATCTTGGTGTTTGAGAAAGAGTTCATGGTCTGTTAGTTTCTAAAATAGTTCTTCAAAGCTCAAG
ATTGTGTCTCGCGCTCTTATAGCAGCAAGGATCTCATGGTACCAAACTTGCTCTGATACCATAAAGAGATTCAAATTAAA
GAAAACTTGAATGATCTTTATTAAATTGTAACATCAACTTAAATACAAGTAAATGTAACTAACTCGACTAATTCTAAGGA
ACTACTCTAACAACTTATAGATAGGCTTAGAATCAACTATTTAAACTAAATCTACTTCTAACAAACCGATAACTATTGAT
AGCTAAATTTACTCTAGATATTTATGAGAATATCTCAATATATACCTCTACATTCCAGACATATTCAAAGGACCTCTGAC
CCTTAGGGACTTTATCATATGTCTTTTCTAGGTCAATGAATGACATGTAAGGTATTTTTCTTGCTCCTATATTGTTCTAA
CAATTTTCTTACAAGATGAATGACTTTTGTAGTCGAACGCCCGACATGAATCTAGATTGATTCTTAGAAATAGACACACC
CCTCTTTATCTTTATCTGGATCATCCTCTCTCAAACTTTTATTATACGATTTAATAGCTTGATAATCATGTAATTAGTGC
AATTCAAGATATCACCTTTGTCTTGTACAGTTGTACTACAACCTCCATTTCTCTAACATCTTAGTCGTTACTCCCTCCGT
TCCATTTTATATGTCACATTTTTACTTTGCACTTGCATTAAGAAATGATGTAACTTTACCCTTCTACCCTTATTTAATTT
TTTTGGAACTCAAGTTTTCAATCAATGAATATGAATTAATTTATTTTGATTAATTAATTTAACCAATGAACATGAATCAT
TTACTTAGCTTTTCTAAGTTAGTCAAATGTATATTTTCAATGCTAATAACTTACAAGGGTAAAAAAGGAACAATATGATA
ATTTATGCATTGATTTTATGAAATAACAAATATTATGGACCAACTATTTATAGAAAGGGATGCCATATAAAATGGAACGG
AGGGAGTACCATTTTTTAAGAAGACGTTCAAACTTTTTTACATTTTCCTATGCATATTAATGATCTTTTAGAAAGAAAAA
AAAATAACCCACTTTAATTAATCAAACCCTTTAAAATCACTTAAAACGGAATGGAGGGAGTATAATTTTATGAGTGAACA
CCATTATTTTACTAAGTCCTTTTCAATCTTGTTATTATTATTTTTAAATCTGGTAAAAATAGTTTCCTATAGTTGTATCT
CGTCTAATCTTCATCTTGGTGATTATTGTCTCTTGAAACCAATCTGACTAAATCACATGTCAGTTTAAACCAAGTTGTTA
CCACCATATAATCTTCTTCTGTTTTTGTTTTTTTACTACATGTTCAGTATCCATAATTGAGTCCGATTAAATTTAGATTT
GTCATGGAAAGTTCAAATATTAGGGGTAAAGCACTAGCTCCCTAACAAAGGTGACCCGGTATCAGGGGGGACTCGAATCC
GATCGAAAAATTTGATTAAGATTTAAGAATGAAGAATATTTTATCACTTCACCATAATTACTATCGATTCCAACATATAA
CCATATGAAAAAAAATTAAAAGATTTGGTGAATAGCATCATCATGACCTAGATTTCACGTGGCACAAAGTGAAAATCGTA
TCCCAAAAATTATATTCCACAATTTATAAGATTTTATAGTACAATTTTTCTCTAGAATTTTTTTCCTCAAAAGCCATAAC
CATTGCTTTTGTCAAATAAAATTCAAAAAATGAGACAATTTTAGAAGGAGAGAAATTCGTAAGAAATATTTTTGAACACA
ATAATGGACCACTCTTTAATAATCTAAAGAATATTTTTACACATATTCTCCTTCTACAATTGCCTTTGACCTAATATCAC
TTTGACTACTTTCCTATTTTAGATATTTAAGTATTTTAATTGGATTGTTTTCTAATTTTCTCTTCTTTCCAATTAAATAA
TAGCACTCTAGTTTAGATGGAGATTGAGTCATATTCAGTACCAATAATTGTGACCTTTATCCATATACAATAATACTACT
ATAGGAGATAATTATAAAATCACTTGAATAAACAAAGTAGGAATCTTTTGTACTTACGTCAATATTCTTTTCCTTTTTCT
TTTTTTTTTTAATTCGGGGTTCGGAGTTCATATTGGAGCTCCTGCTAAATCTTAATCGGGCATTCCAAGGTCCATTCGAG
GATGGCACTCTCACTAAGATTTTCTTCACACACATAGCTCGAACCTGAAACCTCTGATTAAAGAGTGAATTAGTCTCAAC
ACTGCACTACAATCTACGTTGGTTACGTCAATGTTCTTCCTTGCAAGAAGTTGTCTATATTTTTTATTGTAACATTAACA
ACCCAATTCAGATTCTCTCAAATCAACATTTTTAAATTCATATTTAATTTTCTATAAAAACAATAATTTAATCTAAGGGT
ATGTCACAATAGAAACTGAAAGAAAGAATTCAATTTTTATGTTAATGCATATATAACGTTAAAATAACCAGTTATAGTGG
TTATAATATTTTTGAAACTTATGATTAATATTTACGTGGTTATAAAAGTTTAAATGGGAAGCATAAATTAAAGTTAGTTA
TTTCATATTTTTAGAACGAGAACAAAGAAAAACGGGTCACATAAATTGTACTTCCCGAATCTGAAAATGAACTTAAAAAA
AGAGGAAAAATAATATCAGAGCCAGGTTTCGATCCTGGGACCTGTGGGTTATGGGCCCACCACGCTTCCGCTGCGCCACT
CTGATGCTTTTGTTACTGGAAATGCACAAAACACACATAAATATAATATTTCACATTTAAAAGGGATTAAAGTGTAACAT
TTACAAAACAATTGGGGTCGAACGTGAAAACCCACTCAGCGAAAAGTAAAAAACACGTAAATTTTTGGATTTTATTATTT
TCATTCTTTAAATATGATAAATTTGATAGTTTGAGAAATGATTATAGTTATTAATAAAGGTAAATTAGAAACTAAGTAAT
AAATTAACTCTTAAATTTCTAAAGTAAACAAATAAAATAGACATTTAATTTTTAATCCATTAGACGAAGTATCCTTTGAC
GTCAATTTAGGCTTCTTTAAAATCCGTCAACTTCCCTTAAATATTTCTAATTAAATATTTAATTTAATGCATCATGACAT
AAACAAAACTTAAAGAAAACATTGAAAAGCATTAAATGAAGGGAATCTTACTAATTTACCCTTTTAACTCTTTTTAATGT
ACTAATTTATGTGTCTTATTAATCAATATCAAAATTAACACACACACACATATATATATATATATATATATATATATATA
TATATATATATATATATTATTGAGGGGCAAATAGGAAAACTTTATCTTGGTTTTGCAAATTGACAACTAATTTGAAATAG
ATAATTTTAGTAATATAAGACATAGGGAATACTCCATTTCATTTTAAGTGATTTTTAAGGGTTTAACCACCCATTAAAAC
AGTCGCATAATAATATTAATTAAGCAAGTTAATCTTTTTAAGGCATTAAAAGAGGTAATTAGGAAGGCATAAAACATCGA
AATGCTGGAGATTGTGAAACACACAAACATGCTGATAGGTTATTATAAAAGTAGAGTGATATATTCTCTTTTAAAACAAA
TAATACCACAGATTATCAAACTAATTAAAGAAATAAGATTAGCTTATGTAATCATTTATGTTATTTTAATTACTACTTGT
AATGTTTCGAACCTTGCAAAGCAAGCCCTTCTTCCCATTAAATATATAAAACCAGGTTGCGTGTGTACATTTAACTTCCA
TATATACAATTACGTAAATTAAGAGGGTTCTAATATATATATATATTCTTGTCCCACAAGTTAAAGCAAGGACCACCCAC
AAATAAAGTTGTGAGCGTTCGAAGGAATAGAATGCCCTTTGTTTCTTTTTGTCTGATCTATTTGGATTTAATATGAAATT
TAAGAAAATAAAAAAATTATAAATCTTGTAGACTTAAATTAAAGAAATGTTAATGTATTAAAATGCCCTTTAATTTAGTA
GTCTTAGACATATTATTGAAAAGTTGAAATTAAAAAATTGTTAAACGAGCTAAAAGGGAAAAGTGTGTCAAACAAATGAA
ACAAAGGAAGTTATTAAGATAGTCATTGACTTAATTTCTTGGGTAACAATGGTTCTTTGAAATCAAATCAGTATTTCTTC
TCGGTATCTTTGATTAACTAATTTGGTATTTATTTTTATGAACCAATGAAATATTATGATTTGATAGGTAACAAATTGTA
GAAACTTTCTTTCCTAGCCTCAAATTAAAGTATATTTTAGAAATGGAACCTTTTCTTTATATATTATATGTATGCAAAAT
TGTCTATTTAATCAAATACTTGGATTACAAATCAAGTTTAAATGTGTGCATACATCACATTATTAAGGAAGCTTGCATTG
GAGCAATCATTGACTCGTTGTAATAATATCATTTAAATATGCATTCAAGTTATAAACATCGCCACTTAAGAAATTTCTAC
ACAAGCAAGTCGCCTATATCTGAATAACAGGTAACATGTCTTATTTTCAAGATAACAAATTTTATATTCTACAGAAAAGC
ATATATACACGCCAAGTCATGACATGTTGTGTTACAATTTTACAGGATTTTTATAGAGGAAATGGTCTTCCTTTGAGCTC
ATAGCCCAAATTCTGGAACCATAAGCTTTATTTCTAATAATAAAACATCAATAACAAGAAAAAAATAATAAAATAATCCA
AGTTGTATGGTAGATGCAGAAAATTTGCTCATATCACTTTCCAATTCCTGGGTTCCAAATTATTACTGCAACAAGAAAAA
ATTATGAAGGAAAAACCGCCGCCATACACATGAGGAACAAATTTGACAGAATATAACACTGTTCTACAAGAACTCTACTT
CATTGGTATATGCTAAGTATATTAATTATCAAACCGGTGACGCTAATCCTTTTGAGACGCTAAAGCAGATTCTTTACACT
ACTTAGTATTTATCCAGCTATGCTTGTAAAAGAATCAGTAGCAATTACCATTTCTCGTTCTCTTTAACGTCATAATTTAC
AACTATGCAGCCTCCAAGTGTGAACTCACCAGGTCCTCCAAGCTCGTGAACCCAACATTTGCATCAGGTTTCTGATGCAC
TACAGCAGATTCAAGTGGCCTCACTACGGGTGTATAATGTATAGCATTTGGTTTAAGTTGCTTACTCGCTTCTGTCTTCT
TGTGCATCTTCAAGTGGAAGTTTGTTATCTGTAGCTCTGGTAGAAGTAACAGTCTCGCCCTGAAAGTAGGAATGAAAATC
TATAGTTTAGGGTTTGGTCGATTATCAATATCTATGACTTATGTTCACCTGCACAGAAGCAATATAACTTCCAATATTTT
ACTTCCCAAGAGGAAAATAGAAGTCAATGAGAACCTAAAGATTTCGGGTGAACCGCAAATGTGACAATAACAATGATCTT
TTGATGCGAGTGATATCTGTCCACATATACTGAAATTCAGCTTTGAACCAAAAGATGCTAACTTTACCTTCTTTATTCTG
TCAGAAACATGCTGATCCTCTACATGGCTGTGATCATCTGAAATTTTACCAGTCTGACTTCTTTCGACTTCCGAAGAAAT
ACTATCACCATTTACAACACGATAATTTTCAGAAGTGGAAGTGTTGCGACTCGGAGATGTAGAATCGCCATTAATTGAGT
CAATTTCATTCCCATTTTCTAACTCAACTGACTTGTGTTCTTTTCTATAATTAGCTGCTACCTCTGCTCTCCTCTTCTCC
TCCTCCCTCTGTTGTCGTTTTCTTGCTTCTTGTTCCTTTAACTGTTTAAACCTGAAAAAAAAAAAAAGAATCACAATAAA
GTCCTAACCACGAACTTCTCACCTCCAAACAAGGTCTAGACATCTAACCTTTCACCCTGGCGGGACTTATCTGAAGTAGG
ATTTCCATCTTTCTTTCTAGCTATTGTTGCTTCAGAGACTAATTTCTGAATTTGAGGTTGCTCTTTCCTAGGTGTATCAT
CTTTCAAGGTTGGAACTTTTGCACCTCCAAACTTCTGAAGCCATACTTGTTGGCTGGTGCTAAGTATGTTATTTGTTAAC
CTTCATAAGATGGTAAACAATTCTGAGAGGTTATTGATCATAGGAGAGCAATAGTGGTCAATAAATTAGATAATAAAGAG
TATAAAAGAAAATGAAAATCAGAGGAATAAACCGATATTTCCAAACTAGTAATAGAGAAGTGCTTACCAATATAGGCTCA
GACCAGAAGGAACTGACAGTGAAAAGTAACCAAGCATTAGAGGGAGAAACTTAGTTATCGCTTGAGAGTTCTTCACATTT
GGATCATCACTCTGGAAATTCATTAAAAAGGAATTAGAAACTAAACAGGAAAAAAAAAAACAAAAAATAAGATGAAAATG
ATTTAGAAGATAACTGCTATAAAGTCACATTCACTTCTTCGTAACAGACTAACCAACTATGGACTGGCCAACAGATTGAA
CAGAATCACGAGTCAGAATGAATAAGTTAACCAGACAATTCACTTAGCAATAACAACTAAATTCAGTTTCCAGTAGAGGG
GGGTGAAATTAGAGATATGAACCACAAAGAACTGAGCACAGAACACCATCTATATGTCAAGGTTACAATACAAAGATAAA
ACACCATTAGTACTTTCTTCATCGGATATTCTAACTTTGGGAACCAACAACATGCCCAACATTTGGATGGGCAGCAAGTG
AATAATATTCACAATACATACACCAGAATTCCAATTATCAGGACCCTGATGTAGAATCGATTCAGTGAACCAACCATCTC
TAAGATGGTCCAATAGTATTACGACAAAAAATCAAAAGGTTGGATATACAGGAACCTGACTCAACTTATGAGCTTAGTCA
TTTGCTGTCTAGTGATATTGAATGCAATAGTTGACACAAGGAACAAGATGGTAAATGAACCGTGTATCTAACAACTGGAA
TTGAATACTTGAACACAGGGTACAAGATGGTACATTTACCATGTACAGTATAGGTAACCCAGAATAACCAAACAAAATAA
GGAAAACAACAAGAGACACAAAGCAATAGAGTTAAAGGAAATCATCATAAATGCAGATAAAGAGAGGTTATCGTGCATAA
AAGGAGACTGGAAATGGTTTCATTGACCAACCTGTTGAGATGGTTGCATGATTTGAATAGAGATGTACTGGGAGACAACC
AACAATACAGGCAAGACAAGATATGCAAAAGTATCTGACCAACCAAGCGGAGGATGACCATCCTGTAAAATCCAACGATA
AGAATCAGTGCTAATGCATTCTTCAAGGTGAAGCAACTACAGAAATTTGACAGCATTCATCAACTAATAAACTGAACTGC
GAGATTTTTTTGTTCCAGATTATTTATTACTACAAACTTCATCCTTCTAATGCAGTATGCTTCCTTAATCAGAGACAGCC
TCACTTGCTGAGTTACTCAAATAAGACATGGCATGCCACCTTTATACAGCTAGTAGAAGGGACAAAATCTGATGGGTTGA
GTCACACCCCTAGAGAAACTCATATTCTATATGCATCTAAAAAATAAATGGAGCATAGAAGAGCCATATAATGAAACAAA
TCCTTATATTGCAGACACCATAACCCGAAAAGGAGAAGAAAGAGAAAGGACAAGTTAAATAAACAAAACAGGCAATGCTA
CAACAATAAAATGTTGATGAAGTTTTCAAGCTAAAATTCACACACACACACCCAAAAAGAGAACGAACGAAAGAAATGAG
GAAAGGCAGGACAGCAGCATATGACTCACTACGAAAGGGAAAAGCCAAGAGGTGCCACTTCCAGTTTGTCGGGCAACAAC
TGTTGTTGGACCAGCTAGCGAGGGTATCCAGAAGAAGCCTTCTGTCAGAAGTCCCTTAATGTAATACAAATAAAAATAAA
AAATTAAGTATTAGAGATGCTTGAATGAAACTGTAGAAATCGAAAGAGTTTGCTAAAGTGTATAAAAGGGTGAAATTTCC
AGCAGTGGTAATTTGCTTTCCACTTACCAAATTTTTTTCCTTTCTCATTTGAGAATCAAAAGATTCAACACTGTCTCCTT
TTTTAGCAAGTGTTATTCAAGTTAAAAAGCTTATGGAGAGAATGGGTGAACAAGTAAAAAAAATGGCAGCTTTACCTCAT
TTGCCACATTTGAGAGGGCTCTGTAAAGACCAATCCATATAGGTATAGTCGCAAGAGTCGGCAGACATCCTGGGGTAGAT
GATAGAAATGATTTAAAAAACAATTATTATATTTCCATGAGTAAGGATGAAAAACCAGAATTATCAACCATAAAAAGGTT
TGGCATTGAAAAAGAAAGTACATATGAGACCTGCCAGTGGATTCACGCCAGCTAGTTTATAAAGTCGAGCAGTTTCAAGT
TGAATCCTCTCCTAAAATAGATGTATATAAGAAGTTAAAGCAATTAAAGCAAAGATTACACTCTGGACAAATATAAGAAA
ATGCCACAGCATAACTTAAGCATGTACATCCTCCGGTAATCTACTGACTAACGGTGAAAAATATATGAAGCTTGGGTCCA
AATTAACCTGGTCTCCAGCATATCGCTCCTGAATAGCCTTTATTTGTGGTGCCATAGATCGCATTGCCAGTGATGATTCT
ACCTAAGAATGATTCTCAGAAGAAAGTAAGTCATCTTAAGCCTTCATAAGCAAGAATATAATTTGTGCTTTGTAAAGCTC
AATTGGCTTCTTCCGAAATACTATCTGCTACACAGAAATATGAAAATAAGGAATATTGTAAAGTAGAGACATGAGAGTAG
ACCACTGACCTGTTTTTTGGTTAGAGGAAAAGTTGCAGCTTTTACTAGTATTGTTAGTAGAATGATTGCGAAACCATAAG
AATATGGCACATGTAAAGTTGAGAGCCCATCCTTCAAAACCTGGACATAGCACAACCACTTGCTTAATTTTTCTCTCTTT
TATTTTCCTTTGATGTGTGTAACATATGAATGTGAGATAATAGAATTTAGCTTTGGATCAACCCACATATTAAAGTTGGA
TAATTATACTATGCTATCTCTCCAACACTGAGCAGAAGGATGTCACATTTAGGCTGAAAAGTATTTCTCATTCCATTTGA
TAGCGGCATGAAACATTTTTTTTCCTTCTTACTACATCTTCTAATCCCAATCATACCACCAAATGAAGCAACTACTAGAT
CAGACAAGTTCCAGGATACCAAATAAAGAAACCACCTTTAACAACCTCATTCCTTAAAGATGAACAGAAATATAGCCATA
TTCACAATTCTTAACAGCTAAATATTACATTTTGAACACACTTACATCCTTCCATGAAATTGCAACCGAAACCCAACTAT
CAATACAAAATTCAAAATTCAATCAATCAACAACACGACAATCCCAAAACAGTTAGGAGTATGCTATATGAAACTTTAGT
ATTCGTTCAACTCTACTCGAGTCTCAAGTCAATCTCACTCCAACACTATGACAGTTTCTGCAAAACTTAAGGCTACTTGA
ATCAATAAAATCCACAAGGGCACCTTCCAAACACAGTATGACAATAACAACTAACCCTTAATTACAATAGTCTATACACT
AGTTTCTCCAATACAGCTAACCCAAAAGCCCCATAAGTAAAGCTTTCAGCTCACAAAAAAAGCAAAAAGAATTGAAAGCA
AAGGAACATCATAACATGGTAAAAAACAAAACTTTAAGATTAACAAACCTTCAAAACAGTCTCCATTCCATTAGTAATAC
CAGAAAGCCAATCACTATTTTGTTTAACACTTTCAGTAGTGTCAACAACAGTATCAGCAGAACCTGAAACAGCAGCATCA
GCAACTGTATACAAAAACCCTTCAGCCCGAGTAAACAAATCCTTGAAAAGCAACTCTGCAGTTTCCGGGTCAGGAAATGG
ATCCTGCCCCAACCCGAATCGAGCTACTCCAAGCATACCCCTTGAAAAGGGTTTGTTAAGTGGAAGATTTCCAAAGTGGG
TTCGATGGAAAACTGGGTTTAGGGTTCTTGTTCGGTCTACAAATGGAGATAATATTGAATTGGGTCCAAGAGAAGGGAAA
AAAGTTGCCATTTTCGCTAACAAAGTTTCAGGTTCTTGTAAACCCTTGAAGATATAGATGAGTTGGGATTTTAGAAAGAA
TTGATTTTTAATTATGGGTTTTGACAAGTCCTAAATTTTTCATAATTTTAAGTCAGAAAGTAAGAAAAAGAAAAGATCTT
TGAATATTTGAAAAGAAAAACTATCGTGGGAAAAATGTTAAATATGAAAAGATAAAAAGAGTCAAATCTTTTTTTATATC
CAACAATCATGGAATTGTGGAGGATCTTTTTGTTTGCTCTTGTTTTTTCCAAATCGAAATGATAAAATGGCGGCGAATTC
AGAATTTTAATTAAGTAAATTTTAAAAATAAAAATATAGTGTTTGAGATTTGAATTTAAAAGTCTTAATTAAGAAAAAAA
TTGAACTTTTTAAACTAATAAGTTAATCTTTAATTGTATATTAGGAGATTCAAAATCTTTATATATTAGATAAAATATTA
AAAAGCATCTTATATATTGTGTAATTTCTTATCGAATATCTTATAAGTCGTAACTCCCTAAATTCGCCATGATTGATTAC
TATTAGTTTATGATGATAAAATGGCATAATACATATATGCACCATTTAATTTGGTCTCAACTACATACAATAGCGGACCC
AAAATTATCATTGATTGATTAATAGTAGTTTATGATAATAAAACGACATAATACATATATGCACCATTTAACTTGGTCTC
AGCTACAATAGTAGTTTATGATAATAAAATGGCATAATACATATATGCACCATTTAACTAGAACACACGACCTCAAGAAA
TTTTCACAACAACTTAACCACTATACTAAACTTTTAACCTGTATCAAGAGGTGTCAATACTTGTATATATACTTATTAAG
CAATAATTCGACCATATACAATAGTGGGGTAGTGGGTCTGCCTCTGGTCACATAGAACGTCATATATGACACGTGTGTCT
ACTTGTTCAACTTTGTACAAATTTAAATATCTATTTATACATATTTAAAGTTAAAGAATATAAATATGAATTGAGGTCAA
ATTAAACTGTACATTAATGTATTATGCGTAATAAAACTGTTTATAAGCAATCTCAAGATTTGCAACAATTGCTATATTTT
CATGAATTTTGTTTTCTCATCCAATTGTGTGTTTTCTTGGTAGCTATTTTTGCACAAAAACTAGCAAGTGATGTATCCGG
TTAGTTAAGGATGGAACACCAATTTATCATTCATTCTATACCGGGGCGGATCCATATAGGCCCTTTCGGGTGCTCGAGCA
CCCATTAATCTTATACCGAAGTATGTATATTTATATAGAACTTAAGAGAGAAAATGGTCTAAAATCTTCTCAATCTATAT
TCGAAATCTCAACTACACACTCCAACTTCATGGGTGTCCTATCACCTCCTGAACATTTTAAAAGTGAAATATATACTCCT
TAAAAAGGCATACCCAGATTTTTATTGAGCAATGATATGCACGCTTCTGCCACATCACATCACCTTTTTTAATATAAAAA
AAATTTAATTATTTTTCTTTATTCTACAGCCATAGCATCATCAACCTGGTGCTACATTATTTTTCATGAGTTTTCTTCTA
AATTCTTCTCAATTCAAATAATCGTTGATTCAACCCTCAAATTCTCTATTTTTGAATAATCTTCTGTTTTTTTCTCTTTT
GATTGATGAATTTTTCACCCAAAATCATTAACAATTCAATGTCCAAAAATTCATTTTTATCAATTTTAGGGTTTAAGTTT
TTAGCTATAGTTAGTTTAGTAGGAATGTTGAAAAATGAAGATTTAGTATAATTTTTGTATAATATAATGTTCATTGTAGA
TTTGATAACCAAAATCTTTTTAGATCTGAAAAAAAAGATAAAGAATGTATCTGACTTGTAAATTTTGTGTTTGAGCTTAA
TTTGCATCTCCTAGAGCTATGAAAATCGAGTATGTGGTGATGGTGATTTGAGTGGTGATTTACATCGGAACTGATTGTTG
ATGAGTTTGTTCTCACATTGTGAAATAACATAGATTATTTCCGGTGGATTTTTAGTAGAGCTACTGTGAGAAGTGTGTGA
TTCGAAAATGAGAGGGAGCTTAGTGATGTAAGAACTATAGGGGCGGAGACCTGATAGTGGAGGAGCCAAGCTCACCTGGT
GGATCAAAGAAGACATCACCGCCGGTGTTGTTGTCGGTCTATTAAAGAGAAAGAAGAATGAAAAAAAAAGCATAAAAAGT
AACAAATAAATAAAAGGAAACATAAAGGTTTTTTTAAAAAGCAAACTAATGAAATAAGGAAAATATTAAAGTTTTAATTA
GTTTTTTTTGTCTTTCAAAGAGAGTGAACTACATCTTTTTTGCCACCTCAGCATTCACGGAGCAAATAATTTCGCTTTAA
AATAGTTTAAGGGGGTGATAGGACTCTCGTGAAATATAAGTAGTAGTTGAGATTTCGAATATAGATTGGGAAGGTTTTAG
ACCATTTTCTCGAACTTAAGATGGATAATATAAAATTTAAACAATGAACACCCATTTATCAAAATGTTCTATATTGGTGT
AGTGGTTATTTGAGGGTTGTTAAGGTTTTGATAGCTTTTGTGTCTAGGTTCGTTTCCTGGTCCCGATCATTACATGGTTG
ATTTTTTTATTGAGAGCACCCACAATCTTAAAATTCTAAATCCGTCACTGATTCTATATTCTGGTTTATGTCTGGATTAG
GGTGAATACTCAATAAGTCTGGATTAGAGTGAATAATCAATACCATGTATGAACTCCTTATATCCCACATAATCACATAT
CACTGCCCAAGAGACTAGTGTATGTGGGCACATCTACAATAGTGGACAAGTTATATTGGGGATATATAATGATATAAAGT
ATCTGTCAAGTTGGCCCTTGTCTAATTAGATAAATTTTGAAAATTTTATTGTACAAATGGCACACTATATCAACTAAGAC
ATGCAATATAAAATGATCATTTAGTTAAAAAAAAAAGAATATTAGCACTGCATAATTCATAATCATTTAGTAAAATAATA
TATATAGTAACTTCTCTCTCTTCTAACTTCTAAGTTCTAACCAAAGTTTCTCCTTAAAATTAGCAACAAATGAAAAAAAA
AATGGATGATAATTATTTCCTACTTCCATAGGTTTATTAAATGTCAAGTTCCACTATATCATTATATTTTCCCTTCATAT
TTATTTTAGTCAATTTTTTGAGTTTTTGATCTTTTTCCCCATCAATTATCTAAGATATAAAATATACTAACTTGCTTTTA
GAGTAATATTCATGCAAATACAATTAACAAACAAATATTTACAATTGAAAAATATGCAAATACAATCAACCGGCAAGTTT
AAACATTTATTTTGACTAAAGATTATCTGAAAAAAAAGTATTTTTAAAAAAAAGAAGATTATGAAAGTAATCTACGAAGA
ACTTAATTATTTCATTAATCCAACTTCTTGATTAACTCATAATTTTACGTTTTATAAAGAGCGGTTATCCTTTAAAAGAG
TATGTCCACAAACTCATTACTTGCTTTGTATCTGCATCTTGAAAATCTTTTAATCCTTTTACGCGCGCGCATTCCATAAT
CCATTGTATTGGAGTTGCTGTTTCTGGTTAGTTCCATTATTTTGAAGTTGCTGCGTAACTGCTTCATTATAGGAAACAAA
CGAATTGATTTTAATTATAAAGTTCGATCCAGGTATCACTTTGTTCAATGTTTCAAACTTTAGGAATTGATTATACAGAC
TAGGTGAGTTAATACCTCAGATGGTCATTCAACTATGCATTTTTTTCTCAGAAAGTCACTCAACTTTCAATTTTAACTTA
AAAGTCACTCAATTATGCACTTTTCTCTCAAAAAGTCACTTAACTTTCAATTTTAACTTAAAAGTCACTCAACTATGCAC
TTCTCTCTCAGAAAGTCACTCAACTTTGAATTTTAACTCAAAAGTCACTCAATTATCCACTCTTCTATCAGAAAGTCACT
CAATCTATTTAATTGTTTTATTAATTAAAATTTGCTGATATTAATTGTTTATATAACAAACCAAAATTTTAAAAAAATAA
AAAATACCATTTAAACCATTTAGTGATCCACCCACCTAACCCGACCCATTAAAAAATATAATATAACCAATTTTATTTTG
CCCTTAATCCTAAATTATTCCCTCTCTTTCTCCTCAACATAAATTATTTACCCGTCTTTCATTTCTTTTTGAAAAATAAA
AATTAGAAATAAGGCAAAGAAACACATCTAAGTTATGATGAAATTATCGGCAACACACTTGAATTATGCAGGTGGTCTAT
AATCCCTTGAGCTTATTATTTTTCGCATTTTTTTACCTCTTCAATTAATTACCTTAGTAAAGAAAAAAGGGTTCGATACA
ATTAGTGTAACACGCACTTACGATCTTATTGTTTGGTGCAATCTTAATAGAAATGTATTTGATCATCTCCATAACTGTGT
AAACCTTACAGATATTCATGCTCGAGTTGCTGAACTTGTTATTTAACTGCTCATAAAATAGAGGGAATAATTTAGGTTTA
AAGGCAAAATAAAATGGATCATATTATATTTTTTAATGGGTTGGATTAGGTGGGTGGATCACTCAATGATTTAAATGGTA
TTTTTTATTTTTTAAAATTTTGGTTGTTATATAAACAATTAATATCAGCAAATTTTAATTAAAAAAATAATTAAATAGAT
TGAGTGACTTTCTGAGAAAAGAGTGGATAATTGAGTGACTTTTGAGTTAAAATTCAAAGTTGAGTGACTTTTTGAGAGAA
TAGTGCATAGTTGAGTGAGGTAATAACTCCAGACTAGGTCCAGCAAAGTAATGAGAACTTAATGTTGCCAACCTGATTCT
CTATCAATTATCCCTTAACAACAGAATGCAATTCAAACAAACAAACCCTTGTTGTTGGTTAAACCAAATTTACGCAGGCT
AATTAACCACTTCAATCTCCAATTATAATCATATACAACACATGACAATGGTTAACAAAGCAACTGAATAAGACCCAAAA
ACGTATCAATAGGATTGTGCTTTTTCAAGTTAACCTCAATCCTGAATTTCACCATAAACTGTTTCTTGTCACAGTACTCC
AAAAATCACAAAACATCAGTATCAATTACTCAATTAACTAAACCTTAATTGGGGTGGGTCAGCAAGATGGATCCTCCATT
CCCATTCAGGGCAGAGCTATTGAACCCTTAGCTTCTTGGTATGTTTACATTTTTTTTATATATTTTGAATTCCCAATAAA
AATCTTGATTCTGCACTACTCACATTAGACCTATTTCATTCCATAAGGCAGCCCGGTGCACTAAAATTCTCGCTAGGAAG
GATTACCCGTGACCAAGCACATGCGAAGAGCAGCTAAATATAACTATAAATATGATTTTTTTATCATAAATGTGAGTAGC
AATAAATTAAAACTAACCTTATATGAAGTTCAGTAGTGATATATATCCACTGACAATTGAGTCTTCATACCATGTTTGTA
CTAAAATATATAACTTTCCTCTAATAAGATAATAAAGAAAGGATCTTGGTGGTTACACTTACACATTTGCTATTCTTTAA
AACATATAATATTGTTTGCCTCTTCTCTAAATGCTTCACAAACAAGGTGCACCTTGTAAACATCTGGAGGTTACATTCTA
TAGCTATAGCTGATGGATTCCAAAAAAGCAAATAATTGTTAATAATATGTAGAAAAAAGAAAGGAAACACCCATTCCTTA
ATTTCCTAAAATAACAAACGAATATATTGATAAACTAGGAAAATAAGAGTAGTGTCAATCTTAAGTTCTTTTGTAATTTG
TAATCTAGGTACTTACTGGATTGCAAGACGACTTTTATCTAAATCTTGTGGACTGGTGTTCACAGAATGTGGGATCTGTA
TATTTATGGCATGCATGCATCTAATGGCAGGCAAGGTGAGTACTCTTTTGCCTTCGTTTAACTTTTTCGTTGATGGAGAT
ATTTATAGATATCACTAATGCATCTATCTGTTTCTGTTGAACATGTAGTGAAGTTGTGTGACTTGGAAAATGATGATAAT
GTTACTTCAATTGGGTGGGTACACATCTTGCTGCTGTTGGAACAAGTAGTGGAAAATTATATTTCATCATTCCCTTTGTT
TGCTTATGCCTCTTCTTTCATGGCCCTGTTATTTCTCACTCACCTTCTTATGTGTGCTTACTATTTACATGCTTCGACAA
TAGAAGACACTGTTGCAAACAAAATAGGAATACGCTTCTTCACTGTCTGCAAACGAAATAGGAAAACGCTTCTTCTAGAA
AATATACACTTTCTAGAATTTTAGATATTTAAATTAAATTATATATCTGGTAAAGTCTTGAATCAAAAAAAAAAAAAAAT
TTATAATGTCATTCATGTCTTTAAATAGGAGGATGTAGAAATTTATCAAGAGACAATGTGGAAATTTTCTCGTGTTTCAT
TATTGTACCATCATTCAAGTATATATACAAGTATTATAATAAGAAAATAAATAATGTTAAAATTCTATCCTACTTGTAAT
ATTCCTATTGGCTATGTACAATTTTCCTAACAAACTTTATTCCTTGTCTATGCCAAGCTTGTGCTTGTCACGTGCTTTGT
AAGGAAACTTCCTGAAGTCACTGATGTGGACGGCACAAATCTTTTCTTTGACTAAATCAGTATTAAGGGCCTGATCTATG
TCACGTTGCTGCTGACTATTACAAGGCTTAAAACACTTTGCATTCTTCAAAGTGCCTTTTGTCTCATTGTCTGAACAACT
CTTCTTTCTCTCTGAAAATGGCTTCACCATTGATGAATGTGAGTTCAAGGTCTGTGTATTTTTAACATCCCCCCTCAAGA
TGGAGGGGAGCAAAGTGATACCCATCTTGCGAAGAAGATGATGGTGAGAAGGCGCGGACAAAGGCTTTGTGAGAATGTCG
GCTGGTTGATCTTTGGAGGGAACAAAAGAGAGAGAAATGAGGCCAGAGAGATATTGTTGTCGAACAAAGTGACAGTCAAG
CTCTACGTGTTTCGTTCTCTCATGGAAAACCGGATTCCGAGCAATGTGCATCGCTGCTTGGCTATCGGAATACACTGGCA
CCGGCAATGATGGTGAAAGAGACATATCTGCTAGGAGACGAGTCAACCAAGTCAGTTCTGCGACCAATCTCCTCATCGAT
CTATATTCCGCTTCAATGGAGGAAAGAGACACTGATGCTTGTTTCTTCGATTTCCAAGAGATGGGAGATCCACCTATACT
GATGAAGAAACCACTGACGGAACGTCGTGAATCCTTGCAGGAGGCCCAATCGGCATCGCAAAATGCAGAAATGGAGAATG
AAGGAGAAGCAGACAAGAAAATCCCTTGAGTAGGACTACTTTTAAGGTAACGAAGCACCCTTAATCCAGCAGTGAAATGA
AGATTGCAAGGCCTCTGCATAAATTGACTTAAAGTCAAAACAGCAAAGCATAGATCTGGCCTTGTATGAGTTAAATAATT
CAACTTTCCAATGAGATGTCTATAAATGGTAGGATCTAACAAGTAGTCATCTGAATCTGCAGACAACTTACAGGAGGGAT
CCATGGGAGAGGAAACAGGCGACAGATGAGAGACATCAAACTCTTGGAGCAAATCCAAGGTATATTTTCGTTGACTCACA
ATAATTCCATGATCTTCTCTCAGAATTTCCATGCCGAGGAAATAGTGAATAGGACCAAGATCTTTAATTTTAAACTCAAC
ATAAATAAATGATTTAAGGGATTGGATTTCTGCATCATCATCACCTGTAATCAGTATGTCATCCACATACACTGCCACTA
TGGAAACTAGATCACAATTTCTTTTAAAAAATAAGGAGTAGTAGTTTAAGGATGCAGTGAAACCTTTGAAACTTAATGCC
CCAGCAAGCCTAGCATACCATTGCCTAGAGGCTTGCTTTAAACCATAGAGGGACCTTTTGAGTTTACAAACCAAATTAGG
CTGTGGGGAAGACATACCAGCTGAAAACTTCATATATACTTCTTCTTGCAAATCACCTTTCAAGAAGGCATTGTTCACAT
CAAATTGGGACACTACCTAATTCTTCTTAGCTGCAATAGAAAGCAAACACCTGACAGTGGTCATCTTGACCACGGGGGAA
AAAGTTTCATTGAAATCTATTCCCTCCTTTTGAATATCACCTCTAATGACCAATTGTGCCTTTAGCCTTTCTAGAGAACC
ATCTGCATGATGTTTGACCTTGTAAACCCACTTACAAGGAAGTGCTTTTCTACCATGAGGAAGACAAACTACATCCCAAG
TATGGTTGGATTCTAAGGCTGCAAGTTCTTCTTGCATGGCCTTGACCCAACCAGGATGAGTAGAGGCTTGAACATAACTA
GTAGGTTCTGTGATGTCTGAAATTGATTGGAGAGTGACTTGATTAGGTAGAGAAAGACCAGCAAAGGAAAGGACAGTAGG
TTGAGGAGGTGTAGTAAAACATGAATCAGTGACAGAACTAAGAAAAATAGTGTTGCAAAAATAGTCATTTAGATGACTTG
GCATGGTACCTTTGTTAGATCTAGTTAATCTTCTAATATCAGGATAAGCAGGAAGTTAAGAGGTTGATGTCACAGGTGTA
GGTGTAGGAGTGGAAGGGGAATCGGGATTAGAACAAACAACATGATCTGACTGAGAAGATGAGGTTATGTTGAAACTAGA
ATCTGTAGGTGCAAGGAAATCAGAATCATTATATACCTCATTGACAACAGTTGGAATAGGAAAAATGTGGGATGGTTGAT
CAGCAGGATCCATTGAAAATAGGAAATTTCTTCATGGAAAGAGACATTCCTAGAGACAAACACTTTCTTGCTTGTGAGGT
CTAACAACTTGTACCCTTTTTGGTCACTGGGATAACCTAGAAACACACATGTTTTTGCCCTTGGTTCAAATTTTGTCCTG
CCATGAGCTAAAGTGTTGGCATAACACAAGCATCCAAAACATTTCAGATGTTGATAAGAAAGTGATTTCTTATACAAAAT
ATCACAAGGAGTAGCACCCTGCAAGACTCTAGAAGGCAATCTGTTGATAAAAAATGTGGCAGTGAGAACATACTCTCCCC
AGTAAACCATAGGAACATGAGATTGAAACAAGAGAGCTCTAGCAATCTCGAGAAGATGTTTATGCTTCCTCTCAACTACA
CCATTTTGTTGAGGAGTGGCAACACATGAAGTTTGATGGATTATACCTTGAGATTGGAAGTAAGTAGTGGCTAATATACT
CTTTCCCAATTACAAAGCATTATCTGACCTTATCACTTTCACCTTAGTGTTGAACTGTCTTTCTACCATCTATAAGAAGC
ATTTCAAAACTGAAAATGCATTGCTCTTAGTTGTCAACAGATATGTCCAAACACCTCTACTATAATCATCCACTATAGTG
AGAAAATACCTATAGTTATTATAGATGGGTACTTTATAAGGTCCCCATGTGTCAATGTGAATAAGGTCAAATTTGGCCTT
AGTAGATTTAGGACTTATAATAAAAGGCAATCTAGATTGTCTTGCTTTAGGACATATATCACAAAAACAATCAAGATTAG
TCAGAATATAGATAGAACTGAGATGTTTCAGTGATGAGAAAGGCAAATGCCCCAATCTAATGTGCCAAAGTTTTACATTA
GAAACAACACTACTACATATAGAAGAAACTCCACTGGGGACAGACTCAGACATACTAGAAACATTAAAAGGAAAGAAACT
AGAACTAGGAACATATCTTGACATAACTGGCACTTCTTTGGTAGGATTGAAACTAGACCCTTTTACATTGGGCTGAAGTA
GATAGAGTTATTCCTTAGCTTCACCAAAAACTTGAGGCCTCCTCATTAAAGGGCCCTGCATAACACACTCATTTGATGTA
AAGAACAAGATAGAATGAAATTGTCGACAAAATCTATTTACAGACATGAGATTGAATTTGAAACTTGGGACATATAAAAC
ATTTTCTATAGCAACATTTGAGAATAAAGAGACTGTTCCTATATGAATGATTTGAATGGTATGACAATTAGGAAGATTAA
TAGTCAAAGGGACTTTAAGAAGACATATAGAAGTGAAGCAACTTGAATTATAGCACATATGTTCTGATGCACTAAGTCTA
CTATCCAAGTATTAGAATTTAAAACTGAAAAACATGAGCCAATGCATTTCAAGATTGTACCAGCCACTGCATTTGCATTA
ATTGCATGTCCTCCATTTGTGTCTGCTGACTCTTCCATCCTCATTTGTTTGAACATGTGAATAAATTGATTGTATTGCTC
TTTACTGTACCCTTGATTGAGTGCAGCATTGCCACTACAGTTGTTGTGTTTTCCTTCAAAGTCCTCCATAGACACTGCTG
CATTTCCTCTAATTTGTCCTTGAGAGCCTTTGTTATTTATGAATTGAAAATCATCAGGATACCCTATCAATCTGTAACAT
TTGATTTCTTCATGCCCTTGTTTTCCACTGTAATCACATGACACATTAGGGTTATATTTCATTCTCTTTCCTTTAAGCTT
TTGATTTTGAAACCTCTGTGACTGTTGAGGTTGTGCAGATCTGGGAAATTGATTTCCAGATTTCTGATTAGCATCATTAG
TCCTTTGAACCTGCTTTCCACCTCTATATTGGTTTCTATTCCCAGTCATGAAACCTCCAGTTCCAGCCATAAAAGCACTA
GAATCAGAAGGAATGGGAGGATTCATATAGCTTTCCCTTTGATGTTCATCCTGTAAAATCAAGGAGTATGCAAGGTTAAT
GTTAGGCAAGGGGTTAATCATCAAAATATTACCCCTGGCCTGTAAATATGTGTCGTTTAATCCCATAAGGAATTTGATGA
GCCTTTCATCTTGCAAAGACTTCTCCAGCTTCTATTTTCCTTCACAAACACACACACAACCATACTTGATGTTTGAGTTT
AGGGAATCCAACTCATCCCATAACCTTTTTAGTTGTGTGAAATAGCCTGCAATGTTGTTATTTCCTTGTGTTAACCTGCT
GAGTTCTTGTTGTAGGTGGAATAACTTTGCTCCATTGGATTGACCAAACCTCTGCTCCAAACTTATCCAGAGATCCTTAG
CAGTTTTTGAGTAGATGACACTGTCTGCAATCTCCTTTGACAGTGAATTCAAAAGCCAAGATGTAACCATGTCATTACAT
CTGCTCCAGACTTGTAGATCTGGAGAATCACTAGATGGTGCTACTGCTGAAAGGGTAATGAAAACAGATTTCTTCCACCC
TTGATAACCCTTTCCATCGAAATGAGTGTCATACCTGGTGAATCTGATGGATGAAGGTGATAAGGATGATTGGAATCAAT
GGATGTTGATGTTGAGCTGCCTACAACAGTTGTTGTAGCAGCAATTGTTGTCGATGGGTCACCCATTACTCAAACGAGAA
AACAAGAACAGGGTTTTGAATAAATCTGGAAGGATTTTGATCACTGCTCTGATACCATGTAGAAATTTATCAAGAGACAA
TGTGGAAATTTTCTCGTGTTTCATTACTGTACCATCATTCAAGTATATATACAAGTATTATAATAAGAAAATAAATAATG
TTAAAATTCTATCCTACTTGTAACATTCCTATTGGCTATGTACAATTTTCCTAACAAACTTTATTCCTTGTCTATGCCAA
GCTTGTGCTTGTCACGTGCTTTGTAAGGAAACTTCCTGAAGTCACTGATGTGGACGACACAGATCTTTTCTTTGACTAAA
TCAGTATTAAGGGTCTGATCTGTGCCACGTTGCTGCTGACTATTACAAGGCTTAAAACACTTTGCATTCTTCAAAGTGCC
TTTTGTCTCATTGTCTGAACAACTCTTCTTTCTCTCTGAAAATGGCTTCACCATTGATGAATGTGAGTTCAAGGTCTGTG
TATTCTTAACAGAGGATATTAAGAATGAACATGACAATGTGAAATGAAACGAAATAGGAATACGGTTCCATTCCAACTAC
TGTGATTTAGTTCTTTTTGCAATCTCATATTTTTATGAATATTATTTTTTCTACTTATGTAACAGGTCTCAATCTTATAG
TTAAAAATCAAAACAACCGGAAGTACTACACCTCAGCTAACCTTCAATACAATGCATTGCTATCCATAAAACTTAGATCC
TTGGCAAATACCTTCAAAATATAAATATGTAATAAGCTTGTCTTCTTAATCTTAGTATTATGCTTGTAACTTATGTTACA
TACCTGTAACTTCTAATTATTAGTGTTATGTTTTGACTTTTGACATTTACTCAATTAATACGCAAAAGCATTTTTCACGT
TGGGCCCGTGTCACACACTTCTAGTTATTAATAATAGAAATTAGACTTCTAACTTATTGGGAAATTTTGCATATAGCCAC
TCAAAAATAGCCTAATTATGCTTTATAACTATAGTTTGCTAATTACGATTCGTAGCTACATGTTATAGGGAGGAGAGTGG
CGAGCGAGATTGGGAGAGGGAGGAGACAGGCGAGCGACAGAGGGCAGAGAGTGGAGAGAGGTGCATTGTATATGTATATC
GGTTAGATAATTGTATATATATAACTACTATGTATATGTATCAATTATTGTATTTGTATATCTGCATACAATTTGAATTT
GTGTACAATTGAATCGAGTTAAAACATTTGAATTTGTATACCCAATCTCTCTCACTTTATACAAACACAAATTATACATT
GTTTTTGAATAATTTGTGTTTGTATAAAGTGAGAGAGAGAGAGAGAGAGAGAGAGGCAAAATAGAACTGGGCAGGGAAAG
ATTTGTATTTGTATAATTATAAGTGTATACGACGGAGAGATATGTATTTGTATAGCCGGTCTCTCTCGCTTTATACAAAC
ATAAACTATACATTTGTGTTTGTATAGAGATTGGCAGAAGAGAAGCGAGAGAGAGACTGGGTAGGGAAAAGAGAGAGGCG
AGGAGAGATGACTGAAAGAGAGGGGAGAAAGGAAGAGGGGGAGAGAGGTGAGAGGCGAGAGAGAATGTAATTATAGCTGA
AAGTAAGTTCTGAATAGTAATTAATGCAAACTATAGCTATATTAGCTATTAACTAGTATATATTTATTTGCTTAACCGCG
TAATTTTTCTATTGATAAACATCTTGTCTATGTCTTAGAAAGAAAAATCTTGTAAGAATTTTCACAAGATTTGATTTTTG
GTCAAAATGAATTTGATTTTTTTTCTACTTGAAAATCTGTGTTGGGCCTCAACTAATCCCAAAAAAAATGCTTAGGTAGA
TGGACCCAGGAAGCAAAAAGGAGCAAAAACATAGTTGGAGGTAGAAAGGATCCAATCTGATGGTCCACAAAATCACACAA
GTTAAAGACCAGCAAAACATCAAATAATGACGTTTTATCTTGAAAGAGCAAAGGTTGTTCATTTACTTGAAAACAAGATA
AATTACACTTGTTTAGGTCATATTTACTAGTATTCGCAATAGTTTTAAATATTACTTTATGTATCACATTTAGTTGGTTG
GATATATGTATCTTAACTCGACAAATACATGTATCCGCGGAATTGACAAAGCAAGATACATGTTTAATTAAGGACGGTAC
TAAAATACTCATTTAAGAAGAAAATTACTCTTTTAACAACTTTTGAGTATATCTAGTCTAACAACTTCTAAAAAAGATTT
TAAAAAATTCAAATTTCTTCCATTTATTTTTGAGCAACAACAAAGTGAACAATTTTTTTCCCAGAAATTCAAATTTGTTT
CTCTGAATTTCGAGTTTTCTCTTCCGTATACACGTATTCGAGATATGTTAAAATCTAGATACATTACAAACGTGTGTCTA
TTTATGTAGCATAACAAAATTGCTCAATTAGTGGAGTAAATCACTCCTTTAACAATTTTTGAGTATCTATAGCATAACAA
CTTCCTAAAAATGTTTCAAAAAACTCGAAATCATTTCCTTCCTTTTGTGAGAAACGGACCAAAATAATGTACATTTAATG
TTTCTACCAAAATTTAAATAACAATGTATCACAAAATAAACACAATGTACAATAAAATCTCACTAAATTAATACTCGGTT
AATTAATAATTTGTCTAAGATAATATTTTTCTCCGATCCCAACTTGGGCCAATGGAAAAAATCACCCATTTCGATAAGGT
AATAAGATAATATACTTTGAGAAGACCCCTATATAAATATATGGTCTCATTAATATTATAAATTTATAATTCTTTAAAAG
TACAAATATATCTAAGACAATTTAGTGAAATATGATTCTTTTGTTTTCTGTTTAAAATTTAAATCTAGTTGAAGCTCATC
TAGATGCGATAAGTGTTCCCTTACGCGTAATGGACTCCAAAGGTATTGTATCATCTTCAACTTTATCATCAACATTGTTT
TTTTTCAATGGTATCCACAATTTGTTCTAAGCTCTGGACTTATGAACATGTATCATTTTATTCATCCAACAGGTTATTAG
CATTCATTTTATTGCAGTAACTGAAATCATTAATCATGACCTCAAGTTCATGAATGACGTTTTCACAAGTGGATTCATTC
AAATTCTCTAAGGATTTATCTCCGAATGAATTTTGCGGTGTCAAAACACTCTTTAAATTAATAAATATTAATTTATTGAT
TAAATAATACCTCTATAAAATAATAATATTTCATGGTCTCACCTATATTAATTTAGTAAGGTTTTACCATATCTAAGATA
AATAAAAATTGAAAGAATAATCATAAAAATAAAAATTAATATTCATTCCCCGTATCTAGATATACATAACTAACAATGCA
TCTAAATTAAAAACAATGTATACATATAAATCAGATACATACAAATATAGTCAAATACATTATAATAACATAATAAATAC
ATATGATAATACTAAGATACGTTCTGAAGGTTATCTCTACTATG
>mtp_3004.scaffold_2
TGCTTTTTTTTTTTATAAGACTGATTCATTGGTTCGATGTATTTGGCATTATTACTATGGAATTTACTTAAATGATTTTG
TGAGATATGATTTAGGGTGTGTTTGGTATGAAGGAAAACATTTTCCGGAAAATGTTTTCCAATTTTCTCATGTTTGGTTG
GATTAAATGCTTTGGAAAATGTTTTCCAAATCAACTCATTTTCCTCAAATTTAAGGAAAATGACTCCCCTTCAAAACTTA
AGGAAAACATTTTTCAAAACTCTCTTCCAACTTCAAATTACAATTACTTTTTTGTTGAAAATATCAATTTATTTTGTCCC
TACCCTCAAACCACCCCCCCTCCCCAAAAAAAATAAAATAAAATTTTAAAGCTTATTTTTAAATTCAATTTTTTTACCCC
ACCCTCACCCCTACCCCCACCCACTACCCTCGCCCCCCCCCCCCCATCACCCCCCTATCAGCCCCCCAACCCCTTCAAAA
AGAAAAAAAATTTAAGTTTGTTTTTAAAAAATATTTTCAACTTCAAAGTTTTATGTTTTCATCCCGATCCTCGATCACCC
ACCCCCCTCCCCCAAAAACAAAAAATTGAGTTTGTTTTTAAAAAATATTTTCAACTTCAAAATTTTATTTTTTCACCCCT
ACACTCGACCCCCTCCCCCCTACTCGCCACCCCTACCCAAAAAATAATAATTTAAGTTTGTTTTTAAAAAATATTTTCAA
TTTCAAAATTTCATTTTTTCACTCCTTCCCTCGACCCCCACCCACCTACCCCCTACCAGCCCCCCACCCCCCACCCCAAA
AAAAAAATTTAAGTTTGTTTTTAAAAAATATTTTCAATTTCAAAATTTCATTTTTTCACCCCTACCCTCGACCCCCCAAC
CCACCCAGCCCCCCCACCCACCACCCCCAAAAAATAATTTTAAGTTTGCTTTTCAAAAATATTTTCAATTTCAAAATTTC
ATTTTTTCACTCCTACCCTCGACCCCCACCCACCTATGCCCTACCAGCCCCCACCCCCCACCCCCCCAAAAAAAATAAAA
TTTAAGTTTGTTTTTAAAAAATATTTTCAATTTTCAAAATTTCATTTTTTCACCCCTACCCTTGACCCCCNNNNNNNNNN
NNNNNNNNNNNNNNNNNNNNNNNNNNNNNNNNNNNNNNNNNNNNNNNNNNNNNNNNNNNNNNNNNNNNNNNNNNNNNNNN
NNNNNNNNNNNNNNNNNNNNNNNNNATTTTTTATCACCCCTACCAAGCCCCCCCACCCCCAATAAAAAAATTTAAGTTTG
TTTTTAAAAAATATTTTCAACTTCAAAATTTTATTTTTTCACCCCAACCCTCAATCCCCCCACCTTTTCAATTTCAAAAT
TTCATTTTTTTTCACCCCTACCCCCCCCCCCCGCACCCCCAATAAAAAAATTTAAGTTTGTTTTTAAAAAATATTTTCAA
CTTCAAAATTTTATTTTTTCACCCCAACCCTCAACACCCCCCCCCCACCCCCCAAAAAAAAATTTAAGTTTTTTTAAAAA
AATATTTTCAACTTCAAAATTTCAATTTTTTACCCCTACCCTCGACCCCCCCCCCCCCCAAAAATAAATAAATTTAAGTT
TGTTTTTAAAAAATATTTTCTACTCTAGTAAAAATAAAAGATATTTCTCAAAAATATTTTTCATTCATAAATCAAACACT
AAAAATCTTTTTCGGAAAATATTTTCTACTCACCAATCAAACATGAGAAAATAAGTAAAAAATCAACTTGTTTTCCAGGA
AAACATTTTCTAGGAAAACATTTTCCATGGAAAACATATTCCTTCATACCAAACACACCCTTAGAGTCCAATAAAAGGAT
CTGTTCGAAGGTTTGTAGATTTACACTGAAAATTTCAGTTTCAGCAACAGATTTGAAAATAGGTGTAAAATGAAAATGAA
TTGATGGGTTAGATTGTTTTGGGGTTTGCTAGCTTGTTTCATTATGGACGGGTCGGTTATGACTTATGTGGGTGGGTTAA
CAATTCATGTGGACCAATAAATTAATGCCAATTGTTTAATTATTTGACTCACTAATGCCATGTCATAATTCTGTCAAAAG
AGGGCATTTTTAAACAAAAAAAAAACGTTAAGGGCATTTTTTATCCGATGAATGGAAGGAGGGCATTTTAAAACCATTTT
CAATACGTTAAGGGCATTTTTAACCCTTTTTCCTTGATTAAAAACAGTTAAAGTCTTCGCATTACCTTTAAGGCTTAAAC
TCATATTTGATCTATGTATTTGTATTTAATATTCGAACACTAAATTAGTCATAATTGTCATTGAAAATTGTATAACTTAC
ATAAATCTCATAGTGTTAAGCGTTAATTACATTATTTCCCTTCTATTTTTCAAATCACAAAAATCTCTTCAAATTTATGG
ATTTCGGATACATCACTAGACTTTCGGATACATCATCACTGAACTTCCAAATACATCAACAGACATCCGGATACATAGGT
GAGGATGTATCCGAGAGGGAAGGGATGTATCAAAGAGGGGATAGGACATCCAGATACATCACTAGGCTTCTGGATACATC
ACTAGGCTTCCGAATACATATATAGGTGAGAGATGTATCCAAGAGGGGGATGTATTCGAGAGGGGAGCAGGAATGTATCA
ACGAGATGAGAGTGATGTATCTGAGAGGGAATGTATGGTATTGCTTAGAGTAAGGTAAAAAAGTAAAAGTGTTGTATTGC
TTCTAAATCATAATGAATTAATTTAATTTCCAAACGAAAACTAATAGGTTCTTTAGAGATTAATCTTATCTCATATTATT
ATGTACTGCATGAATTTGATTTATGATGTATTATCATATTAACTAATTAGAATGAATAAAAATATTAATTACAGGTATAT
CGATCAGTTTTCAAGATGTTTATACGTTGAATACAAACAACATGGTATAGATGTGCAGGGCCGACTCAACAACATTGGGG
GCCTAAAGCCAAATCATAGAGAGGGGCCCTAAAAAAAAATTTAAAAATCATCCTATATACTTTTATTTAAAATCTACTTT
TCTAGCTTTTTTAGATGTAAATTCATTAATTATTGTTTTATAATCGATTTGTAGTAATTCTTTTTCAATTGATAATATAC
CTAATCCATTCAATCTCTCTTGAGACATTGTTTATCTTAGATAAGATTTTATCAATTTTATTTTCGAAAAACTTCTTTCG
GTTGAGGCAATGGTTATAGGAATTGTTAACATTATTCTATAAGCAATACATGCATTAGAAAAAGAATCAAGTCTTTTTAT
TTGATTGAGTATTTTCATTAGATCATTATTTTCTACTTGTATTATTTCCCTTAACACTATTAATTCAAAAAATAAATCTA
AACCATTAATATCAGAATAACTATTATGTGTTAAAGAAAGCTCAAGGTTAAGACAATGTTATTTTAAATTCTCATCTTAT
GCTAAATAATTTACAAAAAAAAAAAAAACTTTATCCAAATCTTTAGAGTAAATTAACCATTTTCTTTCATGTTTTTCTCC
GTTTGCCAATTTTTGAATATAGTGTGTTGTAGAAAAATGTCTTAAGTGTTTATCCTTTGGAAAATTTATATCAATCATTC
TAATTGGTCCCTTTTCTACTAATAGATCTCTCAATTTTGTATATGTATTATTCCATTGACTTGGGTCATATATATTTTTA
GGGATGCAACTATTTAAATTACTTAGGAGTTCTTGATTATTGGGAACTATGTCACATTTTTCACCAACTTCTTCTAGATT
TTCTTCTTGGATGTTATTATCATCTAACTCAATTCGATTAGTGACTTGTTCATTTGAAGAACACCCTCCAATATTTTTTG
ATTCAGAATTTTTATTATTCGTTAAAAATCTATCAATAAGGGCTCCTTTTTGGGATTTATTTAATTCCTCAAGTTTTCTC
TTTTTCTCTTTTTTTTGTAAAACCAGAATCATATTTTCTAGTTGACATAGTTAAATTAAATAAATTGTAATAATAACTAA
AACAAGAATATATATGCTTATGAACTAAGAATATCAACAATAACATTTTTTTAAGAAAAACTATAAAATAAATTTAGAAT
AATAAAACCTGACTTACGAATAAGTTGATATAATAATATAGAAATAATAGTGTGTTTCTTGACTCCTTCAATAGAATGAT
TGCTTATTGCACTTCTTGAAATCTGAAGAAGATACCCAAAAGTAAATTTGTTCTTTTGTAACTTCAAACTTGTAAGCAAC
AATATATCAAAAGATTTTGTAGGAGAGAGTTCAATATTGAGAATAAAAATAATAAAATAAAGAATAAAAAAGATGAGTAT
TAAGGTATATAATAATATATGATTAAAGTCTTGGGAGATAAATAAGAAACATGATTTCTCACTCTTGGAAATTATTCCAA
AAATTGTTCATTTCCTTTCTTTTTTTTTTGCACGTTTAGTATTCCCAAAAATTGTTCCACCCATTCCTTAATTAAAAACT
ATCAAACTAACGGTACTTTTACCTTCTTCTTTTTTTTTTTTTTTTAAATTCTTGCATGTTTTTTTTTCACTTCTTGCACC
TTTTTTTTAAAAATAAATTAAAAGTAAATATAATTTTTTTAAGAATATATATAAGTACTTTTTAAAAAAAAAATGGGGCC
CCCCAAACATATGGGGCCCTATGCGGTGGCTTTAGTGGCCTAGTGGTTAAGACGACCCAGTAGATGTGCAGTGTCAGGTA
CTAATTAACTCATAATTTCCACTTCTTTTACTTGCAATTACTTTAAAAGAAGTAATTAACTTGACCATTTTTATGTCTAC
AATTACGCATAGAATTATCATTTTTTCTCTACCAGACAACTTTTTAAGTATTATTTTAGTATTTTTCTATTTACTATTAC
CTATATGATCAATATGTAATTCAAGCAATTAACATCCTAACTTGCATTAATTGAACATGGATGTAAAGTCATGATTCCAA
ATCAAAGTTTGGACACGCCATCTTGAAATTATGATTTTTAATCTCAAATTCTTCAAACCTAAAAAAAACATGATTTGAGA
TTTCAAATCATGATTTCAATCTTTCTTTTTTTTTAAAAATGTGAAACTTTACCTATTATTAGTTTATACATATTTTGTTT
TTTAAAAGAAAACTATCATTTAAAGTACAAAAAAATAAATCATGCTCGGCACAAAAATATTATATGTACCATGTGAAGGG
ATTATATTAAGGATTAACTAGTTATTAATATTGTTGACTCGTGAATCTTTATAAAATTATGTATATTTAAAAGTTTTTAA
TCACAAACATTTGTTTTCTCTCGTTTTATAATATATTCAGTATAAATTTTACAAGTAAGGTATGAGGATAAAGTTAATAT
GTTAATTAGGTACCATTATATGTTAAAACAAAGATGACTTCAAGAGTTGCAAGCATAGAGAAATCATCATTGTTTAGTCC
AACACCAGAGAAGTATGCAAAAGCAGGAGTAGCACAAATAGGATATGGTTGGAGAAGCATGCCTTATTGGCCACATTCAA
TTCAATGGTGGTTTGCTTCTTTATTGCCTCAACCTCTTCTTGATGCATGGCGCCTCTCCATTGGCCTTAATAGGAGGATT
AAAACTTAATTGCCTTCATAAATGGTGTTTACAAGCATAATCTTCAATAAATTAAATGTATACAAGATTGATATTCGTCC
TTTTTGAAATATAAAATGATGTTTTTATCAAGAGGAATAAATAGGCATTGTGCTTTTTTTCCTTAGCCAAGATTTTGTTC
TACTGAATTTCATGACAAGGTTTTCAATGAAGTAATAATTAATGTGTATTACAATGTAGATATATATTTTTTTTCTCGCT
AGATTTTTCCTGATATGATTTAACGAGGCATATTAAATGTAACTAGACATCGGCATATTATATGTAACTAGACATTAGGA
GAAGTGTTGTAAAATACATTCGCTTTAGTTGTCCACTGCATAATTACAAATATAATCAACTTCCCCCCTATTCATTACCT
TTATTCTTGTTAGCTTACATTTTCATAACCTCCTCAATTATCTCTGATGCTTTATGTTATCTTATTATAACTCTCTATGT
AATGCTATTAAGGGATCCCTAGTATTAATGGAGCATGGTAAATGAGATTGATATACTTGAACATTTGCATACGTGTACAC
TTAAAATTTAAGAGAGAATAATAAGAAAAGACTATCATATCTTATATCTATATTTTTTGTCTACAATATGCTTCAATATT
AGTTCCAACTTACTCTTCTTCTTTTTCAAAATATTGCCTTCATTCATGATCTAAGAGTACAAAAGGTTAAAAATTGAGTT
AGACATCCTAAATTATATACAAGATCATTGAGATGATGCTAGTATATTTGTATTACTCCTACCCAAAAAGGTCTTAATAG
CCGTGAAATCTAAGGGGTTCATATTTGAAATAAAATATTATGACTGTTGCGATATCTTTCGATCTTAATTATTATTTTTT
CGACATAAATTTTATTGTCTACGATAATTTTTATGAATTTTTTGTAAGTAATAATGCAACGTACACACAATAATTATTTG
TTCTTTTAATATATATTTATCCCTCCATTCACTTTTACTTGTCCCCTGTTTCAAATCCTTTTAACTTATCGCTCTTAACA
TATCAAGAAAAGACAATTATTGTCTCTCATATTCTTTCGTTAGTATTAATGAGTATTTATTGTCCAAATCGTTTTCCAAA
ACTTAATATTAAACTTCAATTAGTAAGAGTAATGTAGTAAACTAGTCATGTCAATTATTATTTTTATAATAGACATGAAA
AAATCTAAATATGACTAGTAAAAATGAATGAAAACAATATTAATTTACGCATATTCATATGCAAAACACATACACTTAAC
GAGTAGATCTATAATAACGTTTAGAGGTAAAAATTTCCTAATAATTTCCTATTTTATAGGATTTGGGCTGTTGATAAAGC
AAGTCCGGCCCATTAATTTGTTGGCGGCAAAACCCCTTTTATCGGCCGTTAAACCCTTCACTGTCTGTAATAGCCTCCTC
CGAGCTAAAACCCTTTGGCTATTTCTGCTTCTGATCGTCAGATTTTCCGGCCGTCGTGGTTGGCGGCGCAATCATGGTGA
AACGACGTCGCGAAGAAATTGATTCCGATGGAGCAACGGAAACGGAAAATACGACCTCATACAAAACGGTTTTCATAGAT
ACCAACCTTGATACCCACTTGGCTGTAATTGTCTCCGATTCCGATACTATCTCCGATCTTAAAAGTAATTCCCCTTTTTT
CATCCATCTAGATTCTAGCTCTATCTGTTTGTTGGCTCTCTCTGTGTGTAGGTTAACAAATGCAGCTAAACTAACAACTG
TTGTACATCAATCCCAAAATTGTTAAAATTTATGGTATAAATCCTCTACATTATTTTGATATCATGTTGTTTTAATAGTC
TAAATTGCTTGAAAGAGTAAAAGTTTTTAGGATTAGAAAAGAGGCATATCAATTGCTCTTTCACTCACTTTGCGTATAAT
TCTTGGTTAATTTTGTATTTGTAGTATGAAATTTTACTGAAAATTGTTGATATTTGAGCAAGGAATGCTATTCGAAAAAT
CTGTTTGACTGATATACATCATGTTTGTGTTATGCAGAAAAGCTCGTGTTTGAACACTTAAGGTGTTTTCCTGAAATGAG
TGAGTTGAAGATTTCTTCTGTGAAGGTTTGTTCCTCTCCAGCTCACTATTTTTGTGTATATTTCTTGTGTCATGACAAGC
TTTTCATAATTCCTAATAGGTGAAACGAAAACGACATTACTATCATCTGCCTGACACTATGCTTGTTAGAGGTGTTTTTG
AGGGTAGCAAGAAGGAATGGTTCCTTTCTGTTGATGCTTCTAGATTTCAATGCCTTGAAAATGACCAAGGGTTACTTTGC
ATAGCGTATCCGCAAATTGAAGCTGAAAATCTTCTCCCATGTGATTCATTCAATGCAATGGATAAGCAGAAGGTTTTTGA
TACTAGTGAATCTTACCCAGCTAATGGGAACTTGGCATCTAGCTCCATCGTGAAACACAAGGAAGTTGCCAAGGTCATAG
GTGAACTCAAGAGTGTGAAGCGCGCAGGTAATTCTCAAGAACTTTCTCCCAGATCTGGTCATGTGGCTAAGAAGCGTAAA
ATAAAGCACAAAGAAGACAGAGTCAACCACCCGGTAACAGGTACCAGCGCTTCAAATCATGGCATAGATAATGGTTTTGA
ATTTAAAATTGTTGGAAATGATACTACTTTGACAAATTCTAATGAAGGAGAGCGGGAAAATATAAACATGAAACTGGTAG
ATGTCAATGCTGAACCCTTAATAAACCAACGTTCTGATCCCAGTAAGGTGTCAAAATTGGGAATGAAGAAAAGCAGGAAG
GGTAGGGCAAGTGCTGAAATCCTTGGTGTGCAGGATGAGCTCTGTGGAGATAGGAACAATGATGCACTTGGTGAAACATC
ACACTCTGGGACTCTTGCAAATAAAGTTAAAATTTTGGGTAGCAAGGAAAGCAGTGGAGCTTCCACCGAGTTCAATCATA
GGGATAGCTTGAAGATCGCAATTCCAGAGAACTCCACAGCAGGTAAACCAATAAAGGCAGCTTTAGCAGAAGAAACATTA
GGGGACCAATCTGTGAGAACAGATACAACCCATAATAAGAGGAAGAAGAAAATTAAGAAGGGGAAGGACTCATCCACGTG
CCATGATGAGGTTGCCTGCATGGCTCTGGGTTCCAATGATAAATTTGTGGGAACTAGGGGATTAGAGCAAAAGGAAGGAG
TTGAAATGAAGATCTTTGACAAGTTGACTGATGTTGACTCTACTATTCATGCTACTCAATCTAGACTGAAAGAAACATCT
TTTGTTAAAGATCATGCGTCAAACAAAGAGTGTCCAGCACCAGTCAGCAAGGGTATTTGTGAAATGAATTTAGTTGGCCA
ACCTATTCTTGAATCCAATGTCTCTGGAGACGATGAACTTGGAATTGATGTTGCTAACACAACTGGAGAACAGGAGCTGA
TACCGAACTGTGATTTTGAAATGCCCATGAGTGAAAAGTTGAGTGATCCAAGTACCAGGGGTCCAGTGCCTTCCTACCAG
TTGGGAGAATTACAAGGAGCAGCAGAAAATAGCTTTGGGAGGAAGAGAAGCAGGGCCAAGAAGTCAACTTCTCATCAGGA
GTTAGATATGAAAAATATTGTTGGGGCTTCTCAAAATGCTTATGCATCTGACCAAGATATAGTCCGTAATGATGGTTCAA
GTGATGCAACAACAAAGGTTGGTAGTATGCCAAAAACTGATGTGGATCATATAAATGAAATAGGGATCGAAGGCAAGTTG
TCAGTTACTCAAGGTGCTGAGACATCCCCTCTTTTAGATAACAATGAACCAACTGGGGATACTAAAGAACAAGTTCTCTC
AGCAAAAAGGGCATTGGATGACAAGGAGAACATTGAATCTGGAAATGCTAGCAGCATGAAGCGAAAGAAAAAGAGTCAGA
GGAAATCTGCTGAAAAGATTCCTGTTAAATTAAACGGAGAGGATGACAGTACGGTGAACTGCTCCTCTTTAGCTGAAGGG
ATTGGATCTACAACTGATCCTGTAACTGGGCAGAGTAAGAAAGGTGAAATTTTGTTTGATGCTGAAATGCTGCAGATTAG
TCTAAATACAGAGGTGAAAGGGTCGCCTCAAGTTCAATCTGCAGCATGCAGATCTTCGGACACTTCCAAGGCAGAAATGA
ACATCAAGGAAGTGGAAACTATCTCGACAGCTCCCTTTGATGTGAAGGTTGCTGAAGGACATGGAACCTCTGGTCGACGT
AAAAACAAAAAAACAAAAATGGAGGTTTCTACTCATATTAATGATGTTTCATGTGCCCCTTCAGCGACGCATGATACTTC
TGTTAATCATTTCGTTGAAGGGTCTAATCAAGATAAAAATGCATTGCCTGCCAGAAAAAGAAAGGGAGCATCAGAACAAG
TGTCAAAGAGTACCTATGCTGTAGGTTCTCAACACCAAGTTGAGAAGGCAACCTGCATTGAGCCAGAGCTTCTGCCTGTT
GAGGAGAAGGGAAATGAGGTTGAGCATTTGCGGCTTAACCAGATTGATAAAAATCAGGAGACTCTGAGCATTTCAGAAAA
GAGGCTGAAAACGAAAACCAAAAAGAGCCAAAGTTCTAAGAAGAGCAAATCCATTTTGTCTAGTCAAGATCAGGAAGGCA
GTCACAAAGACTTAAAAGCTTCAAATGATAATCTGGAAGATGTGAACCCTCTGCCAGAGCCAATGGAGATGGATGAGTCA
GGTAAAAATATTCATGTTGATCAGTATGGTGGTAACAAGTTGGAAAATCAGAGAAATTCTGGTATTCATTCTGACTTCGA
GAGTTCTAGGGAAGATATCAGAAATGCTGACTCGTTTCCAGTGCTATCGCATGCTTTAACTAAGGGTGCATTAGAGGAGA
TGCACGAACCTGATGTAAATACTGATAAGAGCGATGCCATAAACTTCAAGCAATATTTTGTTCCTGGCCAACAAGGAGAA
GTTGCATCAAAGAAACCAATGAAAACAAACAGAGACACAAAAGCTAGCAGAAAATCTAAGGGTGGTATGACTTCTAGAGG
CTTTTCGGAAGATATCTCGAAATCAAGAATTGAGGTGGCACTTCCGAGTCAGGGAGATAAAACACTCGAAGAAGCTGGAA
AGCTTGCAACTTATGATGCTCCTGCTTACAAGAAGAAAAATGAAGAATCTATGGACGAATCTAGGTCCAGCTCCAGCTCA
AAAGGTCCTGGCAAATTCCTTGAGGACAATAGACGGCAAACAGGTTCAGAAATCCAAAGTTTGTCTACCAGAAATACAAA
AATTAGGACTGCAAACATCGAGGATTTTACACAACCAAAGAAAAGATTGCTTCCTAATCCAGGGCCTAAGTTTGGGGATA
GTAGATCGAGAAGGTCCGACAGTAAAGAGGGTGGAGATTCTGATTCTACAACTGACACTCGATCGGATTCATCTTCTTCT
GGCAGCTCAGTTGAAGGAAGTGAAATAAGTCAGGCTTCAACTCCAGAAGGTAAAATTACAAATTTGATTTGCTTGTTTTT
TCTTTTCATGTCTCGACATTCCTTTGTGTTATTCCATCGACCTTCACAAAAAATTTGAAACCTTTTACTCAAACAAAGCT
GTGTTACTCATGTTAGGCTGGTAAACCATCTGTGAGGCATGTATAATAGCCTATTATTTAATTAATTCAAAATTTTGCTA
AACATAAGATCCGGCAACATAAGCACACAGTCTTGTATGTTCTTATTCTGTTTTACATCCACACAAATTTGAGACCTTTT
ACTTGAACAAAGAAATGTTACTCATGTTAGGCTGGTAGACAATCTGTGAGGCTCGGTATAATATCCTATCAAACCAATTG
AATTTTTTTGCTAAACACAAGATTAGTCAACATAAGCATTGAGTTCGGGGTCGGCAATGCTTTTGATTTCCAAACAGCAC
CTAATTCAATTCTCTCACTCAATCCCCCTCCCCTTGCAGTAAACTGTTGAAAGGAAAAGAGGAAGTTCTTCATTTCTTGT
TTGTGGTCGTGGACTTGGTCATTCCTATGGCATGCCAAAATTATAATTCTGAAGATTTAAATTGTATTAAGGACCCCTTA
TTTCTCTATGGATAAATAATCAATGAAATATATTCAAAATACATTTCATGATTTCCTGTTTCTCTCTATCTTCATTCCTT
TTATAAGCTAATTTCTACTTCCTATGTTGACTTGGTAGGAGCTAATGTTGCAAAAAACAACGCTGCTGCTGCTGGAAAGC
ATAAGCTCAAATCAAAGTAAGTGAGATCTCTTCATTTTTCCCTTAAGACCTTTGTTAAACATGGTTCTTTTCTAATGGTA
GATCATTGATTATGAACCAGTCCTCTATGATTTACCTTGTTTACAAGTTCTTGCGACTAAATAAGTCAATAGATTTTTTT
TTTGTTTTGTTTTGTTTTTTGGTTGGGGGTGGGGTGGGGTAATTGGGGGTATTCCGGGTATACATGTCCATGGGCAATTG
AGGGTTATCCGGGTGGTATGCATCCATGGCTGAACTTTTTTTCCTACACTTTGTTCTATATTTTCCTCTGGAACCTAGGC
GGTAGCTTGATCTGATGGAGAAAACTTAAGCTATGATCTCTTAACGTTGCCGATTTATCATTTTATCAAAAAGAGAACAT
TGCTCTATTTTGTCATCATGTCACTTGTGCACAACAATGAATGATCAATCTATGATTGATAAAGACTGTTAATGACAGGT
GGAGATAACTTAAAGATGACATGTTTCCAAAGACATACTCTAGAGTCTAGTCATTGAGATGTGAATATTTAGATAACTCT
GGTGTTAGAGCAAATAGTTTTAGTACAGTTTGAATTAGACAATGAGTTTTTCTAAGTTATATGTGAACTTCTTTATTTGT
CACATTTCTGGTGCTTACGATCACACTGAATATTCCAACAGCTTTTTGGGTGAGGCCCTAACCATGGAGATGATTCTGAG
AAACTCTAGCCGTTTCAAGAAGGCTAAGGTTTCAGCTGCTCAATCTCAAGATGAAGAAAGTCAGCCTGTCGATGTTGTCC
CTGATAGTCTAGCAGACACTCAGAATGAGTAACTCCTCCTCTCTTTGGTTTCTATTGAAATGACCCCAATATTTGGTACA
CAATCACATGTAACCTGGGGCTCTTCAAAGCAACAAGAAAATGAAAAAGAACAAGGAGAAAAATGCTTCTTGCCCGTATG
TGTTTTTTTGCATTATGAGAAAAATTCTATGCACATGCGTGATTTTGATTTTCTGAATATTGAAATTTTGTCTGGTCTTT
GATATGTTGTGTAATTGTAATTCATTCAATTTGTTGAAACTCAACGAGAGATTGCTTGTAGTTAGGGGTTGTGTTGGTCA
GTATGGTGTGTACCCTTTAAACATTTTGTTTCAGTAGTTTTGGTAACATTTGTCTGTGAGATGAAATTGAAGTTTTGCTC
TAATTTTGATTTTTAAGTTGTATTTTTTGTTCTTTAACATAAAAATCTCATAAGTTACAAGGTTAATCTAAAAAAAGTAA
ATTTATTGATTGAATCTCAATTCAATAAAAAAAATAATTCTTGCTGATTAATTTAAAATACATAGTGTTGGCAGGACTTA
GGAGCCGTTTGGTAGCTGGATAAGTTCAAATTTAATATATAAATAATTTGGTTATTTATGTATTAATTTTATATCACGTT
TTCGCAAATAAGATAAAAGTTATTCATGTACGTATTAATTTTATATAATGTTTGGTTGGTAGGTTTTCAAATGTTATTAA
AAATTATTCTTTCTAACAAAGGTAACTTTGTACCCAAAGGGAATCAAACCCAAGATCTCTTGGTTGTGGATAAAGAAATT
ACTTATCACTCCACCACAACACTTGCTAGTGATATTTACTTAACTTTAATGTGTTATTATATAGTTGGTTATTTTAATGG
TTATAATAAATGTTAGCTCACTAATTATTTTCGAAATTAAGAAATTAAAATTAGCTCACTAATATATTGTATTCTCTAAT
ACATATGTAACTAAATATAACTTACAAAAATCTCATTGTGTAAGACTTAAAGTACATTCTATCCCTATTCTTTTCTATTT
TACAAAAATTCCCAAAAATATCAGTCATCCGGATACATAATTGGTTGTTCGGATACATAATTGATTGTCAGTATACATTA
ATGTTGCCCTACAATAAGTGACAATCTGTTGCGCTAAAACAGGAAATAAATCTGAAAATTTAATTAAATCTCATAAATTA
CGCTTACGTTTCTTTTTACTATCTACTAAACATATTTAATATATGTATTAATGTGTTTCATATTTATGTATCAGATACAT
AGCTGCAACATCTTCACATTTTGCCTCAAACCACACAAACTTTTGACAATAACATTTTTGTATCACCATTTATGAATTTG
ATACATACTTGTGTGGCACTTTAATGTATCATATATATAAGTTAATAAGTATCAGATGCATTGTTGTGTGTCAAGATCGC
TATTATGTAGCCATGACATGCTGTTATGTATCAATTTGTTTATCACTTTATTAGATGTCTATCTATAATAGAAAAAGACT
CGATGAATTCAAATACAAATATTTTTACCACACATATTTAGCTATGAAAATAGTAAGGTTTATGTATCATGCATATGATT
TGGTAGTGTGTACGGATACACATCCTTCTAAATTTGAATAAGATAGAAGATACATAGTCACACCTAGATACATGATAAAT
GAGACATTTGGTAGAAGTTTTGTATCTAGTATCAAAATTAATCAAGGTTATGTATCAAACTAATATTTGAACATNNNNNN
NNNNNNNNNNNNNNNNNNNNNNNNNNNNNNNNNNNNNNNNNNNNNNNNNNNNNNNNNNNNNNNNNNNNNNNNNNNNNNNN
NNNNNNNNNNNNNNNNNNNNNNNNNNNNNNNNNNNNNNNNNNNNNNNNNNNNNNNNNNNNNNNNNNNNNNNNNNNNNNNN
NNNNNNNNNNNNNNNNNNNNNNNNNNNNNNNNNNNNNNNNNNNNNNNNNNNNNNNNNNNNNNNNNNNNNNNNNNNNNNNN
NNNNNNNNNNNNNNNNNNNNNNNNNNNNNNNNNNNNNNNNNNNNNNNNNNNNNNNNNNNNNNNNNNNNNNNNNNNNNNNN
NNNNNNNNNNNNNNNNNNNNNNNNNNNNNNNNNNNNNNNNNNNNNNNNNNNNNNNNNNNNNNNNNNNNNNNNNNNNNNNN
NNNNNNNNNNNNNNNNNNNNNNNNNNNNNNNNNNNNNNNNNNNNNNNNNNNNNNNNNNNNNNNNNNNNNNNNNNNNNNNN
NNNNNNNNNNNNNNNNNNNNNNNNNNNNNNNNNNNNNNNNNNNNNNNNNNNNNNNNNNNNNNNNNNNNNNNNNNNNNNNN
NNNNNNNNNNNNNNNNNNNNNNNNNNNNNNNNNNNNNNNNNNNNNNNNNNNNNNNNNNNNNNNNNNNNNNNNNNNNNNNN
NNNNNNNNNNNNNNNNNNNNNNNNNNNNNNNNNNNNNNNNNNNNNNNNNNNNNNNNNNNNNNNNNNNNNNNNNNNNNNNN
NNNNNNNNNNNNNNNNNNNNNNNNNNNNNNNNNNNNNNNNNNNNNNNNNNNNNNNNNNNNNNNNNNNNNNNNNNNNNNNN
NNNNNNNNNNNNNNNNNNNNNNNNNNNNNNNNNNNNNNNNNNNNNNNNNNNNNNNNNNNNNNNNNNNNNNNNNNNNNNNN
NNNNNNNNNNNNNNNNNNNNNNNNNNNNNNNNNNNNNNNNNNNNNNNNNNNNNNNNNNNNNNNNNNNNNNNNNNNNNNNN
NNNNNNNNNNNNNNNNNNNNNNNNNNNNNNNNNNNNNNNNNNNNNNNNNNNNNNNNNNNNNNNNNNNNNNNNNNNNNNNN
NNNNNNNNNNNNNNNNNNNNNNNNNNNNNNNNNNNNNNNNNNNNNNNNNNNNNNNNNNNNNNNNNNNNNNNNNNNNNNNN
NNNNNNNNNNNNNNNNNNNNNNNNNNNNNNNNNNNNNNNNNNNNNNNNNNNNNNNNNNNNNNNNNNNNNNNNNNNNNNNN
NNNNNNNNNNNNNNNNNNNNNNNNNNNNNNNNNNNNNNNNNNNNNNNNNNNNNNNNNNNNNNNNNNNNNNNNNNNNNNNN
NNNNNNNNNNNNNNNNNNNNNNNNNNNNNNNNNNNNNNNNNNNNNNNNNNNNNNNNNNNNNNNNNNNNNNNNNNNNNNNN
NNNNNNNNNNNNNNNNNNNNNNNNNNNNNNNNNNNNNNNNNNNNNNNNNNNNNNNNNNNNNNNNNNNNNNNNNNNNNNNN
NNNNNNNNNNNNNNNNNNNNNNNNNNNNNNNNNNNNNNNNNNNNNNNNNNNNNNNNNNNNNNNNNNNNNNNNNNNNNNNN
NNNNNNNNNNNNNNNGGGTAAGATGATCAAGAAATGTGGATTGAGCACATTTGAGCAGTGAAAAAAGACAAATAAACTTG
CTATATTACTTAGGAGTATTAAATTTATTTTACAAATTATTTTACTTGAAAAAAAATTTGAGTAAATCTAAGATGAAAAA
ATTTGAAAAACTCTTTATGAAACACGCAAAATCATAATCAAAGTTTGTGCCTTTGGTTGACGCATTATGCATTGATTGAT
CCAATAGCAATGCCACAAAAACAAGGGAAAACATAAAATTATATGCTTCTATACAGTTGTCACCATTCCAAAGATTTAGA
ACAAATATTTTATCTGTTCTAAAGTTATATGGTGTATTTTGATTTATCACATAATAAGTATATAAAGTTAAATGTTACAT
TATTATTTTTTTTTTGAATTTCATTGTTGTTTCTTCATAGTTCTATATTGGCATAAAAGAGAAGAATTACAATAGGTTCG
ACGATAAACATAAAATTATTATATATATCGTTGAAAAATATGATGCACGTCTAATGCTTAAGAAACTAATATATTTTTTA
TAATATTAGATTGATATGAACATATAAATTAAATAATATGGGACAATGACAACATACATATATGAACATTGTAAATTTGC
ATGAGATTGGATCCTAGTTGTATTATATAACACTATTTTTCTCACTATCCCATGCCAAAAGAAAAGAAGAGAATACCAAT
GAAGCTTTTTTGTATCCCTCGTTAAAAAAGATTGTAGGAGAGTAATAATAATAATATTGATAAGAAAAAATAGATTATGT
TTGATTGTTTACTAATCTTTTATTCTAATTCTTGATCAGTATATTTCCTTTTTAGGTTCATGTCCTCTGTAAGTTGTAAG
TGTATTATGTCTTATCTAATCATGTCTCTCAATACCTATTCGACCTACGACCTCTCTTCATGCCCCATCATAGTTAGTCT
CGCACACCCCCTCATTGAGACATTTGTGTATCTTCTTTTCACATATTCGAGTCATATTATCTTAGTCTCACCTTCCTTAT
TTTATCCATCACATAGTGGAGTCCCACCTTGTCGTATTTTTATTCATAATCCTAGCTATATCTTCTAATATGTCCACACG
CATTCATCTCAAAATCCTTATGCTACTTTAATTTTATAAATGTGTGAATTCTTAATCGATCAACACTGTGTACATACAAC
ATAGTTGTAGGTAAATATCATCCTTGCAAATTTACTACATATATTAATAAGAGATTTTGTTTCTTTTTAGGATTTGAATG
TTTTTAGTTTTAGATATATTTATTTATATACATGAAAAAAAGTACAAGACATCAATCACATAATTGAGTCTATATAATAA
ATATAGACAAATTGAAATAAGACAATGAAATGGTTTCAGAGGAAACCTCAATTATGATAGTAATTTAAATTCATTAACCA
GGACTTGAATAAATTTCTCACTCTTTCAATATATTTCTTTTATATAATATATAATATTAGAAACGTCAAAAAGAATAAAT
TTAAGTGCTTTAGCCCCAACATTTGTGGCCGAAAGTGATGTCGATAATTAAGGATATGTTTAGTAGAAAAAAATACTTTT
TAAAAACATTTAATAAGTAAAGAAATATTATCAAGAGTAATTATATATTCTAGTAAACTAAAATAAATAAATAGAAGTAA
TGATAAAAGCGACATGCCCAATAAACAAAAAGTTTGGCACAAATAACCGAAAAATTTAAAGAATAAAAGTTAGGTATACA
ATATTGACTCTACAAACAATACAATTACTACACTTCAAAAAAAATAATTTAATATCCAGCATTACTCCAACCTGTAATTT
AAATTTTTAAAAAATATAAAAAATAAATAAAAGATCACCCAAACCGGTTCGATCATCGGTTTTTTCTGAAAACAACTTCC
GTATCTAAACCGAACCCATCAACGGTTCGAGTATGAACCAACTCAGACCGCTTAAACAGTTTCTTCAACGGTTCAACACT
AAACAAATCATTCGCCGAATACTTATCCGCTCGTTTAGATAACGACACGTGTAACACACAAACCCCGCCGGTCTTCAATG
TCCGTTCGATCTCCGATACAAATTTCTCCGGGAAAAGCGCGTGATCGAACACATTGGAGAATTCCAGATCAAAAATCTCA
TCGTCGAACGGCTGATTATGAAAATCTCCTTTAACCACCAATGGCGGATACGGTACAAGGTCCATTCCGACGGAATCCGA
AACTCCGACTCGTTTCAGTGCTTCCACTTCCTGACCCATACGAGCACCAATACAGAGTACCTTCGATGAATCTGAGAGTA
AATTTCCATTTCTAAGTTCTCCGAAGAATTTTGAGAAAACTTCAATTTTTCTATCCCAATCACGAGTCGTCCAGATTTTT
CTGAGTTTTGGATTGAGTGTTTTGTTTAGCTGTTTCTTAATGTAGGAATCGTAGGTGGAATATCCGGGACGAATTTTGAG
ATCAGAATCGGAATTTGAAGTTGTTGTGGTGGAGATGAAAGCGGAAGAAGATGAGTTCCGATGAGAGAGAAAAAGGAGGA
TTGGTATTGTTATGAGGACGATGAAAAATATGTATTTCGATATTATTATCGATGATGATGAAACACTAATTTCTTTCATC
GTTGGTACTATATATACAATAATTATGGGAAAATGAAAAAAGTTTACCTATTCGGATCACTCGCTTTCTATCGGAAAAAA
TGGATTCCGGTGAAATTCAGGTGAGGTCTGAGAAGAAAATAGGGGTTGAGGAATATTGAAGAAGAAAAATGGTTAGATAT
ATTATGGTGGAGATGCATGTTGCTTTCGTTTATGCATTTTTGTGCCATAATAGTATTGTGGTGCCCCACTGGTAAAACAA
TAGAGTATATATAAAAAATAAAAAATAAAAAATTGTAGTTTGATACTCCTCACGTCTCATTTTATGTGAGGTAGTTTTAC
TCGACACTGAGTTTAAAGAAAGAAAAAAAGACTTTTAAAACTTGTGGTTCAAAATGAATGATAGACATTTTGTGTCATTC
TTTTTGAAACTGCTAAAAAAGAAAATAAGTCACATAAATTGGTACAGGGGAATATAAGTTTATGATTAAAATTAAATCTA
TATTTATAGATTTTATCCTTATTTTATCTACAATTTTAAAAATACTTAAAAAGAAAAGATAATAATAAAAGTTTCTAGCT
AATTATTAACTTCTCAATTTACTGTAGCAACTAACACAGCAATAACCACAATATACTATTTGAAGCAAAATATTTTAGCT
AAATGTATGTCTTTGCTTCGAGTTATAAAAATCATGGCAACTATTAACTTAATAGCTATAATTATTTGTCATGATAAAAT
GGTTATGTGACGACAAACTTACAATTATAATGATCATCATACGTTCATGCAAACATTTGAAGTTATCATAATAGCGGTTC
TACTCTTTAAGCCATAATAAATTAGTTGGAACATAATTTTATATTGTTAGAAAAATGATTTAGCTTCAATTTATAAAGAT
CAAACCAAACATTAGCATATGCATGTGGTTTTTTATTTTTGATATCTATATCATATGTGATTTACTACATTTAAGTTGAT
TATATCTTCTTGTTATAATTTCATGAATATATACTTCACAATATTTTGCTATTAATTGATATGTGTATCTTTCCAAAGCC
ATTTTATGATATTTCACTGAGTTTGTTATTATTGTTATTGTAAGAGCAATTGTTCAAGTTTAATTTCTTATAATTTTCAT
TCAATATATTTGTCAGTGTCATTCAACATTTGATTATTAGCTTTCACATGACGTTACATTATTTCGATACCAAGACAATT
ACGCACTCTACTATTATATCTTTTTATTGAAAATATGGGGACAAAAAAGAGGTGGCTTCTGGCCAGTCGAAGTTTGTTGA
TATTCCAGAAAAAGCCAAATGCAATAACTATGATTAAACTAATTACCATCAACTTAATAATGAAGTTGTTTTTTTTTTAA
TCTAAAAGCAACTTAGGATACAATGTACGTAAAGGTGCTTCAAAATTCGTTTCCTCTCTTCCCGACACACATTTATATGT
CACAATCTACTATTTGAACAAGTCAAAATCACTTTTATTAAATACAAATTAACTTAGGCAAAATATATACTTTATCATTC
ATAAAAATCTTGCATTAACCCTTTTTCTTTTAATTATTCAGCATTCAAAATCTACTGATTCAACTGGATTGCAATGAGCA
AGTTTACTAAGAAGTGTAAAACGCTCTTTATCAAGATATTATTCATTTCAAGAATTCAAATTCGTAACATTTAATTAAAC
GTGAAGAAGAAATTTCAATCATTTTATAATGAGAAAATTTCCTAAAGAGCAAAGAGATTAAATTTAATAAGTTTTCTTAG
TTACAGTTTGCCTAAGTACGCTTCATAGCTATAGTTTCGTTTGTTATGTGTATATTTCCGTTTGTATAATTCGCTTGCCT
ATATACAAACATGGGAAGTGATCCGTTT
>mtp_3004.scaffold_3
GAATATAATGAAAGTCATTCATAACAACTAATCATTCAACACACATGTATATATTTGTATCTCATCACAATATAAAGGAA
CCATCCCACAACATCCTACTAAGTCCACTTGTGCAATGTGGAAGTGAAGTCCCATACCCCTACTCCTACTAAGTAAACTC
ACCAAGAAGTCATAGCATAGTTTATGTCTCATTCATTATCTTTCGTTTAGGAAAGAATAGCCATAATCGACATAGACCAT
GTGAGCTACATGAAATCCGGTGTCGTGTAACCCCACACCGAAAGAAGGTGCCCTACTTGCCTAAGGTAGAACTAAACGTG
TTAGCTTCTAGGTGGATCCACTAGCTAAGTCCTATATTGGCACATAATTATGGGATAGGGAGATTACTTATAGAAACCCT
ACCTCTTGCATTGGCGGATGAGCTTCCATCTCATGAGTTTACATTAGATGACCCGACCTATTGCATTGACGGAAGGGCCT
TTACCTCATTGTCCATATCCACTCGGTACTAAGCATTATTTCCCAATTTATACATAATTAGTCTTGAAGTGCATTTACAT
GTGTGAAGGAATGCTCTAACCCTCATTCAATACAATTCATCAAAATAGCTCTTAGATTCATTAAAGGTGAGAATGTACTT
TCAACCTTAGAATAAATCAATAATATGTGAGTAAAACTTTCACATTACATTCATAGTGTTTTCATNNNNNNNNNNNNNNN
NNNNNNNNNNNNNNNAAGAATAAACTTTCAATCAACACAATAACATCATCATCATCCTAGACTATTCATGCATCATCAAG
TGTAAGGGTAAGGGAAGAACAACCTTTCAACTATACCATACTTTACACATTAGTCATAGGAGATTTAATTTCTAGGTGAA
TCAATAGGTTATACTCAACTTTCATCAATATGTACAAACCCTAGCAATTACCCCTTTCAAGGTCATGAATCATATCTCAC
AATTACACCTAAAGATACTACAATAGGCTTGAATAAAACAAGATTCGATAACTATATTAACATAGATACAATTCATAGTA
ATCATCTTGCATAAATACACCCATCACAATTCATGAAATTGGGTCATGGGGGTGTTCATGGGTTCATGGGGAATTTTACT
ATGAAAATTACCATTAAACATCAAATCATCCATAATATAATGCAATTAACATAATAAAATTGTTTTTAGGAAGAACCCAT
GGTTAGAATGAAAACCCTAGTTTTTGAACAAGTTACCAATTTCGAAATTAAGAGTTGAAGGGCTTCATGGAGAAAAGTGT
TCCATGAATCAAGGTGCCCATACCTTGATTGATGTTTTCCCACGAAATTGGAGTGAAAATCTTGGAGCTTGAACCCTAAT
CTTGACCTTCTTCTTTGTTCTTCAATGAAGTTTAGAGAGAGAATATTTTTGGGAGGGAAGTTGGTTGAGTTTTGAGTTTG
TGATTTGTGAGAGTTAAAAAGAGAGTTTAATAGTTAATATATGCTTATATATGTCTAAATAACTAATTTAAACCGTCCCT
ACCTTTTAATAATTAAAATAAAACTTACCTAATTTAATTACCCCTTGGCCGAGATCCTTGACATCATTGCAGACCACGTT
CACGACTCCCCCACCTATGGACCGTAGGTGGGGCTACGCCTCGTGCTATGCAGTCGTTGTTTGGATCAGAGAGGGGAAGA
TTAAGGTAAGGGTTAGGAGACTAAATCTCAACTCACGAGACCCTTCCACGGGGAGTGAGTTGATCCACGGATAGTACTGC
ACTATCGTGGAATGGTACTGAGGCTAGTAAATTTTGGGGGTTCTAGGAGAAAACCAAGTGTTGACTCACGACCCCCACCT
ACGGGGCGTGAGTCAACCCACGACTCGTAGGTGCTCTCTCATGGGTCGAGCTGGTTTTTGACAGCTTTTAGGCAGCCCCT
TGGTCCTCCTCAAGGACCCTTGAGAGGTCCTTTGGAGGGGCCATGCCTTGACATTTAGGGACTAACACCTTAGTACTAGG
TTAGGGAAGTTATTTTATGACTCATATCTTGACGTTAACCCTTTTTAGGACACTAGGCATCATGTTAGGCTTTAGCTTAG
GTCATTAGATTTATGGGATGTTACATTATCTCCTTCTTGGGAACAATCGTCTCTGAATGATGACTAAAACACCAAACTAA
GTTAGAAACTCTAGACTAGCAGCCCATTATGCATGAAACATAAAAAATGTGCAAAAACTAAAAATGCCCTAATCACATCA
TGCACAATTTCAAATGAGGAAACTTCAACTCCCTTCCACAACATGGCCAATGCAATACAAGAAAGTAGGAACTCCATCTA
CTAATCCAATATGCATGAAACTCATCAATTGACATCAACATGGGAGGAACTACGTTCTCCAACTCATACAAGCTCAACAC
AACAATGTAGAGTCAACATGTCATCCCATCAACACATCATTAAGCATGTTCATCAATTTACCTCATGAAGTAAAAAATGC
AATCATCATACAAAAATGCAATTCAACATGAGGAACATATAAATCATGAAAACTCAATTTATGTTTTTAGCATGAATTCT
CACAAGAACAAGTACAATATAAGGAAATCATGGAAAAGTCACTCACACATATGACTCCCAAAACACTAAAGCCTTAAGAG
GAATTATTTACCTCAAGTTTGAATGGGAGTAGAAGGAAAAATATGAGGATAACGGGACTTCATATCGGTCTCGGCCTCCC
AAGTAGCACCCTCAACTAAGTGATTCCTACATAAAACCTTAACGGAGGCTACTTCCCTATTTATCAACCTCTTCACTTGC
CGGTCCAAGATCTCAACTGGGACCTTTTCATAAGAAAGATTTTCATCAACTCCTAAACCCTCTACAGGAAGGATGGATAC
CGGATCACCAAGACACTTCTTGAGCATGGAAACATGAAACACCGGGTGAACCGGGCCCAACTCATTTGGCAAGTCCACTT
CATATGCAACTTTCCCAATGAGTTTCAAGATTTGGTATAGGCCCACAAACCGAGGACTAAGCTTCCCCTTCTTACCAAAT
CTCATCACACCCTTCATAGGTGAGATTTTCAAGTAGACCCAATCAACAACCTCAAATTCAAGATCCATCCTTCTAACATC
GACATAAGACTTTTGCCGACTTTGGGCCGTGTTCAACCTATCTTTAATGAGTCGAACTTTTTCAATAGCATCATAAACTA
GTTCGGGACCAATTAGAGCAAACTCACCTACTTCAAACCACCCAATCAGAGATCTACACCTCCTACCATATAGGGCTTCA
AACGGAGCCATGCTAATGCTTGAATGGTAACTATTGTTGTAGGCAAATTCTAACAATGGGATATGATCATCCCAATTACC
CTTGAAATCAATCACACACGCCCTCAACATGTCCTCTAAGGTTTGAATGGTGCGTTCCGCTTGACCATCCGTTTGAGAGT
GGAAAATGGTACTAAGTTTAACATTTGTACCAAGCCCTTGTTAGAACGCCTTCCAAAAATGTGAAGTAAATTGAGCACCC
CGATCTGAAATGATAGACAAAGGAACCCCATGCAACTTCATTACCTCCTTGATGTACAATTTGGCATAGTCTTCTGTAAC
CTTAACGGGAATGAAGTGGGCTGATTTAGTCATCCTATCAACAATGACCCAAATAGAATCATATTGCCTTTGAGTACGAG
GCAAACCCACCACAAAGTCCATGTTCACCTCCTCCCACTTCCAAGTGGGAATATTTATATCTTACAATAAACCTCCCGGT
TTAAGGTGTTCGACTTTAACTTGTTGACAATTTGGACATTTGGCCACAAAACTCGCTATACCCTTTTTCATGCCATTCCA
CCAATAGACTTCTCGTAGATCACGGTACATCTTGTGGCTCCCGGATGAATAGAATACCACGAACCATGAGCCTCTTCTAA
AATTTTCTCTCTCAAGCCATCAACATTCGGAACACATAATCTACCTTGGTACCTAAGCACCCCATCTTCCCCTTGGGAGA
AAACCTTAACAGACTTGTTGAGAACTGATTCTTTCAATTCCATCAAAATAGGATCAAGATGTTGCTTAGACTTTACATCA
ACCACAAAGGACGATTCGAAACTATGATGAACCATAAATCCACCCTTGGTGGAGTCCACAAGTTGGACACCTAGACGGGC
CAACCTATGTACATCACGAACCAATTCCTTCTTCTCATCTTCTACATGAGCCACACTACCCATGGACAATCTACTTAAGG
CATCCGCAACTACATTAGCTTTGCCGGGGTGGTATAAGACACTCATGTCATAATCTTTCAAAAGTTCTAACCATATTCTT
TGTCATAAATTCAAATATTTTTAGCTAAACACATATTGAAGGCTCTTGTGGTCGGTAAACATATCTACATGTACCCCATA
GAGATAGTGTCTCCATATTTTTACGGCAAACACCATCGCCGCTAGTTCGAGATCATGAGTTGGATAATTCTTTTCATGTA
CCTTGAGTTGCCTTGAAGCATAGACAATAACTATAACACCCCGACTTTTCTAAACGTCTAAATTAATTCGTACATCCGTG
GAAAGACAAATAGGGTGAGTAATAAATTAAAAATGATGTGGTATGTCATATTTTAAGTGTTCAAGGGTTTTATCTCAAGT
TTTGAAGTTAAGTAAGTGGCAAAAATTATCGTAAGTTCCTTTTTAAAGATTTCTCTGAAATTTGGGTCAAATGTATTGGA
TGTTTTCTCCCAATAAAAAGAGTTAAAAGGTCTATTATCCATTAAATCGAAGGCTTACGAGTCTAGTTTGCAACGCACAA
AACCCCGTATCAAACCGATATCAGAGTAAAAAGTTATGAGGGTTTTATTAGGAATTGCCGGGGTAGAATCCGGGTCGTAT
TCGGGTCGGGTAAAAAATATGGTATGTCGGCTTATTTAACGTTTTAAGCCATGAAAACATTCCATTTTAGTTCCAAACCA
GAGAGAAAGCTTAAGAGAGAGTTCCTATGGAGTTCTAGCATTATGAAGGTTAGTTTTTGACGATTTCTACCATTAAACAT
TGCCCCCGTGCCTAGAAACGTAATCCCTACACGTGGCAATCATTTTTCCCTTCTATTAGCTGTATTTGGAGCTGGTTTTT
GAAGATATAAATTTGTAGTTATTGGTGTTTCTTCAAGGTTTTAACTTGGTTAACTAAGGTAATCATTTCGGGACTCTTTT
ATGATTGTTTTTATGAATTTCTATGGACATTTCGACAAGTTGGGGCAGTGTGGCAAATTTGTCGAATTAAGATTAATTAT
GAACTGTTTATAGGTGCATACCAGCTGTGCATATATAGGTTTGCAAATCTTAGGACATAAGGAACAACTTTCGTGAAGGA
ACTACGACCTTTCGAACGTTCATTGGAAATGTTTGTTAAGGTTATTCCGTTCGTCGACATGTCTCCTTAGAGGTAGTTTA
CGTTGGTAATCCTGTAGATGTAATTGTGAGTGGTTGGCTGATTGAGTGGTTATAAACCCTCATTTTAGGAACTCGTAATC
TGTAAAGAACGACTTGGAGATTATTCATATATATTGTTTATAGCTAAATTGCTCGCCTTTAGCCTATTCAATTATTTGTT
GTCGCCCTTGGGGCTATTGTGGTTAGTTGTTGAGCAATGAACTGCCTATGGAGGCTATGATGTTGTCTAATAGGACTATG
TTATTTCCAAAGAGGGATATGTGTTGCCCACGGGGTTATATTGATGCCAAAGAGTGTTATGTGTTGCCTACGGGGCTATT
TTGATGCCCAAGAGGGCCATGTGTTGCCTACAGGGCTATGTTGATGCAAAAGAGGGCTATGTGCAGCCCATAGAGCTATG
ATGTTGCCTTAGAGGGCTATGTGCTGCCTATGGGGCTATATCGTTGCCAAAAAGGGCTATGTGACTTTTTACAAAGACAA
GGGGCTACCGATAAGGTTATGTAGATTGATGTGGCACCTTCTGGGCTTATGAGGGCCTAAGTAGGTGGTATGTTGTTTGT
ACCTACCGGGCTTATAGGGGCTTGGTTAGGTTGATGTTTGATCATTATTGTATTTTATTAGATTCAGTAGTGGGTTGGCA
TTCTTATCTAAATTTGATTTCCTTACCTGATTGCTTTTGGTATATTATGATACTTGCTCATTTAGTCCACAACCTTTCAT
ACTTTGTACATTATTTTGTACTGATGCCCCATTGCCTGGGGGCATTGCATTCATGCATGCAGGTCCTGACAGCGACCGAG
TAGACTTCCTCAGTAGCAGGATTAACTCCTATCCGGTTGGCTAGCCCCTTTCCTCCGGAGCTGCCAGAGTTGGGAGGTTT
GTTACCTTTTGTTGTATATATCTTTATGGGTAGGCTGAGGCCCTGTCCCGCCAATATTTACTACTCTTTGAGGCTTGCAG
ACTAGTGTGTGGGGTGTACAACTAGGTTATGGCCATGCTGGCCTAGTTTTGTGGGTTTGCTGAAGCTTGTGAGTTGTTTG
ATGTATTGTCTTGATATATACCTGCTTCCAGTTTTTGTGTAGATATCATGGTGGCCTCGACGGCCCAGGACTTCTCTGCT
AGTTGGCTATTTCTTTATGAACTCTTGGGAGTAGCTGTTTCTTTTATATATATGTTGACATGGGCCTTACCGGTCGTGGG
CTTAGTTTTAAGCTGGGATATACTAGTTTATTTTCTTGATTGCGTGTGTCTGCCATGCGCTAGTAGCAAATGGTTCAGCA
GGGTCGGCTCGGGCATGAGTTTTGGCATTAGGAGCCAGTTGCACCACTTGAGTTTGGGGCGTGACAATAACCTTGCCCCG
TTGCATAAGGACACATCCCAAACCTACTCGAGAAGCGTCAGAATATACCACAAACCCATCGGTACCCTCTGGTAAGGTCA
ACACCGAAGCGGATGTAAGTATATCTTTCAATTCTTGGAAGTTTTTCTCAAAAGCCTCCGACCACTCAAACTTTGCTTTC
TTTTGAGTTAAGGTCGTTAATGGAGAAGCAATAGAGGAGAAACCCTCAATAAACCTCCTATAGTAACTGGCCAAACCCAA
AAAACTTCTAATATCGGTAGGGGCTAGAGGTCTAGGCCAACTCTTGATCGCATCCGTCTTCTTAGGATCAACCTCTATAC
CCATGCCCGACACAATATGACCAAGGAAAGCAACTGACCTTAGCCAAAACTCACACTTGCTAAACTTAGCATATAGTAGG
TGGTCCTTAAGGACTTGCAACACTATCCTCAAATTATCCTTATGTTCACCTTCACTTCTTTAATAGATCAAAATATCATC
AATAAAAATGATCACAAACGAATCGAGGTATTGCCTAAACACCCTATTCATAAGGTCCATGAATGCCGCCGGGGTATTTA
TTAACCCAAAATACATAACCACAAATTCGTAGTGACCGTACCAGGTCCTAAAGGCTATCTTGGGAATGTCACACCCTCTT
ACCCTTAGTTGATGGTAACCTGAACGAAGATCTATTTTGGAGAAAAAGGTAGCCCCTTGGAGTTGATCAATCAAATTGTC
AATCCTAGGAAGTGGATACTTATTCTTTATGGTGTCCTTGTTCAATTGGTGGTAATCGATACACATCCTAAGGGACCCAT
CTTTCTTTTTCACAAACAATACCGGTGTACCCCATGGAGATATGCTTTGTTGAATAAAACTCTTGTCTAACAAGTCCTTG
AGTTATGCTTTCAACTCTTTTAGTTCAACCGGAGCCATTCTATAGGGAGGAATATATATGGGTCGTGTATCCGGCAAAAG
ATCAATGCTGAAGTCTATTTCCAGTTAGGGAGGAATGCCGAGCAAGTCATCGGGAATGACTTCCGGGAATTCCCTTACTA
CGGGGACCGACTCTAAAAGAGGAGTCTCGGACTCAATGTCCTTAACTCTTACAATATGATAGATACAACCCTTAGAAATC
ATTTTACAAGCTTTTAGACATAAAATGAATCGACCTCTAGGGATTGAATTTCCCCCCTTCCATTCCAAAATGGGCTCATT
TGGAAATTAAAACTTTACTACCCGAGTTCTACAATCAATGGAAGCAAAACAAGCATACAACTAATCCATCCCCAAGATTA
CATCAAAATCAAGCATGTCTAATTCAACCAAATCTACCAAAGTGATTTTATGAGACAAAGAAATATGACAACTCCTATAT
ACTCTTTTAGCTACAATCGAGTCACCAACCGGGGTAGAAACCGAAAAAGGCTCTATTAGGGTTTCGGGGAGTACATCAAA
TTTCATAGCCACAAAGGGTGTAACAAAGATAAAGTGGCACTGGGGTCTAGTAATGCATAAACATCAATGGAAAAGACTTG
CAACATACCCGTTACAACATCCGGGGAGCTCTCTTGGTCACCTCTTGATTGTAAAACATAAAAGCGATTCTTCTTAGGAG
CATTGTAATTAGAACCACTATGAGGAGCTTGATTGCCCTCTCTTCCCTTGGTCGTACGGGTTGGACAATCTTTCAATTGA
TGTCCATTTTTTCCACACCCATAGCACACACCCATACCGGCAAGACATTTCCCTTCATGCTTCTTACCACATTTGGCACA
TGTAGGCCTCTCCATGGAAGGTCCACTCTTATTGCCTCTTTGAGGCTTAGGATTAGACACTCTATCTTTATTGGTTGTAA
GAGCATTAGAGAAGCTTTGGTTGGAAAACCTCTTCTTGAACCTTGGTCCACTTTGACCTTCAAACTTACCCTTAGAAGAA
TTACCATCATTGGTCCTTGACCTTTTTATCTCTCGATTCTTCCTCCTAAGCCTTGTTTCCTGAACTTGTTGAGCATATAC
CATCAACCGTGAGATATCCATGTTGTTATGGAGCATTGCCGATCGATACTCTTCTTCAATAGCATAGGAAACACTGGTGA
CAAATCAACTCATCTCATCACTTGGGTTAGACACCAAATATGGGGGCATATTTGGACAACTTAGTGAATTTCAAGGAGTA
TTCTTGGACACTCATGCCTCCTTGGCGAAGGTTGATGAATTCCTCTACTTTTGCTTCCCTCTTTTCCTGTGGAAAGAACC
TACCAAGGAATGCATTCTTGAACACTTCCCAACCAATGGGACCCGTTTTTATAGCCCTATTATCCTTCCATTAGGTGTAC
CATACTTGGGCCACATCTTTCAATTGATACATGACTAGTTCGGCTTTCTCAATAGAAGTCACTCCAATAGCATCCACTAT
CTTGTAGACCTCTTCCAAAAACTCTTGTGGGTTTTCATTCACTTTAGAACCAAAGAACATAGGAGAGCTCATTCTTGTGA
AGTCTCTCAACCTTGAAGTCATGGTGCTCACATTAGGATTAGCATGGGGCCCAACTTCCCTATTTGCATGTGTCGTCATG
GCTTGGGGTTGAGTTGTCACGGCTTGTACTTATGCCGTCATGACTTGATTCAATGTTTGGAGAGCCGCCCTTATTTCCAT
ATTAGTCATAGCTCCTTCATCATTAGGAACTTGAGGCTCTTGAAGAGGAACTCCCTCATTCACCATCTCTTCTACCCTTC
TTCTTAAGTTTGCCCTTCTTGTATTCATCTCCTATAATCACAAGAGAAGGGTTAGAAGAAAGGACTTCATAGAGTTAGAA
ATCCAAAGCACGACTAAAGAGTAATGAAAGAAGGGAATGTTCCTAAGCATCTTATAGCCTCTTATTCATAAATGTGGCGC
ACTTCACACTTATGAACAATACTCTATTAGACGTGGTTCATGAGACATCAACCTACATATTATTCCCAAAACCTTATGCT
CTGATATCAAGTTTGTCATGACCCAGGAGTACCCCCTAGACGTAACACGACGTATTTGACCCTGAAGGGGTCTCATACAA
GCCTCTAGCATCATCATTACATAAGACATATAAATAATGCGGAAAAAAATTAAAACTTTTACAATAGAAGTCAAACTTCA
TTTTTCATAAAGGAAAATCATAGGAATCTAGACTTTGTCTCATACACCATCTAAAACATAGGAATACAAATGTTGGGACT
TAGCCCTTTACATCAATAAAAGTCTCAACATGAGAAATACAATAGAAACAAAGAAATGGATAATATGTCCTCGAACTTGA
GGACTCACCACAACTTGGAGATAAGCAATCCAAGTCTTCTTCAACAAAGGAGAGTGTATGTCACCTAGCCGGAGCCTACA
CTTATCAAAATGTAGAAGGAGAAGGGGTTAGCACAAATATGTACTAGGTATGGAAACATGCATAAAATCTTTGAAATATG
ATAAAAGGACATTTTAATTGAAAAGTATGCCTTTGTCAAGTTTAGAAACCAACATGCATTTACAATGTACAACACAAGCC
ATAATCACTTTTATACTCATTACATAGTAATATCAACACCTTAGCAACCCCTAAGGAACACTTGTGNNNNNNNNNNNNNN
NNNNNNNNNNNNNNNNNNNNNNNNNNNNNNNNATGCATATCATCTTTAGACCTCATTATAATCATTAGTCACAAATAAGG
AAATAGTAATGTACATTACTTTGAATATAATGAAAGTCATTCATAACAACTAATCATTCAACACACATGTATATATTTGT
ATCTCATCACAATATAAAGGAACCATCCCACAACATCCTACTAAGTCCACTTGTGCAATGTGGAAGTGAAGTCCCATACC
CCTACTCCTACTAAGTAAACTCACCAAGAAGTCATAGCATAGTTTATGTCTCATTCATTATCTTTCGTTTAGGAAAGAAT
AGCCATAATCGACATAGACCATGTGAGCTACATGAAATCCGGTGTCGTGTAACCCCACACCGAAAGAAGGTGTCCTACTT
GCCTAAGGTAGAACTGAACGTGTTAGCTTCTAGGTGGATCCACTAGCTAAGTACTATGCTGGCACATAGTTATGGGATAG
GGAGATTGCTTCTAGAAACCCTACCTCTTGCATTGGCGGATGAGGTTCCATCTCATGAGTTTACTTTAGATGACCTGACC
TATTGCATTGACGGAAGGGCCTTTACCTCATTGTCCATATCCACTCGGTACTAAGCATTATTTCCCAATTTATACATAAT
TAGTCTTGAATTGCATTTACATGTGTGAAGGAATGCTCTAACCCTCATTCAATACAATTCATCAAAATAGCTCTTAGATT
CATTAAAGGTGAGAATGTACTTTCAACCTTAGAATAAATCAATAATATGTGAGTAAAACTTTCACATTACATTCATAGTG
TTTTCATCAGAATAAACTTTCAATCAACACAATAACATCATCATCATCCTAGACTATTCATGCATCATCAAGTGTAAGGG
TAAGGGAAGAACAACCTTTCAACAATACCATACTTTACACATTAGTCATAGGAGATTTACTTTCTAGGTGAATCAATAGG
TTATACTCAACTTTCATTAATAAGTACAAACCCTAGCAATTTACCCCTTTCAAGGTCATGAATCGTGTCTCACAATTACA
CATAAAGATACTACAATAGGCATGAATAAAACAAAATTCAATAACTATATTAACATAGATACAATTCATAGTAATCATCT
TGCATCAATACACCCATCACAATTCATGAAATTGGGTCATGAAGGTGTTCATGGGTTCATGGGGAACTTTACAATGAAAA
TTACTATTAAACATCAAATCATCCATAATATAATGCAATTAACATAATAAAATCGTTTTTAGGAAGAACCCATGGTTAGA
ATGAAAACCCTAGTTTTTGAACAAGTTACCAATTTCGAAATCAAGAGTTGAAGGGCTTCATGGAGAAAAGTGTTCCATGA
ATCAAGGTTCCCATACCTTAACTGATGTTTTCCCATGAAATTGGAGTGAAAAGCTTGGAGCTTGAACCCTAATCTTGACC
TTCTTCTTTGTTCTTCAATGAAGTTTAGAGAGAGAATATGGTTGAGCTTTGAGTTAGTGAGTTATGAGAGTTAAAAAAAG
AGTTTAATAGTTAATATATACTTATATATGTCTAAATAACTAATTTAAACTGTCCCTACCTTTTAACAATTAAAATAAAA
CTTACCTAATTTAATTACCCCTTGGTCGAGATCCTTGACAACATTGCATACCACGTTCACGACTTCCCCACCTACAGACC
GTAGATGAGGCTACGCCTCGTGCTGTGCAGTCATCGTTTGGATCAGAGAGGGGAAGATCAAGTTAAGGGTGAGGAGACTA
AGTTTCAACTCACGAGACCCTTCCACGGGGCGTGAGTTGGTCCACGGACCGTACTGCACCATCGTAGAATGGTACTAAGG
TTAGGAAATTTTGGGGGTTCTAGGAGAAAACCAAGTGTTGACTCATGACCCCCACCTACGGGGTGTAAGTCAACCTACGA
CTCGTAGGTGCCCTCTCATGGGTCAAGCTGGTTTTTGATAGCTTTTAGGTAGCCTCTTGGTTCTCCTCAAGGACCTTTGA
GAGGTTCTTTGGGGGGCCATGCCTTGACGTTTAGGGACTAACACCTTAGTACTAGGTTAAGGAAGTTATTTTACGACTCT
TATCTTGACATTAACCCTTTTTAGGACACTAGGCTTCATGTTAGGCTCTAGCTTAGGTCATTAGATTTCCGGGATGTTAC
ACCTGCACGACGTGAAGTCGTGAACTCATTAAAGGAAGGGTGTTTTTGGATTTTCGCAGGAAACCCTATGCTATATGATG
TTGGAGCTTGCCCCAAGGTCAGGTAATCGAGAAAAAAGAGCTGAAAGAACGGCGACGAGCGAGAGGAAGGGGAAGACGCG
GTACACTACTCGAATCCAAAATGGAAGTTGGGATTCAAAGTTTGATGGCTATGTTTTCTTTTTCTCTTTTGTTCTTAGTA
AACTTATTCTCATCCATGGAGTAGATTCTTAGAGGGTATTTGACAAACATGTTGTATTGATGAATTTGTTCGGATTTTGA
TTTTCATTCTTATGCTTTAACTTGTTATGAGAATTTGAATTAAATTGCAACCTTGTTCATTATTTTATTTAATCGAAAGA
GGAATATCTTGGTGAATATTGTTGCATAGTTTTCTTGGATAGAATCAATATATTTTCTCTAAAGTAATCGAAGGAGGTTG
TTGATAATTATTGATTAAATCTAAAGGAAAAATAGTCGAAGGACGTTACTTCCTTAAGAACAATCATTAACATGTTTTTG
CATATTAGAATCACTTGGGTATAATTGGTTTATTATTTAACTTGAGATTTACTCGGAAGAAAAATCTAAGGCTTAAGGAT
ACTCTAATAAGATATCGAATTTGAGAGAATCGATAGAACTTTAGATGTGATAAATGAATGTGGTCAAATCCCAACTATCA
TTATGCACTTGTTTCGTCTTGTACCCTATCTTTTATTATTGATATTAAACTTCATAGTTACTAATTGTTTTTAATTATCA
TTTAGTCTATAAAAGTGGTTCATAACCACAACCAACTCCTTTCTTTTGATCACCTGAATAATAGTTATTAAGATTTGATT
GAATTATTATTTGTACCAATCCCTGTGGAGACGATCTTTATACTATACTATCTTTGACTAGCGAAGCGATAAACTTATAC
TGTGTTTGTGCTCGTCAAGTTCATCATTGATTCCATGAGAGACTCCATATGGTGGGAGTAGTGGAGTTTGTCACCTTTTA
GCTATAGAATGATGCTAAGTTATGATGGAATGTATTTATTATCTATAGGCTTGTTCGGTCACCTTCATTGACCTAGACCC
AGTTCTACTCCATCTTCTTAAATAAATATGTTTCTCATACTCTTCAAGATAGAGAGACGTGATAAATTTACCATAATCTA
GCAAAGGAACTTGTCGGTTACAACTTTGAGGCTCGCCTTCACTTTATGTCCTAGTATTCTTTGTAGTTATTACCCATTGA
GGAAGAGAGGATCATATGGCTTATCAAGGGTATGAATGTGGAACTCCAGCTAGAAGCTGTAGATAGTATCATTGGTAAGA
CCTTCTAGAAAGTGAATGAGCATGTGAAGAATAAAGAGAGGTAAACCAGGATTTTATGCTAAGTTAGTGGATAAGTAGGC
TCGAAAGGATGATGGTTTCAGTGGGTCTTTTCCTAAGTAGCTATTCCCATAGAGGTATTTTGAACGCCCCGTCTAATACG
TGATACAAATATTAGTTGGGGTCTGTTAGGGGTTAGACAACAATTATCAAACCAAGAAAGTTACTCTATCTCTTTGGCGT
CAGCATAAAAGACGACTTTGGATCGAGTTTATTACGAGTGTATTCATCCAGAAAACATTCGAAAGTGGTGTCCTGAATTT
AGACATAGTGTACATGTAGCTCAACAACAAGCTTTCGAAGATAGCTTGTTCACCAGAGATAGTTCTCATGTTAGGCGGGC
TGGCCACATAGCAGGTAAATGACACTCAGCCTGATCGAAGTAGTGGCCAGACAGGTAGAGGCAGTACTCATCTCGACAAA
GGTGGTTCATAGATAAGAAATATGGATCATTTTTATGCCTTTTCAGGTAGACTCAAGATGGAGGCGTCTGATATAGTCAT
CATAAGTACTATTTTAGTTTGTGATTGGATGACCACATATTTATTTGATCATGTTTTCACCTTTTCAGATGTATCTACTT
ATTTTATTATTGGCATGTGCATGATTTGTGAGTCCCTTGATATTCATGTGCATGTCGTTACTCTTGTGGAGGATTTTGTG
ATTAGGGATAGGGTTTATCGTTCTTGTGTGGTGATTTTTATGGGTTATAAAACCTGGGTATATTTCGTAATCCTATACAT
AGTGGATTTCAATGTTATTTTGGGATGTCTAGACATCAGTGAAAGGAGATCTGCAATCCTACTTCTAAAAAAGATAATAT
CACATATTCGTAGGGGTGGCAATTGGGGCGGGCAGGTTACACTTTTAATAGGGTAGGGCAGGGAAATATGTTAACGGGGC
AGGTTAGGTTAGGGCAGGGCAAATTTTTTTTTTGATAAATCCTAATGGGTTAGGGTAGGGCAGGGTAAGTCCAAATTTAA
AAATGGGCCGGATTAAAAGAGAGTGACCCGCTTAATCACCTATGCCCTACTTCAAAGAATGAAAGTAACGGCTCTCCTCC
TCAAATTTTATCTCTCTTAATTCTCATCTCCATTCTCCATCTGGGTTTCGATTTCGATGCTACAAATCATTATTGAATCG
TTGTTTTTTTAAGACTATTCTTTCAGATTTCTTCATATCTTCAATTGGTGTTATAATTTCATTTTCAGGTACTATTTCTA
TCATAGAACTGTGATTTATCAGTTGGATTTGAAGTGTTTTTTCATTTGTTTGAATGTGTATCATTTGCTAGCTGGAATCT
ATGTTCTTTGTTTGCTACTAATGCAAAACAACTAATTACATAGACAATACAAATTCTTTAGAATAGTGATTCTTCTGGTT
AGGCATTATTTTGGAAATTATGATTCCATTGTTCTGATGAACTCTATATTTTCAAGTTTATCAGTTACACTATTATAGAA
CTTGATGTATTTGTGAAAAATATATATTGGAAATCTAACCTCTTTTTCATATTTTCGTAATAGGCAATCATGACTTCTCA
AAATGATGAGAATCTGCCTGCTTCATCTTCTAATGTTATTTCCTTAGAGGCTGATAGTCCGAGGCCTTTACAAATTGATG
AAGTTGTTGTACCGGGAAAAAGAAAGAGATATTCTAAAGCATGGAAGCATTTCAAGTTGGTATATGTTGATGGTGTTCCA
TATGGTCAGTGTAAGTATTGCAAATCTCAATATAAAAATGCTAAAAATTGTGGGACGACGTCTATGTGGGATCATTTATG
TAAGTGTGCTAAAAAGCCAAGAGGTGAGGGTGATAATGAAGGACACTATTTTGATCAAGATGTTTCACGTAAACAACTTG
CACATGCCATTATCTTACACGAGTATCCACTCTCTATAGTTGATCATGTGGGATTTAGGAACTTTGTTGCGAGTCTCCAA
CCTATGTTTAAAATGGTTTCAAGAAATACGATAAACAATGACATACTAAATTTTTTGACAATTTGAAATCAAAAACTGCT
AGTTTGTTGGATAAAGTCACGAGCAGAGTTGCAATAACAACCGATATGTGGACTTCAAATAGCAACAAAAAAGGATTCAT
GGCTATTACTGGACATTTTATTGATGATTCATGGAGTATTCAAAGTCATATTTTTAGGTTTGTTTATGTTCCCGCTCCAC
ATGATAAAGATGCATTATGTAGTGCTTTGGTTAATTGTTTGTTTGATTGGAATCTTGAACGGAGAATATCAACTATCATA
GTTGATAATTCTAGTACTAACAATGCAATGATGAGAACCTTATTGGATGAGAAACTTAATAAAAGAGATTTGTTATTGGA
TGGTCGAGTGTTTCATGTGTGTTGTGCTGCACATATCTTAAATCTAACTGTCCAAGAAGGGTTAAAGATGATAGGAGAAA
GTATTGGCAAAATACGTGATAGTGTCTTGTCTTGGATTGGATCAGCCGGTAGAATTGAGAGATTTGAAGAAGCTGCACGT
CTGCTACGTTGTTCTTGTAAGAAGAATTTGGAGTATGATTGTCCTACCCGTTGGAATTCAACATATCTAATGTTGAGAAC
AGCCTTAGAATAGAAAGAAGTGTTTAAGAAATTGAGTCTAATTGACTCAAACTATAAGTTGTATCCAACGGAAGAGCAAT
GGAGTCATGCAGAAGATGTTTGTGGGAAGCTCAAACTCTTTTATCATATCACTGAACAATTTTCAGGGACTCGATATTCA
ACTTCCAGTCAATACTTTACAAAAGTTTGTGAAATTAAGATGGAGTTGGAAGATTGGGCGAAAAGCTTTAATCCTTTGAT
TAGCTCTATGGCGTCTGCAATGTTATTGAAATTTCAAAAATATTGGGATGATGTGCATGTTATGATGGGTATAGCTGCAA
TCTTTGATCCAAGATATAAGATGAAGTTGGTAGAGTTCTTTCTTCCACAAATTTATGGTAAAGATGCTTCAACTAAAATT
CAAGAAATTCGATCTCATTGTTATGATCTCTTTCATGATTATAATAGTAGACTATCTTCTCCAAGTGGGTCATTTGAAGT
ATGTAGCTCTAGTAAAGTCACTAATCTTATTGAAGGTGATCGACTATCGAGCTTTGATATATTTGTTGCTTCGAGTTGAG
CTACTATGGAGAAAAAATCAGAGTTGGATTTATATTTAGAAGAAAGCTTGCTACCCCGGACTCCATCATTTGATAACTTG
AGTTGGTGGAAGACAAATGGATTGAAATTTCCTACTTTGCAAAAGATGGCTCGTGATCTCTTAGCCATTCCTGTGTCTAC
TGCTGCTTCTGAATCAACATTTAGCACTAGTGGGAGGTTGATTAGTCCGCATTGCAGTAGATTGCATCCTACTACTTTGG
AAGCTCTAATGTGTGCTCGCACATGGTTATGGAATGAAATAAATGGTATGCAATTTTTTCATTGTTATCTTATTAGTTAT
TCAATTCTTATAAGTATTATAATTTTCTTTTTAGGTTTGACTTCAACCATCGATAATGTGTCATGTGCAACGTTTATTGA
TGAAGAGGAAGAGCCTGCGATCAGTTTCATGCCCAATGTTGATTGATGAAGAGGAAAATGTGGAGTCAAGTTTTGTCGAC
GAGATGAAGAGGAGAAACTTTATTCCATTTCTATAAGTCACTTTTCAACTACATTAGTTTCTTAGCAAGAATGGCATCTG
GTTTCCTGTATATTTTAAGATGTCCACAATCAAACTTTGAAACAATATTTAGTTTTGGTAGTTTGCTGGGAAAGGACCCA
AACAGTGTATGATGAAGGATAAACAATTGAACATATTTGTATAGACTTGAAGTAGCTCCAGTCATACATGTTAGTGGAAT
TGCATATTCTACTTTCCCTGCACAATCCTATTATTATGTACATAAGGGCCATCTGGAAGCTCTTTGACAATAGACTAATA
AATAGTGCTCTGGAAGTACTTTTTAGGTGTTGAAAAATGAGTACTCTTCTAGTGAATTTCAAGATGTGTGGTAGTAAAAT
TTAGATAGATATATGTACTTGTATAATGTCCCGATTGTTGTTGTAAATGGGGCAGGGTAGGGCAGGGCTTAATGGGGCAG
GGCGGGGCAGGGCAATCTATTTGAAATATGTTAAACAGGGCAGGGTAGGGCGGGTCAAAATGTTAATAGGTCAAGGCTTC
CCCTGCCCTAACCCGCCCCATTTACGTCCCTACATATTCGTGAAAAGAAATTAGTGGAGAGGAGGGTGTTTGGCATTTCT
AGCACACCTTTGAGATACTAGTGTAGAGGTCCCTTTTAGTGAGTCAGTTTCAGTAGTGTGTGTCACCATATCAAGATATT
GACTTTGCCATTATGTGTCCCAATGTCACCAAATCAATATATTGACTTTGCTATTGATTTAGAGTCAAGGACTCGTCCTT
TATTCCACCATATCAAATGGCCCCGATTGAGTTGAGAAACTCGATAAATAATTCATTCGTTCGAGTGCATCTTTTTGGGG
GTTTTATGTGGTTTTCTTGAATAAAAATCATTAGAGCATACACATGTGTATTAACTACCATAAGTTGAACTAGGACACTA
TTGGAAACAAGTATCCCCTTTCATGTATAAATGATTTATTTGATCAGCTGCAGGATGCATCAATTTTCTCTAACATTAAC
TTGAGGTCTGGATATCATCAGCCAAAGATTCAAACTGAGGACATTTTCGAAACAACCTTCCAGACCAAGTATGAGCATTA
TGAATTTCTAGTTCTGTTTTTTGGGCTTACTAATGCTTCCGCTGCTTTCATGAGTTTGATCAAAGATTTTGTTAGTTATT
GAGATGTTTCATGTGCTGGTTTGATACAAGATAAGCAAGTCATTCCATATGATTATAGGAAATTGAAGGTTCACGAGAAA
AACTATCGCACTCATGACTTGAAGTTGGAAGTTGTAGTGTTTGCACTAAAAAAATGGAGGCACTATCATTATGGTGCCTG
CTATGAAGTATTCACTAGTCTTCGTCATTTCTAATAAAGGTATGTAGTTTACTTCTAATTCTAGGTACATTCTTGTCCTA
GACACAAATTACTTCTTTATTTTACTAAAGTAGAGATCGTACTCTCTATATTCTTCATTTTATCTCAATGATTCACCTTC
CAAGTTCACAAACAGAATATCCAGTTATTTTAATGGTAGCTAAGCATTAACATAGTAATCACAAGAATAGAAGAACAACT
AATATTGATAAAAAAAAATCATCTACTAAATCGTTCACTATACAATCTTCATACTCTAATTAAAATTATAAAACAATATA
TTATTAATACAAAATATTGTTGATAGAATTAAGTAAAACATAAATATAATAGTAAAATCTCCCTTCTACGTAATGCTTGC
TAAAATATGATCAACAACTCTTAAAAAAACGTCTAAGGGTTATATTAATAGTAGTGAAAAATAACCCTCAACTCTTGTTG
TGCTCAAACTTGGACTTGCAGAAAATTCTTCTGCGAATTTTGGTCTTTGAAGTTTTGTCTATGGACTGGGACGCCATTGA
GTGTGTCATTGCAGCATATTTTGTTGTCAGAAGTTTGGGTAGTGGCGCAGGGAGCTATGACCCCCAACGTGCTTCATCTT
GAAATTTTCTCAATTCGATCTCTAGTTTTGCCTTTGCGATTTTAAGATCTTTTGAGTGCTTTACTCCAAAATAAATTTGT
TATATGAAATGTATCTAATCATCAAAAATATTATGAATATGCATAAAACGTAAGATTATTAAACAATTATTTTCCTTAAA
ACATGAAAAGTAACAAATTAGCCCAGATTAGAGACTGTAACTCTGTAAGAAGTAGTATGGAGATATGATTAAGAAAGACA
AAAACCTTTTGTATTTTTATTAAAAGATAAGATTTCAGATGACATCATTTAACAAGTAGAACACATTATTGGCTTTAAAA
AGAGGTAAATTTCTTTTTACCTATCTTAAGTCAAAGAAGAGGAATTAAAATGATATTATCAAGAATAATCAACGGACTCT
CTATGAAAAACTCGTTATAAAGCTTTGTGGACTTAGCCAACTGAGGAATTATTATATGGGTAAGTCACAACGTAAAATTC
TGATTCTAAGTAGTTCTTCCTACACTCGATTTCATAACATATGTGGGATTTTTAGATGTTTGAGATGAAATCGACTCAAA
AAATTATCTTATGTCCAAATCTATAGGATTTTTGGGCAATTGAACGACTCATATTTCACACTCCCACTTTTGCTTATATC
AAGGCTCCATTTTAGCTTAGTCTACTATCCAGGGATGAGCATAGTATCATATTAAAAAATTTAATTTAATAATATTGATT
CTCAATTGTTAAAAATACTACTATTATATCAATAACATAGTAAATTAATTTGATATTTTAAAGTTTGAATTTGTTACAAT
ATGATAAATCGATAATTATAGTTTGTTCGACTACAACGTCAACTTATATATACTTGTATAATAAAGAATTATGGCTTCAA
TTTTTCAACAAAAAAAAAAAAATCACAATTATATTATACTACACTTAACCCATGTAAACTATTCAAAAGAAAATACAAAT
AATTTGCTTCATTACTCAACTACACAAAAATCAAACATTTCAATCAAAATAGGGTAGTCAAAATGTCATTCCACTGTGAG
AGATGTATATGTTTATTACTATAATATATATGAATTGTATATATAACTAAATACTTGGGTATATTATTCAATGTTTTTTT
TCTATAAATAGCAAATATTGTACCATATCAAAATTTTCAAAAATGTATAGCAAATACCATAATACTGAAATTGCGGTATC
AAAAATTTCAGTTTCAATATGGTAATTTGGCATCTACCAAGTGTGCACACCCCTGTTTTTACTGAATCGAGAGTAAACTA
GATATAAGTTCTTCATTTTTTGGGAAAAACAATAACTACTTTTGAACCGTCACAACTAAGAATAGTTCCAAGTCCCAGTT
GAACGATTCCGAAACTTTCCTTAAGATATAAAAATGTCTAGCTGAGCTGATATCAGATCAAGCACCCTAGAGAGAGCTAT
TATACACATTAAAATAGATAGTAACATTGTGAAAGAAAATGTCAAAACTCAAAAACCTAATTGCAAGAAAAGCCATGTAA
CATGTACCTCCATAAGAAATGAAGAGCAGGCTTAACAGGCAAACTCTTCGATTACTGGAGAAGGATCACTTGTGTGCCCA
AATATATCAGAGATACCCTCCCAATTATGTTTTTCCTTTGCTTCCCAATATCCACCGACATAGCGATAACAACCATCCTC
ATCCTTGCTAAACCATCTTGGTCTCCAACCCCTCTCCTGTAGTTTCCTTGCCTGCAGCAGCAGTTATAACTTGGCTAATC
AGTGAACTTTAGAATCAGCATGTCTTTAAAGATGAAATCAACAGGTTGAAGAAACTAATGTGTTTAGGTAGGATAACTAG
AACAAAAGCTTCATGATCATGGTCAACAGAAGCTAATAGGAAGAATTAAATGTAGTGTAGTTGATATGCATTATGTTTAG
CAAACTCTTAAAAAGCCGCTAAAGTTGTAGAATCTTGTCTCTAATGTGTCTCCCTCCATTCCTCTTTCCCCCACTCTCAT
CCAAGGGAAGGGTGATTACACATGGACAATTTTTTCTGACAAATTTGGTATCACCATCCTTAAAACCTTTGTTGTTGGTA
TCCCAGATGTAGGTTATGGGGCTTCAAAGTCCCTTCAACTCCACTTGGATTTCTATCTGCTTCCATAGCCATTTGAGATA
ACAAAAGTTATCACGCATTGTACTGTGGCTTTTTGCACAGCTCTTTCTTTCATTTTTTTTTTATGTTTGTGGTCTTCAGC
CCAGCTTTCATGCAACTCGAATATTCCACCAAGTGCTTGCCACCTCACACCAGATAGCTCTGCCACCAAGGCTTAGTATC
TTAGGAAGGTGTTTTGCTTTTGCTGCGATTTGAACCTAAGACATGGTTTCCTCCCACTTCATTGACCACTAGGTCACACC
ATTGGGTGTAGTTATTTGCACAGCTCTTAATAAAGACAGTAAGAATAGTGGCTCAAGCAGATAGCAAACAGTGCATCAAA
AATATCTCAACTTTAAAGTTAGATCCAAAGCAAATAAATATCAGTAATGTGGACATGGATGGAATTTTAGACACTAAAGA
CCATCATATGATCCATTTCTACATATATAAAAGAAGCAGGCCTTTGCTAGAGGAAAGTTGCATTTTAAATTACATGGTTG
CCAAACTGTTCACCTTTTTCTTCATCACATTTTTATGTATCAAATGAAACCAATAAAAACAGTGCAGGCCCAAACTACAT
AGAAAAAAAAGAATGAGTACCTGTCTCTGCAACTGTTCAAGCCTAAGCTTCTCTGCATTAGCCAGCTCATACTCCCCATT
CTCTAAGTGGCGCTGATCAGGCCTCAGCCTTGAGTCAGTTGGTGGAAGCTTCCCTCTTAACCCAGGTGTCAACTCATTTA
AAGATATTGCAAAAGGTGTGAGGTTGTATCTTGTTTTGGGAGTAGATTTGTCTCTCTCCCACAACAATATGGCTTCAGTC
ATGGGATCATAACCCTTTGGCTTTGTAGTTGGATCTCCCAACACATAATACATTGCTTCATCCCACTTCCCCAATAACAT
GGCCACTTTTTCTCCTGTCCTGTTGTCTTGCACAAATCCATGAATCTTTTTTTCACAGAAGATAGGTGTTAATCTTTTGA
TTTGGTTGAAGTAGAAACATATGCTCCTCCATTCAAATTGAAATGGACATTAACATACTTTTCACGATTTAAACGCAACT
GACTTTTAAGATTTAAAGTAACTAAGATTACCAAATGTGCAGCAGTTCATCAATAATTATTTAGTAAATGACTATTTCCA
ATAGGGCTCGGGTAATACTAGTTCATCCATTCAATGCTATTAATATAATCTGAAAAGATAGAAAGTTCTGTACTTCTACG
CAGTGAATATTTGACTACTTTTTTGGATTTTCTGGGTGGATAGCTTATTGGGTTTATTTTTCCACACCAACACTAAAAGA
ATAGATAAAATCTATTAGTAACAAATATTACCTGATGAGGATTTCGATCAATAATAGACTGCTCCTTGAATTTGAGCTTG
CATGAATATTTCCCACTGCCTTTGATCCGCATAGCGCCATAATGGTCACAGTAGATTTTACCAATTATTATGTTGTAAAT
AGAAGTAGTAACCTTGCTCCACTGAAATGTCTCACCATCTTCAAATTGCAGGGTTAGAACCCCCACAGGATCAAGCTGGA
TTGAGCGTCCCCAAAACTTCCCTTTGAGATTAGAATCTGCCCAGAATTTCCACCCTCTGCCCTCACAGTGGCAAGCAACA
ACCATGGGGTGATGACTAACCTGAAATTCACACACACAAGATCAGGTATCAAAAAGGACAGGTAACAGAGATATGTACCA
TCTAGTTTGTTAGTTGTTACAGAAGCAGAAGAGTTTTATAAAAGAATTTTTCACAGATCAAATCTTTAGTCGTTTCACAA
ATAAAAGTCCTACTTTTTCAGAAAAGAAGTGTAGACCCTTGTCAGGATAATCTGCCTCGTAGGTTTCACCAAGGAGAGGA
TTAAAAGGTTTGCATTGCCTGCCCTGAGTCGATGCATAACCAGATACAGCAAAAGCTGCAATCTTAAGAATTCTCATCAG
ATCATCTCCCTGCAGAAAATAATTCTGAAGCTCAATCACTTTGAATAAAAACTTACTAAAGATGCAAGACAAAAATGATC
CAGGCAAAACCAATGTTAACCATGTTTATCAATACAAGTTATTTCAAGGACAAAATATATGTGAGAATTTAAATACAAAA
ACTCAAAAAATCTGTACACACACCACTAATTGCAAGACAATAGCAATGTGATACCCATGACTCGCAACAAAACTTTCTTT
TGTGAATGAGAAGACAATCGTTGGGACCAATCGCAGCCTTCAATACTGGGGGATAATAAGCCATCCCCTCTACTCTTCTC
CACTTAAATACCATGCTTAGTTTGCATGGCGCAGGGCTCAAACCTGTGATCTGAATCACAAGTCCTTCAATCTTTTTTCC
ACTTGAACTAAGCCCAGGGGGCCACAACAAAAACTATTTAAGACAAAAAAAATAAATAGAAAATGGCAACAAATAAGGAG
CAAGCAGAATATTTAACTTCTAGGTGGTTACTGGTTAGCGGACAAACTTATAGTATCTAATTCCTATAGCTGATGGCAAC
CAAATATTTGGAACCATCAAGGTTAGGATTGAAGATATGCTGTAAAAACACATTATCTTTTTCCATTTTACAAGTCCAAT
AGGGTCCTATAGAACAACTTAGATGAAAAGTGGATCAATTCACAATACTTTACAGGAAAAGATCCAATCACTCAATAATA
AGCTTGCTACTCAAAAAAACTCGGCAGTCAGCATACTTGTAGCAATTTTCTTGAACCAAGATCACATCAAAATCCAAAAT
ATTTTGCACTTAGATAGCAAATACTGCTAACGGCATACACAGTTTGTCAAAAGGTTCAACTGATAGCCTATTGTGCACAG
TATTGTAAACCATAAGATTGCAAGGCAAGTGAAAATATCCAACTGAAACAGATCTTGGGAAACTAGATCAGAAGTTCCAT
CTTCATAGCAAAACAAGCATTTTTTCAAAAAAGTTAGCCACCATAAAAAGCAATAAGAGAGAGAGAGAGAGCTGAGGAGT
GACCTGCTTTCCCCACTCCAGTGCCTGATCAACCAGGTGTGAGTACTCCAAATCTTCAAAGCATTTCTGCAGTGAAGATA
GTGGCTCATTGAAGTACACAGGAAGGCACACACCAGACAGGTCTTTCCCAATATTATCCTTGATTATTGACCACAAACCA
ACCGGCTTCTCTTTTTCCTTTGGTTCTGGCAGATTATCCCTTCTTTTGATATAGGGATAACTGATTGTCTTTACTTCCAT
CTCCAATTCCCTTGTACGACCAGTAAAGGTCTCATTCTCAGAGGTTAATGAGCTACAAGCATTTCCAATACCCTCTCTAC
TGCGATAAGAAGCACTTCTAAGAGATTCAGCAGACAGAAAATCATTAGTATCAAAAAATGCACCATCTTCTTCATCTGTT
TCAGCATCTCCTCCATATCGGCTTTCATTGTCAGCATCAGAGTCACTAGCACTACCTTCAGACATAATGGAATAAAAATC
TGCAACATTCACAAAGATATCATGAATTGTTGAATCTTACTATAAACTAATAAGTGAAAATTTCAATCTAGTTGAAAGGA
AATGTAACAAAGTCCAGCTAAAAAATGTTATTAACTGCTCTTCAACAACAAACTCGTAGAAACCATTCTCAGCTGTAACA
AGAGAAACACTTTTTCACTTGTACACAACTTACAATTTACAGCAAGGTCTAAGTTTGAAATGGTTTTCTATAAGCTGCAA
TGTACAAAATTAAAGACCCTTGATTTTCAAATGAAAACATTTAACAATTGACAGACAAGAAGATTAAGCAGGAGGTTTTA
CAATAGCTGAAAACCAATTAATCATTTGTTTAATATTGTAACCTTCCCTCCTCCCAGTAGCACAGGGCCAGTGATGGTTT
TTTTGCACTTTCCCCCCTTGGTGACTCAAACCCCAACCTCATGGTTGGAGGTAGAGGGTCTCCTCCAATATAGACCAACC
TTCTGTCGTTCAAGAAAATAAAAAGAGGGACCAATTTAACATCAACTTTCCTGATTATAACATAAGAAAACATTTTGATT
TATTCCAGATCCCAAAAAGATCACCTTCAGTAACATGGCATGTTAACTGAAATTGAACAACATAGCGTTTTGGACTACGC
AGTGCACATAAGGGCCTTATGTTCCCCAAATCAATAATCAGTAATGCATCAAGAGGCTCCCCCGACCATGTAAACAAATC
ATTCTCAAAGACCAAAAGCTACTGGGAACATACTGTATCAGATCTTTAAAATTTCCAACACTATTGATATACAGAAAAAT
TGGACAAATATCTGACTCTAAGGTATATTAAAAGAGTGGGAGGATAGGAACTAACCACTAAATCTTCGACCTTGTCCACA
ACATGAATCTCGTTCTTTTGTTTCATCAACAACAGTTGTTTCCAGCTCAATTTTATCCGTCTGCAAGAGAGAGTGAGATC
TCACTAAGAAGTAGTACCTTAATGTTCAAGTTGCAAATACATTAAGAATCCCAAGTCAACTGAAAATTAAGTAGCAATTG
AAACTTGGAGCTCAAAACAAGACAGCAGGAAATGAATCAGACATCAGTTGAACATAACTATGTCTGACAAGCCCATACAT
CAAGGGACAATCACAGTTTCCAAGTAGATTTATCTTTCTTACTTGGCGCGCTAAAATAAACCCCGTACTTCTTCCTCTCC
TAAATCACATGGATTTTCTTTGTGGTCTAACAAGCTGAGGAGACGACTGTTGAACAAAAACTTGGCAAACAAACTTGAAG
AGCATTGCAATACCATTCAGTAAATAGCAACCAAACCACCTTCTCCTGACAAGTTTAGAGTTTGATTTAAGGGGCATAAT
AGTGAAGAGATACCCTATTGGCCAAGGAATTCAAGAATGGCATTGACTCCATTGCTGGAAACCCTGTAGCTCAGAATCCT
AAAGACATATTCTTATGTTCTCTTGAACCCAGAAAGTCTAGGCTTGAAAATAGAAACTAAGAGACTCTTGCTAGGAAACT
AGGGGCGTGAATAGAAAGAATAGACAAAAGCCAAAATAATAACAAAAGTAATTCACTAAAGAAAATTTCAAGCATAAAAA
GAAAATACAGACCAACATTAAAACTTTCGTCTCCTCTTAAGATAGTAGATTTAAAAAGTTTAAATTACCTCTAACTGTCT
TAGAGTGTCCAGAAGCATGATATGCTTAAGTTGAAGAGCTTTCATCTGATTTTGTAGCTCAGCAACCTCATGTAGCATGA
TAGATTCACAATCTTTTATCACTGCCTCACCCATCCCTTCCTGCACCAATCTTGATCGTAGCTTCTCTGTTGAAACAATA
AAATCTTCTGAAGATGCAAAATCACCACTTGACAACAACCTGGGGAACTGATCTTTAGCAACCCCAAGAGCCTCAATCCA
CGTGGTCCTATCTTCTCTTGATTGACATCGCAAATGGAGTGTCTTTGTTCCCGTGAATATAGAAAGCCTTTTGTCATCTG
ACTTGCTTGCCCGAACTGATGAGACCTGTATGATATGTTGTTGTATTTTGCTAGTTGATCAGAATAAATAACCACAGTCT
ACCACAAGTAGAAGGAAACAGATACAGAGGCATACTTCCAGAATCTGGACAGAGTAATTTATCAATTGCATTAAGGATGC
TTGAAAATTACAAGAATCAACTATGGAAGAGTGAACCGGAATATTTAGAAACTAGTGGAACCAGACAGATATGGCAGATC
AGCGACCAGTGAAGTAATTCGTTGTCATGATGTCATCTGAGATGATTTATTCACTTCTCATACGTTGGATAAGAACATAC
TCCAGTAGTAATGAAAGGATGCATTAATTTCCTCAGAAAAAAATACCTTAGACATTTGTTGTAGGACTGTTCTCTTAAGA
TAATCATCCTTCATTTCCTTCATCCAGCATGTATTTTTCCAGTAGAAGATTTAATTTTCTCAATCGATACACGATTATTG
GAACATATTATGTCGTTTTATCTCCTACAAGGCATATGCATAATGAATTTTACAAACTTTTTTCTTCTGATCTTAGGATA
CCTAAGCCATAATATATAGGAACAGGAGCAGGTATTAAGACAAATGTCATTAATCTGTATCTTGTTAGTGCATTTCTGCA
TATTTTTGTCCTATGTCCAAACTCTTTGACACTACTTTGCTGTCTACACACTGATAATTCAAAATTTGCATTTTTAAGAT
GGTCAACACAATCCATTAATTGATGCATTGCATGTGTTGCTCAACTACTTTATTTCGGATTACATTCCATTAATGCCGGA
AAAAGCTCACCCATATATCACAAACTAACTTGCAGTTAAGACAAAACTAAACAGTAAACAAACCTTCAAATGTATTTCCC
CAAACGGCTTCCACTTGTTAGATCCATTCAGTCGATTATTGTTCACATTAGCCTTCCTCATATACCTCCAAGACTCATCC
CCAATAACCTTTAAACCCTTTTCTTTCCCTGGACTCATAGCAATTTTATCCGGTCCGTGAACCTTGTAATATGACAACAC
CCCATCTTCAAGCACAAACCATCTCGCACGCCATCCTTTTCCATAGTTCACCCATTTATATAACACTCCAGCTACACTAA
CACTTCCGTTAAATTCTTTCGAATCATTCCCATTTTCCTCATTTTCATTCACCAAACCCAAATCCGAGTCCGTATTCACT
TGCGCATTTGTAAAACTCTGCCTCAAGCTGAAACTCACCGGTTTCACACCCACATTGTTATCAAACCCTAACTGACTTTG
CGTCACGGATTGTGACTTCACCACCGCCGGATTTCCTTTATCACGGTCGATCGACACCGGCGCAATGCAACATAGTGGAT
TCATCTCCACCAAAAAAAACCAAAAACTCTAAAAAAAAAAAAAAAAAATAAACTCAATTCATCTCAAACAACACAAATCC
ATCAATGCTGAAGAAAAACAACAACGATCTCTACACAGAGAAACACAACCGCTGATCTGATTCTTGTCCTTCCCTGAAAC
TTCAACGCAGAGCAACCGATCGAAGATCGAATCGGCGATACAACCGGAACAGTACTGATATGACATAAGATCGAAAACCG
ATACGTAACAGCAAATATAAACTCCTTTTTTTTAATATTAATTAATATATTAATCGAATATAATTAATTCAAGATTATAG
GTGAAGAAGTACTAGTAGCTATAGATATAAAGGATATATAGAGTTGAAGAGCTTTTTACAGATCCATTAATGTCAGTGGT
CAGTAATGGAGTGGGAAGAGTACAACAAGCATACAGGGGAGGGTGCGTAGGTTAGTAGAGGATGCGTAGGTTAGTAGACG
GTGCAGTGAAAGGATTTAAATGCATGGGGCTTTTTATTTATTTGGACTGCTTAGTGTAGATGTAATGATTGTGGAGACAA
CTAACATGCGCAGTGATTAACATTGCTGGGACCCATTTTTTTCCCAATATCTTCTTGTCAATTATTTTATTCCCTATCTT
TTCTTGATGGTGTTGGATTTATGTTTTTGAATTTGACTTGTACAAGTATAATATTAATAATGTGGAAAGTATTAAAAGTA
GTGGATACAAAAAGAAAATGTGAAAGTTGAATGGTCTCCGAGGTCTGAAATTTCATAAGTGGAGTCTACGGAGAATATGA
TATACGTATAATTTATCATTATCTCATGAAGATCGATAGATTGTTTCCAAAAGATTATCGGCTCAAATGCAATAAATCCA
AGTACAAATAAAAAGAAAACAGTAAAGAACACATAATGTGATAATTGAAATACAAAAACTACAAGAATATATCCACGAAA
AGCAAGACAACACTTCATTTTCTACTATTTTTTTACCCTAATGTACGACTTCCACGCTCTTTTATCTAAGTTCATGTCCT
CGATAATCTAAAGTTGTGTTACGTCATGTCTCATCACTTGTTCCTAATATTTTTTTTGGCCTACATCTACCTCTCCCCAT
ACCTATTATATGCAACATCTCGCACCTCCTCACTGAGCATCTACGGATCTCATTTCTAGAGCTTGCATTTTCTGAACATT
GGAGTTTGTGACTGGTCAGCACATTGCCCGATTGTCATGACGCATTGTGCGGACACCTACTCTATTCGTAACTAGATAGG
AAAACTCTTACCACCCAACTAAAAATATACAACAACAAAAAAAATTAGTTATTGGCCTTTTAATAAATAAGAAATACATT
TTTAATGTCAAGATTTATGAAAACTCATAACATTAATAAGTAAAATAATCAAATTAAGAACTATCTCTCACAATCTAGTC
TATGCATGTATAATAGTTTATAAACAAATTAGATAAGAAAAAATATAACTTTAACCGAAAAGATATGGTGCAAAAATTGT
TGATGATTACTCGCGCTTCATATAAAAGACTTCAAGTCAACCTATAACATATTTACATCAAATAAAAATATAGTAAAAAT
AGTATCAATACACCACATGTACTAATAAGCATCATTAATCAATCAATATTAAATCACGCAACATAATACAGAATTCATAA
TGACAATCATGAAGATTTTATACTACCATAATCACCCTCATTCACTTGTACTTAATAGTCTAACCAATAAAATCCTTTAA
TTTACGAGACAAGTACATTCAATAATTCGCCACCTCGTCTAACCCCCCAACCCAAGATTACCACATATGTCACACCATAT
CAACTAAATTACAAGTCATAAAGCAGCACATGAGTTATGTTGGACTCACAATGGAAGCAACCATCTTAAAAAACACACAT
ATATACACTTCAACACCATCAAATCATATCAACATCAATTTATATCATACTATCGTGTTTGTACACACACGATGAGGATC
TTATTTTTGTCCAGTATTTATGACTTTCAAGAGGCCAACTTGATTCATGTATCGTATTAGTGTGGTACCCAACTCTTTGA
ATATATGTAACATTTCGTCCGGAAGCTCATTGTAATGACTCAATTGGTCATTTTTGAAAATTTTCATAAAATTACCATTT
TACCCCTCTAGATATTGACCTCAAATTATTTTTGATTGAGTTTTGAAAGTTGGTTTTGAGTTTTTAGTAAAAAGTTGTGA
ATTTTGTAAGTTTTGAGTTGAAAGGCTAAAGTTGTTAAAAAGTAATTTTCAGTGTCTTTTGGAGTTTCGAGTATTGGAAT
AGAATTTCGTCGATTTCATCAGTTTTGGAATGTGGAAATTGGTCTATGAGAGTTGTCGATTTCATATTTGGAGTCTTTTT
GAGGATTTGTGGTCCTAATTAAGTTGAAAATTTGTGAATTTGGTCGGTAGGATTTGGGGGATAATTTTAGGCCTAAGGGA
GATCATGGTTGAATTTCCAGAGCTCTCGAGCTTGATTTTTAGCATTTTTAGGCGTTAAATTCATTTCTTATAACTTTTAT
GAGTTTCGGGTCAAGGAGACCTCAGATATATATTTAGATGATTTCATTAAGTCTGGAACGTCGAGTATAGTCAAATTGCA
CATATCATTTGTGTATACGGGATTTCAAACAAATCCCGATGATCCATTTGGTGGTTTGTGTTTGGTTGTGTTTTGTTGGT
GTGTGCATGCCTCACTTTTGTGAAGTTTTGTTCGCTTAAGCGAACTTTACAAAAGAGAAGAAAGCTTTGTTTTAAACGAA
CAAAAATTGTTTTTGCGAGAGGCACAATTTTTGCGGTGTTCGCAAAAGTGAATGTGTGGTTCGCTTTAGTGATGTCTGCT
TAAGCGAACATGGGTCCGCTTTTGCGACTTTGGGGGGAGGGGGGTGGGGAGGGTTCAAACCTGCAAATTTTGGAGTTTTA
GCCTCATTTTTTATTTTTGAGCTTTGCAAAACTCTTGAAGGTAATTTTGAAGAGATTTCTTGTGCTAAATCATTTTGGTA
AGCCTTTGTAACTCTAAGATTTCATTTCTCATTAATCATTTATACATTTTAACATCAAAACTTGAAATTTTGATTGGAAA
ATGACAAGGTTTTTCAAGGACTTGAGTTCTAAACTAAAATGGCGATTGTGAACTGATTTAAATTTCTTTTTCAAAATGGT
TTTCATTAATGAGTTTCAAATGCCTTGGTAATGTTTTCAAGTAAAGAATTTTGGATTCAAACCTCATTTTTGAAATTGGG
TTTTTGAGTTGATTGACTTATTTTTCAAAGTGTATGATATGGATATTGTTATTTCCATAATGTTATTGTGATTACTTGAT
TGAATTAGATTGTGTGGCTTTGGACATTGTTTGGAAAGGGAAGACTCAAGTCTTGGATTGACTATATGATTGAAATTGAG
ACAAGTGATCTCCTAAACCTTATAAATCTGGTAGAATCATGTATTTCCCTTCATTTTGTGTGTAGGAGATTAATGAGAAT
GAGGTGATGAGTTCGTTGCTCCACTTGATTAACCTTAACACATAAAAAGAGGATTAATGAAAATGCAATATGTATATCAT
AATGCTTTGTGAATTGCCTAGTTGTGGACCATATTTGGTTGATTGATGAAATGCTTTAATGGCATTAATAAAGACTTGAA
TTTCTTGAATTATTCTCTTTCTTATGGTGTAAAGTTGCTCATTTGCATTAATTGTTGTACATTGTGATGAGACATGTAAT
GTTATGCTGAAGGGAAATGGTTTCGGCAAGAGCTATGATATAAAGTCGAAGGGAAATAATTTCGGCTAGTGATGTGATAA
TGTGCCGAAGGGAAATCATTTCGACAAGTAATCTGATACAAAACCGAATGGAAATGGTTCCAACTAGTGCTGTGGAATCA
AGCCGAAGGGAAATAGTTCTTGCTAGTGATATTGTGTTGAAGGAAAATGGTTCCGGTAAGAGTTGACTATTGTGATTTGA
TGCATTTTGTTACTTGTGATTGATCTACTTTTTACTTGTATTGACATACTTGATATGTGTTGGTTGTTGATCTGTGACTA
TTGAACTATGTGGTTTAAGCCTTGTGAACTGTGTATTGTGAAACTATTAGATTGGGCTGATTTTTGTGTGGGTTGTAGTT
TGTGGAGGTTTTATTGAGATAAAAGGAGTATTCAACTTCTAGCTAGTTTGCCTTGTTTATTTGGTTAGTTACTGAGCACC
GTGTTGGTTGGTACTCATTTCTTGCTTCTACACTTGTGTAGGTTTCGAACCAGGTATCATGTGATTGCTCTTCTTCTTCT
CCTATTTCTAATGCTTCTCAAAGGACTTTGAGAGGTAGCTATTTGTCATCTCGATGGGCTCTATTGTTTTGTTCTACTTG
ATAAACAAAGACATTGAGACTTGTAATTATCTTTCATTTCTGCACTTTATGTATTAGTGACTTGTACATGTTACAATCAG
ATTTTGGGGTTATAATAAAATGAATAAGTTTTTCACTTTTATCTTGTTCTTGTTTTGTTTTTTGCATTCCTTCGTTACGT
TGATTGAGGCTGACTTGTCTTGGTGGGGACTTGACTAGTACCATCACGTCCATTTTTTGGGTAGTGACACTCATCTTGGT
TCCAAGCCACTCGTCAAACTGTGAGGTTATTCTTACCCTTATTGTTCTCACACATAACTTCGTATACCACAATTACAAGT
ATAGTTGATACTGCGATCCATTTTAAACTCGTTAAACATATCATAACATGGTTATCTATTATTTTAAAAATAAAGAAAAG
AGAATAGTCACTTTCTTTTTAGAAAAAATAATAAAATCGTTTAAAAAAAGTTTCGAAAGAAACCTTTTAACAAAATCGAG
TTGGGTTAGGATTCAAGCAATCTTCTAATTAAGGAAGATTTTACGCACCTTAAAAGATCCGCTAACATGCGGTTGATCGG
TGGATTTAAAAGCTTAGTTTATTTTAAATAAAACTTGTTGAATTAATTATAAAAAAATCTTTATCTAGGAATGGATATAA
TTAGTTTGATACTTATACATTCTTATTATTTCAAGTAATGAAATATTTTAAATATTAAATCTCAAAATAATTCTAATATA
ATAATTTATTCGAGTCGAGATTTCATACTAAATAATTAGCTCAAACTCATAAACGTGGATTCAATGTTCTCTTTGATATG
GAAAAAAAATCTCAAATTATCTTCATAAGCCTAAAAAACAAATTAACTTAAGTATAGAAAACTTAGCATTTAGAATGGAA
GATACATAAATAACTTGAGAAAATGAGATAAAATAATAATCATTTGAAATCCAAAATTCTCTCTCATTTGAGCATTCAAT
TTGAAAGAATTTGGACATTTGTCCAAAATGTTTTTTATCATTGTTGCTGCTGGAATTATTCTTGGATTTTAAGAGTCTAA
AACCTCAATATTTTTTAGCACTTATGTGTCTGCTATTGCTATTCGAGTGATGTTTCGGATTTTCAGCTACACACTTTAAT
TTTACGGGAGTCCTATCACCCCTTGGAGTGTTTAAAACTGAAACTATTACCTCCCTGCCTTAGTTGACAAAGTGAGTGTA
TTTCACTCTCTTTGAAAGAGTGAGCACAAAAAACAAATATTAAAACATTATCTTTAATATCTCTTTTTGTAAATATATGT
ATTTTGATTTTTATTTTTTCTTATTTATTGTCTTTCTTCTCCATAAAAACAAAGACCAAATTCCTTCAACATTCACCATC
TCTAAGACAAAGTCACCACCATTTTCACCGGATTCACCATTGTTAATATCACACAAACTGTTAAACTCTCATATAAAACC
TTTTAAAATCCAATCAAATCAATTAAAGATAAAATGACATGTATTTATTTCACGAAAAAGGGATTTAGATTAGATTTAAA
AAAAAAACAAATTAGGTTTACATCAAATCCAATTGAACTCCCAAACGAGGATGTTTTTTCTTTTCTTTTTTATAGATCCT
TTAATCATTAATCTCAAATTTTAATCAATCAACTACGAGAGGGGAATACTTGTCTCAGTTGACCTCCATTAATGGCATAG
CTACTACCTTCGTTCGCCCTCCCTCTTTCCTTTCCCTCACCTTTTTAGTTTATTTTTCAGGTTCCCCCTCTCTCCACTGC
TCCACTCGCCGGCAATATGCTACACCAGTAGCCACCAGTGTCACCGCCTCCAGTGAAACCCAAACCACCGGTAAAAACTC
TTTTCCTCCTCTCCCCCTCCTCTCATCTCTCCCTCATTCCGAGACAACCACCATGAAGACCTACCTTTGTTCTCACAGCG
AGGTCGATGACACCAACCACAAACCTTGCGACTGCACAACTCCAACAGTGAGCTCTGAAGAAACAAGTAAAACCTCGACG
AAGCAGCGGTATGAACATATTTTTAATTTTGTTTTTCAGGTTCTCCGACGAGCAAAGCTTGAATATTGCTTGACGAGCTC
CACTAGCACTATTCATATTTGTTCCTCACAATCTAATTTTGGTGGACTTTGGTGTTTAAAGTAATGGTGAAATTACTTTA
GGAATTGGGAGAAGAAGTTACTTTAGGAATTTGAAGGAATTGGAAGAGTATAGGAGAAAGTGGGAAGAAATTATAAAAAA
TTGAAAAAAATAAAAACTTGATAAAATTTACACGTGTCAAGCGCGTGAAATTCATATGTCAACATAGATATGGTTATGAC
TTTTTAAGGGTGTAATTATTTCAGGTCTAAATAGTTTAAGGGGCTAATAAGACCCTGTAAAGTTAAAGTGTGTAGTTGGA
AATCCGGAAATAGATTAGGGGGCTTTTGGCCATTTTCTCGACATAATAATATTAGCTTCCCATTAAAATAAAAAAATATT
GATGGAGAAGGAAATATCCCCAAGTGAAACTTCGTGGTGGTCCAATAGTTTGAGCTTGAAACTTCTATGTTGGAGGTCTC
AATTTTGGAACCCTTTTCCAGCAAAAGCAAGGGATTTTCCTTTTGGGTCGAGCATCCCAATGCGGGTTACCTCTCTTGTA
TGGTTTGCAAGCTATTACGTAGGAGCAGAGATTTTACCTAGTGCGCACCCAAAGGATAGCGGCTGCGGATTTGTCTTGTC
ATAAAAAATAACTACCTCATATGAGGTACTTAAAATACTTATTTTAGCAAGTGAGTGGTTGCCTTTATAGTTAGGAAAAA
TTTCATAAAAGTACAATTATCTAACTTACATTATAAAAATATAGCCCAAAACTTACACTAGGAGTTTTTAACCTAAAAAT
ATCACGACTCTGACCGTCGCCAGTGACTACCCACTCTAAATCACCTAGTGGGTTAACCAACTACTAACCCCAAAGAAGCC
CAAATATCATTTAAACAAGAGAAGTTCATCATATAAGAAGTAAACAATTCCAAACAACTAAGAATTGAGTCCATATAAAC
TCAATTGATAGCTAAAACTCAAAGTCGTAGTAACAAAACTCTAATATCTAAAATATAGGGAATGCAACCCCTAAAGCTTA
GAAAACATAATCTAATAGTCTAATGTATGTATCCAAAAATATGGACAAGAAAAAGAATAATAACAAATGACACCCTAAAA
GATGTAGCTCACCGGTTGATTCAAAATCAGGTGTCCCTTAACTGAGGTCTAGGATCATTCGCTGGAAGATGTCATGTACT
CAAAAAGAAAATAACAGGTGCAATATCAGTACATAAACCACAATGTACTAGTAGTATCACACACTTGGTCCAAGATATGA
ATGTAAAAAATTCACCACAAACCAGTAAACAAAACTAGGGGTGTACAAGTCAAATCGTAAAGTCAAACCGAACCGATGAA
CCAAATCAAACCGGAAAAAAACCGATTTGTAGTTTGGTTTGGTTGGTTTGGCGGTTGAAAAAAAACGACCACTCTTGGTT
TGGTTTGGTATTAAAAGAAAAAAAGTCAAACCGAACCCAAACCAAACCGACATAATATATATATATATATATATATATAT
ATATATATGTAATTTAATTTATAGTGTAATTTAATTTATAGATAAAAAATATTATTTATAATCTACTTTGTTAATATATT
TATAGTTAGTTTATAGTTTTAATGTTTATATATTTTATTTCAAATTTGGGCTTGTAAAATTTGTAAATATTTTATTTTGT
ATTAAGATCTGAAGTTACAATTATATTGTTATAGTTTTTCAAATTCGAAGTTAACAATTTACTTTGTAAATATTTCGTTT
TGTATTCAGTTTGACTGTATCATTTAATCTTATTAATTTAACATAATGAACGTTGATATTTCAAAAAAACATATTTTGTG
CTCATGTGAATTTTACCGTTTTTACGAAAATTTCTATTCATTTAACATTTCTTAAATTTAGCTTATCACACATGTAAGTG
AAAATATATTTGATCACATTTTCAAACATCGTATAGTCGTAAAAAATCGAAAAAAACCATAAAACCAAAAAAACCCGAAA
GAACCGACTAAAACCGAAATCGAAAAAATCGACTTTGCGTGGTTTGATTTGATTTTTAGATTTAATAAATCGACATAATT
GGTTTAGATTTTTTTTTAATGAAAAACCAAACTAAACCGACCTATGTACACCCCTACACAGAACAATGCATATAACAAAA
AGTATCAAACCACATAGACTCTTAATCACATGTCATGAACAATAATACATGGATGCAAGTCTCACATGATCACAAATAGA
AATGCTTTATCCTCTTATGGAACCCCAATGCACAATCACATCGCACAATGAACAATACCACTTGAAAACTACAAGTCAAA
ATAACAAGTTCATTGCATGAGACTATCTACATGATGACATTTCATGTGTATCATTGTCATGCATTGCACAAATGATACTA
TAAAGTAGTAGACATGCATACATACATTAACAAAAATATATAACGATCACCTACCTCGAATCAAGCCACTTGGAAACTTT
AAATAACCTGAGCTTTCCCTTGCAAAGTGTCGTGGCTTGTTCTTAATCTAAAACAAATAATATAAATAACAATCAATCAC
TAATGACCTATAATTTATCTTAATTATCAATAAATCCTAATCTTGACCAACATATGATCATCTTCCTCAATTTAGGACTT
TTTCCACCATAGAATCATGTCAACGCCTTTCCCCAAGGACAATAACCTAGATTCTAAGACTTGAGAATCAATGCATAAGG
TTGGGAAGTAAAATTCTTACCTTTACCGATGAATTCCAAGGAAAATAAGTGCAACCTGCCCAAAATTGCCCCTCTCAAGT
CCAAGAATACAAAGGATAGAAAATAGAGATGTTGGGTTTGTTTCTACAATAAATCTCATATTGCCTTGCTATAACGGCTC
AGCACGCTATAGTAGAACTTTCCCCAATATAGCGGTATGCACATTGCTATAGTGGGACGCCCACTGCTATAGTGGGATCA
ATGAAACTTCAGAAACTCAGATTTTTGAGGAAGACCATTTTCACGACAGAACTCACTCCCTTGACGTCTTGACATATACC
TCTCACTCCAAGATCAATTCTGGCAGTTTTACTTACCCGAATTTGATTTTGAAAAGCTCTATAAACTTTTTAACGTCTTG
GCTACAAGAAAACATTAAAAAAAACTCAACATCACACCCCACCCAATCCCAGATGGTCTTAGCCTGACCTAGTCCATATT
TCATCTTAGACTGGAGTAGCCAAACATTTTAATTCACTACCCAAAAAGTTTTCTAGATCAAATTATTTCACAATTGACCT
ACTTATAATGACTAGATCATGTCATTACAATATATACCAATTTATCCATCACTTGTCCCAGCCTGATCAAGTAAGTAAAA
CAGAGCTAAAGTATAAAAGAGGGTAGTACATGAATGTTTAAACAATTAAGGGTACTTGTCTAACATGTCCCTTTCAGTCT
CTCAAGTATCCTCTTCCACCGTATGATGGCTTTGCTAAACCTTTATTGATTTGATCTCCTTGGTCATCAACTTCTGGACA
TTCAGATAAAAAATTACCACTTATTCCTCTTCATATTGTAAGTCATTGCCAATACTATTGAGTCTCATTTAATGATGTAG
TCTCAATCCCCATGGTACTTCTTTAGTATAGACACATAAAATATTGGATGAACCCTAGACAGGTTGAGTGGCAATGCTAA
CCTGTAAGCCACTGGCCCACACTTTCAATAACCATGAACGGACCAATGTAATGAGGAAAAACTTTCCCTTCTTACTGAAC
ATCGTACTCTTTTCATAGGTGAAACCTTCAATAGGACCTACTCACTAACATGAATCCAATATCTCTTAACTTGCGATTTG
CATACTCCTTCTGCCTACTCTAGGATACTAACAACTTAGCCTGAATTCCCTTTACCCTTTCATAAGCTTCCCCAACCAAA
TAAACATTCAAGGGTTTCACATCCCCAACCTTAAACTAACCTTTAGGCAATCTGCATCCCCTCTTATAGAGTGCCTTAAA
AGATGTTATATCAATGCTAGAATGATAACTATTATTATAGAAGAACTCACATACGGGTAAGAAATGATCCCAATCTCCCC
CAAAACCAATTACACACGTCCTCAATATATCTTCCAATGCCTAAATATAATCATGATGTTATTGATTTATGGAAATGATG
GTTGTATAGTGTTCTTAGAACTTATTTTATAATAAGGATGTGAGTCAAGATAGACGAGTTTGTATAAAGTGTCAGTTTCA
TGTATTATTCCAAAAAGGGTTAGTGTCACGATCCAACCCACCGAGCCGTGTAGGCACCTACTCTAATGCCTAAGTACGAG
AATCCTCGATTCCCAAAATAGTTTCAAGACATGCGGAGGATTAAGAAAACTGAAGAACAGTTAAAATTCATAAGATTTTT
GTAAAACAAGAGTTTTGACAACGATTTGAATTAAGACTTGTAAAGTAATTAACACCCCAGGGATCTAGTCTAAATAGGTA
CAAGAGTTTCTAAGATTACAAGATCCAATTGCAATAACAAAAAACACAGCTTCCACCATATGGAGGGAAACATGGAAGCT
CTTGGAGATTATCTTCATCTTGACCTATGAGACATTACCGAACCAACATCCAGACTATGCCAAAAAGGCATAGCAAGAGT
AGTACCAGTACAAAACCACACGTACGGGTAGACATCATCGATCAACCCGAATACCCACCGCATAATATAAGAAATCAACT
AGTAAAACATGCAATAAGCCTATTTATTCCTCCACCTTTATAATTTCCTATCCTTACCATAACCCATTACTCGTTCTATT
CTTGATCATAACTTAACCATTATGTCCCTCATAGGAGGTTCCAAATGTAACTACTACTAACCCATCCAACCATTCAGGAC
ACACCATTCCATTTTCCACATCACCACTCAACCCCTGACTCCATAGTACTTTCTATCAAGCCTATTAACCATTGCGATAC
TAATCCCTTACCCGGGTAATACTTTACTAGTCGACGTTTACAACGTAACAACACCCCAGTCCTCCACGACAATACATACT
ACCACCTCTCTAATATACATGTAGTGACTCCTAGACTCTTGGTCTCCACTTGTCATATCACATCCCGATTAGCCTAACCA
TTCATAACTCATTACCCAAACAGATATACCCAATTAACTTACAACTCCGCAACCCACACACATGCCTATATATAATGCAC
AAACCAGTTATCATTTTAGGATCAATGTACAAACCCACATTATCAATAATACACATTTATGACAAGTCAATGGTCTTTTC
ATGGAACCTATACCCAAACTGTTAGTGTGTCGAATCATGACACTTGTTCCATTCAATAAGCTACAATCACAATCACAATA
TACATTCTCATAACCATACAAGAAAGTGTTGATTTCATGGCATATAATCATTCATTCATACTCATTTATGATTAGTGTGT
CAATAGTGCAACATTCACATACATACATGCATTATAACGAAGCAATTACTAACATATATCACACAAACATGAAATCACAA
CCATTACCTAGCCCTAGTTCATCGACTAAGGCTTTATCATATGGTATACATCTGGTATAACATCAAAGATACAAGTATAA
TCATCTCGTTCGGTGCACAAAATCTTACGCATGAATTCTACCGTCAACTCCAATATACCACGCAGTGAATCACATATTTA
TAACTACTTAATTAATAAACCTAGCCTACCTGGGTGCCAAGCATTCACAGACGGATTGTAGCTCGAAATCTAGTTTCTGG
ACGACGAAACGGTGGATTTGACCAGAAATCTGCAATCTATCGACGCTCTTATGCTAGAAATCTCTTTCTCCTTCCTTCCC
AAGCCTAGAGTAACCTTTTGAGGTTTTCTAGGGTGATTCTCACCTCTTTTTAGTGTTATTGGAAAAAGGAGAAAAATCAG
ACTTCACATTATTTACATTCTGTCTCACCCATCCCGCTCTGGCGGCTACTTATCCTGCTAGAGCGCTGTCTCCCTAGCGG
CATCTGGCCGGCTGATGGGCCCAGCTTTCCTGACGTTTTTCATTTCCTAAATTCCCTAACAGTTCGAATCGTTACAGTTA
GGGAGGTGGTTGATTGATAAGGCTAGTAATAGCCTGGTATTCATGAATACTAATGTGGTAGAAGGGTTAGGCTATTATTT
GACATTATGGTGATCTTTTATTCATGGATATTAATGTGGTATAAGGGTTAGACTATGATCTAATATGAAAGTGACATTAT
TGATAGTCTTGGGAAGCCTTAAGGTGACATCACAGATAGACTAGGAAGCCTTAAGGTGAAAATATGGTCGAATGTTTAAA
TATTAGAGTTAACAGTAGAATAAGGTAGAAGGTTAGGATTAAAGTGTACTAGTTTATGGGTATTATACCAGGGATGGTGT
AACTTTCATATTGCATGTTCTCTTCTGAATGTCTATTTTATATTACGTGATAGATTCGAGTCAATCGACGAGCCAACCAG
TATGTGTTGTTTGTATTGATACTACTCTTGATATGCCACTTGACATAGACTAATTGCAGAAATTCAGTGATGTTTCATAG
GAGAAGACGATGGTGATCTTCAATAGCTTCTACTCCTCTTTTCTTATGGTGGGAGATGTGTCTCAATTTGGTTTATAAAT
TGTACTCTTAGAAGCTCTTGTACTTGTTTAGACTAGTTCCTTGAGAGTGTTAGTATGTTTTCTTATAAAATAACATTTAG
GTTTAAATCAATTTATGGTAATTTCATAACCATATAGGGTGTTAGCTTATGACTTATTTATTATTCCGCATGTTTTAACC
GATTTGGATATTGAGGGTTCTCTTATCTAGGTATTAGAGTAGGTTCACACACGGCTTAGTGGGTTGGGTTGTAACGACTT
GATATCAGAAACCAGTGTATCAGTTTCACAGTAAAAGAGAAAATGTCGAATAGAGTCCTAAGAATTGGTGTGTTGACGTC
CATACTTAATCTTTAGGGGGCAATGAACCATTCTATAAATCTGTTTCATTTCTTCACTTTTTTCTAAATATTGTATTCAC
GACTGAAGGTACACAAGCAAAAGAAGATTAGAACCGAGAAGGTTCCAATTGGTATCTGCCTTAAGGGTCATGTAAATGCA
TGAATGATCAGTTAGTGATCATCCATGATGCAAATAAAAAATAGTGAACTTTATTAAATTGATGATGAATGCTTAATGGT
TGTTATTATGTGCATTGCATTGCTTGAATAATTGCCTATGTGTAAATTATACTTGCATGAATGTCTACGTATGTGGGAAG
TGTGATAACTTGTATTTCTGTGATGTTGCGAACAAGAAAAAGTTTTGACTTGACTATGTGTGATGAATTAATTTTAAATG
AAAATGTATTTTTATTGAGCATGTTTTGGTATAGTCCTGTGTAAAAATTTTATGGTCATGAGGCAAAGTCTATATTATAC
ATGTCTAGAAACGATCTAGGAATTATTTTTTAAACACCGGCATGGACTTATCATTGATAAAAATGGTAAAGGAACTTAAT
GGTTTACGATTGTGGGGAAACTCCAATTTCAGAACAGTCGGAATTTGGTAGGGAACCGGGATAAAATGAGTTATTGTTGC
ATAATAGCGAGATTTGTTCTTATGAGTGATGAATTTTATTATTTCGCTACAGAATTTGTATGACGTCATTTTTTTATGTA
GTAATAATTCGCGTAATAATCACTAATGATTAATATATTTAATCTCAACTTATTTGAGATGGCTGAAACATAATTAGTAT
TGTTATTATTTCAACATGCTCAAGTAATAAACATAAATTAATATTATGATAAACCCTTAGAACATAATCTTTAATTCATT
AGCCAACAATAAGGCATTAATTAGATTTACAGGAACAACTTAAATTTTGAATAGCTATATAATAGCTAATTAGAAGTGCC
TTGCAAGCTCAGTACCTTGCGACTAATGCCAACATTTTCTTGATCATCAATACAACATTTTGATTCATTACAACACGTAC
AAATTCCATCAATACATTTTATATTGTAGCAGGACCAAGTGTCACAATCATGAACATAATTACAATATTTTATTTCTGCT
GCCACATCTGAGGATTAAAAAATTATTAGCACATCACTAAATAATTCATAGTTAATACAATTTTTTTTAAAAAATTGAAC
TGGTATATATTTTATATTGACTCATGAAAACCTTGTCAGAATATTTTTTATAATTTAATATATTATATATAATCATAATT
AAGAAAAAAAAACTATTAGCTACTTCAAAATATATTAAAAAAACAAAAAGAATATTATTATAAATTGAGTGGATTGAATT
ATCACCCCCTTCTTAGCTCATTTCACTTGACACCCTTAATAAATCACAATATGAGTAAACCTTGTTATCATTATTATATA
AATAAAATTGTCTTACGTTCATAAAAAAAGAGTAGAGGGGCGATGAAAGAGACCAACCAGATGAAAAGATCATGGAGATG
ACTATGAAAATCACAATCACTAAAGCCTTCATCATACTGTATTATGAAAAGTAGTATATTTTTTACTTTGAAGTATTTGT
TATTGTGACAATATATATAGTACCAAGTGCATTAAGTTATTGTCAATCTTTCTAGTAAACAGATAAGATTAAGTAAATGC
ATAAGAGTAATATAGTTATTTTCAATTTTGAACATTTGTTTTTATCTTAAATTTTAGTCAAAGAATTTTTTTAGTCTATG
AAGTAGTAAATGAAAAATGGCTAATATATGTAAAGCCTATTTCGAGATTTATGTCATCTTCTTATGAATCTCCTTAAGGT
TTGTAAACAGATAAGATTAAGTTAATACATAAGATTGATACAATTATTTTCAATTTTGAATTTCTTTTTATCTTATATTT
TGGTCAAATAATTTTTTTAGTGTATGAAGTAGTAAATAAAAAATGACTAGTATAGGTAAAGCCTATTTCGAGATTTATGC
CATCTTCTTATGAATCTCCATGAAGTAGTTTGATACATCTTTTTATAAATTTCCTTAAATGAAATTTATTTTTTTCTTTT
AAAGATAGGCTCACTTAAAAATTATTTTTCTCCTTTTTATTTGTAACTTTGAATTATGATTGGTGTGTTTAAGTAATCTA
AAAAGATAATTAATATAATATAGTACGACGACGTACTGATCCGTCATAACTCATGACTCATGACTTCATGTCATAATTTC
AAATTACTTTTTCACTTTTTAATTTGTAGTCTTATAATTATGATGATTTGAAATAGTTTGTGAATAATTCAATAGAATAA
CTAGTTAAATATACACATCAGTCTATAATGACTTGCATGTCATAATTCAAAATTAAAATGAAACAGTGGAGTAAGAGCCC
GTTTGGATTGACTTAAAAAAAGTAGTTTTAAAGTCAAAAATAAAAAGTCAAACTGAAATGATTTTTAAGTCAAAAAATAA
AAAGTAGGGGGAGACCTACTTTTGATTTCTGACTTATTTTAAGTCATTTTTTTTACTTATTTTAAGTCATTTTTTACCTT
GCCAAACACTTCGTATATTATTTTAAGTCATTTTTGACTTATTTTAAGTTATTTTTTTATATTTGTCAAACACTTCCAGA
AGTCAAAAACTAATTTAAAAGTAAGGTTGATCAACTTTTAAGCCAATCCAAACGGGTTCTAAGAATATTTTCTCTATATA
TTTATGTGTCATCTCCATTGAGGTGATTGTGGATTGCAGTCTTCAAAAATAATTACTATTAAGGATAAAATGAAAAAATA
ACAATAATTTTGACTTGAACTTTTAAAACAACAAATAAATGACATGGGTATGAATGAGCTACTTTTGTAACATATGATAT
ATATTATCTAATAATATAGTCTAAGGGTATATTTAAACATAAAAAGGGTCAATATACACCTATACTATTGAAAATAGATT
AATTACGCTCATCGTTATATTTTCGGTTCAAATATACCCTTCTAATTATACTTTCAGTCCAAATATATCCATTTAATAAT
ACTTTTACATTAATTTATCCTTATCTTTAATCAAAAAATATATGGCGAGCTTAAAAATAAATAATTTATCCCGAATTTTA
AATATCTCATTTAATTTGCAAACCTTCCCCAATATTTAATATGTTATTAGAGCGACAAAGTCAGGTCCATTCCTATTTTG
ATTCTCGATCCAAAATCTAGTTTAGGCTTGACGTGAAGGAAGTGTTTGGTCCACACTCCAGTTAGGTATTGCATGAAAAG
GTTTTCAGTCCCTCACTTATTGACTGGAAAATTGTTATGATCCAAATCAATAGTCTGTGCGAGAACTTACTCTAACACCA
GAATAGGAGAATCCTTACCACCCAATGTAAAACTAATAAATCGCAGAAATAAATAAAATTCAATAAATCAACTTAATTAA
TTATGAAAACCAATTGTCAAACTTAACAAAACACATTGTCTTTGAAAATATTCACATCCCTCCCTAGGAACTAGTCTAAA
CAGGTATAGAAGCTTCTAAACAATTATAAATAATGAAAGAAATTAAGACACAACTCCCACTATAAAGAAAGAGAAATAGA
AGTTGTCGGAGATTATTATTCTCTTCACCTAAGAAATATCACTGATCCTGCAATCAGACTATGCCAAATGTCATAACAAG
AGTAGTATTAGTACAAAAAATACGTACTGGTAGGCACCACCAGTCGACCCAAATTTTCACGACCCAACCCATCATGCTAT
GCGGGCACCGACTTTAGCACCTAGATAGGAGAACCCTTACCACCCAAACCAGTTAAAGCATACAGAAAATAAATGATTTA
CTACAACTTCATATGCCTTTGAGAAGAACAAAATTGTAAAAGAACTCTTTTACAAATATTAAGAACAAAGAAATAGTTTA
AACAGGTACAAGAGTGACTAAGAAGATACATTTTAGATAAAAAAAAATAGAACACAACTCTCACCATAAGGGAAGAAAAT
ATGAAAGTTGTTGAAGATCGCCGTCAGCAAACGTAGTATCAGTCACGTACTAGTAGGCATCATTGATCGACCCAAACCTA
CTACATAATATCATGTAAATAGACTGAAAGTTATGCAATGGGAAGTTGCACCACCCGACTCATCTATTCTTTTACTCAGC
CCTTCCTGGGTAAAATTATGACTAAGTACCTCCAATACGCCACCCCCAAGGCTTTCTCAGCCTACCTGTCATGCCACACT
GATACAACATCAAAACCTAACCCATATGACACATTAATGTCACTGAATATCATCTAATACCCTATCCTTTTTTAGAACAA
TAATAGAAACTAGTACCTAGCTCAACTCATCCTTCATATAACTCAACCATAAACCCCTTATGACCATGGCCATTACAACT
AATAGTACTATGGCTTGGACCACTAAAGAACTGGGTCCCCCTAAACTCACTCCACTAGGCAAGATAGTTATTATATAAAA
CCATGGATATTCAGGCCACAACTGGTGTAGAAAAGGATGAGGGCATGAATGTTGACCCCGCTGCCTGCCAGTCTAAGCCC
CTGATAATTAGAAGCCACCTCAAGTCTGACCTGGCAATCAAAGGGTATATGTAAGCTGCCACCACTATACACTTAGCCCC
ATCTTCTCCCTCCCAAGAGATAGTCGTGCTTCATTAAAAACGTGATGCTAAGAGGAGGAAGGGTCTCTCCCGGGACCGTC
TATTGGTTTGGATGTGGAAGACCATGAAGATCATGTTTAGTTGTGTTTCCTAGAGAAAGATTTACCCCAGCTGGAGCCTG
AAGACGTGGAGGAGTTCCTGTTCATGTGGGGACAGAGGTGGATGATCCTTGTCATGACCCAAAGTACACCCTAGACGTGA
TATGACAAATAGGATCCTATGAGGCCCTAAACAAGCCACTTGACATAATCATGACACTATGAATATTAAATAAGGAGAAT
ATGCCATAAGAATGAGATATAAGTCTCAAGACTCTTTAGTAGATAGAAGATACCAAAACAGAGTACATGACTAAGTAAGC
AAAATACATCATCTATGTCTAACAAAGCCTTTACTAATCATAATGTGGTTAGGACAAACCCCTAAACCACAAACAAAGTC
TAAAACGGAAATGACATCAAAAGCTATAAACTAAAAAGTGTGATCTCACCCTCGAAACACGAGGACTCAATATTATCACT
GATGAAATTGAGCAATCCCGATCTAACCACGACCGAGAGGAGAGCGTCAGATCTTATATTACGAAATAATATAGTCACAA
TATGCATCAGTACTTTGAATGTATTGAATATGGGGAAATGCATGAAACATAAACATAATATCATGAGGAGTTTAGAGCAT
GAAATGCATGACCAAGTAGAATGTATTAAAGCTCAATAAGATAATCATGTATAATAGGTAAAAGTCAACGCACATTTAAA
GATCATAAGAAAATCTTAAGTCATAATCATTGAGAAAATCGTAAATCATTTGAATTAAAATCATAGTTTATTTTGTGGGA
TGTTTACCATTAACCGATATAGACCACGTGAGCTATAACATGGAATCTGGTGTTTTTCCCACATTGAAAAGAGTTTGTCA
TACTGGACAAGGTATGGACCATACATATTAGCTTAGGTGGATATACTAGCAATATCATTATAAGACAAATCCTATGGGGC
GATACGAGAATTACTTCTAAAGACCAAACCTCTACTAGCAGTAGGGCCTCAATTTCAAATTCCTCTCGATGCAAAGTAAA
ATCCCAACGGGAAAATAGGCAGAGTCATAATCATATCATAATACTTGGAAAGATAAGAATATAGTACTACCAATCCAATC
ATAAAACTGATATTATAGAATAACTTCTTTCAAAATCATGATTTCATAACATTTTCATAAATACACTTATATAAGCATCT
AAATCATGGTCATTTTTCATAATAAGAAATTTTTCACAAATCATAGTTGATACTTTATCTAAAAACACCATTTCTTCATA
AATTCTTCAATTTTATGATGCATGTACAATTTCATAATTATAGTTCATATTTATAATATAGACATATAGCATGGGACATG
GATTCATATGAAATTTATCGGAAAGTATGTAATTGAATCAAATCATGCATAAATAGATCAATTATAGACAATTGAATCCA
TGAAAATTGCATGAAACCCTAGAAATATTAAGTTGAAATCAAAAGAGGAAATGAGTTTCTTTTGAGACCCAAGGGATGAA
AGAGATCCATTGGTGAAGTTCTCACATACCTTGGGTACTCAAAGCCCTAAATATGGAAGAACAAATCTTGAATCTGGGAG
AAACCCTAGAATATTCCTCCAACCTTGAGAGAGAATTCAAGAAGAAGACCTTTGAGAAAATTTGAGGGTTTGAGTGATTT
GGGAGGGAATTGGTAGATTTTAAGAGTGAAAGTAATTGTACGACTGAGTTTTAGGGTCAAAATGATATAGTATAGGTATA
GAAAGAATAGGAAAAGACCCAAAAATCTCGGACTTAAAACTACCAGATGGGCTTCTATGGACTGACCTATGGTGCATATA
AACTTATACAAACCGTCCTGTTGGTTCGTAGAACGAGTATTAGAAGTTGAAAATCCTAAACATTTTCTACGGAAGACTTC
TACTGTCCATGTAACTTTCTACGACCCGTAGGCCTCATTCGTAGACCCAAAGTCACTTGAATTTTCACCAAGTCTAGAAT
CTTTCTACGGCCCATCAACTTTCTATGGACCATCCTCGTGGTCCATAGACCCTCATCTAGGACGTGACATTTTGAAATTT
CTCAACTCACCTTCTGCGACTGGGTTCTACGGACCGTAGAACTTTGTACGAGTCGTAGACCCGTTCGTAGACCAGTGCAC
CAACAACTCTTCTGCACAAAAATTTCTTTTCCAACTCAACCTACTAATTTTTGAGGTGTTACAACCCCAGTCCATGAGGG
TGGTAGGAGCTTGGTAGGATTTCCCCATCTCCGTTTTTTTTTCAGACATAGATATTATCCTTGATTTTCCCCATTTAGGC
AATAGACATTCTTTTACTATTTTTCTAGTTTTGAAAGCACATAAATAATTGATATTTGGATGGTTTATTCCCCTCTTTCT
ATGTTAAATTCTTTGGATTATGCTTGAAATAAGTTTTCTGCTATTTTTTTTGTATCGCGCTAAACTGTACACATGATCGA
AATTGGAATGGGGTGGAAATCCAAAGGGGAGGGGGGACAAAGTTGAGTCTTTGATTCCCTCACTATAGCGACATGCAAAC
CACTATCATGTGGCCTGATATAATGTTTGTGCCCCTGCACCGACTTTCGCTATGGTGAGATACATTCTGCCATAACGGGA
GAGCTATAACGGTCTGGCATCCGTTATAGCAACCCGATGATTTTCTACCAGATCATAAAAGTTCAACAACCTTACCCCCA
CCCCCCATGCTTGTACCCACTCTTGAAAACATCATATCACCTAACAAGGCAATCTCAAGACTGATCCCAGACACTAGTGT
CACAGTCATTCGATATTCCTAACTCATTCCAGACTTCACGATCTTACCCAGAAATGCATAGACAAAAGATAAACATCACA
TTATTAACATCAATTATGAAATACACTAAGAAACTATTCATAACGACCAATCTTGCTATTATGCAACAATAGCTTCTTTT
TTACCATAATTCCCAACCGAAACTCGACTTTCCTGAAACTAAATTTCCGCAGAGTCATAAATCATTAGTCCCCTTACCAT
CTTTACCAACGATAAGCCCATGTAGTTTAAAGACAAATCCAAAATCATATCCAGATATGTATAATACATAATTTGTAACT
TTAAGACTGGACCATACAAATTCATGCTAAAAAAGACATAGTCATTTATCATTAACTCAACGCCTAATCAAGTCAAGACC
TTTCCTTATCCACAACATCACAAAGATACAAGTAATCACACTTCAAATACATGCAAACATGGTTCACATATAGACAATTA
TTCAAGAACCACAATGCATACAACAACAACCATCAAGCATTCATTCCCACTTTAATCAAGCCCATGAAAACCTACTCGTA
TTATGGATAACCACTAATTGACCATTTATGGATTCACATTGTTCGTGAGGCCATATCCAATTGGAACCTTCCTAGTTCTA
ATATTTCCTTGATTGTGTACCTTCAGCCTTAATAACGACATCTAGACTACTTCGTTAAGTTACTAATTGGAATTCAAAGA
TACCAACGGGCTCAACCTATATCATATGTGACAGACCGTATGAAAGGAGTGAAGACATGAGATGGATTCCTGGAATGCAT
CATATTCCCCTAAAGATTAGATGTGTACATCAACTGACCAATCTTCAAGACTCTATTCAATATTTGCTCTTGTACTGGAG
ATCAATAATCTGCACTCAAATATCAACTTATCACAACTTAATACATTGGGTCGTATGGGAACTTACTTTAGCACCTAGAT
AGGAGAACCATTACCACTTAAAACGGTTAAAACATGTGAAAAATAAATCATTAACTAAAATTCACAAGCCTTTGAGAAGA
ATAAAACTTTAAAAGAACTCTTTTACAAATACTGAAAATAACCACCAAGGAACTAGATCAAAAAGATACATTTTAGACAA
GAAAATATGACACAACTTTCACCATAAGGGAAGGAAACATGGAAGATATTGCAGATCGTCGTCATGAAACATCACTAACC
CTACAACCAGATTATTTCAAGTGGCATAACTAGAGTAGTATCAGTACAACCAACACGTATGGGTAGACATTATCGGTCGA
TCCGAACCTATTACATAATATCAAGTAAATAGACAGAAGGTCCTGCAATGAGAAGTTGCTCCGCCCTACTTCTTTATTCT
CTTACCTCGACCCCCTTCTTAGGTAAAATTATGACTAAGTACCTCAAATACTCCACCCCAATGCTTTCCCAGCCTACTCG
TCATGCCATGTTGACACGCCATCAAAACCTAATCCATCTACCATATTAATGTCACTAAACATCATTCCACCACTCTTACC
ATTTCCAGAACAATAACAAAAATTAATACCCTAGCTCAACTCATCCTTAGTAAGACTCAGCCCCGAACCCCTTACGACCA
AGACCATCACAATTAATAGAACCATGACTTAGACCACCAAAGAATTAGATCCCTATAAACTCACTCCACTAGGCAAGGCA
ACTATTATACAAAACAAGTTGTAAGGGTGCAATTAGTAATAACCTATAACATCCCTCAACCATCACAAAGTGTCACCTAA
CCCAAGGCTCCTACTCCCCATCCTGGATTTATCTACACAACCCACAACACCATAACCACATATAATAATAGCCCCAACTA
CCAAAACTCTCATTTATACAACATACTGGTCTTCTAACGGGACCCAGACCAAACTGTAGTATTATACCAAGCGTGGTATC
TGAGTCAACTATATATATAATCATACTAGGCGTAATATTCGAGCCAACCAACAATGTTCTGTACCGGCGTGGTACCCGAG
CCAACAAACAAGCACACCAAGCATGCATAATCATATTACACCATAACATACATCAACACATATCACAATGAACAAAACTA
TTTAAACCCACAAGTTACAATCACAAGTTCATTTCATATGCTTCATATCACACATTACACAATATGACACTACAAGCAAT
AAATATACATATACATAATTCAAAAGCATACAACCATCATGTACACATATACACCTATGTATCAATAACGCAAAATATTG
GACCTCATTATGAGCACATATTTTTCCCTGAGAATTATCTCCCTAGTCCCACAAATTGATACTCTTATCATTTATTTAGT
TCTCCTTGATTAAAACAAGTTCCATAAATAGCCATAACCCAACAATGTCATAAACACCACAATTAACACTAAGTCACTCC
AACAAGGAAATTCCAAATTAATAACCAAGCACTAGAGACCACCCCATTGTCATCATTTTTTTATGCCTGAACAACAATTC
AATATTTAACCATTCAGACTCCGTGCCCGAAGGCCAAACATGAGCTCTCCGAATACTTACAAGATAGAATGCGATAAAAG
CAGGTCTAATAATAATTTTGAAAGAAACCCTATCTACCTAGACGTCAAATAACTACTGATGAACTTTGTCCTTGAATGCG
ACTCCACATAATCTCCCTTTGATGAGAGACATGAAAAATACATTGAATTTATCCCTCATAGTGTGGAATTTCTTCCTCTT
CCATTGTTGCCTTTCCTTGGGTGCTCTTGGATGGTTTTAAGAGCAACCTCATATATTTCCTCCTTCCAAAAAATGGGAGG
AAAATAAAAGACGACACATTAATTAGGTTGTTGATTTTTGACGTCTCGCTCAGACCGCTATAGCGGCATCGCCGTAGAGA
GGGACCTTCTATTTATGCAAGTTGATGTCAGCCCAGCTCGAAAAAATAAACTAAGCCAAAATCCAGCATACTCAAATTTT
AGGAATTCTTGGCTATAGACCACACCTTATGAGTTAGGACTCTGCACGAGGTGTCATTTAGTAACGATGAATCGGATCGT
TACACGAATAGACCACATAATGACATGCAAATAATCAAAAGAAAACATAAGACTTGAACAATCCGCTCTCAATCTCTTAG
CCATCGAGTCCCATTACATTGGATTCATACATTATATTCCCAAGTCACCGCATTTTGCTGCCAACTCCCACATTAAGAGT
CATTTTACCTTCCCAATAGATCATCCCCTAACTCTTCTATCACATAATAACCTCTCGAAACCACATATTCTACCAACACC
AGAGTCTTTTTTACTAAATCCATTCTTGATCTCAAATCTACCAACTAACTCTATTAATCGGTAAACCCTTCTAATTTCTC
TTGACTCAACCAACACATGATTCAACATTATCATGATATTTAACATGCAATTTTGTTCTACACAAGGACCACCACAACAT
TTAAATACACTAATTCGGCCACTCAAGGACCAATATGTGATAAATACAACACATTAAATGAATTCACTCCACTCATGGAA
CCAACATTTCTATTGTAATTACAATGCATTACTTTCTTTGTTTAAGTTGTATGATTTATTTATTTATATTCTATTCTTAA
AGGAATTTTTTTCTCTTTTTAATATCAACTTTATATATCATCATGTTTAAAATAACATGATTAAAGGACAATTTTGTTAC
CCCCAAAATAGGGAGGCGCGACTGGCACTCAATACCGTATTCGATCGGGCAGCATAATATTTGAAATATGAAGCCTGAAT
CATTAAGTTCGTGACATGAATAACAATAAACCATATTAAAATGGTAGACAAGTCAAAAATGAAGAAGTACTAGCTAGTCG
ACGAGGCCGCAACCGAAGACATACATACTTACACACAGATATTACATGCCAAGCCTATGGACTGAAGATTGAAACCTGCA
AAAGAAACTTAGAATATTGTGTCCACAATAGCCTCTACGAGTGATATAAGCATTGTTGGTCTGGACAAGGCTCTAACTAT
ACCTAAAATGTACAACAAAAGTAAACATCCACTGATAACCCAGGATAAGATGGAACTTACCAACTCACAGTTGAACATGA
ATCCTAGTGGGTGGGTCCATCAAAATCCCTGTCTGGACCTGTTCGCACAAAGAAAAAAAGTAGCGTCCCTAGGCAATGGG
ATGTGAGTACGAATAAAAATGCACTGGTATGTAAGGTAGAAAGTAGAATCATAAGTAGCTTTTGTAAAAAAAAGGTAATA
GAGATATCACTTGAAACTGAAACTCAAATAATCTCCATGATTAACATTTGACCTCCTACTATTCAAATATGCATGATTTG
CTCGTGTAATTGTATGTCGTGAATACATATATAAATGCATATACATGACATACCCAACCAAATGCTAGCAATGGTGGTGC
CTTCCGATAGCTAACCTGCATCATATTCACCAATTTGTGGCCACTTGTGTCTCATAGGTATAAATATAAGTAATATGCTT
CATACCTTCTTATTATAGCTCGGGAGTAGAATGCAAAACATGTCATGTTATGGATTTGTAATGCATATTGTTACCATAAT
CATGTTGCCAATCTTGGCCCATTTGTACTCTTGCTTTCATAATCCTGTAATCACTTTCGTATACCATGTAAATGTCTCGT
AGAACCTCATATGCTTTCCGAATAAGCTTGAAAACTTCACTCGACTTTTAGAAAGATAACTTAACCTTGAAGATGTTCAT
AAAAAGCTTAAGGTGCTTCACTTGGTTCCAAGATAATTTATAAAATAAAATTTTCAAAAATCAACTATTTTAATACTTTA
AATATTTAAGTGATATTTGAGAGTTTTGAAAATCGTGTGTTACTTTAAAGAATTTTCAAAATACATTTTAGCGGGGAAAG
AGGACTGGTTGAAAATACTAAATGTATTCCATAATCTTTTTAAGTCACACCACCCAAAGAAAAATAAGATTTCATACATA
CGAAGATATGGTCAAGGAAGCCGATAAAATGACGTGTAGATGTTGAATACCTTATTTATCTGAACTAGTGGAATATCAAC
ATAATAGTATCATGGAAATAATTCAGTTGCGATCCCAATGCCTTTCATAGATGGTCTTTCTAGAAATAGAATTGTAAAAT
ATCGCATTTGGTGTTTTAGAAATTTTCCAGGAGTCGTGCTAAAAGGAAGGACAGAGCTTAGCCTTAACATACCTTTTCAA
TGAAAACCCCAATGCTCGAAGATTTTTCACAAAAAAAAATTCTTACATCCTAAGCTTCACAAACATTATATATACACAAC
TTGTATGCACCTATAAATAATTTATAATTGAGCTTAAATCGGCAGATTTGCCATATGGTTCTAAATTGACGAAACATCCA
TAGATTTTCTTAAAAACAATCATACAAGAGTCCCGAAATGATTACCTTAGCAAATCAAGTGTAAACTTGGAAAAAACACC
AATAACTACAAAGTCATATCTTCCAAAACTCTTTCCAAACACAGCTAAAAAAGGGGGAAACAATTGCTACGCATAGGAAT
CACGTTTCTAGTCACGGGGCAACCTTTAATAGTAGAAATCGCTAAAAAGGCATCTTTATCACCCAAGAACTCTGTCAGAA
CCCTCTCTTAAGATTTCTTTCTGGTTAGGAGCTAAAATGAAATATTTTTATGGGTTAAAACATTGAATAGCCTACTTACC
ATATTTTTTTATCCTATCCGATTCCCGACCCGAATTCTACCTAAACAATCTGTAGTAAAACACTCATAACATTTTACTCT
GATGTCGGTTTAATGTGAGGTTTTGTGCATTGCAAACTAGACTCGTAGACTTTTGATTTGACAGTTCATGGGCTTTTTAA
CTCTTTATATATTGGGATAAACATCCGAGACATTTTGTTAGGATCAAGCACTTACCATCATGCCAAAAGTTATAGCTGAT
AGTAAAGGCGCAACTTTATTTCTTAACTAAGTCCACCAAGCAAGCGTCATATTCGATCATGACTCCGACTCGGGCCACCC
AACCCCTCGTGCCCCTTGACATGGGCAGGATGTTGACATTACTCAACAATCCCCCTCCCAACACCTGCCTCATGCATTAT
GCTGAATGTTTATGGGAATCGAACCCACGACCTTGACTCTGATACCATTTGTTAGGATCAAGCGCTTACCATTATGCCAA
AAGTTATAGCTGATAGCAAAGGCACAACATTATTTCTTAACTAAGTCCACCAAGCAAGCGTCATGTTCGATCATGACTCC
AACCCGGGCCACCCAACCCCTCGTGGGCCTTGCCATAAGCAGGATGTTGATATTATTCAACAATCTCCCTCCCAACACCT
GCATCATGCATCATGCATCATGCTGAATGTTGAATGCTTATGGGAATCGAATCCACAACCTTGACTCTGAGACCATTTGT
TAGGATCAAACGCTTACCATCATGCCAAAAGCTATAGCTGATAGCAAATGCACAACATTATTTCTTAACTAAGTCCACCA
AGCAAGCGTCATGTTCGATCATGACTCTGACCCGGGCCACCCAACCCCTCATGGGCCTTGTCATAGGCCAGATGTTGACA
TTACTCAACACAGTTGACCCAAAGTTCAAAAAAATTATTAGAGA
>RH028H04-1
aaaaataaggacaaaaaatgctcattttgaactccgtaatacattaatagaacatttatg
agagtaacgtaataatcttgaaaGTTGAGTATTTATGTAAAaTTtAAAaTAAaTTttATG
ATAATACAaTATTTCTGATGCGATTATATTTCATCAATGATTTCACTTTTATTTGAATTG
TTCTTAATATGTATTATATATAATACTTATTGCAATTTATGTTATTTAGAAATTTAGAAT
AAAATATAATTTTAtATTAAATGAAGAATTTGAAAAAAAAAaTTGTATTACATAAAGATT
ATAGAGTGATTATTTACAAAAAGAAGAAATGATTTTTATtATGAAATAAGAAAATAAGAA
TGAAATAGAAATAATAATATAATATTGAGGAGAGAGAAAAAAaTTCTTTTTTAGAGAGTA
AAATAGAAAATTGGGTTGGAGTTGGTTATCTAAAAAAATAGAGAACTCTATATTTGGAGA
GTAAAATAGAGGATAGGGTTGGAGATGCCCATGGAGTATAGAGAGTCATATGGAGAGGGG
TTGGAAAGGGCATTCTTTATTTTACTCTCCAAATATAGAGAATGAAGAGTAAAATAGAGA
TGAGAACTTAAGATAGTCGACCAATAAAAATAATATAATCTATTTTTTtATTTTATACTT
AATAAAATAGTTTATGCTTCACAAATATTCACAACTTATATTATACCATAATTTCATTTT
AAAAAAAATTCAGTACATGATAAATTACCCCATTTATTGAAACAGGAGGAATTTAAGTTT
GCTACTACTGAAAAATGGGTATAAAGAATTTTGGACCACTCAAATTTTGGATCAATTTTT
TGTTTAGTCTTTTTGCCCTTTTCTTGAGCTTAAGAAATAAAAATAGCCAGTAAAGAATTT
TTTAATTAAAAATAAAGAAATTGGTCTCCATTCTATCACTCCCCTCTCTTCCTTTTCCAT
TAGATACTAATATAAAATGTAAAGTTCAAGTGAGATTTATAGCTAAAAGGGATTATCTTG
TTATAATTCTACAATTTCAGCTTTCAAGCAAATCATCAATGGGTTCACTTACTACAAACA
ACTTCTTGAAGTTCACTACTATTGTCACTTCCTGTAAGTACTTTTCCTTTCTTTGAATAT
GGTGAAATCTTCCTCAAGCTCTCCATGTCCAATAGTATTTTTTCTGTTTCAATTTATGTG
ACGCAGTTTGATTTGACAAAAAAaTTAAAAAaGAAAGAAAGAATTTTGAAATTCGTGATC
TATGATAAATTACGGATGTTTGTGTGGCTATAAATCAGTTTATTAAGAATAAAACATTTT
AAAATTAAATTGTTACTTCCTCCATTTCTATTTATATATCACAATTTTAGATTATACGTT
TCTAAAGAAACCAAGTAATTTTACTGTTGTAGTTTTATTTAGTGTTTTCTTGAAGTTGAA
TTTTCAATAAATGAACATAAATTAATTTATTTTGATGAATTAAATTGACCAATAAACATG
AATTAATCATTTAGTTTTCTAATGTTGGTCAAATTTTATTCTTTTAAGGACAAAACAGGA
AGAATAGTATTATTTATGTATTGATTTTGTGCAATGACAAGTACTCCCCATTCATTTTTA
CTTATCACTATTTGACTTGGCACTTATGAAGAAAATAATTTTGATATAGGTATTTTACCA
CATTATCCCTATTAAGTGGTGTTTAGTATTAGGTCTTGGAAAATAATTTAGAGAATAAGT
ATTTAATGTTGAAGATAAAATATGGAAAAATAATAATTATTTTTCTTGATATGTCAAAAA
TGACAAGTAAAAATGAAAGTTTATTTAAGGCATAAGTGACAAGTAAAAGTGAACGGAGGG
AGTATTAATGATAAGAACGACATATTAATAGGAACAAAGATTATATTAAATATAGAAATG
TGTCATTTTGAGATGGACTAAAAAGGAAAGTGAATCGTGATGGGCAGAGCAGTTTCTGTT
TTTATTTGGTTCATTTCTGTGCTTTACCTTTATAAATATTGTTGATGTTCTATCAGGTAG
GAAGTTTGGTGATCCCAACTGTTCACCAAGGTCTGTACCACCTATATTGTGCTATGTAAG
TTCTAAAAAGCATGAATTTGTGGTTCACTTGAACTCGGGGTTAATTTCACGTATGGTCAC
GAAACATTATACAACTATTTTTTGTCACATTAAAGTAACTGAATATTTCCCACTAATAAC
AGCTATAATGACTAAAGTTTCAACTAAAGATAGTATGTGGCTTTACTATTATAGTTGGTA
AAGTTTAGTGATCATACGTGAAATTAACCCCTCGAGCTGATGTTAAGAATTGCTGACTAT
GTTAACTACTCATAAGTACAGGGGTTTAAAGCCAATGTAAGGGCATTTGCAAGTCAAAAA
TCGGTTAAGAAATCGAGAAAAAAaGGGAAAACAGAGAAAACGGATACTGCAATACCCGAT
AAGTATCTGTTAAGTGATGATGTTAATCCAGATTATGTTGAAGATAGCAAGAATGCATCT
CCTCTTGACACTTCCGAGGCTGGGACTTCTGTACCGATGATCCCATCTAGAGGTTCTGTG
CTTAAGGCATGCATAATCACTTCTGGTTTAATAGGTCTTCTAGGCATTGTAATTAGAGAG
GTATACTTTCTCTCTTAGCTCAAAGATGTTACTTACTGTAAATTGTTCAAAGTTTTCTCA
TGAACTTGAGCGTGTTACTGCTTTTTGAATGACACAAATATAGTGATATGCTTACACTTC
AGAGTGATGTGTTCGTATGGTGAATTGGAGTAAGACTTAGATTGATTACTTCTTCTATGC
GAACTCATGGATTGGTTAAGTCCATGAAAGTGAAGTAACCCTCTTATGTGTATTTAACGG
TTTTGCAGGGCTCTCATGTTGCATCAGCAGGAGGATTGCCATTTGTTGACTGTTCTGTCG
AAATACCATGTAAACCTTAGAAGCTTTCTTCTTCATTCAGTAGTTTTGAAATTTCTTTAA
AAACTAATTTCCAACCCCCCTCCCcAGGGATGAACACACCAATTTTCTAGAATTTGTCAC
AAGTATAACGTACCTTGAGAGGAAGTGTATATGGGATTGCAAACCACATTCCTATTACAC
CATGGACCTGTCATGGAAAATTCTGTGTCTTTGCAATGTTGGACGTCTTAACTGTTTTCA
AAGCAAAGAAAGCTATTTTCGACTTTTCATTTCTGATGAGTCTCATCAGTTATAGCATAA
AGGTCTTAGTGCTGATAGCTCTCTCTACAGTGACTTTCCAGATGTGGCATCTTGTGTTGA
TTACTGGATTGGTCATACTGGTATCCTCTAGTCGGTACTTATTGCTGAAGATATGGCCAG
ATTTTGCTGAGTCTAGTGAAGCAGCAAATAGCCAGGTACGTATTCTCATACAAGTTAATT
CGAGCTTTTGCCTTGTTACATACATACTTTCTTTGGTTGGATCAAAGGGCTAGTTTGCAC
TATTTTCTGTTAAACATTCTGAAGAAAAACAAGTTCCATTTCAGGTCTTGAGTTCACTTG
AACCTTTGGATTACATAGTGGTATCACTTCTTCCGGGCATTAGTGAGGTACGCGTAGAAG
GTTTTTGATGTGTTTCTCACATATGTTACTTGTTGGAACTGCTAAATGAGTTGTTCATTT
TGAAATTTCAGAACTGATTACAAGCTTGTATGGGTATCTCAATGACGCAGGAGCTTCTCT
TCCGTGGTGCATTGCTACCACTTTTTGGCATCAATTGGCAGAGTGTAGTAGCAACTGCTT
CCATATTTGGGATCTTACACTTGGGCAGTGGTCGGAAATACTCCTTTGCTGTCTGGTATG
TATATGTTCAAACTTAATCATTGTCTGCTATTGTGATTGTGACATGAAACATGAACTGTG
AGGCTCAGGAAGAGTACTGAGACTGAAACGTTACGACTATTCTAATTTCAGGGCCACATT
TGTTGGAATTGTGTATGGTTATGCTACAATTTTATCATCAACTGTTGTTGTGCCAATGGC
TGCTCATGCTGTAAATAATCTAGTAGGAGGCATCATATGGCGCTACACATCAAATTCCTC
AAAATAGATTGGTAATTCCTTCTGTTGTTTGAATATTAGCAATTTTCTAAAGTGGAAATG
CTATTAATATACATGTTTATAATTGATCTTACTACCATGTGAACATATTAAACAGAACAT
GTCCAACAGTATCAGCTTCTATTTCTTGATTTTGCCATGGTGAAGCTATATGTGTTACAA
GTATTTTCTCTTTTTCATTGTAACTTTCAAAATTTTGACATTTTACGAATGAATCTGTAT
TTGCAGCATGCAGGAACAAATGCCAAGTAGTCTGCTGTAATTGCAACTAGTGTTCTGAAA
ACTGGTAGATTCACAAGTTAAAAGAGTCATTTGGAATTCCCTTTTTTTAACTTATTAGCA
TGGGATTTCTTATTTTGTAATATATATATGTTATTTCGAAGTTACTTTTTAGTATTGAAC
AACTTAGCAAATTAATATTGACAAAAAAATAATTCTTCTGCCAGTATTATGAGCTCCAAT
CTATTAGCATTATCAAGTATTTCACTAACAAATTGTTTAAAATATCTACACCATTACGAT
TTACGACTAAAATTGTGAACTTGTGTTTTGGGAAGCTTCACCATATCAAATTGCTATTTT
GCACAAGACACAGGAGGGGGTGAAGTGATTTGTGTCAAATTTTTGCCATTTCCTGAATTT
TGTCCAACATACATTTCAATACATGTTTCTTGTGAAATCACCAAAAAAAAACTGTCAAGT
GCAGAATAAAGTACAGAAGACGAGATTTTTACATGAAATATCACACAGCTCAAAGATATA
ACTCTAGCTTGAAGCAAAATGTTTCTCAACCAAACAACCTACAAAAGCTTCTAAATAAGC
ATATTACGTTAGAGCTCGATAGGTTACTATAATGGACTCAAACCCAATGATGGAAACATT
CGAAGTCAAAAGTCAGAACTTTTTTAGAAACGCGGCCACATTGGGAACCAATTCAATATG
ACAGTGTTTGGGAATCAAAAAGTTAACGAGCGTAGAATAAAATACTAAAGAAAAGGAATG
AGTTTATTGTGAATTGTACTAGACAGTAAATCAAAACCTAGCCTAAGCAGAGACGTACGC
ATTCATTCAACTCTAGTACAGCTATTGGCTAATGGAACAACTATCCAACATTCTCTGAAT
CCCTAAAACTGTGATTGCAGAGAATCTAACTTGCTGAGACCTTATAACCATTTATTTACA
TTTAGGCACTGAGCCAGGTCAAAAGAGGAAGAAAAAATTATAACAATATGTAATGTACAA
CTGCAAAAGAATCAATTATCGGAATCATCACAATATGGTGCCTAATAACCAAATATGAAG
GAACAAACAATAAGCAATAAGACTTAGCCTGCCCCTTGGATGACTCATCAAAGCTCGACT
CGAAGATACCCTGAATAAAATTGGAAATCAAGTGTTAGATTGACAAGCCTAGCACAACTC
CCTCCCTGCACCCACAAATATGCATCTATCCCAAGTAAGTTTGGGTTGGCAACCATGTTG
TTCCATTTCAGCTTCATATCATACCGAATATTAAACACACACCAAAAAAAAAAAAAAAaa
aCTAaGAAATTCTCTACAGTTTATACAGGCATGTTCAAGTCTACCATATAAATCTTGGAC
AGAACCCTCTCCCTACACAAAACAACAACATACCACCCTCTACCTACACCACTCTCCAAA
AAATCATGTCAGAACAGATGGTGGAGATTGTTAGACTTGGAATTGGTAAAGTGAAAATCA
TGGTACAAGGAATGAGAACCTAGCAAGATAGCATCACTATTTTCATTGTTGCAAGGATCA
ACAATGCTTGACCTGAATCTAATGTCTCTATATTTTGATTGGCAAATGTTATTCCTAGAC
TTCAAGAAATGCAGCAGAAAATTTGTAATTTCATCCAAAAAAATCAATAAGAAGCTGGCT
AGAGAGAAGCTCTAAGATATTACCAAATTCCATCAATTCTATCCGCAATCATCTTCCCTT
GCCCTGGAACAAGACCTGAAGTATTGAGTGACTTGAATGCATGACCTGCAAGACAGAAAC
AAATTTATAAGTTTGCTAAACATTACATTTCTCTTCCAAAATTTTCAAAGATTTGTATCA
AACATCTATACCTTTTTCTTGGTCAGCTTCCTCGTCATTTATCAACCGTTCAGATTCAGA
ATCTATATTTATTGCAAGTTGATCTGCAGATCCCTTCCGCAAAGTTCGGACATGAGCAGC
TGATGCAACTGAAGAAGAGGCTAAATTCTTACTAACTGGTACCTGCAACAAGAAGAATGT
AGCAGGTAAGACTGCTTTGCATAAACATTTTCTTCCCAGTTTATAGAAAAAATGTTATGT
CAGAACACTAAAAGGGGAGCCTAGTCTATGAAGTATCTCATGTTCACACATGGACCTGTG
AAGGGCTGACCCCAACGGGTTGTAATATAGACAGACAGTCTACCCTAACGCAAGCATCAG
TTTTTTATTACACGGCTCAAACCCCTGACGTATAGGTCACATGAAGACAACTTTTACTAT
TGCTCTAAGCCTCCCCTTCACAAGTCAACACTTTTGTTTGTAAAATACAAGCATATATCA
TTTTTACAATAGTATATTGATACTGAGAGGTTAAAGAAATTATATCAGATTCTACCATCA
CCACAGCTACTTTGAGAGGAAAGGCAACCACTCAATGCTTGAGAGCTCCTTGAGTAATGA
CCAAAAGAGAGAAGTTTGCATTGGAAAATAAACGCAAGTGGCTTAGGAAGCGAGATTTCT
GTTGGATACACCAATGTTACCTAACATGTGGTCTGCTTCGGTTCATTTTAAGAAAAACAA
GTTTAAAGTTCACTATTTAACCGAATATATCATTCATTAAAGGTTCTTTATGTCTTCCAT
CAATGTACATTAAGAAACCTTAATTAGGTTTTTAAATATTAAGTAAGAGAATTTTTTTTT
tGAAACTGGTAAATGTGTATTCCTCAGCATTAAGGACATGCTGGACACCATCAAAAAGTG
TTAGATAAAAAAAAaCAGCAACTAAAAAACAAGATACTTACAGAGATCTTAATAAATCTA
CAAACTGATCTATAAATACTATTTTTTATACTTCTAAATTGCAATAGAGATGGCTCCAAA
TAAATACAAAATCATTTCCAGAACAGCAGGATGCTATTCACGGATCACCAGGGATTAGTA
AATCAAGGTAACTGTAGGGCACACATACATAAATGCATAAGCAAAGACACAAATTGCACA
TATGTTAAACTCACTTCCTCTATTCCAACTTTTACTCATGATCAAGACCTATATCAACAG
AAATATTGTCACTTTCTTACACATAAGTGAAGCAGAGGGATGTTATTGAAGGTATCTGAT
GACCATATCATTTTGGACAGGTCAAAACAAGCAGTCTCAAAGGCACAAACACGAAATCTT
CAGAATGCATAAGCAACATAGATGATTCATATCTCCCCACCcTAACTTATATGAGATGGA
GAAAATTAGGTCATGACTGTGCTAAAGAGGTCACTTGGTCTGTAGAAAATGACACATCAA
AATATCTTGATGGCCAGAAGCTCAATTAAATTGGTTGCAATTTCATTAGCCTTGTCTCAG
GGATGCCACTTGGGCATTTCATGGTGGCCAAATTAAATCACGTTATTTGCATACTTAGTG
TGATTATAGCTTTTAAGCGTTTTCTAATTTATCTTGCATTACATTATATATCACCAATAA
TTTACTATATCTTGCCAATCAGTTTTTTCCAATAGGAACCAAATTCTTTTGACAGGTTTT
CCAGCTTAAAAAAaCAAAGGAATTAAAGCGTTGCTTGATTATTATGCATTTGTCAAGAGA
TCTTTTTCAATCAATTTTTCAAAAAACCTTTAGTCTCAGCCTCTTTAGGTATACTCGAGC
AGATGTATCCTTGGAGAAAAAGATTAAAAGGGCAAGCCAATTAAAAGATGGCATTACTAA
GTAATAACACATAACTGACCAGCAATGGACGTGAAAAATATTGAAAGAAGGCAATGTAAT
GAATTAAACTGAAAAAGGAATGCAATGTACTGCAATCAAAATTACCACATCTTGAACTTC
AGCTATCTCTGACTGAGTAGGCAAGGATGCTGCTTCGAAGATGCCTCTTTCCTGGTTGAT
CTCTAGTGGTGTAACCTTAAGTTGATTAGAATTTTCAAGTGACTTAACCTTACTTGACAA
GTCCTCAACAACCTTTTGGGTACCATGTAAGTCAGCAAGCAGTTCCTCTGTTTTGGCTTT
CAAATTTTCAGATTCCAAGACTTTGGCAACAATCAGCTTATCAAGCACTGGTAAAAACCC
TGTCACTGGAGTCTCTTTATGGAGGTCAACCAAATTATTGCTCCCCAGCTTATGTATAAT
ATTTTCTAAACCAATTGTGAATTCTAACAACTCATTCTTCATCTTTGCACAGTCCACCTC
ATCTCTCATGTGCTCTTCAACTTCATCCTTCAAACTCTCAATTTGCAGTGCCTGTTTCTC
AAGGCTTGATTGTAATtCTTTTTTCTCACGAGACAGTGAGTTCATCTGGAGCTGTAATCT
TGGGAAAGTATCAACTACATAAAAGAGCCTCCTGACATCAGGTGAATCATAGGCCTCTGC
ATCTCCCACATCAGGCCCCATGAGTGTTTCAATCTCTTTTAGTTTATCAAAAAGAGATCT
CATATGAGATGCTGAGAGGGTTAAGTTTTCAGCTTCTGAAAGAATAGTATCAAAACAGGC
CATGAGAAAACTACTGTAGTCACAGCCAACATTTGCATAATTTAAGGGGGGgAACATAGT
AAACACAATGTGTACCTTGAAAATTCAGTGAAGCTTTAGCATTGAGAGACAAAAGTTCAG
CTTCTTTCTCCTTGATATTATCCTCTTTAGCCTGATAATCCTCTAATTTAAGCTTCATCT
CATCGCAAAGATCATTCAATTCTTCTAGATTAGTCTCCAGATGGGAGATCCTCTCTTGGT
GGGTCTCCTTTTCTTCCAAGACTTTCACACAAGTATTATTGCTTTCTTCCAATTTAACCT
GCAAATCTTTGATAGTACCAACCATCACATCCATCACAGGTTTGAACTGTTCAGTAAGAT
GGTGGCTTTGTCTAGCTGCCAATAGCAGCTTCTCAGCAGTCCTTGCAGACTGGCTGCTAT
CAAGCTCCAAGTGATGATGTACTATGGCATCTTCACCAAAATTTGCTAATTGTTCAGGTG
AGGTTTCCTTCAACTTTTCCAGGTCAAAGTTGGAGCCAAGTTCAGACAATCTATTTTGAG
TTAAAGCCAGTTCACTAGTTGCATCCTTAAAAGCAGAAAGTAGAACTTTAAGATCCCTTT
CCAACGATTGTATAATATTTTCCTGCGCTAGCCTACCAACTTCTGCATCTCTGACCTTTT
GCTTAAGAGATTCTGTCAGTTCAATCACAGGTAGAGCTTTGCTTTTTGTCAACTCCAGTT
TTCTAAGAATGGCTTTGATCAAATCATCCATCGATGCAGAGTAACATCCAATGTTCTCAG
CAAGAATCTTGTTTCTCAATTCGAATCCATCCACAATTTTCCCAAAATGCAATGTGATAT
TGTCACCATCAGTTGCATTTGGTTCACCGTTGGCTACTTCCTCCTTTAGAGCATCATTAA
CAATAGATACTGAAGGAATTGAGAAAGATGAGTCATCCTACAAAAAGAACATAGCAGAGA
AGTAAGAGAAGGTACATCAAGAACATGCAGATCACCTGATCATATTACAAGTATAGGTAA
CATAAGTATATCCATACAGGCACAAGTTTTCCTATAAATAAGTCAACTTGATACCTACCA
TTTGTCAACTGCAAAATTCGAAAAAAAATCATTCTAATGACAGAACGAGCAAGCAAGGGA
CAAGTGCATGTGTAACTGATCCGAAACAGATAAGAATTAACATCAAAATGGTCTTTACAA
TTGGCCAGCAAGTTGTTCATTAATAAACAAAAAAaGCAAACAGGCAATCCACCAGCAAAT
GGAACAAGTAATAAGCTGAAAACGaCAAACGATTTCaTATATATATATATATATATATAT
ATATATAATAAAATTGTTATTTTACAATTTAAGAGATGTATTATGAATGAACCATGATAA
TTAATCGCTGTCATAAAACAGAGATAAGGTGACGACAGCTATTTAGATAAATTCAAAATT
CTTCAATTACTTCAGACATCAGAGATATTTCAGGTAGGTTATTTTTCTCACAAAAAAAaC
CACACCATAAACCAATAAGAAAAAAATCCAAGAAATCAACCACTCAAATAAACTTCCGAG
CAGTAAGGTTGTGACTGGGAGGTGGAAGATTACTCAAAGAGAAAAGCAACAAGGAAAAAA
GGAAGAGGAAGAAGAAGGTGTGATGAGGCTATAATTACCTTAGTAGGAGAATCTGGTAGC
ACTTCAGTATCTACTTCAGAAAAAGAATCCCAGATTTCTTTAAGAAGAAGATCCATGTCT
TTTAGGCTCTCAAACTTTCCCTGAAAAGTTTTTCGGAGAGAGGAAAACAGAATTTCATCT
CTCAGAAGTAACTGAAGACGGCTAAGATGGGTAGAGAGCTCCAGAACTTTAGTTTCTACG
CTGCCCTGTGATCCAGCCAACTCTTGCATGCAGGCATCTACCTTGGAAGTCAGAACTACA
ATTTCCTCTTCTGCATTCTTCTTTTCATTAACAAGATTGGAAATTTTGTTTCCTGAATCC
AGCAAAGCATCTTCTAGCGACTTTATAGTCATGGAAGCATCACTTAGCTTACTGTTTTGG
ATATCAGCTtCCCCTTTGAGCTTGTTTATCTCGTTCTCTAGATCAGCTCTACCAACTTGT
ACCCTATTATTTTCCTCAGTAAACAGAGATATGTTTTTTTCTGCTTGAACTAGTGCGTCC
TCAAGGGATTGTATAGTTTCATCTGCCATTTTTAGTTTGTTGGTATGGAAAGAGAATTCC
TCCTTGATTTTCTGTAGTTCAGACTCAGCAGCATCTTTACCAAGTAAAGCTTCTTCTTTC
TCATTCTTTAGTACTAAAACATTCTTCTCTGCCAGGGACAAAGCATCCTCAATGGATTTT
CTATCCACGAACACATTCTCAAACTCAACAGTTTTAGCAGAAGCTTCTTCCATTGCTTTC
TCTAATTCTTTTTCAACTAATGCCTTAGCAGCTTCTAACTCATTTCTGTCCTCCAGGAGC
TGTGAGATGTTGTTATCCGCAGCAGATAATGCATCTTCTAGGGATTTAATAGTTTTCTGA
ACCTCCAACAATTTGTTGGCAAAAGAACTGGCTTCATCTTTAACTTGCCCCAACTCCTGC
TCCACCTCCATCTTTGCAGTTTGGCTTTCACGTACGTATCCTGAAATCCATTTGACCTTT
TCAATGGGATCTTGAAAACCCAAGTCAGCCGGAAGAACAATACCATCAAGTAACTCGATA
ACCTTTTGAAGCATGTTATTCCTTTCCACTAAGAACTGCTCTAGTTGATCCCTTTGATCC
TTCATAGCAACAAGATCAGCTTCTAGCTGAGGGATACGGTCCATCTCAGCTGAGAGCTTA
TCAATCTGCAACTTGTGGTCATTAGATAGAGATTCTTGCTGATGTAAATCTGACTTCAGC
TTCTCAATTTCAGCACTCTTCTCATCCAATGCTCCTTTCAATTTTTCCCGTTCTTGGACA
AGCCCCTTGCCTTTTTTTACTGCCATAGACAACTTTTCCCTAAGTAAGGAAACTTTGTCC
TCATATTGTTCGAGATTCTTCTCCAGAGATTCCTTTTCTTCCTTTAAAGCACAAAGTTCC
TCAGTAACCTTGACTGAATGGTTTGACAATCTATTCAACTCTGCTTTATCCGACATCTCT
TCTGTAAGTATTTGACCATATAGCCTCAATTCTAGATCCCTAATGTACAAATTACTCTGC
ATCTGTTCAAAGGACTCGAATTGATGACTATGGGCTTCAACAGAGGCACTACTTTCTTCT
TTTATATTTTCAACACATTTCTTAATGAGTACGGTCATGTCATATTGGCTTTGATAGACC
AATTCTTGATCATACGTGTTGATCTTAGAAGCCTCTAGCAGCATACTGATGATTCTATCC
TTATCCATTGAAGCCTGATGCTCTTTCTGGGAAAGCACTGCATATTTATGATTTAAATCC
TCCAATTCCTCTTGAAGATAGTTTTTATCCTGTGCTTCTCCCACAAGAAAAGCAGTAAGC
TGACCAATCTCATTATTTGCAGCCTCTTTTGCTGCTCCCATCTGCTCATGTAATATTCTT
ACATCTTCCTTAGCCAGATTTAATGATTCCAGGAGCCAAGCAACCTGCGCATCAGGTCCA
TTTGATTGTACAGGCTGGGGGAAATCAAATGATGACAAGGAATCTGCCACTCTTTGGAGT
TGTAAAGATGTCTCATTCAATGCATTCATCTCATCTGCAAGCCACTTGACTTTCTCAATA
GTATCTGTTGACTGAAATTGCTCTCTTCCACTGGCCTTGGACAATATTTCTTCACATTTT
TGAAGTATCATCTCCTTTTGAATGAGAGCTTCCTGCAGTGAAGCAGCTAAACTTTCGCTT
CTCCCTAGTAAATCCTTGGTTTGTTCCACAGCTTCAAGACTATTCGACTTCTCTTGCAAC
TCAATTTGATACCTCTGCAGCTCACTAGCTTTCTCAGACAGTGACTTCTTCAAAGCATCA
CGCTGCTGAACTAACGCCTTTCCTTTTGTCACAGCCAAGCTAAGCTTCTCTTTTGTATTA
GCATACCTTGTTCTCTCCTGTTCAATTTCAGCACCCAGCTTTGTTATTTCAGCATTTGCA
TTCTCAACCATCAATTTATGTTTATTAAGTTCCTCAGACAGTTTCCCATTTTCATCACTT
AAAAAGCTCAGATGTTGGTTTAGATTCAACTCTCTTGTTCTAAATTCAGCCAATGTATCA
CGTGCAACCACCAACACCCCCATTTCATCCTGCATATTATGGTCTGGTGCAACTTCAGTT
AAGCTCCATCTAAGTTGGTTAACTTCAGAAAGGAAAACGTTATACTTCTCAGCTAAAACT
GAGATCATATTCTTGACATGAAGCATTTTTCCTGTAACTGACTCATCAGAGAATTTTTCT
AGAGGAACCGCTGAAGCAAGAGAAGCTAAGATCTCATTAGCAATCTCTGTCATATGATGC
TCCTTTTCAAGTTGAACCACAGACAAGTGAGCAGAATTTTCTTGTTCTGAATTTGAATGA
GAAAGAGCAACATCTCGTTCCATTGAAAACTCGGAAACCTTTGAATTGAGGGCATCAATT
TCTTGATTCTTCATATGTATCAGGTCATTAAGTTCTCTGATTTTGCTCTCAGTCTGAACA
CGCTCATCCAGAACTTCTTTAAGAAACTTGGAGACATCTGTTACCACCTCATGCAATGAG
ACACCAGAGGTCAAATCCCCGACTCCTGCTTCACTATGGTGAAGATTCTCAACTAACTCA
CCGTCATCCTTATTTGGTAGTGACCGAGTATCAATCAGACCCTTGAATAGATTGGTTAGG
CGAGTGAGTTCATACGTAGATGCTGCTCTTTCTTCCTGCACATAGAGCCAGAGTTGAGAA
AATAATTATCATTGAATATAGCAGTATTTATGGGAAACTACCTTAAATAAAACCACCAAC
CTCAGCTTCTCGAGCAATCCGATCTTTTTCAGCAATACTGTCATTTAGCATTTTGCGCAA
TTGTTCTACCTTGGCTTTCAAGTCCGGATCATGTGCTCCATTGCTCAATCCTTCCAGTTG
ACTATCATGTGCACCATTGCTCTCGTCTACATACTGAAGAGTTTCAGGACCTTCTATGTC
ATCAGGGCAATCAACAAACATGTCCTCCCTTCCCCCATCTTCTGCCATTCTTGTATCTTT
TGTATCATTCTCTACATACTCTGCTGCAGCCACTGAAATCCCACCTTTTAGATCCGCAAC
ATCCACCTGAAAAGATTTTGTCCAAGACAAGCTCTAAGGATATTCATTTACAAGACTAAC
ATATGAGCTATCAAGTTACTAAAAAGTTATTGGAACAAACATGAAAATGATAAGACAATA
GTCAAAGTTTTAAATACAGAAGAACCAACCAAGACTTCTCTTTAGATGCAAATTCCAGGC
AAGCAAATATGACTGTAAAGTTTTACCCTGCCATTCCTTTACCTCAATATTTAGACACTT
CAAGTAAAATGATTTCATATTCTCCGCCAAGTATTCTCTAATATATAGGAAGTAAGCATA
TAATTCAATTAAGAACCCAATCCCATTTGGGAGCAAGAAACAAGGCTATGGAGATATGGA
GCGGAGTGATTGATGAATGTGAAAAAAGGCTTTCAAAATGGAAGGCTCAATCACTCTCTC
TTGGGTGAAGGACAATTCTGATAAACAGCTTCTTGGATGCTCTACACACCTATGTTATGT
TCCTGTTTTCACTACCAGCAAAGGCAGAAAAAAATTGGATTCATTAAGAAGAAACTTTTT
GTGCAAGGATGGAAAGACACCAAAGTTCTAATCTAGTTAACTGGAAAGCAGTTATGTCCA
GCAAAGAAGGAAAGTAATACCAGGGACTTCCTATTGGTACTGGAATGATATCAATACAGG
AAATGGTGGAGGATGACCCCAGTATGTATCTAGTGGACAGGGGCAGATCTATGTACAAGG
GAGAGGGTTCCACACCACGCGGACGTCTTGGTTGAAATTTTGTATATATATGTTCCTGGA
TTGTCCTATGATCCAACCAAAGTGTATATTTGCATATATATGTATAAGCAAATGTATAAA
TATTAACCATGGCACCGAAAAGAAACAATGAGCCTTGTAGTGCTACTGGTTAAAGCTCAA
GTTTAATACCTTGGGGATGCAAGATCGACCCAACAAAAAAACTGTGGATAAGAAGAATAG
AACCCTAGACCACTTCTAACTAAAACCTTGTCTAAATTAACTATGCAAGTCTTCCTCTAT
GAATATTATGCTACATATGTTACTGTTCAAAGTAGGGTCGCAGCCTGAGCTTCCAAATCC
TAGATCCTGCTTCTTCTGGTGGATAACATGGACAGAAAGAAATAGGAGGTGCTTTGAGGG
CAGATATAGTTGTATCCAAAGAATTAAGCTAAACTCTTTCCTGTCTTACAGATTCGGGTG
TAAAGAGAATACTTTTTATGAAGCTATTTTAGATACATGAACAACTCTAGAAAACAATAC
TCAAGCAAAGTAGGGAAAAGTACACATTAAATCACCGACACATAAAAAATCAACATAAAG
CAAATATCCACCTGATTAATAGCAACTGGTTTTACAGAAACTGAAGCTTCCCCTCCATCT
ACAACCCCAAGTGAATCATCATTTCCATCATGATTTTCTGACATTGCATGCCCCAATCTC
CCAAATCCAGCTTCAATTTACCTTCCAAGACACAAAATAGGGTTTCTGAAAAAAAAAAAa
GCATCAATCTTTATTGACACCCATATCAATATATGCCTAAAGAAGTGAAAAAAAAAaTCA
ATCTTTCTTGACACCCATATCAATATATGCCTCAAGAAGTGAAAAAAATTCAATCTTTCT
TGACACCCATATCAATACATGCCTCAAGAAGTGGAAAAAATTCAATATTTCTTGACACCC
ATATCGATATATGTATGCCTAAAGAAGTGGGAAAAAGTGAATTCTTTGTTGGTACCAGTA
CAGAAAAAGTAAATTGCAAATGAGAAAATGATAAGAAACCTAGAGAAATGAAATGAATCA
AAATATATTTACCAAATGAATATTTTTGTTGGGTTTCGATATGATTAGAGTTGAAGAAGA
AGAAGACGATGATGGTGTGTGTGGATCTTGGATTTTGTAGCTGTGCAAATCACGTGAACG
ATTGCAATTTTGTATTCTATATATGCCTTGAAGAGTTACTGTTTTCGACGTCGTTCTACG
TCAAGAGCCGAAAGTGCCACTTGTTACTGGTTACTGTTACAATTTTACAAGTTGAGAAGA
TTGCCTTGGGCTTCCCAAACTAACTTGACTTTGGGAAAAGGTTATATATATATCTTTACA
TAATCCTGTAATATATTTTACTTGACTGAAACAGTTTTTAATGTATAATAAAAGGTGTTT
ATTTTGATCATTCAAAAATAAAAGTGTTATAGTATTTAACTATGAATTTCATGTTACTAA
GAAAAATCACTATTATTGTCATCTTTGTTAGCTCCAAAGAAAAATTCCATAAAATCTATT
TGTCTTTACTTTCTCTAACAAATTTTTTTTCTCTTGTTTAAAAACATAAATGGATATTAG
GTCAACTTAAAAATATTTTAGGAAAGAGAAAATGATAAATTTCATAGGAGAAAGAGAAAA
TGGTGTTAGGTATTAGAGAATTCTTCGATAGGAGCTAACAAATAAGACAATAATAGTGAA
TTTTGTTAGCCACATAGTGTCAGTAGTTAAATTTAACACTTTTCTTTTTATAAATCTGTT
AGGTTTAAAGTAAAGGGTCAAAATAGACATCTTTTGTTATACGTTAATAGAGCCGTAAAA
ATGGGCTTAGCCTATGGGACCAACCCAACCCAACCCGTTATTGGGGTAGGGTTGGAATAT
AATTTTGCAAGCTCATTTAAAACTAGGGCTTATAAACTTGGCCCATATAAGCTCTTGCCC
TTGAGGCTTGATCGAGGACGGGCTAGGATCGGCCCATGGACCAAAACTATTTATTTAAGA
GTAACTTACAGAAATTTCACCAGTGTATGAGATAATTACTTAGATGCACATTATGTTGTA
ATAGTATGAAACTTACTAGATTTTGGTGTGTCAAGCTACATGTATCTCGGGATATATGGA
CTCAAAATTAGGGGTAATTTGTTCTAAATACACTTTATCCAAATGAATTCGCATGTATCT
AGGATACAATGATGAATCCCACGCCCTCGCCTCCCTCTCATCTCTCTACTCTCTCATCTC
ACTCGCGTATCTGGGATGCATCACATCAGATACATATATATCGCGTATCTAGTATCCTAC
ATACCTGCTAATCACAATAGATTTTTTGCTAGTGTTATTGAAACAACACTATTATTTATC
ATATCTTATTTGAAAATCTTCTCATTTTCTTAATGTCATAGAATTTTAAGTTTGAAAAGA
AAAACATGAAAGAAAGAAAAAAGAAAGGGTTAGCCTGCCTCAACCCGTAACCCTTTTAGG
GTTGGGTTGAGCATTTTCAGGCCCTTCCCAAGGAAGGGCCAGCTCGCCCTAACCCATCAA
ATTCCTCGGCCCACGAGGCTTGGACCGGGTGGGGCTGGACTAATCCTTTTTGACAATTCT
ATACATTTAGGATCATTTCAATCAAACGGACTAGATTAAGGACTAAAATGAACATTTTTG
TTATACATTAAGGACCATTTCAATTAAGTGAAATATATTAAGGACCAAAATAAAACATTA
CCCATGCACTAAGGACTATTTTGGTCATTTACTATGTGAGACTGTTAGCAATATCCACTC
ACCCTTCATGAATTCCATGTCACAGACCTTTTAGTCCTTGTAATCCTTTTGCCTGATTTG
TGTCAAAGGAAGCCACTTATCAATTAATTTGATTTTGTACAAGAAATTCTTCAAACTTTT
TCAAGGTTCGTGGTAATCTTACAACAAAGTTCATGTCGATTCTTTTTCACGTCCACTTAG
ATATAAGTATTCTTTGAGTCACACCACTTAATCTTTGGTGTTCATATACATCAAGATTAG
AGGCGGACTCGTCGAAATTTGTTGTATTGTACATATATACATTATTTGTAAAGTTGTGTA
TATGAAGAAAATGAACCTAGTCTATAAACAATGGAAGGGTGTGGATCAGTGGTGTATGGG
TTCAGATTCACCCCGTGAACATGAGTTCGAACCTTAGTTTAGCCTTAACTTTTTGTTCTT
TTTTGTTTCCTTTTTAAAATTAACTAATAAATGTAGACTATTATAGTTCTAGACTTTTAA
GTTCATATGAAATAACAATAGTAATATTCTAAATTTGTTAGTTACGTTTTATTTTTATGT
TTGTATTTGAGAATTATTTAAAATTGTTTTAAATTTTCAATAATTTAGGATATATGTTTA
GTTTTTAAATATTCTCTCCGTGACTTCGACCCATATTATTTGATCATTTTCCTTTTTACA
TGCATATTAAGAAATCACAAAGAAGAAAATAATTTTACTAATTCACTCCTTAAAAACTTC
TTACGAATTTTACAAACAAATGTAAACACTTTAAAAAAGAATTAATGGATAATATATGAA
AATTTTGATTAATGTTTTCTTGATCTAGTAAGGTGGACAACTAATATGAGACAACTATTT
TAGTAAGATGATCAACTAATATGGGACGGGGAAGTAGTATTTAGTTtAATTTTTTtGTAA
TTCACAAAATTGTGTATTTGTTTTCCTTTTGACTTGGTATACACGAAAGTTATGTTAGTG
CATTTTTATTTATTTATTATTTTACTATTATTTATTTATTTATTTATGACTTTCAAAATT
GCTATAGTTTTAGTGTTATATATAAGAGTAATAAGTAACTTGTTAAATTGAAAATATGTA
GAAAATTTTCTTCTAAGTAGATAAAACGTTAATAGAGTATATTTTTTTTGTTAGAAATAT
CACCTCAAAATAACTTTTTAAGGATATCATAAAAAAAATGATGATGATTATTACTGAGGG
ATAAGACACAAGTATCCCTCTAAACTTTGATCGAAATCCACACTTTACTTGTAACATCCC
GAAATTTTTTAAGATAAGATTCGAGTCATTCTTTATTTGTGAATAAGATTTCACCGAGTG
ATTCTAAATTTTCTTAGATGTTAAGGTCACTAAAATTCCCTAGCATAAAGTTGAGTTGAA
AACTTTCCTTCCAATTGAGTTTCACTATGAGATTTTTCTTGGATCAACTTGAAACGATCA
TATCTCTTAAAATATAAAGAGTTACGTGGCCCATAACCTATCAAATTAAAGATATTTGAA
TCTACTTTCCAACGCCACCAATTTCGCAACAATCTCAGTTTTGAGTAAAAAATATTGATC
ATTTTAGTAACCTGAGACAGTGCAGTGACGAATTAGCCAACGGGAAAACATTAAAAAGTG
TCGTTTTTGTCTTTTTACCTCTAAGGATTTTAGGATTTTCTTGACTAATAAAGGCCCAAA
ACAATCAGATTTTCATCTCTTAATTTATCATTCTCTTCTCTCTCAAACTCTAAGGAAAAA
TCAAAGTAGAAGACTTCATTCAAGATTCTTCTTCAAGATAATTCTTTTTCCAAGAATTTC
ATTCTTTCCAACTCATTTTTATTCATAGAATTATGAATCATTAATGAGAATCCTAATTCT
TGGCCATAGAGTTTCAAGAAACTAATTCAAGAAATCTCAAGAAAGGTTTTCTTGATTTTT
CTCCTTCAAGCTAGGGTTTCAAGGCTTCTAATCAATTTCTTCATCAAGAACCTTGTTCTT
TCAGGTATGTAAGGCTATCATAGTATTGGATTAGTTCGTCCTCACGCCCTACATCTACTT
TCAAATCAGTAAAATAGTAATCTAGGATTCTATCCCTATATTTAAGTATTCTTGTGCTAA
GTTCATTTTGAGTTCCTATTTCTTTTTGAAATTATATTCCTAATTATTGAATTGATATAT
GTTATGCATTAAGATTCTTGAGTTGATTCGTTCATGTCTATATTTCAGCATGAACCCTAT
GAAGTGAATATTTTTTAGATGAGTAGTATCGTTGAATTCTGAGTATCGAGTTTTCATATT
GCTATCCCTGAGTTGAGTCGTTCATGTCCATAATCCTACATGAATCCTATGAATTGAGTT
ATAAACCTTGAGAATTTTTTTAAAGCAAACACTTGAGTTTTAAACTGAGTTTTTGAGAAA
GTAAGATGAGTTTTGAGAAAGAGTTTCTAAAACATTATTAGTATGGCAATCGAGTATGCC
ATCAATGTTTAAGTAGTATTGTATCTAGTTATGCCATCAATGTTTATGCAGTATGGCTTC
CCGAGTCATTAATTGTCACGACCCGAGAGCACCCCCAAGTCCTAACATGTGTATTCGACC
TCTCGGAGGTCTTATATAAGCCCTTAGTATTCATCACATTAGATATGTAAAATAGTGCAG
AATTAAGAACTCTTTAAAACAAATTCCATAAGACTCAAAGGTCATATTTTTTTTAAAACA
TCTTTCAAAAGTACACAAGCGGAATATTAAGTCTCTTAGCCATCTTAGACATAAACCTGA
AAACATACTAGGGACAAGGCCCTTTACAATCAAAAGAAGTCTACTAAGTCTATTACAAGA
ACCTTATCATAAAACTAGAATAGAAAAGTCTTGTCCTCGACATATGAGGACATACCACAA
GATCTAGGAAGAACTTCAAATCCCAAGTTTACTATAGAACCCGCTCACTTGCCGGAACCT
ACACTTGTAGAAAATAGAGAAAATTGGAATTAGCACAATTAAGTACTAAGTATGATGACC
ATGCAAAAACATGCTAAAACAGACATTTATTTGAGATTTATGCTTTCATGCCATTTTTGA
TAAAACCTTCATATCACAATTATAAGAGACACATTTCATGTCATCATCCACATATAAGAC
AATACCCACATAATAGACATACTCAACTAGTACCAATGTACAATACATGAACATAAGCGA
CAAGTAAGCCTTTTCATCATTTCATGACCTCTATTTCAAGTTACCCAAAGCCACACTTAT
GTGAAACATGAAGTGACCGCACATACAATCTCTTCATATACACCTAAGTATTCCTAAGGG
TTACCATAGATAAGGAATGTACCATTACAATATAACATGCTAAGTCAATATTCTTTAATG
AACCACTTTAGGAGACATTTAAGCATTTAGGGGACTTTCACATAATAGCCATTAAGGCTT
AGGAAACTCACTTTAGCATCTTCTATGCCTATTCGTGCCATGTGTAGGTAACATCTCATA
CTACTACCTACACGTTGTAGAACCTATAATAACTAGAGTGCTAAGTTTCTTAGACTCGGG
TGCGGGTATTCGAGACGGATGCGAATCCGAGAGTCAGATTCGGCAAAATTCAAATTTTAA
GATTCGTGGGTGTGAATCCGAGTATGGATACGGGTGCGGGGATACAGCTAAAATTTTTCA
ATATTATAAAAATATAGTTATGAAGATATTCTAAATTTGAAAGATATGTTGTGATAAACT
TACATGTATTTTGTAGAATTCAATCTTCCATTCTTCAAGATGAGATTACTCTTCCATTCT
TCCTACAAAGACACAACAAAATAGAAACTAAACATTAAAAGCATTTACAAATTACAATAG
AATAAATATAACTAAAAGAATCAATAAAAATTGAAAAGAAGAACTAACCTTAGAACATGG
ATAGTAACTCGTCTCTTGAAACAAAGTGAAAGTGAAAATACTACAATTATTAAAATTTAA
GATATACACAAGATAATTATCCACAATTTAGATATTCATAATTACTAATCAATATTCAAT
ACACCAAGTAAAAGTGTAAAACATACTATTTAACAAAAATCAAGAGATTGTCTCAACTTA
ATCCATAACTTAAAATTAACATAACAACAAGATATTGTCAATTATCAAGTTACTTAATTA
AGTTAGCTATCTCTTCCACATCTTCCACATCTTCTTTAACTTCTTCCAAATCTTCAAACT
CTTCCTCAAATATCACACCTTCAATTTGAGGTTCATCTATTGAAAGCTCGGTTAGATCAT
TAGTTGTCTCATCAATATCAAATCGATCTCCACCTAAAATAAATTAAAAAGAATAAATAT
ATTAGAAGATTTTATATAAAAaGAAAAAAAAaCATCATTTAAACTAAATAATTGAAGAAA
ATATAGACATACCAACATCCCAATATTTGCTTGGCCCATTTATATATTTCTCTTTCTTGC
GAGACAACAACCGGAGATTATAATGTACAAACACTAAATCTTCGGCTCTTGAAGTTGCTA
ACTTATTTCTCTTGATATTGTGAATCAAAGAATATGTACTCCAATTTCTTTCACAACAAG
AGGAAGAAGCTGGTTGAGTAAGCAACTTGTAAGCTAATTGTTGCAAAAGTGGAGCCGAGA
CCCCATGATTTGCCCACCAAGAAAGAGAATCTTCATACATCATAGCCTCAATCACGTGAG
GCTCACTAAAATAGCCACTTCCGCTACAAAATGATCCATACTCCAATGAGACTTGTTTCA
TTTCATTAGAATCTTTAAAGTACCTTTGAAAGCACTTGACTCTATTCAATGAAATTTCAC
TATCTTCATTAGGAGCTAGCTTTCGAATTCCATTCTCTCCTTGAAGCCATGATTCATGAT
AATATTTGGGAACCAAAGAATGTGCCATACAGGTGTGTTACTTTTGTTCCACCTAGCCAC
AAGAATATCATGAATAGTATCAAAAAAATTTGATTGACCGGAAATGAGATCTTTCCCCTC
ATGCTCAAAGATGACTTTCTTGACCTTCTCAATCATTGAGTCCCACATATCATAGATGAG
ATGTAATTTTGGACCATCAATATCGGCACTTCTTAGCATATCAACAATTGGTTCCGTAAA
TTTCAAGAAATAATCAATACTATCCCATTTTTCATCATTCATTATAAGGGATTTTATTTC
ACGTGTTTTGGCTTCAATTCCCTTATCCCCCTTATAATTCTTCCATTCATCATCCATGAC
CATTTTCTCCAAAGAAGATTTCACTTTGCGAATTCGGGTGGTCATAATGATGTGTGAGGC
AAATCTTGTTTCACCAACCTTCAATAAACACAAATCCGAATATTTTTGAAAAAGTGCATG
TGCCAAGTCATGGTTCACAACAAAGTTCTTCAAATTACTCACTTCACTAAGTAACTCTAA
AATCCATTTACAATTAGTAAAGTGAGGTGATTTTTCCGAAGGTTGACACATACTTTTCAA
AGCTAGATTCAAACAATGAACAACACAAGGAGTCCAAAATATATGAGGATATTTTTGCTC
CACAATAGTACCGGCAAGTTTCATATTACTTGCATTATCCGTAATAACTTGAACAACATT
GTTTGAACCTACATTTTCTATTGCTTCAATAAATAAGTTAGCAATATATTCACCATCTTT
TACGATTCCACTAGAATTGATTGAATTTAAAAACATTGGACCTCCACTAGATGATGTCAT
TATATTGATCAAAGGTCTCCTTTTAGTATCGGACCATCCATCCGAACAAATTGACAATCC
TTTCTTTTTCCATGTACCTTTAATTGGTTGCAACTTTCTATCAATATGTGTTTTTTCTTG
AGCTAAAAGAGTTGTCCTCAATCTATTATATGATGGGGGAATATAACCGGGAATGGAATT
TTCGGCTAGAAACTTAGAATATTTTTTAAAATAAGGAGAGTTTGCAATGTTGAACGATAA
ACCTGATGCGTAGAACATCCTAGCGGCTAATTAATCGGCCGTATTTCTCTCATAGATGCC
GAATGATTTTCCTATAGCTCCACTACTTGAACTCTTTCTCTTTTTTTGTTGAATTAAATC
AGTCCCCTTCGGAAGTGATATATAATCAGCTTTGTTTCTTGCATCAACTTGAACAACGGT
TCTTTTTCTTTTTGGCTTGTTCATGCTCCATCTTCAAAGTTGCATATATATCACCACTAC
TTTCTTTACATATTTGAACACCATGACCCGATAATCTCAAAAGATGTGCTTTCACCTTAT
TATATGATTCCATAACTATTTTATTGCAATAGTTACAAGACCATGTTCTATTTCCACCCC
CATTTGGAGCAATCGAAATAACTTTCACATGATTCCATAGAGGTTTATCATCAAAATCTA
CTCCTACACTTTTTGTAGGTCTCATAAAATATTTTCCTTTTTGACTACTTGATGCCATCT
TGTTAAACAAAGGAAGATGAATTTTTTTTTGTTTACAGTGAACTTGAATGAAAAAACAAA
GAAGAAACTACTCTACTGGTAAATGAAAAGATTTTTGGTTTTAGGAGGGAAAAGTTGGTG
ACAATGGAAAGATTTTTGGACTAGTTGATGGTTGATGGGATGTCATCTTTTTGATGTCAC
TCTACTTGGAAGACTTTTTGAGCTTTTCTTTTTTTCAAGAGGGGTGTATGTATTGTGTAC
ATATATTTTtACTATTTTAATTTGAATtGTTTTTATAGTTCTAATAGAAATAAAATtATT
TTATATAATTTTAATTTATGTGAGATCGTTTGGATAGAATGTTTTTATCTAGCGAGACAT
GATCCTTGATCTGgATATGATATATATATATATATATAT
>RH028H04-2
TATAtATATATAtAtATATATAAAGTAGTAtAAaCCCTTTCcGTTTTAAcAAATAAAAat
GATGACATATAaCCTTtCTtttCTCTTCTTTCAGTTCCTtAGACTACATTAGGTATAATT
CTTTTTATTTCTAAATATCATGTTACGTACTTTTTCTTACATAaCTATTTAAAATTTATT
TTTCTACTTACATTAGTAATAGTGAATGTATTTTGCTAACTCTAAGAATGATATGTAAAA
GAAATCAAATTCAATCATACCTTGGTATGTTATATTATTTATCGTAACTTTAAGTCATCC
CAAGTTATAGTCGAGGATTGCGAGTAAAAGAGTTTTGGATGAAAACAATAGCATAAATAT
TTAGGTGAAAATTAATGTAGACATTTACTTTATAAAACATAAAATTGACATTGTATAAAA
ATTCTAATTTAAAATAATCAAATTAATCTCATAACTTATAATGTTATATATGCTTTTGGT
CAAGTCTTTACAATTAAGAACACTTATTCCTAATTTTAAATGGAGGGCAAAACCTCATAT
TTCAAATAGTTCAACGGAAAAATTGAACTCTTTTTTCTTATTTTGGAGCGACATCAATAA
AATGGTATTTTTGAGCTATTTTACTAGTTGGAAGACGTTTTGCACCAAAAATGTGATGGC
GAAGACATTTTTAAGCCAAAAAACATAAGGTACTATTGACCCATTTAAAGTAATTTAGAG
GGTATATTTAACTCTTTTCCCTTTGAAAAATTAGCATGCTAACTTTTCACTCCACATAAC
ACATGTGCCTAGAGATTATAATTATTATTATTCTTAGTATATATAAACACAAGAATTATC
TTTACTTTATTTGTACAATATAATTATCCAACAAACAGAATTTCATCATGGACCCCACTT
GTAACTTTCACAACTTCAGACAACAATGGATATCAAAGTTTATTCACATGTTGATTTATA
TAACAAGTCTAGTAAGATGCACCTTGGGGCATGGAAGTTCCACTTAGATACAAAAGTATG
CCAAGTACCACAACTATATGTCTTTATACATTTGTTGAATCTACCTGCCAGCATAAATTG
CCACCCACAAATTTGAAAACTAGAAGCCCACTTTCAGTCTGCCCTGTTCTTTCGCATGCC
ATGATCTTGGCATTGCTCCTTCAGGTCTGAAAAGCATGAGCAGCAACATCACACAGCAAA
ACTTGGTCTTGAAGGCTCGTATCGTTTATGAACAGGAGAATCAGGTAGCTGGAGCCCATC
ATGTGAAGATGAATATCATGTCTCGTTTAGGTTCCCTTCTTTCCTGTTCACGGCCAAATA
TATGCAACTCCATCACGTTGGAAAGTCATGATCCCACTCACATGTTTTGTCATCGCAATT
CTGAATCATGATCCCACTCACATGTTTTGTCATCGCAATTCTGAATCATGATCCCACTCA
CATGTTTTGTCATCGCAATTCTGAATCATGATCCCACTCACATGTTTTGTCATCGCAATT
CTGAATCATGATTATGACATCCAGAATTTCTGGGGCTATGTTCATGCTGGAAAGGGTCAT
CACTGCAATGGACAGAACTCAATTTTGGGGAAAAATTCCAACCACTAGCATGTTCCATCT
CCGGATCAACTGCTCTCATGCGGATATCCTCTTCCAGCTTCATGAAGTACATTGACGACC
AGTAATCTCTTGCTAAGTTCTTTGTATGTCCACAAGAAGAACGATTCAACAATAGTACAA
GAGATGATGAGAGTGAGACAGGGAATGAAGGATAGACAGAGGATAATTAAGCAATGCAAA
ATACCATTGTGATCAAGCAAGTAATGGTTTAGAACGTAAAAGACCAACCAGTTTCATAAG
CTGCATCAGTTCACCTAGAGCATTTTTGAAGAGATCAGTGTGGGAGAGATCATTAGTACT
CAAAATTTCCTGCCGGATTCGATGAGAAATGTTCACCTCCATTGGTGCTCCTACAGGTGT
TTAATGAGCAAATGCAGGTCAGAGAAGCATCAAAATTTAAGCACGAGCATACTTTCCAGA
GGTAGAACCGGAGGATAAAGTAGAAAAATCAAAGTGTATAATCCATCAAGTTACCAATAA
AACTTGGTTTAAAGAATCATTGAAGGGAAGATTTAATATGACCATCAAAATTTGCTTCAT
ATAAGAATTGACCTTACCTGCAGCTATATACTTCTCTATTATGTGGCGTGCCATGTAAAT
TCTCCTAACTGAATCCTGAATAGGAATTTTATCAAAATGTTGCACTTCATCGTAGAAATG
CACACTCTCTCCAGCCAGACAACTACAGTGTGAACAAAGTAAAAGAAAAAAaGGTCATTC
CATTACTGTGCATTCAATTTCAGAAGGCACAGGGTTGATTACCTATCTGTCAGAGTTTAT
CTCTAGAAAAGATGGTCTGATTTTGTCTGTGATTTCTTTGTTTCAAAGAATGTCACATAC
ATTTTATTTCCTTTAATATTCAATTATGTTAAAATCAAGGAGAAAAGACAGGACCATCTT
CTCTCTTCAATATGATAAGCTGCCACTGATCCACGCACACAGCATGAAGATACAATGATA
AATTTTCGCAAAAGGAGATAAAACCTGTCTGCAAATTCCATGAAGGACTGACGGAACCTT
CGGTTCAGCAGGAGCTTTTCCAAAGATTCATTGGGATCTAAAATGCTTGTCGATTCCCTC
TGTAATAGGATCCCACTATCAGGTATACCTAATGCCTGACTCATTGTCTTGTATTCTTTC
TGATTCTTCTTCCTCAAGCTCATAAGTGAGACAAGAGGTTGAGAAATTGAGAAAGAGAAG
AATGCCAGTACAAGGGCACTTGTCTGTTGAATAAAAAGAGAAACTGTAAGCAGTCAACAA
AAATATTCTGATACTCACATATCAACAAAGTAGCGCAAGATCAGGAAATTGTACCATAAC
CAATAGCAAAAATCTAGAGGCAATTTCTAGCCATGATATATCCTCGCGAACCTCATTCAT
AACATAAGCAGCCACCCATATTCCTTGATAGAGAGAAAACAGCCAGTTGTATCAACACAA
AATATTCTTGGGAAATGTCTAAGAAGAAATATCATTTTCAATTTAGCTTTGAACTACAAG
TAACTAACAGTGAATGTTGAAACAGACATAGATGAAAGCCATAACATATGTATTTGAATA
AAGTATGATGTAACAAACCAATGAATATCAAAGATAAAAAACAACTTGTAATATAACAGA
GCTTTATATGCCTTCATACATTTAAAAaGAAAACCACAACTTCATAGCGTTAATATCTGA
ATATTATTTTCTATTTTTTtCTTACTTAGATCCAGGTGATTGTATCTATCATGATAAAAG
AGGATACATGAGGCCAATCAGAGTCCTTTCACCCCATGAAATTTACTAACTTGCACCATC
ACACGGTGGAAGGGCTGGGAGGACCAACACCACCGGACATCTCTGTTCCTCAGTAATACT
ATGATATAGGCTATGTTGCTCGGACTCTTCAAAATGCCGATGAATGAGTGCCAGTTCTTC
CAAAAGTAGTGCATTTTTTGGAGGATCTAACAAGAGTATGGCAACATTTTCGAGAGTCTG
AGCAACATAGGATATAAGTAGCAACATACAGTACCATGATTTAAGAGGTTGGAGGATTGC
AACAAATTATCTCCAGATTTTATACAAGTGCTTCAAAAATCAGAAGTACCATGCTCCAGA
AGTTGTGCTATCCCGGGCACTTTTGGGGTGTTCACTTCAGGGTGAAGGCGAACCTTAATA
TTTTTTTATAGATAGGATCAGGTGTGCATAAGGGTAGAACGTTGAGTAGTCTTTGCAGCC
AACTTGACATCATCCAGAGTATCATGGTCTTTCTTCGCATCTTCTTATGGACCTTACTAT
CAAGTATGGTAAACCCATTTACCATACTACAGCGGTTAGCAATGAGGGAACTGTGAAGAA
ACTGACCGGAGGTTTTTTTTTtAAAAGACGGGCAACAAAAAAGGGTTGAAAATGTCTCTT
AATTTTTATTTTTCTTAAGCATAGGAGGGCTTTATATAGACAACTTACAACAAAAGATCT
GCATAATTCAAAACCTAAAATATCTCAACAAACTAAAACAACCTAATAAAAATCTAAAAT
TCAAATTATCCTAAACCTAAGCAACTTAATTATTAGGCTAACAAGAAGATTACTGTAGTA
ACTTAAAGAAATTTTCAACACTCATCCTTTACTTTAGTTACTACAATTTTAAAAAGTTAC
TCTCCTCAATTTCTATTTTGAAAGTTGGTGCTGAATTCTTTTGATGATTTTGAACTTGCA
CAATTTTTTATATTAATTTTTCTCTTCTTATTCTTTTTCTTCTTTTGGTTTGTGCTTAAA
AAACACCCTCAATAATCTTGTCTTGTTTGAAATCTCTTTTGAAAGTGCTTTCATCTTGAC
AATGATAGAATTTGCAAGGAGTTGTTTGCAAGGATTTTTCTTCCATCACAACATCCCATA
AAACATAAGTTTTAAAATATGGTTTTATTCTCAACGACCAAATTTGATAGTTTTTGTCGG
TGAAATTTGAGGCCCATTAAAAGAGAGACTGTTGCTTGCCATGGCTGAAAATAGGTTAAA
ATAGGTATTGGTTGAAAATAAGCACAGGTTGGAAGTAGCTCTGACGGGTTAAAAATAGTT
TTTTAGAAGAACTCATAGATTCCGTAAGATCAATGATGCTTTTGATGCCACTATTGTTAT
TTTTTGAAAAGATGGGCAGCAAAAAAGGATTGAAAATGTCTCTCAATTTTTtATTTTTCA
TAAGCATAGGAGGGCTTTAAATAGCCAACTTACAACAAAAAAATAGCATAATTCAAAATT
CAAAAACCTAAAATATCTCAACAAACTAAAACAACCTAATAAAAATTTAAAATTCAAATC
ATCCTAAACATAAGCAACTTAATTATTAGGCTAAAAAGAAAAAaCAACTTAATTATTAGG
CTAAAAAGAAAATTATTGTAGTAACTTAAAGTAATTTTCAACAGGTTTCTTATGATTGCA
TTTTCAACTACACAGAAACAAGTTGAGAAAGTTGGGTATTCACCGAAAGTTGAAAGCAAT
ATCTATGCATCCTAGTGAAGAATGCTTTACTCTATTCTAGATTTGTAGTTTGAATAAGCA
AGAGCAAAATTGTTAGTCCCTGCATTGCATTTTATCTAGCAACGTTTGAATAGGCACGAA
GTTGAAACGACTATGTTGTCACGACCCAAAAATGAACATGATGGCACTCGTCTAATCCCA
CCAAGACAAGTCAGCCTAAAACTCAGATATTACAAGAAAAATGCGGAAATTTATGATCAA
CTTAAAAATGTTGGTTTAGAGTATAAGGTAAAATTTCTTGGATTGTTGGTTAAAAGATAG
GAAGATCGGTAAGCGAATCCGTGAAAGACAAAAGAGTATGGTGTATTGAAGAGTTCAAGG
TATTTGAAATTTGTGTCATGGGAAGAATTTAAGAAAGATGAGGAAGAAGACCTCTCATAT
AGACCCAAGGTTTGAAGTTTGTTGTATGAATTTTTGCTATGAGTTCAGTTATGACTATGA
GATGTAAACTGGTTCGGCACAGACTTACTAGGGGTTTATCATCGACTTTTATAAAGATGG
AGTCTTAGTTCAGGTGACAAACAATGATCTGTGGAAGATTCTATAGGGTTATGTTGAGCT
AGATTGTTCAAATTATGATAGATAACTTATGGATATGCAACACTATTGACCTACAGTTCT
ACATGGTTAATGAGGTTTTGAGGGGGTTGAAAATACTTTGTTGATGGAACTACACATCTG
TTGTGAAGTGTTACATAGATATGTGATGGTAAATAAAGATTATGTGCTCATAGGATATAG
AATAATTGGGGTGACCAACGATTTCTCTGAGTGTTGGCATGAGGTATGTGATGGTTTGAA
ATGGTAGTTAAAGCATGGCATGTGGAAGTTGTGTGGAGTTGACTTTGGGTGTGATTTAAT
AGTTTTATCTTGATGGAAAGGTACTATCAAATTTGAAACTAGTGCTATCCTCCTTGTGGG
GGACTCGTATTTGTCATGAAACGCTTAAATAGAAAGAGAAGTAGCCATAGTTTGAACATG
TATTTGATAAGAAGACTTTGATACTAGTGGCAGTTTGAGAGTAAGGTAAATGGTTGGTGT
AGTTATGATGTTTGTTGGTATTAAGAGTGTTAGCTTCAATGGAGTATTGTGAGAAGTATG
TGGGGTTTGATGAATCAAGTATTTGTAATATTGTAATGGGGATCAGACTGGATGATTGTG
GGCGGCTAAAAATCGAGAGATGGAGTCAGATGAATGGAATTTTATTTATACTATAACTAT
GGAAGGAGTATCTTGTGTTATTCGACCTTGCTTTCGTATATTCTTATGTGACCACCTTCT
TCGTACTGGATATTAATTGGAGTATGATTCATTGCTTATGCTACTCGTGTTTCCACATCT
ATAGGTGAATCCCTAGTGGTGGATCGGGTGTACCGATCCTGCGATTGTCCTCTTGGTAGG
ATAGGATGCTTGGGCAGACTTAATTATTTTAGATATGACATATTTGGTGTTGTCTTGGAG
AAATTGAAGTATTCCAATGGTTCTATATGTACCACCTTGCTTATGAGAATTTATAGAAGA
GCTACCATGGGTATTTACAATTGTCCGACAGTTTTAGTATTCATCTAGTCGTTGAGATCA
TGTTCCAGCTATGTGTGGTTGAATGTGGGGATCATTGGGTCTAGTTTTGTTGTTCTTAAG
GGTCATCTACAATCATAGCTACTGATCTAGCATTTTCGATAAGTATTGTTAGAGGTTTTG
TATACTTGGGTGTACCGCTTGTTGGGTGGTTACTTGATCTTGTTCTTCTTTGGGTGAGAT
AAGTTGAATTCTCCCTTGATGAGTACAGGATGTCTAAAGATCATATTTTTATAATTTAAG
CTCGTGAAAAGATTGTGTTGTGAAAAGGAAATCTTGATAAGATCTGTGCTGGTTTGTGCA
TTATGAGTGTCCGGTGATTGATTCAAGCTCACTTCTGGTTGTAGTCAGTATTGATTCAGA
AGGTTATCTTGGTTATGTAAGAAAAGATTCATCATGACGGTTGTGTTAAGGTCCAATGGG
GTTGAGTTTAGATTGAGTTCATGAGTTAGTTTGTGACTTGATAATCACTCTTGATTTATA
GATCTTCCAAAGTTTGATTCAAAAGTTCAGTTCTTAATAGCTGCTCTTGATGGAATGGTC
TTAAGGATGTGCTCACTTGGAAAGATAAACATTGACTCTGGAAATAATACCTCAGACTTT
TGGTAATGTCGGTTTTCCTTCTTTCTTCTTCTTTATGTTCGAGGACGAACATGGTTTTTA
GTGGTGGATAATGTCATGACCCGAAAGGTCATTCTTGGAAATTACCGTTTTATCCCTCCC
GATAGTTGCCCCGAGCCATTCTTGATTAGTCAGTGAAGTTGGCTTGAGAATTTTGAACTA
TCCATTTAGCTATAGTAAATTAATAAAGTGAGCAAATTTTAAATAACTACTTTTAATAGG
TGGTTAATGGGCCTAGTCCATAATATATTTAATACTTTTACCACCTTGCACATGCATAAG
AATAAATTAGAGTTAAATAAAGTTGATATTATTTATTAATTACATCACAAAAGAGCAAAA
CCCTACTACAGACACCCAAGTACGAAAACGAATCGTAAGTGCTTTAGGTAATATGCTAAA
CTTAACTCTAATCTCTTGGTACATGCACTAATTGTTAGGAGATTATATATAAATATATTA
TATCGATTGATGGCGGGGTAAGAGAAGGTAGAATTGCTGAGTTTCAATTTGTTTTCCATT
AACTACTAAGGATGCAAAATTTTCTAAAGTGGGGGGCCAAAATTAGTAGGCAATTAATTA
GGTAATGATGAGAAACAAGGGAGTAATCATGAGTTGGTTATGGAGAAGAAACGGTAATGG
TGAAATAAGGTACTGCGTGGTCCTTGCTTGAAGATTAAGTACCATTTTAGTATAATTTGA
CTGGATTCAGATTGTTTTTTTATATTATCACATTATAGTTCAAGTTTTGATATATTGAGA
TAAATAATTAAATATTATGTGTATTATATTATATGAATACCATTAGATTTATGGTATTTG
AAGGAATTGGAACTCAACCCTAAGCTTGAAAATTGGAGAAAAAGTTGAAAGAGTTGGCAT
GTCAATTGGCATCAAAAGTTAAGAACTTGATTATAGATTCGTGCTCTATGATTTTTGGTC
TATGTTAGACACATAGTGATATGGATGTTGTTAGTTTTGAAATCTTATTGTGATCATTAA
TGTGAATAGATTGCTTTGAGTTGGAAGTTCAACGAAAGGGGAAGACTCAAGTCTCGGAGT
GAATTCTTGATTGATTGAGGCAAATGGATTTCTAAACCCTTGTTAAGTGTGTAGAATCGT
GTACTTCCTTGTGATATGTGTTGGGGAGTAATGGGACTTGGTGATGGGTTGACTTGTCCA
TATTGAATAATTCTAATGATGAAAAATGGGTAATAAAAGGTCATGTGATTAATTATTGGT
GTGTGATGTGTTGAGAATGATTTTGAAAGACTTGTTGATTCATTGTTGATGTTGTATCAT
GATTGTGTTGTTGTGAATTGTGCAATGTTATGAAAATGGTCATCTCCTCATTATTTGTGT
GAACATGTCATTTGCATTGTTTTGAGACATGGTTGTGACAAGTGTTAGGTGAATTGAGAA
AGAATAAGAAATTAAAAAGGATGTACCATTTCGAGGGACATGTCACGCGCCGCGATGGAT
ACTATATATCAAGGGACGTGTCGCGCGCCGTGATGGATACTATTATCAAGGGTCGTGTCG
CATGCCGCAATAGATGCATGGACAGATATGTCCCTATGGATCCCGAACTGTGAGACAGCA
GGTGTGTATCATTAGGTCAGACATGCATTATTATACTTGACATTTCATTTAATTGCATTG
CATATCTTTATCAATATGTTTGTAGAAAAGCAAATCTGAGCCCTAAAGTGTATGGCAACC
ATTTGATGGTCTTGAATGGATGGCCGTTGTGTCTCACCTTGATTGAGAAATGAGTTCTTG
TCTCCTTATATAATCTCCTCTCTCTCTCTCTCTCTTCTACTGCACCGACATTCTGCCTCT
TCTTCTTCGTCACCGATCAGCGCCGGTCAGCGAAGCTCCGATCAGCGCCGGTCAGCGAGC
AGCCGCGAAAACCTGCCGGCAACCGGGCGCCGGCCAGAAGGCATCGCGAGGACCAGTTCC
GACCGGCGAGCTTCGAGCTCCTTTCTCCTGTTCGCCGTTGATCCGGTGAGGACGAAAACA
ACTAACAGGACCTCCAGCTGCCCTGAACAGCGAGCGGCGAGCAGCCAACTCCGGCGAAGG
CAAGGCTTCCACCGGCGAGACTGACCAGATCTGGCCGACCAGGTGCCATCTATCCTGACT
CCCTTCGTTCTTGCTCTGAACAGATTTTCTGGGCCCTTTGCAGATTTTTGTGATCTTGTG
TTCTACATTGTGCAATACACTGATTTTTTTGGAGTGTTAAAAATTTTTTTTAGCTGTTTC
TGCTAGCATTTTAGCTCAGATCAGGGATCCTTCTTTCATATTGCAGGTTCAGTTCTTGCT
TGTTTTCTGCTATAGTTCTGATCTGTGCTACTGCTTATAGTATAGTTGTGCTTTCGTGTC
TTTTGGAGATTACACTTTCTTGATCCTACAGTTTAGTTGTTGCTTTCTGGTCTTTTAGAG
TAGTCACCTGGTGCTGATTTGGTTTGAGGTGTACTCCGGTGTAGACTTAAATTAGACTCA
GTTTCTTTCTAGTGGATTTGGTATCTGATGGTGGTTTTGAGTCATGTCTTCGGTTGAGGC
AGGGGACGAGGGAAATCAGGGGTAAATGGGGTACGGGTCCCCATAAATTGAGGGTAGGAT
CTTGGAACATAGGGTCGCTGACGGGGAAGTCTATAGAATTAGTGAAAATTCTCAAGAAGA
GAAAGATTAATATAGCTTGTGTCCAAGAGACTAGATGGGTACGTTCCAAAGCTCGAGATG
TCGACGGGTTTAAGTTATGGTACTCAGGAGGCTCTAAGGATAGAAATGGAGTGGGTATTT
TGGTAGACGGGGATTTGAGGGAGCAAGTGGTAGAGGTTAGGAGGATTAATGATAGGTTGA
TGTTGATTAAGCTAGTCGTTGGAGGAGGTACTTTGAGTGTTATTAGTGCTTATGCACCTC
AAGTGGGCTTGGGTGAGGAGGCCAAAAAGCTCTTTTATGAGGATTTGGATGAGGTAGTTA
GAGGTATACCAAGCTCCGAGAAAATTGTCATTGGTGGAGATTTTAATGGCCATATCGGGG
CAACTTCAAATGGCTTTGATGATGTTCATGGAGGCTCTGGTTTTGGGGAGAGAAATGGGG
GTGGAACTTCGCTTCTGGATTTTGCTAAGGCATTTGAGTTGGTGATTGCTAACTCATGCT
TCCCGAAGAAGGAGAACCATTTGGTTACCTTTCGTAGCTCGGTAGCTAAGACCCAGATAG
ACTATCTACTCCTTAGGAAGGGTGATAGAGGCCTCGTTAAGGACTGCAAGGTTATCCCAA
GTGAAAATCTTACTACCCAACATAAGCTTTTGGTGATGGACCTGGTAATTAAGAGGGATA
GGAGGAAGAAGGTGGTTTCTGATCGATCGAGGATTAAGTGGGGGGGTTTGACCCCTGACC
TTTCTCGGGAGATGGGTGAGAAGTTGAGTGGGATGGGGGCATGGAGTGGTAGCGGGGATG
CGGACGCCATGTGGAATAAAGCAGCTAGTTGCATTAGAGAAGTTGCTTCAAAGGTGTTGG
GGGTATCAAGGGGTAAATTTGGAGGTCATAAAGGAGATTGGTGGTGGAATGGGGAAGTCC
AAGACAAAGTGAAAGCGAAGAAGGCTGCATACGTAAAGTTGGTGGAGTGCGTAGACGAGG
AAGAGAGGCGGACGCTTAAGAAAGCCTATAAGACGTCAAAGATAGAAGCTAAGTCAGCAG
TTACGAAGGCTAAGACGGCAGCTTTTGAACGCTTGTATGGCGAGCTGGGGGACAAAGGTG
GGGAGAAGAAATTGTATAGGCTCGCAAAAGCAAGAGAGAGGAAGGCTCGCGACGTGGACC
AAGTGAAGTGTATCAAGGATGAGGAAGGCAAAGTATTGGTGGATGAGACCTCCATCAAGC
AAAGATGGCGAAGATACTTTCACAAACTTTTAAATGAAAAAAGGGGCGGAGACATTGTGT
TGGGTGATTTGGCGCACTCTGAAGGACTTCGGGACTTTGGGTACTGCAGGTGTTTTAGGA
TCGAGGAGGTTATACGTGCTATTAGTAGGATGAGTAGGGGAAGAGCGACCGGACCCGATG
AGATCCCGGTGGATTTTTGGAAGAGCACGGACAAGGCAGGTTTAGAGTGGTTGACTGGGC
TGTTTAATGTTATTTTTAAGACAGCAAAGATGCCTGATGAATGGAGGTGGAGTACAATGG
TTCCGTTATATAAAAACAAGGGCGATATCCAGAACTGTAACAACTACAGGGGTATCAAAT
TGCTAAGCCATACTATGAAGATTTGGGAGAGAGTGGTGGAGATGAGGGTGAGAAGAGGGG
TGTCCATTTCTGAGAATCAGTTTGGATTCATGCCGGGACGGTCAACTACCGAAGCCATTC
ATCTTATGCGAAGACTGGTAGAAAAATATAGAGAAAGGAAGAGAGACCTACATATGGTGT
TCATTGACCTTGAAAAGGCCTATGACAAAGTACCGAGGAGTGTCCTCTGGAGGTGCTTGG
AGGCTAAAGGTGTCCCGATGATTTATATTAGGGCAATAAAGGACATGTATGATGGAGCCA
AGACTCGGGTTAGAACGGTTGGAGGTGACTCAGAACATTTCCCGGTTGAGATGGGGCTGC
ACCAAGGATCAGTCCTTAGCCCTTTTCTATTTGCTTTGGTGATGGATGAGTTGACGCGGT
CTATTCAGGAGAGGGTCCCATGGTGTATGTTATTTGCGGATGACATAGTACTGATTGATG
AGACGCGGGATAGAGTAGATGCGAGGTTGGAGGTGTGGAGACAAACGCTGGAGTCCAAAG
GGTTCAGGTTGAGTAGGACCAAAACAGAATATGTGGGGTGCAAATTCAGTGATGCGTTGG
ATGAGGCAGATGGGGATGTGAGACTTGCCACACAGATCATTCCTAAGAAAGAAAGTTTTA
AGTATCTTGGGTCGGTAATCCAAGGAAGTGGCGACATCGATGATGATGTCACACATCGCA
TTGGGGTTGCTTGGATGAAATGGAGGCTTGCCTCTGGAGTCTTGTGTGATAAGAAAATTC
CACCTAGACTTAAAGGTAAGTTTTACAGAGTGGTAGTTAGACCGGCCTTGTTGTATGGAG
CGGAGTGTTGGCCAGTCAAGAACTCACATGTCCAGAAGATGCATGTTGCGGAGATGAGGA
TGTTGAGATGGATGTGTGGGCACACTAGGAGTGATAAGATTAGGAATGAAGTTATCCGGG
AGAAGGTGGGAGTGGCCTCTGTGGTGGACAAGCTGAGAGAAGCGAGACTGAGATGGTTTG
GACATGTTAGGAGACGGTGCGCAGAAGCACCAGTGAGGAGGTGTGAGGGGCTGGTTGTAG
AGGGTTCGCGGAGGGGTAGAGGTAGGCCTAAGAAGTATTGGGGAGAGGTGATTAGACAGG
ACTTGGCTCAGCTTCGCATTACCGAAGACATGACTCTAGATAGGAAAGCGTGGAGGTTTC
GTATTAAGGTTGTAGGTTAGTAGGGCTAGAGTGTTGTCCTCCCTTGCGAGAGTATGGGTT
GTTAGCGTTTGTAGTAGTCCTTGCCTTACTCTTGCAGTTCTTGTTTGTGTTACATATAGC
CTTCTGGTTTTAGTGCGTTTCACTTCTCTCATTGTTTTATTGATGTTGCTGTCCCCTTGT
TGATTAACTATCTTTCTTATTGGATGTGATGTTTTACACAATGTTTTCCTCGCCTTTTAC
TTGGTTTTGATGTTCTTGAGCTGAGGGTCTCTCGGAAACAGCCTCTCTACCTCTACGAGG
TAGTGGCAGGGTCTGCGTACACTACACCCTCCCCAGACCCCACCTAGTGGGATTTCACTG
GGTATGTTGTTGTTGTTGTTGTTGCATATCTTTATCATTGGTAAACTTGATCTTGTGTGT
TGTTGATCTTGTGAGTGTCTTTCTGTGGAACTTGTAATTGGTGAATATTGAGTTTGTTGT
TGAGGATATCTAATTGTTAGAGTGTTGTTGTTGAGCTGTGTGCTATGTAAACTGTGACCT
GTTAGGTTGGGCTGGTTTTATGTAGGTTGTAGTTGTGGAGGTTCGGATGGGGTGTAAGGA
GTACCCGTATTCTATTCCCTTAGCTTGTGTTTAGAAGTTTACTTGCTGAGTACCGTGTGG
TTTGGTACTCACCCCTTGCTTCTACAATTTTTGTAGGTTATGAGCCTGGATTTTTGTGAT
ACTTTCCATTCTCTTATTTTCCGAGGCTTCTTGGAGATTTGTGAGGAAGTTGTTTGTCAT
CGCAGCAGACCTTCTTACTCCTATTTATGATCTTGTACACGTGACAACCAGGTTTTGGGG
GTTTTTTTAAGTTGATTATAAATTTCCGCATTTTTCTTGTAATATCTGAGTTTTAGGCTG
ACTTGTCTTAGTGGGATTGGTGGGATAAGACGAGTGTCAGCACGTTCATTTTTGGGTCGT
GACATATGTCTTATCAAAAGCTACGTTCGTTCAACTCTTTACGTTCAACTCCTTCAATAA
GAAAGAAAAGGACTCGTCAAACTAGTTGTCTTAAACATGACATAGCATTTGTGTGGCTAT
AAAATCTTCTCGTTGAAAGTAAAATGAGAAGTTCAAGTTAAATTGTTTCCAAATTTAGAA
AGCTTTTTTTGGATTAGACTAAAAAGAAAATGTTGCAACATAAACTGAAACAAAGGGAGT
ATAATATAGGACTATTTACACTACACAACAGTCCAAAGTGGCCCATTTAAAAAATAACCC
TGATATTTACTTTTTACAAAATTTAGCCAGTTTAATCACGATATAATCTGTGATATTGTG
TATACAGTATACACTGACTATACAATTATTTTACACTTGTTACACACTATGTATGCCTTT
GTTATACATTGGGTATACACTTGCGCTAGCTACAACAGTAACGCTAGGCGCACATCAATA
TTTTTAGTAGTCTGGATGACTATCATAAATGTCAGAGATTCTAGAAGTTAATCCTGCTAA
TGACGCTTGATCGTAAAAAGGATATTCTTTCCTGTGATTGAAGATAGGCTTAATACATAC
TTTCCCCCCAAACATGTCACAGGATCCCTTTCACACCCTAACTTCACGAAAGAAACTTTC
ACACACCAAACCTTTCCTCAACTATGTCTGGTACACACAGTTTAAAAGTTTTGCCATGAC
GTTTGGGTGTGTCAAAAGCAACTGGTCACATAGAACGAAGAGCATGTACATGTATGTGAG
CAAGATCTCAAGTCATAGGGAAAAAAACTTCTTCATTCATCCCAGTTCCCCGTACAATTT
GGTGACAGTTTTGCTTATGGTCAATTTGATCAATTTTCATTGATAATTGGATAAAGAATT
TTCATTTCTTAAGATTAAAATTCAGATATTCCAAATTACACCACTATAAAAATGAAAAAT
ATATCAAAAAAGACTTGGTCAAATATCACACTATTTTGATTCTCAGGAAGCTAAATGACA
GTGAAGGGAGTAATAATTTTCTCTCGGAGGAAACGAAGTCTTGCTAAAGCAATAAATAAT
CTGCTTTCCAGAACCAAGCCAAGAGTCTTGTTTACAGGGCTATAACGCAATTTACATCAC
CAAGAATTTCCATCAAAAACTATGATTTGCATTCACAACTACATAATGTAGTGTGTTTAA
CCGAGTGGTTCCTGAACTTGCCTTTGTATTAAATGGGGTATAAGATATCTCACCGTTTAT
ACTCTATAGACAGATCCTATACTAGAAGCCTTTGTGGTCTGTGATTATCTGAACCCTGTA
TATCAAGCTGCAATTAATAACAATTTATTTCTGAGATTTTAGATAGAATTTTATCTGTAA
GCAATTGAATATGCATGTTTTTTATTATCCAACTTGAGGGGAATGCATGAGAAGTATTTT
AAATTGGTGTCTCAGTCATGATGGTCAAATTCAACTATTAGATCTGAAAAAGTCAGCCAC
TTTAACTAACATTACACCGAAGATAGTTACTTTCCTCATTGAATTTTCCTTGACAGAATA
TTTCACATAGCAGCTGGTGCTTCCGGTATGTGTAAGAATATCTTTAGATGCTTGGACAAT
ATTGGGAAAGTGGTTAATCAAGACTAATTACGTCTTTCTGACTTCATTCCTCAATATGTC
ATTCTCCTACCAGGGCACACGCAGGAAGACAAAGAAGCATGCCAGAAAAGAAGCCAATCA
AAGAAAATGGATAGAAACAAACCAATGGAAGCTGAAGAGACAAGAATTCCTCTCCAAAGG
TCTTTGAGTTCATGAAATCTGAATTCCACATGATGCACAGCCCCAGCAAAAGCAATCAAA
GCTACAACATATAATGCATGAAGTCCCATAACAAGGATGATCCACAGAGTCCCCATGTGG
CACCGGTCATTTAGAGGCTTTTTTATTTGAATAACTACATCAGACAAACTCTGTATTAAT
ATAAAAAATCCTTTCTTACATAAACAACTTTAGCAAATAAAGCTTATAATATTAATAGCA
GGAATGTTACTACAAATGAAAAAAGTAACACAGAAAATTCACGTGCTAAAGAGACAATAT
GAAAAGAGCAGAATACACTAATCAAATAACTGTTGAAAATCAAACTTTTTGCAATTTTCC
AGCAATTTTAAATGCCGATTATCAACATCAATTTGACTGTGCTAAAATCAACAAGTTCTC
ACTTGGTAATAAAAGTAAAAAATATTTGTTCATACACTTGCACAAAGTTTTGGCACGACT
CAACTGAAAGATAAACTAACCAAATATAAAACACAAAATTAAAATGCATAAAGTAGTACA
ACTGCAAAAGTGTAGGCAAAAGACAAGTCATATTTCCACAAGAAGAATGTACCCATTGAA
AGCAACTACTACGTAAACAGTAACAACCAACGGTAGAGTGTACGCAGGCCCACTCTTGGT
TCCAACAAATCAAAGCAGTAATTAGCTAATAACAAAGCAGTGCTTAGCAGATATGCAAGG
AATCGTAACAGCAGCAGCAAGGTGAGGTCACCTAAACACAGTAAACCACAGATGAAATCA
GATACTAAAAGCTAAAGACTACATGCTTATGCTAATACCATGACCCGCATGGAGCTCTAT
ACTCCCACCCATCCAAAGACATGAATAGGTTAGTAATAAGACAACTCTCAACTACCTACA
AATCTTTTGAGAAAACTACCTACAAACCTTCTACCCTTATTCGCGACATTCATACCTTCC
TATCTAAGGTCATGTCCTCGATACACTGAAGATGTGTCATATCCTGGCTAATCACCTATC
CCCAATACTTCTTAACTACCTTTGCCTCTCCTCAACCCCTATATCCAACCTCTCACACCT
CCTTATTGTGGCATCCGCACCTCTCCTCTTCACGTGTCCAAAACATCTCAGTCTCCCTTC
CCTCATCTTGTCCACCATGGAGGCCACTCCCACTTCGTCTCGAATATCCTCATTCCTAAT
CCTATCGCTCCTATATGCCCGCACATCCATTTCAACATCCTCATTTCCGCCACTTGCAAA
GTTCTTTACTGGCCAACACTCCGCCCCATGCAACAAAGTTGGTCTAACCACCACTCTATA
AGTTTTAGTGATACCTTCTTATCACACAAGACACCGAATGCAAGCCTCCACTCCATCCAT
GCCGCACCAATATGGTGTGACATCATCATTGATCTCCCCATTTCCTTGGAGCAAAGACCC
TAGATACTTACATCTATCTCTCTTAGGGATAACTTGAGTATCAAGTCTCACTTCCACGTC
TGGCTCCTACGTCACATCACATAATTCACACTCCAAATACTCTGACTTGGTCCTACTCAA
CTTGAACAATTTAGACTGTAGAATTTGTCTCAACACCTCCAACCTATCGTTAACTCCGCC
GCGAGTCTCCTCAATCAAAATAATGTCATCTACAAATAACAAACACCAAGGCACCTCACC
CTGAATATGCCGCATCAACTTATCCATCACCAAGGCAAATAGAAACAGGCTCAACGCAGA
TCCTTGGTGCAACCCCATCTTGACTGGGAAGTGCTCTGAGACTCCTCCCATTGTTTAGGG
GTGGCAGAATGGGTAATTTATATGGTACCCATTCAAATTACCCATCTTAAATAGGTTGGG
TACCCAACTAATTTAAAATGGGTAAAAAaTTAGTCAAACTCATATTACCCATTTAAAAGC
GGGTAGTTAAATGGATAAAATGGGTAAAAAATGAGTCAAACTCATATTACCCATTTAAAA
GCGGGTAGTTAAATGGGTAAAAAAGCTCATTCATAAAAAAGAGTGACATTATTAATATTT
TTTTtGAAGTGTAGGTGGTCGGGGTAGGGGGGATAAGGAAAAAAaTCTAAAATTTtCTAA
AAAaTAAATTAATTTTTtGGAAATGGAAGGGGGGgAGGGGTAGTGGTGGGGCCAGGGTGG
TGGTGGTGGGGAGGGTAGGGGTAGCGATAGTAAAAAGTAAATTAATTTTTTtAAAAAAAA
CAAaTTTAATTTTTAGGCATTGGGGGTGGGGgTGGGGgTGGGGgTGGAGGTGGAGGTGGA
GGTGGGAAGGCATTAGGTTGGGgACGGgATAGGGgTGGGGgTGATAAAGAAATTTAATTT
TAAAGAAATAAATTTTAAAAGTTTTAATATTTTGTGGAGTGGGgTGGGGgTGGGGGGTGA
AGAATCTTTTGAAGCTTTTAACATGATCCCTATTATAATATGGGTATCTATACTTACACA
TTATCCATTGAATAACTCGTTTTCACCCATTTAAAATATGAGTCAAGTCGATTATTTTAT
CCATTTTTGTTTAACTCATTTTCGATCGACTCATGTTCGACTAGACCCGTTAGTTTGCCA
CTCCTACCATTGTTCTAACAAGAGTCTCGGCTCCATCATACATGTCATTTATTGCTCTAA
TGTAAGCCATTAGAATACCTTTAGACTCTAAACATCACTAAAGGACTTCTCTCGGGATTG
TAATAGGCCATTTCAAGGTCAATGAACAACATATGCAAATCCCTTTTCCTCTCCCTATAT
TTCTCCATCCGTCTTCTCACAAGATGAATGGTTTCAGTTGTTGAACACCTTGACATGAAT
CCAAACTGGTTCTCAAAAATGGAGTTCCTTACCCTTACCTACACCCTCTCCCAAACTTTC
AAGGTGTGACTCAGCAACTTAATACCCTTATAATTGTTGAAGTTCTGGATATTACCCTTG
TTCATGTACAACGGAATCATTGTACTCCACCTCCATTTGTCGGGCATTTTAGACGTCTTA
AAAATGACATTAAACAACCTAGTCAACCACTCCAAACCCACCCTGTCTGTGCTCTTTCGA
AACTCTACTGGAATTTCATCTGGTCCAGTCACTCTACCCTGACTCATCTTACGCATAGCA
CTGTTAACCTCCTCAACCTTAAAATACCTACGGTAATAAAAATCCCGCTCTCTCCGAGTT
CTCTCAAACACCCAACACGATGTCTGTGACCCTTTCTTGGTTCAAGAGTTTATGAAAATG
CTTGCCATCTTTGTCTAATGTGTGCCTCTTCCACTAGTACTTTACTGTCCTTGTCTTTGA
TACACTTCACTTGATCCAAGTCCCCAGGCTTCCTCTCTCTCGCCTTGGAGAGCATGTACA
ACTTCTTATCCTCTTCTTTGTCCCCTAGATCAACATACAAGCGTTTGAAATCTGTTGTTT
TTAGTGTCATGACTGCTACTTTGTGTCCTTTCTCATCACCTTATACCTTATCGTGTTTGT
CCGCCTCTCCACCACATCTTTTCTCAACACTAACTTAGCATAGCAGCGTATTTTGCTTCC
ATTTTACCTTGTACGTCTCCATTTCACCACCAATCCCCTTGATGGCCACAAAATAGTCCC
TCAAAAACCCTAACACCTCCCTGATTGCTTTTCTAACGCAACTAGCTATCTTATTCCACA
TGTTAATTGCACCTATCACCCTTTCGATAGAGTAAGTAATCAATCTGAGTTCTGGCCACC
GCACTACCAAAGGTAACCAAGTGGTCCTCCTTTATTGGAAAGCATGAATTTGTTATCACC
AACTCATAAACTTTAGCAAAATCCAGAAGCGACACTCCTCCATCCCTAAGCCCAAAACCA
AAACCTCCATCCACGCTGTCAAAACCACTAGTGATTGACCAGATGTGACCATTGAAATCT
CTGCCAATGAATAGCATTTCGGAATGTGGTATTCCCCTCACTACCTTGTCCAAATCCTCC
CAGAAGTGCTTCTTGATCTTCTCCGACAAGCCCACTTGTGGTGCGTAAGCACTAATAATG
TTCAAAGTAACCCCTCCGATGACTAGTTTGACCGTCAATACCTTGTCATTTGCTCCTAAC
CTCCACCACCTGCTCCCTAAGTTCCTCATCTACTAAAATGCCATACTTCCACATGATTTT
ATTATaCTTTAAAAAAAaTAaAAAAAAATAaTATATATATATTAGTATTTCAATAAAAGA
AACTTAAAAGAAAACTTCTTTATAAAGTTCAACTTGAAGAATCTTACCTGCAGCAAGAGC
TACCCATGGCAAGAGAATCAGTAGAAGAAAAATATAGGATCTAATTGGTGGCAGACGTCT
CCTGAAGCACCATACAAAACGAAGAAATATAAGACTATCGGAAAAGAGTTTTTCCACGTA
ACATGAATCAACAATAGCACTAAGACATAGTCTTTTAAAGCTATTTCACAAATTTTTCAA
ACAACAAAAAAGTAAACCAGAGAGAGACAAGGAGGCAAAGGAAAAAAAaGTACAGATAAG
ACATAGTAGATGAGTTCTGTTTCTTTTTATTTCAGTTGTCACATATCTTTAGGAGGGCCA
TCCCAACATAAAGATATGATATCACTTTATCTCAGGGGTGGTGTACTATTTTTTAGCAAC
CTTTAATATCTGCAGGTAAACAATCCTCTTTTCATTTCTGTGAAGCAGGAATTACGTTTG
TGATAGTCCATTATCCTATTTTCCTCAGGAGACATGCAGCTATTTCTATTTGTTTATTTT
CTTCCAGGAAAAAGAGTTGGATTGAGGAGGCTGCACCATTTAACTCAATTGAATATTGAT
GAGGTCAATTGATACATAATCATCTCATCAAACAAAGAATAACAGTTGTCAATAATTTCT
TTAAAAAGTCAAACTTACTTCACAAATATATAATATAGTTGGAATATCTGTGTAATACGG
CAGCTCAACAGCAAACCAAATCCGAGTGGACCTTCAATCCAGACTGGAAAGCAACGAGGG
TTAGATGTATTGCAGAATAAACAATCAAGCACCAGATTAAGGCAAGAAATTTGAAAACCA
AATCATATTCGGTCATGGATTGAAGAGTAAATTACCTGCCCAAAGATAGCATGACCTCCA
CCAATGTCTCTTACTGAACTTTAGAAAATTGAGGGCCATCTGCAGAAGCCATATGAATAT
CAGAGGAGGATCTAGGATTAAACTTGATGGGTTGAATCTTTATGTTTTTATCACCGATGC
ACTTAAAATTCTGGGTTAAAAATGTAGTATTATTGAAATTGGTGACTCTTTACTTATATA
TATATACACACACACACACATCTAAACTCCGTATTAAAATTATTGGATTCGGTTGAACCC
GTCGCTTGTTAACTACATCCCTCCCTAATGAATATTATATGGAAATTAAAGTATAGTCCC
GTTAGTGTTTTGGAATGTTAAATCGGATTCTGAAGCATTAATACCATATAAAGGAAATGA
AAAGTAGATACCACTATGGACAACAACAGATTTAAGCTTGCAATAACTTGAATTGCCACT
AGCCAAAAGCTACTGCCTTTGGACCTAGGAATCTTGTGAATCATGTAAGGTAATGTCGCT
TTCAGGAGAAGTCTGCAGAGGAAACTGAAGTGGTTAATGCCAACATCTTAGGTAACTCAC
ATGGAAACAAAATCTATAGCATTGAATGGATATACAAAATAATGAAACTTTAAACAATAA
TGGAGAAAACAAATCATCAAAAGCTCCAGCACAAGAAAAATTAAAGTGGCTTTACTTCAT
AAAATAAAAGACAACACGACAAACATTCTGTGAGCATCACATTATTGTGGCAAACGTGTT
TTTTATTAAATGTCAACTTAAAATTAACAGTAGAACACAATCACACATCTTGACATGTAA
AAAATCACTATCACATCTTGACATGTAAAAAATCACTAAAACAAAAGGGGGGAAATTGAA
GGAATGAACTTAATCCAGGTAAGACACTCCAAATCTACCCACCTCCTCTTCTCTCACCCT
TAACAGCGTAAAACAAGACGGAGCAGATTCCTATTATTTTTTTCTCACCCCCTTGCTTAC
ATCATACTCTCTATTGTCTCCATTTCCCTGGATATGCAGACAGTCTTTGAACCTCTGCTA
CTCCACAATAAAGTAAGGGGGAGAAGAGAAGAAAATTAAGGCAACACCATCCTTACAAAT
GGGGGGAAATTAAGATAAAAATGTTCGGGGTGTCAATGGGGAGGGAGAGGGGATGATTTC
ACCAGCCACAGCTAACCTCACGCACCCCGTTTCATAATGTTGTATACTACTTTTTGTCCA
TATTACTTTCTTCTCTCATAGTTTTGTTAATTTGTTGTTTACTTAATTTGCATTACTATG
TATATTATCTTTTGGTATATCACCATTAAATACTATCATTTTTCAATTAGTTGTTTTTAA
GTGGGAAGAGAAAAAACTCAATCTAGAACAGAAACTAGTATTACAACGTATGAACAAAAA
ATTGGGGACGTTACGATGAATTAAATCGGGAAAATCCAAAAACACTAAGTTGATAAATTC
TAAGCCCCATCTTGTGCTGCAGCAGCTGTTAAGATTTCCCCTATCCACGTCCAGGGGCGG
GAGGGGGTTCATCCAAACCCCCTTCGTCGGAAAAATACACTATATATGTAAGATTATATT
AGTTTTTTATGAGTATATATGCTAACATGAATTCCCTCAACACAACTGAAAAGCTTAGCA
TAGTGGTCAACTAAGTTGCTCAGACTCTTCACTTTTGGTGCCGCACCCGTGTCGACACGA
CATGGGTGTGGGATCCATGTCCGATTTGGCCAACCGATTTTGGGTACTTTGACCAAAATC
GATGGGGAAAGTCTGGACAGTATTGCTGTAACCAATACAAAAGCTAAGGTGAAATTGAAG
AAAATGGAATACCTTTTATGTAGAAATTTCGATGTCTCTCATTACCTTTAATCTCCTTCC
ACGATTCTCCTCAACTTCTCCACATAATAACTTATAATTTAGGTTTTATAACTCTATTTT
TAGATATTTTAATTACTTTAGGTGAATCCCCGCACCCGTATCCATACATGGATCCATATC
CCCGAATCTTAAAAATTAGATCATGAAGGATCTGACCTCTAGATCCGCACCCCTATCGGA
CACCCGCACCAGAGTCCGAGCAACTTAGGTGGTCAAGGAGGTTCAGGTTTTCCCCAAGGT
TGTGAATCGGTTGGGGGTTCAATTCTGGTTTTTTCTGCACTTGGTTTCCATATTTTTAGC
TTTGTACATTCCCAGGACACTAAACTCTCTTTGACAGCTTTGGCAAGTTCTACTGGAGTT
TTAGGCAGATTTAGGGAATGGGAGAGCATTCACCCGAACATCTTTGGTAAAATATTACAA
TATATATAAGGTAATTGTTTTACTTTTTATGAACATATATAGACTTTAAATCCCCCAAAC
AAAGACTAGAGGCTGGCCTGGTAATTTAGGGCCTTGAAGTTCAAGTTCAAATTTCAAGCA
CTAAATTTATATTTTCCAAACCCCCTTGATGAAAATTCTAGATCCGCCACTACGCACGTC
CTGGTTAGACTTCCCCTTCCTTTCCACATTGGCATATTAAAGTGGGAAGAAGACATGTGA
AAGCAAGACAAATAAAAGCAAAGCAAGCTCTAGAGGCGTACAATCTTCCAACCCCTAATT
CATTGACCTAGTTAGAAGTAAATAAATCTTGTGAACACAAAAAAGCCTTATATGTCAACC
TTCTTCACCCCTTTATCAAACTGATTAATCAAAAAGGAGGGTAATCTTGCTTCATATTCC
AAGTTTGATCTTTTCCATTTTTTATCACCCATATTGACAAACAAAAGAAATCGTTCCCAA
CAAAGTCCAATTTTCTTTGAATTCCGCAGAATTTTCACAATATCAAAGGAAAAAAAAATA
GTGTCTTTCAATTTGTCCAAGATTGCATACCTATCAATCAGAAACAGCAAGGAAAACACA
AACCACAAGTATTTGACTTCACAATTTCCACAACCAGCAAAaAAACCAATTGAACAAAAA
AAAaCAAAGAATTTTtCAGAGAACTTACAAGATCATGGACAGTAGAGCAGCTGAAAGGGC
TACATAGTCACTTGGGCACCCTCCTTTACTAGAACAAGCTGCCATCTTTATTCTCCCTAC
AGTTTAGTTGCTGCCTCTGTTATGCACATCAACTATTTGTAGAAATGTCTACGAGAAGAA
AGAGGTTGATATGTTTTTACACTTTAGTGTTTTAACTTTAGTTTATTCAGCAGAAATCAA
CCATTTTTATTTAGTAAAATACATTGGAAATGTTGGCATGTTAAGAATTCGTTTAATTGT
CCTAAGCCACTATTTTTGACCTTACACGCAACGATATCGTAAATCAATTATATTATATAA
AGTTTTCAGATACTTTATTCATTTTGATTTGTTTATCTTAATTTAAATTGACAAGAAATT
TTGAAAAAaTAATAAATATTGAAACTACATAATTAGACATATTTTATCATCATATGTACT
ATTAATATTTATATTTTCAAAATATTATATATTTTACTACTAATTAAGAGTTTCCTATTA
TTTATTAAGAAATATACACTTAGATATATGTAGTTTTGCTACCATATTCACTAAAATAGG
GAGAGAGGCGAATGAGATGGAGAGGAAAGCGAGTGAGATTTGTTATGTATTCCAAATATA
TGTGAATCACACTAGATACACATTAGATATATGTATCTGGTGTGATTCACATATACAATG
GCAAGCGAGATGAGAGAGATGCGAGCGAGATTTGTTCTGTATCTCAAATATATGTGAATC
CACTTAGATACAATGTATATAGAACAAATTACACCTAGTTTTTACCCATGTATCCCAAAA
TACATGTATGTGGATGCACTAAAATCTGGGAAGATACGTAATATTGCAAACTAAAGTGTA
TCTAAGTAATTAACTCTTAAACTAGTGGAATTTATGTAAGGTTCCCAATTAAAAAAAGGG
CAAAAAACTTAAGTATTACCACTTAATAACTTTAATTACACGAATATAGCAAAAAAAAAA
aTCAATTGAATAGCAAATTTTTTTtCAAAACTTGAATTCTTATTAAAaTAAAAAAAaAaT
GTTTACCAAGTCAGCCACAATTATCCATATTCCTTAAATTTCTCCAATTATTTTACCTTC
CTTGATTTACTCCAATTTGTTATATATCATATCCCATAAAGAAAGGTTTCCTACAAAAAT
AAAACTTATGTTTCAAATTAAGATCGACGATCAAATATGCAGACCAATAATTTTTCAATT
CTAATTCATCACAGAGGGCGTTGGGACTTATCAGGTAATCTTTTTGGTAGTAATTCCTTT
GGTTTTGTCGAAATTGGTGAAATATACATTCTTAAGATTTTGGTTAATGTTCTGGTGCAA
CGGTAAAGGTATAATTATTAAATATATATTATGATTTAGCAATTGTTTGTGGAATATTAA
TAGGATTTTCACATAATCTGCGTTTTAATTCTTTTTGGTATTTATTCGTTATTTTGTATG
AACGATTTTGGTGTAATACAACAACATCATATGATTTTGGTTGTAATCTGATGAGCCGAA
TAAGTTTTTCTTTTTAAAAAAATTAGGTTAAATTGATTAAAGCACCAAGTTAATATAAAA
TCATTAATTAAGTGGTTTAATTGGTATGTTGCATGCCGAATGTTAACAGATTTTATCAAT
AGTTTCTTTTGGTGTGTGATATGGTGTACACATACCAACTTCAAGTTAAATTTCAGGTAC
ATATTTTTGTGTATTTAGTTGTATTATTTGGTATATAAAATATAACTTTAAAAAAAaTCG
GTTAATTTTTTGGTGTATTTTATTTATCTGAATTGGTGTAGATAATAATTTGAAAATTGG
TCATATGTGATCTGGTACTTAATCTGGTATATTTGTTTCTATAAATTGGTGGTAAATTAA
TACTCTGATAAATGTGTTGGTGTATTTTTGGGTTAAATGTCTGATTACTATTGGTACGTC
GATTGGTGTAATACATTGTATGGTTTAACTGATTGTGTGAATTACCACAAATTGATTTAG
GTATGTGATGTGGTATTTATGCTGGTATATTTGTTTCTAGTAAATGACACCAAAATAATA
CTATGATGTATGAGTTTGTGTATTTATTGGTCTAATATATAATACCATAATTTCAAAATA
TGTAATAAATTATTGATGTATGAGTTGTTGTATTTATTGGTGTAATAAATTAATTGGTGT
AATTGATGGTGAAAATTGAGGTGAAAAATTTGGTGAGAACATTGGTGCACATTTTGGGCA
ATTACTAAAGTATATTGATAATTGTCTTGTATACCATCGAATACCAATGTAACTACCAAA
CTGTTTAAATTGATGAGTGTATAAAATTCATTCTGCAATTTTTTTAAAATTTATTAATAA
TTTGAAAATTTCTACAGGTAATTATGTGGATTACGAAATTGAAGGAGTGATGTATGATGC
AAACACCAAATACGAAGGCTTGATTACTACTATATTTTCACAATTGGGTGTGGACACGAC
CATTTATCATTTGAAACTCAAGTATCTCGTGATTGGTCCATCACCACCAATGAAGATTCA
TAACGATATGAGTGTATATAATTCCAGCCTAAAACAGAAATAATTTTAGTGAAACTACTT
AATGTGAAAAACTTGGTTACCAGAAATAATAGACTATGTTAATGTAAAACATTGATTAAC
AATTGTAAAATATGCCCAGATATTGATAAAAATATAGGAATAATGAATAAAGGTGTGTTA
ATATATTGGTTTGATCGGGAACCAATATATGGTAAAATAGTCACACAATTGGTAAACATA
TAGGCACGTAATAATGGTTGTGTAAAGAAATCATATGTTTACTTTATATACCAACATAAA
ACAATAAATTGGAAAGAAACTAGTTTAGGTTAAAATCATGGTTTGAATGATTGCAGAAAA
AACACACTCTGTTAATGTAAAAAAATTGGCTTACTTGAACTAAAAACTACACAAAACTTG
GTAAACGTAATGGTATATATACCAAACTAAACATTGCATGAAATCAAATAGCACATATAA
AAAAGATTTGGTAATGCTAAAACCAATTGTCATAATACTAGTTGTATAAAGTAATTCAAC
TATTTGAGTTATATACCAACATATAACGGTATATTGTAAAAAACTATAAAAGGTTAATAT
TTTGGTTTGGACCGTTACCATAATTACCACATTCTATTCATGTAAAAAAATTAGTTTATA
TATGGTAAAAAAAGGCACAAATATATGGTGAGGCCTCTGGTTAATTCGAATGAAAAATGA
TTAAGTGAAGAAGATGTAAGGTTTAAGAGATATGACTGATTAAAATTGAAGGGTTAACTC
AATATACCGCTGAAAAAAGGATTCTTAATATTTCTAGGAAATAACTCAGTTATCAATAAC
TGTACCAATTTTATTGGTAACATAAAAATCTTTAAATAAAAGGAATGAATCAATATGAAC
AAAAAATTGACTACAAAACGTAAAAAGGAAAATAAAAAAAATAATGAATCGTGTGAAAAG
AAGGAATTTGTAATATTTTTTGGAACTATAACTCAATTATAGTACTGTAACAACTTTATT
GGTACCACAAATCTTTATATAAAAGGAATCCCAATAAATGACTACAAAACATAAAAAAGG
AAATAAAAAAAACATAAACAAACGTGTGTATGTGGGTGTATTTAATGAGAGAGAATATAT
GATAAAATTAAATACCTAATTACACTCCACATAATATGGCACGAACTACTAAGAGTCAGA
GATAGAGAATTTCGGTAAAACGAATAAATAAAAAATTAAATTAAATGTTTTGTTATGTAT
GTAATTTAAAAACTTAGTTTGTAATTAAATATAAGTATATTGATATTTtGTTAATAGAaG
TTTTAAGTAGTATACTTTTGTAATTTTTCCTTAAAGAATATATTAAATCTACTAAAATAT
TTGTTAATCTTGTGGAGTTAAACATGACATATATAAAGTTGAAATAAAAGAGTTCGTAAG
AAAACAAAGAGAATtCTTTTTAAAATGACTAAAAAGAAAAAAAAaGTAAAACAGAGAAAA
TAACTTCTTTCTTTTCAATCATCAACTTAATTGATCTGTAATATCATGCAAATTTTTATT
TATTTATTTTTTAAAAAAATCAATAGGCTTTTTATTGAAACAAATTAACACATACATCAA
TCATTTGGGCCTATTGCCCAGTCCAAAAAAAaTAGTACAGGGATAACAAAAAACACCGGG
AAATATCCCACTTCGGACATAGTCCTAATCTCCTGCACTATTATACTTTCCTTAAGTGTA
GGTTTCCTTAAAAACTCTTTCCCTAGTCTCACCAACCCCACCCTTCTGAAGATGCTTCCT
CCGTGGCGTATTCGTCTCATTCGCCTCCTCTTGATTTTGGTCATCAATGCCTTTGAATTG
ATTCTAATGTATCGTTTGTTGTTCAGCTCACAAAAGTAAGTATACATCCTTCTCCTTTGT
CCTTTGTTCTGTGTTTCCTCCTTTTGATTTCTCTTCTTATGTAGATGTGCTCTCTAATGG
AGTTTTCCTCTTGCCTACTGGATCTTGTTCAAAGGGAGGATTGAAGTTAATCGGTTCGTC
CTCCATACTCTTCTGTTCTGCTTTTCCACCCTGGATTTCTAATTTCGTTATTTTTCTTGG
TGATGCTAGAATGAAGTGATTCCTTCTCCACATGTCATTGATTGATGCTCCTTCCAAGTG
TAATCGCTTCCACCTGATCCCAACTCCTTGTTGCCGAGTCCATTTTAGATGGCTAATATA
GTCTAGGCTAGGATGCATTTCACATTCATATTGCATTTTGGCATTTTGTAAATGATGATG
TATATGTGGACAATACTCTGTAGTAGTCTCCCATTTCCCGTTATCCCCTACAAGGTGAAA
CTCGCATATATGGGATATTTAATTTGTCACTGTTCAGGATCCTTTTTCCATGTGTATTCA
TGCTTTTAAAATCTGTGAATATGTATATGCCCTTCTCTATAGCCTTGTTTGCAAGATGAT
CCGCTAACTGATTTCCTTCTCTCATTATGTGCTGAAATTTGTGTTGTTTTCCTAGTAGAC
ACGACCTTATTTCTTCCACTGTATCATATATATTCGAAGGTACTGCCCACTCCCCCATTA
GGACTTTGTTCAGTAGCATAGAGTCTGTTTGTATGATGACTTGGTTGTGATTCATGTGCA
TACAATGTTTGTTTGCTTCTAGGATTGCTTTCGCTTCTGCCTCTGTACTTGTCACGTTAT
CAATATTTGATCCCTCTGCATGTATAATATCCCCTTTATCATCTCTTAGACAAAAAGCGT
ATGAACTAAGCCCTGGGTTTCCTCTAGAAGCCCCATCGGTATTGTATTTAACCCACCCTT
TAGGAGGACATTCCCATCTGACCAACTTAATATTCATGCGTGTGTTGTACTCTTCCAGCT
CTTGAAATATAGCTGCCCATCTTCCTGAACATTGCATGCTTGGCCTTCTTACCTTTATCA
ACATGTATATGTTCCTAGAAACATTGTGAATAATTCTTGGTATTGATATTCCTTTCCCTT
CATGTTTTATCCTATTTCTTCTTTTCCATATTCCCATATTATAAAGCTTGGAAGAGCTCT
ATAATATGGTTTACTATCCGATCTGCACTTTGCTCCACACCATTGCATAATGACTTCTCT
TAGAGATAGTCCTGCTATGTTGATACCTACAAAAGAAGAAAAATAGGACCAAGTCCTGTT
AGCATAATCAGATCTCAGGAACACATGTGTTAGTGTCTCTTAATCCGGTGTAATACAACA
CCAACATCTCGACGGACTTTCAATGCCCTATCTCCTCACTCTATCATCCACCGGGACCTT
AAATTTCCATAGTCTCCACATTATAAATGACATTTTGAATGGTACTCCATTTGTCTAGAT
CCATTTGTATATTCGATTTGGCTCCCTTTTATGCCTAATATAATTCCATGCTGACTTGAT
TGAGAAGCTTCCCCTTGTATGCAGCATCCATCTTGCCCTATCTTTCTTAGTCCTCCCTCG
CGGAGGTTTAATGTTCCTCAAAATAGGCTCAGCCAATTCTGTTGGTAGTATTTCCCTTAC
TATTTCCTCGTCCCATTCTCCTTCATTAGTAAGATCCTCTAATTGATCATATCTGTCATC
CCATTCGAATTCTTCCCCTGTGATGGTGTAAAGATCTCTCAAACCTGTCCAGTTGTCATG
CCATACAGATGAGGTACCTCACCTAGGTTGCCACAAGAACTTATGATCAACTTGCTCTCT
AGCTTGCGTCATTTTTTTCCAGACTTGTGATCCTCCCCCTTTCATCTTCCACATTACTAT
ATTAGGGTGCTTCTTCCTGCAaTATTTATTCATCATATAGTCACTCCAAGGTGTCTTCTT
TGTTCGAAAATTCCACCACAACTTGCAGAAAAGTGCTGCAGAAATGTCCTGGATCATTCG
AAACCCCAATCCTCCTTCATCCTCCGGTAAGCATAAGTTATTCCAGCTACTCCAATGTCG
ACCTCTTCCTCCAATGCAGCTGCTCCAGAAGAACTGAGCCATCATTCTTTGAAGTTGTGT
CATTACATTAGTAGGGGGGTTCATCACTGATAAACAATAGATCGGAGTACTTTGCAATAC
ATGTTTTATTAGTATCGCCTTTCCCCCGTATGACAACAATTTTCCCTTCCATCTTTGTAT
CTTTGTCGCTGTCCTTTGAATCAATTGCTGGTAATACGCTTTTTGCTGCCTCTTGTAAAA
TATAGGACATCCTAAATATGTAAAAGGGAAATCCTTTCTCAGAATTCCTGTAGCCACTTC
TGCCACCACTGCATCACCCCCTGAAACTCTATACCAGCATGTATATTGCACTTTTATCCT
TATTCACTTTCTGTCCTGAAATCGCCTCATACTTCCTTAGAGTCTCGCCTATCATGTTCA
TTGTTCCCACCTCTGTTTTGCATAATATTATCATGTCATCTGCGAAAGCCATATGATTTA
ACTTTTGGCTCCCTCTAGGCATACCAAACCTCTTAAATTCCTTCTTTTGCATGAGAGAAT
TAAGGGATCTCGACATCACTTCTGCAGCCAATATGAATAGAGTAGGCGATAACGAGTCTC
CTTGCTTAAGTCCTCTGAATGATTGAAAGAAACCTTTGGGTTGTCCATTCACTAAAATTG
AGTACCAATTATAGCTAACCAGTCTATACACCATATCAATGATTCTATCCCCAAAACCTA
GCCTTCTTAGTACTTTGGTTAGATACAACCACTCCACTCTGTCATACGCCTTCATCATAT
CAAGTTTAATAACTAGATTAGGTGTTTTCCCTCTTTTTCCTATCTCTGAGACAATTTCCT
GCACCAGTAATACATTCTCAGCAATACTTCTTCCCTGAACGAATCCCGCTTGCTCTGGAG
AAATAATCATTGGTAAAACACCTTTGATTCTTTCATGGACTATTCTCGAAAATATTTTGT
TCACAAAGTTGCTCAGTGAATAGGTCTCAGATTCGAGAAATTATTAACTGCTACTTTTTT
AGAAATGAGCACCAGGTTTGTATGTGTGATATATCGAGGCAGTTCTGCACCACATACAAA
GGCCTTGACCATTTTGTATATATCCTCTCCAATTATTTCCCAGGTGCTCTGGTAGAAAGC
CCATGTCATCCCATTTGGTCCTCCAACACTACTTTTATTCAACCCCATAACTGCCTTCCT
TACTTCTGCTATTGATGACATGGCTTCCAATTGCTCATTCATAGTACTTGTAATTACCAC
TGGCAGCTCCTCCAGCATACCAAAGTCTTGACACGATTCTTCTTGCCTAGTGAACTGTTT
GATATAGAATTCCACCGTCGCTTCTGCAATATCCGCTTGTTGCTCCAACCATTCACCTTC
TTCATTTTGAATCCTATTTACCCGTAGTCTGTTTCTTCTGCCTTTGACTATGGTATGAAA
GAACTTTGTGTTTCTTTCTCCATTTTTAAACCACTCCATCCCTGTTTTTTGTTTCCAGAA
ATTCTCCTCCTTATTtAGTTTTTTTTCAAGTCAGCCTGAGCTCGGTGCAGTTTTTCTCTA
TTCCCTGGTGTCGGGGAAACTTCAAATTGCACTTCATGCACCCGTATAACTTCCTCGAGC
GTAGCTATTTCTTGAAAAATATTACCGAATGTATCTTTGCTCCATTAAGTTAAAGTTTTC
TTGACCCTTTTAATTTTATGATGGAACATAATAAAGAGGTCACTTTCAAAATCTGCCTTC
CACTGATTCCGAAATAGCTCCATGAACGAATCCTCCTCTAACCAGAAATTTAAAAATCTG
AATGGTTTGCTTACCTTCTCTCTTCTCATTTCACAGGTTATTGATAGCGGTGCGTGGTCA
GAACCACTTCTTACTAAATGTTCAACCTCTAAAATAGGGAAAATGTCTTGCATCTTGTCA
TTAGTTAAGACCCTATCCAGCCTTTTAAATATACGCTCCTCGTCAGTTCTCCCATTCCAC
CAAGTGTACTTGTTACCTCGAAACCCCTTATCCTCTAAGTTGCTCACATTTATGACGTGG
TTGAAATCTCTTACTTATGCCTCTGTTACTGCTCTTCCCCCCAGCTTCTCATTCTCATTG
CTAATTACATTGAAGTCTCCACCAATTAACCATGAAATGTTCACTATACTTGCTAACTCA
GAAATAGATTCCCATAATGTTAGTCTCTCTCCCTGAGTACACTTGGCATATACTATTGAT
ATAATCACCTCTATTCCCAATCCCTGATGCTGCACTTTCAGGGTTAGCATTTGGTCTTCA
TCCCTTTTAATCTCATACTCCATGTCCCCATCTATGAACACCCAGATCTTCCCGTTTGAG
TTCGCAACTGCATGTTGCATTCCCAATCTTCTCCTATATTCTTCAAGCCCTTGCCGATTT
TCAAATGGTTCCACCAATCCGACAAAACAATATTGTCATTTTTTATGCATTTGGATTAAT
CTAGTAAACGCCTTTTGTGTATTTACAGACCTAATATTCCAGATTAGAGCTCTCATTGAT
ACTTAGAGTTTTTGGTTATCGTTCTCTTTAACTGACTAGATAAAGCTTGTGCCCCAACAA
TATCTTTTCTCTTTGTTTTTtCTGCTTGGTATATGCCTCCCTTAATTTGTTGATCTGCTT
AGGAGATAGATCCCCTTCCATCGCCACCTTAGTAATGTTTGGCGCCAAATCACCTCAATT
CGCACTACCTTCCTTTTGTTTTCCAATGTCTTTATAATCATTATCATTCTGAAAATCTAA
TGGTAATGCTTCCTCCTTACCCATTTCATATACCACCATTGTTCCTTCGTTTTGCTTTGC
ATTTCCCTCCTCAATATCGACACCCTCCTCTTGAGTAGCTGGTTTTTCTTGATTAATTGG
TTCACTTTCCATGCTTTCTTTTTTATGTGGTTGGTTTTCTCTCCCTCTACAAACTGTCAT
GTTTCATCATCTTGTTTATTAATTTTTTCCTTCTTGCCATGGAAACTTCTGTGAACCCAA
TCCTTAGTATTCTCTTTCATAGTTGGTTCCTGGTTATCCTCTACATCCCCTTCATCAACA
TCCTCCTTGAGGGTCTCAAAAGCATTTTCATCCTTATAATCAATTTCCTCTTCTATTCGT
CTGGCCTTGTCTCTTTTGTATCTATTTCTTCTGCTAACTATCCATTCTTATCTATTTTGT
TTATTTCCTACCACTTTTCCGCTTGCCAATATTAATTTTTGCTCTGTCGATGTACCCATT
TGGACCTATCAGTCTCCTTCTCCGCATTTTGTTCTTCTCCTCTCCTCTCATCATACAATT
CTAGATGAATCGTCCAACAATTATGTTCATCGTGTCCCTGCAATCGACATTCCTTACAGT
ATTTTGGCATATAGTCGTATTGAACCTTAATCCACTTAGATTTTATATGCCCAGTGACAT
CATTCTCTTCGTTTATTCTCACCCTTTGAGGAAGCTTCGCAGTCAGGTCAACCTCTATTT
TAACTCTTGCACAACTAGGTGTGGTTTGATTCTTCGTCGCCATGTCCACTGTTAGTGGTT
TCCCCGCCGCACTAGCTATCGAGAAGATTGCCTCCTTAGCGAAAAAATTAGGTGGTAGAT
CTGGGAAAGAAATCCAGGCTACCCCTATAGTAGTTTCCACGTCCAGTTCAAACCATGGAT
CCCATTTAAGAGTTCTCATCTGCCAGTAATTCTCCTTCACCTTAACGTAAAAAGTTGTCG
TCGACAATAAGTGTACATAATCCTCCATTGTAGTAAGCCTGATGTGTCTCGTGTCCCAAA
CTCCTATTGTGCACTCACTCTTAATTCCACATTGTCCTGGGAGGGTTCTCCTCAATTCTT
GTACCTCTGGTTTACCATATGAGAATTTGCCAATTATGGCATATTGGAGATTCTCCTGAG
TTATAAGCGATTTGACTTCCAAAGATTTCCAAGTTATGATGGGTTCGCCATGTATAAAAG
TCACCGGTTTAGGGGAAACATGAGGATGGGGATTATTGATCTTTGGTTTAAGAATATTGG
CATATTGGTTAGGGATAAGTTCTCCTCTGAGAGGTAGTGTTACTGGTTTGTCTTGCGTGG
GGAGGGgTGGGAAATCCTCCAGTGGGATGGTCCCACCAGTGGTGGTTTTGGCCATGTCGG
TCGTCACTAATAACATAAATATTGTTAGCAAATCCTTGTTTTCTATTATTGCTGAAATAa
TTTTTTTTtAAAAGAGAAAATGATCTAACCCCCCcCCCCCcAACCTATACCCAAAATTCC
AACTACACACTCCAACTTCAAGGGTGTCCTATTACCCCCCTAAACTTTATATTTCTCTAT
TTTCTACACACTTAAGTGTTGACCTGTCATAGGAGGTGTTCTCACCTCTTCTAGGCGCGT
TAGAAGGTGAATTTTGACGAAAATTTCATCTTTCTCCAACATTCATTTTTCCCACCATTA
AATAAACCATTTTTTCTTCTTCCCCACCATTAACCCTTGTTCCTTTTGTAAAAAATCATG
ATTATTTCTCTAAAAAAATAAGTAGGATTTAGTTGTTTATGTTCATTTCAACTTCAAATC
TTGAATTTAGGGTTTGTAATCTGCTTTAATTTCTTATTTAGGTCTCTAATTTGAATTTTG
AATTTTCTCAAAATTCATCAAAAATGGCAAATGAAAACTTGAATAAGCTAAATCAGTTGA
TAAACTACGAAATCAAGTTGAAAATACACAGCAAAATCCTTCGATCATCAACAGAAATGC
ATATGCAAATGGAGAAGGAGATGAAAAGGAGAAAGGATAATTTTTGGATCTTTTACGTTT
TAGGAGGGAAATGGGGGGAAAAGGGAATTGGGAGTTGAAGAGGTGGGGACCCGGGCGTGC
AATCATGTTTGACTATTTGTTGGTTTATGTGTTGAGGTCAGCGTTTAAGTGTGTAGAAAA
TAGAGAAATATGAAGTTCAGGGGGGTAATAGGATACCCGTAAAATTGGAGTGTGTAGTTG
GGATTTCGGATATAGATTGGGGGGGCTTTAGACCATTTTCTCTTTTTAAAATAAAGACAA
CATTGACAACTGATTTCATGAATATATATAATGTAAAACCAACATATAAAGTCATGTTAC
ATATTGATTTCTTTTAAACTGCAATTTGAAAACCCAATGCACTTCACACTATCTTTGTGT
ATGTATGTAGCGCATGTATTAATTATACCAATTAGGATACAACTTTTTTTtAAAAAAaTA
CATAAATATTTAAATAACATATTTAAGTTATAGAAAATAAAATATTAAAAaCAACTATCC
ATGTTGGTATTGATTGTTGCTCGATAAGTTCACTCACAGAATTACAATGACCTACTTAAA
ATAATTATTATCTGCTGATAGATTACAAGTGATAAATACAGTATTGTTTTCTATCCCTAG
CTTTGGGGGGGGGGGgCAGTGTTTATACTACCCCAAAGCATACTCAAGGAAGTAGACAAT
ATTTGCAGGGCATACTTGTGGGGCAAAGCTGATGACAAGAAAAAGGTAACTCTAGTATCT
TGGGATAAAGTATGTTATCCAAAGAGACTAAACATCAAGAGTAGCAGCAATTGAAATATT
GCTTCAGTGGTACATGGAATATATATGAACCTTTATACGAAATCACAGAGCACCTGTAGA
TTGTAGTTGATATTTGAGGAAACTAAATGCAATTAAGGTCCAAATACAGGGTTGGTATAG
CCAAGGTCGATACATACTCGCACAAATTAGGAAATATTCCATCACCAGAAGCTATTTAAC
ACTAATTGGCTAACAACCACGTACAAGAACTAATGAACTAGTATGGACCTCTATGGCTCT
ACATAAACATAGATTCATAATATGGATGGTTGTACAATGGGTGACCTTACTGCCCGGTTC
AGAGAGCACTTGTGTATGTGATGCAAGTGAACGTCTACGAAAAAGCTGTCATAAAGTTTC
GTTCTTCATTCCATCGTCGACTCTATCAATGTTTCTATGATGGCCCAAGAACACGTCCAT
TCTTCAACCTCCCCAGCATTGTTGTTGCCGATCCTACATGTACTGTAGGAAGAGAAGGAC
CTATTGTGACGGGGATATAATGCTCCGCGTGAAACACGAACCGAATCATGGCCATGTACG
GACTCGGCGGTAGATTACTCACACAGGAGAGGAAGCTGAGACTGCACATTCAGGTTGATG
ACACTGATTGTTGCCTCTTCAATAAAGAAGGTAATGGAGGCCACAGTGCATTTATTCAAG
AAATGTAAGTGAGCAAAGGTTGTATGGGAAGAGGTAAACCAGTGGACAGGAATAGCATTC
CAAAACAATGGGATCAAACAGGCTCTGGAAAGAATAATGCTCCATTGGAAGAAATTTAAG
AAGGAGCCTATTGCGGCTATTTGTGGAGCAATCTTATACCACGCCTGGCGTGCCAGAAAT
TGGAAAAAATTCAAAAGCAAGCTTGTACATACAAAGGAGGTAGTAACTGTAACACCCTAG
AAATTTTTTGAACTAAGACTCGAACCATCCTTCGTTGTGAGTAGGATTTTATCGAGGAAT
TTAAAATTTCTTAAGTTTTAAGGTCACTAGATGTAGCACCTTGAGTTCCAAAAAGAACTA
AATTGTAAATTTTGCAAGTTATGCTTAAGTTATGAGTTTTAGGTCAACTTCAAATGACCA
TAACTCTTAGTACATAATAAGTTAGGTGGGCTACAAGATAGCTAATGAAAGTTCTTTGAA
TTATCTTTCCAACGCCGCTGAGTTTGCTAAGTTTCGAGGTTGAATGAGTGAGATATGCCC
TTTTGAAGTCAGGCTGTCCAGTTAAGGAAAGCTACCCGAAAATAGTGAGGGGTATTTTGG
TCATTTCCTTACCCAATCAGATTTAATTCATTTTTCATAAGGTTTTAGGGGTCTAATCTG
ATTAAGTTCACTTTTATAATCCTAATATACGCCTAGGATTTTAGTTGAGATTTCAAGAAG
AGAAAAGAAGAGAAAAGAGGAAAGGATCAAGGCGTTCGTCGAGATTCTTGAGAGTTGTTG
CGGATTTTCGCCACGAGTTTAATCCCTAAGAGGTATGTAAGCTTCCATAGTATTGGGTTC
GTTCACCCACACGCCAATCATGTTATGTTCAGCGCAAATTTCATTCTTGAAGTTGAAAGA
TTTGAGTTCTTGATGAGTGTTCTTGAAGTTTCCTTATCGATTAAGTTTTGATGTAAGATT
CTACTTGGGTCAACTTCAAACGACCATATCTCTTAGAATATAAAGAGTTACGTGAGTCAT
AACCTATTAAATTAAAGGTATTTGAATCTACTTTGTAACGCCACCAATTTCGCATCAATC
CAATTTTTGAGTAAAGAGTTATGACTATTTTAGTAACTTATACAGTGTTGTTACGAATTT
AGCCGACGGGAAAACATTAAAAATTGTTGTTTTTGTTTTTTTtACCTCCAAGAAATTCGT
TTGAAAATCCTAAACGAATTTCTTGACTAATAAAAGACTCAAAATAATTAGATTTTCATC
TTTTAGTCTATCATTCTCTTTTCTCTCAAACCCTAGGGCAAAACCCTAAGGAAAAATCAA
AGTAGAAGACTCCATTCAAGATTCTTCTTCAAGGTAAGTTTTTCTCCAAGAATTCCTTTA
TTTCCAACTCAAGTTTCTCCATACAATTATGAATCACTAATGAAAATCATAAATCTTGGT
CATAGAGATTTCAAGAAACTAATTCAAGGATCTCAAGAAATGTTTTCTTGATTGTACCTT
CAAGCTAGGGTTTCAAGGCTTCTAATCAAGTTCTTCTTCAAGATTCTTCAAGAACCTTGG
CTGTTTTTCAAGTATGTAAGGCTATCATAGTGTTGGACTAGTTCGTCCTCACACCCTACA
TCTACTTTCAAATCAGTAAAAGAGAAATCTAGGATTCTACCCTTAGATTTGAGTATTCTT
GAGATAAGTTGATTTTGAGTTTTAAACTGAGTTTTGAGGAAGTAAGTATGAAAATGCGAA
GAGTCGTATACATGAGTTCTATATTGTTATGTAGACCCTCGAGTCGAGTCGTTCATGCCC
ATAAATTATGCATAAACTTCATACATTGAGCATCTTTGAGAGGAGTAGTATCTTCGAGTT
CTAAGTCTTTGAGCATTGAGTTCTTAATCCTTTTTGAGATTATATTCCTACTTATGGTAC
TACTACATGTTACCCATGAATCCCTTGAGTTGAGTTGTTCATCCCCATAATTATGCATGA
ACCCTATGAGTCGAGCAGTCTAGAGATGAGTAGTATCATTGAGTCTTGAGTTCTAAGTAC
TGAGGTTCTTTATTGTTATTAAGATCACTGAGTTGAGTTGTTCATGTTCATAATTCCACA
TGAACCCTATGATTTGAGTTATAAATTTTAAAAAGCTTTTTAAACCCAACACTTGAGTTC
TTAAACTGAGTTTTGAAAAGTAAAAATGACTTTTGAGAAAAGAGTTTTTTAAAACATGAT
TAGTATGACAATCGAGTATGCCATCAATGTATGAGTAGTATGGTATCTAGATATACCATC
AATGTTTATATAGTATGACTTCCAAGTCATCAATGATCATATTATAATATGATTTTTGAA
ATATTTTGAGAAAGAGCAGAGTTGAGTTCATTTTTTTTTAAATGATATATGGGAACTAAG
TATTCCCAAGAGTAAATGTTTTCACATTTAAGATGAGAGGAAACTGAGATTTCCAAAAGA
GTTTTGAGCAGTTTGAGTACCATCTCTTTTAAGAGAAAGATTTTTGAGTAATAATCTCAA
AACACAGAAAGAGTTATGTTTTTAAACATATGAACTAGTATATTTTAGGAGTAGTGTTGA
GCACCGATATGGGGGAGAGTTCATACAACTCACAGCCCCCATAAACCATGTAGCCAACAT
GGGTAGAAAGGGTCATACTTTTTAGATGATTCCTTAATGCTTTTTAGCATAGACTAGTGG
ATCCACTTAGTTAAGAGGTCTTATACCCTGGTAAAGTATAGGACAGTTCTGGCAGCGTGG
GCGAGACGTTGTATCATCACATAGCTCATAGTGATGGTTTTCGATTAGAGAAACTCCCAC
AGAGATATTTTGTATTTTTATATACACAGAGTTTATTTTGTATTTTCATATACAAACAAA
GTTTATTTTGTATCCTTGCATACAAACTGAGTGTATTGTATTCTTAAATACATTGAGTTG
CTTTCTACTGTTTTAAAAGCTTTCCATATATTGTATCTCTTATTGTTGCTTTATATTGAG
TTGAGTATCCAGAGTTTGAGTACCCAGAGTCGAGTGTCTCATTATTGAGTTGAGCCTTAT
TTCACTAAGTTGAAGATCTTATTACTGAGTTGAGTATCTTATCCTTGAGTACTTCTGAGT
TGAGTAAGTTTGAGTATTCTTGAGTATTCCATGAGTTGAGCCAGTTTGAGAAGAGGTAAG
TATGTTTCCTTTTATCAAGTTCAAGTTTATGTTATGCTTTAGAATTCCCCTTACATGCTC
GTACATTCCACGTACTGAGCCATTTGGCCAACATCATTTCATGATGCAGATACAGGTATT
CAGGGTCATCAACAGGAGTTTCGTTGATACCATATGGAGTTCGAGTTAGCTATGGTGAGC
CTTCTTGATTTCGGAGGGTTCCACTTTTACTTTCAGTTATATCAGTTGTTAGGATGTCGT
GGGTCTTGTCCCGACTTCCATCTTTGTCATTTAGAGGCTTCATAGATAGAGAGTAGAGTT
TCAGAAGTTTGTTCATTTATTTTGTTAAATGTTTTAAAGAGTTAAGTTGCCTATTTTTTT
GGCGAGTTGAATATATTATTTTTATTCACAGTTAATCATTTCAGTTTTTAAGCTTTTGTA
TGCTTAAGTTAGTCTTTCGCTTGTAGTCAGTCAGGATGAGGGTTCGCTTGGGGACCAACA
ATGGTTCTTGAGTGCCGGCCACGTCCAGGGTATAGACTCGGATCGTAACAGTAACACAAA
TAAAAAAAGAGATCATGAAGAGATTACAATTACTTAGTAGTTCAAGAAAATACAGAACTG
TAAAATTTTGTTCAGCACTTACTATGTAAGTAGTTTCGCGCTTTGTAGGAGGCCAAACTT
CTGTTATTAGATATAGGTGCTTTTTATTTGTATTGGTTTCAATGGGAATGGTAATCTTTT
GCCGTTGTTTACCAACAAAAAAAaTTCAAAATAAAATATTTAATCCTAAAAATGAATAAT
GTTGTTCTAGGAAAATTGTTATTTTTTTCGTGATTTAATACTAAAAATAGACAATACAAA
TTTTTTTTtCACGATTCTTGAAGAATTTATCAAATGACACAAATTGAAGAATTGAATATT
TTGGATCTTTAGTGACTTGCGAACAAAAAAGATCAAGTTACCCTTATAGCTCCTAAGGTT
TATAAGAGCCAACGTTACGCCCCAAAATAAAAGGGTAGACTTAATATTTAATAACAAACA
ATTTGATACGTAAAAAATATATGAAATTTTTTAACAATAACAAATTTTAAAAAATTTCCA
ATCTAAAAAAAATTGTCAATATAAAAAGATGTTATATAAATAGGAGATTGAAATGTGAAG
AATAAAATAGGTATTACATAGAATAAAGAAGGATTGGCTATTTTTCAAAATTGATAAAAA
AAAaTTAaTTTTAAATTAAAATTGAAGAATGTAAATATTTTTCACCTTTTCTAATATCAT
TATACTTCTAAAAACATCCCGATAATGCTAACGGACCATAACGACTACTCGACTAGTAAT
TGAAAATTAAGTTAGAAGCAAAATGAAGCTTTTAATATGTAAACCATATCATTTATTAGA
CAAGAAACCAAAATCTTTTACACATATATCTTATGCTAAAATTAAAGAGGTGATCATTAT
CAAATTAAGAATTTTCAAATGACCCCTTTAAATTATTTTAAAGACATCAATCTTCATACT
TCAAAACAACACTTGTCACAGACAGACAGGGGAAATCTTCCTTATGTTGCAATCACGACA
GGCTACATCACAATCGTTTGTGCATGTTGCCAATACAAATTTATTCTTAAATTAAATGGT
TAATTTCAAAAGTAAAATATTAACAAATTTTCCAATGCATGCAAAACTTAATCAACTTAT
TTATGTTGACTATGAAGAACTTTATACATAATTGTCTTATTTTTTGGTTTACTAATCCAC
CAATTAGTTACTTAGCTTGATGTTTTTCAATTTTCACCCTTATTTAACTAGAGAGAGTTT
TATATAATTAAAACAACTACATCTTTTTAAGATATTTATTAAAAGTAAGTAAAATTTACA
TTTTACTTTTAGAATGAGTAATTTTCTTATGGGTTGTGCCCTAATTAAAAATACCACTTA
TAGAAGAAGTAATATTTAGAATGAATTCTATATATGGTGTGAACACATCAGGCACATATT
ATTTGAAAGTTAATGGTGAAAAATCTTGTGCCTGTAGAGTCAAAAAAGTTTAGGTGATCA
CTTCATTTTAAATAGTGGTGTTTGACTAGCACATAGTTTAATTATTGTTTTTGGGAAAAG
GATCTGAAATATATTCGAACTTTGACCGAAATTGTTATTACGATTTACCAAACTTTGAAA
AGGATCTTTTACCCCCTGCACTATTTAATAATGTATTTTAAAGGTATATATGTGCTCACG
TGGACATAAAAAATAATGCATAATTATAAATAGTAATGTGTCCATGTGGGCACATATATA
CCTTTAAAATACACTATTAAATAGTTCAGGGGGTAAAAAATACACTATTAAATAGTTTGG
GGGGGGGGGGGgTAAAAGGTCCTCCATAAAGTTTGGTATCGTAACAACAATTTTAGCCAA
AATTGAAATATTTTTCAGACCCTTTTCCCATTGTTTTTTGGTACTTTTAAATTATCCTTA
ACTCGTGTCCTTAAGATATGTGTGATATTTCTATGATTCAAATATGTTCTTGAAGAATAA
AAGGAAAAGTTTGAAATTAGAAGTGTCTTTAAATATGGAAGAAAGACTTAAATATATTAT
CGAATTTTGAGAAACAACTCATTTATGTCATTAATTAAAAGTTTGATTCATTTATGTCAT
TTTTGTTTGAGAAAAGATTTATTCATGTCATTATTTGTTAACTGAAATGACATAGACGAA
CCAAAATTTTAACAGATGGTATAGATAAACTTTATCTCAAAGTTCGATGGTATGTTTGAG
TTTCTTTAAAAATGATTTAATTGATAAAGTGACTGAATCATAATTGGCCAAGTGTAAAAA
AATGATTTTGTAAAACCGAAATGATTTTCAGTTAACAAATAATGACATGGATGAACCTTT
TTTAAAATGAAAATGACATAAATGAGTCAAACTTTTTAACGGATGATATAGTTGAGCCTT
TTCTCAAAATTTGATGACGTATTTAAGCCAAATTTTGCAAAGTGAAATGAAAGATTTTGT
AAATAATAGACGACTGACAACAAATGGTTTTTCTACACTAGCACCAGCTTCAACCTCCTT
ACGAGTTATAAAGGCCAACAAAACAAGAACAAAGGCAATTATGAAAAACTTCGAGCCTGG
TTGGCATTGTTGTTAAAAATTGTTTATTTTCAGAAGCACTTTTTTATAATAGCTTTTCAT
AAAAGTGCTTTTGAAAATAAGCAATTTGTGTTTGACTAATTCATTTGAGAAGTGTTTTTT
ATAAGCAAATTGTGTTTGGCTAATCTTTTTAAAAAAATGCTTTCGAGAGTCAAATTACGT
TTAAGGGCAAGTATTAATGTACTTTTAATATTAAGATTACTTTATAGAGAAAACTAGTTT
AAACATCTATTACAAAAGATCAAATTAAATTTTtATTTTTATTAAATTAAAATGCTCATA
TTCAAATTTTtCGATCAATATTATACATTTTTtGAAGGGTTGAAATCTTTAATTGTTATT
ATTTTTTttCTAATCTTACAAAAATATTGTTGTTACCTTCTTCTTGTTTTCTAGTTCTGT
AAAATAATAAATAAAATAATAATACATAAACATAAAATAAAaTATAAAaGTTATTATATA
AAAaTAAAAAaTAAaaTTATTCAATGAAaCTTAACCAAACATATGAGATATGTTAATTGA
TTAATAAGAGATATATAAGTAAATATATATATATATATGAAaGAGATATTTTAGTCTTGA
AAAAaTAATTTTCTGCTTCTGCTTTTGCTTCTGTTTTTTTTTTtAAAAAaGCAAAaTTAA
TTATCTTATTCCCAACCGCAGAAAAaCTGCCTCTGCTTCTATTTAAGAGCAGATTTACAG
GTTTCTCAAACACTTATTTTATTTTTAAAATATGTTTTTTTTtCAAAATAAATATTTCTG
AACTCTCAACATAATGCCAAACACGCTCTTAACCATAATTTCACAAATCAAGAAATATAA
AACAACCAACAAATTATTGTTTATAGTGTTGGAGATGTTTTGCTTAATATGAGTCAGACT
GTTGTTATGTATACAACTGTTAGGTGAGTCTTTCATACAAAAAAGTTGATCAATATTTAT
ATGTATTTGCCAAAAATAGAAAGAAGAAAGAAATATGTAGGTCGTAGGAATTAAGTTTAT
TCACCCAAAATAAGTTAGTAAATGCTGCAAATCAGAGCAAAATTATGGGCAAATGAGTTT
CTTAAACAATTAGACGAGTTAATCTAGTTTATTATTCAATATGTTTATAGTTCTAATTAA
TTTTTGTACATAGTTATAATTTAATATAATTTGCTATTGATTGTGGGACCCATAAACGAA
TTGTATACGGAAAGAAAAATAGTTCTTTCCTTATTTGTATACTCATTTATACAAATCTAA
TTTTATATCTCCTCTCTCCGTTCTCTAATTCTCTCCTAAAATCACTCATACATATTGATT
TTGAATTTCAACATCTACTTTTTCCCTCCTAATTTTGGCATTGCAATTCAAAGTTATTGC
CTAAAACATGTTTCAACTCTCTTTTTTTCCTTTGTATATGATTTATGCTTTTCGTCTTCT
TTTTTTCTCAAAAATCTTTCTCCAGTCTTCAATTTTCAAAATTTTCAGAAAAAATGGATG
AAGGAACTTGGATTACTAGAGGTATAATATTGTGTGTCAAATTTGCTGATGATTCACCAT
CGTTTTCGTTGGGTCTAACTCAACCATTCTAAGATATTGCAAGATCTGTTGTTAAATCTA
AGACTGAATGGAAAAATTAGATCCATTGAAGAGTTTGGATCCAAGCACCAAAATGACTCA
ATTAAGATGCAACAATTTTTAATTCTAAATACTTGAAAAATTATGTAATAAGAATTGATA
CTATATTTTATATAATTTAAAAaTATATATAATTAGAATGATTGTTTTAAATATATAAAC
TGATCTTATTATCTTCTTTGTTTGCTCTATTTTAGATTCATTAGCAACTCGTTCTTGCTC
TCTTTATCGAAGGTTACTAATCAAGGTCAAATACAATTATATTTGAAAGGGTTTAAGTGG
GTGGACAGACTCCTTAATCAATGGTGTCCTAACAACTTTTGGTCCTTAAAAAATTTAACA
TTATTTTTTATTAAATTCAAATTTTTCATACACATAATTCTTCAAGCATTTAGAATCAAT
AACCCTTCAATTTATTTTACTTTATATTTTAAAATAACCATTATGTTAAGTAGTTAGCTT
TTGCTAACTTCAAGGGTCAAAATCATACACTTCAAATAATTGAAGGTTAAATGTGCATGG
TTAAATAATGCATGGATTAAAACTGAAATTATGCAATAATAGAGGAATTAAAATCATTAT
TTCCCCTTATTACAACGATCCCTGCATTAAATAAGGTAAAAAGTTATTTCATTTTATACC
CAATATTATTTTTTTtCAAATTTATCAATACATGATTTTTtAAAAaTATATAATAATAAT
AATAATACATTTTTAGACAAAATTAGGGGCCCCAAATTTTGTTGGCGGAGGCGGTGGTGG
AGATGGTGGTGCTGGTTCGTAACAACACTGAACGCAGATTGGGGGATTCACCTCTATGTT
GCAGTTACAGCAAGCTACTGAGCAATTGTTCGTGCATGCTGCAAATAAAAATTCATTCAT
AAATATAAAATAATTGAAAGAAATAACAATTTCATTAGAAATAACACAGGTATTACATAG
ACTAAAAAaGGAATGACTATTTTTCAAAATTGATTAAAAAAAATTAATGTTGAACCAAAA
TTGAAGAATGTAAATAATTTTCACCCTTTCTGATATTATTATACTTCAAAAACATGCCGG
TGATGCTAACGGACCATAACGACTAGTAATTGAAAATTAAGTTAGAAGCAAAATGAAGCT
TTTAATATGTAAATCATATCATTTATTAGACAAGAAACAAAGATCTTTACACATATATCT
TATGCTAAAATTAAAGAGGTGATCATTATCAAATTAAGAATTTCCAAATGACCCCTTTAA
ATTATTTTAAATACATCAATCTTCATACTTCAAAACAACACTTGTCACAAACTGGGAGAA
TCTTCATTATGTTGCAATCACAACAGGCTACATCACAATTGTTTGTGCATGCTGCCAATA
CAAATTTATTCTTAAATGGTTGATTTCAAAAGTAAATAATAACAAATCTTCCAATGCATG
CAAAACTTCACATAGAAAAACATAATCAACTTATTTATGTTAACTATAAAGAATTTTATA
CATAATTGTTACTAATCCACCAAGTAGTTACTTAGCTTGATGTTATTTTTAAATAATCTA
ATAATATAAAAAGTTGTCTTTGGATATTTCTTTCATTTCAAAATAAGTGGTATTTTTATC
TTTGCATTTTATTTCAAAATAAATGGTGTTTCATATTTTCAACAAGGCATTAATAATATT
TTTTtCAGTTTCACCCTTATTTAACTAGGTAGAGTTTTATATAATTAAAAAAACTaCATC
TTTTTCATGATATTtATTAAAaGTAAGTAAAAaTTATATTTtACTTTTTAGGAATGAGTA
ATTTTCTTACGGGTTATACCcTAACTAAAAATACTACTTATTTTTAAGaTAAAaGAaGTA
ATATTTAGAATGAATTCTATATATGGTGTGAACACATCTAAGTCAAGAATATGTCATCAG
GCACATATTATTTGAAAGCTAATGGTGAAAAATCTTGTGACTATATCAAAGTCAAAAAAG
TTTAGGAGATCTCTTCATTTCATTTTAGATAGTAGTGTTTGACTAGCATATAGTTTAAGA
TTATTTTTTtCTGGTACTTTTAGATTATTCTTAACTTGTGTCCTTAAGACATGGGTGATG
TGTTTATGATTCAAATATGTTCTTAAAGAATAAAATGAAAAGTTTAAAATTAAAGAGTTT
TTAAATATAAGGAAAAGACTCAAATATGTAATCGAACTTTGAGAAAAAGTTTATTTATGT
TATTCATTAAAAGTTTGGCTTATCTATGCCATTTTAGTTTGA
>RH028H04-4
AGAACTGACGAACTCCGTACTGCGCGTATTGAGAGCCTGGTAACGCCCGCCGAACTCGCG
CTACGGTATCCCGTAACGCCTGGCGTCGCCACCCATGTCACCGACTCCCGCCGCAGAATT
GAAAAAATACTGAATGGTGAAGATAAGCGACTGTTGGTCATTATTGGCCCCTGCTCGATC
CACGATCTCACCGCTGCA
>RH028H04-5
GCAGCATGATATCAAAaCGCTCTGAGCTGCTCGTTCGGCTATGGCGTAGGCCTAGTCCGT
AGGCAGGACTTTTCAAGTCTCGGAAGGTTTCTtCAATCtGCATTCGCTTCGAaTAGATAT
TAACAAGTtGTTTGGGTGTTCGAATTTCAACAGGTAAGTTAGTTGCTAGAAtCcATGGCT
CCTTTGCCGACGCTGAGTAGATTTTAGGTGACGGGTGGTGACAATGAGTCCGTGTCGAGC
GCTGATTTTTTCGGCCTTTAGAGCGAGATTTATACAATAGAATTTGGCATGAGATTGGAT
TGCTTTTAGTCAGCCTCTTATAGCCTAAAGTCTTTGAGTGACTAGATGACATATCATGTA
AGTTGCTGATAGGTTTCCAGTTTTCCGCTCCTAGGTCTGCATATTGTACTTTTCCTCTtA
CTCGACTTAACCAGTACCAACCCAGCTTCTCAaCGGaTTTATACCATGGCACTTTAAAGC
CAGCATCACTGACAAtG
>RH028H04-6
AAGCTTTCAAATTCATATTTGTCTTTTGATGCGGTTCAATCTCACGTCACATATATTGTA
AACTATCTAACGTGATCAGGGAAAGTATTACCAGGTGCGGGGGAAGAATTACCAGGCTTT
GCAGGAACTTCCTGGTTGTTGTTCTGTGCGGGGGAA
>RH028H04-7
GAAAAGCTCATCTATGTTATCCGATTAAAGTTTGACTCATCTATGTCATTTTTATTCGAC
AAAATGTTCATCCATACTATTATTTGTTATTGAAATGACATAGATAAGCCAAACTTTTAA
CATAAATAAGCCTTATCTCAAAGTTCGCTGACATATTGACCATTTTACCTTTAAATAATG
ATCCAACTGAATCATAATTGACCACGTGTATGAAATGATTTTGCAAAATTGACACGATTT
TCAGTTAACAAATAACGACATGAATGAACCTTTTTTCAAATGAAAATGACATAGATGAGT
CAAACTTTTAACGGATGACATAAATGAGTCTTTTCTTAAAATTTGATAACGTATTTAAGC
CAAATTTTGCAAAGCGAACTGAAAAATTTTGTAAATAATAGAAAGGAATAGAGTAGTACG
ATAAACAACATCATCTGAGACTCTTCCACCCAATAGACGACTGACAACAAATGGTTTTTC
TCCATTAGCATCAGCTTCAACCTCCATACGAGTTATAAAGGCCAACAAAACAAGAACAAA
AGCAATTATAAAAAACTTAACCATAATTTCACAAATCAAGAAATATAAAAACAACCAAGA
AACTATTGTTTATAGTGTTGGAAATGTTTTGTTTAATATAAGCCAGACTGCTTTTATATA
TACAAATGTTAGGTGAGTCTTTCATTCAAAAAAGTTGATCAATATTTATATGTATTTGCC
AAAAATAGAAAGAAGAAAGAAATATGTAGGTTGTAGGAATTAAGTTTATTCACCCAAAAT
AAGTTAGTAAATGCTACAAATCAAAGTAAAATTATGGGCAAATAAGTTTCTTAATAAATT
AAACGAGGTAAATATTACTAGTTTATTATTCAATATGGTTATAGTTTCAATTAATTATTG
TGTGTGGTTATAGTTTAATATGATTTGCTATTGATTATGGGACCCATGAACGAATTGTAT
ACGAAAAGAAAAAGAGTTCTTCCCTTATTTATATACTCACTTATACAAATCTAATTTTAT
ATCTCCTCTCTCCATTCTCTAATTCTCTCCTAAAATCACTCATATATATTGATTTTGAAT
TTCAAAATCTACTTTTTCCCTCCTAATTGTGGCATCGCAATTCAAGGTAATTGCCTAAAA
CGTGTTTCAACTCTCTCTTTTTTTTCCTTTGTATATGCTTTATGCTTCTTCTTTTTTCAA
AAATCTTTCTCTAGTTTTCAATTTTGAAGGAACTTGGATTACTAGAGGTATCATATTGCG
TGTCAAATTTGTTGATGAGTCACCATCGCTTTCGTGGGGTCTAACTCGAGCATTCTAAGA
CATTGCAACATTTGTTGCTAAATCTAGACTGAATGAAGAAATTAGATCCATTGAAGAGTT
TGGATCCAAGCACCAAAATGACTCAATTAAAATGCAACAAATTTAAATTATAAATGCTTG
AAAAATTATGTATATAGAATTGATATTATATTTTATATAATTTAAAAAaTATATAATTAG
AATTATTATTTTAAATATATAAACTGATCTTATTTTCTTCTTTGTTTGCTCTGTTTTAGA
TTCATTAGCAACTCGTTCTTCCTCTCTTTATCAAAAGTTACTAATCAAGGTCAAATACGA
TTACATTTAAAAGAGTTTTAGTGGGTGGACAAGCTCCTTAATCAATGGTGTCCTAACAAC
TTTCGGTCCTTAAAAAATTTAACATTATTTTTTATTAAATTCAATTTTTCATACACATAA
TTCTTCAAGCATTTAGAATCAATAACCCTTAAATTTATTTTACTTTATATATTTTAAAAT
AATCATTATGTTAAATAGTTAACTTCAAGGGTCGAAATCATACACTTCAAATAATTGAAG
GTTAAATGTGCATAGTCAAATAATACATGGATTAAAACTGAAATTATGAAATAATACAGG
AATTAAAATCATTATTTCCCCTTGTTACAACATTAAATAAGGTAAAAAGTTATTTCATTT
TATACCCAATATTATTTTTTTCAAATTTATCAATACATGAAAATTTTTAAATATATATTA
GAATAATAATAACATATTTAGACAAAACTAAGTACCCCAAATTTTGTTTTCATGAACTTA
TGATGGAGGCGGTGGTGGAGACGGTTGTGCTGGTTCGTAACAACACTGGACGCAGATTGG
GGGATTCACCTCTATGTTGCAGTTACAGCAAGCTATTGAGCAATTGTTTGTGCATGCTGC
AAATAAAAATTCATTCATAAATATTTTTAAAAAAAaTAACTGAAAGAAAAAACAATGTCA
TTAGAAAAGAGAACAATGTATATCGTTAATCAAGACGGCTCAAGCTAATCAGTGACCTAA
AGTAGATTATATAATTTAACTAGAGTGTAGGCAGTTAGAATAGTACGGTGAACAATAACA
TCTAGTGCTCGTCCATGCTGTAAACGGCTGACGACAAGTGATTGTTGGTCTTTTTCTCTA
GCCTCAACCTCCTCACAAGTTGTGGTTAATAAACCAAAAACCAAAATGATTGTGAAATTT
TTTATCATTATTTTGAAAATGTTGAAGATGTTTTGTTTAATAAGATCATACTATTATATA
TAAAAAAGTTGTATTTGTAAAACTATTAGAAAAAGCATCCAAGGAAAGTTGGTAAATACT
GCATACCAAGTAAGTAGGAACAAATAAaTATTTTtCCTTAATTATACATAATCTTTATCT
TTTTGGATTGGATTTAATATCACCAACTTAAATTTtAaTAAATCATAaTATATTCACATG
ATACTAAtaaaaa
>RH028H04-8
taaataaaaaattgATTtAaTAAaTCTTATCTTATTTTTCTCTTAAAGTATCACTTTCCc
AACCTATtAAAaTACGAACGAATTAATAAATTAtGGATTGACTTTGTCAGCACTAATTTT
AAGATAAACAAAAATCCTTATATAATTTTCTCTTTAGCCGCcTATCGTATTAGTGTTTTA
ATTTTCTCATTTAAATATTATAATAGTAATTTTAGTCAATTGGATTTATATTATtATAaT
TTtAGTCAaTTATGTAaTTAAAGGTGTATCGTATTAAGGAAAaTGTTCcTAAAATTTTAC
TATTTTTtGAAAAATAAATGGTTTTTAAAACTTATTTTtAGATTAGTATTTTTtAAATAA
ATAAAAAATGTCATTTAAAGAATATTTATATATAATTTAGCAAAGTTATATAAAGATATG
GTGAGGTAGAGAGTGGAGGTGTGATGGATGATTAAGGGgTAAGGATTGgTGGCGTTGTGT
GGAATATCACTTACGAAATTTATTTTCTCTTCTATTAAGAAAGTCAATTTTCtCaTTTTA
AAAAAACTTGAaTACTaTAAAAAAtGTTTTtCAAAACTTCTTGATCAATCAAATATAAAT
AAATAGAATTTTTTtCTTCGTATCATACACATCCTAAGGGGATATTATTTTTATAGGAAG
GATTTGTTATTTCTTAAAAGTTCAATTAGCAAGATTGATAATTATTGTTACTTTCAAGTT
CTTTTCTAGTAAACATGAAAAGATTTTAAGAAAATAaTAGTATGGTTTTATATGCAGACT
ATCTTTACAATACTTAAAGATAGAATAATAATAATAATAATAATAaTAATAATGATTTAA
AATGTTTAAAGTTGACTTATTATTTTCAGATTTGAATATAGTTAATTAGGGGGCTACAAA
TCATCTAAAATGGGCTGATTTTATCCTTTGTTATGTTTTTTtACTtCAAAaTATCCTTCT
CATTAATCGTTGCTCAAAACAAAAAAATaTTGATAAGTTTTGATCTTTGAACTATTCAAA
TAGGATAGTTTGACCCTTGATCTTTTTTCTTTCTTTTTTTtGAGAGAGGTCGAAAGTGTG
AGGCATATAATAaTAaTAaTAaTAATAaTATATATATATATATATATATATATATATATA
TaTATATATATATATa
>RH028H04-9
TTTCTTGTTTTGgTTTCGGATTCTAGAAAAAaGAaGGGAGAAACCGAAAAAaaCCAAATT
ATATATATATAAGATTAATGTTTGATGATAATCTTGGAATTGTTGTAAAAAaTCATTTTC
TAATAACAAATATGTTTCCAGTTTATCATAAGCAAATAATTTGTTTATAGAAACAATTTT
TTATCCTAAAATTATTTCTACTTTCTCTTTAGACTTTGAAAGTCTTTCTTTATCTCCTGT
AATTCCGATCATTGATATATTATTTTTATTCATGTCCCAATCTTTTATTAAAAAAGATTT
TGCTAGACTTGCTTCAGATCCATTGTCTATTTGACAACATGTTGTAATTTTTGTATCATA
GAAAGTTATTTCTATGAAAACTGATACCTTAAAAATTGTTTCTTTTGGCATTATATTTTT
GGTATGAAACAAGTTTCACCTTTATATAACATTTCTATGCCATTTTTTCCTATGCTATAA
TCTTCTAATTTATTTAGGAAAAGATTTCCTAAGATTAAATCTTGATCACTTTCATGATCT
GTAATATAACAAGGAACTGTTATTCTTATTGTATCTAGTTGTATAGGTAAGTCTACCATA
TTTTTACAACTAAAATTATTTCCTTCGAAGGTTTTATAAGTATAATGCTTCCCTTCGTAT
ATTGATATTCCATCTAGTAAAATACCTTTCACATGGTTAGCCGTTGCTCCTGTTTGCACC
AAGATTTCTTGATGTTTCCATTGAAGATTCTTCCTTTTATCTTAGTGATATTTGAAGTTT
CTAAGATTTTTAAAGGATATCTATTAGATATACTTTTTCTAATGGAATTTCTTCCATATT
CTATTGAGAGTCTAGGGTTGCTAGTACTTCCTATTTCTTGTGTTTTTCCAAATTGAATTT
CATATTCATCTGGGATTTTAGCTTGCTGAATTTCTGCTTCAACAATTCTTGCTATACCTG
CACATTCTTGATCTATTTCAATCATTTCTTTATTTTTATAAACTTTACCATAGTTTGAAT
TTGTAACTGTGTACAAGGCTTGATAGTAGATACTCATTATATGATTACCTGGTTTGAATA
GATCATTTCTTTTGATCTGAAAATGTAAACTCAATGCGTCATTGAAATCAGCATCTTTGA
GTGAAATACAATATTTTGGATAGTATGTGAATAGAAGTTTTGTATAGGCTAAGTTTCCTT
CTATTATACCAAGATTTCCTTCTTTTGCATTAATGAATCTTTCATCCGATAAATTTATTA
CTATTGGACAATTGATTCCTTCTTTAAAAGTCGATTTGACTAATATTTGGATTCCTCCTA
GATGAACATAATTCATCTTTTTtCTTTTtCTTTCTGGAATTTTCCTAAGAATTTGATCTA
TCATAGGTTTTGTTAACAGGTTTAGTTTATGTTTTCCTGTTGTTTGGGTAATTTCTATTA
CCTTCTCTATTTCCTGATATTCATGATAGAAAATTTTATCTCTTGCAAACATTCTTTGCA
TTCTACTTAATAGATTATCTTCTGTTTTAAGATTTAATTTTAATCCTTGGATTTTTCTAA
ATGTTTCTCCATCAAAGGTTGCTTTTAAGGCATATCCTCTGTGATCTTCTTCAATTTCTA
AAATTTGAACTGAATCTTCTCTATTTGAATTTCTTTACTCATTTAGTTAGAGTCTTCTGA
ACTAGTTGAGTATTCTTCATAGATTTCTTCAAAGAAATCTTCACTATTAATTGATTTTAT
TGATTCAAGATCAGAATCAATTTCTATTCAATCAATTTTTGAGATTTTCACTCTTCTTTT
GTTACATTCGTAACTTTTATGGCCTTCTTCGCCACAGTTGTAACACTTGCATTTATCTGC
AGGTTTTGTTTTTGTAAAATCTTTTTTCTTTTTATAATATTTTTTTCTAGGTACATAATC
TTTTCTAGAAAAATTCTTTCTTTTTATTAAACTCTTTTTAAGTTTTCTTTTCTTATAAGG
TTTATTATTACATCCCCATTAGGAGGCTGCATTTGTATCCAGACAATATATCTGCGTGTT
AATTCTTTTAGCTTTTCTTTGTATATTATGTGACATACATAATTGACCAAGTCTATTCTT
TAAGAAGCTTATTCTTTGACCAAGAGTATCTCCTTTTTTATTTTCTTTCTCATATTCTTC
TCTAAAATATTTGGCCCAAAAGCCTGGTAATTTTTTATAGTATTTTTCAAGATATGGTAA
CATTTCTTTATTACTATCAAAGATTTTGTAGTAATATTCTTCGAATTCACAAATGTATTC
TTGAATATAACTCATTTTACAAATTTGCAACTTTTCTAACTGTTCCTTTGCAATAGTTCT
AATTTTTTCTATATTATCTGGAGGACTTCCTTGTCCACCAAAGAATTCATTAGCAACATA
TTCCTTTAGGTTTGTAATACCTTCTTGTAAGGATCTTTTTAAGCCATCTAGAGTATCATT
TTTTATTATTTTTTCTGAATCATCTGTTAATCTAGAAAACCAATCGTTTACTTTCCCTAT
GAAAGTGTTTCTCATGATGATGTATTTTTCTTTATCTGTATAATTTTCGTTTCCTAATAG
GAAATATAGGAGTATATTTTGAGACCATAAATCTAAACTTGTTTTCGGATCTCTCTTACA
ATCCAGATCTAGAAATTGAGTTCCAATATCTCCTGTTGGGAGTCTATTAGGCATGAACCT
CGATTTATCATCATTATGAAACTGTTTTATAAAATCTTTGTTCTTTTTTGCCTTGTTTGC
AAAAAATTTATCGTCTTTTTCTAGCTCTTGCCATTCTTCTTTAATGGATTTTGATCCATC
ACCTTCCTCAAATCTTCCTTGGGGTCCTCCTGTTTCCCCTTTATTAATAAATACTTTAAG
TTCATGTTTTGAAAGATTAAGATCTTCCATAGCATATACTAGCTCATCTAGTTCATTCAT
TTTTTTGTAATTCCTCTTCTATTTCAATGGAATTTTCTGCAGATTCTAGATTTTCTTCAT
TAATTTTTTGTTTTTCAAGGAATTTTTGGATTAATATTTCATCCATACTTCCTTTTTGGT
AGGTAGTTTTACTCGCAACTTTTTTTGCCAGTAATTCTTTTATGTATTTTTGACTTACTT
TTTTGTCAAATTTTTCTGTTTTTTCAATAATGTTTGTAATTCTTCCTGGAAGATTTTCTT
TTATAGAAATTATTTCTATTTCTATCATTTTCAACCTTAAAGTTAATTGTTTTTTACTTT
CTATTAAGTCTTTTAGTAACTCTGAGACTTCTTTTAAACTCATTTTTGTTTATTCTGAAA
AGTAATAATCAGAAGTGTCCATATCATTTATAATTTCGTCATCAAAATTATAAAGTATAT
TAAATCTTTCCTCATCAGATTTATTTTTCCAAGTAATTATGGAAACTATTTTTCTTTTTA
GATCTTCATCTAAATTTTTAACTACCTGTAGTATTGCTACTAAGGTTTCTTTTTCTATAT
ACCAAATAGGTTTTACTAAATTAAAATCTAGTTCCATAATTCTTTTAGTTACTTGGCTCT
GATACCATTTAGTTCTTGTTGTTTTAATTAAACAGGGTTGCAGATAATTAATTCTGAGAA
GCAGTTATGCAGTCAAAATTCTACTCTTAGCTAAGATTGATAAAACATTTTTATATTCAA
AATATTCTTGTATTCTATACATTTTCATTTCATGTATTGAAAATATTAATGCATCATAGT
GATGACTAGTATGCATGTATACTTGTTCCATTTCAGCTATTGCTTTATCCATATGGAATA
AAACCTTTTTATGCTTCCAAGCTCTTTATATGCAAATAGCATGATATGCATATAGCATAG
AAGTGGTTATCATCAGATTTTAACATCTATATTTTTATTCCCTGTAGGTACTAAGTAATT
CTTATATGTCTTAAGTATGTATAAGCATAATATAGTTTAGCCTTTAAGATAATAATATGA
GATAAAAGTTATGCGTTTATACCTTCCTTCTGTTATTCGATAAGTAGTCCTTATCACTAC
TGCAGTAGTTCTTCTCCAGGCAATGAACAATATTTCAGCTTAACGACCTCAGTCTTGTGG
CTTACTTCCTTATTGTTCCTCCTTAAGGTAGAAGATCGCAACCTTCGTTTAAGACTATTT
ATGGTTTCAAGAAGAGAGATATAAAAACCGAACTTTATTTCATATGAATATCTTACAGAC
AAACTATATATATTATACAATTCTCACGACACAATAGAAATACTTTTCCCTGACGGAAGA
AGTTACTACTCACTACTCATATTCTCGAAGAAAGTACCTAACATTTTTCTCATAGTGTTT
TCTCTCAGAAAATGTAATATGCCTCTTTAGTATGAAGTTCCTCTCCTTTTATAGATGGAA
AGAGGACTTATTACAAAAGAAATTATTATTTCAGGGACTTCCCTAAAATATTACATAATT
ATCTTCTAGTCCTTTTATGAGTGCTGAAGGCTGAAGATTCCTTTGTGATAAGCTAATGGA
TGCTCCATTGTCTTCTTTTGAATAATTGGCCGACAGATGGGACCTTTCTCTGTGACTCAA
GAGAAAAGAAAATTCCTTTTCTTCTTTATGTCTCTTTCTCTTTGACGTAAGTGCTTACGT
CATTCTTCTTTTGACGTAAGTGCTTACGTCATTCTTTATCTTCTGTGTTTACATCTTTTC
GTCGTTTGTTGTATGCTTGTGTTCCAAAAATTTACAAGCCATTTTCTATGTTTCTTCGGT
GGCTTCAAGCCTGTGAAGTTCAAAATCTAAGAGTTTCTCTCTCAAGATTTCAGACTTCCC
TTTTCCTTTAGTCATTAGCATCCATGTAGATGTATGATCTATTACTATAACATTCTCTTC
ATAGAATCTTTTGAGAATAAAGTATAAGGCTTTAATTCCTAAAGCTCTACGAGTTTGAAT
TCATTCTTTATTTAAATGGGGTAATTTTTTGTCAACACCAGTAGCTTTGACATTAAAACT
CTTTAATTTTTCCACTGTAATCAAATTAATTGTTGGAAAATATAATTGAAAGTCTTTTGC
TTCCATGGATATGCTAAAGAATCGGCAGTAAACTCCTTCTCCTTGAGCATAATTCTTGAC
CGCATTTACCAGTCTACTAGGAAGTTTTGATAACTCCTTTAGATCAGGTTTAGTATAGAC
TCGGTCTAAATATCCATACTCAAATAATTGGGCTGTAAATCCCGGTGATCCGTTTGGAAA
GATTGAAATTCTTGGAAACAAACTTGTTGTTCCCAATACTCCAAATGTTTCTCCGCTTTC
TGCTGGAAGATTATAAATATCTTTTGTAAATTTAAGATATTCTTCTTCTTTTGGATTCTG
CTTTCCTACCTGAAAAGAAGAAAAAACCTTTGTTCCTGATGGAACTTTGTTAGCATTACT
TTCTGGTTTCCCAGAGATGATTGTCTTTTCAGCTTTCGCTGAGTATGAGCTTGTTTCTTC
TTTAGAAGAAGAAGCTTCATTTGCTCGGCTTTTTCCTTCATCTTTTGATTTAGGAATTGG
CATATCTGTGCTTACCATCGAGATGTTTTTGGCACTAGGTGCTAGTGGGACATCTCCTAC
CACTTTATTGGGAGTAATATTCCCCGTTGGATTTGAATTCCTTCTTGGACTTGTGTCCAA
GTGTTCACATAAGAGTAAGAATTGACTTACGCTATCATCATGATTATTGCTGAGCTGGTT
TATCTCATATTGCAATTTTCTTGCTTGTTCTGTCAAGCTGATCAAAGTATCTCAGATACT
GAATAATTGTTGACTTTTATCATCAATGGTTTCAGCCACTATTTGCATCTTTTCATATAT
CCTATTAATGAGGATATGTGTTTGATTGTCCATATTGGACATTTCTTGAAAGGAAATCTG
CAAGAAAATTCTCAGTTCTTTTAATATATTCTATTTTAAATGAATAAAATGATAATAATA
CTTGCCACCTATGCAATCTCCGGTATTGCGGTTCCGAGGGAAGTTTGTTGAATATTAGTC
CTGACACCTGGGTGTTATCAGTTCTAATAATAAATTGTTTAGGTAAAAGGAAAGTTGAAA
ATTTCCTAATTCCTCTAACAATGGCTAATAATTCTTTTTCATTTGTAGAATATCTTGTTT
CTACATCATTGAAAGTACCACTTGTGTACCTGCAAATTTCATTTAGATCGGTTTGCAATA
ATGCTCCCCAATGATAATCTGATGCATCTGTTTGTAAAACTAGATTATCATTGTCTTCTG
GTAATCTGAGTTTTGGCAACTTAGCACATTCTTCTTTTAAGCTTTTGATACACTTTGTGT
GTTCTTCTGTCCATCCAAGTCTATTGGATTTTCTTATCAATCTTTGTAATATATTTCGTT
TTTTAGCTAAATCCGGAATAAACTCTCCTGCGTAATTTAAACAACCTAGAAATCTTTGAA
TTTCTTGTTTTGTTGTTAATTTATCAGGAAATTCTATGATCTTTCTTGAAATGTGTGACT
AGAGTTCAATTCCATTTTTTGAAATAATCATTCCTAGGAATTCTATTTCATTTTTGTTGA
TGTCAGCTTTTTTCTGACTTAGAACAATTCCATTTTTTAAACAAATTTCTGAAAACTCTT
TCAGATGTCTCAAATGTTCTTCATATGTTTTTGAACATATTAAAATGTCATCTATATAGA
TAATTAAAAATTCTTTCTCTGAGAATATTTTGTCCATTTTTCTTTGGAATATTTGTGGTG
CATTCTTTAACCCAAAAGGCATGACTAACCACTCATAATGTCCATTAGGAGTACTGAAAG
CAGTTAACTGAATTGAGTTTTCTGCTAATTTTATTTGCCAAAATCCACTTTTACAGTCAA
ATTTTGAGAAATAAGTTTTTCCTTTTGCAAGGTTAATTAAATTGTTTTTATTTGGGATAA
AATATCCATCAAATAAGCAATTTTTGTTTAGCTCTTTATAGTTTATTACCATTCGAGCTT
TTCCTCTTTTTAGTTCAGCATGATTTCTTACCATGAATGCTGGGCTACTATGAGGCTTTT
AGCTTTTCTTTGTATATTATGTGACATACATAATTGACCAAGTCTATTCTTTAAGAAGCT
TATTCTTTGACCAAGAGTATCTCCTTTTTTATTTTCTTTCTCATATTCTTCTCTAAAATA
TTTGGCCCAAAAGCCTGGTAATTTTTTATAGTATTTTTCAAGATATGGTAACATTTCTTT
ACCACTATCAAAGATTTTGTAGTAATATTCTTCGAATTCACAAGTGTATATATATAAAAT
TGCAAATATAACTTTGATTATGTTTCTAATTATTGACATAACCAAAGAATCGAACCGAAA
AAATTCAAATCTAAAAGAGAAAAATCAAACCAAACCAAATCAAGTTTCACGCACAATATC
ATATCCAGATCAAGGATCATGTCTCT
>RH028H04-10
aaaaagtcATgTCTTATATtCAATTAATGCAaTATTAATTTTCATaTAAACTCTAAAGAC
GTCAAGGATTTATTCAAAaTTTGGAGAATAGATCACTATtCCTTTTtAGACATTaCTTAA
AAAaCATGAATTTTATaGAAAAAAaGTTATTTTTCATATGAAAATACCCCAAAATGAGCC
AGAAGCAATATTAAGTAGCTAGATAGAGTTCAAATCACAAGAAACTTTAAGTGTTATAGA
ATAATTAATGAGTTGTAAACATATTTCCGTTTATAAATGTATGTACACAGTGAAATTTTG
TTGATAAaTTCATACTAAATTTTAGATTAATTTTTAAATTCATGGTATGTTAATAAAGAC
AAATTATTGGTTAATAAATTTGAATTAATATTAAAATTAAAATTATATGATTTAAATAAA
GTCCAAATTACATTTGATCATCCTCTTAAATTGACAACACGAGCCCAAAAGATCAAAATA
CCCCTAAATTGCTAGCTCAACACATATAAACGGGTCTTTGTAAGATCAGAAGAAACAAGA
GAAAGAAAAAGAAAAAGAAAAAATACATAGAAAAACTCTATTCTTCAGTGGTGATCCACA
AGTCTTCCCCATACAAAGAGTCTTCACCTTCAAATTATGAGCAGCAAATTTTCATATCTA
CGCAATTGTAATCAAAGCTAATTAGTTTTGCATTCGTGGTGAAGTTTCAACAATTATTTC
ATAGCTTCAAGAACAAAACAAAGTTCTAATGTTGATGATCGTGAAGAGAAGAATAAAAGG
ATTACGTCTTTCTCATTAGATTTTATAAAGATTGTAATATTCGCATAAATTATTGTTTGT
CACTATTTTCCTTTCTTTTGATTGTTATTTTTCAGGAAAAAAaCTTAGTCACTTACAAAT
TGACAAGCCTAGTGGGATCAGACAATCTTTACATCTCATCTCTTCTCTTCAAAAATCAAA
GTTCAAGAAAACTAAGATAACTTCTGAAAAGGTCAACTTGAAGTCTGCATCCGCAAAATC
TATTGAATCCGAATTCGATGCTTTTAAAAATGTTGACTCAATAAATGGCTTGGAAGTTGT
CAGCCAAATTAAAAGAAGTAAAGCCAAAATATTGGGACAACAAGTGTTTCAAGCATTGCC
CAAGTCATCTCATGTTTTTGACTTAATTATCTTCTCCATATGTTCTTGAACGAGGGAACA
ATGTCGCTGAGGTTGTAGAAAGAACTTTGAACCGACTAAGGTTGTCACAAGAATGTTATC
ATCAGTTTAACAATCCCTTCATGCAGAAAGATGATGATGTCTTGAGCAGTAAATTTGTGT
TGATCCTCCCTTATGTCACTTCTCAATTCAAGTTCTATCCGAGTAATGTTATTTGACTAT
GTAGAAAGATGATGATAGCGGTTTTAACCCATGTAATATTGCATAGTTCTAGTTTTAGTT
GATTGTGCACATTTAACCTTCAATTATTTAAAGTGTGCGGTTTTAGTCCTTGAAGTTAAC
AAAAGTTAACTATTTAACAAAATAATTATTTGAAAATATGTAAATAAAAATATGGAGTTG
GTGATTCTAAATGCTTGAAAAATTATGTATATAAAAATTAAAATTATATTTTGGGATATG
GCACAAATACCCACCAAGACTATGATCGAAATCTCAAATATTTTACATATTTAAAAAATA
CAATTAGAATGATTATTTTAAATATATAATTAACTAATCGTATTTCCTTCTCTACTTGCT
CTGTTTCTGATTCATTACCAACTCGTTTTTCCTCTCTTTATCAATGGTTACTAATCAAGG
TCAAATACGATTACATTTGAAAGAGTTTTAGTAGGTGGACATGCTCCTTAAGGCTATCGA
TGTTTTCCTAACAACTTTCGATCTTTAAAAAATTTAACATTTAATTTTATTAAATTCAAT
TTTTTTATACACATAATTCTTCAAGCATTTAGAATCAATAACTCTTCAATTTATTTTATT
CTATATATTTTAAAATAATCATTATGTTAAATAGCTAACTTTTGTTAACTTCAAGGGTCA
AAACCACACACTTCAAATAATTGAAGGTTAAATGTGCATAGTCAAATAACACATGAACTA
AATATGGAATTATGCAATAATACAAGGATTAAGATCGTTATCTCCACTTATTACAACGAT
CTCTATATTAAATAAGATAAAaTTTtATTtATTTtATACCcAATAATAATAATAATACAT
CTTTAGAAAAATTAGGGGCCCCAATTTTTGCTTTAGTGGTCATATGGTCGAGACGGCAGC
GCTGGTTCATAACAACACTGGACACAGACTGGGGGATTCACCTCTATTTTGCAGTTACAA
CAAGCTGCTGTGCAAATTCGTGCATGCTGCAAATACAAAATCATTAGTAAATATAAAAAA
ATGGAaGGAAAAAAAaTAATGAGATAAGAAAAGTAAAAAAAAaTGTGTATTATTGACAAG
AAACTGCTCAAGCTAATTAGTGGTCTAAAGTAGATTTATTTGTAATGAGTGTAAGTCGTT
AGAATAGTACGATGAACAATAATATCCAGTGCTCGTCCATGTTGTAAACGGCTGACGACA
AGTGATTGTTGGTCATTTTCTCTAGCCTCAACCTCAACACAAGTTGTTGAGGCTAACAGA
AGAAAAACCAAAATGATTGTGAATTTTTTTATCATTGTTTTGAAAATCTAGAAAAGAAAA
ATCAAGAAATAATGGCCTATACGGTTGAAAATTTTTtGTTTAATAAGATCAGAATACTTT
ATATATATATATAATTGTGTTTGTAAAACTATTAGAAAATCGCCTAAGGAAAGTTGGTAA
ACATTGCATATAAAGTATGAACAAATAAATATTTTTCCTTAATTATACATCACCTATATC
TTTTTGGATGGATTTTATATAACTAACTAAAATTTTAATAATTTTAAAAACTTTTTAGTC
ATAATATATTCACATGATACTAATAAGATCAATTAAAAATATTTATTAATTTTATTTTCA
TTTTAGACAATGCTAGTATATCCAAAGAACAAGAAGAAAAAAGGTAAGTTAATGAAAAGG
AGAATAAAATAGACATTTGAAATTTTAGCAAAGAAAGTCACGTCTTATTGGATCTGGCTC
CTCTCCATTTTTAAAAAATTCTTGCTTGGATGTGAGACACATGGCATAGATAAAAATTAA
TGGCTATGATTTATTGATGATTAAAATAAGATTCTAATCATGATTTTGATAATTAATATT
TAATAAAATAATAGTAATGCCACAAGCCCATAATCATAGCAAAATATTATCTTATCCATA
AACATATTATAAAAGCTTTTCTCTTTTCTAATTTTTTTTCCTACGAGTATTTATGTTCTG
TTTTTTTAAAAAAATTGAATTAGTCTTGGATTGCAATTTTGAACCTTTAAAAGTGGTTAT
CACATATAATTAATAGCAAAAATACTCACAGGAAAAAAAAaTAGGAAAACAGAAAATATT
TTATAATATATTTAGGACAAAAaCAGAAGATAATACAAGTAGGAAAAAAaTTAGAAAAAA
aGAATTTTTTTtGTAATATATTTATCGACAAGATAATATATTTCTATGATTGTGACATTA
TTATTTTTTATGAAATATTAATTATCTAAATTATGAATTTTATTTTAATCGATCAAATCT
TAGCCATTAATTCTTACTTATGTCATGTGTCTCACATTAGGGCCGTTCAAAATCGAACCT
AACCCGATAACCCGAACCGAAAAAAaGTTATTGGTTTATCAGTGTTGGGTTATTGGTTTA
GCGGTTTTGATAATGATTCTGATTTTTTTTCTTATCGGGTTATCGGTTCTCAACGGTTTG
AGGTTTTTCTTAACAGGTTAACCGATAACCTGATAGTAAATTAAATAATTATATTTATAC
CATTTTGTATATAAAGTCCTTGACTTAGAGTTTGGTTTCCTACTTTTATTTCTGGTTGTC
TCAAACACTTGGTTATTCTACAATGTAAAAATGTTTGCTTTTGAGCAAGATGTAACTTGT
TAACTCATGTGCATGGTTCAATTGGTTTGTCACCTTGTTTCTAAGTGATTTTCAATTTTT
TTtGTGTCAAATCTTAATGGTTAAACCGATAACCGAACCGATAACGATAAAAAACCGATA
AACCAATAACCGATAAGCCAATATCTTAATGGTTCGATAACGATTTAGCATCTCTACAAA
CCAATAAACTTCAACTGATGCACATCCCTATCTCACATCCAAGCAAGAACTAGGGGAAAT
GATATAATATAAATAATATTAAAATAATTTTAAATTACATATTTAAAGTGCTAATTATTT
TATAATAAAAAAATTAGTAATTCGGATGGAAGTAGGAACTTTTCTATAATATATTTTTAG
ATGTTATATTATATTAAAAAaTAATTACAAATAATAAAGAATGATATCATAAAAATAATA
TTAAAAATAATCAAAAAGTGAAATAGAGAGTTGGAGAACTACTATTCACCCCTCTATAAA
TAGAGTATAGAGAGTAATATGGAGAAGGGTTGGAAaTGACATTCTCTATTTCTCTTCAAA
TATAGAAAATGGAAAGTAAAATAGAGATGAGTTGAAGATGGTATAAACTTAAAGAAGTCA
ACCAATATAAATAATATAATCTATTTTTTtATTTtATACTTAATAAAATAGTTTATGCTT
CACAAATATTCACAACTTATATTATACCATAATTTCATTTTTTAAAATTCAGTACATGAT
AAATTACCCCCATATATTGAAACAGGAGGATAGGGGTGTACATGGCCGGGTTGGTTCGGG
TTTTTCAAATATCAAATCAAACCATTTGTGTCGGATTTTTAAATTTATGAACCAAACCAA
ACCAATAAAACTCGGGTTTTTCAACCTCGGATTTTTCGGGTTTTTTTGGGTTTTTCGGTT
TTTCGGGTTGTTTCGGGTTTTTCCGTTAAGTATTCATATACAACATATAATTTACTTGTA
CTTCAAATATTTCTTTAGTCCTACCAAAATACAACTATCTAAGATGTTTCTTTAAAATAT
AAGACAATATGATATGATTAATGACACTAAAATATCCAACAAAAATAATAATAATGAAAT
TGCGTAAAACAAATATTGCAAATTAACAAGTCAGAATGAAAATGATCATAATTTAAAAGT
ACTAAATCATGCTAAAATTAAGTTTTATAAGTATTAGTTACATGACTAAATATTAAAGAA
AATTAAAATTATATTATGTATTTTAATTGTCTAAACCAATGTAAAACTAAAGAACAAATA
TTCAATATTATTGTCATTCTTAGTTTCTTTTTGCATTAGTATAATTTGATTTTGATTTAA
GCTTTATTATAATTACCAACATTTGTGGACTATAATCTTTATTGGCCCATTCATAATTCT
AAGTTTCAAACTTGAAATAATATATTAAAAGATAAAAACTATGGAAAAGTATAAGAAATA
TTTAAAAATTATATCAAAGTAAATATTTTTATGTATAAAATAAAATTTTAAAATTATATA
TATAAATTCGGGTTGGTTTGGTCTCGGGTTGGTTTTTTTTAGTTAAAACCAAACCAACCC
AAATATAGTCGGGTTTTTTTTTtCAAAACCAAACCAAGTCAAACCAAACCACTAGTCGGG
TTTTTTTTtCGGGTTGACTCGGTTTGCGGTTTGGTTCGGTTCTCGGTTCGGTTTTGTACA
CCCCTACAGGAGGAATTCAAGTTTGCTACTACTGAAAAATGGGTATAAAGAATTTTGGAC
CACTCAAATTTTGGATCAATTTTTTGTTTAGTCTTTTTGCCCTTTCTTGAGCAGCTTAAG
AAATAAAAATAGCCAGTAAAGATTTTTTAATTAAAAATAAAAGAATTGGTCTCCATTCTA
TCTCTCCCCTCTCTTCCTTTTCCATTAGATACCAATAAAAAATGTAAAGTTCAAGTGAGA
TACCAAATTTGGAGAACTACTATTCACCTCTCTATTTTACTTTATGATTATTATAATATT
ATTTCTATTATATTATTAATTGAGTCTTTATCATTtGTAATTATTTTCTAATGTAATATA
ACATTTAAAAATATATTATTAATAAGTTACTATTTCcGCAAATTAATAATTTTtCtATTT
tATTTTTtAAAatAAATGgTcACTTtAAatATGCAaTTTAAAGTTATTTtAaTATtATTt
ATATtATATAaGATtATTAATTAaGTcTCTAATATTTGTAATTATTTTtCAAGTAaTATA
GCATCTAAAACATATTaTtGATAaGTATACTACTtCcAtCCcGAATTAAtAaTTTttCTA
ATTTAATTTTTTAATTtGTTTTTGTCATTTTAAaTaTGTAATTTAGaTTATAaTTATTTT
TCATTATGAaGTaTgcacaaaatttacatgataattcaaaCAATTGACttttATGTTATA
GTGATaaaTTATTaaaCT
>RH028H04-11
TGACAATGTAGATATATTTTTTTTCTCGCTAGATTTTTCCTGATATGATTTAACGAGGCA
TATTATATGTAACTAGACATCGGCATATTATCTGTAACTAGACATTAGGAGAAGTGTTGT
AAAATACATTCGCTTTAGTTGTCCACTGCATAATTACAAATATAATCAACTTCCCCCcTA
TTCATTACCTTTATTCTTGTTAGCTTACATTTTCATAACCTCCTCAATTATCTCTGATGC
TTTATGTTATCTTATTATAACTCTCTATGTAATAGTTATCTTATCAGTCAAACTAAGATA
AGGAAATTGAAACGAAAAGTGTATATATAAATTTTCAAGTCTTATCCATTCATTGAGGTG
TATAACTTTTTTGACATGATATTGGAAGTGGACTTCTATTAATTCTTAATTTAGCATTAT
TAATTTGATTCCTTTATTATATTGTATATACGGCCGGTGCACGCTTTAAATTGTCCATAT
TTAGGTGTATGATGAAGCGTTCGAAAAACTCCACATTTGAACTACTATAGTACTTGTTTT
CCTATATATTGCATGCTCTGTTATTTTAAAAATAGATTTTAATTTTTAATTTTTAACATA
TTAAAAAAGGATAATTATTTTTTTtACtATTTtAGTTTTAGTGTGAATTATTTATTTTTA
AATTATTTTTCAAGATTTAATACTAAATATCTAGTAGGAGATGTGATAAATCAaTTAATA
GTAaTATCAATTATTTATTTATTTTAATAGTCGAATCAAATTTAAACATGACAaGTAAAA
ATGATAATTTTTTAGGATTTGGAGTTTGATAGATCAGGAATTTAATTAGTTCTTAAGTAA
AAACTGAATGCCTCTGCTTGGTGTTTTATGGAAAAAGGTGGAGATATTTACCTAAATTCA
ATTAAAGCTTGATAAAGCTTTTTTGCTTCTACACTCCTCTTTTCTATTCTTCTTCTAGTC
TAAAATAATTATTTTGACATTTTTTGTATGGTTCTAAATTTTTTGAAGCTCAAATATATA
TTGATTTTTTTAAAAGAAAATATTCTTCTCTTTAATCAGCTTTTCAACTATCTCTAATTT
TAAGAAGAGTTTGGGAGGAAATAAAAGGATATTATTGACGACGAATTATTAAAAGCTTGT
TTGAATCGACTTATTTTAGGTATTTTAAAGTTAAAATAGTTTTCAAGTATTTTATAGTAT
TTGACTAAATATTTAAAAGTGTCTTAAAACACTAGTTTTGAAGTTAAAATGAAAAAAaTA
AATAAAAAATTACACGGACAAGAGAGATAACATGCTTGAAATTAGGAGTTAAAACCTTAA
TATGATTTTTGAACCCCCTAATATAAATCATTAAATCAATTTTCAGACTTATGTTTAAGG
ATTCAAGCTCTAAATATATGCATACTAAATTTTTTAAAAAAAAaCTATATATACACTATA
ATTTTCTATAAAAAAATTTTACTCGACATACAAATCCGGCCCGATTCACCCCTACTCTAT
ATGTGATACTCTTCAAGGACCATATCTGTCACATTTAGAATGTTGTGTCATTTTCTCTTC
TTGCACCATCTTTTATCGACTTGTAAGCCCCCAACCACCAAAACCCCTCTCCATCAATTC
TTTATTTAATCGTTCAACGAGTTATATTTGCTTCTGTATTCTAAAAAAAAaTGTTATATT
TATCACTCACTTGTTTTATAATATATTTATCTTTATTATTCTATTTTAGGTATATATTTA
CTCTTGGACTATTAACTTTCATGTCACCAACCTTATTATCTGACGTGATATATATGTGAC
ACTTGTATAGATATATTTTTAATCTTACTTAAAATTTCTCTTAATATAATTCTTCTACCC
AACTCAGCTTAAACATAAACGTTATATTTTGTATCTTCATTGTCTGTATTTTCCCTATCC
ATGTAAGATTTGAAGTACTGTACTTGTTTTGCTTTTATCCTATTATTATGGGTGCCTCTT
CTTGGTGTTTTATGGACAAAAGGTGGAGACATTTATCTAAATTTAATAAGAAAATATTGA
AAATACTCCTAAATTCTATGCGAAGTAAAAATATTCTTAAATTCGTCGAGTTTAGGGGTG
TTTTCAACACTTTTCTCGACTTTTTATTAAGAGTTTCATTCTTCTACAAGATTTTGAGAC
TACTTGCTATGTCATGTGGCAGATTCGGAGAGTGTATTGATCAAGTTTAATTAGTTAGTC
AAGCAAATGAGTATTTTTAAGGTTGTCAATAGTACCGAGATGAAACTCTTATTTTATGCT
AAGTTCAAGAGTATTTTCGATACTTCTCACACATCCGATTAAAGCTTTTTTGCTCCTAGA
CTCTTTTTTTTTTCTTTCTATATGATATTACTTTTCAAGGACCACACTCATAGAACTGTC
ACATTTAAACGAAAACTAAAACTTTGTCTCTTCTAGTGTCTTGTAAGTTGTAAGCCTCAA
CCACCAAAACCCTTCCTCCATCAATTTTTTGGCATGGTGTTTAAGAAAGCAAATAAGATT
TTTAAATATTGTGATCTAAATTTAAAAATATGTAAAATATATCAAAATATATTAATCTTA
TAATCTTAAATATATCATATTATATATAAAAATTAAGAATATATAAAAATAACTAATTAA
AACGGAAAGCAGAAGAAAGTCGATATCACTTAAAATTAAACTTCATCTTTTTGTAAGGAG
CAGTCTCATTCGCATCTAATGCTACAAGTCAAAGTCAaGTATGCATGGCATCTAACTCTT
AATAAAAAGTCGAGATCAGTGTTGAAAACACTCTTAAACTTAACGAGAATTTAAGATATA
TTTCACTCATGTTATAAGATCAGGATATATTTAAGTTCAGTTAGTTAAGTAAAAGATGTT
TTCAATACTTATCTCTCAAAATAACATTTAACTACTATGCCGTCCGTTtCATGTTGACTT
AATATATTATTG
>RH028H04-12
CTACAAAAGTCAAAATGTAGCACCTAATGGTGGTCCTATAGGTTTTAGGCGGCTTACTGC
ACACACACGACAGGCTTTGACTTCATTTATACTTAGACATGGATCTATCGAGTGTATGTG
TATTCGTTAATTCTGAAAAATATTATTTATATATAAATTGACAGAAATAAATACTTATAT
AATTAATAATGCACTCACAAAGAGTATAAAATGTCCCTGTACTGCTGCTGGTATAAGCAA
AAGTAAGCACCCCCATTTAGCGGAATGAATCCACTTTGACCATTGAGCTATCACACCTAA
TTGATTAAAGGGAAAAGGGTTAAAAATACCCTTAACGTATTGAAAATGGTTTAAAAATGC
CCTCCTTCCACCTGTTGGATCAAAATTGCCCTTAACGTTTTTTTtAGGTTTAAAAATGCC
CCCTTTTGACAGAAATATGACATGGCATTAGTGGATCAAATAATTGGCATTAATTTATTG
GTCCACGTGAATTCTTAACCCACCCACAAGTCATAACAAATCCGTCCATAATTAACTAAG
CTAGCAAACCCTAAAACAATCTAACCCATCAATTCCTATTTTACACTTCCATTTTCAGAT
TTGTTCCCAATATCTCTGTATGCCAAAATAAAAGAAGGTTTCTTTGGGTTTTGATCTTAG
AATGTGATGATGGTAAGACGGGAATATGACTTAATAAGATGTATTTTTAAGCCTTGAAAA
TAACTTTGATAAGAGGAAGACTGAAACTTCAATTTTTATACCTGGCATTTTAAGGTTAAT
TTACTAGAAGTATATTGGTTGTAATTTATAATGAATATAAATGGGTCTCATCAAAGGTCA
AATAATTTCAGAACGATTGAATAGAGACTTTCACAGTAGTATCAGTAAGAGCTGATAAGG
TATATGAATTCATCCTCTGTTTATACCATTGCTTTTTtTTTTtATAAGACTGATTCATTG
GTTCGATGTATTTGGCATTATTACTATGGAATTTACTTAAATGATTTTGTGAGATATGAT
TTAGGGTGTGTTTGGTATGAAGGAAAACATTTTCCGGAAAATGTTTTCCAATTTTCTCAT
GTTTGGTTGGATTAAATGCTTTGGAAAATGTTTTCCAAATCAACTCATTTTCCTCAAATT
TAAGGAAAATGACTCCCCTTCAAAACTTAAGGAAAACATTTTTCAAAACTCTCTTCCAAC
TTCAAATTACAATTACTTTTTTGTTGAAAATATCAATTTATTTTGTCCCTACCCTCAAAC
CACCCCCCcTCCCcAAAAAAAaTAAAaTAAAATTTTAAAGCTTATTTTTAAATTCAATTT
TTTTACCCcACCCTcACCCcTACCCCCACCCACTACCcTGCcCCCCCCCCCCccATCACC
CCCCTATCAGCCCCCcAACCCcTTCAAAAaGAAAAAAAaTTTAAGTTTGTTTTTAAAAAA
TATTTTCAACTTCAAAGTTTTATGTTTTCATCCCGATCCTCGATCACCcACCCCCcTCCC
CCAAAAaCAAAAAaTTGAGTTTGTTTTtAAAAAATATTTTCAACTTCAAAATTTtATTTT
TCACCCCTACACTCGACCCCcTCCCCCCTAcTCGCCACCCCtACCCAAAAAATAATAaTT
TAAGTTTGTTTTTAAAAAaTATTTTCAATTTCAAAATTTCATTTTTTCACTCC
>RH028H04-13
aaaataaaaaaTTAaCCATTCGATCAAATtATTTACTATGCATTTAATGAGGCCAATTAC
TCGCTAAAAaCTTATCACaGACCCTGTGATTTTATtAaTTCTTTTGtCTCAATTTATGAG
ATACATTTTAAATTTCAAGATTTAAATAAGTTTATCTTTCACTGTAATTTATATAATAAG
TTTTATTTCAAAAAACATGAAAAGTTCAAGTTCAAATTCATATTCAAATTTAAATGATTT
GACTTTCAAAATCtGAATTGTATCGCaTAAAAAAaTCTGATATGCTCCTCAACTTTACTC
TTTTAGACCTAATATATCTCCTTAACTGACTGATACAAATAGTGCTTCATTTTTATTTAT
TTTTTTGGAGTTCTTTCAGTTAACTCCATTATTTCAAGTTCATCGAGCTTATATCTAACC
AATTTTAAATATATAAGGTTAAAAGAAAATACTTAAAGTTAAATACTATTAAAACATAAA
AAAAAaTAACATCACTTTGAAATAAAGTATAAAGAAATAGTGTATATGGATGGATGCATA
TACATCTTAGGTATACAGTTATACATCATATATAGTTAAACtATATTTGCATAATATCGA
TACAATATATAGATATGCAATCTTTTATtGAAAGTTTTTTTGTCACCTGTATAGTTACAA
AAGATGTCCATATTTTAAACAGATAAAATTTGTGCTTCAACTCATATTTGACATATAAAA
ATATGGATAAATATGAATAAAATATAAAAAGTGAGAAACATATAACTAATGAACATGTGT
GAGCTATTAAACTTTATTTAAGTATCTAAATAGTGCCATTTGATTAAGAATAAATATCCT
AAAATTAATTATTTCAAAGTAAATTATTTTAAAATAAGTTATCCCACACGTGAACCGTAT
TTCTGCTTAACTGGATCTACATATCATTGGGTGATTGGATTTTCAAGAATTCCATAAAAT
AGGACCACAATAATTATTGCTATATGATCAAAAGAAATTAAATACCAAAAATAAATAAAT
TGGACCACTATGGATTATGGAATGTTATCGGAAGAACATAGAGCAAAGTGGGTGGGGCAA
TCTTTATTTATTAATTTGGTTAAATAATAATTGTGATTTTTtAAAtATATATCATGCGCA
TGATGTTTATATTAAATTAGTTTAAGTTATTATAATTAAGTAaTTAAATAATAGAAaTAT
AATTAATTAATCATAAATACATAGTAAGATTTTATATAGAAACACATGTTATATTTATTT
TTTtGGTGTAAACATGTGGATGATTAAATTTTTTTtGTCTCTAAATACTGTCATATTTTC
TTATCTAATCCATATTATCTCCTAATGATTTAATAGAGTTATTTATTTATTGAAAGAAGA
ACCAAGCCTAACATTACTCTCGTAAATAAAATATCCTTATAGAAAAAAaTTTAAAAAAaT
TCCTTTATGTCCTAGGGATACAAAGATGGCTAAAATGAATGGCTAACTACTCATACTCTC
TATAATACTTTTTTGTTTTATTTTTATTTGGTCAATTTAAATTTTGGATATGTTTTATGA
AATAATAGTTAATAGAAAATGTCAAACATCATTACAAATAATAAATTCAATCCATTCATG
GAACCAATACACAACAAAACAATCACCATGTATCAGATGCAGTATTTAAGCCAATCATTA
TAAAATTTGTATCATGCGTGATATCCGAGCCAATCAATAGATATTTCATATCAGGCATAC
ACATTGATAATATGTATCAGGCGCATATCGAGCCAACCGATAATGTGTACCAGACGTGAT
ACCTGAGCCAACCAACAATCACAAACATCACACAATCATAATCTCACTAAATACAACCAT
ACTTGAAAGAGTACTAGCAGTTAAGATAGATTTATAGCATGGGATTTGACAACAATACAT
GTATCATTTCACATTAATTTCCTCAATTCCTATATACATATTGTACCAATATTACTAATG
AAACAGTTAACATGCACACATAATGTAAATTGGGAAAAAGTTCAACCATCACCTACCTCG
AATCAAGCTTGAATGTCCTACTGAACTTGAGTCTTCCCTTTATTATGACACTTAGCTTGT
TGTTACTCTATAAACAACAGTACACACAAAATAAACCAAAAATGACTTAAATTTGGATTC
TAATCCCAAACCCCAGGCAAACCTCATGATCATCCTGACGAACCCAGAGATTGCCCATTG
ATAATTCACCTATAAACAGTTTATCCCACCAATTCTCATTGCACCATATTTTCCACTTCG
TGTCAAACCAAACCCTCTCTAAGGCCCGCAACTATCGATTCTAATACAATAAAATCAAAA
TAACAAGTTGGGGAAATGAATTACTTATCTTTACGAAGATTCTAGATGAAAACTCGATGA
AAATTTCCCTAAGTTTCCTTTGCACTTCCTCAAAATGTTTTTTTTTtAATGAGAATGGGC
GGTTTTGGAGAAATTCTTGCATTTACAGTGACTTATCCCGCCATGGAAGCCCAATATCGC
TATAGGAGCACTGCCATAGAGGGAATTATTGTTCATCTTGTATTCCTAAAATACTTAGAA
CAAAAATTTTGGAGAACTTTGTCAGAAACAACAAAGTTTAAAGAGTTTTTTCAAAATTAG
AAAATTAAAACCAGTAGAGTAAATATAATCAGAAACAGATTCAAAACAATATACAAAATA
TTTTTCTAAAAGAAGAAAATCTAGCTCACTGAATGCACAGTGTTCTCTTAAGGAAATTAT
TCCCCTCCCAGGATAGAACGATCTTACTCACCGGTGTATCGATACTTATACCCACGGTGT
CAGCGAACCACTCAACGGCAATAATGTACACTTAGAATACTAGATTTAGTAGTAGAAAAA
GTCCAGAAAATTGATTCTTTCTTAAAATGTGAGAAAATCCCTCTATTTATAGACAACAAA
GGGTAATGTGAAAAGGTGTTTATTGTGTCTTATCGGAAAGGTCACAACCCTTTGGAAAAG
TTACAATCCTTCGGAAAGGTCACAAGCTTTCATAAAAGTCACAACTCCTCATAAAACACA
ACTTTTCACTAAAGTCACTACTCTTCATTTTCCATATATTCACACCTTTTAAAATCCAAC
AATGTACGCTATAGCGGGAATTAATTTGGTCGTTGTAGAGGTATGCACGAAGACATAAAC
TCATAAATCCTCCTAAAATTGCTCATATGGCAACACACCTTCAAACCTTGACGTTCCAAC
CCACCCCCTTCACGCCAAGTTCGATATCAGAGAAAGGATTGGGTAAAATGCTTAAGCAAA
GTTGGTTTTTCTTTTAGCTAAGATGTTAAGGAGTCCGTAGAACTTTTCGGAAGGAAATTC
AGGTGAGTAGAACTTCTGATATGGGAAAGTGGCGAGCAAGATGAGAGAGATGCTAGGGAG
GCGAGCGAGATTTGCTATGTATCTCAAATACATGCGAATCCACTTGGATACAGTGTATCT
AGAACAAATTACCTCTAAATTTAACCTCATGTATCTGAAATGCATGTATTGGGTAACATC
AAAATCTGATAAAATACCTAATATTACAAAGTAAAGTGTATCTTAATAATTAACTCCTAA
ACTAGTTGATTTACGTAAGTTAGCCCAAAAAATTACCATGTTCCGTTTGACATCTATTCA
AGTGAATATTAGTATGGTCCTTGTTTTCTACCTAACATCAAGATAATGCACATATCCTAT
GATATTTAAAATTTGTCTCTAGCCTTCTACAAGTAATTAAACCTACCAATCTTTATTCAC
ACTACTCATAAGGGGCAAAGTCAGTGCACTTTCACTTATTCATTCATCAAATAAGTATTT
ATTTACTCTCTTGAAAATAGTTATTGGGTCAGGTCAGGCTCATACATAACGATGCTAATT
AGCCTGCTAGTTTGTTACTCCCTCTATCAACTTTTAATTGTTATGTTTCGTTTTCCGAAA
GTCAATTTGACTAATTTTCAAAGTTAAATTAGATTACATTAATTCGATATTTTAAATAAA
AAATTTAGATATTCAAAAACTATACGAAAAGTACTATAAATTGAATTTTTTGTATATCAA
TATGATGAAAAAAGACATCATAAAATGTTAGTCAAAATTCTTATAGTTTGACTCTAAAAA
AGGAAACTATGACAATTAAAAGTGGACGGATAGAGTATTTTGTTTTCTTCCTAAATCCTA
TCTATAACATATAAGAATATATCATTATAATATCTTTTATAAAAATAGGTTTTCCCACCC
TAGTATCAAATTTGGGTTTACAAAAAAACGATTTGCATCTCCTAAAGGATATCTATCTCC
GGGCAAAGAAAAGTCATCCACTTTATAAGGTTTCGAAAAGTTTAGAACCTAGTTATTAAT
ATTTGAAGTAGTCATTTAAAAACTCAAAATCCATAAAATTGAAATCCTGACTCCGCCTCT
AGAAGTCTCCCAACTAGAATTTTCCTAACTACAACTTCTCTTTTTTTGTGATAATAAATC
TTAGTCTTTAACTAAAATCAATAAATGCATGATATTGGGTAACATAGGGGATACGCACTT
TGTGAAACATTCCTATTTTCTTCTCCAACTAAATCAAGAAAATGCTTTCAACTATCATGA
ATCACCTCAAAACTCAACCTCTCTTTGTTCTTCTTCTCTCATTCATTGGATTCATCTCCT
TCTTAAAAAGCTTCATCATTTTTCTCAAATGGATTTTCTTTACATTTTTAAGAACTCCAA
AGAATCTTGTCCAATCTTATGGCTCTTGGGCACTCATCACTGGCTCAACTGATGGAATTG
GAAAAGCTTTTGCTTTTCAACTTGCCCAAAAAGGTCTCAACCTAATATTAGTAGCAAGAA
ATTTAAACAAACTACAACAAGTGTGTTATGAAATCCAAGCTCAAAATCCAAATATCAAAG
TCAAGATTATTGTTGTAGACTTCTCTTTTGATGTTAGTAAAGGGATTCAAGTAATGAAAA
AGGGAATTGAAGGATTGGACATAGGTGTTTTGATTAATAATGTTGGTGTCACATATCCAA
GAGCCATGTTTTTTCATGAGGTGGATGAGAACATATGGAAAAATATAGTGAAAGTAAATT
TGCAAGGTAATGAATTGTGTTATCATTTCATCTTACGTCTTAAATAAATTACATATATCA
AACTTTTAATTGGTAAGTTATTTTCCAAGTCATGTGGTTAGATCCCTTCACGTTTGAGAC
TTGAATCTAATATCCCTTACCTGCTCTGATATATTGTATTTTTATTTAAGAGGAAGGGAT
AAGAAAAAAATATGTTTTTtATTTATTTAATTATATCCTCAACGAACAGGTACCACCTTA
GTGACGATGGCGGTTTTACCAGGAATGATAAGTAGAAGAAAGGGTGCCATAGTGAATATT
GGGTCTGGTGCTTCCATTGTTGTACCTTCTCATCCTCTTTTCTCCATCTATGCTGCAACT
AAAGCGTGAGTCCTTCTTTCCATTTAATTTCTTTTCATGCATGACATGTGAACGAACATA
TATATCGAGTCTATTCATCTTATTTTAATTTGTTTGTCTTATTTTTTAAAATCTATTTTA
AAAAGATTATTACTTTATCATGTTTTAATCAGTCAAACTAAGATAAGCAAATTGAAACGA
AAAGTGTATATATAAATTTTCAAGTCTTATCCATTCATTGAGGTGTATAACTTTTTTGAC
ATGATATTAGAAGTGgACTTCTATTAATTCTTAATTTAGCATTATTAATTTGATTCCTTT
ATTATATTGTATATACGGCCGGTGACGCTTTAAATTGTCCATATTTTGGTGTATGATGAA
GTGTTCGAAAAACTCCACATTTGAACTACTATATATAGTACTTGTTTTCCTATATATTAT
CTGCTCTGTTATTTTAAAAATAAATTTTTAATTTGAATTTTtAACATATTAAAGAAGGAT
AATTATTTTTTTCACATTTTAGTTTTAGTGTGAATTATTTATTTTTAAATTATTTTTCAA
GATTTAATACTAAATATCTAGTAGGAGTAATGTCATAAATTAATAGTCATGTCAATCATT
ATATTTTTTAATAGTCGAATCAAATTTAAATATATATGACAAGTAAAAATGATAATTCTT
TAGGATTTGGAATTTGATAGATCAGGAATTTAATTAGTTTTTAAGTAAATAATGAATGCC
TCTGCTTGGTGTTTTATGGAAAGAGGTGGAGATATTTACCTAAATTCAATTAAAGCTTGA
TAAAGCTTTTTTGCTTCTACACTCCTCTTTTCTATTCTACTTCTAGTCTAAAATAATTAT
TTTGACATTTTTTTGTATGGTTCAAAATGAGTAAATTTTTAGAAGCTCAAATATATATTG
ATTTTTTAAAAGAAATATTCCTCTCTTTAATCAACTTTTCAACTATCTCTAATTGTAAGA
AGAGTTTAGGAGGAAATAAAAGGATAATATTGATAAATTATTAAAAGCTTGTTTGGATTG
ACTATTTTAGATATTTTAAAGTTAAAATAGTTTTCAAGTATTTTATAGTATTTGACTAAA
TTTTTAGAAGTGTTTTAAAGCTAAAATGGGAAAAAAAAaTCAATCAAAGATTTCATGGAC
AAGAGAGATACATGCTTGAAATTAGGAATTAAAACCTTAATATGATTTTCGAACCCCCTA
ATATAAATCATTAAATCAATTTCCAGACTTATGTTTAAGGATTCAAGCTCTAAATATATG
CATAAAAACTATTTTTTTGAAAAAAAAAaCTATATATACACAATATAATTTCTATCAAAA
AAGAATTTATTGAACACCCTCAGATCCGGCCTGATTCCCCCCTATATGTGATACTCGTCA
AGGACCATATCTGTCACATTTAGAATGTTGTGTCATTTTCTCTTCTTGCCCCATGTTTTA
TCGACTTGTAAGCCCCCAACCACCAAAACCTCTCCATCAATTCTTTATTTAATCATTCAA
CGAGTTATATTTGCTTCTGTATTCTAAAAAAAATGTTATATTTATCACTTACTTGTTTTT
TGATATATTTATCTTTACTATTCTATTTTAGGTATATATTTACTCTTAAACTATCAACTT
TCATGTCAACAACCTTATTATCTTACGTGACATCTATGTGACACTTGTATAGATATAGTT
TTAATATTAATTAAAATTTTCTCTCAATATAATTCTTCTACCCAACTCAGCTTAAACATA
AACGTTATATTTTGTATCTTCATTGTCTGTATTTTCCCTATCCATGTAAGATTTGAAGAG
TAGTACTTGTTTTGCTTTAATTATCCTATTATTACGAGTGCCTCTTCTTGGTGTTTTATG
GACAAATTAAGGTGGAGATATTTACTTCAATTCAATGAGATAATATTGAAAATACTCTTA
AATTCGATGTGAATTGAAAATATTTCTAAATTCGTCAAGTTTAGAAGTGTTTCCAGCACT
GTTCTCGGCTTTTTATTAAGAGTCTTATGTTTTCACAAGAATTTGAGACCACTTGCTATG
TCATGTGGCAGATCCGGGGAGGAGGAGTGTATTCAAGTTTAGTTAGTCAAGCAAATGAGT
GTTTTTAAGACTGTCAATACTGTGGGATGAAACTCTTAATTTATGCTAAGTTCAGGAGTA
TTTATACTTTTCACACATCCGATTAAAGCTTTTTTGCTTCTAGACTCTTTTTTTCTTGTC
TATATGATATTACTTTTCAAGGACCACACTCATAGAAGTGTCACATTTAAACAAAAACTA
AAACTTTGTCTCTTCTAGTGTCTTGTAAGTTGTAAGCCTCAACCACCAAAACCCTTCCTC
CATTAATTCTTTAGTTAAACTTTAAGCTTTCAATATGATGAACTTGGATATTGATTTTTG
AACTTTTTAAATAAATGAAATATTAATACTATAGACGTTAGTTGGAAATACTATTTATTT
ATTTTTATTTCTGAGATACTACAATAGTACTCTTTTAATTTATTTGACAATACTCAATCT
TTGTCAATTCATATTTCGATTTGTTTATTTGGTATGATGTTTAAAAAAaTAAATAAGATT
TTTGAATATTTTGATCTTAAACTAAAAATATGTAAAATATATTAAAATATCATTTAATCT
TATAATCTTAAACATATCATATTAAATATAAAAATTACAAAAAAAAaTTAAGAATATAAA
ATAAACTTTTtCTTTTTGCAAGGAACAGTCTCATTCGCATCTAATGCTACAAGTCAAAGT
CAAAAATAACATTTAACTACTATGCCGTCCGTTTCATGTTGACTTAATAATTCATTT
>RH028H04-15
ATATATATATATATGAaTACGTCTCTCTCTAaaTCTATATAaTATTTAAGTTTGGTTTtG
ATAAAGTGATGTGATATCTCTCTATGACCAATAAATTATTTtATTATTTtATTtGAATTT
TTttAATTTTtAATTTATTATtGCAATTAAaTAAAaGGCAATGAAAATTATGAAGGCAAG
GTAAAGGTGTAAAGGAAAACGAACATTCATATCCACATGTAATAAAAAAAAaTCTATATA
ATATAAAGTTGGATAGAAGAGAAGTGATGTAAACTTTTTTTAGCGTAAAAAAATTACCCT
CTTTGTTTCCTTGGAAAACATATCGGTTATTTACTGCTCATTATTGTTACCTATTATTTT
GTCCTTATTACTTTTTCTACATGTAACCTCTCCTCAATTCTCTCTTAATTTTTCGTTATA
ATTATTTTTAATTGATAGTTGTAATTACTTCAATAAATGTCAAGAAATATTACAAGACTT
ATATAAGTCCACATTTCAACACACAAATCGCAATTACAAGATTTTTATTTGTGTGCTTCA
TTTTGCTCAATTCAATTAATATGTGAGATTTTTACTTTTATCTCTTAATTATCAATAGAC
ATAATGTAAAATCTCCATATTGCTATATATATTTGTAATTAGTAGATGAATTTTTAAAAA
TTATGCATTTTGATTGATGCCGCGCTCGAAACTAATTGGTAATAACATTAATGCGACTAA
AGATGAAAATGGAAGAGTTATTTCAATATCATAATATAATTTACTAAGCATAATAATGAA
TATTTTCATAAGAGAAAAATAAGAATTGACGGTTAGATAAAATTAGTAGAAGACTAGAGA
TAACAAATTTGAAGAGAAAAAAGAAAGATAGATTTGATTTGTAATATTATTCTTTTTTtA
TTTCTTTTCAATTTTATAAATGAAAGGTAAATGAAAATGTAAAGATTGAAGAAGAGAATA
CGATTATCATGTAAATGAGACTATTAGACAAGTTCATGTATTTATATAATAGTCAAATTT
TTAGATTTAAaTTTAAAATATAGTATATGAACATACTAAACATAAATTTtCCACGAAAgA
AAATAAGTTTAAATACTtATTTTTAAATGTATGAAGAAAAATTAtGTTTTAAATTTGTTA
CTCATATGCACCTTAAGAGATCATTTTTtCTTCAAATTCTATCACTCTTTAAAAGTGATG
AAAATTTTAAATAAGTAAGTATTAGATCAAAACTCAAAATTTAATGTATATAGATATATA
AGATACCAAAATACTTTtATCATTCACAATTTATGAATAAATTGTTTAAAAAaTATATTA
TCGCGCGAAGCGCGGCTCAATTCACTAGTTATATCAATAATATGAGATTAAGCCAACTTA
CCATCCTCCAAAGCCATCCTCAACATTAATCAATAGATATAGAAAATCACAAACATCAAC
AACACAATCTATTCTAAGCATAAATTCATCAATACCAATCATTATAAACAAACCCATTTC
ATAAGTCAAATATAGAGATTTGTGAAATCAAGGGTTCATGAGATTTTTCACTTGAAAACA
TCAATTTAATATCAACAATATCACAATCCATCATTTAAAACCATTTAATGCAAGAGCCCT
TGAGTAGAGTAAGAAATAGAAGCTTTTCATAACTTTTGAGAATTTGAAAACCATTTGAAA
TTGGCTCTAAAGCGAAAACTAGCTTTAGATAAAGAGCCATCATACCTTAGTATTGAGAAA
GCCCACGAAAATTTGATGGAAAAAACCTTCAATTTGAAACCCTAGTTGCCCACATCTTCC
TCCTTGAGCTTGAGAGAACTTTTAGAGAGAAGAACTTTTGGGGGGTTTTAATTTGAAGAA
TGAATTCAAAAATACCTTTTAAAAGTTTTAATACCTTATATAGTTATTTAGAAATAATAT
AAAATGTACCCACTTCTTAATTTAACTTAAAAATAATATTTATGAAAACGCCCCTTGCCC
ACATGGACTTACCAAATAAAACTAAGGCAAAGTTCAAGGAAGCATTTAAGGTCCTTGAAG
TGATCCACTAGCCTTGGACTTTGCCTTTGGCTTTTTTTTTTtAAACCAaGGCATATCCAT
GggAGTATTCAAATG
>RH028H04-16
CAAAAAAATACAGTTAAaTCACAAAAaTTATAATAAAaTCTTACAAAAaCATAAaTAACA
aTTACACTAaTAaaaaGAATCTGACTTACCTCTTCACGTCAAAAaaCTCCATATTAaTTA
TCCTGTTATAaGATGAAGATAACaTATATATAGATTGAAAATTAaGGaTTAAGGaTCAAG
AATAAAATAAAAAGAaGAAAAAaTAAATAAAAGAAAAAGAAAAaGAAAAaCAGTTACCTG
AAaCCTCAAAaCAAAGGTATAAGAAGGAGTATATATACATGGGAAAATAGCGTATGATTT
ATGAATAAGCAAATGAATTATGCCAATTAATTATTGGTTATTAAAAGCATCAAGAAGTAA
CTGATGTTACGTGGGAACCAATAATTAATATCCTAATTCAATTGCCCACTATGCTCATAA
TGAGGAAGGAAGTTACTTTTTTtAAAAAAGTTTATTGAATAGAAAATGAAGAAAAAAAaT
TAAAATTATGAGAAAATAAATAAATTGTAATACTGATCAATGAGGCATGCCACATCAGCG
TGTTTATTTTCAGTTTTATATAGATTTATAGATTGTTCTTGCTTGGTTTGATCCACTCAT
GGTGGAGGTGTTTAATTATAGAATGTATTATGAACATGGCCTTGAAGGCATTATCTATTG
AATTAAAGTGTTATTAAGTTATGAAGTGTTATTGTACTATGTGAAGGTATTCTTATGGTT
ATAAGGTGATCTTGTACAAAGTGTTATTGTAGTGTAATTGAAAGTATGTTCTCTTTAAAT
GTTCATATGTGACGATGTTGGACTATGAAGAGTCTCTATATGGTAATGTTGTGACTGGCT
TGGTAGACTTAGATGTCCCTTCTTGTTACTTGAAAGCTCTTTGAATGAATGAATGTCTAG
GATCAGAAGACCTAAGCATGGTGCCCTTTCTATGAATGCTAAAAGAGGACTTCTAGATTA
TATCTTGAATAGGCTAGACCTAGCATGGTACTCTTTTCATGAGTAAGTCTAGACTCCTAA
ATGTGAATGTGAAACCTTGAAGTGGTAAACCCTAGGGGTAATGACCTTCTTGTGTGAAAT
GATAGACTTAGAGATGGTGGACCGGAACGGTAACAAACTCTCTCTAAGAAAGTCAATGAG
CTATCCTTAATGAACCTTGATCGGCTAGAACTAAGAAATGAAGCCCTTCTTGGTAGAAGT
ACTATGAGTTGGCCGAACTTAGAAATGGGGGCCACTCTAGTGCATACCTGTAAATGAAAT
ACTATATGGGAACTAAGGCTAAGCACCGAGTGGATGTGGTTAGGATGATGGCCTAACTTG
AGTATGAGACTAGGGCACAATGAACATCCTTGGACATTCCCTAAACCATGTGCCTACATG
AGTTGCTTATTAGTTCTACCTTTGGCAAGTAGAACATCCTCTACAGTGTGGGATCTTATG
ACACCGGATTTCATGCCTAGCTAGTATGGTCTATGTTGGTTAAAGCCTATTCCCATCATG
AGGGATGTGCACTCTAGCTATGTTGCGCGGATTCTTCATATTTGCAGGCGTACCCGTCTC
GACTCGACATTGGTGCGAGTGCGGGGTGCGTGTTGGATTCGGTCAATCCGATTCGGACAC
TTTGACCGAAGCCGAGAAAAGATTTGGGGAAGAAAAAATCAGTTTCCGGCGACGTAAAGA
GGACAAAGCTTGAAAAAGTACAGAGAATAGAAGAAAGAAGAGAAAATCAGTTTCCGGCTT
CGGCGACGCGACGTAAAGAAGACAAAGTTGAAAAAGTAAAGAGAAGAGAAGAAAGAAGAG
TTTTTtCTTCAAAAAGTAAAGGAAATAGAGAGTCTTTTTTTtAATCTTTCTTGAAAATAT
ATGTACACAATACATATACACTTGAAAAAAGGAAAGATAAAAAAGTCTTCAAGTAAAGTA
GTGTCAGAAAAAGAAACATCCCATCAGCCATCAACTATAAAGTTTTTTTAGTTGGAAATA
TATATATATATATATAATATTTCTTATTTAATTTTTTGACAATCAATTTTAAAATTTTAA
AATAATGATGGAGATATCTAAAAAAATTTAACTTCATATTTCTTATTTAATTGTTTAGCA
TCCAGTTTTTGAATTTTAAAATTTTAATTGTCAATAAAATTTTAATTTTAAGAAAATAAA
AGCAAATAAGATATTTATTTAACGTAAACTAAACAATAGTTAGTGTGTTTTTTTAAAAGA
AATAATTTTAATTTAAAAGTTTTTCAATTTGTTTAGAAGTAGGAGTGTAATGGGAAATAT
TAAAaCTCCCTATTTAGTTGGATAaTTACTTTTTTTTTCAAAATAACGAT
>RH028H04-17
GGATTAGCCAGCTTGGCAGGAACTtCTTGGTTGTTGTTATTTGCAGGGgTAGGATCAGCC
GGCTTGGCAGGAACTtCCTGGTTGTTGCTATTTGCAGGGGAAGGATTAGCCGGCTTGGCA
GGAACTTCCTGCTGGTGGTTGTTATTTACAGGGGTAGGATTAGCCAGCTTGGTGGGAATA
TTTTCATGGCTATTGTTATGAGCAGAGGAACAATCACAATGGGGAGTTTCAGGGCTCTTT
AAATGAGCATATGAAAATGAGAAAAATAGGCAGAAACAGAAGAAAATGGTAAGAGGAAAA
TGTGGAAAGAACATATTGGACATAATTGAAATTTGTAGTACTAAGTTTATATTTATGTTT
TTCTCTCTTTTTTtGGTATTTTTTTGTACTAAGTTTATGTTATTCAAAGGTGGTCTGCTA
AGTAAGATATGTTGCAAGAAAGGCTATTTATAGAATTCAGTTTCAATCTGTTGGAGTTGA
GAGGATAATTTTGTAGTCTCCTTTGTTTTAGGTAAGTAATTTGTAGTCTCCTTTGTTTTA
GGTAAGTAATCACAGGTATTCATTGTTTGAGGCACTAGATACCAACAGTCCACAACAAAA
TGTTTTACTGAGTTAAACTAGGATCTCAGTCACAATTTTATTATCATCAATTTTCCTGAC
CATAAGTAGGTGAATAACTGAAAGATAAATAGCGATTGACGAAAATTGGGTGTAAGAAAT
TACACCAACAAAGTGAAAGTTCAGGTCAACTTGTACTTTATAAGATAATTTTTAAAAATA
TATTATGTTAGCCAAAATTGTGGCATGTATAATTTGAATAAATGGTTCCTGATTAATTAA
ATTGAGGATATTCGGAAAAAACATAAGATAGAAGAAGATTCATAGATCACACTTTAAAAT
AAAATAAAATAGCTTACATATATGACTTTCGATTAATTTGACTTTTATTAAGAAATCAAG
CTCAAAATAACAATATTAAATAATGATAATAATAGAGATAAAATAGGATAACTTTTTtCT
TTGGCCAAATACAATATACAAGCCTTTGAACTTGGTCTTGGTTTTTAATTTTACACTCTT
AACTCAAGTTCGTTCTATTTATATAGAGTGGGAAACCTAAACGATAGTTAAAAACTAAAA
GTTGACTAAAATAACGAGTTGAAATAAAGTTTCTAATTTCTACGTATTAGTGCGTTATAT
CACTTTCATAAATTGTTAACATGAATAAAGTTGAAGAAGATAGGGATCTATTTAAATAAT
TGCTAAGGAACACTCTATTGAGAGATATTTTGAGAGAAAAATTGAaCGAAAATGAGAAAA
TAATCAACCATTTGAGATTGATTTGTGGTCACTTATTCTTATTTATATTTTGCAAATATT
GTATAATTTGTTGGGTTTACTCGATTTTATGTAAAAAAAAAAAAagaaTtATTTGTTGTT
GCATTTTTtAAtATTAGaTATtAaaTCAaGTAATATACAGTTTtATAAAATTAAAAAAAT
ATTATTAAGATAATTTTtAATTAAATAATTATACCTAAAAAAaTAGTATAAATTTTtGTG
AATGATAGATAATTTTTCAGCTCATTCTAAATTAATAAAAGTATTAAAaTCATATAAAAT
GTAACCTAAGAAAGTTGGCTCCATGCAATAGGTAGAAATTAGGGAAACGCAAGAAATGAT
TTCTTTCTGTCTTCATGAGTTATTGTATATATGATGAAAGTATTAAaTAACAAAAGAAAA
AGAATAGGATGTATATAAAATAATAAAATTCAAATCTTCAGAAAACGATCGAAAGGAAAA
AaTGGCACCATCAAATGATAATATATCGTTGCAAGAAATACTTTGTAACATTTACTACAA
CTGATTTAAAATAAGTTAATTTTTAATACTTTTTAAAATTCAATATAAATGATTTTTTCA
AAGCCCAAAGAGGTTATTAATTAATTATTTTTtGTGGATTATAACTAATTTTATGACTAG
CCCCTTAAATCATGTTGAATAGAATATCCTTTCTTATGAAATCACACTGAGAAGAATATA
CCCCCAACCCCAACCCTTATAAAATCATGCAATCTCAAGTATACTTCTTTTTTTtGGTTT
CCCATCTGGTGTTCGGAACCCATATTGAAGTTCCGACTAAATTTGGATCGCACACTGCAG
GACCCATTCGAGGGTAACGCTCCCAATAGGATTTTCTCCATACCCAGGGCTCGAACCCAA
GACTTCTGATTAAAGGTGAAACACTCCTACCAGTGCACCAAAATCATCTTAAGTATACTT
CAAATTAATGGTAACGTAATAATAGGGAGCAAAACCAAATGTCAGATCACATGCTTATGT
GTAATATTAATATGTTGAACATTGATTTAAATTTTTCAGATTTTTCATTTAGACACTCAA
ATTAAGTCATGTTTCAATTGAACATCGTAATTTCTAACAAAGTGTTCCAATTAAACACTT
TCAATTCAAATTTTGAAAAAAAAATTGCACATATTTTCGTTCGAATTTTAGATAGTTAAG
TTTATTAAACACATAAACATGTCATCTTCTATAATTAAACACATCAAACCCAAGTAAAAA
TATTTGAGATTTTACGACTTATTGAGACTAATGCATATAAGTTATAACTTAAGAAAATGA
CATATATGTGATTAACTATGTAATAAATGAATGAGAACATAATCATACAAGAAAAAAAGC
AAAACATGTACTCAACTATAAAAGGAAAGAAAGGAAACAAAGCAAAGGGAGATTGATACT
CTACCATACTATAGGCAAGAAGAAATTGTTATGCAATCTGTATTTAAAAGAAAGCATCTT
CTTTTTCTCTCGATCGATCGTTTTCTAAAGTTGAAGCGAGCGACAACGACAACGTGAGGG
GTCCCTCTTTCCAACCCTTTTAACAACTAGTAGAAATATTTCTTTATTTAATTACTTTTT
AAAAAAATATTTTCACTACCAATGAGGGAGAAATGTTTTTTCCTTACTAAAGCATAAGAA
AACCTTTCAAATTTCTCTTTTCATCTCCCCTTTATTTCCCGAGAAAAGACATAAAGTGAT
ACCTGAAGTTGTCCCGAATTTTCAAAAAGACACATAAACTATGTAAGCGTCTTATTACCC
CCCTCTAAATAATCCTGAACTGATATTATTACATAATTTTTTGTCCACTGGCATGAAGAG
TGTATGCACTCTCTTAAAGAGCATGAATAAACTAAAAAAATGAATATAATTTTATTTTTA
CAAGAATTTTGCTATAAAATATATTTTCTTGTTTTTCTTATTATTTTAACTTTTTCTCCT
TATTATTTTTTTCTTTTTCTTTCTTTCTTCTTCTTCAAAAATTCATTGTCATCTTCATTG
TAGCTTCTCACTTTCAATGTCACTTTTTACCACAACTCCACCTCCCTTTTTTACTACTAT
TAGTTTAACTCTCTTCAATTTTAAAATTATATCTAAAGATTTTATTACATTTCGAACAAT
TTGATAAACCCATTAGATTTCAAGATGATTAGTAGGTATTATTTAGTTTTTTTTTtATCC
AAATTTCAATTAAACTTTTTCAATTTTCGAAGAATTCTGATTCTTTCAAAATTATCATTT
CTAGTTTTGAAGTTATATGAAAATAAGATAAATTAATTGATGATACCTTCAAAATTTTGA
TTTTTCTTAGAAAAATAATTAGTTTTGTTATCAATAACACAAATTCTAGAAATAGTATAA
TTTTGAAAAAAAAAaGGAATTTGACCGAAGAAGAAAAaGAAAAAAAAAAaTAAAAAaTAG
AGGGGCTCAACTTGACATGGGGGTGGGGTGAGGTGAGGGTGGGAGGTGAAGAAGAAGAAA
GAAAAAAAaGAAAATGGAGGGAAGGGTAGCTTGAAAGTAGGGGTGGAAGATGAAGTAAAA
TTTAAAATGAAATTAAAATAAGTCAAAAAGTAAGAGAGAGAAATAATATTAAAACTTAAA
ATGAAAAAATATATATTTCAAATTAAATTAACACGTGTCACACAATGATTTGTGTGTGAT
AACACTTGCCATTTAAAATCTGGAATTGATCGAAAAATGATGTAATAATATATTATCAAA
ATTGTTTAGGGGGTAATAGGACGTCCACATAGTTAATGTGTCTTTTTAAAAATTTGGGAC
AACTTCAGATGTCACTTTATATCTTTTCTTTTATTTCCCATTAATTCTTACTATATACCC
AACAGAAACTCGAATACAAGATTTAAAAAAGTATGCTTCACTCTTTTATCTTGTAGCAAA
CATATAATCACTATAATTTACTAGTGAGCACAAAAGAAAAGGATAGATTACTAAGAGTTA
TACAAGTAAATGTGATCATAGAAGAAATTTGGAACTACCCAAACTAGAGTACACAACAAA
ATTTGTACTCTCAAATTCACTCAAAAGCTCTAAAGAAAACTCTTTGTAATCCAATAGGAC
TTATGGACTAATCTTGAATGTGTACTGAAAGAGGCTCACAATTTGAGGTAATTTATTCAC
TCTAAGGCTGGATAAATATAGTGGGACTAGAAATAACATTATTGATGATGTTAGATAAAG
AGGGACATAATTAGGTATGTGTCTTGATCAGTGGCAGATCTAGAATTTTATTAAAGTGGG
TTCAAGTTACAAATAACCATGGTGAGAGTCAATAATAAGGATAATGCACAAGAATTTCTA
GACTATGACCAAAATCTCAGAAACACACTTTAACTAAACTAAGGTCCTATTATCTCCATG
AACTCATTTTTTTTGTAATTTATACACCTTTTGACTTACGTGGTACACTGCGTGACTCCA
CGTAGTTGGGACACCTGAGAGATGTTTGGATGCCACGTAAGCCAGAAAGGTGTACAAAAT
TACAAAAAAATTGGGTTCGGAGGTAATAAGACCTTAGTTTAGTAATGTCACGACCCGAGC
CTACACCTTGGACGTGACCGGCACTCGAGAACTATTGCTGCCCCCCAAGCAATCCCTCAT
CCTGGCTGACTACAAGCGGAAGACCAACTCAAGCATACATAAACATCAAATTGGAAGAAA
CATTTTAAAAAATTAGTTTACTGAATCTCAAAACTTCGCTAAATATATTGAGCATGAAAC
ATAAGTTTAAATAAAACACCTGAAAACTGAAAGACTCTCCAAAATTGTCTTTCTATGAAA
CGTCTACTGTATAAAGATGGGTGTCGGGACTAGACCCGCGACTCCTAAAAAATTGTTACT
AATAACTCACAAAACTGGAGTCCTCCGGAAGCAAGGAGGTCTTACTCAAAAGCTAACAAG
CGAATGAAGTGATCTCAACAGACTCTTGTTAAGGATCCTAAGATCCTATATCTATATCAT
TAAAAGATGCAGGTCGAATGACATTAGTACATTGAATGTACGAGTATGTACATAGATGAA
TAACAAATAACTGAATGAAAGGACTGTAGTAGATATGGATATATACTCAACTGAATGAAA
AGAAATAACAAAGTGAAGTCATTAAAACTTTACAAAATACTTACTCATCTCTGAACTCAA
CATATTAAGTGATATAATAAAACTACACTTTTAACTCAATTTGAGAGATTCTCTAACTGA
CAACCATCACTATGAGCTACGTGATGATACAACGTCTCGCCCACGCTACCGAACTTTCAT
ATATCTTGTTGGGGAATAGAACACCTCAACTAAGTGGATCCACTAAGCTCTGCCTGAACA
CACTTAGGATTCATCTAAAAAGTATGATCTTGTACCCATATTGGCATACATGGTTTATGA
GGAATGAGAGTTGTCTTAACTCATCCCCATATCGGTGCTCAATACTACTCCCAATAATAT
ATACTCATGCTCAATGTTTAAAAACATACTCTTCCTGCTGGTTTGAGATAATTGCTCAAA
CTATTCTCTTAAAAGAGGTAACTGCTCTTGAAATATCTTTGAACTCATAACTCATTTAGA
AATCAAAATTTCTCTTTTATTAATGTAGAATACTTAGTTCCATTATACTCTTACTCAATT
CATACTTGAAAACTCTTTCTAAAAAATATATCAAAATCATATTGTGATATGATCATTAAT
GTAGCGATCCTAAAAATTGATAGGTGAAACTAGAGCCTAACGTATGAATCTTAAAAGTTT
AAGGATAGATTGGAGTTATGAAATTTTCCAAAAATTGGACTAAGTATAAGTTCAAGAGAG
GGTTCATGGAAGGCGAAAGGCATCACTGCCCTTCGAAGCTCCCTTGAACTTCGCCTTAGC
CGGATGGTAGACCTTTCCAAGGCCCTTAGAAGCTCCCTTGGTAATTGCCTTAGTTTTATT
TGGGCAATCCAAGGGAGGCATAAAAAGGGGTAATTTCGTAATTTCCTTTTtGGTCTAAAT
TAATTGGGTAT
>RH028H04-18
aCAATGTTATTTTTATATTTAATGTATATTcTTTACATACATCCAACATCTATCTACTCT
TTTGACCAAAAGAGAAACCTATCTAGCATAGTACATTGAAGATCATAAAGTTTAAAAATA
TTATTtGATATATTACATACATTTTAAATTTTAAATTCTATCCTAAATATATTTTTTTTA
ACAAATTAAACAATTGAATTAGAAAACCCTTAACTAGTTGGAGGGGTGGTCCTA
>RH028H04-19
TGCAATTTTTATGTACATAATTTTGACTTTTtAAAaaGTATTTTTCTAcTTTCTTCGATC
AATTTTATCTGAGTACTATTTgaCTACaTAAAATAGtATTcTtACCgTtCCTTTTTcGTT
GCCACcaTTTtCTTTTTGAGAGTCAAATGATATAAATTTGATTAATATTTTAAGATTTAA
AAAAATGAAAGGCTTTCATAAAAATTCTCGTAGAATCGAGAATGAAGTTTTCATTCTGTA
CATGCCAGATCTTTATAGTACTTTTTGTATATCAAAAATTTTATTTTAAAATATCAAATT
AATGTAATCTAATTTAGCTTTAAAAATTAACTAATTTAATTATTATTATAAACAAGAACA
ATATGACAACTAAACAAAAAGTGTAATAATTAAATTTAGAAATTAAAAGCATATTATTAA
TCAGATTAATTTAATAAAAaTATATTTTGAATTAAAGCTTTCAT
>RH028H04-20
CAATATTTTCGCGCCGAGCATGATTTATTTTTATTTTTTTTGTAAACTTTAAAATGATAG
TTTTCTTTTAAAAAACAAAATATGTATAAACTAATAATAGGTAAAGTTTCACATTTTTTT
TAAAAAAAAAGATTGAAATCATGATTTGGAATCTCAAATCATGTTTTTTTAGGTTTGAAG
AATTTGAGATTAAAAATCATAATTTCAAGTCATTATCCAGATGACATGTCCAAATATTGA
TTTGAAATCATGACTTTATATCGCATGTCCAAACGCAAGCTGACATGTTAATTGCTTGAA
TTGCATACTAATCATATAAGGTAATAGTACAAAAAAAATACTAAAATAATACTTAAAGAG
TTGTATGGTAGAAAAAAaTGATAATTAATTCTATGCGTAATTGTAGACATAAATATGGTC
AAGTTAATTACTTCTTTTAAAGTAATTGCAAGTAAAAGAAGTGGAAATTATGAGTTAACA
TTAGTACCTGACACTGCACATCTATACCATGGTGTTTGTATTCAACGTATAAACATCTTG
AAAACTGATCGATATACCTGTAATTAATATTTTTATTCAATCTTAGTTAATATGATAATA
CATCATAAATCAAATTCATGCAGTACATAATAATGTGAGATAAGATTAATATCTAAAGAA
CCTATTAGTTTTCGTTTGGAAATTAAATTAATTCATTATGATTTAGAAGCAATACAACAC
TTTTACTTTTTTTACCTTACTCTCTAAGCAATATACAATATATAAATAATTTTTTtAAAA
ATTAACGAATACACATACATCCCGATTGATCCACATCTAAGTATACATAAAGTCAAAGCC
TGTCGTGTGCGTGCAGCAAGCCACCTAAAACCTA
>RH028H04-22
CTAGATCACTTAATTCTTCCTATCAATACAAGCGCTTTAAGGaTCCCATCTTACTAGATC
TTTTGATTCTTTCTATCATTACAAGCTTCAAACTATTGAAATACTAGAAATATATATAGA
TATATATAGTTTCACGCACAATATCATATCCAGATCAAGGGTCATGTCTCG
