# Supplementary material for: Homologues of potato chromosome 5 show variable collinearity in the euchromatin, but dramatic absence of sequence similarity in the pericentromeric heterochromatin
Source: BMC Genomics. 2015 May 10;16(1):374. doi: 10.1186/s12864-015-1578-1 (PMC4470070; doi:10.1186/s12864-015-1578-1)
Supplement: Additional file 3: — RH BAC tiling path sequences. Description of data: Nonredundant, multifasta sequence files of the individual BAC MTPs. The sequence contigs and scaffolds in the MTPs can be either ordered or unordered, depending on the quality status of the tiling path sequence. [file 12864_2015_1578_MOESM3_ESM.zip › mtp_3074.fasta]

>mtp_3074
GAATTCTCATATAGCCTGAGATATGTAGGAAACTCATTTTTCGGGGTTCGGCCATAATTCCTAAAGTCCGTACCAAATCC
CTTTTCCAAAAGATAAAGACGTGGTCGGTCAAAATTGGATTCGTCAATTTCATTTTTCTCGAATTTCTTTCATCAATCCA
AGTCAAACGAGGGAAAGTTGTTGACACCCAATTTTGACCCTTCTCGATGATAATTGATTTTCGAGCTTCTTAATTTCAAA
ATGATTTAGAGTAATTAGCTTTATAAAATTCAAATAGTTTCAAGGTTATTTTAAGTTATTTTAATCGATTTTTATCGTAT
TTCGAATAATAAATATATTTCATATAATCATATATGTAATTAGTATATTTTATAAGTATTTGAAAATGATATCAAAATAT
TTTTTACATAGTTAAACTAAATATGTTATTAATTAGTTTTAGTTTGAATTATGGTTTAATTTCGAATTAATTAGTTTGTA
TTTAAATTAATTATTTTACATTCTAGTTAATTATTTTATTTCGTTGAGATTAAGAAGCTCATTAATTGATACTAATCCAT
CTTAATTAGCTTTTTGCCTAATAATCGATTAAACTCAATTTGGCTAACTTCTTAATCTCCATTGGCCATAATTGCAATTC
ATGTGACCATTTCCTAATTTGCAAAACCCAACGACATTCTGACTTCTCTTTAACCCTATTTTCAGCCAAGAAAACAGGCC
CAAATTCCCATCTCCAGACTGGCCCACTCCAATTCCAGCTGTTACCAGGCCAAACTGTCACAACAATTCCCGACCCAATC
CCCTTATCAATAAGAAAACCCAAAAGCAGTGTCAAAACAAACGTCAACAACAACATCAATTCCAAGCGGCGTGAGCAACG
TCTAAACAATTCCAATCCATACGACGTCTCGATTCCAACAACGTCAAAATGACAGTGCAATACGCGTCAAACAAGACGGA
AAGAAACGACGAGGAACACGTGCCTAGTATAGTATGACTGTTGTCTTCTTCCTCTAATTCGTACGAGCTTTCCAGCAAAG
GCAGCTCGTCCTTGTACACGAGCAGGCTAGGCTTAGCAATCTCCTTGCACTTTTGCCCTTGCCCCTCAATCAGACGACTT
TCTTTGCTTATTCGTTTGAGCAATCTATTGAAATTGGTATGGGAATCAGCCTTGCTTTTATCTAATGAAGAAGAAATTCA
AATTTGAAATTTGAATTCATCCAAATTTCTACTCGGTTTACCCCCCAACAATCTGCCCTAGTTTTCCCTATATACAGCCT
CTTCTTCCTCATTGTTCAAGGTTGGAAAATTTGGTGAGAAATAGAGAGGAAAGTTGGAAGAAAAAGCGATATAGAAGAAT
AGCAAATATAGCGATAAGGATTTCGATTCCTAAAATTACTAGGTTAAGAATTTCTGGTTTGAGTTCACCCATTTGTTGTC
TTCAAAAGCCTTTTTACATCGGAATCTCCTTTCTCGTGGTTGTGGAATCGTGTCCAGAAGCTTGAGTTCCAGTCGCTGCC
CCCGAAAAGTTAATACCTCCTCCTTCGTATGATTTTCTCATCTTTTCCATTTCAAAATGATATTTTTGATGTTTTAAACT
TTTATTCCATGGTTGTTTGCTGTTAGTTATTGTTGGGTTGTTAATGTTTAATATTATGTGTTTGTTCTTAGTAGCTTTCA
TGGGTTAGTCGTAATATCGACTTAAGGTTCTGCTAATTTATATTTAGTGTTGTTGTTTCTTTCCTTCCTTGTTTGAGTGC
GTTTGGTATTCTCCTTCTTGAATCAGTTACTTGAGTGTTATTGCATCTGTATTATTTCGTTTTTATCGTGTTTAAGCTTC
AAGTGTGTTCTTATTCTCTAATTTTCAAAGTTACAGCAAAATGTTTTTTTCTATGCTTCATGTCTTTTGAAATTTGTTCA
AACTAACACATGTTGTAATGTGAACAGTTGAAAGTATTTGCTTGATGGAACACCTTTGCTTGAATACTGTGGTGTTTCTG
TTTCTAAAGATATCTCTAATTCCCAAATTGTTTATTTAGTGACTCATGGTCATGAGTTTCCTTTCAATATTATTTCGTTT
CCATTACAGACCTCTCTCAGTTTATTTTTTGTCTCAAATCAACTTGGGAGACGTCTCTGCTTGTTTCGCATTTTTAAACC
TAATGGTTTCAAATATGTCATTTATCGAGTTAGGATTTTTGTGCAATGAGTTTTTTTTTTTGTATTGCATTCACTGTTTA
AGCATGATTAAGGGAATAAGGAGATATTAGTTGTTAGAGGGGTAATGAAATAATTGCAATATGCCTCTTTCGGATTTTTT
TCTCCTCCAAATTAAGGAGTGATTATTTTAAGTATTTGATTTCCATATTTGATTTTTTGCCTATAGTTGTGCCATTGTTA
GGAGTTCAGAATCAGTTATATGGGTTTCTTTTCCCTTTATTCTCACATGTTACTTAGTTAGAGATCATGACCATGTTTTG
AAATATTTTTAGTTTAATGATCAAAGTCACTGTCTCTCATTTTAACATTCAGCATGTGGTATGTTTTATATTGTTTTGAA
CAGTAGCTAATAGTGCTTACATATCTTCATTGTGGGACACTTTCAATGACTCCTCTTTTCTAAATGCTTTCCCCTCCTTA
TTGTCCTAATTTAGCATAAATGTCATAGTTTTAATCCATCTTTGAGATTTTGAGTTTGTTCCTCTACTGTTAAAAAGTGC
TAAGTTGTATCTTTCCCTTAAAATTTTTTATTCCATTAGTCATAGAAAGGATTCAAGGTTGGTAGGTTGGGGAAATGTTT
GCTGTTTGTGTTCTTGTTATTTGTTGTTACATCGTCTTAACATAGTAGCTAGTCTCAGTTGCTCGTTCTCTTGTATTAAA
TGTTTTCGTGCAATCATTTGAAAGATCTTTCATATACTAATTTGTTTTCCTCTTCTTTTTTTGTATGTAATTTCCTCCCG
AGTCCTTGGAGACTCCCTCTCCTCGCATTTCGCTGATTGGGCCTTAAAGGCCCAATTCTATTTTTCTATCGAGTCAGCCG
AGCCGTTGGAGTTCACATACAGGTTGAAGACAATAAATAGAGGGGTGGAAATTGAATTTTCATGTTCCGAAAACTTGAAA
ACAGGCTGAAATACAGCTTGTATACACGGGTATATCGTCGAAAAACTGATATACAAGTCATAAAAAAACAAGAATACAGG
TTTGAAGATGAAATACGTGACAAAAGCTGATATACAAAAAAAAATACCAAAAATACGGCCCGTATACATTGGTATACATA
TAATGTAAACACAGAATTCAAGTGTAAAAAGGGGGGAAAATGGGCTGAAACCCATCAGCAGGCCCATTCTTAGAGGGAAA
AATTACATAAGTGAAGGTCTTTTATTTAATAATTACCACTTTTAAGTATACTTTTAATTTATTACCATTCTTGTCAACTT
TTAGCAATACTTACTTAAAACAATTTTGTTCCTTTAAACTTAGCAAAAAATGCTGTCATTCACAACTTTTAGCAATGCTG
CCATTCAACCAAACTGTTATATATGGTTAAAAGAATAATGTTGACAAATATCGTAAATATTTTTTAAAAAGTGTACACGT
AAGTGATTTTCCCCTCTTAGAGTTTAGGGCCGGTTTGGGCAAGCCCAAGAATTTGAATTTGGGCAAAGGGTCCAAATTTG
ATATCCTTCTCTCTTGTATTTATTTATCATTGTGTTGACTAACCTTTACTTGTTTTTTTTATGGTTTAATTTAATTAAGT
TTCCCAAGATAGACTTTCTTATTTTTGAAACATTTATTATTTACTTATTTATATATTTAGTTACGTATGGTTATTTTATC
CCAATAGGAATTATGCTGATTCTTTCCTTTAAAAGTAGCAACTTCAAATTATCTTTCTTTTTAAACTTGGTTAAATTTTA
AAAGTTAGTTGAAAAGTCATTTTAGTCAAATCATCAGTCAACCGCAAGTTAGCGGGATTCCGAGGGCCTAACACCTTCTC
GGAATGTAAATTGAACCTCGAACCCCTTTTTAATTTCAATTGATTTCATCTATTTAAGTCTTTTGAAAAATCTTAAGTTT
TCTTAATTTTCCTTAAAAAATTAAGTGGCGACTCTGTTCATTTGGAAAATCGATTTCTCTTCAAGTCATAGGTTTAGTCG
ATTTTTTGAAAACAAAGTCATTTTTCTTTTTTCGACAAAAAACTAAGTTCTGTTGATGAGGCCATGATGGGTGTAAATGA
TGCCTTTTGTCACACTTGACAGCTTTACATTGCCATTTTTTTGACTGCGATGTTCCTGCATCTAAAGAAAAATTCTTAGT
TTGAAAGACTGATTTGTGTTGGTCTTGTCTTCATGCTCCTTCATGCAGTTGGTTTACATACTTGTCCATCCTTTGTAAGA
TAGTTTTGATTGAATTTTTTAGGACCCTCCTCAAAATTTTTGTCCCAATCTAAAATACGAAAAAACTTTTGTAACTTGCT
CTGTTAATTTTGAGGTTGCTCATTCTAGAATTTTGAGGTCCCTTCTCAAAACTCTATTCCAGTTTGCCTTAATAATAATA
AGTATAAGTCTTTTAACAAATGACATTTTTGTGTAATTTTTGAGATGATCTCAAAAATTCTATCCCGGTTGCACATTTCA
ACATGCTTTCCAACTTGATTCTCTAAAAAATGTCATATTGTGGAAATTTGAGATCCACTAAAAAACCTACCAAGTTGCAA
TTTGATCTTCAGTCTTGACTTGTTGAAGAAGTCAATCTTCAAATGAATTTTTGAGATCCTCTCAAAAATTCTGTCCCAGT
TTCCATAATAAAAATAATAGAAATTTTATGAGAAATATGACCGAGTCGTTGTGGCGCCTACGTGTCCTGTTGAGGTAGAA
ATCATGTCAAATGTAGTTCCCCCCCTCGAGGACTAATACGAATAGTAAATTTAACTGAGAAAACGACCGAGGCCGACATA
GGCCGCCTACGTATCTCATTCTTGAGAATTCAGGTCAAACGTAGTTCAAATACAAAGAACATATTGAAAGTTGAATAAAG
GGGTGATCGAGGCCGACACAGGCTGACACAAGCCGCATACGTATCTCATTCTTTAGAATTCAGGTCATACGTAGTTCATT
ACAAGTGCGATAAAATGGGAGGAAAAAGATTAAATGTGCATTTTCAAGAGAAAGATAACAATAGCTTTATATGCAGAATT
CTGGCCGACGTCGAGCATACTTCTTTTCAACAATTGATGATGAATATTTTCAAATGACTCTGTTCAAAAATATCGTGTAC
TTACTTTTTAGCATCCAATAAGTTATCATTTTGGGAGGCTTAATCAATATTGATTAAATTGTTGTTGATCATGTTTAGAA
TTTTGTGCTTGAGCATTGAACAATTCTCTGTGTCGTGTCCAACAACTCATGAATGATAAACACATCTGTGGTTAGCCCTG
TAAAATTTTCCCAAATGATTGGCTGGTCTTCCTTCTATAGGATGGAGCATACCCATTGCTTTCAACCTTTCATAAAGTTG
AGTTTGAGATTCCCTTAGTGGTGTAAATATTTTAGGAGTCTTCCTAAAGTTTGGACGAGGGAATCATTTCTGATTGACAT
TGTGGTTTTGATATCTCCTTTGTGGAGCCGACTGCATATGGGTAACCGTCACCGCAGATACCTCTTCTACTTTTCCCTTT
GACATATCTATGTCACTAATTTTGGTAGTTTTTTCGTTAGCTCGCAATGCAATAAGATTTGTGACCTTCCCAATCTTAAA
ACCATCTCCCAAAGCTTCTCCGATCTTGATGATCTCAACAATTTTTTGTCCTATCATGCACAATATTCATTCATAGTACT
CAGACTTTTGAGTTCGAATAAACATTTCAATGATTTCACGTTCAGACATATGAGGTTGAACTCTTGTAGCCTCTTTTCTC
CAATGAAGAGTGTATTGTCGATAGTTTTCTATATACTTCTGTTTGATCTTCTCCAAATAGTAGTGATCAGGGGTAGCTTC
TACGCTATGTCCAAATCTTTCATTGAAATCCTTTGCGAGTGCATTCCAACTCGTCTATTATTTTAATTCTTGTGATGTAA
ACCACTCTAGAGCTTCTCCATTTAGACTTCGACTGAAGAGGCGCATCAATAATGCTTCATTTTTGCCAACTCCCACGAGT
TGATCACAATATGCTTTAAGATGTGCTAGAGGATTTCCAGTCCCATTAAAAGTGATGAACCTTGGCACTTTGAACCCTTT
TGGAAGGTCCAAATCCGGATGAATGCATAAATTTTCATAGTTCAGCCCCACAACTTCTGAAGAGTAATCAAGTTCTTTTA
TCAATTTGGCCCTCTACTCCTTATCCTTCTCTTGGTAGTGGTCAAGTTCGGAATAGGCAGTATAGTGAATGTGTGATTTG
ATTTGGACTGGGATATCAAAAGTGACTTTTGGAGGTAAGAGTTTAGCGCTTGGTGGATTTTGAGTGCCTTTTGCAGGGGT
CTGGTACATGAAAGTGGATGTTTGAGGATTGTTGACATTAAAGCTTTGAAATGGAGGGAATAGTTGAGGGTTGGGATTTC
GACTTTGAAGTGGAGGTGGTATTAGGTATGAAGCACTGGCGTGATAAGGGTTAAGGGCGGTTAAGTCGATGGTGGTGGAA
TTTTGAGTAGGGTTAGAGGGTGGATTCATGACATGTTCTGCATTTGAATTCGAAGGAGGAAAGTAGAGTGGAGATATTCC
ATCGCCTGAAGTGTTGACTGTGACAACCAGAATTGACAAATCTTGCTTTTTGTGGAGCTCAACCCTTAACTCAGCAATCT
GTTGCATTATTTGTGTGATCAACTTATTTTGTTCAGCGGTAGAGGGCTGGACTATAGCAACCTCAGTTAGACCAATTTCT
TCACTGTTGTCAACCATTTTTGCTTTTCCTTTCAATAGATCTCGGCTAGAAAGGGAATTTATTGGAGCTTTGGATGGCGT
AAAGTATGGTTGTTCGACCATCTTATCAACATAAATCAGTTCTAAGTACCTGTCAAAGAAAAATAACTCAAAAGGTAAAC
GTGTTAGTGTTTATGGGTGATAAATAATACAAGATATCACAGAGCTACAAACACACAAGAGTTGCTTCATTAGAAGATAA
ACTAACCCACAGATATAGTGAAATAGCTAAATAGACAAGAATTTGTCTATTTGATTTTGGGATAAGTGACTAAGAAAGGT
TGACTTCTGATTTTTGATTGATATGAAACTCTAGTCTCCTTGCAAGAGTTGGAAAAAATAAAATTTCTCAAAAATGGGGA
CCTAACCTTGAAAGATTGCCTACGTATCTCACAAAAGAGAATTCAGGTCCTACGTAGTTCGACCAGCTTGAATCTCCTTC
GATTTGAGATGGTGATTCTTTTTTGATATGAGAGAGTAACATTTGAAAAATAAAGTTCAAATTTTGTTGGGAAGCTAAAG
ACTCAAAGAGTATTTGGACACACTTTTGATAGTGACTTGATATTTATGCTTAAGGGTTCTAGAATATTTTGAACAAGAGT
GAGCTAGAATATCTCCAAATAAAGAAACATATTCACATAAACATTTATAGCACATCAACAAATATTGCGCGTTCTAAACT
GATATGTGACCCTTTTGTGCCTAGGGTAGGCCTAACGATTCGAGGGATGTTGTAATGACCCTACAGGTCATTTTTAAATT
AAAGCAGTCATTGCGTCGTTTAGATCGTTCCTGTAGCGACCCCAAGTCATTTATGACTGTTCGGTCGCCTGGTCGTTCGT
TTAGGTTTTAGGCCCGTTTCCCTGTTTTGAAGATTTTTATAACTTGAAAAGTTGACTTTGGTCAACCTTCTTGGGAGTCG
TGCTCAGATGAAAATTCTGACAGCTAGGTTAGCTTCGGAAGATCGATTTTGGTCTAGAACGACCCTTTGTTCACTTTTCG
AGGCTTTAGATGGCAGTTGTGGAATCTGGCTCAAACGATACTGGGTGTGGGACCCACTTTTCATCGAAGCAATCTCCAAA
TGGAAATTCTGCCTTCACCGTTGAGTCCGAAATATCATTTCCAAAGATTCCATATATGGGTTGTATTTTTCCGACTCCGA
ACGAGTCCGAAGCATCGAAATTTAAGTTTGAAGGGTTGTAGAATTTTGACGCGGCGGTGACGTGGCAGAGCCACGCGATG
CCACGTGGCAGCGGCTGGAAATCTGGAAATTTCCAGATTTTAGGACGAGTTCGTCCAATTTTTTTCCCTCAACTTCAACA
TAAGATTTCTCCTTCATTTTGAGTCCAAATTAGGTGCTTCAAGAGGCTAACTTGAAGAGAATTTCGTGGGGAATCTAGCG
GTGATCTCATAAACGCGAAGGGAGGCTTCGTTTGAGGTAAGGAACCGAATTTAGCCACTGCTAGGATGATTTCCGGATTG
AATTATTGTTGAATTTTGAAATATGAGATCTTGATCATCTTAGGTCCGTTTTAAGTCATTCTTGAGGCTAAATTGTAGAG
TTTTTCGCAAGGATCGTCGTGGTATAATCTTTTTGGGATGAAAGGGTCTCGTTTTTCCAGAAATTGGTGATCAAGGGGCT
GCCCATTTTAATTGTTGTGGCTGATTTGCTGTGTTTTAGGCATCTGTTTGTGCTAAATTTTGGGGTATTAGTTTAGTAAG
GTATTTGGGACGTTTCCACGGATTCGATTTTGAGATTTCAATTGTGGGCCCCACAATTCCGTTTTAGACCCGATTTTGGG
TCCGTCTCCGAAAAATACAATTTTAGTGTCAATATATTCGTAATGACGAGGTGATTAACCTTTTGTTAGTGGGGAAGCAT
TTGGAGACCGTTCGGAGGGGAAAAGATCCGGTACCGTGAGTTGGAGCACGCGTGGTCGGCTTTCAGGTAGGCTATGGCTT
TCTCTCGTGAGATTGAGCATGTTTAGGCAATTGTTTATTGATTTGCTTGAGTATGGAGGGCTTCGGGTGTTGAGCATGCT
AAATTTCTATAATTCCTGCCTTAGACCTTATTTCGGGAAAGTGTTGGATTATGACAGCATGTCTTTTGATATTATTGAAC
ATCCATACTTTGTGGTGTATATGATAATATTGATTTAAAGTATGTGTGGCCTTAGTCTAGGCTTAGACTAGTGTTGCCAT
AGACTTGCGAGATTTCGGATGTCGTTGGGCAGTAGAACTTTTTCCGACGCCATTTTGGACGGTCAGCTCCTTGTAGACTG
ATATAGCAGACTTGAGTCTGATAGTCGGTAACTCAACTTATGACCTTGTATCCATAATGCCCTGCTTTTCTGTTAGCTAC
AGTACCCGGTTCGAGTCCGTGGTCCAGCTTACCCGTGATCTTATTTCGGCTACAGTACCCGGTTAGAGTCCGTGGTCCAG
CTCACTTATGTCCAGGCTTAGCTACAGTACCTGGTTCGAGTCCGTGTTCCAGCTTACCTGTGATCTGGTTTTGGCTACAG
TACCCGGTTAGAGTCCGTAGTCCAGCCCACCCGTGCCCGACCTTTGGCTACAGCACCCGATTCGAGTCCGTGGTCCAGCC
CATATAGGTTGACTCATTAGCTATAGTACCCGGTTCGAGTCCGTGGTCCAGCTTACACGTGGTGTCTTCCCAATTCCTCA
CTAAAGCTTCAGTTAGTCTTGATTATTCTCATCTGTAGGTTGAGGTTTTGGAGGTTGGAGAGATTCAGATTAAAGTCCGG
GACGTAATGAGATCTTGGAATATAATTGGGAATGGTTCAGTTAAAAGTCCGAAAATTGGTAATATTGTGATAGACCTTCT
AGCTCCATTATTTTACTTTAACTGCCGATGCATCTGCCGGGCTTATGGGGGTCCGTGCAGGTGATTTCTTTTATTGTGCA
CGAGCGTACCCGTCGAGTTTATGGGAGCCCGGTGGAGTTAGTTAGATTACTTGTCTTTGTTGCCTGTACGCTCGTGTACA
TACCCCCATTTACTACTCTTTGCACGTGATATGACCCTTTATTTGCATTTCAGTTCACTTTTGCTTATCTTGCTCAGTCG
GCCTATGATGCCTACTGGGTACCTGTTGTTTTGGTACTCATGCTACGCTCTGCATCTATTTTGTGATGCAGGTCCGAGCA
CTAGTAGCCAGCGTTGATCGAGCTTGGAGTAGACTTATCCGGAGATGGGAGTGAGCACATGGCGTTTTGTACTATTTCAG
TCTCCATCTATATATATAGACTTGTCTCTTTCCTTTCGAGACAATCCAGTCTCTGTTGTCCAGTTTTGGGACTTGTACTC
ATTTTGTAGTAGCTCTGTACTGGTGACTTCCAGGTTCTGGGAGGGATCTTTATTTGTATATATATTTTTGGTTTGGTTAC
GCCTGTTTATATTGTTATTTTCCTACTTTTGTTTGATTTCTACCCTCAGACCCATTACTTGTTGTTCCGGGTTACGGGTT
GGCTTACCTGCTGGTGGGTTATAGTAGGTGCCATAATGACTTGATAAATCGGATCGTGACAAATTGGTATCAGAGCTCCA
GATTCGTCGATCTCACTTGTACAGAGCTAATGTCTAGTAGAGTCCTGCAGATCGGTACGGAGACGTCCGTTACTTATCTT
CGGGAGGCTATAGGATGTCTTTAGGAATGTGTCGCTTTTGTATCACTGTCGTGCATTGTGTGTCTTATCAGTTTCTGAAA
ATCTTACTTGTACCACTCTTTTATAGGGATGGCTCGCACGCGTGGTAGTGCCCCAGCTAGGGGTAGAGGCCGACCTCGAG
GTCGTGCCAGAGCTACAGCACCAGCCCAGGACCGAGAGCAAACTCCGGAGCCGGTGATAGAGCCACCAGCAGCTCCAGCA
CAGCAGCAGCCGATGGGCCCGGGACCAGCCCAGCCACCGCCCGAGCCTGTGGCAGCTCCAGATATACAGGCGATGCTCGT
ACAGAAACTAGCTGCCATTGGGGGTATGCAGCAGGCCCCAGCTCCAGCCGTTCCAGTACCGCAGGGCCAGCCTACACCAG
CGGTACCGGTTGTTCAGCAGCTAGCGGCACCGGTTGTTCAGCCTGACGATTTGGAGGGCGTCATGCCACTACGGGAGCAG
AAGATGCTCGGGGTGTTCCTTAGACTATCACCGCCGAGGTTTTCTGGGTCAGTGGGGGAGGATGCCCACGAGTTTCTAGT
TACTTACCGCGAGCGGCTACAGACTTTGGGTTTAGTGGAGTCGAGAGGAGTAGACTTCACCGCGTACCAGTTAGACGGTC
CCGCCAGGCAGTGGTGGCGTACATACTTAGAGACCAGGCCAGCTAGGTCTCCACCGGTCACATGGACTGAGTTTTCAGAG
GCTTTCTTGGCTCGATTTATTCCCAGGAGCATCAGAGATCAGCTCAGAGATCAGTTTGCTCGGTTAGAGCAGGGCTCCAT
AACAGTATCAGAGTATGAGGCCCGATTCCACGAGCTCTCCAGGCATGCCGCCATGATATTACCTACTGAGGAGGAGAGGG
TTCGTTGTTTTGTTCGGGGTTTGAGACTACAGTTGCGGATTGAGACTCAGTCTTTAGTCTTAGCGGGCCGCTCATTTCTG
GATGTAGTGGACCATGCCCGCACTATCGAGCAGCTCCGTCGCGAGGCCCAAGGGGGCAGCGGCAAGAGAGCTAGACAGGA
GGATAGCCATGATAGGCGCCGTTTTAGACCCCGAGAGTCTTATGATAGATCTCAGCAGAGGTTCCAGTCGGGTCAGTCTA
GTAGCCCCTTCCAGGCTTCTCTCCAGGCATCGGAGGGTGATCAGCATCGCCATATTGGTTTTAGTGCCGGTCCTAGTCGG
GGCCGACATAGTTCACAGATGGGTTCTTCTGGCCGGGGTAGCCGACCTCCAGCTCTCAGTCGACAGTTCCAGGGGTGTTA
TGAGTGTGGGGAGTTAGATCATTGGGCCCGCGAGTGTCCCATCGCAGGTTAGCCTTACCCGCTCCACAGGTAGCTAGGCA
TGCGCCAGCACCTCCAGCTAGAGGCAGAGGCCAGGGACAGGACCGTAGGGGTGGTCACCAGGGTATACGGGGTGGTCCCC
GAGGAGGCAGATTAGGGGGCAGAGCCGATGCACAGGGTAGGGGAGTCCAGACCTACTTTTATGCAGCTCCAGCTAGAGCA
GATGCTGAGACCTCGGACGATGTGATCACAGGTACAGTGTTATTATGCCATCAGCTCGCATCCGCCTTATTTGATCTAGG
CTCTACTTATTCCTATATATCTGTTTATTGTGCTCCTCGATTGAGTATGATCCCAGAGCTATTGGTTGAGCCATTGCGTG
TTTCAACCCCGATAGGTGATTCTTTAGTAGTGGATCAGGTATTTAGATCCTGTGTGGTGACTATTCAGAGGCGAGACACT
AGGGTTGATCTTATTTTTCTTGATATGGTGGATTTTGATTTGATTTTGGGTATGGATTGGTTATCTCCCCACCATGCGGT
CTTGGATTGCTATGCTAAGACCGTTACTTTAGCCATGCCTGGTATTTCACCAGTGGTGTGGCAGGGCTCTTGTAGTCGCA
CGCCAGTTGGGGTGATTTCTTTTGTTCGGGCCCAGAGGTTGATGGCTAGCGGGTGTTTGCCTTATTTAGCTTATGTTAGA
GATGTTAGTAAGGAGAGTCCTACCGTTGATTCAGTACCTATTGTTCGAGAGTTTACAGATGTGTTTCCTGCCGATCTGTC
TGGTCTCCCTCCTGATCGTGACATTGACTTTTCTATTGAAGTAGAGCCGGGCACTAAGCCCATTTCTATACCACCGTACC
GTATGGCCCCCGTAGAGCTCTAGGAGCTCAGTGTTCAGATTTAGGATCTCTTAGATAAGAGATTCATTCGGCCTAGTGTA
TCGCCTTGGGGTGCCCCAGTCCTCTTCGTAAAGAAGAAGGACAGTACTATGCGATTGTGTATTGACTACAGGCAGCTGAA
CAAGGTGACGGTGAAGAACCGTTACCCCATGCCTCGTATTGATGATTTGTTTGATCAGCTTTAGGGTGCCGCCGTGTTTT
CTAAGATTGATTTGAGGTCCAGGTACCATCAGCTGAGGATTAGGGCAGCGGACATCCCTAAGACCGCATTTAGGACTCGT
TATGGCCACTATGAGTTCCTTGTGATGTCTTTTGGGTTGACTAACGCCCCTGCCGCCTTCATGGACTTGATGACACGTGT
GTTCAGGCCATACCTTGATTTATTTGTCATTGTCTTCATTGATGACATACTGGTATACTCGCGGAGCCGGAGTGAGCATG
AGCAGCATTTGAGGATAGTGCTCCAGACTTTGGGAGATCAGCGGCTTTATGCCAAGTTCTCAAAGTGCGAGTTTTGGCTT
GAGTCTGTAGCCTTCTTGGGGCACGTGGTGTTCAAGGAGGGTATTAGGGTTGATCCGGCGAAGATTGAAGCTATTCGTGA
TTGGCACAGGCCCACTTCAGTTACTGAGATTCAGAGCTTCTTCGGACTAGCAGGCTACTACAGACGCTTTGTTGAGGGCT
TTTCTACTATTGCAGCCCCGTTGACTCGATTTACTCGTGTTGATGTTCCCTTTGTTTGGTCAGAGGAGTGTGAGGCGAGC
TTTTTGAGGCTCAAGAAGTTATTGACCACCGCTCCTATATTGACTCTTCAAGTTGAGGGTGAGGGCTTCACAGTTTATTG
TGATGCATCCGGCGTTGGTTTGGGTTGTGTATTGATGCAGCAGGGCCGGGTTATTGCTTATGCGTCGAGGCAGCTTAAGA
TCCATGAGCGCAACTACCCCACTTATGACTTGGAGTTGGGGGCGGTAGTTTTCGCGCTTAAGATTTGGAGGCACTACTTG
TATGGAGTTCGATGTGAGATGTATACCGATCATAGGAGTCTTCAGTATATCATGAGCCAGAGGGACCTTAATTCGAGGCA
ACGTCGTTGGATTGAGCTCCTGAAGGACTACGACCTCTCTATTCTCTATCATCCGGGCAAGGTGAATGTGGTAGTGGATG
CCTTGAGCCGAAAGGCGGTGAGTATGGGTAGTCTAGCCTTCTTATCTGTGGAGGAGCGACCCTTAGCTTTGGACATTCAG
TCTTTAGCTAATAGCATGGTTCGGTTGGATATCTCAGATTCTAGACGCGTCTTGGCTTTTATGGGAGTTCAGTCTTCTTT
GCTTGATAGGATCCGTGGTTGCCAGTTTGAGGATGATACCTTGGTGGCCCTTAGAGATCGAGTGTTAGCGGGTGATGGTG
GTCAGACTACCTTAGATCCTGATGGAGTGTTGAAATTCGCCGGCCGCATTTGTGTTCCGAGAGTTGGAGATTTAATACAG
TTGATACTTTCTGAGGCCCATGAGTCTAGATACTCTATCCATCCGGGCACAGCGAAGATGTATCGTGATTTGAGGCAGCA
TTACTGGTGGAGTGGCATGAGGAGAGATATTGCTGACTTTGTTTCCCGTTGCTTGTGTTGCCAGCAGGTAAAGGCCGAGC
ATTTGAGGCCTGGTGGCGAGCTCCAGAGATTACCCATTCCGGAGTGGAAATGAGAGCGTATCACTATGGACTTCGTTGTG
GGGTTGCCTCAGACTTCTAGAGGTGTTGACAGCATTTGGGTCATCGTGGATCGATTGACCAAGTCAACACACTTCCTTCC
TGTTCATACTACTTTCAGTGCCGAGAGGTTGGCTCGTATCTACATTAGGGAGGTAGTCCGTCTTCATGGCGTGCCTATTT
CTATCATTTCAGACCGGGGTTCACAGTTCACTTCCAGCTTTTGGAGGGCTTTTCAGGAGGAGTTGGGAACCCGTGTCCAC
CTTAGCACATCATTTCACCCACATACGGATGGTCAGTCAGAGCGTACTATTCAGGTCCTTGAGGATATGTTGCGGGCCTG
TGTTATGGATTTTGGAGGTCAGTGGGACCAATTCTTGCATTTGGCGGAGTTTGCGTACAACAACAGCTACCACTCTAGTA
TTCAGATGGCCCCGTTTGAGGCCTTATATGGTAGGTGTTGTCGCTCTCCAGTTGGTTGGTTTGAGTCTACAGAGCCTAGG
CCGCGTGGTACAGATTTGCTTCAGGAGGCCCTGAATCAGGTGAGGGTGATTCAGGATAGGTTCAGGACGGCTCAGAGTAG
GCACCAGAGTTATGCTGATCAGAGGCGTCGACCTTTGAGATTCTCTGTTGGTGACTGGGTATTCCTCCGTGTGTCGCCCA
TGAAGGGCGTGATGAGGTTTGGGAGGCGGGGCAAGCTTAGCCCCAGGTACATTGGGCCTTTTGAGATACTCCGGACAGTT
GGAGAGGTTGCTTATGAGTTGGCTCTACCTCTAGTATTTTCAGCCATCCACCAGTGTTTCATGTTTCGATGCTGCGGCGG
TATGTTCCGGATGAGTCCCATGTGCTCCAGTATGATGCAGTCGAGTTGGATGATCGTTTGACATTTGTAGAGGAGCCAGT
TGCCATTCTAGCCAGAGATGTGATGAGATTGCGCTCGAGAGCCATTCCTGTTGTTAAGGTCCGTTGGAGGCATCGTCCAG
TCGAGGAGGCTACCTGGGAGACCGAGCAGGAGATGCGGGAGCAGTTTCCCGGCTTGTTTAAGCCTTCAGGTACTTCTTGA
TCCTTTCTTTCGCGGACGAAAGTTCTTTTAGTAGTGGCTATTGTAATGACCTTCCAGGTCATTTTTAAATTAAAGCAGTC
ATTGCGTCGTTTAGAGCGTTCCTGTAGCGACCCCAAGTCATTTATGACTTGCTGGCACTGACTGTTCGATCGTCTGGTCG
TTCGTTTGGGTTTTAGGCCCGTTTCCCTGTTTTGGAGATTTTTATAACTTGAAAAGTTGACTTTGGTCAACCTTCTTGGG
AGTCGTGCTCAGATGAAAATTCTGACAGCTAGGTTAGATTCGGAAGATCGATTTTGGTCTAGAACGACCCTTTGTTCACT
TCCCGAGGCTTTAGATGGCAGTTGTGGAATCTGGCTCAAACGATACTGGGTGTGGGACCCACTTTTCATCGAAGCAATCT
CCAAATGGAAATTCCGCCTTCACCGTTGAGTCCGAAATATCATTTCCAATCAGATTCCATATATGGTTTGTATTTTTCTG
ACTCCGAACGAGTCCGGAGCATCAAAATTTAAGTTTAAAGGGTTGTAGAATTTTGACGCGGCGGTGACGTGGCAGAGCCA
CGCGACGCCACATGGCAGCGGCTGGAAATCTGGAAATTTCCAGATTTTAGGACGAGTTCGTCCAATTTTTTTCCCTCAAC
TTCAACATAAGATTTCTCCTTCATTTTGAGTCCAAATTAGGTGCTTCAAGAGGCTAACTTGAAGAGAATTTCGTGGGGAA
TTTGGCGGTGATCTCATAAACGCGAGGGGAGGCTTCGTTTGAGGTAAGGAATCGAATTTAGCCACTGCTAGGATGATTTC
CGGATTGAATTGTTGTTGAATTTTGAAATGTGAGATCTTGATCATCTTAGGTCCATTTTGAGTCATTCTTGAAGCTAAAT
TGTAGAGTTTTTCGCAAAGATCGTCGTGGTATAATCTTTTTGGGTTGAAAGGGTCTCGTTTTTCCAGAAATTAGTGATCA
AGGGGCTGCCCATTTTAATTGTTGTAGCTGATTTGCTGTGTTTTAGGCATCTGTTTGTGCTAAATTTTGGGGTATTAGTT
TAGTAAGGTATTTGAGACGTTTCCACGGATTCGATTTCGAGATTCCAATTGTGGGCCCCATAATTCCGTTTTAGACCCGA
TTTTGGGTCCGTCTCCGAAAAATATAATTTTAGTGTCAATATATTCGTAATGACGAGGTGATTAACCTTTTGTTAGTGGG
GAAGCATTTGGAGATCGTTCGGAGGGGAAAAGATCCGGTACCGTGAGTTGGAGCACGCGTGGTCGGCTTTCAGGTAGGCT
ATGGCTTTCTCTCGTGAGATTGAGCATGTTTAGGCAATTGTTTATTGATTTGCTTGAGTATGGAGGGGTTCGGGTGTCGA
GCATGCTAAATTTCTATAATTCCTGCCTTAGACCTTATTTCGGGAAAGTGTTGGATTATGACAGCATGTCTTTTGATATT
ATTGAACATCCATACTTTGTGGTGTATATGATAATATTGATTTGAAGTATGTGTGGCCTTAGTCTAGGCTTAGACTAGTG
TTGTCATAGACTTGCGAGATTTCGGATGTCGTTGGGCAGTAGAACTTTTTTCGACGCCATTTTGGACGGTCAGCTCCTTG
TAGACTGATATAGCAGACTTGAGTCTGATAGTCGGTAACTCAGCTTATGACCTTGTATCCATAATGCCCTGCTTTTCTGT
TAGCTACAGTACCCGGTTCGAGTCCGTGGTCCAGCTTACCCGTGATCTTGTTTCGGCTACAGTACCCGGTTAGAGTCCGT
GGTCCAGCTCACTTATGTCCAGGCTTAGCTACAGTACCTGGTTCGAGTCCGTGGTCCAGCTTACCTGTGATCTGGTTTTG
GCTACAGTACCCGGTTAGAGTCCGTGGTCCAGCCCACCCGTGCCCGACCTTTGGCTACAGCACCCGATTCGAGTCCGTGG
TCCAGCCCATATAGGTTGACTCATTAGCTATAGTACCCGGTTCGAGTCCGTGGTCCAGCTTACACGTGGTGTCTTCCCAA
TTCTTCACTAAAGCTTCAGTTAATCTTGATTATTCTCATCTGTAGGTTGAGGTTTTGGAGGTTGGAGAGATTCAGATTAA
AGTCCGGGACGTAATGAGATCTTGGAATATAATTGGGAATGGTTCAGTTAAAAGTCCAAAAATTGGTAATATTGTGATAG
ACCTTCTAGCTCCATTATTTTACTTTAACTGCCGATGCATCTGCCGGGCTTATGGGGGTCCGTGCAGGTGGTTTCTTTTA
TTGTGCACGAGCGTACCCGTCGGGTTTATGGGAGCCCGGCGGAGTTAGTTAGATTACTTGTCTTTGTTGCTTGTACGCTC
GTGTACATACCCCCATTTACTACTCTTTGCACGTGATGTGACCCTTTATTTGCATTTCAGTTCACTTTTGCTTATCTTGC
TCAGTCGGCCTATGATGCCTACTGGGTACCTGTTGTTTTGGTACTCATGCTACGCTCTGCATCTATTGTGTGATGCAGGT
CCGAGCACTAGTAGCCAGCGTTGATCGAGCTTGGAGTAGACTTATCCGGAGATGGGGGTGAGCACATGGCGTTTTGTACT
ATTTCAGTCTCCATCTGTATATATAGACTTGTCTTTTTCCTTTCGAGACAGTCCAGTCTCTGTTGTCCAGTTTTGGGACT
TGTACTCATTTTGTAGTAGCTATGTACTGGTGACTTCCAGGTTCTGGGAGGGATCTTTATTTGTATATATATTTTTGGTT
TGGTTACGCCTGTTTATATTGTTATTTTCCTACTTTTGTTTGATTTCTACCCTCAGACCCATTACTTGTTGTTCCGGGTT
ACGGGTTGGCTTACCTGCTGGTGGGTTATAGTAGGTGCCATCATGACTTGATAAATCGGGTCGTGACAGATGTATAACGT
CATTTGGAATATTTCATTGCCCCAAAAACCCAAATTTATACAAACTTTACGAAAAAACTGAATGGGGATACATAACAGGG
AAAATGGGATACAAAATAATCAATCTCGCGCAGGGGTACAATCCTAAACTATGCTTCCATGGAAAATCCTTCATTCTTGA
TTTTATGTCATCTCCGGATGTCCACACTTTTATTTGCATTGATAACTTGATCCTTCTTTGAATCGAACAAACTCTTAAAC
TCCCAACCCAAGAGACAATGTATTGCCAAATAACGTATAAATCCTTCAAATTTAAACACATAAGTATGATTTTCTTTTTA
TTGACCATGGGCTAAATAGACCCAAGGTGACCTTCTAATGGCCCCAACACGCCTTGGGTGTTGGGTCAACTTAGTTCAAA
ATACGCTAAATTCGGAATTTGATTTTGCTCTACACTAGTCGATTAAGAGTGACTTTTGAAAGATCGAGAACCCAAGCAGA
CAACTTAGGTTGGAACTCACGACAACCATTGGACGCCTGACGTACCAATAAATTATCGATAATTTCGTAAAATGGTTGAG
TATAAAAATTTCGGCTGCGGTTTCACAAAACCATTCTTAAATATACTATACATACATATTGGAAAATACCATGAATGCAA
TGACAGTTTATAACAATTTAAACATATAAAACATAGATAAACAATTCAACAAGTAATAACAAATAGTCAAATAGTCAAAG
CCTTACGGTTAGAATTTAATTAACTCCCTAGCAGAGTCGCCATTCTGTTTTATTTAAAAATAAGAAACGCCGAATTTTTA
AGAGTCGCCACTTAATTTTTAAAGAAAAATTAAGAAAACTAACTTTTTCAAAAGATTAAAAATAGAAAATCTAATGAAAG
TATTAAAGGATTCGGGGTTCATATTAATGTTTTAAGAAGGGTTTTAAAGAACCTAGAACATCCGCTAATATACGGTTTTC
CAATAATTAAAATATTTAACTAAATAGAGACATGCTTAAATAAGTTGGAAAAATAAACAATTTTGAAAGTTTAAAGTAAT
CTCAAGGGGAAAAGGGAAATATTAAGATACTACTTAAGTAAAATGACTTTTGCAAATATATTTTTTGAAATCAAGTAGAA
AATAAATGCTTACTTAATTTAGGAAAATTAATTTGGAATGGCTATCCTTTAGGAAGTTGAATTGTGACAACCTTAAAACT
AGTTAAACAGATAGGTATGCAAATAACTATAAATAAACAAATATAAAACATAAATAATAAAGAATAGGCCCAAGTCTGGT
TTTATGTCCGCTTGGGCCAGTAATTGGGCCTAATTTTGTTTTGAAAGGCTCAATTGAGTCACTTGCACCTGTCCTAGTCT
AACATTAAAGAAAAGTTTCTTTTTGGGCCTTAGGCCCAATTCTCCCACCTGTCCTAAACTCTAACAAGATGATAATAAAT
AAGTAGGCTTAGGCCCAATAATAACAAAATACAATTGCTGGAATTTGAGGCCTTTTGGGCCCATTTATGCTATATACGGG
AGATGTATCACATTGTATATCAGTGTATATGCCATGTATTCTCAGTGTATACTGATGTATACAACCTATATCTGCTTGAT
TCCCTACATTTTTTGCTTCCAAACTTGTATATTAGCCTCCATATTTGTATATTGGCCTCCATTCGCTTAAAAAAAAATCG
ACTCGAGGGGACAAATTAGGGCCTCCATGGCCCCTTGTCATGCAAATAGGGAGAATTTGAGTCCAAATAGACTCTTCTTT
GGAGTAGCGAATCCCGGACGAACGAGCTGGACTTCTCACAAACCTTTCACCACTAACAAGGGATTCTGACGAACTCCGAA
GGATAGTTGATAAAGAGAGGAACCAAGACTAAAAGAAACTCAAAATTCTTTTGTAATCAATATTCGACCTTTGCCGGAAA
TTTTCCGAAAGAAACAAAATTTAAATTTCTTTTATTGCTACTGGAGTACTACTTGCTTTTGGTTTCTTCCTTTTTATGGT
ATTTTTTCCGTCTGTTTTTCCTAACCCTTTCATTGAAGGTAAATCGAGGTTTATATAGGGGAAATTAGGTTTAAAAAAGG
GGGGGTGGGGAATCAGAACCATTTTGAATTCGAAATTTGAATTCTTCTTAAGGAGAACATTGGAGGGCAACGGAAAATTA
ATGGGAGCCGCACGATTTTGAGCAAGGACGAAGAATACATGAGATGGTGACACGTTGGACGAATCTCCAATGATTCTGTA
CGAGAGGATAAGGACGAGGGTGAGAGGACACGCGCTGGCCTTCACTGAGATGGCTCACGATTTGGTTTCAGGGTTTTTCG
TTCTTCTAGACTTCAGCTAGGAAGAGGACGTTGTAAAGGGTGGGGTCTGTATCGGTATGCTTGGGCATATTATATGCTGT
TGTAAGTATTTTATGGGTGGGTCTTTGGAGAATTGAGGTTGGGCTGCTGATGGGTTTGTTTTGGATTTCAAAATGGGCAG
GGTATAGAAAGGAAATGGGAGTGGGCTAGTTCTAGGTCACTTTGGTGCTGCTAATTGGAAAAATGAGGCAACAAAAATGG
GATAGATTTGTAATAGGAAAATGGCCACTTGAATTGCAATTATGGCAAATGGAAATTAAGAAGTTAGCCAAATTGAGTTT
AATTTAGAGAATTTGACTAAAATTTATATAAGACGAATTAATATTAATTAATTAACGAGCTTCTTATTCTTAACGAAATA
AAATAATTAAATTAATTATAAACTAATTATTTCAAAAAATATAAACTATTATATAACTAAACTAATTAACCAAATATTTA
AGTAACGCTAATATCTTTTTGAGACAATTTTCAAATATTCACAAAATGTACTAATTATATACATAATTATATAAAATATA
TATATTATTTAAAAATTATAAAAATGACAAACTATTTAAAATAACTTGCAAACTATTTGAATTTTTATAAAATTAATTAT
TCTAAATCTTTTTAAAATTAGAGAAGCTCGAAAATTAATTCCTATCGTGGAGGGTCAAAATTGGGTGTCAACATTCACAA
TCATAATCACATTTCAACAATCATCAAGTATCAATTATGACTATCACAAGTGTCAAGTAAATCAATCACAAGTATCAAGT
TCATCAAAACACATCAATCAAGTATAAGGAACATCAAATTTCAAGTTTATCATGCATAATGTCAATCAGAACTCATGGGA
GGCCCCCATAACTCATGAACTCGCCGAAAATGACCTCGGCATCTATATCATTTGCTAAAAATGGCTTTGGCCTCAATAAC
ACTTGTCGAAAATTACCTCGTCATCAATAACACTTGATGAAAATGACTCGGCATCATAACACTTGCTGGAAATGTTCTTG
GCATCATAATACTTGCCGAAAATGACCTCGACATCATAATGCTTCTCGAAAATGACCTGGAAATTATAACACTTGTTGAA
AATGACCTCAACATCAATAACCATTACATGTCTTTCCATGGCGTACAAAAATCAATGCAAATAAGCAATTTCACACCACA
AGAAAGAGACAATAATTCAAATAATTCACGGCCACAATAATGACATCCAAGCATTTCACAATCAACACATTAGGGCTCAC
AATAAGGCAATCTCACAAAGTATCATGATCAACACGTTTCCTTTTAGTTAACCCTTTCTTTATTCATTAAGATTAAGAAA
GTGAAATAATGAACCTTTCACCTCAATATCATGACTCCCCAACACACATAATGAAGGAAAAATACACGAATCAACTAGAT
TTACGAAGTTTAGGAAATCACTTGCCTCAATCAATCAAATAGTCAATTCAAGACTTGGGTCTTCCCCTTCCGAATAATAT
CCAATAACCCACAATCTATTTCAATCAAGTAACCACAATAAGATTCCGGAAATAACATCTCTCAATTATTACATTTTGAA
AACATGGGTCAATCAACTCAAAAATTCAATTATGAAAATGTGGTTTGAATCTAAATTTTTTATTTGAAAATGTTACCCAA
GGCATTTAAAACTCATTGGTGAAAACTATTTCAGAAAAGGGGTTAAAACCAGTTCACAATCACCATTTTAGTTTAGAATT
CAAGTTTTTGAAAAATCTTGCCATTTACCAACTAAAATCCCAAGTTTTGATGTTAAAATCCACCAATGATAAATGTGAAA
TGAATTTTTAGAGTTTCAAAGGCTTACCAAATTGATTCACCATGAAAATCCTCTAAAAAATTGCCTCCAAGGGTTTTCCA
AAACTCAAAATGGGTAAACCCCCCCCCCCCCCCGGCCCGAAATTTCAAGTCTAAAAGGGGTCTTTGATGTCACAAAAGGG
GACACAAGTTTGCTTAAGAGAACGTCGCAAAAATTGTAACATCTCGCAAATTGAAATCACTAGGAAGAAGCCAATAATTG
GAAATTGTCATTTTTGGAAAGAATGAAAATTTGGAAATTTTGTTAAGTTAGAATAAATTGAGTTTTGGTCAACTTCAAAC
GGCCATAACTTCTAACTCATAATTAGTTAGGTGTACTTCTAGATATGGTAGGAAATCTCTTGGAATGATCTATCCAACGC
CGCTGAGTTTGCACAATTCCGAGTTCGTATGAGTGAGTTATGTCCTTTGGAAGTTGGGCTGTTGGAATAAGGAAAGTCCA
ATCTGGATTTTGGAAGGGTAATTTAGTATTTTCCTTACCTAATTATTCCAATTAGTTTTTATGAATTTAATTTGGGTAAA
TTCAGATTTTAGTCAGTTTAGAAAAGTGAGTTTTACGCTAGGGCTTGGAGAAGAGGAGAAAGAGGAGAAAGGAGAAGAAC
GTTCAAGATTCGTCGATTTCGTCGAGGTTAGCTTGTGAATTTCGTCGGGGGTGATCCCTACAAGGTATGTGAGATCACAT
AGCATTGGGTTAATTCACCCACGCGCCAACCATGATTCAATTCAGCGAATTTAAGTCTTTGAAAGTTTAGAAATTAAGTT
CTTGATGAACATTGTTGAAAGTTTCGTTGAATTTCTTGTGAGTTGTGTTGTCGGAGTTTCTTACGATTTGATTCATGTTT
CCGAGTGTAATTTAGGTTTGAATCTATCATATTGAGGGTATCAATAATTCTAAGTGTTTGGTGAAGGAACCATTGAAGTT
TAGAGGGTTTAGAGATGAAAAACGGAGAAGAAAAGTCGCCAAACACCTAGGGATAGGGATGGGGCGTCGCGCCAGCCAGC
GCTCCCCAAAAGAGTCTCTGAATGTTCAACCTTGGGGCGCCGCGCCAGCCAATGCTCCCCAGACTGGTCTCTGAATATTG
AGGTCTGGTGCCCCGCGCCTCTCAGAGCGCCAGGGACGCCGGTTCTCCCCATTTCTTCCCCACCTTTTCGTACTTGTTCC
TTAGCAATGTACCTAAGTTTTCTAGTTGATTCCAACACTCTAAGGTACATCCAAACATCATGAAATCATCCATAAACATG
AGATCATGAACTTTGAATCCATAATCCAATTCAAGGAAAGTTAAGATCATTGTCAAGAGAAGTTAATAGTCAAGTCTAGA
AGTTAAGAAGCAAGTCAAAGAAAAATTTATAAAGTTTTTACAAGTCTTTAACAAACGTTTAACTTTGTTTTAAGATTTAA
GTTTCAAGTTAAGCAAAGAGTAAAGAGTTGAGTTCATTTCTCAAAAAGCTATAAGGGAACCAAGTATTCCCATAGAGTTT
ATAAATGTTTTCACATTTGAGCAAGAAAAGGGAACATCGATTCCAAGAGAGCTTTTAAGCTAAGTTTTGAGTAATTATCT
CAAATCAAAGAAAGAAGTTTGTTTTAAAAAACATATGAGCTAAGTATATTTTGGGAGTAGTATTGAGCACCGATATGGGG
ATGCGAGTTCATATTAACTCAAGTCTCCATAAACCTTGTAGTCATCATGGGTAGTAAAGGATTATACTTTTTAGATGACT
CCTTAGGATGCTTTTAGCATAAGCTAGTTGATCCACTAAGTTAAGCGTTCTATATGACGGCAAAGTATAGGATAGTTCTG
ACAGCGTGGAAAAGACGTATCACCACTTAGGCTCATAGTGGTGGTTGTCGGTTACAGAATCTCTCACAGAAACTATATTA
CATTATTATATGAGTAAAATTGAGTTTGTTATTGCATTTTCTTTAACGAACTAAGTTGTTTTACTGTTTTATAAAGTTTT
TCATATATTGCATGTGTCTTATTGCTTTATTATGAGTTGAGTTATTCATGAGTTGAGAAGAGCCAAGGTAAGTGTTTTTT
TCAAAATCTTTTCAAGCCTATGTATTGTTTAGCTTTCCAACTCGCATACTCATACATTCAATGTACTGATGTCGATTGGC
CTGCATCGTATTATGATGCAGACGCAGGTAACCAGGATCAGCATCCAGCGCCTCGTTGATCCAGTTTGAGCACTCAAAGT
CTTGTGGTGAGCCTCCTTGCTTCCGAAGGATCCCTTGTATTGCTTTCAGTTTTATTATTAGTTCATTAGGATGTCATAGG
CCTGTCTCGACATCCATCTCAGTTGTTTAGAGGCTTCATAGACAGACAGTCAGTTAGTTAAATTCATTTGTCACTACTTT
AATATTGGCTTATGTTTTTGAGACTTGAGGTTGCCATTTTGGCCAAGTTGAATGTTGACTTTTAAACATTCTAAGTTATG
ATCATTATAAATATGCATATAGTCTTCTGCTGAGTAAGTAAGCCAGTCCAAGGGTTCACTTAGGGCCAACAATAGTTCTC
GAGTGCCAGTCCCGCCCAGGGTGTAGGCTCGGGGCGTGACAAAAATGACCTCCGGTTCACTTAAGAGAACCTCGTTTAAG
TGAGACCTCTTCGCAAAAGCAAAGCGTCCTTCGCTTTCGCGAAGGTTGCTTAAGCGGATTGACCTTCGCAAAAGAGAGGT
CAGTAGACACCAAAAAATTTAGTCAACTTTCAACTATCGAATGGACCCTCACAACTCGTTCGGAACCCCGTACATCCAAA
CCCTATATGCAAAACGTTTATACTTGACGTTTCGGACACAATGGAATGAAACACGAATCTGAGGTTCCTTGACCCAAAAT
TATGAAAATCACAAGAAATGAACATAGTGCCTAAAAGGTCAAATCAAGCTTGGGACCTCTAAAAATTCAACCAAGACCTC
ACTAAGGCCTAAAATCATCCCCGAAATCAACGAAACTCTCGAAATTCAGATCCGAGCATCCAAAACCCGAATGTTGAGCA
AAGTCAACTCAAAGGCTGAAATTTCATAATTTTTCAACTTAGAACCTCAAATCCCCAAAAAGACTCCGAATCTAAACTGA
CAACTCCCTTACATTAATTTCCACATTTCAGGACTGATGAAATCGACAGAATTTCATTCCGACACTCGAAACTCCCAAAG
ACATTGAAAACCACTTTTAAGCAACTAAGGCCTTTCAAAATCAAAACTTACAAAATTCACAACTTTTTACTCCAATTTTA
AGACCAACTTTCAAGACTCAATTAGAAATAACTCGGGGTCAATACCAAGAGGGGCAAAATGATAATTTCATGAAAATTTC
CAAAAATGACCAACCGGATCATTACATATCATTTATCTTTTGATGCAGTTGTGTTCTTCATCTTTCCGTGTTGATGTTTA
ACTCGATGTACTTCGACAACACCTACGTCAGAAGCTGTTTGTGAAATGTCATATGTATACATTCAGCAAAGGAATATCTT
TACATATATGGGAGCTTCTGTTAAAAAAATGATTTAGTAATGCCATAACATGTTATGATATAGATATTTGCTGGGTTAAA
TTCCAAAATATGTATGTATATCAATCAGGAATGCACATTGAAAGTGCACTTTTGTAATCAACTGATACTTGTGTGTTCTT
TATTACTAGAATGCATCATCTGATCCACTGTTTCTCCCAAATGCGCACGTAAGTATATGCACGTAAGTATATGAGATCGT
ACAAGTAATATAGTGACTCGAGAGTTGGATGCTGTACCTACAAAGACTTGTGATTCAACTTGTTACTAATAAGTGCAACT
GTGCAAGGATTCGAATATAGTCGGTTTAATGAATTTGGAATTCACATTCCTCTATTCAAACATGCCCCAATATTTTGTAC
ACTTATTTGCTATAGATATTATACATTGAAATTACGTGGGACTCTATAAGACAAGTACAATTTTAATTAGGGTCTCAAAT
GTACCATAAATTCTTGGGATATTTATAAGAGATCAAAATATGACCAAATTCTTCTAGACAAATCCAATACTTCAAGAAGA
TCCATGAAATCCTCCTTACATGGAGATCAAATATATCTCGAGAAGGTCCAAATTACCCTACATTCGAGAAATATGCTACT
AAAAGCCCTCAAATCACGGAGAAAATTCAGAGAAAATTAAAGAATCAAATGGACAAACAGATTAATTTGTACTCACATCG
TTTTATCAATAAAAATATGTTTCTTCAGATATTTTATTTGTTATTTTAATTTATTTTCGATCCCTTTAAGATTTGTTTCA
AACAAATCTACTATCAAATGTTCTTCCGGGATCAGAACTGCAATTTACAGAAATTACACTAGCCCAAACACACCTTTTTT
TTCTTGTTGTATTTGGATTAATACCTTTCCACCTAACCATACTAACAAGTTAATCTCTTTTTAGTTTTAAACACATCTAT
TTAAAAGAGGTCGAGTTGTTACAAGAATAGTGATGAATTGTCAATAATGATTTCCCATTCATCTCATCTTGAAATTATTC
TTTTTTATTTATGATTTTTTTTGTAACAATTAGTAAAATAACAAAAGGTGGGGCCGTGGCGGCTGCATCCCATGGAATTA
TCAATTACTAATTTACTATATATTAAGGTCCAATTATTCTAATCTGCGTACCTAATTGAACATATTTTAGTCCAAACTCT
TATTTAACAACATTTAATAGGTAATTTTATTCCTTTGGACTATACATCAATTGGTCCATAAATTGTATGTGAAGATGATT
GGTTTGTCAATTTGAATAAGAAAATTTGACCAAAATACCAAACACCTCTATTTGATTCTTGGACATTCATTATGGTGCTT
GTCAATTTGAATTGCATCAAAACTTTCGTTTGAACTTCATATATGAGAATTCTAAATAAGAACTCGACTTTCTATTGAGT
AGCCTTTCAAGTTCATCGTTAGCCAATTGCTTCTAACTATTGAGTGGCTTATTCTTGGTTTACTCAACTTTAAGGTATGA
TTATGTTTAAGTTCTCTTGTTTAATTTCTTTGTTTATTATGTTTTCCATTAGTGTGTAGTCTTTTTTCTACTTCTTTTTA
TACATGATAAGATCTTGAGAACTTTAAAGGAAGGGAAGGAAAACCTTGAGTAGTGAAAACTACCTATATGGACAGAGGAA
AAGAAAGTGAAGGACAAAGAGAGAAAGGGAAAGCAAACAACTCATCGGTATGTCTTATGATATTTATTTATATTTTTCAT
TTTTTATGGCTTTTAATTGACTTAAAAGCGTTAATCGTCCCGGAAATTGTGTTTGGTATGACGGAAAATGTTTTCCTAGA
AAACAAGTGAATTTCTAACTTATTTTCCCATGTTTGGTTGGTGAGTAGAAAATGTTTTATGGAAAATATTATTTAATGTG
TTGGTTGGTGAATGAAAAATATTTTTCAGAAAATATCTTTTATTTTTTGCTTGAGACTAAAAAATACTCATTAGGAAAAT
AATTTTTGATCCGAAAATCAACCCCAATAATTGATTTAGGACCCGACCTGACACCCAAACTAGGACAAGAACCCGATGAC
CATTCCAAAATCCGACCCTGAGATCTGATCCAGTCGAACCCATGAATTTTTTTTTGACGGGGTCGCGGGGAAGGGGGGGG
GGTGGTGAGCATAGTAAATGAATTTTTTTAAAATTTCAAATATTTTTCAAAAACAATTATATTTTTTGATTTTTTTTATT
GGGGCTGGCGCGGGGGTGGGGGTAGGGGTAGGGGGAGGGGGTGGCGTAAAAAAATGAAGATCTTTTAAATTTGAAATATT
TCCCAAAAATAATTTTTTCTTAATTTTTTTTTTTTGACGGAAATGGCCTGGGTGGGTGTTTGGGGTAGAGATTTGAAATA
TTTTTCAAAAACAATTATTTGAATTTTTTTTACTGGGGCAGGCACGGGAGGGGGGTGGGGTGGTTTTGGTGGTAAGCATA
AAAATACATTTGAAATTTAAAAAATAATAAAAATTTCAATTTTTTTTTGAATTGGGAAGGTCGGCTACGGGGTATGGGTA
GGGACGTAGGGTAAGAAAAAAAATTAAAGGATGAAGTAGAGTTTTGAAAAATGTTTTCCTTAATTTGAAAGGGCAGTCAT
TTTCATTAAATTTGAGTAAAATGAGTTGATTTGAAAAACATTTTCCAAACATGGGAAAATTAGAAAACATTTTTCAGAAA
ATATTTTCCTCCATACCAAACACACCAAACACACCTGTAGTTTCAAATATCATATCTTTCCATGATATCAGAGTTAGATT
CGTATCTATTTGGACCCCATGTTATATTGTCCACACTCTAGTTTCATAAGCTAACTTTTGTGGCATATCTTTACAGACTT
GTAGTACTATACCATTTATTCTAGTTATTTTACTTCATTAAGTAATTTAGTAACTAAAATTATCTCTTTAGACATTTCCT
ATGCCTGATATCTTTTTTTCTTTAAGAAATGTAACATTTTGTTTCAAACGACAAACATCGTTAGCAATTTATCACAATAT
AATCCTTGCACCATGTCAAGGAGGTTTCCATGTAAACTTGGTCTTCGGACTGGTGGTGGACTCATATAAGCCAACAGTAT
CACAGCCCTCCATGTAAATCTGGAACTTGAGACCGGCAATGTGACCAAGCTCACACTGAATAGATTAAATGACATGCTTA
TAGTTAAAGCCAAAAAGACCTTATGTTTGTAAGACGTTTAAATAACATAACAATCCTCTCATCCTATAATTTATAAGACG
TTCTATATGTTTGCCAGTTACCTATTTTCATCTCTTCCTCCAAACAATGGTTTAAGTTTTATTAAATCATCCATTCTTTT
TGTGTACACACTCTGTATGTGAGTGGATGGATGGATAGATCAGTAGAGACTCGACTCAACAAATTAGGTACAAAAAGATA
AATTGGTAATAGTTAGTATTTTACTTTTAAATAACATATACAAAGTAAACCATGTTTCTGACATGTTTGCCTTTTGATTT
AAGCTGTAACATGCTAAACATTTAGCTCATCTATTAGGCTATAAATATTGGATTAAGTCCTCTACACTTGTGTTAGCTAC
CTGTTAAATTAGAGTAAAATCTGTCATGGTAAATATGTAGCATTTGAAATCCCACAAAACATTTGGTTTTTTGGCAGGTG
TCATCTACTGTACTTCGCAAGGACATGGTCAATCTACTAGATTTTATAGAGAGGTTAAAGAATGGACGAGTTCAAATAGC
GCTTGACATGGATCAAGCAGAAACGCTGACATTGGAGCTGACACTTATATCAGCATTTTTCCAGCTTTTTTATGCTGCTT
TGGATGACGAAATGATTTGTCTATCATATGAGGTTCATAATCTGGTTCAGTCACTTTTTCATCAGAAGGGAGATGGCATG
CTGGCTGAACTAATGAATCATTCCGTTCCTTGCCTCCTAAATAATATTGAAAGTTATAGAATTAATTACTTGAGTGGATC
CTTTCTTAAAAATAATTACTTATTTTAGATATACTCTTTAATTATTACCATTTATAGCAATATAAAATAATACTATATAT
TTTATTAGATTTTTCTCTCTCTCGCCTCTTTCTCTTTTTTTCTCTATCAGTTTTTTAATTTTTCTCTCTTGCTCACTCCT
TTCTTTTTGTTGCTCTTTCTCTCTTACTTTCTTTTTGTTGTTTTTTTCTTTTTGCTGCTCTTTCTCTCTCTTTCTGTTGC
TTTTTTTTCCCTTTTGTTTCTCTCTCTACTTTCTTCATAGAGTAGTGAATGATTCGTAAAATGAATAAAATTTGTATCAA
TAATTAATTAATTAAATAAATAATGTAATCATAACAAATGAAGTGACATAACAAATTGCAAAATGAATTAAACTTGAATT
AAAAATGTATTACACACATATTAAAGTTGAATTAAAAATATATTACACACAATGATCTATAGAGTAAATTAATCTTGTAT
TAATAATGAATTAAACAAGTAATCCAATAGTAACAAATAAATCAAAAAATTGCAAAATAAATTAAATTGCTTTAAAATTG
TATTACACAATATTAAAGTTGAATTAAAAGAGAGAATTAAGAATGAATGAAAAACGTAACTAACAAAAGACAAGACAACG
ATCTATAAACTGGATTAAACTCATATTATTCATGAATAAAACTTATATCATATGTATCTTATAAATTATCTTTGCTTTTA
TCACTAAGAAAATGAGCGATGGTTGCAATATGTACTAAAAATGTATTGTGCATATCTTATAAATGTATTATTAGTGTGTT
ACCTAAATTATTCTTGTTGGTATCCGTAAAAAATGAGTAAAGTGTGCAATACGTATTATAAATGTATTATTCATGAATAA
AACATGTATTATATGTGTCTTATAAATTACTTTTGGTTTGTATCACTAAGAATGTGAGTGATGTTTGCAATATGTATTAA
AAATGTATTGTGCATGTATTATAAATATATTATAAGTGTGTTACCTAAAATATTTTAGCTGATATCATTAAAAAGGGAGT
GAAGTTTGCAATATGTATAATAAATGTAGGATGTATTGTTCATGATTTTAATACAATTACGAAACATATCTAATACAACT
TTAATACAAATGCGATATAGTTCCGTAAATTTCATCATTTTCGAGCTTCAATCCATTCCTAAAGTCAATTCTAAACTTAA
CCAAACCCTCTTAAAATTGAGATATAAACTCCAAACGATATTTTCAACTATTTGTAGGAACAACCTATCAAAACTAATCG
CAAACGAAAGAGAAGTCAACGATTCGTAGACTGAATAAAACTTGTATCAATAATTAATTAGACAAGTAATCTAATTGTAA
CAAATGAAGAAACATAATAAACAGTCAAATGAATTAAACTTGAATAAAAAATGTATTACACACATATTAAAGTTGAATTA
GAAGCAAATTAAACATGAATGCAAAATGTAGCAAACGAAAGAGCATTATGTGATTTGTAAACTGAATAAAACTTGTTTCA
ATAATGAATTAAAGAAGTAATTCAATCATAACAAATTAACCAATAAACTGCAAAATGAATTAACTTGTATTAAAAGTGCA
TACACAAATATTAAAGTTGAATTAAGCATGGATAAAAAATGTAACTAATGAAACACCAAACAATGATCTATAAAGTGAAT
TAAATTTATATCAATAATGAATTAAACAAGTAATCTAACAGTAACAAATAATAAACTACAAAATGAATTAAATTTGCATT
AAAAATGAATTATACAATATTAAAGTTGAATTAGAAGAGAAAATTAGCAATAAATGAAAAACGTAACTAACGAAAGACAA
GACAATAATCTATAGACTAAATTAAACTTGTATTATTCATGAATAAAACATGTATTATATGTGTGTTATAAATTATTTTA
GTTTGTATCACTAAGAACATGAGTGATGTTTGCAATATGTATTACAAATGTATTGTGCATATGTTATAAATGTATTACAA
GTGTGTTATTTAAATTATTTTGGTTGATATCACTAAAAAGGAGTGAAGTTTGTAATATGTATTATAAATGTATTGTTCGT
GATTTTAATACAATTATGAAATATATCTAATACAACTTTAATACAATCGCAATACCGTTCCATAAACTTCACCTTTTTCG
AGTTTTAATCTAATATTTCTCCTAAAATCAATTATAAACTTAACCAAACCCTCTTAAAATTGGGATATAAACTCCAAACG
ACATTTTCAACTATTTGTAGGAGCAACCTATCCAAGCTAAGGTCTCAAGTTCAAAACCCCTTGCCAGCGAAAGCAAGGGG
TTTGCCTTCTGGGTCGAGCTCATCAAACCAGGTTTGCCTAGTGTGAGTTAACTCTCCTATGTGGTTTGCGAGCTATTGCA
TAGGAGCGGGAGTTTTACCCAAAGGGTAGCGGCTGGGGGTTTCCCTTGCCATCAAAAAAAAAAAACTAAACACAAATTCG
TAAAATTCAAATAATGAATTCAACATGAATCTTTATAATGACCAACAATGGTGAACTCTCGTTTTTATAATTTTAAAGAT
TTGAAATTTCTATTTGAGAACATGATATTGTACAATTTTTTTATTTTTCTATTCCTCTTCTCGTCGTGTTTTTGGATAAA
AATAGTGAAATATGGGCAAAAACTGATTTAAAAACAGCTATTTGAATGAAAATTTTAAAAAAAAAATTAAAAAAAAGAGG
AGGAAGAGAAAGAATGACACAGAAAGAGACGACAAAGAAGAAGAAAAATAAAAAAAGAAGAGGAGGAAGAGAAAAAGGGC
AGAGAAAGAGGCGAAGGAAGATAAACAGTACTATTTTTTAATTCTAAAAAAATGTTATATTTAGTTAGAAAAATTATATT
GCTATAGATGGTAAATATTTTTGTAATATTGCATATTTATGTGATTTACCCAAAGTTATATCTGGTCACATGACTATTCT
GAATCAAGTGCTACCATGACTGAGGATCATTTGGTTGAACATTTAGATGCCGTCCTCATGTTTCTCCAATATCTACCCAA
GGGTTGTGCTGAGTTGATTTTCCCAATAATGACTCAATATGAGCTTCTTCAGAATGTGTATGGAAATTTACGAGATTTCC
ATGAGTTAAAAGTAAATGGTTGTGTTGAGCATGACACAATTGAGCATGTCTTACATCAGTTTCAAATTATGGTTCAGAGT
GTAGGGATCTTCTGTTTTTTCCTTTTGCATTGTCAACTTGATGAAAGAGATGAACATGATGAAATACTTGTCAGTTCTCA
AGTTGAATCCATGCTAGTAGATCTACTTGTGGATATTATTCCTGTTGAACTGGAGGTTATGCACATATGTTCGACAAATT
TGAAAGCTTCAAAGTCAGAAAAAGTCGGATGCTTCATTAAGCAGCTCCAGAAAGCCTCTCCACATATTCTTAGAGAGTAT
CTGATTCATCTACAAGAGCACATGGCTAATATAACTGCTGATAGCACTTCAACGCGCAACATTCATGTCATGATAGAGTT
CCTATTGATTATTCTTACTGATGTTCCCAAGGACGTTATTCATCATGACAAGCTGTTTGTTCTCTTGGAACGTGTTGAAG
CACTTACCAGGGAGGTATCCATTTGTGTTAGCAAAGTAGACGAGAACTTAAGGAATGAAGAGAATATAATTGATACAAGA
TATGCAAGGCTAGACTTTCTGGAAAATATTGAACTCTTAAAGAAAGATCTCAAACATGTTTTCTTAAAAGCCCCTGCAGA
CTCATCTCAACTCTACTTCCCCATGAGAGATGGACCACTCTTCATGAATCTTCTACTTAGAAACTTAAATGACTTGCTCA
ACTCCAATGCTTACTCGGTTGATTTGATAAAGGAAGAAATCGTGCTGGTGAAAGAAGGTCTAGAGTTCCTAAGATCATTC
TTTGGAAATGTTGAGCAAGAATTTAATAAAGATCTTCGGACTCGTGTTGTAGGTCTGGCAAATGAGGTGGAACATGCCAT
TAATTCAATTCTTGTCAGAGATCATGGTCTCTTGCACCTTATCTTTTTACTTCCTGATACCATAGAAAACATCAAGCTTA
TCAAAGAAGAGGTACCGGCGAGGATTTCCAAAAGCAAGGGTCTTACTGTTGGAAATGCTCCCAGTAAGCCCGTTGAAATT
AAGAAGTCATCAACCACTGGTCAGATAATTGTAGGGTTTGAGGAGGAGACAGAGTGGATAATTAGGAAGCTCACCAGTGG
ACCAGCAGAGGTTGATGTCATTTCCATAGTTGGCATGCCAGGGCTTGGAAAGACTACTTTGGCTTACAAAGTATTTAATG
ATAAGTCAGTTGTTGATCATTTCGACGTCCGTGCTTGGTGCACAGTCGACCAAGAACATAATGAGAAAAAGTTGTTGCAA
AAGATTTTTAATCAAGTTATTGGTCTGAAACAAACACTCAATGAGGATGACATTGATGAGGACATTGCTGATAAGCTGCG
GAAAGAACTGTTTCGAAAGAGGTATCTTATTGTCTTGGATGACTTGTGGGATATTGCAACATGGAATGAGCTAACAAGAC
CTTTTCCTCAAATTCAGAGAAGAAGTAGAATTATTTTAACAAGTCGGAAAAGGGAAGTGGCTTTGCAAGGGAAACACCAC
AGTGATCCTCTTTATCTTCCATTGCTCACACCAGAAGAAAGTTGGGATTTATTAGTGAAAAGGGTATTCGGAGAAGAACG
TTGCCCTGATGAACTATTGGTCGTTGGAGAAGAAATAGCCCGAAAGTGTGCAGGACTTCCTTTGCTACTTGATCTGATTG
GTGGTGTCATTGCAAGGAAGGAAAAGAAAAAGGCTTTGTGGCTTGAAGTACTAAATAATTTGAACTCCTTAATTTTGAAG
GATGAAGAGGAAGTGATGAAGGTTATACAATTAAGTTATGACCATTTATCAGATCACTTAAAGCCGTGTTTGCTTTATCT
TGCAAGCTATCCAAAGGACAACGATATTAAAATCTCTGAATTGAAACATTTATGGAGTACTGAAGGACTTGTGGAACAGA
CTGAAATGAAGAGTGTTGAAGAAGTACTGGAGGTTTATGTGGATGAGTTAATTTCAAGTAGCTTGGTAATAGTTTTCTAT
GGGATACATGATAGGAACCCGAGTTTCTGAATTCATGATCTTGTGCATGATTTTTGTTTGATAAAATCTAGAAATGAACA
TTTGTTTGACGTGATAAAATCAAATGCATCGTCTTCATCTTCAGATCTGATGCCGCGTGCAATGACCATCCATTACGATC
AGCATCTCCATTCGGATGAAAATTTTGTCCTGTTCAATCCAGAAAAGAAAAATCCTTATGTCAAACACCTCCTCTCATTG
AAGGTATACAAGGCTGGTGATATAGAATCTTGGAGGCCCAATCACCTAAGACACTTGAGGCTTCTTAAAAGTTTAGAGAT
GCGCCAAATACTTTTGTCGGATCCTTTGCTGAATGAAATAGGCATGCTTGTTCATTTGAGGTATTTAAACATTTGGACAA
AGGTAGAAGCTCTCCCTCCGTCTTTTTCAAACCTCTTGAATCTAGAAACTCTGATTGTGTATAACTCAGCATCAAACATG
GTACTATCACCCAGTATCTGGAGTCTTGCAAAGCTTCGACATGTTCACATGTTGAGTTTTTCTATCTTTGATTCGCATGC
TGACGAACCAACAGTGTTAGAAGAGGACTCAAAGTTAGAGAATTTGAGAATATTATCTGGGCTCAAGATTTCCGACTCGC
AAGACACAGGGGACATTTTCAAAAGGTTTCCCAATATCCGAAGTCTTAGATTCGCCATTAAAACATCACGGTATTGTTCA
GCAGAGCAGATTTGTTTTCCAAGATTGGATGCCCTCAATGAACTTGAACAAGTTGATGCAAATTTTCATGGTGAGGGATG
GAAAGATAAATATCAGTCTGATCTGTACTACTTCCCTTTGAGCTTGAAAATATTGAACATGACAAGGTTTGATCTATCAT
CCGATTCACTGTCAGGAATTGCGAGACTGCCCAACCTTGAAAACTTGAGTCTAAAAGAAGTAATCATCGAGGGAGGGAAA
GAATGGAACATGGAAGATGTCACCTTCGAGAAACTGAAATTTCTCGCATTGTATGAGGTGTCTTTTTCTGAATGGCAGGT
TAGAGAGGAATCCTTTCCCATGCTCGAGGAATTACAAATAGAATGGTGTTATGAGCTTATGGAGATTCCGGACAATTTTG
GGGATATTGCTTCATTAAAGTCTATCACAGTGTTGGGCCGGCCACAACTAACAGATTCAGCCCTAAAGATTAAGGAATAT
GTTGCAGAAATGACGGGCGATGACAAGCTTGTGGTTATGTAATATTGAGTTCTTGCGCGAAGTGGGCAAATCTTTGTGAG
TATATACGAATTTATTAACTTCTCTTGTACATTAAGTTCCTTTTCAGTATATATTTTTTCATTTACCTTAACCTGTATAA
TTTCAAAACTCTGCTGGTGAACAACACATCAAACAGTGTTCTATCACCTAGTATTTGGAGTCTTGCAGAGCTCCGACATG
TGAGAATCGATGATTATTCTTTCTTTGAACTAACTGTACTATTAGAGGACACAAAGTTAGAGGAACTGAGGATACTATAT
CAGCTCAACCTTTTTTGTTTGGAAGATGCAGAAGGATCTTTTAGTTGAAATTTGCTTTTAGTTATGTTTTAAGCAAAATA
AGTTGTCTACTTTAAGATGAATTTGAATTTTAAATTTTAGTTAGGTCGTTTGAGTTGTTGAGATATTTAAGGTTATTTTA
AATTTCAAAATACACAGATTATGTGGTTTACGTTGGCTATTTAAAGCCCCTCAATGCTTAATAAATTTGTTGAAAACCAT
TTCAATCCATTGAGAGACATTTTCAACCCTTTTTGCTTCCCCATCTTTTAAAAAAATCAACACTTTTCCCGTGCTCGAGG
AATTAAGAATATTATGGTACTATGATCAGAATATTGATTCATTAAAATCAATCACACTGTACAGAATCCATCAACTTAAA
GATTTAGCTGTGATGATTAAGGTTTATTGTCGGTAATCTTCTACCATTGAGTTTGTGTGCGAAATGGGGTCCTTATTTAG
CTCATGTTAGGTCCTTAATTCATCCGTTTGTTGTGAGTATATCAACTTCTTTGCTTTACGAAATTTCATACCTAAACTAC
TGTTGCTTTGCGAAATTACATACCTAAACTATTGGATGCTCACGAAACCCTTCAGGCGTCAACTACATTGTTCTCATATT
AATACACCCCTACTTTACTTTACCTGATTTTTTATTTTAAAAAAAGAGAGCACTACAACAATATAAGAACAGGAAAGGGA
TCACGTAAACAAAATTGGAAACTTTAAGAATCATTACACTTCATATTTCAATTTCAGAATCAATTTTGGAATATTACTAT
TATATGAAAGAGTATTACTAAACAAAAGACTATGATAGTATGTTGTTTTTCGTCCTAAATTCTTGGACCTTCCACTAAGT
GCGAATCTAAGAAAGTAATTTGAACATTAAACTTGAAGATCTAGGATCCCAATAAAGCACATTTTCATCACCAACGCCTA
ATCCATGATTGTCGAACAATTCGATGCACGAAAGAGAATAGTCATCATTGTACAACTTCTTTAAGCAAACATTTCCACCT
TCATACTTTTAGGGGCATTCTCCTCAGTTACATCCACATGTCAACACTTACCCCGCACCTGTTCTCCAAGCTTTTAGCCA
CATCCAACTTTCAATATCGAAGAATATACTCAAATGTATCGAAAATTGGAATCACCAACATTCCAAGAACGACCTCATCA
TGGGTTATCTTTTTCGATTTTTTGGGCAGGGTATAAGTCTCTTATCTCCACTAGTTCCTGAGTCACTACCCATGGAGTGT
TGTTAACTATGCAGCTTCTTTTTTCTTTTCAATGGCTTCTTCTTCTTTCTCCGAACCAAAAATTGAGATTTACCAAGTTG
GAGCACCAGATTTTCATCCCTAATTAACCCAAAGGGCTCAAACTCTATTGTCTAATATTTCGTTAGTAATTTGGAATCAA
TGGCGGTGTTTGACAAAATTACTCTTTTGGATAGGATCTCTTCTGTCAATTATGCTATAATTTGGTCATAAATTTCAGGA
CTGTTACAACCACAATGAGTTCCTATGCAGCTTGGAAAAATTATAAGGTCCTTGAACAAACCTTCGAGATTCTTTCAGTC
CTACAAAAACAAATCCAACCAGAAATGACATTTTGGATTCAACAAATTTCACAAAATAACTAACAGAGATTGGTATCAAG
GGCACTGAAGAAGAAGAATCTACTACTAGAGGTGGTATTCTTGCTGATGAGATGGGAATGGGGAAGACTATTCAAGCCAC
ATGTCATGTACTGTTGTTGGTGTGATTTAGTGGGTCAGTAAGATTGACCTCTTCACAACAAAATTCTAGTTTATCATGGT
GTGCTAACAGGGAGAAGAATATTGACATATTTGTGCAATATGATTTTTTCATCACTATGTACTCCGTAGTGGAGGCTGAA
TACCGGAAAAATGTGATGAGACCAAAACAAAAATCCCAGTGGTGTGGAAAGTTTTTTTATGAACAAAAGCTTTCTGTTCA
CCAGAAGTACTTTAATTTTGTGGACTTGATGTTGTTAAAATAACTAAACAATCAAAGTAGGAGAGTAATCTTGGAGGAAA
AACATCAAAGCTGAAAAAGAATTTTATTCAAGGTAAGGCCAAGACAAATGATGATTTGGAGATTTATACATGTAAAAGAG
GTTGTGGGAAGAGCATAAAGCGCAAAATCTAGACTGATGATGATTCTGTTGATGATTCAGCCAATGTTGGTCATGAGGAA
GTCAATTGTTTCATGGTATCATTATGACCTTCTCAATCAAACAAATCAAATATGTGGGTCGAGTTAATTATGCAATAATT
TCTTCATCCAATCCATTTCACAGTGTGAAATTGACTAATTCCTCATGGATATATCTTGATTGTCATTGGCTGAATCATCA
ATAGAACCATCAGTCTCACTTTAACGCTTTATGCCCTTCTCATACCTATTTTACCAGCATCAATCTATGAATCATTATTT
TTCTTAGCCTTCCTTTCAACATAATTCTTTTACAACTTTGACGTTATATCACCAAGATTGCTCTATTGCTTCGACTTTTT
AGCAGTTCTAACAGAATCTGGTGTATAAAATACTTTTAGTGAACATATAACTTTTGCTCATAAAAAGAATTTCTACACTA
CTGCCATTTTATTTTCGTGGCCATCACAATTTTCCTACACTCAAGCTCTACTGCGGAGTAAGTAGTGATAACAAATCATA
TGCAACAAATTTATCAAAAAATTTCTACCTGTTCGCACCATGATAAACTAGAATTTCAGTTCTTCCTTTAGTGGTGAAAC
AATCAATCTTACTGATCCACGAAATCACATCAACAACAAGACATATAATTAAGGTTCATTTTAGTACTGGGAGCTCGTAG
GAAGTACAAGGGGCAAGTGAGAGAAAACTAGGATAAAAAATTACTTGCCCTAGTTTGTGTTTAGCAAGTACAATAGCTAT
GGCTCTAACAATCTTCCCCATCCCCATCTCATCAACAAGAATACCGCCTCTAGTGATAGATTCTTCTTGCTTCAATGCCC
AAGCCATCCACTCTTTCTGGTACCTTAGCAAAGGCATGATAAAATCAGATGGTGGCCGGTCAGAATGAGTTGGAGAATAA
AACTTCTAAGCCACCATCTGATTTTATCATGCCTTTTTTGCTAAGGTACAACCGTGACTAACTAGTTGAGAGAGAGAGAG
AGAGAGAGAGAGAGTTTGTGTTGAGAACAATGAGCGGGAAGTTGTGCGGCTGCAAACATATTTATAAAGCCAGATCAGTA
ATGAAAGAGGGTGTGGTAAAAATATTTTTTCTTTAACTAGAATATTTGAAGTTCAGTAATCGAAATTCGACCAACTTTTA
AGTTTAGAGTGCTTCTGTCTTAAGAAAGCACTTACATTATGTTTTGTGTTTGTTTAAAGAAAGAAAATCATTCTATTTAA
AAACAAATTTATATTAGAGAACCTTTATAATAATGGACAAATATTTTATCGTGAAATAGTGTATTACCTATATAGATAAA
GTCGAGATTTGGTTTTACAAACTAATTTATAATTATCAGAATTTAGTGTTTACTTACCAGTTAAGAAATTACATTCAAGG
AATTGGTAAGTCATTAATTTTTTTGTTTATTATTGGAACATGCATAATAGCTAGAGAAATGATTTGATATACCCCTCAAC
TTTGTGATTTAGAGATTACATAACACTCGTTATAAAAGTGACTTACATATACCCTTGTTGTTAGACCCTCACCTTGATGG
TTTGAGTGAATCAGTGTTGGCTAGGGATTTACATGATGAATGTAGTCAAGGCCCAATGACTTCGATCAAGATCAAGCTAA
ATTAAATATAGACCTTGGCATTGGCGTGGCTAAAGTATGCAAGACAATGTGTGTTTAAGACATGAAAAGCGTTGGGCAAA
GCTAAAGCAAGGCAAGGGAGGCTATGATGGTGGCATGGCAATGGCTAAAGAATCTCAAGGGCTTAGTGTTAGGCAAGGGA
AAACGGACTAAGAGACTGGACCAATGGAAACCGATATGGGGCAGGACCTGCGCACAGTGCAATGACGTGGTCACGCACAA
AGCTGGGCAACCAGAAGCGAGTTTTGGAGACAGATTTGTAGGTTGCTTGCATGTGTCTCACACATGCATGGGCAGCTTCT
AGCCATTTGTGGATTATCAACAATGTAGAGAGAACTTGTATTTTCAAATTTTGAATTGGCCTATCAGTTGGGATGCCAAC
TGAATGAGACTGTGACAAGGTGCTTTGGCCTATTTATTGGCAATAGGCAGACCATTCACAGGCAAGGGGCTTTGGTCAAA
TTTTGTAGGCTAAGTTATTTGTGTGCTTTCTTTGTGTCATGAGTTCAATACAGAGCTGGGAAGAGATTCATGTATGTGCT
TGTACTGTCTATATTCTCATGCTTGTCTAAATGAAGAACTAGATTGAGAGAAAAAGAATAGGGATGCCACGTCAAAGGGT
GATATATTGTCTAGTGGATTAGATCGGGAAGGGTTGACCCCATAACACTTACCATTACATAAGTCGCGTAGATTTACTAT
TTATATCTAATAGAAGTAACAAAATTGATTTAAATTCTATTTTTTAATTTTTTTTAAAAAAATCAATGTTGGAGGATGTT
AGATTCTTCTAGCAAAGTTCAGGAATATTTTGATCCTTGTATGCTTTATTTAACTTGGCAAAGTAAAATAAAAAGAAGTG
ATAAAATGGGCACTGACCTTACATGGAGCACCGAACTGGGGCATCATCAACAAGCCTCAAATCTACTCACTCATTTGGAT
TGTCGTTAATAAAGCATACCGATTAACAAAACTTGGTAAGCCGAAGGTAGAGATATAAGAACAAAGCTATAACGAGTTAA
AGAGGGTGGAGGCTGCTAAAGAACATGACCCAAAACAAACTCAAAAGGTTTATAGGAGGAAATTAGGGTTTTAGTTAGAG
AGGTATTTTGAAATTTTGAATTTGATTTGGTCATAGAGATATATATCTATGCAAAATCAAATGTTGGGACTACTGGATGT
GTTCGGTCTTCACTTGATCCGAACAGAGAAAACAAGATTTGTCTTAGATTATACTTGAAGTGGTGAACCTTTAATTGTAC
TATTTGATGTGGACTCCCTTGAAGCCTGAAAAAAGAAGAGATGGAATTACGTCTGGAATTTTTGAGATTTGCATGAAAAT
GGTGAGGAAGCATCTGCCAATGGTGAAACAATCTGGAAATTTTCCTTGAAGAGGAGAGATGGATCTTGAGGGAGAAAGAG
AAAAAGGATGAGAGGCTCAAGAAAAATTAAGAAACCCTAGATGCTTACCTAACTTTAAAGGTAATTCAAACAATTTAAGA
AGGAAGACGGATTGGGCTTTGTCAAGGGAAGAGTTGGGTTTATATATTGGGCTACTTAAAAGAGCAAATGGTCTAAAGTT
TTGGTCTTCTTCCTCTTTTCAGATAATTTCTTGGGTTTCTTTATATTAATTAAAGAGAAATTAAGTGGAGTTAAAATATT
ACGCATATATGGTGATAAATTTAGTAATTAAAGTATGTCATAGCTAAAATAGATAAGTAAAACATGATTAACTTTGTAAA
CCTATTAAAAGAGTAGAATGGTTATCTAGGATACTAGTTCTTGGACACGTCCCATGCAAGAGTATATACAAAATAAATTA
TATTAAATCTATAGTGTAATCAACAATAAAATTTGTTAAAAAGTACAGGCGAAAATTGATAAGTACACATTCTATTTTAT
TATTTCTTTGTTGGACGACAAATGCTTATGTATTGTATGAAACTGTGAAATTAGACAACTGGTCAATTTAGGAAAAGAAG
ACCTAGTGAGTTGCATTTTGATGTGCTAATAGGTGCAAACATATAACATATTTATATGCTAAAACACATTGCTAAAAATA
ATGTATAATTAACTCTAATTTTCTTGTTATATATATATATATATATATAAACATCTAATTTTCTCATAAAGTACTTGAAT
GATTGGTTTTTGATTCTCGGGAAGATGACATCATCGAGTAGCACACGTAAAAGATGAATGAAAGAAGCTGAAAAATAATA
AAATACAATAAAGAAATTAGTATTGAGAATTTTCTTTTTCATAGTAGTAAATATTCTTGAAAGAATAATAGAATAACAAT
AGTCTATAATTAGAAAAGCAATAACACAAATCACCAAAATGGTACATATATGAATAGTGTACCTTTTTTTTTAAAAAGCA
TTTACTGCTCTAATGGTAATGGTTCATAGCAAAACTTTATCTTTTCATCTTTCTTAAGCTTCTACCAAGTTATTGAAATA
ATTTTCTAAATCAATGATAGTAGAGAGTGGTGCTATAAAAAATTGCATGACAGTACTACCCTTTTCATGGATATTCATAT
AATATAAAGTAAAAAGAAAAATAAACATAAATTGTTACCTCATAAAGTTGCAGCTTTTCCTCTACTATTTTATCCAATGG
TGGGTTATACATATTCTTGATTTATAAAAGTTAATTATTGAGAAGAATATTCTTGATTTATAAAAGTTAATTATTGAGAA
GAATATAATAAATAAGACAATATAATTCATTATCAATTTAACGGCTATTAATGAATTTCCTAATGGTTCACTTGGATCAC
TTGTTTTTGAAAATCTTGAAGAAATAAAGAAGAAAGAAGAAGAAAGGCACATATGAGAAGCACATGTACATAGCAAATAA
ATATTTTATCTTTAGAGTAGATGAATAGAAATAGGACAAGTGTACAAAGTATTTCTTTTGTTATTTGTCTGTACAACAAA
TAAGATGTATATAATCTAGGGTTTGACAATTCAGTAGAAAGGAGGGAAAATTTCTTTCATGGTATAAAAGCGACAGTAAG
CTCGATCCAAAAACTTTTCCATCAACCTTTTCTCTCTTCTTTGTTTCATTGACAAATCCCTATTTTTACGCCACAACTCA
AGGGGAACAACCATTTTCTAATAGAAAATAGAAGCCACACTTAGCTAAGAAAATAATCAGGTATATCTTGTCTTAAAAAT
AAGTGCTTGACCGGAAAGACCCATGTCAACAACACTGTAAAGGATATAACTACTCTCACAGTTCATGTAAAAAAACTAGC
TATCACATAAATCCTTTTTGGGCCATCGAGGCCATTATGATATCTAGGAAAATGTAAATGCTATTTGGGTTGTCAAAGTC
GTCATGATCTCTATAGAGAAGCTAATAAATGCTATGTATTAAGACAATAAACTAAACCATCATCAAACTTCATCCAACCA
ACAAAACAGGTCAACATGGACAATAACGTGGCTATTTAACCCAACACACTAGTCTGCAAGCCTCTAAGAGTTGTAAAGCT
TAGTGGGGACAAGACCTCGACCTACCCAAAAACTATATACAAAATAACCCAACAAACCTTTAGACTCTAGTAGCTCCGGA
GGAAAGGGGATGGCCAATCTATTGGAAGTCAACTGTGCAACTGAGAAGGTCTATCGAGTTGTCTATCAGGACCTGCAGGC
ATGAATGCAACACCCCAGGCAATGGGGCGATAATATGAAATAATGTAACGAGTATGAAAGGAAGCTAATTGAATTAGAAG
GTATTAAAATATACTAAAAGTAATCATGTAAGGAAATCAAGAATAAGGTAAGAATCTTGACCTGCTACTGAATTAAACAT
ACAAAATAATTAAACAACAACCCAGCCAAGCTCCCATAAGCTCGACAGGTACAAACAACAAACAAGACCACCTACCTAAG
TCCAGAAGGTGCCAAATCAATCTATATACCTCTATTGGTAACGCCTTGTCTGTGTAGGAAGTTGCATATCCCTCTTAGGC
AACACTATAGACCCATAGGATGTTCACATCCCTCTTAGGAATCAATATAGGCCCCGTAGGCAATGCATAACCCTCTTTGG
CATCAATATAGCCCCGTATGCAACACATGACCCTCTTTGGCATCAACATAGCCCCGTAGGCAACATATAACCCTATTTTG
TGTCAATATAGCCCTGTAGGTAACACATAGCCCTCTTAGGCAATACCATAGTCCTCTTAGCCAACATCATAGCCCCCATA
GGCAGTTCATAACTCAGCAACTAACCACAATAAACCCAAGGGCAATAAGAAATAATTCAATAGGCTAAAGACGAGCAATT
TAGCTATGAACAATCTATACGAATAGTATCTAAGTCGTTCCTAAAATAAGGGCGTTATTAACAGATTATGAGTCCTAAAA
ATGAGGGTTTATGACCACTAAATCATTCAACCACTCACAATTATATCTACAAGATCGCCTACAATAACAACCCTATTATA
TTGCTTCTAAGCTTTAAGGAAACATGCCGAACGAAGGGAATAGACTTAACATACATTTTTTGATGAATTCCAGTGGCCTA
TTGACTTCTACTCGAAACCCCCAATACTATATTAATCTAACAAAAGATACAGATTTCTGTTGCAACTCACTATTTGTGGC
TTACCGAGGCTAGAATCAGTGAAATGAGGTTTTTAACTTGTACTTAAGCTCCAAAAAAAAGCTCAAAAACACCAAACAAA
GTAAAACCCCTGCTGATACAACCACCACAGAGGTATGCCACACAATCCACAATGAAAACTATACCAAAATGACGAGATCA
CAATGTTAAACAACTTTTCTGAAGCTTGCAAGAAGAAATTACTAAGACCTAAAGAGTATTTTATGGATTTGGGGAGAATT
TCTCTGTAGTAAGTGCTAATGGAACATGAAAATGGAAAATAAAATGAAGCTGGTCGAATAAAGAAAGTTCCCACCTCATG
TGCGTGCTTGCGCCATCGCATGAAAATGCAAATATCTCTCCAGTCTGAAGTCTTATTAATAATTACAAACGGTTTGATAC
GTTGGAAACTATACTCCTAAATCTTCGATTTGATACCTTACTATTTATAAATTGGGAGAAAATCACAGATACATATGACC
CAAATTTCAAAGAAAACTTTAAAAGAAACTTACGATAACTTTCGTCAACTTTTATTTCATAACTCACTTAACTTGAAAGC
ATGAGATATGACCTGCGAACACTTAAAATATGACATACCTAATCATTATTAATTTATTAATCACTCCTTCCACAAAAGTG
CAGGTTAATTTAGACTTTCTGAAATGCGGGTGTTACATCTTCCCTTCCGTAGAAACATCAGCCCTCAAATGAAAAATTTG
AGTCATATTATTAGTTCTTAGGGGCTGCAAATTTTTGGCAGAATCTCCTCTAAAAATGTATCTATCCAGGAACCTAAAAT
GTGAGAATTTCAAACTAGACATCTCACATGATGACTCAATTAGTTAAACATCATAGCTTCGCAATAAGATTGTGAGTAAA
ATAATACAACACCACCACCAATATTAATAATCAACAATATAAAAACCAAATTGGCATCTTACCTCAGTGCACTGATATAA
ACTTCTATATTATCACCATAAAGTATGAAACAAGTGAGGATATTTGGATCTCATGTCATCCTCAGCTTCCCAGGTCACCT
CTTCCCTATTCTTGTTTCTCTACAAGACTTTAACAGAAGCCACATCTTTGGTTCTCAACCTTCGGACCTGTCGACTGCAA
TTGAAGTTTCCTCATAGGATAACTCCTTTGTGATTTGAACATCCCCAATTGGGTCAATTCGAGAAGGGTCTCCTATGTAA
TTTCTTAGCATCGATACATGGAAGACTGGATGAACAAATTCTAGCACCAAAGGCAACAATAACTCATAAGCCACTCGTCC
TACCCTCCGAAGGATCCGGTATGACCAAATGAATCTTGGACTAAGCGCGCCCTTACCAAATCTCATAACACCCTTCATAG
CTGAGACTTTAAGGATACCCATCGATAGAGAACTCTAAATCTCTTTGTCGCACACCTGAGTTTGACTTTTGGAGACTTTG
AGCAGTCAATAACCGTTCTCGAATTATCTTAACCTTCTCTATTATCTGTTGTACCAGGTCAGGTCCAACCAATTCTGACT
TACCTACCTCAAACCAGCCAATAGGGGATCTGCATTTATAACCGTACAATGCCTCATAAGGTGTCATCTTGATGCTAGAA
TGATAACTGTTGTTATATGAAAACTCAATAAAAGGTATGTAGTTATCCCAACATCCCTTGAAGTCTAGCATGCACACTTT
TAACATATCGAGGGTGGAAAGTTGTACTGAGATTAACCTGTGTTCCTAGTCCTTTCTGGAATTATTTCCAAAAGTTAGCG
ATAAATTTTGCCCCTCTATCCGAGATAATAGATATGGGGATGCCTTGCAGGCTAAAAATCTCTCGGATATAAAGCCTGCA
CAGTCTTCGGCTATGAAAGTAGTCTTGGCCAGTAAGAAGTGGGCTAATTTTGTTAGCATATCAACAAATGCCCAAATAGA
GTCAAACTTACTTCGCTGTCAAGGTAGCCTAGTATTGAAATCCATATTAATTGCCTCTTACTTCCATAAAGGGATGGCTA
TCTCCTAGACCAGCCCAACATGCTTTTTGTGCTCAACCTTCACTTATTGGTAGTTAGTACAGTGTGCCACAAACTCAGCG
ACGTGCTTCTTCATCCGTGCCACCAATAGATCTCTTTAATATCATGGTACATCTTTTTCGAATATGGTTGAATAGAATAA
TGTGAATGATGTGCCTCTGTTATATTTTGCTGTCGAAGCCCTACAACATTTGGAAAACACAATCGGCCTCTATATCTGAC
GACTCCATCTCCTGCTATATCAAAGGTTAAAGACTTCTTATCATGAGTCTTTTCTATGAGCTACTCTAAGTAGGGATCCT
CGTGCTATCGTACCTTCACTTCCATGATTAAAGATGATATGACTGTGTCTTGAACTCTGACCCCACTATCACATGCCTCT
AATAATCTAACTCCCAAGCTGGCTAATTAATGAAGCTCTCGAGCTATTCATGCATCTCAACACCTAAATAGGATAAAGTA
TCCATTGATTTGCGACTGAGGGCATCGGCTACCACATTCGCCTTCCCTGGATAATATAAACTATTTACATTATAATCTTT
CAGTAACTCAAGTCATCGACACTATCGTAGATTCAATTCCTTTTGTCTAAAGATATATTAAAGGCTCTTATGATATATGA
AGATGTTAACATGAACGCCATATAGATAGTGTCTCCAAATCTTCAATGCATGTACAATTGCAACCAACTCTAAATCATGA
GTTGGGTAGTTTTTCTCATGCTTCCTCAATTTTCTTGAAGCATATGCATTCACCTTACTATGTTGCATCAGAAAACAACC
TAACCCAATACTTGAAGCATCACAGTACACTGCATAGCCCTCTAAACCCTATGGTAAGGATAAGATTGGTGCTAATGTCA
ACCTTTCCTTCAAATCCTAGAAACAATGCTCGCAAGCCTCAGTCCACTAAAACCTAACTTCTTTCCGAGTCAACTTTGTC
AGTGGTGCTGAAAGTGAAAAAAAAACCCTCTACATACCTTCTGTAGTACCCAACTAACCCTAAGAAACTATGAACCTCTA
TAAAAGTTGTGGGTCTAGGCCAAGTCTTTATGGCCACAATCTTCTATGTATCAACACAATAATACAATCACAAATAGGTC
AAAATACGACCTTAATATGCTATTCATTAGGTTCATAAACACGGTTGGGGCATTGGTCAATCCAAAATACATCACCTAAA
ACTCAAAGTGTCCATATCTTGTTCTAAAAGCTGTCTTCGGAATATCTTTTTCCTGAACTCGTACATGATGGTACCTAGAT
CTCAAATGAATCTTTGAGAAGTACTTAGCACCTTGTAGCAGATCAAACAAGTCATCAATCCTTGGATGGGGATACTTATT
CTTTATAGTCACCTTGTTCAGCTGTCGATAATCGACACACATCCTTAGAGAGCCATCTTTATTTCTCACAAATAAGATTG
GTGCACCTCATGTTGAGGCACTAGGACTGATAAAGCCTTTATCCAGCAAATATTTCAGCTGATCCTTCAACTCCTTTAGC
TCAACAGAAGCCACTCTATAAGGAGGGATAAATATGAGTTGTGTACCTTGTAGCATATTGATATCAAAATCAATTTCCCG
TTGTGGGGGGATAATAGAAAGCTCAGCTGGAAATACATCCGGAAACTCACTAACAACTAGAATAGACTGGAGAATTGGTA
GTTCTACATCCATATCACGAACTCGAAAATATGATAAGTATAACCCTTAGTAATCATCCTCCTTAATTTCAGATAGGAAA
TAAACCTATCTTTCCGTGCTGCTGTATTACCTCTCCATTCTCGCACTACTCTTCTGGAAAATGAAATGCAACAATCTTTG
TCCAACACTCTATATTAGCATAACAAGACACTAGCTAGTCCATACCCATAATGACGTCAAAATTGACCATCTCTAACTCT
ACCATGTATACAGAGGATTGGTGATCGATAATTTCTACTGTGCAACTCGATAGACTCTTCTTGCATTAATAGATACACCA
ACTGGTGTAGACACAGTAAAATGTCAATGTAATGACTCTGTTGCTATACACAACTTTCCCTTGATAAATAGAGTAACATA
GGACATGGTAAAGCTTGAATCTATCAACGCATAAACACAATCAGAACAAATAATCAATGTACCTATCACAACATCGGGTG
ATGACTTTGCGTCCTGTTGGTCAGCTAGTGCATATGCATGATTTTAGCCACTACCAAAATTAGATGAACCCCCTCTACCT
CTGCCTCTACCTACTAAAGTCTTAGGTCCATGCCCCGTAGAATATGCTGATGAGGAGGAACCTATTGCTAACATAATCGG
TTGACCTATACCAGCCTGACCTATGGTCGGGTAGCTCCTCCATACATACCCCTCATTCCCAAAAGAATAACAATATGTGG
AACCCTACCTACATCTCCCAAAATGCATCCTACCGCATATAGCATAAAGTGGTGAGGCTGACCTAGCTTGGCTTGAACTC
CTCTCAACAGAGAGCCTGATGCTCGTGAACCCTTATCTGGACTGAATGTGCACGACGATCAAGTCTACTACCTTGGAACT
ATTGTAGTGGAGTGCTGGGTGGCCTATTAGGATAGTGAGGTCTAGGACCACCCTGAAACTCTCTATGTGAATTAGCGGGC
CTAGGACTCTTCTACTGCTCTCTGTCAACTATCTTCCTCATATATTGTTGATGTCGACGCTCTTCTATGCTTTGTTCAAA
GGCCTGAATTTGAGAAATATCCATATTATCATTTAGTGTAGTGGTAGTGCAGCCATCGATATAGTCTAAATCAAGCCCTC
CTACAAATCTTCAAACCCTGTCATGCATCATATCAACAAATGTTGGTGCATACCTAGCCAATGAATAAAATCTCAGCCCA
TACTCTCGGGCACTTATGCTTCCCTGTCGAAGGTTCAGGAACTGATCAGGCATCCCGAATCTCTCGAGGTAGATAATGAT
CTATGAAAGCTTCGGTAAAGTATCCCAAGAGGGTGGAGGTGAATCTTTCCCCCGGTATCTCTCCCAACTCTCGTACCACA
ATACTGAAACATCATGCAATGCTACTCAATTGACTCAGTCATTGAGGTATGCATGACCCTAAAGATCCTGTGAAGCTGAT
GGACAAAATGATGAGGGTCCTCCCTAGGATCTGTCCCCGTAAACTCAGGAGGACTCAAGGCTAGAAACTGACGAACTCTC
AAACTTCCAGGCCCTTCAGAAGGTACGACAACTCTTGGCCCAAATGGATGGCGCTGCGCAGCTACTAAATGTGCTAACAT
ACACACTGCGATCTTGAAGTCATGATCAGATGGAATAGGAGGAGCTAGAGGTGGTACTTCTGGTGGTGCAGGGGTCCTGT
AGTCCTCAGAGTCTCTTGAGTTGATGGAGACACTATAGGAGGCTGAGAAAATATCTCATCCTAGGTCACACGATTAACTG
TCTCTATTGGTACCTTGTTGTTACCCTTACCTACAACTGTATCTATCCCCCGACTAGCTGAAGTTTGTCTAGTGTCAACC
ATCTCTCTCTGAATACAAAATCAAATATAAGCCCAAAAAGTAATTCCTTAAGACCCAACTCTACAACACGAGGTGAGCAA
AAGAAGGATAATCAATCTAACATGCTATGTGGAATCCTGGTTATAAAATGTGGTGTACAACACATTTATAAACAAGACTC
TACTAGACACAGCTTGCAAAATTCGTAGGATACTATGTTGCTCTAATACCAAGTTTTTCACCCACCAAACTCAAGGGGCT
CAACGGGCACCTAATGCCAAAACTTGGGCCTGAGCCAGCCCTGCTAAACCATTTTCTAATAGCACATAGAAGCCACACAT
AACTAAGTAAACAAACTAGTATATCTCGGCTTAAAAATAAGCCCTTGGCCGGCAAGGCCCCTATCAACAATTCTACAAAA
GATATAACTACTCCCACAGTGCATGTAAAAAAACCAGCTAGCACATAAATTCTATTTGGGCTGTCGAGGCCACTATGATA
TCTAAGAAAATGTAAATGCTATATGGGCTGTCAAAGCCCATCTCCATAGAGAAGCTAAGAAATGGTATGTATCAAGACAA
TAAACCAAACCATCACCAAACTTCAGCCAACCAACAAAATAGGCAAATATGTACAATAACGTCGCTATACAGCCCTACAC
ACTAGTCTGCAAACCCCCAAGAATAGTACAACTTGGTCGAGATAAGGCCTCGACCTACCTTAAAACTATATACAACAAAA
CCCAACAAACCTTTAGACTCTGGATGCTCTGGGGGAAAGGGGGTAGCCAATCTACTAGAAGTCAACTGTGTTGCTGAGAA
TGTTTATCAAGTCATCCATTGGGACCTACAGACATGAATGCAGCATTCCAAGCAATGAGGCATCAGTGAAAAATAATGAA
TCGAGTATGAAAGGCAACGAACTAAATGAGCAGGTATTATAATATACTAAAAGTAATCATGTAAGGAAATCAAGAATAAG
GTAAGCATACTAACCTGCTACTGAATTTAAGCATACAAAAATAATTAAACAACAACCCAACCAAGCCCCCATAAGCTTGG
CAGGTACAAACAACAAACAGGACCACCAACCTAGGCCCCCATAATCTTAGAAGGTGCCAAATCAATCTATATACCCCTAT
CGATAGTTTCTTGTCCGTGTATGAAAAAACATAGCCCTCTTAGGAAACAACATAGCCCCATAGGCAGTTCACATCCCTCT
TAGGAATCAATATAGCCCTATAGGCAGCACATATCCCTCTTTGGCATCAATATAGCCCCATAGGCAACATATGACCCTCT
GTGGCATCAACATAGCCCCGTAGGTAACACATAACCCTATTTGGCATCAATATAGACCTGTAGGAAACATATAGATTTCT
TAGAAAATAACATAGTCCTCTTTGCCAACATCATAGCCCTCGTAGACCGTTCATAACTAAGTAGCTAACCACAATACATC
CAAGGGAAATAACAAATAATTCAATAGGCTAAAGGTGAGCAATTTAACTATAAACAATCTATATGAATAGTCTCTTCGTC
GTTCCTGATATAGGGTTGTTATTAACATATTATGAGTCCTAAAAATGAGGGTTTATAACCACTAAATTAGACAACCACTC
ACAATTATATCTATGAGATCACCAACAATAACAACCTTAATATATCGCTAGTGAATTTAAGTATACAAAAATAATTAAAC
AACAACCCACCCAAGCCCCCATAAGCTTGGCAGGTACAAACAACAAACAAGACCACCTACCTAGGCCCCCATTATCCTAG
AAGGTACCAAATCAATCTATATACCCCTATCGGTAGCCCCTTGTCCATGTAGGAAGTCACATATCCCTCTTAAGCATCAA
CATAGCCCCATAGGCAGTTCACATCCCTTTTAGGAATCAATATAGCCCCATAGGTAGCACATAGCCCTATTTGGCATCAA
TATAGCCTCGTAGGAAACACATGACCCTTTTTGGTATCAACATAGCCACGTAGGCAACACATAACTTTCTTTGGCATCAA
TATAGCGCTTTAGGTGACACATAGTCCTCTTAGGCAATAACATAGTCCTCTTAGCCAACATTATACCCTCCATAGGCTGT
TCATATCTCAACAACTAACCACAATATCGCCAAGGGTAATAGTAAACAATTTAATAGGCTAAAGGCGACCAATTTAGCTA
TAAACAATCTAGACGAATTGTTTGTACGTCGTGGTTGATATAGGGCTGTTATTAACAGATTATGAGTCCTAAAAATGAGG
GTTTATAACCATTCAATCAGACAATCACTCACAATTATATCTACGAGATCACCAATAATAACAACCCTATTATATCGCTT
TTAATGTTTTAAGGAAACATGTCGAACGAAGTGAAGAGCCTTAACATACCTTTTTCGATGAATTCCAGTGGCCTATCGAT
TTCTACTCAAAACCCCCCTCGATACTACAATAAGGCTGCACCACAATCAACACATAAGAATGGAAAGTACTATGATAATC
CAACAAAAGATACGAATTTCTGTCGCAACTCATTATATGCGGCTTACCAAGGTTAGAATCAATGAAAGGAGGTTCTTACC
TTGAACTTTAACTCGGAAAAAATTCAAAATCTCCAAACAAAGTAAAAGCCCTGCTGACAAAACCACCACAGAGGTACGCC
ACATAATCCATAATGAAATTTATACCAAAATGACGAGCTCGCAATGTAGAGAAACTTTCCTGAAGCTTGCAAGAAGAATA
TACTATGACCTAAAGAGTATTTTATGGATTTGGGTAGCATTTCTCTGTATTAAGCGCTACTAGAACATGGAAATGGAAAA
GAAAATGAAGTCTGTCGATTAAATAAAATTCCCACCGACCTTGGCCCACCTCATGTGCCTGATTGTATCAGCTCACGAAA
ATGCAAATATCTCTCTATTCTGAAGTCGTATTAACAAATACTTTGATGCATCAGAAACTAGACTCGTAGAACTTCAATTT
GGTACCTTATGTGCCCCATAAAGTTTATATATGGGAGAAAATTAAAGAGACATATGACCCAAATTTTAGAGAAAACTTTA
AAAGAAAGTTACGATAACTTTCGTCAACTTTTATTTTACCACTCGCTTAATTTCAAAATATGAGATATGACCTATGAACA
CTCAAAATATGACATAATAAATAATTATTAATTTATTAATCACCCCTTCTACGAAAGTGTGGGTTAATGTAGACATTATG
AATGTGCGGGTGTTACACGTATCATGGTAAAATCTCATACCAATGAACCTAATACTAGCAGCAACATCAACAATCAAAGG
AATATTACCAATAATGATCTGAACAACCCTCATCATCTTCAACCTTCAGATGCACAAGAACAAAGTCTTGTGAATATAGT
TTTTGATAGAAGCAGATTTCCAGAATGGCATAGATCTATCTTCATAGCCTTATCAACTAACAATAAATTAGGGTTTATCA
ATGGTACCAATCCCAGACCTAGTCTGGATGCCCCAGAGTATGAACAATGGACTCGATGTAACAACATGATTACTTCTTGG
ATACTAAACTCTCTCTCAAACTATATAGTAGGAAGTGTTATGTATTCCAAAACATCCACACAACTAAGGAAAAGTCTTGA
GCATTGATTTGGGCAGTCAAATGGTGCCAAGCTTTTCAATCTAGAAAAAGAAATCACAAGCTCAGTGCAAGGAGCAGAAG
ACATAACATGATATTTCACCAAAATTGAGTGTCTATGGGATGAGTTGGACTCACTTAACAGTGATATAATATGCACCGGT
GTATGTGTTTATGATGGACAGAAAAAGTCAAATTAGTTCTTGAAATATTAAAGGCTTATGCAATTCTTGATGGGGTTAAA
TGAAACGTACTCAAGCAAGGAGTAGTATTCTGATGATAAACCCTCTCCCCACACTTGATCACATATACTCTCTCTTGTTG
CAAAATGAAAATCAGAGAGAGGTTTTTGCTAACTCTCAGTTTCCTAGTGAAACTGCTTCGTTCATGGTAGGAAAACAGGG
AAGAACATTCCAGAAACCTGCTAAGCCAATTCAAAGAAATGATTTTCCACCACAAAGATTTGGGAATCCTGGTCCTCTAA
GATTTGGAAATTAGTTGCACAAAGTCAAAACTAGGAAGGTCAAATAAAATCTGAATGTGAGTTGCACTTATGCCTAAATA
CAGGGCATGTCGAAGATGATTGCTACAGCTTGATAGGGTACCCGGATGATTTCCAATTTAAGAACTCAAGGGAATATCAG
GGAAACATGAAAGCAAATGCAACAATCATATGATAAATGAATGAGAAGTGCATCATCATACATAATAAACATAGCAATAT
GAATGGTCAACAATTCACCAAAGAACAAGTGTCCCAAATCTTAAATATACACAAGAAAATTGGACAGGCAGGAACATCAG
GATCAGAGATCAATGCCAATTCAGTGGTTGGTACTATACTTAAGTATTGTGGATCTTGTTTTACATGATATTATACTTTG
TAAATTTCAAATACTATTACAAAGATTCATTAGAACAAAAGATCAACAATGCTAGTAATTAACCAGTTGTTCTTTATGAT
GTTCCTCTCACATTGTGTGAACAAACACTTTTTGTCGAGCATCCAATTTCTTAATCAGCTCATCAAAAACATGAAACAAT
ATTGTGAATCTCCATTGACCATTGGTAGTTGTGTTATGATCCAACAATAGTCAGCAGGAGTGTAGCTAATGAAATATGAA
ATCAAAGCTCGTGAATTAATTAAGCCAACATAATTGCAAAATAAAGGGTCAGGATTAGACTATAGTAAATGAAGGCATGA
GTAGAGATTTTGCCACGTCGCTTTGTAGTTATATAGCCAACCTCGGGAGAGAGAATGACATCAATTTGGAAATCAGGTCA
CATTCTTATCCCCATGAAATTTTCATGGTCAAATACTTCTTTTTTCAACCCCTCCTAGGAGCTGAGTTTCTACCTTTTGG
CTCCCTCGGTGACTCGAAGTACTCAAAACCTTAAGATTTAAAGTGAGGGGTGCTTACCATCCGAACAACTCACTCTTCTA
GTCATGTTCAAATACTAATTTTTAATAAAGCAAACAGTTATTCAGTCATTATCATCCATAACTCACATAAATCTTGAAAG
TGCTAAGGGTAAAATAGACATTCCATAGGATAAATGGATTAATGGAGAATGTCTATTGTACAAAATTGGGGGAGAGGGGT
GTTTGATTTTTAAAGCCAAGTTCGGTGGTATAAATTATTTCACCCATAAAAATATATTCACTATATAGTTCCGTCATTAT
TAATTTCATGATAGATTGTTCACTAACCAAACGAACCCTTAGCGCTTAAAATGTTGGTGTTCTCCAGAATTATTACAAAG
AGTAAATACCATGAAAAACCTATATTTTTTAATGACTTATTTGCAATTTCACAGTCCGAATTGACTTCTAATAAAACTTT
TCATTGTAAAGGTTAAGAGTAGAAGTTGAGCCGAGAATGCCTCACCCAACCCAATCCCTAATCAGTTCTGTTCTCATGTA
TTCATACCTGTTTTACGGCGGGATGGGTCTGTCAAGACATAGGATGGGACAAGATCAATTTTATCCCGAAAGTTTTTAAA
TTCTAGCTATTGGGGACCATTAGTTAAACGACTCTTTTCAGCCTCCCCCCTCAACTTTATTTTAACCCTAAACTTCAATA
AAGATAACTGTAATCCTACTTCTACCGTATAAATACCCCTCCACTCCTTCATTGTTTCTCACAAGTTATCTGTTCTCTCA
GCTATATTCTCATATTCTCTCTTCTACTACCATAATCTCTCTAGCTCTTTTTTATAAAGGGAAAAATCTCAAATTTATCA
ACGAACTTTGAGAAAAGGCTCATCTAGTATGCCATCTGTTAAGACTTTGACTCATTTATTCCATTTCCATTTGAGCAAAA
GGTTCATCCATGCCATTATTTCTTAACTGAAATGGCATAGATGAGTCAAACTTTAAACATATGGCATACAATATGAGTCT
TTTCTCAAAGTTCGATGGCATATTTGAGTCCTTTTCTTTTAAAAAAATAATTTAATTAATAACATGGCAGAACCATAATT
GACCACGTGTGAAAAATAGTTTTGTAAAATCGATATTGTTTTCAGTTAACAAATAATGGCAAGGATGAGCCTTTTCTCAA
ATGGAAATGACATAAATGAGCCAAACTTTTAGGGGATGGCATAGATGAGACTTTTCTCAAAGTTCTATGGCATATTTGTG
ATTTTACCCTTTTACAAATTATTAATTAGTAATTGTGTTATCAAACTTTGGTTGACAAGTCTTACTGTTTCTAGATGTTT
TGATGATCCTCAAAAATGTAGGAACCCGGTCCTCTGTAGAGTGTTCTTGTCCAGGACAATGTGTTGTACAACTGGAAAGT
TGTCGTGTCAGAGGTTGGTGAGGTCGTCAGCATACTGAACTAATCAGAATGGACGAGGTTGTTTGTCCAACAGTTAATAA
TTCTTTATGGATGATATATTCAACATGACAAACAACATATTATTCATTCATTCAAAAGAGAGAAAATTCAAGCTTCAACA
AAACAACAAGAGACCTTATTGACTGAAGATTGCTTCCTGGACCTGTTGTTATTTTTGATTGCTTGTATTTGTGCTTAACT
TGTAGGATTCGTTTCATTCGTGTTAGAAACATTTCAAAACCTTGTGTGAATCACTGTAAGAACCTAGTTGAGGGAAGCTT
TGTGTCTTATGTTTAAAAGTCTATATTAATCGTGATGGTTATATATAGTGGGCAATGCAGGCATTATTCATCGTGTGGTT
GTAAACTTGTTTTACTTTTTCTTGAAGAAGATTAGTAAAAATAGTTGTGGTTTATTCCCTTGAGCAAGGAGGTTTCTACG
TAAAGTATTGTGTGTTCCTTTTACTTCTTATATTTACTTTTAAGTATCATAAACTATTTGAAGGACCTGGTCCTATCGTA
GGTAGTGGACACACACATTCCAACAAGTGGTATCAGAGTTTGACTTCTCTATTTGGGTAACACCAAGAGAAAAAAGATCC
TGAAGGAATGGCCGCTCCACCGAGTCTAGGGAAGGACAGTCTACCACCCGTCCACCCCACTTCAACGGATAATTCTATGG
ATGGTGGAAGACACAAATGCATGACTACATCAATGCAGAAAACACTGAGCTGTAGGATGTGATTCTTGATGGACCTTACA
TTCCCACCAAGGACGTAAAAGAAGGAGAACTTACGAAAGTGATTCCAAAGACCAGGAAGGAATATGATGAGGCTGGCCAG
AAAAAAATAGAGAACTATATAAAGTCAAGAAGCTGCTGGTGTGTGGGATTGATTCAGATGAGTACAACAGGATCTCTGCC
TGCGAGACTGCAAAAGAAATTTAGGACTGTTTAAAAATAGCCCACAAAGGAACCACCCAAGTCAAAGAGTCTAAAGTAGA
CATGTTAACAACCCAGTATGAGAACTTCAGCATGAAGGAAGGTGAAACCATTCAGGAGATGCATACAAGATTCACTTCCA
TCAAAAACAAACTAAGATGCCTAGGTGAACCCATTCACCCAAGCAAACAAGTTTGAAAAATTCTCAGAGTTCTTCCCTAG
TCCTGGGAAATAAAAGTGAATGCAATCACTAAGGCCAGGGACTTAAAAGTCCTTACCATGGATGATCTGATCGGAAACTT
GCAGACCTATGAGCTGAACAGGCAAAAGGGTTCATCGGTGAAGGAGGCAAAAAGGGAGAAATCTGTTGCATTGAAAATGG
CTTAGAGAAATGGATCTGAGGATGAGGATGAGATGGTCTATCGGACTAGAAGGTTACAGAAGATCGTAAAAAAACATGGA
GGATTCCAAAGAAAGGAACCACCAGCAGAATGACTACTGCAAATGATCTGTGTCACAAATGTGGAAAGCCCGACCACTTC
ATGAGAGACTACCAGAGCCAAAAGCAAGAAGCTCAGGAGTTCAAACCACGGTGAAGAGACTAGGTCCCTCACCATGCTAA
AAGGAAGGCTCACGCTGATCAAGTCATAAAGAAAGCCTTTGCAGTATGGGGAAATGCCTCTTGTGATTCTGAGTAGGAAG
AAAGTCATGACGATGTCTCCATGATGGTGATGCAGGATGAAGAAAATGTCTTCAACTCCATATTCTCCCTGATGGAAAAA
TCCGATGATGAGGATGAGTAAGATGAGGTAACTCTGTTTGATCTTAAAAGTGACTTAGACACCTTGTCAATTAGGAGACT
GAGAAAACTTGTTGCGTTTCTTATTGACTCTGTAGATGAAATAACAAATGAAAATGCCATGTTAATTGAAAAGTTGATTA
TCTGTGAGAGTTAGAAAACTGCCTCCGTGTCACAAATGTCTGAAATGAACATTAGGGTGAGTATTCTAGAAACTGAGAGT
TTGCAGCCTAACGAGGAACCTGGTACCTTTAAGGGTGGGAAACGTAAACTCAGTAGTTTTGAGAATGAATTAGAAGAGAG
GTTGAAAACATCTGAGTTTAAATTAGTTGTTTCTCTTGAAAAGAATTCACAACTAATGAGGGACTTAAGTCGGATCAAAG
AATACTAAACCATTCCTTGAAATGGACTGATTCGTCTAAGATTCTTTCAAACCTAGCTAATCAGAAGTTCAACAACAGAA
AAGGCTTAGGGTGTATAAAGATAGAACCTCCCTAAAACCCTCATAGTAAATATGTCTCTGTCTCTGACAATATTTTGTGT
ACCCATTGTGGAAGAAATGGTCATCTGAAGAAAAATTGTGAGTCTCTTAAAAGGGTAAAAGAAAATCAGGAGCACTTCCT
TAAGTCAGGAAAAAGAAAGGTAGAAAAAAGGAAGGTACCTGGTCCCAGTTACCATTTTAGCAAGAATACTCTTCCCCCAT
GGACATGAAGGTTTCTCATTAAACCTTTTGATAGTTTTTGGGAACTCCATCTCAAGTGGGTTCCTAAGTCTAATAAGTAA
TTCTTGTGCAGAAGAGAGGAAGCAGTCAATGCTAGTACATGGACAATGGCTGCTCGAAGCATATGACTGGAGACACTCAA
AACCTCCTCTCTTTGGAAGCACACCAGGGCGGTGGTGTGTCATTTGGTGATGGGAAACAGGAATTCATTCTGGGAATTGG
GAGAATTGGAAGATCAGCATAACACTCTATAGAAATGTTCACTATGTGAATGGATTGAAATACAATTTACTAAGTGTATC
TCAAATCTGCAACAAAGGAAACGAAGTCAAATTTCAGTCAGACAGGTGCATAGTTACTAACTGTGTTACTACAAAGTTGT
TATGTCCGCCAAAAGAGTAAAAAATATGTTTGTTGCAAATCTTGACTCAATAGAAGGGGATAGTCTCACATGTCTATGTG
CTCTGACTGACAATGCAAAAATGTGGCACAGACGATTAGGACATGTGAGCTCATCCTTGTTGAACAAACTTTTTATAGGG
GACCTGGTCCATGGATTGCCTAAGCTGAAGTTTTCTGACAACAAGGTATGTGATGTCTGTGTAAGGAGGAAGCAAACAAG
ATCATCTTTAAAGCCGAAGAAAGGTATTAGCACAACCAGACCACTAGAACTTCTCCACATGGATCTGTGTGAACCTATTA
GAATCCAGAGCATAGGAGGTAAAAATTACATCCTAGTGATTGTTGATGACTTCTTGAGATTCACCTGGAACATGTTCTTG
CAGACCAAGGACTAGACATCTGGAGTACTAATCACTTTTGCTAAAGAAATCCAGCTAAAGATAAGCTTCAAGATTGCATG
TATCAAATCAGACCATGGTACAGAGTTTGAAAATGCCCAAGTCGAAGGTTTCTGTGCTAACAATGGGATCCACCACAATT
TCTCTGCTCCCAAAACTCCTCAGCAAAATGGGGTTGTGGAAAGGAAGAACAGAACCCTGGTGCATATTTCTAGAACCATG
CTGATTGACTCAGGACCTGCAATGAACTTTTGGGCAGAATAGTCAACACAACCTGCAATGTTACAAATAGATTCCTCATC
AGGTCACTAATCAAGAAGACCCCCTATGAGCTGTTGAATGAAAAGAAACCATCACTTAGTCACCTGAAGGCTTTTGGTTG
CAAGTGTTTCGTATTAAACAATGGAAATGATGATCTTGGCAAGTTTGATGCAAGGAGTGATGAAAGGGTGTTTGTCGGTT
ATTCCTTAACCAGCAAAGCATACAGAGTTTTCAATAAATGAACTATGTGTGTGGAAGAAAGTGTGCATGTGATATTTGAT
GAATCTGATGATCTGAACAATGCTAAACATAGTGAAGACATTGATCTGGAGGAACTGATGCAGGGCGAACAAGACAGGGT
AATTCAAAATCCTGTAGCTGAACATATTTCAAATGAAGAAAATAGTGCAGAACCCACAGAGGAACTTGGTCCCTCTGGTG
CCGGTCAGAAGGGAGACCCTCAAAACAAGGATCCTGAAGAAGATGAATCTGTTGCTGATCTTGAGAAGGAGATAACAAGA
AAGTCTGGATGGAAACATCAATATTCTCATCCCTTGGACAATCTGGTTTCTCCACTTGACTCTGGAATACAAACTAGATA
CAAAACAAGAAATCTAGTTGCTTTCTTAGCTTTCAATCCACCACTGAACCCAGGAACATCAAGGAGGCCTTAAAGGATGC
TGACTGGGTAACATCAATGCATGAAGAACTTCATCAGTTTGAAAGGAGCAAAGTGTGGCACCTGGTACCCAAACCTCTCA
ACAGAACCATTATTAGGACTAGATGGGTTTTCAGGAACAAGCTTGATGAGCACAAAACTCTCACTAGAAAAAAGTCAATA
CTAATGGTATAGGGGTATAATCAAGAGAAAGGGATTGATTATGATGAGACATTTGCACCTGTAGCTAGGATGGAAGCTAT
CATAATTCTAATAGCCTTTGCTACCTACATGGAGTTCAAGCTGTTTCAAATGGATGTTAAAAGTGCTTTCCTGAATGGGT
ATCTAAAAAAGGAGGTATATTTAAAACAACCTCCAGGTTTTGAAGATGCTGATCTACAAACCATGTGCTAAAGATAGATA
AAGCCTTGTATGGTCTAAAACAAGCGCCTAGAGCTTGGTATGAGCGCCTGTCAAAATTTCTTCTAGCAAATGGTTTTAAA
AGAGGTAAAATTGACAACACCTTATTCTTGAAGTCTAGAGGTAAGGAGCTTCTTATTGTGCAGGTATATCTAGATGATAT
TATTTTCGGAGCCACCTCAGATTCACTATGCAAGGAGTTTGTAGCCTTAATGAGTAGCAAATTTGAAATGAGCATGATGG
GAGAGCTTACATTCTTTTTGGGCTTGCAAATCAAACAGACTTCTCAGGGTACAACAATATGCCAAGAGAAGTACATCAGA
GACCTACTTAAAAACTTCAGCATGCTCGAGGTCATAGTGCTTGACACTCCCATGAGCACAAGTGTCAAATTTGATATGGA
TGAAGAAGGAATTGATGTGAATCAGACCATGTACATAGGAATCATTGGGTCACTCGTCTATCTCACTGCCAGCAAGCCAT
ATATAGTCTTCAGCATAGAGAAGTGTGCTAGGTTCCAAGTAGCTCCAAAGGAATCACAATTGAAGGCAACTAAAAGGATC
CTAAGATACCAAAAGGGAACAAAAGACCTAGTCCTTTTCTATCATGCTGGTGACTCTTTTGATCTAATTGGGTTTGCTGA
TGCTGATTATGCAGGTTTTCTTGTTGATCAAAAAAGCACCTCAGGCATGGCTCACTTTCTTGGGTCATCACTAATTTCTT
GGGGTACCAAAAAGCAAAATTCTGTGGCTTTATCTATGGTAGGAGCAAAGTATATGGCTGTTGTATCATGTTGTGCTCAA
CTTTTGTGGATCAAGCAACAGCTCGAAGGTTTCAGTGTTCTCACATACAATATTCCTCTCATATGCGACAATACGAGTGC
AATGAACATGGCCATGAACCCTGTACATCATAAGAGGACCAAACACATAGATGTGAGACACCACTTTCTTAGAGACAATG
TTGAGAAGAACAACGTGGTGATGAGATACTGCAAAACAGAAGATCAAGTGGCTGATATTTTCACCAAGGCATTGAGAAAA
GAAAATTTCGTCAAGAACAAATTGAATTTGGGGAATCACCTGATTCCACAACAAGCTTGAATGAAACCTCTCATTTGACT
ATGCTAGGGAGGACATGTATCCATACTTGTTGTATCGCTTAATGTCTGTGCACTCATATCTCGTATATTACTGTAGGTAT
ACACTCATGGATTATTGGCTAAAATGAAGATTTAACCATAACAAGAAGGGCTACGTATAGAGAGGGACCTGGTCCCACAG
AATGTTAGTATCACTTTTTGCTACACAACTTTTGTTAACGGTCACTGCCACATGTCATCTTCCTATTTCCTTTCGTCTTA
AAAAACCAAGGGTCACTACTGTTCAAGGACCCGATACCTGTTAAATACAACTCTTTTGAGAGAATTCAAAAATCACAAAT
TCTTCCTATTCTCCTTCGAATTCTCTCATCATTCTCTAAATTGCTCTCTTTTTGTCTCCTGAAGAAAATGTCTAACTCCT
CCTCTCCTTCAAAACCTCCTCTTTCCCAAGAAATTAAAAATCCCAATTCATTGAATTTCTCAATTCCTCTTCCTGAAGGA
TCTTTGTCCACACCAGTTTGTGGGGTTAGTGAGATCGATAAATCTATCACACCCCATATTGAAGTGTTAGTGACTCCTAA
AATTAATCCTGAAGATATATTGACTTGTTCACCAACTTTGGTTTTATTTGACAAAGGTTCTCAAAACTTTGAGGCCCAGT
CAGTTGTGAAGCCTTCTCTTGAGACACCCATTGAAGGTCTAGAAGCTGTGTCTCAACCTGGGCATATATCGTCCACTCTG
TCTGAAAGACTTGTTTGAAGGTGATTTGCCCGAGGGAAAAGACATGGAATCCAACATACTAGCAGCAGCAGAGGAATTGG
TGACCGTACAAAGTTTGGCTTCTCTCAGAGGGGATACTCAGTCAACACTATTAGAACAAGAGTGCAGGTCACCGGAACTG
GTACCCCACAGTGTTCAACTTGTGTTCGACCAAACCCCTGTAAACTTGGGGGTTAGCAGTGAAAAAGAGGACGAAGAAGA
AATCCCTCTTAGCTGGTCTAGAAAAAGGGTTCGAGGGGCCAATGTGTTGACTATGATAGTCTCAGATCTTGCAACAATTG
AAGTTGCACTTGAGACTAGACTTGAGGATGAGCCAACTGAGTTTGAAAGGAAAAGAAAAAGAAAAAGAAAGCGAAAAGGA
AAAATGGCGGAGTCTCACACCAAAGGAGACAAAAGAAGATATACAACAAGAGGGGTGGTCCAAAAATTAATGGGAGATGC
TTTGGCGGCAAATGAAGTCCAAACAGAAAGAAATCGTAGATGAAGAAAGTTCTTCGAGACCTTACTGAGAAACCTATCTC
ACTGTCTCTAAACATAGGCTCTAGTGATACAAAGTCTAAAGACATTGTTCAAGTAGTGGTGAAATGAAAGATGGAAGCAG
AAAAGGAACGGGTCAAGGCTAAAGGGGTTCCTAAGTCTGTGAGGAAGTCACCTGTGAAAAGGGTCAAGGTGACGAAAAAG
GACCCCTCTAAGCCAAAATCTTGTAAGGGACTAGGTACGACCTCTCAGAAGAAAGTTGAGGGTAGGGAGTTGACAAGAGA
AGAGCGCGTTGCTAAACTTGAAAAACAAAAGGTGTTGAATGGGAGAGTGTTTGATCCAGAAATTCTCACATAATATGGTA
TATCTATTCTTTTCGATTCTGTGTCATTGGAAAGTTGGGAACACTTGTTTGAAGCTCCAGCACCTTATTTTCACGGGCCA
GAAGTGAGAGAATTCTATTGCAAAATGGAGCTCCTCGATGGTGGAGGCATCAGGACAATAGTTCGGGAGGTAAAGATCTA
TCTGAATGAAGAGAGTTTGGGAATCATTTTGGGTGTTTCATCAACAGGGATCTGATCCATTGAAGATTGCAAACCTTCTA
GTGAGTTTACTCAAAGGGATACCAAGTGTGGGGACATAAAATGTGCCGGCTTACCTAAGAAATTCCTAATGGGAGAGTAT
CAGTTTATGTTTCAGTTCATCAACAAGGTCTTGGTGCCAAGGAATGAAAAGAGACAGTAGCCTCTGCTGCAGATCTGTTT
CTCATGGAGCAGTTGGATGAACTTGAGGCTATCAACCTTCCAGCAATCATGCTTGAACACATGCACATGGTGATGACTTG
GAAGAATGCCAAACATAGCATACCTTATGGGTACCTTCTAAACTATGTGTTCGAACACTTTGGAGTACCTCTTGGGAGAT
GAGTACCTGGTACTGTGAAGCAGATGTTTTCTCCTGCAACCCTCTTGGAATGTGAATGTGCTGAGGGAAAGGTTAAGGGT
AAGTCTCATGTGTCTGATCTTCTTCAGCAACAAGAATATCTCAAGCAGGATTTGAATGATCTTACAGTAACTTTGAATGC
AAATGAGGCTGAGATTGCACGACTTAAGGTTCAGATGCAACAGACTATTTCTAAGGGACCCAGTACCAGTTTGTGGATAA
GGAGGAAGTAGAAAGGTTGAGAGTTGAGAATGCACAGCTGCTGAAGACAAATGCCTCATTCAGTGAGGAAATTTAGGCTC
TTAACAAAAAAATTATTCAGTCTCATGTCGATGCTAATGACCGCATGACTCTGTTGTTGAAGTCCTTCGCTTCCCATCCC
CCTCCGTCCTAAATGAGTCTCTTTTCCTTAATCTTAAGTCTTTCCATGTCCTGTCTATTTTCCTTGTTTTACTCTAGTGG
CAAAGTGTACTGTTTTGACTGAACTATGTGGTCAACATAAGTGCTCTAATGAAATCATTTTTTTGCCCTGCTTTGTCTGC
TTTTATCTTCTCTATTTTTGCCTACTTGTGCATGTACTGTGTGGCCAATGGCCCTGAGTTCCTAACATTTTTGCATGCAG
TTTGTATATGTTTTCTGTCACTCCTTTTCAATGATGTCAAAAGGGGGAATTGATTGTAAAAGGTGTGTGAAATTAGGGAA
TGTTGACGGGGGAATATTGAGAAGGGGGAACTGATTGACAGGGGGAATATTGATAAGGGGGAACTGATACTTAGACTGAA
TGAGTGTTAACTCATGTGAGGCAGTTTATTTGTCATCATCAAAAAGAGGGAAATTGATAAGTCTTATTGTTTCTAGATGT
TTTGATGATCCTCACAAATGCAGGGACCCGGTCCTCTGCAGAGTGTTCTTGTCTAGGATAATGTGATGTACAACTGGAAA
GTTGTCGTGGCAGAGGTTGGTGAGGTCGTCAGCGTACTGAACCAATTAGAATGGACGAGGTTGTTTGTCCAAAGGTTAAT
AATTTTTTATGGTTGATATATTCAACATGACAAACAACATATTATTCATTCATTCAAAAGAGAGAAAATTCAAGCTTCAA
CAAAACAACAAGGGACCTCGTTGACTAAAGATTGTTTCCAGAACCTTGTTGTTATTTTTGATTGCTTGTATTTGTGCTTA
ACTTGTAGGATTCGTTTCATTCATGTTAGAAACATTTCAAAACCTTGTGTGAATCACTATAAGAACCTAGTTGAGGGCAA
CTTTGTGTCTTACCTTTAAAAGTCTATATTAATCGTGAGGGTTAGTATAGTGGGCAATGCAGGCATTACTTAGGCTCATT
AAGTAATAGGTGGTATTACTTAGTGTTGAGATTAGGAGGTTAATCTAATCGTGTGGTTGTAAACTGTGTTTTACTTTTGC
TTGAAGAAGATTAGTAAAAACAGTTGAAAAATCCTGTGAGACATGTCGTGGTTTTACTCCCTTGAGCAAGGAGGTTTCCA
CGTAAAGTAGTGTGTTCCTTTTACTTCCTATATTTACTTTTGAGTATCATAAACTATCTGAAGGACATGGTCCTATCGTA
GTTAGTGGACGCATGCATTCCAACATTGGTGATTTTATTTGGAGCAAGCTTCGAGTTTTTGCATTAATTTTTGTCTTTAT
TTGTTATAAACGTTTGCTTTTACACAAACCTTTGGTATATTCATTCCATCTCTCAATTTATTTAATTTTCTCATTTAAAA
TTTGTCTATTATTTATTCTAATTACTTTTCATATTTTATTTACTTTAATATGGATAGTCCCTAAAATAGTAAGGGTGGTA
GTTCTTCTAAATCAATGCCTACAACTAAATTTAATACGAAAGATTTACGCATGTTGATTTAAAGATAATTTTGAACAAGA
ATATAGTAGTCTTATGTATGCTGAGTAAGGAAATACACACACATATATATTACTAACTAATTTTACACAAGAAAATATAG
TAGATTTTTCTATGGATAATCATATCATCACTAATTTATCCGAACCAATGAAACAACCAATTGAAATTTAATTAGATACA
TGCAATTTATATATTTATTTCAAATTGATTAGTCACAAACATGTTACTATTCGTATCTCATCTAGTACATTCTTATAGAC
GCTATTCCTTGGCTATGTTGCTTGTTTGCACTAACTTGTGATAGTTCTTACATTCTTCCTTCAACAAAATCTGTAAACAC
AATAAACACATTCATATATTTGGGGGGAAATAGGCAGAAAATTACTTAATATACAATCAATCCTCTTATATATGTACATT
TTAAAAAAAATTCTTTCAAATATAGTAAAAATATGTTATAAATATAGTCTACGACTACACCTTTATAGTGGTTTCTTTGA
CGTTGCTATCTAACAAATATTTTGCCGTAATGAAAAGTATATCTTGAACACATAGTTCTCCATCACAAAATTCAACTCTT
TATCATAATCAACATTTTTATAAGTTCCATTTTCTTGTAGCATTTTTGCAAGAAGTATATCCTGCCTCATCTGTATTTAT
TTATTTCCTTGAATTTGTAATATGAATCCTGCAAATTGATAATAAATAATATATTAGATTATATTATGTACTTATTAAAT
TGTTGAAATGTCATTAAAAGTTGCATGCGTTTCAGCCAGTAACCTATTCATTGCCACTAACTTCACTGAACTTTTTTCAT
TGCCTTACTTGGTATTACTGCATTTCTTTTTGTTCGGCCTTCATGATTTCTACACATTTATCTCATGTTAGTAAAATGTA
TTATCAAGTTCAAGTGAAGAAAATAAACATAGAAAATTAGTAAAATTGTGATCTTAGTAATCAATTTCCAGACAGTTATA
ACAGTTCATGACTATATTTAAATTTAGCAAATATGTCTATATAAAATTAGTAGTATAGTTCCCTAATCTTTCAGGTACCT
TCCACGACTATGAGTCAGTTCATAATATTTTGTGATGATCATAGGGCTGAAAGTTTTTATCCTTTTTGGATTAAAAGTGG
ATATGATCACAAATGCAATTTAGTGCTTTAAAAGAAAGTGCACTTAAATTAGTAGCAAAAGAGTTTAATTAATGTAGCTT
CTAACAAATATCCTTATGAAGAATAAAACAAAAGAGATGCGGACACAATTAGAAGGTGGTGCAATGAGCTAAATTCGTGA
TACATATTTTACCTACAAAGAAACATGACAGTAACACATTAAAGGAAATTCAGTCACTCAAAGCAACAACAAATTCATGG
ATGGTCGAATTAAGATGTTGAATAATTTTTTGTAGTCCAACGATTTATTGTGGCACCTAGATTAAAGGTTAAATGTATAT
ACTATATTCTAAAATTTTCCTAAAAAGTTATTTACCCACTAAAATATTGGGGATGACTCTTATTCCGCTATTCTTATTTG
GAGTGGAGCTGATATCCCTTACTAAGATTATCTCTGAGTTATGTTTGGTGGTAGTATTCACGACTATAGTTTGGGTGTAA
AATCATGAACTGTCCCATTAAAAAAAAATTAATAAGAACATTATCTTCAGTAGCAAATGGAGAGCAGCAAAAAGACAAAG
ATAAATTTCTAATAAGCAAGGGGGTGTAATTGCACAAGTCCGGACTAAAATAGATTACAGACATACTAAATTGTGCATGA
CTTTCATTGCACAATTATATGTAGTACTCTTCTTCTTTAACATCCAAATAATCTTTGTGCAAGTAACCTGAATACGAAAG
TAACATGATAAAGTTGAAAGAAAATGATTATCCTATGGGCTATGTGGGATGTCATGCCCCGAGCCTACACTCTGGACGTG
GCCGGCAGTCGAGAACCATTTTTGGTTCCAAGCGAACCCGTGGTCTGGCTGACTACTTAGCAGAAGACATACTCAAGCAA
AATGGGACTCCAATTGCAAAGATTTACTCAAAATATCTCAACAATAACTCAAATCTGTAAAGGTCCGGAAACACTTAAAT
AAACATAATTAAGTGACTCAAAGTCTCAAAACATCAACAAGGGGAAAATACTATCTATGAAGCCTCTAAATAGTACGAAA
GTTGTTGGGATAGGACCCTCGACAACTTAACAAAGAAGAAATGATAATGTGAAGCCCTCCGGAATGCAAGGAGGCTCACC
AAAGCTAGATGGAGTGCAAATGGTATCAACGAAGCGTCAGTTGATTCCCCTGAATACCTATATCTGCATCATAAAAAGAT
GCAGGTCGAATGACGTCAGTACATTGAATGTACGAGCATGTAAGGGAAAACAGAAACATAGATAACTGACCTAATAACAT
GGGAAGACCATACTCACCTCAACTCAACTCCAATATGAAAGCAATAATAAGACATGCAATATTTGAAGCTTTTAAAACAG
TAGATATCAACTCAAATATATAAAAATACAAGAACATACTCTTTACTCTTATTTGGGAGATTCTCTAACTGACAACCATC
ACTATGCGCTACGTGATTATACGTCTCTCCCACGCTGGCAAAATTGTCATATACCTTGCTGGGATATGGAACACCTCAAC
TAAGTGGATCCACTAAGCTATGATTAAAAGTAATAAGGTGTCATCTAAAAAGTACGATCCTTTACCCATGTTATCTACAT
GGTTTATGAGGAAAAAAGGAAAAGACAAATATACCCTTCCCTAAAACAGATGGAATGCCTTAAATGGAGAGGCTTTACTC
AAGCAGCCATAACGCTTTACTCGAAACTCAAATTTAGCAAACTTGGTGGCGTTGGAAAGAAGACTCAAAGTCCTTCTATT
TGATAGGTCACGGGCCACCTAACTCTTTATGTCCTAAAAGATATGGTTATTTGAAGTTGATCCAAAACTAAAAACTGATG
GTTAACTTGTACGAACTTCTACTTAGTTCTTTCGAAGTTTGAGGTGTTACATGGGAGTCTTAATACTTCTCTTCTCTGTC
ATTTTTCCAAAGGAAATTGTTTTTTGAGTTTGTCCCGTTCCTCAGAAATAAGTGGGCTTATTATGTTTTAAAAATTATAC
TTACTTTTTTTGTGTGTTAAAGTATTTCTTTGAGATGGAATATGCCTTATATATATTTGTCCAGTATCTGTTGTATATAC
ATAAATGTAAATAATGTTTTGGACTTAAATGTGAATTGTTAACTTAGGAGAACAAAGCCGCCAATATCAGGACAACTCTA
TGAGGCGTGCTTGCTATATCCTTGAGTTCTAATTACATTGGAAACAATGATGAAGGTACTCCATAAAACTTTAATCTTTC
ATGCAAATATTATCTTGTTATGATACATAATTAATATGTCCTTAATTTGATCTCTTTTAACTAGTGCAGCTACAGTTAAA
AATGAAATGGAGGTCAAAAGAGTATTGAAACAAAAGGAAATCTAGTAGAAAAAGAGGAGCATGAAAAAAGGTCAATGAAT
GATGTAGGAGAGGTGGTGAAGTAGATGATGACTACCTTCTATTGATGGGGATGATAGAGGATAGGAAGAATAATCATGAC
AAGAATAAAAAGAAGAGACCCACTTTGATGTGGGAGATCTGGAAGAAAATAATGATTGGTGAATGGCTGAAAACTATTCA
AATGATCTAGACTTCTATATTCAGAATGAGAGTGGTTGTCTAGGGCGCTGAAGAAGAAGAATCTACTACTAGAGACGGTA
TTCTTGCTGATGAGATGGGAATGGGGATGACTATTCAAGCAAGATATCTTGTGCTTGCTAAATGCGTACTAGGGCCATAA
TTTATAATTCCAATTTTCTCTCATATGTCATTTGTTCTTCCTAAGAGCTTAGTAAAAGGAACCCTAGTTGTATGTCCTGT
TATTGGTGTGATTTAGTGGGTCAGTAAGATTGACTTCTTAACCACTAAAGGAAGCAACAAAATTATGGTTTATGATGGTA
CCAACAGGGAGAAGAATATTGACAAATTTGTGGAATATGATTTTGTTATTACTACGTACTCCACAGTGGAGGCTGAGTAC
TGGAAATGTGATGCCACCAAAAGAAAAGCTTTTGTTTTAGTGGCATCACAAGTTTCCTAAACTCAAGCTCTACCGTGGAG
TACATAGTGATAACAAATCATATGCAACAAATTTATCAATATTTCTCTATTGGTTGGCACAATGATAAACAAGAATTTTG
GTGCTTCCTTTAGTGGTGAAACGGTCAATCTCATCGACCCACTGAATCACTACAACAATAAGACATATAATTAGGGTTCC
TTTCAGTTCTGGGAGCTCGTAGGAAGTACAAGGGGTAAGTGAGAGAAAACTAGGATAAAAAATTACTTGCACTGGTTTGT
GTCTTCCCCATACCCATCTCATTAACAAGAACACCCCCTGTAGCGATAGATTTTTCTTGCTTCAATGCCCAAATCAAATA
CTCTTTCTGGTACCTTAGCAAAGGCATGATAAAATCAGATGATGGTTAGCAGTTTTATTCTCCAACTTATTCTGACCGAC
CACCATCTGATTTTATCATGCTATTGCTAAGGTACAAAGTGAAAACTAACTAGTTGAGAGAGAGAGAGTTTGTGTTGAGG
ACAATGCTGTGAAGTTGTGCGGCTGGAAACATATTTATAAAGCCAAAATCAATAATGACAGAGGGTGTAGTAAACATATT
TGGGAACCTTTATAATTAATCGATTTGAAAGTTTGTTTAAAGAAAGAAAATTAATCCATTTAAAAGTTTTGTTATATTAG
AGAACCATTATAAGAATGGACAAATCTTTTATCGTGAAATAGTAATTACCTATATAGAGAAAGTCGAGATTTGGTTTTAA
AAACTAATTTATAATTATGAGAATTTAGTATTTACTTACCGGTTAAGAAATTACATTCAAATATTTGGTAACTCGTTAGT
TTCTTTATTTATTGTGGACACATGTATAATATCTAAGGAAATGCTTTTATATACCTCGCAACTTTGTGATTTAAAGATGA
TATAACACTCGTTATTAAAGTCGCTCATATGTACCCGTCTTGTTAGACCCTCACCCTGATGGTTTGAGTGGATCGGTCTT
GGGTATGGATTTACATGATGAACGTAGCCAAAGCACAATGACTTCAATCAAGATCAAGCTCAATTGAATATAGACCATGG
CATTGGTGTGGCTAAAGCATGCAAGACAATGTGTGTCTAAGGCATGACAAACGCTAGGCAAAGCTAAAGCAAGTCAATGT
AAGGCTATGATCGCGGCATGACCATGGCTAAAGAAGTTTAAGGTCTAAGTGTTGGGCAAGGGAAGACAACCCAGGAGACT
GGACCAATGGCAACCTGTACGGGGCAGGACGTGCGCACAGTCCAGGCACGTGGTCACGCGTAAAGCTGGGCGAGTAGAAG
TGAGTTTTGGCGCCAGATTTGAAGGTTGCTCACATGTGTCTCTCACATGCCTGGGCAGTTAGGCAATATCTAGCCATTTG
TGGATTGTCAGCAATGTAGAGAGAACTTGTAGTTTCAAATTTTGAATTGGCCTATCAGTTGGGGATGTCAACTGAATGAG
ACTATCATGTGTCTGGCATGTGACAAGGTGCTTTAGCCTATTTATGTCACGACCCGAGCCTACACCCTGGACGTGGCCGG
CACTCGAAGACCATTGCTGGTCCCCAAGCAAACCCTCATCCTGGCGGACTACAAGCGGAAAACTGATTCAAGCATACAAA
GCTTAAAAACTGAAATAAAAGTTCATAAAACTTAAATACAAACTTTAAGTCCAAAGAAAACTCTGTATAATAAAATACAT
ACAACTTGCCATAAAAAGGCAACTTTAGTCTTTAAAATATTTAATAAAATAAAGGCAAAAAAACTCATTACCCCCCTGAA
CTTGAAGCTTTTTATACGGTATACACCTAAACTAAATTTCATTTTAATTACCCCCCCGAACTTGTTTATTCCTCCGTTGC
GTACACCTTTTTCGTCCACCTGGCGTAGAAATTGACAACACACTCTATTAGGCGCGTGAGGAAGTGATTTTTTGCCACAT
CACAAAGCTACAACGGTGAAAAAACGTAAAATCTCCATTTTTCTTTAATATTTGGCATATTTTAAACGAAAAATAAGGAA
AAATGTAAATGAAAAGTAAAGGAAACAAAGATTAATACTTACTTGGTAAGAATTTCATACAAATTTGAAATTCAAGGAGT
TCCGCGAAATCAGCCCTTATTCAAAAATAACTTTTAAACAATGAATTTTAATATTTGGCATATTTTAAACAAAAAATAGG
GCAAAATGTAAATGAAAAGTAAAGGAAACAAAGATTAACACTTACTTGGTAAGAATTTCAGACAAATTTGAAATTTAATC
GACCAACTTCACGTCTAGAAAAACCCAAATCCAAAAGGAGTTCCGCGAAATAAGCCCTTATTCAAATATAACTTTTAAAC
AATGAATTTTAAATTTAAGAAATTTATTTTTTGCAATATTAATATATCTAGGTGGCTATTATTTATCCAGGTGGAAATCC
ACATCATCAGTTTTGCCAGCTGTCGTGCGCATGTAGTCACAATAGGAGCAGGTGGATGAAAAAGGTGTACGCGACGGAGG
AATAAAAAAATTCGGGGGGTAATTAAAATGGAATTTAGTTTAGGTGTACACCGTATAAAAAGCTTTAAGTTTAGGGGGGT
AATGAGTACTTTTGCCTAAAATAAATGATACAGACTTCTCAACTATACTGACTATCTATGAAGACTCTAGCTGATAAAGA
TAGAAATCTGGACAAGACCCACGACATCCTAACAACTGATATAACTGAAAGGTAAATGAAATCCTCCGGAAGCAAGGAGG
CTCACCATAGCTAACTCGAACTCTCGGATGTATCAACGAAGCTCCTGTTGATGATCCTGAATACCTGTGTCTGCATCATG
AGAAGATGCAGGCCAAATGGCTCAGTACGTGGAATGTACGAGCATGTAAGAGGAATTCTAAAATATAAACATAAGCTTGA
AACTTGATAGAAATGAAACATACTTACCTCTTCTCAAACTTACTCAACTCAAGGAATACTCAAGGGTACTCAAAACTACT
CAAACTTACTCAACTCAGAAGTACTCAAGGATAAGATACTCAACTCAGAGATTAGATACTCAACTCAAGGATTAGATACT
CAACTTCAAAGATAGGATACTCGAATTGAAATACTCAACTCTGGATACTCAACTCATGAATACTTAACTGAACTCACTTC
ATTATAAAGCAGTTTAAAACAAGTGCAATATAAAGAAACAAACTGTTTAAAAATATGTTGTCAACTCTGTGTGTATGCGA
GGATACAACATAACTCTGAAATGTATGTAAAAATACAAATAAACTGATGTATATAAAAATACAATAACTGTTGTGGGAGT
TTCTCTAACCGACAACCATTACATAAGAGCTATAATGATGATACAACGATCTACCTCACGCTGTCAGCGCATCCTATACC
CGGCCAAAGGTATAGGACCTGAACTACTAATGGATCCACTAGTCTATGTGACAAGGGTTCATCTAAAAAGTATGACCCTT
TTCTACCCATGATGGCTACATGGTTTATAGGGGCTGTGAGTTGTCTGAACTCTCCCCATATCGGTGCTCAATACTACTCC
CAAAAATATACTAGCTCTTATGTTTTAAAAACATACTTATTTCTGCTGATTTGAGATAATTGCTCAAAAACTTAGCTCAA
AGGCTATCTTGGAAATCTCATTTTCCTCTCTTGCTTCATTTAGAAAGCGATTAATTTTTTCTGAAAACTAGCCCGAAAGC
TCTTTGAAAATCTCAGTTTCCATTCTTATTTAAATGTAAAAACATTTATAAACTCTTTGGAAATACTTAGTCCCCATATA
CTTTTGAAGAAAATGACTTCAAACTTTACTCTTTACTCTTTACTGAACTCAAAGCTTTAAGTCTTAAAACAAAGTTTAAA
CATTTGTAAAAGACTTCTTAAGATATGGTTCATGCAGAATTATGGACATGAACGACTCAATGCAAGGTTTTCAATAACCA
TAGATACAACTCAATACTTGGAACTCAAGAACTTCAATGATACTACTCATTTCAAGAATGCTCAACTTAGAGGGTTTATG
CGGAATTATGAGCATGAACGACTCAACTCAAGGACTCAAAGATACTTCTGTTCTCAAGACTGCTCGACTTATAGGATTCA
TGCGGAATTATGGGCATGAACAATTCAACTCAAAGACTTTATGGGTAACATGTAATAGTCCCATGCTTAGAAATATAATC
TCAAAGGGGATTAGGAACTCAATACTCAAGACTTAGAGCTTGAAGATACTACTCCTCTCAAAGATACTCAACTTCTGGAG
TTCATGCGGAATTTATGGGCATGAACGACTTGACTCGTAGGTCTACATAACATTATGGAACTCATGTATACAACTCTTCT
CTTTCTTTTACTTACTTCCTCAAAACTTAACTCAAATCGATAATGGATCTCAAAAGATTCACAATTGAACTCAAAGGCTT
TCTTGAACTCTACTCTTAACTCTCTCTTGAATGTGAATTATGAATTCAAGAGTTATGGTTCATGATATGAAGGATCTCAT
GATGAAAAATTAGACTCATGAATACATTCTCCTTATTCTCATACTCACTTGCTCGAATCTTGAAACAAGTTACTAGAAGT
TGTAGAAGACTCATCAAAAGGACTAAAAGGGACTTTCTCAAAATGTTCGAAAGAACTCTCAAGACTTAACTTTTAACTCT
ACCTTGAATTTGAATTATGGATTCAAAGTTGTGATTTGTGATAAGAAATGTCTCATGATGTTTAGGAATGATTGTTGATA
GCTAAACATGAGAAAAGTCACGAAATCACCGTCTTGGAACAAGTCCACAACGCAGAGATGGTTTAAAATAATACTCGCGA
AATTAAATTTTGAGACAAAGGAGTCCGCGTCTTACCCACGACGTGGAGAAACTTTTTGGTCACTGGGGGAGCAAGTCAGC
GACGCGGACTTGCGTACTAGATCACGCTCGACTTTTTCCTTCTCCGTTTTACAGTCCCAATTCGCCTAAATTCGAATATT
TTTCTCAATCTCTCTTTAGATTTAGATACCCAGCACATGTACACTAGAATCTAACTCTAACCACTCTATAAATCGACACA
TTAACCTCAAGAACTCCTTAATCTCAACCCAATTCAAGAATGGAAACAATTTCATGAATACATAACAAGAATATCAAAGC
TTCATCTTTTAGAACGAATTTAAAGCTGAAATTAACATGATTGGCGTGTGGGTGAACAAACCTAACACTATGGAAGTTTA
CATACCTGAAAGAATTATCCTCTTGAAGCAACTTGAAGGAAAACCTTTGAAAGATGAACCCTAGCCTTAGCGTTTCTTGA
ATTTCTTGAGCGTAGAATCTTTGGAGTGAATGAGAGGGTTTAGATATAAGAAAACTGATTTTCTACACGTTTAGGGCAAT
TTAGATGACATTCTAAGGGTTTTTAGGACTAAAATACCCCTAAAGAGATAATTAAAACGAGCTGGGAGTCGGAATTATTT
TCCAACAGGCAGTGAGGTTCGTATTGGCTCCACGTCGCGAAGCTGTTGCCAGGTTTGCGCGATGTGTCAGTCATAACTTC
TTACTCAGAGCTCGGAATTGAGCAAACTCGGTGGCATTGGAAAAATAACTCGAAGGGATTTAATTTAATATCTTATGGGT
CTCCTAACTCCTTCTGTACTAAAAGTTATGGTCATTTGAAGTTGACCCAAAACTTAAGAAAAACTTAGGAATGACTTGAA
TGTTTTTCTCTTTGATTCTTCTTGGAACTGAAGGTGCTACATCTAGTGACCTTACTTCTCAAGAAATTTTAAATTTCTTG
CAAAATCTAACTCACTACGAAGAACGGTTCGAGTCTTAGTTCGAAAAATTTTCTAGGGCGTTACAATTTATTGGCATAGG
CAGACCTGTCCTATCACAGACAGGGGGCTTTGGTCAAATTTTGCAGGCCAAGTTATTTGTGTGCTTTCTTTGTGTTATGA
GTTCAATACAAAGTTGGGAAGTGATTCATGTACGTGCTTGTGTTATCTATATGCTCATGCTTGTCTAAGCGTTGAACTAG
ATTGAGCGAAAAAGAAAAGGGGTGAGACATCAAAGGGTGATATACTGCCTAGCGGGTTAGATCGGGAAGGGTTGACCCGG
TAACACTTACCATTACACAAATCGCCTAGATTTACCATTAAAATCTAATAGAAGTAACAAAATTGATTCAAATCTATTTT
TTTTTTTAAATCTTAAAAAACATTAATGTTGGAATAAGTTTGATCCTTCTAGCAAAGTTTAGGAATATTTTGATCCTTAT
ATGCCTTATTTAACTAGGTAAAGTAAAATAAAAATAAGTGATAAAATGGGCACTGACATTGTGTGGAGCAGCGAACTGGG
GGCGTTGTTAGAAAACCTCATATCTACTCTCTCACTTGGATTGTCGTCAATAAACCATACCGATTAATAAAACTTGGAAA
GCCGAAGGTAGAGATATAAGAACAAAGCTATAACGAGTTTAAGTTGGTGGAGCTTGCTAGAGAACATGGCCCAAAACAAA
ATCCAAAGGTTTATAGGAGGAAATTAGGGTTTGAGTTAGCGCAGTATTTTGAAAGTTTTAATTTGATTTGGTTATAGAGA
TATCTATTCAAAATCAAATGTAGGGAAATCTGGATGTGTTCGGTCTTCACTTTATCCGAACATAGAAAACATGATTTGTC
TTAGATTATACTTAAATTGGTGAACCTCTAATTGTGTTGTTTGATGTGGACTCCCTTGAAGCTTGAAAAAAGAAGAGATG
GAGACGCGTCTGAAATTTTTGAGATTTTCTTGAAAATGATGAGGAAGCATCTGCAAATGGTGAAAATATCTGAAATTTTT
TCTTGAAGATGAGAGATGGATCTTGAAGGAGAATTATAAAGAGGACGAGAGACTCAAGAAAAAATAAGATAAGAAACCCT
AGATGCTTACCTAACTTTTAAGGGTAATTCAAACAATCGAAGAGAGTAGATGGGTTGGGCTTTGTAAAGGGAAGATTTGG
GTTTGTATATTGGGCTACTTAAAAGAGCAAATGGTCTAAAGTTCTTGGTCTTCTTCATCTTTTCAGATGATTTCTTAGGT
TTCTTTATATTAATTAAAGAGAAATTAAGTGGACTTAAACTATTACACATATATTATACGATGATATATTTAGTAATTAA
AGTGTGTCATAGCTAAACTAGAAAAGTAAAGCATGATTAACTTTTTAAACCTATTTAAAAGAGTAAAATGGTTATCTAGG
ATACCAGTTATTGGACACGTGCGTTGCACATTTATCCCATGCAAATAGTATATACAAAATAAATTATATTCTATCTGTAG
TGTAATCAACAATAAAATTTGTTAAAACGTACAAGATAAAATTGATGAGTACACATTCTATTTTATTATTTCTTTGTTGG
ATGACAAATACTTATATATTGTATGAAACTATGAAATTGGGCTGCTGGTCAATTTAGGAAAAGAAGACCTATTGAGTTGT
ATTTTGATGTGCTAATAGGTGCAAACATAAAACCTTATTTTATCTTATCTTATATTCTCATATAAAAGAGAATTTTAGAC
CCATCTATGTGGCACCCTCACAGATCATAATTCTTATTTAACCGTTCTTAGAAGTCCCAACCTTACGGAAAAGTCACAAC
TTTTCATAAAAGTCACAACTCTTTAGAGAAGTCAAAACTCTTCATAAAAGTCACAATTTTTCACAAAAGTCACAACTTTT
CACAAAAGTCACAACTCTTTGTTTTTCATTCACACCTTTTAAAACCCAACACTTAGTTGCAAGGCACCAAAATAAGAATG
ATTAAACAAAGAAAATTGATTTCAATTGCAATGCGACATTAATACTCTTGGCCCTCTGAGTCCACAACTCATAACGATGT
TGGAATGGTTGAATTCATAATATTGTTAGTAAACAAAACTTCTATTTCTACCACTATTATTTGTAGGGTCTTTTCCGCTA
TAGGGAGTCGAGTTCAAATACATTAATTTAGCTTCTTATGAAGTGTGTTTCATTCCTCAAAGTTTTCTTCCTCCTATTTC
ATGAAGCTTAATCTTTTACTGAAAGTTATAGTGATTCATGTAACTATTGTAATTTCTTTTTGCTATTTTGGTGACTTTTT
TTACTCTGTTAATAATCCCAACTTATTCATATACTTTTTGAGAAAATTGCTTGTGGGTTGTGCTATGTTTGATAGTACAC
AACAAAAAATATGTGATAACTAATACGAACCAATGGTGAAGTTTGTTAAAAGAACCAAACAGATTGATCTCTTGCTTGCC
ACTATTAGTATATTATTTTGATTGTTTTATCTTAGATACAAACATTTTGTATGCCATTGCATTCTTCCTAGAATATTATT
ATAGAGACAATTAGTCCACTTATTTTATCGCAAGTTGACTAATTTATCATATTTCTTCCTCTCTTCTTTTTGGGCATAAT
AAGAGATCAAGTTTTCTTGAAACTAACAGATGCCCAAAATATACTATAACAAAAACATTTTATATCAGCAATAAATATGC
AAATTAACGAAGAGTTCTAGAGCCTTTAATGATATTAATTAATTGTCATTAGATCCAATGGTTACTATAGACTTTATGGA
CATTTATGAGAGTACTAATTGCTTCTAAAAATACATATTTAACGGCAACTAAGCTATTAATTTTCGTTAAAGATCATTCT
TGTTGTAGTGATTAGTCTTTCTTTTGGCTTCTTTCAATCAAATTTGTGAACTGTAAACTTGGATACAACTCGGTTGACTA
TCTTTTTCAAAAATATGTTAAGCAACATGCCTTTTTCTTCTTGATTATCAAGAAAGTAAGGTCGTATTTATTATTATTTA
TGGATATTTGTGAGTTCAAGTGCTCACACAATTATGTTGTGAGATTTTAATATGTTATATTCAAAATTTAGGTTTAGAAT
ACCCAATTGTGAACAATTCGATTCAGATGTCACCTGCAACTTGGTTGATCATTGCATTAATTCTTTGTAATTACAAACTA
TAATCATAACAATAACTATGGTTCAATTCCAAATAAGTTGGGGTCGCTGATGTGAATCCTAAGAAATATGAATAACTATT
ATGAGACAATGAGAAAAAACCTTTATGATATTAACAATTTTACGATCTTTTTGACATATATATGATAAGACATACTATAG
TAAAAAATAGATTGATGGAGGTTCATAAGAAAGAAGCCGAGGGTCCTCCATTTAAATTTAGTTAATTATGTTCTTGTATG
AACGTGATGTTCAACTTTACTTGGGAGTGTTATTGTTCAAGACCTTCTGGTCTCTACTTTAACGTCTAATATTGTTCATT
ATAACTTCCTAGAATTTAAAATTTTTTGTCTCTTCTGACAAACTATTTCCATGGAGATTTTCTTAGACTTCTTTCTTATA
CTTAAAATCTCCCTATGACTCATAATTTTTGTGCAACAAAAATGAAAATTAAAAAATTATACCACTTTAAGATTTCGGAG
GAATATTTTTGCCTTAAGATAAAATGTTCTTGACAATGTAGTGTATGTATAAAAAATACAGATATTATTGAATGATCATA
TGTAAGTTTAATAAATAGATCAATCTCGTGCGAAGAACATGTAATTTACCTAGTATATTTATATGCTAAAACACATTGCA
AAAAATAACGTATGATATATATATATATATATATATTTATTTATTTATTTATGAGTTGGAAAACATCTAATTTCTCATAA
AGAACTTGAATCATTGGTTTTAGATTCTTGGGAAGACGACATCGTTGAGAGGCACACGTAAAAGACAAACGAAAGAAGCT
GAAAAATAACAAAATACAACAAAGAAATTAGTATTGAGAATTTTCTTTTTACTAGTAGTAAATATTCTTGAAAGAATAAA
TAGAATAACAGGAGTCTATAATCAGAAATGCAGTAACACAAATCACCAAAGTGGTACATATATGAATATTCTACCCCTTT
TTTAAAAGCATTTACTGCTCTAATGGTAATGGTTCATAACAAAACCTTATCTTTTCATCTTTCATATGCTTCTACCAAGT
TATTGAAATAAATTTCTAAATTAATGATAGTACATAGTGGTGCTATAAAAAGTTGCATGGTAGTACAACCATTTTCATGA
ATATTCATATGAAGTAACAAGGAAAACTAAATAAATAGTTACCTCATAAATTTGGAGTTTTCCTCTATTATTTCTTCCAA
TGGTGGGTTATACATATTCTTGATATATAAAAGTTGATTATTGAGAAGAATAAAATAAATGAGATAATACAATCCATTAA
ATTTAACAGTTATTAATGAAATTCCTGATGGTTCACTTGGATCATTTGTAGTTGACGATCTTGAAGAAATAAAGAAGAAA
GAAGAGGAAATTCACAAATAAGAAGCACGTGAGAATAAATATTTCTATCGTTAGAGTAGACTAATAGGAAAGGACAAGCG
TACAAAGCATTTCTTTTGTTATTTGTCTTTACATCATATTAGATGTATATACTCAAGGGTTTGACAATTCAATAGAAATG
AGAGAAAATTTATGAAAATTCATCATATTTCTTTCTGGTATCAGAGAAGTAGTAAGCTTGATCCAAAAACTTTTCCATCA
ACCTTTTCTCTCTTCTTTGTTACATTAACAAATCCCTATCATGGTACAATCTCATATCAATGTATCTAATACCAGCAACA
ACATCAACAATCAAAGGAATGACACCAATAATGATATGAACAACCCTCTTCATCTTCAACCTTCAGATGCACCAGGACAG
AGTCTTATGAATGCAGTTTTCGATGGAAGCGGGTTTCCAGGATGGCATACATCTATCTTCATAGCCCTATCAACTAAGAA
CAAATTAGGGTTTATCAATGGTACCATTGCCACACCTAGTCTGGATGCCCCAGACTATCAACAGTGGACTCGATGTAACA
ACATGGTTACTTCTTGGATACTAAAATCTCTCAAAGGATATAGGAGAAAGTGTTATGTATTCCAAGACAGCCACATAACT
ACGGAAAAGTCTTGAGTATTGATTTGGGCAGTCAAATGGTGCCAAGCTTTTCAATCTGCAAAAAGAAATCACAAGTTCAG
TGCAAGGAACACAAGACATAGCAGGATATTTCACCAAACTCGAGTGTCTATGAGATGAGTTGGACTCACTTAACAGTGAT
ATAATATGCACCTGTGTTTGATATGGACAGAAAAAGTTAAATAAGATTTTGAAAGATCAAAGGCTTATGCAATTCTTGAT
GGGGTTAATGAAACCTACTCACACACAAGGAGTAGTATTCTGATGATTAACCCTTTCCCCGCACTTGATCATGAATACTC
TCTCTTGTTGCAAGATGAAAATCAGAGAATTTTTTTTTGCTAATGCTCAGTTTCCGTTCATGGTAGGAAAACATGGAAGG
ACATTCCAGAAACCTGCTAAGCCAATTCAGAGAAATGCTTTTCCAACACAAAGATTTGGGAATCCTAGTCCTCAAAGAGT
TGGAAATCAGTTGCACAAAGGCAAAACAAGGAAGGTCATATACAATCCTAATGAGAGCTGCACTTATTGCCTAAAGACAG
GGCACGTGGAAGATGATTGCTACAGGTTGATAGGGTAGCCTAATGACTTCCAATTTACGAACTCAAGGGAATATCATGGA
TACATGAAAGTAAATGCAGCAATCACAGGAGAACTGGATGAGAAGTGCATCATCACACATAATGAACATAGCATGAATGG
TCAACAATTCACCAAAGAACAAGTGTCACAAATCATAAACATATACAAGAAAATGGAACATGCAGGAACATCAGGATCTG
AGATCAATGCCAATTCAGTGGCTGATACTATACTTAAGTATTCTGGATCTTGTTTTAAAACCATGGATTCGTGCTTTTGG
ATTATTGCCTCCAGTGCCTCTGAGCACATGTGCTATGATTTTAATTCTTTTCTATTTCTAACTCCTCTTCCTGTCCCTTT
GAATATCAGCTTGCTTTATTCGTTTAAGATAATAGTTAGTCAGATAGGGAGTGTTTCCATTCAGCCTCACCTTACACTTA
GAGATGTCCTTTATGTTCCAGATTTTCGATATAATTTGTTGTCCATTCATAAGTTGTGTAGTCAGTTACATTGTACTGCA
TTCTTTAATTCTTGTGGGTGTATGTTGCAGGCCCCTTTTATGAGGAAGGCACAAGCTTTTGGTGATGTTAGAGAAGGTCT
ATATCTTTTGCAACAGGACAATCCCCAGTCTAATAAGGGCACTAGTAATAGTTTAGTTCACGTTCACAAAAAGAGTGTTA
GAATAGTACTTATGTTTCTTTTCCAGAGTCTAGTGCAATGTATGTTAATGATATTCCTAGTGTAAAACTTTGGAATTGTA
GACTGGGACATCTTCCTTTTTCAGTAACAAAAACCTTCAGTTTCATTGATTTCCCTTCAAATTCTGAATATGTTTGTGAT
GTGTGTCCTCAAGCTAAGCAGACTAGACTCTCCTTTGGTATTAGCACTATCAAATGTAAAGTAATTTTTGATGTGATACA
TATTGATACATGGGATCCATACAAGACTCATACTCACAATGGTTACAAGTTACAAGTATTTCCTTACTATGTAGATGATT
TTAGTAGAGGTACTTGGACATTTGTTTTGACTACTAAAATCAATGCTTTCTCTGTTCTTATAGCTTTTCTGTCTATGGTG
GAAAGGTATTTAATGTGAAGGTCAAAAGAAATAGATCAGATAATGCATTTAAACTGGGAAAAGGAAGTCAGGAAGCAGCT
TTCTTACAAGCAGAAGGTATCATCTACCAAACATCATGTGTTGTTACCCCTCAACAAAATGGAATTGTTGAGAGGAACCA
TAGACATTTGCTGGAGATTGCAAGAGGTTTTATGTTTCATTCCAAAGTTCCTATCATCAATTGGGGCGACTGCATTTTAA
CTGCCACACATCTGATCAATTTGATTCCTTCCAAGGCTCTAAAGGGTAAGACACCTTTTGCACTTCTTTTTGGTCAGGAA
CCTAAATATGAGAGTCTTAGGTGTTTTGGTTGTTTATGCTATGTTTCTACTTTAGCTCAACATAGGGGAAAGTTTGACCA
TAGAGCTACAGCTTGTGTGTTTCTTGGATATCCACAAAATCAAAAAGGTTACAAGATTTTGGACTGAAAAACTAAGAAAC
TATTTGTTTTGAGAGACGTATATTTCCACGAGGAGGTGTTTCCTTTTCTGACAAATTCTCATAACTCACCCCTTGTCGAC
CCTTCAACCATTTTCCCTCACCAACCATTGATGTATACCAGCCGGTTGCACCTCATGTTTTTCTCATCCTGCCACACCTA
CTGCCTATTCCTTAAATGCTCTCCAACCTTTCTGAACCTATCAGTTTCAATCAAGCTTGGGAACATCCAGAATGGAGAAA
GGCTATGGAGGAAGAGGTTAAAGCTTTACAGGTCAATCACACTTGGGATGTGGTTTGCTTACCTTTGGGAAAGAAACCAT
TGCCGTGTAAATTGATCTACAAGGTGAAACATAAATCAGATGGAAGTGTGGAGAGACTAAAGGCTAGACTTCTGGTGAGG
GGGGACATTCAAAGGGAAAGGATTGACTACACCGAGACTTTTTCTCCTGAGGTAAAAATGACTACCATCAGGTGTCTCTT
AACTGTTGCAGCAAAAAGGGGTTGGGAAGTGTCTCAACTTGATGTTAATAATGCTTTTTTACAGGAAGAAGTCTACATGA
AGTTTCCTGCAGTTTTTACTCCTCCTAAACCTAATCAAGTTTGTCTATTGAGGAAATCACTATATGGGTTGAAGCAGACA
TCTAGGCAATGGTATGCTAGGCTTGCAGGTGCACTACAATTCAAAGGGTATTCCAATTCCCTGAATGATTACTCCCTATT
TTTCAAGAAAACAGGAAGTGCAATTTCAATCATCACCGTGTATGTGGATGATATATTATTGACAGGAGATGATGCTTCTG
AGATAGCTGACATCACAAGTTTTCTCAACGCAGAGTTCAAGGTAAATAAATTGGGACATATTCATTATTTTTTGGGGATG
GAGATATTGAGGGAAAAATAGGGATTTCTAGTCACACAAAGAAAGTTCAGTTTGGAACTTTTGCAAGAATTTGATCCAGC
AGGACCTAGTGTTTCATCCCCATTAGATCCATATTGTAAGCTACATCAAAATGATAGTCCTTTATTGACATTTGGAAGAT
GTAACTATGTACAGACATCTTGTGGGGAAATTAAATTACCTCACAAACACCAGACCAGACCTGTCTTTTGCGGTTTTAGT
CCTCAGTCAGTTTTTGCAGAATCCTACCACATGTCACTACACAGCAGCACTCCGAGTAGTGAGATATCTTTGCTCTGATC
CAGGACAAGGGATTCTCCTCTCGTCTAATCCTTCGTTGGATTTGTTAGCATTTTGTTAGGCAGAATGGGCGTCATGTAAA
GATACAAGGAGATCAGTTCAGTCCTAGCACCCTGACCCGCGGACCTGATTCTAAGAGTTGTGCAAATGGTGTTCCTTATC
TTCACAGCTCAACGGTGCCTTTTTTGTTGACAGCATCCACAACCTCAACATATCTCAAGACCTTCATATACATCGATTTT
CTCAGATAAACATAAGATAAATACAAGAAAGCAAAACATATAATAATACATTCTTGTGAAATACTCGATCTTCTGACCAT
AGAAAATATTCTGTCTTGAAAGTGCTGCTGCTGAACTATATTGAGTCACACAAGAAATTGTTTCAATGCAGAAGAGTTAA
ACCGAGTCGTTCCACCTTTTGACAAGAAACTTCTGATTTTTCCTCAACATTTTCAAACTCTTTCCCTGTTGATCAAACCG
TGAGAACTGCCACGTAAACTCCTCAGCATGCACTGGCCTGAAGACCCCACCGAATTTTACTTCATGGAGGAAAACTAGCT
CTGTAACTAATGCAACACATCATTAAATGAAGCACTCACCTTAATGGTTAAGTACTAATTGATTTATGAGTACTTTTAAG
TACTAATTGAACTAATGTTGCATGATTCCAAGATTTGATCTGAGCATTGAAAATGAAAATTTAAACTTGTCGTTAGCCTT
AAACTCACAAGCGGAGATAAGAAGGAGAATCAATAGACGAAACTCATTGATGATACCTACCTCACCCATTGATGAGCTCT
TGTCAATAGGGGAAACAAAAGAGACAACAAAAAGGAAAAGGAAGAAAGAATGAGAAGAACAAAAATATTATATTTGGAAA
AAGACTTCATAGCTAATAGGAGAGGTATATACCTATATTTACGTGAACATACTTGTTGCGGATTCTCAAAGACAGAGCTC
CGATGAATATTAGAAATGTCACCTTTGTTTTTTACAGAGTAATGGTGTTCACTACTATCATGTCTTCTCTTTCATGTTCT
GTTGGTTCATCATTGTTTTCCCTCATTTGTAACAAGGCATCAAGCTCATCCTTATACAACAAACGAAATCCAAACTTTTT
CATTTCACCAGAAAAACATAACCTAATAAGCCCATAGTCATTCGGTGTTTTTCCATTTGCCTTAGATGTATCCCATAAGC
CAGCAAAAGGTACCAAGAAAAAATGAATATTAGATTCTGTACTCCATTTTGGAAGGGCTAATTTTAGTTTCCGGGTCATC
CATGACGTCCCATCATCACATAAGGGAATCAAGTATGCTTTGGTTTCAATTAAGCTGCCAGAGTAACCTACAGAAAATCC
CAAGAAATTATCACGTACGTACCAATTTTCAGGCAACTTGACTGTAACTCTTCTACCAGTTCCCTGATGGTGAAACCAAC
TTGGGATATTCTCTCCAGAGGTAAATACTCTTAGTGACGGGGAATCTGAAGCATAAATGTCATGCTGTAGTGATGAGATA
TTCCAAAACAACGAATTACAGATCGAATCACTGCTCCAATTCGCATATATTGTATCTAATTGCTCTGGAAATTCTGGCAG
TTGTGTAAGCCTGTTGCAATTTGATAAGTCCAAGGATTGAAGAGAACCAAGTTGAGATATGCTTTGAGGCAAATACTCCA
AATTATTTCCCATGAGCTTCAACTCTTTCAAGGAGGACAAACATCCAATGTCTTCCGGAAGTCTTCCATATATGAAATTG
CAGTAACTAAGATCTAGAATTTCCAATGAGCAAAACCCTTCATTCACCGGAGGGAATATAAAGTACACTCCATCTTGTGA
TTCTTGTTTTGCAAAACTCAAGAATTTGAGCTCTTTCAACCCGACAATGGAAGGCGGAGGCCGTGAGATTAGAGTATAGC
TGGCATCAAGCTCCTCCAAGTTTTCTAAATCACCTATCTCTTTTGGCAAGCTTTCAAGTTTTGAGCACCACGACACATCT
AAACCTACCAAACCATTCAACTTACAAATGCTGCTAGGAAGAGCTACAAGATTTTCTAAGCCTATCAAATATAGGTACCT
TATTCCACTCTTTAACTCTAAATTCATGCTTCCAAAGATTTCTGGAAATTTTTCTAAATTAGAGCACCCCCTCATATCAA
GATATTCAAGGTTATCGATGCACAGAGCTGGAAATCTCTTAAGCCGTTCGCAATCAGTCAATTCTAATCTCAAGAGTTTT
TTGAGAAATCCCACGGAATGATGAACCTCTTCAAGATTTATACAATTTGGCAGATTCAAAGTCTCCAAGTGTGGCATCCT
CGTGAAACCTGGCAACTCTTTAAGCCTTGTGCAATTTGATAAGTACAAGGATCGAAGCGCACTAAGTTGGGCTATGCTTT
TAGGCAAATTCTCAAAATCATTTCCATCGAGATACAACTCTTTCAAAGAGGATAAGCATCCAATGTCTTCCGGAAGTCCT
CCATCAATTAGATTGCAGTAACTGAGATCAAGAATTTCCAGTGAGCATAACCCTCTATTCACCTGAGGGAACACAAAGAA
CACTCCATCTTCTGATTTTTGTTTTCCAAAAGTCAAGAATTTAAGCTTGTTCAAGCGGACGATGGAAGGTGGAGGTCGTG
AAATTCGAGTACGTCTGGCATCAAGCTTCACCAAGTTTTCTAGATCACCTATCTCTTCTGGCAAGCTTTCAAGTTTTGAG
CACCACGACACATCTAGTTTCACCAGATCTTTCAACTTACCAATGTTACTTGGAAGAGCTACAAGGTTTTTCGTATCACT
CAAATTTAGCTTGGTAATATGAGTTAGGTACTTAATAGATGATGGTAGTTCCCGTATCCCAGAGCGTTCAACCTTAATCT
CTAACTCCGACTTCATTGTTCCGAGGATTTCTGGAAACTTCTCTAAACTATAGCAAAATCGTAGATTCAGAGATCCAAGA
GATTCCACGTTAACATATGGAAACCTCTTAAGGATTTTACAATCTCTCAAATCTAACATAATAAGTTTTCTACAACATCC
AAGGGAATGGTGGACCTCTTCAAGATTACTGCAACATCCCAAATCCAAATACTCCAAATTTGGCATTCCCGTGAAATCTG
GTGTTTGCATCAGCCTTTTGGAGTGGTTAAGAATTAGATTTCGCAGAGACGGCAAATGCTGCTATTCAAAACACAGAAAG
AGTGTGAGAATTAGGATGCTGCCAAGGATTTAGATTAGGCTAGTGGGCTATCTATGGATATAGAAACTATTTACTTTCTT
TTTATTTTATATTTGTGGGCATCAAAAGAAATTGCAATTCACAATCCAGTTACAACCAACGCAAAATGCTGCAAAATCAA
TTGTAAATGAGCTACATTATTGCCTTCCTATGTTTTTAATAGTTGGAGTTGGTTAATAAATTATCCTGTCTCCAAGTCAG
ATTAAGGCATTCAAAAGATGTCAATAAAATGTGTATCTATCATACCTTTAATTCTGTCCATAAATGACGCAGCAAACTCC
CCCGGAGATCAAGATGAACAAGCCTTTTAGGTTCAAAATTTTCTGGCAAAGATTCCCAAGGATACCCACAACAGTCAAAC
CAACGCAAGCTGTTAGGCAGGTACTCAATAGAGTCATCATATGTATGAAAACCATAGATGTATAATATTCTAAGCCTTTT
CATAATTTCCATTGGTTCTCTGCTAAAGCAAAGATTTTGAACATCTTCTAGCCAGATTGCTTCCATTGCCTTCGTCCCCT
GATCAAAATATAACTTCAAATGTCTACATAAAATTTGCATGCCAGTATGACTACTTTCTCACTCCTTGCAATGCCATATT
TTGTCATTTTTTGTACTATTATATATTTATCATAACACTTGAAGGCTAGTACACAAAAAGTTTTAAGGTTCAATATTAGT
GCGTAATATTAGCTTCAAAAATACTAATTGAGTTATTATGTACAAAATCTTGTACAAATTTCAAGTTAATCCAAAGAATG
AAAGTTTGATTGTACATATTAAGCGGCTATTAGACTAATTCATGATAAGTGAATTTTGATATATGAAAATGGGAAACTGA
ATATTATTGCATTGTTTAGCATACTTACCATATCGTTGACCATCACGTCTTCGAAATCTTCAATGTCCCATACTCTGCTA
GGTTCTCCTGATTTTTTTTGCATTTTCACGACATATCTACCCATATCTTGAATCAAGTCATGCATTTCAATCGTATCATC
ATTGGAGATGAAAATAAGAGACTTATCAATTAGGACATCCAATCCGTATTCAGCTCCAACATCATAACTCTCAAGGATTG
GCATGACTCTTTTTTTTCTATGTCCTCGGAAGAAACATGCCATATCTAGAAATATCTTTTGCTCTTCGGGTTCCAACCCA
TCATAACTTATTTTAAGTTTTTCAACAATTTCTGAAGTAGAATTTTTCTTTATTCGGTCTAAAGTGCTTCTCCACTGAGT
TAGGCCTTTTCTATGCAACAAGGAACCCCACACCTTGAGGGCTAAAGGAAGGCCTTTAGCATGATTTACTAGCTCCAACG
AGAACTTGTTGAAACGCTCATCTGAAACTTCTTTTTTAAAAGCGTATTGATTGAACAATTGCATAGATTCATGATAAGGT
AGGGTAGACACCTCATATATTGCTTCATCCTTCTCTATCAAATGTCTATTCCTAGTTGTTAGAATAACTCTGCTCCCATC
ACCAAACCAGCCAAGATCACCGGCTAAATACTCCAAATGATCACTATGATCTATGTCATCAAGCACAATTAGCACCTTCT
TAGAACAAAGTCTGCTTTGAATCATGCACTTCCCATCATACTTATTTTTGATGTAATCATCTTTTTTTCTTAACAGTTCA
GAAAGAAGTGTATTTTGTAAAGAATGTAATTGATTATTTTTTGCATTTTCTTTAACATCTGCAAGAAAACAAGCAGCTTC
AAATTGATAACATAGAGTATCAAAGATGGCTTTTGCTATTGTCGTTTTACCGACTCCGCCTATTCCCCAAATTCCTACAA
TCCGAACATCATTGATTTCTATCTGTAGTAGGGAATTTAGTTTCTCTAAATGAGCCTCTATTCCAGCAATATCTTGCAAA
GAAGATAAAGAATAAGCACTCTTGCATAATTTTGAAGAAATGTAATCGACGATCTGATGAATATTCTCTGATTCAATCCT
ACATAAATAACAAGATCGATTGTTAAAAATGTGAGAAAGTCAAGTATTTCATATTGTTTATGTTCAAGAAGGCATTAAAT
AGGAAATATTGTAGAATATGTTTTTTGAAAAAAAAAATATAATAACATTTCTTAAGTCAATTAGATTGTGCATGAAGTAT
TCACAGCTAAAAAATATATTGATTTACTCTTTTTTAATTTGATAAATATGACAAATTTATTGAATGTTGATTCTGTTTTA
ATACATTTTGGAGGGATAGATTCTTTTGTTCTACGATAGAATTTGTCTAGGCTTCACAAAAGCATCCAAAAATTACGTGT
TTTTAGCTCACCCATCACGAAAAAAAAAAAAAAAACTCACCCGTCACGGATATCATATCCTCTTAGATTTGCAGCAGCAG
TTAGGGCAGTCCTCCATCCTTGCACCATCTGAGTTCTCTCAAAATCATCCTTATACTTAAATTCATGTTCGGCAAATGCT
TCTGCAAAGCTCTCCCTTTGATTTCGAACGTGTGATGGATCCACATCATAGAAGACCGGTATAACCGTTTGTCCATTTCC
TTCCTTGCATTTCATGATCTTCACTAGTTCATTCAAGCACCACCTCGATCTAGCATAATTTTTTGAGAAAATGACGAGAG
CAACTTGCGACTCTTCGATGGCTTTCCAGAGTTCTTCTGAGATCGAATTGCCATGTTCTAACCTTATATTATCTTGAAAG
GTGAATATTCCTCTATTTTTCAAACCTTCGTACAAGTGACTTGTAAATGTTTTTCGAGTATCTTCACCACTAAAACTTAG
AAATACAACATACTTCCATCGAGGATAGTAGTGTGAATTACTCGCAAAAGAAGAAGTTGATGCCATGGATTCAGATAAAA
GTGGGTGGATATATTCTGGTTGTGGTAAGAGATAGAATTGGTGATATATATTTGGGACAGAGTTATAAACAGGACATCAA
ATGTGAAAAGCTTAAATGAAGATGGGTTAAAGTCAAGTGGTATGGGTCCATAAGTGATTAATCAAATACATAAAACTGAT
GATAATTGGGTCTTGTCCAATTAATGGACAGCTAAAAGTACAAGAAAAAGAAAGGTAATCTCTTTGTCACCAAATTGACT
TGACTTCAGAATCAAAAGTAGTAGAATTCTGTTACTCCATCTGCCCGAATTTATGTCACACTTTTCATTTTTCGAGAGTC
AAACCTTTTAAATTTGAATGGATATTTACGCATGAAACTTCAAATTTTTTTAAATGAAATTTATAAACTATGTAAAAAGT
ATTATAAGTCAAAATAATTGACAATTCAAAATATTTAAAAGATATATGAAAAATTTACGGTGAAAGATAGACCTATTTGA
ATCTCGAAATATGAAAGTGTCACATAAATTGAGACGGAAAGTAAAATATTTTCTTTTTATGTAAATTAACTCCATTCATA
GATTTGTAAATTCATCTCTATCAAAGAGGAAAGACCCCACACAGAAATTGAAAAAATCGTCCTCTACAAAATACTTTTAT
ATTTTTTTTCTTACTTTTTAAAATTTTAGTGTCTCCAACTCGATTATTTTATTGGATATTGTTAACTTTCACTAATACAT
ATATATTGAATAACTCTGTGCACAAAATTTTTAGCAAAAGGAACTAGATCACCTAATGATTTTTCCTTCCGATATAATTT
GAACTAGAAACCACATACCTACTTTACTAACCATTGGATGGATAAAAAAAAAATTCCTCAATGAAAGCGGATTGAATTAA
TATAAGTAGAACGTATAAAAATGAGAATTTGCATCCAATTGTGAGCTTATTTAGTTAAAATTGTAAAATATGTAAATGTC
GGAATAATTTCTTTAATTTCATTGTGATTAAAGATTTTTTTTAAAAAACCCAATCAAAAGCCATCTATGGTGCTATTTTC
TTTGAGCAGATGGATAGTATGATGAACTCAGTTGATACAAATAAGTAATAACAAATGATTACTCAAAGATTCCTTACTGC
TGTAGAATCGTATTTTCGTAGTTTCTAATCTTTAGGAATCTATTGTTACTTTATCTTCCTATTTAAACTTTGTTCGATAG
TTATTATCTTTTTCAAGTCTTGTACAGATTTTTTAAATAGCTGTCATACGATCAATAACACTAATTATCATTTCTCCATC
TTATGCTCTTGTCTCTTTGGTATCAGGGCACTTCTAAACTCCCACAAGTTCATCCCTTTTATTTCTCTTCCCCAACTCAT
CCAAATGACCCCTACTATTTTTGTGACCAATGTTGATAGAGTCAACAACAATATTACTATTGTTCAATTCAATCCTATGA
CCCAACTGCCCATAAATTTAACGGTAAAAGATCTAAAATATCCTTAAATTATTGGAAAGGGTATAAATTTACCTCCATTT
ATCTATTGGCCCTAAAATATCCTTGATATTTACCTTTAGGTCCTATATTGCCCTTATTTTTAATGGGCTTCAATCTATAT
TCAATTGATAAATTAATTAATGACGTGACACTCATTTATTGGTCAACCAATAATCCTAAGCTAATCTAAAATCCAACCGA
TTCCCAAATCAAATTGACCCGCCCCAAATCAAATTACAATTAAAAAAATTTCATCCTTCACAACCATGGTTTCCCCTGCA
CCGTCAACTGTCGCCTGACAGAGAAATGAAAACTTTACACTCCGATGGAAGTAGCCAGTGAATATATCATCAAACTCTTG
AATCATTTGATACACGTTATGTCAAGGTGCAAAATTATTGTCTATTTCCAGTAGAAGAGTTTCTTTTAATATGTTGATTT
CAAGAATAATGGAGGTGTAAATTTGCACAAAAGCCCCCTGATCAAGATGACACATTTGTTGCTAAAAGATGTCTTTAATG
TAGGTGGTTGCTTGTCTAAAATTGTAATTATCTTGGTCAAGATTCAAGATAGCTCATTTATGTTATTATTGGTCGTTTAT
TGATAATTAACTTTTTGTTGGTGTTTATTCCTTTTCTTTTTGTGAATTTCATGTTATGGGGCGGTATTGGAGTTCGTGCA
GAAAAACAAACAATCCAAAGTTGTTCCCTTTATTCCTCCCTGCAATTTTCAACGTGAATCGAGTTAATCTTCTACAGTTA
CATGAAGGAACTGATGCTTTGAGCTTACTGCTTATGTTACCGGCCTCTTCGGTTCATTTTCCCATTTGCACGTAATACTG
ACAAGTTGAGAAGCTTAAGGATTTGTGCTTCAAGCAAAGGGAAGAGATAAAACACTGAATAATTTCATACTATTTCCAAA
TATTATGAATTATCAAGTTTTTTTTTTTTTGTTTGGAAAAAGGAGGTTCAGAACTCAAACAAACATGGGCCAATGGGTTA
AATAGATTTGGGATGGGTCAATTTGATTTGGAAATGGGTGGATTTTTAATTAGTTTAGATTTATTATGGGTTGACCAATA
GATGAGCACCGTATCATTAATTAACTTACTAATTGGGTTTAAATTGGAGGCCATACTAAAATAAGGGTAATATGGGACCT
AAAGGTAGGCTTCAGGAGTATTTAAGGAACAATAGGTTAATGAAGGGTAGTTTGTACCATTTCCAATGTCCAAGGATATT
TTAGGGCCTTTTACATAACTTTAACAGATGAACTTTTTGCATATGGAAAGCTCAACTTTTAATGTTTATGCATGGTCAAA
ATCTCTTTGAGCATCTCCATAGCTCCATCCCTGCCCCCGCTCACACCATCTCTCAAAACAATTAAGATATTGATAGCACT
GAGTTTGTTGCTTGGTATCGTCGTGATCAATTAATTCAAAATGCTATCTTGGCCTTTGTTTCCCCCACTGTTATTGTTTT
AGTCTTCGTCAAAGCAACCTAGAATGCTTTACATACTAAGCTTTACGAAAGGCTTCTTCATCATGAGTTTTTTCCTAAAG
CGTAAGGATGACAAGAAGCCACTATCAACCCCATTATTGTTGCTGTATCACAATAGACAAGCTTAAATTCTCCTAGCCAA
GGTAATAACAATCACTCCCCCAATCATCGCCCATGTGTGAACACTCTTCCCAATAATCAACAACGGCAAGTACAACCATG
GCGCTACAAAGAAACAACAAGAAGCAGTGCTTTGACAAATACCTTCGCGGCCAACTTTGTGATCGCGCAGATCTTTCTAC
TAGAGTCTGCAAAACTCAGTCACATAACCACCTGCAAGCTTAGGCAAACTTTGTTGCTTGGTTTCCTCCTCAACATACCC
CATAGATCGTGGAGTAGAGTAATTCATCATATTGCCTCTTATGCTCAAAGTCTAGCCATTGTACATACGACACTTAAGAG
ATAATTATGGGCAATAGCAAAACCACTCCAATATCCCATACCCGTAACACTAACATATGTGCATAAAATCATCATTTCAA
ACTTCTCAATACCTTATGCTTCCCTCTCATAAATATTAATCGTATTCCTGTTTCTCAATTTTTGCCATGATAATCATTCA
TATATTTGGTGTCGCTGGTACAAATCTCTACAACTCTTAAAGCATAACCTCAATATTTATAATATCCAAACTTAAAACGA
CATAAACGAAAGGAAGATAAAGGAGATCCAAGAACTACGGATCAGTCAAGCAGCTACCTCTAAATCTTGACAAAATATAC
AACTTCTATGAGATCACTAACCACTCGTACTTGACTTAGAACATGCACAACAAAGGTGGATAAAGTAGCAATGGTTAGTA
TGAAATCAACGTGTACTCAACAGAATTGTCGACTCACCTAAATAAGAAGTGATGGCAAGAGTCGGTCCTAAACTTCCATG
TTTGATAAGTACCACATATGCTACTCCTTTCTAAGAAAACAAACCTACACTAATAGCTAATGGCAACAACATTATATGTA
TTAAGTTTAGATAATCTGAAATCACAGTCAAGTCAAATTAAGAGTAATAAAGTTTTAGGATTTATGCAGTTTTGATGATT
GACAAAGAAAGATGAAACACTTCAGTCAACATGGTTCAAAGGTACATTGTCACGAGCAGTTGAATTCGGGAAAATTTTTA
AAATAAATAAGGTAAGAGTGTAGAAATCAAGAAATGGATAATGTTAATTTCGTGATAAAACACAAGAAAACAAACAAGTG
ATGCATTGAAGAGAAAGAATCAATTAGTTTGATTTGAAGAAGGAGTCTAAAGAGGCAAGAAGTTTGAATTGAAGAAGGAA
TTTCACTTAAAGTAGAACTCTTCAAGTTTGTGCTGAATTGAAGAGTTGGGGTTTGAATATAACACAAACGAATCAATGAA
TTTGTTTTAAAGAAGGAGTATAAAAAAGCAAGGAGTTTGAATTAAAGAAGGAGTCTCACTTGAAGTAGAAATCTAAGTCA
AGAGAGTTCAAGTCAATGAGGAGTTTGAAGTGAAAAATAGCTCTATGAAGAATTGTTCTTAAATAGAGGTGAAGTCTTAT
AGAATACTTGTGCACTTATAGAGCTAAAAGGGCAATTGGACAATTGACTTCGAAAATGCTACCAACTAGCTGAAAGAAGA
CATTGAAAAACTAGGTCCTATTACAGAGGTTATGTATTAGGAGATTTTCATTGAGTCGTAGTATTGATGTATCTTTAGTT
CAATATGTTATAAACATAATTAGGAGTGTTGTCTTCAAGTTGGGATAACTCAAAGACTTGGGAACACATACCTTGGGAGG
TTTGTGTTGAAGTTTGGGAATTATAGTTTGTAATTTCTTAGGTTACATAGGCTTGTAATCTGTTTTTTGTTGAGGCTCAG
TGATTTAGTGAAGTTGAAGTTAAATCATGAAGGGGTACATGTCGTGGTTTTTTACAACCTTTTGAGCTCAGTGTTTTCCA
CGTAAAATACAATGTTTTTACTTACTCTTCTTACTGCTTTGTTGGAACACGTTAAGCAACTTGTATTACTCACGGTGGAA
AGCAAGGATGAAATTTTTTAATCAAACTGAATTTATGCACTTTGGAAAATAGTCAATGATGGACCAAAGTATCCAACAAA
GAAGGATGATAAAACAAAGACGTACAAAAGGAAATGAGTGAATACGAGGAGGCTGACTTCAAGATTCTTGAAAAGAAAGC
CAAAGCTAAGTGTATTCTTATTTATTCCCTTTCACCAGATGAATACCATCGAATATCTAGTTGCACAACTCTAAAACAAA
TTTGGAATACTCTCATAATGCACACGAACAAACAGGTATCAAAGAGTGGTCTAACGACAACTCCCAAGCTAGTTTTCACA
ACTATAAGAAGACAAACAAAAATGATAAGGAAGAACATTACATAACGGTTTCATGGAGATCATGATCACAAGATATTGAT
GATGAAAAATATAAATGAGACTACACTCTTGGATATTGGAGATTTAGACATGAAAGAAGGAGAAGGAGGGAAGAACAAGA
AGACGAAGGAGAAGGAGAAGGAGGGAAGAATTTGAAGGAAAAGGAAGGAAGAATGAGAAGAAGAAGAAGAAGAAGAAGAA
GAAGAAGAAGAAGAATAGGAAGAGGAAGAGGAAGAGGAATAAGAGGAAGAAGAGAAGGAGGAATAAGAAGAGAAGGAAGA
AGAGTAAGAAGAAGAAGAAAAGGAAGAACAAGAACATTACATAACAGTTTCATCGGGATTAGGATCGGAAGATATAGATG
ATGAAACATATAAATGAGACTGCTCTCTTGGCTATTGGAGATTCAAACATCGAAGAAGGAGAAGGAGGGAAGAAGAAGAA
GAAGGAAGAAGGAGAAGAACAAGAAGAAGGAGGAACAGGAAGAGGGAGACTAATAAGAAGAAGAGGAAGAAGAAGAAGAA
GAAGAAGAAGAGGAAAACCAGGAAGAAGAGGAATAAGATGAAGAAGAAGGAGAGGAAGAAGAAGACAAAGAAGAAAAAGA
AAAGGAACAAGAAGAAGAGGAAAACCAGGAAGAAGAGGAATAAGATGAAGAAGAAGGAGAGGAAGAAGAAGACAAAGAAG
AAAAAGAAAAGGAACAAGAAGAAGAGAAAGTGGAGGAGGAAGAGGAAGAGCAAGAGTAAGAGGAAGAGGAATAAAAGGAG
GAAGAGATAGAATAAGAAAAAGACGAAGAAGACGACGAAGGGGAAGAGGAAGAGGAAGAAGAGGAGGAGGAAGAAGAAGA
GGAAAAAAAGAAGAGGAGAAAAAAGAAGAGGAAGAAGAGGAAGAGTAAGAGGAAGAAGAAGTAAGAAGAAGAAGAAGAAG
AAGAAGAAGAAGAAGAAGAAGAAGAAGAAGAAGAGGAAGAGGAAGAGGAAGAGGAAGAGGAAGAGGAAGAGGAAGAGGAA
GACGAAGAGGAAGAGGAAGAAGAAGAGGAGGGGGAAGAAGAAAAATATGAAGAAGAAGAAGGAGGAGGAGGGGGAGGAAG
AGGAGAAGAAAAAGAATAAAAGGAAGAAGAAGAGGAAGAAGAAGAAGAAGAGGAAGAGGAAGAGGAAGAGGAAGTGTTAG
AGGAAGAGGTATAAAAGGAGGAAGACTAAGAAGAAGAAGAGGAGGAGGAGGAGGAGGAGGAAGAGGAAGAGGGAGAGGAT
GAGGAGGAGGCGGAGGAGGAGGAGGAGGAGGAGGAAGAAAAAGAGGAAGAAGAGGTAGAGTGGGAGGAGGAGGAGGAGGA
GGAAGAAGAAGAAGAAGAAGAAGAAGAAGAAGAAGAAGAAGAAGAAGAAGAAGAGAAAGAAGAAGAAGATGTAGAAGAAG
AAGAAGAAGAAGAAGAAGAAGAAGAGGAGGAGGAGGAGGGAGAATAAGAATAAAAAGAAGAAGAGAAGGAGGAAAACGAA
GAAGAATAAGAAGAGGAAGAAGAAGAGGAGGAAGAAGAGGAAGAAGGGGAGGAAGAAGAGGAAGAAGAAGTAGTAGTAGA
AGAAGAAGAAGAAGAAGAAGAAGAAGAAGAAGAAGAGGAATAATAATAATAATAATAATAATAGTAATAGTAATAAGAAG
AAGAAGAAGAAGACGAAGAAGAAGACGAAAAAAAGAGGAGGAGGAACAAGAATATGAAGAAGAAAAAGAGTAAGAAGAGA
AGCAGAGGAGGAGGAGTAAGAGGAAGAGGAAGAAAAAGAGGAAGACGAAGAAGAAGGAGTGGAGGAGGAGGAGGAAGAGG
AAGAAAATGAAGAGGAGAAGGAGGAGGAAGAAGAAGATGATGATGAAGAAGAAGAGGAAGAAGAGGAAGAATAGGAAGAA
GAAGAATAAGAAGATGAAGAAGAAGAGGAAGAGGAAGAGGAAGAGGAAGAGTAAGAGTAAGAGTAAGAGGAAGAAGAAGA
AGAAAAAGAAGAAGAAGAAGAAGGAGGAGGAGGAGGAGGAGGAGGAGGGGGAGAAAGAAGAAAAATAGGAATAATAAGAA
GAAGAAAAAAAAGAACATGGGGAGGAAGAAGAAAAAAATGAGGAAGGAGAAGAAGAAGAAGAAGAAGAAGAAGATGATGA
TGAGGAAGTAGTGGAAGAGGAGGAGGAGGAGGAAGAGGAAGAGGAGGAGGACGAGGAGGAGAAGAAGAGGAGGAGGAAGA
AGAAGAAGAGGAGGACGAAGAGGAAGAAGAGGAGGAAGAAAAGGAAGAATAAGAGGAAGTGGAAGAGGAAGATAAAAATG
AAGAGTAAGTGGAAGAGGAAGAAAAGGAGGAAGAAAAGGAGGAGGAAGAAGAAGAAGAAGAGGAGGAAGAAGAAGAAGAA
GAAAGAGAAGAAGAATGGGAGGAAGAGGATGAGGAAGAAGAAGAAGAAGAAGAAGAAGAGGAGGAGGAGGAGGAGGAGGA
GGAACAAGAAAAGAAAGAAGAAGAAGAATTAGAGGAGGAGGAGGAGGAGGAGGAGGAGGAGGAGAAAGAGGACGAGGAGG
ACGAGGAAGAGTAAGAGGAAGTAAAGGAGGAAGAAGAAGAAGAAGAAGAAGAAAAGAATCATTAGAAGAAGAAGAGGAGG
AGGAACAAGAATAGGAAGAAGAATAAGACGAAGAAGAATAATTAAAAGAGGAGGAGGAGGAGAAAGAAAAAGAGGAGGAG
GAAGAGGAAGAGTAAGAGGAAGAAAAATAGGAAGACGAAGAAGAAGAAGAAGAAGAAGAAGAAGAAGAAGAAGAAGAAGA
AGAAGAAGAAGAAGAAGAAGAAGAAGAAGAAGTAGAGGAGGAGGAGGAAGAGGAAGAGTAAGAGGAAGAGGAAGAAAAAG
AAGAAGAAGAAGAAGAAGAAGAAGAAGAGGATGAAGAACAAGAGGAGAGAGAAGAAGAAGAAGAGGAAGAGTAAGAGGAA
GAAAAACAGGAAGACGAAGAAGAAGAAGAAGAAGAAGAAGAAGAAGAAGAGGAAGAAGTAGAGGAGGAGGAGGAAGAGGA
AGAGTAAGAAAAAGAGGAAGAAGAAGAAGAAGAAGAAGAAGAAGAAGAAGAAGAAGAAGAAGAAGAAGAAGAAGAAGAAG
TAGAAGAAGAAGAAGAAGAGGAAGAGGAAGAGGATGAAGAAGTAAAAGAATAATTAGAAGAAGAAGAAGAAGAAGAAGAG
GAGGAGGAGGAGGAGGAGGAACAAGAATAGGAAGAAGAATAAGAGGAAGAAGAATAATTAAAGGAGGAGGAGGAGGAGAA
AGAGGAAGAGGAGGAGGAGTAGGAAGAGGAAGAGTAAGAGGAAGAAAAAAAGGAAGAAGAAGAAGAAAAAGAAGAAGAAG
AAGAAGAAGAAGAAGTAGAGGAGGAGGAGGAAGAGGAAGAGGAAGAGTAAGAGGAAGAGGAAGAAAAGGAGGAAGAAGAA
GAAGAAGAGGAGGAGGAGGTGGAGGAGGGAGAGGAGGAAAAGAAAGAAGAAGAAGAAGAAGAAGTAGAGGAGGAGGAGGA
AGAGGAAGAGTAAGAGGAAGATGAAGAAAAGGAGGAAGAAGAAGAAGAAGAAGAGGAGGAGGTGGAGGAGGGAGAGGAGG
AAGAGAAAGAAGAAGAAGAAGAAGATGATGATGATGAAGACGAAGATAAAGAGGAGGAGGAGGAGGAAGAGGAAGAAAAT
GAAGAGGAGAAGGAGGAAGAAGAATAAGAAGATGAAGAAGAAGAGGAATAATAATAATAATAATAATAATAAGAAGAAGA
AGATGAATAATAAGAATTGGAAGAAGAAGAAGAAGAAGAAGAAGAAGAAGAAGAAGAAGAAGAAGAAGAAGAAGAATAAG
AATAAGAAGAATAAGAAGAAGAAGAAGAAGGAGGAGGAGGAGTAGGAAGAAGAAAATTAGGAATAATAATATGAAGAATA
AGAAGAAGAAGTAGGAGGAGGATGAGGAGGATGAGGAGGAGGAGGAGGAGGAAGAAGAAGAGGAAGAGGATGAGGAAGGG
GAAGAAGAAGAAGAAGAAGAAGAAGTGTCTAGGTTGAAAATGGACCTTGAAAGAGCTAATATATGGACTAATTCCTCTAG
AATTGTTAACAAATTGAGTGGTAAATGGTTCACAATCAGAAGGTTGATTTAAATTTCAAAAACAAAATATTATCTCTGAA
GATTTGTACTATATTTGTGGTAAAATTGTCCATCCATCTATTATGTGTCTAGTTGCTAATGGTTTTAGGAAAAAAAAAAC
TAAATTGGCAAATGGAAACAAATTTATTCATGTTAACAGAAACATGTCCACTGACATGTTTCCTAGATGGGTGAGAAGAA
AATCTGATTCACCCTTTTGATCATAAGAAAGTATGCAAACTTGTATGGGTTCCTAAGACTGACCCTTAAGCTGTTTTGCA
GGTGAAGCTGAAAGGAAGCAAGCGATATTGATTCATAGATATTGCTTTCTTAAGGCATATGACTGATGACAAATAAAATT
CCTTTCACTCACTTCACAATAAGGGGAAATTTGTCATTTAGAGATGATAAAAAATGTAGTGCATGTGTAAGGGGGAAGCA
TGTAACATTATTTTTCAAAAAAAAAAAAGGGCTGAGGATGAAAGTGAAACTGATGAGCATGCATTGAAACATGTTGTACC
ACTTGATCCAACTGTTGAATAGACTAAGAGCACATTAATCCAACAAATCTTGAAACAGATTCATCCATAAAAGTGTGTGG
TTGCTGGATCACATTGTTCTTAATTTATATTAACTGGACAACAATTGATGGATTCTATTACTAATTAAGTAGGGAGCATT
TTGAAAAGAATATGTTAGACTTGAGGATGATTAAGATTGCATAAACTCCCCTCAATGATTGACTAGAATAGTTGTTCTCT
TTAATTTTATCAGCTAAAATGTTATTCAATTCAGTCTTGCACATTTAGTTGTGTGTCCAACTTCAGATCCTTGACTTATT
TTAACCTAATTTTGTATTAGATTGTGCAAAGAAATAGTGCAAGAAAGCAATGGTGATAAAAAAAATTGCTCTTATCAAGT
ATGTTCTATATTGTTAGAGGTTAGTATTGTCTAAAGTGAAATAATTGAGCACTCATATTACATATATTAATTGTTCTAAT
ACATAATAACATAATCGTCAAAGCTCAAGAGTCACATTTTTTCAAGTTGTTCTCTCTCACCTATAAACTGATAAGCTTGC
AATAAATATTTCACATCGCCTTTATCTCTCACTTAGCCTTCTTAAATTTTCTTACAAGTTAAAATTTAAATATTTCCCAT
AGTTTATCAACTGATGTTTGGGATGTTATCCCTCTTCAAATTGCTCTTAACCTAGTATATATTTAATTCTCATTTGAAGA
GAAATTTAGTTCCTCATTTTTAGTTCCTGAGGAAGAACGAACTCCTAAAACGTTAAGAAGATGTCACTTTTAAGGAAGGT
CTTAGAGCTAGCATGGAAATATAAAGGACATGATCTCTCTTGTGATTTTTGAGGAATACTCAATTTCAATTCATTCATGG
ACTCCAAACAATTTTTTTATAAAAAATTTCTAATAGATGAACCATGTTGATCTACATATTGCATGAGGAAAATTGATACT
CACATACAAAGGTTGAAGTAATGTCTTCACCGATACGATTGCTGAACTGGAGGTTGCTCATGCAGCTTATGAGAAAAAAA
TGTCCTTCAAATTATGATTGAAGCTCTACAGATTGCTCTCGATAAAGAAAGGATTGAAAATGCTGAAATCATTCATCGGT
TAACATAACTATTGCCACTTGTTTCATCCTTCTCTTCACTTTTCAATCTTCATGCCTCTGAATTTATCCTACTCCTATTC
AGTGTTTGCTTTTTTCTATTATTATTAGTTCTCAATTATTTTTTTCTTTATTCAGTTTGGCTTCGTTCTTATATAGAACA
TGATTTGACAATTTAATGGAATGATTATCTATTGCTTTATTAATGACTCATGTTCTTGCTCTTTATAATACACTAGTAAA
ATTAGTCGCACCTCGCACGGGAATTTGATATCATGAAATTAATAAAATAATATTTAAAATCTATCCGTCATTAAAAGTAA
AAACTACATTATCTTATATAAAAGATTACATAGTATCGAACATTAATAATGTAAAGAAAAATGATAATTATAACATCTTA
TCATTTATCCTTCAATCAATCATCTTAATTTGATTTTATACTTTATACTTTTAATTCCAGAAAGTGTTACAATTTGATAT
TTTTGGAGAATCAAATGAACATCAACCTGAGATATGAAATTTTCTAATAAATAACTAATCGTTGGTGAAGGGATAAATAA
ATTTTAAAAGACTGAAAAAAGTGAACAAATATTCTAATTTTAACGTGTAGAAAGTTCAGCCCTACCTTTTGTTTTACATC
TATGATTTTAAAGTTTCCAATTTAAATGTATCATAAGAAATTATTTAAATGGAAATTAAAGGAAAATATAACATAGCGGA
CAACAATTCAACTTATTATATACTTGAAAGGGAAAAATATTACACGAAACTATTCAGTTTAATTTTGGGTGCTTTTTAAA
AATCAGCATGCTTTTTAAAAATTAGCATACCAGAGTGGTGGAGTTCAACTTGAAGATACACTTCTATTCCAATCGCACTG
TCACGAAACACATCTATTACTTCAAGAAAAGTATTTATAACTTGCAGTAAACTTGAGACTCTATCCATACTTCATACTGA
ATATGAGCAATTAATTTATTGTGTAGTTATCTATGTCTTTGGTATTAAAAGAGGCTCCAATATAGTCATATTCCTCTATA
GGTCATCCGGCACAACATCCTTTAAGCTATGTCAAAATTTTATTAATTTTTATCTTCTTCTTTTCCTGGTTAACTTCACA
CATCAAAGTACGATATGGTTTTTAAGGTCTTTATGTCCTAACAATGGCATACCAAATTTGAATTTTGTCTTCAAGTGATG
GTAGTATAGATCTTTAAGGAATTTTTTTATTGTACCTTCAACAATTTCAGTAGAGTAAAATTGTGTGAATACTCTATTAA
CGTGTGTTATTTAATATGTACTAACAAATACTTATAACAATAACTTTGCAGAAACATAAACAACAAAGTTTAAAACATGT
ACTCAAAAATATTAATTAATAACATAAGCATAAATTAATGACCGTAAAAAATATACCAGGATCCGTAACAATAGAATGAA
ATAGAAAGCAAAAAATCGAGTCCATTGAATGCACAATATCCCCTTAAGGGAATTATTCCCCTCCAGTACCCGAGGTTTAA
AGGAATAGATCCTCTCATTATAGAATGATTCTATTCACGAGTGTATTAATACAAAAACAATGGTGTCATTGAGCCACTCA
ACATGAACAAATTACACGAATATTTAATTGTGCAAAAGAAGAAGAAGTTCAGAATTTTTGTTGTTTTATAATGAGAAGAA
ATTCCACTATTTATAGACAACAAAGGATAGTATGAATAAATATTTATTGTGCCTTATCGAAAAGGTCAAAACTCTTTGGA
AAAGTTACAACCCTTTGGAAAGGTCACAACCTTTCATAAAAGTCACAACTTTTTATAAAAGTCGCAACTCTTCATAAAAG
TCACAACTTTTAATAAAATTCACAACTATTCATATTTCATTCACATCTTTTAAAATCAAAATAGACTTCGCAAGTGCTAC
CAATAGGCTGAAGGCACATTGAAGAAACAAGTCCTATTATAGAGTTTATGTATTAGGAGGTTTTCATTGGGTCGTAGTAT
TGATGTATCTTTAGTTCAATGTGTTATAAACTAAATTAGGAGGGTTGTCTTCGAGTTGGGATAACTCGAAGACTTGGGAA
CACATACATTGGGAAGTTTGTGTGGAAGTTTGGGAATTATAGTTCGTAATTCCTTAGGTTGCATAGGCTTGTAATATGTT
TTGTGTTGAGCTTCAGTGATTTAGTGAAGATGGAGTTAAATCTTGTAGGGGTAAAGGTCGTGATTTCTTATACCCTTTTG
AGCCGGGTGTTTTCGATGTAAAATACTGTATTTTTACTTACTGTTCTTATTGTTTTGTTGGAACACGTTAGGCAGTTTGT
TTCACACTTTGGCGAAAAGTTAAAGTTAGTAAACTACTAGGTCGTGCAGGCTATCATAAAGTCACTTTCACAAACACTCA
ATCACTTTCCACATCAAAACAATACCATATAAGAGAAATGAGACGATGTTTGCATATGATGAATATGTCTCATAGTTGTT
AAGAAAAGATATATATACTCAATTCCATAATGTAGATAGCTAGGACCCATGGGAGACTCGCAAAGTCTATATATTGTACC
GGACAATACTATACCAGGAAATGCCCTTTGTGATTAACATATTGTATCGATAACCCTTTACAGAGTCAATATCCTGGTTG
ACCCTTACCAAGATTTATCCATTTATTTCCTCAATATCAATGTCTAGTACATGAAATATAAATGCCAATTAAAAAACGAC
AACCCATATATTGGATTCAAATCCTCAGTACAGATAAGCAAAAGCAATCTAGAATAATCAACAAGGCAAGAAAGACAATG
AAAAAATAATCAAATAATCATTTCATATGCTATCTTTAAAATATCAACCACTTTCCTATATATCAGTGACAACACAGGCA
TTTTTACCAATGCTACAACTAGTAATCAAGTTCACGTAGTGATATAACACAACAAATCACGAATAAAGTATCCATTACCA
ATAATATGATACCCGTACACACGTAAATGCGCGTTATCTCATTTATACGGGATACCCATCACCCATTGCCCATTTACACC
ATCAATCAATACACTAACACTTTGAAAAGATTTAAAGAAAGTTTCAATTTGCCTTAAACGAAACCTGAAAGTTAATTTAT
GGCCTTGCCCTTCCATAGAGCTTATGAACAGTCTCAATCTAGTAAAATACATAATCTAGATGACGAAAACCACTTTGTAG
ACACTCATATTGCTATACTTTTATCCCAGGCCAAACAAGTTAACCCCGGGCTCCAAAGGGAAAAACAATGATTTTCATTA
CAATTTAGATTACCATATAGCAGGAACTCAAATCTTAAATTTCATCAAAACTGAGTTCAGATTGACCCAAAATCATCAAA
AAACAATTTCTTAATTTCGGCTATAACTATTAATTTTCATGTTCTTACAAATTTCTGAGCGATGAAATAATCATCAAATA
AGAAACATGATACCAAAATCGGTTTACCCATAATATAACTACCTCAAATATGAAATTTCATTTTGAAAAATTGAGTCTTC
ATCACCTCCTAATCAAAGTAATACGATTTCTAGATGTAGAGCGAAATTCCTCAATATTCTCCAATAAAAATCACTCACTT
TTTATCTTTAGAACTTCATATGTGCTCAAAATACCAAGCAACCATGGTTTGAAATTTAATACAATGTTCAGGCATAAAAA
GAATTAAAAAAATTGTGTCATTTGCTGTCATTAAAAGTAGAAAAATCTGGTATCCAAAAGGTTTGCACCAACACCTTTTT
ACAGCCAACAATTTAATTTTCACTAAACAGACCGTAATATCCTTATACGACCTTCGAAATGCACCGATTCATTTTTACTA
CGAGTCCTAAATAATGATATGGATCTCCTCATTTAATTGAAACTCAATTTCATGTTCGGATTCCCAAGGAGATGAAGTCT
CAAAATAAATATTCGATCTCTATAATTAAAAATGGATCTTTCAGTCGTCAGATTTTAATGCTTAAAAAAAAGACAAAGCA
CCCAAAATGTTCACAATTCATCCGAAACTCATTGAAATTGAATCAAAATTTGAGGACAACTCCAAACTCATCATATAAAC
ATGTTGGCCCTTTTAGATCACGAATCTGAGCTAGTTCAGTCAATTATTTGATAGAGGTCAACTCTTAACTTTAAATTTAA
CTAGAATGCAACTCGTCGTCCGAAACTAATCTGAAACCTCCAAAACACAAACTAAATATGCAAATCAGTTATGAAACATG
TTCGGACAAGTTGGAATCATCAAATCGTCAATACGAGGTCGTCTTGACCGTGGTAAAGTTTAAAATAGACATAAGATCAA
CAATTGTATATTTTAGTAAATGTTGGGAATCTATAATTCAAAGAATCCATAAAATGAGCGAAATTAAGAAATGAATCTAA
GATGCATGTTTTTTCATTGCTAATTAGCCAAAGATTAAAATGACCAAATTCGACAAAGATGTAAGTAGCACATTAATGAG
AGGCATTAGACATGCTTGTTAATTTGAAATGGGAGTGCACTTAAGGGTTCGAGAAAGAAACTAAACAAAGATCAAATGAT
CTTTCTTGCTAAACCAAGTAACAGAACAAAAATTGATTTAGGTTACAAACAAGAACTTCAAGTCTGCCTCTGTTAATTTC
TCTAATGCCTCAGAAGCACCACCGACCGTCTTGCAAAAAACATCAATATTTGGCAATCAACACACCAGAGAGAGAAGGAA
GGAGTGTTAGAGTAAAGGAGGAAAATTGAAAGCCAAGTGTAAAACAGAATAGGCCAATAATAATATTTGTATGTTTAAAT
CACATTTTAGGGGAGAAGCATTTATGTGTTTATAGTTGCAACATATAAAAAAAAATATATGAGTGAAAATCCTAAACAAC
CTATTTGAGCTGTTCATGTATGATCATGTTCCCTTTTTTATGAAAAAAGAAGAAGAGAAGAATATAAAACAACTTATGAC
CTTACTTCAATTCCTAGACCAACTGACTTAATTTTTAGTTGATTTTCTTAATTTATCTTGAAATCATTTCTAAGAAAAAA
CATATTAATATTACTCAAATTTTCAAGCCATAGAATTATTTTCTCTGAACACACATGCAACTAGCACAATGAACTTGGAG
AAACTTACCATTCAAAGAGTAGTTTTTTCTTCTCTTGGAACTCTAAGATCCTCTCCTCAATTGTATTCTTAACCACAAAT
CTCACAATCCTAGAAATGATAAAATAAGAATAAGCTACGTTAATTGGTATAGTTGGCTGAAGAAATACAAGCACACACCT
GATTGGTTTATACTGCCCTATTCGATGGATTTTATCTTGGGCTTGCCTCTCCACAGCAACATTCCACCAAGGATCCATCA
AAAAAACCTATCAAAATGCAAGAGGAGAGTGAAACGTCAAGGAAAGTAGTCTGGGTCATTCAATGAAATATTATAAGTTC
AAAATGTATCTATTTTTTAGGGCAACGGAGATGAAGTTAAAACATCCCAAACAAAAAAATAGTTTTAACCTGAAGAGATA
AAGGAATCCAACATAGATTAAAATCCCTTGGTATTTGACAAGAAGTGAAGAATATTTATTGGCAAAGAGAGGAAAGGAAA
TCCTTACGTGTGATGCCACTATAAGATTCGAGGAAAGACCTCTGGCTTTCAAGCTTATAAGAAATATAATGCAATCTGGA
TCGTTGGTAAATCTTGTAATTGCAGAATCTCTTCCAGTGATAGTCATGGATCCATCTAATTGAACACAACTAATGCCCGA
CTGCCAAATGCATACAACAAATGTTTTTTGTTGTGACTATTGATGGAAACAATAGGGGTAGATGTGAAGGGAATAAAGAA
GACATATCTTACCTTCTATAGAGAATAGTGTATCAGATCCAAAAATGATGTGAATTGGCTAAAGACTATTGCCTTTGCGG
AACCATCTCTTTGAATCATGAACCTTATTTCTTCTCTCTTGATCCAATAAAACAAGCAATGAGAATGTTATTATAAAGGA
TATAAATAAGATTGAGACCACAACAACGATTTATTATTCATCAATTAGTTTCCAATCAATTAAGTGGGGGTGATATTTGA
TGCAACATTTTCAAATGGTAAGCAAAACTTTATTTACGCCTCATGAATCCCTCATTTTTCACTCAACCAAACTTAACAAG
AAATTAAAGACTAAAAACATCATCCTGAACTTTTGCATGTGTAAACATCATTTGGTAAGTTAAATGACATGAGATTCTTA
GGGAGTATATCTAGTTCCTATAAATGATGCAGTATTGCAGCCCTTTGTACTTTTTGTGAGAAGAAAATAAACTCATAAAA
TAAACTATAAATGTAAGATAAGATATAGTTATTGATTGAAAAGTAATTGTACACCAAAGCTTCTATTTTTGTGCTTGTCT
GAAAATTATCAAGACAAATTTTGTTCAATATACTCGAGGACCTAAATCCTTTGATAGTTGCTTTAGCTTTCTGATCGTTT
GCCGTGAAATCCACTGTAATTGATTTAAAACATGAAGGGCATGAAAGTTGTCCCACTGTTGCAGAAAAATTTATCAGATA
TGTTTGTTTGTTGCTGGGATGTCTCATTTGTTGAGTAAGGAAGATAAAGCTGCAATACTAATAGATGACATGGATATAGC
AAGGTTGATAGTATATGTGCAACAGGTTGAGGTGGAAAAGTTGAGGGATAAGAAGGAATTCAGAAATAAGAAGGCAAAGA
CATTAGGGAATGAGTCCGGGCAGCAAAAAAATAATGTGAATCGGTCTTTTTTACAACAAAAGAAAAAGGGACCTGCTTCA
TCATCTGCTACTACACCTGCACCCAGAAACAAAGGTGAGTAAAATAGTCAGAATTCATAACACTTCAGAGCTAGACCTGC
CCAATCCCAGGGTAGTATGGCACAATAAGGTAACTGGGCTCCTGCATGTGCTATGTGTGGTAGAACCCACCCAGGTAAAT
GTCGTGATGCCTCCATAGGTTGGTTCAAGTGTGGACAAGAGAGTCACTTCATGAAAGAGTGCCCTAAGAACCGGCAAGGT
AATGGAAATTAGGGCAATAGATCCCAATCTTCATCAATTGCTCCACCAGATAGGGCTGCATCTGGAGGAGCTACTTCTGG
TATTGGCGGAGAAATAAATCGCCTTTATGCGATCACTAGTCATCAAGAGCAAGAGAATTCTCCAGATGTTGTCACTGGTA
TTATCAAAGTCTTTACTCTTGATGTTTATGCTTTGCTAGACCCAGGAGCAAATTTGTCTTTTGTGACTCCTTATGTTGCA
AACAATTTTGATGTTCCTCCTGAGAAACTCAGTGAACCCTTTTGTGTTTCTACACATGTTGGGGAGTCTATTCTAGCTGA
GCGAGTATATCGTGATTGTGTTATTTCCATCAATCAGAAGGACAGCATGACTGATTTAATTGAGTTAGACATGGTAGATT
TTGATGTCATTCTAGGTATGGACTAGCTTCATGCCTGTTATGCCTCCATTGATTGTGGAACTCGAGTTGTTACGTTCCAA
ATTCCTAATGAGCTAGTTATAGAGTGGAGTAGCAATTTAGTAGTGCCTAAGGGTCGTTTCATTTCATACCTTAAGGTGAG
AAAGTTAGTTTCCAAGGGTTATGTCTATCACTTAGTCCGAGTTAATGACTCTAGTGTTGAGACACCTCCTATTGAGTCAG
TTTCAGTTGTGAATGAGTTTCCAGAAGTCTTTCCAGATGATCTACCCAGAGTCCCTCTTGAGAGAGAAATAGACTTCGGT
ATAGATATTCTTCCAGATACTCGTCCTATATATATTCTGCCATACAGAATGGCACAAGCAGAGTTAAAAGAGTTGAAGGA
GCAGTTGAAAGATCTCCTAGATAAGGGTTTTATTCGACCAAGTGTCTCACCTTGGGGCGCTCCGATCTTATTTGTGAGGA
ATAAGGATGGTACCTTTAGAATGTGTATAGATTATTGCGAGTTGAACAAGGTTACCATCAAGAATAAGTATCAGTATCCT
CTTTCAAAAATTGATGAGCTTTTCGATCAGCTTGAAGGTGCTACTTGTTTCTCTAAGATAGACCTCATATCAGGCTACCG
TCAATTAAGACTAAGGGAATGTGATATTCGAAAGACAACATTCAGTACCTCTTATGGTCATTATGAGTTCCTATGACCAA
TGTGCCTGCAACATTTATGGACCTTATGAATAGAGTATTCAAACCTTATTTAGATATGTTTGTTATCATATTCATTGATG
ACATACTAATATATTTGAGGAATGAAGAAGATCATGCTAGTCGTTTTCTCCAAACTCTAAAGGATAGATAGTTGTATGCC
AAGTTCTCTAAATGTGAGTTTCGGCTTGAGTCTGTGGCGTTCCTAGGCCACATTGTCTCTGGAGAGGGAATTAAAGTTGA
TACTCAGAAAATAGAGGCAGTGCAGAATTGGCCTAGACCTATGTCTCCAACTGATATTAGAAGTTTCTTGGGTTTGGCTG
GCTATTATAGAAGGTTCGTAGAGGGGTTCTCATATATTTCATCCCCTTTGACCAAGCTGACTCAGAAAATAGTGAAGTTT
CAATGGTTTGAAGCTTGTGAGAAAAACTTTCATAAATTGAAAAAGAGGTTGACTACTGCCCCAGTGTTGACCTTACCAGA
ATGTACTCAAGGTTTTGTTGTGTATTATGATGCGTCCAGAGTTGGTTTAGGTTGTGTGTTAATGCAAAATGGCAAGGTTA
TAGCCTATGCCTCCAGACAGTTGAAAGTTCAAGAGAGGAACTATCCCACCCATGAGCTAGAGTTGGCTGCCGTAGTATTT
GCTTTGAAAATATGGCACCATTATCTTTATGGTGTTCATGTGGATATGTTCACCGATCACAAGAGTCTTCAGTATGTGTT
TACTCAGAAAGAGCTTAATCTCAGACAAAGGAGGTGGTTAAAATTACTCAAGAATTATTACATGAGTATTCTTTATCACC
CAGGTAAGGCTAATGTTGTTGTTGATGCCTTGAGCATGCTATCTATGGGTAGTACCGCCCATTTTGAGGAAGATAAGAAA
GAGTTAACAAAAGATGTGCACAAACTTGCACACTTGGGAGTTCGACTAATGGATTACGCAGAAGGAGGAGTAGTGGTGAT
AAATGGGGCAGAATCATCATTAGTGTCACAAGTAAAAGAAAAGCAAGGCCAAGACCCTATTTTGCTTGAATTGAAGGCAA
ATGTTCATAAGCAAAAATTATTGGCTTATGAACAAGGAGAGATGGTGTATTGAGGTATCAAGGTAGGTTCTGTGTACCAA
GGGTGGATGATCTAAGAAAGGATCATGGAGGAAGCTCATGACTCCAAATATTCCATTCATCCGGGTTCCACAAAGATGTA
TCGTGACTTGAGAGAAGTTTATTGGTGGAGTAGTATGAAGAAGGGCATTGCAGAGTTTGTTGCTAAGTGCCCGAATTACC
AACAAGTTAAGGTAAAGAATCAAAGGCCGAGTGGTATGGCTCGAAATATAGAACTTTCGAAATGGAAGTGGGAGATGATC
AATATGGACTTCATCACAGGGTTAACAAGGTCTCACAGGCAACATGATTCTATTTGGGTGATTGTTGATAGAATGACAAA
ATCATCCCACTTTTTACCGGTAAAGACTACCCATTTGGCAGAAGATTATGCTAAGTTGTATATTCAAGAGGTAGTTAGAC
TTCATGGGGTGCCAGTTTTGATTATTTCAGATAGAGGTGCACAATTTACTGCACAGTTCTGGAAATCTTTTCAGAAAGGC
TTGGGTTCAAAGTAAACTTATGTACTGACTTCATCCTCAGATGGATGGTCAAGAAGAGTGCACTATTCATACCTTAGAGG
ATATGTCGAGGGCTTGTGTGATTGATTTCAAAGGTAATTGGGACGATCACCTACCTCTTATTGAATTTGCTTACAACAAT
AGCTACCACTCTAGCATCCAAATGGCTCTTTATGAAGCTCTTTATGGGAGAAGATGTAGATCTCCTATTGGATGGTTTGA
AGTAGGTGACGCTGGGTTGATAGGACCAGACTTAGTTCATGAAGCTATGGAGAAAGTGAAAGTAATTCAAGAGAGGTTGA
AAACAACACAGAGTCATCAGAGATCCTACACTGATGTTAGGAGGAAGGAGTTATAGTTTGAGGTAGATGATTGGGTATAC
TTGAAATTTTCACCCATGAAGGGTGTTATGAGGTTTGGTAAGAAGGGGAAGCTTAGTCTCCGGTATATTGGCCCTTACAG
AATATCAAAAAGGGTTGGTAATGTAGCTTATGAGTTAGAGACCCCAAGAGTTAGTAGTGGTTCATCCGGTATTTCATATT
TTCATGTTAAAGAAGTGCATGAGAGATCCTTTACTTATCATACCAACGGAAAAAATTGGTATCAAGGATAGCTTATCCTA
TGACGAGATTCTGGTTCAGATTCTATATCGCTAGGTTTGCAAGTTGAGGACTAAGGAAGTAGCATCAGTCAACGTCCTTT
GGAGAAATCATTTTGTTGAAGAAGCTATTTGGGAAGCTGAGGAGGATATTTAAAAGAGATATCCACATCTCTTTAAGCCC
GGAGTAATTCCAGACCAAGGTACTAATTCTCTTCTTAGTACTCTTTAATTTATAAGTTGGTATGTTGTATTTGCATTGCT
TGTTGGGTGTTTGAGCTGAATGTTAGATGTTACACCCTTAGCCTAGTAAGAGTAATATCATTCGAGGACGAATGTTCCCA
AGGTGGAGATATTGTAACATCTCGCTAATTGAAAGAACTAGAAAGAGTTAGAATTGGAAATAGTCATTTTACGAAAGAAT
GAAAAATCTGGAAATTTGTTAAGTTCTGTTAAGTTTGGGTTTTGGTCAACTTCAAACAACCATAACTCCTAGTTCAAAAT
GAGTTAGGTGTGCTTCCAGATACCGTTGGAAATATCTTGGAATTATCTTTGCAACACCGCTAAGTTTGCGCGATTCTGAG
TTTGTATAAGTGAGATATGCCCATTTGAAGTTGGATTGTTCAAATAAGGAAAGTCTAAATCGGATTTTGGAAGGGTATTT
TGGTCTTTACCATACCCAATTAAATTAATTCATTTTTGGTAATTACTTAGGGGTCTAAACTGAACTTGGTCAGTTTATGC
TTTTGAAAATTGAGTTAGGGTTTTAAAGAAGAGGAGAAAAGAGGAGAAGAAGCAAGAATCGTCAAATTCTCGAAGCTAAG
ATTGTGGATTTCGTCAAGGGGAGATCCCTACGAGGTATGTGAGGCTTTCATAACATTGGATTGGTTCACCCACGTGCCAA
ATATGTTTATTTCAGCGTGAATTCGTCCTCAAAGGATTGAAATTTTTACTTTCTTGATATGTATTCTTGAATTTGATGTC
GTTCTTGAATTGGGCTGAGATTGAGAAGTTTCTGAGATCTTTAAGTCGAATTATAGAGTTGTTTTGAGTTAGGTTCTTAG
ATACATTTACTGGGTGTATGAATCTAAAGATAATTTGGGGGAAAAGAATCGAGTTTAGGTGAATTGGTGTTGGAAAACGA
AGAAGGAAAAAGCCGAGCGAATCTGGGTACCAGATCCGCGATGCGGACCTGTTCCTCAGAAAAGGAAAATTTCTCCTTGC
ATCGCGGAGCGATCATGGACCGTTCTACCTCAAAAATATTTTTGCGACCAAATATTTAAATACATCTCCGAGTCGCGGAC
TTGCTTCCAAACATTGATTTCTTGATCTTTTCTCATGTTTAACTGTTTAAAAACACTCCTAAACATCATGAGATCTTTCC
TATCACAAATCACAATCCTTGAATTCATAATTCAATTCAAGGATCAGTTAAAAGTCAAGTTTAGAAGTTAAGAATCAAGT
CAGGAGAAGTTCATAAAGTGTTCAAAAGTCTTTCACAAAGGTTTTAACTTGTCTTAAGACTTATGTTTCGAGTTGACTGA
AGAGTTAAGAGTACAACTCATTTCTTCAAAGATTATACGGGAACTAAGTATTCCCAAAAGTTAGAAATATTTTCACATTT
GAGAAAGAAAAGGAATATCGATTCAAAGAGAGCTTTTAAGCTAAGTTTTAAGTAATTATCTCAAACCAAAGTAGGAAGTT
TTGTTTTAAAAACATATGAGCTAAGTACATTTTGGGAGTAGTATTAAGCACCGATATGGGGACGCGAATTCATAATAATT
CAATTCTCCCTAAACCATGTAGCCATCATGTGTAGTAAAGTATCATACTTTTTAGATGATTACTTAAATGTTTTTTAGCA
TAGACTAGTGGATCCACTTAGTCAAGACGTCCTCTATGACGGCAAAGTATAGGACAGTTCTGGCAGTGTGGGCAAGACGT
CGTATCACCCCTTAATTAGGCTCATAGTGGTGGTTGTCGGTTAGAGAATGTCACGCCTCGAGCCTACACCTTGACGCGAC
CAGCACTCGGAGACCATTGCTGGCCCCAAGCAAACCCTTGGCCTGGTTTACTTAACTCAGCAGAAGACTTAACTCAACAA
AATAAACTCATGAAATAGTTTAAATGATAACATCCTAGCCAAATTGGCAACTTCTGTCTCAAAACAAAGTATCTTCAATT
ACATAGATGAGCGACTCAATACTAACTGTCTGACTGTCTATGAAGCCTCTATAATACTGAGATGGATGTTGGGATAGACC
CCACAACATCCTAATAAAGAAAACTAGGAAAGCGAAATAAAAGAGTCCTTCGGAATGCAAGGAGGCTCACCACTGACTCT
GGAGTGCTCAACTGGATCAACGGCACGCTGGATGCTAATCCTGGTTACCTGTGTCTGCATCATAATNNNNNNNNNNNNNN
NNNNNNNNNNNNNNNNNNNNNNNNNNNNNNNNNNNNNNNNNNNNNNNNNNNNNNNNNNNNNNNNNNNNNNNNNNNNNNNN
NNNNNNNNNNNNNNNNNNNNNNNNNNNNNNNNNNNNNNNNNNNNNNNNNNNNNNNNNNNNNNNNNNNNNNNNNNNNNNNN
NNNNNNNNNNNNNNNNNNNNNNNNNNNNNNNNNNNNNNNNNNNNNNNNNNNNNNNNNNNNNNNNNNNNNNNNNNNNNNNN
NNNNNNNNNNNNNNNNNNNNNNNNNNNNNNNNNNNNNNNNNNNNNNNNNNNNNNNNNNNNNNNNNNNNNNNNNNNNNNNN
NNNNNNNNNNNNNNNNNNNNNNNNNNNNNNNNNNNNNNNNNNNNNNNNNNNNNNNNNNNNNNNNNNNNNNNNNNNNNNNN
NNNNNNNNNNNNNNNNNNNNNNNNNNNNNNNNNNNNNNNNNNNNNNNNNNNNNNNNNNNNNNNNNNNNNNNNNNNNNNNN
NNNNNNNNNNNNNNNNNNNNNNNNNNNNNNNNNNNNNNNNNNNNNNNNNNNNNNNNNNNNNNNNNNNNNNNNNNNNNNNN
NNNNNNNNNNNNNNNNNNNNNNNNNNNNNNNNNNNNNNNNNNNNNNNNNNNNNNNNNNNNNNNNNNNNNNNNNNNNNNNN
NNNNNNNNNNNNNNNNNNNNNNNNNNNNNNNNNNNNNNNNNNNNNNNNNNNNNNNNNNNNNNNNNNNNNNNNNNNNNNNN
NNNNNNNNNNNNNNNNNNNNNNNNNNNNNNNNNNNNNNNNNNNNNNNNNNNNNNNNNNNNNNNNNNNNNNNNNNNNNNNN
NNNNNNNNNNNNNNNNNNNNNNNNNNNNNNNNNNNNNNNNNNNNNNNNNNNNNNNNNNNNNNNNNNNNNNNNNNNNNNNN
NNNNNNNNNNNNNNNNNNNNNNNNNNNNNNNNNNNNNNNNNNNNNNNNNNNNNNNNNNNNNNNNNNNNNNNNNNNNNNNN
NNNNNNNNNNNNNNNNNNNNNNNNNNNNNNNNNNNNNNNNNNNNNNNNNNNNNNNNNNNNNNNNNNNNNNNNNNNNNNNN
NNNNNNNNNNNNNNNNNNNNNNNNNNNNNNNNNNNNNNNNNNNNNNNNNNNNNNNNNNNNNNNNNNNNNNNNNNNNNNNN
NNNNNNNNNNNNNNNNNNNNNNNNNNNNNNNNNNNNNNNNNNNNNNNNNNNNNNNNNNNNNNNNNNNNNNNNNNNNNNNN
NNNNNNNNNNNNNNNNNNNNNNNNNNNNNNNNNNNNNNNNNNNNNNNNNNNNNNNNNNNNNNNNNNNNNNNNNNNNNNNN
NNNNNNNNNNNNNNNNNNNNNNNNNNNNNNNNNNNNNNNNNNNNNNNNNNNNNNNNNNNNNNNNNNNNNNNNNNNNNNNN
NNNNNNNNNNNNNNNNNNNNNNNNNNNNNNNNNNNNNNNNNNNNNNNNNNNNNNNNNNNNNNNNNNNNNNNNNNNNNNNN
NNNNNNNNNNNNNNNNNNNNNNNNNNNNNNNNNNNNNNNNNNNNNNNNNNNNNNNNNNNNNNNNNNNNNNNNNNNNNNNN
NNNNNNNNNNNNNNNNNNNNNNNNNNNNNNNNNNNNNNNNNNNNNNNNNNNNNNNNNNNNNNNNNNNNNNNNNNNNNNNN
NNNNNNNNNNNNNNNNNNNNNNNNNNNNNNNNNNNNNNNNNNNNNNNNNNNNNNNNNNNNNNNNNNNNNNNNNNNNNNNN
NNNNNNNNNNNNNNNNNNNNNNNNNNNNNNNNNNNNNNNNNNNNNNNNNNNNNNNNNNNNNNNNNNNNNNNNNNNNNNNN
NNNNNNNNNNNNNNNNNNNNNNNNNNNNNNNNNNNNNNNNNNNNNNNNNNNNNNNNNNNNNNNNNNNNNNNNNNNNNNNN
NNNNNNNNNNNNNNNNNNNNNNNNNNNNNNNNNNNNNNNNNNNNNNNNNNNNNNNNNNNNNNNNNNNNNNNNNNNNNNNN
NNNNNNNNNNNNNNNNNNNNNNNNNNNNNNNNNNNNNNNNNNNNNNNNNNNNNNNNNNNNNNNNNNNNNNNNNNNNNNNN
NNNNNNNNNNNNNNNNNNNNNNNNNNNNNNNNNNNNNNNNNNNNNNNNNNNNNNNNNNNNNNNNNNNNNNNNNNNNNNNN
NNNNNNNNNNNNNNNNNNNNNNNNNNNNNNNNNNNNNNNNNNNNNNNNNNNNNNNNNNNNNNNNNNNNNNNNNNNNNNNN
NNNNNNNNNNNNNNNNNNNNNNNNNNNNNNNNNNNNNNNNNNNNNNNNNNNNNNNNNNNNNNNNNNNNNNNNNNNNNNNN
NNNNNNNNNNNNNNNNNNNNNNNNNNNNNNNNNNNNNNNNNNNNNNNNNNNNNNNNNNNNNNNNNNNNNNNNNNNNNNNN
NNNNNNNNNNNNNNNNNNNNNNNNNNNNNNNNNNNNNNNNNNNNNNNNNNNNNNNNNNNNNNNNNNNNNNNNNNNNNNNN
NNNNNNNNNNNNNNNNNNNNNNNNNNNNNNNNNNNNNNNNNNNNNNNNNNNNNNNNNNNNNNNNNNNNNNNNNNNNNNNN
NNNNNNNNNNNNNNNNNNNNNNNNNNNNNNNNNNNNNNNNNNNNNNNNNNNNNNNNNNNNNNNNNNNNNNNNNNNNNNNN
NNNNNNNNNNNNNNNNNNNNNNNNNNNNNNNNNNNNNNNNNNNNNNNNNNNNNNNNNNNNNNNNNNNNNNNNNNNNNNNN
NNNNNNNNNNNNNNNNNNNNNNNNNNNNNNNNNNNNNNNNNNNNNNNNNNNNNNNNNNNNNNNNNNNNNNNNNNNNNNNN
NNNNNNNNNNNNNNNNNNNNNNNNNNNNNNNNNNNNNNNNNNNNNNNNNNNNNNNNNNNNNNNNNNNNNNNNNNNNNNNN
NNNNNNNNNNNNNNNNNNNNNNNNNNNNNNNNNNNNNNNNNNNNNNNNNNNNNNNNNNNNNNNNNNNNNNNNNNNNTTCT
GCGCCAAACCACCGGGCCTTTGGTGCTCAACTTTTACTTGTTGGCAATTTGGACACTTAGCGACAAATTCAGCAATGCCC
TTCTTCATGCCATTCCACCAATAAACCTCTCTCAAGTCATGAAACCTCTTGGTGGAACCCAGATGGATGGAATACCTGGA
GCTATGAGCTTCCTCCATGATTCTCTCTTGGAGTTCATCCACCATTGGTACACACAATCTACCTTGGTATTTCAACACAC
CATCTCCCCCTTGTTCAAAAGCTAATACTCTTTGCTTTTGAATATTTGCCTTCAAGTCGAGCAAAATGGGGTCTTGGTCT
TGCTTTTCCTTCACTTCTGACACTAGTGGTGATTCAGCCCCATTCGTCACCACTATTCCTCCTTCTGTGGAATCCATAAG
TCTGACTCCCAGGCGTGCAAGTCTGTGTACATCTTTGGCTAACTCCCTCTTTTCTTCCTCAACATGGGTGGTACTACCCA
TAGATAAACTGCTTAAAGCATCAGCAACAAAATTAGCCTTACCTGGGTGGTAAAGAATACTCATGTCATAATCCTTGAGT
AATTTGAACCACCTCATCTGTCTGAGATTAAGCTCCTTTTGAGTGAACACATATTGCAAGCTTTTGTGATCAGTGAATAT
ATCAACATGAACAGCATACAAGTAGTGTCGCCAAATCTTTAAGGCGAAAACTACAGCAGCCAACTCTAAGTCATGGGTTG
GATAATTCTTCTCATGAACTTTCAACTGTCTGGTGGCATAAGCTATAACTTTGTCATTCTGCATTAAGACACAACCCAGA
CCAACTCTAGATGCATCTCAATACACTACAAAACCCTGAGTACCTTCTGGTAATGTCAAAATTGGGGCAGTGGTCAACCT
CTTTTTCAATTTCTGGAAGCTTTTCTCACAAGCTTCAGACCATTGAAATTTCACTGTCTTCTGAGTCAACCTGGTCAAAG
GAGAATAAATAGACGAGAAGCCCTCTACAAACCTTCTATAATAGCTGGCTAAACCCAAGAAACTCTTAATATCAGTTGGA
GTTGTGGGTCTAGGCCAATTCTGCACTGCCTCAATTTTCTGAGTATCAACTTTAATACCATCACCGAAAATAATTTGTCC
TAAGAATGCCATAGACTCAAGCCAAAATTCACACTTGGAGAACTTGGCATACAACTCTCTATCCTTCAAGATCTGAAGAA
CTATTCTGAGATGACTAGCATGATTTTCTTCATTCCTTGAATAGATTAGTGTGTCATCAATGAAGATGATAACAAACATA
TCTAAATAAGGTTTAAAGACTATGTTCATAAGATCTATGAACGGTGCTGGTGCATTGGTCAAACCAAAGGACATGACCAA
GACCTCATAATGACCATATCTAGTCCTGAATGTTGTCTTTGGAATGTCGCATTCCCTAACTTTCAACTGATGGTAGCCTG
ATCTGAGGTCAATTTTCGAAAAACAGGTGGCACCCTGAAGTTGATCAAATAAATCATCCATCCTTGGAAGAGGATACTTA
TTCTTGATGGTAACCTTATTTAATTTAATGGTTATTTTTACACATCCTAAGGGAACCATCTTTCTTTCTTACAAACAAGA
CCGGAGCGCCCCAAGGTGAGACACTTGGTCGAATGAAACCCTTATCTAGGGGATTTTTCAACTGCTCTTTCAACTCTGCT
GGTGCCATTCTGTATGGCGGAATAGAGATAAGACAAGTATCTGGAATGATGTCTATACCAAAGTCTATTTCTCTCTCAGG
AGGGACTCTGAGTAGATCATCAGGAAAGACTTCTGGAAACTCTCTTACTATAGGAACTGACTGAATGGGAGGTACCTCAA
CACTTGAGTCATTAACTCGGACTAAGTGATAGATACAACCCTTCGAAACTAACTTTCTAGACTTAAGGTACGAAATGAAA
CGACCCTTAGGCACTGCTGAACTACTACTCCACTCTATGACTGGCTCATTAGGAATCTGAAATTTGACAACTCGAGTTCT
ACAATCTATTGATGCATAATAGGCATGAAGCCAGTCCATACCGAGAATGACATCGAAATCTACCATTTCTAATTCAACTA
AATCAGCCATGGTGTCTTTGTGATTGATGTAAATGACACAATCACGATAAACTCGCTCAGCTAGAATAGACTCCTCAACA
GATATAGAAACACAGAAGGGTTCACAAAGTTTCTCAGGAATAACATAAAACTTATTTGCAACATAAGGGGTTACAAAAGA
TAAACTTGCTCCTGGGTCTAGCAAAGCATAAGCATCAAAAGCAAAGACTTTGATCATATCGGTGACAACATCTGGAGAGT
TCTCTTGCTCTTGGTGACTAGTGATTGCGTAAAGGCGGTTTGCTCCTCCGCCAGTACCGAAAATAGCCCCTCCAGGTGCA
GCCCTGTCTGGTGGTCCAACTGATGAAGATTGGGCTCTATTGCCCGGATTTCCACTATCTTGCTTATTCTTAGGACACTC
TTTCAAGAAGTGTCCCTCTTGTCCACACTTGAAAAAACCTATCAAGACATCACGACACTTACCTAGGTGGGTTCTCCCAC
ACTTAGCACATGCAGGAGCCCAACTACTTCCTTGTGCCATACTACCTTGGGACTGTGCTGGTTTAGCTCTTAAGTTCTGC
GAATTCTAACCATAATATTCGCCTTTGTTTCGAGGTGCAGGTGCACTAGCAGATGATGAAGCAGGCCCCTTTTGCTTCTG
CTGAAAGGATGAGCGATTCACATTGCCTTTCTGTTGCCCAGACTCATTCCCTGTCTTTACTTTTTTACTTCTAAACTCTT
CTCTGTCTCGCAACTTCTCTTTCTCAACCTGATGTACATAAACCATCAACCTTGATATGTCTATGTCACCTATCAGCATC
TTTGCCCTGCCATCTTTGCTTGATAGATGACCCATGCCAGCAATAAATAAGCTCATTCTGCTCCTCATTTCCTTAACCAT
TTCAGGAGTATAGCGAGACAGCTGGGTGAACTTCAACCCATACTCATGCACACTTAAGGAATCCTGTTTTAGCGTAAGAA
ATTCTCGTACCTTAGCCTCTTTCAGTTCTCTGGGAAAGAAACACTCCAATAAGGCTTCCTCAAAACAAACCCAACTAGCA
GGTGGTGCATTCTCAGGTCGACCCCCTTTCCACTGATCGAACCATGTTCTATCAACATCTTTCAATTGATATGCAGCTAG
TTCAACTCGCTCAGTATCTGCCACATGCATCACATCAAATACCTTCTTTAGCTCTTCAATAAAATTTTCCGAATCCTCAG
TAGTGACCGAACTAGTGAAACTAGGAGGATTTATTCTCAAGAGTTTGCGAATCCTCGAAGTGTCAGCCTTATCTTATCTT
GGTCCTCTTGGCTGCCCAACCTGGTTAGTCACAGCTTGGCTCAGCATCAGGATAGCCTCATGGAATTCAGCATTAGTGAC
CTCGCCCTGAGGTTGCACGTTTGGTGCATTAAGTACCCCTTGCTCTTGTGGTTCAACATTTCTCCTAGCCGGACGGCCTC
ATGCTACTCTTCGTTGAGGCATAGTTATCTCTAACAGGCGCAAGCATGAATTAGAGCGAAACTTTCAGAGATAAAATCTA
ACGCACGAGATGGATATGAAGGAAGTGAAGAATTTCCTAAATCTTGCAGCCTCCTCATTATAGATGTGGCGCGCTTTACA
CCGATAACTAGGACTCTACTGACACGACCTCATAGACTCCCTAGGACTCTTAAACTTTGTGTTTTGATACCAAGTTTGTC
ACGCCCTGAGCCTACACCCTGGACGTGGCCGACACTTGGAGACCATTGCTGGCCCCAAGCGAACCCTTGGCCTGGCTTAC
TTAACTCAGCGGAAGACTTAACTCAACAAAATAAACTCATGAAATAGTTTAAATGATAACATCCTAGCCAAATTGGCAAC
TTCTATCTCAAAACAAAGTATCTACAATTACATAGATGAGAGACTCAATACTAACTGTCTGACTATCTATGAAGCCTCTA
TAATACTGAGATAGATGTTGGGACAGACCCCACAACATCCTAATAAAGAAAATTAGGAAAGCGAAATAAAAGAGTCCTAC
GGAATGCAAGGAGGCTCACCACTGACTTTGGAGTGCTCAATTGGATCAACGGCGCGCTGGATACTGATCCTAGTTACCTG
CGTCTACATCATAATAAGATATAGGCTAACTGGCATCAGTACATTGAATGTATGAGTATGCGAGTTGGAATGCTAAACAA
CAACTTAAGCTTGAAAGAAGTACAAATGAACAATTACCTTGGCTCTGTTTAACTCACGAATAACTGAACTCAATATAAAG
CAATAAGACACATGTAATATATATATATATATATATATATATATATATATATATATATATATATATATATATATATATAT
ATATAAAGCTTATAAAACAGTGTAAACAACTTAGTTCATTAAAGATAAAGTAATAACAAACTCAACTTTACTTATATATA
AAAGTAATATAACTTTTGTGGGAGATTCTCTAACCGACAACCACCACTATGAGCCTAACTGGTGATACACCGTCTTGTCC
ACACTGCCAGAACTGTCATATACTTTGTCGTCATATAGAACGCTTAACTTAGTGGATCCACTAGTGAAACGACCCCAAAA
ATGCCCGAAAATGTGCTTCGGAAACACCTAGAATTGTAATTTCCATATATCTCAAAATCCGTGCATGATTTCGGAAATTC
GACTTCATATTCTTATTCAGGGGGTCAAATTGAGTGGGAAATGGGTTTAACCCGAATTTTAGAGCAACCGTATCAAAATT
CGAAAATCGCAAAAAATGCGATTTTCAGGGTCAACTTTAAAGGGGCATATCTCTTAGCACACAAGGAACTGGAAGGGCCA
CTACATATTAAATTAAAGCCCTTCGATTTATCTTTCCAATGCAATTGGTTTCACCTCATTCAAAGTTAGGATGAAGGAGT
TATGACCATTTTTGTAAAACCTGTCCGGGCAGAATTGCAATTTCCAGTGAGCTATGTTACTGTAGCGGGCTGGGACGTTT
TTCTTTTATAAAAAGAGGTTATGTCCCATACTTAGTTATATTTCTTTCTAGCTTCAAAACACTCAAAAAAACTCTCTAAG
CCCTCTTCAAAATTTCACCAAGATCTTCAACCAAATTCAAACATCTCAAGTTCTAATTCCGGATTCAAGACTCAATCTCA
AGCTTCAATTCTCCATTCCAATCTTCATCAAGGATTCTCCAAAGTTGAGGTATGTGGGTTGATTGTGGAAACCTTCCTTT
CCACAAGTCCAACCATTTATCCTCTATTTTTACTTCAAGTTTATGGGTCCTTATGATCATTTATGAACTCTTGAATTATG
GAATTACTACTACACATCCTATTATGGTGTATTTTTGCATATTATCATGAAATGGAATCATTATGTGATGTTTATGGTTT
TCATGCTTCCATGATCAATTTATGAAGGTTGATATATATATGTATGTTGTTGGTAGGCTGATTTATATGTATCTCGGAAT
TGGTTGGACTTAGTACTCTTGAAATACATGAACAATAGCCCACCATGTGTTTGATAAAATGCTCACTTATAGAATTCTTA
GGAAATGGAAGGTTCAATGTACGTCCTATGAGTCGGATGGTCATATAATCATTGAAATGATGATGAAATGGATACATGTA
TATGATTGTCTCTATATAAATGTTGTGAGTCGACCAAGCCTAGCTCGGGGGGTTGTAGGCCCGGGTAACCGTATCGAGGG
GTTGGTACCTTGGTTGCCTAGTACGGGGGGTAGTAGGCCCGTATAACCACATCGAGGGGTTTGTACCTTGGTCCCTAGCT
CGGGGGGTGGTAGGCCCGGGTAACCACATTGAGGGGTTTGTACCTCTTTCGCCTCTCCAAGGGGGTGGTAGGCCTTGGAA
ATACTATATTGATGGTCACTTGCCACACATGCACTACGTCCCACTAAATATGATTTTTGTGTAAGCGTCATTATATATAT
CATTTCATTAATGTGCTATCTATCGGGTATGATTATGCATTTTTCCTATGATGTCCATCCATTGTAGCATTGCATTGCAT
CCCATATACTTAGTACATTCAAACGTACTAACGCATACTCTATGCCTACATGATGTCACCATGTAGGGATCGGAGCACCG
CTTGACCCTCGTCCTCCGCGTGGCTAATACGATTTTCTATCAAGGTTATTGGTGAGTCCTCCATTCCGGGGACGTTGCTT
ATGATCTTTTGCTATGTATAAGACTTTTCCTTTTAGTTATGTTTTGACTTTGAGGGTGAGCTCGGTTGTTTGTCTTGGCC
CCCGTTAAAGTACCTATGTTTAGAGGTGGTGTTGGACAAGTTGTGTATTATGCTTGAGCTTGACTCATCTATGGTATTTA
TGTATCATTTCTTCTTTCTTTTTCTTGCTCCCTTAGTCCCGATTTCCCCCTTGATTATGCTTATCGCTTATGGTCATTTT
AATTGCTTCCGCGACCAAGGATGTGTAATGATACGCTATGAGGCTTGTTTGGGGTTCCTTCGGGTTCCCCATTCGCCGGT
CACGTCTAGGCCCTAGGCTTGGGTTGTGACAACTAGTCTATGCTAAAAGCATTTTAAGGAGTCATCTAAAAAGTATGATC
TTTTACTACCCATGATGGCTACATGGTTTATGGAGACTTGAGTTAATATGAACTCACATCCCCATATTGGTGCTCAATAC
TACTCCCAAAATAGACTTAGCTCATATGTTTGTAAAAACAAAACTGTTTCTTTGAATTGAGATAATTACTCAAAACTTAG
CTTAAAAGCTCTCTTGGAATCAATGTTCCCTTTTCTTGTTCAAATGAGAAAACATTTATAAACTCTTTGGGAATACTTAG
TTCCCTAATAGCTTTTTATGAGAATGAACTGAAATTTTACTCTTTTCTTTACTTGAAACTTAAGCCTTAAAACGAAGTTA
AAACGTTTACTAAAGACTCTTGAAAACTTTAAGAAACTTTACTTTGACTTGCTTCTTAACTTCTAGACTTGACTCTTAAC
TTCTTTGACTTTGATCTTAACTTTCCTTGAATTGGATTATGGATTCAAGGTTCATGATCTCATGTTTATGGATGATTTCA
TGTTGTTTAGATGTACCTTAGAGTGTTGGAATCAACTAGAAAACGTAAGTACATCGCTAAGAAACTAGTACGAATAGATG
AGGGAAGAATGGGGTTAACTGGCGTCCTTGGCGCTCTTAAAAGCATGGGGCGCCAGGCCCCAAACTTCAGAGTAGTCTAT
ACGGCGTGCTGGCTGGCACGGTGCCCCAAGGACAAAACTTCAAAGGCTGCTTTGGGGCGTGCTGGCTGGCGCGGCACCCC
AGCCCCGTGACCCAGGTGTTCTCAATTTTTCTTCTCCATTTTCCATCCCTAAATCCTCCAATCTTCCCTAGTTCTTTCCC
CAAACACTTAGGATCAATTGTACCCTCAATACACAACCAATTGAACTAGAAAAACAGCCTGGAACATGAATCAACTCAAC
ACTAGACACTCAACAATCAACCAACAAGAATTCAACAATGTCCTTCAAGAACATCACTTTCTTAACATTCAAACAACTCC
AAATCACTAAATTGAAACAAGTTGGTGTGTGGGTGAACTAACCCAACATGAAAGATCTCACATACCTTAATAGAGATCAC
CCTCGACGAATTCCACTCCAAACGCTTGATGTTCTTGGCAAAATCTTGGCTTTTCTCCCTTTCTTTCTTCTTTTCTCTTT
TCTCCAAGCCCTAAGCGTATTCTAATTTCCCAAAACTGAATTAAGTTCTGTTTTTACCCCCAATAAATCTCTAAAAACGA
ATTAGGAAATTAATTAGAGAAAAGACTACTTTGCCCTTCCCTAAATCCGGATTGAGACTTTCCTTGATCCAACAACCCAA
CTTCCGGAAGGCATATCTCACTCATACGATGTCGGAATTTCACAAACTCGACGGCGTTGGAAAGATCACTCCAAGAGATT
TCCAACTACATCAATAATTTATCCTAGCTCATCATGAGCTAGGAGTTATGGGCGTTTGAAAATGGCCAAAACTCACTTTC
TTAACTTAGACAAAATTTCTAGATTTCCTTATTCTTTCCAAAAATCATTATTTTCAGATTTTAAACTCTTTCTAGTCGTT
TCTAGGTGCAAGATATTACAGAGAAACTCCCAAAGAAACTATATTACTTTATTATATGAGTAAAGTTGAGTTTGTTATTG
CATTTCTTTAACGGACTGAGTTGCTTTCTACTTTTTAAAAAATCTTTGTTTATATTGCATGTGTTTTATTGCTTTATATT
GAGTTAACTTATTCATGAGTTGAGTAAAGCCAAGGTAAGTGTTTCTTTCAGATTCCTTTCAAGCTTATGTTATGTTTAGT
TTTCCCCTTGCATACTCATACATTCAATGTACTAATTCCATTTGGCCTTCATCATTTTATGATGCAGACACAGGTAACCA
GGATCAGCATCCAGCGCCTCGTTGATCCAGTTGAGCACTCAGAGTCTTTTGGTGAGCCTCCTTGCTTTTCGGAGGGCTCC
TTTTTACATTCCTTTCTAGTATTTCAGTTGTTAGGATGTTCAGGGGTCTTGTCCCGACATCCCTCTTTGTTTTAGAGGCT
TCATAGATGGATAGTTATAGTTCTTTAGTCTTGTTCATTTCAGATATTGTTTAAAGACTTGAGTTTTTGCCTTATTGGCT
AGTTGGATGCTTTATTATTAACATTCTTGAGTTATATGGGTTTATCTTTGTTAAGTTAAGTCTTCCGCTGAGTAAGTAAG
CCAAACCAAGGGTTCGCTTGGGGCCAACAATGGTTCTCGAGTGCCAGTCCCGCCCAGGGTGTAGGCTCGGGGCGTGACAT
AATTGTGCATGACTTTCATTGCACAATTATATGTAGTACTCTTCTTCTTTAACATACAAATAATCCTTGTGCAAGTAACT
TGAATACGAAAGGAAGTAACATGATAAAGTTGAAAGAAAATGATTATCCTATGTGGGATGTCACGTCCCAAGCCTACATT
GTGGACATGCCCAGCACTCGAGAACCATTATTGGTCCCAATCGAACCCTTGACCTGGCTGGTTACTTAACAGAAGACATA
CTCAAGCCAAATGGGACTCCAATTGCAAAGATTTACTCAAAATATCTCAACAATATCTCAAATCTGTAAAGATTTGGAAA
CTATTAAATAAACATCTTTAAGTGACTCAAAGTCTCAAAACATCAACAAGGGGAAAAACACTATCTATGAAGCCTCTAAA
TACTATGAATGCTGCCGGGACCGGACTCTCGACAACTTAACAAAGAAAAAATGATAATGTGAAGCCCTCTAGAAAGCAAG
GAGGCTCACCAAAGCTAGCTGGAGTGCAAATGGTATCAACGAAGCGTCAGTTGATTCCCCTAAAAACTTGTATCTGCATC
ATAAAAAGATGCAGGTCGAATGAAGTCGGTACATTGAATGTACGAGCATGTAAGGGAAAACAAAAACATAAATAAGTGAA
TTGATAACATGGGGAAGACCATACTCACCTCAACTCAACTCCAATATGAAAGCAATAATAACAGATGCAATATTTAAAGC
TTTTAAAATAGTATATATAAACTCAAATATATTAAAATACAAGAACATACTCTTTACTCTTATTTGGGAGATTCTCTAAC
TGTCAACCATCACTATGAGCTATGTGCTGATACATCATCTCTCCCACGCTGCCAAAACTGTCCTATACCTTGCTGGGTAT
AGATCACCTCAACTAAGTAGATCCACTAAGCTATGATTAAAAGTAATATGGAGTCGTCTAAAAAGTACGATCACTTACCC
ATGTTGTTCTACATTGTTTATGAGGAATGTGAGTTGTCTGAACTCATCCCCATATCAGTGCTCAATACTACTCCCAATAA
TATATAAACTCATGCTCAAATGTATGAAACATAACTCTTTCTAATTTTGAGGTAATTACTTAAAAGATCCCCTTAAAAGA
GGTAATGCTCTGAAATGTCTCTGAACTCATAAACTCATTTAGAAATCAAAGCTTTACTCTTTTAAATGTAAACATATTAC
TTATGGAAATACTTAGTTTTCTTATATCATTTCTCAAACATCAATGTAACTCTTCTCATTTCTCATATTTACTTTCTCAA
AACTTAGTTCAAAACTCAGTTGATTACAAAAGAATTCTCAATTCGACTCAAAAGACCTCTTTGAACTTTCATCTTAATTT
TACTTCAACTTGAAATGCAAATTAAGACATGTGATTTGGACATGTAGGATATCTCAAGGATTAATGAAGACTTTAAGAGT
TCATATTAAGAGAACGTAGACACGATTTGAAAGAACACATACGGAATGAAGGATGGAAAAGAAAAGGACCTGGCGCGTTG
AGTGGCGCAAGGAGCCAGCCCAAAAACTACTGGACAGTGTTTGAGGCGCACTCCTGGAGCGGTGCGCTAGGTCTTAAACT
ACTGAATAGTAGTTCTGGCGCTATGGTGGCTTGCCGCCCCACCTCGGTACTTAGAAATTTGACGTATTTTTCTTCTTAAT
TTTTTGGTGCTAACTCATCTAGAATCAAATGATTTCTTTTAAACTCTTTTTGATTTACAAACCCCACACAAAATCATCCA
AAACCCATACAACCTCCATCCCAAATCATAACTCATACTCAAGATCCTCAACTCAAGAAACTCAAGAACCTCCATTGTTA
AAGAATGAACAACAATTAAGATCCAATCAAGAATATCTTAACATAACGATTTAGTGGACGAATTATAGATGATAGGCTCG
AGGATGAACAAGTCCATCACTATGGAAAGCTGTATATACCTCGAAAGAACGATGTTCTTGGTGAATTCTACAAATCTTAA
ATAATGCTAGAACTTAGCCCCTTTTCTCCTCTTAAACCTCGCTCTAAATCCCTAAGTGATTTGAACGTGAATTGGGGATT
TAAAATCTGATTAAACCCTTAATTGGGTCAGGAAAAACGTGCTAAGACAAGTGGAAAAAAGGAAAAGATAAAAATACCCT
TTTCTAAAATAGATGGAATGCTTAAATGGAGAGGCTTCACTCAAGCAGCCATAACGATTTACTCGAAACTCAAAATTTAG
CAAATTTGGTGGCGTTGGAAAGAGGACCCAAAGTCCTTCGATTTGATATGTCACGGGCCACCTAACTCTTTATGTGCTAA
AAGATATGGTTATTTGAAGTTGATCCAAAACTAAAAACTAATGGTTAACTTGTACAAACTTCTACTTAGTTCTTTCGAAG
TTTGAGGTGTTACATGGGAGTCTTAACACTTCTCTTCTCTGTCATTTTTCCAAAGGAAGTTGTTTTTTGAGTTTGTCCCC
TTCCATAGAAATAAGTGGGCTTATTATGTTTTAAAAATTGTACTTACTTTTTTTGTGTGTTAAAGTATTTCTCTGATATG
GAATATGCCTTGTATATATTTTTCCATCTGTTGTATATACATAAATGCAAGTAATGTTTATGGACTTAAATGTGAATTGT
TAACTTAGGAGAACAAAGCCGCCAATATCAGGACAACTCTATGAGGCGTGCTTGCTATATCCTTGAATTCTGATTACACT
GGAAACAATGATAAATTTAATATTTCATGCAAATATTATCTTGTTATGATACATAATTACTATGTCCTTAATTTGATCTC
TTTTAACTAGTGCAACTACAGTTAAAAATGAAATAGGAGCCAAAAGAGTATTGAAACAAAAGGAAAGCCAGTAGAAGAAG
AGGAGCATGAAAAAAGGTCAATGAATGATGTAGGAGAGGTGGTGAAGTAGATGATGACTACCTTCTATTGATGGGGATGA
TAGAGGATAGGGAGAATAATCATGAAAAGAATAAAAAGAAGAGACCCACTTTGATGTGGGAGATCTGGAAGAAAATAATG
ATTGGTGAATGGCTGAAAACTATTCAAATGATCTAGAGTTCTATAGTCAGAAAGAGAATGGTTGTCTAGGGCGTTGAAGA
AGAAGAATCTACTACTAGAGGCGGAATTCTTGCTGATGAAATGGGAATGGGGATGACTATTCAAGCCACAGATCTTGTGC
TTGCTAAGCGCGGACTAGGGCCATAATTTATAATTCCAATTTTCTGTCATTTGTTCTTCCTAAGAGCTTAGTAAAAGGAA
CCCTAGTTGTATGTCCTGTTATTGGTGTGATTTAGTGGGTCAGTAAGATTGACCTCTTCACCACTAAAGGAAGCAACAAA
ATTCTAGTTTATGATGGTGCCAAAAATTTGAAAAATTTGTGGAATATGATTTTGTCAACACTACGTACTCCACAGTGGAG
GCTGACTATTGGAAAAATGTGATGCCACCAAAAGATAAGCTTTTGTTTTAGTGGCATCACAATTTTCCTAATCTCAAGCT
TTACTGAGGAGTACATAGTGATAACAAATAATATGCAACAAGTTTATCAATATTTTTCTATCGGTTGGCACCATGATAAA
CAAGAATTTTGGTGCTTCCTTTAGTGGTGAAACGGTCAATCTCACCAACCCATTGAATCACTACAACAATAAGACATATA
ATTAGGGTTCCTTTCGATACTGGGAGCTCGTAGGAAGTACAAGGGGTAAGTGAGAGAAAAATACTATAAAAAATTACTTG
CCCTAGTTTGTATGTTCCCCATACCCATCTTATCAACAAGAACACCCCCCGTAGTGACAAATTCTTCTTGATTCAATGCC
CAAATCAACTACTCTTTCTGGTACGTTAGCAGAGGCATGATAAAATTAGATCGTGGTCGGCCAGAATAAGTTGGAGAATA
AAACTGCTAACCACCATCAGATTTTATCATGCCATTGCTAAGGTACAACCGTCAAAACTAACTAGTTGAGAGAGAGAGAG
AGAGAGAGAGTTTGTGTTGAGAACAACGGTGTGAAGTTGTGCGGCTGGAAACATATTTATAAAGCCAGTATCAATAATGA
CAGAGGGTGTAGTAAACATATTAGCGAACCTTTATAATTAATTGATTTAAATGTTTGTTTAAAGAAAGAAAATTAATCCA
TTTAAAAGTTTTGTTATATTAGAGAACTATTATAATAATGGACAAATCTTTAATTGTGAGATAGTATATTACCTATTTAG
AGAAAGTCGAGATTTGGTTTTAAAAAGTAATTTATAATTATGAGAATTTAGTATTTACTTACCGGTTAAGAAATTACATT
CAAATATTTGGTAACTCATTAATTTCATTATTTATTGTGGACACATGTATAATATCTAGGGAAATGATTTAATATACCTC
GCAACTTTTTTATTTAGAAATGATATAACACTTGTTATAAAAGTCGCTCACATATACCCGTCTTGTTAGACCCTCACCTT
GATGGTTTGAGTGGATTGGTCTTGGGTATGGATTTACATGATGAACGTAGCAAAAGCCCAATGACTTCAATCAAGATCAA
GGTCAATTGAAAATAAACCATGGCATTGGCGTGGCTAAAGCATGCAAGACAATGTGTGTCTAAGGCATGACAAGTGCTAG
GCAAAGCTAAAGCAAGTCAATGTAAGGCTATGATCGCGGCATGACCTTGGCTAAAGAAGTTTAGGGTCTAAGTGCTTGGC
AAGGGAAGACGGCCCAAGAGAATGGACCAATGGAAACCTGTGCGAAGCAGGACGTTCTCGCAGTTCAGGAATGTGGTCAC
GTGCAAAGCTGGGCAGGTAGAAGTGAGTTTTGGTGCCAGATTTGAATGTTTCTTGCATGTGCCTCTCATATGCCTGGGAA
GTTAGGCAATAACTAGACATTTGTGGATTGTCAGCTATGTAGATAGAACTTGTATTTTAAAATTTTGAATTGGCCTATTA
GTTGGGGATGTCAGCTGAATGAGACTATCATGTGTCTGGCATGTGACAAGGTGCTTCAGCATATTTATTGGCATAGGCAG
ACCTATCACATACAGGGGGCTTTGGTCAAATTTTGCAGGCTAAGTTATTTGTGTGCTTTCTTTATGTCATGAGTTTAGTA
CAAAGTTGGGAAGTGATTCATGTACGTGATCGTGTTGTCTATATTCTCATGATTGTCTAAGTGTTGAACTATATTGAGAG
AAAAAGAAAAAGGGATGAGACGTCAAAGGGTGATATATTGCCTAGTGGGTTAGATCGGGAAGGGTTGACCCGATACCACT
TACCATTACACAAATTGCCTAGATGTACCGTTTATATCCAATAGAAGTAAAAATTGATTCAAATTCTATTTTTTAATTTT
TTTTAATCATAAAAAACATTAATGTCGGAATAAGTTTGATCCTTCTAGCAAAGTTTAGGAATATTTTGATCCTTATATGC
CTTATTTAACTAGGTAAAATAAAATAAAAGGAAATGATAAAATGGGCACTGACCTTGCGTGGAGCAGCAAACTGGGGGAG
TTGTTAGCAAGCCTCAGATCTACTCTCTCACTTGGATTATCGTCAATAAACCATACCGATTAACAAATCCTGGAAAGCCG
AAGGCAGAGATATAAGAACAAAGCTATAACAAGTTTAAGTGGGTAGAGGCTGCTAAATAACATGAACCAAAACAAAATCC
AAAGGTTTATAGGAAGAAATTAGGGTTTGAGTTAGAGCGGTATTTTGAAATTTTAAATTTGATTTGGTTATAGAGATGTC
TATTCATAATCAAATGTAGGGAATTTGGATGTGTTCGGTCTTCACTTTATCCGGAAATAGAAAACATGATTGGTCTTAGA
TTATACTTAAAGTGGTGAACCTTTAATTGTACTGTTTGATGTGGCCTCCCTTGAAGCTTGAAAAAAGAAGAGATGGAGAC
ATGTCTAAAATTTTTGAGATTTGCTTGAAACTGGTAAGGAAGCATCTGCAAATGGTGAAAATATCTGAAATTTTTTCTTG
AAGAGGAGAGATGGATCTTGAGGGAGAATTATAAAGAGGATGAGAGGCTCAAGAAAAATTAAGATAAGAAACCCTATATG
CTTACCTAACTTTAAGGGTAATTCTAACAATTGAAGAGGTTGGTAGATGGGTTGGGCTTTGTAAAGGGAAAACTTGGGTT
ATATTGGGCTACTTAAAAGAGCAAATGATCTAAAGTTCTTGGTGTTCTTCATGTTTTTAGATGATTTCTTGGGTTTCTTT
ACAGTAATTAAAGAGAAATTAAGTGGACTTAAAATATTACACATATATTATACGATGATATATTTAGTAATTAAAGTCTG
TCATAGCTAAAATAGAAAAGTAAAGAATGATTAACTTTTTAAACCTAATTAAAATAGTAAAATGGTTATCTGGGATACCA
GTTCTTGGACACATGTGTTACACGTGTGTCCCGTCCAAATAGTATATACAAAATAAATTATATTAAATCTGTAGTGTAAT
CAACAATAAAATTTGTTAAAAAGTACCAGCTAAAATTGATGAGTACACATTCTATTTTATTATTTCTTTGTTCGATGACA
AATGCTTATATATTGTATGAAACTATGAAATTGGACAACTGGTCAATTTAGGAAAAGAAGACCTATTGAGTTGCATTTGA
TGTGCTAATAGGTGCAAACATATTATCTTATCTTATCTTATGTATATAAAAGAGAATCTTAGACCCATCTATGTGGCATC
CTTACAGATCATGATTCTTATTTAACCCTTCTTAAAAGTCCCAACCTTACAAAAAAGTCACAATTTTTCATAAAAGTCAG
AACTCTTCATAAAAGTCACAATTCTTCATTTTTCATTCACACCTTTTAAAACCCAATACTTAGTTGCAAGGCACCAAAAT
AAGAATGATTAAACAAAGAAAATTGATTTCAATTGCAATGCGACATTAATACTCTTGGTCCTCTTAGTCCACAACTCATA
ACGCTGCTGGAATTGTTGAATTCATAACATTTGATTGTTTAGTAAATAAAACTTCTATTTATTCCACTATTATTTGTAGG
GTTTTCTCTGCTATAGGGAGTCGAATTCAAATACATTAATTAAGCTTCCTATGAAGTATGTTTCATTCCTCAGAGTTTTC
TTCCTCTTATTTCATGAAGCTTAATCTTTTACTGTAAGTTATAGTGATTCGTGTAACTATTGCAATTTCTTTTTGCTATT
GTGGTGACTTTTTTTGACTCTATTAAATATTTCAACAATGATAATTGAAAATTGATCTTCTCTTTTGTCCCTTTCTACAG
GCTAATTCATATAATTTTTGAGAAAATTGCTTGTGGGATGTGCTATATTTGATAGCACAACAATAAATATGTGATAACTG
ATACAAAATCAATGGTGAAGTATGTTAAAAGAACCAAACAGATTGATCTCTTGCTTGCCATAGTTAGTATATTGCTTTGA
TTGTTTCATCTTAGATACAAACATTTTGTATGCCATTGCATTCTTCCAAGAATATTAGTATAGAGACAATTAGTCCACTT
CATTTATCAGAAGTTGACTAATTTTTCGTATTTCTTTCTCTCATCTTTTTGGGCATAATAAGAGATCAAGTTTTCTTGAA
GCTAACATATGTCCAAAATACACTATAACAAAAACAATTTTTATCAACAATAAATATGCAAATTAATGAAGAGTTCTAGA
GCCTTTACTGATATTACTTAATTGTCATTAGATCCAATGTCACTATAGACTTTAGGGACATTTATTGAGACTACTAATAT
TCTCTGAAAATACATATTTAGCGACAACTACGCTATTAATTTCTGTTAAAGATCATTTTTGTTGTAGTAATTTGTCTTTC
TTTTGATTTCTTTCAATCAAATTTGTGAACTGTAAACTTGGATAGAACTCGGTAGACTATCTTTTTCAAAAATATGTTAA
GCAACATGCCTTTTTCTTCTTCATTATCAGGAAAGTAAAGTCGTCTTTATTATTATTTGTGGATATTTGTGAGTTCAACT
GCTCACACAATTATGTTGTGAGATTTTAATATGTTATATATCAAAATTTTTGTTTGAACAATTCCACTCAAATGTCACCT
ACAACTTGGTTGATCATTGCGTTAATTCTTTGTAACTGCATACTATAATCATAACAATAACTATGGTTCCATTCCAAATA
AGTTGCGGTCCTTAATGTGAATCATAAGAAATAGTTATGTCTATTATGAAACAATGAGGAAAAACCTTTATGATATTAAC
AATTTTAGGGTCATTTTTGACTTATATATGATACAACATACTATAATAAAAAAAGAGATTGATGGAGGTTCATAAGAAAG
GAGCCGAGGATCCTCCATTTGAATTTAGTTAATGATGTTCTTGTATGGACGTGATGTTTAACTTTACTTGGGAGTGTTAT
TGTTCAATGTTTTTTGGTCTCTACTTTAACGTTTGATATTGTTCATTATAACTTCCTCAAATTTAGAAAATTTTGTCTCT
TCTGACAAACTATTTCCATGGAGATTTTCGTATACTTAAAATCTCTCTATGACTCATAATTTTTGTGCAGCAAAAATGAA
AATTAAAAAAATATAGCACTTTAAGATTTCGGAGGAATGTTTTTGCCTTAAGATAAAATGTTCTTGACAATGTAATGTAT
GTATAAAAAATACAGATATTACTGAATGATCAAATAAAAGTTTAATAAAATAGATCAATCCCGTGCGAAGAACATGTAAT
TTACCTAGTATATTTATATGCTAAAACATATTGCAAAAAATAATGTATGATTAACTCTAATTTTCTCAAAAAAAATAAAA
TAAAATAAAAAAAAATAAAAAAAATAAATAAAAAAATAAAAATAAAATATATATATATATATATATATATATATATATAT
ATATATATATATATATAATCGCCTGATACTATGAAAGAAATACGATGGATTTTCAAAAAAAATTCTATCCTTTCTATAGA
ATTGTCAAACCTAGATTATATATTGATATGATGTAAAGACAAATAATTAAAAATGCATTGTACGGTTGTCCTATTCCTGT
TAGTCTACTCTAAAGATAGAAATATTTATTTTCACGTGCTTCTCATTTGTGAATTTCCACTTCTTTCTTCTTTATTTCTT
CAAGATCTTCAACAACAAATGATCCAAGTGAACCATTAGGAATTTCATTAATAACTGTTAAATTGATAATGAATTGTATT
ATCTAATTTATTTTATTCTTCTCAATAATCAACTTTTATATATCAAGAATATGTATTACCCACCATTGGAAGAAATAGTT
GAGGAAAACTCCAAATTTGAGGTAACTATTTATATATTTTTCTTTGTTACTTCATATGAATATTTATGAAAATGGTTGTA
CTGTCATGCAACTTTTTATAGCACCACTATGTACTATCATTAGTTTAGAAATTTATTTCAATAACTTGGTAGAATCTTAT
GAAAATATAGGGTATGAACCATTACCATTAGAGCAGTAAATGCTTTTAAAAAGAGGTAAAATATTCATATAAGTACCATT
TTGGTGATTTGTGTTACTGCTTTTCTGATTATACACTCATGTTATTCAATTTATTCTTTCAAGAATAATTACTACTAGTA
AAAAGAAAATTCTCAATACTAATTTCATTGTTGTATTTTGTTTTTTTTTTAGCTTCTTTCATTCATCTTTTAGGTGTGCC
TCTCAACGATGTTGTCTTCCCAAGAATCTAAAACCATATATATATATATATAGAGGCAGATCCAGGATTTGTAGTTCCTG
GGTGCCGAGTAGGCACATTTAGATCACTAAATCAATCTTAGGCTTTGATTCCGCGCGAAGTCCACAAAGCATATATAATT
CTTTAAAAAAAATTACTAATATTTTAAGTATATATTATTCATTTATAATTGTTCTCGGTGATTTTAAATATTTTAAAAAG
GGTCAATGAGAACATCATTACTTATATTTGTAAATATATAACACACTATGTAAGAAACTAAACAATCGTTCGAATATTAA
TCATGACCAATCCAATTTCATACTACATTTTATCTATTCCTTCTCTAAAACATGCTTTTATTAATATTTCTGTTCCTCCT
AAATGTACATATTTAATTGGATTTTTAACCTTAATATCTTGTATTTATTTATTTATTATTGATATTTTAGCTTTTCCTTT
GGTGTATTTGCAATCTATGATATGTTAGAGCTATGGATAATAAGAAACATGGTAAGAAACATACTAGTAGAAAATTAAGA
AAAATAAGAAGAAAATTAAACAAATTATATCCGGAATATAAACAACTTAATATCACAAAAATTGATAACAAAAAATTAAA
TCAATTAATAGATAATATATATAAAGTAGAATATAAATATATCCAATATTTAAAATTACAATGAATAACAAGAATAACGA
ATATAGACAAAAACTTAATGAAATAATTATAGCAAAAAGACAAGAATTAGCACATAGGCAAAGTAGACTTAATAGTAATA
TATTTGCAGAAATTTGTCACAAATCTATAATAGCACAAAGAAAGACTATTTTATATCTAGAAATACAAATAAATAACTTA
GAATATCAACTTCAACACAATCTATAAATGAATAAGGAAGAATACGCAATAGATGAAAAAACATATGAAAACTATGATGG
ATTAAAAATAAAGATAATATTTTCTAATCTAGGAAGAAGATATAAGAAAATAGGTGACAATATAAGTCTAATGTTAGAAA
AAGAAACGGTAAAACTAGAAGATAGTTTAACTGCTATGATAAGAATAACAAAAGAAAATGAAGAAATAGATAGAAAAACG
GAAATTGAAAAATTAAAACAACAAGCAAAAAAAGAAGTACAACAATTAGAAGAAGTAAAAAATATCAAAATAATAGAGCT
AGAAAAAGAGCTAACAATATTAAGAAATGTATGAAATAAAACAAAAAGAAAAAGAACAAAAAACAAAATTAACAAATGAG
ATAATTAAATTTAATGAAAAATTGCAACTAGAAGATGAATTAGAAGAAAAAAAAAATAACCAAGATAATCTACCCGAAAT
AAGAGTTGATGAAATAAACGACGATGATCTAGAACAACATTCGGAAACAAGCGAAACATATACGGAACTTTTAGCAAACA
TAGATAATACAAAGAATTTAGAAATAAATACAGGAGACATAGACATGGATGAAAAACCTAGCACATCAGGAGTAAAAAAC
CCAAAAAATTTAAATCCAAAATATTATAATGAAAACTATGAACAATATGATAGAGAAAAAACTATATGGAATAAAATATT
AAATAAAAAATGGACACCTAAACCAATAACTGAACGACATGATTTTTTAGATTTAGACTGTGTAGCAGATATAAATAAAA
CAATCCAATTATGGATAGGATATATATCAAAACAATTAATAGATAACAAAATAGTAATAACAGAGACACCAGGATATATA
GAAAGAACGCTTATAGGAACAGTAAAATTATGGCTACAAAATTTATCAGATGAAAGCTTAAAAACTCTAAGAAGTAATAA
AAAATCTAATGGCGAACTAGCTACTACAACTATGAAAATATTATATAAATATGAAGTAGCTATAAGAAATGAATTTAGTA
GTATGATAACAGAAGTAGAAGAACAAAATAAAGAAAAAATCATAAATCGGAATCTCTGACAAAATTAACAATATGTAATA
TGTGTTACATAGATGAATATACATGTGCATTTAGAGAATACTATTATAAAGGAACATATAGCACAGAAGAAAGTAAAGAA
ATAAGAAAATTATATTTTACAAAATTACCAGAACCTTTTAGTTCAAAAATAATAAAAAGTTGGAATGAAGCAGAATTAAC
GGACACCTTAGGAGCTAGAATGAAATTCTTGCAACGATGGTTTATGGAACTATGTGAAAAACATAAAGAAGAAATAAAAA
TGGAAAAAATATTAGTAAAAAACTTGACGTGTTGCAAAATAAAACAGCACCTCAATTTGGTTCTACGGATAGGTATTATA
AAAATAGAAAGAAATATAATAAAAAATACAGATCAAAATATAAATATAAAAAATCGAGAAGAAGATACTATGTAAATAAC
TACAAAACCAAAAGATCATATAGACCAAAAAGAAAACTAACGGAATGTACTTGTTATAATTGTGGAAAATTAGGACATAT
AGCTAGAGATTGTAAATTACCTAAAAATCCAAAGAAAAAATAAATATCAGAAATAATAATAGACAATGAAAAATATACAC
AAATAGAATACGTAGATTATGAATTAGAAAGTAAAGATAGAATATATGAATTATCAGAAAACGAAACAGACGAAATGGAA
AATAATTCATTAATAGAATCAGATAATGAACACTATATAAATGACTGAGACAGATATACAAATAATAACTAAAGAAAAAT
ATCAAGACGAAGAATCGGCAGAACAAAAAATAATATTTGATAATAATATATTTGAACAAATGAAAGGAAAAGAATTAGAT
CTAAGCGTAGCAAAAATATTCGAAATACCAACAATAAGAAACTGGTTTAAACGACAAAAAGAAGAATATTATGTAGTAAG
TCAAAGAGAATATATCATAGATTGCAAATACATCAAAGGAAAAGCTAAAATACCAATAATAAACAAACGAATAATAAATA
AAGAAATACAAGATATTAAGGTTAAAAATCCAATTAAATATGTATATTTAGGAGGAACGGAAATATTAATAAAAGCATGT
TTTGGAGAAGGAATAGATACACCCATAGAAATATACTTAGCAGATGATAGGATCATACAACCTATAGAAAAAGGTATAAT
AAGTGCAGTAAAAGGTAACCTCATATACCAAAAATTTAAATTTATAATAAGTGCTAACTACTCAGTAGCAGCAAATGACA
TAACTATAGATAAATCATTAATATTATATTGGAAAATGTCAAGGATAGAACTAGCCCCGGGAAGTAAAATATTTACAGCT
AGATGTAAAAACTTATATGTTTTAACAACAAAACAGAAAATAACAGCAAAAAACAAAATAAATAAAATAAAAATAGAAGA
TCCCTTTGAAAGAATAGTTACGGTCATAGATAAGAATGATTATAGTTATAATGAGATTGACATAGAAGAAGATTTAGAAA
TAGTAAAAGAAAGATTAAGCACATCAAAAAGAATAAACTGTGAAATACCACAAATATTATCAAAAATGAGTACCCCAAGA
AGAATAGATAAAACTCCACAAAAATCAATGGAAGAAGAAAGAAAACCACATCATTACTACATAACGGGAATAATGGCACA
ACAAAAATATTTAATATTAATAAATACAGGACTAGAAGAAAACTATATTACAAGAGAATTAGTGACGGAAGATGAAATAA
TAACTATTGAATAATCATGCCCCGAACTACCAAAAGCATTAACATATACCGAAGAAACTACGGAAAATGAAATAATCATT
GGAGGAATACCAATAATAATAAAGTTTAAAGTATATCAAGGAGATGAAAATATCATTTTAGGAATAAAATGGCTAGAACA
AGTAAAACCATATAATCTAGAAGATAAACAGTTGACAATAAATTATGAAAATAAAAGAGTAATAATAAAAAGGACTTTAG
TATGATAAAAATATGAAAATATATATACTTGCAAAGATAATAATAGAAGGATATTACAACAGATATTATACACCAATGAT
AGATATGGGAGCAAAAGCTAATATATGTAAATACAATTGTTTACCAGAAGATAAGTGGGAAAAATTAAAAACACCGATAG
TAGTAACAAGATTTAATAATGAAGGAAGCATGATCACATATAAGGCAAAAAATATAAAAATACAAATATGGGATAAGATA
TTAACTATAGAAGAAATATATAACTTTGAATTGACTACAAAAGATATGCTATTAGGGATGCCATTTTTAGAAAAATTATA
CCCACATATAATAACAAAAACACATTGGTGGTTCACAACACCGTGTAAACAAAAAATAGGAGCAAAAAGAGTAAATAATA
AAAAATAAAAAACAACAAAATGGATAAAAGGAAGCGAAAAAATTACACAAAAATTAGAAAATATAAAAGAAGAAGACCCT
AAAATAGAATTAATTATATTCTCCATAGATAAAGTGAAGATAATCCAAGATAAGTTAGAATTATTATATAATGAGGATCC
TTTACAAGGATGGGAGAAACATAAAACAAAAGTAAAAATTGAGCTAATTGATAATAATAGTATAATAACCCAAAAACCAT
TAAAGTATAACTTTAATGATTTAACCAAATTTAAGATACATATAGATGAATTACTAGAAAAAGGATATATACAAGAAAGC
AATAGTAAGCACACAAGTCCGGCATTTATCGTAAATAAACATAGTGAACAAAAAAGAGGAAAAAGTAGAATGGTTATTGA
TTATAGAAATTTAAATGCAAAAACTAAGACATATAACCATCCGATACCAAATAAAATACTAAAAATAAGACAAATACAAA
GATATAATTATTTTAGCAAATTTGATTGTAAATCAGGATTTAATCACTTAAAATTAGAAGAAGAATCTAAAAAACTAACA
GCATTCACTATACCACAAGGATTTTACGAATGGAAGGTATTACCATTTGGATATAAAAATGCACCAGGTAGATATCAACA
CTTTATGGATAACTACTTTAAAAAATTAGAAAATTGTGTAGTATATATTGATGATATATTACTATATTCTAAGAACCAAG
ATGAACACATAAGATTATTAGAAAAATTCATACATATTATAGAATATTTAGGCATAAGTGTCACGACCCAAAAATGGACG
TGATGACACTCGTCTTAACCCACCAAGACAAGTCAGCCTAAAACTCAACCATTACAATAAAATGCGGAATTTTTTTTTAT
AATAAACTCAAAAATACCCCCAAAATCTGGTTGTCACGTGTACAAGCCTCTAAAGTATTACAATTGAATCAAAAGAAAAA
TACAAGTCTCATATGACATTGTTTCTAGAGTAGAACAAGATCATAAACAGGAGTAAGAAGGATCGCTGAGAAGACAAACA
ACTACCTCACAAATCTCCCAGAAGCCTTGGAAAAGAAGAGAATGACAAGTACCACAAAAATCCAGGCTCGTAACCTACAA
AAATTTGTAGAAGCAAGGGGTGAGTACCAAACCACACGGTACTCAGCAAGTAAACCTCTAAACACGAGCTAAGGGGATAG
AATACAAGTACTCCTTACACCCCAACCGAACCTTCATAACTACAATCTGTATAAAACTAGCCCAACCTAACAGTTCACAA
TTTACAAGCACATATCTCAACAACAACATTCTAACAATCATATATTCTCAACAACAAGCTCAATATTTATCAATTACCAC
CTCCACAACTACAACCTGCTTAGTACCAGCCCAACATAACAGTTCACATTTTAGAAAACACATAGCTCAACACAACACTC
TAACAATTTCATATCCTCAACAACAACAATAGTTTCATATCCTCAACAACACTCTAACAATTGCATATCTTCAACCATAA
GCCCAATATTCATCAGTCACAAGTTTCATAGAAAGGCACTCGCAAGATCAGCAACAGACCAGATCAAGTTCACCAATAAT
AAAGAAGTGCAATGCAATGAAACGCAATGTCAAGTATAGTGATGCATGTCTGACCTAATGATACACACCCGCTGTCTCTC
AGTCCGGGACCCATGGGGGACATATCTGTCCATGCATCCATCGCGGCGCGCGATACGACCCTCGATAATAGTAACCATCG
CAGCGCGTGATACGTCCCTCGAAATATAGTATCCGTCGCGGCGCGCGACACGTCCCTCGAAATATAGTATCCATTGCGGC
GCGCGATACGTCCCTCGAAATGGTACATCCTCTTTATTTTCTTATTCTTTCTCAATGCACATAAAACTTGTCACAACCAT
GTCTCAGAACAATGCAAATGACATGTTCACACAAATAATGAAGACATGACCATTTTCATAACATTGCACAATTCACAACA
ACACAATCAGGATACAACATCAACAATGATTCAACAAGCCTTTCAAACAATTCTCAACACATCACACAAACAATTGATCA
CATTGCCTTTTATTATCCCTTTCTCATCATTAAAATTAATCAATGTGGACAAGTCAACCCATCACCAAGCCTCATTACCC
TAAACACATATTACAAGGAAATACATGAATTCCATACACTTAACAAGGGTTTAGAAATCCACTTGCCTCAATCAATCAAG
AATTCACTCTGTAACTTGAGCCTTCCCCTTTCGTTGAACTTCCAACTCAAAGCAATCTATTCAAATAAATGACCACAATA
AGATTTCAAGACTAACAACACCCACATTACTATGTCTAGTCTAGACTCAAAAACACACTCAAATATACAATCAAGTTCCT
AGTCTTGATGTCAATTAATATTTCAATTCTCATATTTTTCAAGTTTCAAGCCTAGGGTTAAGTTCTAATCTCTCCAAATA
ATACAACCCTAATAGTTTTCATATAATATAATATACCAATATCTAATTACATATCTAAATGTATCAAAACGTAAATTATA
ATGTGATAATAATACGAGAATAGGCCAATTATGAACCATTCGTGAAAAAAAAAGAACATACACGAAATTAACATTCTTAA
CCGATCGGTAAGAAATTATATGCAAAACTTGTTATCTTTTTTATAAGATCCAATTACCCCATTGTATATATGTTATCCCA
AAAGAAGTCACGTTCCAGCAAAATGAACTTTCAAATTTGAGTTCTTTTCCTTTTACCAATCCAATCTCATGCTATTATCA
TTAGCCAGTCATTGGCAATCATTACTTTCCAAGATTCTTAGGCGTAATTTCCAATTGCAGCATTCCAGTAACTTATATGC
CAATTTCAATTCCTAACTATCCAATGCATGCACTAATTACAAGATTTAGGCTTTGTTATCTCGTTTACCTGGAAAAGTTG
CGTTTTTTATTCTTGTGATGTTGCGCCTCTCTTCGTGTTTCCAGTTGGAAGTTGCGGTGGATCGTGGTATGCCAAACAAA
GATTTTAACCCCCAATTAATCTTAATTCAATACATGGCCAAGCGATATAGGGTATTAATTATGGACTTAGCCCATTAACC
ACCAACTAAATAAATAAATTATTTAATAATACCTAGCAGCTAATTAATCGTAGTTATCGAATAGTTCAAATTTTTCAAAT
CAACTTCCCCGACTAATCAAAAATGACGCGGGGTAACTATCGAAAGGGGGTAAAATGATAATTTTACTAACTATCCAAAA
ATGACCTTCTGGGTCATTACAATAAGTCTGAGTAAAAAGAAAGCAGACATAATGAAAAATCAAATAGAATTCTTAGGAAT
GCAAATAGATAAAAATGGAATAAAAATGCAAACACATATAGTACAAAAAATAATTAACTCAAATGAACAGCTAGATACGA
AAAAGAAATTACAATTATTTCTAGGACTAGTAAATCAAGCAAGAGAATATATACCAAAATTAACAGAGAATTTAAAATCA
TTACAACAAAAATTAAAGAAAGATGTAGAATACCAGTTTGATAAGAAAGACCAAACACAAATACAAAAAATAAAATTATT
ATGTAAGAACCTACCTAAACTATATTTTCCGGATGAAAATAAAAAATTTACTTATATAGTAGAATCAGACGCCAGTGAAA
AAAGTTATGGAGGAGTACTAAAATATAGGTATGGAGAAGAAAAAATAGAACATCATTGTAGATATTATTCAGGAACATTT
ACTAATGCAGAAATAAGATGGGAAATAAATAGGAAAGAATTATATTCGGTATATAAATGTTTATTATCATTTGAACCATA
TATTGTATATAACGAATTTATTATAAGAACAGATAATATACAAGTAAAATGGTGGCTAACAAGAAAAATACAAGACTCGG
TAACAACAAAAGAAATAAGGAAATTAGTATTAAATATATTAAATTTTACATTTACAATTGAAGTAATAAAAACTAATAAG
AATGTTATTGCAGATTACCTATCACGACAAAGCTACTCAGACTGAGACTGAGGAAGAAGATACAATTGAAAAGATACTCA
AACCCATTACTACACTTTGTACAAAAGTGGATAGTATGGACAACGAGATACAAAAGCTAAAGACTAATGAAGATAATCTG
AAGTCTAAAGCTAGTCAGCAGCATGACTATAAAAATGCGGAGCTACGTCGATCGGAAGACGAAAAAAACCCAAAGCTAAA
AGGAGACGATGGGAAACTCCTTAAAACCCATAATGTTTGTTTAAATACAGCTGCAGGTACAAGCAAACAAGTTAGCGATA
AACAACATAAAAATGCAAACTTAAACCAGCTATTCGAAAAACCATTTACCCAAAGGACACCTAGACATATGTCCATAGAA
CCACAAATATCTACATACGCAGATAGTTTGCAAAACCAAAATTGAGAAAAAGACATATAACTACATCACACGAACCTATA
TCAAAAATATACACAAAATCCAAACTTATTTAAACCTTAACCCCAGATCAACTACAAAAGAACCAAACCAGGATTATTTG
ACACAAAAGTTACAAGGATATAACAAGTTAATTGCACGACCAAAAACTAACGCTAATTTAGTAAGAACATGTTACAACTA
CGGACTGTTAAATACCGTATACACATACGACGGAGAAGAAGTTAGTGGAATACCGGAACTGCACAAAGCATTCGTCATGT
ACAAAAGAGTTACAAAAGGAAATTTATTTTATATAAAATTCTATACAGCACCAGCGGAGATATTATACGAGGAAATAAAA
TCTCCAATACAAGTTATCAAGATAGGACTAACTAAAGACATGATTATACCCGAGGACATCGAACAACAAGAAGAGATATG
CACAATAGAGATACCAAGTTTTTATGCCAACAAAAGAATAATTGGTATATCAACTATCATACAGGAGCTAGCAAATAATT
ATTTAAACGGAAACGCTATATGGAGCTACTATGCAAGCACTACAAGAAGTTTGATTATCAGTGACAAATTATTTTGTCAC
TTAAAGATAATATTTCGTCACAAAAAAAATTTTATGACGAAAAAAATTTCGTCAGTCTTTCGTCTCTAAACGTGGGTCAC
TAAAAGTTTACAAAGACAATTTAGTGTTTTGTCGCTAAAAAGATTCTATTAACTACAAAAATAAAATTCATCTCCAAATA
TGTAGCATTTATGACGAATTTGATCGTCTTAAAGAACGTAAAATTTTGTAGCTAGAAACTCATATCGTCACTAAAAATAT
GTTTAATACTGACAAATTTTATTTGTCCCTAATTATAAATTTAATTAGTGACGATATAAATTGTCTTTAAAGCTATGCAT
AATTTGTAGTTAAAAGAGTGTTACTACATCACTAAAAGATATTAATTTTGTGGCTGAAAATTAGTTGTGATATAGTATAT
ACGATATTAATGACGAATAATTTGTCTCTCTTTATGGTATTAGTGATGAATAATTTGTCTCTCTATATGGTATTACTGAC
GAATAATTTGTCTCTCTATGTTGTCTCAATTAGATACATTTAAGTTAATTTTTTGCTAAAAATATAATTATGCTATCAAT
ATGAAGGCTATTTTGGAATAAATTAGTTTTATCACTGAATAAAATTAATTTGTGACAACTAAAACATTAGTAATATGATT
TACTTTTTATAGATAAAGAATACCATTTTGCATTGCGACCAAAATATGATTATTAAAATTATATAAATATCCAAGGATAA
AATTATTTATAACAAATTGAATGTATTTAATGTTTTATAATAGTATTATTTAAATATGTAGTTAAACTGTTTGCCATTAA
TTACATGTATACTTCAATTTTTAAAAGTACATAGCTTTTGTAAATAAATAAATCAAAAAAAAAAAGAGGAATATAATACC
AAAAATCCATACGAAACTATATAGTAATTACATTTCTAATTACTCAGGGATAACATTTGAGTACAAATTCATTGAGTAAA
TCAAGGGAAATCACTCAAAAAAAAAAAAGACCTAGATGATGTACGGGAACAATGATAAATTTAAAAAAGATAAAAGTATG
TAGTTTCCTCGTCTATTCGTGCTCTTTTATCTAAAATCTTCAGTCATTGAGTCATTTTTGCACGTTTATGGACCTGTGTG
AAAAAAAATATAATTTAGTATATACTTTTTGAAATCATAATTTAAACAAAATATAATTCTAAAATTAACATTAATTAGTG
AAACAAATAATAGAATTACAAAATTAGTTAATTTTATACAAAATCATTAACTATTCGATTATCACAATTTATAAACACTT
ATCTCCTTACCAAGATAATATCAAGAGTTCTTCCATTAAGATAATCCTTGTAAGGAGTTGAATAATAACTTCGTGAATAA
TGGTTCCTTATGCTAACCAAAGAAAATATTTTGTTTCTTATAGAGCATGGTAAATGTTGGATGGACATCATTTTAAAAAT
AGATAGAAAAAAGAAGATTGAGAGAAAATGCAGAGGAGTCTCTTTTATTTTGAAAAAATGTATTGCATTTGAGTTGGACT
TGAATAGTTAAAGAGAGTGGGCAAATTTTGATTATTTAAAAAAAAAAATGAAAAGAAAGTTAGTGGGCAGTTCCTTGTGC
CGTTATGCGTGGTTTACTGGATGGAAAATGGGAAATGGGTGTGAGGGGGAATTTACACATTGAAAGTGGAGGGAAAAATT
AATTGAAAGTAAAATTTGTTATTTTCTTTTCCCTCTAATAATTTCGTATAAAATATATTCTCAAAGTTATAATTTCTTTC
ACTTAATGAATTTCAATTGAATATTAAAACTATATTTTTATCTTTGTTTTTTTGTATTATGAATTATTTCAACACTTCTT
ACCTCATAAATTTTATTTGGTCAAAATGTGAAGCACATTGTGAAATAATTTTCTACATGAACGGACTTAATATTTAAATA
ATTGTATATATTAATTGTAAGTGTCCACAAGTTTTTATATTTGAAATTGAATAATTTTTAATGATAATATTAAAATAAGT
TCAGGTGTGTGAGACTCGCGCAATCAGAAAAATAATTGGAGTGTGGTAAAACGAATATGAACCAAGTTTAAGATAATGAG
TGTCAATCTCGTCCCTCAAAATCTTAGGTGTGACATTAATGTTTAGCGTAAAATTTATTTATTCGGAGAATCAGATGAAT
TTAATTGAAAGAGATTTAAAGTAACATAATTAATTCAAATGATATAAAAATTTTGAATTTTTTTTCTTCAAGATGGGGTA
AAGAAAGGGATTATGAGATGGAGAATCAAATTATCACAAACAAGGTAAAAGTTCAAATAACCAACAAACTAAGCTACTAA
TATATCCAAAATCCTGAATATGTAATCGAAGAAGTGAAATAATAATTTAATGGATAAACGAAACAATTAATAAAATCAAA
GAATGAAATAACAAAAGAGGAAAATTTTGATTCGATCTCTTGAATCAGGTGGCGAATATTTCTGAAGAACATTGTTGAAT
AATATCTTGATGATAAGTCAGATATGTTACTATCATTGGATCGGGGGGTTCTTATAGGATAAACTACACTAACCATTTTC
TTTAATAGTTCACACATTTCATTCATTCATTATAAGATGAGATTGTGATTTCTTACCGGAATTAAATGAAATTTAGAACC
TTCACATGTTATTCATTTTAATGGAAAACTTACATAAATTTCACTAGTTTATGAGCTAATTACTTAGATACACTCTAGTT
TATAATATTACGAATCTTATAAGATTTTGGTGCGTCCAGATATTTCCATATACATGGATCTTGGGATACACTGGGTCAAT
TTGGTGTAATTTGTTCTAAATACACTGTATCCAAGTAGATTCACATATATCTTGGATACATAAACGAATCCCGCTTGTCT
CCCTCCCATCTCACTTGCCACTCTCCTATTTATCTGGGATACATGAGTATCTCCCTTCCAATCTCGCTCGATTCACTCAC
TATTATTCTAGTGTATCTGGTAGATGCAACGCTATATATAGGTGTATATATCTTCCTCAAAAGATGGTAGGAAACTCTTA
ATTAGTGGTAAGATATCTAATTATTTGAAAGTATTGGAAGAATAAGTATATGCGGTATGGATGTATATCTAATAAGGTAG
TTTTTCCTTTTCAAAACTATAGGTTAGTTGAGTAGATATACTAGCTATGTTTGCTTAGATATGCAGCTTTTCCTATATTT
TTCGTAGCCAATAATTACACTATTCATCAACTACGAAATTAAAGTTGTAGTCAATTGAAAATTCTATTTTTTTGTGACAA
AAATTATTTTGGCTAAATTGTAGGTTAAATAGAGACAATGATATAATTGTCACTAATTGTTCAAATTATTAGTGACAAAA
AATAAGGTCACAATTAAAACATAAATTTTATGGTTAAATTCTTCAATGATTAACTACGATTTATAATTCGTCGCTATTGT
ATCAACATAATTTTTGTGACGAAACTATTTTATGTCCAAAATTTAATTAATTTTAGGATAAACAATGATTTGTCATATAT
TGGGTACTATTTCATTTAGTGACAAAATAATGTGTCACTGATAAATTTAGATTTGTAGCTAATAGTACTCAATAAATGGC
GCCAACTTATCTTTTGGAGGGAAATTATAGTGGACAAAACTTAGCTACAAATATTTGTGTTTCGTCACTAAAAGTATGTT
CCTCATGTATTTAAATACAAAATATAACTTTCGTCACGAAAAATGAACAATTAGTGACAAATTTTATATTGTAGCTAATT
ATTTCGTAGCAATATATCACATTTGTTGTAGTGAAGAGATCAGCTAATGATTTATTCCAATTCAAGGGAGCTAAGAAAAG
CAGATATGGATGAAGTCCAGAGATGGATTTTGTCATTACTTAAGCCAGAAGAACGACCTACGACGCGAGCACTAAAAGCA
GGATTTATTTCGGAAGAGTTATTAACTAGATATTGCAAGTTAATTGGTCACAAATATCCTGACCACATATGTTCAAAATG
CAACGGAGAAGATAACATAATTTCAGACGTCGATTTAGGGTAAAAGAAGACGATGAAGATAAGAAGCAGACAGACAAGAA
AAGATATGGACAAGATAAAAAGAAGATAAGATACAAGATGGCAGACAAAATAAACGTGAATAGATAGATAGATGTAATGT
AATGTAAAGCACTCTGTGAAAAGTAAGAATAGTATTTTGCAAGGTGTAAAGTAGGAATAGTAAAAATAGTAGGTGGACAT
TAAAGTAAGTAGTAAAAGTCATAAAATAGGTATGGTATGTCATAATGTGTCATAAAGTAGGTGTACAAGTGTAAGGTATC
ATGATGGGCAAGTGTAAGGGATGGTAGGGGGTGTGATTTATTAGGTGACAAGTGTTAAAGTGAATAGTAGTACATTATTG
TAGTGTAGTATGAAAATCCTTCCTATATAAAGGAACGGATATGTAACTTAAAAAGGCAGGCAACGCCTAAATAAAAATAC
TCTTTTATAAAAATACTCTCTCAAAGATAAATATTTAAAATACTAATGGAAAAATCTGAAATCTAATCAGATATTTTAGA
TAGCATGGCTAAGCAAGAGGCAAAGGTATATTGTTCAATAATTATGCAGAACTAATTTCATATATTCCTGAATATCATAT
ATATGATTGAATAAATTTATGTTAGTTATTATGTATTAGAATTATTTGAATCATGATTTCTAGTTTATTAGCACACTGGA
AACAAGGAGAAAATTTCTACACTCTGCCATCCTAATGTTGAAACCTGTAGGCGAGGAAAGCCGCTTAGGGGAGTAAACAA
AGTTGAGGCGCTGATAAGAAGGAAGTATCCGCTAAAGTACGATGCTAGTAGTGACAGGAGAACATGATAAAGATAATCTA
GTTCATAATAATCTAATATGAATTTAATCAATTATGAATATGATAGGAAGGAATAATTTGAAATAAAAAACCTGCATGAT
AAAGAACATGACTACATACGTTCATGATGAAATGATAAAAAACTATGAAACTTTAATCTTATATATACTTAAAGATATAA
AAATAATTGAATTAAGAAGAATCATATGGGAAAAAATATTTAATGATAACGAATCATAAGATATATTAAATCAACAATGG
TATGAAATAGACTTACATGATTTAGACTACGAAAGAATAGAATGGTACGATTTAGAAATAAATTCAGACTAAGATGAACT
ACAAATATTTACAATATTGGACAGAAACTATGGAAAATATAAAACTATTAGAACAATTAATGAAGGAAAATTTATGTATG
TACCAAAGAACCCAAGATATGTTATATCTAGAATATATGATAAATAATATTAGTGAAATACTCAGATTAGAACAACTATC
GGAAGAATATTACAATAAATATTATTACATTTTACCATGAATTCCGTAACCCCAAAAAATAATATTAATTACTCACCTAC
CACACTACCACCTACTACACTACCACTTCCAAGAATTCCTCAACTACTAGTAAAAAGAATTCCGCACCGAAAAATGATAT
TAGATTTAAGAAAGCAAAATATTTTTTATTTTATTAGGAAAAAAGGATTTTACCATTATCTTAATAAAAATTAAAGATGA
AGTTACTATGATATTATTTAAAAAGTACATGAAGTTATTCTATTTCAATTATAAAATGAGATTAAGAAAAATATTACATA
CGACTTTTTTTTTTTAAGTTAAAAGAATTTTAAAAGAATAGAAACAATAAAGGGGCTCTTTAAAAAATAATATTTTTATT
GGAAAAATAAAAAAATAATTATGTTTATTAGAAAAAAAAAAGTATTTTTGATACAATAAAGTAACAATAAAGACATTTTT
GGGATCAAACTATTTTTACTCTATTTTTAAGGCTAACTTTAACACTTCTCCATCAAGCAAATAACTAATATAAAATTATA
AAATAAAATAAAAAGATTAATAAATTAAATTAGTCAACAATAATTACTAAGTAAAACTAAGCCGACTTGAATTAAAAAGA
AAATAGAAAATATAATATTTAAAATCATGCATTGCTTAAGTTAAATTCGCTGTCTATTAAAAAAAAAACTACTCTATTTA
TTTGAAGCTGCAAATTATTTTTTTAAAAACAAAACGTCACTTTGGTTCTATGGGTGCCATTTGTTTATTTATACAAATAT
TACATATATACACCTCTATATACATCACATTTCAATCGAAGCTTGTGGATGGCGTGGCACCCCAACGAACTTAGTAGATC
CGCCACTATATATATATATATATATATATATATATAAATAAAATCATACATTATTTTTTGCAATGTATTTTAGCATATAA
ATATACTAGGTAACTTACATGTTCTTCCCACGGAATTGATCTATTTTATTAAACTTACTTATAATCATTCAATAATATTT
GTACTTTTTATACATACACTACATTGTCAAGATTAGGGGTTTACAAGCCAAACCGTAAAGTCAAACAAAAAAAAAAACGG
TTTGTGGTTTGGTTGGTTTGGCGGTTGAAAAAAAAACCCGACCACTTTTAGTTTGGTTGGTATTAAAAGAAAAAAGTCAA
ACCGAACCCGAATCAAATCGACATAATATATATATAATTTTATTTTATTATACATAAAAAATAATATTTATAATCTACTT
TGTTAATATATTTTTAGTTAGTTTATAGTTTTCAATGTTAATATATTTTATTTCGTATTTGGGCTTGTAAAATATTGTAA
ATATTATATATATATATATATATATATATATATATATATATATAAAATAAAATAAAAATTTATAGATAAAAAATATTATT
TATAATCTACTTTGTTAATATATTTTTAGTTAGTTTATAGTTTTCAATGTTTATATATTTTATTTCAAATTCGGGCTTGT
AAAATTTGTAAATATTTTATTTTGTATTCATTTTGACTGTAACCTTTAATCTTATTAATTGAACATAATGAACGTGATAT
TTCAAAAAAAATAAATTGTACTCATGTGAATTTTACCGTCTTTTCAAAAATTTCTATTCATTTAACATTTTTTATGTTTA
TCTTATCACGCAGGTAAGTGAAAATATATTTGATCTCCTTTTCAAGCACCGTATAGTTGTTAAAAACCAAAAAAATTGAA
AGAACCGACTAAAGCCGAAATCGAAAAAACTGACTTTGTGTGGTTTGATTTTGTTTTTAGATTTAATAAACTGACATATT
TGATTTAGATTTTTTTAATGAAAAAAACCAAACCAAACCGACCTATGTACACCCCTAGTCAAGATCATTTTATCTTGAGG
CAAAAACATTCCTCCGAAATCTTAAAGTGCTATATTTTTTTAATTTTCATTTTTGTTGCACAAAAATAATGAGTCATAGG
GAGATTTTAAGTATAAGAAAATCTCCATGGAGATAGTTTGTCAGAAGAGACAAAATTTTCTAAATTCAACGAAGTTATAA
TGAACAATATCAGATGTTAAAGTAGAGACCAAAAGGCCTTGAACAATAACCCCAAGTAAAGTTGAACATCATGTTCATAC
AAGAATATAATTAATTAAATTCAAATGGAGGACCCTCAGCTCTTTTTTTATGAACCTCCATCAATCTCTTTTTCACTATA
GTATGTCTTATCATATATATGTCAAAAATGACCCTAAAATTGTTAACATCATAAAGGTTTTTTCTCATTGTCTCATAATA
GTCATTATTATTTCTTAGGATTCACATCAGCAACCGCAACTTATTTGGAATTGAACCATAGTTATTGTTATGATTATAGT
ATGTAATTACAAAGAATTAATGCAATGATCGACCAAGTTGTAGGTGACATCTGAATGGAATTGTTCACAATTGGATATTC
TAAACCAAAATTTTGAATATAACATATTAAAATCTCACAACATAATTGTGTGAGCACTTGAACTCAAAAATATCCATAAA
TAATAATAAAGACGACCTTACTTTACTGATAATCAAGAAGAAAAAGGCATGTTTCTTAACATAATTTTGAAAAAGATAGT
CTACCGAGCTGTATCCAAGTTTACAGTTCACAAATTTGATTGAAAGAAGCCAAAAGAAAGACTAATCACTACAACAAAAA
TGATCTTTAACATAAATTAATAGCTTAGTTGTCACTAAATATGTATTTTCACGGACAATTAGTACTGTCTATAAATGACC
ATAAAGTCTATAATGACCATTGGATCTAATGACAACTAATTGATATCATTAAAGGCTCTAGAACTCTTCGTTAATTTGCA
TATTTATTGCTGATAAATATTATTTTTGTTATAGTATATTTTGGGCATTTGTTAGTTTCAAAAAAATTTGATCTCTTATT
ATGCCCAAAAAGAAGAGAGGAAGAAATATGACAAATTAGTCAACTTGCGATAAAAGAAGTGGGCTAATTGTCTCTATACT
AATATTATAGGAAGAATGCAATGGCAATACAAAATGTTTGTATCTAAGATAAAACAATCAAAATAATATACTAATTGTGG
CAAGCAAGAGATCAATATGTTTTGTTTATTTAACAAACTTCACCATTGGTTCTGTATTAGTTATCACATATTTGTTGTTG
TGTGCTATCAAATATAGCACAGCCCACAAGCAATTTTCTCAAAAAGTATATGAATAAGCAAGTACAAAGGGACAAAAGAA
AAGATCAACTTTCAATCATCATTGTTGGCATTTTTAACAGAGTCAAAAAAGTCACCAAAATAGCAAAAATAAACTGCAAT
AGTTACATGAATCACTATAACTTTCAGTAAAAGATTAAGCTTCATGAAATATGAGGAAGAAAACTTTGAGGAATGAAACA
ACACTAGATAATAAGCTTAATTAATGTATTTGAATTCGACTCCCTATAGAGGAAAAGACCCTACAAATAATAGTGGCAGA
AACATAAGTTTTGCTTACTAAACAATGTTATGAATGCAACCATTCCAACATCGTTATGAGTTGGGGACTGAGAGGGCCAA
TAGTATTAATGTCGCATTGCAATTGAAATCAATTTTTTTTGTTTAATCATTCTTATTTTGGTGCCTTGCAACTAAGTGTT
GGGTTTAATTAAAAGATGTGAATGAAAATCGAAGAGTTGTAACTTTTGTGAAAAATTGTGACTTTTATGAAGAGTTCTGA
CTTTTCCGTAAGGTTTAAACTTTTAAGAATGGTTAAATAAGAATCATGATTTGTGAGGGTGCCACATATATGGGTCTAAA
ATTCTCTTTTATATAAGAATATAAGATAAGATAAAATAAGATTTTATGTTTGCACCTATTAGCACATCAAAATGCAACTC
AATAGGTCTTCTTTTCCTAAATTGACCAGTTGTCCAATTTCAGAGTTTCATACAATATATAAGCGTTTTTCATCGAGCAA
AGAAATAATAAAATAGAATGTGTACTCATCAATTTTATCTTGTATTTTTTAACAAATTTTATTCTTGATTACACTACATA
TTTAATATAATTTATTTTGTAGATACTATTTACATGGGACAAAAGTGCAACGCACGTGTCCAAGAACTAATATCCTAGAT
AACTATTTTACTCTTTTAAATAGGTTTACAAAGTTAATCATGCTTTACTTTTCTATATTAGTTATGACACACTTTAATTA
CTAAATATATCATTGTATAATATATGTGTAATATTTTAATTTCACTTAATTCCTCTTTAATTAATATAAAGAAAACTAAG
AAATCATCTGAAAGATGAAGAAGACCAAGAACTTTAGACCATTTGCTCTTTTAAGTAGCCCAATATACAAGCCCAAATCT
TCCGTTTACAAAGCCCAACCCATCTACCCTCTTTAATTGTTTGAATTACCCTTAAAGTTAGGTAAGAATCTAGGGTTTCT
TATTTTAATTTTTCTTTAGTCTCTCACCCTCTTTATAATTCTCCTTGAAGATCCATCTCTCCTCTTCAAGAAAAATTTCA
GATATTTTCACCATTTGCAGATGCTTCCTCACCATTTTCAAGCAAATCTCAAAAATTTCAGATGTGTCTCCATCTCTTCT
TTTTTCAAGCTTCAAGGGAGTCCACATCAAACAACACAATTAAAGGTTTACCAATTTAAGTATAATCTAAGACAAATCAT
GTTTTCTATGTTCGGATAAAGTGAAGACTGAACACATCCATATTTCCCTACATTTGATTTTGAATAGATATCTCTATAAC
CAAATCAAATTCAAAATTTCAAAATACCGCGCTAACTCAAACCCTAATTTCCTCCTATAAACCTTTGGATTTTGTTTTGG
GTCATGTTCTTTAGCAGCCTCCACCCACTTAAACTCGTTATATCTTTGTTCTTATATCTCTATCTTCGGCTTTTCAGGCT
TTGTTATTCGGTACGGTTTGTTGACGACAATCCAAGTGTGGGAGTAGATCTGAGGCTTGCTAACAACGTCCCCAGTTCGC
TGCTCCACGCAAGGTCAGTGCCCATTTTGTCATTTCTTTTTATTTTATTTTACCTAGTTAAATAAGGCATATAAGGATCA
AAATATTCCTAAACTTTTCTAGAAGGATCAAACTTATTCCAACATTAATGATTTTTAAGATTAAAAAAAATTTAAAAAAT
AGAATTTAAATCCATTTTGTTACTTCTATTAGATATAAACGGTACATCTAGGCGATTTGTATACTGGTAAGTGTTATCGG
GTCAATCCTTCCCGATCTAACCCAGTAGGTAGTATATCACCCTTTGACGTCTCACCCCTTTTCTTTTACTCTCAATCTAG
TTCAACACTTAGACAAGCATGAGAATATAGACAACACAAGCACGTACATGAATCACTTCCCAAATTTGTATTCAACTCAT
GACCTAAAGAAAGCACACAAATAACTTAGCCTGCAAAATTTAACCAAAGCCCCCTGTTTGTGATAGGTCTACCTATGCCA
ATAAATAGGCTGAAACACCTTGTCACATGCCAGACACATGATAGTCTCATTCAGTTGACATCCCCAATTGATAGGCCAAT
TCAAAATTTTAAAATACAAGTTCTCTCTATATTGCTAACAATCCACAAATGGCTAGATATTTCCTAACTTCCTAGGCATG
TGAGAGGCATATGCAATCAACCTTCAAATTTGGCGCCAAAACTCACTTCTACCCGCCCAACTTTGTGCGTGACCATGTGC
CTGGACTGTGCGAACGTCTTGCCCCGCATAGGTTGCCATTGGTTCATTCTCCCAAGCCGTCTTCCCTTGCCCAACACTTA
GACCTTAAACTTCTTTAGCCAAGGTCATGCCGCGATCATAGCCTTACATTGACTTGCTTTAGCTTTGCCTAGTGCTTGTC
ATGCCTTAGACACACATTGTCTGGCATGCTTTAGCCACGCCAATGCCATGGTCTATATTCAACTGAGCTTGATCTTAATT
GAAGTCATTGGGCTTTGGCTACGTTCATCATGTAAATTCATACCCAAAACCTATCCACTCAAACCATCAAGGTGAGGATC
TAACAAGATAGATATATGTGAGCGATTTTTATAACGAGTGTTATATCATTTCTAAATCAAAAAGTTGCGAGGTATATCGA
ATCATTTCCTTAGATATTATACATGTGTCTACAATAAATAAAGAAATTAACGAGTTACCAAATATTTGAATGTAATTTCT
TAACCGGTAAGTAAATACTAAATTCTCATAATTATAAATTAGTTTTTAAAACCAAATCTCAACTTTCTCTATATAGGTAA
TATACTATCTCACGATAAAAGATTTGTACATTATTATAATGGTTCTCTAATATAACAAACTTTTAAATGGATTAAATTTC
TTTCTTTAAAAAAACTTTTAAATCGATTAATTATAAAGGTTCCCTAATATGTTTACTACACCTCTGTCATTATTGATTCT
GGCTTTATGAATATGTTTCCAGCCGCACAAATTCATACCATTGTTCTCAACACAAACTCTCTCTCTCTATCTCTCTCTCT
CTCTCTCTCTCTCTCTCTCTCTCTCAACTAGTTAGTTTTCATGGTTGTACCTTAGCAATGGCATGATAAAATCAGATGGT
GGTTAGCCGTTTTATTCTCCAACTTATTCTGACCGGTCACGATCTGATTTTATCATGCCTCTACTAACGTACAAGAAAAA
GTAGTTGATTTGGGCATTGAAGCAAGAAGAATTTATCGCTACGGGGGGTGTTCTTGTTGATAAGATGGGTATAGGGAACA
CACAAACAATGCAAAGATTATCACTTCCATTTTCCAGTCCAAAATCGTTAGACTAGAACATCAATTCCCACTTCCATCTC
ATTTTTTTGTGATTTCATCTCATTCAAATAAAAAAATGATTTTTACCTGAAGAAGTTTGAAGAGATCATCAATGGAAGAG
GGAGGATTCATGAGGCTCATCCCATAAGCTGTGAACTCGTCTTCCATCTTTTTCCAGTCAGCACAAAAGGAGCCAGAACT
AGCCATTCCTAGAAGAACTCTGTTTAAAAAACAAGAACTGTAGTAATAATTAACACTTCAACAAAGAAATGCAGAGTAGA
AAGATAACACTTATACCGAAAACTGTAGCAAAAGTAGCATTTAACTAAAAGATTGGTACAAAGTGACGAATGGCAAGCAT
GCATTTGTTTCTTCTTGTATGAAATGTGAACGTTAGTACCTATGCAATGGGAACTCGTCTTGCATATGTACTAACGTTCC
CATTGCATACAAGAATAAACAAATGCATGCTTGTCATTTGTCACTTTGTACCAATCTTTTAGTTAAATGCTACTTTTGCT
ACAGTTCTTGGTATAAGTGTTATTTTGCTACTCTGCATTTCTTTGTTGAAGTGTTAATTTTTGCTAGAGTTCTTGTTTTT
GAAACAGAGTTCTTCTGGGAATGGCTAGTTCTGGCTCCTCCCGTGCTGATCGAAAAAAGATGGAAGACGAGTTCACAGGT
TATGGGATGAGCCTCATGAATCCTCCCTCTTCCATTGATGAGCTCTTCAAACTTCTTCAGGTAAAAATCAATTTTTTATT
TGAATGAGATGAAATCACAAAAAAATGAGATGGAAGTGGGAATTGTTGTTCTACTCTAACGATTTTGGACTGGAAAATGG
AAGTGATAATCTTTGCATTGTTTGTGTGTTCCCCATAAGTTATGAAAATGGGAAACTGAATATTATTGCATTGTTTAGCC
TACTTACCATAGCATTGACCATCACGTCTTCAAAATCTTCAATGTCCCATACTCTGCTAGGTTCTCCTGATTATTTTTTT
TTGCATTTTTACGACATATCTACCCATATCTTGAATCAAGTCATGCATTTCAATTGTATCATCACTGGAGATGAAAATAA
GAGATTTATCAATTAGGACATCCAATCCGTATTCAGCTCCAACATCATAACTCTCAAGGATTGGCATAACTCTTTTTTTT
CTATATCCTCAGAAGAAACATACCATATCTAGAAATATCTTTTGCTCTTCGGGTTCCAAACCATCATAACGTATTTTAAG
TTTTTCAACAATTTCTGAAGTAGAATTTTCTTTATTCGGTCTAAAGTGTGTCATGACCCGATTTCTCAAGTCATGATGGC
ACCTACTATAACCCACCAGTAGGTAAGCCAACCCGTAACCCGGAACAACAAGTAATGGGTTTGAGGGTAGAAACTAAACA
AGAGCAAAAATCTAAGTAACAATGGAATGCACACGAGTCTACAAAGAACTAACTAAAGTAATCTATAAGCTAACTACACC
TAACTGGACCCCCATAAGCCCAGAAGGTACACTCGTGCGCAAGTTAAATAAAAACCCGAACGGACCCCCATAAGCCCGAC
GAGTACATAGAATAACTATAACTAAAGAGAATTGCATAAAAGAACCCAAGAATGAAGAACATCGAACCAGAACCTCAACA
TTAATTAGCAGAATCTGACAACACTGAGGCCGGACCTCGAACTGGATGCTCACCACCAGTACCCAAGTAACCAATCACAA
GTATCAAGTATAAGAGGCCGGAACTCTAACCGGATGCTCTATATAGGTGTCTGAGCAATAGAGGCCGGACCTTAAACCGG
ATGCTCTATATAAGTATTTGGGCAATAGAGGCCGGACCTTAAACCGGATGCTCTATATAAGTATTTGGGCAATAGAGGCC
GGACCTTAAACCGGATGCTCTATATAAGTGTATGGGCTAGGCCTACTTCAGTTACTGAGATTCGGAGCTTCGTCGGACTA
GCAGGCTACTACAGACGCTTCGTTGAGGGCTTTTCTACTATTGCAGCCCCGTTGACTCGATTGACTCGTGTTGATGTTCC
CTTTGTTTGGTCAGAGGAGTGTGAGGCGAGCTTTTTGAGGCTCAAGGAATTATTGACTACCGCTCCTATATTGACTCTTC
CAGTTGAAGGCAAGGGCTTCACAGTTTATTATGACGCATCCGGCATTGGTTTGGGTTGTGTATTGATGCAGCAGGGCCGG
GTTATTGCTTATGCATCGAGGCAGCTTAAGATTCATGAGCGCAACTACCCCACCCATGACTTAGAGTTGGCGGTAGTAGT
TTTCGCGCTTAAGATTTGGAGGCACTACTTGTATGGAGTGCGATGTGAGATCTATACCGATCATAGGAGTCTTCTGTACA
TCATGAGCCAGAGGGATCTTAATTCGAGGCAGCGTCGTTGGATTGAGCTCTTGAAGGACTACGACCTCTCTATTCTCTAT
CATCCGGGCAAGGCGAATGTGGTAGCGGACGCCTTGAGTCGGAAGGCGGTGAGTATGGGTAGTCTAGCCTTCTTATCTGT
TGAGGAGCGACCCTTAGCTTTGGACATTCAGTCCTTAGCTAATAGCATGGTTCGGTTGGATATCTCAGATTCTAGACGCG
TCTTGGCCTTTATGGGAGTTCAGTCTTCTTTGCTTGATAGGATCCGTGGTTGCCAGTTTGAGGATGATACCTTGGTGGCC
CTTAGAGATCGAGTGTTAGCGGGTGATGGTGGTCAGGCTACCTTAGATCCTGATGGAGTGTTGAAATTTGCCGGCCGCAT
CTGTGTTCCGAGAGTTGGAGATTTGATACAGTTGATACTTTCTGAGGCCCATGAGTCTAGATACTCTATCCATCCGGGCA
CAGCGAAGATGTATCGTGATTTGAGGCAGCATTACTGGTGGAGTGGCATGAGGAGAGATATTGCTGACTTTGTTTCCCGT
TGCTTGTGCTGCCAGCAGGTAAAGGCAGAGCATTTGAGGCCTGGTGGCGAGTTCCAGAGATTACCCATTCCAGAGTGGAA
GTGGGAGCGTATCACTATGGACTTCGTTGTGGGGTTGCCTCGGACTTCTAGAGGTGTTGACAACATTTGGGTCATCGTGG
ATCGATTGACCAAGTCAGCACACTTCTTTCCTGTTCATACTACTTTCAGTACCGAGAGGTTGGCTCGTATCTACATTAGG
AAGGTGGTCCGTCTTCATGGCGTGCCTGTTGCTATCATTTCAGACCGAGGTTCACAGTTCACTTCCAGCTTTTGGAGGGC
TTTTCAGGAGGAGTTGGGCACCCGTGTCCACCTTAGCACAACATTTCACCCACAGACGGATGGTCAGTCAGAGCGTACTA
TTCAGGTCCTTGAGGATATGTTGCGGGCCCGTGTTATGGATTTTGGAGGTCAGTGGGACCAGTTCTTGCCTTTGGCGGAG
TTTGCGTACAACAACAGCTACCACTCTAGTATTCAGATGGCCCCGTTTGAGGCCTTATATGGTAGGCGTTGTCGCTCTCC
AGTTGGTTGGTTTGAGTCTACAGAGCCTAGGCCGCGTGGTATAGATTTGCTTCAGGAGGCCCTGGATCAGGTGAGGGTGA
TTCAGGATAGGCTTAGGACGGCTCAGAGTAGGCACCAGAGTTATGCTGATCAGAGGCGTCGACCTTTGAGATTCTCTGTT
GGTGACCGGGTATTCCTCCGTGTGTCGCCCATGAAGGGCGTGATGAGGTTTGGGAGGCGGGGCAAGCTTAGCCCCAGGTA
CATTGGGCCTTTTGAGATACTCCGGACAGTTGGGGAGGTTGCTTATGAGTTGGCCCTACCTCCAGCATTTTCAGCCATCC
ACCCAGTGTTTCATGTTTCGATGCTGCGGCGGTATGTTCCTGATGAGTCCCATGTGCTCCAGTATGATGCAGTCGAGTTG
GATGATCGTTTAACATTTGTAGAGGAGCCAGTTGCCATTCTAGCCAGAGATGTGAGGAGATTGCGCTCGAGAGCCATTCC
TGTTGTTAAGTTCCGTTGGAGGCATCGTCCAGTCGAGGAGGTTACCTGGGAGACCAAGCAGGAGATACGAGAGCAGTTTC
CCGGCTTGTTTGAGCCTTCAGGTACTTCTTGATC
TGTAGCCTTCTTGGGGCACGTGGTGTCCAAGGAGGGTATTAGGGTTGATCCGGCGAAGATTGAGGCTATTCGTGATTGGG
CTAGGCCTACTTCAGTTACTGAGATTCGGAGCTTCATCGGACTAGCAGGCTACTACAGACGCTTTGTTGAGGGCTTTTCT
ACTATTGCATCCCCGTTGACTCGATTGACTCGTGTTGATGTTCCCTTTGTTTGGTCAGAGGAGTGTGAGGCGAGCTTTTT
GAGGCTCAATGAGTTATTGACTACCGCTCCTATATTGACTCTTCTAGTTGAAGGCAAGGGCTTCACAGTTTATTGTGACG
CATCCGGCATTGGTTTGGGTTGTGTATTGATGCAGCAGGGTCGGGTTATTGCTTATGCATCGAGGCAGCTTAAGATTCAT
GAGCGCAACTACCCCACCCATGACTTGGAGTTGGCGGCAGTAGTTTTCGCGCTTAAGATTTGGAGGCACTACTTGTATGG
AGTGCGATGTGAGATCTATACCAATCATAGGAGTCTTCAGTACATCATGAGCCAGAGGGACCTTAATTCGAGGCAGCGTC
GTTGGATTGAGCTCCTGAAGGACTACGACCTCTCTATTCTCTATCATCCGGGCAAGGCGAATGTGGTAGCGGACGCCTTG
AGTCGGAAGGCGGTGAGTATGGGTAGTCTAGCCTTCTTATCTGTTGAGGAGCGACCCTTAGCTTTGGACATTCAGTCCTT
AGCTAATAGCATGGTTCGGTTGGATATCTCAGATTCTAGACGCGTCTTGGCCTTTATGGGAGTTCAGTCTTCTTTGCTTG
ATAGGATCCGTGGTTGCCAGTTTGAGGATGATACCTTGGTGGCCCTTAGAGATCGAGTGTTAGCGGGTGATGGTGGTCAG
GCTACCTTAGATCCTGATGGAGTGTTGAAATTTGCCGGCCGCATCTGTGTTCCGAGAGTTGGAGATTTGATACAGTTGAT
ACTTTCTGAGGCCCATGAGTTTAGATACTCTATCCATCCGGGCACAACGAAGATGTATTGTGATTTGAGGCAGCATTACT
GGTGGAGTGGCATGAGGAGAGATATTGCTGACTTTGTTTCCCGTTGCTTGTGCTGCCAGCAGGTAAAGGCAGAGCATTTG
AGGCCTGGTGGCGAGTTCCAGAGATTACCCATTCCAGAGTGGAAGTGGGAGCGTATCACTATGGACTTCGTTGTGGGGTT
GCCTCAGACTTCTAGAGGTGTTGACAACATTTGGGTCATCGTGGATCGATTGACCAAGTCAGCACACTTCCTTCCTGTTC
ATACTACTTTCAGTACCGAGAGGTTGGCTCGTATCTACATTAGGAAGGTGGTCCGTCTTCATGGCGTGCCTGTTGCTATC
ATTTCAGACCGAGGTTCACAGTTCACTTCCAGCTTTTGGAGGGCTTTTCAGGAGGAGTTGGGCACCCGTGTCCACCTTAG
CACAACATTTCACCCACAGACGGATGGTCAGTCAGAGCGTACTATTCAGGTCCTTGAGGATATGTTGCGGGCCCGTGTTA
TGGATTTTGGAGGTCAGTGGGACCAGTTCTTGCCTTTGGCGGAGTTTGCGTACAACAACAGCTACCACTCTAGTATTCAG
ATGGCCCCGTTTGAGGCCTTATATGGTAGGCGTTGTCGCTCTCCAGTTGGTTGGTTTGAGTCTACAGAGCCTAGGCCGCG
TGGTATAGATTTGCTTCAGGAGGCCCTGGATCAGGTGAGGGTGATTCAGGATAGGCTTAGGACGGCTCAGAGTAGGCACC
AGAGTTATGCTGATCAGAGGCGTCGACCTTTGAGATTCTCTGTTGGTGACCGGGTATTCCTCCGTGTGTCGCCCATGAAG
GGCGTGATGAGGTTTGGGAGGCGGGGCAAGCTTAGCCCCAGGTACATTGGGCCTTTTGAGATACTCCGGACAGTTGGGGA
GGTTGCTTATGAGTTGGCCCTACCTCCAGCATTTTCAGCCATCCACCCAGTGTTTCATGTTTCGATGCTGCGGCGGTATG
TTCCTGATGAGTCCCATGTGCTCCAGTATGATGCAGTCGAGTTGGATGATCGTTTAACATTTGTAGAGGAGCCAGTTGCC
ATTCTAGCCAGAGATGTGAGGAGATTGCGCTCGAGAGCCATTCCTGTTGTTAAGTTCCGTTGGAGGCATCGTCCAGTCGA
GGAGGTTACCTGGGAGACCAAGCAGGAGATACGAGAGCAGTTTCCCGGCTTGTTTGAGCCTTCAGGTACTTCTTGATCCT
TTCTTTCGCGGACGAAAGTCCTTTTTAGTAGGTGCCATCATGACTTGAGAAATCGGGTCATGACAAGTTGGTATCAGAGC
CCCAGGTTTATCGGTCTCACTTGTACAGAGCTAACGTTTAGTAGAGTCCTGCGGATCGGTGTGGAGACGTCCGTAACTTA
TCTTCGGGAGGCTACAGGATGTCTTTAGGAAGATTTCCTCTTTTGTTTCACTTCGTGCAGCTTGTGTCTTATTGGTTCCT
TGAAATCTCACTTGTTTCATTCTTTCGGGGTATGGCTCGCTCGCGAGGCGCTACGGTCTGGGCTGATGCAATCGGGCCTG
CAGACAGATCCCCATCTTGGGGTAGACGTTGACACCGAGGTTGAGTCAGGGCCCAGCATCGGCCCGAGATATGGAAGAGG
TGAGAGATCGTTGTTTTATTCGTGGGTTGCGGTACCGTCTGAGGGTCGACACAGAGCATTTAGTTTCTGCCGGTCGTTCA
TTTCTTGATGTAGTTGACCATGCCCGATCCATGGAGCATATTCATCGCGAGGCCCAAGGGGGCAGCGATAAGAGGGCACG
CTACCAGGGCAGCTACAGCGGGTCCCAGACTAGAGGGAGAGACTCCTATGATAGGCCCCGCCAGAGGTTCCAGCAGGGTC
AGTCCAGTCGTTCTGTTCAGGCGGCATTACCTGCTTCTGAGGGAGGCCAGTATCACCAGGGTGGTCTTATTACGGGCCAG
AGTTCGAGGGGATCAGATTTCCTCCCTTCCTACCGCAGTCGGGTTACTTCAGGGCGTGCAGCTTCGGGGTGTTTTGATTG
CGGTGCGCTTGACCATTGGTCCAGAGAGTGCCCCCGACGAGGGCGAGGAGCGATTGTACCAGCTCCCCTTGCACCCAGAC
CAGTTTCAGCAGTGCCCCCTCTAGCTAGAGGTGGTGGTCAGGACCAGGGTCGTCGGGATAGCCGACAGGGTACCAGAGGC
GGAGCTCGGGGAGGCAGGTTAGGTGGTAGATCAGATGCATCGGGCAGAGGTGCTCAGGGCCATTTCTACGCAGCCTCGAC
GAGGGCAACGGCTGAGGCATCTGACGATGTTATCACAGGTACGCTTTTATTGTGCCATCAGCCTGCTACAGTATTATTTG
ATCCCGGGTCCACATTCTCGTATGTATCTGTTTATTTTGCTTCCCGATTGGGTATGAGGTCTGAGTCTTTGGCAGAGCCA
GTTCATGTTTCGACCTCGGTGGGTGAGTCCTTAGTAGTGGATCAGATATTGCGATCTTGCTTAGTGACTATCCAGGGTTG
TGATACTAGAGTTGATCTTATTCTGCTAGATATGGTTGATTTTGATGTGATTTTGGGCATGGACTGGTTATCTCCCTACC
ATGCGGTCTTGGATTGCTACGCTAAGACCGTTACTTTAGCCATGCCTGGCATTTCCCCAGTGTTGTGGCAGGGTGCTTAT
AGTCACACACCGACAGGGATCATCTCTTTTATGCGGGCTAGACGATTGGTTTCTTCTGGGTGTTTAGCTTATTTGGCTTA
TGTGCGAGATGTGAGTAGAGATGACTCTTCAGTTGACTCAGTTCCTGTGGTTAGAAAGTTTGCAAATGTGTTCCCTACAG
ACCTACCTGGCCTACCTCCAGATCGTGACATTGATTTTGCCATAGATTTGGAGCCCGACACCCGTTCTATTTCTATTCCG
CCTTACCGGATGGCTCTTGCAGAGCTCAGGGAGCTCAGTGCTCAGTTAGAGGATCTCTTAGGTAAGGGGTTTATCCGTCC
GAGTGTGTTGCCTTGGGGTGCTCCTGTTCTGTTTGTGAAGAAGAAGGACGGGACTATGCGGATGTGTATTGACTTCAGGC
AACTGAACAAGGTGACGGTGAAGAGCCGTTACCCCATGCCTCGTATTAATGATTTGTTTGATCAGCTTCAGGGTGCCGTC
GTGTTTTCTAAGATTGATTTGAGGTCCGGGTACCATCAGCTGAGGATTAACGCAGCAGACATCCCTAAGACTGTATTTAG
GACCCATTATGGCCATTATGAGTTCTTGGTGATGTCGTTTGGGTTGACTAATGCCCCTGCCGCCTTCATGGATTTGATGA
CACGTGTGTTCAGGCCATACCTTGATTTATTTGTCATAGTCTTCATTGATGACATACTGGTATACTCGCGGAGCCGGAGT
GAGCATGAGCAGCATTTGAGGATAGTGCTCCAGACTTTGAGAGATCAGCGGCTTTATGCCAAGTTCTCAAAGTGCGAGTT
TTGGCTTGAGTCTGTAGCCTTCTTGGGGCACGTGGTGTCCAAGGAGGGTATTAGGGTTGATCCGGCGAAGATTGAGGCTA
TTCGTGATTGGGCTAGGCCTACTTCAGTTACTGAGATTCGGAGCTTCATCGGACTAGCAGGCTACTACAGACGCTTTGTT
GAGGGCTTTTCTACTATTGCATCCCCGTTGACTCGATTGACTCGTGTTGATGTTCCCTTTGTTTGGTCAGAGGAGTGTGA
GGCGAGCTTTTTGAGGCTCAATGAGTTATTGACTACCGCTCCTATATTGACTCTTCTAGTTGAAGGCAAGGGCTTCACAG
TTTATTGTGACGCATCCGGCATTGGTTTGGGTTGTGTATTGATGCAGCAGGGTCGGGTTATTGCTTATGCATCGAGGCAG
CTTAAGATTCATGAGCGCAACTACCCCACCCATGACTTGGAGTTGGCGGCAGTAGTTTTCGCGCTTAAGATTTGGAGGCA
CTACTTGTATGGAGTGCGATGTGAGATCTATACCAATCATAGGAGTCTTCAGTACATCATGAGCCAGAGGGACCTTAATT
CGAGGCAGCGTCGTTGGATTGAGCTCCTGAAGGACTACGACCTCTCTATTCTCTATCATCCGGGCAAGGCGAATGTGGTA
GCGGACGCCTTGAGTCGGAAGGCGGTGAGTATGGGTAGTCTAGCCTTCTTATCTGTTGAGGAGCGACCCTTAGCTTTGGA
CATTCAGTCCTTAGCTAATAGCATGGTTCGGTTGGATATCTCAGATTCTAGACGCGTCTTGGCCTTTATGGGAGTTCAGT
CTTCTTTGCTTGATAGGATCCGTGGTTGCCAGTTTGAGGATGATACCTTGGTGGCCCTTAGAGATCGAGTGTTAGCGGGT
GATGGTGGTCAGGCTACCTTAGATCCTGATGGAGTGTTGAAATTTGCCGGCCGCATCTGTGTTCCGAGAGTTGGAGATTT
GATACAGTTGATACTTTCTGAGGCCCATGAGTTTAGATACTCTATCCATCCGGGCACAACGAAGATGTATTGTGATTTGA
GGCAGCATTACTGGTGGAGTGGCATGAGGAGAGATATTGCTGACTTTGTTTCCCGTTGCTTGTGCTGCCAGCAGGTAAAG
GCAGAGCATTTGAGGCCTGGTGGCGAGTTCCAGAGATTACCCATTCCAGAGTGGAAGTGGGAGCGTATCACTATGGACTT
CGTTGTGGGGTTGCCTCAGACTTCTAGAGGTGTTGACAACATTTGGGTCATCGTGGATCGATTGACCAAGTCAGCACACT
TCCTTCCTGTTCATACTACTTTCAGTACCGAGAGGTTGGCTCGTATCTACATTAGGAAGGTGGTCCGTCTTCATGGCGTG
CCTGTTGCTATCATTTCAGACCGAGGTTCACAGTTCACTTCCAGCTTTTGGAGGGCTTTTCAGGAGGAGTTGGGCACCCG
TGTCCACCTTAGCACAACATTTCACCCACAGACGGATGGTCAGTCAGAGCGTACTATTCAGGTCCTTGAGGATATGTTGC
GGGCCTGTGTTATGGATTTTGGAGGTCAGTGGGACCAGTTCTTGCCTTTGGCGGAGTTTGCGTACAACAACAGCTACCAC
TCTAGTATTCAGATGACCCCGTTTGAGGCCTTATATGGTAGGCGTTGTCGCTCTCCAGTTGGTTGGTTTGAGTCTACAGA
GCCTAGGCCGCGTGGTATAGATTTGCTTCAGGAGGCCCTGGATCAGGTGAGGGTGATTCAGGATAGGCTTAGGACGGCTC
AGAGTAGGCACCAGAGTTATGCTGATCAGAGGCGTCGACCTTTGAGATTCTCTGTTGGTGACCGGGTATTCCTCCGTGTG
TCGCCCATGAAGGGCGTGATGAGGTTTGGGAGGCGGGGCAAGCTTAGCCCCAGGTACATTGGGCCTTTTGAGATACTCCG
GACAGTTGGGGAGGTTGCTTATGAGTTGGCCCTACCTCCAGCATTTTCAGCCATCCACCCAGTGTTTCATGTTTCGATGC
TGCGGCGGTATGTTCCTGATGAGTCCCATGTGCTCCAGTATGATGCAGTCGAGTTGGATGATCGTTTGACATTTGTAGAG
GAGCTAGTTGCCATTCTAGCCAGAGATGTGAGGAGATTGCGCTCGAGAGCCATTCCTGTTGTTAAGTTCCGTTGGAGGCA
TCGTCCAGTCGAGGAGGTTACCTGGGAGACCAAGCAGGAGATGCGAGAGCAGTTTCCCGGCTTGTTTGAGCCTTCAGGTA
CTTCTTGATCCTTTCTTTCGCGGACGAAAGTCCTTTTTAGTAGGTGCCATCATGACTTGAGAAATCGGGTCATGACAAAG
TGCTTCTCCACTGATTTAGGCATTTTCTATGCAACAAAGAACCCCATACCTTGAGGGCTAAAGTATGGCCTTTAACATGA
TTTACTAGCTCCAACGAGAACTTGTTGAAACGCTCATCTGAAACTTCATTTTTAAATGCGTATTGATTGAACAATTGCAT
AGATTCATGATAAGGCCTCATATATTGAAACGCTCATCTGACACCTCATATATTGCTTCATCCTTCTCTATCAAATGTCT
ATTCCTAGTTGTTAGAATAACTCTGATGCCATCACCAAACCAGCCAAGATCACCGGCTAAATACTCCAAATGATGACTAT
GATCTATGTCATCAAGCACAATTAGCACCTTCTTAGAACAAAGTCTGCTTTGAATCATGCACTTCCCATCATACTTATTT
TTGACGTAATCATCTTTTTTTTTTAACAGTTCAGAAAGAAGTGTATTTTATAAAGAATGTAATTGAGTATTTTTTGCACT
TTCTTTAACATCTGTAAGAAAACAAGAAGCTTCAAATTGATAGAATAGAGTATCAAAGATGGCTTTCGCTATTGTCGTTT
TACCATCTTCGCTTATTCCCCAAATTCCTACAATCCGAACATCATTGATTTCTATCTGTAGTTGGGAATTTAGTTTCTCT
AAATGAGCCTTTATTCCAGCAAATATCTTGCAAAAAAGATAAACAATAAGCACTCTTGCATAATTTTGAAGAAATGTAAT
CGACAATCTGTTGAATATTCTCTGATTCAATCCCACTTATATAAGAAGATTGATTGTTAAAAATGTGAGAAACTCAAGTA
TTTCATATTGTTAACGTTCAAGAATGGAAATTATTCAAAAAAAAAAAGAAGTTAAAAATAGAAATTATGTGTTTTTAGTT
CACCCATCACGAAAAAAAACTCACCCATCGCGGATATTATATCCTTTTAGATTTGCAGCAGCAGTTAAGGCAGTCCTCCA
TCCTTGCACCATCTGAGTTCCCTCAACATCATCCTTATACTTAAATTAATGTTTGGCAAATGCTTCTGCAAAGCTCTCCC
TTTGATTTCGGACATGTGATGGATCCACATCATAGAAGACCGGTATAACCGTTTGTCCATTTCCTTCCTTGCATTTCATG
ATCTTCACTAGTTCATTCAAGCACCACCTCGATCTAGCATAATTTTTTGAGAAAATGACGAGGGCAACTGTGACTCTTCG
ATAGCTTTCCAGAGTTCTTCTGGGATCAAATTTCCATGTCCTAACCTTATATTATCTTGAAAGGTAAATATTCCTCTATT
TTTCAAACCTTCGTACAAGTGACTCATAAATTTTTTTCTAGTATCTTCACCACTAAATCTTAGAAATACAATGTACTTTC
ATCGAGGACAATAATGTGAATTACTTGCAAAAGAAGAAGTTGATGCCATAGATTCAGATAAAAGTGTGTGGATATATTCT
GGTTGTGGTATAAGAGATATAATTGGTGATATTTGGGGTAGAGTTTTAAACAGGACATTAAATGTGAAAAGCTTAAATGA
AGATGGGTTAAAGTCAAGTGGTAGAGAGTGAATGCGTCCATAAGTGATTAATCAAATACATAAAACTGATGATAATTGGG
TCTTGTCCAATTAATGGACAGCTAAAAGTACAAGAAAAAGAAAAGTAATTTCTTTGTCACCAAATTGACTTGACTTCAGA
ACCAAAAGTAGTAGAATTTTGCTGCTCTGTCCCAATTTCTGTGATATTTTTTATTTTTCGAGAGTCAAACAGTTTAAATT
TGAAAGAAATTTGCGCATGAAATCTTCAAATTTTTTGAAATGAAATTTATATATTTATAAACTATGTAAAAAGTATTATA
AGTCACAATAATTGACAATTAAAAATATTTAAATGATATATGAAAAATTTATGGTCAAAGATAGACCTGTTTGAATTTCG
AAATCCGAAAATTATCACATAAATTGAGACGGGGGAGTAAAATATTTTCTTTTATATATATTTAAATTAACTCCATTCAT
AGATTTGAAAATTCATCTCTATCAAAGAAGAAAGACCCCACACGGAAATTGAAAAATCGTCCTCTACAAAGTACTTTTAT
ATTTTTTTCTGACTTTTTAAAAATTTAGCGTCTCCGTCTTGATTATTTTATTGGATATCGTTAACTTTCACTAATACATA
TATATTGAATATCTATGTGCACACATTTTTTAGCAAAAGGAACTAGATCACCTAATGATTTTTCCTTCCTATATAATTTG
AACTTGAAACGTCATACCTATTGGGATATATACTATTAACCATATGTTCAAATATAGTATTTATTATAGAATAATTATTT
ATTCAATTTCAATAGATCATATATTCGTTTATGGTGTTTGTTTACTTATATAGTAAATAATTTAGTGTATAGAGTTTTTG
TTTATACACAAATGATTAAATCATTGGTTTTTATAAGTATAAAGTTTTTTGTTCACAATCTAGGATGGAAATTGGACATA
CCATCATTACGATTGTAGCACAAGATTATATATAATTTATCTTGATTATGGGAACAATATAGTTCCAACTTCTTGTGCTA
GTGCATTTTGTATGTATTGAACGGGGCCGAGTAGAGATAGTTGTTTTGGACTGACTCACAAAAGCATATTCTCTAAGCTG
TTAAATATACTTATATTCTTAATCCTGATATAACTATTATGATCTGTATATATTAATTATCATTTTGATTTATTAAAAGG
TGAGATTCTGAGATAGGTCAATATGTCTAGTAGATTGGATGATAATATTATGTATTGGTGAAATAATAAGTTAGTTGATG
GAATCCATGTCTCAATATAGAGATTGATGATATGCCTTTTTGAGAAGCTTATAAGTTTTCACCGTGTCAAACCTTGCAAG
TGGATTTATGAATCCGACACATGAAATAAGTTAAGTAGTGCTCTAAAGGAAATTAATTATTGAATTAGATTTATTAGTAA
TTTAATTTATTGATTAGTAGCTGTAATCTTACATGGGGAATTACATAAGTGTTTAATGGGGAATTTCGAAATCTAAATAG
TAGAGGAGTGCAATTACGATTTCCTAGTGGAATGATTCGTAATTTATTATGGTAAGAATAATTCAAAATTAATTATTTAG
AATTATTTCTATAATAGGAAGCCTCAGATTAATTTTGTTGTCCCTACAGTGCCCATTTTTAACTAGAACTAAGAATCCTA
TTTATATGGGAATAGGAAGAATAATGTGGGTTTTTTTGGTTTTCAGAAAAAACTAGGTTTTCTACTCCGTTTTGGATTGG
GAAGAAATCTCTATAAATAGGGATTCTCCTAACCTAGAAAATAGATGAATCATTTTTTTATACGATACTTGCTCACCCAA
GTATTGAGAGAGTTCGGATGTGAGCTTGGGATCACTGTAGAAGACCATAGTTCTTGTTTATATTGTAGTTTCGCTTAAAG
GTCTCTCTAAATTGGGGATTTGCTTGAAGGTATCTGCTCACGCTTTAAGAGATAATTCTTGAATTAAATTTTAGGAAGTT
TATGTGTTCTAGCATAACTTTATATGTTCTCGCATAAACGTTATTAGTTATCTATTATTCATGTAAGCAGTAAGATTCTG
GTATGCTTCCACTGTGCATATATATTTTCCAACAATATCTACTTTACTAACCATTAGATGGATATAAAAAAATCCTCAAT
GAAAACGGATTGAATTAAGGAGGAGGAGGAGGAGGATGAGGAGAAGGAGAATGAGAAGAAGAAGAAGAACCAGAAGAAGA
AGAGGAAGAGGAGGAGCAGGAGGAGGAGGAAGAGGAAGAGGAGGAGTAAGGAGGAGGAAGAGGAGGAAGAGGAGGAGGAG
GAGGATGGAGGACAAGGAGAAGACGGAGACAGAAAAGAAAGAAAAGAAGGAGGAGGAGAAGAAGAAGGAGCAACAAAAGA
AGGAGGAGGAAAATAAGAAGGAGGAGGAGCAGGAGGAAAAGTAGAAGGAGAAGGAGAAGGAAGAGAAGCAGAAGGAGAAG
GAGTAGGAGAAGAAGAAGGAGAAGAAGAAGAAGAAGAAGAAGAAGAAGAAGAAGAAGAAGAAGAAGAAGAAGTGAAAAAG
TAGGATAAGGAGGAGAAGGAGAAGAAGAAAAAAGAGTAGAAGAAGAAGAAGAGGAGAAGAAGTAGGAGGAAGAGCAGGAG
GAAGAGTAGAAGGAGGAGAAGAAGAAGAAGAAGAAGGAGAAGAAGAAGGAGAAGAAGAAGAAGAAGAAAAAGAAGAAGAT
ACAGAAGAAGTGAAAAAGTAGGATAAGGAGGAGGAGGAGAAGAAGAAGAAAGAGTAGTAGAAGAAGAAGAAGCAGAAGAA
GAAGGAGAAAGAGTAGGAGAAGGAGGAAAAGAAGAAGAAGAAGGACAACAAGAAGAAGAAGGAGAAGAAGGAGAAGAAAG
AAGGAGAAGAAAGAAGGAGGAGAAGGAGGATAATGAGGAGAAGGTGGAGAAGGAGGAGAAGAAGGACAAGAAGTGAAAAA
GTAGGATAAGGAGGAAGAGGAGGAGAAGAAGAAAGAGTAGTAGAAGAAGAAGAAGTAGAAGCAGAAGAAAGGATCCAAGC
TTGTTTGGATTCCTAAGAATAATCCTTAAAATGTTTTGCAGGTGAAGCTGAAAGGAAGCAAGTGATATTGATTCATAGAT
ATTGCTTGCTTAAGGCATATGACTGAAGACAAACAAAAATTCCTTTCACTTACTTCACAAAAAAAGGGAGAATATGTCAT
TTAGAGATTAAAAAAAATTAGTGCATGTGTAAGGGGGAAGCAGGTGACATAATTTTTCAAAAAAAAGGAGTGAGGATGAA
AATCAAACTGATGAGCGTGCATTGAAACATGTTGTACCACTTGATCCAACTATCGAACAAACTAAGGGACATTGATAGGG
GGAGCAACAAATCTTGAAACTGATTCATCCACAAAAGTATGTGGTTGCTAGATCACGTTGTTCTTAATTTCTATGAATCG
AACAACAATTGATGGATTCTGACACTAAATTAGTAGAGAGCATTTTGAAAAGAATAGGTTAGACTTGGGGATGATTAAGA
TTTCATAAACTCCCCTCAATAATTGGCTAGAATAATTTTTCTCTTTAATTTATTAGCTAAAATGTTATTCAATTCATTCT
TGCACATTTACTTGTATGTCCCAATCCAGATCTCTAACTTATGTTAACCTAATTTTTTATTAGATGTGCAAAGAAATAGT
GCAAGCAGGCAATGGTGATAAAAAAATTTCTCTTATCATGTATGTTCTATATTGTTAGAGGTTAGTATTGTTTAAAGTGA
AATAATTGAGCAGTCATATTTCATATATTAATTATCCTAATACAAAATAAAATAATCGTCAAAGCTCAAGAGTCACATTT
TTTTCAAGTTGTTCTCTCTCACCTATAAATTGATAAGCTTGCAATAAATATTTCACATCACCTTTATCTCTCACTTGGCC
TTCTTGAATTTTCTTACAAGTTCAAATTTAAATATTTCCCATAGTTTATCAGCTGATGTTTGCGATGTTATCCCTCTTCA
AATTGCTCTTAACCTAGTATATATTTAATTCTCATTTTAAGAGTAATCTAGTTCTTCATTTTCAGTTCCTGAGGAAGAAC
CAACTCCTAAAACGTTAAGAAGATGTCACTTTTAAGGAAGGTCTTAATAACGGATGAGACTCCTTACTTTTGTAGAATTC
TATTTTCATACTTCCTAATCCTCAGGAATCTATTTAATAGTCTTTATATTTTCTAGGTCTTGTATAGATTCTTTATATAG
CAGCCATATGGTCAATAATAAGATATACAATTTTCCCATCTTTGGTCTCGTTTCTTTATGGTATCAGAGCGCTTCTAAAC
TCCCACGAGTTGATCCTTTTTTTTCTGCTAAGTCGTCAAAATAGCCCCCAATGTTTCTATGACCAATGCTGATGGAGTCA
ATAACGCCATCATTGTTGTCCAATTCAATCCTATGACCCAACTCCTCATAAAATTAACTGGCAGTCACAATTTCTCCCTG
TGGAAAGCTCAAGTTTCAATGCTTATGCGTGGTCACAATCTCCATGGGCATCTCGATGGCTCCATCCCTGTCCCCACTCG
CACCATCTCGCAAAACAATCAAGATGTTGCTAACCCTGAGTTTGTTCTTTGGTACCGCCAAGATTAGTTAATTCAAAATT
CTATCTTGGCCTCCGTTGATGCTACACTTGCCCCACTGTTGTTGTTGCAATCTCTGCCAAAGCTGCCTGGGATGCTTTGC
ATACTGTGTATGCAAACAAATCTCAAACAAGAATTTTCAGCTTGCAAGACCGACTCGCTCGCCTCACTAAAGACTCTCGT
CCAGTCGCAGATTATCTCCATCAGATTCGATCACTTTGAGATGAACTTGCAACTGCTGGTGCGCCTATATCAAATTCCGA
ATTGATTGTTAAAATTCTTAGTGGACTCGGATCTGAATTCCAAGAACTCTCTACTGCCATTCGTGCTCGAGATTCAACAA
TTTCCTATGAAGAGCTTTAATAAAATCTTATGGATCACGAGCTTTTTCTAAAGTATGAGGACGACAAGAAGCTGATATCA
ACTAATATCACCGCTGTTGTAGCACAAAAGACCAGCTCAACTCCTCCTCGCCAAGGTAATAATAATTACTCCCGCAGTCG
CCGTCTAAGTGCGAACACTCTTCCTAACAATCAGCAATGGCAGGCACAACCATGTCACCCACAAAGAAACAACCAGCAAC
AGCCCTTTGACAAGAATCCTCGTTGTCAACTATGTGATCACGTAGGTCATTCTGCTAGGGTCTGCAGATCTCAATCCCAT
AACCATCTGCAAGCTTGGGAAAACTTTGCTGGTCGTTTTCCTCCTCAACAGACCCCTTGGATCGTGGATAGTGGAGCCAT
TCATCATATCGCGTCTGATGCTCAAAGCCTAGACAATGTACATGACTACCACAACACCGAAGAGATCACTATGGGCAATG
GTCACACCATTCCAATATCCCAAACCGGTAACGCTAACATAAGTGCATCAAATCATCATTTCAAACTTCTCAATACCTTA
TGCTCCCCTCTCATAAAGACTAATCTTATTTTTGTTTCTCAGTTTTGTCGTGATAATCATTCCTCTATTGAATTTTTTCC
TTTCCATTATCTTGTGAAGGATATCAATACGGGGGCGCCTCTAGTTCGCGGGCAGAATAAAGATGGGTTGTATGAGTGGC
CATCGGTCTGTACACATCGTTCTCCTCAATGCAATGTGACTGTTCCAATTCAGCTGTGGCATCGGCATTTAGGTCATTCT
AATCGTCGCGTTTTGGATACTATCTTGAATAATTTGTCCCTTCCTATTTTAGATCCTAAAGCTAGTTCCACTTGTAATTC
TCGTTACTCTAATAAGATGCACAAGTTGACTTTCTTAGAAAATTCACTGCAAAGTAATAAGCCCTTACAAATCCTTTTAG
CAATTTATGGGGTCCATCTTCGGTTTTGTCAATTGATGAAAAAAGATATTATGTGGTATTTGTTGATCAATTTTCAAACT
ACATGTCGCTGTTTACTTTAAAATCAAAAAATGAAAATCTGGAAGTTTTTCAAAATTTGCATCCATTGCTTGAACAGAGG
TTTAACACTGAAATTCAATCTTTTTACACGAATGGTGGTGGCGAATTTCAAAGTTTACAGTCCTATCTCAAAACACATGG
CATAGAACACTTAGTGTCACTCCCCATATACTCCACAAGGAATTGCTCTAGTCGAAAGAAGACACCGTCATGTTATTGAA
ACTTCTAAAACCTTGCTGCATCAAGCATCATTACCATCACACTTCTGGAGTTTTGCTTGTCAACAAGCTGTCTATCTTAT
AAACAGGCTAACTACACCCAATCTTCAGCATAAGAGTCCATTTGAAATTTTATTTCAAAAGATGCCAAAGTATGACTCCA
TTAAAGTATTTGGTTGCCTCTGTTATCCATGGCTCAAACCATATGCCAAAAACAAATTTGAGCCCCGTTCAACACCATGT
GTTTATTTAGGCTTTTCGATTAAACATTACAATCATCAATGTTTTGATCCTTTAACTTTCAAAATATATCTATCACGTGA
CGTCTTATTTTTGGAAAATCAGTTCCCATTTGACAACATTTTTTCTCATTTAAAAAGAACACAAAATAAAAATGTCTCTT
GGGAAATCTGTTCATCCGGCCAACAACCACATGATAATACTCAAAACTCATATGATTTTTGTGACCTTACTTCACAGATT
GTGCAACAGCCCATGGACACACATTCACCCATCTCCTCTGCCTCAACAGGTGCCAGCGTCTCAGGTACTTCTATTTCCCC
TTATATGATGCTTCTCCTCCTTCTCCAATGCCTCCATTACCCTATACCCGCACCATCCAAAATCCTATTTCCAGCCACAA
TTCACCGCATCCAACTGTTTCAACCTCACTAGTTCATACTTCTCCCCAGTTAAATGCTCAGCCGCAATCCACAATTATCA
CTTACCAACACCGAAATACGTCCACTGGTCCTTTGATCCAGAATCCTCTAGTACAACCCCTTCCTCATCACTTGTTCAAC
CTCCCATGGACACACAACCTTCCTTTGTATCCTCTACCTCTACAGTGACGCCCACTCATCACATGATTACTCAGTCTAAG
ACCAATAGGCTTAAGCCTAAACAATTACACACAGTTGTTCAAACCACTTCCTACCTACCTAGAACCTTTAAGCAAGCTCA
ACAAGTCCCACACTGGCATGAAGCTATGAGAAATGAATTTGATGCCTTAGTTCAGAACCGAACATGGGAGTTTGTACCAT
GTGATCCTTCCAAAAATGTGGTGGATTGTAAGTGGATTTTTTGGATTAAATATAATCCTAATGGTTCTATTGACAGGTAC
AAAGCTCGTTTGGTTGCTAATGGGTTCACATAAAGCCTGCAACTGTTCGACTTGTTCTTGCGATTGCAACACAACAAAGC
TGGCCCATTCAACAACTTGATATCAATAATGCCTTCCTGTAAGGTCGTCTTGATGAAGAAGTCTATATGCGCCAACCACC
TGGTTTTGAAGCTTCTACACATCCGATGCATGTTTGCAAGCTACACAAGGCTATATATGGCCTCAAACAGGCTCCGAGGG
CCTGGTACACTAAACTCAAAAATTACTTATTTACTTTGGAATTTGTTAAATCCCAATCTGATTCTTCATTGTTCATTGTG
CATAATTTTGAGTTTATTGTTTATATTCTGGTATACATTGATGACATAATTGTCACGGGTAATCAGATTTGTGGTGTTCA
CATCATCATTGATAATCTTTTAACCCGATTCTTATTAAAGGATCTTGGTCCACCTCATTATTTTCTTGGTGTTGAAGTCT
TACCTTATCTTGGTGGTCTTTTGTTGTGTCAACAGAGATATATTACAGATCTGCTGCAGGAAGTTAATATGCACAATTGC
AAGAGTGTTCTAACACCAATGGCTTCTACTCTTGCTTTCCTGGAGTCTGTTGAAAATTCTCTAATTGATGGCTATCTTTA
TAGGAGGATAATTGGTAAACTTCATTACATTTCTTTTACACGTCCATATATAGCATTTTCAGTTAGCAAGGTCTCATAGT
CCATTCACCAGCCCTTATTATCACATTGGACAGCCATGAAGCATCTCCTTCGGTATCTATACCATACATCTTCGTTTGGC
CTTCGAATTACCAAAAAACATTATCACCGTCTTCTAGCCTACTCAAATTCTGATTGCGATGGAGATCCCCTCTATTGAAC
CTCTACAACAGGTTATGTTGTTTACCTTGGCAGTTCTTCTGTATCCTGGTCCTTTAAAAATCAAAGATCTGTCTTCCACT
CCTCCACAGAAGCAGAATTTCGGGCTGTTGCAGCTATTGTTTCTGAAACAAATTGGCTAACAAGTTTACCCCATGAACTT
CGGTTTCATATTTCCACCACTCCTCAGATATTTTGTGACAATGTCAGCACCACATACATTTGCGCCAACCCGGTGTTCCA
TAGTCGGATGAAGCATATTGCTATTGATTTTCACTTTGTTCGTGAACAAGTTCAAAACAAGTATATCTCAGTTCAACCCC
TTCACTCGGCTAATCAAGTGGCAGATATACTTAACAAACCACTTCCAAGATCTTCTTTTGCCAAGCATTTCTCCAAGTTG
AGTGTTGTTGACACCACTAACTTGCGGGGGTGTAATAACGGATGAGACTCCTTACATTTGTAGAATTCTATTTTCATACT
TCCTAATCCTCAGGAATCTGTTTAATTATCTTTATCTTTTCTAGGTCTTGTATAGATACTTTTATATAGCTGCCATATGG
TCAATTATAAGCTATACAATTTTCCCATCTTTGCTCTCGTTTCTTTAAGTCTTAGAGCTAGCATGAAAATATAAAGGACA
TGATCTCTCTTGTGATTTTTGAGGAATACACAATTTCAATTCAGTCATGGACCTTAAACAATTAAAAAAAATCCTAATAG
ATGAACATGCTGATCTACATGCTCCATGAGGAAAATTGATACTCAAATACAAAGGCTGAAATAATGTATTTGCCAATAGG
ATTGTTGAACTGGAGGTTGCTCATGTAGCTTATGAGAAAAAAAACGTCCTTCAGACTGTAATTGAAGCTCTACAGACTGA
TCTCGATAAACAAAGGGCTGAAAATGTTGAAATCATTCGTCGGTTAACACAACTATTGTCACTTGTTCCATCCTTCTCTT
CACTTTTCAATCTTCGTGCTTCTAACTTTATTCTACTCCTATTCAATATTTTTGTAATTTTTTTTTTGCTTTATTCAGTA
TGGCTTCGTTCTTATATAGAACATGATCTGACAGTTTAATAGAATGATTATCTATTTCTTTATTAATGAATCATGTTCTT
GCTCTTTATATTACACGATTATGTTGCATGAAGTCGTTCTCTAATTGTCTTGGTGATAGCCCCAATGGTCATGAATTGCT
TAACTAATCACTCTAGCTAGTATGTTATAGGGTTGACATAACTTTTCAATGCTGCCAAAAGGGGAAAGATAAGAGTTGTG
CAGTGTTTATAATCCATTGACTAACCTATTTCATTCTAGTATTTCATACTTCAATGTCTACAAGTAAAGTTGTTTGAATG
CACAAAGATAAAAGATTTTTCATCATCAAAAAGGGGGAATTTATTGGGTTTATTTAGTTTTGATGATTGATAAAGAAATA
TAAAACACGATAGTCAACATGGTGCAAATGTACATTGTCACAGGGAGTTGAATTCGGGAAAACTTTCAAAATAAGTGCAA
AAATCAAGAAATGGATAATGTTAACTTTGTGATAAAACACAAGAAAACAAACAAGTGGTGAATTGAAGAGAAAGAATCGA
TGAGTTTGATTTGAAGAGGGAGTCTAAAGAGGCAAGAAGTTTGAACTTGTAACATCTCGCAATTTGAAATAGCTAGGAAG
AAGCTAAGAACTTGAAATAATCATGTTTAGAAATAGTGACAAATCTGAAAATTTGTTTTAGTTAGGAAAAGTGAGTTTTT
GGTAAACTTCAAATGGCCATAACTCCTAGCTCAGGATGATTTAGGTCTACTTCCAGATATGGTTGGAAATTTCTTGGAAT
GATCTTTCCAACGCCACCGAGTTCGCGCGATTCTGAGTTCGTATGAGTAAGTTATTCCCTTTAGAAGTTGGGCGTTGGCT
TTAAGGAAAGTCCAAATCCGGATATGTGAAGGGTAAACTAGTCTTCTCCTTACCTAATTTACCTATTTTGTTTTTAGGAA
TTAATTGGGGTAAAACAAGACTTTATTCAGTTTAGAAAAAATTAGAATTTACGCTAGGGCTTGGAGAGGAGAAGAAAGAA
GAGAAAAGAGGAGAAAAATCAAGAAATCGCCAAGAACGTTCAAGCTTTGTGAGTGGAATTCGTCGGAGGTGATCCCTACA
AGGTATGTGAGATCACATAGTGTTGGGTTAGTTCACCCACACGCCAAACTTGTTTTAATTCAGCAAAATTGGAGTTGTTT
GAATGTTAAGAAAGTGAAGTTCTTGAAGAACATTGTTGAATTCTTGTTGGTTGATTGTTGAATGCCTAGTGTTGATTTGA
TTCGTGTTTCCGTGGTGTAATTTCGGTTTGAATCTATCATATATTGAGGGTATAAATGATTCTAAGTGTTTGCGAAAAGA
ACCATTAGAGTTTATAGGGTTCAGAGATGAAAAACAGAGAAGAAAAGTTGTCAAACACCTCGGTAAAGGGGTGGGGCATC
GCGCCAGTCAGCGCGCCCCATAAGGGTCCTTGAATGTTTACCCTTGGGGTGCCGCGCCAGCCAATGCACCCCAGACCAGT
CCCTGAATGTTGAGGGCTGGTGCCCCGTGCCTCTCAGAGCGCCAGGGACGCCAGTTCTCCCCATTAGCTCCCCACCTTTT
CGTACTTGTTTCTTAGCAACGTACCTATGTTTTCTAATTGATTCCAACACTCTAAGGTACATCTAAACATCATAAAATCA
TCCAATACATGAGATCATGAACCTTGAATCCATAATCCAATTCAAGGAAAGTTAGGATCAAAGTCAATAGAAGTTAAGAG
TCAAGTCTAGAAGTTAAGAAGCAAGTCAAAGCAAAGTTTTTAAAGTTTTAAAAAGTGTTTGACAAACGTTTTAACCTTGT
TTAAAGACTTATGTTTCAAGTTTAGCAAAGAGTAAAGAGTTGAGTTCATTTCTCAAAAAAAGTTATAAGGGAACTAAGTA
TTCCCGAAGAGTTATAAATGTTTTCACATTTGAGCAAGAAAAGGGAACATCGATTCCAAGAGAGCTTTTAAGCTAAGTTT
TGAGTAATTATCTCAAACCAAAGAAAGAAGTTTATTTTTAAAATATATGAGCTAAGTATATTTTTGGGAATAGTATTGAG
CACCGATATAGGGATGCGAGTTCATATTAACTCTAGTCTCTATAAACCATGTAGCCATCATTGGTATTAATGGGTCATAC
TTTTTAGATGATCATATAAGTTAAGCTAGTGGATCCACTAAGTTAAGTATGTTCTATATGACGGCAAAGTATAGGACCGT
TCTGGCAGCGTGATAAAAGACGTTGTATCACCACTTAGGCTCATAGTGGTGGTTGTCGGTTAAAGAAACTCTCACCTAAT
CTATATTACTTTGTATATGAGTAAAGTTGAGTTTGTTATATCATTTTGTTTAATTAACTAAGTTGCTTTTACTGTTTTAT
AAAGCTTTTCATATAATGCATGTGTTTCATTGCTTTATTCTAAGTTAAGTTTATTCATGAGTTGACAAGAGCCAAGGTAG
GTGTTTTCTTTAGATTCGTTTCAAGCCTATATCTTGTTTTAGCATTCCAACTCACATACTCGTACATTTAATGTAGTGAT
GCCAATTGGCCTACATCTTCTTATGATGCAGACGCAGGTAACCATGATCAGCATCCAGCGCCTCGTTGATCCAACTTGAT
TATTCAGAGTCTGTTGGTGAGCCTCCTTGCATTCCGGAGGACTCCTTTATTTGCTTTCTAGTCTTTCAAATGTTAGGATG
ATCGTGGGTCCTGTTCCGACATCCCTCTTTTTTTTAGAGGCTTGGTAGAGAGTTAGTAGTCAGACGTCTTTACATTATCA
TTTCATATGTTAAGACTTGAGTTGCCATTATGGCCAAGTTGAATGTTGACCATTAAACATTCTGAGTTATTTCACTAAAG
TTATTTGAGTAAGTTCATTTGATTATAGTAAAATGTTTAGAGTCTTCCGCTGAGTCAGTAAGCCAGGCCAAAGGTTCGCT
TGGGGCCAGCAATGGTCTTCGAGTGCCAGCCTCATCCAGGGTGTAGGCTTGGGGCTTGACAAAGTTGGTATTAGAGCACA
GAGTTCAAAAGTCCTAGGGAGTCTATGAAGCCGTGTCTGTAGAGTCCTAGTTATCGGTGTGAAGCACGCCACATCTATAA
TTAGGAGGCTGCAATGCTTAGGAAATTACCTCACTTCTTTCACACTCTTTTTGTGCATTAGAGTTTGATCTCTAATTCGT
GCATGCGTGTGTTTGTAGATAATCATGCCTCCACGAAGTGCTGTCAGAGGTCGTCTTGCGAGACGCAATGTTGGACCAAA
AAATCAAGAGTTACCCAATGCACCTGAAGTGCAACCTCAAGGTGAAGTCACCAATGCTGAGTTCCGTGAGGCTATCCGGA
TGTTGAGCCTAGCTGTGACTAACTAGGTCAGGCAGCAAAGAGGATCTCGACAAGAAGAGGCTAACATATCAAGGATTCGT
GAGTTCTTGAGGATGAACCCTCCAAGTTTCACGGGTTCCAGCACTGCAGAGGATCCAGAGAATTCATTGAGGAACTGAAA
AAGATGTTCGATGTGATGCATGTTACTGATACTGTGAGAGTTGAGCTAGCTGCATATCAGAAGAAAAATGTTTCTAGGAC
TTGGTTTGATCAGTGGAAAGGGGGTAGAGCTGAGGATGCACCACCTGTGAGTTGGGCCTATTTTGAGGAAGCTTTCTTGA
GACGTTTCTTTCCCTGAGAATTGAAAGAGGCTAAGGTACGAGATTTTCTTACACTTAAGCAGGATTTTCTAAGTGTGCAT
GAGTATGGGTTGAGGTTCACCCAACTATCTCATTATGCTCCGGAAATGGTTAAGGACATGAGGAGTAAAATGAGTTTGTT
TGTTGCTGGGTTGGCCCGTCTATCAAGCAAAGAGGGCCGGGTAGCGATGCTGATAGGTGACATGGACATATTAAGGTTGA
TGGTTTATGTGCACCAGGTTGAGGAAGAGAAAATGAGGGACAGGGAAGAGTTCAGAAGTAAGAAAGCTAAGACAGGGAAT
GAGTCTGGGCAGCAAAAAGGTAATGTGAACCGTTCGTCCTTTCAGCAAAAGAAAAAGGGACCTGCTCCATCATCTGCTAG
TGCACCTGCACCCCGAAACAAAGGTGAGTATAATGTCCAGAACTCGCAAAACTTCAGAGCTAGATCTGCACAGTCTCAAG
GTAGTGTGGCACAAGGATGTAACTGACACCTGCATGTACTAAGTGTGGTAGGATCCACCCAGGTGAGTGTCGTGATGGCC
AGACAGGTTGTTTCAAGTGTGGGCAAGAGGGTCATTTCTTGAAGGAGTGTCCTAAGAACAGGCAAGGTAGTGGAAATCAG
GGCATTAGAGCCCAATCTTCATCAGTTGCTCCACTAGACAGGGTTGCACCTAGGGGAGCTACTTCCGGTATTGGTGGAGG
GGCAAACCGCCTCTATGCGATCACGAGTCGCCAAGAGCAAGAGAACTCTCCAGATGTTGTCACTGGTATGATCAAAGTCT
TTACTTTTGATGTTTATGCTTTGCTAGACCCGTAAGCAAGTTTTTCTTTTGTAACCTCTTATGTTGCAAATAAGTTTGAT
GTTCTTACTGAGAAACTTTGTTAACCCTTTTGTGTTTCTACACCTGTTGGGGAGTCTATTCTAGTTGAGTGAGTTTATCG
TGATTGTGTTATTTCCATCAATCACAAATACACCATGGCTGATCTAGTTGAGTTAGACATGGTAGATTTTGATGTCATTC
TAGGTATTAATTGGCTTCATGCCTGTTACGCATCAATAGATTGTAGAACTCGAGTTGTCAAGTTTCAGATTCCTAATGAG
CCATTCATAGAGTGGAGTAGTAGTTCAGCAGTGCCTAGGGGTCGTTTCATTTCGTACCTTAAGGAGAGAAAGTTAGTTTC
AAAGGGTTGTATCTATCACTTAATCCGAGTTAATGACTCTAGTGTTGAGATATCTTCCATTCAGTCAGTTCCTATAGTAA
GAGAGTTTCCAGAAGTCTTTCCTGATGATCTACCCGGAGTCCCTCCTGAGAGAGANNNNNNNNNNNNNNNNNNNNNNNNN
NNNNNNNNNNNNNNNNNNNNNNNNNNNNNNNNNNNNNNNNNNNNNNNNNNNNNNNNNNNNNNNNNNNNNNNNNNNNNNNN
NNNNNNNNNNNNNNNNNNNNNNNNNNNNNNNNNNNNNNNNNNNNNNNNNNNNNNNNNNNNNNNNNNNNNNNNNNNNNNNN
NNNNNNNNNNNNNNNNNNNNNNNNNNNNNNNNNNNNNNNNNNNNNNNNNNNNNNNNNNNNNCTTCCGAAGATTGATGATC
TTTTTGATCAGCGTCAGGGTGCTTCCGGTTTCTCAAAAATTGACCTCAAATCAGTTTACCATCAGTTGAAAGTAAGGGAA
TGTGACATTTCAAAGACAATATTCAGGACCCGTTATGGTCATTATGAGTTTTTAGCATGTCGTTCGGTTTAACTAATGCA
CCAGCAGCGTTCATGGACCTTATGAATAGAGTCTTCAAACCTTATTTAGATATGTTTGTTATCGTCTTCATTGATGACAT
ACTAAACTATTCAAAGAATAAAGAGGATCATGCTAGCCATCTCAGAATAGTTCTTTAGACTTTGAAAAATAAGGAGTTGT
ATGCCAAGTTCTCTAACTATGAATTTTGGCTTGAGTCTGTGGCATTCTTGGGCTACATAGTTTCTAGTGATGGAATTAAT
GTTGATACTCAGAAAATTGAGGCAGTGCAGAATTGGCCTAGACCCACATCTCCAACTGATATTAGAAGTTTCTTGGGTTT
AGCTGGTTATTATAAAAGGTTTGTAGAGGGGTTCTCGTCTATTTAGTCCCCTTTGACCAATTTGAATCAGAAGACGGTTA
AATTTCAATAGTCTGAAGCATGTGAGAAACGCTTTCAGGAATTGAAAAAGAGGTTGACTGCTGCCCCAGTTTTGACCTTA
CCAGAAGGTAACCAAGGTTTTGTGGTGTATTGTGATGCATCTAGAGTTGGTTTGGGTTGTGTCTTAATGTAGAATGGCAA
AGTTATAGCTTATGCCTCTAGACAGTTGAAAGTTCATGAGAAGAATTATCCAACCCATGATCTAGAGTTGGCTGCTGTAG
TTTTCGCTTTGAAGATATGGCGCCATTATTTGTATGGTGTTCATATGGATGTGTTCACCGAGCACAAGAGCCTTCAATAT
GTGTTCACTCAGAAAGAGCTCAATTTCAGACAGAGAAGGTGGTTAGAGTTACTCAAGGACTACGACATGAGTATTCTTTA
CCACCCAAGTAAAGTTAATGTTGTTGCTGATTCCTTAAGCAGGTTGTCTATGGGTAGCACCACCCATGTTGAAGAAGTAA
AGAGAGAGTTAGCAAAAAATGTGCATAGGCTTGCACACCTAGAAGTCTGACCCATGGATTCTACAGAAGGAGGAATAGTT
GTGACGAATGGAGCTGAATCATAACTAGTGGCAGAAGTTAAAGAAAAACAAGACCAAGATCCCATTTTGCTTGAATTGAA
GGCAAATGTTCATAAGCAAAACGTATTAGCTTTTGAACAAGGGGGAGATGGCGTACTGAGATATCAAGGTAGATTGTGCG
TATCAATGGTGGATGGACTCCAAGAGAGGATCATGGAGGAGGCTCATAGCTCCAGATATTCCATTCATCCGGGTTCCACC
AAGATGTATCGTGATTTGAAAGAAGTGTATTGGTAGAATAGTATAAAGAAGGGCATTGCAGAATTTGTTGTTGAGTGCCC
AAACTGCCAATAGGTTAAAGTAGAGCACCAAAGGCCCGGTGGTTTGGCGCAGAAAATAGAACTTCCAGAATGGAATTGGA
GATGATTAATATGTATTTCATCATAGGTTTGCCAAGGTCTCGCATTTAGAATGATTATATTTGGGTGATTGTCGATAGAA
TGACAAAATCAGCCCATTTTCTGTCGGTAAAGACTACCCATTCAGCAGAAGATTTGCCAGGTTATATATTTAAGAGGTGG
TAAGACTTCATCGAGTCCCAATCTCCATTATTTCAGATAGAGGTGCACAATTTACTGCACAGTTCTGGAAATCTTTTCAG
AAAGATTTAGGTTCAAAGGTGAACTTAAGTACTGTCTTTCATCCTCAGACTGATGGGAAAGCAGATCTCACTATTCAAAC
ATTAGAAGATATGTTGAGGTATTGTATGATTGATTTCAAAGGAAATTGGGATGATCACCTACCTCTCATTGAGTTTGCTT
ACAATAACAGTTACCACTCTAGCATCTAAATGGCTCCTTATGAAGATATTTATGGGAGAAGATGCAGATCTCCTATTGGA
TGGTTTGAAGTTGGTGAAGCAGGGTTGATTGGACCATATTTAGTCCATCAAGCTATGGAGAAGGTTAAAGTGATTCAAGA
GAGGTTGAAAATGGCACAGAGTCGTCAGAAATCCTACACTGATATTAGGAGAAGGGCGTTAGAGTTCAAAGTAGATGATT
GGGTATATCTAAAGGTTTCACCCATGAAGGGTGTTATGAGGTTTGGTAAGAAAGGGAAACTTAGTGCCCGGTATATTGGG
CCTTATCGAATATCCAAAAGGATGGGCAATGTAGCTTATGAGTTGGAGCTACCACAAGAGCTAGTAACGGTTCATCCGGT
GTTTCACATCTCCATGTTGAAGTGCATGGGTGATCCTTCATTGATCATACCAACTGAAAATAATGAGATCCAAGGACAAC
TTATCGTATGAGGAGATTCCGGTTCAGATCCTAGATCGCCAAGTTCGCAAGTTGAGGACTAAGGAAGTAGCATCAGTCAA
AGTCCTTTGGAGGAACCAGTTTGTTGAGAAAGCTACTTGGGAAGCTGAAGAGGATATGTAGAAAAGAAATCCACATCTCT
TTGAGTCCAGAGAAAATGAAGACCAAGGTACTAATTCTCTTCTTAGTACTCTTTAAATTATGAGTGAGCATGTTGTTTGT
TTGCATTTGCTTGTTGGGTGTTTAAACTTGATGTTACACCCTGAGCCTAGTAAGAATAATCTCATTCGAGGATGAATGTT
CCCAAGGAGGATATATCGTAACATCTCATAATTTGAAATAGCTAGGAAGAAGATAAGAACTTGAAATAATCGTTTTTGGA
AATAGTGACAAATCTGGAAATTTGTTTAAGTTAGGAAAAATGAGTTTTTGGTCAACTTCAAATGGACATAACTCCCAGCT
CAGGATGATTTAGGTGTACTTCCAGATATGGTTGGAAATTTGTTGGAATGATCTTTCCAACGCCGCTGAGTTTGTGCGAT
TCCGAGTTCGTATGAGTAAGTTAGGCCCTTCGGAAGTTAGGTTATTGGCTTTAAGGAAAGTCCAAATCCGGATATGTGAA
GGGTAAACTAGTCTTTTACTTACCTAATTTGCCTATTTCGTTTAGGAATTAATTGGGGTAAAACAAGACTTTATTCAGTT
TAGAAAATATTAGAATTTACGCTAGGGCTTGGAGAGGAGAAGAAAAAAGAGAAAAGAGGAGAAAAATCAAGAAATCGCCA
AGAATGTTTAAGCTTTGTGAGTGGAATTCGTCGGAGGTGATCCCTACAAGGTATGTGAGATCACATAATGTTGGGTTAGT
TCACCCACATGCCAAACTTGTTTTAATTCAGCAAAATTGGAGTTGTTTGAATGTTAAGAAAGTGAAGTTCTTGAAGAACA
TTGTTGAATTCTTGTTGGTTGATTGTTGAATGCCTAGTGTTGATTTGATTTGTGTTTCCGGGTGTAATTTCGGTTTGAAT
CTATTATATATTGAGAGTATAAATGATTCTAAGTGTTTGGGGAAAGAACCATTAGAGTTTATAGGGTTCAGAGATGAAAA
TGGAGAAGAAAAGTTGTCAAACACCTCGGTATAGGGGTGGGGAGTCGCGCCAGTCAGCGCACCCCAAAAGGGTCCTTGAA
TGTTTACCCTTGGGGTGCCGCGCCAGCCAATGCACCCCAGACCAGTCCCTGAATGTTGAGGGCTGGTGTCCCGCACCTCT
CAGAGCGCCAGGGACGCCAGTTCTCCCCATTCGCTCCCCACCTTTTCGTACTTGTTCCTAAGCAACGTACCTATGTTTTC
TAGTTGATTCCAACACTCTAAGGTACATCTAAACATCATAAAATCATCCAATACATGAGATCATGAACCTTGAATCCATA
ATCCAATTCAAGGAAAGTTAGGATCAAAGTCAATAGAAGTTAAGAGTCAAGTCTAGAAGTTAAGAAGCAAGTCAAAGCAA
AGATTTTAAAGTTTTCAAAAGTCTTTAACAAATGTTTTAACCTTGTTTAATGAATTATGTTTCAGATTAAGCAAAGAGTA
AACAGTTGAGTTCATTTCTGAAAAAAAAGTTATAAGGGAACTAAGTATTCCTAAAGAGTTATAACTGTTTCCACATTTGA
GCAAGAAAAGGGAACATCGATTCCAAGAGAGCTGTTAAGCTAAGTTTTGAGTAATTATCTCAAACCAAAGAAACAAGTTT
GTTTTTAAAACATATGAACTAAGTATATTTTTGGGAGTATTATTGAGAACCGATATAGGGATGCGAGTTCATATTAACTC
AAGTCTCCATAAACCATGTAGCCATCATGGGTATTAATGAGTCATACTTTTTAGATGATCACATAAGTTAAGCTAGTGGA
TCTACTAAGTTAAGTAGGTTCTATATGATGGCAAAGTATAGGACCGTTCTGGCAGCGTGTCAAAGGACGTTGTATCACCA
CTTAGGCTCACAGTGGTGGTTGTCGGTTAGAGAAACTCCCACCTAATCTATATTACTTTGTATATGAGTAAAGTTGAGTT
TGTTATTGCATTTTATTTAATGAACTAAGTTACTTTTACTGTTTTATAAAGCTTTTCATATAATGCATGTGTTTCATTAC
TTTATTCTGAGTTAAGTTTATTCATGAGTTGAGAAGAGCCAAGGTAAGTGTTTTCTTTAGATTCCTTTCAAGCCTATATC
TTGTTTTAGCTTTCCAACTCACATACTCGTACATTTAATGTATTGATGCCAGTTGTCCTGCATCTTCTTATGATGGAGAC
GCAGGTAACCAGGATCAGTATCCAGCGCCTTGTTGATCCATCTTGAGCATTCAGAGTCTGTTGGTGAGCCTCCATGCATT
CCAGAAGACTCCTTTATTTGCTTTCTAGTCTTTCAAATGTTAGGATAATCGGGGGTCCTGTCCCGACATCCCTCTTTGTT
TTAGAGGCTTCGTAGACTGTTAGTAGTCAGACGTCTTTAAATTATCATTTCATGTGCTAAGACTTGAGTTGCCATGTTGG
CCAAGTTGAATGTTGACCATTAAACATTTTGAGTTATTTCACTAAAGTTATTTGAGCAAGTTCATTTGATTATAGTAAAA
TGTTTAGAGTCTGCCGCTGAGTCAGTAAGCCAGGCCAAGGGTTCGCTTGGGGCCAACAATGGTCTTCGAGTGCCGGCCAT
GTCCAGGGTGTAGGCTCGGGGTGAACTGAAGATGGAATTTTACTTCAAGTAGAACATTTTAAGTGAGTGTTGAATTGAAG
AGTTGGTGTTCCATTATAACACAAAAGAATCATGAATTTGTTTTAAGGAAAGAGTCTAAAGAAGCAAGGTGCTTGAATTG
AAGAAGGAGTCTCACTTGAAGTAGAACTCAAGTGAAGAGAGTTCAAGTGAATGGGGAGTTCAAAGTGCATACGAACTTTA
TGAAGAATTGTGCTTAAATAGAGGTGAAGTCGTCTATAATACTCATGCACTTTTAGAGCTAAAAGGGTAATTGGAAAATT
GACTTCGCAAGTGCTACCAGTAGGCTCAAGGAACACATTGAAGAACCAAGTCCTATTACAACGTTTATATATTAGGATGT
TTTCATTGAGTCATAGTATTGATGTATCTTTATCTCAATGTGTTATAAACTGAATTAGGAGTGTTGTCTTCAAATTGGGA
TAACTCGAAAACCTGGGAATACATACCTTGGGAGGTTTGTGTTGATGTTTGGGAATTATCGTTCGTAATTCCTTAGGTTG
CATAGGCTTGTAATCTGTTTTGTGTTGATCCTCAGTGATATAGTGAAGTTGGAGTTAAATCTTGTAGGGGTAAAGGTCGT
GATTTTTTACACCTTTTTGAGCCATGTGTTTTCCACGTAAATACTATGTTTTTACTTATGTTCTTACTCTTTGTTGGAAC
ACATTAGGAAAATTGTTTCAGACTTAGGTGAAAACTTAAAGTAAGTAAATAACTAGGTCGTGCAGGCTATCATTAAGTCA
TTTTCACAAACACTCAATCACTTTTCACATCAAAACAATACCATATAAGAGAAATGAGACGATGTTTGCATATGATGCAT
ATGTCTAATAGTTGTTAAGAAAAGATGTATATACGCAATCCCATAATGTAGATAGCTAGGACCTATGGGAGACTCACAAA
GTCTATATATTGTACCGAACAATACTATACCAGGAAATGCCCTTTGTGATTAATATATTGTATCGATAACCCTTTACAAG
TCAATATCCTTGTTGACCCTTTACCAAGAGTTATCCTTTTATTTCCTTAATATCAATGTCTAGTACATGAAATATAAATA
CCAATTAAAAAACGACAACCCATATATTAGATTCAAATCCTCAGTACAGATAATCAAAAGCAACCCAGAATAATCAACAA
AGCAAGAAGGACAATGAAAAAATAATTAAATTATCATTTCAACCGCTTTTGTATATATTAGTGACAACACAAACATTTTT
ACCAATGCTACAACTAGAAATCAAGTTCACGTAGTCATCACGAATAAAGTATCCATTACCAATAACATGATATCAGTACA
CACATAAATGCTCGTCCTCTCATTTATAAGAACACCCATCATCCATTGCCCATTTACACAGTCAATCAATACACTAAACA
CTTTGAAAAGAGTCAAAGAAAGTTTCAATTTGCCTTAAATGAAGCCTGAAAGTCAATTTATGGCCTTGCCCTTCCATAGA
GCTTATGGACAATCTCAATCTAGTCAAATACATAATCTAGATGATAAAACTAGTTTGTAGACACTCATATTGCTATATTT
TTATCCCAGGCCAAACAAGTTAACCCCGAGCTCCAAAGGGAAAAACAATGATTTTCATTACAATTTAGATTACCCATACA
GTAGGAACTCAAATCTTAAATTTCATCAAAACTGAGTTCAAATTAACCCCAAAATTATCAAAATACAATTTCTTAATTTC
GGCTATAACTATTAATTTTCATGTTCTTACACATTTCTGAACGATGAAATAATCAACAAATAAGAAACGTGATACTGAGA
TCATCGGTTTACCCATAATATAACTACCTCAAATATGAAATCTCATTTTAAAAAATTGAATCTTTATCACCTCCAAATCA
AAGTAATACGATTTCTAGATGTAGAGCGAAATTCCTCAATTTTCTCCAATAAAAATCACTCACTTTTTAGCTCTAGAACT
TCATATATGTTCAAAATACCAAGAAAATATGGTTTGAAATTTAATACAATGTTCAGGCATAAAAAAAATTAAAAAAATTG
TGTCATTTTCTGTCATTAAAAGTAGAAAAATCTGGTATCCAAATGGTCTACACCAACACCTTTTTGCCACCAACAATTTA
TTTTTCACTAAAAACACCATAATATCCTTATACGACCTTCAAAATGCACCGATTTATTTTTACTATGAGTCCTAAATAAT
GATATGGATCTCCTCATTTAATTGAAACTCAATTTCATGTTCAGATTCCCAAGGAGATGAAGTCTCAAAATAAATTTTTA
ATTTTGCGGAAAAATCCAAACTCATCATATAAACATGTTGGCACTTTTAATTATATCATGAATTTGAGCTAGTTAAGTCA
ACTATTTGACAGAGGTCAAATCTCAACTTTAAATTTAACTAGAATGCAACTCATTCGTCCAAAACTCATCCAAAACCTCC
AAGACACAAACTAAATATGATCAAATGATCTTTCTTGCTAAACCAAGTAACAAAACAAAAATTGATTTAGGTTACAAACA
AGAACTTCAAGTCTGCCTCTGTTAATTTCTCCAATGCCTCAGAAGCACCACCGACCGTCCTGTGAAAAACATCAATACTT
GGCAATCAGCACACCAGAGAGAGAAGGGGGGAATGTCAGAGTAAAGGAGTAAAATTGAAAGAACACACATGCAACTGGCA
CAATGAACTTGGAGAAACTTACCCTTCAAAAAGTAGTTTTTTCTTCTCTTGCAACTCTAAGATCCTCTCCTCGATTGTAT
TCTGAATCACAAATCTTACAATCCTAGAAATGATAAAATAAGAATAAGCTACCTTGATTGGTATAGTTGGTTGAAGAAAC
ACAAGAACACACCTGAGTGGTTTATACTGCCCTATTCGATGGATTCTATCTTGGGCTTGCTTCTCCACAGCAGCATTCCA
CCAAGGATCCATCAAAAAAACCTATCAAAGTGCAAGAGGAGAGTGAAACGTCAAGGTAAGTAGTCTAGGTCATTCAACAA
AATATTATAATTTCAATATGTATCTATTCTTTAGGTGCACGGAGATGAATTTAAAACATCCCAAACAAAACAAATTGTTT
TATCTTGAAGAGATGAAGGAATCCAACATAGATTCAAATCCCTTGGTATTTGACAAGAAGTGAAGAATATTTATTGACAA
AGAGAGGAAAGGAAATCCTTACGTGTGATGCCACTGTAAAATTCAGGGAAAGACCTCCGACTTTCAAGCTCATAAGAAAT
ATAATGCAATCTGGATCGTTGGTAAATCTTGTAATTGCAAAATCTCTTGCAGTCATAGTCATGGATCCATCTAATTGAAC
ACAACTAATGCCTGACTGCCAAATGCACACAAGAAATGATTTTTGTTGTGACTACTGATGGAAACCATAGGGGTAGATGT
GAAGGGGATAAAGAATACATGTCTTATCTTCTGTAGAGAATAGTGTATCAGATCCAAAAATGATGTGAATTGGCTGAAGA
CTATTGCCTTTGCGGAACCATCTCTTTCAATCATGAACCTTATTTCTTCTCTCTTGATCCAATAAAACAAGCAATGAGAA
TCCTATTATATATAAAGGCAAAATAATATATAGTTATTAATTAAAAAGTAATTGTATACCAAAGCTTCTATTTTTGTGCT
TGTCTGAAAATTATCAAGACAAATTCTATTCAATATACTCGAGGACCTATATCCTTTAATAGTTGCTTTAGTTTTCTGAT
CGTTTGTCGTGAAATCCACTGTAATTGATTTAAAACATGAAGGGCATGAATGTTGTCCCATGGTTACAGAAAAATTTATC
AGACATGACTTGCAAAAGACATGTTTGCAAGAATTAACCTGCAATAATCAAAAGAGGTGCACTTTTTTTTTTATAGGAGA
GCCAGTTTAAGTTTCAAATGACAAAATAATAGTAATGAATTCCTAGAATATTTCTTAGGTTGTCAATAGATGAGGTACGG
GAATTTAAATCATCAAGTCCACATGTGTAATGGAAGTCCTTTTAGTGTTATAAGGCATTCCTAAAAGCATTTCTAGTAAA
AAAAAAAAGAGAGGTCTTTCGTATGGTGCTGGAAAAGAATTTTTAGAAGACATCGTAGATGTAAATGTTGAAAACAATGG
CCACATTAAGATATGAAATATCCATCATATAATATACGAAATATTAATGTAGTTTGAGTAGGAAATCCATTAAATTCAAT
TTTAGTGATGTATCAAGTTTCGTGAGTGAGCTTATTCCTTTATTTTATACTTTCTATTTCTTTTCTTAGGGAAGTGGGAG
AGTATGCAACTCACGATTGGATCTTCTATTGGATTGTGACATAAACCACATGGTTGTTCAACATAGCCAACATTAGTTGT
TCTTCCACTTCTAGCCAAAGCAGAACTTGAGTATTCCACTAGGTAAGGATGATCAACTGCCTGTAGTTAGATCAAAGATA
AAATCATTCAAATATAAGAAAAAAATTTCTAGTTATTACTTTTGAGGTATAATAATTCGTAAATCATAGAAAGTCAAATT
GCTTGCTTTAGTAAAAAAAGTCTGAACTGTTTATTTCTTTAAGGGCCTAAAATTATTAAGGAAGGTCAAAAGATGCAACA
GGAGAGCAAAGGCATGCTAAAAACAGCAAATAATCAGATGGAACAAGACACTAATATAGTCAATTCTTGCTCTTGTTCTT
GTGCGACACTTCTTCATTCATGAAATTAAAAATATTAAATATATATAAAATAGGCACTGCCATTTTGGCATCCAAATATT
GCATCCAATTTTACGCCAACTAATATTTAATATGATATTGTGATGTAAATACATCTATAAAAAATCATATGGATGGGAAC
TAAGTCCACCTCTAAATCATATGAATGTGGATTCGATTGACCAAGGAAACAAAGTAGGATAGGATCACTGTCGGACTCCT
TGGTAGGGGGTTCCATGGGTGGAATTTACACTTCATCGTATAGAAAGAATAGCAATGAATATATCAACAACAACAATAAT
AACATATCAAGTGTAATCCTACAAGTAATATATGTTAATACAAGTAAAACAAATTTAAATAGTATAGAAAAAATGAAGGA
AAAGAAGATTAAACAAATTGAATGAAGTGCATTTTAGTACAAAATCAAGCTAAAAAATTTCTGAAGGAAAACTTAAAATG
AAAAAAGGTTACAGAAAAATGGCTCAAGGGAGGATATTTAAGGAAAAAGCAAGCCAAGAAATTACTGAAGGAATTGTTAT
CTCCGAGTTTTGAAATACTGAATGATTTAACCCATTAAATATTTCATTTCCATGATATAATGGTTTTACCACAATTGGTG
TAGAAGTATTGAAATATTTCTTCTTATGAAAAAAATTACATTAGATCTAATCCATACTTTGAAGGTTAACAATGAACCTA
TAACAAAGAATTTTATTCACCAATGCAAGCAGGTACCAATACATTATAAAGAACAATTCAGTTTGGAAGCATGATATACA
TACCTGTCGCATGCGTGTGAGTATATTAAAAATGTTAGCATAATTATTCATCAACATACCAGCTTGAATGTACCTGTACC
AAAATACGTCAGGAAGAAACAATATAGTGATGAGAAAATGAATAATACACTGCTTATTTTGACTCTCATTATTTACTTTT
TCACAAGGTTATATAGCTAGTGTCGATTAGTTTCATAAGTATTGACAAAAATATATTACATACGTATTTAATTGTGCCCG
ACTTTCATCCCACAATGATCTGTAGTAGTCTTCTTCTTTAACATCGAAACAATCTTTGCGCAAGGTAACCTGAATAAGTA
AGTAAGTAACATTCTAAAGAGGAGAGAAAACAATTAATAACTCTAGCACTATGTTAATGTGAAAAAAACTTATGATCCTT
GGAGGAAGTCCAAGATCAGCAGCCCTTCCCTTTTTCGTACGTCTAAGCATTATGGTTTTTAAAATTTTGTGTTTCAATAA
AACCATCGCATCTCTACCAAACCCATGATTCCATTGAAATTGTATGGGTGAGGCAATATACTAGAACATAAGATGTATCA
ACGTCTCCGTGTCAGCAACAATATTATTTATCACAAATAACAAAAGGCATCAAAATAAGTATAACAATTTGATAACTTAC
TCTATTCCACCATCAAAATTGTCGAAAGGATTGGTGGTGGCAATGTGGACACTCGAATGAGCTAAAATAAATACAAACAC
AAAATGGAGCAAGTAAGACATAAAAAAAATCTTGTATTTAGGTTAATAAAACATAAAGAGAAAACTTTTTGATCTGTTGG
TTTCAGAAGGAAAAAGCAAATATATGGTATCTCTTGTATTTAGGTTAATAAAACATAAATAGAAAAAATGAACTAAAAAG
ATAAAAAAATAAACAATCTGAGTCCACAGAACCCACTATCTATCCTAAAGAAATTTAATGTCACGACCCAAGCCTACACC
CTGGATGTATCCAACACTCGTGAACCATTATTGGTCCTTAAGCGAACCCTCATACTGGCTGACTACAAGAGGAAGACTAA
CTCAAGCATACATAATGCTTAAAACTAAATTAAATCCATTAAGCTCAATAGTTCAACTCATAAGGTCTGGAAAATAATCA
ATAGAATACTTAAAGTTTGTAAAACACCTCAAGAAAATTGAATACTAAAATACACCTCAACTATAACTATCTATGAAGCC
TTTACTATTAAATAGGGATATCGGGACAAGACCCACGACATCTCAAAACTACTAAACTGAAAGTAATGTGAAGTCCTCCA
GAATACAAGGAGGCTCAACGAAAGCCAACTAGAGTGTAGAGTGATCTAAACAAAGCGCCAGTTGATATTTCTGAACATCT
GTATCTGCATCATAAGAGGATACATGTCAAATAACATCAGTACATTAAATGTTCGAGTATGCAATGAGAACTGAAAACGT
ATATAACTGAACTTACAAGATTGGAAGAGTACTCAGTTCAACTAAACTCATTACAAAAGTAGTAACAAAAGAATTACATG
TTTAAAGCTTCATAAATGATAGATATGAACTCAGAAATGTATATAAAAATACAATAAAATACCTTTTACTCTTATTTGGG
ATATTCTCTAACAGACAACCATCACTATGAGCTACGTGATGATGCATCATCTCGTCCACGCTGTCAGAACTGTCCTATAC
CTTGCTGGAGTATAGAACACCTCAACTAAGTGGGTCCACTAAGCTATGCCTAAAGGCACTAAGGATTCACCTAAAACGTG
TGATCTTTTACCCATGTTGGCTACATAGTCTATGACGAATGTGAGTTGTCTGAACTTATTACCATATCGATGCTCAATAC
TACTCCCAATAAATATATACTCGTGCTAAAATGTATAAAACATGTTCTTTCTCTGGTTTGAAATAATTGCTCATACTATC
CTCATAAAAGAGGTAAATGCTCTAAAATATCTGTGAACTCATAAACTCGTTTAAAAATCAAAGTATCTATGTTCTTAAAA
TATTATTCTTTCTTTATATAAAAATGAAACAATTGGGAATATTCAATTCCCTTAAACTTTACTCAAAAATGTCTCTTTAA
ACTTTCCTCAAAAACTCAGTTTAAAACACAAATATTGGCTTTAAAAGATTCTCGAGATTTTTAACTCGAAATAGGGTTCA
TGCTAAAATATAGACATGAACGAATCAACTCAGGGATCTCAATAAAAATATAGAAAATCAATACTCAGAACTCAAAAATA
CTACTCATCTCAAGAATACTCAATTCATAGGGTTCATGCTGAAATATTGTCATGCCCCGAGCTAACCCCCGAGACGCAGA
CACGGGACTTAGGACCACAAATGATCCCAAGCTAACCCTATTGGAATGATCATGAGCATACTAAAGATAATAAACTGATA
AATAACTGTTGTGGAAAACTAAATCATGAAAATGAAAATGATGGGGAATACCCATATACTAAAATAAATATATGTAAAAT
TGAGAGTTTAATACAAGAGAAATATCAAACTCAAATACTAAGCTGAATCTAACTATGTCTAAAATATGCCTCTAAACTGA
CTAGAAATGTTGGGACATGCACCAACTAGATCTAGCAAAACTGAAACTAAAGCTAAAAACGATAAACATAAGCATGTCAC
TAGTCCTCGGAGAATGAGGACTCACCACTCATGCTGCTAAACTGGAGATCGGGAACCGATCTAAGCGTGATCTGACTGCT
AAGGGCCTGAACCTACATCACGAGAAGATGTACCGCAATATATGCGTCAGTACTTGAAAGGTATTGAGCATACGAGATAG
AGTAAAACTGAAATAAACATATAATTGAACAAAGCAATAAAGCAATGAAATAATCTAAACATGATATAGATGCTAAATAC
TGAACTAATTGAATGCAATGACCAAATTCATGACATGCTGAGACTGTAATACTGGAACAAATGGCACAACATGACAACCT
ATAGATTAAATTGGCAAAAAATAGCCCATTTTTAATTTACTGGCAAAAAAAGGACTCTCTTTTATTTATTTGGCATTCAA
TAGTTATTTTGCTTTTTCTTAAAAAATGTATTTTTGTTCCCCTTATTTTTCTCTAAACACGTTTGATTGTTCCTTTTTTT
TTTTCTTGAAAAGGTAAAATTTAATGTTTTATTATTCCTTTTTTATCTCTCCTTTTTGTTTGCCAACCATTTTAAAATAA
ACTTCTTTCTCTTTTCTGTCTCCTTTATTTTCTTTCTAGAATTCTTTTTATACGTATATTTGTTTCTCTCCCAAATTTTT
TATTCTTCTCCTTAATTCACTTTGTTTATGAAAATCAGATATAACAATATGTATATTCATGGATACTTCTAATAATACTA
TTTTATATATAATTTTGTGCTTGTCCAATTAATTATTGAATTTCATGATTTGTGGAATTGAGGTTTTTTCAATTTTGTTT
TTGCGAAAATTTAGGTTATTAATCCTTTTTTTTAATTTTAATTCTAAAATCTTTTTCACATGTATATTTGTTGGTCTTCT
AATTTTTTTCTTATTCTCCTTAATTTACTTTGTTTATGCAAATCAAATGTATGTTTATCCATTGGTCCTCCCAACATCTT
CATTTAATATATAATTATGTAGTGTTTTTTTCCACTTAATTTTGAAATTTCGTGATTTGTGAAATTAAAAAAATTTAACT
TTTTTTTTTGCAAAAATTCAGGTTATAGTATATGGAATTTTTGTTTTCAATTTCATGGGTAATAAATGTTCTCATAAGAT
CCTCATAAAAAATTAGAATGTTGGTTTTGATGAATACAAACCAATGTATACCAATAAATGTCAATTTCAATTTGAATAAA
TGTATACAAATTTATTAGGTAAATACAGACCAATGAATACATAAATGAATACAAACCAATGTATACATAACAAAAATCAC
ATGTACAATTTATGAATAAAATTTAATTTGTACATTTATAATATTAACTTCATTCTTATATTCATTATAGTTATAACCTA
TAATTGTTGGTAACATTCTTATGTATACATTATAAGTTTATGTATACACGCAACAGTTATTGTATACATCAATAAAATTT
ACACGCCTATTTTTATGAATGATTTTTTGTGTATATATATAGAATTTTTTTATGTATACATTATGTAATTGCAACTTCAA
TTATTTTATAATTTTTGCATACGTGTTATTACAGTTTCTAATAAAAAGCATTGCCTCTTATATTATTTGATTAATTATTG
TCAATTATTTGATAATTAATACACGTTAATTGAGCACTAATAATATATATTTTTTACCTTAAAAGTAGTCGCCGTCTTTT
GATAAGTTGATTAAAGAATTAAAAAAATCCTTCCTTGAAAGTTGATATAACCTTCTTTTAATGGGTTAATTAATAATTTT
TTTTTTCATTTCTTAAAAATAGGCAACCATTTTTTAATAAACTAATTTCTATCGGTTGGTAAAAAATAAATTATAAAATT
ATAATCAAATATATATTTATGTTGTTGTAAACTGTGTTTAATATTTTTTTTTGAAAAATAGAGTGATAATAAAGTTGAGT
TTGAGAATTTAAAGAAACTGGAAAGCTAACTTCCTTAATTATAGGAGTTAAAAATAAGGAAGAAAAAATAATCTCACATC
TCCTTAATTAGTGCTGGTTGGTTGAACATGGTTTAAAAAAAACTATAAAAAGTCGTTATATTCCTTTAGGCTATTATGTG
CTTCTTCTTTTTTTGGACTATTAATTGCTAATTAATATTGGTCTATATGTTGCCGATTGTATATAGTAGTTGTATGTCTG
TGTCAATTCCTCGTAATGCTGACTATACTGAAGTGGTCAATGCAATAGAGTTTGACTGAACTGTGGGAGCTACTAATAAC
CGATAATAAAACCACATGAGCAAAATGTGGAGTCTGATGTATACGCCCCATTGAGAGGACCCAATATACCCGGTCAAAGG
TATAGAGGCATGCTGGTGTGATCACTAAAATGATGCCCATGGAGNNNNNNNNNNNNNNNNNNNNNNNNNNNNNNNNNNNN
NNNNNNNNNNNNNNNNNNNNNNNNNNNNNNNNNNNNNNNNNNNNNNNNNNNNNNNNNNNNNNNNNNNNNNNNNNNNNNNN
NNNNNNNNNNNNNNNNNNNNNNNNNNNNNNNNNNNNNNNNNNNNNNNNNNNNNNNNNNNNNNNNNNNNNNNNNNNNNNNN
NNNNNNNNNNNNNNNNNNNNNNNNNNNNNNNNNNNNNNNNNNNNNNNNNNNNNNNNNNNNNNNNNNNNNNNNNNNNNNNN
NNNNNNNNNNNNNNNNNNNNNNNNNNNNNNNNNNNNNNNNNNNNNNNNNNNNNNNNNNNNNNNNNNNNNNNNNNNNNNNN
NNNNNNNNNNNNNNNNNNNNNNNNNNNNNNNNNNNNNNNNNNNNNNNNNNNNNNNNNNNNNNNNNNNNNNNNNNNNNNNN
NNNNNNNNNNNNNNNNNNNNNNNNNNNNNNNNNNNNNNNNNNNNNNNNNNNNNNNNNNNNNNNNNNNNNNNNNNNNNNNN
NNNNNNNNNNNNNNNNNNNNNNNNNNNNNNNNNNNNNNNNNNNNNNNNNNNNNNNNNNNNNNNNNNNNNNNNNNNNNNNN
NNNNNNNNNNNNNNNNNNNNNNNNNNNNNNNNNNNNNNNNNNNNNNNNNNNNNNNNNNNNNNNNNNNNNNNNNNNNNNNN
NNNNNNNNNNNNNNNNNNNNNNNNNNNNNNNNNNNNNNNNNNNNNNNNNNNNNNNNNNNNNNNNNNNNNNNNNNNNNNNN
NNNNNNNNNNNNNNNNNNNNNNNNNNNNNNNNNNNNNNNNNNNNNNNNNNNNNNNNNNNNNNNNNNNNNNNNNNNNNNNN
NNNNNNNNNNNNNNNNNNNNNNNNNNNNNNNNNNNNNNNNNNNNNNNNNNNNNNNNNNNNNNNNNNNNNNNNNNNNNNNN
NNNNNNNNNNNNNNNNNNNNNNNNNNNNNNNNNNNNNNNNNNNNNNNNNNNNNNNNNNNNNNNNNNNNNNNNNNNNNNNN
NNNNNNNNNNNNNNNNNNNNNNNNNNNNNNNNNNNNNNNNNNNNNNNNNNNNNNNNNNNNNNNNNNNNNNNNNNNNNNNN
NNNNNNNNNNNNNNNNNNNNNNNNNNNNNNNNNNNNNNNNNNNNNNNNNNNNNNNNNNNNNNNNNNNNNNNNNNNNNNNN
NNNNNNNNNNNNNNNNNNNNNNNNNNNNNNNNNNNNNNNNNNNNNNNNNNNNNNNNNNNNNNNNNNNNNNNNNNNNNNNN
NNNNNNNNNNNNNNNNNNNNNNNNNNNNNNNNNNNNNNNNNNNNNNNNNNNNNNNNNNNNNNNNNNNNNNNNNNNNNNNN
NNNNNNNNNNNNNNNNNNNNNNNNNNNNNNNNNNNNNNNNNNNNNNNNNNNNNNNNNNNNNNNNNNNNNNNNNNNNNNNN
NNNNNNNNNNNNNNNNNNNNNNNNNNNNNNNNNNNNNNNNNNNNNNNNNNNNNNNNNNNNNNNNNNNNNNNNNNNNNNNN
NNNNNNNNNNNNNNNNNNNNNNNNNNNNNNNNNNNNNNNNNNNNNNNNNNNNNNNNNNNNNNNNNNNNNNNNNNNNNNNN
NNNNNNNNNNNNNNNNNNNNNNNNNNNNNNNNNNNNNNNNNNNNNNNNNNNNNNNNNNNNNNNNNNNNNNNNNNNNNNNN
NNNNNNNNNNNNNNNNNNNNNNNNNNNNNNNNNNNNNNNNNNNNNNNNNNNNNNNNNNNNNNNNNNNNNNNNNNNNNNNN
NNNNNNNNNNNNNNNNNNNNNNNNNNNNNNNNNNNNNNNNNNNNNNNNNNNNNNNNNNNNNGGGGCCATCTGAATGTTGG
AATGATAACTATTATTGTAGGCGAACTCTATAAGAGAAAGGTGATCATCCCAACTGCCCTTGAAATCGATCACACAAGCT
CTCAACATGTCCTCTAAGGTCTGAATGGTATGGTCTGCTTGCCCATCCGTCTGCGGATGAAATATTGTGCTAAGATTAAC
CTGAGTACCAAGACCTTTCTGAAATGACTTTTAGAAATATGAGGTAAATTGAGGACCTCTATCTGAGATGATAGACAAAG
AAACCCCATGCAACCTCACAATCTCATTAATGTAAAGCTTGGCATAGTCCTCTGCCAAATCTATAGTCTTTACCGCCAAA
AAGTATGAAGACTTAGTAACTCTGTCAACAATCACCCAAATGGAGTCATGCTGCCTGCGAGTACGAGGTAAACCTGTAAT
GAAGTCCATGTTGATCACTTCCCACTTGCAAGTGGGAATGCCAATCTCATATGTCATACCTCTGGGTTTCTGATGTTCCA
CCTTAACTTGCTGGCAGTTGGGGTACTTAGCCACAAAATCTACTATATTCCTTTTCATACCATTCCACCAATAGACTTCC
TGCAGAACATAGTTGTCACGACCCGAGAGCATCCCCAAGTCGTAAAATGCGTATTCAACCTCTCGGAGGTCTCATACAAG
CCCTTAGCATTCATCACATTAGATATGTAAAATAGTGCGGAATAAAAAAAAAACTCTTTAAATAAAATCCCATAAGACTC
AAAGGTCACTTTTAAAAACATCATTCAAAAGTACATAAGCGGAATACTAGGTCTCTTAGCCATCTTAGACATAAACGTGA
AAACATACTAGGGACACGGCCCTGTACAATCAAAAGAAGTCTATTAAGTCTATTACAAGAACCTTATCATAAAACTAGAA
TAGAAAAGTCTTGCCCTCGACATATGAGGACATACCACAAAATCTAGGAAGAACTTCAAATCCCAAGTTTACTACAAAAC
CCGCTCACTTGCCGGAACCTACACTTGTAGAAAATAGAGAAAATATGGAATTAGCACAATTAAGTACTAAGTATGATGAC
CATGCAAAAACATGCTAAAAAAAGACATTTATTTGAAATATATGCTTTCATGCCATTTTTGATAAAACCTTCATATCACA
ATTATAAGAGACACATTTCACGTCATCATCCACATATAAGACAATACCCACATAATAGACATACTCAACTAGTACCAATG
TACAATACATGAACATAATCGACAAGTAAGCCTTTTCATCATTTCATGACCTCTATCTCAAGTTACCCAAAGCCACACTT
AAGTGAAACATGAAGTGACTGCCCATACAATCTCTTTATATACACCTAAGTGTTCCTAAGGGTTACCATAGATAAGGAAT
GTACCATTACAATATAACATGCTAAGTCAAAATTCTTTAATGAACCACTTTAGGAGTCATTTAAGCATTTAGGGGACTTC
CACTTAATAGTCATTTAGACTTAGGGAACTCACTTTAGCATCTTCTAGGCCTACTCGTGCAATGTGTAGATAGCATCCCA
TACTACCACCTACACTTTGTAGAACCTATCCAATAACTAGAGTGCACATCCCACATGATGGGAATAGGCATAACCGACAT
AGACCATACTAGCTAGGTATGGAATCTGGAGTCTATCCTACTCCGTGGAGGTTGTTCTACTTGCCAAAGGTAGAACTAGT
AAGCAACCCATGTAGGCACATGGTTAAGGGGATGTCCAAGGAAGTTCATTGTGCCTAATCTCTTACTCAACTAGGCCACA
TTCCTAACCACATCCACTCGGTGCTAGCCTTATTTCCCATAGAGTATTTCATTCACATATGTACTAGAGAGGGTTCCTTT
TCTAGTTCAACCAACTCATAGTACCTTTTCACAAGAAAGGCCCCATTTCTTAGTCATAGCCAATCAAGGTTCATAAGGAT
AGCTCAATGACTTTCTTAGATAAGGATTTTCATGCCGTTCCGGCTCCATCCATCTCTAAATCTATCATTTCACTCAAGAA
GGGAACATCGCCCTAAGGCCCATCCTTCAAGGTTATACATTCACTTAGGAAAACTAGACTCATAAAAAGGCACTATGCTT
AAGTCTACCAATTCAAGTCTTGGCCTAGAATTCCTCTTTTATCATTTATAGGAAGAGCTCCATTACTAAGTCATAGCCCA
ACCAAACATTCATATATAAAATCAAGCTTTCATGACACAAGACAAGATACTCAAGTCTAGCATATGAGCTACAACATCAT
CTTACAAAGACTCATCATAGTTCATCATCACCACATATCATCATTTCAAGAGAAACATGCTTTCTCATTAGCATACTAAC
ACTTTATACAATATCACATTAATACCATTAGAACATCTTCACATTATAGCTTCACACAAAATTTACATATAGCTTCATAT
AGGACTTTACATATAGCCTCATTTATATATAATAATATAACAATACAATAACACTCATATAATGCCCTTCATGGCCTCAA
TTCACAATAATACAATATTCCAACATTATGCAACAACTTCCCCAATGCCTTCATGGCTACAATTCACAATAATACCACAC
AAGAACAAGATATAACACTTCCACCAAAGGTGGATTCAACCTACCAACAACAATCAATTCAATAAAGAGAGTTCAAGCTT
TCTTACCATAATCCAAAGCCATAGCCAAAATCACCAAAATCCAAACAATCACCAATATTTCACCCATAAGGCTTACCACC
CTTATTAACAATTAATCATGAATAAACATTAAACAACCCAAAAGATATCAATACAATTCACTTTACATCTAATTCCATCA
ACTTTGAATTTTATAGAAAAAGACCCGCTTCATAAGCAAATTTAGGAGTTTAGGGAAATCATGGGTTCTTCAGGGAATTC
CATATGAAATCATCTTAAAAACATTAATCAAACATTAATTCATCAATATAATGGCTTAGAAAATGTTTTGCCAATGAACC
CATGCTTAGATTAGAATTTGAGATTTTTGTTCTTTGAAACCCTTTTGATTGGACTCCTTGAAAGAAAGATTGATCAAGGA
TCAAGGGTCACCATACCTCTAAGTTGAAAAGCCACGAAAAATTGAAGAAGCAAGCACTCAAAATCTTCAACCCTAGCTCC
AACTTGACCTTTGCCTTCAATGGTGTTCTAGAGAGAACCCTTTTTATTTTTTTGAAGAATGAATTAAAACAATACCTTTT
TAAAAGTTTTAATACCATATATAGTTATTAGAAATAAAATAAATATACCCACTTCTTAATTTAACTAAAATTAATATTTA
CGAAAACGCCCCTTGCCTACATGGACCTACCAAATAAAACTAAGGCAAAGTCCAATTTTTATTTTGGAAAAATTTCATAA
CTCCAATTTATGCTTAAACTTTAAAAATTCATACGTTAGGCTCTAGTTTCACCTATCTATTTTTAGGGTTGCTACATTAT
CCCCCACTTGGAAACATTCGTCCCCGAATGACACTTCAAAACATTAAGGGTAAAGACTTAAAACTAGCAGCCCACAACAA
TCTTACTATATCAATATAAAAACACTCATCAAGGAGGAAACATCAACTCCACATAACAAGTCATTACAACACAACTTCAT
TCATATTTATGGAAATAGGAATCACACCTACAACTCAACATACCTCAAACCTTTTCCATTTCTCATTTATTTGGAGGAAC
TTCCTTCTCCATAGCACCTCATGCTCATATCAACATCAAAGAACAGAATATGAAATTATCTCATTAAGACACAATCATGC
CACATCAAGAGAACACTTAAGCATGCTCAACTAGTCAACTCATGAAATATTTTAGCAACTCATCATATATGCATATAAAC
ATGAGAGACATCATTATGAAAACTCATTTTCTCATTTAACAAGAATTCAACTTAAAGCATGCATCATTATAAGGAGAAAT
ATAGAAACTCATTTTTCACACAAGACTCCAAAAACCATGCATCATGCTTCTACAATTCTATGACTGAAGCTTGATTAGGA
ATAGAAGAAAGAGACAAGAATTTTCAAACTCACCTCAACTCATCATTCAACATACCATCCCCCACTTAGGAGAAACCCAT
CTAAACTAACACAAAAGGATTCCAACACAAAACTGGAAATTATGACTTACCGGCACCTTCATCCGGATTTGCTTCCTTGT
TAGCTTGGAGAGCATAGAAACGATTCCTTGCTTGACCATCAACACTAGGACCACTATAAGGAGCTTGCCTAGCATTCCTT
CCTTTAGCCACAATATTAGGACAATCTCTCACCTTATGATCATTCTTTCCACAACCATAGCACCCATTAGTACCGGCTAG
ACATTTCCCAAAATGCTTCTTTCCACAAGTGGGACAAGTAGGCTTAACAAATTGAGATCCACCACCTTTCTCTTGGTTAA
CCTTGGGAGCACTTGAAAAATCTAGGTTTGGTACCCTCTTCTTAAACCTAGGTTGTCCTTGATCCTCATACCTACCCCTT
TTCAAGTCTTTCCTCACCCTAGTCATCTTGGACTCCTCAATAGATTGAGCATACACAACAAGCCTAGAGATGTTCATGTC
ACCATGAAGCATTGCCGTACGACACTCTTCTTTCACCAAGTCGGATACACCGGTAACAAACCTACTCATCTCCTCCCTAG
AGTTAGACACCAAAGATGGAGCATACCTAGACAGCATAGAGAACTTCAAAGCATACTCCTCCACACTCATATTACCTTGC
CTAAGATTAATGAACTCTTCAATTTTGCACTCCCTCTTCTCTAGGGGAAAGTACTTACCCAAGAATGCTTCCTTAAACTC
CTCCCATTCTATAGGACCCGCTTCCTCCGGCCTATTTGCCTTCCATTGAGTGTACCAAATTTGGGACACCTCCTTCAATT
GGTATGAAGCCAATTCCGTTTTCTCTCTAGAAGATACTCCCATAGCATCCACAATTTTGTAAATCTCATCCAAGAATCCT
TGGGGATTTTCTCCAATTCTAGAGCCCAAAAAGATAAGAGGATTCATCCTCACGAAGTCTCTCAACCTTGAGGCTACCGT
ACTCTCATAAGCATTCACCCTAGGCCCCATATCTCTATTTGCTTGAGCCGTCATGGCTTGGGCTAGGGTCACAAAAGCCT
CTATAATCTCTTCATTAGTCATGGCCGGGGGAACCACCGGAACCTCATTCTCTTGCTCACCTAAAGGAACTTGATTGCAT
TGCACACCTTGACCATTTTGCACAATTTGAGGACGAACTCCTTCATCACCAAACTCCTCTTCCTCTCTCCTTCGATTCGC
CCTCGTATTCATTTCCTATAAACACAAGAGAAGGATTAGGAAAAGGACACTTATAAACCAAGCTCTAAGGCACGACTTCA
AGAATAACGAAAGAAGTGTAACTTCTACCGTCCTATAGCCTCTCGCTCATAGATGTGTCGCGACTCACACCGATGAACAA
GACTCTACTAGACGTGGCTCTTGAGACTTTGAACCTAAGAACCATTTCCCAAAACCTTATGCTCTGATACCAAGTTTGTC
ACGACCCAAGAGCATCCCAAGTCGTAACATGCGTATTCAACCTCTCGGAGGTCTCATACAAGCCCTTGGCATTCATCACA
TTAGATATGTAAAATAGTGCGGAATAAAAAAAAACTCTTTAAATAAAATCCCATAAGAGTCAAAGGTCACTTTTAAAAAC
ATCATTCAAAAGTACATAAGCGGAATACTAAGTCTCTTAGCCATCTTAGACATAAACGTGAAAACATACTAGGGACACGA
CCCTTTACAATCAAAAGAAGTCTATTAAGTCTATTACAAGAACCTTATCATAAAACTAGAATAGAAAAGTCTTGCCCTCG
ACATATGAGGACATACCACAAAATCTAGGAAGAGCTTCAAATCCCAAGTTTACTACAAAACCCGCTCACTTGCCGGAACC
TACACTTGTAGAAAATAGAGAAAATATGGAATTAGTACAATTAAGTACTAAGTATGATGACCATGCAAAAACATGCTAAA
AAAAAGACATTTATTTGAAATATATGCTTTCATGCCATTTTTGATAAAACCTTCATATCACAATTATAAGAGACACATTT
CACATCATCATCCACATATAAGACAATACCCATATAATAGACATACTCAACTAGTACCAATGTACAATACATGAAAATAA
TCAACAAGTAAGCCTTTTCATCATTTCATGACCTCTATCTCAAGTTACCCAAAGCCACACTTAAGTGAAACATGAAGTGA
CCGCCCATACAATCTCTTTATATACACCTAAGTGTTCTTAAGGGTTACCATAGATAAGGAATGTACCATTACAATATAAC
ATGCTAAGTCAAAATTCTTTAATGAACCACTTTAGGAGACATTTAAGCATTTAGGGGACTTCCACTTAATAGTCATTTAG
ACTTAGGGAACTCACTTTAGCATCTTCTAGGCCTACTCGTGCAATGTGTAGATAGCATCCCATACTACCACCTACACTTT
GTAGAACCTATCCAATAACTAGAGTGCACATCCCACATGATGGGAATAGGCATAACCGACATAGACCATACTAGCTAGGT
ATGGAATCCGGAGTCTATCCTACTCCGTGGAGGTTGTTCTACTTGCCAAAGGTAGAACTAGTAAGCAACCCATGTAGGCA
CATGGTTTAAGGGATGTCCAAGGAAGTTCATTGTGCCTAATCTCTTACTCAACTAGGCCACCTTCCTAACCACATCCACT
CGGTGCTAGCCTTATTTCCCATAGAGTATTTCATTCACATATGTACTAGAGAGGGTTCCTTTTCTAGTTCAACCAACTCA
TAGTACCTCTTCCCAAGAAAGGCCCCATTTCTTAGTCATAGCCAATCAAGGTTCATAAGGATAGCTCATTGACTTTCTTA
GATAAGGATTTTCATGCCGTTCCGGCTCCATCCATCTCTAAGTCTATCATTTCACTCAAGAAGGGAACATCGCCCTAAGG
CCCATCCTTCAAGGTTATACATACACTTAGGAAAACTAGACTCATGAAAAGGCACTATGCTTAAGTCTACCAATTCAAGT
CTTGGCCTAGAATTCCTCTTTTATCATTTATAGGAAGAGCTCCATTACTAAGTCATAGCCCAACCAAACATTCATATATA
AAATCAAGCTTTCATGACACAAGACAAGATACTCAAGTCTAGCATATGAGCTACAACATCATCTTACAAAGACTCATCAT
AGTTCATCATCACCACATATCATCATTTCAAGAGAAACATGCTTTCTCATTAGCATACTAACACTTTATACAATATCACA
TTAATACCATTAGAACATCTTCACATTATAGCTTCATACAAACTTTACATATAGCTTCATATAGGACTTTACATATAGCC
TCATTTATATATAATAATATAACAATACAATAACACTCATATAATGCCCTTCATGGCCTCAATTCACAATAATACAATAT
TCCAACATTATGCAACAACTTCCCCAATGCCTTCATGGCTACAATTCACAATAATACCACACAAGAACAAGATATAACAC
TTCCACCAAAGGTGGATTCAACCTACCAACAACAATCAATTCAATAAAGAGAGTTCAAGCTTTCTTACCATAATCCAAAG
CCATAGCCAAAATCACCAAAATCCAAACAATCACCAATATTTCACCCATAAGGCTTACCACCCTTATTAACAATTAATCA
TGAATAAACATTAAACAACCCAAAAGATATCAATACAATTCACTTTACACCTAATTCCATCAACTATGAATTTTATAGAA
AAAGACCCGCTTCATAAGCAAATTTAGGAGTTTAGGGAAATCATGGGTTCTTCAAGGAATTCCATATGAAATCATCTTAA
AAACATTAATCAAACATTAATTCATCAATATAATGGCTTAGAAAACGTTTTGCCAATGAACCCATGCTTAGATTAGAATT
TGAGATTTTTGTTCTTTGAAACCCTTTTGATTGGACTCCTTGAAAGAAAGATTGATCAAGGATCAAGGGTCACCATACCT
CTAAGTTGAAAACCCATGAAAAATTGAAGAAGCAAGCACTCAAAATCTTCAACCCTAGCTCCAACTTGACCTTTGCCTTC
AATGGTGTTCTAGAGAGAACCCTTTTTATTTTTTTGAAGAATGAATTAAAACAATACCTTTTTAAAAGTTTTAATACCAT
ATATAGTTATTAGAAATAAAATAAATATACCCACTTCTTAATTTAACTAAAATTAATATTTACGAAAACGCCCCTTGCCT
ACATGGACCTACCAAATAAAACTAAGGCAAAGTCCAATTTTTATTTTGGAAAAATTTCATAACTCCAATTTATGCTTAAA
CTTTAAAAATTCATATGTTAGGCTCTAGTTTCACCTATCTATTTTTAGGGTCGCTACAATAGTACATCTTAGTGGCGCCT
GGATGAATAGAATATCTGGAGTTATAGGCTTCTGTAAGAATCTGCTATCTTAACTCACCCACCTTAGGAACACATAATAG
ACCCTGATAGTGAAGCACACCATCTCCCCCTTGGGAGAAAACCTCCACCCTCTGCTGGTGGATTGCACCCTTAAGCTCAA
GCAATATTGGATCACAATCTTGCTTTTCCTTAACTTCCACTACCAAAAAAGATTCTGACCCATTCTGAACTGTTACACCA
CCATCTGATATGCTCATAAGACGAACTCCTAAGCAAGTAAGTCTATGAACATCCTTAGCTAGTTCCTTTCTTTCTTCCTC
AACGTGTGCTACACTACCTATAGATAATCTTCTAAAAGCATCTGCTAATACATTAGCGTTACTAGGATGGTAATGCACAC
TCATGTCATAATCCTTGAGGAACTCTAGCTATCTTCTCTGGCGAAGATTCAACTCTTTCTAGGTGAACACATACTGAAGG
CTCTTATGATCTGTGAACACATCTATGTGAACACAATACAAGTAATGTCTCCAAATCTTAAGTGCAAACACCACTACTGC
TAGCTCGAGGTCATGAGTTGGGTAGTTCTTCTCATGTACCTTAAGCTGTCTAGAAGCGTAAGCTATAACCTTACCTCGCT
GCATCAACACACAACCTAGGCCGACTCTGGATGCATCACAATAATCACATAACCATCTGAACCCCATGGTAGAGTCAATA
TAAGAGTTGTAGTCAACCTAGATTTCAATTCTGCGAAGCTTTTCTCACAATCATCTGACCACTGATACTTGACCTTTTTC
TGAGTCTACTTAGTCAACGGAAAGGCTATGGATGAGAATCCTTCCATAAACCGTCTATAATAACCCACTAGACCCAAGAA
ACTTCTAATATTTGTAGGAGAGGTAGGTCTAGGCCATTGTTTCACTGCTTTTATTTTCTGAGAATCCACTCGGATCCCTT
CACTAGACACTATATGCCCGAGAAAAGCAACTGACTGCAACCAAAATTCACACTTACTTAACTTAGCAAATAATTGGCGA
TCTTTGAGAGTTTACAGGACAACCCTCAAATGACTCGAATGTTCTTCCTCACTTCTCGAGTAGATGAGGATATCATCAAT
AAAGACGATAATGAACAAGTCCAAGTACTGCTTGAACACTCTGTTTATCAAATACAAATGACATAACAATGAATTCATAA
TGACCATACCGAGTTCTGAAGGATGTGTTCAGAATGTCACTATATCTGATTCTAAGCTAATGATAACCGGATCTAAGGTC
TATCTTTAAGAAGTGACTGGCACCCTAAAGTTGGTCAAACTAGTCATCAATCCTGGAGATGGGATACTTATTCTTGATTA
TGACCTTGTTAAACTACCTATAATCGAAGCACATTCTAAGAGATCCATCTTTCTTGTTTACGAACAACACTGGTGCACCC
CATGGCAAAATACTAGGTCTGATGAATCCCTTATCTAGAAGGTTTTTCAACTACTCTTTTAATTCCTTAAGCTCTGCTGG
AGCCATTCTCTAAGGAGGAATAGAGATAGGCTGGGTATCTGGAAGGAGATAAATTCCAAAGTCGATTTCCCTTTCGGGAG
GGACTCTAGGAAGATCTTCTGGAAACAATAGGAACTGAATCAAGAGTTGGGGTTACAGTGCTAGAAACCTTAACCAAAAC
TAGATGATAAAGATAACCCTTAGAGATCATCTTTCTGGCTTTAAGGTAAGAAATGAATCGACCTATAGGCGTTAAGCTAC
TACCCTTCCATTCTAAGATTGGTTAGTCTGGAAACTGAAAACGAACAATCCTAGTTCTACCATCAATTGAGGAAAAATAG
GAATTAACCAATCCATGCCTAGAATAACATTGAAGTCTACCATTTCTAACTCTACAAGATCTACTGAGGTAATTTCTGAG
AGACTGTGATAGGGCAATTTCTGTTAGCTGTTTAGCTATAACTGGATCACCGATTGGAGTAGAGACTGAGAAGGGTTCTA
AGAGAGTTTCTGGACTAACACTGAATTGGACTGCTGTGTAAGGAGTTACAAAAGACAAGGTAGCCCCTGGATCTAACAAT
GCATAAACATCAAGATCAAAGACTCGTAACGTACCAGTGACTACATCAGGAGAATCTTCCTGATCTTGGCGAGCCTGAAG
AGCATACAACTTGTTCTTGCTTTGTTCGCCACCTGTACCAGATGAGTTACCATGCTGAGTCGGGCGACCCGCTGGTGCTG
CTAAAATTGTAGACTGAGCTCTACCATTATACCTCCTTGACCTTATTTAGAAGGACAATGCTTTAATCTGTGACTAGACT
GACAACACTCAAAACATCCTTCTTTTCCTGCAAGGCACTCGCCCAAATGGTTCTTACCTTACTTAGGACAAGTTGGGTAT
GTTTTGGTACCTGACACGCTTCCCTGAGACTTAGAGCCTGACGCCCTACCCTTCTGGTCTTGACTGAACTTGGAGGATGG
AACACTAGCTGATGTTGGGGCTGGGGCTGAAAATTTCTGCGGACCGTATGATCGATTTCCACCACCCGATTTCTATTGAG
AAAACTCATAGTTTCCAGTCCTATCCTTCTTCTTCTCCTTGGCTTGTTCCCTATGTTTATCACCCTCAACCTATTGAGCA
TGAGTCATAAGCCTAGAGATGTTCATATCTCCCAACAACATAGCATTCCTACACTCTATCTTCACCAAGTCTAACACTCC
ATAAAGAAACTTATTCATCTAGGCCCTGGAATCAACAACCATATGAGGAGCATACCTAGAGAGTTGGGTAAACTTGAGCC
CAAACTCTTGGACTGTCATGTTATCTTGCCTTAACTTCATAAATTCCTGGGCCTTTACCTCCCTTAGTTCCATTGGGAAA
AACCTGTCCAGAATAGTCTCACTAAAGCAATCCCAAGTAATAGGAGCTACATCTGTACCCCTACTCTCCTTCCACTGAGT
TTACCAAATATGAGCTACATCCTTAAGCTGGTAAGATACCAACTCAACCCGGTCATTTCTAGTTACTTGCATCACTTCAA
AGATCTTCTTGACCTCATCAGTGAAGTTTTTCGGATCTTCTCCAACTTGCGATCCTAAGAACTCTGGTTGATTCATCCTA
AAAAAATCTCGAAATCTAGCTGTAACTGACCCAAATTAGAATTTACCTAAACTAGAACTCGCTGATTGTTCTGGTTGGCC
ACACTCTGAGCCAATATTTGAATGGCGTTACGAAATTCTGCATTCGAAACTTCTTGATCCAGGACTGGAGGAGCTGCATT
TTCGTTCCTGGCATTCGCATTCCTAGCATTAGCTCTACGAGGAGGCATGATCTAAAATGTAGAAGATCGAGTTAGAATGA
AATTAGATCATACCTTACGCACGATAAGATTAACAAGAAAATGGAGATTTCCTAAACACTTTGTAGCCTCTCTCTCATTA
GATGTGGTGCGCACTACACACCCATGAAAAAGACTCTACTTAGTGTGACTTTTCAAACATCCTAGGACACTTAAACCTAG
TGCTCTGATACCAAGTGTTTCACGCCTCGAGCTAACCCCTAAGACGCGGACATGAGACTTAGGACCACAAGTGATCCCAA
GCTAACCCTGCTGGAATGATCATAAGCATACTAAAGATAATAAACTGATAAATAACTATTGCGGAAAACTAAATCGTGAA
AATGAAAATGATAGGGAATACCTATTTACTAAACTGAATATATGTAAAACTGAGAGTTTAATACAAGAGAAATATCAAAA
TCAAATACTAAGCTGAATCTAACTATGTCTGAAATAAGCCTCTAAACTGACTAGAAATGTTGGGACATGCCCCAACTAGA
TCTAGAAAAACTGAAAATAAAGCTAAAAATGATAAAGATAATTATGTTACTAGTCCTCGAAGAATGAGGACACTTCACTG
ATGTTGCTGAACTTGAGATCGGGAATCGATCTAAGCTTGATCTGATTGCTGAGGGCCTGAACCTACATCACGAGAAGATG
TACCGCAATATATGCGTTAGTACTTAAAAGGTATTAAGCATACGTGCAAGATCCCGTACATTTTCTCTAATCGTGCATAA
TATATGTGGCGTAGTATGGCATGGTTATATGAGATGTATATGACTTTGTATCATACATTGGAGATTAAGATTGCAAGTAG
GTGGCAATATCAAGGAACTAAACTAAAGTTTTAGGTCAAAGGGACCCCTCAAACAAAGTTCATGATAAAAGAAATGGCTC
GGGTAGAACTTCGCCAATTTGAAAGGTTTAACTTGTCCCATACCTTCTGGATAAGCCTATTAGTGTAAAACACGCTAAGA
ATAGTGTCTTATGAGGTATTATAATAGTACAAGGGTCGTATGTTAAGTTTGGAAGTCAAGAAAATTAGTGAAACTAAATT
CGGCAAAAGTTATCGAGGTTTCTCTAATAATATTTTCTTAACTTTGGGTAAAATGTCTTGGATAATTTCTCCCAATATAT
AAAGAGTTAGAAGGCATATCACCCATTAAATCAAAGGCCTACGAGTCTAGTTTTCAATGCACAAAACCCCGTATCCAAAC
GACATCAAAGTAAAAAGTTGGCAGAATTCAGGTCGGGTAAAAAATGTGGTATGTCGGCTTACTCAACGTTTTAAGCCATG
AAAACATTTAATCATTTTCCCCTTCTATTAGCTGCGTTTGGAGCAAGTTTTTGAAGATATAAATTTGTAGTTATTGGTGT
TTCTTCAAGGGTTACACTTGGTTAACAAGGTAATCATCTCGGGAGTCTTTTATGATTATTTTTGTGAAGTTCTACGGACA
TTTCATCAAGTTGAGGCCATTTGGCTAATCTGCCGATTTAAAAACAATTATGAACTGTTTATAGGTGTACCAACTGTGTA
TATATAGTTTTTACAAAGTTTAAGACGTAAGGAACACCTTTTTTGAAGAAGCTACGGCCATTTGAGCGTTCATTGAAAAG
GTAAGTTAAGGCGAAGCTACGTCCCTCATTTTAGCACCACTCTTGGGAAATTCCGAAAACGCCGAATGTGATATTTTGCT
ATTTGCTTGCTAGAAAGACCTTCAGTGAAAGGCATGGGATCTCAACTGAATTATTTTCATGATTCTGTTATTTTGATATT
TCACTTGTTCGGATAAATAAAGTGTTCGACATCTACATGTCATTTTATCAATTTCCTCGATTATATGTCCGCACGTATGA
ATTCGTATGCTTCCTTGGATAATGTGAATTAAAATGTTACACGAGACCCTTACTACTTGTGACCAACCCTCTTTCTCCAC
TAAGGTTATTATTAAAAAAAAATCTTTAAAAGAGCTCACGACCTTCAAAACTCTCAAATATAATTTATATGTAAACTATT
AGAACACTTGGTTTTTGAAATATTTCTTTTATAAATTATCTAGGAACCAAGTTAGGAACTAAATAAGTCACCTTAAACTT
GTTATGAATATCAACACGGTTAGGTTATCCTTCTAAAGTTCGAGTTAACTTTTCAAGCTTATTTGGAAGAACATATCAAG
TTCCATGAGATTGTTATATGTTATATGAAAGTTATTATGGGGTTATGAGAACAAGACTACAAACGGACCAAGATTGGCAA
CATGACAACAGTAACTCATAGGTGTTATAAATCCATGACATGACATGCTATGCATCTACTCCTGAGCTATAATCGGGAGG
TATGGGGCCTATTGCCTATATTTATACGTATGAGACACAGATGGTCACAAGTTGGCGAATATGATCCCGGTTCGCTACCG
GAAAGCACCACCATTGCTAGCATTTGGTTGGGTATGTCATGCATTTGCATCTATATATATATTTATTCACGACATACGAT
TATACGAGGATACCATGCATATTTCAGTAGTAGGAGGTTAAAGGTCAGCCATGGAGATTATTTGGGTTTCAGTTTTAGGT
GGTATCTCTATTACCCTTTTACAACAAATGTTTATGATTTTACTTTTCGCTTTACATACCAGTATATTTTTTATTAGTAC
TGACGTCCCTTTGCCTGGGGATGCTGCTTTTTATTTTGTGCGAGCAGGTACAGGCAGGGACTCTAATCGACCCACCCACT
AGGATTCAGGTTCAGCTATGACTTGGTAAGCTCCATCTTATCCTGAGGCTATCAGAGGATGTTTACTTTTGTTGTACAGT
TTGGGTATAGTCGGGGCCTTGCTTATGTCACTCATAGAGGCTATCGTGGACATAATATTCTGGGTTTTCTTTTTGTACGT
TTCAACCTCCAGCCAATAGTCTTGGCATGTATATTTATGTGTGTGTGCAAGTAGGTATGTTTTCGGTTGTGGCCTCGTCG
GCTAGATAGTACATCTTTTTTTTTTTTGGTTTGTCTACCTTTGTTTGTAGGGTTATTCTCTTTCAGGTCATGACCTCTGG
GTCCAGGCTTCACTTTATAGAGGTTGTGTTGCCCAATCTTTTTGCCTCACAAGTTTGGTTTAGCTAGTATGTTTCAGTGG
GTAACTAGATGTATTAGGGTATCGAGTGTCAGTTACGCCCCCTATTTCGGGGCGTGACAAACTTGGTATCAGAGCAGATC
GTATCCCAGGGGGTTCCACGAGTCGTGGCTAGGAGAGTCTTGTTTATAGGTGTGTTGAGCACCACACTTATAATCAAGAG
GCTACAGGGAATTTTGGAATGGTTACATTTCATTAAACTGATAGATCGTGCAATAGTGCAAAAGTATAAGAACATTTGAA
ATCTAAATCATGCTTTATGTTTCTTATCTAATAGACTATACTCGCTCCGGATATGGCATATCGAGAGATAGGTATGGATC
CAAGGGAATGTACTAGCTATTCCCCACTGGATCAAAGTGATTGATTTCCCTCGAAGGAACAGGGTGGATCTCAAGTACCC
CTAGTACCAGCCTCCCCGACACCTGTTCAAGCCCGCGGAGATGCAGTACCCCCAGCTCACCAGTTCCATTAGTACCTGAG
GAAGCTACGGACACAGGACCTCCAGTACCTATTGTTCCTCCACCAGAGATCTCTGGGGAGCAGGGGATGAGAGAGGCATT
TCAGTTGCTGACTAGGATGGTTTCTATTCATGAGCGACAACTGGATTCAGGAGTAGATATTCAGAGAGACAGGTAAAAGA
GTTCGAATGTATGAGAGTTTCTTCATTTGTCCCCTCCGTTATTTACAGGATCTAGTCTTACTAAGGATCCCCAGGACTTT
ATAGAGCATATATATAGAGTATTGAGGGTGATGCATGCCTCCGTCACAGAGGCTGTGGAGTTGTCTTCTTTTCGGCTATG
TAATGTAGCCATCCTTTGGTATGAGGCATGGGAGAGATCTAGAGGACCTAATGCTCCGCCAGCAGAGTGGGAGGGCTTCT
CTGAGGCCTTCCTTGCCCACTATTTGCCACGAGAAGTTCGAGAGGCCCGTCTTGACCAGTTTATCAATCTGAAGCAAGGA
ACCATGAGTGTGAGGGATTATAGCCACATGTTTAATTCTTTGGCAAGTTATGCAACAGATATTGCACGTACCATGAGAGC
CAGAGTTCATCATTATGTTGATGGTTTGGCAGATCATTTGATCATAGATTGAAGGGTAGCATCCCTATCAGATGATGTAT
ATATTTCCCGCATACAAGCTTTCGCTCAGACTATAGAGGACCTTTCTAAATGGATTCGTGATACCCGCAGGAATAGGGAG
CAAAGTAAGAGGGCCCATACTATAGGGTCTTATAGGGAGCCACATGGTGATTTGAGGCCCTCTTTCCATCGATATCCACC
TCGGCCAGCGGGTAGTGTCTCACCACAGGTGCAGGGACCGCGGTTTGATCATTATAGTCAGTCAGGACCAGGCCAGAGCT
CAGGCCAGCCTGAAGGTTGTCGACAGGATCGTTTCGTACATATAAGACATCCCACTCCTCATTGTACACAGTGCGGTAAG
CCACACACTAGGTAGTGTAGACAGGGTTCAGGTGCATGTTATCATTGTGGGCAGACAGGACATTTTATTAGTCGGTGCCC
GAGGTTGAGTAGAGGTGATCTAGCTCAGCCTTTAGGATCCACAACAACATCTTCACCCTCAGTCCGTGCCCCATGACCAG
GACCACAATCTACTCAGTGTCGTGGTAGAGGGAGAGGTGAAGGAGATATAGGTTCGAGCGGTGGTCAGAATCACTTTTAT
GCACTCACAGGATAACAAGATTCAGAGGCATCCCCTGATGTTGTTACAGGTATATTGACAATATCTTTTCAAGCTGTTTA
CGCATTGATAGACCCTGGCTATACATTTTCATATATTACTCCATTTATTTCTAGTAAGATTGACATAAAATCTAAGTTGT
TGCCACAACCAGTTGAGGTGTCTACACCGGTTGGCGATTTTATTTTAGCTAGTCGTGTCTATCGGGGTTGTACGTTATTA
ATTAATGATTATCCAACCTCCGCTGATTTAGTTGAGTTGATTATGCTAGATTTTGATGTTATCATGGGTATGGATTGGTT
GACAACTTGCTATTCTAATATTGATTGTCGTGCAAAGATAGTCCAATTTTACTTTCCAGGTGAGCCAGTCCTTGAGTGGA
AAGGTAATGCAGCCACACCTAAGGGTAAGTTTATTTCATACCTTTGGGATCGGAAGTTGATTGCTAAAGGTTGTATATAC
CATATGGTTCATGTACAGGATATTGATAAGGAGCCCATGACTCTTCAGTCAATTCCTATCGTGAATGAATTTCCAATGGT
ATTCCCTGATGATCTTCCGGGAATTCCCCCAGAAAGGGAAATTTATTTTGCTATAGACTTGCTTCCTGATATGCAACCTA
TATTGATTCCTCCCTATAGAATGACACCTGCAGAACTAAGAGAATTGAAGGAGCAACTGAAGGACTTGCTTGGAAAAGGC
TTTATCAGGCCAAGTACTTCCCCATGGGGTGCCCCAGTGCTCTTTGTTCGAAAGAAACATAGATCCTTGCGGATGTGTAT
TGACTATAAACAACTAAATAAAGTCACTATAAAGAATTAATATCCTCTTCCACGGATTGATGACTTATTCAATCAGTTAC
AAGGTGCCAAATGCTTTTCCAAGATTGACTCGAAGTCTGGTTACCATCAGTTGCGAGTCAGGGAAGTTGATATCCCAAAA
ACAGCATTTAGGATGAGGTATGGCCATTTTGAGTTCCTTGTCATGTCTTTCGGGCTTACAAATGCCCCAGCAGCCTTTAT
GGATCTTATGAATCGGGTCTTCAAACCATTCTTGGATGAATTTGTGATTGTGTTTATTGATGATATTCTTATATATTCAC
GGTCGAAAGCAGAACATGCAGACCACTTGCGAGCTGTATTGCAGACTCTCCAAGATTGCAGGTTATATGCTAAATTCTTT
AAATGTGATTTTTGGCTTACCTCAGTAACTTTTCTTGGTCATGTTATTACAAGTGAGGGTATTAAGGTTGATGGACAAAA
TATTGAAGCAGTGATGACTTGGCCAACGCCCTTGAGTTCGACGAAGGTTAGTAGCTTTTTAGGCTTGGCGGGGTATTACC
GAAGGTTTGTTGGAGGGATTCTCTTCTATTTCTGCACCACTGACAAAATTGACACATAAGGCAACAAAGTTTAGTGGACC
GAGGCATGTGAGTAGATCTTTCATGTCCTAAAAAAAAGGCCTGCCACTGCACCTGTCCTAACTCTTCCAGATGGTAATGA
GGGCTATGTTGTTTATTGTGATGCCTCAAGAATTGGCCTAGGTTGTGTTCTTATGCAGCATGGTAAGGTTATTGCATATG
TCTCTAGACAGTTGCGGAAGCATGAGCTGAATTATCCTACACACGATCTTGAGTTGGCTGCAGTTGTCTTTGCCTTAAAA
ATTTGGCTACATTATTTATAGGGGGTTCATATAGATGTGTTCACCGATTACCAAAGCCTTCATTATTTACTTAAGCAGAA
GGAGTTGAACCTACGATAAAGGAGATGGCTAGAATTATTAAAGGACTATGATGTTGACATTTTATATCATCCCGGCAAAG
CTAATGTTATTGCTAATGCGCTCAGCGAAAGTCCATGGGTAGTCTAAGTCATGTTGAAGCTGATATGGCTGGAATTACAA
AAGACACATGCCAGCTAGTTAATTTGAAAGTACACTTGGTAGATGCAGGAGGCGGAGGTGTTGTCATTAAGAATATGGCA
GAATCATTCTTTGTGATTGAAGTGAAAGGGCGGCAACATGAAGATCATGAGCTTAGGAAATTGAGGGAAAATATTCCACA
GCAGCAACACCCCTTATTTGAGCTAACTGGAGATGGAGTCCTTAGATACCAGGGTCGCTTATGTGTACCGACAGTTGGGA
AGCTCCGTACAAATATTCTTTCAGAGGCCCATTATTCTAGATATGAATCTCACCCTGGAGCGACAAAGATGTATCAGGAC
CTTTGACAGATCTATTGGTTGAATGGCATGAAATAAGATATTGCGGAGATGGTAGCTGAATGTCCCAACTGTCAACAAGT
TAAAGCAGAGAATCAGAGGCCTGGAGGCCTAATCCAGTATATTAAGCTTCCATTATGGAAATGGTATATGGTAAATATGG
ACTTCATCACTGGTTTGCCTCGTACTCCACGAAGGTTTGAGGCCAGTTGAGTAATTATCGATAGGCTGACAAAATCTGGT
CATTTCTTGCCAGTTAGGATGACATATTCAGCTGAAGATTATGCTAGGATTTACATTCAGGAAATTGTTCGCCTTCACGG
AGTTCCATTAGCTATTATCTCAGATCGAGGAGCTCCATTTACAACACATTTTTGGAGATCATTTCAGAAAGGTCTAGGCA
CTCAGGAAAATCTTAGCATCGCTTTTCATCCACAAACTGATAAACAGGCAGAACATACTATTCAGACAGTTGAGGATATG
TTACGTGCTTGTGTGTTGGATTTTAAAGGAAGTTGGGATCAACATCTACCTCTTATCGAGTTCGCTTATAATAACAACTT
TCAAGCTAGTATTCAGATGGCCCCTTACGAAGCACCATACGGGCAGAAATGTAGGTCCCCAATTGGTTGGTTTGAGCTCG
GGGAAGAAGATTTGCTAGGTCCCAATCTAGTCCAACAAGCAATTGAAAAGGTTAAGCTTATTAGAGATCGGCTTCATACA
ACATAGTGTCGACAGAAGTCTTATGCAGATGTTCGCCGACGGAACTTAGAGTTTGAGGTAGAAGATTGGGTTTTCCTGAA
AGTATCGCCTATGAAGGGCATCATACGATTCGGAAAGAAAGGGAAGCTCAGTCCTAGGTATGTTGGACCATATAAGATTA
TTCGAAAGATTGGTATGGTGGCATACGAGCTTGATTTGCCTTCAGAATTGGAAGCAGCTCATCCTGTATTTCATGTTTCT
ATGTTGCGGAAGTGCATTGGAGATCCTTCACGTATTATGCCCATTGAAAATATTTGTATCGCTGAGCATTTATCTTATGC
AGAGGTACCAATAGCGATTTTAGATCGACAAGTAAGAAAGGTTAGAAATAAAGATGTATCTTCTGTGAAAATGTTATGGA
GAAATAACAACATCGAGAAAATGACTTGGGAAGCGGAAGAGGAAATGAGGAAGGAGTACCCCCAACTGTTTACGACTTAA
GGTGAGTCACATTTCGATAATTGGCAATTATTTCTTCACAACGACTTAGTCAGATTTTAAGTAGCTTGAAGGTGAAATTT
ATATGTCTTCTTACGAGATAGCTATGCAAAGCTTAGTAGTTAAAATTTTTAGAATTTGACTTCAGGTTTGCGACTGTAAT
AAATATAGACTCGCAAATAAAGTACTGTGAGAAAAAAAAGAAAATACAACCAAGGAATAGTTTAGATCCATTCGCGGGCA
AATGTTCATAAGGGGGGAGAATGTAAGATCCCGTACTTTTTCTCTAAGCGTGCATAATATATGTGGCATAGTATGGCTTG
GTTATATGAGGTGTATATGAATTTGTATCGTACATTGGAGATTAAGATTGCAAGTAGGTGGGAATATCAAGGAACTAAAC
TAAAGTTTTAGGTCAAAGGGACCCCTCAAACAAAGTTCATGATAAAAGAAATGGCTCGGGTAAAACTTCGGCCGTTTGAA
AGGTTTAACTTGTCCCATACCTTGTGGATAAGCCTATTAGTGTAATACATGCTAAGAATAGTGTGTTATGAGGTATTATA
ATAGCACAAGGGTCGTATGTTAAGTTTGGAAGTCAAGAAAATTAGTGAAACTAAACTCGGCAAAAGTTATCAAAGTTTCT
CTAATAATATTTTCTTAACTTTGGGTCAAATGTCTTGGATGTTTTATCCCAATATATAAAGATTTAGAAGGCCTATTACC
CATTAAATTGAAGTCCTACGAGTCTAGTTTGCAATGCACAAAACCCTGTATCCAATCGACATCGGAGTAAAAACTTATGA
GGGTTTTACTACGTACTGCCGGGGCAGAATCCTGGTCAGGTCAAAAAAGTGGTATGTCGGCTTACTCAACTTTTTAAGCC
ATGAAAACATTTCATTTTACTTCCAAACCAGAAAGAAAGCTTAAGAGAGGGTTCCTATGGAGTACTTGCATGATGAAGGT
CAATTTTTGACGATTTCTACCATTAAAGATTGCCCCCGTGCCTAGCAACGTGATCTCTACACGTGGCAATCGTTTTCCCC
TTCTATTAGCTGTGTTTGGAGCAAGTTTTTTAAGATATAAATTTGTATTTATTGGTGTTTCTTTAAAGTTTACACTTGGT
TAACTAAGGTAATTATCTCAGGACTCTTTTATAATTATTTTTATGAAGTTCTACGGACATTTCGTCAAGTTGAGGCCAAT
TGGTAAATCTGCCGATTTAAGAACAATTATGAACTATTTATAGGTGTGTACCAGCTGTGTATATATAGTGTTTGCGAAGT
TTAGAACGTAAGGAACAACTTTCGTGAGGAAGCTACGGCCATTCGAACGTTCATTGAAAAGGTATGTTAAGACGAAGCTA
CGTCCCTTATTTTAGCACCACTCCTGGGAAATTCCTGAAATGCCGAATGTGATATTTTTCTATTCTCTTGCTAGAAAGAC
CTTCAGTACAACCACATCATTTACATTTATCTACAACATATAGTGGATAAAGAATCCTAATCGGAATCAAGAGTACTTTC
CTAAGAAGCTAGATAGAAGAAAAAAAGAAAACCGTCCCTTGACCTAAAAAAATAGATATGTATGACAAATGCCATCTAAA
AGAAATACTTCATCACACACAAAAAAAAAAAAATTAAAAGGACATTTTATTACACCTAATTGGCCCACTTGTTTCTAAGG
ATGGGAACAAACTCGCAATATACCTATTAGGAAACATCATATTCTCCAATAATACTCACAAACCTTATTTAATGATCTTC
CTGTTTTTCCTTTCTATATACAAAAGTTTTGTCCCCGATAGAAAAAAAAATTGAACTTTATATTTTCTTTATACTAGTAT
TTATCGTTCTCTCTTTTTTTGTTGTTTAATTTCTTTATGGTTGATGAGTAAAGTCAACTATCAATCCATTTGGATTGATC
TTATATTGGTGTTCGATTCATCTTAAACCTAGCTAATAAGAGGGAAGAGAGTCCATGGTCATATAAGGTGCTCCATACAT
CTCTTACAGGGCTAATGTGGGACTCTTATCATTAATAATATCAGTTCAATCAATAAACCCCTTTATTCCTTAATAAAAAC
AAATAGTAAGTGACAAACATTTTCTATTAGTACTCTAGTGTTGCGCACACCTTGACTATCTCTCGACACCTGTTATTTCC
AATTAATACAAGTACCAAGAAACTCTATCACGAGATTTGGGAAATATTCACTTAGTCTAATTTCATTTAATATTTGAACA
AAGGATGTCGCTCCTTTGACTACTAAATCATCCCACAATGGATTGGACAAATGAACTTCTGGCAGGGAAGTCATTTTTTA
TGATTCTTTAATACTTTTTTTTTCCTAGGAAACATTTTGTTTGACTGAATAAAACATGAAAAAATTTGTGAATTCCACCA
TAACAAAACACCTTAAAAATTCCATTTTACTCACGTAATCGGTAAGATTCAAGCAAAACAAATGCAAATTCACATCGAAA
TAAAGAAGTTGTATGATCGCAAATAGAAACACCAGGAAAATAAAAAGGATTAGTAAAAGAAGGATTTTTCGAGTGAACCT
TCGATTGAAGATGAGGAAGGATGACAATGGATCCTCATTTTCTACACAAACAATTACTAGTGGAGATTTGAAGAAAAAAA
TAAACAACAATTGTGACAAGAGAGAGAGAGAGAGTCTCAATGTGTTGAGAGACAATGAGGAGGATTGTGTGACAGGAAAC
CAATTTATATAGCCAGAATCAATAATGATAAAGGGTGTGATGAAAATATTTTAACACACTTACATTGTATTGGATTTTAG
TAATCAAAAGTTGACCAATTTTTAAGTTCAGAGTGCTTAAGCCTTAAGCAAGCTCTTACCTTATATTTGATGTTTGTTTT
AAGAAAAATAAATAAATCTATTTACATGTTTTGAAATATTAGATAACAAGAGTATCAAGCTACTGACATATCAATAGGCT
TTTAAAGTTATGACTAACATGTTTCAAATTGATATGTTTTATGTTATTGTTGTTACATATGATTTGATAAAATGTTTTTA
GAACTAAAATGAAAAATTCTTTGCAATATTGAAATGCAACGGGCCTGTCAGAATTGAAATATATAGTTGACACTAATTAA
TTAGAATAACCATCATACTTATTCTATAAGTGGGAAGTTTCATAATTGAAAGTTAGATTACGATTATATCCTTCCAAAGT
TAATTGACTATTATAATTGTCACAACCTAGCTCCTCGAGTCATGATGACACCTAATATAACCCAACAACAGGTAAACAAT
CCCTTAACTCTGAATGAAAGGTAATGAGTACAAGGGTAGAACTTCAGTAGAAATAAAATTATAACAATAAAACAAGACAA
AGGCGGAAGAAAACCAAAAACTTTATTCATGAAGAGAATCCCTCCCAGAACCTAGAAGTCACAACTGTAGCGTTATCTAA
AATGGAAGTACAAGTCCCAAAAGTGGACCACAGACAAGTTATCTCAAAGGAAAAAGACTATATAAACATAAGTATAGAAG
GAGACAAGCTGAACCAAAACACCAAGTGCTCAACCACATCTCCGACCTCAAAATCTGCTGAAGTTGGCACAAAAAATTAC
CATTGATAGTTGTTACTAGGACCAACATTAAAAAACAGATGTAGAGTGTAGCATGAGTACCAAAATAAAGGTACTCAGTA
GGAACCTGACGATCAAGAATCCCAACCGGCACCTATTCATAAGTGAGACTATCTTTTACAACCACACTCTCTAATGGTAC
TACCAAGGCCGGATCACCCACAAAATTCTTCAACAAGGAAATGTTAATGACTGAATGAACCCCTGCTGGTTCTGATGGCA
ACTCTAACTCATAAGCCACATTACCAACCCTTTTTAGGATTCTGTAAGGACCTACATATCTATGACTGAGCTTCACTTTC
TTGCCAAATCTCATCACCCCCTTCATATGTGACACCTTTAGGAAAACCCAATCATCGATTCAAACTTTAAGTCTCTTTTC
CTCACATCTGCATAGGACTTTCAATGACTCTGAGTTGTGTTTAGTCTATCTCTGATGAGCTGAACTTTCTCCATAGCCTC
ATGAACTGAATCTTGCCCAATCAATGTTCCTTCACCTAGTTCAAACCAACCAATCAGGAACCTATACCTACGCCCATATA
GTGCCTCATACGGGGCCATTTGAATACTGGAATGGAAGATGTTATTATAGGCGAACTCCATGAAAGGTAGGTGGCCATCC
CAACTACCTTTGGAATTGATCACCCAAGCTCTCAAAATGTCCTCTAAGGTATGAATGGTACGTTCTGCCTGACTATCCGT
CTGTGGATGAAATGTTATACTGAGATTTACCTGAGTACCAAGAACTTTCTGAAATGATTTCCATAAATGAGAGGTAAATT
GAAGACCTCTATCTCAGATGATAGACAAAGGAACCTCATGCAACCTAACGATCTCATTGATGTTGAATTTGGTGTATTCC
TCCACTGAATCTGTAGTCTTTGACAGCCAAGAAATGAGCGGACTTAATAACTCTGTCCAGTATCACCCAAATGGAGTCAT
GTTGTCTGCGAGTACGAGGTAAACCCATAATGAAGTCAATGTTTATCACTTCCCACTTCCATATCGGAATGTTAATTTCT
TGAGTGATACCTCCTGGTTTTTGATGTTCTACCTTAACCTGTTGACAATTAGGACACTTAGCAACGAAATTTGCTATGTC
CCTCTTCATGCCGCTCCACCAAAAGACTTCCCGTAGACTATAGTACATCTTAGTGTCACCTGGATGAATGGAATACATGG
AGTTATGAGCTTTTGTAAGGATATTCTGCCTCAACTCACCCACATCAGGAACACATAAAAGACCCTGGTAATGAAGTACA
CCATATCCCCCTTGGGAGAAAACCTCAACTTTCTGTTGACGAACTACATTTTTCAATTGCAGTAATATAGGATCACTATC
ATGTTTTCCCTTAACCTCCGCTACCAATGAAGATTCTAATCCATCTAAACTATCACCCCATTATCTGATGTGTCTGTAAG
GCAAACTCCTAAGTGAGCAAGCCGATGAACATTTTAGCTAGCTCTTTCCTTTCTTCCTCAACATGTGTTACATTACCCAT
AGACAACCTGCTGAGAGCATCAACCAATACATTGGCCTTACCCGGATGGTACAACACATTCATATCATAATCCTTGAGGA
ATTCAATCTATCTCCTCTGAGGAAGATTCAACTATTTCTGGGTGAACACATAATGTATGCTCTTATGATCTGTGAATACA
ACAACATGAACGCTATACAAGTAGTGTCTCCAAATCTTTAGGTTAAATACTATGGCTGCATGCTCGAGGTCATAAGTCGG
GTAGTTATTCTCATGAACCTTAAGCTGTCTAGAAGTGTAAGCTATGACCTTACCTCGCTACATCAACACACAACCTAGGT
GGACCTTGGATGCATCACAATAAATCACATAACCTTCTCAACCATCTAGTAAAGTCAAGACAAGAGTTGTAATCAACCTA
GTCTTACGTTCTGAGAAGCTTTTCTCACACTCATCTAACCATTAAAATTTGAACTTCCTCTGAGTCAACTTGGTCAATGG
GAAGCTATAGATGAAAATCCTTCAATAAATCACCTGCAATACCCAGCCAAACCCAAGAAATTTCTAATATCTGTTGGGGA
GGTGGGTCTGGGCCAGTGTTGTACTGTCTCAATTTTTTGAGAATCTACTCAGATCCCTTCGCTGGATACCACATGACCAA
GGAAAGAGACGGACTGTAACCAAAATTCATATTTGCTAAACTTAACAAATAACTGACGATCTTTTACAGTTTGCAGAACA
ACTCACAGATGAGTCGCATGCTCTTCCTTACTCCGAGAATAAATGAGGATATTATCAATAAAAATAATGACAAACAAGTT
CAAATACTGTTTGAACATCCTCTTCATTAAATCCATGAAAGTTGCATGAGCATTTGTTAGTCCAAAAGACAAAACTACAA
ATTCATAATGACCATACCGAGTTCTGAAAGTTGTCTTCGAAATGTCATTATCTCTGACTCTGAGCTGGTGATAGCCAGAT
CTGAGGTCTCCTTATAAAAGCAACTAGAACCTTGAAGTTGGTCAAACAATTCATCATTCCTGGGGATGGGATAATTATTC
TTGATTGTGACATGATTCAAATGCCGATAGACAATGCACATCCTGAGAGAACCATCGTTCTTTTTCATGAACAACACTAG
AGCACCCAATGGAGAGATACTAGGTCTGATGAGGCCTTTATCTAGAAGGTCTTTCAATTGTTCCTTCAGTTTCTTAAGTA
TGGCGAGAGCCATTCTTTAAGGAGGAATTTAAATGGGATAGGTGTCTGAAAGGAGATCTATCCGAAGTTGATTTTCCCTT
TCAAAAGGAACTCCAGGAAGATCTTCTAGAAACACTTCTGGAAACTCATTTACTACCTGAACTAACTCAAAAGTTTGTGT
TTCAGACTTTGAATCCTTAACCCGAACAAGATGATAGATATACCCATTGGAAATCATTTTTCTGGCCTTAAGGTAAGAGA
TAAATTGACCTATAGGCACTGAGCTACTACCCTTCCACTCTAAGGCTGGCTTGTTTGGAAACTGAAATCGAATGATCCTA
GTTCTACAATCGGTTGAGGTATAACAGGAATGTAAACAATCCATGCCTAGAATTATATCAAAATCTACCATTTCTAACTC
TACAATATCTACTGAGGTGACTTTTTGAGAGACTGTGATAGGGCAATTTATGTATACCTATTTAGCTATAACTAGGTAAC
CAACTGGAGTAGAGACTGAGAAGGGTTCAGAGAGAGTTTTTGGACTGACACCATAGTTTATTACTATATAGGGAGTTACA
AATGATAGTGCAGCCCCTGGATCTAACAATGCATAAACATCTAAATGAACGACTCATAACTTATCAGTGACCACATCAGT
AGAATCTTCCTGGTCTTGGCAATCCTGGAGAGCAAATAACCTGTTCTGGCACTGACCACCTCCTGTACTAGACGAAGCTC
CCTACTGATTTAAGTGACATACTGGTGCTACTGGAGTTGTAGACTGAGCCATATAGTTGTTACCTCATTTCCCCTGCTTG
GCAGAAGAAAAATCCTTCAAGCTATGGTCAGATTGACCACACCCAAAATAGTCTTCCTTGCCAACAAGGCACTCACACGG
ATGGTTCTTACCACACTTTGGACAAGTTGGGAAGGTCATGTTACCTGAAGCATTCCCCTGAGACCTAGAGCCTGATGCCC
TTCCTTCCTGATCCTATCGAACCTGGGAGATGGAGCACTAGCGGATGAAGGTGCTAGGGTTGTAGACCTCTGTTGAAACT
AGGAGTGATTCCCAACACCTAATTTTTATTGTGAGTTTGCATAGTTTCCTGTTCTGGCCTTTTTTTTATCCTTAGCCAAT
TCTTTAAGCTTATCTCCCTTAATCTGTTGAGCATGAGTCATTAGTCTGGAGATATACATATCCCTTAGAAGTATAGCATT
CCTGCACTCAGTCTTTACCCAATCGGATACCCCAAACAAGAACTTACTCAGTTGTTCCCTTAAATCGGCAACCTTTTGTG
GAGCTTGCCCGGAGAGCTGGGTAAACTTCAACCCATACTCTTGGACCGACATTGACCCCTGCTTCAAGTTCATTGTCTCT
TGTTCCTTAGCTTCTCTCAATTCCCTTAGAAAGAACTTGTCTAGGAAAGCTCCAGTAAAACAATCCCAAGTCACAGGAGC
TGCATCTGCATCCATGTTATCTTCCTACTATGTGAACTAGATATGAGAATCATCCTTAAGTTGGTAGGATGTCAAATCAA
TACTCTCAGCTCCACTCACTTGCATTACTCCAAGAATTTTCTTAACCTAATCAATGAAGTTTTGTGGGTCCTCACTAACC
TTCGACCCTAGAAACTTGGGTTAATTCATCCGAACAAAGTCTCAAACCCTAGCTGCAGTTAATACATCATTTGTGTTTGT
AGGAACTAGGACATGCTGATTATTCTGATTAGCCACACCGACCCAAGAGTTGGATCGCATTCCAAAATTTTTCATTCATA
ACCTCACGGTTTGAGACTGGGGGAACTACGTTAGCATTGCATGCATTAGCATTCTGTTTGTTAGCTCTACGAGGAGGCAT
TATCTAAAATGCATAACGATGGATTAGAAATGAGAGGTTGGATCATACCTACGCACGGTAAGAATAGCAAGGATAGTGAA
GTTTTTCTTAAGACACTTTATAGCCTCCCCCTAATAGATGTGGCGCGCTTCACACCCATGATAGTGACTCTACTTAGTTC
GGCTTTCAAACATCCTAGGACTCTTGAACCTAATGCTCTGATAACAAGTTTGTCACGCCCCGAGGCTACCCCCTTGACGT
AACATGGGACCTAGGATCACGAATGATCCCAAGCTAACCCTGTGTCTGGCATATATGAATAACTAAATAAAATATGTATT
ATGCGAAAGCTAAAACAATGGATAACTGAAATGGGGAAAAATCTAACTATTCTGAATATGTAAAACATACTAAGAGTTTA
GTGATAACTGAAACAATCACCTAACAACTCAAGTTGAATCTAATAATATGTTTGAAAAGCCTAGAGTTGAGTTGTTGGGA
GATGCCCCCTATCTAACTCTAACAACCCGAAAACTGAATATAAATACTAAAATGAAAAGCATGTTTATTGTCCTCGAAGT
ATAAAGACTCACCACTGAAGCTGCTGAAAGCGAATTGAGAATCGATCTAAGCATGATCCAGATGCTGAGTACTTGAACCT
ACCTCATGAAAGGATGTAGCGTAGAGTATGCGTCATCATTTGGAATGTACTGAGCATGCAACATGTAGTTACTAAGCTCA
ACAAATATATATATATATATATATATATATATATATATATATATATATATATAAAGCTGAATAAAGCATAACTGCGCAAT
GACATAAACTGAGCAAGAATGTAAATACTGAAACATCACTGAAAAGCTAAGCTAAATGCAATGACCAAGTGCTAATCTTG
ACCATGACATGCGAAACTGAATGTTGAAGTATATACTGAAAACCTGGTCAAATGCACTAGGAGTCTGATTGTGGGAGTTA
CTATTAATCGACATAAACCACGTGAGCTAAAAGTTGAGTCTAATGTATACGCCCTATTGAGAGGACCCAATATACTTGCT
AGGGGTATAAAGGCATGGCTAGCGTGATCACTAACTCTGATGCCCAACAGAGGGGACTTATACTCCTATATGAGCACGTA
GTTCTGGGACTATGAGGGTACGCTGAACCCTTGTCCAACTCGGTGCTAAGTCTACTACCAACTAAATAAGTATATGACAC
AAATGTTATTGAAATACTGAATAGCTCAAAATAGTGACATGGAATCTGATAATGTAACATTTATATACTAATAATGTAAC
ATTCGAAATCTAGAGCATGATTATCTATTTAATTGACCTACCATGTATAATTCGTGAACTAAGAGAATTTATACAATCTA
GGGTTCCGATTTTCATACAAGGAATTAAGCAAACTTCGCAAGAAATAAGCTATTTCGATTTAGGATACTACAACAGCTAG
ATCATAGTAAATATCCAAGGCTTTAGAAACCCTAGGCCTAAACAAGATATGAGGAATAAAGGAACTGACTGAATTTTAGA
GACCTAGTGCATGAAAGGAACACACTATTGAAATCCCACATACCTGGTAACGAAATCTATAGAGAAATCCTTTGATTTCG
AGGCTGGAACTTGAAGAAAACCTTATGCGTGTTCTTGAGAGGGTTGGGCGGCTCTCTTCTTCTTTTTGGTCTAATTAAGA
TGATTTTTGGAGAATAAAGGTTTTAGGTAGGTTTTGACAAGATTATTAGGCTAAAACTGTGCAAAATGACATAGTTTAAA
TGCCCAATGCATAGGGGAAAAGACCAAAATGACCCTGACCTAAAAGCTGACAAGGCCCATCCACGGAGCCATTGACGGAC
CGTCGAAGGGACCATGGCCTGTCACATGGGTCTTGATTCTGGGTCAGTATCTACTAGTCTCGGGTACTCCCATCTACGAT
CCACTTCACGGACCGTGTGAAGGACCATGGACCATGAAGGCCACTGTGGCTCTTCACTTGGGGCTGGGGTCTACTGGTTC
GACTTGACAGACCAATCCATGAGCCGTGTGAAGTTCAACAGACCGTCAAGTGGCCCGTGGTTCTTCCTTTGAGCCATGGT
GCTTACCCAAGCAGGGCTGGGATGTGAACTACGATGAGGGTTACAGGTCGTGGTCCTGTTCACGGCCCGTGAACCCCTCT
ATGGTTCACTTTTTTCTATAGTTTAGTCAAAGCTGATTTATGAGGTGTTACATGTCATGCCCCGAGACTACCCCTGAGAC
GTAGACACGGGACCTAGGATCACAAGTGAAGCCAAGCTAACCCTGCTCGCATAATCATGAGCATACTAAAAATAATAATA
ACTGATGTAGAAGCTAAATCATAAATAAAATGAAAAGGATGGGGAATACCCATATACTATAACTGAGAGAAATGAAAACT
GATGAGTTTAATACAAAGAAGATATTAACTCAATACTAAGTTGAATCTATCTATGTCTGAAAATAGCCTCTAACTGATTA
GAAATGCTGGGACAGGCCCCAGTTAAGTCTAGCAAAACCAAAACTAAAGGACTAAAAATAATACTGAAAAGAGACTCATG
ACTATGGTCTTCAGAGAATGAGGACTCACAACTAATTCTGTTTAACTGGAGATCGGGAACCAATCTAAGCGTGATCTGGA
TGCTGAGAACCTGAACCTACATCACGAGAAGATGTAGCGCAGGTATGCGTTAGTACTTGAAAGGTACTGAGTATGCAGGA
TAGAATACAACTGAAATAACATATGACTTAACAAAGCAAATAAGCAATGATATAATCTGAATAGGATATAGATACTGAAT
GTTGAGATAACTGAATGCAGTGTCCAATTTATAACGTGCTGAAACTGAATACTGACTATACTGATAAATAGTCAATGCAA
TAGAATCTGACTGAATTGTGGGAGTTACTAATAACCAATAATAAAACCACATGAGCCAAATGTAGAGTCCGATGTATACG
CCCCATCGAGAGGACCCAATATACCCTACCAGAGGTATAGAGGTATGCTGGCGTGATCACTAAAATGATGCCCATAGAGG
GGACTTACAACCTATGTGACTAGTAGTTCTGGACTATTTGGGTACACTGAACCCTAGTCCAACTCGGTATTACGCTAATC
CCAATGGATTAAGTGATTAACACATTATGACTGAATTTCTGTAAGTTACTGGATAGCTCAAACTGAACATGCAAAATAGA
GAATGCAACAATTAATGTGATAATGATGCATTCATAAACTGAGGAATGTATAACTAAATACTGAAATATCTGACCTAGCA
TGTCTAATTCAAAAACTAAAGAAATATATAGCTAGGGTTCTGAAATTCATGCAATAAACTAAATATTAACATACTAATCT
GACTTGGATCATTCTAACAGCCAGGAACCCAACAATTCTAACATTCAAGAAACCCTAGGTCTAGTCCTAATAAAGGAATC
ACGAAACTGATTGAAAACTAGGGACCTAATGGGTGAAAGGAACCCATTAGGGAAATCCCACATACCTGGTGACGAATTTC
ACGGAAAAATCCTTTGATTTCTGAGATGGAACTAAAGAAAACTTATTGCGTTCTTGAACTAGGGTTCTTGACTTCTTTCT
CCTCTTACCGGTCTAATTTTCTAAGTTTTGATTAATGATTTGACTTAGGTAAGTTCTAGTTATGTTTCTAGGCTTAAACT
GACTAAAACCTCATAATTTAGGGTCTAAATGACGTAGCTTAGAGGTCCAACAAAATAGGAAAAGGACCCAAACAACCCTA
ACTTAATTTTGGAGAAGCCCATCCACGGAAGGAATGACAGTCCGTCGTTTGATCTACCGGCCGTCGTTTGGGTCGTCGGT
CAAGTCTGTCAGGGAAGTCATCACTAAAACGAGCATAACGTTTTACTCAGAGGTCGAATTTTAGCAAATTTGGTGGCGTT
GAAAAGAGGATTAAATTATCTATCATATTATAGTTCATGGGACACATAATTAATTATTTCCTAAGAGTTATGACCATTTG
AAGTTGACCCAATCAATAATTTTCATCTAACTGGTTGTTAATCCTCATATATGGTTAGACCTACGGACCATGCATTGAAC
GACGGTCCATCCTGGTCGACCATAGTTCATGTAAGAGGCTAGGTAAAGGAGTCTTGATCCCTACAAACTGTGGGTCTGTT
TGTGGGTCGAGACTTAGCGATTTTCTGAGCTGGGTTTGGGGAGGGGTTGCAGTGGCGAACCAGGGACCACCAGCAAGGGC
CGTGGTCTGACCTACGGTCCGTGGATGCAACCGTGGATTACACCTGTAACTTATCAAAATCTGCATTTTGGTCTATCTGG
GATACGGGGTGTTACATTATCTCCCCCTTGAGAACATTCGTCCTCAAATAAAGACTAAACTAGCTGAAATAGAGGGAAAG
GGCTGCAATCCCTACCACTAAACACTGAGAACTGAATTTCTGACTGAACTGAATTACAAGAACATGCAAATACGCTGAAA
ATGCAAGTACAAATTGAAGGAACATGATTATAAGACTGAATTTATGCATGAATGATTGAAAAACTGAAGAGGAACTATTA
CCTCAAGCTGGAGTGAAATCAGAAGGAAAGAGGTGAGGATACTTGGCTTTCATGGCCGCTTCTGCTTCCAAGTGACTCCC
TCTACGGACTGACTCCTCCACCAAACCTTGACTAAAGCGACTTGTTTGTTTCTCAACCTTCTAACTTGACGATCAAGAAT
CTCAACTGGTACATCCTCATAAGAAAGGCTATCTTTTACAGCCACAGTCTCTAATGGCACTCCGGATGCTGGATCACCCA
CACACTTCTTCAAAAGTGAATGTAGAAGACTGGATGCACTGTTGCCAAATCTACTGGAAACTCTAACTCATAAGCCACTC
TACCAATCCTTTTCAAGATCCGGTAAGGGCCTACATATCTGGGACCTTTCAGGAAAACCCAATCATCAACTTGGAACTCT
AGTTTCCTTCATCTCACATCTGCATAAGACTTATGACGACTCTGGGCAGTCTTAAGTCTATCTCTAATGAGTTGCACTTT
CTCTATAGCATCAACGACTGAATCTGGTCCTATCAAAGTTGCTTCACCTACTTCAAACCAACCAACTGGAGATCTACATC
TACACCCATACAATGCCTTATAAAGGGCCATCTGAATGCTAGAATGGTAACTATTGTTGTTGGCGAACTCAATAAGAGGA
AGGTGATTGTCCCAACTACCCTTGAAGTCGGTCACACAAGCTCTCAACGTGTCCACTAAGGTCTGAATGGTACGCTCTGC
TTGACCATCCGCCTGTGGATGAAATGTTGTGCTAAGGTTAACCTGAGTACTAAGACCCTACTGAAAAGGCTTCCAGAAAT
GAGAGGTAAACTGAGGACCTCTATCTGAGATGATAGACAAAGGAACCCCATTCAACCTCACAATCTCATTAATGTAAAGC
TTGGCGTAATCCTCCGTCGAGTCTGTAATCTTGACCGTCAAAAAGCGAGAAGACTTAGTAACCCTATCAACAATCACCCA
AATGAAGTCATGCAGTCTGCGAGTGCGAGGTAAACCTGTGATGAAGTCCATTTTGAACACTTCCCACTTCCAAGCAGGAA
TGTCAATCTCTTGAGTCATGCCTCCTGGTTTCTGATATTCTACCTTGACTTGCTGGCAATTGGGGCACATAGCCACAGAG
TCTGCAATATCTCTTTTCATACCATTCCACCAATAGACTTCCCGTAGATCGCGGTACATCTTAGTGGCGCCTGGATGGAT
AGAATATCTGGAGTTATGGGCCTCTGCAAGGATATATTGTCTCAACTCGTCCACATTAGGAACACATAATCGACCCTTGT
GGCGAAGCACACCATCTCCCCTTTGGGAGAAAACCTTCACTCTCTAATTGTGGACTGCACCCTTAAGTTCAAGTAAGATT
GGATCACTGTCTTGCTTTTCCTTAACCTCTACTACCAAAGAAGATTCTGCCCCATTCTAAACCATTACACCACCATCTTA
TATGCTCATAAGACAAACTCCTAGGCGAGCAAGTCTTTGAACATCCTTTGCTAGCTCTTTTATTTCTTCCTCAACATATG
CTACACTACCCATAGATAATCTTCTAAGAGCATCTGCTACTACATTCGCCTTACTCGGATGGTAATGCACGCTCATATCA
TAATCTTTGAGGAACTCAAGCCACATTCTCTAGTAAGGATTCAACTCTTTCTGGGTGAATACATACTGGAGGCTCTTATG
GTCTGTGAACATATTTATATGAACACCATGCAAGTAGTGTCTCCAAATATTGAGTGCAAACACCATTGTTGCAAGATCAA
GGTCATGAGTCGGATAATTCTTCTGATGTACCTTAAGTTGTCTAGAAGCATAAGCTATAACCTTACCTTACTGCATCAAT
ACACAACCTAGGCCGACCCTGGATGCATTATAATAGATCACATAACCATCTAAACCCTCTGGTACAGTCAAGACAGGAGT
TGTAGTCAACCTAGTTTTCAATTCTGCGAAGCTTTTCTCACAATCATCTGACCATCGAAACTTGACCATCTTCTGAATCA
ACCTAGTTTATGGTGAGTCTATGGATGAAAATCCTTCCACGAACCGTCTGTAATTGTAACACCCTGTATCCTAGATAGAC
CAAAGTGTAGATTTTGAGAAGTTGCAGGTACAACCCACAGTTTCAATCCACGGATCTTAGGTTAGACCACGGATCGTGCT
GGTGATCCGTGGTTCACCACTGTAACCCCTCCCCAAACTCAGCTCAGAAAATCAGCTAAGTCTCGACCCATGGACAGATC
CACGGTTCGTAGGTCAGGCCACAGTCCATGGTCTGTGTCCGTGGATTAAGACTCCTTTAACCAGCCTTTGACACAAACTA
CGTTCGATCAGCACAGGCCGTCATTCAATACACGGTCCGTAGGTCTGACCGTAGATGAGGGTCAGCAGCCAGTTAGAGGA
AAATTATTGATTGGGTCAACTTCAAATGGTCATATATCTTAGCACAAAATGAATTATGTTTCCCATGACCTATGATATGA
TAGATAATTGAATCTTCTTTTCAACTCCACCAAGTTTGCTAAAATTCGACCTCCGACTAAAAAGTTATCCTCGTTTTAGT
AAAGACCTACCAGACAGACTTGACCCACGGACCCAAACGACAGCCGGTAGATCAAACGACGGACCGTCGTTCCTTCCGTG
GATGGGCTTCGCCAAAATTAAGTTAGGGTTGTTTTGGTCCTTTTCCTATTTCATTGGACCCCTAAGCTACATCGTTTAGA
CCCCAAATTATGAGGTTTTAGTCAGTTTAAGCCTAGAAACATAACTAGAACTTACCTAAGTCAAATCATTAATCAAAACT
AAGAAAAAATAAAACGCTAAGAGGAGAAAGAAGTCAAGAACCCTAGTTCAAGAACGCAATAAGATTTCTTCAGTTCTAGC
CCAGAAATCAAAGGATTTCTCCATGAAATTCGTCACCAGGTATGTGGGATTTCACTAGTGGGTTCCTTTCACCCATTAGG
TCCCTAGTTTTTAGTCAGTTTCTTGATTCCCTTATTATGAATAGACCCAAAATTTCTTGAATGTTAGAATTGTTAGGTTC
CTAGCTGTTAGAATGATCCAAATTAGATTAGCATGTTAATATTCAGTTTATTGCATGAATTTCAGAACCCTAGCTATGTA
TTTCTTTAGTTTTTGAATTACACATGCTAGGTCAGATATTTCATTATTCAGTTATACATGCCTCGATTTATGAATGCATC
ACTATCAGATTAATTGTTATATTCTCTGTTTTGCATGTTCAATTTAAGCTATCCAGTAGCTAACAAAAATAAAGTCATAA
TGTGTTAATCACTTAATCCATTGGGAGTAGCATAATATCGAGTTGGACTAGGGTTCAGCGTACCCAAATAGTCCCAGAAT
AACTAGCCACGTAGGTTGTAAGTCCCCTCTGTGGGCATCATTTCAGTGATCACGCCAGCATGCCTCTATACCTCTGGCAG
GATATATTGGGTCCTCTAGATGGGGTGTATACATCGGACTTAACATTTAGCTTATGTGGTTTTATTATCGGTTATTAGTA
GCTCCCACAGTTCAGTCAGATCCTATTGCATTGAACATTTATCAGTAAATCCAGTATTCAGTTTCAGCATGTTATAAATT
AGTCACTGCATTCAGTTACCACAGTATTCAGTAGCTATTTCCTGTTCAGATTAATTGCTTATTTCCTTTGTTCAGTTATA
TGTTATTTTAGTTGTATTCTATCATACATGCTCAGTACCTTTCAAGTACTGACGCATACGTGCGCTACATCTTCTCATGA
TGTAGGTTCAGGTTCTCAGCATCCAGATCATGCTTAGATCGGTTCCCGATCTCCAGTTCAGCAGAATCAGTGGTGAGTCC
TTATTCTCTGAGGACAATAGTCATGAGTCTATTTTCTGTATTATTTTTAGTCCTTTAGTTTCAATTTTGCCAGACTTAGC
TGGGGCCTATCCTAATATTTCTAGTCAGTTAGAGGTTATTTGCATACATAGATAGATTCAGCTTAGTATTGAGTTAATAT
CTTTTTTGTATTAAACTCATTAGTTTTCATTTATCTTAGTTATAGTATATGGGTATTCCCCATCCTTTTTATTTTATTTA
TGATTTAGCTTCCGCATTAGTTATTATTATCTTTAGTATGCTCATGATTATGCCAGCAAGATTAGCTTGGGGTCACTTGT
GATCCTATGTCCCGTGTCCGCATCTTGGGGCGTGACAAACTTGGTATTAGAGCCTTAGGTTTAAGAGTCCTAGGATGTCT
GAAAAGCCGCACTAAGTAGAGTCTTTTTCATGGGTGTAAAGTGCACCACATCTAATGGGGAGGCTACAAATTGGTTTAGA
AAATCTTCATTTTCTTTTTACTCTTATTGTGCGTAAGGTATTATCTAAATTCCATTCGAACTCGACGTTCTATGTTTCAG
TGATCATGCCTCCTCGTAGAGCTAATGCCATGAATGTGAATGCCAGGAACACAAACGCAGCTCCTTCAGTCCCTGATCAA
GAAGTATCGAATGCTGAGTTCAGGAACGCCATTCAGATGTTGGCTCAGAGTGTGGCCAAGAAGAACAATCAGCGGGTTCA
AGCTCCTATGAATGCAAATGGTGGATCAGCAACAGCGATGGTCTGTGACTTTGTTAGGATGAATCCGTCTGAGTTCTTAG
GATCGCAAACTGGTGAGGATCCCCAGAATTTCTTGGATGAGATCAAGAAGATCTTTGAAGTGATGTAGGTAACTGGGAAT
GATCGGGTTGAGTTAGCATCTTACGAACTTAAGGATATGGCTTATATCTGGTATACTTAGTGGAAGGAGAACAGAGGTAC
AGATGCAGCTCCTATTACTTGGGATTGTTTCAGCAAAACCTTTCTGGACAAGTTTTTCCCCATAGGGTTGAGGGAAGCAA
GGGCCCAGGAATTTATAAACTTAAGGAAGGGTAACATGATTGTCCAAAAGTATGGGCTCAAGTTTAACCAACTCTCCAGG
TATGCTCCTCACATGGTCGTTGATTCTAGGACTCAGATGAATAAGTTTCTGTATGGAGTGTTAGACTTAGTGAAAACAGA
GTGCAAGAATGCTATGTTGTTGGGAGACATGAGCATATCTAGGCTTATGACTCATGCTCAGTAGGTTGAGGGTGATAAGC
TTAGGGAACGGGCGAAGGAGACTAAGAGAGCAAGAATAGGTAACTACGAGTATTCCCAACAGAAATTGGGTGGTGGGAAT
CGCTCGCAGTTTCAACAAAAGTCTTCGACTCCAGCCCCTTCATCAGCTAGTGTTCCATTCCCCAGGTTCTGTAATGATTA
GAAAGGTAGGGCGTCAGGCTCTAAGTCTCAAGGTAGTGTTTTAGGCACCAAAACTTACCCAACTCACCCGAAATGTAACA
AGAACCATCTGGGCGAGTGCCTTGCAGGTAAGGAAGGATGTTTTGGGTGTGGTCAGTCTGGTCATAGATTGAAGGATTGT
CCTTCTAGACAGGGTCAAGAAGGAAATAATGGTAGAGCTCAATCTATAACTTCAGCAACACCAGCAGGTCGCCCAACTCA
GCAGGGTAACTCATCTGGTACAGGTGGCGAATAGCGCCAAAACAGGCTCTATGTTCTTCAGGCACATCAAGATCTGAAAG
ATTCTCCTGATGTAGTCACTGGTACATTACAAGTCTTTGATCTTGATATTTATGCATTGTTAGATCCAGGGGCTACTTTG
TCTTTTGTAACTCCTTACATAGCAGTCCAATTCAGTGTTAGCCCAGAAACTCTTTCAGAACCCTTCTCAGTCTCTAGTCC
AGTCGGTGACCCAGTTATAACTAGACGGGTATACAGAAATTGCCCGCTCATAATCTCTCAGAAAGTCACCTCAGCAAATC
TTGTAAAGTTAGAAATGGTAAACTTTGATGTCATTCTAGACATGGATTGGTTACATTCATATTATGCCTCAGTTGACTGT
AGAACTAAGATTGTTCGTTTTCAGTTTCCAAATGAACCAATCCTAGAATGGAAGGGTAGTAGCTTAGCGCCTATGGGTCG
ATTTATTTCTTACATTAAAGCCAGAAAGATGATCTCTAAGGGTTATCTCTATCATCTAGATTGGTTTAAGGATTCTAGCT
CCAAAACTCCAACTCTTGAGTCAGTTCAAATGGTTAATGAGTTTCCAAAAGTGTTTCCAGAAGATCTTCCCGGAGTCCCT
CCCAAAATCGGTTTTGGAATTAATCTCATTCCAGATACCCAGCCTATCTCTATTCCTCCTTACAGAATGACTCCATCTGA
GCTTAAGGAATTGAAAGAGCAGTTGAAAGATCTTCTAGATAAGGGATTCATCAGACGAAGTATTTTGCCATGGAGTGCAC
CAGTGTTGTTCGTAAAGAAGAAAGATGGTTCTCTCAGAATGTGCATTGACTATAGGAAGTTGAACAAAGTCACAATCAAG
AATAAGTATCCCATCCCCATGATTGATGACTTGTTCGACCAACTTCAGGGTGCTAGTCATTTCTCAAAAATAGACCTCAG
ATCAGGTTATCATTAGCTTAGAGTCAGAGATAGTGACATTTCAGAGACAGCCTTCAGAACTTGGTATGGTTATTATGAAT
TTGTAGTTATGTCATTTGGACTAATTAATGCTCCTGCAGCTTTCATGGATTTGATGAACAGAGTGTTCAAGTAGTACTTG
ACTTGTTCGTTATCGTCTTTATTGATGATATCCTCATTTACTCTAGGAATGAGGAAGAACATGCGAGTCATTTGAGAGTT
GTTCTATAAACTCTCAAAGATCGCCAGTTATTTGCAAAATTTAACAAGTGCGAGTTTTGGTTACAATCAATTGCCTTCCT
TGGGCATATTGTGTCTAGTGAAGGAATTCGAGTAGATTCCCAGAAGATAGAAGCAGTGAAACAATGCCCTAGACCTACCT
CTACTATAGATATCAGAAGTTTCTTAGGTCTAGCGGGCTATTACAGACGGTTCGTGGAAATATTTTCATTCATAGCTTCA
CCATTGACTAGGTTGACTAAGAAGATGGTCAAGTTTCGATGGTCAAATGATTGTGAGAAAAGCTTCGCAGAACTGAAAAC
TAGGTTGACTACAGCTCCTGTCTTGACTCTACCAGAGGGTTCAGATGGTTATGTGATCTATTGTGATGCATCCAGGGTCG
ACCTAGGTTGTGTATTGATGCAGCAAGGTAAGGTTATAGCTTATGCTTCTAGACAGCTTAAGGTACATGAGAAGAATTAG
CCAACTCATGACCTCGAGCTTACAACAGTGGTGTTTGCACTCAAGATTTGGAGACACTACTTGTATGGTGTTCATGTAGA
TGTGTTCACAGACCATAAGAGCCTCCAGTATGTATTCACCCAGAAAGAGCTGAATCTTCGCCAGAGAAGGTGGCTTGAGT
TCCGCAAAGATTATGATATGAGCATGCATTACCATCCGGGTAAGGCGAATGTAGTAGAACATGCTCTTAGTAGATTATCT
ATGGGTAGTGTAGCACATGTTGAGGAAGAAATAAAAGAGCTAGCAAAGGATGTTCACAGACTTTCTTGCCTAGGAGTTCG
TCTTATGATCATATCAGATGGTGGTGTAACGGTTTAGAATGGGGCAGAATCTTCTCTTATAGTAGGGGTTAAGGAAAAGA
AAGACAGTGATCCAATCTTGCTTGAACTTAAGGGTGCAGTCCACAACCAGAGAGTGGGGGTTTTCTCCCAAGGGGGAGAT
GGTGTGATTCGCTACCAGGGTCAATTATGTGTTCCTAATGTGGGCGAGTTCAGACAGCATATCCTTGCAGAGGCCCATAA
CTCCAGATATTCTATCCATCCAGGCACCTCTAAAATGTACCATGATCTACAGGAAGTCTATTCGTGGAATGGTATGAAAA
GAGATATAGCAGACTTTGTGGCTAAGTGCCCCAATTGCCATCAAGTCAAGGTAGAACATCATAAACCAGGAGGTATGACT
CAAGAGATTGACATTTCTACTTGGAAGTGGGAAGTGATCAACATGGACTTCATCACAGGTTTACCTCGTACTCATAGACA
GCATGACTCCATTTGGGTGATTGTTGATTGGGTTACTAAGTCTTCTCACTTTTTGGCGGTCAAGACTATAGACTTGGCGG
AGGATTACACAAAGCTTTACATTAATGAGATTGTGAGGTTACATGGGGTTCATTTGTCTATCATCTCATATAGAGGCCTC
AGTTTACCTCTCATTTCTGGAAGTCATTTCAGAAGGGTCTTGGTACTCAGGTTAACCTTAGCACAACATTTCATCCACAG
ACGGATGGTTAGGTAGATCGTACCATTCAGACCTTAGAGGACATGTTGAGAGCTTGGGTGATAGACTTCGAGGATAGTTG
GGATGATCACCTTCCTCTTATTGAGTTCGCCTACAATAATAGTTACCATTCCAGCATTCAGATGGCCCTTTATGAGGCAT
TGTATGGGCGTAGATGTAGATCTCCAGTTGGTTGGTTTGAAGTAGGTGAAGCAACTTTGATAGGACCAGATTCAGTCGTT
GATGCTATGGAGAAAGTGCAACTCATTAGAGATAGACTTAAGACTGCCCAGAGTCGTCAGAAGTGATCAACATGGACTTC
ATCACAGGTTTACCTCGTACTCGTAGATAGCATGACTCCATTTGTATGATTGTTGATAGGGTTACTAAGTCTTCTCACAT
TTTAGCGGTCAAGACTATAGACTTGGCGGAGGATTACACCAAGCTTTACATTAATGAGATTGTGAGGTTACATGGGGTTC
ATTTGTCTATCATCTCATATAGAGGCCGCAGTTTACCTCTCATTTCTGGAAGTCATTTCAGAAGGGTCTTGGTACTCAGG
TTAACCTTAGAACAACATTTCATCCACAGACGGATGGTTAGGCAGATCGTACCATTCAGACCTTAGAGGACATGTTGAGA
GCTTGGGTGATAGACTTCGAGGATAGTTGGGATGATCACCTTCCTCTTATTGAGTTCGCCTACAACAATAGTTACCATTC
CAGCATTCAGATGGCCCTTTATGAGGCATTGTATGGGCGTAGATGTAGATCTCCAGTTGGTTGGTTTGAAGTAGGTGAAG
CAGCCTTGATAGGACCAGATTCAGTCCTTGATGCTATGGAGAAAGTGTAACTCTTTAGAGATAGACTTAAGACTGCCCAG
AGTCGCAAGAAGTCTTATGCAGATGTGAGAAGAAGGGAACTAAAGTTCCAAGTTGATAATTGGGTTTTCCTGAAAGTGTA
ACCTATGAAAGCGGTGATGAGATTTGGCAAGAAAGGGAAGCTCATTCCCAGTTATGTAGGCCCTTACCGGATCTTGAAAA
GGATTGGCAGAGTGGCTTATGAGTTAGAGTTGCCAGCAGATTTGCTAGCAGTGCATCCAGTATTTCACATTTCACCTTTG
AAGAAGTGTGTGGGTGATCCAGCGTCCGTAGTGCCATTAGAGACTGTGGCCATAAAAGAATACCTTTCTTATGAGGATGT
ACCAGTTGAGATTCTTGATCGTCAAGTTAGAAGGTTGAGAAACAAAGAAGTCGCTTCAGTCAAGGTTTGGTGGAGGAGTC
AGTCCGTAGAGGGAGCCACTTGGGAAGCAGAAGCGGCCATGAAAGCTAAGTATCCTCACCTCTTTCCTTCTGATTTCACT
CCAGCTTGAGGTAATAGTTCCTTTTCAGTTTTTCAGTCATTCATGCGTAAATTCAGTTTTAGAATCATGTTCCTTCAGTT
TGTACTTGCATTTTCAGCGTATTTACATGATCTTGGAACTCAGTTCAGTCAGAAATGCAGTTCTCAGTGTTTAGTGGTAT
GGATTGCAGCCCTTTCCCTCTATTCCAGCTACTTTAGTCTTTATTCTAGGAAGAATGTTCTGAAGGGGGAGATAATGTAA
CACCCCGTATCCTATATAGACCAAAATGCAGATTTTGAGAACCTGCAGGTGCAACCCACGGTTGCCATCCATGGACTGTA
GGTCAGACCACAGCCCGTACTAGTGGTCCGTGGTTCAGCACTGCAACCCCTCCCCAAACCCAGCTCAGAAAATCGACTAA
GTCTCGACCCATTGACAGACCAACGGTCCGTAGGTCAGACCACGGTCCGTAGTCTGTGTTCGTGGATCAAGAATTCTTTA
CCCAGCCTCTGACATGAACTACGGTCGACCAGCATGGATCGTCGTTCAATGCACGGTCCTTAGGTCTGACCGTAGATGAG
GGTAAGCAACCAGTTAGAGGAAAATTATTGATTGGGTTAACTTCAAATGGTCATAACTCCTATCACAAAATACATTATGT
GTCCCATGACCTATGATATGATAGATAATTGAATCCTCCTAAAATCCGACCTCCGAGTAAAAAGTTATGCTTGTTTTAGT
GAAGACTTGCCGGACAGACTTGACCGACGGACCCAAACGACGGCCAGTAGATCAAACGACGGACCGTCGTTCCTTCCGTG
GATGGGCTTCTCCAGAATTAAGTTAGGGTTGTTTTGGTACTTTTTCTATTTCATTGGACCCCTAAGCTACATCGTTTAGA
TCCTAAATTATGAGGTTTAGTCAGTTTAAGCTTAGAAACATAACTAGAACTTACCTAAGTCAAATCATTAATCAAAACTT
AGAAAAATTAGAACGCTAAAAGGAGAAAGAAGTCAAGAACCCTAGTTCAAGAATGCAGCAAGTTTTCTTCAATTCCAGCC
CAGAAATCAAAGGATTTCTCTGTGAAATTCGTCACCAGGTATGTGGGATTTCACTAGTGGGTTCCTTTCACCCATTAGGT
CCCTATTTTTCAGTTAGTTTCTTGATTCCCTTAATATGACTAGACCCAGAATTTCTTGAATATTAGAATTGTTGGGTTCC
TAGCTGTTAGAATGATCCAAATCAAATTAGCATGTTAATATTCAGTTTATTGCATGAATTTAGAACCCTAGCTAATATTT
CTTTAGTTATTGAATTACACATGCTAGGTCAGATATTTCAGTATTCAGTTATACACCCTCAGTTTATGAATGCATCATTA
TCACATTAATTGTTGCATTCTCAGTTTTGTATGTTCAGTTTGAGCTATCCAGTAACTTATAGAAATTCAGTCATAATGTG
TTAATCACTTAATCCATTGGGAGTAGCATAATATCGAGTTGGACTAGTGTTCAGCGTACCCAAATAGTCTCAGAACTACT
AGTCATGTAGGTTGTAAGTCCCCTCTGTGGGCATAATTTCAGTGATCACACCAGTATGCCTCTATACCTCTAATAGGGTA
TATTGGGTCCTCTCGATGGGGCATTTACATCGGACTCCACATTTAGCTCATGTTGTTTTATTATCGATTATTAGTTACTC
CCACAGTTCTGTCAGATCCTATTGCATTGACCATTTATCAGTATATCTAGTATTCAGTTTTAACATGTTATAAATTAGTC
ACTGCATTTAGTTATCTCAGCATTCAGTATCTATATCTTGTTCAGATTATATCATTGCTTATTTGCATTGTTCAGTTATA
TGTTATTTAATCTATCTTCTATCATGCTTGCTCAATACCTTTCAAGTACTGACACATACGTGCGCTACATTTTCTCGTGA
TGTAGGTTCAGGTTCTCAGCATCCAAACCACACTTAGATCGATTCCCGATCTCCAGTTCAATAGAATCAGTGGTGAGTCC
TCATTCTCCGAGGACAATAGTCATGAGTCTCTTTTCAGTAATATTTTTAGTCCTTTAGCTTTAGTTTTGCCAGACTTAGT
TGGGGCCTGTCCCAGCATTTCTGGTCAGTTAGAGGCTATTTTCAGACATAGATAGATTCAGCTTAGTATTGAGTTAATAT
CTTCTTTGTATTAAACTCGTCAGTTTTCATTTATCTCAGTTATAGTATATGGGTATTCCCCGTCCTTTTCATTTTATTTG
TGATTTAGCCTCTGCATCAGTTATTATTATCTTTAGTATGCTTATGATTATGCCAGCAGGGTTAGCTTGGGGTCACTTGT
GATCCTAGGTCCTGTGTCCGTGTCTCGGGGGTAGTCTCGGGGAGTGACAATAATAGCCCGCTAGACCTAATAAACTTCTG
ATATCTGTAGCAGAGGTAGGTCTGGGCCATTGTTTCACTGCTTCTATCTTCTGGGAATCTACTCCAATTCCTTCACTAGA
CACAATATGCCCAAGGAAATCAACTGATTGTAACCAAAACTCACACTTGTTAAATTTTGCAAATAACTGGCGATCTTTGA
GAGTTTGTAGAACAACTCTCAAATGACTTGCATGTTCTTCCTCATTCCCAAAGTAAATGAGGATATCATCAATAAAGACT
ATAACGAACAAGTTTAAGTACTACTTAAACACTCTGTTCATCAAATCCATGAAAACTGCAGGAGCATTGGTTAGTCCAAA
TGACATAACTACAAATTCGTAATGACCATACCGAGTTCTGAAGGATGTCTTCGGAATGCCACTATCTCTGACTCTAAGCT
GATGATAACCTGATCTGAGGTCTATCTTTGAGAAATGAGTAGCACCCTGAATTTGGTCGAACGAGTCATCAATCCTGGGG
ATGTGATACTTATTCTTGATTGTGACTTTGTTCAACTACCTATAGTCAATGCACATTTAGAGAGAACCATCTTTCTTCTT
TACGAACAAAACTGGTGCACCCATGGGGAAATACTAGGTCTGATGAAGCCCTTATCTAGAAGGTCTTTCAACTGCTCTTC
CAATTCCTTAAGCTCAGCTGGAGCCATTCTGTAAGGAGGAATAGAGATAGGTTGGGTATCTAGGAGGAGATCAATCCCAA
AGTCGATTTTCCTTTTGGGAGGAACTCTGAATATATCATCTGGAAACATTTCTCGAAACTCATTGACTACAAGGACTGAC
TCAAGATTTGGGGTATCAAAACTAGAATCCTTAACCCGAACTAGATGATAGAGATAACCCTTAGAGATCAACTTTGTTGT
TATCAATATTAGAGAGAAACTAGGCATATGTATTCCCCACGAGCTCTTAACGCAGTAATCCTAATAATAGTAATCATTTC
CTATTGTTTAACATGCAAAGTTGGTAAGTTATGTATCCCTAAGTGTGGTCGTCCAAATAGGGAATTTTACTATGCACCTT
GGTCTGGCTACGAGTGTATGCTTTACTAACTCTTACCTTTACCTCAGATTAGACATCACATCAATGTATGGCTTAGTTTT
CACCCTCACACTAATTGATATTAGACGATTAGATAGCATCCACTAAATCTTTGTTATTAATTCTTTTCTTATTAAGTAAC
TCCTTGGTCCGGCAAGTAGCAACAAGGCAAGTTCTAACGTTTGCAACAGTTAAAAAGACTTCTAAACGAAAGAATTAATA
ATGCATGCATAAACACTATTCTAGAATTACTTAATTATCATTCATACTTTGTTAATTGATCATGGTTCCCACAACCCTAG
TTGTAGATTTAGCTACTCATGCTTGAAAGATCAGAATTCATGTTTGAGTAAAGAGAATTCATGAACTTACAAGATAAATT
GCTGAAAAACCAAATCTTCAATTGAAAAACACAGTTAAACTTGAATAAAACCAAATTCGGATATCAAATTGCTAATGTTT
GCAAGTTAATTCCCAAAAACCAAAGAACTAAGAGATAATAACAATGTCTAACCCTTAAAATGAGGTTTACACTTCTATTT
ATAGAAAAACATGTCCTAAAATAAAAGGAAACAAAATAAGGAAATAAACTTCTGGGACGCGGCTTCGATTGACGAACTCA
ACCTACGGATCGTGAGTCGACCTACGGTCCGTAGGTCCCTTTTCATAGCGCAATACTTAGACTTTTTCATCAGGTACTGG
AATTTCAACTTTCTAAATCAATCGACGGATGTGCAGGATGGCCCGTGGGTCAACCTACGATCCGTCGATTGCATCAGTAG
TTCCACACTTGGTTAGACTTCCCTGATGCTCCATCTACGCCATCCATCGACAGTCCGTAGGACCCTTTCGTGGGTGACTC
CTTCTGCAAATTTTCAGCTTTTATCTCACTCAACCACGTCGAAGACTATTTCCTACAAACATAACACATAAACATTATTT
CTTATACAATATAGCCCTCGACACACACAACTTATAAGTGAAATTTATTAATAATACCATAAACTCATGGTATATCAGTC
ATTTAAGCACCAAAAACATAAAATGGAATCTGACAAAGTTTGGAGTCAAACTGGAGTTGTGGTACCCGCGTTAGAATTTC
TGGAATTGACTCCACCAAGAGGTCCTAATCAGTGCCATGAAATTACTTCCAAAGAGAAACATAATACAGGGCTTGTAACA
GCCACAACCAATCAACATGCAAAAAGAAATAATTAAGCTCAATTAAAGAATACAAACAGAAAGGTTAAATGATAATTCAC
CTCAAACGAGAGTTTCCCAACCACTTCTGAAAACTCCACAATGTAGTAACGATAATTTCGTATGCGTGGGACTTCGAATC
ACTCGATTTTGAGCTTAAACGAGGGACAAATCACTTCTAGAAGTCTAAAAGAATGGATGACATCGCGACTGGATTTTAAA
TAAGACCACTCCAATCTGTTCTTCGTGAATGTGGACCTTGAGAATGCAACTAAGAGAAACCGGCCCTCTACAATCGCTGC
ATGGAATCCCCCAAATGTGGGCCCTCACGTACACGGCGACCAGGATGCCTAACCTCCGTGAACGGAACCTAAGGCCCCCG
AATGCGAAGGTCATATTGTCCTGCACTAGCTGATGCATATAAACTGGTTTTTTGCAAGTTGGAAATCTCTGTCAGGATGT
TCCAAATTTGTTTGGAACCCATGCACGCAAGCGAGATATGTAACTCTACAAAATTTGATATTCCAGACTCAACAAAACAT
CATGAATTCCAATACAAGGTCATCTCGATAAAAAGTGGGTCCCACCCCAAACTCTATTTTAAGCCAAAATCTAGAATGAG
ACTCAAAATTAGCTCAAAAACCTCAGGATTCGAACAAACTATCATTCTATACCAAATTTAATATTACGGATTTAACTCTG
TTGAAGAAATTTTCATCCAAACTCGTTTACTCAAAATATTGATTAAAGTAAAACTTAAGCCTTAACTTAAATGTTAAAAT
GCCTAATCGTTCAGACTCACTCTAAATGCAACGCGAGTCGTACTGACCATGATACTAGCCTAAAATAACCCTTCTAGAGA
TAATGGAATCATCAGAAGTGGATTCAGAAGTCATCTTCTTGAACTCTTGATTAAAAATGCCCATTCAAGGTTCAAAAGCT
CCAAAACACTAAAACTTGCATAAAAACCAAACGAACGATTAGGTAATCAGTCTCCTCAAGTCGTAAATGTCTTGGGATCT
ATACAGGAACGCTCTGAACGATGAATAAAATACTTAAACCAAGAAATGACCTGGTCATTACAATAATCTCTTATTAAATA
TTAAAAATTTAGTGCATCTAATTTGGGTAAGTAAAACATAAACAGAAAAAATGAACTAGAAAGACATAAAAAAATATCTT
GTATGTAGATTAATAAAACATTATTAGAAAAAATGTTGATCCGTTGGGTTCAAAAGGAAAAAAATATATGTTATCTCCTG
TTTTTAGGTTAATAAAACATAAACAGAAAAAATGAACTAGAAAGACAGAAAATAAACAATCAGAGTCCACATAACCCACG
ATCTATCCTAAAGAAATTTAATGTCACGACCCAAACCTACACCCTGGACGTGTCCAACACTCGAGAACCATTGTTGGTCC
TCAAGCAAACCCTCATCCTGGCTGACTACAAGCGGAAGACTAACTCAAGCATACATAATGCTTAAAACTGAATTAAATCT
TTTAAGCTCAATAGCTCAACTCATAAGGTCTGGAAAATAATAAATAGAATAGTTAAAGTTTGTAAAACAACTCAAGGAAA
GTAAATACTGAAAGACTCCTCTACTATAACTATCTATGAAGCCTCTACTATTAAATAGGGATATCGGGACAAGACCCACG
ACATCTCAAAACTACTAAACTGAAAGTAATGTGAAGTCCTCCAGAATACAAGGAGGCTCAACGAAAGCCAACCGAAGTGT
AGGGTGATCTAAACAAAGCGCCTATTGATAATTCTGAACATCTGTATCTGCATCATAAGAAGATACATGTCAAATGACAT
TATTACATTGAATGTACGAGTATGCAAGGAGAACTGAAAACATAGATAACTGAACTTACAAGACTAGAAGAGTACTCACC
TCAACTAAACTCATTACAAAAGTAGTAACAAATGATAGATATCAACTCAAAAATGTATATAAAAATACAATAAAATACTT
TTTACTCTCATTTGGGATGTTCTCTAATTGAAAACCTTCACTATGAGTTACGTGATGATACAACATCTCGTCCATGCTGT
CACAACTGTCCTATACCTTTCCGGAGTATAGATCACCTCAACTAAGTGGATCCACTAAGCTATGCCTAAAGGCACTAAGG
ATTCATCTAAAACGTATAATCTTTTACCCATGTTAGCTACATGGTTTATGAGGAATGTGAGTTGTCTGAACTTATTCCCA
TATTGGTGCTCAATAATATTCCCAATAAATATATACTCGTGCTCAAATGTATAAAACATGTTCTTTCTCTAGTTTGAGAT
AATTTCTCATACTATCCTCTTAAAAGGTAACCGCTCTAAATTATTTGTGAACTCATAAACTCGTTTAAAAATCAAAGTTT
CTATGTTCTCAAAATAATACTCTTTCTTTATATAAAAAAGAAACATTTGGGAATATTCAGTTCCCTTAAACTTTACTCAA
AAATGTCTCTTTAATCTTTCCTCAAAAACTCAGTTTAAAACACAAATATTGGCTTTAAAAGATTCTCAAGATTTTTAACT
CGAAATAGGGTTCATGCTGAAATATAGACATGAATGAATCAACTCAGTGATCTCAATAATAATATAGAAGATCAATATTC
AGAACTCAACAATATTACTCATCTTTAGAATACTCAGTTGATAGGGTTCATTCTGAAATATAGACATGAACAAATCAACT
CAAGAATCTCCATGCGTAGCATATAGCAACTCAATAATTAGGAATAGAATTTCAAAAGGATAGGAGGTCAAGAACTCAAT
ATCAACTCAACAAAAGCTTTTTAACTTTTCTCTTAAACTCACTTTAGTTTGGAATGTAATTAATACATGTGATTAGGAAA
TGTACGATCTCTCAAGGATTAATGGAGCCTTTAGGAGCTAGTACAAAGAAGAGAACGTAGTCACGATTCAAAGGAACACG
TTCGAAAAGAAACAGAGAAAGAAAAAGGAACAAGCGACCCTTGCGCACTGGTGGCGCATCGCCCCGGGGTCCGAACTTCA
GAAGTCGGGCCTTGGCACATTGCTGGCGCGTCGTCCCAGGGCCTGAAATACTTAATTCATACCTTGGCTCTATGGTGGTG
CGCCGCCCCAGGCCCCTACCCATAAAATCCAACAATTTTTTCTACTCAAATTAGGGTCCTAACTCGTCTAGAATTGGGTG
ATTTCTTCTAAATTCTTCTTTATTCTCAAACCCAACTTGAATTCATAGAAATCTCATACAATACCTTTCAAAAATCACAA
CTCATACTCAAGATCCTCAACTCAAGAAACTCAAAACTTCCATTGTTAAAGAATGAAACTAAAATCAAGAACTACTCAAG
AATCTCTTAATATAATGATTTCATGGATGAATTAGATGTATGGCGTGAGGAAGAACAAGTCCAACACTATGAGAAGCCTT
ACATACGTGGAAAGAACAAAGGTTCTTGGTTAAAATTGATGGAACCTTAAAGAATGCTTGAAACCTAGCTTTTCTTCACT
AAAGATCAAGGCCTGGCGCCCTGCGCCAACAGTGCCACCAGGCCAAACTTCAGATGTTCAGGGTCTAGCGCCCTATGCGA
GAAGTGCGCCAAGGATTGTTGGATTGATTCTTTTCTTTGTTTCATCCGACACATGCTCCTTTACGTTGTGTCCATGTTTT
CCTTCCTTGTATTAACTCCTATAGGCTCCATTTACTTTTGAAAAATCCCTGCATATCCTAATTATATGTCCTAATGTACA
TTCTAAACTAAATTGATTTGAAAAGGAAAGTTCAAGAGTTTTATGGACTAATTATAGAGAGTTCTTTTTAACCAACAACA
ATCTTAAGCTAAGTATCCCAAATGTAACATTCTTACCCTGAGAAAAGAGAAACTTTCGTTTCTAAAAGAGTTTATGAATT
CAGGATATTTTAGAGTAGTTACCTCTTTAAAACAATTATTTTGAGTAATCACCTCAAAATAGAGAAAGAGTATTTCTACT
TAAGCATGAGTAAATATATTTATTGGGAGTAGTATTGAGCACTGATATGGGGATGAGTTCAGACAACTCACATTATTCAT
AAACCATGTAGCCAACATGGGTAAAGGATCATACTTTTTAGACGACTCCTTAGTGCTTTCGAGCATAAATTAGTGGATCC
ACTTAATTGAGGTGTTCTATACCCAATAATGTACATGACAATTCTGGCAATGTGGGCGAGACGTTGTATCATCACATAAC
TCTTTTGATGGTTGTCAATTAAATAATCTCCCAAATAAGAGTAAAGAGTAAATTATTGTATTTTTATATACAGACTTGAG
TTGATATTTATTTATTAACCTTTGAACATTCCATCTTTTATTATTTCAATTGTATCCAGTTAAGATGAGGTGAGTATTCT
TTCAGTCATATAAGTTTAGTTATCTATGCATCTTATTTTCTTTACATACTCTACATTCAATATACTGATGTCATTCGACC
TGCATCTTATTATGATGAAGATACAAGTGTTCAGGGTCATCAACGCGCTTCGTTGAGATTACTTGCACTCCAATTAGCTT
TGGTGTGCCTCCTTGCTTTTCGTAGGATTTCATATTTATTCTCTTGTTATTATTGAGTTTTCATGGGTCTTGTCCTGACA
TGTATCCTAGTATTAGACGTTTCATAGAGTTAGAGTTAATGAGTCTCTCAGTATGTTCCCTTCAGTTTTGAGATCTTGAA
ACTATTACTTATACTTTATTAAGTATTTCCATACATTTATTGAGTTGAGTTTAAATTGAGACTACTGAGTTTAATTATGC
ATTTAAAGTTCCTTATTTGCTTAAGTATGTTTTCCGCTAAGCAGTCAGCCATGCCAAGGGTTCGTTTGGAAACCAGCAAT
GGTTCTCATGTGTCGGCCACGTCCAGGGTGTAGAAGTAGAAGAACAACAACAACAACAAGGAGAAGGAGAAGGAGAAGGA
GGAGAAGTAGGAGAAGAAGTAGGAGGAGATGAAGGGGAGGAGGAGGAGGAGAAGAAGGAGAAGAAAGAGGAGAAGAAGAA
GGACAAGAAGGAAGAGAAGAAGAAGAAGAAGAAGAAGAAGAAGAAGAAGAAGAAGAAGAAGAAGAAGAAGAAGAAGAAGA
AGGAGAAGGAGAAGAAGAAGGAGGAGGAGGAGGAGGGGGAGGGGGAGGGGGAGGGGGAGGAGGAGAAGGAGGAGGAGGAG
GAGAAGGAAACGGAGAAGGAGGAAAAGGAAGAGAGAGAAGAAAGATGAGGAAGAAGAAGAAGGAGGAGGAGAAGAAGGAG
CAGAAGCAGGAGGAGGAAAAGAAGAAGAGTTAACTTTCAATAGAGATCAATTGTTCCGTTTTCTTGCAAGTGTAAAGTTT
GATTATATTGATCTTAGAAACTGCAAAACTGAAACTGATAAAAACAATAGCACCTTAAAGGACCAGGTTGATCAACTTGA
TTCACTGAATCAGAACTTGAAATCTGAAATTTTGATCTTAAAAACTGCAAAACTAAAACTGATAAAAAGAATAGCACCTT
AAAGGATTAGGTTGATCAACTTGATTCACAGAGTCAGAACTTGAAATATGAAATTTTGAAGTTGTCCATTATTGAAAAAG
GAAAAGGAGTCATGAGTTAAGATCAGAAAAAGATTGAATTAGATTTTAAGGAGTGTAAAATTGATTTTTTATGTGAGAAA
GAAAAGGTGAGAAAATTGAATCTAGATGTGTCTAGGTTGAAAATGGACCTTGAAAAAGCTAATAGATGGACTAATTCCTC
TAGAATTGTTAAAATTGAATGGTAGGGTGCACAATGAGAAGTCTGGTATAGAATTCCATAAAAATAATATTATCTTTGAA
TATTTATACTATATTTGTGGTAAACATCCAACTACTAAGTGTCCAGTTGCTAATAATTTTAGAAAAATAAATACTAAATT
GGCAAATGGAATCATATTTATACATGTTGACAGAAACATGTCCATTAACAAGTTGTCGTGATGGGCGAGAAGAAAATTTG
ATTCACCCTTTTGATGATAAGAAAGGATCCAAGCTTATCTAGATTCCTATGAATAACCCTTAAGTTGTTTTGCATGTGAA
CCTGAAAGGAAGCAAGCGATATTGATTTATAGATATTGCTTGCTTAAGGCGTATGGCTGAAGACAAACAAAAATTCCTTT
TGCTTACTTTACAAAAAAGGGGGAATATGTCATTTAGAGATGAAAAAAAATGTAGTGCATGTGTAAGGGGGAAGCAGGTG
ACATAATTTTTCAAAAAAAAAAAGGAGTGAGGATGAAAGTGAAATTGATGAGCGTGCCTTGAAACATGTTATACCACTTG
ATCCAATTGTTGAACAAACTAGAGGCACATTGATAGGGGGACAACGAATCTTGAAACTGATTCATCCACAAAAGTATATG
GTTGTTGGGTCACGTTTTTCTTAATTTCTATGAATCGGACAACGATTGATGGATTCTGACACTAATTAAGTAGGGAGCAT
TTTGAAAAGAATAGGTTAGACTTGGAGATGATTAAGATTGCATAAACTCCCCTCAATGATTGGCTAGAATAATTTTCTCT
TTAATTTTATTAGCTAAAATGTTATTCAATTCAGTCTTGCACATTTACTTGTGTGTCCCAATCAAAATCTCTGACTTATT
TTAACCTAATTTTGTATTAGATGTGCAAAGAAATAGTGCAAGCAAGCAATGGTGATAAAAAAAAAGTCTCTTATCAGGTA
TGTTCTATATTGTTAGAGTTTAGAATTGTCTAAAGTGAAATAATTGAGCAGTCATATTACATATATTAATTGTTCTAATA
CAAAATAAAATAATCATCAAAGATCAAGAGTCACATTTTTTTCAAGTTGTTCTCTCTCACCTATAAATTGATAAGCTTGC
AATAAATATTTCATATCGCCTTTATCTCTCACTTGGCCTTCTTGAATTTTCTTACAAGTTCAAATTTAAATATTTCCCAG
AGGTTATCAACTGATGTGTGCAATGTTATCCCTCTTCAAATTGCTCTTAGCCTAGTATATATTTAATTCTCATTTTAAGA
GGAAATCTAGTTCCTCATTTTCAGTTCCTGAGGAAGAACCAACTCCTAAAACATTGAGAAGATGTTACTTTTAAGGAAGG
TGTTAGAGCTATCAAGAAAATATATAGGACATGATCTCTCTTGTGATTTTGAGGAATACTCAATTTCAATTCAGTCATGG
ACTCCAAACAATTAAAAGAAGTTCCTAATAGATTAACCATGTTGATATACATGCTTCATGAGGAAAATTGATACTCAAAT
ACAAAGGCTGAAGTAATGTATTGACCAATAAGATTGTTGAACTGGAGGTTGCTCATGCAGCTTATGGGAAAAAATGCCCT
TCAGACTATAATTGAAGCTCTACAGACTGATCTCGATAAACAAAGGGCTGAAAATGTTGAAATCATTTATCGGTTAACAC
AACCATTGCCACTTGTTCCATCCTTCTCTTCACTTCTCAATATTTGTGCCTCTAACTTTATTCTACTCCTATTCAATGTT
TTTTTTTAAATTATTAGTGCTCAATTATTTTTTTCATTATTCAATATGGCTTCGTTCTTATATAGAATACTAGTTTTTTG
ACATGTGCATTGCACAGGATTATCAATTCTAAAAATATATGTTATAGTAAATAGTATTTGCTTATTTAAGCAAAGATTTG
AATAATAAGCTTAGCAAAAAATAATATTGCAGATTATTTTTTGAATATTCAATGTGGATCATCAAAGATATATATCTTAT
TCATGCAAACCTATGAAGATGGTCAATGAAAAATTTTATTGGTTAAATGCAATAATGTATATATTTATTTCAATTTGATG
AGGTTCAATCACGTAATTAGTCTTATTTCACTAATATTACCTTATAGACAATAGTTGCTTTGTATTTTTCTTTTCATCTA
ACCAGATGTGCTTTGCATGTGTATTCCACGTTAAATTGTTTTGATGTGATATGAATATGTGAAGAAAACAACTACATTGT
ATATATTCACATATTTTCACATTTGTTTTCGGGTTTTTTTTAAAACAAAAAAACTTAGAACACTTTAAAATAATATATTT
TGAAGTTAGAAGATCTTGTTAAGTTGATAATACATTTGTGACATATATAAGACTTTAATTTAAATACAAATACCTACCCA
AATATAAATATATATTTGCATTAATGAAAATATTTATCTCATAAAATTAACTATTAAATAAATTATAATAATTAAAATAA
TACAAACTTCAATTGGCGTTATTACACGTCTTAGAAACTTTTCTTCGTCTAAAATACTGAAATATTAAGAAATAGTAAAT
AAGTAAAACAAAAGGGCAATGTTTATATAGTAATAACTATTTTAAAGCAAACTTCATAAGAGTCTAAATCACATAAGTAG
CATTGATAAATAAAGTCATTCTTTTATCTTGAGCATTAAAAACAAATCGTGACAATTCTCTAAATTTTTGAAAAGATATT
GAGAAACATATATCTACATCACAAGAGAAATTGTTAACAAAAACAAATGAATTTAGACTACATCATGTTAACTTCATATA
TTTGAACATTACATACTAATGTATATATTAAGAAAAAATAAGTATCATATCATCAAAATTATTTTCCTCAAGTACTCGAG
GTTATGGAATATACCCTCTTAGGATAGAACGACTTACTTCATCAGAATAGTGGTACCTCATATTCCGTTAAACTTTGAAC
TCACTCAAAGACAATAAATCACACAAAAAAATTTAAAATGCAAGAAGAAGAAGTGTAGAAGATTAGAAAAAATTGTGGTT
GAAAAAATGTGACGAAGTCCCTCTATTTATAGTCAACAAAGGATAGTATGAACAAATGTTTTTTGTGTCTTATCTGAAAA
ATCATGACCTTTTAGAGAATTCACAATACTTTGGAAAAGTCACAACTTATTGAAAAAGTCACAACTCTTTGGAAAAGTCA
CAACTTATTGAAAAAGTCACAACTCTTTAGAAAAGTCACAACTCATCAACAATCACAACCCTCTGAAAAAATTCACAACT
CATTGAAAAAGTCACAACCTAAGTTAGGGATATTATAGTAATTTAACATTCAAGTTAGGAGTTCATGCTTTTAAGGTAAT
ATAGATAGATGATCGGACAATTTAAGAGAATGATTATCTATTTCTTTATTAATGAATCATGTTCTTGCTCTTTATATTAC
ATTATTATGTTGCATGAAGTCATTATCTGACTGTCTTGGTGACAGCCCCAGTGGTCAGGGATTGTTTAACTAATCTCTCT
AGCTAGTATGTTACAGGGTTGACATAACTTTTCAATGATGCCAAAAGGGAGAAGATAAGAGTTGTGCAATGTTTATAACC
CATTGACTAGCCTATTTCATGCTTCACTGTCTACAAGTAAAGTTGTTTGAATGCACAAAGATAAGAGATTTTTCATCATC
AAAAAGGGGAAATTTATTGGGAATTATGTAGTTTTGATGATTGATAAAGAAAGATGAAACATGTTAGTCAACATGGTGCA
AAGGTGCATTGTCACAGATAGTTGAATTGGGGAAAACTTTCAAAATAAGTGCAAAAATCAAGAAATGGATAATGTTAATT
CCGTGATAAAGCACAAGAAAACAAACAAGTGGTGAATTGAAGAGAAAGAATCAATGAGTTTGATTTGAAGAGGGTCTAAA
GAGGCAAGGAGTTTGAACTGAAGAAGGAATTTCACTTGAAGTAGAACTTTTCAAATGAGTGTTGAACTGAAGAGTTGGAG
TTCGACTATAACACAAAAGAATAAATGAATTTGTTTTAAGGAAAGAGTCTAAAGAAGCAAGGAGCTTGAATTGAAGAAGG
AGTCTCACTTGAAGTAGAACTCTAATTCAAAAGAGTTCAAGTGAATGGGGAGTTCAAAGTGAATAATAACTCTATGAAGA
ATTGTGCTTAAATAGAGGTGAAGTCGTCTATAATATTCGTGCACTTATAGAGCTAAAAGGGCAATTGGAAAATTGACTTC
ACAAGTGCTACCAGTAGGCTGAATGAACACATTGAAGAACCAAGTCCTATTACAACGTTTATATATTAGGAGGTTTTCAT
CGAGTAGTAGTATTGATGTATCTTTAGTTCAATGTTTTATAAACTAAATTAGGAGTGTTGTCTTCAAGTTGGGATAACTC
GAAGACTTGGGAACACATACCTTGGGAGGTTTGTGTTGATGTTTGGGAATTATCGTTCATAATTCCTTAGGTTGCATAGT
CAAATACATTATCTAGATGATAAAACGAGTTTGTAGACACTCATATTGCTATACTTTTATCCCTGGCCAAACAAGTTAAC
CCCGAGCTCCAAAGGGAAAAACAATGATTTTCATTACAATTTAGATTACCCATACAATAGAACTCAAATCTTCAATTTCA
TCAAACTGAGTTCAAATTGACCCCAAAATCCTCAAAAAAAGATTTCTTAATTTCGGCTATAACTTTTAATTTTCATGTTC
TTACGCATTTCTAAACGATGGAATAATCAACAAATAAAAAACTTGATACCAAGATCGGTTTACCCATAATATAAGAACCT
CAAATGAGAAATTTCATTTAAAAAATGAGTCTTTATCACCTCCAAATCAAAGTAATACGATTTCTAGATGTAGAGCGAAA
TTCCTCAATTTTCTCTGATAAAAAATCACTCAATTTTTAGCTCTAGAACTTCATATATGCTCAAAATACCAAGCAAACAT
GGTTTGAAATTTAATACAATGTTTAGGCATAAAAAAAATTTAAAAACAATGTGTCATTTTCTATCATTAGAAGTAGAAAA
TTCTAGTATCCAAAAGGTCTGCACAAACACCTTATTTCAATCAACAATTTAATTTTCACTAAAAACACCATGATATCCTT
ATACAACCTTCGAAATGCACCAATTTATTTTTACTATGAGTCCTAAATAATGATATGGATGTCCTCATTTAATTGAAACT
CAATTGCATGTTCGAATTCCCAAGGAGATGAAGTCTCAAAATAAATTTTCGATCTCTATAATTGAAAATGGATCTTTCAG
TCGTCACATTTTAATGCTTAAACAAAAGACAGCACCAAAAATGTTCACAATTCATCCAAAAGTCATTGAAATTAAATCAA
ATTTACGGACAAGTCCAAACTCATCATATAAACATGTTGACACTTTCAGATCATGAATCTGAGCTTGTCAAGTCAATTGT
TTGACAGAGGTCAACTCTTAACTTTAAATTTAACTAGAATGCAACTCGTTCGTCCGAAACTCATCCAGAACCTCCAAGAC
ACAAACTAAATATTATTAAATGATCTTTCTTGCTAAATCAAGTAACAGAAAAAAAATTGATTTAGGTTACAAACAAGAAC
TACAAGTCTGCCTCTATTAATTTCTCCAATGTCTCAGAAGCACAACCGACTAGAAAAAACATCAATATTTGGCAATCAGC
ACACCAGAGAGAGAAGGGGAGAATGTCAGAGTAAAGGAGGAATATTGAAAGAACACAAAAGCAACTAGCACAATGAACTT
GGAGAAACTTACCCTTCAAAAGGTAGTTTTTTCTTCTCTTGCAACTCTAAGATCCTCTCCTCGATTGTATTCTCAATCAC
AAATCTCACAATCCTAGAAATGATAAAAATAAGAATAAGCTACCTTGATTGGTATAGTTGGTTGAAGAAATACAAGCACA
CACCTGATTGGTTTATACTGCCCTATTCGATGGATTCTATCTTGGGCTTACCTCTCCACAGCAGCATTCCACCAAGGATC
CATAAAAAAAAACCTATCAAATTGGAAGAGGAGAGTGAAACATCAAGAGAAGTAGTCCGGCTCATTCAACGAAATATTAT
AAGTTCAAAATGTATCTATTCTTTAGGTGCACGGAGATGAAATTAAAACATCCCAAACAAAAAAATAGTTTTAACCTGAA
GAGATGAAGGAATCCAACATAGATTCAAATCCCTTGGTATTTGACAAGAAATGAAGAATATTAATTGATAAATAGAGGAA
AGGAAATCCTTACGTGTGAGATGATGTTTGCATATGTCTAATAGTTGTTAAGAAAAGATGTATATACTCAATTCCGTAAT
GTAGATAGCTAGGACACATGCGGGACTCGCAAAATCTATATATCGTACAAGACAATACTATACCAGGAAATGCCCTTTAT
GATCAACATACTATATCAATAATCCTTTACAAGTCAATATCCTGGTTGACCATTTACCAAGATTTATCCTTTTATTTCCT
CAATATCAATATCTAGTACATGAAATATAAATGCCAATTAAAAACGACTTTCCATATATTGGATTCAAATCCTCAGTACA
TATAAGAAAAAGCAGCCCAAAATTATCAACAAGGCAAAAAGGACAATGAAAAAATAATCAAATAATCATTTCATATGCTA
TCTTTAAAATATCAACCACTTTCCTATATATTAGTGACAACACAAGCATTTTTACCAATGCTACAACTAGAAATCAAGTT
CACGTAGTCATATAACACAACAAATCATGAATAAAGTATCCATTACCAATAACATGATATTAGTACGCGCATAAATGCTC
GTTATCTCATTTATACGGGATACCCATCACCCATTGCCCATTTACACAGTCAATCAATACACTAACACTTTGAAAAGAGT
CAAAGAAAGCTTCAATTTGCCTTAAATGCCTGAAAAGTCAATTTATGGCCTTGCCCTTCCATAGAGCTTATGAACAGTCT
CAATCTGGTCAAATACATAATCTAGATGATAAAACGAATTTGTAGACACTCATATTGCTATACTTTTATCCCGGGCCAAA
CAAGTTAACCCCGAGCTCCAAAGGGAAAACAATGATTTTCATTACAATTTGGATTACCCATACAGTAGGAACTCAAATCT
TAAATTTCATCAAAACTGAATCAAATTGACCCCAAAATCCTCAAAAATGATTTCTTAATTTCGGCTATAACTATTAATTT
TCATGTACACATTTCTGAATGATGAAATAATCAACAAATAAGAAATGTGATACCAAGATCGGTTTACCCATAATATAACT
ACCTCAAATATGAAATTTCATTTAAAAAAATTGAGTCTTTATCACCTCCAAATCAAAGTAATACGATTTCTAGATGTAGA
GCGAAATTCCTCAATTTTCTCCAATAAAAATCACTCAGCTTTTAGCTCTAGAACTTCAAATATGCTCAATATACCAAGCA
AACATGGATTGAAATTTGATACAATGTTCAGGCATAAAAAAATTTAAAAAATTGTGTCATTTTCTATCATTAAAAGTAGA
AAAATCTGGTATCCAAAAGGTCTGCATCGACACCTTTTTGTAACCAACAATTTAATTTTCACTAAAAAGACCGTAATATC
CTTATATGACCTTCAAAATGCACCGCTTTATTTTTACTATGAGTCCTAAATAATGATATGGATCTCCTCATTTAATCAAA
ACTTAATTTCATGTTCGGATTCCCAAGCAGATGAAGTCTCAAAATAAATTTTCGATCTCTATAATTAAAAATGGATCTTT
CAGTTGTCACATTTTAATGCTACAGCAAAGGACAACGCACCCAAAATGTTCACAATTCATCTGAAACTCATTGAAATTAA
ATCAAAATTTGCGGACAACTCCAAACTCATCATATAAACATGTTGGCACTTTGAGATCATGAATCTGAGCTAGTTAAGTC
AATTATTTGAAAAAGGTCAACTCTTAACTTTAAATTTAACTAGAATGCAACTCGTTCATCCGAAACTCATCCAAAACCCA
AGATACAAACTAAATATGATCAAATGATCTTTCTTGCTAAACCAAGTAACATAACAAAAATGATTTAGGTTACAAACAAG
AACTTCAAGTCTACATCTGTTAATTTCTCTATGTAGGAAATATAGAAGGAGAATACTATCTTTAGAGAATGCTGAAGTTT
TATATAGGCTACTTAAGGCCATTTGAGATGATTAGAATCATCAATTACATCTCTATTTATAGTAGTAAAATGTAAACCAA
AAGTGTTGCACAAATAACTAAATACATATATCACAATTAACTAGATACATTTATTACAAACTCCTAAAGGACTTCTCGAA
AAACTAAGAGACAATTTTGGAATACTAAACATTTATGTGGATGCATTAATTCCAACATTCCTCCTTTGACAACTCCAATG
CATTCTCGAAGATAGCAAAAAATTTCTATAGGAAGTACTTTGGTGAAGATGTCAGCAAGTTGTTCTCCTGTCTGGCAATA
ATGCAATTGAATTTCGCCTTTCTCTTGTGCTTCTCGGATAAAATGATACTTGATGGAAATATGCTTTGATCTTTCATGGT
TGACTGGATTCTTGGCAATTGCAATTGTTGATTTGTTATCACAATACAAAACAATCCCTCTTTTTTGTTTTTCACTAATG
TCTTCAAAAATTCTCCTAAGCCAAATAGCTTGAGAAGTAGCCTTAGCTGCTGAGACATATTCTGCTTCGGCAGTGGATTG
AGCAACAACACTTTGCTTTTTTGATAACCAAGAACAAATACTTCGATCCAAATAAGAAAGCATAACCAGAAGTACTCTCC
ATGTCATCTATATTTCCAGCCTAATCACTATCAGAATAACCAACTAAGTTCAAATCTCCACCAAATTTGTACATTATCCC
ATAATCCATTGTCCCTTGCAAGTAGCGTAGAACACGCTTTGCAGCTCCAAAATGCACTTGGCTTGGTTCTTGCTTGATTT
TGGATAATAAACTAGCAGCAAACATAATGCCAGGCCTTGTTGAAGTGAGATATAGAAAACTTCCAATCAAGCTCCTATAA
AGTGAGCTATTAGCTTTCTTTTCTCCATCATCTATCACTACTAAAAAAACAGTGAATACCGACCTATAAATACCGACCTC
CAGAGGTCAGTATTCCCTGAAATACCGACCTAAAACCGACATCCCAGCTTAGGTCGGAAAAAGCTTGGTCGCTATTCAAT
ACCGACTTCTGGAGGTCGGTATTCTCGAGGTTGGTTTTTATTTTATGTCAAAATATTCAATTTTTTAAATTTTGACCTCT
GGAGGTCAGTATTTTTATTTTTGTAATGTTGAAATTCTGACCTCCGGAGGTCGGTATTTTTATTTTTGTAATGTTGAAAT
TTCGACCTTCGGAGGTCGGTATTTTTATTTTTGTAATGTTGAAATTCTGACCTCCGGAGGTCAGTATTTTTATTTTTGTA
TTTTTGAAATTCCGACCTCCGGAGGTCGGTATTTTTATTTTTGTAATGTTGAAATTCCGACCTCTGGAGGTCGGTATTTT
TATTTTTGTAATGTTGAAATTCCGACCTCTGGAGGTCGGTATTTTTATTTTTGTAATGTTGAAATTCCGACCTCCGGAGG
TCGGTATTTTTTTTTTGTAATGTTGAAATTCCGACCTCCGGAGGTCGGTATTTTTATTTTTGTATTTTTGAAATTCCGAC
CTCCGGAGGTCGGTATTTTTAATTTTGTAATGTTGAAATTCCGACCTCCGGAGGTCGGTATTTTTATTTTTGTAATGTTG
AAATTCCGACCTCCGGAGGTCGGTATTTTTATTTTTGTAATGTTGAAATTCCGACCTCTGAAGGTCGGTATTTTTATTTT
TGTAATGTTGAAATTCCGACCTCCGGAGGTCGGTATTTTTATTTTTGTAATGTTGAAATTCCGACCTCCGGAGGTCGGTA
TTTTTATTTTTGTATTTTTGAAATTCTGACCTCCGGAGTTCGATATTTTTATTTTTGTAATGTTGAAATTCCGACCTCCG
GAGGTCGGTATTTTTATTTTTTATTTTTGAAATTCCGACCTCCGGATGTTGGTATTTTTATTTTTTACTTTTGAAATTCC
GACCTCCGGAAGTCGGTTTTCTGCTGCAAAACAGGCAGCAAATTGCTGCAATTTTTAGTAGCCCACCTACATATTTATAC
CAAAACAACCCAAAGCCAAATAAACTTCATCCAACCAAAACAACACAATATTTTCAACATATACATTAAACTATTTCAAA
ATAAACTTCATCCAACTTTAAAATAAACTAAAATACGATCAAATTAAACAATTCCAAAAATATAGAAGTCTAAAATGTCA
AATAGATACAACTACTCTTCATCACCCTCACTCTCCTTATCAGACTTATCATTCTCATCACCCTCCTGATCAAACCCATC
ATTGCTAGCCAGACATGGAGGACAAAATAATGTCACAAAATAATGTCAAATAAATATAAAGATTAAAACAAAGTAGTACA
AAATAATGTCACAATGTCAAACAAATATATCAAACAAAGTTATCATAACATAAGGCTTAATCCAAATAGTCTTTCACAAT
GTCGAACAAACGTTAAAACTACTAAAATATAAAGTATACTCAAATATGAATAGCTAAAAATCCACCAACTTTAACTACAT
TAGTTTTGACTTAATTCCAACAACTAAATTCACTAACTAAACCGACATTATTCATTTTAACTTATTTAAACAACATAACA
AATTTTGAACTTTAACTACATTAGTTTTGACTTAATTCCAACAACTAAATTCACTAACTAAACCGACATTATTTATTTTA
ACTTATTTAAAAAACATAACAACTTTTGAACTTTAACTACATTAGTTTTGACTTAATTCCAACAACTAAATTCACTAACT
AAACCGACATTATTCATTTTAACTTATTTAAGCAACATAACAACTTTTGAACTTTAACTACATTAGTTTTGACTTAATTC
CAATAACTAAATTCACTAACTAAACCGACATTATTCATTTTAACTTATTTAAACAACATAACAACTTTTGAACTTTAACT
ACATTAGTTTTGACTTAATTCCAACAACTAAATTCACTAACTAAACCGACATTATTCATTTTAACTTATTTAAACAACAT
AACAACTTTTGAACTTTAACTACATTAGTTTTGACTTAATTCCAACAACTAAATTCACTAACTAAACCGACATTATTTAT
TTTAACTTATTTAAGCAACATAACAACTTTTGAACTTTAACTACATTAGTTTTGACTTAATTCCAACAACTAAATTCACT
AACTAAACCGACTTTATTCATTTTAACTTATTTAAACATAACAACTTTTGAACTTTAACTACATTAGTTTTGACTTAATT
CCAACAACTAAATTCACTAACTAAACCGACATTATTCATTTTAACTTATTTAAACAACATAACAACTTTTGAACTTTAAC
TACATTAGTTTTGACATAATTCCAACAACTAAATTCACTAACTAAACCGACATTATTCATTTTAACTTATTTAAACAACA
TAACAACTTTTGAACTTTAACTACATTAGTTTTGACTTAATTCCAACAATTAAATTCACTAACTAAACCGACATTATTTA
TTTTAACTTATTTAAACAACATAACAACTTTTGAACTTTAACTACATTAGTTTTGACTTAATTCCAACAACTAAATTCAC
TAACTAAACCGACATTATTTATTTTAACTTATTTAAACACAACAACTTTTGAACTTTAACTACATTAGTTTTGACTTAAT
TCCAACAACTAAATTCACTAACTAAACCGACATTATTCATTTTAACTTATTTAAACATAACAACTTTTGAACTTTAACTA
CATTAGTTTTGACTTAATTAAACAACTAAATTCACTAACTATACCGAAATTATTCATTTTAACTTATTTAAACAACATAA
CAACTTTTGAACTTTAACTACATTAGTTTTGACTTAATTCCAATAACTAAATTCACTAATTAAACCGACATTATTTATTT
TAACTTATTTAAACATAACAACTTTTGAACTTTAACTACATTAGTTTTGACTTATTCCAACAACTAAATTCACTAACTAA
ACCGACATTATTAATTTTAACTTATTTAAACAACATAACAACTTTTGAACTTTAACTACATTAGTTTTGACTTAATTCCA
ACAACTAAATTCACTAACTAAATCGAAATTCTCTTAAATTAGTTAAATATAAACTTCATATCCAAGAATAAACTTCATAT
CACTACTGGAAAATAGGCCTGTGGCAACGCGGAGAAAACCGTTGCTATAGATAGATAAACCGTTGCCATAGATCTAGCGC
AACGGGTTTCCATGCGTTACATCAGCTCGCGTGGCCATAGAGCTATGGCAACGGTTATTGCAACGGTTGTGAACTTTGCG
TTGCCATAGACATTCCTATAGCAACGGTTATGCCATCCTTCTGATGCGACCGAAATAATTGTTAAATGCAACGGTTTATA
AGCGTTGCCGTAGAATGTATATTGCAACAGTTATTTTCTTTATAACAACGGATATTTTAATAATAAATCAACAATTTCCA
GTTCTATTGCAATGGCTGTTTAACCTATTGCAACGGTTTCCTATTGTATTGCAATTGCTTTTTTTTATCTATTCGACGTA
TGTACGGTTCTAATTAATTAACACTATATGAAATAGAAATCTTAGTTGTAAGGCACTATCAATATATATATAATAAATTA
TAATACAACATGCATATATAATTAGTAGTCCTTCCAAAAAGTTTTATAAACATTCACAATTCAAAATATCTAACAAGAGA
TCATAATATATCCCTAAAAGCAAAACATATGTTCAAATCCAAATGATTCGTTAGGTATTTCATCAGTACTAATGAGTTAC
GATATAAGTTTTTAAATGTTTGATAGCACAACGAATATTAGAACTATCTAATATCAGAAATTCAAAAATCTTCTCTAGTA
AGGTCAAGATCATCTTCATTGCTATATATGATCTTCTCTCCTTTCTTCATTTTCGATACCTACAAAAACAGAATTTGCAT
AAAGTTATATCCGTTTGATAATAAGTGATTTAACAAGAGGATAAAGAACTTTCTTAAAACAAATTATCTATGTGTTTTAT
CTATTTAAAAATCACCCTTCCAAATAATAAAAGATTTCATGATGTCCATTAATTCTCCATAGTTTTTCATCCAAAACCAT
GCTTCTGTAACACGAGGGATTTGTCCAAAACTTTATTCAAAAAAGAATTAAGCATTGAAGATAATTCTAACAGACTTATA
TATCTATCAATTACTTAAGCATTGCAGATAATTCAAAAAGGAAGCATTGCAGAAAATTTTTTCATCCAAAAGCATGCTAC
TCAATAAATGAACTCTTTTAAGAGACAATATATATAAACTAGGACAAGATGGTAGAAGGAACAAGTTGAATGTTAGCCTG
TATATCCAAACACCTACTTATGCCAAAACGTTGGGTTATAGATTTTAAATTTAACCCTGAATGTATCATGCACGACTATA
CCCCTGTGAGTTACCTTTCCAGATCTGCCAGTGGGATATTGGCCGGGAGAAGCACTGAGTAAGGTTGCTAGTGCCATTGG
CCAACCTTTATACACTGATAGTTTTACTGCTTCGATGGATAGAATATCCTACACTAGAATTCTTGTGGAAACTGATGTAT
CACAACCCCTAATGTATCCAAACCAAAATGCAGGCCCTTTTCCGAATGTTTAACAAGAGGTAAATGTACAACAAGAGCTA
GTCCAGGTGCTTAGGCGACAGTCCAATACTCAGGCAATAATTTAATAGTCAGGCAGGTCAACACTTGCGCAACAATTCAA
TACTCAGGCAAGTCAATACTTGGGCAACAAATCAGTTTACTACTCAGGAAACAATTCAATACTCAGGCAACAGTTTAATA
GTAAGGCAGGTCAATACTTGCGCATCAATTCAATACTCAGGCAGGTCAATACTCGGGAAACAAATCATTTTACTACTCAG
GCAGCAATTCAATACTCAGGCAACAGTTTAATAGTCAGGCAGGTCAATACTCGGGCAACAAATCAGTTTACTACTCAGGA
AACAATTCAATACTTTGGCAAGTCAATACTCAAGAAATAAATCAATTAAATACTCAGGTGGATATGCAAGGAAATGATCA
TGTCTTCTCAATATTTAGGCATTTCGGCCAATCTTGCTAGTTCTAACTAGCAAGCAATAAACAGTGATGTGCACGAATCA
TGTTCGAGTTGTTCAAGATAGAATATAAGAAGAAGAAATAAAAAAACAAACCTTGATTGTTACCGCCAACAGATGGACGA
TTGATTAGTTGAAGAGTAGCCCTATCTTCGGGGGAACCAACAGTGAATCTTAGCATGTTAGGATCAAGTGTTAATCCTGG
ATTTAGACGTTGAAGTTGTGCAATGATGTTCACTGTAACATCTCTTTCCATTGTATCTTTTTGCGCATTGAATTTTTCTT
GCATTCTTTGTTGCATCCTCTCTTCCATTTCCTCAATTTTTTTCTGCATCTTTTCATCATCAACAGTTTGTGAAGAGGGA
CCAGAATCTCCCTGTTTATGTTTCAAAAGAGTCTTGGTTACTCCACGTCCATATAATCTTACTCGACCGGGATGATCTTG
CCCCATAACTGTTGTAAATGCGTCAACAGATTGAGTAACATCTTCACTTTGTTGAGTTTCTATCCTTTCCATTTCAGCCT
ACATATCAGGTTCAAGAGAAGAGAGTTCAATTAAATTGAATCGTTCATATATATAAGGACAAAAAATTCATATCGATCAA
CGTAGAATCAGAAAATTTCATACTATTTTGGCAATTGTATCTTCATGTGAGTCCTTGTATACTCGGTCAGGTTTCCTTTT
TCTAGTAGCCACAAATAAGTCCTTACTTGATAAGGCATCAGGAGTTTCCTTCTTTTTTTCCTAGTTACATGCAAGTCACC
ATTAAAATCTTCCTAAACAAAGTGAACAAGGTCATAGTAATTATACGAGAAAACATCAAACCTCGCGAATTATAGCAAAA
CTTGTCTTGCCAACAGTGTGTGGATACCTCAACTTTTTTCGATTCTCTTTATTTGTGTGGGACATCTCCTGCAAATAAAT
AAAGTCATGATTCAAGCAGATACTAGAAGTAATGGAGAAAAAAAATACTTATGAGCTATTCAAAGTTTATTTATCACCTT
AGCTTCATCAGAGTTCCAATATTCAAGTATTTCCTTAAATGCAGATTCTGAAACAAATTTAGGCCTTTTTGCCATTCTAG
TTGCATCATCGGCATAGGCATAAAAGTGCATTTTCTTCAACCTACACTTATACCCTCTCCAAGCAAGTTTAATTGCTCCC
AAAGCCCAATCTTTTCCAACTTCAGGAATGTCATATTTTTCCTACAATTTAATCCAATTAGATCAGCACAAGAAAAATGA
AATATTTTCAACCAAATAATGAAACAGTGAGAACATCAAACCTTGATATAGTTCCACATATCATCATGTGTCTTCAGCAT
CTTCCAATTAAATATATTAAGAGGACAAAATGTTCCGTTTCTTGCCAATGTGCCAAGGAAGCTGCCCAATTCACTTACCA
CTTCTTTAGTAGGACCAATGGGCTGGTTCAAATCATTTAGTAGGATCAGTTTACGCTCACTCCGTCCATGTACAACCTGC
ATTTGTGTGCCACCTCTTTTGTTCTTGTTTAGAGTAGGGTCTACAATGATATGAACAGAGATTTATAGTTATTCAGACAA
CTTTTGGAATAATATGAACTTAAATCTATATATGCTTGCCTTGTTCCTCAGATTGGTTATTTCCTTCAAAATTGGTAGAA
TTTTGTGGACGTTGCTGCATTTGTTCCTGAACTGGCTGTGATGCAGGAGTACTAGAAAGTTCTGACTGTTGTTGCACTTG
TTCATGTGCTACTTGTGATACGGGAGTGGTAGAATTCGACGACAGTTGTTGCACTTTCTCATGTACTGTTTGTACTGTAG
GAAATGTAGAATTTAAAGACACCTGTTGCACTTGTTCCGACACTTGAGATTCATTTAGACTGTAGTTCGAGTTCAGTTTG
TTCTTGTGATACTTTTCATTTGACTTCATAACTTGAACGGCTGAAGTACACTCAGAGTTCTGTTTGTGCTTGTGTTTTGA
TACCTTTTTATTTCGCAAAGAAGCAAGTGATCCAGCTGAAACATAGTTTAAATTCTTAACTTTCTGGCGTTTTGTCACAC
ACATTTCTTGATTCATGATTGTCAAGTCTCTGCAATTTCAGAAAAGTAGATATAAAATTGGTTAGAAGAAAGCATTCAAC
ACGGTTGCACTTAACAAACCTCATGAATAAAACCAACCTCACTCTCGTTACACATAACAAAAATAATAAAATAGCACAAT
AGAAATGGAAAAAAGAGGATCACCTAATCATTTAACCACTTTGTCCATAAATTAACCGAAAGTATTAATAAAAGTAATAA
CCACAAAATAAAAATGAAAATAACAATGAGCATATATTTAAACTAAACTTCAAATCTTTCTTGTCTAATCATCTTCCTCC
ATCCAATCCCAATCTGTTTCATCAACATCCTCCTCCTCTTCTGATATTTCTACAATTGTATCTTCTGAATGTTGTGCATT
ACATGGAATATCAACAATATCAACGGCCACATCCTCTCTTGACCATCTAAAGTCACCCTCATCTAATCTAGCTGTGGAAT
CAATGTCATCATTAGGCTCCCTCCAAAATGTGTCGCTTATATTAGGACAATTCTCTTCCTCTAGATCATATAAATCAACA
GGAACCTTATTCATTGCATAATAAACATCTTTCTCGATTGGATCCGTGACATAAAACACTTGATAAACTTGTGATGCCAA
CACAAAAGGGTCATCTTTACTGCATAACTTGTTGAAGTATACTCGAGTTAACCCATATTCATCTACTTCATGGTGATACC
AATCACATCTAAACAATACAACACTAAAACAACCATAATAATCAATTTCAATGATATCTTGAATAACTCCATAATAAACA
ACATTTCCATCAATGGGATTTTGGTCCCGAGAACTAGAAAAACTATCTGTTGTTGCTGATAAAGTCACTCCACTGTTTTG
AGTTATACGTGGGGCATCCCTCTTTTTTGTATGAAATCGATATCCATTGATAAAATATGCAGTATATCTCTTGGCCACCA
TGTTAGGCCCTTTAGCTAGCCATATTAAATGTCGAGGTACTTCAACATTTTTAACTTTCTTTTCAAACCAATTGCTAAAT
TCACGACTGTGATTCCTTGCTCTTGCCCATGCATTTAATCTACTATGATTACTCATTATGTTCTTATGTTCCCTGCAACA
TGATTATTGAAAATTTAATTACTGGCCTTTATACATCTTAATGTACCTTATCTAACAAACAAATGTATTTTCAAAATGTA
AATAATTGTTATATAATTTATCTTACTGGATAAGATTTTCCACTTGTTCATCTCCGGTATTGAAAAGGGCATACCGATGT
GCTTCATGGCGTAACTCTGAATCCATAAAAAAAGTGCAATTTTTTCTCTTCTCCCTTCCNNNNNNNNNNNNNNNNNNNNN
NNNNNNNNNNNNNNNNNNNNNNNNNNNNNNNNNNNNNNNNNNNNNNNNNNNNNNNNNNNNNNNNNNNNNNNNNNNNNNNN
NNNNNNNNNNNNNNNNNNNNNNNNNNNNNNNNNNNNNNNNNNNNNNNNNNNNNNNNNNNNNNNNNNNNNNNNNNNNNNNN
NNNNNNNNNNNNNNNNNNNNNNNNNNNNNNNNNNNNNNNNNNNNNNNNNNNNNNNNNNNNNNNNNNNNNNNNNNNNNNNN
NNNNNNNNNNNNNNNNNNNNNNNNNNNNNNNNNNNNNNNNNNNNNNNNNNNNNNNNNNNNNNNNNNNNNNNNNNNNNNNN
NNNNNNNNNNNNNNNNNNNNNNNNNNNNNNNNNNNNNNNNNNNNNNNNNNNNNNNNNNNNNNNNNNNNNNNNNNNNNNNN
NNNNNNNNNNNNNNNNNNNNNNNNNNNNNNNNNNNNNNNNNNNNNNNNNNNNNNNNNNNNNNNNNNNNNNNNNNNNNNNN
NNNNNNNNNNNNNNNNNNNNNNNNNNNNNNNNNNNNNNNNNNNNNNNNNNNNNNNNNNNNNNNNNNNNNNNNNNNNNNNN
CTTATCAATGTCAATGAAACTTTCTTGGGCAATGTCTTTCTAACGGCAATCTGAAGCAAGTAATGCATCATAAAATGAGC
ATCATGACTCTTGTATCCTGATATTTTCATCTCTTTTTCATGCACGCGGTGTGATATATTTGAAGCACACCCTTTAGGTA
ATTTGGCATTTTTGAAGACACTGCAAAATAACCTCTTTTGTTCTGGCTTCATGAAGAATGATGATTGAGCCAAACTTACA
TTTCCATCATCATCTTCTATTGGTTGTAGTTCCTTTCGTATTCCCATTTCTCGCAAGTCATAGCGAGAATTTACATGATC
TTTTGACTTTCCATCTATCTCTAATAAAGTCCCAAGCAAACTATCACATATGTTCTTCTCTATGTGCATCACATCAAGAT
TGTGCTTTAATTTGTTATATGCCCAATATGGCAATTCAAAGAAAATAGATCTTTTCTTCCATGGACCCTTATTATCTCGC
GATCTTTTTTTTTTACCCTTTCCAAAGACATTATTGAATTCATTCAACTCTTCAAGCAATTCTACACCCAACAAAGGAGT
AGGTGCAGGTCTGTGCTCCTCCTTGCCATTAAATGACTTCTTATCTTTTCGCAATGGATGATCAGGAGGTAAAAATCTCC
GATGACCCAAATAACACATCTTACGACTATGTTTAAGATATTGAGAGCATGTGTCATAATTACAAGTAGGGCATGCCAAT
TTTCCCTTAGTGCTCCATCCTGAAAGCATTGCTAGTGCTGGAAAATCACTAACTGTCCACATTAAGGCTGCACGCATTTG
GAAAGTCTGGTTGGTTTCAGCATCATATGTTTCTATACCAGGTTCCCATAGTTCCTTCAGTTCTGCAATTAGTGGTTGTA
GGTACACATCGATATCATTTCCAGGAGATGATGGGCCTGGAATGATCATTGATAACATAATATACTCCGACTTCATACAA
ATCCACGGTGATAAATTATAGTTCATCAACATAACAGGCCACGTGCTATGAGAAATACTCATGGTTCGAAATGGATTGAA
GCCATCACTTGAGAGACCCAGCCTGACATTACGAGGATCAATAGAAAAGTCTGGATGTAAATGATCAAAATCTTTCCATG
CTTCCCCATCAGCAGGATGCCTTAAATTTCCATCATTAGGTCGTTCATTAGCATGCCATCTCATTGCAATAGCTGTTTCA
GGACACATATATAACTGTTGAAGCCTAGGCTTTAAAGGCAAGTACCTTAAAATCTTTGCAGGAATTTTTGAGCTTGCACT
AGTTGAGGTAGCACCAATATCTTTCCATCTAGAAGACCCACATATAGAGCAGTTATCGGCTTTCTCATTGTCCTTCCAGA
ATAACATGCAATCATTTGGGCATGCGTGTATTTTTTCATAATTAAGACCCAAATCTTGAATCACCTTTTTAGCCTTACTG
AAAGAATCTGGTATCTGAGCAAAGGGAAAAGCCTCTCTTAACAATTCTAACAAGTCTGAAAATGCTATATTACTCAACCC
ATGCAAGGTTTTGAACAAGTATAATCGAATGATGAAACTCAATTTGGTAAAGTTTTCACACTCCGCATATAACGGTTGTT
TTCCATCCTCCAATAATTTAAAATATTTCTTTGCATCTTCAGATAGTCCCTCTCCCACTCCTTCTCTATGCCCCGATTCA
GCTTCCACATTTCTAAATGTATCATGAAGTAGCCCATCAATATCATCTCGCAAATTAGAACCTTCATCATCATTGATTGG
ATGAGGTGTATTTCTCGTGGAAGACCCTTCTCCATGAAAAACCCATTTAGTGTAACCATCAACGAACCCATCAACAACTA
AGTGATCCTCCACCACATTTCTATAATGCCAATATCGATTAATGCACTTTTTGCAAGGGCACAATATTTCATTTCCTTGA
GAAGCTCGTTCAAATGCCTTATCAAGAAAATTGTTTACTCCATGAATATACTCATTTGTCCATCTTAGGCAACTCATCCA
ACTTTTATCGTGATTATCCATTGAAATTCTATTTAACACAAGAAAATCACAAAGAAAATTATGGTTAGTGAGTATAATTG
TTAAGATTAACTTGTAGGCTATGGAGTTCTAGAAATTATAATACCATTATTTTTAGCTTGTTGTTGTTCAAAGTTCCCCT
TTAACTATCTCGATTATTTCCTTAGAGTGTTCCTGCTCAAAGTTCCCTTTTGTCTATCTTCTGTATTATTTTTCATGGCA
GTATAGGAAATCGTCAAATTATACTTCTCTTTTATCTTTTTTGGTCTTTTATGTTGTTTCAGACATTAGTTTTGTAAGTT
ATATTTGGATGTTCATATCATGTATAAAATTTTAAAGAACACCATAAGAATCAAGAGAAACAAAATTCTTCTCTTTTCAA
CTCTTTCAAAGCTAAGCTTTTATATCGTGATGTGTATAGATTTCTATCCAATGACTAGAATTAGTACTAGGCAGAGACAT
GTAACTTTAAATTTTCCAGATTGTTTCTGCCAAGATGACATTCTAAGTAACATTCTATTAAATTCTTTTCTTTTCTTTTC
TGCTATCTTTTTCTCCCAACTTAAAAGATCCCAAGAATTGAAGCATCAGAAGAACAAAAAGGTAATCTTTAAAAAATTTA
ACAATATAAAGTTTGTATTCACTTTGTTTTCTTCAGCTTACAACACAAACTTGAATTATCGATTCTAAAACAGTTTCTCC
AAAGTGTTCTAAAACAAATGCTCAAAACAGTTTAAAACTACTTGGTTGTAACATTTCTAAGTTTAATTTCTAAGTTTAAA
TATTCATCTGTAACAGAAATACCTATTAAATTTGAATCATGTTTTCGCACAACTATCTCAACTCGTAACTTCATAATCAT
ATCACAACTCCAACCAACAGTTAGATATTATATTAAATTTCTCAAATTTACATCACAACACTACTCATTAATGATAGATC
TCTATCTTCATACAAGTAAAATTGAAAAAAACTTAACAATAGACAACCAAAGTTCAAACATATAAACAATAGTGTATTGA
TATTTTCTTAGATGCATCAACTTAACACAGACTAAATCTTTAATACAAAATCTATATGAACATCCACAAACTCAATAATT
TTAAGTAAGAACGCACCTTCAAAAATATTCAAGGACAAGTTTTTTCTTCAGCTGCTCTTGTTGATTTCTTTCTTCTTCAA
CACTATAACAATCTTCAGTTCAAATAATCAACTCAAGTGACTTTATAATTCAGAGAGAATAACCTAAAATTAGAAAATAA
GTCCAAAATAGGCATGAGAAAATAGAGAATATAACCTAAAATTAGAGCTTTGTGAAGTTGAGAATGAACTTTGTGCAGTA
AATTTGGGAGCTTTTGTGTGAGTTAGAGAAGCACAACCCAACAACAATTTCAGAACTGGAGATAGCGATTCAGAATTAAC
GATCTTGTTGTGAGTTGAGCACAAAACAGCACAATAAAATACACTCACAACCAGCACCGATTAGAACCAAAGACAGCGAC
ACTGACGTCTATTTGGGTTAACTAGAGTACCGACGATGATTAGGGCTTTTAGAACTAGAAATCGACGACAATGAAAAGAG
GCCACGAGAGAATACTGAAATTGTATATGTTTTGTTATTTTTGGGAAAAGAAAAAATAATTAATTGTATAATATGTTTTT
GGCGCTTTAGTGAAAATATTTCAGGAAAAATAAGGAGGGAAATATATATAGTGCCCACAATGTGTGAACATGACCCGTTG
CTATATACGACCAATAGCAACGGTTACTAAAAACCGTTGCAATACCAAATATTTTGCAACGGTTGTCACTTTTTTGCAAC
GGTTTTCAAGGTATCATATACACATATCGTCGTGGACGTTATGCAACGCATATAACCGTTGCTATATACATCTATGGCAA
CACTTTTCAAACCGTTGCAATACAATCTGTTGCTGTAGGCCCTATTTCTAGTAGTGTATATATATATATATATATATATA
TATATATATATATATATTCAAGTTTTAATAAGTTCAAGTTTCAATTCAAGTTCATATCTAATTTCTAAACTTAATTAGTT
ATATATTTGAGCTAATTAGTTCCAAGTTCAAGTTATAATTTCAAGTTCATATTCCTAATTAAGTTCAATTTATAGTAAAT
TCAAGTTATAATTAATTATAAGTTCTAATTAAGTTGTAATTCAAATCCCTAAAATTCTAAATTCAAACTAGCTAGCTAGT
GTCCCAACTTCAAACTATTAAATTAGTCCTAAAATATCAAATATAATTCAAACTATTAGTCCTAAATTCCAAATTCATAC
TAGTCTTAAAATCACAAATTGAAAGTACTCCTAGAATTCAAAAATCAAACTATAGTGCTAAAATCCCAAATTCAAACTAT
TAGTAATCCTAAAATCTCAATAATAATTCAAACTAGTCCTAAATTCAAAATTCAAACTAATCTTAAAATCACAAATTCAA
ACTAGCCCTAAAATCCCAAAATCTAACTAGGACTAAAATCCTAAATTCAAATTAGATAGCTATTCCTAATCCCAAATTCA
AACTATTAGTCCTAAAATTTCAATAATAATTCAAACTAACTCAAATAATACCCAAGTTCAAAAAAATCCTTAAATACCCT
AATTCAATCTAATCTTACAATTCCAAATCAAACTAATTAACTTAAGAAATACCGAATTTCAAACAAATTCTAAGATACCC
TAATTCAAACTAACCCTAACATTAAAATTTTCAATTCACAATCAACAAACACAAACTAACAATCAAATAATCCCTAATTC
AAACTAACAATCAAAAACCCTAAATCATTCACTTACTAACTAACAATCAATCAAACTAACAATCAATAAAACTAAGTATA
TTAGTACTCTAATTTTGAGATACTTCAACTAAATAGAAACAAAAGTAATCTATTATGGAGGTTCTAAAAATTCACCTTCA
CTAAGAAGGTCGGGGATGGAGGTGCTGGTCGAGATGGAGGCGGCGCCAGTCGGGATGGAGGCAGCACCGGTCGGGATGGA
GGCGCACGACCTCCTGCTGCTGGGCGTGACTTTCTCTGCAGCTGCCGCGACCTTCCTCTGCTGCTGTGAAGGTGGGGTGG
CGGCGGTCGGGGATGGCGGCGTGGCGCCGGTCGGGGATGGTGGCGTGGCGCCGGTCGGGGATAGGTGGGGATCGGCGCCG
ATGGGGGTGGGTCGGGGGTGGGGAGTGAAAGTGGACTTAGGTTTTGAGAGTTAGTGTTTAGGAGTAAGACTTATATTATC
ATTCTTTTTTTAAGAGAATTGTTTAATTTACCGACCACGGGATGTCGGTATTTTTTTAAAATAACTATCTATATTTAAAA
ATATTTAATAAATACTGGCATTATGAAGTTAATATTATTTAAATAAAATAATAATGTAAATATACCGACCTCTTTAAGTT
GGTATTTATTAATTTATTTTAATATATATATATATATATATATTTTTAATATAAACTCACCTCTTGAGGTTGGTTTTATT
AATTAAACATATATATATATATATATATATATATATATATATATATATATATATATATATATAATTATTTTAATTATTTT
AATATAAACTCACCTCTTGAGGTTGATTTTATTAATTAAACATATATATATATATATATATAGAATAATATAGAAGTAAT
ACAAGATACGGAATGATAAAAAGAAAAAGAAAACTATGCTCCCTATTTTAATATAGAATATCCCTATTTTATCATTCTAG
AAAAAATAAATATATATATATATATATATATATATATATAAACTCACCTCTTGAGGTTGATTTTATTAATTAAACATATA
TAATTTAACTACACATCAACATATAATATATGTATATGTATACATACATATATATACATCTATGTGTGTGTGTATATATA
TATATATATATATATATATTAATATAAACTCACCTCTTGAGGTTGATTTTATTAATTAAACATATATAATTTAACTACAC
ATCAACAGAAGTTTAATTTAATAAATTTACATATATATATATATATACCAGTTAAAATACGTTTAAATATTCGTTTAAAT
AGTGTAAAATAATTCGGTTGTGTAAAATATAATAGGTTGCGTTTGTAAAATTAGGTTGTAAAATCCTACTTAGTACTCCC
TCTTCCTGCTCGTTATCTTGTCTAGTAGTGATAAGTTACTAAATCTATGTAATTTCTCCCAAAATTACTTTTTTTTTTTA
CTCTGTTCATCTCTTTTCCTTAACCCATATTCTTAGCACCTGCTTCTTTAACCACACCCTGGGATACACAATCCTTTCGG
TTTGATTCAACCATGGCGGACTTTCAACTTCCCTAGGTATTTACAGGTTAATCCATCGGGGTTACTAAGAAGATAAGGAA
CTAACCATTTACTAAGAGTAATTTAAACATTATATCAACATTATAGTAATATAAACATTATATTAGATATTCATAATAGT
ACATAATAGTATCTACATGATATAGGGAGAATTACAAAGATCTAGAAAACTAATAACTACTTACATGATATCGGTCGGAA
TGAGGTTTCCCATTCGAGAGTCCCCGGGTGACCTTGCAGCTACTTGAAAATTAAAACACTCTCACACTTTGTACACAAAC
ACTTACTCGCTTTTTTTTTTTTTGAAAGGGAAGGGAAATATGTGAAAGGGAATATGTAAACTAGAACTTAATATTTCTTC
TTTGCTCGATGCTCCGCTTACTCTTCACTCTACCATTCTTCTTGCAACTTGGTTCTATTTATAGAAGTCCATCCGGATTT
GAAATTCGGATTTCAATTTCTAAAAACTTTCTTCACCTGCCGGGTGCTCTTTGGGCCCCATCATCACATGGCTTTTGTGA
AACTTTTTTCAAAATTGAGTGTCCTTCGTTGTCTTCTTGTGATAGTGGAGTCGTCTTTATTAGTAGTGGACATGTAGTGG
AGTCTTCTTTATCATAATGGACATGTAGTGGAGTCTCCTTTATCTTAATGGCTTGTGATGTCACTGCTTACCTATTTGTT
TGTTTTCTTGTGTTGATGTCATTGCTTACGTATTTCTCTAAGTATCTAGGTTGTGTAGTGCTATGGAATCAAAACTCATC
CCTGAATCATTGTCTTCGTTTGGGTCGTAGTGCGGATCAAATTGGTTTATTGATAGATTATTTTCATCACTGCTACTCTC
TATGTCTTCGTGGTCAGAATTTGCTGGGTCTGGCTTTGGATTTTCTCGTATAATTTTTTCTTGTATTATCTCCTTAGTCT
TTTCTGTGAGTAATTTGTAAAGGGAACTTTTTATTATTTTTTCTATCCTTTTATTTTTTTTTTCTTTTTTGGAGGAATCC
CTTTGTCCTTTTACTTGTCTCTGCTATTGTACTGAAACTTGCCGGCAAAATTCTTACACTTTTTGGTAAAGTGTCAACCA
TCAACGAATTTGATGAGTCTTTATCCGCTACCGTTTGAACGGGACTAGCTGTACCTTTAGCTGGCACAATAGCTTTTTCT
ACATTCATTGGGGAATGTACACCCGTCTTATCTATTCTGTAGTGAGATGGAGAACTCTTAAATGGTATGGTCTGATCGGT
ATTTCCAAGTAAAAATCTTATCCTCTCTTGTAATGAGTGGATATGTTGCGTCATTTTCCCTTTTTCAGTTTCTAGTCTTT
CGATCGTCTGATTTAGTCTTTTGAATCCTTCCGTCATTGAGGAACAATGATCGCAAAAAATTATTCTGTCTGTGTCTTTT
TGAATAATGTACTGCAAAGATGGTCTTGAAATTTGTCTCAAAGTTGGGCTTATGAAATAATTAGCCCCAAGAGTTCCTCT
CGCATAGTCTAGTGCTTCATTCAAATCATTGAATCCCTTAAAAAATGGGGTAGGAAAGTCTTTAATTGAATCTATTACTT
CTATCCATGTCTGGAATACTCCTTGCAATTTTCCTTGGACTACTACATAAAATCTGAATTTTTTGTCTTCATTTTTCTCC
GTAAAATAATGGCTTAATGAATTTACTACTGACACGAAATAACTGTTGTCTCGAGGAATCTTGTTGTATGCTATCCATAG
GTTGTCTATTAAGCATCTTTGAGGTCTATCCATCTTCGTTTCTGGTTTATCCTGAAACTTAGATTAGATGGAGGATAGAA
AATTAGATTTTGTTTCCAAAAATAATATTCTTTCCATGCTTGTTGTATTTTGTCTCGTCTGTGGTTGAAATAAAGTATTT
CCTAAGAGACTCTGCAGATACAAGTCTTTGTCTTTCTGTCCACTTGAACTTGAACTGGATGCTCTGTCTTTATCTTTGCC
TGTACTCATTCTGAAAACAAACAATTAGTTTTCATAAGTCTGCTTAGTTGATCTGCTAAAGAATTATCCTTTCCCTTTAT
ATGTTCTAAAGATATATTGTATATTGATGTAGTGTCTAAAAAATTTAACCATCTTCTTTTACTACTATTTTTTCCCTCTA
TTTTTTGGTGGAATTTTACAATAGCTTCGTAGTCTGTTCTTACCAAAATTTCTTGTTTATTAATAATGTACAATTTGAAA
CTATTTAATCCGTATATAACTGCTAAAATTTTTGCATCTATGCTACTCATATTTCCATTTTCTTTGTATTTTCCACTGTG
ATAAGCGCAAATTTTTTCGTCCTTTTTGTCTCCATATTTATTGTTTTTTGTTTTTAAAACTGCTCCCCATCCTTCGAGAC
TTCCATCTGTTTCTACTATTGGGTAGTCTGTTTCTAGTGGGAGGGCTAAATGTGGAATATCTTTAACCATTTGTTTGAGT
TTTTGTACTAATTTTACGTCTTCTACATTAAATGTCTTTTGCCCATGACTTCCTATTTTAGAGTATAGGGGTCCTGCTAC
TTTCCCTAGATCTTTGATGAAACTTCGCACATAATTTAATATTCCTAGAAATTTTTGTAAGTCTTTAGTATTGTCTAATT
TATCAGGCAAGTCTAGGACCTTTTTTGCTATATGGGGTTGTAATTTTATCTTTCCATTTCCAATTTCTACCCTTAAGAAT
TTTATAAGAGTCTTACATAATTCCATTTTCTTTTTGCTAATTATAATTCCATTGTCTACGAACAGTTTAAATACCGTTTG
TAAATGTCCTAGATGTTCATTGGTATTATTACTAAAAACTAAAATATCATCTACATAAACTAAAATTAAGTTTTTATAGT
CTCTAAATATATTATCCATCTTTCTTTGAAAAATCGGAGGGGCTGTTTTTAAACCGAAGGGCATTAGATTTCTTATTACA
TAATAACGGAAGTTGTCTCCTTACTAGAGATGGAGTAATATTTTCTAAAAATATGACTAAGACTTCCATAACAACAAAAC
CAGTTCCAAAAAAATCTAGGTATTTAAAGGATACTGATACAAATACATTAAAATGTGATAAAGGGGAAGAATGCAATTGT
ACTAAAATACATGTTATCAAGGAAGAAGAAGAAATTAAAGAAATTGAACTATTAGAATTAAGTTTATCTGATATACAAAT
AGAAAAAAGTTATGATTTAATAGAAATAAATACAGAACTTTATAATTTCAGAAAAGGATTACAACATATAGGAGTCATAA
AAAATCAGAAAGACTTAGAGGAAGTAATTTCCATCTTAGATAAGTTAGAAATAATTGGAGAAAGACCCCTGAAGCATTGG
GAGGCCAATCATATAACTTGCAGGCTTGATATTATTAACCCAGAATATACTGTTAAAACTGCTTTAATAGAATCCACAAA
CGAAGACCTGAGAGAATTTGAAGATCAAATAAAAGAACTATTAAATTTAGGGGTAATAAGAAGGTCAACTTCAAAACACA
GGTCAGCCGCATTCATGGTACGAAATCATAATGAAATACTAAGAGGAAAAGCTAGAATGGTAATAAACTATAAAAGACTT
AATGACAACACTAGAATGGATGGATATAAATGCCAGACAAATCAGAATTAATAAATCGGATACAAGGAAGAAATTTTTTT
AGTAAGTTTGACTGTAAGTCCGGATATTGGCAAGTCAAAATGCATGAGGACAGCATAGAATGGACAGCTTTTAAGATCCA
TCCATTTGCATGGTACTCTGTGGCTCAGGAAATTCTTTTATTATTTCTGAAGGCAGGATACTTCTATTTATTATACTTTT
TGTGCATCCCGAGTCTATTAGAGCTAAAGTTTCTATTTCATAGTTTTTAATTCTTAGTCTTGTTAATATTTTGATAGTAT
TAATTTTCTTGTCTTCATTACAAATTAATCCTTCAAACGATTTGAAGTCTTCTTTTTCATTCAGAAGCTCGATTTCTTCT
TCTAGCGTTGTATTTTCTTCTACCATTGTATTTTGATCTGTTTCTTCTACCTTTTCTTTTCCTTTTTCTAATTTACTTAT
TCTGTCTTCCAGATTATCAATCCTTTTTTCTAAAGATATTAATGCCTTTTCTTTTGTACCTATTGTCTGGTCTATAATTT
TGATGTTGAATATCTTATCGATGCACATCAGGCAGCCTTCTATATAGCAATTTATACATTTAGCTCTTCTGTCTTTACTG
GGGTATCCTGTGCAGTTAAAACATTTTTGACTATCTAAACCTTTCCCTTCTGGAAAATTAGTGATTGCATTGTATATTGA
CAAATGTAAAATCCTTGATGTTTAAGTCTAGTTTTTCTAATCCTATTTCGTTTATTAAAGTTTCTTCTTCTGAGTCAGAT
GAATCTTGTTGTCTTCCTTCTAAAGCATCTATACTTATTACTGAATATATTCTTTCATTATCTGACATGTATTCATCTAC
CTTTATCAGGGTTTCTTGGAAATCTTCTATAAGTTGGGCATTTCTTGTCCTACTGTTATTTCTGCCTGGACAAGTATTAG
CTAGATGTTCTTCACTTCCACATGTAAAACAAGATAGTCTATTTTTATAGATTATATTATTATTATGCTTTCTTACATGT
CTATCTTTATTTAGATAAGGCTTCCTTGCCGTAGATTTCCTTAGATAATATTTCTTTCTCGGTTTATAGTCTTGGTTATT
TTGATATGTCTTCTTGTATTTTCTTTTTGGTGTATTTTGATCATAGCTTTGCGTTGTATATATATTTTTACAAAAACATG
TCTCATTTTGTTTCAATTGTTTTTGTATTTGTATATTTGTACACTTTTCTTGTAATATATCCATAACATGTTGTATTTTA
TGTCCAATAGACCAATTAGCATTTGGATGCTGCATAACTCCTTCTCTTTTGCTCCATCGTTCTTCTATTTCTCTGCCTAA
TGCTCCAGGGAGTTTGTTAAAAAGCTTTTTTCCTAAGCTTTGGTCAAACGTGTTGCCGCTTATAGCGCAATAATAAAAGT
AGTCTTTTAAGAAATTTTTTATGTGGCTCCAATTTGTAATACTAAGTTGTTCTAATTTTATTAAAGCACTTTTTTGTAAA
ACTACTAGGCCGCTATTAGGGTCTTCTCCTGATATTAAGCTGTGTATTTTATTAGTGAAGTTATACGGGTTTGGCCCCAT
GTTTACTAGTTCTTGAAATTCTTGAGGGTAAGCTACTTTGTACGCTTCCCACACTCCTTTGATTGATTCTCCTAAGAAGG
TTTCCATGTATCTATACATAGTTTCTGCATCTGTTTCACTATAATGATGTATATAATCTGCTACCACTATTCCTTTCCGT
ACGTCTATTACTGAGTTCCACAATTGAGGGTCATGAGCTGCTATATTTAAAATCTTACCTCTATCTCCTCCGTCTTGAAG
CTTAATAGGGGCTTCTATTGGCATTCTTATTCCCTTACTTTCTTCTTTAGGTTACGTTGCGCAAAGATTGTTTCGATGTT
AAAGAAGAAGACTACTACAGATCACTGTGGGATGAAAGTCGGGCATGATTAAATACGTATGTAATATATTTTTGTCAATA
ATTATTACACTAGACCCTCGCTTGTTTGAAAGTAATCTTTGCCTTTTTTTTTTGCTCTCCATACGCTCCTCATGGTGATG
TTCTTATTGAATTTGTTTAATGGTCTCTTTCTTGTGTATTATTTTTGTCTGGTCTTTTGATTAAATACTTTTAATTTGCA
TGGTATATGCTTCATCTAATTGCTATGTGTTAAGTCATCCTTAAAACATACAGATGTTCCTTACTTGGAAACCCTATATA
ATGACCATTTTACACGGTTTTTCGTGGAAAATGATCGACACTAGCTATTTCACCTTGTGAAAAAGTAAATAATGAGAGTC
AAAATAAGTAGTGTATTATTCATTTTATCATCACTATATTGTTTCTTCCTAGCGTATTTTGGTACAGATACATTCAAGCT
AGTATGTTGATGAATAACTATGCTAACATTTTTAATCTACTCACACGCATGCGACATGTATGGATATCATTCTTTCAAAC
TGAATTGTTCTATATAATGTATTGGTACCTGCTTGCATTTGTGAATAAAATTCTTTGTTATAGGTTCATTGTTAACCTTC
AAAGTATGGATCAAATCTAATGTAATTTTTTTAATAAGAAGATATATTTCAATACTTCTACACCAATTGTGGTAAATTCA
GTAAATCATGGAAATGAAATATTTAATGGGTTAAATCTTTCAGTATTTTAGAACTCGGAGATAATAATTCCTTCAGTAAT
TTCTTGGCTTGCTATTTCCTTGTATATCCTCCCTTGAGTCCTTTTTCTGTAACCTTTTTTCATTCTAAGTTTTCCTTCAC
CGCTTATATTTTTTCTTCAGTAATTTCTTACCTTGATTTTTCCTGTCCTTGGCTAATTTTGTACTAAAATGCACTTCTTT
CAATTTGATTAATCTTCTTTTCATTCATTTTTTCTGTACTATTTAAATTTTTTTACTTGTACTAACATATATTAGTTGTG
GGATTACACTTGATATGTTACTATTGTTGTTGTTGATGTATTCATTGTTATTCTTTCTATACGATGAAGTGTAAATTCCA
CCTATGAGAACCCCCTACCAAGGAGTACGGCAGTGATCCTATCCTACTATGTTTCCTTGGTCAATTGAATCCACATTCAT
ATGATTTGGAGGTAGACTTAGTTCCCCTCTATATGTTTTTATAATAGATGTATTTACATCACAATATCATATTAAATATT
AGTTGGCGTAAAAGTGGATGCAATATTTGGATGCCAAAAGGGCACTGCCTATTTTATATTTAATATTTTTAAATCCATGA
ATGAAGAAGTGCCGTGCAAGAACAAGAGAGAGAATTGACTTTATTAGTGTCTTGTTGCATCTAATTATTTGTTGTTTTTA
GCAGGCCTTTGCTCTCCTATTGCATCTCTTGACCTTCCTTAATAATTTTAGGTCCTTAAAGAAATAAACAGTTCAGACTT
CTTTTACTAAAGCAAGCAATTTGACTTTCTATGATCTACGAATGATTCTACCTCAAAAGTAATAACTAGAAAACTTTTTC
TTATATTTGATTGATTTTATCTTTGATTTGACTACAGGCAGTTCATAGTCCTTACCTTGTGGAATACTTAAGTTCTGCTT
TGGCTAGAAGTGGAGGAATAACTAATGTTGTCTATGTTGAACAACCATGTGGTTTATGTCACAATCTAGTAGAAGATCCA
ATTGTGAGTTGCATACTCTCCCACTTCCCTAAGAAAAGAAATAAAAAGTATAAAATAAAGGAATAAGCTCACTCACGAAG
CTTGATACATCACTAAAACTGGAATTTGATGGATTTCCTACTCACACTACATTAATATTTCGTATATTCTATGATGGATA
TTTCATATCTTAATGTGGCCATAGTTTTCCACATTTACATCTATGATGTCTTCTAAAAATTCTTTTCCAGCATCATACGA
AAGACCTCTTTTTTTTTTTTTACTTGAAATGATTTTAGGAATGCCTTATAAAAGATTACAAACAAACAAATTGAAACATA
TACCGTACTAAGAAATTACCTTGAACTAACTCCAAAGCTTGAGACCAAGATTTTGATTCACTTGACCTGAGGAGTTTATC
CTTTGTTTCATTGGATTGCATATAGGCATCATTTATATTTTGAACACTTTGGTATATATTTGGGATAGAGCCAACTCTAT
TGGTTTGAATGCGGTTCATAAAAATTGCAATTGTAAGTTCAAGTAAGCTCATAAGAAAACAAAACAAGTCCTTTCCACCT
TCAGCAAAGACAACTCTATTGGTTTTAGTGTCAATAGTAAGCTTCAAACTGCATTTTTCTCCAGAGAACAAAAACATTTT
ACTAAGACCAAATTTCTGATTTTAGTATAACTTTTAAATACTCATTTTGTCCCTATTTATATGTGACAACAGTCCAAAAG
TAAACTTTTCAATTTTGATCGTAAACTCAGGCTTGAATTTTTAAATATTTTGATAATATAAACGATAGTATAAGTAACAA
TAACTGATAATTTATGATATTTGTAAGGCATATAAAAATTCATGATCAAGAAAAAACTCATTCTCAAAATTTGAAAAGTG
TCACATAAATTGGAATAATAGAGGATTAGTTAGAACTATTTTGGACCTCAAAGAAACCTGCAAGAATTATTTTGGAGTTC
TGCCATTTAATCCTCTATTATTCCAATTTATGTGACACTTTTAGGATTTTGAGGATGAGTTTTTTCTTGATCATAAATTT
TTATATGCCTTCCAAATATCATAAATTATCAGTTATTTTTACTTATACTATCATTTATATTATCAAAATATTTACAAATT
CAAGCCTGAGTTTACGATCAGAATTGAAAAGTTTACTTTTGGACTGTTTTCACATATAAATAGGGACAAAATGAGTATTT
AAAAGTTGTACTAAATCAGAAATTTGGTCTTAGTAAAATATTTTTGTTCTCAGGAGAAAAATACAGTTTGAAGCTTACAA
TTGACACTAAAACCAATAAAGTTGTCTTTGCTGAAGGTGGAAAGGACTTGTTTTGTTTTCTTATGAGCTTAGTTGAACTT
CCAATTGCATTTTTTATGAACCACATTCAAACCAATAGAGTTGGCTCTATCCCAAATATATACCAAAGTGTTCAAAATAT
AAATGATGCCTATATGCAATCCAATGAAACAAAGGATCAACTCCTCAAGTCAAGTGAACCAAAATCTTGGTCTCAAGCTT
TGGAGTTAGTTCAAGGTAATTTCTACGTACTGTATAAGTTTCAATTAGCTGTGTTCAATTAGATGGATCCATGACTATCA
CTGCAAGAGATTCTGCAATTACAAGATTTACCAACGATCCGGATTGCATTATATTTCTTATGAGGTTGAAAGCTGGAGGT
CTTTCCCTGAATCTTACAGTGGAATCACACGTAAGGTTTTCCTTTCCTCTCTTTGTCAATAAATATTCTTCATTTCTTGT
CAAATACCAAGGGATTTGAATCTATGTTGGATTCCTTCATCTCTTCAAGTTAAAACTATTTTTTTGTTTGGGATATTGTA
ACTTCATCTATGTGCACCTAAAGAATAGATACATTTTGAACTAATAATATTTCGTTGAATGACCCAGATTACTTCCCTTG
ACGTTTCACTTTCCTCTTGCACTTTGATAGGTTTTTTTTTATGGATCCTTGGTGGAATGCTGTTGTGGAGAGGCAAGCCC
AAGATAGAATCCATCGAATAGGGCAGTATAAACCAATCAGGTGTGTGCTTGTATTTCTTCAACCAACTATACCAATCAAG
GTATCCTATTCTTATTTTTATCATTTCTAGGATTGTGAAATTTGTGATTAAGGATACAATCGAGGAGAGGATCTTAGAGT
TGCAAGAGAATAAAAAACTACTTTTTGAAGGGTAAGTTTATCCAAGTTCACTGTGCTAGTTGCATGTGTGTTCTTTCAAT
TTTCCTTCTTTACTCTGACATTCCCCCATTCTCTCTCTGGTGTGCTAATTGCCAAATATTGATGTTTTTTATAGGACGGT
CGGTGGTGCTTCTGAGGCATTGGAGTGTTGGAATTAATGCATCCGCATAAATGTTTAGTATTCCAAAATTGTCTCTTAGT
TTTTCAAGAAGTCCTTTAGGAGTTTGTAATACATGTATCTAGTTAATTGTGATACATGTATTTAGTTATTTGTGCAAGAC
TTTTGGTTTTACATTTTACTACTATAAATAGAGATGCAAATATTGATGATTCTAATCATATCAAGTGGTCTTAATTAAGT
AGCCTATATAAAACTTGAGCATTCTCTAAAGATAGTATTCTCCTTCTATATTTCCTACAAATTGGTATCAGAGCTAGTTT
TCTTTCTTAATCTGAGTTAGGTGAAGAAAAAATATGGCATCCAAAACAAATAAAGGTGTTGATTCTTCAGTTGTTCTTAC
TCCATTTTTTGATGGAACTGATTTTGAATACTGGAAGATAAGAATGAGAACACATCTAAAAGTTGAAGGTTTGTAGACTA
TTGCTGTAAATGGTATGAAGAGCCAAAAAACGATGGTGATCTTTCAGTAGCAGAGATGAAAAATCTTGAGGCTAGGTACC
GTCAAGATGCAAAAGCCTTGAGCAAAATCCAAATGGGAGTCTCAAGAGCATATTTTTCAAAAATTGCTACTTGTGAGACT
GCAAAGCAAGCTTGAGAGTCTTTGGATATCGAAGTGTATGGTGACGAAAAGGTACACACTATAAATATTCAAACTATTAG
AAGAGAATTTCAAAACTTGAAGATGATAGAATCTGAAAGAATAGATGAATATTGCACATGAGTCATGAATATTATTAATG
AAATGAGAAATCATAGTGATACAATTTCTGACCGACAAGTGTGGAAAAGATTCTAATTAGTGTCACAGAAAAGTATGAGT
ACATTGTTGCTATAACTAAGGAGAGCAAAGATCTTTCTAAACTTCCTATCAAAGACCTAGTCAGATCATTTCATGCACAC
GAGAAGTGAAGGTTTTTTTGTGAAGATCAATCCAAAGAGACGGCTTTCCAGTCCAGAACAAATGAGAATTTTCAAAATTT
CTCAAAAAATCAACAAAAGAAGAATTATGATCCAAAAAAGAAGCAGAATCATGATGATTCTTCTAAGAAGGTTGAAGAAA
AAGGTGAGAAAAGTACTAGTCTTTTTTGTAACATTTTCAAAAGGACTAATCACAATGTAGAAAAATGTTGGCACAAAGGC
AAGCCCCAATGTAACTTTTGCAAAAAGTTTGGCCACATTGAGAAGGATTGCTGGCACAAGCAATGGGAGCAAGCAATTTT
TTTGTGAAAAACAGGAGGAAGAAAGGGAAGAAACCCTTTTCTTTGCTTCTAATCTGATACTTCAATAAAAAGCAATGAAT
GGTATGTTGATAGTGGTTATAGCAATCACATGTCTGGAGATGAAAAGGCTTTCCTCTAAATTGATAATAGCATCACTACT
AAAGTGAGAATGGAGAATGGAGCCTTAGTTGATGCAAAAGGTAAAGGTACCATTTCGATCAACATAAAAGGGAACGGTAA
GCAAATTCATGATGTTCTTTATGTTCCTGACTTGGAAGAAAATTTGCTTAGTGTTGGTCAACTCATGGAAAATGGTTATT
CTCTTGTGTTTAGAGATAATTATTGTAGGATTTATGATAAAATTGAGCCAAATCAAGTCATTGTTGAAATAAAGATGATT
AAAAGAAACTTTCCTTTGCAATTTCATTACAATGCATTAAAAATAAAGTTGTAGATGATTCATGACTGACACAAAAGATT
TTGTCACTTGAATTTTCATGGTTTGAAGCTTCTTAAGCAAAAAGACATGGTGCAAGGCCTTCCTGAGAAACATACTAAGA
ATAAGGTAGAGAATACTTCTATCATATCTTTAGATGTGTCAAATCAAGAAGAGGATGAAGAAGACGAAGATGTCCCTCAA
GGAGGAGAAATCTTATATTCAGATGATGAAGAACCACCTCCAAGAGGAACAAAAATGTTGAGTGACATTTATCAGAGATG
TAATTTTGCCGGTGTTGAGCCAGAAAATTATGAGGTGGCAATAAAGCATGATTTTTGAAAGAAATCCATGGAAGAAGAAA
TTCGGATGATTGAAAAAAATAATACTTCGGAGCTTGTGGCTATACCTAAAGAAAGAGAAGTTGTAAGTTAAAATGGATTT
AAAAAATCAAACTCATTAAGGAAGGAGATATTCAAAAGCACAAAGCAAGGTTGGTTGCTAGAGGCTTCACGCAAAAACCA
GGTATTGATTTTTATGAAACTTTCTCTCCAGTTGCTCATCTTGAGACAATTAGCACCGTAATTGTTGTTGCTGCACAAAA
GAAATGGAAGATATTTCAACTTGATGTTAAATCTGCATTTATTAATGAAAAACTTGATGAAGAGATTTATGTTGAGCAAC
CTTAAGGATTTTTTGTTCAAGGGGGAGAAGAGAAGGTATATAGGCAAAAAAGTGCTTTATGGGCTGAAGCAAGCTCCAAG
AGCCTGGTACAATGAAATTGATACATACTTTTTGAAAAATAATTTTCAAAGAAGTAAAATCGAAGCCACTTTGTATGTGA
AGAAAGAACATGGTAGCATTATCATTGTTTGTCTCTATGTGGATGATCCGCTCTTTACAGGATATGATGTGAAGATGATG
CAAAAAATCAACCAAGATATGATGCAAGCCTATTAAATGAGTGATCTTGGGTTATTTATTGGGCATTGAAGTTTCTCAAG
TGAAAGAAGGAATATTTATTTCTCAAAAGAAGTATACGAAAAGTATTCTTCAAAAATTCAAAATGTTGGATTGCAGGTCT
GTGGCCATACCATTAGATGCAAATGAGAAGTTCATAATACACTACTAAAAAAACAGTGAATACCGACCTAAAAATTTCCG
ACCTCAAATGGAGGTCGGTAATTTCCGACCTCCGGAGGTCGGTAATTTCCGACCTCCGGAGGTCGGTATTTACAAGTAGT
CGGTTTTTATGCAAAATAAAGCGGGAAAACCAAATTTCGACCTCTAGAGGTCGGAATTTTTCCCAAAAAAATGAATTACA
ATAAAATACCGACCTCATGAGGTCGGTATTTTTTATATTTAATTGAGAAAATAATACCGACATCAAGAGGTCGGTTTTTA
TTGTAATTCATTAAAAATTCTGACCTCCTAAGGTCGGAATTTTTTCTCAATTAAATATTTTATAATTCCGACTTTCGAAT
GTCGGTAGTATGTAATTAAAATACCGACCTCATGAGGTCGGTATTTTTATTTCATCTAATTACTATTAATTAAAGCGACA
TCCGGAGGTCGGTTTGCGGAAAGCGGGAAAACCAAATTCCGACCTCTGGAGGTCGGAATTTTTCCCGGAAAAAATGAATT
ACAATAAAAACCGACCTCTTGATGTCGGTATTAAATTATTTTTTCTCAATAGATTTTGTGTAAAATAAAAAACAAAAAAA
ATTATAATACCGACTTCCGTATGTCGGTAAAATTAAATAGTAAAAAATAAATTAATATAAAATACCGATCTCATGAGGTT
GGTATTTTTTATATTTAATTGAGAAAATTATACCGACATCAAGAGGTCGGTTTTTATTGTAATTCATTAAAAATTCCGAC
CTCAGGAGGTCGGAATTTTTTCTTAATTAAATATTTCATAATACCGACTTCCGAATGTCGGTAAAAATTAAATAGTATGT
AATTAAAATATCGACCTCATGAGGTCGGTATTTTTATTTCTACTATTAATTAAAGCGACATCCAGAGGTCGGTATTTTTA
TTTCATCTAATTACTTTTAAAAGCGACATCCGGAGGTCGGTTTGCGGTTTGCGGTTTGCGGGTAAACCAAATTCCGACCT
CAAGAGGTCGGAATTTTTCCCAGAAAATGAATTACAATAAAAACCGACCTCTTGATGTCGGTATTATTTTATATTTTGAT
TTAATTTTATTTAAATCATCTTCCGGAGGACGATTTTGTGTTATGTAATAAATTAATATTTTCAATTAACTTTAAATAAA
TTGTCTTCTGAATGACGGTTTTATACAAGTTAAAAAATAATTTAATATAAAATACCAACCTCCCGATGTCAATATTATTT
AATTAACATGATTACTTTTATTTATCTTAAAATGTAATGTGATACCGACCTTATGACGTTGGTATTTTTTATTAAATCTA
ATTACTTTCAATAAAAGCGACATCCGGAGGTCGGTTTGTTTAAAATATTCCTATTAATACTCATAATTTTGCTATTGTGC
ATAATACTAAAATTTCATTTGACACCTACAATTAATTGTTCAAAAAGTGTAACAATTTTGTATACTTTTATAAATGAANN
NNNNNNNNNNNNNNNNNNNNNNNNNNNNNNNNNNNNNNNNNNNNNNNNNNNNNNNNNNNNNNNNNNNNNNNNNNNNNNNN
NNNNNNNNNNNNNNNNNNNNNNNNNNNNNNNNNNNNNNNNNNNNNNNNNNNNNNNNNNNNNNNNNNNNNNNNNNNNNNNN
NNNNNNNNNNNNNNNNNNNNNNNNNNNNNNNNNNNNNNNNNNNNNNNNNNNNNNNNNNNNNNNNNNNNNNNNNNNNNNNN
NNNNNNNNNNNNNNNNNNNNNNNNNNNNNNNNNNNNNNNNNNNNNNNNNNNNNNNNNNNNNNNNNNNNNNNNNNNNNNNN
NNNNNNNNNNNNNNNNNNNNNNNNNNNNNNNNNNNNNNNNNNNNNNNNNNNNNNNNNNNNNNNNNNNNNNNNNNNNNNNN
NNNNNNNNNNNNNNNNNNNNNNNNNNNNNNNNNNNNNNNNNNNNNNNNNNNNNNNNNNNNNNNNNNNNNNNNNNNNNNNN
NNNNNNNNNNNNNNNNNNNNNNNNNNNNNNNNNNNNNNNNNNNNNNNNNNNNNNNNNNNNNNNNNNNNNNNNNNNNNNNN
NNNNNNNNNNNNNNNNNNNNNNNNNNNNNNNNNNNNNNNNNNNNNNNNNNNNNNNNNNNNNNNNNNNNNNNNNNNNNNNN
NNNNNNNNNNNNNNNNNNNNNNNNNNNNNNNNNNNNNNNNNNNNNNNNNNNNNNNNNNNNNNNNNNNNNNNNNNNNNNNN
NNNNNNNNNNNNNNNNNNNNNNNNNNNNNNNNNNNNNNNNNNNNNNNNNNNNNNNNNNNNNNNNNNNNNNNNNNNNNNNN
NNNNNNNNNNNNNNNNNNNNNNNNNNNNNNNNNNNNNNNNNNNNNNNNNNNNNNNNNNNNNNNNNNNNNNNNNNNNNNNN
NNNNNNNNNNNNNNNNNNNNNNNNNNNNNNNNNNNNNNNNNNNNNNNNNNNNNNNNNNNNNNNNNNNNNNNNNNNNNNNN
NNNNNNNNNNNNNNNNNNNNNNNNNNNNNNNNNNNNNNNNNNNNNNNNNNNNNNNNNNNNNNNNNNNNNNNNNNNNNNNN
NNNNNNNNNNNNNNNNNNNNNNNNNNNNNNNNNNNNNNNNNNNNNNNNNNNNNNNNNNNNNNNNNNNNNNNNNNNNNNNN
NNNNNNNNNNNNNNNNNNNNNNNNNNNNNNNNNNNNNNNNNNNNNNNNNNNNNNNNNNNNNNNNNNNNNNNNNNNNNNNN
NNNNAATGGATGTTGTGATCACGTCCTAATTATGATGACATGTAAACGATACCTTATCGGAGTATGAAATATGTTGATTA
ATTATATACTCCTCAAGTAGTTTAACAAATCAAGTCTTATATACTAGTGGTTTAGATATGAAATACATTATCAATTAAAG
AAATACCAAGGATCAATTCAAGGAGATTTATATATTAAATTTGATATTGATAAACTTTTGTTGATCAATAAAATTAAATT
TATATAATTAGGAATTATATAATTTAAATTTATAAAATTAACTTGATTGATAAATTAAATTTGTTAAATTATACTTCTGT
TGATGTGTAGTTAAATTTTATATATATATATATATATATATATATATATATATATATATATATATATATTTGATATTGAT
AAACTTTGTTGATCAATAAAATTAATAAATGTATATAATTAGGAGTTATATAATTTAAATTTATAAAATTAACTTGATCG
ATAAATTAAATTTATTAAATTAAACTTTTGTTGATCATATATATATATATGTTTAATTAATAAAATCAACCTCAAGAGCT
GAGTTTATATTAAAATAAATTAATAAATACCGACCTAAAGAGGTCGGTATATTTAAATTATTATTTTATTTAAATAATAT
CGACTTCACGATGTCGGTAAAATTAAATAGTATGCAATTAAAATACCAACCTCATGAGGTCGATATTTTTATTTCATCTA
GTTACAATTAATTAAAGCGACATCCGGAGGTCGGTATTTTTATTTCATCTCATTACTTTTAAAAGCGACATCCGGAGGTC
GGTTTGCGGAAAGCGGGAAAACCAAATTCCGATCTCTGGAGGTCGGAAATTTTCCCGGAAAAAATGAATTACAATAAAAC
CCGACCTCTTGATGTCGATATTAAAAAAAAAATAACAATATTTTATTTTTTCTCAATACGTTTTGTGTAAAATAAAAAAC
AAAAACAATTATAATACCGACTTCCGTATGTCGGTAAATTAAATGGTAAAAATAAATTAATATAAAATATCGACCTCATG
AGGTCGGTATTTCTTATATATAATTGAGAAAATAATACCGACATCAAGAGGTCGGTTTTTATTGTAATTCATTAAAAATT
TCATAATACCGACTTCCGAATGTCAGTAAAAATTAAATAGTATGTAATTAAAATACCGACCTCATGAGGTCGGTATTTTT
ATTTCGACTATTAATTAAAGCGACATCCGGAGGTCGGTATTTTTATTTCATCTAATTACTTTTAAAAGCGACATTTGGAG
GTCGGTTTGCGGTTTGCGGGTAAACCAAATTCCGACCTCAAGAAGTCGGATTTTTTCCCAGAAAATGAATTACAATAAAA
ACCGACCTCTTGATGTCGGTATTATTTTCTATTTTGATTTAATTTTATTTAAATTGTCTTCCGGAGGACCATTTTGTGTT
CTTAAAATTTAATGTGATACATATATATATATATATGTTTAATTAATAAAATCAACCTCAAGAGGTGAGTTTATATTAAA
ATAATTATGTATATATATATATGTGTGTGTGTGTGTGTATATATATATATATATATGCATATATATATATATATATATAT
ATATATATATATATATATATATATATATATATATATATATATATATATATATATATATATAGATGTATATATATATATAT
ATATATATATATATATATATATATATATATATATATATATATATATATATATATATATATATATATATATATATATATAT
ATATATATATATATATATATATATATATACATACATAGATGTATGTATATGTATACATACATATACATATATTATATGTT
GATGTGTAGTTAAATTATATATGTTTAATTAATAAAATCAACCTCAAGAGGTGAGTTTATATTAAAATAATTATGTATAT
ATATATATATATGTGTGTGTGTGTGTGTGTGTGTGTGTGTGTGTGTGTGTGTATATATATATTTATGCATGTAATTTAAA
TCCACAAGTTCTCTATAATACAGGTTTTTTCTCTTCAACAGCACATCTGTACAGACATTATAGAGAAGAACAATTAAGCG
TATCAGAAAAGATAGTGAGAGTATAAATTAAATTAGTAAAGAATCTATGCAAGAAATACAAAAAAGACGAATGAATCTCA
TTCACATGGGATTGGTAGTAATTGGGCTCAAAAGCTTAACTAGAAAAAATTTAGGTACTAAAGTACTGATTACTTTATAC
GATAGCAGATGGTTAGAATAAAAAAGATCAATAATAGGTTTAACAGAAGTAGACATGAGTAACAATGGAGGAATTTTTTT
TATTGTAGTCCAGATTTTATGATAAATTCAAAAGAATTTGGAAAATACATAAAAATAGGCATACAAACCAAAGGTTACGA
AGAAATGAACTGTGGAAACAATCTTTTAGTTTGCGTTGGCTTTATAGGAAAATTAGCCACCAGCAGCAGTTCAAGGTTTA
AAATAAAGATAGATGACGCAGTAGGTATAATGGGAAACAAAGGAATTAAATTAATGAATCCTCTAAAAATAAACTCAGAA
GAATATGCAGGTAGAGAATGGAATTTAGAAAAATTTTGTAAAAAAGAAGTATTACGACCAAATGACCACCTCACATACAC
TAATATGAAAGGAGAGACATCAATCAGATTCACTGATTATAAATATACAGACCAAAAAGAAATAGAAGAAGATTTAGAAG
ATAATGAATCAACCGTCAATATGGAAGGAATGAATATTCAAAACATAAATGAAGAAGATTACGAAGTAGACTTATCGATA
GCAAAGGCTAGAGAATTACATCAAATAAATAAAACAATTTTGCTTAAATGTAATGGTTGTAAAGTAGGAAAAATAGATAT
CTATACAGTAGAACAACACTTTAGAGAATGCAAATTTAGAATGGATAATTATGGGTATAGACAAAAAGAAAACACCCAAG
AAGAAAGCGATGACGAGACGACACGCAATCTGAAAGAATTCATGGAAACCGCTTCTTCTAGTTCAAGTCCTTTTCAAAAG
ACAACCCCCATAACACCAGTGGAATATACTGTAGGTAATTTACCACGTCACAGGGTATATAGACAAGACCCGACAACAGA
ATCAGAAATGGACATTCTAAAGAGGAGAGAAAACAATTAATAACTCTAGCACTATGTTAATGTGAAAAAAAACTTACGAT
CCTTGGAGGAAGTCCAAGATCAGCAGCCCTTCCCTTTTTAGTACGTCTTAGCATTATGGTTTTTAAAATTGTGTTTCAAC
AAAATCATCGCATCTCTACCAAACCCATGATTCCCTTGAAATTGTATGGGTGAGGCAATATACTAGAACATAAGATGTAT
CAACGTCTCCGTGTCAACAACAATATCATTTATCATAAATAACAAAGGGCATCAAAATAAGTGTAGCAATTTGATAAATT
ACTTTATTCCACCAGCAAAAGTGTCAAATAGATTTGTGGTGGCAATGTGGCCAATCGGATGAGCTAAAATAAATACAAAC
ACAAAAGGGATCAAATAAGAGATTTCAAAAAGGTGAAAAATAAAAAGATACTCAAGGAAGAAAGATTTCAACTGTCATTG
AAACAGTAACAACAAAATCTCTGGTGAAAAATGATCAAACATAACAGAGTAAAATTAAAACAAATCCTCAGCTATATGTT
TCTCTATCCAACCAAGTTAGGTACAAAGATTAAAAAAAAAAGAAACTTTTAAGTCTGCCTATTGTCGAGAGCTCTGCAAT
CACATTCTTCGCAGAAGTAGTATGAGTAAGGAATAATTTGCAAGAAACCGACCTGTCCAGAAGTAAGGATGTATTTAGTT
CGGAGAATGAAAATGTGAAATATGTTAGCCATAAAAGAACATTAATTACAAGAAACATACAAGTGAGTACAACTCTCCTA
CACAGTTCTGGAGGGGAGTAACACTTAAGGCCCACTTATAAGAAGATTCTAGCGCAAGAATAGCTCTTGTAGTATTGTTG
TGTATATCTTTCACACAATGGGCCTGTGCAACAAAAGTGCAATCCATTAGGAAACTGTGGTTGAAGGGTTTTTCAGACAA
AACTTACAAATGTGAACTTTGATCAGACTTCTCAGTCAAAAAAACAAATATACCCTATGATAGCAGAGTGGTTGGTCATG
TGTATACAATCTTACCCCTACCTTCTGAAGGTAGAGCGGTTCTTTTAACTAGACCTTCAGCTTAAGTAAAACATATCAAG
CAAAACCAAATATGTGGGTCTAGTTATGCAATGATTACCTCATCCAAAATAATACGATTCAAATTTATAGAGTGCAAAAT
CATCATATTTTTCCTGTACTCAGTCTCCACAGTTGAGTAGGTAGTGATAACAAAATCATATTCCGCAAACCTGCCAATAT
TTTTTTCCCTGCTCGCACCATAATATACAAGAATTGTGTTGCTTGCTTTTGTGGTGAAGCGGTCAATCTCGTTGATCCAC
TGAATCACAGTGACAACTGGACATATAACAAGGGTTCCTTTCACAATTGGGAGAATTCAAGGGGCAAGTGAAAGCAAACC
AGAATGTGAAATTGCTTTCCCTATTTCACGTTTAGCAAGCACAAGAGCTATGGCTTGAACAGTCTTCCCCATCCCCATAT
CATCAGCAAGAACACCGCCTTTGCTATTGATTCTTCTTGTTTCAAAGCCCAAGCCAACCACTTTTCTGGTACCTTAGCAA
GGGTATGATCAAATCAGATGGTTGCTCAGTAGTTTCAGTCATAAACTCATTCTGACTATTGAAGTCCAGATAATGTGATT
GGTTTTCTTCCATCCACCTATCGTTCTCTTCTTTCCATATATGCCACATCAATACAAGGTCACCGTCATTTCCTACATCA
TTCATTACACCATCTTCTTCTACCTACTCTTCTTTTATTTTAATACTATATTCTCCCTTTGTTCTATTGGATCTCCTTCC
TTTTGTTATATTGGGCCAAACTGCTTCCGCAATTAAATCAGAATTAACAAATCCACTAGCTTGGGCTTCATTCAACAAAT
TATTAGCTTCATCTACATATAGATGATTAAACCAACTATAACATAATTAAATATGTGCATAAACTATTCAATACACGTCC
ATATTTGTGTGCATGAACTTTTGTCTTAGGTTAGCCAATAAGTATGATCTATCGGCGAAAAGAAAGTCCCAACATGCTAT
TAAAATGTCATTGTAGTTCCAACAATTAAAAAGGACCAAATTGAAGGCATATTAATATTGACATGAAAAATAAATGTTAT
ATGGACTACCTTTGTTGCTGCTCCCAATGTAATTAGAATCTGAGGATATAAAAGTAATGTCATCCTCATCAGAGCTCCTA
ACTTGGCGGCTTTGTTCTCCTAATTTCACAATACACATTTAAGTACAGCCACATAATTTACATTTATCTACAACATATAG
TGGATATAGATATGTATGACACATGCCATCTCAAAGAAATACTTCGTCATCCACACACACAAAAAAAGGACATTTTATTA
CACCAAATTGGCCCACTTGTTTACAAGGATGGGAACAAACTCACAATATACCTATTAGGAAACATCATATTCTCCAATAA
TACTCACAAACCTTATTTAATGATCTTCCTGTTTTTCCTTTCTATATATAAAAGTTTTGTCCCCGTAGAAGAAAATATTT
GAACTTTAATTATATTTTCTTTATACTAGTATTTATTGTTCTCTTTCTTTGTTGTTTAATTTCTTTATGGTGGATGAGTA
AAGTCAACTATCAATCCATTTGGATTGATCTTATATTGGTGTTCGATTCATCTTAAACCTAGCTAATAAGTGGGAAGAGT
ATCCATGGTCATATAAGGTGCTCCATGCATCTCTTACAGGGCTAATGTGGGACTCTTATCATTAATAATATCAGTTCAAT
CAATCAACCCATTTATTCCTTAATAATAACAAATAGTAAGTGACAAACATTTTCTATTGGTACTCTAGTGTTGCACACGC
CTTGACTATATCTCGACACCTATTATTTCCAATCAATACAAGTACCGGGAAACTCTATCACGAGATTTGGGAAATATTCA
CTTAGTCTAATTTCATTTAATATTTGAACCAAGGATGTCACTCCTTTGACTTCTAAATCATCCCACTATGGGTTGGATAA
ATGAACTTCTGGCAGGGAAGACATTTTTATGATTCTTTAATACTTTTTTTTTCTAGAAAACATTTTTTTGACTGAATAAA
ACATGACAAATTTGTGAATTCCACCATAACAAAACACCTTAAAAATTCCATTTTACTCACGTAATTGGTAAGATTCAAGC
AAAACAAATGCAAATTGACATCGAAATAAACAAGTTGTATGATCGCAAATAGAAACACCAGGAAAATAAAAGGATTAGTA
AAAGAAGGATTTTTCGAGCGAACCTTCGGTTGAAGATGAGGAAGGATGAGAATGGATCCTCATTTTCTACACAAATAATT
ACTAGTGGAGATTTGCAGAAAAAAATAAACAACAATTGTGACAAGAGAGAGAGTCTCAGCGTGTTGAGAGACAATGAGTA
GGATTGCGACAGGAAACCAATTTATATAGCTAGAATCAATAATGATAAAGGGTGAGATGAAAATATTTTAACACAGTTAC
CTTGTATTCGATTTTAGTAATCAAAAGTTGACCAATTTTTAAGTTGATAGTGCTTAAGCCTTAAGCAAGCACTTACCTTA
TATTTGATGTTTGTTTTAAGAAAAAAAAAATCAATCTATTTACATATTTTGAAATATTAGATAGCAAGACTATCAAGCTA
CTGCCATATCAATAGGCTTTTAAAGTTTTGACTAACGTGCTTCAAATTAATATGTTTTATGTTATTTTTGTTACATATGA
TTTGAAAAAATGTTTTTAGAACTAAAATGAAAAATTCTTTGCAATATTGAAATGCAACGGACCTGTCGGAATTGAAATAT
GTAGTTGACACTAATTAATTTGAATAACCATCATACTTATTCTATAAGTGGGAAGTTTCATAATTGAAAGTTAGATTATG
ATTATATCCTTCCAAAGTTAATTGACTATTATAATTGTCACGGCCCGACTCCTCGAGTCATGATGACACCTACTATAACC
CACCAGCAGGTAAACAATCCCTTAACTCTAACTGAAAGGTAATGAGTACAAGGGTAGAACTTCAGTAGAAATAAAATTAT
AACAATAAAACAAGACAGAGGTGGAAGAAAACCAAAAAACTTTATACATGAAGAGAATCCCTCCCAGAACCTGAAAGTCA
CAAGTGTAGCGCTATCTAAAATGGAAGTATAAGTCCCAAAAGTGGACCACAAACAAGTCATCTCAAAGGAAAAAAGACTA
TACAAACATAAATATAAAAGGAGACAGGCTGATCCAAAACGCCAAGTGCTCACCCACATCTCCGATCTCAGAAGCCGCTG
ATGGCACAAAACATCACCATTGATAGTTGTTACTAGGACCAACATTAAAAAACAGATGTAGAGTGTAGCATGAGTATCAA
AATAAAGGTACTCAGTAGGAACCTGACAGTCAAGAATCCCAACTGGCACCTCTTCATAACTGAGACTATCCTTCACAACC
ACACTCTCTAATGGTACTACCAATGCCGGATCACCCACAAAATTCTTCAACAAAGAACTGTGAATGACTGGATGAACCCC
TTCTAGTTTGGATGGCAACTCTAACTCATAAGCCACATTACCAAACCTTTTCAAGATTCTGTAAAGACCTACATATCTAG
GAATGAGCTTCCCTTTCTTGCCAAATCTCCTCACCCACTTCATAGGTGACACCTTTAGGAAAATCCAATCATCGATTTCA
AACTCTAAGTCCCTTCTCCTCACATCTGCATTGGACTTCTGACGACTCTATGTTTTGTTAGGCTATCTCTGATGATCTGA
ACTTTCTCCCTAGCCTCATGAACCGAATATGGCCAATCAATGCTGCTTCACCTACTTCAAACCAACCAATCGGGGACCTG
CAGCTACGCCCATTTAGTGCCTCATACAGGGCCATCTGAATACTGGAATGGAAGATATTATTATAGGCGAACTCCATGAG
AGGTAGGTGATCATCCCAACTACCCTTAAAATTGATCACCCAAGCTCTCAACATGTCCTCTAAGGTATGAATGGTACATT
TTTCTTGACCATTTGTATGTGGATGAAATGTTGTACTGAGATTTACCTAAGTACCAAGACCTTTCTGAAATGATTTCCAT
AAATGAGAGGTAAACTGAGGACCTCTATCTGAGATGATAGACAAAGGAACCCATGCAACCTAACTATCTCATTGATGTAG
AGTTTGGTGTAGTCCTCCACTGAATTTGTAGTCTTTGACAGCCAAGAAATGAGCGGACTTAATAATTTTGTCCACTATCA
CCCAAATGGAGTCATGTTGTCTGCGAGTACGAGGTAAACCCATAATGAAGTCAATGTTTATCACTTCCCACTTCCATGTT
AGAATGTTAATTTCTTGAGTCATACCTCCTGGTTTTTGATGTTCTACCTTAACCTGTTGATAATTAGGACACTTACCCAC
GAAGTTTGTTATGTCCCTCTTCATGCCGCTCCACCAAAAGACTTCCCATAGACCATGGTACATCTTAGTGGAACCTAGAT
GAATGGAATACATGGAGTTATGAGCTTCTGTAAGGATATGTTTCCTCAACTCACCCACATTAGGAACACATAAGCGACCC
TGGTAATAAAGCACACCATCTCCCCCTTAGGAGAAAACCTCAACTTTTTGCTGATGAACTACACTTTTCAACTGCAGTAA
TATAGGATCACTATCCTATTTTACCTTAACCTCCGCTACCAATGAAGATTCTGATCCATTATGAACTATCACCCCACTAT
CTGATGTGTCCGTAAGGCAAACTCCTAAGTGAGCAAGCCGGTGAACATCTTTGGCTAGCTCTTTCCTTTTTGCCTCTACA
TGTGCTACACTACCCACGGACAACCTGCTGAGAGTATCAACCACTACATTGGCCTTACTTGGATAGTACAACACATTCAT
ATCATAATCCTTGAGGAATTCAATCCATCTCCTCTGATGAAGATTCAACTCTTTCTGGTGAACACATACTAGATGCTGTT
ATGATCTGTGAATACATCAACATGAACACCATACAAGTAGTGTCTCTAAATCTTTAGGCCAAATACTATGGATGTATGCT
CATGGTGATGAGTCGGGTAGTTCTTCTCATGAACCTTAAGTTGTCTAGAAGCATAAGATATGACCTTACCTCGCTACATC
AACACACAACCTAGGCGGACCTTGGATGCATAACAATAAATTACATAACCTTTTGAACTATCTGGTAGAGTCAAGACCAG
AGTTGTAATCAACCTAGTCTTGAATTCTGAGAAGCTTTTCTCACACTCATCTGACCACTGAAATTTGAACTTCTTCTGAG
TCAACTTGGTCAATGGGAAGCTATAGATGAAAATCCTTCAATAAATCTCCTGCAATACCCGGCCAAACCCAAGAAACTTA
TGATATAAGTTAGGGAGGCTGGTCTGGGCCAGTGCTATACTGCTTCAATTTTATGAGAATCCACTCAGATCCCTTCGCTG
GATACAACATGACTAACGAAAGTGACGGACTGTAACAAAAATTCATATTTGCTGAACTTAACGAATAACTGTCGATCTTT
TACAATTTGCAGAATAACTCAAAGATGAGTCACATGATCCTCCTTACTCCGAGAATAAATGAGGATATCATCAATAAAGA
CGATGACAAACAAGTTCAAATACTGTTTGAACACCCTCTTCATTAAATCCATGAAAGTTGCATGAGCATTTGTTAGTCCA
AAAGACAAAACTACAAATTCATAATGACCATACCAAGTTCTGAAAGTTGTCTTTGAAATGTCACTATCTTTGAATCTAAG
CTGGTGATAGTCGGATCTGAGGTCTCTCTTAGAAAAGCAACTAGAACCCTAAAGTTGGTCGAACAATTCATCAGGATCCT
GAGGATGGGATACTTATTCTTGATTGTTACTTGATTCAAATATCGATAGTCAATGCACATCCTGAGAGAACCATCGTTCT
TTTTCACGAACAACACTAGAGCACCCAATGGACAGATACTGGATCTGATGAGGCCCTTCTCTAGAAGGTCTTTCAACTAT
TCCTTCAGTTCCTGAAGTTTGGCTAGGGCCATTCTATAAGGAGGAATTGAAATGGGATGGGTGTTTGGAAGGAGATCTAT
TCCGAAGTCAATTTTCCCTTTCTAGAGGAACTCCAGGAAGATCTTTTAAAAACACTTCTGGAAACTCATTTACTACCAAA
ACTGACTCAAAAGTAGGGATTTCAGACTTTGAATCCTTAGCCCAAACAAGATGATAGATATACCCTTTGGAAATCATTTT
TCAGGCCTTAAGGTAAGAGATAAATCGACCTATAGGAACTGAGCTACTACCCTTCCAATCTAAGCCTGGCTCATTTGGAA
ATTGAAATCGAATGATCATAGTTCTACAATCGATTGAGGCATAACATGAATGTAACCAATCCATGCCTAGAATGTTATCA
AAATCTACAATTTGTAACTCAACAATATCTGCTAAGGGGACTTTCTGAGAGATTGTGACATGGTAATTTCTGTATACCCG
TTTAGCTATAACTAGGTCACCAACTGGAGTAGAGACTAAGAAGTGTTCAGAGAGAGTTTCTGGACTGACACCGAAGTTTA
CTACTATATAGAGAGTTACAAATGATAGTGCAGCCCCTGGATCTAACAATGCATAAACATCTAAATGAACGACTCGTAAC
TTATCAGTGACCACATCAAGAGAATCTTCCTGGTCCTGGCGATCCTGGAGAGCATATAACCTGTTCTGGCACTGACCGCC
TCTTGTACTAGAAAAAGCTCCCTACTAAGTTAGGTGACATCCTGGTGCTACTAGAGTTGTAGACTGAGCCATATCATTGT
TACCTTATTTCCCCTGCCTAGCAGGAGATAAATCATTCAACCTATGGCCAGACTGACCACACCCAGAGCACCCTTCCTTG
CTAACAAGGCACTCGCCCGGATGGTTCTTACCACACTTTGGACAAGTTGGGAAGGTCCTGTTACCTGAAGCATTCCCCTG
AGACCTAGAGCTTGATGCCCTACCTTTCCGATCCTATCGAAACCTGGGGGATGGGGCACTAGCGGATGAAGGTGTTGGGG
TTGTAGACCTCTGCTGAAATTGGGAGTGATTCCCACCACCCGACTTTTATTGTGAGTGTGCATAGTTTTTTGTTTTGGCC
TTTTTATTATCCTTAGCCAATTCTTTAAGCTTATCTCCCTTAATCTATTGAGCATGAGTCATTAGTCTGGAGATATACAT
ATCCATTAGAAGCATAGCATTCCTGCACTCAGTATTTACCAGATCAGATACACCAAACAAGAACTTACTCATTTGTGCCC
TTAAATCGGCAACCTTGTGTGGAGCGTGCCGGGAGAGCTGGGTAAACTTCAACCCATACGCTTGGAGCGACATTGACCCC
AACTTCAAGTTCATAGACTCTTGTGCCTTAGTTTCTCTCTATTCCCTTAGAAAGAACTTGTCTAGGAAAGCTCCAGTAAA
ATAATCCCAAGTCACAGTAGCTGCATCTGCACCCCTGTTATCTTCCTACTAAGTGAACCAGATATGAGCCACATCCTTAA
GTTGGTAGGATGTCAAATCAACACTCTCAGTTCCAGTCACTTGCATTACTCCAAGAATTTTCTTAACCTCATCAATGAAG
TTTTGTGGGTCCTCACCAACCTTCGAACCTAGAAACTTGGGAAAATTCATCCGAACAAAGTCTCGAACCCTAGCTGCAAT
TGATCCATCATTTGAGTTAGTAGGAACTAGGACCTGCTGATTATTCTGATTGGCCACACTCTGAGCAAAGAGATGGATCG
CATTCCAAACTTCTACATTCATAATCTTGTGGTTCGAAACTAGGGGAACTGCATTAGCATTGCATGCATTAGCATTCCGT
ACGTTAGCTCTACGAGGACGCATAATGATAGATTTGAAATGAGAAGTTAGATCATACCTACACACGATATGAATAGCAAG
GAAAGTGAAGTTTTTCTTAATACACTTCGTAGCCTCCCCTTAATAGATGTGGCGCGCTTCACAACCATGAAAGTGACTTT
ACTTAATTTGGCTTTTAGACATCCTAGGACTCCTGAACCTAATGTTATGATACCAAGTTTGTCACACCCCGAGGCTACCC
CTTTGACGTAACATGAGACCTAGGATCACGAATGACCCCAAGCTAACCCTGTTTCTGGCATATATAAATAACTGAATAAA
ATATGTACCATGCGAAAGCTAAAACAATGGATAACTGAAATGGGGAAAAATCTAACTAGTCTGAATATGTAAAACATACT
AAGAGTTTAGTGATAACTGAAACAATCACCTAACAACTCAAGCGGAATCAAATAATATGTTTGAAAAGCCTAGAGTAGAG
TTGTTGGGACATGCCCCCCATCTAAATCTAACAACCCAAAACTGAATATAAATACTAAAATGAAAAGCATTTCTATTGTC
CTCGAAGTATGAAGACTCACCACTAAAGCTGCTGAAAGCGAATTGAGAATCGATCTAAGCGTGATCCGATGCTAAGTACC
TGAACCTATATCATAAAACGATGTAGCGCAGAGTATGCATCATTATTTGGAATGTTCTGAGCGTGCAACATATAGATACT
ATATATATATATATATATATATATAAGCTGAACAAAGCATAACTATTCAATGACATAAACTGAGCAAGAATGTAAATACG
GAAACATCACTGAAAAGCTAAGCTGAATGCAAAGACCAAGTACTAATCACGACCATGACATGCGAAACTGAATGCTAAAG
TATATACTGAAAACCTGGTCAAATATACTAGGAGTCTAACTGTGGGAGCTACTATTAACCGACATAAACCACGTGAACTA
AATGTTGAGTCTGATGTATACGCCCTATTGAGAGGACCCAATATACTTGCCAGGGGTATAAAGGCATGGCTAGTGTGATC
ACTAAATCTAATGCCCAACAGAGGGGACTTATACTCATATGTGAGCACGTAGTTCTGGGACTATGATAGTACGCTGAACC
CTAGTCCAACTCAGTGCTAAGTCTGCTCCAAACTGAACAAGTATATGACACAAATGTAACTGAAATACTGAATAGCTCAA
AATACTGACATGGAATCTGATAATGTAACATTTATATACTGATATTGTAACATTCGAAATCTGGAGCATGATTATCTGTT
TAACTGACCTACCATGTATAATTTGTGAACTAAGAGAATTTATACAAACTAGGGTTCCAAATTTCATACAAGGAATTAAG
TGAACTTTGCAAGAATTAATCTATTTTGATTTGGGATACTACAACAGCTAGATCACAGTAAATATCCAAGGGTTTAGAAA
CCCTAGGCCAAAATAAGATATTAAGAATCAAGGAACTGACTGAATTTCAGGGACATAGTGGATGAAAGGAACCCACTATT
GAAATCCCACATACCTGGTGATGAAATCTACAGAGAAATCCTTTGATTTCGAGGCTGGAACTTGAAGAAAAGCTTCTGCG
TGTTCTTAAGAGGGCTGGAGCTACTCTCTTCTTCTTTTTTGTCTAATTTAGATGGTTTTTGGAGAATAAAGGTTTTAGGT
AGGTTCTGATAAGATTTAGGCTTAAACTATTAAACTGACATAGTTTAAATGTCCAATGTATAGGGGAAAAGACCAAAATG
ACCCTGACTTAAAAGCTGACGAGGCCCATCCATGGAGCCATTGACGAACCGTCGAAAGGACCACGACCTATCACGTGGGT
CATGGTTCTGGGCCAGTATCTACTGGTTCTGGGTGCTCCCATCTACAGTTCACTTCACGAACCGTGTGAAGGACCATGGA
CCATGAAGGCCACCGTGGCTCTTCACTTGGGGCTGGGGTCTACTGGTTCGACTTGACAAACCAATCCACAAGCCGTGTGA
AGTTCCACAGACCATCAAGTAGACCATGGCTCTTCATTTGAGCCATGGTGGTTGCCCAATATGGGCTGGGATGTGAACCA
CGACGAGGGTTACAGGTTGTGGTCCTGTTCACATCTCGTGAACCCTCCATGGTTCTCTTTTTTCTATTGTTTAGTCAAAG
CTGATTTATGAGGTGTTACACATAATCGGCTTAGAACATGCACAAAAAAGGTGCAAAATGTAGAAATGGTGAGTACGAAA
TCTATGTGACTCAGTAGAATTATCAACTCACCTAAATACGAAGTGATGGCAAGAGTCGGTCCTAAACTGCCATGTTTGAT
AAGTACCACATATACTACTCCTGTCTAAGAGAAAAAGCCTAGACTAGTAGCTAATGTCAACAACATTATATGTATATTAA
GTTTAGATAATCTGAGATCACAGTCAAGTCAAATTAAGAGTAAGAAAGTGTTAGGATTCATGCAGTTTTGATTATTGACA
AAGAAAGATGAAACACGTCAGTCAACATGGTCCAAAGGTACATTGTCACGAGCAGTTGAATTCGGGAAAATTTCAAAATA
AATAAGGCAAGAGTGCAGAAATCAAGAAATGGATAATGTTAATTTCGTGATAAAACACAAGAAAACAAACAAGTGATGCA
TTGAAGAGAAAGAATCAACGAGTTTGATTTGAAGAAGGAGTCTAAAGAGGCAAGGAGATTGAATTGAAGAAGGAAAATTG
AAAGAACACACATGCAACTAGCACAATGAACTTGGAGAAACTTACCCTTCAAAAGGTAGTTTTTTTTCTCTTTCAACTCT
AAGATCCTCTCGTTGATTCTATTCTTAATCACAAATCTCACAATCCTCTCTTCGATTGTATAGTTAGCTGAAGAAATACA
AGCACACACCTGATTGGCTTGTACTGCCCTATTCGATGGATTCTATCTTGGGCTTGCCTTTCCACAGCAGCATTCCACCA
AGGATCCATAAAAAAAACCTAACAAAGTACAAGAGGAGAGTAAAACATCAAGGAAAGTAGTCTGGGTCATTCAACGAAAT
ATTATTAGTTCAAAATGTATCTATTCTTTAGGTGCATGGAGATGAAGTTGAAACATCCAAAACAAAAAAATAGTTTTAAC
CTGAAGAGATGAAGGAATCCAACATAGATTCAAATCCCTTGGTATTTGACAAGAAATGAAGAATATTCATTGATAAAGAG
AGGAAAGGAAATCATTACGTGTGATGCCACAGTAAGATTCAGGGAAAGACCACCGGCTTTCAAGCTCATAAGAAATATAA
TGCAATCTGGATCATTGGTAAATCTTGTAATTACAGAATCTCTTGCAGTGATAGTCATGGATCCATCTAATTGAACACAA
CTAATGCCCGACTGCCAAATGCACACAAGAAATGTTTTTTGTTGTGACTACTGATGGAAACAATAGGGGTAGATGTGAAG
GGGATAACGAAGACATGTCTTACCTTTTGTAGAGAATAGTGTATCGATCCAAAAATTATGTGAATTGTCTAAAGACTATT
CCCTTTGCGGAAGCATCTCTTTTAATCATGAACGTTATATCTTCTCTATTGATCCAATAAAACAAGCAATGAGAATGATA
TTATAAAGGATATAAATAAGATTGAGACCACACCAACGATTTATTATTCATCAATTAGTTTCCACTAAATTAAGTGGGGG
TGGTATTTGATGCAACATTTTCAAATATAAAGCTAAGGTAAGATACGATGTAGTTATAATTGAAAAGTAATTGTTTACCA
AAGCTTCTATTTTTGTGCTTTTCTGAAAATTATCAAGACAAATTTTATTCAATATACTCGAGGACCTAAATCCTTTGATG
GTTGCTTTAGTTTTCTGATCATTTTCCATGAAATCCACTGTAATTGATTTAAAACATGAAGGACTTGCAAAATACATGTG
TGCAAGAATTAACCTGCAATAATTAATAGAGTTGCACATTTTTATAGGAGAGTCCGTTTAAGTTTCAAATGACAACATAA
TAGCAATGAATTCATAGAATATTTCTTAGGTTGTCAATAGATGAGGTACGAGAATTTAAACCATCAAGTCCACAAGTTTA
ATGAAAGTCCTTTTAGTGTTATAAGGCATTCCTAAAATCATTTCTAGTAAAAAAAAAAAAAAGAGGTCTTTCCTATGGTG
CTGGAAAAGAATTTTAAGAAGACATCCTAGATGTATATGTGGAAAACTATGGCCACATTAAGATATGAAATATCCATCAT
ATAGTATACGAAATATTAATGTAGTGTGAGTAGGAAATCCATCAAATTCAATTTTAGTGATGTATCAAGTTTCGTGAGTG
AGCATATTCCTTTATTTTATACTTTCTATTTATTTTCTTAGGGAAGTGGGAGAGTATGCAACTCACAATTGGATCTTCTA
CTGGATTGTGACATAAACCACATGGTTGTTCAACACAGACAACACTAGTTGTTCTTCCACTTCTAGCCAAAGAAGAACTT
GAGCATTCCACAAGATAAGGATGATCAACTGCCTGTAGTCAGATAAAAGATAAAATCAAACAAATATAAGAAAAGGTTTT
CTAGTTATTACTGTTGAGCTAGAATCATTCATAGATCATAGAAAGTCAATTAAATTGCTTTCTTTAGTAAAAGAAGTCTG
AACTATTTTTTTTAGGCTCAAGGGAGGATATATAAGGAAAAAGCAAACCAAGAAATTACTGAAGGAAAAATTATCTCCAA
GTTCGAAAATACTGAAAGATTTAACCCAGTAACAACATTAAATATTTCATCTCCACGATCTAGTGATTATACCACAATTG
GTGTTGAAGTATTGAAATATTTCTTCTTAAGAAAAAAAAATTACATTGGATCTGATCCATACTTTGAAGGTTAACAATGA
ACCTATAACAAAGAATTTTATTCACGGCGAAAACCAAATACAAGAAGGTACCAATACATTATCAATATATATATATATAT
ATATATATATATATATATATATATAAAAGAGAACCTTAGGCCCGCCTACGTGGCGCCACCACAAACCAGAATTTCCTTTT
AATTTATTTATTTTCAGAACTAGCCTTCCTCTTTCATGAAAAGTTGCGACTTTTATGAAACGTTGTGACGTTTATGAAAA
GGAAAGGTTTGTGACCTTTCTGAAGGGTTGTAACTATTCCAAAGAGTTGTGACCTTTCCGATAAGGCACAATTAACATTT
GTTCACACTACCCTTTGTTGTCTATAAATAATGGGATTTCCTGCCACTATTATTTGTAGACTTTTTTCCACTATAGGGTA
GTCGAATTCAAATACATTAATTAAGCTTCTTATGAAGTTTCTTTAATTCCTCAAAGTTTTCTTCCTCCTATTTCATGGAG
CTTAATCTTTACTATAAGTCATACTGATTCATGTAACTATGACAGTTTTGTTTGGCTATTTTTGTGACTTTTTTTTAACT
TTGTTAAAATTTTTAGCAATGATTATTGAAAATTGATCTTCTATCAAAACTTTTAATCAAGCTTCTTATGAACTGTGTTT
CATTACTCAAAGTTTTCTTCCTCTTATTTCATGAAGCTTAATCTTTTATTTTAAGTCATAGTGATTCATGTATATATTGC
AATTTCTTTTTGCTATTTGAGTGACTTTTTTTTAACTTTGTTAGAAATTCCTGCGAGATTGATTGAAAATTTATCTTCTT
TGTTGTCCCTTTCTACAATTTTCCTCTTATAATTTTTCGGAAAATTGTTTGTGGGCTGTGCTATATTTGATAGCACACAA
AAACAAATATGTGATAACTAATACGGAACCAATGGAGAAGTTTGTTAAAAGAACCAAACATATTGCTCTCTTTCTTTCCA
CAGTTAGTATATTATTTTGATTGTTTTTTCTTAGGTACAAACATGTTGTTTGTCATTGCACTCTTGCTAGAAAATTAGTA
TAGCGACAATTAGTCCACTTTTTTATTGCAAGTTAACTCATTCTTCGTCTCTTCATTTTGGGCATAATAAGAGATCAAGT
TTTCTTGAAACTAACAAATGTCCAAAATACACTATTACAAAAATAATTTTTATGGGCAATAAATATGCACATTAGCGAAG
AGTGCTAGAGCATTTACTGTCATTAGATTCAATGTTGCTATAGTCTTTAAGGACATTTATAGAGAGTACCAATTGCCTCT
AAAAATACATATTTGGCGACAATTAAGCTATTAATTGCCGTTAAAGATCATTTTTGTGATAGTGATAACTCTTTCTTTTG
ATAAAGTTTTTTTTTTTGATAAAGAAGTAATAATTGTCCTCTTGGCTTCTTTAAATTTAATTTGTGAACTATAAACTTGG
ATATAGCCCGACACAATATCTTTTTGAAAAATATGTTAAGCAACATGCCTTTTTCTTCTTTATTGTTAGGAAAGTAATGT
TGTATTTATTATTGAATGTGGATATTTGTGAGTTCAAGTGCTTAAAATTATGCTGTAAGATTTTAATATATTATGTGTCA
AAATTTTGATTAAGAATATCAAGTTGTAAACAGTTCCATTCAGATGTCACGTACTATTTGGTTAATAATTGCATTAATTT
TGTGTAACTACATACTATAACCATAAAAATAATTGTGGTTCAATTTCAAAAAAGTTAGGGCCGGTGATATGAAACCTAAA
CAATAGTAATGTCTATTCTGAGACAATGAGGAAAAACATTTATGATACTAACAATTTTAGGGTCATTTCTAACATATACA
TGATACAACATACTATAATAAAAAAGAGATTGATGGAGGTGTAACACCCCGGAAATTTCGTAGGTTGAACTAGAGCCTAA
ACCTAGTGTCAATGGGGTATAAAATGAATTCCCCTAAGTTAGTAGACCATCTAGGTGTGCTATGGTGGTCTATGAGTTAA
GGCCTGAGGGAGGAGTGCCAAGCAAAAGGGGCAAGCCAAGGCCGAAGGCCAAGGCTGCCCCAAAACTTGGAGCTACTGCC
TCAAACTCCACGGCCATCACCACGGCTTGTGGTCATGACCACGGACCGTGGGAGGCTTCGTGATGTTTCCTTGGTCAAGG
GAGAGGGACCTCCAAGTGTCCTATACACTGCCTCACCCTCCACGAGAGGGACCACGAGTCGTGGTCCACTTCACCACTCG
TGAAGGTGGACATGGAGCTCCCTTGGTTTTTAGGGAGATAGGGGCGGGGGGTTGTTAGGGTAGCTACTGCCCAAGGCACC
ATGGGCACCACTACGGACCGTGGTGAACTTGACGAGGGAAAAGGGGGCTCGTGAACATCACTTGGCACCAATACTTGAAG
GTCTTGCCTCTACAAGGCCAAGTCATGACCAAGGCCATCACCACGGACTGTGGTCATGACCACGGATCATGGGAGGCTCC
GTGGTCTTGCCTTGGCCAAGTGTTGGCTTGTACACAAAAGGGGAGCCACTGCCTCCAACACCACGGGCATCACCACGAAA
CGTGGTGAACCTTCACAGTCTGCGAATGTTAGCCGTGGTCCCTGACGGGGACCATTTAAATGAGGAGTTTTGGGACTTTT
CCTTTTAAGTCCTATTCAAATAGGGGTGTTTTGGGTATTTTAGAGGTTCATTATGCATTGGTTTTTAAGTCTAAATTCAT
TAGTTTTGGGTCATTATACTCACACCCAATACAAATCAAAACTCTCCCACTTCTCTCTAAACTCTCTCTAAAAACCTTAG
AAGAAGAAGAATACATAGGAGCTAGGGTTTCAACGTTCCTTCTCAAATTGCTTGGAGTTTCTCCATTTGATTCTCAAGGA
ATCAACTAAGGTATGGTTGCTTATCACTATTGGGATTTCCTTTCCCCAAGAGGCCCCTTCAAGATGATTTCCAAAATCTC
CAATTGCTAGGTTTTCAATCCAAAAACGTGGGTCTTCTTTCTAAAGTGAAATTTATGTTATACACTAACTTTGATTGATG
TTATATGAACAATTATGGATGAATTTAGTTTGTATTGGAGTTTCTACAATTCCCCATGAGACCCATGTTTCTCCTTCTTT
TCCTAATTCTAACCCTAGTTAGTGTTGGCTATTAATTGAAGGCTATGAATTGAATGTGATGTTATGTAATTCGTGTTTGT
ATGATCATTCTACCCTAGGTTATGTGTAAATTCTATGAAATTAGGGTTGACTCTTTGAATGAAGCCTTGAAGGCCATGAA
GGGAATATGTCAATTGCTTATATTGATGTTGATTATGTAATACTTCATGAATGACTACGTATTATGTATTAGTTATGAAC
TGATTGGTAATTGAAGTATGAATGTCCCATGAAGGGCAAGAAGGTATGAAGGCTAGTTCTTCTTTGAACTCAAGTATGAA
AGGTTAATTACTTATATTGTAATGATGCTATATCTAATGTGTTGTTGTGGTGTTGATGACCTAGTTTCCTCATCATTAAC
CCTTTACACTTGAATTAGCTATGAAGTATGTATGTATGTTATGGTATGATTGAAAGGTAGTTCTCATGATTATAGTGTAA
TGTAAAGTGAAAGGCTTACTCACTTGCTAAGTGTTTCTTAGGTGAAAGGATTGTTACTCACTTATGAACACATATGAGCT
ATTATGGTAAGATGTTTGCATAAGAGTCTAGTAAAGGCTAATGTGAACTTATGTGATGACAAAAGGTGATTACAAAAGGG
AATTAGATGCTTAGCACCGAAAGGCCAGGTAAATGAGATGGGGGTCTCACGTTGAGTAAGTCCGGCTCCCCACATGGGTT
TCCTCACGTTTAGCAAGTCCTGATTACCCACGGTATGTGTTGTCTCATGAGATGGAAACCCCCATGTTTAGTAAGTTAGG
GTTTCTAGAAGCAATCTCCTTGATCCTTAACTATGTGCCCACATAGGACTATAGCTTAGTGGATCCACCTACGTAGCTAT
GTACGAATGGTTACACCTTAGGCAAGTGTTGACCCTCTCTTTTCGGTATGGGAGTAGAACACCAGATTCCATGTAGCTCT
CATGGTCTATGTCAGTTATGGAAATATCTCCCTAATGTAAAAGTAAATGAAGGTATGAAACCTGTGAACTATTACTAGGG
CTTTCTTAAGGGCTTCTACATAGTGTAAGGGAGGGTATGGGACTTCTCTTGCACATTGCACTTGTGGGATCCTAAGAGAT
GGTTGTAGTAGTGTTCTCTTATGATTATGATGATTATGACTTCTGTATGTTGAAGTCATGTTATGTATGATCATTATGAA
TATGGTAAGTTATGATGAAATATGATCTTATGAATGTATGCAAGAAATAAGTTGCTTAATGTGATACTTGGCTTTGAATA
GGGTTATGGGATTCTATTCCTTGCATTGCACTAGTATTGCTTGGGTTGTCTACATGTTGGGATAATATTATGTTGGTTTG
TACTATGGTACTTACTTTGTGTGCATATTGGATTTACTTGGTAAAAAGCATGTTTTGACTAAAATGTCCTTTTATGCATG
TTTCAATGGTTTTTATGCATAGTAGCCATACTTAGTACGTGTGTTGTACTAACCCATATTTTCTCCCTTTTTCCCCAACA
TTTAGGTTCGGGCCGTTGAGGATTCAAGCTTACTTCTCAAGACACTTGGAGTTGCTTCCCCAAGTTGGTGAGTCCTCAAG
TCCCAGGACAAAACCCTATGATCTAGCTTATATGTCTAGTTCTTTTCTTATGTTGAAAGACATTGTTGTACTTTCCTATT
TCTAGACTTCATATTGATGTAAGGGCTAAGTCCCATTTTCGATACTTCTATGTCTAGATGATACATTGTGACGAAGTTAG
ATATTTGAAGTGAAGTTGATCTTCCAAAGTAAAGTTTCAAATTTTTTCGTGTTTTTATTCTATGATACATGCTATGATGA
ATGCTAAGGGCTTGTATAAGACCTCTTCGAGGTCGAATACGCCGGTAATGACTAGGGGGTGCTCTCGGGTCATTACAAAC
TTGGTATCAGAGCATAAGGTTGAGAATAATGTAGAATCCATGTCACAAAATACCACATTAAGTATACTCTTGTTCATGGG
TGTGAAGCGCGCCACACTTATGAATGGGAGGCTACTAGATGCTTAGGAATTTTCACTCTTTTGTTACTCCATAGTCGTGC
CTAAGAGTCTTAACTCTATCTAGTCCTTTTCTTCTAATCCTTCTCTTGTGCTTATAGGCAATGAATACAATAAGGAACAA
TGCAAGGAGGGTCGGTGAGGAGAATGTGAATGAGGCGGTCCCCCCTCAAGCTCCTCAAAACCCTCAAGTTCCTATTGAAG
AAGGGGCTATGTCTAATGTTAAGATAAGGTCGGCTATTCATAGTTTGACTCAAGTGTTGGCCACTCAAGTTGCTAGGGAT
ACTGGGGTGCAAGTGAACCCCAATGCTAGCACTACCGCTTCTAGGATAAGGGACTTCACAAGAATGAATCCCCCTACTTT
CTTTGGCTCCAAAGTGGAAGAAGATCCACAAGGATTCATTGATGAAGTGTTTAAGGTTCTAGAGGCTATGGGTGTGTCTT
CTCAAGAAAAGGCGGAGTTAGTCGCCTATCAACTCAAAGATGTGGCACAAGTGTGGTATGAACAATGGAAGGAGGGGAGA
CCTATTACAGAGGGTCCGATAAGTTGGGCTACATTCAAGATGGCTATTCTTGATAGGTTTTTCTCCTTGGAACTAAGGGA
GAGGAAAATGCAAGAATTCATCAACCTTCGTCAAGGGGGTATGAGTGTGAAGGAGTATGGCCTCAAGTTCACTCAATTGT
CCAAGCATGCTCCTACTTTGGTGTCGAACACTAGAGCTACAATGAATAAATTTGTTATAGGAGTATCCAATCTTGTGGTG
AATGAATGTAGGTCGGCTATGCTAATCCCAAGCATGGACATTTCTCGTCTTATGGTTCATGCTGAACAAATTGAGGAGCA
AAAGCTTAAGCAAGTTGGTAGGGAATTGAAGAGGTCAAGGGCCGATGATGGAAATTCTTCTAAGGTTAGGTTTGAAATAC
AAGATAAGCCAAAATTCAAAAAGAGGTTTTCCAACCAAGGTCCTCCTAACACTCCAAAGGTCAAAAAAGGTAAAGTGTCT
ACCCCCAAGCCTCAAGAAGCAAAAGGTGGCGGTCCTTCTGTAGAGAAGCCTATTTGTACAAAGTGTGGCCGAAAACATGA
AGGCAAGTGCCTAGTTGGCATGGGTAATTGCTATGGTTGTGGTAAGAGCGGCCACATGAGGAGGGACTGCCCTATGCTAA
AGGCTCAAGGAAGGGAAAATGCTCAAGCACAAGCAAGTGGCCCAAACCCCGATGCTCCTAAGAAGAATCGCTTCTATGCT
CTCCAATCCCGAGGTGATCAAGAGAGTTCTCCGGATATTATGACCGGTATGTTACAAGTATTTTCAATTAATGTTTATGC
ATTGTTGGATCCTGGTGCCACTTTGTCTTTTGTAACCCATTTAGTGGCTATGAAGTTTGATATGTTTCCCGATGTCTTAG
ATGAACCCTTTTCGGTTTCTACCCCGGTGGGTAATTCCATAATTACTAAAAGAGTGTATAGGGGTTGTCCCATATCATTG
CCCAATAGGGTCACTTGGGTTGATTTGGTGGAACTTGATATGTTATACTTTGACATTATATTGGGGATGGATTGGCTTCA
TGCTTGTTTTGCGTCCATAGATTGTAGGACCCGAATTGTGAAGTTTAAATTTCCTAATGAACCCATTTTAGAATGGAAGG
GAGGAAATTCCGTTCCTAGGGGAAGGATCATTTCATGTCTAAAAGCTTGTAAGTTGATTTCTAAGGGTTGTCTCTATCAT
ATTGTGAGGTTCAAGGATCTTGAGTCCAAGATTCCTCTTTTGGAGTCGGTCCTCGTAGTGAAGGATTTTCCAGAAGTCTT
TCCCGATGACTTAGCTGGGATTCCTCCCGAACGGGAAATAGATTTTGGCATAGATTTATTGTCGGATACACAACCCATCT
CAATCCCTCCTTACCTGATGGCCCCAGTGGAGTTGAAGGAATTAAAAGCTCAACTCAAAGATTTGTTGGATAAGGGTTTC
ATCCAACTTAGTATATCTCCTTGGGGTGCACCGGTGTTATTTGTGAAGAAGAAGGATGGATCTCTTCGTATGTGTATTGA
TTATCGACAATTAAATAAGGTGACCATTAAGAACAAGTATCCACTCCCTAGGATTGATGACCTATTTGATCAACTTCAAG
GAGCGAGTTACTTCTCAAAAATTGATTTGAGGTCGGGTTATCACCAACTTAGGGTGAGAGGTGTTGATGTTCCGAAAACA
GCCTTCCGAACAAGATATGGCCATTTTGAGTTCTTAGTGATGTCCTTTGGTCTTACAAATGCCCTGGTGGCTTTCATGGA
CCTAATGAATCGTGTGTTTAGAAGTTATCTAGACTCATTTGTTATTGTCTTTATTGATGACATCTTGATATTCTCTAAAA
GTGAGGATGATCACATGAATCATTTGAGGATAATTTTGCAAGTTCTCAAAGATCATCAACTCTATGCTAAGTTTAGCAAG
TGTGAGTTTTGGCTAAGATCGATTGCTTTCCTTGGTCACATTGTTTCTAGTGAGGGTATAGAAGTTGATCCAAAGAAAAC
CGATGCGGTCAAAAGTTGGCATAAACCTTTGAGTCCTTCCGACATCCGAAGCTTTTGGGTTTGGCCGATTACTACCGGAG
GTTTGTTAAGGGATTTTCATATATTGCATCTCCATTAATGGCCTTAACTCAAAAGAAGTCCAAGTTTGAATGGTTGGAAT
CTTGTGAAAGGAGCTTCCAATTGTTGAAAGATAAGCTCACCTCCGCTCCGATTTTGACCTTACCGAAGGGTTTGTAGTAT
ATTGTGACGCTTCCCGAGTGGGTTTGAGTTGTGTCCTCATACAGCATGGTAAGGTTGTAGCTTATGCCTCAAGACAACTC
AAGGTGCATGAGAAGAATTATCCAACTCATGACCTTGAGCTAGCGGTCGTAGTCTTTACTTTAAAGATTTGGACACTATC
TCTATGGGGTACACGTGGATGTGTTTACCAACCACAAGAGTCTCCAATATGGTTTTAGCCAAAAAGAATTAAATCTCCGA
CAAAGGAGATGGTTGGAACTCTTGAAAGATTATGATATGAGTGTCCTTTACCACCCCGGAAAAGCAAATGTGGTTGCGGA
TGCTTTGAGTCGTGTATCTATGGGTAGTGTGTCACATGTGGAAGAAGAGAAAAGGGAGTTAGTCCGTGATGTACATAGGC
TAGCCTGGTTGGGTGTCCGACTTGAAGATTCCCCAAGAGGAGGTGTCATGGTTCATCATAATTCCGAGTCATCGGTTGTT
GTTGATGTAAAGTACAAGCAACACCTTGACCCTATTTTGATGGAACTAAAAGAATTGGTTCTCAACAAAGCAATAGAAAC
TTTCTCTCAAGGAGAAGATGGGTGCTTAGGCACCAAGGGATATTATGTGTGCCAGATGTTGATGGCCTAAGAGAGACAAT
CTTAGAGGAGGCCCATGGGTCCCGATACTCCATCCATCCGGGAGCCACCAAAATGTATCGCAACTTACGTGAAATTTATT
GGTGGAACGGAATGAAAAGAGACATAGCAAGATTTGTGGCTAGGTGCTCAAATTGCCAACAAGTCAAAACCGAGCACCAA
GGACCGGGAGGTCTAACTCAAGATATTGATATCCCCACTTGGAAGTGGGAAGAGGTCAATATAGACTTCGTGGTAGGTTT
GCCTCGAACCCGTAGGCAACATGACTCCATTTGGGTCATTGTGGATAGATTGACTAAATCAGCCCATTTTCTTCCCGTCA
AGGTTTATTATTCGGTGGAAGATTATGCGAAGTTGTACATTAAGGAGATTGTGAAGTTGCACGGGGCCCCATTGTCGATT
ATTTCGAATAGAGGTGCCCAATTTACTTCCCATTTTTGGAGGTCTTTCCAAAGTGGGCTTGGTACTCAAGTGAAGCTTAG
TACCGCATTTCACCCTCAAACGGATGGTCAAGCGGAACGCACCATCCAAACACTAGAGGACATGTTGAGAGCATGTGTCA
TTGACTTCAAAGGTAATTGGGATGACCACCTACCTTTGATAGAATTTTCCTACAACAATAGCTACCACTCGAGTATTGCT
ATGGCACCCTTTGAATCACTCTATGGTAGAAGGTGTCGATCTCCGGTTGGGTGTTTTGAGGTAGGTGAATTTGCTCTTCT
TGGTCCCGAGGTAGTCTATGAGGCCACGGAGAAAGTTCGACTTATAAGGGAGAGGTTGAAAATGGCTCATAGTCGACAAA
AGTCTTATGCCAATAATAGAAAGAGAGATCTTGAATTTGAAGTAGGTGATTGGGTCTACTTGAAGATCTCACCCATGAAA
GGGGTGATGAGGTTTGGTAAAAAGGGGAAACTTAGCCCTCGGTATGTTGGGCCTTATAAGATCTTGAAGCGTGTCGGAAA
GGTCGCTTATGAGTTGAAATTGCCCATTGAATTGGCCCCGGTTCACCCGATGTTCCATATTTCTATGTTAAAGAAATGTA
TAGGTGACCCGGTGTCCATCCTCCCTCTAGAAGGTTTAGGGGTGGATGAGGACCTTTCTTATGAAGAGGTTCCGGTCGAA
ATCTTAGATCATCAAGTTAAGAAGTTGAGGAATAAAGAGGTTGCCTCTGTAAAAGTCCTATGGAGAAACCACCTAGTTGA
GGGTGCAACATGGGAGGCTGAGGCCGACATGAAGTCCCGCTACCCTCATCTTTTTCCTCCTACTCCTAGCCATAGTTGAG
GTTAGTAGTCTCTCTTAATTTTGTATAAATTGAAAATCATGCGTGTTGATGATTATGACATGATTTCCTTATATGTGCAT
ATTTTTTGTGAAAATTCATGCTTAAGTTGTAATTTGAGTTTTCATGAGTTTTTTTTCTCAAGGTTGAAAATTGCACCAAT
AGACATTGTGGATTAATTTCCTATTGATATGACGATATGATGATGTTGATGGGACTGGTTGTTGTGCTGCTAGTTTGAGT
CATTGTCTCCCTAGAAAGAAGTCCAAGTGACATTCGGGGACGAATGTTCTTAAGGGGGGATATTGTAACACCCCGAAAAT
TTCATAGGTTGAACTAGAGCCTAAACGTAGTGTCAATGAGGTATAAAATGAATTCCCCTAAGTTAGTAGGCCATCTAGCT
GTGCTATGGTGGTCTATGAGTTAAGGCCTAAGGGAGAAGTGCCAAGCAAAAGGGGCAAGCCAAGGCTGCCCTAAAACTTG
GAGCTACTGCCTCAAACTCCACGGCCATTACCACGGCTCGTGGTCATGACCACGGACCGTGGGAGGCTTCGTGGAGTTTC
ATTGGTCAAGGGAGAGGGACCTCCAAGTGTCCTAGACACTGCCTCACCCTCCACGAGAAGGACCACGAGTCGTGGTCCAC
TTCACGGCTCGTGAAGGTGGACGTGGAGCTCCCTTGGTTTTTAGGGAGATGGGGGGGTTGTTAGATTAGCTACTACCCAA
GGCACCACGGGCACCACTACCGACTGTGGTGAACTTGACGAGGGAGAAAGGGGCTAGTGAACATCACTTGGCACCAAGAC
TTGAAGGTCTTGCCTCCACAAGGCCAAGTCATGACCAAGGCCATCACCACGGACCGTGGTCATGACCACGGATCGTGGGA
GGCTCCGTGGTCTTGCCTTGGCCAAGTGTTGGCTTGTGCACAAAAGGGGAGCCACTGCCTCCAACACCACGGGCATTACC
ACGACCCGTGGTGAACCTTCACGGTCCGTGAATTTGGCCGTGGTCCCTGACGGGGACCATTTAAATAAGGAGTTTTGGGA
CTTTCCTTTTAAGTCCTTTTTAAATAGGGGTGTTTTGGGTATTTTAGAGGTTCATTATGCATTGGTTTTTAAGTCTAAAT
TCATTAGTTTTGGGTCATATACTCACACCCAATACAAATCAAAACTCTCCCACTTCTCTCTAAACTCTCTCTAAAAACCT
TAGAAGAAGAAGAATACATTGGAGCTAGGGTTTCAAGGTTCCTTCTCAAATTGCTTGGAGTTTCTCCGTTTGATTCTCAA
GGAATCAACTAAGGTATGGTTGCTTATCACTCTTGGGATTTCCTTTCCCCAAGAGGCCCCTTCAAGATGATTTCCAAAAT
CTCCAATTGCTAGGTTTTCAATCCAAAAATGTGGGTCTTCTTTCTAAAGTGAAATTTATGTTATACACTGACTTTGATTG
ATGTTATATCAACAATTATGGATGAATTTAGTTTGTATTGGAGTTTCTTGAAGAATTCCCCATGAGACCCTTGTTTCTCC
TTCTTTTCCTAATTCTAACCCTAGTTTGTGTTGGCTATAAATTGAAGGATATGAATTGAATGTGATGTTATGTAATTCGT
GTTTGTATGATGAATTTACCCTAGGTTATGTGTAAATTCTATGAAATTAGGGTTGACTCTTTGAATGAAGCCTTGAAGGC
CATGAAGGGAATATGTCAATTGCTTATATTGATGTTGATTATGTAATACTTCATGAATTACTAGGTATTATGTATTAGTT
ATGAACTGATTGGTAATTGAAGTATGAATGTCCCATGAGGGCAAGAAGGTATGAAGGCTAGTTCTTCTTTGAACTCAAGT
ATGAAAGGTTAATTACTTATATTGTAATGATGTTATATCTAATGTGTTGTTGTGGTGTTGATGACCTAGTTTCCTCATCC
TTAACCCTCTAGACTTGAATTAGCTATGAAGTATGTATGTATGTTATGGTATGATTGTTATATGATTGAAAGGTAGTTCT
CATGATTATAATGTAATGTAAAGTGAAAGGTTTACTCACTTGCTAAGTGTTTCTTAGGTGAAAGGATTGTTACTCACTTA
TGAACACATATGAGCTATTATGGTAACATGTTTGCATAAGAGTCTAGTCAAGGCTAATGTGAACTTATGTGATGACTAAA
GGTGATTACAAAAGGGAATTAGATGCTTAGCACTGAAAGGGCAGGTAAATGAGATGGGGGGGTCTCACGTTTAGTAAGTC
TGGCTCCCCACATGGGTTTTCTCATGTTTAGCAAGTCTGGATTACCCACGGTATGTGTTGTCTCATGAGATGGAAACCCC
CACGTTTAGTAAGTTAGGGTTTCTAGAAGCAATCTCCTTGACCCTTAACTATGTGCCCACATAGGACTCTAGCTTACTGG
ATCCACCTACATAGCTATGTACGAATGGTTACACCTTAGGCAAGTGTTAACCCTCTCTTTTCGGTGTGGGAGTAGAACAC
CAGATTCCATGTAGCTCTCATGGTCTATGTCGGTTATGGCAATATCTCCCTAATGTAAAAGTAAATGAAGGTATGAAAGG
TGTGAACTATTACTAGGGCTTTCTTAAGGGCTTCTACATAGTGTAAGGGAGGGTATGGGACTTCTCTTGCACATTGCACT
TGTGGGATCCTAAGAGATGGTTGTAGTAGTGTTCTCTTATGATTATGATGATTATGACTTATGTATGTTGAAGCCATGTT
ATGTATGATCATTATGAATATGGTAAGTTATGATGAAATATGATCTGTTGAATGTATTCGTGAAATAAGTTGCTTAATGT
GATACTTGGCTTTGAATAGGGTTATGGGATTATATTCCTTGCATTGCACTAGTATTGCTTGGGTTGTCTACGTGTTGGGA
TAATATTATGTTGGTTTGTACTATGGTACTTACTTTGTGTGCATATTGGATTTACTTGGTAAAAAGCATGTTTTGACTAA
AATGTCCTTTTATGCATGTTTCAATGGTTTTTATGCATAGTAGCCATACTTAGTACGTGTGTTGTACTAACCCATATTTT
CTCCCTTTTTCCCCAACATTTAGGTTCGGGCCGTTGAGGATTCAAGCTTACTTCTCAAGACACTTGGAGTTGCTTCCCCA
AGTTGGTGAGTCCTCAAGTCCCAGGACAAGACCCTATGATCTAGCTTATATGTCTAGTTCTTTTCTTATGTTGAAAGACA
TTGTTGTACTTTCCTATTTCTAGACTTCATATTGATGTAAGGGCTAAGTCCCATTTTCGATACTTCTATGTCTAGATGGT
ACATTGTGACGAAGTTAGATATTTGAAGTGAAGTTGAACTTCCAAAGTAAAGTTTCAAATTTTTCCGTGTTTTTATTCTA
TGATACATGCTATGATGAATGCTAAGGGCTTGTATAAGACCTCTTCGAGGTCGAATACGCCGGTAACGACTAGGGGGTGC
TCTCGGCTCGTTACAAGAGGTTCATAAGAAAGGAGCCGAAGGTCCTCCATTTGAATTTAGTTAATAATGTTCTTGTATGG
ACATGATGTTCCACTTTACTTGGGAGTGTTGTTGTTCGAGGTTTTTTAGTGTCTTCTTTAACCTCTTCTTAGACTTCTTT
GTTATGCTTAAAATCTCTCTATGACTAATATTTTTTGTATAATAAAAATGAAAATTAAAAAAATATAGCACTTTAAGATT
TCGGAGGAACATTTTGCCTTAATATAAAATGTTCTTGACAATGTAGTGTATGTATCGAAGATACAAATATTATCGAATGA
TCATATGTAAGCTTAATAAAATAGTTCAATCCCGTGCAAAGCACGGGTAATTTACCTAGTTAAGAATAATTCAGTTTGAA
TGCCTGATATCCATACCTATCCCATGCGTGTGAGTAGATTAAAAATGTTAGCATAGTTATTCATCAACATACCCGCTTGA
ATGTATTTGCACCAAAATACATCAGGATGAAACAATATAGTGATGAGAAAATGAATAATACACCACTTATTTTGATTCTC
ATTATTTACTTTTTCAGAAGGTGAAATAGCTAGTGACGATTATTTTCCACGAAAAACCATGTAAGGTGGTCATTATATGG
GATTTCCAAGAAAGGAACGTCTGTATGTTTTAAGGATAACTTAACAAATAGCAATTCGATGAAATATATACTATGCAAAA
TCATTTAATTAAAAGACCAGACAAAAATAATACGCAAGAAAAAGACCATGAGTTGTACCATTAAACAAATTCAATAAGAA
CATCACCATGAGTAGCGAATGGAGAGCAAAAAAAAAAGGCAAAGATTACTTTCAAACAAGAAAGGGTCTAGTTTCATAAT
TATTGACAAAAATATATTACATACGTATTCAATTGTGCCTAGTTTTCATCTCACAGTGATCTGTAGTAGTCTTCTTCTTT
CACATCGAAACAATCTTTGCGCAAGGTAACCTGAAGAAGAAAGTAAGTAACATTCTATAGAGGAGAGAAAACAATTAATA
ACTCTGGCACTATGTTAATGTGGAAAAAAACTTACGATCCTTGGAGGAAGTCCAAGATCAACAGCCCTTCCTTTTTTAGT
ATGTCTTAGCATTATGGTTTTTAAAATTTTGTGTTTCAACAAAACCATCGCATCTCTACCAAACCTATGATTCCCTTGAA
ATTGTATGGGTGAGGCAATATACTAGAACATAAGATGTATCAACGTCTCTGTGTCAGCAACAATATTGTTTATCACAAAT
AACAAAAGGCATCAAAATAAGTATAGCAATTTGATAACTTACTCTATTCCACCAGCAAAAGTGTCGAAAAGATTAGTGGT
GGCAATGTGGACACTCGAATGAGCGAAAATAAATACAAACACAAAAGGGAGCAAATAAGAGATTTCAAAAGAGTGAAAAA
TAAAAAGATGCTCAAGGAAGAAAGATTTCAACTGTCTATGAAACAGTAACAACTAAATCTCTAGTGAAATATGAACAAAT
ATAACATAGTAAAATTAAAACAAATCCTCAGCTATATGTTTCTCTATCTAACCAAGTTAGGTGCAAAGATAAAAAAGAAA
CTTTTAAGTCTACCTATTTTCGAGAGCTCTGCAATCACAATCTTCGCAGAAGTAGTACGAGTAAGGAATAATTTGCAAGA
AACAGACATGTCCAGAAGTAAGGATGTATTTAGTTCTGAGAATGATGAAGATGTGAATTATGTTAGCCACAAAAGATCAT
TAATCAAAAAAAACATACAAGTGCATACAGCTCTCCTACACAGTTCTGTTGGGGAGTACCACTTAAGGCCCATTTATAAG
AAGATTCTAGCGCAAGAATAGCTCTTGTAGTGTTGCTGCATATATTTTTCACACAATGGGCCTATGCATCAAATGTGCAA
TCCGTTAGAAAACAGTGGATGAAGGGTTTGTCCGACAAAACCTACAAATGTGAACTTTTAATAGACTATTCTGTGATGGC
AGAGTGGTTGGTCATGTTTATACAACCTTAACCCTACCTTGTGAAGGTAGAGAGGTTTATTTAGGTAGACCTTCAGCTTA
AGTAAAGCATATCAAGAAAAACCAAATATGTGGGTCTAGTTATGCAAGGATCACCTCATCCAAAATAATACGATTCCAAT
TCATAGAGTTTAAAATCATGATATTTTTCCTGTACTCAGTCTCCAATATTGAGTAGGTAGTGATAACAAAATCATATTCC
GCGAACCTGCCAATATTTTTCTCCCTATTGGCACCATGATATACAAGAATTGTGTTGCTTCCTTTTATGGTAAAGCGGTC
AATCTCGTTGACCCACTCAATCACAGCGACAACTCGACATATAACAAGGGTTCCTTTCACTGCTGGAAGAATATAAGGGG
CAGGTGAGAGAAAATCGGAATCTAAAATTGCTTTCCCTATTTCACGTTAAGCAAGCACAAGAGCTATGGCTTGAACAATC
TTCCCCATCCCCACATCATCAACAAGAATACTGCCTCTAGCTATCGATTCTTCTTGCTTCAAAGCCCAAGCCAACCACTC
TTTCTGGTATCTTAGCAAGGGTATGATCAAATCAGATGGCTGCTCAGTTGTTTCAGTCATAAACTCATTCTGACTATAGA
AGTACAGATAAAGTGAATGGTTTTCTTCCATCCACCTATCGTTCTCTTCTTTCCATATATGCCACATCAATACATGGTCA
TCACCATTTCCTACATCATTCATTACACCATCTTCTTCTACCTGCTCTTCTTTTATTTTAATACTCCATTCGCCATTTGT
TATATTGGATCTCCTTCCTTTTGTTATATTGGGCCAAACTGCTTCCGCAGTTAAATCAGTATCAACAAATCCACTAGCTT
GGGCTTCATTCAACAAATTATTAGTTCATCTACATAGATGATTAAACCAACAATCACATAATTAACCATGTACATAAACT
ATTCAATTCATATTAATATTGACATGAAAAATAAATGTTATATGGAATACCTTTGTCGATGCTCCCAATGTAATTAGAAT
CAAAGGATATAAAAATAACAACATCCTCATTTACATTTATCTACAACATATAGTGGATATAGATATGTATGACACATGCC
ATCTCAAAGAAATACTACATCGGAAGACTAAAGCAAAAAAAAATTGCAATTCACATCAAAATAAACTAGTTGTATGATCG
CAAATATAAACACCAAGAAAATAAAAAGGATTAGTAAACGAAGGATTTTTCTAGTGAACCTTCGGTTGAAGATGAGGAAG
GATGAGAATGGATCCTCATTTTCTACACAAATAATTACTTGTGGAGATTTGCAAAAAAAAATAAACAACAATTGTGATGA
GAGAGAGAGTCTCAGTGTGTTAAGAGACAATGAGTAGGAAACCAATTTATATGGCCAGAATCAATAAAGATAAAGGGTGT
GATGAAAATATTTTAGCACACTTACCTTGAATTGGATTTTAGTAATCAAAAGTTGACCAATTTTTAAGTTGAGAGTGCTT
AAGCCTTAAGCAAGCACTTGCCTTATATTTGATGTTTGTTTTAAGGAAAAAAAATTAATCTATTTACAAGTTTTGAAATA
TTAGATAACAAGATTATCAAGCTACTGGCATATCAATAGACTTTTAAAGTTATGACTAGCATGCTTCAAATTGATATGTT
TTATGTTATTGTTGTTACATATGGTTTGAAAAAATGTTTTTAGAACTAAAATGAAAAATTCTTTGCAATATTGAAATGCA
ACGGGCCTGTCGGAATTGAAATATATAGTTGACACTAATTAATTAGAATAACCATCATACTTATTCTATAAGTGGGAAGT
TTCATAATTGAAAGTTAGATTACAATTATATCCTTCCAAAGTTAATTGACTATTATAATTGTCACGGCTCGACTCCTCAA
GTCACGATGACACTTACTATAACCCACTAGCAGGTAAACCAACCCTTAACTCAGAATGAAAGGTAATGAGTACAAGGGTA
GAACTTCAGTAGAAATAAAATTATAACAATAAAACAAGACAGAGGCGGAAGAAAAAAAAATTTATACCTGAAGAGAATCC
CTCCCAGAACCTGGAAGTCACAAGTGTAGCGCTATCTAAAATGGAAGTACAAGTCCCAAAAGTGGACCACAAACAAGTCA
TCTCAAAGGAAAAAGACTATAGAAACATAAATACAGAAGGAGACAGGCTGATCCAAGACGCCAAGTGCTCACCCACATCT
TTGATCTCAAAAGCTGCTGAAGATGGCACAAAAAATCACCACTGATAGTTATTACTAGGACCAGCATTACAAAATAGATG
TAGAGTGTAGCATGAGTACTAAAATAAATGTACTCAATAGGCATCAATGGCCAACTAAGCAAGAAAGGTAAAGACAATAA
GAAAAGATAGAATCTAGACACAATAGAGGTCCAAACGGATATGAAAGAAAGCACACGAGCATACCGAAAGTAAATCTAAG
TACATCTAAACTAAACCTAATTGAACCCCATAAGCCTAGAAGATACACTTGGGCACAAATTTGATTAAAACTCAAATGAA
CCCCCATAAGCCCAATAGGTACACAGAATAACTAAGTCTACTAAGAGAAGAGTACCACGAAGAGAAAGTTGGGCTCCCAT
CCTAAGTAACCACAATACCCAACAATCCAGTCAACTCCCAGCCCAGCTAGTAAGAGTGAAAACCAATCTAGGCCACCCAG
ACTGTCCACTCTCATCCTAGCTAGCAAGAGTGACCTGGGGCATAACGACCCCGAAGAGGATCACATATATTAAGGCCAGC
CAGTCCACTACCAAGGGCGTAAGCCACCCAGTTAGTAAGAGTGATCTAAGGACGTGTTAACTCTCAACAAGATCTCAAAT
ATCAATGCCAACTCACCGGAACAACGTCCACTCACAAAGAATCAATAGAAGGCTTTAAGCCTAGAACAATCCAATCCCAA
GTCGCCGCAAAAGCACAAAACCTATGGTAACACATCACAGCCACAAAAATAAAAGGAGAGGACAGAAGATATATAAAGCT
GTGAAATCACCTAAATAAGGCTCATACTATCAAACTCAAGTCTGTTACTCCAATCTATAAGGATCTAGTTTATCTGAAAT
GACGTCGAAGACAAAAAAATGTTACAAGGATAAAAATATCTAAGTTAACACTAATCTAATCCTAGACTAAGGTCGACCAT
GCTCATTACCGATAAAAAGTGCAATTAATACACACCAACATGCAACAACACACATAAACCCCAACTAGGATGGTACTAAA
CCCAAAAAAATGTCGAACAATCCTACAACATTGTATCTAGGAAGAGAAATAATAATAACTAGGTACCCACCCCTAATTCA
CTCTACTCAGCTTGCATTTATGTATTCAATCTCAATCTGAATAGAAAGGAACTTGTATCCTACATGTAGATCGACCGCCC
GTGCTCCAAATTTCACAGCCAAAGTCTTTCCTTTTTGAACGGACTCTAAATGTGTCCACGCTATCAAACATAGAATCACA
ACGTCAATACGGACGTTGATACACTCAAATTACACCTCCCTAAACAAGTATAAGTGATCGTTGTCAAATAAAGAACTCAA
TTTGTAGGTTGGGGTCGATCCCACGAGGAATATGGTCTAGACTTAAGCTTACTCACTATTATATCTATTTAGTCAAACTA
TTTCCAAAGCAATTAAACTAAAAGAGGGGGGGGGGGGGTTGTAAGCAAATAACATATTGTTGATTATAAGTAACAAGTAG
ACAAGACAAGATTCAACTTTGTTGTTATCAATATTAGAGAGAAACTAGGCGTATGTGTTCCCCACGAGCTCTTAACGCAG
TAATCCTAATAATAGTATTCCTTTCCTAGTGTTTTACATGCAAAGTTGGTAAGTTATGTATCCCTAAGTGATTGGTCCTT
CAAATAGGAAATTTCACTATGCACCTTGGTCCGGCTACGAGTGTTTGTTTTACTAACCCTTACCTTTACCTCAGATTAAA
CATCACATCAATGTATGGCTAAGTTTTCACCCTTGCACCAATTGACAATAGACTATTAGATAGCATCCACTAAATCTCTG
TGATTAATTCTTTTCTTATTAACTACCTCCTTGGTCCAGCAAGTAGCAACAACACAAGTTCTAATGTTTGCAACCATTAA
AAAGACTTCTAAACGAAAGAATTAACAATACATGCATAAACACTATTCAAGAATTACTTAATTATTATTCATACTTTATT
AATTGATCATGGCTCCCACAACCCTAGTTGTGGATTTAGCTACTCATGCTTGAAAGATCAGAATTCATGTTTGAGTAAAA
AGAATTATGAACTTACAAGATAAATTGAAAACCAAATTTTCAATTGAGAAACACAGTTAAACTTGAATAAAAGGAAATTC
AAAAATCAAATTGCTAATTTGCAAGTTAATTCCCAAAAACCAGAGAACTAAGAGATAATAACAATGTCTAACCCCTAAAA
ACGAGGTTTACACTTCTATTTATAGAAAAACATGTCCTAAACATAAAGGAAACGAAATAAGGAAATAAACTTCTGGGACG
CGGCTTCGACGATGAACTTGACCTACGGTCCATATAGACATGAACAAATCAACTCACGAATCTCCATGCATAACATATCG
CAACTCAATAATTAGGAATAGAATTTCAAAAGGATAGGAACTCAAGAACTCAAAATCAACTCACCAAAAGCCTTTGAACT
TTTCTCTTAAACTCACTTTAGTTTGGAATGTAATTAAGACATGTGATTAGGAAATGTAGGATCTATCAAGGATTAATGGA
GCCTTTAGGAGCTAGTACAAAGAAGGGAATGTAGTCACGATTCAAGGGAACACATTCGGAAAGAAACACAAAAAGAAAAA
GGAACAGGTGACCCTGGCGCACTGGTGGCGCATCGCCCGGGGCCCGAACTTTAGAAGTCGGGCCTTGGCGCACTATTGTC
CCGTCATTCTTGGGCTTGAACTACTGAATTCATGCCTTAGTGCTATGGTGGCGTGCCACCCCAGGCCTCTACCCATAATT
GGCGTGTGGGTGAACAAACCCAACACTATGGAAGCTTACATACCTGTAAGAACCATCTTCTTGAAGAACTTGAAGGAAAA
TCTTGAAAGATGAACCCTAGCCTTAGCGTTTCTTGAATTCCTTGAGTGTAGAATTTTAGGAGTGAATGAGAGGGTTTGAT
TTGAAAACTGATTTTCTACACGTTTAGGACAATTTAGATGACCTCCTAAGGGTTTTTAGGACTAAATTACCCCTAAAGAA
ATAAATAAAATGAGCTGGGAGTCGGAATGATTTTCACCAGGCAGAGAGGTCCGTATTGGCTCCGTAACGTGGAGCCATCG
CGGAGCTGCTGCCAGGTTTGTGTGTCGTTAGTAAATCAATCATAAATTTTTACTCAGAGCTTGGAATTTATCAAAATTGG
TGGCATTGGAAAGAAGACTCGAAGGGCTTTAATTTTGCATCTTGTAGCTCACCTAACGCATCTTGTACTAAAAGTTATGG
TCATTTGAAGCTGACCCAAAACTTAAGAAAAACTTAGGAATGACTTGAATGGTTTTTTTCTCTTTGGTTCTTCTTGAAAC
TTAAGGTGCTACATCTAGTGACCTTAAAACTCAAGAAATTTTAAATTCCTTGCACAAAATCTCACTTACTACGAAGAACG
ATTCGAGTCTTAGTTCGAAAATTTTCTGGGGTGCTACAATATCTCCCCCTTGGGATCATTCGTCCTCAAATGACAACTGG
ACTGGGTATAGAATGGGGTTACTCTTACTAGGGTCTGAGTCTAATGGTCTGATATTACTATATTCAAGCTTAACCCAAAT
CTTTAAGTTCGGATTCTATACCTCTCTATAGGGAATCTCATCTCAAACTATTAATCTTTACCACCACATTGGGCTCATAT
CAAGAAGCACCTAACGTTTAACAACACCACATTCAAGCTTGGTACTCTAACAGCTCCATTACTAAAAGAATCTCTAAAAA
GATATCCCTCAAACTCTTTGGAACTCATTACTATCTTATTCTCGAACACTTGACTTGATATCTCATCTTGTCATCTCCCC
CTTTAGGTCTAAAGTTGGCACTTGAAAGCTATGAACCTATTCCACATTGACAACTCAATCATGCTATCTTGGCACACATG
AAAAAAAACATTAACTTAATTGAAAATATACCATCTTGTCACACTTCTTAATGCTCTTGTTACTCTTGTGACTCAGCCAC
ACTTCACTGCCCTTATCTAAACGTTAGGGTCTCTCACTTGTATTATTCACATTCATTGTAGTAAACATCTCAATTGCTCA
CCTACTCGATGTCAAGTCTACTAGATCAAATCTCAAGACTAACATCATCACCCTCATGTTGCCATTCTTTTGATCATGAC
ACTCATCTCAAATTCAAGCCTAACATTTATGAGTAAACCCGAATATCAATATAATTGTTCGCTTACTATACTAACTTACA
ACTACTAGATGCAAAGTTAATAATCATTCTCCCACTAAAATTTCATGACAGATAGTCAATCCTCACCTCTTAGTATTCAT
ACTTACAATTTACTATCACATTTCCCTTTACAAATTGAGTACTATTCACTCATTCACTATACATCAATGCCTAATTAGTT
CTATAACACTTTGAATATTATGGGCTCTCCCTCAAAATCATAAGTCTAGCTTAGATCTAACACCTCATGAATACTCTGCT
CTCTTATTCAACACATGAATTTAGTCTCCTCTAATATGATGGCACATCGATATCAACTCTATTATGGTTAACAAATATAT
ATTCTATCTCATCTTGACTAGCAACTCTTACTCTACACATAAGGGAAAACTCCTCATCAATAACTTATAATATAGCTCTT
CAAAACACTATCTCCCTTTCTAGGATTACTAAACCTCTACATACTTTCCTCTAATTATGGGCACTTTCACTACTACTGCT
CATGATCTCATAACTCATACTATCTTTTAGGGTGAAAATACTACCCAAGCTCTAAACATACTTTCTCATAAGGACCTCAA
CTGAAACAAGACTTAGGAAAAAGAGTACAACTCGTTTTTAGCTCAACACACGATTCACATGAATATGGGTGCATTCCTCT
AAAACTGAACACTTAACTTACTCATGGGCTTCTCTCAAGCCCCCCTGGAGTCTCATAACTTACTCAAGACTCTTGCTAAG
AGAAACTCATTGATAAGGGACCGACTCTTCTATTCAACCACCTCTAGTATGATGGATAGTCAACTGAATCTGAGAAACGC
ACAAGTATGAATAAATCTCTATGACATGGCTCTATTGCACGATTAAGAGTATGAAAGAAGGGAAACTTTTCTTAATGTTT
GTAGTCCCTCATTTATAGAAGTGGGACCATCACAACCATAAATAAGATCCTGCTTAACACGGCTTCATAGACACCCTAGG
ACACTTGAACTATGTGCTCAGATACCAAGTTTGTCACGACCCGAGCCTACACCCTGGACGTGACCGGCACTCGGTAACCA
TTTTTGGTCACCAAATGAACCCTCGTCCTGGCTGACTACAAGTGGAAGGCTAACTTAAGCATACAAAGCTTAAAAACATA
ATAAAAATTCATGAAACATAAATACAAAACTTTAACTAAAAAAAAAACTCTGAATAATAAAATATATTCAACTCGCCCAA
AATAGGCAACTTAAGTCTTTAAAACATTTAATAAAATAAATGAACAGACTTCTGAAACTCTATTGTCTATCTTGGAAGCC
TCTAAATGACAAAGATAGAAGTCGGGACAAGACCCACGACTTCCTAACAACTGATATAACTGAAAGCTAAATGAAATCCT
CCGGAACCAAGGAGGCTCACCATAACTAACTCGAACTGCATGTGGTATCAACGAAGCTCCTGTTGATGACCCTGAATACC
TGAATCTGCATCATGAAAGGATGCAGGCCAAATGGCTCAGTACGTGGAATGTACAAGCATGTAAGGGGAATTCTAAAACA
TAAACATAAGCTTGAACTTGATAAAAAAGAAACATACTTATCTCTTTTCAAACTCACTCAACGCAAGGATACTCAAAACT
ACTCAAACTTACTCAACTCAGAAGTACTCAAGGATAAGATACTCAACTCAGAGATTAAATACTCAACTCAAAGATATGAT
ACTCAACTATCGATACTCAACTCAATATAAACCAACAATACACATGTAATATATGGAAAGCTTTTAAAACAGTAGAAATC
AACTCAGTGAATTGAAGAATACAATAACAACTCAATTTATATATAATAAAATATAATATAACTATGTGGGAGTTTCTCTA
ACCGACAACCACCACTATGAGCCTAAGTAATGCTACAACGTCTTGCTCACACTACCAGAATTGTCCTATACTTTGCCGTC
ATATAGGACGCCTTAACTAAGTGGATACACTAGTCTATGCTAAAAAGCACTAAGGAGTCATCTAAAAAGTATGATCCTTT
ACTACCCATGATGGCTACATGGTTTATGAAGACGTGAGTTATCTGAACTCAACCTCGTCCCCATATCGGTGCTCAATACT
ACTCCCAAAATACTCAGCTCATATGTTAAAAAACACAACTTTTTCTTTGGTTTGAGATAATTACTCAAAAATATAGCTTA
AAAGCTCTCTTGGAATCGATGTTCCCTTTCTTGTTCAAAACTATTTTAGAAATCTCAGTTTCCTCTAATCTTAAATGTAA
AAACATTTACTCTTGGGAATACTTAGTTCCCATATAATCTTTGAAGAAATGAACTTTACTCTTACTCTTTACTCAACTCA
AAGCTTAAGTCTTAAAACAAAGTTAAAACATTTGTATAAGACTTCTTAAACTATGGTTCATGCCGAATTATGGACGTGAA
CGACTCAATGCAAGGTTTTCAATAACCATAGATAGAACTCAATACTTGGAACTTAAGAACTTCAATGATACTACTAATTT
CAAGAATGCTTAACTCAGAGGGTTCATGTGGAATTATGAGCATGAACTACTCAACTCAAGGACTCAAAGATACTTCTCAT
CGTAAGATTGTTCGACTTATAGGGTTCATGCGCAATTATGAGCATGAACTACTCAACTCAAGGACTCAAAGATACTTCTT
ATCTCAAGACTGTTTAACTTATAGGGTTCACGCGGAATTATGGATATGAACAATTCAACTCAAGGACTTCATGGGTAACA
TGTAATAGTCCCATGATTAGAATTATAATCTCAAAGGGGACTAGCAACTCAATACTCAAGACTTATAACTAGAAGATACT
ACTCCTCTCAATGATACTCAATTGATGGACTCCATGCAGAATGTGTGGGCATGAATGACTTGACTCGAAGGTCTAAATAA
CTACATGGAACTCATGTATACAACTCTTCTCATTCTCTTACTTACTTCCTCAAACCTTGGTTCAAATCAATAGTTGATCT
CAAAGGATTCACAATTGAACTCAAAGACTTTCTTGAACTCTACTCTTAACTCTCTCTTGAATGTGAACTATGAATTCAAG
AGTTATGGTTCATGATATGAAGGATATTATGATGACAAAGTAGGTTCATGAATACATTCTCATACTCACTTGCTTGAGTC
TTGAAACAAGTTACTAGAAGTTGTAGAAGACTCCTCAAAAAGACTCAAAGAGACTTTCTTAGAATGTTCGAAAGAATTCT
CAAAAACTTAACTCTTAACTCTACGTTGAATTTGAATTATGAATTCAAGGCTATGATTTGTGATAGGAAAGATCTCGTGA
TGCTTAGGAGAGATTTTAGACAGTTAAACATGAAAAACGATCAAGAAATCACTGTCTGGAAGCAAGTCCGCGATGCGGAG
ATGCATTTTAATATTTGGTCGCGAAATAAATTTTGAGGCAGAGAGTTCGGTGTCCTCTCCGCGACGCGAAGAAAAATTTT
ATGAAATGGGGAGGCAGGTCCGCTACGCGGACTGGGTTGCTAGATTCGCCCGACTTTTTCCTTCTTCGTTTTCTAACCCC
AGTTCGCCTAAATTTGATTCTTTTGCTCAACCTCTCTTTAGATTCAGATACCCAACACATGTACACTAGAATCTAACTCT
AACAACTCTATAAATTGATACAATAATCTCAAGAACTCCTCAATCTCAGCCCAATTCAAGAACGAAATCAAATTCAAGAA
TACATAACAAGAACATCAAAGCTTCAACTTTTTAGAATGAATTTAATGCTGAAGTGACATGATTGGCGTGTGGGTGAACA
AACCTAACACTATGGAAGCTTACATACCTAAAAGAATCATCTTCTTGAAGGAAAATCTTGAAAGATGAACCCTAACCTTA
GCGTTTCTTGAATTCTTTGAGCGTAGAATTTTAGGAGTGGATGAGAGGGTTTGATTTGAAAACTGATTTTCTACACGTTT
AGGACAATTTAGATGACCTCCTAAGGGTTTTTAGGACTAAAATACCCCTAAAGAAATAAATAAAACAAGCTGGGAGTCGG
AATGATTTTTCACCAGGCAGTGAGGTCCGTATTGGCTCCGTAACATGGAGCCATCGCGGGGCTGCTGCCAGGTTTGTGCG
TCGTTAGTAAATCAGTCATAACTTTTTACTCAGAGCTTGGAATTTATCATAATTTGTGGTGTTGGAAAGAAGACTCGAAG
GGCTTTAATTTTTCATCTTGTAACTCACCTAACTCATTTTGTACTAAAGGTTATGGTCATTTGAAATTGACCCAAAACTT
AAGAAACCTTAGGAATGACTTGAATGTTTTTTTTTCTCTTTGGTTCTTCTTGGAACTTAAGGTTCTACATCTAGTGGCCT
TAACACTATATTCCTTGCAAAAAATCTCACTTACTACGAAGAACGGTTCGAGTCTTAGTTCGAAAATTTTCTGGGGTGTT
ATAGGGAACACATACCTTGGGAGGTTTGTGTTGATGTTTGGGAATTATCGTTCGTAATTCCTTAGGTTGCATAGGCTTGT
AATATGTTTTGTGTTGAGCCTCTTTGATATACTGAAGCTGGAGTTAAATCTTGTAGGGGTAAAGGTCGTGATTTTTTACA
CCTTTTTGAGCCAATTTTTTTCCACATAAAATACTATGTTTTTACTTACTGATCTTACTGCTTTGTTGGAACACGTTAGG
GAAATTGTTCACACTTAGGCGAAAAGTTAAAGTAAGTAAATTACTAAGTCGTGCAGACTATAATAAATTCACTTTCATAA
ACACTCAATCACTTTTCACATGAAAACATTACCATATAAGAGAAATGAGATGATGTGTGCATATGTGTAATAGTTGTTAA
GAAAAGCTGTATATACTCAATTCCATAATGTAGATAGCTAGGACCCATGGGGGACTTGCAAAGTCTATATATCGTACAGG
ACAATACTATACCAGGAAATGCCCTTTATGATCAATATACTATATCGATAATCCTTTACAAGTCAATATCCTGGTTGACC
CTTTACCAAGATTTATCCTTTTATTTCCTCAATATCAATGTCTGATACATGAAATATAAATGCCAATTAAAAAACGACAA
TCCATATATTGGATTCAAATCCTCAGTACAGATAATCAAAAGCAACCCAGAATAATCAATAAGGCAAGAAGGACAATGAG
AAAATAATCAAATAATTATTTCATATGATATCTTTAAAATATCAACCGTTTTCCTATATATTAGTGACAGCACAAGCATT
TTTACCAATGCTACAACTAGAAAGTTCACGTAGTCATATAACACAACAAATCATGAATAAAGTATCCATTACCAATAACA
TGATATCAGTACTCACATAAATGCTCGTCATCTTATTTATATGGGACACCCATCACCCATTGCCCATTTACATAATCAAT
CAATACACTAACACTTTGAAAAGAGTCAAAGAAAGTTTCAATTTGCTTTAAACGCCTGAAAAGTCAATTTATGGCCTTGC
CAGTCCGTAGAGCTTATGAACAGTCTCAATCTGGTCAAATACATAATCTAGATGATAAAACTAATTTGTAGACACTCATA
TTGCTATACTTTTATCCCGGGCCAAACAAGTTAACCCCGAGCTCCAAAGGGAAAAACAATGATTTTCATTACAATTTAGA
TTACCCATACAGTAGGAACTCAAATCTTAAATTTCATCAAAACTGAGTTCAAATTGACCCCAAAATCATCAAAATACGAT
TTCTTAATTTCAGCTATAACTATTAAGTTTCATGTTCTTACACATTTCTGAACGATGAAATAATCAACAAATAAGAAATG
TGATACCAAGATCGGTTTACCCATAATATAACTACCTCAAATATGAAATTTCATTTTAAAAAATTGAGTCTTTATCACCT
CCAAAACAAAGTAATACGATTTCTAGATGTAGAGTGAAATTCCTCAATTTTCTCCAATAAAAATTACTCAGTTTTTAGCT
CTAGAACTTCATATATGCTCAAAATACCAAGCAAACATGGTTTGAAATTTAATACAATGTTCAGGCATAAAAAATTTTAA
AAAATTGTGTCATTTTATGTCATTAAAAGTAGAAAAATTTGATATCCAAAAGGCCTGCACCAACACCTTTTTGTAACTAA
CAATTAAATTTTCACTAAAAACACCATGATATCCTTATATGACCTTCGAAATGCACCGTTTTATTTTTACTATGAGTCCT
AAATAATGATATGGATCTCCTCATTTAATTAAAACTCAATTTCATGTTCGGATTCCCAAGGAGATGAAGTCTCAAAATAA
ATGTTCGATCTCTATAATTAAAAATGGATCTTTCAGTTGTCATATTATGATGCTAAAGCAAAGGACAACGCACCCAAAAT
GTTCACAATTCATCTGAAACTCATTGAAATTAAATCAAAATTTGCGGACAAGTCCAAACTCATCATATAAACATGTTGGC
ACTTTGAGATCATGAATCTCAGATGGTTAAGTCAATTATTTGACAAAGGTCAACTCTTAACTTTAAATTTAACTAGAATG
CAACTCGTTCGTCCGAAACTCATCCAGAATCTCCAAGACACAAACTAAATATGATCAAATGACCTTTCTTGCTAAACCAA
GTAACATAACAAAATTTAGGTTACAAACAAGAACTTCAAGTCTACATCTGTTCATTTCTCCATGTAGGAAATATAGAAGG
AGAATACTATCTTTAGAGAATGCTCAATTTTTATGTAGGCTACTTAAGGCCACTTGAGATGATTAGAATCATAAATAACA
TCTCTATTTAAAGTTGTAAAATGTAAAACCAAAATTCTTGCACAAATAACTAAATACATGTATCACAATTAACTAGATAC
ATGTACTACAAACTCCTAAAGGACTTCTCGAAAAAATAAGAGACAATTTTGGAATACTAAACATTTATGTGGATGCATTA
ATTCCAACACTCCCCCTTAATGCATTTGCTTGACAACTCCAATGCGTTCTTGAAGATAGCAAAATTTTTCTATAGGTAGA
ACTTTGGTGAAGATGTCAGCAAGTTGTTCTCCTGTCTGGCAATAATGCAATTGAATTTCGCCTTTCTCTTGTGCTTCTCG
GATAAAATGATACTTGATGGAAATATGCTTTGATCTTTCATGGTTGACTGGATTCTTGGCAATTGCAATTGCTGATTTGT
TATCACAATACAGAACAGACCCTCTTTTTTGTTTTTCACCAATGTCTTCAAATATTCTCCTAAGCCAAATAGCTTGAGAA
GTAGCCTTAGCTGCTGAGACATATTATGCTTCGGCAGTGGATTAAGCAACAACACTTTGCTTTTTTGATAACCAAGAACA
AATACTTGATCTAAATAAGAAAGCATAACCAGAAGTACTCTTCATGTTATCTATACTTCCAGCCCAATCACTATCAAAAT
AACCAATTAAGTTCAAATCTCCACCAAATTTGTACATTATCCCATAATCCATTGTTCCTTGCAAGTAGCGTAGAACACGC
TTTGCAGCTCCAAAATGCACTTGGCTTGGTTCTTTCATGAATCTGGATAATAAACTAGCAGCAAACATAATGTCAGGCCT
TGTTGAAGTAAGATATAGAAAACTTCCAATCAAGCTCCTATAAAGTGAGCTATTAGCTTTCTTTTCTCCATCATCTTTTC
GGAACTTCTCATTTTCATCTAATGGTATAGCCACAGACCTGCAATCCATCATTTTGAATTTTTGAAGAATATTTTTCGTA
TACTTCTTTTGAGAAATGAAAATTCCTTCTTTCACTTGAGAAACTTCGATGCCCAAGAAATAATTTAGCAAACCCAAGAT
CACTCATTTCATAGGCTTGCATCATATCTTGCTTGAATTTTTGCATCATCTTCACATCATTTACTGTAAAGAGTAGGTCA
TCCACATAGAGACAAACAATGATAATGCTACCATGTTCTTTCTTCACATACAAACTGGCTTCACTTTTACTTCTCTGAAA
ATTATTTTTCAGAAAGTATGTATCAATTTCATTGTACCAGGCTCTTGGAGCTTGCTTCAGCCCATAAAGAGATTTATTAG
CTTGTATACCTTCTCTTCTCCCCCTTGAACAAAAAATCCTTGAGGTTGCTCAACATAAATCTCTTCATCAAGTTTTCCAT
TAAGAAATGCAGATTTAACATCAAGTTGAAATATCTTCCATTTGTTTTGTGCAGCAACAATAATTTCGGTTATAATTGTC
TCAAGACGAGCAACTGGAGAGAAAGTTTCATATAAATCAATACCTGGTTTTTGCGTGAAGCCTCTAGCAACCAACCTTGC
TTTGTGCTTTTGAATATCTCCTTCCTGATTGAGTTTGATTTTGTAAATCCATTTTAGACTTACAACTTCTCTTTCTTTGG
GTATAGCCACAAGCTCCCAAGTATTATTTTTTTCAATCATCCGAATTTCTTCTTCAATGGCTTTCTTCCAAAAATCATGC
CTTATTGCCTCCTCATAATTTTCTGGCTCAACACCAGCAAAATTACATCCTGATAAATGTCACTCAACATTTTTGTTCCT
CTTGAAGGCGGTTCTTCATCATCTGAATATGAGATTTCTCCTCCTTGAGGGACATCTTCCTCTTCTTCATCCTCTTCTTG
ATTTGACACATCTAAAGATATGATAGAAGTATTCTCTACCTTATTCTTAGTATGTTTCTCAGAAAGGCCATGCACCATGT
CTTTTTGCTTAAGAAGCTTCAAACCATGAAAATTCAAGTGACAAAATCTTTTGTGTCAAAGCCATGAATCATCTACAACT
TCACTTCTTAATGCATTGTAATGAAATTGCAAAGTAAAGTTTCTTTTTATCATCTTTACTTCAACAATGACTTGATTTGG
CTCAATTTTATCATAAATCCTACAATAATTATCTCTAAACACAAGAGAATAACCATTTTCCATGAGTTGACCAACACTAA
GCAAATTTTCTTCCAAGTCAGGAACATAAAGAACATCATGAATTTGCTTACCGCTCCCTTTTATGTTGATTGAAATGGTA
CCTTTACCTTTTGCATCAACTAAGGCTCTATTCTCCATTCTCACTTTAGTAGTGATGCTATTATCAATTGACAGGAAAGC
CTTTTCATCTCCAGTCATGTGATTGCTACAACCACTATCAACATACCATTCATTGCTTTTTATTGAAGTATCAGATTTAG
AAGCAAAGAAAAGGGTTTCTTCCCTTTCTTCCTCCTATTTTTCACAAAAATTTGCTTACTTCCGTTGCTTGTGCCAGCAA
TCCTTCTCAACGTGGCCAAACTTTTTGCAAAAGTTACATTAGGGCTTGCCTTTGTGTCAACATTTTTCTGCATTGTGATT
AGTCCTTTTGCACATTTTACAAAAAACACTAGTGCTTTTCTCACCTTTTTCTTCAACCTTCTTAGAAGAATCATCATGAT
CCTGCTTCTTTTTTGGATCGTAATTCTTCTTTTGTTGATTTTTTGATAAATTTTGAAAATTCTCATTTGTTCTGGACTAG
AAAGTTGTCTCTTTGGGTTGATCTTCACGAAAAAACCTTCACTTCACGTGTGCAGGAAATGATCCGACTAGCTCTTTGAT
AGAAAGCTTAGAAAGATCTTTCATCTCCTCAGTGATAGCAACAATGTACTCATACTTTTCTGTGATACTAATTAGAATCT
TTTCCACAACTTGTCGGACAGAAATTGTATCACTATGATTTCTTATTTCATTAATAATATTCATGACTGTTGTGCAAATG
TCATCTATTTATTCAGATTCTATCATCTTCAAGTTTTGAAACTCTCTTCTAAGAGTTTGAAGATTTATAGCCCGTACCTT
TTCGTCACCATACACTTCGATTTCCAAAGACTCTCAAGCTTGCTTTGCAGTCTCACAAGTAGCAATTTTTTGCAAAATAT
GGTCTTGAGACTCCTATTTGGATTTTGCTCAAGGCTTTTGCATCTTGACGGTACTTAGCCTCAAGATTTTTCATCTCCGC
TACTGAAAGTTCACCATCGTTTTTTCGCTCTTCATAGCCATTTACAACAATAGTCCACAAACCTTTAGCTTTTCGATGTG
TTCTCATTCTTATCTTCCACTATTGAAAATTAGTTCCATCAAAAAATGGAGTAAGAACAATTGAAGAATCAACACCTTCA
TTTGTTTTGGATGCCATATTTTTTCTTCACCTAACCCAGATTAAGAATGCCCTGATACCAATTTGTAGGAAATATAGAAG
GAGAATACTATCTTTAGAGAACGCTAAAGTTTTATATAAGTTACTTAAGGCCACTTGAGATGATTTGAATCATCAATTAC
ATCTCTATTTATAGTAGTAAAATGTAAAACCAAAAGTCTTGCACAATTAACTAAATACATGTATCACAATTAACTAGATA
CATGTATTACAAACTCCTAAAGGACTTCTTGAAAAACTAAGAGACAATTTTGGAATACTAAGCATTTATGTGGATGCATT
AATTCCAACACTCCAATGCCTCAGAAGCACCACCGACCGTCCTACAAAAAACATCAATATTTGGCAATCAGCACACCAGA
GAGAGAAGGGGGGAATGTCAAAGTAAAGGAGGAAATTTGAAAGAACACACATGCAACTAGAACAATGAACTTGGATAAAC
TTACCCTTCAAAAAGTAGTTTTTTCTTCTCTTGCAACTCTAAGATCCTCTCCTCGATTGTATTCTCAATCACAAATCTCA
CAATCCTAGAAATGATAAAAATAAGAATAAGCTACCTTGACTGGTATAGTTGGTTGAAGAAATACAAGCACACACCTGAT
TGGTTTATATTGCCCTATTCGATGGATTCTATCTTGGGCTTGCCTCTCCACAACAGCATTCCACCAAGGACCCATCAAAA
AAACGTATCAAAGTGCAAGAGGAAAGTGAAACGTCAAGGAAAGTAGTCTGGGCCATTCAACAAAATATTATTAGTTCAAA
ATGTATCTATTCTTTAGGTGTATGGAGATGAAGTTAAAACATCCCAAACAAAAAAATAGTTTTAACATGAAGAGATGAAG
GAATCCAACATAGATTCAAATCCCTTGGTATTTGACAAGAATAAAGAATATTTATTGACAAAGAGAGGAAAGGAAAACCT
TACGTGTGATGCCACTGTAAGATTCAGGGAAAGACCTCTGGCTTTCAACCTTATAAGAAATATAATGCAATCTGGATCAT
TGGTAAATCTTGTAATTGCAGAATCTCTTGCAGTGATAGACATGGATCCATCTAATTGAACACAACTAATTGATACATAT
ACAGTACTAAGAAATTACCTTGAACTAACTCCAAAGCTTGAGACCAAGATTTTGATTCACTTGACCTGAGGAGTTGATCC
TTTGTTTCGTTGTATTGCATATAGGCATCATTTAGATTCTGAACACTTTGGTATACATTTGGGATAGAACCATGAGGAGA
AAATCAAGGGAGGAACAAAATTATACCCGCAATCTTGATCAATAAAGTTATGTTTCTTCATATTTTATTTGTAATTACAA
AAAGACACTTTAAAATCTGTTGCAAATACATACTAGTCTAATTAAATAATTAATTAGCGCCATAAAAAAAGCTAGCTTTT
GGGTGTGAGTTAGGCCCAAGACCTAATTTAACAAAACCTAGTTGAACCCCATAAGCCCAGAAGATACGCTCGAGCACAGA
TTTGTATAAAACTCAAATGAACCCGCATAAGCCCGATAGGTACACAAAATAACTAAGTCTACTAAGAGAAGAGTACCACG
AAGAGAAAGTCAGGCTCCCATCCCAAGTAAACACAATACCCAACAATCCAGTCAACTCCCAGCCCAGCTAGCAAGAGTGA
AAACCAATCTAGGCCACCCACCCAGCCAGTCCACTCCCATCCTAGCTAGCAAGAGTGACCTGGGGGCATATCGACCCTGA
AGAGGATCTCATATATTAAGGACAGCCAGTCCATTCCCAAGGGTGTAAGCCACCTAGTTAGTAAGAGTGATCTAGGGGTG
TGTTAACTCTGAACATGATCTCAAATATCAATGCCAAGTCACCAGAACGACGTCCACTCACAAAGAATCAACAGAAGGCT
TCAAGCCTAGGCCAATCCAATCCCAAGTCGCCGCAAAAGCATAAAACCTATGGTAACACATCACTGCCGCAAAAATAAAG
GGAGAGGACAGAAGATCTATAAAGTTGTGAAATCACCTAAATAAGGCTTATACTATCAAACTCAAGTATGCTACTCCAAT
CTATAAGGATCTAGTCTATCTGAAATGACGTCGAAGACAAAAAAGGCTACAAGGATTAAAAAAAAATCTAAGTCAACACT
AGCCTAATCCTAGGCTAAGGCCGACCATGCTCATTACCGATAAAAAGTGCAATTAATACACAACAACACACATAAACCCC
AACTAGAATGGTACTAAACCCGAAACAATGTCGAACAATCCTACAACATTGTATCTAGGAAGAGAAATAATAATAGCTAG
GTACCCACCCCCAATTCACTCTACTCAGCATGCATTTACATATTCAATCTCAATCTAGACAGAAAGGAACTCGTATCCTA
CCTGTAGGTCGACAGCACGTGCTCCAAATTACAATACCAGAGATTTTTCCTTTCTGAATGGACTTTGAACGTTTCCACAC
TATCAAACATAGAATCACAATGTCAATACAATCGTTTAGACACCAAAAACACAAAATAGAATCAGACAAAGTTTGGAGTC
AAACGGGAATTGTGGTACCCGCATCAGAATTTCTGGAATTGACTCCACCAAGAGGTCCTAATCAGTACCATGAAATTATT
TCCAAAAAAAAACATAATACAGGGATCGTAATAGCCACAACCAATCAACATGCAAAAAGAAATAATTAAAATCAAACAAA
GAATAAAACAGAAAGGTTAAATGATAATTCACCTCAAACGAGAGTCTCCCCACCACTTCCAAAAACTCCACAATGTAGTC
ACGATAATTTCATATGCGTGGGACTTCAAATTACTCAATTTCGAGCTTAAACGAGGTCAAATCGCTTCTTGAAGTCTAAA
TGAATGGTTGTCATCTCAACTGGATTTAAAATAAGACCAGTCCAATCTCTTCTTCATGAACGTGGACCTTGAGAACGCAA
CCAAGAGAGAACTGGACCTCTGCAATCGCCGCAGGGAATCCCTCGAATATGGGCCCTCACGTACATGGCAAACAGGTTGC
CTATCCTCCGTGAACACAACCCAAGGCCCACGAACGCAAAGGTCATATTGTCCTACACTAGCTGATGCATATCAGCTGGT
TTTTGGCAAGTTGGAAATCTTTGTCAGAATGTTCCAAATTTGTTCAGAACCCCATACACGCAAGCGAGATATGCAACCCT
ACAAAATTTGATAATCCAGACTCAACAGAACATAATAAAATCCAATACAAAGTATCTCGATAAAAAGTGGGTCCCACCCC
CAAACTATGTTTTAAGGCAAAATCTAGAATGGGACTCAGAATTAGCTCAGAAACCTCGGGATTCGAACAAAGTGTCTTTC
TAGACCAAACTTAACATTACGGAGTTAACTCTATTGACGAAATTTTCATCCAAACTCGTTTACTCAAAATATTGATTAAA
GTCAAACCTAGGCCTTAACTTGAAAGTTAAAATGCCTAATTACACAAACTCACACTAAAAGCCTCGAAAGTCATACTGAC
CATGATACTAGCCTAAAATAACCATTCTTGAGAAGATGGAATCATTAGAAGTGGATTCAGAAGTCATCTTCTTGAACACT
TGATTAAAAATGACCATTCAACGTTCAGAAGCTCCAAAACACTAAAACTTGCATAAAAACCAAACGAACAGTCAGGTAGG
GGTGTGCATCGGTCGGTTCGATTTGATTTTATGTATTATCTGTTCGGTTTATTGGTTTTCAGTTTTTAAATACGCTAAAC
CAATAACGAACCAATAAGATAATTTTTTATAGGTTTTCGGTTTATCGATTTTGGTCCTTAACGATTCGGTTTTCGGTTTA
ACCAATAAGAAAATGCTTATACAACAAATATATGACTTCTCTAATAAATTTTACATGACAAGACAATAATGTAAATTTAC
AAAAACTCATAAAATATAAATAATAATAACAAGGGAAAAGGCTCAAAAATGCCCTCCTTCCACCTAGTGGTTTAGAAATG
CCCTTAACGTTTTCTTTAGGTTCAAAAATGCCCTTAAGTTAACAGAAATATGACATGGAATTTTACTAAACAAGTGGCCA
ATTTTCATTGGTCCACATAATTTTTTTATCTTTATCAAATAAAAAGACCCACCCAAACCTGATTAATCTAATCCTGCTTT
TGTATCTTTTATTCCTTGAGTGATTGTGTGTTTTTTTTATTTCCGAAATTGGAGAATTAAGATTTGTATAATATCGGAAT
ATTGAATGAAAGAATGAGTGAGGCGAGGATTGGGAGGATGAAGCAAAAGACAACATGGGTGGCACTAGGGACACTAATTG
GTCGGGAGTTGAGGGATGATAATGTCGAGCTACATTAATGGACCTGTTAATTGTCTGTGGTATAGCTACATTATCAGTTT
TTTTTGTATGAATATTAGTTTCTCTTGAATAGATTTTTGATGGGCATAAATCATAAAGGTATATTGGTTGCTATCTTCGG
TAAAGAAAATCAATTAAACAATGTCTTGAGTGCTATCCCTCAAGGAATTGGTAGGGAACAATAGCTTCAAGCATTTCCTC
AAGCACCAGTTGCAATTTTTGTGAAAACTAATGCAGAGTTTCAGCAAAAAGGCAAGCTGCAATCTCTGGTTTTAATATTT
TTTTGCCAGAAAACGGGTTATGTTTGGGTTGAGTGGGTCTTTTTATTTGATAAAAGAATTGTGGACCAATGAAAATTGGC
CACTTGTTTAGTACAATTCCATGTCATATTTCTGTTAACTAAAGGGCATTTTTGAACCTAAAGAAAATGTTAGGGGTATT
TCTAAACCACAAGGTGGAAGGAGGGCATTTTTGAACCATTTCTAATAAGTTAAGGGCATTTTTGAGCCTTTTCCCTAATA
ACAAACATGAAAAGAACTATACATGTGTAACAAAGAGAAATCAAGAGGAATATGGTTCTTACTTTAGATTTTAACGATTT
GTACAATGTAAAGTTATGAACTCAAAGTCACAGTGAAGTATGAATTAATGGCTAAATGATAAAGACATAACTATTAAGAT
ATGAGATTAATATTTACTAATATGTATGTATATGTAAAAGTAGTAAAGTACCATAGTCTTAAGTCTTAATGGGTTATCGG
TTTACCCAATAAATCAATATTGAAAACCAATACCGAACCGATAACCCGATAATTTTTTTTTATAAAACCATTAAGAAATC
GTTAACCCATTAACCAATGGCAATAAACCAATAACACTTTTTTCAGTCCGATTTATCGGTCGGTTCGGTTTTTGCACACC
CCTACGGTTAGGTAATCAGCCTCTGCAAGTCGTAAATGACTTGGGACTCTATAGGAATGCTTTGAACGATAAATAAAATA
CTTAAACAAAGAAATGACCTGGTCAGTACAATAATCTCTTATTAAATATTAAATATTTAGTGCATCTAATTTGGGTTAAT
TGAAATTCAGTTAATGTAAATTACTACCATTTAAAGGTGGTTAACTCGAAATAATATTTGATCCTAACGTAAGTTTTTTC
ACCTACTTAGGAGTTAAAAGGACAATTCATTTGCCTTCTGATCTCATCAACGACTAATATAAATGAACTTTTAGAAGAAG
AAACGTTATTTCTGTAATCATCTTTTGTAAGCTCATGTAGTCATTTTTCTTCTTCATTTTTTCTTAGGTTTCATTCATTA
TATTATGATTTTTTTTCTTTTTCAAGAACTGCATTGTAGATGTCTTCATTAATAAATTGCATAACTTCATGAATAAATAA
AATTACAAACTATATGTCGTATTATGTGTCGAGGTTGTAATTTTTATCTTTTCTGTAAGTATTGATAAGAACTCATGTAT
AAGTTTTTTGTATATCTTAAAGTGAAGCCTGACGGGTTTTATTAGTTTAGTTATGAGATATTTAATTGCAACAGGATGGG
TATTTCATATTTTGTGCTCATTTTGTCATTGTCCTGTTGATCTGTTGGGTTTAGAAGGAAAAAAAATATATATGTTATCT
CCTGTATTTAGGTTAATAAAACATAAACAGAAAAAATAAACTAGAAAGACAGAAAATAAATAATCCGAGTCCACAGAACC
CACTATCTATCCTAAAGAAATTTAATGTCACAATTCAAGCCTACACCCTGGACGTGTCCAACACTCGAGAATCATTGTTG
GTCCCCAAGCGAACAGTCATCATGGCTGACTACAAGCGGAAGACTAACTCAAGCATACATAATACTTAAAAATGAATTAA
ATCTGTTAAGCTCAATAACTCAACTCATAAGGTCTGGAATATAATCAATAGAAATACTTAAAGTTTGTAAAACAACTCAA
GAAAAGTAAATACTGAAAGACTCCTTAACTATAACTATCTATGAAGCCTCTACTATTAAATAAGGATATCGGGACAAGAC
CCACGACATTTCAAAACTACTAAACTGAAAGTAATGTGAAGTCCTCCAGAATACAAGGAGGCTCAACAAAAGCCAACTGG
AGTGTAGAGTGATCTAAACAAAGCGCCTATTGATAATTCTGAACATCTGTATTTGCATCATAAAAGGATACAGGTCAAAT
AATATCAGTACATTGAATGTACGAGTACGCAATGAGAACTTAAAACATAGATAACTGAACTGACAAGACTAGAAGAGTAC
TCACCTCAACTAAACTCGTTACAAAGGCGGTAACAAAAGATTTACATGTTGAAAGCTTCATTAATGATAGATATCAACTC
AAAAATGTATATAAAAATACAATAAAATACTCTTTACTCTTATTTGGGATACTCTAACCGACAATCATCACTATGAGCTA
CATGATGATACAATGTCTCATCCACGCTGTCACAACTTTCCTATACTTTGTCGAAGTATAGAACACCTCAACTAAGTGAT
CCACTAAGCGATATGACTAAAGGCGCTAAGGATTCATCTAAGAAGTATGATCCTTTACCCATGTTGGCTACATGATTTAT
GAGGAATGTGAGTTGCCTGAACTCATCCTTAGATCGGTGCTCAATACTACTCCCAATAAATATAAACTCGTGCTCAAATG
TATAAAACATGTTCCTTCTCTGGTTTGAGATAATTGCTCATACTATTCTCTAAAAAGAGGTAACTTCTCTAAGATGTCTC
TGAACTCATAAACTCGTTTACAAATCAAAGTTTCTGTGTTCTCAAAATAATACTCTTTCTTTATATAAAATGAAACATTT
GGGAATATTCAGTTCCCTTGAACTTCAAAAATGTCTTAGTAAACTTTCCTCAAAAACTCAGTTTAAAATACAAATATTGA
CTTTAAAAGATTCTCAAGATTTATAACTCGAAATAGGGTTCATACTGAAATATAGACATGAACGAATCAACTCAGGGATC
TCCATAACAATATAGAAACTCAATACTCAGAACTACAAAATACTACTCATCTCAAGAATACTCAATTCATAGGGTTCATG
CTGAAATATAGACATGAACAAATCAGCTCAAGAATCTCCATACGTAACTTATAGCAATTCAATAATTAGGAATAGAATTT
CAAAATGATAGGAACTCAAGAACTCAAAATCAACTCAATAAAAGCTCTTGAACTTTTCTCTTAAACTCACTTTAGTTTGG
AATGTAATTAAGACATGTGATTAGGAAATGTAGGATATCTCAAGGATTAATGGAACCTTAGGATCTAGTACAAAGAAGGG
AACGTAGTCACGATTCAAAGGAACACATTGAAAAGAAACACGAAAAGAAAAAGGAATAGCAACCCTGGCGCACTGGCGGT
GCGTCGCCCTAGGACCCGAACTTCAGAAGTCAGGCCTTGGTGCACTGCTGGTGCATCGTCCTAGGGCCTGAACTACTGAA
TTCATGACTTGGCGCTATGGTGGTGCACCGTCCCAGACCCTTACCCATAAAATCCAACAATTTTTTCTACTCAATTTAGG
GTCCTTACTCATCTTGAATTGAGTGATTTCTTCTAAACTCTTCTTTATTCTCAAACCCAACATGAATTCATAGAAATTTC
ATACAATACCTTGCAAAAATCACAACTCATAGTCAAGATCCTTAACTCAAGAAACTCAAAACTTCCAATGTTAAACAATG
AAACTAAAATCAAGAACTACTCAAGAAGCTCTTAATATAATGATTTCATGGATGAATTAGATGTATGGCGTGAGGAAGAA
CAAGTCCAACGCTATGAGAAGCCTGACATACCTGGAAAGAGCAAAGATTTTTGGCGAAAATCGAGGGAACCTTAAAGAAT
GCTTGAAACCATGCTTTACTTCTCTAAAGATCAAGACATGACGCCCTGCACCAGCAGTGCCACCAAACTTGACTTCGGAT
GTTCAGGGCCTGGCGCCCTATGCCAGCAGTGCACCAAGGATTGTTGGGTTGATTTTACTCTTTGTTTCATCTGACACGTG
CTCCTTTAAGTTGTGACCATGTTTTCCTTCCTCATATTAACTCCTATAGGTTCCATTTACTTTTGAAAAATCCCTGCATA
TCCTAATCATATGTCCTAATGCACATTCAAAACTAAATTGATTTTGAAAGGAAAGTTCAAGAGTTTTATCGAGTTATTAT
AGAGAGTTCTTTTTAACCAACAACAATCTTAACTAAGTATCCCAAATGTAACATTCTTACATTGAGAAAAGAGAAACTTT
GATTTCTAAAAAGAGTTTATGAGTTCATGATATTTGAAAGTAGTTACCTCTTTAAAAGAGTTATTTTGAGTAATCACCTA
AAAATAGAGAAAGAGTATTTCTACTTAAGCATAACTACATATATTTATTGGGAGTAGTATTGAGCACCGATATGGGGATG
AGTTCAGACAACTCACATTATTCATAAACCATGTAGCCAACATGGGTAATGTATCGTACTTTTTGGACGACTCCTTATTG
CTTTCGAGCATAGCTTAGTGGATCCACTTAGTTGAGGTGTTCTATACCTGACAAGGTATAGGACAGTTCTAGCAATGTGA
GCGAGACGGTGTATCATCACATAACTCATATTGATGGTTGTTGGTTAAAGAATCTTCCAAATAAGAGTAAAGAGTAAATT
ATTGTATTTTTATATACATCCTTGAGTTGGTATTTATTTATGAACCTTTTAACATTTCATCTTTTATTATTGCTTTTGTA
TTGAGTTGAGTTGAGGTGAGTATTCTTCCAGTCATATCAGTTCAGTTATCTATGCATTTTATTTTCTTTACATACTCATA
CATTCAATGTACTGATGTCATTTGACTTGCATCTTATTATAATGCAGATACAGGTGTTCAGGGTCATCAACAGGCGCTTC
GTTAAGATTACTTGCACTCTAGTTAATTAGCTTTGGTGAGCCTCCTTGCATTCCAGAGGAATTCACATTTATTTTCTTGA
TATTATTGAGTTTTCATGGGTCTTGTCCTGACATCTATCCTAGTATTAGAGGCTTCATAGAGTTAGAGTTGATGAGTCTC
TTAGTATGTTCCCTTCTATTTTGAGATCTTGAGACTATTACGTATACTTTATTAAGTATTTCCAGACATTTATTGAGTTG
AGTTTAAATTGAAACTATTGAGTTTAATTATGCATTTAAAGTTCCCTATTTTGCCAATGGTTCTCAAGTGTCGGCCACGT
TCAGGGTGTAGACTCGGGGCGTGACATGTTATCTTGATGATCAAATTTATATTTTCACTTATCTTCTTGTATATTTTTAT
CATAAAATCCTCTACTTATTTTCAGATACTAAAACTAAATTACAATACGGAGAAGAGCCTAAAATCCCCCTCAGCTATTT
GAATTGGTACAAAACTACCCTTCATCCACCTTTGGGCCCCCTAAATACCTTTGATGTATCTTTTGGCTCAGAAATACTCT
TATGTCTAACAAATCATACTCATAAGGTGGATGGGGGGCAATGTTGTACCAAACTCCATAGTTTAACAGCATTTTAGGCC
CTTTTTTCCGTTTAAATAATTTGAAATTACTTAGAATATGAGCTCACATGATTGACTTGATTTTAAATTTCATAGTTAAT
TAAAAATTAAAAAAAGTTAGGCATCTACTCTCTACACTCCCCCCCCCCCTCCCCTCCTTCACTTCATATCTCTTCGATTT
TGGATCTTGTCCACCATTTTTTTTAAAAAAATCAATTTATGACAAACAAGAGAGAAAAAAAGAGAAAAATAACGGTGACA
TACATATAGAAATAATTAGGTCAATAAAAGATTACTTAATTAAGCAAATATGTAAAAATACTGCATTTTCTTTTCTTTTT
TTTGTCCAAAATTCTAAATAAAAGAATAAAATAATCAATTTTCCTATCCCCCACCCTCATCCCACCTTGACAATAATACA
AATTAACTGAATATAAACATGTGAGTTTATTTCAAGTTTGAGTCCCGGATATCCTAATAAGAATAAGAGATTAAATAGGG
AAAAAAGGAGAAAAATGAACAAGACATTTGAATAATTGAAAATTTTATATTAATGAAAATGATTAAAAAAAAATAAGATG
GACAATCACTTGGGGTGTATGATTTTAGTTGGATCCACATTTATGAGATGGATTATAATAATATGGGTTTGATTTAAAAT
AGGTCAATAGGAAGATATTATGAAATTAATTATTTTCAAATGTATTGGGTCAAAATATGAATCATATGTGATTTTATAAA
ATCACATGTTTTTTTAAAAAATATGATTTTTATTATATATTTGAGAAGGGTTTAAATTTGGACCAATCACATTAGGCAAC
ATAATAAAAAAATATTTAATAATTATACTTTAAGGGGTATATTAAAAATAAGGGCAAATATGAGATAAAGGATAACATCC
AGGGTATTTTGAGCCAAAAGGTGGACGCCAAGGGGATTTTAGGACCGAAAGGTGAATGGAGAGTAATTTTGTACCAATTC
AAATACTTGAGAGGCATTTTAGGTCCTTCTCCGATTACTATATAACTGGAAAAAATAGTTTTGAATACTTTCTTACTTAT
TTTTTCTTTTTTCCATTTAGTATACTTCATTCTTTATATTTCTCATTTTTACACTAAAAATGAAAAAGAATGAAAAATCT
AAAATATTAATAAGTAGATAGATATACAAGGGGGATTTAAAACTCAAATCAATCATTAAATAAAAAAGTAAAAAAAAAAA
AAAAAGACTCAAGCCATGATGGCACCTACCATAACTCACAGGTAGGTAAGCCAACTCATATCCCGAAACGGCGAGTAACA
CGCATATCAGGCAGAAACCATAAAACAACGGAAAGAAAACAACAAAATAGTGAAATAGACAGCGAAAAGAAGGAATGAAA
TAAGTATATATGCAATAGTACAAGATCCAATCCCACGACCAAGTGTGTGAAGGTACAAAGCTACTAAAAAGAGTACAAGC
TACAAAATAACCAAAATGAGACAGACTTATCTTGAATACAAAAGACTAGAAAAAAACAATACGCAAATGGAGATGAGTCA
AACTAAGACGCCATCAACTCACCCTCCATATCCAGAAATCCACGTTGCTGCACCGGAATCAATGTTGTCGGCTGGCGCCT
GAATCCGCATCAGAAAAATAAATGTAGAATGTAGCATGAGTATCAAAACAATGGGTACCCAGTAGGCATCATAGGCCTAC
TAATCTCGAAAAGAAAATACATAATGAAAAGAGAGGAAATAGACGGTAGTTAAGAGTCAGATATACGGGACATAGCAGAA
AGTCTAATTATACATCTCAATAATCTAGAAGGAACGGCGGTAATGTAAAGTAGTTATCTATAACCTAATTGGACCCCATA
AGCTCGAAAGGTCCACTCGTGCACAATTGAAAGGTAAATAACCCAAATGGACCCCTATAAACTCGACGAGCACACAGGAG
AGCTAAAGAAATCCCTAGCTATGACTAAGTATAATCTTGAACTGAAACGGTTGACACCGAACTCAATTTGTAGTGAAGAC
ACCCCGAAGATACTCCAATGGAAACAAGACGTCAAAACTCAAACTCGACTAATAGATGTGTGCCCTGGACTCAAACCGCA
GCTAGTAAAAATCTGTACGGACCTCAAATAGTGACTAGAAGAAGTATGCCCGGACTTGAACTATTGCTATAACACGCTAA
AGAACTCCAATATCACAAGATCAACATTAGGCAAGAAATGAACCATATTTCGGTACCGCCTTTGGAGTCACAAGGGACCC
ACTCTAGCTCGAAACCCATGTTTTGATCTAATGTAACCAACGAGGTTTAAAATAACAATCAAAAACACGTCGGGACATAG
AATAGGGAAGTTATGGGTTAAATTTCAATAGGATCATATTTGACACCGAGCTAAGGATTCATACTATCAAACCCAAGTCT
GCTACATCAATCTACAGGAAGCTAGAACCGTCTGAAATGATGTTGGAGGATTCTAAGGCATAGTGGCTCCAAAAATACCA
ATTTTACGGCAATCACTAGCCTACATCTAGGCTAAGAGAAATCATAAGTCGCCAAAATCAATACAACCAGACATATAGTT
ACACATGGCATGATACTACAATGCACAAATGGTAGTCATGATTAATTACCCTGAAATTAACTTAAAAGAAGGCTAAGACA
TGATTAATATCAACTAAACATGAAGACATTCTAAGAACCCTCCCAAAACTAGCTAAACAACATGTAAATACCAAAACAAG
CTCAATCTAAAATTGGTAAGTCGTAGCCTACCCCAAAACCGATCTAGCGCCCTCTGAAATCACTAAACTAGAGTGTTACC
CTTTTGAACCACTGGTGATCACTAACATGCTAACAAATAAATTATTACAACGTCAATATGGATGTTTTGACACACAATTT
GCTATAATTGGAAACGGGACTAAAAATGAATCCAAAATGACATTACAAGACCCGTGCAAGGAATCCTGTAATTGACTTCG
TCAATTGGTCTCATTCAGCTCAAGGATCTTGTACCCTAAACACGAGCATAATGTGAAGCTTCAAACAATCCGAAATAGGT
CATGAACCAATATGATCAACAATCACCATTAAAGCTTAAAACAGAGTGGAAGGGAGGGAGACTTACGAGTCAAATGCCCA
ACCAATGAGCCTAACAATTTCGCAAAACAACTTTTGAACCAATTCCCACAATAACCAGCAATTTCCCACAGAAATTTGAG
CTCTCCAAAATCTCAAATGTCACGACCCGATTTCTCAAGTCATGATGGCACCTACTATAACCCACCAGCAGGTAAGCCAA
CCCGTAACCCGGAACAACAAGTAATGGGTCTGAGGGTAGAAATTAAACAAGAGTAGGAAAATCACAACATAAACAGGCGG
AAGCAAACCAAAAACAAATATACAAATAAAGATCCCTCCCAGAACCTGGAAGTCACTAGTACAGAGCTACTACAAAATGA
GTACAAGTCCTAAAACCGGACAACAGAGCCTGGACTGTCTCGAAAGGAAAAAGACAAGTCTATATATACAGATGGAGACT
GAAATAGTACAAAACGCCGTGTGCTCACCCCCGTCTCCGGATAAGTCTACTCCAAGCTCGATCAACGCTGGCAACTAGTG
CTCGGACCTGCATCACGAAATAGATGCAGAGCGTAGCATGAGTACCAAAACAACAGGTACCCAGTAGGCATCATCGGCCG
ACTGAGCAAGATAAGCAAAAGTAAACTGAAATGCAAATAAAGGGTCACATCAAGTGCAAAGAGTAGTAAATTGGGGTATG
TACACGAGCGTACAGGCAACAAAGACAAGCAATCTAACTAACTCTGTCGGGCTCCCATAAACCCGACGGGTACGCTCGTG
CACAATAAAAGAAACCACCTGCACGGACCCCCATAAGCTTGGCAGATGCACTGGCAGTTGAAGTAAAATAACGGAGCTAG
AAGGTCTATCACAATATTACCAATTTCCGGACTTTTAACTGAACCATTCCCAATCATATTCCAGGATCTCACTCCGTCCC
GGACTTTAATCGGAATCTCTCCAACTTCCAAAACCTCAACCTACAGAGGAGAGTAATCAAGACTAAACTGAAGCTTTAGT
GAGGAATTGGGAATACACCACGTGCAAGCTGGACCACGGACTCGAACCGGGTACTATAGCTAATGAGTCAACCTATATGG
GCTGGACCACGGACTCGAACCGAGTGCTGTAGCCAAAGGTTGAGCACGGGTGGGCTGGACCACGGACTCTAACCGGGTAC
TGTAGCCAAAACCAGATCACAGGTAAGCTGGACCACGGACTCTAACCGGGTACTGTAGCTAAGCCTGGACATAAGTAAGC
TGGACCACGGACTCTAACCGGGTGCTGTAGCTAAGAATCAATATCCAACCATACGTCGCGGGAAATATCATCAAACCGAT
TACCATAAATAATCATTTCAGTCTGACCCTCATATCCCCCAAATCGCCGAGAAAGTATCCACAAGTGAGTAAGCTAGACC
ACGGACTTTAACCGGGTATATGTAGCCGATAGAAAAGCAGGGCATTATGGATACAAGGTCATAGGCTGAGTTATCGGCTA
GATAAGGCTCAGACTATCAGACTCAAGTCTGCTATATCAGTCTACAAGGAGCTGACCGTCCGAAACGACGTCGGAAAAAG
TTCTACTGCCCAACGACATTCGAAATCTCGCAAGTCTATGGCAACACTAGTCTAAGCCTAGACTAAGGCCAAACATACTT
CAAATCAATATTATCATATACACCACAAGATATGGATATTCAATAATCTCAAGAGACATGCTGTCATAATCCAACACTTT
CCCGAAATAAGGTCTAAGGCAGGAATTATAGAAATTTAGCATGCTCGACACCCGAACCCCTCCATACTCAAGCAAATCAA
TAAACAAATGCCTAAACATGCTCAATCTCACGAGAGAAAATCATAGTCTACCTGAAAGCCGATCACGCGTGCTCCAACTC
ACGGTACCGGATCTTTTTCCCTCCGAACGGTCTCCAAATGCTTCCCCACTAACAAAAGGTTAATCACCTCGTCATTACGA
ATATATTGACACTAAAATTATATTTTTCGGAGACAGACCCAAAATCGGGTCTAAAACGGGATTGTGGGGCCCACAATTAG
AATCTCAAAATTGAATCCGTGAAAACGTCCCAAATACCTTACTAAACTAATATCCCAAAATTATAGCACAAACAGATGCT
TAAAACACCGCAAATCAGCCACAACAATTAAAAGTGGCAGCCCCTAGATCACAAATTTCTGGAAAAACGAGACCCTTTCA
ATCCAAACAGATTATACCACGACGATCCTTGCGAAAAACTCTACAAGTTAGCCTCAAGAATGACTCAAAACGGACCTAAG
ATGATCAAGATCTCACATTTCAAAATTCAACAATCAATTCAATCCGGAATCATCCTAACAGTGGCTAAAATTGATTTCTT
ACCTCAAACGAAGCCTCCCCTCGCGGTTCTGAGATCACCGCTAGATTCGCCACGAAATTCTCTTGAAGTTAGCCTTTTGA
ATCACTTAATTTGGACTCAAAATGAAGGAGCAATCTTAAGTTGAAGTTGAAGAAAAAAAAATGGACGAATTTCGTCCTAA
ATTCTGGAAATTTCCAGATTCTCACTCCTCTGCCACGTGGCGTCACGTGGCTCTGCCATGTCACCGCCGCGTCAAAATTC
TACAACCCTTCAAACTTAAATTTCGATGTTTCGGACTCGTTCGGAGTCGGAAAAATACAAACCTTATATGGAATCTGATT
GGAAACGATATTTCGGACTCAACGGTGAAGTCAAAATTTCCATTTGGAGATCGCTTCGACGAAAAGTGGGTCCCACACCC
AGTATCATTTTGAACCAGATTCCACAATTGCCATCTAAAGCCTCGGGAAGTGAACAAAGGGTCGTTCTAGACCAAAATCG
ATCTTCCGAAGCTAACCTAGCTGTCAGAATTTTCATCTGAGCACGACTTCCAAGAAGGTTGACCAAAGTCAACTTTTCAA
GTTATAAAAATCTTCAAAATAGGGAAACGGGCCTAAAACCCAAACGAACGACCAGGCGACCGAACAGTCAGTGCCAGCAA
GTCATAAATGACTTGGGGTCGCTACAGGAATGCTCTATACGAGGGAAAGAATTCTTTAATTTAAAAATGACCTGAAGGGT
CATTACAATATCCACTACTAACAGAACTTTCGTCCGCGAAAGTAAAAGTCAAGAAGTACCTGAATGCTCAAATAAGCCGG
GGAACTGTGCCCGCATCTCATGCTCGATCTCCCAGGTAGCCTCCTCAACTGGACGATGTCTCCAACGGACCTTAACAACA
GGAATGTCTCTCGAGCGCAATCTCCTCACATCTCTGGCTAGAATGGCAACTGGCTCCTCTACAAATGTCAAACGATCATC
CAACTCGACTGCATCATACTGGAGCACATGAGACTCATCTGGAACATACCGGCGCAACATCGAGACATGAAAAACCGGGT
GGATGGCTGAAAATGCTGGAGGTAGGGCCAACTCATAAGCAACCTCCCCAACTGTCCGGAGTATCTCAAATGGCCCAATG
TACCTGGGGCTAAGCTTGCCCCGCCTCCCAAACCTCATCACGCCCTTCATGGGCGACACACGGAGGAATACCCGATCACC
AACAGAGAATCTCAAAGGCCGGCGCCTCCGATCCGCATAACTCTGGTGCCTACTCTGAGCCGTCCTGAGCCTATCCTGAA
TCACCCTCACCTGATCCAGGGCCTCCTGAAGCAAATCTGTACCACGCGGCCTAGGCTCTGTAGACTCAAACCAACCAACT
GGAGAGCGACAACGCCTACCATATAATGCCTCGAATGGGGCCATCTGAATACTAGAGTGGTAGTTGTTGTTATACGCAAA
CTCTGCCAAAGGCAAGAACTGGTCCCACTGACCTCCAAAATCCATAACACAAGCCCGCAACATGTCCTCAAGAACCTGAA
TCGTGCGCTCCGACTGACCATCAGTCTGTGGGTGGAAAGCTGTGCTAAGGTCAACACGGGTACCCAACTCATCCTGGAAG
GTCCTCCAGAAGCTAGATGTGAACTGTGGGCCCTGATCTGAGATGATGGAAACAGGCACACCATGAAGACGAACCACCTC
TCGAATGTAGATACGGGCTAACCTCTCAGCACTGTAGGAAGTATGGACAGGAATGAAGTGTGCTGACTTGGTCAATCGAT
CCACGATGACCCAAATACTATCAAGACCACGGGAAGTGCGAGGTAATCCTACAACGAAGTCCATAGTGATCCTCTCCCAT
TTCCACTCAGGAATGGGTAATCTCTGAAGCTCACCACCAGGCCTCAAATGCTCGGCCTTTACCTGCTGGCAGCACAAGCA
ACGGGAAACAAAGTCAGCAATACCTCTCCTCATGCCACTCCACCAGTAATGCTGCCTCAGATCACGATACATCTTCGCTG
TGCCCGGATGGATAGAGTATCTAGACTCATGGCCCTCAGAAAGTATCAACTGTATCAAATCCCCAACTCTCGGAACACAG
ATGCGGCCGGCGAATCTCAACACTCCATCAGGATCTAAGGTAGCCTGACCACCATCACCCGCTAACACTCGATCTCTAAG
GGCCACCAAGGCCTCATCCTCAAACTGACAACCACGGATCCTGTCAAGCAAGGAAGACTGAACTCCCATATGGGCCAAGA
CACGTCTAGAATCTGAGATATCCAACCGAATCATGCTATTGGCTAAGAACTGAATGTCCATAGCCAAGGGTCACTCCTCA
ACAGATAAGAAGGATAGACTACCCATACTCACTGCCTTTCGGCTCAAGGCGTCCGCTACCACATTCGCCTTGCCCGGATG
ATAGAGAATAGATAGGTCATAGTCCTTCAGGAGCTCAATCCAACGACGCTGCCTCGAATTAAGGTCCCTCTGGCTCATGA
TGTACTGAAGACTCCTGTGATCGGTATAGATCTCACATCGAACTCCGTACAAGTAGTGCCTCCAAATCTTAAGTGCGAAA
ACTACCGCCGCCAACTCTAAGTCATGGGTGGGGTAGTTGCGCTCATGAATCTTAAGCTGCCTCGACGCATAAGCAATAAC
CTGGCCCTGCTGCATCAATACACAACCCAAACCAACGCCGGATGCGTCACAATATACCGTGAAGCCCTCGCCCTCAACTG
GAAGAGTCAATATAGGAGCGGTGGTCAATAACTCCTTGAGCCTCAAAAAGCTCACCTCACACTCCTCTGACCAAACAAAG
GGAACATCCTGGCGAGTCAACCGAGTCAAAAGCGCTGCTATAGTAGAAAATCCCTCAACAAAACGCCTATAGTAGCCTGC
CAATCCGACGAAGCTACGAACCTCAGTCACAGAGGTGGGCCTGTGCCAATCACGAATAGCCTCAATCTTCGCCGGATCAA
CCCTAATACCCTCCTTGGACACCACGTGCCCCAAGAAGGCTACAGACTCAAGCCAAAACCCGCACTTTGAGAACTTGGCA
TAAAGCCGCTGATCTCTCAAAGTCTGGAGCACTATCCTTAAATGCTGCTCATGCTCACTCCGGCTCCGCGAGTATACCAG
TATGTCATCAATGAAGACAATGACAAATAAATCAAGGTATGGCCTGAACACACGTGTCATCAAGTCCATGAAGGCGGCAG
GGGCGTTAGTCAACCCAAACGACATCACCAAGAACTCATAATGGCCATAACGAGTCCTAAATGCGGTCTTAGGGACATCC
GCTGCCCTAATCCTCAACTGGTGGTAGCCGGATCTTAAATCAATCTTAGAAAATACCACAGCACCCTGAAGCTGATCAAA
CAAATCATCAATACGAGGCATGGGGTAACGGTTCTTCACCGTCACCTTGTTCAGCTGCCTGTAGTCAATACACAATCGCA
TAGTACCGTCCTTCTTCTTCACGAAGAGGACTGGGGCACCCCAAGGCGATACACTAGGCCGAATGAATCCCTTACCCAAG
AGATCCTGAAGCTGAACACTGAGCTCCTTGAGCTCTGCAGGAGCCATCCGATATGGCGGAATAGAAATAGGCCGAGTACC
TGGCTCAAGCTCAATCGGAAAATCAACGTCACGCTCTGGGGGTAGGCCAGGTAGATCAGTAGGAAACACATCTATGAAGT
CACGAACAACAGGAACTGACTCAACCGGAGGAACCTCCCTACTCACATCACGTACATAGGCCAAATATGATAAGCATCCG
CTAGCCACTAGCCTCCTAGCACGAATAAAAGAGATAACCCCAACTGGTGTGCTACCACGAGATCCCTGCCACACCACCGG
AGGAATACCGGGAATGGCTAAGGTAACGGTCTTAGAAAAGTAATCTAAAACAGCGCGATAAGGGGATAACCAATCCATGC
CCAGAATCACATCGAAATCAACCATGTCAAGCAATATAAGGTCAGCCCGGGTGTCACGCCCCTGGATAGTAACTAAGCAA
GATCGAAATACCTGATCCACTACTAAAGACTCACCCACGGGGGTCGACACACGCAACGGCGCTACCAGAGGCTCAGACAT
TATACTCAATCGAGAGGCATAGAAAACAGAAACATACGAAAAAGTAGAGCCTGGATCAAATAAAGCCAAGGCGGGCTGCT
GGCATAATAACACTGTACCTGTGATCACATCGTCCGAGGTCTCAGCATCTGCTCTAGCTGGAGCTGCATAAAAGCGGGCC
TGGACTCTAAGTATGTACGCCACCACTGCCTGGCGGGACCGTCTAACTGGTAAGCGGTGAAGTCTGCTCCTCTCAACTCC
ACTAAACCCAAAGTCTGTAGCCGCTCGCGGCAAGTAACTAGAAACTCGTGGGCATCCTCCCCCACTGACCCAGAAAATCT
CGGCGGTGATAGTCTAAGGAACACCCCGAGCATCTTCTGCTCCCGTAGTGGCATGACGCCCTCCAAATCGTCAGGCTGAA
CAACCGGTGCCGCTAGCTGCTGAACAACTGGTACCGCTGGTGTAGGCTGGCCCTGCGGTACTGGAACGGCTGGAGCTGGG
GCCTGCTGCATACCCCCAATGGCAGTTAGTATCTGTACGAGCATTGCCTGTATATCTGGAGCTGCCACAGGCTCGGGCGG
TGGCTGGGCTGGTCCCGGCCCCATCGGTTGCTGCTGTGCTGGAGCTGCTGGTGGCTCTATTACTGGCTCCGGAGTTTGCT
CTCGGTCCTGGGCTGGTGCTGTAACTCTGGCACGACCTCGAGGTCGGCCTCTACCCCTAGCTGGGGCCCTACCACGCGTG
CGAGCCATCCCTATAAAAGAGTGGTACAAGTAAGATTTTCAGAAACCGATAAGACACCCAATGCACGACAGTGATACAAA
AGCGACACGTTCCTAAAGACATCCTGTAGCCTCCCGAAGATAAGTAACAGACGTCTCCGTATCGATCTGCAGGACTCTAC
TAGACGTTAGCTCTGTACAAGTGAGACCGACGAACCTGGGGCTCTGATACCAATTTGTCACGACCCGATTTCTCAAGTCA
TGATGGCACCTACTATAACCCACCAGCAGGTAAGCCAACCCGTAACCCGGAACAACAAGTAATGGGTCTGAGGGTAGAAA
TTAAACAAGAGTAGGAAAATCACAACATAAACAGGCGGAAGCAAACCAAAAACAAATATACAAATAAAGATCCCTCCCAG
AACCTGGAAGTCACTAGTACAGAGCTACTACAAAATGAGTACAAGTCCTAAAACCGGACAACAGAGCCTGGACTGTCTCG
AAAGGAAAAAGACAAGTCTATATATACAGATGGAGACTGAAATAGTACAAAACGCCGTGTGCTCACCCCCGTCTCCGGAT
AAGTCTACTCCAAGCTCGATCAACGCTGGCAACTAGTGCTCGGACCTGCATCACGAAATAGATGCAGAGCGTAGCATGAG
TACCAAAACAACAGGTACCCAATAGGCATCATCGGCCGACTGAGCAAGATAAGCAAAAGTAAACTGAAATGCAAATAAAG
GGTCACATCAAGTGCAAAGAGTAGTAAATGGGGGTATGTACACGAGCGTACAGGCAACAAAGACAAGCAATCAAACTAAC
TCTGTCGGGCTCCCATAAACCCGACAGGTACGCTCGTGCACAATAAAAGAAACCACCTGCACGGACCCCCATAAGCCCGG
CAGATGCACTGGCAGTTGAAGTAAAATAATGGAGCTAGAAGGTCTATCACAATATTACCAATTTTCGGACTTTTAACTGA
ACCATTCCCAATCATATTCCAGGATCTCACTCCGTCCCGGACTTTAATCGGAATCTCTCCAACTTCCAAAACCTCAACCT
ACAGAGGAGAGTAATCAAGACTAAACTGAAGCTTTAGTGAGGAATTGGGAATACACCACGTGCAAGCTGGACCACGGACT
CGAACCGGGTACTATAGCTAATGAGTCAACCTATATGGGCTGGACCACGGACTCGAACCGGGTGCTGTAGCCAAAGGTTG
AGCACGGGTGGGCTGGACCACGGACTCTAACCGGGTACTGTAGCCAAAACCAGATCACAGGTAAGCTAGACCACGGACTC
TAACCGGGTACTGTAGCTAAGCCTGGATATAAGTAAGCTGGACCACGGACTCTAACCGGGTGTTGTAGCTAAGAATCAAT
ATCTAACCATACGTCGCGGGAAATATCATCAAACCGATTACCATAAATAATCATTTCAGTCTGACCCTCATATCCCCCAA
ATCGCCGAGAAAGTATCCACAAGTGAGTAAGCTAGACCACGAACTTTAACCGGGTATATGTAGCCGATAGAAAAGCAGGG
CATTATGGATACAAGGTCATAGGCTGAGTTATCGGCTAGATAAGGCTCAGACTATCAGACTCAAGTCTGCTATATCAGTC
TACAAGGAGCTGACCGTCCGAAACGACGTCGGAAAAAGTTCTACTGCCCAACGACATTCGAAATCTCGCAAGTCTATGGC
AACACTAGTCTAAGCCTAGACTAAGGCCAAACATACTTCAAATCAATATTATCATATACACCACAAGATATGGATATTCA
ATAATCTCAAGAGACATGCTGTCATAATCCAACACTTTCCCGAAATAAGGTCTAAGGCAGGAATTATAGAAATTTAGCAT
GCTCGACACCCGAACCCCTCCATACTCAAGCAAATCAATAAACAAATGCCTAAACATGCTCAATCTCACGAGAGAAAACC
ATAGCCTACCTGAAAGCCGATCACGCGTGCTTCAACTCACGGTACCGGATCTTTTTCCCTCCGAACGGTCTCCAAATGCT
TCCCCACTAACAAAAGGTTAATCACCTTGTCATTACGAATATATTGACACTAAAATTATATTTTTCGGAGACAGACCCAA
AATCGGGTCTAAAACGGGATTGTGGGGCCCACAATTAGAATCTCAAAATCGAATCCGTGAAAACGTCCCAAATACCTTAC
TAAACTAATACCCCAAAATTATAGCACAAACAGATGCTTAAAACACCGCAAATCAGCCACAACAATTAAAAGTGGCAGCC
CCTAGATCACAAATTTCTGGAAAAACGAGACCCTTTCAATCCAAACAGATTATACCACGATGATCCTTGCGAAAAACTCT
ACAAATTAGCCTCAAGAATGACTCAAAACGGACCTAAGATGATCAAAATCTCACATTTCAAAATTCAACAATCAATTCAA
TCCGGAATCATCCTAACAGTGGCTAAAATTGATTCCTTACCTCAAACGAAGCCTCCCCTCGCGGTTCTGAGATCACCGCT
AGATTCGCCACGAAATTCTCTTGAAGTTAGCCTTTTGAATCACTTAATTTGGACTCAAAATGAAGGAGCAATCTTAAGTT
GAAGTTGAAGAAAAAAAAATGGACGAATTTCGTCCTAAATTCTGGAAATTTCCAGATTCACACTCCTCTGCCACGTGGCA
TCACGTGGCTCTGCCACGTCACCGAAGGGTCAAAATTTGTACAACCCTTCAAACTTAAATTTCGATGTTTCGGACTCGTT
CGGAGTCGGAAAAATACAAACCTTATATGGAATCTGATTGGAAACGATATTTCGGACTCAATGGTGAAGTCAGAATTTCC
ATTTGGAGATCGCTTCGATGAAAAGTGGGTCCCACACCCAGTATCATTTTGAACCAGATTCCACAATTGCCATCTAAAGC
CTCGAGAAGTGAACAAAGGGTCGTTCTAGACCAAAATCGATCTTCCGAAGCTAACCTAGCTGTCAGAATTTTCATCTGAG
CACGACTTCCAAGAAGGTTGACCAAAGTCAACTTTTCAAGTTATAAAAATCTCCAAAACAGGGAAACGGGCCTAAAACCC
AAACGAACGACCAGGCGACCGAACAGTCAGTGCCAGCAAGTCATAAATGACTTGGGGTCGCTACAGGAATGCTCTATACG
AGGGAAAGAATTCTTTAATTTAAAAATGACCTGAAGGGTCATTACATCAAACTTGAAGAAATATATGAGAAATGAGAGCA
TAAATTACCAGCAAGGACCGCAAAAGCGATCGCTTGGCCGTTAAAGTTGCTAGGCCCTCGATGTCAAGGCCCGCTAAAGC
GGTGCAACGGCCGCTCAAGTGACTAGTCTTTAGCTAGCAAGACCCACTTGTAACACCTCAGAAAAATCCTAAGTTCAAAT
CAAACCCGAAAAAGCTAAAAAGGATTCTAAGTCTCCAGAAGTATGAATATTCCAGACCATTCAACAACCCATGAAAGGAT
CTACGGACTTTAGATGGTCTCATGGAATAAAGTTTTGAAACAAACTGATAAATCTCATTTTACAGACCACTCTACAGCCC
ATGAAAGGATCTACGGGCCATAGATTGTTCTGTAAACATAAAAGAATCAAGTTTCATTTTACAAACCATTCTACAGCTCA
TAAAGGGTTTATGGCCAGTAAAAGGGTCCATAAAACAAAACTTTAGAAACCCAAAAATCTAGACTTCTACGGCCCGTAGA
AGAATATACGAACCGTAAAAGGCTCCATTTTTTTAAGGGAATATTTGTTTTTTTCCCACCCTTTCTAAGCCTAATCCCTA
ACGTTTTAGGACCCAATTAAGTACCTTGTCAGTATTATGCATCCAAATTATTCTCATAATCGTTCCCAAGACATAGAACA
AGAATCAACAAGCAAATCTAGGGTTTCAAGCATCTCCATCAAATTTCTTAAAAAACTCGTGTCCTCTCATAAATGTAAGG
CTGTCATAGTGATGGATTAAGTTCATCCTCATGCCCTACATCTAGAGTTTAGTTAGTGAGATTAAACCTAGGGTTTTTAT
CCCACGTTTCATGAATTTGAACTACCTTTACTTCCTTTTCATTGATTTCTGATTCTTATCATTGATATTTTAGTTCTCCA
TGTATTTCTGATCCGTGATTATTGTTCATGCATATTTTACAGCATGAACACTAATTAGCAAGGAATTGTTTGAAAGCTTT
TGCACTTTTACTTCCATGCATTAATTGTTTTCAGACTCAAAGTATGTTTCAATTATTTAAGTTATCATTTAAGAAGAGTT
CTAAAGGAACACTAAGCGTTTCAAATGTATTATTTCCATAGTAAGTGCATGACTAGTTTTAGAGAAAGAATCATCAGTTT
TAGAAAGAAGTAGTCAGTTAAAGGAAAGTTTAGTATGATTTCAAAGAATTACTTTTGAGTATTTACTAAACACATGTATT
TATATAAGCATTAATGCATGTGTTGGGAGTAGTATTGAGCATCAAGTTGGATAAGCGTTTATATAACTCTAACTCCATAA
ACTATGCAGCCATCATAGGATAGGATCATATAATTGATTCGGGCAACTCCTCACACTGCCTATGGTAAGGTCTTAAAGAT
GGATCCATAAGTTCATCTCCTCTTTTACCCAGGCAAAGTATTGTATGGCTCTGGCAATGTGGGCAAGACATTGTATCATT
ACAAGGCTCTTAATGATGATTTCCGGTTATGGAAACCCCCCAAGAAAAGTAAAGTATATTATTTTAGTCTTTGTCTATTA
CATTAACTCAGTTGTAACAATTTGCTTGTTTTTATTACATTTACATGCTTTACTTCAACTTGGGTTACTTTCAGTTCCCT
TACAACATACGTATTTCAGTTAGTCAATGTTTATTTCAGTCATTTTACATACCGTACATTTCATATACTGACGTCATTCG
ACATTGCATAATTTTATGATATAGATATAGGTGTTCAGGATGGATAATAGGTGCTTCATTGAGATCTTTCCTCCATCAGT
ATTTGGTAAGACCTCCTTAGTTTCAGAGGGCTCCTCATCAATTATGTCTTTCAGTTTTATTAGAAACTTAGTTATTATTT
AGGTAGTTGTGGGTCTTGTCCTAGCACCTATTTCAGTTTAGAGGAGGCTTCATGGACAAGTTAGTGAGTCAATTGAGTGG
TTGATATTTAGATGTTTAACAATATCATCATTATTCAAATTTATATTAGACCTCTACTTAAAGTATCTTTAAATGATTTA
CATGCTCATCTTTTTTAAAGCTTCTCCATAGTTGTTTAGTCTATCACTCAGTAGTCAATCAGGCTAAAAGTTCACTTGGG
ACCAGCAATGGTTTTCGAATGTTGGACATGCCCAGCGTATAAGCTCGGGGCGTGACAAACTTGGTATCAAAGCATAAATT
TCAAGTTTCCTATGATATCTATGAAATTGTGTCTAGTAGAGTCATTATGGGTGTGAAAAGCACCACATCTATAATAGGAA
GGCTACAGTACATTAGGAAATATCACCCTTCTTTCATATTTTAGTTTGTGTGATAAAGTTCAAATGTATAAAAGCTTCTT
CTAACTCATGTGTTCGCGTATTTTAGATCATGCCTCCAAAGTGTACCGCCGGTCAGAGAAATACCACAAGTACTGAGGTT
TTCCTTGGAACCAATGCAAGCATTTATATCCATGAAATTTGGGATTGGTCCCGAACAACTTCGATACCATTTCATTGTTT
CTTCTCATTTTGATGAATCTATTCTTGCTAAGAGAGTCTATAGAAATTGCACCATTTCAATTCATCATAAAGACACCACG
ACTAACTTCGTTGAGTTAGATATGGTGGATTTTGATGTCATTCTAGGCATGGACTGGTTATATGCTTATTATGTCTCAGT
TGATTGTAGGACCCAAGTTGTAAAGTTTTAGTTTCTAGGTGAGTCGGTACTAGTGTGGGAAGGTAGTCCAACAGTGCTTA
ACGGTCATTTCATTTTATACCTTAAGGCTAAAAAGTTAGTTTCCAAAGGGTGTATCTACCACATAATCAAAGTTAAAGAC
TCTAGTGGTGAGACCCACCCCTTCATTCAGTTCCAATCATGACTGAGTTCCTAGAAGTCCTTCCTAACTATCTTCCTAGA
GTCCCTCCCGATAGGGAGATAGACTATGGAGTCTATGCCCTTCCTGATAGTCAACCCATCTCTATTCTACCATATAGAAT
GGCCTCAACTGAGTTGAAAGAGTTAAAAGAATAGTTGAAGGATCTCACTTATGAGGGTTTTATCAGACTGAGTGTCTCAC
CTTAGGGTGCTCTTGTCTTTTGTCATGTGAAAAAAAATGGTTCCATAGGATGTGTATTGACTATCGCTAGTTGAACAAGA
TCACCATAAAGAATAAGTATACCCTCCCTAGAATTGATGACTTGTTCGACCAACTTCAGGGTGCCACTTGTTTCTCTAAT
ATAGACCTCAGATTCAACTATCATCAGTTGAAAGCTGAGAAAGTGACATCCTGAAGACGACCTTCATGACCTGTTACAAT
CACTTTGAGTTCCTTGTCAAGTCCTTCAGTTTAACTAACGCTCTTGCAACATTTATGGATCAGAGACTTTAAGTAGTACT
TGGATAAGTTTGTTATTGTGTTTGACATCGACGATATCCTGATCTACTCCAGAAGAAAGGAGGAACATGTCAGTCACCTC
CGACTAGTTCTCCAGACTCTCAAGGTCAAAGGACTGTGAGTCATTTTCAAAGTTTTCAAAGTGTGAATTTTGGCTGAATT
CTAAGGCGTTCCTAGGTCATATTATTTCCAATGAAGGTATTCAGGTTGACCAGCAGAAATAGATGCAGTAATGAACTGGA
CCAAACCCACATCCCCAACTGATATCAAGAGTTTAATAGGTTTGACTGGTTACTATAGAAGGTTTGTAGAAGGGTTCATC
AATTTCTTCTCCTTTGACTAAGTTGACTCAAAAGAAGACTTAAGTGCAATGGTCTAAAGATTGTGAGAAAAGCTTTCAGG
AATTGAAAACTAGTTTGACTACTGCTCCAGTGTTGACAAGTTTAATCGCTTTATGACATTTATGATTGGAGAACAAATTA
AGTTTCGGAGAACCTTCTGATATATAGCTTTTACCGATAGAGATTGAAACAATTATTGAAAATAAATTGTTTTCTGATTG
TTTATATTCTTTTCAAAAATTGGAGTTTACTATAAAGATTAATCATCCATATTAGATAGTGCTTTATAAATTTTCCTTAT
TTATTAGGGGTGTTTGCGAATGAATGGAATCAAAATTGAAAAAATAATGTATTGTTATAAATAACTGATATACAGCTCAA
AAGCATATATTTCAAGTATATTATCACCTCATGTGTTTATGTATTATTGGATTATATTAAGCTTATTAAGTGTCTTATGT
TTGTAGGAAGTGTGCTGGATAAAAAGGGACAAAAAATACTAACAAAAAATCTATTTATGAGCTGACATGCCTGCATTTTC
AATTATTCACATCCGAACATGATTGCATTGGCATTGCTGCTAAAAAACTGTTTATTTCTAAGAGCACTTTTGTAAAATGA
CTTTTTTTAAAAGCGCTTTTGAAAAAAAAAACAATTTGTGTTTGGCTAATTCATTTGAAAAATGATTTTGATAAGCAAAT
TATGTTTGGCTATTTTTTTTTAAAAGTGTTTTTGAGAGTCAAATTATGTTATAATATTAACATAATGAATTAAATATGTA
ACACCCCAGAAAATTTTTCGAACTAAGACTTGAACCATCCTTCGTTGTGAGTAGGATTTTACCGAGGAATTAAAATTTCT
TGAGTATTAAGGTCACTACATGTAGCACCTTGAGTTCCAAAAAGAATCGAATTGGAAATAGCAAAATCTGAAATTTTGCA
AGTTAAGCTAAGTATGAGTTTTGGGTCGACTTCAAACGACCATAACTCATAGCTCAGGATGAGTTAGGTGTGATACCATA
TATCGTAGGAAATACCTTTGAATTATCTTTCCAACACCGCTGAGTTTGCTAAATTTTGAGGTCGGACGAGTGAGATATGG
CATTTTGAAGTTAGGCTGTCAGTTAAGGAAAATCAAAACTGGATTTTAGAGGGGTATTTTGGTCTTTTCCTTACCCAATC
AGATTTAATTCATTTTTAGTAATATTTTAGGAGTGTAATATGATTAGATTCAGTTTTATAATCCTAGTTTACGCCTAGGG
TTTTAGTTGAGAGAAAAGAAGAAGAGAAAAAAGGAGAAAAGAGGAGAGGATCAAGCGTTCGTCGAGATTCTTGCGTCTTG
TTGCGGATTTTCGTCATGGGTTTAATCCCTAAGAGGTATGTAAGCTTCCATAGTGTTGGGTTTGTTCACCCACACGCCAA
ACATGTTATTTTCAGCGCAAATTTCATTCTTGAAGTTGAAAGATTTGAGTTCTTGATAGGTGTTCTTGAAGTTCATTCTA
AATCTTGTTGTGTTGGGTTTTGGATGATTTCTTGAGATCAAAGTGAGTGTTTTAAGGGATGTATTGAGTAGATTAGAGTG
TACTTGTGTTAAGAAATCAATTCTAAGTGATTGGGGAAGAAACCATTCGATTCTAGGCGAAATAGGGTGAGAAAACGAGA
AAAGAAACTTGCTAAATTTTCTGGGTTGGGGGCCTTGCGCGATGCACCTGCCAGAGCGCCGCAAACCCACCTCTGAAGTT
TAGGGGCTGGCGCCCCCCGCCACCCATAGCTCCAGGGTCGCCTGCCCCACCCAGTTTGTCGTCAGTTGCCCCATTTGAGT
TCGTTTAAAGAGCACCTTCGCTCCTTTTTTATTCTAACTACACTAAGCTACTTCTAAACACCTAAAATCATTCCTAACAT
GATCATAACCTTGAATTCATAAATTAAATTCAAGGTAGAGTTGAGAGTCAAGTTTGAGAGTTGTTTCAAACCTTTTGATA
AGGTCCCTTAGAGTCTTTGAGGAGTCTTCTACAATTACTGGTAACTTGTTTCAAGACTCGAGCAAGTGAGTATGAGGATG
AGGAGAATGTATACATGAATCTACTTTGTCATCATGAGATCCTTCATATCATGAACCAAAACTCTTGAATTCATAATTCA
CATTCAAGAGAGAGTTAAGAGTAGAGTTCCAGAAAGCCTTTGAGTTCAATTGTGAATCCTTTGAGATCAACTATCGATTT
AAACTAAGGTTTGAGGAAGTAAGTAAGAGAATGAGAAGAGTTGTATACCTGAGTTCCATGTTATTATGTAGACCCTCGAG
TCGAGTCGTTCATGCCCATAAATTCCGCATGAACTGCAGAAGTTGAGTATCTATGAGAGGAGTAATATCTTCATGTCCTA
AGTCTTAAGTATTGAGTTTTTAACCCATTTGAGATTATATTCCTAATCATGGGACTATTACATATTACCCATGAAGTCCA
TGAGTTAAGTTGTTCATGACCATAATTCTGCATGAACATTATAAGTCAAACAGTCTTGAGATGAGAAGTATCTTTGAGTC
CTTGAGTTAAGTAGTTCATGCTCATAATTTCGTATGAACCTTCTGAGTTGATCATTCTTGAAATGAGTAGTATCATTGAA
GTTCTTGAGTTCCAAGTATTGAGTTCTATCTATGGTTATTGAAAATCTTGCATTGAATCATTCATGTCCCTAATTCGGCA
TGAACCATATTTTAAGAAGTCTTTTACAAATGTTTTAACTTTGTTTTAAGACTTAATATTTGAAGTTAAGTAAAGAGTAA
GAGTAAAGTCTTTTATAAACGTTTTAACTTCGTTTTAAGACTCAAGTTTTCAAGTTAAGCAAAGAGTAAAGAGTTGAGTT
CATTTCTCAAAAGTTATTAGGGAACTAAGTATTCCCAAAGAAGTTTATAAATGTTTTCACATTTGAGCAAGAAAGGAACT
ATGATTTCCAAAAGAGCCTTTGGGCTAGTTTTCAGAAAAGGGAACATCGATTCCAAGAGAGCTTTTAAGCTAAGTTTTTG
AGTAATTATCTCAAACTAAAGAAAGAGGTGTTTAAAACACATATGAGCTAAAGTATATTTTGGGAGTAGTATTGAGCACC
AAATTGGGGACGCGAGTTCATATTAACTCAAATCTCCATAAGAACCATGTGGCCAACATGGGATTTAACGAGTCATACTT
TTTAGATGATCACGTAAGTTAAGCTAGTGGATCCACTAAGTTAAGTAAGGTCCTATACCGATGGCAAGGTATAGGATGGT
CCTTGGCAGTGCAAGGTAAAGTGTTGTATCATCACTATAGCTCTTAAGTGATGATTGTCGGTTAGAGAAACTCCCACAAA
AGTTATTGTATTTTTATATACACAGTTATTTGTATTTTTACATACATTTCAGAGTTATGTTGTATCCTTGCATACATACA
GAGTTGACAGCATGTTTTTAAACAGTTTGTTTCTTTATATTGCACTTGTTTTAAATTGCTTTATATTGAAATGAGTTCAG
TCAAGTTGAGTTGAGTATCTAATCTCTGAGTTGAGTATCTTATCCTTGAATACTTCTGAGTTGAGTAAGTTTGAGTAGTT
TTGAGTATTCCTTGAGTTGAGAAAGTTTGAGAAGAGGTAAGTATGTTTCCTTTTTATCAAGTTCAAGCTTATGTTATGTT
TTAGAATTCCCCTTACATGCTCGTACATTCTACGTACTGAGCCATTTGGCCTGCATCTTCTCATGATGCAGACACAGATA
TTCAGGATCATCAACAGGAGTTTCGTTGATACATCCGAGAGTTCGAGTTAGCTATGGTGAGCCTCCTTGCTTCCGAAGGA
TTTCATTTACCTTTCAGTTATATCAGTTGTTAGGAGGTCGTAGGTCTTGTCCCGACTTCCATCTTCATCAGTTAGAGGCT
TCATAGATAGACAGTAGAGTTTCAGAAGTCTTTTCATTTATTTTGTTAAATGTTTTGAAGACTAAAGATGCCTTTTTATG
GCGAGTTGTTTATATTTTATTATACAGAGTTTTCTTTTGAGTTAAAGATTTGTAAAGTTGAGTTCCTGAACTTTTATTTC
AGTTTTTAAGCTTTGAATGCTTGAATCAGTTTTCCGCTTGTAGTCAGCCAGGATGAGGGTTCGCTTGGGGACCATCAATA
GTCTTTGAGTGCCGGTCACGTCCAGGGTGTAGGCTCGGGTCGTGACAAAATATAATTAAAAATATCGAACAAAATAAATT
TAAAAATCACTCCACAAATCAAACCACTATATACGAAAAATTCACCACAAACATATTGTTGTTACAAAATAAATAAAGTC
CTTCATATTTTTTATCCTACAAAAATATTGTTGTTACCTTTATTTCTAATCCTGTAAAATAATATATAAAATATAAGCAA
ATAATAATATATAAAATGTCGAGTTGATTTGATCTTATATTAACTTTTTTTTAGTTAAAACCAAATCAACTAGAGTATAG
TCGAACTTTTTTTTCAATACCAAACCACAAGTCTATTTTTTTTCAATTTGACTCGATTTTCGATTCAATTTTATTCACCC
CTAATCTGTTTTTTTTAACTCAATTTTTTATTCAATTTTGTTCACCCTGTGCGAAACTGCATTCAAAGTTATACTCATCT
GTAAATGACTGATGTCAGAATTTATATTAAATCAATTGACATCGTGATAACAAATTTTATGTATATATGGAGTATTTAGT
TTGTTCTATATTTTTCTTCTGTTTGCTATTTGTACATATTCGTTGGCCATTTTACTAGGAAAAAAAAAAGACTTTGACCA
GACTTGCAGAATTCAGCTTTCAAGTAATGCAACAATATATAACTGAAGGAATCAAAGCTGATTTATTATATATGGTTGAT
AAAAAAAAAAAAAAAAAATCTTCCCAATACTTATACTAATTATAAAGAGACAAGATGGAGTTACTTAGATGGTGAACACT
TTTTTACATCTAACATTGGCTTCGAGTCACCAAATCAGCAAAAAAGTGAATATACACAAAGAGGAGTAATCGTTCTCATA
GGGAAAAGCGGGGCGGGTTGAAATATTTTTAAAAAAAACTCACACTGGGCAGATTGCGGATTGGGGAAAACAATACTGCT
TGTATCTTGTGAATTTTGGAAATACAGTTTAACTTTTTTCCTTTCACTTAATTATGACAAAATTAAGAAAATCACATAGC
AATATTCAGTATCCTCAAATATATTTTACTTTACGGAGAAAAAAATACAAGGTTGAAATTTTCTGTAAACTCACTACTCA
TCTAAGCACTACATCAGATCAGTGCTTTCTTATACTGTTTTTGATTTCATAAATAAAATGGGCCAGAAAACAAATGTACA
GAGCAGAAACATCCTAAATCTCTAACCTCCCTCAGTAGCCATAATTTGTCCCGCTCGCGAATTCAGTTTCTGCTATAATA
TACAAGGTAGCGAAGATATACCAGGAAAACAACGATTGCATCCAGCTAGAAAGTGTTATTGTCACAGCTTAATGTTCTTC
TCTTTACCTACAAAAGATGACATTTAAGAAAGGTTTAGAAATATGAGGTACAATTTCTAAGGATCAAGAATGTGTAGAAC
AAAATAGCAATCTCACCAAATATATTTGTTTTTAGGGGGAACCTTAAAGACGATCCCTTCAGTTTAACGTCTCTGAGATG
CTTACTCCTACTTGGTTTCTCCGGTTTTGCCAGACCATTGCTGCTTTCTCCAGCCGAGGGAACATTTCTTTTCTTAACCT
TTTCATGGTATACAGCAGGTGGTGCAAGCCTCAATTGAGGGATATTCTCTATTTGCATAGACTGGTGGGTTTTTTGAAGA
TTAAGGAGGAGGTCAAACTGCATAATTTCACATGTGATCAGTCGAGCCTAGACTTTTGGGGTGCAGGGGTAAGGACATGG
GAGTATCAAGCATAGAACTATTAATAGTGAACTTTCATACCCTTGAAACGGACTGAAGTCCATAGGAGTTGTCGAAACCA
TCATTCTCGTGTGGATATAGACCAGTCGTACCATTTGTTTGATGGGATTTTGATATAGACTGCACCAATACATTCTCCAC
AAGCATAGATTTACTTCTCAACTTCTCCGAATTCTTTCTTGGCATACAAATAGGACATCCTGTTGAGTTACCCCTGATTG
ATGCTTCATTTTCCTGAGGTTCACATTGCTGATGTGTTGCATGACCACAAGTAAAAATTTGAATGCTAGAAGCTGAGAAA
TCTTTTGTGAGGGGACAGTTACAAATGCAACATAGGAGGCTCCGAGGTGCAAATCCATGAGAAGCTCCTCTTTTCAGTAA
GCTCAAGGAGGAATATGTATCATCTTCAATCAATGATTTAGCGGTATCCTGTAATAGTGTGTGAAAGAAGAGTATGAAAA
TACTTGTCAGAGATTGGTAAAGTTACTTTAAGCGTCCAGATCTGAATCCTTTATCACAAAGGAGTCTAGCCTTGAAGAGC
TAGAACTTGTCAACACCCACCCACCCACCCAAACAAAAAAAAAAAAGGAAAACTCTGGAAACCTAGAAGGCCTTTACAGG
ATAAAATGGCAAGTAAAAAGTTTAACGCAGTCATATTACTTAGCTGAAATGAACTTCATTGCACTAATTCCAATGAAAAT
TACCAATTTTTTTATTTCGTTTTCTAATTAGCTGTTCTGGTTAGAAATCAAGAATGATGATTGTGCTGCATCTCCAGCTA
CTCGGACAAAATAAATCAAGCAAGTACTGAAGGATCAGTCCCTTGAATGATTGTTGCAAAATCAACTTCCACATTGAGGT
TCCTAACATAAAAGTTCAGGTATTTTGAAATTGGGCATCAAGCAACAGAAAGAGTTGCTTCCAAAGGATGTCACAGATGC
AAGAATACAGACTTCAACTCATGCACAAGAGGACATTAATTATTTTTCACTTCATATTTTCATCAATTAATCAAAGGTTT
CCTAGTGAGAAATCCAGAGACATAAAAGGTTTAACACATTGAGTAGCCAGATATGGGAATTCTTTCTACAACCAATTAAA
AAAAAGGTGTAGGCCAACAGATGACATTCAGACACCAAACAAGGAAAGACCTATTTAAGTAAATGTTCACAAGCAATTTA
CAATTCTAGATCGTGTGAATGGATGATGTACAATTGACATGCCATTTATAATTAACAAAAAAAAAAGGAGAGATAAAAAA
GAGACAAGGAAACCTACCAAAATCCGCCTCTCAAAGTCATATGTTCCAAGCATCCCCAGTATAGTAGGTTTGAAATCACC
AAATTCCTGTGTCTCATTATCAGAAAGAAGCTTTAATATGATCCTCGGGAGGCTTACATATCCAATCATTCCTTCAACAA
TCTCTTTGATAAACACAGAGAGCAATTTCCTGAGGATGTGAGCATTTCTATGAGATTTTGACACCTTCCACTGAATTTTG
CAAGCCCGCTCGCCTTCTTGCACGCATTCTTCTTCTTTATATCTTATTATATGATCATGTGAATCCATCAAAGGCTCACA
AAAACTGTACAAGGAATAAAACAGGGAATTAATAGGTGATGCAGATGAATTTTTTTAAAATCAAGTAAACATATTTTCAT
CCATTAACATGGCCATATTGGCCATATGCAAGGGATATGCCAAAAAGTAAAGAATCTACAAAACATGATTCTCTACAAAC
TCTACCCAATCATCTATACAACCAGCAACTTTCTCTTTACACCAAAAGAAAATGAGCAATCGGAGATTACCACTCATCAA
CTGAGAGAAGCTCGACTCTGGCTCTCATATTTCTCTCTCCAAACTACCCACAATAACGCAAGCGGAACCAGGTTCCAAAC
TCTTCGTCTTCTCCTCCTTCTCCAGCTCTTCCAACTGAACACCAACTCTCTCACAGTTTTTGGCATTGCCTAATGAGTGT
CAAACCACCTAAATGTATCCATCATAATCTCATGGTTAACCCACAATGTAGAAGAAGATTATCCATGTCCTTGCCCCTCT
CCTTACACATGTAACACCAACTGATGCAGACAAGCTTCTGCTATCAAGATCAACCCTCTAGTGACTAGCCAAGTGAAAAA
ACACATCATCCTCGGCACCCTTGGAACACTTGCATGGGAACAAACTCCTCCTTAACCGAAAGTTCCTCAGGAAAAGGACT
TACAGAGAACATACCATTATTTCCCAGGCCCCACCACCAAAGATTATCCACTGGATTGACTTACCAATGAACTATGAAGT
GGGGCTAACAATCTTTGAAACTCACCCATTTCCCAATCTTGAAAACTCCCTCTACTTTGTGTTCCTGAATTTGTTGAATT
GTCAAGCCTCTTTGCAAGAAAGTCTATACAAACTCTGAAATCCACATTTCAATAATATGTTCCCACACTAGCTATGTCCC
CAAAATTAAACTCTCTACCATCTCCGACCTTGACTGAGAGATCTTCCACAAAATTATCCTGTCCCTTCATGATATTCCTC
CACAAACCATAACTGAAAGGCAAAACGATATCTCTAGTTTTCCAACCCCCTCCGTAATTTCCATATTCATCAACTATCAT
CCCCTCCACAAAGCTTGTACCTCCACCCCAAAGTGGCCCAAACCTCCACAACCATTTTCCGAATAAAGCTTTATTAAAAA
CTTATAAATCTTAATTTCAAGGACTCCCCATTTTTTAGGAAATATGATAGTCTCCCACCACATGCCAAAGAAAATTTCTC
TGAATATTTCCCAACTTTTCAGTGACCAATGTCAAAGCATGAAACAAAAACATGTAGTATGTTGGAATGTTCAATAATGT
GCTCTTAATAAGCCCCTCTTTTCCACCTTTGGACAAATATCTTTTCTGCCACCCTGCTAGTCCCTTCCAGAGGGCCTCCC
CGCTAGTCTTTCTCAACCCTCTAAAGAACCAGATTCCACACCGTATGACTAAGTTGCGCGGACTCTTCATTTTTGTTGTC
ACACCCGTGTTGACACGAGGCGGGTGCAGGATACGTGTGGGATTCGGTCAACCCACATTGGATACTTTGTCGACAAATTT
TGGGGAAAATTGAGATTTTGATAAAAGATAAAATAAATTTAAGACATGAGAAATGGCATATAGTCCCTTTGTCTCTTTTT
TTAGCTTTTCCTGTTGGTCAATATTCATTGTTTCATATTTCAAGCCAAATGGAGAGAAACAAAGAATTCAAGTGGTTGTT
TACTTGTGTTCCGACTTTTGGTAGACAGTGGCAACGCTCTGTAAGGAGAGTTGGTGGAAGGCCTTGAATGACTTTCTTTT
TCTTTTTTGAGGGGAAGAACTAGAGAGTGTGAAAGAAGAAGTTGGGGGTCTTTCAAAGTTTAGAATATTTTTAAATCTCC
ATTTTATAATTTTGGATTGTTTAGTCGAATCCCCGCACCCGTATCCATACCTTGATCCATACCTCCGAATATTAAAATTT
AGATTTTGCCGAATCTGACCCTTGGATTTGCATCCGTGTTGGATACCCGCCCCTAAGTCCAAGCAACTTAGCCGAATGAT
CCTTGTTTTGAGGCACCTACCAGTACTTCAAGCTATCTAATCGAAGAGCCCCAACTCTACAATTTTGGACTCTATCAAGC
AATCCAATTGTTGAGTCTCGCATCGGGTGAGATGAAATTAATTGGTCTCCTTATATGAACTTGAGTCATCCTCCCCTCAT
GCTAAGGTAAATTTAACATGGTATCTGAGTCAGGCCTCCAGTGTTGAGCCCCTAGACAGATTGTTCACGCTCCAGTACCG
AACTATGTCCCCGACTATGTTTGGGCATGCGATGGGAAAGAGGGTGAAAGAACACTCCCACATGGGCGGATGATGAAGTA
ACTTGGACTCTTATATGGCTATGGACAATCCTCCTCCTTAAGCTAGTGTTTGAGGTTGAGTAAAGCCTAAGGTCTATTTA
GCATATTATCAGAGCCAAGATCAACCCAATTTACTATTTACCAAATGTTGGGCGCCCATCATATATTGCTCATGTTCCAG
ATGTCCAGTCTTGGGCGTGAGGGGTGTGTGAGCCTCACATTGGGTGGGATGAAGTTATTGGTGTCCTTATATGGACTTGA
GCAATCCTCCCCCATGAGCTAGATTTTGGGGTTGAGTTAGGTTCAAGTAGGGCTAGGCATAAATACCGAAATACTGAACC
GAACCAAATTTTTTCGGTATTTCGGTTTCGGTATTTCGGTTTTCGGTTCGGTATTCGGTATAAATTTTCTTATTTTTCAG
TATATCGGTTTGGTTTTCGGTATGTGACTTTTGTATTATTCGGTATTTCGGTTTTTCGAAATATATTATATTATAATTAT
AATATATATTAATATTATATTAATTATTAATATTAATTATTAAATAATAAATATTAGTATATGCACAATTGAATTAGGTC
ACTGAATAACAGTGACCACGCTTCACTTTAACTTGAGTTTTCATTCTTCTTAGGCGCCACTTTCACTGATCCGCTTTCCC
ACTTCCACTTCCGGCGGCGGTGCGTCGACCAGCGACCGGCCGACCAGCAGAAGCCGCCAGCCGACCATCGGAGCAGCACT
CCAGCAGGTAGTGCTTTTTGAGAGTGACAAGCCTATGGTTTCTGTTGTGATAGGACATGGAAGTGTACTAATGCGGCATC
TTAGTACAACAGGTAGAGAAGAAGAATCGGAAGCCAGCTCTCTTTCCGTTGACAACAATCACCATTCTGTTAGTGATGCT
TATTCACGATTGACTACCCTCCTGTAACAAAAAACCGAACTAACAAAAATCAAACCGAAATAATATAAACCGAACCGAAA
TAATAAAAACCGAATTGAACCAAAATAATTCGATTCGGTGTTCGGTACACGTGGTACAAGAACCGAAAACCGAAAAAACC
GGAAAAAAAAAAACCGAAACCGAACCGAATTACCGAATGCCCAGCCCTAGGTTCAAGATCCATTTCTTTACACCAATGTT
ATGCACCTCTCCCACAAGAATAATCTCACACTTCCTCAAATTAATTTTAAGGTCTGACACTGCCTGAAACCAAATAAGAA
CTTGGCCTAGTCAAGTTAGGTCTTGACTGCATCACAAAAAACCAAGGTATCATCTGCTAACAAGTGTGACATTGAAATTG
CCCTTACACTCCCAACTACAGCATCCAAACTCTTCAAGTAACCCCCCAAGATAGCTTTATCCATCATCGTGCTCATAGCT
TCCATAACAAGAATAAACATCGGTGATAGAGGGTCTCCCTGTCTCAATTCTCAAACCCCTTGAGCTCCCAAAATGCCGCA
CGGGTTACCAACCACCAATGAAGAAAATCTCACCCAAGATATACAAAAGCAGATCCACTTCCTCCACCTCTCCCCAAATT
GCATTTGAAGCTTAATGGAATTTAGGAATTTCCAATTTACATGATTCATTAGCCTTTTCAAGGTCAAGTTTGCACAACAC
ACCAAACACCCCTTACTTTTACCTTGGATCCACCACTTCGTTTGCCACCAAATTTACATCCAAACTATGTTTGCCCTCCA
CAAAAGCATTGTGTAGTGGAAAAGGTCTCATCCAGCACCTTCTTAAGTCTAACGTAAAATATCTTAGATATAATCCTGTA
TATGCTTCCCATCAGAATCATAGGTCTATAATCCTTTATGCTTGTCACTCCATCACATTTAGGGATGATGACAATGAACG
AGACATTCATAGTTCTTTTGAATTCACCTCTATTTTGGAACTCAACAAAGTATCAATAAAATCAGTTTTGATCGTATTAT
TGCTCGAAAAAAAAAACGAAAGAGAAACCATCTGTGCCCAGAACTGTCACTCGCACAACACTCCACAGCTTTTTTCATCT
CTTCCTCAATTGTCCTCTCCTAAACCACAAATGTAATCCCTCCACTCTGCTTTCTCTTTAGATAATTTTTCATAAAAATC
TACTACTGCCCCTTCTACTTCCTCCTTCCACACATGGCTCACCCCATCGACCTCCACCAAATCTATAACATTCTCCTATT
TGCGACTTCTATCCTGTGGAAGAATTTGTGTTAACCCCTCCTTTAACCATAACTCCCCTCGATTTTGCCTCCAATTGACC
TCTTGGGCAAAAACCAAGTCAGCTACCTCCCTTTCCAATCCTTTTTTCCTCTCTTCTAACTCCCTCCACACTATTATCCT
CTCCAAATCCCCTTACTTCGTTCATACTTTCCCTTATCTTCACCTCTACCCTCCCAAATAAACTCTTTATTCCACAACCT
TATGTAGACTTTAACCAATTTCAACTTCTTGGCTAGCCTAAAAGATGGCCTTCCCTCCACCACATAACTACTCCACCAGT
TAACAACTCTACCCCGAAATCATCCACAATTAACCACATATTCCCGAATCTAAAAGGTGATCTCATTTGTCTTCCTCTAC
TACCATTCAACAAAATAGGTGAATGGACTGAGAGTAGCCATAGAAGGGGAACCTGAATCACATTGGGTGCCAACTCCTCC
CAAGAAGTAGAAGGATCCATTTCAATGCTCACTGATTTGAAATCCATTGAGTACATAGAAAAGAATATTATGGATAGAAA
ATAGTTCAAAATCATGTTTTATTTGTCCTGAAAAAAGAAAAACTCTTTTTACTTATCTAAAAAGCTAATCCTGAGGAACA
AATAAACATGACTTCCAACTACCACACTTTTAAATTAGATGTTATTATATACAATTTATGCACAAAAATACATGAGTTCT
AACACTTGCTTGATATTAAATGCCAGTATCATGTTTTATTTGGCTCCTATCTAAGGAAGTTGTCCTTACACAAGACAATC
TGATGAAAAAGGGGATAATTTTATGTCCGAGATGCGTTTTTTGTGAGAACAAGCAGAAACTGTTCGGCATTTGTTCCTTC
ACTGCAAGATCACATGTCAGATTTGGAGGCTATTCATAAACCTTTAAGGTTTTTCCTGGACTATGCCAGACTAGGTTACA
GAGGCCCTTCAAAGTTGGGAAGAAGCTGGGTTCTGGCAAGAAGCAGAAGTAGGTGGAGAATCCTACCAGCCAGCATATGG
TGGACAATCTGGAAGGAGAGAAATTCTAGGTGTTTTGAGAACATAGAAAATAGTATAGAACGGATCAAATTGAATTGTAT
CTTGATTCTATGTTTTTGGTGTAATCAGATTCGGTCTAATGATCATTGTATCTATTATTGATATGTTAGATTCAATATAG
ACATGGGATCATAGGATCTGGATTTACTTGTAATTATGGCCCTAGTACGTCCCAAGTACTGATCTGTTTCTATCAATAGA
CACAAAGTTACCAGCTTCAATAAAAAAAATGTCATTCTCATGCAAATAAAAATAAGTTTCTGATTGGTTATTTTGATGTA
TTTTTTTCACTGGGTTTGAATTTCGGTATAATTTGGAATCCTTGTAGCTGTAGTTGTTTTACTAACAAAATATGGATTGA
TATATTTTCTATTGTCATGTTTACTTATAACATGGAGTTATCCAGTTATAAGTTTCATAGTTAGAAGATTTCAGATCAAA
ACAAACATATATGGAGCATACTTATTTTGATGAGAAATAATACTTGTAGATGGAAGTTACTTAATTTGGAAACATGTGGA
ACTTTGAATAAGCTTTCCAGATCTACAATTTGTTTTATTGGATTGAATTTCTATTACATGCAGAACATTAAGTAGTTAGA
TAAGTTAAAGAACTTGTTGTATTTTCAATTTCAGTGATATGGCTAAACAGGGAGATTTCTAATTAAGGATCTTGTGAACT
CATAAACCACTGAGATGCAACACTTGATTAAGGAAACTAAGACCAGAATGATTATTGAAACCTATAATTATTAGTATTCA
TGATGTAACTAATTACAATTTCTAATTTTATTCAGCAAAAGTCTGTTGGCTGCTATCTCAAGTAGTCATGCTGCAGTCTC
CAGAGGAAAGCACGGAAAATTTCATTGTGGTTCCTTAATGATTATATGCCCTAGTCTACTAACATCTAAATATGTTCACA
TGAAGCTAGAGATCATTGTTCAGGAGGTGTATAACCCAATACCAACAGGAATACAAACCTGTCGAAGTGAAATAAGGAAC
TAAAGATTTCAAGTGGCCTGAAGGGAAGCAGTTGCCACTAGAATTTGAAGTCTTGCTATTGTGAAACTGGGCAAACACGA
ATAGTAAAGGTAAGTAAGAGTAAGCAAATAAAGGACATTGGCTTACGAATCAAGCAATTGAAACCAGAGACTCTCTGCTT
CATCGGGGTCCAATCGAGGGCTGTTCCTCTGGCACAGTCCAATACAAGTGCGTAAAATCTCTATTATGTCAGTGACCTGA
AACAAAATAAGATGTTAAAGGACTAGACCTAACAACAAGAAATCTTATCATGGAAGAAGAGTTTAGAGGGAAAAACCTCT
TTCTTGCTTAAAATAGCTTTGAAATGCCCCGGAGCCGTACCACAATGTTCACTTTCAACAGCAGAATCAAGCAGGATGAA
TTTATCATTGAGTGAAGATATAACAAGCAAAAGGGCACTTCCGATGTCACCAACCCTTTCTAACAAGAAAGCAGCTGCAT
CTATAACTCCATACTCCTGGCATAAATGCAAGCAGCGCTCCACCCTGTAGCTTTCGGAAGTCTCCAAGAATCTGAGAACT
GACTTACGCTCGTACCTACATAATAGCTACACAAAAAAAAGATTATAAGGAAGACGCTGCACTTAGATGGCAGTACAAGA
AAAAATTGCATCTACAGAACCTAAGTCAGGATTTTACAACCTCCTTTCAGAGTGTGATTCGTCGTTTCCAATGTGGCTAA
TTGCTATTAGGCTTTTTAGGAAAGTTCCCCTCTGCCTATGCAGTTAGCTCGACTCCAGGTAAGACTCTAAATGGAAGCGG
CTTCTGGAACAGACTTTTAAGCAAAAGCTCTATATTCTGGTTTTTTTTTTATGACAAGGGAAACCCGCAGCCGCTACCCT
TTGGGTGTGCACAGGGTAAAACCCCTGTCCTATACAATAGCTCGCAAACCACATAGGAGAGGTTACCCGCACTAGGCAAG
CCTGGTGCGACGAGCTCGACCCAGAAGGCAAACCCCTTGCTTTCGTTGGCAAGGGGTTTTGAACTTGAGACCTATAACAT
GGAAGTCCCAAGCCCAAACCACTGGGCCACCCCGAAGGGTTCTATATTCTGTTTTTTTCGACATATATTCTGGTAGTTAT
AGTCACTAACAGCAGATGGTTAAACTAAAAATTGCCCAATTAATTTATTTAGATCAATAAAACAAAGACCGAGATAACAA
AACTAAAACAACTCTAGAAAAACAGACTGCCAAGTAGTCAAACCTATCTGTTGGAGGTAAAAGAGAGGGTCCATGGAAAA
TATCAGTAATTTGTAGGATGAATTTAACCAAAACACTCATTTCAAGATAGATAATGGTAGATACATCAGGTTCTGGTCTT
CTGGAAAGATAAATGGCTCGGAAATAACACTCTAAAAGAGGAATTCCAGTAGCTATACCTTTTGACCTCATCTCTACATG
CTGCTGTGAGTCACTGTAGAACAGAAACCAAATGGAACTTAATTATTAGAAGAAACACTCAAGATTGGGAACTGGAGGAA
GTAGTAAATCTTCTGGTCAAGGCTAGAAGTAGTAACAGTAAACCCCCCTCATGATGGACAAGTTGGTGGAGCTGTAGTGA
AAATGGTATGTTTACAGTGAAATCATGCTATTTCAATATGTTCAGCAGCAGCAGAAATTAGAAGATTGGCCGCGGAAGCT
AGTGTGGAATGTCAAAATTCCTACCGGAAACGCTTGCTTCAGCTGGATAGTGTTATCTGGTGCTTGTTTAACACATGAAA
ATTTGAAAAGAAGGAGGCTCTCATCAACAGTAGGTGCTATATGTGCCTATAGCACTCTGAAGATGCATCTCGCCTCCCTA
TATCACTGTAGGATAGCAAGCGAGATATGGAGTATGTTCTTCTGCCTTTTTGGGGTACACTGGGTAATGCACTTTCAAAA
CAAACTAACGAAGTCTACAGAAATTGGGGGCAGTGGGAAGTTGGTAAGTCCATCCGGAAGATATAGCATATGGTACCAGC
TTGCACTTTTTGGTGCTTATTGAAGGAAAGAAATCACAGATGCTTTGATGGAGTACAAACTCCCATAATATCCTAAAAGC
TAGATGCCTTGTAAACCTTTTTGGTTGGTGTAGGCCATGCTGTAAATAATTTTTATCAATTTTGTTTTCTTTGTTAGCTC
CTTAAGCCACATATAGGAAGGCACTGTACAGGGAGCTGACTCCCTTTTGCTCTCTGCTGTAATGTTCAGTATCCTCTTAA
AGCATTTTCAATGAAACTCCAGTTACATGATCCAAAAAAAAAAGATAAGAGACGAGCAGGTATTTCCATCGATACAGGGC
ATATCAGGAGAAAGTTCATTCTCAATAAGCTAAACGACATTTAAGGAAAAGAAAGTGAACTAGAAAGGCGTTCTCACCTA
TATAGGATAAAAGGTAGACCTCTAATATAGAGCATTTTTAACAATGTATGAGTACAAGAGCAAAAAGTCTGTACGACACA
GTTATCTTCCATGTTTAGACAACATTTCACTTGAGCCAAGGGTCTTTCGGAAACAGCATCTCTTACCTCCAAGAGGTAGA
GATAAGGTCTGCGAGCACTCTACCCTCTCCCTAGACCCCACTTTGTGTGATTTCACTAGGTATGTTGTTGTTGTGACAAC
ATTTGGCTTTTGTTCAGAACATCCAAAGACAGCTTTTCTGATAATCAGGTTAAATTATTTTGCACAAGGTATAGGATAGG
AGCAAGGATGTAAGTGAGCATAGGGAGGGAGCCTAGAAAGAATTGGCATTGAGACAGCACAACCAAGGTTAGAAACCAAA
CAAAGAGATACAGGAAGAGAGTACAGAAGGCTGGAAAAATGTAATTGTAATAAAAGCAAAATCTAACTTATATTTATGGT
TGAACACAACATAACGTGAAGTAGAAGAAAAGGGGAGAAGAACAGATTATGGGTTAGACAATTCGACAGAAGGAGGGTCT
TTAAAAGAGTCGTGCCGAAGAATTATTGGGCAGAGATGATTAGGCAGGACATGGCGCAGCTTCACATTACCGAGGGCATG
GCCTTAGATAGGCGGGTATGGAGGATGCATAATAGGTAGAAGGTTAGTAGGTAGTGGAGTGTTATCATGCTTTTCAAGGG
TTTAGACTTGTTGGTATTTGTCGTTATACCAGCCGTATTCTTGTAGTCCGTGCTTTTGATATCTATCACCATCTGTTTTC
TATTGTGTTTAGGTTATCGCACTCTCTGGTTGTTGTTCTTGTTTCTTGTAGGCTTTGCACTGTTTCCCTTAATATTTGCT
ATGTTTTCTTCACTGTTATCTTCTTCTTCGTACTTAGATTTCCTGCACTTTAGCCGAGGGTCTTTTGGAAACAGCCTATC
TACCTCCACGAGGTAGTAGTAAGGTCACTCTACTCTCTCCAGACCCCACTTGTGGGATTTCATTAGGTATGTTGTTGTTG
GGAGATAGGAGTCAACCTGTTGCTACGGATGATGGACGATGTGCAGATGGAAAGGGACTAACGGGATTCTATTGTTTAGA
CAGGCAGTGGAAGAGGTCTTTATTCAGTCAAATCATACTATATAATTGTAATTCAACTAGGAAATACGGTAACAGAGGTG
GCCTTGAAAAAATGGAAAATGGAGTCAAGTACCCACAAAAGTTGCTTGTTTTGGGTGGATTACAGCTTAAGGCTCTTGTT
TGACTCAGGATAATCTACACCAGGGCATAATATTATGCTCTGTAGCTGATGCGCACTGAGTGAAGATTCACTTTACACAG
TTGATCATATCTTCCTTCATTGTAGACAAACTTAGCAGCTATGCAACATGCCCTTGAAACTATTTGGAGTTAATGGGTCA
CGACAAGGATCTCAAGTTCTCATTACGTAAGTAAGCAAGGACACAAAGTGCAAACTTGCTGACTAGGTGGATAAATGGTG
GAAACCATATGAGATTAATGGAAAACCTGATATTGTTCTTGTTAAAAAGTTAAAATGTTAAAAACTGACATCAAAAAGCT
TTGGTAGATTGGACGAAAGGAAGAGACCAGCCATGGAAAAGCTAGAGGAACTTGATCACGGAAGTGCTACGCTCCATGAG
AAAGAATTGGCTAATTTTGAAAGAAATTTATTAACAGGGAGCTAGAAGAAATTGCCAAAGCTGAGGATATATCTTGGAGG
CAAGAGTCTAGATGCCTTTGGATGAAGAAGGGAGACAAAATTACAAAATCCTTTCACAAACAAGTTAATGCACATAAAAT
GTATAACTGTATTGACAAAATCAGCATTGATGGAGAGTAAGTAGATGATGAAAGGCATATCAGAGAACAGAGAACATATC
TTGGATTTCTATGATAATATTTTTACAGAAACTGAAAAGTGGAGACCAAAGTGGATTGATAAAAATCTGGTAACATTATC
TGATGATGGAAGTGATTAGCTTTAAAGGTGCTTTTCTTTAAGATGAAGTACAGGCTGTGATTAAACTATTTGATGGGGAC
AAGGCCCTTGGGCCTGATGGGTTTACCATGGTTTCTGAAGACAGTGAAGTTCTTCCTTCTATCAAGAACCTTTATTAGAA
ACTTAAGTTCTATTTTTATTGCCTTGATACCTAAGAAGAAAAGAGCTGCGGAATTAACGATTTCAGGCCCATAAGCTTAC
TGGGAGGTGTATATAAAATAATCGCAAAGCTAACAACTATTAAAGAAGGTGATAAATAAGCTAATATCAGGCAACCAATA
TGCATTTACTAAAGGGAGACAAATAATTGATGCAGCTTTGGTGGCAAATGAATGTATTGATCAAAGATCATCAGTTGAGG
AAAGGAGATGCTGGGGTAGTATGTAAATTAGATCTAGGAAAATCTTATGACCATGTAAATTGGTCTTGTTTGCTGTATAT
CGTGAAGTTGATGAATTTTGGTGAGAAGTGGATCAAGTGGATTAGCACTTGCATGTCTACTGTCAGATTTTCAGTTTTAA
TTAGTGGATTTCCAGATGCATTTTTAAAATCTCATTGGGGATTGAGGTAGGGAGATCCACTTTCTCTTTATTTATTTGTC
ACAATAATGGAAATATTGAGCTCAATGCGGAAAAGGGCTGAAGAACTGGGATGAATTGGAGGATTTACAGTGAGTGAACT
TGGTAATATATTGTACTTAATTGATTCATTAAGTCTAGAATAGGAACCTAAGTCCATTTCTTGAACATGATCTGCACTTT
CTTGCTACCTTAAATTAAATTACCTTACTCTATAAGAAAAACATAAGATGGAAGCAAATCATGAGATGGAGGATAAAATT
ACCCATAAACAAGCTTTCGACATAGACGCAACCCAGTTGAGTACAATACTCACCTCAATATAAAGCTCCGTCATTTCATC
AGTTATGTGAATTGGATAGTTCTGCAGGAGCTTAGGTAAGTCAGACAAGGCTTCCAGGTAGACCTCAGAGGACATATGTT
TCTTATTTCTTCCACTGGAGAAGTTTGAAGCATTATCTTTTCTTAAAGAAAAGAAGTTTAGGGTGCCTGTTGAATGAACT
TCAATGAGAGTCTTCAGATAAAGGAAAAGACTTTCTGGATTAGACCGCAGCTGAGACAAAATGTAATCGCTCTCCTCTCC
AAAATGATTGACAATCAGAAAAAAAGTTCCTTCCCTGTAGAATCCCAAAATTAGCAAAGATTTTTCAGCACTCTGTGATT
ATCCTCTAAAATATATGGTTAAACAGCTTGGTGCTGGCATAGAATGAACTTCATCTCATGAAAATCCAGCTTGAATATGA
ATGACAAACATTGTGGAATTGTATTGCAACCTGTTCAACTTGAGTAGATCTGGGATTCGAGAAATGATTGCTGATCTGAA
AGCATCAGATTCTTTGCCTCTCAGTTGCCGCAACATGTCATCAACATATACGAAAGCAAGAATAGGCTCATCAACAGCTT
TCATATAACTGTCTAAAGCAGAAAGATACTGATGTGTGATGGCATGAATTAAGCCGCAGACCTAAAATAAATAGTATGCC
CTCTTAAATAATTGAAGTCATTGATACTTGACAGAAGAAAAAGGAACAGAAACAGTTTCGCATGGAAAAGTACCTGATGC
AGCTGAGCCCTCTCACATAAATTCAGCAAGTAATCAGCATCCCAGTCTTCCTCTGGCAAAACTTCTAAAAGTGCAGTCAG
TTGCTTCTGTTTCCTATTGAAGGTTTCAACTATCCGCCCAGAAACGTTAGGGTAAGTTTCGTTACCCAGTGTCAGGTACT
CAAAAATTTGACGAAGGGTATCTTTTGAAACCTTAGCTTTTTCAGAGGCAATTAAAAAGGAAATAAAATCTAATATGTAT
TCGGTATCTTTCCTTGTAGGCCAAATGTCAGTACATATTTCATCTTTATTGTTAAAGGTACCACCAGTTTGGAAGTAACT
CAGATTAAGAATGACCGCAAGGACATCTACTACTTTCTGAACTAAGTTTATGCCTTCGATAGTTGAAATGACTACTTCAG
TTGTTTCCATCTTTGAATTGGCTGGATCCGATGCAGGACTGTAACTTTCATTTTCACCTTCTACAAATGCATATCGCAAA
ACATCCAAGGTGGCCTCTGTGTCGAGCTCTAACAGAGAGAGAAGGTTTGGGTTCGGTCCACTGTAAGGTAAGCACATTGC
TGTCGAAGAATTTGGAGAACTCGCTTCCTCCAACAAAAATTGCACAAGCTCTCTTTTAAGAGACGGCACACGTGTGGAAG
GGAATGCTCCACGCCCTGCACAGTTCATCAATTGCTTGAAGCAAAACACAAAAAGCACAACTAAGTAATAACTAATAAAA
GATAGTGTGTGAAATACCCCATTAAGGTCCCCACAAGAAGCAGAAATGCAGAATAGCTAAAATTATTTTTAATGATTCAT
TTCATTCCCTTAGAAATTCCTCAGCATAATCCCCCCCCCCCCCACACACACATTCCCAATCCTTGTTGTTTCTCTCCTGG
ACAAGATGCCGAGGTGCATATATGATTAGGATATTTACTGTGTCGGTCTTCAAAGACTAAATCCGTAAAGAGAACAGTAT
ATAGGCAATGCAACATGTCACAATATATATTAATGTGGGAAATATGTAAAAATCAATTTTGAGAAGGGAAAAGGCTCAAA
TATGCCATCGAACTTTGAGTAAAGGCTCATCTATGCCATCCGTTAAAAAGTTTGGCTCATCTACTGTTTAAGTAAAGGCC
CATCCATGCCATTATTTTTAACAGTGGTTTTGCAAAACCATTTTTTACATGTGGCCAATTATAATTCGACCACGTCATTA
TTTTTAAAAAAAAATTCTAAACAAAAATTAGAATTAAAATAACCCACCTGAATAAAGACCCACCCAAATTTTAAAATCCC
TATAACAATCGGTAACCCAATTCTTTCATTCACTTTCTCAAGCTAAAAAAAAGTGAATTTTGGCAACAGCGAAAACATAT
TGAAGAAATTCTTATGGAATGTTTGAAGCACAAGGAATGAGAATACCATCTGAAACTTTGTTGTATGCCAAAGGTTACAT
ATCAGTTTTTAGCTTTTTATCATACGAGGATCCGAGTTGCAAGAGATTGCTTGAGCATCTTTGTTAAGGCCAAAGCAAGC
ACTCCGTAGTGCTTCTTGTAGTTCCAGAGTACATGATATCAATTATAAAGATGAATATAATCTGAAGTTTAACTAACAGC
TGACAATGAATACCACAGTCAATTACAACAGGAAATGGCTTCCTGTATATGGCACATCAATAAAGTGAATGAAAGAATTA
GATTGAAAAAGTGAATGAAAGAATTGGGTTACTGGTGGTTATAGGGATTTTAAAATTTGGGTGGCTTATTTTTTTTTTTT
TTTTGATTTGCACCGGGTGTCCGAGTCTCTTTGAGCCCCGACTAATCCCGGGGGTGCACAGGCCCTCGGCAAGGAGTTTC
CCGCAAGTGCACCACGGTTAATTCAGGTTTTAATTCTAATTTTATTCAGAATTTTGTTTTCTTTTAAAATAACAATAATA
ATAATAATAATAATAATGTGGCTGAATTATAATTTGCCACGTGTAAAAAATGATTTTGCAAAACCACTGTTAAAAAATGG
CATGGATGAGCCTTTTCTTAAACGGTAATGGCATAGATGAGTCAAACTTTTAACGGATGGCATAGATGAGCCTTTTCTCA
AAGTTTGATGGATAATTGAGCCCTTCCCTTTTGAAAATAACCACGTGTGAGGGAATATTCCTCTAATCTGTTAACTTTCT
CGAGATTCTCTAGCGCCTTGTTTATCCCATCTTTCACATCCCCAAAGTCTCTTACTCGTGTCCTTCAGTTTCTCCTTGAA
CTACACTATCTATCTTCTTCTTTTCTTTTGTTTTTTGGTGTTCTTGAGAAGGTAACAGATTCAGTATATATATATACACA
ATTTGTGCTGGAAACCAAAATGGTAGTTGCATCATTACATCAGTGATTCACTAACCCAAAAATCCTTAATCTTCTTACAA
GGAATCTAATATATAACTACATTATCTATCTAAAACCAGTCTAACCATACAACCAAAGTAATTGTCTCCTTGAAGGCTCT
GATGCTAACACAAACAAGGGAAGCGTCAAGTTCTCTCAATCGCCCTCAAGGTACATGAAGCTGAATGCTTTAACACACAT
GCGCATAAAATAATTGACAATTTTATATTTCCTTTAATCTGAATTGTTTCCTCATTTGATCTTATACCACCAAACCTTTC
AAAATTAACTTCTTTTTTCATTAAATTTTTTTTCAAATTTAACTGATATCACAAGAATCAACGACCATGGTAGAAAATAA
AATAGAATCGCAAAGGATATAGTATGAGCAAAGTGAAACCCAAATATATCCCTTTTGCTTCTGTTCTCAGCTTATTAAAA
ACGGACTAATTTTTTTAAGCACACATTATCAAATGCGGAAAACCAACCTAAATTTACTCGTATAGAAGTTATAAATAACA
TATTGCAGACCAACCTGGAGGAAAAGCAAAACCTTGGAAGCAGTACTTGAGGTAAACAAGCATCTTGTACCTATTTCCAC
GAGGAAGGTGAAGTTTGTTTACTTGGAAACACCAATGTGCATTTATAAAAATGTCAAAAATAATAAATGACACTTTAGGA
ATTGGATCACCTACTTTAGGCAGAAAATTAACATTATATGGGGATATCAAACTTGTACATGGTATACGTCATGTTCATTA
GATAATTAATATATCCAATATACACATAAATCAATTTACCCAAGAGCAGTAGCACTTTCTCTTTTGCTATCCCGCAAAAT
TAAAAAGAGCTCTTCCAATGGAGTCCTAAAATCATCAAGGCCTTTGTTGAACAAATAGATCAATGCACCATGCAGTCTAT
GCTCCCTGCATAGGCGAACAACCTACAAAATAGATTAAAAATTTAACAGCTAAATCCGACAAATTCACAGGAAAGAGAGA
AAAAAATCCAAATCAAAGCCTATAGTGGAAGCTTTATTTGATTTAGGCAACTTTTTTCCTGTTTGCGGACAACTGTCCTT
TGCATTCACGTCTTATTAATGAGAACCTTCATCTGTTCATAAAGCAGTAATCATAAATTTTGACTTATAAAACAAGCAGC
AATACCTGATTGAAATCCAGGGACAACATGTCCATGTGGAGAACACACTGTTCAACACGCTGTAACCAACCTTTAGTGCT
ATAGTGCTCGACTAGTGCTTGCATTATCTTCAGCAATAACAGATCACAGTATATCAGCATACATTATAAGCTTTTAAAAA
TGAATGACAAATCAAGTGCCCAATGGTGACACAGTAAAGTAATATGAGGCATAAAACACCCCAATTCAAAAAAATTAACA
AAGCAAAACCACAGATATACCTCAGGTGGTAAAGATCCTAGCATGTCTTTCAATATATATGGCTCCAGAAGCTCCAAAAA
TGTATCTGTACATGGAAACATATAATTTGGCCAGAGTAATAGTTTCAAGGCAACATAACTTGTTGAAAATTGGAGTAAAT
[truncated: 489,546 more chars]
