# Supplementary material for: Homologues of potato chromosome 5 show variable collinearity in the euchromatin, but dramatic absence of sequence similarity in the pericentromeric heterochromatin
Source: BMC Genomics. 2015 May 10;16(1):374. doi: 10.1186/s12864-015-1578-1 (PMC4470070; doi:10.1186/s12864-015-1578-1)
Supplement: Additional file 3: — RH BAC tiling path sequences. Description of data: Nonredundant, multifasta sequence files of the individual BAC MTPs. The sequence contigs and scaffolds in the MTPs can be either ordered or unordered, depending on the quality status of the tiling path sequence. [file 12864_2015_1578_MOESM3_ESM.zip › mtp_3171.fasta]

>RH097B03-1
TGGCAAGAATAATCGCCGCTAAATGTCAATATTAGGGGCATATGCAGTTGTTTCTAATGC
TTATTTAAGTGCAGATGAAAGTATGTTTTTACTGGCTATTATGATCATATTTAATCCCTA
TATTGGTTGCCACTAAAGGTAGGTTTTGGTTGCAACTTAAATTAGTCAACACTATAAGTA
GCATTTAGTGTCAATTTTGATCGCTAGTAAAAGTATGGTACAGTGGCAACTTTAATTGCC
GCTAATACCTGAAAAGTATATATTAGTGGCAAGTTTAATGaCTGTGAAAATTACTTGTTA
GTGATGTTTGTCGAAGTTAAGAGTAATATAAGTTACCACTAAAGTCAGTATTAGTGGCAA
TTTTAaTtGCGCTAATATATAATTTGCCTCTACTAAAAGTATGTATTCATTAgAACTTTT
GTCGCCACAAATGAAATCTTTGTGATAGAGTGATCTTGGACATATATTATGTACTGTCTG
GAAATTGTATTATCACGAATGAAAATGTCTAGATGAATTACAGAAGATAATAGAGCGGAA
TAAAGGAGTTGTAATGTCATGCTAGCACAAGTACTATTAATATGGTACCAAAGCACCATA
AATTATTGTATTGAGTTATTTACAATAAAACTTACAGACTTAGAAGATGTATAATAAAGG
TGCCTGAAGAACTGATACAGGGGAAATGGTAATTAATCGATTACCGAGTTATTGGCATGT
TGG
>RH097B03-2
TGAAAACCAACTATTAGTGGCGACTATTATATGTATTAGCAGCAACTAATTTTGCCACTA
TAAAATTCTTTTAATGGCGACTATTATAGGTATTAGCAGCGGCTAATTTTACCACTAAAA
CATTCTTTTAGTAGCAACTATTATAGGTCTTAGCAGCGGCTACTTTAACCACTAAAACAT
TTTTTAATCGCGACTATTATACGTATTAGCAGCGACTAATTTTGCCACTAAAACATTCTT
TTAGTGGCGACTATTATGAGTATTAGCGGCAATTATTCTTGCCACTAAAACATTCTTTTA
GTGGCGACTATTGTATGTACAAACAGCGACCAATTTTGCCACTAAAACAATCTTTTAGTG
GCGACTATTATAGGTATTAGCAGCGACTAATTTTGCCGCTAAAGCATTCTTTTAGTGCTG
ACTATTATGAGTATTAGCGACGATTATTCTTGCTACTAAAACAAATTATTAGTGGCAACT
ATTATATGTATTAGCAACAACTAAATAGTGACTTTTCCGTAAGATTATGACTTTTAAAAA
GAGTAAAATAAATAAGAATCCTGATTTGCAAGGGCGCCGCATACATATAGGCGGGTCGGC
TATTGTAAACAGGCGCAATGTTAATGAAGAGCGGCAAGAGTGGTCATAAAATGAACGGGA
GAAGCGGTTATTGAAGGCTGAATCTATGTTCCTATTGTAGAGGGGAAGGGCAGTATTGGA
AATAAATAAATAAATAAAAAGAGAATCCTTACTTCTGGTGGCACCACGTCACCGGGTTGA
GGGTTCTCTTTTATATATATATATATATGATTAACAACTTAACTCTTTTGATCTTGTTTA
ATATGAGAGAACTTGAATTCAATGCACCTCTCTATTTAATACAAATTACATTATTGTATA
AAAGGAATAAGCTTTATGGATACTTTCTATCTCATTAATTAATATATTGAAATTCTCGTG
AAATATAAAAATATTAGGTCATTTCTTCCCAAGTGTCCAAACCCTAATTATTGGATCGAG
TTACACGATATTTGTGTTGGTTGGATGTAGCACGTACCCCACAAAATTAGTCGATGTATT
ACACACAAGTAGGAACGAACACCATAGTTATATAAAGGAGAGTCTATAGGATACATTTTT
TACTCACCAACTAAACATTGGAGAAAGGTTTTCCAAGAAAATATAAGGACACATATTGTT
TCTTCACATCCGACTTTCTTACCTAATGATGAATTTAAACTTATGGTATAGTAAATTTAA
ATAACAATCAAAATAAACATGATATTTAATCTAAAATCCAAATAATACACTCTACTCTTT
TAGGATAAGTTGCTTTCTTTTCGGAGACCTTTCCCGCAACTCCTTATCATTATTCAACTT
TCTATAAAACATAGCATCAACGTTCACCGCATATAATTTAAAAACAAAAAaCAAAAAAAA
GTATCAATCTCCTTACTTTATATGGTAAGAGAAGGTATCTCAAATTTTTCTATGGTAAAT
TATTAACTTCATCAAAAAAGGTAAAATATTGATGACATCCGATTCAAATGGCTAAATAAG
GTAAATGTTCAAAGAAGTCACTTACTATTTTTTTTTACTTTGAGAAGTCATCCAAAAGAA
TAATAATGGAAAGTAGCATTTAATTTTTTTtCCTTAAATATTTTTCTAGAAGTCATCCAA
CTGTATCTAGTCAACGTCTACAGTCATTTTGGCTTGAAATAAAATTTTCAAAATCTTGGA
GCCCACTATATATATGAAAGTTCAACCGACCAAACCCCTCAAAATTAGCAAACCATTTTG
TTCAAAGAAAGTGACAGCCATGGACGTCAAAAGCTCATCTTGCAAAAGAAGAAGAATCTC
TCATGTCCCAAGGATGAGGATTATGGATCTTCCATTGATGATTTTGATCGAAATTCTGTC
AAGATTGTCAATTAAGCCCATTTTCCGATGTAAGACGGTGTGTAAACTTTGGTACAACCT
TTTATCTTACGACCCTTTATTTGCTAACATGTATCAAACAAAATCCCTCAAATTCCCCTG
CATTTATCTTTTAGATGGTGTGGGCAAGCCTTCGCTTCTAGAACTCAAAGCAGAGTATAA
TTATTATGCTCGCCATTGTAACAGACCCATTCAATTGACCCCTGAGTTTCACTACCCTCC
AGGGAGAGTGTTTTTAGTTGGTTTGTGTAATGGATTCACTTGTTTCGTGAATGGTTCGAC
AAATATTGAGAAACATTTTGTTTATATTAGTAATCCTCTTTTGGGTGAATATTTCGAAGT
TAAATTGCCTGAATGGGAGATTAGTGTTTGGCGTGTTACTTATGGATTTTGCTTTAGCAA
AGCGTCTGGAAAGTATAAGGTATTGAGATTTGTAGCTAGAAAGGTTACTAAAGTATCGGA
ATTGGAGGTTTATACTCTTGGAGTTGGTGAGAAATGGAGAAATGTGGGTGAAATTTCGTG
TCCTGTATGGTATGATAAGTTTGACAAGGTTAATATCAATGGTGCTCTTCATTGGATGGA
TAGCGAAAAAAATGACATCATTTACTCCTTCGATATTGAGACAGAAAAGGTCAAGTCCCT
GCCAGCTCCACCGGGACTGGTAACTCCACCCTGGAACTTGAAGCTAGTAGAGTTGGGAAA
TTATTTATGTTTGACTGATTATTACAACACATCATCCACTAATATTGATATCTGGTGGAT
GAAAGAGTATGGGGTTTCTGAATCTTGGACTAAAGAAATCATTTTGGTGGATTCTGTTCC
GCGTGGTATGGTTCACATTAATTTTGAACCGATACTTATGTGGAAAGATGGAGAAATCTT
AATTCAATGTGGCAGCAAGCTAGCTTCGTACAACCCAAAAATGAAGAGTTTCAGGGTGGT
TTATGTTTACGGTAAGGTCATTACAGCGATTACATACACTCCAAGCTTTTACTCACTCAA
GACTATCATGGGGGACGACTTTCAAGTCACTAATGTTTATTCGAAGACTCAGACAGTTTA
GAGTAGTTGTTTTATCTTATTTCCTCCGGGATATGGTGTTTTGCTTTTGTGCTTCTGATA
TAAAAGTTTTACTAGTTTTTGGATGCTTTTGAATTCTGGATAGAGAAATCTTAAAAGCTA
ATTACTATTTTATATTATGAATATTGATGAAATTTATGGTTTTTGGAATCAGATGGCTTA
AGTTTTTCTTCTATGTTGTTAATTGTTAATATTAAGATAACTAGTATACCTACCCGTGCG
ATGCACGAATAATATTTAAAACATTTATCATTTCAAATTGTGAGTGTGTTTGCACTGGCA
AATGAACCAGAACCTGAGCTCCATTAAAAAATTAGACTTTCCATTTTCTTTATAATTGGT
AATAACAACTCTTAATTGATATTTGCGTTAATAATTTATACATCATCAACATATAGAACT
TAAACTCTTTTTCCTTTTATTTTCTAGTGAACCAACACAACTACGGCATTTACGTTATAA
AGGTTATGGGGAAAATTTATATATCATCAGTCAAAGAATCATTCTTTAAATACAAAGAGG
ATTATAATAAACGAAATGAAATCCAAAAAATTCTCATATCAAACATAGATGTTAATTATG
TCCAACTTTATGTAAAGATATTTCACTCGCGTTTCATTTTAGACTTCATTAACTATATAC
CAAGTTACTCTCTTGCCTTTATATAGTCCATGGCAATCAGATTCTGTTATGTCCAACTTT
ATAGAAAGATATTTCACTCACGTTTCATTTTAGACTTCGTAAATATATACCAAGTTTCTC
ACTTGCCTTAATATAGTCAATGGCAATAATCGTTGATGACTCTAGAAATGGACAGT
>RH097B03-3
AAGCTTCATACTCAGCCATATTGTTTGTGCAATTAAATCGGAGTTTAGCCGCCATAGGAT
AGTGTTGACCAGATTCTGACACTAAGACCGCTCCGATACCTTTCCCTTGATGATTTGCCG
CTCCATCAAAGAATACTCTCCAACCAGGGTATGCCTCAGAAATATTTTCACCAACAAACG
AAACTTCCTCATCGGGAAAATAAGTCTTGAGCGGTTCATACTCTTCATCAACTGGATTCT
CCGCAAGATGATCGGCCAAGGCTTGTGCCTTTATCGCCTTCTGAGTCACATACACAATGT
CAAATTCACTCAAAAGCATTTGCCATTTCGCCAACTTCCCGGTCGGCATTGCTTTCTGGA
AAATATACTTCAACGGGTCCATCCTGGAAATAAGGTATGTGGTATAAGAAGATAAATAAT
GTCTCAACTTCTGAGCAATCCATGTCAAAGCACAACAAGTTCTCTCCAAAAGAGTGTAAC
GAGCCTCATATGGAGTGAACTTTTTGCTCAAGTAATAAATGGCTCGCTCCTTCTTCCCTG
TTTCATCATGTTGACCAAGCACGCATCCCAATGCATTATCTGAGACCGACAAATATAGCA
ATAACGGACTCCCTTCTCGTGGAGGGACCAACACCGGCGGATTGGACAAATAGTTCTTGA
TGGCATCAAAAGCAGTTTGACATTCTCCGGTCCACTTGGTCGAGGCATCTTTTTTCAATA
ACTTAAAGATGGGCTCACACACCACGGTGGATTGAGCTATGAACCGGCTGATGTAGTTCA
ACCTTCCTAAAAAACTCATCACCTCTTTCTTAGTCTTCGGAGGAGGTAATTCTTGGATCG
CCTTGATCTTGGAGGGGTCGAGCTCAATGCCCCTCCTGCTAACTATAAATCCCAACAACT
TGCCAGCTGGCACTCCAAAAGCACACTTGGCGGGATTTAACTTCAAATTGTATCGGCGTA
AGCGATCAAAGAATTTCCTCAAGTGAGTCAAGTGATCCGAACTCTCGCGGGACTTAATTA
TGACATCATCTACATACACCTCGATCTCCTTGTGAATCATATCATGGAAGATGGTCGTCA
TGGCCCTCATGTAAGTAGCACCGGCATTCTTGAGACCAAAAGGCATCACTCGATAATGAT
ATACACCCCAAGGCGTGATGAAAGCTGTCTTTTCTGCATCTTCTTCATCCATCAGGATCT
GGTGGTAACCCGCATAACAATCCACAAATGATTGCATCTCATGCTTAGCGCAGTTATCAA
TGAGAATATGAATGTTTGGCAATGGAAAATTATCTTTCGGGCTAGCTTTGTTGAGATCTC
TGTAGTCAACACAAATTCTAATTTTTCCATCTTTCTTGGCAACCGGAACAACGTTAGCCA
ACCAAGTCGGATATTGTGTCACTTCCACTACTTGGGACTCGATCTGCTTTGTAATCTCCT
CTTTGATCTTCAAACTCAACTCAGGCTTGAATTTTCGAGTCTTTTGTTTTACTGGACTGA
AATCTGGATTGATTGGCAACTTGTGGGACACCATATTTGTACTCAGTCCTGGCATGTCTT
TATAAGACCAGGCAAATACGTCGATATATTCCCTAAGCAAACGAACCAGGTCTCTTCTTT
GGGCTTCAGTCAGATGGACACTGATTCTGACTTCTTTGACACATTCCTCATCTCCGAGAT
TCACAGTTTCAGTTTCTTCAAGATTTGGCTTGTGTTGATTCTCGAATTGTCGAAACTCCT
CAGCAACATGTTCGGGTACCTCATTTCCTTCTTCATATTCCTCACACTCATCATCACCTG
CCTCATTTTGTTCACTCGGTTCATGACATGACATGACATTGGCAGGTTTTAAATCAATAT
TACTGAAATCATAAACAAACAAAGTTAAGAAAGTAAAATATAAACATATAAGTAAACAAA
TAAATTTTGATAAAAGAGTCTTTTCATTTAAATTGAAAGACAAGCACAGACTTTGGCCAT
GGCCGAGGGCCATTTTGCCTTTTTAAACATCACGAAGGAATTTAAAGGTTTCAAACAAAT
AACAATTGCATAAAGGGTGGGTCTCGGGCCTTTTCCGGACTACCACCGATTTTAAAACAA
ACAAAATGCATGTCCTTTCTACCCAGATGAGCGGGAAATCAGGAGTGGTGTGGAGGTCCA
GTTCTGCAATTGCTCCTCAGGTACTGCATCACGGATGCCTGATGTCACAGCCTCTCCATC
GATGACCGCATCAATCTCCTCAAAAAGGCCACAGATTCCTTCCCTGAGACCACCATCGTT
GACATTTTCTCGTACCGGAAACGACTGGTACAGATGAGGAATTGGCCTGGCCAATGCTTG
ATCAATATTCTTGTTCTTCATCTCTGCTTCATCAGCATCCGTGGGGACATACCCCAAACC
AAACTTTGCTCCTTTGGTGGGAATTTGGATAGGCTCGACGATTCCTTGAAAGTGCTTCCC
CAATCCGAAACCTGGTTCGAAACCACTCTGGAGCATAATAGTAGCAATCATCTTGTACAT
GGAGGGCATAGGAGGTTGCGGAGCTAAATCATCACCGGTGGCATTTACTAGCTCCACCGT
GTAGAAATCAGAACCTCGAGAAATCTCGTGAACGATCGGCGCATACCCATCGGAGTGACT
CCCTTCACCATGAATGACCAATTCCTGGTCCTTCCAAACAAACTTCATTAGTTGGTGGAG
GGTAGACGGCACGACCCCAGCCATATGAATGAACGGTCTTCCCAGAAGCAGGTTGTAACT
GGTGTTGATATCCAACACCTGGAACTCGACGTTGAATTCCGCAGGACCTACCTGAATATC
CAAGTTCACTGCCCATATCGTGTCTCTCTGCACTCCATCGAAAGCTCTCACGTTGACCTG
GTTTTGTTGAACATTTCCCAAGTCGAATTTCAGTTGCTTGAGAGTCGAAAGAGGACATAT
GTTGAGACCGGACCCATCGTCGACCAAAACACGATTTATAACTTTGTCCCGACATTTGAT
GGTGACGTGCAGGGCTTTGTTGTGCATCCTCCCTTCAAAGGGCAGCTCTTCGTCACAAAA
GCTGATTCGGTGTCCCCGGATGACCTGATTTATCATGGCTGCTAAATTGTCACTATTAGT
ACCCACCGGCACATAAGTATCATCCAAAGCTTTCATCAACGCTTGCCTATGCAGTTGCGA
ACTCATCAACAAAGCCCATACAGAAATCTGAGCTGGTGTCTTCTCCAAATGCTTCACAAT
TGAATAATCTTTCGGCTGCATTTTCCTCCAGAACTCTTCTGCCTCGGCTTCACTAATCGG
CCTTTTTGTTTGGTCCTTCTTCTGCCCTCCTTGAGCCAACTCATCCGGTGTGTAGCACCT
GCCGGATCTGGTCATACCCTGGGTAACAGCCGTTTCGATCACAAACTTTGGTTGGGTAAG
AGTTTCTCGTGGCACCAAGGCAACAGCCTTCTCGGGTGTCAGAATCACAAACTCTTTCTT
CTCTCTGATGCTCAACGAAGCTACAGCCCTTTCCAGTTCATCAGGAGCAATCGAAACTAT
TGCTTTTGTCACGCACCAGTCATCATCGGTCTCTATCATATTGATAGTGGCTCCTCCATG
ATTTGGCAAAGGATTACTATTGACATTGGGCGCGACTGTCTGAAGAGAGACCACATTCTG
GTCAATCAGGTCTTGGATCTTATGCTTCAGGTTGATACAGTCCTCGGTATCATGCCCAAC
ACTGTTGGAGTGATACGCGCACCTCTGATCAGGTCTGTAAAACTTTGAGCTAGTGTCAAC
CGCCTTGGGCCCCACTGGATGAATATATCCTGCCGCAGTTAACCGCTCGAACAGCTTTGT
TCGGCTTTCAATGAGCGGAGTGAAAGTTCTAGCAGGCTTCTTCTCAAATCTGGGACGGGA
GGGATCATAATTGCCTTGTTGAGGGGGAGGCATTTGGCGATAATTTGGAGCATTCGGACG
GGGGGCTTGATATCTGGGATATGAGTTGGTTTGGTAGTTTGGTTGTGGAGCTTGGTAGTT
CGAGGGGGTATTTTGGTAAAGTGGAGTTGGGGTTTGGTACATTGGGGGAGGCATTTGGTA
ATTTGTTTGAATGTTGGAACAGTTGGGGGCGACATTTCGGTAGTGATGAGATGGAGTCTG
GTAAACTGGAGAGGGTGTTTGGTAGATAGTAGGGGAAGGTTGGTAGCTAGGAGGGGGAGT
ATTTTGATAACTGGGAGGAGGGGTGTTTTGGTAACTGGGGGGAGGGGTACTTTGGTAATC
AGCCTGTGCATAACAAGCCGGGTATGAAATCTGTGAAGGTCGAGAACGACCTTGGTATGA
TAAGGATTTCCTTGGGGTTTTCTTCCCCTCGCAAGAGATAGAGGACACATCCTCTCTTTT
CTTCTTCAACAAGCCCGAAGATCCGGGCGAGGCAGCAACACGGGCAATCTTCCCGGTTCT
CAATCCATCTTCGATAGTCTCACCTACCTTGACTATCTCAGCAAATTTTGCTCCAACGAG
CAACATGATTCTGTCATAGTACTCGGGCTCTTGCACCCGCACAAACACCTCGACAATTTC
CTTTTCTGACATAGGAGGTCTAACTCTAGCTGCCTCCTTTTGCCACCTATATGCGAATTC
TCTGTAACTTTCGGTCGACTTCTGCTTCATTTTCTCCAATGAGTAACGATCAGGAACGAT
CTCCACATTGTAGGCGAATCGTTCGATGAAGTCCTTAGCCAGAGCGTTCCAACTAGACCA
CTGTCTCGTTTCATGAGACGTAAACCACTCTAGAGCCTCTCCGCTCAGACTTCGGCTAAA
GAGCCGCATTAACAAAGCTTCGTCTCTCCCAACTCCCACGAGTTGGTCACAGTAGGCCCT
CAAGTGTGCTAAGGGGTTCCCCGTTCCTCCGAAGATGTCGAATTTTGGCACCTTGAACCC
TTCCGGAAGGTCCAAATTCGGATGAATGCATAGGTCTTCGTAACTCAACCCGGCGACCTC
AGGAATGCAGTTCAACTCCTTCATGGCTTTTCTAATTTCCTCCTTCACATCTATCTTGGC
GGTCTCTTCCTTTGACCTCCACTCTCTCTCCCTCTCCTCATAGTGGTCGAGCTCCGAACC
ATGGACGTCATGCTCGTTGGGGACCGGTATTTGGAAAGTGGCTTTTTGTGGTAGTGGTGG
GGCAATAGAGGGACTTTGGGCATTTTGAGTGGCTTGATAATTTTGAGGGAAAGTCTGGGG
GTTGGTATGTTGATTTTGGTGATTGAGGGGAATGTGTGGGCGGTTAACGTTTTGACTTTG
AGGGGGTAGGCCAGTTTGGGGGTTTGTATTGGAGGAAGGGAGTGGTGCTTGGGGGTTGGT
ATTTTGAGGAGGGGGTGGTGTTTGATAAGAGGCTGAGGCGTAATGGGGGTTTTGGGTGGT
AAGGTCAATGATAGAGGGATTGCGAGCAGGACTTAAAGGCGGGTTCTGAGCTTGTTCAAC
GTTATGAGGGGGGATTTGAGCTGGAGGTCTCCCATCTGGTTGAGCGTTGACGGCAAAATT
CGGAGGAGGCAAATCTTGTTTTCTCTGCATCTCGACCCTCATCTCGGCAATTTGTTGCAT
CAACTGCAGGATCAGTTCATTCTGATCGGCAAGGACAGGCTGAGCTACCACGACATCAGT
AAGGTCGATTTCTTCGTTGTTATCACCCATTGTTGCTTTTCCTTTTTGTGAACTTTGGCT
GGGAAAGGAATCTGTAGGCCCTTTAGATCTAGTGAAATAAGGATGATCGGCCAGCGTATC
AACACAGATCAGTTCTAACTACCTGTAGAGAAAAACAACTCAAAGGCAAATTTGTCAGTA
TTAGTTTTGGATGAATAATGCAAGATATCACATATAAAGCAGATAAACACATAAAAGTTG
TTTTGTCTGAGAACACGTTAACCCACGAATAATGCGGACTGATTTTTTGAACAAGCAGGA
ATTTGCTCGTTTTATTTTGGGGCTAGTGATTCAGAAAGGTTAAATTGCGCTGAGCTAAGG
TTTTCTTGCTGCATATTCTGGCATCTGTTGGTCTGAACTCAATGTTTCCTTGTAGAATGA
AGGGGAAAATGAAAATCTTAAAAGATAGGGGCCGGGCCTTGAAAGGCTGCCTACGTATCT
CCTAAGGAGAATTCAGGCCCTACGTAGTTCGAATACAAAGGAAACTTTCATTTTCATTCA
TTCATTTCTGGTGTTTACAAGGAAAGTGAAAAACAGATAATAAAACTCCTAAGAGATAGA
TGGTGCCTTTATCGAAACCTCTTTTTCTGAATGTCGTATTAACCACGGGGGGTAAACTCA
TATGCTTCAGGGGCGGTTTCCTCATTCTCTTCTTTCCACCGTCCCTTGAAAGGAGGTCTA
TAGACAATTTCCTCCTCAAGTTCCTCTTCAACAGATTCAGGTCCAGTGTCTTCAGGACCA
CTGTTGGTGGCCTCTTGGTTGAAGAAAGGGTATTTTCCATGTAGTTTTTGAAGTCTCATG
GTTATATCATTGTTGAAGGCATCATGTTCCTTTCGCATAGCAACCGTTTCCTCGTTCATG
ACAGCATATCTTGCCATCTTAGCCGCTAACTCCGCGTCCAGTGCTACACTTTTGGCTTGC
GCGGCTGCGGTGGCTAATTTTATTTCTATTCCTTTTTCTCCTATCTCTCGAATCTCTTGT
TTGAGTCGACCCAGTTTCATCCTTAGACTCTCCTCAGTCGTTTCCACTTCGACATTCTTG
CCCTTTTCCATCTTAGCAACAGTTTCACCTTTCCTGAGATGATAGAATAATATTTTAGGA
TTTGATGGTAGGATTTTATTTCTGGCCGAGAAACTCGAGACTCGTGGAATTTTGGTCGGA
CATTTTGGTAGTGACTTGTATTTGGCATTTTCAGAAAATTTGATAAGGAGTGGGCTAAAA
ATGTCCTCATTCAAAGCAACGTATCACATAAAGAGTTAAAGCACACAAGTAAACAGACAA
ATATCGCGTCCTAAACATGCATGTGACCCTTTTGTGCCAAGGGTAGGCCTAGCGAGTTGA
AGGATGTATTGCGTCATTTTGAACAAATTGTTGCACCCCCcAAAACAAGATTCATAAATA
ATTAGAGAATTCATTACAAGTTCAACAAAAGGGGTACATCTTTTAGGGAAGGGATAAACT
ACAAATACAGTAAAGTCAATCCCACACAGGGGAATAAAATAGCTAAAAGGCTGAAGGTCC
CGCTCCTCCCCTTGCTTTTTCTACTTCTTCGCGAATAAGGAACTTGCTAGTCATCACATG
CGGCTCGGCGAACACAGCTTTGGAAGACATCGATACGCCCTGGAGAGTGTTAAGCTGATC
ATCCAAATTCGAGTTCAAACGTACCAGGCAGGCTCTTGCGTTAGCTAACTCCTGTGTGGC
AAAGGCTAAAGCCCTTTGGCTTTCGTATTCTCGATGCTGGAACTCTTGTTCCCTACGTTG
GTATTCTTGCTCCCTACGTTGGAACTCTTGCTCCCTTCGGTCCCATTCCTGCTGAAAGTG
GTAGGCTTGAATTTGGAGTCTTACCTGGACATCTTCAATCTGTCGGCCCGTACGTGGCGT
CGGGTCGAGTGTACCACGCAGATCATCCTGCAACCATTTTTTGTACTCGTCAACATACCC
AGCGTCATATCTGTCCTCAGCCATGCTTTCCTTTAGATTGACCCGCCCAGCCCATTCATC
GAGAATTTCCTTGGCATGAGGTATCTTGTCACACCCGTCGTAGTCAAAGACGTAGCGACT
AGCGTCTCCTTTGAAAGGTAGAATTTGTGTTCTGCCGAATTGCCGCATTACCCTGCTAGG
GTTGTAAGGTCGTACACCTCTAATGCCAGGAAGGATTAAGAAAGGACACTTAGCACCCTG
AACAGCTATTTTTTCTGACATGAAATCTTGAAACATCCATTGTACATTTCCATCTTTTAT
GTCGTGAAAGACTTTAGCCCATGCTTCCCTCGTGCTGTGGACCTTGAATCTATTAATGCT
CAAATGTAACTCATAATGGTCAAAGTGACTTTCTTTTCGTGGTTCGGCTAATTTCTGTTT
CTGGGTCTCGCATGTCTTCACTAGATGTTTAGACATCCACCATTGCAGCAGGATATTGCA
CCCTTGAAAAAATGGAAACCCATTTTTGCATTGACCCAAAGATCGATAGATGTCAGCCAC
AATGATTGGGGCCAGGTTGAAATATTTCTTGACTTGTCCCTTTTTACCAACGCCTTCAAA
GATAGCGTGAGTTACCATGACAATCCGAGTATCAATTTCATTCCCTCCGTCCTGGGGGAA
TACCATTGTCCCTAAGAGGCATACGGCAAATGCTAAAGTTTGGGTTTGACTCCAACTACT
GCGATTAAGGAACTCATTTGGAAAATTCTTGTAATAGTTTTCGTGTCCCCATCGTTCATA
GAATTTCATAAGCGGAATACTCGGGGTGTCTAGCCAGTCTGCATTTACCAGTAACAACAT
GTTTTTCAGTTCTTTGCTGGTCGGCTTATCCGGTAGCAAAATGTGATGATCTGGATGATT
TTTCCTTTTCTGGCACATTCCTACACTGTCTAAGCAATCTTTGATTTCTTCAACAGTTGG
TGTCATTTCAACATCTCCGAAGCGAAACACCATTCTCTCATCATCCCAAAATCGAGTGAC
CACCTCGATGAACTTAGGCCATACTTCGAGATTCATTATCGACGGGAGGTGACCCAAGTG
AATGGAAAGTTGTCTTTTCTGATACGCATTGAGATTGTACCACCATACACGGAGAAGGTT
TGGCGTCTCGGTGACCATTTTGAAACTCAAGTGTTGCTTGGCCATCTACAAAAACATACA
AAGAATTAGATACCCCCAAACCCAAGACACAACAATTTGTCAAACAGCGCATACATCCTT
CAAACACGTAAGTATGAATGTCCGTTCGGGTCATAGGCCCTTTGGACTCAAGGTGGTCTT
TCTAATGGGCCCAACACGCCTTGGGTATTGGGTCATCTTAGGCCAATGCGCTAAATTTTG
GGACTGAGTTTGGCTCTACGCTAGTCTTAACTAAGAGTGGGTTTTGTTTATAGTGGATAG
GTGACCCAAGCGGACAACTTGGGTTGGGACAGTTAACGACCGTTGACTATCCAGTAGCCA
ACTACATTCGTCAGGGTGCCCCGAGAACAATTTGGTTAACGAACGACTGCGGCCCGCATA
ATCGTCCTTTAATTGGAAATAAAAATAATTGTCGTTTGACGAAGTATGTCATGCCATGAG
TGCAACAGTTCAATATATACGATAAATAAAACAAGTAGACAGTTAAATCACATAGCCAAA
TAAATTAATTTTAAGGTTAGAACCATTCAAATCCCCAGCAGAGTCGCCATTCTGTTTTGT
TTGGAAAATATATTTTGGACTGGATTAGAGTCGCCACTTAATTTTTTAAGAAAAATCAAG
AAAACTATTGTTTTCAAAAGACTAAAACAGTAAATCTATTGAAAACTATTAAGGGGGTTC
GAGGTTCCTATTAGTATTCTAGGAAGGTTTTTAAAGCACCTAGAATATCCGCTAATGCGG
TTATCCGACAATTAATTTATTTGGCTAAAATAATTTAACTTGATTTGAATTGCAAAAGTG
AACTACTTTATAGTTGAGACCTATTTTAATAGAAAAATAATGAAATATTATCTAAGTGAA
GTATTTCATGAACTTACTTATTTATTTATTTATTTTTAATTGAGTAAGAAACGAATGATT
TAGTTAGGTGATTAATTCAAAATAGGCGTTTTCTGGGGATTTGAATTTTCGACCTTAAGG
TTAGTGGAAAATTTTAACGAGCACATAAACACAACAAAGAAGGGAGGGGAAGAGATTTGG
GCCCAAATCTGGTTTTTTTCTGTCCGCCTGGGCCAGTATTTGGGCCTATTTTCATTTTGG
GCCCTCGGCCCATCAAAATCATTTGTACCTGTCCTATTCTAACATACTAAAATATTTTCT
CTTTGGGCCTTAGGCCCGATTCTTCCACCTGTCCTAGACTAACACATAAATAACAATTAA
AATGATAAAGGGCTTAGGCCCAAAGTAACAAAATACAATTCTTTGGAATTAAGAGTGGGC
CTTTGGCCCAATCTTTTCAATTTCTCGATCTGTTGCATATTCTTTCGACCCCGAAACCTG
TTCGTCAATTTTTATAGCTGGCCGGTTGACTCGATAAAGGAATTCGGAGCCTTTATGGCT
CTCGTAAAATGCAAGGGCGGAGAAAAGTGGGAGTTCATAGCAAACTCGGACAAATTCACA
TACAAAGACAAATAAAGTCATATTAGTAACGGGATCAAAAAAATTCAACATATTTCTAGA
AAAATAAAGTGACCGTTAAGATAACTAATAACTTAGCACGGTAAAACCATAATATAATAT
TAAAGACTAATTTAAACTTGGCCAATTACTCATTACTAGCTACAGTAAGAAGAAAGGATA
AATTTGATACACATTCATGAATACTAGTAACATGTTAAAGATCAATCTACATCACACGTG
TCCTTCAAACAAAGAAACTAAGGCCAAAGGTGTAAACTAGAGATTGTAGGCACGCACGGC
ATATAGATTATGAGCAAATCCCATTTTCTTTAGCCTCCGCCAATTTTCAGCTTTATGCAC
TCTCATATTGACATATATTAAATGAATTATTAAGGAAATAAACAATAAATAGAGCTACAG
GCAATGGACCTTGAAATTTTAAAATGCCCCAAATAATCTTACGAATCAGATTTTTGACAA
AAGCAAGATTTGGAAAATAAAGCAAAACAATCATATCCTTTGTAACCTAACAAGTGACCC
GCAGAAAGATCTCAACTATGACTTTGCATTTGAGCTAAAAAATTAGAATTTAAAACCACA
CGAATGATAACTCTCCTAACTAAAGTGTATAAATAGTTACAGTGATGTACAACAATAAAA
CAAACAACTAGTCCAGAGACTTATTTCAAGAAAACTAGGAGAAACTCATCCCGAGTTTTG
AAAAAAATAaTAATATATATATATATATATATATATATATATATATATTATTa
>RH097B03-4
AAGCTTGAGGGACGTCCACATGTATCAGAGTTGGAGGTTTATACTCTTGGAGTTGATGAG
AAATGGAGAAATGTGGGCGAGGTTCCAGAACCTCTATGCAGATCATTTTGTAAGGCTAAC
GTCAATGGTATTGTTCATTGGATGAATTCAGAAAAAAATGACAGCATTTACTCCTTTAAC
AGTTGGACAGAAGAGGTGAAGTCCGCGTGGTCTGGAAACTCCATCCTACAAATTGGTGCT
AGTAGAGTTGGGGAATTGTCTATGTTTGTGTAATCCTAACGATAGTGAGTATGTTGATAT
ATGGTGGATGAAAGAGTATGGAATAGTTGAATCTTGGACTAAAACTCGCATTTTGAAGGA
CACTATTCAACCAGATATCAGTTGTGATAGATTTATACCAATCTCAATTTGGAAAGATGG
AGAAATATTGATGCAAAGGGATCGTCGTACACAAGTAGCTAGTTTCTTACAACCCAAAAG
AAAaGAAGCTTACGAAGGTTAATTAATTAATACATACTTTCACTTAATAATAAATCACTT
AGCTCCCATTTTGTTCATTGAGATCAGAAGGAAGAGACAGCCATGGAGAAAAGGAAAATA
TTAAATTAATTTCGAAAAAAAATTTCACCATTAATATGTTAATCCTGAAAACAAATAAGA
CATAATTAGTACTCCTATTAAATAAGGAATAATAATTAATAGCCCTTATAATAAGGCGTA
TTAGTCTCCTAATCAAAATCTAATTCCTCAAACATACGGTCCTCACTTAATAATAAATAC
CTTACACTTCTAATAATCCTATTGCTATATATTGTATCGTATTATATTGTTTTAATAAAT
AAAATAGGTATTCCTAACAGATTTTGAAAAGGAAAATATTGTGCTTTTAGGATTAGGATC
GATTATAGCGATGTACTTGGGGATTCTGAAAGCATTGTACACTTTTATTTTCTTTGAGAA
AACTCTCTCTGCTTTAGCTTGGGGGATTAGGCTTAGTCGAACCTCGATTTGTTCAAAGAA
AGTGACAGTCATGGACCCCGGAAGCTCTATGATTTTAAAGAGACATTGCAAAGAAAGAAT
CTCTCATTTCACCACGATTATGGACCTTTCGAGGGATATTATGTCGGAAATTCTTTCGAA
ATTATCAATCAAGTCGATTTTTTGTTGTAAGATGGTTTGTAAATTGTGGTATAATCTTTT
AACTTCAGAACCATTATTTTTTAACATGTATCACAAAAGATCATCATCTAATTTTCCAAG
CCTTTTGCTTACTGTTAATGACTGTGTATTTTCTTGTGGAACTCAAAGCAGATGATTCTC
AACCACTAAAGAGAAACATTGTGTTGAGCCCTATGTTTCATCTCCCTTCACCCAAATTGC
GATTAATTGGTTCGTGTAATGGGTTTGTTTGTTTGTTGAATGGTCATGTTGGAACTAATC
ATTCGGTTTACATTAGCAATCCTCTTTTGGGTGAGTATTACAAGGTTAAAATGCCTGAAC
GGGAGGAAAGAATCCGTGTTGCTTATGCATTTTGCTTTAGTGAAGCCTCTCGACAGTATA
AAGTATTGAGATCAGTACTTAAAATTTTTGAAGGACATCCACAAGTATCAGAATTCGAGG
TTTATACTATTGGAGTTGATGAAAAATGGAGATATGTGGGCAAGGCTCCAGAGCCTCTAT
GCAAATCATCATTTAGTAATGCTAACGTCAATGGTGTTGTTCATTGGATGAGTATGGATA
AAAATGACAGGATTTACTCGTTTAACAGTTGGACAGAAAAGGTGAAGACCCTGTTAGCTC
CGCGTGGTCTGAAAACTTCATCCTACGACTTGATGCTAGTGGAGTTGGGGAATTGTCTAT
GTTTGTGTGATACTAACCATAGTCAGTATGTTGATATATGGTGGATGGAAGAGTATGGAA
TAGCTGAATCTTGGACTAAAGATCGCATTTTGAAGGATACTATTCAACCAAATATCCTGT
AACATCCGACAATTTGAAATAGCTAAGAAGAGGCTTAGAATTTGAAAATTTTCATTTTTG
GAAAGGATTTGAAAAAAAATCTGGAAAATTTGGCTAAGTATGGAAATCAGTGATTTTTGG
CCAACTTTGAACAGTCATAACTTTTAACTCAGAATGAGTTAGGAGTAGTTCCAGTTATGG
TTGTGAAGCTTGTGGAATGATCTTTCCAACGCCGCTGAGTTTGCTCAATTCCGAGTTCGT
ATGAGCGAGTTATGACCTTTGAAAGTTGGGCAGTTGACAAGGAAATCCGTCCGGGAATCA
TTAAGGGCATTTTGGTCTTTTCCCTAGCTATTTCTTTTGAGGATGTTTTATTGTGTTAGG
CTGATTTTTGGATCATTTTGTTCCATTCTAAGAGAGTGAAGGCTAGAGCTTGAGAAGAAG
AAGAGAAGGAGAAGAGAAGAAAAGAAGAAGAGGAGAGGAGATCAACAAGTTTCCGACAAG
ATCATCGTGGATTTTCGTCGGGGGTGATCCCTACCAAGGTATGTGATCTTTTAGTGTTGG
GTGATCCTTTCCCCCACACACCTAGCCCTTTTTATGTATTGAGGAAGGATTGGATTCGTT
GTTAAGGTTGTTAATTGTTGAAGTTCATAGTTGTATTGTTCGGTTGGTATTTGAGTTGTA
ATCTATGGGTTGTTGAGGGATTTTTGTGCTTCCAAGTGTATGGGTTGAAACCTTGTTTTA
GGAGGGTTTAGAGCTGGAGAAAAGGAGGATCCCAAATATAGTCAGTTTCTCAGAAGCGAT
CGACGGACTAGAGGTACGGTCCGTAGATCGATCTATGAACCGTCGATCCCCTCCGTAGCT
CCACACTTAGAATTTTCAAGAATTCAGGTACTGGAACCCTCACAGTATCATTCTACGGAT
CAACAGTACGGTCCGTAGATCAATCTACGGACCGTCGATGGGTACCGTGGTTCCACACTT
GGCCATTTTTCCTGAATTGTCCTCAAATACCTTGCCTGCTGATCTACGGTCATGACCAAC
GGTCCGTGAATGGACCTACGGTCCGTAGATCACTTCCGTCAATGCCATGTTTCTGCATTT
CTTATTGTACCTATGTTTCCAAGTTGTCTCCAACACTTCAAGTTGCATTTAAATGTCTAG
AACTCATTCATAACAGGTGATTGTATCCCTTGAATCCATAATTCAATTCAAGGCGAGTTA
GAATTGAGTTAAAGAGAAGTTAGAGTCAAGTCAAGCAAGGTTAAGAAGTTAGTTCAAGCA
AGTTTTCAAAGTTGTTCGAGAGTCTTTATTGAACGCTTTTACTTCATTCTAAGGCTCAAG
TTGCAAGTCAAGTAAAGAGTTTAAAGTTGAGTTCATTTCTCAAAGTTATTAGGGGACTAT
GTATTCCCAAAGAAGTTTTTAAGGAAATGTTTTTACATTTAAACAAGGTTGGAAACTGAG
ATTTCCAAAAGAGCCTTCGGGCAAGTTTTTGAGTAATTATCTCATATCAGCAGGAAGAAA
TATGTTTTAAAAACATAAGAGACAGTACATTTTTGGGAGTAGTATCGAGCACCGAATTGG
GGGAGCGTTCAAAGAACCCACAGCCCCCATAGAACCATGTTAGCCACCATGGGTAGAAAA
GGATCGTACTTTTTAGGTGAATCCTTTTCAGATTAGACTAGTGGATCCATTAGGCAGTTC
AGGTCCTATACCTTTGGCCGGGAATAGGATGCTCTGGCAGCGTGAGATTGATCGCTGTAT
CATCACTATAGCTCTTATGTGATGGTTGTCGGTTAGAGAAACTCCCACAGCAGTTATTGT
ATTTTCATACACAGAAAGTATTGTATTTTATATACATCAGTTCATTTGTATTTCTATATA
CATCTCAGGCTTATCATATCTTTGCATACACACAGAGTTTATAACATGTTTTAAATAGTC
TTTCTTTATATCGCACTTGTTTTAAATTGCCTTATATTGAAAGAAGTCAGTCAGGTTGAG
TTGAGTTGAGCCAGGTAAGCTATTCAGTTTCTCCCAGATCTCCAGATCTCCTGCTAGCCT
TTGTTGCTTAGTTCCAGCTCGCATACTCGTACATTCCATGTACTGATGCCAGTTGGCCTG
CATCTTATTATGATGCAGATACAGGAACCCCGAATCAGCATCCTGCACGTCGTTGATCCA
GCTGAGCACTCCAGAGTCTGTGGTGAGCCTCCTTGCATTCCGGAGGACTCAATTATTTGG
TGTACTTAGTTTTGTTCTATTAGGATGTTGCGGGGTCTGTCCCCACATCCATCTCAGTAT
ATTAGAGGCTTTATAGACAGTCAGACAGTCAGTCAGTCAGTAGTTTTGAGTCTCTCATCC
ATGTATATGTATGTATATGTAAATATTCTATTTTGAGACTCGAGTTGCCCTTTGGGGCAT
ATTTTTATCAGTTAAGTCGTTTATGTCTTTGCATGGCATTGAGTTATTCTGTTGAGTCAG
GTTTCCGCTGAGTTAAGAAGGCCAGGCCAAGGGTTCGCTTGGGGCCAGCAATGGTCTCCG
AGTGCCGGTCCCGCCCAGGGTGTAGGCTCGGGGCGTGACAAACTTGGTATCAGAGCCCAG
AGTTCAAGAGTCCTAGGGAGTCTATGAAGCCGTGTCTGTAGAGTCCTAGTTATCGGTGTG
AAGCGCGCCACATCTATAATTGGGAGGCTACAACATTTAGGAAGATTTCTCACTTCTTTC
ACACTCATCTCGTGCGTTAGAGTTTATCTTTAGAAAGTTTCTTTCTAATCCGTGCTTGCG
CGTGTTTTCAGATAGTCATGCCTCCACGAAGTGTTGGTAGATGGCGTCTTCCTAGACGTT
ATGTTGATGAGCAAGAGTTACCTTATGCACCTGGAGTGCAAGATCAAGGGGAAGTTTCTA
ATGCCGAGTTTAGAGAGGCAATTAGGATGTTGAGTCAAGCTGTAACTAATCAAATTGGTC
AGCAAAGGGGAGCTCGACAGGAAGAAGCTAACACTTCTCGGATTCGTGAGTTCTTGGGGA
TGAATCCTTCGAGTTTCATGGGTTCGAGCACTACTGAGGATCCAGAGGATTTCATTGAGG
ATTTGAAAAAGATTTTTGATGTGATGCATGTGGCCGATATTGAGCGGGTTGAGCTAGCTG
CTTATCAATTGAAGGATGTTGCTAGAACTTGGTTCGACCAGTGGAAAGAGGGCAGAGCTG
AGAATGCACCACCTGCAAGTTGGGCCGACTTTGAGGAAGCTTTCTTGGGGCATTTATTTC
CTCGAGAATTGAGAGAGGCCAAGGTACGTGAGTTCCTCACACTTAAGAAGGAGTCCTTGA
GTGTTCATGAGTACAGTTTGAAGTTCACACAATTATCCCGCTATGCTCCGGAGATGGTTG
CAAACATGAGGAATAGAATGAGTTTGTTTGTTGTTGGGTTGTATCGGTTGTCAAGTAGGG
AAGGTAGGGCTGCAATGCTTATCGGGGACATGGACATATCCAGGTTGATGGTTTATGTGC
AGCAGGTTGAGGAAGAGAAGTTGAGGGACAGAGAAGAGTTCAGAAATAAGAGAGCTAAGA
CCGGGAGCGAGTCCGGGCAGCAGAGAGGTAATTCAAATCGTTCCTCCTTTCAGCAAAGGC
AAAAGGGACCTGCTCCATCATTTGCTAGAGCACCTGCACCCAGATACATATGTGAATTTA
ATGGCCAGAATTCGAAGGACTTCAAGGCTAAACCAGCGCAATCTTCGGGTAGTGTGGCGC
AAGGGAGTAGTAAGCCTCCTGCTTGCGCCAAGTGTGGAAGAAACCACTCAGGTATTTGTC
GAGAGGGCTCCATTGGTTGTTTCAAGTGTGGTCAGAATGGACATTTCATGCGAGAGTGTC
CAAAGAATAGGCAGGGTAATGGGGGTAGTAGAGCACCATCTTCTTCAGTTGTTTCGCCAG
ACAGGACGACACCCAGAGGAGCTACTTCTAGCACAGGTGGATGAGCAAATCGCCTCTATG
CAATCACCAGTCGTCATGAGCAAGAGAACTCTCCAAATGTTGTCACTGGTATGATTAAAG
TCTTTGCTTTTGATGTGTATGCTTTGCTAGACCCAGGAGCAAGTTTATCTTTTGTAACTC
CTTATGTTGCGAATAAGTTTGATGTTCTTCCTGAAAGACTTTGTGAACCCTTTTGTGTTT
CTACACCTGTTGGGGAGTCTATTTTAGCAGAAAGAGTTTATCGTGATTGTCCTGTTTTCA
TCAATCACAAGAGCGCCGTGGCTGATTTGATTGAGTTAGACATGGTAGATTTCGATGTCA
TTCTAGGTATGGATTGGCTTCATGCTTGTTATGCATCGTTAGATTGTAGGACTCGAGTGG
TCAAGTTTCAGTTTCCGAATGAGCCAGTCTTAGAGTGGAGTAGTAGTTCAGCAGTGCCTA
AGGGTCGTTTTATTTCGTACCTCAAGGCAAGAAAGTTAGTTTCAAAGGGTTGTATCTATC
ACTTAGTCCGAGTTCATGACTCTAGTGTTGAGATACCTCCTTTTCAGTCAGTTCCTATAG
TACGAGAGTTTCCAAAAGTGTTTCCTGATGATCTACCCGGAATTCCTCCTGAGAGAGAGA
TAGATTTCGGCATAGATCTTATTCCGGATACTCGTCCTATCTCTATTCCGCCATATAGGA
TGGCACCAGCAGAGTTGAAAGAGTTGAAAGAGCAGTTGAAAGATCTCCTAGATAAGGGTT
TCATTCGACCGAGTGTCTCACCTTGGGGCGCTCCAGTCTTGTTTGTGAGAAAAAAAGATG
GTTCCCTTAGGATGTGTATAGATTACCGCCAGTTGAATAAGGTTACCATCAAGAATAAGT
ACCCTCTTCCGAGGATTGATGATCTTTTCGATCAGCTTCAGGGTGCCACTTGTTTTTCAA
AGATTGACCTCCGATCAGACTATCATCAGTTAAGGGTAAAGGAATGTGACATCCCAAAAA
CAGCTTTCAGAACCAGGTATGGTCATTATGAGTTTTTGGTCATGTCCTTTGGGTTGTAAG
AAACTACTTGTGTGGCACGATCCCTTTGCATCAATATTTCTCCATCTTTCCAAGTTTAGA
TTGGTATAAATCTATCACAACGGATATGTCACGCCCCGAGCCTACACCCTGGGCGGGATC
GGCACTCGGAGACCATTGCTGGCCCCAAGCGAACCCTTGGCCTGGCTTTCTTAACTCAGC
GGAAACTTAACTCAACAGAATAACTCAATGCCATGCAAAGACATAAAATACTTAACTGAT
GAAATCTAGCAAAAAAGGCAACTCGAGTCTCAAAATAGAATATTTACGTAAATACATAAA
TGAGAGACTCAATACTAACTGACTGACTGTCTATCTATGAAGCCTCTAACATACTGAGAT
GGATGTTGGGACAGACCCCGcAACATCCTAATAACACAAAACTAAAAGAAACAAAATATC
TAAGTCCTCCGGAAAGCAAGGAGGCTCACCACTGACTCTAGAGTGCTCAGCTGGATCAAC
GGCGTACAGGATGCTGATCCGGGGTACCTGTATCTGCATCGTCATAAGATGCAGGCCAAC
TGGCATCAGTACATTGAATGTACGAGTATGCGAGCTGGAAATCTAAACCACAACTTAAGC
TTGAAAAGAGTACAAGAGAACACTTACCTTGGCTCTGTTCAACTCATGAATAACTAAACT
CAATATATAAAGCAATATGACACATGCAATATATAAAGCTTGAAAAACTCTTAAAACATG
ACGTGAAAATCATATTTATAATATCATAAAATACCATGCTTCCTCTCAAGGTCTACTTGT
GCAATGTATGAATGAAGTCCCATACCCCCATCCATACTAAGCAGAACCCTCGAGGAACCA
TGCTCTTTCTACTGTGGGAGCTTCTCTAACCGATAAACCACCACTATGAATCTGAGTGGT
GAAACAATGTTTTACCTCACGTTGCTCGAGGATCATCCTATATCTTGCCGTGATATAGGA
AGCTAACTTTACTAAGTGGATCCATTAGCTTAGCTTTACGGGTTCATCTAAAGAGTATGA
CCCGTTAACTCCCATGTTGGCTATATGGTTCTTATGGAGAGTTGAGTTTAATATGAACTC
GCGTCCCCAAATCGGTGCTCGATACTACTCCCAAAATACTTTAGCTCATAAGTGTTTTAA
ACACATCTTTCTTTAATTGAGATAATTACTCAAAATCTAGCCCAAAGACTCTTTTGGAAT
CATAGCTCCTTTTTCTTGAAAACTCTTTCTAAAAAGAACATCTCAAAACCATATTTTTAA
TATGATCATTGATGACTCGGGATATTCATACTGCTTAAACATTGATGGTATATCTAGAGA
CCATACTGTTTAATCATTGATGACATACTCGATTTTCCATACTAATCATGTTTTAGAAAC
TCTTTTGCAAAACTCATCTTTTCTCAAAAAGAGATAGTACTCAAACTTCTCAAAACTCTT
TTGGAAATCTCAGTTTCCTCTCATCTTAAATGTGAAAACATTTATAAACTTCTTTGGGAA
TACTTAGTTCCCTAATAGCTTTTGAGAAATGAACTCAACTTTATGCTCTTGACTTAACTT
GAAACTTGAGACCTCTTACTTAGCTTGAAACTCTAAGCTCTTTGCTTGACTTGAAACTTT
AAGCTCTTTGCTTGACTTGAAACTTGAGTCTTAAAATGAAGTTAAAACATTCAATAAAGA
CTCTTGAACAACTTTGAAGACTTGCTTGACTTGCTTCTTACTCTAACTTGACTTGACTCT
AACTTCTCTTTAACTTGATACTAACTTACCTTGAATTGAACTATGGATTCAAGGTATATG
ATCACACGTATTTAGACGAGTTCGGGATGTTTAGAAACACTTTGGGGTGTGGGAAACAAC
TAGGGAACATAGGTATAACACCTAGGAACATGCATGAGAAGGCATGGAAAGAATGGGAAA
GCTTGGCGCTCTTGGCGCTCTGAGAGGCGCGGAGCGCCAGGCCAAAAACTTCAGAGAGGG
CCTGTTGGCGCTCTGAGTGGCGCGCCGCCCCAAGGGCTGGGCTTCAGAGCCCCTCTTGGG
GCGCGATGACAGGCGCGACGCGCCAATCCCCTTGCCCAGAAACTCGACTTTTCTCCCTTT
TTTCTTCAACTCTAAACCATCCTTACTTCAAAGGATCTAACCCCAAACACTAAGGATCAT
CATATACTTCAACATACCATGGATTACAACTCAAAACACAACCCAATCATGTCTCACAAC
CAACAACAACTTCAACAACACAACTAACAACATCAACAACAACTAACAACTTCAACAACA
AACCCAATCTTTCCTCAAATCATAAAATGAGCTTGGTGTGTGGGGGAAAGGATCAACCCA
CACAAAGAACTCACATACCTTGATAGGGATCACCCCCGACGATAATCCACGTTGATCTTT
GACGGAAACTTGTTGATCTCCTCTTCTTCTTCTCCTTCTTCTCTTCTTCTTCTCAGGCCC
TAGCTTTAACTCTTTTAAAATGGGACAAAATGATCCAAGGATAACTGGAACTCCACATAA
ATCATCTTGAGCTAGAATTTATGACTGTTCAAAGTTGGCCAAAAATTCACATTTTTCCAT
ACTTAGCCAAAATTTCCAAAACTTTAAAATTCTTTCCAAAAATGAAAATTTCCAATTCTA
AGCCTCTTCAATTATTTCACATTGCCGGATGTTACATATTTCCTCCTGGATATTATGTTT
TTCTCTATGTTTCTCGTGTAATTCAGTTATAGACCTGCCAACTTTTAATGTGTAATGAAT
GTTTTTGAGTTATGATAGTACAACTCTGCCTCTATAAGCAGAGCATACCTTTTCCCATTT
TAACGTTTCTTGCAATGTGAAGTCTTTAAAGCTATATTCCTTTTGTTTCAATTCATTCTG
CACTTGTATGAATAGAACGGACTAAGGAACAAAATGAGAACAGAGAAAACATGGATGAGC
TCGAGCACGAGATGTCTTCCTGCAATTTTGTAACATAAGCTATACTTCATAAGCGTAAGC
TATTTTCGTCATATATGGGCATTCTATAACTATATAAAAGAGATCAATAAATGCATAGAA
GCAGCAACAAAACACTACTCTACCTTTCTATGCTGTCAAGTGCAGCAGTGATCCTGAACT
TGTTATCAAACTAGCCAACTTAATTAGGTGCTAGCCTAATCGAGATTGACACTGTCTTAA
GTCACGGAATCTCATCAACACGCTGCTTCTGTTGGGATCTATCTCGACAATATATTGAAT
TTTGGAATTTTATTTGTTAAAGACTGATAAATAGGAAGACATAAAGAGAAAAAAGGTAAA
TATTACCTCCAACAGTATAATTCAGGAAGACATTAAGAGAAAAAAGGTAAGTATTACCTC
CAATGGTATAATTCAAGAAGACATAAaGATTAAAAAAAAaGTAAATATTACCCCAACAAT
ATAATTGA
>RH097B03-5
TTTAAAAAAaTTGTTGAAATTGTTGAATTTAAGGTTACTATATTTATTTGTGAATTTTTG
GCGTTAATTTTATATTATTTTTTtCATATTTTtCCTATTTTTTATTAGTCAATTACTCAT
TTTCGGGATTTATCGAATTTTTTTTGTTGAAAATGGGTTGGGTAGTTTATTTAAAAGGGG
GCATATCTAGACATTTTTGAATAGTTTAGGAGTATATTTGACCCTTTTCCCTTTAATATA
AATGCTACGTGGTAATGTAAAAATGACGTGGCAATTCCATTTGGCATTTAACGCCCATAA
GGGCATATCTAGACGAAAAGTTGGACGGCGAGGGCACGAGTGAGCCAAACTTTAAACGGG
GATATATTTAGTCCTTTTCGAATAGTTTAGTGGCATATTTGACCCTTTTCCCATTTGATA
ATTATGTTCTCCAATTTTGAGTGTATAACACTCAAAATTGTATAAAGTTGTACAAGTAGG
CATACACGTTCTACACGACAAGATCATGGGAGATACATTCAAACTTATTTACTATGTCAC
GTACGATGCATGCATTGCCACGTAAGATACGTGTGTTTATTTATTCAAATACAAATTTAC
GTACCTATTTATACACGAATATAACAAGATAAGGCCCTATGAGTGCATTGGGCCCTCCAC
ATTAGCCCCAAAAGATTTATTTTTTTtCTTTTCTTTTTGGTATGTAAATGATAGAGATAT
TAGATAGTGAACTTTTTGCACTTTTTCCTAATTTGATGTTTTCTCATATCTTTTTACAAC
CCACCAATGAAGGCTCTATTCTATTATCTTCATTAAAATCTTGACCAGGTTCAATAATGG
ATTGCTTACGTGGCAATAAAAATCACTTATAATATCATGAATTAAAACAAAGTTTTTTCC
TTTTTTGAATGCAACTTTTTCCATTTGACCCAAAAGTAATTATAGGATATTTTTTAATCA
AAGTATTAATAGTAACGATATTTTTCAGCCCAAATGATATTTTTATGTAATTTTACATAA
TTTTAAGATATTTTGACTTTTTCCTTTTAGAAGCTTGAAGCTGTACATATGTACTCTTTT
GTAACTAAGTTTATATATATTTAAGTATCCAGTACATAAAACCCAAAAAAATTATAGGTG
TAATCATTATACAATGTAATATATTCATAATTTATGTTAGGTAAATCATGACTTTAATAT
TCTTTCTAAATATTAAAATATGATGAGAGAATTATTTATTTGTACTTATTAGTTTGTTTG
GTGAGTTGAATCTATTGATTGATGGTTAATATTGGCCCCAGATGGATTGTGACAATTATT
ATTTTATTCAAGTTGAATTTTAAAGTTTGTTAAATATTgAAAAAAAAaCAAaTTAAaTGT
GTAATTAATACGAGGTAACATGTTCCTCACATTTGTGAAATTGACATTAGGGAGAAATGT
GTATCATGTACTAATAATAATTCATGTCCATCCATTGTGTTTCACAAAGGAATGGTGCAC
AATATGATAAATATTATAATTATAAGTGAGATTTGTGAAGGATAGTGTGTACGTAAATTT
TATTTCTGTTTTtGATTGATTATCATTTAAGTAAAGCATATCAAAGTATACTTAAAATGA
AATATAGTAATAAAAAaGTCACTTAGAAAATAATAAAGAAAAGAATAATATTAAATATGC
ATCAAGTAATACAATATAAAaCTGAaGCAAaGAAaaTAaTAaTAaTCTTCTATATATTGG
AATTTGGgtAaTAaTAAaaTAAAaGaTggaag
>RH097B03-6
ACTaCCgTAcGTTAagTAAAATAAATAATATATATATATATATATATATATATATATATA
TATATTTCTTGGAAAaCAACGCATTTGAGCTAACCACGGGTGACCTCTAAAGAGCAGGAA
ATAAAATCAGATAGGCAAAACAGTAGAAGAGACAACGTGGATCTCATATCGAAGAAAGAA
GTCTTAAAATACAAAAATACCTCAACATTTTGGCACGAAATGAACCTAGATATATACCGA
TATAGATAAAaAAAAAAaCTAACTAAGATGAGTTTCAGAAAGTGAAAAGCAAGAGCAATG
GAGTTTAACACTTAATCAGAACATGAGCCTGAACACAAATAGAGAAGCACAAACAATGAA
GGAACAATCCAAACTTAAGACGAGCAAAACAACCACAAATTTAAGAAGAGCATATACAAG
ATACAAGGGCAAATGACCATTAAGCCCTCTTGAAAACGAACACAGGCGCTACTCATTTCA
AAACATACATCACACTGAACACATTACGCCAGCTCATATTAGAATTCACAACGAACTACA
TATCAAACCAACATAATGAACTTAAAATGAACAAGGGGACTACGAGTTGTTTACCTTATT
GCGGGCAGCGACTGGGACAGCTACGAGCTTGGGACGACTTCTACCACACAAGCACAGACA
CGAACCCGAACACGAACAGCAAACGGAAAAATGGAGGAAATCTCGGCCTCAAATGAGCTT
ATGCCAAGCGAAAACAGAGGAATGGGACTCAGACTCGAATTAGTTGTCTCTTATGCTTTC
TTTTTGTATATATCTTATATCTATACTTTCTCTGAAGATGTTCTCTTAGTATCAGTAAGA
ATGCCAATCTTTTCAATCTTCTTGCCCACTTTTCCCAACTTTTCTCCTAATATTTTTCCA
ACCTTTTTCTTTTTCTAACTCAGAATTTGCAACTGAACATCTCCTAATCTCTCCCCTCTT
CCCCTTTTTGTGAGTAATGATAGAATATATATAGCAGGGGGAATTAGGGCAGAGGTAGAG
GGAAACGAACGAAAATTCGGGTCCAAAGCCCATCCGAAAAATTCAAACCCAAAAAACTTC
TTTCACCATTTAAGCTAGACACTCTTTTTTGAAGTTTCGTCCCCATTCCGAAAGAGGAAT
GGGCGAATCGACGCTTGGGATTGATCAATCGTCCTTGAACTCTTGCGTGTCATCATCCCA
CGAAAGCAAGGACGAAAAATTGCAGAGGCTCAAGGCTGGAATGGCGCTGCTGGAGCGATT
CTGGACTGCTGGAGTTTGTCGTGTTCGCTGCTGGACTGAGAGGAAAAAGAAGCGTAGGGT
ATTGGGGTCGTTCAATGTTGTTGCTGCTTTTTGTCACGTTGCCAGCTGCTGTTGTTAACG
TTCACAAAGAAAaGGGGTTGGGTCAATGAAGGATTGGGCTGGGCATAGTTGGTTTGGGCT
ACTAATTGAATGCCCAAATTTGGTCTTAAGATGGGTTTGAATAAAATGTTAGATTTGACT
AAAATTGTAATAGGAACTAATCCCTAATTTAGCCAAGCGAATTAAAAAGGTAGCCAACAT
GAATTAATTTTAGAAGGTTCGGCCGGAATTCGAATAGGACAAATTAACATAATTAACTAA
CAAGCTTCTTAGTCTTAACAAAATAAAATAATTGACTCAATTATAAACTAATAACTCGAA
ATTATAACTATAGCTTAAAGTAAATTAATAAAATAATTGACTAAAATGTAAAACATTTCA
AGATGATTTCCAAAAATAGTGTGATTGTAAAAACATACACATTTATCATTTAAAATGATA
AAATTACTTTTAAAAATAATTTGGAGTTATTTTGAATTTCTTGAAACTCATTAATTTAAA
ATTATAACCACCACTAATAAAATATAAATCTTTTTGAGATGATTTTTGGATATTCATAAA
ATATACTAATTATATACAAAATTATATAAAACATATATATTACTTAAAATGATAAAACTA
ATTAAAAGTAACTTGAAAAATATTTGAACTTTATATAAAAAAAaTTAATTATTTCAAATT
GTTTAGGATTTAAGAAGCTCGGAAATTAATGTATATCGGGGAGGGTCAAAATTGGGTGTC
AACAATGATCTAAAGTATACAAGGGCTTGATTAACATTACTCATAATAATTGTCCTGTTT
CATTTTTCCGACAGTCAAATTAACTGATCTTTAAATAGGGACGAAGCACGAGGGGAGTAA
GTTGCAATTATTCTTATATCAATGTAGTGAAAAAaTAAGTACTTCTTGAAACATTGATCA
AAGTTCAATTAGTTTGACTCTCGAAAAGTGAAACATGACAAGTATTTTGGTACAACGCTA
GTCACTCAAACAATTCACAGGAATCCGCTGTGTGAAAGTGAAAGTTCAACCAGACGAGGG
ATATGCTAAATTGTTGATATGGTGTTAAAGTTAAGAAGTTTGTCTCTCGAGCTCTGAATG
ATGCCATAGAAATTGGGACGGACCACAACTGTCTACTATAAAACTTTCATTAAACCAGGG
TAAAAACAGAGCCATACACTACTCTCTACTGCATTCTCATTCATTTCTATATCTATTCAA
CATAACTTCCGAAACAAATAGAGTAGTATTCAACGTGGCGATATACAACAAGTACATTGA
CTCTTTTTGTCAAGCCTAACTTCAAACATAAAGATTAAAAAAAaTTAAAAGGCGTATACA
TGTTAAATGACGATAACAAAACAAGAACCCAATGGAATTGGTTATTCTTGTTATTGCCTA
GACGACCTTACTCTGATACTATGAAAATAAAAATAAGAATATACTAATTGACGTAGATAG
AAGTATACTACGTACTTGTGAAATCCCTTAGCATTGTAaAAAAAAaTTAGCTACCAAAAA
CATAAACAACTTCTACTACAGGTGATCCACGCTGAAATGTATTTAGCAATACAGGGATTT
GGTTTTTGAGTTTTTCACTAGCATTATCATAATCTGGCAAGGGATGGATTCGTATTTTCT
CTAGTACAGGAGACTTGGCCAACAAAAGCTTGATAAATTGCATCTCACGATCCGAGCCTA
TAAAACAACTTAGCTCAAATTTCCTAAGGTGATTAAATGTCACATCTGAGAAAGCTTCCA
ATTCAAGACATTGTAGTACTGGAATATCGTTATTGTAGTCTTCAACCTGAGAAAGATAAT
CGACAATGCAACTCTCTAAACTTAAAAAATTACGAAAAATAAAAGAGAAATGAAGGAGTC
AATTGATTAAGAACCTGGATTTCCAATATTTGCAAGTGTTGGAAACTTTTAATCAAGAAA
AGAACACTCGAGACAACATCTAATTCACGCAGATAAGTCTCATCTAGGCAAAGATGTTTG
AGAGAGTTAAGATCAAACGGAAGCCTTGTTGTTACTTCACCAGCTGCTGCAGCCAAAACC
TATCGAAAATACAAAAAATGACTCAAAGATGGAAACATGTTTCATCAATGAAATTGCTCA
ATGAAGTGATAAAATCACATTTACGTATACCTTGAGACTATGACCATTCAATACCAGATA
TTCAAGATGATAGACAGACGCAAAACAATTTCTTCTCCCCACATGATAGTTCTTATGCCA
AAGTGTGAGATCTTCAAGATTAGGGGTACTTTTTAAACATATAGACCCTTCCATTTCAGT
GAATTCAAAGGCTCGAAGCTTGGGAGCATTAATTTCAATGACACCAAAATAAACATTTTG
ATGCAACATTAACTTATCGAGCAATGGACAATTAGAGATCAAATTTTCAAGTATTTTGGG
AGAAATTGTCATGTTCCTTAATTCCAGGCTAATTAACCTATCAAAACCTTTGAAGGTCCG
TGGAACAAGTAGTATTGAACAACCACTGAGGATTAGATGCATCAATCGCGAACAATTGAA
AATTGAAGAAGGCAATTTATGTTTGTTATATCCTGAGATATTAAGTTCAAGATGCTGAAC
GCGATTCCTGGAGAGGAAATATATCAACTTGTCAAGCACAGGACAATCTTCAAGTCCGCG
AATCAAGAGGATAAACTTAGAAATTGGTCCATCATGAGAAGTCATAAGATGATAGATAAT
GTTAGTAAAGTTAGTTATAACAGTTATCTTGTCCTCCCAAAGTTTATAGTCGAGTTTCAA
ATCAGGTATTTTGCACCATTTATATCTCCATTTCGTTGATAAGATGCTTGTCCTAACAAC
TTCTCGTAAAGGCAAACACATAAGAATCTCATCGATTACGTTGTCAGGAAGGCTACTAAG
TACATCCAGAGGTACATTTTGACGAGCATGTTTATGCAACATTGTATCACCAATTAAAAT
CTGCAGAAAGTAAACATCATTATATTAATCTAGATGATTATTTAAGTTTTATAATCAACA
ACGATAAATTTATTTAATTTTTGCTATGAAACTTTTTCTTCACCTTTTATACAACAAGGT
AAAATTAAACTAGTTTTATTATTATTATTATTGGAATTTCGAATCCCAAAATTTCCATAA
AATTCATCCAATTTAGAATTGGATACATATATGGCTTCCCTGTTCAATTTCAAATTGGAT
TAATATATATTAATATTAATTATATTATATTTATTACTCCCTCTGTCCTTAATTACTTAT
CCAATTTTCCTTTGACAAATCAAGAAAAGACAATTTTTTTTACCTATTATACCCTCAATT
AATTAATTTTGAGAAGTTAAACTTCTTGAAAATCTTAAATTTTTAATTCATCCGCTTCAT
AATTAATAAGGGTAAAATGGTAAACTCACTATGTCAAGAATTGTTTTCTTAATAGATGTG
TCAATTCAAAAGTGGACAAGCAATTAGGGATAGCTGGAATATCTATAATTAAATATTAAT
TATAACTATCAAATATATATCACACATATTCAATTTTCTAATCAAAATAAAAACTCCAAT
TTACTAGTGTGGACCCCATAGGTTTCATGTTGACTTGACACACCTCTTAAGAAAGTAGGC
TCAAATATGTCATCAAACTTTGAGAAAAAACTCATTTATGTCATCCGTTAAATATTTGAC
TAATCTGTGTCATTTCCCTTTGAGAAAAGGCTCATTCATGCAATTATTTGTTAACTAAAA
ATAGTTTTGCTTTGCAAAATTATTTTTTACACGTGGTCAATTATGATTCGGCTACGTCAT
TAATTAAATTATTTTTTAAAAAGGAAAAAGACTCAAATATGCCATCGAACTTTGAGAAAA
AGCATCCCCGCTTGTGCGCCTCCTTTCCGTCCCCGGCGTGCGCGCCCGCGCGCTCGTCGG
GCGACCAACGAACCCGGCGCGGAAAGCGCCAAGGAATACTAAAATTGACAGCCCTCCCCT
CGGGCCACGTCCGTCGAGTGTGTGGGGGACGTGTGCTGTTCTTGAAACACAAACCACTCT
CGACAATCAGCTCTCGCATCGATGAAGAACGTAGCGAAATGCAATACTTGGTGTGAATTA
CACAATCCCGTGAACCATCGAGTCTTCAAACGCAAGTTGTGTTCGAAGCCATTAGGCAGA
GGGCACATCTGCCTGGGAGTCACGCATCAGTCCCACACGCCGGGGTGGAAGCTGGCCAGC
AGAGCGCTCAATCCAAATTTGATTTCTAGTAATTTATGTTGTTATTATACGGAACTTTCA
GATGCTCCTAGCATAAATTAACGTCCAGCCAACTATAGTGTAACAAGAATATAAACAAAA
TTAGTACCAATCACTACTAGACACAGAAACTTTTCCCACCGCGATTCAATGAAAAATTCA
TGTTATAAAACATTATTTTTCCACTCAGTTCCCATCGAACCAACCACTCTTTTGCAAAAT
GTTGAAATCAAATCTTTTACTAGAACAATAACATCTACTACCATTATGATTTATGAAACT
TATGTTTTACAATCGCTCGAGAAATCTATGCTCACTGCTGATGATAGCCGAAGCTGGAGT
AGCCTCTTAGTAATTCTCAATGCTTCTACAGGTTCAAGCTCTGGATGCTCCACAATGCTC
ATTGTCACGAGTGATGGCGAGCTAAAGAGAAGGAACTGTATAAACTCAAACTCAGGAACA
AAACTCGAGATATTAGTTAACTTGATCAGACGAAGTTTGCCCATTGTGCAATGCAGGCGT
TTTAGATAACCTGAGACTTGCTCTTGGTTTAGCTCGACGGTAGAAGCCTACATGGAAACA
GAGCAAAAATCTAACAAGCGCGTATTTATATTTTTGAAAAAAATATCATAAATTAGATGG
AATATTACGATTTACCTCAATATGAAGTTCTTGCAAATTCGGAGCACTCCTAATCAAGAA
TACAACAAAAGAGATCTCATTGAAGCTCATAAAATCTACACCTTTGAGTTCAATAATCTT
TAGAGAGTCTAGCGATGTTGATAGAATAGGCGGAACTAGAGTTTCAGCTAGGAGCTGAAA
AAAATGACACGCGAAAACATATTTTCATTAGATTTATATAAAATCAAAATAGAGACATGT
TATAAGTAATTTCAGTAGGTACTAACCTGTAGAAACTTGCCATTTAGACGAAGTATTTCT
ACGCTAGGCAAGCTATCCAAAACCAAATCGAATTTAGGATTGTTTTCCAGGCCTAGTACA
ACTTTGTCCAACGTCATAGAAACTTCAGTCAAGTTAGGAACGTTTTCTAAGGAAATTGAT
TGAAAATCATCATCGACCTTGATGAGCAACCGTTGGAGTTTAGAACCACTTATATTAAAA
TGATGAACACCAGAACATCCATACAACACTAGCTTCTGAAGAACAGGGCAGCTGGAGAGA
AAACATTCAAAATAGTCGTTGACAAAGTGAACGCCAATAAGCTCTAATTGGTCAAGATAT
AGGAAGCCTTTAAACGTTGGTGGATGATGCGATAAATGAAGATTACGGAGCTTCAAATTT
GTCAAGTCCAAACAAGAAAAGAAATACGAAGATAACTTATGACTCACAATGTCCTTCTTG
TATTCTAAGGTTAATTTCTTGATGTTTTTCTGAGATAATTTTCGAATCCATTTGCTAACA
TTAGGAGCCCTTGTTGATTTGAAATTTGGAACAAATACTTTAAATTTCTCTATTCGACCA
GGATGAAACATAAGAAATCTAGTGACAATTTCATCCAATTGGTACTTGTGCTCGAGCTCA
ACTTCAGATAATATACGAAGTTTCTTCTGGGCAATGGCAAAGTTCTGAAGTTCTTTGGAG
AATTTGTCATCAAATTCCAACTCGGGAATGGTTGAGTAGTACAATGTCCACTTCTTTGAC
AGAACACTCGTTCTTACAGCATCACGTATAGGCATTTTCCCTAAAATGCAATCTATTATG
TTCCTTGGTAAGTCACTGATTATGTCTTCCCCATCAATTAATTTTTGGCTAGTGTCTGAT
TGACTTATTTTGACACGTTTTGCTGGCATATCTTCCTATGATATGAGAATCAAGACACCA
ACGTAATCAACTCTATTTTTTTtATTGATGGAATAATACGGTGGAGTGAATTACTTGTTA
GTGGGAGGTGGCAGGTATTCCGTGGAATTAGTCGAGCTGCACGAAAGCTGATCCGGACAC
CATAATCATAAAAGAAAATTAAAAAATAATAATACAATAGATAGCAAATAAAACAGCATG
ATCAACCATAACTTTTACATGTATTCTCTAGAACTTACCCTATTTAGTGGACGAATTAAG
ATTTTCATTAAACTTTGTTTGGATTATTGTTACACATTGTATCATAATTATTATATTGTA
TCGTTTTCATTTGTTACATAATGTCAATAATCAACAATTAAGAATAAATCGTAAAAAATA
AAAAGTAGCATATGGAGTAAAACTAACTTTTCATCTTTAACTATTTAATGATAAAGTAAA
ATTTAAGTAACAATCACAAAAATCGTATTTAAACAAACAATTTGTATTTAAACAAACAAA
GGGATACAATACAACATGTAACATCTATCCTTGTAATGAGATTCAAAGTCAAGGGGCGCC
TCAATAAAATAGGGGGCAGAAAGCCAAAATTTAGAAAATAGAGATACGTTTATTTAATAT
TTTATATATATTTTATATTCATAAATTCTAAAAAAaTATTGTAACTGATTATAATTTGAT
AATTATTTTTTTtCAATTGACAGTATATCGTTTATAATTTGATAATTAACTCTTTTTTTt
AATTGACAGTATAACGTTtATGGTAATATTTtGTAAGCATATATAAATTCTTGCACGGTA
CATAATAACACAAACTTTTAAATCTCTTTTATTGATTATTGTTTTGAAAACTTTTTAATA
ATTATATAAACTATTGAGATTATTCTAAAGCGTTTAAAaTAAAACTAAGACTTCACATTC
AAAGTTAACACAATATTTTTCAAAATTTAATTATTTGATAATCTAATTAGTTTGAGCTTG
AAATGTTCAATAAACATATCAAAGAATTGAAGACAATCTTACAAAACTAATATTAAAACA
TGATTGATTCAAATTGAAGTGAATTACaGAAATTAAGAAATAAAAAATAACTGTAAATTT
AGTTGTGTACGAGTTTTAATTAAAATTAAATCAATTGTGCATAATAATTAGTTAGTTGTG
TACGAGTTTTAATTATAATTAAATCAATTGTGCATAATAATTACTAAGAGATTAGCAACA
AACTATTAAGAAGATTTTAATTAATACTCCTATTCTTTTTtACAACTATTTTGAAACAAG
TATTTACAATATACCTAACAACTAAAAAGTTATGTATATTTTTTTGGGCTTAAAACCACT
AGCTGCCCTCGGATCATGCAGAAAACCTAATTTTAACCGTCAAGAGATTATACAAGGCAA
TTTTCCATCAAAAGGGTTCGGATTCTACTTTTACTTTATGAAGGTAAAGAGGTCGTTTCC
GTTTAATAAAAACAGCATAACATGATAAACTATATATACTAACATCAGACAAAGAAAAAA
AAAACTTACAATTAAATTCCGTTTGAAGAAATAGGCAGAGAGAAGCAGCGTAGTGCCCTT
TAGGATTCTGAAAGCTTGGCCTTTGAGGTGTATAAAAACTCTTATTTATAAATTTTCTTT
ACCTAATATTTAGGAATTTAAAATTATTTTATATTTTATATATTCTAATTTTAGTCCGTG
CGATATGAGATTCTCCAAAGTTGATCTATAATTAAGGAAAAACTACCTAACTAGACATAC
AGTACAATCATATATACTAATATTACCTCTACTTTCAAACAATTACATATATTACCACTT
TTAATATTTTATATCATATATTTTTAAAATATAATTAGATACACATCTCCCTTCAAATTA
GAATTAGTTAATTATCCTTATATTTAAATATCAATCCATTAACATTAGTTTCTTTCAATG
TTGAAACCAAATGAAATTGTATAAAATATAATCAACTAGTTAATGTCTGCTTCACAGAAA
ACTTAAGCTAGGAGAATACTAAAGCGACGATAGCACTGAGGAAACCGAAGAAGGAAGCAA
CTTCATAGCCATTGAAAGTAGACATTTTTCCGATTGGATATCGGCTACATAGAAAAAAaT
TTAAATACACAAAATGAAGAGATCAGATACATTTAATCGTTAAGTACATATTGATATCCT
TCACTATAGTGATGATCCGGTTGAGTGATCCTTCGATCCAACACCCGATCGTGAACAAAA
GCAAAAAGTACGAAATGCGAGAGATACATAAAAGAATTTATATCAGATACATAGAAGAAG
AGTTTGGATACATAGAATGAACATATTAGATACATCTAATCATTAAAGTTATCTATCAGA
TACATAGAAGAACAATTCAGATACATAGTCAAATACACACAAAAAATTGATTTTTTGAAA
TTTTCTAAAGTTTTTAAACGCATGATTTTCTCCTTAATTTATTTAAATACACTTAATTAT
ATATATCTAATTAATATGTATCCGAGATATATATATATCTAAATGCGCCAGATACATGTA
TTCAAGTTGCGAATTGTGGTAGAATTGGTAAAATTGTAAACTCATGGGAAAAGGGGTAAT
TAGCTTCTAAACTAGTGTGATTTGTGTTGTTTACCCTTAATTAAAATGTGTGTTTTGGTC
CTATTTTTTTtAGGAAATGTGTTATTTAGACATTAGAAGATTATATACATGAGTGATTAA
ATGGTGAAAACGATTAATATTAGGAAGTTTATGATTATTCAAAAGTAAAAGGATCAAAAG
TGCACGTTTCAAATAATTGAAGGTTAAATATCATAAAAATGTTATTAACCCTATAATGAA
ATATAAATGAAAAAAATCATTATCGAGAAAAAATGTCTTTGTTAATAAATTGATAGATAC
ACTTAATATCGAGAGAGAAAAATTGGATATTGCACCTTATTTTTGGACAATACTAATGAT
GTAATCTACATAGTTTTTCATGTGTATTAGCCCATTGATGTTGACGCCTTCTAGCACCTA
TTGATGTTGACGCCTTCTAGCACCTGGAGGTTTTTCTGAAAAAAATTATGAGGACCTCTG
TAATGAATAGGGGAGCATCACGTATTGTCCCACCATTTTTTAAGGTAGATTTTTGCATTT
TGGGGTCAACTTTAAGGAATTACACGACTTTCTTGGTTTTTCGTGTGTATTAGCCCATGA
ATATTGGCGCCTTCTAGCGCCTGGAAGGCTTTTCTGAAAAAaCTTTATGAGGAACTCTGT
AATGAGCTGATGGAGCATTACGTATAGTCCCACCATTTTTAAGGCATATTTTTGCATTTA
GGGGCCAACTTTTCAGAATTATGCGACTTTCTTGATTTTTCATATGTATTAGCCCATGGA
AGTTGGCGTCTTCTGACGCCCGAAAAGTTTTTCTAAACAATTTTTATGAGGACCTCCATA
ATGAGTTGGAGGAGCATTACATATAGTCCCGCCATTTTTAAGACATACTTTTGCATTTAG
GGGGAAACTTTTAGGAATTAGGTGACTTTCTTGGTTTTTCATGTGTTTTAGCACAAGATC
TTGGCGCCCAGGAGGTTTTTCTGAAAAAACTTTAAGAGGACCTCTATAATAAGTTGGGGG
AGCATTCCGTATAGTCCAATCATTTTAAGGCATATTTTTCCATTTAGGGGCCAACTTTTA
GAAATTACACGACTTTCTTAGTTTTTtGTGTGTATTAGCACATGCATGTTGGCGCCTTCT
GGCGCCCGGAAGGTTTCTTTGAAAAATCTTTATTACGACCTCTGTAATGAGTTGGGGAGC
ATTACGTATAGTCCCACCATATTTTTAAGGCACATTTTTTAATTTAGGGGCCAACTCTAA
GGAATTATGTGACTTTCTTGGTTTTTCGTGTGTATTATCCTATGGATGTTGACGCCTAGA
AGGTTTTTCTGAAAGAACTTTATGAGGACCTCCGTAATGAGTTGGGGGAGAATAACATAT
AGTACCACTTCTTTTTAAGGATTATTGTTGCATTTAGAGGCCAAATTTTAGGAACTATGC
GACTTTCTTAGTTTTTTCGGGTGTATTAGCTCATGGATGTTGGCGCCTTCTTGCGCCCGA
AAGTTTTTTtCTGAAAAAAaCTTTATGAGGACCTTCATAACGAGTTAGGGAAGAATCACT
AATAGTCCCACCATTTTAAGGCCTATTTTTGTATTAAGGGGCAACTTTAGGAATTACGCG
ATTCTCTTGGTTTTTCATATGTTAATGCCTATGGATGTCGGCGCCTTGTGGCGCCCGGAA
AGTTTTTCTTAAATTTTTTtATTATGACATCCATAATGAGTTTGGGGAGCATTACATATT
GTCCCACCATTTTTTAAAGAAGTATTTTTGAATCTAGGGGGAAACTTTTAGGAATTACGT
GACTTTCTTGGCATTTCATGTGAATTAGCCCATGGATGTTGGCGCCTTATAGCGCACGGA
AGGTTTTTCTGAAGAAAAAAAAaCTTAATAAGGACCTTTGTAATGAGTTGGGGAGCATTA
CGTATAGTCCCACAATTTTTAAAGTATATTTTTGCATTTAGGGGCCAACTTTTAGTAATT
ACGCGATTTTCTTGGTTTTCGTGTGTATTAGCCCATGGATGTTCGCGTCTTCTGGCGCCT
GCAAGGTTCTTCTGAAAAAACTTTATCAGGACTTCCGTAATGAGTTGGGGAAGCATTACG
TATATTtCCACCATTTTAAGTCATATTTTTGAATTTAGGGGCCAACTTTTAGAAATTACG
TGACTTTATTGATTTTTCGTGTGTTAATATTAGTCCATAGATGTTGGGGCCTTCTAGCGC
TCGAAAGATTTTTCCGAAAAAAaCCTTATTAAGACCTCCGTAATGAGTTGGGGAAACATT
ACGTATAGCCCCACCATTTTAAGGCATATTTTGGTATTTAGGGGTCAACTTATAGGAATT
ACGCGACTTTCTTAGTTTTTCGTGTGTATTAGCCCAGAGATGTTGACGCCTTCTGAAGCC
CGAAAGGTTTTTCTAAAAAACTTTATAAGGACTTTCGTAATGAGTTGTAGGAGCATTACG
TATAGTCCCACTATTTTAAGGCATATTTTTGCATTTAGAGACCAACTTACAAGAATTACA
TGACTTTCTAGGTTTTTCGTGTGTATAAGCACATGGATGTTGGGGTCCGGAAGGTTTTTC
TGAAAAAACTTTATTAGGACCTCCATAATAAATCGAGAGAGCATTACGTATAGTCTCACC
ATTTGTAAAGAAATATTTTTTAATTTAGAGGCCAACTTTTAGGAATTACGAGACTTTTTG
GTTTTTCGTGTGAACTAGCCTATGGATATTGGCGCCTTCTGGCGCCACGAAGGTTTTTCG
TAAAAAACTTTATAATGACCTCTGTAATGAGTTGGGGGAGCGCCTAACGTATAGTCCCAC
CATTTTAAGGCATATTTTTGCATTTATGGGCCAAATTTCAGTAATTACGCAATTTTTTTG
AATTTTTGTGTGTATTAGCCCATGGATGTTGGCGACATTTGGCGCCTTTTTCTGGAAAAA
ACTTTATGAGTACCTCTTAAATGAGTTGGTGGAGCATTACATATAGTTCCACCATTTTTT
AAAGTAATATTTTTGAATTTAGGGGCCAACTTTTAGGAATTACGCGACTTTCTTGGTTTT
TCATGTGTATTAGCACATGGATGTTGACGCCTTCTGGCGCTTGGAGTTGGGGGAGCATTA
CGTATAGTCCTACAATTTTAAGGCATATTTTTGCAATTATGGGTCAACTTTTAGGAATTA
CATGATTTTCATTTATTTTTTTtCGTGGGTATTAACCCATGGATGTTGGCGCCCGAAAGG
TTTTCTGAAAAAaCTTTATGAGGACCTCTGTAATGAGTTGGGGGAGCATTAGGTATAATC
CCACCATTTTATTAAGGTATATTTCTGCAGTTAGGGGCCAACTTTTAAGAATTACGCCAC
TTTCTTGGTTTTTCGTTTGTATTAGCCCATGGATGTTGATGTCTTCTGGAGCCCGGAAGG
TTTTTCTAAAAACACTTTATGAGGACCTCTGTAATTATTTGGGGGACCATTACTTATAGT
ACCTCCATTTTAAGGCATATTTTTGCATATAGGGGACAACTTTTAAGAATTATGTGACTT
TCTTGATTTTCATGTGTATTAGCCCATGGATATTGGCGCCTTTTGGCACTCGAAAGGTTT
TTCTAAAAAATCTTTATGACGACATCCGTAATGAGTTGGGGGAACATTATGTATATTCTC
ACCATTTTAAAACATATTTTGCATTTATGGGCCAATCTTTGTTTTTCGTGTGTATTAGCC
CATGGATGTTGGCATCTTCTAGCGCCTGAAATGTTTTTCTGAAAAAACTCTATGAGGACC
TCCGTTACGAGTTGGGGAAACATTACGTATAGCCCCACCATTTTTAAGGCATATTTTTTt
ACATTTAGAGGCCAACTTTTAAGAATTACACGAGTTTCTTGATTATTAATTTTTGTGCAT
TAGCCAATGGATGTTGGCGCATTCTGGCGCCCGGAAGGTTTTTCTAAAAAAACTTTATGA
GCAACTCTGTAATGAGTTAAGGGAGCATTATGTATAGTCCTACCATTTTCTGAGGCCTAT
TTTTGTATTTAGGGGACACCTTTTAGGAATTACGCAACTTTCTTAGTTTTTCGTGTGTAT
TAGCCCATGAATGTTGGCGCTTTCTGGCATCCAGAAGATTTTCATGAAAAAACTTTATGA
GGACCTCTGAGGCTTCAAGTGAATTTTTTGCGAAACCTTTATGAAACCCTCATTAGAGAG
TTAGGGGAGCAGTACGTACAATGTCGACATTTTAAAAGTAATTTTTGGGCATTTAGGAGC
CAATTTAAAGGAATTAGGCGATTTTCTCGTAAATTGACCCCTAAATGCCCAAATATCACT
CTAAAAATGGTGAGACTATATGTACTGCTCTCTTAACTCTCTACTAAGATTCTGTAAAGT
TTTCACATAAAAATTGACTGAAAGTTATATCACCAAAATATTCATAGGCTAACACACACG
AAAATAGAGAAAATTGCTTCATTCTTGTAAATTGGCCCTTAAATGTCATAATACAAAAAT
ATGTTAATTAACTTGGTTTCAACTGACATCTACGCATCCAACTTTGAGTGTGTACAAATA
AACATTTAAACTTGTATAAAATTGAACAAATAGACATATCCATCCTACGTGATAATTTTG
TGTCCTATGTGACATCCTACATGTACTATGTCATTTAGGACGTGTTGTTTACTTGTTAAA
TTTTACATAAATTTAAGTGTTTATTTGGGCACACCCAAAATTGGAGTGCGTAGATGTCAG
CTAAAGTCAAGTTAAATGATATATTTATGTATTATTTTTAAGTTATTTGATTTGGTGTAA
ATGATATACTCCCTCCGTTTCAAAAATAGTGACCTAGTTTGACTTGACACGGAGTTTAAG
AAAATAAAGAATGCTTTTAAATCTTGTGATCCTAAATTAAAGTTATGTCAAATGTATAAA
AATTGCACTTTAATCTTGTGACCTTAAACATGCCACGTGAAAAACTAAAATCAAAATATT
ACTAAAAAAaTAAAAAAaTTATTATTTTTtAAACAGACTAAAAaGGAAAGTAAAACATTC
TTACGGAGGATCCTTCTTTTATTTTCCCTTAAATACTTATATACTCTCTAATCACTCCAC
ACCGTTTGCTTTTCATTTTCCCCCTAAATTTTAAGAAAACCTCCGCCCTGTGAAATCTAC
AAATCCCCATTTCTCTCATTCTCTCTTTGGTTGATGAAAGATAATACTTTATTCCTTTTG
GATCTTCCTAATTCACTAATTGTTGCTCTTGGTAAGCATTAATTCTTTTTTTTTTTtTtC
ATTTGGATTGTGTACTTAGTTTATGAAATGAATGGTTTTAATTGTGATTAGGGTTGTGCA
AATTGTGGACAAAATGTAATTGGGTTCTTGTTTTAATTTTCCCCAATCTTAATTTTAGAA
TAAACAAATCTATGTATTGATTCCTGTAGCATTGAGATTTTTTTTGTATGATCGGCTTTC
GCGTACCTTAATTAATTCTATGGGATACCTGTCACCTTCCACCAGCAATAGATATTAGGT
AACTCTGTCCACCAAGGCTAGGACAGATAAGAAGAATCAACTAGTGTTTTTTTtGTCTCC
GCTGGGTATATCATGATTAATTTCAGTTAGAACACACCCTTTTAGGAGTATTTTTTTAAT
CACATTGGGGCCCGGTAATGAGAATTGGGGAGGGGATTATAAGGTGGGGAATCGAATGTC
AGGTAGTCAATCAACTGAGCCACTAAGATTCCCGTTTAGTTTGGAGATTACTCATTTTTG
TTATTGTTGGTCATTTTCTACAGGGTTACATTGGCGAATACGGTATGATGGCTCCTGAGG
TTAAAAAGCAGTGTTGTGAATCTTTACCTTTCGATGTACTTAGCAATCTTCCAGAGAATG
TAATTGATATCATTTTGATGTGTTTGCCATTTAGAGATGCGGTGAGGACTAGCATCTTAT
CGAACATATGGAGATATAAATGGTGCCGACTTCCTGAGTTGACACTTGATGATGCTTTTT
GGAAAACTAAGAATAACTTAATATGCCATACGACTGCGATTACCAAGATTATCTACCATA
TTTTGATATTTCATGAAGGACCGATTACAAAGTTTACACTCTGTGTTCCTAAGTCAAGAA
GTTGTCCTATGATCGATGACTTGATATATTTCCTCGCGAAAAATGGCATTCGGGATCTTG
TGCTTAAACTTCCATTCAAGAGTGAACCATACGAATTGCCACCTTCATTTTTCAAAAGCT
TGCAGTTGAGGAATTTGAATCTCCAGAATTGCTTAATACTTCGTCCACCGACCTTCAAAG
GACTTGATAGGTTAATTAGGTTGGAACTATGTGAAGTTTCAATTTCTTCCGAGGAGCTAG
GAAGTTTAATCTCTCATTGCTTGTTGCTCGAGCATTTGGTGTTGTATATTGCCGAGACTT
ACAGCAACCTCATTGAAATTAATGCTCCCAGGCTGAAATCGTTTTACTTCGCAGGCAGTG
TAAGATCTATCTTTTTAAAGAATATCCCTCTTCTGGCAAAACTTTTACTTGCATCTAGCG
ACACAGATTATTTCGGGGAAGAAAAATGGGATATTGTGAAGTTTTTCGAGTCGTTTGAAT
CTTTTTCTGCTCTCGAGCATATATACTTGAATATGGTAAATGTTGCTTCCTGACTTCATT
GTAACACATTTTGAATCTTTTCGGCTTCGTTTCATCCTGATTTTTTAGTATTTTCTTTAT
AGATATTTGCTGCAGAAGCGAGTGAAGTACCAATGAGGCTTCCTTTTAATCTTAACAGTG
TCAAAAGACTTGACATAAGTGTTGATCTTTATAACTCGGTTGAGGTGTCATGTGCTCTTT
GCTTGATAAGAAGCTTCCCGTATTTACAATATATGGATATTTCGGTACGCTTCTCTCTCT
TTCTTATTGGCCTTGTCATTTTCATACTTGAATCATCAAAAAGTTCAGAGAATTGAGTTT
TGTTATTTTTTCTTTAGGAGGCTTATCCTAAATATGATATAGAAGAAGCTTATCAAGTAG
AATGTACCTCGGATGTGACGTTTAATCACCTAAGGGAAGTTAGACTAACACTTGCTAGTG
GCTCAATCATCGAGATGCAGCTTGCCAAACTTCTGTTAGCTAATTCTCCCATGCTAGTGA
GAATGCTCTTCGCGTCGTGTGTAGTTAAAGCATCTGCTGCAGTCAAAAAACTCGCTGCTG
AGTTAACAACATTTCAGCGTGCATCACCTAAAGCAGAGGTGTCCTTCATCGAAAACTAGT
ACATGATTACAGTCCTGTTTATTGATCTTCTTCAGGAGTCTATAATCGGACCATGATGTT
TGGCACAAATATTTTGCAAGTTTATGTGAATAGCTAGATAGTACTCTGAACATCAGTTTT
GGGAAGATTAGTGAATCTGTGTAGATGATTTGACTTATCTGTTGCATAATATGTTATTAA
AATATGAAGTTCTCTTGGACTCACTTCTGTCAAGAAATTTATGATTATCTAGACTTTTCG
TGTGTATAGTCCATGAATTTCTTAGAATATGTGTGACCAACTCTGTTTGTGAGTATATTC
TTGACGAGCTAGAAAATGATACTCATTATTTTTCAAGGACAATCATCACTTTTTTGGAGT
TTATGGGTCGAATTTATAGGATTATCTTAACTTTTCATGTGTATTCGTCCATTAATTTTT
AAAATATATGTGATCGACTCAATTGGAGCTCAAATTTTGTGTCATCATTTTTTTCAACTT
GTCATGTGTATTAGTCTATATAAATTTTGTGAAATGTGTGATCGACTCTATTTAAACTCG
GCTTTTAGAAAACATGAATTCAGGATTATCTCGAAGTATCGGATGGAAAATCAAAAGGAG
AGAATGCTTCCAATATCCCTTCATTCCATCAGGCAAAGGGAAACTTGCAATTTAACTTGT
AAAATATGTATTGAAAAGAGAGTTTTAATCAAAGAAACCCCACAACTTGCTGCCTTGTTT
GACAAAGCTCAACTGGGAATAGAAAGCATAAACCTGCCCTCCTTGACCCAAAACACATGA
ACAATAGTCTACCTCTACTCCGATCGAACATAGGCAAAATACTACATGTATGGGGCTAAT
GAACTTGAAAGAAAAAAGTATAGGAGCATAGTTTTTACATCAGGAAGCAGAATCAGTTTC
GGCTCTTAAACAGAAAGAACCCCAATCCACTAGCTGCTAAGGTCACAATGAGAGGTACTC
TGATCGAATTAAGATCTCTTCTCTTGCTTGTTCTGGCTTGCCGTGATTGTTCTCCCAGTC
TGTCGCGAAGAAGATTACTAAGGCTGTCTAACTGATGCATAATTTGGCGTTGTCCACGTG
CAACATTAGATAGCTGCGAAGATGATCAATGCAAAGGGAAATAACTTAGTTATCTTTTGA
TATTTAACTTTCTGCAGTAATGGAAAGTAGTGCAAATTGACAAGTCAAAAGATTATATAT
TCATATGTTCCATCAGAGTAATAAAAGAAGACGAAGATGATTGATTAAACATAGGTCTGC
ATGGCGAAAGCCTGGTGAAATATGTACCTCTTCCATCAGATTGGACTCCTTTGGAATTAG
CAAAGAAGAGGATGATGAATTTGGCATAATGGATCCTGTCAAGGAACCATTTTCTAAACC
AGATATGAAGTAAGAAGTTGGGCCGGATCCATTACAAGCTTCGGCTTGCAAAGCCAGACT
TTGTGTGCTCGGAGAAGCTCTTTTTTTGGTTAACTTGGAATTAAGTTCTTCCATTTTAGA
TGTAAAATCATCCATCCGATCATTCAAGGTAGATATTTGTTCCGATAAATGTGTAACAGC
TCCCTTTGTGAAACAAGGACAACAAACATGAAGGGTAAATCTCCAGAAGTGCCATGAAAT
AGTGAAAAGAGCTTAAATATATTTCATTGTTGCTAAATGCGAAACCTGGTTTGCTAATGT
TGCTGAATCAGTGTTTCTGTCATCAAACCTCTGACTATCAGTATCAATCTTGGATAGATT
TTTCTCTCTGTGATTTGCGTAGGAATGGGACAATCCACTGCAAAAACAAAAAGAAGCAGA
TCAAGTTCAAATCAACTTGACAACAGAATTTTTCCTGGACGAGATAGAATCTCATCCGCT
TCCGCTGCAGGCTGCAGTTCCCTCCCATCCCCACACCACTCTCATGAGGTTTTACCAATA
AGGATGGAGATCCATGCAAGTTCCAAAAAACTTCAAATTTAAGATTAATGACTTGCTTAT
ATACAAATCAATAAAGAGTTGAAGAACTAAACAAACAAGTCGATATCTAGGAGCAATCTA
TTCAACCTACACATCAAACAGAATGACACATGGACGCATATAGACATAAGGTCATGTGTA
TCAAAATATGCATGAATACAACTATGGTGAGAGTGTGAGACTATCATTTTTCTTCATTTA
TTTTCTCCCGTAACTCCTGCAGCCACATTAGTATGTCCAAACCATAGGTTAATCAAGTGT
GCTGTGTGCAAATTAGAGCTGATGAAACTCAGTATTCACCTAAGACTCTCTCCTCTTGCT
TTCCTTCTTTGTTAGAGGAGGATATTTGCCATTAATACAATGTTTGGAAGCAGTTAAAAA
AAGCTAAGCAGCCTTCTATTAATGCCGTTGAACCACAAGTAATTATTGGCATGGAGAAAT
ATTTTCAGCTTATTGATAAAATCCATTGTTTGACACCATTTTTTATGCAAAAAAATTAAT
GCAAGACTAGTCAATAGGGAAAAAAATGGATAGACAAGTACCTTCTTAAATTCTTATTTC
TCCATGCTACTCTCTCTGCTGAGGCTCGAGAGAGAGCTTCTTTTGGGCTGGAGACGAGAT
CTTCATCTAAGCTAAGCTTCGTTTTCAAATCATCTGGTAGTGCCTGCAATATATCTAGTA
AGTGATAGAAAGCCATTATAGCACGTAACGAAAAAAATCTATGGAAGCTAGCATACCATA
ACTTCATTCACAAGCTTCTCTAGCTGTATTTGCTCAATATATGTACGCGGAGTGTATGAA
CCCTCCAGTCCCAGCTGATCAGCAACCGATTTTACAATTAGGCGATCTCTTCCTTGGACC
TAGGTAAAGTTAAGAAAATCTAGCATATTAGAAGTTTAAAACAATATTCTGGACCCTGAT
ACTAAGAGACAACCAGTCAATCTGAATTATTAAGGATCAACAAGGAGAAGAATTCTCATG
CAGTGGACATTGAGTCTTAAAATAACACACCCCGCAGTTATCTTCTCCGTAGTTGATAAA
ATGAATGATTTTATTCTTCTTCAAGATAAAAAGAGAAATAAATACGCAGCTTACATTTCC
TTTGGGTTAACAATTTAAAGATATTGCAGTTAGACAATCATTGGCATATCATGCAGAAAC
CACTAGAGATAATAGATAAACTGCCATGCCTTGAGAACTCAATGCAAGTTTCAGCTTTCC
AATTTTATGAATTAAATCATTTGTTAGTGAGGCATTGGTTCCCTGATGACAGAATGATTC
TGATAATTCATGCAATAGAAACTGAAACCAAAAGGACCTTAACAAATTATCAAGGATTGC
TTTCTAGCTTAACATCATTGCCAACAGATGTTAACAGAAATGACAAGATTTTAGCATGTA
AATATCTTAGCAAGGAGGAGAGATTAAAACAAGTCTACTACCTGAACATAATGCCGGTTC
AGTTGCTCTAGCCAATCAATTTTCACGCAAACCTTTTCATCAGAAAATACATGACTACTT
CTTTTGAGTATTGTTGCAATCGTGTATCCCAAGGCCATCAATCCACCAAGAAGCTTCACA
CTAACTTCAAAACTGATTCTTGGTGATATGACAAAGGGAGAATCAGTGACCCACTCCTAC
AATTCAAAACCAGTTTAAGCTGTCACCATCAGAACTTCAGTAAAGCACCTCTTTACAGGT
ACACATACTTCCAGGAAAATTAGCTGGTCAAGAAAAGCTGATATACCCAAGCACCACCAG
ATGAAAAAATAAAATAAATAAACATGGAGTGGAAATACTTGTATTGACCACTAAATCCTG
AAGTCTCTCAATAAAAGATATAATCCCAAGAAAGAATCAGGACCAAAAAAAAAATAGAGA
CTGAAGCTACCAGATGCACAACATTTCAAGATTTTACAATGTTCATAGTAGGACAGCAGG
CAGGAAAATTTTAGTTTAAGATCTCTACTATTATCAGCTTCTTCCATAGATTTGATGAAT
TCAACTTCTACAAGATCTCAATTTATTCTAAAACAAGAGGAAATTGTCTGAATATCGAAT
TGTAGAAAGACAAAAAAGAGAGTGAATGGAAGATATTCCTCCTGTTGGTACTTGACGTCG
ACTATAGGAAAACATAAGGTTAAGAATGAAACAAAAATCATCCTTACACCACCTACATTG
AGTTGTAATATGGCATTTCCCTACAAGAAACAGAGTTATTTAAGAATGATTTAGTGGTAT
AGCTTCTTCAACACATGATGCAATTCATCCTGCTACATGACTAAGACTAGCCATATAAGT
CCATGATACGTTTGTGATGCAAGCTTCACAAGTTGAGTAAAAGCACCTAGCTATCTTACT
TCCCCTACATGCAATATAGACGTTCTTCCATTGTCTCCTATATTGAGCCAACCAAGAGGA
TTTCTTATCAACCATTCAGGTATACATTGAGAGCTTTTTCTCAGGTTGACTTTATTAACT
CTAGAATTAGGCTTTCACTTGGAAATTCCTTAGCCCCTGCTAGTATTTCAAGATAAAAAA
TACAGGTAACATTATAGGAAAATGGTGTTCCCCAAAAACTTAAACATTTTTCAAGTATTT
CAAGAAAATGAATAGTAATATGCACACGACTATTAAAAGTTTAATTGGGAGAATAACAGA
CTGTCATCAGTAGGCTACATAGTAAAGCCAAAATGGCCTAGCAAACAGAGGTACTTTGTA
ACAGTTGGCCATTATCTTCTCAAAAAGTATTGATCAATATACAAAGAGACAAACCTCAAA
CATGAGACTGTATTTTCCATCTTTGTTTCTCATCCTCAGATATGATTGGCATGTCTCTGG
ATCTTCACCAGGTGGCAGAAGGTATATGTCGTAAGTTTGCTCCGTACTTTCAATGTGTTC
TTCAGATAATGCAGACTTGATTTGATCGACTTGCACATCCCTAGAAGACTAAAGGTACAA
GTGATTAGATAAACCCTTTTTCTTTGTTTTAATATTTATTGATAACTTTAATTAAGTAAT
TTGTTTTTTACCACTGTAATTTTCCATGACTGGAAACCAGTAGTAGTATGAACTTCTAAT
ATCCTTACCTTTAGAATGTATGTAGGACTCTGAAATCCAGTAAACGGATTAAATTTGTTG
ATGATTTTTATATGTGCAGTCTTGAGATCAGGTTCAATAAAAGCCTTGTACATTGGATAA
ACCTGCACTAGACATCGTCGTTGGATAGTCATAAAGAGAGTTTCAGGTGTATTTTAGCCA
AAATTATAGAGGAAACAAACCGTTTCAGATATTTGATGGATTATCTCCGAGGGTTCCTGC
CCGGCACGCTGTATATCCCGTAAAACCCTTTTGACAAGATCAAAGTGAACTCCACCTGTC
ACAGATATGCGAAGATCCAGAAAGGGCCGCAACTTTTCACTCAAAGCATAGATACCCTCA
ATAATCAGAATGCGGGAGCTAGGTACTTCAAGAGTCCTGCAGTAAACTTAATGTTGTAAG
TTCAGATCATATACTAATATGCAACACATCTTAGATAATTAAAAGAAAATAAAAAAAGGC
ATCTACTAACTTTGAGCCTGAAGGGCACATTATTCGATAGAAAACTGACAAAAGAAAAAC
CAACATCACCAAAGAACTTGTCAGAGAGGATAGATCGTCTAAGAGAAGGGGACCACAGAC
CACTGTAAAACTGAAGCCTTGGGCAAAAAAAGAAGAGCAATGCAGGCCTCATTAAAAAGA
AGAGAATGACCAGATAACTGTGTAATGACAGAACTCCAAATAGATGAAGAATCTGTCATC
CTGATGCCAATTAAATAGATTAGGAGTCTAGGGAACAAGATCCTTCTGAGTGGACCACAG
ATAAAAAACCCCAAGCAAAATGAAACTAGTATAGCATAAACGTTTTTTTGTAACAGTGGT
GTCCAAACCAACATGTGTACACCTCGACTATTCTACCGGGTACCTCCCACCAACACATGT
ATTGGGTAACTCTATCCACCAAGCTTAGGCATAGGCAGATGGGAAGAACTTATCTGGTGC
TTTTGTCTTTGTGGGAATTTGAACCCTGATCTTCAAGATTGGCACAAACTTCATTGATCA
CTAGGCATACCTTTAGGTCTAGAATACCATAAAGTAAATGATTCAAAGATGAACAAGTCA
TGAGATTCCACAGTTAGTGACATGGTCTTAATTGTATCAAATTTAGATATGCCAATTCAA
CAGTTAAGTTTCTGTTTGAATCAGAGCAATGAAGAGCCTAGGTAGTATTGCTCCAAAGAT
GTCATCGATTTATTTTTtCTTTTCCTCATGTAATAGAACGCAAAATTATAAACAACCCAA
GGTCTGGAGGTATTTGCCATTTAAGCATTCAAACATAAAATTTCTGGAGCAAACAGGCAA
TAAACTTGCAGTGGTTTCGAATAGCAGCTTGTATGAAAAATGACAACATGCACATATAAG
TATAGAATATTACATGAATAAGAAGCAAGGAGCTGAACCTGTATCCTATGCGAGAGCTAG
ATTTGAAATCATATATGGGAACCTCAGCCGGCTTCCCGGCCTTTAGATCATTGATGTTTT
TCAGCAATGTATCATAGTCTGTAAGTCGTGGATCTGTTTCAAAAGAAAAAaTAGACCTGG
TAAAGTACAAATCATCTAGTCTTGAGTTATTCTACTAGTACAAATGACACCAGTGTCAGG
GTAAACCAATAAAAAAaGAAATCAGCTAAGAGGAAATTAGAGATCTCAGCCCAGATTCTT
TCACGGAATGTTTTCTAACATTGAATATGTATGTTCCACGATTCAAAGAGGCACCCTCCT
CATTCTAGTGCATAATTGAGATTTAACCAATGAAAGATTAACCAATATATTATGGTTCTA
GCAACTCTTGATCATATGTTTGGTGTTACTAAAACTTAAAAAGATCGAATCATTAGCCGA
AAGAGGACAGCTCTCTATTCAGTAGATTTTGTAACATATTTACAATGGCTTTCCCAAGGA
AAAAaGAAAAAGGACACATAGAGGTCTGTAAGAACTCAAAGTGCCAACTATGTCAAGAAA
ATGCAAAGTAGATTCCCTAAATATTCAACAATTAGGAGCTTCATAAACTTATGAGCCTCC
TTGTCCCTGAAACTGGTGGGTACTTGAAATTTTAAGCCAGAGAACAGAATGCAAGTGAAA
TCCCCTTTTGTTAATATCTTTCTGTACACACTCAATAAAAATAAGAAACGAGGTATTCAT
TCTTACCATCAAAGTTTCCATCAACTACTCGACTAGCATCATTGTAATTATCCATTGAGA
TAACTGCAACACTTGGCATGAAGCTGAGTATTTTCTCTGTAAACACAGTCTTTCCTGCTC
CGGAGGGACCAGCAACACCAAGTATTATCAAACCTTCATTCTTTTGAACCAACAACTGGC
ATGCACGGATTACAACAAAGAAACCTTTCTCAAATGACAAATTATCAGGTATCGAGATGG
TTTCATATCGATCACAGTTCTTTCTCTTGACTAGTCGAACCTGGTCCTTTAAGAGACCAG
CTCTCCGAGTAGATTCACCATTACTAGTATCTTTAGGCATTTAGAATAAACACGTAGAGA
ATTATCCTCTGAAATTACAAAAATAACCCGTATAAAGATCAGAATGAGAATATAAAAGAT
CCAGAATAAAAGATATGCCAAAATGATCAATTCACAATCATGGACCTGGAAAAGTTTCTT
ATCTAATATTGACACACTGAAGATAAAGCACTGGAAGCATTACAACATAGCACATAATTG
TTATTAACCCCCAGAATCTCTTGCAAGAAGAAGCAACCCTGATTTTTCTATTCTTGTGAT
TGCTTAAATTTTCATTGAAGTAAGTTCTCTCATAAATTACACATTAAAATCACAGTATCT
TGTAAAAACTGTCTGTTAGTTGAATTAACTTGAATTCTCCGATACTTAGTTGCATCAATG
AGACTAGATAAGCAGAGAAGAGAAGCTATAATATAATGCTATAGCAGATATTAAGTTCTC
TTTTGCAGCAGAGAAACACTTGGAAAAAAAGGATTAAAGCACCATCAACACGAACGACCA
CTTAAGTACAAAGACTGTTATCATCCATGATTAAAAATATAGCACATAACCCAAATGACC
CAAGAAATCATCCTCCAGGATTGTCTTCGTCATCGCAATTAAAATGGGAAGGCTTCAAAG
CTCACTCACTTATTTCCTAAGATAACGGAGGTCTATGATGAATTTATAGTTTCTTAGCTT
TAATGCAGACCGACTCTGCCTTTTTATGAATAAGACGGAATATGCCATAAAAGGTTAAAC
TTACTTCTGCATACTATGAACTAGGCTAGTATTGTTATTAATAAGTTACTCGTCAGTTCA
GACTCAAACAGTAATGTTGTCCTACAGAATTTCTACTTAAGAACCACATATCTGTTGATC
TTGATGCAATTATCAAGGAACAAAATGCATACATTTTCCTGCAAGCTCCCGTACCGAACA
AGCTTAGAACTATTTTAAATAAAGACAAATCTTTAAGACCGACAACACCGAATCTCAGGC
ATTACAAGATTAAGATCAGTTTGATCTTCCAATAGATTCACTAAACATTAAATTGAAAAT
TCAAGTTCATGGGAGTTATCTGAATGCCCTTCAATCTCCATCCATAACCTAATAAACACA
ACCATCAATGTTTGTTAAAATTGAATAAAAGAGCCATCTTTAATCAAACCAGAATTCACA
TACAACTAATATCAAAAGTGCAGCAGCAAAACAAAACTAGAACCCTCACCCAATTAAAAA
TCCCCCTTTTTCCCTCTTTCCAATTAACACATTACAACTAAGAAACTCAATCCATTAAAC
ACTTATAACAAAAAAGTTCACTCCTTTAACAAAACCAATTAATACCCAGATTAGAAACAC
TCAAATCCTCATCAAAAAACATTCTTTTTACAGACCATTTTAGATTCAATAGCTAAAAAT
GTTAAGTACTACAAAACAAGATAACCAACTTCAGCATTCAAGCAAACAAGCACAACTAAT
CAAGAAAACACAATGGGGGTCTCAAAAACAAAAAAGGGGAAAACCCCACAAGATATCTGA
GTTAAAAAAAAaCAAAAAATTCAGACTAACTCCATTGTAGAACCTGGAAGAGCAAGAAAA
CACAGACCTATTATATGCTACAGTGAGGTTAACTGCAAGTAAAGCTTACAAGCTTTTTTG
GCCCTTTCTTCTACAAAGGCAGAAAGGCTCAAATATATATATGTAATGTTTATTTTTTTt
CCTTTTTtGCCCTTTTTATTTTTCTATACTCTGGATTTTTGGAGATATTTTTGCTGTTAT
ATGAAGGAAAGTGAATTTCCAGAAGTGTTTGGAAGTGGGAATTCTTGAGATTTTGCCACG
GAATTGCATAGGGTAGAGTCCACAATATTTATTACTACTCGTAAACGTGTGATGCGTAGA
TAATATTAAAATATTATTATCGAAAGGTCTTTTAAAAATATTTCTTTTAATGTTTTGTGA
GGTAAATATTACTAGGTTAGTGTGATGCGTAGATAATATTAAAATATTATTATCTGAAGG
TTTTTtGAAAATATTTTCTTTTACGTTTtGTGAGGTAAATATTAGGTTAGTGTGATGCGT
AGATAATATTAAAATATTATTATCGAAAGGTCTTTTGAAAaTATTTTTTTtACGTTTTtG
TGAGATAAATATAGGTTAGTGTATATTATATTTTTTTCAAACCTTGTTTATAATATTACA
TTATAGATACTATTGTTGTCGTTGTGAAATAAATTTATTTAAAaTGTGTACTTTTGATTC
TTTTTACTTATGAATATGCATAAAGTTTTAGGATTATTAACTGTTTCTCATCATTTAGTT
TACACATGTATTATGTAAAATTGTATTACTACTTTATATGTGATTATAATaTAATGAGAC
TTtGAGATTTCAAAGTTATTGctATAAaCaTTAATGTACAATTATAaTAAaaaaTAaTAa
tGAGTTtCTTACGAAAAaCAAACcAAAGTATCAAAATAAAAaGTGTTTTTATTGTaGAAA
AAAAAaaaGAAaTAAAATTATTATTATTATTtATTTATtGTCATTTATAGTTCTGCGTAA
ATATAAGCAATGATTATGCATTTGTAAAaTTAAAAAAaCAGTTAGTGACAGAATTATTAA
TTAGCGGCGGCTTTCCGTAACGTACACGTAGTATAATTATGCCGTAATGAGTGGCATAAA
TTTCATCATAGAATAAAACAAGAATAATTACTTACTTACAGTAATTTtAGAAAaTAAaTA
AAaTTATAAAAAGAATATTTAATTGGTAAATGGGAAAATTTTTACCTGTACTATTTATAT
CAAATTAATAAATATATGATATAAATCTTGTTTATAAGAATTTTATTTAATTATGATTGG
ATAATAATAATAAATTTCTtCTAGTTTTTtACtATTAAAGCGTTGAAGTATAAGAAGATT
AAAATTCATAATTCATATTTGAATTTAGACATAATAATACACAAACAGATACTTAATGGC
AATTGGAAAAGGTGTTCAATTTATATTCAATCCTTTTATAGTGTGTTAAATTTTACTTTt
GCAACCAATTATTCAATTATAATTTAAGTGTATTTTTTATAATCAAAATCGATAGATTCT
TAATATTTTAAACAGTTATTAACCAATTGAGGAAGAAGGTCTGATTTCATTTTAATGTTA
ATTTTAACAAATTAGAATCCAATTTTACTTTGTTAGTGTAGTTTTCCTCCCTATTTTTAT
TTAATTAAAAAAAACAAAATTACAGATCTTTTCAAACTTTCCCTAAGTAGGTAATTATAA
TTTGAATTTACTACTCTTTTTCTAATACTTGCAAAGATCCGAAGAAATGCATTTATATTA
AAAAGAAAGTTGCAAAAAAAGATGAATTATCTTCTAATCTTATGTGTTTAACTCAAGAAA
ACAAATACTTATATGGGGCGGGGCGGGGGAGGGTGGGACGTGAATCTAAACTTGGCGGAT
TGAAAACACATAAAAATGTAATGCGGGAAAGAGCGGGATAGATTGAAATTTTTGTGCGTT
AAGCCAAACCGCTCTATACCCCTCCCCCTCCCCTGCCAACCCCATTGTCATCCCTAAATT
TGATCTCAACTGGTAAGTAAGCGTTCCAACTTTGAGAGTGTACATTTAGACTCATCTCCA
TTAGGTCTATATGGACACTCGACACTGACGTAATATATAATTTTTGGAAGTGTTTAGATT
TGATTATTTGGTAAGTTGAAGCATTCAACTGACATGGAGACGAGTTAAGACGTTTAGATA
TGTATTTGAAAGTTGAAGTGATTACTTATCAATTGAAGCAAAGTTTAAGTATTTATTTGT
ATATTATTTCTTAAATTTATTTTACACTAATATAAGGTTAACAAAAAATTATATAAAAAT
CACTTAAAATTCTCAATGCTAGTTATATTAATTAATATAATCTTAGTTATAACTTATATG
ATATATGATTTATTAGAGCACGTCAAATTACATTGAACGTGTAAGAAAATGATAGGTGTA
GCTGTTAGAACAAGTCAAATCAATTAATTTTTCTTGTCTTTGATTATGTTATGAAATTTT
AATGGAAAAAAAGTGTGCAATTCAAGTCAAATGCACGTGAAGAGTGGAAATATAAATGGA
AATTGGTGTTTAATTATTCTACATGATTTATTTTTTATTCTACATAATTTTTtAGTACAC
TTATTTTCCCTTTTTTTTGGGGTCAATGTCAATTTTCAAATTATGAGTCTTCCACTTTTA
AAATGGCTTAATAAATTGCTCCTTGGGAAAAATATGATAATCATCTTCTTAATCAAACTT
AGACGTTTGGATTATTACATCATAGGTACAAATAAAGGGCGAATCTACCGGATAACATAT
GAATTCACATGAACTCGATTAATTTATATATTAAAAATATCGGACAAAACGTTACTTCCA
CGATATGATAACTCATATTAATAATAGTGTGGTCCAAAGGCATATATAGTCAAGAAGTAG
GCAAAATTGCGACTTCTTTTCTTTTGCTAACAAATTAATGTTTTAACATTTAAAATGTGG
GAGTGAGAGTCTACAAAATTGTAACTATCTCTTCTTTCTTGTACAAATGATTTAACTGAA
ATTACCACAAAAATAACTTTTAGCAACAATAAATATATATATATATATATAAAGATTGTT
AAAGTTTTTACTGACATTAGTTTATTGCTATTGAATCTAATGTCGTTGTAGACTTTAGAC
ACATTTACAAaGAGTGTAAATTGCcGCTAAaCTAAA
>RH097B03-7
AATTATGCAGTGAtGTTATTTTTAACATATAAAAAATAACATCAAAATAATAAATCTCAG
CATAATTTACTTCAAATCAATGTAGGTCCTTTTAATAGGAGTTGACATGAAGGAAAATTT
TAAGGGATCATTTATTTTAGCTTCAAAACATAGCAAAATACATTATATTTGTGCACATAA
TAATAATGAAATACACATAACATAACTGTATCAACACGTATACAATATCGGTGTAACGAA
ATACATTTAGTAAGTATATCCACACATATTCAATATATCTACCTAACTATATCCACACAC
ATAATAAATGTATCCGCACATATCTACTACAAAATCACAAACTATCGTTATATTATGTAC
ATTTTTTAAAAACTACCACTATTTCAAATAAATATAGAAACTTAGTTCGTTTTGTCACGT
AGTTTTTAAATGGATATATATAATTTATTGAAACCCTTAATTATTTCCATTCTTAATCTC
AGTTTTGAGAATGAAAAAAGATAATATGTTCGCGCTTGCCCTTAGGACCTTACATGGCGA
ATGTAAAAGGTATGATCGCACTTACTCTTAAATGAACTTTACATGCCGTCAATATGAATT
AGTCAAAACACCAAAACAAATACCGAACATCGAAAAAAAAAATGATCATCCACTCCCATG
ACCCATCCACCACCTAAGAACCAAAAAGAAGGGAATTTAATTTTTtATATTATATTATAA
TAAAAAGAAGAGATAACTTGCCCCATGTTCTAATTTCATCTTACCATGTTCAATTCCAAC
ACTAATATATCAAAAAATGAACAAAAAAAAAAATACTTAACTAAACAGAGTGGCTATGGC
TCTTTGCTCTTTCTATAGCCATTCTATTGGTTGGTCACTTCTGATAGGGAATATTTCTAT
TTAGTGCAATAAAATCTAGAATAATTTAACTTATCAATGAATGATTAAACCTAATATATA
ATGCCAGATAAAAATGCATGAACCTCATCTGTCACATTGAGGAATAGAATTTTAAACCTT
CATATCCAACTTAAATAGAATCAACAAACTTGTTTTAATAACGTGTTTGAGTCGGCTTAT
GCGCACGTCAACTAATTTCACATGATATATACTCTTTGTAAATTGTCCTACCAACACAGG
TATCAGAGAACTCTATGGAAAGAAGTCATGTAGTATTTTTGCCCATCAACAAACTTTTTT
TTATTACGTGTCTAAATCAACTTGCACGCACCTCAACTAATTTCATAGGATATATATGTT
CTTTGTCCTAGCTACCAACACAGGTACTAGAGAACTCTATGAAAAGAAGTCACTTAGTGT
TTTTACCTCTGTTGGAATTCAAACTTGAAACCTAACGACACCCAACACACTTCATTAACC
ACTCTTAGATTCTAATATTAATTATATATATACTCTTCATTGGCCAATGAAACTAAAAGC
CAACCAAATTTAGTTAGAACACTATACTGCCAGATCACTAATTAGTGCTTTGTAAATATC
ACATTATCTGTCTATCGAGCTGTTTTAGAGAGTGCCTAATTAACCAATATTTTTCTTTAA
AAAGGAAAAAAGTATTTAAAGCACCTTTGAACTTAACTCAAATTAATAGTTTCATTTCTG
AACTATTGATACAGTACCCCTCTACTTGACTAAATAAACTTAGATCACCCCCAATCTGCG
ACATGACATAACAAGTGATCTCAAACTCTTGTAGGAGCATGAAGCTCTTAATAAAAAGTC
AAAATAAGTGTTCAAAACACCTCTAAACTTTTCGATAAATTAAGAGTGTATTTCACTCAT
GTTGCAAGATCAAAGATGTATTTAAGTTCAGTTAGTCAAGTAAATAACTGTTTTTAAGAT
TGTCAACAATTCGGAGATGAAACTAATAATTCACGCCGAAATTATGAACAAAACTTTGGT
GATGTGTAAAAATGACTTCCACAGAAAAAATGATGACACACATGCATGCATATGATTGCA
ATCCAAAAAAATATTAAAAGCATCAATGTTCTTGCACATGAGGCCTTAATTTCCATAATT
TTAAGTGATGAAAAAAAAaTAACACATGATAGAAGAAAACAAGCTGTTGAATCAAATCCC
CAGCTAAGAAAATGTTGTCCCATTATTTTAAATTACTTCCAAGAATTAGCACCCCACACC
ATATGGAGCCCAAAAAATGAGGAAAAATATTTCAAGATTCTATCAAAAAAAGATAGCCAC
CCTATATATAGACCTGGAAAACATGCAAAGTGACATTTGATGTCTAATCTCAATAGATAA
TAAGCCAAAAACAAGAATATAAAGTGGGGAATGCTCATTAAGATAAGAAAGAAATAAACA
ATAAGAGAAAAAGTTCACCCTTTTCTTGAATGGTATATAGCAAATCATGATATAAATAGC
AAAAGATGAAATAACGGTCAAAAACATATCTGAAGTATCACTTGTTTGCGAGTTTATTCC
TACCTGAACTATCACCAACTATTTATCAAAACATGTTTTGAAATTGGCGTTTGTATTCAA
ACACTTGGTTTAGTCAGCATCGAAGTGTGTTTTGATATATAGTTGGTGATAGTTTAGGTA
AGGAAACACAAACATCTAATAGTACAGATTAGATATGAAACTCGTAAAAAAGTGATACGC
CAGTGTGTTTTTAACCTCATATAAGAAGCCAAAAGACAGTTGGATTCAGTGCATATATCT
CACATGAATTTAAAAGTTCTTATATCTAAAGAGTACTCATGTGATAGGGCCTCTTTTATC
TATTCAAGAACATTGGGACTTACTTAGCTATTTCTGGTGTGGGGCACTCTTCTTTGTACT
GCCATTTCAGAACTTGCTTCTCTATTTATGAGATAGACACTGTGAGTAAATATGATGATA
TATCAGGTATGACAGATAAGTATAACAAGTGAACATGCATGGAGGATATGAGTAAAGGTT
AGTCTTTTTTGTTCTTTTTTtCTTTGAATGGTTTTCAGTTTTCAGTGAGGGTAATGGAGT
ATCCTAAACATCCTGGAGGAACAGAAGAATGCAACAGCAATGAGTCTGGTTGGACGATGT
ATATCGGTTCACCTTACCGTGAGTATAATCAAATAGATGATGATGATGATGAAGGAACTC
CAATGAAGGGTGATGATCATGTTGAAGATGGTGGTAGCGATGACTCCATGACTTCGGATG
CTTCATCTGGTCCAAGTCATCAAGGAGTAGTACTATGCACAAACATGGAGCAAATTTATG
GAAAGAATGTGGAAAAAGATATCAGGAAGTTCTCAAGCAAGGAACAACTACAGCAACAAA
AACAGGCAAAGAAGAAATTGTCTGATAAGAATACAAAAGCAGCAAAAGAAGATTCAGGAC
ATAAAGCAAAGAGTGGTAAAGGTTATGGTTATTGCAGATCAACAACAAGGGGAAAACATG
TGAGTTAAGAGCCAAAACCGAGACGCCACAATCACTGTAAATCCTTCTGCTTTGATTCCC
ATTTCTGATATTTCACCTTTGTTATTAGAGACCCTGTATAAGATTAGGCAAACCTATTCA
GCACATGAACAACAAATGTAATACATTATATATCCTATAATGTCAAGATTTAAGAGTCTG
TCATTCCTGATGTAAATTTTCACATATCTTCAAATGTCAAGTTTCCATCTCTTTCTTCTC
GATCGATAAATTTCTTTAATCACTCACTCTATGAAGCAGGAAATTGTGGAAGTTGTTATA
GTCTTTCACTTCTATTTTTGTTCAAATAAGAATTAGTTTTTCTGAGTTTCTTGTTTTTAG
ATATTCTAAGCTGCTTCAACTGTATTGGTAGGAAAACTTACCTCATTAGAAGAACTGTAA
AGTAAATATAGCAAGAAAAGTAAATTATGTCTAAAAGAATCAAAGAAAGGGAAGTGATGA
AATACATGAGAAGGAGTGAGTTTAAGTCCAAAATGGTTCAAAAGGGAAGCAACCTCAAAA
GCTTAGTGTCCTTTAAGAATGTTAGTCTGCGTGCACCTCAAGTATTCTTCCGCTCCCATC
AGCACAGGTATCGAGTAACTCTAGCCACCAAAACTTAGGCAGATGGGAAATCACCTAGCT
TTGTTGTCTCTGCAGGGCCTATCTCCAAAGTTCTCCCCTACTTTATTGACCGCTAGACCA
CACCCTTGGGTGCCCGTTCAAAACTTGCATTTACTCATAGAGGCAAAACTTCATTTTCAG
GATTCACACAACAGAGTGAAAATGACATCTCATTTTCTTACTTTCTAATGAGGCTATAAG
CAAGAAGTAGCAAGTCGATCTAGCAAAAACCTTTGATGAACCAACCAGCCATGTGACGAA
AAGATATGCAGAATTGACAATTCAAACATCTGTCACTAGCTTGCTAACATCTTGAGTTCA
GGCTACGTGCACCATCTACAAACAGACAACCTAAGACGATGTTAAGATAGATACGTTTCA
TGTTGCAATAATTTGAAGGTGTAAAAGTGAGTTGTCTATATCATTAGTTAGCAAATTAAC
TCAGACAGAATCAAATTTACAGTGACTCAATCAGATATAAGAAACTAGCAAAACAGATGA
ATGTCTAAAAGTAAGATCAGTGTAGAAAGTAATGGAAATTAAAACGAGAAACCTGTAAGC
TCCATGGATACTGTTGGACAATGACAGTAATAAAGATGCATAGGCATTGACAAACAAGTC
TCAGTAAGGCCAGCTGCTTACTGAAAATTTGCTCATGAGAAGTTAGAGGCAGAATTTTCC
ACATCTGCCACAAAGTTAGAGGCAAAAGAGAGTTGTAATACCACTACATAGCCATCATTT
TCGTCTAAGTAAAATCAATGGGAAAGAGGAACTGATGGACAAGAACATACATACGAGAGG
AAATTAATTTTTAGAAGGTCTAAGCTTGCGAGTGTTTGACTTGATGATAACGGTTAAGAG
AACTCTAGTTCCTAGAAAGATTTAAACCTCAGCAAACACACTGATAGGGGCCTCCAGTGG
ACTTGATTAGAAAGTGCAGCAACTTTAGGCTTTGGCATGACGATAGTAATAGGCAAGGAG
TGTTTATATTGTTTACTGGACTTGCCAACAAAGGTTAAGGGAATTCGAGTCATTTGCTTG
ATTCAAACTGCAGAAAACACACTGATAACAGCGTCTCACCCTAACTTGCTCACTTAGCAA
GCAACTCAACTCAACCTTTTGTTTGATAAAGAAAGAGATTAAAATGATCAGTCCAaaaGT
TCATAGCAGGTATCCAATCATCCCTAAATAATGGGGAAACTTGCCCTGTTCATGTTATCT
GATGTTATATCAGAAACTTGCATCCAGTACTCAACATTTGGCACCATATCAAGAGGTCAA
TACCAGATCCTCCATACCAGGGGTTGATCCTAGCAAAGGTATTACTTTTATTCAGTATAT
ACTAGCACAGATCATTCAAATGAATCAGACAATATGTAGTGAACGAAGAAGATAAATGTG
TTAAATGGTCAAGGAAAATGAGAAAGCAAGTCACCATAGAGCAAAAGTAATGGCTGATGA
AGATCTAAGAGGCTTATCTAAAACAAGAAATAATACTTTCTCTGATTGTACGACAGGTTC
CAATAACTTGGAAGACATAATATGAGAGAAAAGCCGCCAAGGCCTACAGGTACAAAATAG
GCTCCACAACAAACATATAAAAACTTCGAGCAGTGACAACGTGCACTTTATTCAATTAGG
TCGATGACAAGAACGTAACCAGCAGAGCTCAGATCTTCGACTGTTTGGCAATCTTGAACC
ACTCAGTATGAAATGACCCAGGCATATCAGTCCTCTCATAAGTATGAGCACCAAAGTAAT
CCCTTTGAGCTTGGACTAAATTTGCAGGAAGTTTTTCCCTCCTGTACGAGTCAAAGTAAG
CAAGACTTGAAGACATGCCAGGTGTGCTAATACCCGAGGTTATAGCTAGGCAGACCACTC
TTCGCCAGGCAGACTGGCGTTCAACTACCTCCTTTGCAAACTCTTCATCCACAAGTAGGT
TAGCGAGATCTGCGTTTCTGTCATAAGCTTGCTTAATACGATCCAAAAATATGGCACGGA
TAATGCAACCACCTTTCCAAATCCTGGCAAGCTCCCCTAGTGTCAAGTCCCATCCCTTCT
CAGCACTCTTTGCCCTTATCAAATTCATTCCCTGAGCATAGCTACATATTTTTGAAGCAT
AGAGTGCTTTTCTGACATCGTCAATCAATTGCTTCTTATCCACAGACTGTTCAACAAGGA
TGTCGCTGACCCCACAAGATTTGAAAACTTTGGCTGCTTGCACCCTTTCATCCTTCAATC
CACTAAGGAATCTGGAATCTAGGGACGAGGCTATTGTAGGAGCAGCAATTGACAGTTCAG
CAGCTTGCTGAACAGTCCATTTGCCAGTACCTTTCATTCCAGTCTTGTCTAAAACCTTGT
CTACCAAATGTCCATCTGCTTTGTCATCCTTGATTCCAAATATATCAGCTGTAATTTCAA
TCAAGAAGCTCTGGAGCTCCCCGTTGTTCCATTCTGAGAAGGCTTGATGCAATTCATCAT
TAGAGAGCTTCCCAACAGATTTCAGAACGTCATAAGCCTCTGCAATCAACTGCATATCAC
CATATTCAATTCCATTGTGAACCATCTTAACAAAATTTCCAGAACCACCTTTACCAATGT
ATGTAACACAAGGTCCACTATCAGGAACTTGAGCAGCGACCTTCAGTAAGATATCTTCTA
TGTACTTGTAGGCTTCAAAAGAGCCTCCAGGCATCAGTGACGGTCCATTTCGAGCACCCT
CTTCACCACCTGAAACTCCCATCCCTAGATAACGAAGACCTAACTCAGCCATTTCTTTCT
CTCTCCTCTCCGTGTTCTCATACCACTCGTTGCCACCATCAATGATACAGTCTCCTTTCT
CCATGTAAGAAGATAGGGTTTTGATGGTCTGATCAACTGGTGCTCCAGCCTTGACAAGAA
TGATTATGACGCGAGGCTTTTGGATAGAAAGGACAAAGGACTCTGGGTCATGAAAGCCAT
AGAGAGGAAGATTTCCTTCCTTTTTAGCTCGTTCAACAGTCTCATCAACTTTTGAAGTGG
TTCGGTTGTAAACAGATATAGGGAATCCTTTCTCAGCAATATTGAGAGCAAGATTTTGGC
CCATAACAGCAAGGCCAGCAAGACCAATTCTTGTCGGGGTAGCCATGTTGTGTACCTATG
ACCAGAGGATGGGAAATTAATGAAACTGAAATCATGAAAGGTACAAGCAGCAATAGCTTA
TAGCAACAACGAGAACAGATAAGTAGAACACATTTTGGAAGGACATTTCTGCCAGCATCC
ACTCTCATTATCACTTCCCGCATGGGTTATTAGTTCTAGGATTAAGCTAAAGAAAGAATT
AAAAATAATGATTCCTACTGTATTCCCCTCAGTCACGACACGAGTTTAAACAACAAGTTG
ACTTCAATTTGTCAAAAAATGCTCAATGAAAGGGAACAATTTGATTATTTGGAGTCTTGT
AAAGATGCACCACGAGTGAGAAAGATCCATGGTTAGAAATAGATTCAACTATATTTTCTG
TCAAACCATTAACAGAGAAATGACTATTCAGATACCTTAAACTGAAAGGGTACAGAAACA
ATTTATATAAACCAATCCACAGAAGCAAAAGTGAAAAAAAAGTTTCCGAATTGCTTTAAT
AAACTGCAGGAAGGAATAACAGAATCTGCTGACAGAGCAATATGAGAAAGTGCCAAGAAA
AAGACAACTATTGTATGCTAAAGAAACAAAAACATCTTAGATCAGATATGGATGAAACAT
AAAAAGAAAAAGTTTCAAACTTTTTGCAAAAAACACAAAAAGAAAGCTACACCGAAAAGA
GAAAAAACAAAGAACAAACTTTAAGAATCCTAACTAAGTGATCCAACATTACAGAACCTC
AGGTACCATAAATCCTGAAGACTTTTTTTTAAGCTACTCAACCAaaaaCACCCAAATGAA
GCAACGAGAAAAACTCATATCAGAACTCAAGAATTAAAGCCAACTTCTTCAATCACACAC
TAAATCACAACATAAAAATCAGAACTTTAACAGCACCAAGAATGCTACTAATGATCTGGG
GTTGTTAAGATCTTCAAATACATAGAGAATGTGCAAAGACACAAGTTTG
>RH097B03-8
AATTTTTATTTTTTTtCCGaTAAATCACGAAAATGAGTAATTGATTAATAAAAAaTATGA
AAAaCATAACCTAAAAATTCAGCATAAAGTCATTTTTATTAATCAATTACTCATTTTCGT
GATTTATCGAAAAAAAAAaaTATATAAAAATTGTTGAATTTAAGGTTACTATATTTATTT
GCGAATTTTTGGTGTTAATTTTATTTTATTTTTTCCTATTTTTCCTATTAGTCAATTACT
CATTTTCAGGATTTACCCAAAAAAAaTAAAAAAAaTTAAAAAATTGTTGAAAATCGGTCG
GGTAGTTTATTTAAATGGGGGGTATATCTAGACCTTTTCGAATAGTTTAAGGGTATATTT
GACCCTTTTCCCTTTAATATAAATGTCACGTGGTAATGTAAAAATGACGTGGCAATTCCA
TTTGGCATTTAACCCCCATAAGGGCATATTTAGACGAAAAGTTGGaCGGCGAGGACACGA
GTGAGCCAAACTTTAAACGGGGGTATATCTAGTCCTTTTCGAATAGTTTAGGGGCATATT
TGACCCTTTTGCCTTATCAAATTAAAGGGGCACACTTATGCATTAATGTCTAAACTATAT
CATAAAGTTAAACAAATAGACATCTATGTGAATCCCACATCACAAATGTCATGTGATATG
TCGTGTAAGACGCATGCATCTCACACAATTTTCCATGTAGGATGTATGTATCATCTATTT
ATTCTACTTTATAACAGTTTAAGTCTCCACTTATACACATTCAAAAATAGAAAACAAAAA
TATGAATTGAATCCAAACTATATATAAAGCACATTTATATATTATATTTAAAAATACGAA
ATTTTCTTTGCAAACAATATCTCCCCTTAAATAATTATACGTGACATAAATTTAAATTAG
TCGAATCAATAAAAGGTGAATTGGTTCAACCGACAAAGCATATCCATTGTATATGCACCA
AATTTTTGAAACCTCTTTTAACTTCTTCTAGAAATGGAACCAGTCATCACATAATAATTA
ATAGGGACAACCGACAAGTATTTTTTTTtCCTATGACTTCCTATCTCGGATTTTTCGGAA
ACATTTTTTCTATTTTAACGGATAAAGTTTATATATATTTTATTTTTATCAAATCTTATT
TATGAAAAATTAAACAAGATATGATATTGTTCGCCGTCAACTATTTTTTCTCTAGTTTCT
CACTTGATAATTGATTATCATGTATTAAAACCTCGAACTAATCCTAATTTACGTAAAACT
TATTTAAGGGAAAAATAATTGCTGATGTGATATTTTTCATACTAAAAATTTAAATTGATA
ATTTTTAATTAAGAATGAAAACAATACTATTCATTCCACCGTTACAATTTTTATTGGTCC
CATCGTCAACTTATTGTCAAGGGAGAGACATTTAATTATGTCAATTTATCAATAGAAATA
GACTACTCGAGTATTAGGAAAATAAAGAATATTTTAATTTAAACAGGGGTCAACATATGA
AATAATTAATGGTAGCAATCATTATCATTTGAGGAGGAAAAAAaGAAAGAAATGGCATAA
ATAATTATCTACTTTAACGTATTAGAAATGTCTCAAAAATACTTTTCTTTTCATTTGTTG
GATCATAATTATTCCTTTCTTTCATCTATTAGATTTTTTTAAAAAAGTTCTTAAACTTAT
ATTTAAACTTAAAATTATGCCTCCTTTTAATTGACGTTGATGTAAAATATATAATTTTTT
AAAATTAAATACATAACATCATTTTTATTAGTCCACGCCACTAAGTAATATACTCAAATC
AATTCACAATCCATCTTATTAACCTAAAAAATTAGCTATTGGACTCATCATTTCATGAGA
AAAATAATGCCTCAAATTTCTTTAATTATTGATTAGTGGTGAAGAAAAAGAAAATAATTT
CAAAGAGTTTGTATAAAATCCAAACCAATAAGTTCAGAATATTTCACTATTTCAAGTGAT
TTCCATAAAATTCTTTTCTCGATATTCTGTACCTTCATTCAGCCCCAGACTTATCTAGAT
CCGCATACATGACACATTAGAATTTTTCATTATAACAAAAGCTTCGATAATTCTCATTAA
TAATATCATATTTTTTCTTTTTGAGAAATTACAAACAAATCAAATACAAAACCCAAACAA
ATTCTTTTTTtGTGTACTAATACATAATTAACTCAATTTTTTTTCTTTTATGTATTCACA
AACCTACAACTCTTTCTCACTTCTCCATTCACATAAGTGTCTTGATTTGTAATATTTCCC
ATTTTGACCATTGATTCAGCAAATTGTTCAAAAAATGCAATTGTATTTGCTGCATATTTT
TCAACAATTTTTTTtGTTTGAACTCCAAGAAAACTTGAATAAAGTGCTTGATCTGAATTT
ATGAGTCCTTCACCTTTAAGTAAGACATGATAATATGAATTATCAAATAAATTTGGAGTA
ATATTGTCCATTGATGTTTCATTGTTGTCTGATGATCCATTAATTTCAATTGGAGGACAT
ACTGATTTTAATTTACTAAGATATGAGGATGAAATTGGATTTATATATGAAGTACTTGTC
ATTTTGAAATCTCCATATATTCTATTTCTGAAATTCACACATCTTGCTTTTCCTATTGTA
TGTGCACCTGCCAAATTTTGAAATAATTAATTAAAAATAAGATAAATTTTGTGTAATACT
TAATTTAGAAAGTCATGTAATTAATCTTTTGTATAAGACATAAATAAACATTCAAATTTG
ATCTTAGCTGACAAGTAATTAATTAAGCAGTACTCCAACTTTGAAAGGGTATATTTAGGA
CACGTCGACTAGGTCTCAACTGAAAACCAAACACTCAACTCGTCCTCGTTAATTAGCAGT
ACTCCAACTTTGAAAGTGTATATTTAGGACAAGTCGACTTAGTCTGACAATTAAACACTC
CAACTCGCCCTCATTAATTAGCAATACTCTAAGTTTGAAGTTTATATCTAGGACACGTCG
ATTGAAGTCTCAACTGACCACTAAATACTTCAACTCGTCCTCGTTAATTAGTGGTACTCC
AACTTTGATAGTGTATATCTAGGACACGTTGACTTAGTCTCAACTAACAACTAGACAGTC
CAATTCGTCCTCGTTAATTAGCAGTACTCCAATTTTGAAAGTGTATATCTAATACACGTT
AACTTGGTCAGAATTGACAACTAAACCCTCAACTCGTCCTTGTGTCTCGTAGACACCTGA
CGTTGATCTGACGCATAAAATTTTAGAGGTGTAGAAATGATTATTTTGTAAGTTGGAGTG
TTTTGTTTATTTTGATTGTGAATTCAAACATATATTCTTTAAGATTTTTGAAAAATAATT
TACATATATAGAAACTACCTAATAACTATACATACAATAAGTCACAAGAATTAAAAAATT
TAAAGTGCTTATGAATAAATCACAATCAAAGATTTTTTCTTATTTTACTATCAAAATACG
AACCATGTCACATAAATTGAGACATAGGATTATATATATATTAAAGAATGCTTACCAGAA
AGAGCAACCATATCAGTAACAGAAAGTCCTTGTGATATAAACTTAGATATAATAGAAATT
AATCCTTCATCAGCTGTTGGAAGATTTGTATCTGTCAATTCATATCCTGCTTTTATTGAG
TCTTTTCTACCTAATGGAACATCCCAATAAGGTCCACCAACCTAGTACACAAATTAATTT
TAAAAAAaTCATTAATTAATTAATACAACTTTAATTATTCCTATGATGATAATTAAAAAa
CCTAAACATTAATATTCTAATAATATCATAAACAACACTCCAAGAATATAATGTAACAAA
AAAAaTGCATTATAGTTATGCATACGGTCAGACCTTTACATAACAATCATCTTCTATAAT
AAAATTCACTATAACGGTCAAGTTTTTATCCGAACTAATATTTTTTATGATGTTATATAT
ATTATATGTTCTAACAACATTTCTAGACAAACAACGTAGTTATACAAAGATTTAACTGTA
TAAAAACCCAAACGACCCTTATTCATATGATGATTATTTTATTTAAATAATAACCAAAGA
GACCTAAACACTAATAATTTAATAATATTATATATTATCATAAATAAAATTCCAAGAATA
TAATTACCAGAAGAACAGCATCTCTAGCAGCAATAGTTAGAATATCAGCACAAGAAACAG
TTCCTGGACACTCAGATTCAATTCTATTTTTAATTCTATCAATAATTTTGAATCCTTTTA
ATGCATTTTTGTTGTTTGGAGCATTCTTTTCTCCTTTTAATGTCACTGTATCATCCAACA
ATACCGAACCATCGCAACCCTGTCACACAAATCAACATTATATCAGAGCAGATAAAAGGT
CGTAAGTTCAAATCGTATCGTCATCTATAAAGTAAAAGAAATATTTCCATGTGTTTGACA
ATGAAATTTAAAGTTTTAAACCAATTGCAACTTTTATGGTTTGGATTTAAAAATTTACCA
CTTTTCAAAATCGAACATAATTTACACAAATAGCCACTTTGTGGTTTATTTAAAAGTTGA
CCATATTTCAATTTCTTAAGACGACACCAAAAAAGTGGCTATTTGTGTAAATTATTTTCT
AGCTTACACGAgATTATCTTCtttttttttttgggggggggggggggggggggttGTTAA
TAAGACACAATAACATAATTACATATGAAGTATACCTCTCTCTAATATTCGTTTAACTTC
TAGACAAGATGCTCACACAGTTCAACGATTCCAATAAACGGAATCGAGTATATTTTCATA
TTAGTCCCATGCTCTAATTATTACTACTAGTTTTGAACCTTGGCTACCTTCAAACTTCTG
ACTAGTAATCTCATTTTGAAATAGTGGTCAATTTCTTAAGACGACGCTAAAAAAAaTGGC
TATTTGTGTAAATTACTCGAGATTTGGGGGgTGGGGggTGGGGGGGGggggTTCATAAGA
CACAATAGCACAATTACGTATACCTTTCTCTAACATTCGTTAAACTTCTAGACGAGATGC
TCATACAGTTCAATAATTCCAATAAACTGAATTAAGAATATTTTCATATTTTCATTTACG
TACCTGAACAAAGCAATCGTGAAAATGTAATCGCAAAATCAAAGCAGCATTACGAGGATC
AGAAAGACAAGCACATTCCATTTCTTTCCTCACAATTCCTTCTACAGAAGGACATGTTTT
CTTATAATAATCAAGACTTAAATGTGAATCACTAATTCCATTCAATTTGCTAAAACAAAT
GCCAATAAATACCAAAACCAAAAACTCAAAAATCACAATTCTTGATTGATAAAAATTAAT
AAAAGCCATTGATATGAATTGTTTTTTTtCTTTCTTTTTTTGGGCTAGTGAGTAGTGAAG
ATGAAGAATATACAAAATATGGTTTATATTATCACTTTATATATAGTATATAGTATATAA
GAAAATGAAGTTAACTTAGGATTTTGGTTAAAGTGATTATTTATTTTTGTCTTATGTTTA
AAAAAGTTTTATTAGTCAATAGAAGATGTAACTAATATTGTTGGCTAAGTTAGGTGAGTG
ATCTCAAACCAAATATTACCAAATAATATGAGATAATAAATCAAAGGTTTTATGTGTGTT
TTTAAGGAGAGTTTTGTACGCAAATGTTAAAGGCAAGTGACCAAACAAATATTTTTATGT
CTTTTTTTCAATAACTTTATTTACCATGTTTGAATAATTTAATTATTTTGTTGACATTTA
GAAAAGGTCAAAAATATATTTAATTGTAACTTCAATTAATTGAACATAATAATTTTGTTA
ACAAGTACAAGAAATATATGTTGCTTCTAGGTCTTGAGTTTCATTGATTATGTAAAATAA
TTTTTATACTATCAGATAAGTTGAATAGATACAAGTAATCATTTATCGTATATATTCATT
TATTACTTCTTTTTTCCGATTTCAACCAACATTCTCCAAGATGGGGTAAAAGTTGCTTAT
ATTTtACCTTTTTTAGATTCCACTGGATATTGTTGTTGTATTTTCCAAACAACAATAATC
AAAGTGTTATATAATAAATCACTCTACCTTCCGCAGATCCAACTGGTATGTTGTTGTTAT
TGTATTTTTCCAAACAACAATGATCCAAATGTTATATAATAAAGGGAAAAGGGTATGATA
TACCCTTAATTTTGTCATTTAAAGCTGATATACCCTCGTTATGAAAGTGGGTCATATATA
CCCTTACTGTTATGAAAGTGGCTCATATAAGCTGATTTTTTTTGGTTCTTCACCCAGTGT
ATGAAGCTCCCGCATTGGAGCTCCGACTAAATTTCAATCGCGCACTGCAGGGCCATTCGG
GGATGACGCTCCCAATAAGATTTTCTCCATACCCAAGACTTGTAATCGAGACCTCTAATT
AAAGATGAAACAGTCCCACCATAAGGAGGTTGAACAGAAAAATAGTCATATATAGTATTT
GATTTTGATTACAAAATCTAATTAATCTGATTTTTGAATTTGTTTATTCCAAGGTTCTAG
ATTTGAACTGTCATTCAGTGTTTTTAGTCCTGATTTTGGTAATTAAAGACTTCAAAGTCT
ATTTTAAGTAAAATGGAAACTTGCTCAAAACAAAGAATCAATTAACACGATACTATTTTT
CTTAGTTTAATTCATGTACAAGAATGGTTGATTTCTTCATATTTTGCTTTTTTTTCTTCT
CTACAAAAGCTAACTTTGATTAATCTGATTACAATCTTGTAGCTCAAGATAAAACTAACT
ACTAAAAAAATTCAACAAAAATCATGATGAAAATGTAAAAATGAAATGTCGATATCGATG
GGGTAAAAATTTATGCGCGTTTGATGTTTACACCAATCCAAAAAATTGTATAACATGTCT
TTCTATACACTCTTTATCACTAAAACTATAGTGATGATTCACTTTTCTGCAGAACTAAAC
TGTAAACTGTCAAACCACGCGATCTCTAAATAATGAATTGCTCATAATAATGATTATGGC
TTGTAGCTCAGAATGGAATTTGGTGCGGCAATACAGTTCGTCTTATTGACACACAAGTTT
ACGTGGAAACCTCCTTGCTCAAGGGAGTAAACCCACGACCTGTCTCACAGGACTTTTCAA
ACTTGTTTTCACTAATCTTCTCAAGCAAAAGCGAAACACAGTTTACAACCACTAGATTAA
CCTCCTAATCTCAATACTAAGTAATACAACCTATTACTTACTGAGCCTAAGCCATGCATC
CATTGCCCACTTTACTAACTCCCACTAGTTAATATAGACTTTTGACTGTAAGACACAAAG
TTACCCCTAACTAAGTTCTTACAAGATTCAAACAAAGTTTTGAAACGTTTCTATCAAGAG
TGAAACGAATCCTACAATATAAACACAAATACAAGCAAACAAAACATCAGCAGGTTTGGA
AAGCAATTCTTCGATCGATCAGGTCCCTTGCTGTTTTGTGAAGCTTGATTTTTCTCTCTT
TGAATGAATGAAAGATTTGTTGTTTTTCATGTTGATTAAATCAACCATAAAGAATTATTA
ACCGTTGAACAAACAATCTCGTCTGTTCTGATTGGTTCAGTACACTGGCGACTCCACCAA
CCTCTGACACGACAGCTTTCCATCTGTATAGCATATTGTCCTGGACGTGAACACTCTGCA
GAGGATCGGGTCCGATCATCAAAACATCTGAAAGCTTATCATAAAACATGATATGTTGTT
CATAAAAAAGTAATAGGAACCTCTGATAGTGTTCACCTGAGGAAAAAGTTTAGACATAGC
CGTATAGCATTTCATAGTTGAAATTTGGAAGTTCAACCAACCTGTTTCTTCTCAGGGTCA
ATGCCAGAGACTTCCGTAGTGGAACTACTCTTTGGTAATTATCTTTGGAGAGTCAAGGTC
CCCATCATGCCCTCATTGATGTAGATGTCTGGTTCACGCACGAAAGTCACAGTAGTTGCA
GAAGACCATTTCACATAATGTTTGCCAATTCCTTTCCGTGCTATTGCTCTTAAGCTAAAC
TCCTGCCCACGTCGTAGCTTCACAATTATGATTCCCCTGTATCAAATAGAGCAAGATGGT
AAAGATCCTCTCTGGATAGTTAGCACGTATAAACCAAGAATATGCAACACAAATCTCTAA
ATCAAGCGTATTAGAAGGAACATTGTTTTCTCATACTGTGACAAAAAAAAaGTTGTATAT
ACTAGGATCCTTCTTTAAACAGTACTCTTTAACACCTTCAAAAATACTCTCCTTTTGAGA
AAAGAACCCCTATTTACAAAGTTCGTTTAGGAGCTTGATTGTTATCTAAGCTCACTTATT
AGTTGAAAGACAGCTGATAATTCAACAGAACTATAGGATATTCTCCTGCACGTCTCAGAA
TGACATATCGAAGGTACCTTAATGAGCACTCTGCAGAAAACAGATCCACCAATTGGAAAC
CAGGTTCACCTTCACGCCAAACTGATCTGCACAAAATTCTCGATAACACCAAGATTGTTT
TGCAATCTATATCGAAAAGATGTCATGAAAAGGACCATCCCACAGCAAAATGATGCAATT
CCTAGTTCACAGCTATAGAGAAAAGTATCAGATATTCAAAGACGCTCAAAGAAATCGACA
AATCACTCGTTCCAAATCCAAAAATGGCAACTTTACTACTTCTCTATCCCAACCTAACTA
CTATAATTTTTCACCTCCAATTGTTCAAAATGTACATCATATGCAACTAAAGCTTGATTA
TTTGAATCATTTCAACCATACTTTAACAAGTACCTTGTATCAATAAAGGTAAAATACCTC
TCCACAACTAGTTCAGGTTAAAAGCAAAACACCTTAAGTAAAATAGAGAATATATTTACT
GAGTGCATTGATGCCTGCAGGCACAAAGACATTTGAGAAGACGACGATAACACAACAAAT
GGTGAAATGCTTCCATCACTTACTGACAGAAGTTATTTCTATACTCAAAAGATTTATCAG
AACACTCTTAGTTTTGCTAATAATATCATTATTTTTCAATAACAAATTCTATATTCAACG
TCCAAACATATTTTCATTACTGCAGTCACATATTGCTCACAATTCAAATGGTAAGAAAAT
ACTCTTCAAAGAACATTGATATACATTCAACAAAGGCATTTTGAGTCTCTCACATTTACA
TAATTAACACAGACTTAGAGATGGGACCTTATTGCACACTATTGCATAGTAGAGAATCTA
GAAAAGCTAGGCTAAATCATTCGTCTAGTATCCTCAAGATACCTTGACACATCAGACCGT
GTTGACAAGGGAGTTTCAGCACTAGAACCTCTTTTATTGTCCTAAGTAGACTCCAATTTC
TGACATGGTGGATTTCTTTTCGATTTCTGTAGTTCAGTTACTGGACTGAGGATAGCTCAC
TTCCTGGCTTTTCACAAACCAACAGTTCTGATACTCTTTTGGCAATACTACACTTTGCTG
CAGGGGAAACTCCGTGCTCGCCAATTATGGAATCCAGCACTGCTTCTGACAATTGTTTGT
TCTCTATAACAGCATTCCCAACGCAAGGAACAGAATCATCTTTAGAGAAGCTAATCTGGA
CTCGGACAAAAAATATATAGAAGAAACATCAATGAGCTTATAGATAAATGCAATTCATTT
TTTtGGTGCACAAATATTGTCCAAAGGGTCCTAATCGATGATGCAACTTGCAAGTGCCCA
TTTTTTTTtGTTATCGTTCAATATAGTTGATATACATACCGTCAATGATCCAAGCGGTGA
TTGAGTAAAAATGATGGAGGCACCAGGTGGGAAGGTTTCACTCTGGAAAACATTGAGGAA
CTTTTCAATGGCCTCCCTCTCTGCATCACTGTAGGTTCCTATTGCTTTCCAATAGGCAAC
ACAATTTTCTGCCACCTTCTCAGAGTATTGCTTACCCGTCAAGGGCAAGATCATAGTCAC
TCGAGTGAATTTCTCAAAGGGACCTACCAGAGAGGAAAGATGAAAATATTCACAAACGTT
AACTTTGATGGAAACAAATCTCTTGATTGTTTTAAGACCCTAAATACTTAGTATCTTATA
TGATAAACCCCAGCTTAATTCTCCTATTCAGCAAATACCTGTAACGATATCCCTGAAGAA
TTCGACTGAATGTTCCAACTCCTCAGAGCTTTTCCCTTTCCATTTATCAGCTAGAAATGG
AATAGCACTCTCATCCAAATACACACCGATCGCAGTAAACTTCACAAATTTTCCTTCAAT
CTCCAAACCTCTATTCCCTACCACACATATTGAAATTAAATTCATTATACAACAACTAAA
CAAATTGGATTCTGTACTACGAGAATTCATCATGAATTAACAAATTTTACACTAGCTACC
AAACACACATAAATTTTTTTATATACATTATAAAAAAAaCAACAAAACCTAACCAAATTG
AATTCTCTGCTACTCGAATTCATCATGAATTAACAAGTTTTACACCAGCTACCAAACACA
CATAATTTTTTTATtCAACCATACATTATGAAAAAaCAATGTAACCTAACCAAATTGAAT
TCTCTGCTACTCGAATTCATCATGAATTAACAAGTTTTACACCAGCTACCAAACACACAT
AAGAAATTATTCAACCATACATTATAAAAAAAaTAATAACAAAACCTAACCAAATTGAAT
TCTCTGCTACTCGAATTCATCATGAATTAACAAGTTTTACGCCAGCTAAACAAAAACTAA
CAAAACCTGACCAAATTGAATTCTCTGCTACTCAAATTCATCATGAATTAACAAGTTTTA
CGCGGTCTACCAAACACAAATAAGAAATTATTCGATCATACATTATAAAAAAAAATTAAC
AAAACCTGCGCCGGCGAGGAAAAACGTATTGTTGGAGCCCGGAGGTTTCACCATTGTTGG
TGGGAACACATAATTCTCAACCTGCAATTTTGTAACGGGCGCCATTTGAGATCTATTAGT
ATTTCACTTTTACACGGAATCCTTTATATAGAGGAAGAGACAGTGGTATAATGGTAATAA
TAGAGTGGATTCAAGGGTAGAATTGACCGACAATAATTTGGATTTTGTTGTTAGGTACAG
TTAACGGCTCACAGTTGTTACTCACCAAATTGCCGCCAGTCAAACTATACTTTATAAAGC
TTACCCAACTTTCCTTAACTAATAAATATTCTCTCGTGTCTCGTTTCGTTTCTCGAGAGT
TAATTTTTTATGTTATTTTTGTTCAATAATATTTATCGATTATTTACTTTGCACACTTTG
ATCAAAAAGAAAGAAGAACTTACAGTAACTCCGGATTTTTCATCGCAGTATACAACTTTA
TTAGATAAAGATGATTGAAAATTCAATAAACAGAGCAAAGACAAAACAATATAAAGCCTT
TGAAAAGTTGTTGTCAAAGCCATTGCAGTTGTCCTTCTGATTCTAACACATTATATAAAG
AGATCTAAAAAGTTGTAATGAATGTTTTTGTCTAAATTAGAAGAAATTTTGATAAATTTA
TATCATAATTAGAAATTTTCATTTTGGGAAAACAAAAATTAATAAACATGTTCTTTGAAT
TGGGTTGAGAAAATCCAATAGGAAGACGCCACCTAATAAATAATAAGAAGAACAATAATT
AAAAAAGAGGATGTTAATATTTTCTACTATTGCCTTTTGTGAAATTATAAATATAACTTG
GTAAGTAGTTTCATTTATTTTCTAGAAAATATAAAAGTTTATTAAAGGAAAGGGCAAATA
TGGGGAAAAAATTCAAACAACCATTTTGAACTTTGAACAGTTCTATTATTTTGAATAATG
AAAAAAGCTAAAAAATTCAGTTAATATGAAATAGGGGGAGTATTAATTGAATTTGTGAGG
AAAAATATTTAAGGACATAATTTGAATGATATTTTTCACTATTGGCCTTGGTGAAATCAT
AAATATAACTTGGTAAATAATTTAGTTTATTTCCTAGAAAATATGAAACTTCATTTAAAG
GAAAGGGCAACAATGGAAAAAAAACTCAAACATCCATTTTGAACTTTGAATAATGAAAAA
AAaCCCCAAAAAATCCGTTAATAACGAGTAGAGGGAGTATTAATTGAATTTCTAAGACAA
TGCACACATATTAAGAAAAACATTTAAGGACAGAAAGACCATGGAATACGTTTTGTTCCT
ATTCATGTAGATTCCATAACTATTTCAAAAATGAAAAGTTTTAACACAATTGATTATCTT
TTTCTTTTTGAAATTGAAAGTTGCTACTAATTCATGATCTGGCATATACGGAAAGAAGTT
TTGTGTATATCTGTGAATAGAAGAAGATGAACATGATGTGGTTGGTCTGATTCACATTCA
AAAGTTAGGCGTTATTTAAACCAAATATATAAAGTATGTACTTTTAGCCCCCCAATCTAG
AGTAGCTAGGCAAAAAAGTCAAATAAATCTTTATTCATACATAGGCTTCTTTGGAAACAC
CGGTATCACTAAACTATAGTTAGATTATAACTTAACTATGGTAAGTTAGTATTCAAGACA
AGTTTTCGTAAAAATAGGCAAATCCCTACACAACAATTCCCATATTGTTAATTAGGGATC
GCTTGATAGAGTTTATAAGAATACTTGGTCTAGCTTTACCCCTCCTAAAGTATGTACTCT
ATGATCAACCTCTCGTGCCTCCTTACTGGAGCAGCCACACATCTCCTCTTCACATGCCTA
AACCATCTCAACCTCACTCTTCATAAGCCGCATCTTATCCTCCGCGAGGGCCACTCCCAC
CTTGACCCGAATAACTTCAATCCTAATCTTATCCCTCCTGAATCTTGTTATGCCCTCACA
TCCATCTCAACAACGTTGCTACTCCTCTATCCCAACCCAACAACTATAATTCCCCCCTTA
GAATTGTTCAAAATGTACTACATCATATGCAACCAAAGCTTAATTATCTGAAATCATCTC
AACCATACTTTAACAAGTACCTTGTTTATATCAAATAGAGAGTAATTTTATTGAGTACTT
GATGCATACAAACACAACCATATTTTGAAAAGAAGATGAAAACACAACAAACAGTGAAAT
GTTTCCATCACTTATTGGCAGCAAGTTATTTCCATACTCAAAATATTTATCGAAACACAC
TCTCAGAAGCTAGGCTAAATTATTCGTCTAGTATACTCAGCCAACCTTAACAACATCAGA
TCGAATCCTAAGTAGACTCCTCAGCATTGCTCTTCTCTAACATTTCTGATACTCTTTTAG
CAAGACTACACTTTGCTGCAGGGGAAACTCCGTTCTTGCCAATCATCGATTCCAGTACTG
CTTCTGATAATGGTTTGTTCTCTACAACAGCATTCCCCGAGCCAGGAACTGAATCATCAT
CAGAGAAGCTAATCTGGACTTATAGAAGTTTACATCAATGAGCTTACTTACAGATAAATA
GTACAATCGATTTTTTGATGCATACATATAGTCCAAAGGATTCTAATAACTCGATGATGC
AACGTGCAAGTTCTTAGTTGATTATACATACCGTCAATGATCCAACCACTGATTGAGTAA
AAAGGATGGAAGCACCAGATGAGAAGGTTTCACTTTGGAAAACATTGAGGAACTTTACGA
TAGCCAGTCTCTCTGCATCACTGTAAGTTCCTATTGATTTCATAATGGCAACACAATTTC
CTGCCACCTTTTCGGAGAATTGCTTACCAGTCAAGGGCAAGAGCAATGTCACTCGCATGA
ATTTCTCAAACGGACCTAACATAGATAACAAACGTTCATAAACATTACTTCGATGGAGAG
GATTGTCCAAGTCATACTCAGGGGGGGATGCAGAGTGTATAAAATTTGGTACTCACTGCA
TTTTCTTCTTCTATACCGTGTTACAAAGAGGATTAATCTGTTACGTTCACATTTCAATCT
TAGCACATACCTGTAACGATATCCATGAAGAACTCAAGTGAATATGTCAACTCCTCAGAG
CTTTTCCCTTTCCATTTAGCCGCGAGAAATGGAATAACATTCTCTTCCAAGTACACCCCT
ATCACACTGAACTTCACAAATTTCCCTTCAACCTCCAAACCTCTATGTCCTACAACACAC
ATTAAAGTCATTAGATCCATAGATTATACAACAACTACGCCTCAGTCACAAACAAGTTTG
ACTCATCGTGAAAATAACATGTTTTAAGCTTACTTCCACCCTACCATAACCCTCTTCCTT
TATCATGGCTTAGAGCTGACAATGTATGCAAGCTCTAACATGCGGAGTTAAAAGTTCTAC
ATGAATTGACAAGTTTTACGAGCTATCACCCTACCACAACCCTCCTTCCTTACTCGGAAC
TGACAAAGTAAGCAAGATCACACTTTTTTATTTAATTGGGGATGGGGGAGGGGATTACAA
TATTAGTAGTCAAACAACTGAGTTACTACCATAGATTAATAGCCAAACAATGGAGCTACT
ATAGTGAAAACAGTCATAGTAAAGACTTCAGGTGAACCCCCTAGGTCCGCCCGCCCCTGG
TAAAGACGTATCATTATACATGCAACATATAGTTAATTTATCGATAGAAAAATTAAGAAA
ACCTGCTCCACCAAGGAAAAAGGTATTGTTGGAACTAGGAGGCTTTACTACTGTTGATGG
GAACACATTATTCTCAACTTGCAATTTAGTAACACAAGCCATTGATTTCTACTTTACTTA
ATTTTCACTTTTTTCACATAATAACACTTAAAGGAAAATGTTTAAATAGAGGGAGAGACA
GTGGTTTAATGGTAATAATAGAGTGGATTCAAGGGTAAAATTGACCAGCGATAATTTGAG
GTTAGGTACAGCTTGATGCCATTTTTTAAAAGGTGGAGCATAAGACGAGGCGTTTTACAC
AACAACGGACGAGGCATAAGTCTTGAAACACGAGGCGTAAGGCAGTGTCATTTTCTATTA
TGAGAGTTGCTTTATTTATTTATACATTTTAGAAAAAATCAATACAATATGTAAACATGG
TAGCATAAACCATAAAGTATAAATATCATTATATCAACAAATAAAAAATATGATTTATAC
CAAAATGCTACAAGTCGAATACATACATCTATTAAAAAAAaTTACCTTATATATACATTA
TAATTTTCCGACAAAAAAGATTCAGATGAACTCACCTGTTTAACTCCAGTTGAAACCAAT
ACGTTTTGTTACATGTTGTTTTCCTCCTTTTCTGGATAAGCAACTGACTAGCCAAAGCTT
TGATCATCACGGTTCAACTAGTATTTCTAAATAACTTTATTTTTACTTGAAGTAATTTGT
TTTATCCTTTCACCATATAGATTTGGGAAAGGTGATACATACATAGCCTTATTCCTATCT
CCTGAGGTGATGTGTACACAACCTTAACCTTCACGTGAGTCGTGAAGATAAAGAGACTAT
TTTGATAGACACTCAACTCAAAACAAAATCCATAAACGGGGAGTGATGATCAATTGCGAG
ATGAAATTCAACGAAAGTTCAGTATCAGTACAAGATGATGGACAAAAACATGTACTTAGA
CGAAACAGAAACCTATGTTTCCATGATCAGTTGAGGTAAGTTCCTAAAGGGAAAATGGGT
AAGTAGTTCAAGGATGTCTTGTTACAGGAGATATATTAAACATGAACAGTTTTCGCGGTT
TTTAACCAATGAGGTTTTAACCTCCACGCATATGAGCGCCCAGCTCTCCAAACTGATCGT
CTGCTTCCACGGTGTCATCTGAAAGGCGTACTGCATCCAACTTCTGCTTCAGCACTTCTA
TTGCATTGAGCACCAATTGTGAAGCTTTGACTGCACCAGTTGTCTCAACAGTGAAAATAA
AACTATCTTCCTTGGCATGTATCTCTACCACTCCAGGTTTTCCCATGGCTTCAGCTTTCT
TGAGCACCTCATCATCATAAGTATATGCCTCAGGATCAACGACGATAACCTGTAAAGATG
AAGATGAAATTGGAGATGTTTCGAGTAGAGCTTCCCAGAGAAGAATATATATGACAAAAC
CTATAAAAGGAATTAATTGGAGATGTCTCGAGTTGCTTCTCTCATTGACCTATTAATACA
TATTTCCCTCTTCATCAGACTAGGTTAAAAGTTGAGATCTCCCTCATTTTCCAGGCTTCA
GTAGATTGACCACCGAGCAAGCCCAGAACAAACAAATTCTGTTTTTTTtACCATGCTTGT
TGGAAAGGAAAACGTGCAACCCCTCATACAAATGATTATGACTTGTAGCTCTGATCGGAA
TTTGGTGGCTTCTATTAGAATTAAAATCCCCATATAAACCTCTGTACTGAAAGCTTCAAA
ATCTTGTTTTGGTCCGATCTTCTAAATCTTGTTTTTGTTAGCCAAAATACCTTGAGTTGC
AATCTTATTCTTCAGGTCTTGTATATCTAATGAAGTTATAGTTGACCAATAAACAGAAAT
ACCACTAAAAATCCTAACACTGAAATTCCATCTCCTTAACAATCAAATGATACAATTCAG
TGTTTTCTTTTTCTTTCATTTCATAAAGCAATCAATTAGCATTTTCCTAAATAAGCTCAT
AGAAAGTCAATGTAATGAAATAAATCAATACACTATTAGACCCCCATTCAGATTTAGCAA
ATACATGATGCTTCACGTGAAAATTTTTGCTTACTCGCATCTAACAAATATCCAGAAATT
TTAGTTTTAATTTTCCAGCATACTTCAACTGTTTTCTGTCATTACCTCTCAATTGGAACA
CACCAGATTTCACCATATTGACAAGAGAAAATTTTAGAGTTAAAAACCTATATTACCCTG
GACCAAACAACTAGCAACGACCCAAGTCAACTTTTCAGGAAAGCGGGACAGAAGATGACA
ACTTAGGTCTGACATCCCCCTTAGTTTCTCTTGATTTTTCTTGCTATATAAGAAGCTCAA
AGCATCCCAGTGGAAGTTATCACCCTTAGTCAGTTCAGCTGTGTGTACTCCACATATAGG
TAATAATACATTATTGAAAGAAAATTGTTGTTTCGTGACATATTAATAAACCTACAATTC
ATGAACAGATTCCAGAAAAAAAaGGAACTAAAAGGGTCACTCTATACATTAGTTAGGACC
ACTTTTACCAATCAGACGAAATTGTAAACAAAATGGTAATATGCAATAATCAATTCATGC
TCCACAGTTATTTATTACCACATATGAGGAGCTTGCTCATAAGTTTTACACACAAGCAAT
CCAGGATAGCTGTATCAACCAATTAAGCCCAAGTACTCCCTCTATGCCAAATTAACTCTT
CTACATATACTTTTCTTTTCATCTGAAAATGTGTCAATTTCGTGAAAAGTGCATTTTTTT
TCCTGCACTTGCCAAGACCGTTTCAGGATCTATTCCCCAAGAGAAAAATATAGCTCATTT
TAGTTCTATTTAACTTTATATGAATCTTTTGATATACTCACTTTATAGTAAATGAATCAT
TTGAACTCACTTAAAAAATGTATAGATAACTAAAACATGGAACCTCACTGCAAGTTAACT
GGACAACTTTGGAGGATTTTCCTTAATTTAAAAGGGATCATGTGGGTGATGCCAAGAGAT
ACACTTGAAGTGTTGGAGTGCTGGAACAAATATAGCTCTCAGTCAGAACAGAAAGAAAGA
TGGAAGATTATCCCTGCTTGCATTTGGTGTACAGTTTGGAAAGAGAGAAATCAAAGGTGT
TTTGAAGACAATCACTGCTCTATCCAGAAACTGAAGATGAAGTGCCTAGCCCTTTTCTAT
TTTTGGTGTAAACATGAATATATGGAAGACATAGAATCTTTTATTAATGTTGTAGGATCT
CTGTAAGTAGGTTATAGCTTAGTACATCTTCCTATATTTCATTGTAAGTATGGACAGCTG
TAGTTTTTATTCAGTAAATAGTTATACAAAAACTGTTACCTTCTCAGAAAAAAAAACATG
GAATCTCACCATAGAAGCATAGACCCATATCGTATTGGGCCATCTACTACCACATAGAGG
AATTCCAGGAGAGGTACTAGGATTTCCAACTATCGTGCATTTCCCAGTCTCCTAGTCAAG
TGAATCATTTATCGGTATACCATGAATGGCAGACTCTAAGCATGATAAGAATCTTAGAGA
TAATCTCAGGATAAATGGGACAGAGGGAGTGTTTCATTCATCACCATATAAAACATGGCA
TGCTGTTCATTGAAAAAGTAATAGGAACCACACATAGTGCTGAACGGATAAGAGGAAAAG
TTCAGGCATAGCAGTATAGCATTTTATAGCAATAAAACATATAAAGTACAAAGTTCAACA
AACCTGTTTGTTCTCAGGGTCAATGCCAAAGACTTTTGTCGGACTACTCTCAACTAATTC
TGTTTTCTCCTCGAGAGTCAAGGATTCCATCATGTCCTCATTGATATAGATCTCTGGTTC
ATACATGAAAGTCACAGTTGCTGCAGGTGACCATTTCGCGTGATCTTTGCCAATTCCTTT
CCGTGCTATAGCTCTTAACCTTAACTCCTGTCCACGTCGTAGCTTCACAATTATGATTCC
CCTGCATAAAAGAGAGCAAGATCGTAAATATCCTCTCAGGATAGTTAGCCCGTATAATCA
AGGCATTTCTGCACCACAAATCTCCAAAAAAGCATATTAGAAATAACATTACTTTCTTAT
ATTAGCTGTGACAAAAAGGGCAGAGTAAGATAAACTAAGATTCTTTTTCACATGGTATTC
TTTAACTAACATCACCTTCAAAACTACTGTTGTTTCGATAAAACAAAATTCCCTATTTAC
TAAGTTCACTAGGAGGAGCTTGATTGATATCTAATCACTTTTTCTCGAAATGAGCAGCAC
AATAATTCAACAGAATTATGGGATGTTCTTCTGCACTTCATGAAATGACATATCAAAGGC
ACCTTAATGTGCATCTGCAGAAAAAAAAGATTCACCAATTGGAACCAGAATCATGTCAAC
CCTTTGTAATTTCATTCAAACACAAAAATTCTTATAATCACCAAGACCGGTCTACAATCA
CTATAAAAAAAGATGAAAACATAAGAAGAACTGACCCACAGCAGAATGATGCAATTCGTC
ATTGGCAGTTACAGAAATAAAAATACCCAGATATACAAAAAGAATCAACAAATGACTCAT
TCCAAATCCTAAAAATGACATCTTTACTACTTTGTCCCAACTTAACTATAATTTGTCACC
ATCGAACTATAACTTAATCATTCTAAGCATCTTGACCCTAAATTAATAAGTACCTTGTAT
CATTTCCCAATCTTTTGAAAGAGTAAAAGTTCATAATACCTCCCTATAATTGGTTAGGGT
TAAGAACAACTCAAGGACAAACAGAGAGCATATTTCTATTGAATGCTTAATGCCTGCACG
CACAAAGTTATTAGAGAATATGACAGCAACAGCAACAACCCCCcGCCCCCCCTCCAGCAG
CAGCCTTGATGCTGATTTTTGATACATGTACAAATTGTACCTTTTTCAAAAAAaTAACAA
CAATAGGGCCTCAAACCTAAACGAGTTCAAGTCAGCTAGATGGGCAAACAAAAACAATCA
TTGGAGGAGTTACCGTAACCCGACTAAGCTTAACACTCATATACATACGACTAAGCTTAA
CACTCATATACATAAAACTGCCCACATGCATATTCAAGGCAATGACAACAACAATGTCTC
AAGCCCAAACTACTTCGCTAGCGTTTGACCATACATTTTGGGAGTAGTTTTCCGAAAATT
CATCCTCAAATATCTGCACGTTAGTATTTCAAGTTCCCAAAAACTGATCTGAACCAGTTT
TTAAATTTTTGGTACATCCACTCACAAAGCTTCAATTTTTtCTAAGCAAAATGCATGTCC
AAACACAACTTCAAAAAATTCATTTTTTCAAGTTTCTTCATAATCTATGGCCAATCGGGA
GCTTAGACTAGGCTTGGGCAAGCAATAAAGAACTAACTACTTCCCAGATATATCATAGCC
CTAGAAGCTCAATGCCTATATGTAAAAAAAAGAAGCTTATATACATAAAAGACATCTGAG
ACAACAACAACAACAAAAATAATACTTCAATCCAGCCAAACAAAACAAAACAAAACGAAA
AACTCACTTATTAGGAGTATTATCAAAACTCGAGGAAGTATCCGAGTAATCAACAGGAAC
AACCGTATGGTCAGAACTCAACAAATCCTTGCTAGTAACATCAAGCGTCTGGTCACTAAG
ACATTTCACCCGTAGATAAAACTCAACCGAACAGTACTCACATTGTCCATCACCATCACA
AGCATCACAGTCACGTGAGAAGCGCATGCTCATCGCTCGTTCACTTGTTAGCGGAACAAG
CCCTAAACGATGAGAAATGAACTCATCGTTGAGAACAGAGGAATTGACCTCGATTTCAAC
TAGGTCTATAGCTATAGTAGGTACTTCAGCCATCATTATACGCCGGAGAGCGTTAGCTAT
ACTGGCGTCGGTTTCCCGGAGCTCGAATTTCATGAAATCGTCTTTAACTTCACGGATTTT
TATCTTTGGGAATCTCTGGTACGAGACGCCCTCCATTGTTGCTTGCTTTGTGTTTGAGGG
TTTTGCCCTCTGCTCTGTTTTGTGTGAAATTTGTAAAGAGTACTTGACTTATATATTGAT
CCTTCTCATTTACGATATTTACCTATTGGACACCTTTTTTTTTCGATATCGCAAATGAAA
GAGTTTATATTAAAAAAAAAAATTCGTTCGAAATTTGATTATTTTTTATGTTTATTCTCA
AATATTTGCAACATATCTTATTTCTCAAAAAAATAAATAATTGAAACATGTCCGAGTTTT
TATGGCTTATTGAGAAAACTTGGCTTGAATTGTTTATTACGTTCCGAAATTGTTTGACGG
TCTTAATGACATTCTTCTACTTTTCTAACTTATCTTAAATGCATTCTCGATCTGTCACAT
GGCATAACAAGTGTTCTCAAACTTTTGTAGGAGCGTAAAACTCTTAATAAAAAGCCGAGA
GAAGTATTTGAAAATACTCTTAAACTTGACAAGAATTTAGGGTATATTTCACCATATGGC
AAGATCAAAGATGTATTTGATTATAGTTTATTAAGTAGAGAATGTGTCATGTGGCACTTC
ATTATACTCCCTCCGTTTAAAAAAGAATGACCTCCTTTATTTTAGTCTGTTTCAAAAAGA
ATAACCTCTTTCTTTTTtGGTAACATTTTAATTTCAACTTTCCACATGACATGTTTAAGG
CCATAAGATTAACAGGCAATTTTGTACATTTGACATAACTTTAATTTAGGATCACAAGAT
TTAAAAGTTTTCTTTATTTTCTTAAACTTGTGCCAATTCAAACTAGGTTACTCTTTTTGA
AACGGAGGCAGTATTAAGTTTATATAATTTGATATAAATATCCGATGGAAATAAGTATTT
ACCGTTCTCTTGATAAAATTTTAGCGTGATATGAGTGATGGTCACAATGCACAACTAAGG
CTTATTTGGCCAAAACAAAATGTTTGTAAAAATAAAAAGATTGTCTCAAAGTAGCTAAAT
TTATAGTGTTTCATACACTGACGACTGACCATGTAAGTCCATAAACACCTATAAAATCAC
TCTAAGTAGCTGTAAAACATAAAATTGATATGGCATGGTAAACCATATCAAGCTGGTAAA
ATCCAGGAGATGATGAAAATATTGTTCTATTCGAACTACATTGGACGATCTACGCGTTAC
TGGGATCAGAAGAAGGGCCATTTGATTCATACCAGAGATATCATGTATAGAGTTCAGATT
CAAGAAGGAAATCCTTACTCCGGCTTAATTTTAGAAATTCCTCCTCGAGCTTCTTCATGT
CAATATGCTTCACGCGGGAGAGGACATCCTTGAGCAGTAGAGACTTAACAAGTGATATAA
CTGAAACACTGACTTCAGGCCATGAAACACACAGAGTTCCCCTTATCTTCTTTAACTGAC
ATCGGCTTAATAAAGCTGCTGCCAAGCCATCTACAACACTTCCTGATGGAAGATAGTCTG
CGCATTTTACCAGTGGTGAATCTTGATGGCCATCAGCTTTTGCTTTTCTCTCTGCAGATG
ATTCCAGCTTAAATGCAAATGCTTCATCGGGTGAAAGTCTTCCTCTAAAATTAGAACTTC
GGATGGAATCCAAAATTAAGACCTTTTCCGGGATAACCTGTTCTCCAATCAGTAGCTTCG
CGACTGCATGAGATCTCTCTGCAGTAACTGGATATTGAACAGACACAATCATAATCAAGT
TATCATCTTCATTCAGGGCATATATATTGCATGATTTGTCTTTAAGAGAGGGTTCAACTG
AATTGCCAGAGAATGGGATCTCAGGAAGGATAACAGTTCCAACAAGGGTTTTGGAAGACA
CATGATGAAAAACTTGAAGTGACGGAGAAGACATGGCAATGATGAGGAGAGAAGGGCGAG
AAAACTTCTCCCGGTTAGGAGTTGAAAACAACAGGAATGGAGAGGGAAGAGGAGGAGATG
GAGGACAAAAGTTGTTCAGATCTTCCAAAAAGAACCTTGAAGGTGGAGGGATTTCTGTTA
GTATGTCTTCCATATCTGTTTGGTCAACCTATCACCTGCAAAATATTCAACAAAATATCT
ATCACTCTACACGTTGCAACATATGGACACATCTCCTATGACTGATAGGCTATAAATCAA
TTCAATTGCCAAAGCACATCGCCACGCCAAAGAGCTTAAGAACATAGCCTTTTAGACAAA
ATTTGGAGATCAACAAATAAAGCAAGTTCAACTATCAAGCCAAGATTCTTCCAGCAGGAA
CAGAGAAAGCTAGAGAGTAATTGCCACAAAGTTCTACGACATAAGTCAATGTAAAAGCTT
GCAACACCAAAGCACGGACAATAGAGACCATAATACAATAAGTCAATAACAATTGGAGAT
CACCAAATTGGCAAGACAATCAAATCAATGCTAATCATGTAGCTTCTAACTCAGGTTGAT
CTCAAAATTTTGAGGTGATCAATGACATCTCTCCAAATGAGCTGCCTAGAGTATCTAGCC
ATCTTTAGTATCTCGTTCGCCGACATCATTGAAAATATGAACTTGAGAAAAGATAAAATG
AAGGAAAAGAAATCAAGACCTGGTTACTGAACAGGGTGTAGAGATTCACTTCAAGTACAA
TGGCTTGAAGATGCCCCTATCCAAATTACTACTACGTGCAATCATTGTATTTACAGAAAG
GATGGTAGCTGGTCCACATGGTCTAATCAGTGTTTTCAAAAGCGATTAAATCCATGGGGC
TTGAAGCGAAAAGAGAGAAGTGAAGGTCACACTTCTTAAAAAGCAAAGCACACAATTTAC
AAAAAATTAGAAATGATCAAACAAATATGAATTTAGTACAATTAAAATTAAGTTGCAATT
CACACAATTAATTTAAGCATCAAATATATAATCATGTCGATGTTAATCCAACTACTCAAA
GTTGAGATTCGAAAAAGAGACCTCGTTGGAATCAGTTTGTGCACCATTTTTTGAAGCACA
AACTTCTCTAAAGCACAGGGCATCACCCACATCACTTTAAGCGACGATGTGATGGCTGTT
AAAAACACTGGTTTAGTCTGGGGAGTAGCTTAATGAATACAATAACTACTGGATCATGTA
ACTCAAGAAGAAAAAACTCTACGAATATTTTTTCATATTATATAAAAAAGGAATAGTGGC
AATCAACTTCCTAATATCAAGAGGGTTCCCAACAGATCGATTGGCAACATGAAGTCCTAA
CAATTTTGAAGAATGTGTTGGGAAAATCAAGTATTCTTTGCTAGCATATGATTCTAAAGT
GCTCCTGAAAGAAAAAAGAAACACCTTTCTTAAAAAAATAATCAACAAGTGAGAACATAA
AAGAAAAGATACATAAAATAATACTCCCTCCGTTCCATTTTATGTGGCATCCTTTCCTTT
TGAGTCCATCCCAATAAGAATGTCACCTTACTATAACTAGAAACAAATTAACTTTAAAAT
TTCCCTTTTAAATGATTTACAAACACACATATATCTACGGATTGTTTTAAACCACAAGTT
TCAAAGGTCATATTTTTTCTTGAACACTATGCCAAGTCAAAGTGTGTCATATAAAATGGG
ACGGAGGGAGTAGTAATTATAAAAGTGAAATAGAAAAAGAAGAAGAAATAAACAGTTTTG
AGACCAAAAGATGAATCAGCATGATATTTTTTAAAAGAGAGAGAGAGAGAGAAACAGCTC
CATGGCAAGTGTAAACTTGACAGGAATATGCATGAAGAATGCAATCAATGCGAGCAAAGA
AATGATAGATGTTTTGTCAGCTTCCGCTATTTTAGCGAGAAACAATAGAGTATAAGCTCA
TTTTCAAGCTCAACTTAACCCAAGAATATGATCAAGAAGTTTAACATGAGCTAATTCCAG
ATTCCTCAAGCACTAACCTCAACTTTGATGAGCTTGAACCAGAATTTTATTTTCATTCTT
CAACATTCAGAAGAGGCAGAAAAAAAAaTTGGACAAAGGAAAGCAAGAGGCCTTCCAGAT
TTGGTGCAAATTGGTCACAGGTTAGAATAAGAAAGTTATTGAATATGTAAAAGATGTGGT
ATTAAATATCGAATTCAAGAAGTACAGCAAAAAGTAGGGAACCTACTGGAAAAGACACTC
CAGTTCTCTACAAAAGACACCATTGAAATGGTCACTGACTGGAATAGTTAACTGAATACA
ATAAAAAAGCATCAATGCTAGCTCCAGACTCAGATTCCTTTGAAACCCTATAAATGAGAT
GTTATCTACAGTATCTTTTAATTACCAAAAGCTGTCATTAGCTAATACAACCTAAATAAA
CTCTCCAAGTTTTTTtCTTTTTGAGAAGAATGCGTTTTTAATCAGCCAATAGAGAGGAAT
CCCATAAATCAACAGGGTCAGACCGATAAAGTGTGAAACATCTTGTTATTTAGTAGCAGA
GAAAAGGGAAGGGTGAAATCTTTAACTTGAAACTTCTGCTATTCTTTTCAGAAAATGAAA
ATGTAGAACCGCTTCTGTTACTTTTTTGAGAAACAAAACTGCTTCTGTTATTTGTGCAGT
ACTCCTCTACTTCGTAATATTCATAAGGGTTCTCTTATAACTAGTACTCTTGGAACACAA
AAGAATTATTAATTGTTACAGATATCAACTACTTTCACATAGTAACATTAAGGGCCATGT
CAAGGGAGTGATTAGAGTTTGGGGACAAGCACACCTAACTGAATTTTTTTTCTTTCTTTT
TACACCTCCCTAGGAGCTCCCATCCTTTTTACTCTCTTGATGAGCTAACTGATTCAAACG
CCAGAAGTTAAAATTACTGGTTTACATACTTGCACTTTCTTGACAAGGAAACAAAGATAA
TTCATTCATTCACAACAACTACTAGAACCTATAGAATGGGTCATCATCACTCAAACCAAA
CACCCATTTGAGAATTAGTCTCAAAGCAATTATGTTTAAATAAACATTATAAGCAGCTTA
CATTTAGCTTATTTACAAGAACCATTCACAAAAAGCTTTCTCAAAATATCTCCTTTCTCA
TTCAATAAATGATGATTTTTTTTTtACTTTCTCCCCAAGTCAAGAGGTGGAACTAGAGGT
AGAAGTAGTGCTTTACTTTGTATACATATGCGAAAAAAAGTGTAACTATGATCATTTCGA
AACCCACTAACCTCTAAATCTAGGATCTCACTGCGCCAGAAAAAAAAAACAAAATGTAAA
GAAAGATTCTACATCTGTTACCCCTTTTTCTAGAAAATCAAATGGGTATCAAGCAAATAC
GTATAAAAGGACAAAAAAAACATACAAATTTGAAAAATTGAGGCTTTATTATGCAGAGAG
AATTGCAAATTTGACACCCAATTCAATTAGAAAAAGCGATTAGGGCAGATAAGAGGGAAA
TAAGGAGCTTACAAATCGATTCCACCGGAAAAATGGAGATGAGTTTACAGCTCCGACGAG
AAGGGACACACTGATATCAACTCGACTGAAGAAAATGTTGCTTGCAGAACATTCAATATT
TTGTGTGAGATATAATTTTATTTTATATTTTTTtGTAAATTTTGTTTTATTTTTTAATAG
GAAAATGTCATTTTCACTTTTTTTTtCTTTTTCTTTTTtCATACTTTTCTAAAAGTTGGA
AATAATTGTACAAGGAGAACAAAAATTAGAGAAGAAAAAGAGAGTAGCACTGGATTTTCC
GTGTTTATTTTTACTTGTCCATTATTTTAATTTTTTTAAATTGGACAAGACTTGTAAAAT
AGTTTACTAAATGTCACGCCAAGATCACATCAAATCGATTGAGACTTATTATGAATTAGG
TAGGTTAGGGTGATTTGTTGAAAAAAAaTGCTTCTTTTTATGGGTTAGAGTACCTCCCAT
TATTAATCGATAGGTTGAATGTTCGAGTCAACTGAAGGGAGGGTAAGTGAGCTTCCAAGT
TTTGAAGTTAGCTCAAATGTGAGGATGACCACACTAATCAGTCATCCCCACAACTTGTCC
ATGATCTTTCACTTGAACTGTACATGGAATCTGACAACAATAACAAATCCAATATAATCC
CACGAACGAGGTCTTACCACTACTTTATGAAGGTAGAGAGACTGTTTCCAGAGACCCTCG
ACTCAAATAAGGAAAGGGAAAGCATTCCAAACTCCAAAGCAATTTTGGAAAGGGAAAATC
CAGTCACTGTTGAAACCATGCAAGACTGAAATGTGATTTTTTCAAGTGCAACTGGGAACT
ACTGCAGAAGTTCCATGAATAAGTTTACATCAACTCCCTTTGAGCGCAAAACGGTTTCAA
GTCTAATATTTTACAAATCAAAGTCATTATGCACATTGTTGGTGCCAAAAAATTACAGAA
AAGAAAGAGGAAATAGGATGTTAATGTTCCTATGGCAGTGTCAATGACCAGAAAATGGTG
AGTTAAATTAACTACAAATGATCAAATGGCCTCCTCCTCCATCAATGAAGTTCCTTCAAC
CTACCTCAACTAATCACAAGTTTTGATGAGCCAAAGCATCAACTTAATAGCATATAGCTT
CAGTTCACCGACAAGTTCTTAAGAGCGTTTGGTTGTTTCCTTTCTGCAAAAGAAAAGCAC
GACAAACATAAATAACAAGTCAAGATATTTTCCCTCGTCACCTGCGCTCAAGTGAAAATG
GCCAAGAAAATAACAACAATGAGTTATTTCACAAAGAACTAAGCAAACATGTAGAACTTC
ACAGCAATGGATGATCATTTTTTTTGCAATTAAAACGAAAGGGATGGCAATTCTGAGTTT
AGATAAAGCAGGAATGCCCTCAAGATCTTCATAGCGTTAACATAAATATTCACATGTGCC
TCTTTGACAGATTAGAATTGCGCATTTACATGTACCACATGATTCACCAAAACTGATTAT
TGTGATCCTTTGTTTATCTTTTTTTtCCCTATATAGCATCCAAATCAATTAAGATTGATC
AACTACCTTCACATGAACATAGAACATAGCAGCAGTAGAAGTTTTCAGACACGGTTAATC
TTCATGTTCATCTTCAGAATCTGCATAGGTAGAACAGAATTAAAGACCACAATTGCAATA
TAGTAAAAAACAGTTTGCTCCCATAGAGAGTGAATAATAGCAGCAAAATAAGTCAGTGAC
GATTGGTAAATACAGAGCCTAGACTAAACATCTCTCAGAAAAACGGGTACTTCTTTTCCT
CATATTGAATGGTATTAATGACAGTTTAAGTTTTTGAAGTTTCCACTTCTATACTTTGCA
GATATGGAAGTACCCAAACATGTATTCTACAATCCCACATCCAGTGAGCTTGTGGAAGCA
GTATTTAAAGTCCAATCCATCTAACTCCATGTTTTTATCCTAAAAGTTGTTGACAGTCCC
GTAAACATTATTTAAAACTAAATTACTATATATAGATGCACTATAGGCGTATAGACTAGA
AACTATGCACAAAAACCAAGTAATCCTATTTGAATCGTGTTCTAAAAAGTACTCCCTCCG
TTTCAAAAAGAGTGGCTTAGTTTGACTTGGCACAGAGTTTAAGAAAATAAAGAAGACTTT
TGAATCTTGTGGTTCTGAATTAAAGTTATGTCAAATGTACAAAATTTCCCTTTAATCTTG
TGGCCTTAAACATGCCACGTGAAAAGCTGAAATTAAAATGTTACCAAAAAAAGAAGAGGC
CATTTTTTTTGATACAGACTAAAAAGGAAAGGAGGTCATTCTTTTTGAAACAGAGGGAGT
AATAAATGATTTATCCGCCTAAGATGAAGCAAGCCAACATAGTAGAGATCCCTTTGTAAC
ATTCGTAAAATTTAATGAACTTCATGAAGAAACGTACTGGAAACAAATTCAGGGACATAA
GAAAAGGAAATATCACCATTGTCATAGTTTTTAAGAGTGTGGGTAGTACAATTGCCTGGT
GTTTATGAGAGTCTATGGGTCAGCAGGAAGGGGTCTATTTGGAGTTTCGGAAATCATCTG
GACTCATGTCAGAATGGAGATAAGATAGGTTACAGAGGAGGATTTTAATACAATTTGATT
TCTGCAGGAATGAATTGATTCCCTTCCTCTTAGTTACAGGTGCTAAACTCGCTTCATCAA
GAGTTAAGGAGTCATGGTCCAAGCCAAAACTTCAAAGATTCCTTATCCCTCAGTCAGTCA
CAAACAGCGCAAAAAGGAAGGATCCAAGCCAAAACTTCAAAGATTCCTTATCCCTCAGTC
AGTCACAAACAGCGCAAAAAGGAAGGATCAAAGGACAGCATTTTAACGGTGAAATCTGCC
TATAACGAGTTCTAAGATGAGAGAACATAGGAGTTTCCTCACACATCTAATGGGTGCCTA
GGGCATTGGGACAAGTATTATTTTTTATTGTGATTAACAACATTGGAAGCCAGTTTATGC
AGAAACCATGCCGAAAAGAATGAGAGTTCAGATCATATGGTGTTTTATGTGCAAAAAAGT
AGGAGAGGAAATCAAACGTCTGCAGACCATTGTCAGATGCATACAAACTACGGTGTGTGT
GGAAATTGTTCGGTGTTCATAGATGATGACAGGAACTGTCAGAGATGTGCTACCAGGTTG
GAAGTTCAAGAGGAAGGAGCATGAGAAATAGTTTTTTTTTtGGGGTGCTTATGTGGACAC
TTTAACAATGATTTGCAGTGAAAAATTTACATCAAGATGTTCAAGATAAGCATGTGGCTC
TTTAACTTACCAGAACGCACGTCGTCACTCAATTGGCCCCTCGCTTGGATTTGTTTAACA
AGCATCCGGTACATCAACGCCCACCAATATATATGAAGAACCAGCAAGCAAAATAGAAGA
GAATTGAAGATATAGTAATAGATTGGTCCATCCACTTTGTGCTTCTCCCTATCCAGGGTT
TGGAGAACTTCATAACTGCATTTACAGAAAAATAAAAGAACTTTCACATAAATCACATAC
ACAACTATTTCTCACAAAAAGGGTAACATTAACTAGTAAGTTCATATTTGTGCAAAAACA
CATGAAGTTTTCAAAAGAGAACTGAACGTTAATATCAATCAATCAACAACTCCTCAATAC
TGAGCTAGTTGACTATATTGAATCCCCTGAATTAAGAACTGAGCATTAACACACAGCATA
ATTAGTTCCCGGAACCAGTGTGTCTAGGATATGGCACAAAGCAATGCAGGGAGAGCTGAT
TTTTTATCAAGTTATTTTTTTGGATCAAGGCAATGCAGGGAAAGTTGATTTAAAGCCTGA
AGAATTATGTTAGTTTGAACTTCATCATCAACAAACCATAACAAATTGTAACTTAAAGCA
AAGTAAACCACATAAGGTGGTGCTTCTATATTTATTTAAGAAGGATAAATCAAGAAAAAG
AAAGTTGTACTAAGAAACAGGAAACTAGCTTTTTCGTAAATAGGAAAAGTTAAAGCACCT
ATGACTCACCTTGTACTCCAAAGAACCCAGAATGGGTAGTATATGAGGCGAAGTATAACC
CAGGATAAAACAAAAAGAATAAACGAAAAGCTAGCAAGAGCTTCAGCACCACTGTATTTG
GACATCTTTCCGATTTCGAGGAATATATCACTGGCATCATGAATGGCTAAAACTACTGAA
CCGACACGTGCAAACCTGCAAAAGAATGAAAACAGAAATCCAATAATGTTACATGCCCAT
ATCTTACCTTTATGATAGCACGATTAATAGCTTTACATATTTTGATGACATCATTAAACT
CAATTTTTCAGAGTAACACATCCCTCAGGGTCCTAGAAAATCTCATGAATCTTTTCTACC
ATAAAAGTCTTCTGAAAAGGAAGTTTTTGAACATGAAACAACGCAATTAAAATTCAATTT
TGCATGATTGAGAGAGTTGTCCAAAAGAGTATCGACCTTGTCAGCAGAAGAACACCTTCA
CTACACAAAATGAAGGATAATTTCTAGTAGCTGAATTGTTTTTTACATGCATCCGCTTCC
AATAAGAATTTTAAACTAATAACACAGACAAGCCCCCCGCTCCAATTATGTCTGGCTTCG
AGAAGTTGAATACCCTCAAGTTGTCCCTTTGCTAAATATGAACTTATATACCAGCAAAAT
CTCAGCAAATAAAATGACCTTTATTTAAAACTATAAGCTCACCTCAACAAAACACACACC
TGATATTATAGGATAAGACGATAAGAATCGCAGTGGCAACATGATGACTCATTGAAACTC
CAAAGTCAGAGCGCCTTGTCTCCCAAAATATTAGCGCAAATATTGAATATGTATAGAACC
CACCGGTATACATATAAAGTCCCTTCAGTTTGGCCCTAAATTTACATAAGACAGTCACTC
AAATATGCAGAGACTATGAATCAAAACTATGTAAGCTTAATTAAAAATCATCAGATCTAG
ATTTTGAAAATGTTATGATTTATGGAAAAAGAGGCCATAAGCCAGTATCTTCTGTCTGCA
AGAATCACAAAAAAaCAGTTATTCTTGCTTGCGAACTTTACCAATTATGTCTCAATACAT
TACCAGTCACCGTCCATCCTCATCCCCTACCCTCTGTAAGGCAACACAGAAGAGCTACAC
ACAAAGGACACCAAGTAGGAACTAAAATAAAACAGGTCTTACTTGTACATCTGGTCAGGC
CAGACCTGATCACCAGGCCCTACCCAAAAGTATCTGGTATTTGTAAACCAAGGCTCATTG
TATGTCACCAAAAGTGCAAAAACTTCTGCAGAGAGAAAATATATACATTTCCATGCTGAT
TCTTTGAATTTTCGTATCCTTCTCCTCCGGTCATCAGTCTCATTTTCTATCACTTCTTGT
CCTTTTCCAAATATTAACCTTCTGGCCACTTTCTGCAATATGTACATAGATTCCATGTTG
AAAGAGAGATCATTAAGAAGAACAATTCATGTAGAAACTAGAAATTTTAAAAAAAATTCT
ACATGTTCTAAGAGCAGCATTACATTTGATTTTTAAGAAAAGAAGTTCCATCGAAGACTA
GAAACTTGAAAGGAGGGAAACTAGAAAAGGACAAAGCAAGACCCAGATCCTTACATAATT
ATGTTCGCCTTAAACTTGATAAGACTTCCCTTACATAATTAAGTTTGCCTCAACTTGATA
ACTCTAACAACACTACTATTCACGTCTCTTTAGAGAAAATTTGCCTCATTTTTATCAACT
GCTTCATGCCTCAACTTTTTATTTTTCATGTCAGCCTGCCTCTTCTTTTAAGCATAGCTC
TTTCAATTAGTGTTTCAGAAAAGCTTTTTATTATGTGCAAACCACTTTAATCCTTTTCTG
TTTCCTTGTAATATTGTATCTTTTCTATTTTAATTTTATTCTTTATTTTAATTATGTATA
ATATCGGACTGAGATGAGCTTAAAAGGAGCAACATGGTCCATAAAAATTCATATAGAAGA
CCCCAACTTGCTAGCAATTGAGGTTTAGTTGTAATTGTTGTTGTTAGTGTACGTGAATTG
TATATTCAATATCTATAATTTGCTTTAATACTTTCTTCTTAACCGCATTAATATCTTAAC
ATCCCTTTAGCTAAAATTTGTCCAAGTATGGCACTGTTTAAGTGATGAATGTATGTGCCA
ATTGCTTTATTGCTAGATCAGAAAATAATTTTTTTTAGAAAGGAACAGGGAAACGGAATC
ATTTCGATCACAGTTACAGTTTTCCCTCTACTGCACATAGTTTACCAAGAAATTAAGCAT
GTAAAGCTCTACAGAGTGTATACTCTTCATGAATCTGATAATATCACAACAAGCATCTCA
ACAACTTTGCATCAACAGAAACCAAAGTATACTCCCCTTCTCTACACATAAGCAAACATT
AACCCAGCAATGTGAGTTCTTCTCCTACTTCAAGATTGATTAACCAATATAATGCGCTTT
CAGAACCTTCAACCAATCCAAATACTTATCCTCGTGAAATATCATCAGCTTTAATTTCTT
ACATACAATGTCCCTGGGTAGGAGGACTTTAGAACTAGCAGTTCAAAGGAATGGCTAAAA
AAAGTTACCTCACTCAAAAGGTCAATGACTAACATAGATTTGTAGAACTGTCACTCAGAT
TCATCCACACCAGAATCAGAAAAAACTAACAAAACACCATAAAAAAaCAACGAAAAAaTG
CACAAAAATCCCAAATTTCCAGAAGTTTCAAGACTTAATCACTCCTGACCAATTGAACAA
GAGATGCCAAAAAGTGAACAGAATTCAAAGCTGAAAATATCTCAAAAACAAATCTTTCAA
GCAAAAATCTGACGGTGGGAAACAAGAGGGCGGACAATGGAAGAACGGCAAAATCTTTGA
ATGATGTGTAAGATTCATTTTCCCTATCAGAAAATTCCTTGAAGCACACCCATTTTCTCA
ATCTCCTCAAAAAACAGAAACTAAAGTATACTCACGTACTCTACAGATAAGCAAACATTA
ACCTACGAATGTGAGTTCTTCTCCTACTTCAAGATTGATCGTGTTGAAGAAGTCCCACAT
CGTTCAATTATGGGATGGGTAGTCTCTATATGACTTGGGCATTCCTCACGTCTTGAGCTA
ACTTTTAGCGTTGAATAAGGCCCAAGTTTCATAAAATGGTATAAGAGCAGCACACATCCC
ATTCTCATTCACAATGTTGAGCTCCCGTATTAAAATTGTCCATGCTCCAGATGTTCAACC
AAGTCCCACAAGGTCAATCATGGGATGGATGGTTTCTACTCTCTCCTCACCTCTTGAGCT
AGTTTTAGGGTTGAGCTAGACCCAACTATCATAACAGATTGACCTATACCTTCAACCAAT
CAAAACACTTATTCCTCATGAATATCATCAGTTTTACTTCTAAAACTAACAGTTCAAACG
AATAGCTACAACAATCACCACACTCAAAAGACCAGTTAACTAAAATATAGATCATACAAC
TAACATTCAAATTCATCCACACCATAATCAGCAAAATAAGCCAAACCCCATCTACAAACA
ACCAAAAAAATCCACAAAAATCCCAAAAAATCAGAAATTTTAAGACTGAAACACTTAGAA
CAAATTAAACATACCCAAAAAAGAAATTTAACAGAAAATTACCTCAAAAACAAATCTATC
AAGCAAAAATCTGACAGTAGGAAAGAAGACAGCAAACAATGGAAGAACAGCGAAATCTTC
ATATGATGGGTAAGATTCATGTTCCCAATCAAGAAAAGTCCCTTTAAGCAAACCCATTTT
CTCAGAATCCCAAAAAGATTCAATCTTTACCAGTAAATTGTTAAATCTATGAATCCTTTT
GAACTCTTTGAGAAAAAATCAATTCTTTAGAACAGCGACTTTGGGAAGCTTCGTTTAACT
CGAAATAAAAATATTGGATCAAGTAGTGAATTAGGTGGGTCCATGACAGATTTTATTTTT
CTTAAAATAATGAATTTTCTAACTATATATTATATTTTTATATATTATTTATAGCAAAGA
TTTTTTATAGCTTTAATTAGGTCCACATGTAGGTAAGATTGATTCAATCGATCCAACAAA
AAACACTTCTTTCAAAGTTAATGAGTCGTGTAATAGGCAATATTCCACATGGTTCAAAGG
AGCAACTGAGTATGTCGCGACGACTTATATAATAGTAGTAGAAGAAAATATGTATAGAAT
AAAAGTATGCCGCAGTCAAAAAATCTAGTAAGAACATAACAAAAATGGTCTCTTATGTTT
CAAGATAGATTCAAAGTAATCCTTAAATATATTTTTGGACAGTTTTGTCAAAGTGAGCAG
CTATGATCGATCTTTGTCAAATTTAACAGACATTGTATTAGATTGGATGAAAACTATGAA
ACCATATGAAATAATGGTGCTTCTTCTAAGTTTTTTATTTGGTTATTTTCTTTTTTTTtC
TTAATATGTATTACTAGTATTATTTCTTTTATAATGATGATTTTGTAATTCATATAAAAG
TTATATAAAAGGCTATCAAGGATTAATAAGCAATCATGATATATAAGTATAGTCAATAGT
GGCTTCCCACGACTATGCAACTAACCAAAAAATGTACGAAGGTTTTAATCGGTCTTATTA
ATATGTATAGTTATTGTTGTTAAAAACTATTTTTGTTCTAATAAGTGTTTATTGGTATAT
AAGTAAAAAAaTAAAATTCTCAAAAATATTTATATATAATCTAGTAAAAATCAACGTGGG
TGGAATGGGGTGACATGAGAATCAAAATGGGGTTCAAGAGTGGGGGTGGAGGCATCGAAT
AGGTGAGAAAAGACATTGAACATGGAATGTTACTTATGAAACTTGTTTTCGTTAGAAAAA
TATTTTTTTCTCGAATACCACATGTTTACGTGCTATATGTGCAAATTTTAAAAAGCGAAT
ATAAATTAAATAATTGTGTCAAAACAGATTGCCCGTGAACAAAATAGCGAAGTGGTGCAA
GCTTTAAATAAAAAAGAATTGGGCTAGGGATTTGGGCCCAAAGCTGTTGTCTAGCAGATC
TTCTTTACCATTTGGGCCTTCAAAACTTGGCCCATGCTTATTTGGACTTTCCCAAGTTAA
ATAGTGGACTTCCCAATGTTTAACAAAAAAAAAAAAaaGTaGGAAaTGAaTTCCAAATTA
AAATTGATAAAAaCTTATTCGTATCGAGTGTTTTtACCAAATCATATTAACTTATTATAG
TTAAATGAGAAAATACATCTATCGATCATAGATTTTTTGgtAGGGTATggTGGGGGGGGG
GGGGgTTATTTGGTGTCCAATACCCTCATTAGAGTCCGACTAATCTGGTTCACTTTATTC
GTTAAAATAAAAGATTGATATAGTTCAAAAATAATTTGGATGTTGCAGAAATTTATTGTA
TGAAAATCACTACCAAATCATAAGATTTCGAAACTTCACTATTAAATCATTAGAGATGAT
ATAAATTAATGGAGGTTTATTCAAGCAAGTGATCATCAATTAGTTTGTGTATAATTAGGT
TTTAGATTTTCAAGTAATACAACGTGTTGAGATTATTAACCATTAATTTGAAGAATTTAT
TAGGATTATTTGGTGTTTGGATACTATATATATATGTGTGTGTTATAATTTATGTAAGAG
CGATAGTTGTATGATTATAAAGACGTGTGGAGAACAAAAGCAATCATGATTTAGATATTA
TATAATTATAAAGACACATGAAAAAaCCAAAAACAATCTTGATTTAGTTTGTATAATTAG
GTTTTCAAGACTTTTAAATTAGTGATACTACAAGTAATTTGAAGAATTTATTATGAATAT
TTGACGCTTGAATAATATAAGATAGATATGTGTTATCACCCTACATAGGAGCGATATTTG
CATGACTATATAATTAGGTATTAGGCTTACAAATTAAATAGCAACACTATATGCATGTTG
AGATAACTAATCATCATTTGAAAAAATAATTACTCCCTCTGTCCCATTTTATATGACTCA
CTTTCCTTTTTAGTCAGTCCCAAAAAGAATGACACATTTCTATATTAAGTAACAATTTAA
CTATGAAATACCTATTTTACCCTTAATGAAATGATTTACAGCTACACAAATTTCTATTAT
TCATTTTGGACCACAAGTTTTAAAAGTCTTCCTTTCTTTCTTAAACTCCGTGCCGAGTCA
AACTACCTCATATAAAATGGGACAGAGGGAGTACTAAATATTTAATGCATGGATATACTA
TAACTAGATATTTGTTATTTATCATAGAAGCAACAGTTGCATGATAATATAAAGACGTGT
GGGACAAAAACAATTATAAATTAATTCCATTTGTACAATTAAGTTTTAAGTCTTATAAAT
TAAATAGCAACACTACATGTTGAGATTAACATGGACAACTATGATTAATAGTATATTAGT
GATTAATTTGGCTATATAATTGATTTATATATTTAGGGGTAGAATTAATGTTTCACCATA
AAAGAAAGCAAACTTATGGACTTTAATTTTTTTCTAAAAATATCCAATTTCTTGATTGAC
AGCATTTGATGGAACAAGCAAATTAGACTAGTCCAATGTAAGAAAATAGATTTAATAATT
GGAGCTATTAGGTCCTGAAATAACATGTCATGTTTAAGCTTATACCCCATATATCCTTCA
ATCAAATCAAAATAATGAGTTAATTATAAACTTAAATTATTTTAGAGAAAaGTATCATTA
TAAAAGTATAGTGTTATAACAAATTAAAATTATATATATATAATTTAGTATTGCTTTACA
CTTGGTTTGATTATTAATTATGAAATAAGTTATATTAGAATTAGTAATTGATTTGAAATA
AATTATCTctgtcaaattagggaataatagtacaagattaattatttagggataaaataa
taaaaatatgcatgaggtttctcaaatccttttcaactgaataaaatggacgatattttt
ataaacaaaacaaacactttctt
>RH097B03-9
ACATAAAGATAAAAAAaGTAAATATTACCTCCAATAGTATAATTCAGGAAGACCTAAAGA
GAAAAAaGGTAAATATTAATTCAGGCAGACATAAAGAGAAAAAAAaGGTAAATATTACCT
CCAACAGTATAATTCAGGGAGACATAAaGAGAAAAAAGTAAATATTACCTCCAATAGTAT
AATTCAGGAAGACATAAAGAGAAAAAAGGTAAATATTACCTCCAACATTATAATTCAGGA
AGACATAAAGAGAAAAAAaGTAAATATTACCTCCAACTGTATAATTCAAGAAGACATAAA
GAGAAAAAaGGTTCAATTATGGGAACCTTTTTATTTAAAATTTGGAGCGCACTATATATA
TGAAAGTCCACCCCACCCAAACCCTCCAAATTTGGGAAATTTTTCTTTTTGTTCAAAGTA
AGTGACAGCCATGGACGTTAAAATCTCTAAGGGTAAAGAAAAAAGAATATGTCAAGTCAC
GAGGATGAGGATTATGGATCTTCCATTGGTGATTATGATTGATATTCTTTCACGATTGCC
AATCAAGTCCATTTTTCGATGTAAATGTGTTTGTAAAGTTTGGTATAATATTTTATATCC
CGACCCTTTATTTGTTTTAATGTATGAAAAAAGATCCCTTAAATTCCCCTGCATTTTGCT
TTCGGAAGGTATAGGCGAACATTCTCTTCTAGAACTCAAAGAAGGTTATCATTATTATTA
TGGCCGCTCTACAAGACCCATTCCGTTGATCCCTAAGTTTCACTACCCTCCAGGGAGAGT
GTCTTTAGTTGGTTCGTGTAATGGATTCATTTGTTTGTTGAATGATTCGATGTATATTGA
GAAACATTCAGTTTACATTAATAATCCTCTTTTGGGTGAGTATTTCGAAGTTAAATTGCC
TGAAAGGGAGATACGTGTTAATCAAGTTACTTATGGATTTTGCTTTAGCGAAGTCTCTAG
AGAATATAAAGTATTGAGATTAGTAGTTAGAGAGCATATTCATGTATCAGAATTGAAGAT
TTATACTCTTGGAGTTGGTGAGAAATGGAGGAATGTGGGTGAAATTCCGTGTCCTATAAC
GTATAAATTTGGCCAGGTTATTGTCAATGGTGCTCTTCATTGGATGTATCACGAAGAAAA
TGACAAAATTTACTCTTTTGATATTGAGACAGAAAAGATCAAGTCTCTACCAGCTCCGCC
TGGTCTGGGAACTCCACCATGGATCTTGAAGCTAGCAGAGGTGGGAAATTGTCTGTGTTT
GACTGATGATAAAAGCAGATGGTCCGCTAATATTGATATCTGGTGGATGAAAGAGTATGG
GGTTGCTGAATCTTGGACTAAAGATACCATTATGGTGAATTCTCTTCCACGGGCTTTTAA
TAGGTTTAATATAAACCCAATATTAATTTGGAAAGATGGAGAAATCTTGATGCAGAATTT
CAGATGCCTAGCTTCATACAGACCCGAGTCGAAGAGGTTCATCCGGGTTAAAGTTTACGG
TGATGTCAGTGCAGCGACTAGATACATCCCAAGTTTTTACTCACTCAAGACTATCATGGG
GGAAAACTTTCAAGTCACAAATGTTTATCCAAAGACTAAAATACTTTAGAATATTTGTTT
TATCTTATTTCCTCCACAATATATATGATGTTTTGCTTTAGGTCTTCTGATATTAACTTT
TACTATTTTGTGGATGCTTTTGAATTCTGGTGTATATATTAAAGTCCATTTTAACGTTAA
GTTGTTTGCATTGCAAAGTCAACAAAGCTTCATTTCTTTTATTCATTTTATATATCACAC
ATCAACAATTTGAATGATAAACCTACAACAAAAGTAGGATACAAGGTAAAACTTCTATAA
AACGGTAGGGTAAAAAATAAAATAAGATTGTTAAATAATAGGTAAAGACAAAATGAAAAA
AGAAAGAAAAAAAAaTATAGACAAAATGAGATGAAAAATATTAAAGTACCGATGTAATCA
CACCAAATCGATCGTTAACATAAAATGAGATATTTCATCATTACCTAATGATGAATTTAA
ACATAAGGTATAGTTAATTTGAGTAACAAACATGATATTTAAACTAAATCCATGCAATAC
ACTCAACTCTTTTAGAAAAAGTCACTTTTTTTCCGAGACATTTCCACAACTCCTTATCAC
TATTTCACATTCTATAAAATATAGTATCAATCTCCTTACTTTATAAGGTAAGAGAAAGTA
TCTCAAAAATTTCTATGGTAAAATATTAATGACATCTGATTCAAATGGCCAAATAAGGTA
GATGTTCAAAGAAGTCAATTATTTTTGTTTTGACTTCGAGAAGTCATCCAAAAGGATAAT
AATGGAAAGTAGCATTTAATTTTTGTCCTTAAATATTTTTCTAGAAGTCATCCAACTGTA
TCTAGTCAACGTGTATAGTCATTTTGGCTTGAAATAAAATTTTCGAAATCTTGGAGCCCA
GTATATATATGGAAAGTAGCATTTAATTTTTGTCCTTAAATATTTTTCTGGAAGTCAGCC
AACTGTATCTAGTCAACATCTATATTCATTTTGGCTTGAAATAAAATTTTCAAAATCTTG
GAGCCCAGTATATATATATATATGAAAGTCCAACCGACAAAAACCCTCAAAACTAGCAAA
CCATTTTGTTCAAATGAAGTGACAGTCATGGACGTCAAAAGCTCATCTTGCAAAAGAAGA
AGAATCTCTCATGTCACGAAAATGAGGATTATGGATCTTCCATTGGTGATTTTGATCGAA
ATTCTTTCAAGATTGCCAATTAAGCCCATTTTCCGATGTAAGACTGTGTGTAAACTTTGG
TACAAACTTTTATCTTACGACCCTTTATTTGTTAACATGTATCAAACAAGATCCCTTAAA
CTCCCCTGCATTTATCTTATTGATGTTGTGGGCAAGCCTTCGCTTCTAGAACTCAAAGCA
GGGTATAATTATTATGTTCGCCGTTGTAACAGACCCATTCAGTTGACCACTAAGTTTCAC
TACCCTCTAGGGAGAATGTTTTTAGTTGGTTTGTGTAATGGACTCACTTGCTTCGCGAAT
GGTCTAACGCATATTGAGAAGCATTCTGTTTATATTAGTAATCCTCTTTTGGGTGAGTAT
TTCAAACTCAAATTTCCCCAATGGAAGACTAGTGTTTGTTGGGTTACTTATGGATTTTGC
TTTAGCAAAGCATCTGGAAAGTATAAGGTATTGAGATTAGTAGTAATTAGAGAGATTATT
AACTTATTAGAGTTGGAGGTTTATACTCTTGGAGTTGGTGAGAAATGGAGAAATGTGGGT
GAAATTCCGTGTCCTGTATGGCATAATTTTGGCAAAGTTAATATCAATGGTGCTCTTCAT
TGTATGGATAGTGAAAAAAATGACATCATTTACTCCTTCGTTATTGAGACAGAAAAGGTC
AAGTCCCTGCCAGTTCCACAAGGACTGGTAAATTCACCCTGGAACTTGAAGCTAGTAGTG
TTAGAAAATTATTTATGTTTGACTGATTATTACAACTTGTCCACTAATATTGATATCTGG
TGGATGAAAGAGTATGGGGTTTCTAAATCTTGGACTAAAGATATCATTTTGGTGGATTCT
ATTCCGCGTGGTATGGTTGACTTTAATTTTGAACCGATACTTATGTGGAAAGATGGAGAA
ATCTTAATTCAAAGTGGCAGAAAGCTAGCTTCGTACAACCCAAAAATATAGATTTTCAGG
ATGATTTATGTTTACGGTAAGGTCATTGCAGCGACTACATACATTCCAAGCTTTTACTCT
TTCAAGATTATCATGGGGGACgACTTTCAAGTCACAAATGTTTATCTGAAGACTCTGATA
GTTTAGAGTAGTTGTTTTATCTTATTTACTTTGGATATGATGTTTTGCTTTTGTGCTTCT
GATATAAACTTTTACTATTTTATGGATGCTTTTGAATTATCGATAGAGAAATCTTAATAA
GCTAATTACTATTTTGTATTATGAATATTTGATGAAATTGATAGTTTTTCAAATGAGATG
GTGTAAGTTTTTCTAGTATGTTGTTAATATTAAGATAACCAGTATATATACGTCCTTTGC
GATGTGCTAAAAATATTTAAACCATTAATCATTTCAAATTGTGAGTGTGTTTGCATTGGC
AAATGAACCATTTATTGAACCTGAGCTCCATTAAAAAAATTAGTGTCACGCCCCAAGCCT
ACACCCTGGACGTGGCTGGCACTCGGAGACCATCGTTGGCCCCAAGCGGACCCTTGGCCT
GACTTACTTAACTCAGCGGAAGACTTAACTCAACAGAATAAACTTATTACAATAGTTTAA
ATGATAACATCTTAGCCAAAATGACAACTTATGTCTCAAAACAAAGTATCTGCAAATACA
TAGATGAGAGACTCAATACTAACTGTCTGACTATCTATGAAGCCTCTATAATACTGAGAT
GGATGTTGGGACAGACCCCACAACATCCTAATAAAGAAAACTAGGAAAGCGAAATAAAAG
AGTCCTCCAGAATGCAAGGAGGCTCACCACTGACTCTGGAGTGCTCAACTGGATCAACGA
CGCGTTGGATGCTGATCCTGGTTACCTGCGTCTGCATCATAATAAGATGCAGGCCAACTG
GCATCAATACATTGAATGTACGAGTATGCGAGTTGGAATGCTAAACCACAACTTAAGCTT
GAAAGGAGTACAAAGAACACTTACCTTGGCTCTGTTTAACTCATGAATATCTGAACTCAA
TATAAAGCAATAAGACACATGCAATATATATAAAGCTTGTAAAACAGTGTAAACAACTTA
GTTCGTTAAATATAAAGCAATAACAAACTCAACTTTACTTATATATAAAAGTAATATAAC
TTTAGTGGGAGATTCTTTAACCGACAACCACCACTATGAGCCCTAGTGATGATACAACGT
TTTACCTCACGTTGCCCAAGGACCATCCTATACCTTGCCTTGATATAGGACCTTACGTAA
CTTAGTGGATCCACTAGCTTAACTTACGTGATCATCTAAAAAGTATGACCCGTTAAATCC
CATGTTGGCCACATGGTTCTTATGGAGATTTGAGTTAATATGAACTCGCATCCCCAATTC
GGTGTTCAATACTACTCCCAAAATATACTTTAGCTCATATGTGTTTTAAACACCTCTTTC
TTTAGTTTGAGATAATTGCTCAAAGCTTAACCCAAATGCTCTTTTGGAATCGATGTTCCC
TTTTCTTTGCTCAAATGTGAAAACATTTATAAACTTCTTTGGGAATACATAGTTCCCTAA
TAACTTTTGAGAAATGAACTCAATTCTTACTCTTTGCTTTACTTGAAACTTGAGCCTTAA
AACGAAGTTAAAACGTTTAATAAAGACTCTTGAAAACTTTAAGAAACTTTGTTTTGACTT
GCTTCTTAACTCTAGACTTGACTCTTAACTTCTTTGACTTTGATCTTAACTTTCCTTGAA
TTAGATTATGGATTCAAGGATCATGATCTCATGTTTATGGATGATTTCATGATGTTTAGA
TGTACCTTAGAGTGTTGGAATCAACTTAGAAACATAGATACATTGCTAAGGAACAAGTAT
TAAAAGGTGGGGGACGAATGGGGAGAACTGGCGTCCATGGCGCTTTGAGTGGCGCGGGGA
GCCAGCCCTCAAACTTCAGAGTCTCTTTTGGGGCGCGCTAGCTGGCGCGGCGCCCCAAGG
GGTGGACTTCAGAGTCCCTGTTGGGGCGCGCTAGCTGGCGCGGCACCCCAAGGGGTGGAC
TTCAGAGTCCCTTTTGGGGCGCGCTGGCTGGTGCGACGCCCCACCCTTTCCCCAGATGAA
CCCCGACTTTTCTCCTTCGTTTTTCATCTCTTAACCCTCTAAACTTCTATGGTTCTTTCC
CCAAACACTTAGGATCATTAATACCCTCAATACCTAATAGATTTAACTCGGAAAACAACC
CGGAAACACCAATCAAATCCACACTAGGCATTCAACAATCAACCAACAAGAATTCAACAA
TGTTTTTCAAGAACTTCACTTTTTTAACATTCAAACAACTCCAAATCGCTGAATTGAAAT
AAGTTGGTGTGTGGGTGAACTAACCCAACACGAAAAGATCTCACAGACCTTAATAGGGAT
CACCCCCGACGAATTCCACTCGCAAGCTTGGATGATCTTGGTGAATTCTTGCCTTCTTGT
CCCGTTCTTTCTTTCTTTCTCTCTTATCCAAGCCCTAAGCGTATTCTAATATTTTCAAAA
CTGAATTAAGTTCTGTTTTTACCCCCAATAAAACCTTAAAAATGAATTAGGAAATAAATT
AGAGAAAAGATTACTTTGCCCTTCCATAAATCCGGATTGGGACTTTCCTCAATCCAACAG
CCCAACTTCCGAAAGGCAAATCTCACTCATACGATGTCGAAATTACGTAAACTCGGCGGC
GTTAGAAAGATCTCTCCAAGGGCTTTCCAATTATATCAACAACTTCTCCTAAATTATCCT
GATCAAGGAGTTATGGCCGTTTGAAAATGGCCAAAACTCACTTTCTTAACTTAGACAAAA
TTTTCCAGATTTCCTTATTCTTTCCAAAATCATTATTTTCAGATTTTAAACTCTTTCTAG
TCGTATCTAGGTGTGAGATGTTACAATTAGACTATTCCATTTTTTATAATTGGTAATAAC
AACTCTTAATTGATTTTTGCGTTAATAATTTATACATCGTCAATGTATAGAACTTAAACT
CTTTTtCCTTTTTTTTtCTAGTGAACGAACACAATGACGACATTTACTTTATAAAGGTTA
TAGGGAAATGTATACATCATCACTCAAAGAATCAATCTTTAAATACGAAGAATATTATAA
TAAACGAAATGATTCCAAAAAATCCTCAAATCAAAATAGTAGTTTAGAGTATTTTTTTTt
ATCTTATTTCCTCCGGGATATGATGTTTTGCTTATGTGCTTCCAATATAAACTTTTACTA
TTTTGTGGATCATATTCTATTCTCTCCTTGGTTTTAAAGTATTTACATGCCTTAAATTTA
TGTAACTACTTGTTTTTATGATTAAATTAACAACATAACTCTTTTGATCTTGTTTAATAG
AGTTCATTGGACCTCTCTAATTAATAAAAATTAGCTTATTGTATAAAAGAAATAATCTTT
ATGGATACTTTCTAACTAAATAATTAATTGAAATTCTCGCGAAATATAAAAATATTAGGT
CGCTTCTTTTTCAAAGACCTTTCCGCGACTCCTTATCACTATTTCACTTTCTATAAAACA
TAGTATCAATCCCATAACTTTATAAGGTAAGAGAAGGTATCTCAAATCTTTCTATGGTAA
ATTATTAACTTCATCTAAAAAGGTAAAATATTGATGACATTCGATTCAAATGTCTAAATA
AGGTAAATGTTCAATGAAGTCACTTATTATTATTTTGTTGACTTTGAGAAGTCATCCAAA
AGAATAATAATGGAAAGTAGCATTTAATTTTTTTtCCTTAAATATTTTTCTAGAAGTCAT
CCAACTGTATCTAGTCAACGTCTACAATCATTTTGGCTTGAAATAAATTTTTCGAAATCT
TGGAGCCCACTATATATATGAAAGTTCAACCGCTCAAACCCCTCAAAACTAGCAAACCAT
TTTGTTCAAAGGAAGTGACAACCATGGACGTCAAAAGCTCATCTTGCAAAAGAAGAAGAA
TCTCTCATGTCCCAAGGATGAGGATTATGGATCTTCCATTGGTGATTTTGATCGAAATTC
TTTCAAGATTGTCAATTAAGCCCATTTTCCGATGTAAGACGGTGTGTAAACTTTGGTACA
ATATTTTATCATACGATCCTTTATTTGCTGACATGTATCAAACAAGATCCCTCAAATTCC
CCTGCATTTATCTTTTCGATGATGTGGGCAAGCCTTCACTTCTAGAACTCAAAGCAGAGT
ATAATTATTATGCTCGCCATTCTAACAGACCCATTCAATTGACCCCTGAGTTTCACTACC
CTCCAGGGAGAGTGTTTTTAGTTGGTTTGTGTAATGGATTCACTTGTTTCGTGAATGGTT
CGACGGATATAGAGAAACATTCTCTTTATATTAGTAATCCTCTTTTGGGTGAATATTTCG
AAGTTAAATTGCCTGAATGGGAGATTAGTGTTTGGCGTGTTACTTATGGATTTTGCTTTA
GCAAAGCGTCTGGAAAGTATAAGGTTTTGAGATTTGTAGCTAGAAAGTTTACTAAAGTAT
CGGAATTGGAGGTTTATACTCTTGGAGTTGGTGAGAAATGGAGAAATGTGGGTGAAATTT
CGTGTCCTGTATGGTATAATAAGTTTGACAAGGTTAACATCAATGGTGCTCTTCATTGGA
TGGATAGCGAAAAAAATGACATCATTTACTCCTTCGATATTGAGACAGAAAAGATCAAGT
CCCTGCCAACTCCACCGGGACTGGTAACTCCACCCTGGAACTTGAAGATAGTAAAGTTGG
GCAATTATTTACGTTTGACTGATTATTACAACACATCATCCACTAATATTGATATCTGGT
GGATGAAAGAGTATGGGGTTTCTGAATCTTGGACTAAAGAAATCATTTTGGTGGATTTTG
TTCCACGTGGTATGGTTCACATTGATTTTGAACCGATACTTATGTGGAAAGATGGAGAAA
TCTTAATTCAGTGTGGCACAAAGCTAGCTTCGTACAACCCAAAAATGAAGAGTTTTAAGG
TGGTTTATGTTTACGGTAAGGTTATTACAGCGATCACATACACTCCAAGCTTTTACTCGC
TCAAGGCTATCACGGGGGACGACTTTCAACTCACAAATGTTTATCCGAAGACTCAGATAG
TTTAGAGTTGTTGTTTTATCTTATTTCCTCCGGGATATGATGTTTTGCTTTTATGCTTTT
GATATAAAACTTTTACTATTTTATGTATGCTATTTAATTCTGGATAGAGAAATCTTAAAA
GCTAATTACTATTTTATATTATGAATATTGATGAAATTGATGGTTTTTGGAATCAGATGG
CTTAAGTTTTTCTTCTATGTTGTTAATTGTTGATATTAAGATAACTAGTATACCTACCCG
TGCGATGCACGAATAATATTTAAAACACTTATCAATTCAAATTGTGAGTGTGTTTGCACT
GGCAAATGAACCAGAACCTGAGCTCCATTAAAAAATTAGATTTTCCATATTCTGTATAAT
TGGTAATAACAACTCTTAATTAATATTTGCGTTAATAATTTATACATCATCAACAGGGGA
GGAGGCAGCATCCGAACCCCCTCGGCGAAAAATATTACTATTTATACATGGTTAAAATTA
TTTTGTAGGTATGTATAATAGATGTCGAACCCCCTTTCACTAGTTCGTGTGTTTACTTCT
CAGATTTTGAACCTCCTTATTAAAATTTCTGGATCCGCCACTGATCATCAATATATAGAA
CTTAAACTCTTCCCTTTTATTTTCTAGTGAACCAACATAATTATGACATTTACGTTATAA
AGGTTATTGGGAAATCTATATATCATCAGTCAAAGAATCAATCTTTAAATATGAAGAGGA
TTATAACAAACGAAATGAAATCCAAAAATATTTCAAATCAAACATAGATGTTAATTATGC
CCAACTTTATATAAAGATATTTCACTCACGTTTCATTTTAGACTTCGTAAATATATACCA
AGTTTCTCACTTGCCTTTATATAGTCAACGGCAATCAGATATCTTCTCACGAAATCTTGG
AGCTCACTATATAAATGAAAGTCTAGCTAACCAAAACCATCAAAACTAGCAAACCTTTTT
GTTCAAAAGAAGTGATGGCCATGGACATCAAAAGATCATTTTGTGAAGAAAGAAGAGTCT
CTCATGTCACGGGGATTATGGATCTTCCATGGGTGATTATGGTCAATATTCTTTCAAGAT
TGTCAATTAAGCCAATTTTTCTATGTAAGACTATTTGTAAACTCTAGTATATTCTTTTAA
CTTCCGACCCTTTATTTGTTAACATGTATCAGACAAGATCCCTTAATTTTCCCTGCGTTT
TGCTTTTGGATAGTCAGTCCAATCCTTCGCTTCTAGAACTCAAAGAAGAGTATGATTATT
ATGTCCGTCATTGTCACAGACCCATTCAGTTGACCCCTAAGTTTCACTTCCCTCCAGGGA
GAGTGTTTTTAGTTGGTTCGTGTAATGGATTTATTTGCTTGCTGAATGGTTCGACGTATA
TTGAGAAACATTTTGTTTACATTAGTAATCCTCTTTTGGGTGAATATTTCGAAGTTAAAT
TGCCTGAATGGGAGATTAGTTTTTTTCATGTTTCTTATGGATTTTGCTTTAGCAAAGTAT
CTAGAGATTATAAGGTACTGAGATTAGTAGTTAGAAAGGTTACTAAAGTATCGGAATTGG
AGGTTTATACTCTTGGAGTTGGTGAGAAATGGAGAAATGTTGGTGAAATTCCGTGTCCTA
TATGGAATAATTTTGGCGAGGTTAATATCAATGGTGCTCTTCATTGGATGGATAACGAAA
AATATGACAGCATTTACTCCTTCGATATTGAGACAGAAAAGGTCAAGTCCCTGCCAGCTC
CACCGGGTCTGGAAGCTCCATGCTCGAGTTTGAGGCTAGCAGAGTTGGGGAATTATCTAT
GTTTGACTGATTATATGAACAGATTCTCCGCTAATATTAATATCTGGTATATGAAAGAGT
ATGGGGTTGCTGAATCTTGGACTAAGATAGTATTTTAGTGGATTCTATTCCGCGTGGTAT
GGTTAACTATCATTTTGAACCGATATTTATTTGGAAAGATGGAGAAATCTTGATTCAAAG
TCTCACAAAACTTGCTTCGTACAACTCAGAAATGAAGACATTCAGGGTGGTTAATGTTTA
CGGTAATGTCAATGTAGTGACCAGATACATTCCAAGCTTTTACTCGCTCAAGACTATCAT
GGGGGGAAACTTTCAAGTCACAAATGTTTATCCGAAGATTGAAATAGTACTTTAGAGTAT
TTGTATTATCTTATTTCCTTCGAGATATATATGATGTTTTTCTTATGTGCTTCCGATATT
AACTTTTACTATTTTGTGGATCTTATTCTATTCTTGCCTTGATTTTGAAGTATTTACATG
CCTTTTGCAAACAGTTTTATATTCCTTCATCTGTGCAACTCATACAACTGAATTCTACTT
TCTTGTGGAATATCTTAGATATGATTTTTCTTCATTGCTATATCATAGTGTTATAGATGT
CGTTGCCATAGATTGTCGATAATATACTCGTCTTATATGTCCATATATTGTTTCCCTGTT
ATGGCACCATTTGTCCCCCATATTCAATTCTTTATATGCTTAACTGATTTTGGAAAGATT
CAAACCAGACCAGCAGGTGGGTTTTCGTAACTATACCGTGGTAATATTTGTTCTGGTTTA
TGACCGATAATAGAGCTTTAAGTTGGTCTTGTGACGTATGAAATATGAACTTATGCGAAT
CATCATATTCTTAGAGAAGTGCACATTATCAACTTTGTACCTGTTGCTAAAATCTTGGTA
TAGCAAGTTCACGATCATCTATATTTTTGTCTGGTGCCTGTTCTGAAATTAGCTGGATGT
TTGATTTACTTTCTTAACACGAAATTATCTGTTTTTATTGGGTATGCTGGATGATAGGTA
CCTTACTTTCTATCTATGTTGTTCGGACTTTCCAAAAATGTTGTTGCACTACATCAGATC
CTCAAAAAATGGTCTATTTTGGAGGATCTGACATGCCCCGGTTGAATTTTTTGAAGAGTC
TGAGCATCATAGTTTTCTATTTGTAGTTTGAATTTTCAGTTGCATCGTTGTTTATTCTGA
TTGTGAACTAATCTCTACACTTATCCACCTTCCGAAATTTGTCTTTACAGCATTAGCTGC
AAAGAGGAATAGGTACCAACGACAAAAATCGTTGATGACTCTAGAAATGGAGAG
>RH097B03-10
AAGCTTGTGTCTTTATGCATTCTATGTATTTGAAGATCTTAACAACCCCAGATCATTAGT
AGCTTTATTAGTTTTGTTTAATTTGTTAAAGTTTTGATTTTTATTTTGTGATGT
>RH097B03-11
GAGTTTAATGTGTTGATTCACCTACCCCAAGATACCCCAAATGAAGCAATGAGAAAAACC
CATATCAGATATCAAGAATTAAAGCTAACTTCTTAAATCAAATACTAAATCACAACATAA
AAATCAGAACTTTAACAGATAAAACAACACCAAGAAAGCTACTAATGATATGGGGTTGTT
AAGATCTTCAACTACATAGAAAATGCATAAAGACACAAGTTTAATGTGTTGATTCACCTA
CCCCAAGACACACCAAATGAAGCAATGAGAAAAACCCGTAACAGAAATCAAGAATTAAAG
CCAACTTCTTCAATCAAATACTAAATCACAAAATAAAAATCAGAACTTTAACACATTAAA
CAGAGAACAAAATCAAGAAAAGCTAAAATTACCTCGTAGAAGTCGCAAAGAATACTTTTG
AAGAAAAAATAAATGAAAACTTTAGGATCTGAGGGTTGTTATAAGATGTTCAAATAAATA
AGAGGACTAAAGTGTGTGAACTCACCTACCAAAAAAAGTGACAGAATATTTCGAGAAAAT
AGACTTTGAGTGTCAAACTATTTTACGAATTGCAGTTAAATTATAGCTGTTCACGTGTTT
GATATTTGTATTAAAATTAGATTAAATTTAAATTTATAAAAAaTATTTTTCATCGATAAA
TTAAATATTAAACATCTATCACTATTTATATTATCATGAATATTTTATATGAATTTCAAA
TATCTCTCATATTTTTTTGAGTCAGTACTCAGTAGTCACGAGACAATAATaTCATAAAAT
TTTGTACTTTTCTGTCATAAAATAATATAAGCATGATTGGAATGATTCTTTAATTCTTAT
ACTACTTGTTTGATAGAAATTTTACACATAATATCAAATAGATCAAGGTTTCATATTTTT
TTTtCTTACTTTTTTTTtGGTAGAAAATGAAaTATTATCAATAGTTAAACATCCGATGTT
ACATTATCTCGGTTACGACTAACTTATAATATTAATTTACTAGATAGTAATCTTTCACCA
ATAAGGGTTGTGATGAAGTGATAAATATTTTTTTATTCTTAATCAAGAGGTCACGGTTTC
AAGTTCCTTACTCTCAATGTGGGACTTTTCGACACGAGTTCAGATTTAGTCAGACTCCAA
TATGAATATCGAACACTGTGTTAATCATTTCTTAAATAGATTAAGGTTGCAAATTTTAGA
AATTGAAAACATGGAAATTATAGTTAAGAATAAAATACAGTAATATTCCAATAACCCAAT
CAATTTTTCCTCATTTGGAATCCCAAATTTATACATTAATTAACTCGAATATCATATTTA
GCATGTCATTTCATCTAGAATATTCTTTCATATTTTAAGTTCTACAAAGTATAAAATAAA
TGTTGTTAAATACAATCGGTTCATATATCTAGTTTTTCATACTTATATAATTTGGAAAAA
GTCCTTGTCTGAGTAACAAACCTCCATGTTGGTTGGGTAGGTAATAGGTTGATGATAAAA
TACTCAAACACCAATATAGGTTGCGGAATAATAATCGGAATTTTTTCATTTTTAATTAGA
AATTTTGAGTTTGAGATTTAGGCATGCGATTTTTTTCTTTTGTTAGAAGTGTACGTTGTC
CCAAAAATAAGTTTCACAATGCGTAAAATTAAATTAACTAGACTTCCGTATAAATTCTGA
ATATCAAATAAAAAAGTATTTGATCAAGATCTTCTTGAAAATAATATGTATTCGTACATG
TTTTCTAAAAAAAATGATTTCATTCTCAAGACTCAAATTCAACATCTTCATTTGAAGAAC
GAAAGAGTATTTCATTTTCGAAACTTAAATTCGATATCATGAAAGAGTATGTACCACTTC
ACCCGTTTAAGTTGCATGAGAACCACACAAAAATCCTATCTACGTAAACTCATCACTTTG
ATCTCTCTATACCCCTCTTTCTCCTTCTTCCTTCCACCATGAAGAACAATGCTTCTCTTT
AACATCATCTCCACCCCCTTCACCCTCAAACCCACCGCCCACCACCACAACCACCACCGT
AACCTCACCATTTTCTCTCAAATCCAGCCCATTCCCATTCCGATCACCGCCACAAACCTC
TCAATCTCCGATGAATCTCTCCGTACAAAAGGATTCAATCTCCACCGTACGATCACCAAT
CTCAACCTAGACCATCTCAACTCCGTCTTCGTAGCCGTCGGATTTCCCCGACGCGACACA
GAGAAAATCCAAATCGCATTAGAGAACACCGATTCACTTTTATGGATCGAATACGAGAAA
ACAAAACGGCCGGTGGCGTTCGCCAGAGCCACCGGCGACGGCGTATTCAATGCGATTATA
TGGGATGTTGTGGTGGATCCGAATTTTCAAGGGATTGGATTGGGGAAAGCTGTGATGGAG
AGATTGGTCACCGAGCTGTTACGTAAAGGGATTACGAATATTGCTCTTTATTCGGAGCCC
CGAGTTCTCGGGTTTTATAGGCCTTTGGGTTTTATTGCTGACCCGGATGGGATCCGAGGA
ATGGTTTATTCTAGGAGAAAGAATAAAAAATAGGTGACAATTTTTTATTTTTtGTATTTT
ATTGATATATAAGTGATGTGATTAATTGTATATGCCATTTTGTTTTAATGGAGTAATCAG
TAATGTCCTAGTTGTATTCGTTCATTAGAAATAAAACGAAAAATAATTTAAATTTTACAC
TCTGACAATGTATGAATTATTTGTAAGTGATTCTATTTAATAACATTAGTCGATAGCGTA
GAATAAATGGTACACTTGCTGTAACAAGTTAAATTACATTGTCGGCATAAGAAGATCATT
GTGTATGTATACATTTGTTCAAAATGCATTTCCTTTTAATGCGATGAGCTTAAGCAAATC
ATTTAACATGTAACGCTTTATCCTAGCGAATAGAAGATACTCAACTCTGCACAACATAGG
GATTAACACACTTTCGGGAAGAACATAGAATAGTAGAAGATCCAGCATGCAGAACACGAC
AATCATTATAAATTCACGAATTAGAAATGCTGTAATATACTCTTTCCCATAACTTCTCAT
ACCAGACCAACCCACTAAAATGCAAATAGGGATAAGAAATGTGGTCAATATCATGAAGAA
TAAAGAGATACCGTCTATACCCAAATAAAAATTGATGTTTTCACAAGGAAGTCATCGAAG
GCTTTCCACAAATTGAGATTTGGCCGTAGAAGGATCGAATTGTTCTTCAACTAGCAAGTA
TGTACATGTTCTTTTAGAGATATGAGAAACTCGAATCTGTCACTTGAGAGACCTAGCCTG
ATGATCCGATCTGTTCTTTTAGAGATATGAGAAACTCGAATCTGTCACTTGATGGTGAAA
ATGATCAATCTTTTCTTCTTCACGGTTGAGGTTTTTGTCAGCAATCATGGAAGAAATTGT
TAGAAGATCGCATCGTTATGATGAGCTAGTAGTACCTTCTTTTGCTCCCAGCAAAATAAT
TAGCTATATCTCCTTCATGTCTGAATTAAAGACCAGTTGCCTTTAGACCTGATAGACCAG
AGAGCCTTGGACCTACAAATCATTTACGCGATAAAAACATTGGATTTGGGAGTTAAATTA
TCGACATGAGACCACATACAGAGACATGGAGTGAGGGTTTTTAGATAATTTACTTATTAT
AGTTGTTGGTAGGAGGAGGAGTACCTGAAGTTGGCATTGGTGGTGGTGGTGGTCGTCTTA
TTTGTCTAGACACTGGTTCGGGGATGTCAATAACAACAGCATCTGATATCAGGAAGGTCT
TGGCAACTGCTGCTGCATGCTCTAGGCAACATCTAACAACCTGTTTCGCACATTACCTCG
TAAGATTTCAAAGAAGTTTATGTTGCACTAACAGAATCAGACTTGTTAACCATCTAGTAA
AAATTGATAAATAGAGGAGTCCGGGAATATATGTTGGAAAACAGAGTTGTGCTTTGTAGT
ATCAGTTGCGATGTTTGATTCCTTCTCCAACCATACTACGAGATATAGTTTTTTGGTGAA
GGCGAAAGTGGAGGACTCTCTCCCTTCACATTAGACAACATATCGATTATCTTACCTTTG
TAGGATCCAAAATTTTGGCAGCCATCAGATCTTCATATCTGTCTCTTGCAGCATTATATC
CATATTTCATGTCATCAACTGACAAAATCTGCAATTATGTTAAAAATTCAAATTAACCAC
CAGATAACGTATTTCAGTTTTGAGTTGGCTGAAACAAACTGCATAAAAATGACGAAACAT
TCAAAGCTACCTTTTCTACAACAATGCTCCCATTTACACCAGCATTCTTTGCTATCTGTT
TTGCCGGATAGGATAGTGCTCTTTTGAAAATATCAGCTCCTATCTGCGAATAATTCGAGG
AAACTGTCAGTCCAGAGATCAGATAAGCTAAAGCAACACCAGTTGGAGAAAACACGAATA
TCCAATACTCGTGATGAAAAGCTAGCAGTTCAAGAAACAGAGAAGTCAGATAGTTTAATG
AAATGAAAGTTGCTTTCAGAAAATGAAACTGAATAAGAACCATCTATATTACGAACCTTT
TGATCCTCATTGTCTAACATTTCTTTGATAGCATCCACCTTTGATGTTAGTCTCAGTAGA
CAACAGCCACCGCCCACAACTACTCCTTCCTCAGTAGCAGCCTGAGCAGGCAAAGTAGAA
AAACTTACTGCTTTGAATAATGGTCACTTTAAGAAATATAGGATTAGATATAAGAAAAAT
AGTGGAATAAATCCTAGGAATGAGACTTTACACAATATTCCGTCTTACCTTAAGCGCTTT
TAAAAAAATCATGTCAAAATACTTTACGTGTAGTCAGGGTCAGATGCACAACGTGGCAGT
GAGATTGGCGCACCCATTGCCTTCAACTTGAATTATAGATATGCAGTTGAAAAATTTCTA
ATAACACAAAATTTATGCTAAATTTGTCCTAATTGTGACAAAGGAGTTGAGGATGCTTTG
GTGTCTCGCATCGACCAACATAAAAGCCTGATTCTGACTTTACCTTTCTTCAAGGGTACT
TTTGAAAGATGAGAGTGTTCATAGAGGCAAATTCAGAATTTAAACATTATCATGTTCTAG
AACAGAACTTTTATTTTACTTTTTTTTAGTGCTGATTGCTGTTTTAAGATATTAAAAGTT
ATTATATAAAGTAATCGGATGACAAGTGGCTATGCTAGTGTCTGATACTTCAAACACAAT
CAGAAAAATATAAGTGATGGGAGAAGGGGTAAATTACCCGTGCTGCATTGAGGGCATCCT
CAATCCTTAGTTGTTTGTCTTTCAACTCAACCTGAGTTTGTGCTCCCACCTACAACTTAT
ACAATCAAATATACCGTGGGTATCAAACATATTTTATAATATAGATTGACAAGACGCGGG
GACAGATCTTTTGTTACCTGAATGATGGCAATACCACCGGATAATCTTGCAATTCTTTCG
TTCAAGATTTTTTTTTGGAATTTTTCTTCTGTGTTCTGCAAAAATCAAATGACAATCAAC
TAAAGATCTGTTCTGCAAGTTTTATATGGTGACTAGTTTCTAGAAAATCACTCACCAGAA
AAGAGAAGAAAAAAAaGAAAATCATTTGTATTTGTGAAGTGAATTTGGATGAAATCAGTT
CATTTAAGACGGGTGTAATATCCGTTGAGGAATTCACCCTAATCAAGTTTACTTTACTGT
TTGGAATAGATGGTGCTCTCTATGACACAATGTGCTCAAGCCTTCTGTATATCGAGCTGT
ATATTTGCAAACTGATGAGATATTTATGTATGTCTTGGCTCTAACACTACTTCTAAGTCC
GTCCATAAGACTTGTGAATCTATCAGATGTAACCATAATGACACACCTCAACGAGATTCT
GTATCTGAGAAACTCTCTTTGAAACAGCTGTTCGAGTATTTCCATCAGTAACTATCAGTG
TAGAGTCTTTCGTAATCACCACCTTTGAAGCACTTCCCAACAAGTCCTTGTGAGCATTTT
CTAGAGTCAACCCCATGTCATCTCTGATCACAGTTCCTGCAGAGACATGATGAATTAAGT
ATGTGGATAGTCCAGTTTATGCAAAAAACTGTCAATCTTTTGTGTCTACTGCCCACTGAA
AGTTCTAAAATACCATAGAATTGTAGTAGAAATTTAGAGAAGAATAATGTTGACAGGAGT
CATAAAGTTCTGTTGGTTCAACCATGAAGGAGACTGAAACTTTGAGCCATAACATCTCTT
TAAAAACTATTACGTCTGCATTAATGTTGATGGTTCTGGAGAGACTAAATGAAATGAGGT
GGTAGATATAAGAAACTAATAATTTCTGCTTTGCATATATCACTACCTCCAGTCAAGATA
GCGATGTCATCTAAGCAATGACTCTTGCGCTCCCCGAAAGATGGAGCTTTTATTGCAGCT
ACCTTTAGGACACCCCTGAGCTTGTTCCTAATCACTGGAGCCAGAGCATCTTGTTCAATG
CCCTCTGCGATTATCAAAACCGGGTATTTCTCCTTTACAGCATTGTCCAAAATTTTTACC
AACTCCTTTGGGTTTGAAATTTTTTTATCAACCAAAAGCAACTGCAACATAAGAAAATTT
ATGCACTATAAACACCTGATATACAACAGGCACTAGTGCTTAACATAAGAAGTCTCTACC
TTACAATCGTGAAGCTCCGCAATCCTCTTTCGTCGATCAGTTACAAAATAAGGTGACAAA
TAGCCACGATCAAACTGCATTCCTTCGACAACTACTAGATTGGTTTTAGTAGAGTTCCCT
TTCTCAATTGTGACAACTCCTTCTCTTCCGACCTGCCTAAGAGCTTCTGAAATCATGTTC
CCTATGGCATAATCATTGCCAGCACTAACAGCCGCAACATCTTCCAGCTCGTGATCCTCA
ACCTGCAAGTTTGATGAATGTCAAAAGACATGTTGAAGATAGCACAATCTCATACATCTT
GGATAATGTAACGACATGGTACCTTGTCCCTAACTCAACCCCAAAAGAAAGCTGTTTTAA
GCATATTCTTGACCAAACGCTTATGTCTCTCCGTCTTATTTACAAAGGGAAAGAAATTTA
AAAGGGGAAAGTAATTTGTCCTTATACCTCTCTAGACATCAACTTGAGCTCAGAAATGAG
GGCTTTAGCAGTTTTCTCAATTCCACGAGACACTTGGACAACATTTGCGCCCATTGCAGT
AACCTAGAGAAAGATACTAAGTAATCACCAGATATAACTGAAATATGAAAGCAGATTATG
TTATTCCATTCTATTCAAACCTTGACACCTTCAGCAATCAGACCTCGAGCAAGCACTATA
GATGTTGTGCAACCATCGCCAGCAAGATTATTAGTCTTGGCACCGGCTTCTCTAACCAAC
TTTACTCCAACATATTCCAGAGGATCGTCCAGCTGAATCTGTAGTGAAAACATGTATTAA
GGTGCATATGTAAGAACATGAAGCACCACTAGTCCAACGAAATCAACTAGTGTTTTTGCT
TTTATGTAACTTGATAACATTGGAATAGCTATTCATTTACATATTCCTAAGTTACATGAA
TACTTGACCTCACCTGACAAGTAAGCACTCCAATTTTGAGAGTGCACATATAGACACCTC
AACTTGGTCTGAACTGACAACTAAACAATCCAACTCACCCTCACCCCCACTATATCTCGT
GGACACCCGATGCTGACATGGAACATAAATTTTGGAGGTGTCTAGACAATCATTTGGTAA
GTTGAAGCGTTCAACTGACACAATGGGGACGAGTTGAGGTATCTACGTGTGCATACTCAT
AAACAATGCTTGTAATGTACCTTACCTCTTTAAGAACAGTTTCACCATCATTAACAATCT
TTGGAGGACCATACTTATTTCCAAGAACTACATTTCTTCCTTTTGGACCCAAAGTTACAC
CAACCAGCTCTGCCACCAAATCCACACCTGCCTGGACAAAATTTCACCCAAGTCAAAATC
TTTAAATTAAAAAAaTTCAAGAAAATTCAAGAAAATAAAGAAAAAAAAACCAATTATGAC
CAAAAGCTTCTTTGTTGTAGAACCATCATGATTAAAGTACAATTCTTTAGCCATAGCTCT
TGTGTTCAACATAGAACTAGAAACCCTTACAGAAATTCTGTTTACTGAACCATTTTTCAA
AGTAATTGCAGGTAAATGATTCAAACAACAACTCATTTTTTTTTGCTGATTTTTTGTTGT
TTTGTTTTAGCTAAAGGCTTCTGAATAGAGGGATAAGAAAAGATATTAACTGAAAATATC
AGTCACAAATATAAAAAAATCTGTTTTTTATTTGATGCTATAAATTATGAGCAGAAAAAA
TAAAATAAAATTTGGGCCTGTAATGTTGTGGCCCAAAACAAAGAAAGTTAAAAGGCCCAT
TTGGGATAACAAATATTCTAAAGTACTATTTCAATCTTTGGATAAACTTTAAGTTCTATA
TGTTGATGATGTATAAATTATTAACGCAAATATCAATTAAGAGTTGTTATTACCAATTAT
AAAGAAAATGGAAAGTCTAATTTTTTAATGGATCTCAGGTTCTGGTTCATTTGCCAGTGC
AAACACACTCACAATTTGAAATGATAAATGTTTTAAATATTATTCGTGCATCACTGGTAG
GTATACTAGTTATCGTAATATTAACAATTAACAACATAGAAGAAAAACTTAAGCCATCTG
ATTCCAAAAACCAACAATTTCATCAATATTCATAATATAAAATAGTAATTAGCTTTTAAG
ATTTCTCTATCCAGAATTCAAAAGCATCCAAAAACTAGTAAAACTTTTATATCAGAAGCA
CAAAAGCAAAACACCATATCCCGGAGGAAATAAGATAAAACAACTACTCTAAACTATCTG
AGTCTTCGGATAAACATTAGTGACTTGAAAGTCGTCCCCCATGATAGTCTTGAGTGAGTA
AAAGCTTGGAGTGTATGTAATCGCTGTAATGACCTTACCGTAAACATAAACCACCCTGAA
ACTCTTCATTTTTGGGTTGTACGAAGCTAGCTTTCTGCCACATTGAATTAAGATTTCTCC
ATCTTTCCACATAAGTATCGGTTCAAAATTAATGTGAACCATACCACGCGGAACAGAATC
CACCAAAATGATTTCTTTAGTCCAAGATTCAGAAACCCCATACTCTTTCATCCACCAGAT
ATCAATATTAGTGGATGATGTGTTGTAATAATCAGTCAAACATAAATAATTGCTCAACTC
TACTAGCTTCAAGTTCCAGGGTGCAGGGACTTGACCTTTTCTGTCTCAATATCGAAGGAG
TAAATGATATCATTTTTTTCGCTATCCATCCAATGAAGAGCACCATTGATATTAACCTTG
TCAAACTTATCATACCATACAGGACACGAAATTTCACCCACATTTCTCCATTTCTCACCA
ACTCCAAGAGTATAAACCTCCAATTCCGATACTTTAGTAACCTTTCTAGCTACAAATCTC
AATACCTTATACTTTCCAGATGCTTTGCTAAAGCAAAATCCATAAGTAACACGCCAAACA
CTAATCTCCTATTCAGGCAATTTAACTTCGAAATATTCACCCAAAAGAGGATTACTAATA
TAAACAAAATGTTTCTCAATATTTGTCGAACCATTCACGAAACAAGTGAATCCATTACTC
AAACCAACTAAAAACACTCTCCCTGGAGGGTAGTGAAACTCAGGGGTCAATTGAATGGGT
CTGTTACATTGGCGAGCATAATAATTATACTCTGCTTTGAGTTCTAGAAGCGAAGGCTTG
CCCACACCATCGAAAAGATAAATGCAGGGGAATTTGAGGGATCTTGTTTGATACATGTTA
GCAAATAAAGGGTCGTAAGATAAAAGGTTGTACCAAAGTTTACACACCATCTTACATCGG
AAAATGGGCTTAATTGACAATCTTGAAAGAATTTCGATCAAAATCATCAATGGAAGATCC
ATAATCCTCATCCTCGGGACATGAGAGATTCTTCTTCTTTTGCAAGATGAGCTTTTGACG
TCCATGGCTGTCACTTCCTTTGAACAAAATGGTTTGCTAGTTTTGAGGGGTTTGGTCGGT
TGAACTTTCCATATATATAGTGGGCTCCAAGATTTTGAAAATTTTATTTAAAGCCAAAAT
GACTGTAGACGTTGACTAAATACAGTTGAATGACTTCTAGAAAAATATTTAAGGAAAAAA
AaTTAAATGCTACTTTCCATTATTATTCTTTTGGATGACTTCTCAAAGTCAAAAAAAaTA
ATAAGTGACTTCTTTGAACATTTACCTTATTTAGCCATTTGATTAGGATGTCATCAATAT
TTTACCTTTTTTGATGAAGTTAATAATTTACCATAGAAAAATTTGAGATACCTTCTCTAA
CCTTATAAAGTAAGGAGATTGATACTTTTttTTTTttTTtAAAATTtATATGCGGTGAAC
GTTGAGGCTATGTTTTATAGAAAGTGAAATAATGATAAGGAGTTGCGGAAAGGTTTCCGA
AAAGAAAAAACTTATCCTAAATGAGTAGAGTGTATTATTTGGATTTTAGTTTAAATATCA
TGTTTATTTTGATTGTTATTTAAATTTACTATACCATAAGTTTAAATTCATCATTAGGTA
AGAAAGTCGGATGTGAAGAAACAATATGTGTCCTTATATTTTCTTGGAAAACCTTTCTCC
AATGTTTAGTTGGTGAGTAAAAAATGTATCCTATAGACTCTCCTTTATATAACTATGGTG
TTCGTTCCTACTTGTGTGTAATACATCGACTAATTTTGTGGGGTACGTGCTACGTCCAAC
CAACACAATGTCACGCCCCGAGCCTACACCCTGGGCGGGACCGGCACTCGGAGACCATTG
CTGGCCCCAAGCGAACCCTTGGCCTGACTTTCTTAACTCAGCGGAAACCTGACTCAACAG
AATAACTCAATGCCATGCAAAGACATAAACAACTTAACTGATAAAATAAGGCCCAAAGGG
GCAACTCGAGTCTCAAAATAGAATATTTACATATACATGGATGAGAGACTCAAAACTACT
AACTGACTGACTGTCTGACTGTCTATGAAGCCTCTAATGTACTGAGATGGATGTGGGGAC
AGACCCCGCAACATCCTAATAGAACAAAACTAAGTACACAAAATAATTGAGTCCTCCGGA
ATGCAATGAGGCTCACTACAGACTCTGGAGTGCTCAGCTGGATCAACGACGTGCAGGATG
ATGATCCGGGGTACCTGTATCTGCATCATAATAAGATGCAGGCCAACTGGCATCAGTACA
TGGAATGTACGAGTATGCGAGCTGGAACTAAGCAACAAAGGCTAGCAGGAGATCTGGAGA
TCTGGAAGAAACTGAATAGCTTACCTGGCTCAACTCAACTCAACCTGACTGACTTCTTTC
AATATAAGGCAATTTAAAACAAATGCGATATAAAGAAAGACTGTTTAAAACATGCTATAA
ACTCTGTGTGTATGCAAAGATACAATAAGCCTGAGATGTATATAGAAATACAAATGAACT
GATGTATATAAAATACAATACTTTCTGTGTATGAAAATACAATAACTGCTGTGGGAGTTT
CTCTAACCGACAACCATCACATAATAGCTATAGTGATGATACAACGATCGACCTCACGCT
GCCAGAGTATCCTATTCCCGGCCAAAGGTATAGGACCTGAACTGCCTAATGGATCCACTA
GTCTAATCTGAAAAGGATTCATCTAAAAAGTATGATCCTTTTCTACCCATGGTGGCTAAC
ATGGTTCTATGGGGGCTGTGGGTTCTTTGAACGCTCCCCCAATTCGGTGCTCGATACTAC
TTCCAAAAATGTACTGGCTCTTATGTTTTTAAAACATATTTCTTCCTGCTGATATGAGAT
AATTACTCAAAAACTTTCCCGAAGGCTCTTTTGGAAATCTCAGTTTCCAACCTTGCTTCA
TTTAGAAAACGATAACTCTTTTTCTGAAAAACTGGCCCGAAGGCTCCTTTGGAAATCTCA
GTTTCCAACCTTGTTTAAATGTAAAAACATTTCTTTAAAAACTTCTTTGGGAATACATAG
TTCCCAAATAACTTTGAGAAATGAACTCAACTTTAAACTCTTTACTTGACTTGCAACTTG
AGCCTTAGAATGAAGTAAAAACGTTCAATAAAGACTCTCGAACAACTTTGAAAACTTGCT
TGAACTACCTTCTTAACCTTGCTCGACTTGACTCTAACTTCTCTTTAACTTGATTCTAAC
TCGCCTTGAATTGAATTATGGATTCAAGGGATATAATCACCTGTTATGAATGAGTTCTAG
ACATTTAAACGCAACTTGAAGTGTTGGAAACAACTTGGAAACATAGGTACAATAAGAAAT
GCAGAAACATGGCATTGACGGAAGTGATCTACGGACCGTAGGTCCATTCACGGTCCGTAG
GTGACGACCGTAGATCAGCAGGCAAGGGATTGAGGACAATTCAGGGAAATCTGACCAAGT
GTGGAACCACGGTGTCCATTGACGGTCCGTAGATTGATCTACGGACCGTACTGTTGGTCC
GTAGAGTGATACTGTGAGGGTTCCAGTACCTGAATTTTTGAAAATTCTAAGTGTGGAGCT
ACGGAGGGGATCGACGGTCCGTAGATCGATCTACGGACCGTACCTCTAGTCCGTCGATTG
CTTCTGAGAAACTGACTATTTTTGGGGTCCTCCTTTTCTCCAGCTCTAAACCCTCCCAAA
ACAAAGTTTCAGCCCATACACTTGGAAGCACAAAAATCCCTCAACATACCATAGATTACA
ACTCAAATACCAACCAAACAATACAACTATCAACTTCAACAACTAACAACCTTAACAACA
ATTCCAACAACTTCAACAACGAATCCAATCCTTCCTCAATAAATAAAGGGGCTAGGTGTG
TGTGGGGGAAAGGATCACCCAACACTAAAAGCTCACATACCTGGTAGGAATCACCCCCGA
CGAAAATCCACGATGATCTTGTCGGAAACTTGTTGATCTCCTCTTCTCTTCTTCTtCTCC
TCTTCTTCTCTTCTTCTTCTCAAGCCCTAGCCTTCACTCTCTTAAAATGGAACAAAAGTT
CCAAATATCAGCCTAACACAACAATATATCCTCAAAAGAAATAGCTAGGGAAAAGACCAA
AATGCCCTTAATGATTCCCGGACGGATTTCCTTGTCAACTGCCCAACTTTCAAAGGGCCA
TAACTCGCTCATACGAACTCGGAATTGAGCAAACTCAGCGGCGTTGGAAAGATCATTCCA
CAAGCTTCACAACCATAACTGGAACTACTTCTAAATCATCCTGAGCTGGAAGTTATGACT
GCTCAAAGTTGGCCAAAAATCACTGATTTCCATACTTAGCCAAATTTTCCAGATTTTCAA
ATCCTTTCCAAAAAAATGAAAATTTTCAAATTCTAAGCCTCTTCTTAGCTATTTCAAATT
GTCGGATGTTACACACAAATATCGTGTAACTCGATCCAATAATTAGGGTTTGGACACTTG
GGAAGAAATGACCTAATATTTTTATATTTCACGAGAATTTCAATATATTAATTAATGAGA
TAGAAAGTATCCATAAAGCTTATTCCTTTTATACAATAATGTAATTTGTATTAAATAGAG
AGGTGCATTGAATTCAAGTTCTCTCATATTAAACAAGATCAAAAGAGTTAAGTTGTTAAT
TATATATATATAAAaGAGAACCCTCAACCTGGTGACGTGGTGCCATCAGAAGTAAGGATT
TTCTTTTTATTTATTTATTTCCAATACTGCCATTCCCCTCTACAATAGGGAACGTAGATT
CAACCTTCAATAACCGCTTCTCCCGTTCATTTTATGACCACTCTTGCCGCTCTTCATTAA
CATTGCGCCTGTTTACAACAGCCGACCCACTTATATATATGCGGCGCCCTTGCAAATCAG
GATTCTTATTTATTTTACTCTTTTTAAAAGTCATAATCTTACGGAAAAGTCACTATTTAG
TCGCTGCTAATACATATAATAGTTGCCACTAATAATTTGTTTTAGTAGCAAGAATAATCG
TCGCTAATACTCATAATAGTCAGCACTAAAAGAATATTTTAGTGGCAAAATTAGTCGCTG
CTAATACCTATAATAGTCGCCACTAAAAGATTGTTTTAGTGGCAAAATTGGTCGCTGTTT
ATACATACAATAGTCGCCACTAAAAGAATGTTTTAGTGGCAAGAACAATTGCCGCTAATA
CTCATAATAGTCGCCACTAAAAGAATGTTTTAGTGGCAAAATTGTTGCTGCTAATACGTA
TAATAGTCGCGACTAAAAAATGTTTTAGTGGTTAAATTAGCCGCTGCTAAGACCTATAAT
AGTTGCCACTAAAAGAATGTTTTAGTGGTAAAATTAGCCGCTGCTAATACCTATAATAGT
CGCCATTAAAAGAATTTTATAGTGGCAAAATTAGTTGCTGCTAATACATATAATAGTCGC
CACTAATAGTTGGTTTTCG
>RH097B03-12
CTTCTTGAATTATATTGTTGGAGGTAATACTTACCTTTTCTCTCTCTCTATgTCTTCCTG
AATTATACTGTTGGAGGTAATACTTACCTTTTCTCTCTTTATGTCTTCTTGAATTATACT
aTTGAAGGTAATACTTACCCTTTTCTCTTtATGTCTTCCTGAATTATACTgTTGGAGGTA
ATATTTACTTTTTtCTCTTTATGTCTTGTTGGAGGTAATATTtACCTTTTtTtCTCTTtA
TGTCTTCCTGAATTATACTGTTGGAGGTAATATTTACCTTTTTtcTCTTTATGT
>RH097B03-13
AAATCACAACATAAAAATCAGAACTTTAACAGATTAAACAACACCAAgAAAGCTACTAAT
AaTCTGGGGTTGTTAAGATCTTCAAaTACATAGAGAATATGCAAAGACAC
