# Supplementary material for: Homologues of potato chromosome 5 show variable collinearity in the euchromatin, but dramatic absence of sequence similarity in the pericentromeric heterochromatin
Source: BMC Genomics. 2015 May 10;16(1):374. doi: 10.1186/s12864-015-1578-1 (PMC4470070; doi:10.1186/s12864-015-1578-1)
Supplement: Additional file 3: — RH BAC tiling path sequences. Description of data: Nonredundant, multifasta sequence files of the individual BAC MTPs. The sequence contigs and scaffolds in the MTPs can be either ordered or unordered, depending on the quality status of the tiling path sequence. [file 12864_2015_1578_MOESM3_ESM.zip › mtp_3229.fasta]

>mtp_3229.contig_1
ACCTAAAAAACCCTTAAAACCCTTAACCCTTAAAAACCCCAAATCTAAAATCCTAAGCCCTAAACCCAAAGAAACCCTAA
TCCCTAAGAACCCCTAAACCGTAAAAAATCATAACAATCTTGAAAACCCCTTTTAAAATCCTAAACCTAAAAAAACTCTA
AACCTAAAAAACCCTTAAATAAAAACTTAGACCTTAAACCCTAAATCCTAAGAAACCCTAAATGCTGAAATCTATACCCA
AAGAAATTGTAAACCATTCACCCTAATGTAATAGCCCGTATTATGCATATGCTTGTTCTATTCTTGTGATCCTTGGCATA
GCCGTATAGTATAGGTGAGGGACCATGTTTCTTATATGATTATCATTAGTTTAAAATAACTCGGAAGGTGATGTCAGCCT
TGCACATTTCAACATGTGTACAGTTAACTCCAACGGGAGTATTTAAACTCGAGACAGTAAGGTGGTAATTGAGCGTAAAG
TGTAAAGTTAAAGCAAAAGGGATTAACATTTAGAAAATGGAACAAAATAAGTGAGTTGCTTGTTTGACTTAACTTAGCTA
GTAGGTGACAAGTAGGTGCATCACCTACTTTGACTTATTGACCGTCCAAAGGACTAAGTAGGGGCATCACCTACTTCAGC
TATATGGATCTAGTTAAAAAAGGCCAAGGTTTATGGATCAGATTGGGCCTTTGCTAATGGACTCACTTGAGGCCCAAACA
AAGTTAAATAAAAGGAAAATGAAATTTAAGCCCAGTAGCCAAATCTGCCAAGGCCCAATATATTTAAGCCTAAGTGAAAG
CTAGTAGATGCATCACCTAGTTTGACCTTTTGAGGTGCTTGATGTACATAAGCAGGTGCATCACCTACTTGACCAATTAG
TGGCTGAAAATGGACCAAAAAGGGATGTTCTACAGGATTATTTTTTTATGGTCAAGAAGGCTTCATATAAACCCAATTTG
AACTGATCTTTTCACTCATTTCAACATACAAAATTCACAATTCACTCCAGCTCTCTCTCTTTTCTCTCTCAAGAATTAAA
ACAGCACCCTTAAAGTTCCTTCTAGGGTTCTTGAAGAAATCCTCATATCTGCAAACCAAGGTAAGAGAAACACTTATGGA
TTTAGCTTAATTCTCCCATGGGAGACTAGAAAACATGTTATTCATGCTCAATTATAAGTAGAAGACAGAAGTTTCCACAA
GCTACTGCTTACTTTCCTTAATTATTAAGATATTTTTCTCTTCTTCTTTGGGTTAAGTGTGAAGGAAAGTTGAAGTTCTA
GAGGAATTCAAGTTATAAGGAGAAGTTGCAGAAATTGATGTAAGGTGACTGTTCCATTTTCTTCTTACTTATGTATGAGT
TTGAGTGAGGAATTATGGGTGTGCTGTCATAAAAGAACTCAAGGGGTGGTGAGTTCATCAATTGGTTGTATGATAAAGAA
TATTTGAGGCTGTTTTATGTGTATTGTTGTTGTTGCAGCTTGGGTAATCTTGGAAAATGATATATAATGTGTATTGGGCA
GAGAAGGAGGATGAGCTGATACACATTATTTAAGGGGTGTATGGGCTCATTACCAGTCAAAGTTAGTTACTGTTTTAGGA
GGCCCAGGTGTGATAACTGCTAATATTAGTTTATCATGACTTACAGATTAACACCTAAAAGGGGAGGTTGAATCGTGATA
GTTATATTGGTCAGAGAATAAGGTATGTAAGGCTATTCGATTTAATATTTTTCGGCATGAAATATGATATTTGCAATCAA
TATCAATAATGGAATTTCCCAAGTTCTATTCCTAGTAAAGTAAACATAGTGGCAATGTACGATCTTCAAATAGCTGACAA
TATTCCCCCCTCCCCTTAGTGTATAAAATTACTTCATTATATGTTCGCCACTCTATACTTGTGTAATTATCCTCCTATGT
GCTGGTATAGAAATGGTATTTGCCAAAGCAAGTTTGGTGAAGCCTCCTCTTAGTTAGTTGAAGTCAATTGTGTCATTTAA
GCTCACCAGTAATGCATTGATGTTACATAACATCTTATGTCATTGTTACTGCCTTGAAGTATTATTTTCATGTCTTCTAC
TACTGGTCTATAATTCCAAATATCTAAAATGATTATGACCACCAAAACAACAATCTCAAAGATTAAAGAATCTAAGTAAA
GCAATTTGTATAATTATGGGTGGCAGCTCAGGGCGAAAACCTAGCATGAGCTGATCCCAATTTGTGTAATTATGAGGACC
GCATCCCAGGGGTTAAAATGCCTAGCATGGGTCATCCTCTTCTACCACTGATCAATTGGTCATTCGTATCACATGCCTTA
AAGATCATAACACACAGAAAGGTAAAGACAAGAATGTAACATACATGATCCCACAAGAGTTAACAAAGGTGATCTTCTGT
TCTGATTTATGCACACATGTATTGACACTCGGTTTCGTTCGAACTCTTATTTATATATGTTAATGCCTTACATATTCAGT
ACATTTTCTCGTATTGACGTCCCTCGTGGGGGGGATGCTGCCTTTCATGTTGCAGGCACAGGTACTTCAGCTAGTAGACC
TCCTCAGTAGGAGCACTCGACACTCAGCTACTTTTGGTAAGCTCAAGATTGATTCGGAGTTTTACTGAGTCCTTGGTAGA
TTCATTTTGGTATTGTATCGTAGTTAAGAGTAAGGCGAGGTCTGTCCCGACCTACTCTAAGGTTTTCTATCTTTTAGAGG
CTTTGTAGACTTATGTATATGGTTCAGTTGCATCTTAACAAGTTGTGGTTTTAGCGGCCAAGTCATGTATATAAGTTTTA
GGTCTACTTATGTTGGTTCGTATCGCTGCATCCTACGTGAACTTGTCACAAGATTATCATAATTATATGCATAGTTAAGC
ACAGGTTACATGCTGGTTCTCTCGGGCCTTTATGGCATCGGGTGCCTATCCGTCTTAATGGAATGTGAGGCGTGACAAAT
GTGGTATCAGAGCAGGTCATTCTAGGGAGTCTACAAAGTTGTGCCTGTGTAGAGTTTTGCTTATGGATGTGTTGTGCACC
ACATTTATAAACAGGAGGCTATGAGACATGTAGGAGTTGTTTCTTTTCTTTCATTTCTTAGATCGTGCGATAGAATCAAT
GTTGTAGGTGAATCGTAGCTAACTTTTGAATTGCTTTATTATAGCAAAGATGCCGGTTACGAGAAGGAGTAAAAGTACAG
GTAAGCGAGTAGAGGTGGATGGCCAAGAAGGGACCAGCCAACCACCACCTAATCAAGTTGTTCAAAGTGAGGCTCAAGAT
GAGTCTCTATCACAGACTTCCCCGACCCCTCCATCTCCAGAAGATCTAAGGAGGGATGTTGTACCTCAAGAACCCACTAT
TAATGCTATCGAACAAGATTTGAGGAATGCAGCCCAATTATTGACTCGTATAGTTGTTGGCCAAGGCCAAAGGCAAGAAG
ATCCAGTTGCAGGTACTAATGGTGTAGACAGAGCAGCTGGCACGCGGATACGTGACTTCCTTAATTTAGACCCTCCATCA
TTCACCGGGTCAGATCCTAATGAAGATCCACAGGACTTTATAGATCAAATCCAACGCACTTTGGATGCTATGCATGTAAG
TGGTAAAGAAGCACTTGAGCTAGCAGCATCTAGATTAAAGGGTATGGCTATATTGTGGTATGAAGCTACGTGGAAAGAGT
TCAAAAAGGCATTCCTTGACCATTATCTGCCATTGGAGATTCGAGAGGCCTGTGCAGATCAGTTCTTAAATCTATACCAA
GGAAGTATGAGTGTGAGAGAGTACAGTCTCAAATTTAATTCCTTAGCCAAGTATGCTCCTAATGTAGTAGCTACTATGGA
GGATAGAGTTCATTGATATGTGGATAGATTAGATTCATATCTGGTTAGAGACTGTACCATTGCTTCGTTGAATAAAGATA
TGGTTATAGTAAAGATGCAAGCTATTTCGCAAAAGTTGGAGGATCAAAGGCAAAGAAGAAGGACACGAGTCAGAAACATG
GCATTCTAAGAGGGCCAGATCCATGGGGCAGTTTACACCATCCCAAGGAGAGTTTAGGCCTCAGTTCTTTAACAGAGTGC
CTAGGCCTTCATCTTCCTACTCTGCAGCTAGTGCCCCACCTCGGTTTCAAAAGTCTAGGGGCAATCAGTTTGGGCAAAGA
GGTGAAAGCCAAGGTTCACGAACAGCGGGGTACCAAGAGCAGGGAAGTATGAGCCAATCAAGACCTCCTCGACAGTCTTG
TAAACAATGTGGAAGGAATATTCTAGGTGCATGTTGGTTTGGGACAAATGTTTGTTTTGGTGTGGTATACCAGGTCATCT
GATGAGAAATTGCCCTCATAGGGGTGTGGGTGGTGTTGCACAACCTACTATATCAGTTGCTGCATCATCATCATCAGCAC
CTTCTTTGGGTAGGGGAAAGATGCCTGATAACAGCAAGGTTAAGGGAGATCACAAATAGAGAATTGAATATTAGAATGCG
GAAGCACAAAGAAAAGAAACAAAAAAACTAACTAAAGATATGGGAAATTCAAAGGAAAGATCCACGAATTTCCAAGGATT
AGATGTTCAAAGGCCTTGAAAAGATCCAAGTAACAACGTATAGATTTATGGAAGAAATTTAACGCCTTTACTTGAGAAAA
CAAATCAAAACGATAGATTCGGATCTTGACCGCTTTATGAGTAACTAAAGACAATAATTAGTATGTAGAAACTAATCACC
TTCTAAAGAATACCAAAAAGAAACCAAAGATATCACAAGAAGAAGTTACTTTATACCTTAAACTATGAAACTAGTAAAGG
TTTAAAGATAAATTCTCAAAGAACAAGTCACAAAGGTTCAAAGAACTCTCCCAAATATTATTAATATCAATCTAAAATTG
TCTTTAATGAATGAAAAGGACTCTTATATATAGGAGAAGGGGAAAAAACGTCCAAGGAACCCTAGAAAGACAATTACAAG
GAATCCTACTCAAGAAAGGAAATAAAGTAACCTAACTAGGAACAAATTTAGTACTTCTAGGAAAGCATTAAATGGTACTT
AGGAGACCATAAATAGACTAAGGAAAATATTAATAACCTATATATAAATAAAGAAATAAGGTAAATCCCAACTAGGAAAA
GAATCTTGACAATCTTGGAAAGTTTGACTAGTCTTCTCTCAAAACTTGGGCAGAAAGCAACTCTTGTTGTGGCTGATTCT
TGGACTCTTCTAGACCTTATTTGCACGAAATTGGACCTTAAAATTCCTCATCTTGGGCTTGAATTTGGGCCACCAAATAA
TTGTAGCATTTGGACAATTCCTCTCCCTTAGGCTTGAGCTATTCTTCCGCAATAAAACACCTTTGGATCAGCGATTGAAG
TCCATTGAGCTTATCATTGAACTCCTTGGTTTGAGATCTTGTTATGGGCCTCCTTGGAGTTTCTAAAGCTTCATCCTTGT
CCTTTAATGGAGTAGAGCTTCCTTGGATGCTATCATTCCCCTCTTCTTGAAAAGAATTCGTCCTCGAATTCAAATCTGCA
TCAAAATGCGAAAGATCAGAAACATTAAAAGTAGCACTAACTTGGAACTCACCAGGAAGATCAAGTTTATAAGCATTGTC
TCCAATCCTTTCAAGGACTTTGTATGGCCCACTTCCTCTAGGATCTAGTTTGGCCTTTCTTTTGGAAGGAAATCTTTCCT
TTCTCATATGCACCCAAACCAAGTCACCAGGTTTAAAAACAACATATTTTCTGCCCTTATTCCTTCGCAATTCAACTTCC
TTATTCTTCTTTTCAATTGCAAGCCTTGTTTGTTCATGAATTTTCTTCATCATATCAGCCTTCTTCTTACCATCAAGATT
AGCAAAATCATTAGTAGGCAAAGGCAATAAATCAAGGGGGGTAAGGGGGTTGAATCCATATACAACTTCAAAAGGAGTCT
TACCAGTAGAAGAATGGAAGGTCCTATTATAAGCAAATTCTACAATAGGTAAGTAATCTTCCCAAGAAGTCAACATTCCT
TTCAAAACAGCCCTCAACATGTTTCCTAAAGTTCTATTAACCACTTCCGTTTGCCCGTCCGTTTGTGGGTGACAAGATGT
AGAAAATAGCAATTTAGTTCCCAACTTTCCCCAAAGAATTCTCCAAAAGTGACTTAAGAACTTGGCATCCCTATCACTAA
CAATAGTTCTAGGTATTCCATGCAATTTAACCACTTCCTTTACAAACAAGTTAGCCACATGAGATGCATCATTAGTCTTT
TTACATGGGATAAAACAAGCCATTTTAGCAAATCTATCTACTACCACAAATATACTATCATTACCATACTTAGTCCTTGG
CAGCCCCAATATGAAATCCATAGAAATATCAATCCAAGGGGAATTAGAAATAGGTAAAGGAGTATAAAGACCATGCGACA
ATGTTCTAGACTTAGCCTGTTTACATTCAAGACAATAAGAACACACTTTTTCAACATCCTTTCTCATGCTAGGCCAATAA
AAATGTTCAGAAAGTATTTCCAGTGTTTTGGGTACACCAAAATGTCCCATTAGCCCCCCACAATGTGCTTCCCTAACAAA
TAGTTCACGCAACGAGCAG
>mtp_3229.contig_2
CCTGAATGGCGAATGGAAATTGTAAGCGTTAATATTTTGTTAAAATTCGCGTTAAATTTTTGTTAAATCAGCTCATTTTT
TTAACCAATAGGCCGAAATCGGCAAAATCCCTTATAAATCAAGTGTTACAACCAATTAACCAATTCTGATTAGAAAAACT
CATCGAGCATCAAATGAAACTGCAATTTATTCATATCAGGATTATCAATACCATATTTTTGAAAAAGCCGTTTCTGTAAT
GAAGGAGAAAACTCACCGAGGCAGTTCCATAGGATGGCAAGATCCTGGTATCGGTCTGCGATTCCGACTCGTCCAACATC
AATACAACCTATTAATTTCCCCTCGTCAAAAATAAGGTTATCAAGTGAGAAATCACCATGAGTGACGACTGAATCCGGTG
AGAATGGCAAAAGCTTATGCATTTCTTTCCAGACTTGTTCAACAGGCCAGCCATTACGCTCGTCATCAAAATCACTCGCA
TCAACCAAACCGTTATTCATTCGTGATTGCGCCTGAGCGAGACGAAATACGCGATCGCTGTTAAAAGGACAATTACAAAC
AGGAATCGAATGCAACCGGCGCAGGAACACTGCCAGCGCATCAACAATATTTTCACCTGAATCAGGATATTCTTCTAATA
CCTGGAATGCTGTTTTCCCGGGGATCGCAGTGGTGAGTAACCATGCATCATCAGGAGTACGGATAAAATGCTTGATGGTC
GGAAGAGGCATAAATTCCGTCAGCCAGTTTAGTCTGACCATCTCATCTGTAACATCATTGGCAACGCTACCTTTGCCATG
TTTCAGAAACAACTCTGGCGCATCGGGCTTCCCATACAATCGATAGATTGTCGCACCTGATTGCCCGACATTATCGCGAG
CCCATTTATACCCATATAAATCAGCATCCATGTTGGAATT
>mtp_3229.contig_3
CTTGACCCCAAACCTCGTATCTTTAGGTTAGGCTATTAGATAGTGGATTATCAACGCTAAATCTCTGTTGTTTAATCTCT
TTTCCCATTCATTACTTCCTTGGACAGGCAAGTAGGAATATAATGAGTTCTAATGCTTCGCACCGTTAAAAAGCAATCAA
AAGAAAGAGATCAATAATACATGCATAAACACTATTCAAGGATTACTTAATACATGCATAAACACTATCAAGAACTTACT
TTTAGAGTAGATGAAATCCAGAATCTTGAATTGATGAACAAAAAGCAATATTAGAAACCACACTACAAGAAATTAAATGC
ACAAAGTGTTTGAAAATCAATTCTCAAAGCCAAAACCAAAAATATCAAATTGTCTAACTCCCAAAAACAAAAATTACAAC
TAATAGTTATAGACATCAAATCCTAAATAAAGTAGGAAAAGGAAATCTAAGAAAATTTGGCTTAGCAGTTGTTTCTACGA
TTTATTCCTACGACCCGTAAGAATTCCTACAATTTGTAAGAACCTTTCGTCAATCAACAACTACTCCTCTTAAATCTAGA
CTCTTCTACGGGTATGTTCTACGGACTGTAGAACTTTGTATCACCCGTTCTTACATTCCGTCATTTAAGCATTGGAGCTC
AAATTTTCTGAATATTTTCACAACTAAATTCTACGACTCGTAGAAGTTCCTGCTCGTCATGCGGATTCATCGTTTTAGAC
TTAGCCTCAATTTCCAGTGCCTTAGTCCACAACTCATACCTACGACTTGTAGAAAAGTCTACGACTCGTAGGTCGAGTCA
TCAATCATAAGAACTGTTGCTGCTTCAAGTCTTTTAATCCCGACTGCTCCAAAACCTATTTTCCTGGAATATACAGGCAA
AATACCATCAAATTTAATTACAAATGCTTAAAACACATGCAAAAATCCAAGTTTAAAGCATTATAAGTATCGTAAATACA
CAGTACATCAACACCCTCAACTTAAAATCATTTCTTGTCCTCAAGCGACACTACTAACTCTAAACGACATGATGCAAAAG
CAAACTCAAAAACCTAAGCAATCGCATGACATTATTTTCACCGTCAACCCACAATTACCAGCTTTTAGCGTAGTGCAATC
ATTAAGTTCAACAACAAGCTAAAAACATATAGATCAATTTATGACATAGACATACCAACATACACATTCACATACACAGT
TAGCAATCACTAAGATACCAACTCTTCGACAGTTTCACTTGTGCTCTCACTGCAAAGAAATCCCTTTCTCCGTACAAATA
ATGATTTTTCATTAAAGTTTAGGGATTCAATATACACTCGCTCTCAGAATTGAATTCAATACTATACATGCACAATACCA
TAGGCTTTCCCTTATTTTCTACACTTAGACTTTAATACCATTGAATTATGATCAGTATAGGACTTTCTTAGCTTATAATG
TATGCTTAGGGTCATGGTATGGTATATATGGATTTTAAGTGACTTTTCTACCCTTCTTGACATTACATTTACTAGTTTCC
TCTTTTACAACCAATCAGGGTATCACATTTATCTTTCTTTTCTCCTTATTGTTCATTGAAGCTT
>mtp_3229.scaffold_1
GACGTCCCTTGCGGGGGATTCTACATTTCATGCTGGAGGCACAAGTACTCCAGCTAATAGACCTCTTCATTAGGAGCACA
CGACACTCAGCTACTTTTGGTGAGCTCCAGGTTGATTCGGAGCTTTACTGAGTCCTTCGTAGATTCATTTTGATATTGTA
TCGTAGTTAAGGGTAAGGCGGTGTCTGTCCCAACCTACTCTAAGTCTGTCTATCTTATAGAGGCTTTGTAGACTAATGCA
TAACATGGAGTTATGGTTGGTTCCTTAACAACTGTGGCCTCAATGGATGAGTCATGTGTATATATTTTGGGCCTACCTAT
GTTTCTCTTTTATCATTGTAGCTTATAAATATACTTGTTAGAGCTTCATGATTATCTTAGCTAAACGCATGGTATGTACA
GGTTATATGTGGGTTCTCTCGGGCCTTTACGACAACGGGTGCCTGTCCGTCGCAATGGGTTTTGAGGCGTGACAGAATCA
TTACCTGTGCTAGGGTTGAACTTAGAATCGCTCGACTCATCGTCAGTTGGCTCATTAACAAGTTGTAGTTGAGTCGAAGG
TGCACTGGACTTAGACTTCCCCTTTTTTGACAGCATACCCTTTGGAGGCATGATACCCCGTACTTGTGGAAGACTTATTA
GTACTAAGAACATATAAACAAAGCAATAAAAATGAAAATAAAACTTCAAAACCAAAAGAAAACATAAATAAAATGCAGAA
AGAGTACATGTTTTAGGTCCTACGATTGGTTCTTATGGATCGTAGAGACTTCTACCGGTCGTTGGACCCAACAGTAGCAA
AGAAAGGCATATTTTTTAGTTGGAATGACGGTTCCCCAGTACAATCTATCAAAGTTTTTACGAATTGTAAGTCGTCTCAT
TCGCAACTTAGGCTAGTGCTTTGTGTAATCACATTGACGAGACTTATCTACGAGCCGTAGAAAGTTCTATGACACGTAGA
TCGAAGTTGTTGACTTCAAGTAGCAACTGCGCAGTGTTTATATGCATACGTGTGTGCACAATTTAAATATCAACCCAACC
TATCCTAGATCATGCATTTCAACATATTAATTTTCATGTTATTTTGTCATCCTTAGGGTTAGCAATGACAATTCAAATAA
AGTTAACAGTTTAGCACCGTAGTGGCACCCTAAGTCAAGATCACAATTAAGAGTAATTTACTAACACACATACATATAAT
CGACAACACTCACACCGACTTTCATCTCAAGGGTTTATTTTGACTAATTTAAGCATACATAACAAGCATCTCTAACCCAA
GGACTGAGGCCCATACCTTTTTGTGAGAATGTAGAGGTTTGTGACTGTTGCTACCAATCTCGAATGTCCTAAATATCGTT
GACCCGCGACTGCTTTTGGAATTTGGTGACAAAGGGGAAAAGACAAAATGAAAATGGTGAATAATAATAATAATAATAAT
AATAATAATAAGAAGAAGAAGAAGAAGAAGAAGAAGAAGAAGAAGAAGAAGAAGAAGAAGAAGAAGAAGAAGAAGAAAAA
GAAGAAGTAGAAGAAGAGGAAGGTAATGGGATATGTTGGTGAGCTAAATTGAGATTCATAAAAGTTACTATTCAATTGTG
AGTTTTGGGTCAACTTCAATTGACCATAACTTTTAGCGAATAATGAGTTAGGTCGCCCATGAGGTATCAAATAAAAGGTC
TTTGAGTCCTCTTTCCAATGTCACCAAGTTTTCTAAGTTCTGAGTTCGGATGAAGGATTTATGCCCTTTGAGTGCAACTT
CTCTAGTTAAGGCATTTCATTCATTTTAATGAAGGGTATTTTGGTCTTTTCCTTACCCATAAAGGCCTACCCACATTTTA
CCCACCCAAGTTAATGGGTCTAATCAGACTAAGTCAATTTCAGACATTCTAATAGCGTTTAGGGATTTTAGAGCAAGTTC
AAGAGGATAAAGGAGAAGGGTTTCAAGCATTCTTTCAAGAACTTAAGGATTTTACCAAGAAAAAGTGTTCTTCGAGATAT
GCAAGCTTTCATAGTGTTGGGTTTATTCTCTCTCATGCCAATCATGTGAATTCATCCATAAATTCATACTTGAAGTTGAT
TGAATTTGAATTCTTGAGAAGTTCTTAAAATTGAGAAGAAAAAATCGTCAGATTTTCTGGGCTCGCAGCTGGGGAGACGC
ACCCCCATAGCGTCAGGGGGGCTAGCGCCCTACGCCTATACTGCACCTCAAAGCAGCCCCAGAACTTTTAGGGTCGACGC
AGCGCGCCACTATAGCTTCAGGGGCATCAGGCCCCTTTCTTCTTTGTTCTTCGTTCCTTATGAGTTCTTTCTGTCACGCC
TCAAATCCCATTAAGACGGACAGGCTCCCGATGCCCTAAAGGCCCGAGAGAACAACCATGTAACCTGTGCTTACTATGCT
TATAACTATGACAATCTTGTGACAAATTTACATAGGATGCATCAATACAAACCAACATAAGTAGACCCAAAACTTATATA
CAAGACTTGGCCGTTGAGGCCACCACTTGTTAAGACACAACTGAACCATACACATAAGTCTAGTAAGCCGCTAAATGATA
GAAACCTTAGAGTAGGTCGGGACAGACCCTGCCTTACCCTTAACTACGATACAATACCAAAATGAATCTACCAAGGACTC
GGTAAAGCTCCGAATCAACCTGGAGCTCACTAAAAGTAGCTGAGTGTCATGTGCTCCTATTGAGGAGGTCTACTAGCTGG
AGTACCTGTGCCTGTAGCATGAAATGCAGCGTCCCCCGCGAGGGACGTCAGTACGAAAAAATGTACTGAATATGTAAGGC
AATAACATATATAAGTAAGAGTTCCAATGAAACCAAGTATCAATATATGTGTGCATAAATCAAAACAGAAGACCACCTTT
GTTAATTCTTGTGGGATCATATATGTTACATTCTTGTCTTTAACTTTCTGTGTGTTATGATCTTTTTAAGGAATGTGATA
TGAATGACCAACTGATCAGTGGTAGAAGAGGATGAGCCATGCTAATAACCCCTGGGATGTTGTCCACATTCATAATTACA
CAAATTGGGATCGGCCCATGCTAGGATTTCAACCCTGAGCTGCCACCCTTGTTTACCAATTGGGATCAACCCATGCTAGG
CTTTCACCGCTGAGCTGCCACCCTTCTATACTAATTGGGATCGACCCATGCTAGGCATTTTCCCCGGGGCTGCCACCCAT
AATTAAACTGATTGTTTCACTTAGATTCTTTAATATTTGAGATTGTTATTTTGGTGGTCATAATCATTTTTGAGATTTGG
AAATACGGACCAATAGTAGAAGACATGAAAATAATAACTTCAACAGTAACTATGACATAAGGAGCTTAAATGACACAATT
GACTTTAGTTGACTAAGATGAGAATTCACCAAACTTCCCTTTGCAAATACCGTTTCTTTACTAGCACATAGGAGGATAAC
TACACGAGTATAGAGTAGTGAACATATAATGAAGTAATTCTACACACTAAGGAGAGGGGGAAATATTGTTAGCTATTCGG
AGATTGTACGTTGCCACTATGTTTCCTTTACTAAGAATAGAACTTAGGAAAATTAGTTCGTTGATATTAATCGCAAATAT
CAGATTTCATGCCAAGGAATATCGAGTCGAATAGCCTTACATACTTTATCCTCTAACCAATACAACTCTCACGATTCAGC
CTCCCCTTTTAGGTTTTAATCTATAATATAAGTCATGATAAACTAAAATTAGCGGTTATCACACCATGAGCCTTGTCAAA
CAGTAGCTAACTTTGACGGATAATGAGCCCTTACAACCCTTAAAATAACGTGTATCACCACATTCTCCTTCTCTGCCCAA
TACATACATTATATATCATTTTCTAAGATTACCCAAGCTACACCAACAACGATATACATCAAACAGCCTCAAATATTCTT
TATCATACAACCAATTATTGAACTCACCACCCCTTGAGTTCTTCATGACATCACACCCATAATTCCTCACTCAAACTCAT
ACATAAGGAGGAAGAAAATGGAGCAGTCACATTACCTCAATTTCTGCAACTTCTCTTTATAACTTGAATTCCTTTAGAAC
TTCACCTTCCCTTCACACTTAAACCAAAGAAGAAGAGAAAAGTATCTTAATAATTAAGGAAAATGAGTAGTAGCTTGTGG
GAACTTCTACCTTGTACTTATAATTATGCATGAATAACATGTTTTCTAGTCTTCCATGGGAGAATTAAGCTAATTCCATA
AGTGTTTCCCCTACCTTGGTTTGCAGTTATGAGGGTTTCTTCAAGAACCCTAGAAGGAATTTTTAGGTTGCTCTTGAGAG
AACAGAGAGAGATAGCTAAAGTAAATTGTGAATTTTGTATGTTAAAATGAGTGAAAAGATCAGCTCATATTGGATTTATA
TGGAGCCTTCTTGACCATAAAAAAATAATCCTCTAGAACCTTCTTTTTTTGGTCCATTTTCAGCCACTAATTGGTTAAGT
AGGTGATGCACCTGCTTATGTACATCAAGTAGCTCAAAAGGTCAAACTAGGTGATGCATCTACTTGCTTTCACTTGGGCT
TAAATATATTGGGCCTTGACAGATTTGGCTGCTGGGCTTTAATTTTATTTTCCTTTTATTTAACTTAGTTTGGGCCTCAA
GTGAGTCCATTAGCATAGGCCCAAATCTGATCCATAAACCTTGGCCTTTTTATCTAGATCCATATAGCTCAAGTAGGTGA
TGCACCTACTTGGTCCTTTGGACTGGTCAATAAGTCAAAGTAGGTGATGCACCTACTTGTCACCTACTAGCTTAGTTAAG
TCNNNNNNNNNNNNNNNNNNNNNNNNNNNNNNNNNNNNNNNNNNNNNNNNNNNNNNNNNNNNNNNNNNNNNNNNNNNNNN
NNNNNNNNNNNNNNNNNNNNNNNNNNNNNNNNNNNNNNNNNNNNNNNNNNNNNNNNNNNNNNNNNNNNNNNNNNNNNNNN
NNNNNNNNNNNNNNNNNNNNNNNNNNNNNNNNNNNNNNNNNNNNNNNNNNNNNNNNNNNNNNNNNNNNNNNNNNNNNNNN
NNNNNNNNNNNNNNNNNNNNNNNNNNNNNNNNNNNNNNNNNNNNNNNNNNNNNNNNNNNNNNNNNNNNNNNNNNNNNNNN
NNNNNNNNNNNNNNNNNNNNNNNNNNNNNNNNNNNNNNNNNNNNNNNNNNNNNNNNNNNNNNNNNNNNNNNNNNNNNNNN
NNNNNNNNNNNNNNNNNNNNNNNNNNNNNNNNNNNNNNNNNNNNNNNNNNNNNNNNNNNNNNNNNNNNNNNNNNNNNNNN
NNNNNNNNNNNNNNNNNNNNNNNNNNNNNNNNNNNNNNNNNNNNNNNNNNNNNNNNNNNNNNNNNNNNNNNNNNNNNNNN
NNNNNNNNNNNNNNNNNNNNNNNNNNNNNNNNNNNNNNNNNNNNNNNNNNNNNNNNNNNNNNNNNNNNNNNNNNNNNNNN
NNNNNNNNNNNNNNNNNNNNNNNNNNNNNNNNNNNNNNNNNNNNNNNNNNNNNNNNNNNNNNNNNNNNNNNNNNNNNNNN
NNNNNNNNNNNNNNNNNNNNNNNNNNNNNNNNNNNNNNNNNNNNNNNNNNNNNNNNNNNNNNNNNNNNNNNNNNNNNNNN
NNNNNNNNNNNNNNNNNNNNNNNNNNNNNNNNNNNNNNNNNNNNNNNNNNNNNNNNNNNNNNNNNNNNNNNNNNNNNNNN
NNNNNNNNNNNNNNNNNNNNNNNNNNNNNNNNNNNNNNNNNNNNNNNNNNNNNNNNNNNNNNNNNNNNNNNNNNNNNNNN
NNNNNNNNNNNNNNNNNNNNNNNNNNNNNNNNNNNNNNNNNNNNNNNNNNNNNNNNNNNNNNNNNNNNNNNNNNNNNNNN
NNNNNNNNNNNNNNNNNNNNNNNNNNNNNNNNNNNNNNNNNNNNNNNNNNNNNNNNNNNNNNNNNNNNNNNNNNNNNNNN
NNNNNNNNNNNNNNNNNNNNNNNNNNNNNNNNNNNNNNNNNNNNNNNNNNNNNNNNNNNNNNNNNNNNNNNNNNNNNNNN
NNNNNNNNNNNNNNNNNNNNNNNNNNNNNNNNNNNNNNNNNNNNNNNNNNNNNNNNNNNNNNNNNNNNNNNNNNNNNNNN
NNNNNNNNNNNNNNNNNNNNNNNNNNNNNNNNNNNNNNNNNNNNNNNNNNNNNNNNNNNNNNNNNNNNNNNNNNNNNNNN
NNNNNNNNNNNNNNNNNNNNNNNNNNNNNNNNNNNNNNNNNNNNNNNNNNNNNNNNNNNNNNNNNNNNNNNNNNNNNNNN
NNNNNNNNNNNNNNNNNNNNNNNNNNNNNNNNNNNNNNNNNNNNNNNNNNNNNNNNNNNNNNNNNNNNNNNNNNNNNNNN
NNNNNNNNNNNNNNNNNNNNNNNNNNNNNNNNNNNNNNNNNNNNNNNNNNNNNNNNNNNNNNNNNNNNNNNNNNNNNNNN
NNNNNNNNNNNNNNNNNNNNNNNNNNNNNNNNNNNNNNNNNNNNNNNNNNNNNNNNNNNNNNNNNNNNNNNNNNNNNNNN
NNNNNNNNNNNNNNNNNNNNNNNNNNNNNNNNNNNNNNNNNNNNNNNNNNNNNNNNNNNNNNNNNNNNNNNNNNNNNNNN
NNNNNNNNNNNNNNNNNNNNNNNNNNNNNNNNNNNNNNNNNNNNNNNNNNNNNNNNNNNNNNNNNNNNNNNNNNNNNNNN
NNNNNNNNNNNNNNNNNNNNNNNNNNNNNNNNNNNNNNNNNNNNNNNNNNNNNNNNNNNNNNNNNNNNNNNNNNNNNNNN
NNNNNNNNNNNNNNNNNNNNNNNNNNNNNNNNNNNNNNNNNNNNNNNNNNNNNNNNNNNNNNNNNNNNNNNNNNNNNNNN
NNNNNNNNNNNNNNNNNNNNNNNNNNNNNNNNNNNNNNNNNNNNNNNNNNNNNNNNNNNNNNNNNNNNNNNNNNNNNNNN
NNNNNNNNNNNNNNNNNNNNNNNNNNNNNNNNNNNNNNNNNNNNNNNNNNNNNNNNNNNNNNNNNNNNNNNNNNNNNNNN
NNNNNNNNNNNNNNNNNNNNNNNNNNNNNNNNNNNNNNNNNNNNNNNNNNNNNNNNNNNNNNNNNNNNNNNNNNNNNNNN
NNNNNNNNNNNNNNNNNNNNNNNNNNNNNNNNNNNNNNNNNNNNNNNNNNNNNNNNNNNNNNNNNNNNNNNNNNNNNNNN
NNNNNNNNNNNNNNNNNNNNNNNNNNNNNNNNNNNNNNNNNNNNNNNNNNNNNNNNNNNNNNNNNNNNNNNNNNNNNNNN
NNNNNNNNNNNNNNNNNNNNNNNNNNNNNNNNNNNNNNNNNNNNNNNNNNNNNNCTTGGCTAGTTTTTCACGGCTTCTAT
CTTTTGAGGATCAACTTTTATTCTTCGTCAGATACAATATGGCATAAGAATGCCACAAATTTCAACCAAAACTCACATTT
AGATAACTTTGATACAACTTACGATCACGAAGAATTTGTAAAACCTGCCGCAAGTGATTAGCATGGTCCTCTCCTTATCT
TGAATACACCAAAATGTCATCTATGAATACTATCATAAACACATCTAGAAATGGCTTGAACACCCTATTCATCAAATCCA
TAAAAGTTGTTGGTGCATTTGTTAGCCCGAATGACATGACTAAAAACTCAAAATGACCATACCGTGTTCGAAAAGGTGTC
TTAGGAATATCTTTGTCTTTGACCCTTACTTGGTGATACCCCGACCTCAAGTCGATTTTTGAAAAACACTTAGCACCTTG
TAACTGATCAAACAAATCATCAATTTTAGGAAGGGGATATTTGTTCTTAAAATTTACTTTATTCAACTATCGGTAATCAA
TGCACATTCTCAACGAGTCATCTTTCTTACGTGCAAACAAAACTGGTGCTCCCCATGGGGACATACTAGGCCTTATGAAT
CCTTTTTTTAACAAGTCTTTTAATTGCTCCTTCAACTCCCGTAATTCCACCGGGGCCATTCTTTATGGAGGGATGAATAT
AGGTTGAGTATCTGGAATCACATCAATACCAAACTCTACTTCTCGTTCTGGAGGCAAATCGGAAGATCTTCAGGAAATAC
ATCGGGAAATTCATTTACCACTGGAATGGATTGAAGGGTTGGTGACTCCACATCTATATTTTCACCCTCACTAGATGACA
TATGTATCCTTTGGACATCATCTTCTTTGCCTTAAGGTATGAAATAAACTTACCTCTTGGTGCCCCAATATTACCTTTCC
ATTCAAGGACTACCTCTTTTGGAAAATGGAAATGCACCATCTTAGTTCGGCAATCTACCATGGCATAACAAGAAGCTAAC
CAATCCATACCCATTATAACATCAAAATCTACCATTTCTAGCTCAACAAGGTCAGTCAATGTATTACGATCACAAACAAT
TACAATGCAATTACGATAAACCCTTCTAGCTATAATAGACTCACCAATCGGTGTAGATAGTTCAAATGGCTTCACTAATA
ATTCTGGAGTTCTTTTGAACTTTCCAGCAATCAATAGAGTAACATATGCCAATGTAGACCCCAGATCAATTAACGCATAT
ACAATATGTGAAAAGATGGACAATGTACCTGTAACCACATCCGGTGAAGCTTCTAAATTTTGTCGATCCCCTAGACCATA
TGTGCAATTCTGAACTCCACTAGAACTAGCTATTCCCCTAGATCCTCTACCATGACCTATAGGCATCTGTAGTCCCCTAC
CTAAAGAAGGTGCTGATGATGATGATGCAATAACTGATCTAGTAGGTTGTGCCACACCACCCACATCCCTATGAGGGTAA
TTTCTCATTATATGACCCAGTGTACCACACCAAAAACAAACATTTGTCCTAAACCGACATGCACCTTAAATGATTTCTTC
CACATTGTTTACAAGACTGTCGAGGAGGTCCTGATAGGCTCATATTTCCCTGCTCTTCGTACCCTGCTGTTCATGAACCT
TGGCTTTCACCTCTTTGCCCAAAATGATTGCCCCTAAACTCTTGAAACCGAGGTGGGGAACTAGCTGTAGAGTACAAAGA
TGATGGCCTAGGCGATCTATTAAAGAACCGAGGCCTAAACTTACCTTAGGATGGTGTAAACTACCCCATGGATCTGGCCC
TCTTAGAATGCCCTGTTTCTGACTCTTGTGTCTTTCTTCTTTGCCTTTGATCCTCCAACTTTTGCGCAAAAGCTTGCATC
CTTGCTATATCCATATCTTTATTCAATGAAGCAATGGTACAATCTCCAACCAGATATAAATCTAATATATCCACATATCG
ATGAACTCTATCCTCAATAGTAGCTACTACATTCGGGGCATACTTGGCCAAGGAATTAAATTTGAGATTGTACCCTCTCA
CGCTCATACTTCCTTGGTGGAGATTCAAGAACAGATCCACATGGGCCTCTCGAATCTCCAATGGCAGGTGATGCAATACA
GATTGCCTCAAGTCTATCCATTCATGAACTTCAATGGTTTGATGTAATGTTCACAAGGCTGGAGGCTCTTGGGCATGTAT
GGATGATGATGAGGGAGTTCCATGCCTTGCATGGGAACATATGCATCTTGAAGGAGCTCCCAGTTGGGCAACACCATGCT
TGGATGATAGCTTAGAGCGTGGGAGGCCTAACTAAGCAAGGAATAGCAATTGAAGATGTGCTCCATTCAGTGAGAGAGCA
ACCACTTTGGCGACTCGCCAAACCCCTTTGGCGAGGGTCCCAAGGTCGCCAACTGGTCCAAGAAGCTACATAAGGGAAAG
CTGACCATTCGGCGAGAGGGAGACCATTGGAGCATCGCCAAGTGGATTGGGCGATGGTCCCCAGACTGCCCAAAGTTCCA
GTAGCTCCCCAACCAAGGCAAGGAGCATAGTTCTTTGCCGAGTCCATTGGGTGCATCGCCGATCTTTTAGGTGAGCCCGT
CTTGGCTCGCCCATTGGCCCATTTCGGGTCACTTTTGGGACCATCTATGTAATAAGTCCTAAAACTATAAATAGGCCTTT
AGGGGTTCATTTTAGGGTTAGATTGATTTTGAATATTGTGGTTGTAAACCTAAACTCCTTGTGTGAGTGTTGAAAGCTTG
GTAAGCTTTTGTTGAACCTTGTTTAGAAATAAGGGTTGCTTGGGATATTGATTCCCTCGAGGTCTTCGTAAGAGTTAGGT
GCTTCTTGTTGGATTAATGTTTAACATACCCTTAGGTTGCTCTTTGTTTCCTCTTGTTGTGTCTATCTATTTATCCGGAT
TAGGTGCTTGTTAGGATCTAGATTGGAGTTTATTGGATTTAATACAATCTTTTGTTGCCAATTGTTTCTTATCTTGTGTC
TCTTCTTCTATCTTTCTTCTTGTCCACTGTTTATTGTGATTCTTCTTGTGAGAATCGTATCAGAGCCAAGCTTAGTATCG
TTCCTACGATTCTAGTCTTGGGTTTGTTGCTACAAAAAAAAATCTATTCAAAATGTTTTTGAGAAAATTGCTGAAATGGG
TTTGTTGATTTGAATCTTCTTTGGTGTTTCCAAGGTTAGATTAGTGTTCCCTAACCTTATTCTAGTCTAGGGCTAAGATT
GGATAGGGTTTGGTTCACTTTTGAAGAAACCACCATTGGAGGTTGAAGGAAGCTTTGAAGAAGACAAAGTGGGTTTTGAA
ATCTGGAAGATTTGGCAAGGAATTAAGTGCTAAAAAGTATTGGGGTTTGTTCCCTATATCTAAGAGAGCTTGGATCTCAA
ATTTTGTGAAATTCCAAGCTAAAAATCTTTGGGGTTTATTTTTAGATCTTCATAGTGTTCTTGAAGAACATTTAAACCTT
CAAGTAAGGAATCTTCAAAAGAGAAAGAGTTTGATCCAAAAAGGGAAGAAAGAGAAAGTGTTAAAGGTGTTTGTCCAAAA
GGAATTTACCTAAAAGGGTAAAGCTAAAAGTCAAGGAAGAGTGGGGGGACCACCAAGGTTCAATTTTTGGAGTCTAGCAA
GTGCAGCTTGAATAATTTGGGAGATTCCCAACTTGGATCACCTATTCCACTCGGCGCCTTTTGGGCAGCTTGGTCACCGA
GTTAGACTTTCTTTTGGTGAAGACACTGGAAATTTCGACGAGCTAAGCCCTGGTCGTCGAACCCATTCGGTGCATCACCG
AACCCATTCAGTGCATCACCGAACTTCCACCCAGATCGCCAAGTTGCCTTGTCCGTTTGTAGAGTTTGGTGAGTCAATCT
TCAAGTTGGCGAGCTGAACTTCACGTTTGGTGAAGAAAACAGGAAGTTTGGCGGAGGGTAACTCATGTTATGACCTTTTC
ATCTCAGGTTCTAATTTCTTAGTTTCCTTTTCTTTTGATTCTAGTTTGTAATCAAGAATCCTAAACTGAGTTTCAACTTG
TAATTACCTACTTGTTGACTATTAGTTCTTGAATTCACTTCTTTGTAGTGCTTTTCTTTTCATGCTTTTTTTTCGTTTTA
CTTCATAGTTATTTCTTGACTCAAGTCCGTTTGCTAAAATTGAGTCGTCTGTTTTTCTTTAAACAAAAATCCACTCCGTC
CAAGAGTAGAAATTGAGACCTTGTGATCAACCGAGTATAAGCAATCTTCAACATTAGCTACGCTAATTTGAGGGGCAATC
AAAGGTGTGCAAACATAAGTGATTGTGAGTTCATTTAACTAATGCTAATGTTGTGTGCTGTTTTTGTTGAGTTGTCTTAA
TTGTTAGGTACCATGGCCACCGGAAGTGAGACCCTCCCACTTAAGGGGAAGGTTACCTGGGAATCCATAATAGAGGTTGT
TGCTGACGTGCGTTGGAGAATGGCGAACATAAAAGAGCGAATGGCCTCTGTGGAGGATAGGCTGGGAATGGAGGAGAGGT
TGAACATCCCTTCGAATATGGTGCCACGATCTCAACCTAACCTTGTTGTTTATCCTTCCCTTTGTAAGGATTCTTATGTA
GGTACAAGCATGATGAATGGAGGAACACAAGTTCCAGCCAAAGAGCCTACAATCGAAGGAGTGATGGATGCACTTAGGGA
ATGTCCCATCATCCAAGGTAAATAAGGTCTTTCTTGCGGGCGTCAAGGTACAATAGCTAAACTTAGCACTTTTACCATTG
CAAATGAACAAAGTGTAAATGTTAGCTTGTCTTTATGTGAGCCTATTATTGATTCTTTACCATGTGCAGATAATGTGCTT
ATTGAGAGTATGGATACACTAGTTGATCCTATTGATGACCGAATTGATTCTTCTAGCAAGATCAATTTGTGTCCACCTAG
TGTTGACACCTGTTCTTTGAATGAAAGTTCATTATCTTATGAATGTATTGATCAACCTGTTTGTGAATGTAGTTCACTAG
TTGAGGGTTCTTGTAATGTGATTAAGAAACCTCAATTTGGTGGTACTAATGATAATGTTGATCATTTGAATAAGAGTGAT
TCTTTGAGCATGTCTTTAGTGGCTGATCCAATTGCTTGCTTTGCTCATAGAGATCATGTGCTTGAAAATGCTTCGAAAAA
TGATATGTGTCTTTTTGAGGGTGAACTTGCATGTTTTAATTCTTCCTGAGTGGTTGATCATTCCATCTTTAAGTACAATA
NNNNNNNNNNNNNNNNNNNNNNNNNNNNNNNNNNNNNNNNNNNNNNNNNNNNNNNNNNNNNNNNNNNNNNNNNNNNNNNN
NNNNNNNNNNNNNNNNNNNNNNNNNNNNNNNNNNNNNNNNNNNNNNNNNNNNNNNNNNNNNNNNNNNNNNNNNNNNNNNN
NNNNNNNNNNNNNNNNNNNNNNNNNNNNNNNNNNNNNNNNNNNNNNNNNNNNNNNNNNNNNNNNNNNNNNNNNNNNNNNN
NNNNNNNNNNNNNNNNNNNNNNNNNNNNNNNNNNNNNNNNNNNNNNNNNNNNNNNNNNNNNNNNNNNNNNNNNNNNNNNN
NNNNNNNNNNNNNNNNNNNNNNNNNNNNNNNNNNNNNNNNNNNNNNNNNNNNNNNNNNNNNNNNNNNNNNNNNNNNNTGA
TCCCGGTGGATGCTTGAAGGCATTTGAACTGGTGGGAGTATCATCTTTTGGGTGGTATTCCCTTGTTGTTGAGAAGAATC
GCCATTGTCCTTGTTCTCCATTTGTGGGCTTAATAGCCATGACCATAGAGGATATTTGGTTGTTCCTTGTTTTTGAGTCT
CCTCGATTAATTATTTTAAGCGTTAACCTTTGTACTACCCATCATGCTAAGAGGATAAGCTTCTTTCTTATGATCTATAT
GGTTTTACAAGGTCTAGATTCAAGGACTCAAGCCTATCTACTTGCATATGGTGATACTCATACTTGTGTGGGTAGCATAT
CTTATGTTAGTAGTGGAAACAATAGGGCAAATGAGAGTTTCCTTGACTCGATGCTTTGCAATCCGTTTCCATTTGACCCC
GGTGTCAATTTTAAGTGTGCTGAGTGTGGTAGTAACATCATCTGTCCTTTGTATGATTCTTCTTTGGTGTTATTACTTGA
TCCAATGTGCTTGAATGAAGTATGTTTACCAATTTGGGTGGGGGATACTTATGTGCTTGAATCTACTCATGAATTGGGAA
TAATTACTTTCTTGAAGTTCTCTAGTGCATTGAATGGGGTCTTAATTTGGATCAACACTACTTGTGCCTTTGCACTTAGG
TATGAGAGTGTTCATGTGATACTTGACATAAGGGAGGCCTTGTGCTTGTTTGAATGTGGAACCAATGAGGGCTTACATAT
GAGGTTGTTTAAGTGGATTGGTTCCTACGTTCTACCCCTTTGTCGATGTTTCTTACTTAGCCAAGTATCTATTGCTTTGA
TGGGTTACAAACCCTTGGTTAATATTTGTGATGCTTGGTTATATGTTAAATTTGTACATCCTTGGCATGGTGATGAAATT
GTTATTGCTAACGCTAACCCTCATACCATGAGGATCTTATTCTTGTTTGCTTCCCCTATGGTTTTGCAAGGTATGGATTG
GAGGACGAATCCTTTTCAAGAAGGGGAGAATGATGCAATACAGATTGCCTTAAGTCTATCCATTCATGAACTTCAACGCT
TTGATGAAATGTTCACAAGGATGGAGGCTCTTGGGTATGTATGGATGACGAGGAGGGAGTTCCATGCCTTGTATGGGAAC
ATATGCACCTTGAAGGAGCTCCCAGTTGGGCAACACCATGCTTGGATGATAGCTTGGAGCGTGGGAGGTCTGACTAAGCG
AGGAGGAGCAATTGAAGATGTGCTCTATTCGGCGAGAGGACAGCCACTTCGGCGACTCGCCAAACCCCTTTGGCGAGGGT
CCCAAGGTCGCCAACTGGTCCAAGGAGCTACATAAGGGAAAGCTGACCATTCGGCGAGAGCGAGACCATTGGCGCATCGC
CAAGTGGATTGGGCGATGGTCCCCAGACTGCCCAAAGTTCCAGTTGCTCCCCAGCCAAGGCAAGGAGCAGTATTCTCACC
GAGTCCATTGGGCGCATCACCGATCGTTTAGGCGAGCCCGACTTGGCTCGCCCATTGGCCCATTTTGAGTAACTTTTGGG
CCCATCTATGTAATAAGTCCTAAAACTATAAATAGGCCTTTAGGGGTTCATTTTAGGGTTAGATTGATTTTGAATATTGT
GGTTGTAAACCTAAACTCCTTGTGTGAGTGTTGAAAGCTTGGTAAGCTTTTGTTGAACCTTGTTTAGAAACGAGGGTTGC
TTGGGATATTGATTCCCTCGAGGTCTTCGTAAGAGTTAGGTGCTTCTTGTTGGATTAACGAGGTGAGGTCTTTGGGTTTA
ACATACCCTTAGGTTGCTCTTTGTTTCCTCTTGTTGTGTCTATCTATTTATCCGTATTAGGTGCTTGTTATGATATAGAT
TGGAGGTTATTGGATTTAATGCATCCTTTAGTTGCCAATTGTTTCTTATCCTGTGTCTCTTCTTCTATCTTTCTTCTTTT
CCGCTGTTTATTGTGATTCTTCTTGTGAGAATCGTATCAGCAGGTAATGGTCAAGGAATGCCTTTTTGAACTCTTTCCAT
GTAGGTGAAGGTGCATCTGTTCCCCTAGATTGCTTCCAAACTTTATACCATAATATAGCCACACCCTTTAATATATATGC
TGCTAGCTCGAGTGCTTCTTTACCACTCACATGCATAACATCCAAAGTGCATTGGATCTTATCTATAAAGTCTTGTGGAT
CTTCATTAAGATCTGACCCAGTGAATGATGAAGGGTCCAAATTAAGGAAATCACATATCTGCATGCCTGCTGCTTTATCT
GCACCACTAGTACCTGTAACTGAACCTTCTTGCCTTTGGCCATGGCCAGTAACTATGCAAGTCAATAATTGGACTACATT
CTTTAAATCTTGCTCGGTAGTATTAATAGGGGGTTCTTGAGGCGCAACTTCCCTCCTAAGCTCTTCTGAAGATGGAGGGG
TCAGGGAAGTTTCTGATAGAGACTCATCTTGAGCCTCACTTTGAACAACTTCATTAGGTGGTCGTTGGCTGGTCCCTTCT
TGGGCAGCCACATCAGCTCGTTTACATGTACTTTTACTCCTTCTCGTATCTGGCATCTTTGCTATAATAAAGCAATTCAG
AAGTTAGATACGATTTACCTACAACATTGGTTCTATCACACGATCAAAGAAATGAAAGAAAAGAGACAAATCCTACATGT
CTCGTAGCCTCCTGTTTAAAAATGTGGGGCACAACACATCCATAAGCAAGACTCTACACAGACACGGCTTTGTAGACTTC
CTAGGATGACCTTTTCTGATACCACTTTTGTCACGCCTTAAATCCCATTAAGACGGACAGGCACCCGATGCCTTAAAGGC
CCGAGAGAACCAACATGTAACCTGTGCTTACTATGCTTATAACTATGAAAATCTTGTGACAAGTTCACATAGGATGCAGC
GATACGAACCAACATAAGTAGACACAAAACTTATATACAAGACTTGGCCGTTGATGCCACCACTTGTTAAGGCGCAACTG
AACCATATACATAAGTCTACAAAGCCTCTAAAATATAGAAAACCTTAGAGTAGGTCGGGACAGACTCCGCCTTACCCTTN
NNNNNNNNNNNNNNNNNNNNNNNNNNNNNNNNNNNNNNNNNNNNNNNNNNNNNNNNNNNNNNNNNNNNNNNNNNNNNNNN
NNNNNNNNNNNNNNNNNNNNNNNNNNNNNNNNNNNNNNNNNNNNNNNNNNNNNNNNNNNNNNNNNNNNNNNNNNNNNNNN
NNNNNNNNNNNNNNNNNNNNNNNNNNNNNNNNNNNNNNNNNNNNNNNNNNNNNNNNNNNNNNNNNNNNNNNNNNNNNNNN
NNNNNNNNNNNNNNNNNNNNNNNNNNNNNNNNNNNNNNNNNNNNNNNNNNNNNNNNNNNNNNNNNNNNNNNNNNNNNNNN
NNNNNNNNNNNNNNNNNNNNNNNNNNNNNNNNNNNNNNNNNNNNNNNNNNNNNNNNNNNNNNNNNNNNNNNNNNNNNNNN
NNNNNNNNNNNNNNNNNNNNNNNNNNNNNNNNNNNNNNNNNNNNNNNNNNNNNNNNNNNNNNNNNNNNNNNNNNNNNNNN
NNNNNNNNNNNNNNNNNNNNNNNNNNNNNNNNNNNNNNNNNNNNNNNNNNNNNNNNNNNNNNNNNNNNNNNNNNNNNNNN
NNNNNNNNNNNNNNNNNNNNNNNNNNNNNNNNNNNNNNNNNNNNNNNNNNNNNNNNNNNNNNNNNNNNNNNNNNNNNNNN
NNNNNNNNNNNNNNNNNNNNNNNNNNNNNNNNNNNNNNNNNNNNNNNNNNNNNNNNNNNNNNNNNNNNNNNNNNNNNNNN
NNNNNNNNNNNNNNNNNNNNNNNNNNNNNNNNNNNNNNNNNNNNNNNNNNNNNNNNNNNNNNNNNNNNNNNNNNNNNNNN
NNNNNNNNNNNNNNNNNNNNNNNNNNNNNNNNNNNNNNNNNNNNNNNNNNNNNNNNNNNNNNNNNNNNNNNNNNNNNNNN
NNNNNNNNNNNNNNNNNNNNNNNNNNNNNNNNNNNNNNNNNNNNNNNNNNNNNNNNNNNNNNNNNNNNNNNNNNNNNNNN
NNNNNNNNNNNNNNNNNNNNNNNNNNNNNNNNNNNNNNNNNNNNNNNNNNNNNNNNNNNNNNNNNNNNNNNNNNNNNNNN
NNNNNNNNNNNNNNNNNNNNNNNNNNNNNNNNNNNNNNNNNNNNNNNNNNNNNNNNNNNNNNNNNNNNNNNNNNNNNNNN
NNNNNNNNNNNNNNNNNNNNNNNNNNNNNNNNNNNNNNNNNNNNNNNNNNNNNNNNNNNNNNNNNNNNNNNNNNNNNNNN
NNNNNNNNNNNNNNNNNNNNNNNNNNNNNNNNNNNNNNNNNNNNNNNNNNNNNNNNNNNNNNNNNNNNNNNNNNNNNNNN
NNNNNNNNNNNNNNNNNNNNNNNNNNNNNNNNNNNNNNNNNNNNNNNNNNNNNNNNNNNNNNNNNNNNNNNNNNNNNNNN
NNNNNNNNNNNNNNNNNNNNNNNNNNNNNNNNNNNNNNNNNNNNNNNNNNNNNNNNNNNNNNNNNNNNNNNNNNNNNNNN
NNNNNNNNNNNNNNNNNNNNNNNNNNNNNNNNNNNNNNNNNNNNNNNNNNNNNNNNNNNNNNNNNNNNNNNNNNNNNNNN
NNNNNNNNNNNNNNNNNNNNNNNNNNNNNNNNNNNNNNNNNNNNNNNNNNNNNNNNNNNNNNNNNNNNNNNNNNNNNNNN
NNNNNNNNNNNNNNNNNNNNNNNNNNNNNNNNNNNNNNNNNNNNNNNNNNNNNNNNNNNNNNNNNNNNNNNNNNNNNNNN
NNNNNNNNNNNNNNNNNNNNNNNNNNNNNNNNNNNNNNNNNNNNNNNNNNNNNNNNNNNNNNNNNNNNNNNNNNNNNNNN
NNNNNNNNNNNNNNNNNNNNNNNNNNNNNNNNNNNNNNNNNNNNNNNNNNNNNNNNNNNNNNNNNNNNNNNNNNNNNNNN
NNNNNNNNNNNNNNNNNNNNNNNNNNNNNNNNNNNNNNNNNNNNNNNNNNNNNNNNNNNNNNNNNNNNNNNNNNNNNNNN
NNNNNNNNNNNNNNNNNNNNNNNNNNNNNNNNNNNNNNNNNNNNNNNNNNNNNNNNNNNNNNNNNNNNNNNNNNNNNNNN
NNNNNNNNNNNNNNNNNNNNNNNNNNNNNNNNNNNNNNNNNNNNNNNNNNNNNNNNNNNNNNNNNNNNNNNNNNNNNNNN
NNNNNNNNNNNNNNNNNNNNNNNNNNNNNNNNNNNNNNNNNNNNNNNNNNNNNNNNNNNNNNNNNNNNNNNNNNNNNNNN
NNNNNNNNNNNNNNNNNNNNNNNNNNNNNNNNNNNNNNNNNNNNNNNNNNNNNNNNNNNNNNNNNNNNNNNNNNNNNNNN
NNNNNNNNNNNNNNNNNNNNNNNNNNNNNNNNNNNNNNNNNNNNNNNNNNNNNNNNNNNNNNNNNNNNNNNNNNNNNNNN
NNNNNNNNNNNNNNNNNNNNNNNNNNNNNNNNNNNNNNNNNNNNNNNNNNNNNNNNNNNNNNNNNNNNNNNNNNNNNNNN
NNNNNNNNNNNNNNNNNNNNNNNNNNNNNNNNNNNNNNNNNNNNNNNNNNNNNNNNNNNNNNNNNNNNNNNNNNNNNNNN
NNNNNNNNNNNNNNNNNNNNNNNNNNNNNNNNNNNNNNNNNNNNNNNNNNNNNNNNNNNNNNNNNNNNNNNNNNNNNNNN
NNNNNNNNNNNNNNNNNNNNNNNNNNNNNNNNNNNNNNNNNNNNNNNNNNNNNNNNNNNNNNNNNNNNNNNNNNNNNNNN
NNNNNNNNNNNNNNNNNNNNNNNNNNNNNNNNNNNNNNNNNNNNNNNNNNNNNNNNNNNNNNNNNNNNNNNNNNNNNNNN
NNNNNNNNNNNNNNNNNNNNNNNNNNNNNNNNNNNNNNNNNNNNNNNNNNNNNNNNNNNNNNNNNNNNNNNNNNNNNNNN
NNNAAGCTTGAGGATGATGAACCACAATACCAAGACTTCTTTTTCTGATACGCCTTTTCTGGATAGCCGTAGACTGAACC
TCTAATCGGTTCACCAGCACTCTGTTTCCAAAGATTCTCATTTTCTTCTTGTGTAAATAGTCTGTCCTGACTCTCAAGAG
GTAGAGTACTACGATATTCCTGAGATATTCGTATATACCTATCCTATAATTTAAACAAAGAACTCTACGAATAAAAATGT
AATATATACAAGGAAAAGAAAAAAAGATTAGTTTGAATGGAGTTCTTACATATGTCTCTTGAGCACGTGGCTCAATCCAT
CTTTCTTCTTCTGTGGGGTTTGTACTCTTCTTGACGTGAGTAACCTTGAATATCTCTGCTGCAGCTACCGCCTACCCAAC
TCTTTTTCCTGCAAATAACATATATAGAATTTGATCTCATTAATCTCCAAAAAGTACTTATCAAAAAATAAAAAAATTAT
TTTACTAAGTTAAGAAAGTATACCATTCTTTTCTTCCTAGTAACCTGGCTAATAGCTCAACCAGTGTGCAAAGAGCCTCC
CTTTTCTGATGCGCGATCCATCTTCCCAATCTCACTCCTCTTTTTAAAATTTTCATCAGTACTCCAGTGTTTCAATAACA
GAGCCCATCGATCCGGTAACATAAACTTAGGAATTATGTTTTCGCTCCGACAGTCACAAAATGTGCTAGAAAGCAACTTT
GAAGCTTTAAGCTTGAAGTTCACTTGAACGTCATCCTCGTGTTCGGGAGCCCATACATAATATTTTTGTAATAAAAAATA
ATTAAATATTTATTGTTCAAATGATTAGAGAATTTAAATGTATATGATGTGAGTTTACTTTATATATATTCTTACCTTAA
GTTTGTTGAACATTTGCTCTTGGGTGTTAAGTGGAATCGAACTCCAATTCGGATACACACCATTATAATGAGTTCCGATG
CACTTTAAAATAATCTTTGCCATACCCACATCTGGACGTAAGCTGAAAGACGTGTTCATTGACAAAGCAGAGTAAACAAA
AAATAATCAATCAATTAAAATATAAATAGATAAATGAAAGATGAAACATAATTAAATCATACTTGTATCCTAATGGCTCG
ATGACGAGTCTCCGAAAATTGTCTCTATCGCTTGGCTGAGGACCATGTGCATCTGAGTGCTGGGTGGTGGGAATATTAGG
CTCTAAGCCATTGGATTCAAGATGAAGATTGGAAAGTCCAATTGATCCACTACTAGTATTCAAACTATTGCATTGGCTAG
CACTAGCTGATGGTATGGTAGACCCCCGACCAAGATGTGAATAGCCCTGCAATGTTTGGTAACCCGAACTAGGTACCACA
GTGGGTGTAGATATAATATAACTAGATTGTGGAGCCACATGAGTAGAGGCATTGTGTGACTGGTGTGCCGAGTGAGTAGT
TGAAACTGAGGCTCGTTTTGAAATATTAACTTGAGAGGGCTCATCAGATATCACGACCCCAGTGGGCCTTTTCATAACAT
TGGCCTTAAATTTCTTTGTTGGATTAATGGATTTTTTTTATTTACCCTTGTCTTTATCTACCATCTATATCAATTAAATG
TAAAGATTAAAACAAAGTAGTACAAAATAATGTCACAATGTTGAACAAATATATCAAACAAAGTTATCATAACATAAGGC
TTAATCCAAATAGTCTTTCACAATGTCGAACAAACGTTAAAACTACTAAAATATAAAGTATACTCAAATATGAATAGCTA
AAAATCCACCAACTAAACATACAAATTGTTATTTATCTTTCACCTGGGGCATTTCACCTTAGCTTATGTTTAACTTTTTT
GGCTTTTGGAATTGCTTTCAGCTCAAAATGGGCAGACTGAGGTGGAGAGGAGTTTCCCCAAAATCTATCATTCAAATTGC
TTTGGTAATATTATTGAAAACTCTTGCAATGTTGTTCAATTGACAAGTTATATTTCAGAGAAGTGGTAATATTGTCCCTA
AACTCTTTTTCTCCATTTCCAGTCACAACACTTAGTTTCTGCAAATTCAATGATCAATAAAGGGAATGTGTGTTCACATG
TTTCAGAATATCTACCTACATTACTTAAAAATCGATGTAAGAGGCTTACATTGAACTGTAACTTATGAGATTGAACTCTT
TTCTATGTATCAAACTCTGCAATTCTAAGGATTCTTTGACATGACTTATGAGCTACTTGTCATTAATTGAGCTAAGTGTC
AACACTAGATGGACACAAATCGATCTTGCAAGAAAATCAATTTTGTCATCAATAAGATCAACTAGTGTTGGTACTTATGC
TTAACAAACACATTATTCCTAAATTAAAGCTTAATAGCAACACTAGATGGACACAAATCGATCTTGCAAGACGCGTTAAA
ACTACTAAATAGTCTTTCACAATGTCGAACAAAAGTTAAAACTCCAAAAATATAAAGTATACTCAAATATGAATAGCTAA
AAATCCACCAACTAAACATACAAATTGTTATTCATCCTCTTCGGAAGTTTCTTCATCATCTATCCATTCACATGCATCAT
CTTCGGAAGTTTCCTCCTCATCTACCCATTCATCATCTTCGAAAGTTTCCTCCTCATCCTCCTCCATATTTGTTGGCATA
TCTAACTCTTCTCTATTAACTTCTTCTAAAATGTGATCAGGATGCTCCAAATTCATTTCTAACTCAGCATCCACTACTTG
ATGAACACTTGATATTTCATTTTGATATGCAACATCCAATTCATTCTCAACTTCCACTCGCCCCATCGGTTTTGTTTTGA
TTACAACCCACCAATCAGACTTATCCCTGCGCAACGGATAAAGAGCATAGTACACTTGCTTAGCATTCTGTGCAATAATA
AAAGGATCATAAGCCTCATACTTCCTAGTGTGCTTGACTTCAATGATATTATCCTGCTTAAGCTCCCTCGTACCTCTTGT
AGTTGGATCAAACCACTTGCATTGGAAAAGTACTATTTCTTTGATTGGCTAACCCGAATACTCCAACTCTACAATCTCCT
GCAGGACGCCAAAATAATCAACATTCTCATTTTGATTTCCATCATCACCTTTAACCCAAACACCACTATTAATAGTTTTC
TTATTCTTTGAGTATTTCTCTGTGGAAAATTTAAAACCATTTACGTTATATTGGGACATTGTGTGAACTGTAATCGGTCC
CCAAGAAATATTCTTGAAAAATTGATCAAATGTGGCGGCATTTTTTGAATTGTAGACCTATATATGGTTAGTAAATTAAA
AGCAATGTTAGTAGAAAGAAGAGTACACTAATCTCTTAATAGGTGTATATATTACAACACTTACCTAATTAGTATACCAC
GTTATAAATGATGGAAACACTTGATCATGACCATATTGGCTCACAAAATAACTGTAGAATCACATTGAAAATACAGTTAG
TTTCCTTAATAAAATCGGAGTTGAATAAATGTTGTTTACATATTTAATTTTCTTATTCTAAGAAGGGTTGGCCTTCTGGA
CAATTCAACAAGACATGAAGCTTTGCAGATTTTTTCTCCTTTTCGATAAGTTTACGCAATGTACGCTTTTTTGAACCCTT
ACCCGGTTGGTTGAAGATTGATAATGATTGTATTGCAGGATCATTCCCAGTATCACCATGTCGATTAGGTCTGTTTCTCA
AACACGACACATAATCATCAAAGTAGTAAGAACAAAAGTGGGATCTTTCTTTAGCTAGATATACTTGAACCATACAACCC
TCCACCCTATGTTTATTCTTAATACCCCTTTTAGATTTGCCAATGCTCCTGTAAAATTTTATATTAGATATATAATATCA
AAATATATATGAAAGAAGAATAAATATGTTATAGTTCCTTACCGCTTAAAATGATACATCCACCTATATTGGACTGGACC
TCCCAGTAGGGCTTCATGAACAAGGTGAATGGGAAGATGTTCCATCACATCAAAGAACCTAGGTGGAAGAATCTTCTCCA
ACTTATTACTAATAACAACGATATTTTTGGCCATCCGAACCAGATTCTCTACTCTCAATGTGCTGGAACACAAGTCTTTG
AAGAACAAACTGATCTCTGTCATCGGTTTCCATATGTTTTCAGGCAATCCACAAAAATCAATTGGAAGTAATTGTTCCAT
GAAAACATGGCAGTCGTGACTTTTCATCCCATGTAATATTCCACGCTCAATTCAACCCTCTTTCTCAAATTTGAGGCATA
TCCATCTGGCATTTTCAAGCTTTCCACCCACTCACAAATTTTTCTCTTCTGTTCCATTGTGAATGAATAACTAGCCTTGG
GCTTAAGTAACTTGTTGTTGGCAGACTCCTGTAAATGAAACTCCGGTTGTCTACAATGTTCTGGTAAGTTGAGTCTTTCC
TTAACATTATCTTTTGTCTTGCCAGTCACATCCATTACAGTGTTGAACAGATTATCAAAATAATTCTTTTCAATATGCAT
GACATCAAGATTATGTCTAAGCAAATTATCCTTCCAATAAGGTAACTCCCAGAATATACTCTGTTTAGTCCAATTATGTG
CAACACCATACCCATCAAATTTGTACGGTGGTTCCTCAGTTACCTTTGGAAAATTTTGAACCCTTTCCCAAATATCATCA
CCCGTTAATATTGGGGGTGGACCATCTCGTTCAGTTTTATTCTTTTTAAATGCATATTTCTTTCTCCTAAACTCATGATC
AGGTGGAAAGAATCGACGGTGACAATCAAACCATGAATTTTTTCGGCCATGTTTTAATGTGAATGATTTAGTATCTTCCA
TACAGTAGGGACATGCTAACTTTCCAGCAGTCATCCATCCAGATAGCATTCCATAGGCAGGAAAATCATTAATAGTCCAC
ATTAAAGTAGCACGCATGTTGAAATTTTGTTTACGAGAAATGTCCCATGTTTCTACCCCCCTCAGACCACAACAATTTCA
ACTCATCAATCAAAGGTTATAAGTACACATCAATCTTGCTTTTAGGATTACTCGGACCAAGAATGACACAATTCAGAAAT
ATATAGGGACTTGTCATACACATCTCAGGTGGAAGATTATACAATGTAATAAACACAGGCCAACAAGAATATGGTGCAGC
CCTAACTGAAAAAGGGGTGAAACCATCCGCACACAAACCTAGCCTAACATCCTTGGTTCAACGGCAAAATCTGGATAAGT
TCTATCAAAATGTTTCCCAGCCTCTCCGTCAGATGGATGACACCAGGTGGCCTTCTATTTTCACGGTGCCATCTCATATG
AGGAGCAGAGCTATTTGATGCATACAACCTCTTCAATCTTGGTATAAGAGGTAAATAATGCATCGCCTTAATAGCAAGTT
TCTTTTCGGTAGAACCAGTCTTATAGCGAGGGTGACTACAAAGCTTATAAGACTCTAGATCGACATCCTCCTTATAGTAA
CATGCAACCTTTTTCACAACAATCAATTCTTATCAAGGAGATTCCTAACTTAGACACCAATGCATTTGCTTTATAATAAG
AATCAGAAATCTCTACATTGGGATCAACTAATTCCTTTATAAGATCTATCATAGAGTCCATTGCTCCTTGAGAAATATTA
TTGTCAGATTTGATACTTAACAATCTAACTGCAACAGACAATTTAGAGTGTTGACTCCCGTTGAACAAAGGACTACTACA
ATCATGCAATTGTTCATAAAAGATGTTTGCTTCTTCATTAGGAGCTTCTTCTACATTTTCTCTTTGTTCAAAATCAGAAT
GCATCCCAAAAGCATCATCGACCATATATGATATTCTAGAACCTTGGAAATAATTATGCTCGGTAGATCTACTACTTTCA
CCGACAACAAAGTTATTAAGCATAGTGTCACTTTCAACCTCACCATGACTAGTCCAAACTGTATACCCTGGTTTGAATCC
ATTCATCATAAGATGCATAGCAACAGTCTCTGTTGTATGATATCTAACATTTTTACAATTAACACACGGACACCTAATCA
ATCTTGAAATTAAAAAATCATCAAGTGTCTTTGCATGATTTATAAATCTAGTGACACCTTCTGCGAATTCGGGAATCATA
CCCGCTCGACCAGGATTGTTTCTATTATACATCCAACAACGATCAAGATCCATCTACACAAACAATAATGATAATTTCAA
TTCCAACAACTAAATTCATCAACTAAACCACAATATTTATTTTAACTTATTTAAACAACTTAACAACTTTTTATCTTTAA
CTACATTAGTTTGGACTTAATTCCAACAACTAAGTTCACTAACTAAACCACAATATTTATTTTAACTTATTTAAACAACT
TTTTTAACTTTAACAAGTTTAGTTTTGACATAATTCCAACAACTAAATTCACTAAATAACCCACATTATTTATTTTAACT
TATTTAAACAACTTAACAACTTTTTAATGTTAACTAGTTTAGTTTTGACTTAATTCCAACAACTAAATCCACTAACTAAA
CGACATTATTTATTTTAACTTATTTAAACAACTTAACAACTTTTTAACGTTAACTAGTTTAGTTTTGATTTAATTCCAAC
AACTAAATCCACTAACTAAACGACATTATTTATTTTAACTTATTTAAACAACTTAACAACTTTTTAACTTTAACTACATT
AGTTTTGACTTAATTCCAACAACTAAATTCGCTAACTAAACCACAACATTTATTTTAACTTATTTAAACAACCTAACAAC
TTTTTAAATTTAACTAGTTTAGTTTTGACTTAATTCCAACAACTAAATTCACTAACTAAACCACAATATTTATTTTAACT
TATTCAAACAACTTAACAACTTTTTAACTTTAACTAGTTTAGTTTTGACTTAATTCCAACAACTAAATTCACTAACTAAC
CCACATTATTTATTTTAGCTTATTCAAACAACTTAACAACTTTTTAACTTTAACTTGTTTAGTTTTGACTTAATCCCAAC
AACTAAATTCACTAACTAACCCACAATATTTATTTTAACTTATTTAAACAACTTAACAACTTTTTAACTTTAACTACATT
AGTTTTGACTTAATTCCAACAACTACATTCACTAACTAAACCACAATATTTATTTTAACTTATTTAAACAACTTAACAAC
TTTTTAACTTTAACNNNNNNNNNNNNNNNNNNNNNNNNNNNNNNNNNNNNNNNNNNNNNNNNNNNNNNNNNNNNNNNNNN
NNNNNNNNNNNNNNNNNNNNNNNNNNNNNNNNNNNNNNNNNNNNNNNNNNNNNNNNNNNNNNNNNNNNNNNNNNNNNNNN
NNNNNNNNNNNNNNNNNNNNNNNNNNNNNNNNNNNNNNNNNNNNNNNNNNNNNNNNNNNNNNNNNNNNNNNNNNNNNNNN
NNNNNNNNNNNNNNNNNNNNNNNNNNNNNNNNNNNNNNNNNNNNNNNNNNNNNNNNNNNNNNNNNNNNNNNNNNNNNNNN
NNNNNNNNNNNNNNNNNNNNNNNNNNNNNNNNNNNNNNNNNNNNNNNNNNNNNNNNNNNNNNNNNNNNNNNNNNNNNNNN
NNNNNNNNNNNNNNNNNNNNNNNNNNNNNNNNNNNNNNNNNNNNNNNNNNNNNNNNNNNNNNNNNNNNNNNNNNNNNNNN
NNNNNNNNNNNNNNNNNNNNNNNNNNNNNNNNNNNNNNNNNNNNNNNNNNNNNNNNNNNNNNNTAACTTATTTAAACAGC
ATAACAACTTTTTAACTTTAACTACATTAGTTTTGACTTAATTCCAACAACTAAATTCACAAACTAAACCACATTATTTG
TTGTTAATTTATTTAAACAACATAACAACTTTTTAACTTTAACTACATTAGTTTTGACTTAATTCCAACAACTAAATTCA
CTAACTAAACCACATTATTTATTTAACTTATTTAAACAACTTAACAACTTTTTAACTTATTTAAACAACTTAACAACTTT
AACTAGTTTAGTTTTGACTTAATTCCAACAACTAAATCCACCAACTAAATCACAATATTTATTTTAACTTATTTAAACAA
ACTTAACTTTTTAACTTTAACTACATTAGTTTTGACTTAATTCCAACAACTAAATTCACTAACTAAACCACATTATTTAT
TTTAACTTATTTAAACAACATAACAACTTTTTAACTTTACCTAGTTTAGTTTTGACTTAATTCCAACAACTAAATCCATC
AACTAAATCAATTTTATCATCTATAGGATCAAATAGTGTTGGTACTTATGCTTAACAAATATATTATTTCTAAATTTAAA
GCTAAGTGTCAACACTAGATGGACACAAATTGATCTTGCAAGAAAATCAATTTTGTCATCAATAGGATCTATTAGTGTTG
GTACTTATGCTTAACAAATATATTATTTCTAAATTTAAAGCTAAGTGTCAACACTAGATGGACACAAATCGATCTTGCAA
GAAAATCAATTTTGTCATCAATAGGATCAACTAGTGTTGGTACTTATCCTTAACAAACACATTATTCCTAAATTAAAGCT
TAATATCAACACTAGATGGACACAAATCGATCTTGCAAGAAAATCAATTTTGTCATCAATAGGATCAACTAGTGTTGGCA
CTTATGCTCAACAAATATATTATTTCTAAATTTAAAGCTAAGTGTCAACACTAGATGGACACAAATTGATCTTGCAAGAA
AATCAATTTTGTCATCAATAGGATCAACTAGTGTTGGTATTTATGCTTAACAAATATATTATTTCTAAATTTAAAGCTAA
GTGTCAACACTCGATGGACACAAATCGATCTTGCAAAAAAATCAATTTTGTCATCAATAGGATCAACTAGTGTAGGTACT
TATGCTTAACGAACACATTATTCCTCAATTAAAGCTTAAAATCAACACTAGATGGACACAAATCGATCTTGCAAGAAAAT
CAATTTTGTCATCAATAGGATCAACTAGTGTTGGTACTTATGCTTAGCAAACACATTATTCCTAAATTAAAGCTTAATAT
CAACACTAGATGGACACAAATCGATCTTGCAAGAAAATCAATTTTGTCATCAATAGGATCAACTAGTGTTGGTACTTATG
CTTAACTAACACTCGATGGACACAAAAAAATTATCACAAAATTAAAGCTAAGTATTAATACTAGATGGACACAAACACAT
TATTGAAAACAATTGTACTTGAACTTAAGAAATTTAGAAGCACCAACCTTATCTCCAACTTTTATGAAAGAAGCAATATA
GTCTTGTATCAACTTTTTTAGATGTTGAGTTTTCTTAGTTGTCTAGCACGAAAAGTTCTTAAATTAGTTAAATATAAACT
TCAAATCCAAGAATATTAGTTTTATATATATATATATATATATATATATATATTCAAGTTTTAATAAGTTCAAGTTTCAA
TTCAAGTTCATATCTAATTTCTAAACTTAATTAGTTATATATTCAAGCTAATTAGTTCTAAGTTCAAGTTCTAATTTCAA
GTTCATATTCCTAATTAAGTTCAATTTATAGTAAATTCAAGTTATAATTAATTATAAGTTCTAATTAAGTTGTAATTCAA
ATCCCTAAAATTCTAAATTCAAACTAGCTAGCTAGTGTCCCAACTTTAAACTATTAATTACTCCTAAAATATCAAATATA
ATTCAAACTATTAGTCCTAAATTCTCAATAATAATTCAAACTAACTCAAATAATACCCAAATTCAAACAACTCCTTAAAT
ACCCTAATTCAATCTAATCGTACAATTCCAAAATCAAACTAATTAACTCAAGAAATATCGAATTTCAAACAAATCCTAAG
ATACTCTAATTCAAACTAACCCTAACATTAAAATTTTCAATTCACAATCAACAAACACAAACTAACAATCAAATAATCCC
TAATTCAAACTAACAATCAAAAACCCTAAATCATTCACTTACTAACTAACAATCAATCAAACTAACAATCAATAAAACTA
AGTATATTAGTACTATAATTTTGAGATACTTCAACTAAATAGAAACAAATGTAATCTTTTATGGAGGTTCTAAAAATTCA
CCTTGAGTAAGAAGGTCGGGGATGGTGGCGCAAACTGAGAAAGCTGATATGGAGGCGGCGCCAGTTGGGATGGAGGCGGC
ACAACCTCCTGCTGCTGGGCACGACCTTCCTCTGCAGCTATGTGCCCTCTGCAGTTGCGCGCGACCTTTCTCTGCTGCTG
CGATGGTGGTGTGGCGTGGCGCCTGTCGGGGATGGTGGCGTGACGTCGGTCAGGGATGGGTGGGGATGGGCGCCGATGGG
GGTGGGTCGTGGGGCGGGGGTGAGGAGTGAGACTTCACTTAGGCTTTGAGACTTCACTTAGGAGTGAGACTTGATATTAT
CATTCTTTTTTTAAGAGAATTGTTTAATTTACCGACCACGAAATGTCGGTATTTTTAAAAATAATTATCTATATTTAAAA
ATATTTAATAAATACCGACATCGTGAAGTCGATATTATTTAAATAAAATAATAATTTAAATATACCGACCTCTTTAGGTC
GGTATTTATTAATTTATTTTAATATAAACTCAACTCTTGAGGTTGATTTTATTAATTAAACATATATATATATGAAATAC
ATTAAATTTAATAAATTTAATTTATTGATCAAGTTAATTTTATAAATTTAAATTATATAAATTTAATTTTATTGATCAAC
AAAAGTTTATCATTATCAAATTTAATATATAAATATCCTTGAATTGATCATCTGTATTTCTTTAATTGATAATGTATTTC
ATATCTAAACCACTAGTATATAAAACTTGATTTGTTAAACTACTCGAGGAGTATATAATTAAATATATTATATATATATA
TATATATATATATATATATATATATATATAGAGAGAGAGAGAGAGAGAGAGAGAGAGAGAGTTTAACTATTCATCAACAG
AAGTTTAATTTAATAAATTTAATTTATCAATCAAGTTAATTTTATAAATTTAAATTATATAACTCCTAATTATATAAATT
TAATTTTATTGATCAACAAATGTTTATCAATATCAAATTTAATATATAAATCTCCTTGAATTGATCATCGGCATTTCTTT
AATTGATAATGTATTTCATATCTAAACCACTAGTATATAAGACTTGATTTGTTAAACTACTCGAGGAGTATATATATATA
TATATATGTGTGCGTGTGTGTGTGTATATATTTATATATATATATATATATACACTACATATATTATATATATACTACAC
TTCAACATAAGTTTAATTTAATAAATTTAATTTATCGATCAAGTTAATTTTATAAATTTAAATTATATAACTCCTAATTA
TATAAATTTAATTTTATTGATCAAAAAAGTTTATCAATATCAAACATATATATATATATATATATATATAAAATTTAACT
AGACATCAACAAAAGTTTAATATATATATAATTTAACTACACATCAACAGAAGTTTAATTTAATAAATTTAATTTATCGA
TCAAGTTAATTTTATAAATTTAAATTATATAACTCCTAATTATATAAATTTAATTTTATTGATCAACAAAAGTTTATCAA
TATCAAATTTAATATATAAATCTCCTTGAATTGATTATCGGTATTTCTTTAATTGATAATGTATTTCATATCTAAACCAA
TAGTATATAAGACTTGATTTGTTAAACTACTCGAGGAGTATATAATTAATCAATGTATTTCATACTCCGATAAAGTATTG
TTTACATGCCATCATAATTAGGAGGTGATCACTACACTTAACATCCATTCAATTAGATCGAACATATATAATAATACTAT
CTCACATTTCATACTCGAATGGATTATATGTTAGCTCTTCACCTCTACATCATGACATGAGATATTAAGTTCATGATTAG
ACGATGGACTGATAGAATTTGTACATTACTCTAGAAATATAAGTGTAATTATCTCCTAATTCATATCAACGTAGTTTCAT
ACTCTAAATATGGATTATAGATATTTTTTTAATTTATTCCACGAATTCTAACTTTTTATTTATAAAAGTATACAAAATTG
TTACACTTTTTGAACAATTAATTGTAGGTGTAAAATGAAATTTTAGTATTATGCACAACAACAAAATTATGATTATTAAT
AGGAATATTTTAAACAAACCGACCTCCGGATGTCGCTTTTATTAAAAGTAATTAGATTTAATAAAAAATACCGACGTCAT
GAGGTCGGTATCACATTAAATTTTAAGATCAATAAAAGTAATCATGTTACTTAAATAATATTGACATCGGGAGGTTGGTA
TTTTATATTAAATTATTTTTTAACTTGTATAAAACCATCATTCGGAGGATGATTTATTTAAAGTTAATTGAAAATATTAA
TTTATTACATACTATTTAATTTTACCGACTTCCGAAAGTCGGTATTATAATTTATTTGNNNNNNNNNNNNNNNNNNNNNN
NNNNNNNNNNNNNNNNNNNNNNNNNNNNNNNNNNNNNNNNNNNNNNNNNNNNNNNNNNNNNNNNNNNNNNNNNNNNNNNN
NNNNNNNNNNNNNNNNNNNNNNNNNNNNNNNNNNNNNNNNNNNNNNNNNNNNNNNNNNNNNNNNNNNNNNNNNNNNNNNN
NNNNNNNNNNNNNNNNNNNNNNNNNNNNNNNNNNNNNNNNNNNNNNNNNNNNNNNNNNNNNNNNNNNNNNNNNNNNNNNN
NNNNNNNNNNNNNNNNNNNNNNNNNNNNNNNNNNNNNNNNNNNNNNNNNNNNNNNNNNNNNNNNNNNNNNNNNNNNNNNN
NNNNNNNNNNNNNNNNNNNNNNNNNNNNNNNNNNNNNNNNNNNNNNNNNNNNNNNNNNNNNNNNNNNNNNNNNNNNNNNN
NNNNNNNNNNNNNNNNNNNNNNNNNNNNNNNNNNNNNNNNNNNNNNNNNNNNNNNNNNNNNNNNNNNNNNNNNNNNNNNN
NNNNNNNNNNNNNNNNNNNNNNNNNNNNNNNNNNNNNNNNNNNNNNNNNNNNNNNNNNNNNNNNNNNNNNNNNNNNNNNN
NNNNNNNNNNNNNNNNNNNNNNNNNNNNNNNNNNNNNNNCCAGAAAAATAAAAACCGACCTCTTAATGTCGGTATTAAAT
ACCGACTTCATGAGGTTGGTATGTTATATTAATTTATTTTTCATACTATTTAATTTTATCGACATACGGAAGTCGGTATT
ACCTAAAATATTTCTCAATTTTGTTTTTTTATATTTAATTGAGAAAAAATAAAATATTGTTATATATTTATTTTTTTAAT
ACCGACATCCAGAGGTCGGTTTTTATTGTAATTCATTTTTTCGGAAAAAATTCGGACCTCCAAAGGTAGAAATTTGGTTT
TCCCGCTTTATTTTGCATAAAAACCGACTACTTGTAAATACCGACCTCCATTTGAGGTTGAAAATTTTTAGGTTGGTATT
CACTGTTTTTTTAGTAGTGACTTCTCCTTATAACTTGAATTCCTCTAGAACTTCAACTTCCCTTCACACTTAAACCAAAG
AAGAAGAGAAAAGTATCTTAATAATTAAGGAAAGTAAGCAGTAGCTTGTGGGAACTTCTGCCTTGTACTTATAATTACGC
ATGAATAACATGTTTTCTAGTCTTCCATGGGTATTAAGCTAAATCCATAAGTGTTTCCCTTACCTTGGTTTGCAGATATG
AGGGTTTCTTCAAGAACCCTAGAAGGAATTTTTAGGCTGCTCTTGAGAGAAAAGAGAGAGATCGCTGAAGTAAATTGTGA
ATTTTGTATGTTAAAATGAGTGAAATGATCAGCTCATATTGGATTTATATGGAGCCTTCTTGACCATAAAAAAAAATCCT
CTAGAACCTTCCTTTTTTGGTTCATTTTCAGCCACTAATTGGTCAAGTAGGTGATGCACCTGCTTATGTACATCAAGCAG
GTCAAAAGGTCAAACTAGGTGATGCACCTACTTGCTTTCACTTGGGCTTAAATATATTGGGCCTTGGCAGATTTGTCTGC
TGGGCTTTAATTTCATTTTCCTTTTATTTAACTTAGTTTGGGCCTCAAGTGAGTCCATTAGCATAGGCCCAAATCTGATC
CATAAACCTTGGCCTTTTTAACTAGATCCATATAGCTCAAGTAGGTGATGCACCTACTTGGTCCTTTGGAATGGTCAATA
AGTCAAAGTAGGTGATGCACCTACTTGTCACCTACTAGCTTAGTTAAGTCAAGCAGCTCACTTATTTTATTCCATTTTCT
AAATATTAATTCCTTTTGCTTTAACTTAGCACTTAACTTTCAAATTTAAGCTCAATTACCACCTTACTGTCTCTAGTTAA
AATACTCCCATTTGAGTTAACTTGCAGTACACATGCTGAAACGTGCAAGGCATCACATCACCTTCGAGCTAGTTTAAACC
AACGCTAATCATATAAGAAACATGGTCCCTCACCTATACTATAAGGTTGTGTCAAGTATCACAAGAATAGAACAAGCATA
TGCATAATACGGGTTGTTACACGTTCAAATCATGTCTTCGCTCTCTGCTGAATACAAACTATCTAAGCCTTCATTAATCA
TTGCGAGATCCTATATATATTCTAATCACAACTCTTAAATCTTCATTTCAAATGAATGTAACACCCCAAAAATTTCTAAG
TTTAGGCCTGAACTATTCTTTAATTATCTGTAAAATTGAATCGGGTGATCCTTAAGTTACTCATATGTGTAAATGTCAAT
TCTTTGGTGTTCGAATGGATTTGGATATGAATTAAGGTCACATAAACCCCCTAGCGCAAAGTTGAGTTGAAATCTTCATT
TCCGATTAAGTTTTGACATAAGATTCTACTTAGGTCAACTTCAAACGATCATATCTCCCATAACACAATGAATTAAGTGG
CCTATGACCTACCAAATTAAAGGTCTTTGAATCCTCTTTCTGACGCCTCCATGTTTGCCTCATTTCATTTTCGGAGTAAA
AGTTATGACCTTTTTCCAAAGACTGTCAAACTAGAGTTTTCTAAGTCTGTGAATGATGACCCCAAACGACGGGCCATGGG
TTGAACGACGACATGTCCTGTTAGGCCGTCGGTTGTAACACCCCAGCTTTTCGAAACGTCTAAAATAACTCGTACCTTCG
TGGAAAGACAAGGAGGGTGAGTAATAAATTAAGAATGATGTGGTATGTCATATTTTAAGTGTTCAAGGGTTGTATCTCAA
GTTTTGAAGTTAGGTAAGTTGCAAAATAAAAGTTGGCAAAAGTTATCGTAAGTTTCTTTTTAAGGATTTCTCTAAAATTT
GGGTCAAATGTCTTGTAGGTTTTCTCCAAATCTTTAAAGAATTATGGGTCCTAGGACCTATAGAATTGAAGGTCTACGAG
TCTAGTTTCGAACTCATCAAATCGTTTGTTCATACGACTTCAGAATCAAAAGATATTCGCGAGACTACGCAAGCAGGCAC
GTGAAGTGGGTCCCCTAGGTCGGTGGAAGATTATAAGATAGCATCTTATTCATTTTTCTTCATTCCAACTCGTAAGAAAC
CCATGAAAATTAGAGAAATACTTCTCAAATCATCCTTGTGTCTTCATGATCTCTTCTTGGATCCTTATCGAAAATTGCCC
TACGTCGTGAGATCGTCGTTTTAATATAATTTTCACGGTGAATTGAGCGGTGTAGCTCCGTGGAGGTTGTGGCAGCAGGA
TTTTTTTCAGTGTTTTGATTTATTCAAGTGTTCTGGGCGTGTAAAAAAAGGTAGGAACCATCTTTTTAGCAATTTACGGA
TACCTTAGGTCTTGGATAGAAATTTACGATAGGAATCCGTATTGATTGTCAAACTGTCATAGTAGCTTTTATCCTTAATT
ACTGATTGATTTTACCTTTTTCTTTAGTGTTGTAGTGGTGTGGATAGAGGTATTTTCAACATAAATTATAAAGGATAAGG
TATGTTAAGGCTATTCCCTTCGTTCGGCATGTTTTCTTAGAGCTTGGGAGTGATATAGTACGGTAGTTAATGTTGCTGAT
CTTGTCGATGTAATTTGAGTGGTTGGCTGATTGATTTGTTATAAACCCTCATTATTGGGACTCATAATCTGTTAAGAACG
ACCCTAAGTTAGGAAAAACTTAGAACTAAATTGCTTGCCTTTAGCTTATTCAATTGTTTCTTGTCGCCCTTGGGGATATT
GTGGTTAGTTGTTGAGCTATGAACTGCCTATGGGGGCTATGGAGTTGTCTAATAGGACTATGTTATTGCCTAAGAGGGAT
ATGTGTTGCCCACGGGGATATATTGATGGCAAAGAGTGTTATGTGTTGCCTACGGGGCTATTTTGACGCCAAAGAGGGCT
ATGTGTTGACTACAGGGCTATGTTGTTACAAAAGAGGGCTATGTGCAGCCCAAAGATATATGATGTTGCCTAAGAGGGAT
ATGTGCTGCCTACGGGGCTATATCGTTGCCAAAAAGGGCTATGTGACTTCTTACAACGACAAGGGGCAACCGATAGGGTT
ATGTAGATTGATTTGGCACCTTCTGGGCTTATGGGGGCCTAGGTAGGAGGTATGTTGTTTGTACTTACCAAGCTTATGGG
GGCTTGGTTAGGTTGTTGTTTGATCATTTTTGTATATTTTTAGATTTAGTAGTGGGTTAGCATGCTTATCTAAATTTTGA
TTTCCTTACCTGATTGCTTTTGGTGTATTATGATACTTGCTCATTTAGTCTATAGCCTTTCATACTCTATACATTATTTT
GTACTGACGCCCCATTGCCTAGGGGTGCTGCATTCATATATGCAGGCCCCAACAGACGACCTAGTAGACCTTCTCAGCCG
CAGGATTGACTTCTATCTGGTTGGCTAATCTTTTTCCTCTGGAGCTGCCAGAGTTGGGAGGTTTGTTAGCTTTTGTTGTA
TATATTTTTATGGGTAGGCTGGGGCCTGTCCCGCCAATATTTCCTACTCTTAGAGGCTTGCAGACTAGTATGTGGGGTGT
ATAGTTACATTATGGCCAAGCTGGCTTAGTTTGTTGGTTTGCTGAAGCTTGTGAGCTGTTTGATGTATTGTCTTGATATA
TACCTACTTCCAGTTTTGGTATAGAGATCATGGTGGCCTCGACGGCCCAATCAGGACTTCTGTGCTAGTTGGCTATTTCT
TTATATGAACTCTTAGGAGTAGTTTTTTCTTTTACAGATCTGTTGACAGTGGCCTTGCCGGCCAAGGGCTTAGTTTTAAG
CCGAGATATACTTGTTTGTTTTCTTGATTGTGTGTGGCTGCCATGCGCTAGTAGCAAATGGTTCAGCAGGGTCGGCTTTA
GCCTGAGTTTTGGCATTAGGAACCAGTTGCGCCCCTTGTGTTTACGGTGTGACAAACTTGGTATCAGAGCAACGTCGTAT
CCTATGGAGTCTGCAGGCTGTGTCTAGTAGAGTCTTGTTTATAAATGTGTTGTGCACCATATTCGATAAGCAAGAACCTA
CCAGGCATGTTAGAATTACTATCCTTCTTATGCTCACCTCGTGCTATAGAGCGGTGTCTTAAGGGTTGAGGTTTCTAGCT
TATAATTGACATTTGTAAGAAGATAAAGATGACTGACACCATATAGACAACAACTATCCAGGGGCTAGATACAATTGCAG
GCGAGGATACTAGCAAGGTACCACAGATGGAGGTAGCCCATTGTGAGACCCAGGGGGAGACATTTTCTCAGCCCCTATAG
TTTCTCCACCGCTTTAGGAGCCTCCGAGGGCTACAGGACCCCCGACTCCACTAGCAGTACCACATCTAGTTCCTCCTATA
CCATTTGACCATGATTTCAAGAGTGCAGTATGTCTGTTAGCACAGTTAGTAGCTGCACAACGCCAGCTAATTGCGCCAGA
TGTTGCCAGACCTTCTGAGGGCCAGGAAGTTCAAGAGTTCGTGAACTTCTTGCCTTGAATCCTCCACAGTTTACAGGGAC
AGATCGTAGAGAGGACCCTCAACACTTTGTTGATCAGCTTCATAGGATCTTCAGAGCCATGCATGCCTCAGTGACCGAGT
CATTTGAGTTAGCAACATTTCGATTGCGTGATGTTGCAGTATTAGTGTACGAAAATTGGGAGAGATGTAGGGGAAAAGAT
ACATCTCTACCCACTTGGGATAGCTTTACAAAAGCTTTCATAGATCACTATTTGCCTCAAGAGATTAGGGATGGCCGGGT
AGATCAGTTTCTGAACCTCCGATAGGACAACATGAGTTTTCGAGAGTACATGTTGAGATTTGATTCATTGGCTAGATATG
CACCAATATTTGTTGATACGATGCATGATAGGGTGTGTAGATTTGTTGGAGGGCTTGACTCAAAATATATCGACGCTTGT
TCTACCGCTGCACTAAATGATAATATGGATATCTCACAAATTCTGGCCTTTGCACAAGGCATAGAGGATTGCCGACATCT
ACAATATATGAGTGAGAGGGTCGAGAGAGAGATATAGAAGAGGGCTAGGCCTGTTGGTTCACCGGGAGATTTTCAGGGTG
GTCCCAGACCCTAATATTCTAGTAGGCCACCTAGACATCCACCACAACAGTTCCAGGGTAGTAGATTTGATCGTCAAGGA
CAATCAGTCCCAGGTGAAGGTTCATGAGCATCAGGCTCTCAATAGCAAAGGGGTTCAGGCCAGGCTAGGACAACACCGCC
TCTCTACGCTACTTGTGGTAGGATGCATTTCGGGAGGTGCAGGTAGGGTTCCACAGGTTGTTATTCTTGTGGACAGCAAG
GGCATGTGTGGAGGAATTGCCTGACCATAGGTTAGGGTGGTATATGTCAGTCGACCGGGTCAGTAGTAGGTTCCTCCTCC
TTAGCACAGCTTACAGGGCGTGGACCCTAGACTTCAGCAGGTAGAGGCAGAGGTGGAGGTAGAACAGGAGCATCTAGTTC
GGTAGTGGGCAGAATCGTACATATTCACTAGCCGATTGACAGGTCTCAGAGTCATCACCAGATGTTGTGACATGTATATT
AATTGTTTACTCTCATTGTGTTTATGCTTTGATAGATCCTGGATCTACTCTATCTTATGTTGCCCCATTTATTGCGGGGA
AGTTATGTATAGTAGCAGAGTCATTAGATCGACCCTTTATTGTATCTACACCAGTTGGTGAGTCTATTATTGCCAAAAGA
GTCTATCGAGGTTGCACGGTAGAAATTATCGACCGTCAGACCTCTGTAAACCTGGTAGAGTTAGGGATGGTCTATTTTGA
CGTCATTATGGGTATGGACTGGTTAGTGTCTTGTTATGCTAATGTTTAGTGTCGGACAAAGATTGTTAGATTCAACTTTC
CAGGAGAGGCAATTATGGAATAGAAAGGCAACACAACAATACCGAATGGTAGGTTTATTTCCTATGTTAAGGTGAGAAGG
ATGATTACTAAGGGATGTATTTATCATTTTGTTTGCGTTCATGATATAGATGCAAAACCACTGACTCTTCAGTCTATTCC
AGTAGTTAATGAGTTTCTAGATGTATTTCCAGACGAGCTTCCTGGTATCCCTCCAGAATAGGAAATTGATTTTGCTATTG
ATATTTTACTAGGTACACAACCCATATCTATCCCTCCTTATAGAATGGCTCCTGCTGAGCTGAAGGAGTTGAAGGATCAG
TTGAAAGATTTGCTTGATAAAGGCTTTATCAGGCCCAGTGTTTCACCATGGGGTGCACCAATATAATTTGTGAGAAACAA
AGATGGCTCGCTGAGGATGTGTATCGATTATCGACAGCTGAACAAGGCTACTATAACGAATAGATATCCCCTTCTAAGAA
TGAATGACTTGTTTGATCAACTACAAGGTACTAAGTACTTTTCGAAGATTGATTTGAGATCAGAGTACCATCAGGTACGA
GTTCGGGAGAAAGATATTAATAAGACAACTTTTAGAACTAGATATGGGCATTTTGAGTTTTTGGTTGTCTTTTGGATTGA
CCAATTCCCTAGCACTGTTTATGGACTTGATGAATAGTATATTCAGGCCGTATCTAGATACGTTTGTGATTGTATTTATT
GATGATATTTTGGTCTATTCACATTCAAAAGCTGAGCATGTAGATCATTTGCGACCAGTCCTTCAGGTTCTTCGAGTGTA
GGAACTTTATGCAAAGTTCTCTAAGTATGAGTTTTGGTTGAGCTCTGTGGATTTCCTAGGCCATATTATATGTGATGCAG
GCATTACGGTTGATACACAAAATATTGAGGTAATAAGACTTGGTCCAGACCCATGACTCCGATTGAGGTTCGTAGTTTCT
TAGGATTAGTTGGGTACTACAAAAGGGTTGTAGAGGGGTTTTCTTCACTTTCAGCACATTTAACGAAGCTGACTAAAAAA
ATAGCTAAGTTCCACTGGACTGAGGCTTGCGAGCATAGCTTCCAGGAGCTGAATGACAGGTTGACATCAACACCAGTTCT
AGCATTGATAGAGGGTTCAGAGGGCTCAGTGGTGTACTGCGATGCTTCTGGTGTTGGTTTGGGATGTGTTCTAATGCAAC
ATGGTAAGGTTATCACATATAATTCAAGGCAATTGAGGAAGCGTGAAAAGAACTATCCGACCCAAGATTTAGAGTTGGCT
GCAGTTGTGCATGCGTTAAAGATCTGGAGACACTATTTGTTTTGCGTTCATGTTGACATCTTCACAGATAATAAGAGCCT
TCAATACATCTTTAGACAAAAGGAGTTAAATCTGCGATAATGTCGGTGGCTTGAGTTACTGAAAGACTACGACATGGATA
TTTTATATCATCTAGGAAAGGCGAATGTGGTAGCCGATGCCTTTAGTTGAAGATCTATGGGTAGTTTATCCTATTTAGGT
GTTGAGAAACGTGAGTTAGCACGAGAGCTACATCAGTTAGATAGCTTGGGAGTCAGATTGTTCGAGGTAGATGATAGTGG
GGTCACAATTCAGGACACATCCATATCATCTCTAGTTGTGGAGGTAAAAACGCGGCAACAGAAGGATCCTAGCTTAGAGC
AGCTCAGAACCAAGGCTTAGGATCAACATTCTTTAGCATTTGACATAGTAGGAGATGAAGTCCTCAGATATAGCGGTCGA
TTGTGTGTTTTGGATGTTGCTGGGCTTCAACATCAGATTATGGAAAAGGCACATCATTCCTGTTATTCTATTCACCCTAG
TTCGACGAAGATGTACCATGATATTAAGGAGATCTATTGGTGGCACAGGATGAAGAATGACGTTGCTGAGTTTTTGGCAC
AGTGTCCTAACTGCCAACAGGTGAAGGTTGAGCACCAAAAGCCCACTGGGCTAGTCCATAAGATAGCCATTCCTTTGTGG
AAGTGGGAAGCAATTAATATGGACTTTATTATAGGGTTACCTCGATCGTGTCGTAAGTTTGACTCTATTTGGGTAATTGT
TGACAGACTAACAAAATCAACCCACTTCTTACCAGTCAAGACTACTTTCACAGCTAAAGATTATGCAGGGCTTTACATCC
GAGAGTTTGTTAGGTTGCACAATGTCCCAATATCTATTATCTCGGATAGAGGAGCACAATTTACCACTTGCTTCTGGAAG
TCTTTCCAGAAAGGACTAGGGACGCAAGTTAATCTCAGTACCGCCTTTCACTCTCAGACAGATGGCCAAGCTGAACGCAC
GATTTTAACACTTAAGGACATGCATGCTAGACTTTAATGGAAGTTGGGATGACCACTTACCTCTTATTGAGTTTGCATAC
AATAATAGTTATCATTCCAGCATCGAGATGACACCTTATGAGGCTTTGGATGGTCAAAAATGTAGATCCCCCATTGGATG
GTTTCAGGTAGGTGAGTTAGGGTTGATTGGACCTGATTTAGTACAGCAGACAGTGGAACATGTTAAGATCATTCGGGAGA
GGTTGCCAATAGCTCAAAGCTGACAGAAGTCATACTCCAGTTGCCATATTAGATTGACAGGTCCATAAATTGAGGACCAA
AGAGGTGGCTTCGTTTAAAGTATTGAGGAGAAACAAGAATAGAGAAGAGGTGACTTGGGAAGTTGAGGATGTTATGAGGT
CCAAATATCCTCACTTGTTTCATACCCCAGGGTGATGACATATCATTTTATATTAGTTCACTGAGGTAGGATACCTATCT
GATTATTTATATTATTGCTTATTATTATGATTGTTGTCGTGGTATTTTGCTCGCACTGTTATTGCAGAGCTATAGTGCTT
AGCTATTTATGGCGTCCTGTGAGACGTCTAGGTTAGAATTTCTGTGTTTTAGGTTCCTGGATAGTCACATTTACAAAGGA
TACTCTGCCTAAATTTTGGCAACTCCAAAGGACTAACCGCGTGACTCAGATTTTTCATTCGAGGCCGAATGTTTCTAAGG
GGGGAATGATGTAACAACCCGACTTTCGAAACATCTAAATTAAATCGTACCTTTGTGGAAAGAAAAGGAGGGTGAGTAAG
AAATTAAGAATGATGTGGTATGTCATATTTTAAGTGTTCAAGGGTTGTATCTCAAGTTTTGAAGTTAGGTAAGTCACAAA
TTAAAAGTTGGCGAAAGTTATCGTAAGTTCCATTTTAAGGATTTCTCTAAAATTTGGGTCAAATGTATAGGAGATTTTAT
CCTAATCTATAAAGAATTATGGGGCCCAAGACCTATCGAATCAAATATCTACGAGTCTAGTTTCCAACGCATCAAATCGT
TTGTTCATACAATTTCAGAATAGAGAGATATTCACATTTTTGCTATACTGTGCAAGCATGCACGTGAGGTGGGACCCTTA
GGTCGGTGGAAGCTTATAAGATAGCATCTTCTTCAGTTTTATTCATTCCAACTCGTAAGAAACCCACGAAAATCAGAGAA
ATACTCCTCAAATCATCCTTGTGTGTACATGATCTCTTCTTGGATTCTTATAAAAAAATTGCCATACGTCGCGAGCTCGT
CGTTTTGGTATAATTTTCACGGTGAATTGAGCTCCATGGAGGTTGTGGCAGCAGGCTTTTTCTTCAGTGTTTTGATTTAT
TCAAGTGTTCTAGGCGTGTGAAGAAAGGTAGGAACCATCTTTTTAGCAGTTTACGAATACCTTAGGTCTTGGATAGTAAT
TTACAATAGGAATCCGTATCGATTGTCTAGTTATCGTAGTAATTTTTATCCTTAATTACTGATTGATTTTACCATTTTCT
TTAGTGTTGTAGTGGTGCGGACAGAGGTATTTTCAGCATAAATTATAAAGGAAAAGGTATGTTAAGGCTATTCTCTTCGT
TCGGCATGTTTCCTTAGAGCTTGGGAGTGATATAGTATGGTAGTTAATGTTGGTGATCTTGTAGATGTAATTGTGAGTGG
TTGGCTGATTGAGTGGCCGTAAACCCTCATTATAGGGACTCATAATCTGTTAAGAACTACCCGAAGTTAGGAACGACTTG
GAAATTATATATATATATATATTGTTTATAGCTAAATTGCTCGCCTTTAGCCTATTTAATTGTTTGTTGTCGCCCATGGG
GCTATTGGGGTTAGCTGTTGAGCTATGAACTGCCTATGGGGGCTATGATGTTGTCTAATAGGGCTATGTTTTTGCCTAAG
AGGGCTATGTGTTGCCCATAGGACTATATTGATGCCAAAAGAGTGTTATGTGTTGCCTACGGGGCTATTTTGACGCCAAA
GAGGGCTATGTGTTGCCTACAAGGCTATGTTGATGCAAAATAGGGCTATGTGCAGCCCACAGAGCTATGATGTTGCCTAA
GAGGGATATGCGCTGCCTACAGGGCTATATCGTTGCCAAAAAGGGCTATGTGAATTCTTAGAACGACAAGGGGCTACTGA
TACAGTTATGTAGATTAATTTGGCACCTTGAGTTTGGGGTGTGACATCAGTAGAGCACTGGGGGTCAAATTTTGGGACCC
AAATCCTACAGATCCAACCAGCGAGCCGTAGGTTGACCTACGAGCCGTCATTTGGGCCCGTAAATGGACTTTTGAGCCTT
AAAAATTCAATATAGAATCCTTGGATGGGATCTACGGTCCGTGGGTCAAACCACGACCCATAGGTGGTCTCATGGACTGT
TTTTGACAGCTTTTAAAGAGGGGTAGTTCAATCTTTTCCCACCCTCTCTAAGCCTAACCCACGACTCTTTTTCACCTAAT
TAAGGTCTAAATAGTGTTAAAACATTATTTTACGTTCTTTAACACTTCAAAGACTTAAAGCAAGGATTCATGAGGAGAAA
AGCTAGGGGTTTCTATCGTTCTTTGAATTTCATCAATTTCGCCAAGAACTCTGTTCTTCCCCGGTATGTAAGGCTATCAT
AGTGATGTACTGAGTTCGTTCTCACGCCCTACATCTACTTTCTATCAGTAAATAATAATCTAGGGTTACATCCTTAGTTT
TGATAATTCTTGAGATGAGTTTGTTGTTGAATTCCGAGTTGTTATTCCTAATTTTAGAGTTGCTATATATCATGTATTGA
GATTCTTGACTTGATTATTCATGCCTATTTTTCACCATGAACCCTATTATTTGAAGTATTCACTGAGTTATTGATGAGAA
TCTTTTTAATCCAATAATTATCTTAAATTGATTTTTTCATAATGTAAATAGGAGCGTTTGAGGAAAATTTAAAGAGGCAT
TTTGAGTAAAGCTTAAGGGAATTATTGACTCCCAAATTTATCATTTTTTACAGTGAGAAAAGACAAAACTTTTTGTAAAT
GAGTAATGAGTTCATAGTTAATTCAGAGCAGTTGCCTCTTTTAAGAGGACAATTGAGCAATTATCTCAAACCAGAGAAAG
AATAATGTTTTTATACATTGAACAAAGTTAAATATTATTGGGAGTAGTATTGAGCACCGATATGAGAGAGAGAGTTCAGA
TAACTCACAACCCCCATAAACCATGTCTTGCCAACATTGGTACAAGATCATACTTTTAAGATGAGTCCTTAGAGCCTTCG
GGAATAGCTTAGTGGATCTATTTTGTTGAGGTGTTCTATATCCCGACACGATATGGGACAGAGTTGGCAGTGTGGACAAG
ACGTTGTATCATCACTTAGCTCATACTAATGGTTGTTAGTTAGAGAATCTCCTAATAGAGTTATAGTATATTTTTATATA
TCACTTATTATGTTTAAGTTCAAAGAATGAGAAAGTATTTTTGTAAAGTTTTTAATGATTTCACCTCCTTATTTCTTTAC
ATTTAGTCGAGTATATATCTACATCTCTTGTAGTCCTTTCATTCAATTTTTTTCTATTCATCTATATTACATACTCGTAC
ATTCAATGTACTAATGTCATTCGGTCGGTATCCTTTATGATGCAGATACAAGTGTTCAACATCATCAACAAGCAAATCAT
TGAGATCACTTTGCGCTATAAACAACTTTGGTGAGCCTCCTTGATTTTTGGAGGATTTCACAATTTACTTTCATGTTATT
GTTGAGTTGTCGTGGATCTTGTCCCTACTTCTATCCTAGTATTAGAGGCTTCATAGATAGTTAGTGTTGATGAGTCTCTC
TATATTTCCCTTTTGTTTGAGATGTTTTGAGATTGTTTTGCAAAGTATTATTATTATTTTTATTGGATTAAGTATTTTCA
GATAGTTGGGTTAAGTATTTACTTGAGTTTGAATGCTATAAATTCTATTTTTAAAGCTTCTTTATTCTTGAGTAAGTCTT
TTGCTAAATAGTCAGTTAGGCCAAGGGTTCACTTGGGGATAAAAAATGGTTCTCGAGTGCTGGCCATGTCCAGGCTATAG
GCTTGGGGATTGACATAAAGTTCGAGCAACCTTTTTGAGTCATTTTGAGAAGTCTTTTACAATCTTCTAAAAACACCAAT
AAAGACTTGAGTAAATGAGTATGAGAATTAGGAGAGTTGTCTTTAATGGTTCAAAATGAGTATAAGGGAACTAAGTATTC
CCAAGTGCGAACACTTTTACATTTAAAATAAGAGGAAACCTTGATTTCTAAACGAGTTTATGAGGAGTTTTGATCATTAT
CTCTTTTAAGAGAATCTTTTGAGTAAAAAGCTCAACTTGAGGATGAGTTATGTTTTAATACATTTGAGCATGAGTTATAT
ATATTATTGGGAGTAGTATTTAGCTCCGATATGGGGATGAGTTCAGACAACTCATATTCCTCATAAACCATGTAGCCAAC
ATGGGTAAATCATTATACTTTTTAGATGATTCCTTATTGCTTTTAAGCATAGCTTAGTTGATCTACTTAGCTGAGGTGTT
CTATACCCTAGAAAGGCATAGGACAGTTCAGGCAGTGTGGGTGAGACACTGTATCATCACATAGCTCATAGTGATGGTTG
TCGGTTAGAGAATCTCCCAAATAAAAGTAAAGAGTTCATTATTCTATTTTTATAAATTTTAAGTTATTGTCTACTCTATT
AAATGCTTTATATATTGCATCTTATTATCATTGCTTTCCTATTGCGTTGAGTTGAGGTGAGTATGCCTTCCCTTTCTATC
AGTTCAGATAGATGTTTATGCTTCAGTATTCCCCTTACATGCTCGTACATTAAATATACTGACGTCATTCGGCATGCATC
TTTTCATGATGCAGATACAAGTGTTCAGGGTTATCAGTAGGCGCTCCGTTGATACCACTTGCATTTCTAGTTAGCTTTGG
TGAGCATCCTTGCTTCCGGAGGGTTCCACATTCAGATTTCAGTATTATTAGGATGTCGTGGGTCTTGTCCTGACTTCCAT
CATAGTATTTAGAAGCTTCATAGATAGTAGTAGTTGAGGAGATTTTTTTTCCATTTCCTTCGTTGATGTTTTAAAGACTT
TGAGTTGAACACTTATGTTCATTTGAGTATTTCAGACATTTTTGAGTTAAACTATTTTTATCAAATGAGACATTATTAGT
TGACTTTTGCATTTGAGTTTCCTATGTTGTTGAGTAAGTCTTCCACTGAGTATTGAGCAAGACCAAGGGTTCGCTTGGGA
CCATTAATGGTTCTTGAGTTCTAGCCACGTCTAGGGTTTAGGCTCGGGGTGTGACAAACTTGGTATTAGAGCACATAGTT
CAAGAGTCCTAGGGTGTCTATGAAGCCATGTCTGTAGAGTCCTCGTTATTAGTGTGAAGCATGCCACATATATAATTAGG
AGGCTACAACATATAGGAAACATTTCACATCTTTCTCACTCTCTTATGTGTGATAGAGTTCAACTCTATGAAAGTTTCCT
TCTCATTCACGCTTGCACATATATTTTTAAATCATGCCTCCACGAAGAGTTGTTCGACGACGTCCTGCTAGGAAAAGTGG
TGATCTCCAGAATCAAGGGGTTCCTAATGCACCAGAAGTGCAACCCCTTTAGGGAAAGGTCACCAATGTTGAGCTCCGGG
ATGCTATCCAAATGTTGAGTCAAGTTGTGGCCAATCAAGCTAGTCAACAAAGAGGGCTTCGTCAGGATGTGGCTTATATA
TCATGGATCCGTGAGTTCTTAAAAGTGAATCCTCCAGATTTCACAAGGTCAAATGTCACTGAAGATTCGGAAAACTTTGT
AGAGGAATTGTACAAAGTATTTGAGGTTATGCGTGTTGCCGATGCTGAGTGTGTGGAGTTAGCTTCATACCAACTCAAGG
GTATTTCTAGGATTTGGTACGACCAATGGAAGAAAAGTAGGGATGAAGGGGCACTTATTGTGAGTTGGGCTTGAAAGTGT
CTTCATAGGGCGTTTCTTTCCCTGTGAGCTGGGAGAGGAAAAGATAAGAGAATTTCTCACTCTTAAATAGGAGTCCATGA
GTACAGCCTCAAGTTCACTCAACTTTCCCATTATTCTCCAGAGATGGTTGCTGATATGAGGAACATCATGAGTCTATTTG
TGTCTGGACTATCTCGTTTGTGAGGGTAAGACTGATATGTTGATAAGGGACATGAACATAGAGAGGTTTATGATTCATGT
GCATCAGGTTGAGGAAGACAAGTTGAAAGATAGGGCACAATTCTGTAGTAAGAGGGAAAAGACAACAGGTAATGACTTCG
AAAAGCAAAAGGCCAGAAATGCCAACCGGTCATCTTTTCAGCAAAGTCAAACTGGGTCGTCCCATCATCAACTAGTGCAT
CTGCACCAAAGAATAGGGGTGATTTCAGAAATTAGAATTTGCAGAACTTTAGAGCTTGGCTTACTCTGTCTCAGGGTAGT
GTGGTGCAAGGGCCTTATTGGACCCCTACACGTGCTAAGTGTGGTAGGAACTACCGTGGAGTGTGTTGTGACGGCTCCTA
TGGCTACTTCAAGTGTGGTCAGGCATGTCAATTCATGAGAGAGTGCCCTAATAACAAGCAGGATAATGGTAATGGGGGAA
TATAGCCCAATCTTCTTCAGTGGCTTCGGTAGATAGAGCTACTTCAGGAACATGCAGAGAAGTAAACCATCTGTATGCTA
TAACCAATCACCAAGAGCAGGAAAATTCACCAGATGTTGTCACAGGTATGATCAAAGTCTTTACCTTTGATGTATATGTA
TTAGTTGATCCATGTGTGAGTCTATCTTTTGTGAATCCATATATAACTATGAGGTTTGATATTCTTCCCGAATGACTTTT
TGATCCCTTCAGTGTTTTCACACCTGTTGGTGAGTCTATTCTAGCCGAGAGAGTTTATTGTGATTGTGTCATCTTTTTCA
ATCACAAGGACATCGTGGGTGACTTAGTCGAGCTAGACATGGTGGACTTTGATGTTATTCTAGGTATGGACTGGCTTCAT
GCTTGTTATGCCTCAGTTGATTGTAGAACTCGACTAGTAAAGTTTCAGTTTCCTAATGAGACTGTTATAGAGTGGTTCAT
CTCATACCTTAAGGCTAGAAAGTTAGTTTCCAAGGGTAAATCTATCACTTAGTCTAATTTAATAACTCTAGTGTTGAGAT
ATCGCCTATTCAGTCACTTCTAGTTATGAGTGAGTTTCAAGAGGTCTTTCTAGATGATCTTCCTGGAGTCCCTTCTGAGA
GAGAAATCGACTTCAGAATAGACATCCGTCCAGATACTCGACCTATCTCTATTCACCATATAGAATGGCTTTAGCTGAGT
TAAAAGAGTTAAAAGAGCAGTTGAAAGATCTTCTTGATAAGGGTTTTATTCGACCTAGTGTCTCACCCTGGGGTGCTCCA
ATCTTATTTGTGAGGAAGAAGGATTTTTCTCTTAGGATGTGTATTAATTATCGCTAGTTGAACAAGGTCACCATAAAGAA
TAAGTATCCCCTTTCGAGAATTGATGATCTTATTGATCAACTTCAGGGTGCCACTTGATTTTCTAAGATAGACCTTAGAT
CTGATAGTTGAGAGTAAGGGAAAGTGACATCTCGAAGAAACATTCAGGACCCGTTATGGTTAGTATAAGTTTCTTGTTAT
GTCTTTTGGCTTGACTAATACTCCTGCAACATTCATGGGCCTTATGAGCAGAGTGTTTAAGCCATATCTTGACATGTTTG
TTATTTTTTTTATTGATGACATCCTGATTTATTCGAGGAGTGAGGACAATCATGCTAGTAATCTCAGAATAGCTTTCCAA
ACTCTCAAAGATAAGGAGTTGTATTCCAAATTTTCTAAGTGTGAGTTTTGACTTGAGCCCATGGCATTCTAGGCCACATT
GTAATTGGTGAAGGGATTCGAGTTGACACTCAGAAGATTGAAGCAGTGCAGAACTGGCCCAGACCCACATCTCCAACTGA
TATAAGGAGTTTCTTGGGATTGGCATGTTACTATAGAAGGTTCGTCGAGGCATTTTATTCTATTTCATATCCATTGACAA
AGTTGTCTTAAAAAAATCTAAGTTTTAATGGTATGAAGCCTGTGATAAAAACTTTGAGGAATTAAAAACTCTGTTCACTA
CTACCCCAGTGTTGACCCTACTAGAAGGTACACATGGCTTTGTTGTCTATTTTGATATGTCTAGAGTTGGACTTGGTAGT
ATATTGATGCAGAATGGTAAAGTTATAGCTTATGTGTAACACCCCGTATTCTACGTGTACTAGTTCTATTTACATGACGC
TTATAATTTTCCTTGAGGTATAGTTATGTACTCGGTTCCCTATGTGACTAGTGACAATAGAATAAGTTTAAAGCGAACTG
TCCGTAGATTTTGATGCGACCCGATCAAGTTGGCGTCGATGAAAGTAGTTAAACTTGAGATCATAAGGTGGTATTTGAGT
CTAAAGTTTAAAGTGACATAGTGTATATAAGTTTTATGTTAAGTTAAAGGTATTAAGGTCTAGAAATAGAATAAAATATT
GAGGTGCTTGCTTGACTTAACTAAGCTAGTAGGTGACAAGTAGGTGCGATCACCTACTTTGACTTATCGACCAGCCAAAA
GGACCAAGTAGGTGGTAATGTACTGAATATGTAAGGCATAATACAACCATTTGTAAAATGAGAGATCAAGTGAAACCAAA
TACAAATAGATATGGATTTGAGACCACCTTTTCTTATACTTGTGGAATCCTTTATGTTACATTCTTTTCTTTACTTTTCT
GTGTGTTATAATCTTTATAAGACATATGATACAAATGACCATTTGATCAGTGGTAGAAGAGGATGACCCATGCTAGACAT
TTTAACCCTTGGGATGTTGTCCTCATAATTCTACAAGTAGGGTGAACAGCCCATGCTAGACTTTCACCCCTGAGCCACCA
CCCTTCTATACCAATAGGGATTGGCCCATGCTAGGCTTTCTCCCCTGAGCTGCCACCCTTTTTTACCAATTGGGATCAAC
CCATGCTAGGCATTTTCCCTTGGGGTGCCACTCATAATTATACAAATTGCTTCACTTAGATTCCTTAATCTTTGAGATTG
TTGTTTTGATGTTCATAACTCTTTTGAGATTGTTCTTTTGATGACCATAGCTCTTTTGAGATTTCTGTTTTGGTGGTCAT
AATCATTGTTTTGATTTGGTACTATGGACCAATAGTAGAAAACATATGAATACAGACTGAAAGCAAATGTGACACGAATG
TAATACTTAGGAGCTTATATAACTCAGTAAGCATTTTGATATCTCAAATTGAAGCACAAATCAAGTGAAGACATTTTACA
TTCAGCCAAGAGATTTGAACTCTATATTATAGTCAAATACTTACTAACTAATATCAAATACAAGGTATACATGAATGTGG
AACCAAGGGAGAACTTGGGCAGATTCAACTTAAGGACGAATACATTTTCTAAGTAAGTACATATAAAATGTACAATAGAG
CAAGTAGGGATATTGTGAGGTAAAATTATAGTCTAACACAATTGGAGTAATAAATAATAAAGGGAACATATGAACATGTG
AAAAGATGACATATATGATGGAATAGACAATTGAAGCAAGTTGGCAAGATATCGGCATATTGTATATCCAACATATAAAC
ATATGTACAATGTGTAATCTAGGATCATTTTGATTTATGTAAGGGGAATACGTGCCAAGTGTACTTTGACAATGAAACAA
GTTTAAACCTTGCATGCTAATACTTGGTAAAGTAAGCACGTACATTTAGTAATAAACTCATATTAGAGTACCCATTGTAA
TGCTCTAGGGAGTAGGAATTGTAAGTATGGATCAATCACTACCAAGGGAACTTAGAAAGCTTACTTTGTAATACAAGTGT
TGGATTCATGCAAAATAAATAGGAAATCGAATAGCCTTACATACCTTGCTATACAATTCTAAAAGTTTGACTTAAGCTCA
TTCTCTTCAGATTACCAATCTACAATAAAATAAGTTTTAAGACTAGTATTAGTAGCTAATCAACCAATATGAGCTACTTG
ATCTCACAAAAATAGTAACCAAGCAGTAAGTATGCAATTTAGCTAGCCACTGTTTTCTTTCCTTCTCTTTCCCTTTAATC
GCGTCTATATACTATACAACCTTTACATCAGGTCCTCCCCAAAACTCCCTACAATATTTAATTATGTCCTTTAACGTCAC
CATAACTTCTCCACACATCCAGTCACATCCCATATCATAACATACATAAAACAGTCCTTAAATATAATAATGTAATAGAA
GCAATATAAATCTCAGTTTCTGATCACAACACTTGAAGAGCTAACATTACTCTTAAGATGCTCAAATGAGCTCATAATTC
AATTTAAAGGTGACTCCCCTCCATGGCTGTCCTAAGATGCACTAACCACCAGAACATTCTTCCTAATAATACACTATGTA
GAAGGAACAATTTCCAACTCACTAACACATACCAAATGTCCTAATTAACTCAAGAACAAGAGGGAGAAAATTGTGGTAGC
TTACCTTGCTGGACAGAACAACCACTTGCTAAGACTTAGATTCTTCAAGGTAAATGTATTCCTCCTCAACTTGTCTTAAC
TTATACCTTCCAATAGATTTAGCTCCCTAATATTCATGAACCCTAATAGTATTTAATGGATGTTGTATGAAGCTAAGAGA
GAGAAGAAAGAAAGGCTTTAGAAATCAGATTTTTGTTAAAGTAAAATATAGTTGGAAAAAAATCTGATATCAATCCCTTT
TAAAGGGACCTGCTTTGGCCGACTTTCTCACTCATTTTGGGCCATAATTTATCAAGTAGGTGATCCACCTACTTGGAATT
TCCACTTGGGCCTTTTTGGACATATGAATATTGGGCCTTGGCTGTCCATTTTCCCCTTATTCTTCTTATCAACATGAGCT
AGATTAATGCAAGTAGGTGGTAGTGTGCTTGGCCCAATAACATGGTCAAAAGAGTCTTAGTAGGTGATGCACCTAATTGT
TCCTTTGGGCTGTTCAATAAGTCAAAAAAGATGATGCACCTACTTGGTCCTTTGGGCGGGTCAATAAGTCAAAGTAGGTG
ATGACACCTACTTGTCACCTACTGGCTTAGTTAAGTTAAGTAAGCACCTCAATATTTTATTCCATTTCTAGACCTTACTA
CCTTTAACTTAACTTAAAACTTATCTACATTATGTCACTTTAAACTTTAGACTCAAATACCACCTTATGATCTCAAGTTT
AAATACTTCCATCGACGTCAACCTAATTGGGTCGCATCAAAATCTATGGACCGTTCACTTTAAATCGATTCTATTGCCAT
TAGTCACATAGGAAACCGAGTCCATAACTATACCACAGGGCAATTTATAAGCGTCATGTAAATAGAACTAGTACACATAG
AATACGGGGCGTTACACTAATTTTCCTTTCCTAGTTGGTTTAGGATTTAAAATCTATAAATATGGGTTGTAAGTTCCGTT
TTTGGGTGTTAGAAAATATTGGATACTTTCGTTTTGGTCTTTCAGAATTATTTTGCAATATCTTAGCAATGGATTTCCGG
AAGTTGGTGTTATGCAATTTCACTTTGACTTTCAATTCAAGAATTTGCTTTTCATCTATTCTAATTGTAAGTTCATTATT
TCTTCTAACCCTAATATGAATTTTGAACTCTTAAGCATGAGTAGCTAAATCCACAACTAGGGTTATGGAACCATGAGCAA
TTAACAACGTATGACCAATAACAAAGTAATTCTTGAATAGTGTTTATACATGTATTGTTAATTCTTTCGTTTAAAAGTCT
TTCTTATGGTGCGCAACGTTAAAACCCGCCTTGTTCCTACTTACCTTACCAAAGGGATAATGAATGAGAAAAGAAGTAAA
CAACGTAGATTTAGTTAAGGATTTGCTGCTATCTAATAGTCTGACTTTAATCAATTGAGGAAAGGGTGAATACCCTAAGT
TAATTGAAACAAGGGCTAATCCGGGGTAAAGGTAAGGGCAAGTAAAGCACACACACCTAATTTACTAAGTCGCAAGTGGA
AGTTTCTACTTAGATTACCTATCACTTGGGAACTTCAATGGTGATAACAATTACAATCGGAATAACTATGACAAGAATAA
TGAGAGAGCTGGACCCTATGTTTCACCTGGTAATAGAGAGAGTGGTACTAGTATGACTTGCATCGAAGATATGATGCAGA
AGATGATGAAGAGGTTTGATGCGACTGATGAGAATGTGAAGGAGATGCGTAATGATTTATCTGGGATTGGTCAAAAGGTT
GATGCCTATGTAGTTTCGATCAAGCAACTTGAGCAGCAGTTTAGTACGTTGTCCGCTACTGTGAACCCACGTCAGCCTGA
CACACTTCCTAGCAACACCATCCAAAATCCAAAAAATGATTGGCATTGTATGGCAGTCATTACTCGCGGAGGAAAACAAA
CTATTTATCCCCCATGCCGTTTGAGGTTGAAAGAGTTGTAGAAAAAGATGTGGATGAGATTGGGGTTACTGGAGATTCGA
AAGATGCTACAAAAAAGGAAACTGAGGTGACAAAAAAAGTTGTTCCCATGCGTAAACCTTCACCTCCCTTTCCACAGAGG
TTGGTGAAAAAGACTTAAGAAACAAAATACCACATGTTTATAGCAATGTTGAATAAATTTCCATTAATGTCTCGTTGATA
GAAGTTTTGGAGCAAATGCTCGGGTATGCAAAATTTGTGAAGGACTTGGTGACCAAAAAAATGGCTGTCAGTTTTGAGGA
TGAAAAAAGGTTACAACATTGTAGTGCTATTGCTACTAGGTCACTTGTGCAGAAGAAATAGGATCCTGGAGCTTTCACTA
TTCCTTGTACCATCGGTATGTTGCACTTTGCGAAGGCCTTGTGTGATTTTGGTGCTAGAATTAATTTGATGCCATTGTCG
ATTTATAAGAAGTTGGATTTAGGAGCTCCAAAACTGACTATGATGCGTTTACTTATGGCTGATAGAACTGTGAAGAGGCC
CATTGCAGTGTTACAAGATATCCTTGTGAAAATAGAGTCATTCATCTTTTCGATAGACTTTGTGATATTAGATTGTGAGG
TTGATTTTGAGATTCCCATCATATTAGAGAGATCATTTCTTGCTACTGGGCATGCCTTGTCGATATGGAGAGAGGGCAGA
TGAAGTTCTGATTAAACAATGAGGAGGTAACTTTTAACATCTGTAGGTCTATGAAGCATGAAAATGATCTTAAATAGGTA
TCTATGGTGAATCATATTGTCGGGTAAGAATCTGAGGTATCCATTGAGGAAAGGTTAGGTGTTGATGCACTAGTAGCGGT
GATGATGAATTTTGACAGCGATGGTATTGATGAGTATGATGAGCTAGTTTCTGCACTTTATAGTTTTGAGCTACGTTTCA
AGACAAAACGGTTGGAATGAGACATGAAGAATCGCGACACTCCACTTGCAAAATCATCTGTTGATGAGTCTCCAAAACTG
GAATTTAAGGTTCTTCCATCCCACTTGCGGTACGTATTCTTGGGAAAAAATAGCACATTGCCTGTATTCATTGCTGCTAA
CTTGTGTGAAGGGCAAATAGAGGCCTTGGTATTGGTACTGAAGCGGTTTAAGAGGGCTATTGGATGGACTATTAAAGACA
TTATTGGGATTCCCCCGGGCATTTGTTTTCATAAAATCCAACTCATGCCGGACAGTAAGCCAAGTATTGAGCATCAAAGG
AGACTAAATACCCCTATGCTAGTTGTGAAAAAAGGAGATTATTAAATGGCTAGATACTGGAGTCATATATCCCATTGCTG
ATAGTAGTTAAGTATGCCCAGTTCAGTGCTTACCAAAGAAGGGAGGAATCACCGTGGTTCCCAATGCTAAAAATGAGTTT
GTTCCGATGAGGTCAGTGACTGGGTGGAGAGTGTGTATGGACTATTGCAAACTAAATGCATGGACAAAAAAAATCACTTT
CCAATGCCTTTTATGGACCGAATGCTGGATCGTCTCGCTGGTAAGGGTCGCTATTGTTTTCTAGATGGGTATTTGGGCTA
CAATCAAATATCCATATCTCCAGAAGACCAAGAGAATACCACCTTTACTTGTCCATATGAGACTTTCACCCTCAAAAGGA
TGGCATTTGGGTCATGTAATGCTTCAATGACCTTTCATCGGTGTATGATGTCGATATTTTTCAGATATGGTGGAGGACAT
GATAGAGGTATTTATGGATGATTTCTCTGTGGTAGGTGACTTATTAATGACTATTTGATACATTTGGTCGAGGTACTAAA
TAAATTTGAGGAGTGCAATCTTATGCTGTACTGGGAGAAATGTCACTTTATGGTGAAAGAGGGTATCGTTCTGGGTCATC
GAATTTTGCAGAAAGGTATTGGGGTTGATCAAGCTAAAGTTGAGGTAATAGAAAAATTTCCATCTCCCATCTTTATTAAA
GGTGTTAGAAGTTTTTTAGGCATGCAGGTTTCTACCAGAGATTCATAAAAGATTTCTCAAAAATTGCACACCCGTTGTGC
AAGCTGCTGGAGAAAGAGTGTAAGTTTTATTTTGATGATGCTTGTCTGAGGGCATTTGGAGAGTTGAAAGAAAAACTAGT
GTCAGCACCTACCATTATTTCACCGAATTGGGGGCAACCATTTTAAGTGATGTGTGATGCAAGTGGGGTAGCGCTTGGTG
TAGTTTAGGATAGAGACGAGAGAAGATTCTTCGTCCAATTTACTATGCCAGCAAAGCTCTGAATGTGGCTCAAAAGAACT
ATACTGTGACTGAACATGAACTCCCCTTGATGTGGTTTTCGCATTTGATAAATTTAGATCCTACTTGCTTGGTACTAAGG
CCATAGTGCATATTAACCATTCTGCATTGAGGTATTTGATGGTTAAAAAGGATGCAAAACCGCAAAACCAAGGTTGATTA
GATGGTTTCTTTTGTTGCAAGAGTTCAATTTTGAGGTAAACGATAGAAAGGGAACATAAAATCAAGTCGTCGATCATCTG
TCCAGATGGAGGAGGAATTTCAAAAGAGCAAGAACTACCTATGAATCCGATATTGGTGAATGAGTTATTCGATGTCTGGG
GTCTTGATTTCATGGGTACATTTGTGAGTTCACATGGGATGAAGTATATTCTCATTGCGGTTGACTATGTATAGAAATGG
GTGGAAGCAATTGCGCTTTCAAACAATGAGGGAAAGAGTATCGCCGCATTCCTGAAAAAAAGCATATTCTCCAGATTTTA
TATACCTAGGGCAACTATCAGTGGTGGAGGTTCTCACTTTTGTAACAAGTTGTTCAAAGAGTTGCTAGAGAAATATGGTG
TTCGTCACAATGTAGCCACTCCTTATCATCCACAGTATAGTGGGCAAGTTAAGGTGTCAAATAGAGAGATAAAGAAAATC
CATGCAAAGACTGTGAATGCCAACAAAACTTATTGGTCAAGAAGGGTTGATGATGCTCTATTGGCCTATCGCACCGCATT
CAAGACTCCCATAGGTATGTCCCCCTACCAACTTGTATATGGGAAGTCGTGTCATTTTCCTGTAGAGCTAGAGCATAAAG
CAATGTGGACACTCAAGAAGTTGAATTTGGATTTAGGCGCTGCTTCAAGTCAAAGACTGCATGAGATGAATGAGCTCGAT
GAGTTTCGCCTAAAAGCATATGAAAGTTCAGACTTGTACAAGGAGAAGATGAAGAAGTACCATGATCAAAAGATTGAAAA
GCGCGAATTTGCTCCCAGTGATTTGGTATTGTTATCTCAAGGTTGCACTTGTTTCCTGGAGAACTCAAGTCCAAGTGGAC
CGGGCTATTCAGACTAACCCAAGTATTTCCACATGGAGCGGTTGAACTCGAGAACAAGGAAGGAACGAAGTTCAAGGTGA
ACGGCTAGAGGATAAAAGTCTATTTGGGGCAAGTTGAGAGTGTCAATGAGGTGTATGGGAATGAAGTCTTGGTGAAATCT
GAGTAACCAAGGGGTCTGCGTCATGCCGCGACGTTAAATCAAGCGCTGCTTGGGAGGCAACCCAAGATGTATAATCTAGC
CAACTATAGGAATTTACTTTTCGATATAGGGAGTTTTCTTAAATTTGTAGTTTTCTAGATAGTTGTTTATTAATTTTTAT
CTTTAGTTTTGGCTAGATTTAGATAGAATAGGGTCCTTGTAAAAAAAGTGTTCAGAAAATGTAAGAGGAAGTCCTAAGGT
TTGCTACGTGTGAAGGGACGAAAAGGAAAAATCTGTAGAAAAGAAGCTGATGCAGTAATCTATGGATCCCATCGACGGTC
CATCGGTCGAACCATGGACTGTGGATGGCATCCGTAGATCCCAAGTATGTGTTCTATATTTTTCTAAGTGTTAGAGTGAA
CCACGAAACCCATTGATGGATCGTAGGTTGACCCACGGACCATCAACGAGGTTTTGTGGGTCCAAGTTAGGGTTTCAGAT
GACCCGACCCAAACCCCATTAAAATAAAACTCCTTCATTTTAAACACATCCCCCATTTGCCTCTTCTCCCTAACCATTTC
AAACCATTAATATACCCATATTCATCTCATATTCTCTCCCATTTACTCAATTAGATCCTCCCTTTCCAATTCCATACCCC
CCATTCATTCTCCTCTCTGCCCAAATTCTATTTTCTCTCCCAAAATCCTCCATTTCCACCAAACTTTCAAGGTCCGAGTT
CGGTGTCAAGGTCGGTCTAAGGAGAAATTGTACTAGATCACACACTCACTAACTTTTCTTACTTGTAAGGTAAACAATTT
CACTATAACTTTGAATTCCTTGTTCATTGTTTAAATCATGAAGTCACAAAGTTGAACTTGACCTTGGGTTGTTAATTACT
TGTTTAAATGTTGAAATGTGGTTTAGATACTACCCTTGTAATGATGGTGTGTGGGTGTGTAGTTAATTTTAATCGACTAA
ATGGGTTTGATAGGTCTAGTTGGTGGTTTGGACTTAGGGTTTCATTTTCTCGTTATAAATAATTGAATTTTACATAATCG
AAACACTGAGGATGATGAACTACCGCACAATATGTTGAAACACATGTTTAGACTTAGATTGATTGTTGAAGTTAATGTGT
TGTACAAAAATTGGAAATCCATGCCTGGCACAACACTAGTCGACGACCTCTACTGACAGACCGTAAGTCATGGCCCGTCA
ACTGCATGCAAAAAAATATTGGCTAAGTTACGAACCATGATCCATCGTTCCATCGACGGACCAATCTGCACATCCGTGGT
TCCAACATCGGAGACCCAAAAATGGGCACCCTGACCTACGGAGGTGACCCACAATCTGTCACTCCATCGATGGACCGTAG
TTACCCACTGTAGTTCACAGAACTAGCTACGTCCTGGAATTTTTTTTATTTTTTGCCTAAGTCCTAATCTTGTTCTAAAT
TTTTTTCTTGGGCATTCTTGTGTTGTTTAGGTACTAACTAGTCTTCCACAAATACCATGGCACCAAAACAATCTCTCATG
TACGCAAAAGGGGAAGTCTAAGTCTATTGCCCCATCCTGCCGCATGATCGTCAACTCTAGTGAAGACGAGTACGTCCTTG
AGACCACCAGAGGCTCCCCCACTGCCCCTGGACTACAAGGAACAGAGCCTGACATATACTTACTTCTAGTGACGAGATCG
AGGTCACTGCCACTAGTCTGAGGAGGGGGCCACACCAGTAGGAGAGTCATAGTCTAGCTCCAGTGCCGGCTGTACTTCCG
CCTCCTCTTCCGATACCGATAGCACCAGTGAGGCCCAGAACCCCAGAGTTGAGCCAGTTCCCAGCGCCACAGAGCCAAGC
AGGTGGTGCGTTGCGGGTTAGTATGATATATATGATGACGTCAAGGTGTTGAATGATCATAGGAAGATGGCCCAAACCAT
TACTGAGGAGAGACGGGTAGTTACATGTAGCCTCTACACTATGCCCACTATTGAAGAGTTGTTCAAGAAGCACAGGTGTT
AGTGGATGGCACGGAGACCTGGAAAGTTCAGCGAGGAGATTACTTGAGAGTTCTACGCCTCCTACGCTGCCACTAACTTT
AATGCTATTTCTAAATAGTCTAAGCCATTAGCTCAGCCCCCATTTTAGGCTACCTTGGTGTGGAACTTTTTCGTTGACAT
CTTCGAGACCACTATCCGCCAGTTCATTTATGGCCAAGACCACACTCTGCTAATTAGTACAACAGAGTATGACTACAAGA
TGAGAGTAGTTCAGAGTGGGGCATTTCAGAGGGATGTCGAGAAGGGAGAGACTTTACTATGGTGGAAGACCCGTCATATT
ATCAAGATGGGGAGCGTACCGACTGGGTGCGCAATATTACTTTGCTTATCAGAAAGGCAACTCTAAGCTTCACTGTGCAG
TTCTTTTGGGTCGTTGTGCGTACTAAACTATCCCCTACATAGGCAGACCACTTGGTTACTTGGGATAGGTCTGTGATGTT
AGCTGCACTTATGGCAGGACTTGAGCTCGACTTCACCCGAATTTTGATCGCTGAGATTCATGAGATGGCCTTCAAGACCA
CCACTACTTTTCCCTTTCCTTGTCATATATTTCAGTTGTACAGGCAGCGTCGATGCCTATTTGGCATTGTGATAGGTTGA
TGGAGGCGACCAAGACTATGGGCGTTGGCCTTATTATAGATGATGCAAATCTTGCTGCACCACAGAGGGATCCATGGGTT
GAATACCTCCCTTGGGTGTTTATCTTGCTGATGATGTGGAGCGATTCAGGCTGATGATACTGCCATGCCTCCCACTACTA
CGGATGCACAGGCTTCCCCTTCTACTGCCACCGGTCAGGCCGCGTGCTCTTCCCGAGCCACTTCCCCTTCAGGGTCCACT
TTAGTTCCTTTGGCTCGAGTCTAGAGGTTGGAGGCCCAGATGGTTACCTTGCTGCAACACATGATGCCCTGGATGCATCA
ATCTGTTGGGAGTCCGAGGCTCGTATTGAGCAGATGATGGACTCTAAAATTTAGGCGGTCCACAAGATCCTAGATGCATT
TGAGTTGAGAATCTTGGATATGCATGCCCCCACCATTAATGTTACCACTTTCCATACTGAGTTGGCTAGTCTTCGTGCTG
ATGTTGATGCTCTTCTGGATCATACGGAGGTTGTACTGGAGACTGCACCTGAGGCTGAGAAGGATGAGTTGGTGATGTCT
GCACTCTTTAGCGATACCTTGCCACCACCCGACCCTTCATGTGCTGTTAGAAGTGCCACCACTATTTTGAGCACACTTAT
GATATTGATGAGGCCCGACGGGCAAGAAAGAGAGAGAGAGAGAGGCAAGAGTTGACGGCATCCTAGAGACAATCGATTAT
TGATGGGGAGCTACGGCAGCAGAGGGCCCGTGAGATAGGTGTTGGTCCATCTGGTTCGAGGAGCACTACTGAGAGTGTTG
CCACCGTTGATGAGGGCACTACTGATGATGGTGTTCCTATTGTTGATCCAGCGGGTTTCGAGAAATCAGATCCACCCATT
TCTTGATGGGTCATTGGCGCTTATGCGCCACAGGTTAGCTTCACCCTATGTTTTTTTGTGCATTTAGGGAAATTGAAAAA
AAATTTCGTGGGGGTGGGGTAAATGGTTTGTGAGTGATAGTGTGAAGTCTGAGTAACCTTCAAATCATAACCCTCCCTTG
GAGTTTTCTTGCCTGTGTTCTTTTTCCCCAAGGGTCTGTTTTACTTTTCTGTTAAATTGACATGTGTAGGATTGTATGTG
TAGAACTAGACAGAAAGAATGAAAGCATTATGGCATAAGAAGCATGAAATTGATACTTGTCCAAAAAATTTGAAAATGTG
CTAGATCTATAGTCTGAATGGGTTAAATGTGTTCTATCTTCATATGACATGATAGGAACCGATATGATTGCATGCTTAAG
ATAAAAAAATTGAACTAGGTGCTTCAATAATTCAATAATGAAATAATATTCAAAGAGTGTGTGGGATGATTTTATATGCT
GACGCAGTGTGTGCCAATCTAGAACTTGCCCCGTTGGTCCTGTTAAGACGTATAGTCTAGGAATTGGGAAATGATCATAG
GCCCTCGTTCAAACTAGTCCACTTAAGCCTAAAATGATCCAACCAGAAGAAATAAATGCTCCATTTGATCCAAATGTTTG
AGCCTAATGTAGACCACTTCTTTCAATACATCTAACTTACCTTCCCTAAAAGACTATTTTTCCCTGGTCCTTCCTTGGAC
ATGTGCACCTTAACTTAGGCCAAAAGCCTAAGTTGAGGATGGCTAGTTCAGAGGCTACCTTAGTCCGACCACGGACATTG
TGCACCTCAACTCATGAAAAATACATAAGTTGAGGGTGGCTATGAAAAAGGAAACTAAAAGAAAAAAGGGTATGAAAGAG
TTGTGTCTACAAGAAAAAAAAAGGATAGAAAAAATGTGACTAAGTTCAAAAGAAACAAACAAAAAGTGATAATGAGGATG
AATAATAGAAAAAGAAAAGTGAAAAATAAAAAAGAAAAAAAAGAAAAGTGACAAAAAAAAAGAATGAAAAAAACAAAGTC
ACATCTGTGCTAAAGAAAGTCAAGGAAAAGAGAAGAAAATAAAAATATGTCAGAATTGGTTGAAAAAAGAGGTAAATAAC
CAATGTAATGTCAAGGAGGGCAGAAAAGTCACTAAAAATACCCAAATATATCCTACCTGACCCTAAGCCTACGTTACAAT
CTAAGAAAGTCCTATAGTGATCCTAGTGACTAGTCTGGAGAGTGTATGCAGTGAAAATAAGGGCAAGCCGTAGTATTGAG
CACTAACTATATTTGAGTTCACTTCTGAGCGTGAGTGTTTACTGAATCCTTAAACTTGAATATCTGATTATTGTGTGAAA
AAAGATTTCTTGGAGGTGAGGGAACTAGTTACATTATTGGAGGGTTGGTAACTTGGTGATTGTTGAAAGTGTATGTGATG
ATATCTATTGGTCTGTCTATGTCATGTTTTGATCCGCATGAGTCAGCTTATTGAGTCTAAATTGAGATATTTGCAATGAG
TGAAGAGCTTGATTGAGAAAGCCATCTGATTGCATGAGTTTGTATGTTTTCTTCTACACAAGTGTCGTTTAGAGTTTTAG
TGTGTCGCTTGAGGACAAACAACAAGTTTAAGTTGAGGGTGTTGATATACCGTGAGTTTATGGTATTTTTGATACATTTC
ACTTAGAGTTTGTGTGTATCTTGGGCTATTTTGTTATTACATATAACGTGTTTATGTAATCTTTTACAGGAAATTGGTTG
AGAGAAAAATGGACTAAAATGGCATCAGCAGCAACCAACGAAGCCAACCACGGACCATAGGTTCAGTGACGGCCCGTAGG
TGATGCAGCGTAGGTGAAGATTCAAGGAAGTCTGTCCAAGTGTGGAACCGCAGAGGCCAATGACGCCCCGTAGAGTGAAT
GATGGACCGTCCTATACATCCGTCGATTTGATCAGAGATATGGTGTTGCAGTTGCTGAACCACGAAGGCGACCCACGGAC
CATAGGTCTTGTCATTAGTCGAAACTGCGTCCTGGACTAATTTTCCTTATATAAATATGGATTTTAATTTCCATTTTTGG
GTGTTAGACAATATTGGATACTTTTGTTTTGGTCTTTTGGAATTATTTAGCAAACTCTTAGCAATTGATTTCCAGAAGTT
GGTTTTATGCAATTTCACTTTGATTTTCAATTCAAGATTTCGGTTTTCATCTATTCTAATTGTAAATTCATGATTTCTTC
TAACCCTAATATGAATTCTAAACTCTCAAGCATGAGTAGCTAAATCCACAACTAGGGTTTTGTGAACCATGAGCAATTAA
CAACGTATGACTAATAACTAAGTAATTCTTGAATAGTGTTTATGGATGTATTGTTAATTCTTTCATTTAAAAGTATTTAT
AGCGGTGCGCAATGTTAGAACTCGCCTTGTTCCTATTTTCCTTACCAATGGGGGTAATGAATGAGAAAATAATTAAACAT
CAGAGATTTAGTTAAGGATTTGCTACTATCTAATAGTTTGACTTTAATCAATTGAGGAAAGTGTGAATACCCAAAGTTAA
TTGACACGAGGGCTAATCCGGGGTAAAGGTAAGGGTTAGCAAAGCACACACCCGTAGATTTACCAAGTCGCAAGTGAAAG
TTTCTACTTAGATTACCAATCACTTATGAATGCATAACTTATCGACTTTATATGTCAAACACTAGGATAGAATTACTATT
ATTAGGAATAATGTATAAAGAGCTCATGGGGAACACATATGCCCTAGTTTTCATCTCCTATTGATATCTCAAAATTGCAA
ACTTGGTCACTTGTTATTGGTACAATCAACAATCTTTTATTTTATTTCCACAACCCCCCTTTTTGTTACTTTCCATGGAA
ATAGTTTGACTAAACAAATATAATTGTGAGTTAGCTTAAAGTTTAAACCATATTCCTCGTGGGATCGACCCTAACCTTCA
AAGGTAGGTTCTTTACTTGACAACGATCACTTATACTTCTTTCATGAGGTTTAATTTGAGCGTATTAGGTATCAAATCAA
ATGTCTTTCAGTCCTTTTTCCAATGCCGCCAAGTTTGCTAAATTCCAAGCTCGCATGAAGGAGTTATACCTGTTTGAGTG
CAGCCTATCTTGTTAAGGCATTTCATCTGTTTTAAGGAAGAGTATTTTGTTCTTCTCCTTACCATTAAAGTGTAACACCC
CGGAATCTAGCAAGTTGAACTAGTAAGGTCTAGAGCCTTGTATGGGAATTTTGGAGTTTGGTATGAGGGTTACACTCGTA
AAAATTATAACACCTCGGAAACTAGTAGACCAAACTAGAGCCTCAAGCTAGGATTCTAAGGTTTGATGTATGTGATTAGA
GTCATAGATAAGACTTTACGTACTTTGAATGAGGGGCTTAGTAGATGAACATCAAGACACGTGTTAGACCCCGTAGTTTA
GAAGACTATCTAGGGCATGGTATAGGGTTGCAAGGGCCTAAGCTATCAAGTTAGAGTGAAAGAGAACTTGTTCTCCTACG
TGCTTAGTTGGCGATTGGGTAGCTTGATCGCCCAAGTCACTTGGCAATGCACCAAAGGGAACCTAAGGTCACCTAGTAGG
CTGTCCCTTTATCCTTGATTCTGGAACAAAGGGAGAGCTAAGTCATAGCTCGCCAACCTACTTGGTGGATCGCCCATTGG
CCCCCAAGATTGCCTAAGTGAACTGCCCCATTATGGACCTTGCTGGAAATTTGGGTGAGCCAAGGGTCCACTTGGCGAGT
CGCCTAGTGCCCTTGGTGAGCCATGGGGGTGTAAAGGGCTAGGTAAGTCATGAAGCTTGGTTAATTTTAAGTTAAAACGT
TTAGGGTCCTTAGTTCTTTACCAAAGTTGACCCTACAATATTCTATTCCCTTCCTAGAAACTATATAAGCTTATTAGACC
TAAGTTTACCTCTATTAAGTCATTCTCCCTTGAATTAAAAGAAAACCCATCTTCATCCTCTCCATATAATATTTCTCTCT
CTAGAAAACCCTCCACTAAAGAAGGAGATAGAGCTTGAACCTGGGGTCAAGAACAAAGTCCATTGTTGAGAAGCTTTCAT
TAGGGCTTTGATTAAAGCTATGTTTAGCTTTTCATCTATGGGTTCTTCCGCCCGTAGAGTCCCCTAGAATTTCACCAAAT
TTGTGAAGAAGAACCCCAATCAAGCTAGGGTTACTTCTAATGTATGGGTTTTACGTGGGTATGATTCCAAAAGGTTGGAT
ACTACTCATATATGATTAATTTAGTGTTGATTCATGATATTATGAAGAATTGATGTGGATTCCTTGGTTAACCCTAATTT
TCAAAGTATGTGGGTTTATGCTTTAGGATGAGGAATTGATGATTCTTTCTAGATTCTCTTAGATTGTTATCATGTATATA
ACTTATCCAAGAATGGGAATATGAATTCATGAATTGAACTAGGCTTATGAATGTATGATAGAACAACAATTGTAGTGATT
GAAATTGGGACTCTATGATGAATTATGCTTAGAGTTGCCTATGACTAAGGCTTAGGGCTAATGTGTCTTGTGATCTAGAC
TAGTATGATGATTATGGGGTAAAGCTTGAATGAAGGGATTGAAGTCATAATGTTGATCACTAGGGTGTAAAGAGTAAGTC
TAATATGATGAGATAGCTTGCATGTATGTAGAATGTGAAAGGTCTTCTCACATAGAATGATGCTAGATTGAAAGGCTAAT
TACCTAAAATGAATCATGCTTAGTAGAATATAATAGCTTGAGGTTGAGTCTTATGATTCATTCATGGATAGTTGAATGAT
GTAGCTTTGGATGGTAGATCTCATGGTAGCTTGGGATGGTAGATCTCATGATAGCTTGGGATGGTAGATCTCATGGTAGC
TTGGGATTGAGGAATTTAGCTCTCCTAAGGTTAGCTTGAACTAGAATTGGTAGGATGCTTTTCATGGTAGCATGCATTAG
TATAGGCACGGTAGCCTAGGATTGAGGACCTATAATCTCCTATGGGTAGCTTGAACTAGCATTGTTAAAATGAATTTCAT
GGTAGCTTGACTTGGTTAGGCCAAGACCATTTCAGGGTAGCTTATGATTGAGACACCATACTCACTTAAGAATAGCTTAG
GGTTGGGGGTTCATAGTCCCCTAAGGGTTGCTGGCGTACTATTGAATTTTTCATGATGGCTAGGTTCGTATACTTGTAAC
CTTACTAGGATAGCTTGGATTGCATGGTATGGTGTTTTCCATGGTAGATAGGTCTAGCCTTGTATGTGATAATCTTCGAT
GGTGTAGAATGATAGATAGTAAGCATGGAGTAAGCTAGCCTAAAGGAGTACATAGTGTGAGTGGTAGTATGGAATGCCAT
TAATACATGGCACAAGTATGACTTGAAGCTACTTATGAAGTGTCCTCTTATGTCATGTATGCCTAGCTTGGATTGTTGCT
ATAGTTGACTTCCATGATATGATTGATTTAAGTTTATAGCTCATTGTCAATATGTAGTAGGTCTATAGTGACACCTAGAA
ATGATAAATAGGAATAGGGTGACTTCAAGATATGCTTAGTGTGTGTGGTATTATGGGATGCCCCACATGCATTGCACAAG
TGTGCCTTGAGTTTGCTTAGGAGTATAAGTGCTCTTCTGACATGAAAACATAGGTCTTGATTATGAAGGTGGACTATGAC
AAAGAATGACCAAAGAGAGGTACTTAGCTTGGATAGTATTATGGCATGCTATCCTTTCCTTGCACAAGTATGCTTGGAGG
TGACTTGTGGAGTAGTTCTCTTGAATATGAAAGACTAATAGTTGAAGTATGTATTTATGTATGTCTTATGTTGACTTGTG
ATAATATGATATGTAATACCCCAGAAATTCTATGACTTAAGTTAGAGCCTCACCTTATGAATAATGACTTAAAAATAGTT
AAAATTATGTTTCTAAACCTAAATTAGTGCAATTGACTTGGTTTGGGAGAGTAAGAGTCTAAACATCAAGAAATGACCAC
GACGTTCGGAAACTAGAGAAGAATGTGCTCTAGTGTGTCCTTAGGTTTTGGGCAGGTTTGGGAGTGTCGTATGATGGTAT
AATCTTGTAAAAAGGTTTAAAATAGGTAAACATATGTTCCTAGGGTCAAAACGTTTGAATACGACTCCCTGAGGCCACCC
TAAGGGGCCCCGAGAAGGACCCCAACCTTGGCCAAGAAACCTGCCAAGGCAACTTGGAAATTGCACTTGGTGTAATAGGT
GCGCGTCGCGGCCTTGCTCCCCCAAGGAACAAAAATCTTGTTCACGACGCGGTCGTGTCGCGGACTCTACTGTCTCAAAA
TTTAATTCCAAATATCTTCAGGGAATAGCTCTGCGACGAAAATACAAAAATTCAGAAATCTATTTTTACTTCATTATAGA
GTCCATTTAAGTGAGGGGTCTTTAGAGTACTTTAGGGGATGTGTATATAATGATTTTTAAGTCAATTTACCTCACTTTTA
TCACTCAAACACAAAACCCCAAAGATCTAAACCTAAAGGTCCTCCTTCTCTCTACTCTCTACTCTCTCTCTCTCTCTCTT
CTCAAGAACTCCATTGAAGAAGATTGGAGCTTCAAGAAGAAGACCAACTCTCCAAGGTTTCAACTCGGATTTTCGTGGTT
AATTCGTCAATAAGGTATGGTTGCTTATCACTCTTGGGATTCCTTTCCCCAAGAGGCCCCTTCAAGATGAATTTCAAAAT
CTCTAATTTCTAAGTTTAAGTCCAAAAACGCGGGTCTTCTTTCTAAAGTGAAATTGATGTTATAAACTGACTTTGATTGA
TGTTATGTGAACAATTATGGATGCATTTATGTTGGATTTGTGGTTTCTTGAAGAATTCCCCATGAGACCCATGTTCTCCT
TCTTTTCCTAATTCTAACCCTAGTTTGTGTTGGATATTGATTGAAGGCTATGAATTGAATGTGATGTTATGTAATTCATG
TTTGTATGATGATTCTACCCTAGGTTATGTATAATTTCTATGAAGTTAGGGTTGAGTTTCTGAATGAAGCCTTGAAGGCT
ATGAAGAGAATATGTCAATTGCTTATATTGATGTTGATTATGTTATTACTTCATGAATTACCTTGTATTATGTATTGGTT
ATGAATTTCTTGGTAATTGAAGTATGGATGTCCCACGAAGGGCAAGAACGTATGAAGGTTGGTTCTTCTTTGAATTTAAG
TATGAAAGGTGAATTACTTAGAATGTAATGATGCTATACCTAATGTGTTATTGTGGTGTTGATGACCTAGTTTCCTCATC
CTTAACCCTCTACACTTGAATTAGCTATGAAGTATGTATGTATATTATGGTATGATTGCTATATGATTGAAAGATAGTTC
TCATAATTGTAGTGTAATGTAAAGTGAAAGGTTTACTCACTTGCTAAGTGTCTCTAAAGTTAAAGGATTTGTTACTCACT
TATGAACACATATGAGCTATTATGGTAAGATGTCTACATAAGAGTCTAGTAAAGGCTAATGTGAACTTATGTGATGACTA
AAGATGATTACAAAAGGGAATTAGATGCTTAGCACCGAAAGGACATGTAAATGAGATGGGGGTCTCACGTTTAGTATGTC
CGGCTCCCCACATGGGTTTCCTCACGTTTAGCAAGTCCGGATTACCTATGGTATGTGTTGTCTCATGAGATGGAAACCCC
CATGTTTAGTAAGTTAGGGTTTCTAGAAGCAATCTCCTTGACCCTTAACTATGTGCCCACATAGGACTCTAGCTTAGTGG
ATCCACCTAGATAGCTATGTACGAATGGTTACACCTTAGGCAAGTGTTAACCCTCTCTTTTCAGTGTGGGAGTAGAACAA
TGGATTCTATGTAGCTCTCATGGTCTATGTCGTTTATTGCAATATTTCCCTAATGTAAAAGTAAATGAAGGTATGAAAGG
TGTGAACTCTTACTAGGGCTTTCTTAAGGGTTGCTACACAGTATAATGGAGGGTATGGGACTTCTCTTGCACGTTGCAGT
TGTGGGATCCTAAGATATGGTTGTAGTAGTGTTCTCTTCTGATTATGATGATTATGACTTATGTATGTTGAAGCTACGTT
ATGTATGATCATTATGAATATGGTAAGTTATGATGAAATATGATCTTATTAATATATGCATGAAGTAGGTTGCTTAATGT
GATACTTGGCTTTGAATAGGGATATAGGGTTCTATTCTTTGCATTGAACTAATATTGCTTGGGTTGTCTACATGTTGGGA
TGATATTATGTTGGTTTGGACTATGATACTTAATTTGTGTGCATATTGGATTTACTTGGCAAAAAGCATGTTTTGAATAA
AATGTCCTTTTGTGCATGTTTCAATGGTTTTTATGCATAGTAGCCATACTTAGTACGAGTGTTGTACTAACCCATATTTT
CTCCCTTTTCCCAAACATTTAGGTTCGGGCCGTTGAGGATTCAAGCTTACTTCTCAAGAAACTTGGAGTTGCTTCCCCAA
GTTGGTGAGTCCTCATGTCCGAGGACAAGACCCTATGATCTAGCTTCTATTTTTAGTTCTTTGCTTATGTTGAAAGACAT
TGTAGTACTTCCTATTTGCAAGACTTCTTATTGATGTAAGGGCTAAGTCCCATTTTCGATACTTCTATGTCTAGATGGTG
CATTGTGACGAAGTTATATCTTATTTTTCATATATGAAGTGAAGTTGAACTTCCAAAGTAAAAGTTTTAAATTTTTCGTG
ATTTTATTCTATGAAACATGTTATGATGAATGCTAAGGGCTTGTATAAGACCTCTTCGAGGTCGAATACGCCGGTAACGA
CTAGGGGGTGCTTTCGGGTCGTTACAAATTTGGTATCAAAGCAAGGTTCAGAATAATGTCGGATTCATGTCACAAGATAC
CACGTCGAGTAGAGTCTTGTTCATGGGTGTGAAGCGCGCCACACTTATGAATGTGAGGCTACGAGATGCTTAGGAACTTT
CACTCTTTTGTTATTCCATAGTCATTCCTAAGAGACTTAACTCTATCTATTCCTTTTCTTCTAATCCTTCTCTTGTGCTT
ATAGGCAATGAATACAAGAAGGAACAACGCAAGGAGGGCCGGTGAGGAGAATGTGAATGAGGTGGTTCCCCCTAAGCTCC
TCAAAACCCTCAAGTTCTTATTGAAGAAGGTTCTATGTCTAATGTTGAGATAAGGTCGGCTATTCATAATTTGACTCAAG
TGTTGGCCACTCAAGTTGTAAGGGATGCTAGGGTGCAAGTGAACCCCAATGCTAGCACTACCGCTTCTAGGATAAGGGAT
TTCACAAGGATGAATCCCCCTACCTTCTTTGGCTCCAAAGTGGAAGAAGATCCACAAGGGTTCATTGATGAAGTGCTTAA
GGTTTTAGAGGCTATGGGTGTGTCTTCTCAAGAAAAGGCGGAGTTAGCCGCCTATCAACTCAAAGATGTGGCACAAGTGT
GGTATTGAACAATGGAAGGAGGGGAGACCTATTAAAGAGGGTCTGATAAGTTGGGCTACATTCAAGATGGTTTTTCTTGA
TAGGTTTTTCCCCTTGGAACTAAGGGAGAGGAAACTGCAAGAATTCATCAACCTCCGTCAAGGAGGTATGCATGTGAAGT
TGTATGGCCTCAAGTTCACTCAATTGTCCAAGCATGCTCTTACTTTAGTGTCGGACTCTAGAGCTACAATGAACAAATTT
GTTCTGGGTGTATCCGATCTTGTGGTGAATGAATGTAGGTCGGCTATGCTAATCCCAAGCATGGACATTTCTCACCTTAT
GGTTCATGCCGAGAAATTGAGGAGCAAAAAGTTAAGCAAGTTGGTAGAGAATTGAAGAGGTCAAGGACCGATGATGGAAA
TTCTTCTAAGGTTAGGTTTGAAATCCAAGATAAGCCAAAGTTCAAAGAGAGGTTTTCCAACCAAGGTCCTCCTAACACTC
CAAGGGTCAACAAAGGTAAAGTGTCTACCCCCAAGCCTCAAGAAGCAAGAGGTGGTGGTCCTTATGTTTAGAAGCCTATT
TGTACAAAGTGTGGTCGAAAACATGAAGGCAAGTGCCTAGTTGGCACGGGTAATTGCTATGGTTGTGGTAAGAGTGGCCA
CATGAGGAGGGACTGCCCTATGCTAAAGGCTCAAGGAAGGGAAAATGCTCAAGCACAAGCAAGCGGCCCAAATCTCGATG
CTCCTAAAAAGAATCGTTTCTATGCTCTCCAATCCCGAGGTGATCAAGAGAGCTCTCCGGATGTTGTGACTGGTATGTTG
CAAGTATTTTCAATAAATTTTTATGCATTGTTGGATCCCGGAGCCACTTTGTCTTTTGTAACCCCTTTAGTGGCTATGAA
GTTTAATATGCTTGCCGATGTCTAAGATAAACCCTTTTCGGTTTCTACCCTGGTGGGTGATTCCATAGTTGCTAAAAGAG
TCTATAGGGGCTGTCCCATATCATTTTCCAATATAGTCATTTTGGTTGATTTGGTGGAACTTGATATGTTAGACTTTGAT
GTTATATTGGGGATGGATTGGCTTCATGCTTGTTTTGCGTCCATAGATTGTAGGACCCGAATTGTGAAGTTTCAATTTCC
TAATGAGAATCATTTGAGGATAGTGTTGCAAGTCCTCAAAGATCACCAACTCTATGCTAAGTTTAGCAAGTGTGAGTTTT
GGCAAAGATCGGCTGCTTTCCTTGGTCACATTGTTTCTAGTGAGGGTATAGAAGTTGATCCAAAGAAAACCGATGCGGTC
AAAAGTTGGCCAAGACCTTTAAATCCTTCCGACATCCAAAGCTTTTTGGGTTTGGCCGGTTATTATCGGAGGTTTGTTGA
GGGATTTTCATCTATTGCATCTCCATTAACGGCCTTAACTCAAAAGAAGTCCAAGTTCGAATGGTCGGAATCTTGTGAAA
AGAGCTTCCAATTATTGAAAGATAAGCTCACCTCCACTCCGGTTTTGACCTTACTGGAGGGCACCGAAGGGTTTGTATTA
TATTGTGACGCTTCCTGAGTGGGTTTGGGTTTGTCCTCATGCAGCGTGGTAAGGTTATAGCTTATGCCTCGAGACAACTC
AAGGTGCATGACAAGAATTATCCAACTCATGACCTTGAGCTAGCGGCCGTAGTCTTTGCTTTGAAGATTTGGAGACACTA
TCTCTATGGGGTACATATGGATGTGTTTACCGACCACAAGAGTCTTTAATATTTTTTAGCCAAAAAGAATTGAATCTCCG
ACAAAGGAGGTGGTTGGAACTCTTAAAGGATTATGACATGAGTGTCCTTTACCACCCCGAAAAAGCAAATGTGGTTGCGG
ATGCTTTGAGTCATATATCTATGGGAAGTGTGTCACATATGGAAGAAGAGAAAAGGGAGTTAGCCCGTGATGTACATAGG
CTAGCCTGGTTGGGTGTCCGACTTGAAGATTCCCCAAAAGGAGGTGTCATGGTCCATCATAATTCTGAGTCATCGATTGT
TGTTGACGTGAAGTCTAAGCAACATCTTGACCCTATTTTGATGGAACTAAAAGAGTCGGTTCTCAACAAAGCAATAGAAA
CTTTCTCTCAAGGAGAAGATGGGATGCTTAGGTACCAAGGAAGATGATGTGTGCCAGATGTGGATGGCCTAAGAGAGATA
ATCTTAGAGGAGGCACATGGGTCCCGATACTCCATCCATCCAGGAGCCACCAAAATGTATCGCGACTTACGTGAGATTTA
TTGGTGGAACAGAATGAAAAGAGACATAGCAGATTTTGTGGCTAGGTGCTCAAATTGCCAACAAGTCAAAGCCAAGCACT
AAGGACCGGGAGGTCTAACTCAAGATATTGATACCCCCAGTTGGAAGTGGGAAGAGATCAATATGGACTTCGTGGTAGGT
TTTCCTCAAACCTATAGGCAACATGATTCCATTTGGGTCATTGGGGATAGATTGACTAAATCAGCCCATTTCCTTCCCGT
TAAGGTTTCTTATTCGGCGAAAGACTATGCTAAGTTGTACATTATGGAGATTGTGAAATTGCATGGGGCACCGTTGTCGA
TTATTTCGGATAGAGGTGCCCAATTTACTTCCTATTTTTGGAGGTCTTTCCAAAGTGGGCTTGGTACTCAAGTGAAACTT
AGTACCGTATTTCACCCTCAAACGAATGGTCAAGTGGAACGCACCATCCAAACCCTAGAGGACATGTTGAGAGCATGTGT
CATTGACTTCAAAGGTAGTTGGGATGACCACCTACCCTTAATAGAATTTTCCTACAACAATAGCTACCACTCGAGTATTG
CTATGGCACCCTTTGAAGCACTTTATGGTAGAAGGTGTCGATCTCCGATGGGGTGGTTTGGAGTAGGTCAATTTGCTCTT
CTTGGTCCTGAGGTAGTCTATGAGGTTATGGAAAAAGTTTGACTTATAAGGGATAGGTTGAAAATGGCTCATAGTCGGCA
AAAGTCTTATGCCGATAATAGAAAAAGAGATCTTGAATTTGAAGTAGGTGATTGGGTCTACTTAAAAATTTCACCAATGA
AAGGGATGATGAGGTTTGGTAAGAAGGGGAAGCTTAACCCCCAGTATGTTGGGTCTTATGAGATCTTGAAGCGTGTCGGA
AAGGTCGCTTATGAGTTGAAATTGCCCATCGAATTGGCCCCGGTTCACCCGGTGTTCCATAATTCTATGTTAAAGAAGTG
TATAGGTGACCCAATGTCCATTCTCCCTCTAGAAGGTTTAGGGGTGAATGAGAACCTTTCTTATGAAGAGGTTCCGGTCG
AAATCTAGATCGTCAAGTTAAGAAGTTGAGGAATAAAGAGGTTGCCTCCGTAAAAATCCTATGGAGAAACCACCTAGTTG
AGGGTGCAACATGGGAGGCCGAGGCCGACATAGATGTTGTGTGATGTTGCCTTCATGAGAGTTGTAGTAAGCATGCTTGA
TGTTGTCTTGCTAAAGAAATGTCTTGTTGATTGCTTAATATATATGTTGATGCTCATTGAATATGGAGAAGGTAGTTCCT
CCTATACATAAGTGAAGTACAGAGTTTTGAGCATAGTGATGTATTGGATTAAATTCCTATATGATATGATGATATGATGT
TATTGATGTGACTGGTTGTTGTGCTGCTAGTTTGAGTCATTGTCTCCCTAAAAAGAAGTCCAAGTGACATTCGAGGACGA
ATGTTCCTAAGGGGGGGATATTGTAACACCCCAAAAATTCTATGACTTAAGTTAGAGCCTCACCTTATGAATAATGACTT
AAAAATAGTTAAAATGATGTTTCTAAACCAAAATTAATGCAATTGACTTTGTTTGGGAGAGTATGAGTCTAAACGTCAAG
AAACGACCACGACGTCCGAAAACTAGAGAAGAATGTGTTCTAGTGTGTCCTTAGGTTTTGGGCAGGTTTGGGAGTGTCGT
ATGATGGTATAATCTTGTAAAAAGGTTTAAAACAGGTAAACATATGTTCCTAGGGTCAAAACGTTCGAATACGACTCCCT
GGGGCCACCCTAAGAGGCCCCGAGGAGGACCCCAACCTTGGCCAAGCAAGCTGCCAAGGCAACTTGCAAATTGCACTTGG
TGGGAATAGGTGCGCGTCGCAACCTTGCCTCCCTAAGGAGAAAAAATATTGTTCACAATGCGGTCATGTCGCGGACTCTA
CTGTCTCAAAATTTAATTCCAAATATCTTCAGGGAAAAGCTCCGCGTCGCGGACTTGTACCACGACGAAAATACAGAAAT
TCAGAAATCTATTTTTACTTCATTAAAGAGTCCATTTAAGTGAGGGGTATTTAGGGTACTTTAGGGGACGTGTATATAAT
GATTTTTAAGTCAATTTACCTCACTTTTATCACTCAAACACAAAACCCCAAAGATCTAAACCTAAAGTTCCTCCTTCTCT
CTACTCTCACTCTCTTCTCAAGAACTCCATTGAAGAAGATTGGAGCTTCAAGAAGAAGACCAACTCTCCAGGGTTTCAAC
TCGGATTTTCGTGGTTAATTCGTCAATAAGGTATGGTTGCTTATCACTGTTTGGATTCCTTTCCCCAAGGGGCCCCTTCA
AGATGAATTTCAAAATCTCTAATTTCTAAGTTTAAGTCCAAAAACGTGGGTATTCTTTCTAAAGTGAAATTGATGTTATA
AACTGACTTTGATTGATGTTATATGAACAATTATGGATGCATTTATGTTGGATTGGTGGTTTCTTGAAGAATTCCCCATG
AGACCCATGTTTCTCCTTCTTTTCCTAATTCTAACCCTAGTTTGTGTTGTTTATTGATTGAAGGCTATGAATTGAATGTG
ATGTTATGAAATTCATGTTTGTATGTGGTGTTATGTAATTCATCCGTCTCCGCACATAGGTTACCTCACGTTTAGCAAGT
CCGGATTACCTACGGTATGTGTTGTCTCATGAGATGGAAACTCCCATGTTTAGTAAGTTAGGGTTTCTAGAAGCAATCTC
CTTGACCCTTAACTATGTGCCCACATAGGACTCTAGCTTAGTGGATCCACCTAGATAGTTATGTACGAATGGTTACACCT
TAGGCAAGTGTTAACCCTCTCTTTTCGGTGTGGGAGTAGAACACCGGATTCCATGTATCTCTCATGGTCTATGTCGTTTA
TTGCAATATTTCCCTAATGTAAAAGTAAATGAAGGTATGAAAGGTGTGAACTCTTACTAGGGCTTTCTTAAGGTTTCTAC
ATAGTATAAGGGAGGGTATGTGACTTCTCTTGCACATTGCACTTGTGGGATCCTAAGAGATGGTTGTAGTAGTGTTCTCT
TTTGATTATGATGATTATGACTTATGTATGTTGAAGCTATGTTATGTATGATCATTATGAATATGGTAAGTTATGATGAA
ATATGATCTTATTAATGTATGCATGAAATAGGTTGCTTAATATGATACTTGGCTTTAACTAGGGTTATGGGGTTCTATTC
TTTGCATTGCACTAGTATTGCTTGGGCTGTCTACATGTTGGGATGATATTATATTGGTTTGGACTATGATACTTAATTTG
TGTGCATATTGGATTTACTTGGCAAAAAGCATGTTTTGAATAAAATGTCCTTCTGTGCATGTTTCAATGGTTTTTATGCA
TAGTAGCCATACTTAGTACGGTGTTGTACTAACCCATATTTTCTCCCTTTTCCCAAACATTTAGGTTCAGGACGTTGAGG
ATTCAAGCTTACTTCTCATGACACTTGGAGTTGCTTCCCCAAGTTGGTGAGTCCTCATGTCCGAGGAAAAGACCCTTTAA
TCTAGCTTCTATGTTTAGTTCTTTGCTTATGTTGAAAGACATTGTAGTACTTCCTATTTGCAGGACTTCTTATTGATGTA
AGGGCTAAGTCCCATTTTCGATACTTCTATGTCTAGATGGTGCATTGTGACGAAGTTAGATCCTATTTTTCATATATGAA
GTGAAGTTGAACTTCCAAAGTAAAATTTTAAATTTTCCATGATTTTATTCTATGATACATGTTATGATGAATGCTAAGGG
CTTGTATAAGACCTCTTCGAGGTCGAATACGCCGGTAACGACTAGGGGGTGCTCTCGGGTCGTTACATGATAGTGATGTT
GGAGTTTATGTTATGAATATGTTATTGTCTCTTACGCTTTTGTCTTATGTTGACTAACCATTTGAGATGCTTTATATTGG
TATGTTAGCTTTCATACTTGGTACATTTTGTACTAATGCATATTTCCTACATTGTAATCAAATGTAGGGTGTTGGAGATT
GAGTTGCTTTGGAGGCTAGGTTTCTAAGGCGTTTGAAGACTTGAAGAATTGGTGAGTCCTCATAGCTTCAAGGACAAACC
CACTATGTTCCTTTTATGTCATTTCTTATGTTTTAGACTTATTATGGGCTGCGTCCCTAGAGTTTTATTCATGTTATTAA
TAGATGGTTTGACACAAAGGTTTTAGTAAAGACTTCCGCTTTTATGAAATATTTTTGATAGAATATTTTAAAGAAAGTTT
CAAATTTTCGCCACTTTTCTATGATCGTATGTTATGATGACTCTAAGGGCTTGTATTAGACCCCTTTGGGGTCGAGTACG
TCATGTTACGTCTAGGGGGTACCCCTGGGTCGTGACAAACTTGGCATCAGAGCATAAGGTTTTGGGATAAGTTTTAGGTA
GTCTCAAACCACGTCTAAGTACACTCGTATTCATAGGTGTGAGTCGCGACACATTTATGAATAGGAGGCTATTGGATGCT
TAGGAGAAGTCTCACTTCTTCATTTTGTTAGTCGTTCCATAGAGTTTGGCTTTAATAGGCCCTTTTTCTAATCCGTGCCC
GTTGTTTTTCAGGGTATGGCTAATACTAGGGCGATTGCTAGGAGTCAAGGCGAAGACATTGGGGACCAAGAGATTCTTCC
CCAAGTTCCACATCAAGATCCTTCTCAAGTTCCTAATGACCCTCCAATTGGGAATGTCATTCTAGCGGAGTTTAGGGCTT
CTATGCAATTGTTGGCTTAAGCCTTGACGACGCAAGCNNNNNNNNNNNNNNNNNNNNNNNNNNNNNNNNNNNNNNNNNNN
NNNNNNNNNNNNNNNNNNNNNNNNNNNNNNNNNNNNNNNNNNNNNNNNNNNNNNNNNNNNNNNNNNNNNNNNNNNNNNNN
NNNNNNNNNNNNNNNNNNNNNNNNNNNNNNNNNNNNNNNNNNNNNNNNNNNNNNNNNNNNNNNNNNNNNNNNNNNNNNNN
NNNNNNNNNNNNNNNNNNNNNNNNNNNNNNNNNNNNNNNNNNNNNNNNNNNNNNNNNNNNNNNNNNNNNNNNNNNNNNNN
NNNNNNNNNNNNNNNNNNNNNNNNNNNNNNNNNNNNNNNNNNNNNNNNNNNNNNNNNNNNNNNNNNNNNNNNNNNNNNNN
NNNNNNNNNNNNNNNNNNNNNNNNNNNNNNNNNNNNNNNNNNNNNNNATCTTTGGTAGCAAGTCCTAGGGATTTGATGAA
TAGGTTCATGACGGGGGTGTACGATTTAGTAGAAAAAGAATGTCGTACGGCAATGCTTGTTGATGATATGGATATCTCAC
TCCTCATGGTGTTTGCCCAACAAATAGAAGAGTCAAAACTCAAGAAGGAGATGGCTAGGGAGAAAAAGAGGTCTAGGGTG
GGTAATGATGGGTCCGATGGACATGGTCGTTCTGGGAATCGACAAAAGTTTTCCAGACAAGGCTATTCTAATGCTCCTAA
GTCTAATGATGAGAGGGTGTCTACCCCTAGGCCACAATGGAAAGGTAGTGAGTCTCTATGGCCCACTTGTTCTAGGTGTG
GTAAGAGGCATGAGGGTAAGTGCTTGGCCGGTAGAGATGGTTGCTATGGATGTGGTAAGAGTGGCCACATGAAGAAAGAT
TTCCCTAAGGCAAAGGCTACTATAAAAGAGGGTAACCAAGTTTCCTCTAGTGGGTGGGGATGATGAGCCTCCATATAGGA
ATAGATTTTATGTTCTTCAATCTAGAAAAGATCAAGAGTGATCTCCTCATGTACCTTCCGGTATGTTTTTATGCTGTAGT
AAATTTCCACATTTCTTGTCTTTTGAGACTTGTTATGATGGACTTGAAATTGTCTTTAGTATGAATTATGCTTAGAAAAG
CTTGTGTATGCTTACTCCCAAGGGGGAGATAGTGTACCTATCTAAGAAGGTTATTAGGTGCTTATGTGTTGCTATGATTT
CCTCGTATGCATGTTCATGAAAATGCTTAGGTCTTGTTAGATATGACTTACATGCATTGTTTTGCCTCATGTTTTAGCTA
GGAGATAGTAGTTCCTCCTTGAAAATGAGTATATAAAGAATTTCATGCATGTTGGGTTGGTAGATGTAGTTCCTACGCCC
TTGTGTTGCATTGATTATGCTTAGCTTGGAGTTGAAGCTTTCCTCCTTGATTGTGTGCATTTAGATGTAGTGCATGCATA
TTGGGCTGCTAGTCTAGAGTTGTTTCCTTTAAGAAGTGTTTAGAAGGGTCATTCGAAGATGAATGTTCCCAAGGGGGAGA
TATTATAACATCTCGGAAACTAGTAAGACCAAACTAAAGCCTCAAGCTAGGATTCTAAGGTTTGATGTACGTGATTAGAG
TCATAGATAAGACTTTACGTACTTTGAATGAGGGGCTTTGTAGTTGAAAGTCAAGACACGTGTTAGATCCCGTAGTTTAG
AAGACTATCTAGGGCATGGTATATGGCTGCAAGGGCCTAAGCTATCAAGTTAGAGTGAAAGAGAACTTGTTCTCCTAGGT
GCTTAGTTGGCAATTGGGCAACTTGATTGCCCAAGTCATTTGACAATGCGCCAAAGGGCACCAAAGGTTGCCTAGTGGGC
TGTCCCTTTTTCCTTGATTCTGGAACAAAGGGTGAGCTAAGTCATAGCTCGCCAACCTACTTGGTGGATCTCCCATTGGC
CCCCAAGATCGCCTACGTGAACTGCCCCAATATGGACCTTGCTGGAAATTTGGGTGAGCCAAGGGTCCACTTGGCGAGTC
GCCTAGTGCCCTTGGTGAGCCATGGGGGTGCAAAGGGCAAGGTAAGTCGTGAAGCTTGGTAAATTTTAAGTTAAAACGTT
TAGGGTCCTTAGTTCTTTACCAAAGGTGACCCTACATTATTCTATTCCCTTCCTAGAAACTATATAAGCTTATTAGACCT
AAGTTTACCTCTATAAAGTCATTCTCCCTTGAATTAAAAGAAAACCCATCTTCATCCTCTCCATAGAATATTTCTCTCTC
TAGAAAACCCTCCATTGAAGAAGGAGATAGAGCTTGAAGCTTGGGTCAAGAACAAAGTCCATTGTTGAGAAGCTTTCATT
AGGGCTTTGATTAAAGGTATGTTTTTCTTTTCATCTATAAGTTCTTCCGCCTATAGAGTCCCCTAGAGTTTCCCCAAATT
TTTTAAGAAGAACCCCAATCAAGTTAGGGTTACTTCCAATGTATGGGTTTCAGGTGGGTATGATTCCAAAAGGTTGGATA
CTATTCATATATGATTAATTTAGTGTTTATTCATGATATTTTGAATAATTTATGTGGATTCCTTGGTTAACCCTAATTTT
CAAAGTATGTGGGTTTATGCTTTAGGATGAGGAATTGACGATTCTTGCTAGATTCTCTTGGGTTGTTATCATGTATATAA
CTGAACTAGGCTTATGCATGTATGATAGAACATGAATTGTAGTGATTGAAATTGGGACTCTATGATGAATGATGCTTAGA
GTTGTCTATGACTACGGCTTAGGGCTAATGTGTCTTGTGATCTAGACTGGTATGATGGTTATGGGGTAAAGCTTGAATGA
AGGGATTAAAGTCATAATGTTGATCACTAGGGTGTAAAGAGTAAGTCTAATATGATGAGATAACTTGCATGTATGTAGAA
TGTGAAAGGTCTTCTCACATAGAATGATGCTAGATTGAAAGGCTAATTACCTAAAATAAATCATGCTTGTTAGAATAGAA
TAGCTTGAGGCTGAGTCTTATGATCCGTTCATGGATAGTTTAATTATGTAGCTTTGGATGGTAGATCTCATGGTAGCTTG
GAATGGTAGATCTCATGGTAGCTTGGGATTGAGGAATTAATCTCTCCTAAGGTTAGCTTGAACTAGCATTGGTAGGATGA
TTTTCATGGTAGCTTTCATTAGTATAGGCATGTTATCCTAGGATTGAGGATCTATACTCTCCTATGGGTTGCTTGAACTA
GCATTGTTAGAATGTACTTCATGGTAGCTTGACTTGGTTAGGCCAAGACCATTTCATGGTAGCTTAGGATTGAGACACCA
TACTCTCCTAAGAATAGCTTAGGGTTGAGGGTTCATACTCCCCTAAGGGTAGCCGGTATCCTATTGAATGTTGCATGGTG
TATAGGTTGGTATACTTGTAACCTTCCTAGGATAGCTTGGATTGCATGGTAAGGTGTTTTCCATGGTAGTTAGGTGTAGC
CTAGTATGTGCTATTCTTCAATGGTCTAGAATGATAGATAGTAAGCATGGAGTAAGCTAGCCTAAGTGAGTACTTAGTGT
GAGTGGTAGTATGGGATGCCATTCTGATAACAACAAGGTTAAGGGAGATCACAAATAGAGAATTGAATATTAGAATGCGG
AAGCACAAAGAAAAGAAACAAAAAAACTAACTAAAGATATGGGAAATTCGAAGGAAAGATCCACGAATTTCCAAGGTTTA
GATGTTCTAAGGCCTTGAAAAGATCCAAGTAACAACGTATAGATTTATGGAAGAAATCTAACGCCTTTACTTGAGAAAAC
GAATCAAAACGATAGATTCGGATCTTGACCGCTTTATGAGTAACTAAAGACAATAATTAGTATGTAGAAACTAATCACCT
TCTAAAGAATACCAAAAAGAAACCAAAGATATCACAAGAAGAAGTTACTTTATACCTTAAACTATGAATAGTAAAGGTTT
AAAGATAAATTCTCAAAGAACAAGTAACAAAGGTTCAAAGAACTCTCTCAAATATTATTAATATCAATGTAAATTCTCTT
TAATGAATGAAAAGGACTCCTATATATAGGAGAAGGGAAAAACGTCCAAGAAGCCAAACCCTAAAAAAACAATTACAAGG
AATCCTACTCTAGAAAGGAAATAAAGTAACCTAACTAGGAACAAATTTAGTACTTCTAGGAAAGCATTAAGTGGTACTTA
GGAGACCATAAATAGACTAAGGAAAATATTAATAACCTATATATAAATAAATAAATAAGGTAAATCCCAACTAGGAAAAG
AATCTTGACAATCTTGGAAAGTTTGACTAGTCTTCTCTCAAAACTTGGGCAGAAAGCAACTCTTGTTGTGGCTGATTCTT
GGACTCTTCTTGACCTTATTTGCACGAAAATGGCCCTTAAAATTCCTCATCTTGGGCTTGAATTTGGGCCACCAAATAAT
TGTAGCATTTGGACAATTCCTCTCCCTTGGGCTTAAGCTCTTCTTCCCCAATAAGACACCTTTGGATCAGCGATTGAAGC
CCATTGAGCTTATCATTGAACTCCTTGGTTTGAGATCTTGTTATGGGCCTCCTTGGAGTTTCTAAAGCTTCATCCTTGTC
CTTCAATGGAGTAGAGCTTCCTTGGATGCTATCATTCCCCTCTTCTTGAAGAGAATTCGTCCTCGAATTCAAATCTGCAT
CAAAATGGGAAAGATCAGAAACATTAAAAGTAGCACTAACTTGGAACTCACCAGGAAGATCAAGTTTATAAGCATTGTCT
CCAATCCTTTCAAGGACTTTGTATGGCCCACTTCCTCTAGGATCTAGTTTGGTCTTTCTTTTGGAAGGAAATCTTTCCTT
TCTCATATGCACCCAAACCAAGTCACCAGGTTTAAAAACAACATATTTTCTGCCCTTATTCCTTCGCAATGCAACATCCT
TGTTCTTCTTTTCAATTGCAAGCCTTGTTTGTTCATGAATTTTCTTCATCATATCAGCCTTCGTCTTACCATCAAGATTA
GCAAAATCATTAGTAGGCAAAGGCAATAAATCAAGGGGGGTAAGGGGGTTAAATCCATATACAACTTCAAAAGGAGTCTT
ACCAGTAGAAGAATGGAAGGTCCTATTATAAGCAAATTCTACAATAGGTAAGTAATCTTCCCAAGAAGTTAACTTTCCTT
TCAAAACAGCCCTCAACATGTTCCCTAAAGTTCTATTAACCACTTCCGTTTGCCCATCCGTTTGTGGGTGACAAGATGTA
GAAAATAGCAATTTAGTTCCCAACTTTCCCCAAAGAATTCTCCAAAAGTGACTTAAGAACTTGGCATCCCTATCACTAAC
AATAGTTCTAGGTATTCCATGCAATTTAACCACTTCTTTTACAAACAAGTCAGCCACATGAGATGCATCATTAGTCTTTT
TACATGGGATAAAACGAGCCATTTTAGAAAATCTATCTACTACCACAAATATACTATCCTTACCATACTTAGTCCTTGGC
AACCCCAATATGAAATCCATAGAAATATCAATCCAAGGGCAATTAGAAACAGGTAAAGGAGTATAAAGACCATGCGGCAA
TGTTCTAGACTTAGCTTGTTTACATTCAAGACAATAAGAACACACTTTTTCAACATCCTTTCTCATGCTAGGCCAATAAA
AATGTTCAGAAAGTATTTCCAGTGTTTTGGGTACACCAAAATGTCCCATTAGCCCTCCACAATGTGCTTCCCTAACAAAT
AGTTCACGCAACGAGCAGTTAGGAACACATAATTTATTTTCCTTGAATAGAAATTCATCTTGAAGATTAAATTTCTCAAA
AGGACCTAACTTACATTCAGCAAAAATCTCACCAAAATCAGAATCATTAGCATAGAGGAACTTGATTTGGTCAAAACCCA
ATAACTTTGAAGTAAGAGTAGAGATCAAAACATACCTTCTTGAGAGTGCATCAGCAACCACATTCTCCTTTCCTTGTTTG
TAAGCAATTACATAAGGAAAAGTTTCAATAAACTCTACCCATTTAGCATGCCTACGACTAAGTTTACCTTGGGTCTTCAA
GTATTTTAATGACTCATGATCAGTCTTGACCACAAATTCTCGAGGCCACAAGTAGTGCTGCCATGTAGCTAACGCCCTCA
CCAAGGCATATAGCTCCTTATCATAAGTTGAGTAGTTCAATGTAGCTCCACTTAGCTTTTCACTAAAGTAGGCAATTGGC
TTGGAGTCTTGCATCAAAACTGCACCTATGCCCTTACCAGAGGCATCACACTCAACTTCAAAAGACTTAGAAAAATCAGG
CAATTGCAAAAGAGGAGCAGAACACAATTTATCCTTCAGCAAGTTAAATGCATCATCTTGTTCCTTTCCCCATGTAAAAA
CCTTATCTTTTTTAATAACTTCAGTTAAAGGAGCAGCAATGGTGCTAAAGTCTCGCACAAACCTCCTATAAAAACTAGCA
AGTCCATGAAAACTCCTAACTTCAGTTACACTATTAGGTTTAGGCCATTCTTTTATTGCCTTGATTTTCTCATCATCTAC
TTCAACTCCCTTAGAACTGACCACAAAACCTAAGAAAACCACACGATCCACACAGAAAGTACACTTTTTGAGATTAGCAA
ATAAGCGCTGATTTCTAAGAACTTCAAAAACTTGTTTTAAGTGCTCTAGGTGTTCGTCTAGATTTTGAGAAAAGATCAAG
ATGTCATCAAAATACACCACAATAAATTTTCCATGGAAATCTTTAAAAACATGATTCATTAGTCTCATAAAAGTGCTTGG
TGCATTAGTCAAGCCAAAGGGCATAACTAACCACTCATAAAGTCCATATTTGGTCTTAAAAGCAGTTTTCCATTCATCTC
CAGGATTCATACGAATCTGATGGTAACCACTCTTTAGATCAATTTTAGAAAAGATTTTGGAACCATACAGTTGGTCCAAC
ATGTCATCAAGACGAGGGATAGGATGGCGATACTTTACCGTTATCTTGTTGATGGCTCGACAATCTACACACATCCTCCA
TGTTCCATCCTTTTTGGGGACCAATAGGACGGGAACAGAGCATGGGCTCATACTCTCTCGAACAAATCCCTTTTCAAGCA
AATCTTCAACTTGCCCTTGTAATTCTTTGGTCTCTTCAGGATTGCTCCTATAGGCAGGCCTATTAGGAAGTTGAGACCCA
GGCACAAAGTCTATTTGGTGCTCAATCCCTCTCAAAGGTGGCAATCCCTTTGGAGTGTCATCAGGAAAAACATCTTCAAA
ATTCTGCAAAAGAGAAGAAACACTATTTGGCAAAGAAGGAGTTAGTTGTTCAAAATTAATTAATACTTCTTTGTAAGTAA
GTAGTATTATGGGCAGTCCCTCTCTCCTAGCATTCAAACACTCTTTGGCTTTTATATAAAGGCTCTCATTTTTCTTTCCC
TTAGCCTCTTTCCTCTCACCAAAACATTTTATTTTTTTACTCACACCCTCTTTTCCCATTGTTTCCCTCAATCGTTTTTG
ATCTTCAAACACTTGAGAAGGAGATAATGGTGCAAGAGTATACTTCTTACCATTATGCAGAAGACTATACCTATTCTTTC
TCCCATGATGAGTAGTATCCCTATCATACTGCCAAGGTCGGCCAAGTAAAACATGACATGCTTGCATTGGAACTACATCA
CAAAGAATCTCATCTTCATACCTACCAACATTGAATGAAATCATGCATTGTTTGTTTACTTTTACTTCTCCACAATCATT
CAACCATTGGAGCCTATATGGGGTAGAGCGCTTCATGCATGCAATTCCTAGTTTATCCACCAAGTATGAACTCACCACAT
TTGCACAACTTCCCCCATCAATAATCATAGAATAAGTCTTCCCTTTTATCCCACACCTAGTATGAAACAAATTCTCTCTC
TGCCCTTCATCAACACTACCCAAATTGATAGTCATAATTCTCCTAACCACCCCAATTATACCATCATTAGGCAATTCCAA
ATCATCTTCCTCACTTACACCTTCTCCCTCTTCTTCTTCCCCCTCACTTTTTTCACTCTCATATTCTCCATTCTCTCTAA
GTAGGATGGTTCTTCTACTTGGACATTCATGCATCATATGCCCCCTTCCATGACATTTGTGACATTGAATAGAACTTGAA
GGTTTAGAAGATTTAGGATTAAAGGTTTTACCTCCCTCCTCAACTTTACCTTTACCTCTATCATCTTGAGGTTTGGAAGG
AGCTTTCCCCTCTTGAGTTGACCATGGCTTCTTAGAGATAGTGTTTGGTCGACTTCTCCATGAGTTATTTTGCTGCTTTT
TCTCAATTTGTTTTTCAACTTTTACAGACAAATCAACTAACTCATCTAAAGTTACATATTGTTGTATCTCTACTACATTA
GCTATTTCTGTATTTAAACCATTTAAAAATCTAGCTATTGTAGCCTCTTCTTCCTCCATGCAGTTAGCTTGGATCATAGC
CATATCCATGCTTTTGAAGTACTCATCCACCGACATGGAGCCTTGCTTCAAGCGTTGAAGGCGAGATTGTAGATCTCTTT
GGAAGTATGATGGAATAAATCGCTTCCTCATTACCCTCTTCATCTCTGCCCACGTAGCAATAGGTGGTAGCTCCTCTTGC
AATCTGTCCCTAGCAAGCTTTTTCCACCAAGAAGCAGCATAATCAGAAAACTCAACAACAGCAAGTTTAACTTTCTTACC
CTCAGAGTAGTTATGGCAATCAAAGATGGCTTCAACTCGTCTCTCCCAATCAAGGTACAAGTCTGGATCCCTTGTCCCCT
TGAAAGATGGCATCTTCATCTTTATACTATTTATATTATCATCTTCTACTATACCTCTTTGTCCCCTCCTATCTCTTCTT
TCTAGATTAAATTCAACATCAAAATCATCATTATCATATTCAGGATTTACAAAAGGGATATGGGGTACATTCCTTCTAAC
TTGGGGTCTAACATTATTTGGGGGTACAACATTATTCTCCCTCCTTATTGCAGCTATGGTGTCATTCTGCTCGATAATCA
TATCCCTCATCTCTTGAAATTGAAGGGTCCATCTCTCAAATTGTTGGTGCATAGCTTGAAGGGTGAAGTCGTTCCTTCCT
TTGACCTCAGCTTCTAAACGATCCCTTTCCTCATCACCACCTGAATTAGATATCTAAAAAAAAAGAATAAATGATTAAGT
ATCACACTTTTAATATGGCTTTTACCCTCTGTCAAACTCACCCACACTTGCCTTTTTCCACTCAAAATAACCTTTGAACG
AGAATACTTTGTAGATTTATAATTAAACCAAAACGTATATCAAGTTCGTAGTAATAAAGTATGGAATCTTGGGGTACAAC
AAGAAAGTAAAGAACTAGTCCTAGAACAAGTAGGATTTAGTTGAAACAAAACACGAATAAAAAGGAACTTATTTTAGAAT
TATAAGAACAAGAAAAAAAATAAAAAAAATTCTCTTATTCTTAAAGATCTAGAATCCCCTCTTCTTGTTACCTTCTTGCT
TGGAAACAAATGAATGCAAAACTTGGAGAGCAAGTAATAAGATTTCTTGAATAGCAAGTAATAAACTTTCTTGGGTATCA
AGTAATCAAATTTCTTGGAGGACAAGTAATCAGATTTCTTAGAGAGCAAGTTATAACTTTTTTTTTTTTTTTCTGTTCAC
GCTACCAAAAAAAATTTTTTTTTTTTTTTTTTTTTTCACGACGCTACTGTTCACAATATAGTTTTTTTTTTTTTTTTTTT
TTTTTCTGCTCTAAGAAGAAATCCCAAGATTTATCAAGAACGGAATCTTGATAGAACCGCTCTGATACCACTTGATAACA
ACAAGGTTAAGGGAGATCACAAATAGAGAATTGAATATTAGAATGCGGAAGCACAAAGAAAAGAAACAAAAAAACTAACT
AAAGATATGAGAAATTCGAAGGAAAGATCCACGAATTTCCAAGGTTTAGATGTTCTAAGGCCTTGAAAAGATCCAAGTAA
CAACGTATAGATTTATGGAAGAAATCTAACGCCTTTACTTGAGAAAACGAATCAAAACGATAGATTCGGATCTTGACCGC
TTTATGAGTAACTAAAGACAATAATTAGTATGTAGAAACTAATCACCTTCTAAAGAATACCAAAAAGAAACCAAAGATAT
CACAAGAAGAAGTTACTTTATACCTTAAACTATGAATAGTAAAGGTTTAAAGATAAATTCTCAAAGAACAAGTAACAAAG
GTTCAAAGAACTCTCTCAAATATTATTAATATCAATGTAAATTCTCTTTAATGAATGAAAAGGACTCCTATATATAGGAG
AAGGGAAAAACGTCCAAGAAGCCAAACCCTAAAAAAACAATTACAAGGAATCCTACTCTAGAAAGGAAATAAAGTAACCT
AACTAGGAACAAATTTAGTACTTCTAGGAAAGCATTAAATGGTACTTAGGAGACCATAAATAGACTAAGGAAAATATTAA
TAACCTATATATAAATAAATAAATAAGGTAAATCCCAACTAGGAAAAGAATCTTGACAATCTTGGAAAGTTTGACTAGTC
TTCTCTCAAAACTTGGGCAGAAAGCAACTCTTGTTGTGGCTGATTCTTGGACTCTTCTTGACCTTATTTGCACGAAAATG
GCCCTTAAAATTCCTCATCTTGGGCTTGAATTTGGGCCACCAAATAATTGTAGCATTTGGACAATTCCTCTCCCTTGGGC
TTAAGCTCTTCTTCCCCAATAAGACACCTTTGGATCAGCGATTGAAGCCCATTGAGCTTATCATTGAACTCCTTGGTTTG
AGATCTTGTTATGGGCCTCCTTGGAGTTTCTAAAGCTTCATCCTTGTCCTTCAATGGAGTAGAGCTTCCTTGGATGCTAT
CACATTCATACATGGCACAAGTATGACTTGAAGCTGCTTATGAAGTGTCCTCTTATGTCATGTATGCCTAGCTTGGATTG
TTGCTATAGTTGTCTTCCATGATATGATTGACTTAAGTTGATAGTTCCTTGTCAATATGTAGTAGGTCTATAGTGACACC
TAGAAATGATAAATATGAATAGGGTGACTTCAAGATATGCTTAGTGTGTGTGGTATTATGGGATGCCCCACATGCATTGC
ACAAGTGTGCCTTGAGGTTGCTTAGGAGTATAATTGCTCTTATGACATGAAAACCTAGGTCTTGATTATGAAGGTGGACT
ATGACCAAGAATGACCAAAGAGAGGTACTTAGCTTGGATAGTATAATGGGATGCTATCCTTGCCTTGCACAATTATGCTT
GGAGGTGGCTTGTAGAGTAGTTCTCTTGAATATGAAAGACTAATGGTAAAAGTATGAATTTATGTATGTCTTATGTTGAG
TTGTGATGCTATGATGCTTATGTTGGAGTTTATGTTATGAATATGTTATTGTCTCTTATGCTTATGTCTTATGTTGACTA
ACCATTTGAGATGCTTTATGTTGGTATTTTAGCTTTCCTACTTGGTACATTTTGTACTAACGCATGTTGCTTACATTCTA
ATCAAATGTAGGGTTTTGGAGATTGAGTTGCTTTGGAGGCTAGGTTTCTAAGGTGTTTGGGATACTTGAAGAATTGGTTA
GTCCTCATAGTTTCGAGGACAAACCCACTATGTTCCTTTTATGTCATTTCTTATGTTTTAGACTTATTATGGGTTGTGTC
CCTAGACTTTTATTCATGTTATTCATAGATGGTTTGAAACAAAGGTTTTAGTAAAGACTTCCCCTTTTATGAAATGTTTT
CGATAAAATGTTTTAACGAAAGTTTCAAATTTCCCCCAGTTCTCTATGATAGTATGTTATGATGACGCTAAGGGCATGTA
TTAGACCTTTTCGGGGTCAAGTACGCCATCGTCTAGAGGGTACCCCTGGGTCGTGACAAAAATGATTCCCATACTTAGAA
TAGGAGCTTTAAGGGTTAAACGTTTGGGTACGACTCCCCATGGACCAACCAAAGAGGTCCTTGAGGTGGACCCCAAAACA
GTCCCTAATCAACAAAATCTGGGTAGACCTACGCTTGGCCACCTATGGCCAGTAGGTGGACCCACGCCCTATAGGTGGGG
GTCATTGGTCAAGGCCTGCATTTGTCTGCAAATGTGAGCCATAGTCCAGCACCTACGAAGGTGCAGAACAAGCCGTCAAC
CCACCTACGGTCGGTAGGTGTGAGATCCGTAGGTCCCTTGAGTTTTCAGCTTTTAGTTTTTAGTTAAGTGATTAGGGGTT
AAGCTATTAAATAGTTAGGGCTAAGGGAGGTCGGTTAATTAGTTAAATAACCACCTATAAATACCTAATAAGACCCTAAA
CTAAGTCATTAACTCATTCATCTAAGAACCCCCAAATTACTCTCCAAATATTCTCTCTCTAGAAGTGAAGAAGAAGAAGA
AGAAAAAAAAGAAGGAACATGCAGTGTTTCTCCATTGATTCAAGATTTATTTAGGGCTTTGAAAAGAGGTATGTTAAGCT
TATTCATCTATGGGTTCTTCCACTGATAGTGCCCCCATAGTTTCCCCCAATTGTGAAGTCAAAAACCCAATTCTAGCTAG
GGTTGTGCTTGCATTGTGGGTAGGGTTTGGTATGATTCCAATCTAGTGGATAATACCTAATTATGATTGATTTAGCTTTT
TTTAGTGATATTATGATTATTTCATGTGATTTCTATAGTAAACCCTAATATAAATTGATGAATGTTATATTTGTGGGTTT
ATGCCATTAGAGGCAGAGTTGAAGGTTCAAAGGTGATTAGTCTAAATCAATGTCATGTATAGTAATTGATCAAAGTTAGG
ATCATATAATCATGGATTGAACTAAACTTTATTGAATATGAAGGATCTTGACTTGTGAAGTTGGAATTGAACCTTCATGA
ATCAGTTATGACAAGAATCATTAGTAGTAAAGAATGTGATTGAATAGCTTGCAATTTAGACATGAATGAAGTTAAGCTCG
AAAGTTGGGCTTTTAGCCATCAACGTTAGGGCTTTGGGGGTAAAGCCAATATTATGTGATTTTGTTGTGTATTGCTTCTC
TCTTACACACTTAGGCATGAACCTACTAGGAGACCCACAGGTTCTCTCACATAGAATGATTCTAGGTTGGCTTAATAACC
TTAAATGAATCAAAGGTTGTTAGTCTAGAGTAGCTTGAAGTTGTGACATATGTTCCTTTCATGTATAGCTTGGCTTAGTA
GGATAAGACCAAGGTTGATAGCTTGGGACAGATGATCTATACTCCTAAGGTATAGCTTGACTTAGCATTGTAGAAAGCAT
GTCATGGTAGCATGAGTTAGAAGTAGTCATGGTAGCCTAGGATTGAGGATGTACACTCTCCTATGGGTAGCTTGAACTAG
CTTTGCTAGGATGTCTTCATGGTAGCTTAACTTGGTTTGGCCAAGACCATTTCATGGTAGCTTTGGGATAGGGGATTCAT
ACTCTCTTAAGGTTAGCTTGACCTTGCATTGTAAGATGCATGTCAAGGGTAGCTTGGGATTGAGGACTCATACTCTCCTA
AGGATAGCTTAGGATTGAAAATCATACTTTCCTAAGGGTAGCTTGCATTGTATCATGGTATACCTTTAAGGGTAGCATGA
CTTGGTTGGTCTAGGACTATTTCATGGTAGCTAGAATAGGACACTTGTACCTTTCCTAGAGTAGCTTGGACTTGCATGAT
AGTGTGTCCTCCAAGGTAGTTAGCTTAGCTTAACCTAGTTATGTTAGTAATATGATAGCATGGTCTAGCCTTTTAGGGGG
TTATTCCTTGGTAGCCTTGAAGAGGTAAATAGAATAGAGGGACTAGTCCCCAACTAGTGAACATTCATGATAGTCTAAAG
GAGTACTTANNNNNNNNNNNNNNNNNNNNNNNNNNNNNNNNNNNNNNNNNNNNNNNNNNNNNNNNNNNNNNNNNNNNNNN
NNNNNNNNNNNNNNNNNNNNNNNNNNNNNNNNNNNNNNNNNNNNNNNNNNNNNNNNNNNNNNNNNNNNNNNNNNNNNNNN
NNNNNNNNNNNNNNNNNNNNNNNNNNNNNNNNNNNNNNNNNNNNNNNNNNNNNNNNNNNNNNNNNNNNNNNNNNNNNNNN
NNNNNNNNNNNNNNNNNNNNNNNNNNNNNNNNNNNNNNNNNNNNNNNNNNNNNNNNNNNNNNNNNNNNNNNNNNNNNNNN
NNNNNNNNNNNNNNNNNNNNNNNNNNNNNNNNNNNNNNNNNNNNNNNNNNNNNNNNNNNNNNNNNNNNNNNNNNNNNNNN
NNNNNNNNNNNNNNNNNNNNNNNNNNNNNNNNNNNNNNNNNNNNNNNNNNNNNNNNNNNNNNNNNNNNNNNNNNNNNNNN
NNNNNNNNNNNNNNNNNNNNNNNNNNNNNNNNNNNNNNNNNNNNNNNNNNNNNNNNNNNNNNNNNNNNNNNNNNNNNNNN
NNNNNNNNNNNNNNNNNNNNNNNNNNNNNNNNNNNNNNNNNNNNNNNNNNNNNNNNNNNNNNNNNNNNNNNNNNNNNNNN
NNNNNNNNNNNNNNNNNNNNNNNNNNNNNNNNNNNNNNNNNNNNNNNNNNNNNNNNNNNNNNNNNNNNNNNNNNNNNNNN
NNNNNNNNNNNNNNNNNNNNNNNNNNNNNNNNNNNNNNNNTGCAAAGAAGAGTCGAAGAATTGGTGAGTCCTCATAGCTT
CGAGGACAAACCATTATTTCCTTTATGTCATTACTTTATGTTTTAGACTTTGTATGGGCTGCGTCCCAAGAGTTTTATTC
AAGAGTTTATGTTAGATGGTTTGACACAAAGAGTATAGAAAGACTTTCGCTTGCTTTTATGAAAAATGACTTCGATTGTA
AAAGTTTTAAATTGTTCCATATTTTCATTTCTATTACCTATGTTATGATGCTACGGGCTTGTATGAGACCCCTTCGTGGT
CAAGTATGCCATGTTACATCGAGGGGGTACCCCTGGGTCGTGACATAAGGTCCTACCCATGTTTTACCCACCCAATTTAA
GGGGTCTAATAAGACTAGTCAATTTTAGACATTTCAAAAGCATTAAGGGATTTTAGAGCAAGTTCAAGAGAAGAAACGAG
AAGGATTTCAAGTGTTCTTTCAAAAACTTGGAGATCTCGCCAAGAACAAGTGCTTTTCGAGGTATGTAAGCTTTCATAGT
GTTGGGTTTGTTCGCCCTCATGCCAATCATGTGAATTCATCCATAAATTCGTTCTTGAAGTTGATTGAGTTTGAATCCTT
GAGAAGTTCTTGAAATTTTAGCTGCATTCTTTATAAATGGACTCTTGTTGAGTTCTTGAGGTGAGGGTGTTGTGAATCAG
TGTTGTTATTTATGTATTTTGTGTGGGTTTTTGTTGAATTTGTGTTGGGTTTAAGAATCCAAATGAGTTAGGAGGAAACC
ATTCGATTCTAGATGAGTTAGGGCTTGAAATTGAGAAGAAAGAATTGTCAGATTTTCAAGGCTCGAGGTTGGGGCAATGC
ACCCCCGTAGCGCCTGGGGAGCTGGTTCCCTGCACTTGCAGTGCGCCCCAAAGAAACCCCAAAACTTTTGGGGCTGGCGT
GGCGAGCCACTTTAGCACCAGGGGCGTCAAGCCCCTTTATTCTCCGTTCTTCATCCCGTTTGAGTTCTTTTAAATCGTGT
CTTCACTCTCTTCTTAATACTAACTATCTAAGACTTCATCAATTAGTGATAGATCCTATATATATATATATATATCCTAA
TCATAAATCTTAAATCTTCATTTCAAATTAAAGTAAAAATTAAGAGTAAAGTTCGAGCAACCTTTTTGAGTCCTTTTGTG
AAGTCTTTTACAATCTTCTGGAAACTTGAATTAAGACTTGAGATAATGAGTATGAAAATGACGAGAATTGTCTTTTATGT
TTCAAAATGAGTATAAGGGAACTAAGTATTCCCAAGTTTAAACACCTTTACATTTAAAACAAGAGGAAACCTTGATTTCT
AAATGACCTTATGAGGAGTTTTGAGCATTATCTCTTGTAAGAGAATCTTTTGAGTAAAAATCTCAAGTTGACGATGAGTA
ATGTTCTTATACATTTGAGCATGACTTATATATATTATTGGGAGTAGTATTGAGCACCGATATGGGGATTAGTTCAAACA
ATTCACATTCATCATAAACCATGTAGCCAACATGGGTAACATATTATACTTCTTAGATGATTCCTTATTGCTTTTAAGCA
TAGCTTAGTGGATCCACATAGTTGAAGCGTTTTATACCACGTCAAGGTATAGGATAGTTATGACAATGTGAGTGAGACGC
AATATCATCACGTAACTCATACAAATGGTTGTCGGTTAGAGAATCTCCCTAATAAGTGTAAAGAGTTCATTAATATATTT
TTATACATTTTAAGTTATTGTCTACTGTTTTAAAAGCTTTATATATTGCATCTTATTATCATCGCTTTTCTATTGAGTTG
AGTTGTGTTGAGCTGAGGTGAGTTCAGATATATGTTTATGCTTAGTATTCCCCTTACATGCTCATACATGCAATGTACTA
ACGTCATTCGACATGCATCTTTTCATGATGCAGTTACAAGTGTTCAGGGTTATCAGCAGGCGCTCCGTTGATACCACTTG
CACTTCTAGTTAGCTTTGGTGAGCATCCTTGCATCCGGAGGGTTCCACATTCAGATTTCAGTATTATTAGGATTTCGTGG
GTCTTGTCCCGACTTCCATCATAGTACTTAGATCTTCATAGATAGTAGTAGTTGAGGAGTCTTTTTTTCCATTTCCCTCG
TTGATGTTTTAAAGACTTTGAGTTGAACACTTATGTTCATTTGAGTATTTCAGACATTTTTGAGTTAAACTATTTTTATT
AATGAGACATTATGAGTTGAGTTTGGCATTTGAGTTTCCTATGTAGTTGAGTAAGTCTTCCATTAAGTATTGAGCTAGGC
CAAGTGTTTGCTTGGGGACCAACAATGGTTCTCGAGTGCCGACTATGTCCAGGGTGTAAGCTAAGGGCCTGATAGTTAGT
TTATATGAGGGGTAGTTATGGGTTTTTTTTATCAAGTATGATGTCACAACCCATGGGTACCCCCTAGATGTAACATGCGT
ATAGAACCCCAAAGGACCCAATACAAGCCACTTAGTTTCATAACATAGGAAACAGAAGATTAAGAGTAAAACAATAGTCC
AAGTCCAATAGTTTTTATCAAAGAAAAACTGAAGTCTCACACACTGGTCTCAATATAGCCATCTAGTACAATAGAATGAA
ATTGGGCTTAGCCCATACATCATGTCCAAAAGTGAAATACATAAAAGAAACTATAACAATGAAAGCCCATCCTCGAAGCA
TGAGGACACCAAAGCTCGAAAATCTTGAAATCAATCACTAGCCACGAAACTGATGACCCTGACTGTCGGACGCTACATTT
GAGGGAAATGTAGGCAAGAGTATGTGTTAGTACAAAATAATTTACCAAGTATGATAGCTATGCATAAAACATTTAAACCA
TGCAAGAAGGGGACATTTCATGACATGCAATTAACCAAGCTAAAACAAGATACAAAAGGGTTAGAAAACATAATTCATAA
AACATGGTCAATCCAAGATAACCTCATTTAAGCCTTTGAAAAACATATGAGATACTTCTTGAAGTAACCTTAGTTCATTA
TTAATGTGGGGAATTAGCCTTAACCGACATAGAGACCATGTGAGCTATAACATTATCCCCAAGTGTCTCCCATACCGAAA
AGGGTTGTCCTACTTGCCAAGGTAAGGACCAAACCCTCTAGCTTAGGTGGATCCACTAGCTAAGGTCTATCTCGACCAAC
ATCCTATGGGGGAACATAGATAGGTAAGGGATAAGGAGATTGCTTATAGACACCCGACCTCTACTAATGGGAGGGTTTCC
ATCTCAAATTCCTCTCGGTGCTAAGCATAAATCCCAAGAAATATTCATTCTTACTTGTTCTTATTATCCATTGAAGGGCA
CGTCATCTTGCCAATACAAGCTAAGTCATCATCCATAGAAAGGTATCATCCAATGACCAATCCAAGCAAGGTTTCATTAG
GATATCTCTTAACCTTTGATTCAATTAGGTGAGAAAACCTTTCAACCTTAGAATCCTTACATCATGCTTTTATGTGTTTC
ATGAGAAATCCTTTCAATAACACAATAACATCATCATCATTGATACTTTACTCTCAAAGCACCCTTAAGCATTTTCATAG
ATTTCATAAGAACATGCATAATTCCATAATTCACCTTTCAAGGTTCAAAACCCACTTCCAATCATCAACATTTAGAAAAT
AAGGGTTAGATATGGATTTCATCATAAGTTCATGTAAAGCTATCAATACATTCTTAATTTCATAAAACTCTTCCTTCATA
GTCAAAATCCCACATCACATGATCATAACTTGAAAACATGGGGGAAAACATGGGTTCATAGGGGAATCGTCATAAAATCA
TAATGTTTAATCAATTCATGCATAAGAGATCATAAATAAATCATTTAAATCAATAATCAAAAGAACCGATGACAATTGAA
GAAAACCCTAACTCAATTGGAGAATTCTAACTTTGAAAATAGAGGAATTTTGGAACTCCATGAATGGAGTGAATCCATGG
ATGAAAACTATCATACCTCAAAGCCAAATGCTTATCTTCAATGAAGGAATTGAGACTTCACTTGAAACCCTAGGTTGAAT
CCTTCTTTTTCTTCAAGTTTTAGAGAGAGAAATATTTGAGAGAGTCTTCTTTTTGGTGAATTGAGAGAATAATTTATATT
GGGAAATTTGGGGGCTAAAATACTTATATAGGGGTCTTAGTGAAGGGTAAAATGATGTAGTATAGAGATAAAATAATTAG
GAAAAGACCTAACTACCCTGAACAGTAACTGCCAGCGATGACCCACGGCCACTGACGACGGACCGTCGTTAGGACGACAG
GCCGTCCTGCATGGCCATCAATGGTGGTCAGAAACTCTGATTCAAGGTCTTGGACCACGGGATTTAACCACGGACCATGG
TTCCACAAATGGTCCGTTGGTCCGGCTGTGGTTCTGACCCTTCTTGGGCAGTGCCAAGGTGATGAACCACGAACTACACC
TACGGTCCGTGGTCCCATCCACGGGCCGTGGGTGGCCAACACGGGTTGACACCTGCAACTTTTGGAAATGGGTAATTTGC
CCTTTCTCTAATCCGGGGTGTTACAATATCTCCCCCTTGGGATCATTCGTTCTCGAATGAGATTCAAGATAGTACAAAAA
GAGTCGTAGAGGAACTAACAACCCAACCTACAATGCAATGCATATAACCAAGGAGGAACTATCGACTCCAAGCTAAGATG
TTCTCAAAACATCGTAAGAAGGGTGAAACTAAATCTAACAACTCATTATGCATGCTATGCACAAATCCTCAAAACATCAT
AAGAGGGGTGAAACTAAATCTAACAACTCATTATGCATGCAATTCACAAATCCGAGGAGGAAACATCAGCTCCAAGCTAG
CAACATACTCCAATGCATATATCCAAGGAGGAAATATCAACTTCAAGCTAAAGACATGCTCACAACATCATATCAAGTAG
TACATGCAATTCATACTCATGCTTACATAAACATGTAGAAATAAATCAAATTGACTCATTTTCACAAAATTTGAACTTTT
CATAAATCATGCATAGTAGGGAAATCATGGAAACACATAAGGCACATGACTCCAAAATAAAGGAAAAACCATGAGGAACT
CATTACCTCAAGCTAGAGTAGGAGTAGAAGGAAAGATATGAGGGTATCCGGACATCATATCAACCTCGGCCTCCCAAGTA
GCACCCTCAACTAAGTGATTCCTCAACAATATTTTTACAGAAGCTACTTCCTTATTTCTCAACCTCTTGACCTACCGGTC
GAAAATCTCAATAGAAACTTCTTTATAAGAAAGATTCTCCTTAACTCCCAAACCTTCTAAGGGAACTATGGATGTTGGAT
CACCAACACATTTCTTCAACATAGAGACATGGAAAACTTGATGCACCGATGCCAACTCATCTCCCAAATCTAGCTCGTAA
GCAACCTTACCAACACGTCTAAAAATATGATATGGGCCTATGATGAGTCCACAAATTGGACTCATTTAGGGCTTTATTTT
AATAGAAATAGTGTCCTCAAATGCTTATTTAGTCTAAATATCTGATGAAAACACTTAAGTTTCAGGTATTTGAAGTTTTA
GTGAAAGCATGGACACTTGGGCGCAAAAAAGAACAAAAGGGCTAAAAAGAACAAAGAACCTGAAGCTTGAGCATCGCCAA
GCATGCTTGGCGATTTGCCGAAGGGATTCACTCCGCCCTTTGTTCCAGTACGCGAAGCCAGAAGGAGAAGGATTAAAAAG
GCGATGAAAGGAGCAGTTGGCGCTTCGCCGATCAGTTCTGCGAAGCAAATGTATACCACTCAATGATCCAGAATGCACAG
ATGCTAAAGGAAAAGCACAAACAGTTGTGAACTAGAAGAAGGGTGAATCGCCGAGTCATTCCGCATTCGTGACTAATTAA
CCTCGCCGGGTGATCCGCTAGCACTATTTTTTGAAGTCTATATAAACACTAAAATATTTACTGGTTTTTAAAGAGAGAGA
GGAAAGTCTGAACATCATTGTAATTTTTACTTTAGCTTTGATATTTTCTCTCAAGTTTGGAGAGGGTTTTTGGAGGACTT
GAAGAAGAAAGGAGTTCATCTTCCTCAAATTGGAAGTGGGTCTTCTCTATTCTTCTTTCTTTACTTAAACCAAGGATTAA
TTTCTTATACCCTCTTAATTTCAAAATCATTTTACGTATTATTTCTTATTTCTTGATGTGTGGCTAAAAACCCCATTCTT
GGGGTGTGATTTAGCAAATATGTGTTGATATTATTGTTGGGTTTTGTTTGTTGATAGGTTAGATGTATTTTAATGGTGAT
TTCACCTAGCGGTTGTGGTTTAATTTAATGGGTTTGTAGTTGCAAATACAAAACCACCCATGTGTTGTTGGCTTGCTCGA
GAGAGGTCGCGAAACCAAGACCGCTAGACCTAAGGAGTAGGTCGACATGAGGTTCATCCCGAGAGAGTGAGCCCTAGTCC
CATATTCTAAAACTCAGCTCGAGAGAGTGAGTGGGGTAAGGCGTAGTCTGGCCTTCAAGCAGGAAATGGGTGTCCGAGAG
GAACCCATTTGAAACGGGGTAAGTTGCCCGAGAGGGAACTTATTTCCATCTAAAGCTTAGCCTAGTCACTATTATCTTGC
AAATTTCCTATCGAAAGCATGCACCCAACGATTTATACCAATATATATTGTGGTCACATTCCAAGAATCTCTTCCCATAC
TTGATTTCCTTTATATTTTACTGTTTTGATTTAATCTTGTGACAAAAAACCCCATCGATATTTGACACTTTTTGTGTTAC
CCATCAAATTTACTTGGTTTTATTCGCAAATTTCTCAAACTACAGCTAATTAGAATAAGATTCTAGTTTAACTACTATTT
TCACTACCACTCCCTTGGGACTCGACCCCAACCCTTGGTTGGGTTATTATACTATTGAACGGTCGTAGACACTTGCATTG
GAAGTTGTGTCATTGATTACGCAAACATGAGCCTACATATTGGGGACTAAGCTTCCTTTTCTTACCAAACTTCATTGCAC
CCTTCATGGATGAAATTTTCAAGTAAACCCAATCATGAACATCAAACTCAAGATCCCTTCTTCTTACATTGACATATAAC
TTTTGTCGACTTTGAGCCATTTTCAACCTTTCTCTAATTAGTCAAACTTTCTCTATGGCCTCATGTACCAACTCAGGACC
TATTAGGGCAACACCCACCGCAAACCATCCTATATGAGATCTACACCTCCTAGCATATAATGCCTCAAATGGAGCCATAT
CAATACTCGAGTGATAGCTATTGTTATAAGAAAACTCAATCAGTGGCAAATGGTCATCCCAATTACCCTTAAAATCAATA
ACACAAGCCGTTAACATGTCTTCCAAATCTTGGATAGTTCTCTCTACTTGCCCATCAGTTTGGGGATGAAAGGTCGTACT
AAGCTTGATACGAGTACCGAAACCCCTTTGGAAAGACTTCCAAAACTGAGAAGTGAATTGGGTACCATGATCAGAAATAA
TGGACAAAGGCATTCCATGCAACTTTACCATTTCTCTCAGGTATAACTTGGCATAGTCCTCCACTGTATAGGAAACCTTG
ATGGGAAGGAAATGAGTTGATTTCGCCATCTAATATACTATGACCCAAATCGAGTCGTGTTGTCACCGGCTGCGAGGCAA
ACCAACAAAAAAGTCCATATTCACATCTTCCCACTTCCAAGTAGGAATACTAATGTCTTGGGATAAACCTCCCGATTTCT
GATGCTCAACTTTCACTTGTTGACAATTAGGACACTCAGTCACAAATTCCGCAATATCGTTATTCATCCCATTCCATCAA
TAGACCTCCCGCAAATCACGGTACATCTTGGTGGCTCCAGGTGAATGGAATACCGCAAACTATGGGCTTCTGACAAGATC
TGTTCCCTCAAGTCATCAACATTCGAAACATACAAACGACCTTGATACTTAAGTACCCCATCTCCCCCTTGGGAGAAAGC
CTCAAGGGATTTCTTAAGCACCAATTCCTTTAAGTCAACCAAAATTGGATCAAGACCCCTTGGGAGAAAGCCTCAAAGAA
ATTCTTAAGCACCACTTCCTTTAAGTCAACCAAAATTGGATCAAGATCTTGCTTGGATTTCACATCCTCCACTAAAGACG
ATTCTTAACCATTGTGGACCATAACACCACCCTTGGTAGAGTCCACAAACCGAACACCCAATCGTGCCAATCTATGAACA
TCTCAAACTAACTCTTTCTTGTCTTCTTGAATATGAGCAACATTTCCCATAGATAATCAACTAAGAGCACCTGCCACCAC
ATTTGCCTTTCCAGGGTGATAGAGAACACTCATGTCATAATCTTTCAATAACTCAAGACACTTAATGAGTCCACAACTTG
GACTCACTTAGGGCTTTATTTTAACAGAATTAGTGCCCTCAAATGCATATTTTGTCTCAATAACAGATGTAAATCCTTAA
GTTTCAGGTATTTGGAGTTTAAGGCAAAGCATGGACACTACTTGGCCAAATGGAACAAAATGGCTGAAAAGATGAAGAAA
AGAAGGCCTGAGGATCGCATAATGCAATCGACGAGTCACCGAATGGCCTTAACCTCGCCAAAAGTTCTAGTGTGCTGAGC
CCTAAAGGAAAAAGATCAAGTCGGCGATGAAAAGGAGCAGTCGACGTGTCACCGAACAGTTCTACGAGGCAGTACTATAT
AACCCAATAATCTAGAACGCGAAGATGCTGATGGCAAGAACTGAAAGGTGATTAAGCAGACCAAAGGGTGGATCGACGAG
TTCATCGGCGATCCCGACTAACTGTGCCGAGTGAACCTTCGCAACACATTTTTTGACAACTATATATACTAGTTTGAATT
TTTATCTTAGCATGCAATTTCAGATACAACAATTTTATTTTCTATGTTTTCAAGTAAAGAATATTTTGCTTAGCTTTTGA
AGATTTGAAGACTTCCAATTCCAAGAAACTGGAAGTGGGTGTTGAATATTCTTCAATTTAGACTTGATTGAAGTGAATAT
AAATAATACCCAGTTGATGTTACTTCGAGTTGGTATCATTTTCTTCCTTTTCTCTATGTCTAGCTAAAACCTCAATTCTT
GGGGTATGATTTTGTGAATATGTGTTAAATTTCTTGTTGGGTATTGCTTCTTGTTAATCAATTTGTTGTTTAAATGTGAT
TTTGTTTAGTAGTTATGTTTGAACTTTATGGGATTGTAGTTGCAAATACGATTTCATCTTAGTGTTTTGGTTTGCTAGAG
AGAGAGGTTTTAAAACTAAGACTACTAAATCGATAGCCAGTAGTTATTGGGTCGTCATGGTTTCAACTTGATAGAGTGAA
TCCTAGGACTTTTCCCCTAAATTCAGCTCGAGAGAGTGAATGCGCTAAGGCACAAGTTGTGCTTAAAAGTGGCAACTCGA
TGTTCTAGAGAAACCGAGTTGATTCAGGGTAAGTTGCTCAAGAGAGAATTTACCCCCACTAAAGTCTAGCCTAGTTACAA
ATGTTCAGCAATTGATTATCAATAGCATTTACCTGATTGTGTAGTTTATCCCGTATTCCTATCACATCCCAAGAATTCCG
TCTTTTATATTCGCATCTTTGTATTTCAATGTTTTTGTTCATTAATTGAATACAAACCCCCCATTGATAATTGGCATTTG
TGTCAACCCCTTAATTTATCATGTTTTTACTCGATAATGTTTTTAGTTATGGCTAACTCTAGCATATTCATACTTAACTC
TCAAATTTTAAAAACCGCTCCCTTGGGACTCGACCCCAACTTATTCGGTTGGGTTATATTACTATTGTACAATCGTAGAC
ACTTGAATTGGAAGTTGTGTCTTGATTACGCAAACATAAAAATGGCGCCGCTGCCGGGGAGTGGTGTTACTTGAGAATTT
TGAGTTGATCAAATTTTGCTTTTGTTAGTTGTAGTTTACTCATTTAACTTTCAGTCTTGTGTTTTGCTTGTGTGTGCTTT
ACAGCAGAAGAGGTGAGACTATTGAGCAGAACTCGTGAGCAAATGGAGTTACCTCCATTAGAAGTAATGATGTTCAGGGA
TTGCATCCTAACCTTCAAACAATTGGAAGGTGAATGGATCCATGAGACATGGGCAAGGTTTAAAGAACTGATAACTCAAT
GCCCAACTCATGAAATTCCCGATATAGTCCTTCTTGACTATTTCTACAGAAGTCTTGGTCCTGGAAACAAGGTGTTGACG
CATCAACTCATTCCGGGTGGCATTGCAAAACAACCATAAGTGATAGCAGTCCAACTTCTTGATCACATGGCCGAGAAGAA
CCAAGAAGTAAAGAAGGACTTCATGTTGGCCACGCTGATGACTCAGATGGATAAGTTGGCCAAAAAGATAGTAGAGATCG
AAGTCCTATGCAAAAGGAAGGATAAATACATCCCTCCTCATAAGCGAAGAAGGCCTAAGGACAACGAGAACAAACGTGTC
AAAGGAATGCTCTCAATCATTCTCCACAAGGTAACTGAGCATGATAGAGTACTGGACGAGATGAAGGAGAGCATCAAAGT
GATGAAACAAATGATTGATTCTCATTCCAGATCTATCCAACTGCTCGAAACCCTTATGGGTCGTGTGTTGCCTCACCTCT
ACTCACAGCAAAATAAGGGGTTGCCTAATGATACTATGGCTAACCCTAAAATTGGAAATTGAGTGTTGACTTGCGTCGTG
CCACGACATTAACTAAGGCATAGTTTGGGATGCAACCCAAAACCCCTTAAATGCTTTAGTTTTGTTTTTGTAAATAATGG
TGTGTTGATTTTGTAGGTTTGAGTGTGGAACATGTTTGAAAAATGTAGGATTGGCGAACAAATGATCTAATGGGTGCATC
GCCAAAGAGGTCGGCTTGCTCGAGTTGATCCGTCGTTTGGCACAACACAATTTCAACTTGGAGCCTGTAAAACTCGGCGA
GCCCAAGAGCAACTTGGCGAATCACCGAGGAGGTCGGCGATCCCGATGTAGACCGTTGTTTTGACCCTCACTTTGACTGA
AGGTCCTGTAAATCTTGGCATGGTAAGTGACCAGTCGGCGTGTCACCAAGTAGATCGGCGAGCACGACTAATGTCACCAA
ATGGGCGATAACTAAATGGTTTTAAATAAAGGTTTAAGACTGCTAATTCTTTCACTTTCCCTCACTTTTTATTTGCCCAA
GCTCACACTCCCACTCTAGTCTTTTTATATGTTTGCACGCTTAGAGTATTTTGGTTATTGATCTGTGCTTGGAATTGGAA
CACTTTGCCGCCTAGAATCTCAATTTTATATTATTCGACATAAATTTTTTGTAGACATGGCCAAACCTAAGGTTTCAGGT
GGAAACAGGCCACCTCCAATGAAGGGAAAGATGATCGTCTCCAACGTAGAGGCAGTTGCATCCAAAGGCAAATTTAACAA
ACCTTCCACATCTGGTGGGAAGGAGGATAAAGAAAAGGGCAAAGAAGCTCGGGGAATCTATGCATCTTCTTGTTGGAAGC
CCATTTCAACTATTCCATGAAACCCTGATGTTCCTTCATGAGCTCGGGGGTTCTATGCAGTTGTGCCAGCCTTTTGGGCG
GATTCGCAGGTGGCCATCCCTAGTGGGCTTGGCACTGTTGATGCTTTTGAGATAGTTCCAGGTACTGATGCCCAAATCTC
GAGCACTACTCTGGGCACTGAAGCCCCGACAGATGGAGCGACTGCATAGATAGGATCCCCTCTTTACCTCCCTCTTTGTC
TTACTTTATTTTTGGCTTTTGGTTCTGTTTATTTGCATTTGAGGACAAATGTCTTTTATTTGTGGTGGGGTGAAGCCCAT
CTTTCTTTTGTGATTGATGCTCTGATTATATAGTTGTGTATTTGGGTCATTTTGCTTAACATTATGTTATACACTGGTTT
TTCTAGAAGGTGTGAGCTTGTGGCTCCTTGATTTCTAATTGAAAATTATTTTTGATCCTTCCGAAATAAATAAAAATTGC
CACCTCTTGTATGTGTTGAATGTGGTTGTTCACTCGCAAATTTGAGTATCGGTCACGGTCAATACCGATGACTTGAATAG
TGCTCATAATCGAACAAACATGAATGTGCAGCTACGATGAGGCCAAATGAGGTTGCATAGACAATATGTGAACTCTTTGC
ATCTCGCTGTGACTAGCCAATTATCAAATCGAGTTTATTGTTATGATCGTTGCACACTAGCAAAAGTGTGGAGTCTTGTT
TGACTTTGGTATCGATGCCTTGTGTGATGAGCTTACTGTGAACCATGCATGATAACACCTAGAATTTTCCCCGTTGGTCC
GGTCGACCAAGTAAGGCTATCTCTTGATATAATCTTAGGCAACTTCGAAGAGTGTGAGCCAATTTGACATATACCTCTTT
TGTGGCCTACCTTGTGAGTATGTGAACCTCTTTTGAACACCCCTTGAACCATAGCTTTCCTTGGAAGAAACTTGATGAAA
ACATGACCTCCCTTAATCCATTACCTATAATCCTCTTGATTTGTGGTTGAGTGAATATCCAACTTAGGCCAAAAGCCTAA
GTTGGGGGTGTTGTGAAAAGAGAAGGCAAGTCAAGAAGTGCAAGAAAAGTCTCTTTTAGCCCATGGTTTTGAGAAAAATG
GAACCCCTCCATATAAAATAAAAAGAGAAGAGAAAGAAAAGAAAGAAAAGGAGAAAAAGAATGAAAAAGTTATGGAATAA
AGTACAAAAGAAATGGGGTTTCCGAACAATCCATGGAAAGTGAATACTAGAATGACTTATGAGCACTAAAGAAAATGATG
AAAGAAGAGGAAAGGAAGTGTTGTGAGCACCACATTGCATGAGGATGAAAGTCACTAGGCCTAAATTACCATACCTTTGC
ACTCAGCCCCATTACATGCCTTGAAAAGACCTTTTTGATCTTGAGTAAGCAGAAACAATTGTCTATTGGAAAATATGGGC
AAACCTGTGGGTGAAAGCATGCATTGTGTTCTTCTTTGTGACTGTGAGCATTGCATTTGATTCCGGAACTTTAAATTGTT
GAACCATTGTGTGTGAATATGGAATCATTATTTTGTGTGAGGGCATTTGATTTTTTTTGTTGAGCTTGAACTTGCATTTG
AAGCAAGTATAGTGAGCTTGAGATTCTTTGATAATGGTGTGTCAAAACTTGAAACTTTGAGTGCACATTTGATCTACGCA
TGAGTAAATTGAGTCTTGTGTGTGCATTCATGATTGAGTCTTGTGTAGCACTATTTGAGACATCCTTTTTGAACTGCCGA
ACTTGAGTTTTACTTGAGGACAAGCACAAGTTTAAGTTGTGGGTAGAGCCGTCAAAATGGGATTAGCCCAAGGGGCCGGC
CCAACCCTATCCGTTATTGGGGTAGGGTTGGGATAAGATTTTTCAAGCCCATTTAAAACTAGGGCATATAAGCCCATCCC
ATATAAGCCCTTGGCCCTTGAAGCTTGATTGGGGCTGGGCCGGGGTCGGCCCATTGGCCAAAACTGTTTATTTAAGAGTA
ATTTACAATAATCTCACTAGTATATAATCTAATTATTTGAATACACACTATGCTGTAATATTATGAATCTTCGTACCCAG
ATACATGTATCTCAGAATATATGGACTCAAAAGTAGGTCAATTTATTCTAGATACACTTTATCCAAGTAGATTTGCATGT
ATCTAAGATACAGATACAAATCTCGTGCCCTCGCCTCCCTCCCATCTTGGTTGTCACTCTCTTATCTCACTCATGTATCT
GGTATGGGAGATACATGTTAATTACACTAGATTTTTGCTAGTATTATTGAAACAACACCATTATTTGCCATATTTGATTT
GAAAATCTTCTCATTTTCTTGATGTTATAAAATTATATGTTTGAAAAGAAAAAAAGGGCTAGCCCGCCCCAACCTTCGGC
CCTTCTAGGGTCGGGTTGGGTTGAGCATTTTTAGGCCCTACCAAATGAAGGCCCGACCCTCCCCAGCCCTTCAAATTCCT
TTTCCCACGAGGCTCGGGCCGGGTGGGGCTGGCCGACCCTTTTTGACGGCTCTAGTTGTGGGTGTTGATGAGTCCACAAT
TTGGACTCATTTAGGGCTTTATTTTAATAGAATTAGTGCCCTCAAATGCATATTTTATCTCAATAACTAATGTAAATACT
TAAGTTTCAGGTATTTGGAGTTTGAGGCAAAGCATGGATACTACTTGGCAAAAAGGAACAAAACGGCTGAAACGACGAAG
AAAAGAAGGCCGGAAGATCGCCTAATGCAATCGGCGATTCGCCGAATGGCCTTAACCTCACCCAAAGTTCCAGTGTGTTG
AGCCCTAAAGGAAAAAGATCAAGTCGGCGATGAAAGGGAGCAGTCGGTGTGTCGCCGAGCAGTTCCGCGAGGCAGTACTA
TATCGCCCAATGATCCAGAACGCAAAGATGCTGAAGGCAAGAGCTGGAAGGCGATGAGGAAGACCAAAGGGAGGATCGCC
GATGCAACTAACTGCGCCGAGTGAACCTTCGCAGCACATTTTTTTGACAACTATAAATACTAGTTTGAAGTTTTATCTTA
GTATGCAATTTTAGATACAACAATTTTATTCTCTAAATTTTCAAGCAGAGAATATTTTGCTTAGCTTTTTAAGATTTGAA
CACTTCCAATTCCAAGAAATTTGAAGACTTCCAATTCCAAGAAATTTGAAGACTTCCAATTCCAAGAAATTTGAAGACTT
CCAATTCCAAAAAATTGGAAGTGGGTATTAAAGATTCTTCAATTTAGACTTGATTGAAGTGAATATAAATCATACCCAGT
TGNNNNNNNNNNNNNNNNNNNNNNNNNNNNNNNNNNNNNNNNNNNNNNNNNNNNNNNNNNNNNNNNNNNNNNNNNNNNNN
NNNNNNNNNNNNNNNNNNNNNNNNNNNNNNNNNNNNNNNNNNNNNNNNNNNNNNNNNNNNNNNNNNNNNNNNNNNNNNNN
NNNNNNNNNNNNNNNNNNNNNNNNNNNNNNNNNNNNNNNNNNNNNNNNNNNNNNNNNNNNNNNNNNNNNNNNNNNNNNNN
NNNNNNNNNNNNNNNNNNNNNNNNNNNNNNNNNNNNNNNNNNNNNNNNNNNNNNNNNNNNNNNNNNNNNNNNNNNNNNNN
NNNNNNNNNNNNNNNNNNNNNNNNNNNNNNNNNNNNNNNNNNNNNNNNNNNNNNNNNNNNNNNNNNNNNNNNNNNNNNNN
NNNNNNNNNNNNNNNNNNNNNNNNNNNNNNNNNNNNNNNNNNNNNNNNNNNNNNNNNNNNNNNNNNNNNNNNNNNNNNNN
NNNNNNNNNNNNNNNNNNNNNNNNNNNNNNNNNNNNNNNNNNNNNNNNNNNNNNNNNNNNNNNNNNNNNNNNNNNNNNNN
NNNNNNNNNNNNNNNNNNNNNNNNNNNNNNNNNNNNNNNNNNNNNNNNNNNNNNNNNNNNNNNNNNNNNNNNNNNNNNNN
NNNNNNNNNNNNNNNNNNNNNNNNNNNNNNNNNNNNNNNNNNNNNNNNNNNNNNNNNNNNNNNNNNNNNNNNNNNNNNNN
NNNNNNNNNNNNNNNNNNNNNNNNNNNNNNNNNNNNNNNNNNNNNNNNNNNNNNNNNNNNNNNNNNNNNNNNNNNNNNNN
NNNNNNNNNNNNNNNNNNNNNNNNNNNNNNNNNNNNNNNNNNNNNNNNNNNNNNNNNNNNNNNNNNNNNNNNNNNNNNNN
NNNNNNNNNNNNNNNNNNNNNNNATAAAAAGGATCTAACAACATATTCGGAAGAACATCAAACCTCACAACCACGTATGT
CGTCACAAAAGATAAGGTAGCACCAGGATCAAGTAAAGCATAAACATCGAGATGGAAAACTTTCAACATACCGATAACCA
CATCGGAAGAACCCTCTTGTTAACCGTGAGTCTAAAGTGAATAGAATTGGTTTTACTTAAGTGCATCAGAACCCAAACTA
TTAGAAGGAGCTTGATTTCCATCTCTTCCTTTAGTCGCAATCATTGGGTAATCCCTCATTTTATGACCACTCTTACCACA
ACCGAAGCAACCATCTATGCCGGCTAGGCACTTACCCTCATGTTTCTTTCCACATCTAGTACAAGTAGACATAGGCAATG
AAGATCCAAGAAATTTGGGAACTCCATGAATGGAAGGAATCCATGGATGAAAACAATCACACCTCAAAGCCAAATTCTTA
TCTTCAATGAAGGAATTGAGACTTGACTTGAAACCATAGGTTGAATCCTTCTTCTTCTTCAAGTTCTAGAGAGAGAAATA
TTTGAGAGAGTTATTCTTTTTGGTGAATTGAGAGAATGATTTTTATTGGGAAATTTGGGGACTAAAATACTTATATTGGG
GTCTTAGTGAAGGGTAAAACGACGTAGTATAGAGATAAAATAATTAGGAAAAGATGCAACTACCCCTGAACAATAACTGC
CAGCCATGACCCACGACCACTGACGACGGACCGTTGATCAGGATGACGGGCCATCATGCACGACCGTCAATGGTGGTCAA
AAAATTTGATTAAGGGTCTTGGACCACGGTCCTCAACCACATCGGTGGTTCCACTAATGGTCTGTTGGTCCTGTCGTGGT
TCTGACCCTTTCTGGGCAGTGCCAAGGTGATCAACCACAGACCACACCTACAGTCCGTGGTCCCATCCACGGGCCGTGGG
TGGCCAGTGTGGGTTGACACCTACAGCTTCTGGAAATGAGTAATTTTCCCTTTCTCGAATTCGGGGTGTTACATATGAAA
AAGGGTGGAAGTTATGGAGTTGTTATTTATGGTTGTAATAGTTAAGGGTAAATGGGATTGGTAGGATGAATTTTAAAAAA
TGAGGGTTCTATTTGAAGGGGTCACGGGTTGGGTCATTTAATTTCGTAGTTATTTTGGCTTGCTTTAGTTTAGAAATTGG
TGATTTTGATGTGGTTTTTTTCATATTTGCACGAATATGTAATGGAGAGTTTGATTTAGGAGATATTTGAACAAACCAAG
TGAACTTGAGGCAAAAAGAGGTCAAGAACTGAAAATGCAATATCTGGCAGGGGAAAGTATCATTCACGAACGCGCTTGAA
GAAACCAAGTGAGCTTTATCTGCCTATTTGAATGTCTTCATTTAGGGGAAGAAGTTTGCTAAACCTGAACTCAAATTATG
CATTGAGGAGTTTAAAGAAAATTTGATTAAATTCGAAATTGAAAGGAAACAATAACTCTCTACCAAAAATGCTCAAAGCC
ATCAACAGAAAGTGGAGAGCTTGGAGAACATCACGGTGATTGAAAAAGAAGAAGTGGAAATCAGTGAATCTCAAATTACT
GGTGCCTACACTCTATCATAAACTCTGGCACAGTCGTGGAACAATTTAATCCTCCTTAATCTCCTAGCGCAATGCCTTGT
TTGAAATACTTGAGTCCATCTTAGCTACTAAATCTCTTGAAGATCTTTGTGCAAGTTAACTTGCATGTAGGGTAAGCATT
ATTCCAAATATCTATGTTCACCTATCTCATGTTAGTGCCTTCTATGTTCTCTTTTGGGTAATTGAGTTTGTTATTTTTAG
TTGGTCTACGTTTGTGTTATTTTTTCTGAATGGTATGTATCTTCTTCATAATGATGATCACCCTAATCTATCATGCAGCA
CTGTCTAGAGATGCTTAGTGTGTTTCTTTCCCCGGCTCCTTACAGTAAAATGTACTTTTAAATGATACTGTAAAATGAAC
TTATCATTGAAAAAGAGGATTCGTTCTTCTCTAACAGGGATGCGAACAGGTTGGGGGCAATACTAGAATTGATTTTGTAA
ATAAATTGAATTCAACTCTTTGATAGGCGTTTTTCATATTGGGGAAGATGTCCAGATTATTTTTCTCCCTGCATTTCTAT
CATCACATGGTAATGATATAATTCAGATATTTCTTTAGATATATCCTATACTCAATGTGGGCTTATTTGTCCTAATCTTT
TCTTATATAATTCCAATCATTGTGAGCTAAGATTTACATCTACTTGCATCTAACTTTGTTGGAATTTGATCTTTTTTAAT
TGATTCTATTAATTTTATTGTATTTCTTTCAGCTAGCTAATTGTTCTAGTTGGTGTGCAGAGGTTACCTTTTTGGTTATT
ATAATAGTTTCATTTGTTATTGGTATCTGACTTGATTATTAAGTGAAAGCTTCCTATTTTAAGGTGCTTAACAGTTCTTT
CATAAAAAAGATGGCCTTACAATTTTCAATTGGAAAAAACTGTTTTATAGTTCTTCTCCAATTATTATGTGTTAGCTTTA
ACTTTTTCTCAAGATTAATTTTTTTTAAGACACGATGTGTTCCTCTGTTGTTAAATTCACCTTCATTTCTCCTTTTATTT
TCTCAGCCTCTCTCACTTAGTAAAGAATTCTAGGAAATGACTAATCATGGATTAAGCCTGTTGTGGATAGGCTCTTTCCA
ATTTTCATTGCTGTGATCTGGTTCCTTGTCGCATTGGAGATACTTGTACTCCAAATTGTCTCCATTTTCAATTGAAAAAT
CAGTAGGGGGCTTAAATCAACTTGCACCTGAGTCTATCGATGACCCGGGTGGAATTAATGCCTGTAAATGATAATGCCCT
CTGTTCCTATTTTTTTGGCACTTTCTTTTTGACCTCCTTGAAAGATTAGTACTTCTATATATTTAGAAACAAGCTAATTT
CTACATCTTTATTTTGCCTATGACTTGACATGCATGTCCCACTACATTCAAAAACAATGTGTCGTGATAAGACTATTTGT
AATTATTTGGTCAACGAGAAACTTTTGGCATTAAAGCACAACTATCTTATGTCTCAAAAACCATACCCACTTATTTTTTG
AACTGTGTGTCTGCGTCCATTCAAACTGTGCCAAGCAAATTGAGACAAATATAGTGTTTCTTGATCTTTATGTGTTTGGT
CTTTCCCTGTGATCTTTCATCTGCATCTTGGTGTCTTTTGTATGCCCTCTATTTTTGTTATAATCAAGAATTGTGTTGCA
GCTTAAATAATATCAATGGATGCTCATGTCACTCTAAATCCTTGCAGCTCTCTATAGCTAGATATTTTGATTTAGCATCA
TAAGTTCCAAGATGATCGACCATTGTCTTTATGCATGTAGATAGTTCTTATGGATAGTTGAGAACACTGATCCTCATTTT
TTGTCTCTCTTATACTCTCTTTTGGGTGGCTTTGCGATGCGCCAGTATATTTCAGAACTTCTGCCATTAATTGTTGAAGC
TCTACTGGATGGGGCTGTCGTTACCAAATATGAAGTGGTTGTTTCAACAATTGGTCAAGTTTTACAGAGTACAGGGTGAG
TGGTTTATTCAACCTTTCATTTCATCATTCCTTTGCGATCAGTCATTTACTTACTATTTGTTTTGGTTCCTAGATAATCT
ACAATTGGGGATTATTTCTAATATTTTTTTTGTGGCATACTTACTTTTCCTTTCCTTTGGACTGTGATGTGCTATATGTA
TTTTCAAATTTATCATTTTTGTTGGTATTCTTCACCACACAAGGCTTCGGTGCACTAATTTAGCTGTAAATTATACAAAA
TCTTGTTTGACCAATTTGTTGTTTGTAATGTTCAAAGATATGTCATTACTCCATACAATGAGTATCCTCAGTTGCTTGGG
TTTCTCTTGAAACTGCTCAATGGTGAACTGGCTTGGTCAACAAGAAGAGAGGGTTTGAAGGTAACTGCAATCCTATTGGT
CCAACATATATATTTTCTTTGGATTAGTCAGTACTTAAGTTCATTGAGGATGAATTTTGCAGGTTCTTGGCATCATGGGT
GCTTTAGATCGTCATCTGCACAAGCACAATCAGCAAAGCTTACCTGGATCCCATGGTGAAGTTACACGGGTGACTGGTGA
TTCTGGTCAACATATAAGATCAATGGATGAGTTGCCTATGGATCTTTGGCCATCCTTTGCAATATTTGAGGATTATTATT
CCACTGTGAGACTTAAACCTTCAACTTTTTATTTCCTTTTATGGATTTCCTAACTAGCATCTACTGTTGAACGTTGCAAT
CAACTCACTCGTGCGAATTCTCAGGGATCTATCTCTGTCAAGTTACCACCAAAAAGTGGTTGGATCTTATATGTTTATTT
TCAAGGTCTGGAGACTCAGTTGGGAACCTCATTTCTCATTGTTTTATAATTGTTTCTTAAGAAGGATTCTTGTATTATTA
TCCTGTTTTGCCTGTTTCTTCTTTTGACACTGGTAGTAATTCTGGGACACTTATTTGTTTCTGTCTTCTGACTTTTGCAT
TTATAGTCAATGGGCCTGGCGTGTGTCCCTTATTTGCCTAAGGTTAGTCCACTATCTCACATAACGAGGATATATATGTG
AATTGTTGCTCACATTCCATTGTATAGCTTACTTTATCAATTTGGCTGTAAGTTTATGTTCAAAAATGTGAGTTCATCCT
TCCCCAGGTGTTTCATCAAATGTGGTTCTTTATCCTGTAACAAATAGTTCACTTGGTTGTCCACGCCTGGCAGACCTTCC
CATTTGCATCGTTTTTTTATAGAACAAAGGTGAGAAAAAGAACCTGAGCTGAATAAAGATATCTCAGATCTTTAGTTTTT
TAACTTATAAAAGTAGGGGACAACCATCCAATGACACGGGGAAGTTGAGAACTTAAGTAGAATATAGTGAATTTTATTGC
TTGTAATTAGTATACCCTTATTTTCCCAAACATTAGTTGTGGATGATTTTATCAGAGATGCTTATTTATGATTGTATCTA
TTATTTTTCTGTACCCATATGTGAGGATGGTCTAAAGGAATTTATAACATGGAAACTTGGAACCTTGGTATGTATTGCAC
AACAGGTAACATTTTGTTTTAATCATATTGCATGTCATGTTGTTCTTTTGGATTGATTATTTTCTTAAGGTCTGTTGAAT
GATTTTTGTTTGTAGCACATCCGTAAATATATGCCAGAGTTGCTCTCTCGGATATTAGAATTATGGTCATTGTTCAGTTT
GCATGTTGCTAATAGACCTGTTCACATTGCTCCAGTAGGTTGTAGTTTCAGTTGGTATTAACGTACTACACATACTTTTG
ATGTAGGTCATTATAATTAGATGCTTTGGTTAATGATCTTACTGGTCATTTTCTTTTGTTATTTTAAATTTTGCATCTCG
TGGAGGAACTTTGCTTGGTACTCAATAATGAATTCAGAAAGTATCTTTCTGATATACTTCCTTGTTGTATTCAAGTTTTT
ACTGATTCGTGAGAGGTTTAATGACTACACATATGTTATTCTTATTCTCCACACCCTTGAAGTTTTTGGTGGTTAGTCTT
CCTTGGTTGTTTATGGTCCATGCCTTGGTTAGTATCACTTTGATGTTGATTGTAATGGTCTCACCTTAATGTGCAGGTAC
ACTAGATGAAGTAAGACGTGGTGCAGTAAAAAATCTTACAAGATTGATACCTTGTGTCCAGGTTGGTGTAAAAGGGACTA
AGGGAATGCTTCTAAGTTTCATTGTTTCCATTTGATTACTTGTTTTCCTAAACTCTTTTTCTTTTCTCTTCATTTCCATT
TTGCAGGTTACTAGACACATATCTTTGCTTGTGCATCACTTGAAGTTGGTCTTGGACGGGTTTGATAGTTATTTTCACAT
TAATATTAATGATAATGTATGAGATTTATTTTTTTCGAATCAATAGATAACAAATGAAATGATAAAGATCTACTATTTGT
GGGTTTTGATGTTGACTTTAATGAGTACACTCTCAAATATCAAATTCTGACCCATATGTATTTAACTTACATGCACTTAT
ATAGAACTGAACCTTGAACTCAGATTGATTACCTTGGAGTGCATACTAATTGCAGCTTCTACTTCCTTTTACTGAAGGTT
ATCCAATAATTTGACACAACTGGCTGGAAAATTGTGAAGCAAACATTAAAATTTAAATCATTATATTAGTGTTTCAATTC
CAGTCAATATTGCAAGAGTTCTTCTCATGTCTGTGCAAACTTCATTTTGAATGCAATTCCCTTCCTTATGTCATGAACAA
TACGATTCTACTACTGCTATTTTTGAAAACTCGCTTGATTATATCTAGTCATTTTTGACCTTATCCTTTCTGTTATAATT
CTAAAGCAGACTGAATTGTGAGTTTTTGTAACTGATAAAGCTTTGTTGTAATGACCCTCAAAATAAAGTAGGAAAAAGTA
GAGCCTCACATGGGTTTTATGCATTAATAACTTGTTAAAATAATGAAGAATAGCCTTTTAAGTCAGTTTTAAAGAGTTTA
GAAGTCAAACGTCAAGGGACGACCAAGACGTTCGGAAACTAGTCTTTTAGTGTTGGTGTGTTCTAGTATGTTATTCATGT
TTTTATGTGTTGTTTTGAGTCTAAAATCAATGGAGGTGACCCTAGTGTCTTAATAAATGTTTTTAGGGTCAAAATGTTTG
GATATGATTCCCCGGGGGCCACCCTAAGGGTCCCCGAGGAGGACCCCAACCTTGGCCAAGCAAGCTGCCAAGGCAGCTTG
AAGTTGTGCTTGGAGGGAGCATGTCCGCGTCGCGGACTAGCTCCACCAAGGGCCAAATGTTTGGTCCGCGTCGTGGAGAT
GTCGCGGAATCTACTATCTCAAATTTAATTTCCAGAAAACTTGTGGGAACACCTCCGTGTCGCGAACTTGTTTCCCGACG
AAATCTGTGAAAATAAAACTCAAGTTTGACTTATTTCAAAAGGTCCAACTAAGTGAGGGGTAGTTTGGGTACTTTGGGGA
ATTAATATAAACGGTTATTCTACCTATTTTAGGGTATTTTAAGTTGGTTAAAACCCCAAAACCTAAAATTAGACCCCATT
CTTCAAATTGACCCTTCCCTCTCAAAATAGATTTTCTCAAAAACTCCATTGAAGACCTTGATGAAGCTCAAGCTAGAAGA
TGGGTTTTCAACTGATTTCTTCTTCAATTTCATAGGTCTTCAATAATTAAGGTATGGTGACTCTTGATTCTTGAATAACC
TCTCATTCAAGGAGTTCTATCAAAGATTTTCAAAAGTGATTCAAAGACCAAAATTCCCAATTTTCAATCTAAACATGGGT
TCCTTGTCAAACGATTTTATAAATCATTCTATTGATGAATTAATGTTTTTAAGACAATTTTCAAAGGAATTCTTGAAGAA
CCCATGATCCCCAAATTCTCAAAAATTGGCCTATGATGTGGGTCTTTGTGAATATGATCTCTATTGCTGAAATTATGTTT
AGATTAGATTGTATTGATGTTTATTATGATTGTCTATACTTATTCATGTTGAATTGTTGGTATATTGATGAGTTGAGAAT
TATGGCCTTATGGGAAAAGTTGTGGGTTGATTCCTTTGTTTATAGAATTGTACTTAGATCATGTTTATGTTATTGAATTA
CATTGTTGATTTCTATTGCTACCTATGTCAATTGATTATGAATTGTTGAGGATTGATCCATGGTAATCATGGCTTGGAGA
ATTGGTAAGTTCACCTAACTTCTAGTCTATAGTATGAGAATTGATGTTGTGAGGTTTGATCCTCTTATGGTGGAGGTGTT
TACTTCTTGTCTATCTATGCATGTTGAGATCATGGCCTTGAAGGCAATAGATGTGAAGTGAATTGATGATTATGATGCCT
ATGTTTATAAAGTTGTGCTATGAAGGTTATATATGAAATCCTCAATGCTAGCATGATGTTTAAAGTGTGTTGATGATGAG
GAGTATAATGTGAATGATAATGTTAGGGATAAGGTGTGGTCTACATGATTGATTATGTTAGGTACTATTGTGGAATGACC
CCTACCTATATGACCCCTATATGAATGTTTGATCATATACATGTTAGGAATACCTATTCAATGTTGAATGTGTCCTTGTC
TCCTATGATGAAGTGTGGGTGTGTGATCTAGAATCCCTAAGGGCTTTATATGTGAATTGCTCATGAATTGGGGACATTGT
GAATGTGTTGTGATCCCTTTAAGGGAAGAACACTCAATATCAATGTTGTTGCTAATATGTCACTATGAGGACCAATATGC
GCACACACACACTCTACAAGTATAACTATGAATATGATGTGTTATGGTGTCTATTGAAAGGTTAAATCTTATATGCACCC
TTACATCTTATTATGCATGCAAAATGTATGATTAGCAAGGTATGAATCTATGCTGTATAAAGGTGTTTATGTGAAAGGCT
TTCTCACATATGTACACACACATGAATGAATGAATAAGGTTTATGATAATCTAGTGAAAGTGAGTCTCTTGAAAGGTGTC
CTCAATTGTACTCTAAACTAGACCATGTTATGAATATGGTATAATTATGTGAAAGTTCATTCTCACATAATGTAGGTTCA
ATGATGGAAGGTCATTCTCATCTTAGAAACCTTTGAGCTATATGATATGAGGGATTAAGTCCTTAAAGCCTACTTTATGA
ACTAATGTTAAATAAAGGCTTAAAGACGTTTAAAAAGGGAGTTGGAGCTTCGCACCAAGTGAGCATCAAAACTGAGAGTG
GGGCCTTCACGTTTAGCAAGTCCAGCTTCCCACAGGAAAACCTTCACATTTAGCAAGTCCGGGTTCCAAACATAGATGTT
GTCTCATGAGATGGAAACCTCCACGCTTAGTAAGTCAAGGTTTTCAAGTAGAAATCTCCTTGTTCCATAACTACGTGCCC
CCGTAGGTATTAGCTTAGTGGATCCACTAGATAGCTATTATGTATGTAGGTCCTACTATGGCAAGTAGTACCCTCTCTTT
TCAGGGTGGGAGTAAAACACCGGATTCAATGTAGCTCACATGGTCTATATCGGTGATGGCAATGTCTCCCTAAAGTTAAA
AATGAACTAAGATAAGAATATTAACTCTAGTCATGATTTCTTGAAGAGTTACTTAGTGTAGGTAGGACTACGGACCCTAC
TTATGCATTGCACAAGTGTAGTCTAAGGGAGGTTATGATTAGGCTATTTATGTAATGAAAACTATGGTGTATATATGTTA
ATAAGAAAGCAAGTTAAGGTTGACTTTACTTATGTCAAGACATGAAGTATGTTTATGCATGTGAATTACACTTATGACTT
CTTAATGGGTTTGCTTAGTATATGTGGGGGTATGGGACTCCATGTGTACATTGCACAACTGAGCTTGTGAAGGGGTTGTG
AGGGTGGTTTACCTATGATATGAACTAAATGGGTTTTGACTAATACAGTAAAAGAATGAGTCCTTATATGATGTTATGAA
GTATGTTGGTCTTATGTCTAAATGAAGATGTTATGACTTGTTAAATATGATGTACCTAGTCTACGGTGGCTTCCAAGGAA
CACTTGGTGTGAGTAGTATTATGGGATGCTACTTGTACATTACACTAGTGTGACTTGGGGGTTGTCTTAGGTGATGGTTC
CTATGTGAAGACAATGCCTTATGGTGTGCATATGACTCTATGAATATATGTGGTTGGATTGATGTGGAAATCGTATTGTG
ATGCCAATCATGGCTATGTGTGACCTATGAGGTTGTGAGCATTACATTGAAAATGTTGTATGGTGGTGTACTTCTCGTAT
GGTAAGATTCGTTATGGTAAGAATGAAATCCCTTTTTTAGCATGATGAGTTGCTTTATGGTGATGGGTAATGATAGTAGA
AAGTCATGGTGAAGATTTGAGGAGTTTTGCAGAAATGTGGTAACTAGTATAAGTTGAAAGTTATTTTTTTCTTATGAGTG
ATGCTTCATGGTTGCCCTTGTGTGAATCGGAGTTCTTGTGTAGGCTTGCCCTAAGAGCAGAAAAAGGGGCTTTGTTCCAT
GAGTTAGGATAGTGTTTTGCTCTAAGGTTAACTTGGAGAGTTGCATGTACCACTTAGTTCATGGGAAGGACAAGAGAATA
NNNNNNNNNNNNNNNNNNNNNNNNNNNNNNNNNNNNNNNNNNNNNNNNNNNNNNNNNNNNNNNNNNNNNNNNNNNNNNNN
NNNNNNNNNNNNNNNNNNNNNNNNNNNNNNNNNNNNNNNNNNNNNNNNNNNNNNNNNNNNNNNNNNNNNNNNNNNNNNNN
NNNNNNNNNNNNNNNNNNNNNNNNNNNNNNNNNNNNNNNNNNNNNNNNNNNNNNNNNNNNNNNNNNNNNNNNNNNNNNNN
NNNNNNNNNNNNNNNNNNNNNNNNNNNNNNNNNNNNNNNNNNNNNNNNNNNNNNNNNNNNNNNNNNNNNNNNNNNNNNNN
NNNNNNNNNNNNNNNNNNNNNNNNNNNNNNNNNNNNNNNNNNNNNNNNNNNNNNNNNNNNNNNNNNNNNNNNNNNNNNNN
NNNNNNNNNNNNNNNNNNNNNNNNNNNNNNNNNNNNNNNNNNNNNNNNNNNNNNNNNNNNNNNNNNNNNNNNNNNNNNNN
NNNNNNNNNNNNNNNNNNNNNNNNNNNNNNNNNNNNNNNNNNNNNNNNNNNNNNNNNNNNNNNNNNNNNNNNNNNNNNNN
NNNNNNNNNNNNNNNNNNNNNNNNNNNNNNNNNNNNNNNNNNNNNNNNNNNNNNNNNNNNNNNNNNNNNNNNNNNNNNNN
NNNNNNNNNNNNNNNNNNNNNNNNNNNNNNNNNNNNNNNNNNNNNNNNNNNNNNNNNNNNNNNNNNNNNNNNNNNNNNNN
NNNNNNNNNNNNNNNNNNNNNNNNNNNNNNNNNNNNNNNNNNNNNNNNNNNNNNNNNNNNNNNNNNNNNNNNNNNNNNNN
NNNNNNNNNNNNNNNNNNNNNNNNNNNNNNNNNNNNNNNNNNNNNNNNNNNNNNNNNNNNNNNNNNNNNNNNNNNNNNNN
NNNNNNNNNNNNNNNNNNNNNNNNNNNNNNNNNNNNNNNNNNNNNNNNNNNNNNNNNNNNNNNNNNNNNNNNNNNNNNNN
NNNNNNNNNNNNNNNNNNNNNNNNNNNNNNNNNNNNNNNNNNNNNNNNNNNNNNNNNNNNNNNNNNNNNNNNNNNNNNNN
NNNNNNNNNNNNNNNNNNNNNNNNNNNNNNNNNNNNNNNNNNNNNNNNNNNNNNNNNNNNNNNNNNNNNNNNNNNNNNNN
NNNNNNNNNNNNNNNNNNNNNNNNNNNNNNNNNNNNNNNNNNNNNNNNNNNNNNNNNNNNNNNNNNNNNNNNNNNNNNNN
NNNNNNNNNNNNNNNTGATTTCTTATGATAAAGTTGCATAACGTACTTTAATGAGATAGTTGCATGTTGTGTTTCTTTGG
TGTTTGAAATGAGAATGTTGATTATGACATGATTTCCTTGTATATGCATATCAATATTGTTGCTCATATGTCACTATGAG
GACAAATATGCGCACACACACTCTACATGTATGCTATGATTATGATGTGTTATGGTGTCTATTGAAAGTTGAACTCTTAT
ATGCACCCTTACAACTTATTATGCATGTAAATTGTATGATTAGCAAGGTATGAATATGTGTTGTATAAAGGTGTTTATGT
AAAAGGCTTTCTCACATGAATGAATGAATAAGGTTTATGATAATCTAGTGAAAGTGAGTCTCTTGAAAGGTTTCCTCAAT
TGTACTCTAAACTAGACTATGTTATGAATATGGTATGATTATGTGAAAGGTCATTCTCACATAATGTAGGTTCTATGATG
AAAGGTCATTCTCATCTTAGAAACCTTTGAGCTATATGATATAAGGGATTAAGTCCCTAAAACCTACTTTTTGAACTAAT
GTTAAATAAAGGCTTAAAGATGTTTAAAAAGGGAGTTGGAGCTTAGCACCGAGCGAACATGAAAAATGAGAGTGGGGGCT
TCACGTTTAGCAAGTCCGGCTTCCTACAAGAGAACCTTCACGTTTAGCAAGTCTGAGTTCCCAACATAGATGTTGTCTCA
TGAGATGGAAACCTCCACACTTAGTAAGTCAAGGTTTTCTAGTAGCAATCACCTTGTTCCATAACTATGTGCCCCCGTAG
GTATTAGCTTAGTGGATCCACTAGATAGCTATTATGTATGTAGGTCCTACTTTGGCAAGTAGTACCCTCTCTTTTTGGTG
TGGGAGTAGAACACCGGATTCCATGTAGCTTACATGGTCTATGTCGGTTATGGCAATGTCTCCCGAAAGTTAAGAAATAA
ACTAAGATAAGAATATGAACTCTAGTCATGATTTCTTGAAGAGTTACTTAGTGTAGGTAGGACTATGGACCCTACTTATG
CATTGCACAAGTGGACTCTAGGGGAGGTTATCATTAGGCTCTTTATGTAATGAAGACTATGGTCTATGTATGTTAATAGG
AAAGCATATTAAGGTTTACTTTACTTATGTCAAGACATGAAGTATGTTTATGCATGTGAATTACACTTATGACTTCTTAA
TGGGTTTGCCTAGTATATGTGAGGGTATGGAACTCCATGTGTACATTGCACAAGTGAGCTTGTGAAGGGGTTGTGAGGGT
GGTTTACCTATGATATGAACTAAATGGGTTATGACTAATGATGTAGTAAAGGAATGAGTCCTTATATGATGTTATGAAGT
ATGTTGGTCTTATGTCTAATGTTAAATAAAGATGTTATGACTTGCTGAATATGATGTACCTAGTCTATGGTGGCTTCCTA
GGAACACGTGGTGGGAGTAGTATTATAGGATGCTACTTGCACATTGCACTAGTGTGACTTGGGGGTTGTCTTAGGTGATG
GTTCCTATGTGAAGACTATGTCTTATGGTGTGCTTATGAATCTATGAATATATGTGGTTGGATTGATGAAGGCTATATGT
AAGTTCACCCTTGGTAATCTTAAGGTGATACATTGCACCAAGTATTCCCTAAGGGTTGCTTGAGGAAAGGAGTTAAGATA
AAGAGGAAGGTAATGTATTGTATGCATTGAATGTGCCTAAAATGTTATAAGTGGCTCTATGTGAAATTATGAATGGTTTC
CGTGTGTATGATGATATATGTGGTTTATATTGTTCCTATTGTGCTAAATGTTCTTGAAGTCTCTCTAAAAAGGCATGATT
CATAGTTTCCAACTAAATGTCCTTTTAAAAGCATGTTTTGCATGGTTATCATACTTAGTGCATTCTTGTACTAACACCAT
TCTTCTTCATCTTTTACACCATGTGTAGGTGGTGGTGGCGGCTAAAGGGCCTTTCCTAGAAGTGATGAGCTTGGCTTACT
ATTCCCAAGTTCGAGTGTGTCCTTAAAGATTCAAGGACCTTTATGTTAAAGAGTTTCCTTAAGTTCTATGTACTAGATAG
TAGTTTCTTTTGTATTGTAAGGGTTGTGTCCCTCTTGTGTTGTAGTCATGCTTTAAGATGGCTACCTTGAGACGTAGTAC
TCCAATTTTTGTATTAAAGGTTTAAATTAGGTGACTTTTATGTCTTGTGTTATATTATGAAAAAGTTTTAAATTTTCCGC
TATTTTTCTATGATAAATGCTATGACGAATGCTAAGGGCTTGTATAAGACCTCCGATAGGACGAATACGCCGATAACGAC
TAGAGGGTGCTCTATGGTCGTTACATTTGTATTATGTGATTTCTGCAATACTTTCTTCAAGTTTGTGTTGATAAATTGTG
GGTGATACCTTCCATTAAGAGAAATAAAGAAGAGCTCAGGAAAGATTTTATTGATGCACTTTGTTGCCTAGCTCATGCTC
TTGGGGAGGACTTCACCATTTTTATTCCTTCTATTCACAAGCTTATGGTTAACATAGGTTGCAGGTCTGCATTGATTTTT
GGGGTTATCCCTATCACTACTATGACATTATAAAGGCTTATACTGCTGAGGAATTGTTGTTGATATGATATTTTTTTCAT
ACACAATACAAGGAATTTGAAGAAATCTAGGGACAACTGAAAAAAATGCAAGCAACTAATTTTTGGAAGCACCACAACTC
AGAGATTAAATCGGCGGCTTCCAATTGAGGTCATCAATAATCCTTTAAGTGATGGAGAGGGTGACCTTTATGAGGTTGGG
ACCGACATGCATAAGCAACTCGAGCTCAAAGTGATGCACTTCAGGGAGTCTCTTGTATTCTCTTTTGATATATTTGAATT
GTGAGAACACAATCTCATTTTCAGTTGGGGTTGCCTCCCTTGTAGTCATTTGTTGATTGTTTTTGCATACAATGATTGTG
CCCTTGTCAGGCATACTTTTCTTTCTTTGTTATGGATTGGTGTGCTCTGTCGTGATTTGATATTGTGGTTGTTTCTGTTG
CTATTGTGTTGGATTGGTCTATTTTAGTTTTTGATTTGTAGTTTATAGCTTTTTTGTTTTTGTTTTGATAATAAGGGTTG
GATTGATGATATCTGATGATGGATAGAGGGTGACGACTTTCTTAAGGGTAAATCGTCAATTGTTAGTGAGTGTTTGATTG
TGGTGAAGACTGAGTAGTTGTTCCTGAATAGATGCATGAGGTTGTCTGATGATGGGTTGGTTGACGGCTTTCTCAAGGGC
AAAATCGTCATCTATTTGGGAAGGTTTTGACTTGGTTGGTACTAAGAGCATAGTCATACACTTGAATAGTATTGAGCATA
CCTCTCCGTTTTTAAAAGGTTGAGCATTTTCTGAATGCTTTTGTGACAACTCTTACAACTCTTTTTGTGACTTTTGATTT
GTTAGCGGTTAAAATGTTCAATGCTATTTGTATTTTAATATGGAAGTGAGATTTGGAACCATCTTGATTGATTTGCAGGC
CATGTGTTGTGAGTTGTTAAATAATGCCTTATGTTTGCTTTTGTCACCTAGAACTTGCCCGGTTGGTCTTGAAATGTTGT
TCTTGATTGAGTTTGGTTGGAGAAATGATCTTAGGCTTTGTTTGATGTTCTTGAAGTCCACTTGGCCTAAAAATCCCACC
TTTGTACTAAATATATCCTTAGTTGTTACCTTTGAGCCTAATTTTCAACTTTAAGAACTTAATAAAAAGATCATGTTGGT
CACTAGTCATTACATACCCACGGTGAATTGGGAAAACATGCTTATTTCCAAAGGCGTATCCTCTCTTATCAATGTTGGTG
TTGCCACTTCTGTTGCTCCAGATCCGACTATATGTGAAATAGAGTCAAAGAGGTCAGATACCAATTTGTATCACCTAGAT
ACCAATTGGATTCAAGTAATCGCATGAAAGAAAGAAGGCCTAGAGTTTTCCTCAAGTCTTATATAGCCTCTCATTGTGTG
ATGAGATCACTGAACCTAAATCTTAGATACCAAGTTTGTCACGACCCAAACGAGTCATGAGTGGCACCCACACTTAACCT
CCTAGGTGGGCGAACCAATGAATTCAACCAAAACTTATATTAATTGTTCAACTTACGAAATACTAAACATAATGTTGAAG
CTTAAATCTTATTAATGTAAGAAACACAAATCCACTAAAGTTTATTAAATATTGTTTTCCAAAACCTGAAAGTCATCACA
TCAAGGACATCTAATCCTAAAATACCAAGTCTAGGAGTATCAAAGACACTAAAATAAATAAATAAAGTAGTTTGTGTCCA
AAAACTAAGGACATCATGCAATGACCGACAGAATCCAACACGAGCTAGAATGAATAGCTCACCCTAGATTCTGATGTGCT
GGAGATTTGGCTAGAGTTAAGGGCGAGTCGAAGTCGCTGGTATACTCATTGCACTCCACAAAAGGAAAATACAAGTAGGG
ATTAGTATTGGGCAACATGTACTGAGTAGATATCATCGGCCGACTCAAAATAGAAACTAATATGCATAAAGTAATAACAT
GAAATCAACTATAGCACTTAGCAGGTGGCAAGCAATGAATAACATGAACAAGTGATAACAACACTGAAGCAAGTCATAAT
CAGTCGCAATATCAAACACACGCACGAGGACTCATGCCTCCACACCATACTCATTTGGAAAATGGGTTCTTTGAGATTGA
GTACAATAAGTTAATTCAATATGTTTCCTTTAATGTTATTGTCCCGGAATGTGACATCCGATCCAATAATATCATATCAG
AACGTGACACCCAATCCAATAATATTGTGCCGGCTCGTGGCACTCGATCCAAATATATCCTGCCGGCTCGTGACACCTGA
TCCAAATATATCGTTAATTCATTTGTCATTCTTTATCATCTCTTTCCACTTCCTTAACAATATTTCACTAAGTCTTCTTT
ATTCAAGGTGTCATTTTAATAGAATAAGTTCAAGATTATGGAAATGCTCACAAGCAGCCTCTGCAATTTTTTCATCTCCC
TGTATTCATTCCCCATTATCCCTGGTAATTTTGTGAATAAACAATTTTCTTCTCCTGCCTCTTATCAGTGAGTGAAAATA
TTTGGTGTTAGCATCACCTTCCTTGAACCACTGTAATTGAGTTTTCTGTTTCACAATGGAGTCCTCCATTTTCAAAACTT
GGATGTACTCTGCATTTAATTCATGAAGTATTACTCTGTTGTTTTCATTGTGATCTTGAATAAGATGCTCTTCAGCAACC
CTAACCTTATCCTCATAGTCCTTGACCTTAGAGAAAATATCACCAAATTCCCTTCTCGACCAAGAGCTAAGAGTATTGGA
CAGCCTTTTCAATTTTTGATGAAATCTCCACATGTTGTTACCCTCCACAGTTCTTTCCCAGCAAGCTTTAACAGTGTCAA
GAAAGTTAGGTTGGTCAGTCCAGCAATTGAGAAATTTAAAGTATCTGATTTGATCCTCTTCTCTAGCAACCATTTCCATC
AGTAAGTGACAGTGGTCTGATCCTACTGATGATAGATGTGTGATGGTAGTTTGAGGCATTTTTTCCAACCAAGCATCATT
AATAAGGGCTCTGTCCGGCCTTTTCCAAATTCTGTGATGAATACCCCTTTTATCAGACCAAGTAAACTTCTGCCCACTGA
AGCCTTAAATCCATGAGTCCACAAGCTTCAATCACAGCAATGAACTCTAGACTCTTCCTCATGTTATAAGGTACTCCTCC
TAGCTTTTCCTCAATGGAAGTAATGACATTGTAGTCACCTACTGAACACCAAGGATTGGTATTTACTGCAGCATGTTGCA
ACATTCTATCCCATAGAGGCCTTCTAAGATGGTCCTTACACTTGGCATACACAAAGGTAGAGGTGAAATAAGTCTGAAGT
TCATTATGGCCAATGTCACAAGTTATTTGTGTTTCATCCTCCTCTAGTACTACACAGTCAATGTCCATATTCCAAAAGAG
CCAAATTTTGCCATTGTAGTGTCTGAGAAAGGACTTCTGTTAATCTGGCACTTTTCAGACATTTTATCAGGAGGGACATT
GTGAGGAGGGGTCATGTATTGTGCCTGTAAGGGAGTAATATCCATGCCCAGCTGTTCATCTACCATAATAAACTTCTTGT
AAGCTTCCCCGTTCGTTTGTTGTCCCCCCTGCTGATCACTATCATGTTGTGTGTTGTCTCTTTTTTGCTGCTTCTCTCTT
TTTTTTGCTAGGTTTGTTCTTGCTTATGAGAGTGTTTCCTTGTTTGCTAGTACTTGCATTGGATCCCATATCTTTTGCCA
TCGATCCCTTGTTTTGTTTACCTGCTGTTCCTCCCTCCACTTACTGTTTTTCCCTGTTATTTTTTATAATATCGTGATTC
TTTGCCCCTGTTTGTTCTTGTTGCTGCACCTGTTGATGGTTTAGACCATGTTGTTGGCCTGTAGTGGTAGCAGAAGTTCT
AAGGTCTGAATTATGGTCAATGTGAGTACCCTTATGCAGAACATGGGACAAATTCCCCCCTTTGGACACCCCTTCCTACA
TGTTAGTTTGTCTCTCCTGACATCCTTCATCCATCCCTCCTTCAACTTCAATAACACCATCAAGATAGGGAATAATGAGG
ATTGTGGGAATTGGGAGCATTGAGTCAATACCTGTGCCCTTGTTATTTACTTTGTTTCCTGTTCTGTTTTGTTCTCCTTG
TGCTGATGTCCCTACATCACTGTTAGGCTCCTGCATGTCTGCATTTTGTTTTTCCTGCATGGTAAGATTAGTATAAGAGT
TATGATTAGAGATGTTAGTTGTACCTGTTTGTTGAGTTGTGTGTTGTGGTTGCTTTTTTGTTAGCCTGTTCTAAGGTGAA
GTTGGCCTCCATATTGTTTTCTGTATTTTTTCTTCTTGTGGTTTATTGTTTCTCCTTTTCTGTACTTGCCATTCCTCTTC
TTTTTGTTGTTCAGGTTGTTGTTGATTGCTTCCTTCCTTGTTGTTTTGTTGTTGCTGCTCCTCTTCTTCCTTTATCTCAG
TTTGTCTGTTTTCATTCCCTTGTTGTCCCTGCTCTCTTTTATTTATGGTTTTGTTTTCTGTTTCTAACTCCTTCCTTTTG
TTGAATTCTTCATCCCTTATTTTGAACTTACACTCATCTATCCTGTGACCTTGATGTCAGCAGTATGAACAGTATGGGGG
ATATTTTCATATTCGATTGGTTGCCATCTCCCTATGGTGAGATCCTCATCATCCAAACCAATCCAAACATGTCTAGGTCT
TGTCTTGGTAAGGTCCACTTGTACTTTTACCTTTGCCATGCTGGCTCTTGTTCTTTTAATGGATGTTGTGTCTAGGTGTA
GAACTTTACCCATAGACTCAAGCAGAGGTGAGATAAACTCTTTCTTGAAACAATGCCACGGTAGTCCTGGAAGTAATACC
CATATAGGAACAATAGGGGTTTCCTCCTCAGGTCAAAAATTAGGAGTCCAAGTCTGTCTTCTCATAAGCTTGCCCTCAAT
GGTCATTCTTTGTTGTGTCCACACAGTGTTGTAGTCAAGTTTATTTTCCAAGTCAATAAAAACATGCCTTGCATTATAAT
GAGCTATGTTAACCCCCCCCCCCCTCCCCCGCCCATTTAGTTGGGTTTGCATAATGAAACTTTTCCTGATCAGCTCTACT
TTAGGCATGGTGGTACTGAACTTACCTATCAGGGTGTATTTACAATCCACAGCCAGCTTATTCATGAAGTCATTCATATC
ATAAATCATAGCAGGTTGGCCCTGTTTGGTTGTGTGTCGAGGAGGGACCAATTCGATGGGGGTTGCATGAGCAACATTAA
TTTGCCTAAGCCTTGCAGCCAGAGTTTGAACCACTGTATAAGGTGCAGTTTCTGTAATCTGATCTTGTTTGGTGGTTTGA
ACCTCATTAGTATTGCTGGTACCTTTGGGCTGATTGGGCTGGTTTATTTGTTGGCTTTTCTGATTATGGGGTGTATGTTT
ATCAAAATTACTGGAGATTTTAGGGAATGCCTTATGATCGCTATTGGGATCAAGATTCCCATCCAGAGCAATCCTCCGAG
ACTGATTCATGTTTTTCTCAATACTTTGTTCAGCCTGCTATTGGGATTTACCGTCCCTCCTGCTCTGTTCCTGCTCACTC
AACTTAAAAGCCTGTTGCCCTTTTTCATTAACATGCACATGACTATCACTACTACTCAAGCTAGCAACATTTTGATTAGC
ATTAGAGTTAGTAGACTTACCTGTTGGAGTGCTATCCTCACTTGGATTTTGGTTTGCGACTTGGTGCTTATTGCCTGTTG
CCCCTGTGTATGATCATAATCACATTCATTAATAGAATTGACACCCTTATCTGTCCTTTGTTGTCCTGCATTGCTGGGAG
TTGTATCCACTACTTTAATTCCAAAGGAAAAATGTGATGAGCTCTCCACATCAATCACGTCCAAAGTTGTAAGCTTTGTA
GGATCATGCTGATCATTTTGGCTCTTCCTTGTTTCATTATTTCCTTGTTCCGATTGCTTTTCCATGCCTTGCTCATCCAT
TGTGTGTTGGTCTTGTTTATGACCATTAGAGTTTGCATGGTCATGGGTATAGGTCCCCTGTTGTTTGTCTTCAGCTTTGT
ATGTGAGCTCTTCAAGCTCAAAATGTGGATTGGTTATAGTTCTATCCAAGCTTACCGAAATTTCATCATTGGTCTGTTCC
TGAACTAAATTGATTGATATATTGGTAAGATGAACCTCCTCATCGGTAGAGTAGGTCTCCTTAGCGATGCCGCCAGCAAA
TTTCAAATTTTTGACTGCTCGATCACCGGAGTCCATGTCGCCGGCGATTGGACCGTCCATTTTACTTGAAATTGCAGTGA
GATATACCTCTTCACCAGGTGAGTAATCCCCCAATGCTCACATCACCATGAAATTGCTGGAATTTGAGGGCGCAATCTGG
GTGATACTGCGGTGATTGTCCCAAAAATCGCCTCTCCAGATCTCGCGATTGGCAAGGTGGAATCGTCTGATTTTGTAGTA
TATTGTAGCCCCTGACTAGTAGAATCATTCGCACTTAACAGCTTTCCATGAATCAACCTGTCGCGATCTGGGGAAATAAT
TTTTTGAATGCCAGCCAATTCTATCTTAGGAATCGCGCAGTTCATCGCCTCATTGATTCACGAATTCGTGGAGTTGTAGG
ATGAATTAGAGGGCAATTTTTGTTGGGTTTTGTTCGTCTGATCAAGGCGCCCTGTTGGGACTGGTCCGGTAGCCAGAAGG
TCCCTACCGGTGGCTCACGCAGGAATACACATTGAATGCTGAGATTACGCATTGAATTTCTGGTAGTAGATCCATAATCA
AAAAAGTCTTTGTGATTGTTCCAGAAGAAATGAAACAAAAGATATGGTAGAGCTAGGACAGTTATTGTATAAGGTCTACC
CAATGCTAGATGCAGAGGCACATAATAGATCGATATAAACATCATGAGATGCCTCGTAATAAAACCAGTTGTTGCTGATA
CCTTCTTCTCGGTTCCTTCTTCCATAACCAGAGCTCAGAAAAGGAAGAGATAAGAGGGCCCTATGGAGAATGTGGTCAGA
AATCCATAATAGAGTCTGACCACAACGACCGAATTGATTATCTTCATGCATAAGGATCCTAGATTACCTAGTAGAAAAGA
TTGAAAGATAATCACAAACATCGCCTAGCACCAAAAGAGATAGACTAGAAACGACATCTGTTATGTCAATGACACCAAAG
GGATATTAAATGAATGGAATTGGGATATGGATGGAATATAATGAAATAGAGCCACTTTGAGGTTCCTTCTGAAATGAGGG
ATGTAAGGGAGCCACTACAAAGAAGTTTCGGGAGTTACGAAGGAAGCTTCGAGCTCATATTGTTCATGGGTTGAGAACGG
GAATTGAACTCTATGAGATCGAATCTCAAGGAAGAAGTGGGAAGGAAAGGTTGGTTGCACGTTTTTTGGGAGTAATGCCT
CCTTTCTCTCTCGCCCAAGGACTCAGTCTCTCGGGTATCTATCAACATATAGAGATCTTGCCTTTGTCGCTGCATAGAGT
GATCTTCTTCAGTCTCTATTTTTTTGTATTTCCTTAATTTATTTTTCTATTTGTATTTATTTATCATTGCTTCCAGTGAA
TTCCGTGTTCTATAACGACAAAACCTCTTATTTTATTGATCTTCAAAATATTAAATTTGGGCATTTCGGAACGAAATCAA
GTTTGCGTATCTCAATTAACTTGATTGAATCCATCATGAATTCAATAAATCTAAGTAAATTAAAGTAAATTGTAGTTTTG
TTTTCCACTTATTTTTTTTATTCTCCCATCTATACTTTTTGTACCCAAGAGTAGCCCTATTTCTAATAGGAGCAATTCAA
GCATTAATTAGTACTACCTCAGATCTAAAAGGAAAGGAAGGAGAATAAGGGTGTGCTGCCCGCTATTGGGTCTAAGTGGG
TTCTCCCGCTTTTTCGCCTTTTAGAAGGGTAGCCCACACACGGACAGGGGGAAAGGGGGGAGACTAGCCAGCCACTTGAC
TGTAAGGAGAGGACTTCCAGGGCTCGATCTACGGCTGCGTCCCATGGTTTGGTAGAATAGACACTTCCAAGGATAGTCTA
CACGTTTAACACCACGCAGGCAGCTGGTACCTTCCCAGCTTCTTCATCAGGTAACCTACCAATTCAACACATTGTCAGCG
GCATTTTGCCTATAAGAATTCATTAATGAATCATTATCTCCTTTACTTGAACACGCAAGGAATTTCTAGGGAGTCCTCCC
AGTCGACTAAAGGTGTAATGGCTTTTGCTTTTGAATCCGGCTAAGGTCTGAGCAAGGGTATCTTCTTTGGGGTCTATCAC
CATAGCCTTTTCCTTTAGCTATTCAAGTAAGTGTGCGTGAGGACCTCCTTCTCTTCTGCCCACTTTCCGTTCACACGGTT
CTCAAAGCAGAGGAGGAAGGGTGGGGAATGGGTCGAATAAACTCCCCTGGGGCCAAAAAAATAACAGTCGAAGCTTTACT
TAGATAGGGCTTTGATTGGTCTTTTTTTTTCTTAGTGATTGGAAAGGAGGTCGCCTGGGTATGTTATAGAAAAGGGAGAC
GAAAGCATCGAATGGCGAAGAGAGGCAGCTCGGCAAAGTTGTAGCCCAAAAAAAGAAGATCCAGAGTGATTCCTCACCTA
TCCTGTCAGGGGACCAGTGGAACGCTCGAGTATAGATTCTCTATGCTCATGTAAACAGCCGGGGCTGGCCGGCTGTAGAT
CTAAAAGGATCCAGCAATAGGCCTGACCGGATATCGTTTGTCCACAAACAAAACAAAAACAAGGTTGGTTTTTAGTAGTG
GTTCATGAGACCTCGAATTCCCACATTCTAGCGTGCATTGTGCCAACAGGTCCCACCACCAACTCTAGCTGAGAAGTTGA
GTCACCTTTTTTTTCTTTTTCAAAAATAGAATAGAATAAAGAATGAGATAGTCTATATCCTGTATCGATCATAGGATCAC
TCTATGAATAGGTCAATTCTCTGTGACCTTCCACCATTCACGAAATCCCTTGCTTCTCGCAAGAACAGCTCCTTGATGGA
GGAGTAGAAGCGTTGGTCCCCTTCGGTCGACTTGCTTGTGCCTGTTGTTACCTACCGTAGGACCTCCTTACCCAAAGCGA
AGAAAGAGGAGCAGGAACAAGAGGTTGTCCTCTCCTTACAGTCAAGTGGCTTTCCGCTCCTCTCCCGACCCAGTAGTTCC
GCAACTACTACCGTGGTTGTTGCCAACAGGGATCCCCCATTCCAAAAGGTTACTAGGCCGGCCGTTAGGTCCAAAGTTGT
ATACCACTGCTATGGTGCCGATAGATTCACTACATCAGTGCCATTATCGGACATTACAGGCTGAGCATCTATTTCTCGTA
TATCGTTCCATACCGAGAAGAGGGATGTGTACCTCCAGCAACAATAATAATGGAACCATAGGCTCCTATGCTGGGAGCAT
TTCGGGGTATAGGTCTAACCACCTCAACTCCCCGTTTCTGGCATGCTATAGTTATTAAAGTCTCTCGACGGCAGGAATGG
GAGATTACCGGTAAGCCAGATGCTTTGCGAACCCTATTTAACTTTAAGGCATTTCGTTGCACTTTAATCACCCTCGTGAA
GAGGCGCACTCCGATACCATTGATGTCCAATAGCTTTTATAGTAATGGTTGGATCTACTACTACCTCGTCCATTGAGTAT
AACAGAGCAAATGATGGTATAGCAATGAACATAGGGATGATACTAGGAAATATGGTCCGAAGAATCTCGATAGTAGTTCC
ATGAACAATCCTTTGCGGGATTGGATTTTTTTATAGTGGAAATGCCATAAAGCGCGACCCAAGATCCATGATACGAAAAC
CAAAATCAGAATAACGAAGAAAAAGACATCGTGATGTAAGTCTGTTATTCCTTGCATTATAGGTGTTGCTACGTCTTAAG
ATCCTAATTGCCATGGTTCCGCTGCATCACAAGGAGCAATTGTGAGGAATAGCCATTTTAGAACAATCATTTGGTTTGGT
TCATTTTTGATTGCTCTGCTCCCCCCCAAAAAAAAAGAGACTGAATTTCTTCCACCTTCCCTGTACGAGTAGTGAAGAAG
TATAGATTTAGTTGGTTGTTGACCGACGGAAGGCATGGGATCAAAAAAGGCAGAATTTACGCAATTTCTTTTCTAAGAAA
GAGATCATAGTGATTGAAGGTAAGAGGTTGGCACCTATATACCACTTCAAATGCTCTTTGTTTGGTTTCCAAATTTCAAG
TGGTATTGTACCACTATTCTGCCCATGGTAACCAATGTTCCCATTCCTTTGGAATATCGCTTGTAAAGCATCCCAGGTAG
TTCTCTAAGCACCGGTTAACCACCTCCCTCACTGTTTGCATGAGATTCCACTTATTCTATGTCATTTTAAGCCTTAGGTA
GTTGTTCTTCCTGCAGTTCTTTTCTTGGTCTGATAGTCTTGTTAATGCTTTCTAATCGACTTTCTATCTTGTACAGATCT
TCCTTGCCTTTTCTTCCTTGTCCAGTGACGGATTTGCTCCCTCTTTCAGTAAGTCTTCTTCTTTAGTAAGAAGAGTACTG
CCTAAAGCAATGTGAGTTAAAGTGTCTATATGGGAACCGGCCGTAAACTCCTTTTCTGCTGTAGATCCCCTTCCTTATGA
ATCAGTTCCCTGGGTACAAGGAATGAGTGCTCCTAATGTATTTTCTCTCTTTCGGTCGAGTGAGTCACGTGCGTTCAAGT
TAAAGCTAAAGAAGAGATAGTAACTCGACCTTAGGCAGAGGTTTGAAAACCATTCCATTGGGAGTTCCATCATTCAGACG
GACAAGACAGATAGCGAGGCAAGAAGCCCTGCAAACGCAATTCAATAGGGAAGTGCGCTTTCCACCTAAGCTGGTGACTT
TCCTTAGCCTATACTGGTGGCTTTAAGCTCCTTTCATACCCGGAGCTTCCGCTGGTTTTTAGATAGAAACTCCAATTTAT
CTTTCTGCTCGTTGGGAGAACTCTCAATTTATCTTAGTTTATATATGTTATTGCCTTACATATTCAGTACATTTTCTCGT
ACTGACATCCCTCGCGGGGGATGCTGCATTTCATGCTACAGGCACAGGTACTTCAGCTAGTAGACTTCCTCGGTAGGAGC
ACACGACACTCAGCTACTTTTGGTGAGCTCCAGATTGATTCGGAGCTTTACTGAGTTTTTGGTAAATTCATTTTGGATAT
TGTATAGTAGTTAAGAGTAAGGTGGGGTCTGTCCCCACCTACTCTTAGGTTTTCTATCTCTTAGAGGCTTTGTAGACTTA
TGTTTATGGTTCAGTTGTGTCTTAACAAGTTGTGGCCTCAACGGCCAAGTGTTGTATATAAGTTTTGGGTCTACTTATTT
GGTTCGTTTCGCTGCATCCAATCTAAACTTATCACAAGATTGTCATAGTTATATGCATAGTAAGCACAGGTTACACGTTG
GTTCTCTCGAGCCTAGAGGGCATCGGGTGCCTGTCCGTCTTAATGGGATTTGGGACGTGACATGCCCATTGTTACGGAAC
GTGGCTAAGCTGAAGGACCACGCAGGATTACTCACCAACCGTGTCGGCATATCGCCCAATCCACTAGGCGACCCGACCCA
GCTCGCCCTTTGGCATTTCGGGTCACTTTTGGGCCATTTATTTCTAAAACTATAAATAGCTAGCTTGGATTCATTTTAGA
CTCAGATTATTATTGATGTTAAAAACTGAAAACTCATGTTTAAGTGTTGAGAGCTTGGTTAAGCTTTTGTTGCCTTTTGT
TAGAAACGTTGGTTGGTTGGGATATCGATTCCCTTGAGGTCATCGTAAGAGATTCGGTGCTTGATTGTGGATCAATCAAT
TGAGGTCTTTAGGTTTAATATACCTTTAGGTTGCTATTGATTTCCTTTTCTTGTGTCAATCTCTTTATCTTTACTTTCAG
TCTTTGATTTCCGCATTAGATTGTAGTTCTTCTTGTGAGAAATACATCAAGAGCACCCTTTTCCTTACATGTTATTTATT
GCACTGATTACTTTCCACATGTCACTTGTTCATATTTTATGGGTACTGCATGTTAATTGATCATATGCTATAAGCAAAAT
TATTGATCGTGGGTTATATGACTCGCATATCCCTTGTTTACATGTCATATGCATCATAAACCATTTCTATGTATATTACA
TGCCTCGTAGCCTACTTGCTTAAACATTACAGGCATTACAGCTTTTCTAGCCATGTGTCATGTGTTCACTTGCTCATATT
TCATAAGTGTACTTACTGACATGTTAGGTCACCAATCCATGCGATATAACACACTTGATCAATGTGATTTGTGTTCTGTA
GTTCATATTTCATATAATCTACTTGCTTACGTATTATATATTTTGTAGCTTTAGTACTAATGCATCATGTGCTCATATAG
TCTATTTCCTACATTCCTTATAGTTCATTCGCTCACATGGTACCCTATGAACCGTATGAGTGCGTACACCATATATTTCT
ATAGCTTAATGCCCGTATATTATGCGCTCCCTTTTGTGCTAATCTTCCTATGTGTCATACCCACTGTGACTTATTTATTT
GTACACTATGCCCCTCTGTGATTATTGACTTGAGTTTTGAACATTTTGGGAAAACATTTCCTTGTATCATTATGTTGTGA
AGATTTTGACCAGAAAAGTTTGGGCATATATGTAAATTTTATCACAACTATAGATAAATAACTTAGTATAATGCCTTATT
CGAAGGTGCGACATAAAACTTTAGAGTTTATATTAACAACTATGCGTTCTTATAAGTCTCACCTCTGAAAAGCGTCATGA
GATAAAAGAGAAGGGAAAGTAGAGCCCCGATAAGTTAGGCCTATGATTTTGTGTTCGTTCCATATACGAAAATTTGGGAG
ATACCGTAGTTATTCTTGATTGTTAAGGCCCGAAAGCTAAGCTTAAAAGGTTTATTGTGAAAGGAATATAATATAACATA
AGATACTTGGGAATAGAAGATGGTAGAGATCCTAAATGTCCCTCCTCATTCTAAACATCAACATAAGGATCTGAGATCAT
GTGGTCCCCTTATATGATCATAAATCCTACTAGCAGTTGTTCATTTGATATGTCTTTGCATGTCTTGTGTTTAGGTATAT
TAAAGTCCTTATTTGTATGGATTCTAGTCGCGTATCTTCAGTGAATTATATGGTCAAGAAAGGTGATGCACCTGCTTATG
TACATCAAGCANNNNNNNNNNNNNNNNNNNNNNNNNNNNNNNNNNNNNNNNNNNNNNNNNNNNNNNNNNNNNNNNNNNNN
NNNNNNNNNNNNNNNNNNNNNNNNNNNNNNNNNNNNNNNNNNNNNNNNNNNNNNNNNNNNNNNNNNNNNNNNNNNNNNNN
NNNNNNNNNNNNNNNNNNNAGTTAACATGTGTTGTATATGATACTTCTCATTAGTAAATATATCTGTATAGTAGTAGTTT
ACTTTCTCATCATAGGTGACTTGTCAAGCATGTGTTCATATGGTACTTGTCTGCCTCACCTAGGGTTGGGGTGCGACAGC
AACTTGTTCAATTCTTCTGATAATCTTATATGGCCCTATGTAGCGTGGACTCAACTTACCCTTTTTACCAAACCTCATTA
CCCCTTTCATCGGTGACACCTTCAAGAACACCCGATTCCCTATGGAGAATTCTAGTCCTCTCCTTCTAACATCCGCATAT
GATTTATGTCGACTTTGAGCTATTTCTAGTCGCTGTTGTATCACTTTGACTTTTACCATAGCTTGATGAACAAGGTCTGG
CCCAAGTAAGGCAGTTTCACCTGTTTCGAACCAGCCAATTAGGGATCTACATTTTCTACCATATAAAGCATCATAAGGTG
CCATTTTAATACTTGAATGGTAGCTATTGTTATATGCGAATTCAATAAGTGGTAGATGTTCATCCCAACTGCCCTTGAAG
TCTAATACACAAGCTCACAGCGTATCCTCAAGTGTTTGAATTGTACACTCTACCTGACCATCTGTTTGGGGATGGAAGGT
TGTACTTAAATTCACTTCTGTTCCCAAACTCTTCTGAAATTACTTCTAAAAATTTTCAGTGAATTGAGCTCCTCTATCAG
ATATTATAGAGATTGGTACTCCATGTAGTCGAACTATCTCTTTAATATACAACCTTGCATACTCTTTCGCTGTATAAGTA
GTCTGCACCAGCAAGAAGTGTGCTGATTTGGTGAGTCTATCAACTATTACCCATATGGAATCAAACTTCCGAAATGATTA
AGGCAAACCAGTGACAAAATCTATGTTGATCATGTCCTACTTCCAAATTGGAAGTTCTATACACTGCATATAACCTCCGG
GCTTTAGGTGCTCTACTTTTACTTGTTGACAATTTGGACATTGAGCCATGAATTCCGTAATGTTCTTCTTCATGTCCCCC
CACCAATACATTTTCTTTAAGTCATGATACATTTTAGTTGACCCCGGATGGACAAAATATCTCGAATGATGTGCTTCCAT
CAAAATCCTATTTCTTAATTCATCTACATTAGGTACACACAATTTGTTTTGACATCAAAGTACTCCCTCTTGTGTAAGCT
CAAATGCCTTTGTCATACCCTGTTGTACATTCTCCTTAAGCTTTAATAGAATAGGATCAGTGTACTGCTTCTCTTTCACT
TCCACTACTAATGAGGATTCTGCCACATTTTGCACAATAACCCCTTCGTCTGGAGAATCAAGAAGGCGAACCCCCAAGCT
AGCTAGTTGACATAGATCCTTAGTTATTCCTTGTCTTTCCACAGACTGCCCCTAAGTGCTTGCCATTTTTTACGACTTAA
CGCATCAGCTACTACATTTGCTTTCCTGGGATGATACAAGATATCAATGTCATAATCTTTTTATAGCTCTAGCCATCTTC
GCTGCCTCAGATTTAGGTCCTTTTGCTTAAAGATATATTGCAAACTCTTGTGATCAATGTATATGTCAACATGAACTCCA
TACAAGTAGTGGCGCCATATCTTCAAAGTAAACCCAGCTGCTGCTAGCTCTAGATCATGGGTTGGATAATTTTTCTCATG
TGGCTGCAGCTGCCTTGATCCATAAGCTATTACTTTACCATGCTGCATCAATACACAACCTAAGCCCACCACCGAAGCAT
CACAATACGTGGCATAGCCTTCCGTGCCTTCTGGAAGTACCAATACAAGTGTAGAAGTTAATTTATTCTTCATCTCTTGG
AAACTTCTTTCACATGCATCACTCCATTGAAACTTGGTTTCTTTGTGTGTTAGCTTTGTTAAGGGTGAAGCAATGGAAGA
GGATCCTTCAATAAACCTTCTGTAATAACCTACCAATCCAAGAATAATACAAATCTCCGTAGGTGTTGTAGGTCTTGGCC
AGTTTTTCACGGCTTCTATCTTCTGGTTATCAACCCTTATTCTTTCATCGGATACAATATGACCTAAGAATGCCATAGAT
TTCAACCAAAACTCACATTTAGAGAACTTTGCATACAACTTACGATCATGAAGAATTTGTAAAATCTGCCGCAAGTGATT
AGCATGGTCATCTTCCAATCTTGAATACACCAAAATGTCATCTATGAATACTGATAACCGCAAGGTTAAGGGAGATCACA
AATAGAGAATTGAATATTAGAATGCGGAAGCACAAAGAAAAGAAACAAAAAAACTAACTAAAGATATGGGAAATTCGAAG
GAAAGATCCACGAATTTCCAAGGATTTGATGTTCTAACAATGTATAGATTTATGGAAGAAATCTAATGCCTTTACTTGAC
AAAACAAATCAAATCGATAGATTCGGATCTTGACCGCTTTATGAGTAACTAAAGACAATAATTAGTATGTAGAAACTAAT
CACCTTCTAAAGAATACCAAAAAGAAACCAAAGATATCACAAGAAGAAATTACTTTATACCTTAAACTATGAAACTAGTA
AAGGTTTAAAGATAAATTCTCAAAGAACAAGTCACAAAGGTTCAAAGAACTCTCACAAATATTATTAATATCAATCTAAA
TTCTCTTTAATGAATAAAAGGGACTCCTATATATAGGAGAAGGGGGGAAAAACGTCCAAGACCCATTATAAGAACCTAAA
AAGGTCAGCCAATCCCTAGAAAGACAATTACAAGGAATCCTACTCTAAAAAGGAAATAAAGTAACCTAACTAGGAACAAA
TTTAGTACTTCTAGGAAAACATTAAATAGGAAAATATTAATAACCTATATATAAATAAGAAAATAAGGTAAATCCCAACT
AGGAAAAGAATCTTGAAAATCTTGGAAAGTTTGACTAGTCTTCTCTCAAAACTTGGGAAAATCTTGGAAAGTTTGACTAG
TCTTCTCTCAAAACTTGGGCAGAAAGCAACTCTTGTTGTGGCTGATTCTTGGACTCTTCTTGACCTTATTTGCACGAAAT
TGGACCTTAAAATTCCTCATCTTGGGCTTGAATTTGGGCCACCAAATAATTGTAGCATTTGGACAATTCCTCTCCCTTGG
GCTTGAGCTCTTCTTCCCCAATAAGAAACCTTTGGATCAGCGATTGAAGCCCATTGAGCTTATCATTGAACTCCTTGTTT
TGAGATCTTGTTATGGGCCTCCTTGGAGTTTCTAAAGCTTCATCCTTGTCCTTCAATGGAGTAGAGCTTCCTTGGATGCT
ATCATTCCCCTCTTCTTGAAGAGAATTCGTCCTCGAATTCAAATCTGCATCAAAATGGGAAAGATCAGAAACATTAAAAG
TAGCACTAACTTGGAACTCACCAGGAAGATCAAGTTTATAAGCATTGTCTCCAACCTTTCAAGGACTTTGTATGGCCCAC
TTCCTCTAGGATCTAGTTTGGTCTTTCTTTTGGAAGGAAATCTTTCCTTTCTCATATGCACCCAAACCATGTCACCAGGT
TTAAAAACAACATATTTTCTGCCCCTATTCCTTCGCAATGCAACTTCCTTATTCTTCTTTTCAATTGCAAGCCTTGTTTG
TTCATGAATTTTTTTCATCATATCAGCCTTCTTTTGACCATCAAGATTAGCAAAATCATTAGTAGGCAAAGGCAATAAAT
CAAGGGGGGTAAGGGGGTTGAATCCATATACAACTTCAAAAGGAGTCTTACTAGTAGAAGAATGGAAGGTCCTATTATAA
GCAAATTCTACAATAGGTAAGTAATCTTCCCAAGAAGTCAACTTTCCTTTCAAAACAGCCCTCAACATGTTAGCTAAGGT
TCTATTAACCACTTCCGTTTGCCCGTCCGTTTGTGGGTGACAAGATGTAGAAAATAGTAATTTAGTTCCCAACTTTCCCC
AAAGAATTCTCCAAAAGTGACTTAAGAACTTGGCATCCCTATCACTAACAATAGTTCTAGGTATTCCATGCAATTTAACC
ACTTCCTTTACAAACAAGTCAGCCACATGAGATGCATCATTAGTCTTTTTACATGGGATAAAATGAGCCATTTTAGAAAA
TCTATCTACTACCACAAATATACTATCCTTACCATACTTAGTCTTTGGCAGCCCCAATATGAAATCCATAGAAATATCAA
TCCAAGGGGAATTAGAAACAGGTAAAGGAGTATAAAGACCATGCGGCAATGTTCTAGACTTAGCCTGTTTACATTCAAGA
CAATAAGAACACACTTTTTCAACATCCTTTCTCATGCTAGGCCAATAAAAATGTTCAGAAAGTATTTCTAGTGTTTTGGG
TACACCAAAATGTCCCATTAGCCCTCCACAATGTGCTTCCCTAACAAATAGTTCACGCAACGAGCAGTTAGGAACACATA
ATTTATTTTCCTTGAATAGAAATTCATCTTGAAGATTAAATTTCTCAAAAGGACCTAACTTACATTCAGCAAAAATCTCA
CCAAAATCAGAATCTTTAGCATAGAGGAACTTGATTTGGTCAAAACCCAACAACTTTGAAGTAAGAGTAGAGATTAAAGC
ATACCTTCTTGAGAGTGCATCAGCAACCACATTCTCCTTTCCTTGTTTGTAAGCAATTACATAAGGAAAAGTTTCAATAA
ACTCTACCCATTTAGCATGCCTACGACTAAGTTTACCTTGGCTCTTCAAGTATTTTAATGACTCATGATCAGTCTTGACC
ACAAATTCTCGAGGCCACAAGTAGTGCTGCCATGTAGCTAACGCCCTTACCAAGGCATATAACTCCTTATCATAAGTTGA
GTAGTTCAATGTTGCTCCACTTAACTTTTCACTAAAGTAGGCAATTGGCTTGGAGTTTTGCATCAAAACTGCACCTATGC
CCTTACCAGAGGCATCACACTCAATTTCAAAAGACTTAGAAAAATCAGGCAATTGCAAAAGAGGAGCAGAACACAATTTA
TCCTTCAGCAAGTTAAATGCATCATCTTGTTCCTTTCCCCATGTAAAAACCTTATCTTTTTTAATAACTTCAGTTAAAGG
AGCAGCAATGGTGCTAAAGTCTCGCACAAACCTCCTATAAAAACTAGCAAGCCCATGAAAACTCCTAACTTCAGTTACAC
TATTAGGTTTAGGCCATTCTTTTATTGCCTTGATTTTCTCATCATCTACTTCAACTCCCTTAGAACTGACTACAAAACCT
AAGAAAACCACACGATCCACACAGAAAGTACACTTTTTGAGATTAGCAAATAAGCGCTGATTTCTAAGAACTTCAAAAAC
TTGTTTTAAGTGCTCTAGGTGTTCATCCAGATTTTGAGAAAAGATCAAGATGTCATCAAAATACACCACAACAAATTTTC
CATTGAAATCTTTAAAAACATGATTCATTAGTCTCATAAAAGTGCTTGGTGCATTAGTCAAGCCAAAGGGCATAACTAAC
CACTCATAAAGTCCATATTTGGTCTTAAAAGCAGTTTTCCATTCATCTCCAGGATTCATACGAATTTGATGGTAACCACT
CTTTAGATCAATTTTAGAAAAGATTTTGGAACCATACAGTTGGTCCAACATGTCATCAAGACGAGGGATAGGATGGCGAT
ACTTTACCGTTATCTTGTTGATAGCTCGACAATCTACACACATCCTCCATGTTCCATCCTTTATGGGGACCAATAGGACT
GGAACAGAGCATGGGCTCATACTCTCTCGAACAAATCCCTTTTCAAGGAATTCTTCAACTTGCCTTTGTAATTCTTTGGT
CTCTTCAGGATTGCTCCTATAGGCAGGCCTATTAGGAAGTTGAGACCCAGGCACAAAATCTATTTGGTGCTCAATCCCTC
TCAAAGGTGGCAATCCCTTTGGAGTGTCATTAGGAAAAACATCTTCAAAATTCTGCAAAAGAGAAGAAACACTATTTGGC
AAAGAAGGAGTTAGTTGTTCAAAATTAATCAATACTTCTTTGTAAGTAAGTAGTATTATGGGCAGCCCCTCTTTCCTAGC
ATTCAAACACTCTTTGGCTTTTATATAAAGGCTCTCATTTTTCTTTTCATTAGCCTCTTTCCTCTCACCAAAACATTTTA
TTTTTTTACTCACACCCTCTTTTACCTCTTTACTTAGATCGCTGCCCTCTCTCTCTTTCTCTCGGCCATCTCTCTTTTTT
TCTATCTCTTGGCCTTTTTCTTTTCCCTCAAGCTCACTTTTTACCTCTCCCTTTTGTTTTCCCATTGTTTCCCTCAATCG
TTTTTGATCTTCAAACACTTGAGAAGGAGATAATGGTGCAAGAGTATACTTCTTACCATTATGCAGAAGACTATACCTAT
TCTTTCTCCCGTGATGAGTAGTATCCCTATCATACTGCCAAGGTCGGCCAAGTAAAACATGACATGCTTGCATTGGGACT
ACATAACAAAGAATTTCATCTTCATATCTACCAACATTGAATGAAATAATGCATTGTTTGTTTACTTTTACTTCTCCACA
ATCATTCAACCATTGGAGCCTATATGGGGTAGAGCGCTTCATGCATGCAATTCCTAGTTTATCTACCAAGTATGAACTCA
CCACATTTGCACAACTTCCCCCATCAATAATCATAGAATAAGTCTTCCCCTTTATCCCACACCTAGTATGAAACAAATTC
TCTCTCTGCCCTTCATCAACACTACCCAAATTGATAGTCATAATTCTCCTAACCACCCCAATTATACCATCATTAGGCAG
TTCCAAATCATCTTCCTCACTTACACCTTCTCCCTCTTCTTCTTCCCCCTCACTTTTTTCACTCTCATATTCTCCATTCT
CTCTAAGTAGGATGGTTATTCTACTTGGACATTCATGCATCATATGCCCCCTTCCATGACATTTGTGACATTGAATAGAA
ATTGAAGGTTTAGAAGATTTAGGATTAAAGGTTTTACCTCCCTCCTCAACTTTACCTTTACCTCTATCATCTTGAGGTTT
GGAAGGAGCTTTCCCCTCTTGAGTTGACCATGGCTTCTTAGAGATAGTGTTTGGTCGACTTCTCCATGAGTTATTTTGCC
GCTTTTTCTCAATTTGTTTTTCAACCTTTACAGACAAATCAACTAACTCATCTAAAGTTACATATTGTTGTATCTCTACT
ACATTAGCTATTTCTGTATTTAAACCATTTAAAAATCTAGCTATTGTAGCCTTTTCTTCCTCCATGCAGTTAGCTTGGAT
CATAGTCATATCCATGCTTTTGAAGTACTCATCCACCGACATGGAGCCTTGCTTCAAGTGTTGAAGGCGAGACTGTAGAT
CTCTTTGGAAGTATGATGGAATAAATCGCTTCCTCATTACCCTCTTCATCTCTGCCCACGTAGCAATAGGTGGTAGCTCC
TCTTGCAATCTGTCCCTAGCAAGCTTTTTCCACCAAGAAGCAGCATAATCAGAAAACTCAACAACAGCAAGTTTAACTTT
CTTACCCTCAGAGTAGTTATGGCAATCAAAGATGGCTTCAACTCGTCTCTCCCAATCAAGGTACAAGTCTGGATCCCTTG
TCCCCTTGAAAGATGGCATCTTCATCTTTATACTATTTATATTATCATCTTCTACTCTACCTCTTTGTCCCCTCCTATCT
CTTCTTTCTAGATTAAATTCAACATCAAAATCATCATTATCATATTCAGGATTTACAAAAGGGATATGGGGTACATTCCT
TCTAACTTGGGGTCTAACATTATTTGGGGGTACAACATTATTCTCCCTCCTAATTGCAGCTATGGTGTCATTCTGCTCGA
TAATCATATCCCTCATCTCTTGAAATTGAAGGGTCCATCTCTCAAATTGTTGGTGCATAGCTTGAAGGGTGAAGTCGTTC
CTTCCTTTGACCTCGGCTTCTAAACGAGCCCTTTCCTCATCACCACTTGAATTAGACATCTAAAAAAAAATGATCAAGTA
TCACACTTTTAATATGGCTTTTACCCTCTTTTAAAATCACCCACATTTGTCTTTTTCCACTCAAAATAACCTTTGAACGA
GAATACTTTGTAGATTTATAATTAAACCAAAACGTGTATCAAGTTCGTAGTAATAAAGTATGGAATCTTGGGGTACAAAA
AGAAAGTAAAGAACTAGTCCTAGAACAAGTAGGATTTAGTTGAAACAAAACACGAATAAAAAGGAACTTATTTTAGAATT
ATAAGAACAAGAAAAAAAAAAATCCCTCTTATTCTTAAAGGTCTAGAATCCCCTCTTCTTGCTACTTTCTTGCTTGGAAA
CAAATTAATACAAAACTTGGAGAGCAAGTAATAAGATTTCTTGAATAGCAAGTAATAAACTTTCTTGGGAATCAAGTAAT
CAAATTTCTTGGAGGACAAGTAATCAGATTTCTTAGAGAATCTTTTTTTTTTGTTCACGCTACTGTTCACGCTACTAAAA
TTTTTTATTTTTTATTTTTTTTTGGCTCTAAGAAGAAATCCCAAGATTTATCAAGAACGGAATCCTGATAGAACCGCTCT
GATACCACTTGATAACCGCAAGGTTAAGGGAGATCACAAATAGAGAATTGAATATTAGAATGCGGAAGCATAAAGAAAAG
AAACAAAAAAACTAACTAAAGATATGGGAAATTCGAAGGAAAGATCCACGAATTTCCAAGGATTTGATGTTCTAAGGCCT
TGAAAAGATCCAAGTAACAACGTATAGATTTATGGAAGAAATCTAACGCCTTTACTTGAGAAAACAAATCAAATCGATAG
ATTCGGATCTTGACCGCTTTATGAGTAACTAAAGACAATAATTAGTATGTAGAAACTAATCACCTTCTAAAGAATACCAA
AAAGAAACCAAAGATATCACAAGAAGAAATTACTTTATACCTTAAACTATGAAACTAGTAAAGGTTTAAAGATAAATTCT
CAAAGAACAAGTCACAAAGGTTCAAAGAACTCTCTCAAATATTATTAATATCAATCTAAATTCTCTTTAATGAATAAAAG
GGACTCCTATATATAGGAGAAGGGGGGAAAAACGTCCAAGACCCCTTATAAGAACCTAAAAAGGTCAGCCAATCCTTAGA
AAGACAATTACAAGGAATCCTACTCTAAAAAGGAAAAAAAGTAACCTAACTAGGAACAAATTTAGTACTTCTAGGAAAAC
ATTAAATAGGAAAATATTAATAACCTATATATAAATAAGGAAATAAGGTAAATCCCAACTAGGAAAAGAATCTTGAAAAT
CTTGGAAAGTTTGACTAGTCTTCTCTCAAAACTTGGGCAGAAAGCAACTCTTGTTGTGGCTGATTCTTGGACTCTTCTTG
ACCTTATTTGCACGAAATTGGACCTTAAAATTCCTTATCTTGGGCTTGAATTTGGGCCACCAAATAATTGTAGCATTTGG
ACAATTCTTCTCCCTTGGGCTTGAGCTCTTCTTCCCCAATAAGAAACCTTTGGATCAGCGATTGAAGCCCATTGAGCTTA
TCATTGAACTCCTTGGTTTGAGATCTTGTTATGGGCCTCCTTGGAGTTTCTAAAGCTTCATCCTTGTCCTTCAATGGAGT
AGAGCTTCCTTGGATGCTATCAAATACTATCACGAACACATCTAGAAATCGCTTGAACACCCTATTAATCAAATCCATAA
AAGTTGGTGGTGCATTTGTTAGCCCGAATGACATGACTAAAAACTCAAAATGACCACTACCGTGTCTGAAAAGCTGTCTT
GGAAATATCTTTATCTTTGACCCTTACTTGGTGATAACCCAACCTCAAGTCGATCTTTGAAAAACACTTAGCACCTTGTA
ACTGATAAAACAAATCATCAATTCTCAGGAGGGGATATTTGTTCTTAATCGTTACCTTATTCAACTGTCGGTAGTCAATA
CACATTCTTAACGAGCCATCTTTCTTACGTACAAACAAAACTGGTGCTCCCCATGGGGACATACTAGGCCTTATGAATCC
TTTTTCTAGTAAGTCTTTTAATTGCTCCTTCAACTCCTGTAATTCTGCTGGGCCATTCTATATGGAGGGATGGAGATAGG
TTGATGGTCTTCAGCTGGCCTAATGAGCATCTTTCCCCTTCATAACTCCTTGAGCCAGTTGGCGATCTTGGAACCCTCGC
CATTGGCTTTGGCGAGTCGTTGAAGTGTCCTTCAGCTCGCCGAATGGAGCACATTCTTCACTTGCTCCTCCTCACTTCGT
TAGGCCTCCTATGCTCCAAGCTATCATCCAAGCATGGTGTTACCCAACTGGGAGCTCCTTCAAGGTGCATATGTTCCTGC
ATAGGGAAAGGAATCAACAATGCCGACCCCCATATGCTTTCCATTTCGACCAAACATTCCAGCACAAAGGTTACAATTCA
ACACACTACTGGGGTCAAATGGGAAGGCAAGCCATGTACTAGGATCAAGTGCACATCCATTTACCATGTTGACACTCTTT
CCTTCAAAGAACACACTCCACTCAATAGCATGAGCTTCATCATATGTAAACAAGTAATAGAGAAAGGTGTCTCTCAAATC
AACTTCCTCTAGGGTGTCTACATGGGTATGACTACGAGTAGGCTCAAAAGTACTGGTCATACCATTAAAAAGTGAAACAC
ACCAAGAAGAAAAGGTAATGGGAAAACAAACACCACCAAGAGTACTCTCATCTTCCAAGAAGATATTTCCATCTTTGGGA
AGGAAAGCCTCACACCATAGTGGGTTACTATAACAAGTATACCTATCAAGAACTATACGACTCTCAAGATTCACACCACT
AGGTACATCACTAGGAGTGATCTCATCATCTTCAAATAAGATATTGTACTTAAAGAGGGAATGATCAACCACTAGGGAAG
AATTAAAACATGCAAGTTCACCCTCAAAAAGGCACATACCATTTTTTGAAGTATTTTCAAGCACATAATCTCTATGAGCA
AAACAAGCAATCGGATCTTCCACAAAAGATATGTTCATAGAGTCACTCCTATTCAATTGATCAACAGTATCATTAGTACC
ACTAAATTGAGGTTCCTTAATCACATTACAAGGACCCTCAACCAGTTAACTACACTCACAAGCAGGCTGATCAACTAGTG
TATCCACATTCTCAACAAGCACATTATCAATTTAAGATAAAGAATCAATGGGCTCACTTAAAGACAAACTAACATTCACA
CTTTGTTCATTTGCAATGGTAAAAGTGTTAAGATTAGCTATTGTACCTTGACGCCTGCAAGAAGGATCTTCTTTACCTTG
GATGTTGGAACATCCCACAAAGGAGTCTGTCATACCTTTAGTTGTAGGCTCTTGGCTGGGAACTCGTGTTCCTCCACTCT
TTACGCTTGTACCTACATAAGAATCCTTACAAGGTGAAGGATAAACAACAGGGTTAGGTTGAGGTTGTGGCACCCTATTC
GAAGGGACGTTCGACCTCTCCTCCATTCCTGACAGCCTACCCTCCATGGAGGCCATTCGCTCTTTCATGTTCGATATTCT
CCAACTCACATCAACAATGGCCTCTACTATGGATTCCAAGGTAACCTTCCCCTTAAGTGGGAGGGTCTCACTTTTGGTGG
CCATGGTACATAACAATTAAGACAACTCAACAAAACAGCACACAACGTTAGCATTAGTTAAATGATCTCACAATCACTCG
TGTTTGCACACCTTTGATTGCCTCTCAAATTGGTACAGCAAATGTTGAAGATTGCTTATACTCAGTTGATCACAAGGTCT
CAATTTCTACTCTTGGCTAGAGTGGATTTTTGTTTCAAGAAGAACGGACGACTCAATTAAAACAAACGGACTTGATTCAA
GAAGTTAACTACGAAGTAAAATGAATAAAAGCACGAAAAGAAAAGGACTAACACAGATGTGAATTCAATAACCAATAGTC
AACAAGTAGGTAATTACAAGTTGAAAATCAATTTAGGAATCTTAATTACGAACTAGAATCAAAAGAAAAGGAAACTAAGA
AATTAGAACCTGATATGAAAGGGGTTATAAGATGAGTTTCCCATTGCCAAATGGCCTGTTTTCTTCGCCTAAGTCGAAGT
TCAGCTCACCAACTTGAAGATTGACTCGCCAAACTCGCCAACCGGACAAGGTAAGTGGGCGATCTGGGTGGAAGTTTGGC
GATGCGCCTCGTGATTCGGCGACCAGGGTTTATCTTGCCGAAATTTCCAGTGGCACTTTCCAAAACAGGTTAACTCGGCG
ACCTATCTGCCCAAAGGGCAAGGCGCCTAGTGGACTAGGCGAGATCATCCAATGTCCCTTCGCTGCAACTTTACAGCTCC
GAAATTGGACCTGCTATGGTCCCCAACCTTCCTTTGTCCCTTAGTCTTTACCCTTTTAGGTAAATTCCCCTTTTACAACA
CTTTTGCACTTTCTCTTTCATCCTTTTTGGATCAAACTCCTTCTTTTTCAAATATTCCCTTCTTGAAGATTTGAACGTTC
TTCAAGAACTTCAAGAACACTATAAAGATCCAAAATAAAACCCCAAAGATTTTTAGCTCAGAATTTCACAAAACTTTAGG
TGACTGCTCTCCTTGATATAGGGAACAAACCCCAATACTTTTTAGCACTCAATTACTTGCCAAAACTTTCAGATTTCAAA
AGCCACTTCGTCTTCTTCAAAGCTTCTTCAACCAACAATGGTGGAAACTTCATTAGTAAATCAAACCCTTTCAAATCTCA
GCCCTAGACTCTAACTAAGTTAGGGAACACTAATCTAACCTTGGAAACTCCAAAGAAGACTCAAATCAACAAGACCCATT
TTTGAATTTCTTCAAAAACGTTTTGAACACTTTTTTTTATTTTCGTAACAACCCAAGACTAGAATCGTAGGAACAAATCT
AAGCCTTGCTCTGATACCAAATGATGTAATTCTCACAAGAAGAACTACAACAAACAGCAAAAAACAAGAAAGATAAGAAG
AGACACAAGATAAGAAACTATTGGCAACTAAAGGATGTATTAAATCCACTAACCTCTAATCTAGATCTTAACAGGTACCA
AATTCGGATAAATAGATAGACACAAAAAGAGGAAAAAAAGAGCAACCTAAGGGTATATCAAACCCAAAGACCTCACCTCG
TTAATCCGTCAAGAAGCACCTAACTCTTACGAAGACCTCGAGTTAAATTTATCATTCATCAATATTCAAAATAGTCTTAC
CCTAAACCCTAAACCCAGAATCCTAAACCCTAAACCCTAAATTCTAAATCCTAAACTCAAAAACCTAAACCCTAACCCTT
AATCCTAAACCCTATTACCTAAACCCTAAACCCTAAATCCAAATTCTAAACCCTAAACACTAAATCCTAAACTCAAAACC
CTAAACCCTAATCCTAAATCCTAAACCCTAAACCCAAAACACTTAACTCCAAACCCAAACCCTAAACCCTAAACCTTAAA
CCCAATCCCTAAACATTAAACTCTTAAACCTAAACTCTAAACCCTATACCATAAACCCTAAACCCTAAATGCAAACTCTA
AACCTTAAACCCCAAACCCTAAACTCTAAACTCTAAATCCTAAACTATCGCCATCTCATTTCCTAATTTTTTCCTCTCTC
TGAAAAATTCTCTCTAAGGCTTTAATACAGCAGTCCACCGGAATGGCTACAGAACCGCCGGAAAAGCAGCTCAGACCGTC
GGACCAAGCCCCATCGACGCGGAACTCTAACAGCTACAAACCCCAGCCAGGCGCTTCACCAGATTCATCAGACAACTCTT
CGAAAATGCGACGCATTGAGGCGATCCATGTCGCGATTTTGGAAGAAGAGTTAGACTGGGCACGAAAAATCATTTCCTTA
GAACAATCTGGAATGATTCATGTTAATTCGTGTAGAAATAATGAATCTCCATCCAAAGATCTACCTACAATCGAAAAATC
ACACAATTCCTCCGTCCAAATTGAGAGATCTGCGATGGCGAACTCAGGAGAAATCGCTGGAAAATCGCCGCAGCTGCACC
CTCGAATTCGAATAGGTTCTGATGAAATGAATGACATTTTAGCCACTGGGGAATCTTCCCCAAGTCGAGGAGTACATCAT
ACTCCAATCTTGACTCGTTTGGATGGTGGAATCGCCGGCGACATAAATTCCGACCAAGTCACTGGCAATCCGGTCAACAA
TGGTGAAGAAATCTTACACGAAACGAATCCACGAGAAAAGGACAACACTCCTGAGGTAACAAATCCACTAACTCAACACA
AAAATAACAATGGTGATTTTGCTAACTTGCAGGACATTTCAGCATGCAAGAGAATCAACATGCTGTACCAAAACAAACTG
CAGGTGAAAAGGTCATCTGAAAGCCGAAAGAGAAGTCCAACACAAATGAAAATACAATGCAACAAAGCAAAGCTCACGAT
GGAAACAGTGGTAGCATGAATGCAGGTAAGTTACCTAACTTTAAGCCGAACTCTAATAATGCTAGTCTTCCCTCCAATAA
TTCTAGGAGTAGCCAAAATGGGCATGGGGAAGGCCATGGTGTTGTACAGACGGGAATGAATGCAGGGGAAGCTGTACCTG
CAAAGGCCATATAGCAGGATCATAATCAAATTCCTCCCAAGATTCCCCCTCCCCTTAAAGTGTCTACTAATTTTGATGGA
TATAATCCTACTCAACAAAGAGCCAATCAAAAGAGCCTTGAACAAAACCAAAACAAATTTCCCGTCAATAGCTCCACTAA
CAGAAATAACAACCAAATACCTGATCCAGCCCCACCAACCGTAACTCAGTCTCTTGCTACTAGACTGCGAGTTAACCAAA
TGAAAAATGCCACTCCTATGGTCATTGATCAACCTATTATTACCACGCGACAAGGATACCCCTCTATAACCTTCTATTAG
GCGGATTTCCTGCAGAAAATGCCAGGCAGGTGTAAGTATACTTTGCTTGGTAAGTTCCTTAATGCTATGCCTAAAATGGA
ATTAATTCGAAAAAGCTTTATTGCACAAACTCAGCTCATTGGTGGTGTCAAAATAGCACACTTCAACTCTAGGCATATCT
ACATTGACTTAGACAATGAAGCTGACCATATTTCTGTTTGGACAAAGCAAAGAATGTTCATTGCAGGTCAATCTATGAAA
TTACAGGTGTGGACTCTGACTTTCAAACCTGCGGAAGAAACTCCTATAGTACCTATCTGGATTACCTTGCCAGAATTGCC
TTGGCATTGTCATTATATGGATATTCTTACTCCATTATTATCCCCTATTGGAAAAGCTCTTTATCTTGACTCTGCAACTA
TGCAAAAAACTAGAGGTAGTGTTGCGAAAGTTTGTGTTCAAATTGACCTCACTAAAGAGAGACCACAACATATTTGGTTG
GGATTCTCTGAGAAGGATCCTAACCTAGGCAAATGGCAAATAGTAGAATATGAAGATGTCCCTTCTTATTGCACATACTG
TAAGCATCAGGGCCACATAGTTGGCGAATGTACACAAAAAGAGAAAGATGATGAAACCAAGAAAAACAAGGAGTTCGAGG
CTAGTAGAAAAGGACAAGACAAGCAGCAAGATCAAACATCTAAAGGATATCACCAACAAGCTCAAAACAGGGAGGATATG
CACTCAAACTGGCAAGGCAGTGTAAAGGACCAGATGGAACCTGCTTCTGGAAACAAGGAAGAGCAATGGCAAGTTCAAAA
CAAGAAGAAAAATAAGAATCACAACAAGAATCAGGAGCAGAACAAAAAATCACAAGCACAGGTACAGAAACAGCAGGCCA
ACCAATCTCAGCAACAACACATAGGTCAGCAAAGAGGTATGAATTCTAAAACCCCTGTGATGGAGAGAGATGAATCTGGT
GATCAGATTCCAATAGATCCCTCCCCTGTTGTTATAGATGTTGATCATTGTGCTGACAATGATATCCCCATCCCTGTAGC
CCCCCCTGTTGTTACTATAGATCATTGTAATTACAATGATATCCCACCCCCTGTAGCCCCTTTGGTTGCAGCTGTTGAAG
TTAATGGAGGGAGGTTGGATGTACAGGAGAAAACTTCTAACCTGCAGGATGGGGTTCCTAGGGGAAGGGTTATAGATCAA
GCCCCTGCTACCACACAGAATGATACTCCACCTCATCAAAAACAGACCCATCAACCCAAGTGAAGAAGGTAATGTAACAC
CAAAACAGCAGGTTCATATCAGTAAAGGACAGGAAAACCAACCCAAAGGTTCTATGGCCAAGGACATGGGAAACAAAGCA
GGCCCAAGTAATCAGATGGAAACTCCTAAAAGCAAAAATAAGCCTAGCAAAAAAAGAGGGAAGCTACCAAGAGGAAACAG
GCAGAACAGAATTACCAGAAACATGCTTCCACTGCCAGTCATCAGGAAGAAAATCCTTGTACTGACTTCATAATGATGAA
CCAGGTTATGGATGTGGTTCCACTTAAAGCTAAGAAACCCCCTGAACCATCCAGAGTCAATGTCAGAGACGAGTATGAGG
TGGAAAATTCTGAAGATGAATTTGATGCTGATAATCTGCCTATGAATGATCTAGATGAAGATGATGAGATTAGTGAATTA
TTAATCAAAGCTTTTAGCCCAAACAATGATAATGGACTAGAAAAAGAGATTCAACAAGTCACTAATAAACAAGGACTCTC
CCCCAGAGGTATCCATCTTGACAGACTCCCTCTCAAAAAACATGATTCTCCTATTCCTGTGACAGCAGGAAGACCAAACA
CTAGACTCTTCACCTCTAGATCATCTCAATGATTAGTACAATCATATGGAATGCTAGAGGAATCAACACCCAAGGTGTTA
TTGAAAGACTCAAAAATCTCAAAAATATCCATTATGTATATATGATTGCTGTGTTAGAACCTTTCTCTGACAACAATAAT
ATCAACATGTTTAAAAGTATGCTTGCCATGGATCATGCTGTTAGCAATATCAATGGAAAAATTTGGCTTTTTTGGAACTC
TGATGTTTCCTGCTCTGTTTTAGAAGAAGATGATCAACAGGTCACCTGTGAAATCAGTCACACGAAAGTTCAAGGTAGTT
ATATCAAGACTTTTGTGTATGCCAAATGCAAGGACTATCTCAGGAAGCCACTTTGGGACAGATTACTTCACATTGCTGAT
ACTAGAGATACCACCCCTTGGTGCACAGTTGGTGATTTTAATGTCATAACTGACACTGATGAAAATCTAGGTGGTATCCC
TTACAATATGAGAAAAAGTCTAGAGTTCATTGGTGTTATAGAGGCTTGTGGACTCATGGATTTGGGATTCAATGGACCTA
AATTCACTTGGTCCAATCAAAGGGGTATCAATTTTAGAATTTGGAAGAGGTTGGATAGAGCAATGATTAATGATAATTAA
TTGGCTACAAAACATGCCCCACACTTGTATCACCCACCTCCCTTCTGTGGGGTCTGACCACTGTCCATTACTGATGGAAA
TGAATGCCAGGCCAGACAACTGCATCAAATATTTTAGGTTCCTTAATTGTTGGGTTGAGCAGCCCTCGTTTGAGGAAACA
GTTACTGACTGCTGGAGCAGACCTATTGAAGGAAATGCAATGTGGACTTTCCATCAGAAAATGAAGAGATTGGCTTCTAC
TCTTAGTGCTTGGTCCAAATTGAAATTTGGAGATATTTATGCTAAGATTAAGGAGTTTGAAGAACGAGTCAAGGTAGCAG
AGGACAATCTCCTACAGAACTACACTGAGAAGCATAGAGAAGATCTTCATAGTATTAATGCTGAGTATATTAAATACATG
AAACTAGAAGAATCTATTCTCAAACAAAAATCTCAACTACAGTGGTTCAAAGAAGGAGATGGCAATTCCAAATATTTCCA
TGCTTTGATTAGAGGAAGAAGAAGAAGATTATTTGTCCACAAAATCCTCAATGAGAATGATGAATGGATTCAAGGAGATG
AACAGATTGCTCAAACTGCTTGTGACTACTTTCAGCACATCTTCACAGGTGAGCAAAAATTGATTGATGAAATTCCTATG
CAATGCATTCCAAGAATGGTCAGTCAAGAGCAGAACGACAGCTTCAAAAGAATCCCTTCCATTGAGGAACTCAAGGAAGT
GGTTTATTCCATGAACCCCAACTCAGCTGCTGGACCAGATGGTGTGAATGGGTGCTTCTTTCAGAAGTGTTGGCATATTA
TCAAGAATGATTTGATGGCTGTGGTTCTGGCCTTATTCAGTGGCCAGATGATTCCCAAATACTTTTCACACTCTTGTCTT
ATTCTCCTTCCCAAGGTTAAGAGCCCTAATAGACTCAATGAATTCAGGCCGATCAGCTTGAGTAATTTCATCACCAAGAT
TATTTCCAAGCTATTATGCCTCAGACTAACTCCTCTACTACCTAGTTTGATCTCTCCTAATCAATCAGGTTTTGTAAAGG
GTAGAAGCATATCTGAGAATATTATGTTAGCTCAAGAAATTATCCATCAAATTAAGAAACCTACTATTGGTAGCAATGTT
GTGATCAAGCTTGATATGGCAAAAAGCCTATGACAGGGTTTCATGGTCATACACTTGTTTGATTTTGAGGAAAATGGGTC
TTGAAGAAGGCTTCATTGACATGATATGGAGAATTATGGCCAACAACTGGTTTTCGATCATTCTTAATGGTAGAAGATAT
GGCTTCTTCCACTCTACTAGAGGCCTTAAACAAGGTGATCCATTATCCCCAGCCCTATTTATTTTAGGTGCGGGGGTGTT
ATCTAGATCTTTAAATACCAACATCCCCTATATCATGGATTCTATATGGAAATGAGAGGACCTCAGATTAATCACCTCAG
TTTTGCGGATGACATCATAATCTTCACCTCTGGGAGGAAGGATTCTCTCAAGCTCATCATGCAGACTTTGACTACATATG
AGAGAATCTCTGGTCAACTCATCAACAAATCCAAGAGTCACTTTCTACTCCATCCTAATGCCTTTAGAACCACTTGTGAT
AGAATTAAAAGGTACACTGGATTTCATCAGAACGAGGCTCCTACTACATATCTTGGCTGGGGCTCTTTATTGGAAGACCC
AAACTCATTTATTTTTCTGATCTCATCAACAAGATAGTGAATAGAATCACGGGATGGCAATCTAAATTGCTAAGTTATGG
AGGCAAAGCCACCTTGATTAAGAATGTTCTACAATCCATGCCAATTCATATTATCTCGGCCATTCCCCCCCCCCCATCTA
CTACTCTTAAATAGATTCAAAGTATCTTGGCTGATTTTTTTTCGGGATGGAGGGAAGACAAGAAAAAGTATCATTGGTCG
TCATGGAAAAATCTCAGTTTTCCTTACGATGAAGGGGGAATTGGAGTACGGCAAATGAGTGATGTTTGTCAAGCTTTCCA
ATTCAAACACTTGTGGGTCTTTAGGACCAAGCAAACTCTTTGGGGAGAGTTTCTAAGAGCAAAATATTGCCAAAGATCAA
ATCCCATAAGCAAAAAATGGGATACGGGAGACTCTCAAGCCTGGAAACTGCTTATGAGGAACAAACATACGGTGGAGAAT
CATATCCAATGGAAAATTGAAATGGTTCTTGTTCATTCAGGTGGGACAACTGGTTAGGAGTAGGACCATTGGCGCATTTC
ACTACTAATAGCCACAGATTCGACAATGAAACCATAGCTGACTTTATGGTAAATGGACAGTGGAATGTAGACAAACTGAT
CCAGCTTGCTCCTCAAAACCAGCTGCATACAATTCTCTCAACTCAACTACATCTGCAGCATACCAGCTCTGACCAGGCAG
TCTGGAAACTCAACTCGACTGGCCTCTTCACTGTCTCTTCTGCATGGGATATTATTCGAGAGAAAAGAACCAAAACCAAG
TTTAACTCCTACACGTGGAATCATCACATTCCGTTCAAATGTTCATTCTTATTGTGGAGAACAATTAGGGGCAAACTTCC
TACCAATGAGAGGCTGGCCAGCTTTGGCATTGAACCAAGGGTTTGCTATTGTTGTCATTCTCCAGGTTCTAATACAATTG
AACATATTTTTAACACAGGTAACTTGGCAAAAATGGTGTGGAAGTTTTTTGCTACTTCCTTGTGCATACCTACTGATTTT
CTGCCGTTGAGAAGCATGATCATGAGATGGTGGAATATCCCGTATCACAATGAAGCTCATAGAATTATTCTTCAAGCCAC
TCCAATCTTTATTTGTTGGAACTTGTGGAAAAATAGATGTGCAAAGAAATACGGAGGTTAACAGTCAAGTATAGCAAGGG
TCAAACACCTTGTAATTCAGGACACCCTCAAGCTGCTGCACAATATATTTCCATACATTTCTTGGCCTTTGAATTGGAGC
AGCCTGTGCAAGCTTCTGGAGAAGTGCATCCACGACAGCAAAGTTACAGCAGTCCGCTGGATTAAACCACCTGAAAAATG
GGTTAAATTGAACACCGATGGGAGTGCATTGAGTAACCCAGGCAACATAGGAGCTGGTGGTGTTCTCAGAAATTACAAGG
GAGAACTCCTCTTTGCATTTTTAGTCCCGTTAGGTGAAGGCATCAACAACCAAGCTGAGGTCGAGGCTTCTTTATTTGGC
TTAACATGGTGCATTCAATTGAATTATAACAAGGTCATTCTTGAGGTTGACTCCCAACTCCTTGTGGACTGGTTTTTAAA
TAATGAACCAGCTCCTTGGTCCATTTCTTCCCAAATGCAAAGACTACAGCAACTCTCCTCCAATTTCCCTCATCTTAAAT
GTATCCATACACCTCGGGAGGCCAACTTTGTAGCAGATGTACTCTCCAAGAACAGTCATAAGCTGACCAGCCCTCTAACT
TATTTCAACAAGCAGCAGCTCCCCAGTCTCGCAGCAGCATATCTTCAACAAGATATGACAGATATGGCTAGTTTCAGAAG
AAGGAAATTGAAGCGAATTAAGGAACCACCTTAAAATCAGTCCCTGTAAAGGACGAATTGTAAGGAGCTAGAACTCATTC
AAACCCCTCCTTCATTGATCATCATATCATCACCAAGTTGGATACACTCATGTGATAGTCCTTAGTTGAGTCTTTTCTTT
TACTTTGCTTGTAAAGGGAGAGTCTCCCTTATTTATGTTTTCCTAGAATCTTTGTATCGAGAGGAGTCCTCTCCTTAAGT
GCGTAGTTCTAGGTTTTCCCTTTATAGTATGGGAATGAGTCGACTAACCTTAGTAGGTAGGTCGACTTATGACCCACCAT
AGGATCGGAGGTTAGGTTTATGTCCCTCGCCTTGTATTTTTTGAGCTCTTTTGAGCTTTTTATTTATGCTAAGGCCTGGG
GGTGTTGCTAAGCCCCTGACCCCTCCAAGGGTCGTTAAAAAAAAAAAATCCTAAACTCAATACCCTAAATCCTAAACTCT
AAACCCTAAACCGTAAATCCTAAACTCTAAACCCTAAATCCTAAACTCAAAACCATAAACCCTAATCGTAAACCCTAAAC
CCTAAAACTAAACCTAAAACCATAAACCTAAACTGATGTAATTCTCACAAGAAGAACTACAACAAACAGCGGAAAACAAG
GAAGATAGAAGAAGAGACATGAGATAAGAAACAATTGGTAACTAAAGGATTTATTAAATCCAATAACCTCCAATCTAGAT
CCTAACAGGTACCAAATCCGGATAAATAGATAGACACAAAAAGAGGAAACAAAGAGCAATCTAAGGGAATATTAAGCCCA
AAGACCTTACCTCGTTAATCCGTCAAAAAGCACCTAACTCTTACGAAGACCTCGAGGGAATCGATATCCCAAGCAACCCT
CGTTTCTAAATAATGTTCAACAAAAGCTTACCAAGCTTTCAACACTCACACAAGGAGTTAAATTTATCATTCATCAATAT
TCAAAATAGTCTTACCGTAAAATGAACCCTAAGATGCCCATTTATAGTATAAGGACTTATTACATAAATGGGCCAAAAAA
GTGACCCGAAATGGGCCAATGGGAGAGCCAAGTTGGGCTCACCTAATGGCTCGTCTATGTGTCCAATGTGGTCAGCGAGG
AATCATGTTCCTTGCCTTGGCTGGGGAGCTACTGGACCTTTGGGCGGTCTGGGGACCATCGCCCAATCCACTTGGCGATG
CGCCGATGGTCTTCAGCTGGCCTAATGAGCATCTTTCCCCTTCATAGCTCCTTGGGCCAGTTGGCGATCTTGGAACCCTT
TGGTGAGTCGCCGAAGTGTCCTTCTGGTCGCCGAATGGAGCACATTCTTCACTTGCTCCTCCTCGCTTCTTTAGGCCTCC
AATGCTCCAAGGTATCATCCAAGCATAGTGTTGCCCAACTGGGAGCTCCTTCAAGGTGCATATGTTCCCATGCAAGGCAT
GGAATTCTATCCTTGGCATCCATACATACCAAACAACCTCCATCCTTGTGAACACTCTATCAAAGCATTGAAGTTCGTGA
ATGGATAGGCTTGATGTAATCCATTTAACATCATAAACCCTAAACCCTAAATCCTAAACTCTAAATCCTAAACCCTATAC
ACTTAACTATAAACCCTGAACCCTAAACCCCAAATTCTAAATCATAAACCCAAAACCCTAAACCCTAAACCTATAAACTA
TAAACCCTAAACCCTAAACCCTTATACCCTAAACTCTAAATCCTAAACGTTAAACCATAAACCCTAAACCCTAAACCCTA
AACCTTAAAACCTAAACCCTAAACTCTAAACCCTAACTCTAAATCATAAACACTAAACCCAAACCCTAAACCCTAAATCT
TAAACTCTCAAACATNNNNNNNNNNNNNNNNNNNNNNNNNNNNNNNNNNNNNNNNNNNNNNNNNNNNNNNNNNNNNNNNN
NNNNNNNNNNNNNNNNNNNNNNNNNNNNNNNNNNNNNNNNNNNNNNNNNNNNNNNNNNNNNNNNNNNNNNNNNNNNNNNN
NNNNNNNNNNNNNNNNNNNNNNNNNNNNNNNNNNNNNNNNNNNNNNNNNNNNNNNNNNNNNNNNNNNNNNNNNNNNNNNN
NNNNNNNNNNNNNNNNNNNNNNNNNNNNNTATTGTGACACATCTCAAAAGAATTCTTAAATGCTTTTAATTGTAAGCTAC
TTTCCCCTTCAAAGAAAAAAAACCCTAAACCCTAACCTTAAACCCGATCCTGAAACATTAAACCCTAAACCCTGAAACCT
TAACCCTTAACCCTTAACCCTAAACTCTAAACCCTAAACCCTATATCAAAACTCTAAACCCTAATCCACAAACCCTAAAC
CCTTTACCCTAAATCTTAAACTCAAAACCCTAAACCCTAAACTCTAAGCCCTAAACCGTAAATCCTAAACTCTAAACCTT
ACTAACAAAACCCTAAACCATAAACCCTAAATCCTAAACTCAAAACCCTAAAACTAAACCTTAAATCTAAAACCCAAAAC
ACTAAACCCAAAACCCTAAACCTAAACCCAAAACCCTACACCCTAAACCTAAACCCTAAACTCTAAATCCTAAACACTAA
ACGCTAAACCCTATATCATTAACTATAAACCCTGAATCCTAAACCCTGAACTCTAAACCTTAAATCGTAAACCCTACACT
CTAAACCCTAAACCATAACCCTAAACTCTAAACCGAAATCCCTAAACCCTAAACCCTATATCCTTAACCATAAACCATAA
ACTCTAAACCCTAAAGCTTAAACCTAAACCCTAAACCCTAATCTCTAAACTCTAAACCCTAAACCCTCATCACTAAATCC
TAAACCGTAAACCTTAAACCTTAAACCCTAAACCCTAAATCCTAAACTCTTACACGTTAAACCTTAAAACCTAAACCCTA
AACCCTATACTCTAAACCCTAAATCCAAACTCCAAACCATAAGCCCTAAACCCAAACCCTAACCCCTAAACCCTAAACCC
TAAATGCTAAACTCTAAACCCTAAACCCTACACTCTAAAACCATAAGCCCTAAACCCTAAATCATAAACATTTAACCCTA
AACCATAAACCCTAAACCCAAACTCGAAACCCTAAACCCTAAACCCTAAACCATAAACTCTAAATCCTAAACCCAAAACC
CAAAATCCTTAACCCTAACTCTAAAGCCTAAACCTAAACCCTAAACCCTAAACCCTTAACCCCAAATCCAAACTCTAAAC
CCTAAACCCTAAATCCAAACTCTAAACCCTAAACCCTAAAATCTAAACTCTAAATTCTAAACCCTAAATCCTAAATCCTA
AATCTTAAATCCTAATAACAAAACCCACCAAGAATCATCCTCTAATTCATCCTACAGCTCCCCGAATTCGCAAAATAATG
AGGCGATGCATATCGCGATTTCAGAAAGGGAGCTGGACGGGATTCAAAAAATTATTTCCCCAGATCGCGAGAGGTTGATT
CATAGAAAATTGTTTAAAGGGAATGATTCTACCAATCAAGAGCTACAACATACTAAAAAATCAGATGAATCCATCGTGCC
ATTTGAGAGAACTGAGGCAATTTCTGGGAATTTGGCTGAAAAATTGCCGGACCTTAACCTTCAAATTCGTCCATCTTACC
ACCAATTTCACGGCGATTTGACCACTGGGGTTTGCTCACCTGGTGAAGAGGTACATCTCACTGCAATCTCAAGTAAAATG
GACGGTCCAATCGTCGGAGACAAGAATTCCGATGAGCAAGCAACCGGAAAATCGAAAGGTGACGGTGGTACTACTAGGGG
CAATTATTCTATGGATGAGGAGGTCTACCTTACCAATATATCCACCAATTTAGGTCAACAACATAGCCAAGAGGAAATTC
AAGCAAGTCTGATTGCTTCTACAGCCAAGCAACAACTTGAGGTTGAAGAACTCAACTGCAGAAATGAAGCAGAACAACAG
GGGACATACTCACCGGATCATGCTGGCCCAAATGGTCAAAAACAGGATCAACTCTCAACGGAAAAACAAAAAATGAAGAT
GAATTTCAAAGAATGGAGATACAGGAATGGGTCCGGACCAAAATGATCAACACGATAAGGCAGGGGATACAACCTTGGAG
GTGATTTAAGTGGAGAGCTCATCCCACTTCTCATTTGAAGTGAAACCAACGGATACACTAACAAGTAATGAGGGACAGCA
AAGACCAGGTAAAATCATTAATTATGCTAATGAAATTAACTATGATCAGATGCAGGAACACCAGGCAGGAGCTACCAATT
CACAAAGCAAAAAATCGAGTGAGGATGATACTCAAGTAGGTAAGTATTCTCATGCTAACTCTAGTAGAGATGCTGTTAAT
CTGAGTAGTAGTGAGACTCATTTGAATGACAATGCAAAGGGGCAAAAGACCGTTATGTTAAATAATCAGGAACTGCTCAG
GGGGGGACTTTGAATCCCAACAACATGTGGATCGAACTCAGAATAGGGGGAGAATTAACAGTCAATCTCAACTACCTGAT
CATGGAGAGAATTCTGAACCTAATAACTATCATAAGGACTTCCCTAATATCTCCAGCAACTTTGATAGACACAACATCTC
CAATCAGAAAGATCAACAAACCAATCAGCCCAACCAATCCAAAGGCCCAAGCAATCCAAATGATAACCAAAAAAAACAAA
CAGGACCAGCATTCTGAACCTGCCCCATATACAGTGGTACAAACAGGACCAGCTTGAAAAGGGATTAGTTCGAGAGAGTA
TGAGCCCATGCTCTGTTCCAGCCCTGTTGGTCCCCAAAAAGGATGGAACATGGAGGATGTGGGTAGATTGTCGAGCCATC
AACAAGATAACGGTAAAGTATCGCCATCCTATCCATCGTCTTCATGACATGTTGGACCAACTGTATGGTTCCAAAATCTT
TTCTAAAATTGATCTAAAGAGTGGTTACCATCAGATTCGTTTGAAGCCTGGAGATGAATGGAAAACTGCTTTTAAGACCA
AATATGGACTTTATGAGTGGTTAGTTATGCCCTTTGGCTTGACTAATTTACCAAGCACTTTTATGAGACTAATGAATCAT
GTTTTTAAAGATTTCCATGGAAAATTTATTGTGGTGTATTTTGATGACATATTGATCTTTTCTCAAAATCTGGATGAACA
CCTAGAGCACTTAAAACAAGTTTTTGAAGTTCTTAGAAATCAGCGCTTATTTGCTAATCTCAAAAGTGTACTTTCTGTGT
GGATCATGTGGTTTTCTTAGGTTTTGTGGTCAGTTCTAAGGGAGTTGAAGTAGATGATGAGAAAATCAGGGCAATAAAAG
AATGGCCTAAACCTAATAGTGTAACTGAAGTTAGGAGTTTTCATGGACTTGCTAGTTTTTATAGGAGGTTTGTGCGAGAC
TTTAGCACCATTGCTGCTCCTTTAACTGAAGTAATTAAAAAAGATAAGGTTTTTACATGGGGAAAGGAACAAGATGATGC
ATTTAACTTGCTGAAGGATAAATTGTGTTCTGCTCCTCTTTTGCAATTGCCTGATTTTTCTACATGGAAAGGGCGTTAGC
TACATGGCAGCACTACTTGTGGCCTCGAGAATTTGTAGTCAAGACTGATCATGTGATAACAGCAAGGTTAAGGGAGATCA
CAAATAGAGAATTGAATATTAGAATGCGGAAGCACAAAGAAAAGAAACAAAAAAACTAACTAAAAGATATGGGAAATTCG
AAGGAAAGATCCTCGAATTTCCAAGGATTAGATGTTCTAAGGCCTTGAAAAGATCCAAGTAACAACGTATAGATTTATGG
AAGAAATCTAATGCCTTTACTTGACAAAACGAATCAAAACGATAGATTCGGATCTTGACCGCTTTATGAGTAACTAAAAA
CAATAATTTGTATGTAGAAACTAATCACCTTCTAAAGAATACAAAAAAGAAACCAAAGATATCACAAGAAGAAGTTACTT
TATACCTTAAACTATGAAACTAGTAAAGGTTTAAAGATAAATTCTCAAAGAACAAGTCACAAAGGTTCAAAGAACTCTCC
CAAATATTATTAATATCAATCTAAAATTGTCTTTAATGAATAAAAAGGACTCCTATATATAGGAGAAGGGGAAAAAACGT
CCAAGGAACCCTAGAAAGACCATTACAAGGAATCCTACACTAGAAAGGAAATAAAGTAACCTAACTAGGAACAAATTTAG
TACTTCTAGGAAAGCATTAAATGGCACTTAGGAGACCATAAATAGACTAAGAAAAATATTAATAACCTATATATAAATAA
ATAAATAAGGTAAATCCCAACTAGGAAAAAAATCTTGACAATCTCGAAAAGTTTGACTAGTCTTCTCTCAAAACTTGGGC
AGAAAACAACTCTTGTTGTGGCTGATTCTTGGACTCTTCTTGACCTTATTTACGCGAAATTGGACCTTAAAGTTCCTCAT
CTTGGGCATGAATTTGGGCCACCAAATAATTGTAGCATTTGGACAATTCCTCTCCCTTGGGCTTGAGCTCTTCTTCCCCA
ATAAGACACCTTTGGATCAGCAATTGAAGCCCATTGAGCTTATCATTGAACTCCTTGTTTTGAGATCTTGTTATGGGCCT
CCTTGGAGTTTCTAAAGCTTCATCCTTGTCCTTTAATGGAGTAGAGCTTCCTTGGATGCTATCATTCCCCANNNNNNNNN
NNNNNNNNNNNNNNNNNNNNNNNNNNNNNNNNNNNNNNNNNNNNNNNNNNNNNNNNNNNNNNNNNNNNNNNNNNNNNNNN
NNNNNNNNNNNNNNNNNNNNNNNNNNNNNNNNNNNNNNNNNNNNNNNNNNNNNNNNNNNNNNNNNNNNNNNNNNNNNNNN
NNNNNNNNNNNNNNNNNNNNNNNNNNNNNNNNNNNNNNNNNNNNNNNNNNNNNNNNNNNNNNNNNNNNNNNNNNNNNNNN
NNNNNNNNNNNNNNNNNNNNNNNNNNNNNNNNNNNNNNNNNNNNNNNNNNNNNNNNNNNNNNNNNNNNNNNNNNNNNNNN
NNNNNNNNNNNNNNNNNNNNNNNNNNNNNNNNNNNNNNNNNNNNNNNNNNNNNNNNNNNNNNNNNNNNNNNNNNNNNNNN
NNNNNNNNNNNNNNNNNNNNNNNNNNNNNNNNNNNNNNNNNNNNNNNNNNNNNNNNNNNNNNNNNNNNNNNNNNNNNNNN
NNNNNNNNNNNNNNNNNNNNNNNNNNNNNNNNNNNNNNNNNNNNNNNNAATAGGTAGGTAATTTTTCCAAGAAGTCAACT
TTCCTTTCAAAACAGCCCTCAACATGTTTCCTAAAGTTCTATTAACCACTTCCGTTTGCCCATCCGTTTGTGGGTGACAA
GATGTAGAAAATAGCAATTTAGTTCCCAACTTTCCCCAGAGAATTCTCCAAAAGTGACTTAAGAACTTGGCATCCCTATC
ACTAACAATAGTTCTAGGTATTCCATGCAATTTAACCACTTCCTTTACAAACAAGTCAGCCACATGAGATGCATCATTAG
TCTTTTTACATGGGATAAAACGAGCCATTTTAGAAAATCTATCTACTACCACAAATATACTATCCTTACCATACTTAGTC
TTTGGCAGCCCCAATATGAAATCCATAGAAATATCAATCCAAGGGGAATTAGAAATAGGTAAAGGAGTATAAAGACCATG
CGGCAATGTTCTAGACTTAGCCTGTTTACATTCAAGACAATAAGAACACACTTTTTCAACATCCTTTCTCATGCTAGGCC
AATAAGAATGTTCAAAAAGTATTTCCAGTGTTTTGGGTACACCAAAATGTCCATTAGCCCTCCACAATGTGCTTCCCTAA
CAAATAGTTCACGCAACGAGCAGTTAGGAACACATAATTTATTTTCCTGGAATAGAAATTCATCTTGAAGATTAAATTTC
TCAAAAGGACCTAACTTACATTCAGCAAAAACCTCACCAAAATCTGAATCATTAGCATAGAGGAACTTTATTTGGTCAAA
ACCCAATAACTTTGAAGTAAGAGTAGAGATCAAAACATACCTTCTTGAGAGTGCATCAGCAACCACATTCTCCTTTCCTT
GTTTGTAAGCAATTACATAAGGAAAAATTTCAATAAACTCTACCCATTTAGCATGCCTACGACTAAGTTTACCTTGGCTC
TTCAAGTATTTTAATGACTCATGATCAGTCTTGACCACAAATTCTCGAGGCCACAAGTAGTGTTGCCATGTAGCTAACGC
CCTTACCAAGGCATATAGCTCCTTATCATAAGTTAAGTAGTTCAATGTTGCTCCACTTACCTTTTCACTAAAGTAGGCAA
TTGACTTGGAGTCTTGCATCAAAACTAAACCTATGCCCTTACCAAAGGCATCACACACAACTTCAAAAGACTTAGAAAAA
TCAGGCAATTGCAAAAGAGGAGCAGAACACAATTTATCCTTCAGCAAGTTAAATGCATCATCTTGTTCCTTTCCCCATGT
AAAAACCTTATCTTTTTTAATAACTTCAGTTAAAGGAGCAGCAATGGTGCTAAAGTCTCGCACAAACTTCCTATAAAAAC
TAGCAAGTCCATGAAAACTCCTAACTTCAGTTACACTATTAGGTTTAGGCCATTCTTTTATTGCCTTGATTTTCTCATCA
TCTACTTCAACATCCTTAGAACCGACCACAAAACCTAAGAAAACCACACAATCCACACAGAAAGTACACTTTTTGAGATT
AGCAAATAAGCGCTGATTTCTAAGAACTTCAAAAACTTGTTTTAAGTGCTCTAGGTGTTCATCCAGATTTTTAGAAAAGA
TCAAGATGTCATCAAAATACACCACAATAAATTTTCCATGGAAATCTTTAAAAACATGATTCATTAGTCTCATAAAAGTG
CTTGGTGCATTAGTCAAGCCAAAGGGCATAACTAACCACTCATAAAGTCCATATTTGGTCTTAAAAGCAGTTTTCCATTC
ATCTCCAGGATTCATACGAATCTGATGGTAACCACTCTTTAGATCAATTTTAGAAAAGATTTTGGAACCATACAGTTGGT
CCAACATGTCATCAAGACGAGGGATAGGATGACGATACTTTACCGTTATCTTGTTGATGGATCGACAATCTACACACATC
CTCCATGTTCTATCCTTTTTGGGGACCAATAGGACTGGAACAGAGCATGGGCTCATACTCTCTCGAACAAATCCCTTTCC
AAGCAATTCTTCAACTTGCCTTTGTAATTCTTTGGTCTCTTCAGGATTGCTCCTATAGGCAGGCCTAATAGGAAGTTGAG
ACCCAGGCACAAAGTCTATTTGGTGCTCAACCCTCTCAAAGGTGGCAATCCTTTTGGACTGTCATCAGGTAAAACATCTT
CAAAATTCTGCAAAAGAGAAGAAACACTATTTGGCAAAGAAGGAGTTAGTTGTTCAAAATTAATCAATACTTCTCTGTAA
GTAAGTAGTATTATGGGCAGCCCCTCTCTCCTAGCATTCAAACACTCTTTGGCTTTTATATAAAGACTCTCATTTTTCTT
TTCCTTAGCCTATTTCCTCTCACCAAAACATTTTATTTTTTTACTCACACCCTCTTTTACCTCTTTACTTAGATCGCTGC
CCTCTCTGTCTTTCTCTCGGCCATCGCTCTTTTTTACTATCTCTTGGCCTTTTTCTTTTCCCTCAAGCTCACTTTTTACC
TCTCCCTTTTGTTTTCCCATTGTTTCCCTCAATCGTTTTTTATCTTCAAACACTTGAGAAGGAGATAATGGTGCAAGAGT
ATACTTCTTACCATTATGCAGAAGACTATACCTATTCTTTCTCCCATGATGAGTAGTATTCTTATCATACTGCCAAGGTC
ATCCAAGTAAAACATGACATGCTTGCATTGGAACTACATCAAAAAGAATCGCATCTTCATCCCTACCAACATTGAATGAA
ATCATGCATTGTTTGTTTACTTTTACTTCTCCACAATCATTCAACCATTGGAGCCTATATGGGGTAGAGCGCTTCATGCA
TGCATTTCCTAGTTTATCCATCAAGTATGAACTCACCACATTTGCACAACTTCCCCCATCAATAATCATAGAATAAGTCT
TCCCTTTTATCCCACACCTAGTATGAAACAAATTCTCTCTCTGCCCTTCATAAACACTACCCAAATTGATAGTCATAATT
CTCCAAACCACCCCAATTATACCATCATTAGGCAGTTCCAAATCATCTTCCTCACTTACACCTTCTCCCTCTTCTTCTTC
CCCTCACTTTTTTCACTCTCATATTCTCCATTTTCTCTAAGTAGGATGGTTCTTCTACTTGGACATTCATGCATCATATG
GCCCCTTCCATAACATTTGTGACATTGAATAGAACTTGAAGGTTTAGAAGATTTAGGATTAAAGGTTTTACCTCCCTCCT
CAACTTCACCTTTACCTCTATCATCTTGAGGTTTGGAAGGAGCTTTCCCCTCTTGAGTTGACCATGGCTTCTTAGAGATA
GTGTTTGGTCGACTTCTCCATGAGTTATTTTGCCACTTTTTCTCAATTTGTTTTTCAACTTTTACAGACAAATCAACTAA
CTCATCTAAAGTTACATATTGTTGTATCTCTACTACATTAGCTATTTCTGTATTTAAACCATTTAAAAATCTAGCTATTG
TAGCCTCTTCTTCCTCCATGCAGTTAGCTTGGATCATAGTCATATCCATGCTTTTGAAGTACTCATCCACTGACATGGAG
CCTTTCTTCAAGTGTTGAAGGCGAGACTGTAGATCTCTTTGGAAGTATGATGGAATAAATCGCTTTCTCATTACCGTCTT
CATCTCTGCCCACGTAGCAATAGGTGGTAGCTCCTCTTGCAATCTGTCCCTAGCAAGCTTTTTCCACCAAGAAGCAGCAT
AATCAGAAAACTCAACAACAGCAAGTTTAACTTTCTTACCCTCAGAGTAGTTATGGCAATCAAAGATGGCTTCAACTTGT
CTCTCCCAATCAAGGTACAAGTCTGGATCCCTTGTCCCCCTGAAAGATGGCATCTTCATCTTTATACTATTTATATTATC
ATCTTCTACTCTACCTCTTTGTCCCCTCCTTTCTCTTCTTTCTAGATTAAATTCAACATCAAAATCATCATTATCATATT
CAGGATTTACAAAAGGGATATGGGGTACATTCCTTCTAACTTGGGGTCTAACATTATTTGGGGGTACAACATTATTCTCC
CTCCTAATTGCAGCTATGGTGTCATTCTGCTCGATAATCATATCCCTCATCTCTTGAAATTGAAGGGTCCATCTCTCAAA
TTGTTGGTGCATAGCTTGAAGGGTGAAGTCGTTCCTTCCTTTGACCACGGCTTCTAAATGAGCCCTTTCCTCATCACCAC
CTGAATTAGACATCTAAAAAAAAAGAATAAATGATCAAGTATCACACTTTTAATATGGCTTTTACCCTCTTTTAAACTCA
ACCACACTTGCCTTTTTCCACTCAAAATAACCTTTGAACGAGAATACTTTGTAGATTTATAATTAAACCAAAACGTGTAT
CAAGTTCGTAGTAATAAAGTATGGAATCTTGGGGTACAAAAAGAAAGTAAAGAACTATTCCTAGAACAAGTAGGATTTAG
TTGAAACAAAACATAAATAAAAAGGAACTTATTTTAGAATTATAAGAACAAGAAAAAAAAATCCTCTTATTCTTAAAGAT
CTAGAATCCCCTCTTCTTGCTACCTTCTTGCTTGGAAACTGATAGCATCCAAGGAAGCTCTACTCCATTGAAGGACAAGG
ATGAAGCTTTAGAAACTCCAAGGAGGCCCATAACAAGATCTCAAACCAAGGAGTTCAATGATAAGCTCAGTGGGCTTCAA
TCGCTGATCCAAAGGTGTCTTATTGCGGAAGAAGAGCTCAAGCCTAAGGGAGAGGAATTGTCCAAATGCTACAATTATTT
GGTGGCCCAAATTCAAGCCCAAGATGAGGAATTTTAAGGTCCAATTTCGTGCAAATAAGGTCAAGAAGAGTCCAAGGATC
AGCCACAACAAGAGTTGCTTTCTGCCCCAAGTTTTGAGAGAAGACTAGTCAAACTTTTCAAGATTGTCAAGATTCTTTTC
CTAGTTGGGATTTACCTTATTTATTTATTTATATATAGGTTATTAATATTTTCCTTAGTCTATTTATGGTCTCCTAATTA
CCATTTAATGCTTTCCTAGAAGTACTAAATTTGTTCCTAGTTAGGTTACTTTATTTCCTTTCTAGAGTAGGATTCCTTGT
AATTGTCTTTCTAGGGTTCCTTGGACATTTTTTCCCCGTCTCCTATATATAGGAGTCCTTTTCATTCATTAAAGACAATT
TTAGATTCCTCTCCCTTGGGCTTGAGCTCTTTTTTCCCAATAAGAAACCTTTGGATCAGCGATTGAAGCCCATTGAGCTT
ATCATTGAACTCCTTGGTTTGAGATCTTGTATGGGCCTCCTTAGAGTTTCTAAAGCTTCATCCTTGTCCTTCAATGGAGT
AGAGCTTCCTTGGATGCTATCAAGGAGTGTGCGGCGATACACATTATTTTAAGGGCTATATTGGCTCATTATCCGTCAAA
GTTAGCTACTATTTTACGAGGCTCACGGTGTGATAGCTGCTACTTTAAATTTATCATGACTTATATTGTAGATTAAAACC
TGAAAGGGGAGGTTGGATTGTGATAGTTGTATTGATTAGAAGATAAGGTATGTAAGGCTATTTGATTCAATATTTTGGCA
TGAAATCTGATACTTGAGGTTAATATCAATAAGTGAATTTCTTAAGTTCTATTCCTAGTAAAGGAAACATAGTGGCAGCA
TATGATCTCCAAATAGCTAACAACAGTTTTCCCTTCTCCTTAGTGTGTAGAATTACTTCATTATATGTTTAGTACTCTAT
ACTTGCGTAATTATCCTCCTATGTGCTGGTATAGAAATGGTATTTGTGAAAGCAAGTTTGGTGAATCTTCCTCTTAGTCA
GTTGAAGTCAATTGTGCCATTTAAACTCACAAGTAATGCATTGATGTTACATAACTCCTTATATCATTGTTACTGCCTTG
AAGTATTATTTTCATGTCTTCTACTACTGGTCCGTAGTTCCAACTATAAAAAATGATTATAACCCCCAAAACATCAATCT
CAAAGATTAAAGAATCTAAGTAAAGAAATCTGTATAATTAAGGGTGGCAGCTCAGTGGCGGAAGCCTAGCATGGGCCGAT
TCAATTGGTATAGAAGGGTGGCAGCTAAAGGGCTGCCTAGCATGGGCCGATCCCAATTTTTAAATTATAAGGAACGCATC
CCAGGGGTTGACATGCCTAGCATGGGTCATTCTCTTCTACCACTGATCAGTTGGTCATTTGTATCACATGCCTTATAAAG
ATCATAACACAGAGAAAGGTAAAGACAAGAATGTAACATACATGATCCCACAAGAGTTAACAAAGGTGGTCTTCTGTTCT
GATTTATGCACACATATATTGATCCTTGATTTCATTTGAACTCTTATTTTATTATGTTATTGCCTTACATATTCAGTACA
TTTTCTCGTACTAACATCCCTCACGGAGGATGCTGCATTTCATACTGCAGGCACAGGTACATTAGCTAGTAGACCTCCTC
GGTAGGAGCACACGATACTCAACTACTTTTGGTGAGCTCTAGATTGATTCGGAGCTTTACTGAGTCTTTGGTAGATTTAT
TTTGGGTATTGTATCGTAGTTAAGTGTAAGGCGGGGTCTATCCCGACCTACTCTAAGGTTTTTTATCTTTTAGAGGCTTT
GTATAGTTATGTTTATGGTTCAGTTGCGTCTTAACAAGCTGTGGCCTCAACAGTCAAGTCTTGTATATAAGTTTTGGGTC
TACTTATGTTGGTTCGTATCGCTGCATCCTATGTGAACTTGTCACAAGATTGTCATAGTTATATGCATAGTAAGCACAGG
TTACATGTTGGTTCTCTTGGGCCTAGAGGGCATCGGGTGCCTGTCCGTGTTAATGGGATTTGGGACGTGACAAAAGTGGT
ATCAGACCAGGTCATCCTAGGGAGTCTACAAAGTTGTGTCTGTGGAGAGTCTTGCTTATGGATGTGGTGTGCACCAGATT
TATATATAGGAGGCTATGGGACATGTAGGAGTTGTCTCCTTTATTTCATTTCTTAGATCGTGCGATAGAACCAGTGTTGT
AGGCGAATCATATCTAATTCCTAAATTATTTTCTTATAGCAAGGATGCCGGTTACGAGAAGGAGCAAAAGTACTGGTAAA
CGAGTAGATGTGGCTGCCCAAGAAGGGACCAGCCAACCACCACCTAGTCAAGCTGTACAAGAAGGGACCCCTCCATCTCC
AAAAGATCTAAGGAGGGAAGCAGCACCTCAAGAACCCCCTATTAATGCTACCGAGCAAGATTTGAGGAATGCGGTCCAAT
TATTGACTCGTATAGTTGATGGCCATGGCCAAAGGCAAGAAGGTCCAGTTGCAGGTACTAGTGGTGTAGATAGAGAAGCT
GGCACACGGATATGTGATTTCCTTAATTTGGACCCTCCATCATTCACCGGGTCAGATCCTAATGAAGATCCACAAGAATT
TATAGATCAAATCCAACGCACTTTCAATGTTACGCATGTAAGTGGTAAAGAAGCGCTCGATCTAGCAGCATATAGATTAA
AGGGTGTGGCTGTATTGTGGTATGAACCTTGGAAGCAATCCAGGGGAATAGATGAACCATCAGCTACATGGAAAGAGTTC
AAAAAAGCATTCCTTGACCATTACCTGCCATTGGAGACGCCCATGCGGATCAATTCTTAAATGTCCACCAAGGAAGTATG
AGCATTAGAGAGTACAGTCTCAAATTTAATTCCTTGGCCAGGTATGCTCCTAATGTAGTAGCTACTATGGGGGATAGAGT
TAATCGATAAGTGGATAGATTAGATTCATATCTGGTTAGAGACTGTACCATTGCTTCGTTGAATAAAGATATGGATATAG
CAAGGATGCAAGCTTTTGCACAAAAGTTGGAGGATCAAAGGCAAAGAAGAACGACACAAGAGTCAAAAACAGGGCATTCT
AAGAGGGCTAGATCCATGGGGCAGTTTACACCATCCCAAGGTGAGTTTAGGCCTCGGTTCTTTAACAGACCGCCTAGGCC
ATCATCTTCCTACTCTACAGCTAGTGCCTTACCTCAGTTTCAAGAGTCTAGGGGCAATTAATTTGGGCAAAGAGGTGAAA
GCCAAGGTTCACGAACAACGGGGTACCAAGAGCAGTGAAGTATGAGTCAATCAAGACCTCCTCGACAGTCCTGTAAACAA
TGTGGAAAAAATCATTTAGGTGCATGTTGGTTTGGGACAAATGTTTGTTTTTGGTGTGCTACACCAGGTCATATGATGAG
AAATTGCCCTCATAGGGGTGTGGGGGGTGTGGCACAATCTACTAGATCAATTGCTACATCCTCATCATAATCACCTTCTT
TAGGTAGGGGACAAATGCCTACTGGTCGTGGTAGAGGAGCTAGGGGAGCAGCCAGTTCTAGTGGAGTTCAGAATCGCACA
TATGCTCTCGGGGATCGACAAAATTTAGAAGCCTCACCAGATGTGGTTACAGGTACATTGTCCATCTTTTCACATATTGT
ATATGTATTAATTGATCCGGGGTCTACACTATCATATGTTACTCCATTGATTGCTGAAAAGTTCAAAAGAACACGAGAAT
TATTAGTAAAGCCATTTGAAGTGTCTACACCGATTGGTGAGTCTATTATAGCTAGAAGGGTTTATTGTAATTGTATTGTA
ACTGTTTGTGATCGTGATACATTAGACTTAAAACTTATATACACTATGTCACTTTAAACTTTAGACTGAAATACCACCTT
ATGATCTCAAGTTTAAATACTTCCATCGATTTCAACTTAATCGAGTCACATTAAAATCTACGGACAGTTCAATTGAAACC
TATTCTATTGTCACTAGTTGCATAGGAAATCGAGTCCATAACTATACGACAAGGAAATTTATAAGTGTCATATAAATAGA
ACTAATACACGTAGAATACGGGGTGTAACATTTTGGGTCATTTAGGGTGTAGGGTTTAGGGTTTTTCTAGGGTTTAGGAT
TTAGGTTTGTTAGGTTTAAGATTTTTTAGAGTTTTAGAGTTTTAAAAGTTTTTTTGTTGTTTTTTAGGTTTTAGGGTTTC
TTAGTGCTTTTTTGGGTTTAGGGTTTGGGGTTTTCTTAGGGTTAGGGTTTTGGGCTTATGATTTTTAAGGGTTTACAAAT
TTAGGGTTTCTTAGGGTTTAGGGTTCAAGGTTTAGAGTTTGGGACTTAGGGTTCCTTAGGTTTAAGGGTTTTAAAGTTTT
TTTTTTTTAGGTTTTTTAGGGTTTAGGTTTTCTTAGTGATTTTTAGGGTTTAGGTTTTCTAAGTGATTTTTAGGGTTTCG
GTTTTCTTAGGATTTAGGGTTTCATAGGGTTTAGGGTTTTTTAAAAATAATTTTTAGGGTAAATTATGGGTAGGGCTTAC
TGTTTTTAGGTTTTTTTATGTTTAAGGTTTCTAGCGGTTTTAAAAGGTTTTTTTTTTAGAGTTTTTAAAAGGTTTTTAAG
GTTTCATAAGGTAAAAGTATTAGGGTTTCATTGGTATAAGGTTTCTTAGGATTTAGGGTTTAGGATCTTAGGTTTTAGGG
TATTAGGGTTTATAAGGGTTGAAGGTTTAGAGTTTCTTAGGATTTAATGTTTCTTAGGGTTTCTTGGTTTAGGGTTTAGG
GCTGAAGGTTTTAGGTTAAAGTAAATTTTTTTCGAGTTTTTTTTAAGGTTTATAAGGGCTTATGATTTCTAAAGTGTTTT
TTAGGTTTAGGGTTTTAAAAGGTTTTTGGGGAGTTGAAGTGTTTTTTTTAGGGTTTCTTTATGTTTAGGGTTAAGGCCAA
AGGTTTAGGGTTTAGGGTTTAGGCCTTAAGGTATAGGGTTTAAGGTTTAGGGTTCCAGATTTTAGGTTAAAAATTTTTTA
GGGTTTATGGTTTTTTTTTAGGTTAATCATTTTCCAAGATTACCCAAACTGCACCAACAACAATACACATAAAGCAGCCT
CAAATATTCTTTATCATACAACCAATTATTGAACTCACCATCCCCTTGGGTTCTTTATGACAGCACACCCATAATTCCTC
ACTCAAACTCATACATAAGGAGGAAGAAAAATGGAGCAGTCACCTTACTCAATTTCTGCAACTTCTCCTTATAATTTTAA
TCCCTCTAGAACTTCAACTTCCCTTCACACTTAAACCAAAGAAAAATAGAAAAGTATCTTAATAATTAAGGAAAGTGAGC
AGTAGCTTGTGGGAACTTCTGCCTTGTACTTATAATTAAGCATGAATAACATGTTTTCTAGTCTTCCATGGGAGAATTAA
GCTAAATCCATAGGTGTTTCTCTTACCTTGTCTTGCAGAGATAAGGGTTTCTTCAAGAACCCTAGAAGAACTTTAAGGCT
GCTGTTTTAATCCTTGAGAGAAAAGAGAGAGAGAGCTGGAGTGAATTGTGAATTTTGTGAGTTAAAATGAGTGAAAAGAT
CAGCTCATATTGAGTTTGTATGGAGCCGTCTTGGCCGTAAAAAAATAATCTTCTAGAAATTCCCTTTTTTGGTCCATTTT
TCAGCCACTAATTGGTCAAGTAGGTGATGCACCTGCTTATGTACATCAAGCAGCTCAAAAGGTCAACTAGGTGATGCACC
TACTAGCTTTCACTTGGGCTTAAATATATGTTGGGCATTGACAGATTTGGCTGCTGGGCTTTAATATTATTTTCCTTTTA
TTTAACATAGTTTGGGCTTCAAGTGAGTCCATTACCATAGGCCAAATCTGATCCATAAACCTTGGTCTTTTTAACTAGAT
CCATATGGCTCAAGTAGGTGATACACCTACTCGGTTCTTTGGACTGGTCAACAAGTCAAAGTAGGTGATGCACCTACTCG
GTCCTTTGGTACGGTCAACAAGTCAAAGTAGGTGATGCACCTACTTGTCACCTGCTAGCTTAGTTTAGTTAAGCAAGCAA
CTCACTTATTTTATTTCATTTTCTAAATATTAAACCCTTTTTGCTTTAACTAAGCACTTAACTTTCAACTTTAAGCTCAA
TTACCACCGTACTGTCTCGAGTTTAAATACTTCTGTTGGAGTTAACTTGTAGTACACATGCTGAAACGTGCAAGGTATCA
CATCACCTTCCGAACTAGTTTAAACCAACGCTAATCATATAAGAAACATGGTCCCTCACATATACTATAAGGCTATGTCA
AGTGTCACAAGAATAGAACAAGCATATGCATAATATGGGTTGTTACAGGGCTAAACCCAAAACCCCAAACCATATGAAAC
ACTAAGAAAAACTAAACCCTAAAATCCATTAAAACCCCCAAAACTATAAGACCTGAGGAAAAAAAAATAAATCCCTTTAA
AACCGTAAGCCCTAAAAAAAACCCTAAACTTAAAAATCCTATGCCCTACATCCTACGTAACCCTAAATCTTAAGAAAACC
AAATTCTTAAAAAAAGCTAAGAAATCGTAAAACATTTCAAAACCCTAATCATAAAAATCATAAGCCTTAAAAAAACATAA
ACCCTAAAAAACTCTTAACCTTAATCTGAAATCCTATACCTTAGGGCCTAAACCCTAAACCTATGGACTTAATCCTAAAC
ATAAAGAAACCCTAAAAAAAACACTTAGAATCACTAAAAAAACCTTTAAAACCCTAAACCAAAAAAACACTCAAGAAATC
ATAAGCCCTTGTAAACCCTAAAAAAACTCAAAAAAAAAAATTTAAACCTAAAACCCTAAGACCTAAACCCTAAACCAAGA
AACCCTAAGAAACACTAAACCCTAAGAAACTCTAAACCTTCAACCCTAATACCCTAAACCTAAGATCCTAAACCCTAAAC
CCCAAGAAACCTTATACCTAAGAAACCCTAACACACTAAACCCTATGAAACCTTATTAACCTTTAAAAAAACTCTAAACC
TAAAAACTCTAAAAAAAAAAAAAAGAAACCTTTTTAAAACCCCTAGAAACCTTCAACCTAAAAAAACAGTAAGCCCAACC
CCATAATTATTAACCTTAAAAATTATTTTACAAAAACCCTAAACCCTAAAAATCACTAAGAAAACCTAAACCCTAAAAAA
CCTAAAAAAAAAAACTTTAAAACCTAAGAAACCCTAAATCCCAAACTCTAAACCTTGATCCCTAAACCCTAAGAAACCTT
AAATCGTAAACCCTTAAAAACCAAATGCCCAAATCCCTAACCCTAAGAAAACCCTAAACCCAAAAAAGCACTAAGAAAAC
CCTAAACCCTAAAAAACAACAAAAAAAACTTTAAAAACACTAAACCTAAAAAAACTCTAAAAACACAAACCTAAATCCTT
TCCCTCGAAAAACCCTAAACCCTACACCCTAAATAACCCAAAAAAACCTAGGATACCTTAAATGTTAAACTCAAACCCTA
AGAAACGTAAACCCTAAACCTTAGGGATAAACCCCCAAACCTAAGCCTTATGNNNNNNNNNNNNNNNNNNNNNNNNNNNN
NNNNNNNNNNNNNNNNNNNNNNNNNNNNNNNNNNNNNNNNNNNNNNNNNNNNNNNNNNNNNNNNNNNNNNNNNNNNNNNN
NNNNNNNNNNNNNNNNNNNNNNNNNNNNNNNNNNNNNNNNNNNNNNNNNNNNNNNNNNNNNNNNNNNNNNNNNNNNNNNN
NNNNNNNNNNNNNNNNNNNNNNNNNNNNNNNNNNNNNNNNNNNNNNNNNNNNNNNNNNNNNNNNNNNNNNNNNNNNNNNN
NNNNNNNNNNNNNNNNNNNNNNNNNNNNNNNNNNNNNNNNNNNNNNNNNNNNNNNNNNNNNNNNNNNNNNNNNNNNNNNN
NNNNNNNNNNNNNNNNNNNNNNNNNNNNNNNNNNNNNNNNNNNNNNNNNNNNNNNNNNNNNNNNNNNNNNNNNNNNNNNN
NNNNNNNNNNNNNNNNNNNNNNNNNNNNNNNNNNNNNNNNNNNNNNNNNNNNNNNNNNNNNNNNNNNNNNNNNNNNNNNN
NNNNNNNNNNNNNNNNNNNNNNNNNNNNNNNNNNNNNNNNNNNNNNNNNNNNNNNNNNNNNNNNNNNNNNNNNNNNNNNN
NNNNNNNNNNNNNNNNNNNNNNNNNNNNNNNNNNNNNNNNNNNNNNNNNNNNNNNNNNNNNNNNNNNNNNNNNNNNNNNN
NNNNNNNNNNNNNNNNNNNNNNNNNNNNNNNNNNNNNNNNNNNNNNNNNNNNNNNNNNNNNNNNNNNNNNNNNNNNNNNN
NNNNNNNNNNNNNNNNNNNNNNNNNNNNNNNNNNNNNNNNNNNNNNNNNNNNNNNNNNNNNNNNNNNNNNNNNNNNNNNN
NNNNNNNNNNNNNNNNNNNNNNNNNNNNNNNNNNNNNNNNNNNNNNNNNNNNNNNNNNNNNNNNNNNNNNNNNNNNNNNN
NNNNNNNNNNNNNNNNNNNNNNNNNNNNNNNNNNNNNNNNNNNNNNNNNNNNNNNNNNNNNNNNNNNNNNNNNNNNNNNN
NNNNNNNNNNNNNNNNNNNNNNNNNNNNNNNNNNNNNNNNNNNNNNNNNNNNNNNNNNAAGCCCTAAACATTAAATCTTA
ATTTGGACACGGATACGTGATTTCCTTAATTTGGACCCTCCATCATTCACCGGGTCAGATCCTAATGAAGATCCGCAAGA
GTTTATTGATCAATTCCAACGAACTTTGGATGTTATGCACGTGGTGGTAAAGAAGCTGTTGAGCTAGCAACATATGGATT
AAAGGGTATGGCTATATTATGGTATGAAACTTGGAAGCAATCTAAGAGTACAGATGCACCTCCAACTACTTGGAAAGAAT
TTAAAAAGGCGTTTCTTGATCATTATTTGCCATTGGAGATTCGAGAGGCCCGCGCAAATCAGTTCTCAAATCTTCACCAA
GGGGGGTATGAGCATGACAGAGTACAGTCTCCAATTTAATTCCTTGTCCAGGTATGCTCCCAATGTAGTTGCTACTATGG
AGGATAGAGTTCATCGATATGTGGATAGATTGGATTCGTATCTAGTTAGAGATTGTACTATTGCTTCTTTAAATAAAGAC
ATGGATATAGCAAGGATGCAAGCTTTTGCATAGAAATTGGAGGATCAAAAGCAGAGAAGAAGGGCAGAAGAGACATAAAG
GGGTCAGTCCAAGAGGGCTAGGTCTACCGGGCAGTTTACACCACCCCAAGGTGAGTTTAAGCCTCAGTTTTCTAATAGAC
CAGCTAGGCCGTCATTTCCCTACTCTACAGCTAGCGCTCCACCCTAATTTCAATGGTCGAGAGGCAATCAGTTTAGGCAA
AAGAGTGAGAGCCAAGGTTCACGGACATCGGGATATCCAGAGTAGGGCAGTACAAGCCAATCAATGCCTCCTAGACAACC
TTGTAAACAATGTGGAAGGAGTCATTTAGGAATATGTCGTATTGGAACAGATGCCTGTTATTGGTGTGGTATGCCAGGGC
ACCTAATGAGAGATTGCCCTAAAAGGCGCATGGGTGATACAGCACAACCTACTGGATTAGCTGTTGCATCGTCATCATCG
GTGCCTCCTTTAGGTAGAGGTCAACAGATTCCTACAGTTCGTGGTAGAGGTGTTAGAGGAGCAACTAGTTCTAGCGGAGT
CCAAAATCGCACATATGCTCTAGGGGAGTCGACAGAACTTGGAGGCTTCACCTGACGTAGTAACAGGTACATTGTTCATC
TTTTCACATAATGTATATGCGTTAATTGGTCCTGGTTCCACACTATTGTATATCACTCCACTAGTTGCTGGGAAGTTTAA
AAGAACACCAAAATTATTGAATAAACCATTTGAAGTGTCTACACCAACAGGTGAGTCTATTATAGCAAGAAGGGTCTACC
GTAATTGCATAGTAACTGTTTGTGATCGTGATACATTGGCTGACCTAATTGAACTAGAAATGGTTGAATTTGATGTTATA
ATGGGTATGGATTGGTTGGCTTCTTGTTATGCCACGGTGGATTGCTGAACTAAGAGAGTGCACTTTCACTTTCCAAACGA
GGCAGTCCTTGAATGGGAAGGCAATGTTGCAGCGCCAAGGGATAAGTTTATTATTTGAAGGCGAGGAAGATGATGTCAAA
AGGGTATAGGGAAAGAAAGGGGTTAGCTCAATTCAGTACTTAGTATGGAGACCATGCAAAAATATGCTTCAACAGACATC
TATAAGGAATATATGCTTTCATGTCATTTTTGATAAAACCTTCACTTTACAAGTATGAGAGATATAATACAAGTCAACAT
TCGCATATAAGACCATAGCCAACCATACACATACTCAACATATCCATATCCAACCCATGCTTAACTTTAGAAGAACACAT
GCCATTTCATTACCATAGGACCTCTACCTAATATAACCTTAAGACACGCTTGAGTGAGACAAGAAGTGACCGTCCATACA
ACCTCTTCAAGCACATTTAAGTGTTCCTCAAGATTACCTTAGAAAAGGACATTTCCTTTACAACATAACATCAATAGACC
AACATTCTTTAAGAAACCACTTAGGAGACCTTCGATCATCCATGGGAGAATTAAGTGATGAGGGTTTCTTAAAGAACCCT
AGAAGAACTTTAAGCCTGTTATTTAATCCTAAAGAGAAAATAAAGAGAAATAGCTGGAGCTAATCCTCAATAATGTGTGT
TAAAATGAGTGAGAATAGCAGCCAATATATATTTATATTGAGCTTTCTTCACCTTTAAGAATATCCACCAGAAAGCTTCA
TTTTCAGCCACTAATTGGTCAAGTAGGTGATGCACCTGCTTATGTATATCAAGTAGCTCAAAAGGTCAAACTAGGTGATG
CACCTACTAGCTTTCACTTGGGCTTAAATATATTGGGCCTTGGCAGATTTGGCTGCTGGGCTTTAATTTCATTTTGTTTT
ATTTAACATAGTTGGGCCTCAAGTGAGTCCATTAGCATAGGCCCAAATCTGATCCATAAACCTTGGTCTTTTTAACTAGA
TCCATATAGCTCAAGTAGGTGATGCACCTACTTGGTCCTTTGGACTGTTCAATAAGTCAAAGTAGGTAATGCACCTACTT
GTCACCTACTAGCTTAGTTAAGTCAAGCAAGCAGCTCACTTATTTTATTCCATTTTCTAAATGTTAATCCATTTTGCTAT
AACTTAGCACTTAACTTTACACTTTAAGCTCAATTACCACCTTACTGTCTTGAGTTTAAGTACTCCCGTTGGAGTTAACT
ATATACATGCTGAAACGTGCAAGGCTAACATCACCTTCCGAGCTAGTTTAAACTAATGTTAATCATATAAGAAACATGGT
CCCTCACCTATACTATACGGGTATGCCAAGTATCACAAGAATAGAACAAGCATATGCATAATACGGGTTGTTACATCCTC
CCCCCCCCTTAAAACATTCATCCTCGAATGTTAGCATGGTTATCCATCCCAAACAAGTTCAAGCCTAAGTTAGTACTACT
ATTAATCACATTGAACATATAAACTTATACTTACTTGTTAAAGCCTTAACTCAACATTTTCATCTTCCTCATCGGTCTGG
AAGAGATGAAGATACTTCAATTTCGTTGCTTCTTCCGCTTCCCATGTAGCTTCTTCTACTTGTTGGTTCCTCCATAATAT
TTTTACAGAAGCTACTTCTTTATTCCTTAACTTCCTAACTTGTCGATCTAGAATAGCAATGGGTACTTCTTTATTAGTGA
GATCTCTCGTAACTTGTACATCTTCAGTAGGAGTAATACGAGATGGTTCACCTATGCTTTTTCGAAGCATTGAGACATGA
AACACCGGATGAACGGTTGAAAGTTCTTGAGGTAGCTCTAACTCATACACAACTTGGACAATTCTTCGGATAATCTTATA
TGGCCCTATGTAGCGTGGACTCAACTTTCCCTTTTTACCAAACCTCATTACCCCTTTCATCGGTGACACCTTCAAGAACA
CCCAATCTCCATAGCTTGATGAACAAGGTCTGGCCCAAATAAGGCAGTTTCACCTGTTTCAAATGAGCCAATTGGGGATC
TACATTTTCTACCATATAAACCTTCATAAGGTGCCATTTCAATACTTGAATGGTAGCTATTGTTATAAGCGAATTCAATA
AGCGGTAGATGATCATCCCAGCTACCCTTGAAGTCTAATATACAAGCTCGCAGCATATCCTCAAGTGTTTGAATTGTATG
CTCTGCCTAACCGTCTCTCTAGGGTTTCGGCTGTACTTAAATTCACTTGTGTTCCCAAACTCTTCTGAAATGATTTCCAA
AAATTTGCAGTGAATTGAGCTCCTCTATCAGATATTATAGAGATTGGCACTCCATGTAGTCGAACTATCTCTTTAATATA
CAACCATGCATACTCTTCAGCTGTATAAGTAGTCTTCACCGGCAAGAAGTGTGCTGCTTTGGTGAGTCTGTCAACTGTTA
CCCACATGGAGTCAAACTTCCGAAATGAGCGAGGCAAACCAGTGACAAAATTCATGTTGATCAGGTCCCACTTCCAAATT
GGAAGTTCTATACACTGCATATAACCTCCGGGCTTTTGGGGCTCTACTTTTACTTGTTGACAATTTGGACATTGAGCTAC
GAATTCCGCAATGTTCTTCTTCATGTCCCCCCACCAATACATTTCCTTCAAGTCATGATACATTTTAGTTGACCCCGGAT
GGACAGAATATCTCGAATGATGTGCTTCCATCATAATCCTCTTTCTCAGTTTATCTACGTAGGTACACATAATCTGTTTT
GACACCGAAGTACTCCCTCTTGCGTAAGTTCAAATGCCTTTGTCATACGCTGCTGTACATTCTCCTTAAGTTGTAATAGA
ATATGATCAGTGTACTGCTTCTCTTTCACTTCCACTACTAATGAGGATTCTGCCACATTTTGCACAATAACCCCTTCGTC
TGGAGATTCAAGAAGGCAAACCCCCAAGCTAGCTAGTTGGCATATATCCTTAGTTATTCCTTGTCTTTCCATAGACTGCC
CATAAGTTCTTGCCATTATTTTACGGCTTAAAGCATCAGCTACTATATTGGCTTTACCGGGATGATACAAGATGTCAAAG
TCATAATCTTTTAATAGCTCCAGCCATCTTCGCTACCTCAGATTTAGGTCCTTTTGCTTAAAGATATATTGCAAACTCTT
GTGATTAGTGTATATGTCAACATGAACTCCATACAAGTAGTGGTGCCATATTTTCAAAGCAAACACAACTGCATCTAGCT
CTGGATCATGGGTTGGATAATTTTTCTCGTGTGGCGGCAGCTGCCTTGATCCATAAGCTATTACTTTACCATGTTGCATC
AATACACAACCTAAGCCCACTCCCGAAGCATCACAATACACTGCATAGCCTTTCGTGCCTTCTGGAAGTACCAATACAGG
TGTAGAAGTTAATTTATTCTTCAGCTCTTGGAAGCTTCTTTCACATCATTCATCACTCCACTGCAACTTAGTTTCTTTGT
GTGTTAGCTTTTTAAGGGTGCAGCAATGGAAGATAATCCTTCAACGAACCTTCTGTAATAACCTGCCAATCCAAGAAAAC
TACGGATCTCCACAGGCGTTGTAGGTCTTGGCCAGTATTTCACGGCTTCTATCTTCTGGTTATCAACCCTTATTATTCCT
TCATCAGATACAATATGACCTAAGAATGCCACAGATTTCAACCAGAAATCACATTTAGAGAACTTTGCATAGAACTTACG
ATAACAAAGAATTTGTAAAACCTGTCACAGGTGATTAACATGGTCCTCTTCCGATCTTGAATACACCAAAATGTCATTTA
TGAATACTATCACGAACACATCTAAAAATGGCTTGAACACCCTATTCATCAAATCCCTAAAAGTTGCTGGTGCGTTTGTT
AGCCCGAATGACATGACTAAAAATTCAATATGACCATACTGTGTTCAGAAAGCTGTCTTGGGTATATCTTTGTCTTTGAC
CCTCACTTGGTGATAACCCGACCTCAAGTCGATCTTTGTAAAACACCTAGCACCTTGTAATTGATCAAACAAATCATCAA
TTCTTGGGAGGGAATATTTGTTCTTAATCGTTACCTTATTCAACTGCCGATAGTCGATACACATTCTTAACGAGCCATCT
TTCTTGCGTACAAACAAAACTGGTGCCCCCCATGGGGATATACTAGGCCTTATGAATCCTTTTACTAGTAAGTCTTTTAA
TTGCTCCTTCAACTCCCATAATTTTGCCGGGGCCATTCTATATGGACGGATGGAGAAAGGTTGAGTATCTGGAATCACAT
CAATGCCAAACTCTACTTTTCGTTCTGGGGGTAAACCTGGAAGATCTTCAGGAAATACATCAGGAAACTCATTTACTACC
GGAATGGATTGAAGAGTTGGTGACTCCACATCTCTATTTTTCACTCTCACAAGATGGCATATGTATCCTTTGGACATCAT
CTTGTTTGCCTCAAGATAAGAAATAAATTTACCTCTTGGTGCCCCAATATTACCTTTCCATTCAAGGACTGCCTCTTTTG
GAAAATGGAAATGCACCATCTTAGTTCAGCAATCAACCGTAGCATAACAAGAAGCTAACCTATCCATACCCATTATAACA
TCAAACTCTACCATTTCTAGGTCAACAAGGTCAGCCAATATCACGATCACAAACAGTTACAATATAATTATGATAAACCC
TTCTAGGTATAATAGACTCACCAATCGGTGTAGACACTTCAAATGGCTTCACTAATAATTCTGATGTTCTTTTGAACTTT
TCCGCAATCAATGGAGTAACATATGATAGTGTAGACCCCGGATCAATTAATGCATATACAATATGTGATAAGATGGACAA
TGTACCTGAACTCCACTAAAACTAGTTGCTCTCCTAGATCCTCTACCACGACCAGTAGGCATCTGTCCCCTAACCCAAAG
AAGGTGCTGATGATGATGATGCAATAACTGATCTAGTAGGTTGTGCCACACCACCCACACCCCTATGCGGGCAGTTTCTC
ATCAGATGACCCGGTATACCACACTAAAAACAAACATTTGTCCCAAACCTACATGCACCTAGATGATTCCTTCCACATTG
TTTACAAGACTGTCGAGGAGGTCTTGATTGGCTCAGACTTCCCTGCTCTTGGTACCTCGCTGTTCGTGAACCTTGGCTTT
AACCTCTTTGCCCAAACTGATTTCCCCTAGACTCTTAAAACCAAGGTGGGGCACTAGCTGTAGAGTAGGTAGATGAAGGC
CTAGGCGGTCTGTAAAAGAACCAAGGCCTAAACTCTCCTTGGGATGGTGTAAACTGCCCCATGGATCTGGCTCACTTAGA
ATGCCCTGTTTCTGACTCTTGTGTCCTTTTTCTTTGCTTTTGATCCTCCAACTTTTGCGCAAAAGAATGCATCCTTGCTA
TCCATATATTTATTCAACAAAGCAATGGTATAGTGTCTAACCAGATATGAATATAATCTATCCACATATCGATGAACTCT
ATCCTCGATAGTAGCTATTACATTAGGAGCATAGCTGGCCAAGGAATTAAATTTGAGACTGTACTCTCTCACTCATACAC
TTCCTTGGTAGAGATTTAAAAACTGATCTGCACGGGCCTCTCGAATCTCCAATGGAAGATAATGGTCAAGAAATGCCTTT
TTGAACTCTTTCCACATAGCTGAAGGTGCAATTGTTCCCCTAGATTGCATCCAAGCTTCATTCCACAATATAGCCACACC
CTTTAATCTATATACTGCTAGCTCAAGTGCTTCTTTACCACTTACGCAATAACATCCAAAGTGCGTTGGATTTGATCTAT
AAAGTCCTTTGGATCTTCATTACGATCTGACCCGGTGAATGACGGAGGGTCCAAATTAAGGAAGTCACATATTCGCGTGC
CAGCTGCTCTGTCTACACCACTAGTACCTACAATGGACCTTCTTGCCTTTGGCCGTGGCCAGCAAATATACGAGTCAATA
ATTGGACTGCATTTCTCTAATCTTGCTCGGTAGCAGTAATAGTGGGTTCTTGAGGTGCAGCTTCCCTCCTTAGATCTTCT
GGAGATGGGGGGTTGGGGAAGTCTGTGATAGAGACTCATCTTGAGCCTCACTTTGAACAGCTTGATTAGATGGTGGTTGG
CTAGTCCCTTCTTGGCCAGCCACCTCTACTCACTTACTTGTACTTTTACTCTTTCTCGTAACCGGCATCTTCGCTATAAT
AAAGCAATTCAGAAGTTAGATACGATTCACCTACAACATTGGTTCTATCGCACGATCTAAGAAATGAAAAAAAAGAAACA
ACTCCTACATGTCTCATAGCCACCTGTTTATAAATGTGGTGCACAACACATCCATATGCAAGACTCTACACAGACACGGC
TTTGTAGACTCCCTAGCATACCTGCTTTGATACCACTTTTGTCACGCCTCACATTCCATTAAGACGGACAGGCACTCGAT
GCCCTAAAGGCTCGAGAGAACCAACATGTAACCTGTGCGTAACTATGCATATAACTATGACAATCTTATGACAAGTTCAC
GTAGGATGCAGCGATACGAACCAACATAAGTAGACCTAAAACTTATATACATGACTTGGCCGCTGAGACCACAACTTGTT
AAGATGCAACTGAACCATATACATAAGTCTACAAAGCCTCTAAAAGATAGAAAATCTCAGAGTAGGTCGGGACAGACCCC
GCCTTACTCTTAACTACGATACAAAACCAAAATGAATCTACCAAGGACTCAGTAAAACTCCGAATCAATCTAGAGCTCAC
CAAAAGTAGCTGAGTGTTGTGTGCTCCTACTGAGGAGGTCTACTAGCTAAAGTACCTGTGCCTACAACATGAAATGCAGC
ATCCCCCCACGAGGGACGTCAGTACGAGAAAATGTACTGAATATGTAAGGCATTAACATATATAAATAAGAGTTCGAATG
AAACTGAGTGTCAATACATGTGTGCATAAATCAGAACAGAAGACCTCCTTTGTTAACTCTTGTGGGATCATGTATGTTAC
ATTTTTGTCTTCACCTTTCTGTGTGTTATGATCTTTATAAGGCATGTGATACGAATTACCAACTGATCAGTGGTAGAAGA
GGATGACCCATGCTAGGCATTTTAACCCCTAGGATGCGGTCCTCATAATTACACAAATTGGGATCGGCCCATGTTAGGCT
TTCGCCCCTGAGCTGCCACCCATAATTATACAAATTGCTTTAGTTAGACTCTTTAATATTTGAGATTGTTGTTTTGGTGG
TCATAATCATTTTTTATATTTGGAATTATTGACCAGTAGTAGGAGACATGAAAATAGTACTTCAAGGCAGTAACAATGAC
ATATGGAGTTATGTCACATCAATGCATTACTGGTGAGCTTAAATGACATAATTGACTTCAACTGACTAAGAGGAGGATTC
ACCAAACTTACTTTTACAAATACCATTTCTATACCAGCACATAGGAGGATAATTACACAAGAATAGAGTGGTGAACATAT
AATGAAGTAATTCTATACACTAAGGGGAGGGGAAATATTGTCAGTTATTTGAAGATCGTACGCTGCCACTATGTTTCCTT
TACTTGGAATAGAACTTGGGAAATTCCCTTATTAATATTGATTGTAAATATCAGATTTCATGCTGAAGAATATTGAATCG
AATAGCCTTACATACCTTATTCTCTGACCAAAATAATTATCACGATTCAGCCTCCCCTTTTAGGTGTTAACCTGTAAGTC
ATGATAAACTAATATTAGTAGCTATCACACCCGAGCCTCGTAAAACAGTAACTAACTTTGACTGGTAATGAGCCCATACA
CCCCTTAAATAATGTGTATCACCACACCCTCCTTCTCTGGCCAATGCATGTATTATATATTCTTTTCCAAGATTACCCAA
ACTGCACCAACAACAATACACATAAAACAGCCTCAAGTATTCATTATCATACAACCAATTATTGAACTCACCACCCTTTT
GAGTTCTTTATGACAGCACGCCCATAATTCCTCACTCAAACTCATACATAAAGAGGAAGAAAATGGAGCAGTCACCTTAC
CTCAATTTCTGCAACTTCTCCTTCTAACTTGAATTCCTCTAGAACCTCAACTTCCCTTCACACTTAAACCAAAGAAGAAA
GAGAAAAGTATCTTAATAACAAAGGAAGTGAGCAGTAGCTTCTGGAAATATTATGCCTTTTATACCTATACTTGAGCATG
AACAACATGTTTTCCTAATCATCCATGGGAGAATTAAGCTAAATCTATAAGTGTTTTCACTTACCTTGTTTGGCAGAGAT
GAGGGTTTCTTCAAGAACCCTAGAAGAACTTTAAGGCTGCTGTTTAATCCTTAAGAGAAAATAGCGAGAAAGAGTTGGAG
ATAATCCTCAATAATGTGTGTTAAAATGAGTGAGAATAGCAGCCAATATATCTTTATATTGAGCTTTCTTTACCTTTAAG
AATATCCACTAGAAAGCTTCATTTTCAGCCACTAATTGGTCAAGTAGGTGATGTACCTGCATATGTATATCAAGCAGCTG
AAAAGATCAAACTAGGTATCAGCACCTACTAGCTTTCAGTTGGGCTTAAATATACTGGGCCTTGGCAGATTTGGCTACTA
GGCTTTAATTTCATTTTGTTTTATTTAACATAGTTTAGGCCTCAAGTGAGTCCTTTAGCATAAGCCCAAATATGATCCAT
AAACCTTGGCCTTTTTAACTAGATCCATATAGCTCAAGTAGGTGATGCACCTACTTGGTTCTTGGACTGGTCAATAAGTT
AAAGTAGGTGATGCACCTACTTGTCACCTACTAGCTTAGTTAAGTCAAGCAAGCAGCTCACCTATTTTATTCCATTCTCT
AATTATTAATCTCTTTTTCTTTAACTTAGCACTAAACTTTCAACTTTAAGCTCAATTACCACCCTCCCGTCTCAAGTTTA
AAAACTTCTGTTGGAGTTATAACTCGCAGTACACATGCTGCAACGTGCAAGACATCACATCACCTTCCGAGCTAGTTTAA
ACCAATGCTAATCATCTAAGAAACATGGTCCCTCACCTATACTATAAGGCTATGTCAAGTATCACAAGAATAGAATAAGC
ATATGCATAATACGGGCTGTTACACCTAAGTCTTATGAAACTCTAAGAAGCTCTAAACCCTAAGATATCCTAAATCCTAA
GAAAAACTAAACACTAAAAACCCTAAAAATAAAAATCCCAAAAACAAACCTTAAAAACCATTAAAAAAATCGTTAATCTA
AAACCTTAAGCCCTAAGCCCTTAAAACTCCTAAACCGTAAAAAAAAATTTAATCTAAAAAAATCCTAGGAAAACTTAACC
TCTCAACCCTAACCTAAAAACGCTTCACCAAATACCTAAACTCTTATTCATCATGTTCAGATTATATCATTGTTCAATAC
TAATCAGTTATACATATTTGGTTAGCATTATCCTATCATGCATGCTCAGTACCTTTCAAGTACTGATACATACTCTACGC
TACATCTTCTCGTGATGTAGGTATGTCCTCATTATTTAGATTACGCGGAGATCGGTTCTCGACCCGTATTCGAGAACGAT
AGACATGTTTTATACTCAGTCTTTCATTTTAGTTTCAGTTTTGCTAGAGTGAGCTGGGGCATGTCCCAGCTTCTCTAGTC
AGTTAGAGGCTTTTATTCAGACATAGTTTTTGTCACTCCCCGAGGTTACCCCTTGACGTAACACGAGACCTAGGATAAAG
AGTGACCCCAAGCTAACCTTCAGTTGGCATATCATAAGCATATTAGATCAACACCTTAAACACCCTTTAAAAGCCTAAAC
CTAAATAATCTGAATCCCCTAAGAAATCGTAAATCATAAACCCTAAACCCTAGACCTTAGGGAAACCCCTAAACCCTAAG
ACCTATGAAACACCAACAAACCCTAAAAACACTAAACCTAAAAAAACCCCTAAAAAACCCTAATTCTAAAATCCTAAGCC
CTAAACCAAAAGAAACCCTAAGCCCTAAGAACCCCTAAATTGTAAAAAATCATAAAAATCTTGAAAATCCATTTTCAAAT
CCTAAACCTAAAAAGACTCTAAACCTAAAAAATTCTACAAAAACTTATGCCCTAAACCTTAAACCTTAAAAACCCTTAAA
TAAAAAATTTAGACCTTAAACCCTAAATGCTTTCTCTATACCCAAAGAAACCCTAAACCCTTCACCCTAATCCTTAGGGC
TAAACCCTAAACCTTAAGAAATAAAAAAGACCTGAAAACATTTAAAACCCTTAAACCCTGAACTTTTAAAAACTCTATCA
AAACCCTAAACTCTAAGAACCCCTTAATCGTAAAAAACCATAAAAATTCTAAACACCCTTTAAAACCCTAAACCTAAAAA
TTCCCCTAAACCTAATAAAACTCCAGAAAATCTTAAGCCCAAAACCCTAAATCCAAAAAAACCCTTAAAAATACCAAACC
ATAAGAAATCTTATGCGCTAAATTATATACCCTAAGAAACTCTAAAATCCTGAACTCTAAACCATAGGGCTTTAAACCCA
AAACCATATGAAACACTAAGAAAACCTAAACCCTAAAATCCATTAAAACTCCTAAAACTATAATGCCTGGGGAAAAAAAA
TAAATCCCTTTAAAACCCTAAGCCCTAAAAAAACCCTAAACTTAAAATCCTTTGCCCTAAATCATACGTAACCCTAAATC
TTAAAAAATCCAAATTTCTAAAATAAGCTAAGAAACCGTAAAACATTTCGAAACCCTAATCATAAAAATCATAAACCTAA
AAAAAAACCATAAACCCTATAAAACTCTTAACCTAAATTCTGAAACCCTATACCTTAGGGCTTAAACCTTTGGCCTTAAC
CCTAAACATAAAGAAACCCAAAACAAAAACAGTTAAGATCCCTAAAAATCTTTTAAAACCCTAAACCTAAAAAACACTTA
AGAAATCATAAGCCCTTATAAACCCTAAAAAAACTGAAAAAAATAATAATTCAAACCTAAAACCCTAAGCCCTAAACCCT
AAAACAAGATAACCTAAGAAACACTTTCCCTAAGAAACTCTAAACCGTCAACCCTTACAAACCCTAATACCCTAAAACCT
AAGATCCTAAACCCTAAGAAACTTATACCTAAGAAACCCTAATACACTAAACCCTCTGAAACCTAAAAACCATTAAAAAA
ACTCTAAACCTAAAAACTCTATAAAAAAAAAAACCTTTTAAAACCCCTAGAAATCTTAAACTTAAAAAAACCTAAAAAAC
AGTACGCCGACCCATAATTTACCCTAAAAATTATTTTTAAAAAAACCTAAGCCCTATGAAACCCTAAACCCTAAGAAAAC
CTAAATCCTAAAAATCACTGAGAAAACCTAAACACTAAAAATCCTAAAAAAAAAAAAACTTTAAAACCCCTAAACCTATG
GAACCATAAATCGACAAAAACTCTTAACCTAAACAAATCCTAGAAAAACTTAAGCTCTAAACCCTAACCTAAAAACCCTT
AACCATACCTAAACTCTTATTCATAATGTTCAGATTATATCATTGTTCAATACTATTCAGTTATATATATTTGTTCAGCA
TTATCCTATCATGCATGCTCAGTACATTTCTATAGTACTGACACATACCCTATGTTGCATCTTCTCGTGATGTAGGTTCA
GGACCTCATCATTAAGATTACGCTGAGATCGGTTCTCGATCCGTATTCAGTAATATCAGTGTTGAGTCCTCGTTCTTCGA
GGACGATTAACATGTTTTATACTCAGTCTTTCATTTTAGTTTCAGTTTTACTAGAGTGAGCTGGGGGAATGTCCCAGCTT
CTCTAGTCAGTTAGGGGCTTTTATTCCGACTTTTTTTTGTCACGCCCCGAGGATACCCCTTGACGTAACATGGGACCTAG
GATCACGAGTGACCCCAATCTAACCTTGAGTTGGCATATCATGAGCATATTAGATTAACACCTTAAAAAACCTTTAAAAG
CAACCTAAAAAATTTGAAACCCCTAAGAAACCATAAATCATAAACCCTAAATCCTACGAAACACTAAACCCTAAACCTTA
GGGAAACCCCTAAGAAACCCTAAATCATAAACCCTAAACCCTTAGAAACACTAAACCCTAAACCTTAGGGAAACCCCTAA
ACCCAAGACTTATGAAACACCAACAAACCCTAAAAACACTTCAAAAAACACTAAACCTAAAAAACTCTTAAAACCCCTAA
CCCCTAAAAAACACTAAATCTAAAATCCTAATCCCTAAACCCAAAGAAATCCTAAGCTCTAAGAACCCTTGAATCATAAA
AAATCATAAAAATCTTGAAAAACCCTTTTCAAATCCTAAACCTAAAAAATTCTACAAAAATTTAAGCCCTAAACCTTAAA
CCTTAAACCTTAAAAACCCCTAAATAAAAAACATAGACCTTAAACCCTAAATCCTAAGAAACCCTAAATGCTAAACTCTA
TACCCAAACAAACCCTAAACCCTTCACTCTAATCCTTAGGACTAAACCCTAATAAACCCTTAACCTTAAGAAATTAAAAA
AAAAACCTAAAACATTTAAAACTCCTAAACCCTAAACTTTTAAAAAATCCTATTAGAACCCTAAACTCTAAGAACCCCTA
GATCCTACGTAACCCTAAATCTTATGAAATCTAAATTCTTAAAAAACCTAAGAAACCGTAAAACATTTCAAAACCCTAAT
CATAAAAATCATAAACCGAAAAAAAACCATAAACCCTAAAAACTCTTAACCTAAAATCTGAAACCCTATACCTTAGGGCC
TAAACCCTAAACCTTTGGCCTTAACCCTAAACATAAAGAAACCCTAAAAAAAACACTTAAAATCCCTAAAAACCTTTTAA
GACCCTAAACTTAAAAAACACTTAAGAAATCATAAGCCCTTATAAACCCACCCTAAAAAAACTCAAAAAAAATATATTTA
AACCTAAAACCCTAAGCCCTAAACCCTAAACCCTAAACCAAGAAACCCTAAGAAACACTAAACCCCAGGAAACTCTAAAC
CTTAAACCGTAATACCTTAAAACCTAAGATCCTAAACCCTAAAACCTAAGAAACCTTATACCTAAGAAACCCTAATACAC
TAAACCCTACGAAACCTTAATAACCATTAAAAAACTCTAGACCTAAAAACTCTAAAAAAAAAAAAAAGCTTTTAAAACCC
CTAGAAACCTTGAACCTAAAAAAACCTAAAAAACAGTAAGCTCTAACCCCATAATTTACCCTAAAAATTATTTTTTAAAA
ACCCTAACCCCTATGAAACCCTAAACCCTAAGAAAACCTAAACAATAAAAGTCACTAAGAAAACCTAAACCCTAAAAAAC
CTTTTAAAAAAACTTTAAAACCCCTAAACCTAAGGAACCCTAAACCCTAAGAAACCCTAAATTGTAAATCCTTAAAAACC
ATAAGCCCAAATACCTAACACTAAGAAAACCCCAAACCCTAAACCCAAAAAAAACTCTAAGAAACCCTAAACCCTAAAAA
ACAACAAAAAAAACTTTAAAAACTCTAAACCTCTAAAAAACCTCTAAAAATCTTAAACCTAACAAACCAAAATCCTAAAC
CCTAGAAAACCCTAAACCTAAAACCTTAAACCCTAAACCCTATGTCACGTCTCAAATCCCAATAAGACGGACAGGCACCC
GATGGCCTAAAGGCCCGAGAGAACCAACATGTAAGTTTACTATGCATATAACTATGTCAATCTTGTGACAAGTTCACATA
GGATGCAGCGATATGAACCAACATAAGTAGACCCTAAACTTATATAAAGACTTGACCATTGAGGCCACAACTTGTTAAGA
CACAATTGAACCATAAACATAAGTCTACAAATCCTCTAAAAGATAGAAAACCTTAGAGTAGGTCGGCCCATGCTAGACTT
TCGCCCCTGAGCTGCCACCCTTCTATACAAATTGGGATCGACCCATGCTAGGCATTTGCCCCTGGGCTGCCACCCATAAT
TATACAGATTGCTTCACTTAGATTCTTTAATATTTGAGATTGTTGTTTTAGTGTACATAACTCTTTTGAGATTGTTCTTT
TGATGATCGTAACTCTTTTGATATTGTTGTTTTGGTGGTAACAATCATTGTTGAGATTTGGAACTATGGACCAGTAGTAG
AAGACACATGAATATGGACTTACGATAATAACAATGACATGCACATGTAATACTTAGGAGCATATGACTCAGTTAAGCAT
TTTGACATCTCAAATTGAAGCACATATCAAGTGAAGAATTTAACATTCAGTCAAGAGATTTGAACTCTATATGTGATAGC
ATCCAAGGAAGCACTACTCCATTGAAGGACAAGGATGAAGCTTTAGAAACTCCAAGGAGGCCCATAACAAGATCTCAAAC
CAAGGAGTTCAATGATAAGCTCAATGGGCTTCAATCGCTGATCCAAAGGTTTCTTATTGGGGAAGAAGAGCTCAAGCCCA
AGGAATAGGAATTGTCCAAATGCTACAATTATTTGGTGGCCCAAATTCAAGCCCAAGATGAGGAATTTTAAGGGCCAATT
TCGTGAAAATAAGGTCAAGAAGAGTCCAAGAATCAGCCACAAGAAGAGTTGCTTTCTGCCCAAGTTTTGAGAGAAGACTA
GTCAAACTTTCCAAGATTGTCAAGATTCTTTTCCTAGTTGGGATTTACCTTATTTCTTTATATATATATAGGTTATTAAT
ATTTTCGTTAGTTTATTTATGGTCTCCTAAGTACCATTTAATGCTTTCCTAGAAGTACTAAATTTGTTCCTAGTTCGGTT
ACTTTATTTCCTTTCTAGAGTAGGATTCCTTGTAATTGTCTTTTTAGGGTTTGGCTGACCTTTTAACTTCTTATAAGGGG
TCTTGGACGTGCTTCCCCTTCTCCTATATATATGAGTCCTTTTTATTCATTAAAGACAATTTAGATAGATATTAATAATA
TTTGTGAGAGTTCTTTGAACCTTTGTGACTTGTTCTTTGATAATTTATGTTTAAACCTTTACTAGTTTCATAGTTTAAGG
TATAAAGTAACTTCTTCTTGTGATATCTTTGGTTTCTTTTTGGTATTCTTTAGAAGGTGATTAGTTTCTACATACTAATT
ATTGTCTTTAGTTACTCATAAAGCGGTCAAGATCCGAATCTGTCATTTTGATTCATTTTTGTAAGTAAATGCGTTAGATT
TCTTCTATAAATCTATACGTTGTTACTTTGATCTTTTCAAGACCTTAGAACATCTAATCCTTGGAAATTCGTGGATCTTT
CCTTCGAATTTCCCATAACTTTAGTTAGTTTTTTTTTGTTTCTTTTCTTTGTGCTTCCGCATTAATTCAATTCTCTATTT
GTGATCTCCTTAACCCTGTTGTTATCAAGTGATATCAGAGTGGTTCTATCAAGATTCCGTTCTCGATAAATTTTGGGATT
TCTTCTTATATTAGAGCAAAAAAAAAACTGTCGCGTGAACAGTAGCGTGAACAAAAAAAAGTTATAACTTGCTCTCTAAG
AAATCTGATTACTTGATACCTAAGAAAGCTTATTACTTGCTATTCTAGAAATCTTATTACTTGCTCTCCAAGTTTTGCAT
TAATTTGTTTCCAAGCAAGAAGGTAGCAAGAAGAGGGGATTCTAGATCTTTAAGAATAAGAGGAATTTTTTTTTTGTTCT
TATAATTCTAAAATAAGTTCCTTTTTATTCGTGTGTTGTTTCAACTAAATCCTACTTGTTCTAGGACTAGTTCTTTACTT
TCTTTTTGTACCCCAAGATTCCATACTTTATTACTATGAACTTGATACACGTTTTGGTTTAATTATAAATCTACAAAGTA
TTCTCGTTCAAAGGTTATTTTGAGTGGAAAAAGGCAAGTGTGGGTGAGTTTAAAAGAGGGTAAAAGCCATATTAAAAGTG
TGATACTTGATCATTTATAAAAAGTGAGCTTGAGGGAAAAGAAAAAGGCCAAGAGATAGAAAAAAAAAAGAGATGGCCGA
GAGAAAGAGAGAGAGGGCAGCGATATAAGTAAAGAGGTAAAAGAGGGTGTGAGTAAAAAAATAAAATGTTTTGGTGAGAG
GAAAGAGGCTAAGGAAAAGAAAAATGAGAGCCTTTATATAAAAGCCAAAGAGTGTTTGAATGCTAGGAGAGAGGGGCTGC
CCATAATACTACTTACTTACAAAGAAGTATTGATTAATTTTGAACAACTAACTCCTTCTTTGCCAAATAGTGTTTCTTCT
CTTTTGCAGAATTTTGAAGATGTTTTTCCTGATGACACTCCAAAGGGATTGCCACCTTTGAGAGGGATTGAGCACCAAAT
AGACTTTGTGCCTGGGTCTCAACTTCCTAATAGGCCTGCCTATAGGAGCAATCCTGAAGAGACCAAAGAATTACAAAGGC
AAGTTGAAGAATTGCTTGAAAATGGATTTGTTCGAGAGAGTATGAGCCCATGCTCTGTTCCAGTCCTATTGGTCCCTAAA
AAGGATGGAACATGGAGGATGTGTGTAGATTGTCGAGCTATCAACAAGATAACGGTAAAGTATCGCCATCCTATCCCTCG
TCTTGATGACATGTTGGACCAACTGTATGGTTCCAAAATCTTTTCTAAAATTGATCTAAAGAGTGGTTACTATCATATTC
GTATGAATCCTGGAGATGAATGGAAAACTACTTTTAAGACCAAATATGGACTTTATGAGTGGTTAGTTATGCCCTTTGGC
TTGACTAATGCACCAAGCACTTTTATGAGACTAATGAATCATATTTTTAAGGATTTCCATGGAAAATTTGTTGTGGTGTA
TTTTGATGACATCTTGATCTTTTCTCAAAATCTGGATGACCACCTAGAGCACTTAAAACAAGTTTTTGAAGTTCTTAGAA
ATCAACGCTTATTTGCTAATCTCAAAAAGTGTACTTTCTGTGTGGATCGTGTGATTTTCTTAGGTTTTATAGTCAGTTCT
AACGGAGTTGAAGTAGATGATGAGAAAATCAAGGCAATAAAAGAATGGCCTAAACCTAATAGTGTGCAAGACTTTAGCAC
CATTGCTGGTCCTTTAACTGAAGTTATTAAAAAATGATAAGGTTTTTACATGGGGAAAGGAACAAGATGATGCATTTAAC
TTGCTGAAGGATAAATTGTGTTCTGCTCCTCTTTTGCAATTGCTTGATTTTTCTAAGTCTTTTGAATTGAGTGTGATGCC
TCTGGTAAGGCATAGGTGCAGTTTTGATGCAAGACTCCAAGCCAATTGCCTACTTTAGTGAAAAGCTAAGTGGAGCAACA
TTGAACTACTCAACTTATGATAAGGAGCTATATGCCTTGGTAAGGGCGTTAGCTACATGGCAGGACTACTTGTGGCCTGG
AGAATTTGTGGTCAAGACTGATCATGAGTCATTAAAATACTTGAAGAGCCAAGGTAAACTTAGTCGTAGGCATGCTAAAT
GGGTAGAGTTTATTGAAACTTTTCCTTATGTAATTGCTTACAAACAAGGAAAGGAGAATGTGGTTGCTGATGCACTCTCA
AGAAGGTATGTTTTGATCTCTACTCTTACTTCAAAGTTGTTGGGTTTTGACCACATCAAGTACCTCTATGCTAATGATTC
TGATTTTGGTGAGATTTTTGCTGAATGTAAGTTAGGTCCTTTTGAGAAATTTAATCTTCAAGATGAATTTCTATTCAAGA
AAAATATATTATGTGTTCCTAACTACTCGTTGCGTGAACTATTTGTTAGGGAAGCACATTATGGAGGGCTAATGGGACAT
TTTGGAGTACCCAAAACACTGGAAATACTTTCTGAACATCTTTATTGGCCTGGCATGAGAAAGGATGTTGAAAAAGTATG
TTCTTATTATCTTGAATGTAAACAAGCTAAGTCTAGAACATTACCGCATGGTCTTTATACTCCTTTACCTGTTTCTAATT
TCCCTTGGATTGATATTTCTATGGATTTCATATTAGGGCTGCCAAGGACTAAGTATGGTAAGGATAGTATATATGTGGTA
GTAGATAGATTTTCTAAAATGGCTCGTTTTATCCCATGTAAAAAGACTAATGATGCATCTCATGTGGCTGACTTGTTTGT
AAAGGAAGTGGTTAAATTGAATGGAGTACCTAGTACTATTGTTAGTGATAGGGATNNNNNNNNNNNNNNNNNNNNNNNNN
NNNNNNNNNNNNNNNNNNNNNNNNNNNNNNNNNNNNNNNNNNNNNNNNNNNNNNNNNNNNNNNNNNNNNNNNNNNNNNNN
NNNNNNNNNNNNNNNNNNNNNNNNNNNNNNNNNNNNNNNNNNNNNNNNNNNNNNNNNNNNNNNNNNNNNNNNNNNNNNNN
NNNNNNNNNNNNNNNNNNNNNNNNNNNNNNNNNNNNNNNNNNNNNNNNNNNNNNNNNNNNNNNNNNNNNNNNNNNNNNNN
NNNNNNNNNNNNNNNNNNNNNNNNNNNNNNNNNNNNNNNNNNNNNNNNNNNNNNNNNNNNNNNNNNNNNNNNNNNNNNNN
NNNNNNNNNNNNNNNNNNNNNNNNNNNNNNNNNNNNNNNNNNNNNNNNNNNNNNNNNNNNNNNNNNNNNNNNNNNNNNNN
NNNNNNNNNNNNNNNNNNNNNNNNNNNNNNNNNNNNNNNNNNNNNNNNNNNNNNNNNNNNNNNNNNNNNNNNNNNNNNNN
NNNNNNNNNNNNNNNNNNNNNNNNNNNNNNNNNNNNNNNNNNNNNNNNNNNNNNNNNNNNNNNNNNNNNNNNNNNNNNNN
NNNNNNNNNNNNNNNNNNNNNNNNNNNNNNNNNNNNNNNNNNNNNNNNNNNNNNNNNNNNNNNNNNNNNNNNNNNNNNNN
NNNNNNNNNNNNNNNNNNNNNNNNNNNNNNNNNNNNNNNNNNNNNNNNNNNNNNNNNNNNNNNNNNNNNNNNNNNNNNNN
NNNNNNNNNNNNNNNNNNNNNNNNNNNNNNNNNNNNNNNNNNNNNNNNNNNNNNNNNNTAATATTTTTGTTAGTTTATTT
ATGGTCTCCTAAGTACCATTTAATGCTTTCCTAGAAGTACTAAATTTGTTTCTAGTTAGGTTACTTTATTTCCTTTCTAG
AGTAGGATTCCTTGTAATTGTCTTTTTAGGGTTTGGCTGACCTTTTAGCTTCTTATAAGGGGTATTGGACGTGCTTCCCC
TTCTCCTATATATAGGAGTCCATTTTATTCATTAAAGACAATTTAGATTGATATTACTAATATTTGAGAGAGTTCTTTGA
ACCTTTGTGACTTGTTCTTTGATAATTTATCTTTAAACCTTTAATAGTTTCATAGGTATAAAGTATCCTCTCCTTGTGAT
ATCTTTGGTTTTTTTTGGTATTCTTTAGAAGGTGATTAGTTTCTACATACTAATTATTATCTTTAGTTAGAAATTTTTCT
AAGTGTCCAAACTTCGTGATTCTTTTTCTACCGTTTTTCCCTTCAATTCCTCAACTGTTTAACAATTAATTAACATCTTT
AATTACTTGTTAACTAGTTTTAATTATCAAATCATCCAATCAAAGTCTTACAAGTGATGGACTTTTTTGAGGCATGAGTT
TTTTCTAAGTGTCCAAATCACTTCTTCTTCTTCTAAACTCATTTTTCTTCTAATTTTCAACTATTTAACAATTAATTAAC
ATCTCTGATTACTTGTTAACTAGTTTTAATCATCTAATCATTTCTTTGATCCTATAAATTAAGTAACAACAAGTAATTCT
TCTACTTTGTTTATTTTGAGTCCGAATCTTTTGGTGCTTCTTTATTCTACTTTTCTCATCTTAATTCGTTGATAACCTTC
TTGATTCAAGTCCATTAGTTTTTTTTGGGTCGTCCTTTTTTCAAGAGTCACAAGAATCCACTCCATCACAAAGGATAGGT
GATCTTGAGTTGATTGAGCGGAGCTAGTTCACTATCAATTTTGAGACGACGCCATAGAAGGTGAGTTGAGAGTTAAATAC
GAGTGACGTGAGGCTTTTCTACTAACCTCGTTTGTTGAGTTTTGTAGGTATCATGTCTAATACAAGTCCAATTGGGGAGA
GTTCGGAGAACATCATGGAGGTTCTCACCAACATCTCTAAGCAAGTAGCGGAAATCAATAGAAGAATGGGAGGTATGGAG
GAAAGGTTGGTACGGGTGGAAAATGAGAATAGAAGGAAAGCAATTCAACCCGAATATGACGAGATAAGGAGGGCATTGGT
GCATTCCACCACCCTTGCTTCGGGACAAGCTCATAATCTATGTTCTCCTCCACAAAGCCAAACCCGAAACTACCAACACC
CAACTTTCCAAACTCCCAACCCTCCAAACCACCTAAGACAGCCTATGCCACATCCAAATCCACAACCCTATCACCCGCCA
TAGGAAAATCTTCCTTTTGTGGAAAATCAAGTCCAATACCAAACACCATTTCGAAATGTTTCAAATGAATCTTTTCATGA
ACCCTACACATCACATCCACAAAATGCACCACAAATGCCCTACCAAGACTACCAATACCAAAATCCTCTCTATGATGAAA
TTCATGAGGAGTTCAATAATGATGAGATTTGGGAGCATGGGGGTAGGGATGGTGATAACAGCAAGGTTAAGGGAGATCAC
AAATAGAGAATTGAATATTAGAATGCGGAAGTACAAAGAAAAGAAACAGAAAAAAACTAAATAAAGATATGGGAAATTCG
AAGGAAAGATCCATGAATTTCCAAGGATTAGATGTTCTAAGGCCTTGAAAAGATCCAAGTAACAACGTATAGATTTATGG
AAGAAATCTAACGCCTTTACTTGAGAAAACGAATCAAAACGATAGATTCGGATCTTGACCGCTTTATGAGTAACTAAAGA
CAATAATTAGTATGTAGAAACTAATCACCTTCTAAAGAATACCAAAAAGAAACCAAAGATATCACAAGAAGAAATTACTT
TATACCTTAAACTATGAAACTAGTAAAGGTTTAAAGATAAATTCTCAAAGAACAAGTCACAAAGGTTCAAAGAACTCTCT
CAAATATTATTAATATCAATCTAAATTGTCTTTAATGAATAAAAAGGACTCCTATATATAGGAGAAGGGGGGAAAAACGT
CCAAGACCCCTTATGCCAAACCCTAAAAAGAAAATTACAAGGAATCCTACTCTAGAAAGGAAATAAAGTAACCTAACTAG
GAACAAATTTGGTACTTCTAGGAAAGCATTAAATGGTACTTAGGAGACTATAAATAGACTAAGGAAAATGTTAATAACCT
ATATATAAATAAAGAAATAAGGTAAATCCCAACTAGGAAAAGAATCTTGACAATCTTGGAAAGTTTGACTAGTCTTCTCT
CAAAACTTGGGCAGAAAGCAACTCTTGTTGTGGCTGATTCTTGGACTTTTCTTGACCTTATTTGCACGAAATTGGACCTT
AAAATTTCTCATCTTGGGCTTGAATTTGGGCCACCAAATAATTGTAGCATTTGGACAATTCCTCTCCCTTGGGCTTGAGC
TCTTCTTCCCCAATAAGAAACCTTTGGATCAGCGATTGAAGCCCATTGAGCTTATCATTGAACTCCTTGGTTGGAGATCT
TGTTATGGGCCTCCTTGGAGTTTCTAAAGCTTCATCCATGTCCTTCAATGGAGTAGAGCTTCCTTGGATGCTATCACTTT
AGATGTCGAGGGAGGGGACATGTTGCTAGTGAGCGTCCAAATAGGAGAACAATTGTTGCTCTTCGTGATGGATATAAGAC
TGAAGATGAAGAGGAGGGTGAAGAAAAAAATGAGGGAGAGGGAGACAGAGTTGAAGGAGAGAAAGGTGCTTCCGGGGATG
AAGAAGAAAGGTTGGATGAGAGGGTGAATTTTGCTTGCTTCATGGAGAAGGGAAAGTCTTTGCTTGATGATGATGATGAA
GACTTGAACATGAATGTCAATCTTTCATGTGTTGTGAGAAGAATTATGGGAGCCCTTGCAAAAGAAGAACTTGACCAAAG
GGAGAATCTATTTCATGCTAGGTGCAAAATCCAAGATAAAGTGTGTTCTTTAATCATTGATAGCGGGAGTTGCACCAATG
TGGTGAGTAGTTCCTTGGTGGAGCATATGAAAATACAAATCATCAAGCATCCCAATCCTTATGAGCTACAATGGCTCAAT
GAGAGTGGAGACATGAAGGTCCTCAAACAAGCAAGTATTTTGTTTAGTGTGGGAAAGTACAATGAAGAATTGGTTTGTGA
TGTGGTTCCCATGTTGGCATGTCACCTACTGTTGGGGAGACCTTGGCAATTTGATAGAGATGTTGTGCACCAAGGGAGAT
CCAACAAATACACTTTTGTGATTGAAGGTAAAAAGTATGTGCTTGCACCTCTCACTCCATATCAAGTGAGTGAGGACTAT
CGGGCTATGAAGGAGCTTCGGGAGAGAATAAAAGACGAGGCGGCAAAAGGTGAAGGTGAAAGTTCCACCATCGTTCCAAA
GGAGGGGAGTGCCTTGGTTAAAAATAATAAGAACATGTGCATGATAGCAAAGCCAAGCAAGTGTTTAAAGGGTGTGGATG
AGGAATGCTTTGTAGTGTGCCTTGTCAACACCAACCTTTTGTTACATGCTAACCAAGATTCTAGCACTTTGCCTAGTATT
ATTTCTTCTCTTTTGCAGGGCTTTGATGAGCTATTTCCAGATGAGATTCCCACTGGATTACCACCCTTGAGGTGAATCGA
GCACCAAATAGATTTTATACTGGATTCACAAATCCCCAATCGTCCAGCTTATAGGAGTAACCCGGCAGAAACCAAAGAGC
TATCAAGGCAAGTGGAAGAGCTTCTTGAGAAGGGGTTGATCAAAGAAAGCCTAAGTCCTTGTGTCATATCGGTAATTCTT
GTTCCCAAAAAGGATGGCACTTGGAGAATGTGTATTGATTGTAGAGCCGTAAATAAGATCACGGTGAAGTATCGACATCC
CATTCCTCGACTTGATGATATGCTTGATGAGCTATGGGGTTCTATTATTTTCTCCAAGATTGACATTCGAAGTGGGTATC
ATCAAATTCGTATGAAATCGGGTGATGAGTGGAAGACGGCCTTCAAGACAAAGTTTGGGCTGTATGAATGGCTTGTGATG
CCATTTGGATTGACGAATGCTCCAAGCACTTTCATGAGATTGATGAACCATGTTGTCAAACCTTTCATCAACAAGTTTGT
TGTGGTGTATTTTGATGACATACTTGTGTATAGTAAGACAATGGAGGAACATGTATCCCGTTTGAAACAAGTGTTTGATG
TCCTACTACGAGAGCGTCTCTTTGCTAATTTCAAGAAATGTTCATTTTGTGTTGATAAAGTTGTGTTTTTGGGTTTTGTT
GTTAGTGCAAATGGGATTGAGGTCGATGACGAGAAGGTGGAGTCCATCAAGACTTGGCCGACCCCAACCAGTGCAACTGA
GGTAAGAAGTTTTCATGGGTTAGCAAGTTTTTATCGACAATTTGTGAAGGGCTTTAGTTCAATTGCTACTCTTTTGACCG
AACTAATCAAGAAAGATGCACCTTTCCTATGGAGTGAGGAGCAGGAGAAGTCTTTTCAAGCCTTGAAATTGATGTTGAGT
TCTGCATCCTTGCTCCAACTACCCAACTTTGACAAGGCCTTTGAAATTGAATGTGATACTTCAGGTGTTGGTATAGGTGG
TGTATTGATGCAAGAAGGAAAACCATTAGCTTTCTTTAGTGAAAAGTTAAAGGGAGCTACACTCAAGTACTCAACTTGGA
ATTGTATGCACTTGTGCGAGTGTTGGCTCATTGGCATGGGCCGATCCCAATTTGTATAATGATGAGGACCGCATCCAAGG
GGTTAAAATGCCTAGCATGGGTCATCCTCTTCTGCCACTGATCAACTGGTCATTCGTATCAAATGCCTTACAAAGATCAT
AACACATAGAAAGGTAAAGACAAGAATGTAACATACATGATTTCAAAAGAGTTAACCAATGTGGTCTTTTGTTCTTATTT
ATGCACACATATATTGATACTTGGTATCATTGAACTCTTATTTAGATATGTTATTGCCTTACATATTAAGTAGATTTTCT
CGTACTGACGTCCCTCGCGGGGGACGCTGCATTTCATGCTGTAGGCACAGGTACTTCAGCTAGTAGACCTCCTCAGTAGG
AGCACACGATACTTAGCTACTTTCGGTGAGCTCTAGAGTGATTCAGAGCTTTACTAAGTCCTTGGTAGATTCATTTTGGT
ATTGTATCGTAGTTAAGAGTAAGGTGGGGTCTGTCCTGACCTACTCTAAGGTTTTCTATCTTTTAGAGGCTTTGTAGACT
TATGTATATGCTTCATTTGCGTCTTAACAAGTTGTGGCCTCAACGGCTAAGTATTGTATATAAGATTTGGGTCTACTTAT
GTTGGTTCGTATCGCTGCATCCTATGTGAACTTGTCAAAAGATTGTCATAGTTATATGCATAGTAGGCACAGGTTACATG
TTGGTTCTCTCGAGCCTTTAGGGCATCGGGTGCCTATCCGTCTTAATGGGATTTGAGGCATGACATTTAATTTGTTATAT
TATTATTTTATGAACCATATCTATTGAGACTTCATGCTAGATTTGTCAATACGTGTTTTAGGTTAGTCTATGGATTTTGG
ATAGTCCTATTTATAATGGGAACTCTCGCAAATCTCCAAATGAAATTCCAAGGTTAATCAAACTATCAGCTTCACCCATC
ATTCGAGGACAAATGATCATAAAGGGGGGAGGATGTAACACCCCGTATTCTACGTGTACTAGTTCTATTTATTACGCTTA
AAAAACTTCCTTGTGGTATAGTTATGGACTCGGTTTCCTTTGCAACTAGTGACAATAGAATAGATTTAAAGTGAAATGTC
CGTAGATTTTAATGTGACCCGATTAAGTTGAAGTCGATGGAAGTATTTAAACTTGTGATCATAAGTTGGTATTTGAGTCT
AATGTTTAAAGTGACATAGTGGATATAAGTTCTAAGTTAAGTTAAAGGTATTAAGGTCTAGAAATGGAATAAATTATTAA
GGTGCTTGCTTGACTTCATGAAGCTTATGACAAGTAGGTGCGTTATCTACTTTGACTTATTGACCAGCCCAAAGGAACAA
GTAGGTGCATCACCTACTGCGACTCTTTTGAGCATGTTATTGGGCCAAGTACATTATACCTACTTGCATTAATCTGGCCC
AAGTTGAATAGAAGAATAAGGGAAAATGGACAGCCAAGGCCCAATCTTTCCAAGCCCACAAGAAATAATTTGAATGGAAA
AGTAGGTGCATCACCTACTTAAATGTGTGGCCTAAATTAAAGGCACATGTTTGGCTACAAAAGAGGTACAAGAAAGGTGG
CAAAAGGCCCAATATTCTTAAGTCCAAAAAGGTCCAAGTGAAAAGTCCAAGTAGGTGGGTCACCTACTTGAAAAATTATG
GCCTAAAATGAGTGAGAAATTCAGCCAAAGCAGTTCCCTTTAAAAGGGATTGATATCAGCTTTTTCCAACCATTTTTACT
TTGCCAAAAATATGATTTCTAGAGCTTTCTCTCTTCTCTCTCTTAGCTTCATACAACAGCCATTAAATACCATTAGGGTT
CTTGAATATTAGGGAATTCAAGCTATTGGAAGGTATAATTTAAGACAAGTTAAAGAGGACAATCTTTACCTTGAAGAATC
CACGTCTTAGCAAGTGATAGTTCTGTCCAGCAAGGTAAGCTACTGCAATTTTCTCCCTCTTGTGCTTGATTTAATTAGTA
CACTTGGAATGTGTTAGTGTGTTGGAAATTGTTACTTTTACATGGTGTAATATTGGGGAGGATATTCTGGTGATTAGTGC
ATGTTGGGACAGCCATGGAGGGGAGTCCTCTTTAACTTCAGTCATGAGCTTGTTTGAGCGCCTTAAAATTAATGTTAACT
CTGTAAGTGTTGGTGATCAGAAACCATGATTCATATTTCTTCTGTTACATAATTATGTTTAAGGATTGTTTTATGTATGT
TATGATAAGGGATGTGACTGTATGTGCGGGTAAGTTATGGAGATGTTAAAGGACTTAAATATTGCAGGGAGGTTTGGGGA
TGACCTGATACGAAGGTTGTACAGTATATAGACGCGATTTAAGGGAAAGGGAAGGAAAGAAAACATTGACTAGATAAATT
GCATGCTTACTGCGTGGTTATTATTTTGGTGAGATCAAGTAGCTCAAATTGATTGATTAGCTACTAATACTAGTCTTACA
ACTTATTTTATTGTAGATTAGTAATCTGTAGAGAAGGAGCATAAGTCATACTTTTTGAATTATATAGCAAGGTATGTAAG
GCTATTCGATTTCCTATTTCTTTGGCATGAATCCAACACTTGTATTACAAAAAGTAAATTTTCTAAGTGCCCTTGGTAGT
GACTGATTCATGGGTGCAGTTCCTACTCCCTAGAGCATTAAAGTGAGTACTCTAATATGAGTTTGTTATTAAATGTACGT
GCCTACTCTACCATGTATTAGGTACAAGTGGAAATTGACTTCTTAACTTCGCTCTATTGCACGATCTGGATTATGAAGGA
TAGTAACATTTCCTAAATGTCCAAGCAGCCCCCTAATTATAAATGTGGCGCGCAACACATTCATAAGTAAGGTTCTACTA
GACACGGCTTTGTAGACTCCCTAGGAGGAACTGCTCTGATACCACTTTTGTCACACCCCAACCCTAGGTAAGGCGGACAA
GTACCATATGAACACATGATTTACAAATGACCTGTGATTAGAAAGTAACCTACTATGCAGATAGATTTATTGATGATAAG
TTTCATATACAACACATATTGACTAGCTGAACCGATACATGTGACAAGTGAAACTATGAAAACAGATGATAGCTTTACAA
TGTCTACAAAGCCTCTACTGGAATCCATGACTGTACCACTATGAAATACGCATAATAAAGACTCGGCAAAGCCTCGAATC
AACCTGGAGCTCACTAACAACCGATGAGTATCTGAAACGACCCCAAAAATGCCCGAAAATGTGCTTCGAAAACACCTAAA
ATTGTAATTTCCATATATCTCAAAATCCATGCATCATTTCGGAAATTCGACTTCATATTCTTATTCAAGGGGTCAAATTG
AGTGGGAAATGAGTCTAACCCAAATTTTAGAACAACCGTATCAAAATTCGAAAATCGCAAAAAAATGCGATTTTGAGGGT
CAACTTTAAAGGGGCATATCTCTCAGAACACAAGGAACTGGAAGGAGCTCAAACTATCAAAATTAAAGCTCTGTGAGTTA
GCTTTCCAACGCAATTTGTTTCACCTAATTCCGAGTTAGGATGAAGGAGTTATGACCATTTTCGTAAAACCTGTCCGGCA
GAAAATGCAAATTTTAGTAGCCGAAAACACTGTTCACCCGCCTCATTTTTTTTTTTCTAAGTGTTGGGACGTTTTTTATA
AAAAGGGGACATATCCATACTTAGTCATTTAACTTCAAAACATCCAAAAACTCTCTCTAAACCCTCTCCAAAAATTCCAC
CAAGATCATCAACCAAATTCAAGGATCCCAAGCTTTAATTCCGGATTCAAGATTCAATCTCAAGCAATTCTCCATTCCAA
TCTTCATCAAGAATTCTCCAAAGTTGAGGTATGTGGGTTGATTGTGGAAACCTTCCTTTCCACAAGTCCAACCATTTATC
CTCTATTTTACTTCAAGTTTATGGGTCCTTATGATCGTTTATGAACTCTTGAATTATGGAATTACTACTACACATCCTAT
TATGGTCTATTTTTGTATATTATCATGAAATGGAATTATTATATGATGTTTATGGTTTTCATGCCTCGATGATCAAATTA
TGAAGGTTGTTATATATATATATATATGTATGTTGTTGGTGGGCTGTTTTATATGGATTTTGAAATTGGTTGGACTTAGT
ACTCTTAAAACACATGATTTTATTTACATGAACAAGTAGCCCACCATATGTTTGATAAAATGCCATTTATAGAATTCTTA
TGAAATGGAAGGTCCAATGTACGTCCTATGAGTCGGATGATTATATAAGTATTGAAATGATGATGAAATGGATACATGTA
TATGATTTTCTCTATATAGTGTGTGAGTCGACCAAGCCTAGCTCGGGGGGTTGTAGGCCCGGGTAACCGTATCAAGGGGT
TGGTACCTTGGTTGCCTAGTACGGGGGGTAGTAGGCCCGTATAACCGTATCGAGGGGTTTGTACCTTGGTTGCCTAGTAC
GGGGGGTAGTAGGCCCGTATAACCATATCGAGGGGTTTGTACCTTGGTCCCTAGCTCGGGGGGTGGTAGGCCCGGGTAAC
CACATTGAGGGGTTTGTACCTCTTTCGCCTCTCCAAGGGGGTGGTAGGCCTTGGAAATACTATATTGATGGTCACTCACT
ACACATATACTATGCCCTACTAAATATGATTTTTATATAAGCATCATTATATATATCATCTCATTAATATGCTATCTATC
GGGTACGATTATGCATTTTGCCTATGATATACATCCCTTGTTGCATTGCATTGCATCCCATATACTTAGTACATTCAAAC
GTACTAACGCATACTCTATGCCTACATGATGTCACCATGTAGGGACCGGAGCACCGCTTGACCCTCGTCCTCCACGTGGC
TAATACGATTTTCTATCAAGGTTATTGGTGAGTCCTCCATTCCGGGGACGTTGCTTATGATCTTTCGCTATATATAAGAC
GTTTCCTTTTAGTTATGTTTTGACTATGAGGGTGAGCCCAGTTGTTTGTCTTGGCCCCCGCTAAAGTACCTATGTTTAGA
GGTGGTGTTGGACAAGTTGTGTATTATGTTTGAGCTTGATTCATCTATGGTATTTATGTATCATTTCTTCTTCTTTTTTC
TTGCTCCCTTAGTCCCGATTTCCCCCTTGATTATGCTTATCGCTTATGATCATTTTAATTGCTTCCGCGACCAATGATGT
GTAAGATACGCTATGAGGCTTGTTTGGGGTTCCTTCGGGTTCCCCATTCGCCGGTCACGTCTAGGCCCTAGGCTTGGGTC
GTGACAAACTTGGTATCAGAGCACTAGGTTGATAGATCCTCGGAGTCCAACACACCGCGTTGATTAGAGTCCGATTCATG
GTTGTGTTGTGCACCACAATTATGAGTAGGAGGCTATGAGACGTTTTAGGAAATGTTTCCCTTCTTCATGTTCTAAGTCG
TGCGGTAGAGTTGAATTAAGTTCTTTTTTTCCCTAACGATTGTTCTTTGCTATGCTAGATCATGCCTAATACAAGAGGAA
GACGAGCCCGACTTGTTGCATGAGTCATATAAGGTGTCTACTTCTATTGGTGCATATATGGTTGCTAGGAAGGTCTATAG
AAATTGTCCTATTTGCATCTTGCATAAAATATTGCCTTGTGATCTTGTTGAGTTGAACATGGTGGATTTTGATGTTGTTC
TTGGGATGGATTGGTTGCATGCATACTATGCTTCCATTGATTGTAGAACCCGTAGGGTCAAGTTCCAATTCCCAAGTGAA
CCCATTCTTGAGTGGGAGAGCCAAAATGTGGTAGTCAAGGGTAGGTTCATCTCTTGCATTAAAGCCCGTAAGTTGATCTC
TAAGGGGTGTCTCTATCACCTTGTGAGGGTTAGGGATGTGGAGTCCAAAACCCTTCCTATAGAGTCGGTTCCGATCGTAA
ATGAATTCCTTGATGTCTTTCCTAATGACCTTCCCGGTGTTCCTCCCGAAAGGGAAATAGATTTTGGCATAGACCTCCTC
CCCGATACTCAACCCATTTCTATCCCCCCTTATCGTATGGCCCCGGCGGAGTTAAAGGAGTTGAAGGAACAATTGAGGGA
CTTGTTGGAGAAGGGTTTTATTAGGCCTAGCCAATCACCATGGGGTGCACCGGTGTTGTTTGTGAAGAAGAAAGATGGGT
CCCTTAGGATGTGTATTGATTACCGGCAACTCAATAGGGCCACCATCAAGAATAAATATCCTCTTCCTAGGATTGATGAC
TTGTTTGACCAATTGCAAGGGGCTAGCCACTTCTCTAAGATTGATCTTCGGTCCGGGTATCATCAAGTGAAGGTGAGGGA
GTGTGACATTCCCAAGACAGCCTTTCGGACTAGGTATGGGCATTATGAATTTGTGGTCATGTCCTTTGGGTTGACCAATG
CACCGGCTATCTTCATGGACCTAATGAATAGGATCTTTAAACCCCACCTTGATTCCTTTGTTGTGGTCTTCATTGATGAT
ATTTTAATCTATTCGCATAGCGAGGAAGAACATATGGGTCACTTGAGGGTTGTGTTGCAAAGATTGAGAGAGGAGAAGTT
GTATGCCAAGTATGAAAAGTGTGAATTTTGGTTGAGGGAGGTTGCCTTCCTAGGTCATGTGGTGTCGGGGGATGGTATTA
AGGTAGATCCTAAGAAGACCGATGTGATTAGAAATTGGCCTAGGCCATTGACCCCGTCGGATATTAGGAGCTTCTTGGGC
TTAGCGGGTTACTATCGGAGATTTGTGAATGGGTTTTCTTCTATTGCTTCTTCCATGACTAAGTTGACACAAAAGAAGGC
TAAGTTTGAGTGGACCGACGAGTGTGAAAGGAGTTTTCAAACCTTGAAAGATAAACTTGTGTCCGCTCCTATATTGTCAC
TACCGGATGGGCTTGAGGGATTCGTTGTGTATTGTGATGCTTCTAGAGTTGGCTTGGGTTGTGTCCTAATGCAAAATGGT
AAGGTGATAGCCTATGCGTCTAGACAACTCAAAGTGCATGAAAAGAACTATCCTACACATGACCTTGAATTAGCCGCGGT
GGTGTTTGCTTTAAAGATTTGGCATCATTACTTGTATGGGGTACACGTTGATGTGTTCACCGATCATAAGAGCCTCCAAT
ATGTCTTCACCCAAAAAGACCTCAACTTGAGACAAAGAAGGTGGCTAGAATTTCTTAAAGATTATGATATAAGTGTGCAT
TATCATCCCGGTAAAGCTAATGTGGTGGCGGATGCTTTGAGTAGGGTGTCTATGGGTAGCCTAGCTCATGTTGATATTGG
TGATAGGGAAATGGCTAGGGAGGTGCATCGGTTGGCTAGGTTGGGGGTTAGGTTGGAAGAAATTAGTAATGGTGGTGTGG
TCGTTGTTGATGGTGCTAGGTCTTCCTTGGTTGATGAGGTGATAGCAAAACAAGATCTTGACTCTTCCTTGTTAGAATTG
AAGGCCTTGGTGAAAGAGGGTAAGGTGGAAGTTTTCTCCCAAGGGGGAGATGGTGCCCTTAGGTACCAAGGTAGGTTGTG
TGTGCCTTGTGTTGATGGTTTGAGGGAGAAAATTCTTGAGGAGGCTCATAATTCTTCCTACTCCATTCACCCCGGTTCCA
CCAAAATGTATAGAGATTTGAGGGATGTGTATTGGTGGGGAGGCATGAAGAAGGACATTGTCAAATTCGTCTCCGGTTGT
CATAGTTGTCAACAAGTCAAGGCCGAACATCAAAGGCCAGGTGGTCTAACCCAAGACATAGAGATTCCTACTTGGAAGTG
GGAAGAAATTAATATGGATTTTGTAGTTGGTTTACCCAAGACTAGAAAAGGTTTTGATTCTATTTGGGTGGTGGTTGATA
GGATGACAAAATCGGCTCATTTTCTACCGGTAAAGACAACATATGGGGCGGAAGATTATGCAAGGTTATATATTCATGAC
TTGGTAAGGTTGCATGGGATTCCTCTATCCATCATATCGGACCGTGGTACTCAATTTACTTCACACTTTTGGAAGTCCTT
TCAAAGGGGTCTAGGTACGAGAGTTAAGTTTACTACGGCCTTTCACCCGCAAACGGATGGACAAGCCGAAAGGACTATCC
AAACACTTGAGGATATGCTTAGGGCTTGTGTATTGGAGCTTAAGGGTAGTTGGGATGATCATCTTCCATTGATTGAGTTT
GCCTATAACAATAGCTATCATTCTAGCATCGGTATGGCTCCTTTTGAGGCTCTCTATGGGAGACGTTGTAGATCACCGGT
TGGGTGGTTTGAGGTTGGTGAGGTGGCCTTGTTAGGACCAGATCTAGTTATGGAGGCTCTTGAGAAGGTTAGGATGATTA
GAGAAAGGTTGAAGACGGCCCAAAGTCGCCAAAAGTCCTATGCCGATGTGAGGAGAAGGGCTCTTGAATTCCAAGTTGGT
GATTGGGTCTATTTGAAGGTGTCACCCATGAAGGGTGTGGTTCGTTTTGGTAAGAAGGGCAAGTTGAGCCCAAGATATGT
GGGTCCTTATAAGGTGATGAGGAGAATTGGCAAGGTAGCTTATGAGTTGGAATTGCCTAGCGAAATGGATTTGGTTCATC
CGGTATTTCATGTGTCTATGTTGAGGAAGTGTGTGGGTGATCCGAATGCCATTGTGCCTCTTGATGTTGTGGGTGTTGTT
GAAGATAATTTGACCTATGAAGAGGTTCCAGTCCAGATTTTAGATAGACAAGTGAAGAGGTTGAGAAACAAAGATGTGGC
TTCCGTTAAGGTCCTTCGGAGAAATCAACAAGTTGAAAGTGCTACTTGGGAGGCCGAAGCGGACATGCAAATGCGATATC
CTTATCTTTTCCACTCCACTCAAGCTTAAGGTATTGATCTAAACCCTTTATAAAATCTCAGGTCTTAAGTTCAGCCACCA
TGTCATTGCATACATTCATGTTTAAGTTAACAAGTTCATTGTGGTTTTACAACTATGTTGAAGTTTTTGAAATGAGGTGT
AAGTGCATTGTTGCATCCCTATGTGGGCTGAATTTGCCATGTTTGTGTTTCTCATGTACGTTTATTTGACATTCGGGGAC
GAATGTTCCCAAGGGGGAGATATTGAAACGACCCCAAAAATGCCCGAAAATGTGCTTCGAAAACACCTAAAATTGTAATT
TCCATATATCTCAAAATCCATGCATCATTTCGGAAATTCGACTTCATATTCTTATTCAGGGGGTCAAATTGAGTGGGAAA
TGAGTCTAACCCGAATTTTAGAACAACCGTATCAAAATTCGAAAATCGCAAAAAAATGCGATTTTGAGGGTCAACTTTAA
AGGGGCATATCTCTCAGAACACAAGGAACTGGAAGGAGCTCAAACTATCAAAATTAAAGCTCTGTGAGTTAGCTTTCCAA
CGCAATTTGTTTCACCTAATTCCGAGTTAGGATGAAGGAGTTATGACCATTTTCGTAAAACCTGTCCGGCAGAAAATGCA
AATTTCAGTAGCCGAAAACACTGTTCACCCGCCTCATTTTTTTTTTTCTAAGTGTTGGGACGTTTTTTATAAAAAGGGGA
CATATCCATACTTAGTCATTTAACTTCAAAACATCCAAAAACTCTCTCTAAACCCTCTCCAAAAATTCCACCAAGATCAT
CAACCAAATTCAAGGATCCCAAGCTTTAATTCCGGATTCAAGATTCAATCTCAAGCAATTCTCCATTTCAATCTTCATCA
AGAATTCTCCAAAGTTGAGGTATGTGGGTTGATTGTGGAAACCTTCCTTTCCACAAGTCCAACCATTTATCCTCTATTTT
ACTTCAAGTTTATGGGTCCTTATGATTGTTTATGAACTCTTGAATTATGGAATTACTACTACACATCCTATTATGGTCTA
TTTTTGTATATTATCATGAAATGGAATTATTATATGATGTTTATGGTTTTCATGCCTCGATGATCAAATTATGAAGGTTG
TTATATATGTATATATATATGTATGTTGTTGGTGGGCTGTTTTATATGGATTTTGAAATTGGTTGGACTTAGTACTCTTA
AAACACATGATTTTATTTACATGAACAAGTAGCCCACCATATGTTTGATAAAATGCCATTTATAGAATTCTTATGAAATG
GAAGGTCCAATGTACGTCCTATGAGTCGGATGATTATATAAGTATTGAAATGATGATGAAATGGATACATGTATATGATT
TTCTCTATATAGTGTGTGAGTCGACCAAGCCTAGCTCGGGGGGTTGTAGGCCCGGGTAACCGTATCAAGGGGTTGGTACC
TTGGTTGCCTAGTACGGGGGGTAGTAGGCCCGTATAACCGTATCGAGGGGTTTGTACCTTGGTTGCCTAGTACGGGGGGT
AGTAGGCCCGTATAACCATATCGAGGGGTTTGTACCTTGGTCCCTAGCTCGGGGGGTGGTAGGCCCGGGTAACCACATTG
AGGGGTTTGTACCTCTTTCGCCTCTCCAAGGGGGTGGTAGGCCTTGGAAATACTATATTGATGGTCACTCACTACACATA
TACTATGCCCTACTAAATATGATTTTTATATAAGCATCATTATATATATCATCTCATTAATATGCTATCTATCGGGTACG
ATTATGCATTTTGCCTATGATATACATCCCTTGTTGCATTGCATTGCATCCCATATACTTAGTACATTCAAACGTACTAA
CGCATACTCTATGCCTACATGATGTCACCATGTAGGGACCGGAGCACCGCTTGACCCTCGTCCTCCACGTGGCTAATACG
ATTTTCTATCAAGGTTATTGGTGAGTCCTCCATTCCGGGGACGTTGCTTATGATCTTTCGCTATGTATAAGACGTTTCCT
TTTAGTTATGTTTTGACTATGAGGGTGAGCCCAGTTGTTTGTCTTGGCCCCCGCTAAAGTACCTATGTTTAGAGGTGGTG
TTGGACAAGTTGTGTATTATGTTTGAGCTTGATTCATCTATGGTATTTATGTATCATTTCTTCTTTTTTTTTCTTGCTCC
CTTAGTCCCGATTTCCCCCTTGATTATGCTTATATCTTATGGTCATTTTAATTGCTTCCGCGACCAATGATGTGTAAGAT
ACGCTATGAGGCTTGTTTGGGGTTCCTTCGGGTTCCCCATTCGCCGGTCACGTCTAGGCCCTAGGCTTGGGTCGTGACAG
TATCATGTGCTTCTATTAGGGAGATGTACTAGTTAAGTACCTGTACCTGCAGAATGAAATGCAGCATCCCCAATAAGGGA
CGTCAGTACGAAAGAATGTACTGAATATGTAAAGCATAATACAACCATATGTAAAATGAGAGCTCAAGGGAAACCAAATA
GCAATAAATAAGGATTAGAGACCACCTTTGCTTATACTTGTGGAATCGTGTATGTTACATTCTTTTCTTTACTATTCTTT
GCATTATAATATTTATAAGATATATGATACAAATGACCAGCTGATCAGCGGTAGAAGAGGATGACCCATGCTAGGTATTT
TAACCCCTGAGATGCTGTCCTCATAATTTCACCAATTGGGATTGGCCCATGCTAGGCTTTCGCCCCTGAGCTGCCACCCT
CTTATACTGATTGGGATCAGCCCATGCTAGGCTTTCGTCCCTGAGCTGCCACCCAGATACCAATTGGGATCGACCCATGC
TAGGCATTTGCCCCTAGGCTGGCACCCATAATTATACAGATAGCTTCACTTAAATTCTTTATATTTGAGATTGTTGTTTT
GATGTGCATAATTCTTTCGAGATTGTTTTTTGGATAGCCATAACACTTTAGAGATTGTTCTTTTTATGATCATTATCTCT
TTTGAGTTGTTGTTTTGGTGGTCATAATCATTGTTGAGATTTGGAACTATGGACCTGTAGTAGATGTCACGACCCGGGAT
AACCCCCTAGTCGTAACCGGCGTACTCGACCTCGAAGAGGTCTAATACAAGCCTCTTAGCATTCATTCATCGCATAGACA
CTAAAATCATAGGGAATTAAAAACTTTCTTTACCAAGAAAACATTTCATAAAAAAAAACAATAGCAAGCGGAAGACTTTC
TAGACTTTATACATGATGTCTCAAACTATCTAATACTTTAGAGTACAAAATTCGGGACTAATCCCGTACACAACTTAAAC
AAAACTAAAAAAGACATAAAAGAACATATTGGGTATTGTCCTCGAATCTATGAGGACTCACCAAGTCTTCATCTTCAACA
CTTAGAAACCTATCAAAGCCATGACATGTCATCTTCTCCAAATCCCTACACTTTAGTCCAAAAAGGGAAAGAAAGGGGTT
AGCACAATTAAGTACTAAGTATGGAGACCATGCAAAAACATGCCAAAAAGGACATTTTCAAGAAAGTAAATGCTTTTCAT
ATCATTTGATAAAACCTTTCATTTACAAGTATAAGAGACATAATGCAATTCAACATTAACATATAAGACCATAGCCAACC
ATACATATACTCAACATATGTCCATATACAACCCATGCTTAACTTTAAAAGAACACATGTCATTTCATTACCATAAGACC
TCTACCTAATATAACCTTAAGACACACTTGAGTGAGACAAGAAGTGACCGCCCATACAACCTCTTCAAGCACACTTAAGT
GTTCCCCAAGATTACCTTAGATAAGGACATTTTCTTTACAACATAACATCAATAGACCAACATTCTTTAAGAAACCATTT
TGGAGACATTCAAGCACATAAGGGGACTTTCACATAATAGTCGTTAGACTTAGGGAACTCACTTTAGAATCTTCAAAGCC
TACTCGTGCCATGTGTAGATAGCATCCCATACTACTACCTACACGTTGTAGAACCTATCCAATAACTAGAGTGCACATCC
CACATGATGGGAATAGGCATAACCGACATAGACCATACTAGCTAGGTATGGAATCCGGAGTCTATCCTACTCCGTGGAGG
TTGTTCTACTTGCCAAAGGTAGAACTAGTAAGCAACCCATGTAGGCACATGGTTTAAGGGATGTCCAAGGAAGTTCATTG
TGCCTAATCTCATACTCAACTAGGCCACCTTCCTAACCACATCCACTTGGTGCTAGCCTTGTTTCCCATAGAGTATTCAA
TCACATATGTACTTAGAGAAGGTTCCTTTTCTAGTTCAACCAACTCATAGTACCTCTTCCCAAGAAAGGCCCCATTTCTT
AGTCATGGCCAATCAATGTTCATAAGGATAGCTCATTAAATCCCCCTGGAAGGGTGCCTTAAGCCTGCCGGTCCAAGGTT
CATCATTTCACACATGAAAAGGGCTACCACCATTAGGTCTACCGATTTCATGGTTTTACACTTACTTAGGAAAGCTAGAC
TTATGAAAGGGCACCATTTCTTAGTTTTTGCCGATTCAAGTCTTGGCCTAGAATTCCTCTTTTAGTATTTATAGAAAGGG
CACCATTTCTTAGTTTTGCCCATTTCACACATTCATGCATTCAAGACTTTAAGTAACAAGGAGGGACACTTTAGTCTACC
AACCAAGTCACAACATTTTCATTTAAGGATACTTCATAAACCAACATCATTTCATATATACATCATGAGAAGTCATACTT
TAACTCACAATGCTATCCACTTTACATAGGATCATCACAAGATCACATAAAACTCATTCACACCATTCCTTCACATATAG
TTTCACATAAAGCTCATTCACATCATTCCTTCACATATAGTTTCACATAAAACTCATTCACATCATTCCTTCACATATAG
CTTCACATAAAACTCATTCACATCATTCCTTCACATATAGTTTCACATAAAACTCATTCACATCATTCCTTCACATATAG
CTTCACATAAAACTCATTCACATCATTCCTTCACATATAGTTTCACATAAAACTCATTCACATCATTCCTTCACATATAG
TTTCACATAAAACTCTACATATAGCCTCATATGTGTATAATAATACAACAATATAATAACATTCACATAATGCCCTTCAT
GGCCTCAATTCACAATAATATAACAAATAACCACCTCCACCAAAGGTGGATCAAACCAACCAATAACAATTATATCAATA
CTAAGAGATTAAGCCATCTTACCATTTTCCAAAGCCATAACCAACATTACTCAATTCCCTACTAATTCAACATTTTTCAT
AAAATAGGTCAACTTACCCTTTTCCAAAGCCACAATCACCATTCCTCAACTCTCCAATAATTCACAATAGATAAGCATAG
ATAATAATAGAAATCAACTATTCAACTCCATTTAAGCATAATTCTATCATCATTCAATCATAAACAATAACCCCACTTCA
TAAGCCAACTTTTGGAAATTTGCAAAGACATGGGTTCATGGAATTTCCTTTCTTAAAACCATCAATAATAACATAAATCA
TCATTAAAAACATTTAATGCAAGAACCCATGCTAGAATTCAAAATTAGGATTTTGAGTTTTTGAACAACTTTTGAAATCT
TTTGGATTGACTCTTTGATTGAAGAAGAAATCAAAGATGAAGAGTCCCCGTACCTTAATCTTCAAGAACCAAACGAAATT
GGTGAAGAAATCAATAGCCACCATCCACCCTAGCTCCATCTTTCACCTTGAGCTTCCTTGGGGTTTTGAGAGAGTTTTTG
AGAGAGGGAAATGTTTTTTTGGGATGAGAATGAACTAATGGTATCTAGGAAATAATATATGCCCTTTTAAAAAAAATGGT
CCAACACTTTAGAAAAAAAATCAGGCGGGTGAACAGTAACCACGCATTCTGGAAATTGCCATTTCCTACCGGACAGATTT
TACGAAAATGGACATAACTTCTTCGTCCGAACTCCGAATGAGGTGAAACGAAGTGCGTTAGGTAGCTAACTCAAAGGGCT
TTCCATGGATATGTTATGGGCCACCCAATTATTTGTGTGCTAGGAGATATGACCCTCCAAAGTAGACCCTCGAAAAAGGC
TTCACTTGGAAATTTCGGATTTTGATACGGTTGCTCTAAAATTTGGGTTAGACCCATTTCCCACTCAATTTGACCCCCTA
AACAAGAATATGAAGTCGGATTTTCGAAAAACGAAACGGATCTTTTTATATACACTAAACAAGTTTCCGGTAACTTCCGA
AGTACATTTTTAAGAACTTTTTGGGTCAAATTCAATTATAACCATTTCATTAAGTTCTCGACTCCAAACTCACATGTGAG
GCTCTAGTTTCACTCTATCATTTTCCGAGTCGTTACAGTAGAAGACATATGTATATGGACTTATGATAATAACAATGACA
TGGGAAGCAAATGTGACATGCACATGTAATACTTAGGAGCATATGACTCAATTAAGCATTTTGACATCTCAAATTGACGC
ACATATCAACTGAAGACATTTAATATTCAGCCAAGAGATTTGAACTCTATTTGGTAGCCGGATACTCACTAACTAATATC
AAATACAAGGTATACATGAAAGTGGAACCAAGGGAGAACGTGGGCAGAATCAACTTAAGGACGGATACATATTCCCAGTA
AGTACATATAAAATGTACAACAAAGCAAGTAGGGATCTTGTGAGGTAACATTATAGTCTAACACAATGGGAGTAATAACC
AATAAAGGGAACATATGAACATGTGACAAAGATGACATATATATAGATAATTGAAGCTAGTTGCCACGATATAGGCAGAT
TGTATATCCAACATACAAACATATGTACCATGTGTAATCTAGGATCATTTTGATATATATAAGGGAAATATGTGCCAATG
TTACTTTGACAGTGAAACAAGTTTAAACCTTGCATGCTAATACTTAGTAGAGTAAGCACGTACATTTAGTAACAAACTAA
TATTAGAGTACTCACTTTAATGCTCTAGGGAGTAGGAACTGCACCTATGGATCAGTCACTACCAAGGGCACTTAGAAAGT
TTACTTTTTGTAATGCAAGTGTTGAATTCATGCCAAAGAAATAGGAAATCGAATAACCTTACATACCTTGCTATACAATT
CAAAATGTATGACTTAAGCTCCTTCTCTTCAGATTACTAATCTACAATAAAATAAGTTGTAGGACTAGTATTAGTAGTTG
ATCAATCAATTTGAGCTACTTGATCTCACCAAAATAATAACCACGCAGTAAGCATGCAATTTATCTAGTCAATGTTTTCT
TTCCTTCCCTTTCCCTTAAATCGCATCTATATACTGTACAACCTTCATATCAGGTCCTCCCCAAACCTCCCTGCAATATT
TAAGTCCTTTAACGTCTCCATAACTTACCCGCACATCCAGTCACATCCCTTATCATAACATACATAAAACAATCCTTAAA
CATAATAATGTAACTGAAGAAATATGAATCATGGTTTCTGATCACCAGCACTTGAAGAGTTAACATTACTTTTAAGGTGC
TCAAACAAGCTCATGACTGAAGTTAAAGAGGACTCCACTCCATGGCTGTCCCAACATGCACTAATCACCAGAACATCCTC
CCCAATATTACACCATGTAAAAGTAACAATTTCCAACTCACTAACACATACCAAGTGTCCTAATTAAATCAAGCACAAGA
GGGAGGAAATTCCAGTAGCTTACCTTGCTGGATAGAACTATCACTTGCTAAGACTTGGATTCTTCAAGGTAAAGGTTGCC
CTCCTTAACTTGTCTTAAATTATACCTTCCAATAACTTGAACTCCCTAATATTCAAGAACCTTAATGGTATTTAATGGCT
GTTGTATGAAGCTAAGAGAGAAAAGAGAGAAAGCTTTAGAAATCAGATTTTTGGCAAAGTAAAAATGTTTGGAAAAAGCT
GATATCAATCCCTTTTAAAGGGACCAGCTTTGGCTGACTTTCTCACTCATTTTTGGCCATAATTTTTCAAGTAGGTGACC
CACCGAGGAGGTCTACTAGCTGAAGTACATGTGCCTGCAGCATGAAATGCAGCGTCCCCCGCCAGCGACATTAGTACGAG
TAAATGTACTGAATATGTAAGGCAATAACATATATAAAATAAGCGTCCGAATAAAACCAAGTATCAATATATGTGTGCAT
AAATCAGAACAGAAGACCACCTTTGTTAACTCTTGTGGGATCATGTATGTTGTATTCTTGTCTTTACCTTTCTGTGTGTT
ATGATCTTTATAAGGCATGTGAAACGAATGACCAGCTGATCAGTGGTAGAAGAGGATGACCCATGCTACGCATTTTAACC
CCTGGGATGCGGTCCTCATAATTACACAAATTGGGATCGTCCCATGCTAGGCTTACGCCCCTGAGCTGCCGCCGTTCTAT
GCCAATTGGGATCGGCCTATGCTAGACTTTCGCCCCTGAGCTGCCACCCTTAATTATACAGATTTCTTTACATAGATTCT
TTAATCTTTGAGATTGCTGTTTTGGTGGCATAATCATTTTTTATATTTGGAACTACGGACCAGTAGTAGAAGACATGAAA
ATAATATTTCAAGGTTACTAACAATGACATAAGGAGCTATGTAACATCCATGCATTACTTGTGAGCTTAAATGACACAAT
TGACTTCAACTGACTAAGAGGACGATTCACCAAACTTGCTTTTACAAATACCATTTCTATACTAGCACATAGGAGGATAA
TTACACAAGTATAGAGTACTAAACATATAATGAAGTAATTCTATACACTAAGGAGAGGGGGGAAATATTGTTAGCTATTT
GGAGATCATACGCTGCCACTATGTTTCCTTTACTAGGAATAGTGCTTAGGAAATTCACTTATTGATATTAATTTCAAGTA
TCAGATTTCATGTCGAAGAATATTGAATCGAATAGCCTTACATACATTATCTTCTGATCAATATCACGATTCAGCCTCCC
CTTTCGGGTTTTAATCTACAATATAAGTCATGATAAATTTAAATTAGCAGCTATCACACCGTGAGCCTCGTAAAATAGTA
GCTAATGACAGATAATGATTCCATACAGCCCTTAAAACAATGTGTATCACCACACCCTCCTTCTCTACCCAATACATACA
TTATATATCATTTTCCAAGATTACCCAAACTGCACCAACAACAATACAAATAAAACAGCCTCAAGTATTCTTTATCATAC
AACCAATTATTGAACTCACCACCCCCTTGAGTTCTTTATGACAGTACACCCATAATTCCTCACTCATATATTGGGCCTTG
CCAGATTTAGCTGCTGGGCTTTAATTTCATTTTGTTTTATTTAACATAGTTTGGGCCTCAAGTGAGTCCATTAGTATAGG
CCCAAATCTGATCCATAAACCTTGGCCTTTTTAACTAGATCCATATAGCTCAAGTAGGTGATGCACCTACTTGGTTCTTT
GGACTGGTCAATAACTCAAAGTAGGTGATGCACCTACTTGTCACCTACTAGCTTAGTTAAGTCAAGCAAGCAGCTCACCT
ATTTTATTCCATTTTCTAATTATTAATCTCTTTTTCTTTAACTTAGCACTTAACTTTCAATTTTAAGCTCAATTACCACC
TTTCCGTCTCAAGTTTAAATACTTCCGTTGGAGTTATAACTTGCAGTACACATGCTGCAACATGTAAGGCATCACATCAC
CTTCCAAGCAGGTTTAAACCAACGCTAATCATATAAGAAACATGGTCCCTCACCTATACTATAAGGCTATATCAAGTATC
ACAAGAATAGAATAAGAATATGCATAATACAGGCTGTTACATCCTTCCCCCCTTAAAACATTCGTCCTTGAATGTTAGCA
CGGTTATCTAGCCCAAACAAGTTCAAGCCTAAGTTAGTACTACTGTTAATCACATTGAAAATATAGACTTATACTTACTT
ATTAACGCCTCAACCCAACATTTTAATCTTTCTCATCGGTTTGGAAGAGATGAGGATACTTCAATTTCATTGCTTCCTCC
GTTTCCCATGTAACTTCTTCTACTTGTTGGTTCCTCCATAATATTTTTACACAAGCTACTTCTTTATTCTTAACTTCCTA
ACTTGTCCATCCAGAATAGCAATGGGTACTTCTTCATAAGTGAGATCTCTTGTAACTTGTACATCTTTAGTAGGAGTAAT
ACGAGATGGGTCACCTACGCATTTACGAAGCATTGAGACATGAAACACCGGATGAACGATTGAAAGCCCTTGAGGTAACT
CTAACTCATACGCAACTTGGCCAATTCTTCGGATAACCTTATATGGCCGTATATAGTGTGGACTCAACTTTCCCTTTATA
CCAAACCTCATTACCCCTTTTGATAACCGCAAGGTTAAGGGATATCNNNNNNNNNNNNNNNNNNNNNNNNNNNNNNNNNN
NNNNNNNNNNNNNNNNNNNNNNNNNNNNNNNNNNNNNNNNNNNNNNNNNNNNNNNNNNNNNNNNNNNNNNNNNNNNNNNN
NNNNNNNNNNNNNNNNNNNNNNNNNNNNNNNNNNNNNNNNNNNNNNNNNNNNNNNNNNNNNNNNNNNNNNNNNNNNNNNN
NNNNNNNNNNNNNNNNNNNNNNNNNNNNNNNNNNNNNNNNNNNNNNNNNNNNNNNNNNNNNNNNNNNNNNNNNNNNNNNN
NNNNNNNNNNNNNNNNNNNNNNNNNNNNNNNNNNNNNNNNNNNNNNNNNNNNNNNNNNNNNNNNNNNNNNNNNNNNNNNN
NNNNNNNNNNNNNNNNNNNNNNNNNNNNNNNNNNNNNNNNNNNNNNNNNNNNNNNNNNNNNNNNNNNNNNNNNNNNNNNN
NNNNNNNNNNNNNNNNNNNNNNNNNNNNNNNNNNNNNNNNNNNNNNNNNNNNNNNNNNNNNNNNNNNNNNNNNNNNNNNN
NNNNNNNNNNNNNNNNNNNNNNNNNNNNNNNNNNNNNNNNNNNNNNNNNNNNNNNNNNNNNNNNNNNNNNNNNNNNNNNN
NNNNNNNNNNNNNNNNNNNNNNNNNNNNNNNNNNNNNNNNNNNNNNNNNNNNNNNNNNNNNNNNNNNNNNNNNNNNNNNN
NNNNNNNNNNNNNNNNNNNNNNNNNNNNNNNNNNNNNNNNNNNNNNCTTAAAATTCCTCATATTGGGCTTGAATTTGGGC
CACCAAATAATTGTAGCATTTGGACAATTCCTCTCCCTTGGGCTTGAGCTCTTCTTCCCCAATAAGAAACCTTTGGATCA
GCGATTGAAGCCCATTGAGCTTATCATTGAACTCCTTGGTTTGAGATCTTGTTATGGGCCTCCTTGGAGTTTCTAAAGCT
TCATCCTTGTCCTTCAATGGAGTAGAGCTTCCTTGGATGCTATCATTCCCCTCTTCTTGAAGAGAATTCGTCCTCTAATT
CAAATCTGTATCAAAATGGGAAAGATCAGAAACATTAAAAGTAGCACTAACTTGGAACTCACCAGGAAGATCGAGTTTAT
AAGCATTGTCGCCAATCCTTTTGAGGACTTTGTGTGGCCCACTTCCTCTAGGATCTAGTTTGGTCTTTCTTTTGGAAGGA
AATCTTTCCTTTCTCATATGCACCCAAACCAAGTCACCAGGTTTAAAAACAACATATTTTCTACCCTTATTCCTTCGCAA
TGCAACTTCTTTATTCTTCTTTTCCATAGCAAGCCTTGTTTGTTCATGAATTTTATTCATCATATCAGCCTTCTTCTTAC
CATCAAGAATAGCAAAATCATTAGTAGACAAAGGCAATATATCAAGGGGAGTAAGGGGCTTGAATCCATATACAACTTCA
ACTCCCTTAGAACTGACCACAAAACCTAAAAAACCACACGATCCACATAGAAAGTACACTTTTTGAGATTAGCAAATAAG
CACTGATTTCTAAGAACTTCAAAAACGTGTTTTAAGTGCTCTAGGTGTTCATCCAGATTTTGAGAAAAGATCAAGATGTC
ATCAAAATACACCACAATAAATTTTCCATGGAAATCTTTAAAAATATGATTCATTAGTCTCATAAAAGTGCTTGGTGCAT
TAGTCAAGCCAAAGGGCATAACTAACCACTCATAAAGTCCATATTTGGTCTTAAAAGCAGTTTTCCATTCATCTGCAGGA
TTCATACGAATCTGATGGTAACCACTCTTTAGATCAATTTTAGAAAAGATTTTGGAACCATACAGTTGGTCCAACATGTC
ATCAAGACGATGGATAGGATGGCGATACTTTACCGTTATCTTGTTGATAGCTCGACAATCTACACATATCCTCCATGTTC
CATCCTTTTTGGGGACCAATAGGACTGGAACAGAGCATGGGCTCATACTCTCTCGAACAAATCCCTTTCCAAGCAATTCT
TCAACTTGCCTTTGTAATTCTTTGGTCTCTTCAGGATTGCTACTATAGGCAGGCCTATTAGGAAGTTGAGACCCAGGCAC
AAAGTCTATTTGGTGCTCAATCCCTCTCAAAGGTGGCAATCCCTTTGGAGTGTCATCAGGAAAAACATCTTCAAAATTCT
GCAAAAGAGAAGAAACACTATTTGGCAAAGAAGGAGTTAGTTGTTCAAAATTAATCAATACTTATTTGTAAGTAAGTAGT
ATTATGGGCAGCCCCTCTCTCCTAGCATTCAAACACTCCTTGGCTTTTATAAAAAGACTCTCATTTTTCTTTTCCTTAGC
CTCTTTCCTCTCACCAAAATATTTTATTTTGTTACTCACACCCTCTTTTACCTCTTTGCTTAGATCGCTGCCCTCTCTCT
CTTTCTCTCGGCCATCTCTCTTTTTTTCTATCTCTTGGCCTTTTTCTTTTCCCTCAAGCTCACTTTTTACCTCTCCCTTT
TGTTTTCCCATTGTTTCCCTCAACGTTTTTGATCTTCAAACACTTGAGAAGGAGATAATGGTGCAAGAGTATACTTCTTA
CCATTATGCAGAAGACTATACCTATTCTTTCTCCCATGATGAGTAGTATCCCTATCATACTGCCAAGGTCGGCCAAGTAA
AACATGACATGCTTGCATTGGAACTACATCACAAAGAATTTCATCTTCATACCTACCAACATTGAATGAAATCATGCATT
GTTTGTTTACTTTTACTTCTCCACAATCATTCAACCATTGGAGCCTATATGGGGTAGAGCGCTTCATGCATGCAATTCCT
AATTTATCCACCAAGTATGAACTCACCACATTTGCACAACTTCCCCCATCAATAATCATAGAATAAGTCTTCCCTTTTAT
CCCACACCTAGTATGAAACAAATTCTCTCTCTGCCCTTCATCAACACTACCCAAATTGATAGTCATAATTCTCCTAACCA
CCCCAATTATACCATCATTAGGCAGTTCCAAATCATCTTCCTCACTTACACCTTCTNNNNNNNNNNNNNNNNNNNNNNNN
NNNNNNNNNNNNNNNNNNNNNNNNNNNNNNNNNNNNNNNNNNNNNNNNNNNNNNNNNNNNNNNNNNNNNNNNNNNNNNNN
NNNNNNNNNNNNNNNNNNNNNNNNNNNNNNNNNNNNNNNNNNNNNNNNNNNNNNNNNNNNNNNNNNNNNNNNNNNNNNNN
NNNNNNNNNNNNNNNNNNNNNNNNNNNNNNNNNNNNNNNNNNNNNNNNNNNNNNNNNNNNNNNNNNNNNNNNNNNNNNNN
NNNNNNNNNNNNNNNNNNNNNNNNNNNNNNNNNNNNNNNNNNNNNNNNNNNNNNNNNNNNNNNNNNNNNNNNNNNNNNNN
NNNNNNNNNNNNNNNNNNNNNNNNNNNNNNNNNNNNNNNNNNNNNNNNNNNNNNNNNNNNNNNNNNNNNNNNNNNNNNNN
NNNNNNNNNNNNNNNNNNNNNNNNNNNNNNNNNNNNNNNNNNNNNNNNNNNNNNNNNNNNNNNNNNNNNNNNNNNNNNNN
NNNNNNNNNNNNNNNNNNNNNNNNNNNNNNNNNNNNNNNNNNNNNNNNNNNNNNNNNNNNNNNNNNNNNNNNNNNNNNNN
NNNNNNNNNNNNNNNNNNNNNNNNNNNNNNNNNNNNNNNNNNNNNNNNNNNNNNNNNNNNNNNNNNNNNNNNNNNNNNNN
NNNNNNNNNNNNNNNNNNNNNNNNNNNNNNNNNNNNNNNNNNNNNNNNNNNNNNNNNNNNNNNNNNNNNNNNNNNNNNNN
NNNNNNNNNNNNNNNNNNNNNNNNNNNNNNNNNNNNNNNNNNNNNNNNNNNNNNNNNNNNNNNNNNNNNNNNNNNNNNNN
NNNNNNNNNNNNNNNNNNNNNNNNNNNNNNNNNNNNNNNNNNNNNNNNNNNNNNNNNNNNNNNNNNNNNNNNNNNNNNNN
NNNNNNNNNNNNNNNNNNNNNNNNNNNNNNNNNNNNNNNNNNNNNNNNNNNNNNNNNNNNNNNNNNNNNNNNNNNNNNNN
NNNNNNNNNNNNNNNNNNNNNNNNNNNNNNNNNNNNNNNNNNNNNNNNNNNNNNNNNNNNNNNNNNNNNNNNNNNNNNNN
NNNNNNNNNNNNNNNNNNNNNNNNNNNNNNNNNNNNNNNNNNNNNNNNNNNNNNNNNNNNNNNNNNNNNNNNNNNNNNNN
NNNNNNNNNNNNNNNNNNNNNNNNNNNNNNNNNNNNNNNNNNNNNNNNNNNNNNNNNNNNNNNNNNNNNNNNNNNNNNNN
NNNNNNNNNNNNNNNNNNNNNNNNNNNNNNNNNNNNNNNNNNNNNNNNNNNNNNNNNNNNNNNNNNNNNNNNNNNNNNNN
NNNNNNNNNNNNNNNNNNNNNNNNNNNNNNNNNNNNNNNNNNNNNNNNNNNNNNNNNNNNNNNNNNNNNNNNNNNNNNNN
NNNNNNNNNNNNNNNNNNNNNNNNNNNNNNNNNNNNNNNNNNNNNNNNNNNNNNNNNNNNNNNNNNNNNNNNNNNNNNNN
NNNNNNNNNNNNNNNNNNNNNNNNNNNNNNNNNNNNNNNNNNNNNNNNNNNNNNNNNNNNNNNNNNNNNNNNNNNNNNNN
NNNNNNNNNNNNNNNNNNNNNNNNNNNNNNNNNNNNNNNNNNNNNNNNNNNNNNNNNNNNNNNNNNNNNNNNNNNNNNNN
NNNNNNNNNNNNNNNNNNNNNNNNNNNNNNNNNNNNNNNNNNNNNNNNNNNNNNNNNNNNNNNNNNNNNNNNNNNNNNNN
NNNNNNNNNNNNNNNNNNNNNNNNNNNNNNNNNNNNNNNNNNNNNNNNNNNNNNNNNNNNNNNNNNNNNNNNNNNNNNNN
NNNNNNNNNNNNNNNNNNNNNNNNNNNNNNNNNNNNNNNNNNNNNNNNNNNNNNNNNNNNNNNNNNNNNNNNNNNNNNNN
NNNNNNNNNNNNNNNNNNNNNNNNNNNNNNNNNNNNNNNNNNNNNNNNNNNNNNNNNNNNNNNNNNNNNNNNNNNNNNNN
NNNNNNNNNNNNNNNNNNNNNNNNNNNNNNNNNNNNNNNNNNNNNNNNNNNNNNNNNNNNNNNNNNNNNNNNNNNNNNNN
NNNNNNNNNNNNNNNNNNNNNNNNNNNNNNNNNNNNNNNNNNNNNNNNNNNNNNNNNNNNNNNNNNNNNNNNNNNNNNNN
NNNNNNNNNNNNNNNNNNNNNNNNNNNNNNNNNNNNNNNNNNNNNNNNNNNNNNNNNNNNNNNNNNNNNNNNNNNNNNNN
NNNNNNNNNNNNNNNNNNNNNNNNNNNNNNNNNNNNNNNNNNNNNNNNNNNNNNNNNNNNNNNNNNNNNNNNNNNNNNNN
NNNNNNNNNNNNNNNNNNNNNNNNNNNNNNNNNNNNNNNNNNNNNNNNNNNNNNNNNNNNNNNNNNNNNNNNNNNNNNNN
NNNNNNNNNNNNNNNNNNNNNNNNNNNNNNNNNNNNNNNNNNNNNNNNNNNNNNNNNNNNNNNNNNNNNNNNNNNNNNNN
NNNNNNNNNNNNNNNNNNNNNNNNNNNNNNNNNNNNNNNNNNNNNNNNNNNNNNNNNNNNNNNNNNNNNNNNNNNNNNNN
NNNNNNNNNNNNNNCCTTATTTGCACGAAATTGGACCTTAAAATTCCACATATTGGGCTTGAATTTGGGCCACCAAATAA
TTGTAGCATTTGGACAATTCCTCTCCCTTGGGCTTGAGCTCTTCTTCCCCAATAAGAAACCTTTGGATCAGCGATTGAAG
CCCATTGAGCTTATCATTGAACTCCTTGGTTTGAGATCTTGTTATGGGCCTCCTTGGAGTTTCTAAAGCTTCATCCTTGT
CCTTCAATGGAGTAGAGCTTCCTTGGATGCTATCACCTTTCATTGGTGACACCTTCAAGAACACCCAATCCTCTATAGAA
TATTCTAGTCCCCTCTTTCTAACATCCGCATATGATTTATGTTGACTTTGAGCTGTTTCTAGCCGCTGCTGTATCACTTT
GACTTTTTTCATAGCTTGATGAACAAGATCTGGCCCAAATAAGGCAGTTTCACTTTTTTCGAACCAGCCAATTTGGGATC
TACATTTTCTACCATATAAAGCTTCATAAGGTGCCATTTTAATGCTTGAATGGTAGCTATTATTGTACGCAAACTCGATC
AATGGCAAATGATCATCCCAACTACCTTTGAAGTCCAATATACAAGCTCGCAGCATCTCCTCAAGTGTTTGAATTGTACG
CTCTGCCTGACCCGTCTATTTGATGATGAAAGGTTGTACTTAAATTCATTTCTGTTCCTAAACTCTTCTGAAATGACTTC
CAAAAATTTGCAGTGAATTGTGCTCCTCTATCAGATATTTAGAGATTGCCCTCCATGTAGTCGAACTATCTCTTTAATAT
ACAACCTTGCATACTCTTCAGCTGTATAAGTAGTCTTCACCGGCAAGAAGTGCGCTGCTTTGGTGAGTTTGTTAACTATT
ACCCATATGGAGTCAAACTTCCGAAATGAGCGAGGCAAACCAGTGACAAAATCCATGTTGATAATGTCCCACTTCCAAAT
TGGAAATTCTATACACTGTATATAACCTTCGGGCTTTTGGTGCTCTACGTTTACTTGTTGACAATTTGGACACTGAGCCA
CGAATTCTGCAATGTTCTTCTTCATGTCCCCCCACCAATACATTTCTTTAAAGTCAAGATACATTTTAGTTAACCCCGGA
TGGACAGAATATCTCGAATGATGCGCTTCCATCATAATCCTCTTTCTTAATTCATCTACATTAGGTACACACAATCTGTT
TTGACATCGAAGTACTCCCTCTTGCGTAAGCTCAAATGTCTTTCTCATACCCTGTTGTACATTCTCCTTAAGCTTTAATA
GAAGAGGATCTGTGTACTGCTTCTCTTTCACTTCCACTACTAATGAGGATTCTACCGCATTTTGTACAATAACCCCTTCG
TCTGGAGATTCAAGAAGGCGAACCCCCAAGCTAGCTAGTTGACATAGATCCTTAGTTATTCCTTGTCTTTCCACAAACTG
CCCATATGTGCTTGCCATTATTTTACGACTTAATCAGCTACTACATTTGTTTTCCTGGGATGATACAAGATATCCATGTC
ATAATCTTTTAATAGCTCCAGCCATCTTCGCTGCCTCAGATTTAGGTCCGTTTGCTTAAAGATATATTGCAAACTCTTGT
GATCAGTGTATAGGTCAACATGAATTCCACACAAGTAGTGGTGCCGTATCTTCAAAGCAAATACAAGTGCTGCTAGCTCT
AGATCATGAGTTGGATAATTTTTCTCATCTGGCCACAACTGCCTTCAACCATAACCTATTACTTTACCATGTTGCATCAA
TACACGTCCTAGGCCCACTCCCGAAGCATCACAATACACAGCATACCCTTCTGTTCCTTTTGGAAGTACCAATACAGGTG
TAGAAGTTAATTTATTCCTCAGCTCTTGGAAGCTTCTTTCACATTCATCACTCCATTGAAATTTGGTTTCTTTGTGTGTT
CGCTTTGTAAGGGTGTAGCAATGGAAGAGAATCCTTCAACGAACCTTCTGTAATAACCTGCCAATCCAAGGAAACTACGG
ATCTCCGTAGGCGTTGTAGGTCTTGGCCAACTTTTCACGACTTCTATCTTCTAGTTATCAACCCTTAGTCCTTCATCGGA
TACAATATGACCTAAGAATGCCACAGATTTTAACCAGAACTCACATTTAGAGAACTTTGCATACAATTTACGATCATGAA
GAATTTATAAAACCTGTCGCAGGTGATTAGCATGGCCCTCTTACGATCTTGAATACACCAAAATGTCATCTATGAATACT
ATCACGAACACATCTAAAAATGGTTTGAACACCCTATTCATCAAATCCATAAAAACTGCTGGTGCATTCGTTAGCCCGAA
TGACATGACTAAAAACTCAAAATGACCATATTGTGTTCGGAAAGCTGTCTTGGGTATGTCTTTATGTTTGACCCTCACTT
GGTGATAACCTGACCTCAGGTCGATTTTTTGGAAAACACCTAGCACCTTATAACTGATCAAACAAATCATCAATTCTAGA
GAAGGGATATTTGTTCTTAATCGTTACCTTATTCAACTGCTGGTAGTCGATACACATTCTTAATGAGCCATCTTTCTTAC
GTACATATAAAACTGGTGCTCCTCATGGGGATATACTAGGCCTTATGAATCCTCTTTCTAATAAGTCTTTTAATTTCTCC
TTCAACTCTTGTAATTCTATCGGGGCCATTCTATACGGAGGAATGGAGATAGGTTGAGTATCTGGAATCACATCAATACC
AAACTCTACTTCACTTTCTGGAGGCAAACCTGGAAGATCTTCAGGAAATACATTAGGAAACTCATTCACTACTGGAATAG
ATTGAAGAGTTGGTGGCTCTACATCTATATTTTTCACTGTTACTAGATGACATATGTATCCTTTGGACATCATCTTCTTT
GCCTTAAGATAAGAAATAAATTTACCTCTTGGTTCCCCAATATTACCTTCCCATTCAAGGACTGCCTCTTATGGAAAATG
GAAATGCACCATCTTAGTTCGGCAATCTACCATGGCATAACACGAATCTAACCAATCCATACCCAACATCAAAATCTACC
ATTTGTAGCTCAACAAGGTCAGCCAATGTATCACGATCACAAACAGTTACAATGCAATTACGATAAACCCTTCTAGCTAT
AACAGACTCACCAATCGGTGTAGACACTTCAAATGGCTTCACTAATAATTCTGGTGTTCTTTTGAACTTTTCAACAATCA
ATGGAGTAACATATGATAGTGTAGACCCCGGATCAATTAAGACATATACAGTATGTGAAAAGATGGACAATGTACCTGTA
ACCACATTCGGTGAGGCTTCTAAATTTTGTCGATCCACGAGAGCTTATGTACTATTCTGAACTCCACTAGAACTGGCTGC
TCCCCTAGCTCTTCTACCACGACCAATAGGCATTTGTCCCCTACCTAAATAAGGTGCTGATGATGAGGATGCAACAACTA
ATCTAGTAGGTTGTGCCACACCACCCACACCCCTATGAGGGCAATTTCTCATCATATGACCTGGTGTACCACACAAAAAA
TAAACATTTGTCCCAAACCGACATGCACCTAAATGAATTCTTCCACATTGTTTACAAGACTGTCGAGGAGGTCTTGATTG
GCTCATACTTCCCTGCTCTTGGTACCCCGATGTTCGTGAACCTTGGCTTTCACCTCTTTGCCCAAACTGATTGACCCTAG
ACTCCTGTACAACGGTTCACAAACTTGTCTGACTTTTGGAATGAAATCAGCTACATAATTTAAGCTTCCTAAAAATCTCT
AAAGTTGAGTCTTATCAGGAATTTCATTTGGAAACTTAGAGGAGAATTTATAGGTCTGCAAATAGGTTTATAAGTGCCCT
GATAAAGGTCATGTCCTAAAAACCTTTTTATGGTTTCAGAGCCATGTTGGCAGTATACGTATTTAGTATGAGCAGCTAAA
TACATATACTGTCTAAGGCATGACAAAATTATTCTATTAAATATGTAATAGTTTACATTAAGGTGTTTGTATGTTTAAGA
TTATTATTTCTCTTATCATGTTCCTTTATATTGTTTCTATACTTGGTGTGAGGTATTCATTCTTTCCTATGTGTTTGGGG
TATCCGATTAATATCCGGAGCATACGTTGGTCAGCCGTATTCTATAAGGTCGTTGTAGTCAGGAGGGCATTTAGACCTGT
TGATGGTGGTCCCGTAGTTAAGATGACTCTAGAAAAAGAACTGTTGTAAAACCAAGAGAACCTCCCTTAGAAACTCTATT
TGGATCTTTGATATTTGTTTTAATACTCTATACATGCTTTCATTCTTATTGTTAAATTATTGCTATATTTCTTAAAATAG
TTTTGTTCTGTAAGACCATTAGACAGTATTATTAATCATATGGAAAATAATAAAAATATTTTAAATAGTATAAACTTATC
TTCACAATCTACTAAGATTGCTAAGTTAGAAAATGATTTACGAAACTGGAGTATTCCAGAAGAACCTTTTAAAAAGATTT
ATCACTTAGGTAATTTTAGTTACCTCACTCGCCGTAATATTAAAACTTGTGAGTCCACTATTGCTATCAATACTTAAAGA
TAATGATATAAATCGTTATAAATCTAATTATGACTATTTGCATATTGGTCTTGTGCAAGTAGCTGTTAAGCCTCTTTTTA
GAAAAGGCCTTATTATTCCTGTTTGTGTCATCCTTAGAGATGGCAGGTTTTTAAATTTTGATGATTCTATGTTAGGAGTT
TTGTAGAGTAATCTTGATGATGGCCAGTTTACTTTAATTGTTATCCTAACTTCTCTGTTGACATTAATGATCCCAATGTC
ATGGATTCCTTGAAACTCAATGTCAAAACCAAAAACTTGAACAGTAAAATCAACACTCGTGAAATAGCTATTACTTACCG
AGTCTATTATCGGCTTATGAAAACCCATCTTGCACCTAAAGCTCTCATAGAGAGCCTAAAAGGTAAGACTATGCTTATGG
AATCCAACCATGAACATAGTTCTACTTTTGTTCCTCGTCTCCTCAAATGAAAAGATATACTCTCCAATAATGATTGACGT
TTTGAAAACATAACTCAACCTTTTTCGTCTCATTTTGAAAGATCTCAGATTGAAAAAGTCATCCATTTTCCAGATGGTTC
TATAGAACTCAAATTCTTAGACAATCCTGCAAAGAGATCTTCCTCAAATCGAAGGTCGTCCTGGTCCCCTTCTACTTCGT
GTCCCTAAAGACCCGTTCCCAGGCCACCTTCTTCTTCAAAAACCCCAGAGGTTGCTGACAACAGTAAAGGTAAAGTCACA
GGAGTAGACTTTTCAGGTAACATACCTAAAGTATTCTACCAAGATATTCCTGGCAGCCCCACCTCAAGTGAAATGGAACC
CCCCAGAGACAGACCAGCTTGGCTTGGAATACTTAAGACAGGTAAAGCCTTTGAGCCTAATCCAAAGGTCCTCCATGGAA
CAAAGAGAATCCTTTAGAGATTTATTGATAACAGCAAGGTTAAGGGAGATCACAAATAGAGAATTGAATATTAGAATGCG
GAAGCACAAAGAAAAGAAACAAAAAAAAACTAACTAAAGATATGGGAAATTCGAAGGAAAGATCCACGAATTTCCAAGGA
TTAGATGTTCTAAGGCCTTGAAAAGATCCAAGTAACAACGTATAGATTTATGGAAGAAATCAAACGCCTTTACTTGAGAA
AACGAATCAAAATGATAGATTCGGATCTTGACCGCTTTATGAGTAACTAAAGACAATAATTAGTATGTAGAAACTAATCA
CCTTCTAAAGAATACCAAAAAGAAACCAAAAATATCACAAGAAAAAGTTACTTTATACCTTAAATTATGAAACTAGTAAA
GGTTTAAAGATAAATTCCTAAAGAACAAGTCACAAAGGTTCAAAGAACTCTCTCAAATATTATTAATATCAATCTAAATT
GTCTTTAATGAATAAAAAGGACTCCTATATATAGGAGAAGGGGGAAAAACGTCCAAAGAACCCTAGAAAGACAATTACAA
GGAATCCTACTCTAGAAAGGAAATAAAGTAACCTAACTAGGAACAAATTTAGTACTTCTAGGAAAGCAATAAATGGTACT
TAGGAGACCATAAATAGACTAAGGAAAATATTAATAACCTATATATAAATAAATAAATAAGGTAAATCTCAACTAGGAAA
AGAATCTTGACAATCTTGGAAAGTTTGTGTCTTCTCTCAAAACTTGGGCAGAAAGCAACTCTTGTTGTGGCTGATTCTTG
GACTCTTCTTGACCTTATTTGCACGAAATTGGACCTTAAAATTCCTCATCTTGGGCTTGAATTTGGGCCACCAAATAATT
GTAGCATTTGGACAATTCCTCTCCCTTGGGCTTGAGCTCTTCTTTCCCAATAAGACACCTTTGGATCAGCGATTGAAGCC
CATTGAGCTTATCATTGAACTCCTTGTTTTGAAATCTTGTTATTGGCCTCCTTGGAGTTTCTAAAGCTTCATCCTTGTCC
TTAAATGGAGTAGAGCTTCCTTGGAAGCTATCATTCCCCTCTTCTTGAAGAGAATTCGTCCTCGAATTGAAATCTGCATC
AAAATGGGAAAGATCAGAAACATTAAAAGTAGCACCAACTTGGAACTCACCAGGAAGATCAAGTTTATAAGCATTGTCTC
CAATCCTTTCAAGGACTTTGTAAGGCCCACTTCCTCTAGGATCTAGTTTGGACTTTCTTTTGGAAGGAAATCTTTCCTTT
CTCATATGCACCCAAACCAAGTCACCAGGTTTAAAAAACAATATATTTTCTGCCCTTATTCCTTCGCAATGCAACTTCCT
TATTCTTCTTTTCAATTGCAAGCCTTGTTTGTTCATGAATTTTCTTCATCATATCAGCCTTCTTCTTACCATCAAGATTA
GCAAAATCATTAGTAGGCAAAGGCAATAAATCAAGGGGGGTAAGGGGGTTGAATCCATATACAACTTCAAAAGGAGTTTT
ACCAGTAGAAGAATGGAAGGTCCTATTATAAGCAAATTCTACAATAGGTAAGTAATCTTCCCAAGAAATCAACTTTCCTT
TCAAAACAGCCCTCAACATGTTTCCTAAAGTTCTATTAACCACTTCCGTTTGCCCGTCCGTTTGTGGGTGACAAGATGTA
GAAAATAGCAATTTAGTTCCCAACTTTCCCCAAAGAATTCTCCAAAAGTGACTTAAGAACTTGCATCCCTATCACTAACA
ATAGTTCTAGGTATTCCATGCAATTTAACCACTTCCTTTACAAACAAGTCAGCCACATGAGATGCATCATTAGTCTTTTT
ACATGGGATAAAACGAGCCATTTTAGAAAATCTATCTACTACCACAAATATACTATCCTTACCANNNNNNNNNNNNNNNN
NNNNNNNNNNNNNNNNNNNNNNNNNNNNNNNNNNNNNNNNNNNNNNNNNNNNNNNNNNNNNNNNNNNNNNNNNNNNNNNN
NNNNNNNNNNNNNNNNNNNNNNNNNNNNNNNNNNNNNNNNNNNNNNNNNNNNNNNNNNNNNNNNNNNNNNNNNNNNNNNN
NNNNNNNNNNNNNNNNNNNNNNNNNNNNNNNNNNNNNNNNNNNNNNNNNNNNNNNNNNNNNNNNNNNNNNNCTTCCCTAA
CAAATAGTTCACGCAACTAGCAGTTAGGAACACATAATTTATTTTCCTTGAATAGAAATTCATCTTGAAGATTAAATTTC
TCAAAAGGACCTAACTTACATTTAGCAAAAATCTCACCAAAATCAGAATCATTAGCATAGAGGAACTTGATTTGGTCAAA
ACCCAATAACTTTGAAGTAAGAGTAGAGATCAAAACATACCTTCTTGAGAGTGCATCAGCAACCACATTCTCCTTTCCTT
GTTTGTAAGCAATTACATAAGGAAAAGTTTCAATAAACTCTACCCATTTAGCATGCCTACGACTAAGTTTACCTTGGCTC
TTCAAGTATTTTAATGACTCATGATCAGTCTTGACCGCAAGTTCTCGAGGCCACAAGTAGTGCTGCCATATAGCTAACGC
CCTTACCAAGGCATATAGCTCCTTATCATAAGTTGAGTAGTTCAATGTTGCTCCACTTAGCATTTCACTAAAGTAGGCAA
TTGGCTTGGAGTCTTGCATCAAAACTGCACCTATGCCCTTACCAGAGGCATCACACTCAACTTCAAAAGACTTAGAAAAA
TTAGGCAATTGCAAAAGAGGAGCAGAACACAATTTATCCTTCAGCAAGTTAAATGCATCATCTTGTTCCTTTCCCCATGT
AAAAACCTTAACTTTTTTAATAACTTCAGTTAAAGGTGCAGCAATGGTGCTAAAGTCTCGCACAAACCTCATATAAAAAC
TAGCATGTCCATGAAAACTCCTAACTTCAGTTACACTATTAGGTTTAGGCCATTCTTTTATTGCCTTGATTTTCTCATCA
TCTACTTCAACTCCCTTAGAACTGACCACAAAACCTAAGAAAACCACACGATCCACACAGAAAGTACACTTTTTGAGATT
AGCAAATAAGCGCTGATTTCTAAGAACTTCAAAAACTTGTTTTAAGTGCTCTAGGTGTTCATCCAGATTTTGAGAAAAGA
TCAAGATGTCATCAAAATACACCACAATAAATTTTCCATGGAAATCTTTAAAAACATGATTCATTAGTCTGATAAAAGTG
CTTGGTGCATTAGTCAAGCCAAAGGGCATAACTAACCACTCATAAAGTCCATATTTGGTCTTAAAAGCAGTTTTCCATTC
ATCTCCAGGATTCATACCAATCTGATGGTAACCACTCTTTAGATCAATTTTAGAAAAGATTTTGAAACCATACAGTTGGT
CCAACATGTCATCAAGACAAGGGATAGGATGGAGATACTTTAACGTTATCTTATTGATGGCTCGACAATCTACACACATC
CTCCATGTTCCATCCTTTTTGGGGACCAATAGGACTGGAATAGAGCATGGGCTCATACTCTCTCGAACAAATCCCTTTTC
AAGCAATTCTTCAACTTGCCTTTGTAACTCTTTGGTCTCTTCAGGATTGCTCCTATAGGCAGGCCTATTAGGAAGTTGAG
ACCCAGGCACAAAGTCTATTTGGTGCTCAATCCCTCTCAAAGGTGGCAATCCCTTTGGAGTGTCATTAGGAAAAACATCT
TCAAAATTCTGCCAAAGAGAAGAAACACTATTTGGCAAAGAAGGAGTTAGTTGTTCAAAATTAATCAAGACTTCTTGGTA
AGTAAGTAGTATTATGGGCAGCCCCTCTCTCCTAGCATTCAAACACTCTTTGGCTTTTATATAAAGACTCTCATTTTTTT
TTTCCTTAGCCTCTTTTCTCTCACCAAAACATTTTATTTTTTTACTCACACCCTCTTTTACCTCTTTACTTAGATCGCTG
CCCTCTCTCTCTTTCTCTCGGCCATCTCTATTTTTTTCTATCTCTTGGCATTTTTATTTTCCCTCAAGCTCCCTTTTTAC
CTCTCCCTTTTGTTTTCCCATTGTTTCCCTTAATCGTTTTTTATCTTCAAACACTTGAGAAGGAGATAATGGTGCAAGAG
TATACTTCTTACCATTATGCAGAAGACTATACCTATTCTTTCTCCCATGATGAGTAGTATCCCTATCATACTGCCAAGGT
CGGCCAAGTAAAACATGACATGCTTGCATTGGAACTACATCACAAAGAATTTCATCTTCATACCTACCAACATTGAATGA
AATCATGCATTGTTTGTTTAGTTTTACTTCTCCACAATCTTTCAACCATTGGAGCCTATATGGGGTAGAGCGCTTCATGC
ATGCAATTCCTAATTTATCCACCAAGTATAAACTCACCACAGTTGCTCCTCTAATGCTTTTACGCGATCCATGCTATCCA
TGTTGTTATCACCAGCTCAAGAAAGAGCAATATTCTTCTAGGAAAGAACTTGGAAGTTTTTGCAGAGATTTTGGTTTTAT
CACTCCACCTGATAAAATCAAGAAAGATAAAAAAGAAAAATCTCATAGGAAGTTGGACAACAAGGAAATTGGCTATTCCT
CACATCAAAAGGATAAAACCACCCAAAATATAACATTACTACAAGCTCAAACGCTCACCGGGGTCAAAATGATAATACGT
CCACATAATGGGGTCATACAAACAAGTATAGACCTCAATGATACCTCGACCGAAATGCAATGCCCATTTAAGACAAATAT
GAGACTCATCATATGCAAAGAGATAGTAGAGAAATGTGTCATGCACATAAGGGTCATCTAAGGTGTTCCTATATGCAAGA
TTAAAACTAGGTTTAAGGATCCTAGCGCTCATTACATCACAAGATGGAACACACAAAGACAACATGACGAATTTAAGGTA
AACTTCCCCCTCTCTTGACAAATAACTCTTATCCCCATAAGATGCACAATCAACAAGATCATACGCAAAGAGATAGTAAA
GAAAGGGGGTTAGAAAACTACCCTTCCCCATGCACAACGTAGGCCCCTCAAGTAAATTGTAAACCCTCAAGAAGAACTTT
CCATCATAGGGAAAGGCACCAACAAATCCCTCCAAATTGTTCTTGTCATCTTGACCAAGCATCACTAAACAAATGCCACA
ATTCAACTCATTACCGGGGTCAAATGGAAAGGAAATCCATGAACATGGATCAAGCACACCTTTATTAACCCGATTGGCAC
CCTTATCTTCCAATATCATAGTACTCCACTCAAAAGTGCTAACATCATCATAT
>mtp_3229.scaffold_2
GGTTTAGGGTTGAGGGTTAGGGTTTAGGGTTTAGGGGTAGGGTTTAGGGTTTAGGGTTTATGGTTTAAGGTTTTGGATTT
GGGTTTAGGGTTTAGGGTTTAGGATTCAGGGTTTGGGTTTAGGGTTTAGGGTTTAGGGTTCAAGGTTCAGGGTTCAGGGT
TCAGGGTTCAGGGTTCAGAGTTTAGAGTTTAGAGGTTTAGAGTTTAATGTTTAGGGTTTAGGGTTTAACGTTTAGAGTTT
TGGATTTAGGATCTAGGGTTTAGGGTTTATGGTTTATGGTTAAGGTTATAGGGTTTAGGCTTTTAAGTTTTAGATTTAGG
GTTTTAGGTTTTAGGTTTAGGGTTTAGCGTTTAATGTTTAGGGTTCAGGGTTCAGGGTTTATGGTTTATGGTTTAGGGTT
TAGGGGTTAGAAGTTGGATTTAGGGTTTAGGGTTTTGAGTTTAGGATTTAGGGTTTATGGTTTAGGGTTTAGGGTTTAGG
GTTTAGAGTTTTGAATTTATTATTTAGGGTTTAGGGTTTAGAGTTTTGATTTAAAGTATAGGTTTTAGGGTTATTTTTTT
TTNNNNNNNNNNNNNNNNNNNNNNNAGTATAGGTTTTAGGGTTATTTTTTTTTAGCAGCAAGTCTATTATCTTATTTAAT
TGTAGTCTTAAGATTAAACATAAATTGGTAGAAGCAACACCACAACCAATTACGGTTAACCCTAGAACTCGACCCGACCA
GATCCAAGCAAGTAAAGATAGGATGAAATTAAAAACAAAGCCTAAAACGGCGACTCAAATATAGAAAAGACTGATAAAAA
CTAGATCATCATCAACGTTTATAACATCATCATCAGATCTAGAGTTGACCGCAGTCAGCAACCACCATAGGCTTGGAGCA
TCTTCCAGAGCTAGATCCAACAGCTTCGGCCTTCTTAATCACATCCAAGCCTTCAACAACTTGTCCAAACACGGCGTGCT
TCCCATCGAGCCACTCAGTCTTAGTGGTACAGATGAAGAACTGAGAACCGTTGGTTCTAGGTCCAGCATTAGCCATGGAG
AGAATTTCAGCGCCGATGTGCTTCTTGACGAAGTTCTCATCCTTGATTTGGCACTGTAGATCGACTCTCCTTCGGTACCA
TTTTCGGCGGTGAAATCACCTCCTTGACACATGAACCCTGGGATCACACGGTGGAAGGTTGAGCCCTTGTAGTGCAAAGG
CTTACCCATCTTTCCAACACCTTTTTCACCGGTATAGAGAGCTCGAAAGTTCTCAGCGATTTTGGGAGTGGTACGGCGAA
GAGCTCTATCACCACGCGGCCAGCTGGTGCATCGCTGATGGTAAGGTCAAAGAAAACCCTTGGATTTGCCATTTCTCTCT
AGATGTTTCTCAAACTTACAATATGGTACGATTTGTGGGTTTAGGGTTTAGGCTTTAGGGTTCAGGGATTAGGGTTCAGG
GTTTAGAGTTCAAAGTTTAGGGTTTAGGGTTTAGGGTTTAGGGTATAGGGTTTAGGGTTTAAGTTTTATGGTTAAGGGTA
TAAGGTTTAGGGTTTAGGGTATAGGTTTTAGGGTTTAGGGATTTTGTATTAGGGTTAAGGGTTTAGAGTTTAGGATTTAG
GATTTAGGGTTTAGGGTTTAGGGTTTAGGATTTTGGGTTTATGATTTAGGTGTAGGGTTAGGTTTTAGGGTTTAGGTTTT
CATGTTTAGATTATAGGATTTAGGGTTTAGGGTTTAGGGTTAGGGTATAAGATTTAGGGTTTAGGGTTTAGGGTTTAGAC
TTTAGGATTTAGGGTTTACGGTTTAGTGTTTAGGTTTTAGGGTTGACAGTTAGGGTTTAGGGTTCAGGGTTTAAGTTTAG
GTTTTAGGTTTTAGGGTTTACGGTTAGGGTTTAGGGTTTATGGTTTAGGGTTAAGGGTTTAGCTTTAAGGTTTAGGGCTT
AGTGTTTAGGGTTTAGGTTTCAGGGTTTAGGGTTTAGGGTTAGGGTTTAGGGTTTTAAGTTTAGGATATAGGGTTTAGAG
TTTAGGAATTAGGGTTTAGGGTGTAGGGTTTAGGGTTTAGTGTTTAGTCTTTAGGGTTTATGGTTTATGGTTTAGCGTTT
TGGGTTAGGGTTTAGGGTTTTGCATTTAAGACTTAGGGTTTATGGTTTAGGGTTTAGAGTTTAGGGTTTAGGGTTTTTAG
TTTAGAATTTTGAGTTTATGATTTAGGGTTGAGAGTTTAGGATTTAGGGTTTAGTGTTTAGGGTTTAGGTTTTAGTGTTT
GGATTTAAGATTTGGGGTTTAGGGTTTGGGTTAAGGATTTAGGGTTTATGGTTTAGAGTTTGGATTTAGGATTTAGGGTT
TAGGGTTTAGGGTTTAGGGCTTAGGGTATATGGTTTAGGTTTTAGGTTTTAGGTTGTAGGGTTTAGGGTTTACGATTTTA
GGTTTAGGGTTTAAAGTAAGATTTAGGGTTTAGTGACTAGGGTTCAAGGTTTAGAGTTTAGGATTTAGGGTTTCGGGTTG
AAGTTTAGGGTTTAGGGTTTAGTGATTAGTGATTAGTGTTTAGTGTTTAGTGTTTAGTGTTTAGGGATTACGGTCTAGGG
TTTAGGGTTTTTAGCTTAGGATTTAGGGTTTACAATTTAGGTTTAGATTTAGGGTTACAATTTAGGGTTGAGGTTTAAGG
TTTAGGGTTTAGAGTTTAGAGTTTAGGGTTTAGTATTTAGGGTTTAGGGTCTAGGGATTAGGTTTATGGTTCAGGATTTA
GGGTTAGTGTTTAGGATTTANNNNNNNNNNNNNNNNNNTTAGGGTTTAGGGTTTAGGGTTTAGGGTTTAGGGTTTAAGGT
TTAGGGTGTAGGGTTTTGAGTTTAGGGTTTAGGGTTTAGGGTTTATGATTTGGGGTTAGGGTTTGGGGTTTAGGGTTTTG
GTGTAGGGTTTAGGATTTAGGGTTTAGGGTTTAGTGTTTATGTTTAGGTTTTAGGGTTTAGGTTTAGGGTTTAGGGTTAC
GAGTTTAGGATTTAGGGTTTAGTGTGTAAGGTTTAGGGTTAGGGGTTAGGTTTTTGAGTTTAGGATTTAGGGTTTATGGT
TTAGGGTTTTGGGTTTGTTGTTTAGGATTTAGGGTTTAAGGTTGAGGGTATTAGAGTTTGGATTTATGGTTTAGGGTATT
AGATTTTGGATTTAGGATTTAGGGTATAGGGTATAAGGTTAGGGTGTAGGGGTTTGAGTTTAGGATTTAGGGTTTAGTGT
TTTGATGTAACACGACATACATGACACGACCCAGGGGTACCCCTAGATGTAACACGGCGTACTTGACCCTGAAGGGGTCT
CATACAAGCCCTTAGCATAATCATAAACATAAAGTCATAGAAATGATGAATTAAAAAATTTCTTACAATCGAAGTCATTT
CATAAAAGGGAAAGAACTCTAGACATAGTCTTTGATACAATTCTCACAAGAAGAATCACAATAAACAGTGGAAAACAAGA
GAGATAGAAGAAGATACACAAGATAAGAAACAATTGGCAACTAAAGGATGTATTAAATCCAATAACCTTCAATTTCGATA
CTAACAAGCACCTCATCCGGATAAATAGATAGACACAAAAAAAGGAAACAAAGAGCAACCTATGGGTATGTTAAACCCAA
AGATCTCACTTCGTTAATCCAACAAGAAGCACCCAACTCTTACGAAGACCTCAAGGGAATCGATATCCCAAGCAACCCAT
GTTTCTAAACAAGGTTCAACAAAAGCTTACCAAGCTTTCAAACACTCACACAAGGAGTTCAATTCATCATTCATCACTAT
TCAAAGTAGTCTACCTAAAAATGAACCCTAAAGGCCTATTTATAGTTTTAGGCTAGTACATCATAAATATGTGCAAAAGT
GACCTGGAAGTGACAAAGGGCGAGCCAAGTCGGGTTTGCCTAGTGGACTCGGTGGTGCGCCGACCTGGTCGACAAGTTTC
TCTATGTTGGCCTCAGCTCTAGCAACATTCTGGAACTTTAGGCGAGCTAGGGACATCACCTAAGTCATTGGGAGATGCGC
CCAGTGGGACCTGCTCGCCAAAAGGACCCCATGCAATCTTCAAGGTCTGAAATCCCTTGTTTGCCATCAACACCATCTCA
AGCACCTCCATCTTCATGAATAACCCTTGCATCCTTTGAAGGTCTTGAGCTTGGATTTTTTAGTAAATGGCCTTGATGAG
ATCCGTATCGCATCATTCTCTCCTTCTTGAAAAGAATTTTTCCTCAAATTCGACGGATCATCAGCCTTCACAGTTGGGAA
AGGGGACAGGTTGCACACATTGAAAGTGTTGTGCACTTGATATTCCGGAGGAAGGGCAACCATGTAGGCGTTGTCGTTGA
GCCGCTCAATCACTGGAAATGGTCCATCACCTCTCGGCATGAGCTTCGTCTTGAGATGGGTGGGGATTTGCTCCTTGCGA
AAGTGTACCCACACCCAATCACCCGGTTCAAACACGATCCTTTTACGACCCTTTTAGCCCTTTTGGCTACATCTTGGTTC
TTCTTCACTAAGTGCAGCCGCACCTTTTCATGAAGCCATTTCAGCTCTCTTACTCCCATGTAAGATTAAGACAACATCTT
GAGACAGAGGAGTGAGATCTAAAGGGGTCAGGGGATTAAAACCATAACCACTTCAAATGGAGTCATGCCAATAGTACTAT
GAATAACTCGATTATATGCAAACTCAACTAAAGGCAAATGTTCCTCCCACGAGGCCAACTTTCCATGAACGACAGCACGA
AGCATAGAATCCAAGGTTCTATTCACAACTTCAGTTTGGCCATCAGTTTGTGGGTGACAAGAAGTTGAGAACAACCACTT
AGTACCAAGTCTACCTCACAATTCCTTCCAAAAGTGACTAAGGAATTTTGGATCCCTATCACTTACAATGGTTTGAGGAA
TTTCATGCAATTTAAAAATATGCTCAACAAACAAAGATGCTACATTGGAAGCATCATCACATTTATGACATGGAATGAAA
TGAGCCATCTTTGAAAATCGATCAACGACAATAAAGATGCTATCTATACCTCTTTTGGTCCTTAGCAAACCCAAAACAAA
GTCCATAGAAATATCAAGCCAAGGACTTTGAGGGGTGGGGAGTGGAGTGTTTAAACCATGGGGAAGGAGGTGTGACTTAG
CACGTCGACATTCAACACATTGACTACAAATTCGAACATCTTTATGCATTTTAGGCCAATAGAATTGTTCCTCAAGAATT
TCCCTAGTTTTCTCAATACCAAAATGACCCATTAAACCCCCATTGTGTGCCTCCCTCACAAATAGTTCTCTCCAAGAGCT
CATAGGCACATAAAGTCTCTTGCCTTTGAACAAGAAACCATCAAACTTGGAATAGGGAGTAGAATACCTATCCCTCATCC
ACCTTTCCCTCTCCCATTCCTCACAATCTTCTAAGATTTGAGCAAACACGGGATCCTTGGGATAAAATGCCTTCAAACAT
TCAAAGCCAATCAATTTGGAAGACAAAGTATTTATCAACACATGTTTTCTAGACAAGGCATCGGCCACCACATTATCCTT
TCCCTTTTTGTATTGGATTACATAAGGGAAATTTTCAAGGAATTTAATCCATTTGGCGTGCCTCTTGTTCAACTTTTCTT
GGGCCAGAATATGCTTTAGCGACTCATGATCAGTCCTAATGACAAATTCCTTGGGCACAAGTAATGTTGCCAATTACCCA
AAGCCCTAATTAATACAGTTCAAGATCATAAGTGGAATAATTCAAAGTAGCACCTTTTAGCTTTTCAATAAAGTAAGCAA
TGGGTTTTTGGTCTTGCATTAAGACAACTCCAATGCCTACTTTACTAGCATCACATTCCACTTCAAATATTTTATCAAAA
TCAAGTAATTGCAACAAAGGAGCGGAACTAAGCATAGATTTTAAGGCCTCAAAAGCCTTGGCTTGTTCCTCTCCCCACTT
AAAAGGTTTATCTTTTTGGATTACCTCTGTAAAGGGGGCCGCTATGGTACTAAAACCTTTGACANNNNNNNNNNNNNNNN
NNNNNNNNNNNNNNNNNNNNNNNNNNNNNNNNNNNNNNNNNNNNNNNNNNNNNNNNNNNNNNNNNNNNNNNNNNNNNNNN
NNNNNNNNNNNNNNNNNNNNNNNNNNNNNNNNNNNNNNNNNNNNNNNNNNNNNNNNNNNNNNNNNNNNNNNNNNNNNNNN
NNNNNNNNNNNNNNNNNNNNNNNNNNNNNNNNNNNNNNNNNNNNNNNNNNNNNNNNNNNNNNNNNNNNNNNNNNNNNNNN
NNNNNNNNNNNNNNNNNNNNNNNNNNNNNNNNNNNNNNNNNNNNNNNNNNNNNNNNNNNNNNNNNNNNNNNNNNNNNNNN
NNNNNNNNNNNNNNNNNNNNNNNNNNNNNNNNNNNNNNNNNNNNNNNNNNNNNNNNNNNNNNNNNNNNNNNNNNNNNNNN
NNNNNNNNNNNNNNNNNNNNNNNNNNNNNNNNNNNNNNNNNNNNNNNNNNNNNNNNNNNNNNNNNNNNNNNNNNNNNNNN
NNNNNNNNNNNNNNNNNNNNNNNNNNNNNNNNNNNNNNNNNNNNNNNNNNNNNNNNNNNNNNNNNNNNNNNNNNNNNNNN
NNNNNNNNNNNNNNNNNNNNNNNNNNNNNNNNNNNNNNNNNNNNNNNNNNNNNNNNNNNNNNNNNNNNNNNNNNNNNNNN
NNNNNNNNNNNNNNNNNNNNNNNNNNNNNNNNNNNNNNNNNNNNNNNNNNNNNNNNNNNNNNNNNNNNNNNNNNNNNNNN
NNNNNNNNNNNNNNNNNNNNNNNNNNNNNNNNNNNNNNNNNNNNNNNNNNNNNNNNNNNNNNNNNNNNNNNNNNNNNNNN
NNNNNNNNNNNNNNNNNNNNNNNNNNNNNNNNNNNNNNNNNNNNNNNNNNNNNNNNNNNNNNNNNNNNNNNNNNNNNNNN
NNNNNNNNNNNNNNNNNNNNNNNNNNNNNNNNNNNNNNNNNNNNNNNNNNNNNNNNNNNNNNNNNNNNNNNNNNNNNNNN
NNNNNNNNNNNNNNNNNNNNNNNNNNNNNNNNNNNNNNNNNNNNNNNNNNNNNNNNNNNNNNNNNNNNNNNNNNNNNNNN
NNNNNNNNNNNNNNNNNNNNNNNNNNNNNNNNNNNNNNNNNNNNNNNNNNNNNNNNNNNNNNNNNNNNNNNTCGACTCAC
TCATCCTTTGATATATATCATTGACTTGAGAGGGGGACATATGATGATGAACATATTTATGATCATTCAACACAAGTGAG
TACTTGTTGGTTCTCCCATCATGTTTGGTTGAACGATCATGTTGCCAAGGTCTCCCGAGTAGCACGTGACAAGCTTGCAT
TGGGACCTCATCTCATAGAACCTCATCTTGATACTTCCCAATCTTAAACTTGATCATCACTATTCGATGCACCCTCAATT
CTCTATACTCACTCAACCATTGAAGTTTGTAAGGTGTAGCATGCTTAGTGGTAGGAATTTTTAAGAATTCCACTAATGCA
GTACTAGAAACATTTGCACAACTCCCACTATCAATGACTAAGGAACACACATTATCCTTAATTAAGCATTTGGAGTGAAA
TAGATTCTCTCTTTGGCTCGGATCATCCAAGGCCTTACTAATCATTGCTTGCCTCACCACATATAGAGGAGCGACGCTCT
CTCCTTCTTTGACACAAAGATCTGGTTCCTCATATTCTCCATCTTCAAACTCATCCTCTTCTTGAGGACCTTCTTCACAT
TCACCTGTTGGTTCCTCCTCCGCACTAAGATAGATTTTACCTCCTTGCATTAGAGCATTCAATCGATTTGGACACTCACA
CATAATATGACCCCACCCTCTACATTTGTAACATTGAATTCCTTTAGGAAATTTGGTTGGGTCAGTGGTACCCTTTTCTC
TTGGCGGGTACTTTGGAGTGTTCCCTTCGAAGGGCTTCTTCTCATACGTCTTCTTGAGATCCACACCCTTTCCCCAACTC
GACGATGTTGGAACTATCCCTTTGTTCTTGCTCCAAGAATTAGAAGATGAAGTCATATACTTAGCCACCTTCTCCTCTTT
ATATTCACACTCTATCTCATGGGCTGTCTCAAAGACATTATTCAAAGTAGCAAACCTATAAATGATCAAGAAATCTCTTT
GTTCAACCCTCCCTTGAAGTGAATCACGACACGCTCTTCAATCTCTCTATATTCTAGCTTCATGACTATGTTTTAGAACT
CATCATGATAGGCTACAACACTTTTACTTCCTTGCCTCAAGTTGTACAATTTGGCAAGTAATCCTTGGTGGTATCTCTAC
GGCACATACTTAGCTCTCATCAATCTTTTCAATTCGGGCCATGGTGGAGGATGACCTTCTTGAACAACTAAGTGATACCT
CTTCATGTACTCCGACCATGTGACAACATATCCTCCAAATTGAGCGATAGCAATGCAACTACTCTTGACCTCCGCCAAAT
CATTGACATTACAAATCCGGTCACATTGCGACTCCCATTCTAAGTAAGCATCGGGATTGCATTCCCCTTTGAATGTTGAA
AACTGAAAATTCATGTTTGAGTGTTGAGATCTTGGTAAGATTTTGTTGCCCTTTTGTTAGAAACGTCGATTGCTCGGGAT
ATTGATTCCCTTGAGGTCGTCATAAGAATTAGGTGCTATTGTAGGATTAATCGATTGAGGTCTTTGGGTTTAATATACCC
ATAGGTTGCCTTTGATTTCCTCTTTATGTGTCTAATAATTTATCCTTTACTTTCCGTCTTTTTGATTTCCGCATATTATC
ATCGTTTCTCTTGTGAGAATCGTATCATTTGCCTCCTATCAAATGACAAATGATACGATTCTCATCAAGGCCATTTACTA
GAAGCCAAGCTCAAGACCTTCAAAGGATGCAAGGGTTATTCATGAAGATGGAGGTGCTCGAGATGGTGCTGATGGAAAAC
AAGGGATCTTAGACCTTGAAGATTGCATGGGGTCCTTTTGGCGAGCAGGTCCCACTGGGCGCATCGCCCAATGACTTAGG
CGATGCCCCAACTTGCCTAAAGTTCCATAATATGGCTAGAGCTGAGGCCAACACAAAGAAACTCGCCGACCAGGTCGGTG
CACCACTTAGTCCACTAGGCGAGCCCGACTTGGCTCGCCCTTTGTCACTTCTGGGTCACTTTTGGGCCCTTTTATGATGT
ACTAGCTTAAAACTATAAATAGGACTTTAGGGTTCATTTTAGGGTAGATTATTTTGAATGTTGTAAACTGAAAACTCATG
TTTGAGTGTGGAGAGCTTGGTAAGCTTTTGTTGCCTTTTTGTTAGAAATGTCGAATTCTTGGGATATTGATTCCCTTAAG
GTCGTCGTAAGAATTAGGTGCTATTGTAGGATTAATCGAATGAGGTCTTTGGGTTTAATATACCCATAGGTTGCCTTTTA
TTTTCTCTTTGTGTGTCTAATTATTTATCCTTTACTTTCCATTTTTTCGATTTCTGCATATTATCATCGTTTCTCTTGTG
AGAATCGTATCATTTGCCATTAAATCATTGAAGTTCGTGAATGGATAGCCTTGAGGCAATCTGGATTACATCATTCTCCC
CTTCTTGAAAAGGATTCATCCTCGAATCCATACACTTAAACAACCTAATATGTAAGCCCTCATTAGTTCCACATTCAAAC
AAGCCCAAGGCCACCCTTATGTTAAGTTGCACATAAACACTCTCATACCTAAGTGTGAAGGCACAAGGAGTGTTCACCCA
AATTAAGACCCCATCCAATGCACTAGATAGCTTCAAGAGAGTGATTATTCCCAATTCATGAGCAGGTTCAAGTACATAAG
TATTCCCCACCCAAATTGGTAAGCATACCTCATTCAATCATATTAGATCAAATAATAACACCACGGAAGAATCATGCAAA
TGACAGATGGTGTTACTACACACTCGGCACACTTAAAGACGACACCGGGGTCAAATGGAAAAGGATTGAATAGCATTGAG
TCAAGGAGGCTCTCATTTGCCCAAGTTATACTACTACTAACATAAGATATGCAACCCACACAAGTATGAGTATCATTATA
TGCAAGTAGATAAAAGTGAGTCCTCGAATCCAAACCTTGTAAAACCATACAGGTCATAAGCAAGAAGCTTATCCTCTTAG
CATGATGGGTAGTTACAAAGGTTAGCACTTAAAACATTTAATCGAGGAGACTCATACTCAAGGAACAACCAAACATCCTC
TATTGTCGTGGCTATTAAACCCACAAATGGAGAATAAGGACAATGGTTATTCTTCTCAACAACATGGTAGTACCACCTAA
AAGATGATACTTCCACGAGTTCAAATACCTTCATGCATTCTCCGGGATCAAAATAATAGGATGTCCACAAAACTGGATCA
TACCAACAAGTGTAGACCACAATGACACCCTGTTCCACATGCAATGCACATTTAACCCAACTAGGGATTTCATCATATGC
AAAGAGATAGTAAAGGAAGGTACATACTTCACCTTCTCTTGGCAAATATCTCCTACCCCCATAAGATGCACAGTCAACAA
GATCATGCTCAGGGTAAGAAATAGACAAGGGGTCTAGGAAGCTATCCTTCCCCACACATAATGTAGGCCCTTCAAGTGGA
TGGTAAAACTTGAAGAAGAGCTTTCCTGCATAGGGAAATGAATCAACAATGTCGCCCACTTTATGCCTTCCATTTTGACC
AGGCATTCCCACATGAATTCCACAACTCAGCTCACTACCGGGGTCAAATGGAAAGGTCTTCCAAGAACTTGGATCAAGTG
CACCTCCATATATCAGGTTGACACTCTTTCCTCCCAACAACATACTCTACTCAACAACATGAGCATCATATGTAAACAAG
TAATAGAGAAAGGTGTCCCACAATTCAACTTCCTCCAAGGTGTTTTCATGGGTATGACTATTAATAGATTCAAACTCNNN
NNNNNNNNNNNNNNNNNNNNNNNNNNNNNNNNNNNNNNNNNNNNNNNNNNNNNNNNNNNNNNNNNNNNNNNNNNNNNNNN
NNNNNNNNNNNNNNNNNNNNNNNNNNNNNNNNNNNNNNNNNNNNNNNNNNNNNNNNNNNNNNNNNNNNNNNNNNNNNNNN
NNNNNNNNNNNNNNNNNNNNNNNNNNNNNNNNNNNNNNNNNNNNNNNNNNNNNNNNNNNNNNNNNNNNNNNNNNNNNNNN
NNNNNNNNNNNNNNNNNNNNNNNNNNNNNNNNNNNNNNNNNNNNNNNNNNNNNNNNNNNNNNNNNNNNNNNNNNNNNNNN
NNNNNNNNNNNNNNNNNNNNNNNNNNNNNNNNNNNNNNNNNNNATAAAAAATACTCTATTCCAGAAAAGAAATTTAAAAT
GGAATTAATTAATTGGATATTATTTTTTTCACATTAAGTTAAAATACAGATTTAAATATTTTTTAAATAACATTTTTATA
ATGTCATTGGCAACAACATAGCGTATAAAAAAGTTCTAAACCGCTATAATTCTTATCTACAATAACAAAATTCTTGGCAA
CTGAAAAAATATAAATAATTTAAATTACTATTGCTATTAGGACTTATTCCAAACAGTTTTTGCATTATACACATTCTCTT
AAGTTATTCTTGTGCTTTTCTCCTTATTTTAATATATGCACCGAAAGTGTTAAGGGAAAAAATCCACTAAAGTTATTATC
TCATTTGCTTGACCATATTTGTTTTATTATTTTATTAAATCATTTGATTTACGGACATTTACGTCACACCCCAATACTAG
GTGAGGCGGACAAGTAGCATATGAACACATGTTTTACAAGTGACCTATGATGAGAAAGTGAACTACTATGCAAATAGATT
TACTGATGAGAAGCCACATATACAACACATGTCGACTAGTTGAACCAATACATGTGACAAGTAAAATTATGAATACCCAT
GATAGTTTTACAATGTCTACAAAGCCTCTATGGAATCCATGCCTGTACCAACTATCAAAATACGCATAGTAAAAACTCGG
TAGAGCCTCGAATCAACCTGGAGATCACCAACAACCGCTAGATCATGTGCCTCTATTGGGGAGATCTACTAGTTGAGTAC
CTATACGTGCAACATGAAATGCAGCGTCCCCAATAAGGGACGTCAGTACGAAAGAACATACTAAATATGTAAGGCATAAT
ACAACCATATATAAAATGAGAGCTCCAGTGAAACCAAATAGAAATAGAAAAGGATTAGAGACCACCATTGCTTATACTTA
TGAAATCGTATATGTTACATTCTTTTCTTTTCTTTTCTGTACTTTATAATCTTTGTAAGGCATGTGATACAAATGACCAG
CTGATCAGTGGTAGAAGAGGATGACCCATGCTAGGCATTTTAACCCCTGGGATGTTGTCCTCATAATTAAACAATTTGGG
ATCGGCCCATGCTAGGTTTTTGCCCCTGAGTTGCCACCCTTCTATACCAATTGGGATTGACCCATGCTAGGCTTTCATCC
CTAAGTTGCCACCCTTCTATACTAATTGTGATCGATCCCCGCTAGGCATTTTAACCCCTGGGATGTTGTCCTCATAATTA
AACAATTTGGGATCGGCCCATGCTAGGTTTTTGCCCCTGAGTTGCCACCATTCTTTACCAATTGGGATCGACCCATGATA
GACTTTCGTCCTTGAGCTGCCACCCTTCTATACTGATTATGATCGATCCCCGCTAGGCCTTGTCCCTGGGCTGCCATCCA
TAATTATAGAGATTGCTTCACTTAGTTTCTTCAATCTTTGAGATTGTTGTTTTGGTGGTCATAGTCTGTATTAAGCTTTG
GAACCACAGACAAGTAGTAGAAGACATGACAATAGTAACTTAGACAGTGACAATGACATAATGAGCTATGTAACATCAAT
GCATTACGTATGACCTTAAATGACACATTTGACTTTAATTGGCTAAGATGATAATTCACCAAGCTTGGTTTTGCAAATAC
CATTTCTATACTAGCACATAGGAGGAGGATAATTACATAAATGTAGAGAAATGAACATATAATGAAGTAATTTGAAACGC
TAAGGAGAGGGGAAAGTATTGCTATCCATATTGTAGATCATACGCTGCCACTATGTTTCCTTTAGGCATAATACACAAAC
ATGACCTTTAACTTGACTTCATTTGACAACTATGACCTTTAACTTTGGGTGTGCACAAGTATGCACTGGAACTTGTACAA
AATTGAACAAATAGACACTTTCGTCCTACATCGCACCCTACACATGACAATTTTGTGTCCTACATGGCATCCTACGTGTA
TTATGCCACGTAGGATAAATGTGTATACTTGTTCAATTTTATACAAGCTTAAGTGTCTATTTGTGCACACCCAAAGTTGG
AGGGAATAGTTTCCAGTTGAAGCCAAGTTAAGGGTCATGTTTATGTATTATGTCTTTCCTATTAGGAATAGAACTTAGGA
AATTCACTTCATTGATATTAATCGCAAGTATCAGATTTCATGCCAAGAAATATAGAAGTGAATAACCTTACATACCTTGA
TATACAATTCAAAAAGTGTGACTTAAGCTCATTCTCTTCAGATTACTAATCTATAATAAAATAAGTTGTAAGACTAGTAT
TAGTAGCTAATCAACCAATTTGAGCTACTTGATCTCACCAAAATAGAAACCAAGCAGTAAGCATGTAATTTATCTAGCAA
ATGTTTTCTTTCCTTCCCTTCCCCTTTAATCGCGTCTATATAATATACAACCTTCGTATCAGCTCCTCCCCAAAACTCCC
TACAATATTTAAGTCCTTTAACGTCTCTATGACTTCTCCACACATCTAGTCACATCCCTTATCATAACATACATAAAACA
GTCCTTAAAAATAAAAATGTGACAAAAGCAATATGAATCACGATTTCTGATCACCAGCACTTGAAGGGCTAACATTACTT
TTAAAATGCTTAAACGAGCTCATATTTGAATTTAAAGTGGACTCCCCTCCATGGTTGTCCCAACATGCTATAACCACCAG
AAAATCCTCCCTAATATGGCACCATGTAAAAGGAACAATTTCCAACTCAATAACACATTCCAAATGTCCAAATTAACTCA
AGCACAAGAGGGAGAAAATTACAGTAGCTTAGCTGGACAGAACCTTTTCAACTTGTCTTAACTAAACCTTCCAATAGCTT
GAACTCCCTAATATTCAAGAACCTTAATGGTATTTAGTGGCTCTGTATGAAACTAAGAGAGAGAAAAGAGAAAGCTCTAG
AAATCATATTTTTGTCAAAGTAAAATATAGTTGATAAAAGTTGATATCAATCCCTTTTAAAGGGACTTGCTTTGACCAAC
TTTCTCACTCATNNNNNNNNNNNNNNNNNNNNNNNNNNNNNNNNNNNNNNNNNNNNNNNNNNNNNNNNNNNNNNNNNNNN
NNNNNNNNNNNNNNNNNNNNNNNNNNNNNNNNNNNNNNNNNNNNNNNNNNNNNNNNNNNNNNNNNNNNNNNNNNNNNNNN
NNNNNNNNNNNNNNNNNNNNNNNNNNNNNNNNNNNNNNNNNNNNNNNNNNNNNNNNNNNNNNNNNNNNNNNNNNNNNNNN
NNNNNNNNNNNNNNNNNNNNNNNNNNNNNNNNNNNNNNNNNNNNNNNNNNNNNNNNNNNNNNNNNNNNNNNNNNNNNNNN
NNNNNNNNNNNNNNNNNNNNNNNNNNNNNNNNNNNNNNNNNNNNNNNNNNNNNNNNNNNNNNNNNNNNNNNNNNNNNNNN
NNNNNNNNNNNNNNNNNNNNNNNNNNNNNNNNNNNNNNNNNNNNNNNNNNNNNNNNNNNNNNNNNNNNNNNNNNNNNNNN
NNNNNNNNNNNNNNNNNNNNNNNNNNNNNNNNNNNNNNNNNNNNNNNNNNNNNNNNNNNNNNNNNNNNNNNNNNNNNNNN
NNNNNNNNNNNNNNNNNNNNNNNNNNNNNNNNNNNNNNNNNNNNNNNNNNNNNNNNNNNNNNNNNNNNNNNNNNNNNNNN
NNNNNNNNNNNNNNNNNNNNNNNNNNNNNNNNNNNNNNNNNNNNNNNNNNNNNNNNNNNNNNNNNNNNNNNNNNNNNNNN
NNNNNNNNNNNNNNNNNNNNNNNNNNNNNNNNNNNNNNNNNNNNNNNNNNNNNNNNNNNNNNNNNNNNNNNNNNNNNNNN
NNNNNNNNNNNNNNNNNNNNNNNNNNNNNNNNNNNNNNNNNNNNNNNNNNNNNNNNNNNNNNNNNNNNNNNNNNNNNNNN
NNNNNNNNNNNNNNNNNNNNNNNNNNNNNNNNNNNNNNNNNNNNNNNNNNNNNNNNNNNNNNNNNNNNNNNNNNNNNNNN
NNNNNNNNNNNNNNNNNNNNNNNNNNNNNNNNNNNNNNNNNNNNNNNNNNNNNNNNNNNNNNNNNNNNNNNNNNNNNNNN
NNNNNNNNNNNNNNNNNNNNNNNNNNNNNNNNNNNNNNNNNNNNNNNNNNNNNNNNNNNNNNNNNNNNNNNNNNNNNNNN
NNNNNNNNNNNNNNNNNNNNNNNNNNNNNNNNNNNNNNNNNNNNNNNNNNNNNNNNNNNNNNNNNNNNNNNNNNNNNNNN
NNNNNNNNNNNNNNNNNNNNNNNNNNNNNNNNNNNNNNNNNNNNNNNNNNNNNNNNNNNNNNNNNNNNNNNNNNNNNNNN
NNNNNNNNNNNNNNNNNNNNNNNNNNNNNNNNNNNNNNNNNNNNNNNNNNNNNNNNNNNNNNNNNNNNNNNNNNNNNNNN
NNNNNNNNNNNNNNNNNNNNNNNNNNNNNNNNNNNNNNNNNNNNNNNNNNNNNNNNNNNNNNNNNNNNNNNNNNNNNNNN
NNNNNNNNNNNNNNNNNNNNNNNNNNNNNNNNNNNNNNNNNNNNNNNNNNNNNNNNNNNNNNNNNNNNNNNNNNNNNNNN
NNNNNNNNNNNNNNNNNNNNNNNNNNNNNNNNNNNNNNNNNNNNNNNNNNNNNNNNNNNNNNNNNNNNNNNNNNNNNNNN
NNNNNNNNNNNNNNNNNNNNNNNNNNNNNNNNNNNNNNNNNNNNNNNNNNNNNNNNNNNNNNNNNNNNNNNNNNNNNNNN
NNNNNNNNNNNNNNNNNNNNNNNNNNNNNNNNNNNNNNNNNNNNNNNNNNNNNNNNNNNNNNNNNNNNNNNNNNNNNNNN
NNNNNNNNNNNNNNNNNNNNNNNNNNNNNNNNNNNNNNNNNNNNNNNNNNNNNNNNNNNNNNNNNNNNNNNNNNNNNNNN
NNNNNNNNNNNNNNNNNNNNNNNNNNNNNNNNNNNNNNNNNNNNNNNNNNNNNNNNNNNNNNNNNNNNNNNNNNNNNNNN
NNNNNNNNNNNNNNNNNNNNNNNNNNNNNNNNNNNNNNNNNNNNNNNNNNNNNNNNNNNNNNNNNNNNNNNNNNNNNNNN
NNNNNNNNNNNNNNNNNNNNNNNNNNNNNNNNNNNNNNNNNNNNNNNNNNNNNNNNNNNNNNNNNNNNNNNNNNNNNNNN
NNNNNNNNNNNNNNNNNNNNNNNNNNNNNNNNNNNNNNNNNNNNNNNNNNNNNNNNNNNNNNNNNNNNNNNNNNNNNNNN
NNNNNNNNNNNNNNNNNNNNNNNNNNNNNNNNNNNNNNNNNNNNNNNNNNNNNNNNNNNNNNNNNNNNNNNNNNNNNNNN
NNNNNNNNNNNNNNNNNNNNNNNNNNNNNNNNNNNNNNNNNNNNNNNNNNNNNNNNNNNNNNNNNNNNNNNNNNNNNNNN
NNNNNNNNNNNNNNNNNNNNNNNNNNNNNNNNNNNNNNNNNNNNNNNNNNNNNNNNNNNNNNNNNNNNNNNNNNNNNNNN
NNNNNNNNNNNNNNNNNNNNNNNNNNNNNNNNNNNNNNNNNNNNNNNNNNNNNNNNNNNNNNNNNNNNNNNNNNNNNNNN
NNNNNNNNNNNNNNNNNNNNNNNNNNNNNNNNNNNNNNNNNNNNNNNNNNNNNNNNNNNNNNNNNNNNNNNNNNNNNNNN
NNNNNNNNNNNNNNNNNNNNNNNNNNNNNNNNNNNNNNNNNNNNNNNNNNNNNNNNNNNNNNNNNNNNNNNNNNNNNNNN
NNNNNNNNNNNNNNNNNNNNNNNNNNNNNNNNNNNNNNNNNNNNNNNNNNNNNNNNNNNNNNNNNNNNNNNNNNNNNNNN
NNNNNNNNNNNNNNNNNNNNNNNNNNNNNNNNNNNNNNNNNNNNNNNNNNNNNNNNNNNNNNNNNNNNNNNNNNNNNNNN
NNNNNNNNNNNNNNNNNNNNNNNNNNNNNNNNNNNNNNNNNNNNNNNNNNNNNNNNNNNNNNNNNNNNNNNNNNNNNNNN
NNNNNNNNNNNNNNNNNNNNNNNNNNNNNNNNNNNNNNNNNNNNNNNNNNNNNNNNNNNNNNNNNNNNNNNNNNNNNNNN
NNNNNNNNNNNNNNNNNNNNNNNNNNNNNNNNNNNNNNNNNNNNNNNNNNNNNNNNNNNNNNNNNNNNNNNNNNNNNNNN
NNNNNNNNNNNNNNNNNNNNNNNNNNNNNNNNNNNNNNNNNNNNNNNNNNNNNNNNNNNNNNNNNNNNNNNNNNNNNNNN
NNNNNNNNNNNNNNNNNNNNNNNNNNNNNNNNNNNNNNNNNNNNNTTAAAGGTATAAAGATCAGATCTTTTGCTTCTTTT
TAACTGGCAAAATTTCAAATTTATTAAGTTTCTCTCTTGGTCTTTCTTGGATTAACACAGCAGCCCAAAAACACCTTAGG
GTTCTTGAATATTGTCCCCGTTTTCAATTAAAAGTTTGAAGGAGAGTTTCAGTTCTTGAAGTACAAGTTTAAAGGATAAA
TTTCCAGAAACTAAGGTTAAGGCAACTTCCCATTTTTGTCTCTCTTTAAATACATGTTTTGGGTGGAGAATTTTGTATAT
ATTTGTCAAGAACTCATAGATGGTTATAAACCTTGAGTTCAATATTCTCCTATTATGCTGAAAGATTTTTGGGGATTGAT
ATTGACTACCTTATGTATATTGTTGTTGGGGACAGCCTGGGTATCTTGACAAAGGATGTATGAAGTTGTATTAATGTTTA
GAAGAAGGGTGTGGTGGTTCACGATTTGTGTAAGGGTTGTATGGGCCTACTTTCCATCAAGTGTTTAGCTACTATTTTTT
GAGGGCCTTTAATGTGATTAGCTGCTAACATTAGATTAATCATGGCTGAAATTGTAGATTAGCACCAAAAAGAGTGGCTG
AATCGTGATGGTTATATTGGTCAAAAAATAAGGTATGTAAGGCTATTCGATTTCCTATTTCTTTGGCATGAATCCAACAC
TTGTATTACAAAGTAAGCTTTCTAAGTGACTTTGGTAGTGACTGATCCATAGTTGCAGTTCCTACTCCCTAGATCACTAA
AGTGAGTACTCTAATATGATTTTATTACTAAATGTACGTGCTTACTCAACCAAGTATTAGCATGCAAGGTTTAAACTTGT
TTCATCGTTAAAGTACCCTTGGCTAGTATTCCCTTTATATATATATATCAAAATGATCCTAGATTACACATGGTATATAT
GTTTATATGTTGGATATACAATCCGCACATGTCATGCCAGCTTGCTTCACTTGTCTATTCCATCATATATGTCATCGTTT
CACATGTTCATATGTCCCCTTTATTAGTTAATACTCCCATTGTGTTAGACTATAATGTTAACTCACAAGATCTCTACCTT
CTCTATTGTACATTTTATATGTACTTACTTGGATATATATCCGTCCTTCAGTTGAATCTGTCCACGTTCCCCCTTGGTTC
CACATTCATATACACCTTGTATTTTATATTAGTTAGTGAGTATTTGATTATCATATAGAGTTCAAATATCTTTGTTGAAT
GTTAAATGTCTTCACTTGATATGTGCTTCAATTTGAGATGTCAAACTGCTTACTGAGTCATATAAGCTCCTAAGTATTAC
GTTTGTGTCACATTTGCTTTCGATGTCATTGTTATTATTGTAAGTCCATATTCATATGTCTTCTACTATTGGTCGATATT
CCAAATCTCACCAAGGATTATGACCACCAAAACAGAAATCACAAACGAGTTATGATCATCAAAAGAACAATCTCAAAAGA
GTTATAAACCCCAAAACAACAATCTCAAAGATTAAAAAAGCTAAGTGAAGCAATTTGTATAATTATGGGTGGCAGCCCAG
GGGAAAAAGCCTAGCATGGGTCGATCCCAATTGGTATAGAAGGGTGGCAGCTCAGGGGCGAAAGCCTAGCATGAGCCGAT
TCTAATTGGTATAGAAGGGTGGCAGCTCAGGGGCGAAAGTCTAGCATGGGCCAATCCCAATTTGTGTAATTATGAGGACA
TCATCCCAGGGGTTAAAATGCCTAGCATGGGTCATCCTCTTCTACCACTGATCAGCTGGTCATTTGTATCACATGCCCTA
CAAAGATTATAAAGTACAGAAAAGTAAAGAAAAGAATGTAACATACAGGATTCCACAAGTATAAGCAAAGGTGGTCTCAA
ACTGTTATCTATTTGTATTTGGTTTCATTTGAGCTCTCATTTTACATTATGCCTTACATATTTAGTATATTCTTTACTAC
TGATGTCTTTTATTGGGGACGCTGCATTTCATGCTGCAAGTACAGGTACTCAGCTAGTAGATCTCCTCAATAGAAGCACA
TGATACTCAATGGTTGTTGGTAAGCTCCAGGTTGATTCGGGGCTTTTCCGATTCTTAACTATGCATATTTTCATATTGGT
ATAGTCATGGATTCAAGTAGAGGCTTTGTGGACATTGTAAAGTTATCATCTGTATACATAGTTTTACTTGTCACATGTTT
TGGTTCAGCTAGTCGACTTGTGTTGTATATGTAGCTTCTCATTAGTAAATCTATCTGCATAGTAGTTCACTGTCTCATCA
TAGATCACTTGTAAAGCATGTGTTCATATGGTACTTGTCCATCTCGCCTTGGGTTGGGGTATGACAAAAGTGATATCAGA
GCAGTTCGTTCTAGGGAGTCTACAAAGCCGTGTCTAGTAAAGCATTACTTATGAATGTGTTGCGCGCCACATTTATAATT
AGGGGGCTTCTTGGACATTTAGGAAATATTACCTTTCTTCATAATCTAGATCATGCGATAGAGCGAAGTTAAGAAGTCAA
TTTCCACTTGTACATGATCATGCTATTCATGTTATGCTTACTATGGTTAAGGTTAACGGTAGCTAAAGTGTCAACATGTA
ACATACATAAAGGGATCTTTAGTTACCAAAATTTAGACTAGATTGAGCTCATTTTATTCGACCGTCTCACTCCACAAGGT
ATTTAAAGGCTTTTACGTTATTTGCATCTAAAGTTGTATTTGTACCATTTGTATCACATTGGTTCATTTGAGAAAGATAT
AGTATATGCTTAAAAAATGATTGGTTACCTAGTTACATATATGAGCTGTAGCATTTCCAGGTACATCTTCTTAGGAGGAT
GTAACCAACTCTTGAGTTCTATATTTCCTCCATACTTATAGGATCTATTCCTATAGAGTTCTTAGTCTGTGATATACATA
GAAGTTTCAGTGTTACATATGTTCTAGAAATTGATGTTGTTGAACCAATTTCTTTTAGTTGGAAAAAGGTAGTGGCACAA
TCTAATAGGTGGATGTATCAGTGCAATAGTGTTACTAGAGATCCCCTAATTGGCTGACAAGGCCCAAATTCTCACCATAT
ATCCTCCTGAGTATGTTAATATTTGGCTTTTATATGGTATGTGCCAACAACCCCGAATGAGTACTAATAACATTTGTATT
CTTTTCATGGTTATAAAACTTAGGGATAAGTGTGCCAATTGCTGCAAATGATATATGTACGGTAGTTCCTATTATGATCT
ATGTGTTGGCTATAGAGAAGTAGTATGTGACTAAAGGGTAAGGTTAACAAAAGGAAAATTGATTGGTTAGACCTCAGTTG
TGATTAGTCAAGTTGTACATAGTGGGATTAGAGTACATGAAGCTACTAGTTTTGATTAAACGGTACTTGTTAGATAGGAA
GCATGTGAGAATGAACCTTGAATGACACGGGCCGAATATGTACGTAGAGCTTCTAGTTAGAAAGAGATGGGATATGTCAA
ATTCCCTAAACATAGGAGTAGGGGTGATATGANNNNNNNNNNNNNNNNNNNNNNNNNNNNNNNNNNNNNNNNNNNNNNNN
NNNNNNNNNNNNNNNNNNNNNNNNNNNNNNNNNNNNNNNNNNNNNNNNNNNNNNNNNNNNNNNNNNNNNNNNNNNNNNNN
NNNNNNNNNNNNNNNNNNNNNNNNNNNNNNNNNNNNNNNNNNNNNNNNNNNNNNNNNNNNNNNNNNNNNNNNNNNNNNNN
NNNNNNNNNNNNNNNNNNNNNNNNNNNNNNNNNNNNNNNNNNNNNNNNNNNNNNNNNNNNNNNNNNNNNNNNNNNNNNNN
NNNNNNNNNNNNNNNNNNNNNNNNNNNNNNNNNNNNNNNNNNNNNNNNNNNNNNNNNNNNNNNNNNNNNNNNNNNNNNNN
NNNNNNNNNNNNNNNNNNNNNNNNNNNNNNNNNNNNNNNNNNNNNNNNNNNNNNNNNNNNNNNNNNNNNNNNNNNNNNNN
NNNNNNNNNNNNNNNNNNNNNNNNNNNNNNNNNNNNNNNNNNNNNNNNNNNNNNNNNNNNNNNNNNNNNNNNNNNNNNNN
NNNNNNNNNNNNNNNNNNNNNNNNNNNNNNNNNNNNNNNNNNNNNNNNNNNNNNNNNNNNNNNNNNNNNNNNNNNNNNNN
NNNNNNNNNNNNNNNNNNNNNNNNNNNNNNNNNNNNNNNNNNNNNNNNNNNNNNNNNNNNNNNNNNNNNNNNNNNNNNNN
NNNNNNNNNNNNNNNNNNNNNNNNNNNNNNNNNNNNNNNNNNNNNNNNNNNNNNNNNNNNNNNNNNNNNNNNNNNNNNNN
NNNNNNNNNNNNNNNNNNNNNNNNNNNNNNNNNNNNNNNNNNNNNNNNNNNNNNNNNNNNNNNNNNNNNNNNNNNNNNNN
NNNNNNNNNNNNNNNNNNNNNNNNNNNNNNNNNNNNNNNNNNNNNNNNNNNNNNNNNNNNNNNNNNNNNNNNNNNNNNNN
NNNNNNNNNNNNNNNNNNNNNNNNNNNNNNNNNNNNNNNNNNNNNNNNNNNNNNNNNNNNNNNNNNNNNNNNNNNNNNNN
NNNNNNNNNNNNNNNNNNNNNNNNNNNNNNNNNNNNNNNNNNNNNNNNNNNNNNNNNNNNNNNNNNNNNNNNNNNNNNNN
NNNNNNNNNNNNNNNNNNNNNNNNNNNNNNNNNNNNNNNNNNNNNNNNNNNNNNNNNNNNNNNNNNNNNNNNNNNNNNNN
NNNNNNNNNNNNNNNNNNNNNNNNNNNNNNNNNNNNNNNNNNNNNNNNNNNNNNNNNNNNNNNNNNNNNNNNNNNNNNNN
NNNNNNNNNNNNNNNNNNNNNNNNNNNNNNNNNNNNNNNNNNNNNNNNNNNNNNNNNNNNNNNNNNNNNNNNNNNNNNNN
NNNNNNNNNNNNNNNNNNNNNNNNNNNNNNNNNNNNNNNNNNNNNNNNNNNNNNNNNNNNNNNNNNNNNNNNNNNNNNNN
NNNNNNNNNNNNNNNNNNNNNNNNNNNNNNNNNNNNNNNNNNNNNNNNNNNNNNNNNNNNNNNNNNNNNNNNNNNNNNNN
NNNNNNNNNNNNNNNNNNNNNNNNNNNNNNNNNNNNNNNNNNNNNNNNNNNNNNNNNNNNNNNNNNNNNNNNNNNNNNNN
NNNNNNNNNNNNNNNNNNNNNNNNNNNNNNNNNNNNNNNNNNNNNNNNNNNNNNNNNNNNNNNNNNNNNNNNNNNNNNNN
NNNNNNNNNNNNNNNNNNNNNNNNNNNNNNNNNNNNNNNNNNNNNNNNNNNNNNNNNNNNNNNNNNNNNNNNNNNNNNNN
NNNNNNNNNNNNNNNNNNNNNNNNNNNNNNNNNNNNNNNNNNNNNNNNNNNNNNNNNNNNNNNNNNNNNNNNNNNNNNNN
NNNNNNNNNNNNNNNNNNNNNNNNNNNNNNNNNNNNNNNNNNNNNNNNNNNNNNNNNNNNNNNNNNNNNNNNNNNNNNNN
NNNNNNNNNNNNNNNNNNNNNNNNNNNNNNNNNNNNNNNNNNNNNNNNNNNNNNNNNNNNNNNNNNNNNNNNNNNNNNNN
NNNNNNNNNNNNNNNNNNNNNNNNNNNNNNNNNNNNNNNNNNNNNNNNNNNNNNNNNNNNNNNNNNNNNNNNNNNNNNNN
NNNNNNNNNNNNNNNNNNNNNNNNNNNNNNNNNNNNNNNNNNNNNNNNNNNNNNNNNNNNNNNNNNNNNNNNNNNNNNNN
NNNNNNNNNNNNNNNNNNNNNNNNNNNNNNNNNNNNNNNNNNNNNNNNNNNNNNNNNNNNNNNNNNNNNNNNNNNNNNNN
NNNNNNNNNNNNNNNNNNNNNNNNNNNNNNNNNNNNNNNNNNNNNNNNNNNNNNNNNNNNNNNNNNNNNNNNNNNNNNNN
NNNNNNNNNNNNNNNNNNNNNNNNNNNNNNNNNNNNNNNNNNNNNNNNNNNNNNNNNNNNNNNNNNNNNNNNNNNNNNNN
NNNNNNNNNNNNNNNNNNNNNNNNNNNNNNNNNNNNNNNNNNNNNNNNNNNNNNNNNNNNNNNNNNNNNNNNNNNNNNNN
NNNNNNNNNNNNNNNNNNNNNNNNNNNNNNNNNNNNNNNNNNNNNNNNNNNNNNNNNNNNNNNNNNNNNNNNNNNNNNNN
NNNNNNNNNNNNNNNNNNNNNNNNNNNNNNNNNNNNNNNNNNNNNNNNNNNNNNNNNNNNNNNNNNNNNNNNNNNNNNNN
NNNNNNNNNNNNNNNNNNNNNNNNNNNNNNNNNNNNNNNNNNNNNNNNNNNNNNNNNNNNNNNNNNNNNNNNNNNNNNNN
NNNNNNNNNNNNNNNNNNNNNNNNNNNNNNNNNNNNNNNNNNNNNNNNNNNNNNNNNNNNNNNNNNNNNNNNNNNNNNNN
NNNNNNNNNNNNNNNNNNNNNNNNNNNNNNNNNNNNNNNNNNNNNNNNNNNTGATTGACTTAACTAAGCTAGTAGGTGAC
AAGTACGTGCATCACCTACTTTGACTTATTAACCAGCCCAAAGGACCAAGTAGGTGCATCACCTACTTTGACTTATTGAC
CAGCCCAAAGGACCAAGTAGGTGCATCACCTACTTTGACTTATTGACCAGCTCAAAGGAACAAGTAGGTGCATCACCTAC
TAAGACTCTTTTGACCATGTTATTGCGCCAAGTACACTACCACCTACTTGAATTAATTTGGCCCAAGTTGATTTGAAGAA
TAGATGGATAATTGGCAGCAAGGCCCAACAAGTGTTGAAGTCACAAAGGACCAAGTTAAAAGGCCAAGTAGGTGGGTCAC
CTACTTTACAATATATGGCCCAAAATTGGCCAAGAAAGTCTGCCAATGCACCTCCTTTTTAAAGGGATAAAGATCAGATC
TTTTAATTTATTTTTAACAGGAAAGAATTTAGATTTATTAAGTTTCTCTCTTGGTCTTTCTTGGATTAACACAGCAGCCC
TAAAACACTTTAGGGTTGTTGAATATTGTCCCTTTTTTCGAGTAAAAGTTTGAAGAAGAGTTTCAGTTCTTGAAGTACAA
GTTTAAAGGATAAATTTCCAGAAACTAAGGTAAGGCTACTTCCCATTTTTGTCTCTCTTTGAATGCGGGTTTTTGGTGGA
GAATTTTGTATATATTTGTCAAGAACTCATGGATGGTTATAAATCCTTGAGTTCAATATTCTTCTATTATGCTGATAGAT
TTTTGGGGATTGATAGCGGCTGCCTTATGTATATTGTTGATGGGGGCAGCCTGGGTATCTTGGAAAAGGATGTATGAAGT
TGTATTAATGTATAGAAGAAGGGTGTGGTGGTTCACCATTTGTGTAAGGGTTGTATGGGCCTACTTTCCGTCAAGTGATT
AGCTACTGTTTTTCGAGGGCCTTTAATGTGATTAGCTGCTAACATTTGATTAATCATGACTTATATTGTAGATTAGCACC
AAAAAGGGAGGCTGAATCATGATAGTTATATTGGTTAGAAAATAAGGTATGTAAGGCTATTCGATTTCTTATTTCTTTGG
CATGAATCCAATACTTGTATTACAAAGTAAGATTTCTAAGTGACCTTGGTAGTGACTGATCCATAGTTGCAGTTCCTACT
CCCTAGAGCATTAAAGTGAGTACTCTAATATGAGTTTATTACTAAATTTACGTGATTTACTCTACCAAGTATTAGCATGC
AAGGTTTAAACTTGTTTCATCGTTAAAGTACCCTTGGCAAGTATTCCCCTTATATAAATCAAAATGATCCTAGATTACAC
ATGGTACATATGTTTATATGATGGCTATACAATCCACACATGTCATGCCAACTTGCTTCACTTGTCTATTCCATCATATA
TGTCATCTTTTCACATGTTCATATGTTCCCTTTATTGGTTATTACGCCCATTGTGTTAGACTATAATATTACCTCACAAG
ATCACTACTTGCTCTATTGTACATTTTATATGTACTTACTTGGAATATGTATCCGTCCTTAAGTTGAATCTGCCCACGTT
CTTCGTTGGTTCCACGTTCATGTACACCTTGTATTTGATATTAGTTAGTGAGTATTTCACTATCATATAGAGTTCAACTT
TCTTCGCTGAATGTTAAATGTCTTCACTTGATATGTGCTTCATTTTGAGATGTCAAAATGCTTACTAAGTCATATAAGCT
CCTAAGTATTACGTTTGTATCACATTTTCTTCCCATGTCATTGTAATTATCATTAGTCCATATTCATATGTCCTGTACTA
CTGGTCGATATTGATGAGTCCACAAATTGGACTCATTTAGGGTTTTATTTTGATAGAAATAGTGTCCTCAAATGCTTATT
TTGTCTCAATATCTAATGAAAACTCTTAATTTTCAGGTATTTGAAGTTTTAATGCAAGCATGGACACTTAGGCACAACAA
GGAACAAAAAACCGGAAAAGAACGAAGAAGCTAAAGCCTACGCATCGCCAAGCACGCTTGGCGATTCGCCGAAAGGACGC
ACTCCGCCCTTTGTTCCAGTACGCGAAGTCTTAAAGGAGCAGGATTAAAAAGGCAATGAAAGGAGCAGTCGGCGTTTCAC
CAAATAATTCCGTGAATCAGTACTAGGTCACCTAATGACACAGAGCACGACGATGTTGAAGGCTAGTGCAAGACGGCAAC
GAACTACACCAAAGGGTGAATCCCCGAGTTAATCGGCGATTCCGACTAACCTCGCCGAAAGATCCGCTAGCACTACTTTT
TGGAGTCTATAAATACTAAAATTGTTATTAATTTTTAAGAGTCGAACCATTATTATAATATAGAATAGTACTTTTTGGGA
TACTTTTCTCTCAAGTTTGGAGAGGGTTTTTTTGGAGACTTGAAGAAAGAAGGATTTCATTTTCCCCAAGTTGGAAGTGG
GTTTTGTCCATTCTTCTTCCTTTGCTTAAATCAAGGTTTAATTCCTCATACCCATTTGATTTTAGTATCATTTTAGGTGT
ATTTTGTTATTTTTTGATGTGTGGCTAAAACCCCCATTCTTGGGGTGTGATTTAGCAAATATGTGTTGATATTGTTGTTG
GGTCTTGCTTGCTGATAGGATAGATGTATTTTAATGGTGATTTCACCTAGTGGTTGTGGTTTAATTTAATGGGTTTGTAG
TTGCAAATACAAAACCACCCATGTGTTTTGGGCTTGTCCGAGAGGGAGGTCGTGAAACCAAGACCGCTAGACTGATAGCC
TAAGGAGTGGGTCGACATGAGGTTCAGCCCGAGAGGGTAAGCCCTAGTCCCATATCCTAACACTCAGATCGAGAGAGTGA
GTGGGGTAAGGCGTAGGCTGGCCTTCATGTGGCAAATGGGTGTCCGAGAGGAACGCATTTGAAACGGGGTAAGTTGCCCG
AGAGGGAACTTATTTCCATCTAAAGCTTAGCCTAGTCAATATTATCTTGCAAATTTCCTAACGAAAGCATGTACCCAACG
ATTTATCTCAACTTATATTGTGGTTACACCCTAAGAACTCTTCCTCATACTTGATTTTCTTGTTATTTGTTGTTTGTACT
ACTTGTGACAAAAACCCCAATTGATATTTGACACTTTTGTGTCACCCCCTTTTATTTACTATTTTTTACTCGTTAATATC
TTTAGCTACGACTAAGTAGAACTAACTTTTATTTTTCTATTAATTCTCAAAACCACTCCCTTGGGACACGACCCCAACCT
TTAGTTGGGTTACTATATTATCGATGATCGTAGACACTCGTATCGTAGGTTAGTGTTGTTGGTCACGATAAGCATCAAAA
TGGTGTCGGGGAGTGGTGTTTTTTGAGAATTTTTAGTTTAATAGATTTTCTGTTCTTATTAGTGGTAGTTTACTAATTTA
ATTTTTAGTTTTGTTCTGTTGATTGTGTAAACATTTCAGAAAGCATGAGTGTTAACGGTAGTAACGGGAGCCAAGTGGGC
TATCAGGACGACATTGGCAACCTCAACGATGTCCAAGAGCCCAACATCAATGATCCACATCTCATGGGAGGTGTTGGAGC
CATCTGTCTACCTCCAGTAGAGGGAATGAAACAACCCCAAAAATGCCCTAAAATTGGCATTTAACCCCTAAACCCCTCAC
CATTTACACCCTCAAACCTCACAACAACTCAAACACAAAGTTGTTAGGCTCTAGTTTCACTTATTCATTTTATGGATTGT
TACAGGATCCACCTAAGCTAACAAACTCTAGTTCTACCTTAGGCAAGTAGGACACTTCTTTTTGGTGTGGGGGCATGACA
CCGGATTCCATGTTGCTCACATGGTCTATGTCGGTTAAGGCTATTTCCTTCCATGAACAAGAATATGAACAATAACATGA
GTTACGTAAAATGGTTCCTCAAGAGGTTCTACTTAGTATGAGTGAGGGTATGGGCCTTCATTCATGCAATGCACAAGTAG
ACTTTGAGAGTGGTCGTGATATGTTTCTCTTATGATATGATGATTTATGAGTTAATGCATGCTTTATATGAATTACGAAC
ATGAACATGAATATGAACTATACTTGTGACTTCTCAAGGAGCTCTACTTAGTGTGAGTGGGGGTATGTGACTTTATTCAT
GCATTGCACAAGTAGGCTTTGAAAGGGGTTATGGTGTGGTTTCCTTATGCTATGAAGGTATATGTATTTATGCATGCATG
ATATGGATTGTTACTAAGAGTGGCTTTCCTTGTTATAAGCTATGAACATGAATGTTTTCTTGTCTATGAGTATTAAGTAT
GGATGAGGTCAAAGTATGATAAGTATGAGCATGGTGGCGTAAAAGTGGTACTTAGTGTAGATGGGATTATGGGATCTTAT
CTATGCATTACACAAGTATAGCTTAGTGGTCTTGGTTTCGCGATATCCCTCTCGTGCAGGCCAAAAACACATGGGTGGCT
TTGTATTTGCCACTACAAACCCATTAAATTGAACCACAACCACTAGGTGAAATCACAATTAAACTACATCTAACCTATCA
GGAAGCAAGACCCAACAATAATGTCAACACATATTTGCTAAATCACACCCAAGAATGGGGGTTTTAACCACACATCAAGA
GATATAAATTTATACCTTTAATGATGTTGAAATCAAATGGGTATAGAAAATAAGTCTTGATTTGAGCAAAGAAAGAAGAA
TTCAAGAGACCCATTTCCAAATTGGAAGTGATGATACCCTTTTCTTCTTCAAGTTTTCCAAAACCCTCTCCAAACTTGAG
AGTAAAATAAAAAGTACTCAAAATTATATTAAGAATTTGGTATTGTCTAATAATACTAAAAAAACCGATACTAAGCTATA
ACGCTCCACGAGTATTTATAGTTTTCAAAAATATGTGTTGTGGCGAAACATTCGGCGACATTAGTCGAAATCACCGATTA
ACTCGGCGATTCGCCCCTTGGTGTTGTTCATCGCCGTCTTGCACCATCCTTGGCATCGTCGTGCTCTGGGTCATTGGGCA
ACATAGTACTACTTCACAGAACTCCTTGGCGATGCACCGACTGTTTCCTTTTTCCGCCTACTTGATCGTTTCCTTCAAGG
CTCAGCATACTGGAACAAAAGGCGAAGTGAGACCCTTCGTCAATTTGCTAAGTGAACTTGGCAATTCGCCAAGTGAACTC
GGCGATCCTCATGACTTCATTTTCTTGTTCTTTTCAGCCTTTTCGTTCCTTTTTGAGAAGTAGTGTCCATCCTTTCCTTC
AAACTTCAAATTCCTGAATGTTAAAGGTTTTCATCAGATATTGAGATAAAATAAGCATTTGAGGACACAATTTCTATTAA
AATATAGCCCTAAATGAGTCCAATTTGTGGACTCATCAACACCCCCAACTTAAACTCTTGCTTGTCCTTAAGAAAATCAA
GTTCAGTTGTTCAAAAAGGGTGTCTCAAACAGTGCTACACAAGACTCAATCATGAATGTACACAACAAGACTTCAAACTA
CTTATGCAAAGATTCAATTGTGTACTCAAAGATTCAAGTTGTGACACACCATTACCAACGATTCTCATGCTCACAATACT
TGCTACTTGTGCAAGTTCAAGCTCAACAAAAAGTATCTTAATGCCCTCACATAAAGAATGATTCCATATTCACACATAGA
GGTTAATCTATTCAAGATTAGGAATTAGATGCAACGCTCACACTCAAAAAGAGGAACACAATGCATGTTTTCACCCATAG
GTTTACCCTTATTTTCCAATCGACTTTCGATTTGGCTTACTCATGATCAAAAAGGTATTTTCAAGGCTTGTAATGGGGTT
GAGTGCAGAGGTATGGTCATTTAGACTCAGTGACTTCTTCATCCTCGTGAGGTGTGGTGTTATCAAAACGTCATTTTTCC
TTCCTTTATCCCTTTTTCTTCTAGTGCTTCTAAGTCATCTTTTTATTCTCTCTCCATGTATTACTTAGAAACCCAATTCC
TTTTTGCGCCTTTTATTCCACAATTTTTTGTTGAAGGGTTTCCATTTGTTTTGCAATAACTTGGGTTAAGGGAGACTTTT
CTTGCACTTCTTGACTTCCCCTTTTCCTTTTCACCACACCCCCAATGTAGGCTTTTGGCCTAAGTTGGCTATTCACTAAA
CCACAAATCAAGAGGATTATAAGTAGTGGGTCAAGCAATGTGTAGGGTTCATCAAGGTTCTTCCAAAGAAAGGTAAGGCT
CAAGGGGTGTTCAAAAGAGTTTCACACACTCACGGGTAGGCCACAAAACAGGTATATGTCAATTTGGCTCACACTCTTTA
AAGTTGCCTAAGATCATTTCAAGAGCACACCTTTCTAAATCAATCAGGCTAACGGGGCAAATTCTGAGTTCATTCATGCA
AGGTTCAAAGTAAGCTAATCACACAAGGCATTGACACTTAAGTCAAACAAGACTATACACTTTCGCTAGTGTGCAATGGT
CATTACAAGAGAATCAATTCAATAAATGGTCAATCACAACAAGATGCAAAGAGTTCATATATTGTCTATGCAACTTCATT
TGGTCTCGTTGTAGTCACGAATTCATGTTTGTTCGATTGATAGAACTATTCAAGTCATCAATATTGATCACGACTGAGAC
TTAAATTTTGCAAAAGAACAACCACTTTCAACACACGAGAGGTGGCAAAAATGTGCCAAAGATTCAAAAAATTTTGGAAG
GGTCAAAATCGTTTTTGTAATTTTAAACAAAAGAGAGCCATAAGCTCAAACATCCACAAAAGCACTGTAAAAACAATATA
GAACAACCCAAATATATACAAAACATGAATCACAAATAGAACATAAAAGGTGAGCCTCACCCCACCATAAATAAAAGCAA
TTTGTCCTCAAATGCAATTAACATAGAATTTGAAAGGAAGAATAAAGAAAAATAGAGAGGGAGGTAAAGAGGGGATCCTG
TCTAAGTAATCACTCTATCTGTCTGGGCATCAGTGCCCAGAGTGACCAGAAGGACCGGCTCCACTTGATCTAGCAGCAGG
ACTCTTTGCCAAGGAAGCTTGCACAATAACGTTTATCATGATTTCTTCAGTTTCAGCTATGTCGTTCGCTGCAACTCCCT
TAATCATCTCTTCGTCCGTCTCTTCCTCTAAGTCAAGGTCGATTATATGTTTTGCTC
>mtp_3229.scaffold_3
AGAGGGTAACGAGGAAGCGATTTATTCCATCATACTTCCAAAGAGATCTACAGTCTCGCCTTCAACACTTGAAGCAAGGC
TCCATGTCAGTGGATGAGTACTTCAAAAGCATGGATATGGCTATGATCCAAGCTAACTGCATGGAGGAAGAAGAGGCTAC
AATAGCTAGATTTTTAAATGGTTTAAACACAGAAATAACTAATGTAGTAGATATACAACAATATGTAACGTTAGATGAGT
TAGTTGATTTGTCTGTAAAAGATGAAAAACAAATTGAGAAAAATCGGCAAAATAACTCATGGAGAAGTCGATCAAACACT
ATCTCTAAGAAGCCATGGTCAACTCAAGAGGGGAAAGTTCCTTCCAAACCTCAAGATGATAGAGGTAAAGGTAGAGTTGA
GGAGGGAGGTAAAACGTTTAATCCTAAATCTTCTAAACCTTAAAGTTCTATTCAATGTCACAAATGTCATGGAAGGGGGC
ATATGATGCATGAATGTCCAAGTAGAAGAACCATCCTACTTAGAGAGAATGGAGAATATGAGAGTGAAAAAAAGTGAGGG
GGAAGAAGAAGAGGGAGAAGGTGTAAGTGAGGAAGATGATTTGGAACTGCCTAATGATGGTATAATTGGAGTGGTTAGGA
GAATTATGACTATCAATTTGGGTAGTGTTGATGAAGGGCAGAGAGAGAATTTGTTTCATACTAGGTGTGGGATAAAAGGG
AAGACTTATTCTATGATTATTGATGGGGGAAGTTGTGCAAATGTGGTGAGTTTATACTTGGTGGATAAACTAGGAATTGC
ATGCATAAAGCGCTCTACCCCATATAGGCTCCAATGGTTGAATGATTGTAGACAAATAAAAGTAAACAAACAATGCATGA
TTTCATTCAATGTTGGTAGGTATGAAGATGAAATTCTTTGTGATGTAGTTCCAATGCAAGCATGTCATGGTTTACTTGGC
CGACCTTGGCAGTATGATAGGGATACTACTCATCATGGGAGAAAGAATAGGTATAGTCTTCTGCATAATGGTAAGAAGTA
TACTCTTGCACCATTATCTCCTTCTCAAGTGTTTGAAGATAAAAAACGATTGAGGGAAACAATGGGAAAACAAAAGGGAG
AGGTAAAAAGTGAGCTTGAGGGAAAAGAAAAAGGCCAAGAGATAGAAAAAAAGAGAGATGGCCGAGAGAAAGAGAGAGAG
GGCAGCGATCTAAGTAAAGAGGTAAAAGAGGGTGTGAGTAAAAAAATAAAATGTTTTGGTAAGAGGAAAGAGGCTAAGGA
AAAGAAAAATGAGAGTCTTTATACAAAAGCCAAGGAGTGTTTGAATGCTAGGAGAGAGGGGCTGCCCATAATACTACTTA
CTTACAAAGAAGTATTGATTAATTTTGAACAACTAACTCCTTCTTTGCCAAATAGTGTTTCTTCTCTTTTGCAGAATTTT
GAAGGTGTTTTTCCTGATGACACTCCAAAGGGATTGCCACCTTTGAGAGGGATTGAGCACCAAATAGACTTTGTGCCTGG
GTCTCAACTTCCTAATAGGCCTGCCTATAGGAGCAATCCTAAAGAGACCAAAGAATTACAAAGGCAAGTTGAAGAATTGC
TTGAAAAGGAATTTGTTCGAGAGAGTAGGAGCCCATATTCTGTTCCAGTCCTATTGGTCCCCAAAAGGGATGGAACATGG
AGGATGTGTGTAGATTGTCGAGCTATCAACAGGATAACGGTAAAGTATCGCCATCCTATCCCTCGTCTTGATGACATGTT
GCACCAACTGTATGGTTCCAAAATCTTTTCTAAAATTGATCTAAAGAGTGGTTACCATCAGATTCGTATGAATCCTGGAG
ATCAATGGAAAACTGCTTTTAAGACCAAATATGGACTTTATGAGTGGTTAGTTATGCCCTTTGGCTTGACTAATGCACCA
AGCACTTTTATGAGACTTTCTGAACATTTTTATTGGCCTAGCATGAGAAAGGATGTTGAAAAAGTGTGTTCTTATTGTCT
TGAATGTAAACAGGCTATAGAACATTGCCGCATGGTCTTTATACTCCTTACCTGTTTCTAATTCCACTTGGATTGATATT
TCTATGGATTTCATACTGGGGCTGCCAAAGACTAAGTATGGTAAGGATAGTATATTTGTGGTAGTAGATAGATTTTCTAA
AATGACTCGTTTTATCCCATGTAAAAAGACTAATGATGCATCTCATGTGGCTGACTTGTTTGTAAAGGAAGTGGTTAAAT
TGCATGGAATACCTAGAACTATTGTTAGTGATAGGGATGCCAAGTTCTTAAGTCACTTTTGAAGAATTCTTTGGGGAAAG
TTGGGAACTAAATTGCTATTTTCTACATCTTGTCACCCACAAACAGACGGGCAAACGGAAGTGGTTAATAGAACCTTAGG
GAACATGTTGAGGGCTGTTTTGAAAGGAAAGTCGACTTCTTGGGAAGATTACTTACCTATTGTAGAATTTGCTTATAATA
GGACCTTCCATTCTTCTACTGGTAAGACCCCTTTTGAAGTTGTATATGGATTCAACCCCCTTACCCCCCCCCCCTTGATT
TATTGCCTTTGCCTACTAATGATTTTGCTAATCTTGATGGTAAGAAGAAGGTTGATCTGATGAAGAAAATTCATGAACAA
ACAAGGCTTGCAATTGAAAAGAAGAATAAGGAAGTTACATTGCGAAGGAATAAGGGCAGAAAATATGTTGTTTTTAAACC
TGGCGACTTGGTTTGGGTGCATATGAGAAAGGAAAGATTTCCTTCCAAAAGAAAAACCAAACTAGATCCTAGAGGAAGTA
GGCCATACAAAGTCCTTGAAAGGATTGGAGACAATGCTTATAAACTTGATCTTCCTGGTGAGTTCCAAGTTAGTGCTACT
TTTAATGTTTCTGATCTTTCCCATTTTGATGCAGATTTGAATTCGAGGACGAATTCTCTTCAAGAAGAGGGGAATGATAG
CATCCAAGGAAGCTCTACTCCATTGAAGGACAAGGATGAAGCTTTAGAAACTCCAAGGAGGCCCATAACAAGATCTCAAA
CCAAGGAGTTCAATGATAAGTTCAATGGGCTTCAATCGCTGATCCAAAGGTTTCTTATGGGCTTCCTTAGTCTATTTATG
GTCTCCTAAGTACCATTTAATGCTTTCCTAGAAGTACTAAATTTGTTCCTAGTTAGGTTACTTTATTTCCTTTCTAGAGT
AGGATTCCTTGTAATTGTCTTTATAGGGCTTGGTTGACCTTTTAGCTTCTTATAAGGGGTCTTGGACGTGGTTACCCCTT
CTCCTATATATAGGAGTCATTTTTATTCATTAAAGACAATTTAGATTGATATTAATAATATTTGAGAGAGTTCTTTGAAC
CTTTGTGACTTGTTCTTTGAGAATTTATCTTTAAACCTTTACTAGTTTCATAGTTTAAGGTATAAAGTAACTTCTTCTTG
TGATATCTTTGGTTTCTTTTTGGTATTCTTTAGAAGGTGATTAGTTTCTACATACTAATTATTGTCTTTAGTTACTCATA
AAGCGGTCAAGATCCGAATCTATCTTTTTGATTCGTTTCCTCATGTAAAGGCGTTAGATTTCTTCAATAAATCTATACGT
TGTTACTTGGATCTTTTCAAGGCCTNNNNNNNNNNNNNNNNNNNNNNNNNNNNNNNNNNNNNNNNNNNNNNNNNNNNNNN
NNNNNNNNNNNNNNNNNNNNNNNNNNNNNNNNNNNNNNNNNNNNNNNNNNNNNNNNNNNNNNNNNNNNNNNNNNNNNNNN
NNNNNNNNNNNNNNNNNNNNNNNNNNNNNNNNNNNNNNNNNNNNNNNNNNNNNNNNNNNNNNNNNNNNNNNNNNNNNNNN
NNNNNNNNNNNNNNNNNNNNNNNNNNNNNNNNNNNNNNNNNNNNNNNNNNNNNNNNNNNNNNNNNNNNNNNNNNNNNNNN
NNNNNNNNNNNNNNNNNNNNNNNNNNNNNNNNNNNNNNNNNNNNNNNNNNNNNNNNNNNNNNNNNNNNNNNNNNNNNNNN
NNNNNNNNNNNNNNNNNNNNNNNNNNNNNNNNNNNNNNNNNNNNNNNNNNNNNNNNNNNNNNNNNNNNNNNNNNNNNNNN
NNNNNNNNNNNNNNNNNNNNNNNNNNNNNNNNNNNNNNNNNNNNNNNNNNNNNNNNNNNNNNNNNNNNNNNNNNNNNNNN
NNNNNNNNNNNNNNNNNNNNNNNNNNNNNNNNNNNNNNNNNNNNNNNNNNNNNNNNNNNNNNNNNNNNNNNNNNNNNNNN
NNNNNNNNNNNNNNNNNNNNNNNNNNNNNNNNNNNNNNNNNNNNNNNNNNNNNNNNNNNNNNNNNNNNATAACACCCCGT
ATTTTACGTGTACAAGTTCTACACATATGGAACTTGATTTTCTAGATGAATGGTGACAATAAAGAAGCTATAAGGGTAAC
TCCCGTACATTGCAATATTGCACGATCGAGTGAACGTTAAATTTTAAAAGTATTTAAATTCTGGATCGAAGGGCTATATG
AGAGTCTAAAAGTTAAGGTGATCAAGTGTATATAAGTTTTGAGTTAAACTAAGGAGATTACGCTCGGAAAACGAATAAAA
GAATTGAGGTGCTTGTTGGACTTTATAAAGCTAGCAGGTGTCACCTACTTGCTTAGCTCAAATGAGCTAGGTAGATGGGG
AAGATTAGTTCATGCATTAGTGGGCTCACTTGAGGCACAAATTAAATAAAACGGAAAAGGGAATGGAGATGAGGCCTCAC
ACCAATCTGTCCAAGTCCAACTACTTGAGCCCAATAAAGATTAATGCCCAAATTAAGGGTATAATTCTGGCCCACGGCTT
AATATTAGAAAGGGAAAGATTGCAGCCCAAGATGAGTACATAAAGGGCCCATTTTGGGTATATATAATTCCTAGCAGATG
CATCACCTACTTGGACCACTATGACAAATTAGTGGCTGATATTAAAACTTAAGAGGTGGGGAAAAATAAGACCTTTATAA
TCCCCGAGTTGCTGGCCATTTCCTCACTTTTAAGAATAGATAAAAAAAATCAGATTTCTCTCTAAGCTTCACCTCTCTCT
TTCAAAGCATAGCAACAGCCACAAGTTTCCTAGGGTTCTTGGATAAACCCAAGCCCTTGCAAGTGAAGCTCAAGTTATTG
AAGAGTTAAAGTTAAAAGAAAACGAGTTATAAGAATTAAGGTAAAGTGACTGCCCTATCTTTGTCTTCCTTAAACATGAG
TCTAAGTATGATATTTTAAGTATACTGTTGATAAGAACTCGTGGGATGATAATGGGAAACTATGGTTTCACATCCTCTAT
TGTATGTTGGATTGTTAGGACTGTTTTGGGATAAGTTGATGTGTAAACATATTGGGGATAGCTTGGTTGATGTCTGGAAA
GGGTGTAAATTGTTGCTATTGAAATATAGTTGTGTAGTGTACAAATGCAATAAAAAAAGGCCATTGAATGAACACCCTTA
GTTTGGTAATTACGGGTTTGCTGCCCGAGCATTATTATTGAGTGAGATTGGACTGCCTAAGCATGTTTAGTAACTACTAA
TACTAGTTTATCACCTACTCTATTGTAGATAAGTATTTGAAAAGAAAGGAAGGTACTTCAAAGTAACTACAAGGTGGTAC
AGCAAGGTATGTAAGGCTTTTTGATTTCCTACTAATTGACATGAAATCTAGACTCGCCCTCAACACATAGAGGCAGCCTA
CCAGCTCCAACACGACTTATGACCTTGTTCTCACTCTTTAATATGTATGCACGTTCCAATACATGTTCATTGTCAAATCT
GTACATATACATTGAATACCCTGCATGAGTTCTCCTTTTAACTAAATAAGATCCATATATTATTTCACCTCCTATGCTTT
TCATTAATTGTGTAACCACTCTCTACATTGTTGTTCCTGCATTATATGATTATTACACGTCACTTGTTGACTACATAGTC
CCACAACTCAGAATGCTATGACCGCCAAAAGAATCATCTCAAATGTTAATGGAAAGATATTAAATGAATCTGCTTATTGA
TGGGTGGTATCCCAGGGGTGGAAGAATCACCTAGCATGGGTCGATCCCAATATTACGGGTGGTATCCCAGGGGTTAAAGG
AAAGCCTAGAATGGGTCGATCCCGATTTATATGCATACCACTGATCAGCTAGTCAATTGTATTATATGTTGTGCACAAAG
TGTAAAGTAAAGAATGATAGAGTAAAGAAAAGAATGTAAAGTACCCGATTCCATATTATGAGAAAAGGTGGTCTTGTATC
CTTACCAAGGTATATGATTTCATTTGAGTTCTTATTTCACATACAGTACTTTATGCCTTACATACTTAGTGCATTCTCCC
GTACTGACATCTCTCTCGGGGCACCTGCAATTCATGTTGCAGGTACAGGAGCTAGTAGATCTCCCCAGTAGGAGAACAGG
ACATCCAGCGGCTATTGGTGAGCTCCAGGTTGATTCACGGCTTTCCGAGTCTATAACATGTATTTTGGTATTGTATAGTA
GTTGAGTGTAAGGCGGGGCCTGTCCCGACCTTAACCCCATAATGTTTCATCATTTAGAGGCTTTGTAGACTATGTATAGT
GAAGTGTGGTTGTGCCTCGTGTCTTAGACATCATGGTCCCAACGGCCAAGTTTGCACTTTCTTTTGGCTTGTTAATACTG
TCTACTTTCATGAAGACATGTTATCCACTATGGCAGCACCTTTAAATGTTCATAGATGGGGCATGATTACAGGTTGGTCC
TCCCGAGCCTTCTCGGCATCTGGTGCCGGTTCGCCTTAATGGGATTTTAGGCGTGACAAAAGTGGTATCAGGGCAGGTCA
TCCTAGGGAGTCTACAAAGCCGTGTCTGTGTAGAGTCTTGCTTATGGATGTGTTGTGCACCACATTTATAAACAGGAAGC
TATGAGACATGTAGGAATTGTTTCTTTTCTTTCATTTGTTAGATCGTGCGATAAAACCAATGTTGTAGGAGAATCGTATC
TAAATTCTGAATTACTTTATTATAGCAAAGATGTCGGTTACGATGAGTAAAAGTACAGGTAAGCGAGTTGATGTGGCTAC
CCAAGAAGGGTGGTGCCAACCACCACCTAATCAAGCTGTTCAAAGTGAGGCTCAAGATGAGTCTCTATCACAGACTTCCC
CGACCCCTCCATCTCTAGAAGATCTAAGGAGGGAAGTTACACCTCAAGAACCTGCTATTAATGCTACCGAGCAAGATTTG
AGCAATGCGGTTCAATTATTGACTCGTATAGTTGCTGGGCCAAGGTCAAAGGCAAGAAGGACCAGTTGCAGGTATTGGTA
GTGTAGATAAGGCAGTTAGCACGCGAATACGTGATTTCCTTAATTTGGACCTTCCATCATTCACCAGGTCAGATCCTAAT
GAAGATCTGCAATACTTTATTGATCAAATCCAACGAACTTTGGATGTTATGCACATGAGTGATAAAGAAGTTGTAGAGCT
AGCAACATATAGATTAAAGGTTGTGGCTATATTATGGTCTGAAACTTGGAAGCAATCTAAGAGTACAGATGCACCTCCAA
CTACTTGGAATGAATTTAAAAAGGTGTTTCTTGATCATTATTTGCCATTGGAGATTCGAGAGGCCCACACAGATCAGTTC
TTAAATCTTCACCAAGGGGGTATGAGCGTGAGAGAGTACAGTCTCCAATTTAATTCCTTGTCCAGGTATGCTCCTAATGT
AGTTCCTACTATGGAGGATAGAGTTCATCGATATGTGGATAGATTGGATTCGTATCTGGTTAGAGATTGTTTCTTTAAAT
AAAGACATGGATATAGCAAGGATGCAAGCTTTTGCACAGAAATTGGAGGATCAAAAGCAGAGAAGAAGGGCAGAAGAGAC
ATAAAGGGGTCAATCCAAGAGGGCTAGGTCTACTGGGCAGTTTACACCACCCCAAGGTGAGTTTAAGCCTCGGTTTTCTA
ATAGACCAGCTAGGCCGTCATTTCCCTACTCTACAGCTAGCGCTCCACCCCAATTTCAATGGCCGAGAGGCAATCAGTTT
AGGCAAAAGAGTGAGAACCAAGGTTCACGGACATCGGGATATCCAGAGCAGGGCAGTACAAGCCAATCAATGCCTCCTAG
ACACTCTTGTAAACAATGTGGGAGGATTCATTTAGGAATATGTCGTATTGGAACAGATGCCTGTTATTGGTGTGGTATGC
CAGGGCACCTAATGAGAGATTGCCTTAAAAGGCGCATGGGTGATATAACACAACCTATTGGATTAGCTGTTGCATCGTCA
TCATCGGTGCCTCCTTTAGTTAGATGTCAACAGGTTCCTACAGGTCGTGGTAGAGGTGTTAGAGGAGCAGCTAGTTCTAG
CGGAGTCCAAAATCGTACATATGCTCTAGGGGAGTCGACAAAACTTGGAGGCTTCACCTGACGTAGTAGCAGGTACATTG
TTCATCTTTCCACATAATGTATATGCGTTAATTGATTCTGGTTCCACACTATCGTATATCACTCCAGTAGTTGCTGGGAA
GCTTAAAAGAACACCAAAATTATTGAATAAACCATTTGAAGTGTCTACACCAACCGGTGCTCTACTTGATTTTGCTTGAC
TTTTGATTCAAAGGAAAAAAGGCGTGGAGCTTAAATAACTCACTCAGAACGTAAAAGATTACGTGGTACAATTAGGTCGA
ATAAACCATTTTGGAATAAGTATTCAGCTGCTTGTGAACCTTCGACCTTTTTAGCAAGTGAAGCTTTAAAAAAGAGTTTT
TCGGCCGGTAATTATTCCAAAAAATACTATGAACTCGGCAACAAAACCACTCATACCTGGTAATGCAAGGGAAGCCATCG
AAAAGCTACTGAACATCGTGAACATTTTTGGCATTGGAATAGCTATTTCGCCCATTTCGTCAAGATAAACAAGGCGGATT
CTATCATAAGTCATTCCCGCCAAGAAAAAAAGTGCAGCACCAATAAATCCATGAGAGATTATTTGTAAAAGGGCTCCATT
AAGTCCCGTATCGGTTAGAGAACTAATTCCTATAATTATGAAACCCATATGGGAGACAGAGGAATAGGCTATTCTTTTTT
TAAAATTCCGTTGGCCAAGAGATGTTGAAGCTGCATAGATTATTTGTATTGTACCTATTATCATCAACCAAGGAGAAAAT
ATAGAATGGGTATAAGGTAATAATTCCATATTGATTCGAATTAAACCATACGCTCCAATTTTTAATAAGATTCCGGCTAG
AAGCAAACAAGTACTGTAATGTGCTTCTCCATGGGTATCTGGTAACCATGTGTGTAGGGGGATAATGGGCGATTTGACAG
CAAAAGCAATAAAAAATCCAATATAGAAGATTATTTCTAAAACCACAGGATATGACTGATTAACTGATGTTTCAAAATTT
AATGTTGGTTCATTAGAACCGTATAAAGCAACACCCAAAACTCCCATTAAGAGAAAAACAGAACCCCCTGCCGTGTACAA
AATAAATTTTGTAGCTGAGTACAGACGTTTCTTTCCTCCCCACATGGCTAGAAGTAGATAAACAAGAATTAATTCTAACT
CCCACATGATGAAAAAAAGTAAAAGGTCCCGAGACGAAAATGATCCAATTTGACCACTACACATTGCTAACATGAGAAAA
TGGAATAATCTAGAATCTCGAGTAACTGGCCAAGCTGCTAAAGTAGTGATAAATCCTGTTAATAAAATGGGTCCTATAGA
AAGTCCATCTATTCCTAATCTCCAATGGAAATAAAAAAAATTGATCCATTTATAATCCTCTACTAGTTGGATTAATGGAT
CATCCGATTGGAAATGATAACAAAATGCATAAGTTGTTAGAAGGAGTTCTAAAATACATATACATATCGTATACCACCTA
ATTACCCTATTCCTTTATGGGGAAGAAAGAAAATTAAAGAACCTGCAAATATCGGAAAAACGACAATTATTGTTAACCAA
GGAAAATAATTTGTAGTAAAGACAAGATACACTTGGACCAAAAAAACCGTGCTCAAATTATTTTTATTTTCGAGCACAGG
TTTGTCGGTAAAAAAATTAAATGGATTCAAGTAGAGTTTTCTCAAACGTATCAATAAGCTAGACACATACTTCGAGTTGT
TTCATGCCATAAATAAACTTGGACAGTCAAGAAATCTGTTGGACAGGCGGATTGTCTCTTACAACCAACACAGTCCTTTG
TTCGTGGAGCAGAAGCAATTTGTTTAGCCTTACAATCGTCCCAAGGTATCATTTCTAATACATCAGTGGGATAGGCTCGG
ACACATTGAGTACATCCTATACACGTATCATAAATCTTTACTGAATGTGACATTGGGTCTATACGTTTTTGAATGTTATA
AATTTTTGATCTAGTAAACTTAGAAACGAATCATATATTTAGATACCAGATGAATCAATGAGTTATCATGATTTTCTAAT
CAACCCCTTTCTGGATTGGTTTATGAGATATGAGAGAGGCCAAAATACTTTGATTTCTTATGTTTTGCAAACAAGATCAT
ACTTTACGTAGTAAACATGCTAATTAAAATTGATTTCTCAATATTAGAATCTAGATGATTAATATTAATTATTCAACAAA
TTTGATTGGTTGATACGAGTTGATTTTCTGTTACGGTAAATTGATGAAACAATAGCCAGGCCAATGGCTGCTTCAGCGTC
TGCAATAGCTATAACAAAAATTGAGAAAATGTCTCCCTTTAATTGACGATTATCAAAAAAATCAGAAAATGTTACAAAAT
TTATATTAACCGCATTCAATATAAGTTCAAGACACATAAGGGCTCTAACCATATTTCGACTACTGATCAATCCATAGATA
CCGGTAGAAAATAAATAGGCACTCAAAACAAGTACATGTTTGAGAATCATTAAACAACTCCTTATCAATCTCGACTCCTT
TCAATATGAACAGCAATTCAACTAATTTAATTGACTAGTATATAACAAGTATGGAACAAATAAATAGATTGGTACTAGAT
TGACCTAAAGTCTTTCTATCTATCCAGCTAGAATTCAAGGAAAATTAATGTGATAAGACAGAGCAAAAATTTATTTGAAT
TCCAAGTTTTAATAGAAATTTTTTATTGACGAGCTACAGCAATTGCACCTATGGGAGAAAAAAATCTGTTGATAAATGAA
TTCCAATTTGTTGACTATTACTTAGAAAATCTTGCTCTATAATCTGGTTTGATCTTGTAGTCCAAATAATCCCGTACCAT
GACGTATCTGAAATAGTAGTAATTAGTGAAATAAAAAGACTTATACAAACCATCGAAGTAATTCCATCTCCTACGATCCA
AAAGATGAAAATCCTTGTAATATTCTAAGCCATTCATGAACATCACAGCAAAGATGATTAAAACATTTATAGCTCCTCGT
AAATATATGAAATTTCTCTTCCTTTATGGGCAATATTTTACAACCAAGGGGTTGTGGGTTTTTTTCTACCAATTGGGGCT
CTCCCTTCACCACACTCATGGGGATGGTCTACAAGGTTCATAACTACTCCTCTTCCTACAGGACGCTTACCTAGCTAACG
CTTAGATTCGGCTCTACCCAAACTTTTCTGGTTCACCCCAACATTCCCCACTTGTCCGACCGTTGTGAGCAGTTTTTGGA
TATCAAACGGACCTCTCCAGAAGGTAATTTTAATGTGGCCGATTTCCCCTCTTTTGCAATCAGTTTTGCTATAGCACCCA
CTGCTCTAGCTAATTGTCCACCCTTTCCAAGTGTGATTTCTATGTAAGTATTGCCATGCCTAAGGGCATATCGGTTGAAG
TAGATTCTTCTTTTGATCAATCAAAACCCCTTCCCAAAGTGTACAATCTGCTTCCAAAGCATACGGCTTTCTGGATGTAG
ATGATGATATCTATACATATGGGTCTTATATATATCGTAGAATGAAGTACCACATGGGTGGATATATATATGAATCCAAA
TCTGCCGAATCACTCATGGTATGATCTTCTACATCCTGGGTCTTCCCGTTCCGTCATCTGGCTGATGTTCTTCATGTAGC
ATTCAGACCGAATGACTATAAAATTACGTCGATACTTCCACATATTATGGGTAATGTAGGAGACATCTCTATTTTTCCCC
CGGGGAATCTTTCGAATTCCCACTGCTTAACTTTCAATTTGCCTCTGACCATCAAATTAAATGTGAATAACCCGTCCTCC
TCTCTTAGAAAGAAGGAGCGCTTCCAGTTCTGTCAGTGCTTGAAACAATTTTGTCTTCTCCGTATTACTATATCTATAGA
GTCAATAATTTTATATGAGGAGCTACTGAACTCAATTACTTGCTTCCGTTACTCTTCAGTTTTCTGTTGAGGTCTATCCT
ATAGAGATACTCAAATTGGATCAATGATCGATTTCTAGGTTTCGTCGTAAACCCAATTGGTTATAATTACATAAATCAAT
AGTTCAAACCACACTCAAAGGTAGGGCATTTCCCATTTTTATAGGAACTTCTGTACTAGAAACAATGGTATTTCCAATTA
TAGCCCCTCTGGGATGTAAAATATATCTCTTCTCACCATCCCCATAGTGTATGAGACAAATGTATGCATTTTGATTAGGG
TCGTATTCTATGGTTACGATTCTACCATATATGTCTTTTTCATTCCGTCGAAAATTGATTTTACGGTATAGACGCTTATG
CCCTCCCCCTCTATGCCTTGTGATAATGATTCCTCTGGCATTACGACCTTTACCACAACGACACTATCCATAGATCAAAT
TATTTCATGGATTGGATTTTACTTGACTGTCTACGGTTCCATTGCGTGTGCTCGGGATAGAAGTTTTGTATAAATGTATC
GCCATGCTATTAAGTATTTTTATTTAAGTTCTTTTCTTTCTAAGAGGTGGAATATATTAACCTAGTTGAAGCGTAATGAT
CATACGTCTGTAATGCATTGTATGTCCCATAATAGGTCCCATTCTTCTACTCTTTCCTGAAAGTCGATGACTATTCATAG
CTATTACTTTGACACCAAAGAAGAGTTCGACCCAATGCTTTATTTCTGTCCTAGTTGATCCTGATTCGACATTAGAAGTA
TATTGATTTTTCCACAATAACTGAATACTTTTGTCTGTAAATACTGCATATTTGATTCCATCCATAAATCTATTTTCTTC
CCTATGAGTTATAGTCTCAATAAGAATGCCAGTTCTTACTGTTCATATATTATGATATGAATAAACCACATTAATTCGTT
ATGTATGGATGATGAGATTCCATTGATACAGAGCCAATTCCAATAGACTTATTGGAGGGTCCCATTGGCGTGCATCCAGT
AGGAATTGAACCTACGAATTTGCCAATTATGAGTTGGGCGCTTTAACCATTCAGCCATGGATGCTTAGCGGGGATCCTCG
TACATGGTGAATAACCAAATTCCAATTGAAATGAAATCTTTAGGATAAATCAATGCAATTTAGGACGAATCAATGAGAGG
ACATCAATTCAAATCCTGGATTTTTGAATTGAGAGAGATCATGAATTCTCACCATTTCTTAGATTCATGGACCCAATTCA
ACTTAGTGGGATCCTTCATTCACATTTTTTTCCACCAAGAACGTTTTCTAAAACTCTTTGACCCCCGAATTTGGAGTATT
CTACTTTCACGCAATTCACAGGGTGACAAGCAATCCATATTTCACGATCAAGGGTGTAATACTCTTTGTAGTAGTGGTCC
TTATATATCATATTAATAATCAAAATATGGTCAAAAGAAAAAATCTCTATTTGATAGGGCTTCTTCCTATACCTATGAAT
TCCATTGGACCCAGAAATGATACATTGGAACAATCTGTTGGGTCTTCCAATATCAATAGGTTGATTGTTTCGCTCCTGTA
TCTTCCCAAAGGAAAAAAGATCTCTGAGAGTTTTTTCCTGAATCCGAAAGAGAGTACGTGGGTTCTCCCAATAACTAAAA
AGTGTAGCATGCCTGAATCTAACTGAGGTTCGCGTTGGTAGAGGAACTGGATCGGAAAAAAGAGCGATTCTAGTTGTAAG
ATATCTAATGAAACCGTCGCTGGAATTGAGATCTTATTCAAAGAGAAAGATCTCAAATATTTGGAGTTTCTTTTTGTATA
TTATATGGATGATCCAATCCGCAAGGACCATAATTGGGAATTGTTTGATCGTCTTTCTCTGAGGAAGAGTCGAAATAGAA
TCAACTTGAATTCGGGACCACTATTCAAAATCTTAGTGAAACACTGGATTTCTTATCTCATGTCTGCTTTTCATGAAAAA
ATACCAATTGAAGTGGAGGGTTTCTTCAAACAACAAGGGCCTGGGTCAACTATTCAATCAAATGATATTGAGCATGTTTC
CTATCTCTTCTCGTGAAACAAGTGGGCTATTTCTTTGCAAAACTGTGCTCAATTTCATATGTGACAATTCTGCCAAGATC
TCTTCGTTAGCTGGGGGAAGAATCCGCCCCAATCGGATTTTTTGAGGAACGTATCGAGAGAGAATTGGATTTGGTTAGAC
AATGTATGGTTGGTAAACAAGGATCAATTTTTTAGCAAGGTACAAAATGTATCGTCAAATATTCAATATGATTCCACAAG
ATCTAGTTTCGTTCAAGTAACGGATTCTAGCCAACTGAAAGGATCTTCTAATCAATCCAGAGATCATTTGGATTCCATTA
GTAATGAGGATTCGAAATATCACACATTGATTAATCAAAGAGAGATTCAACAATGAAACGAAAGATCAATTCTTTTGGAT
CCTTCCTTTCTTCAAACGGAACGAAAAGAGATAGAATCAAGCCGATTCCCGAAATACCTTTCTGGATATTCCTCAATGTC
CTAGCTATTCACGGAACGTGAGAAGCAGATGATTAATCATCCTATTTCCGAAAGAAATCGAAGAATTTCTTAGGAATCCT
ACAAGATCCGTTCGTTCTTTTTTTTATGATAGATGGTTAGAACTTCATCTGGGTTCGAATCCTACTGAGAGGTCCAACTA
GAGATCAGAAATTGTTGAAGAAATAACAAGATCTTTCTTTTGTCTCTTCCAGGCGATTGGAACTAAAAGAAATGGTTAAT
ATATTCAAGATAATTACGTATTTACAAAATACGGTCTCAATTCATCCTATTTCATCAGATCTGGGATGTGATATGGTTCC
GAAGGATGAACCGAATATGGACAGTTCCAACAAGATTTCATTCTTGAACAAAAATCCATTTTATTTATTTATTTCGTCTA
TTCCATGACCGAAACAGGGGAGGATACACGTTACACTACNNNNNNNNNNNNNNNNNNNNNNNNNNNNNNNNNNNNNNNNN
NNNNNNNNNNNNNNNNNNNNNNNNNNNNNNNNNNNNNNNNNNNNNNNNNNNNNNNNNNNNNNNNNNNNNNNNNNNNNNNN
NNNNNNNNNNNNNNNNNNNNNNNNNNNNNNNNNNNNNNNNNNNNNNNNNNNNNNNNNNNNNNNNNNNNNNNNNNNNNNNN
NNNNNNNNNNNNNNNNNNNNNNNNNNNNNNNNNNNNNNNNNNNNNNNNNNNNNNNNNNNNNNNNNNNNNNNNNNNNNNNN
NNNNNNNNNNNNNNNNNNNNNNNNNNNNNNNNNNNNNNNNNNNNNNNNNNNNNNNNNNNNNNNNNNNNNNNNNNNNNNNN
NNNNNNNNNNNNNNNNNNNNNNNNNNNNNNNNNNNNNNNNNNNNNNNNNNNNNNNNNNNNNNNNNNNNNNNNNNNNNNNN
NNNNNNNNNNNNNNNNNNNNNNNNNNNNNNNNNNNNNNNNNNNNNNNNNNNNNNNNNNNNNNNNNNNNNNNNNNNNNNNN
NNNNNNNNNNNNNNNNNNNNNNNNNNNNNNNNNNNNNNNNNNNNNNNNNNNNNNNNNNNNNNNNNNNNNNNNNNNNNNNN
NNNNNNNNNNNNNNNNNNNNNNNNNNNNNNNNNNNNNNNNNNNNNNNNNNNNNNNNNNNNNNNNNNNNNNNNNNNNNNNN
NNNNNNNNNNNNNNNNNNNNNNNNNNNNNNNNNNNNNNNNNNNNNNNNNNNNNNNNNNNNNNNNNNNNNNNNNNNNNNNN
NNNNNNNNNNNNNNNNNNNNNNNNNNNNNNNNNNNNNNNNNNNNNNNNNNNNNNNNNNNNNNNNNNNNNNNNNNNNNNNN
NNNNNNNNNNNNNNNNNNNNNNNNNNNNNNNNNNNNNNNNNNNNNNNNNNNNNNNNNNNNNNNNNNNNNNNNNNNNNNNN
NNNNNNNNNNNNNNNNNNNNNNNNNNNNNNNNNNNNNNNNNNNNNNNNNNNNNNNNNNNNNNNNNNNNNNNNNNNNNNNN
NNNNNNNNNNNNNNNNNNNNNNNNNNNNNNNNNNNNNNNNNNNNNNNNNNNNNNNNNNNNNNNNNNNNNNNNNNNNNNNN
NNNNNNNNNNNNNNNNNNNNNNNNNNNNNNNNNNNNNNNNNNNNNNNNNNNNNNNNNNNNNNNNNNNNNNNNNNNNNNNN
NNNNNNNNNNNNNNNNNNNNNNNNNNNNNNNNNNNNNNNNNNNNAATCCTTTGATAACTCGAATTCCTATTTCTCAATGA
TATTCCACGATCAATTGGCTGAATCCCGTGAAACCATTTCACAGAAGTTCATTGATATCTTCTTTTTATAAAGCAAATCG
ACTTCGATTCTTGAATAATCCACATCACTTCTGCTTCTATTGGAACACAAGATTCCCCTTTTCTGTGGATAAGGCCTGTA
TCAATAATTCAGATTTTACGTATGGACAATTTCTCAATATCTTGTTCATTCGCAACAAAATATTTTCTTTCTCCGTCGGT
AAAAAAAACATTCTTTTTAGGGGAGAGATACTATTTCACCAATCGAGTCACAGGTATCTAACATATTCATACCTAACAAT
TTTCCACAAAGTGGTGACGAAACGTATAACTTGTACAAATCTTTCCATTTTCCAAGTCGATTCGATCCATTCATTCGTTG
AGCTATTTACTCGATCGCAGACATTTCTGGAACACCTCTAACAGAGGGGAAAATAGTCAATTTTGAAAGAACTTATTGTC
AACCTCTTTCAGATATGAATCTATCTGATTCAGAAGGGAAGAACTTGCATCAATATCTCAATTTCAATACAAACATGGGT
TTGATTCACACTCCATGTTCTGAGAAAGATTTATCATCCGAAAAGAGAAAAAAATGGAGTCTTTGTCTAAAGAAATGCGT
TGAGAAAGGGCATATGTATAGAACCTTTCAACGAGATAGTGCTTTTTCAACTTTCTCAAAATGGAATCTATTCCAAACAT
ATATGCCATGGTTCCTTACTTCGACAAGGTACAAATATCTAAATTTAATATTTTTAGATACTTTTTCAGACCTATTGCCA
ATACTAAGTAGCAGTCAAAAATTTGTATCCATTTTTCCTGATATTATGCATGGATCAGGTATATCATGGCGAATTTTTCA
GAAAAAATTATCTTCCACAATGGAATCTGATAAGTGAGATCTCGAGTAAGTGTTTACATAATCTTCTTCTGTCCGAAGAA
ATGATTCATCGAAATAATGAGTCACTATTGATATCGACACATCTGAGATCGCCAAATGCTCGGGAGTTCCTCTATTCAAT
CCTTTTCCTTCTTCTTGTTGCTGGATATCTCGTTCGTACACATCTTCTCTTTGTTTCCCGGGCCTCTAGTGAGTTACAGA
CAGAGTTTGAAAAGGTAAAATCTTTGATGATTCCATCATCTATTATTGAGTTGTGAAAACTTCTGGATAGGTATCCTACA
TCTAAACCGAATTCTATCTGGTTAAAAAAATCTCTTTCTAGTTGCTCTGGAACAATTAGGAGACTCTCTAGAAGAAATAC
GGGTTCTGCTTCTGGTGGCAACACGCTTGGTCCCGCTTATGGGGTCAAATCAATACGTTCTAAGAAGAAAGATCGAAATA
TCAATCTCATCGAGATCATCGATCTCATACCAAATCCCATCAATCGAATCACTTTTTTGAGAAATACGAGACATCTAAGT
CATACAAGTAAAGAGATCTATTCATTGATAAGAAAAAGAAAAAACGTGAACGAGAATTGGATTGATGAGAAAATAGAATC
CTGGGTCGCGAACAATGATTCGATTGATGATGAAGAAAGAGAATTCTTGGTTCAGTTCTCCACCTTAACGATAGAAAATA
GGATTGATCAAATTCTATTGAGTCTGACTCATAGTGATCATTTATCAAAGAATGACTCTGGTTATCAAATGATTGAGCAA
TCGGGAGCAATTTACTTACGATACTTAGTTGACATTCATAAAAAGCATATAATGAATTATGAGTTCAATCCATCCTGTTT
AGCAGAAAGATGGATATTCCTTGCTCATTATCAGATAATCACTTATTCACAAACTTTATGTGGGTAAAATAGTTTTCATT
TCCTATCTCCTGGAAAACCGTTTCCGCTCCGCTTAGCCTTATCCCCCTCTAGGGGTATTTTAGTGATAGGTTCTATAGGA
ACTGGATGATCCTATTTGGTCAAATACCTAGCGACAAACTCCTATGTTCCTTTCATTACGGTATTTCTGAACAAGTTCCT
GGATAACAAGTCTAAAGGTTTTCTTCTTGATGAGATCGATATTGATGATAGTGACGATATTGATGCTAGTGACGATATCG
ATCGTGACCTTGATACGGAGCTGGAACTGCTAACTAGGATGAATGGGCTAACTGTGGATATGATTTTATATCACCCTTCA
ATTCGAATTAGCAAAAGCAATGTCTCTTTGCATAATATGGATTCCAAACATTCATTATCTGGATGTGAATAAGTCGAATG
ACTTATCCCTCGGTCTATTAGTGAACCATCTCTCCAGGGATTGTGAAAGATGTTCTACTAGAAATATTCTTGTTATTGCT
ACGACTCATATTCCCCAAAAAGTGGACCCCGCTCTAATAGCTTCGAATAAATTAAATACATGCATTAAGATACGAAGGCT
TCTTATTCCACAACAACGAAACCACTTTTTCACTCTTTCATATACTAGGGGATTTCACTTGGAAAAGAAAATGTTCCATA
CTAACGAATTCGGGTCCATAACCATGGGTTCCAATGCACGAGATCTTGTAGCACTTACCAATGAGGTCCTATCGATTAGT
ATTACACAGAAGAAATCAATTATAGACACTAATACAACTAGATCCTCTCTTCATAGACAAACTTGGGATTTGCGATCCCA
GGTAAGATCGGTTCAGGATCATGGGATCCTTTTCTATCAGATAGGAAGGGTTGTAGCACAAAATGTACTTCTAAGTAATT
TCCCCATAGATCCTATATCTATCTATATGAAGAAGAAATCATGTAATGAAGGGGATTCCTATTTGTACAAATGGTACTTC
GAGCTTGGAAAGAGCATGAAGAGATTAACGATACTTCTTTATCTTTTGAGTTGTTCTGCCAGATCGGTCGCTCAAGATCT
TTGGTCTTTATCCGTACCCGATGACTTCTTATGGACTCGTTGAGAATGATTTTGATCTAGTTCATGGCCTATTAGAAGTA
GAGGGCGCTCTGGTGGGATCTTCACAGATAGAAAAGATTGCAGTCAGTTTGATAATGATTGAGTGACAGTGATTCTTCGG
CCCGAATCGAGGAATCACTTAGATATGATGCAAAAGGGCTCTTGGTCTATCCTTGATCAGAGATTTCTCTATGAAAAATA
TAAATTGGAGTTTGAAGAAGGGGAGGGAGAAGGAGCCCTTGACCCGCAAAAGGATTTATTCAATCACATAGTTTGGGCTC
CTAGAATATGGCGCCCTTGGGGCTTTCTATTTGATTGTATCGAAAGGCCCAATGTATTGGGATTTCCCTATTGGTCCAGG
TCATTTCGGGGCAAGCGGATCATTTATGATGAAGAGGATGAGCTTCAAGAGAATGATTCGGGGTTCTTGCAGAGTGGAAC
CATGCAGTACCAGACACGAGATAGATCTCAAGGCGTTTTTCGAATAAACCAATTCATTTGGGACCCTGCAGATCCACTCT
TTTTCCTATTCAAAGATCAACCCCCTAGCTTTGTGTTTTCACATCGAGAATTATTTGCAGATGAGGAGATGTCAAAGGGG
CTTCTTACTTCCCAAACAGATCCTCCTACATCTATATATAAATGCTTGTTTATCAAGAAAACGAAAGAAAAGCACTTCGA
ATTGTTGATTAATCGTCAGAGATGGCTTAGAACCAATAGTTCATTATCTAATGGATCTTTCCATTCTAATACTCTATCCG
AGAGTTATCAGTATTTATCAAATATGTTCCTATCTAACCGAACTCTATTGGATCAAATGTCAAAGACATTGTTGAGAAAA
AGATGGCTTTTCTCGGATGTAATGAAAATTGGATTCATGTGGAACAGAATTGACTGGGTGGTAGAGTCATGGAAACACTT
GTTTCTTCCATATTTTGGACCTTAGCTCCATGGAAGAATACGTTACTTCTGAAACACGGAAGAATTGAAATCTTAGATCA
AAACACTACGTATGGATGGTATGAACTGCCTAAACAAGAATTCTTGAACAGCAAACAACCAATTCAGATATTCATGACCA
AGAAGTACTGGATTCTCTTTGGGATAGCCCCTGAAAAGAGAAGGAAGGCTGGAATGCCAACAGGCGTCTATTATATTGAA
TTTACCCGATAGTCCCCATTTTGGGAACGTCCAATGCTAAAGTCACTGAATGGGTAAGGCACCAATCCCTGGACTATATA
ATGTTCTTTATTTGCTGGGTTACGGGCGGACGATTTTAAAGAGGACTCCCCATTCATTAGATAGAGAAGATCACCAAGAT
TTCGCGATCTGCTGCCGAATTTATTCCATTTCCAAGAGCTCTGATCAAATCGGTTTATCAATACCGATTCGATCCAAGCT
CTCTTATTGAGAATGCTCATATATTATGCCTTGAAGAGGACTCGAACCTCCATGCTCTTTAGCACGAGATTTTGAGTCTC
GCGTGTCTACCATTTCACCACCAAGGCATCTTGAAAGTGAATAGTATTCCATGAATATGATATCTATCTAGTGTGATGTA
TGGAATATATGACAAAGGTGGATCTATTGATTGGTCATGTCATATAGGCCCGAGTTGGACATCCAATTGCTTCGATTTGA
ATTATCCGGAGAATGCAATGCAGGTATATATAAAAAAGATGGATCAAACCTATTTCTCGATTCACTCAAAGAGGTGAATA
CGGTTCCAATAGAGATATGTAAAAAGTAGGTCCGATTACGCATATTCCTAATCCTAAATGGAATGTAATGATGTAGGGGG
ATATGTAAACATAGTATCTATTTAGATAGGCCCGAATGGCCCCTTCTCATTATGAGAATGTATATAACCCTATTCTGGCC
TGGTCTGGTATGGAATGAACTTATAATCATGCAATCGACTTGATCATCAGATTATAAGTTCATAACCCTCCATTCCCATT
TTGGGCGGACAGATCTACTAATTCTTTGATTCCAATTAGTAAGAGGGATCTTGAACTAAGAAATAGACCCTAGAAGCTAA
AAAAGGCTATCCTCCTGAGCAATTGCAATAATCGGGTTCATTGATATTCCTGGTATAGTAGATGCTATCACACATATAAT
CATACTCAATTCGATGGAATTGTTTGATTTTAATAACTTGATTATTTTTATATAATAGTAGATAGAAACAACGCTTGTAA
GGAGTCCTATTAAAACCAAGAAATATAGGCCTGCATGCCATCCACACCAGAATAAATAGAGTTTTCCAAAAAAAAAACTG
CTAGTGGAGGAAGACCTCTTAGGGATAAGAGACATAGGGCTAAAGAGAGAGCCAAAAAAGGATCTTTTGTGTATAATCCT
GCATAATCTCGAATGTTATCAGTTTCGGTACGTAGACCAAATAATACAATGCAAGCAAAAGTTCCTAGATTCATGGAGAT
ATAGAACAGCATATAAGTTATCATGCTTGCATATCCATCATTTGAGTCTCCAACAATTATTCCAATAATTACATATTCGA
TTTGGCCTATGGATGAATATGCAAGCATACGTTTCATGCTTGTTTGAGATTATAATAGCAATGAGATTTCCCAATATCAT
GCTAAGAATAGCTAGGATTTCCAGAAGAAGATGCCATTCGTTTGATGAGAAATAAAAAGGAATATCAAAAACTCGAGTGG
CTGAAGCTAAAGCAGCTACTTTCGAAGTAACAGAAAGAAAAGCAACGACTGGAGTGGGAGAGTCAGAGTCGAAAAGAGGA
TTCCTCACTTCTTTCTCTTATTCAAAACCGTGCATGAGACTTTTATCTCACACGGCTCCTAAGTATAAAAGAAAGAAGAA
CCCATTTTCTTTCTTTTTTATTACCTTCCTCGCGTATGTATAAGACCGAATCCATTCGATTTCTAAAAAGGATTACTATT
CCTTAACTTTTTGAGGAATCCTTCATCAGTGGTTGTGAATGACTGATTTTTGCAATCTTTTCGACCTTGGTTTCGTAGGA
GCAAGTCAGAAAGATTGAGAAATAGAACCATCTGATTTCATTCGTTCTTAATAGCCACGAGATGATCATCTTAGGGTGAT
CCTTTTGTCGACGGATGCTCTTATTACACTCGTAGTCTCTGAGGGATGAGAACCAACTATGTAGCATCTACATTGAGAAT
TCAAGTATTGTATATGTCATTAGTCAGATCCTTTGAAGGAACTACCCGTAATAACGAACTTGCAAAATGAATCTGTTTAT
CATAAAGAGATTCGTAGTTCCTGATCCTGCTTCACCTTAATTGTTATTTGAACAAGTAAAAGTTCTGTCTTGGTCCGAGT
GGGGATAACATTTCTCTTCTGCATGTTCATGGAGTATTGAAAAATCCAAACATCTCAGAGATAGATAGAGAGGTAGGAAT
TTCTCGAATGAACCGCACTCCTTCGTATACGTCAGGAGTTCATTGATGAGAAGGGGCTGGGGAAAGCTTGAACCCAATTC
CTACGGTAATGAATATGAGCGCAATGGAAATTCCTGGGGAGTGATACATTTGTGTATTGATAAGACTGTTTACTATTTCT
TGAAGCTCAATCTCTCCCCCGGATGAACCATATAGACAAGAGAAACCATGAACCAGAATAGAAGAGCTTGCCCCACCCAT
GAGTAAATATTTCATAGTAGCCTCATTAGACCGTACATCCTTCTTGGTATATCCAGCTAATAGGTAGGAGCATAAACTGA
AACATTCTAATGCTACAAAGATAGTTATTAAATAGTTAGCACCGCATAAAACCATTCCCCCTAGAGTAGCTGTTAATACA
AATAAGAGAAACTATGTTATAGCCATTTTTGTACATTCAATGTACTCTACGGATAGAGGAATACATAGAGTTGAACATAG
TAAAATAAGAAATTGAAAGATTTCGTTGAAATTGTTCGTTTGGAAATTTCTCGAAAAGCTAATCATAGGTTCTTCTCTCC
ATCAGAACAATAGGGCCGTTATGCTCATTACTAAACTTGTTGAAGAGATGAAATATAACCAAGGTATATCTTTTTGATCA
GAGGTTGAATCGATCATCAGAAGAAGAATTAAGCCAAAAATTAGGATACATTATGGGAAAATCAAACTTCCATCGAAGAG
AAGCAAATGAAAGGCTTACATAAAAATTCTCGTAGAATCGAGAATGAAGTTTTCATTCTGTACATGTCAGATCATGAATT
AGTAACTGCTTCCAATTTCCAAAAAAAATATACCAATTGTGTCGGACTTTCCATTTTTGGAATAGTTACGGAATCTCGAT
GAATAAGATCAAACCTTAATCCATGGTATTTACATGAGGTTCCTCTTTAAGAAAGTCCCCAAGAGGGCTTAGTTGATCCA
TGATTTATGTTTCATCTTTCGTTTCCTTTTCGTTCGTTTCGAGAAATCTATCGATCAATTCCGATTCTTTCTTTTTCTCT
TGAATCTTTTCCGATCGAGATGTATCGATCCTGTTCATGGATTAACGAAAATGTGCAAAAGATCTATTTGCCTCTGCCAT
TCTATAAGTCTCATCCTTTTTGTGTATGGCATCGCCACTCCCTTTGGCAGCATCCACTAATTCGCAACTTAAATGAAAGC
CATATTTCGACCCGGATGTTTTCGGGATGCCGCTAATAACCAACGAATGGCAAGTGCTTTTCCTTTTGTGGATCCTATTT
CAATGGGAACTTGATGAGTCGATCCACCTACACATCTTGCTTTTACTGTTATATCGAGAGTTACTCTACGTACTGCTCGA
TAGATAATTTGATAAACCAATGATTTTTTTCGTGTTTCAGAATACGGTTAACCAACATGTTAACTAATCGATTTTTGCTT
TTTTTTTGCAGTACCTCGACGTGACATGAGCGTGAAAGGGGTTCAAGAATCAGTTTTCTTTTTATAAGGGCTAAAATCAC
TTATTTTGGCTTTTTTACCCCATATTGTAGGGTGGATCTCGAAAGATATGAAAGATCTCCCTCCAAGCCGTACATACGAC
TTTCATCGAATACGGCTTTCCATAGAATTCTATGTGTATCTATGAGATCGAGTATGGAATTCTGTTTACTTACTTTAAAT
TGAGTATCCGTTTCCCTCCCTTTCCTGCTAGGATTGGAAATCCTGTATTTTACATATTCATACGATTGAGTCCTTGGGTT
TCCGAAATAGTGTAAAAAGAAGTGCTTCGAATCATTGCTATTTGACTCGGACCTGTTGATAAAGATCAAAAAAGGAAAGA
AATAAAGAAAGAAAGGATATGTGGATTAATACTCAAGTTATTGAAATTATGGGCAACAAGGGACTAAAACCCTCACCTTC
CAATTGACATCAACAACCTAAATTCAACCAAAGGAAGAATAATCAAATGAAACCAAGAATCACAAAGAGGTAACACTTTG
ATTTATCAAACACAAGAAGTTAACAAGCAATCTCAAGAGTTCACCCTAACTACTCACTAATTACTCACTAAGAAGATATT
ATAATTGAGAGTCAATATTCAATATAGTCTAAGTCTTACAAAATAAAAGAAACTACTATTTATACTAAAAAAATAAATAA
GACACTTTTTGACAATTTTACCCTTAATGAGATAAGGGCCTTGTTTGGTTGCCTTTTTTTGTGAATTCTTGAATTCATGA
AATGGCCATTTGCACACATGGCCTCTTTCCTTCTTCCTTCTCATTTTGATGTACCTTACACACATTGTATGTCCTTCTTT
GGTGACCTTCAAGCTCCTCTAATGCTTCCCTTTTCATGAACATTGCTTGTAGGCCTTGGAGATCCTTTGCTTGACTCCGT
GTGAATGGTCTTGAGGGGTATATGTCACTCATGTTAGTGCCATCCATGCTGCCCATGTTATCATCCTCCCCTTCTTGAAA
ATGATTCGTCCTCGAATCCAAAGGATCACCTATAACACAAGGAGATAAATCACTAACATTGAAAACATTATGAACATTAT
ACTCACTTGGTAGGTCAATCATGTAAGCATTGTCATTGATTCTCTTGAGTACTTTGAAGGGTCCATCCCCTCTTGGGCTT
AGCTTCCCTTTTCGTACTTGTGGAAACCTCTCCTTTCGGAAATGCACCCACACCCAATCATCTGGATTGAAGATCACTTC
CTTTCTCCCTCGATTCTTTCAAATGGCCACCTTTGAATTGTTCTTTTCAATGGCCTCTTTGACCTTGGCATGAATGTTCA
TCATCTCCTCTGCCCTTTTCTTGGCAGCTAAGCTCACAACAACATTGCTAGACAAAGGAATCATGGTTAATGGAAACAAA
GGTTTAAAACCATAACATGCCTCAAATAGAGACATTCCAATAGAGGATTGGAAAGACCGATTATATGCAAATTCAATCAA
GGGTAAACGGTCTTCCCAAGTAGTTGGGGTTCCTCTAATCATGCATCGAAGCATGCTTCAAAGAGTCTGGTTGACTACTT
CGATTTGTCCATCCGTTTGAGGATGGCAAGAAGTAGAGAACATAAGTTTGGTACCAAGTGTACCCCATAGACTCTTCCAA
AAATGACTAAGAAACTTGGAGTCCCTATCACTAACAATGGTTTGAGGGACTCCATGCAATTTAAGCACATTGATAACAAA
CAAAGATGCTACATTGGATGCATCATCACATTTATGGCATGGAATAAAATGAGCCATTCTAGAAAATCTATCCACTACCA
CAAATATACTATCATGTCCTCTTTTAGTCCTAGGAAGTCCCAACACAAAGTCCATAGAAATATCCATTCACGGACCATTT
GGAGTAGGAAGAGGAGTATACTTACCTTGTGGCCTAGTCGTGGATTTGGCTTGCTTGCATTCTAGACATTGTCCACAAAT
CCTCTCCACATCATGCTTCATCTTGGGCCAAAAGAACTGCTCCTTAAGAATATCTCAAGTGTTTTTGGTACCCCAAAGTG
TCCCATCAAACCACCACTATGAGCTTCCTTGACAAATAACTCTCTCCATGAGCTCATGGGCACACATGCTCGGCCATCTT
TGAACAAGAAACCATCAACCAATTGGTACCTATCAACTCGCTTCCCTTGACTAAGATTATCAAAGGTATCTTTGAAGTCG
GAATCCATAGAATAGAATCCCTTTAAGCTTTCAAACCCCATCATTCTAGAAACCAAGGTATTGACCAATACAAACCTTCT
TGATAGAGCATCCGCTACCACATTCTCCTTGCCTTGCTTGTAGTTGATCACATATGGAAAGGTTTCCATGAATTCAACCC
ACTTAGCATGTCGCTGGTTCAACTTGGATTGCCCCTTGAGATGCTTCAAGGACTCATGATCGGTCCTTATCACGAACTCT
TTGTGCCACAAGTAGTGTTGCCAATGAGCCAACACTCGCACAAGTGCATACAATTCCTTGTCATAAGTTGAGTACTTGAG
TGTATCTCCCTTTAACTTTTCACTAAAGAAAGCTAATGGTTTTCCTTCTTGCATCAACACACCACCTATACCAACACCTG
AAGCATCACATTCAATTTCAAAGGCCTTGTCAAAGTTGGGTAGTTGGAGCAAGGGTGCAGAACTCAACATCAATTTCAAG
GCTTGAAAAGACTTCTCCTGCTCCTCACCCCATACGAAAGGTACAGCTTTCTTGATCAGTTCGGTCAAAGGAGCAGCAAT
TGAACTAAAGCCCTTCACAAATCGTCTATAAAAACTTGCTAACCCATGAAAACTTCTTAACTCAGTTGCACTGGTTGGGG
TCGGCCAAGTCTTGATGGACTCCACCTTCTCGTCATCGACCTCAATCCCATTTTCACTAACCACAAAACCCAAAAATACA
ACTTTATCAACACAAAATGAACATTTCATGAATTTAGCAAAGAGACGCTCTCGTAGTAGGACATCAAACACTTGTTTCAA
ATGGGATACATGTTCCTCCATTGTCTTACTATACACAAGTATGTCATCAAAATACACCACAACAAACTTGTTGATGAAAG
GTTTGAGAACATGGTTCATCAATCTCATGAAAGTGCTTGGGGCATTCGTCAACCCAAATGGCATCACAAGCCATTCATAC
AGCCCAAACTTTGTCTTGAAGGCCGTCTTCCACTCATCACCCGGTTTCATACGAATTTGATGATACCCACTTCGAAGGTC
AATCTTGGAGAAAATAATAGAACCACATAGCTCATCAAGCATATCATCAAGTCGAGGAATGGGATGCCGATACTTCACTG
TGATCTTATTTACGGCTCTACAATCAATACAAATTCTCCAAGTGCCATCCTTTTTGGGAACAAGAATTACCCGAATGGCA
CAAGGACTTAGGCTTTCTTTGATCAATCCCTTCTCAAGAAGCTCTTCCACTTGCCTTGATAGCTCTTTCGTTTCTGCCGG
GTTACTCCTATAAGCTGGACGATTGGGGATTTGTGAACCCGGTATAAAATCTATTTGGTGCTCGATTTCCCTCAAGGGTG
GTAATCCAGCGGGCATCTCATCTGGAAATAGCTCATCATAGCCCTGCAAAAGATAAAAAATACTACTAGGCATAGTGCTA
GAATCTTGGTTAGCATGTAACAAAAGGGTGGTGTTGACAAGGCACACTAGAAAGCATTCCTCATCCACACCCTTTAAACA
CTTGCTTGGCTTTGCTATCATGCACATGTTCTTATTATTTTTAACCAAGGCACTCCCCTCCTTTGGAACGATGGTGAAAC
TTTCACCGTCACCTTTTGCCGCCTTGTCTTTTATTCTCTCCCGAAGCTCTTTCATAGCCCGATAGTCCTCACTCACTTGA
TATGGAGTGAGAGGTGCAAGCACATACTTTTTACCATCAATCACAAAAGTGTATTTGTTGGATCTCCCTTGGTGCACAAC
ATCTCTATCAAATTGCCAAGGTCTCCCCAACAGTAGGTGACATGCCAACATGGGAACCACATCACAAACCAATTCTTCAT
TGTACTTTCCCACACTAAACAAAATACTTGCTTGTTTGAGGACCTTCATCTCTCCACTCTCATTGAGCCATTGTAGCTTA
TAAGGATTGGGATGCTTGATGGTTTGTATTTTCATACGCTCCACCAAGGAACTACTCACCACATTGGTGCAACTCCCACC
AAGTAGGTAACTCGTAGTCATGATGGCTCTCCCTTTCCCTCCTCTTGGACTCCCACCAAGTTGATGCGTACCCCTCAAAT
TGCGTGAGAGCATACTTCGCCTTCAAAGTTTTTGAGATATTATTTGTGAGAAAAATTCTCTCACTTTGAATTTTCCATTC
CAAGAACTCATCGGGGTCACTACTTCCTTTGAACCTTGGAAGTGTGACCTTGATAGTGTTCAAGCCCCTATCTTGATGAT
CATTCCTCCCCCTAAACCTATTTCCTCTATTTACCATCCTATCGCCTCTATATCCCATCCTATCTCCTCTATATCCCATC
CTATCTCCTCTATTTACATATTCTTGATCTCCCATGCCTTGGTCCCACACCAAGTCTCGAGGTCGTACTCCTCCCCTTTG
TACTCCATTTCCATCCCTACCCCCATGCTCCCAAATCTCATAATTATTGAACTCCTCATGAATTTCATCATAGAGAGGAT
TTTGGTATTGGTAGTCTTGGTAGGGCATTTGTGGTGCATTTTGTGGATGTGATGTGTAGGGTTCATAAAAAGATGCATTT
GAAGCATTTCGAAATGGTGTTTGGTATTGGACTTGGTTTGCCACAAAAGGAAGATTTTCCTGTGGCGGGTGATAGGGTTG
TGGATTTGGATGTGGCGTAGGCTGTCTTAGGTGGTTTGGAGGGTTGGGAGTTTGGAAAGTAGGGCGTTGGTAGTTTCGGG
TTTGGCTTTGTGGTGGAGAACATAGATTATGAGCTTGTCCCGAAGCAAGGGTGGTGGAATGCACCGATGCCCTCCTTATC
TCATCATATTCGGGTTGAATTGCTTTCCTTCTATTCTCATTTTCCACCCATACCAACCTTTTCTCCATACCTCCCATTCT
TCCATTCATTTCCGCTACTTGCTTCGAAAGCTTGATGCAAATAAATGAATTTTTGTTCTACATCTCCGAGCTATATATCC
CCGTTTAATTCTGGTCATTGAATAAATGAAACTTTGACGAATAACTAATTGATTGCCTTTCTTTCAGTTATTCTCCCCCC
ACCCCACCCCTCCAAGTCTATTAATAACAAAACGAATTTTTCCAATGTATAAAATCAAAACTCCAATGGCTTTGGCTACT
CTAACCTTCCCGACCACAATTTTTTTTTTTTAGGTATTACACTGCAAAATAAGAAAGAACTAAGAAATTGTATTTTCCTA
GGTATCAAAAATATAGTAAATAAAAGAAATAAAAAAAAGAAATAGTGGGTTCCTTCGTTTCTATGGTTACTTCTTAAACG
GTGAGGTCTTCTCTATACACCGGAGCCTTTACTTTATACTTTCATTTACTATTTAATCAACTAATTGATGTTATTGGGAA
CTTGTATACTTCACACGCTTTGGCTCAACCCATGAATTATCCAGTAATAGGTCTCTCACAATCAGATCTACCTATACAGT
AACGGTATTTAATTATGAAAGTTTGCTGGGTAGCTGACCCTCTTAGTCCGTTTAAATAAGATTTCCTCTGCTTAATGGAT
AACCATTTGTTACCAATGGAGAATTTCTTATCATCTTAAATTTAGGAGATTGGATTTACACCAACGGAAACCATGAACTT
CATACACAATAGAGGGATATGGTAGAGTTTTTTTTTTAATAATGGATGGAGTTCCTTTTTCCATCCTATCCCATTCACCG
GTACTGATCATTGATACTGTAAAAGTAGATTTCTTGCTTTTGTGCCAGCTCATGATCTAAATGATTCGCACATACACCCT
AATACATGTTCCTCGACACTGAGGGCACCCCCAAAGATCGGGGGATTTCGTGACATTTCTGATTGGCTGTCTTGTATTTC
TAATAAGTTGTTTAATAGTTGGTATGTTGAATCGTATACATAATATGATGGGTTGGTTTAGATTGATCCTAACCGAATGA
TGGTGAATTACTTCTATTTAATAGAATATTCAATTCGAAAATAAAATCTCAAATCATAGATTTGCGCGAAATCCATGTTA
TTTTCCTTGAACCGCTACAAAATCAACAATTCCATAAGCTTGGGCTTCTGTTGCTGACATAAAAATATCTCTTTCCATAT
CTTTGTGTACAACCCAGAAGGGTTTGCCCGTTCTTTTTGCATTTTACCCTTGTGAGGGTTTCACGCAGTTTCATCAGTTC
TACCGCTTCCATGACAAATTCACCTACTTGTGCCATATAAAAAGCACTATAAGGTTCATGTATCATTACCCTAATGATAT
AACAAAATAAAAGCTTCCACTATCTCGCATGATAAAGCAAAGAGAAAAGAAAATTAAAGAATAGAAAAAAGATAGAATTG
AACAACCGTACAGGCATCTTTTGTGCATACGGCTCTACAAGAAAATTGACCCCCCTCCTTTCTATTGAAGAAAGAGAAAA
TAGAATCTATCAGACTCAGATGAGTAAATAATCAAATTGCCATCCTTCCTTTTGGAGGATGCTACCGCATCGATAATCCC
CCGCTATTATCGACTTAGATAGCGGGGGATTATGAGTTCACAAGATATCGTGATATACTTCACATGTTTCTAGCCTCTGC
CTCATTCAAGAATTGTTTTTGAGCCAATACGCAGGAATCAATAGAAAAGGCAAATCCCTTATGATACACCAGATCTGGCT
CGGTTATTGATAGAGTGAATAGATCTGCCATTTCTTAAAATCTCTCTTCTGTGCAAAATCGTAGTGTAACGTGTATCCTC
CCCTGTTCCGGTCATGGAATAGATGAAATAAATCAAAAAATGGATTTTTGTTCAAGAATGAAATCTTATTGGAACTGTCC
ATATCTGATTCATCCTTCGAAACCATATCACATCACGGATCTGATGAAATAGGATGAATTGAGACGGTATTTTGTAAATA
CATAATTATCTTGAATATATTAACCATTTCTTTCTTTTTTCTGATCGCCTAGAAGGGACAAAAGAAAGATCTTGTTGTTT
CTTCAACAATTTCTGATCTCTAGTGGACCTCTAGTAGGATTCGAACCCAGATGAAGTTTTGACCATCCATCAGAGAAAAA
ACAACGAACGGATCTTGTAGAATTCCTAAGAAATTCTTCGATTTCTTCCGGAAACAGATGATTAATCATCTACTTCTCAC
GTTCCGTGAATAGTTGGGACATTGAGGAATATCCAGAAAGGCATTTCGAGAATCGGCGTGATTCTATCTCTTTTCGTTCC
GTTTGAAGAAAGGAAGAATCCCAAAGAATCGATCTTTCTTTTCGTTGTTGAATCTCTCTTTGATTAATCAATGTGTGATA
TTCCGAATCCTCATTACTAATGGAATCCAAATGATCTCTGGATTGATCAGACGATCCTTTCAGTTGGCTAGAATCCGTTA
CTTGAACGAAACTAGATCTTGTGGAATCATATTGAATATTTGACGATCCATTCTGTACCTTACTAAAAAACCGATCCTTG
TTTACCAACCACACATTGTCTAACCAAATCCAATTCTCTCTCGATACGTTCCTCAAAAAATTAGATTCGGGCGGATTCTT
CCCCCAACTAACGAAGAGATCTTGGAGGAATTGCCACATATGAAATTGAGCACAGTTTTGCAAAGAAATAGCCCACTTGT
TTTTCGAGAAGAGATGGGAAACATGCTCAATATCATTTGATAGAATAGTTGACCCAGCCCCTTGTTTTTTGAAGTAACCC
TCCACTTCAATTGGTATTTTTTTGATGAAAAGCAGACATGAAATAAGAAATCCAGTGTTTCACTAAGATTTCGAATAGCG
ATCCCGAATTCAAGTTGATTCTACTTCGACTCTTCCTCAGAGAAAGACGATCAAACTATTCCCAATCATGGTCCTTGCGG
ATCGGATCATCCATATAATATACAAAAAGAAACTCCAGATATTTGAGATCTTTCTCTTTGAATAAGATCTCAATTCCAGC
GATGGTTCATTAGATATCTTACAACTAGAATCGCTCTTTTTTCCGATCCAGTTCCTCCACCAACGCGAACCCCAGTTAGA
TTCAGGCATGCTACACTTTTTAGTTATTGGGAGAACCCAAGTACTCTCTTTCGGATTTAGGAAAAACTCTTAGATATCCT
TTTTCCTTTGGGAAGATACAAGAGCGAAACAATCAACCTATTGATATTGGAAGACCCAATGGATTCTTCCAATGTATCAT
TTCTTGGTCCAATGGAATTCATAGGTATAGGAAGAAGCCCTATCAAATAGAGATTTTTTCTTTCGAGCATATTTCGATTA
TTAATACAATATATAAGGACCGCTACTACAAAGAGTATTACACCCTTGATCGTGAAATATCGATTGCTTGTTGAACCCTG
TGAATTGCATGAAAGTAGGATACTCCAAATTTGGGGGTCAAAGAGTTTTAGAAAACGTTCTTGGTGGAAAAAAATGTGAA
TGAAGGATCCCACTGAATTGAATTGGGTACATGAATCTAAGAAATGGTGAGAATTCTTGATCTCTCTCAATACAAAAATC
CAGGATTTGAATTGATGTCCTCTCATCGATTCCTCCTAAATTGCATTGATTTATCCTAAAGATTTCATTTCAATTGGAAT
TTGGTTATTCACCATGTACGAGGATCCCCGCTAAGCATCCATGGCTGAATGGTTAAAGCGCCCAACTCATAATTGGCGAA
TTCGTAGGTTCTATTCCCTACTGGATGCACGCCAATGGGACCCTCCAATAAGTCTATTGGAATTGGCTCTGTATCAGTGG
AATCTCATCATCTATCATAACGAATTGATGTGGTATATTCATATCATAATATATGAACAGTAAGAACTAGCATTCTTCTT
GAGACTATAACTCATAGGGAAGAAAATAGATTTATGGATGAAATCAAATATGCAGTATTTACAGACAAAAGTATTCGATT
ATTGGGGAAAAATCAATATACTTCTAATGTCGAATCAGGATCAACTAGGAAAGAAATAAAGCATTGGGTCGAACTCTTCT
TTGGTGTCAAGGTAATAGCTATGAATAGTCATCGACTTCCGAGAAAGAGTAGAAGAATGGGACCTATTATGGGACATACA
ATGCATTACAGACGTATGATCATTACGCTTCAACCGGGTTATTCTATTCTACCTCTTAGAAAGAAAAGAACTTAAATACA
AATTCTTAATAGCATGGCAATACATTTATACAAAACTTCTACACTGAGCATACGCAATGGAACCATAGACAGTCAAGTGA
AATCCAATCCACGAAATAATTTGATCTATGGACAGCGTCATTGTGGTAAAGGTCGTAATGCTAGAGGAATCATTACCGCA
AGGCATAGAGGGGGAGGTCATAAGCGTCTATATCGTAAAATTGATTTTCGACAGAATGAAAAAGACATATATGGTAGAAT
CGTAACCATAGAATACGACCCTAATTGAAATGCATACATTTGTCTCATACACTATGGGGATAGAAGAGATATATTTTACA
TCCAAGAGGGGCTATAATTGGAGATACCCTTGTTTCTGGTACAGAAGTTCCTATAAGAATGGGAAATGCCCTACCTTTGA
GTGTAGTTTGAACTATTGATTTACATAATTGGAAATAACCAATTAGGTTTACGATGAAACCTAGAAATCGATCACTGATC
CAATTTGAGTACCTCTGCAGGATAGACCTCAATAGAAAACTGAAGAGTAACTGCAGCAAGTGATTGAGTTCAGTAGTTCC
TTATATAAAATTATTGACTCTAGAGATATAGTAATATGGAGAAGACAAAATTGTTTCAAGCACCGACAGAATCGGAAGCG
CCCCTTCTTTCAAAGAAAGGGGGACGGGTTATTCACATTTCATTTGATCGTCAGAGGCAAATTGAAAGTTAAGCAGTGGG
AATTCTAAAGATTTCCTAGGGAAAAATAGAGATGTCTCCTACGTTACCCATAATATGTGGAAGTATCAACGTAATTTCAT
AGTCATTCGGTCTGAATGCTACATGAAGAACATAAGCCAGATGACGGAACGGGAAGACCCAGGATGTAGCAGATCATAAC
ATGAGTGATTCGACAGATTTGGATTCATATATATATCCACCCATGTGGTACTTCATTCTACTATATATATAAGATCCATA
TGTATAGATATCATCATCTACATCCAGAAAGCCGTATGCTTTGGAAGAAGCTTGTACAGTTTGGGAAGGGGTTTTGATTG
ATCAAAAGAAGAATCTACTTCAACCAATATGCCCTTAGGCACGGCCATACATAACATAGAAATCACACTTGGAAAGGGTG
GACAATTAGCTAGAGTAGCGGGTGCTGTAGCGAAACTGATTGTAAAAGAGGGGAAATCGGCCACATTAAATTTACCTTCT
GGGGAGGTTCGTTTGATATCCAAAAACTGCTCAACAACAGTCGGACAAATGGGGAATGTTGGGGTGAACCATAAAAGTTT
GGGTTGAGCCGGATCTAAGTGTTGGCTAGGTAAGCGTACTGTAGTAAGAGGAGTAGTTATGAACCCTGTAGACCATCCCC
ATGGGGGTGGTGAAGGGAGAGCCCCAATTGGTAGAAAAAAACCCACAACCCCTTGGGGTTATCCTGCACTTTGAAAAAGA
AGTAGAAAAAGGAATAAATATAGTGATAATTTGATTCTTCGTTGCCGTAGTAAATAGGAGAGAAAATAGAATTTAATTCT
TCATTTTTACAAAAACTTTACAAAAAAAAAATAGGAGTAAGCTTGTGACACGTTCACTAAAAAAAAATCCCTTTGTAGCC
AATCATTTATTAAAAAAATTTGATAAGCTTAACACAAAAGCAGAAAAAGAAATAATAGTAACTTAGTCCCGGGCATCTAC
TATTATACCCACAATGATTGGTCATACTATTGCTATCTATAATGGAAAAAAGCATTTGCCTATTTATATAACGTATAGTA
TGGTAGGCCACAAATTGGGAGAATTTGCACCTACATTAAATTTTAGAGGACATGCAAAAAGCGATAATAGATCTCATCGT
TAATATTAATAAAAAAAATATAGATGCTTATGATTCAGTAGTAGGAGACAAACCTTATGCTGAAGAAGGAAAAAACAAAA
GTATATGCTTTAGGTGAACATATATCTATGTCTGCTGACAAAGCACGAAGAGTAATTGATCAAATTTGTGGACGTTCCTA
TGAGGAATCACTTATGATACTAGAACTCATGCCCTACCGAGCATGTCATCCCATTTTGAAATTGGTTTATTCTGCAGTAG
CAAATGCTAGTTACAATATGGGTTCCAACGAAACCAATTTAGTCATTAGTAAAGCCGAAGTCAATGAAGGTACTATTGTG
AAGAAATTGAAACCTCGAGCTCGAGGACGTAGTTTTTCAGAAAAAAATTGACCTGTCATAAAACTATTGTATGTCTTCGT
TAAAAAAAACGAGATGGAAAGTAGAACGCACAATCCAAACACTTGAGGATATGTTTCGAGCTTGTGTCTTAGACTTCAAA
GGTAGCTGGGATGATCATTTGCCACTTATTGAGTTTTTCTACAATAATAGTTATCATTCTAGTATCAAAATGGCACCTTA
TGAAGCTTTATATGGAAGGAAATGCAGATCACCAATTGGCTGGTTTGAAGTAGGCAAAACTGCTTTATTTGGACCAGACC
TTGTTCTTCAAGCTATGGAAAAAGTTAAGGTGATACAACAACGACTAGCAACAGCTCAAAGCCGACACAAATCATATGCA
GATGTTAGAAGAAGAGGATTAGAGTTTTCTATAGGAGATTGGGTGTTCTTGAAAGTATCGCCAATGAAAGGGGTAGGGAG
ATTTGGTAAAAAGGGAAAGTTGAGTCCACGCTACATAGCGCCATATAAGATTATTCGAAGAGTTGGCAAAGTTGCATATG
AGTTAGAGCTACCTCAGGAACTTTCAGCAGTTCATCCGCTGTTTCATGTCTCAATGCTTCGGAAGTGCGTAGGTGACCCA
TCTTATANNNNNNNNNNNNNNNNNNNNNNNNNNNNNNNNNNNNNNNNNNNNNNNNNNNNNNNNNNNNNNNNNNNNNNNNN
NNNNNNNNNNNNNNNNNNNNNNNNNNNNNNNNNNNNNNNNNNNNNNNNNNNNNNNNNNNNNNNNNNNNNNNNNNNNNNNN
NNNNNNNNNNNNNNNNNNNNNNNNNAAGTCCAAGGTGCAGAATGGGGGCATTAATAGGTACGTATGAAAGGGTATTTATT
ATGTGGTTAACAGTTGATTTAAACTAAGGTTTGAACTTATTTAAGCTATCTGATTATGCTAGCATTCGAGGACGAATGTT
CCTAAGGGGGGGAGGATGTAACACCCCATATTTTACATGTACAAGTTCTACACATATGGAACTTGATTTAGCTTGGTGGT
ATAAGTAATGAACTTGATTTCCTAGATGAATGGTGACAATAAAGAAGCTATACGGGTAACTCCCGTACATTGCAATATTG
CACGATCGAGTGAACGTTAAATTTTAGAAGTATTTAAATTCTGGATCGAAGGGCTATATGTAAGTCTAAAAGTTAAGGTG
ATCAAGTGTATATAAGTTTTGAGTTAAACTAAGGAGATTACGCTCGGAAAACGAATAAAAGAATTGAGGTGCTTGTTGGA
CTTTATAAAGCCAGCAGGTGTCACCTCCTTGCTTAGCTCAAATGGGCTAGGTAGATGGGGAAGATTAGTTCATGCATTAG
TGGGCTCACTTGAGGCCCAAATTAAATAAAAAGGAAAAGGGAATGGAGATGAGGCCTCACACCAATCTGTCCAAGTCCAA
CTACTTGTGCCCAATAAAGACTAAGGCCCAAATTAAGGGTATAATTCTAGCCCATGACTTAATATTAGAAAGGGGAAAGA
TTGCAGCCCAAGATGAGTACATAAAGGGCCCATTTTGTGTATATATAATTCCAAGCAGATGCATCACCTACTTGGACCAC
TTTGACAAATTAGTGGTTGATATTAAAACTTAAGAGGTGGGGAAAAATAAGACCTTTATAATCCCCAAGTTGCTGGCCAT
TTCCTCACTTTTAAGAATAGATAAAAAAAAATCAGATTTCTCTCTAAGCTTCTTTTCTCTCTTTCAAAGCATAGCAGAAA
CCACAAGTTCCTAGGGTTCCTGGATAAACCCAAGCAAGGCAAGGTAAGATAAGTGAAATTACTAATGGATTTTGCCTAGT
TCTCTCATGGAATGCTAGATAAACATGTTATTAGTTAATAACAAGTAGAGGACTGAATCTGTCATAAGTTTAATTGCTCA
CTTTCCTTTGTTATTGAGAGGCTTTTCTCTTTTTCTTTGGCCTATGTGAAGGGAAGCTCAAGTTATTGAAGAGTTAAAGT
TAAAAGAAAATGAGTTATAAGAATTAACGTAAAGTGACTGCCCTATCTTTGTCTTCCTTTAACACAAGCCTAAGTATGAT
ATTTTAAGTATACTGTTGATAAGAACTCATGGAATTATGATGGGAAACTATGGTTTCACGTCCTCTATTGTATGTTGGAT
TGTTAGGACTGTTTTGGGACAAATTGATGTGTAAACATATTGGGGACAGCTTGGTTGATATCTGGAGAGGGGGTATATTG
TTGATATTGAAATATAGCTGTGTAGTGTACAAATGCAATAAAAGAAGGCTGGGTTGAAAGAACACCCTTAGTTTGGTAAT
TGCGGGTTTGCTTCCCGAGCATTATTGTTGAGTGAGACTGGACTGCCTAAGCATGTTTAGTAACTGTTAATACTAGTTTA
TCACCTACTCTATTGTAGATAAGTATTTGAAAAGAAAGGAAGGTACTTCAAGGTAACTACAAGGTGGTACAACAAGGTTT
GTAAGGCTTTTCGATTTCCTACTAATTGGCATGAAATCTAGACTCGTCCTCGACACATAGAGGCAGCCTACCAGCTCCAA
CACGACTTATGACCTTGTTCTCACTCTTTAACATGTCTGCACGTTCCAATACATGTTCATTGTCAAATCTGTACATACAT
TGAATACCCTACATGAGTTCTCCTTTTAACTAAATAAGGTCCATATATTATTTCAGCTTCTATGCATTTCACTAATTGTG
TAACTACTCTCTACGTTGCTGTTCTTGCATTATATGATTATTACACGTCACTTATTGACTACATAGTCCCACAACTCAAA
ATGCTATGACCACCAAAAGAATCATCTCAAATGTTAATGGAAAGATATTAAATGAATCTGCTTATTGATGGGTGGTATCC
CAGGGGTGGAAGAATCACCTAGCATGGGTCGATCCCAATATTACGGGTGGTATCCCAGGGGTTAAAGGAAAGCCTATCAT
GGGTCGATCCCGATTTATATGTCTACCATTGATCAGCTGGTCATTCGTATTGTATGATGTGCACAGAGTGTAAAGTAAAG
AATGATAAAGTAAAGAAAAGAATGTAAAGTACCTGATTCCATAATATGAGAAAAGGTGGTCTTGTATCCTTACATTGGTA
TATGATTTCATTTGAGTTCTTATTTCACATACAGTACTTTATGCCTTACATACTCAGTACATTCTCCCGTACTGACCTCT
CTCTCGGGGGACCTGCAATTCATGGTGCAGGTACAGGAGCTAGTAGATCTCCCTAGTAGGAGAACAGGACATCCAGCGGC
TATTGGTGAGCTCCAGGTTCATTCGGGGCTTTTCGAATCTATAGCATGTATTTTGGTATTGTATAGTAGCTAAGTGTAAA
GCGGGGCCTGTCCCGACCTTAACCCCATAATGTTTTATCATTTAGAGGCTTTGTAGACTATGTATAGTGAAGTGTGGTGT
GTCTCGTGTCTTAGACATCATGGTCCCAACGGCCAAGTCATGTGCTCTTTCCTTTGGCTTGTTAATACTGTCTACTTTCA
TGAAAACATGTTATCCACTATGGCAACACCTTTAAATGTTCATAGATAGAGCATGATTACAGGTTGGTTCTCCCGAGCCT
TCTCGACAACGGGTGCCGGTTCGCCTTAATGGGATTTTAGGTGTGACATTAGGCTTGAACTTGTTTGGGCTGGATAATCG
TGCTAACATTCGAGGACGAATGTTTTAAGGGGGGAAGGATGTAACAACCCGTATTATGCATATGCTTATTCTATTCTTGT
GATACTTGACATAGCCTTATAGTATAGGTGAGGGATCTTGTTTCTTATATGATTAGCGTTGGTTTAAACTAGCTCGAAAG
GTGATGCAGCCTTGCACGTTGCAGCATGTGTACTGCAAGTTATAACTCCAACGGAAGTATTTAAACTCGAGATGGGAAGG
TGGTAATTGAGCTTAAAGTTGAAAGTTAAGTGCTAAGTTAAAGAAAAAGAGATTAATAATTAGAGAATGGAATAAAATAG
GTAAGCTACTTGCTTGACTTAACTAAGCTAGTAGGTGACAAGTAGGTGCATTACCTACTTTGACTTATTGACCAGTCCAA
AGAACCAAGTAGGAGCATCACCTACTTGAGCTATATGGATCTAGTTAAAAAGGCCAAGGTTTATGGATCAGATTTGGGCC
TATGCTAATGGACCCACTTGAGGTCCAAACTATGTTAAATAAAACAAAATGAAATTAAATTCCAGCTGCCAAACCTGCCA
AGGCCAATATATTTAAGCCCAAGTGAAAGCTAGTAGGTGCATCACCAAGTTTGACCTTTTGAGCTGCTTGATATATATAA
GCAGGTGAACCACCTACTTGACCAATTAGTGGCTGAAAATGAAGCTTTCTAGTGGATATTCTTAAAGGTGAAGAAAGCTC
AATATAAAAATATATTGGCTGCTATTCTCACTCATTTTAACACACTATATTGAGGATTAGCTCCAGCTCTTTCTCTCTCT
TTTCTCTTAAGGATTAAACAACAGCCTTAAAGTTCTTCTAGGGTTCTTGAAGAAACCCTCATCCCTGCAAGACAAAGTAA
GTGAAAACACTTATAGATTTAGCTTAATTCTCCCATGGATGATTAGGAAAACATGTTATTCATGCTCAAGTATAGGTATA
AAGGCATAATATTTCCAGAAGCTACTGCTCACTTCCTTGGTTATTAAGATACTTTTCTCTCTTCTTTGGTTTAAGTGTGA
AGGGAAGTTGAAGTTCTAGAGGAATTCAAGTTATAAGGAGAAGTTACAGAAATTGAGGTAAGGTGACTGCTCCATTTTCT
TCCACCTTATGTATGAGTTTGAGTAAGGAATTATGGGTGTGCTATCATAAAGAACTAAAGGTGGTGGTGAGTTCAATAAT
TGGTTGTATGATAAAGAATACTTGAGGCTGTTTTATATGTATTGTTGTTGGTGCAGTTTGGTTAATCTTGGAAAATGATA
TATAATGTATGTATTGGGAAGAGAAGGAGGGTGTGGTGATACATATTGTTTTAAGGGTTGTATGGACTTATCCGTCAAAG
TTAGCTACTGTTTTACGAGGCTCACGGTGTGGTAGCTGCTAATTTAAATTTATCATGACTTATATTGTAGATTAAAACCT
GAAAGAAGAGGCTGAATCGTGATAGTTGTATTGATCAGAAGATAATGTATGTAAGGCTATTTGATTCAATATTCTTCGGC
ATGAAATCTAATACTTGAGATTAATATCAATAAGTGAATTTCCTAAGTTCTATTCCTAGTAAAGGAAACATAGGGGCAGC
GTATAATCTCCAAATAGCTAACAATATTTCTCCCCTCTCCTTAGTGTATAGAATTACTTCATTATATGTTTAGTACTCTA
TACTTGTGTATTTGTAAAAGCAAGTTTGGTGAATCAGTTGAAGTCAATTGTGTCATTTAAGCTCACTAGTAATGCACTGA
TGTTACATAGCTCCTTATGTCATTGTTAGTAGCCTTGAAATATTATTTTCATGTCTTCTAGTACTGGTCCGTAGTTCCAA
ATATAAAAAATGATTATGACCACCAAAATAACAATCTCAAAGATTCAAGAATATAAGTAAAGAAATCTGTATAATTAAGG
GTGGCAGTTCAGGGGCGAAAGCCTAGCATGGGCCGATCCCAATTGGTATAGAAGGGTAGCAGCTCAGGGGTGTAAGCCTA
GCATGGGCCGATCCCAATTTGTGTAATTATGAGGACCGCATCCCAGGGGTTAAAATGCCTAGCATGGGTCATCCTCTTTT
ACCACTGATCAACTGGTAATTCGTATCACATGCCTTATAAAGATCATAACACATAAAAAGGTAAAGACAAGAATGTAACA
TATATGATCCCACAAGAGTTAACAAAGGTGGTCTTCTCTTCTGATTTGTTTATGTACACATATATTGATACTTGGTTTCA
TTCAAACTCTTATTTTATATATGTTATTGCCTTACATATTCAGTATATTTTCTCGTACTGATGTCCCTCGCGGGGGACTC
TACATTTCATGCTGCAGGCATAGGTACTTCAGCTAGTAGACCTCCTCGGTAGGAGCACACGACACTCCGCTACTTTTGGT
GAGCTCCAGATTGATTCGAAGCTTTACTGAATCTTTGGTAGATTCATTTTGGGTATTGTATCATAGTTAAGAGTAAGGCG
GGGTCTATCCCGACCCACTCTAAGGTTTTCTTTCTTTTAGAGACTATGTAGACTTATGTTTATGGTTCAGTTGCGTCTTA
ACAAGTTGTGGCCTCAACGGCCAAGTCTTGTATATAAGTTTTGGGTCTACTTATGATGGTTCGTATCGCTGCATCCTATG
TCAACTTGTCACAAGATTGTCATAGTTATATGCATAGTAAGCACAGGTTACATGTTTCAACTTTGCCTTCATTACTAGCC
TGTGTTATATCACTCTCAATGCCTGGTGCCCTTTGAAGGTCGAAATAGAAAATAAATAGTGAAGCTTGAACGCACCATAA
AACATGAAATCTAATAACAAGTGAGGGTGCTCTGACTCCTTTCCCATGCAAGATAGCAAATAATAACAACTAGGATATGA
TCAATTTTTCCTCTCCCTTAACTGGATTATGACTGACAAATTACTGCAGGCATATATTAAATGAACCCTGTAGTAGCTCT
ATTCAAATTGATGGAAGTCAATACATGTGAATAATGCTCTACGTACATATTTGGCATGTGTCATTCAAGCTTCATTCTCA
CATGCTTCTTGTCTAACAAGTACCTTTTAATCAAAACATGTAGCTTCATGTACTCTAATCCCACTATGTACAACCTAACT
AATCAAAATTTAGGTCTAACCAATCAATTTTTCTTCTGTTAACCTTAACCCTTTGGTCACATACTAATCCTCTATAGCCA
AAATATAGATTTTATTAGGAACTACCATACATATATCATTTGCAGTAATTAACACACTTATCTCTAAGTTTCATAATCAT
GAAAAGAATATAAATGTTATTAGTACTGTAACACCCCGTATACTATGTGTATTAGTTCTATTTATTACACTTAAAAAATT
TCCTTGTGGTATAGTTATGGACTCGGTTTCCTATGCAACTAGTGACAATAGAATAGATTTAAAGTGAACTATATGTAGAT
TTTAATGTGACCCGATTAAGTTGAAGTCGATTGAAGTATTTAAGCTTGAGATCATAACTTGGTATTTGAGTCTAAAGGTT
AAAGAAACATAGTGTATATAAGTTTTAAGTTAAGTCAATGGTATTAAGGTCTAGAAATGGAATAAAATATTAAGGTGCTT
GCTTGACTTCATTAAGCTAGTAGATGACAAGTAGGTGCATCACCTACTTTGACTTATTGACCAGTACAAAGGACCAAGTA
GGTGCATCACCTACTCAGACTCTTTTGATCATGTTATTGGGCCAAGTACACTACACCTACTTGCATTAATATGGCCCAAG
TTGAATAGAAGAATAAGGGGAAAATGGATAGCCAAGGCCAAATCTTTCCGAGCCAACAAGAAATAATTTGAATTGAAATG
TAGCTGCATCACCTACTTAAATGTGTGGCCCAAATTAAAGACACATGTTTGGCTGCAAAAGAAGTACAATGTTCTTAAGT
CCAAAAAGGCCCAAGTGAAAAGTCCAAGTAGGTGGGTCACCTACTTGAAAAATTATGGCCCAAAATGAGTGAGAAAGTCA
GCCAAAGCAGGTCCCTTCAAAAGGGATTGATATTAGCTTTTTCCAACCATTTTTACTTTGCCAAAAATCTGATTTCTAGA
GCTTTCTCTCTTCTCTCTCTTAGCTTCATACAAAAGCCATTAAATACCATTAGGGTTCTTGAATATTAGGGAGTTCAAGC
CATTGGAAGGTATAATTTAAGACAAGTTAAGAAGGACAACCTTTACCTTGAAGAATCCAAGTCTTAGCAAGTGACAGTTC
TGTCCTGCAAGGTAAGCTACTGCAATTTTCTCCCTCATGTGCTTGATTTAATTAAGACACTTGGAATGTTAGTGAGTTGG
AAATTGTTGCTTTTACATGGTGTAATATTGGGGAGGATGTTCTGGTGATTAGTGCATCTTAGGACATCCATGGAGGGGAG
TCCTCTTTAACTTCAGTCATGAGCTTGTTTGAGCACCTTATAAGTAATGTTAACTCTTCAAGTGCTGGTGATCAAAAACC
ATGATTCATATTTCTTCTGTTACATAATTATGTTTAAGGATTGTTTTATGTATGTTCTGATAACGGATGTGACTGGATGT
GTGGGTAAGTTATGGAGAGGTTAAAGGACTTAAATATTGCAGGGAGGTTTGGGTAGGACCTGATACGAAGGTTGTACAGT
ATATAGACGCGATTTAAGGGAAAGGGAAGGAAAGAATAACATTGACTAGATAAATTGCATGCTTACTACGTGGTTATTAT
TTTGGTGAGATCAAGTAGCTCAAATTGATTGATTAGCTACTAATATAGTCTTACAACTTATTTTAGTGTAGATTAGTAAT
CTGAAGAGAAGGAGCTTAAGTCATACTTTTTGAATTGTATATAAAGGTATGTAAGGCTATTCGATTTCCTATTTCTTTGG
CATTAATCCAACACTTGCATTACAAAAGGTAAACTTTCTAAGTGTCCTTGGTAGTGACTGATCCATAGGTGCAGTTCCTA
CTCCCTAGAGCATTAAAGTGAGTACTCTAATATGAGTTTGTTACTAAATGTACGTGCCTACTCTACCAAGTATTAGCATG
CAAGGTTTAAACTTGTTTCACCGTCAAAGTACCCTTGGCACGTATTTCCCTTATATAAATCAAAATGATCCTAGATTACA
CATGGTACATATGTTTGTATGTTGGATATACAATCTGCCCATATCATGCCAACTAGCTTCAATTATCTATATATATGTCA
TCTTTGTCACATGTTCATATGTTCCCTTTATTGCTTATTACTGCCATTGTGTTAGACTATATTGTTACCTCACAAGATCC
CTACTTGCTATGTTGTACATTTTATATGTACTTATGTGGAATATGTATCCGTCCTTAAGTTGATTCTGCCCACATTCTCC
CTTGGTTCCACTTTCATGTATACCTTGTATTTGATATTAGTTAGTGAGTATCCGGCTACCATATAGAGTTCAAATCTCTT
GGCTGAATGTTAAATGTCTTCACTTGATATGTGCTTCAATTTGAGATGTCAAAATGCTTAACTGAGTCATATGCTCCTAA
GTATTACATGTGCATGTCACATTTGCTTCCCATGTCATTGTTATTATCGTAAGTCCATAACCATATGTCTTCTACTACTG
GTCCATAGTTCCAAATCTCAACAATGATTATGACCACCAAAACAACAATCTCAAAAGAGATAATGATCATCAAAAGAACA
ATCTCTAAAGAGTTATGATTATCCATAAAAACAATCTCGAAAGAGTTATGAACATCAAAACAACAATCTCAAAGATAAAG
AATTTAAGTGAAGCTATTTGTATAATTATGGGTAGCAGCCCAGGGGCAAATGCCTTTCATGGGTCGATCCCAATTGGTAT
AGAAGGGTGGCAGTTCAGGGGGCGAAAGACTAGCATAGGCCGCTCCCAATTGGTATAAGAGGGTGGCAGCTCAGCGGTGA
AAGCCTAGCATGGGCCGATCCCAATTTGTGGAATTATGAGGACAGCATTCAGGGGTTAAAATGCCTAGCATAGGTCATTC
TCTTCTACTGCTGATCAGCTGGTCATTTGTATCATATTTCTTATAAATATTATAATGCAAAGAACAGTAAAGAAAAGAAT
GTAACATACATGATCTACAAGTATAAGCAAAGGTGGCCTCTAATCCTTATTTATTGCTATTTGGTTTCACTTGAGTTCTC
ATTTTACATATGGTTGTATTATGCCTTACATATTCAGTACATTCTTTCGTACTGACATCCCTTATTAGGGATGCTGCATT
TCATGCTGCAGGTACGGGTACTCAACTAGTAGATCTCCCCAATAGAAGCACATGATACTCAACGGTTGTTGGTGAGCTCC
AGGTTGATTCGGGGCTTTGCCGAGTCTTTACTATGCGTATTTCATAGTGGTACAGTCATGGATTCCAGTAGATGCTTTAT
AGACATTGTAAAGCTATCATCTGTATTTATGTTTCACTTGTCTCATGTATCGGTTCAGCTAGTCAATATGTGTTGTTTAT
GAAACTTCTCATCAGTAAATCTATATGCATAGTAGTTTACTTTCTAATCACATGTCACTTGTAAATCATGTGTTCATATG
GTACTTGTCCGCCTTATCTAGGGTTGGGGTGTGACAAAAGTGGTATCACAGCAGTTCGTCCTAGGGTGTCTACAAAGCCA
TGTCTAGTAGAATCTTACTTATTATGAATGTGTTGCGCGCCATATTTATAATTAGGGGGCTGCTTGGACATTTAGGAATT
GTTACTATCCTTCAGAATCCTGATTGTGCAATAGAGCAAAGTTAAGAAGTCAATTTCCACTTGTACCTGATCATGTTATT
CATATTATGTTTACGTTGGTTAAGGTTAATGGTAGCTAAAATTTAAACATGCAACCTAAATAAAAGGATCTGAAGTTATC
AATATTTAGACTACATAGAGCTCATTTTATTCGACCATCCCACTTTACAAGGTATGTAAAGGCTTTTATGTTATATGCAT
TTTAAGTTGCATTTTTGCCATTTGTACCACATTGGTTCAATTGAGAAAGATATAGTATGGTTATCTATATACTTAAAAAT
TGTCACGTCTCAAATCCCATTAAGACGGACAGGCACCCGATGCCCTAAAGGCCCGTGAGAACCAACATGTAACTTGTGCT
TACTATGCATATAACTATGACAATCTTTTGACAAGTTCACATAGGATGCAGCGATACAAACCAACATAAAAACTTATATA
CAAGACTTGGCCGTTGAGGCCACAACTTGTTAAGACGCAACTGAACCATATACATAAGTCTACAAAGCCTCTAAAAGATA
AAAACCTTAGAGTAGGTTCGGACAGACCCCGCCTTACTCTTAACTATTATACAATACCAAAATGAATCTACCAAGGACTC
AGTAAAGCTCCGAATCAATCTGGAGCTCACCAAAAGTAGCTGAGTGTCGTGTGCTCCTACCGAGGAGGTCTACTAGCTGA
AGTACCTGTGCCTGTAGCATGAAATGCAGCGTCCCCCGCAAGGGATGTCAGTACGAGAAAATGTACCAAATATGTAAGGC
AATAACATATATAAAATAAGAGTTCGAATGAAACCAACTATCACTATATGTGCATAAATCAGAATAGAAGACCACATTTG
TTAACTCTTGTAGGATCATGTATGTTACATTCTTGTCTTTAACTTTTTGTGTGTTATCATCTTTATAAGGCATGTGATAC
GAATGACCAGCTGATCAGTGGTAGAAGAGGATGACCCATGCTAGGCATTTTAACCCCTGGGATGTGGTCCTCATAATTAC
ACAAATTGGGATCGGCTCATGCTAGGCTTTCACCCCTGAGTTGCCAACCCTCTATACCAATTGGGATCGACCCATCCTAG
GATTTCGCCCCTGAGCTGCCACCCTTAATTATACAAATAACTTCAATTAGATTCTTTAATCTTTAAGATTGTTGTTTTCG
TGGTCATAATCATTTTTTATATTTGAAACTACGGACCAGTAGTAGAAGACATGAAAATAATATTTCAAGGTAGTAACCAT
GACATAAGGAACTATGTACATCAACGCATTGCTTGTAAGCTTAACTGACACAGTTGACTTCAACTGACTAAGAGGAGGAT
TCACCAAACTTACTTTTGCAAATACCATTTCTATACCAGCACATAGGAGGATAATTACACAAATATAGAGTAGTGAACAT
ATAATGAAGTAATTCTATACACTAAGGAGAGGGGGAAATATTGTCAGCTATTTGGAGATCGTACGTTGCCACTATGTTTC
CTTTACTAGGAATAAAACTTAGGAAATTCACTTAATGATATTAATTGTAAGGATCAGATTCTATGCCGAAGAATTTTGAA
TTGAATTACCTTACATACCTTATTCTCTGACCAATATAACTATCACGATTCAGCCTGCCCTTTTAGGTGTTAATCTGTAA
GTCATGATAAACTAATATTAGCAGCTATCACACCTGAGCCTCGTAAAACAGTAATTAACTTTGACTGGTACTAAGCCCAT
ACAACCCTTAAAAAAATGTGCATCAGCACACCCTTCTTCTCTGCCCAATACACATTATATATCCTTTACCAAGATTACCC
AAGCTACATCAACAACAATACACATAAAACAGCCTCAAATATTCTTTATCATACAACCAATTATTGAACTCACCACCCCT
TGAGTGTTTTATGACAGCACACCCATAATTCCTCACTCAAATTGATACATAAGAAGGAAGAAAATGGAGTAGTCACCTTA
CCTCAATTTCTGCAACTTATCCTTATAACTTGAATTCCTCTAGACTTCAACTTCCCTTCCCTCAACTAAACATTTTAATC
TTTCTCATCGATTTGGAAGAGATGAGGATACTTCAATTTCATTGCTTCTTCCGCTTCCCATGTAACTTCTTCTACTTGTT
GGTTCTTCCATAATATTTTTACAGAAGCTACTTCTTTATTTCATAACTTCCTAGCTTGTCGATCCAGAATAGCAATGGGA
ACTTCTTCATAAGTGAGATCTCTCGTAACTTCTACATCTTCAGTAGGAGTAATACGAGATGGGTCACCTACGCATTTTTG
AAGCATTGAGACATGAAACACCGGATGAACGGTTGAAAGCCCTTGAAGTAACTCTAACTCATACGCAACTTGGCCAACTC
TTCGGATAACCTTATATGGCCCTATCAATAATCATAGAATAAGTCTTCCCTTTTATCCCACACCTAGTATGAAACAAATT
CTCTCTCTGCCCTTCATCAACACTACCCAAATTAATAGTCATAATTCTCCTAACCACCCCAATTATACCATCATTAGGCA
GTTCCAAATCATCTTCCTCACTTACACCTTCTCCCTCTTCTTCTTCCCCATCACTTTTTTCACTCTCATATTCTCCATTC
TCTCTAAGTAGGATGGTTCTTCTACTTGGACATTCATGCATCATATGCCCCCTTCCATGACATTTGTGACATTGAATAGA
ACTTGAAGGTTTAGAAGATTTAGGATTAAAGGTTTTACCTCCCTCCTCAACTTTACCTTTACCTCTATCATCTTGAGGTT
TGGAAGGAGCTTTCCCCTCTTGAGTTGACCATGGCTTCTTAGAGATAGTGTTTGGTCGACTTCTCCATTAGTTATTTTGT
CGCTTTTTCTCAATTTGTTTTTCAACTTTTACAGACAAATCTACTAACTCATCTAAAGTTACATATTGTTGTATCTCTAC
TACATTAGCTATTTCTGTATTTAAACCATTTAAAAATCTAGCTATTGTAGCCTCTTCTTCCTCCATGCAGTTAGCTTGGA
TCATAGCCATATTCATGCTTTTGAAGTANNNNNNNNNNNNNNNNNNNNNNNNNNNNNNNNNNNNNNNNNNNNNNNNNNNN
NNNNNNNNNNNNNNNNNNNNNNNNNNNNNNNNNNNNNNNNNNNNNNNNNNNNNNNNNNNNNNNNNNNNNNNNNNNNNNNN
NNNNNNNNNNNNNNNNNNNNNNNNNNNNNNNNNNNNNNNNNNNNNNNNNNNNNNNNNNNNNNNNNNNNNNNNNNNNNNNN
NNNNNNNNNNNNNNNNNNNNNNNNNNNNNNNNNNNNNNNNNNNNNNNNNNNNNNNNNNNNNNNNNNNNNNNNNNNNNNNN
NNNNNNNNNNNNNNNNNNNNNNNNNNNNNNNNNNNNNNNNNNNNNNNNNNNNNNNNNNNNNNNNNNNNNNNNNNNNNNNN
NNNNNNNNNNNNNNNNNNNNNNNNNNNNNNNNNNNNNNNNNNNNNNNNNNNNNNNNNNNNNNNNNNNNNNNNNNNNNNNN
NNNNNNNNNNNNNNNNNNNNNNNNNNNNNNNNNNNNNNNNNNNNNNNNNNNNNNNNNNNNNNNNNNNNNNNNNNNNNNNN
NNNNNNNNNNNNNNNNNNNNNNNNNNNNNNNNNNNNNNNNNNNNNNNNNNNNNNNNNNNNNNNNNNNNNNNNNNNNNNNN
NNNNNNNNNNNNNNNNNNNNNNNNNNNNNNNNNNNNNNNNNNNNNNNNNNNNNNNNNNNNNNNNNNNNNNNNNNNNNNNN
NNNNNNNNNNNNNNNNNNNNNNNNNNNNNNNNNNNNNNNNNNNNNNNNNNNNNNNNNNNNNNNNNNNNNNNNNNNNNNNN
NNNNNNNNNNNNNNNNNNNNNNNNNNNNNNNNNNNNNNNNNNNNNNNNNNNNNNNNNNNNNNNNNNNNNNNNNNNNNNNN
NNNNNNNNNNNNNNNNNNNNNNNNNNNNNNNNNNNNNNNNNNNNNNNNNNNNNNNNNNNNNNNNNNNNNNNNNNNNNNNN
NNNNNNNNNNNNNNNNNNNNNNNNNNNNNNNNNNNNNNNNNNNNNNNNNNNNNNNNNNNNNNNNNNNNNNNNNNNNNNNN
NNNNNNNNNNNNNNNNNNNNNNNNNNNNNNNNNNNNNNNNNNNNNNNNNNNNNNNNNNNNNNNNNNNNNNNNNNNNNNNN
NNNNNNNNNNNNNNNNNNNNNNNNNNNNNNNNNNNNNNNNNNNNNNNNNNNNNNNNNNNNNNNNNNNNNNNNNNNNNNNN
NNNNNNNNNNNNNNNNNNNNNNNNNNNNNNNNNNNNNNNNNNNNNNNNNNNNNNNNNNNNNNNNNNNNNNNNNNNNNNNN
NNNNNNNNNNNNNNNNNNNNNNNNNNNNNNNNNNNNNNNNNNNNNNNNNNNNNNNNNNNNNNNNNNNNNNNNNNNNNNNN
NNNNNNNNNNNNNNNNNNNNNNNNNNNNNNNNNNNNNNNNNNNNNNNNNNNNNNNNNNNNNNNNNNNNNNNNNNNNNNNN
NNNNNNNNNNNNNNNNNNNNNNNNNNNNNNNNNNNNNNNNNNNNNNNNNNNNNNNNNNNNNNNNNNNNNNNNNNNNNNNN
NNNNNNNNNNNNNNNNNNNNNNNNNNNNNNNNNNNNNNNNNNNNNNNNNNNNNNNNNNNNNNNNNNNNNNNNNNNNNNNN
NNNNNNNNNNNNNNNNNNNNNNNNNNNNNNNNNNNNNNNNNNNNNNNNNNNNNNNNNNNNNNNNNNNNNNNNNNNNNNNN
NNNNNNNNNNNNNNNNCCATAAATCTATACGTTGTTACTTGGATCTTTTCAAGGCCTTAGAACATCTAATCCTTGGAAAT
TCGTGGATCTTTCCTTCGAATTTCCCATATCTTTAGTTAGTTTTTTTGTTTCTTTTCTTTGTGCTTCCGCATTCTAATAT
TCAATTCTCTATTTGTGATATCCATTAACCTTGCTGTTATCAATTAGTTTCTACATACTAATTATTGTCTTTAGTTACTC
ATAAAGCGGTCAAGATCCGAATCTATCGTTTTGATTCGTTTTCTCAAGTAAAGGCGTTAGATTTCTTCCATAAATCTATA
CGTTGTTACTTGGATCTTTTCAAGGCCTTAGAACATCTAATCCTTGGAAATTCGTGGATCTTTCCTTCGAATTTCCCATA
TCTTTAGTTAGTTTTTTTGTTTCTTTTCTTTCTGCTTCCGCAATCTAATATTCAATTCTCTATTTGTGATATCCCTTAAC
CTTGCTATTATCAATGATGGATTAAATCGCTTCCTCATTACCCTCTTCATCTCTGCCCACGTAGCAATAGGTGGTAGCTC
CTCTTGCAATCTGTCTCTAGCAAGCTTTTTCCACCAAGAAGCAGCATAATCAGAAAACTCAACAACAGCAAGTTTAACTT
TCTTACCCTCAGAGTAGTTATGACAATCAAAGATGGCTTCAACTCGTCTCTCCCAATCAAGGTACAAGTCTAGATCCCTT
GTCCCCTTGAAAGATGGCATCTTCATCTTTATACTGTTTATATTATCATCTTCTACTCTACCTCTTTGTCCCCTCCTATC
TCTTCTTTCTACATTAAATTCAACATCAAAATCATCATTATCATATTCAGGATTTACAAAAGGGATATGGGGTACATTCC
TTCTAACTTGGGGTCTAACATTATTTGGGGGTACAACATTATTCTCCCTCCTAATTGCAGCTATGGTGTCGTTCTGCTCG
ATAATCATATCCCTCATCTCTTGAAATTGAAGGGTCCATCTCTCAAATTGTTGGTGCATAGCTTGAAGGGTGAAGTCGTT
CCTTCCTTTGACCTCGGCTTCTAAACGAGCCCTTTCCTCATCACCACCTGAAATAGACATCTAAAAATAAATAAATAAAT
GATCAAATATCACACTTTTAAAATGGCTTTTACCCTCTTTTAAACTCAACCACACTTGCCTTTTTCCACTAAAAATAACC
TTTGAACGAGAATACTTTGTAGATTTATAATTAAACCAAAACGTGTATCAAGTTCGTAGTAATAAAGTATGGAATCTTGG
GGTACAAAAAGAAAGTAAAGAACTATTCCTAGAACAAGTAGGATTTAGTTGAAACAAAACACGAATAAAAAGGAACTTAT
TTTAGAATTATAAGAACAAGAAAGAAAAAAAATTTCCTCTAATTCTTAAAAATCTAGAATTCCCTCTTCTTGATACCTTC
TTGCTTGGAAATAAATTAATGCAAAACTTGGAGAGCAAGTAGTAAGATTTCTTAAATAGCAAGTAATAAGCTTTCTTGGG
TATCAAGTAATCAAATTTCTTGGAGGACAAATAATTAGATTTCTTAGAGAGCAAGTTATAACTTTTTTATTTCTATTTTT
TGTTCACGCGACTGTAAAAATATTATTTTTTTTTCACGCCGCTACTGTTCACGCTACAGTTTTTTTGTTTTTTATTTTTT
TGCTCTAATATAAGAAGAAATCCCAAGATTTATCAAGAACGGAATCTTGATAAAACCGCTCTGATACCACTTGATAACAG
CAAGGTTAAGGGATATCACAAATAGAGAATTGAATATTAGAATGCGGAAGCACAAACAAAAAAAACAAAAAAACTTACTA
AAGATATGGGAAATTCGAAGGAAAGATCCATGAATTTCCAAGGATTAGATATTCTAAGGCCTTGAAAAGATCCAAGTAAC
AACGTATAGATTTATGGAAGAAATCTAACGCCTTTACTTGAGAAAACGAATCAAAATGATAGATTCGGATCTTGACCGCT
TTATGAGTAACTAAAGACAATAATTAGTATGTAGAAACTAATCACCTTCTAAAGAATACCAAAAAGAAACCAAAGATATC
ACAAGAAGAAATTACTTTATACCTTAAACTATGAAACTAGTAAAGGTTTAAAGATAAATTCTCAAAGAACAAGTCACAAA
GGTTCAAAGAACTCTCTCAAATATTATTAATATCAATCTAAAATTGTTTTTAATGAATAAAAAGGACTCCTATATATAGG
AGAAGGGGGGAAAAACGTCCGAGACCCCTTATGCCAAACCCTAAAAAGACAATTACAAGGAATCTTACTCTAGAAAGGAA
ATAAAGTAATCTAACTAGGAACAAATTTGGTACTTATAGGAAAGCATTAAATGGTACTTAGGAGACCATAAATAGACTAA
GGAAAATATTAATAACCTATATATAAATTAAGAAATAAGGTAAATCCCAACTAGGAAAAGAATCTTGACAATCTTGGAAA
GTTTGACTAGTCTTCTCTCAAAACTTGGGCAGAAAGCAACTCTTGTTGTGGCTGATTCTTGGACTTTTATTGACCTTATT
TGCACGAAATTGAACCTTAAAATTCCTCATCTTGGGCTTGAATTTGGGCCACCAAATAATTGTAGCATTTGGACAATTCC
TCTCCCTTGGGCTTGAGCTCTTCTTCCCCAATAAGAAACCTTTGGATCAGCGATTGAAGCCCATTGAGCTTATCATTGTA
CTCCTTGGTTTGAGATCTTGTTATGGGCCTCCTTGGAGTTTCTAAAGCTTCATACTTGTCCTTCAATGGAGTAGAGCTTC
CTTGGATGCTATCAGTTATGAACATCAAAACTACAATCTCAAAGATAAAGAATTTAAGTGAAGCTATCTGTATAATAATG
GGTGGCAGCTCAGGGGCAAAAGCCTAGCATGGGTCGATCCCAATTGGTATAAGAGGGTGGCAGCTCAGCAGCGAAAGCCT
AGCATGGGCCGATCCCAGTTTGTGGAATTATGAGAACAGCATCTCAGGGGTTAAAATGCCTAGCATGAGTCATCTTCTTC
TACCGCTGATCAACTGGTCATTTGTATCATATGTCTTATAAATATTATAATGTAAAGAAAAGTAAAGAAGAAAATGTAAC
ATACATGATTCCACAAGTATAAGCAAAGGTAATCTCTAATCCTTATTTATTTCTATTTTGTTTCACTTGAGCTCTCACTT
TACATATAGTTGTATTATGCCTTACACATTCAGTACATTCTTTCATACTGACGTACCTTATTGGGGATGCTGCATTTCAT
GCTGTATGTACAGGTACTCAACTAGTAGATCTCCCTAATAGAAACACATGATACTCAACGGTTGTTGGTGAGCTCCAGGT
TGATTTGGGGCTTTGCCGAGTCTTTACTTTGCATATTTCATAGTGGTACAATCATGGATTCTAGTAGAGGCTTTGTAGAC
ATTGCAAAACTATCATCTGTATTCATAATTTCACTTGTCACATGTATCGGTTCAGCTAGTCAATATGTGTTGTATATGAA
ACTTCTCATCATTAAATCTATCTGCATAGTAGTTTACTTTCTAATCACAGGTCACTTGTAAATCATGTGTTCATATGGTA
CTTTTCTGCCTTACCTAGAGTTGGGGTGTGACAAAAGTGGTATCAGAGCAGTTCGTCCTATGGAGTCTACAAAGTCTTGT
CTAGTAGAACCTTACTTGTGAATGTGTTGCACGGCACATTTATAATTAGAGGGATGCTTGGACATTTAGGAAATGTTACT
ATCCTTCATAATCCAGATCGTGCAATAGAGCAAACTTAAGAAGTCAATTTCCACTTGTACCTGATCATGTT
>mtp_3229.scaffold_4
ACTAGTCACTTTAGAATATCGATACGAATAAAATATCATAATTTCACATTTTTTTGTGACTGCCCAAAAGTATCAAAAAT
TTTAATTTGTAAATATTCGAAAAATATAAAATAAAAAAAAGTACATAAAAACACCTCAAAAAAATTCGAATCGCCTAGTC
ACCTTAGAATATCGATACGAATAAAATATCAAAATTTTACATTTTTTTGTGACTGCCCGAAAAATAATAAAATTTTTATT
TCATAAACGTTTGAAAAAGTCTTAAAAACACCTCAAAACATTGTCAAATCGCACCAGTCACCTTAGAATATCGATGAAAT
ATAAAAAATTTAAATTTTTTCGTGGTTGCCCGAAAAATATCAAAAATTTTAATTCGTAAGCATCCGAAAGTATAAAAAAT
CAAGAAAAGTACATAAAAACACCTGAATTTTTTTTCGAATAGCACTAGTCACTTAGAATATCAATACGAATAAAATATCA
AAATTTTACATTTTTTCGTAACTACCCGAATAATATCAATAATTTGTATTCGTAAATGTCTGAAAAATATATAATCAAGA
AAAAGACAAAAACACCTCAAAAAATCCTGAATCGTACCAGTCACCTTAGATTATCGATACAAATAAAATATCAAAATTTT
ACATTTTTTCAAGACTGCACAGAAATATCAAATATTTTAATTCGTAAACGTTGGAAAAATATTAAAATCAATAAAAAGAC
ATAAAAACACCTAAAAAATTCCCTAATTGCACAAGTTACCTTAGAATATTAATACGAATAAGATTTCACAATTTCACATA
TTTTCGTGACTGCTTGAAAAATATCAAAATTTTAATTCGTAAACGTCCAAAAATTATAACAATCTAGAAAAGTACATAAA
AACACCTCAAAAAATTCTCGAAACGCACCAGTCACCTTAAAATATCGATACAATTAAAATATCAAAATATCACATATTTT
CGTCATTGCTCGAAAAATATCAAAAATATTAATTCGTAAACGTCCGAAAAATTTAAGAATTAAGAAAAGTACATAAAAAC
ACTTCAAAAAAAAAATCTCAAATCGTACCAGTCACCTTAGAATATCGATAAGAATACGATATCAAAAATATGAATTTTTT
CTTGACTACCCAAAAAATAACAAATATTTTAATTCGAAAACGTCAGAAAAATGTAAAAATCATGACATAAAAAACACCTC
AAAAAATTTACGAATCGCACCAGTCACATTAGAATATCGATATGAATAGAATATTAAAATTTTACAATTTTTTGTGACTT
CCCAAAAAATATCAAAAATTTTAATTCTTAAATGTCTGAAAAATATAAAAATCAACAAAAAGATATAAAAATACCNNNNN
NNNNNNNNNNNNNNNNNNNNNNNNNNNNNNNNNNNNNNNNNNNNNNNNNNNNNNNNNNNNNNNNNNNNNNNNNNNNNNNN
NNNNNNNNNNNNNNNNNNNNNNNNNNNNNNNNNNNNNNNNNNNNNNNNNNNNNNNNNNNNNNNNNNNNNNNNNNNNNNNN
NNNNNNNNNNNNNNNNNNNNNNNNNNNNNNNNNNNNNNNNNNNNNNNNNNNNNNNNNNNNNNNNNNNNNNNNNNNNNNNN
NNNNNNNNNNNNNNNNNNNNNNNNNNNNNNNNNNNNNNNNNNNNNNNNNNNNNNNNNNNNNNNNNNNNNNNNNNNNNNNN
NNNNNNNNNNNNNNNNNNNNNNNNNNNNNNNNNNNNNNNNNNNNNNNNNNNNNNNNNNNNNNNNNNNNNNNNNNNNNNNN
NNNNNNNNNNNNNNNNNNNNNNNNNNNNNNNNNNNNNNNNNNNNNNNNNNNNNNNNNNNNNNNNNNNNNNNNNNNNNNNN
NNNNNNNNNNNNNNNNNNNNNNNNNNNNNNNNNNNNNNNNNNNNNNNNNNNNNNNNNNNNNNNNNNNNNNNNNNNNNNNN
NNNNNNNNNNNNNNNNNNNNNNNNNNNNNNNNNNNNNNNNNNNNNNNNNNNNNNNNNNNNNNNNNNNNNNNNNNNNNNNN
NNNNNNNNNNNNNNNNNNNNNNNNNNNNNNNNNNNNNNNNNNNNNNNNNNNNNNNNNNNNNNNNCGTCCAAAAAATATAA
AAATCAAGAAAAATATAGAAAAACACCTCAAAAAATTCACAAATCGCACCAGACACCTTTGAATATCGATACGAAAAAAA
TATCAAATTTTTTACCTTTTTTCATGACTACCCGGAAAATATCAAAAATTGTAATTCGTTATTGTGTGAAATAGAGAAAA
ATATAAAAAAATACATAAAAACTCGTCAAAAAAATTCTCGAATCACACTAGTCACCTTAGAATTTCGATACGAATAGGAT
ATCAAAATTTCACATATTTTCGTGACTGCCTGAAATATATAAAGAATTTTAATTATTCAACGTCTGAAAAATATAAAAAT
AAAGAAAAGTAGATAAAAATATCTCAAAAAATTCCAAATTGCACCAGTCATCTTAGAATATTGATACGAATAACATATCA
AAATTTTACATTTTTTCTTGACTGTTCGAAAAATATCAAAAATTTTAATTTATAAACGTCCGAAAAATTCAAAAATCAAG
AAAAATATCTAAAAACACCTCAAAAAATCCTGAATCGCACCAGCCACCTTAAAATATCGATACGAATAAAATATCAAAAT
TTCGCAGTTTTCTTGACTGCCCAAAGAATATCAAAAATCTTAATTCGTAAATGTCCGAAAAATAAAAAAATCAAGAAAAG
TACATAAAAAGCACCTCAAAAAATTCTCGAATCGCATCCGTCAACTTAGAATATCGATACGAATAAAATATTAAAATTAT
AATTTTTTTTGTGGCTGCCCAAAAAATATCAAATATTTTAATTCGTGAACGTCCAAAAAATATAAAAATCAAGAAAAAGA
CATAAAAAATACCTTAAAAAATCCTGAATTGCACCGGTCAACTTAGAATATCAATATGAATGAAATATCAAAATTTCACA
TTTTTTCGTGACTGCCTGAAAAAATATCAAAAATTTTAATTCGTAAACTTCCGAAAAATATAAAAATCAAGAAAAGTACA
TAAAAACACTTCAAAAAATTCTCGAATCGCACCAGTCCCCATAGAACATTGATATGAATAAAATATTAAAATTTTACTTT
TTTTTGTGAATGCTTGAAAAATATCAAAAAATTTAATTCGTCAACGTTCGAAAAAAATATAAATCAAGAAAAAGAAATAT
AAACACCTCTAAAAATTCCTGAATCACACAGGTCATCTTAGGATATTGATAGGAATAATATATCAAAATTTAACATTTTT
TCGTGACTATTCGAAATATATTAAAAATATTTATTCATAAACGTCTGAAAAATATAAGAATCAACAGAAGTAGATAAAAA
CACCTCAAAAAATTCTTGAATCGCACCAGTCACTTTAGAATATTGATAGAAATAAAAAAAATTATTTTATATTTTTTTGT
GACTGTCTAAAAATATCAAAAGTTTTAATTCATAAGCGTCCGAAAAATATAGAAATCAAGAAAAAGTCATAAAAACACAT
AAAAAAATTTACAAATCGCACTAGTCACCTTAGAATAATGATACCAATAAAATATCATAATTTTACATTTTTTCGTGACT
GCACGAAATATATCAAAAATTTTAATTCTTAACATTCCGAAAAATATAAAAATCAAGAAAAACACATAAAAACACCTAAA
AAAATTCATGAATCGTACCAGTTTACTTAGAATATCGATGTGAATATAATATAAAAATTTCAAAGTTTTTCGTGACTGTT
CGAAAAATATCAAATTTTTTTTTCGTAAACGTCCGAAAAATTTAAAAATCAAGAAAAGTATATAAAAACACCTAAACAAA
TTCTTAAGTCGCACCTGGCACCTTAGAATATCGATACTAATAAAATATAAAAATTTCACATTTTTTTGAGACTGCCGGAA
AAATATCAAAAATTTTAATTCGTAATTGTCTGAAAAATATAAAAATCAAGAAAAAGACATTAAAACATTTCAAAAAATTC
CCGAATCGCATCAATCACTTTAGAATATCAATACGAATAAAATATCAAAGTTTCACATTTTTTCGTGATTGCCAGAAAAT
ATCAAAAATTTTAAGTCGTAAGCGTCCGAAAAATATAATAATCATGAAACAAGACATAAAAACTCCTATACAAATTCCCA
AATCACTCTAATCACCTTAAAATATCGATGCAAATAAAATTTCAAATTTACCATTTTTCGTGACTGCCTGAAAAATATCA
AAAATATTAATTCGTAAACGACTAAAAAAATATAAAATTAAGAAAAAGATATAAAAATAACTCGAAAAATTCCTGAATCG
TGCTAGTCACATTAGAATATCGATACGAATAGAATATTAAAATTTTATATTTTCTCGTGACTATCAGAAAAATATCTAAA
ATTTTATTTCTTTAAAGTCGAAAAATATATAAATCAACAAAAAAACATAAAAATACCTTAAAATATTCGTGAATCGCACT
AGTCTCCTTAGAATATTGATATGAATAAAATATCAAAATTTTACATTTTTTCGTGACTGCCCGAAAATATCAATAATCTT
ATGTCGTAAACGTTCGAAAATATAAAAATCAAGAAAAAGAGATTAAAACACCTCAAAAAATTCCCGGATCGCACGAGTCA
CCTTAGAATATTGATACGAATAAAATATCAAAATTTTTATTTTTATTTTTATTTTGTGACTGCTCGAAAAGTATTAATGT
ATTTTATTCGTTAACATCCGTAAAATATAAAATCAATAAAAAGACGTTAAAACATTTCAAAAAATTACTGAATCGCACCA
GTCACTTAGAATATCGATATGAATAAGATAATAAAATTTCACATTTTTTCTTGACTTCCCGAAAAATATCAAAAAATCTA
ATTCGTAAACGTCCGAAAAATATCAAAATCAAGAAAAACACATAAAAACACCTTAAAATTTTTTTGAATTGCACCGGTCA
CCTTAGAATATCGATACGAATAAAATATCAAAATCTTACATTTTTTAGTGACTGCCTGAAAAATATCAAAATTGTTAATT
TGTAAACGTCTAAAAAATATAAAAGTCAAGAAAATTATATAAAAACACCTCAAAAATTTCTTGGATCGCATCAGTCACCT
TAGAATATTGATACGAATAAAATATTAAAATTTTATATTTTTTTGTGATTGCTCGAAAATATAAAAAAAAATTAATTTGT
AAACGCCCGAAAAATATAAAATTAAGAAAAAGACATTAAAACACCTCAAAAAATTCCAAATTGCACCAGTCACCTTCGAA
TATCGTTACAAATAAAATATCAAATTTTATATTTTTTCGTAATTCTTTGATAAACATAAAAAATATTGATTCGTAAACGT
CTGAAGAATATAAAAATCAAGAAAAGACATAAAAACACCTTAAAAAATTCCCCAATCGCACCAGTTACCTTAGAATATCA
ATATGAATAAAATATTAAAATTTATCATTTTTTCTTGACTGCCCAAAAAATATAAAAAATTTTAATTCGTAAACGTTCAA
AAAATATAAAAATCAAGAAGAAATAAAAACCGATCAAAAAATTCATGAATCGCACCAGTTGATGTGCCGCAAAATCTTAG
CACATTTGATGCTCGAAAACTAAGAATTAATACTAGAATCGAGTGTATTTAAGTGGATATAATGTGTTTCATAATGTTTG
TACCGGTGAAACATGTGGACGTGAAAAAGGAAAGAAAAGAAGGCTATTGATAACCAAATGCCAAGTGAAGACCACAGAGC
CCATTCCGTGCCATGGTCAACTAAACGAGCCGTCGTGAAGCTTGTGAAGAGGAAGCAGTACACTAGAAGTTGATGCAGAT
GATGACAAAATTCTCCAAGTGAAGACCATGAGAGTTATTACGGGCAGTTGTCCTTGTCATAGATCATGGTGTTGTCCGTG
GAGATAAGTCAGTAAGAAGACTTCAAGGAGCCATATTATGGGTTGGCCAAGTAAAGACCACGGACGCCCAGACGGGCCGT
GGTGATTATCGTGATACATTTCCAGTGGGTAGACCTCAAGAAGCTGAAAAGTGAATTGGCCAAGTTAAGACCACGGGTAC
CTAGACGGACCATGGTCATTGTCACGAGCCGTGGTGACGTCTGTGACAAGAATCCAGTATGCAAGTCTTGAAGAGTCAAT
TTTGGGTGAGTCCAAGTGAAGACCACGAAGGGCTTCACGGATCGTGAAGCCCTTGACGGGTCATAGAGCTGTTCATGAAG
TACCCGACATTTCAGTCCTACTTCGAGTAGGACTCTTTATAAAACACTATTTTTGAATTAATAAGGGCGTTTTGATTTTT
AACTGATCTTACCTTAAGGAAGGAACATGTTTTCCATTATGCTGAGCGTTTGATTATCGACTTTAACATTGAATTAAGTT
TGAAGGTTGGATTTCCGATTCTTGAATATCGAAGTGGCTTGTTGATTTGCTTATTCTCGTAAGTACTGTTTTTACATGTT
TTCATTGTATAATTCTGATTGTTTACGTGAAATCATGAGTGGCTAAACACCACCACTGGGGTTGTGGGATCCATGAAGTA
ATTCAAATTGTAATTTCGTAAAACGAGTAAAAGGCAATTTATGTTTACAAATTGTAATTTAGCTTTCGTTATTCATGTAT
TCTGATGAGTGCACGAATTAGAGTGAGCCTGTATCTGTCATTTGTTCGAGAGAAAAATGATAGTTCGGAAAAAGTTAAAT
TAATCTGACGAAATGGAGTCGAGGTTTCAGTTCGAGAGAAAAGAATCTTAACACCATTGTAAGCGAGGGTAAATCGTCTA
ACACTCTAGGACCGAGAGGACTTGAGTGAGATTATCTGAGTAGACTGAGAAGTGTTAGATATAGCTAACTCGCATGTATT
TTGTAGAGGTAAATTGCTTGAAACTCAATTACAGAAGAACATTAGACGTAATGTTATGGGGAACACAATCCTAGTTTCAT
TTAAGTATTGAAACAACTTCAAAACTGATACTTTGTTAATTGTTGAATTAGACTTTAGTTTTACAACTTTGGTCACTAGA
ACATCACTATGAAACCAATTTTATTTTCTGTAATTGTTTTGTTAGGAAATAATAATGACATTTGAGTAAAATGCGACGGT
GAAATCATTTCTGTAAAGAAATTCTCTGTGGGATCGACCTCAACTCACGTTGAGTTCTATACATTGACTTCGACCGTTTA
TATCTCTTAATTGAGGTGTAATTTTGGACGTATCAAATTTTGGCGCCATTGCTGGGGAATTTCAATTCAGAAGTGTTTTA
CTAGCTTTTATTCTAGGTGTAGTTAGATTTCCTAATTTTACGTCTTGTTCTTTGTATGTGTCTCTTTCAGGTGAGTTCGA
CTGTGTATGCCAAATACCAAAAGTAGGGAGCCCCATTAGTCCCGTACGATCCAGAACTTCAGAAAACAATCGTAATATGG
TGAACACACAAGAACTTGAGGCGCAGAGACAGAGATTTGGATCGGAAGCTGAAACCGTTGCAAGAGGTATTCAGCCGAAT
GTTGTGAACAACCAACCTAGGGTAGTGAATGAAAACATAGCTGTGGATGGAGTCATTCCTCCCACCCCCCGCCCACCGCC
AACCAATAGCTCCAAGGGGTAGACCACAACCTCCAGCTCATATGATGTATGAAAAAGATGATGTAGACTTGGATGGAGAT
GGAGCCACTGAAGCGATAGTGTTACCTGTACTACCTCTAGGCGTTAAGTTCACAATAACCAGCACTATGATTCAACTGCT
AAATTTGAAAGGTATGTTCAGGGGTGCAGCAGGTGATGATGCTAACCAGCATTTGATGAACTTTGTGGCGATTTGCAAAT
CACAATAGATTCCTGGAGTAATCCAAACAACGATGAGATTGAGGCTATTTCCTTTATCTCTTACTTGAGAGGCAACCAAC
TGGTTGAATGAGATGCCGGTTGACTCAATCAAGACTTGGACTGAGTTGAACGAGGCTTTCTTGGAGCGATTCTTCCTGGA
ATCAAAAGAGTTGCAGATGACAGATGAGATCAGTGCCCATAAGCAACTACCAGGAGAAGCGATGCATGACACTTGGTGGA
GACTCAGCCAAAAGCTAAAAGTGCCCAATCCATGGTCTCACTGAGAGACATCTAAAACAGGCATTTTACAGGTCTTTAAA
TTATGTCACTAAACATGTTGTTGATGCAGTGTGTGGAGCATCATTTATGAGAAAGCCATTCTCAGAGAGCATGCAACTGA
TGGATGAAGTGTCAAAGAATAACAGGGCATGGTACACCAGGGATGCATAAGTAGGAGATCTGGGGTACACATTTGAACTG
TCAGCTGAACAAAGGAAGAGAGAAGAAGAAAGGCATCAAGATATGGCACACATGAGGACCCAAATAAATCTACTCACGAA
GCATATTGTCTCCAAGTCTGAAAAGGTAAATGATGTGAGTCAACCAAATAGGTTTGAAGATCAGGATATTGATTTATATG
AGGAGGCAAATTACCTAGGAAACCAAGGAGGTTTCCGGAATTATAACTCAGGTAATCGGGTTTATAATTCTGGAAATGCA
TGTCGAAATTACTCAAGGGAAGGACAGTATGATAGGCCAGCAACTAGAGAGCAAGGAAACTGGCAGAACAGAGATGGGTA
TAGAAATGACCGCAGTGGTGTCTATGTGCACCCAGGTAATAGAGACCGGGCAAGTGGTAGTTCCAACGGGTCTAAACTGG
AAGACATGTTGGCCAAGGTGCTCCAAAAAGTTGAATCAACTGATGCGTGGGTAAATGAGATGAAAGGTGACTTCTCCAGT
ATGATTCAACTGGTAGATTCTCACACCACCTCTATCAAGCAAATTGAGCAGCAGTTGGGGCAACTTTCAGCCTCATTAAA
TCAGAGGAAGAATGGGTCACTACCAAGTGACACGATCCAAAACCCTAAGAAGGATGGGCATTGCATGGCTATCGCCACCA
AGAGTGGTAAGTTTCTTACTGACCCAATTTCTGTAGGTACTAAACATGAGCAGGTATTGGATCAAGCTGGAAGAGAGGAG
GATAAAGCTGAGCAAGTAGATGACTTGGAGGATGCTCAACCAATAGCCAAACCAACATGAGCGAAAGAAAAAGAGGTTGA
GGGAACCTCGCCTTTACAACAAATCCCAAGACCACCTCCTCCTTTCCCTCAAAGGCTTAAAAAGAAAGCCGAAGATGGGA
AATTTTCTAAGTTCATCACCATGCTGCGACAACTGTCAGTAAATATCCCACTGGTGGAAGTACTAGAACAAATACCAAGA
TATGCCAAGTTCATGAAGGACTTAGTCACAAAGGAAAAATCTGTAAGTATTGATTTGACTAACCATGTTCATCACTGCAG
TACTATTTCTACCAGGTCTCTGGTGCAGAAGAAGGAGGATCCATGTGCATTTACCATACCATGCACTATCGGATCAATCA
AATTTGCAAAGGCCTTGTGTGATCTAGGGGCTAGTATAAACTTGATGCTACTGGCCATCTACAAGCAACTGGGGTTAGGA
GTTCCAAAACCCACAACCATGAGGTTGATGATGGCAGATAGGTTAGTGAAGCAACCTGTGGGCATCCTATGTGATGTGCT
CGTAAAGGTGGGCACATTCATCTTTTCGACAGACTTCGTGATCTTGGATTGCGAAGTAGATTTTGAGGTTCCCATAATTT
TGGGAAGACCATTTATAGCCACAGGTCGAGCATTAGTAGATGTTGAGTGAGGAGAACTAAAATTCAGACTCAACAAAGAA
GGGGTAAAGTTTAATATTTGCAGGTCCATGAAGCAGCCACATGACATGAATGTGGTGTCTGCAATATAAATTTTTGATGA
AGAAGAAATGGGAGAAACCATTGAAGAGAGGCTGACTGTTGAAACCTTAGTTGCAGTGCTGATGAATTTTGAAGCTGATT
TCCGGTCTGACTATGTAGAGACCGTGAATGCTTTGTAGGGTATGGGATCACACTCTTATGCTCCAAAGAAATTGGACATG
GATTTGAAAAACAGGCCAAGTCCTCCAGTAACCATCCATTGAGGAGCCACCTATGCTGGAACTGAAACAGTTACCCAATC
ACCTGAGGTATGTATTTTTGGAAGCTAACAACACTTTACATGTGATTTTGGCTGTAGGTTTGAATGATGAACAAGTCCAA
GCTGTGACCAAAGTGTTGATTAGGTACGAAAGGGCCATTGGGTGGACCATTGTTGACATCATCGGGATACCTCCGGGTAT
ATGCACCCATAAGATCCAACTTGAGGAGGACTGCAGCCCAAACATTGAACACCAGAGGAGGTTAAACCCACCTATGCAAG
ATGTGGTAAAAAAGGAGATAATCAAGTGGTTAGATGTTGGGGTGGTGTACCCCATCTCTGACAGTCACTAGGTCAGTCCA
ATGCAATGTGTGCCAAAAAATGGTGGTATAACTGTGGTTGTGAATGCAAAGAATAAGCTAGTCCCACAAAGACCAGTTAC
TGTATGGCAAGTGTGTATGGAATACATGAAGTTGAACAAGTGGACCTTGAATGATCACTTCCCAATGCCTTTCATGGACC
AGATGCTTGACAGGTTGGCTGGAAAATGGTGGTATTGATTCTTAGATGGATACTCTGGCTACAACCAGATATCTATTGCT
CTTGAAGATCAGGAAAAGACTACATTTACCTGTCCTTATGGCACCTTTGGGTTTAAACGCATGCCATTTGGACTATGTAA
TGCACCAGCAACTTCCCGAAGGTGTATGATGTCTATCTTCTCAGACATGGTGGAGAACAATCTGGAGGTATTCATGGATG
ACTTTTCAGTGGTAGGTGATACTTTTGATGATTGTTTGTTGAATCTTAGCAGGACCCTACAGAGATATGAGGAGGAGAAT
CTAGTGCTGAACTGGGAGAAGTGCCATTTCATGGTCAAGGAAGGCATAGTCCTTGGACACAATGTGTCACAGAAAGGGAT
TGAGGTCGACAAGGCGAAAATTGAGGTGATTGAAAAGTTACCTCCGTCGATCTGTGTGAAGGGTGTTCGAAGTTTCTTAG
GACATGCCGAATTCTATAGGCGTTTCATTAAGGACTTCTCCAAAATTGCACACCTCATGTGCAAGCTTTTGGAGATGGAA
GTGAAATTTGTCTTTAATGAGGCATGTCTCAGAGCCTTCGAATGCCTAAAAAAGAAGCTGATTTCTGCACCAGTGATCAT
TGGCCCAGATTGGGCAGAGCCATTTGAGGTAATGTGCGATGATTGTGGTACTGCTTTAGGAGTTATGTTGGGGCAGAAGC
GCAGCAAGATGTTTCATCCAATTTACTATGCTAGTAAGTCACTGAATGGGGCGCAGCGAAACTACACAGTTACTAAGCAG
GAACTACTGGCGGTGGTGTATGCTTTCAAAAAATTCAGAGCTTACTTGTTGGGTACTAAAGTGATAGTCCATATAGACTA
TGCAGCTCTAAGATACCTTATGGAAAAGAAGGATGCCAAACCAAGGTTGATCAGATGGGTGTTACTTCTTCAGGAGTTTG
ATTTTGAGGTTAAGGATAAGAAAGGTTGTGACAACCAAGTGGCTGATCACATGTGGATGTTGGAGGCTGAAAAGAAAGAG
GAACTCAAGCTCGACATAAATGATTCATTCCCGGATGAGCAGGTATTAACTGCTACGTTTGATCTTATTCCTTGGTTTGC
TGATTTTCTTAACTTTGTCGTTAGTGATTTGATGCCGGAGGAGCTGGCATATCAACAAAGGAAGAGGTTCCTGCATGATG
TGGGTAAGTATTTTTGGGATGAACCTTACTTGTACAGGGTGTGTGCTGACAACATCATCAAGCGATGTGTTCCTGAAGCT
GAGATGTTGCATATTCTAGAAGCCTGCCACTCCTCTCCGGTAGGTGGCCATCATGGAGGTGCTAAGACAGCCCACAAGAT
ACTTCAGTGTGGATACTACTGGCCCACAATTCATCAAGATGCAATGGACATAGTAAGGAGTTGTGATGTGTGCCAGCGCC
AAAGAGCCATCTCTCGGTGCCACGAGTTATGCATGACACCTATTTTGGAGGTGGAGCTATTTGATGTGTGGGGAATTGAT
TTCATAGGCCTATTTGTGAGCTCTTATGGGCAAAGTACATATTGGTTGCAGTGGACTATGTGTCCAAATGGGTTGAGGCA
GTTGCTTTGCCTAAGAATGATGGCAAGAGTGTTGCTGGTTTTATGAAGAAGAATATCTTCTCAAGGTTCGGCACAACTAT
TATCAGTGATGTCAGGTCCCATTTCTACAATAAGGTATTCAGTTCTCTTCTAGCTAAATATGGAGCTAAACAACACAAGG
TAGCAACACCTTATCACCCACATACCAGTGGCTAAGTGGAGGTCTCCAACAGAGAAATTAAAGAAATTTTGGCTAAAACG
GTGAATGCTAACAGGACAGATTGGGCACAAAAGTTAGATGATGCTCTATGGGCATATCAGAAAGCTTTCAAGATGCCTAT
TGGTATGGCTCCATATCAATTGGTGTTTGGAAAGGCATGTCATTTGCCGGTTGAGCTTGAGCATAGAGCACTCTGGGCTT
TGAAGAAGCTGAACCTTAGTTGGCGTAAAACTGAAAACCTGAGATTGGATTAGATCAATGAGATGGACAAGTTTCGTCTG
AGAGCCTACGAGAGGTCTGAACTGTATAAGGAGAGGATGAAGCTCTATCATGACAAGCATATTGAGAAAAAAGCTTCACT
CCTGGTGATTTAGTATTACTTTTTAACTCCAGGTTTCGTCTATTTTCGAGAAAATTGAGATCCAAATGGTCTGGACCTTT
TAAGGAAACGCAGGTGTTTCAGTCGGGTGCTATTGAGCTAGAAAATGATAAAGGCGAGAGGTTTACAACCAATGGTTAGC
GAATCAAGGCATATTTGGGTGTTTCAGAAGATGTGAAGATTGTGGAGGATTGTAAACTTGATAAAGTCTGAGTAATCAAG
TAACCTGCGTCGCACCGTGACGTTAAATTGTGCGTTGCTTGGGAGGCAACCCAAGATGTAATTGTATTAGGTACTTTCCT
TTTTCCTTATATTTCTTTGTTTTTATAGAGTCACTGTGTGTTGATGTGTGCATGAGAAAATGGGCTAAAAATTGCACGAA
CTAGGTGCAGATTGCTCTTCACGAGCAACCTCACGGACCGTGGTGCCGTTCACAGGAAACTTCACTGTCCGTCACTCTAA
GCACCAACTTAAGGAAGCTATTGGAAATTTCAAGAAAAAAGTTCACGGAAGGGTTCACGGTCTGTCAGGCCTTGTACGGA
CCGGACCGTCTAACCTCTCGTGAATTACAAGTAAGTCATTTGTCCCCAAGTCAATTCCACTGACCACTGTATCAACCGTG
GTGACCTGCACGAGCAATTTCACGGTCCGTCGTCAACAACCCAGTCTTACCAATACCCGACCCGACCCGTGCGAAAGGAA
TAATTGAAATCAAAACGTTATTAAGTTCCTAAAGCGCCAAGGGTCATATTTTTCTCCCTATTCTCTCTTCCATAACGGTT
ATCACAATCATACCTAGGTTTCCATCATCTATAAGTTCCAAATTCTTAGAAAAATCGAAACCCTAGTTCTAGTGTCAACG
CATCAAAGTGTGGGTCATTATTTCTCTGAAGTAGTCGAACCATAAGTCTGCTCTCATTCGAAGTAAGTATCCTAATTCAC
TTGTTATATGCTTAATTTCATCTATAAACAAGTTAGAACTATGTACATTTGATCAAAATTAAGCATGATTGTGTGAGAAC
TGATCTTTGATGATATCTACTTAGGAGGGTCTGATGCATTGTTGTGGGTTAATCTGAACTTTGTCTAAATTGGCTGTGAT
ATTTTGTGTGGGTAGTTGAATTTATGTAGAGCAGTGTTGATGTGGGATTATGTGTTTGATTGAATGAGTATTACGTTTAG
TTGCCTGGTGTTTGATGGATATCAGTTTAGATTGTGTACAGTTTATAATTTGTAAGTGGGTAGGATTGAAGTATATGTGT
ATTAGCTTAATGGTTAAGTGTAAGATCACGAGAGGTTTCACGGACCGTGGAGGACATCACGAGTCGTGAAACTACTCGTA
GACTACACTTCGATTTCATCCACCCAGTAGATAGGTTTACGAGCATGATCACGGACTGTGGTTCACTCCACGGGTCGTGA
AACTGTCCGTGAACAACACTTGGTCAATCCACTATTGCACACTGATTCTGTAATAACTCCACGAGAGGTTTTACGGACCG
TGGTTCACTCCACGGGTCGTGAAACTGTCCGTGAACAGCACTTAGTCAATCCACTGTTGCACACTGATTCTGTAAGAACT
CCACAAGAGGTTTTACGGACGTGGTACCTACCACGACTCGTGTGAGCTCTCGTACAATTTACTTGGTTTGTAATTTTTTT
CTTCTTTTATGTACTTTTATTTCTGTCGTCTTTTGATTCTATGGCCCTTCCTAATGATAGATTGGGTGACGGCATTCTTA
ACGCAAAGTGTCACGATATAACTACACAGGGGAAGTCTGAGTACCCGATAGTGTGTCATTTTATTGATTTGTGTACTAAT
GAGTGTTGTGTTTCTCAGGTACTATGCCTCAAAGAAGAAAGAACGCAGCCCCACAGTCTGCACCTACTGCTTCTCAATCT
GAAGGTCATGACAACTTCGAGTCTAGAGTTCCTAGGTGCAAATTAATACCACCATTGAGTATCATTCACCTTGGGCTACT
AGAGCACAAACACGAAAGGAAATTCTCCAGGACACTCTTCCCCAGTCTGAAGAGGGAGGTAGTTGTTTCGGTGGCAGTGA
GGAATTGGGAAGTAAATCTGATGTCGATTCGGAAAGCCAGTCTGCTACTGGTTCAGAAGGAAGTGCAAAGTCCGAAAGCG
GATCTCAGGAAGATGCTACCACTTCTCCACCTGCAGTAGTACCAGAGGCTGCCATTGGAGCTCAGACAGAGACAACTGCT
GCGGAAGGGGATGATGAGGTGACTCCAGACGATACAATGGTCTAGTATGTTAGCATCTGCAAATTTGACCCAATAGTGCG
ACAACAACTTATTGACTGTTTCAGAGCTATGTGGAGGGTGATCAGGTCGGAAGACTTCTTCGAACATGGAATTGTGAGCA
AGTCGAGGGGGGGGGGAGGGGCTTAGAAAGAGACCACTCATGCCCGAAACTAGGGTAGTGATAGAGGACATCCAGGCATT
CCAGAGATTTACAGGTTGTTCTAGATTCACCAGTTTGAATGGATGACCAATGCTCTTGGAGAATACACCGACCATTTACC
TCGAGAGTTCTATGATATCTACACGGCCACCCTAATGAACATTGCTGCAGAGACTGAAACAACAAATCGAGCACAGAAGA
CGCTTGCAACCACATTGACTCGGTTATACACAATCAATATTTGGGGTAAGACTGTGAACATCTATGAGGAAATAATTAAT
AGGATGCTACATGGCCCTGAGTATACAACACCAGCTTCTGTGGGACTATTTGAGGGAAAACATCACGCTGTCACTAGTGA
ATCGAAGATAAAGGATCCTACTTCGCGAGAGCGCATCATGCGTTGGATTGTCAGGTACATTGCCATAGAAAGAGAAGAAG
TAGCATGGGTGACTGATCCACATGTGTTGATTACAAAGGCATCCCTCACCTTTCCAACCAAGGTTGGGTGGTCAATAGTT
CGAGCTCAACTACGACCCACAACAAACGATAATACACTGTCTCCATCACTAGCATTATTGGTTGCCTGCCTCATGGCCGA
TTACCTTGTGAATGTGGGTCGGATCATCGCCACGGAGATGCGAGATAGAGCGCTGAATGAGCGAGCAAGTTTGTCATTTC
CCTGTCTGATAGGGAAACTTTATTTGCAGGTGAACATTCCTCCAAATAAGTTGGTGGATAAATAGGTTGAGGCATCCAAG
ATAACTGCAACTTCCAAAATCCAGGATGTCAAGATAGCTACAGTTTCCAAACCGGTGGGACCATTAATGGTAGTACCCCA
TGCTCCAGTAGTCATCTCACAGGTTGCAGGCCAAACTGAGCAGGGCGAGCCATCACAACCAGCTTCGGGGGCACCATCAT
CGTCATCAACTACAGACTCCCAGGCTACAGGTACTTATATCACTCTCCCCACTACTTTCCTTGAAAGGTTAGTTTCAGAT
TAGTGACAGTCCAGGACTTTAGTCGACCAAATCGTCAACTGGATGCCTCAACTAATAGAGCTTTGTGTTAGCCGCAAAAA
AAGAGATAAAAGATTAAATGCGGAAGGAGCTTGCTGTTTTGAAGAACATAATGGATGGCTTGGAGGCCCATGTCCAAACA
TAGTTGCAGGCTGCCAGATCGGGCGATAATGAAGAGTTTTAGAAACAATTGGCTGAAATGTGAGCCCAAGTTGCTAAACT
GGCTGAAAAGCTAATACAGGTGCCCACTCCAGTCATGCCAGATTCATTAATGAAGATATTTGATGAGCAGCCTACTACTC
AGTCTCTTGACAATATCTGGGGAGAACTCCCTAAGAGTAAGTCCGGCAAGAGGAAACACAGAGCCGGAGAATCTGGTGAG
GGGATACTTGCTGACCTGTCCAGAGAGGTAAGAAGGCAAGAAAAGAAAGCCCACAAGGCATCCAGGAAGGACGCTCAAGA
AAAAGAAGCACTTGAACAATAACAACGAGATGTCGTGTTGGCTGGAGCTTCAAGTAGCGGAGTACTTATCCCGGTGAGTG
GTAACCAGCCTGATCCTGAGTTGGAGTCTCAGAGTGCACCGTTGATAAGGGTGCCAACGTTGATCCGACTACCGGCGCCT
AGAGTGCCGCAGGTATGACCCCTCCTCATAGCCCTGTTTTATTCGTTGTTATTGACTTTGAGAGAAAAGTCTTTTTGTTT
GGGTTTTGTTTGGGGAGGGGGTGGTAAACAACCTGCCAATCAAGCAGTTAGAATGAATGGAGGTTGATTCTGTGTTTAAA
GTGAAAATTGTTACTATCTTGTGTTTTTGTTGGTATGTTGAGTTTGCAGCAGCTAATCCGTGTGACATGATTACCTTGAC
CTGAGATTTGACTGTTAGGATCTTTAGATGACATCTTAGATACTGACATGTTGAACATTGCTAGTCTGATAAATAAATTG
GTGAACCATGAAACTGGAGAATGTAGTCTGGTGTCATGTGTGTGTATGAGTGTTGTTCAAAGTCTAACACTAGGAGCAGA
AACTAGAACTTGCCCGAGTAGTCTTTCTTAAATATGAGAATAACCGGATAGAAAAGGATCAATAGGCCATTTTTGTTAAG
CCATAAAAAAGCCAAAAAAATAAAAAATAAAACAACCAAATAAAAAGCTTAACACTTGAACTCGATTTGAGCCTAAGAAT
CAGTTTTGTTCTTACCTAGTAAATATCATATCCTTTGGTTTCCGAAAATAAGATGTCACAACTCAGGCCAAAAGCCTAAG
TTGAGGGTGATTGCAATTCGAGCAGAAAGAAATAGTGAAAAAGAAGGTTCAACTAGTAAGCTGAGTGCATACAAAAAAAA
TTGCATATATATATATAAAAGAGGTGTGAAGAAAAGAAAAGTAAAAGAAGAAAAGAAAAAGAAAAAGAAAATAATGGTTG
CTTGGGATGTGCTGAAATGAAGTAAAAAAAGGAATCGGTCAGAAAAGAGTTGTGTGCAAACGAAACTTTGGAAAACCAAG
GGACTAGTCACTCACAAACCCAATTATCCATTCCCTAACCTGAGCCTATGTTACAAGCCGATTAAGTCCTACAGTGATCC
TATTCCGGGTGTTTGAAAGATAGAGCATAGAAAGCAAGGGCAAAACCTATGGTAGTTTGTTGTTAGTGTTAGAAGTTCTT
TGAGAGTGTGAGCGTAGTAGGTCCCAATTATCATGAGTGAGGGACTTCTTTGGTGTGAGGAAACAGTGATTGCATTTGAG
AGTGGATTGTGTTAGCTGAGAATTCACAGACATAAGCATGATCGACTGTGAGTAATGAGATGTCATAGATTAATCCTTGC
ATGTTAGATCCATGGTTTTGGATACAAATTGTGTTTGAGAGGGTTGTTGCGTGGTTGCAAAAGTGTTTGAATGATTTGAG
GGCTGAAAATATTGTTTTCTCATCACTTGAGGACAAGTAATGGTTCTAAGTTGAGGGTATTGATGTGCCGCGAAATCTTG
GCACAGTTGATACTTGAAAACTAAGAATCGATACTAGAATCAAGTGTATTTATGTGGATATAATGTGTTTGGTAGTGTTT
GTACAAGTGAAACATGTGGACGTGAAAGAGGAAAGAAAAGAAGGTTGTTGATAACCAAATGCCAATTGAAGACTACGGAG
CCCATTACGGGCCGTGGTCAACTAAACGAGCCGTCGTGAAGCTTGTGAAGTGGAAGCAGTACACTAGAAGTTGATGCAGC
TGATGACAAAATTCTCCAAGTGAAGACCACGGGAGTTATTACGGACCATTGTCCTTGTCACGGATCGTGGTGTTGTCCAT
GGAGATAAGTCAGTAAGAAGACTTCAAAGAGACATATTAGGGGTTGGCCAAGAAAAGACCATGGACGCCCAGACGGGCCG
TGGTCATCATAACGGGTCGTGGTGATGATCATGATGCATTTCCAATGGGTAGACCTCAAGAAGCTGAAAAGTGAATTGGT
TAAGTTAAGACCACAGGTACCTAGATGGACCGTGGTCATCTTCATGAGCCGTGGTGATGTTCGTGACAAGAATCCAGTGT
GCAAGTCTTGAAGATTCGATTTTGGGTGAGTCCAAGTGAAGACCATGAAGGGCTTCACGGATTGTGAAGCCTTTGATAGG
TCGTAGAGCTATCTGTGAAGTACCCAACATTTCAGTCCTACTTCGAGTAGGACTCTTTTTAAAACACTATTTTTGAATTA
ATTATGGCGTTTTTAGTTTTTATCCGATATTACCTTAAAGAAGGAATGTGTTTTCCATTATGCTGAGCTTTTGATTATTG
ACTTTAACATTGAATTAAGTTTGAAGTTTGGATTTCCGATTCTTGAATTATCGAAGTGGCTTGTTGATTTGCTTATTCTC
GTAAGTACTGTTTTAACATGTTTTCATTGTATAATTCTGATTGTTTACGTGAAATCATGAGTGGCTAAACACCACAACTG
GGGTTGTGGGATCCATGACGTAATTCTAATTGTAATTTCGTAAAACGAGTAAAAGGCGATTTATGTTTACAAATTATAAT
TTAGCTTTCGTTATTCATGTATTCTGATGAGTGCACGCATTAGAATGAACCTGTATCTGTCATTTGTTCGAGAGAAAAAT
GATAGTTAGGAAAAAGTTAAATTAATTTGATGAAATGGAGTCAAGGTTTAAGTTCGAGAGAAAAGAATCTTAACACCATT
GTAAGCGAGGGTAAATCGTGTGACACTCTAGGACCGAGAGGACTTGAGTGAGATTATCTGAGTAGACTGAGAAGTGTCAG
ATATTTCTAACTCGCATGTATTTTGTAGAGGTGAATTGCATGAAACTCAATTAGGGAAGAACATTAGACGCAACGTTATG
GGGAACACAATACTAGTTTCATTTAAGTATTGAAGCAACTTCAAAACTGATATTTTGTTAATTGTTGAATTAGACTTTAG
GTTACAACTTTGGTTACTAGAACATCACTATAAAACCCATTTTATTTTCTGTAATTGTTTCGTTAGGAAATAATAACAAC
ATTTGAGTAAAACGCGACAGTGAAATCATTTCTGTAAAGAAATTCTCTGTGGGATCGACCTCAACTCACGTTGAGTTCTA
TAAATTAACTTCGATCGCTTATATCTCTTAATTGAGGTGTAAGTTTGGACGTATAACCAGTAACCTTAGAATATCGATAA
GAATAAAATATCAAAATTTTATATTTTTTTGTGACAACACTAAAATATCAAAAAAGTTAATTCGTAAGAGTCCGAAAAAT
ATAAAAATCAAGAAAAAGACATAAAAACACCTCAAAAAAATCCTGAATTGCACTAGTCACCTTAGAATATCGATACGAAT
AAAATATAAAAAAATTTACATTTTTTGTGACTGCCCAAAAAAATATCAAAAAATTTAATTCGTAAACGTCCGAAAAAATA
AAAATCAAGAAAAAGACATAAAAACACCTCAAAAAATTCTTGAATCGCACTAATCACCTTAGAATATCGATACAAATAAA
ATATCAAAATTTGACATTTTTTTGTGACTGCCCGTAAAATATTAAAAATTTTAATTCGTAAACGTCTGAAAATATAAAAA
TCAAGAAAAAGACATAAAAACACCTCAAAAAATTCTCGAATCGCACCAGTCACCTTAGAATATCGATATAAATGATATAA
TATTGAAATTTTACATTGTTTCGTGATTGCTTGATCAAAAATTTTATTTCGTAAACATCCGAAAAATATTAAAATCAAGA
AAAAGACATTAAAACACCTAATAAAAAAATTTCAAATCGCACCAGTCTCCTTAGAATATCGATACAAATGAAATATCAAA
ATTTTACATTTTTTCGTGACTGCCCAAAAAATATCAAAAATATTAATTCTTAAAGGTCCAAAAAATATATAAACAAACAA
AGACATAAAAACAAATCAAAAAATTCTCGAATATCGATATGAATTAAATATCAAAATTTTATGTTTTTTTGTGACTGCCC
GAAAAATATCCAAAAATTTAATTCGTATACGTCCGAAAAATATAAAAATCAAGAAAAGTATTTAATAACACCTTAAAAAA
TTTGCGAATTGAACTACTCACCTTAGAATATAGATACAAATAAAATATCAAAGTTTTAAATTTTTTTTTGATTGCCTGAA
AAATATCAAAAATTTTAATTCGTTAACGTCTGAAAAATATAAAAATCAAGAAAAAGACATAAAAATGCGTCAAAAAATTA
TTGAATCGCACTTGTCACCTTAGAATATCGATACGAATAAAATATCAAAATTTCACATTTTTTCGTGACTTCCCAAAAAA
TATTTAAGAACTTAATTTTTAAACGTTCGAAAAATATAAAAATCAAGAAAAAAATCGAAGTTCACCTCAAAAATTCCCGA
ATTGAACTAATCACCTTAGAATATCGATACAAATAAAATATCAAAATTTTACATTTTTTCGTCACATTTTGAAAAATATC
AATAATTTTAATTCGTAAATGTCCGAAAAATATAAAAATCATGAAAAGTACATAAAACCACCTAAAAAAGTTCTCAAATT
GCACAAGTCACCTTACAATATCGATACGAATGAAATATCAAAATTTAATATTTGACGTGACTGCCGTAAAATATCAATAA
TATTAATTCGTAAACATTCGGGAATATAAAAATAAAGAAAAAGACATAAAAACACCTCAAAAAAATCACGAATCGCACCA
GACACCACAGAATATCGATAGAAATAAGATATCAAAATTTTAAATTTTTTCGTGACATCCCGCAAAATATCAAAATATTT
AATTAGTAAACGATTGAAGAATGTTAAAATCAAGAAAGAGACATAAAAACACCTCAGAAAAATTCCCGAATCGCTTTAGT
CACCTAAACATATCGATACAAGTAGAATATTAAAATTTCATTTTTTCGTGACTGCCCGAAAAATGTCAAAAATTTTAATT
CGCAAACGTTGGAAAAATATAAAAATCAAGAAAAGTATATGAAAACACCTCAAAAAATTCCTGAATCGCACCAATCACCT
TAGAATATCGTTTCGAATAGAATTTCAAAATTTTACATCTTTTGGTAATTGCCCCAAATTTATAGAAAAGTTTAATTCGT
AAACGTCCAAAAAATAGAAAAATCAAGAAAAAGACATAAAAACATCTCAAAAAATCCTTGAATTGCACAAGTAACCTTAG
AATAACGATACAAATAAAATATCAAAATTCTACAATTTTTCGTGATTGCCTGAAAAATATCAAAAAATTTAATTTGTGAA
GGTCCAAAAAATATAAAAATCAAGAAAAGGACAGAAAAACATCTCAAAAAACTTTTGAATCGTACTAGTCACCTTAGAAT
ATGGATACAAATAAAATATCAAAATTTAACATTTTCTTGTGACTGTTTGATAAATATCAAAAAATTTAATTTGTAAACGT
CCGAAAAATATAAAAATCAAGAAAAAGAAATAAAAAACCCGAATCGCACCAGTCACCTTAGAATATCAATAGGAATGCAA
TATCAGAATTTTTACATTTTTTCGTGATTGCCCCGAAAATATCAAAAAAATTAATCGTAAACGTTCGAAAAATAGAAAAA
TAAAAAAATGACATAAAAACACCTCTAAAAATCCCGAATCGCACCAGCCACCTTAGAATATCGACACGAATAAAATATCA
AAATTTTACATTTTTTCGTGACTGCCCGAAATATGTCAAAAAATTTAATTCGCAAACATCTGAAAAAATATAATAATCAA
GAAAAGTAAACAAAAACACCTCATAAATTCCTGAATCGCACTGGTCACCTTAGAATATCGATACAAAGAAAATATCAAAA
TTATACAGTTTTTTGGGAGTTCCAGAAAAATATCAAAAATAAGAATTCGTTAACGTCCGTAAAATATAAAAATAATAAAA
AAGACATTAAAACACCTCAAAAAATTCCTGAATTACACCAATCACGTTAGACGATCGATACGAACAAAATATCAAAATTT
CACATTTTTTTGTGACTACCCAAAAAATATCAAAAAAATTAATTTGTAAACGTCCATAAAATAGAAATCAAGAAAAAGAC
AGAAAAACATCTCAAAAAATTCCTGAATTGCACCAGTCACCTTAGAATATTGGTAGGAATAGAATTTCAAAATTCTACAT
TTTTTCTTAACTGCCTAGAAAATATCAAAATTTAAATTCGTAAACGTCAGAATACTATATAAAAATCAAGAAAACGACAT
ATAAACATCTTGAAAAATTCCTGAATCGCACCAGTCACCTTAGAATATCGATTGGAGTGAAATTTCAAAATTTTACAACT
TTTCGTAACAGCCCAAAAAATATTAAAAATCTTAATGCGTAAACACATCCGAAAATATAAAATCAAGAAAATGACATAAA
CACACCTTGAAAAATTTCTTAGTCGCACCAGTCACCTTAAAATATCGATTGGAATAAGATTTCAAAATTTTACATTTTTT
CGTAAGAACCCAAAAAATATCAAAAATTTCAAATCGTAAATGTCACGACTCGATTTATCAAGTCATGATGGCACCTACTA
TAACCCACCAGCAGGTAAGCCAACCCGTAACCCGAAACAACAAGTAATGGGTCTGAGGGTAGAAATTAAACAAGAGTAGG
CAAATAACAATATAAACAGGCGGAAGCAACTCAAAAATATATATACAAATAAAGATCCCTCCCAGAACTTGGAAGTCACT
AGTACAGAGCTACTACAAAATGAGTACAAGTCCCAAAAGTGGACAACAGAGACTGGACTGTCTCGAAAGGAAGTAGACAA
GTCTATATATACAGATGGAAACTAAAATAGTACAAAACGCCGTGTGCTCACCCCCGTCTCCAGATAAGTCTACTCCAAGC
TCGATCAACGCTGGCTACTAGTGCTCGGACCTGCATCACGAAATAGATGCAGAGCGTAGCATGAGTACCAAAACAACAGG
TACCCAGTAGGCATCATAGGCCGACTGAGCAAGATAAGCAAAAGTGAACTGAAATGCAAATAAAGGGTCACATCAAGTGC
AAAGAGTAGTAAATATGGGTATGTACACGAGCGTACAGGCAACAAAGACAAGTAATCTAACTAACTTCGCCGGGCTCCCA
TAAACCCGACGGGTACGCTCGTGCACAACAAAAAGAAACCACCTGCACGGACCCCCATAAGCCCGGCAGATGCACCGGCG
GTTGAAGTAAAATAATGGAGCTAGAAGGTCTATCACAATATTACCAATTTCCGAACTTTTAACTGAACCATTCCCAATTA
TATTCCAAGATTTCATTACGTCCCGGACTTTAATCGGAATCTCTCCAACCTCCAAAACCTCAACCTACAGATGAGTGTAA
TCAAGACTAAACTGAAGCCTTAGTGAGGAATTGGAAATACACCACGTGCAAGCTGGACCACGGACTCGAATCGGGTACTA
TAGCTAATGAGTCAACCTATATGGGCTGGACCACGGACTCGAATCGGGTACTATAGCTAATGAGTCAACCTATATGGGCG
GAACCACGGACTCGAACCGGGTGCTGTAGCCAAAGGTCGATCTCACATTTCAAAATTCAACAACAACTCATTCCGAACAT
CACTCTAGCAGTGGCTAAATTCGATTCCTTACCTCAAACGAAACCTCCCCTTGCGTTTCTGAGATCACCTCTAGATTCCC
CACGAAATTCTCTTGAAGTTAGCCTTTTGAAGCACCTAATTTGGACTCAAAATGAAGGAGAAATCTCATGTTGAAGATGA
GGTAAAAAAATGGACGAAAATCGTCCTAAAATCTGGAAATTTCCAGATTTCCATCCGCTGCCACGTGGCGTCGCGTGGCT
CTGCCACGTCACCGCCGCGTTAAAATTCTACAACCCTTCAAACTTAAATTTCGATGTTTCAGACTCGTTCGGAGTCGGAA
AAATACAAACCATATATGAAATCTGATTGGAAATGATATTTCGGACTCAACGGTGAAGGCGGAATTTCCATTTGGAGATC
GCTTCGATGAAAAGTGGGTCCCACACCCAGTATCGTTTTGAGCCAGATTCCACAACTGCCATCTAAAGCCTCGGGAAGTG
AACAAAGGGTCGTTCTAGTCCAAAATCGATATTCCGAAGCTAACCTAGCTGTCAGAATTTTCATCTGAGCACGACTTCCA
AGAAGGTTGACCAAAGTCAACTTTTCAAGTTATAAAATCTCCAAAACAGGGAAACGGGCCTAAAACCCAAACGAACGACC
AGACGATCGAACAGTCAGTGCCAGCAAGTCATAAATGACTTGGGGTCGCTACAGGAACGCTCTAAACGATGCAATGAATG
CTTTAATTTAAAAATGACCTGGAGGGTCATTACAGTAAACGTCCGAAAAATAGAAAACTAACGAAAACTACATAAAACTA
CCTCAAAAAATTCCCGAATCGCACCAATCACATTAGAATATCGATAGGAATAAAATCTTGAAATTTTACATTTTTCTTGA
CTGCCCAAAAAAAATCAAAAATTTTAATTCGTAAACGTCCGAAAATTATAAAAATCAAGAAAACAACATGAAAACACCTC
AAAAAATTCTTGAATCGCACCAATCAGCTTAGAATATAATTACCAATAAAATACCAAAATACCACATTTTTATGATAACT
ATCCGAAAAATATCACAGATTTTAATTCGTATAAGTCCGAAAGATATAAAAATCAAGAAAAATATATAAAAACACCTCAA
AAAATTCCCAAATTGCACAAGTCACCTTAGAATATCAATACGAAAAAAATATAACGATTTTATACTTTTACGTGACTGCA
AGAAAAATATCAAAAAAATTTAATTCGTAAAACGTTAGAAAAATCTGAAAATCAAGAAAGAGACATGAAAACACCTCAAA
AAATTCACGAATCGCACCTGTCACCTAAAAATATCGATACGAATAGAATATCAAAATTACACTTTTTTTCGTGACTGCCC
AAAAAATATCAAAAATTTTAATTCGTAAACGTTTGAAAAATATAAGAATCAAGAAAAGTATATAAATCCACCTCAAAAAA
TTACGAAATCGCACCAGTCACCTTAGAATATCGATACGAATAAAATATAAAAAAAATTCATTTTTTCGTTATTGCCTTAA
AAAATTTTAAAAAGTTAAAATACCAAATGTCCGAAAAATATAAAACTCTAGAAAAAGACATAAAAACACCTCAAAAAATT
CCCTGAATCGCACCAGTCACCTTTGAATATTGATACGTATAGGGTATCGAAATTTCACATTTTTCGTGAATCCCCAAAAA
ATATCAAAAAATTTAATTTGTAAACGTCAAAAAAATATAAAAATCAAGAAAAAGACAGAATAACACCTCAAAAAAATGCT
CGAATCGCACCAGTCGCCATAGAATATCGATATGAATAGGATATCAAAATTTCACTTTTTTGTGACTTTTCGAAATATAT
CAAAAAATTTAATTCGTAAACGTCCGAAAAATATTATAATCATGAGAAGTACATAAAAACATCTCAAATATTTTTCGAAT
CACACCAATCACCTTAGAATATCGATAGGACTACAATTTAAAATTTCACATATTTTTGTGATTGCCCAAAAAATATCAAA
AATTTTAATTCGTAAACGTGCGAAAAATATAATAATCACGAAAAAGATATAAAACTATCTCAATAAATTCCCAAATCGCA
CTAGTCACATTATAAAATCGATACCAATATAATATTAAAATTTTACATTTTTTCGTGACTGCTCGAAAAAAATATCAAAA
ATTTAATTTGTAACCGTCCGAAAAATATAATAATCATGGAAAAGTCATAAAAACACCTCAAAAAATTTGCGATTGTACCA
GTCACCTTAGAATATTGATACGAATATAATTTCAAAATTTTAATTCGTAAATGTACTAAAAATTTAAAAATCAAGAACAA
GACATAAAAACACCTCAAAAAATTCACTAATCGCACCAGTTACCTAAAAATATTGATATGAATGAAAAATCAAAATTTCA
CTTTTTTTTGTGACTGCCCAAAAAATATAAAAAATTTAATTAGTAAACTTTCAAAAAATATAAGAATCAAGAAAAGTATA
TAAAAACACCTCAAAAAATAGAAAAATCAAGAAAAAGACATAACAACACCACAAAAAAGTTCCGAATAAAATATCAAAAT
TTTACATATTTTCGTGATTGCACGAAAAATATCAAAAAATTTAATTCGTAAACGTCTGAAAAATATAAAATTCGAGAAAA
AGACAGAAAAACACCTCAAATGATTCTTGAATCGCACCAGTCACCTAAGAATATCTATATACTAATAACATATAAATATT
ATACATAATTTCGTGACTGCATGAAAAATATCAAAAATTTTAATTCGTAAACGTCCAAAAAATAAAAAATCGAGAAAAAA
GACATAAAAACACCTCTAAAAATTCTCAAATCCCACTAGTAACCTCAGAATATCGATACGAATAAAATATCAAAATTATG
CATTTTTTCGTGACTGCCCCAAATATATCAAAAAGTTTAATTAGTAAAAGTCTGAAAAATAGAAAAATCAAGAATAAGAC
AAAATAATACCTAAAAAATTCCAGAATCATGCACCAGTAACCTTAGAATATCGATATGAATAAAATATAAACATTTTACA
TTTTTTCGTGACTGCAAGAAAAATATCAAAAANNNNNNNNNNNNNNNNNNNNNNNNNNNNNNNNNNNNNNNNNNNNNNNN
NNNNNNNNNNNNNNNNNNNNNNNNNNNNNNNNNNNNNNNNNNNNNNNNNNNNNNNNNNNNNNNNNNNNNNNNNNNNNNNN
NNNNNNNNNNNNNNNNNNNNNNNNNNNNNNNNNNNNNNNNNNNNNNNNNNNNNNNNNNNNNNNNNNNNNNNNNNNNNNNN
NNNNNNNNNNNNNNNNNNNNNNNNNNNNNNNNNNNNNNNNNNNNNNNNNNNNNNNNNNNNNNNNNNNNNNNNNNNNNNNN
NNNNNNNNNNNNNNNNNNNNNNNNNNNNNNNNNNNNNNNNNNNNNNNNNNNNNNNNNNNNNNNNNNNNNNNNNNNNNNNN
NNNNNNNNNNNNNNNNNNNNNNNNNNNNNNNNNNNNNNNNNNNNNNNNNNNNNNNNNNNNNNNNNNNNNNNNNNNNNNNN
NNNNNNNNNNNNNNNNNNNNNNNNNNNNNNNNNNNNNNNNNNNNNNNNNNNNNNNNNNNNNNNNNNNNNNNNNNNNNNNN
NNNNNNNNNNNNNNNNNNNNNNNNNNNNNNNNNNNNNNNNNNNNNNNNNNNNNNNNNNNNNNNNNNNNNNNNNNNNNNNN
NNNNNNNNNNNNNNNNNNNNNNNNTCGTATTGTCTGAAAAATATAATAATCATGAAAAAGACATAAAAACACCTTAGAAT
ATCGATACGAATAAAATATCAATATTTTACATTTGTTCGCGACTACCCCAAAAATATCAAAAAGTTTAATTCGTAAACGT
CTGAAAAGTAGAAAAATCAAGAAAAAGACATAAAACCACCTCAATTTTTTTTTGAATCACACCAGTAACCTTAGAATGCT
GATACGAATAAAATATCAAAAATTTATATTTTTTCGTGACTGCACAAAAAATATCAAAAAATTTAATTCGTAAACGTCCA
AAAAATATAAAAATCAAGAAAAAAACATATAAACACCTCAAAAAGTTCCTGAATCACACCAGTCAACGTGTTATAAAATA
AAAGGAGAATATTAAACTAAATAACAAAGAAATAAAAAGAGAGAAAGAGTAGTAACTATGTTTTACTTCTATCTTGTATC
TGTTTATTTCATATAGAATGGAAGGCTTTTATAAGCCTTCAAACTTGGAGTAGTATTCTTGCTACAGTGATTCTACTTGG
ACTCCAAGATGAGTGGGCCCATCCACATGTACATCCAATTAACGTGTTATAAAATAAAAGGAGAATATTAAACTAAATAA
CAAAGAAATAAAAAGAGAGAAAGAGTAGTTACTATGTTTTACTTCTATCTTGCATATGTTTATTTCACATAGAATGGATG
GCTTTTATAAGCCTTCAAACTTGGAGTAGTATACTTGCTATAGTGATTCTACTTGGCCTCCAAGATGAGTGGTCCCATCC
ACATGTACATCCAATTCTTTGTTTTACAACACTCCCCCTTGGATGTTCATGTAAAAGAAAAATTCTAGTAAAAGAAAAAA
AATATGTATGGTTATAATTAAGACGCATTGTTTGATGCCTCATTACAAAATGCTTAAAGGAAGATATTTGTAAGCTGATT
GTGAGAACCTTCTTGCAGAGCTACTTGTAAGTTGCTTGTAAGAACCTGCTTGTGTAAGCTATTTAGAGGAACTTGCTTGC
GGAGCTACTTGTAAGTTGTCTTCTTAATTTCAAGCTTATCCAGGAAACCGTGTAATGGACATCACATTATGATGTATTTA
CTATTTATCGGAGTTCTATAGATAATGTGCCTCGTTAAAACATTACTAGGAAAAACCCTGTGGGAAAAAATCCTAGTGAA
GGAAAAAGAGTACACATATCTAGTAATACGTATCGAAAGCTGCCTCATTCCAGGAAAAACCCAGTGGGACAAAACCTTGG
TTAAGGGAAAAAGAGTGCATCACGTATTATACTCCCCCTAATTAAAACATCACTTAATTCTTGTAAAGGATGTCTCACAA
TCTTATACTTAGCCTTTCAAATGTTGATATTGATTGTCTTTATGACCAAATCACATTCATGAAGATGTTGCATCCTTGAG
CTTATCCCGATATATCGTTTTTTGGTCTATTGGATATGTTGAATTCAACCCAAGATAATCACTTAGTTTATGACCTCGTC
GGTGTAGACAATTTTCTCATTCAACTTGTTTGTAGTAATAGTCAAGTGACAGTGATTTACATGATAATAAAATTGATTGT
CTTGTAGAATGATTTGATATGACAGTATTTCCAAATGAAAACATATAACTTTCTTGAGATCAAACTTCATAATTTCCTGC
AATTTCATGGTCAATAAACCTTGATACAATTGATCATAATAAATAATTTATATCGATATTTGATTCACTCTAATATCTCC
ACCGATAAGAGTGATGTTATATTTTGCATGCTTATTAATAAAATTATTTACCATGAATAATAATAGAAGTATACATAAGT
GCACCAATCGTACTATGTCATGGTACTTTTTAACCATTTTAATGAGATCAAAATTGATCTTTATGTTATGCGATCTTACA
ACCATTGGGGTACTATTCAATAAAATTGCTTTATAACCTTTTAAATTCTTCAGGAATTTTCATATAATATTTAATGTCTA
GCTAGACATGATAACCATTCATTATGCATATTCAAGTTTTTCATATATTGTCAGATTGAAAGAAACCTCATTGCATCCAC
CTTAGAAGAATACATCTCCATAAAATAATGTCAGGACTTTTGTGAAACTTTATTTTCAACGCACAAGTCGTGCTTTATAT
TTTATAATTTTACTATCGCATAATAATTCATTTGTACCCCACTGACATTATATCTTGGTATATGGACAAACTAAGTCCAA
AACATCATTTTTTCAAGTGAATAAAATTATACTTGACTTGTTTTTTCTTTGGCCAATCATTTATCTGTCAACTCTCGACA
GATTTAATATCAAGATCCTCATCACCATTTATAATTTTGAGCGCTACATTATATTCAAGATATCATCGGGATGGTTATTT
GATATCGATTCTAATGTGACATAACTTGTCAAGCTCTCTTTATTTTTCATTATTTTCATGTACCTGAACCTTTGACAAGG
TTTTATAAAGTGTTATGTCATGGTGCTATTTCTAAAGCACTTGTCTCATCATTATGACCATCTTGACCATTTGCTCTTTT
CTTATTCAAGATATTTTATCTTTTGAATCGATTAATCAATCACGCTTTAGGCGTGCCATATATTATGTCCTTCAAGGACC
TTTCTTTGGAGCATTTATAACTGGATTATAACATAGGGTCATTAAATGCGTCTAACAATTGACTTAAATTAGTTTTTTTT
CAATGAGGATCATACCGATACCAATAATAATTCATTATGTATAACTTATTTTCCAGTTGCTTATCATTCCTCCCCCCAAT
GTTAAAGAATTTATCATTCACCCAACCTTATTTGGGAACTCATCTTTGTGCATTGTGTAGTGATGGAGCAATTAAATACT
ATATTGCACATTTAAATTTTATAGATGAGAATTATATGGTTCCTGACCCTGAACCAATTGTGATAGGAAAATTTTGTTGG
CTTGATACGTACAAGTGTTGCTATATTTTAAATAACACATCTATTACCAAATTTCTTTTGAGAGTTTTGTTCTCATAACC
AATGGTTTAGCTAGAATTTGAGGCATATAATTTCTGCTGAAACCATTGTCGAGGAACGACAATGCACCCACCCTAGTAGA
GACGCGGTTTATTCGACCGTTTGAAAATCAATTCGACGCGGTTTATTCGGCGCGGATTCATTTGACGTGCATTTCGAGAA
GAGACGCGGTCCGAATTAATCCGGCGCGCATTTCAAGGCGAAAATACGCGATTCGAATTCATCCGACGCGCATTCCGAGG
CTAAAATGCGCGATCCGAATCCGGCGGGCATTTCGAGGAAAGAACCAATCCGAATCTTTGGTCCGAACGTAACGCCTCTT
TGTTCCGAACGTTACGCCTCTTTTGTTCGAACGTTACGCCTCTTTGGTCCGAACGTTACGCCTCCTGGTTCGAATGTTAC
GCCTCTTGGGTCCGAACATTACGCCTCTTTGGTCGAACGTTACGCCCTTTGGTACGAACGTTACGCCTCTTTGGTTCGAA
CGTTACTTTGGTGCTTTAAGGGTTCAATTATGCTTGGAAACTTCAATACCAACATCATCAATATAGTTTTATAATTTGAA
ATGTGCTCTTGATTTAACAACTCGAGCAAACGACCTTTGTAAAAATCAAATTGCAAGTTGATAATAAGGCGCATGTGACC
ATAACATAGATGCATCTATTAAAATCATATAATAGTAAATGGTCCACATGGCGGGTGAACGGGTCCATATTCACCTTTTC
ATACATTTCAAAAATTGAGGGGATACAATTTCAACCCTCACTAGTATAATGATAATTTTATCATGAGAACAAACAATACA
AGAGAGTTCTTGAATAATTTATTATTTCTTCAATATATAACCACATGAATTCTCAATTATTTCGCAACTTAATTGAACCG
GGATGGTCAACCGGTCATGCCAACTGATATTTATTTTAATAAACTTCTAGTTTACTTTGCATGTGATTCCATCATCATGC
TCATATTTATGTACCACAAACAATATGAAAAAAGGGTAATCTTTCACATAAATATTTATAACTCACTTTGGTTGCAGTAA
ATCTTAAATCTTTTCATATTTTATAGTCTCAATATATATATATTTTTATTGACAATTTCTTTGAAACTTAAAAGGTTTCT
TTTGAGACTTACTACAACCTCAATATTATGAATAATTTTCATTCCTCCAGATTGTCACGACCCGATTTATCAAGTCATGA
TGACACCTACTATAACCCGCCAGTAGGTAAGCCAACCCGTAACCCGGAATAACAAGTAACGGGTCTGAGGGTAGAAACTA
AACAAGAGCAGGAAAATAACAATATAAACAAATAAAGATCCCTCCCAGAACCTGGAAGTCACCAGTACAGAGCTACTACA
AAATGAGTACAAGTCCCAAAATTGGACAATAGAGACTGGACTGTCTCGAAAGGAAGAAGACAAGTCTATATATACAGATG
GAGACTAAAATAGTACAGAACGCCGTGTGCTCACCCCCGTCTCCAGATAAGTCTACTCCAAGCTCGATCAACGCTGGCTA
CTAGTGCTCGGACCTGCATCACAAAATAGATGCAGAGCATAGCATGAGTACCAAAACAACAGGTACCCAGTAGGCATCAT
CGGCCTACTGAGCAAGATAAGCAAAAGTAAACTGAAATGCAAATAAAGGGTCACATCAAGTGCAAAGAGTAGTAAATGTG
GGTATGTACACGAGCGTACAGGCAACAAAGACAAGCAATCTAACTAACTCCGCCGGGCTCCCATAAACCCGACGGGTACG
CTCGTGCACAATAAAAGAAACCACCTGCACGGACCCCCATAAGCCCGGCAGATGCACTGGCAGTTGAAGTAAAATAATGG
AGCTAGAAGGTCTATCACAATATTACCAAATTCCGGACTTTTAACCGAACCATTCCCAATTATATTCCAAGATCTCATTA
CGTCCCGGACTTTAATCGGAATCTCTCCAACCTCCAAAACCTCAACCTACAGATGAGAGTAATCAAGACTAAACTGAAGC
TTTAGTGAGGAATTGGGAATACACCACGTGCAAGCTGGACCACGGACTCGAACCGGGTACTATAGCTAATGAGTCAACCT
ATATGGGCTGGACCACGGACTCGAACCGGGTGCTGTAGCCAAAGGTCGGGCACGGGGGGGCTGGACCACAGACTCGAACC
GGGTACCGTAGCCAAAACCAGATCACAGGTAAGCTGGACCAAGGACTCTAACCGGGTACTGTAGCTAAGCCTGGACATAA
GTAAGCTGGACCACGGACTCTAACCGGGTACTGTAGCTAAAACCAGATCACAGGTAAGCTGGACCACGGACTCTAACCGG
GTACTGTAGCTAAGCCTGGACATAAGTAAGCTGGACCACGGACTCTAACCGGGTACTGTAGCTAAAACCAGATCACAGGT
AAGCTGGACCACGGACTCTAACCGGGTACTGTAGCTAAGCCTGGACATAAGTAAGCTGGACCACGGACTCTAACCGGGTA
CTGTAGCTAAAACCAGATCACAGGTAAGCTGGACCACGGACTCTAACCGGGTACTGTAGCTAAGAATCAATATTCAACCA
TACGTCGCGGGAAATATCACCAAACCGATTACCATAAATAATCCTTTTAGTCCGACCCTCATATACCCCAAATCGCCGAG
GAAGTATCCAATAATGAGTAAGCTAGACCACGGACTTTAACCGGGTATTTACAGCCGATAGAAAAGCAGGGCATTATGGA
TACAAGGTCATAAGCTGAGTTACCGTCTAGCTAAGGCTCAGACTATCAGACTCAAGTCTGCTATATCAGTCTACAAGGAG
CTGACCGTCCGAAACGACATCGGGCAAAGTTCTACTGCCCAACGACATCCGAAACCTCGCAAGTCTATGGCAACACTAGT
CTAAGCCTAGACTAAGGCCAAACATACTTCAAATCAATATTATCATATATACACCACAAGATATGGATATTCAATAATCT
CAAGAGACATGCTGTCATAATCCAACACTTTCCCGAAATAAGGTCTAAGGCAAGAATTATAGAAATTTAGCATGCTCGAC
ACCCGAACCCCTCCATACTCAAGCAAATCAATAAACAAATGCCTAAACATGCTCAATCTCACGAGCGAAAACCATAGCCT
ACCTGAAAGCCGATCACGCGTGCTCCAACTCACGGTACCGGATCTTTTCCTCTCCGAACGGTCTCCAAATGCTTCCCCAC
TAACAAAAGGTTAATCACCTCGTCATTACGAATAAATTGACACTAAAATTATATTTTTCGGAGACGGACCCAAAATCGGG
TCTAAAACGGGATTGTGGGGCCCACAATTAGAATCTCAAAATCGAATCCGTGGAAACGTCCCAAATACCTTACTAAACTA
ATATCCCAAAATTTTAGCACAAACAGATGCCTACAACACCGCAAATCAGCCACAATAATTAAAAAGGGCAGCCCCTTGAT
CACCAATTTTCGAAAAAACGAGACCCTTTCAACCCAAACAGATTATACCACGACGATCCTTGCGAAAAACTCTACAAGTT
AGCCACAAGAATGACTCAAAACGGACTTACGATGATCAAGATCTCACAATTCAAATTTCAAAAACAATTCAATCCGGAAA
ATCACCCTGGCAGTGGCTAAAATTGATTTCTTACCTCAAACGAAGCCTCCCCTCGCGTTTCCGAGACCACCGCTAGATTC
CCCTCGAAATTCTCTTGAAGTTTGCCTTTTGAATCACTTAATTTGGACTCAAAATGAAGGATTAATCTCAAGTTGAAGTT
GAACAAAAAAATTGGACGAATTTCGTTTTTAAATTCTGGAAATTTCCAGATTCCACTCCTCTGCCACGTGTCGTCACGTG
GCTCTGCCACGTCACCGCCGCTTCAAAATTCTACAACCCTTCAAACTTAAATTTCGATGTTTCGGACTCGTTCGGAGTCG
GAAAAATACAAACCTTATATGGAATCTGATTGGAAATGATATTTCGGACTCAACGGTGAAGGCGGAATTTCCATTTGGAG
CTCGCTTCGATGAAAAGCGGGTCCCACACCCAGTATCGTCTTGAGCCAGATTCCACAACTGCCATCTAAAGTCTCGGGAA
GTGAACAAAGGGTCGTTCTAGACCAAAATCGATCTTCCGAAGCTAACCTAGCTGTCAGAATTTTCATCTGAGCACGTCTT
CCAAGAAGGTTGACCAAAGTCAACTTTTCAAGTCATTATAATATCCACTACTAAACGAACTTTCGTCCGCGAAAGTAAGA
GTCAAGAAGTACCTGAATGCTCAAATAAGTCGGGGAACTGTGCCCGCATCTCATGCTCGGTCTCTCAGGTAGCCTCCTCA
ACTGGACGATATCTCCAATGGACCTTAACCACAGGAATGGCTCTGGAACGCAACCGTCTGACATCTCTGGCCAAAATAGC
AACTGGCTCCTCAATATATCTCAAACTGACGGCTGCGAATTCAATCCAGCAGAGATGACTGAGCATCTACATAAGCTAGT
ACACACCGGGAATCAGAGATATCAAGCCGTACTATCCGGTTAGCTAAGGACTGGATATCCAAAGCTAATGGTCGCTCCGT
AGTAGAAAGAAAAGCTAGACTACCCATACTCACTGCCTTCCGACTCAAGGTGTCCGCTACCACATTCGCCTTGCCCGGAT
GATAGAGAATAGATAGGTCATAGTCCTTCAGGAGCTCAATCCAACGACGCTGCCTCGAATTAAGGTCCCTCTGGCTCATG
ATGTACTGAAGACTCCTGTGATCAGTATAGATCTCGCATCGAACTCCATACAGGTAATGCCTCCAAATCTTAAGTGCGAA
AACTACCGCCGCCAACTCTAAGTCATGAGTGGGGTAGTTGCACTCGCGCGACTTAAGCTGCCTCGACGCATAAGCAATAA
CCCGGCCCTGCTGCATCAATACACAACCCAAACCAACGCCGGATGCGTCACAATATACCGTGAAGCCCTCGCCCTCAACT
GGAAGAGTCAATATAGGAGCGGTGGTCAATAACTCCTTGAGCCTCAAAAAGCTCGCCTCACACTCCTCTGACCAAACAAA
GGGAACATCCTAGCGAGTCAACCGAGTCAAAGGCGCTGCTATAGTAGAAAATCCCTCAACAAAACGCCTATAGTAGCCTG
CCAATCCGACGAAGCTACGAATCTCAGTCACAGAGGTGGGCCTGTGCCAATCACGAATAGCCTCAATCTTCGCCGGATCA
ACCCTAATACCCTCCTTGGACACCACGTGCCCCAAGAAGGCTACAGACTCAAGCCAAAACTCGCACTTTGAGAACTTGGC
ATAAAGCCGCTGATCTCTCAAAGTCTGGAGCACTATCCTCAAATGTTGCTCATGCTCACTCCGGCTCCGCGAGTATACCA
GTATGTCATCAATGAAGACAATGACAAATAAATCAAGGTATGGCCTGAACACACGTGTCATCAAGTCCATGAAGGCGGCA
GGGGCATTAGTCAACCCAAACGACATCACCAAGAACTCATAATGGCCATAACGAGTCCTAAATGCGGTCTTAGGGACGTC
CGCTGCCCTAATCCTCAACTGGTGGTAGCCGGATCTTAAATCAATCTTAGAAAATACCACGGCACCCTGAAGCTGATCAA
ACAAATCATCAATACGAGGCATGGGGTAACGGTTCTTCACCGTCACCTTGTTCAGCTGCCTGTAGTCAATACACAATCGT
ATAGTACCGTCCTTCTTCTTCACAAAGAGGACTGGGGCACCCCAAGGCGATACACTAGGCCGAATGAATCCCTTACCCAA
AAGATCCTGAAGCTGACCACTGAGCTCCTTGAGCTCTGCAGGAGCCATCCGATATGGCGGAATAGAAATAGGCCGAGTAC
CTGGCTCAAGCTCAATCGAAAAATCAACATCACGCTCTGGGGGTAGGCCAGGTAGATCAGTAGGAAACACATCTATGAAG
TCACGAACAACGGGAACTGACTCAACCAGAGAAACCTCCCTACTCACATCACGTACATAGGCCAAATATGATAAGCATCC
GCTAGCCACTAGCCTCCTAGCACGAATAAAAGAGATAACCCCAACTGGTGTGCTACCACGAGATCCCTGCCACACCACCG
GAGGAATACCGGGAATGGCCAAGGTAACGGTCTTAGAAAAGCAATCTAAAACAGCGCGATAAGGGGATAACCAATCCATG
CCCAGAATCACATCGAAATCAACCATGTCAAGCAATATAAGGTCAGCCCGGGTATCACGCCCCTGGATAGTAACTAAGCA
AGATCGAAATACCTGATCCACTACTAAAGACTCACCCACGAGGGTCGACACACGCAACGGCGCTACCAGAGGCTCAGACA
TCATACTCAATCGAGAGGCATAGAAAACAGAAACATACGATAAAGTAGAGCCTGGATCAAATAAAGCCAAGGCGGGCTGC
TGGCATAATAACACTGTACCTGTGATCACATCGTCCGAGGTCTCAGCATCTGCTCTAGCTGGAGCTGCATAAAAGTGGGC
CTGGACTCCCCTACCCTGTGCATCGGCTCTGCCCCCTAATCTGCCTCCTCGGGGACCACCCCGTATACCCTGGTGACCAC
CCCTACGGTCCTGTCCCTGGCCTCTGCCTCTAGCTGGAGGTGTTGGCGCATGCCTAACTGCCTGTGGAGCGGGTAAGGCT
AACCTGCGATGGGGACACTCGCGGGCCCAATGATCTAACTCCCCACACTCATAACACCCCTGGGACTGTCGACTGAGAGC
TGGAGGTCGGCTACCCCGGCCAGAAGAACCCATCTGTGAACTATCTCGGCCCCGACTAGGACCGGTACTAAAACCAATAT
GGCGGTGCTGATCACCCTCTGATGCCTGGAGAGAAGCCTGGAAGGGGCTACTAGACTGACCCGCCTGAAACCTCTGCTGA
GATCTATCATAAGACTCTCGGGGTCTGAAACGGCGCCTATCATGGCTATCCTCCTGTCTAGCTCTCTTGCCGCTGCCCCC
TTGGGCCTCGCGACGGAGCTGCTCGATAGTGCGGGCATGGTCCACTACATCCAAAAACGAGCGGCCTGCTGAGACTAAAG
ACTGAGTCTCAATCCGCAACTGTAGTCTCAAACCCCGAACAAAACAACGAACCCTCTCCTCCTTGGTAGGTAATATCATT
GCGGCATGCCTGGAGAGCTCGTGGAACCGGGCCTCATATTCTGATACTGTCATGGAGCCCTGCTCTAACCGAGCAAACTG
ATCTCTGAGCTGATCTCTGATGCTCCTGGGAATAAATCGGGCCAAGAAGGCCTCTGAAAACTCAGTCCATGTGACCGGTG
GAGACCCAGCTGGCCTGGTCTCTAAGTATGTACGCCACCACTGCCTGGCGGGACCGTCTAACTGGTAAGCGGTGAAGTCT
GCTCCTCTCAACTTCACTAAACCTAAAGTCTGTAGCCGCTCGCGGCAAGTAACTAGAAACTCGTGGGCATCCTCCCCCAC
TGACCCAGAAAACCTCGGCGGTGATAGTCTAAGGAACACCCCAAGCATCTTCTACTCCCGTAGTGGCATGACGCCCTCCA
AATCGTCAGGCTGAACAACCGGTGCCGCTAGCTGGTGAACAACTGGTACCGCTGGTGTAGGCTGGCCCTGCGGTACGGGA
ACGGCTGGAGCTGGGGCCTGCTGCATACCCCCAATGGCAGCTAGTATCTGTACGAGCATCGCCTGTATATCTGGAGCTGC
CACAGGCTCGGGAGGTGGCTGGGTTGGTCCCGGGCCCATCGGCTGCTGCTGTGCTGGAGCTGCTAGTGGCTCTATCACCG
GCTCCGGAGTTTGCTCTCGGTCCTGGGCTGGTGCTGTAACTCTGGCACGACCTCGAGGTCGGCCTCTACCCCTAGCTGGG
GACCTACCACGCGTGCGAGCCATCCCTATAAAAGAGTGGTACAAGTAAAATTTCAGAAACCGATAAGACACACAATGCAC
GACAGTGATACAAAAGCAACACGTTCCTAAAGACATCCTGTAGCCTCCCGAAGATAAGTAACGGACGTCTCCGTACCGAT
CTGCAGGACTCTACTAGACGTTAGCTCTGTACAAGGTAGACCGACGAACCTGGGCTCTGATACCAATTTGTCACGACCCG
ATTTATCAAGTCATGATGACACCTACTATAACCCGCCAGTAGGTAAGCCAACCCGTAACCCGGAATAACAAGTAACGGGT
CTGAGGGTAGAAACTAAACAAGAGCAGGAAAATAACAATATAAACAAATAAAGATCCCTCCCAGAACCTGGAAGTCACCA
GTACAGAGCTACTATAAAATGAGTACAAGTCCCAAAACTGGACAATAGAGACTGGACTGTCTCGAAAGGAAGAAGACAAG
TCTATATATACAGATGGAGACTAAAATAGTACAGAACGCCGTGTGCTCACCCCCGTCTCCAGATAAGTCTACTCCAAGCT
CGATCAACGCTGGCTACTAGTGCTCGGACCTGCATCACAAAATAGATGCAGAGCGTAGCATGAGTACCAAAACAACAGGT
ACCCAGTAGGCATCATCGGCCGACTGAGCAAGATAAGCAAAAGTAAACTGAAATGCAAATAAAGGGTCACATCAAGTGCA
AAGAGTAGTAAATGTGGGTATGTACACGAGCGTACAGGCAACAAAGACAAGCAATCTAACTAACTCCGCCGGGCTCCCAT
AAACCCGACGGGTACGCTCGTGCACAATAAAAGAAACCACCTGCACGGACCCCCATAAGCCCGACAGATGCACTGGCAGT
TGAAATAAAATAATGGAGCTAGAAGGTCTATCACAATATTACCAAATTTCGGACTTTTAACCGAACCATTCCCAATTATA
TTCCAAGATCTCATTACGTCCCGGACTTTAATCGGAATCTCTCCAACCTCCAAAACCTCAACCTACAGATGAGAGTAATC
AAGACTAAACTGAAGCTTTAGTGAGGAATTGGGAATACACCACGTGCAAGCTGGACCACGGACTCGAACCGGGTACTATA
GCTATGAGTCAACCTATATGGGCTGGACCACGGACTCGAACCGGGTGCTATAGCCAAAGGTCGGGCATGGGTGGGCTGGA
CCACGGACTCGAACCGGGTACTGTAGCCAAAACCAGATCACAGGTAAGCTGGACCACGGACTTTAACCGGGTACTGTAGC
TAAGCCTGGACATAAGTAAGCTGGACCACGGACTCTAACCGAGTACTGTAGCTAAAACCAGATCACAGGTAAGCTGGACC
ACGGACTCTAACCGGGTACTGTAGCTAAGCCTGGACATAAGTAAGCTGGACCACGGACTCTAACCGGGTACTGTAGCTAA
AACCAGATCACAGGTAAGCTGGACCACGGACTCTAACCGGGTACTGTAGCTAAGCCTGGACATAAGTAAGCTGGACCACG
GACTCTAACCGGGTACTGTAGCTAAAACCAGATCACAGGTAAGCTGGACCACGGACTCTAACCGGGTACTGTAGCTAAGA
ATCAATATTCAACCATACGTCGCGGGAAATATCACCAAACCGATTACCATAAATAATCCTTTTAGTCCGACCCTCATATA
CCCCAAATCGCCGAGGAAGTATCCAATAATGAGTAAGCTAGACCACGGACTTTAACCGGGTATTTACAGCCGATAGAAAA
GCAGGGCATTATGGATACAAGGTCATAAGCTGAGTTACCGTCTAGCTAAGGCTCAGACTATCAGACTCAAGTCTGCTATA
TCAGTCTACAAGGAGCTGACCGTCCGAAACGACATCGGGCAAAGTTCTACTGCCCAACGACATCCGAAACCTCGCAAGTC
TATGGCAACACTAGTCTAAGCCTAGACTAAGGCCAAACATACTTCAAATCAATATTATCATATATACACCACAAGATATG
GATATTCAATAATCTCAAGAGACATGCTGTCATAATCCAACACTTTCCCGAAATAAGGTCTAAGGCAAGAATTATAGAAA
TTTAGCATGCTCGACACCCGAACCCCTCCATACTCAAGCAAATCAATAAACAAATGCCTAAACATGCTCAATCTCACGAG
CGAAAACCATAGCCTACCTGAAAGCCGATCACGCGTGCTCCAACTCACGGTACCGGATCTTTTCCTCTCCGAACGGTCTC
CAAATGCTTCCCCACTAACAAAAGGTTAATCACCTCGTCATTACGAATAAATTGACACTAAAATTATATTTTTCGGAGAC
GGACCCAAAATCGGGTCTAAAACGGGATTGTGGGGCCCACAATTAGAATCTCAAAATCGAATCCGTGGAAACGTCCCAAA
TACCTTACTAAACTAATATCCCAAAATTTTAGCACAAACAGATGCCTACAACACCGCAAATCAGCCACAATAATTAAAAA
GGGCAGCCCCTTGATCACCAATTTTCGAAAAAACGAGACCCTTTCAACCCAAACAGATTATACCACGACGATCCTTGCGA
AAAACTCTACAAGTTAGCCACAAGAATGACTCAAAACGGACTTACGATGATCAAGATCTCACAATTCAAATTTCAAAAAC
AATTCAATCCGGAAAATCACCCTGGCAGTGGCTAAAATTGATTTCTTACCTCAAACGAAGCCTCCCCTCGCGTTTCCGAG
ATCACCGCTAGATTCCCCTCGAAATTCTCTTGAAGTTTGCCTTTTGAATCACTTAATTTGGACTCAAAATGAAGGATTAA
TCTCAAGTTGAAGTTGAACAAAAAAATTGGACGAATTTCGTTTTTAAATTCTGGAAATTTCCAGATTCCACTCCTCTGCC
ACGTGTCGTCACGTGGCTCTGTCACGTCACCGCCGCTTCAAAATTCTACAACCCTTCAAACTTAAATTTCGATGTTTCGG
ACTCGTTCGGAGTCGGAAAAATACAAACCTTATATGGAATTTGATTGGAAATGATATTTCGGACTCAACGGTGAAGGCGG
AATTTCCATTTGGAGCTCGCTTCGATGAAAAGCGGGTCCCACACCCAGTATCGTCTTGAGCCAGATTCCACAACTGCCAT
CTAAAGTCTCGGGAAGTGAACAAAGGGTCGTTCTAGACCAAAATCGATCTTCCGAAGCTAACCTAGCTGTCAGAATTTTC
ATCTGAGCACGTCTTCCAAGAAGGTTGACCAAAGTCAACTTTTCAAGTCATTACACAGATAGTAACACTTAAGCTCTTTT
AGAGCTTTCAATTAATTTTGTGTACTGCCACATATTCCTCAACATATCATTTGTATGGTGAACATTCCCTTTCAAGGAGA
AAATTATTGACATTTCGATCATAATCAGAATCATCATAGGGAAGAATGACTTCTTGCTTTAACCTTTTATTTTCTCGATA
ATCATCATCGATAAGTTGATCAATGACCATTTATACCATAATAGCAATTTCTCGCAACCTTCCATAGAGATGAGTTGTGG
TATCATCATAACCATACATAAGCATATCTTCATTCAAATCTTTTATCATATCTTGCCACATTCACTTTAAAGAATGGGCT
AATATTCATGATTCTTATCACAAGTCACATTTTGTTCAAAGAATAAACTATAATATATGTTCTTAATTTTCATTATAAGC
TCTTGCTGACCACACTAGTTGTCGGGCTTCACCTTTTAAAAAGTAATTTTGAGAACTCATAATGTTCTTTCTTTTATAAT
TTTCACAATGATGACTCTTATAATTTTGTTCCTTCACGTCCATATTCATATGCTCAATCATAAAATTATCTTGTCATCTT
TCAGACTTTTAATGTGTTGCTATCACACTCACTTCAAAGAATGAAGCATATTCAATGGGACGGACTTTTATCAAGAGCAT
ATCAATTTACTCAGTCATCATTATATCATCAATATATTGCATTGGGACTTTAACTAAATGTCTTATCCATATAAAGGTGT
GTTAGGCCAAAATATGATGGGACTTGAACCCAAAATCTTATATTTTTATCACCATAATGCATCGAAACTCAAATCCGATG
TCTTACCCTTTTGGTGCGATGAAACTTGAATCCACTGTCTTACCATCAATCAATAACACATTAGATTAAAGTGGGTTCAC
ATAAATGTGATAGGGGGATTCAAATTAAAATTTCATATCTTCAAATCACTTCTTTTATCTAACAATCAAGAATAATTAAA
TAATATATTTTAATGTAATATCAACTACGCACCAGGTGTTTAGTTGACTCATTTTCTTGGATGCACACCAATTTAAAGAA
AGTGCTAGCTATTGAAATACATAAATTATTAATATTATAATTTATTAAAGAGTGAAAAATGTAAATTATTAGTTAAAATC
AACCTATTGATAAATGTTTGGCACAGTAAAATTTCTTATTTATGTGATGTTAGTGAACCAAGAATGATAGGAGTAGTATA
TTTAAAGAACTGCCTAGTCAACTTCTTCAAACTCTCAAGATGATAAGAAGATTTAATTCGTGAATAATTTGAGTGAAGAT
ATGCTGCAATTTCTTTGTCAAAATAAATATTCTTGTAGTGATTTCAACTACTATGAATAGTACACATTTATGCACAAAAA
ATTTCAGTTATCTTTCCAAATCAAATTCGTCTACCCAAGAATAATTGTGATTGATTTTACTAAGAAACTAAGTTGGCAAA
TACATAGTTTAACATATAAGACAATTTTAAATTCAAATCACTTTAGGATACATATCATCTTCATGAGAAACACTTTGTGA
TATATCCTTAGCTTCTAGCCTGTGTTTGTTGGGGGACTTGTCATCGAAAAACAGAGGATAGGAATAGACATTGTATGCAT
ATATATATATTAATGATTTACGATCAAAGAATTACAATACTAAGCATCTCATGATTTAAGGAAAAAAAATACCAAAACAC
TAATAAAAATTCATGAGAAACTAATTCATGAGTAAGAGAAAATACAAGAGAATTAAAAGAATTAAAACTTTGTTGTTGCG
TCCTTATTGCAGCATATCAAAGTAGAGTTACCTGGGCACCAAAAACATACCACCAAATTTTATTTTATTTTTACCAAGAA
TAAGCAATTCGTGCTGATAACGTGTTATAAAATAAATAAGAAAGACAAACTAAATTAGAAAGTTGAAAGAGAGAGAACCA
TTCAAGTATAAAATAAGTTGAAGAATAGCAAAATTGATCTTCAATGTTCTTTCACTTTGTTTCATTGTTTTCTACATATC
ACTTAATACATTCTCAAAGCTATTTATAGCCAAGAAATGGAATTACTTGGAGAAACATATTTGCTACAGTAAAATGAGTT
TCTTGGGCATCACATGATAGATGATTGGGTGAAGGAAAGGTGAATGGGTCCATGGACATCCACACCTTATTTTACAACAC
CCCCTTGGATGTCCCTTGATAGCCTGCTCACAGAGCTGCGTGTAAGTTGCTTATAGGAACCTGCTTGCGGAACTACTTGT
AAGCTACTTGTAGGTGGCAGAGCTGCTTGTAAGTTGCCTTCTTGATTTCAAGTTTATTCAGAAAACTATGTAATGGGCGT
CCACAATATGATGTATTTACTATTCATTGGAGTTTATTAATAATAGATAATGTGTCTCGTTAAAACCTTACTAGGAAAAA
ATCCTGTGGGAAAAAGTCCTTGTGAAGGAAAAAGAGTACACATATCTAGTAATACGCATTGAGAGCTGCCTCATTAAAAA
CCTTACTAGGAAAACCTAGTGGGACAAAACCTTGGTTAAGGGAAAAAGAGTGCAACACGTATTATACTCCCCTGATTAAA
ACATCTTTTAATCCTTGTAAATAATCCCTCCCAATCTTATTCTTCTTTCCAAATATTAGTATTATTTGTGTCTTTATCAC
CAAATCACGTTCGTGAAAATGTTGCATTTTTGAACTTATCTTGATATATCNNNNNNNNNNNNNNNNNNNNNNNNNNNNNN
NNNNNNNNNNNNNNNNNNNNNNNNNNNNNNNNNNNNNNNNNNNNNNNNNNNNNNNNNNNNNNNNNNNNNNNNNNNNNNNN
NNNNNNNNNNNNNNNNNNNNNNNNNNNNNNNNNNNNNNNNNNNNNNNNNNNNNNNNNNNNNNNNNNNNNNNNNNNNNNNN
NNNNNNNNNNNNNNNNNNNNNNNNNNNNNNNNNNNNNNNNNNNNNNNNNNNNNNNNNNNNNNNNNNNNNNNNNNNNNNNN
NNNNNNNNNNNNNNNNNNNNNNNNNNNNNNNNNNNNNNNNNNNNNNNNNNNNNNNNNNNNNNNNNNNNNNNNNNNNNNNN
NNNNNNNNNNNNNNNNNNNNNNNNNNNNNNNNNNNNNNNNNNNNNNNNNNNNNNNNNNNNNNNNNNNNNNNNNNNNNNNN
NNNNNNNNNNNNNNNNNNNNNNNNNNNNNNNNNNNNNNNNNNNNNNNNNNNNNNNNNNNNNNNNNNNNNNNNNNNNNNNN
NNNNNNNNNNNNNNNNNNNNNNNNNNNNNNNNNNNNNNNNNNNNCCATACAATAATGTCAGGAATTTTGCGAAAAAACTT
TATTTTTCAATGCACAAGTCGTACTTTATATTTTACGATTTTACTTATCGTACAATAATTCCTTTATACCCCACTGACAT
TATATCTTAGTATATGAACAAAATAAGTCCAAAACATCACTTTTTGAGTGAAATAAAATATACTTGAATTTTATTTTCTT
TGGCCAATCATTTATCTGTCAACTTTCGACAGGTTTAATATCAAGATCCTCATCACCATTTATAATTTTGAGCTCTATAT
TATATTAAAGATATCGTCGACGATTAGTTGATATCGATTCTAATGTGACATAACTTATCAAACTCGCTTTATTTTTAATC
ATTTCAGGTACCTGAACCTTTGTCAAGGTTTTTATAAAGTGTTATGTCATGGTGCTATTTATAAAGCACTTGCCTCATTA
TTATGACCATCTTGATCATCTGATCCTTTTCTTCTTCAAGAAGTTTTATCTTTCGAATCGACTGAACTATCACACTTCAA
GCGTGCAATAAATTATGTCCTCCAAGGACTTTTCTTTGGAGCATTTATAACTGGATTATAACATAGAGTCAGTGAATGTT
TCTGAAAATTGAATTAAATTATTTTTCAACGAGGATCATACTAATATCAATAATAATTCATTATGAAAACTGTGAGACCC
CGTGGTTCTTTCGCATACTATGTGTATCATTGCACGAGTGTATGAGCTTTATATGACTTGGTGTATCATATCAGGAGAAT
AAGGTTGCAAAGGGGAGGTAAAAAAAAAATCAAAGAATTAGACTAACGTTATGGGTCAAGGAAGCCCTAAACAAGTTTGA
GTTAAAGAATGTCTATTCTAACACCCCGCCCGTTCAGAACGCTTAAGTTAACCGGTACCTTTGGGGATAAGACAAAGAGT
GTCTTATATGCTAATAGGGATGTTTTATAAGGTGATATAGTCTCCCAATGATCGTAAGTTAGGTTTTGAAGTCAAGCAAG
TGAGAAATAAAAAGTTGGCAAAAGTTGGAGTAAGTTTCTTTGATAAATTTTCTGAAAATTGGGTTAAATGTCTCGGAGCT
TTTCTCCCAATCTACAAAGCTTTAGAAGNNNNNNNNNNNNNNNNNNNNNNNNNNNNNNNNNNNNNNNNNNNNNNNNNNNN
NNNNNNNNNNNNNNNNNNNNNNNNNNNNNNNNNNNNNNNNNNNNNNNNNNNNNNNNNNNNNNNNNNNNNNNNNNNNNNNN
NNNNNNNNNNNNNNNNNNNNNNNNNNNNNNNNNNNNNNNNNNNNNNNNNNNNNNNNNNNNNNNNNNNNNNNNNNNNNNNN
NNNNNNNNNNNNNNNNNNNNNNNNNNNNNNNNNNNNNNNNNNNNNNNNNNNNNNNNNNNNNNNNNNNNNNNNNNNNNNNN
NNNNNNNNNNNNNNNNNNNNNNNNNNNNNNNNNNNNNNNNNNNNNNNNNNNNNNNNNNNNNNNNNNNNNNNNNNNNNNNN
NNNNNNNNNNNNNNNNNNNNNNNNNNNNNNNNNNNNNNNNNNNNNNNNNNNNNNNNNNNNNNNNNNNNNNNNNNNNNNNN
NNNNNNNNNNNNNNNNNNNNNNNNNNNNNNNNNNNNNNNNNNNNNNNNNNNNNNNNNNNNNNNNNNNNNNNNNNNNNNNN
NNNNNNNNNNNNNNNNNNNNNNNNNNNNNNNNNNNNNNNNNNNNNNNNNNNNNNNNNNNNNNNNNNNNNNNNNNNNNNNN
NNNNNNNNNNNNNNNNNNNNNNNNNNNNNNNNNNNNNNNNNNNNNNNNNNNNNNNNNNNNNNNNNNNNNNNNNNNNNNNN
NNNNNNNNNNNNNNNNNNNNNNNNNNNNNNNNNNNNNNNNNNNNNNNNNNNNNNNNNNNNNNNNNNNNNNNNNNNNNNNN
NNNNNNNNNNNNNNNNNNNNNNNNNNNNNNNNNNNNNNNNNNNNNNNNNNNNNNNNNNNNNNNNNNNNNNNNNNNNNNNN
NNNNNNNNNNNNNNNNNNNNNNNNNNNNNNNNNNNNNNNNNNNNNNNNNNNNNNNNNNNNNNNNNNNNNNNNNNNNNNNN
NNNNNNNNNNNNNNNNNNNNNNNNNNNNNNNNNNNNNNNNNNNNNNNNNNNNNNNNNNNNNNNNNNNNNNNNNNNNNNNN
NNNNNNNNNNNNNNNNNNNNNNNNNNNNNNNNNNNNNNNNNNNNNNNNNNNNNNNNNNNNNNNNNNNNNNNNNNNNNNNN
NNNNNNNNNNNNNNNNNNNNNNNNNNNNNNNNNNNNNNNNNNNNNNNNNNNNNNNNNNNNNNNNNNNNNNNNNNNNNNNN
NNNNNNNNNNNNNNNNNNNNNNNNNNNNNNNNNNNNNNNNNNNNNNNNNNNNNNNNNNNNNNNNNNNNNNNNNNNNNNNN
NNNNNNNNNNNNNNNNNNNNNNNNNNNNNNNNNNNNNNNNNNNNNNNNNNNNNNNNNNNNNNNNNNNNNNNNNNNNNNNN
NNNNNNNNNNNNNNNNNNNNNNNNNNNNNNNNNNNNNNNNNNNNNNNNNNNNNNNNNNNNNNNNNNNNNNNNNNNNNNNN
NAATGTAATTATTGGACGAACGTATATGATGATGATTAGAAGCAGCGAGTTCAAGTTATTATGGTTATATTGAACAATTA
TAGGACTACATTATACATAAATTTTATGGCTTTAATGGTTTGAAGACTCGTGGTTAGGATTTGGTTATGGTTATTTTGGG
TTGGAAAAGAGGGGTGTGGTGATATGCCAAGTTTTAATTATTGTGCAGGCATACTCTATTTGGTTGTTGTTGACTATTGT
GTAGACCTCAACTTGTTAATAGCTGCTGCAAAAATGTATGTTACGTCATTAATTTGGGGTTGTAATTTGGAGAAGAAAAG
GTAATGAAGCATGTATTTAAACAAGGTCTGGCGAGCTAATTACTCTGCTACTAGGATCTAAATTGCTACTTTGACCCTGC
CTGAAACGACCCCAAAAATGTCCGAAAATGTGCTTCGGAAACACCTATAATTGTAATTTCCATATATCTCAAAATCCGTG
CATGATTTCCAAAATTCGACTTCATATTCTTATTCAGGGGGTAAAATTGAGTGGGAAATGGGTCTAACCCGAATTTTAGA
GCAACCGTATCAAAATTCGAAAATCGCAAAAAATGCGATTTTCAGGGTCAACTTTAAAGAGGCATATCTCTTAGTACATA
AGGAACTGGAAGGGCCGCTACCTATTAAATTAAAGCCCTTCGAGTTAGCTTTCCAATGCAATTGGTTTCACCTCATTCCG
AGTTAGGATGAAGGAGTTATGACCATTTTCGTAAAACCTTTCCGGGCAGAAATTCAATTTCCAGTAGCTAAAGTTACTGT
AGCAGGGCTGGACGTTTTTCTTTTATAAAAAAGAGGATTGTCCCATACTTAGTTATATTTCTTCTTAGCTTCAAAACACT
CAAAAACACTCTCTAAACCCTCTCCAAAATTCCTCCAAGATCTTCAACCAAATTCAAACATCTCAAGTTTTAATTCCGGA
TTTAAGACTCAATCTCAAGCATCAATTCTCCATTCCAATCTTCATCAAGGATTCTCCAAAGTTGAGGTATGTGGGTTGAT
TGTGGAAACCTTCCTTTCCACAAGTCCAACCATTTATCCTCTATTTTACTTCAAATTTATGGGTCCTTATGATCATTTAT
GAACTCTTGAATTATGGAATTACTACTACACATTCTATTATGGTCTATTTTTGCATATTATCATGAAATGGAATTATTAT
GTGATGTTTATGGTTTTTATGCTTCCATGATCAAATTATGAAGGTTGATATATATATGTGTATGTTGTTGGTGGGCTGAT
TTATATGTACTTCGGAATTGGTTGGACTTAGTACTCTTGAAGTACATGATTTCATTTACATGAACAATAGCCCACCATGT
GTTTGATAAAATGTCATTTATAGAATTCATAGGAAATGGAAGGTCCAATGTACATCCTATGAGTCGGATGATTATATAAT
TATTGAAATGATGATGAAAGGGATACATGTATATGAATTTCTCTATATAAGTGTTGTGAGTCGACCAAGCCTAGCTCGGG
GGGTTGTAGGCCCGGGTAACCGTATCAAGGGGTTGGTACCTTGGTTGCCTAGTACGGGGGGTAGTAGGCCCGTATAACCA
CATCGAGGGGTTTGTACCTTGGTCCCTAGCTCGGGGGGTGGTAGGCCCGGGTAACCACATTGAGGGGTTTGTACCTCTTT
CGCCTCTCCAAGGGGGTGGTAGGCCTTGGAAATACTATATTGATGGTCACTCACCACACATGTACCACGTCCCACTAAAT
ATGATTTTTATGTAAGCGTCATTATATATATCATTTCATTAATGTGCTATCTATCGGGTATGATTATGCATTTTCCTATA
ATGTCCATCTATTGTGGCATTGCATTGCATCCCATATACTTAGTACATTCAAACGTACTAACGCATACTCTATGCCAACA
TGATGTCACCATGTAGGGACCGGATCACCGCTTGACCATCCTCCTCCGCGTGGCTAATACGATTTCCTATCAAGGTTATT
GGTGAGTCCTCCATTCCGGGGACGTTGCTTATGATCTTTTGCTATGTATAAGACTTTTCTTTTTTTTTGTTGTGTTTTGA
CTATGAGGGTGAGCCCGGTTGTTTGTCTTGGCCCCCACTAAGTACTCATGTTTAGAGGTGGTGTTGGACAAGTTGTGTAT
CATGCTTGAGCTTGACTCATCTATGGTATTTATGTATCATTTCTTCTTCTTTTCTTCTTGCTCCCTTAGTCCCGATTTCC
CCTTGATTATGCTTATCGCTTATGGTCATTTTAATTGCTTCCGCGACCAAGGATGTGTAATGATATGCTATGAGGCTTGT
TTGGGGTTCCTTCGGGTTCCCCATTCGCCGGTCACGTCTAGGCCCTAGGCTTGGGTCGTGACAAACTTGGTATCAGAGCA
CTAGGTTGATAGATCCTCGGAGTCCAACACACCGCGTTGATTAGAGTCCGATTCATGGTTGTGTTGTGCACCACATCTAT
GAGTAGGAGGCTATGAGACGTTTTAGGAAATGTTTCCCTTCTCCATGTTCTAAGTCGTGCTGTAGAGTTGAATTAAGGTC
TTTCCTAACGGTTGCTATTTGCTATGCTAGATCATGCCTAATACAAGAGGAAGACGAGCCCGCGCACCTGAGGAACAACC
GACCAATGGGGATCTTCGGGATGCCCTTACTTTATTTGCCCAAGCTATGGCTAATCAAGCCAACCACGGGGCCCAAGCTC
CTCAGGCTCCTACCCCGGCATCTCGGGTGAGAGACTTCGTGCGGATGAATCCCCCGGAATTCTATGGGTCTAAGTTAGAT
GAAGACCCTCAAGAGTTCATTGATGAAGTGCACAAGATATTAGCTATCATGGGCATGAGGTCAGAAGATAAGGCGGAGTT
GGCGGCCTACCAATTAAAAGGGGTGGCCCAAATATGGTACAACCAATGGAAGGAAAAGAAGGGGGCAAACTATGTGGTGC
CTTGGGAAGAGTTCAAAACGACTTTCCTTAATCGATTCTTTCCTCTTGAGCTTAGGGAAGCCAAATTGGTGGAGTTCATG
AATTTAAAACAAGGGTCTATGAGTGTGAGGGAGTATGCCCTCAAGTTTAACCAACTTTCAAGATATGCTCCACACTTGGT
TGCCGACTCACGATCTAGAATGAACAAATTCGTGATGGGTGTGTCCGACCTAGTGAGTGAAGAATGCCGGTCCGCAATGT
TGATTAGTGACATGGATTTGTCCCGCTTGATGGTTTATGCCGAACAAATGGAGGAAGAGAAGTTGAGGAAGAGGAGGGGT
CATGAGGCCAAGAGGGCTCGTTTTGAGGGCAAGTTCCAAAGTCGAAGGGGAGGCCGGTTTCATCAAGGCCAAGGGTCTTC
TCATGCGCCCCATAAGGGGTTTGCCAATGACGTTCCAAGGGCCCAAGGTGTTGGTGGTATGGGTCCTATTGATGTATGTT
CGAAGTGTGGTAAGGGTCATGGTGGCCCGTGCTTGAGAAATACCGGTGCTTGCTATAGTTGTGGGGAAATGGGGCACAAG
GCGATGGATTGTCCCCGTAATCGCAACAAGGGTAAGGAGGTCCGTCCACAAGGTGCCAATGCGGTTCCTTTGGGGAGAGG
GGGCCGACAAGATGGTGCTCCAAGGCACAATCGATTTTATGCTTTGCATGGGAGGCAAGGGGTCGATGAAGTCCCCGACG
TCGTTACCGGTATGTTGAAAATCTTTGACTTTGATGTATATGCATTAATTGATCCGGGTGCCTCTCTTTCTTTTGTCACT
CCCTTTGTTGCCAAAAAGTTTCATGTTGAGCCCGAATTGTTGAGTGAGTCATATAAGGTGTCTACTCCTATTGGTGCATA
TATTGTTGCTAGGAAGGTCTATAGAAATTGTCCTATTTGCATCTTGCATAAAATATTGCCTTGTGATCTTGTTGAGTTGG
ACATGGTCGATTTTGATGTTGTTCTTGGGATGGATTGGTTGCATGCATACTATGCTTCCATTGATTGTAGAACCCGTAGA
GTCAAGTTCCAATTTCCAAGTGAACCCATTCTTGAGTGGGAAAGCCAAAATGTGGTAGTCAAGGGTAGGTTCGTCTCTTG
CATTAAAGCCCGTAAGTTGATCTCTAAGGGGTGTCTCTATCACCTTGTGAGGGTTAGGGATGTGGAGTCCAAAACCCTTC
CTATAGAGTCGGTTCCGATCGTAAATGAATTCCTTGATGTCTTTCCTAATGACCTTCCCGGTGTTCCTCCCGAAAGGGAA
ATAGATTTTGGCATAGACCTCCTCCCCGATACTCAACCCATTTCTATTCCCCCTTACCGTATGGCCCCGGCGGAGTTAAA
GGAGTTGAAGGAACAATTGAAGGACTTGTTGGAGAAGGGTTTTATTAGGCCTAGCCAATCACCATGGGGTGCACCGGTGT
TGTTTGTGAAGAAGAAAGATGGGTCCCTTAGGATGTGTATTGATTACCGGCAACTCAATAGGGTCACCGTCAAGAATAAA
TATCCTCTTCCTAGGATTGATGACTTGTTCGACCAATTGCAAGGGGCTAGCCACTTCTCTAAGATTGATCTTCGGTCCGG
GTATCATCAAGTGAAGGTGAGGGAGTGTGACATTTCTAAGACGGCCTTCCGGACTAGGTATGGGCATTATGAATTTGTGG
TCATGTCCTTTGGGTTGACCAATGCACCGGCTATCTTCATGGACCTAATGAATAGGATCTTTAAACCCTACCTTGATTCC
TTTGTTGTGGTCTTCATTGATGATATTTTAATCTATTCGCATAGCGAGGAAGAACATATGGGTCACTTGAGGGTTGTGTT
GCAAAGATTGAGAGAGGAGAAGTTGTATGCCAAGTATGAAAAGTGTGAATTTTGGTTGAGGGAGGTTGCCTTCCTAGGTC
ATGTGGTGTCGGGGGATGGTATTAAGGTGGACCCTAAGAAGACCGATGTGATTAGAAATTGGCCTAGGCCATTGACCCCG
TCAGATATTAGGAGCTTCTTGGGCTTAGCGGGTTACTACCGGAGATTTGTGAATGGGTTTTCTTCTATTGCTTCTTCCAT
GACTAAGTTGACACAAAAGAAGGCTAAGTTTGAGTGGACCGACGAGTGTGAAAGGAGTTTTCAAACCTTGAAAGATAAAC
TTGTGTCCGCTCCTATATTGTCACTACCGGATGGGCTTGAGGGATTTGTTGTGTATTGTGATGCTTCTAGAGTTGGCTTG
GGTTGTGTCCTAATGCAAAATGGTAAGGTGATAGCCTATGCTTCTAGACAACTCAAAGTGCATGAAAAGAACTATCCTAC
GCATGATCTTGAATTAGCCGCGGTGGTGTTTGCTTTAAAGATTTGGCGTCATTACTTGTATGGGGTACATGTTGATGTGT
TCACCGATCATAAGAGCCTCCAATATGTCTTCACTCAAAAAGATCTCAACTTGAGACAAAGAAGGTGGCTAGAATTTCTT
AAAGATTATGATATGAGTGTGCATTATCATCCCGGTAAAGCTAATGTGGTGGCGGATGCTTTGAGTAGGGTGTCTATGGG
TAGCCTAGCTCATGTTGATATTGGTGATAGGGAAATGGCTAGGGAGGTGCATCGGTTGGCTAGGTTGGGGGTTAGGTTGG
AAGAGGTTGGTAATGGTGGTGTGGTCGTTGTTGATGGTGCTAGGTCTTCCTTGGTTGATAAGGTGAAAGCAAAACAAGAT
CTTGACTCGTCCTTGTTAGAATTGAAGGCCTTGGTGAAAGAGGGCAAGGTGGAAGTTTTCTCCCAAGGGGGAGATGGTGC
CCTTAGGTACCAAGGTAGGTTGTGTGTGCCTTGTGTTGATGGTTTGAGGGAGAAAATTCTTGAGGAGGCTCATAATTCTT
CCTACTCCATTCACCCCGGTTCCACCAAAATGTATAGAGATTTGAGGGATGTGTATTGGTGGGGAGGCATGAAGAAGGAC
ATTGCCAAATTCGTCTCCGGTTGTCATAGTTGTCAACAAGTCAAGGCCGAACATCAAAGGCCAGGTGGTCTAACCCAAGA
CATAGAGATTCCTACTTGGAAGTGGGAAGAAATTAATATGGATTTTGTAGTTGGTTTACCCAAGACTAGAAAAGGTTTTG
ATTCTATTTGGGTGGTGGTTGATAGGATGACAAAATCGGCTCATTTTCTACCGGTAAAGACGACATATGGGGCGGAAGAT
TATGCAAGGTTATATATTCATGACTTGGTAAGGTTGCATGGGATTCCTCTATCCATCATATCGGACCGTGGTACTCAATT
TACTTCACACTTTTGGAAGTCCTTTCAAAGGGGTCTAGGTACGAGAGTTAAGCTT
>mtp_3229.scaffold_5
TCACCTCATTCCGAGTTAGGATGAAGGAGTTATGACGATTTTCGTAAAACCTGTCCGGCAGAAAATGCAAAATCCAGTAG
CCGAAAACACTGTTCACCCGCCTCATTTTTTTTTCTAAGTGTTGGGACGTTTTTTTATAAAAAGGGGACATATCCATACT
TAGTCATTTAACTTCAAAACATCCAAAAACTCTCTCTAAACCCTCTCCAAAAATTCCACCAAGATCATCAACCAAATTCA
AGGATCCCAAGCTTTAATTCCGGATTCAAGATTCAATCTCAAGCAATTCTCCATTCCAATCTTCATCAAGAATTCTCTAA
AGTTGAGGTATGTGGGTTGATTGTGGAAACCTTCCTTTCCATAAGTCCAACCATTTATCCTCTATTTTACTTCAAGTTTA
TGGGTCCTTATGATCATTTATGAACTCTTGAATGATGGAATTACTACTACACATCCTATTATGGTCTATTTTTGTATATT
ATCATGAAATGGAATTATTATATGATGTTTATGGTTTTCATGCCTCCATGATCAAATTATGAAGGTTGTTATATATGTAT
ATATATATGTATGTTGTTGGTGGGCTGTTTTATATGGATTTTGAAATTGGTTGGACTTAGTACTCTTGAAACACATGATT
TTATTTACATGAACAAGTAGCCCACCATATGTTTGATAAAATGCCATTTATAGAATTCATATGAAATGGAAGGTCCAATG
TACGTCCTATGAGTCGGATGATTATATAAGTATTGAAATGATGATGAAATGGATACATGTATATGATTTTCTCTATATAG
TGTGTGAGTCGACCAAGCCTAGCTCGGGGGGTTGTAGGCCCGGGTAACCGTATCAAGGGGTTGGTACCTTGGTTGCCTAG
TACGGGGGGTAGTAGGCCCGTATAACCGTATCAAGGGGTTGGTACCTTGGTTGCCTAGTACGGGGGGTAGTAGGCCCGTA
TAACCGTATCGAGGGGTTTGTACCTTGGTTACCTAGTACGGGGGGTAGTAGGCCCGTATAACCATATCGAGGGGTTTGTA
CCTTGGTCCCTAGCTCGGGGGGTGGTAGGCCCGGGTAACCACATTGAGGGGTTTGTACCTCTTTCACCTCTCCAAGGGGG
TGGTAGGCCTTGGAAATACTATATTGATGGTCACTCACTACACATATACTATGCCCTACTAAATATGATTTTTATGTAAG
CGTCATTATATATATCATTTCATTTATGTGCTATCTATCGGGTATGATTATGCATTTTTCCTATGATGTCCATCTATTGT
GGCATTGCATTGCATCCCATATACTTAGTACATTCAAACGTACTAACGCATACTCTATGCCTACATGATGTCACCATGTA
GGGACCGGAGCACCGCTTGACCATCATCCTCCGCGTGGCTAATACGATTTTCTATCAAGGTTATTGGTGAGTCCTCCATT
CCGGGGACGTTGCTCATGATCTTTTGCTATGTATAAGACTTTTCTTTTTAGTTATGTTTTGACTATGAGGGTGAGCCCGG
TAGTTTGTCTTGGCCCCCGCTAAGTACTTATGTTTAGAGGTGGTGTTGGACAAGTTGTGTATTATGCTTGAGCTTGACTC
ATCTATGGTATTTATGTATCACTTCTTTTTTTTTTTTCTTGCTCCCTTAGTCCCGATTTCCCCCTTTGATTATGCTTATC
GCTTATGGTCATTTTAATTGCTTCCGCGACCAAGGATGTGTAATGATATGCTATGAGGCTTGTTTGGGGTTCCTTCGGGT
TCCCCATTCGCCGGTCACATCTAGTCCCTAGGCTTGGGTCGTGACAAACTTGGTATAAGAGCACTAGGTTGATAGATCCT
CGGAGTCCAACACACCGCGTTGATTAGAGTCCGATTCATGGTTGTGTTGTGCACCACAATTATGAGTAGGAGGCTATGAG
ACGTTTTAGGAAATGTTTCCCTTCTTCATGTTCTAAGTCGTGCGGTAGAGTTGAATTAAGTTCTTTTTTTCCCTAACGGT
TGTTCTTTGCTATGCTAGATCATGCCTAATACAAGAGGAAGACGAGCCCGCGCACCCGAGGATCAACCGACCAATGGGGA
TCTTCGGGATGCCCTTACTTTAGTTGCACAAGCTATGGCTAATCAAGCCAACCACGGGGCCCAAACCCCTCAGGCTCCTA
CCCCGGCATCTTAGGTGAGAGACTTCGTGCGGATGAATCCCCCGAAATTCTATGGGTCTAAGTTAAATGAAGACCCTCAA
GAGTTCATTGATGAAGTCCTCAAGATATTAGCTATCATGGGCGTGAGGTCAGAAGATAAGGCGGAGTTGGCGGCCTACCA
ACTAAAAGGGGTGGCCCAAATATGGTACAACCAATGGAAGGAAGAGAAGGGGGTAAACTATGTGGTGCATTGGGAAGAGT
TCAAAACGGCTTTCCTTAATCGATTCTTTCCTCTTGAGCTTAGGGAAGCCAAATTGGTGGAGTTCATGAATTTAAAACAA
GGGTCTATGAGTGTGAGGGAGTATGCCCTCAAGTTTAACCAACTTTCAAGATATGCTCCACACTTGGTTGCCGACTCACG
ATCTAGAATGAACAAATTCGTGATGGGTGTGTCCGACCTAGTGAGTGAAGAATGCCGATCCGCAATGTTGATTAGTGACA
TGGACTTGTCCCGCTTGATGGTTTATGCCGAACAAATGGAGGAAGAGAAGTTGAGGAAGAGGAGGGGTCATGAGGCCAAG
AGGGCCCGTTTTGAGGGCAAGTTCCAAAGTCGAAGGGGAGGCCGGTTTCATCAAGGCCAAGGGTCTTCTCATGCGCCCCA
TAAGGGGTTTGCCAATGACGTTCCAAGGGCCCAAGGTGTTGGTGGTATGGGTCCTATTGATGTATGTCCGAAGTGTGGTA
AGGGCCATGGTGGCCCGTGCTTGAAAAATACCGGTGCTTGCTACAGTTGTGGGGAAATGGGGCACAAGGCAATGGATTGT
CCTCGAAATCGCAACAAGGGTAAGGAGGTCCGTCCACAAGGTGCCAATGCGGTTCCTTTGGGGAGAGGGGGCCGACAAGA
TGGTGCCCCAAGGCACAATCGATTTTATGCTTTGCATGGGAGGCAAGGGGTCGATGAAGTCCCCGACGTCGTTACCGGTA
TGTTGAAAATCTTTGACTTTGATGTATATGCATTAATTGATCCGGGTGCCTCTCTTTCTTTTGTCACCCCCTTTGTTGCC
AAAAAGTTTCATGTTGAGCCTGAAATGTTGCGTGAGTCATATAAGGTGTCTACTCCTATTGGTGCATATGTTGTTGCTAG
GAAGGTCTATAGAAATTGTCCTATTTGCATCTTGCATAAAATATTGCCTTGTGATCTTGTTGAGTTGAACATGGTCGATT
TTGATGTTGTTCTTGGGATGGATTGGTTGAATGCATACTATGCTTCCATTGATTGTAGAACCCGTAGGGTCAAGTTCCAA
TTCCCAAGTGAACCCATTCTTGAGTGGGAGAGCCAAAATGTGGTAGTCAAGGGTAGGTTCATCGCTTGCATTAAAGCCCA
TAAGTTGATCTCTAAGGGGTGTCTCTATCACCTTGTGAGGGTTAGGGATGTGGAGTCCAAAACCCTTCCTATAGAGTCGG
TTCCGGTTGTAAATGAATTCCTTGATGTCTTTCCTAATGACCTTCCCGGTGTTCCTCTCGAAAGGGAAATAGATTTTGGC
ATAGACCTCCTCCCCGATACTCAACCCATTTCTATTCCCCCTTACCGTATGGCCCCGGCGGAGTTAAAGGATTTGAAGGA
ACAATTGAAGGACTTGTTGGAGAAGGATTTTATTAGGCCTAGCCAATCACCATGGGGTGCTCCGGTGTTGTTTGTGAAGA
AGAAAGATGGGTCCCTTAGGATGTGTATTGATTACCGGCAACTCAATAGGGTCACCGTCAAGAATAAATATCCTCTTCCT
AGGATTGATGACTTGTTCGACCAATTGCAAGGGGCTAGCCACTTCTCTAAGATTGATCTTCGGTCCGGGTATCATCAAGT
GAAGGTGAGGGAGTGTGACATTCCCAAGACAGCCTTCCGGACTAGGTATGGGCATTATGAATTTGTGGTCATGTCCTTTG
GGTTGACCAATGCACCGGCTATCTTCATGGACCTAATGAATAGGGTCTTTAAACCCTACCTTGATTCCTTTGTTGTGGTC
TTCATTGATGATATTTTAATCTATTTGCATAGCGAGGAAGAACATATGGGTCACTTGAGGGTTGTGTTGCAAAGATTGAG
AGAGGAGAAGTTGTATGCCAAGTATGAAAAATGTGAATTTTGGTTGAAGGAGGTTGCCTTCCTAGGTCATGTGGTTTCGG
GGGATGGTATTAAGGTAGACCCTAAGAAGACCGATGTGATTAGAAATTGGCCTAGACCATTGACCCCGTCGGATATTAGG
AGCTTCTTGGGCTTAGCGGGTTACTATCGGAGATTTGTGAATGGGTTTTCTTCTATTGCTTCTTCCATGACTAAGTTGAC
ACAAAAGAAGGCTAAGTTTGAGTGGACCGACGAGTGTGAAAGGAGTTTTCAAACCTTGAAAGATAAACTTGTGTCCGCTC
CTATATTGTCACTACCGGATGGGCTTGAGGGATTCGTTGTGTATTGTGATGCTTCTAGAGTTGGCTTGGGTTGTGTCCTA
ATGCAAAATGGTAAGGTGATAGCCTATGCTTCTAGACAACTCAAAGTGCATGAAAAGAACTATCCTACGCATGACCTTGA
ATTAGCCGCGGTGGTGTTTGCTTTAATGATTTGGCGTCATTACTTGTATGGGGTACATGTTGATGTGTTCACCGATCATA
AGAGCCTCCAATATGTCTTCACCCAAAAAGACCTCAACTTGAGACAAAGAAGGTGGCTAGAATTTCTTAAAGATTATGAT
ATGAGTGTGCATTATCATCCCGGTAAAGCTAATGTGGTGGCGGATGCTTTGAGTAGGGTGTCTATGGGTAGCCTAGCTCA
TGTTGATATTGGTGATAGGGAAATGGCTAGGGAGGTGCATCGGTTGGCTAGGTTGGGGGTTAGGTTGGAATAAATTAGTA
ATGGTGGTGTGGTCGTTGTTGATGGTGCTAGGTCTTCCTTGGTTGATGAGGTGATAACAAAACAAGATCTTGACTCTTCC
TTGTTAGAATTGAAGGCCTTGGTGAAAGAGGGTAAGGTGGAAGTTTTCTCCCAAGGGGGAGATGGTGCCCTTAGGTACCA
AGGTAGGTTGTGTGTGCCTTGTGTTGATGGTTTGAGGGAGAAAATTCTTGAGGAGGCTCATAATTCTTCCTACTCCATTT
ACCCCGGTTCCACCAAAATGTATAGAGATTTGAGGGATGTGTATTGGTGGGGAGGCATGAAGAAGGACATTGCCAAATTC
GTCTCCGGTTGTCATAGTTGTCAACAAGTCAAGGCCGAACATCAAAGGCCGGGTGGTCTAACCCAAGACATAGAGATTCC
TACTTGGAAGTGGGAAGAAATTAATATGGATTTTGTAGTTGGTTTACCCAAGACTAGAAAATGTTTTGATTCTATTTGGG
TGGTGGTTGATAGGATGACAAAATCGGCTCATTTTCTACCGGTAAAGACAACATATGGGGCGGAAGATTATGCAAGGTTA
TATATTCATGACTTGGTAAGGTTGCATGGGATTCCTCTATCCATCATATCGGACCGTGGTACTCAATTTACTTCACACTT
TTGGAAGTCCTTTCAAAGGGGTCTAGGTACGAGAGTTAAGCTTACTACGGCCTTTCACCCGCAAATGGATGGACAAGCCG
AAAGGACTATCCAAACACTTGAGGATATGCTTAGGGCTTGTGTATTGGAGCTTAAGGGTAGTTGGGATGATCATCTTCCA
TTGATTGAGTTTGCCTATAACAATAGCTATCATTCTAGCATCGGTATGGCTCCTTTTGAGGCTCTCTATGGGAGACGTTG
TAGATCACCGGTTGGGTGGTTTGAGGTTGGTGAGGTGGCCTTGTTAGGACCAGATCTAGTTATGGAGGCTCTTGAGAAGG
TTAGGATGATTAGAGAAAGGTTGAAGACGGCCCAAAGTCGCCAAAAGTCCTATGCCGATGTGAGGAGAAGGGCTCTTGAA
TTCCAAGTTGGTGATTGGGTCTATTTGAAGGTGTCACCCATGAAGGGTGTGGTTCGTTTTGGTAAGAAGGGCAAGTTGAG
CCCAAGATACGTGGGTCCTTATAAGGTGATGAGGAGAATTGGCAAGGTAGCTTATGAGTTGGAATTGCCTAGCGAAATGG
ATTTGGTTCATCCGGTATTTCATGTGTCTATGTTGAGGAAGTGTGTGGGTGATCCGAATGCCATTGTGCCTCTTGATGTT
GTGGGTGTTGTTGAAGATAATTTGACCTATGAAGATGTTCCGGTCCAGATTTTAGATAGACAAGTGAAGAGGTTGAGAAA
CAAAGATGTGGCTTCCGTTAAGGTCCTTTGGAGAAATCAACAAGTTGAAAGTGCTACTTGGGAGGCCGAAGCGGACATGC
AAATGCGATATCCTTATCTTTTCCACTCCACTCAAGCTTAAGGTATTGATCTAAACCCTTTATAAAATCTCAGGTCTTAA
GTTCAGCCACCATGTCATTGCATACATTCATGTTTAAGTTAACAAGTTCATTGTGGTTTTACAACTATGTTGAAGTTTTT
GAAATGAGGTGTAAGTGCATTGTTGCATCCCTATGTGGGCTTAATTTGTCATGTTTGTGTTTCTCATGTACGTTTCTTTG
ACATTCGGGGACGAATGTTCCCAAGGGGGAGATATTGAAACGACCCCAAAAATGCCCGAAAATGTGCTTCGAAAACACCT
AAAATTGTAATTTCCATATATCTCAAAATCCGTGCATCATTTCAGAAATTCGACTTCATATTCTTATTCAGGGGGTCTAA
TTGAGTGGGGAATGAGTCTAACCCGAATTTTAGAACAACCGTATCAAAATTCGAAAATCGCAAAAAAATGCGATTTTGAG
GGTCAACTTTAAAGGGGCATATCTCTCAGCACACAAGGAACTGGAAGGAGCTCAAACTATCAAAATTAAAGCTCTATGAG
TTAGCTTTTCAACGTAATTTGTTTCACCTCATTCCGAGTTAGGATGAAGGAGTTATGACCATTTTCGTAAAACCTGTCCG
GCAGAAAATGCAAATTCCAGTAGCCGAAAACACTGTTCACCCGCCTCATTTTTTTTTCTAAGTGTTGGGACGTTTTTTTA
TAAAAAGGGGACATATCCATACTTAGTCATTTAACTTCAAAACATCCAAAAACTCTCTCTAAACCCTCTCCAAAAATTCC
ACCAAGATCATCAACCAAATTCAAGGATCCCAAGCTTTAATTCCGGATTCAAGATTCAATCTCAAGCAATTCTCCATTCC
AATCTTCATCAAGAATTCTCCAAAGTTGAGGTATGTGGGTTGATTGTGGAAACCTTCCTTTCCACAAGTCCAACCATTTA
TCCTCTATTTTACTTCAAGTTTATGGGTCCTTATGATCATTTATGAACTCTTGAATTATGGAATTACTACTACACATCCT
ATTATGGTCTATTTTTGTATATTATCATGAAATGGAATTATTATATGATGTTTATGGTTTTCATGCCTCCATGATCAAAT
TATGAAGGTTGTTATATATGTATATATATATATGTATGTTGTTGGTGGGCTGTTTTATATGGATTTTGAAATTGGTTGGA
CTTAGTACTCTTGAAACACATGATTTTATTTACATGAACAAGTAGCCCACCATATGTTTGATAAAATGTCATTTATAGAA
TTCTTATGAAATGGAAGGTCCAATGTACGTCCTATGAGTCGGATGATTATATAAGTATTGAAATGATGATGAAATGGATA
CATGTATATGATTTTCTCTATATAGTGTGTGAGTCGACCAAGCCTAGCTCGGGGGGTTGTAGGCCCGGGTAACCGTATCA
AGGGGTTGGTACCTTGGTTGCCTAGTACGGGGGGTAGTAGGCCCGTATAATCGTATCGAGGGGTTTGTACCTTGGTTGCC
TAGTACGGGGGGTAGTAGGCCCGTATAACCATATCGAGGGGTTTGTACCTTGGTCCCTAGCTCAGGGGGTGGTAGGCCCG
GGTAACCACATTGAGGGGTTTGTACCTCTTTCGCCTCTCCAAGGGGGTGGTAGGCCTTGGAAATACTATATTGATGGTCA
CTCACTACACATATACTATGCCCTACTAAATATGATTTTTATATAAGCATCATTATACATATCATCTCATTAATATGCTA
TCTATCGGGTACGATTATGCATTTTGCCTGTGATGTCCATCCCTTGTTGCATTGCATTGCATCCCATATACTTAGTACAT
TCAAACGTACTAACGCATACTTTATGCCTACATGATGTCACCATGTAGGGACCGGAGCACCGCTTGACCCTCGTCCTCCA
CGTGGCTAATACGATTTTCTATCAAGGTTATTGGTGAGTCCTCCATTCCGGGGACGTTGCTTATGATCTTTTGCTATGTA
TAAGACGTTTCCTTTTAGTTATGTTTTGACTATGAGGGTGAGCCCAGTTGTTTGTCTTGGCCCCCGCTAAAGTACCTATG
TTTAGAGGTGGTGTTGGACAAGTTGTGTATTATGTTTGAGCTTGATTCATCTATGGTATTTATGTATCATTTCTTTTTTT
TTTCTTGCTCCCTTAGTCCCGATTTCCCCCTTGATTATGCTTATCGCTTATGGTCATTTTAATTGCTTCCGCGACCAATG
ATGTGTAAGATACGCTATGAGGCTTGTTTGGGGTTCCCCATTCGCCGGTCACGTCTAGGCCCTAGGTTTGGGTCGTGACA
GGGAAATGCGGTGTTCCACACAACAAGCACCATGTTGCAACTTTTGCAACTAAAGGGACTCTTCAGTGGATTAGCTCATG
AGGACCCACATGAGCATCTTCGAAACTTCATAGATGTGTGTGGACCTTTCTCGTTCAAGAACATCTCTCAGGAATCAGTT
CGATTAAGACTATTCCTTTTATCATTGATGGGGGAAGCGTGCACGTGGCTAGCTGAGTTGCCACGTAACTCGATCACTTT
GTGGGAGGAGTTGGTCACCGCATTTAATGTGCGATTTTTCCCTCCCTCAAAGATGATGACTATTCAGGATAGCATCCAAA
GCTTTAAGCATCTGAATGGAGAACCTCTGCACGAAACTTGGCTCCGGTTTAAGAAATTGGTGCTACAATGCCCAACCCAT
GGTCTACCTGATAATGTGCTCTTTTAATACTTTTACTGGAGTCTAGACTCGGTAAACAAAAGTGTAGCTGACCAACTCTT
GCCCAAAGGATTAATGCAACAACCATATGCAGTAGCAGCTCAACTTCCCGATGGCATGACAACCATCAACAGGGCGTGGT
ACACTCGCGAAGACCAGGTCTCACCGGTCACATATCAGCTATCCAAGGAGTAGGTTGACAAAGATAATGAGAGAGACCAA
AACATGGCCAAGATCATGACACAACTTGACATTTTATCCAAAAATGTCATGGGGGCTGGTACCCGTGGTGTCAATGCTGT
GGGAGTCGGGGGTGAGAATCTTGAGGAGATGAAGTTTGAAGCCATGTATGACGATGAAGTAAATTTTCTAGCTAACCAAG
ACGGGGGATTATCGTTTAAACTACCCAAGGTAGGGTGATAACCAATGATGGGTTAGAGACGATGGCTGGAAGGATCGAGA
TCGTGAATGGAGGGACCGTAATCTAAATTAGAAGGATGGGGAGAAGGATAGATAAGTGCCTCCCCACGAGCGTCAGAAGC
CCAAGGATTCGGAAGGTGGTAGGTCCGAGGATATGCTCTCACATATCCTAAACAAAGTTGAAGGGTCAGACAAAATGCTG
AAAGGCATGAAAGAAGACGCGTCTACCCTCAACCAGATTGTCACCTCTCACTCAGTTGCGATCAAGCAGTTAGAGACCCA
AATGGGTCATATCTCGTCTCATCTCAATCCAAGACAACAAGGGGGTTTGCCTAGTGATACTATGGCTAACTCCAAGAGTG
AGGTCTGAAGGTGGACTTGCGTCGTGCCACGACGTTAACTAAGGCGCTGTTTGGGAGGCAACCCAAACCCTTTAAGTATT
TCCTAATTACTAGTAGAATAATGGTGTGTTGTTTGTACATGTTAAAGTAAGGGAGGTGATGGAAATAGTATATGGGGGCA
AGCAACAAGTCCAGTTGGCGGATCGCCGACAAGATCGGCGAAAACGATTCTTTCCGTCGTCTGACTCAAGGCACTATCAG
CTTGGATCCTGTAAAACTCGGCGGTCTGAAGAAAATTAGTGGCGCATCGCCGACCATGTCGACAATCTCGATGAAAACCA
TCGATTGGAATAATCACATGAAGTGCAAAGCCTATTATAGTTGGCGAAGAAACTAGACACTTGGCGATTCGCTGAGTGAA
TGGGCGAACTTGATTAGCATCGCCGAATGAGAGGGAACTGGATGGTTTTTACAAGCCACAGGTTTAAAAGTTCTATTTCA
TTCACCTTCTCTCTCTATTTCATCCTATCAAACTCACACCCACACTCTAGCCTTTTATTTCATGCATTTTTAGAGTATTT
TAAGTGTCAGATTGTGCTTGGATTTGGATCGCATTGCCACCTAGCACGTCAGTACTATCTAAATCGGCACCAAAGGTTGG
TAATCGAACCCCTCAGTTATTTTATCAGAATTTGTACTCATTTACATAGTGATTGATAGTATAAAACCTCTACTGAGTCT
CTAAATTACTGGGATTGCATATATTATTGATTATGATTTGGTATTTTCTGCATGATTTGAGGGACCCCCCACTTAGCTAT
[truncated: 164,336 more chars]
