# Supplementary material for: Homologues of potato chromosome 5 show variable collinearity in the euchromatin, but dramatic absence of sequence similarity in the pericentromeric heterochromatin
Source: BMC Genomics. 2015 May 10;16(1):374. doi: 10.1186/s12864-015-1578-1 (PMC4470070; doi:10.1186/s12864-015-1578-1)
Supplement: Additional file 3: — RH BAC tiling path sequences. Description of data: Nonredundant, multifasta sequence files of the individual BAC MTPs. The sequence contigs and scaffolds in the MTPs can be either ordered or unordered, depending on the quality status of the tiling path sequence. [file 12864_2015_1578_MOESM3_ESM.zip › mtp_3424.fasta]

>mtp_3424
CCATAACCATGTTTTCTATGTCCATAACCCCTTAATTTTTAATGTGCAATTTTAATAACAACTGTTTCACTATTTCTTTT
TTATAAGTTTTTTATATAGATTTAATTGAATTTGTATTAAAGATTCATTTTACTAAACTAGTCTTATTAATTATATTTTA
TCTTTAAATTTGACTATTAATATCTATGTAGTTATTTGATGATAAAATTGATAATTTTTAAAATATTTTTTGTTAAAATA
AAAAAGTAAATAAATAAATTATTGTCATATACACCAGAAATTAAATTAATTTCAAAATAGATTTAGGAAAAAACAGAAAA
AAAAAAAAAAAGGAAAGAGAAGGGCATCAAAGAGAAATAAAAGGCAAAGAAGAAAAATAGAACATGGGTTCCTATGCTAA
AATATAAATTAATAAAATAATACCCTCAAACAACTTGTGCTAGTTGTACCTCGTACATAATAGATTTTTTTCCTCACTTT
TATGCAATGAAGTGGTAAAGTTTTCTGATAATTGACCATAGAGAAAATACTAGATTTGATTGTTTTGTTTTTTTATAAAA
AAGTTTTATTCTAATAGGATAATCCGATAAGGAACAAGTATCTCTTCAGAATTATATACGAAATTACAGAGAAAGATCTA
TATTTAATTAGGATTGTATTACCTTTTGAAACTATTTTAAGTTGAAATAATTACCTCATAAATACTGACGTAACATGGAG
AATGTGCAACTAATTTCTTGAAGGCAAGTGAGAAGCAAAAAAAAGGAAAAGGGTTCGAAATATATTCGAACTTTGATCGA
AATTGCTGTAATAATACCGAACTTTGGAAAAGATATTTTACCCCATACACTAGTTAATAGGTATTTTAAAGGTATATATG
CGCTCACGTGGACACGTTACTATTTATAATGATGCAATATTTATGATGTCCACGTGGACACATATATACCTTTAAAATAC
ACTATTAAATAGCGCAGGTGGTAAAAGGTCATTTCCAAAGTTTGATATCGTTACAACAATTTCGGTCAAAGTTCATATAT
ATTTCAGACTTTTTTCCCCAAAAATGAATGAGAAAACTTCCATCAATATTGGACAAAGTCCATTTTTAATTGATCATTTT
ACCATTAGTTAATATACATAATTATTGACCTTAAAATTTAGAGATCAGGGTCAAAAACACACCTAAACTATTATTTTTTT
TTAAAATTCATATCTAAACGATTGAGAGTGTGAGTTTCATACCTAAACTATCATTTACTAGTTTGAGAAACACATCTCTC
TCTTTTATTACACTCTCATCATGGTGTGTAATACACTCTCTCTTTTAGTTAAGAAAATTGTCACAACACACTCCACTTGG
ACAAAACATTTCACATTGACAAAAATTAAATAAATTATTAGTATTAGTTAAAGTTAATGATTAAAGTATTACTATTTTTT
CCAAATAAATATGTAAAATATTTATTTCCTTCCTCACTTTAAACTTTTTTCTCTATGTCATTAATTTCTTATCTTTTCAC
TTTTAATTATTTTAAAAAATTATGCATCATTTAAAAAATAATGATAATTTTTTTATAAAGTGTCCTTTGATTTTAATGTT
TTATTTATTTTTTATATTTTATTTGATTTTCTTCACATCCGTCCAAAATTAACTTATTTTAAATATAAATATTTGAAATT
AAATTTAAAGGAAAGACAAAGAGAATATAAATAATAAATAAAATCACTAGAAAAAATAGAGAAAATATAATGAATGAAGG
TAAAAAGGAAATGAAAAAAGGGTTTAAATAAAAGGTAAAAAAATTACTTGTTTTAACTTGATTTAAATACAAGGCAAAGA
AAAATAAGAAGATTTTCTTTTATTTTGAAGAAAAGAATTTTTTAAGAAAATTAAAAAAATTAAAAAATATTCATACACGT
GGTGGCGGGTGTATATCACTACACTACTTGAAACTGGGTCTTGGCTTCATGTCAGTACAAAAGGTGTATGAAAATACAGA
AAAAAAAAGTATTGAAGGAGGGGTAGGGGATAATAAGAAGATGTGTCAGTGCGATTTCGGTTATAGTTCAGGGATACTTG
TGTCTTATCCCATTTTTATAAATCAAAAATAGAAAAATATTATTTTCTTCTATTTAATTTGTAAGTAGTCATAAAATATG
ATTTCAACAAAAATAAATAATGTGCTGAAGTGCATTGGGAGATTTGATTTCCTAATCTTTATAAACACTATTTTTGTTAT
AAAATAAAAATAATATATTAAAACTTAAACAACAAAACTAGTAAAGCAGAGACGGAATAATATGACAAGACCAAAGCAAA
GAAAGGAGAAACAAAAGTAGTAGAAGAAGAGAGATATAGGAAATAGAAAGTAGCAGCTTATTCTCCTTCTTGTGTGTATT
TTTACATTACTATCAATGCCCTTTTATTGGTGCTATTACTTGGAGTAGTCATATTGCTACAGTAACAAGGTGGGTCATTC
ATGACATCCACCAAATAATATATTTACAACACTCCCCCTTGAATGTTTATGTATACAAAAATGTACACAATCATTCGTAA
TAAACATCATTTCCTTATTACAAGTTACTTGAAGGAAGCCACTTGTAAGTTGAATGTAGGAACCTAATTGTAGAGATACT
TGTAAGTTATTTATAAAAATCTGATTGTGTAAGCTACTAATAGAAACTTGCTTGCGGAGCTGCTTGTAAGTTGCTTAGGA
ACCTGTTTGTAAGTTGTGTATAGGTACCTGTGTGCGGAGCTGTTTATAAGTTGCCTTTTTGATTTCAAGCTTATCCAAAA
AAGTGTGTAATGAACATCTACAATATGATCTATTTACTAATAATTGGAGTTCATCAATAGATAATGTGCCTTGTTAAAAC
CTTACTACAAAAAATTATGTGGAAAAAAATCCTAATGAAGAAAAAAGAGTACACATATCTAGTAATACACATTGAAAGCT
GCCTCATTAAAAATCTTAATAGAAAAACTCAGAGAACAAAACCTTGATTATGGGAAAAATAGTATAACACATATTTACTC
TCCCCGATTAAACATCACTTAATTATTGTAAAGAATATCTCACAATCTATACTTAGCCTTCCAAATGCCAATATTGATTG
TGTCTTTGTGACCAAATCATATCCAAGAAGATGTTGCATCGTTGATCCTATCATGATATATTATTTTCCTGTCTCTTGGA
TATGTTGAGTTCGGCCAAAGATAATCACTTAGTTTGTGACCTCGTCGGTGTAGACAAATAGCTCATTCAACTTGTTTGTA
ACAATAGTCAAGTGTTAGAGATTACATGATAATAAAATTAACTGTCTTGTAGAATAATATAATATGACAGTGTTTCCACA
TGAAAATAAAGAGCTTTCTTGAGATGATACTTAGATTTCTTGAGATCATACTTCATATAAATCAAATGATTTGTCGCAGT
ATCATAATCAAACCTTGACATGATTGGTTATATATACAAATTTATAAATCAATATTTCATTCCCTATGATATCTCTATCG
ATAGGAGTAATATTATATTTGCATGCACATTCATAAATAATAATCGCAGGATATATTAGTGCACTGATTGCACTATGACA
TGGTACTTTCTAACCATTTTAATGAAATCAAAATTGATCTTTATGTTAAGCGATTTCACAATCATTGGGGGTACTATTCA
ATGGAATCGCTTTAAAACATTTTAAATTCTTTAAGGATTTTCATATAATATTTACTGTCTAGCTAGACATGATAATCGTC
CGTTGTATGTATTCAAATTTCTCATATATTGCTGAAAAAAATCTCATTGCATCCACCATAGGAGAACACATCTCCATATA
ATAATGTCAGGACTTTTCCGAAAAATCTTTTATTCCCCAAGGCACAAGTTATACTTTATATCTTATTATTTTACTTGTCG
CACAATAATCTATTTGCACCCCCACTAACATTATATTCACACTACTTTTCAAGTGAAATAAAATATATTTGAATTGAATA
TTTACTTGGCCAATCATTTATTTGTCCATACTATTTGACATATTTGAATTTAAGATCCTCGTCACCATTTATAATTTTGA
GTGTTATATTATATCAAAGATAGCGTCAACGGTTATTTCGATATCAATTCCAATGTGGCATAACTTATCAAGATCTTTCT
GTCTTTCATCATTTTCAGGTACTTGAATCTTTGCCAAGGTTTTACGAAGTGGTATGTCATGGTACTCTTTTTAAAGTACT
TGCCTCATTATTATGACTATTTTGATCATTTTCTCCTCTTCTTTTTCAAGAGGTTTTATCTTTCGAACCGATTAATCTAT
TACGCTTCAGGTGTGCTGTTGCTCCCCAATACACACGCAAGTGTACATGGTCTCTCAAGTAATATAGTTTCTTAACAAAA
CGAGTTTTCGTTCCCAAGGGACTTGTGATTGACTTATATTTAGTACTTAATTCTACAACTAAACAAGAGTAACCGATTAA
AAGAGTTTGATGATTACTAACTACTAATATGAATTTAGCAATAACTAAAAGTAACTAATTGTGAAAGACTTTAAAGTGAT
GTTTCAAGCAAGTAAAAGACAATTATAGGGCTGCAACATGCATTGGATTTCATGTATCCTATCTTAGGCAATGAACTAAT
TTCGGTTATCTAGTTACTGGTTTACAGGGTTAATAGTATGAGTCGGGTCTCTCGACCTCTAGTCGCCTACTCCAGTTAGA
TGTCTAACTACATCATTGAGCGGGGATAGCAAGCCTAACTGGCGAGCGTTCATCATGTTTCGTAACCAAGCAAGTTGTTC
GTCCGGGCGTTACTCTTGAACACACATCAACTCAATGGATGATTGAGCTTTCTATATTATTTGGTCTAACTACCCTCTCC
TCTCTTGATTTTATGAATAGACAATAGATTTACTTTATGGTGCTCAAGCATAAAATACTAAAACAAGACTATAAAAGTAA
CTTATAATGATAACCAAGAATTAATTCAAAAACCCTAAATAATCAACATTCAATTTGCAGCTACGGCCCCAGAACAAGGG
CGCTTTGCCACTCATAATATTCGAAAACCACAAAATACAATTGTTCATGTGATTTTCGGAAATAAAAAGAGTTAGAAAAT
TAAAACATATTACAAACGTTGGAACTTTCTCTTGCACACCAAAATAATGTCAAACCCCCTACAAAATAGCCCTAGGGGTC
TATTTATAGAAGTTGGGAAAACTAAAGTCAAAGTCTACTTCAACTAGGAGTCCTATTTTAATCTATTTTTGCTGAAAAAG
TCGGAACCTTTATGGGGCTTCGCACCTCCCATCGCGCCAAGAAGTTGCTTCTGCAGTTCCTCCTATGGTGCGGCGCGCCA
GGAAGTGCGCCTGGTATGTGCGACTGTAGTGAGGACCTTGGCACGCCACGCCCACCAGTACGCCTGACAATCTTCTCTGT
AGTTCCACCAGTGGCGCTCCGCGCCTACCAGTGCGCCTGTCGCTTGTGATTCTTTCCTTAGTCAATTTTTTCACTTCCTT
GCTTCTTCATCTATGAATCAACTCCAATTCCCTTGAAAGTTCCTGAAACGACTAATCATGTGTGTTAGTTGTAACACCTC
GCTATTTGAAAGAGCTAAATTTAGAAACAACCATTTTTGGAAACAATCAAATTTGGAAAGTTTGACAAAGTTAAGCTAAG
TATGAGTTTTGGGTCAACTTCAAACGATCATAACTTCTAGGTCAGGATGAGTTAGGTGTACTACAAGATACCATAAGAAA
TATCTTTCGAACGCCACTGAGTTTTCTCAATTTCGAGTTCGTATGAGGGAGATATTCCCATTTGAAGTTGGGTTGTCTAG
ATAAGGAAAGTCAAAACCAGATTTTAGAAGGGTACTTTGGTCTTTTCACTACCCTATTATTTAATTTCATTTTTGGTAAT
TAAGTTGGGGTCTAAACTGATTTGGTTCAGTTTACGCTTCATAAAAACGAGTTAAGGTTTTGAGAGGAGAAGAGGCAAGG
AATCGTCAAGTTCTTGAAGCTAGGCTTGTGGATTTCGTCAAGGGGTGATCCCTACGAGGCATGTGAGTTCACATAGTGTT
GGGTTCGTTCACCCACGCACGAAACATGTTTATTTCAGTATGATTTTCATCCTAAAAGATTGAGAAATTGATGTTCTTGA
GTTGTGTTCTTGAATTGCCTTTGTTCTTGAATTTGGGGTGAGATTGAGGAGTTCTTGAGAGTTTAATGTCGATTTTTAGA
GTTGTTTTGAGTTAGATTCTAGTGTATATGTTCTGGGTATCTGAATCTATAGAGGAATTGAGAAAAAGAATCGAATTTAG
GCGAATTGGGGTTAGAAAATGAAGAAGGAAAAGGTCGGGCAAATCTGGGTACCAGGTCTGCGTCGCGGACCTATTCCTCA
GGATTGACAAAACTTTCTCCGTGTTGCGTACTTGCTTCCAGGCAGTGATTTCTTGATTGTTTCTCATGTTTAACTATCTA
GAAACACTCCTAAACATCATGAGATCTTTCTTATCACAAATCACAATCCTTGAATCCATAAATTCAAATTCAAGGAAAGT
TAAGAGGCAAGTCAAGAGAAGTTCATAGAGTCTTCCAAAAGTCTTTTACAAATATTTTAACTTTGTTTTAAGACCTGAGT
TTTTAGTTGAGTAAAGAGTAAAGATTGAAGTTCATTTCTTCAAAAGAGTATATCGCGACTATGTATTCCCAAAGAGTAAA
GTGTTTTCACATTTAAATAAGAAAGGAAACTGAGATTTCCAAAAGAGCATTTGAGCTAGTTTTCAGTAAAGAGTAAATGC
TTTCACAATTAAGCAAGAGAGGAAACATTGATTTCCAAGAGAGCCTTTGGGCTAGTTTTGAGTAATTATCTCAAACCACA
GAGTTATGTTTTAAACAATGAGCTAGTATATTTTGGGAGTAGTATTGAGCACCGATATGGGGGAGAGTTCAGACAACTTC
CAGCCCCCATAAATCATGTAGCCAACATGGGTTGAAAAGGGTCATACTTTTTAGATGATTCCTTAGTAATTTTTAGCATA
GACTAGCAGATACACTTAGTAGTTAGGTTCTATGACCTTGGCAAGGTATAGAAAGGCCCTGGCAGCGCGAGGCAAAACAT
TGCATCATTACATAGCTCTTAAGTGATGGTAATGATATATCGTAAGTTTATGGTATTTTTAATACATTTCACTTCAGAGT
TTTGTGTGTCTAGAGCCATTTTGTATTGGTATTAATGTGTTTTTATCATGTTTGCAGGAAATAAGTTCGAACATGGAAGT
ATTGAGACACAACTGAAGAATGGTGCAGAAAAGGGCATCTACAGAAGTGACATACGGACCGTAGGTCCAGTCACGTTCTG
TAGATGGTGAACGTAGATGGACAAGCATAGCTTGAAGGAAAATTCAGGGAATTCTTGACAAAGTGTGGAACCACGACTAC
AGACTACGGACCATAGGTCGACCTACGGGCCGTCCTGCAGCTCCGTCAAATGCTGTAGAGAAGGGGGTTCCAGTACCTGA
TTTCAAAAGTCTAAGTATGAAACCATGGAGGAGGATCTACGAACCGTGGATTGAACCACAGTCCATCCTGCTGGTCCGTC
GAATGCAACTGAGAGCTGGAGATTTTGAAGTTGGAAAATTGCCTGAGTCTTAAATCACGGAAGGGACCTACGGACAGTAG
GTCAGTGTCGTAGATCGAAACCGCGTCTAGAAACTTTATTTTCTTATTTCGTTTCCTTTTTAGTTGGGACTTGTTTTTCT
ATATATAGGGCATGTAAACCTCATTTTTGGGGGTTAGACCTTATTACTTTTATTCTAGTTTTTGGCTTTGGAGATTAACT
TGCAATTTTAGCAATTCTTGATTTTCTAAGTTCGTTTTGAAGATTTTGACTTTGAAATACAAGTTGAGATTCTGGGTTTA
TTCTTCTCATTACATAAGTTCATGATTTCTTCATCTAAAAATATGAATTGTGTTCTTGCTACTATGGGTAACTAAATCCA
CAACTAGGGTTGTGGGAACCATGAGCGATTAACAACGTATGAATAGTAACTAAGTAATTCTTGAATAGTGTTATTGCATG
CATTGATAATTCTTTCGTTTAGAAGTCTTTTTAACGAGTGCACGCGTTAGAACTTGCCTTGTTGCTACTTGTTAGACCAA
GGAGGTAGTTAATAAGAAAAGAATTATCAACATAGATTTAGTGTGATACTATCTAATAGTCTAATGTCAATTGGTGCGAG
GGTGAAAGCTAAGTCATACATTGATGTGATGTCTAATATGAGGTATACGTAAGGGTTAGTAAATTATACACGCGTAGCCG
GATCAAGGTGCGGGGTGAAATTCTCTAGTTACCGGACCAAGGAATTAGAGATACCTAACTTATCACTTTGCATGTAATAC
ACTAGGAAAGGATTACTATTACTAGGATTACCGCGTTATGAGCTTATAGAGAACACGTACACCGTAGTTTCTCTCTCATC
TTGATAACACCTAAAATTTGAATCTTGTAGTCACTGATTGTTCACATAATTTCCAGAATTTGTTTCACAAATCCCCCCCC
CCCCCTTTTAATTATTTGTTTCGGAAGTACGTTGACTAAACAAATATAATCATGGGTTAAAGTTAAGTATAAACCATATT
CCTCGTGAGATCGACCCCAACATATAAGTTGGGTTCTTTACTTGATAACGATCGCTTATACTTCTTTAGAGAGGTGTAAT
TTGAGCGTATCAAATTTTGAGGTTGTCGGTTAGAGAAACTCCCATAGTTATATTTTGTATTCTTATATACACAGAGTTAT
TTGTATTCTTATATACACACCGAGTTTATATTGTATCTTTGCATACGAACTGAGTTACTATTGTATTTCTAAATACACAG
AGTTGGTATCCATGTTTTAAAAGTTTTTCTTTATATTGCATTCATATTATTGCTTTATATTGAAATGAGTTAAGTTAAGT
TGAGCCCAAACATGTTTTTTCAGTTCCTTTCAAGCTTATGTCTTGTTTTAGCATTCTCCTCGTATGCTCGTACATTCAAT
GTACTGATGCCAGTTGATCTGCATCTTATTATGATACAGATACAGGAAACCAGGATCATCATCCAGCGCTTCGTTGATCC
AGTTGAGCAGCCTTGTGGTGATGATCCTTGCTTTCTTGAGGACCCCTATTTATATTGCTTTAGTAGTTTTCAGTCGTTAG
GATGATCGGGGGTCTTGTCCCGACATCCCTCCTAGCTTAATTAAAGGCTTCATAGAAAGTTAGTAGTTCATTTGTCTTTA
CATTGTTATTGCTTATGTTAAGACTTGAGTTGCCTTGTTGGCTAAGTTGAATGTATTATCTTTAAATGTTCTAAGTTATC
TTTTAAACAATTGAGTAAAGATGCATTGAATCCTTGTATTAATGGTTTAAGTCTTCCGCTATGAGTTAAGCCAAGCCAAG
GATTCGCTTGGGGACAACAATGGTTCTAGAGTGTCGGTCTCGCCTAGGGTGTAGGATCGGGGCGTGACAAACTTGGTATC
AGAACACAGAGTTCAAGAGTCCTATGGAGGCTATGAAGTCGTGTCTGTAGAGTCCTAGTTATCGGTGTGAAGCGCGCCAT
ATCTATAATTAGGAGACTGCAACATTTAGGAACTATCTCACTTCTTTCATACTCATTTCGTGCGATAGAGTTTATCTTTA
GAAAGTTTCTTTTAACTCGTGCTTGTGTGTGTCTTTCAAATCATGCCTCCACGAAGAGTTTTAAGAGGTCGTCTAGCTAG
AAGGAATGTTGAACCACAGGAACAAAGGGTACCTAATGCACCAGAAGTGCAACCCCAAGGAGAAGTCACCAATGCTGAAT
TCCGTGAAGCTATCCGAATGCTAAGTCAAGTTGTGATCAATAAAGTTGGACAGAGAGAGAATCGATAGGAAGGGGCTGAT
ACTTCAAGGATCCGTGAGTTCTTAAGGATGAATCCTCCAAGTTTCACTAGTTCAAGTGTCACAGAGGATCCAGAAAGCTT
TGTTGAAGAGCTTCAGAAGGTTTTTGAAAATATGCATATTGCTGATACTGAGAGGGTGGAACTAGGTGCATACAAAATGA
AGGGTGTCACTAGAATCTCATTTGATCTATGGAAGAAGAATCGAGTTGAGAGTGAACCACTTATGAGTTGGGCTTGTTTT
GCGGAGACCTTCTTGGGGCGTTTCTTTCCCCGAGAACTGAGAGACGAGAGTTCCTCACTCTTAAGCAGGATTCTTTGAGC
GTTAGTCTGAAGTTCACCCAACTTTCACGCTACGCTCCAGAGATGGTTGCTGACATGAGAAACAGGATGAGTTTGTTTGT
TGCTGGGTTGTCTTGTCTGTCTAGTAGGGAAGGCAGGGTAGCTATGTTGATAGGAGATATGGACATAGCAAGGCTGATGA
TCCATGTGCAACAGGTTGAGGAAGAGAAGCTGGAAGACAGAGAGGAGTTTCGAAATAAGAGAGCTAAGATAGGGAATTAG
TCCATGCAGCAGAAGAGTAGTGTCAACCGGTCATCTTTCCAATAGAAACAGAAAGGACTTGCTCCATCATCTGCTAGTGC
ACCTGCACCAAGGAACAAAGGTGAGCACAATAGTCAAAATTCACAGGGTTTTAGAGCTAGACCTACCCATTCTCAAAGTA
TACTACAAGAAAAAGGCATTTCCAACAATTAATTTTGTTGCTATATATAGAATGTTGCAACAAGTACTTTTGGCAACAAT
ATAAAAGTTGTTGCAATAAATGTTGATGCGAAAAGTTTTTGCAACAACAAAATATATTGATGCCAAAAACTAACTTATTG
CAACCAAAATAATTGTTGCCTTACATTAATATAGTTATGGCTTATAAAATTGTTCGCAACAAAATTTAGTGTTGCCACAA
ATTAACTTTTTTACCAACAATATCTATTGTTGTAAAAAATTGACAAAAAGTTATTTAGGAAGGCTTTTAGCAACAATAAT
TTTTATTGCAATAAAGCTCACATATTTATTATATACCTTTAGCAACAATTTGTGAGTTGTTGCTACATACATAATACATA
TTTTCTTTTTAGAAATTTTATACAAATATTTTCTACACTTTTAGCAACAATTTGTGAATAGCTGCTATATACACAAGACA
CTTCTCTTTTAGAAATTTTTCACAAATATTTAGATTAAGAATTATATAAATTTGCAAAGGTCAATATAAGATTGATATTC
CAAAGAACTAAATACTTCTACATATGTTTGTACTTGTAAGAAAAAATAATAAGCAAGCCATTAATTATATTCTAATCCTA
CTAGTTATAACTTTTTAATAGTCTGATCTTCCAATAGTACTTGTATTGAAGCAGTGGTTCAATTATGCATGTTCACCCTG
CAAATAAAAAATAAATAATATTATAATTTGACAAAGTAAGTTATAAAATACACAAATATAAATCTAAAAAATAGAGATAT
TCACATGAATGCACTCACTAATACACCCAAACACACTTTAATCTCCTAATAAATCTCCTTAATCTCCTGATAAATCGCCT
TATTTCATTTGAAAATGACCAAAATCAGACACTCTTTAAATTATGTACAGAAGAGAGACTGAGATGTTCCAGATTGGGCA
AAGGATCATCAAACTGTTCACTTCCTTCAACCCCAAGAATGTCACAAAAACAAAAGGAATTCAAAAGTAATCTTAATCTC
CTGGAATAATTTTGTGAAATAAATTTTTTAAACGGTTTCCAGCTTCCTGGAGACTTCCCTTTTCGCTTCTTATCAAACCT
GACCAACAACATTGATTGAGTTTAAAAAGAGATAATAGCTGAATGTGAAAACACAAGAACAACTCTCTATGTATAGTGAT
TTTAATCCATCAAAACTCTTCTTGTTCACAATCAACTTCCTATCGGCATACTACTCTCCAAATCAGATGCAGACAATATC
TCATCAAAAGAAGTCGATCCAAGATAGCCACCCATCATATTTATTATTTCAAGGCTAGAAAATTTCTGGAAAAATCCTTG
GCCGATACTACTCTACAAATCAGATGCAGGCATATTTAATAACCTCATATTTGACAACTTGTGCATTCCTATTGGCAGAC
AGCATAACCGTGTATTATCACAATCAAGCAATTGCAAATTACAAAGATTACCAATATCTGATAACTCTTTCAACTCATTG
CAATTTTGTAGTATTAGAGATTGTAGTTGACATAAAGTATTGATGGAAGAAGGCAATGCTCTAATACCAGTGTGACTCAG
ATTCACAACTCTTAGAGCTGAAAATGCGAAACAAGAGATATTTAGGCAACATACCTCACTTGATTTCTTCTTTTCCAGCT
CTACAATTTTTTCCTCGAGTGATGATTTTTCACTCAAAAGCCTCTTTATTGTTTCTTCTGCGGTACGCAACATAGAACGA
GCTTTCAGCTCTTCATGGATCTTTTCAAAGACCTGCAATTAGTGAAGTCACATGAGTTTGTGTTTTATGGATACTAATCT
GGACAAAATATAAAGGCCAAATAATAATTTATAGGTTTACCTGATTATTTGCATCAACCAACTCTTTCGGAATAGTTTTC
TTCGAACCTTGAGAACTCAACTTTGGAAGCCGCATTTCTAAGCTTCGCTTCTCTGTTAGGGCAGCCTATAAATTCAAGAA
TGGAGTAATCAAATGAATGATTGTCCCCTTAATAAATCAAATTTAATCACATTAAAAAAATACCTTAAGCTCTACATCTT
TTTCATTGCACAACGAACTGAATTTATCACAATCATAAATAACCATTTCTAAGTTTTGCTTCTCAAAAGTCAAGATATCT
TTCAAGTTATCCAATTATTTTTTTATCTGTGATTCTTGGTTTTGCTTTCCATGTAAATCTTCCTGCAACTGCTCATCAAT
ATAAATATTATAAGCTTGAAGTAAATTTATATCTAAAATACGTTTATTACATATTGTGTTTGTCTGTTGTAACTAAAATG
ATAGATGGATATGATAGAGATACAACTGACACAAGGAGATGAAAAATCTATTCAAAGAATAATATAGCAAGTCATCTATG
TTAACATAAAAGAATAATCTCTATTTTCATCTAATTACCAGCAACATATACTTGTAAATAAAAACCAAATTTCAGTAACA
TATACTATCTTCATATAATTACCAGATGTGATGTTCCAACAAACTTACAACATATGTTCTGTAATCAAATAGCAATACCC
GACAATAGCACTAGTTCAACATGTAATAATAATAGTAATGCCTATCAGATGTTTTCAATAGAAAACATTACAGACTCCCT
TATATATGTAGGTAACACGAATTACTAGCCCAAACAAAAGTTGTACTAATACCTACCAAATACTCCTAGTAGTGACCTTT
ACTAAAAAGAGAATTAATTTAAAAAAATTTACTTACCCAATTGTTATTCATTAGACTTGCAGAACTTGTCTCATTTGAAC
TAGTTGAAGTTGTAATGATATTGAAAATTGAAGCAAGAAGGCCATTCTGTTAAATATGGTACAAACTAACAACTTAGTAT
GTCGATAAAAGAAGAATAGAACGAGGAAAAGGCGAAGATGTATAGTGAGAGTGAAAAAAATTTAAGTAGTAATGTAGCAT
CTACTAATTTAGCGATGTATACTATAAACAAATACCTTGGGATTCTGCAAATGAGATACTAGCGCCATCATGCTCTCTTT
TAACAATTTTTGGTCATGCACTAAACGAACTTCCATTACTTCTCGGTTTTTTCGCTCCTCTTCAAGTTGATTCATAACTT
CCATTAGCTTGCTTTCTACACTCTCTCGTTTACGACGTTCTTCTTCTGCTTCCTTTTGTTGTGCTTGAAGTTGTTCTTGA
ATTTCATTTCTAGATATTCTACTTGCTGACTTAATTCCAGATCCTTGACCAAGAATGTACTTTGATTTTTCTCCCATTAT
TTGCACAAATGCAGCATTAATAATAGGATCCACATCGGTACCTTCTTCAATTTCTTGAATATTTTCAGCAACATCTTTCA
TTTTATCCTACAAAAAAAGGTTATACTAGCTTTAACTCTCCATATTTATGCAAATAAACTCATTATATGAATAAAGGTAA
AAAAAAAATATGTACATTTACTTCAGCAGAAGCATTAGTAACTCATTGCCCATTTGGCTTCATGTGTGTTATTTCCCAAA
GTTTTTGAAAATTCGGCTCTTTTCCAGTGATAGTGTCCCTCTATCAAAACAAGTGAAATTATGTTATTGTTGAAATTGTA
ACAATAATCGATCAAAATAAAGACATATATCTCACCACTTCATAAGACACTAGCTTTTCTGCCGCAAATATGATTCACTT
CTTGTTTTGCCTTGTTATTTTTGTTTCTTCCACTCATTTTCTGCATTGATTTTGAGTGTGGAAATTTATTTTGATCTATG
TATATAATAAGTCAAAAAAGAAAACAAACAATATAAAAGGTTAAATTTGTCACTTTTAAATACCTTAAAATAATCAGAGT
TGGAAGTAGCCTACCAAGAATTTCCATTCAGCTTCATTAACATCTGTTGGTATGTTTTGCAGACTCTCTTCTTTTGTAGC
AAATATCTTGAAATGGTCATGATGTCTACTTCGACGATATCGATACAAATTTTTTGCTGTTTGAAGAATGGTATCCCGAT
TGTGTTGTATGTCCGGAAGCTGAAAGGTGTCCTGCAATCAAAATAGTATAAATAATTAGGCTTTTATATGTTGTTTGGCT
GTATAGCATGCTTTTCGAAGTGTTCGGTTGAGTTTGGTGAGAGTTTTTGAGTTTTGGAGGTTTACGGCTTGAAAGTTGAC
GTCAGTCAACATTCAGAGATTTTGACGTCTGATTGGAATTCCGTCAAGTCCATCAGCTTCAAAAGGGTCATTTTGGTCTA
GTGTAATGATCAATGCGGATTTTGAGGCTTTTATTTGGAGTTAGTGTATTTAGGGGTTTTAGCTTTGGAGTTTTACCAAA
AAAATTCCTTCGGCCAGCTTTCTTAGTAAACACGCGCAGAATGGAATTCCGTTAGCATGGCTAGCTCTGAAACGCCGAAT
TTCGTCTAGAACGACCTTTGATTTGGTTCCCAAGAAAGCTAGGATGATTTTGTGGTGTTTAGCAGTTTGTTTGGTAATTC
TTTATTAAGTATTGACTTTGGGTCGTTGCTGGTGCAGCACTGAATGCAGGAGGTCACAATCTCAGACCTCCACACTAACT
GAGGCAACACACCCAAACTCATAACTTGTGCTACAGAAGGAGTAACACAAGTTTGTGTAGAAACAGATTCATTAGTGTTA
CTCAAAATTCTTACCGAAGAGTGGGAAGTACCATGACACATTGCGGTAATAGTGGAAGATATCTATCCCAAATGATTCAG
GTTCAGATTCAACATATTTATAGAGAAGGAAATAGTTTGGCTGACTGCATAGCCAACCTAGCTTTTGACATCCAGGCAGG
CTTGTCTATAATTCTCTCAGAACTACCAAGTCAGGCCAAGAGAATAATGAACTAGACAAGAATCAGTACCCTAACCTTCG
TATTAAAACAATGCAGATTGGGGGAGGCGGGGAGGAAAATGGAGGGACAGCAGTAATAATCACACCATGGTTGCAACAAC
TTTGATTAACTCAGATCTGTACAATTATCATTTAATATTGTCAGCAACTACTTTGCAGGACAAAGTATCAAAAAAGAAAT
CAAAACAAAGTGATGTTACAGGTACAAACTATATTGTTATGAGGCAAGGGAGCTACATCTATGGCATATCGAAATGTGAC
GCGACATGGAAAGAAAGCTCCAAAGATATTTACCAGGGAAGGAAGATTGATGGGATTCAGGGAGAATCGGTCTATATATG
GAAATCAACATATTACCGATTTAACTTCCTAGCTGAAAACAACCATGCATCAGAGGAATCCAACGGAAGAGCAACAAAAA
CAAAGAGGAAGAAGAGGAATGGTAACTCACTGGATAGAGGTGTCACTGATGGAAGCATCTTGAAACACTACTTTCCTAAT
TTGCTCAAAGAACAAAGACAAGGGTTTAGTGGAGAATTTTTTTTTCTCAAAATTTTCGACATCTTGGTGAATTTGGCTAC
TGGTTTGCTCTGTTTCAATTTAAATTTCATTGGACAGGTCAAACAATGCTAAAAAAAAAAGAGTTCATTTACAGTTGATC
AACTAACGATTTTTTTTTTTTCAAGAAAGGTTGTATTGGAAAAATGTAAGATTTCCAGCAGACTGTTCTCAAGCCATAGT
TGAAGAATAAATAATGAAGAAGCTGAAGAATTTCATTTGATGAGAATCGGAGATAAACACGAGAGAAAAATATGCCATAG
GTACAAAATCAGCGAGGAATACATTAAACAAATGATCAAATGCTAGAAGAAAAATTACATTAAAGATCACTTGCTGCAGA
TTACAATGCATAAGGAGGTCAAGTAGCTAAACTTCTTCGATGAGAACTGTCAGCAAAACATTTCTGATCAATGGTGCCTA
ATCAGAAACTATCAAAGTTAAGAGAGGTCTCAGACAGGGCTCCCAGCAAATCTAATCTCAGACATGGCTCTAGGCAAGAG
GAGATGAAACATCTGTGCAAATACTCAACGACAAGTTTGAGTTACTTTTCAGCAGCTTCAGGACTCCAGGCAAACCTAAG
AAAAAGTCAGGCTTATTTTGGAGGAGTAAGTAGTCATATTCAACAGAGGATATTGGGAATACTAGGAAATGAATTTGGAG
AGTTGTCTTTTAGGTATCTTGGAGTCCTTTTCTCTACCAGAAGATTAACAATTCTACAATGCAAACCATTGGTCAACAAA
ATCACAGCTAAAATAACCACATGGATGGCTAAGAGCCTATCATATGCTGGGATTTAATCCAACTTATCAAAGTTGGATTG
TCTGGTGTACATATTTATTGGGAAAACAACTAGAAACTGATCAGATACTAGAAAGAAAGAAAAACTTACGTCGAAGAACT
TCTTCGACGATATAAAAGAGGCAGAGAACTACATTTACCAGAAATATCATTACTGAACATTTATCATTTCAACAACAACA
GCAAAAAGATACAGAGAGCTAGAAAACCACAAACACTATTGTGGGACATTTACCATTTCAACAAAAGAAAACGACAGAGA
GCTATGATAATAAGAAACACAACTAATGATTTAGGCATTGTCTATCCATCCACAGCTAGCTTCAACTTTCAATTTCAAGT
TAAATGAATAACACAAAGTCTTGTTAATGGTTATCATTTAGAAAATGATCAGATGCTAGAAAAAAAAGAAAAATCACTTT
GATGGATCAGTTGTTGCACATTACAATGCATAAGAAGGCCAAGTACTGACCATTTACCAATTCAACAGAGTCAGAGAGCT
ATGGCGATAATCAGAAATACAATCATAATGCAAAAGAAAGCCAAATAGCTGAACTTCTTCAACAAGATAAAAGAGACAGA
ACTAGATAATCAAAAATATCATTACTAACCATTCAATATTTCAACCAAAAAGAAAGACAAAGAGCAAAGTACATTACCAG
CATATAAGCAACAATCCTATTATTTGCCAGATCAGGAACTCCCTTCCAATTCTTGACATCATGTCTAGCATTATGGAGAA
CTTTCACTGAGAGCTCAGTAATAAAATCTTTAGCTCCAGGACCTACCGCAACTGTTTGATCTGGTGGGATAATCACCTTC
AACTTTCCATTGTCATTTTCCTTACGTTTCTTTTGGGTTGAAAGCCCTGTTGTCTTTCCTCTTCCCTTTCTCTTTTTTTC
TTTAACAATACATAAAGATATTAAAATATATATAAATCAAACATATACGATCTAGAGATTTTGAAGAGATACAATTTATC
AAATGGATAAACTAACCTGGAGGTGGGATTGGACTTACATCTGCAGTTTCACTATCATTAGAAATATGAATATTTTTCAT
CATGATTGGCTGCAGCCTCAACAACAACAAATGCTTACCACTACATGATTAGCTGCAACATACTATAATATTATATAAAT
AAAGACTAGTCAAAAGTACAAACTATGAAAGTAAAAGATAGCAATTGACAAACAAAAGAAATGCCAAAATGATAACGTAA
TAAAATAATGTTCAAAAATTGAGAGAAACAAGTAAAGCCTTTAGATCCATAGTTTTGGGCGTTTTGTGTGTGGTGGATGA
CAAAATTCTGGTGCATTGCTTGAGATTAGATTTTTGAGCTAGAGTCTATCGGAAACGGCCTCTCTATCCTTCCCATAGAG
GTAGGGGTAAGGTTTGCCAACATTCTACCCTCTTCAGACTCCACAATGGGATTACACAAGCTTTGTTGTTGTTGTTGTTG
CTTGAGATTGGATGCAACACCCATTCAAATGTCAACACTTACATAAAATGTTAATGCACATATTAGTTTATGCAGAAAAT
ACACTAGACGTGAAATGACACTGGTTAGAGAACCTTGTTATCAATGAAAATGATTGAAATTTTGTATTAAGGTTTAATTT
CACTAATGACTTTTGCCCATTGTCAGCTATTAGATCACAAGAAGTGACATTCTTGAGTTCCACAAGAAACGTATATAAAC
TAAATCACAGTTTTAGTTTAAGCAAAAGGAGGTCAGCAAATAAGTGAGGAAGAGATAGTTTAACATTCAGTCATAAAAAC
TTAAAACAACAAGGCAAAGTAAAGTTATCTTCTTAATGTTTGAAGATCAAAAGATATGTACATGAGGAGAAAGTGCAACA
CTTCTCTATGAGATTTAACTATCATTGACATATATATTTTTAATGTTAGCGTATCAAACATATAGCATATCTGAAGCATA
TTGCAATCTATATATTGACTAAGAGGTAAAACGATCAAGAGAAACTACTACTTCTAGAACTTTCTAAATCGAAAAACATG
AATGCAAGCGATTATTCACAAATTGACAGTAAAACAATGCTTAAACACAAGAAACATAACTCGAGCTTAACTTGAACCTT
GATTACACTTATCTTAAGGCAATAATAAATAAATAAATTGCTTAAATTGAATAAACAAAGAAGAAAGCATGAAAGATCTC
ACTTCCAGAACTCAAATAAAGAAAGCGGTTAATCATCACCTCCTAATTATTGAATTTATATGCAAAATTTAGACACACAC
AAGCTAATCTCGACAGAATAGTGGGAAAAAAAAAACTAAGAGGAACCAGTAAGTTAAGAAAAACTGAAACCATTAGAATT
TTACAAGAGGAGATTTATGGGAAGAGGAGGAAAAATAAAGAAGTGAATTACTTGTTTCAGTTAGCTACATTTTTCAAAAT
ATAACAGATATCAAACACCCAAGTGTAACAAATTTTGGTCAAAATGCATCCTATGATCTGCCCAAATGTAGCAGTGAATC
AGTCTCAAATCCGTCCTAAACGACATAGCTAAGATAAATAGCAGCAAATACTGGGAATAGGGGAAAATTATTGCAACAAA
GTATATCATACCATGAGCAAACAGAGAAAAGAAGATGAAGTTGCGCCAGTGGTCATAACAATGAAGAAAATCTGAGATAC
TAGACACGACGGTGACGAAATCACCACAAGACATAACTTGCAATTTGTTATTGGAATCAACAGTTTAAACAGTCTCAGAA
TTACTAGCTACAGGTAATAGCCAACAGAATAAACTTAAATCAAATAACATCAAGTCTTTTCTATCAAGGCAAAATTCACC
ATTGTGTACTAATCTCACCAAAGAGACTAAATCAAAAGCAATTGAACTTTAACAAAGCAATTGAAATTTTTCAAAATAAC
CTAGGAGACTAAATCATAAGATACTCATACACAAAAATTCACCGAACTTTGTGAAAAGAAACTAAATCATAAAGAAAACT
CACCTGAGATGATTCAAGAACTGCGTTCTTCTTCAGTGAACTGAACGAGAAAACCTAGGTTCAGTTTTCCCTAAAACTGA
CGAGATGCAAGTTGTGGCAAACGAAAATAAAAAATGGGTGAACTTCTACAATTTTTTTGGCGTAAACAAAAAAAAAACCC
GCGATTGTATTGGCGGAAAACTTAAAAAATATCTGCTTTTTGCCACAATGTATAAGTTATTGTCAAATGAAATATATTAG
CAACAATAAAAGAAATTATTGTTGTCAAATATTTTTTAAGATAGCAACAAATTAATTAAATTGTTGCAATTATTAAAGTT
GGGCAACAATATCATCATTGTTGCAAAAATATTGTTGCAATTTTTTAATAATTGAAACTTATTATATTAATTATTTTTAA
CAATATAATATCGCAACAATACTAACATATTTGGCAACAACAAAAATATTGTGGTTAAAAATTAAAAGATATACCAATAA
TTATATCAAGTTGTTGCGATTTATCAATATAAGCCAACAATAATATAGTTGTTGCTAAAAAGTTGTTGCGAATTCCATAA
TTTGTTGTAGATGGCACAAATGGGTAGTAAGCCTACTGCATGTGCTAAGTGTGGTAGGAGCCACTCAGGGATGTGTCGTG
ATGGCTCCAGTACTGGTTGTTTCAAGTGTGGCCAGAACAGTCATTTTATGCGAGAGTGTCCTAAGAACAAGCAGGGTAGT
GCTAATGGAGGCAATAGAGACCAGTCTTCTTCAGTTGCTCCACCAAACAAAGCTGCATCTAGAGGAGCTACTTCAGGGAC
AGGCGGAGGAGGAAATCATCTTTATGCTATCACTAGTCGCCAAGAACAAGAGGATTCGCTAGATGTTGTCACTCGTATGA
TCCAAGTCTTTAACTTTGATGCTTATTCTTTGCTAGATCCAGGAGCGAGTTTATCTTTTGTAACTTCATATGTTGCAATG
AATTTTGATGTTCTTCTTGAGCAACTTCTTAATCCCTTCAGTGTTTCTACACCTGTTGGTGAGTCTATTCTAGCGGAGAT
AGTCTATCGTGATGGTACCATTTTCGTCAATCACAAGAGCACCATGGCTGATTTAGTTGAGTTAGACATGGTAGATTTTG
ATGTTATTCTTGGTATGGACTGGCTTCATGCCTGTTATGCCTCAGATGATTGTAGAACTCGAGTTGTCAAGTTCCAGTTC
CCTAATGAGCCAGTTATAGAGTGGAAGAGTAGTTCAGTAGTGCCTAAGGGTTGTTTTATTTCGTACCTTAAGGCGAGGAA
GTTAGTTTCCAAGGGGTGTGTCTATCACTTAGTCCGAGTTAATGACTCTAGTGTTGAGATACCTCATATTCAGTCAGTTC
CAGTAGTAAAAGAGTTTCCAGATGATCTTCCTGGAGTCCCTCCTGAGAGAGAGATAGACTTCGGTATAGATATTATTCCC
GATACTCGTCTTATCTCTATTCTGCCATATAGAATGGCACCAGCAGAGTTGAAAGAGTTAAAAGAGCAGTTGAAAGATCT
CCTAGAGAAAGGTTTTATTCGACCAAGTGTCTTACCTTGGGGGCGCTGCGGTCTTATTTGTGAGAAAGAAAGATGGTTCC
CTTAGAATATGTATAGATTACCGTCAGTTGAACAAGGTTCCCCTCAAGAATAAGTATCCTTTTTCGAGAATTGATGATCT
TTTCGATCAGCTTTAGGGTGCCACTTGTTTCTCTAAGATAGACCTCAGATCGGGCTATCACCAGTTAAGAGTAAGAGAAT
GTGATATTCCAAACACAACATTCAGGACCTGTTATAGTTATTATGAGTTTCTGGTCATGTCGTTTGGTTTAACTAATGCA
CCTACAACGTTCTTGGACCTTATGAACAGAGTATTCAAGCCTTATTTAGATATGTTTGTTATCGTATTCATTGATGACAT
TCTAATCTATTCGAGGAATGAGGAAGATCACACTAGCCATCTCATAATAATTCTCCACTCTAAAGGATAAAGAGTTGTAT
GCTAAGTTCTCTAAATGTGAGTTTTGACTTGAGAGAAGTTTATTGGTGGAATAATATGAAGAAGGGCATTGCAGAGTTTG
TTGATAAATGTCTGAATTGTCAACAAGTTAAAGTAGAGCACCAAAGGCCTGGTGGTATGGCTCAAAATATAAAACTTTCG
GAATGGAAGTGGGAGATGATTAATATGGATTGCATCACAGGTTTACCAAGGTCACGCAGGCAACATGATTCTATTTGGGT
GATTGTTGATAGAATGACTAAATCAACCCACATTTTGCCAGTAAAGACTACCCATTCAGCAAAAGATTATGCTAAGTTGT
ATATTCAAGAGGTAGTCAGACTTCATAGGGTTCTGGTATCGATTATTTCATATAGAGGTGCAAAATTTACTGCACAGTTT
TGGAAGTCATTCCAGAAAGGCTTGGGTTCAAAGGTAAACTTGAGTACTGCTTTTCATCCTTAGATAGATTGTCAAGCAGA
GCGCACTATTCACACTCTAGAAGATATGTTGAGGGACTGTGCAATTGATTTCAAGGGTAATTGGGATGATCACCTACCTC
TCATTGAGTTTGCTTACAACAATAGTTACCATTCTAGCATCCAAATGGCTCTTTATGAAGCTCTTTATGGGAGAAGATGC
AGATCTTTTATTGGATGGTCTGAAGTTGGTGAAGCTGGGTTGATAAGACCAGACATAGTTCATCAAGCTATGGAGAAAGT
TAAGATTATCCAAGAGAGGTTGAAAACAGCGCAGAGTCGTCAGAAATCCTACAGAGATGTTAGGAGAAGGGACTTAGAGT
TTGAAGTAGATGATTGGGTTTACTTGAAAGTTTCACCTATGAAGGGTGTTATGAGATTTGGTAAAAAGGAGAAATATAGT
CCCTGATATATTGGTCCTTACAGAATATCCAAGAGGATTGGAAATGTAGCTTATGAGTTGGAGCTACCTCAAGAGTTAGC
AGCGGTTCATCCGGTATTCCATATTTCTATGTTGAAGAAGTGCATGGGCGATCCTTCACTTATCATACCTACTGAATATA
TTGGTATCAAGGATAGCTTATCATACGAGGAGATTCATGTTCAGATTCTAGATAGCCAAGTTCTCATGTTGAGAACTAAA
GAAGTTGCATCAGTCAAAGTTTTGTGGAGAAATCAGGTTGTTGAGGAAGCTACTTGGGAGACTTATGAGGATATGAAGAA
GAGATACTCACATCTCTTCGAATCCGGAGAAGTTCCAAATTAAGGTACTAATCCTTTTCTTGGCTTTTATTTTAAGTTGG
CATGTTGTATTTACATTTTACTTGTTGGGTGTTTAAGTTGTATCTTAGATGTTACACCCTTAGCCTACTAAGAGTAATCT
CATTCGAGGACGAATGTTCCCAAGGGGGAGATATTGTAACACCCCGTTATTTAAGAGAGATAAATTTAGAAAGAACTATT
TTTAGAAATAATCAAATTTGGAAATTTTGACAAAGTTAAGCTAAGTACGAGTTTTGGGTCAACTTCAAACGACCATAACT
CCTAGCTCAGGATAAGTTGGGTGTGCTACAAGATATCGTAGGAAAGATCTTGGAATTATCTTTCCAACGCCACTAAGTTT
GCTCAATTTCGAGTTCGTATGAGGGAGATATACCAATTTAAAGTTGGGCTATCTAGATAAGGAAAGTCAAACCCGTATTT
TAGAAGGGTACTTTGGTCTTTTCACTACCCTATTATTTAATTTCGGTTTTGGTAATTAAGTTGGGGTCTAAACTGATTTG
GTTCAGTTTACGCTTCATCAAAAAGAGTTAGGGTTTTGAGAGGAGAGAAAAGAGGAGAAGAGGCAAGGAATCGTCAAGTT
CTTGAAGCTAGGCTTGTGGATTTCGTCAAGGGGTGATCCCTACGAGGTATGTGTGTTCACATAGCGTTAGGTTCGTTCAC
CCACACGCCAAACATGTTTATTTCAATACGATTTTCATCCTAAAAGATTGAGAAATTGATGTTCTTGAGTTGTGTTCTTG
AATTGCCTTCGTTATTGAATTTGGGATGAGATTGAGGAGTTCTTGAGAGTTTAATGTTGATTGTTAGAGTTTTTTTTAGT
TAGATTCTAGTGTATATGTTTTGGGTATCTGAATCTAAAGAGGAATTCAGAAAAATAATCAAATTTAGGCGAATCGGGGT
TAGAAAACGAAGAAGGAAAAAGTCGGGCAAATCTGGGTACCAGGTCCGCAATGTGGACCTGTTCCTCAGGATTGACAAAA
TTTTCTCTGCGTCGCGGAGTGGTCATGGACCGTTCTGCCTCAAAATTTATTTCGCGACCAAATAATTAAATGCATCTCCA
TCACGAACTTGCTTCCATGTAGTGATTTCTTGATCGTTTCTCATGTTTAACTATCTAAAAACACTCCTAAATATCATGAG
ATCTGATACGCTCAAATTACACCTCCTTTCAGAAGCATAAGCGATCGTTATCAAGTAAAGAACCCAACTTGTAGGTTGAG
ATCGATCCCACGAGGAAAATGGTTTAGACTTTACTTTTAACCAACAATTATATTCAATTAGTCAAATTATTTCCAGAAAC
AGGTAATAAAAAGGGGGGTTGTGCTTGTGTAAAACAAATAGTAAGAACTTAATAAGTAATCAATAATTAAACTCAACTTT
GGTTGTTATCAAGATAAGAGAAATAACTAGGGTATACGTGTTCCCCATAATCTCATAACGCAGTAATCCTAGTAATAGCA
ATCATTTTCTAGTATATTACATGCAAAGTGATAAGTTAGGTATCTCTAAATCCTTGGTCCGGCATCTAGAGAATTTCACC
CCGCACCTTGGTCCGGCTACGTGTGTATAATTTACTAACCCTTACCTTTACCTCATATTAGACTTCATAATCGATGTTTG
GCTTAGTTATTACTTCGCACTAATCGACACTAGCCTATTAGATAGTATCACACTAAATCTATGTTGATAATTCTTTTCTT
GTTAATTACCTCCTTGGTCCGGCAAGTAGTAACAAGGCGAGTTCTAACGTTGGCCACCATTAAAAAGACTTCTAAACGAA
AGAATTATCAATGCATGCAAAATACTAGTCAAGAATTACTTATTTACTATTCATACTTTGTTAATTGATCATGGTTCCCA
CAACCCTAGTTGTGGATTTAGTTACTCATATTGGCAAGAACACAATTCATAATTGTAGATGAAGAAGTCATGAACTTACT
TAACGAGAATAATAAACCCAGAAAATTAACTTGAATTGCAAAGCCAAAATCTTCAAAACGAACTTGGGAAATCAATAATT
GCTAGGGTTGCAAATTAATCTCCCAAGTTACTAAGCAAAAAAATAGAATAATAGTGTCTAACCCCAAAAACGAGGTTTAC
ATGCCCTATTTATAGAAAACAAGTCCTAACTAAAAAAGGAAACAAATTAAGGAAAGTTTTGTTCAGGTACGCGTCTTCGA
ATCCACGAGACTAACTTACGGACCGTCGATGGATCTACGGTCCGTAAGTCCCTTCCGTCACTCGAGACTTGGAAAATATT
TCAGCATCCAACAATCAGCTTCTCTGAAGCAAACGACGGACCAGCAGCACGGACCGTAGATCGACCTACGGTCCGTCAAT
CCCTTCCGTAGCTCCATACTTAGAATCTTCAAAAATCAGGTACTGGAGCCCTCGCAGTCTCACTCTACGGATCAATAGTA
CGGTCCGTAGATCAATCTACGGACCGTGAATGGGCACCGTGGTTCCACACTTGGTCAGATTTCCCTGATTTGTCTTCATC
ACCATGCCTGCTGATCTACGGTCATCACCTACGGACCGTGAATGGACCTACGGTCCGTAGATGACCTCCGTGGATGCCTT
TTTCTGCATTTCCTTTAGCTGTCTCTAAACTTCCGCGCCTGAACACCTTTCCTGCAAATCATGATAAAACACATAAAAAC
ACAATATAAAAAGGCCCTAGACACACACAACTTGTGAGTGAAATGTATTAGAAATACCGTAAACTCACGGTATATCAACA
CCCTCAACTTAAATTCGTTGTTTGTCCTCAAGCGACGCACTAGAACTCTAAACGACACTTGTATAGAAGCAAGCATTTCT
AACTCAAGCAATCACATGGCTCTCTACTTCCTCATTGTTCGGGTGCACATTCGTTCTCTTAGACTCGACAAGCCAACTCA
TGTGGATCACATCATGACACAGACCAACCAACTGACACACAACAGACACCTTCTCACTGTCACCCAGGTACCAACTTTCC
AACAATGTAACCAGTGCCCTTACATCAAACGAAATCCTCTTTTCGCAAAAAATTAATTTCATTTATGGTACAAGGATTTA
TTCAACACTCACACTCAGAAATGATTTCAACTACAGTTAGTGCTTACTGCCATAAGCTTGCCCTTATTTTCACTGCTCAG
ACTCTTCAAGCTAGACTCCAGGATCACTATAGGACTTTATTGGCTTGTAACGTAGGCTCAGGGTCAGGTGTGGTACATTT
GGGTACTGTTTAGTGACTTTCTGCCCTCCTTGTCATTACACTAGGCTTTTAACCTCTTTTTGCCCTATTTTTGTCATATT
ATTGTTTTCCCGCTTTCCCTTGATTTTCTTCAACCATGGATGTGACTCTAAACTTTGTAGCTCAATTTCTTTTTATTTTA
TTGCTCCTTTCTCTTTTAATAATTCACATCCTTTCCTTCCGTTTCCCCTCCCCCCCCCTTTCTTTTATATATATATATCC
CTATTTTTCTTTCAGTTTCCTCTTTCATAGCCACCCTCAACTTATGGATTTTCCGTTAGTTGAGGTGCACAATATCCGAT
GTCAGATCAGGGCCAAGATTGAAGTTACTTTTTACATTAGCCACCCTCAACTTAGGCTTTTGGCCTAAGTCAAAGTGCAC
ATGTCTAAGGAGGGACCGGGGCCAACATAGTGGATCATGGGAAAGTGAGTTCGGGGTTTTAGAAAGAAATGGTTTAATTT
TTAGGTTCAAAATTGGATCAAAGGGAACAGTTATTTCATTTGGTTGAATCCTTCTAGGTAATTTGTGGATTTTTTTTTTT
AGAACAACGGCCTATGATCACTTTCTATCCTCTAGATTGAATTGTCTTAGCAGGACTAACCGGGCAAGTTCTAGTTTTGC
ACAAAACTGTTTGAACAGTCAATGATTCTCACCCACTCTTGGCACATAGTTTCATTATCAGATTGTCAGATTACCCAGTT
CAAGTTTCAGGTTTAATCATGCAATCAGGTCGATTGTTACTATGTCATATTCAGAGCCAACACAATCAACTAGTCGTAGC
CTACTTCTAGCATACAACCCAGAATCTGACGGATATCATTTTTCCTAATCCATCATGCTTCATTTTGTATCATGCTTCTA
CACACACAATCCTAAGACATGCCGGTTCAACAAAAATTAAACAGTCTCTTGGGGTAAAAGAACACAGGCAAGAAAACCCC
AAGAGAGGATTCATGAGTTGGGTTACTCAGACTTCACCCTATCACTCACGATCCATTTACCCCACCCCCAACAAAAATAG
ATGCAATTGTCCACAATGCATACATAGACAGTAAAAGTGAATGGATTTGAGTGAAGCAAACGTGTGGCGCAAAGCGCCGG
CGAATCATCAACAAGCAGGGGGGTCCGGTTTCCCGGAGCCCTCTGGAACATCAGTGGGGGCACCCTCAGTAGTGCCCACC
TCAGCAAACCTAGCACCCTCAGTAGTGCTCTCTATCACACGCTTCGCACCATCAGTGGTGCTCGCAACGCCCCTCACACT
AGGCTGAACCTCTGCAACTGGGGTAGAGCTCGATGCCCCTGCAGCTCTCTCACGCACCCTCTGCTGGCGCAACTCTTCGT
CTGCAATCAAAGCTCTCCTAGCCTCCTTCTCCTGGCGACGCTGTCTTTTCTGAGCTTTCTTTCCTTCGTGCGATGAGAAC
AGTGCCGCTTGCCCTTTGCATGTGTCGGTGCAGGCCCCTCCTCGGCGATGCCACCGAATAGAGCATCTAGCACTGTATCA
TCAGCCAGCGCAGTAGGAGCAGCCTGAGTCTCAACTGAAGGTGCAGTAAGAATGGCATCAACATCAGTCCGGAGGCTGGC
TATGGCATCCTGCAAAGCAGATAAGTCTGAGGTCGGAACTGATCGCTCGAGAACTCGCAACTCAAAGACGTCAAGCCGCT
TATTAACCGCCAGGACCTTGCGGTCCATCATCCCCTCCATCCTGCGCTCCATTTTAGCCTCGGACTCGGCAATCGACTTT
TGCATCCACGGCTGGATGTGATGCAGCAGTGTAGCCATCCGCGCCTCTAACTTTTGTACTCTGGCCATCGGGACAACCGT
TACTCCTAACTGTGGTGTGGACCGGGAAGAACTAAGAGCAACACTAGCTGCCTGAGAAGAGGAGCCTGGGACAGTGTCGG
TGTGGTCTGGGATAATGGGGTCACCGCCTTGTGCCTGCCCCATAGTGTCTGCAAGATCGGAGCCCAAGGGGGGTACCTCA
ATCTGGGGCTCTCTGCGAGGTGCTGCCACATTTGCGTCATCCCTAATAAGGCCGATGTCTAATGCCCCTGTAGGGTGGAC
TAGTCTGTCACAATGCCAGATCGGCACTCCAGAGTCCCTGCACAAGTGAAAGATCAGACAGGGGAAAGGGTACGTAGTGG
AGGTCCTGAAAGCTCTCTCGTGGATCTCTGCCAGCAGCATTCGGGCAAAGTCGATCTCTACTCCCGCCACCAATGCAGCA
ACCATCACCGCTCTGTCCCAAGTGACCTGATTGTCAGCTTTTGTGGGTGATACTCTGTTGCGTACCAACAGCCAGAAGAA
CTTTGCTACAAAATTCAATGTGGCCTTCCGGATGCCCAACCGTGGAGCAGCAACCCATTCCGCTCGCTCGCCATCTGCAG
CAATGTACCTGGCCAGCCATAGTATAACAGCCTCTTTCTGCTCAGCATTCCTCTAGAAAGTGTCACTCCGCACGATGTCC
CAGCGGTAATCAAACTCTGAAGTGTTAGGAGACCAAGAGAGGCCTGTGGTAGGACCATAGAGAAAACGGCGAATGGTGAC
GGGTGATATGTCCACCGGACACCCTCGAACCAAGGTGGAAGTGAGCGGGGCCTGAGCTAGTGGCTTTGACCGCTTGGAAA
TGGACTCACGGAGAGTAGCAGCATAGGAAGCAAAGAACTCCCGGACAATCTCCTCGCTATACGTCCCTGGGTCTCGAGCC
ATCCAGTCACACTTGTGAAGTTTGAACAGCCGGTGAATATCCGGAACAGTATGCAAGCTCCTCGTGAGGACTCTGCGCTC
CTCTTGAATCAGTCGGGCCATCTTTTGTTTGTCATTGACCATCTTAGCATCTCGATAGATCTGCCATTGACCCTCTACGC
ACCACCTATTCAGCTCGCCGGCTACAGGAGTGGGCTCATCATTCCGTGGTACAGGTATGGACTCTGAGCTAGTTGCCTCA
TCAGACGAGGCTGCTTGGTCATTCTTTTCAGACCCTGTGGATGATTTGGCGTTGGACCTTGTAGCATGGACAGACTCTGA
TTGTGAAGAGTGGGCAGATTGGGAGCCGGAGGCAGAAGCAGACTCGGATCCAGACATAGGTCCCTCTAAACTGGAAGCAG
CCCCAGTTGGTGACCCGATCAGTGTGTGCTCCTCATCAGACTGGGAGACAGTGACTACGTCGGGGAGCACCTTCCGGGGG
TGCTTCTGGGTGCAGCGCGAGAAGCCCTTGGGTTGAGAGGCACATATGTTGGGTCAGAGTCGTGTTCGGTGTCCTCATCA
ATCAGCCGGAAACTAGGGGCCACGGACTTGGACTTGCCCCGTTTGGAGTAGGTGACCATCTTATTGGGTGCCATCGTACT
TGCGGGAACGGTATTAGTGCCAAACTTAACTATATGCAGCAAAGGAAGCGTTTAGAATGGAGAACGACCCAACTTAAGTT
CCCAAAAAAAAATTTGACAGTTGCTACAGTGGTCATCCACGGAGGAGACCTACGGTTCGTAGACTGATCTACGGTCCGTG
GATCTCTTCCGTGGATCACGGAGCCTGAGATATAAGTCGCAGATGGAAACCACGGAAGTGCAGAACGGTCCGTAGTTGAA
TCTACGGACCGTAGTCCACCTCCGTGGTTTTACACTTGGTGAAAATTTGTGGGTGCATCTAATGATGAACCTCATCTACG
GTCCGTAGATGGATCTACGGTCCGTAGACGGGGTATTGTGAAAGCCATCAGTGCCAGGTATCATACATTTTTGGCTGTTG
GTTTCAACATAAACACAACCTCATCATACAAATACACACATAAAATATGCTAGTTCATCAATCTTAAGATTCCGATCGAT
TATTATACCCAACAATTTAGACTAGATGTTGAACCCTAAGTCGAAACTAGTATACCGAATTTATGATCATATAAACTCAC
TTTAAACTAATGATATACAATCAATATCTATCGTTCCAAGGGCATTGTAAAATTCAAGTTTATCATGCAATTTCTCCTAA
CAATTACCCAAGGTCAAGACCCAACTCCCGACCCTCTATATTCAATCTATGAATCGAAATTCAAAGTGAAGAGAAAGTCT
ATTACCTTACAAGCAACAAGGATTGGGGTGATTGCGTGATGAAACTATGCTTAGCAAGACCAAGGAGTCACCTTTTCGTT
ATTGACCAAACACCGGACCCTTTTTGTTAGATTATGGGATGGGTTGATTTTGGTATGGAAGGGATTTTGGGAATATATGG
AAGGGAGGATATTATGTGGTGGTTATGGAGTTATTTGGGGAGTTTAAAGAGTGGGTGTAACGGTTTTGGGAGTAATGGAG
GGAAGAGAAATGATTTGAAACAATGGGGGTTTTAAGTAATGGGGGTCCGGGTCGGGTCAGTCAACTGTAGGGTTTGGACT
CACGAGACCCCGTCTACGGTCCGTGAGTCGATCTATGGTCCGTAGATCGGGACCGTAGATCACAATTATACTAGGACAAT
TTTAGGGACTTACCTGGGATCTACGGACACCATTGACGGTCCGTGGATCAATCGACGGAACGTTGATGGGGTCCGTAGAT
CTCTACACCAGACCATTTTCTACAGATTTCTTGCATAGTGTACCTGCACATGTAGCAACCAATAGTCTATTTTTTTTATT
TTTTTTATTTTTATTTTTTATTTTCTGGACACTTTTTAGACACGGACCCTATATTACTTCTAGCCAACACTAAGAACTAA
CATACTGAAACCCCTACCTATATTGATACAAAGACGCGAGTAATCAAAGAAAGCTAACCTACGTAATGGAAAACAAAACC
CTATCGTTGGCTAGATTGTACATCTTGGGTTGCCTCCCAAGCAGCGCTTGATTTAACGTCGCGGCACGACGCAGTTATCT
TGATTACTCAGACTTCATCAAGATTACAGACCTCAATCACTTCTTGCACAGTTTCAGCATTTCCCAGATAGATCTTGATC
CTTTGCCCATTCACCACAAATCTTGTTCCATCCTTATTTTCAAGTTCAACCGCTCCATGCGAGAGCACTTTTGTGAGCAA
AAATGGCCCGGTCCACTTGGACTTGAGTTTGCTTGGAAATAGGCGCAACCTAGAGTTGAATAGCAGCACACGATCACCAA
CCACAAATTCTCGCTTTTCAATTCTTTGATCATGATACCTCTTCATCTTCTCTTTGTATAAGGCTGAACTTTCATAAGCT
TTTAGGCGAAACTCATCAAGCACGTTCAAGTCATTCATCCTTTGATTAGACGCGGTGCCCCAATCCAAATTTAACTTCTT
CATTGCCCACATAGCCTTGTGCTCTAGCTTTACTGGTAAATGACAAGACTTCCCATATACAAGTTGGTAAGGCGACATAC
CTATGGGGGTCTTGTATGCAGTGCGATATGCCCATAGAGCATCATCAAGCCTCCTTGACCAATCCGTTGGATTAGCGTTC
ACCGTCTTCGCCAATATCTACTTTATTTCTCTATTGGACACCTCAACTTGACCGCTAGTCTGTGGATGATAAGGAGTGGC
TACATTGTGACGGACACCATATTTCTCAAGTAGTGTTTTGAACAACTTATTACAAAAGTGAGAGCCTCCATCGCTGATAA
TAGCCCTCGGTGTACCGAATCTGGAGAAGATATTCTTTTTCAAGAATGCGGTGACACTTTTACCTTCGTTGTTGGGGAGT
GCTACTGCTTCCACCCACTTCGATACATAATCAACCGCAACCAGAATATACTTCATCCCATATGAACTCACAAATGGACC
CATGAAATCAATGCCCCATACATCAAACAATTCGATCACCAGTATGGGATTCATAGGGAGCTCTTGCCTCTTTGAAATCC
CTCCATCTCTTTGGCAACGATCACAAGACTTGGCGAAATCATGAGCATCTTGGTGGATGGTAGGCCAATAGTATCCACAC
TGTAAAATCTTATGTGCAGTCCGAATACCACTATGATGCCCACCAACGGGTGATGAATGGCATGCTTCAAGTACACTCAA
CATTTCAACCTCAGACACACAGCGACGAATAATCCCATCAGCACAACTACGATACAAATAAGGTTCATCCCAAAAGAATT
TCTTCACATCATGCATAAATTTCTTTCTTTGGTGAAAAGACAAATCGGGTGGCACAATGTCGCTTGCCAAATAATTAGCA
AAGTCTGCGAACCAAAGAATCAAATCATTAGAAGCAGCCAATACCTGTTCATCTGGAAAAGCATCATTAATTTCAGCCCT
ATCTCCAAGCTTTAGCATGGCCTCTTCCTCTAATCTGGACAAGTGGTCGGCAACTTGATTTTCGGTTCCCTTTCTATCTT
TTACCATAAAATCAAACTCTTGTAGCAACAATACCCATCTAATCAATCGTGGTTTTGCATCCTTTTTCGCCATCAAATAC
CTCAATGCAGAATGGTCAGTATGCACGATGACCTTAGTACCAAGCAAGTAGGAACGAAATTTTTCGAATGCAAAAACCAC
CGCAAGAAGTTCTTGTTCGGTCACTGTATAATTCTTCTGGGCCACATTCAGAGCTTTGCTAGCATAGTAAATAGGGTGAA
GAATTTTCTCACGCCTTTGACCCAATACTACACCAAGCGCCACTCCACTCGCATCACACATTACCTCAAACGGTTGTCCC
CAATCTGGTGAAATAATGATAGGTGTTGTAACCAACTTTTCCTTTAACTCTCCAAATGCTCTAAGACAAGCATCATCAAA
ACAGAACTTATTCTCCTTCTCGAGCAGTTTGCACAAGGGATGTGCAATTTTTGAGAAACCTTTGATGAATCTCCTATAAA
AACCTGCATGCCCAAGAAAACTTCTAACACCTTTTACAGAGATGGGTGGTGGAAGCTTTTCTATTACCTCAACTTTAGCT
CTATCAACCTCAATACCTTTCTCTGAAATTCGATGACCCAACACTATACCTTCTTTTACCATGAAATGACATTTCTCCTA
ATTCAGCACCAAGTTGCAGTCTTCACATCTTTTGAGCACCTTGGCCAGATGTTCTAGACAATGATCAAACGAATCACCTA
CAACTGAAAAATCATCCATGAACACTTCAATAGTGTCCTCCACCATATCAGAAAATATCGACATCATACATCTCTGGAAG
GTCGCTGGAGCATTGCACAATCCGAATAGCATCCGTTTGAAAGCAAAAGTCCCATATGGGCAAGTGAAGGTGGTCTTTTC
TTGGTCTTCCGGAGCTATAAAAATTTGATTGTAGCCCGAATACCCATCAAGAAAACAATACCAACCCTTGCCTGCAAGCC
TATCTAACATCTGGTCCATGAATGACATAGGAAAGTGGTCTTTCTCTGTCCACGCATTCAGCTTCCGATAATCCATGCAA
ACTCTCCATCCAGTGACAGGCCTCATTGGAACAAGCTCATTTCGTTCATTTGGAACCACAGTCATACCGCCTTTCTTTGG
TACACACTGCACAGGACATACCTAATTACTATCTGAGATGAGATAAATAACTCCCGCATCCAGTCACTTGATGATCTCCT
TTTTGACTACCTCTTGTATAGGTGGATTTAATCTTCTCTGGTGCTCAACATTGGGCTTATGATCTGGCATGAGTTGGATT
TTGTGAGAACAGATACCGGGGGGGATCCCAATAATATCTGCAATAGTCCACCCAATCGCTCGCTTGAACTTCTTTAATAT
AGTCACCAAACACTCTACTTGCCTTGCATTCAAATCTGCTGCAATGATGACTGGCAAAGTATTTTCTTCGCCTAAATATA
CATACCTCAAGTGCGGTGGTAGAGCTTTAAGCTCTAATTTCGGTGCCTCCACAATAGATGGTCTTGTGGATGGGGACTCG
CGATTTTTCATGTCTAGCTCATACCTCTTTGGTTTGGACCGGTATTCACACTTATCAAGTGCGGCTACCAACTCATCATA
CTCGTCAATACCATCACTACCAAAATTCATCATGACTGCTGCTAGTGCCTCAACACCTAACCGCTCTTCAATTTGCACCT
CTGACCCACTCTCCACTCTGTAAGTTATAGCAGATACTGTTTGTAGCTCACCATTCTGCTTCATGGATCTACAGATATTG
AAAGTTGCTTCTTCATTGTTCAGTCTAAACTTCATCTGTCCCTTTTCCATATCAACTAACGCACACCCTGTGGCAAGAAA
TGGTCTCCCAAGGATGATGGGAACCTCAAAATCAACCTCACAGTCAAGGATTACAAAATCCGCCGGAAAGATGAAAGACT
CTACTTTCACTAGCACATCATGGAGCACACCTATGGGCCTCTTCACAGTCCGATCAGCCATCAGTAACCGCATTGCAGTG
GGCTTTGGATCACCTAGACCCAACTTCTTGTAAATAGATAAAGGCATGAGGTTGATGCTAGCACCAAGATCACACAATGC
CTTAGCAAAGTGTAATAACCCTATAGTACATGGGATCGTGAAAGCACCAGGTTCTTCCTTCTTCTGCACCAGAGATCTGG
TAGCAATAGCACTACAATGCTGCAATCTATCATCATCTTCGAAACTTACAGACCTTTTCTTTGTCACCATATCTTTCATG
AATTTTGCATATCCAGGCATTTGCTCCAAGGCTTCTATCAAAGGGACATTGATAGAAAGCTGCTTCAACATAGTGATAAA
CCTGCGATATTTACCATCTTCAGTCTTCTTCACTAACCTCTGTGGAAACGGTGGTGGAGGTCTAGGTATGGGAACCACTT
TCTGAGGTATCTCCACTTCTTGTTCTGTCGCAACCTCTGACTCCTCTCTAACTTTCACCACATCATCTTCTTTTCTATTC
TCAACTTCCACCACAGACGGCATAGGTGGATCTATGGTTTGCTTACCTCCTCGAGTGGTAATTGCCATACAATGTCCATC
ATTCTTTGGATTCTGGATGGTGTTGCTTGGAAGAGTGCCAGGTTGACGTGGGTTCACTGTAGTAGACAACTGCATCATCT
GCTGCTCTAGATGCTTTATTGACACTGCATGGGCGTCAACCTTTTGACCAATACCAGATAAGTCGTTTCTCATTTCTTTC
ACATTCTCATCAGTCGCATCAAACCTTCTCATCATCTTATGCAGCATATCTTTGATACACGTCATATTACCNNNNNNNNN
NNNNNNNNNNNNNNNTATGCAGCATATCTTTGATACACGTCATATTACCTCCAGCTTCCCTAGCACCAGATTCCCGATTT
TGAGGGGGAACATAGGGTCCAACCCGATCGTTTCTGTTGCCATAGTTGTTTCTGTTGTAGTTGTTGTCGCGATTGAAGTT
CCCATCTCGGACATAGTGACCCTCTCGGTTGTAATTTCCATAGTTCCTACCTTGGTTCCCTTGACCTTGGCACCAATTTT
CCGTGTTGGATCCTTGGGCGTTTGGTCGGAAACCCCCCGTCTGATCGTTCACTGCATAAGTGTCCTCTTCATAGTAACAC
TCCTCAACTGGTGGTGGAGTTCTAGTTAAGTAGTTTACAACATTTACCTTTTCTGTTCCTCCACTCACATGCTTCAATAC
CAACCCCAACTCTGTCCTCATCTGAGCCATCTCCTCACGAATATCATCTGCAGAGTTAACAGTAGCATTATGAACAACAA
ATGTGTTTCTCCCAGTATCTGACCTCCTAGTGCTCCACGTTTTATTGTTGCGAAAGATCCTCTCCAATTTTTCAGCAATC
TGTACGTATGTACAATCACCATATGAACCTCCAGCAATAGTGTCAAGTACTGCTTTATTGTTATCATCCTGTCCTCGGTA
GAAATATTCCTTCAGTGACTCATCGTCAATACGGTGATTTGGGACACTTCTTACGAAAGCAGTGAATCTGTCCCAAGAGC
TACTCACAGACTCTCCAGGTAATGCCACAAAATTGTTGACCCTATCTTTGTGATTGAGCTTCTTAGACACTGGATAGTAC
TTTGCTTTAAATACCTCTGCTAGTTGGTCCCATGTGAAAATTGAGTTATAAGGAAGCTCAGTGAACCATACTGCAGCATC
GCCTGTCAGTGACAGAGGGAACACTCGTAACCCAATGACGTTCATATCCAAGTCTGGTCTACCTACACAACTTTTGCAAA
CCACCCTAAGCTTGGCCAAGTGAGCATGTGGATCCTCGGATGACGATCCTGAAAATAAGCCTCTTGTTGTAAGCATCTGC
ATCAAACTACTAGTCACCACAAATGTGTGCCCTGGAGGTAGAGGAGGCAGGACGATGGGTCCATCGGAGTCTGCTATGTC
GATGTTGCCCCGATAGTTGTCATGGTGTTGTGGGCCTGGTGGATCATGCACTCTCACTGCATCTCCCAATTGATTTTCAG
CTAGACCCCGGTTTTCCCCACCAACTACTCTTGGCTGCTGTAACTCAACTGCTTCATCTAGATTTCCTCCGATAGGATGA
ACCGGAAGTCCTTGATTGTTCATTCTTCGCAAAGTTCTGTTCAACTCTGGATCGTACGGAGTAAGTGGTTCGCCTTGGCT
CCGTGTAATTGGCATACACTAGAGTCGGAACCTGAGAGAGACAAAAACAAAGAAACAAGTAAAATTAGGAAATATTTGAC
TAACGTTCAATATTGTAGTTAAAACTAAATCTAAAAGCCAGATTCCCCGGCAGCGGCGCCAAAATTTGATACGCTCAAAT
TACACCTCCTTTCAGAAGCATAAGCGATCGTTATCAAGTAAAGAACCCAACTTGTAGGTTGAGATCGATCCCACGAGGAA
AATGGTTTAGACTTTACTTTTAACCAACAATTATATTCAATTAGTCAAATTATTTCCAGAAACAGGTAATAAAAAGGGGG
GTTGTGCTTGTGTAAAACAAATAGTAAGAACTTAATAAGTAATCAATAATTAAACTCAACTTTGGTTGTTATCAAGATAA
GAGAAATAACTAGGGTATACGTGTTCCCCATAATCTCATAACGCAGTAATCCTAGTAATAGCAATCCTTTTCTAGTATAT
TACATGCAAAGTGATAAGTTAGGTATCTCTAAATTCTTGGTCCGGCATCTAGAGAATTTCACCCCGCACCTTGGTCCGGC
TACGTGTGTATAATTTACTAACCCTTACCTTTACCTCATATTAGACTTCATAATCGATGTTTGGCTTAGTTATTACTTCG
CACCAATCGACACTAGCCTATTAGATAGTATCACACTAAATCTATGTTGATAATTCTTTTCTTGTTAATTACCTCCTTGG
TCCGGCAAGTAGTAACAAGGCGAGTTCTAACGTTGGCCACCATTAAAAAGACTTCTAAACGAAAGAATTATCAATGCATG
CAAAATACTAGTCAAGAATTGCTTATTTACTATTCATACTTTGTTAATTGATCATGGTTCCCACAACCCTAGTTGTGGAT
TTAGTTACTCATATTGGCAAGAAAACAATTCATAATTGTAGATGAAGAAGTCATGAACTTACTTAACGAGAATAATAAAC
CCAGAAAATTAACTTGAATTGCAAAGCCAAAATCTTCAAAACGAACTTGGGAAATCAATAATTGCTAGGGTTGCAAATTA
ATCTCCCAAGTTACTAAGTAAAAAAATAGAATAATAGTGTCTAACCCCAAAAACGAGGTTTACATGCCCTATATACAGAA
AACAAGTCCTAACTAAAAAAGGAAACAAATTAAGGAAAGTTTTGTTCAGGTACGCGTCTTCGAATCCACGAGACTAACTT
ACGGACCGTCGATGGATCTACGGTCCGTAAGTCCCTTCCGTCACTCGAGACTTGGAAAATATTTCAGCATCCAACAATCA
GCCTCTCTGAAGCAAACGACGGACCAGCAGCACGGACCGTAGATCGACCTACGGTCCGTCAATCCCTTCCGTAGCTCCAT
ACTTGGAATCTTCAAAAATCAGGTACTGGAACCCTCGCAGTCTCACTCTACGGATCAACAGTACGGTCCGTAGATCAATC
TACGGACCGTGAATGGGCACCGTGGTTCCACACTTGGTCAGATTTCCCTGATTTGTCCTCATCACCATGCCTGCTGATCT
ACGGTCATCACCTACGGACCGTGAATGGACCTACGGTTCGTAGATGACCTCCGTGGATGCCTTTTTCTGCATTTCCTTCA
GTTGTCTCTAAACTTCCGCGCCTGAACACCTTTCCTGCAAATCATGATAAAACACATAAAAACACAATATAAAAAGGCCC
TAGACACACACAACTTGTAAGTGAAATGTATTAGAAATACCGTAAACTCACGGTATATCAAGATCTTTCCTATCACAAAT
CACAATCCTTGAATCCATAAATTCAAATTCCAGAAGAGTTAAGAGTCAAGTCAAGAGAAGTTCATAGAGTCTTCCAAAAG
TCTTTTACAAATATTTTAACTTTGTTTTAAGATCTAAGTTTTGAGTTGAGTAAGAGTAAAGATTGAAGTTCATTTCTTCA
AAAGAGTATATCGGGACTATGTATTCCCAAGGAATAAAATGTTTTCATATTTAAACAAGAAAGGAAACTAAGATTTCCAA
AAGAGCCTTTTGAGCTAGTTTTCAGTAAGGAGTAAATGCTTTCATAATTAAGCTAGAGAGGAAACATTGATTTCCAAGAG
AGCCTTTGGGATAGTTTTGAGTAATTATCTCAAACCACAGAGTTATGTTTTAAACATATGAGCTAGTATATTTTGGGAGT
AGTATTGAGCACCGATATGGGGGAGATTTCAGACAACTCCCAGCTCCCATAAACCATGTAGCCATCATAGGTTGAAAAGG
GTCATACTTTTTAGATGATTCCTTAGTAATTTTTAGCATAGACTAGTGGATACACTTAGTAGTTAGGTTCTATGCCCTTG
GCAAGGTATAGAACGACCCTGGAAGCGTGAGGCAAAACGATGTATCATCACATAGCTCTTAAGTGATGGTTGTCGGTTAG
AGAAACTCCACAATTATATTTTGTATTCTTATATACACAGAGTTATTTGTATTTTTATATACACACAGAGTTTGTATTGT
ATCTTTGCATACATACTAAGTTAATATTGCATTTCTAAATACACAGAGTTATTATCCATGTTTTAAAAGTTTTTCTTTAT
ATTGCATTCATATTATTGCTTTGTATTGAAATGAGTTAAGTTGAGTTGAGTTGAGCCCAGGTATGTTCTTTCAGTTCCTT
TCAAGCTTATGTTTTGTTTTACCATTCCCCTCGCATGCTCGTGCATTCAATGTACTAATGTCAGTTGGCCTGCATCTTAT
TATGATGCAGATACAGGTAACCAGGATCAGTATCAAGTGCTTCGTTGAGCATTCAGAGTCTTGTGGTGAGCCTTCTTGAT
TTCCGGAGGACCCCTATATATTGCTTTAGTAGTTTTCAGTCGTTAGGATGATCGGGGGTCTTGTCCCGACATCCCACCTA
GCTTAGAGGCTTCATAGACAGTTAGTAGTTCATTTGTCTTTACATTGTTATTGTTTATGTTAAGACTTGAGTTGCCATGT
TGGCTAAGTTGAATGTTTTATCTTTAAACGTTCTAAGTTATCTTTTAAACAGTTGAGTAAAGATGCATTGAATCCTTGTA
TTAATGCTTTAAGTCTTTCTCTATAAGTTAAGCCAGGCCAAGGGTTCGCTTGGGGCCAACAATGGTTCTCGAGTGCCAGT
CCAGCCAAGAGTATAGGCTCGGAGCGTGACATTAGTGCACAATCATCACAAGTTACACAAAATCAAGCTAATAGACTCAA
AATGTCACGATCCAACCGTCGTGATTGACACCTACACTAACCCTTCGGTGGGAGAACCACTACTACAACCTAACCCAAGC
AAATAAACCAAAACTAAGGCATTTAAATATACGAAAGTAGAAAATACTAAGGAAAGAAATAGAGTTTCCATAAACTCTAA
CAAAAGTCTAACAATAATAAACTAACATTGCGGAAGTGATGCCTAGAACCTGAAAGTCAATGTACTAAAACATCTAACAA
TGAACCAAGTCCAAACAAGAAGGGATACAACCCCAACTAATGTACTAATCAACTAACTAGAACATAGTGTAAGACCGAAA
ATGGTGGACATAGACGAAAGAGAATCCATAGCAGCCCGGAAGAATTGGCTCACCCTTGAATTCGAACGATCACTGATCTC
CTAAGCGAGGTTTGTCAGTAGCCGCTTGAAGATGCCTTGTACTCAACAAAAATAAGAGCAAGTGCAGTATCAGTACACAA
CCACAATGTACTGGTAGGATCACATGACTATCCCACTAAGTGCAACATACATAAGTCAAACAACAATATAATCACATGCA
TATATCGAACATATACAATATCATCAACATTTACAAACAACGAACAACTTCACATGTCTCAAAATACACAATTATGACAA
GTCATTGGTCCTCTCATGGAACCCAAACCCAAACTGTTAGCATACCGGAACGCAGTATCCGATCCAATGATTATGCCGGA
ACATGGCAACCAATCCCATAATTATGCCGGAACGTGGCAACCGATCCAAGTTAGTTATGCCGGAACATGGCAACCGATCC
ATTCAACACACCACAATCACAATCACAAGTATATCCTCAAGAGCATACAATTAAGTCATGATTTCATGGTAACCATTATT
CATCTATCTCATTTACAACAAGTGTGATCAATAATGCAACATTCATATACATACAAGTATCATAATGAAGCAAGAACAAA
CATACATCACACAATCATAGAATCACAACCATCACCTACCTCGAAACAAACTTGAAACTCTAAGAAACTTGATCCTTCCC
TTTGCGGATTCGTTCCGCTTGTTCTTGGTCTACAAACAATATAATAACACGGGAATCAATAAACAATTACTAATTACCCG
AATCGCTAACAATTCTATGAACCCTAGATCATACTCATGATCTCAAGTACCCAAACTAGGGCTTTTTCCACCATACAATC
TAGATCAAAACCCTCCCCCATTGATAAATACCCATTCTATTACGTTCTACTGATCGAAAAATGAATTTGGGGAGTGAAAA
ATTTACCTTTAGCCTCAAGAATGGTGGAAAAATGTATGTCTGGGGTTCGTTCCTTAGCTCTAAAAATCGAAAAGTGTAGA
ATGAGGTCGTTTAGGGGTTTATTTACGACTTTCAGTCGCGTCTGGCCCACCATAACAGCCCTCACCACGCTACAGCTTCC
CCGGCAGAGCGACAAAATCCAACGCCAAAGCGGCTTGCACGAAACAGTGAGCTATTTTAATAATTCCAAAATCCCCATTT
CACAACACACCTCTAACCCACGACGCTCAGAAAATACCCTTCACGCTAAAATCGATTGTGGGAGTTCTACTCGCCCGAAT
TCAATTCCGTAAAGTCGTGCGGATTCCTTAACGAGTTATCTAACCACTCATGTAACCAAAATTAGAAATAAACCCCCCCC
CCCAATTGTTACCAGATTTCCCTACACCTTAAAGACTCCAATTTCATCCAAATCTGGACTAGGTTGGGAAAATACAAATA
CTACGAAAAAAAATTTCGGCCCCAAATTTTCCCCTGTTGGCCTCTCTATAATGACGGAACCCGATCGTTACACAAGATTA
TTCTTTAATTCAATCACATCATGGGAAAATATGGACAACTTTGGTGTATAAATACGCCTAAGATCACGTGCCATAAATTA
TGTCCCTCAAGGATTTTTCATTAGAACATTTATAACTAGATTATAACATTGAATCAGCAAATGTGTCTAACAATTGACTT
AAATTATCTTTTCAACGAGGATCATACTAATGATAATTTATTACAACTTATTTTTGAGTTGCTTATCATCTCTCCCCCTA
TTGTTAGAAAATCTAACATTCACCCAACTTTATTTGGGACTCGTCTTTGTGCATTTCATAATGGTAGAACAATTGAATAA
TATACCACACATTTAAATTTCTAGATGAGAATTATTTAGTTCCTAACCTTAACCAATTGTGGTAGAGGAACTTTGTTGGC
TTGGTATGTACAAGTGTTGCTACATTTTAAAAACACATCTCATAACAAATTTCTTTTGAGAGTCTTGTTCTCATAACTAA
TGGTGTAGTTATAACTGGAGACATATAGTTTTTGCTTAAATCACTTGGATATAAACCAACATCATCAATATAATTTTATA
ACTTGAAATATGCTCTTCATTTAACAATTCGAGCAAACAACCTTTGCAAAAAAAAATTGCAAGTTGATATCAAAGCACGT
GTGATCATAACATAGATATATCTATTAAAATCATACAGTAAACAGTCTCCATGGCAGGTGAATGAGCCCATATTCACCTT
TTTATATATTTTAATAATTCAGGAAATACAATCTCAACCTTAGTTGGTACAATGATAATTTTATTATGAGAACAAACAAT
ACAAGAGAATTCTTTGAAGAATTTATTATTTCTTCAATATATATAACCACATGAATTCTCAATTATTTTCGTATCATTTT
TTAATCAAGATGGTCTGCCGGCCATGCTAACTGATATTTATTTCAGTAAGCTTCTAGTTTACTTTTGCATGTGATTCCAT
CATCATGCTCATGATATTTATGTACCACAAACAATAAAAATCCACTTTTGTTATAGTAGTATGAAGATCTTAAATCTTTC
CGTATTAAATAGTCTCAATATAATTTTTTTGACTCTTTTTATTTTAAACTTAAAATGTTCCTTTCGAGATTTACTACAAT
TCCAATATTGTGAGCAATTTTAATTCTTTTGGGTAGTAATGTGTTGGTTCACCTAAGCTCACAATTAACATTGGATATTA
CGACATATTTATAACATTATTTGGTGAACATCTCCTTCAAGGAGAAATTTATATCATCATTGTCATGGTCAAAATCATTA
CAAGCAAAACTTGTTTCTTGATTTTTGTCATTAATATCTCCTCCTCCTCTCTTTTTTTTCGACATCTGATTTATTTTATT
TTTGACGTACAAGATACATAATCAATGATAAATTTTTACAATCAATAATTTTTATTTTTGGTCATGCCCACAATCTTACA
TACAAGGATTATTTCTTTCTTTTGTCCCTTTGGTAGTTTATAATTAAACATACCACAATATTTGTGATGTACTAAAAATA
CTTTATCAGTGACCATTTATATCAAAATAAAATTTCCTTATTTCTCTCAAACCTCCCGTAGAGGTGAGTTGTGATATTTT
TTTTCAATCATACATGAGCGTGTTGTTATTCATAATTTTCATCATTTGTTGACACATTCACTTTTAAGAATGATCGAGCA
TTCACAATGTATATCACAAGTCATATTCTTTTCAAGAAATTGACTAATCACCACTTTATCTTCTTTTTCTTTGATGGGAG
ATTTTTTAACTTATCAAATTATTGGATCGCACAACAACCATGTGTCTTTTTCTTTTTCATCAGATAAGTATTTTTTTTTA
GTCATCATTATATCATTAATATAGTGTGTTAGGACTTGAATCTAACATCTTATCCATAAGAAGGCGTATTAGGCCATAAT
TTGGTGTGACTTAAACCCAACATTATATTATCATAGTGCATCAGAATTTAAATCCAATGTTTTATTCTGTATTATTCCTT
TTAGTATGATAGGCCTTGAATCTATCATCATAACTTCAATCAATGGCATAATAGGCCATGGTGCTGCGAAACTCAACCAT
GGACCTTTAAGTTATTATCACTTTATAATGATATGCATAATTGAATTAAACTTCGATTAAACATAAATATAATCAATAAG
TAAAAGCTAATCAATTACACTTGACAAATCTTAACAAATCATAAAATGTTGACAGCTTTAAGTAGTCAACAACCTCACCA
TTAGTGACATAAATAGGATAAAGGCTTTCTGCAATTGATAACTAATTTTTCATTTGGATTTTGCAGAATTACAATAAAAT
TCTGAAAGTTTTGAGGAAAACATTTTGTTTTCTTTTGATTCAGATTTAAAACCTTTCATGTTGTTAAAGTGGTAAAAGGG
TTGATGGGTTTATAAAGGGCATTCTTGGATGGTGTTTTGGATTTGGCATGAAGGGAGATAAGGCAAAGAGATATTCATAT
TATTCATCAATAAACTTTCAAAACCTTCATGTTGTGTGTATTTTTCCATTATGTACTATCAATGTCCTTTTATAGGCATT
ATTACTTGGAGTAGTGAAGGATTTAAACACGGAGATTTAGGCGAAATTATACATACCTTCTTGTTATAGGGTCAAGTGCT
ATCACCACCAATTGCCTAAGCGGTTTCTTACAAGATCACTATGGAGTCTTGTATTGTTTTTCACAACAACTACACTCTTT
ATCTAAGGAACTCTTTTCTTGTGTTGTTTGTGGATGACCCCAAGTCCTCTCTTTTATAGGACAAGGTTAAAGACTTATAA
CTCTTATTCATTCAAGAGTTACATCACCCCTTATCCTATAACTCCCACTCCATTCAAGAATACATAACTCTTCTTCTTCT
ACTATAGGGAGTTATTTAGTGGAGTTGTAACTTACTTCATGAATGAAGCAAGTTACTAGTCAACCCATCAATGGGTGTAT
CTATTTCCAACATCTCCCACTCACACATGATGGAATGAAACACATAGGGCTTTAATTTGAAAAGTAAATTCCTTTAGACA
TTCATACCGAGTGTATTGTCGTGACCGCTCAGACACTAAGTTTGGGAGCTTTTACACTAGAAATCTTTTTTCTAGATCAA
CATAAGAGACTACCACCCTTTTATGATCATTTATGATATATTATCATGTCATATAAAGTGCTTTAGATGCCCCATACATG
TCTATATACACTTATGGCTTCTTTTAACCCTCTTTCCATTTTCAATTTTCATATGCCTTGTGTCCACACTTATGATGCTA
ACTAAAATAGGTTTCATAATGGACTGGTCTCAAACACAAGCATAATGTGTATATATTTGACATGATCTTCCTTTCGCCCA
CATATCATTAAGATCAGGATTAATTGCTTTCCTAGCATTACTCCTTTAGGTCGTATTTTCATAACCTTTAGATTCATACT
AAAGTAGCATACACTAACCCATCACCTCATGATATAGTCAAAGTCATAAGGGCGCTAGTGAAAAAAAAAACTTTTCAAGG
TCTCACATAAAAGTGAAGTAGGGTGTATTCACTTACCTTTCAATTTGCGGTAATGAAGCACATGCAATATGAAATGCATG
TTACAGTGTGCCTCTGATTCCATCAGAGTGTATGTCAATTTTCATTTCTTCACATTGTACAAATCTTGGTCCAAGTAAAT
CATTTACTTGACCTGAGTTCTACCACTCTATTGTACTTTTAGAGGAGATCTCACATCTGGCTACAAGTATTATGGGTAGT
GGGAATCCATAATTTCGATCCTTTTTTACATTTCTCTTGGATCTCATCCTAGTCTTTTACTAGGGCGACTTTAAATAATA
TGTTCTTAATCGAAGGTGCCACATACATTAGCTAACCTTTTTTAGCGTTAAGAAACACATATGTCTCATCTTGGCTCGCT
TTCCATAAGCGCCCAAGGCGGTTGCTCATGTGAGGAAGCCAACCTTATCAACTTGTACGACATACTCTAATATTGTGAAT
GTGCTAATCAATAATAATGTATGAAATAACTATAAAAAAAACATCAAAAAGATATCCATACATTATGGTCAAGATGTTCA
AATAAGGAAATATATCATTTTACACCCCACGCAAGCCTAGAGATTTCACATGTTTAACAAAGACATCTCTAGGTATTGGC
TTTGTTAAGGGATCCGCTACCATCTTGTGTGTAGAAATGTAATGTAAAGCGATTTCCTTACGTTATATGATGTCTCTAAC
AAAATTATACTTTGTATCTATATGCTTAGTCTTACTATGATACTTAGGGTCTTTAGTATATGCCATTGCTGCTTGGATAT
CACAAAAAATTTGCACTGCATCCATTGGCCTGCCTATGATCCCTAAGTGTCCCATGAACCTTTATAGCCATACAGCTTCT
TGTACTGTTGTAGAGCATACAATGAACTCTGCTTCCATAGTTGATAAAGCTATACATGTTTGTTTCTTGCTACTCCATGA
AATGGTACCATTGTTAAGCAAAAAAACATAACCAGAAGTGGACTTTCTTTCATCTAAGTATCCACCCCAATCAGCATCAG
AGTAGCCCACCAACTGTAAGTCACTTCCTTGATAACATAATTTGTAATCAACAGTGCCCCTTAAGTATCTCAAGATTCTC
TTAACAGCTTTCCAATGTGTTTGTCCTGGATTGGATTGATAACGACTTACAAGACCCACTGCATAACAAATATCGGGATA
TGTACACAACATTGCATACATTAAACTCCCAATTGCACTTGAATATGGGACCCTCTTCATGGCGTCTTTTTCACTTTGAG
TTTTGGGACATATTTCAAGGCTTAAACTTTCACCTTTAGCTACATGGGTGTCTATTGATTTACAGTCTCTCATCCTGAAT
CGTTTAAGAATTCTTTCAATGTATGATTCTTGTGATAAAGTTATTAAATTCTTAGAGAGATCTCTATGAATTTTAACTCC
AAGGATGAATTCTGCTTCTCCCATGTCCTTCATTTCAAAATTTAGGGACAACCAACTCTTTATAGCCTTTACAAAAGTAA
GACTATTTCCAGCTAATAGTATGTCATCCACATAAAGGAACAATATCACAAAATCAGTTTCAGACCGCTTCATATACACA
CAATGGTCTTCGTCGATCATATTAAAGTCGTAAGACATAATAGCGCGATGAAATCTTAAGTACCATTGTCTAGATGATTG
TTTAAGTCCATAAATAGACTTTTTAAGCTTGCAAACTTTGCGTTCTGGACCATTTTGGATAAAACTTAATGGTTGTTCCA
TATAAATTTCTTCATCTAGTTCTCCATTGAGAAATGCAGTCTTTACATTCATTTGATGTAACTCCAAGTTCATACTTGCA
ACTATAGCTAGAATCAGTCTAATAGAGCTAAATCTCACAACGGGAGAGAAAGTATTTTCATAATCAATGCCCTCTTGTTG
TGTGTACCCCTTAGCCACCAAATGATCTTTGTAGCGTTCAATTACATCATCCGCCTTTCTTTTAATTTTGAGAACCCATT
TATTCCCAATTGTCTTTCGACTTGGCGGAAGATCAACCAAATCCCAAACATGATTTGTCCTCATGGACTCCATTTCCTCT
TTCGTTGCTTCTATCTACTTATCCTTAGTAGGGCCTGAAAAAGCCTTTTGAACTAAATTAGGCTCTTCATCATCTTGCGG
AGTAACTATTAATGTTTCCCCTTCGATATGAAATCGATGTCGGGGTATAGTTCCTCGTGTCCTCTTCTGTACATGTGTCT
CTTGTGGAATATTCTCTAAATGAGTAATTCTCCCACTTAGATCAGCAAGAGAAGGTACAATTTCTTGTTCCTCACTTCTT
TGATCTTGAAGATTTTCTTGATGATCCACAACTTCATAAAATGACACAGTTCTATCAATATCACCCTTACTAGGAAATTC
AGTCTCTAAAAAATGTGGCATCTCGTGACTCAAGCTCTGTTGTACTTCCATCTTCATTTTCTCCAATGAAGATATAACCC
TTTGATTGCTTTGAATAGCCAATGAAGATGCATTTCTTGCCCCTAGGGCCTAACTTCCTATATTTATGAGAAGAATCATG
CACGTATGCGGCAAACCCCAGGGTTGCAATATATTTAAGTCAAGTTTTTTACCCGTCCATAATTTATAGGGTGTGGAAGC
AACGGATTTAGAGGGCACACGGTTAAGCACAAAAGCTGCAGACATCAATGCGTCTCCCCAAAAGGAAATTGGCAAGTTAG
CCTGCGCCATCATAGACCTAACTATCTCAAGCAAAGTTCTATCTTCGCTCAGCTACTCCATTTTGTTGAGGAGTGTATGG
AATTGTTAATTGTCTTACAATTCCTTTTTCATCACATAGATCCTTTAATTGATTTGATAGATACTCATCCCCATGATCAG
TTCTTAAAGCTTTTATTCTTAACTTTAATTGATTCTCCACCAAATTCATAAATTGTCTAAAGCATTCCAATGCTTCTGAC
TTATGGGAGATCAAATAAACATTACCGTGACGAGTATAATCATCTATAAATGTGATGAAATATGAGGCTCCATGCCTCGC
CCTCATACTCATAGGACCACATATATCTGAATGGATGAGTTGCAATGGAAACTCAGCTCTAGTTCCCTTTTCAAATGGTT
TTCTAGTCGTTTTTCCTGCTAGACAATGTTCACATATTGACATTTCAATTTTAGTTAAGGACCCCAACAATCCTTCTTTT
GCCAATCTATTCATGCTTTCAAGGCCTATATGTCCTAGTCTAGCATGCCAAATATTTATATCTAAAATTGGAGTTGTTGT
TAAAGCAAAACAACCATGATTATTAGATATATAATTAAAACCACAAATTGTGTCCAACACAATAAAACCATCAAAAAGGC
AACCCGAACCATAATATTCAGTGCCATAAATAATGTCAACAGAATTATTGTGAAAATTCACACTGAAACTTAATTTAAGA
AGAGAAACAACTAAAACTAAATTTCGCCGAATGTTTAGAACATATAAGACATCATGTAGGAGAAGGATTCGTCCACCTTG
CAACTCTAGTTTGCATGTTCCGATCCCTTTCACTTTAATTGATGCATTGCTTCCTACATAAAGCCATTTGCTCCTGGAAG
GCAGTCAGCAGTATTTAAGAAATGATCCTCTATCTCTAGCTATGTGGTATGTGGCTCCTGAGTCAACAGTCCACAAGTAT
TAGCATCTGCCATTAATGTAGTACTAGAGAGATAAGCAAAATGTGGAGTTTTAGTGCATGATGTTACCTTATTCTGCTCC
GGGCAATCCCGCGCAAAATGACCCATCTTGTGACAAGAATAACACTCCACTTTGGCCATATCAATCTTCTTAGCACCACG
TTTTCCTCTCTTCTTAAATTGAGATTTATCCTTCTGATTTGACTTACACTACTAAAAAATTGTCAAAAAACGACTGCCAA
AAGCGACGGATTGCGTCGCTTTTTTGGTCAAAATCTACGGAAAAGCGACGGACAGCATCGATTTTCAAAAAGCGACGGAC
TGCGTCTCTTTTAGCGACGGACAACGTCTCATTTTTACTACTTTTTTTTTGAATTTTTTTTAAAAATGCGACGGAGTCCG
TCGCTTTTATTTTCATTTTCATTTTTTTTATTTCTAAAAGGCGACGCAGTCTGTCGCTTTTCTGGAAATTTTATTTTTGA
AAATCCTAGAAAAGCGACAGACAAAAGGACACTGTCCATCGCTTTTTTGGAAATTTTATTTTTAAAAATCCAGAAAAGTG
ATGGACAAAACCACGCTGTCTGTCGCTTTTTCTGCAATATTTTTTACAACAGCAACTGGCAATTTCTGCTGCCCACCTGC
AAATGCAATTCAATTCAATTCTACACTATTTAGCCCAATCAAACACACACAATTATAAACAATCTAAACAAAACATAAAA
CAACAAACTTAAAATAACATTCAAAAGTATCTAAATCATAAATTAAAGACTTATAAAGTCTTTTAAAATTCGTTTCAAAA
TTTCAAAAAATTCATAAATGTCCAGAGATCTAAACTAGGGAGTGAGATCTACATAATCATCCTCATCACTCTCGTCGTCG
GTGTCATCGGGAGCGGAAGTAGTAGGTCGACGAGCGAGGTTCATCACTTGTTCTTTGATTTGCTGAACGGTCTCACTCAT
GCTTTCTTGTTCAGCTACTCTTCTCCGCTCCAACTCTGCTAGTGCCGCTATAAGCTTAGCTATTTGATCCGACATAGCAG
CAATCTGAACACCGTCAAGTGCCTCGGCTTGATGTGACGATCCAATACCTTCTAAGCCTGACTAGAGTCATCTAACATCG
TTTCGAGAGCCTAGACCATAGCATCTACCCTTGTGTGTCCCCCCTACCACTTTTTCTTTCCAAATCTGGGTGGACAATTC
AGGGGTCAATTGGACCGAACTATTTAGATTCTCAGCGACGTACTGATGAAAGTCATTCTGCATATTAAATATAAAAATTG
ACATCAATATATATATATATATATATATATATATATATATATATATATATATATATATATATATATATATATATATATAT
ATATATATATATATATATATATATATATATATATATATATATACATATCATAAATATTTTCACTATTAATAGACATCATC
AGGTATCTAATTATAAAACATACCATCCAATCTATCACTTTCTCCATGATCAATCCATACAAAATATCTAGGCTTAAATC
CATTACGGTACAAATGAACCATAACTCTATCTGGTTTAAAAAATTTTAAGCACTTACATGCACTACAAGGACACCTAACC
AATCCATTATTCTTGAAAATGTCAAGTGTCATTGTATGTTCAATAAAATTTCTAACACCGTCAATAAATTCAGGTTTCAA
ACAAGCACCAGTTTCATAATGCATATTATACATCCACAAACGATGATCCATCTACAAAAATATAGATATTCAATTATATT
ATAAATAAAATTTAATAATAATTTTTCTAGTAGTAGTCCTAAAACTAGTTTAGTATTGACAAAACCACATTATTTATTTT
GACTTATTTAAACAACTTTTTAACTTGAACTAGTTTAGTTTTGACTTAATTCCAACAACTAAATCCATCAACAAAACCAC
ATTATTTAATTTAACTTATTTAAACAACTTAACAACTTTATAACTTGAACTAGTTTAGTTTTGACTTAATTCCAACAACT
AAATCCATCAATAAAACCACATTATTTAATTTAACTTATTTAAACAACTTTATAACTTTAACTAGTTTAGTTTTGACTTA
ATTCCAACAACTAAATCCATCAATAAAACCACATTATTTAATTTAACTTATTTAAACAACTTTATAACTTTAACTAGTTT
AGTATTGACTTAATTCAAACTACTAAATTCACCAATTAACTAAATCACATTATTTATTTTAACTTATTTAAACAACATAA
CAACTTTAACTAAATCCACCGATTTTGTCATCAATAGGATCAACTAGTGTTGGTACTTATGCTTAACAAATATATTATTT
CTAAATTTAAAGCTAAGTGTCAACACTAGATGGACACAAATCGATCTTGCAAGAAAATCAATTTTGTCATCAATAGGATC
AACTAGTGTTGGTACTTATCCTTAACAAATATATTATTTCTAAATTTAAAGTTAAGTGTCAACACTAGATGGACACAAAT
CGATCTTACAAGAAAATCAATTTTGTCATCAATAGGATCAACTAGTGTTGGTACTTATGCTTAACAAATATATTATTTCT
AAATTTAAAGTTAAGTGTCAACACTAGATGGACACAAATCGATCTTGCAAGAAAATCAATTTTGTCATCAATAGAATCAA
CTTGTGTTGGTACTTATTCTTAACAAATATATTATTTCTAAATTTAAAGCTAAGTGTCAACACTAGATGGACACAAATCG
ATCTTGCAAGAAAATCAATTTTGTCATCAATAGGATCAACTAGTGTTGGTACTCATGCTTAACAAATATATTATTTCTAA
ATTTAAAGCTAAGTGTCAACACTAGATGGATACAAATCGATCTTGCAAGAAAATCAATTTTGTCATCAAAAAGATCAACT
AGTGTTGGTACTTATGCTTAACAAACAATCGATGGACACAAAAATATTATCATAAAATTAAAGCTAAGTATCAATATTAG
ATGGACACAAACACATTATTGAAAACAATTGTACTTGAACTTTAGAAATTTGGAAGCACCAACCTTATCTCCTACTTTGA
TGAAAGAAACAATATAGTCTTGTATCAACTTTTTTAGATGTTGAGCTTCCTCAGTTGCCTAGCACGAAAAGTTCTAAAAT
TAGTTAAATATAAACTTCAAATCCAAGAATATTAGTTTTTTATTTTATATATATATATATATAGTCTTGTATCAAATTCT
AATTTCAAGTTCAAGTTCAAATTTCAAGTTCAAATTCTAAGTTCAAGTTCAAGTTCTAAGTTCAAGTTCAAGTTCAAGTT
CCAATTTCAAGTTCAAGTTCTAAGTTCAAGTTCAAATTCTAATTTCAAGTTCAAGTTCTAATTTCAAGTTCAAGTTTTAA
TTTCAAGTTCAAGTTCTAATTTCAAGTTCAAGTTCTAAGTTCAAGTTCAAGTTCTAAGTTCAAGTTCAAGTTCAAGTTCT
AATTTCAAGTTCAAGTTCTAATTCTAAGTTCAAGTTCAAGTTCTAAATTCAAGTACAAGTTCTAAGTTCAAGTTCAAGCT
CAAGTTCTAAATTCAAGTTCAAATTCTAATTTCAAGTTCAAGTTCTAAGTTCAAGTTCAAGTTCTAAGTTCAAGTTCAAG
TTCTAAGTTCAAATTCTACGTTTAAGTTCAAGTTCAAGTTCTAAGTTCAAGTTCAAGTTCTAATTTCAAGTTCAAGTTCT
AAGTTCAAGTTCAAATTCTAAGTTGAAGTTCAAGTTCTAAATTCAAGTTCAAGTTCTAATTTCAAGCTCAAGTTCTAAGT
TCAAGCTCAAGTTCTAAGTTCAAGTTCTAAGTTCAAGTTCTAATTTCAAGTTCAAGTTCTAAGTACAAGTTCAAATTGTA
AGTTCAAGTTGAAGTTCTAAGTTCAAGTTCTAATTTCAAGTTCAAGTTCTAAGTTTAACTTCAAGTTCAAGTTCTAAGTT
CAACTTCAAATTCTAAGTTCATGTTCTAAGTTCAAGTTCAAGTTCAAGTTCTAATATCAAGTTCAAGTTCTAATATAAAG
TTCAAGTTCTAAGTTCACGTTCAAATTCTAAGTTCACGTTCAAATTCTAAGTTCATGACATTCAAACATTCATCATCTAA
ATTCATGACATTCAAACATTCATCATCTAAATTCATGACATTCAAACATTCATCATCTACTCATAACACTTCAATTACTA
ATTCTAACTTCAAATTAACACTTTACTAACTAGTCCTAAAATCAAATCCAAAAAACTCCCAATTCAACCTCAAATTACAT
AGTCTCAAGTTTAAACTAGTCCTAAAGTACAAAAATGCTAATTCTTCACTAACTAACAATGCCCAATTTTAAAATGCCCA
TTTTTTTTAAAAAAAACCCAAAAATAAAAATCTTCAATTATCTATACCTAACTAACAATAATCAAATCAAATTAACAATT
GAATAACACAACCCAACAAACAAAAACAATAATATACTAACAAACAATCAATTGTAATCACTACAATTGAAAAAAAACAC
TAAAATTTAACCCTAACCTTAACAAGGAGAGGCCAGCGACGGCGACCGGCGACAGGCGACAGGGAAGGGAAGCACGAGGA
GAGGACGCCGATCGGCGACGGTGACGGGGAAGGGTGGTGACGGCGATGGCGACGGGATCGATATAGAGAGAAGGGAGAGA
ATAAGAGTTAAGAGATAGAGATGAAAATAAGAAAATAGTGTTCTATCTTTCAAATATTTAATAAAAAATGACAGACAGCG
TCTCTAAGTCCGTCGCTATTTTTAAATATAGTTGACCATCATTTTGACCAAAAAAGCGACGGACTAAGAGACACTGTCCG
TCGCTTTTTAAAAATAGTTGACCATATATTTTGACCAATAAGCGACAGACATAAAGATGTCGTCCGTCGCTATAAAAAAA
ATATTAATAAAATAAAATAAATAAAAAGCGACGGACATCGTCATTAATTTTTAATTTTTATATAATTATTTTTAATAAAA
GCGACGGACTAAGAGACGCCGTCCGTCGCTTTTTGTAAAATAATTTTAAAAATAATTATTTTTATTAAAAAGCAACGGAC
AGTGTGGCAAAATGCGTCGCTTTTGCGACGCCGTCCGTCGCTTTTCAGTCCGTCGTTTTTAAGCAGTTTTTTAGTAGTGT
TATCAAACCCCTTTTTCTTCCATGCTTTCTTGTTCTTGTTCTTTTGCTTAGGATTAGAAGTCCTAGCAGATTCAGCTAGA
AAAGTTTGATCAGTTGCTTTAGAAGCCTCACGACGCTCATCTTCAAGAACAAGATGGTGCTCAATGTCTTCAAAAGACTT
GATGCTTTCATTGTGGGTCATATGAATTTTCATATATTCCCAACTAGCACGAAGAGATCTTATAACAGCTTGCACGTTTT
GTTCATCAGAAAGATTATGACCAGTTGATTTTAGTTCTCGTATCATATTTAACATATCTCTTAAATGTTGCCTTATCGAT
GAATNNNNNNNNNNNNNNNNNNNNNNNNNNNNNNNNNNNNNNNNNNNNNNNNNNNNNNNNNNNNNNNNNNNNNNNNNNNN
NNNNNNNNNNNNNNNNNNNNNNNNNNNNNNNNNNNNNNNNNNNNNNNNNNNNNNNNNNNNNNNNNNNNNNNNNNNNNNNN
NNNNNNNNNNNNNNNNNNNNNNNNNNNNNNNNNNNNNNNNNNNNNNNNNNNNNNNNNTGGGTGTCTTTACCTGTCGACTC
AACCATCACATGGTTTAGGGTCTCCAAAACCTCTTGCTCTTCAAGAATGTATTGAATCTTACGGTGCCAAATGTCATAAT
TATCACCATTTAATTTTTCACCCTTATTCAATTAAGCAATAATAGTCTTTGAAGCCAGTTTATAAACTTATCTTCTTGTT
ATAGGATCAAGTGCTATCACCACCAATTGCCTAAGCGGTTTCTTACAAGATCACTATGTAGTCTTGTATTGTTTTTCACA
ACAACTACACTCTTTATCTAAGGAACTCTTTTCTTGTGTTGTTTGTGTTGTTTGTGGATGACCCCAAGTCCTCCCTTTTA
TAGGACAAGGTTAAGACTTGTAACTCTTATTCATTCAAGAGTTACATCACCCCTTATCCTATAAATCCCACTCCATTCAA
GAATACATAACTCTTCTTCTTTTACTATAGGGAGTTATTTAGTGGAGTTGTAACTTACTTCATGAATGAAGCAAGTTACT
AGTCAACCCATCAATGGGTGTATCTATTTCCAACATCATAGTGCTACATTAACAAGGTGAAGCCATTCATGACATCCACC
AAATAATATATTTACAATAATTTTAATTTTAGGTCCTTTTTACATAAGGTCTTCATTTTTGCACATAAAATATCTAAACA
GTTATTTTCTTCTGTTAAATTTAGGGAAAAGACATAAAATCCCCCCTGAACTTGTCCGCACAACTTACTTTAGCACTTTA
ACTATACAAGTGTTTCTTTTTCCCCTTAATTTAATTTGAATTGAATTTAATTACTTCTTAAAGAGTGACGTGGCAAAATT
TATACCACTAACTTTTCATAAGCGCGTGAGAAAGGAAAAGACACCAAAAAGCTGACACATGTCATCTTTTTATTGGATAA
CATACTTAATAACTTATTTTACTAAATTTTAAATATTTTATTTTGAATTGACTTTTCTCTCTCTATATTTCTTTTTCTGC
ATCTTCTTCTTCATTTTTTTTTTCATTTTTGTTCTTTTTCTGCATCTTCTTCATTTTTTTTCCTCTTCTCGTAACTCTTT
CTCTTTTTTATTCTTTTCATTTAGTTCAAGTAAACATTTACTTTCAAATATGACTTCTTCCACATTTCTTTTTCTTCTTT
TCTTTTCTATTTTTAATCGTTTCTTCTTTTTTTTTACAAAAGCTTTGGTGTTTGATTCACCCACCATTTTTTACATCAAA
GAAGATTATTAGATCTATCAGTTTAAAGCGTTATCAGAATGAAGTTGCCTTCCATTAAAAAAAAATCGAAGATATTGTTG
GCAAAAGATTAACTATGGAGATTTCGCCCAATTCATTAATAATTTTTCATTTTTATGCAAATAATTTTTAAATTTTTGAG
GAAGGTGGTATCGTATAACTAAACTGAAAATGCAATTGAAATTTGAATTATAGTTTGTATATTGAGGAGTAAATTCATTG
ATGGGTTTAATTTTTGGCTCAATATTTAAAAAAAACAATTATTATGGAGATTTAAGCAATTAATTAGGAATTTTGTTAAT
ATACACATGGATGAATGAAAACGCGTGTGACTCAACAACACTTGGCCTTCAACTGGGCTGGTGATGGGAGGGTTGAAAAA
AATCACTTAAAAAATGTTAAGGGGGTATATAAACACCCGTGTAGTTTAAGTACTAAAGTAAGTTTTCGTGCCAAGTTCAG
GAGGGTTTTTATGTATTTTCCCTTAAATTTATAAGCATTCATTTGCTATATCATTTATATTTGGCATAATACATAAACGT
ACTCATTAACTTGACTTCAGAAGAGATGCGGCCAAGTAGACACTTAAATTTATATAAGATTGAACATGTGGGCACATGTA
TCCTACATGACAATTCGTTTGTACACTCGAACTGATTTATATTATGTCATGTAGAATGTGTGTCTACTTATTCAACTTTA
TTCACCTTTAAGTGCACATAGATGTCACCTTAAAACAAGCTAAAAAGTTGGTTTATGTATTATACCTTTATGTATTTTAA
TGTGATAAGACATAAGTACCCCCTAAACTATGATAGAAATTTCATCGACACACCTTAACTTAATTCGGATACTATTACCC
CCCCCCCCTCCTCCCCCCTCCCCCAACCTCATTTTTTCTATATTTTCATGCACCTTTTGTGCTGACGTGGCACCTTCAAC
CAGGTAAAGTTGTTTGTGTGTATAACATGCGCGCCACGTGTGTATATATATATAATCCAATTTTAAATTTTTATTTTTTA
AAGTTGTTTTTTCTTAAAGAATATTCTTATTTTATTTATTTTGTATTTAAATTAAGTTACTACACATAATTTTCAAAAAA
AATTATCTTATATTTAAACTTTTTTTTTTCATTTCTTAACTTCATTCATTGTTTTTTCTCTCTTTTTCTCTATTGACTTT
ATTTATCAAACCCAACGAATTTCCATTACAAATTTTAAATTTATTTCATAAAAAATCACAAAACCCATTTATTTTTCTTG
AAGCTTCATCAAGCTTATTAATGAAGTTTTTCAATTTTTCAAAACTCACTGTCACCCTTCACATTAGCTCATACAAAATT
CAAAAAATACTCACGAAATTGATATTTTAGGGTGGAAATGTAGAAAACGAAAAGAACTACAAGTGGTCTTGATTTGCCGC
AAAAGAAGAAATTTTTGAGAAAATATTTAGGGGTGGTGCAGTAAGAAGAAGAATGGAGTGAAAATAGTGGGTGAATCAAT
AAAAGAAAGAAAAGAAGGGAATGAGAAGAAGAATTTGGTTGGGTTTGATGGAGGGAGGAGCAGTGGCGTCTCTATGAAGA
AGATGACTTCCCATTCTTCTATTTTTTGGCGTTCTTTTTTCTTTTCTTTTTTTCTAATGATGTTTAATATAAAATATTAT
ACTCACTCGCCTTAACACACGTGGAATTACCCATTCTTCCAAGTCAGCAATATTGGTACCACATGTATTCAGTCAATGGT
CAAAGGTGTTTAAAATATTGTTTTTTAGTAAGAATAAAGATTCAGTTGACTAAGTCATAAGTACAAGGGTTCAACTTACA
AACGGAGCCAAGTATAAGGATCTCTTAGATCATTCCGCCTAAGGATAAATATAACTCTTTTCTAAGAGTACAAGGGCAAA
TATGACTCTCTTCCGAATTTAAAAAGAACATGTGTCCAATTTTTCGGTTTTCACTTGCCTTCAAGAGAGCGTGCACACTC
TATACGTCACGTCAGTTTTTGGGGTGTTTATTCTATTTTAAAATAGTTTAGAAGGGTAACAAAACCCTAATTAAGTTTAA
ATATATCACTTAAATTTCTACCATAGTTTAGAGATAGTTATACATCATCTCTATTTTGATTTATAAAGTTGCACAAGTCT
GCTATTCCAAGTAAATTTCAGTTAGCTTCTTTATTTGAGAAACTTTCTTTTACTTTTGTATGAATTTATTGACCCCTTAA
CCTAAAACTAAAAGTCCCATTAGCAAAACGAGCCGTGGTTGAAATGTTTTGAAAGCAATAGCCATAAACTATCATTGCAT
TGAAACTGACTTAGGAAGAGTTAATGTTTGTGTGAAAGAAAATTCATCCTTAGTTAAACTATATATAAAACATAAAATTG
GCATGGTATAAAAATTGTAATTTAAAGTAGTCCAAGTAATCTCATAATCTTCGATATAAGTTTTTGCTCAAGTCTTTACG
AGATCACTTGTCCGAACTTTAAACTGCGGGCAAATAAAAGCTGAGAAAAATAAATATAGCATTCTTGTATATTGATTACA
CTTTAAGGAACCTGTCAAACCAATTGCTTGCTTCATTTACCATCAGTGGAGTCATTTGATGACCAATACCAGCTTGAGCT
ATCACCTGAAATGTTACAACAAACAAAAAATTCAAAAATGGCCACCTAAAGTACTGGAAAAAGAAGTTATATGTACAAAC
ATTAACGTTTTCAACTGAATTCCTAGGACAATTTTACCATCTTGAATAACATTGTACCTTGAAATTAAGTGGACAGTCAG
CATCTGCACAAGCTTTACGAACACTTGACGTTGGAATATCAAGTCCAGCAATTGGACAACGAGGATCTTCCTCTCCTACG
TATCACAAATGTAGAGTTATCTTCCGATTATCAGCACAAATTTTGAAATGTACATACATTCTGATCATTTGTGTACTAAA
TGGCAATGGCATGAAATATCACAAATCGTATGAACAAATAGATCGTACCATTCAAAATCAGCAAAGGGCGTGGTGCAATG
ACCGGCACTGTATATGGTGAATCAAATTGAGAAGCCAAACCTGGAGCAATTCTGTCCCAGACCTGCTCATGTATTCTAAT
TAACGTCAAATAGAAATCTGTTTGATGAATATTATCATGAGAAGTTAACTTCTTATGCTACATTTTACAAACTGATAACT
ATAACACAATGATCAAGTCGCTTGCAAATAGGCAAGAAAGGGTACTAGAAGGATGAAATCCTGACCTTCTCAACCACTTC
TTTGTCAATTTCATTCTTGCCTAAATCGGAACATGCTTCTGAAAGGACAAACAAATGATATCTCTGGTATGTTAAAACCC
ACATAAACAACATTAATTAGAAGCTGATAAAACCAATTACAAGTTATAAACTGGTTTGTGTCACCTTCAAACACATCTTT
GATACTGTCAACTCTTCCCTGCCATCGATCATGCTCAATAGCCCACCGAAATCCCTGCAACCTCATCACAAGATCTCCTA
TTGATATATCCGCAACTCTTTCCTTATCTTCACACAAACTAATACTCAAGTAAGGGTCACCTGAACTCCGATTATAGGAA
CAACCACTGAATAACGAGTGTCGGCAAATGCAGCAAACCATGCATGCATACCTGCAACACAGAACATATATGAACTTCAC
ATATTTACGAAACAGCTAGATATTGCATGTAAAGTGACTCGCCTAACCTCCCAGTGATTCACCAGTAATTCCTATCCTTG
ACGAGTCAATATCTTCCCTCTCTGTTAGATAATCTGCCAGTTTTATCAAGTCCCACACCTTCGTAGAGAAGTACTATTTT
CAGAGGCTAGATATTGGATAATAAGTGCTGCGGTTTGAGACTGAAAACTGTCTTATCAACAACAAATCTCCATTTCCTTA
CCGTATCATATATGAAAGGCATTGTATCACCTTTTTTCCATGACGATATAAGGGCCTGCATTGTATAAAAGAGCAGTAAG
GCTGATCAACTCAATCAAATAGTAGCATCCAAGCATTTAACGTAAAGAAAATAGAACGGTAAGTGCAGAACAATTGTGCA
TACTATAAATTTAGGACAGTGCACCAATAGCCTATTGGACCTGAGTGTACTTTTTTGCCTGAGAAGATAACCAAGAGTAA
AACTGAAGCAAAGAGCAAATGCACCTGTTCTTACATCACGATATGTTGTCATATTGGTGGCACGTTCTCCATGGTATCGA
GAATCAATTGCTACAGATATGTATCCCCTCGAAGCATATGCCTGAATCCAAAAAAGAAAAAAGAGAATCGTACATAGAAC
TGTCATTCATTTCTTCTGCTCGATGGTGATATGGGGAGTACTTTTAAGAAAACAGAATATCACCTGAAGCAATGGCCGTA
ACCACTCTTTACATTTGTTTGTACTATGCAGGAAGACAATAGCTGGCCTCTTTTTCTTATTGGTTTCCTTCATGCTCAAT
ACCAAGAAAGGCAACCGTCCTTGCTCTCCTTCCTGGAAACAGTGAGTTCATGCGCAATACTTATAGATGAGACATTGAGA
ACATTACTTCTGAAAAATGAGTATTCCCACATTTATCTTCATTCAATTCATCTGATTCTTGTAATAAAAGAATTATAATT
GATGCAGCCACTTCATTTGACTGCTTATGCTCAGTCTTTTTTAATTATCGCTGAACCTTTGACACTCTTATTTACTTTTC
AAACACCATTGAGACACTCCAGTCCAAATATAGTGAAATGAATAGTGAGGATTCAGATAGCCGACCATAATTGGACATAT
GTTTAGGTGATTGCACCTTGTTGTTGATGATACGGTTCCTTACATATATGCTCCACACTACTATTAGTTATCATATTTAT
CTCCGCTACCATTTTTTCATTTAGTTACTACTTTGAGTTGCTTCACGTGAGTTGAGGGTCTTCCAGAAACACTCTCTCTA
CCTTCAAGAGGTAGTGATAAGGCCTGTGTACACTCTACCCTCCCCAGATCCCACTTTGTGGGATTTCACTGGGTATGTTG
TTGTTGTAGTTGCTTAAAGCATAGTCATTTTTGTTTTATAGAGAAAATCCAGCTGACACAATATTACTCTCTTTAGACTT
CATACATAAGAGAAGTGAAAACTTCAAGCAAAACAACTGGTAAAAAAGTTCTATCCCAACTAATATGATTAAGGGATCAA
AGCATAATATTCTATCTCTTGGTATATACTTTTTTCCTACACATTAGGGGAGGGAGGAAAGGGGAACACTGAATATTTCT
ACTTTCATTAACACTTATGATGGGGAAAAAGGCACAATTAAAATTTATCCTATAGTCTGTTACCTTTGTAGAAACTATTT
GCATTGAAGAAATCATACGAAGGAAATGAAAAAATAGAAATCATATAACCTCTGTGGTCAAGTAGAAATTTTGCTCCTGA
AGAAGTTCCTTCATATTGGGAATATCTTCTTTAGGGCAAGATGCCATTACCTGTATTGACAAATATCATCTGTAAAAATG
ACGGAAAGTATGTGCAGAAACAAAAATATAAAGCTTGTGAAGGCGTTGTATGACCTCACTGAATATTGGCTTGGGAAATT
CCTGATATAATGGATCATTCACAGGTTTTCCAGGTATCACACAGAGTGGAACTGGAAGGCATTACATATAGGAAAATAAC
AACTTCTTTGATTAGTCTCAAGGAAGTAAGACAAGAATCCACCAAGTCTACCAAATAAGGAAAAAAAAAAACTAATCTCA
ACAATCGACGTGTGTAGTTGAAACAAGAAAATCCAGTAGCAGAGTGATATTGTTGGGTTAAGTGGCTGTGGGTCTTCAGA
CTACGTAACTATGAAAATGTACTAAGTTGTTTGGACTCTCCAAACATGTTGTCATACCGTGTCAGATACTCCACAAATGC
ACTACTTTTGGAGGATCAGACCCACACCTGATGACATTTCTGAAGAGTCTGAGCATCATAGAAAATGTATGGAAGAAACA
CTTGCAACATAACCCATAAAGCCCAACTTTTACTTTATCTGTGTCCTCAATCTAGTTCACTAAGTGCCCCTCGTCGGGAA
AGACTTTCTTTAACATCCAATAATAGTGAGAATATTGTGTTAAGTTACAATTGTGAAATTCCCCGTCAACCACCTTAGCA
GATGAAAAAGTGAAGCACCATTTGACCTCCCCTACTTTGTCAATTACAGTCACCTCATCTATTCTATTCCCAAAAGTGCA
GACAGATGGTCCTTTTTTCGAACTGTCTTGTTTTCAGACCTCCACGGTAGTCGTCCAAGAAAAATTTATAGGACTACTTT
TTTCTAATTTCCTTTTTAAAAAGTTGGAACTTAAAAAGAAGAATCACAAGTTTGATACAATCCATGCCAGCCTGCCCCCA
AAATCAAAAATTGTCCACGCACCAGATCCTAAGCACTGGGCGTGAGGTGGGGTGTTAAAGAATAACAAAATGTCCCACAT
TGGTGATTAATGAGATGGGTGGACTCCTTATAAGACTTGAGCAATCCTCTTTGAGCTAGCTTTTGAGATGTGAGTTAGGC
CTAAGACCTAATTTAACAAAAATCAAAATAAATAAACAACAAACACAAGTGCAAAAGGTAGATAGTCAATATATTTTGAC
TAGTTGCCAAAGAAAAGTGAAACAAATGCTCCCTCCTTTCAATTTGTTTGTCTCACCTTCTGTTTTAGTCCATTTCAATA
CAAATTTTTTTCGACAACTCTTTAATTTTAATTTTCCTTATGTTATTTTTAAGACCACAAGATTAAACAACACTTTGGTA
CCTTCTATATTTTTTTACTTTAAGTCATTTTTCTTAAATTTCGTGTCATATATATTGGTAACGAAACCTTCATCTTCAAG
GTCTAAAGGTAAGCTACATAAGCACTATATTGATATTTTTCTTCAATAACACTCTTGATGCAGTAGTATCGCCCTTCGTA
ACAATCAAAACTGGTCAGTTCACCCGTCTATACAGTTGTCCATGTACTGTAGAAGATTTAGCGGCTACCGCCCTGCTTCT
TCAGGTGGAACTCCAATTTGAGGAGTTACTCGGAATGCTGCCAATATATCAGTATCCTTGATTTGATACTTAGTAGTATA
ATAAGTTAATTTTGTACAAGTCAAAATGGACAAACAAATGGAAATTGAGCGACTAATACACAGGCGCTCGCAAACGGAAA
ATACTTTGATGCCTTCATTACTCATCACCACACACAAAAAAAATAAAAATAGAAGAGAAAACATAGGTCATTCTGATAAC
ACAAACAAATTAGAAAGTGCTTTTGTATTTTTCAATTGTAATTTGTAATCTATAATTTTACCGAACAGAAAGCAATATAT
ATAAAGAAAAAATGACCTTGAGGAGTACGACGGGTGCGAAGGAGGTGAAGAAACTGAGAGCGGAGGTTATGGGCATCAAT
CGCCATTATTTTGTTCCTATTTTTTGAAACTCTGCCGTATGGCTGGGCGTACTGCATCTGTAATATGGATCCCACGTTTC
TCACCAACATTGCTGCGCCAAGATGGATGGATAAGAAAAAGGGAGACACCAGGCTCCTTACTCAATAAGTATGTTATTTA
GGGCCGTTTGGTGTGATGGATAAAGAAATATAATTCTCCATAGATTTTTAGGTTTAATAATTATGATTAGGATAAGTTAT
CACATCTACCTGTGGGTTGAAATATTAATTTTGGATAACTTATCTCACCATAAAAATATAAAATAACAAAAATACTCTCT
TAAACTCTATTTTATAAACAAACAACTTATTTTCAGAAGGTATTTTTATAAATAAACAACTTAATGTTAGAAATTATGTC
ATACATATTATTTGACTACGACAAACCAAGCAACCAATAAAAATTAATCTCAGTATAACTAATTCATTCATAACTTATTT
TATCGTAGTTTATCCCATCGTAACTAATCTCAATATAATTTGTCTTCAAACCAAACGATCCCTTAGTACATTAGTATACA
TACTCATGCAATGTTATTTAATATATTGAATTAGCTAAGAATATAAGCAGGAAATTAACCATAATTTGAGCTCTCGTATA
AGAATTATAAAATTCAAAATGACACGAATTGTTATCTTTTTTTAATTTTTGGATGAATCATTTTTTTTATTTCATGTCTG
ATTATAAACAGAATGGTCAAATTAAATCGAACCAAAAACGATAAATGGATATTAAATTTAATTTAATTTTAAAATCAAAT
AAATTAATTTAATTATGATTGATAACGGATTCATGAACATCCCTACCTTAGTTCTCTGTCAAATTCGAGTTGAAGGAATT
CGTACTTTTTGTTCTTCTTCTGAACAACAGTGCCAACAACTATGCCTATTACTCAATTAGGGCCGTTAATTAGTGATTTA
AAAGGAGTAATGTTTGATTTTAACATGAATTTTTGTTTAAACATGTCACTTGAATTTCGTAAGTTTTTTGTTTTTCATAA
ATATACAAATTCTACGATTTGTGAAAATTATATAAATTCCTAAATGTTTATACAACTTACCAAATTAGTAAAAGTATAGT
TCATATATAAGATATCAAAATATGTCAAGGCGCCACATTAATAGTTGTATATTTCATGTTCCTTTTATAAATAAGTGTTC
ACAATTACGTGTTATTACGAACTTTTCAAGCACATAATTTTATAAGAATTCACTAGTCAACAATAGTAGTAACTAACTAC
TCCCTCCGTCCACAATTAATTGTCATGGTTTCCTTTTTTAGAGTCAAACAATAAGAACTTTGACCAACATTTTACGATAT
ATATTTTCATCATATTGATATGCAAAAAATTGCAACTTATAGTACTTTTCGTATAGTTTTTGAATATCTAATTTTTTTTA
AAAAAATATCGAATTAACGTAATCTAATTTAACTTTAAAAATTAGTCAAATTGACTTTCGAAAAGCGCAACATGACAAAT
AAAAGTGGACAGAGGGAGTATTTTTTAAATATAATTCTTCCACATATTACAACAATCTCTTCAAGTTGAAGATGAATATT
CATTTTTACAAAATATAAACTTATGGGTCAACTTTTACATTTTACAATAATTGAAATCACAATTTAAAATTACATGTCCT
ACTTTTAAGAATTTGGATTTGAAATTATGATTTAAAGTTGAAGTTGAAATTTTGTGCAAATTTCATAAAAAGTGCTAATT
TGAGATTTAACTACTCATATTTTTATATTTTTTTCTTATTGTGTTCTAAGCGATTACAATCACAGGTTGTCTCCCGAGTA
GCACTTGATTTGATGTCGCTCCATGACAAAGATTGACTTAGTTAGACGATTTATGGATCAAAGGATCCCTATAGTAATTA
TACATTTCCGTAGTTTATTCTTATTATTTAGGATTTCTGTCATTACCTTTATGAACTTGACGTTTTACTCACACTTATAC
CTGGTTACATTATTCATTACCTCTGTGACATCTTCAATAGACATGTTGTTCAAGTCTTTACATGTTATGGTTCCGGCTAA
GAACACCTTACATATATTAAAGATCATCTCTTGTCATTTTTTCAGCCTTTATATCAGTTAGTATTCTTACGATGGCAAAG
AATGAATGCCCCAAAATAACTTGTGCATCCTAGCGCCAGCCTTAAAATCAAGAATTATAATATCGGTTGGAATCACGAAA
TTTCTCACTTTAATGAGCATAGCTTCAACTATTTCGTTCGGAGCTATATTAGATATGTATGCTAATAATAAAGTGATGTT
GTTTGGACGTGGTTTTCCCAAGTCAAGTGCCTTGAACATAGATAAGGGCATTAGTTGATGCTTACTCTCAAATCACATAG
AGTGTGTCCAACATCTCTTTAACCAATTTGTATAGAGAGGGTGAAACTCCCAAGACCCTCAAGCTTTTTGGGAAGCTTGC
TAAAGATTACCTTTGAACTTCACTCTTCATTAAGTGCTACAGTTTCACTATCACCTAGGCGTCTTTTGCATGACACTATA
TCATGTACATATTTTGCATATTTCGACATGCATGTTTCTCAGTGCACCTATCCATTATGTTTATATGTAGTTGTTTAAAG
ATTTCGAAGAACCTGTTGAAATATTTTTCGGAAAAGATTTTTAGTGTTTTATGAATGAAAAGTATTTTTGAGAAATATCT
TTTATTTTTACTAGAGTAGAAAATAATTTTTGAAATTGAAAATATTTTTTTAAAACAAACTTAAATTTTTTTTGGGGGTG
GGGGGGGGGGGGTAGGGGGTGGGTGAGGGTGGTGGTCGAGGGTATGGGTGAAAAATTGAAATTTTGAAGTTGAAAATATT
TTTTAAAAACAAACTTAAATTTTTTTGGGGGGGTGGGGGCTGGTAGGGGGTGGGTGGGGGGGTCGAGGGTTGGGGTGAAA
AAATAAAATTTTGAAGTTGAAAATATTTTTTAAAAACAAACTTAAATTTTTTTTTGGGGGTAGGGGGTGCTGGTAGAGGG
TTGGGTGGGGTTGGGGGGGGGGGCTTGGTAGGGGTGAAAAAATGAAATTTTGAAATTGAAAATATTTTTTAAAAACAAAC
TTAAATTTTTTTTTATTGGGGGAGATGGGGGTGGGGGGCTGAGAGGGGGTGGGTGGGTGGGGGTCGAGGGTAGGGGTGAA
AAAATAAAATTTTGAAATTGAAAATATTTGTTAAAAACAAACTTAAAATTTTTTTGGGGGTTGGGGGTGGGGGTGGGGAG
GCTGGTAGGGGTGGGTGGGTGGGGGGCTGGGTAGGAGGTGTGTGTGGGGGGGGTCAAGGGTAGGGTGAAAAAATGAAATT
TTGAAGTTGAAAATATTTTTTAAAAACAAACTTAAATTATTTTTTTTAGGTAGGGGTGGCGAGTAGGGGGTGAGTGGGTG
GGTTGGGGGCGGGGGTCGAGTGTAGGGGTGAAAAAATAAAATTTTGAAGTTGAAAATACTTTTTAAAAACAAACTCAATT
TTTTTTTGGAGGGGGGGGGGGTTGGGGTTGGCCGGGGAGGGAGGGTGGGTGATCGAGGATCCGGATGAAAAAATAAAAAT
TTGAAGTTGAAAATATTTTTTAAAAACAAACTTAAATTTTTTTCTTTTTGAAGGGGGTTGGGGGGCTGATAGATGCTCGA
AAGCAAGAAGCAAGGGCGCAGCTGCTGCGCGAACGCCGTTGCGCCTTAGCGCATCCCCTTTCTTGCTCGTTAGCGCTGTT
TTTTGGAGCGAGGGTAGTGGGTGGGGGGTAAAAAAATAAAAAAATTGAAATTAGAAATATCTTTTAAAAGACAATTTTTA
AATTTTTTTGTGAGGGGATGGGGGTAGGGGTGAGGGTGGGGTAAAAAAAATTAAATTTAAAAACAAGCTTTAAATTTTTA
TTTTTTTTTGAGGGGTGGGTGGTTGGGGGTTTGGTTTGAAGGTAGGACAAAATAAATTGATATTTTCAACAAAAAAGTAA
TTGTAATTTGAAGTTGAAAGAGAGTTTTGGAAAATGTTTTCCTTAAGTTTTGAAGCGAAGTCATTTTCCTTAAATTTGAG
AAAAATGAGTTGATTTGGAAAACATTTTCCAAAAAACATTTAACCCAACCAAACATGAGAAAATTGGAAAACATTTTCCG
GGAAAATATTTTCCTTCATACCAAACACACCCTAAGTGTATACCTTTTTGAGAGATTCTAGAGAGATTGTATGTCAAACA
CACCCCAACAATTTTTTTAGATATTTGTTCAAGTCTTCAAAAGGCAAACTACTGAACAATTCTTTCATATTCAGTAAGTG
CAATATCATGCTGGTGTTGTTGAAGTTCGCGCAAGGCCCACTTGTACAATATCTACTACAACAGCCACCTCAACTACTGC
CCTCTAATTATTTTCATCACTTATTACGAAATTCAGCCTCTGATGCCTAAATATACGTTCGATTTCTGGATTAAGTAAAA
TCAAAGGAGATCCTTGACTCGTAGTATTTAGCATAACTGGGGTAACCCCGCAATGGACAAAAACAATATCCAATGTAATT
TACAAAATACTAGTCAATTTATGAATTCTTACAAACTATAAGCCTCACTCCTCGGTAACGACGTCAAAATTTTGTTATTG
CCCAAATTACACCCTCAAATAAGAATAAAGTGCTTGCTGTCAAAATATAATAATATAACTAGGTGGGGGTTGAATCTCAT
AGAGAGTGTGGTGAGAGAATTTTATAATTTGCGAATGAAATCCAAACTAGTGACTATTATTTTAGTTGGGGTCTTAATGG
AGAATTATTAACTAAATACGGTATTTGCTATTACACATTAAAGACGAACTAGAATTATGGTTCTTAAATATCGAAATTCA
AACAACTAATTTATTATCAACTCATTCAGGTGTGTTCATTATGCAAAACTGACGAATCTATTAGTGTCCTAAAGCCTCTC
GGCCCAATTAAGGGAATTTTACCAAAAGTCTTTGACGACACTTGGATGTTGAATAATTTATTCATCGTCATGTGTCTCAG
GTTAGTTATCCTATTTCTAGCTCAATCTATTAGATGAGGGTTGATAGCCCCATTAATGTTTTTTTTTTTTTTTTTGTAAT
CTTAACTTCTTTTGTCAAGCAAGTCAGAATACGTCGGATTATTAATGTTTGCAACCATTAAAATTTTAATCATTACGAGA
GAACCTTAATACACAATGATCACCTCTTCATGCAAAAATTTTATTGTAAATAATTAATTATCATTATCTCTACTTTAAGT
TTCATAACCCTAGTCATGAGATTTAGTTACTCATACCTAGTTGTAAATAATAATAAAAGTAATTTTAATAACTAAAAAAC
ATTTGAGATTAAAGAAAATAGATTAAATCTTTGGTTAATGCAGCTCTTGCAAGAGTATTTTGTTCATACCATAATGAACT
TCTCCGAAATCAATAATTAAACCTAAGAACAATTCTAGAGTAGACTGAAAAAAATAATGATGAAAATTACATTCAAATGA
TAGTGCGTAATCCTAAACACATCATTCTTACGACCTATTTATAGTATTAGAATCGAAATTCTAAACATGATTGGACTCTT
CTTTGACTTGGTCAACTCTACGTCTGTAGAATAGGGGTGTGCTATGCAAAGCCCATCATGTAGCAGGGGGTCCGTGCTGT
TGGGTCTATCTCATCCATTTGGTCTTCTTCTCCATGCATCGCATAAAATATCCTCCACAAAATCAGGTGTCTCGTTAAGT
ACAGTGCAGAGGCCAATGCATTGTGCGTGCCCCGAGCCGTGGACTCTATTTCTTAAGCCTATTTAGGTGCATTTTAGTGT
GGGATGCTTCACTTTGAGTATCAATGCATATTTTGCTTCATTCCTTTCCTTTTTTAGCTTGAAATCAGTTTAATTATATA
TATTATCTCATCATAACAATTATACATAAAAACATTTATATAAATGTACGCAAGTTTATACTAATAACTTAGCTAAACTA
TGGATAAAATATGGTACTTAAATGCGTAAATACACCTAAAATCAGTACTGCATATTCAGTACTCAGTAATCACACCATTT
AAATTTGTGATTACATACATCCAATCGAAATACATATATAAGAAAAATACATGATAGAATAAAGTTTAGAGCTCAATCCA
TATTTTTTCTCATTTTTATAACTACTTGTGCCCATGTTAAAGATAATGATATTATATATTTGTGTTGTATTAAAATCTCT
ATTATACGTACCCATAAATTTTTTATCATAATTTTAGTTAATTTTAAAATCATACTTAATTTTTATGATATTATCCAATA
TAAAATAATGTTCTTGAAAATATACTTAAATATTGAAGAGTATAAAAGTCGGTCAATATTTTAGAGATATTTTCATCGTT
GCACATTTAGCATTTTAATATTCATATTTTTTTTAATAATAATATAAATATATAGAATGTATATAGACAAATATCACTAA
TATATACAGATATAATTAATACTAAACTAAATTCGTAAGACTAATTATTTTTTATTTACCTAAAATCCTAGTCAAAGCAT
GTTTTAAAAAAGAAAATATTTGATGGAAAGAAAGAAAGGAGTCAAAAATTAGGCGTAGATTTTTCGAATCACATTCTCAA
TCAAATTGTGTAGTAATTTCATTTTTCTATAAATAGATTATATTAACACCAGTATCATTAAACTTCCAACATTTGAAAAG
TCTTTTTGTCAAAAATGTCACAGGGTTCATGCTCCTCTACTCGTACATTACCACATGTTATTTTTCACTTGAACCAACAA
CAACATACGCATGAAGTGTCTAGATTGACTAATCCTCGAATGTGGGTTAGTTATAAGGTCATCCGTTTTTCATTTAAGGT
TCTTGATGATGTTTTCGATGAAGAAATAAAAAAAGAGGAATTTGTGAATGACATGTCTGAGTTGATTCTTGGTGATATTA
TTAATGAAATTATTAAAGAAAAGAAGGAGGATGAGGAAGAGGAGGAGACCGAACAAAAAAAGGAAGATGAAGAAGAAGAG
GAGGAGAAGGAGGCGGAAGAAGTAAGAATAGGTTGAGGATTAAAAAAAGGAAGAAAATGAAGATAAAGAGGGAAACAAAC
TAAAAGGAAAAAAATAAGCTTAAATGGTTTTTTTAAAATTGAATATATCTTAAATAGATGTGTCACAAGGCATTAGTGTC
TCCCTAATGTCATTTCTATGTTTTATAACCTTAAATCATTTCATATTAATAATATAATTAATGACTATCGCTATCTTCTT
TTATATATATATATATATATATACCTTTTTTAATCGTCTTATTTTCTTCTCATTTTACATTTCTCTTGATTCTCTTTAAA
ATATTCTAAAATAATTGTAGCGGCGTAGATCAAGTCTAAAAATATTAATGAAAAGATTAATTCAAGGAAAGAGGGAGGAA
AAATCTATTAATATAAGAGAGCAAAAGGAAGTGAAAGAAAAATTGTTAGGTCTACAAATTTATTCGTATGACCGATTATA
GAAACTATAAGGGGTGACAGAAAACATTCAAAAAAAATTTATTTGATTACATTTAAAATATATTTAATATTTTAAATAAG
GTTAACACAAACTGTAAGTGATGACACAAAATATTCAGAATTTGATTATCTGATTATAGTTAACTATATTAAAAATATTA
AATGTATTTTAAATAATAACCTTAAAAAGTTCTAGTGGTATGCTTATACGTATAAGAGGAGGCGGAGGAGGAGCTGCAAC
GATAATAATGGTAGTATTAATAGTCAAGTTTTAATAGTTAAATTTGATTAAATGTTAAATAATTCTTAAAATTAGCTAAC
GTCTAAATAAGGGTCCTAAAAGCGTATAGTACTATTTTTGTGTAAAAAGTATTAACAATTTGTTGGGAGCGCCTTTTCAT
CAATTAAGGGAAAATTAGCAAACTAGTCACAATCTTTAACATAATTATTAAAAATATGTACACTTTAAAATAATTATTAA
AAATGTCAATATTTTAGAAAATAAATTGAATCCTAATATAATTAATCTTCTTTCCTTTTATTTCTCAAATTAGGCCATTA
TTTAATTCACTATCCCATAAAAAATCATCACCCACTTATCCCTCTTTCTAGGTTTTACCCCCAAATCACTCTTTTCTCTC
TCTTCTCTTTTTCACCTTTGTTATCTCCTTTATTTGTTCAAGAAAATCAACTCTTTGAATTTCCTACACTTTATTTAAGA
AATCTTACAATTAATTCAAAAGATTCTTCACCCATTGATAAAGTAAATTCAAAGTCAACAAGTATTTTGTGAAGTTTCTT
GTGATTTTGTTTCATATTCACCAAGTATTTTGTATTTCGGATTTTCCGTCTTTTAATCAGTATTGCTTGATTTTTTTGTG
AGTTTGCTTTCATATTCACCAAGTATTTTGTGAGATTTTCCTCTTTTATGTATTTAAGATTTTTCATCTTTTAAGCAATA
TTTGAGATTTAGTAGATTGTAGAAATCTACATTGGCATCCATACATCATATATTTTTTAATTTTTGTTACATTCATATTT
AATAATTTCGAATTTTTCTTATAGGGCTACTTATGCACAAGTGAATACGGATTTTCAGATTTGGATTCGGTGAACAAAAA
ATCAGGAAAAAGGAACACGACAGACGAAGAAGAAGAAAGAGAGAGTCAGAGAAGGAGGTTGCAAAAATTGTGTTCATACC
GAAATTGTATTCATATTAATTTTGTTTGTCAATTATTTTTCTTTTACTCAACATTTGTATTTGTATTAAGAACATTGTAT
TTCTTTTTTAGTTTGTAGTCATTCCAATAGGTATGCCAAATGGATTTGTATTTCTTAAGCATGTATCCTATTTTTTTTTC
ATAGTTAATTTGTATTTTTTTTAGATAATTATATCATTCCTCAACAGATTGTATTATTTTCGCTATGTATGCTATTTGTT
TTTTCAGAATCTTGTATCCTTATTTCTTTCGTAGTTTTTTAAAAATCATTTTTTGGTCCATGACAGAACCTATTTTTATT
GAAAATAAGGCAAAATAAAATTCAGTCTTTACATAGCAAGACTAGGACCAACTGCCTGGTCCAAAATGGAAACAAAAAAG
TTTTCTAATCTCTAGACTTCTTTGCATCTCATGCTTATAAGTACTCTTCTCCTTTTGTCACCACTTTGTGTTTTTCTTCA
TTTGGGTATCTTCCAGCTCCATGGTTCTGTCTATCATCTTCACTGGCCTTTGGTAAGTTCCAAAACCTTGCTTTCATTTT
GTTCTGTTTTTGCCGATCTGACCTTTCTTTCTTCCCAGGTTGTCGGTGTTTATCCCTAAGTAACTGATGGATCAAGATAC
AGTGTGTAGACGCCTCCTCGTGAGATCTCCTTCCCTTCATTTTTCTTTTGCTTCCATTCTGCTGGTTCACCTTCGTGTTC
CTCATTATTGTTGCTTGTTCTGGAATGTTGTGGTGGAAGACTCCATTTATCCCTATGTTTGGTGATGCATCTTGGTAACT
AGAGCATCTAGATAGTTTAATCTCACATATATTTTCATCTGCAAGGCAAACAAACTTATATTTGTGCTTCTTATTTCCTT
TGGGTTTGTAATTATGGTAACAACCTTTGTGAATCTTTGTGTTATGTGTCTGTGTTTTTCTTCCTTCATTGCTGATTCTT
GTCTTCATCATTGACTGCTTATTCTCCGAGTCCTAATCCTCAGATTAGGGATCTGTGATTTGTCCATGTTGATTTACTTT
CTTATGCTTGCTGGTAGGTCTTGAAAATAGTGATACTCCTTTGTGTTTTGTTCTTCTATTACTTCATTAGCTAGCGCATC
TGCCACAGTGTTCCCTTCTCTGAAAATGTGTATGATATTTCCTTGTAATAACTGTAGTTTAACCCTTATATCTTCTATTA
TCTCTATTAATTCCCAAGGAACTTTCCATTGCTTTTCTATCATCCTCTTGAGGGTAAGTGAGTATGTTTTCATGGTTATA
CCTTGTACGTGTAGAGTTAGATAAAACTCCAACGCTTCTTTAATAGCATGGACTTCTGCTTCTGTATTGGTACCTATTCT
GATTCCTCTAGCTTTTGCATAAATCAAATCCCCTTTCTCATCTTGAACACAAAAAACTGAAGCACACTTTCCTAGATTTC
CCCAACACGCACTATCAGTGTTGCATTTTAACTTGTCCTTTTCAGGGAATTGCCATGTTACTCCCAAGCAGTATAATCTT
GGTTTGTATTCCTTCAACAGGCAATAGTGTAAGGCCAACTTTTCTTTCATATCTTCATCCATGGGTACAAAGTTTTGATT
AGTTTCCAAACCAAGTCTTGTACTTGTCATACCATCTCCATGAAAGCGACATTTCCTCCATGCTTTATCTCATTTCTCCT
CTTCCATATGATCCATATTATTATAGCTGGCATCACTCTATACACTGTCACCAATTTGGGAGTTGTGTCAATTGTCCACC
AAGTCATTATGATTTGCTTCCAGTGCATATCTTCAATGTCTATCCCTGTAAAAATTGCAAAATGCCTCCATAACTTAGTA
GCTATGGGTGCGGTTAGAAATAGATTGGCCATTGTTTCCTCTGCCTTCTCCTCACAACACCAACACCTCGATACAATGCT
AATCTTCATGATTTTCAGATTATCATCTGTAGCAATTTTTCTTTTCCAATCCATAAGAAAAAGTTTATCTTGAAAGGTAA
TCCTTTAGTCCAGATCCTTCTGTACTCCTCCTTCTTTTCATTTCTCCGTCTCAGCAATTCATAGGCTGATTTCACAGTGA
AATTGCCTTGTGTACTACCCATCCACTAAGGCGTGTCATTCCTCTATGAATCAGTAGGAGGTTTTATGTTTTCCACATGT
GTTGTCATTTCTTCAGATAATTTGCTACTCAATCCCTGTATATCCCATTCTCCACCCCTTATTAAATCTTGGACCTTCAG
TTCCTCTTCTATTGCATTCTCTCCTTCAACATAGTATAAGGCACCCTGTTGAGTCCAATTGTCAAACCAGAAACTAGAAT
TTCCATCTTTTACCTGCCACCATATGTTATGTTCAGCCTCGTCCTTTACTGTCATCATTTTCCTCCAAACATACGATGCT
CCATATCCCCTTGCCATAATTGGGTGAAATTTTTTGCAATACTTATTCCATATAAACTCACTCCACAGAGAAGATGTAGA
GGTTCTGAAGTTCCACCATAGCTTAGCAAATAAAGCTTTAGCCATCGCATGTAGTGATCTGAATCCTATCCCTCCTTCCT
CCCTAGGATAACACATTATCCCATGACACCCAGTGTTTATTCCTTGATCCAGTAGCATCTTCCCAAAAAAATTTGCAAAA
ATTTTGTGGAGTTGATTAATCACACTGACAGGAGGGTTCGTAGCTGATAGCAGTTAAATAGGCATAGACTGTAGGACATG
AGCAATCAAAATGTATCTACTCCCAAAAGACAACAATTTATTCTGCCAAAGACTTAGTCTCTTCCCCACCTTTTTAATCA
ATTCTTCAAAGTGCATCTTGTTTTTTCTTCCATAGAAAACAGGACACCCGAGATAAATTAATGGAAAATTTCCTTGTCTG
ATTCATGTGATCCTCTTGATGTGATTAACAACCCTCACCGGAGTCTTCTCATGAATATAGAACATACTCTTATCCAAGTT
GATCATCTGCCCTGATGCCATTTCATAATCTTGAAGTACCTTCATCATCATCTTCATAGATCATTTTTGTCCCGAACAAA
ATAGTATGGTGTCATCAGCGTATGATAAGTGACTTTTTTTGGGGTCCACTTAGGCATACCATAGCCTCTAAAATCCTGGT
CATCAAACAAATTATTCAGCTGCCTTGCTTGGACCTCTGCTGCAATGATGAAAAGGGTAGGTGACAAGGGGTCTCCTTGT
TTGACTCCTTTGGATGATTGAAAAAATCCATATAATTGCTCGTTCATCAATATTGAGTACCAATTGCTACTAATTAATCT
CACAATCATATCAATAATTCTCTCAGAGAACCCAAAGTTCCTTAATACCCTTACCAAGAATTTCCACGACACCCTATCAT
ATTCCTTTGTCATATCCAACTTGACCACTACATTGTGTAAATTACTCCTCCTGTTTATATCCCTAACAATCTCTTGTGCC
AACAACACATTCTCTGAAATGTTTCTACCCTTTACAAATCCTAACTGTTTAGGGGAAATAATTTAGGAAGCACTTTTACT
ATTCTTTCATGCAACAACCTCAATATGTTCTTATTTACAAAAGTGCCAAGACTGATAGGGCTAAGATCACCATAGGTCTT
AATCTCTTCCTTTTTTGGAATAAGTACCAGATTAGTATGAGTTACATATTTGGGCAATCCCTATCCACAAAAGAAGGCCT
TCACCATATTTGTAATATATGTGCCAATAGTATCCCAACATGACTGAAAAAATTGTCCCGAAAACCCATCAAGACCACTC
GCACTATCCCCGTTTAGAGAGAAGACCACATGCTTCACTTCCTCCTTGGTTGGCATTGTTTCCATCTCTTCATTATCTCC
GTCTGTGACCAGCTTGGGAATACATTGAAGTAATTCAACGCTATTCCACTTCTGGTTCTCCATGAAATGTTCCTTTAAAC
CATTGACTGCCTTTTCACCTATATTGTGGGAGTTGCTAATGATATCTCTCTGCCTTGTTTGAATCTCCTTAATATGAAGC
TTTCTTCTCTTTCCCTTCACATAAGCATAGAAAAACTTGGTGTTTTTATCTCCATCAGTGTACCATTTCATTCCAGCTTT
CTGTCTCCAGAACTCCTTCTCTATATGTCGATATCACTTCAAATCTGCCTTCACCTTGCTGAGTAGGCTCATATTCTCTT
ATGTTGGAGAAATTTCTAGCTGCACTTCCTTGGCTTTCACTATATCTTCAAAAGTGGCAATTTTCTGAAAAATATTGCCA
AAAGTCCTCTTACTCCAAGATGTCAATACAATTTTGGTCTTCTTCAGTTTGGTATGGACAATATAAAAAGGGGACCCCAG
AACTTCTTCATTCCAGCATTCATTCATTACATTCTGAAAATCCTTGTGCTTTGTCCAAAAGTTCAAAAACCTAAACGACT
TCACAATTTGTTCTTGTAATGCATTACATATCACATGTAATGGTGCATGATCTAAGCCCTACCTAATTAGGTGATGCACC
TCACTATTAGGTAATAAATGCATAAAATCATTATTCCCAAAAACCCTATCCAGTCGCTTAAAGATGCAATCATATTCTAT
TCGACCATTCCACTAAGTGTAACAACTTCCAACAAATTTTAGACCATTCAAAGAACATGCGCTAACATAAGATGCAAAGT
CTGTCGTCTCCTAGTTGGTCACTGGCAGTCCACCCAACTTCTCAGACTCATCAATTATAGTGTTGAAATCTCCTCCTACC
AACCAAGGGTTGATAGTGTGATCAACAATATTTTCCAAATCTTCCCATAGTTCCAGTCTCTCCAAAGCACTACACCTTGC
ATACACTGTCGTTACTGTGAATTTATCATCCGTTCCCCTTAATTGGTACTTCATTGTTAAATGTTGACATGCATCTGTTG
AATCTGTCTCCACCCAACCATTTTGATTTCTTGTTCTGATAGGGTATTAATTTTTGCCTTCTCCTACGCAATTTCTTCTT
CATTTATTTCACTTTTCTCCATTGATTTGGAATCTTGGTTTGTCACTGGTACTACTTCATCTTCATCATTAACTCCACCA
TTATCATTATACTCCTCTAGTTGAGGGGCAGTATTTTTTGATTGTTTTGAGTCCTTGTGCCTATCCTCTTTGCCTACATC
ATTTACTGAATTGTGAGCATTGTGTTGCTTATTGTCGCCATTGGACCCTAATACTTGTTCCCCACTTCTTTCCACTGATT
CCTATACCACTTTTTTTATTTTTGTTGTATTCCTCATTATTTGTTTTCTGCTCCCCACCGGTTTGTACTCTTTTCTCCTT
TTCATTGTCTGCCCTCTCATCTTCTTTAGTGTCATCTAGTACCCCAAATTTGTTGCTTGTTGTTGTCCCCTTTTCTTGAA
CTTGTGGTATGGGGTTCCATTTCTGCTCCACTTTGCCCTTATATGGTTGTCTTCCTCCTTTATGGTTTTCTCCTCTGTTC
CTGAAAAACCTCATTTTCCCCTACTTTTGCTTTTCCTGTGTCCTCCTTTGGTAATTTTTCATCCCCTCTTCTCACATGCT
CCTTCTTGTATTCTTCAGTACCCTCAGTTTCATGATATAGTTCTGGGTGAATTATAAAACATTCATTCTCATTGTTCCCT
TGAAGCTTACAGTTCTTACAATACTTAGGCACATAATCATATTTGATGGTTATCCATTTTTCTTTCACTTCTCCAGTTTT
CATCCGCATGCCTAGATTTATTCTTTTCGGAAAATCTCCTAGCAAGTCCACTTCCACCTTGACCCTTGCACAACTTGGCC
TAGTTTTGTTTTGTGTGGCCAAGTCCACTTGCAATGGTTTTCCTACTGCTACTGCAAAGGAGAACAATGCTTCATCCCCA
AAAAAATTTGGTGGCAAAGCTGGAAAGGAAATCCAAGCAATTGATGTTGATGTCTCCTCCGCTGGATTAAAACATGGATC
CTATTTGAGTGTTCACATTGGGTACGATCTCTGATTATGTGTTATATAGAAATATGGCTTCGATAATAGACTCACATAGT
CCTCCGGTCTTGAAGCCTGAATTAGTGTATACTTGTTGCTCAACAGTCCAATGTTTACCTCTCCTTCAGTTCACATTGTT
TGGGATCAGTCTTCGTAAATCTTGAATATCCGGCCAGCCATACAAATTTTCCTATCACAGCAAACTGTAAATCTTCTTTG
ACAATCATATGATCCACCTCTTATTCTTCCCACAATATCCTTGGTTCCTCATACAGATAAGAGATTTGTTTCTTCGGAAT
AGGTTTATATGAGGTTTAGGGGGGCTTGATCATATTCACATATGTCGTCTTCAATTGTTCTTTTGTCAGTGATATTGTTG
TTGGCCCAGCCTCCTCCGGAGAAGGTTGGCCAACAACCATCATGGCCATGACTCTGGTGTTTTCCGGTGTAAATTAGGGT
TTGGTGTCAAGGTTTCTTCGTCAGAGCGTTCTCCTCCCTAAGAAGCGTATTTCTTTCTTAGTTAATTTGCATTTTTTTTT
AAAAATGATAGCCTTCCTCAACAGATTGTATTATTTTCACCATGTATGCTATTTTTTTCTAGAATCTTATATCCTTTCGC
AAATCATATTCATATGTAATGATTAGATTATATTAGGATACAATCATGTAATACAATTTCACTGGAATACAATTTTAGTT
TTCATTATGAAAGTAATATACTAATTTGAATTTGAATGGTAAAGTAAGTACATAAAATGTAAAAATTATTGGTATAGAAT
TACGAATAAAACATAATAACATTTTTTTTCTTTTTTGTTATTAAATAATTGTTTTCTTTTAAATCAAAAGAATAAAAGAA
TACATAAATCAGATACATAACAAACTAAAATATTGACATTTTAAATAAATATTGAAAGTGTGGCTAAGGGGCCCTATTAA
ATGTCAAAATATTGACATTTTGAAAATTTTCCCATTTCACATTACACATCCAACTAACATGGTTTTAACCACAATTTCTA
TTAAGCTTTACCCAAAGTTTAAAACTAGGAGAAACTACACAAATAGGACACAAAATACAAAATAATTATAATTTCGTAGC
CTAGCCGAAAGTAATTTAGCAAATGTCTATTTTACCCAGAATAAACTACAGTCCATACCCCTTTAGTTTAGACTCCATTT
CCCACCAAAGCCCAATTCTCTTTAGCATTAATTAGGACTTTCTTTTTCCTTTTATTTCACGACCCAAAATATACCCTAGA
TGTGACATGATGAATAGAACCCCGAGAGGCCCTAAAAAAGCCACTTGACATAAGAATGACATAGAGAAAATACAATAAAT
GATATATTAAGCAATATAAGTCTCAACTAATAAGATAACATAAAAGATACTAATAGAGTACATAATAGAATAAGCGGAAC
ATTTTTCTAGTGTCTGACATAAGCCTTCTATTCATAGATATGACTAGGACAAACCCCTAAGTCACAAACATAATCTGAAG
CTGAAAGACTAAGGAAGTAGTTAAGTGGTAATGGTCTGCCTTCGAACCATGAGGACTCACCAATCCAAGCAATCAAAAGT
TGAGCAATCCACCCAAGTGTGTTCTGGCGGAGGAACGTCAGATGCTATATTATGAGACAATATAGGCATAAATATGCATT
AGTACAATGAATATACTAAGTATGGGGAAATGCAAGAAAATGTACATATGAAATCATAATAAGTTAAAAAAGTAAAATAT
GCAAGACCAAGTACAACATAGCAAAGTTTAAAAGTCAAATCATGAGTCATGTACATTGTCAATGCATTTTAAACACATAA
AGAAAGCTTTTGTAAAACCTTTGAAAGAAACGTAGTTCATTTATGGGATATTTACCATTAACCGATAATAAGATCATATG
AGCTATAACATAAAATCTGGTGTAGCCCTCACACCGAAAAGAAGTAGTTCTTACTTGCCAAGCTAAAGACACGTGATACG
CTCAAATTACACTTCCTTAAAGAAGCATAAGCGATCGTTATCAAGTAAAGAACCCAACTTGTAGGTTGGGGTCGATCCCA
CGAGGAAAATGGTTTAGACTTTGCTTTAACCAACAATTATATTCAATTAGTCAAATTACTTCCAGAAACAAGTAATTAAA
GGGGTTTTTTGTGAAACAAATCGTAAAAATTCAATAAGTAAAAAGTAATCAAAAGTCAATTTTTGGTTTTTATCAAGATG
AAGGAAATAACTAGGGTATACGTGTTCCCCACAAGCTCATAACGCAGTAATCCTAATAATAACAATCCTTTCCTAGCGTA
CTACATGCAAAATGATAAGTTAGGTATCTCTAAATCCTTGGTCCGGCATCTAGAGAATTTCACCCCGCACCTTAGTCTGG
CTACGTGTGTATAATTTACTAACCCCTTACCTTTACCTCATATTAGACATCATAATTGATGTTTGGCTCAATTATTACTT
CGCACCAATCGACACTAGACTATTAGATAGTATCACACTAAATCTATGTTGATAATTCTTTTCTTGTTGATTACCTCCTT
GGTCCGGCAAGTAGCAACAAGGCGAGTTCTAACGCGTGCACTCGTTAAAAAGACTTCTAAATGAAAAAATTATCAATCCA
TGCAAAACATTATTCAAGAATTGCTTATTTACTATTCATACTTTGTTAATCGCTCATGGTTCCCACAACCCTAGTTGTGG
GGTTTAGTTACCCATAATCATATGAACATAATTCATTGCTATAGATGAAAAAATTATGAACTTACTTAAGAGGAATAATA
AAGCCAGAAATTCAACCTAAATTGCAACACACAAATGTTCAAAACGAACTTAGGAAATTAATATTTGCTAAGTTTGCAAG
AATAATCTCCTAAGTCACAAAATAGAACTAAAATAATAATGGCTAACCCCCAAAAACGAGATTTACATGCCCTATTTATA
GAAAACAAGTCCTAAATTAAAAGGGAACAAAATAAGGAAATTTGTTTAGGGACGCGTCTTCATTCCACGAGACTGACCTA
CGGATCGTCAATGGATCTACGATCCGTAAGTCCCTTCCGTCAGCCAGGACTTAGAGAATATTTCAGCTTCCAAAAATCAG
CTTCTCTGAAGCAAACGACGGAACTGCAGTACGGACCGTAGATCGATCTACGGTCCGTCAATCCCCTTCCGTAGCTCCAC
ACTTGGAATCTTCAAATATCAAGTACTGGAACCCTCGCAGTATCAATCTACGGATCAACAATACGGTCCGTAGATTCATC
TACGGACCACCAATGGCCACCGTGGTTCCACACTTGGTCATATTTCCCTAATTTGCCTTCCATGCCTTGTCTGCTGATCT
ACGACCACCATCTACGGAGCGTCAATGGACCTACGGTCCGTAGATCACCTCCGTAAATGCCCTTTTTCTGCATTTCTTTC
AGCAGTCTTTTTACTTTCGTGCCTGAACATCTTTCTTGCAAAATATGATAAAAACACATAAAAACCAATACAAAAAGGCC
CTAGACACACACAACTTATAAGTGAAATGTATTAGAAATACCGTAAACTCACGGTATATCAACACCCTCAACTTAAATTT
GTTGTTTGCCCTCAAGCGACGCACTAAGACTCTAAACGACAGTTGTATAGAAGCAAACATTTCAACCACAAGCAATCACA
TGGCTCTCTATTCCACTCACTTTTCGGGTGCAAACTTTGTTCTCTTAGACTTGACAAATTAATTCATGCGGATCAAACCA
TGACAACGATCGACCAACCAACACACAACATACACTGTTTCACTATCACAAAGTACCAACTTTCCGACAATGTAACTAGT
ACCCTTACTTCAAACGAAATCTCTTTTCTTTCACACAATGACTATGAATTTTGAGTATAAGGATTCATTCAACACTCATG
CTCAAAAGTAACTTCAAGTACAGTTAGTGCTCAGTACCATAGGCTTGCCCTTATTTTCACTGTTTAGACTCTCCAAACTA
GATTCTAGGATCACTATAGGATTTTCTTGGCTTGTAACGTAGGCTCAGGGTCAGGTGTGGTACATTTGGGTACTTCTTAG
TGACTTTATGCCCTCCTTGACATTGCACTAGGCTTTCAACCTCTTTTTGCCCTATTTTTGCCATCCTACCGTTGTGCCTT
CTTTCCCTTGATTTTCTTCAACCACGAATGTGACTTTAAACCTTGTAGGTTTTTAATTTTTTTTTTATATTTTTTATAAT
AATGCTTTTCTTTAGCTTTCAACAAGTCGCATCCTTTCCTCTCTTTTTTCAACATCAAACTCTTTTCATACCCACAATTC
TTTCGGTTTCCTCTTTCATAGCCACCCTCAACTTATGGATTTTCCATTGGTGTAGGTGCACAATACCTGATGTTGGGTCA
GGGCCAAGATTGAAGTTACTTTTTACATTAGCCACCCTCAACTTAGGCTTTTGGCCTAAGTCAAGGTGCACATGTCCAAG
GAGGGACCGGGGCCAACATAGTCTATTATGGGAAGGTGAGTTCGGGGATTAGAAAGAAATGGTCTAATTTTAGGCTCAAA
GCATTTGGATCAAAGGGAGCATTTATTTTATTTGGTTGGATCCTTCTTTTAAGCAATTTGTGGACTTATCAGAACAATGA
CCTATGATCACTTCCTAAACCCTAGATTGAATTGTCTTAGCAGGACTAACGAGACAAGTTCTAGTTTTGCACAAAAACTG
TTTGAACAATCAACTATTCTCACACACTTTTTGCAGATAGTTTCATTATCAGATTACCTAGTTCAAGTTTCAACTTAAGT
CATGCCATCAAGCTGATTCATTATCATGTCATACTCAGAACCAACACATTCAACTTGTCTTAGCCTACCAATTCTAGCAC
ACATAAGCAAATTTGGACGGGTATATTTTTCATAGGACATCATGCTTCATTCTTTTTCATGCTTCTACACATACGATCCT
AACTCATGCTGTTTTAATAGAAATTAAACAGTCTCTTGGGGAAAAAGAACACAGGTAAGAAAACCCCAAGAGAGGATGTA
TGAGTTGGGTTATTCAGACTTCACCCTACCACTCATAATCCATTTACCCTACCCCCAACAAAAATAGATGTGATTGTACC
TAATGCATACAAAAACAGTAAAAGATAATGGATTGGGTGAAGCAAACCTGCGACGTATTACGCCGAAGAATCATCAACAA
GCGGGTGGGTCCGATTTCCAGGAGCCCGCTGGAACCATACTTGGGTCACCCTCAGTAGTGCCCATATCAACTATCATAGC
ACTCTCAGTAGTGCTCTCGGTCACTCTAACCACACCATCAGTGGTGCTCACAACATCTCTCACGACAGGCGGGACCTCTA
CAACTAGGGCAGAACTCGATGCCCCTGTAATACTCTCACACACCCTCTATTGGTGCAACTCTTCATCTAAAATTGAAGGC
TTCCTAGCCTCCTTCTCCTGCCTACGCTGTCTCTTTTAGGCTTTTTCCTCCTCGGTGCTACTAGAACGGTGCCTCTTGCC
TTTGGTATGTGTAGGCTCAGGCCCCTCCTCGGCGGTCCCACTGAATAAAACATCCAGCACCGTATCATCAGCCAACATAG
TAGGTGCAGCCTGAGGCTCAACTGTAGGGGTGGAAAGAATGGCATCAGCGTCGGCCCGGAGACTGGCTAACTCAGACTGA
AAAGAGGATAGATCTATGGTCGGGGCTGATCGCTCAAGGACTCTCAATTCAAAGGCATCAAGATGCTTATTAACGGCCTG
GATCTTCCGGTCCATCATGACCTCCATCCTTCGCTCCATTCTGGCCTCGGACTCGGCTATCGACTTTTGCATCCAAGGCT
GGATGTGATGCAGCAGTGTGGCCATCTGAGCCTTTAATTTCTATACTCTGGCCAACTGGACAACATCTGCTCCTAATGGT
GGTGTGGATCGGGTTGAGCTAGGAGCCCCATTAGCAGCCTAGGAAGAGGAGAACGGGATAGTATCGGTGTGATATGATAT
AATGAGGTCACTGCCCTCTGTCTGCCCCACCGTGTCTACAAGATCTGCACCCAAGTGAGGTACCTCAACCTGGGGCTCTC
TGCGATGTGCCACAACATTTGCCTCACCTTGAATGAGGCCTCTATCCAAAGTCCATGTAGGGTGGATTAACCTGTCACAA
TGCCAGATCGGCACTCCAAAGTCCCTACACAATTGGAAAATCAAACATGGAAAGGGGTAAGTAGTGGAGGTCTTGAATGC
CCTCTCGTGAATCTCTGCCAGCAGCATGCGGGCAAAGTCAATCTCCACTCCTGCTACCAATGCTACAACCATGACCGCTC
TATCCCATGTGAGTTGGTTGTCAGCCTTTGTAGGTGACACCCTGTTACACACCAATAACCAGAAGAACTTGGCCACAAAA
TTTAATGTGGCCTTTCGGATACCTAATCGTAGTGTGGCGACCCACTCCGCACGCTCGCTATCTGCAGCAATGTATATAGA
TAACCACAGTATAACAACCTCTCGCTGCTTAGCATTCCTCTGGAAAGTGCCGCTCCGCATGATGTCCCATCTGTAATCAA
ACTCCACTGTGTTTAGTGACCAAGAGTGACCCATGGTATGTCCATAGAGAAAGCGGCTGATGGTGGCATGTGATATGTTC
ACCGGACAACCTCGGACCATAGTGGAAGTGAGAGGGTCCTGGGCTATGGGCTTTGATCGCTTGGAGATCGAACCACGGAG
ATTGGCGGCATATGAGGTGTAGAACTCCCGTACAATCTCCTCACTATAAGTACCTGGGTCTCGAGCCATCCAGTCACACT
TGTGAAGGTTAAAAAGATGGTGGATGTCGAGGACAGTGTGCAAGCTCCCTGTGAGAACTCTGCACTCCTCTGTAACAATT
TGGGCCATCTTCTCTTTGTCATTAATCATCTTGGCATCCCGATAGATTTGTCATTGGCCCTCAACACACCATCTGTTTGG
CTCACCGGCCACTGGAGTAGGGTTCTCATTCCTTAGTATGGGTACTGACTCTGAGCTAGTGGCCTCATCAGATGAGGCTG
CTTGTTCATTCTAGCTGGACCCTGTGGCTGACTTGGAATTGGACCCCGAAGCATGAACAAACTCGGACCCTAAAGTATGG
TTGGACTCAAAGACCGAAGCATGGGTAGACTCGGAGCCAGATGCAGACCCAGTAGCGGAACTGGAAGCAGCCCAGTTGGT
GACACGATCAGTGTGTGCTCCTCATCAGACTGAGAGATAGTGACTACGTCAGGAATCACCTTCCGGGGGGTGCCTCTGGT
GGCTCGGGGTGTAGTGGGAGAAGTCCTCGTGTTTGGAGGAACGTATGTTGGATCTTTTTCTGTGTCCGTGTCCACATCGA
TTAACCTGAAGCTAGGAGCAACAGATTTTGACTTGCCCTATTTTGCGTAGGTGACTAGCTTCTTGAGTTCCATCGTACTT
GTGGAAGCGATATTAGTGCCAAAACTAACCATAAACAAACAAACAAAAAAATTTAGAACTATAAACGAACAGTAACAAAG
TCCCATGAAAATTTCAAACAGAGGCTACAGTGGTCTTCCACGGAGGAGACCTACGGTCCGTAGACTGATCTACGGTCCAT
GGAACCCTTTCGTGGATCAGAGGACCAATAATATTGGTTATAGATGGAAACCACGGATGTACAGTACGATTCGTAGATTG
ATCTACGGACCGTAGTCCATATCCGTGGTTTCACACTTGGTGAAATTTCAGGTTCATCCAACCACGAACCTAATCTACAG
TCCGTAGATCGATCTACGGTCTGTAAATGGGGTATCGTGGATGTGATATGTGCCAGATTTCAGCCATTCTTTATTTTCAA
GTCCACATCTTAGACCATTTTCAACAATGTCCTAGTCTAACCATGTATTTCAACATTGAATCATGCTAGTTTGTCATTCT
CAGGATTTCGATTAATCATTTTAACCAAGTATTTAAGACAAACTTTGGAACCCTAAGTCGAAACTTACATTTAGACTTAT
AATCATATACAATAAGGCAACACAATCACTAACTATCGTTCCAAGGGTATTGTAACTTCCAATTTTATCATGTAATTACA
TCTAACAATTACCCAAGTTCAAGACCTGACTCCTGACTTTCTATATTCAATCTATGAATCAAAATTCAAAGTGAGGGGAA
AGTCTATTTCTTTACAAGCAATGAGGAGTGGAGTGATTGCGTGACGACACTAAGCTTTGCAAGACCAAAGAATTACCTCT
TCGTTACTAACCCGAACACCGGACCTTGTGGGAATTTTTGGAGAGGAAAGGGAATTTAGGGGTTTGGGGAAAAGGAAAGG
AAGATTAATTGGGGAGTGCTGGAGTGATTATTGAGTGATTTAAGGAGTTTGGGAAGTTATGAAACGGTTTGGGAGTAGAT
GGAGGGAAGTGGAATGATTTAAAATTGGGGGGATTTTAAATAAGATGGGTCCGGGTCGGGTCAGACAGCATTAGGGTTCT
GGACCCACGAGACCCCATCTACGGTCCGTGGATCGATCTACGGTCTGTAGAGATTAGGACCGTAGATCACTCTTACACTT
GGACAAGTTGTAGGGACTTACCTGGGATCTACGGACACCANNNNNNNNNNNNNNNNNNNNNNNNNNNNNNNNNNNNNNNN
NNNNNNNNNNNNNNNNNNNNNNNNNNNNNNNNNNNNNNNNNNNNNNNNNNNNNNNNNNNNNNNNNNNNNNNNNNNNNNNN
NNNNNNNNNNNNNNNNNNNNNNNNNNNNNNNNNNNNNNNNNNNNNNNNNNNNNNNNNNNNNNNNNNNNNNNNNNTAGATG
GAAAACAAAAACCTATCGTTGGCTAGATTGTACATCTTGGGTTGCCTCCTAAGCAACGCTTGATTTAATGTCGCGGCACG
ACACATGCCTTTTGATTACTCAAACTTCATCAAGATGATAGGCCTCAATCACTTCTTGGACACTTTCAGCATTTCCCAAA
TAGATCTTGATCCTTTGCCCGTTTACCATGAACCTAGTTCCTTCACTATTTTCAAGCTCAACCACTCCATGGGGGAGCAC
TTTTGTGAGCAAAAATGGCCCAGTTCATTTGGACTTGAGTTTGCCTGGAAACAAGCGCAACCTAGAGTTGAATAGAAGCA
CAAGATCACCAACCACAAATTCTCGCTTTTCAATTCTTTGATTATGATACCTCTTCATCTTCTCTTTGTACAAGGCTGAA
CTTTCATAAGATTTTAGGCGAAACTCATCAAGCATATTCAAGTCATTCTTTGATTAGATGCGGCGCCCCAATCCAAATTT
AGCTTCTTCATTGCCACATCGCCTTATGCTCTAGCTCTACCGGTAAATGACAAGACTACCCATATACAAGTTGGTAAGGA
GACATACTTATGGGGGTCTTGTATGCAGTGCGATAGGCCCATAGAGCATCATCAAGCTTCCTTGACCAATTCGTTCTATT
AGCATTCACAGTCTTCGCCAAAATATGTTTTGATCTCTCTGTTGGACACTTCAACTTGTCCGCTAGTTTGTGGATGGTTA
GGAGTGGCTACATTGTGGCGGACACCATACTTCTCAAGTAGCGCCTTGAACAACTTATTACAAAAGTGGGAACCTCATTC
ACTGATGATCGCCCTCGGGGTACCAAATCTGGAGAAGATATTCTTTTTCAAAAATGCGGTGACACTTTTGCCTTCATTGT
TGGATAGCGCAACTGCTTCTACCCACTTCGATACATAATCAACCGCAACAAGAATATACTGCATCCCATGTGAACTCACA
AATGAACCCATAAAATCAATGCCCCATATATCAAACAACTCTATCACCAATATAGGATTCATAGGAAGCTCTTACCTCTT
TGAAATTCCTCCTTCTTTATGGGAACGATCACAAGACTTGGCGAAATCATGAGCATCTTGGTGGATGGTAGGCCAGTAGT
ACCCACACTGCAAAATCTTATGCGCAGTCCGAATACCGCTATGATGCCCACCAACAAGCGATGAATGGCATGCTTCAAGT
ACACTCAACATCTCAACCTCGGGCACACAACGACGAATAATCCCATCAGCACAACTACGATACAAGTAAGGCTCATCCCA
AAATAATTTCTTCATATCATGCATAAACTTTTTCCTTTGGTGAAAAGACAAATCCGGGGGCACAATATCGCTTGCCAAAT
AATTAGCAAAGTCAGCGAACCAAGGAATCAGATCATGAGAAGCAGCCAATACCTGTTCATCTGGAAAAGCATCATTAGTT
TCAGCCCTATCACCAAGCTTTAGCATGGCCTCTTCCGCTAATCTGGACAAGTGATCAGCAACTTGATTTTTGGTCCCCTT
TCTATCTTTTACCACAAAATAAAACTCTTGCAGTAATAATACCCATCTAATCAACCTCGGCTTTGCATCCTTCTTTGCCA
TCAAATATCTCAATGCAGAGTGGTCAGTGTGTACTATGACCTTGGTACCAAGCAAGTAGGATCAAAAATTTTCAAATGTG
AAAACCACTACAAGAAGCTTTTGTTCAGTCACAGTATAATTCTTCTGGGCCATATTTAGAGCCTTGCTAGCATAGTAAAT
AGTGTGAAGAGTTTTTTCTCTCCTCTGTCCCAATACCACACCAAGCGCCACACCACTTGCATCACACATTACCTCAAATG
GTTGTCCCCAATCCGGTGAAATAATGATAGGGGCAGTAACTAGCTTCTCTTTCAACTCTCCAAATACTCTAAGACAAGCA
TCATCAAAGTAGAACTTACACTCCTTCTCAAGCAGTTTGCACAAAGGATGTGCAATTTTTGAGAAATCTTTGATGAATCT
CCTGTAGAAACCTGCATGCCCAAGAAAACTCCTCACACCTTTTTACAGAGATAGGTAGGGGAAGTTTTTCTATTACTTCA
ACTTTCGCTTTATCTACCTCAATGCCCTTTTAAGAAATTCTATGACCTAGAACTATCTCTTCTTTCACCATAAAGTGGCA
CTTCTCCCAATTCAGCACCAGGTTGCAATCTTCACACCTTTTAAGTACCTCAGCCAAATGATTCAGACATCGATCAAAAG
AGTCCCCTACCATAGAGAAATCATCCATAAATACCTCAATAGTGTCCTCCACCATATCAGAGAATATCGACATCATATAA
CGCTGGAAGGTTGCTGGAGCATTGCACAACCCAAAGTGCATCCTTTTGAAGGCGAAAGTCCCATAAGGGCAAGTGAAGGT
GGTCTTCTATTGGTCCTCCGGAGCTATAGAAATCTGATTGTAGCCCGAATAACCATCAAGAAAACAATACCAACCCTTAC
CAGCAAGTCTATCTAACATCTGATCCATAAATGACGTAGGGAAAAAAAAATTTTGTCCAAACATTTAGCTTCCGGTAGTC
CATGCATACTCTCCATCCAGTCACGGGCCGCATCGGAACAAACTCATTTCTCTCATTAGGAACCACAGTAATCCCACCTT
TCGTGGGCACACATTGAACATGGAATACCCAACTACTATCTGTAATGGGATAGATAACTCCAGCATCCAACCACTTGATG
ATCTCCTTTTTAACTACCTCTTCCATAGGTGGATTTAATCTTCTTTGGTGCTCAATACTAGGTTTATGATCTGGCATGAG
TTGTATTTTATGGGAACAAATATCGAGAGGAATCCCAATAATATCCGCAATAGCCCACCCAATAGCTCGCTTGAACCTCT
TTAATACAGTCACTAAGCACTCTACTTGTCTCGCATTTAGATCTGCCACAATGATGACCGGGAAAGTGTTATCTCTGCCC
AAGAATACATACTTCAAATGTGGTGGTAGAGCCTTAAGCTCCAATTTCGATGCCTCCACAATAGATGGTCTCGCTGGTGG
AGACTCACGATTCTTCATGTCTAACTCATACTTCTTTTGTTTTGACTGATATTCACACCTCTTGAGTGCAGCTACCAACT
CATTGTACTCTTCAATACCATCACTATCAAAATTCATCATAATTGCTGCTAGTGCCCCAACACCGAGTCGCTCTTCACTT
TGCACTTCTACTCCACTCTCAACTCTGTAAGTTATAGCAGATACCGTTTGGAGCTCACCACTCCGCTTCATGGACCTACA
AATATTGAAAGTTGCTTCTTCATTGTTCAGTCTGAACTTTATCTGTCCCTTCTCCATATCAACCAATGCATGACCTGTGG
CAAGGAATGGTCTCCCAAGGATGATGAGAACATCAAAATCAACCTCACAGTCAAGAATCATAAAATCCGCTGGAAAGATG
AACGACTCCACTTTTACTAGCACATCATAGAGTACACCAATGGGCCTTTTCACGGTACAATCGGCCATATGTAGCCGCAT
CATAGTAGGTTTTGGATCCCCTAGACCCAACTTCTTATAAATAGACAATGGCATGAGGTTGATGCTAGCACCAAGATCAC
GCAATGCCTTAACAAAGTGTAACAACCCTATAGTACATGGGATTGTGAAAGCACCAGGGTCTTCCTTCTTCTGCACAAGA
GATCTTGTAGAAATAGCGCTACAATGCTGAAATCTATCATCATCTTCAAAACTCACAGACCTTTTCTTTGTCACCATATC
TTTCATAAACTTCGCATACCCAGACATTTGCTCCAAAGCTTCAATCAAAAGAACATTGATGGAAAGCTGCTTCAACATAG
TAATAAACCTGCGATATTTACCATATTCAATCTCCTTCACTAAGCTCTGTGGATAAGGTGGTGGAGGTCTAGGTATGGGG
ACCACTTTCCGATATATCTCCATTTCTTTCTCTGTTGTAGTCTCAGACTCTTCTCTAACCTCTACCACATCATCTTCTTT
TCTAATCTCAACATCCACCACAGATGGCATATGTGGATCTATGGTTTGCTTACCCCATCGAGTAGTAACTGCCATACAAT
GACCGTCATTCTTTAGATTCTGGATGGTGTTGCTAGGAAGAGTACCAGGTTGATGTGGGTTTAATGTAGTAGACAACTGG
GTCATCTGCTGCTCTAGGTACTTTATTGACATTGCATGGGCATCAACCTTTTGACCAATACCAGACAAGTCATTTCTCAT
CAATTGCATCAAACCTTCTCATCATCTTCTGCATCATATCTTCAATACGCGCCATATTGCCTCCATCTTCCCTAGTACCA
GATTCCCGATTTTGAGGGGGAACATAAGGTCCAACCTGATCGTTTCTATTGCCATAGTTGTTCCTGTTGTAGTTGTTGTC
GCGATTGAAGTTCCCATCCCGGACATATTGACCCTCTCGGTTGTAGTTGCCATAGTTCCGACCTTGGTTTCCTTGACCTT
GGCGCCAATTTTCTGCGTTGGATCCTTAGGCATTTGGTCGGAAACTCCCCGTCTGATCATTCACCGCATAAGCATCCTCT
TCATAGTAACACTCTTCAACTGGTTTGTTGGGTTAGAGCGAGTATGAAGTCAGGGAGGAAGAAGAAGAGAGGGAAGAAAT
GTGGCATTCTAGTCAAGTAATTCACATCATTTACCTTCTTTGCACCTCCACTCGCATGCTTCAATACCAACCCCAACTCG
GTCCTCATCTGAGCCATCTCCTCACGAATCTTATCCGCAGACTGGGTGTTTGTATTCTGAATGGAAAATGTGTTTCTCCC
AGTATCTGACCTTCTAGTGCTCCATGTTTTATTGTTGCGAGAGATCTTCTCTAGTTTTTCAGAAATCTGTGCATATGTGC
AGTCGCCATATGAACCTCCTGCAATAGTATCAAGCACTACTTTATTGTTGTCATCCTGACCGTGATAGAAATATTCCTTC
AGCGATTCATCATCAATACGATGATTTGGGACACCTCTTATGAACGCAGTGAATCTGTCCCAAGAGCTACTCACAGAATC
TCCAGGTAATGCTACAAAATTGTTGACCCTATCTTTGTGATTGAGCTTCTTGGACACATGATAGTACTTTGCTCGGAACA
CATCCGTTAGTTGGTTTAGTTGGTTCCATGTAAAGATTGAGTTATAAGGAAGATCAATGAACCAAACTGCAGCATCGCCT
GTCAGTGATAGAGGGAACACTCGTAATCTGATGACATCCATATCCAAGTCTGGTCTACCTACACAACTTTTGCAAACCAC
CCTTAGCTTGGCTAAGTGAGCATGTGGGTCCTCCGATGGCAATCCTGAGAATAAGCCCATTGCTGTAAGCATCTACATCA
AGCTACTAGCCACCACAAATGTGTGCCCTGGAGGAAGAGGGGGTAGGACAATAGGTCCATCAGAGTCTGCTATATTGACG
TTGTCCCGATAATTGTCATGTTATCGTGGGCCTGGTGGATCTTGCACCCTCAATGCATCTCCCAATTAATTGTCAGCTGG
AACCTGGTTGTCCCTACCAACAACCTCGACTGTTGTAACTCAACTGCATCATCTGGATTTCCTCCGATAGGACTAACTGG
ATCTCCTGGATTGTTCATTCTTCCCAAAGTGCGGTTCAACTCTAGATCGTAAGAAGTAACTGGTTCACCCTCGCTCCGTG
TACTTGGCATACACTAGAGTCATAACCTGAGAGAGACAAAAACAAAGAGAAAAAGTAAAATTAGGAAATATTTGACTAAC
GTTCAATAATGTAGTTAAAATAAATCTAAAAGCCAAATTTTCCCGGCAGCGGCGCCAAATTTGATATGCTTAAATTACAC
TTCCCTAAAAAAGCATAAGCGATCGTTATCAAGTAAAGAACCCAACTTGAAGGTTGGGGTCGATCCCACGAGGAAAATGG
TTTAGACTTTACTTTAACCAATAATTATATTCAATTAGTCAAATTACTTCCAGAAACAAGTAATTAAAGGGTTTTTTTTT
TGTGAAACAAATCGTAAGAATTCAATAAGTAATAAGTAATCAAAAGTCAATTTTTGGTTGTTATGAAGATGAAAGAAATA
ACTAGGGTATATGTGTTCCCCACAAGCTCATAACGCAGTAATCCTAATAATAACAATCCTTTCCTAGTGTACTATATGCA
AAGTGATAAGTTAGGTATCTCTAAATCCTTGGTCCGACATTAGAGAATTTCACCTCGCACCTTGGTCCGGCTACGTGTGT
ATAATTTACTAACCCTTACCTTTACCTCATATTAGACATCATAATCGATGTTTGACTCAGTTATTACTTCGCACCAATCG
ACACTAAACTATTAGATAGTATCACACTAAATCTATGTTGATAATTCTTTTCTTGTTGATTACCTCCTTGGTCCGGCAAG
TAGCAACAAGGTGAGTTCTAACACGTGCACTCGTTAAAAAGACTTCTAAACGAAAGAATTATCAATGCATGCAGAACACT
ATTCAAGAATTGCTTATTTACTATTCATACTTTGTTAATCGCTCATGGTTCCCACAACCCTAGTTGTGGGGTTTAGTTAC
CCATAATCATATGAACATAATTCATTGTTATAGATGAAAGAATTATGAACTTACTTAAGAAGAATAATAAACCTAGAAAT
TCAACTTGAATTGCAACACACAAATCTTCAAAACGAACTTAGGAAAATAATAATTGCTAAGTTTGCAAGAATAATCTCCC
AAGTCACAAAATAGAACTAGCGTAATAATGTCTAACCCCCAAAAATGAGGTTTACATGCCCTATTTATAGAAAACAAGTC
CTAAATTAAAAGGGAAACGAAATAAGGAAATTTGTTTAGGGACGCGTCTTCATTCCACGAGACTGACCCATGGATCGTCA
ATGGATCTACGATCCGTGAGTCCCTTCCGTAAGCCAGGACTTAGAGAATATTTCAGCTTCCAAAAATCAGCTTCTCTGAA
GCAAACGACGGAACTGCAGTACGGACCGTAGATCGATCTACGGTCCATCAATCCCCTTCCATAGCTTCACACTTGGAATA
TTCAAAAATCAGGTACTGAAACCCTCACAGTATCAATCTACGGATCAAAAGTACGGTCTGTAGATCCATCTACGGACCGT
CAATGGCCACCGTGGTTCCACACTTGGTCAGATTTCCCTATTTTTCCTTCCATGCCTTGCCTGCTGATCTACAACCACCA
TCTACGGAGCGTCAATGGACCTATGATCCGTAGATCACCTCCGTAGATGCCCTTTTTCTGCATTTCTTTCAGCTGTCTCT
TTACTTCCTCGCCTGAACATCTTTCATGCAAAGCATGATAAAAACACATAAAAACCAATACAAAAAGGCCCTAGACACAC
ACAACTTGTAAGTGAAATGTATTAGAAATACCGTAAACTCACGGTATATCAACACGTACATTTATTATTTGCTAAAGTGG
ACCCACTAGCTTAGATCATTTAAGACAATTCTTTGAGGGCACGTAGTTTGGGACAAGGATATTGCTTCTAGAGACCTGAC
CTCTACTAACAGGAAGACATTCATCTCTAAGTCATCTCGGTGCTAAGTAAATCCCAACAGAAAAAGACATAATGATCATC
CTGTAACATAAGACACACACCTATATAAGCATCTAAATCATGATTTCCTTTCAAATGTGAGAAAACCTTTCACAAATCAT
TGGCATAATTTCATCTTAAAAATTCCATGCTTGGCTTCTTTACCATTTGGTAGTTGAAAGCTTGAAGAAGAAAATCCATG
AGAGAAAGGTTCAAAGCTTAAGTTAAAATTGTGGGTTCTTCTTCTTCTTTGGGACTATTTAGATGTGATTTTGAGTTGAT
CGAGATTGAATTTGTCAGTGTATACTTCATGTATAGTTAAGTTGTATTCAACTTTTTGAGTGTATCATAATATATATTCC
GTGCATAGCTCGTGTATAGGTAATTTGTATTGTATAGTGAGTGTATACTTACTATGCCTTTTAACAAAATATATAGTATA
TTCACTGTATATTTGTTGTGTCTTTTCACTATTTTTTATGTAAATAAAAACACGGCTATATTTATTGTAAACTAATTACT
TTATTATATATATATTTGAAACTAGCCCAAAAATATATTCAACAAAACACAACTTGAATTTGTCCATAGGATTGAGAATG
TGCCACCATGAGACTTGAGATAAATTGAATAAAGCAAATCTGAGACATTGTTAGTAAAGCAAATCATGTTCCAGCATTTT
GGAACACTAATATTAAGAGGAAACAGTGAGACTTATTGAAACCAACCAGCATTTCAAAACAACATCAAGCGCAAATCAAG
TTCTAAAAAAACAATCTTTACATGAATCCAATAATTTAGCAAACATTTGCAGCAAACAAGTGATCGATTCGGAACAAGAG
ACTCCGAGAACATGCTCAACGTGCAAGAAGTTGAATCTTTATCTTCTGTAGTATCCCTGCAACATCTTTCATGTCTGTCC
TTCTTGCCGGAGATTCAGCACAACAATCTAATGCGACTTTCATGATTGATGCCACAACATTTAGATCCTTTTGTAAGCGA
TTATCCGTTGGTGTTACCAAATTGGCATCTACAATGTCCATTACTGCCTTGGGGAGTGAATAAATCACCCATTGCTTCAA
GCTAAGATCTCCCTCAAACTCATTAGGCTTTCTCCTAGTAAACGTTTCCAGTAACATGACCCCATAACTATAGACACCAC
ATTTTATTGACAACAGTCCATCCATTCCATACTCTACGGTCAAACAATTAATTTAAAGATGATATATGCTTTCTTGATAA
GGGAAAAAAGAAGAGGAAAAATCATTGTTCAAATTAGCAAAAACAAAGAGACGTACCCGGTGCAATATAGCCAAATGTTG
CTAAGGTTGTAGTATATAAATCACTCTCATCTTCACCAAGTAGTTTTGAAATACCAAAGTCGCTTAGGTGGGCAACCATA
TCCTCATCCAGCAAGACGTTACTAGGCTTTAGGTCACAGTGAATCACGGGCAACGAGCATCCATGGTGGAGATATTCCAA
TGCACATGCCACATCTATCATTATGCTTAGTCTCTGCCTAATGTCTAGGAAGTAGTTGTGCGAATACAAATACTTCTCAA
GACTTCCATTAGGCATATACTCGAGCACTAAAGCCTTAAAATCAAGGTTGGAACAACTAGTGATGACTTTCACAAGATTC
CTATGGCGAAGGCTACGCAAAACTTCACATTCTGTATCAAAACTCTTGAATGTCACTTCCATTTGCAGATTGAACACTTT
AACTGCAATGACAGTCCCACTTCTAAGAACACCTTTGTAAATAGAGCCAAAACCTCCGAAACCAATCAGATTACTCTCGC
TAAGCGCATCAGTTGCTTGGAGCAGTTCATAGTAAGAAATTCTTTCTCGTTCTACGATGGACAATGAATTAGCTTGTTGA
GGAGCTCTTTTACCTCTTATATACCTTATCCATACAGACACATAGGTGATAGGAACAAATAGAAGTGCAATTCCTAGCAA
AAGAAATAGAAGTAGCGATTTTTTTCTATTTGATCTGTGTTTTGATGAAGTGGGGCATGGCGGGACACTAAATCTTGAAG
AACCACAAAATACTTCATTGTGGATGAAAAACTTACTCTAGAGGTTCTTGAAAGGACCCCCCGAAGGAATTTCACCATAC
AACTTGTTGTTAGAAACATTGAAATACTTGAGATAGTGCAATTTCTCCAGAGACATAGGAATGATTCCCGATATATTATT
ATGAGAAAGGTCTAGGAATTCCAAACCTACTATGTTGCTCATTGATTCAGGTACAAATCCTTGTAAATTGTTGTGCCGCA
AAGAAAGGTGCTCCAATTTCCAATTTCTGGAGGTAAAGAACCAACCATGTTGTTTGACGATAAGTCAAGAACCACTAAAT
CTTTAAGATTCCCAAAACTTGTTGGTATATTGGAACTTAATTTATTGGAACCAAAATGTATCTCTCTAAGGGACATGACG
TTCCCTAAACAATTAGGAATAGATACTGAAAGTTGATTTTGTCCTAAGTAAATCTCACCTAAATGCTGCAATTTACAAAT
GTTATCTCCAATAAATCCTGTAAGTATGTTGTTACTCAAGTTGAACCGCTGAAGATTTCTCAAGTTTCCAATTGATGTCA
GAATTAATCCAACCAGTTGTTTCCAAAAAGATCAAGGAATAATAAGCTGCTTAAGTTCCCAACTTCATTTGGAAGTCGCC
CTTTTATTTTGCAACTCCTGGCAGAAAATTTTTATCAGAGATGTTGAAAGGTTCCCTACAGATACCGGAAGCATGCCGTT
TAATGGGTTCAAAGATAGAAAAAGATATTTTAAATTTCTCGAATTTGATAAGGAAGTAATGAAGGTTAAAAATGAATCAC
TAGTTAAATGTTTCCCTCCAAGTTTAGGACTTGTAGACAAGGCAAATATCCGAGAGAATTGGGAATCAAGCCTGGGAGTT
TGTTATCTGAAATCTCGATAATAATAAGTTTGGAACAATTGTAGCTAGATTGAGGAATAGTCCCAATAAGATTGGTTAAA
CTGCTTAGATAAAGCTCTTCAATGTTGGGTGAGACGGAATCTATGATCGATGGTAGAGTTGCTGATATATTATTGTATGA
AAGAGCCATTATTCTCAGTCCTGATACGTTGAACGTCTCCGTTGGAAATGAACCACTAAAACTGTTTTCCTCGACATGAA
ATTCCTCTAGCTCAATGAGATTTCCTATCTCTTTCGGTATTTCACCTGGCAATTAGATCAAATACATTGAGTTTAACTGG
TTGATTCAACCTAGCATAGTTGTATCCCTTGAATACGTACCTCTAAGCTTATTTGTACTAAGCTGTGGAACTTGTATCTT
GGTTAAGTTGCCAATATCCCGTGGTAGGGATCCGTTGAGATTGTTAATTGCCAGTGATAAATATTGCAGGGAGGAGATAT
TGAATATGGATATCGGGACAGAGCCGGTAATCTAGTTTACCTCCATGGATAACTCCACCAAATTAACATGATTTCCGATC
TCATGAGGAATTAGCCCTGCAATATTCATAAATTAGCTACAATACTACTAGCGTCACAAAAAATAAGGCATAATACATAA
ATATACCATTCAACTTGGCTTCAGCTAATATCTATGCACTCCAACTTTGGATTCCCACAATATATACTTAAACTTGAATA
AAATTGAACAAATACACACATTCGTCTTACGTGGCGTCCTACATCTCAATTTTGTGTCCTACATGGCGTCCTATGTGCAT
TATACCACATAAAACACGTGTTCTACTTGTTCAACTTTATACAAATTTAAGTGCCTACTTGTGCCACCCCAAAGTTACAT
TGGAGGGCGTATATGTCAGCATAAGCCAAGTTAAAGTGCATATTTATGTATTATGCCAAAAAATAATGTTGTCGGATCAT
ACCTGTGAAATGGTTAGATCCAAGAAGTAATGTCTGCAAGTTACTCAATCTTCCAATTTCACTATGTATTGGTCCATCAA
ACTCATTTGTTGATAAAGACAATGTTTAATTTGAAGTTGCGAACAATTCGACAAGCTTGTAGGCATATGACCATGAAGCT
TGTTCATTGATAGATAAAGTCCTTTGAGTACAGAGACACCATTGCATAAACCATTCGGAAAATTCCATGATAAGGAATTG
TTCGTAAATCCAATTACTTCAAATCTTTGAAATGTTGAATACTGACAATGGTATAGAACATGTAAGCTTATTAGATTCTA
CAACCAATTTTTTTAGGTGGTGAAGATTGTTAATCCATTCCGGGAGGTTTCCTTGAAGGGAATTGTATGAAAGAAGCAAA
GTCTCCAGCATTGAGGCGTTTGAGATAGACTGAGGGATAGAACCTATGAGATTGTTCCCACCCAAGCTTAAATATCTTAG
GCATATGAAACTTCCAATCTCCTTGTTGATTCGACCCTCTAAGGAATTGTATGTCATATCCAAGAATTCAAACTTTGTTA
TATTAGAAAAAGAAAAGGGGAGGGAGCCGGTGAAACTATTGTTCCTAAGATTTAGATATTGAAGTTGGTGTAAAAATCCA
AACCAAGAAGGAACCTCCCCACTGAAGTTGTTGAAACTTAACTTAAGAAACTTTAGTCGACCTAAGCATGCCATTTCTTG
AGGCAAATTTCCCCGGAAATTGTTGTTTCCCAAGTCTAGAGAAACAAGAAATGCGAGGTTTCCAAAATCGTGGGGAATCC
TGCTTGTAAGAGCCATGTTGGAAAAATTCAAGGACTTCACTCGTTGGTGACGAGAGCCACAAGTGACTCCAACCCAATGA
CAAACAGAATAGCGGGGGACCAACTTTCATCCAAGAAGTGAAAGGGGTCCGAAATGATTTGAGATTTTAAAGAAAGAAGA
GTTAATTGATTGGTGGTAATGTTGGTTTGGCTCATGGCTGAACTAGCCATAACATAGTGAAGCAACAAGAGAAAAGAGAA
TAATATTTTTTCCATAATTGCATAAATTAGTAGGAATGATATGGCAAGTATCCTATGGTTTTGAGACTTTAAATAGTGAT
AATTTTAACAATATTTGTTTTTTACTATTAATGTTTCTTCAATTTACTCTATCATTTCAATATTGTTCCCAACTTAATTT
ATTTCTAGTTTAATTATGTAGGCCCAAGGACTTGACCAATTGAAACAAGGGTAACTTACATAAATATACTACATTAAGAA
AAATATTTACCATTTATAGTAACAAAAAAAACCAAATCAACAAAGTCTTGCGAATCGTGATTGTGGTGTTAACGTGTTTA
CACAAATTCATGGGAAAGCAAGTAAAATTGTCGTTTAAAATATACTCCCTTTCTTTCCTAATTTATGTGGCACTTTTAAT
TTTTTGAAAGTCAAATAGTTTAAACTTGACTGGAAATTTGCGCATAGAATCTTCAATTTTTTTGAAATTAAATTTATATA
TTTGTAAACTATGTAAAAAGTACTACAAGTCACAATAACGGTCAATTCAAAATATTTAAAAGGTATATGAAAATTTGAGG
GATAATTCATAAGTACCCCCTAAACAATGACCGAAATTCCAGTGATCACACACCTTAACTTAATTAGGGTCCTATTACCC
TTATGAACTCATTTTTTCTATATTTTAGTGCACTTTTTGTGTTGACGCTTACTAACTACATATGTACAACAACCTCCCCT
ACACACGTGTGTTATTTATTTATTTTTATTTTTATTTTAAATTTCTTATTTTAAAAAAATATCTTCTTATTATCTTTATC
TTGTATTTAAATTAAGTCAATACTCATTAAAAAAAAAAAATTGCCTTGTATTTAAACTTTTTTTTCTTCATTTTTTAACC
TTCATTCATTGTTTTTCTCCCTTTTTGATTTTATTTATTTCTTTACCTTTTCTTTTAATTTAATTTCAAAGTTAATTCAA
AGATTGTATTTAAAATATGTTAATTTAGAACGGATATCAAAATAAATGAAGAAAGTCAAATAAAATACTATATAAAAAAA
TTAAAACGTTAAAAATTAAAGGGAATTTTAATTTATTATTTTTAAAAAATACACATAAATTTTTAAAAATAATTAAAAGT
GAAAAGATAAGAAATCAATGAAAGAGAAAAAAAATAAAAAGTTCAACGTGAGGAAGAAATTAATATATTTTACAAAGAAA
GAAATTAAAATAATTAAATATATATAAGTTTTAATGTCAATAATTATGTGTACTAACCAATTGTAAATAGACCAATTAAA
AAAGGACATGTGTCCAATTTCCCCTAGTTAAGTTTAAGTGGGTTGCTATGATTTCGGTCATAGTTTAGGGGGTCCTTATG
CATTATCCCAAAAATTTACGATTAAAGATAGATTTGTTTGAATCTCAAAAAGGAGCAACCCTAAACCTTGACTTAGTTTC
TGATGTTCATAATTCAGCGCATGTTAGAAACAACGTCAAAATTTGAATTTTTAGTTCTAGACTAGTGACATCTTGTGTTA
GTTATGATAGGGTTCTAAATTTTAAATTTTATATGTATTTAGCGAATTTTTAAATATAAATATTAAATTTGAATTAAGGC
TACTAAATTTAGTCGAACCCACGGATAACCTTCTAGCTCCGTCCCAATGCATACCAACACAAATGCGTGTTTTGCTTGTG
TGTTGACATATCATGAATTCAACTTCTTGACATTCTCGTGGTGTGTGTCTCACATTATTGAAAATGAGAATGCATAGTTC
CAGAGCCGTCTCAATCCCTGGGTCACTAAAGTCATCGCTTGGGCCCCCATATTTTTAGGAGCCCCATTTTAAATATTTTT
TTTTACCTATAAATATTATTTTTAAAAAAATTTATATGTACTGTGAATCCTATGATTTCTACCAAGGAAATTGTATCTGA
AATGAATATAGAACCTGAATTTTGTAAGAAACAGTTTGATGAAAATATTGGTAACGAAATCACAAAGTCCCTTGAAATTA
GAATTGATGCTATTTTTCACTTCAAAATAAAATTGAACCAATTGAAGCATATGAAAATATTTTTGGTTTCTTATTTAGAG
GTAAATTGAGATCACTAGATGAAGAGAATTTTAAAAAAATATTGATTTGACCTTAAACTTTCTTTAACACATAATAGTTA
TTTTGATATTGACGGTTTAAATTTATTTTTTGAATTAAAAGTGTTAAGAGAAATAATATATGTGGAAGATAATGATGTAA
TGAAAATAGTCAACGAAATAAAAGGACTTGATTCTTTTCTAAATATATATATTGCTTGTAGAATGATGTTAACAGTTCTT
GTAACCATTGTGCAACCCAAAGAATATTTTTGAAACTAAAATTGATTAAATCTTATTTAAGATCAACAATGTCTCAAGAT
AGATTGAATAAATTAGCTATATTATCAATTGAAAAGGAATTATTAAAACAAATCAATTATAAAACGGTAGCCAATGACTT
CGCATCTAAAAAAGCTAGAAATTAAAAGTAGATTTTAAATAAAAGTATATATGATGAAAAATATAAATTATTAGGGCCCC
TCTCTTAAGTTTCGCTTCAGGCCCCCAATCTTATTGAGTAGCCCTGCATAGTCCATGAATTGTTAATATCTATTTCTACT
GATTATAATTCAACTCCTCCATCATCTCAATAGAAAATTATTAGTTTCATTTCTAATCTATTGATAGTCTTAAAAAATAC
CCCTCTATTTAACTAACTAAATATAATAAATGTAGATTTGCTTTTTTCTTCTTACAAATATTGCTCATCAAGGATGTAAC
CGGAATCGATCTAATCAAGTTGTTTTCAGCTAGAGCAAGGGTTCATTGAATTGTTTAAGTTACATCCATGCACTTTCGAT
GTGTATTTTTGATAAATAGTTCAAGTATGAAACATGCAAATAAATGATACTTCAATTGTGTTTTTGATCATTATCTCTTC
TCACTTAGAAGACAAGATATTTATGAAGTATTTGACTAAGCTTATAGGTTGATTAAACTAACTTATAAACACGTTTTAGC
TTATGTACGCATTTAGTAAATATTCTAAGTACTTATAAACTAAATCAACCAAAAGTCATAAGTTGACTATGCCCAAATTA
TTAATTTTCAGCATATGAAGACTTTTAGTTTAATCAAGTCTTTTACTATTTTGTCCTTTTAAAAAAAAATCTCCAAAATA
CTTTTTGCCAAAATAAAACTGGTAAGTTCCTCTTCACTAACTATACATCGTTGCTCTTTTTCTTTACAAGGACACTTTTA
GATTTGTAAATTTCTTTTATAAACAAATTAAAGTTATTTTAATCAGTTTAACAATAGAACAACTTATTGCCAAATATATA
TGTGACTCTTTATTACTTCCTCTGTCCCAATTTATGTGGCACTTTTCATTTTTCAAGAGTCAAACAATTTAAGTTTTACC
GGAAATTTGCACATGAAATCTTCAACTTTATCAAATGAAATTTATATATTTTTAAACTACGTAAAAAGTACTATAAGTCA
CAATAATTGATAATTCAAAATGTTTAAAAGATCTATGAAAAATTTAAGGTCAAATATAAACTTGTTTGAATCTCAAAATT
CAAAAAATACCACATAAAATGGGACGGAGGGAGTATCAGTTTTAACACTTGTATTTGAAAATGTAATCTTTTTTTTATCT
AGGTCAGTCCTCAGCACCTCGACTAATTCCATCTTATATCTATCACCTCCCACCAACCATAGATACTAGGTAATTGTTAA
GCATTAACACTTCCAGACAAATTATGCAGAGGCGGATCTAGAATTTGGAGGTCTTAGGTGCCACGCCGTCCAAGTAAGAT
AAACGGATCGGTTGCTTCGATTTTGGATTACAATTCAGGTTATTCAGATTTTTATAAACAAATCGATCAGACATGCATGT
TAATAATAATTTGTTTTATATATTTTAAGATAACTAAAAACATTCAATTTGTATTTCTTTTTAGAAATTAGAGGTCTTAT
TCTCTGAAACTTTGATTAAAAGAGAGATTTTTCACATTAAAAATTTGAGCTTGTATAAATCATCTACTAGTGTTAACTTA
ATCTATTCATATTTCATTGTCTTTTTGTGTTGTTGGAGATATATAGTAGAGAAAGAATAAAACTTGTAGTTTCAACCTAG
TCATCTTACTCAGCAAGAATATCGATGAAGATCGAAAGAACCTTTAAATTAAAAGAACTCTAATAATAATATTCATCATT
TTTAAAACTTATATTTTAAAAAAAAAATACTATTTAAATATATTCTTAGAGTAATATGTAGGTGATGTTCATAATTCAGT
ACTCATTAATTGATAAATAATACACACGTATCACTCATATCAAGAGATTAATAATTAGTGAAAGAGAAAGTTGAAAAAAA
ATGAAGAATAAATTATGGCTAAAAAGATTCAATTTGAATTAATAAATAATAACAAATAAATAAGAACAAATGGAAAAAAG
AAAAAAAACACTAAAGCACCTCACACATCATGTTTACAATTAATATTGTATGATTCTTTGTCAGATTGTACCCAATGGTG
GATTTAGGATTTAAGGTGGTCGATGCTCCAAGAAAAGCAAATCTTTAAAAATTTCAAAATAACACCATAGTGGGAATTGA
ACGTGCCCACAACACATGCAATATACGACTTGAGCACCCACAAACAACCACTACACCAAGCAACTACTTGTTGCATGGAT
GCTCACTATTTAGTTTTATACCATTTTTTCAAATTTTTATATAAATATATAGTTCGATACGAGATTAATGGATGCTTGAG
CACCCGGAGTCTTCAATATGGGTCCGCCCTGAAATTATGTCTATAATATCATACTAAACAATAATTTTAAAGTACATTTT
ACATCAGATTTGCACCTCTAGTGTAATAAATTCTTAGTTTTTTTTAATTATCTAGTACCTCCATTTGTGCAAGATTTGTC
TTAAATCCTCCTTTAAGGTGTTTTCTTTTTTTGCACATTTCAATATTTTGTGTTTCACCAATGGTAACTGACCTTCTTTA
ATGCTGACTAAAGCTTTTAGAAATGACGAGTCATAATTACACTTAATATTGAATATAAAGAAATTAAATAAAGAAAAATA
AAGTAAGAAATCATACCTTTTATGTCTAATATAACTGTAATCTCTGTTATTTGCTAAGCTAAAATTCTCTATCAACAGTT
TCAAAAATAATGTTCACGTGTTCTTATTTTTGTATTCGGGAGAAAAAGATAAATATATCCCCAAACTATCGTAAATGATA
TGCAAATATGCTCCTTCATACTTTTGGGACATTGGTGCCCCTACCGTCCAAAAACTAGAGCATATATATCCTTTATACTA
ACGGACATACACGTGCATAATCTTATCCACCGACCCGACATTTATTAAATATCGAATCAACGGATAAGATTGTGCCACAT
GTCCCTATTTAGTCTTCCGTTAGAGTGAATGACATATATGCTCTAGTTTTTGGACGGCAGAAACACCAATGTCCCAAAAA
TATGACGAAAGGTATCTGCATACCATTTATGATAGTCCGAGAGTATATTTATCATTTTTCCCTTTATACTATAATTACAC
CCCAAACAATATGTAACATTTGATTATTGCAATCTTTAGCCACACCACACAACAATTGTCTTTTGATTATTCTTTTCAAA
AAGTAACCATCTCAATCAATATATTTTCTACAACTACTTAAATAGTTATTTTCAAAGCATCAAAATAAATAGGGAAAATT
ATATAGAATAACAAACATTTAGTCTATATTAGGTACTATAGCTACAGTTTAAGAAAATTATAATTCGTGGTTATAGTTTT
CTCAATTCTTGTTATTCGCCTAATTTGTATAATTCATTTGATTTGTATAATTCGGTTACTGATTGTATAAATTCAGAATT
TTGTATATACTTACTCTAGCTATTTGTATACGATTTATGAAAAAATCATAATAAATCACCCTGTTTGTATATTGGCAAGC
GAAATATACAAATAGAATTCTGAAAAAATTCTAAAAATATAAATACCGAATTTGTATATACTTACCTTATTTATATATTC
GTAAGAGAAATATACAAATAGACAGAAATATACAAACCATAGCCTCCTCCATAGCAAACAAAACTATAGTTATAGAGCAC
AATTATCGAAACTATCTATTATGTCTATTATGTTTGTTATTTCTCAATTTTTTCTCTAAATAAATACTATAGAAATTCTG
AAATACAGCCTACCATTTCCCTCAGAATCATCAACCTTTTCAGTTCTCAATATAAGTACTCCTAGGATTGGTGGTCCCCT
ATATTTCATCTCCATAGTCAATTATTCTTTCAAACTCTAACACACAATTATCCATAATGTCTTCAAGTATTTTCAATCTA
GCTCTCCTTATGTCACGATCCAGACCGTCGTGATTGACACCCACACTAACACTCCGGTAGGAGAACCACTACTACAACCC
AACCAAACAAATAATCTAAAAACTAAGGCATTTAAATCAAACACTAAGGAATCAAAAATAGAGTTCCCATAAACTCTAAC
AAAGTCTAACAATAATAAACTAACAATGTGGAAGAATAACCTAGAACCTGAAAGTCAATGTACCAAAACATTCTAACAAT
GAACCAAGTCTAAACAAGAAAGTGATACAACCCCAACTAATGAACTAATCAACTAGCTAATACAAATGTCTAAGTCCGGA
AATGGTGGACATAGACGAAAGAGAATCTCATGGTAGCCCGGAAGAATTGGCTCACCCTTGAATTTGAAGCGACGATCACT
GATCTTCTAAACGAGGTCTGTCAATAGCCGCTTGAAGATGCCCTGTACTCAACAAAAATAAGAGCAAGTGCAGAATCAGT
ACACCACCATAGTGTACTGGTAGGATCACGCGGCTATCCCACTAGTGCAACATAAACAAGTCAAACAACATTATAATCAC
ATGCATATATATCAATATATTCAATATCATCAACATTTACGAACAACGAACAACTTCACATTTATGTCAAATCATTGGTC
CTCTCATGGAACCCAAACCCAAACAGTTAGCATGCCGGAACGTAGCAACCGATCCCATATTTACACTGGAACGTGGCAAC
CGATCCCATATTTATGCCAGAACGTGGCAACTGATCCAAGTTAGTTATGCCAAAACGTGGCAACCGATCCCATTCACACA
CCACAATCACAATCACAAGTATATCATCAAGATCATACATTTAAGTCATGATTTCATGGCATTCATCAATTATTTAGCTC
ATTTACAACAAGTGTGATCAACATTACAACATTCATACATATACAAGTTTCATAATGAAGCAAGAACAAGCATACATCAT
ACAATCATAGACACACAACCATCACCTACCTCGAAACAAGCTTGAAACCCTAAGAAACTTGATCCTTCCCTTTCCAAATT
CGTTCTGCTTGTTCTTGGTCTACAAACAATCAATATAATACGGGAATCAATAAACAATCATTAATTACTCGGATTACTAA
CAATTTATAAACCCTAGGTCAAACCCATGATTCCAATTATCTAATTTAGGGTTGTTTCCACCATAGAATCTATAACAAAA
CCCTCCCCCATAAATATTCACCCATTCTATTACGTTCTACGGATAAAAAATGGATTCGGGGAGTGAAAAGCTTATCTTTA
GCCTCAAGAGTGGTAAAAAACGAGTAGGAGTCGCCTGTGAGTAGTTCCTTGGCTCAAAAAGTCAAAAAATGCATAATGAG
GTCGTTTAGGGGTTTACTAACGACTTTAATTCACGTTGGGCACGCCACAACGGCCACCACCCCGCCAAAGTGGCAAAACC
CAGCGCCAAAGCCGCATTCTCGAGACGGAGAGTTATTTCAAGAATTCCAAAATTCCCATTTCACAAATCACTTTTAACCC
ACGATGCTCTGTAAATACCCTTTTATGCTAAGATCGATTTTGGGAGTTCTACTCGCCCGAATTTAATTCCATAAAGTCGT
ACGGATTCCTTAACGAGTTATCTAACTATTCATGTAATCAAAATCATAAATGATTCACCCAATTGTTACCAGATTTCCCT
ACACCTCAATGACTCCAATTTCGTCCAAATCTGGACAAGGTTAGGAAAATCCAAATACTACGAAAAAGTTTTCCGGCCCC
AAATTTTCCCCCGTTGGCTTTTCTACAACGATGGAAATATGTCGTTACAATAGATACCAAATTACCCGTCACTCGTCCCC
GAGTGACAAAACTTAGGTAAATAGGCTAAGGAAGGAATGAAGTAGTACCTGAATCGATGAACAATTGGGGGTACTTGTCT
CGCATGTCTCTCTCGGTTTCCCAAGTCGCTTCCTCAACTGGACGATGCTTCCATTGAACTTTCATAGACTTAATCTCCTT
GGTCTGCAACTTGCGCACATTACGATCAAGGATTGCAATCAGTTCCTCCTCATGTTGGAGGTCCTTGTCTAACACAATTG
AGTCCCACTTAATGATATAATCCTCGTCACCATGATACCTCTCCAACATGGATACATGAAATATCGGATGAGCACTCGAT
AAATTAGGAGGTAAAGCCAGTAGATACGCCACCGGTCCCACACATTCAAAAATTTCAAATGGACCAATGTATCTAGGACT
TAGCTTACCCTTCTTACCAAATCTCATCACCCCTTTCATGGGTGATACATTAAGAAGAATATTTTTCATCGGATTGAAAC
GACATGTCTCTTACCTTATGATCCTCATACTTCTTTTGTCTACTCTGGGCTGCTAGGAGCTTGGCTTGAATACTCCTCAC
CTTATCTTGAGCATCCTTCACTAAATCAACCCCTAAAGGTTTCACATTGCCAGCCTTAAACCATCTTATTGGTGATCTAC
ATCCCCTCCCATAGAGTGCCTCAAATGGTGCCATATCAATGCTGGAGTGATAACTATTATTATAGGAGAATTCACACAAA
GGTAAGAACTTATCCCAATGCCTTCCAAAATCAATCACACATTCCCTCAACATGTCTTCCAACACTCGAATAGTCCTCTC
TGACTGTCTGTCTGTCTGTGGATGGAGGGTTGTACTAAAAGTGAGTTGTGTGCCCAATTCATCATGCAATTTCCTCCAAA
ACTTGGATGTGAATTGGGAACCACGGTCTGAGATGATAGAGAGGGGCAGCCCATGCAACCTCACTATCTCTTTCACATAA
ACTTTAGCCAATTGTTTAGCATTATAATCTATTTTTACCCGAATAAAATGGGCTAACTTGGTCAATCTATCAACCACTAC
CCAAATAGAATCAAACTTTTCCAAAGTCTTGGGAAGACCAACCACAAAATCCATGGCTATTCTTTCCCACTTCCATTCCG
GAATTGACATTCTTTAAAGTAAACCTGCAGGCCTTTGATGCTTATATTTCACTTGTTGACAATTTTGACACTTTGCCACA
AACTCCGCTATGTCTTTCTTCATGCCCGGCCATCAATAAATTCGCTTCAAATCTCTATACATCTTGGTCACACCCGGATG
AATAGAATATCACGAACCATGAGACTCCGCCAATATTTTTTGAATCAAGTCATCTACTTTAGGAACACAAATTCTCCCTT
TAAAATTGAGCACACCATCCGCATCAAGAGTTCTCTCTTGTGCCTTACCAATCACAGTCTTCTTTCTAAGTTCCTCCAAA
TTCTGATCTTCAAATTGTTTGGCCTTGATCTCTTCAATGAAAGTAACCCTTACCTCAATACTAGTTAGTGCCCCACCTCT
TTCTGAGATGCCCAACTACATAAACTTAGACTCCAAGGTCTGAATTTCTTTAGCCAAAGGTCTCTTGGCTACACTTAAGC
AAGCTAAACTACCCATACTTACCGCTTTTCGACTCAAAGCGTTTGCCACTGCATTAGCCTTGCCCGGATGGTATTGGATG
GTCACATCATAATCTTTAAGTAACTCCATCCACCTTCGCTGTCTCAAATTCAGATCCTTTTGAGTGAACACATACTGTAA
ACTACGATGATCAGTAAACACTTCACACTTAACACCATAGAGGTAATGCCGCCATATCTTCAGAGCAAACACTACCGCTG
CTAATTCTAAATCATGCATTGGATAATTCCTCTTATGCACCTTCAATTGATGCGAGGCATAAGCTATAACATTCGTATCC
TGCATCAACACAGCACCCAAACCATAATGTGAAGCATCACAATAAACAATAAAATCTTTACCTTCAACCGGTAATGCTAG
AATATGTACGATGGTCAAAAGAGTCTTGAGCTTTTGAAAGCTCTCCTCACAATTTTCAGTCCATTCGAATGGTATCTCCT
TTTTGGTCAAATTAGTCAAGTGTGTGGCGATAGAAGCAAAGTTCTTCACAAATCGATGATAATAGCTAGCGAGCCCAACA
AAACTCCTAACTTCCATCACAGAGCTAGGCCTAACTCAATTCTTAACCGCCTCAATCTTTTGGGGATCTACCATTACCCA
TTCTTTTGAAACCACATGCCCCAAAAAATGCAACCGATTCAACCAAAATTCNNNNNNNNNNNNNNNNNNNNNNNNNNNNN
NNNNNNNNNNNNNNNNNTTCCCAAGAACACCCAAAACACTATGAAGATGGTTGACATGCTCTTCCTCACTTTTCGAATAG
ACCAAAATATCATCAATACAGACTATAACGAACGAATCAAGAAATGGTTTGAACACCCCATTCATTAAACTTATAAAAGT
TGCAGGCGCATTGGTCAAACCAAACGACATAACCAAAAACTCATTGTGCCAATAGCGAGTTCTAAATGCCATCTTGGGCA
CATCCTCATGCCTAATTTTTAATTGATGGTAACCAGATCTTAGATCAATCTTAGAGAAAACTGATGCACCCTGCAATTGG
TCAAAAAGATCATCTATTTGAGGCAAGGGATACTTATTTCGAATAGTGACCCTATTCAATTGCCGATAATCTATACACAT
CCTCATGCTACCATCATTTTTCTTAACAAACAAAATTGGGGCACCCCATGGGGAAGCACTAGGATGAATAAATCCTTTAT
CAAGAAGCCTTGGATTTAAGCCTTAAGCTCTCTTAATTCTGCCGCAGCCATGCGATATAAAGGGATAGAAATGGGGCGCG
TACAAGGCTCTAAATCAATGCAAAAATCTATATCTCTATCCGCAGACATACCAGGCAAGTCTTTAGGAAACACTTCACTA
AATTCAGATACCACAGTAATAGACTCAATGGATGGAGCCTCAATCTCAACATCCCTAATATGAGCTAAATAAGTCAAACA
ACCCTGCTCTACCAGTTTACTAGCCCTAATGGAGGATATAATCTTAGCTTGCTTAAGCTTGTACACCCCTTCCCACTCTA
ATTTTTCCCTTTCCAAAATTTCTAGAGTTACAAACTTAGTATTACAATTAAGCACAACATAATAGGGGGACAACCAAGTT
ATGCCTAAGATTATGTCAAAGTCAATCATATCCAAAATCACTAAATCAGCCCAAGTCTGAAATCCCATAAACAAAATAGG
ACAAGCACGATAGACATGGGTAACTATGACTAACTCTCTAACTGGGGTAGAAACACGAATAGGGGAATCAAGAATATCAC
AAATCATATCAAAATTTAAGGCAAATCTCACGGATACATATGAATAAGTAGAACCCGGATCAAACAACACATTAGCCATC
CGGTCACAGCTAAGAATAGTACCTGTGATCACCGCATCAGATGTCTCCGCTTCATTCTTTGCCCGAAAAAGCATAACACT
AATCTCTAGCATCATGACGAGCCACTTTCCTGCCTGGTTGCGCGTTACCCCTACCTCCGTTACCATTAGCATTTCCCCTA
CCTCCACGGCCTCTCTGACTACCTCTTCGCCCACCTTGTGAACGTCCTCAACCACTATTACCATTCCTCGTGGGTACCAC
TACTCTAGACTAATGTTGCGCGGAATCTAACACACATGGGTGGGGATAATCTCTCCTTATATGCCCAGGTTCTCTACAGT
TGTAACAAGTACGATCAAAAGATTGTCTGTCGCCCGTCGAAGGCGCGACTCCCTGCTATCCTGAAAATTATGAGATGGAG
TTTTCGAGTAACTACCTGTAGAGGCGGGCATGGTGGACTGAATTGGCTTGGCAGCAAGCGTTGGCCTTTCGGATCCCTTG
GAATAAGAACCTTGAAAGTTACTCGAGTTCTTGGCCCTTTTTGCCCATGCCTTAGCTTGACTGTCTCACCTCACCCCCTC
CACTTTCTTAACATAGTAAGTTACCTCATTAAAGCTCCTCCCTGCAGAAGTCATATGAATGGATAATACTTGCAACTCAG
AATTCAATCCTCTAATAAATAACTGGATCCTCTCCTCCACTGTAGTCACAACTGCATATCATATCTAGATAAAACATGGA
ACTTGGCCTCATAAGCAGCCACAGACATACCACCTTGCTCCAAATCCATGAACTCATCTTTCTTGCGATCCCTCAAAGTC
CTAGGCACATACTTCTCTAGAAACAGAGCTTGAAATTTGGTCCAAGTAAGTGGAGGTACAGTAGAAGATCTGCACTCCAT
ATAAGCTTTCCACCACTGCTTGGCCTCACCTTGAAGTTGAAAGGACACAAACTCAACCCCATGTTGATGAACAATACCCA
ATATATGCAGCCTCTCATAGCAATCTAAGATGAACTCATAAGCATCCTCACTCTCAGAACCAAGAAACACAAGAGACTTT
AGCTTAAAAAACTTAGTCAACATTTCATGCTCATTACCAGTCATGACAGAACCCAACAAAGGACGGAAGAAAGCATCATT
ACCTCTCGTTCCACCCGTCTTAGGCACAGTGCTAGTAACAGGACGATTAGTAGGAGTTTGAGTTGCTTAAACAAATGGAA
GCACTCTAGGACCATCCAACCCTTTCAAGAACAACATGATTTGTTGAGCTAACACTGGATCCAAAAGAGGAACACATGTA
GTCCTAGCTTGCACCTCTTCCTCTTGTCCCACAACCTCAACATCAACATTCTCCTCTTCAATCTCTTCATGATGCACATG
AGGTTTCTCATTCACAGGAGCATTCTCAACAAGAGCTCCATTTCCAACAGCCGCTACTCTTCCACGACCTCTACCCCTAG
CTCTTCATCTACCCCTGCCTCGACCGCGACCTCTCGCTGCATATTCCTCAACCGGAGCATAGACGGGAGCTACGGTCCTG
ACGCCGTTGAATTTAGTATTAACCATTTGCGAATAGAAGAGTGAAGGAGGTTAGATACCAATTTGAATCACCATATACCA
ATTGTAATCAAGTCATAGAACGAAAGGAGACAAGAGAGAAATAGAGATTTCCTAAAGTCCTATAGCCTCTCGAAGAAAAG
TAAAGGCATCCCTGTACCGTTACATGAGATTCTATTAGACTCGTTTCGGTACATCAAGATCAACGAACCTAGGCTCTGAT
ACCAACTTTGTCACGACCCAGACCGTCGTGATTGACACCAACACTAACACTCCTGTGGGAGAACCACTAATACAACCCAA
CCAAACAGATAATCTAAAAACTAAGACATTTAAATCAAACACTAAGGAATCAAAAATAGAGTTCCCATAAACTCTAACAA
AGTCTAACAATAATAAACTAACAATGCGGAAGAATAGCCTAGAACCTGAAAGTCAATGTACCAAAACATTCTAACAATGA
ACCAACTCTAAACAAGAAAGGGATACAACCCCAACTAATCAACTAATCAACTAGCTAATACAAATGTCTAAGTTAGAAAA
TGGTGGACATAGACGAAAGACAATCCCATGGTAGCCCGAAAGAATTGGCTCACCCTTGAATTTGAAGCGACGATCACTGA
TCTTCTAAGCGAGGTCTGTCAATAGCCGCTTGAAGATGCCCTGTACTCAACAAAAATAAGAGCAAGTGCAGAATTAGTAC
ACCACCACAGTGTACTGGTAGGATCACACGGCTATCCCACTAGTGCAACATAAACAAGTCAAACAACATTATAATCACAT
GCATATATAGCAACATATACAATATCATCAACATTTACTAACAACGAGCAACTTCACATTTATGTCAAATCATTGGTCCT
CTCATGGAACCCAAACCCAATCAGCTACCATGCCAGAACGTGGCAACCGATCCCATATTTATGCCGAAACGTGGCAACCG
ATCCAAGTTAGTTATGTCGGAACGTGGTAACCGATCCTATTCACATACCACAATCACAACACAAGTATATCATCAAGATC
ATACACTTAAAGTCATGATTTCATAGCATTCATCAATTATCTATCTCATTTACAATAAGTGTGATCAACATTGCAACATT
CATACATATACAAGTATCATAATGAAGCAAGAACAATCATACATTACACAATCATAGAATCACAACCCTCACCTAACTTG
AAACAAGTTTGAAACCCTAAGAAACTTGATCCTTCCCTTTCCGGATTTGTTCCACTTGTTCTTGATCTACAAACAATCAA
TATAATATGGGGAGCGAAAAACTTACCTTGAGCCTCAAGAATGGTAAAAAACGAGTAGGAATCGCCTGTGAGTCGTTCCT
TGGCTCAAAAAGTCAAAAAATGCATAATGAGGTCGTTTAGGGGTTTATTAACGACTTTAATTCGCGTCGGGTCCGCCACA
GCGACCACTACCCCGCCATAGCGGCCCCGCCAAAGTGGCAAAACCCAGCACCAAAGCGGCATTCTCGAAACAGAGAGTTA
TTTCAAGAATTCCAAAAATCCTATTTCACAACTGACCTTTAGCCCACGACGCTCAATGAATACCCTTTATGCTAAGATCA
ATTTCGGGAGTTTTATTTGCCCGAATTTAATTCCGTAAAGTCGTATGGATTCCTTAATGAGTTATCTAACTATTCATGTA
ATCAAAATCATAAACGATTCACCCAATTGTTACCAGATTTCCCTACACCTCAATGACTCCGATTTCGTCCAAATCTGGAC
AAGGTTGAGAAAATCCAAATACTACGAAAAAGTTATCTGGCCCCAAATTTTCCCCCCATTGGTTTTTCTATATCAATAGG
AACAGGTCATTACACCTTAAAGTGTTCTTTTCAATATGAATTTTTAATATTTTTTAATTAACTGCTAAAATTTGAATATT
CTAATGTTTGGTTGTTTAACAATTCTATTTTTGTAATGTTCACTTTCAAACAAGAACTTATTGATATTGCACATATAATT
TCTAGTGGTCCTTATACACTTGTGTTTAAGAGTGTAAATTTTAATCATAAAATCATTATTTAGCTAGTCAAAACTTGCAT
ATAATAGTCATGTGCAACCTTTTCTACATCTGACCTTAATCTTTTTTAGGTCAATAACATTCTTGTCTAGCTGAACATGT
TAGCCTCCTTGAAGTACTCTTCATATCCTCAAAAATATCTTTCTTTAATTTTTGATTTTTAAAATGAGCATTCCATTAAG
TTAGCCTAATCAATTTTTGCTTGTTTGGTTAGCCTAGGAATAAAAATAACATAGTTTTATTTAATAAAGTAATAACTTCG
CCAGTAACAAAGGGATTAAAACAAGAATTAAAAATAACTTTCTCAACATTACATTTGTAGTAAGGATACAATACAATATA
AGGGGTATCAATGTTCAAACAACTTGTAAACCTGACTGATTAGATTTAGTAAGGAGTAAGGATACAATACAATATAATGG
GTATCAATATTTCAAACAACGTGTAAATGATACAAACAACTGACTGATTAGATTTAGTAAGGAGTAAGATACAATACAAT
ATAATGGGTATCAAGATTTCGAACAACGTGTAAATGATACGAACAACTAACTGATTAGATTTAGAGTCCGTTTGAATTAA
CTTATTTTAAATATTTTAAAGGCTAAATATTTTTTAAGTACTTTTTAAGTGTTTGAGTAAATTTTTAAATTACTTATAAG
CTAAAATAATAAAAATAAATCAAATGTCAATCCAAACAAAATCTCAGCGCAAACATTTTTTGAGAAAAAAATTGACAAAA
GTTTTGAAAAATTTTTTTGACAAAAAATTCAAAATCCCAAAATCAACAAAGAAGTGATTTTTGTGCCAAAATATACTTGT
TCAGTGCTTTTATATTAATAAAACTTATCCAAAAAAAATATATTTTATATATAACAAAAGTCCATCAATTATGACTCCGC
CTATATTTTCTATTCCGTTCTATTTATCCAACACCTAACATTAATGTTGTTTCTCTTCTCGATCATCTAATCTGGAAAAA
GTCAAAAAAATTATTCGCTCTGAAAACTGTAATCATTTAAAATTTATTAAATATAAATTTATAAAATGATTCGAATTATA
TTAAATTTGGACATATATTAGTCCAAATAAATATTTTGCATTAATATAATTGAGTTAATTATTTTAGTTCAATAAATATG
AATTTAATTAAAGTCTAAATTAATTGATTTGGGCTACAATAAGCCCGGTTTGCTAAGCCCAATTTCATCTCATCCTGAGG
CCCATTTTTTAGTGCCACATAGTAAATGACGTGGCATGCCAAGTCAAACAAGATGCCAATAGGATCATGACATGTGTCAA
AGATGATAAGCCCGCTCCATAAAGCCCATATGTCATGTCACTTAAATCTGATTGGCCGAAGGGAATCCTATTCTTATCAC
AACTTCTCTATTCTAAAACTATAAATAGGGGTCCTCATAATTCAGAAAAGAAAACCAAGAATTTTAACAAGAAGCTAGAG
AAAGCTCGTGGATCAAAAGCGGCAGATTTCTCTACAAGTTCAAGAGTTCAAGAATTCAAGCATTCAAGTTTCAAGAACGT
TCAAGTTTCAAGAATGATCAAGATCAAGACCGTCGGATTCAAGATCAAGCTCGAAGCCCTAGGATTCAACTAGAAGTCAA
GATCAAGATAAAGTTCAAGTTCAAGTTCAAGATCAAGTCCATGTCCAAGTTCAAGTTCAAGAGCCCTTGTATTTATATTC
GAAAAGGTGAATTCAGAGGAATCATAGAGATTGTAACACTTGCATTTTGAAATAATAAAATGATTGTTGCATAATTTTCC
ATTCTTGATTATTGTTTTCTCGACCCAAATTTTATTGTCTACAAATTCTGGTATGCCAAGTGAGACAATCTCTACCTCTC
ATCTCAACTTTTCAAGCATTAAAGAATATCGAGATGACTTCCATGAAGATCAACTCTCAATCAACTGCCTCTATGGCCAC
TAGCTCCACGTTCTCTACTGAAGTTCAAGGCATTCTTGGTGTTATCTTTGAAAGTTTTGGAACTATTACTGTCAGGTCCC
GAGCCTACACCCCAGACGTGGCTGACACTCGAGAACCATTGCTGGCCCCAAGCAAACCCTTGGCCTAGCTTACTTACTCA
GCGGAAGATTTAACTTAACAATATAAACTCAAATAAACTTAGAATGTTATAAAGAAAACATTCAACTAGCCAATAAGACA
AACTCAAGTCTCAACATAATATAATGAAATGAAAAGACTAAGGAACTAACATCTGACTGTCTATGACGACTCTAAACAAC
TGAGATGGATGTCGAAACAAGACTCACGACGTCCTAATGAACTAATAATATAACAGAAAGTATAAAATGGGTCCTTTGGA
AAGCAAGGAGGCTCACCACAAGACTCTGAGTGCTCAACTGGATCAATAATTCGCTGGATGCTGATCCTAATTACCTGTGT
CTGCATCATAATAAGATGCAGGCAAAATGACACCAATACATTGAATATACGAGTATGCAAGGGAAATTCTAAAACAAGAC
ATAGGCTTGAAAGGAACTGAAGAACTTACCTGGCTCAACTCAACTCAACATAATTGAACTCATTTCAATATAAAGTAGTT
TAAAACAAGTGCAATATAAAGAAAAGTTGTTTAAAACATGATGTCAACTCTGTATAAATGCTAAGATACATATAACTCTG
AAATGTATGTAAAAATACAATAAACTGTGTATATAAGAATACAATTTATTTTGCGGGAGTTTCTCTAACCGATAACCATC
AAGTAAGATCTATTGTGATGATATAGTGTTTTGCCTCACGCTGCCAGGGCCGTCCTATACCTTGCCGAGGGTATAGAACT
TGAACTGCTAAGTGTATCCACTAGTCTATGCTAAAAAGCACTAAAGGAATCATCTAAAAAGTATGACCCTTTTTAACCCA
TGATGGCTACATGGTTTATGGGGGCTGTGAGTTGTCTGAACTCTCTCCATATCGGTGTTCAATACTACTCCCAAAATATG
ATACTAGCTCTTATGTTTAAAAATATACTTCTTTTTGTGATTTGAGATAATTACTCAAAACTTAGCTCAAAGGCTATTTT
CGAAATCAAAGTTTCCTCTCTTGCTTCATTTAGAAAGCGATTACTCTTTTCTTAAAACTAGCTCAAAGGCTCTTTGGAAA
TCTTAGTTTCCGTTCTTATTTAAATGTGAAAACATTTTAAACTCTTTGGGAATACATAGTCCCCTTATACTTTTGAATAA
ATGAACTTCAACTTTACTCTTTACCCTTTACTTAACTTGAAATTTAAGTCTTAAAACAAAGTTAAAAGCATTTGAAAAAG
ACTTCTTGAAAAGACTCTAAAAACCTCCTAGACTTTGCTCTTGACTTTCCTTAAATTTGAATTTATGGATTCAAGGTTAT
GATTCATATTTCTGGATGATTTCTAGATGTTTAGAAGTCATTTAGAGTAGTTAGAATCAATGGAAAGTTTTAGTACACTT
TAGAAGAACTTAAATAGTCTAAACGACAAAAAACTAGTGAAAAAATGACGATTTGGGCACATCCCGGGAGCGCCAAACCA
GCCCCAACTTACTGCGGCTCCTTTTGGGCGCACTTCCCCAACCTCTCTGGCGCTATAGGGGCACGACACGCCTGGCCCTC
CCCAGGGCGTCTGACAAATTTTTCAACTCGTTTTCTGATCCTGAATCGTTTTAGATCGATTCTTTTTCTCAATACTATCT
TAGATTCAGATACCCAAAACATGTACACTAGAATCTAACTCGAAACAACTCTTAACATCGCTAAAATGTCTCAAGAAAAT
CCATCTATCACATGTATGTTCAAGAATGAAACAATTCAAGAACACAACTCAAGAATATCAAATTATAACTCTTTCAGGAC
GAAAATCGCTGAATTAAACATGTTTGACGCGTGGGTGAATGGACCCAACGCTATGTGATCTCACATACCTCGTAGGGATA
ACCCCTTGATGAATTCCATAAGCGATTCCTTACGAAGAAGTCAAAACTTGAACTTTCTTCTCAGTTCTCCTCTTTTCTCT
TTTCTCCAAGCCCTAGTGTAGATTTCCAATTTTTATAAACTGACCAAATTCAGTTTTGACCCTTAATTAATTCATTAAAA
CGAATTGAATAAATTGGATAGGGAAAAGACCAAACTACCCTTTAAAAATCCGGCATGGGCATTTCCTTATTTGAATAGCC
CAACTTCCAATGAGCATAACTCACTCATACAAACTCAGAATCGCACAAACTCGGCGGCGTTGGAAAGATTATTCCAAGGT
ATTTCCTACGATATCTAGAAACACACCTAAAGCATCCTGAGCTAGAAGTTATGGTCATTTGAAGTTGACCAAAAACTCAA
CTTTAACACACTTGACAATTTTTCCAAATTTTAAGTTCTTTCCAAAAATGACTATTTCCACTTTTTAATTTCTTTCTAGT
AACGGGGTGCTACACTCTCTCCCCCTTGAAAACATTCATCCCGAATGAGCTTACTCTTAGTAGGCTAAGGGTGTAACATC
TCACATTCAGCTCAAACACCCAACAATCAACGCAACTACAACATGCAATCTCTTAAGTTAAAGAGTACTAAGAAAAGAAT
TAGTACCTTGATCTGGAATTTCTCCGGATTCGAAGAGATGTGGGTATCTCTTCTTCATATCCTCTTCAGCTTCCCAAGTA
GCTTCCTCAACAAATTGGTTCCTCCAAAGGACTTTGACTAATGCTACTTCCTTAGTCCTCAACTTGCGAACTTGGCGATC
TAGAATCTAAACCGGAATCTCTTCATAAGATAAGCTATCCTTGATGCTAATATCTTCAGTTGGTATGATCAATGAAGCAT
CGCCCATGCACTTATTCAACATGGAGATGTGAAAAATCGAATGAACCGCGACTAACTCTTGTGGTAGCTCCAACTCATAA
GCTACATTACCTACCCTTTTCGATATTCTGTAAGGGTCAATATACCGGGGACTAAGCTTCCCCTTCTTACCAAATCTCAT
AACACCTTTCATGGGTGAAACTTTCAAGTATACCCAAGTATCTACTTCAAACTCTAACTCCTTTTTCCTAACATTAGTGT
AGGATTTCTGACGACTCTGCGCCGTTTTCAACCTCTCTTGAATCACTTTCACCTTCTCCATAGCTTGATGAACTAAATAT
GGTCCTATCAACCCTGCTTCACCAACTTCAAACCATCCAATAGGAGATCTGCATCTTCTCCCATAAAGAGCTTCATAAGG
AGCCATTTGGATGCTAGAGTGGTAACTATTATTGTAAGCAAATTCAATAAGAGGTAGGTGATCATCCCAATTACCTTTGA
AGTCAATCACAGAAGCCCTCAACATATCCTCCAAGGTCTGAATAGTTCACTCTGCTTGCCCATCTTTCTGAGGATGAAAG
GCAGTACTTAAGTTCACCTTTGAACCCAAGCCTTTTTGGAATGACTTCCAAAACTGGGCAATAAATTGTGCACCTTGGTC
TGAAATAATGGAGACCAAAACTCTATGAAGTCTAACCACTTCTTGAAGATACAACTTGGCATAATCCTTTGTTGTATGGG
TAGTCTTTACCGGTAAAAAGTGGGCTGATTTTGTCATTCTATCGACAATCACCCAAATAGAATCATGTTGCCTGCGAGAC
CTTGGTAAACCTATGATGAAATCCATATTAATCATCTCCACTTCCATTTCAGAAGTTCCATATTCTGAACCATAGCACCG
GGCCTTTGGTGCTCTACTTTAACTTGCTGGCAATTTGGACACTTAACAACAAACTCTGCAATGTCCTTCTTCATACTATT
CCACCAATACAGTTCTCTCAAGTCGCGATACATCTTTGTGGAACCCGGATGAATGCAATATCTGGAGCTATGAGCTTTTT
CCATGATCCTCTCTTGGAGTTCATCCATGGCACACACAATCTACCTTGAAATCTCAGTACGCCATCTCCCCTTTGTTCAA
AAGCCATAACTTTTTGCTTATGAACATTTTCCTTTAATTCAAGCAAAATTGGGTCTTGGTCATGTTTCTCTTTAACTTCT
GACACTAATGATAATTCACCCCATTCATCACCATTACTCCTCCTTCTGTGGAATCCATTAGTAGGACTCCTAAGCGTCCA
AATCTATGCACATATTTTGCTAACTCTCTCTTTTCTTCCTCAACATGGGTGGTACTACCCATGACAACCTGCTCAAGGCA
TCAGCAACAACGTTAGCCTTGCCTGGTTGGTAAAGAATACTCATGTCATAATCCTTGAGTAATTCTAACCACCTCCTTTG
TTTGAGATTAAGATCTTTCTAAGTAAACACATATTGAAGGCTCTTATGATCGGTGAACACATCTACATGCACACCATACA
AATAATGACACCATATCTTCAAAGCAAATACTACGGTAGCCAACTCTAAGTCATGGGTTGGGTAGTTCTTCTCATGAACA
TTCAACTGTCTGGAGGCATAAGCTATAATCTTGTCATTTTGCATCAATACAAAACCCAAACCAACTCTAGATGCATCACA
ATACACCACAAAACCTTGCGTACCTTCTAGTAATGCCAAAACTAGGGCAGTAGTTAACCTCTTTTTCAATTCCTGAAAGC
TTTTCTCACAAGCTTCAGACCATTGAAATTTCATTGTCTTCTGAGTTAACTTGGTCAAAGGGGGTGAAATAGATGAGAAG
CCCTCTACGAACCTTCTGTAATAGCCAGCTAAACCCAAGAAACGGCTAATATCAGTTGGAGATGTGGGTCTAGGCCAATT
CTGTACTACCTCAATTTTCTGAGTATCAACTTGAATTCCCTCACCAGACACAATGTGGCCTAAGAATACCACAGACTCAA
GCCAAAACTCACACTTAGAGAATTTGGCATACAACTCTCTATCTTTTAAGTCTAGAGAACTATTCTGAGATGACTAGCAT
GATTTTCTTCATTCCTTGAATAGATTAGTATGTCATCAATGAAGACGCTAACAAACATATCTAAATAAGGTTTGAAAACT
CTATTCATAAGATCCATGAATGTTGCAGGTGCATTGGTCAAACCAAAGGACATGACCAGAAACTCATAATGACCATAACG
GGTTCTGAAAACTATCTTTAGAATACCACACTCCCTTACTCTTAACTGATGGCAGTCAGATCTGAGATATATTTTAGAGA
AACAGGGCACCCTAAAGTTGATCAAAAAGATCATCAATTCTCGAAAGAGAATACTTGTTCTTGATAGTAACCTTGTTCAA
CTACCGGTAATCTATACACATCCTAAGGGAACCATCTTTCTTTCTCACAAATAAGACCGGAGGGCCCCAAGGTGAGACAC
TTGGTCGAATGAAACCCTTATCAAGGAGATCTTTCAACTACTCCTTAAGCTCTTTCAACTCTACTGGTGCCATTCTATAT
GACAGAATAGATACAGGACGAGTATCTGGAAGAACATCTATACCGAAGTCTATCTCTCTCAGGAGGGACTCCGGGAAGAT
CATCTGGAAAGATTTCTAGAAACTCTCTTACTACTACAACTGACTGAATAGGAGGTATCTCAACACTAGAGTCATTAACT
CAAACTAAGTGATAGACACACCCCTTGGAAACTAACTTTCTCTTCTTAAGGTACGAAATGAAACGACCCTTAAGCACTAT
TGAACTACTACTCCACTCTATAACTGGCTCATCTGGAAATTGAAACTTGACAACTCGAGTTCTACAATCAACTGAGGCAT
AATTGTAATACCCCAGAAATTTTTTTGAGCTAAGACTCAAACCATTCTTCGTAGTGAGTGAGATTTTACCAAGGAATTAA
AATTTCTTAAGTGTTAAGGTCACTAGATGTAGCACCTTGAGTTCCAAAAGGAATTAAATTGGAATTAGCAAAATCTGAAA
TTTTGCAAGTTAAGCTAAGTATGAGTTTTGGGTCTACTTCAAACAACCATAACTTCTAGATCAATATGAGTTAGGTGTGA
TACCAGATACTGTAGGGAAGATCTTTGAATTATCTTTCCAACAGCACCAAGTTGCTAAGTTTTGAGTTCGTATGAGGGAG
ATATGTCCATTCGAAGTTGGGCTGTCTAGATAAGAAAAGTCAAAACCGGATTTTTAGAGGGGTATTTTGGTCTTTTCCTT
ACCCAATCAGATTTAATTCATTTTTAGTAATATTTTAGGGGTCTAATATGAATAGGTTCAGTTTTATAATCCTAGTTTAC
GCCTAGGGTGTTAATTGAGAGTTCAAGAAGAGAAAAGAAGAAGAGAGAAGAGGAGAAAAGAGAAAGGATGAAGGCGTTCG
TCGACGTTCTTGAGAGTTGTTGCGGATTGTCGCCATGGGTATAATCCCTAAGAGGTATGTAAGCTTCCATAGTGTTGGGT
TTGTTAACCCACACGCCAAACATATTATTTTCAGCGACGTTTCATTCTCAAAAAGTTGAAGGATTTAAGTTCTTGAAGTT
CATTCTAAATCTTGTTTTGTTGGGGTTTTGATGATTTATTGAGATGAAAGTGATTGTTTTGAGTGTTATTTTGAGTGGAT
TAGTGTGTACTTAGGTTGGGTAATTGAATCTAAGGAAAACTTGAGAAAAGAAATCGATTAAAAGCGATTTAAGGTAAAAA
AAGAGAGGAAAAGTTCGTCAGTTTTGCCTGGGGCAATGCTGGCGCGACGCACCCCTGTTGCACCAGGAAGGATGGGGCGA
TGTTCCAGCAGTGCACTAGAAATGAGCCCCAGTAAATTGGGGCTTGGCGCGGTGTGCCAAGGACGCGCCCGAATCGTCCT
TTTTCACCAGTTTTTCATCGTTTAGCCTATTTAAGTTTTTCTAAGTGTCCTAACAGTTTCCATTAATTCTAACTACTATA
AATGACTTCTAAACATATAGAAATCATCCATGAAAATGAATCATAACCTTGAATCCATAATTCAAATTCAAGGTAGAGTT
AAGAGTTAAGTTTTGAGAATTCTTTCGAACATTCTAAGAAAATTCTTTGAGTTCTTTTGAGGAGTCTTCTATAACTTCTA
GTAACTTGTTTCAAGATTCGAGAAAGTGAGTATGAGGATGAGGAGAATGTATTCATGAGTCTACTTTATCATCACGATAT
CCTTCCTACCATGAACCATAGCTCTTGAATTCATAATTCACATTCAAGAGAGAGTTCAAGAAATTCTTTGAGTTCAATTG
TTAATCCTTTGAGATCCATCATCGATTTGAGTTAAGTTTTGAGGAAGTAAGTATAAGTATGAGAAGAGTCGTATACATGA
GTTCTTATTGATATTTCGACCCTTGAGTCGAGTCGTTCATGTCCATAACTTCCGCATGAACTTCATCAGTTGAGAACCTT
CGAGAGGAGTAGTATCTCCAAGTTCTAAGTATTGAGTTCCTAATCCCCTATGAGATTATATTTATAATCATGAAACTGTT
ACATGTTACCCATGAAGTCCTTAAGTTGAATTGTTCATACCAATAATACTGTATGAACCCTATAAGTCGAATAGTCTTGA
GATGAGAAGTATATTTGAGTTCTTGAGTGAGTAGTTCATGCTCATAATTCCGCATGAACCCTCTGAGTTGAGCATTCTTG
AAATGAGTAGTATTAGTGAAGTTCTTGAGTTCCAAGTATTGAGTTCTATCTATGGTTATTGAAAACCTTGCATTGAGTCG
TTCATGTCCATCATTCGGCATGAACCATATTTTAAGAAGTCTTTTACAAATGTTTAAACTTTGTTTCAAGACTTAAGCTT
TGTAGTTGAGTAAAGAGTAAGAGAAAAGTTCATTTTCTTTAAAATGATATATGGGAACTAAGTATTCCCAAAAGTAAATG
TTTTCACATTTAAGATGAGAGGAAACTGAGATTTCCAAAAAAAAAGAGTTTGAGCAAGAAAAGGGAACATCGATTCCAAG
AGAGCTTTTAAGCAAAGTTTGAGTAATTATCTCAAATCAGAGAAGAAGTTGTTTTAAAAAACAGATGAACTAAGTACATT
TTGGGAGTATTATTGAGCACCGATGTGGGGATGCGAGTTTCATATTAACTCAAGTCTCTATGAAAACCATGTAGCCATCA
TGGGTAGAAAATGGTCATACTTTTTAGATGAATCCTTTTCGCATAGACTAGTGGATCCACTAAGTTCAGTTAGGTCCTAT
ACTGATGGCAAGGTATAGGATGGACCTTGGCAGCGTGAGGTAAAGTGTTGTATCATCACTATAGCTCTTAAGTGATGGTT
GTCGATTAGAGAAACTCTCAGAGAAACTATATTACTTTATTATATAAGTAAAGTTAGTTTGTTATTGCATTTTCTTTAAT
GAGCTAAGTTGTTTTTACTGTTTTATAAAGCTTTCCATATATTGCATGTGTATTGTTGCTTTATATTGAGTTGAGTATCC
AAAGTTGAGTACCCAGAGTCGAATATCATATCTTTGAGTTGAGTATCTAATCTCTGAGTCAAGTATCTTATCCTTGAGTA
CTTCTGAGTTGAGTAAGTTGAGTAGTTTTGAGTATCCTTGAGTATTCCTTGAGTTGAGTAAGTTTGAGAAGAGGTAAGTA
TGTTTCCTTTGTATCAAGTTTCAAGCTTATGTTATGCTTTAGAATTCCTCTTACATGCTCGTACATTCCACGTATTGAGC
CATTTGGCCTGCATATTTTCATGATGCAGACATAGGTATTCAGGATCATCAACAGAAGCTTTGTTGATACATCTGGAAGT
TTCGAGTTAGTTATGGTGAGCCTCCTTATTTTCCAGAGGATTTCATTTACTTTTCAGTTTAGTCAGAATGTCGTGGGTCT
TTTCCCAACTTCCATATTTATCAGTTAGAGGCTTCATAGATAGTCAGTATAGTTGAGAAGTTTGTATCATTTATTTTATT
CGAAGTTTTTTTTGAGTTAAAGCTTTCTAATTAAGTTTCATGAATTTTATTCAGTTTTTAAGCTTTGTATGCTTGAGTTA
GTCTTCCGCTTGAAGTCAGCCAAGATGAAGGTTCGCTTGAGAACCAATAATGGTTCTCGAGTGTCGGCCACGTCCAGGGT
GTAAGCTCAGGTCGTGACAATAACAGGCATGAAGCCAATCCATACCAAGAATAACATCAAAATCTACCATGTCTAACTCA
ATTAAATCAGCCATGGTACTCTTTTCATTGACAAAAATGAGACAATCACGATAGACTCTCTCTGCTAGAATAGACTCACC
AACAAGTGTAGAAACACTGAAGGGTTCACTAAGTTGCTTAGGAATAACATCAAAATTCTTCACAACATAAGGAGTTACAA
AATATAAACTCGCTCCTGGGTCTAGCAAAGCATAAACATTAGAGTTAAAGACTTAGATCATACCAGTGACAACATCTGGA
GAATCCTCTTGCTCTTGGCGACTGGTGATAGCATATAGGCGGTTTGATCCTCCGCTAGTACCGGAAGTAGCCCCTCTTGG
TGCAGCTTTGTCTAGTGGATCAACTGAAGAAGAATGGGCTCTATTGCCCCCATTACCATTACCCTGCCTGTTCTTTGGAT
ACTCTCGCATGAAATGGATATTCTGTCCACACTTGAAGCAACCAGTGGAGCCCTCACGACATGTACCTGAGTGGTTCCTA
CCACACTTAGCAGACGCAGGAGGCTTACTACCCCCTTGCGCCATACTACCCTAAGAATAAATAGATTTGGCTCTGATATT
CTGATTAGTGTACTCACTTTTGTTCTTAGGTGCAGGTGCACTAGCAGATGATGGATCATGTCCCTTATTTTTCTGTTGGA
AGGATGACCGGTTGGCATTACTCTTCTGCTGCCCGGACTCATTCCCTGTCTTGGCTCTCTTGTTCTTAAACTCTTCCCTA
TCCCTTAGCTTCTCTTCCTCAACCTAATGCACATAGACCATCAACCTTGATATATCCATGTCCCCAATCAGCATCGCTAC
CCTGCCCTTTTTGCTTGATAGACGGGACAACCAAGCAACAAACAAACTCATTCTACTTCTCATATCCACAACCATCTCCG
GATCATAACGGGATAGTTTGGTGAACTTCAACCCATACGCATGAATGCTCAAAGAATCTTGCTTAAGTGTGAGGAACTCT
GGTAACTTAGCCTCTTTCAGTTCTCGGGGGAAGAAACACCTCAAGAAGGCCTCCTCAAAATAAGCCCAACTCGCAGGTAG
TGCATCCTCAATTCGGTTCTGCTTCCATTGATCGAACCAAATCCTAGCGACACCCTTCATTTGGTATGCAGCTAATTCCA
CCTTCTCAGAATCAGCAACATGCATGACATCAAATACCTTTTGCATCTCCTCAATAAATCTTTCTGGATACTCACTAGTG
CTTGAACCAGTGAAAATTAGAGGGTTCATCCTCAAGAACTCACGAATCCTCGAAATGTCGGCCTCTTCTTGTCGAGCTCC
TTTTTGTTGCCCAACCTGATTAGTCACAACTTGACTTAGCATCCTAATTGCTTCCCTAAACTCAGCATTGGTAATTTCTC
CTTGAGGTTACACTTCAGGTGCATTGGTTACCCCTTGCTCCTCAACATTACACCTAGCAGGACGACCTCTGATAGCTCTT
CGTGGAGGCATGATTATCTGAAAATATGCGCAAACACGAATTAGAAGGAATCTTTTTAGAAATCAAACTCTAATGCACCG
AATGAGTGTGAAAGAAGTGAGAAATTTTCCTAAGTGTTGTAGCCTCCTAATTATAGATGTGGTGCGCTTCACACTGATAA
CTAGGACTCTACAGACACGGCTTCATAGACTCCCTAGGACTCTTGAACTCTATGCTCTGATACCAAGTTTGTCACTCCCT
GAGCCTTACACCCCGGACGTGGCTGGCACTCGAGAACTATTATTGTCCCCAAGTGAACCCTTGGCCTGACTTACTTACTC
AGTGGAAGACTTAACTTAACAAGATAAACTCAAACAAACTTAGAATGTTATAAAGAAAACATTCAACTAGCCAATAAGGC
AAACTCAAGTCTCAACATCAGATAATGAAATGAAAAGACTAAGGAACTAACATTTGACTATCTATGAAGATTCTAAAAAC
TGAGATGGATGTCGGGACAAGACCCACGGGGTCCTAATGAACTAATAATAAAATTGAAAGCAATAAAAGGGGTCCTCTGG
AAAGCAAGGAGGCTCACCATAAGACTCTGAGTGCTCAACTGGATCAATGATTCGCTGGATGTTGATCCTGATTACCTATG
TCTATATCATAATAAGATGCAGGCCAAATGGCATCAGTACATTGAATGTACGAGTATGCGAGGGGAATTCTAAAACAAGA
CAAAAGCTTGAAAGGAATTGAAGAACTTACCTGGCTCAACTCAACTCAACATAACTAAACTCATTTCAATATAAAGCAGT
TTAAGTTTAAAACAAGTGCAATATAAAGAAAAGATATTTAAAACATGATGTCAACTCTGTGTGTATGCACATATACATGT
AACTCTGAAATGTATGTAAAAATACAATAAATTGTGTATATAAGCATATAATTTCTTCTGTGGGAGTTTCTCTGACCGAC
AACTATCACGTAAGAGCTATTGTGATGATATATCATTTTGCCTTACGCTGCCAGGGTCGTCCTATACCTTGCCGAGGGTA
TAGAACCTGAACTACTAAGTAGATCCACTAGTCTATGCTAAAAAGCACTAAAGGAATCATCTAAAAAGTATGACCCTTTT
TAACCCATGATAGCTACATGGTTTATGGGGGCTGTGAGTTGTCTGAACTCTCTCCCATATCGGTGCTCAATAATACTCCC
AAAATATGATACTAGCTCTAATGTTTAAAAACATACTTCTTTCTGTGATTTGAGATAATTGCTCAAAACTTAGCTCAAAG
GCTATCTTGGAAATCAAAGTTTCCTCTCTTGCTTCATTTAGAAAGCGATTACTCTTCTCTGAAAACTAGCTCAAAGGCTC
TTTGGAAATCTCAGTTTCCATTCTTATTTAAATGTGAAAACATTTTAAACTCTTTGGGAATACATAGTCCCCTTATACTT
TTGAATAAATGAACTTCAACTTTACTCTTTACCATTTACTCAACTTGAACTTTAAGTCTTAAAACAAAGTTAAAAACATT
TGTAAAAGACTTCTTTAAAAGACTCTAAGAACTTTCTAGACTTGGCTCTTTGACTTTTATTGAATTTGAATTTATGGATT
CAAGGTTATGATTCATTTTTTTGGATGATTTCTAGATGTTTAGAAGTCATTTAGAGTATTTAGAATCAATAGAAGGTGTT
AGTACACTTTAGAAGGACTTAAATAGGTGAACTGACAAAAAACTAGTGAAAAAATGACGATTTGGGTGCATCCCGGGCGC
GGCGCGCCAGCCCCAACTTACTGAGGCTCCTATTGGGCGCACTGCAGGCGTGTCTCCCTAGACTCTCTGGCGCTTTGGGG
GCGCGACGTGCCTGGCCCTCCCCAGGTGCGTCTAACGAATTTTTCAACTCGTTTTCTGATCCTAAATCATTTTAAATCGA
TTCCTTTTCTCAATACATTCTTAGATTCAGATACCCAAAGCATGTACACTATAATCTAACTCTAAACTACTCTTAACATC
GCTAAAATGTCTCAAGAAAATCCATCAATCACATGTAAGTTCAAGAATGAAACAATTCAAGAACATAACTCAAAAATATC
AAATTCTAACTCTTTTAGGATAAAAATGGCTGAATTAAACATGTTTGGCGCATGGGTGAATGTAACCAATGCTATGTGAT
TTCACATACCTCGTAGGGATCACCCCTTGACGAATTCCACAAGCGATTCTTTACGAAGACGTCGAAACTTGAACTTTCTT
CTCCGTTCTCCTCTTTTCTCTTTTCTCCAAGCCCTAGCATCGATTTCCAATTTTTCTAAACTGACCAAATTTAGTTTTGA
ACCTTAATTAATTCATTAAAACAAATTGAATAAATTGGGTAAGGAAAAGACCAAACTACCCTTTAAAAATCCGAATTGGA
CATCTCCTTATTTGAACAGCCCAATTTCCAATGGGAATAACTCACTCATACGAACTCGTAATCTCGCAAACTTAGCGTCG
TTGGAAATATTATTTCAAGATCTTTCCTATGATATCTGGAAACACACCTAACTCATCCTGAGCTAGAAGTTATGGTTGTT
TGAAGTTGACCAAAAACTCAACTTTAACACACTTGACAAATTTTCTAGATTTTAAATTCTTTCCGAAAATGACTATTTCT
TTTTATTAATTTCTTTTTTGTTCTTTCTAGTTATGGGGTGTTACAGTTACGAGGAGCAAATCTTCTATGCTAGGACAACA
AACACTTCAAGCGTCGTCAACATCAACTTCTGTTTTTGGGTCTTCGACTCCAAAATGAGTAAGTTCCTCCATAAAGACTT
TAGAAAGGGGAATCAATGTTGCTGAAAAGATCAAGAAGACACTGACTCTCCTTTGAGCAATCTGGTTCCAAGAACTCTAC
CAATGATCATGCAAACAATGGTGACTGTTGTTTATTCTCTTGAGGAACAACTCGCAAATCTGACGAAGTTGGTTGAAGGA
TTGACAAAGCATGTACAACACCAAGAGTCTCGAATTGATAAGTTAATGGATAGGATGGAAGGACTTTTAGATGGAGAAGT
GAGTCATGTTCCTGGAAAATATGTTGAAGTTCAAGAGATTGGAGATCCTGCAAAGAAAGCACCACTTGTTAATGAGATGT
CAGTTTCTTCTGAAGGAATGATCCCACTCGATCAATTGAAGGAGTTCATTGAAGTCACTATCAAAGATAAGTATGAAGTC
TCCACCAAGTCTTCTCATATGTATGTCAAGTCATACACTGCAAGAATTGATAACTTAAAAATGCCTGCTGGTTATCAACC
TCCTAAATTTCAACAATTTGAGGGTAGAGGAAATCCGAAGTAATATGTTGCACACTTTGTGGAGACAAGCAATAACGCTG
GAACATATGGAGACCATCTTGTCAAGAAGTTTGTCCGATCTCTAAAAGGAAATGCCTTTGATTGGTACACAGATCTTGAG
CCCAATTCTATTAATAGTTGGGAGCAACTAGAGCATGAGTATCTCAATCGCTTCTACAGCACGAGGAGTATTGTAAGCAT
GGTAGAACTTACGAATACTCACCAAAGGAAGGATGAACCAGCCATAGACTTCATAAATCGATGGAGGAACGCGAGACTAA
ATTGCAAGGATAGGCTTAGTGAAGCTTCTACAATAGAAATGTGTATCCAAGGGATGCACTGGGAGCTTCTTTACATCTTA
CAGGGAATATAACCAAAATCCTTTGAAGAACTAGCTACTCGCGCTCATGATATGGAGTTGAGCATGTCCTCTGCTAGAAA
GGATATGACGTTTGTCCATGACCCTCGCAAAGGAAGAGACAAGCAGAACCTAACAGATGGAGCAAATTTGTGCCCAAGAA
CGACAACAAAGAGTCAATGAATGTTAATATGTCGCATGTGAAGTTCACTACGAAGGAAGGTAAGAATCAAAGTGTGAGAA
CGAATTTCCAAGCGTGTTCAAACCAAAAGTCGATCTTAAGGGAAATGTAAGAAAAGGAATACCCCTTATTGGATTCTAAT
GTTTGTGATATTTTTGATGAGTTGCTTGAATTAAAGCTCATTGAGTTGCCAAAGATAAAGCGATCTGATGAAGCTGGAAA
AGTTGATGACCCAAATTATTGAAAGTATCATAGACTTGTGAGTCATCCTCTTGAAAAAAATTTTGTCTTCAAGGATAGAG
TGATGCGATTGGTTAGAGAAAAGAAGATTGTCCTTGATGATGAGAAAGCTAGTTCTAACCAAATCTCTGTCACATTCGGC
TCGCTCAATCCGGTCCAAATATATATCACCAAAAATCATGAAGAAGAGTCATTGGAGCAAGAAAAATGTCAAGCTGATAT
ATATGGAGATGAAGGTTGGATTCTTGTGACTAAGCGGAGACGCAACAAGTCAAGCTTACGGAAATGATCATTTGAGCAAC
CAATTAGAAACAAGATGGTGAAGAAACTAAAGAAGCAGAAATCAATCAAGTGCCCAAAGAAGGCAAAGGTAGAAATGCAT
TATTACTAGAAACCCCGACGTCCTATCACTCTAGAGGAATTCTTACCAAGTTCGTTCTACACAAAGTCTACTCAAGACAA
TGTCGAGGCATCATGTTTCAATGCTAATAAAGAAGAAACACTAAAGGTGTCTCCTACTGATAAAGAAGGAACAACGAGAG
AATCCTCACCAAAAGTGTCTCCTAGTGGAGAAGAAAAGGCAATAAGGGAAATCTCATCAATAATGTCTCATTCATCTTCT
GAAAAGCCTATTGAACCTTATTTCCAAGAAGCACATATATGTGATACAAAAATCACATTTACAGATAATGATCTTCTATT
TGGTGAAACACTACACAATCGTCCCTTGTATATGATGGGTCACTTGCTAGAGAAGAAGAGAAATAGAATCTTAATAGATA
AAGGATTTGGAGTCAACATTCTGCCTATCCACACATTAAAGGAACTCGGCATCACGACTGAAGAACTTAGTGGAAGTTGT
TTGTTGATACAAGGATTTAATCAAGGGGGACAGAGGTCCGTAAGCACTATTAAATTAGAAATTCACATGAAAGATATGCG
ATCAAGCGCATGAATGCATGTGATCGATGCAAAGAATTCATACAATATATTACTTGGCAGGACTTGGGTACATGAGAATA
GAATTGTCTCATCTTCTTACTATCAATGTTTGAAGTATCTTGAAGAGGGGATTGAAAGGAAGATAGTTTCGGATGATAAT
CCTTTCACCGAAGTTGAGACACACTTTGCCGATGCAAAATTCTATTTGAAAGGTTATGTTGTTAAAGGGGAAAATCTACT
GATGTCAAACCAATTAAGTCTGATAAGATCATAAGCAAAAGAATCGATGTGGCTGTTGGAAAGGTAAATGTTGACACTAA
AGAACTTGTTCTCATCCTTACTGAAGGGAGGATCATGTCTTCGAAGAAGTTGACTTCTGGACTTTGCTATGTTCCAAAAG
TGAAGAAAGAAGAAGGTCAATCATCTAACCTTCAAGAAAATGCATTTAGAGGACTAACTCTTCCTATCAGGCGGATTGAC
GCAATAAATTTGTCTTCAAAGCTGCCTGAAAAGTCAATTGCTCAAAATCAAGTACGAGATGTGGCACTCCCTACAAAATG
CACAAGAGAAGGTTTTGATCCCAATGCTTACAAGTTATTTGCGAAGGCTGGATACTACCCTAATGAGCTATCAATGTTAA
GGAAACTCCCATCGGAAGATACAACTAGGAAAGCACGTGAAGGCCTAGGTTATAGCCAACCACCGCTAATTTACATTTCC
ATAAAAAGGGCAAGCAATAACCATATAACTTTTAAAGATGATGTCACTGCTCCCAATAAAATGTCTTCCATATTTGATTG
ACTCGTAGAATTGACTGTAAATCAAGAGATTAGGTCTATTGAAGAAGAAGAATAACAAACATCGAATAAGTTATCTAAAA
GTGACAACGCTGGCTTCATCTATGATCCAAAATGATTTCAAAAGTTTGATTCCTTCTAGAATGAGGCGACGAGTGGAACT
TGTGGTTTCGTGTAAAGAGGAACTCAAAGCAAAGGCTCACATTGTGGTTTACACCAAGGAGCGCGAGGAAGATGAAGAAA
GCGTAGGCTCCTCATATCATGTTACAATCCAGAATGAGCACGTTTTTTTGCCTCAAATGAAGATTGATGAAGAGTTAGAA
AATATTGTCTAGTGTTGTCATAGATCTGTCAATGACAATGACCCTCTATAAGAGGAAGATATTGGATATGCTCCACCAGA
ACTTGAAGAAAAAGTGAAGACCACAATAGATCCCTTAAAGGAAGTTAACCATGGCACTGATGAATACCCAAGGCCTACTT
ACTTGAGTGCCTTTGTAGAAGTTGATGAAGAAATCGCTTATATGAATATACTCGAAGTATATAGGGATGTCTTTGCTTGG
AGTTATAAAGAAAAGCTTGGATTGAATCCCAAAGTAGCAGTTCATCAGTTGGCAATCAAAAAATGGTTCTCGTCATGTTA
AGCAAGCTCAAAGACGTTTTAGGCCAGACTTGGTTCCAATGATAGAAAATGAGGTTAATAAACTCATTGAGGCAGGATTT
ATTCGTAAAGTCAAATATCCTACATAGATTTCAAGTATTGTTCCCGTGAGGAGGAAAAATGGCCAAATTCGAGTTTGTGT
TGACTTCAGGGATCTCTAATGTATGTCCTAAAGATGAGTTCCCTCTTCCCATTTTGGAGTTGATGGTTGATGCCACCATT
GTTTATGAGGCAATGTTATTCATGGACGGTTCTTCTGGCTATAATCAAATCTGCATGACACCAAAAGATGAAGAACTCAC
CGCATTTCGCACGCCTAAAGGTATTTATTGCTACAAGGTGATGCCTTTTGGTTTAAAGAATGCTGGTGCTACATATCAAA
GGGTTATGCAAAATATATTTGATGACTTGCTCCACAAAAATGTTGAATGTTATGTTGATAACGTGGTGGTAAAGTCAAGA
AAGATGAGTGACCATCTGAAAGACTTAAGAATGGTGTTTGAGTTGCTCCGAAGATATCAACTAAGGATGAATCCATTGAA
GTGTGCCTTCGAAGTTACTTCTGGAAAGTTCCTTGGGTTCATTGTGAGACATCGAGGAATTGAAATTGATCAAGCCAAAG
TTGATGCAATATCAAAGATGCCTGAGCCTCAAATATTCATGAGTTAAAAGTCTCCAAGGAAAGATTGCCTACTTGATGAG
GTTCATCTCAAATCTAGCAGGAAAGTGCCAACCATTCGGTCATCTCATGAAGAAAGGTACTCCTTTTAATTGGGACGAAA
CATGTAGCGATGCCTTTAAAAGTATCAAATCATATCTAGTGAAACCTCCAGTTTTGGCAGCCCCTATATCAGGAAAGCCA
TTGATACTTTACATTGCGGCACAGGAAAGGTCCATAGGAGCCCTATTAGCTCAAGAGAATAGGAAGGCAAAGAAAACTCT
TTTTACTACTTGAGTAGAACGATGACGCCAAATGAGCTAAACTATTCGCCAATTGAAAATTTGTGCTTGGCACTTGTTTT
CTCAATTTAAAAGATGAAGCATTATTTTCAAGCTCATGTTGTCCGCCTTATTTCTAGAGAAAATCCCATAAAGTTTGTTA
TGTCGAAACCTGTCCTTAGTGACCGACTAGCAAGATGGTACCTCCAATTCCAACAGTTTGAAATTGTGTACATCCCTCAG
AAAGCTGTGAAGGGACAAGCATTAGCGGATTTCTTGGCAGACCATCTGATACTGGATGATTGGGAGTTAACTGATGAGCT
TCCTGATGAATATGTGATGCTATTAAAATTCAACCTCCTTGGAAAATGTACTTTGATGGGGCTGCACATCGTGGTGGAGC
TGGCGCTGGTGTAGTGCTCATCACTTCACAAGAAGAGATTCTACCATTCTCCTTTACTTTGAAGCAATGTTGCTCCAATA
ATCTCGTTGAATACCAAGCGTTGATATTTGGACTTGAAATGGCCATCGACATGAAGCAATTACACTTACAAGTCTTTGGT
GACTCAGTTGGTGATCAATCAACTCTTGGGAAGTTATGAAGTGAAGAAGCCTGAATTGTGTATTTATCATGAATATGCTC
AAAAGTTGATAGGATGGCTTGGATATGTAACCCTTCAACATGTGCGTAGAAAGGAGAATAAGAAAGCTGATGCATTGGCT
GCTTTAACTTCAACGCTAACCCTTCCTGATTAAACACAAATGACCATTTGTCAAAAATGAATAATAACACCGCCAAATGT
GGAAAAATATATAGAAAATGAGCTTGAACATCTCGTTACCGTTTCTGAAGCCGTAAAGGAAGATTTGAGACAACCCATTA
TTGACTACATGACTTCAAGAAAATCCAAGAAGAAAGACTGACATTTGTCGTCGTGCACCTCGTTTCCTTTACTACAAGGA
CACATTATATAGAAGATCATTTGAGGGTGTACTATTACAATGTTTGGGAGAGGAAGAAGCAATTCAAGCTCTGCAAGAAA
CATACTTAGGAGTATGTGGATCACATCAATCTGGACCGAAACTCCACTTTCACATAAAGAGGATGGGTAATTATTGGCCA
ACCATGGTGAATGATTGCTTAGATTATTCTCGGAGCTGCGATGCTTGTCAATTTCATGCGACTTCCATACATCAGCCTCC
CGAAGTATTACACCCAACTATCGTATCTTGGCCATTTGACACTTTGGGATTGGATGTTGTGGGACCACTACCAAAATCTT
GGCTGCAACAAATTACTTCTCAAAATGGGCTGAAGTTGTCGCTCTTAAAGAAGTGAAGAAAGAGAATGTTGCAAATTTTA
TCCGAGGGAATATCATCTATCACTTTGGCATCCCTCGCTACATAATAACAGGCAATGGCAAGCCATTGGATAACAAGTTA
ATGAATAAGATTTGTGATCTCTTTGGCTTTAAGCAACGTAAATCTTCTATGTATCATGATGCTGCCAATGGTCTTGCTGA
AGCATTCAATAAGACTCTAAGAAACTCCTAAAGAAAGTTGTCTCCAAGTCCAAACGGGATTGGCATGAAAGAATGGAAGA
AGCTTTGTGGGCATATAGGACAACATACCGCACACCAACTCAAGCAACACCATATTCACTTGCATTTGGAGTTGAAGCAG
TCTTGCCACTTTAGCGTCAAAACCTTTCTTAAGACTTTCTATTCAAGAAGGGCTCACCGAAGAAGAAAATGCTCGATTGC
GTCTAGCTGAGTTAGAAGCACTTGATGAAAAGAGGTTAGAAGCCCAACAAAATCTTGAATGTTATCAAGCTCGTCTATCT
CGTGCTTTCAATAAGAAGGTTCGCTTGAGGTGCTTCCAAGTTGGAGACCAAGTTCTCGCGGTAAGAAGACCCATCATTAC
TTCACACAAGTCTGAGGGGAAATTTACCTCAAAGTGGGATGGACCATATGTCGTACAAGAAGCATATTCACATAGTGCTT
ACAAGCTTGTTGATGCAGATGGCGTAAGGATCGGTCCTATTAATGCAAAATTCCTAAAGAGGTACTACCCTTAAAGTAAA
ATAATTCTCTTTAAGGTATGAGCCTAAACTGCATGTCACTCCTGGCCCGCAAGAGTATAAACTGTGTATGGAACAACAAA
AAAAATCACTTACTCCCCCAGAACTACATTGTGACTTGATCCTCTTCATTGAGGTACTTAGGCGCTTAGACTATATCCTA
AGTTTTGTTGCATGAGTGTAAAAAACCACATCTTCCCACTCGATCTGTCACATGATAGTCAAAGCGATAAGTATTTTGTT
TTATCTTTTGTCTTATCAAACTTTAGACTTGTACGAAGTATTGATTGGTCAATAGATGGGGGCAAACCCTTATAAAATAT
GAGTTTCTTTAACAACATGCTTGAAGTTTCTTTAAATTCAGCCTAGTATACAAACTGAAGTCTTCAAATTCTTCAAGTTT
GCAAGTTGAAGTCTTCAAAATTAAAAAAAGAATCTACAAGTCTAGAAGTTGAGGTCTTTAAATCAATCAAGTTTGCGAGC
TAAAGTCTTCAAATTCTTCAAGTCTGCAAGTTGAAGTCTTCAAAATTAAAAAAAAATGTCCAAGTCTAGAAGTTGAGGTC
TTCAAATCAAATCAATCAAGTTTGCAAGCCGAAGTCTTCATATTCTTGAAGTCCGCAAGTTGAGGTCTTCAAATTCTTTA
AGTCTGCAAGTTGAAATCTTCAAGTTTGTAAGTTAAAGTCTCAAATCAATTAAATTTTCAAGTTGAAGTCTTCAAATTCT
TCAACTCTACAAGATGAAGTCTCAAATCAATCAAGTTTCAAAGTTGAAGTCTTCAAATCAATCAAGATTGTAAGTTGAAG
TCTTCAAATTATTCAAGTCTGAAAGTTGAAATTTTCAAGTCTTGACCATAAAGTTACCTTTCCTTAAGGTGGGGATGCGT
ATTCATCCTCTTTTCACCTTAAGGATACCATAAAGTTATCTGTCTTAAGGCGGAGATGTGTATCCATCCTCTTCTAGCCT
TAAGAATACCATAAAGTTACCTTTCTTAGGGCGGGGATGTGTATCTATCCACTTCTGCTTTAAGAATACCATAAATTACC
TTTCTTAGGGCGGGGATGTGTATCTATCTACTTTCGCCTTAAGAATACCATAAATTACCTTTCTTAGGACGGGGATGTGT
ATCTATCCACTTTTGCCTTAAGAATACCATAAATTACCTTTTTTAGGGCAGGGATGTGTATCTATCCGCTTTCGCCTTAA
AAATACCATAAATTACCTTTCTTAGGGCGGGGATGTGTATCTATCCACTTTTGCCTTAAGAATACCATAAATTACCTTTC
TTACGGTGGGAATGTGTATCTCTCCGCTTTCGCCTTAAGAATACCATAAAGTTACCTTTCTTAGGGCAGGGATGTGTATC
TATCTGCTTTCGCCTTAACAATACCATAAAAGTTACCTTTCTTAGGGCGGAGATGTGTATCTATCCTCTTTTTGCCTTAA
GAATACCATAAATTGCCTTTCTTAGGGCGGGGATGTGTATCTATCCTCTTTCGCCTTAAGAATACCATAAAGTTACCTTT
CTTAGGGTGGGGATGCATATCCATCCTCTTTTCGCCTTAAGAATACCATAAAGTTACCTTTCTTAGGGCGGGGATGCGTA
TCCATCCTCTTTTCGCCTTAAGAATACCATAAAGTTACCCTTCTTAAGACGGGGATGAGTACTCATCCCTTTGTATCATA
AGACTACCTTATCCACGGATCATCCTTTGAAGCCTACCTACAAAAAGGGGGGAAGACAACACAAAGAAAACACAAGTAGA
GGAGAAATTGTTACCTGTCAAGACGTTTGAGACTTGAAAGTCATGCTAAGCTAACTAGGTTAGACTTGAGACAATATTTT
CTTGGTGATAACGAAGCCTTTGAAGTATAATTTCAAGCTATCAGAACCCTTTTTGATGACGATGTTCTAACATTGAGATA
TAAAATATTTTGTGAGGCAACAAAAATCTGAAATCAGCTACATGACAGAATTTAAAGTTAACATCAAAAATCATCGAGAA
AGATTCTGAAAGTATTAAATCTTGAATTTCGGATATGTTGTATACCTTTGTGTCTAGATTCGAAATAATCAAGCGGCTTG
TGATTTCGTCGTTCCTACATCAAGACACAAGAGTTTTAGTAAAGTCACACAACTCTGAAATTTTCAGCATGACAGAATAT
AGGGCTAACTTAAAAATATCATCTAAAAAGATTTTGAAGGTATTAAATTCTGAATTTGGGATATGTTAGAGATCAAGAAG
TCTAGTTTCTGGAAAATAAAACCGTTTATGATTTCGAATTTTCTACAATGAGATATGAATTTTCTACGACAGACGTGTCA
AGCTGTTAAAAAGTGACGAAAATCAGATAAAGGAAGGAAGACTACCTTGAATTATGCCCCTTTCGTCATAGGCTCGTGGC
TCACAATCTGTAATTGAAGACAAAATTGTGGATACAATGTGTCTATTTATAGATGTCATGTGGTGGGAATAAAATCCTTC
TCCTAGTTCAATTACAATTCTTTTTTTGGCTAGGACAATAGAAAAGGAAATGAATTTGAAATTGAGTGGGACTACAACTC
CTAGTTCAACTACATTTTGAACTTAAATGGCATCATAAAATCCCTCTCCTAGACTAATAGCAATTTCTTTTTGGCTATGC
TAAAGTAATTGACGGAAATGCTGTCCTAGTCGAATTGGTTTTCCTATTGCTTTTAACAAGCATTTATTTGCCTCCTATCA
TGATTCTAATTGGCAAAATATATGTTTGAAAGTGGTAGACTCACGTGCCCACTCCAATTACATGTATTGGAGTCGGACAA
TAAATTAAACATTGCATGAGCATGGTAAATAAATTATTATTTAATTAATACTTCAAGTCTAGTCTTCGAAAGATAAAACA
TCTCGACAAGACTTGAAGCAGGGGGCATTTGTAATCATTTAAAATTTATTAAATATAAATTTATAAAATGATTCGAATTA
TATTAAATTCGGAAATATATTAGTCCAAATAAATATTATAGATTAATATAATTGGGTTAATTATTTGAGTTTAATAAATA
TGGATTTAATTAAAGTCCAAATTAATTGATTTGGGCTACAATAAGCCCAATTTCATCTCATCCTAGAGACCCATTTTTTA
GTGTCACGTGGCAAATGACGTGGCATGCCAAGTCAAACAAGAAGCCAATAGGATCATGACATATGTCAAAGATGACAAGT
CTGCTCCATAATGCTCATATGTCATGTCACTTAAATCTGATTGGCCGAAGGGAATCTTATTCCTATCACAACTCATCTAT
TCTAAAACTATAAATAGGGGTCCTCATAATTCAAAAAAAAAAGAACCAAGAATTTTAACAAGAAGCTAGAGAAAGCTTGC
GGATCAAAAGCCGCAGATTTCTGTACGAGTTCAAGAATTCAAGAATTCAAGCATTCAAGTTTCAAGAACGATCAAGATCA
AGACCGCCGGATTCAAGACCAAGCTCGAAGCCCTTGGATTCAACTAAAAGTCAAGATCAAGATAAAGTTCAAGTTCAAGA
TCAAAATAAAGTTCAACATCAAGTTCAAGATCAAGTCAAAGTCCAAGTTCAAGATAAAGATCAAAATCAAGATAAATCTC
AAGATCAAAATTAAGCTCAAGAGCCCTTGAATTTATATTCGAAAAAGGTGAATTTAGAGGAATCATAGAGATTGTAACAC
TCACATTTTGAAATAATAAAACGATTGTTGCATAATTTTTCGTTCTTGATTATTGTTTTCTCGACGCGAATTTTATTGTC
TACAAAAAGATTACATTAAAAAATAGCTATAATTACAATTATTGTTTTTTTTTTTTCATAAAATGAATTGTCTCAACAAA
TTGTAATAGTTTGTGCTTGTCTATTGTTGACTTTGCACACTTCTTAAAAAACTATAAATAGAAAGGTAACTTTACCATAT
TACCCTATGAATAATGTCTTAAAAAATGTAATAAGAAAATGAGTATAATTAGTAATAAGGGTAAATTAAGAACTAAGTAT
ATAATTTATTCATTAATTTTATAAAGTAGATAAATATTGTTGGATATTTTAAAATAATATATTGTACAATTATTATTGGA
CGGAGGGAGTATATTTTTGAGAAATGCTATAACCATATGACATCAAAAGTAAAGAGTGCATCAAAAGTAAAGAGTGCGCG
CGACTTAGGTAATTCAAACTTTCACCCCAAACTTCTTTCGAAATCTGATTTTTCAAAGATATCAGAAATTTATGGCTCAC
CAACTGTGTGTTTTTTTTCTCTTAAATTTGATCCGATAAAGTAAGGATACTTTTGCCGTACTAATAGCAATGTTCAAGTC
CGATAGTCTCCTTTAAGTTCCCACCAATAACCCGGTTGACTGTAAAAGACTTTGTATCCATCAAGCAATCTGATAGCAAA
GACAACAATGGCGTTTCCAAGCTCAAATCCCCAGATCCACTTATCAATGGTTAATGTAGCAAATTTTGTATCCATCAAGC
TATGTGGTGAATCCAACTACATTCCATGGAAAACCCAGATTATTTGTCTCCTTCAAAGTCATGATTTATTTGGATTCGTT
GATGGAACAATCCAATTTTCTCTACAGACCATTGCTCCTGGCGATGACGATGACGATGAGCCCAAAGAAGAGGAAAAAGG
AGAAGAGATGGGAAATGAGGAAGATAAATTGCAAAGGAAAAGGAATGATGGGTTTGTTAAAGGATGGATCTTCGGTTCTC
TTAGTGATCAACTTCTTCAGGATAAAGCGGTTCATAAATTAGATTCGGCTAGAGAGGTTTGGTTAGTTTTAGAGAAACTT
TACAGCCCTAAATCTCAAGGTACGAAATCCCCATTCTGCTACTACTATAAAATTTTGTACTATTGAAACCTCCCCTAATC
TAACCTAGTATATTTGTTTTCTGGAAATATAAATTCATAAAAGTTAATCTCTTTGTTTTAAAAAGACCTAATTTCTTTTG
GAAAAATCTTTCGGTCAGAAAATTTAGCCAGAATTTGATCAAAATGATATTTTATCTATGTTATTTTATTTTTTTAAACA
TTTTCATCCTTTTAACTTTAATTCTTTTTAACTAAAAAAGGAAAAAGATTAATTTATTTTAAAATAAAAAAAATATTATA
AACTTTTTAATTTTCTAGTCAAATATTCTGGTCATTTCTTTTTTAGTCTCTTTCAAAAAAAAGTTATCCCCTATTTTTTT
GCAACACTTTAATTTTAATTTTTCACATGACATGTTTAAGACTATAAAATTAGAGGTCATTTTGATACATTTGACATAAC
TTTAATTTATTATCATAAGATTGAATTCTTTTTTCTTTTTTTAAACTTTGTTCCAAATTAAACTAGATCACTTTTTTTGA
AACGGAAGAAGTATTACCTAAAATAATTTGGAAGCCTCGAAGAAGGAGAAATTCTTCTTTGAAATTTGATTAAACAAACT
CTAAATGATCAGATTTTTAAAAAGTATAATGGGAGTAAAAACATAATGGAAGCATTGATTTCATACTTGCTTTTTTCTAA
AATTCACCATATTAAGTTATTATTATTACTCTCTCCGTTTTAAAATAATTGAATTATTAAGACATTTTTTATATAAAGAC
ATAAAATCACCATTGAAATTGTTTCGAATATTCAAAAAAACACCTTAACTTAGTGGACGTCCTATTATCCATAAAAAATA
TTAAATATCTTTGTAAATAGTCCATTCTGACCCATTTTCCCCCAACGTTTGTGAACACGTAAATATCAGCGCGTGAACAT
GTCAATTTACTTCCCAAAACCAATTTTAAAAATGTCATATTTCAGTTAATTTCTCTGTTAATTAATTAATCTTTAAATAC
ATCATCTTCCCCAAATTTTCAACAGAGTTTATTCTTCATATCTCCGATCAAACACACTGTAAATTGCGATTTCATCCAAA
AAAAATGAACACGATAGTTTCACAATACAAGGTATCATTGTACAAGAGAGAACACAAATTTTGGTAATTAATGACACAAA
TCAAAATTAGAATCTTTGTACTAAATTTCGACAACAATGTCTATCATTAATTAAGACATTAGCTTCCCCAAATTTTCAAT
AGAATTTAATTTTTGAGTTTACTATCAAACTTACTATAAATTACAATTTCATATGAAAAAGACGAACACAAAATGACGGT
ACAACGATCTTGACCTCTCTTTATTTTTCTAGTGGTGGATGGGTAAATCAACTTTCGTTGTCGCGGAAGCTCAAAAAAAT
ATATCCCTAAACATGTGTTTCCCCAACAAATCACAAATACATGAAGAAAATAATATGGTTTTTATCAAATACTAGATAAA
TATGAAATCCTAACCTATTAACCTTCAATCCCTTGTTGATTTAGTTAAAATGTCGAGCAAATTTTAATGAAAAAGAAGAG
AGAATGTGAAAAATGAAAAAGAAAAGAGATGGAAGTGCTTTTGTTAAGATTCGGGTTGGGTTATCCTCACTTTTATTTAT
TTTTTAATTTAATTAAAATGGGTCAAGGGGATGGCCATCACGTGCTCTTCATAGATGAGAAAATGGGTCAGAATGGTCTA
TTTTCAAAGATATTTAATAATTTTATGGGGTAATAGGACGCCCGCAAAGTTAAGGTGTCTTTTTGAAGATTTGGGACAAC
TTTAGTGGTGATTTTATGTCTTTTCTCTTCAAATTAACTAAATTGTTCAACCTTCAAGACTATTTTCAAAATATTCTTCC
ATTTTACCCTTCATTTGGATTTTCTATGTGATGAGTTCAAGAAACTTTAATTGTTTTGAATTACTTTAAAATTAATTTGA
CAATAATTAATAAGGGCAAAAATAAAAAGTAATGTATAATTTATGTCATAATCTTCTTTTTTTTAAAGGATGTGAAACAT
CCCAACAATTCAATTATTTTGAAATGAAAGGAGCATAATACTCTGCTCTGTCCATCTTTACTTTCTACTATACTAAAAAT
AGTGTTCAACAATACTTGTCCAGTTTGGAAAACCAAGAGATAATTTATCCTTTCTTTTTAATCTATTTTACCTTGATATT
AAGTATTATTCAATATCTAGTACGTTTTCCAAAAGCTTTAAAATTTGATATATTCAAAGGGTAATATTAATATTACCTCT
ATTATTTATTGTTTCTTTAAGGTGTGTATCAAATTAATAGTGAACAACTATTGGTGGACATAAAGAGTATTAGATAAGTT
GGTTGTCTAGAAAAATAATAATTCCGTTGTTCTTATTTATATGTCATCATTTTAGATTTTACATCGCTTAAGAAACTATG
TAAGTTTATCATTGTGCCCTTATTTAGTGTCCTCTTGAAGTCAAGTATTCAATAAATGAACATAAATTAATTTATTTTGA
TTAATTAAATTGACTGTTGAACATAAATTAATCATTTAGTTTTTCTATATTTATCAAATTCGTACTTTCAAAACTAATAA
CTTTCAATGGTAAAATAGGAAGAGTATTGATATCTATGTATGGATTTGTGAAATGACAAATATTAAGAAATATATATTTT
TAATAAGAACAACATAAATAGAAACGGAGAGAGTAATTTGACATGTTTCGTTAGTTAGAAACTTTAGACTGAAAACAAGT
AATTATTTCAAGACAAGGATAAATTATTTTGTGATATTATTTTAACCAACTATAAAATAACATTATTTTAAAATATATTT
TAAAATTAATTATCATTTATTCCCCGTACTAATGAGATCTTAAAGTTTTCTCCTTTAATAGAAAAGTGTCTTGTAAATTA
TCATTAGTATCTCGAATTTTTTGTCAAAACTTACAAGTTTTATGACCAAACAAATTTTGTTGAAAATTACTTGCACTATG
TATGAACAAACGGGTCCTATATAGAAAGCCACTGTTGTGTGTGCAATCTTATAACTATATGATTCTTAGCCATTTCCGGA
TACAATTTGGTGAGCTTTAATTAAGGGGCAAGGGGTTGAAGGAGAAGAAAGAGGAGTGATCCATGCCACATCAGTGGTTT
GTGTCTAATCGGTACATCATGAGCTAATATTAGGTGTTCGATAACTATAAACTTTAGTTCAGATATCTAAATGAAAAATT
CGGACAAATTTAGGGGGTTATGTATGTATACAACAAGAATGTTATAAAATGTTTATTGACTATCTTAATTGGGAAAAACT
TGCTATTAAGGATTTAAGTACTAATGTAGTATATAGTGGTTGTATAAAGATAACATAGTTTAGCTTATTATACCTGATTA
GTTATTGTTTTTATCAGAGTCTAATATCTTAGATACCTACATGTAATTACCTTATATGTCATACTTTTTTACTCCATGTT
GGCATAGAACTTAAATTCATACTTAGTAAAATGGTAGCTAGCTCTTGGTTTGTCATTGTACAGATGATAGCAGAATCAAG
CGTGCTGAAAGCACTGAATCAAAGAGAGATTATAGTTGGTACTTGCCACTATATAGAGCTTCACTAAGTGGAGATTGGAA
GAAAGCAGAAGAATTCTTGAAACGAGATGAAGAAGCAAGTAGAGCTCAAATCAACTCTCTTTTACAGACAGCACTCCATG
TAGCAGTTGGAGTGAAGGGTGAAAAAGGCAAGCATTTCGTGAAGAAGTTGGTGGCGACTATAAAAAATAAAGAAGATTTA
ACCATAAGGGATTGCCTTGGTGAAACTGCTCTTCATTATGCTGCTAGATTTGGCAACTTAGACGCAGCTAAAATCCTTGC
AACAAGTTATCCTCGTTTACTAGATATTGATTGTTTCGATGGTCTATATCCAATCCATTATGCAGCTGAATATGGATACT
TTTCTGTGGATGTGTTTGCTTACTTCTTGAGTGTCACTAAAGACTCTGCTCCTTATATTGGCCTTAAAGGTGTTAGGCTT
CTCTACAGATTAATCCACTCAGACTTGTATGGTAAGCATTCACCATCCCTTATGTTCTCTTAATTACTTTCTCTCTTACT
GTTATCATAATGTATGTATTTGGGTGACGCCGGAAAGAGGGAAAGGGATTTAGGGGATTTCTGGTTGAAATGACAAAGAA
GTTCCTAATTTTGATTAGTTGTCCAGAAATAGTAACGAATTTCGGGGAAATTAAAAATTGGGAGGCTGCTAAGTTATTAC
CTTCATGTAGTAGATTGATGTATTAGTTAATTGAGTGAAGAATTAGCAATTGAGTTTGAGAGGTAATTCTGGTAGGAAAT
ATAGAAGGAGAATACTTTTTTTTAGAGAATGCTCAAGTTTTATATAGGCTACTTAAAGCCACTTGAGATGATTAGAAACA
TCAATTACATCTCCATTTATACTAGTAAAATGTAAAATCAAAGGTCTTGTACAAATAACTAGATACATGTATCACAATTA
ATTAGATACATGTATTACAAACTCCTAAAAGACTTCTTGAAAAACTAAGAGCTAAATATTGGAAGACTAAACATCAAGGT
GTGAATGCATTAATTCCAACACTCCCCCTTAATGCATTTGCTTTACAACTCCAATGCGTTCTTGAAAATAACAAAAAAAT
TCTCTAGGAAGTGCTTTGGTGAAGATGTCAATAAGTTGTTCTTCTGTGTGACAATAATTGCAACTGAATTTCACCTTTCT
CTTGTACTTTTGAATATCTCCTTCTTGATTGAGTTTGGTTTTGTAAATCCACTTTAGACTTACAACTTCTCTTTCTTTGG
GTATACTCAGACCCTTCCAAGTATTATTTTTCTCAATCATCCAATTTTTTTTTCTTCCATGGCTTTCTTCCAAACATCAT
GCATTATTGCCTCCTCATAATTTTCTGGCTCTCAACACCGGCAAAGTTACATCTCTAATAAATGTCGCTCAACATTTTTG
TTTCTCTTGGAGGTGGTTCTTCGTCATCTGAATTTGAGATTTCTCCTCCTTGAGGGACATCTTNNNNNNNNNNNNNNNNN
NNNNNNNNNNNNNNNNNNNNNNNNNNNNNNNNNNNNNNNNNNNNNNNNNNNNNNNNNNNNNNNNNNNNNNNNNNNNNNNN
NNNNNNNNNNNNNNNNNNNNNNNNNNNNNNNNNNNNNNNNNNNNNNNNNNNNNNNNNNNNNNNNNNNNNNNNNNNNNNNN
NNNNNNNNNNNNNNNNNNNNNNNNNNNNNNNNNNNNNNNNNNNNNNNNNNNNNNNNNNNNNNNNNNNNNNNNNNNNNNNN
NNNNNNNNNNNNNNNNNNNNNNNNNNNNNNNNNNNNNNNNNNNNNNNNNNNNNNNNNNNNNNNNNNNNNNNNNNNNNNNN
NNNNNNNNNNNNNNNNNNNNNNNNNNNNNNNNNNNNNNNNNNNNNNNNNNNNNNNNNNNNNNNNNNNNNNNNNNNNNNNN
NNNNNNNNNNNNNNNNNNNNNNNNNNNNNNNNNNNNNNNNNNNNNNNNNNNNNNNNNNNNNNNNNNNNNNNNNNNNNNNN
NNNNNNNNNNNNNNNNNNNNNNNNNNNNNNNNNNNNNNNNNNNNNNNNNNNNNNNNNNNNNNNNNNNNNNNNNNNNCTTC
TCAACAAGGGCTTTAAATTTCTTGAATGTAGCAAGTGCTTCTGACTTTTCTTTCAAGAAATAAACCCAAGTCATTCTTGA
AAAATCATCAATAAAGATTAGAAAGTACCTTTGATTTTCAAGAGATGGAGTCTTCATTGGTCCGCAAATGTCGGCATGGA
TTAGTTTCAAAAGTACACTTGCTCTCCAAGACATCCCCTTTGGAAAAGACTTTCTATGTTGTTTTTCCATTATACAACTT
TCACATGGATTCACCTCAGTATGTTTCTCAGGAAGGCCTTGCACCATGTCTTTTTGCTTGAGAAGCTTCAAACCATGAAA
ATTCAAGTGACAAAATCTTTTGTGCCAAAGCCATGAATCATCTACCACTTCATTTTTTAATGCATTGTAATGAAATTGTC
AAGGAAAATTTCTTTTTATCATCTTTACTTCAACAATGACTTGATTTGGCCCAATTTGATCATAAATTCTGCAATAATTA
CACAAGAGAATAACCATTTTCCATGAGTTGACCAACACTAAGCAAATTTTCTTCCAAGTCAGGAACATAAAGAACATCAT
GAATTTGCTTACCGCTCCCTTTTATGTTGATCGAAATGGTACCTTTACCTTTTGTAGTAACTAAGGCTCCATTCCCCATC
CCCACTTAATGAGTGATGCTATTATTAATTGAGAGGAAAGCATTTTCATCTCCAGTCATGTGATTGCTACAACCACTATC
AACATATCATTCATTGCTTTTTGTTGAGTATCAGATTTAGAAGCAAAGAAAAGGTTTTCTTCCCTTTCTTCCTCCTGTTT
TTCACAAAAAATTGCTTGCTCCCGTTTCTTGTGCCAGCAATCCTTCTCAATGTGGCCAAACTTTTTACAAAAGTTACATT
GGGGCTTGCTTTTGTGCGAACATTTTTCTGCATTGTGATTAGTCTTTTTGCAAACTTTACAAAAATGACTAGAACTCTCA
CCTTTTTCTTCAACCTTCTTAGAAGAACCATCATGACCCTTCTTCTTTTTTGGATTGTAATTTTTTTTTTGTTGATTTTT
TGAGAAAATTTGAAAATTCTCATTGGTTTTGGACTGAATAGTCATCTCTTTGAGTTGATCTTCACAAATAAATCTTCGCT
TTTCATGTACACGAAATGATCCAACTAGCTTTTTGATGGAAAACTTAGAAAGATCTTTCGTCTCCTCAGTGATAGCAACA
ATGTACTCATACTTTTCTGTGACACTAATTAAAATCTTTTCCACAACTTGTTGTCAGAAATTGTATCACCATGATTTCTC
ATTTCATTGACAATATTCATCCATTTTTTCAGATTCTATCATCTTCAAATTTTGGAACTCTCTTCTAAGAGTTTGAAGAT
TTATAGTTAGTACCTTTTCGTCACCATACACCTCAGTTTTCAGAGACTCCCAAACTTATTTTGCAGTCACAAGTAGCAAT
TTTCGCAAAATATGCTCTTGAGACTCCCATTTGGATTTTGCTTAAGACTTTTGCATCTTGACGATACTTAGTCTCAAAAT
TTTTCATCTCTGCTGCTGTAAGTTCACCATCGTTTTCTGATTCTTCAAAGTCATTTGCAACAATAGTCCACAAACCTTCA
GCTTTCAAATGTGTTCTCATTCTTATCTTCCAGTACTCAAAATCAATTCCATAAAAAAATGGAGTAAGAACAACTGGAGA
ATCAATACCTTCATTTGTTTTGGATGCCATATGTTTTTCTTCACCTAACCCCAGATTAAGAACAAAAACCTGCTCTGATA
CCAATTTATAGGAAATATAGAAGGAGAATACTTTTTTTAGAGAATGCTCAAGTTTTATATAGGCTATTTAAGGCCACTTG
AGATGATTAGAAATATCAATTACATCTCTATTTATACTAGTAAAATGTAAAACCAAAGGTCTTGCACAAATAACTAGATA
CATGTATCACAATTGATTAGATACATGTATCACAAACTCCTAAAAGACTTCTTGAAAAACTAAAAGCTAATATTGGAAGA
CTAGACATCAAGGTGTGAATGCATTAATTCCAACAATTCTTTGCGGATACATATATTCAATAATAATAGGCCTTAGCAGA
CAACATAAGGACATTGACGGATAGATTATACAATTATGAAATTCAATAGCAATTAGACTCAATTTCTTCTTCTTACATTC
ATGGCTGGAATTCTTGAACTATTCCGCTAGTTCTTGACTCAGGCCCTGTTGGGATTGACTTATTTTAAGTTATTTTAAGC
TATTTTAAGCCAAGATAGTTTTTAAGCACTTTTTAAATATTGTAGGTAAATTTAAAAAGTGTTTATAAGCACTTACTTTT
AAGTTAAAAATACAAAAAAAAAAAGTCAAGCAATAAGCCCATCCAAACACACTCTCAGTCTTCCAATTACTCGAACTCAA
TCCTTAGAGTTCCTGTTTTTGGTATCACAGGACGTCTTTTAATTTTCTTGTGTTGACCATGTACAAAGTTTTACATGCTC
AATATAATATGGCCTATCACAACAGGGGTATTTATGCTTTGTTTTTTTATCAAGTTATTTACATAATCAATATGAACACT
TAATTAGATGTAATTGAGTTTTGCATGATGGGTCTGTTGAGAAAAGAGATAGCAAAACTTTAAGAACAAATGCTGAAAGT
GAAAGTTCTCGATATGTGCTGAAATTTCAGCTTTTCTGTATATTAAAATCAAAAGAAAAATACTGTCTTTTAAATAGGCA
TACAAATAAACACACCACTAAGTCAGTAAGTTGACCACTACTCCACTAACTAACCAACAATTATCCAATATCAGAAAACT
AGAAAATAATGCGACTGCTAACAGCCCAAGAAAATAAGAAATTACTAACAGATTAAATTTGACCAGGTCATACTTTGAAT
CAGTCTTCAACAGGGCTAATATCTTGTCATCCCTATTTCTTTTTTCAGCTTCATGTCACTATTATTGTCTGATTTCAATT
TTCAGCAAAAGTAGGTCGGCCAACAATTGTTTATGTTGCTAGGTTCTGTACAACATTATTGTTCTACTTATTCATTTATA
CATCTCTTGTTGAGAATATCATTAAATAATAAAAAATGTGTTTTCTCTAACAGTTTAAGGTTTTAGATGAGATGGTGACA
CACTTCAACATGGTATCAGAACAGGCAGAGATCCTGAGATCTAATCTCACTATCACCCAAGATTAAAAAGAATTTACACA
TGCTTAGCCCATAAAGAAGAATCAGGCTCGCACGTGAAGGTGCGTGTTGAGAATATCATTAAATAATAATAGTATGCTCG
CTCTAAGCGTGTTGAGAATATCATTAAATAATAAAAGTGTGCTATCTCTAAGCGTGTTGAGAATATCATTAAATAATATT
CTCATTAAATAATAAAAGTGTGTTATATCTAACAGCTTAATCTTTTAGATGAGATAGTCACACATTTCAACATTTCTCTA
CTAATTGCTAATCCATATATGTACATCTTATTTTAGTTTATTGATATACTAAGAAATTGTTGTGCAAACTATAATTAGCA
AGTTTGGTTGATAGATTTTGCCAGAGAGTTGGTCGAAGAGTATCCTGATTTGGCAAAATATGATTCAGACGGAAAATCTG
CTTTGAAGGAGCTTGCCATGAAGGAATTTACTTTCCTCAGCGGAAGTCATCTAAACTTTTGGCAACAATTACTCTACTAT
TGTGAGTGTAACCTCCTCCTTCTCTGTTTACCTAATTCAAGTCGTCTTTCACAGGAAAAAAAACAAAATAAAAAAGAAAA
GAACTGATTAATCACCTTTCCCCGCTATTAAGGTGTTCCTGTCAAGTCAACTTCACGGAGTTGCCAAAGAAGACCAAACG
CCAATGATCTGGAGAATGACTCACAAATGGTTAAGACAAAGTATGTAAGAATTTACTTCAGGACTGGTGAGTTTTTATCA
TCTTCCTTTTGTTTCTTTAATATTCAAGGTATATCAATTTCCTTTACGACAAATGTCCTCAAGAATTTAAGGAAAACTAA
AGAGCAAATGAACTTATCAAAAACTAAGAATCTCATTAGCGTTCGTGTACTTTTTATCTCAGTGATCAAGAAGTTGCATA
CCCTTATTTTTGGTGTTCTTGAAATTGTAGGTAAGATCTCCCACTGTCCTTATTCATTGATCAGTTTCTCAAATTATCTT
CTCTATGTTTCAACTATGTTGCTTGGATTCTACAAAAATGTCAACGAGTGCGTGTTAGATCCTTTAAAAGTAGTGTATTT
TTGGAGGATCTGCAGCAGTATTTTCGGAGAGTCCGAGCAACATAGTATTTCAATACTGTGTACTTAAAGATTCTCTAACG
CTAGGGGTTCCCTAATATACTCTTGTGGTTATGTCTCTTATGGGTACATATCATTTAAACCTCCTAAGTTTGCTTTAAAG
ATCAACTTCCTCCAACTTTAAAAAATAGACATTCTTTCCCTCATTTTTGGGTTATTAATCAACATGATTAGTTTTACTCA
CAGGAATCTTTCAAGTTCTTACTTACCTATTCAAATTAATCAAAACATGATTCAGGAGAAACACTATTTAGGTCCTCATC
TCACTTTCACGGTGCATCCTTTCGAGAAAATCTTGGTGCACCAGATGCACCAAAATTTTGACAAGCACTATTTAGGTTTG
CTAACTCGTTTGAACCCCTCAATTCATCACCCAAAAGATCCCTACAAGTCACAGATAGTTAAATCAACATATATACAAAC
TCAAAACATGATTCAGGATACAGTTACTCAATATGAGGGGTCGGGTTGTTACACCAAAATACTGTTCCTCCACTCTGTTG
GCATCTTTCCACTCAGAAGTATAACATTGAATAACTTGTCAAGTCATTCTACATATTTCTACTCCAGCTTGCTAAGGCAC
TTCATACCTCTTTATGGATATATTATGAGTGTAGCTAAAGTTCTTGTCTAATATTTAAGTATGAAGATCTGAAAAAAATA
TCATAGTATGAGTTAAAGAAGTGATCAAAATGTCTCTCTTAACACTTTTGATCTCACTATATCCTGATAAGATTCCCTGG
GACTATGTTGCATGGACTATTCAAAAATGTCAATGGGTATGTGTCAGATCCTCTAAAAATAGTGTATTTTGTAAGAATCC
GACACTGGTGTGGCAAATTTTTGAGAGTCCGAGCAACTTATCTCTGGGATGTCCTTAATGCATTTGACCCTGTTTAAACC
TTCACCTCTCATTTCCTCCATTATACATTTATTTTTCTCCTTTTCGTGTCATTGATTTCTGGTTCAAGCCATATAAATCT
TTCCCTCTAACTTCGCTGATTACCTTCTTGGATTTATCTATGCAATCTTGAAATAAATCTGCAAATTTATTTATGCCTAA
GGATTTCAGATATATTTTCTAGATCAATTATGAGTTGTTTTGTGCCTACACTAATTTCTTTGTACTTTGTGTCTCAAAAA
AATTGCTCTTTGTGTGTTGTTGCATTGCAGTGCCTCCTTTGAAGCACATCCGGAAGAAAAAGTTGATTCATCACAATGCA
GTTAAGTATGCAGAATGCTTATGTGAGAAAATAGAAACTCTGAATGACAAAGAAGTTGACTCCATTGTCAGCCGTCCTCT
GCTTGATGCAGCATGTTATGACACCTATGAGCTTGTTGAAATTATTTTCAGAAAATTTCCTTCTTTAGCTTATTGTTATG
ATCAAGATTCGAAGAATATATTGCACATTGCAATTGAGCATCGCTGCGAAAATGTGTTTAATTTGATCTGTCAGATGAGC
CAGCTTCAGCACCAGTTGATGGTTTCCGTAGACTCCTCTGGCAACACCGTATTGCATTTGGCTGGAAAGATGGCACGAAA
TAAGTTAAACCTTGTCTCTGGACCAGCTCTTCAGATGCAACGAGAACTACAATGGTTTAAGGTGATTTAACTTTTGTACC
ATACACCCTAATCGAATTTATCTCATTATGTGATTAAGAATTAGTACTCCCTCCATCCTAAATTAGTTGTCATGTTTTCC
TTTTCGAAAGTCAAATTGCCTCATTTTTAAAGATAAATTGGATTAGATCAAGTTGATATTTTACATTTAAAGTTTTGATA
ACCAAAACCTATACGACAAGTTACAACTTTTCTCATGTTAATTTGATGAAAATATATTTTTTAAAATATGCTTGTCAAAA
TTCATATAGTTTGACTCTCAGAAAGTGACACATGACAACTAATATGAGACAGAGGTAAAGTTTGTCTTTCGCATTGACAC
TAACTACGCATTTTAATTACTGCATTATCGCCTATTACTTTAAATCTTGAATTGCACTGTAAGTCCTTCCAAATCTAACT
CAATTACTAGTATCACGGTCCAAGGTATACACCTTTAGTAAGATTTACTGTTTTTCCTTTTTATTTCCTAGTTATATATG
TGCTGTTGAACAGTTTCCTTTTAGTACAGCATCTCATGAACTCTTTAAGTCTAATATTTTAGATATGTACCACTCCAGCA
CTAGACACAAGTTAGTATGTAGAACTATCATATATTTGATATAGTAAATCTACAGTGGTAAGTTATTAGATATTATTTTT
GGCACATAACGATTTTCCACTCATTTAACCAGCCTAGCTAGATTAATATGAAGCATGAATCGAACCATTTTGGCTGATTG
TTTTTAATTAATCGACTAACATCGTGTATATATATAAAAAAAATTAGGAAGTAAAGAAGATTGTACCACCTTTGTACTGG
GAATCCTTAAACGGTGAGAAGAATGCTCCGTATGTGGTATTTACTGATGAACATGAGAAGTTGAAGGTAGATGGAGAAAA
ATGGATGAAAGATACATCAAGCTCATGCACAATCGCAGCAGCACTGATTGCTACCATCGCATTTGCTGCCGCAATCACAG
TACCAGGTGGCAACGAACAACAAAGTGGACTCCCCATTTTCTCTGGAAACATTGCTTTCATCATTTTTGCAATCTCGAAT
GCAGCTTCATTGTTTACTTCAAGCACCTCTCTATTAGTGTTCTTGTCAGTTTTGACGTCTCGTTATGCAGAAGAAGATTT
CCTGCATACTTTGCCAAGGAGTCTTATCCTGGGACTGCTAACTCTGTTTCTTTCCATAACATCCATGATGATAAGCTTTA
GTGCAACGGTGTATCTCGTGTTTGGGCAGAAGAAAGCATGGGTTCTTGTACCAGTCGCAACAATGGCTTGCCTACCGATT
ACTTCATTTGTGCTTCTGCAATTTCCCCTCCTTGTTGCTCTCATTTCCTCAACATATGGGGCTGGCATTTTTGGAAAGAA
GAGTAACCTCTTGTTTTAGTGATGAATTTTGTTATTGTTATTATTATCTATATTTATATTACTTTAAAAACACGAAGGTC
CTTAGAATTTCAACATTTAACTTGTATCCTTTGCTGAAAGTAGGGCTGGCAAGGGGACGGGGACTGGGGGACGGGACGGG
GGATGGTTCTGGGGGGATTTGGCCGGGACTGGGATTGGGGGGACAAAAATAAGTCCCATCCCGTCCCACTATATATACGG
GATGGGACGGGACGGGACGGGACGGGGGATTTTTTATTTTTTAATTTTTATATACTTATTTATTTGTATTGAAATTATAT
GTTATTGAATAACATTTTTAGTTTATTTGATTTTTTTTCAATAACATTTTTAGCTAATAAATAATGCTTAAGTTTTCAAA
TTTCAAAATTCAAAATTCAAATTTCAATTTCAAACTTCAAATTTCAAACTTCAAACTTCAAATTTCAAATTTCAAATTTC
AAATTTCAAATTCAACTTTCAAATTTCAAACTTCAATTTTCAATTTTCAAATTACAAATTTGAGAAGTTCAAATTTGTGT
TTTAAATATTTTAAAGTAATTTAAACTTGAAATTTTGATTTTTAAATGAAGAAAAGGCCCCAAAAAAGAAGGACGTTATG
TGCAATACTTTGAATTTTCCTTCTTTTAATTTTTTTTTTTAATAATCTAGGTGTTAGTTGATGTATTAAAGTTCCATTTT
TTAACATTTGTTCCTTATTATAAAATTTTGTAATAGCTAGTTCTCTTTTTATTATTCCTTATTGCCTTCTAGAATATTTG
TTAAAATAATCATTTATCTATCCACTAACATTTCACTTAAATAACACCTCCACTGATTGAATAAGGGCAGGTTTGGAGAT
ATAGTCACGTTTTTTTCTCCTAAAATGTTCAACTATTTTCAAACAAATTAGTATATATGTAAATATGTATGAATATATTA
AAATTAAAATGCAAGACAATAGTTATATAAAAAAGACTTAATAAAGCCTTCAAATTTATTCAATAAAATCTAATTGCAAC
TTAGAACTTAGAAGTTACAATTTACAAATATTAGTGGAGTAACTAATCTCCGCAGCCATCTTCTAGGAAGGGTTCTGTTT
CAACAAGTTCTCATATGTAAAACTAATATTTGTTACAAATATTAGATGAGTAATTAATTTACGCAGCCACCTTCTAGGAA
GGGTTTTGTTTCAATTAGTTCTTGGATGTAATCTAATATTTGTATTCTCCTTTAAAATTTAATTCTAATTGTCGCATCAT
ATCAACGGTAACATCCTCCGGTGTTGGCAAATTTGCTAGAAACTCTTGTGACTCTAATTCATCATCACTAGATCCAAGTA
CCGCATTAATCCAAGCTTCTTGTTTGGAACTTAACTTTGGCAAATTATAATTTCTCCTCTCGGTGTTGACCCAATCTCTA
AATAAAACTGATATTTCCAAACTGTCTTCCGCCAATGAATGTCTATGATCGCCAAGTTGAAACCTTGCCGCACTAAAAGC
AGCCTCTGATGCAACTGATGAAGCTTGAATAGCTAGAACATCACGAACCATTTTGCTCAAAGTTGGAAATGCAACGCTCC
GCCTCCTCCACCATGCTAATAATTCTTCATTGCCATTTTCGTCTTCCACTGTTTCTAAAGATTGATTAAGATATTCTTCA
AAATCATCACGGTTAGTAGAATTAAGACCAAGAAAATCTCGCATATAACTTGAAATTCGAGCTTTACTCTGAGGATTAGA
AGTTTGACCAACTACTTGAGTATTTCTTGTAGTTCTATATTTTTCATACAAAATTTTTGCTTCTACTTTATGCTACACTT
ACACATTTCACAAGTTGGATTTATTTCCGGTAAAATTTCTAAGGTATCATAAAAAGTGTCAAAAAGTCTCTGCACACCTT
GTAATTTATAGTCAGGATGAAGTAAAATAACAGTTAAAAAAATTTGAGGAATAGGAAAAAAATATTTTTAAAATTTTTCA
ATCATACCTTTAGTTGCAACTCTAAATTTTTCAATTTTTTTATATTTAGAAAATTGAATTGAAATAGCACAAATATTTAT
TAATACTGATGATATGGTAGGATAATAAATTCCAGAAAACATGGTTGTAGCATCATAAAAAAGTCTTAAAAATTCTAATA
GTTCATTAGTTTCTTCCCAATCTTCTTCACAAATTCTGTCTAATGGGTCAGCATTATGAGCATTAAACACCATTTGTATG
GGTCCTCTATATTCGTAAGCAACTTAAAACATTTCGTAAAAAGAATTCCACCTTGTTTTAATATGTCTTGGAATTTTTCT
TGGTGGCAAATCACATAGTACACAACGCTCATTTAATTCCCTAATTCTAGCAGCTCTATTAGCATAAAAAATCCAGGCAA
CAACATATTCAATTTTCATACAACCATATTCAAATAATGAAATACCATCTTGTACAACTAAATTTAATACATGTGCAACA
CATCTAACATGAAAAGAATTAACATCAATTGGACATAATCTAGTTTTTAACATACTAGCAGCGTTTACATTATTAGATGC
ATTATCTAATGCGACAGACATTACTTTATCTATAAGAATGTAATAATCTATAACACTCAAAATATTTGAAGCTAAATATG
CACCAGTTTTTTTCTCTACACATTCTTTATAACTTAAGATTCTTTTTTGCAAATTCCAGTTATGATCAATCTAATGTGCT
GTAACAGTTAAATAATCACATCCATTAACACTACGACCCATGTCTGAAGTTATAGACACTCTACAATCTAATATGCTAAA
CATACAACGAAGATATTGACAATGTTTACCTTGATATATAAAAACATCAGATTTAACAGTATTTCTTGAAAAACCTCTAT
AATTAGGATTATAAGTTTGTTGAATATATTCAATAAAATGGGGATGTGAAGGAAAACTATAAGGTAAACCACAAACAGAA
ACCATATTAGCTAAATTTTCACGATCTCTTTCCTTATTATATTTACGTTGTGTTAGTGGACCACTGGGGTTAGAAAGATC
TAATGTTCCTTGAACCATGTTAGAAGCCCCTACCGATTCATTAACATTAATATCAAAATCATTAACTGGAATTCCTTCTT
TTCTATCGGCTAATGATTTAGCTTCTTTATATTGAATCGGCACACAAGATAACAAATGTCTATTTAAGCCCCCCGTCCCA
CCTTGACCTCCACCTTGTTTATGTTTAAAAGGTTGCTTACATTTATTACAAATAGCAATAGAATTTTCCTTATCTAAAGT
CATAAATTGCCACACAACAGAAGTTTTAGGGCGTTGATACTTCACCTTCTCCCTTGTAGGAGGTATAAGGGGTGGGCGTC
CAGAATTTTGCTCCGTTGAATTTGTAGTTTCATTTGGAACATTTGTCACCGGACTAGTAGGTGTATCTTCTAATTCATCT
TCTCCCGAACAAACTTCTACTTCTTCACCTGAATTTTCATCAAGATAAGGATTAATATCACCATAAATTTGTTGTAAAAG
TTCACGATCGAGTTGAGCATTTGAATCAATATCATAAGAAGTATCATCAACATAAGTAGAATCATTTGTATTAAATCTAA
CTCTAGAAGTACCACCACATTTACTCTTATTTTTTTCCTTACTACTTTTTTTATTAAAATTAAATAATCTACTAATGGCA
CTTAGTTCTTTCTCTTTTCCTTTACCGGTATCTTTTTTGTTAGAACTCATATTTAATTATATGTAAAGTATAATATAAAA
ATAATAACAACACAAAAATTAATGACGACAAAAAAAAATATATATATTATGAAACGAATGTACCAAACGTCTGCGTTAAT
AGCAGACGTTATAACCGATTCTTGAAGCTTGTAGTTTGTTGTAACTTGTAATTTGGAACTCCAATATTTGATAGCAAATA
TGAGAATTATATATATTATGATATATAATATGAAAACTTAGAATTGAAATATATGTATTATGATATAATATGAGACTTAA
ATGGAATAAAAGATTGAGACTTAAGATTGAGACTTGAGAGGATATAAAAAATAGATGAGAGAATACATGATTTTGTAAGA
AATAATAAGGGATAGAGGGGTATTTATAATATTAAAAGTGGGTTAAAGTGTATTTATGATAACTTGAGGGTTTAAAGTAA
ATTATTAAAAGTAGAGGTGGTAGGGGGTGTTGGGGAAGGGAAAAAACAGTCAATAAATCCGTTGGGGGGGCCCACTAGCC
GTTGCCCAACGGATATAATTCAAAAAAAAGAAAAAAGTTAGGGGATCCCGCAAACCGGCCGGTTCATCTGGGCCGGGTCG
ACCGGGACCAACGGGTGAACCGGACCGGTACCGGTACCGGTCTCCTTATCCCGAAGGCCCCCATCCCGCGAGAATTAACG
GGACCGGGTCCGGCGAGCCGGTTCTCGGACCGGTCGCGGGCCGGGGCTGGCCGACCCGGTCCCCCTGCTAGTCTTAGCTG
AAAGACTATAACAGATATAATTTTCATTTACTATTTTTCTTAAATTATTAATTTATTATCTTTATAAATTTAAGATAAAG
GAAATCCAAAAATATATGGTAAAAGGTACAAGGAGAATTAATAATTAAGAATTCTTAAAATATATGGTACGAGAAAAATA
TATTTTTAAAATTAAAGAATCCTAAAACATATGATAAGAGAAAAATATGTGGTAAGACTTCTAACGTTTCTCTCATCAAC
ATAACTATAACACATGTCGATGCCTCTAATTTAATATTACAAGTGTGATTATTTATATTGATTGGCAATTGTTACTCGGT
GTTTAATGATTTTGATAGAGGAAATATGATAGAGAAGGGTACACACACCTGTATTCACGAAGCGTTGATTTGGTTGTTGT
GTACTTGCATGTTTAATGTTTGAGGATCGGGATATGCCAAAAGGATGAAATGCATTTATATCTATACACATGTAAGTATG
TTAGTGATTAATGATGATTTCTATGACTTGTGATTCTATTGTTCGACTATGTGGACATGGGTGTAGCTAGAGCTACGGGT
GTCGGAAAATTACATTGTATATATATGTCAAATTCTACATTTAAAGAATATATATTTAAAGTTCGACACCCTTGATAAAA
GATATGTCTTTAGCATAGTGTTAATAGGTGTCCATTTGATTGAAGGAGTTTTGGATTCGAACCCCAAATAGCACAATATT
TTTTTTATTTTATTTTGACAACCACAAACCATTATTTTTGGACACCCTTAATTAAATTTCTGGCTCCGCCATTGTATGTG
GAGTGAACCTATCTATGTGTTTTACACCTATAATTATATACTCATTACTAATCTTAGTCAGCCTATGATTTCTATCAGTA
CGTAGTATTTATATTGATACTACTCCTGACACTTTCTTTTGAGTGCATATTGTGATCCAAAAACATCCACACGTCCTCAC
ATTTAGCACAATTTCATTCTAGATTTGAGAGTGAGCTACTTTCATCCAATTTTAGCTTGAGTTTTTTTTTAGTATGATGA
CTTTTAGATTCTGGGAATGTAATAGCTAGACTTCTATTTATTTTTATTTATTTTATCGTAAGACTTTTAGTTATTATGTC
ATGCTTCTTAATTTTGTGTAGAGACTTATATATTGCATGTGTTAGACGCCTATGTTTGGTTCATCTATAGAAGGATTAGT
GTGGGTGTCAATCATGATGGTTTGAATCATAAAAAAAATATGTAAGACTCTTCTGTAGATTGATCATATACCCCAACACA
ATCTCATAATTTTTTAGCACTTTCATCATCTTTCTCATTGAAGTAGGCTGACCTAAACAAAATAAAGTGGTATCATCTTC
ACATGACAAGTGATTATCTTTGGACTCCACTTAGGCATATATATCCCTTGTACTCTTGATCTTCAAATAAATTATTCAAC
CCCCTTGCTAATATCTCCACTGCACTAATGAAAAGGGTTGGGGATAAAGGATCTCCTTGCTTAAGACCTATGAATAATTG
AAAAAAAATCAAATGTTGACCATTCATTAAAACTGAATATTAGATCACTAATAAGTCTCACAATCATATCCGTGATTCTT
TTTGAAAATTCAAATCTTCTCATTACCTTGGCTAGAAATTTTCAAGACACCCTATCATATGCTTTAGCCATGTCAAGCTT
AACTATATATAACATTATGAAACTTGTTTCTCCTATTGATGTCTCTAATTATTTCTTGTGACAGCAACACATTCTCAATA
AATTTCCTCCTTTTTATAAAATCAGTTTGATTAGCTAAGATAATCCCTGAAATATCAACTTTAATTATTCTCTCATGTAC
CACTGTAGAGATGACCTTATTAATTAAAGAGCTTAAGCTAATTGGCCTCACTATTAAGCAATACTTGCATAAATTCATTG
TTTTCAAAAATCAAAGCCTTTCAAAGATCATACTATCTTCCTCTATTTTTCCATTCCACCATGTGTAGCGACTTCTTGAA
AATTTAAGTTCATTTAAGACAAAAGAACTTATCCATTGAGAAAAATCAACAATTTCCTACTGAGTCACTAGCAAGCCACC
CATTTTTTTTTAGAGTCATCCAAAATAGTATTTAAATCTCCTCCCACCAGCCAAGGAGTGTTAGTATGTTCTGCAATATC
CTCCAAGTATTTTCATAGTTCTACAATGACATTAAAGTAATCAATAGTGCCCCTCAGTTGATAAATCATACTCCCTCCAT
CCATTTTATGTGTGGTAGTTTGACTCGGCACAGAGTTTAAGAAAGAAAAGAAGACTTTTGAAACTTATGATCTAAAATGA
ATGATAGAAATTTGTGTAGCAATAAATCATTCCATTAAGGGTAAAATGAATTTTTTAAAGTTAAATTGTTACGTAATGTA
AAAATGTGTCTTTCATTTTTGAATTGATTAAAAAGGAAAGTATGTCATATATAAATTGGGATAAAGATAGCAGTAAGTTG
TTGTATAGTATCTGAAGAGCCTTGTTCCACCCATTCTTACTCATAGAAAATTCAAATTTTAATTGAGCTATTCACCTTAG
AATTAGGCAATCCTAAGATTTTTTTTTTTTATTATTATATAGTTTTGGGCTTTGAAAAGGCTCTAGTAAAGCAATGTGGA
GGTAAAAGTGTCTTGTATGCAAGTCTACTAATCCTCCAAAAGAATTTTGACTTCTTACCGACCTAATATTCCAATATATG
ACCTTATTGACTTCTTTTCATTCTTTATTCGAACAAAAGTACGAATGTCAAACATGATAAAAATATCTTTTAAATGTAGA
TCAATTGTATGTCATTTGAATGTCAAATATTTTTTTAAAGAAGCAATTTAATATTAAAAAAGTTGTAGCATTAATCTTAA
AATTCCACATATTGTATTGAATAGTGTCTTAAAAAGTACGGGTTGAGAAAGGCCATGTCTAACGACTAACATGTGATCGG
TTGTAAGTTACACGAATACTTAACTTTTGATATTAAATAAATTAACAAAAGAAGCATACAGAAAAAAAAAAAAAGAATTG
CATACAAATGATAGAAAATTAAAGAAAATTACAAAATTAGTCAGAAAAATATTTAAAAGAATCTTTTTTTTTTTTTTAAA
GTTGAAAAGCAAAAGAAGAAAAGATACATTACACTTGTAACATGGTTATAATTGAACATACTTATTATAATAATGAATGC
TCCTAACAATTCAAAACACTCATTGTAACACAAATAGAAAGTGGACCGCACGGTGAACTTCTGTTGACATCAATTATCAT
TTAGATATTTTAAATAAGTTTTTTACGCTCCGAGCCTACATTCTGAACGTGGTCGGTACTCGAGAATTATTGCTGGTCCC
CTAGCAAGTTCTTGGCCAGGTTGACTATGACACATATGACTCAATAGAGTACGCAAAAGCTTTAATAGATGAATAATTAA
AACATTTGAAGAACTTTTAAAATAACGTCTGGGAATACTTAATATAAATAGTATGTGTTTAATAAAACATTTGAGAAAAA
TACTGAAAACCGTCTAACTCTGTCTGTCCATGAAGTCTCTACTATATAAAGATTGGTGTGGGGACAAGACCCAAGACACC
TCAAAACCATACTGCTATAGACATAGGCGAACCCAAAATTTGAAGACTTTGGATGCACCAATATAAATATAGCTCAAATA
TGAGCTCTAAGCTAAACTTAAAATAAAAACAATAAAAAAAAGGTCTTTAGTTAGATTCGAACCCTAGTCTCAAGGGTAGT
ATCTCTAGCTTGTACCGGTAGCACAAGGGCACTTCTATGCTTATCATGGGTGCATTATTAAGTATATCCTAATTTCTATC
AGTTTTTCAAAATTGATATACATATATACATATGATTTTTTCGGAAGTTACCGGGTGTACGTGCATCCCCTCTCCATAGT
GTGGGTCCGCCTCTGACTATAAAGCAATAAAAATGGACTCATCTGAAAATAGGGAGGTCTTACCAAAAGTTGATGAATAG
ATGGAGTGATTGATGAGTCCACAAATTGGACTCATTTAGAGCTTTATTTTGATAGAAATAGTGTCCTCAAATGCTTATTT
TGTCTCAATATATCTGATGAAAACTCTTAAGTTTCAGGTATTTGAAATTTTGGTGGAAGCATGGACACTTGGGCGCAAAA
AGGAACAGAAAGGCTGAAAAGAACGAAGAAGCTGAAGCCTGAGCATCGCCAAGCACACTTGACGATTTGCCGAAGGGACA
CACTCCTCCTTTTGTTCCAGTATGCGAAGCCCTTAAGGAGCAAGATCAAAAAGGCAATGAAAGGAGCAGTCGGCGTTCCG
CCGAATAGATCCGCGAAGCAGTACTATGTCGCCCAATGACACAGAGCACAACGATGCTGAAGGCTAGTGCAAGACAGCGA
CGAACTACACCAAAGGGCGAATCATCGAGTTAATCGGCGATTTCGACTAACCTCGCCAAATGATCCGCCAACACTATTTT
CTGAAGTCTATAAATACTAAAATTTTTATTAATTTTAGAGAGTCGAACATTAATATAATTTTTCACAATAGGATAGTACT
TTTTGGGTATTTTTTTTCTCTCAAGTTTGGAGAGGGTTTTGGGAACTTGAAGAAAGGAGTTCATCTTCACCAAGTTGGAA
GGGGGTCTTCCCTATTCTTCTTCTTTTGCTTAAATCAAGGTTTAATTTCTTATACCCACTTGATTTTACTATCATTTTAG
GTGTATTTTGTTATTTCTTGATGTGTGGCTAAAAAACCCCATTCTTGGGATGTGATTTGGCAAATATGTGTTGATATTAT
TGTTGGGTCTTGCTTGTTGATAGGCTAGATGTAGTTTAATAGTGATGTCACCTAGTGGTTGTGGTTTAATCTAAAGGATT
TGTAGTTGCAAATACAAAGCCACCCATGTGTTTTCGACTTGCCCGAGAAAAAGGTCGCAAAACCAAGACCACTAGACTGA
TGGCCTAAGGAGTGGGTCGACATAAGATTCAGCTCGAGAGGGTGAGCCCTAGTCCCATATCCTAACACTCAGCTCGAGAG
AGTGAGTGGGGTAAGGCGTAGGCTGGTCTTCATGCGGCAAATGGGTGTCCGAGAGGAACGCATTTGAAATGGGGTAAGTT
GCCCGAGAGAGAACTTATTTCCATTTAAAGCTTAGCCTAGTCACTATTATCTTACAAATTTCCTATCAAAAGCATGTACC
CAACTACTTATCTCAACTTGTATTGCGGTCACACCCCAAGAACTCTTCCCCATACTTGATTTTCTTGTTATTTTAGTTGT
TTCTACTACTTGTGACAAAACCCCCAATTGATATCAACTTACTATGTTTTTAATCGTTAATGTCTTTAGCTACGACTAAT
TATAAATAAATTTTATTTTTCTATTAATTCTCAAAACCACTCCCTTGAGACACGACCCCATCCCTTGGTTGGGTTACTAT
ATTATCGACGATCGTAGACACTTGTACCGTAGGTTAGTGTCGTTGGTCATGATAAGCATCAAAATGGTGCCGTTGTCGGG
GAGTGGTGTTATTTGAGAATTCTTAGATTAGTAGAATTTTTGTTCTTCTTAGTTGTAGTCTACTTACCTAATTTTCAGTT
TTATTTTGAGCATTTGTGTATTTCAACAACCATATGAATGTGAACGGAGAAAATAGCTGCCTAGCAGGCAACCCAACGGG
TTATGCTTTTCATCGAGATGATATTGATGATATTAATAGTGTGTACAACCCTGCCCAAGTGGGTGAGATGAATGCAATTC
GCTTGCCACAAGCAGACGAAAATGCAACATTTGAAGTTACTAGCACAACACTCCATCTCATACACTCAAGAGGTGTATAT
GGAGGGTTAGAGCATTGATACGCTCAAATTACACCTCCCTACAGAAGTATAAGCGATCGTTATCAAGTAAAGAACCCAAC
TTGTAGGTTGGGATTGATCCCACGAGGAAAGTGGTTTAGACTTTACTTTAACCAACAATTATATTCAATTAGTCAAATTA
TTTCCAAAAACAGGTAATTAAAGGGGGGTTGTGCTTGTGTGAAACAAATAGTAAGAACTTAATAAGTAATCAGTAATCAA
AACTCAACTTTGGTTGTTATCAAGATAAGAGAAATAAATAGGGTATACGTGTTCCCCACAAGCTCATAACGCAATAATCC
TAGTAACAACAATCCTTTTCTAGTGTATTATATGCAAAGTGATAAGTTAGGTATCTCTAAATCCTTGGTTCGGCATCTAG
AGAATTTCACCCCGCACCTTGGTTCGGCTACGTGTGTATGATTTACTAACCCTTACCTTTACCTCATATTAGACATCATA
ATCGATGTTTGGCTTAGTTATTACTTCACACCAATTGACACTAGTCTATTAGATAGTATCACACTAAATCTATGGTGATA
ATTCTTTTCTTGTTGATTACCTCCTTGGTCCAGCAAGTAGCAACAAGGCGAGTTCTAACGCGTGCACTCGTTAAAAAGAC
TTCTAAACGAAAGAATTATCAATGCATGCAAAACACTAGTCATGAATTGCTTATTTACTATTCATACTTTGTTAATCGCT
CATGGTTCCCACAACCCTAGTTGTGGATTTAGTTACTCATATTAGCAAGAACACAATTCATAATTTTAGATGAAGAAATC
ATGAACTTACGTAAAGAGAATAATAAACCCAGAAATTTAACTTGAATTGCAAAGCCAAAATCTTCAAACCGAACTTAGGA
AATCAATAATTGCTAGAGTTGCAAATTAATCTCCAAAGTTACAAAGTAAAACTAGAATAATAATGTCTAACCCCCCCCCA
AAAACGAGGTTTACAAGCCCTATTTATAGAAAAACAAATCCTAAATAAAAAGGGAAACAAATTAAGGAAAGTTTGTTTAG
GCACGCGTCTTCGTTCCACGAGACTGACTTACGGACCGTCGATGGATCTACGGTCCGTAAGTCCCTTCCGTCAGCCAAGA
CTTAGAAAATATTTCAGCTTCCAAAAATCAGCTTCTCTGAAGCAAACGACGGACTTGCAGTACGGACCGTAGCTCCGTCA
ATCCCCTCCGTAGCTCCGCACTTAGAATCTTCAAAAATCAGGTACTGGAACCCTCGCAGTCTCATTCTACGGATCGATCA
GGACGGTCCGTAGATCAATCTACGGACAGGCAATGGCCACCGTGGTTCCACACTTGGTCAGATTTCCCTGATTTGTCATC
CATACCGCTGATCTACGGTCATCACCTACAGATCGTCAATGGACCTACGGTCCGTAGATCACCTCCGTGAATGCCCTTTT
TCTGCATTTTTCTCAGCTGTCTCCATACTTCTGCACCTGAACATCTTTCCTGCAAAAATACAATAAAACACATAAAAACC
AATACAAAAAGGCCCTAGACACACACAACTTGTAAGTGAAATGTATTTAAGAAATACCGTAAACTCACGGTATATCAACA
CCCTCAACTTAAATTCGTTGTTTGTCCTCAAGCAACGCACTACGACTCTAAACGACACTTGTATAGAAGCAAGCATTTCA
GGCCCAAGCAATCACATGGCTCTCTACCCTCCTCACTTTTCAGATGCAACTTCGTTCTCTTAGACTCGACAAGCTAATCC
ATGCAGATTAGATCATGACACAGATCAACCAACTGACACACAACAGACACCTTCTCATTGTCACCCAGGTACCAACTTTC
CGACAATGTAACTAGTGCTCTTACTTCAAACAAAATCCCCTTTTCGCAAAAATTGAATGTCATTCATGGTACAAGGATTT
ATTCAACACTCACGCTCAGAAGTAATTTCAAATACAGTTAGTGCTTACTGCCATAAGCTTGCCCTTATTTTCACTGCTTA
GACTCTCCAAACTAGACTCTAGGATCACTATAGAACTTTATTGGCTTGTAATGTAGGCTCAGGGTCAGGTGTGGTACATT
TGGGTACTGCTTAGTGACTTTCTGCCCTCCTTGATATTACACTAGGCTTTTAACCTCTTTTTGCCCTATTTTTGTCATAC
TATCGCTTTACCTTCTTTCCCTTAATTTTCTTCAACCACGGATGTGACTTTAGACTTTGTAGCTCATTTTACTTTTATTT
TATTTTTCCTTTAGCTTTCAACAAGTCACATCCTTTCCTCACGTTTTCTCTTCTTTTTTTTTCACATCACTCTTTTCATA
TCTATTTTTCTTTCAGTTTCCTCTTTCATAGCCACCCTCAACTTATGGATTTTCCGTTAGTTGAGGTGCACAATACCCGA
TGTCGGGTCAGGGCCAAGATTGAGGTTACTTTTTTACATTAGCCACCCTCAACTTAGGCTTTTAGCCTGAGTCGAAGTGC
ACATGTCCAAGGAGGGACCGGGGCCAACATAGTAGATTATGGGAAGGTGAGTTCGGGGTTTTAGAAAGAAATGATTTAAT
TTTAGGCTCAAAGTTGGATCAAAGGGAACAGTTATTTCATTTGGTTGAATCCTTCTAGGCAATTTGCGGACTTTTCAGAA
CAATGGCCTATGATCACTTTCTAACCTCTAGATTGAATTGTCTTAGCAGGACTAACCGGGCAAGTTGTAGTTTTGCACAA
AACCGTTTGAACACTCAACGATTCTCACCCACTCTTGGCACATAGTTTCATTATCAGATTATCAGATTACCCAGTTCAAG
TTTCAGCTCTAGTCATGCCATCGAGTTGATCGTTACTATGTCATACTCAGAGCCAACACAATTGACTAATCGTAGCCTAC
AACTTCTAGCATACATCCCAAAATCTGACGGGTATCATTTTTAATAAGCCATCATGTTTCATTCTGTATCATAATTCTAC
ACATACAATCCTAAGACATGCCAGTTCAACAAAAATTAAACAGTCTCTTGGGGAAAAAGAACACAGGCAAGAAAACCCCA
AGAGAGGATTCATCAGTTGGGTTATTCAGACTTCACCCTATCACTCACAATCCATTTACCCCACCCCCAACAAAAATAGA
TGCACTTGTCCCCAAGGCATACAAAAACAGTAAAAGAAAATGGATTGGGTGAAGCAAACCTGTGGCGCAAAGCGCCGGCA
AATCATCAACAAATAGGGGGGTCCGATTTCCCGGAGCCCGCTGGAACAATAGCGGGGCACCCTTAGTAGTGCCCACCTTA
GCAATCATAGCACCCTCAGTAGTGCTCTTTATCAACCGCTCCGCACCATCAGTGGTGCTCACCAAGTCCCCAAAAATAGG
CTGGACCTCTACAACTGGGGCAAAACTCTATGCCCCTGCAACTCTCTCACGCACCCTTTGCTGGCGCAACTCTTCGTCTA
ACCTTGAAGCCCTCCTTGCCTCCTTCTCCTGTCGGCGCTGTCTCTTGTGAGCTTTCTCCTCCTCAGTGCGATAAGACCGG
TGCCGCTTGCCTATGACATGTGTAGGGGCAAGCTCCTCCTCGGCGGTCCCACTGAATAGAGCATCCAGCACTGTATCATC
AGCCAGTGCAGTAGGTGCAACCTGAGGCTCAACTGAAGGTGCGGCAAGGATGGCATCAACGTTAGTTCGGAGGCTGGCTA
AGTCAGCCTGCAAAGCAGATAGATCTATGGCCGGGGCTGATCGCTCGAGGACTCGCAATTCAAAGGCATCAAGGCACTTA
TTAACAGCCTGGACCTTTCGGTCCATCATTCCCTCCATCCTGCGCTCCATTCTGGCCTCGGTCTCAGCTATCGACTTTTG
CATCCACGGCTGGATGTGATGCAGCAGGGTGGCCATCTGAGTTTCTAACTTCTGTACTCTGGCCAATGGGACAACAGTGG
CTCCTAACTGTGGTGTGGACCGGGAAGAACTATAAGCCAAACTAGCTGCCTGAGATGAGGAGCCCGGGACAGTGTCGGTG
TGATCTGGGATGCTGGGGTCATCGCCCTGTGCCTGCCCATTGTGTCTGCAAGATCGGCACCCAAGGGAGGTACCTCAACC
TGAGGCTCTCTGCGAGGTGCTGCCACATTTGCCTCATCTCGAATAAGACCGATGTCCAATGCCCCTGTAGGGTGGACTAA
CTTGTCACATTGCCAGATTGGCACTCCAGAGTCCCTGCACAAATGAAAAATTAGACAGGGGAAAGGGTAAGTAGTGGAGG
TCCTGAATGCCCTCTCGTGAATCTCTGCCAGCAACATGCGGGCAAAGTCTATCTCAACTCTTGCTACCAATGCTGCAACC
ATGACTGCTCTGTCCCACGTGACTTGATTGTCAGCTTTTGTCGGCGACACTCTGTTACGCACCAGCAGCCAGAAGAACTT
GGCCACAAAATTTAACGTGGCCTTCCGAATGCCCAACCGTGGAGCGGTGACCCATTCCGCACGCTCGCCATCTGTAGCAA
TGTACCTGGCCAACCATAGTATAACCGCCTTTCGCTGCTCAGCGTTCCTCTGGAAAGCGCTACTTCGCACGATGTCCCAT
CTGTAGTCAAACTCAGCTGTGTTGAGAGACCAAGAGTGACCCGTGGTAGGACCATAGATAAAGCATCTGATCGTGGCAGG
TGATATGTCCACCGGACAACCTTGAACCAAAGTGGAAGTAAGAGGATCCTGAGCTAGGGGCTTTGACCACTTGGAAATGG
AACTGCAGAGAGTGGCAACATAGGAAGCATAAAACTCCTGCACAATCTCCTCGCGATACGTCCGTGGGTCTCGAGCCATC
CATTCACACTTGTGAAGGTTGAACAGCCGGTGAATGTCTGGAACAGTGTGCAAGCTCCCCGTGAGGACTCTGCGCTCCTC
TGTAATTAGTCGATCCATCTTCTGTTTGTCGTTTACCATCTTGGCATCCAGATAAATTTGCCATTGGCCTTCTACACACC
ACCTATTTAGCTCGCCGGCTACAGGAGTGGGGTCATCATTCCGTGGTGCAGGTATGGACTCCGAGCTAGTTGCCTCATTA
CACGAGGCTGCTTGGTCATTCTCTCCAGACCCTGTGGATGATTTGGCATTGGACCTTGCAGCATGGGCAGACTCGGATCG
TGAAGAGTGGGCAGACTCGGAGCCTGAAGTATGGGCAGACTCGGACCCGAACATAGACCCCTCTGAACTGGAAGCAGCCC
CAGTTGGTGACCCGATCAGTGTGTGCTCCTCATCAGACTGGGAGACAGTGACTATGTCGGGAAGCACCTTTCGGGGGGTG
CCTCTGGTGCGAGAAGTCCTAGTGTTCAGAGGAACATATGCTGGATCAGTGTTGGTGTCTGTGTCCTCATCAATTAACCG
GAAACTAGGGGCAACAGATTTGGACTTGCCCCTTTTTGAGTAGGTGACCAGCTTCTTGGGTGCCATTGTACCTGCGGGAG
CGATATTAGTGCCCAAGACTAACCAAAACTATACTAAGAAAAAGTGGAAAAACTATAAATGAACAGTAACAAAGTCCCAA
ATTTTTTTTGCAGACACAGGCTACAGTAGTCATCCACGGAGGGTACCTACGGTTCGTAGACTGATCTACGGTCCGTGGAA
CTATGCCGTGGATCAGGGGGCCAACAATATATGTTGCAGATGGAAACCACGGATGTGCAGAACGGTCCGTAGATTGATCT
ACGGACTGTAGTCCACGTCCGTGGTTTCACACTTGGTAATTTTTTTGTGTGTGCATCCAATGATGAACCTCATCTACGGT
CCGTAGATGGATCTACGTTCCGTAGATGGATCTACGTTCCGTAGACGGGGTATCGTGGATGCCATCTATGCCAAGTTTTA
GCCATATTTTACTAATCAATCATATTTGGCCTTATTTTTCAACATTAACAAAGCCTCATCATGCATTTCAACATTCAATT
ATGCTAGTTCTTCATTCTTAAGATTCCGACCGGTCATTTTACCACACAATTTAGACAAGTTTTGGAGCCCTAAGTCGAAA
CTTACATATAGGCTTACAATCACATACAATACAACTACACAATCACTATCTATCATTCCAAGGGCATTGTAATTTTTAAA
TTTATCGTGCAATTTCATCTAATAATAACCCAAGGTCAAGACCCAACTCTCGACTTTCTATATTCAAGCTATGAATCGAA
ATTCAAAGTAAGGGGAAAGTCCATTACCTTACAAGCAACAAGGAGTGGGGCGATTGCGTGACGACACTACTTAGCAAGAC
CAACGAATCACCTCTTCACTACTAACCGAACACGGGACCCTATTTGGTGGAATATGGAATGGGGAGTAATTGAAATGGAA
GGGATTTTGGGACTTTATGGAAGGGAGGATATTATGTGGTAGTTATGGAGTGATTTAGGGAGTTTAAAGAATGAGGGAAA
CGGTTTTGGGAGTAATGGAGGGAAGGGAAATGGTTTAAAACATGGGGGNNNNNNNNNNNNNNNNNNNNNNNNNNNNNNNN
NNNNNNNNNNNNNNNNNNNNNNNNNNNNNNNNNNNNNNNNNNNNNNNNNNNNNNNNNNNNNNNNNNNNNNNNNNNNNNNN
NNNNNNNNNNNNNNNNNNNNNNNNNNNNNNNNNNNNNNNNNNNNNNNNNNNNNNNNNNNNNNNNNNNNNNNNNNNNNNNN
NNNNNNNNNNNNNNNNNNNNNNNNNNNNNNNNNNNNNNNNNNNNNNNNNNNNNNNNNNNNNNNNNNNNNNNNNNNNNNNN
NNNNNNNNNNNNNNNNNNNNNNNNNNNNNNNNNNNNNNNNNNNNNNNNNNNNNNNNNNNNNNNNNNNNNNNNNNNNNNNN
NNNNNNNNNNNNNNNNNNNNNNNNNNNNNNNNNNNNNNNNNNNNNNNNNNNNNNNNNNNNNNNNNNNNNNNNNNNNNNNN
NNNNNNNNNNNNNNNNNNNNNNNNNNNNNNNNNNNNNNNNNNNNNNNNNNNNNNNNNNNNNNNNNNNNNNNNNNNNNNNN
NNNNNNNNNNNNNNNNNNNNNNNNNNNNNNNNNNNNNNNNNNNNNNNNNNNNNNNNNNNNNNNNNNNNNNNNNNNNNNNN
NNNNNNNNNNNNNNNNNNNNNNNNNNNNNNNNNNNNNNNNNNNNNNNNNNNNNNNNNNNNNNNNNNNNNNNNNNNNNNNN
NNNNNNNNNNNNNNNNNNNNNNNNNNNNNNNNNNNNNNNNNNNNNNNNNNNNNNNNNNNNNNNNNNNNNNNNNNNNNNNN
NNNNNNNNNNNNNNNNNNNNNNNNNNNNNNNNNNNNNNNNNNNNNNNNNNNNNNNNNNNNNNNNNNNNNNNNNNNNNNNN
NNNNNNNNNNNNNNNNNNNNNNNNNNNNNNNNNNNNNNNNNNNNNNNNNNNNNNNNNNNNNNNNNNNNNNNNNNNNNNNN
NNNNNNNNNNNNNNNNNNNNNNNNNNNNNNNNNNNNNNNNNNNNNNNNNNNNNNNNNNNNNNNNNNNNNNNNNNNNNNNN
NNNNNNNNNNNNNNNNNNNNNNNNNNNNNNNNNNNNNNNNNNNNNNNNNNNNNNNNNNNNNNNNNNNNNNNNNNNNNNNN
NNNNNNNNNNNNNNNNNNNNNNNNNNNNNNNNNNNNNNNNNNNNNNNNNNNNNNNNNNNNNNNNNNNNNNNNNNNNNNNN
NNNNNNNNNNNNNNNNNNNNNNNNNNNNNNNNNNNNNNNNNNNNNNNNNNNNNNNNNNNNNNNNNNNNNNNNNNNNNNNN
NNNNNNNNNNNNNNNNNNNNNNNNNNNNNNNNNNNNNNNNNNNNNNNNNNNNNNNNNNNNNNNNNNNNNNNNNNNNNNNN
NNNNNNNNNNNNNNNNNNNNNNNNNNNNNNNNNNNNNNNNNNNNNNNNNNNNNNNNNNNNNNNNNNNNNNNNNNNNNNNN
NNNNNNNNNNNNNNNNNNNNNNNNNNNNNNNNNNNNNNNNNNNNNNNNNNNNNNNNNNNNNNNNNNNNNNNNNNNNNNNN
NNNNNNNNNNNNNNNNNNNNNNNNNNNNNNNNNNNNNNNNNNNNNNNNNNNNNNNNNNNNNNNNNNNNNNNNNNNNNNNN
NNNNNNNNNNNNNNNNNNNNNNNNNNNNNNNNNNNNNAAGCTTTAGCATAGCCTCTTCCTCTAATCTGGACAAGTGATCG
GCAACTTGATTTTCGGTCCCCTTTCTATCTTTTACTACAAAATCATACTCTTGCAGCAGCAGTACCCATCTAATCAATCT
CGATTTTGCATCCTTTTTCGCCATCAAATACCTCAATGCAGAATGATCAGTATGCACTATGACCTTAGTACCATGCAAGT
AGGATCGAAATTTCTCGAATGCAAAAACCACCGCAAGAAGTTCTTGTTCGATCACCATATAGTTCTTCTGAGCCACATTT
AGAGCTTTGCTGGCATAGTACATAGGGTGAAGAATTTTCTCTCGCCTTTGTCCCAATACTACACCAAGCGCCAATCCACT
TGCATCGCACATTACCTCAAACGGTTGTCCCCAATTCGGTGAAATAATGATTGGTGTTGTAACCAACTTTTTCTTCAATT
CTCCAAATGCTCTAAGACAGTCATCATCAAAATAGAACTTACACTCCTTCTCGAGCAGTTTGCACAACGGATGTGCAATT
TTGGAGAAATCTTTGATGAATCTTCTATAAAGACCTGCATGCCCAAGAAAACTTCTAACACCTTTTACAGAGATGGGTGG
TGGAAGCTTTTCTATTACCTCAACTTTAGCTCTATCAACCTCAATACCTTTCTCTGAAATTCGATGACCCAACATTATAC
CTTCTTTCACCATGAAATGGCACTTCTCCCAATTTAGCACTAAGTTGCAGTCTTCACATCTTTTAAGCACCTCGGTCAGA
TGATCTAGACAATGATCAAAAGAATCACCTACAACTGAAAAATCATCCATGAACACTTCAATAGTATCCTCCACCATATC
AGAAAATATCGACATCATACACCGCTGGAAGGTTGCTGGAGCATTGCACAACCTGAACGGCATCCGTTTGAAAGCAAAAG
TCCCATATGGGCAAGTGAAAGTGGTCTTCTCTTGGTCTTCTGGAGCTATAGAAATTTGATTGTAGCCCGAATACCCATCA
AGAAAATAATACCAACCCTTTCCTGCAAGTCTATCCAACATCTGGTCCATGAATGACATGGGAAAGTGATCCTTTTCAGT
CCATGCATTCAACTTCCGGTAATCCATACAAACTCTCCATCCAGTAACGGGCCTCATTGGAACAAGCTCATTTTTTTCAT
TTGGAACCACAGTCATACCTCCCTTTTTAGGCACACACTGCACAGGACATACCCAACTACTATCTGCAATGGGATAGATG
ACTCCTGCATCCAACCACTTTATGATCTCCTTTTTAACTACCTCTTGCATCGGTGGATTTAATCTTCTCTGGTGTTTAAT
ACTAGGCTTATGATCTGGCATGAGTTGGATTTTGTGAGAGCAAATATCGGGGGGGATCCCAATAATATCTGCAATAGTCC
ACCCAATAGCTCGCTTGAACCTCTTTAATACAGTCACCAAGCACTCTACTTGTCTTGCATTCAAATCTGCTGCAATGATG
ACCGGCAAAGTATTCTCTTCGCCTAAGTATACATACCTCAAGTGCAGTGGTCGAGCCTTAAGCTCCAATTTTGGTGCCTC
CACAATAGATGGTCTTGTGGGTGGGGACTCGCGATTCTTCATGTCTAGCTCATACTTCTTTGGTTTGGACCGGTATTCAC
ACTTATCAAGTGCGGCTACCAACTCATCATACTCTTCACTACCATTACTATCGAAATTCATCATAATTGCTGCTAGTGCC
TCAATACCTAGTCGCTCTTCAATTTGCACTTCTGATCCACTCTCCACTCTGTAAGTTATAGTAGATACTGTTTAGAGCTC
ACCATTTTGCTTCATGGACCTACAGTTATTGAAAGTTGCTTCTTCATTGTTCAGTCTAAACTTTATCTATCCCTTTTCCA
TATCAACCAACGCACGCCCTGTGGCAAGAAATGGTCTCCCAAGGATGATGGGGACCTCAAAATCAACCTCACAGTCAAGA
ATCACAAAATCCGTCGGAAAGATGAAAGACTCTACTTTCACTAGCACATCATGGAGCACACCTATGGGCCTCTTCACAGT
CCGATCAGCCATTAGTAACCGCATTGCAGTGGGCTTTGGGTCCCCCAGACCCAACTTCTTGTAAATAGACAAAGTCATGA
GGTTGATGCTAGCACCAAGATCACACAATGCCTTAGCAAAGTGTAACAACCCTATAGTACATGGGATCGTGAAAGCACCA
GGGTCTTCCTTCTTCTGCACCAGAGATCTTGTAGCAATAGCACTACAATGCTGCAATCTATCATCATCTTCAAAACTCAT
AGACCTTTTCTTTGTCACCATATCTTTCATAAACTTTGCATACCCAGGCATTTGCTCCAAGGCTTCTATCAAAGGGACAT
TAATAGAAAGCTGCTTCAACATAGTGATAAACCTGCGATATTTACCGTCTTCAGTCTTCTTTACTAACCTCTGTGGAAAA
GGTGGTGGAGGTCTAGGTATGGGGACCACTTTCTGAGATATCTTCGCTTCTTGTTCTGTCGCAGTCTCAGACTCCTCTCT
AACTTCCACCACATCATCTTCTTTTCTAATCTCAGTATCCACCACAGACGGCATAGGTGGATCTATGGTTTGCTTACCCC
CTCGAGTAGTAATTGCCACACAATGACCATCATTCTTTGGATTCTAGATGGTGTTGCTAGGAAGAGTGTCAGGTTGATGC
GGGTTCACTGTAGTAGACAACTGAGTCATTTGTTGCTCTAGATGCTTAATTGACACTGTATGGGCATCAACCTTTTGACC
ATTACCAGATAAGTCGTTTCTCATCTCCTTCACATTCTCATCAGTTGCATCAAACCTTCTCATTATCTTCTGCATCATAT
CTTCAATACGCGCCATATTACCTCCAGTTTCTCTAGCACCAGATTCCCAATTTTGAGGGGGAACATAGGGTCCAACCCGA
TCATTTCTGTTGCCATAGTTGTTCCTGTTGTAGTTGTTGTCGCGATTGAAGTTCCCATCCCGGACATAGTGACCCTCTCG
GTTGTAATTTCCATAGTTCCGACCTTGGTTCCCTTGACCTTGGCGCCAATTTTCCGTGTTGGATCCTTGGGCATTTGGTC
GGAAACCCCCCGTCTAATCATTCACCGCATAAGTGTCCTCTTCATAGTAACACTCCTCAACTGGTGGTGGAGTTCTAGTT
AAGTAGTTTACAACATTTACCTTTTTTGCTCCTCCGCTCACATGCTTCAGTACCAACCCCAACTCTGTCCTCATCTGAGC
CATCTCCTCACGAATATCATCTGCAGAGTTGACAGTTGTATTATGAACAGAAAATGTGTTTCTCCCAGTATCTGACCTCC
TAGTGCTCCATGCTTTATTGTTGCGAGAGATCCTCTTCAGTTTTTCATAAATCTGTGCATATGTACAATCACCATATGAA
CCTCCAGCAATAGTGTCAAGAACTGCTTTATTGTTATCATCCTGTCCTCGATAGAAATATTCTTTCAGTGACTCATCATC
AATATGGTGATTTGGAACACCTCTTACGATGCAGTGAATCTGTCCCAAGAGCTGCTCACAGACTCTCCAGGTAATGCTAC
AAAATTGTTGACCCTATCTTTATGATTGAGCTTCTTGGACACTGGATAGTACTTCGCTCGAAACACGTCCGCCAGTTGGT
CCCATATAAATATTGAGTTATAAGGAAGCTCAGTGAACCATACTGCAGCATCGCCTGTCAGTGACAGAGGAAACACTCGT
AATCCAATAACATCCAAATCCAGGTCTGGTCTACCTATCTGCTGTTGTAACTCAACTGCATCATCAAGATTTCCTCCGAT
AGGATCAATTGGATCCCTTTGATTGTTCATTCTTTGCAAGGTGCGGTTCAGCTCTGGATCGTAAGGAGTAAGCGGTTCAC
CCTGGCTCCGTGTACTTGGCATACACTAGAGTCAAAACCTGAGAGAGACAAAAACAAAGAGAAAAAGTAAAATTAGGAAA
TATTTGACTAACGTTCCATAATGTAGTTAAAATAAATCTAAAAGCCAAATTTCCCCGGCAGCGGCGCCAAAATTTAATAT
GCTCAAATTACACCTCCCTACAGAAGTATAAGCGATCATTATCAAGTAAAGAACCCAACTTGTAGGTTGGGATCGATCCT
ACGAGGAAAATGGTTTAGACTTTACTTTAACCAATAATTATATTCAATTAGTCAAATTATTTCCAGAAACAGGAAATTAA
AGGGGGGTTATGCTTGTGTGAAACAAATAGTAAGAACTTAATAAGTAATCAGTAATCAAAACTCAACTTTGGTTGTTATC
AAGATAAGAGAAATAACTAGGGTATACGTGTTCCCCACAAGCTCATAACGTAGTAATCCTAGTAACAGCAATCCTTTCCT
AGTGTACTATATGCAAAGTGATAAGTTAGGTATCTCTAAATCTTTGGTCTGGCATCTAGAGAATTTCACCCCGCACCTTG
GTCCGGCTACGTGTGTATAATTTACTAACCCTTACCTTTACCTCATATTAGACATCATAATCGATGTTTGGCTTAGTTAT
TACTTCGCACCAATCGACACTAGTTTATTAGATAGTATCACACTAAATCTATGTTGATAATTCTTATCTTGTTGATTACC
TCCTTGGTCCGGCAAGTAGCAACAAGGCGAGTTCTAACGCGTGCACTCGTTAAAAAGACTTCTAAATGAAAGAATTATCA
ATGCATGCAAAACACTAGTCATGAATTGCTTATTTACTATTCATACTTTGTTAATCGCTCATGGTTCCCACAACCCTAGT
TGTGGATTTAGTTACTCATATTAGCAAGAACACAATTCATAATTTTAGATGAAGAAATCATGAACTTACGTAAAGAGAAT
AATAAACCCAGAAATTTAACTTGAATTGCAAAGCCAAAACCTTTAAACCGAACTTAGGAAATCAATAATTGCTAGAGTTG
CAAATTAATCTCCAAAGTCACAAAGTAAAACTAGAATAATAATGTCTAACCCCCCAAAAACGAGGTTTACAAGCCCTATT
TATAGAAAAACAAATCCTAAATAAAAAGGGAAACAAATTAAGGAAAGTTTGTTCAGGCACGCGTCTTCGTTCCACGAGAC
TGACTTATGGACCGTTGATGGATCTACGGTCCGTAAGTCCCTTCCGTCAGCCAGGACTTAGAAAATATTTCAGCTTCCAA
AAATCAGCTTCTCTGAAGCAAACGATGGACTTGCAGTACGGATCGTAGATCGATCTACGATCCGTCAATCCCCTCTGTAG
CTCCGCACTTAAAATCTTCAAAAATCAGGTACTGGAACCCTTGCTGTCTCATTCTACGGATCGATCAGTACAGTCCATAG
ATCAATCTACGGACAGTCAATGGCCACCGTGGTTCCACACTTGGTCAGATTTCCCTGATTTGTCATCCATACCTTGCCTG
CTGATCTACGGTCATCACCTACGGACCGTCAATGGACCTATGGTTCGTAGATCACCTCCGTGAATGCCCTTTTTCTACAT
TTTTCTTAGTTGTCTCCATTCTTCTACGCCTGAACATCTTTCCTGCAAAAATACAATAAAACACGTAAAAACCAATACAA
AAAGGCCCTAAACACACACAACTTGTAAGTGAAATGTAGTAGAAATACCGTAAACTCACGATATATCAAGCATGAAGATT
CGTATGAACATGTACGAAGCTTTATAGAAGTGTGCACACCTCTGTCATTCAAGAACCTATCCCAAGAATGCAATGGCTGC
GCTTATTTCCATTGTCATTAACTAGGGAAGCCACTAAGTGGTTGATCCAGCTTCCAAAGAACTCCATCAAGTCATGGGAG
AAGCTGGTTACGATTTTTCATGAAAGATTCTTCCCTCCATAAAAAATGATGAAACTAAGAGACGACATTCAAGGTTTTAA
TCAAAATCAGGGTGAACCAATTCATGAATCCTGGATATGATTTAAGAGAATTGTGCAAAAATGTCCAACGCATGGATTGT
CGAGTGAGCTACTGCTCTAATATTTTTACCGTAGTCTGGATTCAGCTAATAAAGGGATAGCTGATCAGCTGGTGCAAGGA
GGAATAATGTTACAATCATTTGAAGTAGCATCATTTCTCCTAGATGGCATGACTAGAATAAATCAAGCATGGTACACAAA
AGATGACCAAGTTTCCCCATTGTGCTTCATATTAACGCAAAAACAACTCGAAAAAGAAAGGGAAATGGATGAAAGCATCA
AAAAGATGTTGTCTTAAATAGAAGTGATACACGAGCACATGAAGGGAACATATGGAGTATTTAGAGTTAAAGAAGGTTCT
CTTTCTGGTTATTTAAGACCGGGGGAGAATAAATGTTGGAACTCCACAAGATATGAGGAGGGTTTCCACCCATCTATCAA
CAGCGGGGCGGAAATCAAGGTTGGAACCATCATAGGGGTGAAGAATCAAGGAGATATTGCCACGATTGGATTAAGCACGA
TGAAATCGTTCTCAATTGAGAGAAAGCCCGAAATCAAAAGGGAGCGCAAATAGTCCTCGGGTAAATGATCTATTGTCAAG
AATACTTGATAAAGTGGAGGGCTCTGATGATTTGCTGAAAGGAATGAGAGATGATTTTTCATCACTAAACAGTAAAGTAA
ATTCTCATGTTGATGCCATCAAAACACTAGAAGGTCAATTGAGTCTATTATCAGCTAAATTATTCTCCGGAACAATAATG
GAAGATAATGAAAAAGGGTTGGCTGTGGTAACCCGGAGTGGAAAGATGGCAGAAGGGAATGTAATGGAGGATGAATAGCC
TCGAATGCAGGAAGAGAGCCAGGTTACAGCAGAACGAGAATGGACCATTCCACAAAATCTTGCCAAAGAACCACAAGAAG
ATGTAAAGCAACATGTTCAGGTTCCAAAAGTCACGCATCATTTACCCAAAATACCTTCACCATTTCCTCAACGTTTGAAA
AAGAAAAATGAAGATGAGAAGTTCAAAAAGTTTTTGTCAGTATTCAAGAATCTATCAATTAACCTTTCTCTGGTAGAAGC
CTTGTTGGAAATGTCGGGTATGCCAAATTCATGAAAGAGTTAGTTACAAAGAAAAGGAGCTTGGAGTATGAAACAATTGA
GGTGCCCCATAGTTACAGCGCAATTATGACAAATGAGTCAATCACCAAGAGAGAAGACCCTGGGGCATTCACAATTCCAT
GTACAATTGCCATGCTCTAATTCGCTAAAGCTTTGTGTGACTTGGGAGCAAGCATTAACTTGATGCCCTATGCAATATAC
AAACAACTTGGTTTGGGTGAACCACAAGCAACCACAATAAGACTTCTCATGGCTGATCGATCAATCAAGAACCCTGTGGG
GATACTCCATGACATATTGGTAAAAGTAGATTGGTTCATTTTCTGGCTGATTTTGTGATTCTAGACTGTGAGATCGATGC
TGAAATCCCAATTATTTTGGGAAGGCCATTTTTAGCTACTGGGAGAGAATTAGTGGATGTCGAAAGCGAAAAATTGAAGT
TCCATGTGAACGATGATGAGGTGACCTTCAATATCTGTAAATCCATGAAGAAACCAAGTAATAGCCATGTGGTGTCTACT
GAGGATGTTATAGATGAGGCAGTGGCAAGTGTTGGCCATTTAATGCGGAAAAATGAACCCCTTGACTCTGTACTCGCCAA
CTATGATGAATTCGAAGTTCAAGGCTATGAAGAAATAGTAGCTGCCTTATCAGGGTTAGGAGTATACTCAAGGAATCCAA
TCAAATTGGATATCAACCTGAAAAACAGAGACAGTCCTCCTGCAAAGCCATCAACAGAAGAACCCTCGAAGCTGGAATTA
AAAGTCCTACCCTCTCATATAAAGTATTCCTTCTTAGGAGCCAATAATACGTTACCAGTGATTATTGCAGCCGATTTTCT
TGAAGGGTAGGTGAAATTGCTTATTGAGTTATTGCAGAATCATATAAAAGCTATTAGGTGGACAATAGCCGATATAGTAG
GAATTCCTCCTGGGATCTGTACTCATAAGATTCAGCTTGACAATGAATTTAAACCTAGTGTGGAGCATCAACGGAGATTG
AACCCTCCAATGCAAGAGGTGGTGAAGAAGGAAATCATCAAGTGGCTAGATGCAAGAGTGATCTACCCTATCACAGATAG
TAAGTGGGTAAGTCCAGTGCAATGTGTACCTAAAAAATGAGGTATAACTGTAGTCCCAAATGCAAAAGGTGAACTTGCGC
TGACAAGATCGGTGACTGGGTGGCGAGTATGCATGGACTATCGAAAGCTTAACTCATGGACTAAGAAAGACCATTTTCCA
ATTCCCTTTATGAATCAAATATTGGACCGGTTATCAGAAAAGGGGTGGTATTACTTTTTAGATGGATATTCCAGTTACAA
TAAGATCTCTATCGCACCAGAAGACCAAGAGAAAACCACTTTTACCTGCCCTTATGGAACATTTGCATTCAAAAGGATGC
CATTCGGGCTGTGTAATGCCCCGACAACATTCCAGCGTTGCATGTTGTCTATTTTTGCAGATATGGTCGAAGATTCTATG
GAGGTATTTATGGACGACTTCTCAGTCGTAGGGGACACATTTGAGGAATGCTTGACACACCTAGGATAGGTGCTCCAAAG
ATGTGTGTATATGAATCTGGTTCTCAATTGGGAAAAATGTCACTTTATGATGAAGGAAGGTATCGTTCTTGGGCACAAGG
TATCGCAAAAAGAACTGTTGGTTTCCAAGGCGAAAATTGAGGTCATTGAGAAATTACCCCCACCAATTTCAGTAAAGGGT
GTTCGCAGCTTCTTGGGTCATGCAGGTTTCTACCGAAGGTTCATTAAAGACTTCTCAAAGATTGCACAACCACTATGCAA
ACTCCTAGAGAAGGAAGTGAAGTTCTACTTTGATGATGCTTGTATAATCACATTTAATTGATTGGAGGAAAAATTAGTAT
CTGTCGTGATTATCGTCAGTCCTAATTGGTCTGAATCCTTCGAAGTAGTGTGTGATGCTAGTGGAATGGCTTTGGGAGTA
GTGTTGGGGAAAAAGTGCAACAAACTATTTCACCCAATTTATTACGCGAGCAAAACTTTGAATAGTGCCTAACGAAATTA
TACAGTCACTGAATAGGAGTTGCTCGCAGTGGTATATGCATTTGAAAAGTTCCGGGCATACTTGCTAGGAACCAAAGTAA
TAGTACACACTGATCATGCCGCACTCCGCTACTTGATGGCGAAGAAAGATGCAAAACCAAGATTGATAAGGTGGGTGCTA
TTACTATAAGAGTTCGATTTTGAGGTGAAAGATCGAAAAGGCTGCGAAAATCAAGTGGCCAACCACTTATCGAGGTTGGA
AGGAAGGGAAGATTCCGAGCATGAGGTCGACATAGATGATTCCTACCCCGATGAACAAGTATTTGCTATATCTCTCAAAC
CTACACCGTGGTATGCAGACTTTGCAAACTACATTGTGAGTGGATTGATACCTGATGAGCTAATTTTTTACCAACAAAAG
AGATTCATGTTTGATGTCAAAAGGTACTTTTGGGATGAACCTTATTTGTTTCGAGAATGTGCTGACCACGTTATTAGGAG
CTGCGTCCTGGAAGAGGAAGCGATAGAAATTCTCCATGCTTGTCATGCATCTCCAGTAGGAGGTCACCATAGTGGTATTC
GCACTGCCGCTAAGGTCCTCCAAAGTGGTTATTACTGGCCAACCCTGTACAAAGATGCACATGAATTTGCAAAGAAATGC
TCACAATGTTAGCAACAAGGCGGAGTGTCTAGAAGGCATGAGTTGCCTCTCACTCGTATTTTAGAAGTCAAGCTATTCGA
TGTATGGGGGATTGATTTCATGGGCCCATTTGTGAGCTCATTTGGAAACAAATATATCCTGGTGGCTGTAGATTATGTCT
CCAAGTGGGTAGAGGCCATCGCCCTTCCAAACAACGAAGGAAAAAGTGTTGTCCAATTTCTGAAACGCTACATTTTTGCA
AGATTTGGCACCCCTAGGGAAATCATTAGCGATGGGGGGTCTCACTTTTACAATAGGTGGTTTTCAATGGCACTGAGCAA
ATATGGGGTGAAACACAAGGTAGCAACCCCATATCATCCCCAAACAAGCGGCAAAGTCGAAGTGTCAAATCGGGAAATCA
TAAGCATCCTGGCAAAGACAGTTAATGCTAACAGAACTGATTGGTCTAGGAAACTCGATGATGCACTATGGGCATATCAT
ACTGCTTATAAGACACCTATCGGTATGCCTCCATACCAGTTAGTTTATGGTAAGGCTTGTCATTTGCCCGTCGAGATGGA
ACACAAGGCATAGTGGGCTTTGAAGGCCTTAAATCTGGACTGGTCAAAAACTTCAAGGGGGAGGGTAGAACAGTTGAATG
AATTGGATAAATTTAGACTCAAATTGTTTGAAAGTTCAGCCATCTACAAAGAAAAGATGAAGAAATGGCATGATGCTCGA
ATACTCAAGCGGGACTTCAAGGTAGGAGATTAGGTTTTTTTATACAACTCTTGACTTAGACTCTTTCCCGGAAAGCTCAA
ATCCAAATGGTCTGGACCCTTTAGAATAACACGGGTGTTCGCCATTGGTGCCATATAAATTGAAGATCAGGAAGGACCTC
CATTTAAATTAAACGGCAAATGTCTGAAATTATATTTTGGGGATTGCCAAGAGATTTCTTTGGTTGAAGTGGTGTATTTA
GAAGACACCTGAAGGCGCTGCTGCATCGTGCCACGGCATTAACTAAGGCGCTATTTGGGAGGCAACCTAAAACCATGCAT
TACCTTATTTTGCCTTGATAAAATAATGGTGTTGTCACGACCCGAGTCTACACCCTAGACGTGGCCGACACTCAAGAACC
ATTGCTGGTCCCCAAGCGAACCCTCATCCTGACTGACTACAAGCGGAAGACTAACTTAAGCATACAAAAGCTTAAAACTG
AAATAAAAGTTCATAAAACTTAAATACAAACATTAAGTCCAAAGAACACTCTGTATAATAAAATATATACAATTCACCAT
AAAAAGGCAACTTTAGTCCTTAAAACATTTAATAACATAAATGATACAGACTTCTCAACTATACTGACTATCTATGAAGC
CTGTAACTGATAAAGATGGAAGTCGGGACAAGACCCACGACATTCTAACAACTGATATAACTGAAAGGTAAATGAAATCC
TTCAGAAGCAAGGAGGCTCACCATAGCTAACTCGAACTCTCGGATGTATCAACGAAGATCCTGTTGATGATCCTGAATAC
CTGTGTCTATATCATGAGAAGATGCAGGCCAAATAGCTCAGTACGTGGAATGTACGAGCATGTAAGGGAAATTCTAAAAC
ATAACATAAGCTTGAACTTTGATAAAAAGGAAACATACTTACCTCTTTTGAAACTCACTGAACTCAACTCAACTTAAGAA
TAAGATACTCAACTCAAGGATTAGATACTCAACTTCAAAGATATGATACTCGACTCAATGAAGCACAAATCAACTCAAGA
TACTCAACTTAAGGTACTCAACTTGAAATACTCAACATAACTGGACTTATTTCAATATAAAACAATTTTTAAAGCAAATG
TAATATAAAGAAAAGCTGTTTTAAAAAAACATGATGTCAACTCTATGTGTATGCAAGGATACAACATAACTCTGAAATGT
ATGTAGAAATACAAATAACTGTGTCTATAAAAATACAATAACTTTTGTGGGAGTTTCTCTAATCGACAACCATCACTTAA
GAGATATAGTGATGATACAACACTTTACCTCGCGCTGCCAAGGACCATCCTATACCTTGCCATCGGTATAGGACCTTACT
TAACTTTGTGGATCCACTAGCTTAACTTACGTGATCATCTAAAAAGTATGACCCGTTAAATCCCACGTTGGCTACATGGT
TCTTATGGAGAGTTGAGTTAATATGAACTCGCGTCTCCAATTCGGTGCTCAATACTACTCCCAAAATATACTTTAGCTCA
TATGTGTTTTAAACACCTCTTTCTTTAGTTTGAGATAATTGCTCAAAGTTTTGCCCAAAGGCTCTCTTGGTATCGATGTT
CCCTTTACTGAAAACTAGCCCAAAGGCTCTTTTGGAAATCATAGTTCCTTTCTTGCTCAAATGTGAAAACATTTATAAAC
TTCTTTGGGAATACTTAGTCCCCTAATAATATTTGAGAAATGAACTCAACGTTTTACTCTCTACTTTACTTGAAACTTGA
GTCTTAAAACGAAGTTTAAACGTTTATAAAAGACTTTATTCTTACTCTTTACTTAACTTCAAAGCTTAAGTCTTAAAACA
ATGTTAAAACATTTGTAAAAGACTTCTTAAAATATGGTTCATGCCGAATTAGGAACATGAATGACTCAATGCAAGGTTTT
CAATAACCATAGATAGAACTCAAATACTTGGAACTTAAGAATTTCAATAATGCTACTCATATAAAGAATGTTCAACTCAA
AGGGTTCATGCGGAATTATAAGCATGAACTTCTTAACTCAAGAACTCAAAGATACTTCTCAAAAGGGCATTAGGAACTCA
ACACCCGACGGTTTAAAAATTGAAGATACCACTTCTCTGAAAGATGCTCAACTTACGAAGTTCATGCGGAATTATGGCAT
GAAACAACTCGACTCGATGATCTACATAACAACATGGACTCATGTATACGACTCTTCTCATTCTCTTACTTACTTTCTCA
GAACTTAGTTCAACTCAATAGTTGATCTCAAAGGATTCACAATTGAACTCAAAGGCTTACTTGAACTTTACTCTTAACAC
TCTCTTGAATGTGAATTATGAATTCAAGAGTTTTGGTTCATGATATGAAGGATCTCATGATGAAAAAGTAGATTCATGAA
TATATTCTCCTCATCCTCATACTCACTTGCTCGAGTCTTGAAACAAGTTACTAGTAATTGTAGAAGACTCCTAAAAAAGA
CTCTAAGGGACCTTATAAAAAAGGTTTGAAACAACTATCAAACTTGACTCTCAACTCTACCTTGAATTGGATTTATGAAT
TCAAGGTTATGATCATGTTAGGAATGATTTTAGGTGTTTAGAAGTAGCTTAGAGTAGTTAGAACCGGAAAGGAGTGAAGG
TGCACTTTAAACGAACTCAAACGGGGCAACCGACGACAAACTGGATGGGGCAAGCGACCCTGGCGCTATGGGTGGCGTGG
GGCACCGCCCCTAAACTTCAGAGGTGGGTTTGAGGCACTCTGGCAAGCGCATCGCGCCAGGCCACAACCTAGAAAATTCA
ACAAGTTTCTTTTCTCGTTTTCTCACCCTATTTCGCCTAGAATCAAATGGCTTCTTCCCCAATCACTTAGAATTAATTAC
TTAACATAAGTACACTCTAATCTACTCAATACATCCCTTAAAACACTCACTTTGATCTCAAGAAATCATCCAAAACCCAA
CATAACAAGATTTAGAATGAACTTCAAAAACACCTATCAAGAACTCATCAAGAACTCAAATCTTTCAATTTCAAGAATGA
AATTTGCGTTGAAAATAACATGTTTGGCATGTGGGTGAACAAACCCAACACTATGGAAGCTTACATAGCTCTTAGGGATC
AAACCCATGGAGAAAATCCGCTACAACACGCAAGAATCTTGACGAACGCTTGATCCTCTCCTCTTTTCTCCTTTTCTCTC
TTCTTTTCTCTTCTTGAACTCTCAACTAAAACCCTAGGCTAATTTTAGGATTATATAACTGAACCTAATAGGATTAGACC
CTTAAAATATTACTAAAAACGAATTAAATCCGATTGGGTAAGGAAAAGCCGAAAATACCCCTCACTATTTTCGACTAACT
TTCCTTAACTGGACAGCCTAACTTCAAAAGGCAATATCTCACTCATCCGAACTCAAAACTTAGCAAACTCAGTGGCGTTG
GAAAGATAATTCAAAGATATTTTCTACAGTATCTGGTAGCACACCTAAATCATCCTGAGCTAGTAGTTATAATTGTTTGA
AGTCAACCTAAAACTCATACTTAGCTTAACTTGCAAAATTTTAGATTTTGCTATTTCCAATTTAATTATTTTTGGAACTC
AAGGTGCTACATCTAGTGACCTTAACACTTAGAGAAATTTTTAATTCCTTGATAAAATCTCACTCACTACGAAGAACGGT
TCGAGTCTTAGTTCAAAAATATTTATGGGGTGTTACAGGTGTGTTGATTGTGCAGATGGAAGTATGGAGAGTAACCAACA
AGTACAGATAAGCGAGTGACGAATCCAGTCGGCGTGTCGCTGAAAGGGTTGGCGAATTCAACCTTATCCGCCGTTCGACT
CAAGACATCATCAACACTAGAGTCTGTAAAACTCGATGAGTGTTGGAAATCATTGGCGAATCACCGATTATTTTGGCGAC
CATGATGGAATTTGCCGTTGGGACCCTCGTATAGCAGAGGTTCTGTAAACTTCGGCGGATAAACCTACAGTCGGCGTTTC
ACCGAATGAGTTACCCAGTTTGATTAACGTCGCCAAGTAGACAGTTTTTGCAAGCCAAAGCATTAATGTCCAGACAGATG
GAGCGACTACTTAGCCAAGATCCCCTCTTTTCCTCCCTTTATATCTTTGTTGGATATTCATTATTTGCATTTGAGGACAA
ATACTTTTTTTTATTGTGGTGGGGTGAGTGAGGCCCACACCTTTTGTGCTGATAGTTGTGTTTTGTGACTATATTTGGGT
TGTTCTGTCCTAAATTGTGTTAATACTGCTTTTCTGTGGATATTTGAGCTTGTGGCTACGCTTACTTTTAATTGCAAATT
GATTTTGACCCTTTCAAAAAATTATTATTATTTTTTGAATAGTTTTGCCACCTCTCGTGTGTTGAAAGTGGCTGTTCTTT
TGCAAAATTTAAGTCTCAGTCTCGATCAATACTGATGACTTAAATAGTGCTACCAATTGAACGCATATGAATGTACGACT
ACGATGAGACCAAATGAAGTTGCATAGACAATATGTGAACTGTTTGCATCTCGTTGTGATTAGGCATTTATCGAATTGAT
TCTTTTGTAATGACCGTTGCACACTAGCGAAAGTGTGTAGTCTTGTTTGACTTAAGTGTCGATGCCTTGTGTGATTAGCT
TACTTTGAACCATGCATGAATGAACCCAGAATTTGCCCTGTTAGTATGATTGATTTAGAAAGGTGTCCTCTTGATATGAT
CTTAGGCAACTTTAAAGAGTGTGAGCCAAATTTGACATATACCTCTTATGTGGCCTACCCGTGAGTGTGTGAAACTCTTT
TGAACTCCTCTTGAGCCTTACCTTTCTTTGGAAAAACCTTGATGAACCCTAAAACTTACTTGACCCACTACCTATAATCC
TTTTAATTTGTGATTTAGTGAATATCCAACTTAGGCCAAAAGCCTAAGTTGGGGGTGTGGTGAAAAGGAGAAGGAGAAGT
CAAAAAAGTGCAAGAAAAGCCTCCCTCAATCCCATGGTATTGCAGAGCAGAATGGAAACCCTTAAAAAAGATTAAATTAA
TTTTTTGTAGAATAAAAGTGCAACAAGAATTGGGTTTCCAAGCAATACATGGAGAGTGAATAAGAGGATGACTTAGAAGC
ACTAGAAGAAAAAGTGATAAGAAAAAGGAAAAGGACATTTTGAGAACACCACACCTCGCGAGGATAAAGAAGTCACTGAG
CCTAAATGACCATACCTTTACACTCAGCCCCATTACAAGCCTTGAAAAGACCGTTTTGATCTTGAGTAAGCCTATTTAAA
AGTTGATTGGAAAATAAGGGCAAAACCTATGGGTGAAAACATGCATTGTGTTCCTCTTTTTGAGTGTGAGCATTGCATCT
GATTCCTGATCTTAAATTGATTAACCTATAGGTGTGAATATGGAATCATTCTTTATTTGAGGGCATTTAGATACTTTTTG
TTGAGCTTGAACTTGCACAAGTAGAAAGTATTGCGAGCATGAGAATCTTTGGTAATGGTGTGTCACAACTTGAACTTTGA
GTACACAGTTGATTTTTGCATAAATAATTTGAGTCTTGTTATGTATGTTCATGATTTAGTCTTGTGTAGTACTATTTGAG
ACACCTTGTTGAACGGCTGAACTTGTATTTGCTTGAGGACAAGCAAAAGTTTAAGTTGGGGTGTTGATGAGTCCACAAAT
TGGACTCATTTAGAGCTTTATTTTGATAGAAATAGTGTCCTCAAATGCTTATTTAGTCTCAATATCTGATGAAAACTCTT
AAGTTTCAGGTATTTGAAGTTTTGGTAAAGCATGGACACTTAGGCGCAAAAAGAAACAAAAAGGCTGAAAAGAACGAAGA
AGCTGAAGCCTGAGCATCGCCAAGCACACTTGGCGATTCGCCGAAGGAACACACTCCGCCTTTTGTTCCAGTATGCGAAG
CCCTGAAGAAGCAGGATCAAAAAGGCGATGAAAGGAGAAGTCGGCATTCCGCTGAATAGATCCACGAAGCAGTACTATGT
CGCCCAATGACACAGAGCATGATGATGTTGAAGGCTAGTGCAAGATGGCGACGAACTACACCAAAGGGCGAATCGCCGAG
TTAATCGGCAATTCCGACTAACCTCGCTGAATGATCCGCTAACACTATTTTCTGAAGTCTATAAATACTAAACTTTTTAT
TAATTTTAGAGAGTCGAACATTATTATAATTTTTCACAATAGAATAGTACTTTTTGGGTATTTTTTTTCTCTCAAGTTTG
GAGAAGGTTTTGGGAACTTAAAGAAAGGAGTTCATCTTCCCCAAGTTGGAAGCATGTCTTCCCTATTCTTCTTCCTTTGC
TTAAATCAAGGTTTAATTTCTTATACCCACTTGATTTTACTATCATTTTAGGTGTATTTTGTTATTTCTTGATGTGTAGC
TAAAAACCCCCATTCTTGGGGTGTGATTTAGCAAATATGTGTTGATATTATTGTTGGGTCTTGCTTGCTGATAGGCTAGA
TGTAATTTAATGGTGATTTCACCTAGTGGTTGTGGTTTAATCTAAAGGGTTTGTAGTTGCAAATACAAAGCCACCCATGT
GTTTTCGGATTGCCCGAGAGGGAGGTCGTGAAACCAAGACCACTAGACTAATGACTTAAGGAGTGGGTCGACATGAGGTT
CAGCCCAAGATAGTGAGCCCTAGTCCCATATCCTAACACTTAGCTCGAGAGAGTGAGTGGGGTAAGGCGTAGGCTACTCT
TCATGCGGCAAATGGGAGCGATTCGTTGGTCAAGGGGAAACGAAGGGAGCTACAGGCTCGACCTACGCCCCACCAGTATG
GGACGTGAGGTGACCTACGCCCCGTAGGTGGTGGCGGTAGGTCATCACTACAATATGCCCTAAAGTCGGCCAACAGGTGG
ATTCATGTAGTTAATTTGTTTTTATTTTTTTTAAGTAGGGGTTGTCTAATATGGTAACTATACATAAAGATATATATATA
TATATATATATATAAAGTATTTTAAGTCCTTAAACACCCTATTAACTAATCATATCTCAAGACCCCAAATCAAAACCCAA
ATACTCTCCTCACAAAAAATCTTCTCCCTAGAAACCTCCATTGAAGAAAAAAGAAAGAGATCAAGTAGAGCTTGAAGAAG
GGAGCTTTTCAATACGAATTTGGTTGGATTCTACACTTTAAGGTATGGGAGATTTCATCCTTGGGTATCCATCACCCAAG
GAGCCCCTTCAAAAGTTTTTATCTCAATTTTAGAAACCCAAATAACCAGGGTTTCAACTCAACCCCATGGATTCCTTTCA
AAGTTGCTTTTAAAGGTTGAATTATGTTTTTTTTATGACTGAATCACTAATTTTACATGATTTTAACTTGAATTCTTCAA
GAATCCACGAGTTCCCCAATCCTAGCTATGATTCTTCTTTACACTATGAATGTTGTTGCAAGTTGATCGAATTGATTGGA
TGTGAGTTGATTATGATGTAATTACATGATTTAAGTATGATTCTACATGTATTCTTGATTAACCTAAGATTCTAGGGTGA
AATTGATATAGCCTAGGGTTATGTCATGAAAGAGGCAAATTGAGGGTTTAGATGTGACCTTCTAAAATTGATGAACTTCT
TGATAAATTGCCTTAGATTAGATCACCTAGACATTAATTTCTTATAAGTAAAGCTTGAAGATATGAATTGAATTGATTAG
GGCTTATATTATGATTCATGGTTGTGTAGTACTGAGATTGAGTTTATATGTCTCCTTTATGACTATAATTGATCAAGAAT
AAGGCATGTGGTTAAGTTACCTTGAGAAATAGGTATGCATGATGAACATGTGAGGCATTGCTTGAGAGTAAGGCTTGTAA
CATGAAGATGTCTCCTAGGGCTTTAAAGGGTAAAAAGCTAAAATGAATAAACTAGGGATGTCAAGGCTTTAAGAAAGAAA
ATATTATGTATGTTGAATTGTATATGGCCCTATTGTGAAAATACTTCACTCACACGGCCTATAATATGATCACATAAGTT
TATGCATGAAATGAATGGATTACTTGAGTAATGGTTGTATATATGTTTCATGTGTTTAATGCTAGATAGGTTGATTCAAT
GTGACCCTTGAATGCAAGATATGATGTGTATGCACGATTATGATATTATGTGCATGTTTATGAATACTTCGAGTATAGAG
TGTCTATTATGATAATGGTGTTGTTGTGTCATTGGAAGGACAATCACACACACTCATACACCCCATTCATGAATATGACT
ATGATGTGACTAAGGTGTTGCTTGTGGTTCATGGCCCTTGAAGGGTAAAGTTATGAGGGTTTGTACATCTTTATGAGAAT
TGTGTATAAGCTTATTATTCACTTAGAAAGTGAAAATCTTATGATTATTGTGTAATTGTGGTATTATTGACAGGTAGTTC
TCCCCATACCCTTACACTTTATTATGCATGAACTATTATGATTATGATGATCTTGTTGTGTTGAATGAAAGGCTATTCTC
ATGAACACACTATAAATATGATGTGAAAGGTTTACTCACATGTTGATGATTCTAAGGTTGAAAGGACATTCTCACCTAAT
GGATCTATGAGCTATTATGATGTTATGTTGGTTGGAGTGCCTAGTGCATTCTTTCATGAGCATGAACTTAAGTAAAGACT
TAATATGACTTTTAAAGGGAATTATGCCTAGCACCGAGCGAATATGAAAGTGAGATGGAAGCTTTTACATTAGAAAGTCC
GGCTTCCTAATGTATGTAATCTCATGAGATGGAAACCTTTCACGCTAGTAGTCCGAGTTTCTAGTAGCAATCTCCTTATC
CCATAACTATGTGCCCACATAGGTATATAGCTATTGGATCCACCTAAAAGCTATTATGTACGTTCTACCTTAGGCAACTA
GGACACCTCTTTTCGGTGTGGGGGTAGAACACCGGATTCCATGTAGCTCACATGGACTATGTCGGTTAAGGCTATTTTCC
CTATATGATAAGAATAAGAATTATGATAATAACATGAGTTATGTATTATGGTTCCTCAAGAGATCCTACTTAGTGTGAGT
GGGGGTATGGGACTTCATTCATTCATTACACAAGTAGACTTTGAGAGTGGCCATGGTATGCCTCTCTTGTGATATGATGA
TTATGAGTTAATGTATGCTTTATATGAATTATGAATATGAACTATACTTATGACTTCTTAATGAGCTTTACTTGGTGTGA
GTGGGGGTATGGGACTTCACTTATACATTGCACAAGTAGACTATAAAGGGGTTATGATGTGGTTTCCTTATGTTATGAAG
ATATATGAAATTATGTATGCATGACATGGATTGTTGCTATAAGTGACTTTACTTATTATAAGTATGAATATGAATGTCTC
CTTGTCTATTAGTGGTGGCTACGGATAAGCTCAATGTATGTTATGCATGATCATGGTGGCCTAGAAGTGATACTTAGTAT
AGATAGGATTATGGGATCCTACCTATGCATTGCACAAGTATAGCTTAGGGTTGCTTATGTGATAGTTCTATTGTGATGAT
ATGATCTTGCTATGTATTTATGCATGTGAACTATGTCATGTGAAGATTGGAGTATGCATTATGTTGTGTTGGAGATTATG
CTTGTGATTATGATGATATCCTTTATGTTATAATGAATTGTGCATGGTTTGTCTTATGAGTTACATTCTCCAACTATTTC
AAAGATGATGTTCAAAAGTGGCAAATAGCATGGTTTCAAACAAAATGTCCCTTTTATGCATGTTTTAAGGATTTTTATGC
GTGGCTTCCATACTTAGTACATTTTGTGCTAAACCCATCCTTCTGCATTTTATATAAGTGTAGGGTTTGGAGATATTGGA
TTTCATCCTCGTGGCTAGGACCTTAGTAGATCTAGAAGAAGAAGATTGGTAAGTCCTCATAGTATTCGAGGGCTTGACTA
TATGTCCTTTATGTCTTTCTTTTATGTTTTAAACTTTTGTAAGTTTCGTATCCCTAAAGTTGTATTCAAGAGTTTTAATT
CAACGTCATAAATGGTTTGAGACATAGAGTCATAGACTCTCTCTTATTATTTGAAAGACTTAGATTGTAAAGAAAGTTTT
AAGTTTTCTGCATTTTTCCCTATGTTCTTATGTCATGATATGCTAAGGGCTTGTACGAGACCCCTTCGGGGTCAAGTATG
CTTTGTTATGTCTAGGGGGTACCCCTGGGTCGTGACAAAGATGCAAGTCGAATGACATTAGTAAATTGAATGTACGAGTA
TATGATATGACTGAATAACATAATAACTAAACTGATGACTAAATACATATCAAGTAGAACAACATATGAACAAGCATTGA
ATAAACTATTTTGTACTTTACAATAAGATATGCAATAAAATCAATACGAGAATAGAAATTTTTACTTCTATGGGGATTTT
CTCTAATAGACAACCATCATTATGAGTCTAGCGATAATTCAATGTTTCACTCATGTTCTAAGGATCATCCTATACTTTGT
TGGGGATAGGTTGTTAACGATAACTATGGATCCATCCAATAAACCTTCTTGAGGCACTGAGGAGTCACCCGAAAATTGGT
ACGATCCTATCCTACAGTGGTTACGTAGTTTTATGGGACATCGAGTAAAAAATAGACTTTTACCCAATTTGGTGCTCGAT
ACTACTTCAAAACAGTAGATACCAATTATGTTCAATCACCCTTTACAAATAAATGATAAATCAAGGATACTCTTTCTCTT
TTCTCAACTGTAAAATAGTACATATGAAATCATTTAATTCTTTCTTAAAAGAAAGCTCTTTTAAAACATGCATATAAAAC
ATATACTGATGAACTTGTGTTTCAGGTCTAAAATCAGTGTATTGAAATCTCATTTAATAACCTTTATAAACATGACTTTT
GTAAACATTTAAGGTTCATAGGTGTACAAAGAATGAATAACAATTTGAGAATTCAATATGCATAATAGAAATCAAAATCA
CAACAGTTAAGGAATTAGAACTCAAGATAAGAAACACAACTGAATTCAGATTTAAAGAAAATTGCAGATAGAACTCTAAT
CATAATGCTTCACTGACTGAATTAAGATGTAGGGAGTGAGGACATGCGAGTCCATCACTATGATTAGTCTTACATACTTG
ATTATGAAGCTATTAAACTGAAAACTTTGGTGGAAACTTCATTTTTTCTTGAGCTTGAAGAAGAATTTAGTTTTTCTTGA
AGGAAATCTTTGATCTAGGAATCTTGGTGATTGATCCTGGTAAAATAAATTATTTTATGGAGGTTTTAGAGTGGAAGAAC
CTGGGAAACCTTGGATAGAAGGCTTGTCCTTATATCTTGATTTTTTTACTTGAAAGTTTTAGAGTTCTTGATGGAGAAGA
GGAACCTTATGTGAGTTTTGAGAGAACTTTTGGAGACTTGAATGATAAGATTGATGATTATGAGAGGAAATTTAGTTAGT
TGAATGATATACTTAGTTAAAACACTGAAAAACGACTTAGCATAGGGATAAAAACCTTGGGAAATGACCAAAATAACCCT
GGAACACATGCAGGAAGTTTCTAAAAAATATTCGCAGAAAACCTTCACAAAGGTTCTACGGTTCGTGGAACATTCCACCA
TCCGTAGGTCTTGTTGTAGAACATTGATTGTCTTGTAGGGCTTCACTAAAATAGGCATAGCTTTTTACTCCGAACTCTAA
ATGAGGCAAACTAGGTGACGTTGGAAAGAAAACTCATAGACCTTTAATGTGGGCCACCTAATTCATTATTTTTTGAGAGA
TGATCATTTGAAGTTGACCTAAGTAGAATCTTATATCAAAACACAATCGGTAAGGAAGCTTTTAATTCAACTTTGTGCTA
GGGGATTCTTGTCAGAGAAGTATCTAGAGGGGGTTCCGTGGGTTCACGTGAACCCATGCTCCCCTCTCTAGATTATATAT
ATAGTAGTGCTATATTATTTTAAAATATTTAAATATAGAGGTATGAACCCACGTGTAACACCCCGTAACTAGAAAGAACT
AGAATTAGAAAGAGCCATTTTTGGAAAGAATGAAAATTTGGTTAAGTAATGTTAATTTTGAGTTTTTTGTCAACTTCAAA
CGACCATAAATCCTAGATCAAGATGATTTAGGTGTGTTTCCATATATCGTAGGAAATATCTTGGAATAATCTTTCCAACG
CCACCGAGTTTGCACGATTCCAAGTTCGTATGAGTGAGATATTCCCATTTGAAGTTGGGTTGTCCAAATAAGAAAAGTCT
AATCCAGATTTTAGAAGGGCATTATGGTCTTTTCCTTACCCAATTATTTTATTTAATTTTTTTAGTAATTAATTGGGGTC
TAAACTGATCTTAGTCAGTTTACGCTTTTGGAAAAAGAGTTAGGGTTTTGAGAGAAGAGAAAAGAAAAAGAGAAAAGAGG
AGAAAAAGCAAGAACCGTCAAGTTCTTCAAGAATCGCTTGTGGATTTCATCAAGGGGTGATCTCTACGAGGTACGTAAGA
TCACATAGCATTGGGTTAGTTCACCCACATGTCAATCATGATTTATTTCAGCGAATTTAAGTTCTTGAAAGCTTAGAAAT
TGAGTTCTTGATGGGTTTAAGTTCCTTTGAATTCTTGATTCGTTGAAATTGTTGAGGAGTTGTTTGATCCGAATCCATGA
TTTTAGGTGTGAATTCAATTAGAATCTTTCATATATTGATGGTATAGTTGATTCTAAGTGTTGGGGAAAGAACCAAGTCG
AAATAGGGGGTTTAGAGTTGAAAAACGAAGAAGAAAAGTCGGAGGCACCTGGGCATGGGCCTGGGGAGTCGCCCCTCTCA
TACATCCAAACAAAATTCTCTAATCTTTTGCCTCTAGGGTGTCTCCCCTCTCAGAGCCCCAAGCAAGGTTCTCTAAACTT
TGGGCTCTGGAGCCCCACACCTCTCAGAGAGCCAAGGACGTCAATTCACCCCATTCCCCCCCCCCCTTCTTTCCATACTG
GTTCCTTAGTAACGTACCTATGTTTTCCAATCGATTCCAACACTCTAAGGTACGTCTAAACATCATGAAATCATCCATAA
ACATGAGATCACGAACCTTGAATCCATAATCTAATTCAAGGAAAGTTGAGATCAAAGTCAAGAGAAGTAAGAGTCAAGTC
AAGAAGAGTTCTTAGAGTTTTCCTAAAGTCTTTTCCAAATGTTTTAACTTTGTTTTAAGACTTAAAGTTCAAGTTGAGTA
AAGAGTAAAGATTGAAGCTCATTTCTTTAAAGAGTATATAGGGACTATGTATTTCCAAAGAGTTAAAATATTTTCACATT
TAAACAAGAAGAGGAAAACCTTTATTTCCAAAGAGCCTTTATGCTAAGTTTTCAAAAAAGAGTAAACACTTTCACAATTA
AGCAAGAGAAGAAACTTTGATTTCCAAGATAGCCTTTGAGCTAAGTTTTTGAGCAATTATATCAAATCACATAAAGAAGT
ATGCTTTTAAACATAAGAGCAAGTATCATATTTTGGGAGTAGTATTATGCACCGATATGGGGGAGAGTTCAGACAACTCA
CAACCTTCATAAACCATGTATCCCTCATGGGTAGAAAAAGGGTCATACTTTTTAGAAGATTCTTTTAGTGTTTTTTAGCA
TAGACTAGTGGATCCACTTAGTAGTTCAGGTTCTATACCATCGGCAAGGTATAGGACGGCCCTGGCAACGTGAGGCAAAA
TGTTGTATCATCACAATAGCTCTTACATGATTGTTGTCGGTTAGAGAAACTCCCACATAAGTAATGTTATTCTTATATAC
ACAGTTTATATGTATTTTTACATACATTTCAGAGTTATATTGTATTTTTGCATACATACAGAGTTGACATCCATGTTTTA
AACAGCTTTTCTTTATATTGCACTTGTTTTAAACTACTTTGTATTGAAATGAGTTCAGTTATGTTGAATTGAGTTGAGCC
AGGTAAGTTCTTCAGTTCCTTTCAAGCTTATGTCTTGTTTTAGAATCCCCTCGCATACTCGTACATTCAATGTACTGATG
TCATTTGGCCTGCATCTTCTTATGATGCAGACACAGGTAACTAGGATTAGCATCCAATGCATCATTGATCTAGTTGAGCA
CTCAGAGTCTTGTGGTGAGCCTCCTTGCTTCCGGAGAATCCCTTTTTATTATTTTTAGTAGCTTAAGTTCATTAGGATTT
AGTGGGTCTTGTCCCGACGTCCATATCAGTTGTTTTAGAGGCTTCATAAATAGACAGTCAGTAGTTCAGACAGTTAAGTT
ATTAGCATTTGAGTCCTTTTCTTAATGCTTAAAGTTTTCCGCTGTAAGTAAGCCAGTCCAAGGGTTCTCTTAGGGCCATC
AATGGTTCTCGAGTGCCAGTCCCGCCCAGGGTGTAGGCTTGGGGTGTGACAAACTTGGTATTAGAGCACAAAGTTCAAGA
GTCCTTGGGAGTCTATGAAGCCGTGTCTGTAGAGTCCTAGTTATCGATATGAAGCGCGCCACATCTATAATTTGGAGGCT
GCAACACTTAGGAAATTTTCTCACTTCTTTCACACTCATTTCGTGCGTTAGAGTTTGATCTCTAAAAAGTTTCTTCTAAC
TTGTGCTTACGCGTGTCTTTCAGATCATGCCTCCACGAAGCGTTGTCCGAGGTCGTCCGACTTGAAGGAATGTTGAACCA
CAGGAACAAGGGGTACCTAATGCACTAGATGTGCAACCCAAAGGAGAGGTCACCAATGCTGAGTTCCGTGAGACTATCCG
GATGTTGAGCCAAGTTGTGACCAATCAAGCTGGGCAATAGAGAGGGAATCGACAGGAAGTAGCTGACACTCAAGAATCCG
CGAGTTCTTAAGGATGAATCCTCCAAGCTTCACAGGTTTTAGTGTTACTGAGGATCCATAGAAGTTTGTTGAAGAGCTTC
AGGATGTTTTTGAAATCATGCATATTGTTGATACTGATAAGGTGGAACTAGTTGCATACCAAATGAAGGGTGTCGCTAGG
ACATGGTTCGACCAATGGAAGAGGAACCGAGTTGAGGGAGCTCCACCTGCGAGCTGGGCTTGTTTTGAGAAAGCCTTCTT
GGGGCATTTCTTTCCCCGAGAACTGAAAGAGGCTAAGGTACGAGAGTTCCTCACACTTAAGCAGGATTCTCTGAGCGTCC
ATGAGTATAGTATGAGGTTCACACAACTTTCCCGATATGCTCCGGAGATGGTTGCTGACATGAGGAGCAGAATTAGTTTA
TTTATTGCTGGACTGTCACATTTATCAAGTAAGGAAGGTAAGGTTGCAATGCTAATAGTTGACATGGATATAGCAAGGTT
GATGGTCTATGTACAGCAGGGTAAGGAAGAGAAGCTGAGGGATAGAGAAGAGTTCAATAATAAAAGAGCTAAGACAAGGA
ATAAGTTCAAGCAGCAGAAGAGTAATGCCAACCGTTCATCCTTCCAACAGAAACAGAAGGGACCTGCTCCATCATCTGCT
AGTGCACCTGCACCAAAGAATAAGAGTGAGTACAATAGTTAGAATTTCAGAGCCAAGCCTGTCTATTCTCAAGGTAGTGT
GGCTCAAGGGGGTAGTAAGCCTCCTGCATGTGTTAAGTGTGGTAGAAACCACTCAGGGATGTGTCGTGATGGCTCCACTG
GTTGCTTTAAATGTGGCCAGAACGGTCACTTCATGCGAGAGTGTACAAAGAATAAGCAGGGTAGTGGTAATGGAGGCAAT
AAAACTCAATCTTCTTCAGTTGCTCCACCAGACAGAGCTGCACCTAGAGGGGCTACTTCTGGTATTGGCGGAGGAACAAA
CCGCTTATATGATATCAATAGTCGCCAAAAGCAAGAGGATTCGCCAGATGTTGTCACTGGTATGATCCCAAGTCTTTAAC
TTTAATGTTTATTCTTTGCTAGACCCAGGAGCGAGTTTATCCTTTGTAACTTCGTATGTTACAATCAATTTTGATGTTAT
TCCTGAGCAACTTAGTGAACCATTCAACATTTCTACACCTGTTGGTGAGTCTATTCTAGCAGAGATAGTCTATCGTGGTT
GTCCCATTTTCGTCAATCACAAGAGTACCATGGCTGATTTAGTTGAGTTAGACATGGTAGATTTTGAAGTCATTCTTGGT
ATGGACTGGTTTCATGCCTGTTATGCCTCAGTTGATTGTAAAACATGAGTTGTCAAGTTTCAGTTTCCAAATGAGCCAAT
CTTAGAGTGGAAAAGTAGTTCAGCAGTGCCTAAGGGTCGTTTCATTTCGTACCTTAAGGCAAGGAAGTTCGTTTCTAAGG
GGTGTGTCTATCACTTAGTCCGAGTTAATGACTCCAGTGTTGACCTCATATTCAGTCAGTTTCAATAGTAAAAGAGTTTC
CAAAAGTCTTCCCAGATGATCTTCCTGGAGTCCCTCCTGAGAGAGAAATAGACTTCAGTATAGATATTCTTCTAGATACT
CGTCCAATATCTATTCTGCCATATAGAATGGCACCAGCAGAGTTGAAAGAGCCTAAAGAACAATTGAAAGAGTCTCACCT
TGGGGCGCTCCGATCTTATTTGTGAGAAAGAAGGATGGTTCCCTTAGGATGTGTATAGATTACCGTCAGTTGAACAAAGT
TACCATCAAGAACAAATATCCTCTTCCAAGAATTGATGATCTTTTCGATCAACTTCAGGGTGCCACCTATTTTTCTAAGA
TAGATCTCAGATCTGGCTACCATCAGTTAAGAGTAAGGGAATGTGATATTCCAAAGACAACATTCAGGACTCGTTATGGT
CATTATGAGTTTCTGGTCATTTCCTTTGGTTTGACCAATGCGCCTGCAGCATTCATGGACCTTATGAATTGAGTTTTCAA
ACCTTATTTAGACATGTTTGTTATCGTCTTCATTGATGGCATACTAATCTATTCAAGGAATGAAGAAGATCATGCTAGTC
ATCTTAGAATAGTTCTCCAGACCCTAAAAGATAGAGAGTTGTATGCTAAGTTCTCAAAATGTGAGTTTTGGCTTGAGTCT
CTAGCATTCTTAGGCCACATTGTGTCTGGAGAGGGAATTAAAGTTGATACTCAGAAAATAGAGGTAGTGCAGAATTGGCC
TAGACCCACATCTCCAACTGATATTAAGAGATTCTTAGGTTTGGATGGCTATTATAGAAGGTTCGTAAAGGGTTTCTCAT
CTATCTCATCCCCTTTGACCAAGTTGACTCATAAAACTGTGAAGTGTCAATGGTCTGAAGCTTGTGAGAAAAGCTTTCAG
GAATTGAAAAAGAGGTTGACTACTACCCCAGTGTTAACCTTACCAGAAAGTACGCAAGGCTTTGTAGTCTATTATGATGA
GTCTAGAGTTGGTTTGGGTTGTGTGTTAATGTAGAATGGCAAGATTATAGCTTATGCCTCCAGACAGTTGAAAGTTCATG
AGATGAACTACCCAACCCATGATCTAGAGTTGGCTGCCATAGTATTTGCTTTGAATATGGAGTTCATGTGGATGTGTTCA
GCGATCACAAAAGTCTTCAGTATGTGTTTACTCAGAAAGAGCTTAATCTCAGACAAAGGACGTGGTTAGAATTACTCAAG
GATTATGACATGAGTGTTCTTTACCATCCAGGTAAGGCTAATATTGTTGTTGATGCCTTGAGAGCAGGTTGTCTATGGGT
AGTACCGCCCATTTTGAGGAAGATAAGAAAGAGCTAGCGAAAAATGCGCACAGACTTGCACGCTTGGGAGTCCGACTAAT
GGATTCCACAGAAGGGGGAGTAGTGGTGATGAATGGGGTTGAATCATCATTAGTGTCAGAAGTAAAAGAGAAGCAAGATC
AAGACCCAATTTTGCTTGAATTGAAGGAAAATGTTCATAAGCAAAAAGTTATGGCTTTTGAACAATGGGGAGATGGTATA
TTGAGATATCAAGGTAGATTGTATGTACCAAGGGTAGATGAACTACAAGAAAGGATCATGGAGGAAGCTCATAGCTCCAG
ATATTCCATTCATCCAGGTTCCACTAAGATGTATCGTTACTTGAGAGAAGTCTTTTAGTGGAGTAGTATGAAGAAGAGCA
TTATAGAATTTATTGCTAAGTGTCTGAATTGTCAAAAAGTTAAAGTAGAACATCAAAGGCCCGGTGGTATGGCTCAAAAT
ATAGAACTCCGAAATGGAAGTGGGAGATGATTAATATGGATTTCATCACAGGTTTACCAAGGTCTCACAGGCAACATGAT
TCGATATGGATGATTGTTGATAAAATGACAAAATCAACCCACTTTTTGCCGGTAAAGACTACCCATTCAGCAGAGGACTA
TGCCAAGTTATATCTTCAAGAAGTAGTTAGACTTCATGGAGTTCCGATCTCCATTATTTCAGACAGAGGTGCGCAATTTA
CTGCACAGTTTTGGAAGTCATTCCAAAAAGGCTTGGGTTCAAAGGTGAACTTACGTACTGCATTTCATCCTCAAGCAGAG
TGCACTATTCAGACCTTAGAGGATATGTGGGCTTGTGTGATTGATTTAAAAGCTAATTGGGATGATCACCTACCTCTTAC
TGAATTTGTTTACAACAATAGTTACCACTTTAGCATCCAAATAGCTCTTTATGACGATCTTTATGGAAGGAGGTGCAGAT
CTCCTATTGGATGGTTTGAAGTTGGTGAAGTAGGGTTGATAGGACCAGATTTAGTTCATCAAGCTATGGAAAATGTGAAT
ATGATTCAAGAGAGGTTGAAAATGGTGCAGAGTCGTTAGAAATCCTACACCAATGTTAGGAGAAGGGAGTTAGAGTTTGA
AGTAGATGATTGGGTATACTTGAAAGTTTCACCCATGAAAGGTGTTATGAAATTTGGCAAAAAGGGGAAGCTTGGTCTCT
GGTATATTGGCCCTTATCGAATATCCAAAAGGGTAGGTAATGTAGCTTATGAGTTGGAGCTACCGCAAGAGTTAGTTGCG
GTTCATCCGGTATTTCACTTCTCCATGTTAAAGAAGTGCATGGGCGATCCCGAAGATATTGGGATCAAGGATAACTTATC
TTATGAAGAGATTTCGGTCCAGATTCTAGATCGCCAAGTTCGCAAGTTGAGGACTAAGGAAGTAGCATCACTCAAAGTCC
TTTGGAGGAACCAATTTGTTGAGGAAGCTACTTGGGAAACTGAGGAGGATATGAAGAAGAGATATCCACATCTCTTTGAG
TCCGGAGAAGTTTCAAATTAAGGTACTAATTCTCTTCTTAGTACTCTTTAATTTATAAGTTAGCATGATGTGTTTGTTTT
GCTTGTTGGGTGTTTAAACTGCACATTTGATGTTACGCCCTTAGCCTACTAAGAGTAAGCTCATTCGAGGATGAATTCTA
CCAAGGGAGAGATATTGTAACACCCCGTAACTAGAAAGAACTAGAACTAGAAAGAGCCATTTTTGGAAAGAATGAAAATC
TGGAAAATTTGGTTAAGTAATATTAATTTTGAGTTTTCGATCATTTTCAAACGACCATAACTCCTAGATCAGGATGATTT
AGGTGTGTTTCTAGATATCGTAGGAAATATCTTGGAATAATATTTCCAACGCTGCTGAGTTTGCGCGATTCTGAGTTCGT
ATGAGTGAGATATGCCCATTTGAAGTTGGGTTGTCCAAATAAGGAAAGTTTAATCCGAATTTTAGAAGGGCTTTATGATC
TTTTGCATACCCAATTATTTTATTTCATTTTTTGGTAATTAATTGGGGTCTAAACTGATCTTAGTCAGTTTACGCTTTTG
GAAAAAGAGTTAGGGTTTTGAGAGAAGAGAAAAAAGGAGAAGACGCGAGAATCGTCAAGTTCTTCAAGAATTGCTTGTGG
ATTTCATCAAGGGGTGATCCCTATGAGGTATGTGAGATTATATAGCATTGGGTTAGTTCACCCACAAACCAATCATGATT
TATTTCAGCGAATTTAAGTTCTTGAAAGCTTAGAAATTGAGTTCTTGATGGGTTTGTTTAAGTTCCTTTGAATTCTTGAT
TCGTTGAAATTATTGAGGAGTTGTTTGATCCGAATCCATGATTTTAGGTGTGGATTCGATTAGAATATTTCATATATTGA
TGGTATAGTTGATTTTAAGTGTTTGGAGAAAGAACCAAGTCGAAATAGGGGGTTTGGAGTTGAAAATAAAGAAGAAAAGT
CGGAGGCACCTGGGTAGGGGCCTGGGGCATCGCCCCTCTCATAGCCCCAAGCAGAATTCTCTTATTTTTTGCCTCTGGGG
CGTTTCCCCTCTTAGATCCCCAAGCAGGGTTCTCTGAACTTTGGGCTCTGGCACCCTACGCCTCTCAGAGCGCCAAGGAC
ACTACCCATTTCCTCCCTTCTTTCTGTACTAGTTCCTTAGTAACGTACCTATGTTTTTCAATCGATTCCAACACTTTAAG
GTGTGTCTAAACATCATGAAATCATCCATAAACATGAGGTCATGAACCTTGAATCCATAATCCAATTCAAGGAAAGTTAA
GATCAAAGTCAAGAAAAGTAAGAGTCAAAGTAAAGAAGAGTTCTTAGAGTTTTCCAAAAGTCTTTTCCAAATGTTTTAAC
TTTGTTTTAACACTTAGAGTTCAAGTTGAGTAAAGAGTAAAGAGTAAAGATTGAAGTTCATTTGTTTAAAGAGTATATGG
GGACTATGTATTCCCAAAGAGTTAAAATGTTTTCACATTTAAATAAGAAACAAGGAAAACCTTAATTTCCAAAGAGCCTT
TGAGCTAAGTTTTCAAAAAGGAGTAAACACTTTCAGAATTAAGCAAGAGAGGAAACTTTCATTTCCAAGATAGCCTTTGA
GCTAAGTTTTTGAGCAATTATCTCAAATCATTGAAAGAAGTATGTTTTTAAACATAAGAGCTAGTATCATATTTTGGGAG
TAGTATTGAGCATCGATATGGGGGAGAGTTCAAACAACTCACAGCCCTCATAAACCATGTAGCCATCATGGATAGAAAAT
GGTCATACTTTTTAGAAGATTCTTTTAGTGCTTTTTAGCATAGACTAGTGGATCCTCTTAGTAGTTCAGGTTCTATACCC
TCGGCAAGGTATAGGACGGCCCTGGCAACGTGAGACAAAATGATGTATCATCATAATAGCTCTTACGTGATTGTTGTCGG
TTAGAGAAACTCCCACAGAAGTAATTTTATTCTTATACACACAGTTTATATGTATTTTTACATACATTTCAGAGTTATAT
TGTATCATTGCATACACACAGAGTTGACATTCATGTTTTAAATATCTTTTCTTTATATTGCACTTGTTTTAAACTACTTT
ATATTGAAATGAGTTCAGTTATGTTGAGTTGAGTTGAGCCAGGTAAGTTCTTCAGGTCCTTTCAAGCTTATGTCTTGTTT
TAGAATTCCCCTCGCATACTCATACATTCAATGTACTGATGCCATTTGGCCTGCATCTTCTTATGATGCAGACACAGGTA
ACCAGGATCAACATCTAGCGGATGTTGATCCAGTTGAGCACTCAGAGTCTTGTGGTGAGTCTCCTTGCTTCCAGAGGATC
CCTTTTTATTGTTTTTAGTAGCTTTAGTTCATTAGGATGTCGTGGGTCTTGTCCCAACGTCCATCTCAGTTGTTTCAGAG
GCTTCATAGATAGATAGTCAGTAGTTCATTTGTCACTATCTTGTTATTGGCTTATGTTCATATTGGAGTTGCCACTTTGG
CTAAGTTAAATGTTTATTTTTAAAACATAATGAGTTCAGTTTGAGACAGTTGAGTTATTTGGCATTGGAATTATTTTCTT
AATGCTTTAAGTCTTTCGTTGAGTAAGTAAGCCAGACCAAGGGTTCTGTTGGGGCCAGCAATGGTTCTCGAGTGCCAGCC
CCGCCCAGGGTGTAGGCTCGGAGCATGACAAACTCATTAAAGTTGCATACAATAATACGATGGTGATTTGGTGCACCTCT
CTAAGCAAATATAGAAATTCAAATCTTATATCTATCTTATTTTTGTTAGTAACACCCCCTCCAAGTAGTTATTGGTAACA
CTATTGATGTTTCAATCAATTTTATTTATTTAGTTTGCTTTAATCTTTCAAAATTTTCAAGTGTGTAACATTGAAAATTT
CTAAAAAAAAATTAGCACGCTATATTTTTTATATAATTAAATCAAATGTGTATATTAAAATTTAAAACTAGTAGTATTAT
ATATGTTGGCCCTATAATTTTTAAAATTTAACGGTTCAGTGTTAAAACGTAAAGGTCAAACCGATCAAATTTATATCTTA
GATTCATCTATTTGTAATAGTGCACCCATCCTTCCAAAATCCTGGAAAGTCTCCATATTTACTCTCACACTAAAGAAGTG
ACCTTAACAGCTAAGAACAATTTAAGAATCACCTAATACGACCTTATATGCAAATAAAGAATGGTCCGATCTTAATTTAG
AAATTTTTGCGATGTTACAATCTTACATATCTATATTAAATATTTGTAATAGAGTCTTGTCGCGCTACTATAACACAATA
CATTTTGATAATATAGTATTTAGTGTGATGTACTCATTAATGACCTGTGAGAGACTTATATTTAGATAATTTTTCTTTTT
TTTTTTTTGAGCCACTACTTTCCCAAGCTTAAACCACTCAATGGAAGTAGGATTTTTCAATTTAAATCTATTCTCAAGCC
GGGTTTTTTTGTCTACTTCTTCATTCTATTGTTTTCCCAAAGTTCAAATCTCAACATAAATAAAAATACTAATTAATTTC
TTTAATTTATCATAATCTTAATAAACAGAGTCATCTAATATATATTATTTGTGAAAAGTGTTAAGTATCCTAAGTTAATT
GAGGTGTTACAAAAACCTGATCGGGCACTAGGGTTATAAGAAGAAGGGAAAATTATATAACTTAAAATATTATAATCTCT
AAAAAAATTTACTATTTTGTAAAAATTACAAAAATTCCTCTGGGATATATCCCTATCCCCTCTCGGATATATCCCTTCCT
TCTCGGATACATTCCTCCCATTAAGTAATGTATCATTTGCAATGTATCGAACAATCAAGATATGTATCCAAGAACGATAA
AAAATTCAAAATTTTATACTTGGAGAAACTTCCGAAATAGGATGTAATTAGCTCCCCAATGTATGAGATTATGTACTTTA
TATGAGAAAATGTCATAAATGGTCTATGAACTATAAGAGTACGTCTAAAATAGTCTCTTAACTATATATTTATCAGATTT
AGTCCTTTAACTAATCAAAATTTTATGAAATTTGGTCTCTTAACTATATGCTTAACATTTTTAGTTCTTTAACTATACAC
TTACTAGTTTTAGTCCTTTAAGTATTCAAAATTTATCAGGTTTAGTCTCTGACTATTTTATATACAAATAGCTTAAGTTT
ATATTAACAGAACTCATGTATATGGAAAATTAAATCTTTAACCCATTTTTCAGTTGTTTCTCTTTTCCCACTATTTTTTC
TTCAAATTATTCTTAAGGAAAGAACCTTAACCTCAACGATTCAAAATAAAATTAACGAGGAAAGAAGATATAAGTCTTGA
TTTTATTGAATGGAGGATGAAATGAAGTATATTATTGTTGTTAATGACTTGAAAATGCTAGTTTATTATAAAAAAAAATT
ATATTAGGTGTATTGAGAGATTTATTTATATTTAATATAAATGAATTTCTTGCAATGAGAATAAAATTATGTTTTACTCA
CATATTTTGATTCCAAATTTAATACTCCAACGATTTTATTGAAGAAAGTTGCGGGGAGAAAGAAATAATTGAAAAAATGG
GTTAAACATTTAATTTCATGAAGGGATGAGTTTCGTTAATATAAACTTAATTTATTTGTATAAAAAATAGACAGATTCAA
ACCTAATAAGTTTTTGAATACTTAAAAAATGATTAAAATCGATAAATGTATAGTTAAGGGACCAAACTTGATAACATTGG
GATAGTTAAAAGACTAAATCCGGTAAAAATGTATAGTTAAGGAACCAAACTTAATAACATTTGACATAGTTTAAAGACTA
AATATGATAAATAGATAGTTAAGGATTATTTTAGACCTGCTTCAATAGTTCTGAGACTATTTATTTCATTTGCTAATTAA
GTTTTTATCATTAATGGAACTCTAAAACCTTAGACCCGCAAAAATTTGAGGCATTGTGCGGGAAATACAGGGGACGAAAA
GATCCATATCGCCTAATCAGGTACCTCAAAATCCTTCTGCATAATTTGTTTCAATCATTTTCTGCTTCAACTGATCTGTT
ATTGAATGTTACCATTATTTATCGCGAACTTGCTACCTCACACCAACACACATAAACAATTTTGAAAATTATTTATATAC
TGTTAATAGGGTTGATCAGGTCCTGGGATTTTAGAGTAACAATCAATTACTTTTGTGAAATTGAATTATAGGTTTGATGG
TGAGATGAGATATGCCTGCAATTTTCTTTCCCTTCAGTAAAGTTTTGTAAGTTTCTTTAGTGCTCAATTTCTTACTTATA
TAGTGAAGATGCATGTGGACATTCATTGATCGATATTAAATTGTTTAAGATCGTTTCTCTATGTCCTTGGTACCTTTGCG
TATGCGCTATCTCCGTGGTTTGAACTTGGAGGTTCTACAATATGAATTTTACTTTGATTGTTGGATGACTTGTGTTTGTT
CTTTGTGCCTGTTAGAGTTCCACATTGATTCTGGAAAAAAATTGGTGGTTTGCTTATATGAACTTGTGCAATTCTCTCCT
TATGAGCGAGTTTTGAGATTTTCTGTGCTACTATTAATTTAAAGTAACTACTTGACAAGTTCTCCACATTAATTGTTACT
TTCTCGGGACAATATGGACAACAATCTGAGAGAAAACAACAACATGATTTTCTGGTCTTCAACTATCTTAGGTTGTTACC
ATGGGAGCTTTGGTTTAGCGATATGAACACAACACGTGACATGTTTGTTAGGCGCATGCCATGGTTCAAACCCTGCTCCA
TGGTATTTGTGTCAATACTCCTCAGAGTTTCAAAGATGTGTGTTGACTGCACTCGGCCAGAACCCAACGGGGGAGAAAAA
TAATCTTAGGTTGTGGAAATATTGTCCTCAAGCTCACCTTCTCCTACAACTAATTCAGTACCTTTTCTTGGAATATGGTG
CGATCTTCTAACCAAAATGGAATTGTTAATAATCTTTCACATGCTTCTTTCTTTTCTATTCTTTTGAATTTAGTACCAGT
CTTCATTCTTATTTACCAGCATGGCAATGAATTTTATCGTCATTATCTGGAAGGTTTTACCTTGTTTGGCAGCCAACAAT
TTTACTTCCATGTTTAACTGTTTATGTAAGATTTTTCAGTCGAATCCGCTTGGTGTTATCATGACTGTTAACCTTCTATT
AATCTTGTGCATTTAGGTCGTTCTAAATTTTCTTTGCATTAATGCGAGTGTTAATGGAGGACACGCTGAGGAGTGGAACT
ACTCTCGTTGTTGATCGCTATTCATATATAGGAGTAGCATTCTCATCTGCCAAGGGACTTGATATTGAATGGTGTAAGGT
GACATCATGTCTTACTTCCTCAATATTGTTGTTTTGTTTCCTAGACAAGTTTCAGCAAGGTAAAATCACCCCGCACATCT
ATTTACGAGTTAATATTATTCTTCTTTTTTTAATTAGTACTAATAAAGTTTTAATTATAGATACTAATAGATTAGTTTTA
ATTTATAAATTAATTAATTACAATTTATTAAGTAATTATATAATATTATCATAATCAATAGGTGAGAGAAACAATAGTTA
ATTAATGAGAGAGAATCAAGCGTGCAATTGGTAATTATCAATTACAATATTCAAAAGATTTTCTTAACTTACCATTATCA
ATTTCACGAACACCCCACACCCACTCCCACTCCCACATACCCACGTTTCTCTTACCACTGTTATTATCCCTCTTTCAATT
TCTTCATTGTTCTTCATCTTCATTCAAACAAAATCCACCAGTAATCTGGTCCACATTATCACAAATCCACTTTATTCGGT
AAACAAAGAAACCTTCATATCATGCCGAAAAATCACAAAGTTTCCCTTACACCTAGAAAGAGTCCAAGATTTGTCGAGGA
TGAATGTAATGTCTAAATAGACCCTTCAAATTTTGATATTTTAACTCAAACCCCGTCGCCCAAGGTGAATGCAACTCCAG
TGAAGAAGGGTGTCACCCCTCCAAAGAAAAACCAAAACGCAGCAAAGAAAAAAGAACCAAAGAAAATATCCACTCCAAAT
CAAAAGGGGCAAAAAAGGAAGGAGAAAATGGTGGAATCTCCATTTGCATACATTGTTACACTTAAGTTTTCTAGATGGAT
ACCAATTGGATACAACAATAACTAGTTTTAGCTTGGATTAATAGTATAAAATCTTAAATATATGTTGTATGATCTGCTAG
ATATCAATTGCATACATTGTTAGACTTAGTTTTTCCAGTTGGATACTAGTTGGATACCAATTGCATATATTGTTAGACTT
AATTTTTCCAATTGGATATAAAGTGGATACCAACAATAACCAGTTTTAGTTTGTGATTCTATATTTGAAAAACACAACAA
ACACAAAGGAGTAAGTAGTACACATAATAAATGTTCTGAAATCAAAATACATCAAGTTAAAAGACCAAAAACATCAAAAA
AATATGTGTTTGTTACAATTAAACAATTAAACTAAAATAAAGAGTAAATGGTCAAGTACCCTCTAATCTATATTCAGATT
TTCAACTACATACTTATACTTTACAGAGGTCTTATTACCCCCCCTAAACTACTTTAAAGTAGAATAAATAACCCCTTAAA
ATGTGATAACCAGCCATCTGCTTGTGGTGAAACACATGCGTTTGACACATGTGTTTCACCAATTAATCTTTTTTTAAAAA
GCTCTCTCTCCTTCTTCTTCAATCTTTTTGCAACCCTAATATTTTTTCTTTGTGAAAGTTTGATTTGGGGGAAATACTTG
GGGGATACATTGGGGGTCTTCTTCTATTTTTTTTTAACTTCCTCACAAGGTGAACTCGCTGGGCCTCCATCTTTTTCACC
ATTGTCGTATGAAAAATCGTCGTCACCACCTCCACCTTTATCACCTCCCTAATTTAACAACGAAAATCTAACACCCTAGC
ATATCTTTATTGTCTTCATTTATAATATCTCCCAGTTGTCCATGATTTCCAACCCCATTAGTTTCATCATCTCCACCATT
CTCATGATTTTTTCCCTCTAATTCTTTCTATTAAAGATCTTTATTTGGGTTTTTTTAAACTCATCACCTAGCTCATCTAT
CAATAGGGGATTCAAATCTTTTCTCCCTAACTTCACAACTTGTTGCAGATCTTGTTCCTTCAGTGATTGGTCTTTCAATT
TTTTCACTTTCGTTTTACTTGATAAATCAATCATAGCATATCAGAATTAAATAGTATAAATACTTGAAAAAATATTCTTT
AATTTGAATACTTTTGTTTTGATAATCCTATTTGATGATTGCTTTAATTTGTCGGAGAAAATTCGATGTTGATGGCGGTG
GTAGGTTAGAGATGAAAATAGTGGAAGAGTACCCTTGACTCTTGAAATAAACCCAAATAAATTTTTCTCAAATTTGATCC
AATTTTTTTTTGGGATGATATAAATATATGTAAATTTATCTACAGTTTATTTGGGTTGATTGATTTTGCAAGAGTATGAC
ATGAGTTCAAAAATTTGTTTGGAATCAACAATAATGAATTCGGTAAAAATGGCGGTGGCAGCACCGGTTTAGAGGTGGTG
AATGATGGAGAGATTTGGTTTATATTGTTATGGAGAAGAAAGAACATAAATAAGAAAAATAAATAATTAAAAATACTTAT
ATTTATTTTAAAGAGATTAAAAGTAAAGTTTTAGGAATAGTTTTTTATATTCACTTTCTCAAAGAGAGTGAAATACACTC
ACATTGCCAACTAAGCATTTAGGGAGGTGATAATTTCAGTTTAAAATAGCGTAGGGGGTGATATGACCCCCGTAAAATTA
AAGTGTGTAGTTGAGAATCCGGATATACGTTGAGGGGGCATTTAGCCATTTTCTCTTAAAATAAACACAAATTATAACTA
ATTTTCAGCTGGATAATTTGAACAAGTTTTTTTGTTGTGTCACTCACGACGACATGTGCTACATGTAACTTTAGACCTCT
TAAATTTGACATAAGCAAACCCCTTCCAGCATTCAAGTTGTGGTCTCCCTACCTTTTTGTTAAAATCAGGTGACAATAAT
TTAAACTCCGACACATAACTTTGTATATCCTATGAGCTCTCACATGGGAGAGATTCAACAGTAATTGCATATGCATCTTC
AAAAAATTTCTTGCTATAAAAGGGAGAGACATAATTCGATTCATGTAGTCTTCTGTACCTAAAAACAACCATTGCATATA
AGCAAGACATCTCATCAAGCAGAAATCACCCACAACTACATTTTTTGCTTCTTATGCACACTATGTACCAATTAGGTCCA
TCAATAACAATATGCAAAAATCGTGTCGATGGTATTACCTAAAAAAATAATTAGTTTTAAATATAAAAATATCCAGATGT
TGAACATAATAAATAAAGAATTCATATCTTAATGAAAACTCACTATTTTCTTGGAGCTTAAGACCAAATTTATTTGATGG
ATATGTTCTAGTTTTTGTAGTCTCCTTATTTTGTTTCGGGATCCAGGTTTGAATTGTTATCCTCATAAATTCTAGAAGTG
ATTCAATTGGGAGCCTCCTTGCTAACCTGTTAGTGTTATTTAAGGATTTTGCTATGTTTGAAGTCATCGTTCATGTTCGT
TTAACTTTTGAATGAGCCCTAATTGATCATTTACTATACCCAATATCGAATAAATAACCTCTTATCCTCGGTCGGTCATA
TCTATTCTTACCATCAACTTCTCAAATTCTTGAAGTGTGTACGCCTTTGCCATGGCAAAAAAAAGCTTCTTCAAATCTTC
CACATTTCTATGAAAATTCTTTAGAACATTGCAACACAAATGCCAAATGCAAGCATAATGATCTAAACAAAGATATACTC
TTGCAGTTCCCTTCCATATGCTTTCATTTCTATCAGACATAAAACACATTCTCTCTTTCTTCAAATGCGTCCTTAAATCT
TTCAAAGAACCAGGTCCATGATGCATCATTTTCAAAATATACTATAGCGTACGCAGAAGTATGTGATATGTTTCATTACA
AAAAAATATACTTAATTCATACACATCAAAACCAATTTATCTACCAAAATTATACTATTATTTAAACAACAACATTTAAA
TCAAACCTCTTGGATCTGTTGTGCTTGCAATCAGAATTGTCCCACCATATGCGTCTTCAAGTCTTCCTCGTCAACAACAA
CAACTGGCCTACAATACTCCCATCCCCTAATAGATGCTTCCAACGCAACAAATGCATATAAAAATCTATCACCTTCTTTA
CTCTCCAAGCTTACAATAGAACTAGGATAGTTCTCCAAAATGTAGAAATAACCTGAAAGTTTTGCATATGATTCAGTTGG
GTCTCCACGCAATATTTTTATTGTTTTTTCCTTAGTTCACCATGACTACTTGTATGTCAACAAAACAACATGTGATTTCA
ACATGTCTTTGGCAATATCCTTAGGGTTTTTTATTGTCTTTGGATCGACAAACTTATCCAATATAATGACAACTTCTATG
TCAATTATTCCTTGACGCCTTGCATAAACTTTGTCCCTCACCGAACATGTGTGGTTCCCACAAAATTTATGGATCTTGAA
AGTCCAGATTGATTCAAATTTCAAACTCGACGAATTCATTATCCATGAACAGTTTTTGGAAGGACACTTTAGGTAATAAT
TGTTTTATAATCAAACAAAGATTATGTCAAATATTTGTATACCAATTTTATACACATAAGATACTCAAAAAACAAATAAA
CAATCAAATTCTTACCAAGCAGAACTAGAACGTATTATAAGAAATCAAATTTTTTGGACTACTGCAAAGTGTCGCATCAT
CTCCATAAGCGTACTCTTTTTCTTTTTGTAAATTTGTTTCACAATGATCAACATATTTAGGGAAAATGCATAAGTATCCC
CCCAGCCTATGCCCAAAATTCCTGAGACACACCTAACCTTTACTAAGGTCCTATTACTCCCCCCCCCCCCGAACTTAATT
TTTAGTTAATTTTTTACCACTTTTCGGCCTACGTGGCTGAGTCCGTGACTTCACCTATGTTAGGCGCATGGGTGCAGTTT
TTAGACAGCACTGACCAATAAAAATTGGTCATGTGTTAAAATAAACTTGAAAAAATAAATATTAACTCAATTGTCTTCTT
CTTTATTATTGTTCTTCATGTTTGGAAAAAAAACCTCCATTATCATAAGTTAAATTGCTCCTTTCTTCGAAAAGCTAACA
AAATAAAATCAAGAAAAAACTAACCTTTGAACTCAACCACGATTCTTGATGACTTAGAAGTAGGGGTGTAAATAGGTCGG
TTTGGTTTGGTTTTTCATTAAAAAAAAACTAAACCAATTATGTCGGTTTATTAAATCTAAATACCAAATCAAACCACACA
AAGTTGGTTTTTTCGGTTTTGGTTTTAGTCGGTTCTTTCAGTTTTTTTCGGTTTTTTACAATTTAATGGTGTTTGAAAAA
GAGATCAAATATATTTTCACCTACCTGTGTGATAAGCTAAACTTAAGAAACGTTAAATGAATAGAAATTTTCGTAAAGAC
GGTAAAATTCACATGATTACAAAATATATTTTTTTGAAATATCAACATTCATTATGTTAAACTAATAAGATTAAAGGATA
CAGTCAAACTGAATACAAAATGAAATATTTACAAAGAAAAATGTTAACTTCAAATTTGAAAACTATAACAATATAACTGT
AACTTCGGATCTTAATGCAAAATAAAATATTTACAAATTTTGCAAGCCCAAATTTGAAATAAAATATATAAACATTGAAA
ACTATAAACTAGCTAAATATATTAACAAAGTAGATTATAAGTAATATTTTTTTTTATCTATAAATAAAATAAAATTATAT
ATAACAAAATTTTACAAGCCCAAATTTGAAATAAAATATATAAACATTAAAAACTATAAACTAACTAAAAATATATTAAC
AAAGTAGATTATAAATAATATTTTTTATCTATAAATAAAATAAAATTATACATATAATAGTTACAAAATTTTACAAGCCC
AAATTTGAAATAAAATATATAAACATTGAAAGCTATAAACTAACTAAAAATATATTAACAAAGTAGACTATAAGTAATAT
TTTTTTATCTATAAATGAAATAAAATTATATATATAATATTTACAAAATTATACAAGCCCAAATTTGAAATAAAATATAT
AAACATTGAAAGCTATAAACTAACTAAAAATATATTAACAAAGTAGATTATAAGTAATATTTTTTTATCTATAAATAAAA
TAAAACTATATATATAATATTTACAAAATTTTACAAGCCCAAATTTGAAATAAAATATATAAACATTGAAAACTATAAAC
TAACTAAAAATATATTAACAAAGTTATAATATTTTTTATCTATAAATAAAATAAAATTATATATATAATATTTACAAAAT
TTTACAAACCCAAATTTGAAATAAAATATATAAACATTGAAAACTATAAACTAACTAAAAATATATTAACAAAGTTATAA
TATTTTTTATCTATAAATAAAATAAAATTATATATATAATATTTACAAAATTTTACAAGCCCAAATTTGAAATAAAATAT
ATAAACATTGAAAGCTATAAACTAACTAAAAATATATTAACAAAGTAGATTATAAGTAATATTTTTTTATCTATAAATAA
AATAAAATAATATATATAATATTTACAAAATTTTACAAGCCCAAATTAAAAATAAAATATATGAACATTGAAAAATATAA
ACTAACTAAAAATATATTAACAAAGTAGATTATAAATAAATTTTTTTATCTATAAATAAAATAAAATTATATATATAATA
TTTACAAAATTTTACAAGCCCAAATTTGAAAATAAAATATATAAACATTGAAATCTATAAACTAACTAAAAATATATTAA
CAAAGTAGATTATAAATAATATTTTTATCTAAAACATAAAGTGATAGCTTTTTGAAATTTTGGGAAGTGTAAAAGCTACT
TTTGAACTGATAGCTTACTTTTTAGAAAGTTGAAAAAGTGGGGCCCAGCGCGTGTTGAACAAAGCTTTCAACCTATCTAG
TTTATATTGCCACATAAGCCGAAAAGTGGTAAAAAAATAATTAAAAAATAAGTTCGGGGGGGGGGGGGGGGGGGTAATAG
GACCTTAGTAAAGGTTAGGTGTGTCTCATGGATTTTGGGCATAGGCTGGGGGGGTACTTATGCATTTTCCCACATATTTA
TAGTGTCGTTGATTATATCAAATCTTTCACCATCCAATTCATCAACATCTTCACCAACATTCATTACGACCAAACAGACT
GAATTATTCGAGCATAAATCAATATTTGTTCGTGATGTTCCAAGAAAAAATTTCCGTCGCTCCACCATAACACCATATTG
TGGATAATCCATAGCCTGATTCTTCAATGTTAAGCACAATGAATATTTGATAAAGAAATCAACAGTTACTTTCTTTTGAT
CCAAGAACACTCGTACACCCACATCATCATGTATATGAATTGGTTGACATCGTTCGCTAATAATGTACTTAATCTCAAGT
TCATCAATAGTAGCGTCTACTCCTAGTTGCAAAGTTATCGCATTAACTAGACCATTATATAGGCTAGTTGAATCATGTAT
AGTTCTCTCCATCTAGAAATCAACATACTTGCATGTTCTATCATAAATTTGTTGTCATGGAATTATAGGATACCAAAGTA
GAAACAACTTTTATACCCATTTTATACCAAATTCATGCAAATGAGTATACATTTTGATAAAAATGTGTATAAAAGTTGTT
TCTACTTTGGTATCATGTAATTTCATGACAATAAATTTATGATAGAACATGAAAGTATATTGATTTCCAGATGGAGGAAA
TTATATATGATTATATATGACAGTCTAGTTAAGGCGACAACTTTGTAACTAGGAGTAGACACTACTGTTGATGAACTTGA
GATTAAGTACATTGTTAGCGAACGTTGTCCACCAATTTGTATACATAATGATGTGGGTGTACGAGTGTTCTTGGATCAGA
AGAAAGTAACCGTTGATTTCTTTATCAAATATCCACGGTGTATAACATTGAAAATTCGGGCTACGAATAATCCAAAATCT
GTTGTTATGGTGGAGTGACCAAAAAATTTTGTTGGAACAACACGAACATATATTGATTTAAGCTCGAATAATTTAGTCTG
TTTGGTAGGAATGAATGTTGGTGAAGATGTTGATGAATGATCTGGTATAATCAGCAACACTGTAAACGTGTTGATTGTTG
TGAAACAAATTTACAAAAAATAAGAGTACACTTATGGAGGTGATGCGACACTTTGCAGTATTCCAAAAATTTTGAGTCCT
TATAATACATTCTAGTTCTTCTTGGTAAGAATTTAATTGTTTATCTATTTTTTGAGTATCTTATGTGTATAAAATTGGTA
TACAAATATTCGACATAATCTTTGTTTGATTATAAAACAGTTATTACCTAAAGTATCCTTCCAAAAATTATTCATGGATA
ATGAATTCGTCAAGTTTGAAATTTAAATCAATCTGGACTTTTCAAGATCAGTAAATTTTGTGGGAATCACACATGTTCGG
TGAGGGACAGTTTATGCAAGACGTCAAGGAATAATTTACATAGTAGTTGTTATTATATTCGATAAGTTTGTTGATCCAAA
GACAGTATACACCCCTAAGGATATATTGAAATCACATGGTGTTTTGTTGACATACATGACGAACTAAAAAAAAGCAATAA
AAATGTTGCGTGGAGACCTAGCTTAATCATATGCAAAACTTCCAGGCTATTTCTACATTTTGGAGGAGAACTATCCTGGT
TCTGTTGTAAGCTTGGAGAGTAAAGAAGGTGATATATTTTTATATGCATTTGTTGCGTTAGAAGCATCTATTGGGGGATG
GGAGTATTGTAGACCAGTAGTTGTTGTTGACGAAGCAGTCTTGAAAGACCCATATGGTGGGACAATTCTGATTGCAAGCA
CAATGGATCCAAGAGGTATGATTTGAATCTTGTTGTTTATATGATAGTATAATTGTGGCATATAAATTAGTTTCGATGTG
TATGAATTAAGTATATTTATTGTAATGAAACAAGTCACAGACTTCCACTCACGTACACTATAATAGATTCTGAAAATGAT
TCATCATGGACATGGTTCTTTGAAAGATTTAGGGACGCATTTGAAGAAAGAGAGAATATGTGTTTTATGTCTGATAGGAA
TGAAATCATATGGAAGGGAACTGCAAGGGTATATCCTGGTTTAGATCATTATGCTTGCATTTGGCATTTGTGTTACAATG
TTCTAAAGAATTTTCATAGAAATGTGGTTTGCCAAGGCAAAGACGTACACACTTCAAGAATTTGAGGAGTTGGTGGTAAG
AATAGACATGATTGATCGAGGATAAGAAGTTATTTGTTCGATATTGGGTATAGTCAAGGGCTCATTCAAAAGTTAAACGA
ACATGGACGATGACTTCAAAATAGCAGAATCATTAAATAACACTAGCATGTTAGCAAGGAGGCTTCCAATTGTATCACTC
TAGAATTTATAAGAATAACAATTCAAACCTGGATCCCGAAACACAATGAGGATACTACAAAAAACAGAACGGATCTGACA
AATAAATATGATCTTAAGCTCCAAGAAAATGTTGAGTTGTCATGAAAGTATGAATTGCTTATTTATTATGTTCAATACTT
GAATATTTTAATATTTAAAAATAATTAATTTTTTAGGTAATACCATCAACACAATTTTTTGCATATTGCTATTGATGGAC
CTAAGCAGTACGTAGTGTGCTTAAGAAGCATGAAATATAGTTGTGGGCGATTTCAACTTGATGAGATGCCTTGCGAACGT
GCAATGGTTCTTAGGTACAAAAGACTGCATGAATCAAATTATTGCTCTCCCTTTTATAGCAAGAAAATTTTTGAAGACGC
ATATGCAATTCCTATTAAACCTCTCCCATGTGAGAATACATGGGATATATCAAGTTATGTGTCGGAGCTTAAATTATTGC
CGCCTGATTTTAAAAGAAAGGTAGGGAGACCACAACTTAAATGCTGGAAGGGGTTTGCTGCTGTCAAATTTAAGACGTCT
AAAGTTACGTGTAACACTTGTCGTCGGGAGGGACACAATAGAAAGACATGTTCAAATTATCCTGCTGAAAATTAGTTATA
ATTTGTGTTTAATTTAATTGTGACAAACACAAGTTTTTGGTCTTTTAACTTGATGAATTCTAACATTTATTATGCGTACT
ACTTACTCCTTTGTGTATGTAGTGTAACTGGTTATGTTGGTATCCCACTGGAAAAATTAAGACAATGTATACAATTGGTA
TCCAACTCGAAAAATTAAGTCTAAACCACGTATGCAATTGGTATCTAGCTGATCATACAAAATATATTTAAGATTTCAAT
CTATTAAGCCAAGCTAAAACTAGTTAATGTTGTATCCAATTGGTATCCATCTGAAAAACTTTTGTATAACAATGTATGCA
ATTGGTATTCAACTAGAATTTCAAAACTAGTTATTGTGGTATCCAATTGGTATATCATTAATGGGTCTCTAAGACCCGCG
AAAATTTGTAGCATTGCGCGAGAAATACCGATGACAATCAGGCTCCTCAAAGTCCTTTTTTCCTAATGCTTTCTGCATAA
CTTGTTTCAATTATTTTCTACTGTTATTGAATGTTACCATTATCTATTATCGCGTTCTTGCTACCTCACACCAACACAAA
TAAACAATTTGAAAAATATTTATATTTAATTTAAAATTTTCTGGTGTACTGTACTGTACTGTCAATGGGTAGATCAGATC
ATGGGATTTTGGAGTAACAAGTAATTATTTTCATGAAATTGAATTATAGGTTTGATGGTGAGATGAGATATGCCTGTAAT
TTTCTTTACCTGCAGTAAGGCTTAGTAAGTTTTTTTAGCGCTCAATTTCTGACTTATACAGTGAAAATGTATGTGGATTT
GATCAATATCAAATTGTTTTGGTCATGTAGAAATGATTTAAGATCGTTTTTCTATGTCCTTGGTACCTTTGCGTATACGC
TATCTCGGTGCTTTGGACTTTGGAGGTTCTACAATATGGAATTTACTTTGATTGTTTTATAACTTGTGTTTGTTCTTTGT
CCTCGTTATAGTGAGTTAGAGTTCCACATTGGTTGTGGAGTAGATTGGTGGTAATTTGCTTATATGGACTTGATCAATCC
TCCCCTCATGAGTGAGCTTTGAGATTGAGTTAGACGTGTCATATCTTTGCCTGGTATCAACAGTGGCAGATCCACAATTT
TATGGTCATGTGTGCTCAATTCCTTTAACATAAAGTTGCTAGCCAAGAAAGCTTTATTTCTAAAAGCTTATAGTTAGTAA
ATGAAATACAATAAATAGGAAAGTGGAAAAACAATAAAGAAATATAAGTAAAAGGTCAGCAGTGAAAAGGTATAAATAGA
AGAGTCCAAAAAACTATGAAGAAGTTTCAATTTGCTTTTTTTTTTTAACAAAAGAGACAGATTGTTACCCGGATTCAAAC
CCTCACTGGAGGCCATTAGCGATCTTAGAATTCAACTTCAGAACCAAAGCATCCATGGAATGTTTTGGTTAATTGGTGCT
CTCGAATATCTTATTTTCCAGTATTTTCTATATACATATACAAAGTTTCCGTTGGGGTCAATGGGTGCTCGAGCATCCAG
AACTCTATACGTGGGTTTGCCTCTGGGTATCAGAGTCAGGTCCATCCTGTTTGGCTCCCGCTTTGGGATCCAATTGGTTG
AGCGTGAATGGGGGTGTTAGAGCGGGTTAGAGTCTCACATTGATTGGGGAATGGGTTGTGGTTTGCTTATATGGACTTGG
AAAATCTTCTCCTAATGAGCTAATTTTTGAGGTTGAGTTAGACCAATGTGTCATATCTTTTCAGTCCCTTTACCATTTCT
TTACCAATTGTGATTGGGCTACTTTTTAAAAAATAAAATAAAATCAAAGACCACATGGGTCAAGAATTTTATTAAACTAA
GAGAAAATATATACAAAATCATGTGGGTTGCCTAAGTGAACAGCCCACCAAATAAATAAACAAAACAATAAAAGACAACA
CCTACCAACTAAGAACTATCAAAAAACAAAATTAGGAAAGTGGAAGTTGAAGAGTATTTGCAGGTGCAGCGCCTCTTCCT
CGATACATCAACAAATCGGAGCTGAAACTCTACTTCAATTCGGCGTAATTGTATACCCTTGAAACCCTTTGGTATTTTGT
CTACTCGCTTGTATTCAGATTCATCTCAATCTATCCATGCCAAATGATTTCAATCTTTTTGCTCAGTTTTCTCCTCGTAG
ATTTCATGTGGATCCAAGCTCGTGTAGATTTTGTGGAAAGAGTATTGTTGGTAATCCATCCATTTAACCTCAGGTTAGTT
GAAATTAGTTCATCTTTTTTTATCTAAACTTCAGTGGGTTGAACCCAAAATTAGGATTAATACCACCACCGAACTTATAT
CGTAAAAGAATTACTAATTTCTGACTCTTTTTTTTTCGAGGTTGTGTATGGATTTCTGGGATTTGCACTATTGTATAGGT
TGTGCAAAGTATTTTGAACTTGAGCAACTTGTCAGGTACACAATTGAACCCAACCAATTTTTCTCTTCTCTTTTGGACTG
ATCGTTCGAAATAACCAATTTCGAAGTTATTCTGCTATGTGTATTGTGAAATAATAAACCTACTATAGATGTTAATTGAC
TGCTACAATCTATGAGTCTTGATTTTATACCATATGAAACACCCTAAACTCTCACCAGGTGCATGGTATATCAACCAACT
GAAATTCATTCAGACATCATATAATGTGTAGTAGCTTTTATCATTTAACATAGCTTTATCAGTATCATATGTAGAGTGTA
TTCAAATCAAACCATTTATACTCTTGTAGTGTTTGACTGTCTTATTCTCAATTGTGGTGTGCTTTGTTTATCTAAGATGA
TAATTCTCTTGTCGTATCCGGAGCCTCTTAGAGAGATCTAAATTCATATGTACCTGCAAAAAGAAAAACCAAGTTAGCAA
AAAAATCAGCAAGAGTATTTCCCTCCCTTAAGGAGTGTTGTACTCTTACTGACATGGAATTCCTCAATCTATTGATGGAA
TTGACCTCCATTGTCACATTCCAAGGTATTTCCCACTCTCCCTTCAGCATATGTACCAAAGCCAATGAGTCAGTTTCAAT
TATAATGTTTGGAAAGTTGTTTTCCAAACAACATTGAAGACCTTCTCTAATAGCAATAGCTTCAGCAACTAGATCAGTAG
AATCAGGGATCCTCACCCCCTTAGCAATCACCAGCTCTCCTTCATGATTTCTGATACAAAAGGCAGCAGCACTAGGCCCA
GGATTACCTCTCGAAGCCCCATCTGTATTACATTTCAACCACCCAGATGGTGGAGGATGCGATTTAACCCATTTAGAGAC
AAACCTAGGTCTGAAAACATCCAATAGAGCAACCATTTGAGGCCAAGTGGAGGGGACATCAGTATATTGAAATTTTAACT
TCATAAATTTCTGAACAGTACTATTGATGTCCCAAATCACTTTACTTGTGGTGTAATTACCACCATGAAGCACAATATTT
CTCCTTTTCCATAAGAACCATAAGATTAGATTAGGAATAACTTGAAAAATCACCTTTTGCCTAGTATTTCCTTGAACATC
CACCATTTTTTAATAGATTGCTTCAACTGAATCCAAGGCCCTAATATTCCAGCTGCATATGAGAAATACTGCCACACTTT
GTTGGCAATTTCACCTTTCAAAATAAGTGTTCCATAGTTTCTCTTGCTGGAACAGAACAACATAGGCAAAGTTGAGACTG
ATTAGGATTCCAATGAGCTATAACAGAAGCTACTGGAACTCTATTAATCCAAACCCTCCAACTAAAGAAAGATATCTTAA
AAGGAAGATCTTGCACCCATATCATCTTGCAATTTTCATTTACTTCCTCTTTTTTCCTCAAAATCTCCCATGCACTCTTA
ACTGAGAACTTTCTGATGCTTATCTTGATCCACCACAATTTGTCTCCCATATCAGTCTGTCTAATATGATCCATATGATG
CTTAATATGTTCCACAACATGATAAGGCAGATGATCATACATACTATCATAATCCCACCCTACTTCCTTCATAAAAAACT
CAATGTCCATCAAAGAGTGACAAGTTTGTACTTCAATTTGATATGTGTAAAGAGGACCTAGCTGGGTCCAATTATCATAC
CAAACAGTAGAAGTTCCACCCTTAGGTTCCCACCATATAAATTTTTCAATGTCATCCGTATTTTGTAACATATTCTTCCA
CAATTGAGATCCATCTTTCCATTGAACCAGAGCTGGAATATGCTTCTTACAGTATTTGTTCCACATAAAATTAGCCCATA
AGGTATTCTGAGTCCTGAATCTCCACCATAATTTAGCATACATTGCTTTAGAAATATCAAACATGGATCTAAAACCCAAA
CCTCCTTCTTGTTTAGGTAAACAGACATCCACCCATGCAGCCCAGTGTTTACTCTTGCCTGTAGTTTTGTTACTCCAAAA
GAATTTAGCAAAAATCTTATAAAGTTCCTTAATCACGCATATAGGAGGAACTATAGCTGATAATACATGAATTGGAACAC
TCTGTAGCACACTCGTGATAAGAACCTCTTTTCCTCCATATGACAGCATATTCCCTTTCCAAGATTGAAGTTTTGCCTTC
ACTTTCTTAATAAGCTCTGCATAATGTTCCTTCCTTTTCCTGGAGTGGGTGATAGGGCAACCTAGATATTTCAAAGGAAA
TTGACCTTTAGAAATACCTGTGCATTCTTCCACCAATTGTTTTTCAATAGAACTTGCACTTTGATGTAAATAGAAAGCAC
TTTTCTCCTTGTTGACTTTCTGACCTGACTGAACTTCATACTCCTGCAAAATTGACACTATTCTCTTCAAAGAGTAACTG
TTAGTCGAAGCAAATATAATAGTGTCATCTTCGTAAGCCAAATGATTAAGCTTAGCACTACACTTTGGTAAGCCATACCC
CATAAATTGATCATCATCAAACAAAGCATTTAGGCCCCTGGAAAGCACTTCTGTTGATAAGATAAAGAGAGCAGGAGATA
AAGGGTCTCCTTGTTTCACTCCCCTAGTGGAATGAAAAAAATTATGTGATTGGCCATTGATCAAGACTGAATACCAATTG
TTGGAGATCAATCTCCAAATCAAATCAACAAACAATTCTGAAAAGCCCATTTTCCTTAAAACTTTCATCAAAAAGAACCA
AGATACCCTATCATAAGCCTTGGTCATATCAAGCTTTAGGATCACATTTGTTGGTTTACCTCTCTTTCTGATGTCAGAGA
CAATCTCTTGTGTCAAAAGCACATTTTCAATGATGCTTCTACCTTTAACAAAACCTGATTGATTGTGGGAAATCAATTTG
GGTAAATAAGCTTCCAGTTTGTCATGAACAACCCTGGACAAAATCTTATTAGTGAAATTACTCAAACTAATTGGTCTTAA
ATCAAAGAAGGACTGAATTTGTTCCTTCTTAGGTAACAAGACCAAATTAGTGTGAGTAATGAATCTAGGAAGAGAATTAC
CTCTGAAAAACTCTTGTACCATTCTGAAAATATCAGTACCCACTATATCCCAACAACATTGATAGAAAGCACCCGATAAA
CCATCAGGACCACTTGTACTAACGTCATTTAGATTGAAAACCGCTCTTTTGATTTCCTCAAGAGTTGGTTGCCTACAAAG
AATTGTGTTATCTGCCTCACTAATTATTTCAGGAATGTTACCTAATAAGGAAAACTCTGTAGCATCTCTTTCTTGTAAGA
ACTGAGAATGATAAAAGTTCACAGCCTCTGCTGCAATTTCCTCTTCTTCCTCAAGCCAATTTCCCTGATTATTCTGAATT
TTGTGCAGTGGGAGCTTCTTTCTTCTTCCCTTCACAATACTGTGGAAGAATCTCGTATTTCTATCTCCATTCTCGAACCA
ATCACACCCAGCTTTTTGTTGCCAGAAGATTTCTTCAAAGTGCAAATACCTCTTAAATTCAGCTTGAGCTCTTTGAAGGA
CTTGTTTGTTTTCACCACTAGGATGCTCTTCAAACATTTTTTCTTTAATTTTGACAATATCTTCCCTGATAACGAGTTGA
TTAAAGATATCACCATAAGTATCTTTGCTCCATTTTGTCAAAGTCATTTTCACTCTCTTTATATTCTCCTTGAAGACTAT
GAACGGGTTTAATGACTCATTTTCTACCTAATTCTGCCTCACTACATCAATAAATGATGCATTTTCAGTCCAGAATTTAA
GAAACCTAAATGGTTTCTTATACCTGGCTGCACCTTCTTCACAAGTTAAAAGCATAGGGGCATGATCCAACCCTGTTCTA
GCTAGATGCTCCACTTCCATATGATTAAACCATCCCTGCATTTCTTGATTAGAAAGAATTCTATCCAATCTTTCAAAGAT
ACACTCATTATTAGCTCTACCATTCCACCAAGTAAATGGGTTGCCTCTAAATTGTATTTCGTTTAAATCACAGGAGGAAA
TACGGTTTTCAAAGTCTTCATGATCAGCATCACTCACCGGTAAACCACCTATTTTTTCTTCTGTATTCAACACAACATTG
AAATCTCCTCCAACTACCCATGGACTTGTCATTCATGTAGACAATTGGAAGAGATCTTCCCATAACATTTGTCTTTGATC
AGCATTACACTTAGCATAAACTAATGTAACAAATAAACTGTGAATATAACTTTGATGATGTAATTGCAAAGTTAGTTGTT
GCTTAGTGTCCTTTATCACAGTAGTAGTAAAATCATGGTTTGTAAAATACCAAATTTTACCATTGCAATTTGGCGTAGCC
AAAGGCATCCTTAATCTCCTCCTATATTTGTTAGTATGTCTAGAGTTTTGAAACGGTTCCAATAGTCCAATAAAAGTGAA
TTTGTGGAAATTATGAAGCATTTGAACTCTATGAAATGCTTGTTGAGACTTCACAGATCTAATATTCCAAATTAGAGCCT
TCATATCTCTTAGGAACTGATTTAACTCTCTTCGGCTGAACTCTGGTGGGCTGAGTATTTTCTCCATTTCCCTGCTTCTT
CCCCTTTCTGGCACATTTTAAAAGCTTTGGAGATATATTAGCTTCAATTGGTACATAATCCCATATCTCTTCTGATTCCT
CAGTTTCAATAACACCTTTAGCAATTTGGTTCTCTTCTGCTTCAAGACTCTTCACTTCTTCTAAATTATGAGACACAATA
TCGTGTAGAACTCTATTAGGAGACTCTATTTGAATCATCTGGGACTCATCTATTTGAACTGCATTAGGAACTTTCACAAT
TGCCAACTCCATGTTTGAAAAATAATCTGCTTGACTGAGTATCAAATCCTTCTGTTGGTTGCTAATATTGTTTGAAACTA
CATGTTCATCTAAATCATTAGCATTAACCTCAATCTCATTGCTCTTCTGTTGTGCTTCGTCTCTATCTACATTAATATTG
CTGGACTCTGAATCTTGCCCTTTAATTGTATTTATGACCTCAGCCTCATTACTATTCTTCTGTGCTTCATGTCTATCCAC
ATTGGTGTTGCTGAACATTGTGTTCTGCCCTTTATCTGCATCTATGACCTCAATCTCATTGCTCTTCTGCTGCATTTCAT
CTCCTTTGATATGTTTCTGTATATTTGTTGTTCTTTGTTGCGCATGTTTATCAAGTACAATTATATCATTTTTCTTACCA
AAGGACCTTGTGACCCAATCTTTAGAGGATTCCCCTTGCTGGAATATTCTTGCATCCTTATTAGTCTGCTTATTATTACT
GATGTCCTGCTCATTTCTTGCCTGTAACTTCCCTTCTTTATCCATCTCCTCTCTATTTTGTGTAAGAGCATCAAATTTAT
TTTTGACTGCTATAGGTACCTGATAATCAGAAGGTCTTAAATCTTTCACCACAGCCCATTGTCCAGGGTCACCAACCACC
CTACCACTTGACAGGACTCTAGCTTTGCCTTTTTGAAATCCATGCACATAACGGAGTTCAGCGGGAACAGGCCGAGGATC
TGAAGTATTAATACCACCACCTCTATCATGTAGAAAATTTCCCACATCTCTAGGTTGTGGGATTTTGCGCATTCTACATT
CTTCATTACTGTGCCCTTGCATTTTGCAATCAAAACAGTATTTTGGAACATAATCGTATTTAATAGCAACCATATTATAC
CTAATTTCCCCAGTAGCTTCATTCTCTATATTCATCTGAACAACCTTAGGGAAATTCTTTTTCAAATCCACTAGAACCTT
CACACGAGCACAACTAGGCCTAGATTTATTAATAGTGGCTTGATCAATTTGTATAGGTTTACCCACAGCAGCAGCTAAAG
AGAACAAACATTCTTTGACAAAAAAAAGTGGGCAATAGGTTAGGGAAAGATATCCACGCCATGGCCAGCGATGTTTCTTC
GTTAACATTAAACCTAGAATCATATATCAGTGTGCGCATTAGGTAAGAATACCCGTCTTTGCATTTGACATAGAAAGCTC
CCTTTGAAATCATATTAACAAAGTCCTCATGTTTTGTCAAACGAATGAGGATATNNNNNNNNNNNNNNNNNNNNNNNNNN
NNNNNNNNNNNNNNNNNNNNNNNNNNNNNNNNNNNNNNNNNNNNNNNNNNNNNNNNNNNNNNNNNNNNNNNNNNNNNNNN
NNNNNNNNNNNNNNNNNNNNNNNNNNNNNNNNNNNNNNNNNNNNNNNNNNNNNNNNNNNNNNNNNNNNNNNNNNNNNNNN
NNNTCATGACTTTGTTGAGCCAATTGGTTAAGGGATTCTGCAAATGAGAATTCTTTGGGTAGACAGGGGTTTAACAGTTT
AGTAGCAGTTGAGGCCTTTGAAGGTACTGGTTGGGGGTATCCCACAAATCAAATGGACAGAGGAAGAGGTTGACAGAATG
AATCAAATTGAAGAGCTTCAATTCGCAGTGGTAGGCAAATTTACGCATGAATGGAGTGATTTAGAAGAATTAAGGAGGAT
AATTCCTCAACAATGTGATGTTAAGGGTAATTGTCAAATTGGCCTCTTTCGTAATAAACATATCCTCATCATTTGACAAA
ACATGAGGATACATGAATTTACATCTAGATATAGAGACAAGTGTATATACAGTTACACATTACTGGATAATATCTAGTAC
TTTTTAGTAAGAGGTTCATTTATGCAATAATACTAGAAGGTTCAAGAGGTGCCTTAATTGTTTTAGAAGCGCTTGACCGC
TGTGGGAAAGACATTACAATCTAGCAGACTATACAAGTACCTCAATGAGCAAGGACATTCAGTTGAATCAAGGAGATTCA
AATGATTTCTTCTTATCTTGCTAACAAGGCGCAGTTGGATGACCATGCTATCCATCTTCTCTTCAGCGCAAATCGTTGGG
AGAAGAGGTATTTCAGTTCATATGACCTAATTTGTATAGCACTAATGTATTTTGTGAAAGAGATGCAAAGAGTGCCTGAT
AGACAGAAGTCATCTATTTGTAATAAGTTAATATTTACGCATATAGTATTTAGCCATAGATTGAAAGAGAAACTAAGTGG
CATTGAAATTTTCTCTGCTACTATTAATTTTAAGTAACTACTTGACCAGTTCTCCACATTAATTGTTATTTTCTCAGGAC
AATATGGACATAACAAACTGAGAAAAAATAACAATATGATTTTCTGGTCTTCAACTATCTTAGGTTGTTGCCATGGGAGC
TTTTGTTTAGCGATAAGAACACAACACGTGACATGTGTGTTAGGCGCATGTCATGGTTCAAACCCTGCTCCGTGGTATTT
GCGTTGGGAAGAAGATAGAGGGGTGGGTCACTTGGAGTTTCAAACGTGTGTGTTGACTGCACTCGGGCCAGAATCCCACA
GGGGTGAAAAATAATGTTAGGTTGTGGAAATATTTTCATCAAACTCACCTTCTCCTGCAACTAATTCAGAACCTTTTTCT
TGGAATATGGTGTGATCTTCTGACCAAAATGGAAGTGTTAGTATCTTTCACCTGCTTCTTTCTTTTCTATTCCTTTGAAT
TAAGTACCAGTCTTCATTCTTATTTACCAACATGGCAATGAATTTTACCGTCATTATCTGGATAGTTTTACCTTGTTTGG
CAACCAACAATTTTACTTCCATGTTTAACTGTTCATGTAAAATTTTCAGTCAAATCACTTGGTGTTATCGTGAACGTTAA
CCTTCTATTAAGCTTTCTTTTGCATTTAGGTTGTTCTAAATTTTCTTTGCAATAATGCAATGTGTTAATGGAGGACAAGC
TGAGGAATGGAACTATTCTCATTGTTGATCGCTGTCTTATTTTGGAGTAGCATTCTCATCTGCCAAGGGACTTGATATTG
AATAGTGTAAGGTGAAATCATGTCTTACTTCCTCAATATGCTGTTTTGTTTCTCAGACAAGTTTTAGTAATGAGATTTTT
TTACCGTAGGCTCCAGAGATAGGGTTGTTAGCTCTGGATCTGGTTGTATACCTTGACATATCACCTGAGGTATCTATTAT
TGTGTTTCTTCAATCGTCTCTAGTTAAAAGAGATAGTGTGTGAATAGCAATTTTTACAATTGAAATCTTAAGTTTGGTTA
CACCTATTGTTGATTAGATCTTGAAATAACCAGAAAGCTGGTGAGAGAGGAGGTTATGGAGATGAGAGCCAGCAGCAGCA
GCTTGAGTAAGTCTTATTTGGCTCTTCATGATTCCTCATGGAAGGTAGTTTTCTTCCCTTCTTTTCCCCGGTGCCTCAAG
GGTGCTGGTTTAATTAAAAATCTACATAGCAAGTATCTGATACTAAGCATAGTTCTCAACTCAGTAGTTCTCTTTGAGTT
TGTTTGGATTTCTGGTCAATTAACATGTCCACTAAATCAGTATAGTAATTAAGGTTTTTTAATATTGTATTGTTTATTTT
AGGTTATCGATGTGATCCTTCCTCTTGAAGATACAGAGAAAAAGCTGAGAGAAATTGTTTGACTGTATGACAATATGCCA
AAAAGGAAGACCGTTGTCTCAGTCAAGTGTGCAGAATGTCATACATGAATCTGCAACTCCGTACGTGTAACATGATCTTC
TTTTATTTTGCGTTTGGCATATATTTTATCTTAGAGATTTCTTTGTCAGGGCAGAAGTACTTTATGTCTTATCGATTCTT
GTATATATACCAGCTTGTTGTGAGTTTTGGTTTTCTCCACATTTTGTGGAGTGTATCTGGATTAAGTGGTGAATGTTATG
GAATCACCTCAGATTTTTTTCTTTCTGTTAATTCAAATTTGCATGTTTGAAAATGTGACTTTTCTGATATAATAACACTA
GTAGTTGAGTGGTCATGTTAAAAAATCAACTCTGATAATAATTTGAAATGGGACTACTCCTGCCTGTTGCTTTTGGCAAC
AAAACTAGAAGGGTGTTAGTGAGCTTTGTTGTTCAGCATTATTTTCAATCTGAAAGAGGTCTCTGTAATTGTATTTTCAT
AAAATTAGTAGAGAAAAACTGTGACAATCATATAGTAATAATTATAGAAACCGTCACTGAGCAGTGGTACAGTTTTCATT
TGATGAATGAAGTTTGCCTGACAGTAGACAGTACTCACAGAAGATTGGAGTTCCAGTCGTGTAGAAATAGAGACAATTTT
GAGCTTCCTACGAGGGGGTGGCGCGTAATTTTTTTTTATGAAAGAAGTAAATGAACAAATATAGAGAAAAAGTTGTCAAA
AAAGGAACCTCAAGTTTTCATCAAATACATTTGTTCTAACTGTCTATTTTGCTCTTTTGAAAAGGTCTACTGAAAGGGCT
GAATAAGCAAAGCTCACAAAAAGCATCAAGCTGATTGTGTTTCACTATCTGATTCAAACATAAAAATTGTGAAGAACATC
AATCTATATGTGAAATTTCACAAGAGGGAAAACTAGCAAGGATCGATATGCATGGATCCTGTTACGTGATTAAGGTAATT
AGCCTCATTGGCAGAAGCGAAAAAAATTACAGGAACTGTTGGCCGTAATCATCTATTCACATAGTCTGTCTAATTGCCAT
GCTTCGAAGTATATTCACATCACAGTTTTCCGCCCCTAAGAAGTAAGTATATTTTCTTCATGAACCAAGTATTATCAATG
AGTCAAGCTGGACAACATTTTCTGTTAAAAATGGCTTACCACCCTGTACACGAATGGTGTCAAACAGTGGGCATATAGGG
GAAGAGTGATTTATAGAGTGGACAAGTCTTTCCCCTTGCATTTCTTTAAAGCTGTTGTCATGTTTCAAACATGTAAGATG
TGACCTACATGTCACCAATTAAGCAACTCTGTCATTGTGTGTGTCAACAACTCCCTCACAATTTTTGCTGCTAAGAATTT
AGATATTTATACACCAGAGCTCGAATTTTAGAGAACATTATAGAACAAATTGAACACTTTGCTTGTGTTAAAATAGTCCA
TATAGAACAAATAGAAGAATTACTATCATGTTACTCTGAGGACTAGAGTTTATTCAATAAAATGCACAAGAAAGAATACA
AGTGATTTACGGATCATAGTAAGTTAAGCCTGTGAGCATATATTTGCAGAACTTCTATTAACAGATAAAGTGTCAAAAGC
CAAAAGGTTTACTTGATGACTTATCTATACATCTTTGACACATAGTATTATGCTTTTAGTCCTTTCTGGGTAATGACATC
TCATCTCTTGCCATGCTGCTGCTTTGTAGTTGCTCCAGTACTGCTTTCATTCCAGTGAGATACTCCACTAGCCCTTTGAA
GTAGTTGGTTAGCAAAAAATAAAGCATGAAAAAAATATGTTTTTACTCAATGACAACACTATACCCCGTGTAATTGCACA
AGTGGGGTTTGGGAAGGGTTGTGTGTACGCAGCCTTAGACCTACCTTGTGAAGGTAGATAGGCTGTTTCCAATAGACCCT
CGGCTCAGGTAAAGCATATCAAAATCAGTAAAAAAGGAAATACAATAGCGAAGGAACCGTATTGAAACAATGGAGAAAGG
AACAATATATAGCAGCAACAAACAATACTATAACCAAAATGAAGAAAACAACTAGAAGTAAAATTGAAGAATAAGATAGG
AGAGTACTAATAATAACACTAATAAGGGAAACTAGACCATGCTCAACTATTTGCTATTTAACTCAATGACATGCACAGTA
GATAATTACCCTAAAGACCTAAACAATTAAGAAATTTACATGTATCTGGCTAAAGGTAATGGTATTTCTTTCCGATTAGG
TGACAACCAAAGGAACATATTACTCAGTTTGCATTGCTTTACTAATTAAAGTCTGAAGAGAATTACCATTTACATAGTTT
CGACAGTCGTGATGGTTAATCCTCAAGTCAGTATCCCATCCTTTGTTGAATCTGTTTGCCACATCCATTGCATCAGTCTC
TGAGTAGCCAACAAACCAACACTTCCTTTTAGGCAGCTTCTTCAGTGTCCTTGTAAGAACAACTCCTGTCATGGAATAAT
GAAGACGTGAATTGCTTAGGAGATGACTTTCGATATGAACTTATAATGGTTAAGAGACGGGAAAAGTTTTTTTTTTTTTT
TTTTTTTACTTCCATACAACTTTGATCATCAAAGTTAAGTGCTCATTTCTTATTGAATGATGACCATAACAGGCGTCAGC
TGAAACCAAAGGAAATTATGAACAAAGGTCATACTTATTATGAAGAAGTACGACTAGAACTTGACACCTATGATTTTCAA
TATAAAAGAGAGACACGAGTTTGGATATATTGCTGATTCAGAAATTGACTAAGTCTCACAGATTCAACGTCTAAATGAAT
TTAAGGTACGAACTAGGATAAGCTGCAAAGTTAAGATAAAACAGTAATCTATCCATTTCTCCTGTATAGATTTGGAGAAC
AGTTCAAGTTGCCTAAGCATCGTAGACGGGGTGAAGTATATAGTTTGAGTAAGAGTCTGGGACTTGGTGATGGTCTATAT
GGAAGATATAAAGATAGTTCAAGTTCACAGATAAGTTTTCTGCTTTTCCTGTGAGTTTGACAAAACAATGACTCACTGAT
GCATCATAGCATTACTCATTTGCCATCTCCTTTCTTTGTTACTATATTTCTTAGAATAATTATACAATTTTTGCACAAGG
TTAGGACATTTATCATATATATAAATATTTATTTTTCCATTTTACCTTTCTTCTAGTATCAGTACTATTAGAAAATCACA
AATTTCTGATGAATGTCCCTATCAGAATTGCCTCATCGGTAAGAAATCTCCAACTGAAAATCTTTGGAAAATGTTACCAA
TGAGCCAAATTCTGATGGATGTAGTCAAAAATGACTTGAGTAGCAATGACTTTCAAACTTTAAGAGGAACTAAAAGGTCT
GACCTGGTACATTTCTGCCAGATAGAGCTGCAACAGCTACAGCAATGCTTTCCGGATCTTGAGGTTGGAAATCATATACT
AAAACCTAAACACACAGATTAGTAACCCTGTTAAGACTTTTTTAAAATTCTTTTTCCGTTTAATCATTAGAAATTTGAAA
GTCTCTATAGTGGATTCACTAAGGTAATTAACAATGAATGGGATTATTATACATGAATTACTTATTTTTAAAAGGGACTC
CTTTTTCTTTAAATAGTTTAATCCCTCTTTGCTAATACACACATTATCATTCCATGTTCTATTTGTATACTCATCTGATT
ATGATGATGTATAGTCCCACACACTTATTTTAGAGCACAATATTTCAAAAGTTTTCATTCTTAAACATAGTGCCCAATCA
AACAAATTAACCTTTTCTGTATACCGCCAACCAAAAACACCATTAGCTCATAAAAACATTATCTCTACCCAACCCGCCTA
ATACCTACCGAGTTATTGTTCTCAGCCTATTTTGACCGTCCAAATTCAGCCCAAATCGCGCATTTGAAACCCCTAATTTA
GAGGACAAAATGAAGGAGGAAAAAAAAGGAAAAGAAATAAAACCTGAGAGTGAAGGGAGGAGGAGGGGTTGATAATGACC
ATGAAATGCTGCAAATCCCAGAAATTGAGAGAGTAAGCAGTAGACATGAGCAACTGGGCAGGTCCTTTTGTGGCTCTCAA
AGGCACAGCTGCTACGTATACTTCATCTCTTCTGCTACTTCCTATTCCTATGGATTTCGCCAATGATATCGATAGCATTT
CCCTCTTCTTCTTCTTTCCTTTTGTGTGGCTGATGACAGTTGTTTCAATCTACACCATTATATTTTCCTCAAATTACGAC
TTTTCTTCTCAGCTGCTACTCCCTCCTTTCTAATTTATGTAATATACTACTAATTTAAATTGACATAGAATTAGAAAAAT
GTTTTTTTTTTTTTGAATTTATAGTTTAAAATAAGGCATAAATGTTTGTATAGTTATAAATTATTTTATTAAAGCTAAAA
TAAATATTTTAAAGTTAAATTGTTATTCCCTCCATCCAAATTTATATAGTTATTTTGTCTTGACACGAAATTTAAGAAAG
AAGAATTTTTGAAACTTGTGGTTTAAAATACTCTATTTGTTCCATATTAATTGAATTTGTGGGGGCAATGCGCACTTATT
AAGATTCATAATTTATAAGGGAAATTACGCGGATAAACAAACATATACTAGTTAATTAACTAGTATATCTATAGTTTGAA
TTAATACTCACATCTTAATTTTAGTTGTAATTACGTCACCTCTCTCCTCTCTCCCTCTCTCTCGCCTTTCTCCTCTTTTA
TACATATACAAATACAAATTATACATATACATATATAATTATATGACAGATATATAAATACAATTAGCCTTTCTCCACTC
TCTGCCCTCTCTCACTCGCCTCTCTTCTCCTTCTTCCAATCTCGCTCGTAAGATATACAATTACATATGTCTACCAGTTA
CATATATACAATTATTTGACAAATATATATATAATTTGACAGATATACATATACATTTCGTCTCTCTGCCCTCTCTCCTC
CCTCTCCAATCTCGATCGTCTCTCTATTCCCTCTAACATGTAGCAATGAATCGTAATTAGCAAACAATAGCTATGGAGCA
TAATTAAGTTATTTTTGAGTGGCTATATGCGAAAGTTCCTCTAATTTATACCATATTCAATATTGTTCTTCATGAAATCA
TAAGTGTAACTTTATTAGTAGAACAATTTATCTCCTACAAAATATCAAACTTCATTAAAGGAAATGGAAAATATGGAAAA
AAATTCAAACATATATCTTAAACTTTGAGCAATTCAATTACTTTGAGCAATGAAAAAAGCCCAAAAAAATCAATTAATAT
GGAATAGAGAGAGTAAGACCATCTTCAACCCACCTCTACTTTACTCTCCGTTCTCTATATTTGGAGAGTAAAATATAGAA
TGGGCACTCCAATCCATCTTTATTTTAGACTCTATTCTTCATTTTTAGAGAGTTGAATAGTTCTCCAAATTTGGAGAACT
ACTATTCACACTCTCTATTTCACTTTTTCAATATTTTATTATTATTTCTATTGTTTTCTATTAACATATTATTTTACATA
TAATATCAATAATTAAATATCTAATATTCATAATTCTTTTTAAATGTAATATAATATTTTTAAAAAATATTATTTAATAT
ATACTACTTTCATCCCGAATAAAATATTTTATTTATTTTCTAATTTTCGTCAATAATATAATTTTATTTTATTATTAATT
TTCACTATAAAAAATGCACAAAATTAAAATGATAAGATGAAAATTTTAATTTAAAAATACAATACATAACTTAATAATTT
AAATACAAGATAAAGCACAATACAAAACATAACATAATAATTAATTTATCACAACAATCATTTAGTAATCCGGTAGGTCG
TTTCACAATTTAGCACTATTCGGAAAAAAATTAGGATATGATGGTAGATGAAAATCTCTGATTTGAACAATTTTTAGTTA
GACATAAAAAAATTAAGGACAAAAAAACTAATTTTGAACTCCATAATGCATTAATAGAATATTTATGGGAGCAATGTAAT
AATTTTGAAAGTTGAGTGTTTATGTAATTGTATTTCACTTTTATTTGAATTTATTCATTAATTTGTATATTATATAATAT
TTTCTTGTAATTTATGTTATTTAGAAATTTAAAATAAAATATAATTTTATATTAAATAAAAAAATAAAATTTTATATCAC
ATGAAAATTATATAAAGTAATTATTTGGGAAAAAGAAAGAAATTATTTATATTATGAAATAAGAAAATAAGAATGAAATA
GAAATAATAATACAATATTGAGGAGAGAGAAAAAAAAATTAGAGAGTAAAATAGAGAATTGGATTGGAGTTGGTTGTCTG
GAAAAATAGAGAACTCTAAGTCATAGATATTTGTGTTGCTAGAAATCATTTCATTGAGGGTAAAATAAATATTTTAAAGT
TAATATGTTATTAATATTAAATATAAAAATGTGTTATTAGTAACTAAAAACGAAAGGAAATCATATAAGTGAGATTGAGA
GAGTACTAAATATAAAATGTGACATTCTTTTTGGCCCGACTAAAAAAAAGAGTAAAGTTATGTGTATTGAGAGGGAGGTA
GTGTATAATTCAGAGGCTTGATTTAATGTTTTGTTTTCCCCCTTGAAATGAATCTTTCCATATAGTGAGACTGAGAGTGT
ACTAATTTAACAGGTTTAACTAGAGAAATGCAACTCATAGAAACAAAAATAGGATATCTACACTTCAAATTATGATATTT
GAAATCTCAAAATCAAGATATGTAACACATGTTATGGTGTAGAAAATTACTTACACTACCAATATATATTATTTATACTC
GATCAAAATTAGTACTCCTTCCAAGTTCCATCAGTATATATTATTTATACACGATCAAAATTAGTACTCCTTCCATCAGT
ATATATTATTTAGGGAAAAGGGTCAAAAATACCCCTCAATTTTGGTTTATTAGTTGACATAGCCCTTACCGTTAAAATGA
AGTTATTTTTGCCCCTGCCGTTACTAATTTCATCATTTATGCCCCTATGTTGACGGAAATCCCCAAATTGACTTAAATTA
ACCCATTTCCCATTTTAAACCCATGCCTGACCCGTCTAAAAACCTAACCCAATAATTTTACCCGTTTTCCTTACCCATTC
TTTCAAGAGATCTCAAATCCCCCAATAAACATTTAACCCATTTAACCAATTTCATTCGTTGTTAACCAGTCCAAGACCCG
TCTTCTGATAATATCTCATCATGCCTACAAGATCTTCCTCTGTAGTCTTTGAAAATTTTGTAGGGGGTTCATGGGATTGG
TTTACTTTTTGTTGAAACACTTAAAGATGCTCCAATTTTTAGGTACACGAAGATTTGTTTCTGGGTTTGTTTTGTTTTTA
TCTTCTGAAGTTTAAAGCTTGGATCTTTTAGTGTTTTTCACACTTTTCATCTTTTTTTCAAGATTCAAAGGAAATGTATG
GCATGCTGTTAAAGATGTTGTTTTTGGGTTCTTGAGGAATACTTGGATTCTTCTGTTTTTTTTTTTTGGTAATGGTGAAA
GATAAGTAAGGAAAGTGTGTATTTTTATCGAAAGATACAAGTTGTCTAGTGCCGTTTCAGTTTGATAAATTGGTTTTCTC
TTTTATAGTATTACCAAAAAAAAGGTCACTTCAAGACCTTCTCATTTTGTTCAGAGCTCCCAAGAAGAATAATGCTTAAA
AAAAGTTGAATTGTTGTGAAGACAAAAGGGTAGAAGAAGCAGAGTACTGGAGCTTGTTTGTTTTCTATCATAAAGGGGCA
TTTCAGTTTGTAAGATTTAAGAAAAATGGCTTCCGGATGGCAAGTCGGTGTTGGATAACCGAAAGTATGTCCGGTATACA
CCTGAGCATCCTTGAGAGGCTTTTAGATGGGTAAGGAAAACGGATAAAATGTTTATTGGGTTAGGTTTTTAGACGGGTCG
GGCATGGGTTTAAAATGGGAAATGGGTTAATTTAAGTCAATTTGGGGATTTCCGTCAATATAGGGGCATAAATGATGAAA
TTAGTAACGGCAGGGGTAAAAATAACTTCATTTTAACGGTAAGGGCTATGTCAACTAATAAACCAAAGTTGAGGGGTATT
TTTGACCCTTTTCCCTATTATTTATACTCAATCAAAATTAGTACTCCTTCCGTCTCAATTTATGTAATGCCGTTTGATTA
AGCACAACGGATTTGAAATTCTTACTCTATAAACCTTGGATATTTGTGTTAAAAATAAAATTCCCTCACGAAGGAAAATT
GTCAATTTGATTTTTAAAATGTAATGCATTATGCTACAAATGGATAGAACAATAGGGAATAACATCTTATTATCAATGAA
GTAAATTTTACAAAAATATTGTAATACAAGAATCTAGGAATTGAATCTCATATCAAACATATTCAACTTAATAAAGTTCA
GACTTTACACCTCAATTGGATTACTATATTACACTCTGTCACACTTATCGAGTTAGACGAAGGCAGGTTATCTCGAGCTA
CAAAGAACAGTACCAACAGACTAAGACAGCATTGAGCACTGATAGCTTGTAGTGAACAGCCCCATTATGAAACCAACCGT
AAACAGCCTTTGGTACTTAAGTAGTTAAGGTTTGGAACCCTTGCAACTATGATAGATTAGCAGAACTTGAACATAATGCG
TCAACTATCAAGATCATTCTCATCAAAATCAGAAAGGAAAGGATCCTTCAACAATTCAGCTGCAGAGGGTCTTGCTCTTG
GCCGCCCAACGCATCTTTCAATGAAGGCCTTTAACTCGGGATCGCTCACCCTGTTAAAAGCTTGAGGCTTTTTCCCAGAA
GTTACTATCTTGTATAGTTTGGCTAAACTGTCACATTCACTGTAAGGTATCTCCAGAGTAGCCATTTCAATCAAACACAT
CCCAAACGAGTATACATCTACCAACTCTGTGTAGTTCTCTTCATAAAGCTCTGGTGCCATATACTCTGGCGTCCCTAGTA
CAGAATGTGCTGCATGGCTCTTCCCCACGATTGTTGCCAAACCAAGATCACCGATCTTTACCTGTGTAACATGATAACCA
GGATGTTTAAGGTCGACCAATCAAAAAGTATTGTATTTTTTTAGATGAACATCTGAAGCTCACGAGTAACTTACCTTAGA
AACTCTGTTTATAAATAAACGAACACTTCCAAATGTACTTTAGTGCCTAAGTTTTCATTTCTTTTTAATCCTAACAGGGC
CCGTAGACTCTTGATTATACACAAAGTGAGATGAATTACCCACAGATTTTATGTTAGTGAATATGGTTTCTAACTTCATC
GGCTTCTCCACTATGACAGTCGGGGGGGGGGGGGGGGGGGAGGGGGGGCATAGTTTATGTCTACCCCGATTAACCCACTC
AGCTAAACATAGGATTTTAGTTCCACAAGCTTTCTCTAATTATACTAAGCACCAAAGAGTAAAGGATATGTAACCGAGAT
AAAACCTGTCATTTCCCTGAATATGTCGACAAAGTAAATGACACGAATTTTGCACCTTTAGAATCATAAGAAAGAAGAAG
GAACAGGTTCATTTGTAATGTGCAGCATTACGTAGGATTTTTGACATAAGTTTATGTCTATAGTAGAGAAATAGTAAGCC
AGTATCGACTGAGTTCATACCTTTCCAACATTTCCATTGATAAAGATGTTACTGCAATTGAGGTCTCTATGAATAACACA
AGGATTGTGAGTATGGAGAAAATCCAAGCCCTGTAATATCTGTCTTGACCACTTCTTCAAGGCCTTGATTGAAACATGAC
GATGTTTCTTTCTATATTCCCTCAAATTACCAGAGGCACACGCCTCAGTTATGAAATTCAGAATGTTACAGTCAGTGTCT
TTCCAGAAATGGTACATGACAATGATGTTGTCATTCTTCAAATTCTTCAGCAACTCGATTTCAGAATGGATCTTACTGAT
GATGAAAGGACTGCCACTGAATTTGTTCAATCTAATCTGATTCCACGCCACTTCTCTGCCTTCCTCAAGATCAAATGCCC
TATACACCATCTTCACTGCACCATGGCCAAGAAGCTCCTCGTATCGTCCAAACCTCCCAGATGGATCAACCTCAGCAAAT
AGTTCATTTTCTTGATCAGTTGCATCAGGATTTGCAGTAGGCATACTTAGTTCTGTAAGAGTAAACAGAAGAAGCGTAAA
CATTTAGAAGATTCATCAGAGAAAACAATCACACAATGTCTATTTCAACAGTAGGACTAGGAGGTGGAAAATGGGCAGGT
CAAGACTATAAACAGGTCACAACCCAACCCGCCCAAAATTTGCTTCGGTCAAAATGTGTAAAATAACGGGTTATAACCTA
ATCCGCACAATATAACCTAAACATCCACTCCTTACTTTCTCAAAAACTATTTCTCTCAATAACTAATCATACAACGTCTC
TTTCCATAATAGGACCTAAATTTGAGAAAAAAAAGACGTGAGCTTGATCGAGCAAATCACAGATCCACCTTTCCTGGTAC
TGGTGTCTCACTCATTGCCTTCGGTTCAAACTACTGTACACAACATTGGAAAAAAGAAAAAAATTGTACTTACATAGGTA
TCTGAAGTCTGCATCTAGTATCATAAAAAGAGAATTGGGTGTAATGTGCTACACTTCTCCTAATGACTTCTAAATCTTGA
TTAAATACATACTCCTATAGTACAACTCCATTGCTAAACCTCAAATCACTCATCAGTTTTCTGCAAATTGAACTACTCAA
GATTCAAAAGTTCCCAACTTATCAGTTTTCTGCAAACAAAACCTTCAAAGTCATCTAAGAAATTAATACAGCCTAAAATA
TTTATGCTCAAAAATTTGCGGAATCATAAATAAGGAAAACCTCATTGCAATTAAAACTAGTATAATCATGAATTTCCTAA
TTCCAAGAAGCAGAGTAGTTTCATAATCTCTCCTTTTCTCTTCATGCCTTAAACCCCAATGGCGTAACCACATGCAGTGA
AAGGTCCTTCATCGAAAAATTACACTATGTTTATAAAAATTATACGAAGTGCATATTTTTCACAGGTATATACTAAATCT
AAACACTCTTAATGAAATTTCTGGCTTCTTAACTGAAAACCCCACAAGAAAAACTTTCAACCACCATATTATTTTTCTGG
AAAATCATGTTTAAAGATAGTACACACTGGAATTACAAGTAAGGTCCCAAATAAAAATCTAAACTTTGCAACAAGAATCC
ACAAGAAATCGATATACAACAAATACTGATAGTGTTAAAAGAAATACTCACAAAGAAAATTGAAGGAAGTGATTTTAGCT
ATGGCAAGCAAAAAGGGTGAAAGAAAAGATAAAAGAACAACAAGATTAAGCCTATTTATAGACAGTCACAGACTCTTCCA
TGTATACACATTGGCTAACCATGATTTAAAGATTTTGGGTGCACTAATATTATTTTAGCCCAAATGTGAACTTTAAGCTA
AATCAGTATTATCTTAGGTCAAATATGACCTCTAAGCTAAACTTAAAATAAAAACAATGAAAAAGGATTTTGGCTCTAAG
CTAAACTTGAAATAAAAACAATGACAAGGGACTTTAGCTGGATTTGAATCCTGATCTCATGAGTGATTCATCAGGTTGTA
TCAACAACACAAGGATACTCATATGCATCTCATGAGTGCACTATTAATTATATCCTAGTTGATGTCAGTTTCTCAAGATA
GATATATAAATATACATGTTTTTCTCCGAAGTTGACAAGTGCACGTGCACCCTCACTTATAGGTGTGGATCCTGTGGGGT
CCATCCCCATTTGCCAAATCTCACAGTGTCAAAAGGTTGGCAGATTTGGAAGATATTGGATATACATATGCAGATTTTTT
CAAAGGTTGGTAAGCTGCAAAGAAGAAAAAATTGTTTTTCTTCTGTAGCATAGTTGGAAAAATACTGCACTTGTTATCTA
TAAAAGGGAGAGTCTTCTTCATTCTCAAAATGCACCAAAAAAACAAAGGATAGAAAAGAAGAGTGAGGCATCACAGAGGA
AATTAGTCTGTGAGGAAAAAATAGAAAGTGTGAGCGATATTGTAGTGAGGTGGAAAAATCAAAAGAGGGTTATTTATTTT
GAAGTGTGTAGTGGTCTTTGGAGTTTTTACTCAAATCTACAAGTGTAAAAATCATTACTATAGTGATATCAGTTGCTCCT
CTCGGGCCGTGGTTTTTCCCTTATTCAGGAGAGTTTCCACATAAAATCTTGTTGTCATTATTGCTCTTTTTATTCTTGTT
GATTAACCGCATTGTTGTGTTTCACTTTTATTGCTTTTATTACCGCAAATATTATTTCTGTTGCGGGTTTATTCCCAACA
ATTGGTATCAGAGCACAGGTTCTGCTCATTTCAATAAATATTTTTGCAACTTATCGTACTATACTCAATGAAAAACAATG
TTTGGAGTAAAGTACGAGGTAGCAAAATTCAACGGTGATAGCGGTTTCTCAACGTGGCAGAGAAGGATAAGAGACTTGCT
CATCCAACAGGGTTTGCACAAGGCACTAGGCAACAAATCCAAAAAGCCCGAATCCATGAAACTTGGGGATTGGGAAGAAA
CGGATGAAAAGGCTGCTAGTGCAATCAGGTTGCACTTAACAGATGATGTGGTTAATAACATCATCGATGAAGAGAGTGAA
TGTGGCATTTGGACAAAGTTAGAAAATCTATACATGTCCAAAACACTGACAAATAAATTGTACCTAAAGAAGCAGTTATA
CGCCCTACATATGGGTGAAGGTACAATTTTTTTGTCCCATTTAAATGTGCTTAATGGACTAATCACGCAACTAGCAAACC
TCGGAGTAAAGATCGAGGAGGAAGATAAAGCCATAGTGCTCCTAAACTCGTTGACATCTTCCTATGATAATTTGGCAACA
ACCATCTTACATGGTAAGGACTCTATTGAGTTCACATCTGCCCTTCTGCTTAATGAGAAGATGAGAAAAAAGCCTGAAAA
TCACGGATAGGCTCTCATCACAGAAAGTAGAGGCAGAAGTTACCAAAGGAGTTCAAGCAACTATGGTAGATCCGGAGCTC
GTGGAAAGTCTAAGGTCCGATCAAAATCAAAGGCCAGAAATTGCTACAATTGCGAACAACCAGGTCACTTCAAAAGAGAT
TGTCCGAATCTAAAAAGAAGCAAAGGAGAAAGCAGCGGCCAGAAGAATGATGACAACACAGCTACCATGGTGCAAAATAA
TGACAATGTTGTTCTCCTCATAAACGAGGAAGAGGAATGCATGCACTTGGCAGGTGTAGAGTCGGAATTGGTGGTCGACA
CAACAACGTCTTACCATGCCACACTAGTAAGAGATGTTTTTTGCAGATATGTAGCAGGTGATTTTGGCAATGTGAAAATG
GATAACACAAGTTACTCAAAGATTGCGGGGATCAGAGACGTTTGCATAAAGACAAATGTCGAATGCACATTAGTTTTGAA
AAATGTGCGCCACGTACCTAATTTGCGAATGAACTTGATCTCGGGAGTTGCTTTGGACCGAGATGGATATGAGAACTACT
TTGCAAATCAAAATTGGAGACTCACCAAAGGGGCATTGGTGATTGCAAAAGGAGTTGCTCGTGGCACGTTGTACAGGACA
AATGCAGAAATATGCCAAGGTTAATTGAATGCGGCTCACGAAGAGATTTCTGTATATTTGTGGCATACAAGAATGGGTCA
TATGAGCGAGAAAGGATTGCAAATTCTTTCCAAAAAATCACTCATCTCTTTTGCCAAAGGTACAACGATAAAACCTTGTA
ACTGCTGTTTATTTGGTAAGCAACATAGAGTCTCATTTCAGACATTATCTGAAAGAAAGTTGAATATGCTTGATTTGGTA
TATTCTGATGTCTGTGGTCTAATGGAGATAGAATCGATGAGAGGTAATAAATACTTTGTTACCTTTATTGATGATGCTTC
ACGAAAATTATGGGTTTATATCTTGAAAACCAAAGATCGAGTGTTTCAAGTATTTCAAAAACTTCATGCTCTGGTAGAAA
GAGAGACGGGTCGGAAGCTAAAACGTCTTGATTTGGTATATTATGATGTATGTGGTCTAATGGAGATAGAATCGATGAGA
GGTAATAAATACGTTGTTACCTTTATTGATGATGCTTCACGAAAATTGTGGGTTTATATCTTGAAAACCAAAGATCGGGT
GTTTCAAGTATTTCAAAAGTTTCATGCTCTGGTAGAAAGAGAGACGGGTCGGAAGCTAAAATGTCTTGATTTGGTATATT
CTGATGTCTGTGGTCCAATGGAGATAGAATCGATGAGAGGTAATAAATACTTTGTTACCTTTATTGATGATGCTTCACGA
ATATTATCGGTTTATATCTTGAAAACCAAAGATCGGGTGTTTCAAGTATTTCAAAAGTTTCATGCTCTGGTAAAAAGAGA
GACGGGTCGGAAGCTAAAACGTCTCTGAACTGACAATGGAGGTGAGTACACTTCAAGAGAATTTGAAGAGTACTGTTCAA
ACCATGGAATCAGACATGAAAAGACAGTTCCTGGAACCCTACAACTCAATGGTGTAGCTGAGAGAATGAATCACACCATT
GTTGAGAAGGTAAGAAGCATGCTCAGAATGGTTAAATTACCTAAGTCATTCTGGGGTGAAGTAGTTCAGACAGCATGTTA
TCTTATCAATCATAGTCCATTAGTTCCGTTGGAGTTTGACATTCCGGAGAGAGTTTGGACCAACAAGGAGATGTCTTACT
CACACCTAAAGGTGTTCGATTGCAAAGCTTTTGCACATGTACCGAAGGAGTAGAGAACCAAGCTAGATGATAAATCAGTT
CCCTGCATATTCATCGGATATGGAGATGAAGAATTCGGGTACAAATTGTGGGATCCTATAAAGAAAAAGGTTATCAGAAG
CAGAGATGTAAACTTCCGAGAAAGTGAAGTTGGAACTGCCAATGCTCTATCCAAGATGGCCAAGGAAAAGAATGGTATAG
TCCCTAATCTTGTTACTATTCCTTCTACTTCTAACCATCCCATAAGTGCAGAAAGTATGATCGATGAAGTTGCTGAACAG
GAAGAGAAACCTAATAAAATTGTTGAGCAGGGGGAGCAACTTGGTGATAATACCGAGCAAGTGGAGTACCCGGAAGAAGA
AGAACAATCTCAACCTCTGAGGAGATCAGAAAGACAAATGGTAGAGTAATCCAAGTACCCTTCCTCAGAGTATGTCCTCA
TCAATGATGAAGGGGAGCCAGAAAGTCTTAAAGAGATGTTGTCTCATCCAGAAAAGAGCCAATGGATGAAATCCATGCAA
GAAGAAATGGAATCTCAATAGAAAAATGGCACATACCAGCTAGTTGAACTTCCAAAAGGCAAAAGACCGCTAAAGTGCAA
GTGGGTCTTTAAACTCAAGAAAGATGTAAATGGCAAGTTGGTCATGTACAAAGCTTGATTGGTTGTAATAGACTTTGAAC
AAAAGAAAGGTATTGATTTTGATGAAATTTTTTCACCTGTTGTTAAAATGACTTCTATTCGAACTATTTTGAGCCTAGCA
GCTAGCCTAGATCTTGAAGTGGAGCAATTGGACGTGAAAACTGCATTTCTTCACGGAGATTTGGAAGAAGAGATTTATAT
GGAGCAACCAGAGGGATTTGAAGTATCTGAAAAGAAACACATGGTGTGCAGATTGAATAAGAGTCTTTATGGGTTGAAAC
AGGCACCAAGGCAATGGTACAAAAAGTTTGACTCTTTCATGAAAAGTCAAACGTACACAAAGACCTATTCTGATCCATGT
GTATACTAAGATTTTCTGACAACAATTTTATTATTTTATTGTTGTATGTGGATGACATGTTAATTGTAGGACAAGACAAA
GATTTGATTGCAAGGTTGAAGAGGGATTTGTCCAAGTCATTTGACATGAAGGACTTGGGCCCGACACAACAAATTCTAGG
GATGAAAATTGTTCGAGAACGAACAAAAAGAAAGTTGTGGCTATTTCAAGAGAAGTACATTGAACGTGTACTAGAACACT
TCAACATGAAGAGTGCTAAACCTATTAGCACGCCTCTTGCGAGTCATCTGAAGTTGAGCAAACAGATGTGTTCTACAACA
AAAGAGGAGAAATGGCGAATGACCAAAGTTCCTTATTCTTCAGCAGTGGGGAGTTTGATGTATGCAATGGTGTGTACAAG
ACCTGATATTGCTCATGCAGTTGGTGTTGTTAGCAAATTCCTTGAAAATCCTGGAAAAGAACACTAGGAGGCAATTAAGT
GGATACTTAGGTACCTAAGAGGTACCACAAGAGACTACTTGTGTTTTGAAGGATCTGATCCAATCTTGAAGGGCTATACA
GATGCTGATATGGCAGGTGACCTCGATAACAGAAAATTCACTACTAGATATTTGTTTACATTTTCAGGGGGAGCTATATC
ATGGCAGTCAAAGTTGCAGAAGTGTGTTGCACTCTCTACAACGGAGGCAGAGTATATTGCAGCTACTGAAGCTGGCAAAG
AGATGGTATGGCTGAAACGATTTCTTCAAGAACTTGGATTGCATCAGAAGGAGTATGTCGTCTATTGTGACAGTCAAAGT
GAAATAGACTTGAGCAAGAACACCATGTATCATGCAAGGACGAAGCATATCGACGTGAGATATCACTGGATTCATGAAAA
GATAGAGGATGGATCTATGCATGTCATGAAGATCCCTACTAGTGAAAACCCTTCAGATATGCTAACCAAGGTGGTATCAA
GAGACAAGTTCGAGCTATGCAAAGAACTTGTCGGCATGCACTCAAGCTAGAAACTTAGAGCTACCTCTTTCAGGTGAATG
GGTCTGGAGGGGGAGATTGCGGGGTCCATCCCCATTTACCAAATCTCACAATGTCAAAAGGTTGGCAGATTTGGAAGATA
TTGGATATACATGTGCAGATTTTTTCAAAGGTTGGTAAGCTGCAAAGAAGAAAAAATTGTTTTTCTTCTGTAGCATAGTT
GAAAAAATACTGCACTTGTTATCTATAAAAGGGAGAGTCTTCTTCATTCTCAAAATGCACCAAAAAACAAAGGAGAGAAA
AGAAGAGTGAGGCATCACAGAGGAAATTAGTCTGTGAGGAAAAAATAGAAAGTGTGAGCGATATTGTAGTGAGGTGGAAA
AATCAAAAGAGGGTTATTTATTTTGAAGTGTGTAGTGGTCTTTGGAGTTTTTACTCAAATCTACAAGTGTAAAAATCATT
ACTATAGTGATATCAGTTGCTCCTCTCGGGCCGTGGTTTTTCCCTTATTCAGGAGAGTTTCCACATAAAATCTTGTTGTC
ATTATTGCTCTTTTTATTCTTGTTGATTAACCGCATTGTTGTGTTTCACTTTTATTGCTTTTATTACCGCAAATATTATT
TCTGTTGCGGGTTTGTTCCCAACAGATCCGCCTCTGTGTATACATGCAACCTTTCGACGTCGTTTCATTCATCTATCAAC
TTGGTTATATTCATACACGAACCAAATATATGTTTTGTTTGTCTTATAATTTATGTGATGCAGATATAATTTGGAGATTC
ATCAAAAAATTTAATAGAGGATTTTTAGATATTTTAAAATTGTTAAGTATTGTAATTTGTAGTATTTCTTTTAATGTAAT
TTTCAAATAATATATTATATATATATATATTATTAGCTCAGTCCAATATATGTGACATGGATAAAATTTCAAAGTTGATC
AATTTTTTTAATGTCTTTTAGATATTTTGAATTGTTAATTATTGTGATTTATTATACTTTCTATGTAATTTCCCAATGAA
ATTTTGAGAACCATCTTTTTTTAAAAAAATTAGATGGAGTCTCATTCCCAAAAACCCCGGGCTCTTGGTACTTGAGTCCG
GCTGCCAGGTTTTATTGGATCACTAAACCTAGTCAGGTGGCACGAGGTAAGCCCTAATCGTAGATTGATTAAATTCGAAT
TGCATATTGCATGACTTATTCTAAAGTGACGCTTCCAACATAATTTCTTTTCACACTCAAAGCTTGCTGATTAAGGGTGC
ACCACAATTTTCTTTGGGACGTTGAAAAAGTTACATGTGAATATAGTTAATATATATAGAGTTACTACAAGTCCAAAGGG
ATTCGATGGCTACAAAACTGAATAGCCAGACTTTAAACACAATAAATCCGTGCCATAATTTGCCGTGGACACCTTTTAAA
TCCATCCAATACCACAGTAAGTTTATGATTGTGTTTTTTTTTTTTGGTTTAACTATTTGGTATCCGAATTAACTAGCTTA
ACTAATGTAAATTTGTGTTGCATACTAAATCAATTAACGAGAAATACTCTCGGTTGTCAAGATTCAAACATGAGATCTCT
GTTTAAGGATTGAGAGATTTCATTCATCTCATCCCACCATATGTGCTGACTGAGCTAGAATTTAAACTTTATGATTTCTA
AATTCTAAGATAACGACATTATGTGTTATAGTAACTGAATTCTAAATTTAATTTTGTTACATATTTTAGTGAATTTTAGT
TGTGTTGCGTTTAAATTTATTGTCAAAATTTAGTGCGAGGTAAGGGTTAGCCTCTGCCCTACCCCAAATTAAAAGACAAA
ATAAAGAGGTAAAACTTTGTAGATATAAGCCATTAATTACAAAGTATAAGTAGTAATATAGTTCATGCAACATCCGTGCC
TAAATATTTTGCCTGATGAGGTGAATCTAGCTCCTATATGACCAATCTTTTAAAGTAAACAACTTTACGTGACTAAAAAC
AACTTGTCAATGTGGATTTGAAGCCAACTTTATCCACCCTCGTACGGTACCATAAATGTTTAGGAATCGTTTGGTACCTC
GTTAGAGTTATGTATGGATAAATAATGTAAGAGAAAATATTTCTGCACTTTACGTAAATTATTAGTTTCATTTCTGAATT
ATTGACAGTCTCAAAAATACCCATCTGCTTGATTAACTAAACTTAGATATAGACTCTTGATATGCAACATGACATAACAA
GTGACTTCAAACTCTTGTTGGAGCATGAGACTATTAATAAAAATTCGAGAGAAGGGCTGAAAGCACCTCTGAACTTGGAG
AGAATTTAGGAGTGTATATCACTCATGTTGCAAGATCGGGAGTTTATTTAAATCCAGTTCGTCAGGTAAAGAGGTGTTTT
TAAGTCTGCCAATAATTTAGGGATGAAACTAATAATTCGCGCCGAGTTTAGGAGTGTTTTTAATACTTCTCTCATAATGT
AATGATTATTTATAAGAGAATTTATAGTATTCGTTTGGTTGGGAACTAATTATCCCAGGATAAACTATCCTGGGGTTAGT
TATCCAGGGATAACTTATCCCACCATGTATATGGGATAATTTATTCCATCACTATGCTATAAATGGTGGGATAAGTTATC
CCAAACATGTCAACCAAATAAGACATCTAAATTTTATCCCAGGACTATTTTTTTATCCCAAGACTATTTATGTTTATCCC
TCACACCAAACGAGCGAAAGATTTAGTTAGTTATGTATAAGTGATATATGTATTAGCTATTCCACCTTCTATTGTGTATA
AAATTATACATAGATTCTCCCATAATTTTTACATGTATTAGTTATGCGGGTTTTTAAATTTCAAACATTGAGTACTAATT
TTGTATATAAATAACTCACCTCCTACTACCTCCACCCACTTTTAATTGTCATGGTCTTCCTTTTTTAAAGTCAAACTATA
AGAACTTTGACTAACATTTTATGATATATTTTTTCTTCATATTGATATGCAAAAAATTGCAGTTTATAGTACTTTTTGTA
TAATTTTTGAATATCTAAATTTTCTGTTTAAAATATCGAATTAATGTATCTAATTTAACTTTGAAAATTAGTCAAATTGA
CTTTCGAAAAGCGCAACATGACAATTAAAAATGGACAGATGGAATAATTAATTACCAAATATAATCTTACTTATACAAGA
TTTAATACATGCATTACTCACCTCCAATCATCGACCCCTAATTGGTTCATTAATTAATCATGTCGCATAAAGACAACTTT
CATATTAAATTTTCTCGAACCTATTTCTTACATATAAAATAAAAACATTAACATTACTTCGATTCTTCATTTACACACAA
AAGAATCATAGCAGTCTGCTAGTATTAGTTTGAATGTTTACAGAAAAAATATTATTTGAACAATATCAAACCATGATAGT
TGCTCAGCATATAAATCGAAATTAAAACATTTAAATTTAATTACTTTTAAGCTGATCACGACCAAGCCAACCACCGTTAT
CTCTTATGCAACGTCTTCAACATAATTGGAGGCCAAAGTAAAATTTTAATTAGAGGCCTAAAATCTAAATAAATTTTCTA
TGTATTTATTTAATTTTTTTTAGATGTAAATTATTATTAAATATATTATTTCATAAATGATATTTTTGATTTTTTTTTTC
AATTATTAGTTTTAGGTAAGATTTTATCAAATTTAATGTTGAAAAACATCCTTTCTTTGAGACAATCATTATATGAATTG
TTCACATATATATGTAATAAGTCGACAAATTTACAAGTTAATAACTTGTTAAACCTGCTTTAATATACTTGTTGTAATAC
TTGAAAATCTAAGAAGAAATAAAAATTAAAATAAGAATTTACAATTAATTTTGTTCAACACTTTTTAATTATTAATTTTT
AATTTTGATAGAGTATTACACTAACTTATGAAAGATTTATTGAAAAGAGTACAAAAGGATAAAATGTAAGAAGGCAATGA
TGTTTTATTGATTTTTTCGATTTGAAAAGGATTTAAAAGAATAAAATAATATAAATATATAGTGATTTTTTATTTTTTGG
GTCAATAGAATAGCTTGTAAATATCTATTGATATGGTCATCAATTTAGTGAATTTCTAGTGTTCCATATATTCTAGTTTC
TCTTTGTCCTATCATGTTCTAACATAAAAAAATGTTCATAAACTTTTCACAAAATTCCCCTCCTCCCATGCGCTAGAGAT
GAAGGATTGACATGTAAGTACATTAACCATATTAAATTAATATTTGGTAAATTAATTATCATTTTAAGATGATTTTTTTT
ATTTCGACTTAANNNNNNNNNNNNNNNNNNNNNNNNNNNNNNNNNNNNNNNNNNNNNNNNNNNNNNNNNNNNNNNNNNNN
NNNNNNNNNNNNNNNNNNNNNNNNNNNNNNNNNNNNNNNNNNNNNNNNNNNNNNNNNNNNNNNNNNNNNNNNNNNNNNNG
AAGCTCATCTCTAACTTTTCTTATTACATCCAAAAGTTTCAGTGTTGCCACAACTACAAATCTTTTTGAGTGCATGTGAA
ATGATCACTTTTGTACTTACATAATACTTTACGTATTTGATCTATCATTATTGATTTTGTGACACCTTTTACATGAGAAG
TCATTTTTGGATATGCACTACAAAAAAAAACATATATTACTACAAAATTCGTCGTAGCTAAATATAAAAATTTACATGGC
TAAACACTTTAGCTATGATATTATTTTCCATAGCATTCGTAACAAGATGTAGTGTGGCTAATAGTTAGCTACAAACTTTA
CATAGTCAATGGCTAAGAACAAACATCTATTGCTACAGATTTTTTGTGTTGTAGTTATGTTGGTAAAAATAAATAGCCAC
AAACATATATTTATAGCGATTAATTTTATTTTTTTGCCACAGCATTCAAGATTTGTAGCTATCTACATCAATGTTGCCAC
AGAGGTATTGCAGAGTAGCAAAATATTTAATTTGTTTGCCATGTAAACTTAAATTTTGTAGCTATTTCTATAGCTTAGTC
TCGTAGCAATAGTACTCGTGTTTAGTTACGAATGATAAGATTCATGGCTATGACATGAAGTATTTGCCACAAACATTTTC
TTATTGTAGCTAAAAATTCATATCACTAGCCATGAAATATATTGAATTACAGCTAAAAATTCACTTGCTACGGAAAGTGA
AAATTTATAGACATTTAATAATTGTATACGCATTCAATAATTTCATTACTATTTAAGAATTTTCGCAAGCTTTGTTAGTC
AGAAGAGTTGCATAATGAAGATACAAATCCATTTCAAAATATTTCGCAAGTTATATATAATTGTATATTACAATTTTGAA
AATAGTTACAATATACAATCCTTTTAAGAGACAATCTTGTTTGAACCAAAGCAACAGTCTTTCATCATCATTTCTTCCAC
GATCTTCAATTGTACCTTAATTTGATCAACATCATCTTGATTTGTCATTTATATGTTTTAATTTCACTAACATACCTGTA
AATAATAATAATAATAATAATAATAAAAATATTTAGCATCAAGAATAAGGACCGTCTCATTATATATATGAGTATGTGTA
CATATAGGATCTATATTCAAGGAGAAACAAATATGTCTAGATAATTCTTTTACTAAAAATTTTAATAGATAAAATCAAGG
GGAAATGCAAAGCAACAATAAAAGTAAGCAAACCTACAAACTTTTTAAACTTCTTAAAAGGATCATCATGGCCATATAAT
CACAACACTTCGTTGTTGCAGTCGGCAAGCTATGGTTGCTTCAAACTCTATTAATCAAACTTTGAAATCTGGAAATTCAT
TCATTAGATTTAATTTATTAAAAATTCTAAAATAAGTGTAAATTCATAAATTTAAATGAAACAGGCTTAATACAAATTCA
AGAATCCTAAAATATGAAGATATGAACATACCTTGAATATAAAACCTAAAAAAAAGATCAAAAAAGTAATTAGTAAAATA
TTACATAATTATTTTTTAAGTTGAGCAAGAAAAAAGTAATTAGCAAAATATTACAGAAATTTTTTAAGTTGAGCAAGAAA
GTAAGGTAAAGAACAGTGAGGGGGAGGGGAGGCGATAGGGGGAAAGGGATCTGTTGTTACGAAGGGGAGGGGGTAGGTTA
TTTAATAGTTATAATTGGGCTTTAAAAAAATGGGGGGGGGGGGGGGGGGAATTTTGACTTACATTTTTTCATTTTGGAGG
GAGATTTTGGGTTTGGATCTAAATATAGAAGGGTTTTAAATTCTTATAATTTATTTTTCTTTCAAATCTTAGTATGACAT
AATATTAAAAAAATTATTCAAAACTAATATGAAAAATAATGTTAGTGATAGAAATTCCGTCTCAAAATCTTTTGCATGTG
TTACCACAAATATTAGCTACAAATTTCATTTTAATCAAATATACATTATTGTTTTTATATACATTTTAAATTTAATGATG
CAATTATTAACTCGTCACTATTTTATGGTTGTGTAGCTATAAAAAAAAATTTGTTATTAAAATTATGAAAAATAGTGTTC
CTGAACCATGAAAAATTGAATAAAAATGTCCTTGTTATTAATAGTTTGATCCAAAAATGTCTCTATTATTACTTAATTGG
TCAATAATGTTCTTTTTCATATAAATATATTATTTTTTAATACATTCTTTTACTAATAATTTATTAGCAAATATTTATCC
TAATTCAATTCTAAAAGATAACGAAATACAAATATTCTCCATTTTATTAAAAAAAAATTATCATTACAAAAATAAAATTA
ATGATGAGGTTACTATGATCTTATATATATGACCTATATAATTATTTAAAAAGTTACATGTATTTGAAATATTTTAATTG
ATAAAATGAGATTAAAAAGGAGAAAAAAATATTTTCTACTTATTTATTATTGAAATGATTTTAAAAAATAGGATTCTTTA
AAAGTAATATATTTATTAGGAATAAAAAGTGGGTAAAAAGAAAAGAAACAATATGTTTTTTTATTTGACCCATTAAGTAA
AAATAAAGACACTTTTGGATCAAATTATTAGCGGTAGGGATATTTTTGGGCCATATCATTGACGTCAGGAGCATTTTAGA
CTAAAAGATCNNNNNNNNNNNNNNNNNNNNNNNNNNNNNNNNNNNNNNNNNNNNNNNNNNNNNNNNNNNNNNNNNNNNNN
NNNNNNNNNNNNNNNNNNNNNNNNNNNNNNNNNNNNNNNNNNNNNNNNNNNNNNNNNNNNNNNNNNNNNNNNNNNNNNNN
NNNNNNNNNNNNNNNNNNNNNNNNNNNNNNNNNNNNNNNNNNNNNNNNNNNNNNNNNNNNNNNNNNNNNNNNNNNNNNNN
NNNNNNNNNNNNNNNNNNNNNNNNNNNNNNNNNNNNNNNNNNNNNNNNNNNNNNNNNNNNNNNNNNNNNNNNNNNNNNNN
NNNNNNNNNNNNNNNNNNNNNNNNNNNNNNNNNNNNNNNNNNNNNNNNNNNNNNNNNNNNNNNNNNNNNNNNNNNNNNNN
NNNNNNNNNNNNNNNNNNNNNNNNNNTATATATATATATATATATATATATATATATATATATATATATATATATATATA
TATATATATATATATATATATATATATATATATATATATATATATATATATATATATATATATATATATATATAATATAA
TATAATATAATTACTTATTAGGAATAATAAAGGTAATATACATAATATCTCTACAATTATTAAAATTTTCATAAATACTT
TTTTTTAAAAAAAATAAGTGCTTACATAAAAAAAAATGTATAGTTAACATTTATATTAAAATATTAATAAAATACCAAAA
ATAGTTAAATACATAAATATATTTATGACTTTTAAATTAAAAAATTATTATACATCTAAAAAGGGTGCAATAATATTAAA
AATAATATGTTGCATAATATAAAATACAAGATTGATAAATTTGAGGCTACAAGTAAGTATCAGATGAATAATTTTTTAAG
ATTACCTTCTTTTTCTTTTTTATATATTATCTTAAAAATATTAATTGGTTCTTTCATTTATATACACTTATTATATAATA
ACGTATTTAATTAAATTATATATAAGTAGGATACAATAAAATGAATCGACTCGAATGATGAACACCTTTAATTATATAAA
TCAATAATTAAAGATAATTGTCCCAATATGTTTACATCCCTACTCTATTCAAATAGGGCAAAACATCGCGGTGACTCAAA
AAATAATCTATTGATTCAATTTTAAAAGAATTTTAAAAATAAACGAATTTTAAAGGAGTCGCCACCTAATTTTAGGAAAA
ACTAGGAAACCATTAAGTGATCTACGAAACCATTAGATTCTAAATAAGGGGTTCAAGTTATTTCGAAGGAAAGGGGTTAG
GCATCCTTCGAAATCCATAAATGTGGATTCCGATTGAATTCATCTTTTCAAATTGAGTAGGAGGATAAAATAATGTACAA
GTATAATAAACATGCAATATACACAAGTAATATGATAAAACAATAATATAGGAATCGGCCTAAATTTGTCTATCGTCAAT
AATATACAATAATGAATAAGAGTATAATTCAAACTTGATTTGAATAGCTTCGATGGGAAGCACCTCCGGGTACCTGTAAA
GACACTTAGTAAAAGTATTAGTTATAAATAAATATGAATAAAAATAAATGAATAAAAAATTAATTTAAAAATAAAAATCC
ATCTTATTAACATGGGAGGCCTTAGAAATCGACGGTAATTTCTTCATCGGCCAATTTTAACAAACAATATATATATAAGC
TTAAACAAAATTTCCGTCTTTAATATTAGGGAGGCCTCGAAAAGCGACGAAGAGATTTTTTCATTGGCCAATTTTAACAA
ACAATATATATAAGCTTAAACTAAATTTCCATCTTTAATATTAGGGAGGCCTCGAAAACCGACGGAGAAATTTTTTCATT
GGCCATTTTAAATATATTATATTCCCAACGCCAAAATAAATATTAAAGTAAACAAAGAATAAAATAAAATAACTTGCCAC
AACTAAGAAAAGATAATGACACAACAATATTAACAAAAATACTAATTCAAATAAAATCACAAAGCTGCTGGAACTTCTTA
GAATAATAATAGGAATTGAAGTAAAAATAATAATAATAATAATAATAATAATAATAATAATAATAATAATAATAATAATA
ATAATAATAATAATAATAATAATAAAAAACTATAACGAGAAAGGTTAAAAAAAAAAAAATTCAACGGAAAGAATAACACG
ACTAACAACTGTAGTAATAACATCAATAATCTTAAGAAGAGATAACAATTATTATATAATAATAAATATGATAATAATAA
TGAACAGAAAGAAAACAAAAGCATGATAATAATAATACAATAAATCAACAGTTTCAAGGAAACAGTGCATTTAGTTAGCG
AATGAATATAATAATTAATAATAACATTAATCAACAATAACAAAATTAAAACAGTAACAAAACATATCTAAGCTAACAAA
TTTTATCTACTAACCATAGCAAACAATTAAAACTAATAAAATAATAACAAATAACAATAGCTGTAGTAGGATAACTGAGC
CATGTATTAACGGAAGGAAATAAAGCAACAAAAACAGCTAAATAAATCAAAGACAGCAGGGAGAATAAAATCAACAGAAC
ACACCACTTACACAATGAGCAAAAATTAAACCAACTTAACAAAAGCATAAACAACAAATAAGTTAACAAGGATTAATAAT
AAAGAGCAAAACAACCCAAGTGTCAATCGATTTTTAGAACAAAAAATTAGATTAAGAGAAAAAATAAACAAATAAACAAG
GTGCAGAGTTTTACCAATGATGGGGTTTTGGGTCTGCTAGCTAGAGAAGAGTGGGAATGAAGACCCGATTTTGTTCGCCG
GCGATGGAGCCACGCCGGAGTTGTTGGTTTGTGTGGTGGGTCGAAGTAGCGATGAAGCGGAATAATGAAATGGGTCTGGT
TCGTGGTTTGCTCTTATTTTGCTCCAGTTCATCGGAGCTTGAAGCTCCTCCCCGAAGCTACTTGTTGCAGCAAGCAAAAG
GGGAAAACGGGGATGGGGTTTTGCCGGAGCTTTGGTGGTTGTTGTTATTGTTGTTGTTGTTGTTGTTCGCTGGTCGGAAC
TGGAGCGGTAACAATGGTGAGGGGTTGGTTGCCCGAAGCTGCTGCTCGTCGGAGCTAGAAGCTCTCGGCTTCGCGATGGT
GGAAGTTATTTCCGATGGGGTTTTGGAGGTCTGGTGGCGTGGAGAAGGAAGAAGATGGGAGGAGCAATGGTGGCTCTGGT
TACTGGTCGAAAAAGATGAAGTTTACTGGTGGTTCCAGGTGGGTCGCGAGTATGGCTCGCTGGAGGGGAAGAGGGTTTTC
GGGGGCCTGGAACTGATGTTGTTGCGGTCTGGTTTTCCGGTTGATTTTTGTCGGAGAAGGAGGTTTGGTTGTCACCGCTG
GAGATCTGGCAGTGTTGGGCTGATAGGTCTGTGTCTTAGGCTAGATTTCGCCGGAAAAGGGAATCGTTTGGCTGCTGGGA
AATGGAAGTAAGGGAAAGATTAAGGGGTTGTTGGTGATGGATTTCACCGGAAAAAGAGGTGAACGGATGTGTTTGGGGGG
TCATCTGGTGGTGGCATTTTGCCTCAAAAAAAGGAAATGGATGGGGGTTTTGGGTTGCCGGAGATTGGCCGGGATCCGGG
GTGGTGGCAGCCGGAGAATAAATAGTGAAATCTATCTTAAAATTTACAATCCTATTCTAAAAAATAAATTCACCACCCCC
TATTTTTTAACCTAACCAAAACTGATACAGAGAATAATTGTTAAATGGACTCAATTTTTGGGCTTCTGATTGTGGTTCAA
AATTACCGATCAAGTAAAATGTCTGTATTTGAATGAATTTTTAGATTATACAAAATATCAATATTAACAAATATAACAAA
TAAAATGAATTAAAATAAATATAATGAACGTAACTAATGACATATAAAAATGAAATTTTAAAATTAACTTATAAAAAATC
CTACATTTTGATAAATAAAGATAATTTTCGATAAACTTATTTAAAATTATAAAAAAATATATTTTGAACCATTAGATAAA
TAAAACTTAAAAGTTACAAATTTTAAAAATGTTAGGCCAAAATTGGGTGTCAACACAATAAATCATGTATCAATCAAATA
ATATTTTTGAATATATTTAGTTAGGATGAATGTTGAACTAAACTTGTAAAAGTTTGCTAGAATTTGATCTAATTAGTTAA
TTGAAGTAAATATAATGACTTATTTATTAATTTAAGTCATATATTAAAGATTTGTAAATTATATTGTACAGTAGACTTGA
GTCGAACAATTAACACCTCTAATTACACTAAGTTGGTAAAACTATGATTATGATAAAACATGTTTGAGTCAAACATCAAT
TTTGAAGCACTTAATCAAGAAGAAGTTTCAATAAGACTAACTAATGAAGTTATGTTTAAGTTCGATAAAATTAGTTAATC
AAAATTAATTAGATATAACCACTTATTTAATAAATGTATAGTTGACATTTACAAGCACTTCTATAATACTAAATCAAATC
GAACAATTAACACCTCTAGTTAGAATAGATAAATAACATTATAACACATACCAACTCATGGTAAAAAATAATTATTAGCT
ATAAAATTTATCACACTAAAAAATTGATGGCTATATCAATTGATCATGACAAATAATTATAGTTGTTAAGCCAATTATAT
TGCTACAGTTTTTTAGTACTCGAAGCACAAATATTTATTTAGCTACAATATTTTGTTTTAAATAACCTTTTTATGACTAA
AGAGTTACTATTGCTACAATATATTTTAACACGTGATAAAAATTAATAATTAACTACGAAATTTCATCATAGTAAATAAT
TTGTGGCTACATTATAACTTGAAGCAAAATTATTTACTTAGCTACAATATTTTGTTTCAAATATTTTATTGTATCTAAAA
GATTACTATTAACTACAATAAGTTTCAACTCGTGGCAAAAATGAATAATTAGCTACAAAATTTTACCATAGCAGAAAAGA
CGTGACTGTATCATTTAATTATTGCCACAAATTTTGATAACTTGAAGCAAATATATTTATTTAGCTACAATATTTTATTT
CAAATAATTTATTATAGCTAAAATATTACTATTGCTACAATGATTTTAATAGCGTGTCAAAAATTTATGATTAGCTACAA
AATGTTTACTATAGCAATAAATTTGTAGCTATTCATCCAATTTTGCCACAATTATTAGCAATTGTAGCAAAAATGAGGAA
TTAGCTTTGTTATAAAAAAATTGTGGGTAAGAAATTTTACGAATTTGTAAATAGCTATGAAGTTTAGAATTTTGTGGCTA
TTACTAGATAACTGCTACGCTTTTTACATTCATAGATTAAATTTCGTAGCTATAGATACAATGTGTTGTGATGGTTTCAA
GAAATTTTCCTATGTTGCTTATCTAATTTATTCTCTCACCACCATACTGTAACGACTTGTTCCCGCCGTTATAGAAAAGC
CAATGGGGAAAGAATTGGGGCCAGAAAACTTTTTCGTAGTAACTTGGAATTTCCCAACCTAGTCCAGATTTGGACGAAAT
TGGAGTCATTTAGGTGTAGGGAAATTTGGTAGCAATCGGGTGACTTATTTATGATTTTGATTACATGAGTAGTTATATAA
GTCGTTAAGGAATCTGTGCGACTTTACGGAATTGAATTCGGGTGAGGAGAACTCCCGAAATTGATCTTAGCGTGAATGGT
ATATTTTGAGCGTTGTTGGTTAAAGGTGTGTTGTGAAATAGGGGTATTGAAATTATTAAAATAGCTCACTGTTTCGTGCA
AGCCGCTTTGGTGGTGGTTTTGGTCGCTCTGGCGGGGTCGTTGTAGCGGCGTGAGGGCCGCTGTGGCGGGCTAGACGCGA
CTTAAGGTCATAAATAAACATCAAAATGACATTATTCTGCACTTTTCAGTTTTTAGAGCTAAGGAACGAACCCCAGACGA
TTCTTTACATTTTCCCACCATTCTTGAGGCTAAAGGTAATATTTTAACTCCCCTAATCCGTTTTTCGATCCATAGAACGT
AATCTAATGGGTAAATATCGATGGGGGAGGGCTTTGATCTAGAATCTATGGTGGAAACAACCTTAATTTGGATACTTGGG
ATCATGGGTTTGATCTAGGGTTGTTAGAATTGTTAATAATTTGGGTAATTAGTGATTGTTTATTGATTCCCGTATTATAT
TGATTGTTTGTAGACCAAGAACAAGCGGAATGAATTTGGAAAGGGAAGGATCAAGTTTCTTAAGGTTTCAAGCTTGTTTC
GAGGTAGGTGATGGTTGTGATTTCATGTTGGTGTGATATATGTTTGTAATTGCTCATTATAATGCATGTATGTATGCGAA
TGTTGCATTATTGATCACCCTATGAGGACAATTGAATAATTGTATGCCATGAATCACCTCTTGTTGTATGATTGTGAGAA
TATACATTGTGATTGTGATTGTGGTTTGTTGATTGGATTGGTTGCCACGTTCCGGCATAAACATTGGATCGGTTGGCACG
TTTCGGCATAAATATTGGATCGGTTACCACGTTTCGGCATAAATATTGGATCGAGTACCACGTACCAGTACGCTAACAGT
TTGGGTGTGGGTTCCATGAGAGGACCATTTAATTGGGTTCCGTGAGAGGACCATTGAATTGTGTTGTGTATCTACTTGTG
ATGATTACGTTCATATCTAATGATGATTAATATTGGAAGACTGTATGTTGCTCTAAATTGATAACCAATGTGTATTATTT
AGAATGTGGGATGCTACATTAATCCTGAAAAGATGACTAATATTGTATATGTTCGGTATATGCCTGTTTTGTAATGTTGT
GGTTACTTGCATGTATTTCACTTATTGGGATAGCTGCGTGATCCTACCAGTACACTGTGGTTGTCTACTGATACTGCACT
TGCTTGTTCTTTGTTAAGTATAGGGCATCTTCAGGCGGCTATTGATAGACCTCAGCTAGGTGACTATTGAGCGTGACCGG
GTTCAAGGGTGAGCCAGTTCTTTCAGGCTGCCATGGATCTCTCTTGTTTAAGTCCACTCTTTTCGGACTCAGACTATTTG
CTTAAGGTGTTTGTTTAGTTTCGGGGTTGTACATCTTGTTCTTAGACTTTTCGTTAGTAGAGTTTTGGTACAATGACTTT
CAGGTTCTAGTGGTTGTTCTTCTGCATTAGTTTTGGTTAATTTATTTGTTTAAACCTTTGGAGTTTATGGGAACTCTGTA
TTTTTATTGTCATTTAAATCTGCTTTCGTATCTTTAAATGCATAGTTTTTGGTTAAGTTGTTTAGTCTGGGTTGTAATAA
TGGTTCTCCCACCGAAAGGTTAGTGTGGGTGTCAATCACGACGGTCTGAGTCGTGACAAAGTTGGTATCAGAGCCCTAGG
TTCGTTGATCTCATTGTACCAAAACGAGTCTAGTAGAGTCTTGCAGAACGGTACGATGACGTTCGTACTTTTCTTCGAGA
GGCTATAGGACTTTAGGAAAAACTCACTTCTTTCTACTCGTTCATGCTATGACTTGAATCCAATGATACAAATTGGTATC
TTTCCTCCTTCACTCTATGGTCCGAACTAGAGCAACAACAGCGGTAATACCATCACTAGCAAGAGAAGATGTGTATAGAT
TATCGACAGTTGAATAGGGTCACCATTCAAAATAAGTATCCATTGCCTCGGATAGATGACCTTTTTGACCAACTGCCCGG
TGCATCGGTTTTTCTCTAAGATTGATTTAAGGTCTGGTTACCCTCAGTTAAAGATTGAGGCAGTTAAGAATTGGGTTCGA
CCAAGTTCTATGATTTAAATTAGCAATTTTGTGATGCTCGCTAGCTACTATTATCGCTTGTGGTATGAGTTGAGTCCAAT
TGGTATCTCTCGATTCCAATTGGTATCTCTCGATTCCAATTGGTATCTCAACGAAGTGAACTAGACTCCGTAGTCCCGGC
TGAAGGGACATAAGCAAATTAATTGGAACTGAGAAGGTTCCAATTGGTATGTGGCCTTAAGGGCCGTATAAGGCATAGAT
GATCAGTAATTGTCATCTACGGAACGAACTAATTAAAGAATTTGGACTTGTCTGGAAGTTGTAACTGCTTGAGTGTCGTG
AAACTAGTTGTGAAAAGAAAGTCATCACGAGATTAGGTGCAAGGGTCTATATAAATTACAATGTGGGTCGTAAGAGAAAA
ATATGGACGTGCGTTGCGACCAACTGATAACCGTATTAGAGTCTGGGTGTATCCTGGGGGATATGTGAGTGGTAGTGTTG
AAACGATGTAAAAGGATCTTAAAGTGCGTACTTCGTTGGGTTGACCGGGGGGTAGACAATGATTGTCCTAGCTAAAGGGA
TTTTCTTAAATGCCTAGTTATAGCCGGAGAATCTAAGGGAAATATAGAAAAGAGAGGAACCCATAAATTATTGGCAGGGG
TTCTGTTTTCGTCAGGGCCGCTGGGGCGAGATTTTCCCTCCATGGCGAGATCGTCAGTGCGGGATTTCTCCTGCCATAGC
GGGACAGGGCAAGACAGAATCTCAACCCTGTCTCCCATGTTTTCCCCTAGTCACAATTATGGACCTCAAATCGTACCCGA
ACTAACCCCCGCGATCTAATTCAGTGTTCAACAATTGAATATAAGTTATAAGGTGTGTTAAAATTGTGGAGAACCTAGGC
ATATGAGAAGGAAATCAACGAGGCCGTGGAGGCCGGGAAAATAGTAATGCAGGTAGAAGAGTAGTGTAGCCAGGCGATGA
GGTTGCCTGTCACGACAACATGGCTCAGTTATATGTTTTTTCGGGCAAGATCGAGTTTGAGATGTGTGATGCAGTGGTCA
CTAGTGCTATTCTTGTCTGTGCCCGTATGGCTATTGTTTTGTGTGATCTGGGTTCTACTTATTCGTATGTGTCAGTTCAA
TTGCCTTGGGATGATGTGGTTTTTGATATACTTGATGCCCCCATCCATCTTTTTATCCCAATTGAAGAGTCCGTCATAAT
CACCCATGTGTATCGTGTTATCCTGTTGTGGTTATGAATTTTTAGATTTGGGTTGAGTTGGTTATACTAGATATGACTGA
CTTGATATAATCTTAGGTATGACTTGGTTGTCCCCCTATTATACCAAGCTTAATTGTAATATTAAGTCGGTAACTCTACA
GATCGCCGGTAAGGAAAGATTAAAGTGGGAAGCAATGTACAAGCCTAAGCTAGCTAAGATCATATCTTTCATTCGGGCTA
GGAAACTGGTAGGGCTGGGTTGTTTGGATTATTTGGCTCATGTTTGGGATGTTGAGGTTGAGTCTCCCTCTATTGAGTTT
GTTCCTCCTGTGGTGTCTGAGTGTAAGGAAGTGTTTCCTACAGATTTGCCTGGTATGCCTCTGGATAGAGATATAGATTT
CTGCATTGACTTGGAAACTGGCACTCGCCCCATTTCCATCCCTCTGTATCATATGGCTCTAGCAGAATTAAGAGAGCGTA
AGGCTCAAAAATCAAGAGCTTCATGATAAAGGTTTCATCCGTCCTAGTGCTTCCCCGTGGGATGCTCCTGTCTTGTTTGT
TAAGAAGAAGGAGGGTATTATGAGGACTGGTGATTTTTATCTTAAGCCATAAATGAGTGGATTGATATCTAAATGCCAAG
CTTAAGGCTAAGGAAGGTCCCAATGAGTATACTTGGATGAAGGAAATTAAAGTATTTTAGTAAGAAAGTGCGTATAAATT
GGGTTAGTCCTTTGAATTTGATGAGTTTACCTGAGTTTGAGGTGTCATGTTGATGAAAAGGTTGACTTCGTAGTGATAGT
CAATGCTGACAGAGCGTAATGGTAATAAGAGTTCGTGATGGTTTGTGACGGGATGCAAATATATAATGAGATTGGTGGTT
AAGCAAAATTTGTACAGTAATTACGACTTGCGAGTACCTAAGGTTGTGGTTTTCTAATATTTAGTGAGTAACGTGGTTGT
ATGGAAAGTTATAAGAGATGGTAGGACACCACTCGAATAAAATATTAAAGAGCTAGAGTCATAATGAAGAAAAATAGTGG
GATGTAGTACAACCTTTAAAGAGAGGCAAGAGTAAGAATATTTTATTTGATTGCAAAGGCTAAAGAGATATCTTCAGAGA
GGTAGATAATTGGGTTCAGAGACACGTGATTTCATTCATTTTGTTGTGGCTATGGTAATAGAGTGTCACAAGTCCGTCGG
ATTGGTAAAAAACTATTGAAAAAAACTTGAGAAAGGAGTGTGCAGACATTAGCTTGAGTGTGATGATAAGTGCTTGGTTT
TGTTTTTGAGTCCAGTAATGAGTATGATTGAAATTTTGGCAAAATATGTTGTAAGATCGATGGAGATATGATCAATGATA
AACAGAGATCCATGAATTCATAAAAATCTTCAAGGTACAAGCTAATGTTGATAGAGAAAGAGATTGTGTTATATGGTGGA
AATTACAATTTAGATTTTTCATTTTGAGTCTACATTCGTGGTGATGCATTTTGTCAATGTATGAATTGGCAAGGTGAGAA
ATGATCAATTGTATCCGGTATTGAGCATTTGAAAGGACTTACACCTAGGTTGAGTCGTAAGTTTACTACTATTGATTGTT
AAGTATCTAANNNNNNNNNNNNNNNNNNNNNNNNNNNNNNAAGTGTTGGTTTATAATAAGGTAAATGGTCGGAGTGTTTA
TGATGGTTGTTAGTATTGTGAGTATGATTTACTAGCTATGCTCTAGTGGGTTTTCACTTTTGTGGGTGGATCCCTAGTGG
TGGATCAGGGATACCAAATCCTGCGATGTTCTCTTGGTTGAGTGGGAAGATTGGGAAGATTTGGTTATTTCGAATGACAT
AATTGGTGTTGTCTTGGAGTTGTTAAAGTATTTTAGTGATTCTACATGTACCACCTTGCTTATGAGAATTTATAGAAGAG
CTACCATGCGTATTTATGGTTGTCTGACAATATTAAATATTCCTCTAGTTGTCGAGGTCATGTATCGATTATGTGTGGTT
GAATGTGGGGATCATTGGGTCCAATTCTACTTTTCTTAAGAGGTAATCTACAATTACTAAATCTAGCATTTTGATAGTGT
TGTGGAGGGATTGTATGCTTGGACATATCCCTCAATGAATATCTGATTTCTAAAAATCAAATTTGTTATAACTTAAGCTC
ATGAGAATTTATGTTGTGGGATGGAGGTGTTGTTAACAACTATGATTGTTTGGGTATTATGAGTGTGTGTTGGTTGGTTC
AGGTTCACTTCTAATTGTAGCGAGTATTGATTTAGAATGATATCATGCATATGTGAGAAAGGATTAGTCCTGATGATTAT
GTCAAGATCCTTGATAACAAGTGGCAGAGGTGTGTATGACCAACTTTGGTGGTTGTTGGGAATCGTTTTGTTGTTAGTAA
GTTTACATACAACAATATTTATCACTCGAGTGTTGAGATGACTTCATTGATGCATTGTAAAGGAGGATGTGTAGGTATTC
AATTGGTTGGTTTGAGGTTGGAGATGTGAAACCCTTAGGGGGTAGTGAGATTCGGTAAGAAGGGCATGCGAGACAAGTAT
CCCCAGTAATTCGACGATTCAGATACTACTATATTTTTGCTTTAGCTCTTTTCTCCTAGTTTGTCACTCGGGGACGAGTG
ATGGGTAAATTGGTGTCTATTGTAACGACATGTTTCCGTTGTTATTGAAAAGCCAATGGGGAAAGAATTGGGGCCAAAAT
ACTTTTTCGTAGCAACTTGGAATTTCTCAACCTAGTCCAGATTTGGATGAAATCAGAGTCATTTAGGTGTAGCGAAATCT
GGTAGCAATCAAGTGACTTATTTATGATTTTGATTACATGAGTAGTTAGATAAGTCGTTAAGGAATCTGTGCGATTTTAC
GATATAGAATTCGGGTGAGTAGAATTCCCAGAATCGATCTTAGCGTGAATGGTATATTCTGAGCATCGTTGGTTAAAAGT
GTGTTGTGAAATGGGGGTATTGAAATTATTAAAATAGCTCACTGTTTCATGCAAGCCGCTTTGGTGGTGGTTTTGGTCGC
TCTGGCGGGGTGAGGGTCGTTGTGGCGGGCTAGACGCGACTTAAGGTAGTAAATAAACCCCAAAACGACTTTATTCTGCA
CTTTTCAGTTTTTAGAGCTAAGAAACGAACCTCAGGCGATTCTTGATAGTTTTCCACATTCTTGAGGCTAAAGGTAAGAT
TTTAACTCCCCATATCCGTTTTTCGATCTGTAGATAATCTAATGGGTAAATATCGATGGGGGAGGGTTTTGATTATAGAA
TCTATGGTGGAAACAACCCTAATTTGGATACTTGGGATCATGGGTTTGATCTAGGGTTGTTAGAATTGTTAATAATTCGG
GTAATTAGTGATTGTTTATTGATTCTCGTATTATATTGATTATTTGTAGATCAAGAACAAGCGGAACGAATCCGAAAAGG
GAAGGATCAAGTTTCTTAGAGTTTCAAGCTTGTTTCGAGGTAGGTGATGGTTGTGATTTCATGTTGGTGTGATATATGTT
TGGAATTGCTCATTTTAATGCATGTATGTATGCGAATGTTGCATTATTGATCACCTTAATCGTAAATGAGGACAATTGAA
TAATTGTATGCCATGAATCACCTCTTGTTGTATGCACACTACAACATTTTAGGCCCAAGGCCACACTAAATCGGGACAAC
ACTTATAAAGTGTTGCCTAAAATATTTTTGGGCACCCTTTTTAAGTGTAGCCTTAATATTTAACTTTTGGCCAGGGTAAT
ATTGACAACGCTGTAAAGTGTGCTCTTTAGTAATATAGACTACACTTTATAAGCGTTACCGCTTCATAATATAATTGGCA
ACACCTATTTATACATATGACTACACTTTTAAAATGTACTATATTTCTAATTCTAAAAACAACATTTTACAAGTGTGGCC
TTCTAATATTCCTAGAATTTCACTAAAATATTATTTTCCCTCTCACATATTTAACTCTCCCTCCAACTTTTAATAGGACA
AAATAATTTAGAAAATAAACTCTAAAATACTTTTGCCCAAATCACTCTAACTCTCTCTGAAGAAAGATCGGCGAAGAAAC
CTCTCCGAAAAAATTCCTAATTGAATTCTCAGCAATCAGTGCCGAATTTGTTTAAGAAAACGCTACATCAAATAAATTTA
CAAATCTTTAGACGAGTAATCCGCTTGGAAAAAGAAGATGATGAACATCTACTTCATCACACCGGAATGATTTTTGTTAT
CAAGTAAAATTTTCCATGTTTAAGATCTGGGTTTCTTGAATCTGGACAAAACAAATGATTTTTTGTGAGTAATTGGAAAA
ATACTCAATCAGCTAACATCTAGGTTTATTGTGTGGGTTTTGTTTTTCTTATCTTGCTGCAATTTGTGTTGATTTTTGGT
TGTATACTGATGGCTTGTTATTTGTTCTACTTTTTAACGATTTTATGCTATGTATATGCACTTATATTTATTTTTTTTGA
TGCAAAATTAGAACTTTTGTTAGGCTTATTGCTCGATTCAGTTTATTTTTGCTGAAGAACCCTAAAATTATTTCGAAAAA
GATTGATTTCTATTAAAAAGTGAAGTGTAGAACAAATATTTCCTTAGATAAAAGCTTTAGACATCAACATTGTCCTTGGG
GCTGCTGTTATTGAGAAGAATATTCGAGATTATCCATATTTATATGACAACACTAAATAATAAGTTCCAGCAAATAATAA
GAGGCAGGGCCTGCTGTAACAATTTCTGAACTTCATTTTTTTGCTTCCAATTCCCACCAGCTTAGCAGAAGGTGTTTCAA
GGGGATGTGCTTATGAGAGAAACCTAGAAAAGCAGAGAATTTCCTTCATATATGATTAGCAAAATGACCTGAAACAAAAA
CATGATCTATGTCATCCATTCCAGGTTTGCTGCAGCATAAGCAGTTTATTAGTTCCATGCCAAAATTTCTGATCTTCTCA
TTTGTTGGAAGTTTTGCTCTCAATGCCCTCCATATGAGAAATGATACTTTGAAGGGAATAGTCTTCTACCAGGTAAGTGA
GGTGAGCTTGGTTTATTTCCTTTTTTCCTGATCAGACTCTTGGCTGATGAACATGAAAAATTCCAATTCTCAGTTGGTTT
CCATACTGCTTCATCTGCAACTCCAGCCTGATAAAGATTTGAGTGCCCATGACTTTAGGAACCAAGGTAAGTGGAATATT
TTGCCTTAACAAAGCTTCATTCCAGTGACCATTAGCCAAGAAATAAGAAACATGAGTGTTGTTTAAGCTGTTGATCTCAC
TTTGCTTGTATTCTTATACACTTCTGTACCTATTGATGTTACTTTGGGCGCTCAACTTAGAAGATCAAAATAGCATGAAT
GACCTGTATGTATCTCATATTGTTATGTCTTGTACTTTCATGCTCATTATGTATCAATTGTTGATGTAATACCATTTTGT
GTGAGTTCATCATAAATCAATTTAACTTTACGTAGGTTGTCAACCATGCATCCCTCTTTCTTTATCCACACTATTTTGTG
TTATTCTTAGTGTAAATGTTTTGTTTCTTTATCAATCAAATAGGCTCTTAATAGAAGTTAAGTATGTTAAACGAACAATT
CTATTTATTGCAAGCATTGGTATAGAGGATCCTAGTGTAGGAATAATATAATTGTATTGTTTCTCATTCTAGAAGCATAG
TCAAGCAAATAGAATTAATAGAGCTAAGCAAAAGATGCCTCACACGGGAGGATCCAAAAGCTTGGCAACCTTGATGAATG
AAAGAGGTAGTCATGCTTAAATTACTTGAATAGGTACTCATGCATAACAGGTAGTCCACAAAGATAGCTGCTTGCACATC
CCATGGTAGCAGGCGTTTTTACTCATTGTGGTTGGAATTCTACATTTGAAAGTATATTGGAGGAAGTCCCTTTGATATGC
AGGCCATTTCTAGAAGACCAACCGGTGAACGTAAGGTATCTGAGCCAAATATACACGATTGGGTTCGAATTGGAGGTTAT
GAGAGAACAACCATAGAGAAAACAACAAGAAAACAAAGCGCACCGTCAACCGATATGTCACCGCCAAGATACTGGCATAC
GAAGATGGATGTTTTGTTTGGGTATGTTGATGATTCTTTCTATGATAGACGACTTGAACGAAAAAAAGTCAAAACGTATG
TTGATTTCCTACAAGATGCTGGCAGATGATTTTGACAGGTCCGTTAGTTTTTGGTATCTTTCATGTGAACTTAATAACGT
ATTGAGCCATATCTTGATACTTCCTTCTTTTATAAAAGAATATGTTGATACTCCCATCTCAAACATGATACTTCAGTTAT
GGCTCTCTGATCTTAAGAGATTACAGGACACCTGTTGGATCTGTAGTAGTGGCAATCAGGTGGTTGTCACCATCTCAAAC
ATGATACTTCTGCAATTGCATATGTACTTTCTCAGCAACTAACTTCAGGATCTTAGCAGATCTTTGGTTAGTCATAGACT
TCACTTAGCTTCTAACTTTCTCTAATGAGAAAGAAAATAAGGTGATGGCACTTTAGCACATTCTCTTCATTCTGTTCTAA
ATACCTTTCAAACTTCCTACAATCAATTCCTTTATAAGAAGTTGCAGCAAGACTAACTCTAGAAAGATTAGCACAACCTT
TGTTGGAGAGCTTTTTGTTTGGTCAAGAAGGTTCTTCCTCGGTATTACAAATTTCAGGAGACGGTGGTTGCTGAATCAAC
TTGAATATTGGAACTATCTTCATAGTCCTCGGGATCACTTTCCATGGATGATGGCTTGGAAAATTTAATCTGTCTATCTT
CTTCAATGATACGTCTTGATTCTAGAAAAGGAGAATTTTCCAAATTTCCTACATCATCTGATAATTCATCAGTTGTATTA
GACTTATATTCTCGTCTTGATCCATCAAAGCTCTTGACCTTACATATGCCCTGAGTTTTTGATGTTATATCTATATGATC
ATCTCCATGCAGTTGCCCCAGATTGCTTCTTGGTGCAAATCCTAGAAATGATTTTCTGCCAGGTGTTTTCAAAGAAAAAA
CTGTACTTATGCTTGCTTGATCCTTCACGATGATGGCATTCCTGTTACTATAACGCAATCGAATCAAAATTATTTTAGTA
GATCCACTCTCTTTACTTTGGTATTTATTATGTCTCTATTTTTTCCCTCTATTTAGGTTGAGAAAATAGGTACATTAGCC
AATGTGAAGGTGGAGTCATACTTGCCCAGCCTTTTTGAGAAGAAAAATGTGGAGAAGCTTATAATGAACGTTGCTTCTAC
TAGCTCTGTTGCCACTGCTTCTCCTGCTACTGGTGAAGATGCCGCAACAGCACCTGCTGCGGGTGAGAAAAAGGTACGAA
TTGATTTGATTTTTGTATAATATTGTGTTGAAACTCCATTTGTTTCCCCTTGTTGTTTGTTAAATTTATGATTTATGTTT
TTTATGAATTTTAATTTCAGGAAGAGTGTGATGATGAGCCCATGTTTAGCTTGTTTGATTAGAGTTGCCTAATGAATTTC
AGTTTTGAATGAATGTTTGATACATATTGTTCTAACTTATTTCTAGTATTTTCTTGTAATTTCTATTTAAAAGTAACAAA
GTTGGATAAATACTCTAAAAATGTCAATGGTAATCATATTGTCAAACACATTCCTACTTCTAGTATTAGTATTACCATCC
GTATAAATTTAATCTTCTTACTTCAATTTACGATCAACAACATGATTTGAATCTATCATTTACTTTAATTTGGTCCAATG
CTTTCTTCTTGAATTTTTCTGTTGAGTTTCCTTTCTGATCTATATGTTCTTGTAGATTTATTAGATGCTCAGTCATTTCC
ACAAAAGGGGATTCTAGGTTACCAACATCTGGTTGGATCATCTTGTCATTTTTCTCCTAAAATAAAGTAGAGCCATCACC
AGGATATACAAATTTCTCAGGAACTGGTACTCTTTTACAATTATTGCTTATGTCTTCATCTTTCATTTCATTGTTCTGCT
CACAAACCTTAGGTGCTTCCATGTGGTGACTCTTCCTCTTGCCTCTACTTCCATATACAATCAAAGGCGGCTTTTCTTGG
TGCTTACAAGGGTGGTATCAACAATCTTGAAGAGCTACGGTGTTTGGAACATTTGAAACTGTTGAATGATGTTGTTTACA
TGAATAAAACAGTTCAACTTCCTGTAACATTCTTCAGACTTGTACGTACAGTTAAGAAGTTAACTTTGGGAAACACAAGG
TTTGCATGGAGTGAGGCAGCCAAATTAGGGCAATTGGAATTCCTTGAGGTTCTTAAGTTGAAAGAAAATGCATTCATGGG
TGATACTTGGAAGCCGGAGGTAGGAGGTTTTAGCAGACTCCCAGTATTATGGAATGAGAGGGCAGAATTAGAAACTTGGG
AGGCGTCAAATCATAACTTCCCCATCCTTGGCCAACTTGTTCTTGTCTCATGTGATAAGCTCAACTCTGTGCCATTTGAA
TTGGCTGATATACCTAACATTTACGAGATGAGTCTAGATAACACAATCAAAGAAGTCGAATCTGCAAAAGATATAGTGGA
ACATAAGATGATATCTCAAAACATAAAATTCAAGTTCAGCATATTCCCCCCTGAAACTGAATTCAAGGCTACACAGTAAA
GTTGAAAGGTCAGTCAAATTCACAATTTCTTTGAAACCTATCCTATCCACCACAATTTTCCTCTCTTTGTTTCTGTTTTT
TCATTTACTAAAACTTAAATTTCCTTTTCTTCTGTAGAGGAGAACTTGGACGTTGAGCTTGCTGGAGGCCAGGGATCATC
AGACAAATAGCTAGCTGGAGTATTAATGTCATTTTCAAATAAGGCTATCTGTTGCATTTCGAGTTCCTCTTCGTATGGAA
GCCACAGACAAATAACTCTTTGCATCTATCCTATGTTGTTATGGTTATATTTGCTTTGTTTTCATTTGTGTAAAACTCTT
GTTTTAGTGAATCTATCCAAACCAAAATTATTATATTTCAATTAGAAATTGTGGATATAAAAATTCTCGACAACATTGCC
ACACTTTGAAAGTGTGGCTAGAGGAATGCCAATTGTGTGGCTTATTGATTGTAAAATGTAGCATGTACATTTGAAAAGGC
TACACTTTATAAGTGTTGTTGTTGAAGAGGTATAAAAAGCTACACTTTTAAAGTGTGGCCAATAGCAAAGCAAAGACTAT
GCTAGAAAGTGTAGTTTTATCAAATAAAAGTGTTGCCAATGAGATGCTACAAAGTGTGGCCTTTGTACCTCATCGGCCAC
ACTTTTTAAGCGTAGCTGCTACAGTAACACTTGAAAAGTGTAGCCTGAGGTCAAAGGTTATGCCACTTTAGGCCACCCCC
AAAAATGTGTTGCCTAAAGTAAAAAAAGTGTTGCCTTTTATTAAAGGCCACACTTTACAAGTGTGGCTGGAAGCCTAAAA
TGTTGTAGTGATGATTGTGTGAATATACATTGTGATTGTGATTTGTTGATTGGATTGATTGTCACGTTCCGGCATAAACA
TTGGTTCAATTGCCATATTCCGGCATAAACATTAGATCGGTTGCCACGTTCCGGCATAAACATTGGATCGGTTGCCACGT
TCTGGCATAAACATTGGATCGGGTACCACGTACCGGTACGCTAATAGTTTTGGTGTGGGTTCTATGAGAGGACCATTGAA
TTGGGTTCCGTAAGAGGACCATTGAATTGTGTTGTGTATCTACTTGTGATGATTACGTTCACATCTAATGATGATTGATA
TTGGAAGACTGTATGTTGCTCTAAATTGATAACCAATGTGTATTATTGAGAATGTGAGATGCTACATTGATCCTTAAAAG
ATGACTAATATTGTATATGTTCGGTATATGCCTGTTTTATAATGTAGTAGTTACTTGCATGTGTTTCACTTATTGGGATA
GCCACGTGATCCTACCAGTACACTGTGGTTGTGTACTGATACTACACTTTCTTGTTCTTTGTTAAGTATAAGGCATCTTC
AGGCAGCTATTGATAGACATTAGCTAGGTGACTATTGAGCGTGATTAGATTCAAGGGTGAGCCAATTCTTTCATGCTGCC
ATTAATCTCTCTTGTTTAAGTCCACTCTTTTCGGACTCAGACTATTTGTTTAAAGTGTTTGTTTTGTTTCGGGGTTGTAC
CCCTTGTTTTTAGACTTGTCGTTAGTAGAGTTTTGGTACAATGACTTTCAGGTTCTAGGGTTTGTTCTTCCGCATTAGTT
TTGGTTAAGTTATTTGTTTAAACCTTTGGAGTTTATGGAAACTCCGTATTTTTATTGTCATTTAAACCTGCTTCCGTATC
TTTAAATGCATAGTTTTTGGTTAAGTTGTTTAGTCTGGGTTGTAGTAATGGTTCTCCCACCGAAGGGTAAGTGTGGGTGC
CAATCACGACGGTCTGGGTCGTGACACATACATTTAATGCTTTTAGTAAAGATACAATGATTTTGATAAATTCATTGTAC
CTCATTATAATAAATTTATTTCTTTTATGTGGATTCAATAAATATGATACATAAATTAGTAAGATCAATGATTTTGATGT
AATCAAAATTAAGCTTCATTGAATCTCAAAACACCCTTTAAATTGATAAATATTAATTTATCAATTAAATAATACCTCTA
TAAAATAATAATATTTATATTCCATCTATATTAATATAGTGAGTTTTTACTGTATATGTCAGAAATAAAATTGACATCTT
TAAAACTCAAAATTGTTTTACATATTTTAAGCCAAAAAATATTAGCGCTACATAGCCAATCTATCTATATATAATAGGAG
AAGACAAAGTGCCACTTGTCAGCACCACAAAAAAGGTTTTTAAAATAATTAAAATTAATTACATGCAATTGAACTAAATA
ATAAATTACTATTTATTTTTAAAAAACAATTTTAAAGTAGTTTTTACAAAAAGTAATTTAAAAACAATTTTAAAAATTGT
TAGCGTGTCATAACCACAAAAAAAAATATAATACTTATCATTAAATTGAATATTAAAATTAATTTAAAATCAATATCTAT
ATATTATTAAAATTAATTGTCATTGTAATTGTAAATTTAAAATTTAAATTCAAATTAAAGGGTGGTTAATTATTATTATT
TTTAATACGGTTAATCGACCATTATCCCCACTCACTTTTCCCGCTTCCAAAAGCGAAGGCATAAAAAGACAATATGCAAG
GGACAAAAAAGAAATTCAGACAAATTAAAATTTGATTTTTCCTCCAAACCGCTAAAATTAAGTTTTTAAATTTAAGAGCA
TATACTTTGTAATTTACATTTTGAAGAAGCAGTTCTCTTTTTCAATTATATTAATTGTAGTCTGAATTCATCAAAATCAC
AATTTATAAAATTTAAATCAAAATTAATTTAACTCTTACGAAATCGGAATGCAAAAATCTCTAAATTTATTCTCTGCAGT
TTGTTTTTTGTGGTAGATTAACTTTGCTTTTAATTCCTTGAATTTTGACTCAAAAGGGCATNNNNNNNNNNNNNNNNNNN
NNNNNNNNNNNNNNNNNNNNNNNNNNNNNNNNNNNNNNNNNNNNNNNNNNNNNNNNNNNNNNNNNNNNNNNNNNNNNNNN
NNNNNNNNNNNNNNNNNNNNNNNNNNNNNNNNNNNNNNNNNNNNNNNNNNNNNNNNNNNNNNNNNNNNNNNNNNNNNNNN
NNNNNNNNNNNNNNNNNNNNNNNNNNNNNNNNNNNNNNNNNNNNNNNNNNNNNNNNNNNNNNNNNNNNNNNNNNNNNNNN
NNNNNNNNNNNNNNNNNNNNNNNNNNNNNNNNNNNNNNNNNNNNNNNNNNNNNNNNNNNNNNNNNNNNNNNNNNNNNNNN
NNNNNNNNNNNNNNNNNNNNNNNNNNNNNNNNNNNNNNNNNNNNNNNNNNNNNNNNNNNNNNNNNNNNNNNNNNNNNNNN
NNNNNNNNNNNNNNNNNNNNNNNNNNNNNNNNNNNNNNNNNNNNNNNNNNNNNNNNNNNNNNNNNNNNNNNNNNNNNNNN
NNNNNNNNNNNNNNNNNNNNNNNNNNNNNNNNNNNNNNNNNNNNNNNNNNNNNNNNNNNNNNNNNNNNNNNNNNNNNNNN
NNNNNNNNNNNNNNNNNNNNNNNNNNNNNNNNNNNNNNNNNNNNNNNNNNNNNNNNNNNNNNNNNNNNNNNNNNNNNNNN
NNNNNNNNNNNNNNNNNNNNNNNNNNNNNNNNNNNNNNNNNNNNNNNNNNNNNNNNNNNNNNNNNNNNNNNNNNNNNNNN
NNNNNNNNNNNNNNNNNNNNNNNNNNNNNNNNNNNNNNNNNNNNNNNNNNNNNGAAATTTGAATTGGAATAAAATTCAAA
CTTTTTTATTAGCTTAGAAGATAAACCCACACATAAAATAATTTTAAATTATCTTACGATTTCATAAAATTATTATTTTC
ACATGTTATAAAATTTTAAATAGATTCAATTTAATATTAAATTAAAAAATAATGATAAAGAACTTATTAAATTAAAAAGT
AAAGATAATAATTACAATAATAATAATAATAGCAATAATAATAATATCAATAATAATAATTGTAAATAAATAAATAATAG
TAGGTGTAGTAGTATTGTAGTACCAACAATAATAGTAAAAATTAATAATAATAAAACAAAAAATAACGAACAATAGCAAG
ATAGAAGAATGGAAGATAAATGAGGAAAAGATAAGAAAAAACAAAACGTGGGAAAAAATATGCACGCACTATATTTAAAT
GAAATTAAGGGAGAGAAATAAAAAGATATCTTTAAAAATTGATATGATATTTGAATTTTGATTTAAAATATTAAAATAGT
CAATTTTAAATCAATATTTATAAACATTCAGTTTCACGTTCTCCATAAAGAAAAGGTGGCTGCCAGTTTTAAAATCAACA
AAAAAAAATTCAATAATTTTAAATTTGTATTTATAAAAAGTGTCAACTATCAACTATAAAAATACAAATTAATTTTTAAA
AAATTTGTATCTAAAATTAACATGTAAATAAAATGGAGTTACCAACTAAATAATTCCATGTTTCTTTTTCCTAAAAAATT
AAAAATTGGTCGCTGTTTTTGAATTTGAATTTAAATAATTTCTATTTTGAAATAAATTTTAAAAATAATGAAATAAAGAA
AATTGAATCTTGAAAATCACAAAGCTTATATGTTGGTAATTAATTTAAAAATTACGGAACGATAAAAACGCAATTATGAA
TTTTAATTTTTAATTGGAGAGAGAAAAAATAAATAAAACTAACGTTTGAATAACTTTTCAGAGTTCACACACTACATTGC
AACCATTCAAGAATAATAATATATTAATTAAAAATATAATACAGTTAAATGTTTTAAAAGTCCATGCAACTTCAATTCCC
GCTCACTTTATTGTGACAATCATTTGTTTTAAATATATTTTAAACTAACTTAAATAAAAGATAAAATTTAAATTTTTGAA
GAACATGCCTACATTTTGATATTCAAGTGATTGAAACTTTCATGAGGACTTATTTAATAGTGTATTTAATATCGTATTTT
TTATCCCATGAACTATTTAATAGTGTATTTTAAAGGTATATATGTGCCTATGTGGACACATTACTATTTATAATTTTGCA
TTATCTTTTATGTCCATGTGGACAAATATATATGTTTAAAATACGGTATTAAATAGTCTAGGGAGGTAATAGGTTTTCAT
GAAAGTTTAGTATCGCAACAACAAATTCGACCAAAGTTGAGGTATTTTTCAGACCCTTATCCCTATTCTTAGTATTATGA
TAGGACTTTTCTTAGTTATATTTATTCAAATCTAACTATAAATTTTCCTATATCTTTATTATTATTAGTATTATTATTCA
ACAAGAGGATAATATGAATAGGGTGATAGTATTTATCATTTCCAATAATTTAAAAAATAAACAAATTTAAATAAGATAAA
AGATTATTATTGTCAAATTTAGACAATAAACTAAGTTTATATATTGATTTATTTACATAAATATTCTATTACACATCAAA
ATGCTAAATGTTACCATTTTCAAATAAATTTTACAATATTATCTCATAATAAATTAATTTTTTTAGATTCTCAATTAATT
AAATATTTATGATTACATTTGTTAGTGAAAACTTGCAAGATAACAATAATACAAGATTACAATTGAAAATAAATATGAAG
AAAATAAATCTCTTCAGGCTGAGGCGCGGATATCTCGCTCTCTTTAAGGAGATTCAAGCCCACTGCAGCAAATGTTTTCA
CCGGTCCAGCAGTAGTCCTTTTGACTTGTCCCCTCCAGGATACAACAGCCTTCACAAAGTATAACTCAACAACTCTGGAC
AAGAGTTGAGTCCAAAGCTCCACAAAAAAGAACACCTTCCTTCAACTAATAAGAACTCTCTTTTTGACTAACTCTTTCAC
TCTATATTTTTCTTATATGTTGTGTGTGTCAAACCAAATGAAGACCACCACTATTTATACTACAAGAAGTCTTCCTAGCA
ATGAATAGGAAGATAAAGAGGTAGTAAATAGTGAAGCTAATGGTCTTAGGAGTTACATATGTTACAAAGAATAATTGAGA
ATAAAGAGTGAGGAAGTAATGGTCATAGTTGACCACTACACACGTTCTGCCAGAAAGCCACAACGGACAACAAGAATGGC
CAACGTTCACATCAAACTTAATCAGCAATGAAGTGTGACAATTAAGCCAAATTCAACGGCTAAAAGAGTAATGCACCATG
CTGAGTAATTAAGGTATAATGGTCTAAATTCTGACAGGTATGAGGCCATGGAATTGGAGACAGAACTTCAACATAATTTT
AAAAAATATTAAAATGCTCCTAAAACCAACAACATTTATCAACAAACCGCGCAATGTGTGGGCACGTTTACTAGTTATAA
AGTAAAGAGACATGAATTACTAGGAATTAATCTCCCTATTTTAAGGAGCACAACCTCTTTCCTGTGGCAATCCTAAATAT
AGTTATTTATCATATGAATGTTTATTTTCAGAAAAAAGTGTATTACTCAAATTATATTTTGTCGTGTATCATTATAAAAT
TAAGTATATAAATACTGATTTGTTGAGTTTTACTGCAATATTAACATTTTTTTTTAGATTTGTACACATCAATTTAATTA
TGTATACTAATTTGTTAGGTTTGTTAATTGGCTATCTAGTGTCAATATTAGGAGCACAACCTCAATTCTCCCTAAATCAC
GCATATTTGCAATCGGATAAAAAATTTAATTATACAGTGTAGGCACCCAAATTACTCCTATACAAAAGTAGTTTAACCTT
TTACCAACGTAGCAATATAATCTTTACAAAATCGAACAAAATAAAAAATTGGTAAATAGAAATTAAAATATAACGCACGA
TTGGTTATCGATTTGGGTTTTAATTCCTTAATTTTCTTTCTTATGTTATTTACCTTCCACAAATATCTCAATCATTAGTT
AACGATTCTCTCTCATACCCTCAAAAGAACGTATTGTAACAAAAAACAAACTCTTTATTTCCTATTAAACTCATTTCTAT
GGCTGGAAGCAACCATGTTTCAATTTTAATTCAACATAACGGCAGATGGGATGTAACATACATGTAAGATATTTTTTAAA
TTAGTTTAAAGTTTTTTAATATCAGGTTTACAATTTTTTTTATATAGTTTCAAGCATTGAAACGACACATATATATTCGA
TTTAAAAATAAGTCGTTTGAATGTCTGAAAATACTATTTTAAAATTTTTTGTTGAATTTTTATGTAAATCGTATGTTGTA
TAATTGTTTTGAATCTTAAATCATATGTTGATCTGAAAAAATAAATAAATTATTTTTTGTATAATTGTTTAAATTGAAAA
TTGAATATGGTTTGTATATGATGGTATTATTCATATAACCAAAAACAAAATTAATAACATATAGATAGCAAATTTTTTAA
TTTATTTTGATTAAACATGATTTGTTTTTGTTAAATGGATGGTTAGCTCATGGTGTATCAGATGATATAGATATATATTA
TGTATTTGTAAATGGGAAAAAGGCATAGATACCTAGAAAATTTAGTTACACGCTTAAACTATCACAATGACCTATTACAC
ATCTTTACTATTCAAAAGTAAATTTATTATCACCCTGAGACGTGTAACACCACTCTCACATTATGTGGTGTATTACACTC
GCTGCCACATCAACGCCATATCATAAATTATAGATTTTTGTTTTCTTTTCTTTATTAATTAATTTTTCTTTTGTTAGCTA
TATTTTACTCTAATTAATCCTTAATTAATTATTTTAATTCTCTAATAATTATATCTTCATCATCACTAAATTCCACCCAT
TTCAATTGTCATTTCATCGGAACAATCATATCCGGCCACCTTCACTATTGATTTTGTTCTTCACCACCACTATATCACCT
TCAATTTTTCTTCTTCTTTGTAGCCCAACACCAAATATCACCACCACCATTATTAATATCGATTTTTTCTTCGTCACCAT
CTTCAATTACCTCTTTTAATTTTTGTCACCCATCACCATCAAACCCATAAAGCTGCTATCACCACCAAATCAAAAAAATG
ATTAACAAACAAAATTTCTTTAATAAAGTCAAAAAAATTAAAAAAGAGAGATGCAATCAACCGGCACTTTTCTAGATAAA
ATACAATTATTAACTAATGAATCTATGAGAATTAACCTAATTGTGAATAAAAAAAATGTGTCAAGATTGTGAGAAAAAAA
AGAAGCGTGATGAAAATAAAGAATGAAGAAGAAGGGACAATGGTAGGGGTGTGAAGAAGAAGAGGTGTGGGGGTGGGGGT
GGAAAGGATGATTCTAACTTTTTTTTATTTACTTTAATTTCAAAATGATGTGCCTATTTGCCATTTTTGTTTTTTTGGCA
ACGTTAGTTTTAAGGGGTAAGAAAGATCACTTTTGAGTAGTATATGTGTGTAATAGGTCACTATGATAGTTTAAGCGTGT
AATTGACTTTTCAGGACAAGTTCAAGGATGAATTTATGGTTTTTCCCATTTGTAAATATGTATTAGGAAACAATGTTAAG
CACAAACATCCACATTGTGTTATTAAGGATCTTATACAAATTAATAGGCATTTTTTTTATTCCTTTGTGGTGCAAATGAT
GTTGTATGTAAAAAATTGTGGTATCAGAAGCCTATGCTCAATTAAGAGCACGATCCTGGAGTACTTGTCTACCCGCTATA
GCCTCAACTTCTAACACCAGTCTTAACCTTTCTCCCTCCTCTCTTCACCAACTCATAGCCATCTATTCCATTAGGCCGAA
ACCCTCAAATTACTTAGTTTGGAGAACACAAATTATCCAACTTATGCAAACACTTAAAGTCACAAATATAATCAAAGATG
AAGCCCCAGAAGAAATAATTGTTGTCGATAAACAAGACACCACTCCTAATCCTGAATTCATTGAATGAGAAGAATGTGAT
GTTCTAGTCATGAGTTGTCTCTCAAGAAAAATGACGGAAGAGTCGATGTTTCTGATCATAGGTTGTTCAACGGCTAAATA
GATGTGGGTCTGCTTTGAGGATACTTACCTACAAGCAAGCAACAACAAGGAATTTCAATTGAAGCAACAACTTCAAACCA
TAAAATTGGGATCTAAATCAATAGATGAATACACAAAAGAATTCAAAGGAATATGTGATGGTCTTATGGCTATACAAAAA
CCTTTGGACGAAGATAACAAGGTTATCAATTTTGCTAGAGGCCTTGGAAGTAAGTACAAAACTTTTTCGTACTGTGATGC
TAGGAAAATCGCAATATCCTACATTCACACAATTTGTGAACGCTCTTAGAGGTTTCAAAATGAGAGAAGATACAGATGAC
CAAGTTGAGAACATACGCCTCGACTCCAATATGTCTTTTGTGATACAAAAGTGTCAAAGAAGAGGTTGTGGTTACTATAA
TAAAGGAACAGGACAACAACAACAACAACGTGGAAGAGGTTTCGGCAGAAACTCCTCTCAACATCAATCTGGTGGTTCAT
CCAACATGGATATCCAACCAAAGGAGACTATTCGGATAGATCCATGCCAAATTTGTGACAGAAATAACCATACAACTCCA
TCTTGCTTCTATAGATGAAATTACTCATATCAGGAACAACAAGAAATGTCGCAAGCACTTGCAACAATGTGATTTGGTGA
AGAGACTGACGATAATATCTATATGGACTCATGTTCTAGCAATCACATAGTGCAATCAACCGATATTCTTGAAAATCCTT
CGTCGTTTAAAGGTAAATTTTTTGTTATGGTAAGTAATGGTGACAAATAACTAATAACGCACATCAGAGATAAATATATT
GAAATAAATCTTCATCTAAAATGACATCTTTGTCGTGCCTAAACTCAAAAATAATCTTAATTCTATTAATAAATTTGTGA
CAAAATTCGTGTTTCCTAAAATTTACTGACAAGGGTTTTATTATTAAGGACATGAGAGCGGGCACAATTCTGGCAAAAGG
CAATAAAAAAAAAGACTTGCATGCCTTGGAAGGAAACTTACATGTTGCCTTGATAGCTACAAAGACAGAGAAGAATTCAG
ACACATTTGGCATCAAAGATTAGGACACCCACATTCAAGAATTATTTGTTTATTACATAGCAATAAAATGATTGATGTCC
AAAGTTGGAACAAAGAATTTTCAGTTTCTTCAAGTTGTAAAATGGGAAAAAGCTGTAAATCACCTTTTCAAGTATCAACT
AAAAGGGCACTTGAGGACCAACCCCTGTGGCATCACCGCAAGGAATAAAATACTATGCTATTTTTGTTGACGATTGCACT
AGATTTACTTGGATATACTCTTTAAAGAAGAATTCTGTCTCTCTATTTTTTCCTTGAATTTTCAAAAAATAGTAAAAAAT
CAATTCTCTACAAAAATCAAAGTATTTCAAAGTGATGGCAGAGATGAATTTAATAGTTTTGAGCTTGAGATCCTACTTGT
CTAAAAACGGCATACAACAACAAGTTTCTTGTCCATATATACATGAACAAAATGGAGTCGCCGAAGGAAAAGATGGACAT
ATTGTTGAAACTGACATGACTTTGCTTTTTAATGCAAACCTGTTGTTCTTATGTGTTGAAGCCTTTATGATTGTCGTCTT
CCTAATTAATAGAATGCCTACAACTACATTGAATATGGAATCACGTTCTCAAAGCTACATAAACACTCACCTAACCACAA
CTCCCTGAAAGTTTTGGGTGTCTATGCTTTTCATATCTCAAAGGACAGAATAAAAATAAATTCCAACCAAAATCACTCTC
GTGTGTTCATAGGTTACACTACTCCAGCAGGATTACATATGCTACATCCTCATAAGAGAAAAGTTTTTATTTCGAGACAA
GTCATTTTTGATGAATTGTATTTACCTTATGTACGGTTTACTAGAGTTGATCTCTCTACAAAATTTCATGCTTCACATTT
TACAACCTTACAAGAATTTTTGGGTAAAAATATTCTTTAATATGAATATGCATCTCCTTCAGTTGACTACGTAGAAAATG
CATCTATTATTAACTATATCTTTTTGTTAAAGTAACTATCTCTGCTAGTTGTAGTAACTCATAGTATTTATTTTATTTAC
CTCTTGTTATTAGTTTAAATAAGTCTTCTACTGTGTGGATCACGCTTAGGAGTAGTTATAGTTCCTATTTTATCTAGCAT
TAGTTAGTTGTAGATCATGTGTAGGTGGTGGCCTGCACTTTAGCATCAGTTGGGTGAAGATTATGTATATAATAGCTTGC
TGTCAGACTTGATAAAAATCATCTTTTGACCTTCTCATCTTAATCTTTATATGGTACCACAACTCCCATAAGCTCCACCG
AGTATGATCCATTTCATTATTCTTAAGCTTTCTCATCTATGACTCTAGTCACTGATGCTAATACTACCAACAATTCTGCA
GTTTTTGCCACCACTCATGTGGTATAATTTAACCTTGTTGCTCAATTACCTATTATACTACAAGGTACTCTCAATTTTTC
AATATGGAAAGCACAACTTGTGATGCTACTAAATGGACATCAACTCCTGGGACATCTTGATGGAACCAAAACTGCTCCAT
CACCTACTATTACCTAAAATGATCTTACTATACCGAACCCTAATTATCAGATCTAGTTCTCTCAGGATCAGTTGATCCAA
CAAGCAATGATGGCATCGGCCGATCCTACAATTGCTCCAACTATTGCAGTAGCACCATTTTCTACCAAAGCGTGGTCACT
TCTTCACACAACTTACGCCAACAAAAGCCATACTTGCATCTTTAGCTTGCGTGATCAATTGTAGAATGCCAAAAAGGCTC
ACATAACCATTCCAAAATACTTACAAGAGGTTCATACTCTATCTGATGTTCTCTATGTTGTTGGTTTAACTGTCAATGAC
GATGAACTTTTTGTCAAAATTCTAAGTAGACTTGGCCGTGAGTATTGTGAATTCACTGTTGCAATACGCGCATGAGAATC
TTTTTGAGCTTTGAAGAATTATTTCAAAAGCTCACAGAACATGAATTTTTCCTAATACATCTAGATTTGGAAAAACCATC
CCCTATGATCACAACTGTTGTTGCCCATAAATCCAACACGCCTCCGCAATTCAACAGGAACAATCCTCGCTTCTGTAATA
AACCATGGAAACCCTCTCAGTCTCGGCAATGGAATTCCAACAATCAACAATCGAACTCCAACAATCAGCAAAATAAGATA
CAATATAAGCAACTTGTCAAATGTCAATTGTGCCAAAAGCTTGGTCGCACAACATATGTTTGTCTCTCCAAGTCACACAA
ACATTTTGAAGCTAAGGCCAACTTTGCATCAGGCTTGCAATCATCCAAAAACTCTTGGATTATAGGCTCTGGAGCAACTC
ACCATGTCACTACCGAACCCCACAACCTTAACGAGTACACAAAAACAAAAGAAACTTCTATGGGTGATGATAAAACCATT
CTCTTCACTCATTCTGGTTCAACTTTGATTCATGCATCTAATACTGCTTTTAAGCTTTCTGACACACTTTGTGCTCCATT
AATAAAAAAAAGTCTCATTTCTATTGCTAAGTTTATCAAGATAACCTCATATCAATTGAATTCTTTCCTTTTACTTTTGT
TGTGAATGACTTGCACACTCTAAAGCTGTTGGTACAAGGCAGAACAAAAATGGATTATATGAGTGGCCATATATGCAATC
CAGGAAACCATCCATTCACCTTGCCTCCACAAAAGCCCCACTTCAACTCTGGCATTGTCGATTGGGTCATCCCTACTCTG
AAATTTTAAATTTTATTGAAAATAAATTTTCTTTACCTGTTGTTGCTAGCAAAGACAAGTTTAAACCTTGCAATTCTTGT
TCTTATAATAAAGCGCATCGTTTTCCATTCCAAAGACTCACTTTGTCGAGTAATATTCCTCTTAAAATTGTCTTTAGTGA
TTTATGGGGACCATAATCCATTTTTTCACTCGATAAAAATTATATTACTGCATATTTGTTGACCGATACACCAAATATAC
TTGGTTGTATACACTTAAAAACAAAAGTGAGGTTGCATCAAATTTCCCAAAGATTCATCCTTTAGTAGAAAATTTATTCA
AAACAAAAATTTCTTCAATTTATACAGATGGAGGGGGTGAGTTCATCGGTCTTCAGCCCTATCTTTAGAAATATGAGATT
GAACACTTGATTTCACCTCCCTACACATCATAACGTGTTGCATAGCTGAACGTTGACATCATCATATTATTTAAAACGAC
AAAAGTCTTCTTCATGAAGCATCCTTACCACCTAAATTTTGGTCTTTGGCCTATCATTATGTTATCTACCTTATTACTGA
CTTCCCACTCCTATCCTGAATAATGAGTCGCCTTACCAAAAATTATTTGGCCGATCTCATGATTATATCACCCTAAAAGT
TTTTGATTGTTTTTGTTATCCATGGCTTAAAACTTACACCAAAAATAAAATTGAGCCATGCTCCACCCTTTGTGTATTTA
GGTATCTCTCAGACTCACCACACTCATATTTGCTTTGACCCAGTTCACTAAAAGACTTTCGTAAGTTGTGATAAATTTTT
TGAAATAGAATTTCCTTTTAAAAAATGTTCATTCATTTGCGAAAATATACTTCCCAATTAAGTTGGGAAGTTGTTGAATC
CAAAGAGAAGACTCCAGCATCAATTCCAACTCCTCTACTTTTTATCCCACCACTTATTCCAATCCCCTTTAGAATCCAAC
TGTCACGCCCCGAGCCTAGACCCTAGATGTGGTTGATACTCGAGAACCATTGTTGATCCCCAAGCGAACTCTTGTCCTGG
ATAAATAATTAGCGGAAGACTTACTCAAGCAATGATAGGCTCAAAACAAAATTAAATCAGTTAAACTCAAATACTTAATA
ACAATACTATAGTTTGTAAAAAAAAAACTCAAAGAGAGTAAATTAATAGACACCTTGACTTTGTCTATCTATGAAGCCTC
CACTATTATAGAAGGATGTCGGGACAAGACCACTGACATCTCAAAACTACTAACTAGAAAGTAAATGTGAAGTCCTCCAG
AATGCAAGGAGGCTCACCAAAAGCTAGCTGAAGTGTAGAGTGATCTCAATGAAGCGCACATTGATGATCCTGAACAACTA
TATCTTCATCATAAATAGATGCAAGTCAAATGATATCAGTACATTGAATGTACGAGTATGTAATAGAACTGAATAACAAA
TAACTGAATTGAAAGGACTGTAATAGAAAAAATATACTCAAGCTGAATGTAATGAAATAAAAGAGTTAAATCATTTAAAG
CTATACAAAGTAATTACTTATCTCTGAACTCAACATAATAAGTAATATATTAAAATACACTTTAACTCTATCAGGAGATT
CTCTAACCGACAACCATCACTATGAGCTATGTGATGATACATCGTCTTATCTATGCTGCCAGAACTATCCTATACCGTGT
CGGGTATAGAACCTCTCAGCTAAGTGGATCCACTAAGCTATAAGGATTCATCTAAAAAGTATGATCCTGTACCCATGTTG
GCAAGACATGGTTTATGAGGATTTTGAGTTGTCTGAACTCATCCCGTATCGGTGCTCAATACTAACCCCAATAATAGATA
TAGTCATGCTTAAATATATAAAACATACACTTTCTCTGGTTTTAGATAATTGCCCAAACTATCCTCTTAAAAGAGGTAAC
TACTCTAAAATATCTCTGAACTCATAAACTTATTTAGAAATCAAAGTTTCTCTTTTCTCACTTTAAAAATGATATCTTTG
GTAAATATTTCGTTCCCTTATACTTTCTCTCAAAAAATTTCTTCAGACTCTACTCAAAACTCTTCTTTACTTTTCTCAAA
AATCAATTTAAGACAATGATTGATTAATGTGATTTATTTGTAAATAGATCAATAATAAGGTTCATCTTAGAAAATAGACA
TGAACAATCAACTCAAGAATCTCGATATATGATATAGGTCAACTCAACAATTAGGAACATAATTTAGGAATTCAACGATA
CTACTCATCTCAACACTACTCAAATCTAAGGATAAAACCCTAGATTACTCTTTTACTGATTTGAAAGTAGATGTAGGGTA
TGTGGATGAACTAGTCTAACACTATGATAGTCTTACATAGTTGGGAAGAACAAAGTTCTTGGCGAAATTGATGGAAACTT
GAAGAACGCTTGAAACCCTAGCCTTTTCTCCTATTGGAACCTTGCTCTAATGATTTGAAGTGTTAAAGAACGTAAAAAGG
ACGTTTAACACTACTAAGAACCTTAACTAGGTGAAAAAGGGTTGGGATTCAGGCTTAGAATGGATGGAAAAAGTCTAAAA
TGCCCTTAATTAGTAGAAAATGCAAAACCCCAGGTGCTTCTAACGGTGGTCCTGATGGCTATCATAGTCAAAAACACCTG
TTACCTATCATAGCAAAAAACACCTGAAAGACTTGATACTCTGCATGTGTGACAGACCAGCTGATAGCCCGTCACAGGTC
TGACGGCCCATCATGGATGCCGTCAGCTTTTTCTGATGTGACAATCTCTGGTAAAATGGACATAACCTTTTACTTTGAAC
TCGAAATGAGACAAACTTGATGGCATTAGAAAGAAGACTCAAAGACCTTAAAGTTGATAGGTGATGGACCATCTAATTCA
TTATGTACTGGAAGATGTGATCTTTTGCATTTCACTAAGTAGAATCTTATGTAAAAACTTAATCGGTATGGGAGCTTTCA
ACTCAACTTTGTGCTAAGAGATTCTTGTGACCTTAATTCATCTCCAAATCCATTACCACTCTAAATAAATGACCTTTAAA
CATATGAGAAATCTAAGAATCACGCTATACAACCTTACATGTAAATAAAGTATAGTTCGGGTCTTAACATAGAAATTTTT
GGGGTGTTACTATATCTCCCCATTGGGATCATTTGTCCTCGATTGATGATTAAACTGAGCATGGAAGGGAAAAGAGTTAC
TCTTACTATCTTTTTGACTTCTGAACTTGTCTACTAACATAGAAACAACTGGTTCATAGTAAGAGTTTGGAACTCTCTAT
AGCACATAAGTTGCGAATGATTTGAGTTTGGACATAGTCACGCTCTATCTAAAGCTATTTGACATAAAGCAATAATATCT
GGGCACGAAGTAAGAATAGGAATACTATGCCTTGAGTGATATGTCTGGTTGTTTTTAAGCTTAGCAATACTTTTCAACTA
TGTTCTCCTTTCTGATTACTACACTTCATTAGCTACAACTCCTAGCTCCCACTAGAGTATATGACTACTCTTACAAACGT
TAAGTCAAATCACTTGCTCTTGCTGTGTTCAAGCCTAATCTCTAATTCACAAAGTGCTAAACATGAGATGGTTATACTTA
TCTAAACCACATGATTCATGTTCTATACCTCTATAGGGAATATCATCCCAATAATACTTCTCCTTATAACCACATTCAAC
CAACCTCGAGCCCAAATCAAGAAACACCTAATGCATCATACATCTATCCACATGTTAACAACACCACATTCAAGCCTAGT
ACTATAATCACTCCATGAATTTGCACTAACCAATCCTTCTAAGAATTTCTTATTCTCTCATCATCATTACCAACTAAAAT
TTAACACAGTACTACTAGGAATCGACTAATTGCTCTCATGTAACTATTAGTCATAGTAAAACACTATTCTATTCCTCCTC
CACATTATAACTTTAGATGGAATAAGGACACCACCATTACCACAATAAGAAACATCAACCCTCTCCTTTTATCATTACTC
AACTACTATCGACAAAATCACTATCAAAATTGAAAAGGATGACTAAAAGAGCTTATGGTGAAAAATCATAAGTACGATTC
ATTCAAGACATATGATATAAGAATATGCTTGACATAACATTATTCTGTTAACCAATGAGAGTAAATCATGAATTCCAATA
ATGAGCATACTATAAGATACGAGTGCTTATATGAATAGGTTCATATGAGGCTGATATTCATAACTTTATGGAGTAAGATT
GAGATCAATGGGCTAAAGTCTTTGCCCCTCATTCTGTGAACTTAGCATAAATGTGAATCTGTCTGAAGTGTACGAGAATA
GGTCATGGAAAAAATTCTAATATTAAAGACATCAACATGATGTTGTAACGACTGAACTTTCAGGAATACGCTAGAGTATG
AATGGATCGATATATCACTTTAACTCTTTCTGAACACATCACTATTTAATTCCCAACACTCGACTTGGTCCCTCACCTTA
TCTTCTCCCCCTTTGATCTGAAGTGGACACTTTAAAGCTCTTGATCTATTCTATCATCTCTAAACTAGTCTATATATGTG
TTACCCTAATACTTGGGAAATGCTAATCTCATGTCTACTAGACTCTCTATGTGCACATACTAAGATTCCTTCTAAGTCTT
CTTTCTCAGATGCTTCTCGTAACTTCTTTTTGTCTTCTTTAAAAGACTTTCTATAACTGTTACCCACATTGACTTATAAG
ACCACTTAATCTTACTTTTAAGGGAAAAATAAAGATTACATCAGCCTATTCCATATTGACATCTAGGCACACATGAAAAA
GCATAAACTTAATTGGAACCTCGTCTGACTAAATACAATCTCGGGTACACCTTTTAATGCTCTTTTACTCTAATGATTTA
GCCACACTTTATTGTTCTCATCTAAAAGTCAGAAGCCCACACTTGTCCACTCACATTCATTGCAACTAACATATTAATTC
CTCTCCTACTCTATGTCAAATCTACCAGATTAGATTCAAAATTACATTATCACCCTCATGTTGCCATTTTTTTTTATTAC
GACACTCATGCATCTCAAATTCAAGCTTAATATCTAGTACTAAACACAAATATCAATATAATTGCTCACATACTATACTA
ATTGATAACTACTAGATAAAATTATGAAACACTCACTCCTAAGACCTCATGACAAGTAGTCAATCTTTATATCTCAGTCT
ACATACTTACAGTTTACCATCACATTCCCTTTCACAACTTAATTACTATTTACCCATTCACTATACATCATTGCCTAATT
AGTTCTATAACCCTCTGAATATCATGGACTCTCCCTTAAAAATAACAAGCCTATCTTAGATCTATCACCTCATGAATACT
TTGCTTTTTATTCAACACATATACTTGTCCTTCACTAACACAATGTTACATCGACATAAACTCCCTTCTGGTTAAAGTAT
ACTCTAACTCATCCACACTATAACTTAATGGGTGCATGACTGCAACGACATAATTTACCTCATCACTGTCTCCCTTCTTA
GATTACTATACCTCTACATGCATTCTTCTTACTCTGAGCACTTCTACTACTACTAGCTTATAACATCGCAACTCATACTC
TCTTTCGGGTGAATAATACTACCGAAGCATTCTAAAACATACTCTTATCTTAAAGATATCACCTGAAACAAGGTTTTAGA
GAAGAGAGTCTGGGACTACATCTCGCTTTTAGCTCAAACACACGATTCATATGAATAAGAGTGCACTCTTTCGAATCTAA
ACACTTAAACTCACTCACGGACTTCTGTCAAGCCCCTATGGACTTTCTAAAAACATTTGCTGAGAGTAACTCATCAATAA
GGAAAAGGATCTGGGCTTTGCTTTTCAACTACCTTGAGTATGAAAGGTAGTCAAATGGATTTGAGAAGTGCACAGGTTTG
AATAAGTTACTTATGACATAGTTCTATTGCACGATTTAGAGTATCAAAGAAGGAAAGCTTTTCTTAAATGTCTGTAGTCC
CCCATTTATAGAAGTGGGGCCCTTAAAACCATAAATAAGATACTATTGACACGACTTCATAGACACCCTAAGACAGTTGA
ACTTTGTGCACTGATACCAAGTTTTTCATGCTCGAGCCTACACCCTGGACGTGTCCAACACTCGAGAACCATTGTTGATC
CCTAAGTGAACCCTTGGCTTGGCTGACTACTTAGCAGAAAACTAACTAAAGCAATGATTGGCTCACAACAAAATTACATC
ATTTAAACTCAAATACTCATCTCATAATATTTGAAAAAATGCTCAATAACAATAATATAGTTTGTAAAACAACTCAAAAA
GAGTAAATATTGAGAGACACCTCGATACTATCTATCTATGAATCTTCTACTATTAAAGAAGGATGTCGGGACAAGACTCA
CGACATCTCAAAACTACTGACTAGAAAGTATAGGTGAAATCCTCTGGAATGCAAGGAAGCTCACCAAAAGCTAGCTAAAG
TGTAGAGTGATCTCAACAAAGTGTCTGTTGATGATCCTGAACACCTATATCTGCATCATCAAAAGATGAAGGTCAAATGA
CCTTAGTTTATTGAATGTACGAGTATGTAAGATACCTGAATAACAAATAACTGAACTGAAATGACTGCAATAGATAAGAT
ATACTCAAGCTGAATGTAAAGAAATAAAGGAGTTAAATCATTTAAATCTTTACAAAGTACTTACTCATCTCTGAACTCAA
CATAATAAGTAGTATATTAAAATACTCCCTATGTTTAAAAAAGAATGACCTACTTTCCTTTTTAGTCTGTTTAAAAAAGA
ATGACCTCTTTCCCTTTTTGGTAACATTTTAATTTCAGCTTTCCACGCGGCACATTTAAGGCCACAAGATTAAAGGGCAA
TCTTGTAAATTTGACATAACTTTAATTTAGGACCACAAGATTAAAACGTCTACTGTATTTTCTAAAACTCTATGTCAAGT
CAAACTAGGCCACTCTTTTCGAAACAGAGGGAGTAAACTTTTACTTTATTGGAGATTCTCTAACCAACAACCATCACTAT
GAGCTACGTGATGATACATTATCTTGTCCACATTGCCAGAACTGTCCTATACTATGCTGGGGATATAAAACCTCTCAATT
AACTGGACCCACTAAGCTATAAGGATACATCTATAAAGTATGATCCTGTACCCATATTGGCAAGACATGGCTTATGAGGA
TTTTGAGTTGTCTGAACTAATTCTCATATTGGTGCTCAATACTACTCCTAATAATATATATAGTCATGCTCAAATGTATA
AAATATACTCTTTCTTTGGGTTGAGATAATTGCTCAGACTATTCTCTTAAAACAGATAACTACCCCGAAATATCTATAAA
CTCATAAACTCATAAACTCATTTAGAAATCAAAGTTTTTTTTTATCACTTTAAAAATGATATTTTTGGGAAATACTTAGT
TCCCTTATACTTTCTCTCAAAACATCTCTTCAGATTCTACTCAAACTTCTTTACTTTTCTTAGAAATCAATCTAAGACAA
TGATTGGCTAAAATGATTTCTCAATAAATAGCTCGATAATAAGGTTCGTGCTAGAAAATAGACATGAACAATCAACTCAA
GAATCTCGATACATGATATACAACAACTCAACAATTAAGAATAGAATTTTGGAATTCGATGATACTACTAATCTCAAGAC
TACTTAAATCTAAGGATAGACCCCAAGATTACTCTTTTACTAATTTGAAAGTAGATGTAGGGTGTGAGGACAAACCAGTT
TAACATTATGATAGTCTTACATACCTGGGAAGAACAAAGTTCTTGGTGAAATTGATGGAAGCTTGAAGAACGCCCGAAAC
CCTAGTTTTTTCTCCCCTTGGAACCTTGTTCTAATGATTTGAAGTGTTAAAGAACGTAAAAAAGATGTTTAACACTACTA
AGACCTTTAACTAGGTGAGAAAGGGTCGGGATTCATGATTAGAATGGATGGAAAAAGTCTGAAATACCTTTAATTAGAAA
AAATTCAAAACCTCAAGCGTGTCTAACGGAGGTCCTGATGGCCCATCACCAGGATGATTTCCCGTCACTTGTCATAATAA
AAAACACTTGAAACACCTAAAATTCTGCATGTGTGACGACCCAGCTGACTTCATGTCACAAGTCTGACAACTCGTCATGG
TTGCCATTAGCTTTTTCTAATGTGATAGTCTTTGGTAAAACAACCATAACCTTTTACTTTGAAATCGAAATGAGGCAAAC
TTGATGTCGTTGGAAAGATGACTGAAGGAAATTGAATTTGATAGGTCATGTACCACCTAATTCATTATGTACTGCGCAAA
ATAATCATTTGAAACTGACATAAGTAGAATCTTATGTCAAAACTTAATCGGTATGGAAGGTTTAAACTCAAATTTGTGCT
AGGGGATTCTTGTGACTTTAATTCATCTCCAAATCCATTCCCACACTAAAAAAAATTGACCTTTACTCGTATGAGCAATT
TAAGAATCACATGATACGACCTTACATGTAAGTAAACAATATTTTAGGTCTTAACTTAGAAATTTTTTGGGTGTTACAAT
ATCTCCCCCTTAGGATCATTCGTTCTCGAATGGTGGTTAAACTGAGCCAGAAGGGAAAGGAGTTACTCTTACTTTCTTTT
TTACTTCTGAACTTGTCTACTAACATAGGTGGAACTGATTCATACTAAGAGTTTGGAATTCTCTATAGCACATAAGTTGC
GAACGATATGAGTTTGAACATAGTCACAATCTATCTGAGGCTATTTGACATAAAGTAAGGATATCTTGGCACAAAGTAAG
AATAGGAATACTATGCCTTGTGTGTTATGACTGGTAGCTTTTATTCTTAGCAACACTTCTCAATTGTGCTCTCCTTTCTG
ATTACTGCACTTTACTAGCTGCAACTCCTAGCTAGGGCTGGCAGGGTGACCGAGTCGGCTCGCCTCGACCCGACCCGCAA
CCGGTTCGAGAACCGCCTTGCTGTACCCGATCCTGTCAATTCTCGCGGGTTGGAGGGACTTCAGGATAGTGGACCGATTA
GGGGCTGGTTCACCCGTCCCGGTCCCGGCCCGACTGAATATATAATCTACATTTGAATGAATTGTGGGTGGTAAATTTCA
CGCACTTGTGTATGTGTATAAATAATCATATAATATATTATATCTACAAAAGTTAAATTTGAAAAAAAATAAATTAAAAA
TGAGAGACAAAAGAGAGTTGATCGAATGGTAAGCACTCCACACTTCCAACCTTAAGGTTGTGAGTTCGAATCCCCAAGAA
AGCATAACGTGGGAGCTTCTAGGGAGGAGTTTAAAATAAATTTGAAATGGGGGAGGATAATAGGAAAATTAACCTTTTTT
ATAATAATAAATTTGTCCCTAATTAATACATTTAATAACAAAATAATTTTTGGTATATAAAATATAGTCATCAGTGATGA
AATTAGATTTTGTTCAACTACGAAATGCATATAACTTTAGAGACAACTGACATCGTCACTGATTGAAGTAAAATAATTAG
CGACGATATAATTTTGTCGGTAGTAATAACCTTTTTAGTGACAAAAAATACTATTATCTACAAAAAAATATACTTTTTAC
TACAAATAAATTTGTCACAAATATTTAAGCATTTGGGGACGATTTTTCTTTTTGTAGTTAATATAATACTTTTAGCGACG
AAGCACTAAATCATCTTTGTATACTTTTAGAGACACACATTTAGGGACGACTGAGTGACGAATTATTTTTCGTCTCACAA
GTTTTTTAGTGACGAAATATGATTTGTAAATGACGAAATTATTTGTCACTGATAATCGAATTTGTTGTAGTGGGGGCAAC
GACTAGTGGGCCCCCCAACGGATTTATTCACCTTTTTCACTTCCCCAACACCCCTACCACCCCCTACCTCCCCCGTACTT
TTAATACTTTAATTTAAACCCTCAAGTTATCATAAATACACTTTAACCCATTTTTAATATTATAAATACCCCTCTATCCC
TTATTATTTCTTACAAAATCATCCATTCTCTCATCTATTTTCTATATCCTCTCAATCTTAAGTCTCAATTTTTAATTCCA
TTTAAGTCTCATATTATATCATAATACATATATTTCAATTCTAAATTTTCATATTATACCATACTATATATAATTCTCAT
ATTTGCTATCAAGTATTGGAGTTCCAAATTACAAGTTACAACAAACTACAAGCTTCAAGAATCGGTTATAACGTCTGCTA
TTAACGCAGACGTTTGGTACATTCGTTTCATAATATTTATATTTTATTTTTCGTCATTAATTTTTGTGTTATTATTATTT
TTATATTTACACTTTACATATAATTAAATGTGAGTTCTAGCAAAAAAGATATTGGTAAAGGAAAAGAGAAAGAACCAAGT
GACATTAGTAAATTATTTAATTTTAATAAAAAAAGTAGTAAGGAAAAAAATATGAGTAAATGTGGTGGTACTTCTTCTAA
ATCAATGTCTAGAGTTAGATTTAATACGAATGATTCTACTTCTTATGATATTGATTCAAATGTTCAACTCGATCATGAAA
TTTTAGAACTAATTTATGGTAATATTAATCCTTATCTTGATGAAAATTAAGGTGAAGAAGTAGAAGTTGGTTCGGGAGAA
GAGGAATTAGAAGATACACCGACTAGTCTGGTGACAGAAGTTCCAAATGAAACTTAAAAATTCAAGGGATCAAAATTGTG
GACGTCCACCCCTTATACCTCCTACATGGGAGAAGGTGAAGTATCAACGCCCTAAAACTTCAGTTGTGTGGCAATTTATG
ACTTTAGATAAGGAGAATTCTATTGCTATTTGTAATAAGTGTAAGCAACATTTTAAACATAAACAAGGAGGAGGTCAAGG
TGGGATGCGGGGCTTAAATAGACATTTGTTATCTTGTGTGCCGATTCAATATAAAGAAGCTAAAGCATTAGCTGATAGAA
ACAAAGGAATTCCAGTTAATGATTTTGATATTAATATTAATGAATCGGTAGGGGCTTCTAACATGGTTCAAGGAACATTA
GATCCTTCTAACCACAGTGGTCCACTAACACAACGTAAATATAATAAGGAAAGAGATCGCAAAAATTTAGCTAAAATGGT
TTTTGTTTGTGGTTTGCCTTATAGTTTTCCTTCACATCCCGATTTTATTGAATATATTCAACAAACTTATAATCCTACGT
ATAGAGGTTTTTCAAGAAATACTGTTAAATTTGATGTTTTTGTATATCAAGGTAAACATTTTCAATATCTTCGTTGTATA
TTTAGCATTAATGATTGTAGAGGGTCTATAACTTCGGACATGGGTCGTAGTGTTAATGGACATGATTATTTAACTGTTAC
ATCACATTGGATTGATCATAACTGGAATTTGCAAAAAAAAATCTTAAGTTATAAAGAATGTGTAGAGAAAAAAACTGGTG
CATAGTTAGCTTCAAATATTTTGAGTGTTCTAGATTATTACATGCTTATTGATGAAGTAATGTCTGTCGCATTAGATAAT
GCATCTAATAATACAAACACTGCTAGTATGTTAAAAGTTAGATTATGTCCAATTGATGTTAAAGCTTTTCATGTTAGATG
TGTTGCATATGTATTGAATTTAGTTGTACAAGATGATATTTCATTATTTGATTGTGGTTGTATGAAAATTGAATATGCTG
TTGTCTGGATTTTTTATGCTCATAGAGCTGCTAGAATAGAGAATTTAATGAGCACTGTGTACTATGTGATTTGCCACCAA
GAAAAATTCCAAGACATATTAAAACAATGTGGAATTCTTTTAAGAAATGCTTTCAGTTGCTTACGAATATAAAGGACCTG
TACAAATGGTGTTTAATGCTCATAATGCTGACCCATTAGATAGAATTTGTGAAGAAGATTGGGAAGAAACTAATGAACTA
TTAGAATTTTTAAGACTTTTTTATGATACTACAACCATGTTTTCTGAAATTTATTATTCTATTATTTCATCAGTATTAAT
AAATATTTGTGCTATTTCAATTCAATTTTCTAAATACAAAAAAATTGAAAAATTTAGAGTTGCAATTGAAGGTATGACTG
AAAAATTTTAAAAATATTTTTTCCCTATTCCTCAAATTTATTTAACTGCTACTTTACTTCATCCTGACTATAAATTACGA
GGTGTGCAAGGACTTGTTGACACTTTTTATGATACTTTAGAAATTTTACCGGAAGAAATTCCAACTTGTGAAATGTATAA
GTCTAGCATAAAAGTAGAAGCAAAAATTTTGTATGAAAAATATAGAACTATAGGAAATACTCAAGGAGAAGTTGGTCAAA
CTTCTAATCCTCAGAGTAAAGCTCGAATTTCAAGTTATATGCGAGGTTTTCTTGGTCTTAACTCTACTAACCGTGATGAT
TTTGAAGAATATCTTAATCAATCTTTAGAAACAGTGGAAGACAAAGATGGAAATGAAGATTTATTAGCATGGTGGAGGGG
GCGGAGCGTTGCATTTCCAATTTTGAGAAAAATGGTTCGTGATGTTCTAGCTATTCAAGCTTCATCAGTTGCATCAGAGG
CTGCTTTCAGTGCTGCAAGGTTTCAAATTGGCGATCATAGACGTTCATTGGCTGAAGAAAGTTTGGAAATATCAGTTTTA
TTTAGAGACTGGGTTAACGCCGAGATGAGGAATTATAATTTGCCAAGGTTAAGTTCCAGACAAGAAGCTTGGATTAATGC
GGTAATTAGATCTAGTGATGATGAATTAGAGTCACAAGAGTTTCTAGCAAGTTTGCCAACACCGGAGGATATTACCGTCG
ATATGATGCGACAATTAGAATTGAATTTTAAAGGAGAATGCAAATATTAGATTACATCCGAGAACTAATTGAAACAGAAC
CCTTCCTAGAAGGTGGTTGCGTAAATTAGTTACTCATCTAATATTTGTAACAAATATTAGTTTTACATATGAGAACTTAT
TGAAATAGAACCCTTCCTAGAAGGTGGCTGCGTAGATTAGTTTCTCCACTAATATTTGTAAATTGTAACTTCTAAGTTCT
AAGTTGCAATTAGATTTTATTGAATAAATTTGAAGGCTTTATTCAAGTCTTTTTTATATAACTATTGTCTTGCATTTTAA
TTTTAATTTTAAAATACTAACTTTAAAATACTTAATTTAAAAATTGAAATTTGACATTTGAAATTTCAAGTTAAATTCTT
TTAAAATATTTAAAATACAAATTTGAAACTTGAAACTTGAAATTTGAAAACTTAAGCATTTTTTATTAGCTAAAAATGTT
ATTGAAAACTAAATAAACTAAAAATGCTATTCAATAACATATAATTTCAATACAAATAAATAAACATATAAAAAAAATAA
AAATCCCACATCCCCTCCCATCGCGTCCCGCCAAACCCCGTCCCCTCCCGTATATATAGTGGGACGGGATGGGACGAAAT
TTCATCCCCCCAATCCCGGTCCCTCCCAAATCCCGGCCAAGGCTTCCCCTGTCCCATCTCGTCCCCCAGTCCCCGTCCCC
GTCCCTGTCCCCTTGCCAGCCTTACTCCTAGCTCTCGCTAGAGTATATGACTACTCTTACAAACGACTAAGTCAAATCAC
TTGCTCTTACTGTGTTCAAGCCCAATCTCTAATTCACAAGGTTCTAAATATGAGATGGTTATACTTATCTAAATCACAAG
ATTCATGTTTTATACCTCTATAGGGAATATTATCCCAATAATACTTCTCCTTATAACCACATTCAACCAACCTCGAGCCC
AAATCAAGAAACATCTAATGCATCATGCACTTATCCACATGTTAACAACACCACATTCCAACCTAGTACTATAACCACTC
CATGAATTTCTACTAACCAATCCTTCTAGGAATTTATCATTCTCTCATCATCTCTTCCAACTAAAATTTTATGCAATACT
ACTAGGAACTGACTAATTGCTCTCATTTAACTACTACTCATAGTAAAACATCATCATATTCCTCCTCCAGATTATAACTT
TAGATGGAATAAGAACACCACCACTACCACAATTAGAAACATCAACCCTCTCCTTTTATCATTACTCAACCACTATCGAC
AACATTACTATCAAAACTAAAAAGGATGATTGAAAGAGCTTAGGGATAAAAATCATAAGTATGATTCATTAAAGACATAT
GATGTAAGAATATGCATGACATAACGTTATTATGTTAGCCACTAAGAGTAAATCATGAATTCGCAAGACTGAGCATCCTA
TGAGATACGAGTGTTTATATGAATAGGTTCGTATCATGAGGCTGATATCCATAACTTTATGAAGTAAGATTGAGATCAAT
GGGATGAAGTCTTTGCCCCTCATTTTGTAAACTAACCATAAATGTGAATCTGTCTGAACTGTATGAGCATAGGTCATGGA
AAAAATTCTGATATTAAAGACATCAACATGATGTTGTAACAACTAAACTTTGAGGAATACACTAGAGTATGAATAGAACG
ATATACCACTTTAACTCTTTTTGAACACATAGCAGTCTAATTCCAAACACTTGACTTGGTCCCTCACCTTATCTTCTCCC
TCTTATACTTTCTCTCAAAACATCTCTATAGTCTACTCAAAACTCTTCTTTACTTTTCTCAGAAATCAATTTAAGAAAAT
GATTGGTTAAAAGTATTTCTCAATAAATAGCTCACTATTAAGGTTCATACTGGAAAATATACATGAACAATCAACTTAAA
AATCTCCATACATAATATACATCAACTCAACAATCAGGAATAGAATTTTGGAATTCAACGATGCTACTCATCTCAAGACT
TCTCAAATCTTTAGAACCCTGGATTACTCTTTTACTGATTTGAAAGTAGATGTAGGGTATGAGGAAGAACTAGTCCAACA
CTATGATAGCCATACATACCTGGGAAGAACAAAGTTCTTGGGAAAATTGATGAAAACTTGAAGAACGCTTGAAACCCTAA
CTTTTTTTCCTCTTAGAACTTTTCTCTAATGATTTGAAGTGTTAAAGAACCTAAAAAGAATGTTTAACACTGCTAATACC
CTTAACTAGGTGAAAAAGGGTCGGAATTTTTGCTTAGAATGGATGATAAAAGTCTAAAACACCCTTAATTAGTTGAAAAG
GCAAAACCCCAATCGCATATGACGGAGGTCCTAACGGCCCGTCACAAGGATGACTGCCCGTCACCTGTCATTGTCAAAAA
CACCTGAAATTTTGCATGTATGACGACCATCACAGGTCTGACAGCCTATCATGGCTACCGTCAGTTTTTTCTGAGGTGAT
AATCTCTGGTAAAACGGCCATAATATTTTACTCCAAACTCGAATTGAGACAAACTTGGTGGTGTTGGAAAGAGGACTCAA
AGTTCTTCAATTTTATAGGTCATGGGCCACATATATCATTATGTATTGAGAGATATGATCGTTTGAAGTTGACGTGACGT
AGAATCTTATGTCAAAACTTAATCAGTATGGAAGGTTTCAACTCAACTTTGTGCTAGGAGATTCTTGTGACCTTAATTCA
TCTCCAAATCAATTCTCACACTAAAGAATTAACCTTTACACATATGATCAATTTAAGAATCATGTGATACAACCTTTTAT
GTAAATAAAGAATAGTTCGGATCTCAACTTAGAAATTTTTGGGGTGTTACACCAACTCTCACAATACAACCTCTTCCCCA
AGCAATGATCACTCCAATAGCTACGACCAAGTACCAGTAGCTATAGAGGCATCATGTAATACACAACTTCCGACCCTTTC
TTTTTTGCATGACACCGCCACACAAAAGCCTTTACTCACATACTAGAGACACAAAACAACATGTAAAACATACAATCAAA
ACAACCACTCCCAACCCCTAGAGAAGCCACTCCTCCACCCATGACATCAAGTGATCCCTCTCTTGCAATACTTGCTGCCT
CGATTCCCCCACCACCCTCAAACAAAAGTACAACTAGCTCCCAAAATAATATTTCCAAGACAAAAAAGAAAACTCTCTTT
TCTAACCCATTTGATTCCTACAACTGTAACTTTCAAAAAAGCTGATAAATATGAAGAGTGGGGACAAGCAATGAAAGTAG
AGTATGATGCCTTAATTAGAAATCAAACTTGGGACCTCGTAACGCGAGACCTATCCAAAAATGTTGTGGACTGCAAATGG
TTGTAGCAGATCAAGAGAAAAGCAGATGTCTCACTACTAAAAAATTGCTAAAAAATAATAGACAGAAAAGTGACGGACGA
TGTCGCTCTAAAAAGCGATGCCATTTGCCACACTGTGCGTCGCTTTTTAATAAAAAATAATAATATATTTTTAATTATTT
TACAAAAAGCGACGGACGACATCTCCTAGTCCGTCGCTTTTTACCCGCAGATTTTTGCATATATATATATATATATATAA
TTAATAATTAATTATTTAATATAGGCAGAGACGCTCTCCGTCGCTTTTTATTAAAAATAATTATTTATAAATTAAACAAC
AACCACGCCGTCCATTGTTTTCAATTAATTTAAATTTATTAATTATTTTTAAAAAGAGTGACGGACGACATCTCTAAGTC
CGTCGCTTTTTGGTCAAAATGTATGGTAAAAAATTTAAGAAAAGCGACGGATAACGTCTCTTAGTCCGTCCGTCGCTTTT
TGGTCAAAATGGTGGTCAACTATTTTTAAAAAAGCGACGGACAGAGAGACGATGTCCGTCACTTTTCTTAAAATATCTGG
GAGACCATATGCGAAATTTCCCCATTCCCTCATTCTCTTTTCCTTCTCTCTAAGAATCACTGTGTGCCGCCGTCTTTGCC
GACGTCAATGCCGCCACCACCACTTTTGCTGACCCTAATGACACCATCTCCATTTTCTCTTTCTCCTTTAATTTAAGGTT
AGAGTTGCATCAAATTAGTTTTTAATTGTTTCAATTTGCTTTATATTTGATTTTGTTAATTAATTTATTGTAATTAATTA
AGTTACATTAAACTAGTCCTAAAATCCCAAAATCAAACTAGTCCTAATATCTCTAATTCAAACAAGTCCTTAAATACCCT
AATTAACAAAATCAAATATAACTCAAATTGAAAAAATTAAAAACTAATTTGATGAAATCCTAACCTTAAATTAAAGGAGA
AAGAGACAATGGAGAGAGGAGATGGCGTCAGCGGCGACAGTAGGCGTCGGCGTCCACACACATTGGTTCTTAGAGAGAAG
GAAGAGAGAATGGGGAAATGAGAAAATGCAGAAATTTCGCGTCTGGTCTCCCAGATATTTTAGGAAAAGCGACGGACAAT
GTCTCTTTGTCCGTAGCTTTTTTTAAAATAGTTGACCAACATTTTGACCAAAAAGCGATGGATTAAGAGACTCTGTCCGA
TGCTTTTCTTTAATGTTTGACCATAAATTTTGACCAAAAAGTAACGGACTTCGAGATGCCGTCCGTCGCTCTTTTTAAAA
AAATAATTAATAAATTCAAAGTAATTAAAAACAACAGACGACGTGGTTATTGTTTAATTTATAATTATGTTTTAATAAAA
AATGACGGACAAAGTCTCTACTTATATTAAATAATTAATTATTAATTATATATATATTTGGCGCAAAAATCCGCAAAAAA
AATTGACGGACTAAGAGATGCCGTCTGTCGCTTTTTTGTAAAATAATTATTTATATTAAAAAGCGACGGACAGTGTGGCA
AATAACGTCGCTTTTTGGAGCGACGCTGTCCGTCGTTTTTTAGCAGTGAGGGTTCACACAGCGCCCTGGCTTGGATTTTC
ATGAGACATTCAGTCCTGTTGTCAAACCAACGACGTGAGGTTGGTTATATCTATAGTTGTGCAAAACAATTGGCCAATCC
ATCAATTACTTGATGTCAATAATGCTATCCTACAAGGAAAATTGAACGAAGAAGTGCTTATGTCTCAACCTTAGGATTTA
TTAATCCCCATTCCCAAATCATGTTTGCAAGTTGAAGAAGGCTATTTATGGCCTCAAACAATCCCCTGGGCTTGGTATAA
TGCTATGCATGAACATTTGCTGAAAATGGGTTTTGTCGGAACAAAATCTGACGCCTCACTATTTGTAAGGAAGTAGAAGG
CTGTAACTATTTATGTTCTTGTCTATGTTGACGACATCATAATCACTGGAAAACATCCATAAGTGATCAAATTTGTCATC
AGTTCCTTGGCAGCTAGATTTTCGTTGAAAGATCTTGGCTATCTGAACTACTTCTTGGATATTAACGTTAAGCACATACC
AGATGATCTCATTCTTTCTCAATCAAAGTACATTCTGGAAATTCTTTTGGAATTGGATATGGAAAATTGCAATGGTGTTT
CTACTCCCATGTGTTCCAGTGTACCACTTCAAGTGGCTGACGGTTTGCCATATACTGATGCGACGTGCAACCGGTGTACC
CTTGGTAAATTGCAGTATTTGTCACTCACACGGCCTGACATATCTTATGCAGTCAATAAATTGTCCTAATTTATGCATGT
CCTGACTGATGAACATTGGAAAGCAGTTAAAAGAGTACTACGATATCTCAAAGAAACTGCAAGTTCAAGACTTCGCATCA
TTCGCATCTCTGACTCTAATTTGTATATGTATGCTGAAGCGGACTGGGATGATCCGAATGACTGAATCTCTACATCAGGT
TACATTCTTTCTTTGGACCAAATCCAATCAGTTGCTCATAAAAAACAACAACGTGCATTAGCTCGCTTATCCACCAAGGC
AGAGTACAAATCTGTCGCCAATGCAATTGCAGAGCACACTTGGGTGAGAAACTTACTTCATGAGTTACATGTCACCATTT
CGAATATGCCAACAATCTACTGTGACAATGTTGGAGTGACTTATTTATCTCACAACCCAGTGTTTCATACCCGTATGAAA
CATGTTGTTGTTGATTTTGCATATGCACGTGACCAGGTTCAAGATCATCGAGTCCATGTTACTCATACTCATGCTTGTGA
TCAACTTGCTGATACATTCACCAAGCCACTGCCTAAATCAGCATTTACTAGGTGTCGTTCCAGGTTAGGCATTGTTGCAC
CTTGCCTAACTTGAGGGGGTGTATTAACTATATCTGTTGGTTATAGTAACTATATCTGCTGGTTGTAGTAACTGATCATA
GTATTTATTTTATTTACCTGTTACTAGTCTCCTACTGTGTGGCGCACATTAAGGATTAGTTATAGTTCCTATTATCTTGC
ATTAGTTAGCTGTAGATCATGTGCAGGTGGTGGCCTGCACTTTAGCATAAGTTGGTTGAAGATTATGTATATAATAGCTT
GCTGCCAGACTTAATAAAAATTATATTTTGACCTTCTCATCTTAATCTTTATATTGCAGCAGCTCTCAGAACACCTCATG
TACGCATGCCTTCGATGGAACAACCTGCTTCTTTATCTCAATGTGACCAACTTCCTGAGTTAAATGATTCTTTGAAATCA
CCAAATATTGAAGCCCCTAATTCTCCTCATGGAAGCAGCTCTTATACAATGCAAGCTAGCAGCAATAGTTCATCAATGCA
AGCTAGCAACAACAATTCATCAATGCAAGTTGGCAACAACAACACATCAAGTCCTTCCTTGTCCAATGTTCCAGGTAATG
ACCTCTTTGTGGAACTTGCCTCTTTACCTTGTGTTGCACCTTTGCCTGAAGTCGATCCTATTGAGCCCATAACTCCTACT
TCGCCAGATATGCAAATAGAAAATACTCACGTAATGCTCACCCGAGCTAAAACACAAACTTTGGCTAATCCTACCTTTCA
ATCCCTCAGTTACACAACTTCCTCACATCCTGAAGTCACTAAACCGAAATCAATTAAATTTCTAAGCCACACTGGTTGAC
TGCTATGCATGAAGAGCTCTCAGCCCTGAAATCTAGTGGCACATGGATGTTGGTACCTCCGCAAACTCATATGAACATTA
TTGGCTTAAGATGGGTGTTCAAAACAAAACTAAAGCCGGATGGGTAAGTGGAGCACTTTAAGGCTCTTCTCGTAAGGTTA
CAATCAAATTGCTTGTATCGACTTTGATGACGCTTTTAGTCCCATCGTCAAAGCTACAACCATTCGCATTGCGTTGTAAC
CACCCTACATTGGGAGATTAATTGGAAAGTCAAGACTGTTTTTTTTTATATGGCGATCTCAAGGAAACTGTTTTCATGGA
GTAACCTTCGGGTTTTGTTGATCCGGTCCATCCGAATCATGTATACCTACTTAAGGAAGCTTTATATGTTCTCAAGCAAG
CACCCAGAGCTTGGTTCCAAAAGTTTAGCTCTTACCTGATTCATCTTGGTTTCACTTGTAGCAAATCTGATCCGTCTCTA
TTCGTCTTACATTCTTCTCAAGAAACTATGTTGCTACTACTTTATGTTGATGATATAGTGTTAACTGGCAGCATCCTGTA
CTTCTTCGACAGTTTACTCGCGAGCTTCAATCACATTTTTGAAATGAAGGATCCGAGAGCTCTCCATTATTTTCTTGGTC
TTGAGGTCCATCGCACCAAGGCTGGACTATTCCTTAGCCAGCGTAAGTATATCTCTGATATTCTCCATTGCACAAAGATG
CAAGATGCCCGACCTATTCACATTCCATTATCTCTCAAACATAATCTCCATGAGTCCACAGGTTCTATGGTCGATGCTAT
TGAATATAGAAGCATTGTGGGTGCTTTGCTATATCTTACTCTCATTCGACCTGAGATATCCCGTGCTGTAAATATCTTCT
GTGCTAGTTTATGCATTGCCCGGCTGAAGTTCACTGGTCTGGCATGAAACGAGTTCTTCATTATATTGCTGGCACTCCCC
CTCTCGGTCTACGTTGTTCCTCCCAATCTTATCTCAACTTGATAGGGTTCTCCGACGCTGACTAGGGTGGTTTCCCCATC
TCTCAGAAATCCACTACAGGCGTTTGTGTTTTCCTTGGCTCCAATTACATTAGTTGGTCTTCAAAGAAACAAAATACAGT
TGCTCGTTCTAGCATAGAGGCTGAGTATCGTTTGTTAGCATCTTTAGCTGCTGACCTCATATGGGTGACGTACATTTTGA
AGGATATTGGGATCTCGTTGTCTCATCTTCCTTTGTTGTTCACAGACAATATTAGTTCCCTCCACCTTACAGTTAATCCG
GTAATGCATGCTCACACGAAGCATGCCGAGCTTGATTATCATTTGGTGCGGGAAAAAGTTGTCCAAGGTGCTATGGTGAC
AAGGTTCATACCTTCATTGCAACAGATTGTGGATATATTCACCAAATTATCATTGCCTAAACATCAGTTTCATGTCTTAA
GGTCCAAGCTTGGAGTTGTACAGAATCCCACCATCAGCTTGCGAGGGAGTGATAAACAACATGAAAAAAACTAGAATGTA
TACCGTAGATCTATATAGAATGTATAGGACTATAGGAGCACCTCTACATAATTGATGTCCTTTAGGAATACAACTACAGA
ATAGTTGGGATATAGAGGAAGTTGGAATATAGTAGGAATCTACTAATACTTTGTGTATAAATAGGTAATCTGGTTACGTA
GAACAATAATAAGAAAAGCTTGCAACTCTTAATTGTGTTCTAGCAATTATTTTCTTCAGCTATCTTTGCTTTGATATTCA
CATATGACCATAATGAGAATGTTCTCCAGCGAGAATTGGTGTCCATCCACCAACATGGTCTCTACTTTCACCGGAGAGTT
TTTTATTTTTTTTATTTTATATATATATATATATATATATATATATATATATATATATATATATATATATATATATATAT
ATATATATATATATATATATATATATATATATATATATATATATATATATATATTGAGAACCATTGCAGGCCTTCCTGTT
CATGGGTCCTTTTATGATGAAGTTATACCCTCGGCAAAGGAGTTGACTCATGTAAATGACCAAGGGAAATCTTTTTTTCC
CTGGAAGCTGCTCTTACTTGTTTTGGCGTTTTACCAACTTATAAAAGGTGTCATTGATGAAGTTCCCTTTTGTGATTGGA
CAAAGTTCTGGTTTCGAGGGCCAAGAAAATTTGAGTCTTCCCTAAAGACATCTAGAACCAGAAAAAGCCAAGGATGAATC
ATTGATTATTCAGGGAACATTGACATGAGTTTTTTTTACCACGAACTGAAGAGGAAAATGCCCCTTTTGTCGAGCTAGGC
ATGGAAGAATCACTCAAAGATGAGACTTATTTGGCAGCTTTCCTTGCGTGTTGACTCCGCAAAATTTTTGCTTCCCAACA
AAGGTTGATTGTGTTCGTGCTAGTGTCTTCAAAGTTGCAAAATTGATGACTCATGGAGAGAAAGTTTCTTTGGTGGTTCC
GGTCCTTGTAAGCACCTATCACGGCCTCAGGGAGATCTCCACCTCCTTAAACTTAGGGGCCTGCAATATACCCCTTCCAC
TTTTTTTTCTCTTTTATATTTCTATTTTCTCCTATATTCGATGCTAGCTTTCACGCTTACTAGGCAGAAGGTGTTGTGTA
TTTCCCTAGCTATCTAATAAAAGGTAATACTCCTATACCTTAACTCTTATGCTTGTTTTAGCTGATATGATTTACAATAG
TGAGATCATAGCTTAGTGAACCATAAGTCTAGAAGTGATTAAACTTAATATATAGACTTTTTTATTGGGAATCTAAGACT
TGGATATGCAACTGTTAGAGTTCTTAGTGATAAAAAATCGCATGTTTAGACTTGGTTGCTGTTTTTGAGATCTCTTATTA
TCCATGATAATATTCATTGATCTCTTAATCATATTCATATAGAATTGAGGCATTGAAAGTTGATTTTTATTTGATTTCAT
GGGTTGAAAACTAGTAAACCAACAATTATTATTCGGGGTGGCAAAAGATCTACAACAAATAAACAGATCTAGATTCTGCT
AATGTAGGAGGTGAGGTTCTGTTAATACGAACTCCAACTTGGTGCATGACTGTAATGCTTTCCAGGTTAGATGTCGTTGT
GTTGATACAATTCTCAAATATTAGCATTCTGCGTAATTGTTATGTGAATGTCCACCAGGCGCCAATACACTAAGCTCTTT
TACTTTTTTAGAAGCCTCTGCGTGTCATCTATAAAAAGAATTAGAAGACGGCACATCTATAACATATGTTGTCAAATATT
TTGATACAAATCAGGACTTTGTGGTGGAGTGGGATGCACCAAATTTGGACATATACTGCTCATGCCATTCATTTGAGTAC
AAAGGTTACCTTTGTAGACATGCTATTGTGGTTCTTCAAATGTTTGGTGTCTTCAGATTCCTTCTAAGTATATATTGCAA
CGCTAAACAAATGCTGCCACGATCAGGCATTCCATCAGCGAAGGACTGGATGACATGCAAGCTAAGGTCTATCGTTATAA
GGATTTGTGTCAACGAGAAATAATATTTGGTGAAGAAGGATCCTTGACTCAGGAGAGCTACAACATTGCTGTTGGCACCA
TTAAAAAAGCTTTACAAGTTAAAACAATGTCAAGGAAACACTCTTGGCGCTAATCTTAAATTAGGTAGTAGTGCAACCCT
TGCTATCCAAGTTGATAATGTATGTCAAGGAAACACTCTATATTGAAATACATCATGGACATACATCATCATCAACATTG
ACATCATCAACTTCGATAGCAAGGGTTGCACTACTATCTAATTTAAGATTAGCTGCAAGACTGTTTCCTTAAACATTGTT
TTAATGCTTCTTTAATGGCACCAACAACAATGTTGTAGCTCTTCTGAGTCACTGATCCCTCTTCATCCAATATTATTGCT
CGTTGACAAAAATCATTATAACGACATACCTTAGCGTGCGCGTCATTCAGCCTTTCGCTGATGGAATGCCTGATCGTGGC
AATATTGGTCCAGCATTACAATATATACTTGGAAGGAATATTAAAAACACTAGACATTTGACGAACCACAATAGCATGTT
TACAAAGGTAACCTTTGTACTCAAATGAATGACATGAGCAGTATATGTCTGACTTTGGTGCATCCCGCTCCACCACAAAG
TTCTGATTTGCATCAAAATCTTTGACAACATATATTATAGATGTGCCGTCTTGTGATTCGTTTTTAGATGTCATTCAGAG
GCTCCTAAAAAAGTAAAAGAGTTGAATGTGTTGGCGCCTGGTGGACGTTCACATATTAATTACCAGAATGCTAATATTTG
AAAATTGTATCAACACAACGACATCTAACCTGAAATGCGTAGAGTATAGGAAAACTAGAGTTTAACAAATCCTCTATAGT
TGGACAAAATTAGATGATTATAGACAAGTCTGCAGGCATTGCCTAGATCTATAAAGAGTCATGCACCATGTCGGAGTTCG
TATTAACAGAAACTCACCTCCTACATTAGCAACATCTAGATCTATTTATTTGTTGTAGGTTTTTTGCCACCCCGAATAAC
AACGGATGGTTTACTAGTTTTCAACCCATGAAATCGAACAAAAAACAACTTTCAGGGCCTCAGTTCTGTATGAAGTCTAC
CACACAAGTAAAATGTACTAGTCAACCAAGCACTTGCTGCAGTAAAACTCCCTATTTCAATTCAAGACTAGGATCCAATA
GCTTTACGAACCATGCGAAGTATTTTAGCTACTAAACTCACTGGTCAATCTCTTGCTCATAACAAATTCACTAAGTAGAT
CTGCTTATCAAATTTCAACATATTAAGAAAATCATTCTTCATCCTTCAATAAGATAGGTATTCCATCTGATCTCCTATTG
GCCTCAAGATGTTGACTAAACCACATCATCTGGTAATGTACTAATTGGCTTTGCTTTTGCAAAGTAACATATCTCTAAGA
CAACTCTGTGGAATAATTAATATCAACTTTAACAATACCAACAGTCCAAAGAATAAAATAAAAAGGATATGATTAAGAGA
TTATGAATATTATCATGGATAATAAGAGATCTCACAAACAACAACCACGTCTGATCATGCAAATTTTTATCATTAAGAAC
TCTAACACTGTCATTTTCTTGCACATCCAAGTCTTAGATTCACAAGCATATATAGATATGGTTGACATGTAAAAGAAAAT
ACATTCTATATATTAAGTAATCAGCCAGTTAATCTCAATCATATCGAGACTTATGGTTCACTAAGCTACGATCCTAATAT
TGTAAATCATATCAGCTAAAGCAAGCTGCAGAGATAAGGTATAAGAGTATTGCCTTTTATTATATAGCTAGAGAAATACA
CAACACATTCTTCCTAGTAAGCGGGAGATCTAGCATCGAATTGAGGAGTAAACAGAAATATAAAAGAGAGAAAAAAGTGG
AAAGTTGATTGAACTTTTGAGCACAATGAACTTTTCTGTCTTTTCCTCGTCAGAATGGTGCTTTATTCTTTCCAATTTAC
GTATCTTACTTTTCTTTTTGATCTGTCTCATAAAGAGCGTCTCCTTTTGAAAAAGAAAATAATGATTCTATGTGCTACTG
AACTTCCCTAAAATAACAAAAAAATTGCTATCAAGAATTAAGAAAAACAGACCAAACCATCACTAAATATTAGATACGAG
CAATAGACTAGGATTGCAACTGCAGCTCTACAATGTTGATATCCTACTCCCATGGCCTTAAAATTGATAAATTTTGCAAT
AAGGAGGTAATCTCCTCTTTATCTCTACTTAGTTACTGTCAATGCTTCCCCTCTATAAGGTATTATATAATTTTCTACAC
TCTCCCGTAAACTTAGGTAGCGACTGAAGTGTAAAGTATTGGGCATGTTCAAATGCACATATTCATAAATTATTTGATTA
GTAATACTGAAGTGCCAAGATATCCAGAGAGATACTGTGGATTGGAATGAAGAACTACAGTGGGCCATTGACCATAATAG
GGGTAGAAACAATAAGACAGAAGTCCATAGAATGGTGTAGGCTGGCTGTGTTTATTGCATATGGATTGAAAGGAACAACA
AAAGTTCCCAACGAAAGGCAAAGGAATCTACTTACTTATCAGAATCATTCAGTAAGTGTTCTACATGGGGCAACGTAGGA
CAAGACTAGCACAAAGACTGACTGGACTACCTCAATTACTATCCATAGTTCTTTAAAAGTTGGTCATGATCAGGGTCTAT
TTGTGTTTGAGATAAGTAGTCTAGATGTTTGATCATGCTCTACTGGTTTGGAGATGTCTAGTCCATTTTTTTTTACTCTG
AACAGAAATATTTACTTGGTATATAAAATTTATTTTATCATAAAATAAATAATGATCACATCTTCTATATACTAATTAGC
TTCAAACTCAAGTGTCCTTATAAAAGCATAGATTGCAGTTCAAAAAAACTGTACTGTATCACCAAAACTAATTGCAGTTC
ATGTGTGAGTACTGTAAAGCTCTATGGAGTAAGCATTTCGAACAAGCAAGGATTGATTGCACAAGCATTTAAATGGGCTG
AAGAGTTGGAGTAGGCACAAGCACATGCTAAAGGCAAGTCTACTTTTGTAATATACAAAATGGTCTTGGCAGCTTAAGTT
TACGGTATTTGGATTAAGATAAATAACATTGTCATCCAGGCTAAAAGTTCTGATCCACAAATTGTTATCTTCTTTAGAGG
ATTGTACAAGATATCTTCTTTACAGGATCCTGAGGAAGAGTTTAGGAAGGAAGCTTGAAGAGATTAATATATACCCTAAG
TTGTTGTTTAATAGCCAGTAGTTGATCTAATATAACAGATGTTTGTTTTCTAGTTCGCTAGTTGCTCTGGTAATTAAATT
CTTGTTAATTTTTTTTGAAAACAGAGAATAGAAATCTCAGAGAATAAAGTGAAAGAGGTTATGGGTGAATACAACTAGAT
ATCAATGGGAATAGATATCACCGCCTAGGAGTTCGCCAAAAAATAGATGGATGAAGATATTCACATGAAGGGAACTCAAA
GAATTGTAAGTTTTTAAATTTCCTATTTCTTTAATTCATTTTACGAGGGACCAAACGGAATAAAGAAGGGAATATATGAA
ATGTTGTTGATTTGCAGAACAGACAAAGAACGTCACTTACAACTTCACATCAATTGTTCTCACATTTGCTTGAACTCTAT
GTATCACGGCTTAGATACACAGATCTACTCCTAGGCTAGTTTATACTGAAGGAGAGAGACAACACTGAATCTCTGGGGGA
CATCTAGTTTCAGTATTAGCACATGCTATGCAAGTGATACTTGTCTTTGGGGTGGGGTTGGGGTCTCTCAAGGAAGAAAA
TGAAGGGAACAAACATAAATTTAGCAATAGGTTTGCTCAACATAGTAATTTCAGCTTCATGAATTAATATTGATCAAAGA
ATAGTTCTTGTCTAAGAGACCTATACATTTTATCTACAGAGTACCTGGATTGTTTTTATATGTAACAACATACAAACACA
TCAAATTGTAATTGCTAAATATAGACCAAAGTAAAGGAAGAAAGAATAAGACATAGTACCAAAGTTTAAGGAGTAGATAG
TTAAATGATTAGAATAAGTCAATATAGGGAATTGACTCATTTCAACATCAAGAAAAAGAAACTATGACAGGTTGTGTGAT
TTGATAGTTTAAGTTATTTTTTTATTACTGAATTGATGGTTAAAGCTATGCATGAGAACTCGTAAACAATGTATGATAGA
GAGAGCTTACTACCACTCATGATTGAGGGCTCTTGGAATATATTGTAAGTGTAGGTGTCAATTAGTAGTGTGTGCAGAAA
TTCTAACTTCGAAACTGGCTCGTGTTATACCTTTTTCTTGTACTCAATGAATTCAAATGTCGAGGCACCAAATGACTTGA
AATTAATACCTTCCTTTCCTTACGGTTATATTATTGGAGTGCATTTATCATATATACTTGAGTCACCAGCTCTCGCAAAA
GGTAACGTGCAACGGAGTTAACAAATCAAAAAATGTTTTGTGGAAAAGTAAACCTCCAGTTGACTGAAAAGAAGTTCCAA
ATCTCTATGTTCTCTTGTTTGGGCTTTTTTTCTTGCTGGGTTGGTGGAGGTGGTGGGTTTGAGCAAAGAATGATTGAATG
GAGGAGTGGAAAAGGCGAGACATTGGTGTGTGTGCAACCACAATATTTTAAAGGCTGAGGTGGTGCGTATATGTCCGCAA
CAAATTCAAGATTCTTTACCCATAATTTTTTTTTTGTAAAAAAGGAGGTTGGGTAAGACAAACAAAATAAATGATGGAAA
GTACTCTCTCTGTCACTTTCACTTATCTACTTTGAAATTTGCACGTCTCTTAAAGAGCAATGATTGAAATGAGTTTTTAC
CATAATACCCAAAATGTTTCATTAACCTGGTCAATGCCGTTTTCTTATTTTCACTGGAATAACCAAAATAATCCTTCAAG
CCTTCCAAACTCTATCAATATCAAAGAAAAAAACTCTAATTTCTCAAGGTGTCCTCTGCTACTAACATCTAATACATTCC
CTAATGAACCAAATCTAATACTTTATCATGAAAGGGGAACCGATGATCTAAACTTAAATAAAACGGGAAAAGACCCCTAA
CAACAATGAATTCTTTAAATGGTGCAGTGACATTCAACATAGGAGAAACATTCAAATAGTCACATTCCTTTCAAGAATTC
TAGCTGCAAATGTACCAAATCCCTCACCAATATCAAATTTAATTCCAATTCCTCCACCATTTCCAACATTCCTAACGCAT
CAATAATTTAAAAATCACCCCCCCTACTACCCTCAACATATATCTGACTACCATAGCTCCACTACTTACTACATCAAAAC
AACCAGCACAATCTGTATTAAGTTTCTTAACATCCAAACAAGATAAATTCTTGCAACCAATACCACTCCAACCATAAATC
TTTTCACTATAATTTTTCCAAGGTGAATCATGAAAATAAAGAAAACCAATACCTTTGAAGTTGTCTTTGCACAACATCTT
CTTCATGGCAAAGACTCACGAGTCACTGAAAATAATTTTTTGTCCAAGACTCCAACCATCAAGAAAAGGCCCATTAACAT
TGTAATTCATAAATAGAGAAAGAAACCCAAATATTTCACACCAGAATGTTCCATAGACGCCACCATTTTAGTGATTCCAG
GTTTTGAATCTTTATCCAAAGGAATCAAATGGGTTGCAAGAAAGTTTTCACTTCAGTTGGAATCTTGAAACTAGAAAAAT
CAAAACTTTTATACCCTAATAGCTATAGTACAAATATACAATCTCTTACTTGATACCTCTTTTTGAAGAGCACACACTCA
TTTCCCGCAACAACAATGATGGCTCTTAATATGGTAAAATTAACAATTACACAAAAACCCTTAAATAATTGAACAAAAAT
TTAACTCAATACTTGTATTAATATATAGATAATTTCAAGTAAATTGGAAATTAAACAAGCTTAATAACTAATTAGCTGAG
GTGGAAAACATGGTTAAGAAATGTGTTATGATCTTAATCCTAGCTTATAAAATGTTGTTATCAAGATTCGAACTAGGGAA
AAAGTATAAGACATTAACAGTGAAATTAAAAGATTGAAGGGCTGAGATTCAATTCATTTAAATAAAGATGAAGGGACGAG
ATGGTGCCACATGGAAAGATGGTTATATATACACATCACAGAGGAGAGAGAGGGCTAACTGAAATCTGGTAATTTTCAAT
TCTCTCCTCGTGCTCTCTTCTTCCTCTCAAGTTCTTTTCTCTTCTCATCTAAATCTGATCTTCTTCTCTCTTCTTCCTCT
TCTGCAGATCAAGTCTCGAATATGGAGCTCACTATAGATAGTTTCTTTTTCTAGCTAGAATTTCCTTGTTCAATTGAGCA
TCATTTCTCTGTTTTTGATAAATCACAGAAAATTTCCAAAAAAGGTTTTGAGTTGATTGTTAATTTTTGCATTTGAATTT
TGATCTCGATTGAGATCATAACAATTGGTATCAGAGCATCGATTGTGCGACCTGTGGGTAAGAAATGGCAGAAGGGACTC
GCTGGAAGGTAACTGAGGACAAGCTTACTCGTCATGAAGAAATTTTGATAGATCTACTGAGTTCTCAACAAGAGGCACTC
TATACACAAGTTGGAATTCAACGCACGTTGGAGCTCATTCTAGATAGGCTGGGTGCATTAGAAAAAGTTCTTGCTGGTCC
AAACATTGGAGGAGGGTTACTTCCAAATCAAGCTCAGGATAATAGAAATCGGCCCCAACAACCTCCTATCCAGCCACCGA
AATGGGAATTGCCCTCTTTTGAAGGTGAGGAACCTAAGGTATGGATCCGAAAATGCGAGAAATACTTTGAGCAATATAGA
AGACTTGATGAATAAAAGGTGAAATATGTTATTTTTTATTTGAATGGATTGGCTGAGGTATGGTATCAGTCGTTGGTGTT
GAGTAGAGGGCTATTGACTTGGGTCGAGTTCAAGGAGGAACTGATCAGTCATTTTGGTGACATACTGGTGGAAGATGTGG
TTGAGGAATTTAATAAATTGAGCCAAGTAGGTTCTGTTGATGAATTCCTTGTGAGATTTGAGGACCTTAAGGCTCAAATG
CTCATTCGAAATCCTGCACTAAATGAAACTCACTTTCTATCAAGTTTCATAGGAGCATTGAAAAAGGAAATCAGATTTGC
TGTCAAGCTGTTTAAACCTACTACATTGAAGATAGCGATTGAAAAGGCTAGGATGCAGGAGCTAGCTATTGAAGCTGCTC
AAAGGAGGAACAAGACAAGTACTAGATCTGCTCAACCTGTGACTAATACGATTGTTAATAGAGGGCCTGCTAACGCCGCT
GCGAAGAATACTACATTCCGACTCAGCCCGGAGGTGTATGAGTATAGGAAAACCAATCATTTGTGCTTCAAGTGTGGAGA
AAAGTATGGGCTTGGTCATGTATGCAAAATGCGGCAACTTAATTGTTTGATAGGGGAAATAGATTCTGAAATTGACATTA
ATGAAATTAACACTTCCCAGGAAGAAGATGAACCACCTGATGTGATGATAGAATGAGTAATAGAACAGGAGATTCAACAA
GTTGTGTGCCTGAATGCTTTGACAGGTCATAATCAAGGTGAAAACACTATTCTAGTGGGTGGTACTGTGAAGAAAAGGCA
GCTATCTATATTGATTGATTCAGGTAGTACTCATAGCTTCATTGATGAGCACACCATCCAAGCTACAGGGCATCAATCCA
GCCATTGCCCTCCTGTGAGAGTGACCGTGGCTGATGGCAACTATGTGATGTGCACATCCCATTGCAAAGGTAATTTGTGG
AAAATGCAAGGGCAAACATTTATGTAAGACCTACTCATCATTCCCTTAGGAGGTTGTGATTTGGTATTTGGTAATGAATG
GATGAAAAGGCACAACCCCACTACGTTTGATCATGAAAAAAGATGTGTCATTATTGGAAGGAAACCTAACAAACTAGTTT
TGCCAGCTCTAGTAGAAGGCAGTTTGAAGATGCTCAGTAGTGGTTCCATGAGTCGAATCCTGAAGAAAGGAAATGCTCTT
ATTGCTCACTTGTTCATGATGAGCATGATGCCGAATGCGAGTGAAGATCCCCCTGATGCTGCAGTACAAGAGGTGATAGA
TCAGTATGTCGAGGTATTTGCTGAACCTAAATCCCTACTACCTATGAGATCGTTAGATCATGCTATTCCACTAAAGCTTG
GGGCCATGCCAGTAAGTTTGAGACCCTATAGATACAATTACAACCAGAAGGACGAGTTGGAGAAACAAGTAAATGAGATG
CTTACCAGTGGAGTGATTCAGCCTAGTCAATCTGCATTCTCTTCACCAGCCTTACTAGTCAAGAAGAAGGACGGTACTTG
GAGATTTTGTGTTGCTTATAGGGGTCTTAATGACATCACCATTAAGGATAAGTACCCCATCCCTATAGTGGATGATCTCT
TAGATGAGTTGTGTGGTGCAATAATTTTCTCCAAGGTTGATCTCAGGGCAGGCTACCATCAAATAAGAATGAAAAGGGAG
GATGTGTTCAAGACTACTTTCAGGACTCATGCAGGACATTATGAGTTTCGGGTGATGCCTTTTGGTCTCACCAATGCTCC
AGCAACCTTCTAAGCTCTTATGAACCAGGTTTTCCAACCCTTCTTGCGAAAATTTGTCTTAGTGTTTTTTGATGATATAC
TTGTGTATAGTCTAACAATACATGATCATGTGCAACACTTGAAAGTTGTGTTTGAGATTCTCAAACGACATTCACTCTAT
GCTAAGAGAACGAAGTGTTCATTTGGCCAACCACAAGTGGAGTACTTGGGGCATGTTATTTCCTGGGAAGGTGTAGCTAC
TGATCCTCAAAAAATTAGAGCCATGGTTGAGTGGCCTAGACCAAAAACACTCAAAGCACTTAGAGGATTCCTTGGTCTTT
CTGGCTACTACAGAAAGTATGTTGTTAATTATGGTACTATCAGTAGGCTCCTCACTGATTTGTTAAAGAAGGATGTCTTC
AAATGGAATCCAGAGGCAGGGCTAGCATTTGAATCCCTTAAGACAACTATGAGCACTACACCTGTGCTTGCACTTTCTGA
CTATTCACACGAGTTTGTCGTTGAGACTGATGCCAGTCATGGAGGCATTGGTGCAGTACTTATGCAGAAAGGGAGACCAA
TTGCTTATTTTAGTAAGGTGTTGGCACCCAAGCACCGAGGCAAGTCTATTTATGAAAAGGAATATATGGCTTTGTTAAGT
GCTGTGGATAGGTGGAGACACTATCTCCAGTTCAAGCACTTTGTGGTGTGGACTGACCATCATAGATTAAAGTATCTACT
GGAACAAAAGGTAACCTCCGCTATTCAGCAGAAGGGTTTGACCAAGCTGTTAGGACTTGATTATGAGGTTCAATATAAGA
GAGGTGCTGAAAATAGAGTTACTGATGCCTTGTCTAGGCACCAAGAAGGGTTAGATTCCTTGGATGATCAGGCTACTGGG
AATTTAATGGCTATCAGCAGTTGCACCCCAACTTGGGTACGAGAGATTATCGGGAGCTATGTAGAGGATGCTCGTGTCTG
GGACATTCTTACACTACTGCTTACTCTACTTGCAGTAGATTCTCATGGACCCAATTTATGGCACTACTCAGCTGGTATAC
TAAGAAAGAAGGGCAAGGTATATGTAGGATCTCATGGAACTCTCAGACAACAACTTATTTCTTCTTTCCATGACACTCCC
ATTGGTGGTCATTCTGGTCAGTTAGGTACATTGAAAAGGTTGTCGCAACTCTTCTATTGGCCAAAGATGAAGCTTATGGT
TAATGATTATGTGTCCAGTTGTGATGTATGCCACAAGAATAAAGACGATGATGCGGCTTATCCGGGATTGTTGCAACCCT
TACCTGTTCCAAATCAAGCATGGTTCCATACCAACATGGACTTTGTGGAAGTTCTTCCTAAGTCTAAGTCTAAAGATGTC
ATATTAGTTGTGGTTGACAGATTCACTAAGTATGCCCACTTCATAGCCCTATCGCACCTCTATACTGCCGCCACTATTGC
TTCCGTCTTTTGGAAGAGGATACATAGCCTACATGGCACTTCAGAGTCTATTGTGACTGATAGGGACAAGGTGTTTCTGA
GCAACTTTTGGCGAGCTTTATTCAATTTATTGGGCACTCAACTCAATTATAGCTCTGCCTATCACTCTAAAAGTGATGGC
CAAATAAAAAGGGTTAATAGGTGCTTGGAAAACTACTTAAGATGCATGGTGGCAAGCAGGCCTAACCAGTGGAAACAATG
GCTATCCGCAGCTGAATGGTGGTATAATACTAATTTTCATACAGTGTTGAAGTGTACTCCTTTTAAAGATCTTTATGGGT
ATACACCCCCTCAGCTTTGTATCAGACTTTTATTAGAAAATGTGGTGCAAGCTGCTGAAGATGTGATAAGGCAGAGACAA
CAATTTTTACAATTACTTAAGGATAACTTACATGCAGCTCAAGCAAGAATGAAGTTCTTTGTTGATAATAAAAGGACTGA
TAGAGAGTTTGCAGTGGGAGATTCAGTATATTTGAAGTTGCAGCCATACAGACAAACATCATTAGCACTATAGAGGAACC
TTAAACTCAACTCTAACTACTATGGTCCCTATCTGGTTATTGCTAGGATTGGTAATATAGCTTACAAACTAGTATTACCA
CCTGAATCTAAGTGCCACCCTGTATTCCATGTCTCGTTGCTCAAAAGGAAAGTGGGAAATCGTGTAGTGGTTCAATCGTC
TCTACCTAACACTGGAGCTGATAGTCAATTTATAGTGCGATCAGTTGCCATTCTGCAAAGGCAAATGGTTAAGCAGAACA
ATGTTGCCGCTGTAAAAGTGTTGGTTCAATGGTCAAACTTCCTCCTGAAGATGCTACATGGGAGGAATACCAATACTTAC
ACATCACCTTCCCTAATTTTAGTCCTGATCCTTGAGGACAAGGATCATTTGAAGATGGAGGGTATGTTATGATCTTAATC
CTAGCTTATAAAATGTTGTTGTCAAGATTCGAACTAGGGAAAAAGTATAAGCCATTAACAGTGAAATTAAAAGATTGAAG
GGCTGAGATTCAATTCATTTAAATAAATATAAAGGGATGAGATTGTGCCACATGGATAGATGGTTATATATACACATCAC
AGAGAAGAGAGAGGGCTAACTGAAATCTGGTAATTTTCAATTCTCTCCTCGTGCTCTCTTCTTCCTCTCAAGTTCTTTTC
TCTTCTCATCTAAATATGATCTTCTTCTATCTTCTTCCTCTTCTACAGATCAAGTCTCGAATATAGAGCTCACTATAGAT
AGTTTCTTTTTTCTAGCTAGAATTTCCTTGTTCAATTGGGTATCATTTCTCTGTTTTTGATAAATCATAGAATATTTCCA
AAAAAGGTGTTGAGTTGATTGTTAATTTTTGCATTTGAATTTTGATCTCGATTGAGATCATAACAAAATGAGGAGCTGGA
CAAATCTGCTAGTTTGTTAGGAGTTAGCTGCTACAATGAAGTTAGTTAGTTGCAATAATAGTCAGTTGATTCATTTTAGC
CGTATATATACACGTTGTATGAGAATTAAGAATTAATGCATAATGACATAATTTTTCTTTCTCTTTCTGAATACAATTCT
CTCAACTATTCTTCTCAGATTTATTTCCCTGGCTTAGCATATTCATCTTCATCAAGAGTCTATATCCTGAATTAGTCAAT
TTCATAATTTCATGCATAAATTGGTATTAGAGCTAGCAATCCTTGAAATGGATATGTGACACGAAGCACGAACCAAGAAA
GACCAACAAAAGAAACATACGTTAGCTTTCTGCTGATTCAGGAGCAATTGAGGAAATTCATATAGGGTATGTCTAATATT
CATGATCACAGTGCTCAAACAAATATAGGAATTGGGTCAGATCAAGGAAGCCATTGAATATATGGATACAAAGGGCAAAG
ATATGTAATCTGGAAGGTTGCTCAAGTGTTCTCCAAATTTGACTTGAGAGCAAGATACCACCGATTGAGAATAGCTGAAG
GTAATGCTCATTAGACTGCATTTAAAACTCATGAAGACAACTACAAATTTTTAGTCATGACTTTTGAATTGAACAATGCT
CCATCATCCTTCCAAGTTCTCATGAATGTTGTGTTCAAACCTCTTTCAAGGAAGTCAATTTCGATATTCTTTGATGACAT
ACTGATTTACAATAGGAATATGGTTTCTCATCTTGCTCATGTGAAATATGTGTTTGCTTTAATGAAACGGTTTCAATTGT
GTGCAAAAATGTCGAAATGTGCATTTAGTGTAGCTAAGGTAGAATATTTGGGGCATTTTATTAGTGTTGGAAGGTGTTTT
AAGTGATCCAAAGAAAATCTTGGTTGTAAAGGAATGGCCTATGCCTATCAGTATCAAATAACTCAGAGGGTTTCTAGGAT
TGACATAGGGTTTTGGTTCCATTTGTAGACCATTGCATGACTTGCCTAAAGAGAAAGGCTTTGTATGGATTAATGAGTTA
ACTGCAACATTCAACACCTTGAAGTAAGCCCCGGTATCAGTTCATGTGCTAGCAATGCCAGACTACTCCTAACCTTTCTT
GATTTAAACCGATGCCAATGGCAAGGTATTGGAGTAGTACAAATGCAAAAAGGCTATTCTATTGCTTATATAAACAAGTC
CTTGGCTCCTAAACACCGGCTATGTCTGTGTATGACAAAATTATTAGCACTTATTTTTTATGTGACCAAGTGGTCTTATT
ATTTGTTGGGGAGACATTTTGTAGTCAAGACAAATTAGAAGGTATTGAAACATTTGTTAGAATAGAACATCCATACAAAT
TTCTAGATTGCTGGAATCTCAAAGTTAATGACTTTTGACTTCTCTGTTAAGTACAAAAAGGTTACTGACCCTTCGGGGTG
GCCCATTGGTTTGGGCTTGGGACTTCCATGTTGGAGGTCTCAAGTTCAAAACCCCTTGCCAGCGAAAGCAAGGGGTTTGC
CTTCTGGGTCGATCTCGTCGCATCGGGCTTGCCTAGTGCGGGTTACCTATCCTATGTGGTTTGCGAGCTATTGCATAGGA
GCGGGGGTTTTACCCTGTGCGCACCCAAAAGGGTAGCGGCTGTGGGTTTCCCTTGTCATAAAAAAAAAGGTTACTGAAAA
CAAGGTTGTTGATGCCTTATCTAAGAAACCCAATGTCGAGCTTACTTATTCCCAATAATGCTTTATTCCTGTAGATTAAT
AAAACTTGGGTGTCTGATCCTGATTTAAAGGAGATAATTTCCAAGATGATTGCCAAGTTGCAGGTGAAACCTTTCAAGTC
TTATACTTGGTGTAGTGAGCAATTGAGATGGGAAGGCAAACTTGTGGTGGGTAATGATCTTGCCTTCAGAAGAACTATTT
TAGATTTATGACACATTTACCTCAAGAAGGGCACTCAGGAATGAATGCCACTATTAGGAGAATACATCACTATTTCATTG
GAAGGGCCTTATTCAAGACATTAGGGACTTCATTAGCAGATGTGATATCTGTTAGAAGCATAAGCATGATGTTGCTACTT
CACCTGATTTATTATAATCATTACATGCCCCTGAGGGCGTTTGGACAAATATATGCCTTGATTTATTATTGAAGGACTTA
CAAAGTCTAATGGAAAGGAAGTTGTTTTGGTAGTAGTAGATGTACTTGGCAAGTTTTGTCACTTCATAAGCCTACAACAT
CCTTACCTTGCTCAGGCTATTGCTCAAAGCTTCCTTGACAATGTGTTTAAGTTGCATGGCAGTAACTATGACAAGTGATA
GAGATCCCGTTTTCATTAGTTTATTTTGGTAGAAATTATTTACTCTACAAGGGGTCCAACTTAAAAAATATACTGTTTTC
CATCCCCAAATTGATGGTCAAACAGAGGTGTTTAATAGAACATTAGGGACTTACTTTCGGTGTTTTTGATTTGATTGTCC
TAAGGAGGGGTCTGCGTATTATAACACTACTTATCACACTACCCTTAAGGGTACTTTTTACGAGATGCTCTATGGTCAAA
ATCCACTCTTACACCTTTCGTATTTGGTTGGTGAGTTCTCTGTTGACATGGTGGATAGGTCCTTGGTTGCTAGAGAGGCT
ATCAGACAATTGATCACGTTTCATATAGAGAGGGCATAACAACGAATGAGGGATCTAGCAAATAAACATAGATCATACAA
GGCTTTCACTGTTGGAGAATGGGCATATATGGAATTTTAGCCTTACGAACAAGTTTACATATCTGTTAGAACCTTTAATA
AGCTTGAAACCAAGTATTTTGGGCCTTACCCTATTAATGCTGAGATTGGTACTTTGGTCTATAGGCAATACATTCCATGT
GTCTCAACTTAAGAGGTGTCATGAGTTACCATTGGTTATTACCCATCCTCTAGAGTTTAACTTATCCATTCCTTATTTTC
ATTCTCTTGAGACTGTGTTGGAAAAAAGATTAATGAAGAGGGGCAACAAAGTTGTTAGATAGGTCTTAGTCAAATGGACA
GGTATCCTTGAAGATCAAACGTGAGAGTTCCTCACTGAGTTGTAACATAAGATTCCTTCTTTTAACCTTAGAGGTCAAGG
GTGCTCTACGTCAGGGGGATTGTTGCAAGTAAATGGAAATTAAATTAGCTAAATAATTGATTAATTGAGGTGGCAAAAGT
GGTTAAGAATATGTTGGTTTGTTTGGATTTAGTTGTTATAGTGAAGTTAGTTGCAACAATAGTCAGTTGATTCATTTTAG
TCATTACATATATACAAGTTGTATGAGAATCCAAAATTTGTGCTTAATGAAATAACTCTTCTCTCTCTTTTTGAATACAA
TTCTCTTAGATAATATTCTCAGATTTATTTTTCCGGCTTAGCATATTTATCTTGCTCCAGATTCTATTTCTTAGTTTGGT
CAATTTCATAGTTTTGTGCAACATAGATTGAGAATGATAGACATAGCCTGAAGACACAAAAAAGATGAGGATATTGAGTC
CGCATGCTCCGCCAAACCCTCAGACGCCCTCTCTAATCAAACAACACCATTACAGAACTTAGGTTAAGAGGAAAATTCTC
AAATTCACTTCAAAACTCCAAAAACTCCTCCAAATCAATTTTGGGTGAGTAGACTAGAAGTACACCAAAACCATAGAGTA
GAGCAACTACAGGACCACGATAGATGCAACCCAACCCCCAAATCGAAAAGCTAACCTTATGCTCCACATCCAACACCTTA
TAATGATCAAGAGCATTTTTCGGTCCTTAGTCATCCCGAGCATCACTTGCACCACCTCAATCTCCTTTTCAAACTGACAT
AACTTAACCTTCCGACAACAAGCTCCACAAGAACATCGAGGAACAATATCCGTCAAAACAAGGAACTCAGTCCAAGGCAA
GGCCTAAAGTCTACCTNNNNNNNNNNNNNNNNNNNNNNNNNNNNNNNNNNNNNNNNNNNNNNNNNNNNNNNNNNNNNNNN
NNNNNNNNNNNNNNNNNNNNNNNNNNNNNNNNNNNNNNNNNNNNNNNNNNNNNNNNNNNNNNNNNNNNNNNNNNNNNNNN
NNNNNNNNNNNNNNNNNNNNNNNNNNNNNNNNNNNNNNNNNNNNNNNNNNNNNNNNNNNNNNNNNNNNNNNNNNNNNNNN
NNNNNNNNNNNNNNNNNNNNNNNNNNNNNNNNNNNNNNNNNNNNNNNNNNNNNNNNNNNNNNNNNNNNNNNNNNNNNNNN
NNNNNNNNNNNNNNNNNNNNNNNNNNNNNNNNNNNNNNNNNNNNNNNNNNNNNNNNNNNNNNNNNNNNNNNNNNNNNNNN
NNNNNNNNNNNNNNNNNNNNNNNNNNNNNNNNNNNNNNNNNNNNNNNNNNNNNNNNNNNNNNNNNNNNNNNNNNNNNNTT
GAATACCACAATTCAGACTCTAAATCATACACTAGCCTTGAGAGATATCAACACAGCAATAAAGAACCAACATTACAGCT
AATCCAGGCGCAACAAAGGATCACACCTCCAACTTCCATCTAGCCATAACCAAACCCCAAGACCATAAGAAGCAGACAAA
TCCAAAAGGAGCCGAGCAAGCAAAAAAAAAAAACTCCACAATCGAGAAAAGACTAAGGAAAAGGGAGAAAGCAACCAAAA
AAAAACTACCAGACTAAAGGAGGCCAACTACCCAACGCACAACTCCGAAAACTAGAAATCTCCCAACTACTACACAAAAG
GAACGACACACAACTAAGCCAACTAGGCCCTACAAAACACAAAACTCAAATCGGGCGAAGCTTGTCTAGCCACCTATCAA
ACAAGTATTGGCATAACAACTAAAACACACCACAAAGGAAAAAAGGGAAACCAACAATCCCAACACCCAGACTAAGCCCA
ACGCTCCTACTAAATCAAGAGAAGATGGAATAACAAGAGGCAAGATAAATATACAGAAAATACAATCCAAAATTACATGA
AATATATACTAGACATTATCTAAGAAGTTATATCAAGAAAGTATATGGAAGCCTACCTCAAAGCCGATCACGAGTGCTCC
GAGTCCACCACACACGAGCTATCCATTTCCGAAAGGCCTCCAAATCGCCAAGCTATCAAATTATCGATCACAATGTAATT
ACAAATGTTTAGACACTAAAATCGCAACAATTGGAAATAGACCCACAATCAAGTCAAAATGGGAATATGGGACCTACACC
GTGAATCCCAAAATTGACTCTATCTAAAGGTCCTAAATGCCTTACCGAACTTGTGTCCCAAAACGGGGCTCAATTCCATG
CCTAGAACAACACAAAAAACCAAATGCAAATCAAACATCAATGGAAAAAAAACAAAAGAGAGATGATAGCCCCTTCAGGA
GGAATATACCTCAAACGGAGAGCCTCCAACACTTCTGAAACACCCCAACTTGTAGCCACGATCAACACGAACCCCTAACA
CTTTGAATCACCTCAATCGGAGCTTCCAAGATCAAGAAATTGTAGGTTGAAGTTGGCTGAAGCTGAAATTTTGCTATTTA
AAAGCAGAGGTTCTGATTGCTAAAAGCCATTTTTGGTCGCTAAAGCCCTAAATTCCAGTTACTAAAAGCCTACACCAGAT
ATCAACATATCACAAACAATTTTGGGCATGAACTGTATGAAAAATAATAATAAAAATTTACAAATTACTAACCTTTTCAG
TAATTCGACAACTTACTCCATATGGAAGATGATGAAAAGAGGGAATTGGTTCAGTTAAGCCCTAAAATTTCGTGAGCTAT
GGAGAAGAAATTTCGCCCTCTAAAAAATAAGGGGAGAAGTTGAGAGAATATCGCCGCCTGGTTCTGAAAATTTTTAGACT
AATTTTCAAATTACTCCATAATGTGTTAATAAAACCTATGAAGATGGTGTCTAATATTGTCTTTTTATATATTTTTCACT
ATATTTCTATTTTTATTCCTTTTTTTTGCCATTTATATTTTTTGAAAGATAGAATAACTTAATAATACAACATACTTAAA
CTTAATTGAGATAATATATAGCATACTACACAAAACAAAAAGCAACGGAAAAACTAAATATCTAAATAAAGCAAATATAA
AATGTAGCAAACTCACAAAGACTCATTAAAATAATTCATTTGATTCTCAAATTGTTAAATACTCCCTCTGTCCCAATTTA
TGTGGCACTTTTCATTTTTCGAGAGTCAAATAGCTTAAGTTTGATCGGGAATTTGCGCATAGAATCTTCAAATTTTTTGA
AATGAAATTTATATATTTGTAAACTACGTAAAAATAACTATACGTCACAATAATTGACAATTCAAAATACTTAAAAGATA
TATGAAAAATTCACGGTGAAACATAGACTTGTTTGAATGTCGAAATCTAAATGGTGTCACATAGATTGGGACGGAGGGAG
TATCACTTATTAGATGAAAATGTAAAAAAATAATGTAAAAATTCTAATATTATTTATTTAAATTCAAAACTCTTTGTACT
ATGAAAATAGAAGACAATCATGTGCATCGATTTTGTAAAAAATAATTACTTTTCCTTTCATAGCATAACCAAATTTGTAG
GTCAGACACAAGATATTACTAAGTCCTCATTTAATTGCACTTAATTTTAAATTATTCATATTTTCAATCATTAAGGGTCT
ATTTGGTATGAAAAAAAACATTTTCTAAAAAATGTTTTTCAATTTTCTCATGTTTGGTTGGCTTAAATGTTTTGAAAAAT
GTTTGCCAAATAAATTTATTTTCCTCAAATTTAAGAAAATGACTTACCTCCGAAAAAATAAGGAAAGCATTTTCCAAAAT
TCTTTTTAAATCTCACACATCAACTTTCATTCTCGGGTACCGATTTCCTATACTAGTTCAAAATTTGACTCCTGATTCTC
AATTCGAGACCAAACTCTCGACCTTGATTCGAGACCCAACTCTTGGGTCCCAAATTAGATTGGGGTAGAATCTCAATTTA
GTGTTGGGTTCTAGTTAAGTATTCATGGTCGAATCTTGAGTCATGTGTCGGGGTGGTGTTCCAAGTTGGGTGTCAGAGTC
AGGTTACATGTTAAGAGTCGAGGTCGGGTCCTAGGTTAGGTGCCAGGCTTGGGTCCATAATTAATTACTGGGTCGGGTAT
TGAAGTCGAATCACAGTTCAAAAATTGAGTCATAGGTTAGGTGTTAGGCTCGGGTCTCGCATCAGGTGTTCGTGTTGGGT
CTTGGTTAAGAAGTAGGGTCCCGAGTTAGGAACTGGGGTCAGATCTCAATTTTGTAGTCAGTTCTCAAGGCCAGATCCTG
GATCGTTCGTCAGGTTTAGGTATCGAGTTTGGGTCCTGATTCGAAAGTCGGATCCCAGGTAGGGAGTCAGGGGTCAAATC
TTAGTTTGGAAGTTTATTCCTAGGTCAAGAGTTAGGAATCAGGAGTCGAAAGCTAAGGTCATAATTGGGTCTCGGGTCAT
ATGTTAAGTTAGGGTCCCACTTCAAAAGTCAGGTCCCGCATTAGGTTTAGCTATCAGGTTGTCATTTTGAAGTCAGGTCC
CGATTAAGATGTCAGGGTTTGGTTTGGGTGTCAAGTCCAGGTTAGGGAGTCAGAATTTGAGTCACAAGTAGAGTGTGGGG
GTTAAATCCCAATCGACGATCAAGGTCATGTGATAACTCTCAAATGTACTCTGTAATACCAATTAAAAGAGACAACGATT
GTCATCAATAAAAATACCCAACTAGAGTCGGTGTCGATTCCCATAGAGAATGGTATATCGTAGAAAATTCTATCAAGATA
TTTGGATTATAAAATCATTCATTTGTAAAAGTAAAAATAAGTGGGTGGATGATTCCATCCATTTAACAAAAGAATTTGGT
TATCAATAGTCACAATTAAACTAAAAGTTCGGAAATTCAAGAAGTAACAAATAATCAACGGTGCAGGGATTTGAAATTAC
TGTCACATAGGGGTAATTGTCTTTCTCTACAGTGATGAATATTCATTAATAGCTAAGTCATATTCAATAATGCTAATCAT
CTTTTGATCTCATAGCATCCTTGTATAGAATCTACTTTCGGTCTCATTGATATGCTATACTAAACAACCCAATACCTTAA
TCTATTCTCTCTTTCCATGCAGAAATAGAGCAAATAGATCAAAACCATAACCTCTATTTTCAAGCAAGTTACATTCATCA
AACCTAAATTGAAGTATCAGAATAATTACTCACTCCAATCGATCTCTTTCAAGCATCAACCGGAGATCAGAAGTAGAAAT
TAAGTTTGAAACCTTAACGCATAAGTTAACCCCATGCTAATTAACCCAAATTCATATATGAACAACAACAAAATAGAGCA
TAACACAATACCCACTACATTAAATACACACCCAACCCCATAATTGCACCCTTAGATCTTGAGAATTTAGCCATCCATCA
CAAAAAGTAAAAAATTATACCTTTCCTGAAAGTAGCGATGAGTAACATAAAATTAAGCAATCACAAGAAAATCCACTTGG
ATTCAACTTCAATTTGTCATTTTTAAAGAACAAAAGCTGAAAACCCCAAAAACTAGAAAGTGTTCTTCACAAGGTAAAGT
GTTGTTCTCCTCTCACTTGTTCATACACCAAAAACTATTTTAACTTTTGTGAACTCTGAACTCTAAACTCCGAACTCCCT
AATTTCTCTCTCATTTGGGATATTTATATTTTTCACAAAATCTGGCCCAAAACTCACTACATGACCCATTGGGCGACATT
AGTCGGGCTCACCGATCATGTTGGGTGAATCTCCCTTTGCTCTTCAAATCACCTTTTCTTTCTCTAGGCTTCAAGTGTTT
AAACATCCGTCAGCGAGCTCGTTCAATTCTGCCTTTCACATTTGGCGTATCGCCGAGTACCACCTTAGTTAATCTTTTGA
GCCTTCTATTATTCACCTTGTACTGTTGCTTTCGGTGATGGTCAACATATTCAATCTTTCTCATTTGGTGCGTCATCTTT
CGATTTGGTGTCCGCTGACCTGCCTCAATAGATGCAAGTGTTGTGCACTGTCAATTTGGGTGAGGTCATGCCCATTAGGC
GATCTCTCTTTCTTATTTGGCGATCATTAATGTATAGTTTGCACTTCTTTTTACATTTTTTGCCATTCTTTCAAACATTC
ATCCTTCCTTTGTCCTTTATCCTTTATAGGTGCAAATCATCAAAATTCAGTAGAATAGAACATAATTAGGCATTGAGGAC
ACTAATTGTTGAGCTAAATAGGCCTCAAATGAGTGTAAATCAACCACTTATCAACACCCTCAACTTAAATTTTTTCTTGT
CTTCAAGTAAATGAAGAACACAATTAGCTCAATAAGGGTGTCTACAACAGTTCTCAATGGGAGATAACATACAAGTGTCA
TTATAAAAGTTTTCTCAACAACATTCTACACTTAATTGTGATAAAAAAGCTTCAAATGATGATTAGCCGGTTTCAACATA
AGCTCAAGCTCATTGTAGCTTCTTCTCTAATGCAAGACCATGTTTCAACAAATGCATGCAAGTGTCCTCACATCTAGAAT
GATTCAATGCTTTGAAAAACAAATCAACAAAGAAATAAGGAATCAATCCAACTCCCACTCTCTCAAAAGAGAAATACATG
CAAGCTTTATCCAATAGGTTTACCTATATTTTCCAATCATCATACAACCTAGTTCATGCAAGATATCAAGGGTATTTCAA
GCTTGTAATGGGGCTGAGGGTTAAGGTATGGTCAATTTGGCTTAGTGGCTTCACCTTTTGAAAGTATTGTTACAATCATC
TTCACCTCTTCTCAAGTTTTTTTTTTATTCTTTTTCATTTGGAAACTCAAACTTTGAATTTCCACTCACTTTATTCGGAA
TCCCCTTTAATTCATCAACTTCTCTTTTTCTTTTCCATTTTTCAAAAAAATTTCATCATAATATTTCTCTTTTTTTTATA
AGGAGGGGTTCCTTCTTTTTATAACAAACTACTAAGTTAAGTCTTATTTCATCTTTCTTTGACCTTTACTTGTCTTTCAT
TCCTCCTTCCTTTTCATATCCCTAACTTAGGCTTTTGACCTAAGTTGGATATTTAAACTTAACAGTTCTTCAAAAAGGAT
TTTGGGTGAGAAGGTAAGGACAATTTGGCTCAAGAGGTTTCATTTTGGTTTTATCAACAAATGGTTTAGCTCAAATGGAG
CCAAAATGGATGCACAACGCCAGAAGGTAGTCACAAAGGATATGAAAATTTGGGTTCCCTCTTAGAATTGCTACCCAAGA
TCACTCCTTACAATTACCAAGGTTTAGACAAGTAGACTAACAGGAAAATTCTAGGATTCCACACACATGTTTTCAAGTAA
AATCTCACCAAACATGGTACTTCGAATACACTCATTTAGCATAGCCCGAAAAGATAAAAAACATATGTGTAATGTTCATT
GCAAGGCTCACATCACAACACAACTAGTCAACAAAAGATTCAAAGAGATCACTCGTGCAACCACATCAATTACATTCTTG
CAACACCAACATTATACATCATGTTCATCATGAGTACTATTCAAGACATCGATATTGAATATAATCGATCCTCTAATTAT
TATCAATGAAAACTCAAGAATTTCATGAATTTCAAAACTCATGGGGGTAGTTGCAAAATTGAGGAGAAAAATGAAAGAGG
CAATAAGAGATAGATCAAAACATATGAAACAGTCTAATATAAACAAGAGTAAAATACTACAATTATCCAAAACATAAAAA
TAACAAAATACAAAGACAAAAGGAGAATATTAGCACAGAGGCCCTCACCCACCAAAAATAAATGTGTTATTTCCTCAATG
AAAAAGTAATATGTATGGGAGAAAGAGTCAAAATGTCCCCCTGACAGGTTATGCTTGTGAGTGCTCTCATTTGGAGCCTC
TGGCAGGGTAGCATCAGATGAGGCATCACTGCCCGACAATAGTATCACATGAGGCAGCAATGTGGCATCAGTGCACGTCA
CATCATTGGGAGGAATGGTGGAGTCTGAAGGACTCCACTGGTACCAACTGTTGAAGTCTCCCGAAGGGATCTCTCCAGGG
TGGCCTGGACAATCATCTCCTTAGTGTCCCGCAACTCCGTGAGTGTCTATGCAATACCATACTCATCCTTCTCTCTCCTC
ACCTCATCCTCATCCATCTCCTTGACCAAATCATCATCGACCCCCTCATCATCATCAATAACATCCTCAGTAGCAACTCT
CTCATCTATCTCACTCTTCTACACACTCGGAGTAAGCTCACTTTTGGGCATCATCGGTGGCATGGATGCAGGTGCATCAG
GTAGGGGAATATCTCCCCACAACATTGAATTGTCAGTAGAGTTCATATTGATTACGTTCGCTCACAAGGTTGGAAACTCA
CTTCTCATGGTGTCAATCACATTGAAACTACCCTTGGCCTACTCTCAGGCCTTTAATCTAGCAGTGAGATTGTCCAACCT
CACATTATGGGCCTCAATCAACCCCTTACATCTAGTCACCCTCTCCCTCAAAGGGGCCATCGCCCACTCAATCACCCCAT
CAATTAGTTTAGAAATGTCCTTCTCAACCTTAGTGGCTCTAACATCTACAGATTAGGCAAGACTGCCCATTAGATAAATT
AAGCCCTAGGTCAAGGTTGGTAGGGAGTAGGAATTGGGGTAGGAATAACAATAATAGTCACAATAGTAGCAGGAATAGGA
GGCACTGTAGAAGATATACTTGCCAGTCCATAGAAGGAGTAGATATGGTGGCCTCAAAATCCCATGCGGCTAGATCAACT
ACAGGTGTGGTTTCTGGTGGTGGCGGATTCCTCCGATTTACTTCGTCCCATAAGTAATCAGATTTAATCTGTCGGATGTC
ATTAGAAGAGGCTGGTGTGACCTATACATTAGATTTCTCCCGAAAAGGAACTCCCACTTTCTTAAAAGCTGGGTAATAAG
GACTAGGGATGGAAGGGAGGTATGCTCTTGCCTAGCCCGTAGCAACAACTCCTTGACAATAATGGTTACAACATTGATCT
GCTCCCTTTCGATTATAGTGCCCACTAGCACTGCCTTAGGATGCCAGAGGACAGATTCATTTTGAGACGACATTATATTG
CTGCTCATTAACCTGAACAAATACCGTGCCATAATGTTCAAATATTTCTTTTCAATTCTTGCACCATTATCCATCCACGA
TGGAGAACCATAATATATCAATGAGTCTAACCACCCCTTCAAAACGTCTAGTTCTTGGCGCATCCGAATATGGTACGTAT
CATCATGAGTGGAAGGGGTGCCAAGGGCTTTGTTTATTTCAGTCGAGTTAAATTGTACCATTTTTCCCCGCCCTTATATT
TCCTCCATAGGCTTCTAAATTGTGCCATTCTTTTTCTTCGGTAAGGCCTGAGCATAGACTGAAAAAATTCCCTTACCCAC
AATAGAACGTATGGGTTTTGAAGTCTTGTAAAACCCTCGAAATAATGGAATCGAATAATGTCCCAAATCACAGGGTAGTC
ACTCAAGTCATCATCTATGAAGATCCGTTTCTCCTCTAAGATGGTATGCTCTCCAGTTGCCTTTAGCCTATTTAGGCTCC
TTGGAGCTGAGATTGGGAGAACCCTTGATGTTGGTGCTTGAGTGGGTGAAGGTTGCACCAGTTTGGATCGGATGACCATT
TTTTTCTTGCAACCCCCTTTTATGAGTTGCACAACTGCATATGTAGATACATGTTAGGTGGTAAGTTGTGATTGACTAGG
AGCCTCCGATTGCTCATGGATAATTACGCCCTTCTTCTTTTTCAACATAGGGGGAAAAATGAGAGTCTTTGTCGTATTCT
GTGTCTGAAGTCACCGCCTATTTTCTCTGTCTTAGCTATAATCTACAAAACACAAGTATTAAAACATAAAATTGGTGAAG
GTTCGTTGAAATCAAACTCATCTGAAAGCATAATTCCAAAATGTCCTGAGGCTCGCCTAATTAGAAGGCGGATCACCTAA
CAAGATAGGTGAGCTCCGATGAGCTCGCCAAATTAGATAGAAGTAATTATCAAATAATCCAGGCATAATGGGTGGAGTCA
AGTCCATCGAAACTGACAGTGTAAAATAAAAAGAAACAAACATCAAGGGTGATGTGCACTCCCACTCGGCGATTCACCAA
GTGGGTTCGGAGAACTAAGACAAACTCGTCGCATGGGACAGTGCCTAAGGGAACATATTCACTCAGCCTCATTCACTGAT
TCACCTAACCTCATTCGCAAGCTAAGACAAGCCCGCCGAGTAGGAGGTATTCAGCCTAAAACTTAATTTTCATAGACAAA
CCCAATATATGCAACAATATCAAGCTTCCCAAAAACATTACAATCTACCCACATGCTTATCTACCCATGGGTACTCAGAT
TTCCCCTAATTATCACAAAGTATTGCTTAAATTAGTGATTTGCCCTTAAGAAAGTCGACGCTCTTTCTATTATTGGGCAA
AATCACGCAATCGATCAACATTGGGTTACTCAGATTTCACCCACATCAAATTCAACCAAGACCTACTAACTTTAAGGGTT
TAATTTCAATATTTAACCAACACAATCAATTTTAGTAATTTCTAGTCAATGATTCAAGCAATCAATTCATGGCATAATTC
AATACGATCGTTATAGCACTAACCATTGAAATCAAACAATCACATGCATCACATGGCTTATAGACAATATATTAAACACA
ATTTAAGGCTCAAAATGCAAAATAAAAATAAAAAATTAACTTCACAAGAAAGAAAAACTCGAAAATAGAGAAGAATAGGG
TTGGGTCGACTAATCTTGCAAGTGAATGCACTCAACAATCACACACTAAGGATGATCACACACTCAAACAAGGTATTGCA
AGCAAAAGGGAAGGAAAGAGCTCAAAAATTGCAAAATGATTTTTTTTGTATTTGAAAAGACCCTTGGTCTTTTTATATCA
GACACACTCACTGGTCACGACTAACATCGCCGAGTGTGTTCGATGGATCACAACTGGAGCTGAAGCTCGCCAAAACTTCT
TGAACGAATACCAAACATGAATGCTAATTTAACGGACCCAATGGATTCTGCATAGTGTACTTCAGCGGATCGAATTTTGG
ACCTCAAATCACCAAAATAGATAGTATATTTTTTCACATTTTCTAGCTCAGAAAGTGGACAAGAATGAGTCCGCATAACG
CCTTTGATGGATCACGGTGCTGGTTTTGGCATAGCCTTTTCCAACATTTTGACTCATTTTCAACCTGCACTCACAACACA
CGTTATTGATAGCAATAAACAAAATTAAAGACTTGGGTTGCCTCCCAAGAAGATCCTTTTCTAATGTCGTAGCACTACAT
CATTCTCATTTCCTTGACATTCATTTTTGGGATTTCGGACTGTGTCACTAGGCAATGTTCCCTTTAGCCTTGGATTGAGA
TGAGTGGATATGTGGCACAATTGGGTCTCCAACTGCTTGATAGATACCGAATCAGAGGTTACCGTTTGAGATAAAATGGA
GAACTCATTTATTAATTCCTTCAACACTTTATCGGACCCTTCAACCTTGTTCAAGATCTTTGTGAGCATTTCCTCGATTT
GTTTACCTTCTGGACTAGCTGGGTCCTTTGGTCATTGACGATTATAGGGAGGAACATATCTATCTTTGTCTACCTCCCTA
TCTCTTTAATTTCAACCTCGCCAATCTTTCCAACAATTTTCTCAATCCTAGTTCCAACCTTGGTTCCCACCTTGTCATTG
GTAATATTGGTGAGAACCCCCCGTTTGGTTTCCCAAATATTGAACTTCTTTATTGTCTAATACCTCAAACTTGGCATCAT
TTGGGCACTTCCTACTATTAGTCCCAGCCGCATTCACCGATTTAAGTCCACCTCCCATGACATGTTTTGACAACAAATCG
AGTTGGGTCATCATTTAAGCCATGTTTCATCTCATTTATTGTCCTTCTGAATTTGTTCTTTGCTCAAACTTTGTTGTAGA
TTAGACACTTGATCTTCTCTAGTATGCCATGCTCAATTAACTTTGGTCATATCATCTAACAACAAAGTTGTCACATCATA
CATTTGTCTCATTAATCCTCTTTTGACTAGTTGATCAGCTAAACCTTTATTGACTGAATGAAAGTTGTAGTAGAATTATT
GCAACAACAAATTGTTTGGAACACCATGTGTTGGACAATGCAAAAGTGGTTTCTTGAACTACAACCAAGTCTAATGTAGA
GGTTTACCTCCAATACACTTGAAAATTTTGATTGGGTTCTATGTTTCACAATCTTTGAAGGGGAAAGAATATCTTCAAGA
AAGCTGGATTCATTCAACTCCTCCCAAGAGGTGATAGAGCCATTTGACAATTTTGCCAGCCATCTCTTAGCTTCACCCAT
AAAACAGAACGAGAATAACCTCAACCTCACGGACTCTTGTGAGATGCTTTTGAACACAAACGGTTCACACACTTCCACCA
AATTCTGAAGATATTCATGAGCTAAACCCCCAAACATTTCTCTTAGTTGGAGCAATTGTAGCATTGTATCGGTTATATAA
AACACAACCCTCCCAGTTGTGAGAAGTATCTGGATGGCTCCCGTGGTTTGAACAATATTTGCATGCATATCATTCCAATC
ACCCATGTTATTGTTTTGACCGTAGTGACTATCGTTGACACTACCTTGGTTACTCATCAAATTAAATCTATAAATCAGCC
AACAACCATGCAAAACAACAATCTGCTACAAGTAAACAAATTTACAAACTAATTTCTCTAATAGAATTCTCAACCACCAT
TCCCTAACAACGCTGCCATTTTTGTTAACACTCAAACTCTTTAAAACTAAATAAAATAAATAGTGGTCGTCGTTATAAAA
ATACCTAGCTAAGAGTCAGGTCGAATCCCACAGAAAATGGTATATCGTAGAAAATTTTACAAAGAAATTTGTATTGTAAA
ATCATTCATTTGTAATAGTAAAAAACAAGTGGGTGGATGATTCCATCAATTTAACAAAAGGATTTTGTTATCAATGATCA
CAATTAAACTAAAATTTTGGAAAATCCAAGAAGTAACAAGAAATCTAGGGGTGCGGGGATTGGAAATCAATGTCACATAG
GGGTAATTGTGTTGCTCTTTAGTGATGAACATTCATGAATAGGCTAGGTCATCTTCAATGGCACTAATCTTCTTTCGATC
TCATAGCATCCTTTCATAGAATCTCCTTTCGATCTCATCTATATATTATACTAAACAACCCAACACCTTACTCTATTCTC
TTTTTTGATGCAAAAATAGGGCAAATAAATTTGACCCCTAACATCTATTTTCAAGCAAGTTACAGACGTCTAGCCTAAAT
TGCTAGTATCAGACTAATTACCACTCCAATCAATCTCTTTTGAGCATCAACCAGAGTTCAAAAGTAGGAATTAAGTTTGC
AACCTTAATCCATAAGTTAACCCCATGCTAATAAGCCTAAATTCATGTATGAACAATAGAAAAATAGAGCATAACACAAT
ATCCACTACATTAAATATACACCCAACCCCATAATCGCACCCCTAGATCTTGTGGTTTATCCACCCATCACAAAAAAGCA
AAGAAATTATACCTTTCATGAAAGCAGCCATGATAACATGAAATTAAGCAATTACAAACAAACCCACTTTGAATTAAACT
TCAATTTGTCAATTTAGAGAACAAAAGTTGAAAACCCCCAAAACTAGAAAGAATCCTTCATAAGGTAAACTGTTGTTTTC
CTCTCTCTTGTTCATACACCAAAAACTATTTTAAACTTTCGTGAACTTTTAACTCCGAACTCTAAACCCCCTAATTTCTC
TCTCTTTTGGACTATTTATATTTCCCCCAAAATCTGGCCCAATACTCAATACATGATCTATTGGGTGAAATTAGTTGGGC
TCACATTATCGCATTGGGTGAATCACCCTCTTCTCTTTTGCTTGCCTTTTATTGCTCTAGGCTTCGGGTATTTGAACCTT
AGTTGGCGAGCTCGTTCGAGTCTTCTTTTTACATTTCTTGTATTGCCAAGTACCACCTTAGTTCTCCTTTCAAGCCTTCA
AGTTTTCTCCTTATAATGTCACTTTCAGTGATGGTCGACATGTTCACCCTTTCTCAATTGGTACATCGCCTTTTCATTTG
GAGTTCGCCGACCTACCTCGATAGATGCAAGTATTGTGCACTATCAATTTTTGTGAGGTCATGCCCATTATGCAATCTGC
CTTTCTTGTTTGGCGATGATCAATATATAGGTTGCACTTCTTTTTACATTTTTGGTCATTCTTTCAAACATTCACCCTTG
CCTTATTTTTAAGCCTTCATAGCTGCAACTCGTCGAAATATCAATAGAATTGGACATAATTAGGCATTGAAGACACTAAT
TGTTGAGACAAATAGGCCTCAAATGAGTGCAAATCTACCACTCTTCATTGTGTCTAGATTTGGGTGTTAGGGTTTGGGTT
CTGGGTCAGGTGTGTTGGTTCACAATACGATCGAAATTCGGGTCATGGCTTAGGAGTCCAGGTTGGGTCTTAGGTCCAGA
GTTGGGGTCAGGATCGGATCTCAAGTCGGATGTTAGGGTCAAGTCTAGGTTCAAAAGTTGAGTCTTAATTTAGAAGTCAG
CGTTTGATTTGGATCGGTCATAAAATTAGGTCTTAAGTAAGGTTTCATGGTTAGCTCCATGTTTGAAAGTCGATCCCAGG
TCAAAAGTTGGAATCGGTTCCCAATTTAGAAGTTGGGTCTTGGGTATAGAGTCGAGGTTGGATCCTTGTTCAGTCATCAG
GGTCGTGATCTGGTTCGAGTGTTGGGATTGGAGTCAGGTTCTTATTCGAGTTTTTGAATCTAAGAATGAATTGGTATCAA
GGACTTGGTTAGGTCTCAAGGTCGAATCCCATACTCGTCATTGGGGTCGCATCCCGATTTGGGTGTCGGGGTCGAAATTG
GGTCCTATTTTGACTATCGGGTCTCGACTCAAAAGTTGAGGTCAGGTTTTGGGTCTGGTGTCATGGTCAAATCTTTAATC
GGTCATCAGGGTCACATTCAATTTGGGTATTAGGGTCGTGTCCCTAATTGGTTATCAAGGTTAGTTTTTGGGTCAGGAAA
TATTTTCCTAAAAGGTAAATTGTACTTTCTAGCCAAATATAAATAATATTTTTTGGACAATGTTTTTCATTCACCAACCA
AATATTAAATAATATTTTCTCACTCACCAACCAAACATGAGAAAATAAGAGAAAACATATTCTAGGAAAACATTTTCCTT
CATACCAAACTGTAAAATCCCAAAAATTTCTAAGTTAAGACTCGAGTCATTCTTTATGGTGAATAAGATATGTGCTGAGT
GATTAAAAATTTTCTTAGATGTTAAGGTCGCTGAAATTCCATAGCATAAAGTTGAGTTGGAAACTTTCCTTCCAATTGAA
CTTCTCTATAAGATTATTCTTTGGTCAACTTCGAACAACTATAAATCTTAGCACATGATTAGTTAGGTGTCCAATAAGGT
ATCAAATCGAAGGTCTTCGGGTCCTCTTTCCAATGCCGCTGAGTTTGCTAAATTCCATGTTTGGATGAAGGAGTTATGCT
CATTTGAGTGTAGCATCTCTTATTTAGGCATTTTTTCATCCATTTTAAGTAGGGGTTTTTTGGTCTTTTCCTTACCCCAC
TAGCCTAACACGTTCTAACCACCCAAGTTAAGGGGAATAATCAAACTAAGTCAATTCAAAACATTCCAAAAGAATTTAGA
AGGTTTGGGAAAAGTTGAAAAGGAGAAAAAGAAAATAGTTTTAAGCGTTCATCGAGTTTCGAGGATTTTCGACAAGAACT
TTATTTCTTTCGAGGTATTTAAGCTTTCATAGTGTTGGGTTTGTTCTCCCTCACGCCAACCATGTAAACTTTCTCCATGA
ATTCATTCTTGAAGTCAAATTATTGAACTCTTGAGGAGTTTTTAAGGTTTTTGCTTCATTCTTTAACAATGGAGTTTTGT
TAGTTCTTGAGGTGAGGGTCTTGCGAATGAGTGTGGTTCTTGATAGAGTTTTGTGTGGGTTTTCATTGGAATGGTGTTTG
GTTTATGAATCTAGGAGAATTTTGAGGACGTCATTCAATTCTAGAGGAGATAAGGCTGGAAATTAAGTTAGAAAGTCCGT
CGAGTTTCTGGGCTCGAGCTGGGGCAACACGCCCCCATAGCGCCAGAGGGGATGGGGCAGCACGCCCCCATAACACTAGA
GGGGATAGGGCAGCGCACCTGCAGTGCACTAGGAATTTTCTTTAGGAGTTTAGGGGCTGGCTCCCTGCGCCGGGAATGCG
CTTGCCCCTATTTCTCTTCCATCTAATTTCTTTTAAATCGTGTCTTTGCTCTCTACTTAATTATAAATATCTAAAACTCC
ATTAATCATGAAAGACCCTATACATATCCTAATCATATCTCTTAAATTACATTTCAAATTGAAGTAAAATTCAGAGGAAA
GTTCAAGAGGGTGTTTGAGTCAAATTGGGAATTCTTTTGAAATCAACTACAGCTTTAAACTAAGTCTTGAGGATGTAAGT
ATGAGAATGAGAAGAGTTGTACCCATGAGTTCTATATTGTCATTGAGATCCTTGAGTTGAGTCGTTCATGCCTATAATTC
CGCATGAACTCTATGAATTGAGTGTTCTTGAGAGGAGTAGTATCGTTGAGTTCTGAGTTTCGAGTTCTTGAGTCCCGGAG
TTCTTGAAGTTCTTGAATTCTGAGTATTGAGTTTCCATATTGCTAATTAAGATTCCTGAGTTGAGTCGTTCATGCCCATA
ATTTTGCATGAACCCTATGAATTGAGTTAAAAATATTGAGAAGCTTTTTAAAGCCAACACTGGAGTTTTAAAATGAGTTT
TAAGGAAGTAAAGAGGAGTTTGAGAAAGAATATAAGGAAACTATGTATTTCCCAATTGTTTCATTTTTACATGAAGAAAG
AGAATATTATTTTGAGAAAAGAGAAACTTTGATTTCTAATGAGTTATGAGTTCAAAGATATTTCAAGAACAGTTACCTCT
TTTAAGAGGTAGTTTGAGCAATTATCTCAAACCACAGGAAGAGTTATGTTTTTCAACATATGAGTATGAGGTATATATTA
TTAGGAATAGTACTGAACACCGATATGGGGATAAGTTCAGACAACTCACATTCCTCATAAACCATGTATGCCAACATGCA
TGGGTACATGACCATTCTTTTTAGATAAATCTTAAGTACCTTCACGTAGAGCTTCGTGTATCCACTTAGTTGAGGATGTT
CTATACCCCAGCAAGGTATATGACAGTTCTGGCAGCGTGGGCCAGACACTATATCATTACGTAGCTTATAGTGATGGTTG
TCGGTTAGAAAATCTCCCAAATTAAAGTAAAGAGTTTATTATTGTATTTTATACATTTTGAGTTCTTGTCTACTGTTTAC
AAAGATTATTTATTGCATCTTATTATCATTGCTTTCATGTGGAGTTGTGTATTCTTGAGTTGAGTATTCTTAAGTTGAGT
TGAGTATTCTTTAGTTGAGTTGAGTTGTGACGAGGTAAGTATGTCTTCCTTCCTATCAGTTCAAGCTATATATGTATGTT
TCAGTTTTCCCCTTACATGTTTGTACATTCAATATATTGACGACATTAGGCCTGCATCATTTTATGATGTAGATACATGT
GTTCAGGGTCATCAACAAGCTCTCCATTGATACCACTTGTACTTCTAGTTAGCTTTGTTGAGCCTCCTTGCTTTTGGAGG
GTTCCATATTTACTTTTTAGTTTGTTAGGATGTCGTGGGTTTTGTCCCGACTTCCATCATCGTATTTTGATGCTTCATAG
ACAGTAGTATTTCGAGGAGTACTTTCCATTTTCCTTGTTAATGTTTAAGACTTGAGTTAGCTTCTTATGGCTATTTGAAT
GTTTTTAAATATTCTGAGTTATTTATTTTGAGAAATTTGAGTTAATATTCGCATTTGAGTCCCTATGTTGTTCTGCTGAA
TATTGAGCCAAGTCAAGGGTTTGCTTGGGAAACAACGATGGTTCTTGAGTGCCAGCCACATACAGGGTGTAGGCTCCGGG
TGTGACAAACTTGGTATCAGAGCACATAGTTCAAATTTCCTAGGGTGTCTATAAAGCCGTGTCAATAGGAGCTAATTTAT
GGTTGTGAGGGTCCCATTTCTATAAATAAGGGACTACAAACATTTAAGAAAAGTTTTCCTTCTTTCATACTCTAAATCAT
GCAGTTGAACTATGTCATAAAGAATTTATTCTAACTCGTGTTTTTCTCCTATCCATTCGACTACCCGTCATACTCAAGGT
GGTTGAAAAGCAAAGTCAGATCCTTATCGATGAGTAATACTCAGCAAAAAACTTGAGAAAGTCATGAGACTGGAGAGGGT
CTTGAGAGAAGCCTGTGAGTGAGTTTAACTATTGAGATTCAAAAGAATGCACTCATATTCATATGAATCGTGTGTTTGAG
CTAAAAGTGAGATGTACTCTCTTGTCTAAACCTTGTTTCGGATGAGGTCCTTATGAGAAACTGTGTTGTAGAGCTTGGGT
AGCGTTTTCACCTTAAAGGATAGTATGAGTTATGATGTTAAAAGTAGTGGTAGTAAAAATTCCCAGAGTTAGAGGAAAAC
ATGTGGAGGTATAGTAATCTATGAAAAGGAGATAGTGATGGGGCATATTATGTTGTTGCAATCATGCGGCCAGTCACTTA
TAAATGATGAGTTCCTTTGTGAGTAGACTAAAGAATAATAATGTTGTAGAGTGTTCGTGATAAAAGGTAGAGGGATAGTT
ATTAGTCAGGATGAGTTAGAGTATATTTTAACCAGAATAGAGTTGATGTCGATGTGCCATTGTGTTAGAGAAGACTAAAT
ATATGTGTTGAATAAGAGAGTAGAGTATTCATGAGGTGATATACCAAAGCTAGGCTTATGATTTTTAAAGGGAGGATCCC
ATGGTATTTAGAGAATGATAGAACTAATTAAGAGATAATGCACAATAAGTGAGTAAATAGTACTTCAGTTGTGAAACGGA
AGGTGAAGGTAGTATGTAGGTAGGTAGACGGAGAGCTAAAGATTTCCTACTTATTTGGAGGTCTTAATGGGCGAGTGTTT
CTTAATTTTATCTAGTAATCATAAGTTACTATAGTATGTGCTGGATTATGTTGATAATTGTGTTTACTACTAGACACCAA
GCTTGTATTATAGATGTGTCTTGTGATCAAAAGGATGGCAACTTGAGGGAGATGATATTAATTTTGAGATGTGATTTGGT
AAGTTTGACATAGAGTAGGAGTGGGAATTAAAATGTTAGTTGCATTGAATGAGAGTAGTATGAGTGTGGGATTCCAAATT
TTCATGAGAGAAATAAAGTGCGGCTAAGTCATTGAGTAAAAAAAGTATCAGAGGTGTGCTCGAGATTGTATGTAGTCAAA
TGAGATTCCCTAAAAGAGTTAGATGAAGCATCCTTAGAAGCCAATGAGACGAGGTTAAAAGAAGCATCATATAAGAGGTC
TTAGTACCTGCTTATGGAGAGTTTGGTAGTCATGCGATAAGCTTTTCCCAAGTATTAGAGTAAAGGGAATGTAGACAAGT
TTAGAGAAGATGGAATAGATTCATTGCTTTCAAGTGTCAGATATATACCTAAGGGGGATATAATGAGATAAGAAACCAAG
TAAAGTGTTGAGGATGAGATAGTGATGTTTTCCGAATGAGTTTTAGACTTACATCAATCCATTCATACTCTAGCGTATTC
CTAGAAGATTAGTTATTACAACATCTTGTTGATATTCCTAATATCAGAATTGTGTGTATGACCCATGCTTATACACTTCA
GAGATATTCATATATAAGCTCATTTTCCAGAATGAGGGGTAAAGACTTTAGCCCATTGATCTCTCTCTTACTCCATAAAG
TTATGGATATCAGTCTCATGCTATGAACCTATTCATATAAGCAATCATGGCTCACAGTATATTCACTCTCACAAATTCAC
GATTTACTTTCTATGGCTAGCAACATAACCTTATGTCATGCATATTTAGATATCTCGAATGAATTGTGCTTATGATCTTT
CACCCTAAAGATCTCTCATTGATCCTTTTTAGTTGAGAGTGGTGTTGTTGGTAGTAGTGCTGTGATGATAGAGAAAAAGA
TTGTTATTTTCTTATTGTGATAGTGCTAGTATGTTTATTCAATCTAAGGTTTTAAATGTGGAGGGAGAAGAAGATAAGGT
ATGAGTAATAAGGCAGTTCCCGGTAATAATGCATGAAAGTTCTGTTGGTAGAAGTGACGAGAGAATGAAGAATTCTTATA
AGGAGTGGTTAGTGATACGCTCAAATTACACCTCCTTTCAGAAGCATAAGCGATCGTTATCAAGTACAGAACCCAACTTG
TAGGTTGAGATCGATCCCACGAGGAAAATGGTTTAGACTTTACTTTTAACCAACAATTATATTCAATTAGTCAAATTATT
TCCAGAAACAGGTAATAAAAAGGGGGGTTGTGCTTGAGTAAAACAAATAGTAAGAACTTAATAAGAAATCAATAATTAAA
CTCAACTTTGGTTGTTATCAAGATAAGAGAAATAACTAGGGTATACGTATTCCCCATAATCTCATAGCGCAGTAATCCTA
GTAATAGCAATCCTTTTCTAGTGTATTACATGCAAAGTGATAAGTTAGGTATCTCTAAATCCTTGGTCCGGCATCTAGAG
AATTTCACCCCGCACCTTGGTCCGGCTACGTGTGTATAATTTACTAACCCTTACCTTTACCTCATATTAGACATCATAAT
CGATGTTTGTCTTAGTTATTACTTCGCACCAATCGACACTAGCCTATTAGATAGTATCACACTAAATCTATGTTGATAAT
TCTTTTCTTGTTAATTACCTCCTTGGTCCGGCAAGTAGTAACAAGGCGAGTTCTAACGTTGGCCACCGTTAAAAAGACTT
TTAAACGAAAGAATTATCAATGCATGCAAAATACTAGTCAAGAATTGCTTATTTACTATTCATACTTTGTTAATTGATCA
TGGTTCCCACAACCCTAGTTGTGGATTTAGTTACTCATATTGGCAAGAACACAATTCATAATTGTAGATGAAGAAGTCAT
GAACTTACTTAACGAGAATAATAAACCCAGAAAATTAACTTGAATTGCAAAGCCAAAATCTTCAAAACGAACTTGGGAAA
TCAATAATTGCTAGGGTTGAAAATTAATCTCCCAAGTTACTAAGCAAAAAAAATAGAATAATAGTGTCTAACCCCAAAAA
TGAGGTTTACATGCCCTATTTATAGAAAACAAGTCCTAACTAAAAAAGAAAACAAATTAAGGAAAGTTTTGTTCAGGTAC
GCGTCTTCGAATCCACGAGACTGACTTACGGACCGTCGATGGATCTACGGTCCGTAAGTCCCTTCCGTCACTCGAGACTT
GGAAAATATTTCAGCATCCAACAATCAGCTTCTCTGAAGCAAACGACGGACCAGCAGCACGGACCGTAGATCGACCTACG
GTCCGTCAATCCCTTCCGTAAATCCATACTTAGAATCTTCAAAAATCAGGTACTGGAACCCTCGTAGTCTCACTCTACGG
ATCAACAGTACGGTCCGTAGATCAATCTACGGACCGTGAATGGGCACCGTGGTTCCACACTTGGTCAGATTTCCCTGATT
TGTCCTCATCACCATGCCTGCTGATCTACGGTCATCACCTACGGACCGTGAATGGATGTAACGACTCGGAAAATGATAGA
GTGAAACTAGAGCCTCACATGTGAGTTTGGAGTCGAGAACTTAATGAAATGATTATATTTGAATTTGACCCAAAAGTTCT
TAAAAATGTGCTTCGGAAGTTACCGGAAACATGTTTAGCTCTATATAAAAAGATCCGTTTTGTTTTTCGAAAATCCGACT
TCATATTCTTGTTTAGGGGGTCAAATTGAGTGGGAAATGGGTCTAACCCAAATTTTAGAGCAACCGTATCAAAATCCGAA
ATTTTAAAGTGAAGCCTTTTTCGAGGGTCTACTTTGGAGGGTCATATCTCCTAGCACACAAATTATTTGGGTGGCCATAA
TATATCCATGGAAAGCCCTTTGAGTTAGCTACCTAACGCACTTCGTTTCACCTCATTCGGAGTTCGGACGAAGAAGTTAT
GCCCATTTTCGTAAAGTCTGTCCGACAGAAAACGCAAATTCCAGTAGCTAATTTTACTGTTCATTACTGTTCACCCGCCT
GAAATTTTTCTAAGTGTTGGACCATTTTTTTTCAAAGGACTTATATTATTTCCTATATACCATTAGTTCATTCCCATCCC
TAAAAACATTTCCCTCTCTACAATCCTCCATTTAAGAAAGTCAAGAACTTGGAGCTAGGGCTTGGTTTGAAGGTGGTGTC
TTCATCAATTTTCGTGGGAGATCATAGCAAAGGTATGGTGGTCTTGATCCTTGTCTAATTTTCCATTCAAGGAGCCAAAT
CCAAAGTTATTTCAAAGTATGAAAAATCTAGGTTTTCACTCAATCTCATGGGTTCTTCCACCAAATGGTTTTAAAAGGTT
TCTAATGGCACTTTATGGTTATATTGTTGTTGTATTGACGATTTAAGATGAAAATACTCCATGAACCCATGATTTCTCTC
TATTCCTAGTTTATGCCTTTATGAAGTGGGTTGCTAGATAATGAATGTATATGAATCAAACTTGTTTAAAGGTCTTTAGA
TTGTTGAAGTATGTCATTACCCATGCTTATTTTATGGTGTATTGGTATGTGAGGCTTATGGCCTTAAAGGCATAGTATGA
GAAATTGGAGTGTTATCATGACATTATACGAATGAGAATTCAATGAAGATAATATGATCATGTTATGAATGTAAAGGTGT
TGTTGTAGGTTGTTCACTGGTTTGGTTGCATAATTACTACCCTAATTTCCATGCTCTTTGATTTCATTACATGCCTTCAA
GGTGTTTGACAAAATGTCCAACTATGGAGAATTGATGAATCGATGCTTTAAAGTTTGAGTTATGAGATGTGTTGATGACA
CTCATGAATGTTGATGATATAATATGAAGGATTCTTCAATATAAAGTATACCTTGAATGGGTAGGGCTTATGCATCCTTT
TCTTGTATAAATGATTATATTGTTGATTGTTGAATCCTTGGATCGGTAGGCTTATGGCACCCTTCCACACATGCTTATAA
TGAACCTTGGATCGGTAGGCTTATGGCACCCTTCCATTAATGATAAGTAATGAACCTTGGATTCGGTAGGCCTATGGCAC
CTTTCCATAAAGGTTAATGATGAGACTTGAATCGGTAGGCCCATGGCACCCTTTCAAGAGGAGTTAATGAGCTTTCCTAA
ATGTACCTTGAATCGGTAGGCTTATGGCACCCTTTCATGTGTTAAATAATGTACCTTGAATCGGTAGGCTTATGGCACCC
TTTCATGTGTGATGATGTCAAAGTAATGAACTATTCTATGGGAATGTAGGCTAAGCACCGAGCGGATTTGGTTAGATGGA
AACTCCCCCGACAGTTAGGCATGAGTTTCAATGATCGTCTACCTTATCCCATAAACTATGTGCCCGCATAGGAAGCTAGT
GGATCCATTAAGCTATATATACCGGTCTTCCTTAGGCAAGTAGACCACCTCTTTTCGGTGTGGGGACTCATGACACCGGA
TTCCATGACAAGCTCTCATGGTCTATGTCGGTTAAATGCTTACTTCCCATCATGTGAGATTTCATTATGGTTTCTTGACA
GGTTCTACAAAGTGTAGGTAGTAGTATGGGATGCTACCTATACATTGCACGAGTAGGCTTGGAGAGGGTCATAGTGAGTT
TCTCTAAATCCTAATGACTGTGACATGAATGTACNNNNNNNNNNNNNNNNNNNNNNNNNNNNNNNNNNNNNNNNNNNNNN
NNNNNNNNNNNNNNNNNNNNNNNNNNNNNNNNNNNNNNNNNNNNNNNNNNNNNNNNNNNNNNNNNNNNNNNNNNNNNNNN
NNNNNNNNNNNNNNNNNNNNNNNNNNNNNNNNNNNNNNNNNNNNNNNNNNNNNNNNNNNNNNNNNNNNNNNNNNNNNNNN
NNNNNNNNNNNNNNNNNNNNNNNNNNNNNNNNNNNNNNNNNNNNNNNNNNNNNNNNNNNNNNNNNNNNNNNNNNNNNNNN
NNNNNNNNNNNNNNNNNNNNNNNNNNNNNNNNNNNNNNNNNNATGGATGGTGGTATGGGACACCATCCATACATTGCACG
AGGTATAGCATAAGGGTTTCTTGAGGTGAAGGTCCAAGGTAAAGGTTTTCATGTTGATATTGTTTAAAGGTGATATTATG
ACTTACTTGATGTTATGTTTGTCTTGTATATCTTTTATGCTATTGTTCATGATATTTCAAAAAGGTGGCATAATGCATGG
TTTCTAACTAAAATGTCCCCTTTAAAGCATGTTTTGCATGGTCATCATACTTAGTACATTTTGTGTACTAACCCATATTC
TTCATATTTTTACTATAAGTGTAGGTTCCGGCAAGTGATCCCTCCTAGCTAGTTTGAAGTGTTGGATTGCTTTCCTCCAA
GACTTGGTAGGTCCTCATGGATTCGAGGATAAGACTTTTAAGTTCTTTTGTTCATGTAATAGACTTCTTTTGATTGTAAA
GGGCCGTGTCCCTACTTATGTTTTGCGACTGTGTCTAAGATGGCCATGTGAGACTTAGACTTCCGCTGTGTATTTTTAAA
GTTGTTTTAAGAAGTTTAAATGTGTGGTGTAAATAAGTTTTTTTATTATTATTCCGCACTATTTTCATTATTGAATGCAA
TGAATGACTATATGGCTCGTATAAGACCCCTTCGGGGTCGAGTACGCCTTGTTACGACTTGGGGGTGCTCCCGGGTCGTG
ACAATGGACCTACGCTCCGTAGATGACCTCCGTGGATGCCTTTTTCTGCATTTCCTTCAGCTGTCTCTAAACTTCCGCGC
CTGAACACCTTTCCTGCAAATCATGATAAAACACATAAAAACACAATATAAAAAGGCCCTAGACACACACAACTTGTAAG
TGAAATGTATTAGAAATACCGTAAACTCACGGTATATCAACACCCTTAACTTAAATTTGTTGTTTGTCCTCAAGCGACGC
ACTAGAACTCTAAACGACACTTGTATAGAAGCAAGCATTTCTAACTCAAGCAATCACATGGCTCTCTACCTCCTCATTGT
TCGGGTGCACATTCGTTCTCTTAGACTCGACAAGCCAACTCATGTGGATCACATTATGACACAGACCAACCAACTGACAC
ACAACACACACCTTCTCACTGTCACCCAGGTACCAACTTTCCAACGATGTAACCAGTGCCCTTACTTCAAACGAAATCCT
CTTTTTGCAAAAATTTAATTTCATTTATGGTACAAGGATTTATTCAACACTCACACTCAGAAATGATTTCAACTACAGTT
AGTGCTTACTGCCATAAGCTTGCCCTTATTTTCACTGCTCAGACTCTTCAAACTAGACTCCAGGATCACTATAGGACTTT
ATTGGCTTGTAACGTAGGCTCAGGGTCAGGTGTGGTACATTTGGGTACTGTTTAGTGACTTTCTGCCCTCCTTGTCATTA
CACTAGGCTTTTAACCTCTTTTTGCCCTATTTTTGTCATATTATTGCTTTCTCGCTTTCCCTTGAGTTTCTTCAACCACG
GATGTGACTCTAAACTTTGTAGCTTAATTTCCTTTTATTTTATTGCTCCTTTCTCATTTAATAATTCACATCCTTTCCTT
TCGGTTCCCCCCCCCCTTTTTTTTTTATATATATATATCCCCATTTTTCTTTCAGTTTCCTCTTTCATAGCCACCTTCAA
CTTATGGATTTTCCGTTAGTTGAGGTGCACAATATCCGATGTCAGATCAGGGCCAAGATTGAAGTTACTTTTTACATTAG
CCACCCTCAACTTAGGCTTTTGGCCTAAGTCAAAGTGCACATGTCCAAGGAGGGACCGGGGCCAACATAGTGGATCATGG
GAAAGTGAGTTTGGGGTTTTAGAAAGAAATGGTTTAATTTTTAGGTTCAAAATTGGATCAAAGGGAACAGTTATTTCATT
TGGTTGAATCCTTCTAGGCAATTTGTGGATTTTTTTTTTAGAACAACGGCCTATGATCACTTCCTATCCTCTAGATTGAA
TTGTCTTAGCAAGACTAACCGGGCAAGTTCTAGTTTTGCACAAAACTGTTTGAACAGTTAATGATTCTCACCCACTCTTG
GCACATAGTTTCATTATCAGATTGTCAGATTACCCAGTTCCAGTTTCAGGTTTAATCATGCAATCAGGTCGATTGTTACT
ATGTCATATTCAGAGCCAACACAATCAACTAGTCGTAGCCTACTTCTAGCATACAACCCAGAATCTGACGGATATCATTT
TTCCTAATCCATCATGCTTCATTCTGTATCATGCTTCTACACACACAATCCTAAGACATGTCGGTTCAACAAAAATTAAA
CAGTCTTTTGGGGTAAAAGAACATAGGAAAGAAAACCCCAAGAGAGGATTCATGAGTTGGGTTACTCAGACTTCACCCTA
TCACTCACGATCCATTTACCCCACCCCCAACAAAAATAGATGCAATTGTCCACAATGCATACATAGACAGTAAAAGTGAA
TGGATTTGAGTGAAGCAAACCTGTGGCACAAAGCGCCGGCGAATCATCAACAAGCAGGGGGGTCCGGTTTCCCGGAGCCC
TCTAGAACATCAGTGGGGGCACCCTCAGTAGTGCCCACCTCAGCAAACCTAGCACCCTCAGTAGTGCTCTCTATCACACG
CTCCGCACCATCAGTGGTGCTCGCAACGCCCCTCACACTAGGCTGAACCTCTGCAACTGGGGCAGAGCTCGATGCCTCTG
CAGCTCTCTCATCACCCTCTGCTGGCGCAACTCTTCGTCTGCAATCGAAGCTCTCCTAGCCTCCTTCTCCTGGCGAAGCT
GTCTTTTCTGAGCTTTCTCTTCCTCCGTACAATGAGAACGGTGCCGCTTGCCCTTTGCATGTGTCGGTGCAGGCCCCTCC
TCGGCGATGCCACTGAATAGAGCATCTAGCACTGTATCATCAGCCAGCGTAGTAAGAGCAGCCTGAGTCTCAACTGAAGG
TGTAGCAAGAATGGCATCAACATCAGTCCGGAGGCTGGCTATGGCATCCTGCAAAGCAGATAAGTCTGAGACCGGAACTG
ATCGCTCAAGAACTCGCAACTCAAAGGCGTCAAGCCGCTTATTAACCGCCAGGACCTTGCGGTCCATCATCCCCTCCATC
CTGCGCTCTACTCTAGCCTCGGACTCGGCAATCGACTTTTGCATCCACGGCTGGATGTGATGCAGCAGTGTAGCCATCTG
CGCCTCTAACTTTTATACTCTGGCCATCTGGACAACCGTCGCTCCTAACTGTAGTGTGGACCGGGAAGAACTTGGAGCAA
CACTAGCTGCCTGAGAAGAGGAGCCTGGGACAGTGTCGGTGTGGTCTGGGATAATGGGGTCACCGCCCTGTGCTTGCCCC
ACAGTGTCTGCAAGATCGGAGCCCAAGGGGGGTACCTCAATCTGGGGCTCTCTGCGAGGTGCTGCCACATTTGCGTCATC
CCGAATAAGGCCGATGTCTAATGCCCCTGTAGGGTGGACTAGTCTGTCACAATGCCAGATCGTCACTCCAGAGTCCCTGC
ACAAGTGAAAGATCAGACAGGGGAAAGGGTACGTAGTGGAGGTCCTGAAAGCTCTCTCGTGGATCTCTACCAGCAGTATT
CGGGCAAAGTCGATCTCTACTCCCGCCACCAATGCAGCAACCATCACCGCTCTGTCCCAAGTGACCTGATTGTCAGCTTT
TATGGGTGACACTCTGTTGCGTACCAACAGCCAGAAGAACTTTGCTACAAAATTCAATGTGGCCTTCCGGATGCCCAACC
GTGGAGCAGCAACCCATTCCGCTCGCTCGCCATCTGCAGCAATGTACCTGGCCAGCCATAGTATAACAGCCTCTCTCTGC
TCAGCATTCCTCTAGAAAGTGCCACTCCGCACGATGTCCCAGCGGTAATCAAACTCTGAAGTGTTAGGAGACCAAGAGAG
GCCTGTGGTAGGACCATAGAGAAAACGGCGAATGGTGGCGGGTGATATGTCCACCGAACACCCTCGAACCAAGGTGGAAG
TGAGCGGGGCCTGAGCTAGTGTCTTTGACCTCTTGGAAATGGACCCACGGAGAGTAGCAGCATAGGAAGCATAGAACTCC
CGGACAATCTCCTCGCTATACGTCCCTAGGTCTCGAGCCATCCAGTCACACTTGTGAAGTTTGAACAGCCGGTGAATATC
TGGAACAGTATGCAAGCTCCCCGTGAGGACTCTGCGCTCCTCTTGAATCAATCGGGCCATCTTTTGTTTGTCATTGACCA
TCTTAGCATCTCGATAGATCTGCCATTGACCCTCTACGCACCACCTATTCAGCTCGCCGGCCATAAGAGTGGGCTCATCA
TTCCGTGGTGCAGGTATGGACTCTGAGCTAGTTGCCTCATCAGACGAGGCTGCTTGGTCATTCTTTTCAGACCCTGTGGA
TGATTTGGCATTGGACCCTGTAGCATGGACAGACTCTAATTGTGAAAAGTGGGCAGACTGGGAGCCGGAGGCAGAAGCAG
ACTCGGATCCAGACATAGGTCCCTCTGAACTGGAAGCAGCCCCAGTTGGTGACCCGATCAGTGTGTGCTCCTCATCAGAC
TGGGAGACAGTGACTACGTCGGGGAGCACCTTCCGGGGGGTGCTTCTGGGTGCAGCGCGAGAAGCCCTTGGGTTGAGAGG
CACATATGTTGGGTCAGAGTCGTGTTCGGTGTCCTCATCAATCAGTCGAAAACTAGGGGCCACGGACTTGGACTTGCCCT
GTTTGGAGTAGGTGACCATCTTCTTGGGTGCCATCGTACCTGCGGGAATGGTATTAGTGCCAAACTTAACTATATGCAGC
AAAGGAAGCGTTTAGAATGGAGAACGACCCAACTTAAGTTCCCAAAAAAAAATTTGACAGTTGCTACAGTGGTCATCCAC
GGAGGAGACCTACGGTTCGTAGACTGATCTACGGTCCGTGGATCTCTTCCGTGGATCAGGGAGCCTGAGATATAAGTCGC
AGATGGAAACCACAGAAGTGCAGAATGGTCCGTAGATTCAGTCCACCTCCATGGTTTTACACTTGGTGAAAATTTGTGGG
TGCATCTAATGACGAACCTCATCTACGGTCCGTAGATGGGGTATCGTGAAAGCCATCAGTGCCAGGTATCATACATTTTT
GGCTGTTGGTTTCAACATAAACACAACCTCATCATGCAAATACACACATAAAATATGCTAGTTCGTCAATCTTAAGATTC
CGACCGATTATTATACCCAACAATTTAGACTAGATGTTGAACCCTAAGTCGAAACTAGCATACCGAATTTATGATCATAT
AAACTCACTTTAAACTAATGCTATACAATCACTATCTATCGTTCCAAGGGCATTGTAAAATTCAAGTTTATCATGCAATT
TCTCGTAACAATTACCCAAGGTCAAGACCCAACTCCCGACCCTCTATATTCAATCTATGAATCGAAATTCAAAGTGAAAA
GAAAGTCTATTACCTTACAAGCAACAAGGATTGGGGTGATTGCGTGATGAAACTATGCTTAGCAAGACCAAGGAGTCACC
TTTTCGTTATTGACCAAACACCGGACCCTTTTTGTTAGATTATGGGATGGGTTGATTTTGGTATGGAAGGAATTTTGGGA
ATATATGGAAGGGAGGATATTATGTGGTGGTTATGGAGTGATTTGGGGAGTTTAAAGAGTGGGTGTAACGGTTTTGGGAG
TAATGGAGGGAAGATAAATTATTTGAAACAATGGGGGTTTTAAGTAATGGGGGTCCGGGTCGGGTCAGTCAACTGTAGGG
TTTGGACTCACGAGACCCCGTCTACGGTCCGTGAGTCGATCTACGATCTGTAGATCGGGACCGTAGATCACAATTATACT
AGGACAATTTTAGGGACTTACCTGGGATCTACGGACACCATTGACGGTCCGTGGATCAATCGACGGAACGTCGATGGGGT
TCGTAGACCTCTGCACCAGACCATTTTCTGCAGATTTCTTGCATAGTGTACCTGCACATGTAGCAACCAATAGTCTATTT
TTTATTTATTTTTTTATTTTATTTTATTTTATTTTCTGGACACTTTTTAGACACGGACCCTATATTACTTCTAGCCAACA
CTAAGAACTAACATACTGAAACCCCTACCTATATTGATACAGAGACGCGAGTAATCAAATAAAGCTAACCTACGTAATGG
AAAACAGAACCCTATCGTTGGCTAGATTGTACATCTTGGGTTGCCTCCCAAGTAACGCTTGATTTAACGTCGCGGCACGA
CGCAGTTATCTTGATTACTCAGACTTCATCAAGATTACAGACCTCAATCACTTCTTGCACATTTTCAGCATTTCCCAGAT
AGATCTTGATCCTTTGCCCATTCACCACAAACCTTGTTCCATCCTTATTTTCAAGTTCAACCGCTCCATGCGAGAGCACT
TTTGTGAGCAAAATTGACCCGGTCCACTTGGACTTGAGTTTGCCTGGAAATAGGCGCAACCTAGAGTTGAATAGCAGCAC
ACGATCACCAACCACAAATTCTCGCTTTTCAATTCTTTGATCATGATACCTCTTCATCTTCTCTTTGTATAAGGCTGAAC
TTTCATAAGCTTTTAGGCGAAACTCATCAAGCACGTTCAAGTCATTCATCCTTTGATTAGACGCGGTGCCCCAATCCAAA
TTTAACTTCTTCATTGCCCACATAGCCTTGTGCTCTAGCTCTACTGGTAAATGACAAGACTTCCCATATACAAGTTGGTA
AGGCGACATACCTATGGGGGTCTTGTATGCAGTGCGATATGCCCATAGAGCATCATCAAGCCTCCTTGACCAATCCGTTC
GATTAGCGTTCACCGTCTTCGCCAATATCTTCTTTATTTCTCTGTTGGACACCTCAACTTGACCGCTAGTCTGTGTATGA
TAAGGAGTGGCTACATTGTGACGGACACCATATTTCTCAAGTAGTGTTTTGAACAACTTATTACAAAAGTGAGAGCCTCC
ATCGCTGATAATAGCCCTCGGTGTACCGAATCTGGAGAAGATATTCTTTTTCAAGAATGCGGTGACACTTTTACCTTCGT
TGTTGGGGAGTGCAACTGCTTCCACCCACTTCGATACATAATCAACCGCAACCAAAATATACTTCATCCCATATGAACTC
ACAAATGGACCCATGAAATCAATGCCCCATACATCAAACAATTCGATCACCAGTATGGGATTCATAGGGAGCTCTTGCCT
CTTTGAAATCCCTCCATCTTTTTGGCAACGATCACAAGACTTGGCGAAATCATAAGCATCTTGGTGGATGGTAGGCCAAT
AGTATCCACACTGTAAAATCTTATGTGCAGTCCAAATACCACTATGATGCCCACCAACGGGTGATGAATGGCATGCTTCA
AGTACACTCAACATTTCAACCTCAGACACACAGCGACGAATAATCCCATCAGCACAACTACGATACAAATAAGGTTCATC
CCAAAAGAATTTCTTCACATCATGCATAAATTTCTTTCTTTGGTGAGAAGACAAATCGCGTGGCACAATGTCGCTTGCCA
AATAATTAGCAAAGTCTGCGAACCAAGGAATCAAATCATTAGAAACAACCAATACCTGTTCATCTGGAAAAGCATCATTA
ATTTCAGCCCTATCTCCAAGCTTTAGCATGGCCTCTTCCTCTAATCTGGACAAGTGGTCGGCAACTTGATTTTCGGTTCC
CTTTCTATCTTTTACCATAAAATCAAACTCTTGTAGCAACAATACCCATCTAATCAATCGTGGTTTTGCATCCTTTTTCG
CCATCAAATACCTCAATGCAGAATGATCAGTATGCACGATGACCTTAGTACCAAGCAAGTAGGAACGAAATTTTTCGAAT
GCAAAAACCACCGCAAGAAGTTCTTGTTCGGTCACTGTATAATTCTTCTGGGCCACATTCAGAGCTTTGCTAGCATAGTA
AATAGGGTGAAGAATTTTCTCACGCCTTTGACCCAATACTACACCAAGCGCCACTCCACTCGCATCACACATTACCTCAA
ACGGTTGTCCCTAATCTGGTGAAATAATGGTAGGTGCTATAACCAACTTTTCCTTCAACTCTCCAAATGCTCTAAGACAA
GCATCATCAAAACAGAACTTATTCTCCTTCTCGAGCAGTTTGCACAAGGGATGTGCAATTTTTGAGAAATTTTTGATGAA
TCTCCTATAAAAACCTGCATGCCCAAGAAAACTTCTAACACCTTTTACAGAGATGGGTGGTGGAAGCTTTTCTATTACCT
CAACTTTAGCTCTATCAACCTCAATACCTTTCTCTGAATTCGATGACCCAACACTATACCTTCTTTTACCATGAAATGAC
ATTTCTCCCAATTCAGCACCAAGTTGCAGTCTTCACATCTTTTGAGCACCTCGGCCAGATGTTCTAGACAATGATCAAAC
GAATCACCTACAACTGAAAAATCATCCATGAACACTTCAATAGTGTCCTCCACCATATCAGAAAATATCGACATCATACA
TCTCTGGAAGGTCGCTGGAGCATTGCACAATCCGAATGGCATCCGTTTGAAAGCAAAAGTCCCATATGGGCAAGTGAAGG
TGGTCTTCTCTTGGTCTTCCGGAGCTATAGAAATTTGATTGTAGCCCGAATACCCATCAAGAAAACAATACCAACCCTTG
CCTGCAAGCCTATCTAACATCTGGTCCATGAATGGCATAGGAAAGTGGTCTTTCTCTGTCCACGCATTCAGCTTCCGATA
ATCCATGCAAACTCTCCATCCAGTGACAGGCCTCATTGGAACAAGCTCATTTCGTTCATTTAGAACCACAGTCATACCGC
CTTTCTTTGGTACACACTGCACAGGACATACCCAATTACTATCTGAGATGGGATAAATAACTCCCGCATCCAGCCACTTG
ATGATCTCCTTTTTGACTACCTCTTGCATAGGTGGATTTAATCTTCTCTGGTGCTCAACACTGGGCTTATGATCTGGCAT
GAGTTAGATTTTGTGAGAACAGATACCAAGGGGGATCCCAATAATATCTGCAATAGTCCACCCAATCGCTCGCTTGAACT
TCTTTAATACAGTCACCAAATACTCTACTTGCCTTGCATTCAAATCTACTGCAATGATGACTGGCAAAGTATTCTCTTCG
CCTAAATATACATACCTCAAGTGCGGTGGTAGAGCTTTAAGCTCTAATTTCGGTGCCTCCACAATAGATGGTCTTGTGGG
TGGGGACTCGCGATTCTTCATGTCTAGCTCATACCTCTTTGGTTTGGACCGATATTCACACTTATCAAGTGCGGCTACCA
ACTCATCATACTCGTCAATACCATCACTACCAAAATTCATCATGACTGCTGCTAGTGCCTCAACACCTAACCGCTCTTCA
ATTTGCACCTCTGACCCACTCTCCACTCTGTAAGTTATAGCAGATACTATTTGTAGCTCACCATTCTGCTTCATGGATCT
ACAGATATTGAAAGTTGCTTCTTCATTGTTCAGTCTGAACTTCATCTGTCCCTTTTCCATATCAACTAACGCACGCCCTG
TGGCAAGAAATGGTCTCCCAAGGATGATGGGAACCTCAAAATCAACCTCACAGTCAAGGATTACAAAATCCGCCGGAAAG
ATGAAAGACTCTACTTTCACTAGCACATCATGGAGCACACCTATGGGCCTCTTCACAGTCCGATCAGCCATCAGTAACCG
CATTACAGTGGGCTTTGGATCACCTAGACCCAACTTCTTGTAAATAGATAAAGGCATGAGGTTGATGCTAGCACCAAGAT
CACACAATGCCTTAGCAAAGTGTAATAACCCTATAGTACATGGGATCGTGAAAGCACCAGGGTCTTTCTTCTTCTGCACC
AGAGATCTGGTAGCAATAGCACTACAATGCTGCAATCTATCATCATCTTCGAAACTTACAGACCTTTTCTTTGTCACCAT
ATCTTTCATGAATTTTGCATATCCAGGCATTTGCTCCAAGGCTTCTATCAAAGGGACATTGATAGAAAGCTGCTTCAACA
TAGTGATAAACCTACTATATTTACCATCTTCAGTCTTCTTCACTAACCTATGTGGAAACGGTGGTGGAGGTCTAGGTATG
GGAACCACTTTCTGAGGTATCTCCACTTCTTGTTCTGTCGCAACCTCTGACTCATCTGTAACCTTCACCACATCATCTTC
TTTTCTATTCTCAACTTCCACCACAGACGGCATAGGTGGATCTATGGTTTGCTTACCTCCTCGAGTGGTAATTGCCATAC
AATGTCCATCATTCTTTAGATTCTGGATGGTGTTGCTTGGAAGAGTGTCAGGTTGACGCGGGTTCACTGTAGTAGACAAC
TGCGTCATCTGCTGCTCTAGATGCTTTATTGACACTGCATGGGCGTCAACCTTTTGACCAATACCAGATAAGTCGTTTCT
CATTTCTTTCACATTCTCATCAGTCGCATCAAATCTTCTCATCATCTTATGCAGCATATCTTCGATACGCGTCATATTAC
CTCCAGCTTCCCTAGCACCAGATTCTCGATTTTTAGGGGGAACATAGGGTCCAACCCGATCGTTTCTGTTGCCATAGTTG
TTCCTGTTGTAGTTGTTGTCGTGATTGAAGTTCCCATCTCGGACATAGTGACCCTCTCGGTTGTAATTTCCATAGTTCCT
ACCTTGGTTCCCTTGACCTTGGCACCAATTTTCCGTGTTGGATCCTTGGGCGTTTGGTCGGAAACCCCCCGTCTGATCGT
TCACCGCATAAGTGTCCTCTTCATAGTAACACTCCTCAACTGGTGGTGGAGTTCTAGTTAAGTAGTTTACAACATTTACC
TTTTCTGTTCCTCCACTCACATGCTTCAATACCAACCCCAACTCTGTCCTCATCTGAGCCATCTCCTCACGAATATCATC
TGCAGAGTTAACAGTAGCATTATGAACAGCAAATGTGTTTCTCCCAGTATCTGACTTCCTAGTGCTCCACGCTTTATTGT
TGCGAGAGATCCTCTCTAATTTTTCAGCAATCTGTGCGTATGTACAATCACCATATGAACCTCCAGCAATAGTGTCAAGT
ACTGCTTTATTGTTATCATCCTGTCCTCGGTAGAAATATTTCTTCAGTGACTCATCGTCAATACGATGATTTGGGACACT
TCTTATGAAAGCAGTGAATCTGTCCCAAGAGTTACTCACAGCTCTCCAGGTAATGCCACAAAATTGTTGACCCTATCTTT
GTGATTGAGCTTCTTAGACACTGGATAGTACTTTGCTTTAAATACCTCTGCTAGTTGGTCCCATGTGAAAATTGAGTTAT
AAGGAAGCTCAGTGAACCATACTGCAGCATCGCCTGTCAGTGACAGAGAGAACACTCGTAACCCAATGACGTTCATATCC
AAGTCTGGTCTACCTACACAACTTTTGCAAACCACCCTGAGCTTGGCCAAGTGAGCATGTGGATCCTCGGATGGCGATCC
TGAAAATAAGCCTATTGCTGTAAGCATCTGCATCAAACTACTAGTCACCACAAATGTGTGCCCTGGAGGTAAAGGAGGCA
GGACGATGGGTCCATCGGAGTCTGCTATGTCGATGTTGCCCCGATAGTTGTCATGCTGTTGTGGGCCTGGTGGATCATGC
ACTCTCACTGCATCTCCCAATTGATTTTCAGCTAGACCCCGATTTTCCCCACAACCTACTCTTGGCTGCTGTAACTCAAT
TGCTTCATCTAGATTTCCTCCGATAGGATGAACTGGAAGTCCTTGATTGTTCATTCTTCGCAAAGTTCTGTTCAACTCTG
GATCGTACGGAGTAAGTGGTTCGCCTTGGCTCCGTGTAATTGGCATACACTAGAGTCGGAACCTGAGAGAGACAAAAACA
AAGAAACAAGTAAAATTAGGAAATATTTGACTAACGTTTAATATTGTAGTTAAAACTAAATCTAAAAGCCAGATTCCCCG
GAAGCGGCGCCAAAATTTGATACGCTCAAATTACACCTCCTTTCATAAGCATAAGCGATCGTTATCAAGTAAATAACCCA
ACTTGTAGGTTAAGATCGATCCCACGAGGAAAATGGTTTAGACTTTACTTTTAACCAACAATTATATTCAATTAGTCAAA
TTATTTCCAGAAACAGGTAATAAAAAGGGGGGTTGTGCTTGAGTAAAACAAATAGTAAGAACTTAATAAGTAATTAATAA
TTAAACTCAACTTTGGTTGTTATCAAGATAAGAGAAATAACTAGGGTATACGTGTTCCCCATAATCTCATAACGCAGTAA
TCCTAGTAATAACAATCCTTTTCTAGTGTATTACATGCAAAGTGATAAGTTAGGTATCTCTAAATCCTTGGTCCGGCATC
TAGAGAATTTTACCCCGCACCTTGGTCCGGCTACGTGTGTATAATTTACTAACCCTTACCTTTACCTCATATTAGACATC
ATAATCGATGTTTGTCTTAGTTATTACTTCGCACCAATCGACACTAGCCTATTAGATAGTATCACACTAAATCTATGTTG
ATAATTCTTTTCTTGTTAATTACCTCCTTGGTCCGGCAAGTAGTAACAAGGCGAGTTCTAACGTTGGCCACCGTTAAAAA
GACTTCTAAACGAAAGAATTATCAATGCATGCAAAATACTAGTCAAGAATTGCTTATTTACTATTCATACTTTGTTAATT
GATCATGGTTCCCACAACCCTAGTTGTGGATTTAGTTACTCATATTGGCAAGAACACAATTCATAATTGTAGATGAAGAA
GTCATGAACTTACTTAACGAGAATAATAAACCCAGAAAATTAACTTGAATTGCAAAGCCAAAATCTTCAAAACGAACTTG
GGAAATCAATAATTGCTAGGGTTGAAAATTAATCTCCCAAGTTACTAAGCAAAAAAAATAGAATAATAGTGTCTAACCCC
AAAAACGAGGTTTAGATGGCCTATTTATAGAAAACAAGTCCTAACTAAAAAAGAAAACAAATTAAGGAAAGTTTTGTTCA
GGTACGCGTCTTCGAATCCACGAGACTGACTTACGGACCGTCGATGGATCTACGGTCCGTAAGTCCCTTCCGTCACTCGA
GACTTGGAAAATATTTCAGCATCCAACAATCAGCTTCTCTGAAGCAAACGACGGACCAGCAGTACGGACCGTAGATCGAC
CTACGGTCCGTCAATCCCTTCCATAGCTCCATACTTAGAATCTTCAAAAATCAGGTACTGGAACTCTCGCAGTCTCACTC
TACGGATCAACAGTACGGTCCGTAGATCAATCTACGGACCGTGAATGGGCACCGTGGTTCCACACTTGGTCAGATTTCCC
TGATTTGTCCTCATCACCATGCCTGCTGATCTACGGTCATCACCTACGGACCGTGAATGGACCTACAGTCCGTAGATGAC
CTCCGTGGATGCCTTTTTCTACATTTCCTTCAGCTGTCTCTAAACTTCTGCGCCTGAACACCTTTCCTGCAAATCATGAT
AAAACACATAAAAACACAATATAAAAAGGCCCTAGACACACACAACTTGTAAGTGAAATGTATTAGAAATACCGTAAACT
CACGGTATATCAGTTAGTAGGAGTCTACGAAGTGGTTATAGTACTAGGCTTGAATGTGGTGTTGGTAACATGTGGACAAT
GTGTGATAGATTAGGTATTTCGTGATATGAGCTCAAGGTTAGCTTAATGTAGTGGTAAGGAGTAGTGTTCTTGGGATGAG
ATTCCCTATAGAGGTATATAACCCAAATCTTGTGATTTAGATCAGAATAATCACCCTATGTTAAGTACTTTGTGATTTTG
AGTTAGGCTTGAATATAGTAAGAGTAACCCCTTCAATTCTTAGACTAGTCGTCATTCGAGGACAAATGATCCCAAGGGGG
AAATATTGTAACATCCCAAAAATTTCTAAGTTAAAACTCGAGTCATTATTTATGGTGAATAAGATTTGTACCAAGTGATT
CAAAATTTTCTTAGATGTTAAGGTCACTAAAATTCCAGAGCAGAAAGTTGACTAGGAAACTTTCCTTCCAATTGAATTTA
TCTATGAGATTATTCTTTGTTCAACTTCAAACGACTATAACTTTCAACACATAATGAGTTTGGCAGCCCATGAGGTATCA
AATTGAAGGTCTTCAAATCCTCTTTCCAATGCTGCCAAGTTTGCTAAATTCCGAGTTTGGATGAAGGAGTTATTCTCATT
TGAGTGTAGCCTCTCTAATTTAGGCATTTTTCATTCGTTTTAAGGAGGGGTATTTTGGTATTTTCCCTACCCCACTAGCC
TAACACGTTTTAACCACCCAAGTTAAGGGTTCTAACAGACTAAGTCAATTCTAAACATTCCAAAAGCGTTTAGAATATTA
GGGCAAAGTTGAAGAGGAGAAAAAGAAGATAGTTTCAAGCGATCATCGAGTTTCAAGGATTTTCAACAAGAACTATATTT
CTTTCAAGGTATGTAAGCTTTCATAGTGTTGGGTTTTTCACCCTCACACTAATCATGTAAAGCTTTTCCATGAATTTGTT
CTTGAAGTTGAATTATTGAACGCTTGAGGAGTTTTTGAGGTTTTTGCTTCATTCTTTAACAATGGAGTCTTGTTGAGTTC
TTGAGGTGAGGGTCTTGCGAATGAGTGTAGTTCTTGATAGAGTTTTGTGTGGGTTTTCATTGCAATGGTGTTTGGTTTCT
AAATCTAGGAGAATTTTGAGGAAATCATTCGATTCTAGAGGAGATAGGGTTGGAAATTGAGTTAGAAAGTCCAGGGCTGG
AAATTGAGTTAGAAAGTCCATTGGGATTTTGGGCTCGGGCTTGAGAAATGCGCCCCCACAACACCAGAGGGGCTGGGGAA
GCGCCCCCCCCCCCATAGTGCCAGAGGGGCTGGGGCAGTGCACTTGTAGTGTGCCATGAATTACCTTCACAATTTTAGGA
ATGTGCCAGAGTCGCCTGACCCCGTTTCTCTTCCATCTTTCTTTCCGTCTATGTTCTTTTAAATCCTGTCTCTGCCCTCT
TTTTAATTCTAGCTATCTAAAACTCCATTAATCATGAGAGATCTTATACATATCCTAATTATATATCTTAAATTATATTT
CAAATTGAAGTAAAATTAAGAGGAAAGTTCATGACGGTCCTTGAGTCAAACTGAGAGTTCTTTTGAAATCAACTATAGTA
TTTAACTATGTCTTGAGGAAGTAAGTATGTGAATGATAAGAGTTGTGCCCATGAGTTTTATATTGTCATTGAGATCTTTT
AGTTGAGCCGTGAATGCCCAGAATTCCGCATGAACTCTATGAATTATGTGTTCTTGAGAGTAGTAGTATTGTTGAGTTGT
ATTAAGTATTCTTGAGTTGAGTTGAGTTTTGATGAGGTAAGCATGTCTTCCCTTCCTATCAGATCAAGCTATTTATGTAT
GTTTCAATTTTTTACTTACATGCTAGTACATTCAATGTACTAAAGCCATTCGGCCTGCATCATTTTATGATGGAGATAAA
GGTGGTCTGGGTTATCAAAAGGCGCTTCGTTGATACCACTTGCAGTTCCAGTTAGCTTTGGTGAGCCTCCATGCTTCTGG
AGGGTTCCACATTTACTTTTAAGTTTGTTAGGATGTCGTGGGTCTTGTCCCAACTTTCATTATTATATTTTGAGGTTTCC
TAGACAGTAGTATTTCGAGGAGTCTTTTCCATTTTCCTTATTAATGTTTTAAGACTTGAGTTGCCTTCTTATGGCTAGTT
GAATATTTTAAATATTCCAAGTTATTTATTTTGAGACATTTGATTTAATCTTCGCATTTGAGTCCCTATGTTGTTGAGTA
AGTCTTCTGTTAATTATTGAGCAGGCCAATGGCTTGCTTGGAGACTAACGATGGCTCTCGAGTGCCGGCCACGTCCATGA
TATAGGCTCAAGGCATCACAAACTTGGTATGAGAGCACAGAGTTTAAGTGTCCTAGAGTGTCTATGTAGCCGTGTCAGTA
GGATCTTATTTATGGTTGTGAGGACCCAACTTCTATAAATGAGGGAATACATACATTTAAGAAAAGTTTCCCTTCTTTCA
TACTCTAAATTGTGTAGTAGAACTGTGTCATAAGGAGTTTATTCTAACCCGTGCTTTTCTCCTATCCATTCGACTACCCG
TCATACTCAAGGTGGTTGAAAAGCAAAGTCAGATCCTTATCGATGACACTCAACAAAAAACTTGAGAAAGTCATGAGACT
GGAGAGGGTCTTGAGAGAAGCCTGTGAGTGAGTTTAACTATTGAGATTAAAAAAAATGCACTCATATTCATATGAATTGT
GTGTTTGAGCTAAAAGTGAGATGTACTCTCTTGTCTAAACCTTGTTTCCGAGGAGGTCTTAATGAGAAAGTGTTTTGTAG
AGCTTGGGTAGCGTTTTCACCTTAAATGATAGTATGAGTTATGATGTTAAAAGTAGTGGTAGTAAAAATTCCCAGAGTTA
GAGGAAAACATGCGGAGGTATAATAATCTATGAAAAGGAGATAGTGATGGGGCAGATTATGTTGTTGCAATCATGCGGCC
AGCCACTTATAAATGATGAGTTCCTTTATGAGTAGACTAAGGAATAATAGTGTTGTAGAGAGTTCGTGATAGAAGGTAGA
GGGATAGTAACTAGTCAGGATGAGTTAGAGAAAATTTTAACCAGAATAGAGTTGGTTTTGATGTGCCATCGTGTTAGAGA
AGACTAAATATATGTGTTGAATAAGAGAGCAAAGTATTCATGAGGTGATAGACCAAAGCTAGGATTATGATTTTTGAAGG
GAGGACTCTATGGTATTTAGAGAATGATAGAACTAATTAGGAGATAATGCACAATACGTGAGTAAATAGTACTTCAGTTG
TGAAATGGAAGGTGAAGGTAATATGTAGGTAGGTAGACGGAGAGCTAAAGATTTCCTACCTGTTAGGAGGTCTTAATGGG
CGAGTGTTTTTTAATTTTATCTAGTATTCATAAGTTAGTATAGTATGTGATGGATTCGGTTGATAGTTGTGTTTAGTAAT
AGACATCAAACTTGAATTTGAGATGTGTGTCGTGATCAAAAGGATGGCAACTTGAGGGTGATGATATTAGTTTTTATATC
TGATTTGGTAGGTTTGACATAGAGTAGTAAAGGGAATTAAAATTTTAGTTGCATTAAATGAGAGTAGTACGAGTGTGGGA
TCCCAAATTTTCATGAGAGTAATATAGTGTAGCTAAGTCATTGAGTAACAAGAGTATTAAGAGGTGTACCCGAGATTGTA
TGTAGTTAGATGAGATTCCTTAAAAGAGTTAGATGAAGCATCTTAGAAGCTAATGAGAAGAGGTTAAGATAAGCACCCTA
GAAAGAGGTCTTAGTACCTTCTTATAGAGAGTTCGGTAGTCATGATATAATCTTTTCCCGAGTATTAGAGTAAAAGGAAT
GTAGACCTGCTTAGAGACGATGGAATAGATCCTTTCGTTCTGAGTTCTTGAGTCCTTGAGTTCTTGAAGTTCTTGAAGTT
CTTGAGTTTTGAGCATTGAGTTTCCATATTGCTATTAAGATCCCCTAGTTGAGTTTTTTATGCCCATAATTCTGCATGAA
CCCTATAAATTGAGTTATAAATTTTGAGAAGCTTTTTAACGCCAACACTTGATTTTTAAACTGAGTTTTTAGGAAGTAAA
GAGTAGTTTGAGGAAGAGTATAAGGGAACTATGTATTTCCCAATTTTCTCATTTTTACATGAATAAAGAGAATATTATTT
TCATAAAATAGAAACTTTGATTTCTAAATGAGTTATGAGTTCAAATATATTTCAAGAGTAGTTGCCTCTTTTAAGAGGGT
AGTTTGAGAAATTAACTCAAACTAGAGGAAGAGTTATGTTTTAAACATATGAGCATGAGGTATATATTATTTAGAGTAGT
ATTGAACACCGATATGGGGATAAGTTCAGACAACCCACATTCCTCATAAACCATGTATGCCAACATGGTTACATGATCAT
ACTTTTTAGATGAATCCTAAGTACCTTCGGCTAGAGCTTAGTGTATCCACTTAGTTGAGAATGTTTAACACCCCAGCAAG
GTATAGGATCATTCTGGAAGCGTGGGCGAGAAACTGTATCGTCACGTAGCTCATAGTGATGTTTGTCAGTTAGAGAATCT
CCCAAATAAGAGTACAGAGTTTATTATTGTATTTTTATACATTTTGAGTTCTTGTCTACTGTTTACAAAGCTTATTTATT
GCATCTTATTATCATTGCTTTCATGTTGAGTTTAGTATTCTTGTGTTGAGTTGAGTTGTGACGAGGTAAGTTTGTCTTCC
CTTCCTATCAGTTCAAGCTATATATATATATATATATATATATATATATATATATATATATATATATATATATATATATA
TATTTCAGTTTTCCCTTCTATGCTCGTGCATTCAATGTACTGACGCCATTCAGCCTGCATCATTTTATGATGCAGATACA
TATGTTCAGGGTCATCAACAAACGCTCCATTGATACAACTTACAGTTGCACTTAGCTTTGATGAACCTCCTTGCTTATGG
AGGGTTCCACAGTTACTTTTCAATTTGGTAGGATTTGGTGGGTATTGTCCCATCTTCCATCATCCTATTTAGAAGTTTTA
TAGATATTAGTATTCTGAAGAGTCTTTTCCATTTTCCTTGTTAATGTTTTAAGACTTGATTTGCTTTCTTATGGCTAGTA
TGATATTTTTAACTATTCTAAGTTATTTATTTTGATACATTTGAGTTAATCTTCGCATTTGAGTCCCTATGTTGTTAAGT
AAGTCTTCCACTGATTATTGAGCCAGGCCAATGGTTCGCTTGGGGACCAGCCATGGTTTTAGAGTGTCGGCCACGTCTAG
GGTGTAGGCTCGAGGCGTGACAAACTTGGTATTAGAGCACAAAGTACAAGTGTCCTAGGGTATCTATGAAGTTGTGTCAG
TAGGATCTTCTGTATGGTTGTGAGGGCCCCACTTCTATAAATGAGAAACTGTAGACATTTAAGAAAACTTTCCCTTCTTT
CATACTCTAAATCGTGCAGTAAAACTGTGTCATAAGAAATTTATTCTAACTCGTGTTTTTCTCTTATCGATTCGACTACC
CCCATACTTGAGGTGGTTGAAGAGAAAAGTCAGATCCTTATTGATGAGTAACTCCCATAAAAAATCTTTAAAAAGTCATG
AGACTGCAGATGAGCTTGAGAAAAGTCTGTGAGTGAGTTTAACTATTGAGATCAGAAATAATACACTCATATTCATATGA
ATTGTGCGTTTAAGCTAAAAGCGAGATGTACTCTCTTCTATAAACCTTGTTTCAACTAAGGTCTGTATATATAAGTGTTT
TATAAAGCTTGGGTAGCGTGTTTATCCGAAAGGATATTTTAAGTTATGACGTTAGAAGTAGTGGTAGTAAAAGTGTCTAG
AGTTAGAGGAAAGCATGCAGAGGTATAGTAATCTATGAAAGGGAGATAGTGATGGGGCAGATTATGTTGTTGCAATCATG
CACCCAGTCAGTTATAAATTATGAGTTTCTTTATGAGTAGACTGATGGGTCCACAATTTGGACTCATTTAGGGCTATATT
TTGATTGAATTAGTGTCCTCAAATGCATATTTTGTCTCAATATCTGCTGAAAACCCTTAAGTTTCAGGTATTTAGATTTT
GAAGCAAAGCATGGATACTACTTGGCAAGAAGGAACAAGGAGGCTAAAAAGAACGAAGTAATGCAGGCCTGAAGATCGTC
GAGCCCAGTTGGCGAGTCACCGATGGTCCTGGAGATCGCCTTTTGTTCTAATGTGTTGAACCCTGAAGGAAAAGGTCAAG
TTGGCGATGAAATGGAGCAGTCGGCGCGTCGCCGATCAGTTTCGTGAAGCAGTACCATATCGCCCAATGGCTCAAAATGC
CAAAGGGCTGAAGGCTAAAGCAGATAGGCGATGAAATCGACCAAAAGGCGGATCGCCGAGCGTATCGGTGATCCCGACTA
ACTGCACCGAATGGTCCTCCGCAACACAAATTTTCAAACACTATAAATACTTATTCAAATTTCTAGTATCATATCATATC
ATTTCTATTATTCGAACTTTGTACAGTTTTTGAGAGAGTTTAAGTTTTAGAGGGTTTTGGAGACTTTGTTCTAAAACCTT
GAAGATTCAAACGGTTTCAACTCCAAGAAATTGGGCATGGGTCTTGAAGATTCTTCACTCTTGATGTGTTTTAAGACTTA
ATTCTTCATACCCAATTGAAGGAAACTGATATTGGTATAAATTTTTATCTCTTTTAGATGTCTAGCAAAAACCGCAATTC
TTGGGGTGTGATTTTGTGAATATGGGCTAAATTATCTATTGGGTATTGCTTGTTGATAGTTTATTTGTTGTTTAAATGTG
ATTTCGTTCAGTATTTATGTATGAACTTAAAGGAATTATAGTTGCAAATACGATTTCATCTTAGTGTTTTTGGCTTGCTC
GAGAGAGAGGTCGTACAACTAAGACTACTAAATTGATAGCCAGTGGTATTGGGTCGGCATGGGTTCAGCTAGAGAGAGTG
AATCCTAGTCCTTCTCGCACATATTCAACTCGAGAGACTGAATAAGCTAAGGCGGAGGTTGTGCTTAATGCGGCAATTCG
GTGTTCAAGAGAAACCAAGTTGATTCGGGGTAAGTTGCTTGAGAGAGAATTTACCCCACTATAGTCTAGCTTAGTCACAA
ATTCTCAACAAGTTACTATCAAAAGCATGTACCCGATAGTCTAGTTTAACCCGTATTCCTATCACATCCCAAGAATCCCG
TCTCTCTATCGCGTTTCCTTATACTTCTGTCGTTTTTGTTGATTAGTTAATACAAACCCCCCATTGATAATTGACGCTTG
CATCACTCCTTAGATTTAGTATGTTTTTATTCGTTAATATTTATAGCTATGACAAATTAGAACTTAATTTTATTTTTCTA
TTAATTCTCAAAACCACTCTTTGTGGGAACGATCCCAACCCTTGGTTGGGTTATATCACTACATACGATCATTTGGCACT
TGAACCAAAATAGTGTCAATTGATTACGTCGAACATCAAAATGGCACCGCTGCCGGGAGTGGTGTTATTAGAGAATGTTT
AGTTAAGTAGGATTTTCGTTCTTGTTAGTTGTAGCTCTACTTAATTTTCAGTTTTGTTTCGGTTGATTTTGTGTTTTGAA
GTAGGAAAAGTGAGTGGAATTGCTGAGATTGAACAAATGGACTACCTTCTAGCATAGGTGATGATGTTCCAGGATAAGAT
TCTAACTTTTAGGCAATCGGAAGGTGAAAGACTTCATGAGGCGTGCCTGATATTTAAATCACTTCTGATTCAATGCCCCA
CTCATGAAATTTCCGATATAGTCCTTCTGGAATGTTTTTATAGAAGTATGGATTTAGGGAACATAATGTTGGCTGCTCAA
ATTATCCTGGGTAGTCTAGTACAACAACCTTATGTGACAACAACCAAACTGCTTGACAACTTAAATAAGCCAAATCAAGC
AATAGAAAGGAGAGACTTTAGCTTAGTAGTCCTGCTAACCAGTTAGATGAGCTAACCAAGAAGATTAGGGATCTTGAAGT
CCAGTGCAACAAGAAGGGGCGCTATATTCCTCCTCATGAACGAAGGAAACTTAAGAACAAGGAGGATGGGCAGATCAACG
AAATGCTCACGCTCCTACTCCAAAAAGCAAATGAGCAGCATAGGGCGCTGGAAGAGGAGAACATCTTGATGCTGAATCAG
ATGAAAAACTCCCACTCCATGCTCATTCATCTACTAGGATCCCAAATGGACCAAGTACTGTCCTCCCTCTACCCAGAGCC
AAAGTCGGGGTGCCCTTATGAAACTAGGGCTGATCCCACAAATGGAGTTTGAAAAAGAACTTGTGTCGTGCCACGACATT
AACTAAGGCGCTATTTGGGAGGCAACCCAAAACCCTTAATTGATTTTATTTTTGTTTTATAAATAATGGTGTGTTGATTG
TGCAAGTTAAAGCGTGGAGAATGTGTGGAAATTACGTTCGGCAAATTAAGAGTCCATTCAGCGAATCGCTGAATAGATCG
GTGATCTCGATGTAAATCACCATTTGGATCCTCACTTTGACTGAAGGTCCTGTAAACCTCGGCGAGGTAAGTGACCACTC
GGAGTGCTGCCGAGTAGATTGGCGAGCAATTCTAACGTCGTCGAATGGACGCGACCTGGACAGTTACTAAAGGCCAAAGG
TTTTAAAGTTTTCAAACTCTGCACTTTCCCTCACTTTTAAGCTTCACATACTCACACCAAATTAGTATTTTCAATATTCT
TGAATTCCATATTTATTTTGGTTGTTGATTGGTGCTCGGAGTTGGAAAACTTTACCGCCTAGCATCACAAATTTATATTG
TTGGGCATAAAAGGTTGGTTTTCCAAATTCAGTGTTTATTTTTATTGCATTTTGTACTCATTCGCAAATGATCATATCGT
ATTGTCGTGTGTTGGGCATCTCTGATAGGATTAGAATGCTTAAATGCTAGTTTTAATTCGATAATCTTGCTCGTATGGTT
TTGATCGTCGAATTCCCGTATTTTTGTGCCTTAAATTGAGTTGAATTTTTTGGGGTATGCTTTCATAATGGTTAGATTTG
TTGGGTGAAGTCTGAGTAAACCGTATTTGTACTAAATGGCGTAAATTGCACAATGATAGAGTGGTTTAGACCATTTCTAA
GGGCAAAGGTTTGCAAATGGCCAAATTTGGCAAAACCGAGAAAAATTTGAATATCCCGGGGTGATGGGTGTTATGGGTCT
GAGCTTAATTGTACTAGTGCATGCTTTGATTTTGTTTTCGGGGGTTGCGGGGTTGAATTCGAGAAGATGGGTTGAAAATA
GGCACGTTAGGCCGTTTGGCAAGTTGGGTCGAGCTCGCCGAACCACTCGGAGGTTCGCCTAATATCTCACATCACCTTTA
AAATCCACGCTATATGTATTATTGGTTTCTATAATATTCGGTGAGAAGTCTGAGGTCGCCAAAAGCACTCGGCGACTCGC
CGAAAGTATTCTTGATAGCCCTTTGTCTGCACCCCTGAACCCTTGTTGCACTGTGACTTTTGGCGGACAAACCCTTGCTC
GCTGATAGGACTTTCCCATCGCCGAATCATTTTAATTTCTTAGCCAATCTCTTCGGCGAGCCCAATCTAGCCCGCCAAAG
AGATACGGCGATTCGCCGACCTGATTGGCGAGTTTGTTTGCTGTACTTTTTCTGTGCTTTGATATGAATATTTACTAACT
TTTGTCCGATGTTTTGCAGACATGGTGATAACAAATCTAGATAGGCCACCCCAGAAAAAGGCATGGGGCTTTACCATAAA
TGAAGGGGGAGCAAATGCTCCGAATAAGAGAAGGCAAGAACTGCCACCGGGAGACAAAGGCAAATGAAAGAAGCACACAT
CTTAAAGAGTAGTTGTTGACACCCGGATTGAGTTGTCTGAACCTGAAAATGAGCAGCCCTTGATTTACCGAAGGGATGAG
ATCCAGGTTAGATCTCAAACCATATCCACCACAGTCCCTTTAGATGTCATTCCTCTAGCAACAGACTTAGTGCCAGCTCA
GGCACCTCCTATGACCCCCATGCTTCCTTTCGTTCCTCCTCCTAGGCTCCTAAATAGATTAAAAGGTGATGGTTTACGAA
CCATCCTCGAGGAGAAGCTACTTTCGATAGAAGGCTTAGATGGGAACTATTCACAAGTGAGGGAGACCCTCCGCTACCAT
GAGTTCACTACAACAAATTATGGAATTAGCAACAACTTTTTAGCAACAACTATATTATTGTTGGCTTATATTGATAAATC
ACAACAACTTGATTTAATTGTTGGTATATCTTTTAATTTTTAACCACAATATTTTTGTTGTTGCCAAATATGTTAGTATT
GTTGCGATATTATATTGTTAATAATAATTAATATAATAAGTTTCAAAAATTAAAATATTGCAACAACATTTTTGCAACAA
TAATGATATTGTTGCCCAACTTTAATAATGGCAACAATTTAATTAATTTGTTGCTATCTTAAAAAATATTTGGTAACAAT
ATTTTTTATTATTGTTGCTAATATATTTAATTTGACAATAACTTAAAACATTGTGGCAAAAAATAGATTACTTTTAGTTT
TCCGCCAATCCAATCGCGGTTTTTTTTTTGTTTCCGCCAAAAAAATTTGTAGAAGTTCAGAATTTTTATTTTCCTTTGCC
AAAACTTGCGCCTCTTCGGTTTTGGGGAAAACTGAAGCTAGGTTTCTGGTTCTTGTTTTACTAAAGAAAACGTTGTTCTT
GAAGTCTATCTGGTGAGTTTTCTTTATGATTTAGTTTCTTTTCACAAAGTTTGGTGAATTCTTGCATATGATTTTCTTAT
GATTTAGTCTCCTAGGTTATTTTGTAAAAGTTGATTTGCATTGTTAAAGTTCAATTGCTTTTGATTTAGTCTCTTTGGAG
AGATTAGTGGGATGGGATTCCTAGTTGTATTTCGGTTTGCCTGGAATGGTGGTGGTACGAAATCATGATTTTGCTCTGCC
AACTTTTGATAAATCCGAGAGCTACAGCTGCATCAATGGGAATTTTAATTCAAACAACATCTTTGATTTATATGTTTCCG
CCATCTCTTAGTTTCAGTGTATCAACAAGAGTGGGCAATGAGTTAGGTGCTAGACAACCAAACAAAGCGAAAATTGCAGT
AATTGTAGGCCTTGTTGGTAGCTTCATATTGGGGTTTTCTGCTCTGTTTTTTGTGGTTACAGTAAGGAAAATTTGGGCAA
AAATGTTTACTAATGACCAAGACATTCTGACATTGACTTCTCTAGTTTTGCCGATAATTGGGCTTTGTGAAATTGGAAAC
TGCCCCCAAACGACTGGGTGTGGGGTGTTGAGAGGAACTGCAAGGCCGAAAGTCAGTGCGAATATTAATTTGTGTTGTTT
TTATCTAGTGGGAATGCCTGTGGCGGTTGATTGATTAATGTGTGTGTCTTATTTTTTATTTTAAGTGCAAGATTTGTTAA
GGTTAGTGTCTGCTGTTGCTTTTTAAACTTTTACGAAATTTAGTTTTTGACCAAAAACTAGTCTGTTCAACATTTAAAAA
AAGAGATAATTATCTTTGGTATCTTTGACATCGTGATCTTCATTGTCGAGTTTCCAAACCCATTGATGGTTCAGAGTCAA
CGATTATGTTTATGATATATTGTGCTGCTACATAGCATCTGAAAGCTTGTTCCTTGTACTATATTGCACCTTTTCTTCTA
ACACCTCATTAGTTTTAAGGTATGGTCTCTCAAGACTGAATTTTCTTTTCTTCTCATAGGTGATAGCATTTGTTTGGTTG
AATAATCTAAGAATTTAGATTAATTATATGAATATTCTTAGCATGGTTTATTGTTTTGCAGGGTCTCGTCTTCCATCTAT
TACCACAGCTAAAGCTAAAGTTGTAGGTGCTAGAGCAATACTGCGACCTGTTTCCAGTGGTAAACAGGTGTGATCACAAT
TTACTCTTACATTTTAGTTCTTCCTTACATTTTGAAGTGATGTTGATGTAATACAGTTTGGTCATGTGTATGCTTGTTTG
AAGATTTGGTTGACCAACTTGTTGCCATTGGTACCTATGAATTTATTATATTCTCACTTAAGATATGCCATATAACTTGC
CTGCATAGCTATCTTTAGCACACTTTCTTACAGGTTATTTTCTGCTATATGGTAAAGATACACGTGATATGTCCTACTAC
TAGTTGCACCACTCATTTATAAGCCATCTTTTTTAAGCCAACTTTATAAGAGTATTTCCAACTCCTATAAATTCATAGTT
GCACCACTCATTTATAAGCCATCTCTCTTTTTTTTAAGTTGCTTATATTGGTATTGAAATATCACATGTAGATTTGAATT
TAAATTGTTTAGCTATTCTAATCTTATCTATTTTATACTCTTTTGTATGAGAGGTTGTAGATATATGAATGATTTTTGAA
GATGTTCATAGATGTAGCTATACAAAATAGAATTACTAGTCTTAAAAGCACTTTCTAGGTTTTATGTTGACCTTTCATAA
TATGAAGTTTTTCTCTAACACTTTCTTTCTTTATTTTTTTAATTAAAAAATCATATAACTTTATATTAATTGATTTAAAA
TTGTTTTAGGTAAGTATATAATGGATAAAAGTTGGATACTTATTGGAAATAGAGCGTTACCGCAATATTTAAATGGTGTG
GAGCAATTTTTGAATTTTGCATTTTCTAATCTTGAGGTTGGTGTAAGAATTCAATGTCCGTGCATAAAATGCAATAATGT
TCTTTGGAAAACACGAGATGAAGTGAGAACAGATTTATGTAGGTTGGGAATGAATCAAACTTATAAAAAGTGGATTCATC
ATGGTGAGCTTGATCTATCTTCAGATGATGAAACAAATATTAGTGAAGATTCAAATTTAGAAAAAGATGATGCTCCTGTT
TTTGAAATGTTGCATGATATATATCATGGTGTTCCCAATAATAGTTATGACTTTGATGAGACAACTGAGTCACCACACGA
AGAGCCTAATGCAGAAGCTAAGAGTTTCTATAAGTTAATGAAGGATGCAGAAACTCGATTGTATCCAAGTTGTGAAAAGT
TCTCCAAACTCTCTTTTATAGTGCGTCTTTTTCAAATGAAGTGTATACATGGATGGAGTAATACTTCATTTGACTCTTTG
TTGAAATTACTTAGTGATGCTTTACCTAAAGAAAATGTGCTCCCAAATTCTATTTATGAAGTTCAAAAGATAATTAAAGA
TTTGGGTTTAGATTATGTGAAGATAGATGCATGCGTTAATAATTGTATCTTATATAGAAAGGAATATGCAGATCTTGAAC
AATGTCCTAAATGTGGTGAAAAAAGATGGACAATGAGAAAAGGAAAAGATGCCAATAGTGAGGTTGCTTCAGGTAATTTG
AATAACAAAAAGAAAGGAATTTCTAGAAAGATTCTTAGATACTTTCCTATTATACCTAGATTACAACGATTGTTTATGAC
AAAAGGAACCGCAAAAGAAATGAGGTGGCATAAGGATGAACGAGTTGATGATGGAGTGTTACGACATCCTGCTGACTCAT
TGGCATGGAAAAGTTTTGATGAAAAATATCCAAATTTTGCTTCAGATCCTCGTAGTGTAAGACTTGGACTTGCTTCAGAT
GGTTTTAATCCTTTTGGTTCAATGAGTAATTCATATAGCATGTGGCCAGTTATCTTGATTCCATATAATCTCCCCCCATG
GCTATGCATGAAACAATCTAATCTTTTGTTGTCTTTACTTATTCCTGGACCGAAAGGTCCTGGTATGGATATTGACGTGT
ATCTCCAACCTTTGATTGATGATTTGAAAATCTTATGGGGGGATGGAATTGAGACTTATGATGCTTTTATGAAACAAAAT
TTTCAATTACATGCTTCTTTGTTGTGGACAATCAATGATTTTCCTGCTTATGGTATTTTATCTGGTTGGAGCACTAAAGG
TAAATTAGCTTGTCCAGTTTGTCATGTGCATACTTGCTCTGCTTACTTGAAACATGGTCGAAAGCAATGCTATATGGGTC
ATCGTAGGTTCTTGGAGATAAATCATCCTTATCGTCGAAATAAAAGTTTTTTCGATAACACAAAGGAAGAAAGAATTGCA
CCACATGCTTTGAGTGGTGAAGATGTGCTTGTGCAACTTAATACCTCTTCACAAAGGTCCACCGATGACAACACAAGAAA
AAGAAAACGAGATACTGAAAGATATGATAATTGGAAAAAGAAAAGTATATTCTTTGAACTTCCATATTGGAAGACTTTAT
TGTTGAGACATAATTTGGATGTGATGCACATTGAAAAGAATATTAGTGAAAGTGTGTTAGGTACGTTGTTGGATATTGAA
GGAAAAACAAAGGACACCCTGAAATCTCGATTGGACTTACAAGAAATGAAGATCAAAAAGTCCCTCCATCCCATAAAAAG
TGGGGATAAATACATACTTCCTCCAGCAAGTTATACAATGTCTAAGGCGGAAAGGATTCAATTTTGTCAGCTCATTAAAG
AAGTTAAGTTTCCTGATGCTTATGCTTCTAACATTAGTCGCTGTATCAAGGAAGCTAAAATTTTTGGGCTTAAAAGTCAT
GATCATCATGTTCTTTTTCAGCGTATTGTACCACTTATCATTAAAGAAATTTTACCAAAAGATGCACATGACCCATTAAT
TGAATTGTCATTGTTCTTTAATGATTTGTGTTCTAAAGAGTTATCTGTGGAGAAGCTAGATCAGCTAGATAAAAGCATAC
GAATGACATTATGTAAATTAGAACGTGTGTTCATGCCGACGTTCTTTGATGTTATGGTTCATTTGGCAATTCATTTGGCA
AATGAGGCGAAGTTGGGTGGTCCTGTTCAATTTCGATGGATGTATTACATTGAAAGGTTGGTTTCTTACTTTTTAAATCT
ATTCTTTTAATTTAAATTTATTAAAATATTAATTTTTTTCTTCATAGATTTCTGCGAACCTTGAAAGGTTATGTACGCAA
CAACTATCGTGTAGAAGGATCAATTGCTGAGGGTCATATCGCAGGAGAGTGCATTACATTGTTCTCTAGATATTTGAGTG
ATATGGAAACGAAGCAAAATCGTCCAGATAGGAATTCTAATTCTTCTGACATTGAACACAATAGCTTATCTATATTTAAT
TGTCATGGTAAACCACTAGCAGGGGGTTCCTGGACAAATTTGAATACTTTAGAAATCAATCAGGCTCATTTTTACATTCT
CCAAAATTGTGAGGAAGTCAGACCTTGGATTGAGTAAGATTTGTTTCACCTTTACATCATTTTCTTACAAACACATAACA
ATTGTGTTCTATTTTTTTTATATTTTTTTTCAAATCTCCCCAATCTATAGGGAACATTTAGAAATTTTAACAAAGGAGAA
TAATAGAAATGTAGCAAAAAGACACAAGGAGGAATTTCCTTTATGGTTTGAAAAAAAGGTAAAATCTTTCATTTGTATGA
TTTGTAAATTTATTTTTTAAAATAACATTAATATTATTTGTGATTTTGAAATTAAAATACTACAGGTGATACAATTAAAG
GAAAATGGTGATAACCGAATTACTGAAGAATTACTAATTTTGGCAAGACCTCCAGATCCTCGAGTTTATTGTTATAGCGG
ATATATATTGAATGGTTCTCGATTTCGAACAATGGAATCTGAGCTAGGTTTGAAAACTCAAAATAGTGGTGTGGTTGTGA
AGAGTGATGAACATACAGGAAATGTTGATTATTTTGGAAGGATAAGAAGAATTTTAGAGATCCAATATATGAACAATAAA
TCAGTTATGTTATTTCAATGTGATTGGTTTGAAGTTCCTCCTCAAGGTCGTAGTCAAACTAGAGGTTACAAAAAAGATGA
ATATGGATTTGTCTGTGTAGATATAACACGACTTCATTACACAAGTGATCCATTCATTCTAGGCTCACAGGCTCAATCAG
TGTATTATGTGAAACATGGTCAAAGTGAAAAATGGCATTCAGTGATAAGGGTAAGACCACGAAATTTGTATGATCTTCCC
GAACAAAAAGATGAAATGGAACAATATCAACTGATTGACTTAGTTGAAAGAGGAGAAACAAATCAAGAAGTAGAGTTGGA
GAACGATAACATCAGAATAGAAAGAGAAGATATTGATGGAGTGAGTGTTGAAGCACCTTCTCTCAATAACGAGGAAGAAG
CCGACTTAGTAGTTGTAGATGAGCCTGATCATGAAAATGTAGATGACTTCAGTGATTCTGCAATAGATGAAGATACTAGT
GAATATGATGAAGTTGAGGATGATGATTGGTTTTGATTTCCAACTTGTCATCAAGATAAAATTTGTTTGAATCAGTTTGT
CCGTAGAAGTTTTGTTTTTCACTTACTGAAATAAGTAATTTCTATTTTCTACTTTTCCCATATTTCTTTATCTTTTTGCT
TAGAAGCTTTATTTGTTTCTCTCAATTTTTGAACACTATTTTATTACTTTATCATTTTGGCATTGCTTTTGTTTGTTAAT
TGCTATCTTTTACTTTTATGATTTGTAATTTTGACTAGTATTTATTTATATAATATTATAGTATGTTGCAGCTAACATGT
AGTGGGATATTACTCGGTTTGTTGTTGTTGTGGTTGCAGCCAATCATGATGAAAAATATGCATATTTCTAATGATAGTGA
AACTGCCGATGTAAGCGCAATCCTGCCTCCAGGTAAGTTTATCCATTTGTTAAATTGTATCTCTGCAAAATCTCTAGATC
ATATATGTTTTATTTACATATATTTTAATATCTCTATGTATTGTTAAAGAAAAAAAGAGAAAGGGAAGAGGAAAGACAAC
AGGGCTTTCAACCCAAAAGAAACGTAAGGAAAATGACAATGGAAAGTTGAAAGTGATTATCCCACCAGATCGAACAGTTG
CAGTAGGTCCTGGAGCTAAAGATTTTATTACCGAGCTCTCAGTGAAAGTTCTCCATAATGCTAGACATGATGTCAAGAAT
TGGAAGGGAGTTCCTGATCTAGCAAAGAATAGGATTGTTGCTTATATGCTGGTAATGTACTTTTCTCTGTCTTTTTTTGG
TTGAGATAGTAAATGGTTAGTAATGATATCTCTGACTATCTAGTTCTCTGTCTCTTTTATCTTGTCGAAGAAGTTCAGCT
ATTTGGCTTTCTTTTGCATTATAGTTGTAGTTCTGATTATCGTCATAGCTCCCTGACTTCTTTGTTGAATTGGTATACGG
TCAGTACTTGGCCTTCTTATGCATTGTAATGTACAAAAATTGATCCTTCAATGTAATTTTTCTTTTTTTCTGGCATCTGA
TCATTTTCTAACTGGGCTTAAAAGTCATGATCATCATGTTCTTTTTCAGCTAAAATTGTTGTTGTTGAAATGGTAAATGT
TCAGTAATGGTATTTCTGGTAATGTAGTTCTCTGTCTCTTTTATCTCATTGAAGAAGTTCAACTATCTTTCAATGTATTT
TTTCTTTCTTTGTAGTATCTTGATCAGGTTCTAGTTGTTTTCCCAATAAGCGTGTACACCAGGCAATCCAACTGTGATAA
GTTGGATTATCCCTGCATATGATAGGGTCTTACAATCGATGTGCTTATTTTAGCTGTGATTTTGTTGACCAATGGTTTGC
ATTGTAGAGTTGTTAATCTTCTGGTAGAGAGAGGGACTGCAAGATACCTAAAAGGCAACTCTCCAAATTCATACCCTAGT
ATTCCCAATATCCTCTGTTGAATATGACTACTTACTCCTCCAAAATAAGCCTGACTTTTTCTTTAAGTTTGCCTGGAGTC
CTAAAGCTACTGAAAACAACTCAAACTTGTTGTTGAGTATTTGCACAGATGCTTCATCTCCTCTTGCCTAGAGCCCTGTT
TGAGATTAGGTTTGCCTGGAGCCCTGTCTGAGACCTCTCTTAACTTTGATAGTTTCTGATTAGGCACCATTGATATGAAA
TGTATTGCTGACAGTTCTTATAGCCAGTTAACCATCATACTATGAAATCCAATCTCCTATAACATTTGCTTAATGAAATG
CCATTCAATTGAATTCAATCTCGTATAACATCTTCTTCACACTCTTGTTGGCTGAATCTTTTCCTTTGACCATTCTCCCA
ATTTAACGTTTTGGTTCATTTAAAGAATATCTCAATAGGGCATTATCTTATCGAAGAAAGTTTGGCTACTTGACCTCCAT
ATTCATTGTAATCTGCATCAACTGATGTTTAATGTAGTTTTTCTTCTAGCATTTGATCATTTGTTTAATGTATTCCTCAC
TGATTTTGTACCTATGAAATATTTTTCTCTCGTGTTTATCTCCGAATCTCATCAAATGAAATTCTTTAGCTTCTTTATTA
CTTGTTCTTAAACTATGTCTAGAGAATATGCTGTTGGAAATCTTAAATTTTTCCAACACAAACTGTCTTGAACAAAAATA
ATTTATTAGTTGATCAACGGAAAATGAACTCAGGAATCATAATAGCATGAAAAAAATCTGTAATACTAAGTTAGATATCA
ACAGAGGATGTTCAACTATAGCTCCATATTCTGGTTCAGTAGCTACCTGTTTCTTCAAAGTTAGTTCTAAGTTTTGTGAA
CTAATATTTTCAGTTGCTGCTGAGACCAGTAACTGTTAATGAAGAACACTCTATGTCCAGTTCATCTGTTGCAGATTACT
TAGAAAATCTGTGGGGCATTACAAAAAATTAGAAACTTGTTCCAATCTCAACCCTTCTAATCTGTGACACGATAGCACCT
CCCACGACTATAGCCAAAAGAACAACACCTACTCATTTCAGACACTCATGTCCATGAGACAGCCTTGTTAACAACATTTT
ATAGTACTTTTCTGCATCTCTGAAATGCTACTGGTGACCAGTTAATGATTTCTCATTCTACAAGTAAAAGTGAAACAAAA
TAGTCATTGACTTGAATGAGTTTGGGTGTGTTGCCTCAGTTAGCATTCTCTATATGGTTACTTTACATAACATTTCTTGC
TTTGTTGATGATGATAAAAATTACGATGGCCCTTCCTTGCATCTGAATAAACCTTTATTTTTTTCCTCTTTAAAGAGGCC
CATGAATATGAAAGGAAAGGGAGGTGACTCTCCACGAATGCGGCCAAGGCCTCGTGAACGTGGAGGTCTTAGATTGTGGC
CTGCATTCAGTGTTGCACCAGCAACAACCCAAAGTCAATGGTTATAATGAATTACCATACAAAACGCTAAATGCCACAAA
ATCATCCTAGCTGCCTCGGGAACCGAATCAAAGGTCATTCTAGATGAAACTCGGCGTGCCAGAGCTAACCGCGCTAATGG
AATTTCATTCCGAGCGTGTTTACTAAGAAAGCTGACCGAAGGAAAATGTAAAACTAGCAACTGCTGTGGAAAAGAGTCCT
TCAAATGCACTATGTTAACTTATTTATGAAAAGATTTGAGCGAGAAATTTGATATAGAAGTTGTTGAACTTTTGAGAACT
ACAGTTGGCCGGGTTAGGAACTAACTAAGACACATTTTATTTAGTCTAATTATTTATACTATTTTGATTGCAGGACACCT
TTCAGCTTCCGGACATACAACACAATCGGGATACAATTCTTCAAACAGCAAAAAATTTATATCGATATCGTCGGAGTAGA
CATCATGATCATTTCAAGAAATTTGCTACAAAAGAGGAGAGTCTGCAAAACATACCAACAGATGTTAATGAAGTTGAATG
GAAATTCTTGGTAGACTACTTCAACTCTGATGATTTTAAGGTAGTTGAAAGTGAAAAATTTAACCTTTTATATTGTTTGT
TTTCTTTTTTGACTTCTTATCTACTTAGATCAAAATAAATTTCTAAACTCAAAATCAATGCAGAAAATGAGTGAAAGAAA
CAAAAATAACAAGGCAAAACAAGAAGTGAATCATATTTGCGGCAGAAAAACTTTTCAAGCAGTGTCTTATGAAGCGGTGA
GATATATGTCTTTCTTTTGATCGATTATAGTTACAATTTAAACAATAACATAATTTCATTTGTTTTGACAGAGGGACACA
ACCACTGGAAAAGAGCCGAATTTTCAAAAACTTTGGGAAATAACTCACATGAAGCCAAATGGGCAATGGGTTACTAATGC
TTCTGCTGAAGTGAATGTACTATTTTTTAACCTTTATTCATAGAATGAGTTTATTTAAATAAATATGGAGAGTTAAAGCT
AGTATAACCTTTTTTGTAGGATAAAGTGAAAGATGTTGTTGCTGAAAAAATTCAAGAAATTGAAGAGGGTACCGATGTGG
ATCCTATTATTAATGCTGCATTTGTGCAAATAATGGGAGAAAAATCAAAGTACATTCTTGGTCAAGGATCTGGAATTAAG
TTTGCAAGTAGAATATCTAGAAATGAAATTCAAGAACAACTTCAAGCACAACAAAAGGAAGCAGAAGAAGAACGTCGTAA
ACGAGAGAGTGTAGAAAGCAAGCTAATGGAAGTTAAGAATCAACTTGAAGAGGAGCGAAATAAACGAGAAGTAATGGAAG
TTCGTTTAGTGCATGACCAAAAATTGTTAAAAGAGAGCATGATGGCGCTAGTATCTCATTTGCAGAATCCAAAGGTATTT
ATTTATAGTATACATCGCTAAATTAGTAGATGCTACATTACTACTTAAATTTTTTTCACTCTCACTATACATCTTCGCCT
CTTCCTCGATCTATTCTTCTTTTATCGACATACTAAGTTATTAATTTGTACAGAATGGCCTTCCTGCTTCAATTTTCAAT
ATCATTACAGCTTCAACTAGTTCAAAGGAGACAAGTTCTGCAAGTCTAATGAATGACAAATGGGTAAGTAAATGTCTCAT
ATCTATTGTTTCTATTCTCAAGGGTAAAAAATTAGACTTGCATTGGCTGCTGTTAGGCGTGCTTGATGTGATCCTCTGAA
CACGACCTCTTGGATTATCCTCCGAATTACCTTACGGGGCTCAGTTTTCATAGCCTTGAACACACTATTATTCCTTTCAA
TCCAAACATAGTAGACACCGGCAGCCAAGGTCATTTTATAGATGGCATCAACAACTCTACTTGTCTATCTATTCCCAACC
ATTGTAACAGCTTGGACCATATGGTAGCAGCATATGTACATTGGAAAAATAGATGGTCTATACTCTCAGGTTGTTCAGAT
AGAATTTCCCTTTATGTAATAGCAGTGGACCCACTTCTTTTTTACAGCACAAATTCCATAGCAACTTGCATATAGCTATC
TTGCTCCAATAGGCTACATCTAGGATGTTTAGTCCTCCTACCTCTATTGGTAAGCAAACTCTAATTACTATTATTATTAC
TACATGTTGAACTAGTATTGTCGAGTATTGCTCGTTGATCACAAAACGTATGTTGTTAGTTTGTTCAAGCATCACATTTG
GTAATTAGATGAAAATAGTATATGTTGCTGAAATTTTGTTTTTGTTTACAAGTATATGTTGCTGGTAATTAGATGAAAAT
AGAGATTGTTCTTTTATGTTAACATTGACTTGCTATATTATTATTGGAATAGGTTTTTCATCTCCTTGTGTGTTGTATCT
CTATGCATATCTATCATTTTTATTACAACAGAAAAACACAATATGTAATAAACTTATTTTAGATATATATTTATTTCAAG
CTTATAATCTTTGTATTGATAAGCAGTTGCAGGAAGATTTACAGGGAAAGCAAAACCAAGAATCACAGATGCAAAAAGAA
TTGGATAACTTGAAAGATATCTTGACTTTTGAGAAGCAAAACTTAGAAATGGCTATTTATGATTGTGATAAATTCAGTTC
GTTGTGCAATGAAAAAGATGTAGAGCTTAAGGTATTTTTTAAATGTTATTAAATTTTTGATTTATGAAGGGGACAATCAT
TCATTTTATTACTACATTCCTTATAGGCTGCCCTATCAGAGAAGCGAAGCTTAGAAATGCGGCTTCCAAAGTTGAGTTCT
CAAGGTTCAAAGAAAACTATTCCGAAAGAGTTGGTTGACGCAAATAATCAGGCAAAGCTATAAATTATTATTTGGCCTTC
ATATTTTGTCCAGATTAGTATCCACAAAACACAAACTCATGTGACTTCACTTGCAGGTCTTTGAAAAGATCCATGAAGAA
CTGAAAGCTCGTTCTATGTTGCGTACCGCAGAAGAAACAAAGAAGAGGCTTTTGAGTGAAAAATCATCAGTTGAGGCAAA
AATTGTAGAGCTGGAAAAGAAGAAATCAAGTGAGGTATGTTGCCTAAATATTTCTTGTTCCGCATGGATCATATATTTGA
TATAAAGTGGAGTAATACTATAGCATTGAGCAAGATAGAGTCTAGTAGTAATTCAATTACCTCTAAATTTAATAGTAGTA
CTGTGGCATCTTGAAAAGTACTCCCAACATAAACTATTTAGTTGTCATAGGAGTCTCAAACAACTCGAATCCACCTATAT
TATTACTATTTTTTCTTAAATGCAAATGAAATCAGGAGATTAAAGTGTGTTTGGGTGTATAAGTGAGTGCATTCATATGA
ATATCTGTCTTTTAGATTTATATTTGTGTATTTTATAACATACTTTGTCAAATTATAATTATATATTTATCTTTTATTTG
CAGGATGGACATGCATAATTGAACCATTGCTTCAATACAAGTACTATTGGAAGATTGGAATATTCAAAAGTTACTAGTAG
GATTAGAATATAATTAATGACTTGCTTATTCTTTTTTCTTACAAGTACAAACATGCAGAAGTATTTAGTTCTTTGGACTA
TCAATCGTATATTGACCTTTGCAAATTTATATAATTCTTAATCTAAATATTTGTGAAAAAAATCTAAAAGAAAACTGTAT
TGTGTATATAGCAGTTACTCACAAATTGTTGCTAAAAGTGTAGAAAATATTTGTACAAAATTTCTAAAAAGAAAATGTGT
ATTATGTAAGTAGCAACTACTTACAAATTGTTGCTAAAGTTGTATAATAAATATGTATTGCAATAAAAATTATTGTTGCT
AAAAGCCTTCTAACAGATTGTTAACTAACTTTTTGTCAATTTTTTTACAACAACTGATATTGTTGGTAAAAAAGTTAATT
TGTGGCAACATTAAATTTTGTTGCGAAAATTTTTATAAGCCACAACTATATTAATGTAGGGCAACAATTATTTTGGTTGC
AATAAGTTAGTTTTTGGCATCAATATATTTTGTTGTTGCAAAAACTTTTCGCATCAGCGTTTATTGCAACAACATGCAAC
AACTTTTATATTGTTGCCAAAAGTACTATTTGCAACAACATTTGATATATAGCAACAAAAAAAATTGTTGGGAAATGCCT
TTTTTCTTGTAGTGGTTTGAGCAGTTCACCAGGCCCCGAGGCCCTTACATTCCTACTTGGGTCCGAGAATTCTATACAAA
GGTGAGCGAGTTCAGACCGGTGAAGTCAGTCATGGTTAAAGGCAGGAAAGTTAGGTGCAACAATGAACATATTACCACTA
TATTGGATAGACCGCTGCATTCTTCACTTTCTTACGAGGGATTGCCCATTGCTCAGTCCCTAGATGACTAGAAGGGTTGG
TTGGCCCCTCTGATTTCTGACACCACCCTGAGGTGGATTGAGGCAGGGCCACTTATTAGGAAGAGGGACTTGAGTATTGC
TGCAATGTTCTGGTTTGGCTTTATCAATAGCACCATAATGCCATCCTAGAAGGAGTCCGTCTTGCGCCATCCTAAAGCAT
CTTCCCTTGGTTCTATCATGTCTAGGAGGCGATCGACCTAGGACTACTGATTTCACAGGAGATGGCCATGAGAGCCAAGC
AAAAATAGACATCTATGCCATTTCCAGTCCTAATCACTGAGCTGTGCCGGCATGCTGGAGTACCCCGGGATATTATGAGG
GATATTGAGGTCACCCCTTCATCCTCCACTAACTTCCGACGTATTGAGGCTGAGTACACACGAGAAGAGGTGGACAAAAG
AAGAGCAGCACCGACAGACACTTCTCCAGAGGTGGATGTTGACTCTATACCAGCAAAGGTGTCTGCACCTACTCCGGCCA
CTTCTACTTCTTCACACGTTCCGAGCACCTCCATCTCATCCCTGCCAGTCAGGCTCAGGCGATGATCCTGAAAATAGGGA
ATCTGGCCCATTCAGCTGATGTGAGAGTAACTCAATTGGAGAGATCCATCCCAGTAATGATTGAGAGTGCTATTGCGGCT
GCACTGACCCCCCTTTGAGCTTCTGTTAATGAGTTGTTTATGAGAGTCATAGATTGTGAGAGCAGACATGGGGAAACATC
CGAGGTGACGGTTTTGAAAGCCAAGGTAGCAGATTTGAGGAAAGACATAGACTATTTGAAGTCTACAGACTTCACTTCAT
TGATGTAGGCTGCAGATAACGTGGATGCTCCTGGGACCTCAGAGATTCCTTCGAGTGAGGCACACTAGGATGAGCCTGTA
GTTGAATAGTCGGATGCTGAAACCGACTAGGAGCAGATTGGGGTACAGGAAAAGAACATATTCAACGATTTTCTAGATCT
TGCAGGGACCTCCATAGCTATCCCCAGTAGTGTTGTTGCTTTTGAGGTAATTCTGGGCACTGATGCCTAAGTACAGACTG
CTACACCGGGCACTAAAGCCCAGACATATGGAGAGACTGCATAGACATGATCTTTTCTTTACCTCCCTCTCTGTCTTACA
TTCTTTCACTTTTGGATACTTTACTTCATTTGCATTTGAGGACAAATGGCTTTTATTTGTGGTGGGGTGAGGCCCATATT
TTGTATGAATATTGATGTTCGTGTTTTGTTGATACTTGGGTCATTGTGTTTTATACTACTTTCTGTGGATGTTTGAGCTT
GTAGCTCCTTGATTTTAAATTGTAAATGATTTTGACCCTTTCAAAAAATTTTAAAATTTTGCCACCTATTGTACGTGTGG
AATGTGGCTGTTCTTTAGAAAATTTGAGTCTTGGTTTTGATCAATATCGATGACTTAACTAGTGCTCATAATCGAACGAA
CATGAATGTACGGCTACAATGCGACCAAGTGAAGTTACATAGTCAATATGTGAAACCTTTGCATCTCATTGTGACTAGCT
AATTATCGAATTGATTCTCTTGTGATGAACATTGCACACTAGCGAAAGTGTGGAGTGTTGTTTGACTTTGGTGTCGATGC
CTTGTGTGATGAACTTACTGTGAACCATGAATGACAACACCTAGAATTTGCCCCATTGGTCCGGTCGACTAAGTAAGGCT
ATCTCTTGATGTGATCTTAAGCAACTTCGAAAGAGTGTGAACCAATTTGTCATATACCTCTTTTGTGGCCTACCTTGTGA
GTGCGTAACCTATTTTGAACACCCTTGAGCATTACTTTTCTTTGGAAGAAACTTGATGAAAACATGACCTTTATTAAAAT
CACTACCCATAACCCTCGTGATTTGTGGTTGATTGAATAGCCAACTTAGGCCAAAAGCCTAAGTTGGGGGTATGGTGAAA
AGAAAAGGCAAGTCAAGAAGTGCAAAAAAAGTCCTTTTTAACCCATGGTGTTGAGAAAAATGGAACCCCTCCATACAAAA
AAAAAGACAAGAAAAAAGAGAAAGAAAAAGTTGTGAAATAAAGTTATGAGAAATGTCAAAAGAAATGAGGTTCCGAACAA
TCCATGGAAGTGAATAATGGGATGACTTATGAGCACTAAAGAAAATGATGAAAGAAGAGGAATGAGAGTGTTGAAAGCAC
CACATTTCACGAGGATGAAAGTCACTGAGCCTATATGACCATACCTTTGCACTCAGCCCCATTACAAGCCTTGGAAAGAC
CTTTTTGATCTTGAGTGAGCTGAAACAATTGTTGAATGGAAAATACGGGAAAACCTATAGGTGAAAGCATGCATTGTGTT
CTTTTTTGTGAGAGTGAGCGTTGCATTTGATTATTGAATTTTAAATGATTAAACCATTGTGTGTGAATATGGAATCATTC
TTTGTATGAGGGCATTTGAATACCTTTGTTGAGCTCGAACTTGCATTTGAAGCATGTATAGTGAGCTTGAGAATCTTCGA
TAATGGTGTGTCACAACTTGAGTCTTTGAGTATACAATTGATTCTTGCATGAGTAAGTTGAGTCTTGTTGTGTACATTAA
TGGTTGAGTCTTGTGTAGCACTGTTTGAGACATCCCTTTTGGACTGCCGAACTTGAGTTTTACTTGAGGACAAGCAAAAG
TTTAAGTTGGAGGTGTTGATGAGTCCACAATTTGGACTCATTTAGGGCAATATTTTGATAGAATTAGTGTCCTCAAATGC
ATATTTTGTCTCAATATCTGATGAAAATCCTTAAGTTTCAGGTATTTAGAGTTTGAGGCAAAGCATGGACACTACTTGGC
AAGAAAGAACAAGGCGGCTGAAAAGAACGAAGAAATGAAGGCCTGAAGATCACCAAGCCCAGCTGGCGAGTCACCGATGG
GCCTGGAGATTGCCTTTTGTTCCAGTGTGTTGAGCCCTGAAAAAAAAGGTCAAGTTGGTGATGAAATGGAGTAGTCGGCG
CGTCACCGATCAGTTTCGTGAAGCATTACCATATCGCCCAATGACTCAAAACGTGAAGAGGCTGAAGGCTAAAGCAAGAA
GGCAATGAAATCGACCAAAAGGCGGATCGCCGAGCGTATCGGCAAACCCGACTAACGGCGCCGAATGGTCCTCCACAACA
CAAATTTTCAAACACTATAAATACTTGTTTAAATTTCTAGTATCATATCATATCACTTCTATTATTCGAACTTTTTACAA
TTTTTGAGAGAGTCTAAGTTTTAGAGGGTTTTGGAGAATTTGTTCTAAAACCTTGAAGATTCAAAGGGTTTCAACTCCAA
GAAATTGGACGTGGGTCTTGAAGATTCTTCACTCTTGACGTGTTTTAAGACTTAATTCTTCATACCCAGTTGATGGAAAC
TGATATTGGTATAAATGTTTATCTCTTTTACATGTCTAGCTAAAACCCCAATTCTTGGGGTGTAATTTTGTGAATATGGG
CTAAATTATCTATTGGGTGTTGCATGTTGATGGTTTATTTGTTGTTTAAATGTGATTTTGTTTAGTAGTTGTGTATGAAC
TTAAAGGGATTGTAGTTGCAAATACTATTTCATCTTAGTGTTTTTGGTTTGCTCGAGAGAGAGGTCGTAAAACTAAGACT
ACTAAATTGATAGCCGGTGGTATTGGGTCGACACGGGTTCAGCTCGAGAGAGTGAATCCTAGTCCTTCTCCCACACATTC
AACTCGAGAGAGTGAATGGGCTAAGACGAAGGTTGTGCTTAATGCGGCAACTCGCTGTTCGAGAGAAATCGAGTTGATTC
AGGGTAAATTGCTCGAGAGAGAATTTACCCCCACTATAGTCTAGCCCAGTCACAAATTCTCAACAATTTACTATCAAAAG
CATGTACTGTATAGTCTAGTTTAACCCGTATTCCTATCGCATCCCAAGAAATCCCATCTATGTATCACGTTTCCTTATAT
TTTTGTCATTTTTGTTGATTAGTTAATACAAACCTTACATTGATAATTGACGTTTGCGTCACTCCTTAGATTTAGTATGT
TTTTATTCGTTAATATTTATAGCTATGACTAATTAGAAATTTATTTTATTTTTCTATTAATTCTCAAAACCACTCTCTAT
GGGAACGATCCCAACCTTGGTTGGGTTATATCACTACACGCGATCGTGTGGCACTTGAACCGAAATAGTTTCAGTTGATT
ACGTCGAACATCATAGACAAAGGAATAATAATGTTGTAGAGAGTTCATGATAAAAGGTAGAGGGATAGTTACTAGTTAGG
ATGAGTTAGAGTATATTTTATCTAGAATAGAGTTGGTGTCGCGGTACCATTGTGTTAGAGAAGACTAAATATATGTGTTG
AATAAGAGAGGAAAGTATTCATGAGGTGATAGACCCAAGCAAGGCTTATGATTTTGAAGGGTGAACCACATGGTATTTAG
AGAATGATAGAACTAATGAAGTGATAATGCAAAAAAAGTGAGTAAAGAGTACTTCAGTTGTGAAATGGAAAGTGAAGGTA
ATCTGTAGGTAGGTAGATGGAGAGCTAAAGATTTCCTACTTGTTAGGAGGTCTTAATAGGCGAGTGTTTCTTAAGTTTGT
CTAGTATTCATAAGTATAGTATGTAATGGATTTTGTTGATAATTTTGTTTAGTATAGGCACGAAGCTTGAATTTGAGATG
CGTGTCGTGATCAAAAGGATGGCAACTTGAAGGTGATGATATTAGTTTTGAGATCTAATTTGGTAAGTTTGACATAGAGT
AGGATAGGGAATTAAAATGTTAGTTGCATTGAATGAGAGTAGTACGAGTGTGGGATTCCAAATTTTCATAAGAGTAATAA
AGTGCGGCTAAGTCATTGAGTAACAAGAGTATTAAGAGGTGTACCCGAGATTGTATGTAGTCAGATGAGATTCTTTTAAA
GAGTTAGATGAAGTATCCTTAGAAGCCAATGAGAAGAGGTTACGAGAAGCATCCTAGAAAGAGGTCTTAGTACCTGCTTA
TGAAGAGTTCGATAGTCATGAGATAAGCTTTTCCCGGGTTTTAGAGTAAAGGGAATGTAGAATAGTTTAGAGATGATGGA
ATAGATACTTGAGTTCCGATTTCCGAGTTCTTGAGTCCTTGAGTTCTTGAACTTCTTGATTTCTGAGTATTTAGTTTCCA
TATTGCTATTAAGATCCCTGAGTTGAGTCATTCATGCCCATAATTTCGCATGAACCCTATGAATTGAGTTATAAATTTTG
AGAAGCTTTTTAAAGCGAACACTTGAGTTTTAAACTAAGTTTTGAGGAAGGAAAGAGGAGTTTAAGGAAGAGTATAAGGG
AGCTATGTATTTCCCAATTGTTTCATTTTTACATGAAGAAAGAGAATATTATTTTGATAAAAGAAAAACTTTCTTTTCTA
AATGAGTTGTGAGTTCAAAGATATTTCAAGAGAAGTTACCTCTTTTAAGAGGATAGTTTGAGCAATTATCTCAAACCAGA
GAAAGAGTTGTGTTTTTAAACATATGAGCATGAGATATATATTTTTGAGAGTTGTATTGAGCACTAATATGGGGATGAGT
TCAGACAACTCATATTCCTCATAAACCATGTATGCCAACATGGGTACAAAATTATACTTTTTAGATGAATCCTAAGTGCC
TTCGGGCAGAGCTTAGTGGATCCACTTAGTTGAGGATATTCTATACCCCAGCAAGGTATAGGACAATTCTTGCAGCGTGG
GTGAGACGTTGTATTATCACATAGCTCATAGTGATGGTTGTCGGTTAGAGATTCTTTCAAATAAGAGTAAAGTGTTTATT
ATTGTATTTTTATGCATTTTAAGTTCTTATCTACTATTTACAAAGCTTATTTATTACATCTTATTACCATTGCTTTCATG
TTGAGTTGAATATTCTTGAGATGAGTTGAGTATTCTTGAGTTAAGTTGAGTTGTGACGAGGTAAGTATGTCTTCCATTCC
AATCAGTTCAAGCTATACATGCATGTTTCAGTTTTCCTCTTACATGCTTGTACATTCAATGTACTGACGCCTTTTGTCTT
GGATCTTTTTTTTATGCCGATACAAGTGTTCAGGACCATCAACAAGCGCTCCGTTGATACCATTTGCAGCTCCAGGTAGC
TTTGGTGAGCCTCCTTGCTTCCAGAGGATTCCACATTTACTTTTCAGTTTGTTAGGATGTCTTGGGTCTTGTCCCGACTT
CCATCATCGTATTTAGAAGCTTCATAGATAGTAGTATTTCGAGGAGTCTTTTCCATTTTCCTTGTTAATGTTTTAAGATT
TGAGTTTCTTTCTTGTGGGTAGTTGAATATTTTTAAATATTCTGAGTTATCTATTTTGAGACAGTTAATCTTCACATTTG
AGTCCCTATGTTGTTGCGTAAGTCTTCCGCTGAGTATTGAGCCTGGCCAAGGGTTCGCTTGGTGACCAACAATGAATTTC
GAGTGTCGGCCACGTCCAGGGTGTAGGCTCGGAGCATGACAACACACCCATGTGTTGGCTTTTTTATGTTACAATAACTT
AATGATCCCGAATATGTATGAATGAATAATATGTGTAATAAAGTCCTAAAGGCTTTGCACGGACTATCCTATTTTAGGTG
ATCTTCGGTGGTATTTTATATATGTCCCTATTGCTCATTTTAATGAAAATTTGTTGTTCAAAGAACACTTAAATTTGCCT
CAATTTCATTTGGAAAACCTTTCAGATAATCTTTACAACTTTTATCCTCAACCAAGCATTTGTTGCCAATCACTATAACC
ACTAGCCACTATTTACAAACATCGCCAGTAACCATTATTATCAATACAATCATAGATCACACTTGTTATTTGTTCCTCTT
AATAACAAAGTCCAAAAAAGGAACTACAATCATCAAAAAAATATAATTAATGTTATGACATTATTTTTGTACTCATAATA
AGTGGAATAAATAATTAAATAATTAGTAATATTAATATTCTATACACAATATATCTCTATAAGTTAATTTATGTATTATC
GTTTGTGTGTACGCAGGTAGGACTTAAGGTCTTGGCCATGGTAGACACAATTCAAAACTGAGGAATTAAAAGTGTAATTA
TCATTAAAAGGAATAGCGATTTTCCAAATCACTTGATAGTAAAATTTTGTTTGCTAAAAAAAACTTCTTGTTATAAGTTT
ATAATGGACAATTGTGTTTACCTCCATACTTTATTCAAATAGGGCGAAATGTTGTGGTAACTCAAAAAATAATCAATTGA
TTCAATTTAAATAAATTTAAGAGAATTTTAAAGAAAAAAGAGTTTTAAAGGAGTTGCCACCTAATTTTAGGAAAACTGGG
AAACCAATTAATTAATTAACTTAAAAGAATGTCTACGAAACCAATAGATTTTAGGTAAAGGGTTCAAGTAATTCCGAAGG
GAAGGTGTTAGTCATCCTTCGAAATCCACAACTGTGGGTCCTGACTGAATTCATTTTTTCAAATTGAAGAGGAGATAAAA
AATAATAATATACAAGTATAATAAACATGCGATATACACAAATAATAAAATAAAACAATAATAACAGAAACGATCTAAGG
TATGCCTAACGTCAATATATACAAAATAATGCATAAAGAATATAATTCGAACTTTATTTGAATTAGTTTCAATGGGAAGT
ACCTTCATGTACCTGTAAAGACACTAAGTAAAAGTGTTAGTACTAAATAAATAAATTAAATAATAACTTAAAAATAAATG
TACTCCTTATGAACATGGAAGGCCTTGGAAATCGACGGTAATTTCTTTATCGGCCAATTTTAACTAGTAAAATAAATTTT
AAAAAATGCAAGAAAAGTGAAATTGTCCAAACAAAGCATTAGAACTATAACAAATAACAAAACTATTTGCCTTTTAATAC
AAAAACAATATGAAACTCAATAAAATATTTCAAACATCAAATAAGTTACTTTAATAGTAACTGCAATGAGAACAACAAAA
AAAGGTAATACCAAAACAAACAAACAAATAATATAAGTCATAATGGGATAAAGAGACAAAAATAATGGTAAATAAATTGA
TGTTTTCACAGAGAAATGGAGCCAGCAACAACTGACCAAAATTATGGGAGGAAAAAAATTAACAAACAGATAAATATAGA
ATTTATTGGCCTAATTTTTTTAAACAAGATTGAACTAAAATAAGCAAAACTACGTAAGAACGGTCTGAAGACAAACAAAA
CATAATTACAATGTTGGAGGCAAGTTTTGAGCGGTTCATACTCTTCATCAACTGGATTTTCTGCGAGATAATCAGCTAAG
GCTTGTGATTTTATCGCCTTTTGAGTCACATACACGATATCAAACTCACTCAAAAGAATTTGTCATTAAGACAACTTCTT
GGTCGGCATCACTTTATGAAAAATGTACTTCAACGGGTCCATTCTGGAAATGAGGTATGTGGTATACGAAGACCAATAAT
GTCTCAGATTTTGAGCAATCCAAGTCAAAGGACAACATGTCCTCTCCAACAGAGTGCAACGGGCCTCAATGGAGTGAATT
TCTTTCTCAAGTAGTAGATGGCTCACTCCTTCATCCCAGTTTCATCATGTGGACCAAGCACACATCCAAATGCCTTATCC
GAAATAGATAGATACGGTAACAATGGAGTTCTTTCTTAGTCTTCGGGAGAGGTTGCTCTTGAATCATATTGATCTTGGAA
CTATAAATCCAAACAACTTGCCAGCCAACACTCCGTAAGCACATTTAGCAGGATTTAGTTTCAAGTTGTACCGACACAGG
CAATCAAAACACTTCCTCAAGTGGGTCAAGTGGCTTGAACTCTCGCGGGACTTGATGATGACATCATCCACATAAACCTC
AATCTCTTTATGAATCATATCATGGAAATAGTTGTCATAGCCCTCATGTAAGTAGCACCGGCATTCTTGAGGCCAAAGGG
CATCACCTGGTAGGGCATCAAGACCTAGTGATAACCTGCAAAACAATCCACAAATGACTGCATCTCATGTTTGGCACAAT
TATTAATGAGGATGTGAATATTTGGCAGTGGAAAGTTATCCTTTGGGCTAGCTTTGTTAAGATCACTATAATCAACACAA
ATTATGATCTTTCTGTCCTTCTTAGCTACCGGAACAATGTTTTCTAGCCAAGTCGGATATTGCGTAACTTCTACAACTTT
GGACTCGATTTGCTTGGTAATTTCCTCCTTGATTTTCAAACTCAACTCTGGTTTGAACTTTAGAGTTTTCTGCTTTACTA
GGCTAAAATATAGAGTGATTAGCAATTTATGAGAGACAATGTTTGAACTCAGCCCTAGCATATCCTTATAAGACCAGGCA
AATACGTCGATGTATTCTCTAAGCAAACGAACCAGGTCCCTTCTTTGAGCTTCAATCAGAAGGACACTGATTCTCACTTT
TTTGACACATTCTTCATCTTTCCAAATTTGCCTCTGTTGGTTCGCAAATTGTCTAAACTCCTTGGCAACATGCTCAGGTA
TCGCAGTCTCTTCTTCATAGTCCTCGCATTCACCATCATCTGCCTCATTTTTTCAATTCTGCTCGTGACATTATATGATA
TTGGCAGGTATTAAATTACTATTACTGAAATTATAAACAAAGTTAGATAAGTAGGATATAAAAAGATAACTAAATAAACA
AATTTTCGACAAGAGGGGATTTTTCATTTAAATTGAAAATGGGCAAAAACTTTGGTCATGACCAAGGGCCATCTAGCCTT
CTTAAAACATCACAGGGGGGATTTGAAACTTGAACAAGTAAAATTGCATAAAGGGTGGGTCTTGGGCTCCTCCAGACTAC
CACCGATTTTTAAAGCAAACATAAAACATGTATTTCTACCAAGACAAGCGGGGAATCAGAAGTGGCGTGGAGGTCCAATT
TGGAAGTTGCTCCCCTCAGCTGTAATACCCCAGAAAAATTTTGAGCTGAGACTTGAACCATCCTTCGTTGTGAGTAGGAT
TTTACCGAGTAATTAAAACTTCTTAAGTGTTAATTTCACTAGATGTAGCACCTTGAGTTCGAAAAAGAACTAAATTGAAA
ATAGCAAAATCTGAAATTTTGCAAGTTAAGTATGAGTTTTGGGTTGACTTCAAACGACCATAAATCCTAGCTCAGGATGA
TTTAGGTGTGCTACCAGATACCTTAGGAAAGATCTTTGAATTATATTTCCAACGCTGCCAAGTTTGCTAAGTTTTGAGGT
TGGATGAGTGAGATATGGCCTTTCGAAGTGAGGTTGTCCAGTTAAGGAAAGTTAGCCGAAAATAGTAAGGGGTATTTTGG
TCTTTTCCTTACCAAAGCAGATTTAATTCATTTTTAGTAATATTTTAGGGGTATAATCTGATTAGGTTCAGTTTTATAAT
CCTAGTTTACGCCTAGGGTTTTAGTTTAGAGCTCAAGAAGAGAAAAGAAGAAGAGAGAAGAAGAGAAAAGAGAAAGGATC
GAAGCATTCGTCGAAATTCTTGAGAGTTGTTGCGAATTGTCACCATGGGTTTGATCCCTAAGAGGTATGTAAGCTTCTAT
AGTGTTTGGGTTTGTTCACACACACGCCAAACATGTTATTTTCAGCGCAAATTTCATTCTTGAAGTTGAAAAATTTGAGT
TGTTGATGAGTTCTTGATAGGTGTTCGATCTTAAGGTTCAATCTAAATCTTGTGGTGTTTGGTTTTGGATGATTTCTTGA
GATAAAAATGAGTGTTTTAAGGGATGCATTTAGTATAATCGAGTGTACTGATGTTAAGTAATCAATTTTAAGTGATTGGG
GAAGAAACCGTTCGATTCTAGGCGAGTTAGGGTGAGAAAATGAGCAAAGAAATTCGTCGGGTTTTCTGGGTTGGGGCCTG
GCATGTTGCGCCAGCCAGAGCACCCCAAAGTAGGATCTGAATGTTAGGGGCTGGCACTCCACACCACCCATAACCCAGAG
TCGCCTACCCCATCCAGTTTGCAATCGGTTGCTCCGTTTGAGTTCTTCCGAAGGGAACCTTCACTCCTTTTCGATTCTAA
CTACTCTAAGCTACTTCTAAACACCTAAAATCATTCCTAACATGATCATAACCTTGAATTCATTATTCAAATTCAAGGTA
GAGTTAAGAGTTAAGTTTTGAGATTTTTCGAACATTCTAAGAAAGTCCCTTTGAGTCATTTTGTGGAGTCTTCTACAACT
TCTAGTAAGTTTTTTCAAGAATCAAGTAAGTGAGCATGAGAGTGAGGAGAATATATTCATGAGTCTATTTTTTCATCATG
AGATCTTTCATATCTTGAACCATAACTCTTGAATTCATAATTCACATTCAAGAGAGAGTTAAGAGTAGAGTTCAAGAAAG
CTTTTGAGTTCAATTGTGAATCCTTTGAGATCCATAATCGATTTGAGTTAATTTTGAGAAAGGAAGTATGAGAATGAGAA
GAGTTGTATCATGAGTTTCATAATATTATGTAGACCTACGAGTCAAGTCGTTCATGCCCATAAATTCCGAATGAACTCCA
AAAGTTGAGTATCTATGAGAGGAGTAATATCTCCATGTCTTAAGTATTGAGTTTCTAACCTATTTTAGATTACATTCCTA
ATAATGGGACTATTACATGTTACCTCTGAAATCCTTGAGTTGGGTTATTCATGTCCATAATTCCGCTTGAACCCTATAAT
TCGAGCAGTCATGAGATGAGAAGTATTTTTGAGTCATTGAGTTGAGTAGTTCGTGCTCATAATTCTACATGAATTCTGAG
TTGAGCATTCTTGAAATGAGTAGTATCATTGAAGTTCTTGAGTTCCAAGTATTTTAGTTCTATCTATGGTTATTGAAAAC
CTTGCATTGAGTCGTTCATGTCCATAATTCGGCGTAAACCATATTTTAAAAAGTCTTTTATAAACATTTTAACTTTGTTC
AATACTTAAGTTTTGAGTTCAGTAAAGAGTAAAGTTGAAGTTCTTTTCTTAAAAAAGTATATAGGGACTAAGTATTCCCA
AAGAGATTTAAAATGTTTTCACATTTAAATAAGAACGGAAACTGAGATTTCCAAAGAGCTTTCGGGCTAGTTTTCAGAAA
AGCGTAATCACTTTCTAAATGAAGCAAGAGGGGAAACTTTGATTTCCAAGATAGCCTTTGAGCTAAGTTTTTGAGCAATA
ATATCAAATCATAGAAGAAGTATGTTTTAAACATAAAGAGCTAATATAATGTAATATTTTTGGGAGTAGTATTGAGCACC
GATGAGGAAGAGTTTATATAACTATCAGCCCCCTTGAACAATGTAGCCATCATGGGTAGAAAAGGTTCATACATTTTAGA
TGAATCCTTTTCGCATAGACTAGTGGATCCACTTAGTAATTCGTGTCCTATACCTTTGGCTGGGTATAAGTTGCGTTGGC
AGCGTGCGGAAGATCGTTGTATCATCACAATAGCTCTTATGTGATGGTTTTCTGTTAGAGAAATTCCCACAGCAGTATTT
GCATGGTTCCTCAAGGGGTTCTGGTTAGTATGAATGGGGGTGTGGGACTTCATTCATGCATTGCACAAGTAGACTTTGAG
AGGGAGCATGGTATGTCTTTTATGATATTATGATTATGAGTTAACATCATGTTTTAAACAATTTTCCTTTTTCTTTATAT
TGCACTTGTTTTAAACTGCTTTATATTGAAATGAGTTCAGTTATGTTGAGTTGAGTTGTGCCAGGTAAGTTCTTCAGTTT
[truncated: 251,494 more chars]
