# Supplementary material for: Homologues of potato chromosome 5 show variable collinearity in the euchromatin, but dramatic absence of sequence similarity in the pericentromeric heterochromatin
Source: BMC Genomics. 2015 May 10;16(1):374. doi: 10.1186/s12864-015-1578-1 (PMC4470070; doi:10.1186/s12864-015-1578-1)
Supplement: Additional file 3: — RH BAC tiling path sequences. Description of data: Nonredundant, multifasta sequence files of the individual BAC MTPs. The sequence contigs and scaffolds in the MTPs can be either ordered or unordered, depending on the quality status of the tiling path sequence. [file 12864_2015_1578_MOESM3_ESM.zip › mtp_3499.fasta]

>mtp_3499.contig_1
GATGTGAAGAATTTCGGCATAGATATATTCTCTCTTTTATGGATCAAGAAGGTATTAAAAGTACTCGATTAGAAGAGGTA
GATATACCTCAAAACCTTGATTTGTTAAACAAATGGACTATTCCGAAAATGAATATAAAAACTATTTATGATTATGGTTG
GTTCGATAAAATCTCAAATAAATAGTTGATTAAAACAACTGAGCAATCTTTGGCGTTAAACTCGTCATAACAAACTATTC
GTTTATTAAATAAGTGTGATATTGAATTTTATAAATCTCAATACAAATTCTTGCATATTGACATGGTTCAAATTGCCTTC
AAGACTTTGACTCTTAAAGGGTTACCAGAGACTTTCTTAGCTGCTCTTCGTGACGCGAGAAATCTTAATTTTCGACAGTC
TTTGATGGGTTCGATAGAATCTACAGTGGCCTATGGCCCAGTTTATTTTAATGCTCAGCCAAATTTGCAGTTATCTTTGA
CTGATTCTAACATCTTAGATGCTTTAACTTTGAATGTTAAGATGCATGGTTATAACTATGCAGCTAGTTCTGAATTAATC
TGCTTGTCTTATAGAATCTATTATAAATTACTTGCTACTTTGAATCCTAGATGTAAGTTATATGATACATCTGATCAAAC
TATTTTGGTAGAAACTAATTTTGCCAGATCTAAGGTCACTACTAGAAGACCTATTAAATGGGAAGAAATTAATTTTTCTA
CTACTTGGATTCTAGATTCTGTTATACCCCTGAACAACTGACAGATGCTGTCACCAATTCTGAATATTCTAATATTAGTC
AAAATTTCGATGGAAAAATTTATATGCAGTTTGATGAAAAAAGTATTCCTTATAGTAGACATTTTTTTGCTTCTGATAGA
AGACTGGCTATTCAACATATTTTTTCGATAGAACCTTGTTATGGTCCAGCTAGAAATCAAGCTGCTTTATTGCATACTTT
ATCACCAATTATATCTGCAGAAAAACAAAAAATTAAAATTGATCTTCGGTTAAATATTGTTCAAACAAATAATAAATCAT
CTGATGTTTATGATAAAGATATTCCTTCTGTATCCGAGATGGATTTTAATCTTAATGATACTTAATGATGAGAAAACATC
AAATTGATTTTAGTCCATGTTCACTGGCAAGAAAATATATTCAAAATGAATTTTTAAATGAAAAATGGAACCGATTTAAA
ACTTGGTTTTTTGACACTTACAGTAGAGAAGATTTAAATAATATTTTTCAAGAATTTTATGAAACTTGTGCATTACATAA
TCATATTATGTTCTTTGTGCCTTGGTTTATAACCACTTATTTACCTTTATTCATCAACGTTCTTGAACGATCTTACAAAG
ATGAATTAGGTAATATTATTCAATCCATTTATCCTTCTCAAGCTCCGTTTATTTTACCAAATAATACTGGTATTACTTTT
ACTGCTTTTCATAAATTTATTGATAATGAGGTGGCCGCAGTTAGTATTAATGAGATTAATTGACTTATTTCTCAAAATAA
TTATTTAGGTTTGTATGTTAAAGTCATTGGTGAACATATTTGTTCTCTAGATAAGAAGTTAGATAATCGAACTCATTTGA
TTATTCAAATTGATGACAAGTTAAAATCAGCGAAACAAGTCTCTGAACAGGCTTCTACGTCCAAATAGCCTGATGTTCCT
ATTCAAAGACCTCCTGAGATTCAGGATTTTATTCTTAGAGCTCTTCATGATCTTGAAAGCCTTTTAGATAAAAAGTTTTC
AGAATTTGGTGCAAGTGCGAAACCAATAAGCCTCGCTGAAGATTTTGCAGATGAAATGGAAGCCACTTTCGATTTCAAGA
CACAAGTGGAAATGGAAGTTAATAAACTTCATGGTTATCCAAAGAAGAATAGTGGTAATACGTATGCTAGAAAACCTAGT
ATGCAAACTTACTATTATCCCAGACCAACTCCTCAAGATGTTTTAATAGAGGAAAGAGATTGGAATCAAACTAACACCTC
TTATAGTGGAAGCGAGATTTATGAATGGAATCTCGATGGTTTGACTGATAGACAGTTAACTATTTTAGTTCATAGGATGC
TTATGTATGCTACCATCTGCAAGAGCGTTAATAACACTGACAGGACTATTTGCAAAATGATTATTGCAGGTTTTACGGGT
CAATTAAGAGGTTGGTGGGATAATTATATGACCCTTGATGCAAAGGCAGCAGTCATAAACGCTAAAGCTATAGCCGAAGG
AGCAGAGGCGTATCTAGAGGGGGTGCCGTGGGTTCACGTGAACCCATGCTCCCCTCTCTAGATCATATATAGTAGTGTTA
TATATTTTTTAAAATATTTAAATATAGATGTGTGAACCCATGTTTAAAGTATCATATAATAATGCGATGATGATTGGGTG
CACTTTTCTAAGCGAGAGATAGAAATTTAAATCTTATATCTATCTTGTCTCTTTGAGTAACACTTTTCCAAGTGGTTATC
AGTTACACTTTTATCATTTCAACTAATTTTTCTATTGTTTTTTTCCCTTTATTCTTTCAAAATTTTCAAGTGTGTTACAT
TGATAATTCCTAAAAAATTTAGCATTGTAAATTTTTTATATAATTAAATCAAATGTGTATATTAAAATTTAAAACTAGTA
GTATTATATATTTTGGACCTATAATTTTTAAACTTTAATGGTTCATATTACGAACTAAAAGTCAAATAGATCAAATTTAT
ATTTAAAATACATTTTTTCGTAATCGTGCACCCATCTAGCCGAAATCCTGGATACGCCTCTGCGAAGGAGTTGATAACCT
AGGATTTGCTTTAGTTAAAAATAGAGAAGACGTTGTTTATACTTT
>mtp_3499.contig_10
ACAAAACCTAGCAGTCAAGCCAAAGATATTAGACAGATTTTACGCCCTAAATTCATGGACCAATCAACATTTCAAGCCAT
AAACTAGCCCAATATAAAAAAGTTGTACAATTAGCCTTCCAAGATATTGCAACTTAAAACACCCAAACATTGGAAGCTGG
AGTCAAGTTTGTGACAACAACTGAGTGATGGCAGCAAGGAAACAATTGACACATCTTCAGGCAAGCTCAAGCAATGTATA
AGTATCAAGTCTAGTGGACGGGCAAGTTTTGCAGGAAATTTTTTTTGCTAAACTTACGTGTTCAAATATACCTTCCACTG
TTAATCTTTGTTACTTTTTTCCCTCATCATACTAGTAATTGCCAACTGATTCACATTACACTCAACCTAAGGTTAGAGGA
GGTCACCATTCTAAGAAAACAAATGAGAGGGGTTGGGGGTGTTGTGCAGGCTCTTGAACATCCCTTTCAAAGTTTCAAAA
GACATTAAAGGAGTTGAATTAAAATGTGAACAGATGGTTCTTCTACAATAATGACCTGAATAATAAACTATCATCCTTCA
AAAAGATGTGTTTGGAAATATAGTTAAGATGACCAGCCTGAACAAATGAGCTATGACCTATATAGCCACTTAAAAAAAGG
GCCATAATTTCATTTGTCCTCCTTCCCCATCCCCTCTTCCAGATTTCTGGATGCAAATAGCATCCTTCCACTCAAAGAAA
AATGTTTTTTTTTTCAAATAGTTACTGACAGAGCAGGAAAGATCAAAAACTTAAATGGGTATCAGGCTTTTCCCTTGGGG
ACATCAATAAAAAGGTTTAATTGAGCGAAATCATTGCAGAAAGAAAAGAGAAATCGAGTGCACAAAGCATTCCGCATTAG
CAGGGTCCGGGTAAGACTCGTATCCCCTAGGGTGTGATGTAGACAACCTACCCTAATGCAAGCATTAGTGGCTAGTTCCA
CGGCTCGAACCCGTGACCTATTGGTAACACGGAAACAACTTTACCATTAATCCAAAGCTCCCCTTCAAATAACTAATCAG
AACAATGTGTCTACATATAGAACCCATCTATTAAATGAACAGCACATAATTCCATATCATCACACTTCAATTCAGAACTC
ATGAAAACATAAGAGAAACTACATGAAAAAGTCAGCAAAACGAAAAAAGAGGAGGTTAAAACAACAATAATGCAGTGAGA
TTTAGAAGCAGAAAATTAGCAAATTAATTTCTTATTTTCAAAGAGAATATATTTAGTAATTATAAGCCGGCACCCATCAT
CACAAAGGAGCCCCACGCATCAACTAAAATATTGGACCCGTTTCTGAGCAAAAACAGTACCAAATAAATAATCAGGAAAT
GCAAATTCTATTTTAAACAGGCTAGAACGTAAAGATCCCTAACTCACCAGGGTCACACTGCTGATAAAATTCCTCCACAT
CTGCAAGAAAATGGCCAAATTAAACCTCTAAAGTATTACAGCGTACAATAATACAACACTAACAAAACTCAAAAAATTAA
AATGAAAAACTCTAAAGCGAAAGAACAAATTGAACTCTCTAAACACAGAAAAGGAAGAATTTTGTGTCAAAAAAAAATTA
GTAGGATAAACATGCAGTTGGTACATAAGGGAATGCGGGTGTGTGCGCGAGAGAGAGAAAGAAAAAAAAGTGAAAGTATA
CCAGTGGTAAGGGCTTTGATCAAACCGGCACGACGGCCTTTCAAATCCTTCAAAACTTCCTCCACAGTGCGAGGATTATA
CTGTGCACCTCCTTCCATGGCCGATTTCCGTGCACACAGCGACTGCTTTTCCCCTTCAACTTCAGTGATTTCAACGACTT
TTTGGGTACGAAAAGAATATAAAATAGTATTAATTAGAATGACAGGGGTACCGTAGTAAATGTAATGCACTCCAACACAA
TTTCGATGTTTACGATTTGGATAAAAATCAATTCAAATCAAAAAATTGAATCAAACCGATTAGATGATCAGTGTTATTTG
GATTTGGTTCTAGATTTTTAAAAACCTATAGTATTTTGTTTGGGTTGGATTTTGTTCAAAAAAATCGAAGAAATAATCAA
ACTGAACCGACAAATTATATACATATATTTTATTGCTAGTAAAATTACCCGCGTCTCGCACAGGAATTCAATATCACAGA
ATTTATAAAATAATACTTAAAAACTTATCATTCATTACAACTTAAACACTATGTTATCTTACATACAAAATTACGTAGTA
ACGGACATTAATAATGTAAAAGAAAATGATAATTATAACATCTTGGGTGTGTTTGGTATGAAGGAAAATGTTTTCCTAGA
AAATGTTTTCTTGGAAAATAAGTTGATTTTTGACTTATTTTCTCATGTTTGGTTGGTGAGTAGAAAATATTTTCCGGAAA
AGATTTTTAGTGTTTGATTTATGAATGAAAAATATTTTTGAGAAGTATCTTTTATTTTAACTAGAGTAGAAAATAATTTT
TGAAATTGAAAATATTTTTTAAAAACAAACTTAAATTTTTTTTAGGGGTGGGGGCTGGTAGGGGTGGGTGGGGTCGGGGG
ATGGTAGGGGATGGGTGGGGGGGGGGGGTCGAGGGTTGGGGTGAAAAAATAAATTTTTGAAGTTGAAAGTATTTTTTAAA
AACGAACTTAATTTATTTATTTTTTTTTTGGGGGGGGGGGGGTGCTAGTAGGGGGTGGGTGGGGTGCCGGGGATGGGTGG
GTGGGGGGTCGAGGGTAGGGGTGAAAAAATGAAATTTTGAAATTGAAAATATTTTTTAAAAACAAACTTAAATTTTTTTT
TTGGGGAGGAGGGGGGGCTGGTAGGGGTGGGTGCGTGGGGGGTCGAGGGTAGGGGTGAAAAATGAATTTTTGAAATTGAA
AATATTTTTTAACAACAAACTTAAAATATTTTTTTTTTGGGGGGGGGGTGGTAGGGGGCGGGTGGGGGGGTAAGGGTAGG
GTGAAAAAATGAAATTTTGAAGTTGAAAATATTTTTTAAAAACAAACTTAAATTTTTTTTTGGGGGGCGGGGGTGGGGTG
GGCGGGGGGCTGGGTAGGAGGTGGGTGGGGGGGTCGAGGGTATGGTGAAAAAATGAAATTTTGAAGTTGAAAATAATTTT
TAAAAACAAACTCAATTTTTTTCGGGGGGGCTGGCCGGGGAGGGGAGTGGGTGATCAATGATCGGGATGAAAAAATAAAA
ATTTGAAGTTCAAAATATTTTTTATAAACAAACTTAAATTATTTTTTTTTGAAGGGGGTTGGGGCATGATAGGGGGGATG
ATGGGGGGCGAGGGTAGCAAGTGGGAGGTAAAAAAATAAAAAATTATTTTTTTGGGAGGGGGTGGGGGTAGGGGTGACGG
TGGGGTAAAAAAATTGAATCTAAAAACAAGCTTTAAAATTATTATTTTTTGGGGAGGGGGGGTGGTTGGGGGGCTGGTTT
GAGGGTAGGGACAAAATAAATTGATTTTTTCAACAAAAAAGTAATTGTACTTTTAAATTGGAAGAGAAGTTTGGAAAATG
TTTTCCTTAAGTTTTGAAGGGAAGTCATTTTCCTTAAATTTGAGGAAAATGAGTTGATTTGGAAAACATTTTCCAAAACA
TTTAACCCAACCAAACATGAGAAAATTGGAAAACATTTTCTGGAAAATATTTTCCTTCATACCAAACACACCCCTTATCA
TCTATCATTCAATCAATCATCTTTAATTTGATTTTATAATTTATTCTTTTGCTTCCCAAAAGTGTTACTATTTAATATTT
TGGGGAATCAAATGAACATCAACCTAAGATATTAATTTTTTTAATAAGTAAATAATTGTTGGTGAAATAAATTTTAGAAG
GTCGAGAAAAGTGAACAAATATTCTAATTCTAACGTGTAGAAATTCTAACCTTACCTTTTGCTTTACATATGCCATTTTA
AAGTTCCTCATTTCAATGTATCATAAGTAATTATTAAAATGAAAAAATAAAGGGAGAATGTATCATATTGGACAACAATT
CAACTTATTATATATACTTGAAAGGGAAAAATATCATACAAAACTATTCAATTTGTTTTGGTGTTTTTTTTAAATCAACA
TACTGATGAGTCTGAGATTTCGACTCATTTAGGGCTTTGTTTTTATAGTTTTATTGTCCTCAATGCCTAATTTATGCTTT
AAACTGATGATAAAGTGATGATTTGTAGCAATGAAGGCTAAGGAGCAAGGCAAGGACATTACCGGACAAAAAGGAGCGAA
AAAACTAAAGAAGTTGAAGAAAGGCAATCCTGGTGATCGCCAAGACCAATTGGCGAGCCGCCGAGTGGCTCTTTAGCTCG
CCAAAAGTTCCAACATGCCAACCTTGGGGAAGAACCTACTTGGCGATGGAAATTGACAGTCGGCGCACCGTCGAACGGAT
CGTTGACCTCGATCCAGCTCGCCTAAAGTCATAGAATCATGACGATAAAAAGCCAAGGCAAGCCGGCGATGGAATGGAGC
AATGGGCGTGTCGCCGACTTGACCAGCAATGCTCGACTTTCTTCACCTAATGGTCCTGAAGGTCAAAATTTGGGAAACTA
TAAATTGAAATTTGAAAATGAGTTGACAGGAGGAGTCATATCCAGTCTTAAGTCCAGTTTTTCCCCGAGGTTTTCATTGT
AGAACTTAGAGCTTTTGAGACTTGGTTTTGAGGAATTTTCAATTGGGTTTTTGAATTAAGTTTGATTTAAAGTATTGTAT
AGGTTTGGGAAACATTACCCAGTTCATGGCTAACATAATTGGTAATTGTTTCTTTCTATTTATGATGTGTGGCGCTAAAA
CTCCAATTCTTGGGGTTTGATCATGTGATTATTAGTTTTAATTAGCTTATGGGTATTGTTATTTACTGATTTAAATGCTT
AATTGAAGTGGGTTTAACTGATACCTATGTATTAATCTATGAATTGTAGTTGCAAATGCAATTCTAACTCAGTGTTTTGG
GTTTGCTCGAGAAAGAAGTTTAGAACTAAGGTTTTCAATTGATGATTGTAGTTATTGGGTTGTTGTGGGTTCAGCTCGAG
AGAGCGAATTCTTTACTCAATTCTACCTATCTAGCTCAAGAGAGTACATAAATTGAGGTTTTAGGTTGTTTATAGTGTTA
AATTTGTCGAGGTTCGAGAGAACTCGCTTGATTGTTCAAGAGAAAGCTATTGCATCTATAGTATAGCCTACCCACTGAGA
TTCAACAACTATTAGTAAACTCCAATTATTCATATAGCGAAATTAGTCTATAATTGATCACATCCCCGAGAATTTCTCTC
TACTTATTGATTTCCCTATTTTCGTAAATGTTATAGTTGTTAACTGACAAATCAAACCGCCCATCTAACATTCGTATCAC
TCCTTCGACTTATCTAAATGTTTTCGATAATATTTATTCCTCTGACCGATTAGACCACTTTGTAACTTCGTAACTGAATT
CGAACTTGTACCGCTCCCTATGGGATCGACCCCAACTCTTCGTTGAGTTTTATACTAGATTACGATCGCCTACACCTAGT
ATTGGATGAGGTGTAGTTGAGCGTTTATCACATGGTAAAGAAACACATTTATTACTTCAGGAAAAATATTTACAACTTGC
AGTAAACTTGATAATCTGTCCATACTTCATATTGAATATGAGCAATTAATTAATTTTGTAGGTAACTATGTCTTTGGAAT
TAAAAGAGACTGAAGTCTAGTCATATTCCTCTATAGGTCATCCGGCACATCCTTGAACTCATGTCAAAAGTTTATTAATT
TTTTGTTTTACTTTTCCTGGTTCACTTTGCACATCAAGGTGCGATAAAGTTTTTAAGGTCTTTATGTCCTTACAATGACA
TACCAAATTTGATTTTTTTCTTCAAGAGATGATAGTATAGATCTTTAAGGAATTTTTTTATTGTACCTTCAACAATTTCA
GTAGAGAAAACTCATGTGAATACTCAATTAACGTGCACTATTTAATTCGTACTAACAAATACTTATAACAATAACTTTGC
AAAAACATAAAAAAAGAAGTTTAAAACATGTACTCAAAAACAACAATTAATATCATAAGCATAAATTAATGACTGTAAAA
TACATATCAAGATCTGTAATAGTAAAATATAATAGAAAGGAAAAAATCGAGCTCACTGAATGCACAGTGTCCGGCCCCTT
AAGAAAATTATCTCTCTCTAGTACCCGAGGTTTAAAGGAATAGATCCTCTTAGGATGGAACGATTCTATTCACTAGTGTA
TTGATACAAAAACAATGGTGTCAGTGAACCGCTCAACATGAGCAAAGTACACAAATCTTTAATTGTGCAGAAAAAGAAGA
AGTTCACAATTTTTGTTGTTTTAAAATGAGAGGAAAGCCTTCTATTTATAGACAACAAAGGATAGTGTGATTAAATGCTT
ATTGTGCCTTATCAGAAAGGTCACAACTCTTTGGAAAAGTTACAACTCTTCGGAAAGGTTACAACTTTTCATAAAAGTCA
CAACTTTTCATAAAAGTGGCAACTCTTCAAAAAAGTCACAACTTTTCATGAAAGGGGAAGATTAGTTTTGGAAATAAATA
AATGAAAAGGGAAACCTGGTTTGTGGTGGTGCCACGTAGGCGGGCCTAGAGTTCTCTTATATATATATATATATATATAT
ATATGATTTATACATACATAATATATTGTTTTTATAAACAATTTTAAAGATCTTATAT
>mtp_3499.contig_11
TGCTAAACGTGAAGCCCCCACTCTCATTTTTCATGTTCACTCGGTGCTAAGCTCCAACTCCCTTTTTAAACATCTTTAAG
CCTTTATTTAACATTAGTTCATAAAGTAGGCTTTAGGGACTTAATCCCTCATATCATATAGCTCAAAGGTTTCTAAGATG
AGAATGACCTTTCATCATAGAACCTACATTATGTGAGAATGACCTTTCACATAGTCATACCATATTCATAACATAGTCTA
GTTTAGAGTACAATTGAGGAAACCTTTCAAGAGACTCACTTTCACTAGATTATGATAACCTTATTCATTCATTCATGTGT
GTGTGTACATATGTGAGAAATCCTTTCACATAAATACCTTTATGCAACACATATTCATACGTTGCTAATTATACACTTTG
CATGCATAATAATATGTAAGGGTGCATATAAGAGTTAACCTTTCAATAGACACCATAACACATCATATTCATAGCTATAC
ATGTAGAGTGTGTGTGCATATTGGTCCTCATAGTGACGTAATAGCAACAACATTGATATTGAGTGCACTTCCCCTTAAGG
GATCACAACACATTCACAATATCCCTAAATCATGAGCAATTCACCTATAAAGCCTTTAGGGATTCTAGACCACACACCCA
CACTTCATCATAGGAGACAAGGACACATTCAACATTAAGTAGGTACTCCTAACATGTATATGATCAAACATTCATATATG
CGTCATATAGGTAGGGGTCATTCCATAATAGTACTTAACATAATCAATCATGTAGACCACACCTTATCCCTAACATTATC
ATTCACTTTATACTCCTCATCATCAACACATTTTAAACATCATGCTAGCATTGAGGATTTCATACATAACCTTCATAGCA
CAACTTCATAGATATATACATCATAATCATCAATTCACTTCACATCTATTGCCTTCAAGGCCATGATCTTAACATGCATA
GATAGACAAGAAGTAAACACTGCCACCATAAGTGTACCAAACCACACAACATCAATTCTCATACTATAGACTAGAAGTTA
GGTCAACTTACCAATTCTCCAAGCCATCATCACCATGGATCAATCCTCAACAATTCATAATCAATTGACATAGAAAGCAA
TAGGAATCAACAATGTAATTCAATAACATAAACATAATCTAAGTACAATTCTATAAACAAAGGGATCAACCCATAACTTT
GCCCATAAGGCCATAATTATCAACTCATCAATATACCAACAATTCAACATGAATAAGTATAGATAATCATAGGAAACATC
CATACAATCTAATCTAAACATAATTTCACCAATAGAGATTATATTCACAAAGACCCACATCATAGTCCAATTTTCGAGAA
TTTGGGGATCATGGGTTCTTCAAGAATTCCTTTGAAATTATCTTAAAAACCTTAATTCAACATTAATTCATTAATACAAT
GATTTAGAAAATCGTTTGACAAAGGACCCATGTTTAGATTAAAACTTGGGAATTTTGGTCTTTGAATCACTTTTGAAAAT
CTTTGATAGAACTCCTTGAATGAGAGGTTATTCAAGAATCAAGAGTTACCATACCTTAATTATTGAAGACCCATGAAATT
GAAGAAGAAATCAGTTGAAAACCCATCTTCTAGCTTGAGCTTCATCAACGCCGTCAATGGAGTTTTTGAGAGAATCTATT
TTGAGATGGAAGGGTCAATTTGAAGAATGGGGTCTAATTCTAGGTTTTGGGGTTTTAACCAACTTAAAATACCCTAAAAT
AGGTAGAATAACCATTTATAATAATTCCCCGAAGTACCCAAACTACCCCTCACTTAGTTGGACCTTTTAAACAAGTAAAA
CTTGAGTTTTATTTTAGCAGATTTCATCGGGAAACAAGTTCGCGACGCGGAGGTGTTCCCACAAGTTTTTGGAAATTAAA
TTTTGAGGCAGTAGAGTCTGCGACGTGACCGCGACGCGGACCAAACTTTTGGCGCTTGGTAGAGCTAGTCCGCGACGCGG
ACATGCTCCCTCCATGAGCAACTTCAAGCTGCCTTGGCAGCTTGTTTGGCCAAGGGTTGGGTCCTCCTCAGTGACCCTTA
GGGTGGTCCCGGGGAGTCGTACCACTGATTTTAGACTCCAAACAACACATAAAAACATGAACAACATAGAACACACCAAC
ACGCAAAAGACTAGTTTCTAAACGTCTTGGTCGTCCCTTGACGTTTGACTTCCAAACTCTTTTAAAACTGACTAAAAAGG
CTATTATTCATTATTTTAACAAGTTATTAATGCATAAAACCCATGTGAGGCTCTACTTTATCCTACTTCATTTTGAGGGT
CGTTACAAACTACTTCAACTTCTCCATCTACGCCAAAACCATAACGTCCACCAGGACCGCGCACACGAACAAGACAACCT
TTTTTGTACATAAGTGCAGCAAACTCAACTTCTGAGTTAATGGAAAGTTAGAGAGACTGCAAAGGTCCAGGTAATCCTTC
TTCTATAGGCACAAAAACGATCATCTAAGTATACATTGAACACCATAGCGAGATAGAGCAGCAAGTCACCTGTAGCTTAG
CTTTTTTCGTCTGCTAGCTGCATAACTTGTTACTTGAATACTTCACATGACATTTGCCTGATCATAGGGAGAGATAAAGC
AGAATTTCAATCCCAGCCAGGATAAAGTACCATTAATCATGTGAAATAAGCAAATTTAACTTAAAACGGCCATGTCAATT
ATGTGACCATTATATTCGGTATCTGTTAATTCTAAAAAAAAAAAAATTAACGACTAAAATTATATATAGATTAAGTGACA
TGTCCGTAAAATCAAATTCACAAAAAAATCATAGAAAAGGACCTTCTTTTGTCTTATCGTTTCATGTTCTCCAATTTATG
TCGCTTCACCTTCCGTTTTGGTTGTACCTCTTATCCCATTATTCGTTTTGTTGTTCCTCTCTTTTCAAAAACAGTTTTAT
CCACACTCGATCTGGAGAGTAGTTAACTGACGCATTACTTAATTTTGAAACAAAAGAACCCGGAGAACATTAATTAGTGT
GTAATAAACATGAACAACACTTGGACCTTGAAGTCTACAACAATAGTTTAGTAGAAAGAGGAAAAAACTGTGCTTATTCT
GTAGAGGCCAAATGTAGAGCATACTTTGTAAGGCTTTTATAACAGTTTAATGCACTGTTCATCCTCAAGCATGTTCAATA
CTTATGGAAACCTTACAAGTGTTTGAGAAAGTAGACGAAAGGGTAATTTTCTTTTACTCTTAACTAGTATACGTACCCAC
GCGTTGCGCGGATAATATCAAAAAAAGTAATTATAGTATACATCATGTTCAATATACACTTGCCTATACAATTTTTTTTT
AATGTAAATTAGTATATGAATGAGTGAAACTTATTAACGTATGAGTTATAATTGCATATTAGTATGAGATGATGTGCAAA
GCAAGTTTTTTCGTATTTCTTGACGCATCTTGAATATTTGTAATTTATGAAAAAAGATTAAATATGATACAAATTTATCA
TAAAATTCTCAAGTTGAAAAGAATATACATCATCTTTAAAATCTAAAATTAATATTACCAAAATATTGCATAAAAATTTA
AGTATTGATAGGAATTTTATTAAAAACATACCATTTAAAAAATATTAAATTAACAATTTTATATAATGGAAATAATAATA
AAATATTTGTTGATCATTTTCTCAGCCTGTTTATCACTCCACTTAAATAACCTTAGTCATACATCTTTTTTTACACAAAA
TTAAAACTAATAAATACACTCAATCAATGTACAATTTTAAATTAAAATTTGAAATAATAAGGGGAACCTTAGTCATACAT
CTTTTTTTTACACAGAATTAAAACTAATAAATACGCTCAATCAATGTACAATTTTAAATTAAAATTTGAAATAATAAGGG
GGCAGTAAACTACTCAAAATTCTCAACTGAACTAACATTATCTCTTTTATT
>mtp_3499.contig_2
CGTGGTCTATGTCGGTTAACGATAAATATCCCATAAAATGAACCAAGTTACTTTCAAAGGTTTTATGAAGCTTTCATTAT
GATTTTAAGATGCATTGATCATATTAACGATTTATGATTCTTCTTTAAAGATTTTACTATGTTTTAGCTTGGTCATGCAT
ATCATGTTTTCCTTTATGTCCCCTTTTGATCATGTTTTATATTTTTATGCATATCCCTCATAAGTATATTTCATGTACTA
GTGCATATTTGTGTCTACATTGTCTTATAATGTAGGGTCTGGTGCTTCTCTTCCTCCCCGCTCGTGACTTGTGATTGAGT
GCTTAACGTGAAGATTTGGTGAGTCCTCGTGTTCCGAGGACCATGTCACATTTACTTTGTTTTCTTATGTTTTAGTTTTT
CAGATGTTGTATATGGTGCATGAGTTACGTTTCAACCACTTCTTTCGATGTATTAGATTGACTTGTCAAGACTATGAGTA
GACTTCCGCTTTTATGTCAAACTTTTTTATGATATGAGATTTTCTACTTTATTTCTCGTATTTTCTATTATATTGTGTTG
TATATAGGTCAAGTGTCTCATGTATGTCCTCTTGGGGTCTTATACGTCATGTCACATCTAGGTTATATTTTGGGTCATGA
CATTCCTATTCTCAGATACATCACTTTACGCGATGTATCCCTCGATTACATCATTTTATGCGATGCATCAGTCAAATACA
TCATTTTTCGCGATATATCGGTACGTATGCAATGTATCAGGATGTGGAGTGATGCATCTAAAATCGAGACGCGGTGTACC
GATACATTGAGGTATGTATCCAAAATTGGGACGTGATGTATCAGGACGTTTTGAGATGTATCTGGATTCCACCAAATTTA
AGGATTTTTTGTAATTTGGAAAAGAGGAGATATGATGCAATTAGCTCTTAACATTATGAGATTTGTGAAAAAAATTCAAT
ATATATACTTAGGAGTGGAAAACGAGCGAGTCGAGTCGAATATGAGTCGATAAAAATAGATAAAGTACTCGACTCGACTC
ACATTTTAAATAGGTAAAAACGAGTTACCCAATGGATAATATGGATACCCATATTATAATAGAAATCTTGTTCAAAGCAA
AATGTAAACGACTTTTCTACGACCCCCACCCCCTACCAAACCCCCCCCCCCACACCCCTACCCCCTACCAGCCCCTCTAA
CACCCCCCTACACCCCATTCCAAAAAATATTAACAAATTTTTTTAAAAAAAAAAAATTGCCACCCTACTCCCCTACCAAC
CCCCCACCACACACATCCCATCCCAAAAAAAAAATTAACAAAATTTAAAAAAAATTTTAAAAAAAATTACCACCCCACCC
CCTACCAGGCCCCCCACACCCATATCCCTACTTACCCCCCCCCCCTCCCCCCACACCCCAACCCCCAAAAAAAATTAACA
AAATTTTAAATTTTTCCATTAAAAGTTTTTAAAAAAATTTTACCACTCCACCCCCTACCAGCCCCCTCCCCCACACCCCT
ACCAACCCACCACCCCCCCCCCCCACACACACCCCTCATCCCAAAAAAAATGTTTCATTTTTTTTATAGAAATTTTTTTT
AAAAAAAAAAAAAAACTTTCTTACTACCCCACCCTTTATACTTTTTTTTGTGTGTGAAAGAACATCATTTACCAATTTTA
TCCATTTAACTACCCACTTTTAAATGGGTATTATTCGTTTTTACCCATTTTTAAATGAGTTGGATACCCAACCCATTTAA
AATGGGTAAATATGAGTGGATACCCATATTAATTACCCATAGATTCTATACTATAGTCTATAAGCCTTTTATACAAAAAA
ATTCTCAATTTCAAATGAAAGATCATCCCAAACTATTACTTTAAATTCTTTGGCCATAAAATTTGGGCTAGATTTGGTTG
AGCTGGCCTGCTTTGATGACTCTATTTATTCCCCTTGAACTTGTCTCGAAAAGTCAATTACATGTTTAAACTATCATAGT
GACCTATTACACACCTATACTATTCAAAAGTGAATTTTCTTACCCCTTAAAACCGACGTGCCAAAAAAATAAAACAAAAA
TAAAAAATAGGCGCGTCAGTTTGAAATTAAAGTTTAAAAAAATTGGATTCAAAAACTATCTTTTATTTTAGTTATTAAAA
ATTATGTCTTTCTTTCTCTAATCTTGACCTTAGATGGTGGTATCAATCTCTGTTGAGATTCAACCCATTGAGATATAGAG
AGGGGAAAGAAATCATGATTTATAATAGCAAGATAAAGTGTACTTAGCTTAGTTGAAGGCAGACATCTCAATAGCATGGA
CTACAATAAAGATAGATCCACTCACTTTGAGTTAGGGGTGATGAAATCGGATAAATGTGGGCAGCCATGGATGTAGAAGT
ATCAAATTTGATAGTTGATGATCTTCAAATGCTAGAGGAAATTTTCCGAGCTAAGATCGAGCTCAACGAAGATGGTTGTC
GATTGGTGTTGTTGTGGATGGAAAATACATCAAGGAGTGTATAGATCTGGAGTGTGAAGGCTGAAATTCTTGCAGATTTC
TAAATGTGTGTCTGTTCGTTTTTTTCCTTTTTGATCTCTTTTGTTTTGTTTTTTTGTTGTTTCCTTTTTGCATCTTTTTG
TTTTTGTTTGGACCGGATGTCTTTTTGTTTTCTTATTAGTCAATAAATGGGCCTTTGTGCCCTCATTCAATTTTATTTAA
AAAAAAAAAAAAAAAACTCCCACACATCTTCTTCTTCTTCATTCTTTATTTTCATCACACTTCTTTATTTTTTATCACAA
TCTTAAAGCACAATTTTTTTTTATTCGCAATTAGATTAATTCTCATAGATTTGTTAGTGAATAATTGTATTTTATCTAGA
AAAATTTTGATTGATTGTTTCTATCTTTTTCTTTTTTAACTTTGTTAAAGAAATTTTGGTTGTTGATCAATTTTTGAGCT
TGGTGGTAATAGCAGCTTTATGGGTTTGGTGGTGATGGGTGGCGGGTGACAAACATTAAAAGAGGTATTTGAAGGTGGTG
AAGAAGAAAAAATCGATATTGATACTTGTGGTGGTGATATTTAGTGTTGGGTGACAAAGAAGAAGAAAAATTGAAGGTGA
TATATTGGTGGTGAAGAACAAAATCAATAGTGAAGGTGAGACCAGATATGATTTTCCGATGAAATGAGAATTGAAAATGG
GTGAGATTAGTGATGAAGATGACATAATTATTAGAGAATTAAAATAATTAATTAGGAATTAGTTAGAGTAAAATATAGTT
AACAAACGAAAAGTTAATTAACAAAGAAAAGAAAACCAAAAATTATAATTTATGACATGACACTGACGTAGTGCTGATGT
GGAAGCGAGCACCACATAATGTGAGAGAGGTGTTACACGTCTCAGGATGGTAATAAATTCACTTTTGAGTAGTTAAGGTG
TGTAATAGGTCACCATGATAGTTTAAGCGTGTAACTAACTTTTTGAGACAAGTTCAGGGGGAAATCTATGCATTTTTCCT
TTATACAAATCAAAATACTCTCTTTTATCACACCCACTAATCTATCTCCTAAAATCTCTCACTTCCCCTTAAATAACTCA
ACCAAATTCAAATTCAAATTCAAATTTTGAAAATTTCATTCCTCCCTCCTAATCAATAGACGCATTCAAACCATGGATGA
ACAATCTCCATAAAATTAAAAGAAACCTCTTCTAGTAACAATGACTCAAAAATACATGTGAAAGACGATTCTAATGTAAT
GGACCAACAAGAATTTGTAGATTTCAAGGTACTTCTATTTTTTATTTTTTTTATTTGTATAAGTATAGTTTCAATAGTTT
TTTTTTTGTGTATGAGCATTCAATTGAGTTGCATTATGACTTATTTGTACATAA
>mtp_3499.contig_3
GATGATATTTGTGCTCATTAGGATCATAGTTCCCTTGCCACGAAAAATTTCTCCTGATAGCATCCATTCTGTCAATCACA
TTTGCAGGCATTGGGAAAACTGACATCATGTATGTAGGCATGGCATCCAACACACTGTTGATGAGAGTAACTCTTCCACC
TAGAGACAAATATTTGCTTTTCCGATTCACTAGCTTCTCCAGAACATTGTTCCATATGCCTTTTGACTTGCTCTTATCCC
CCAAGGGCATGCAAAGGTACACTGTGGGAAGTTCTCCTATCTACCCCCCCCTCAGATATTTGGTAACGCATTTATGTTGG
GCACCTTATTAACGGGGTAAATGAAACTTTTCCCCCAGTTGATGTGTAACCCTGAGATGGCTTCGAACAATATCAAGATG
ATTCTTAAGTACTTTAGTTGGCAGCTCTCTGCATCACAAAAAATCAGGGTGTCATCAGCATATTGTAAGTGTGATATGTC
AGGCCCTGTCTATCATTCATGTTGGCATAGAAACCTCTTATCCATCCTTTTATTTGGGTTGTTCTGAGCATGTCATTTAG
TCCTTCCATTGCCAGAATAAAGAGAAAAGGGGATAGGGGGTCCCCTTGTCTTAATCCTCTCTGAGATGAGAAGAATCCAG
AAGGAGATCCACATATCATAACGGAAAATTTCATAGTCGTGATGCAGAATTTCATCCATTTTTCACCAAAACCCATATTC
TCCAAAGTCTTCCAGAGGAATCCCAAGTGAAGGTGATCGTAAGCTTTTTCAATATCTAACTTACAAAGGATCCCTGGGAC
CTTGCTGATCTTTCTAACATCCACACACTCATTTGCAATCAAAATTGCATCCATAATCTGCTTGCCTTTTATAAAGGCCA
ATTTGCTGAGCATCCACCAGCTTGGAGACTACTTTCTTGAGCCTTTAGTCAGAATTTTTGATTAGGATTTGTAAATGCTT
CCTATTAGGCTTATGGGTCTGAAGTCCTTCAACCCCTTTGCCCCAATCTTTTTTGGTATCAGTACTATGAAGGTCGCACT
GAAACTTTTTGAAAAGAACTCTGAGCATGGAAGTTTTGTACTGCTCCAACTACTTCTTTATTGACCACATCCCAACAAGC
TATGAAAAATGCCATGGTGCAACTGTCGGGGACTGGTGCTTTATCCCTAGCACATGGCATAACACAATCTTTTATTTCAC
ACCTGACATAAATTATAAAAAAAAAAAAACTCTTAATCAAGAAAAAGAAACAACCCCACCCCACACCCCTTTACCAGTCA
TCTTCTTCACTCCATTTCAAAAATCTCTTGCACTTCATTTTGGTTCTACATTTTTCTTCTTTTTTTTTCATCTTCTGTTA
AAATGAAAAACTCACTTTGCTAGTTAAATTATTGGCAGTAGTGTCATCCCCAATTAAACTTTTCAATGTCATATTATCTA
AAAAATTTACTGGCCAAATTTCTTTGCCACACCCCCTTCCCATACACTCCTTAATTTTTTTTCTAGCCTTATTCCACCAT
TACCAATATTATCAAAAACTAAAATCAAATGCGTCAAAAATAATTCCGGTAAAACTCCATTTTTTCTGGCAAGACTAGAC
GAATCTAGAATTATTCTCTTTCAAATTGTTAAAAAATTCAAATCCTAAAAAACTCACAACATAGAAGAAGAAAAAAAATC
AAAATCTTAATTGATGATTGAAAAAGAAAGTGAGATTGAGAGAAATGACAACTACAATGTTGATGGATATTGGAATAAAC
AAGAGGGGCAGGTGTATGGGTGGAAAAAATATGTTGAAAGAAAAAAGGTGGAATGAAGATTATTGGTGGTTTTAGTCGCG
GCGTCTCTGTGTGTTCCGGTAAAGAAGTAAAGTGGAAGGCAAGACGTGGGGGGGGGGGGGGGGGGGCGCTCTGGCAAAGA
AGAATGAGGGAAGGAAGGTTTTTTATTTTTCTTTTTATTAAAAACATAGTTTTTCTATTATTTTTCTTTCTAATTTTATT
TTTTACTTGTTATTATGTATGAAATGCCACATGTCTTTTTTTTATTTGTTACTATGCCACATCATTCGCGAGTGTATCAC
ACACACTCTATTTTTAGTTGATTGTCACAAAATGTTCAATAGGTATATTTTTTTAACAAATGAAGGTGTTCAATTGGAAC
AATCCCGAGATAAAGTGTCTAAATGAATTATGCGGACAACTTAAAGGGGCCTTGTATAACTTAAGCCTTATTGAGGCATT
CCACAAATTTTCACGAGCATAGTTTCTTCGAAAAAAGTTTTGATGCTTCTTTCATTGCTCTCATTCCCAAGAAGAAAGGA
GCCAGAGAACTTAGAGATTTTAGGCCCATCAGCTTAATTGGCAACGTATATGAATTGCTCTCCAAACTACTCACAGAAAG
GTTGATAGTGGTGATTTCGAAACTAGTAGATGAACAACAGATGACATTTTTCAAGGATAGACAAATCACGGATGTTGTGC
TTGTGGCTAATGAAGTAGTGGACTCCAGGCAAAAAGAGAAGAAACCTAGGATTCTTTGCAAATTGGACATAGAAAAAGCA
TATATTTTTTAAGAAGGTAACACTCTTGTATTATATTCCAAAAAATAAAACCTGCCACAACTTGTTACAGGTTTACTAAT
TACAAATAAGGAGAGTATCAGGAAGATCTTCAATCCTAAATAGCAAAAATTACAAGGTGCCTAAAGCATTCATTACTGAT
TCTAGATCTTCCATATACTCCTGTTTACACCAAAAATGAAATAAAACCAAGCAATTCATCTTCATCTTCTGGATGTTGTT
ACTTTTGTTAATCTGAGGTTCCTCTCTTCACACAGACCACCAGATACAGGTGGGAATGATCTTCCATCTTTCTTTATGAC
CAGAAATGTAGGCAAAGCTACTCCATATCTTCAGGGCCTGGACAATATTTCTTGGCATCACCCAAAGTGGGCCCTTCGAA
TTGATGAAAAATGCTCCATAAAATATTAGTGATCCTACAGTGAAGACATGTAAATTGGAGTTTCCTACTCAACCTTTTGG
AAAAGAGAGGTTTTGGACACAAATGGCTTTAGTGGATAAAGTTTTGCATATCCATAGTCTGTTTCTCTGTCCTTATAAAT
GGTGCACCAACAGGTTTTTTCAAAGCTCAAAGAGGTCTTAGGCAAGGAGATCCTTTGTCCCCCTTCTTGTTTTTGATTGC
TATGGACTTAATAGCAGGATTTAAACTGCCAAGACAAATGGATGGTTAAGGTAACTTGAAGTAGCTAGGTCAAATCTTGA
GAGCCTTGAGGTGTCCCACTTGCAACATGCTGATGACACTCTAATCTTTTGTGATGCAGACCAGTTAAGACATCTTAGAG
TTATTCTGGTCCTCTTTGAAGGTCTCTCAGGACTACATATCAATTGGAGGAAATGTATGGTATATCCTATAAATGAAGTG
ACTAGTATGGATACACTTGCTGCTATATTGGGAGGAGAGGTGGGGGATCCTCCTACTGTGTACCTGGGAATGCCCCTGGG
GCCAACTCAAATTCAACAAATATATGGAACAATGTTTTAGAAAGAAGTGAAGAAATTGGCCAGATGGAATTTGCAATATT
TGTTTTGGGGGCAGACTTACTCTCATAAACTCTACTCTTAATGCCCTTCCAACATACATGTCGTCCTTGTTACCTATTCC
TGCATGTGACATCAGTAGGCTGG
>mtp_3499.contig_4
TTCCGCTTTGTTTTGACAAAACACTTTATGAAATGAATCGTCTTTTAAAATCTCTTGATCTTATATTATCTTGTATGATG
CATGATAAATATCTTGTGTAGGGCCTTTCAGGGTCCTTCACGCTCTGTTACACCTAGGGTATACATTGGGTCGTGACAGT
ATGAGACAAAGATGGCCACACGTTGGTGATTATGATGTCGGTTAGCTACCGAAGGCACCACGATTGCTAAAACTTGGTTG
GGCATGACATGCATTTGCATATATATATATATATGTATTCACAACATTAGATTACATGAGCATATCATGCATATTTAATT
TATATAAAGTTCAATGTCAGCCACAAAGTCTACCAGAGTGTCCGTTTCATGTGGTATCCTTATTATCCTTTTTACAACGA
GTATTTATGACTCTACATCTGCCTTACATACCAGTACCTTTGTATCCACACTGATGTCATGTTTCTTTGGGACGCTGCAT
TTGTTTCGTGCGTGTAGGTCCATGTACATATTCTGATTGACCCGCTAGAACTCAGGGTTCAACCGTGAGTTGGTAAGCTC
CACCTCTTTTCGGAGCTTTCATAGAATTCTTACTTTTATTGTACAATTTGGGTATAATCGAGGCCTTGTCCCAACCAATG
CTTATGACACTCTTAGAGGCTATTATGGACACGATATTCTGGGTTTCTTTCTACAACTTCCATTCTACAGTCCCATAGGC
TTGGCCTGTATATATATGTATGTACGTATGTATGTCTTTAGTTGCGGCCTCATCGACTAACTAGTACTTTATTATTTTTG
GCTTATCTACCTTCGTTTATATGACTTTTTGTTATTTAGGTTATGACCTTAATGGTCCAGACTTAGTATTTTTGATGTTA
TTCTTCCCGACCTTCTAGGACCATAGTTGAGTCAATTAGTATGTTTTAGTGGCTAACTTCAATGAATAAGGTATCGAGTG
CTAGTCACTCCTCCCTTATTTTGGGGCGTGACAAATTTGGTATTAGAGCAAGTCGTGTCCTAGGGAGTCCACAAGTCGTG
TCTTGTAGATTCTTGTTTATAGGTGTGTTGTGCACTACACTTATAATCAGGAGGGTAAAAGGCAAGTAGGACTGGTTACA
TTTCTTTCTATTTGTAGATAGTGCAATAGAGCAGAGTTATAAGTACGCATGAGATATAAATCGTGCTTTGTGTTTCTTAT
CTGACTAAGTCCTTATGCTCAAGAGGATTTATCGAGATTTTACGGTAGAGATTGTTGGTTGTCTGAAATTTGTAGACTTG
ATAGAGCTAAAGATGCTCGACTTTCTTATTAATATGGGCATAGATTGGCTGAAACCTTGTTATGCTAATGTCGACTATCG
AGAGAAGACTGTTAGATTTCAATTCCCAAGGGAAGTAGTACAACGATGGAAGGCTTATATAGCAATGCCGAAAGGCAAGT
TTATATCCAATCTTCAGGCAATGAAATGGTTGCCAAAGGCTGCATTTATCATATTTTCTTAGCGAGTTTCAGATATTGAT
GCTAAGTCATCGACTCTTCAGTTATTCTAGTGGTCAATGAGTTTCTATTTGTATTTCCAAGCAAACATCTTGTTATTCCC
CTAAAACAGGAGATTGAGTTTTCTATTGATACATTACTAGATGTCCAACCGTTATCAATTCCCCCATTTAGAATTGCATA
GAAAAAAATAAAGGAATTGAAAAAAATATTTTGACGGATATATTAGATAAGGGCTTCATCAGGCCTAGTGCATCACCAAG
TAGTGCACTAATATTATTTGTGTGGAAGAAACATGACTCATTGGAAAAGTGTATAGACTATCAAAAACTGAATAAGGCGA
CTATAAAGAACAAATATCCACTATAAAGGATTGATGGATATTTTTGACCAACTATATGATGATGGATGCTTCCCAAAGAT
TGATTTACATTTAGGGTACCACTAGGTACTTGTTCGAGAGAGTAATATTCCAAAGACAACCTTCATGATTAGATATGTCC
ATTTTGAGTTTTTTGTAATGTCTTTCAGATTGACGAATACCCCAACAATATTTACGACTTTGATGAATAATATATTGATG
TTGTTTTAGACTTGCTCACAATTGTATTAGATAATGGTATTCTGGTACATTCTTATTCAGAGGCAAACATAAGGATCATC
TCCAAGTAGTGATTCAGTTACTCCAAGGTTAAAGGTGGTATGCTAAGTTCTCAAAGTATGAGGTTTGGTTGTGTTCGATG
GTTTTTTGGGGGGCATATTGTATTAGATACTGGTTCGGGTTGACTTACAAAAGATTGAGGCCGTGAAAACTAGGCCTAGA
CCTATGAACCTGGTAGAAGTTCGAATCTTTCTAAGGGTTAGTAGAGTATTACAGAAGGTTTGTGGAAATATATTTTTTTT
CACTTTCAGTAGCCCTGATAATGTTGACTAAGAAAAAAGCTAAGTTTCAGTAGACCATAGCCTACGAGGGGAGATTCCAA
GAGCAAAGAGATAGATTGACTTCAGCACTAGTTCTGACCTTACAAGGCGGTCCAGAGGGCAATGCAATGTATTATTATGC
TTCAAGCATTAGGCTGGTTTATGTTCTGACAAATCATAGAAAGGTAATTGCTTATG
>mtp_3499.contig_5
AACACTGGATAATCTAATGAAGAGGGGAATTCACATGTGTTCAAGGTGTTTTTTGTGTAAGGAGATAGTCGAGACAGTCA
TCCACTTATTTCTTTTTGCAAGTTCACAGGCAGGTTATGGAGCATTATTTTAACCTTAAAAGCCTAACATGGGTCATGCC
AATCAAGGTTTCTGAAGTTCTGAGAAGCTAGGATGAAGTAGGAGCAATAGCTAAAACTAGGTGTAGGTGGAAACTCAACC
CAGAATTCATCTGGTGGACAGTGTGGAAGGAGAGGAACACCAGATGCTATGAAGGTGTAGAAAATGAAGTGCAGAGGATC
AAGCTTAACTTTATCTTACTGCTCTGTTTTTGGTGTAACCAGTTATACTCTAATGACTCTATGTCTGTTTTTGATGTACT
TGATTCATTATAGACAGAGATAGAAGCATTCTAGAGTCCATTTTGTAAATATGGTTTCAGTACTACCCAAGTACTTTTCT
AGGTATAACACAAAATCACTGTTTATCAAAAAAAAAAAAACACAATTTATTAGTTGTACCTCAACAATGTACTTGTACTC
CTATTCATACCCTCCAAAATCTAAGATAAAGGTTAGGACAAAATTCAAATTCTAGATTCACACCCACATCTAATATATGC
ACTCATATCCATGCAACATATGATAATAGGCAGAGACCTAATTAATAATCACTTCATCGGGATCCTTATGATCATTATTA
TGCTTGCTGACTACTAAAAATCACTACAAATTTGGCTTTCTATGAATTTAAGTGGTACACCCTCGTGATATTCACTTGAT
TTTTGTTCCAACTTGGTGATTAATTTGTGTGACCATTGAGGTACTTTTTTGCTGATATCTTTTAATCCAATAGATTTTTT
CTAGATTTTGTCCCATTAGGATCAATTTATTGAAATACAAAATTTACAAATTTAGTTCTTTTTCCTGAATTCACCTATCA
ACTAACAAAAGCGGATCTAGGCTTTCAAGAAGAAGGGTGCACCTATACTAGCGATAGGAGAGGAACGAATCTGGGAATTG
GATATCATACTTGCAAGTTCAGAGATAACAAACTAATTAATATTTGAACGCTATCGGAATGGAGTTGGACGAAAGAGAAA
AGACAGAAAATTTTGTTTTTCTTTTTCGAGAAAAAGTACTTTTATATGTCAAATATTTGAACTTCTAAAATTATCAAATT
ACGTAAAAGTCGTTTATATATCAATGATTAATGACATAGGAAAGATGATAAATGAACTTGTGAGAAAAGAAAGGATGAAA
AGAGGAAGAAGGAATAGCATATTGGAAAACAGAAAGAAAGAGATAAAAGAAAAAGAAACAACAACATACCCAGTGAATAA
TAGAAAAGAAACAAAAGAGAATAATATGTAATAAGGGAAAAGATAAAATAGAAACAATATCATCTAAAGGAAAGATCACA
AATGTTATTTGTTGTATACATCGGTGCATCTTATAACATGTAGCCATTTCTAACCAAAATATGTATACATATTCTACAGC
TCTAGTCGAGCATGGGTTCAAGTGCACCATATTTTACCAAGTGGTTCTGCCACTGTCATCTAACCCTTACTCTCAAACTA
GTTGGGGTGAGCCATATATTATATCCTCTATATCAGTTCCACTCGATTCAGCCCCATTTCACCAATATCAACTATAGGAG
AAAAATGCACAAATGCTTGAGTCATCCATATTATCTATCTAATACAACAAATTGTGCTAGTCACTATAATTGTTCTCTTC
AGACTAATTACAACGCATCTGAGCCATCATACACAATACAAGTCAGGCATACAAGTCCCCAATTACACCTCAGGCAGAAG
TAAATAATTCACAAACATATAAACAAACAATAGCAAGTAAACGACGGATCTGATATCTGTGGGTCAAATCCCAACTCCCA
TAGCTGATAGCTGGACCAATACTTTCAGGCCACAACCCCCTTTCTTTTTTCTTTTTGGGGATATCTATTTTTATACTACA
ATCTTAAATTTCAAGGTTAATATTTAGTGCCCTATGGTCCGAGAGTCCAAGGATTTCATGAGAAACTACCACTTGCCTTG
CTATCTTTTAAGTGAATACTGCAAAGTAATGGTTATCAAAGAAGCAGCAATTTTTATTTGGGTAGAGGGTTTCAGAGTGA
TAGTGTCATACCAATTTAGAGTTTGACTTGGATTTGTTGCTGCTATGATTAGAGACTGATGATCTATCTTTTACTTGCTT
CTTGGCAGCTCCAGTGACAATTTCATAAATAGTTGGCAGCTCATTTATCATATTGAACAGGCGTTTCCTGAATCACAGAG
ACCAAAAATGTTTAGGTAAAGCTTTTCAATTTAGTTAAATAAGTAAATAACTGTTTTTCTGTCATGAACAGAACATGCAC
ATGCACATGCATCTCCTGAGTCCTGTGACCATTCACATACAAGGGCTTTACAGAGTTACACTGCTTAGCTACTTAACAGA
ATAACCAGCTCCTGGTAGGCTATATGTCCACAATAAATAAAAATAAAAGATGAACTGCAATAACAAATTCATCAAAGGAA
TTTTTATTTTTATTTTTTTATAAGGGATTCACAAAGGAAGATTGAATACACACAGAAAAGGAAGGCAAAAGGCAATGCAA
CTGTTTCTGTGAAATCTGTCAAGAAAAAACAAAGTGTATGGTACCTATCAGCTTTGTCAAAACCAAATCTGGCACCAAAA
TAAAAGGCAACAGAGAGCAACCATGCATCACTGTGAACAGCAACTA
>mtp_3499.contig_6
AAGCTTTCTTCACCTCCCTAATATCATCACGCCCTTCATGGGTGACCACAAAGAAACACCTTGTTAGCAATAGAAAATCT
CAAAGTCCAGCACCTACGATTTACATTACTCATGTGCCTACTCTGAGCTATCAGAATCATGTCGTGGATCACACTTACGT
GTTGTAATGCCTCTTAAATCAAGTCTTACCATATGGTCTAGGCTCTGTAGTATCAAACTATAACGACTTCGAAAAATGAT
AGGTGAAGCTAGGGCGTCATCATGTGACTTAGTATGACTTTAGGTTGAGGTCTAGGCTGTTTTAAAACTTTAATAGAGAA
AGGAAGAATTTGTGGGTGCAAGAAAGGGCTTAGGCTAGCAAGGTTGAGTGAAAGAAACCTTGTTCTTTGAGGAGTTGTTT
GGCGATGTGAGTACTTGATCGCCCAAGGAGTTGGGCGAGTCGCCCTTGGGCTCTTGTGATTGCCAAGTGGACTGCCCAAA
TTAGTGAGTTCATTGGAGATTTGGGTGAGCCAAGGGTGCACTTGGCAAGTCGCTTAGTGCCCTTGGGGATCCTAAGGGTC
CAAAGGGCGAGCTTAAACGGGCAAGTGGCAGATTTTTAAGTTAAGACATTATGGGTCCTTAGTTCTTTTCCAAAGTTGAG
TCTTCATTATTCTATTCCTTTCCTAGCCACTATAAGACATTTTTAGACACTAATTCCTTCATTTAAGTCACTCCAAATAG
AATTAAAAAAAGAAAGCCCATCTCATCTCAAACATTTCTCTCACTAGAATTCCTCCATTAGAGAAGAAGAAGAAGGGAGC
CATCGAAACTAGGGTTTGGTAATTCCAAGGTGGTTCTTACTCAAATTGCTTGGGGATTCTTAGCAAAGGTATGTTGATCC
TTCATCTAGGGTTAGCTTTCACCATAGAGTCCATTCAATGTAAATTTTCAAAGTTTTCAAGTTAATGAAAAACCTAGGGT
TTTACTCAATCTCGTGGGTTCCTTCTTCAAATGATTTCAAATGGTTAATAATGACATATATTGATTACATTGGTGTTAAT
TGATGATTTATGGTGAAAATACTCTATGAACCCATGATTTCTCTGAATTCCTATATTGTGCCTTTATGAAGTGGGTTGTC
GATTATGAAAGCTTATTATTGGAATATGTCTAAATTGCTTTGGGTTATAGAATTGTATTATTATATATGTCTTAATTATG
CTAAGTTGTTGGTGTGTTGATGATTTAAGATTCATGACCTTGAAGGCAAGGTATGACTAAATTACATGTTGAACTAGAAT
TGTACTAGAGATATTAATCCACTTGAAAGGTGGAGGTGTTTAACTACTATGTATATTGTGATCTTGGCCTTGAATGCATA
GTATGAGGAATTGTAGTGCTAGCATGATGTTGTATATATGAGTTTGAATTCAATGAAGTTAATATGGTCAAGTTTTGAAT
GTAAATGTGTTATTATTGAAAGGCTATTTCTCAATTTGACACTTGTGAAATGTGGATGATGGAATATGAAGGGTTCTTCA
ATATAATATATATCTTTAATTGGTAGGTTTATGTATCCTTTTCTTGTATAGATGAATGTATTATTGATTGTTGCATCCTT
GGATCGGTAGGCTAGTGGCACCCTTCCACTCATGTTGACAATGAACCTTGAGATCGGTAGACCTATGGCACCTTTCCATG
AAGGTTAATGATGAACCTTGAATCGGTAGGCTTATGGCACCCCTTTCAAGAGGAGTGAATGAACTTTCAAAAAATGTACC
CTGAATTGGTAGGCTTAGGGCACCCTTTCATATGTTAATGAATGTACTTGGAGTCGGTAGGTCAATGGCACCCTTTCATG
TGTTATAGTAATGAACCACTCTATGGGAATGTAGGCTAACCACCGAGTGGATTTGGTTAGATGGAAACTCTCCTCATGTT
TAGGACAGGTTTTGATGATCGTCCACCTTATCCCATAACTATGTGCCCACACAGGATATTAGCCAGCGGATTTCATCTGA
TCTAATGTTACTGTTCTACCTTAG
>mtp_3499.contig_7
TCCATCCTGTTCACACCAAAAGATTACCTCTAGATTACCTTTCTTAAGGCAGGGATGCGTATCCATCCTCCTTACGCCAA
AAGATTGCCTTTAGATTACCTTTCTTATAGTGGGGATGCGTATTCATCCTCTTTACGTCATAAGATTACCTCTAAATTAC
ATTTCTTAAGGCGGGGATGCGTATCCATCCTCCTTACACCAAAAGATTACCTTTCTTATAGTGGGGATGCGCATTCATCC
TTTTTACGCCATAAGATTACCTCTAAATTACATTTCTTAAGGCGGGCGTATCCATCCTCTTTACACCAAAAGATTACCTC
TAGATTACCTTTCTTAAGGCGGGGATGCGTATCCATCCTCTTTACTCCAAAAGATTACCTCTAAATTACCTTTCTTAAGG
CGGGGATACATATCCATCCTCTTTACTCCAAAAGATTACCTCTAAATTATCTTTCTTAAGGCGGGGATGCGTATCCATCC
TCTTTACTCCAAAATATTACCTCCAAATTACCTTTCTTAAGGCGGGGATGCGTATCCCTCTTCTTTATGCTATAAGATTA
CCTCTAAATTACCTTCCTTAAGGTGGAGATGTGTATCCATCCTCTTTACACCTCAAGGATACCATAAAATTACCTTTCTT
AAAGCAGAGATTCGTATCCATCCTCATTACGCCAAAAGATTACCTCTAAATTACATTTCTTAAGGCAAATATGCAAATCT
ACCCCCCCCCCCCCACACACACCTCAAGACCAAATTCTTGTGTTGTAATAAAACTCTCCACTATGTAGCATCCATAAAAC
AAATATCGATTCGGTTCCCTACAAAAAAGAAGAAGAAGAGAAGAATACCCAAATTTATACATACCTCAAGCTTTGATGTC
TACACATTGAACGCAAAGAGAAGCTATTGGGATGAGCTCCAAGTCCGCTGATATTGTTGTTGAAAGAATAAAAAACATAC
GTCACGTCTATTTATAGATGTTAAAGTGGTGGTAGCGACAGGATTCCTCCTCCTAATACACCAATGATTCCCATTTTTTT
GGTTGAATTTTTGTCCTATTCCTACCTCAATTATACAAAGCTATCAATTGCGTAACAAAAATCACGTGAATTAAATAATT
TACTCCAATTTCAACTACAATTTGGACTTAGTACCTCTGGCCCATTTGTTTATGATATTCCTAGTTCTTCTCATGCACCC
CGTCCCACTACTTCTGCTGCTGCTACCTCCCGACCCTCTATCACCCAGGCCATGCTTTATAAAATGGGTCATCTGGCTTA
TTCTGCCGATGTACGGGCCTCCCGAGTTGAGGTTGTTGTGCCTGGGCTGATAGAGCGGGCGATTGTTGCTGCTTTGGCCC
CGATTAGGGCTGAGAGGAGGGAGCATAGTGCATTTATCGGGGGCCACAAGTTGGCATTGGATGCCTTTACGGTGAGGATT
GAGGCTTGTGAGAAGACCATGGGTGCTACGGATATTGTCATGGCCTTGAAGGCCGATTTTATTAGGCTGAGAAAGAATGT
GGACCAGTTTCAGTCCACAGATTTGTCGATGTTGTTTGGGACAGTGGAGATTCCCGAGATACCGAGCATTGATATTCCAT
CCATTTTTTAGGTTCCTCTAGCTACTACGATCGGAGATTTTTCTAGGGTTCATGAGGTAGAGGTTGAGTCTGAGGCAGAG
ACAGATGAGGAGCAGTTGGATCTTAGAAATGAGGTTGTATACGATAATTTGGCAGATCTTGAGGGAGCCATGGTGGATAT
GGCTATGCAGGCATTGCTCAGAGATACATCTATGATGGGCTCTAGTGGAGCCAAGGATGTTGTTGAGTTGGGCTTTGATG
CCCCGACAGATGGAGTTTCATACACGCAGACTTCACCAAGGCTTAGCCTGGCAGGATTATTCTCTTTACTCCATTTTTGT
TACTTTTTAGACTATTTTTAGTATTTCTTTGCAATTGAGGAAAACTACTATTTTTGTTTGGCGGGTGAGGTATTTCCATA
CCTACCTCTATTGGGTTGTTTTTGTTGATATTGTATTGTTGTTGGTTTTGCTTTTGTGAATATTGGATCTTATTATGTGT
TTATATATATATATATATATATATATATATATTGGCTATGAATTCATCTTGGTCCATTATTTTTAATGTGCAAATGGTTT
TGAACCAATTTTAAAAAATTTGCCACCTCTTTTGTGTTTGATTGTGGTGGTTCTCTTGCATTTTCGAGTGTCGATTGTTG
TCAGTACCGATGACTTGAATAGTGCTCTCAATTGAACAATATGAATGTGCAGTTACGATGAAGGCAAACTTAGTTACATT
GGTCATATGTGAACTCCTAACATCTCGTTGTGACTAGCCAGTTGTCGATTCAATCTCTTGTGATGATCGTTGCATGCCTA
GCTAGAAAGTGTGGAGTCTTGAAGGATAATTGTATCGAATGCCTTAACTGGTGAGGTTGTCTTGGATATTGTGCTTGATG
TCACCTAGAACTTGCCATGTTAGTCCAATTGATTGATTGAAGCAAGCAATTAAATTGATCTTATGCAAAATTTGTGAAGA
GTGAACCTAATTTGTTAGTATACCTCTTTTTGTCTACCTTGTGAGAAGTTTGAATCTTGTTTGACATCTTTTGAGTCTAT
CCTTTACATTGAAAGAAACTTGAACAACTTTGACCTTTTAGTCCCATTGGCTATAACCTTCATGAAGTATTGGTTAGTTG
AATAGCCAACTTAGGCAAAAGCCTAAGTTGGGGGTGTGGTGAAAAAAAAAGGAAAGTCATGAAGTGTGAAAATCTCCCAT
TTGAAGCAATGGTTTGAAAAAGATGGAACCCCTCAATGTCAAAAAAGAGAGAGAGAAAAGAAAAAGATGAAAATGGAAAA
AGACTGAAAAAGAGAAAAGTTTGTGAAATAAAGTGTGTGAAAGGAGTAAAAGAAGTGGGGTACCCAATGAGTTTTGCTTA
AGTGAATAAGAGGGTGGATTGTGAACATGTTAGAATGATAAAGAGAATGAGAAGAAGTGATTTGAAGGCCATACTTCATG
AAGGTATAAACCACTAAGCCAATATGATCATACATTTACACTCAGCCCCGTTACAAGCCTTTAAAAGACCTTTATGATCT
TGAGTGAGCTGAAAACAATGTCGATTGGAAAATAAGGGCAAGCCTATGGGTGGGATCATGCATGTGTTCATATATGTGAG
TGTGAGAGTTGTATTTGATTCCAAAATTATAAATTGTTGATGAATTTTGTGTGAGCATGCAATCATCCTTGTTGTCAAGG
CATTTGAATTCTTTTATTGAGCTTCAACGTGCATTTGAAGCAAGCATTGTGAGCTTAAGTATATTTGATAATTGCGAGTT
ACAATTTGAAACTTCGAGTGCACAATTGAACATTGTATATGTAGTTTGAACCTTTTGTGTATTTGTGTTGAGTCTTGAGT
AGCACTATTTGTAGACATCCGTGTTGAACTTATTGATCTTGAGTTATACCTGA
>mtp_3499.contig_8
TCATAGGCAAGGCTCAACAATGGACTTTTTTAGCCATTGAGGAGATATGGTCTTCAGATTCAAAGATTAACTATATCTTC
CGAATGCCACAAGGCTTCTATAGAAAATTATAGGACATCCAAACCATTCTGTCATGACCCAGGGGTACCCCCTAGATGTA
ACAAGGTAAGACCCCGAGAGGCCTCATACAAACCACTTAGCATATCATAACATAAAGTAATAGAAAAGTGCAGAAATTTA
AAACATTTTCAACACAATAAAAGTCTTTTATAAAATGAGCGAAAGTCTAACAGCATTGTCTCAAACAATCTAACATAAGA
GATAAAATCTTGGGACGCAGCCCATACAATAGTCCTACATGAAAAGAAAGACATAAAAGAGATAAAGGGGTGATCCAATC
CTCGAATACAATGATGACTCACCAAAGCTTCACTTCCTTGATCAACTAAGAACCTAGCCACAAGTGTGTGAATCGAGAGA
GCTGGACCCTACATTTGATAAGAATGTAGGCAAGAGTATGCGTTAGTACCAAAATGTACTAAATATGATGGCTAGCATAA
AAAACATAACATAAGCATTAGTCAACATAAGACATAAGGCATGAGCATAATAAAGACATAATAAACATCATAATGAAAGA
GGAATACTCCCTTAAGTACCCTCACTTAACCTTAGCCAAGACTTATCATCCAACTCTAGTAAAGCTTACATCATGAAAGG
CATATTTAGCAACACTCCAAAGCAAATCATCTTCATAACATAATAATAATATCGTACATACTCACTTTTAAAGACATGGG
TATTCTCCTCCTGCCTTACTTACTTTAAGATCACGGGTACTCGCCTCCACAATCTCATCATATGACACAGGTACTCGCCT
CTACATTATTTCATAAGGAGCATGGGGACTCGCCTCCATGTACATTCATCATAGTATGAACGCGGGGATTCAACTCTTGT
TCAATTCTATGGACTATGAGAATCACCCTCATATCCTTACATATGAAGGTCAAGGGTAATCACCTCTAGCCTCATCAATT
ACATAAGCTCTTATTCTACATTAATTTTAAGTGAGCAATCCTTTCAACCTAGAATCATTCATGTGAGTAAACCTTTCACA
TTCATACATTCATAATTAATCAATTCATATGGGAAGTATCCCTTCCTAAAAAATAACATCAATTACCAACAATTCATATC
ATAAGCTTTACTCTCAAAACCCTAATTCTCAGGATCATCATATAAGATTTATTCTCAAGCAATTAACATCATATTCATCA
TATATGCTTCAATCTCAAGCAATTCTAGTCATAATTCATCAATCCTATAAGGAGATATCAAAACCCATAAAGTTTCCCTT
CAAGGCATCAAACCCAATTTCATATATTCTAGGTTAGAAACATGGAATAGACTTGGGTACATGTAATTTCATCCTATAAA
CATGTAATCCTACCAATTCAATCATAAAAAATCATAATTCACTCAATTGGATCAACATTCAACATAACCCACAACATTGG
AACAAACCCTAACTAGAATTGGGGAAATCTTCTTCCAATTGCGGAATTCTAGGGGACTCCATGGGAGGAAGGATCCCATG
GATGAAAATCCATCAAACCTTAATTACAAAGCCCTCACAAGCTTGAATATTGGAGACTTGACTTGACCTTAAGCTTCAAC
TTCTTCCTTCTTCTTCCAACTTCTACAAAGAGAATTTTTGAGAGGAGTTTTGGGTTTTCTCTTGGGATTTGAGAGAATGA
CTTGTATGAGACGTTTTGGGGGTTAAAAATACTTATATAGGTGCTTTAGACTTAGTCAAATCGACACCACTTCAATTTAA
TTAAAACCAGAAAAGACCCATATACCCCTAAAATAATCGTCCAGGCCTGACCTATGAGACCACGACTGACGGACTGTGGA
TGGACCTACGGTCCGTCTTGGTCGATCGTGGTTCATGGTCAGAGAGTCTAAAAATGGGGCCTTGGACCTACGGAACCCAA
ACCACGGGCTGTGGACCCATCCACGAGGCATGGGTCCACTTAGGTAGTGTCTGTGGTGCCTATCCACGAGGCTCACCTAC
GGGGACTAGCTCTAACCATGGGCGTGGTTGGCCCTCGTGGGTGACACCTGGAAATACTGAAAATCCGCTAAGATTTCCTC
TTTAGGCTACGGGGTGTTACAATATCTCCCCCTTGGGAATATTCGTTCTCGAATGAGATTCTAAGCACGTTTCTCAATGA
AAAGACTCAAGACTAGCAACCCATCATGCATGCAACTCATCAAAATACACACAAACGAGGAGGAAACCTCAACTCCAAGC
TAAACATACTCAATGCACCATAAGGGAGTAGGAACAACATCTAAAAACCCAATATGCATGAAACTTTTCAGATTTCTTAC
ACTTAAGGAGGAACTATCATCTCCAACTTAAAAGCAATGCTCAACACAATCTCATGGAGCCTATATGCAATCTATACACA
ACACACATACTCAAGGAGGAAATCTCCACTCCAAGTTAAGGCATGTTCTTTAACTCATCTCATGCAGTCTATAGGCAACT
CATACTCAATGCACAAAAACATGAGGAAAATAATTCACAAAAGCCATTTTCTTCAAAATTAGCTTTTTCATGAACATGCA
ATTTGAGGAAATCATGGAAACAAAGACACATATGACCTCAAACAAGAGCAAATCAAGAGGAAATTCATTGCCTCAAGCTA
GAGAAGGAAAAATAAGGGGATATCGGGACATCATATCAGATTCGGCCTCCCAAGTAGAACCCTCAACGAGATGGTTTCTC
CGTAACACCTTTACGGAAGCAACCTCTTTGTTCCTCAATTTCATAACTTGCCGGTCTAGAATCTCAACCGGAACTTCTTA
ATAGGAAAGGTTCTCTTTCACTCCCAACCCTTCTAGGGGGACTATCGATGTTGGATCTCCAACACACTTTTTCAATATAG
AGCCATGGAAAATCGGATGCACCGACGCCAACTCATTTTGCAATTCAAGCTCATATGCAACCTTACCAACACGCCTTAAA
ATTTGATATGTGCCTACAAAACAGGGACTAAGTTTCCCTTTCTTACCAAACCTTATCACACCCTTCATGGGTGAGATTTT
CAAATAAACCCAATCAAGCACATCAAATTCAAGGTCTCTCATTCTAACTCGGCATAAGAATTTTTGTCGACTTCGGGCCG
TTCTCAACCTCTTTCTAATGAGCTAAAATTTCTCAATAACTTCATGAACTAACTCAGGTCCTATCAAAGCAACCTCACCC
ACCTCAAACTATCCTATAGGAGATCTACACCTTCTACCATAAAAAGCCTCAAATGAAGTCATACTAATACTAGAATGGTA
GCTATTGTTACAGGCAAATTCAATCAAAGGCAAATGGTCATCCCAATTTTCCTTGAAATCAATCACGCAATCCCTTAACA
TATCTTCCAAAGTACGCCGGGCTCGCTGAACCACTCAGCGAGCTGCCCTTTGGTCTATTTCATCGCCCTTTTTCCTTGGT
ACTCAGCATCCTCCAGGTCTGTAACTTTAGGCGATCTATCTTGGCTTTACGAAATCACTCGGCGATCTGCCGACTACTCC
TTTCCATCACCAACTTGGTTCTTTCCTTCAGGGCTTGGCATACTGGAACTTTAGGTGGTCAAATAGCCATTCGGCGATTC
ACCAAGCAAACTTGGCGATCACCAGGCTGCCTTTCTGCATTCTTTCAGCCTGCTTTGTTCCTTTTTTTTTATTAGTGTCC
TTGCTTTGTTCCTCAATCCATATACCTGAAAATCAAGCATTTTACATTAGTTATTGGCACAAATTAAGCATTTGAGGACA
CTAATTCTATATAAACAAAGCCCTAAATGAGTCTAAGTCTCGGACTTATCAACACCCCCAACTTAAACTTTTGCTTGTCC
TAAAGTAAAGCTCAAGTTCAGCAGTTCAAAAAGGATGTCTCAAACAGTGTTACAAAAGACTCAATCATGAATGCACACAA
AAAGACTCAACTTACTCATGCAAGAATCAATTGTGCACTCAAAGGTTCAAGTTGTGACTCACCATTATAAAAAATTCTCA
AGTTCACAATACTTGCTTCAAATGCAAGTTCAAGCTT
>mtp_3499.contig_9
AATGTGTAGGTTGAAAATTTGAAATTTTGGGAAGAAGAACAATTAGGCGGACCTGCCAAACGGGTTGGCATGATTGAGCT
GGATCTTCGTTGGAACTATCTAGCTAGCTAGAGGTTCAGAAAAAATTGGTGGGCCAATGAACCATTCGGCGCTTCACCGA
ATGGGTCGGCGAAGTAAGTGACCTTCATCGATCCACGCGCAAACTGAATGGTTAAAAAAGGGCTAAACTATTTTTAAATT
CAAAAATGTCCCTCATACCATATGTTCCAACTTTTCCACCTTCACACCCACATTTTTTAATTCCGTACTTGTGATTATTG
CATTTTTGTATGGGATCAATTGCTCGGGGTGGACTTTGGTTCATTTTTCTTCGATATCTCTAGCCTAACACTAGTCTACT
CGATATCAAGGTTGGTTACCCGAGCCTCGTCTTTAACTTTTGGTTATTTCAAATGTGTGATTGTTATGTTGTCGTTGTGT
TTGCGTGATATTGATTGTTTGAATGCTTGCTGGTGATGTATGCTCGTATCGTGTGTCCTTTAGTATTATTGAAATCTAAT
TATGAAATCTCGTGTGTTTGCATGATAAAATTGTAGGGTTGTGTTGATTTTATTAATGGGTCTACTGTGGGTGAAGTTTG
AGTAACCCCGTGTGTGCCGATCCTTTGATTTTGCCCAATAATAGAATGGGTGACATCATTCTTAAGGGCAAAAGACAATG
ATTGGCCAATTTATGCCAAAATGGGGGAAGACTGAGTACCCTGAGGTTATGGGTAGTGTGGGTCTGGGCTTAATTGTGTA
GAATAGGTATCTAATTTTGTTTTCAAGGGCAGCGGTTTAGAAATTTAACGTTTGGGTCAAATTCTGGAACTTCGGACTGT
TCGGTGAGCTGGGTCAAGCTCTCCAATTGGTTTGGCAGTTCACCTAATGAACCACGTATTGCCTTTTTATCCTTGAATTT
TGTGGAATTCATTCTGTTATATTTGGCGATACGCCTAATCTTGTTGAGTTCACTCGGCGACTCACCAAAGGCCCCTTTTG
TTCGCGCTCATATGCCCCAATTTTTAGATAGTGTTCTGTAACATTCAGCGATCTACTACTAGTTAGCCAAATTGCCCTGG
ACATCACCGACCTGTGTTGATTTCTGAAACTTTTTAGTTTGGAACATTCAGCGAGCCCGACTTTGCTCGCCGAATTGCTT
TGGTATCTTTTTGAGTGATTCGGCGAGATTTCCTACCCAATTACTCATTATTGAAATTTTTTGAATTAAGTCTAACCTAT
TTGGTTTTTCTTTGGGGGAACAGCTAGAACTAAGGTAGCCGGAGGAAATCAACTGCCCCGCAAGCGTGCTAGGGTCATTA
TGATAAATTAGGAGGCTTCACCCTCTCGGAATACACTGACTAAACTTCCTCCAAAATAGGGGAAGGGCAAAGGAAAGGAA
CTATTTGTGGCCCCACAGCGGAGGAGAGCTCTGATAGAATGGGTGTATATGCCACCAACCTCACCACTTCAGTGTACGAT
GGTTAGGGAAGCTAGGGTAAAATATCACCAACCTTCGTGTCTGAACCAGAGGATGGTCAGACTCTCCAAACTAGGAGAGC
GGAACTGTGCTCCATGTCCCTACATGATTCGGCAAGGACCTCGGTGCAACCTACTCCTCCACCACCTCCATCTCCGTCTA
TTGAGCAGGTTCCTTCGGTGCCACCAGTTCAGGCACCCCCACCCTGGTCATTGAATAGACTAAAGGTCGAGGGTTTGGAA
ACCATTTTAGAGGACAAGTAGGTATCTACTGACAGAGTATTACATCGATGCCCACAGGTTTGGAAAGTGATCAAGTTCCA
CAAGTTCAAAATCTTCAACAAGCCCCGAGGCTCCTATATTCCTACTTGGGTCCGGGAATTCTATGCAGAATATGAAAAAC
TAGTTCCTAAAGGGTAAAAAAAGGTCAGCTCTTTCAAGCCGATTGATTTTGTGATAGTGCAAGGCCGAAAAGTTAAATGC
AGAAGCATCTATATCAATGAGGTACTTGGCTATACAATGAATGTGATCCACTATTATGTGGATAAAATAAAAAAGAAGAC
CCTCGATGACTTGAAGGGTTTGTTAGCACCATTGGTTTCTAAGAGCACACCGAAGTGGATTGAGGCCGGCGTCCCTATAG
AGAAGAAGGACTTGAACGTGTCTTCGAGGTATTGGTTTGGGTTCACCAGCAGCACATTGATGCCATCGCATAATAAGTCG
ATACTCTTGCATTCGAAAGCTGCTTGTTTAGGTTGTATCATTCATCAATGATTGTTCTCTTGCAATTTTCAGTGTCATTT
GTGATCAATACCGATGACTTGAATAGTTCTCATGATTGAACGACATGTGTCTGCAAATATGATGAGCCAAATAGAGTTGC
ATAAGTCATATGTGAAATCGTAGCATGTCATTGTGACTAAGTCGACTGTTGAGTTGTCCTCTTGTTGTAACACCCTGTAT
GCTAGAACTACCAAAATGCAGCATTCCAGAAGTTATAGGTGCAACCCACAGTCACCACTCACGACCATAGGGTGACCCAC
AACCCGTGCTAGTGGTCCATTGATGCCACCTACACCTGCTCCTCAGAAGAAGCCTAGAGAATCGGTTAAGGGCTGACTCA
CGGACCGTAGGAAGACCCATGGTCCATTCTGCACGTCTGTGGTACACCACATGTGGCCCTTTTCCCAAACCCTCCAAAAC
ATTTTCTAAGTGTCGACCCACGGCCGGACCCACGGATCTTCGGTCAGGCGATGGACCTTGTTCCGTGAAGTAAATCAGGC
CCCAAGTTTCATCTCCCAGTCATGATCAACGGTCTACCAGCACGGACCGTCAGTCAATCGATGGTTCGTCACGTTTTTTT
GTCTTTTCCTTATGCGTTGGACCCCTAAATTATGTAGTTTTGGTTAGTTTTAGCCTAGAAACAAAATTAGAACCTAATCT
AATCAATCATTCACCTAAATCATTCAAACCTAGTGCAAAAGAGGAAGAAAGAGGCGCCAGTTTTCCTCAAGAACATGCAG
CAAGGGTTCATCAATTCCAACCCCAAAATTGAAAGATTTCTCCATGAAGTTCTTCTCCAGGTATGTGGGATTTCACTAGT
GGGTTCGTTTCGCCCATTTGGTCTTTAGAATTCAGTAAGATTCTTGATTCCCTCCATATAATCTAGACCTAGGGTTTCTA
GAATTTCAGCAGATTATTATGGATAAGTTATTTTAATGTTCCTAATTAGATTATCATGTAGTAGTATTGTGTTTGCACAT
ATTCATGCATGAACTCAGAACCCTAGTTATGTAGTTCGTCTAGTTCATGAATTACATGACAGATAAACATGCATACATTC
CTTAGTTTCTAATGTTTCATTATCAGTATATTAATGTTGCATTCTCAATTGCATTCCAGTATTTTGAGCTATCCAGTATT
ACAAAAATTCATTCATAAATTTTTAACTACATATTCAAATGGGAATAGCTTAATACCGAGTGGACTAGGGTCTATCACCT
TCAAGTCAAGTCCCCTTTACTAGGCATTACATTTTACTGATCACGCCACCATGCTTTTATACCTCTGGCTGGGTATATTG
GGTTCTCTCAATGGGGCATATACATCGGACTCCACATTTACCTCATGTGGACTTATGTTGGTTATTAGTAGATCCCTTAT
AGTTCAATCATATTCTGTTGCATTAACCATGTTATTAGTCTAGTTCACTATTCAGTCTCAGCATGTTATAAACTTGGTCA
TTGTATTCAGTTTAGTCATGTTCAGTATTTTCAGTATCCACATCATGTTCAGATTATATTATTTTCTTATTGCTTGTTTA
GTTATGTCATTGTTCAGCTTTATTTTATCCTACATGCTAAGTACCTTTCAAGTATTGATGCATACTTTGCGCTACATCTT
CTCGTGATGTAGGTTCAGGTCCTTAGCAATCAGATCACGCATAGATCGGTCTCTAATCTTCAGTTCAGCAGCATCAGTGA
TGATTCCTCCATCTTTGAGGATAGTTGACATGTTATCTTTTGATTTTAGTCTTAGTTTTGGTTTTTGCTAAATTTAGTTG
GGGTATGTCCCAGCATTTCTAGTCAGTTTAGAGGCTTATTTCAGACAAAGATTGATCAGCTATAGTGTTAGAGTTTTATT
TTATTCATTTGTACTCAAACTCAGAGTTTTCCTATATTCAGATGTAGCATATGGGTATTCCGCATCATTTCAAATTATTT
ACATGATTTAACTTCCACGCAGTATTTATTGCTTCAGTTTACATTAGTTGCTTATAATATGCCAGCAGGGTTAGCTTGGG
GTCACTCATGATCATAGGTCCCATGTCCGCATCCATGGTATAGCCTCGAGTTGTGACAAACTTAGTATCAGAGCACTAGG
TTTAAGAGTCCTAGGATGTCTAAAAAGCCGCACTAAGTAGATTCCTTTTCATGGGTGTGAAGTGCACCACATCTAATGAG
>mtp_3499.scaffold_1
GCTTGCGCAATGTGCAAGTAGCATCCTATAATGCTACTAACACTAAGTACTCCTCTGAAGTCACTATAGACAAGGCACAT
TCATACTCAATAAGTCATGAAAAGGAAGTAACTCATAATACAATCCAAGTACAACATACATCATTTCATTTAAGCATATA
ACATTCAACATTCTTCATTAGGTTCATTTAGAGAACTTTCATATATTGGTCATTAAGACATTAGACAACTCACTATAGCC
CTCTCAAAGCCTACTTGTGCAATAAATGTATGGCATCCCATACTACCACCCACACTTCATAGATACTCTCAAGTAACTAA
AGTGGACATCTCACATGATGGGAATAAGCGTTTAACCAACATATACCATGTGAGCTTGACATGGAATCCGGTGTCATAAA
ACCTCACACTGTAAAAAAAGGTGGTCTAATTGCCTAAGGTATGACTGGTAACATCTAGCTTAGGTGGATCCACTAGCTAG
GACCTATGTGGGCACAAAATTAAGGGATAAGAAAGACATTCATTGAAATACGGCCTAACGTTGGGAGAACTTCCATCTTA
CCATATCCACTTAATACTTAGCCCCCATTCCCATATAATTGTTCATTTTCATTACATTATTGCACTTGAGAGGGCCACCA
ATATTAGGCCTACAAACCCAAAGCACATTACATTATAAGGAAAGCACATTGACTTTCCTAGAAAGGGCCACCACCATTAG
GTCTATCACTTCAAGGTTCATCATTTCACACAAGAAAGGGCCACCACCATTAGGTTTACCGTTTCAAGGTTTAACATCAC
ATTAGTTCCTAGACTCACCATGAAGGGCCACCAACATTAGGTCTACCGTTTCAAGATATAGCCTATAATACTTCATCATT
CATTCATTCATTCATGAAAGGGCTACCAACGTTAGGTCTACCGATTCTAGATCATTAACACATTAAGTCAAGATACATTC
ATTATAAATGAAGAGGATGCCTAAGCCTACCAATTCAAGATATCACAATCACCTTTACATTAATTTATACAAGAATAGGA
TGCATAAGCCTACCAATTCAAGATATACAACTCATAGAAGAAAACCCTTCATATTCTTTCATCATCATTCTTGAGTGTTA
ATTGAGACTATGCTTTCAATTATAACACTTTTACATTCTAAACATGATCATCATACTATCATTGAATTCACATACATATC
CTTCATATCAGAATCATACCTTAACCTTCATACCTTGCCTTTCAAGGCCATGGATCACATTCACCCACACACCTTACATC
AATACAATTAGGCAAGTGTAGTAACATAATTTCAACATTCTATAGCCGTATACACATAAGAAAATCACATACTTCATAAT
CAATCAATTCCCAATCACAAATCACAACTTAGGAATTTGGGGGAAAACATGGGTTCTAGGAAGAAATTATGTTAATTCAT
CTTTAAATCCACAATTAATTCATAATTCAATGCAATAAAGCCTTTAGAAAATGTTTAAAATCTAACACACACATAGATTG
AAATCTTGGATTTTTGGGAAAACATTGGAAACTTGAAATCAACTTTGAAATTGGCTCCTTGAAAGAAACTAAGACAAGGA
TGTAGACTACCATACCTTTTATGGAAGAATCCCACGACAATCCCTTGAAAAACTTGAAGATTTGACTTTGAGATCTTAAA
TCATTCACCTCCAATGGAGGTTTCTTAGAGAGAGAACTTTTGGAGAGGTAGTTTCTAACTTTGGGGTGTTTTGAAATAAT
GAGTTGAAAATAGAGTTTAAAACTTTAAAACCCCTTAAAATATCTTAATAAACCAATAATAACCATCCATTAACTAAACT
AAACTTCAAATGAATTCAACAAATGACCCTCCCCTTGGCCGAACCATCTACAGAATTGCAGTGGTCACTCAGGAAACCCA
CCCACGGACCGTGGGTGGGACCATGGGCCATACTGGCAATCCTTGGTTCGTGGCTGAAACTCCCATTTTGGGACCTTGAC
CCACGGAGGCCATCCACGGGGCGTAGGTCCCATCCGTGGCTCACCAATCTTTGGACAACTTTTTGGTTTCTAGGGGTCTT
GGGGGTTAGGCTTTAGGGTCCTCCTCAAGGACCCCTAGGGTGGTTCTTGGGGAGTCGTACCTTGACGTTTAACCCCTAAA
CCTAAGCTCGGGACAACATTCTACCACCTCAAACCTCACACCAAACTCAAGCACACACTAGTTAGGCTCTAGTTTCACCT
ATTCGTTTTACGGTCGTTACATTATCCCCCACTTAGGAACATTCATCCTCGAATAACACTTTAAACACATTAAGGGCTAA
TGACTCAAGACTAGTAGCCTATCATGCATGCAACATAATAAACAATGCACAAAACTAGGAGGAAACATCAACTCTATCTC
AAACATGCTCAAGGCAACACGAGAAAGTAGGAACTACATCTACAAACTCATTATGCATGAAAACTTCGACATTTCTCATT
ACGTTGGAGAAATTACCTTCTCTAACTCAAATCATGCTCATTATAATAACATAAGGCAAATTATGCAATTACTCTCAAAA
ACACAATTAGGCATGTTCAACAATTCACATCATGAAACATATATGCAACTCATACTAAATGCATATCAACATGAGGAACA
TAAATTATGAAAACTCATTTTCTCATTTAAACATGAATTCATCAAGAACATGCTTATCATAAGGAGACCATGGAAACACA
ATATCACACATGACTCCAAAACATGAAACAAGCTACAAGGAACTCTTGGTCTCAAGCTTGAATAGGAATAGAAGGAAAGA
GATAAGGATATCAAAATTCTCAACAACCTTATTATACAACATGCTATCCCCCACTAAGGAGAAAACCCACACTAAGGCTT
AACATGCAAACAACATAAGAACCTCAATACAACATTCACAACTATAGGAACTACCACATACCGGTGCCTTCATCTGAATT
AGCTCCTTTGTCCTTGTTAGCTTGAAGTGCATAGAAACGGTTTCTCTTTGGAGCATTGATATTCGGGTCATTAAGAGAAG
CTTGTTTGGCCTCCCTTCCTCTAGTCGTAAGAGTAGGACAATCATTCACTTGGTGATCATTCTTCCCACAGCCATAGCAC
CCACTAGTACCGGCTAGGCACTTCCCATGATGCTTCTTTCCACAATTGTGGCAAGTAGGTTTAGAAAATGGAGGTCCACC
ACCTCTCTCTTGGTTAACCTTAGGAGTGCTTGAAAAATCTTGGTTTGGAGCTCTCTTCTTGAACCTAGGTTGACCTTGCT
CATCGGACCTAGACCTCTTCAACTCCCTATTCTTCCTCTTAAGTTTAGACTCGTCAATAGATTGAGCATACACCATAAGC
CTAGAAATGTTAATATCATCATGGAGCATTGCGGTTTGGCACTCTTCCTCAACTAGGCTGGATACACCTATAACAAACCT
AATCATCTCATCCCTAGGGTTGGACACCAAAGATGGAGCATACTTAGACAATTGGGTGAATTTCAAGGAGTACTCTTGCA
CACTCAAGCTACCTTGTTTAAGATTGATAAACTCCTCCCACTTACACTCCCTCTTCTCACGGGGTAAAAACCTACCAAGG
AATTCTTTGTTAAACTATTCCCATTCTATAGGACCTGCTCCACCCAGCGTGTTGCTTTTCCATTGAGTGAACCAAGCTTT
GGCAACATCTTTCAATTGGTAAGTGGCTAGCTCCGCTTTTTCACTAGAAGCAACCCCCATAGAATTCACTACCTTATACA
CCTCATCCAAAAACTCTTGGGGATCCTATCCCACCTTGGAACCAAGGAAAACCGAAGGATTCATTCTCACAAAGTCTCTC
AACCTAGAAGCCATAGTGCTCACAATGGGGATAACATTTGTCACAACCCAGGGGTACCCCCTAGACGTAACACGGCGTAC
TTGACCCCGAAGGGGTCGCATACAAGCCTCATAGCATNNNNNNNNNNNNNNNNNNNNNNNNNNNNNNNNNNNNNNNNNNN
NNNNNNNNNNNNNNNNNNNNNNNNNNNNNNNNNNNNNNNNNNNNNNNNNNNNNNNNNNNNNNNNNNNNNNNNNNNNNNNN
NNNNNNNNNNNNNNNNNNNNNNNNNNNNNNNNNNNNNNNNNNNNNNNNNNNNNNNNNNNNNNNNNNNNNNNNNNNNNNNN
NNNNNNNNNNNNNNNNNNNNNNNNNNNNNNNNNNNNNNNNNNNNNNNNNNNNNNNNNNNNNNNNNNNNNNNNNNNNNNNN
NNNNNNNNNNNNNNNNNNNNNNNNNNNNNNNNNNNNNNNNNNNNNNNNNNNNNNNNNNNNNNNNNNNNNNNNNNNNNNNN
NNNNNNNNNNNNNNNNNNNNNNNNNNNNNNNNNNNNNNNNNNNNNNNNNNNNNNNNNNNNNNNNNNNNNNNNNNNNNNNN
NNNNNNNNNNNNNNNNNNNNNNNNNNNNNNNNNNNNNNNNNNNNNNNNNNNNNNNNNNNNNNNNNNNNNNNNNNNNNNNN
NNNNNNNNNNNNNNNNNNNNNNNNNNNNNNNNNNNNNNNNNNNNNNNNNNNNNNNNNNNNNNNNNNNNNNNNNNNNNNNN
NNNNNNNNNNNNNNNNNNNNNNNNNNNNNNNNNNNNNNNNNNNNNNNNNNNNNNNNNNNNNNNNNNNNNNNNNNNNNNNN
NNNNNNNNNNNNNNNNNNNNNNNNNNNNNNNNNNNNNNNNNNNNNNNNNNNNNNNNNNNNNNNNNNNNNNNNNNNNNNNN
NNNNNNNNNNNNNNNNNNNNNNNNNNNNNNNNNNNNNNNNNNNNNNNNNNNNNNNNNNNNNNNNNNNNNNNNNNNNNNNN
NNNNNNNNNNNNNNNNNNNNNNNNNNNNNNNNNNNNNNNNNNNNNNNNNNNNNNNNNNNNNNNNNNNNNNNNNNNNNNNN
NNNNNNNNNNNNNNNNNNNNNNNNNNNNNNNNNNNNNNNNNNNNNNNNNNNNNNNNNNNNNNNNNNNNNNNNNNNNNNNN
NNNNNNNNNNNNNNNNNNNNNNNNNNNNNNNNNNNNNNNNNNNNNNNNNNNNNNNNNNNNNNNNNNNNNNNNNNNNNNNN
NNNNNNNNNNNNNNNNNNNNNNNNNNNNNNNNNNNNNNNNNNNNNNNNNNNNNNNNNNNNNNNNNNNNNNNNNNNNNNNN
NNNNNNNNNNNNNNNNNNNNNNNNNNNNNNNNNNNNNNNNNNNNNNNNNNNNNNNNNNNNNNNNNNNNNNNNNNNNNNNN
NNNNNNNNNNNNNNNNNNNNNNNNNNNNNNNNNNNNNNNNNNNNNNNNNNNNNNNNNNNNNNNNNNNNNNNNNNNNNNNN
NNNNNNNNNNNNNNNNNNNNNNNNNNNNNNNNNNNNNNNNNNNNNNNNNNNNNNNNNNNNNNNNNNNNNNNNNNNNNNNN
NNNNNNNNNNNNNNNNNNNNNNNNNNNNNNNNNNNTTAGAATCATAATTAGTATGTGAGAATAACTTTCACACCAAGATC
ATGTGCTCTCATGAGAATGGACTTTCAATCAACATAATAGGATCATCATGGTCATGTACATTTCATGCATAATAATGTGT
AAAGGTGCATATGAGAACTATACTTTCAATTAACACCATAGGTACATCACAATCATGTTTATGCATGGGGTGTGTGTGTG
ATTGTCCTTGCAATAACACAACAACAAAATTATCATCATAGACACTTCCCTCTCAAAGTGTTCATAAACATGTACATAAT
ATCACAATCATGCATATTTCACATGTATTGCATTCAAGGATCATAGACCATGTAAATCAACACATCTAACATTCATCATA
ATAGACATGGACATAACAGTAATTCAAGTAGTTCATTCATTGCAAGTATAAGCTCATATGCTCATATTGTAGGTCATGTG
GGTGAAGTCTTATTCACCATAGGGCCATATACAAATCAACATATATAATGGCTTACTTCTTGAAGCCTTAACATACCTAG
TTTACCTACTTTATCTTTTTACCCCTTTTTAGCCCTACGAGTCATCTTCATGTTACAAGCCTTACTCTCAAGCAATGCCT
CACATGATCATCAAGTATACCTAATCTGCAAGTCAGACTAACCACATGCTTCATTCTTACTAAATTATAGTCATATAACA
TCAAGTAAACTAAACCTCAATACTATTCAACCATGATTCATCATATAAGGCGTCAATTCATATTTTGAAGATTCATTCAT
AAGACATTCATATCTAGGTGATATAATATAAGGTAATTCTTCAAGAAGTTCATCAATCCTAGGGGTTCACATCTAAACCC
TCAATTTGCCACTTTCACGACATAACCCTAGGCTACATAAATTTCAACCTAGAATCTTAGGTTAATAATAAATACATGTA
GAATTATACTTATAATCAAGTAATTTCATCATAATCAACTCATATTCAATCAATTTAATCCACTTGTAACAAAATTCATA
ATGTAGAGAAGTGCAATAGCTAGGGTTGGGGAAAACTCATATATTCTTCAGAATTAAATTTAAAATCATCTAAAATTAGT
AGTCTCATCAATAACAAACATAATTCAACCTTTAAGAATAACTTTGAAAGGAATCCATGAGGTTGAGTTGAAACCCTAGC
TAATTGGGTTTTCTAGAATTGAGTTAAAAGCTTTTGAAAGGGCTTCTTGGGTGATAGCTTCCCAAGGATGAAGAACTCCC
ATACCTTATGCTTAGAATCCCATCAAATTCATATGAATAAGCCTCCATCTCCACGTCCTAGCTTGATCCCTTCTCTTGGT
CTTCAATGGAGTTTCTAGAGAGAAGATTCTTGGAGGGAAGAGTAGTTGAGTTTTGACTTGGGATCTTTGGTTATAATGAA
TTAATTAGGTCTTTAATTACTTATAATACTTTATATTCACATAAACCCATATTAAATGGCCCCTAATGAAAACAACTTAA
AAACGAATTACCTAAACTAACTCACTTATTAGCCGAATTAGGGCAAATTGCAGGTGTAATCGACGCCCCATGACCTACGA
TCCATCTATTTGTCTACGGGGCAGGCTGCAGGTTCGTGGATTTTACCCGAAGCTCCTCAACCAGGCCTTGAACTACGCCC
CATGACCTATGGGATGTCAATAAATCTACTGGCCATAGATGGCCATCCGTAGGTCACCTATTTGACAGCTTTTTGTGAAC
TTAGGCAGCCTTGGGGGTTAGGCTTTAGGATCCCCCTCAAGGACCCTTGATTGTTCCTTGGGGGGTCATACCTTGATGTT
TAAACCCTACACACCTTAACCTAGGTTCAAGACATCAATTTACAACCTCAAAACCTCATGACAACTCAAAGACATACAAG
CTAGGCTCTAGTTTCACCTATTTATTTCCGTTAGACTCTAGCTTGGTCTTACTAGTTTTCCAGGTTGTTACAACCTTAGT
CTCAACAAAAGAGTAGTTACGGCTTGAGCCATCATCAAAAGAGCCGACCTAACTTCCTCATTGGTCATACCCATAGCTTC
AACCGGAACATGGTTTCCTTGAGGAACTTGGTCACGTTGAGGACCTTGGGGATCTTGGGGAGGAACTCCCTCATTCACAA
TCGGCCATACTGGGAATCCGTGGTTCATGGCTAGAACACCCACTTAGGGACCTTGACCCATGGAGGACATCCACGGGGCG
TGGATGGACCTACGGGGCATAGGTCCCATCCGTGGTTCACCAATCTTTGGACAACTTTTTGGTTTCTAGGGGTTTTGGGG
GTTAGGCTTTAGGGTCCTCCTCAAGGACCCCTAAGGTGGTCCTTGGGGAGTCGTACCTTGACGATTAACCCCTAAACCCC
TAAACCTAAGCTCGGAACAACATTCTACTACCTCAAACCTAACACAAAACTCAAGCACACAATAGTTAGGCTCTAGTTTC
ACCTATTCGTTTTACGGGTCATTACTCCTTAGCTGATTAGATGGTTCCGTTGGATGTTTTAGATTCTAGGTATGTTCTAG
CTTATATGGGGGTTTAGTCCTACCTACATGATGAGATTCTAAGTTGTAAATTTGAAGATGAGGCCTTTGTTGAACTTGAA
GATCAGGTGCTAGCGGATTATTCAAGTTAGTTTACCTTGGATATACACGGGGTTTTTTCAGGTTTGCAAATTGTGTTCTA
AAAGTTGGAGGTTTGATTTAGATGATACTCCGTTAGGGCCATGATTCTAGATAATTCATCCATTCGGGCATCGTGAATAT
GTATCGTGACTTGAGGCAGTATTACTGGTGGGGTGGTTGATTAAACGTCTCAAGTACACCTCATCCAATTCTTGGTGTAA
ACGATCATTATATAGTATAAAACCCAACAATGAGTTGGGGTCGAATCCACAGTGAGAGGTACGTGATCAAATTCAATTAT
GAAGTACAACGTGGTCTAATTAGTTATACGAATAGAAATTATCGAAAGAGACAAGTAAACAAGTCTATGGGGGTGACACA
AATGTCAGATAGGAGGTTTTAATTTGTCAATTATCAGCTGCAACACAAACAAACAATAAGGAAATAACGATATAAAGAGG
AATTTTCAAGATGTGATCGATTATAGACAAATTTCACTATATGGGTAATTGAAACTACTAATAAATAGCTAAATATCGGT
GGGTAGGATGGACTATGAGTGAAATAGTTTTCTCTCGAACAACTATCACGTTTCAAGCGATTTTTTTTTGGACATCAACA
AGATTATCAAATAAGAACAACCAGCAATGTTATTACCTCCACTCTCTCGAGCTAGAAGGGTAGGATTGGGTTTAGGATTC
ACTCTTTCGAGTTGAACCCATATCGACCCAATACCTACAACCCATTAATCAAATGCTTTGGTTCTAAAACCTCTCTCTCA
AGAAAGCTAAGAACTCAAAATTAGAATTGCACTTGCAACTACAATTCATAAATTAAAACATAGCTAATGATTAAACCCAC
TTCAATATAGCATTTAAATCACTAATTAACAATACCCATAAGCTAATTCAGCCCATAATCACATGATCACACCCCAAGAA
TTGGGATCTTAGCCAAACATCGTAAAAAGGTAAAAACAATTACCAACTCGATTATCCATCAACTTGGTAATTGTCTCCAA
GCCTTTACAATGTTCGAAAATAGTTATGTTCAAAAACCCAAGTCAAAAATCCTCAAAGATTGCAAGAACTCAAAAACTTA
GAGAAAACTCTAACTCTAGAATGGGAACTATAATATTTGGGAGAGAACTGAGTGAGAACTTGTTGGAACTGGTCGACTTC
CTCAAAACTTCTTTAAAATTTCAATATATAATTTCCCAAAATTTACCCTGAAAGTCTAGTAGGTGGATTTAGTCGAACTG
GCCGAGTGGTTCAACGATCCACCCTTTGCTCCCTTCCATTTCCATTTTGAATGGGTCATCAGCCTCCCAGTTTCTGTATC
TTTAGGCGATCCAACTTGTTGTCGTGGAGTGGATCGGTGAT
>mtp_3499.scaffold_2
AAAAAATGATGACCCAGCTGGATATCTTGGCTAAGAATGTCATGGGTTTAGGTACAAAGAGTGTTGATGTTGTGGGTGTA
TGTGGAGTAAACCCCGATGAAGCATAATTTAAAGTTCGGTATAATGAGGAAGTAAACTTCCTATCCAATCAAGGAGGAGG
TTATCGTGAAAACTACCCAATACCGCGTTGTAATTAATTTTGGAATGAAGATGAAGGCTGGAAAGACCGTGATAGAGATT
GGCGTGATCGCAACACCACTTGGAAGGAAAGAGAGGGGGAGAAGGAGGATAGGTATGTTCCTCTCCATAAGTGTCAAAAA
CCAAGGAATCCGAAGGTGGATGTACAGAAGATATGCTCTCACGCATTCTTAACAAAGTTGAATGGTCTAACAAAGTGTTG
AAACTGATGAAAGAGGATGTCTCAACTCTCAATCAGATGGTTACCTCACATTTAGTCTTTATTAAGCAACTGGAGACCCA
AATGGGTCAAATATTTTTCGCATTTGAATCCACGACAACAAGGGGGTTGCCTAGTGATACAATGGCAAACCCCAAAAATT
AAGCTTGAATGGGTACTTTCGTCATGCCACGACGTTAACTAAGGCGCTTCTTGGGAGGCAACCCGAGTTTTTAATGCTTA
GGTTTTGATTTTGAATAACAGGTGTTGATTGTGCAAGTTGAAAAGTGAAGAGTGTTGGAAAATGGGCTGTTTGGCGAGCC
AAAAGTCCAGTTGGCGACACGCCGAAGAGGTTGGCGAACCCGACTTGAACCGTCGTTTGACCCACCAAGTCGGGAGTGGA
AGTCTGTCAGACTCTCTGGGCTAATTGCTTAATCAGTAAGCCCAATTTTGTCCGCCATTTGAACCCCCAAATTCCCTGGA
GGCATTGTAAAACTCGGTGAGGTAAAGTAGCACTCGGCGCATTGCCAAGTGGCTCGGCGTGGACGATTAGCTCCACTAAA
GATGCTGCGAACGGAAAGGTTTTAAAGGCCAAACAGTTTAAAATTTAAAAATCTTTCATATTCTCTCATTTTTAACTCCG
TGCACTCTTACCCGATCTTTATATCTTCCATTTTTTTACTATTTTCTCGCATTTTTGTGTGATCTGCACCCGGGACATCA
GGGACCCGGGAGATGGCCATGAGAGCTAGGCAGCGACAAATATGTCTCCCCTTTCTGGTGTTGATTGATTAAACATTTCA
AGCACACCTCATCAAATTCTAGGTGTTCAACGATCGTAAATCAGTACAAAACCATATTAAATGAGTTGGTGTTGAATCCA
ACATGGAGCGATACGTGTTTCAGATTTAATTGAGAAGTATGGACGTGGTAAAATCAGCCATAGGAATAAAAATTATCGCA
TAAAAACATAATTAAGTAAAGGGGTGACACAAATGTTAAATGAGGGGTTTTTCTTTTAATTATCAACTACAAACAATAGT
CACAAACAATAAGGATTAACAATAATGAGAAGGGTTCTTGGGATGTGATCGATTTTAGACCAATATAGACATATGTGTAA
TTGCAACTATTAGTAAATAGCTAGATAATAGTGAGTAGGCTAGGCTATAAGGGAGGTAATTTTCTCTTAAACAATTACCC
CGAATCAGGTGATTTCTCTTGAACATCAACAAACATGCAAATTAAGAACAACCCACACCTTAATCCATTATATTCACTCT
CTCAAGCTAAATGTGTGGGAAATGGTTTACGATTCACTCTCTCGAGTTGAACCCAGGTTAACCAAATACCCACAAACCAT
TAATCTAAACCCTTAGTTCTACAACCTCTCTCTCGCAAGCCAAGAACAAAAACATAGAATTGCATTTGCAACTACAATTT
AAAATTAAACCACAATTAATGATTAAACTCACTTTTAAATAGAATTTAAACTAACAGTTAGCAATACTCATAAGCTGAAT
TTGGAGTAAACTGAACCAAATCAGTTTGGACCCTAATTAAATTACTAAAAACGAATTAAACTAATTAGGTAATGAAAAGA
CCAAAATGCCCCTCTAAAATCCGGGTGACTTTCCTTATTCAGACAGCCGAACTCCTATTGGGGATATCTCCCTCATATGA
GCTCAAAAATTAGCAAACTAGGTGGTGTTGGAAAGATAATTCAAAGACTTTCATTTGATATCTTGTATCCCACCTAACGC
ATCTTGTACGAAGAGTTATGGTCGTTTGAAGTTGACCCAAGACTCATACTTAACATAACTTGCCAAATTTCAGCTTTTTC
ATTATTTCCAAATATAGTTCTTTCCTATTCTAGCTCTTTCAAATAGCGGGGTATTACAATATCTCCCCATTGGGAACTTT
ATTCCTCGAATGAGATTACTTTTAGTAGGCTGAGGGTGTAATATCTAACATCCAGCTCAACCACCCAACAAGCAAAATAT
AAATACAACATTCCAACTTAAAACAATTGTCAAGAAAAGGATTAGTACCTTAATTTGGAATTTCTCTGGACTCGAAGAGA
TGTGGGTACCTCCTATTCATGTCCTCCTCAACTTCCCAAGTAGCTTCCTCAACAAACTGATTTGTCCACAGAACCTTAAC
TGATGCTATTTCCTTGGTCCTCAACATGCGAACTTGGCGATCTAGAATCTGAACCGGAATCTCTTCATAAGATAACCTAT
CTTTAATACCAATATATTCAGTAGGTATGATAAGTAGAAGGATCGCCCATACAATTCTTCAACATTGAAATGTGAAATAG
TGAATGGACCGCTGCTAATTCTTGTGGTAGCTCCAACTCAAAAGCCACGTTACCGATCCTCTTGGATACCCTGTAAGGAC
CAATATATTGGGGACTCAACTTCCCCTTCTTATCAAATCTCATAACACCCTTCATGGGAGAAACCTTCAAGTAAACCCAA
TCATCTACTTCAAACTCTAAGTCTCTTTTCCTAACATCTGTTTAGGATTTCTGACGACTATGCGCTGTTTTCAATCTCTC
TTGAATAACCCTTACTTTTTCCATAGCTTGTTGAACTAAGTCTGGTCCTATCAACCCACCTTCACCAACCTCAAACCATC
CAATAGGAGATATGCATCTTCTCCCATAAAGCGCCTCACAAGGAGCCATCTAGATGCTAAAGTGATAGCTATTGTTATAA
GCAAAGTAAATTGTGCACCTCTATCTGAAATAATCAACACTAGAACTCCAATAAGTCTAACTGCCCCCTGAAGATATAAC
TTGGCATAATCCTTTGCTGATTGGGTAGTCTTTATTGGTAAGAAGTAGGTTGATTTAGTCATTCGATCTACAGTCACCCA
AATCAAATCATGTTGCCTGCGAGACCGCANNNNNNNNNNNNNNNNNNNNNNNNNNNNNNNNNNNNNNNNNNNNNNNNNNN
NNNNNNNNNNNNNNNNNNNNNNNNNNNNNNNNNNNNNNNNNNNNNNNNNNNNNNNNNNNNNNNNNNNNNNNNNNNNNNNN
NNNNNNNNNNNNNNNNNNNNNNNNNNNNNNNNNNNNNNNNNNNNNNNNNNNNNNNNNNNNNNNNNNNNNNNNNNNNNNNN
NNNNNNNNNNNNNNNNNNNNNNNNNNNNNNNNNNNNNNNNNNNNNNNNNNNNNNNNNNNNNNNNNNNNNNNNNNNNNNNN
NNNNNNNNNNNNNNNNNNNNNNNNNNNNNNNNNNNNNNNNNNNNNNNNNNNNNNNNNNNNNNNNNNNNNNNNNNNNNNNN
NNNNNNNNNNNNNNNNNNNNNNNNNNNNNNNNNNNNNNNNNNNNNNNNNNNNNNNNNNNNNNNNNNNNNNNNNNNNNNNN
NNNNNNNNNNNNNNNNNNNNNNNNNNNNNNNNNNNNNNNNNNNNNNNNNNNNNNNNNNNNNNNNNNNNNNNNNNNNNNNN
NNNNNNNNNNNNNNNNNNNNNNNNNNNNNNNNNNNNNNNNNNNNNNNNNNNNNNNNNNNNNNNNNNNNNNNNNNNNNNNN
NNNNNNNNNNNNNNNNNNNNNNNNNNNNNNNNNNNNNNNNNNNNNNNNNNNNNNNNNNNNNNNNNNNNNNNNNNNNNNNN
NNNNNNNNNNNNNNNNNNNNNNNNNNNNNNNNNNNNNNNNNNNNNNNNNNNNNNNNNNNNNNNNNNNNNNNNNNNNNNNN
NNNNNNNNNNNNNNNNNNNNNNNNNNNNNNNNNNNNNNNNNNNNNNNNNNNNNNNNNNNNNNNNNNNNNNNNNNNNNNNN
NNNNNNNNNNNNNNNNNNNNNNNNNNNNNNNNNNNNNNNNNNNNNNNNNNNNNNNNNNNNNNNNNNNNNNNNNNNNNNNN
NNNNNNNNNNNNNNNNNNNNNNNNNNNNNNNNNNNNNNNNNNNNNNNNNNNNNNNNNNNNNNNNNNNNNNNNNNNNNNNN
NNNNNNNNNNNNNNNNNNNNNNNNNNNNNNNNNNNNNNNNNNNNNNNNNNNNNNNNNNNNNNNNNNNNNNNNNNNNNNNN
NNNNNNNNNNNNNNNNNNNNNNNNNNNNNNNNNNNNNNNNNNNNNNNNNNNNNNNNNNNNNNNNNNNNNNNNNNNNNNNN
NNNNNNNNNNNNNNNNNNNNNNNNNNNNNNNNNNNNNNNNNNNNNNNNNNNNNNNNNNNNNNNNNNNNNNNNNNNNNNNN
NNNNNNNNNNNNNNNNNNNNNNNNNNNNNNNNNNNNNNNNNNNNNNNNNNNNNNNNNNNNNNNNNNNNNNNNNNNNNNNN
NNNNNNNNNNNNNNNNNNNNNNNNNNNNNNNNNNNNNNNNNNNNNNNNNNNNNNNNNNNNNNNNNNNNNNNNNNNNNNNN
NNNNNNNNNNNNNNNNNNNNNNNNNNNNNNNNNNNNNNNNNNNNNNNNNNNNNNNNNNNNNNNNNNNNNNNNNNNNNNNN
NNNNNNNNNNNNNNNNNNNNNNNNNNNNNNNNNNNNNNNNNNNNNNNNNNNNNNNNNNNNNNNNNNNNNNNNNNNNNNNN
NNNNNNNNNNNNNNNNNNNNNNNNNNNNNNNNNNNNNNNNNNNNNNNNNNNNNNNNNNNNNNNNNNNNNNNNNNNNNNNN
NNNNNNNNNNNNNNNNNNNNNNNNNNNNNNNNNNNNNNNNNNNNNNNNNNNNNNNNNNNNNNNNNNNNNNNNNNNNNNNN
NNNNNNNNNNNNNNNNNNNNNNNNNNNNNNNNNNNNNNNNNNNNNNNNNNNNNNNNNNNNNNNNNNNNNNNNNNNNNNNN
NNNNNNNNNNNNNNNNNNNNNNNNNNNNNNNNNNNNNNNNNNNNNNNNNNNNNNNNNNNNNNNNNNNNNNNNNNNNNNNN
NNNNNNNNNNNNNNNNNNNNNNNNNNNNNNNNNNNNNNNNNNNNNNNNNNNNNNNNNNNNNNNNNNNNNNNNNNNNNNNN
NNNNNNNNNNNNNNNNNNNNNNNNNNNNNNNAAAAGGAAGAAGGGGTTAGCACATAATATGTACTAAGTATGGAAACATG
CATAAAAACCTTAAATATGATAAATAGGACATTTTTGTTAGAAAAGTATGCCTTTGTCATGTTTAGAAACCAACATGCAT
ATATAATGTACAACACAAGCCATAATTACATTAATACTCACTACATGGTAATATAAACACCTTAGCAACCTCTAAGGAAC
AATTGTGCAACGTATGGTTGGCATCCCATAATACCAACCCTACTAAGTGTCCCCTTGAAGCTCCCTTGGTCATTCATATC
ACCTTTAAACATCATTATAATCATTAGTCACCAACAAGGAAATAATCATGAACATTATTTTGAATACAAGGAAAGTAATT
CATAATATCTAACCATTCAAGACACATGTATGTATTTGTATCTCATTACAATAATAAGGAACCATCCCACAACATCCTAC
CAAGTCCACTTGTGCAATGTGGGAGTGAAGTCCCATACCCCCACTCCTACTAAGTAAACTCACCAAGAGGTCATAGCAGA
GCCCATGTCTCATTAATTATCATTCATTTAGGGAAAAATAGCATAAGCGACATAGACCATGTGAGCTACATGGAATCCGG
TGTTGTGTAACCCCACACCGAAAGAATTTGTCCTACTTTCCTAAGGTAGGAGTAAGTGTATATCATCTAGGTGGATCCAC
TAGCTAAGTCCTATGTTGGCACATAGTTATGGAAAAGGGAGTTCACTTCTAGAAACCATCCCTATTGCATTGGTGGAGGG
GCTTCCATCTCACTGGTTCACTTTGGATGACCCTCACTATTGCATTGGCGGGAGGGCCTTTACCTCATTGTCCATATCCA
CTCGGTGCTAAGCATAAATTCCCAAATTATACATCATTGAGTCTTGAATTGCATTTACATGTGTGAAGGAATGCTCTATC
CCTCATTCAATACAATCCATCAACATAGCTCATAGATTCATTAAAGGTGAGAATGTACTTTCAACCTTAGAATCAACATT
AGTGTGTGAGTAAGACTTTCACAATTACATTCATAGTGTTTTCATGAGAATTAGACTTTCAATCAACATAATACATCATC
ATCATCGTAGATTATTCATGCATCATTAAGTGTAAGGGTAAGAGAAGATCAATACTTTCAACAATACCATACTTTACAAG
TTAGTCATAGGATATTTACTTTCTAAATGAATCAATAGGTTATACACAACATTCATCAACATGTACAAACCCTATCAATT
TACCTCTTTTCAAGGTCATGAATCATGTCTCATAATTACACCTAAAGATACTACAATAGGCATGAACAAAATAAGATTCA
ATAACTAAATTCATATAGAAACGATTCATAGTAATCATCTTGCATCAATACACCCATCACAACACTTGAAATTGGGGTCA
TGGGGATGTTCATGGGTTCAAGGGGAATTTTACAATGAAAATCACCATTAAACATCAAATCATCCATAATATAATGCAAT
TAACATAATAAAATCATTTTTAGGAAGAACCCATGGTTGGAATAGAAACCCTAGTTTTTGAACAATGTAACAATTTCAAA
ATCAAGAGTTGAAGGTCTTCATGGTGAAATATATTCCATGAATCAAGGTTCCCATAACTTGATTGAAGCTTTGCCTACGA
ATTGGAGTTGAGAAGATGGATTCTTGAGCCCTAACCTTCAAGTTCTTGATGTTCTTCAATGGGGAAACTCTAGAGAGAGA
AATATTGAGAGAAAGATGATGTTCTTGGGTTTCTTCTTTTAGTAATTGGGAGTAACTAAAAAGGAAGAATTTTGGCTGTA
AAAAGTATATATATTTATTAGGAAAAGAATGGGAAAGTATTGGTTCAAGTTTAGGAAATATTACTTAAAAGCCCTTATTT
AAACTTCAATTTTTATGCTTGGCCCGCTTGAGATCGCCCTTTGGCACCCTTGGCTAGCCAAGTCACTTATGCGACTCGCT
TAATGATCCTTAAGCTCGCCCATATTTCCAGTAAGTTCCCAAAGTGGGCAGCTCACTTAGGGCGGCGAATCGCCATCCCA
TTGGGCGACCCTCAACCCATCTTGCGCATTTGTCCAGTAGCATAGGCTAGGAGGGAAAGCACACTAGGCGACCAAGTGCA
ATTTGGCGCATCGCCAAGTGACTTGGGCGACCTTTCTGCCACTCGCCAACCTGTCCAAAGAGCAAACAAGGTTCTCCTTC
ACCCTTCCACGACAATTTAGGTCCATACCTTCATCCTAGATGTTTACGTTCCTCATTTTAGCTTTAGTTAGGTCTTTAAA
CATCTCCTGAAGTTACATAAACACACCCATTAATCCTAACTCAACCTAGACACCAACTTAAAGTTATACCAACCCACACA
ATGAGGCTCTAGTTTAGCCTATTGATTTTCTGGGTTGTTACATTATCCCCCCCTTAGGAACATTCATCCCCGAATGATAC
TTTAAACGTATTAAGGGGATAAATACTTAAAACTAGCAGCCCATCATACTAGACATCACAAAAGGTACAACTCATAGGAG
GAAACATCATAACCTCAATGGAACAACAAGATGTACGAAATACATCCACAACTTCATGATGCATCAAAATTTTCTTTTCA
TACAAACATGGGAGGAACTACCTTCTCTAACACAAGCAAGCTCCATCACATCAATACGAAGCCAACAAGTCATTTCATCA
CGACATATCTAAACATGTTCATCAACTGATCTCATGAAGTCACATATGTCAACATTATACACAATGCAATTCATCATGAA
AAACATATAATTCATGAAAGCTCGATTTATAATAAACATGAGTTTCATCTAGAACATGCCTATACAAGGAAATCATGCAA
AACTAAAACATTACACAAGACTCCCGAAATACTAAGAACTCAAGAGGAATTTCCTACCTCAAGTTTGGATAGGAGTAGAA
ACAAATAGATGAGGGTAATGGGACTTCATATCGGTCTCGGCCTCCCATGTAGCACCCTCAACTAGGTGGTTCCTCCAAAG
AACTTTAATGGAAGCTACTTCTTTGTTCCTTAACTTCTTCACTTGCCGGTCAAAAATCTCAATCGGGACCTCTTCCATCA
CAGGAGACTCAATTCGATAATAGGCTAGTCACAACAAGATGCAAAGAGTTCACATATTGTCTATGAAACTTCAATTGACC
TCGTTGTAACCGCGCATTCATGTTTGTTCGATTATGAGAACTATTTGAGTCATCGATATTGCTCAATACCGAGACTCAAA
TTTGCAAGAGAACATCCACATTCAACACATACAAGAGGTGGCAAAAAAATTTCAGAAGTCAAAAATCATTTACAATTAAA
AACAAGGAGCCACAAACTCAAAACTTCCACAAAAAGCAATATAACACAAATTTAGCACAAAGCCCATATAGATAAACATA
ACATTAGTCAGGAACAACACACAAAGGTGGGCCTCACCCCACCACAAATAAAAACCATTTGTCCTCAAATGCAAATAAAA
ATTATTCAACAGTAAAATAAAGAAAAACAGAGAGGGAGGCGAAGAGGGGGTCCTATCTACACAGTTGCTCCGTCTGCCTA
GACATCAGTGCCCGATGCCTCACCTTGAGCCTGAGCATTAGTTCCTGAGGTCACCTCAGGAGGAACAACAGTGCCAGATT
CACCAAGGTTTGTTGAGTGTGAATCCGCCAGAAAGACATGCATAACTTTGCAGAATCCCCGGGCCCATGAAAGAATATTA
AGGTCTAGGGTAATGGTCTTCCTGGTAGAAGTAGGCCTCTTGCCCTTGCCTTTCCCACTAGTTGTGGGAAGTTTCTCAGC
TTTGCCTTTTGATGTAGCAGCATCCTCATTTATTGCGATCCCTTTAGACTTCTTTTGGGCTGGTATTATTCTTTCAACAG
CTTTTGATTTAGTCATGNNNNNNNNNNNNNNNNNNNNNNNNNNNNNNNNNNNNNNNNNNNNNNNNNNNNNNNNNNNNNNN
NNNNNNNNNNNNNNNNNNNNNNNNNNNNNNNNNNNNNNNNNNNNNNNNNNNNNNNNNNNNNNNNNNNNNNNNNNNNNNNN
NNNNNNNNNNNNNNNNNNNNNNNNNNNNNNNNNNNNNNNNNNNNNNNNNNNNNNNNNNNNNNNNNNNNNNNNNNNNNNNN
NNNNNNNNNNNNNNNNNNNNNNNNNNNNNNNNNNNNNNNNNNNNNNNNNNNNNNNNNNNNNNNNNNNNNNNNNNNNNNNN
NNNNNNNNNNNNNNNNNNNNNNNNNNNNNNNNNNNNNNNNNNNNNNNNNNNNNNNNNNNNNNNNNNNNNNNNNNNNNNNN
NNNNNNNNNNNNNNNNNNNNNNNNNNNNNNNNNNNNNNNNNNNNNNNNNNNNNNNNNNNNNNNNNNNNNNNNNNNNNNNN
NNNNNNNNNNNNNNNNNNNNNNNNNNNNNNNNNNNNNNNNNNNNNNNNNNNNNNNNNNNNNNNNNNNNNNNNNNNNNNNN
NNNNNNNNNNNNNNNNNNNNNNNNNNNNNNNNNNNNNNNNNNNNNNNNNNNNNNNNNNNNNNNNNNNNNNNNNNNNNNNN
NNNNNNNNNNNNNNNNNNNNNNNNNNNNNNNNNNNNNNNNNNNNNNNNNNNNNNNNNNNNNNNNNNNNNNNNNNNNNNNN
NNNNNNNNNNNNNNNNNNNNNNNNNNNNNNNNNNNNNNNNNNNNNNNNNNNNNNNNNNNNNNNNNNNNNNNNNNNNNNNN
NNNNNNNNNNNNNNNNNNNNNNNNNNNNNNNNNNNNNNNNNNNNNNNNNNNNNNNNNNNNNNNNNNNNNNNNNNNNNNNN
NNNNNNNNNNNNNNNNNNNNNNNNNNNNNNNNNNNNNNNNNNNNNNNNNNNNNNNNNNNNNNNNNNNNNNNNNNNNNNNN
NNNNNNNNNNNNNNNNNNNNNNNNNNNNNNNNNNNNNNNNNNNNNNNNNNNNNNNNNNNNNNNNNNNNNNNNNNNNNNNN
NNNNNNNNNNNNNNNNNNNNNNNNNNNNNNNNNNNNNNNNNNNNNNNNNNNNNNNNNNNNNNNNNNNNNNNNNNNNNNNN
NNNNNNNNNNNNNNNNNNNNNNNNNNNNNNNNNNNNNNNNNNNNNNNNNNNNNNNNNNNNNNNNNNNNNNNNNNNNNNNN
NNNNNNNNNNNNNNNNNNNNNNNNNNNNNNNNNNNNNNNNNNNNNNNNNNNNNNNNNNNNNNNNNNNNNNNNNNNNNNNN
NNNNNNNNNNNNNNNNNNNNNNNNNNNNNNNNNNNNNNNNNNNNNNNNNNNNNNNNNNNNNNNNNNNNNNNNNNNNNNNN
NNNNNNNNNNNNNNNNNNNNNNNNNNNNNNNNNNNNNNNNNNNNNNNNNNNNNNNNNNNNNNNNNNNNNNNNNNNNNNNN
NNNNNNNNNNNNNNNNNNNNNNNNNNNNNNNNNNNNNNNNNNNNNNNNNNNNNNNNNNNNNNNNNNNNNNNNNNNNNNNN
NNNNNNNNNNNNNNNNNNNNNNNNNNNNNNNNNNNNNNNNNNNNNNNNNNNNNNNNNNNNNNNNNNNNNNNNNNNNNNNN
NNNNNNNNNNNNNNNNNNNNNNNNNNNNNNNNNNNNNNNNNNNNNNNNNNNNNNNNNNNNNNNNNNNNNNNNNNNNNNNN
NNNNNNNNNNNNNNNNNNNNNNNNNNNNNNNNNNNNNNNNNNNNNNNNNNNNNNNNNNNNNNNNNNNNNNNNNNNNNNNN
NNNNNNNNNNNNNNNNNNNNNNNNNNNNNNNNNNNNNNNNNNNNNNNNNNNNNNNNNNNNNNNNNNNNNNNNNNNNNNNN
NNNNNNNNNNNNNNNNNNNNNNNNNNNNNNNNNNNNNNNNNNNNNNNNNNNNNNNNNNNNNNNNNNNNNNNNNNNNNNNN
NNNNNNNNNNNNNNNNNNNNNNNNNNNNNNNNNNNNNNNNNNNNNNNNNNNNNNNNNNNNNNNNNNNNNNNNNNNNNNNN
NNNNNNNNNNNNNNNNNNNNNNNNNNNNNNNNNNNNNNNNNNNNNNNNNNNNNNNNNNNNNNNNNNNNNNNNNNNNNNNN
NNNNNNNNNNNNNNNNNNNNNNNNNNNNNNNNNNNNNNNNNNNNNNNNNNNNNNNNNNNNNNNNNNNNNNNNNNNNNNNN
NNNNNNNNNNNNNNNNNNNNNNNNNNNNNNNNNNNNNNNNNNNNNNNNNNNNNNNNNNNNNNNNNNNNNNNNNNNNNNNN
NNNNNNNNNNNNNNNNNNNAACACGTTATCAAGCAAGCATGGGTTGGGCATTGAAGCACCAACTTTTTGAACCGCAGCCA
AGTTTCGTGTATAGGCTCCCCTTGTAGACGCTTAAAGCTCTGAATGCTATCCCGAAGAGTCATCATCTTTGAAGGAAGGA
AAGATTGCACTTGAAATGCGGTTATCAATTCATCCCATGAAGTGATGGATTCACTTGGCAACTCAGCCAGCCACTTGCAC
ACCTCTCCTATCAACGAGAATGCGAATAATATCAACCGGGCCGACTCTTGGGAGATGATCTTGAAAGAAAATGGTCCGTA
CACATCCACAAAGTTTCTAAGATGCTTATGAGGGTCCTCATGAGCCTAACCACTGAAGAGCCTCTTTAGTTGCAAGAGTA
GCAACATCATATTTGTGATGTGAAATACTGCATTCCTTTTGGCCGGAGGCAAGCGAATGGTACCAATACCGCCCATGAGA
TGGGGGTCATTAGCATGAGGCTCGTGGACATCGTTGAGGTTTCCGATGTCATCTTGATGGCCTATTTGGCTTCCATAACT
GCCTCTTACGGTCATACTTCTTGTTTCAAACACAATCAAGAAAAAAAAACCAAAAATTAAGTAAGTAGAACTATAACTAA
GAAGAACAAAAATTCTACTAAACTAAAAATTCTCAACTAACACTACTCCCCGGCAGTGGTGCTATTTTGATGTTTGACAA
AATCAAAGACACGACTTCAGGTGCCAACGATCGCGTGCAGTAATATAACCCAACCGAATGGGTTAGGGTCGAGTCCCAAG
GGAGTGGTTGCAAGAATTAATAGAGAAGTAAAATCAAGTTCTAATCTATCATAGCTATAAACATTAACGAATAAAAACAT
ACTAAATTTAAGAGGTGACACGAATGTCAATTATCAATGGGGGTTTTGTAATCAATTAACAATTAAAAAAAAGCAAAAAT
AAAGATAATTAATAGAGAGACGGGATTCTTGGGATGTGATAGGAAAATGGGATAAAATATACTATTAGGTAAATGGTATT
GATAGTAAATTGCTGAACATTTGTAACTAGGCTAGACTTTAGTGGGGGTAAATTCTCTATCGAGCAACTTACCCCGAATC
AACTCAGTTTCTCTCGAACACTGAGTTGCAGCATTTAAGCACAACTTCTACCTTAGCCCATTCACTCTCTCGAGCTGAAT
GTGTGGGAGAAGTCCTAGGATTCACTTTCTCAAGCTGAACCCATTACGACCTAATAACCACCGGCTATCGATTTAGTAGT
CTTAGTTTTAAAACCTCACTCTCGAGCAAGCCAAAAAAACTAAGATGAAATCGTATTTTTAACTTCAATACCATTATGTT
GAAACACAACTACTAAAAGAAATCACATTTAAATAGAAAATAGACTAATAATAAGCTATACCCAACATGAAATTTAACCC
ATATTCACAAAATCACACCCCAAGAATTGGGGTTTTGGCTAAACATGAAAAATAGATAGAAATCAATACCAACAAGTGTT
TCCATCAAGCGGGTACGATAGAAAATGTCTTTAAACACGTCTAGGATGAAGATTCTTGGATACTCACTTCCAATTTCTTG
GAGTTGAAAACCTTCAAGCTCAAGAACAATGTCTCCCAAAAACTCTAAGAACTAAAAACTAAAAATATTCTAAGTCTCTA
AATTCTCAACAAAAATTGATTGATTGATTGATACTAAGCTACTTAATTAAATGAGTATTTATAGTTTTTGAAAATTTGTG
CTGCGAAGGATCACTCGGCGCAGTTAGTAGGGATCGCCGATGCACTCGGCGATCAGCCCTTTGGTCTGGTTCATTGTCTT
TTAGCTTTTGCCTTTAATATCTTCGCGGTTTGAATCATTGTGCGATATAGAACTGCTTTGCGAAACTACTTGGTAATGCA
CCGACTGCTCCCTTTCCTCGCTGAGTTGATCTTTTCCTTTAGGGCTCATCACACTAGAACATTAGGCGAGATTTAAGGCC
TTTTGGTGACTCGCCTAATGGATTAGGCAATCTTCAGGCCGTCTTTTCTTCGTTCTTTCAGCCGCTTCGTTCCTTTTTGC
TCGGTAGCGTCCATGCTTTATCTCTCAAGTCAAATACCTAAAACTTAAGGATTTACATCAGATATTAAGACAAAAAATGC
ATTTGAGGACACTAATTCAATCAAAATATAGCCCTAAATGAGTCCAAATTGTGGACTCATCATGGGTCGACACTTAGAAT
AATTTTGGAGGGTCAGGGAAAAGGGTCGCAGGCGGTGCACAAAGGAGCGTAGGTCCCCCTACGGTCCATGTGTCCTGACC
ATGGGCCAGACCTTAGGGCTTCTCTAGAGGAGGGGTTGTAGGTGGCGTCCACAGACCACCAACATGGGCCGCCTACGGTC
CGTGAGTGGTGACAATGGGTTGCACCTGCAACCTCTAGAAAGCTGCATTTTTGTAGTTCTAGCATATGAGGTGTTACATT
ATCTCCCCTTAGGAACATTTGTCCTCGAATGAAGACTAAACTAGCTGAAACGGAGGGAGAGAGCTGCAACCCCTACCACT
AAACACTAGAAACTGATTTCTGACTGAAGTAAGTTTAAAGAACATGCAAATATGCTGAAGATGCAAATTCAATAGAAGGA
GCATGATGCTAAGACTGAAACTGTGCATGAATGACTGAAAAACTGAAGGGGAACTATTACCTCAAGATGGAATGGAATCG
GAAGGAAAAAGGTGAGGATACTTGGCCTTTATGGCTATTTCTTCTTCCCAAGTAGCTCCCTCTACGGACTGACTCTTCCC
CAAGACCCTAACTGAAGCGGCTTCTTTGTTTCTCAACCTTCAAACCTAACGATCCAGAATCTCAACTGGTACCTCTTCAT
CAGTGAGACTATCCTTCACAGCCAAACATTCTAAAAGAGCAATAGACGCTGGGTCACCCACACACTTCTTCAATAGCAAA
GTGTGAAAGGCCGGATGCACAACTGCTAGTTTTGTTGACAACATTAACTAATAAGCCACTTTACCAACCCTTTTCAAGAT
ATTGTAAGGGCCTACATATCTAGGACTGAGCTTTCGTTTCATGCCAAATCTCATCACCCCTTTCATAGGTGACCCTTTCA
AGAAACCCCAATCATCGACTTGGAGCTCTAGTTCCCTTCTCCTTACATCTGCATAGGATTTCAGGTGACTCTGGGTTGTC
TTAAGTCTATCTCTAATGAGTTGCACTTTATCCATAGCATCATGAACTGAATCTGGCCTTATCAAGCCTGCTTCACCTAC
TTCAAACTAACCTACTGGAGACCAACATCTGCGCCTATACAATGCCTCATAAGGCGCTATCTGAATGCTGGAATGGTAGC
TATTATTGTAGGTGAACTCTATAAGAGAAAGGTGATCATCCCAACTACCCTTGAAATCGATCACACAAGCTCTCAAAATT
TCCTCTAAGTTCTGAATGGTACGCTTTGCTTGCCCATCTGTCTGTGGATGAAACGCTGTGCTAAGATTAACTTGGGTACC
AAGACCTTTCTGAAACAACTTACAGAAATGGGAGGCAAACTAAGGACCTCTATCTGAGATGATATACAAATGAACCCCAT
ACAACTTGACTATCTCATTAATGTAAAGCTTGGCGTAGTCCTCTGCCGAATCTATAGTCTTGACTACCAAAAAGCGTGCA
GACTTAATAACTTTATCAACAATCACCCAAATGAAGTCATGATGTCTGCGAGTACGAGGTAAGCCTGTGATGAAGTCAGT
GTTGATCATTTCCCATTTCCAAGTAAGAATGTTGATCTCTTGAGTCATACCTCCTAGCTTCTGATGTTCTACCTTCACTT
GCTTGCAATTAGTGCACTTTGTCACAAAATCTGCTATATCCCTTTTCATACCATTCCACCAAAAGACTTCCCGCAGATCA
CGGTACATCTTAGTAGTGCCTAGATGAATAGAATATATGGAG
>mtp_3499.scaffold_3
TAAAATAAACCACAATATTTATATAGAAACCATCAATATTCAAATTACTTTTTAAGATTTTGAAGAATATAATAGACATC
TAACTTTGATGTGATGTATAGATTTTCGCAATAACAAAATTCTCACTCGATTATAGTTTCAAAATTCTCACAAAACTCTC
ATGTCAGCAAAAACAAAAAAAAAGATTGTGAGAAATACCCATATAAACACTACCATTAAATTATTATTTTTCTTTCTCGC
ATTTTCAAATCTCCATTTCATGCATCTTTGAGAGCATTTCTTCACCGGACATGGAGATTCTTCAATAGGTCTACCAAATA
GAAGACGATTCCTGATATACAAACAACATGCACTATAAAATATAAACAAATTTAAAAAATAAATAAATCAAGAAGAACTT
CGAAATCTTAAACATTCCTTAGATGATTAGTAAACTTGACCACAATCTAAAACAAATGTTGTTTTGTTTTGGAAAATGGT
ATTTTAAATTGATAAAGTAATAGAGAGAAATTAGAACTCTTTTAAATAGAAACCCACTATCTTGCGGTTTCTGTGAAAGA
AAAATATAATTTATATTTTTTATATCACCGTTTCAATAATTATTTTTAATTTATATTTCTACTTTTTCTAAAACTAATAC
ACGTGTATTTATTAAAACTGCTTTCGTATTTGTTTTAGATACAATTTTTAATTTTAATTATTTTAAAAATTGTTTTAAAT
TTTTGTTTTGTTTTTTGAATTATAGATTATTTTAAATCTTTCAATTTCATGTAAAAAATACATGATTTCATGATAAAGTT
GAGAAGTTGAAGTTAGGTTGAATTCAAAATGTATTTTAAATTTGAAAATTTCTACAATTGTGATAAATAGGGAATTGTAA
CCACTTTCAAACCGTAACCTTTATCTTTCTATTTTTTTTTATTTTATAAAATCATTCTTCTTATTTTTCTTAACTTTCTA
CTAGTATGTTTCTTACTATGGTATCATAGCTCTGTATTTAAACTCAAATGAAAATGCAGATAAGTCTTTAATATATATAA
TTTATTAGGTTAAAATCAATTGCAAATTCTAAATTGAATAAAAAAGGAATCCAAAAAAGTGGGTTATGTTCAGAAAATGT
CAAGTGAATTAATAAGTAATGTATAGATTTTAATAATGTACAAATTTATTTATATTAATCAGTAAGTGCATTATTCTTTC
TTTCCGTTTTCTCCTTAATATTATGCTTTTAATGGTAACAGAAAAATTCTTAAAATTTATGTTTATATAATACTCCCTCC
ATCCCTATTTAGTTGTCCACTTTAGAAATGACACACAGATTAAGGCAACAATGATTAACATAGTGAAGTTACAATTTTAC
CCTTATAGTACAATTTACTTCCAAAATAAATTCAATCAAGATAACTAATCNNNNNNNNNNNNNNNNNNNNNNNNNNNNNN
NNNNNNNNNNNNNNNNNNNNNNNNNNNNNNNNNNNNNNNNNNNNNNNNNNNNNNNNNNNNNNNNNNNNNNNNNNNNNNNN
NNNNNNNNNNNNNNNNNNNNNNNNNNNNNNNNNNNNNNNNNNNNNNNNNNNNNNNNNNNNNNNNNNNNNNNNNNNNNNNN
NNNNNNNNNNNNNNNNNNNNNNNNNNNNNNNNNNNNNNNNNNNNNNNNNNNNNNNNNNNNNNNNNNNNNNNNNNNNNNNN
NNNNNNNNNNNNNNNNNNNNNNNNNNNNNNNNNNNNNNNNNNNNNNNNNNNNNNNNNNNNNNNNNNNNNNNNNNNNNNNN
NNNNNNNNNNNNNNNNNNNNNNNNNNNNNNNNNNNNNNNNNNNNNNNNNNNNNNNNNNNNNNNNNNNNNNNNNNNNNNNN
NNNNNNNNNNNNNNNNNNNNNNNNNNNNNNNNNNNNNNNNNNNNNNNNNNNNNNNNNNNNNNNNNNNNNNNNNNNNNNNN
NNNNNNNNNNNNNNNNNNNNNNNNNNNNNNNNNNNNNNNNNNNNNNNNNNNNNNNNNNNNNNNNNNNNNNNNNNNNNNNN
NNNNNNNNNNNNNNNNNNNNNNNNNNNNNNNNNNNNNNNNNNNNNNNNNNNNNNNNNNNNNNNNNNNNNNNNNNNNNNNN
NNNNNNNNNNNNNNNNNNNNNNNNNNNNNNNNNNNNNNNNNNNNNNNNNNNNNNNNNNNNNNNNNNNNNNNNNNNNTAAT
CGCAAATATATTTTAATCAATATGTATTTACCATGCACATGGGGAAGTCGATTGTCAAATTCAAAATCTACTAAAAATAA
ATTTGTGTCATCAGTGATCGCCATTGTTACAAAAAAAAAATTATATCACAATCAACTATATGCATAATAGAAAAGCAAGC
GGAAACACATAAAAGACAAAAGAAACTTAAAATACTAAACAATTTAGACAAATTCAGAAGAATAATAGGGAAAAAGCTAA
TATTTTACGACGCTAATTAGTTGAAGTTCTTAAATGACTTTCGAAAGATCATAATTGTACCTTGTGAGAATTCTAACAAA
AAACTTATCATATATATAAATTTGTACCAACAGGAACACATAAATTTATCTTTTGTCAAATAAACCAAAACTCTCTGCTT
TTTCACAAAATGAATAATTTAAAAATACAAACTTCTTTCGGTATATTCAATGAAAAGAAATGAAAACTTGATTTGCACAC
AAAAAATAAATCCTCAAATCATAAACAAATAAATAAAACAACACAATGTAGAGACAGTTGAGCACATGCATGTACGAAAA
CAACTAAAAGAAGAAGTAGAAGAACAAAACAATAGAATCTACCATCAATTAGCCGATGAACAAAGTGAAAGTAATACCAT
AATTTATGTTGTTACGAAATTTGATGCCAAAGATTCAAAAATAACATGCATAAAATAATAAACCACTTACCATGAAACTA
AAGTTCCTATAAAATTCAAGAAAAATGAAAAAATCCTAAAACAAACAGAGTAAAAGTGCATAGAAATCCATATCCATACC
GATGAATAAATGAAGAAGCTTGAGATTGGAAGGAGAAGAGAACAACGACTATGGTTTTTTTTAGAGAAGATGAAGCTTAT
GTGGTTATAGTGACAAATGTACCCCTCCAAATATTGTTAGATCAACAGGTGTTTAAGGACATTTTGGAGTAAGCATGTGT
TCATTGCAGAAGGGCAAATAAAATTATATCTAATTAAAAAAGCCCAAGTTTTAGGTACAATTCAGATAGCTTTTTGAACA
ATGTCATATTGGTGAGTAACTATAGAAGAACAAGGGAGGGAGATGGAGGAGACAAATTTTGCTAATGAACATGTGAGGGA
GATAGAGGAGAGAGATTTTGCTAATGAACATGGGAGGGAAGGAAGAGAGGGTTTGAATTATTGGGAATTATGGACGCAAT
TTAAGGATTTATCAGATGGTAGATAAAGAAGGGCTCTATTTAAAGTTTTTTTTTTTGAAGGAGTAATGTAGCTCAATCTA
TTTCATTACAAAACTGATACAAATTATTACATAGTTGGAAAATAGATAATTATTTTAAAATATAGATTTGATAAGTAAAT
ATGATCGGGATGTATGTCTAGTTAAATAATTTTTTCTACGTTGTTCTGCAAGGCCTAAATTCAGATTCTAATCCCTCTTG
CATTGCATCATTTATATTCATGACTGATTGTTAGTCATTAGATTTCCACATGGGCAAACCAACATGCATTGATTATTTCT
TTTATATTTTATCAACAAACAGAGGAAAGTTCAAATATATATAATAGTCCACGTAGGAGCTTTATACTCCATTCATTTAA
AAGAATTGTTACTTTATATTTTTTGAGAGTTAATTTGATTAATTTATTTGATTTAAATTTGATTAGTTAAATTTAAAATT
TAGATATTAAAAAATTGTACTTAATTTTGGTTGCAATTCTCTTCACATTTATAGGACAAAAAAAATCCTAAGATATTAA
