# Supplementary material for: Homologues of potato chromosome 5 show variable collinearity in the euchromatin, but dramatic absence of sequence similarity in the pericentromeric heterochromatin
Source: BMC Genomics. 2015 May 10;16(1):374. doi: 10.1186/s12864-015-1578-1 (PMC4470070; doi:10.1186/s12864-015-1578-1)
Supplement: Additional file 3: — RH BAC tiling path sequences. Description of data: Nonredundant, multifasta sequence files of the individual BAC MTPs. The sequence contigs and scaffolds in the MTPs can be either ordered or unordered, depending on the quality status of the tiling path sequence. [file 12864_2015_1578_MOESM3_ESM.zip › mtp_3593.fasta]

>mtp_3593.contig_1
CAATGAGTTTGATGAGTTACATGATGAATATACAATTATCATTATTTTCAATGTGTTTGTATATGCTAATTCTCTTTTTG
ACAATCATTTCTTTCTTTCACTTCTTTGGTGAATTAATGGTGAATTCTTGTTTCACTCTGACAAATATTATGATAAAAGC
ACAAAAAGTTTGAATGACACACAAGATTGAGAAACAAAACTGCAATAGTCATTATGATGAAGAGAATTACCATGTCCGAT
GGGGAGAAAAGAACTTGGACTGAATCCTGTTAGATAGGACTCTATTAATTTGAATGGACAATGTGTAAAGAATATGATAT
TTATTATTAATTTTAATTGAAGAATGCTCAATTAGTATGATATTTATTATTTTTACTGAGACGCAGATCTGCTTTACTAA
TTATTAAAGTTTGTTGAAGCTTGCAATGTCAACAAACTTTTTTACTTCACTATATATGCATATGCCCAAGAAAATAATTT
TCATTCAATTAGATTTGATGTTTGTTACGTGCTAATGGAGGCCAGAGCAAGTGACACATTTTAGTCTTATAAATTTAACT
AGTCATGTGAAAAATCATTGATGTACTTCATTAACTTGTTTGGTATTCGTAAGCTTTTAGAAAGTCGAAGTTTATGTATA
TATGAGTAATCTAAACTCGTACTACATAAATCGACGATGAAGCTTGATATATCTGTTATGGATATATATTGAATGAATTT
GTTATAAAATGCAGGAGCATATCTGAGATGTCTCCATATATAAGTGCGAATTGTAGTTGCCATTCATTTTTGGTGTTTAT
AGGAGACATACAATATTGTATTATTCTCATTGTATTTGTTGTATTTTAGTATAAGAGTGATATTAAGCGTGAATAAATAT
TGATTTGTTTTATTACATTTAAAAAGATCTTATATAAATCTGAATCCTCCTTTTAGGTTGTTTATGCTATTAATGTCTAT
GATGACATGTTAGATAATATTTGTAACATATTATTATTTTTAAGCCATCATCTCAGGTTGTGATTCCTTTGGTGTGGGGG
GTTAGTCTTGACCCCAACCATGTCGATTAATCCAAATAGTTATAGTTGTTAGGGGGACATGGACCATACCTCTAACCAAC
ATGTTACATCATAACAAGTTTCAGAAAAAGAGTGGGGAAGGAGTAGCCTATACAATCTCCTTCTCTATTAAAAAAATCAA
ATCAATTCTTAGTCTACAAAACAAATATTACATTTTCATATTTTTTCCTCATGGAAGGTACTTGCCACTTATCTAGTCAA
ATTAAACATTTGACCTCTTCAGGAAGAGAGTGCCAAGAGGAGAAATAGGTTTCATTTTCATTAGTAGAGGACATATTGAC
AAAGTAATCAACCACCATATTAGCTTCTCGATAACAATGAGTGAAGTTGACCTTGACATTGCTAACACTTCTGTTAGTAT
CATATATGATCTTTTTTTCAGCTTTATATTAGTAGTGTTCATGTTTTTCAACATGTTAGTACCAAGGAATTCATTTCAAT
CATGAAACTGTTGATTCCCTTCTCCACACATCAACTAGGACTGAACCTGTCCACTATTTCAAGATATCCCAACTAATAAA
TATGGGAGCATTTTGAATGATCAGATCATGAACACTGCCTTTGGTCCTAACACTCCACCAATTATTGAAAATTCTTATGA
TAGGACCAGGCCGATGAATAATGTCGAAGGAGGTACCAATGTAATTCCACATATGAGTTGCAGCCTTCCCGTGTGTAAAT
GTGTGTTGAATGGAATCTATTAGGTCACTGCAACAATAACATTAAACATTTTAATGATTTCATCAAAATGTAGTTTTCCT
TTGTATAGCCTCCAAGCAAGAAAGGAGATCTTAAAAAGAATAGATACTCTTCATAAATATCTATAATTACCTTATCAGTA
ACTTACTTGTATAAACCTATTTTATAGTTCCTTTTTTTTTTATGTGTAATGTACATCGTTGGGTGGCCAGGTTAGAACCC
CTACTCGCCTATGTACTCGAAGCAGATGTGTTGTGCTACCTGGCACCTAACTTTGCCATCCTTGCTCCTTGACTTTAAGA
AGACTCCCTGACTTGATAATATTTTCTCATGTGTATATATTTTGTTATCGGTAGTGAACCTAACTGATATTACCAACTTT
TTGTGATTCCTTTTAAATTATATTAATTTATCTTAAAAATTTCATTTCAATTGCAATATGGATATTGAACCATACGAGGA
TACTTCACATATGTGTCCATATGTTGATTTGCACTTAGCATCATAACCATATTTATGGTGGTCATGATATGAATTCTAAC
AATCAAATTCAAGAATATCACACTTGAAATTTTGAACTTTCAACTTAAATTATTTTTTTATCCAATTTTGCTGCTACACT
AAAAAATTTCTCTCATGTAAAGGGAATCATTAATTTATTTACATAAACAGAAACCTTTTATAAGTACATAACATCACCCC
GAAAACTGTGTGATATAAGCCAAAAAAAAAGAATTGGTCGATGTTTCCTTCTTTTTTGGGTACAGTGGAAAAACTAAAAA
CTATTTAAAATCTTTCAAATTCTACATGATTGAAATCAGAAAGGAGAAAGAATTCCTTTTTTTTAGCTGTGTTTCCCAAA
CTATCATATCTTCCTCGTGCTTGTGTCTTCATTTTCTAAAAAAAAGATCTGTACATTAGTTTACCTCCCTCCAAATATGA
GAAATGGTGCTTTATTGATCTTCAATAGATATTTATAATCTTAAAAAAACCTCAAGAGGATGAGATTGTATGTCCTCCTC
GTAGATAAGTTTGACAACAAGTAGAGAATCTTTCTCCATTTCTAGATCTTTATATTCTATTTATTTTACTAATTTCAACC
CTTGTTTGAGACTCCATAAATTTGTTGTGAGATTTGAAGTAGGTTTCATCTTACTAGAGTATCCCAAGAACCACTTGTTT
TGATCATCTATAAAGATTCCTCCAACAGCAACATCACCAGTTTGAGTCTTGACATTACATCGTATTCAATTTATGCTTTC
GTACCCAAGGAGAACACCAAGTTATTAGTTTGGATTCTTTGAAATTAGAGATTTGCCTAGAATATACTTTATCAATTTTG
TTAGCATTATCTCTAATGTGTTAAGATATAAGATTTAAAAGTAAGCATTTTCACTCAATTGAATTCTACTTCATTCTTTA
CATATATGCCATATAATATATAGAAATGTTAGAAATTATGACATTAGCACTATAAGAGGGTTGCCAGGTGTTGTTTATGA
TATCATCGAGTCATTCAAGCATTGACTTAGTATTTATGATAACATCGCTTTTAATCAGCAAGATGAATTAAATCCAAATG
TGTTTAGATTTTGGAAAGTCCATGATAGTATGTGAGAAGTTCTTGAAACTAAAGTCACGTCGTTCATACTTATGTGACTC
AATTATTTTCCAGGTAAAACAAAGCTCGTTTGAGACCACCCCCACCAGTTTGAGACGTCGCCCTCCACGAATCAATTTGA
AGTGCATCAACTTGTTGTTTGTTCAAAACACATAGTTGATTAAGATAACCACTTGTTCTTCCTGTTGTTGTGCCTCCTCT
GTGTCACCTAGCAAACAATTGACAAACTTTGCCCGTTTTGGGAAGTTCCTTGCCATATGTGGACAAATTGTTCCAAAGAC
CTATTTTTTCCTTTACATATTGTTGTGGCATTTTAATAGTATTATATCTTTTAATACTATTATACTTTGCAAATGCCATT
TGCTTTCTGCCTAATAACACATTAGTTGCGTTACTACCGTTTGGCAGTTGATGACATTTGATGTCATCTTTATTATCATG
TGTCAAACGTATAGTGAATGTGTAATGGTACTTGTCCGTTGGGTTTCTAGGCAGAATGAGTAGTGGTCAACTATGACCAT
TACTTCTCCATTATCTCACTCTTTATTCCTCCATTATTCTTTGTAACCTATGTAACATATGTAACCTCTAGGTCATTTAT
CTTCACTATTTACTATACCATTATCTTCCTATTCATTGCTAGGAAGACTTCTTCTAGTATAAACAGTGGTGGTCTTCATC
TGGTTTGATACACACAATACAACATACAAGAAAAAAATATAGAGTGCATAAAGTTTGTCAAAAAGAGAGTTCTTATTAGT
TGAAAGGAGGTGTTCTTTTTGTGGAGCTTTGGACTCAACTCTTGTCCAGAGTTGTTGAGTTATATTTTGTGATTAGGTTG
TTGTATCTTGGAGGGGACAAGTCAAGAAGGACTACTGTTGGACCGGTGAAAACATTTGCTGCAGTGGGCTTGAATCTCCT
TAAAGAGAGTGAGATATCTGCGCCTCAGCTTGAAGAGATTTATTTTCTTCATATTTATTTTCAATTGTAATCTTGTATTT
TTGTTATCTTGTAAGTTTTCACTAACATATATTATCCTAAGCATTTTAAGCTTAGATCAAATTGATTGAATCGATCAATC
CAAAAATGATCGATTCTTACATTTTTTAATAGCCACCGTTAGTTTCTAGGTAATTGGATTAAAGGTGTTTTACTAGGGAC
TAAAAGAAAAAATACCTCCTACAGGGATAATTTTGGGTAAAACCTCTCAAAATATAAAACCCTAAATAACCATTAGCGGC
CGTCATCCTTCCATTTGCAAAATCTGCAGAGCAACAATGACAGAAACTAAAGCTTCAAAAATCGATGCCCAATTTCCATC
CCAGCTTCCCGATGAAATCATAATGACGATACTCTCAAATATTCTGTGAAATCACTGTATTATATCTATTGCTTGATTTT
CCTTTATGCATTGTTTACAAATATTTAATAATCATGTGAAATATCATTGGTATGCTTTCTTAATTTGTTTGCTATTCTTC
AACTTTCTGAACTCGGAATGCATGGATCGAAGATGAATCTTGACATCCGTTTTGGATGTTTATTGGATAAAATTTGTATA
ACATGCAGAAGCATGTCTCAGACGTCTCCACCGGTGCTAATGGCAGTTGTCATTTCTTGTTTGTTGTTAACCGAAAACAA
ACAATGTTGCGTTTTTCTCATTGTATGTCATATTTTAGTATAAGAGTGATATAAAACTAGACTAAATGTTGAGATTTTGC
TATATTGCTTTATCACATTTTAACTGATTTTCTACAAACATGAATCCTTTCGCATTTTGCTCTATTAGTGATTTTGAAAC
TGATTTAACATATATATACTAGTAGTATAAATACTGTTTACACTATTAATGCAGGTTAATCAATGATGATATGTTAGTTT
AGTTAAATCTTATAAGTTATTTAATAAATTAAATATTAAATAGTAAATCATCATATTAGTACATGAATCAACCATCATAA
AGTCTCTTGAATATGTATTCTTTGTATTAATTTCATACTGGAGTAGAATTATGAATTTTTTGTTTTGTTCTTCTTTCAAT
TGGGAATATGAATGGTTAAATTTGCCCTTCATAAATAAAAAATCATACAGATCTATATCATATTCTTATATATATATATA
TATATATATATGTGTGACAATGAGAATTACATTTACATAAATTTTATAACCACTAACTCTCTATGATGTAAATATATGTA
ACTCCCACTAATTATATTCATTATGGTTTTCTACTCCCACCCCTCATCCATAATATTAAATGGACAAACGTCATATTCAG
TATTTTAAAAGACTCTATTGGGACTCGCCCTGGGGTGGGCTCCAACATATCGCCTCAAGACTCAAGTGTGGGGCATAGTT
TTGTAAGACTTACGCTCTAAGCGCCCGACTATACGCCATAAGCACGCCCAACACTCAGTGCTCGCCTAACAGATCTTACA
CAAATTATGTGATAATTTTTTTAGTTAACATTGTTGACCCTCATAAATTTTGAATAAATGAATGATACTTAATAGTTTTT
AAATCTATAGAGATAAGAATATTGAGAGTAATTCAAATAACAAGTTGTAGTATCACATCTTTACTAGTTGATAACACTGT
GAGAATGATTATATACTACGTAACATTTCCTTTAAAAATACATAGCGGAATTTTACTTTTTCACTTATCATTGGTCTTCA
TGTTTTTGTCATATGTCTCAAAATTATCATATTTTTATTGTTTTTGATATAATACTAGTAAATATTTTTTATTTTTTTGG
GGGGGGGGGGGGTAAATTGTATAGTATGATAAAATACATTTTTAGAAATAATTATTCTTTTATTATTAGAAAATTAAGAT
ATTAAATTATTTATACTTGTATAATAATGTTAGAGGTTTTAATTTCTATTAGTTTCCTTAATCATGTTTGTAATTATTTC
AAACTATTAATGTATTTTTATAATTTTGTGTTATTATATTATTATACTATATTGTAAAATTAAAACCTAGATCCATAGGG
CTTACACCCCATGTCTCGAGGCTTACGTCTTGCCTTATGCTAAGTAAAATGCCCCGCCTCACGCCCCTGCATTTTAAAAT
ACTAGTCATATTCATGACAACTCTTTGTGTTCCTCAATCCTATCCTATAAATAGTGACATTTGACACAATATTATATACA
CTTAAAATAATTTTAAGAAATGAGAAAATTTCTATGTCTCTTCTCTTATCTCTTTTTATTAGTTTTGTTTAATGTTTATG
TTTCTTGCTTGCTGTTATGTACAATTCTCTATTGTTTTGTCATTGCTATTATTGGGAATTTATATTTGAATATTGTATTT
ATATAGTAGTGAGTCATTTTAATTTATGTACTTTTAGTCAATTTTATGATGAAGGATGTATCCTTTTTATTAGGAAAAGA
TACGCTTTTCTATTGTAAAAATTATGGATTTATTTTAGTAAATATCAGTTGATTTGAAGGACATAAAATATGTTATTTTC
AATCAAAATTTATATGAAGTATCTTGGAATAAACATGCAATGCACGTTTCCAGAACTAGTCCTTATAAGTGACGACCTAC
TTATTCAACAATTTTTAAAACAATTTTAGTATATAAAACTTAAAACTTTCTTAGGTATTTAACGTACTAGTTTGGATGGT
TGGGTTAGCACCCTTTATCACTCATGTGCACTAAAAACTACACTCATATGAAGGGATTCATTAGTTTATTTACATGTATA
GAAAAACAAGTCTTACCTTATTTGTACAACATGATTTTTCACAAAAGAAATTCAATTGGAATCCCTCCTGAAATTAGGTG
TAAAAGAGGGGAAAAATAATGGTAACCACATCTATTAACTAGTAGAAGTAATTTACTTTACACTCTTAATATTTTAATAG
AGATATCAACAACAACAAAATATTAAATACAACTTTTGTGTAGCATTCCTTTTTAGACCGGTTATAAAAGGAAAGTAAGA
TGCATAAATTGAGATGGAGGGAATAGTTGATCTCAATTTATGCATTGTAATTTCCTTTTATATATTGCCTAAAAATTTGT
TATTTTTTATGCGAAGGTTTTTCTACATTTTTTTATAGAGAATATCTGGCCAATAGGCCGTGGTCACAATCAAGGTGTCT
AAATGTAAAAATAAATTGTGATAAATTTGAGGGACTAACTATGTATTCGACCTCAACATACATATCTTGTAAGTTGTGTG
ATGAGATCTCTATTTGTGTAAATCTTGAATGGTACTGTTGTGATATCTCTCTTGAAGCCAACACCCCAGAGCTACAATTT
GTTTGATGATCTTATTCTTTTATCATACAAGCAAATCGTCTATATATCACGACCCTTGAGAAGACGTTCTTGTCTTCTTT
GAGTCCATGGGTTGGGTAGTGAAAGAGAGTGTTGAGATAGAAAAATATTCTAAATTTTCAACTAATTCACTATAAAAGAG
AGTAATTTTATATTAAATGAAGTTGTTCTTTTGGTAGAGCTTTGGGCTCTTCAACTAATTTGGAATTTTTTGAGTTATTT
GACGTTGTTGGACTGTTTTATCATGGTGGGGACAATTCAAGAGTTACACTATTGAATTGATGCAAATTATGAAGAATCGA
GCTTGAATCTCTTTAAAGAGATCGAAATATTCGGCCATGTTGGTAAACTTATTGGCCGAAGATTATATATCCGTAACTTT
CCTTTCGTGAAGTTTTATGCTCTGTTGATAGCCATGAACTTTTATTGATCAGCAACTACTAATTTTAATCCCTTCTTCAA
ATATGTTTTACTATTAACTAAAAACCCTTAAATTAATATGTAAAAGACAAAAATAAACTTATTCCAATAAATAAGGGACA
ACTTTAACTAGTTAAAAACTCTTGAAAAGTGACCCTCCTATGCAATTGATTCAAATATAAACCCTAAAGAAGCCGCAACC
GACATCATTATCCCAAACTGCAAAATCCACCACCATGGTGGAACCTAGAGCTTTAAAAAAAATGAGAAAACAACCTTTCG
AAGAAATCATAATGGAGATACTCATGTGAATTCATGGTTGCGCGCAATTCATGTTTGTTTCAAAAATCACGGCTCTCTTT
AAATCACAAAACCTAAAAATTCGTAAATAATAATTTCAATTTATCACGTAATAACAAAGAATACAACTGCCATAGTGGAA
AGTTGTACAAGTATTGTAGCTCAAGTTCAATATTGAGCTATTTTAGGCGATGTGAATGTAGCAGTTATAGTTTACTCTAA
TAGTGAGAAGTTGTATGAGTACTCAGCAGTCTAATTTAGTTGATATAAGTCACTAGAGGATGAAATATTATGTCGACATA
CATTTCTACTTCTCAGACCCTTGATTTTGGAACTACACTGGATATGTTGTTATTGTTGAAGTGTTGGCGGTCGTGCAACC
ATCTACACAGGATGCCACAACAACCATTAAAGTAAACGATGAATATCTATATGAATCTCTAATCATATTTGCTTGTATTA
TATGTAATCTTATAAGCATTCCTCCTTTTTATGTTGTCACTATTTACATGTAATAAAAGTTATTCCTCCTTTATATGTTG
TCACTACTTACATGTAATAAAAGTTATGGAGTACTGTATTGTAGTATATTGTTTTTCAAAGTTCAAGCTAGATGACGTAA
ATTGTTATCTTAAACTGTTAATTTCTCTTTGTGACAATTTTTTTTCTTTCTTTTTACTTCTTTGGTGAATTAATTGTCGA
TTTTTTTTCACTCTAACAAACATTTTGATGAAATCACTAACTATTTGAACTAGAACATGAGATTAATGAAACAAAACTTC
CATTTATACCATGATTATACACCTCCAATATCAGAAATTATATCTATGCATTCAATAAATATTATATGGGACTTATTGCA
CCATTCTCCATTCCAAGACAATTCATGAAGAGTAACTAATTTATGGCGAAAATAAACACAACCAACAATATAAATCTAAA
ATTTCGAGTTTAAACTGTGATAAAGATTGTAAGTAGAACTAAAAGAAAACCAAATATCTTTGAACAAAAGATTATGCTAT
AAAACTATGGATTGAATTATTTTCTTCCAAAAAAAAAAAAGCTACACTCATAATTCTGTCTCCATGCATCTTTTATAATT
TAAAACTCTAAAACTTCAAGCCAACTCGTTAATTAGAAACCACGTTGGAATTGATAAGAAGCTTCTCTCATCAAATCCTT
GGAAAAGCACATTCATGGATGTTTCTATGCTTTTAGATTTTGCTTCAACATTAGTGCTTAAATTGCACATCAATCAAATA
GTCGAAATATGTGAATGAGTCAATGAATATGCCTCAAAATTCTAAATTTACTGAATCCAATTGATAATTAAAGACCAAGT
ACAAAATTACCTTACTCTACTCTTTTTTGTAATTTTGATTTTCGTTTTTTTGTTTCTAAGAAGAGCTTCTATTACTGAAT
CCAATTGATAATTAAAGACCAAGTATAAAATTACCTTACTCTTTTGCTCTTTTTTGTAATTTTGATTTTCCTTTTTTTGT
TTCTAAGAAGAACTTCTATTAACCTTCCGATAACTTTCTAGACCACCTTTCATTCTTAAAGAACTATCTACGTCCTTTAG
TAGCCATACATGGAGGGTCAAGTAAAGTAATATTTTTTTTCTCTTAAGTTCAAATGTAAATTTGACTCATTAACTTGACG
GTCACATATATTATCATTATCAACCTCGTATAAAGTTCATCAAAATTTTCACATAGTTGCAACAATCTTTGATACACAAA
TTTATAATGATTCTCAGACCAAGTAACTCATTTGGAGAGCCCAAGAGAGTGTATCATAATGTTATTGAGCCATACGGTGG
AAGAGTTCAAATCATTAGCACATGATCTTGTATTTGAAAGGTCATCAGCTTTTTCTTTGGCCGCATACTTTGTCCACCGA
TCCAATAGATAACATGGTGAAAGTGGCACCATTTTTTCAAGCCATGTGTCATTTTTGGAAGTGAAGTGCATGATCTATAT
ATTGTCAAACACTAATTATTTTAACCTTTTTACACAAATTGGTATTGGTTCCTACTTTATTTTATAGTGAAACATAAATA
AAGTTGTTTATAAGGAAGTATTGAATTATAAACAAGCAAATTGATGTATGCACCTAATAACGTCAAAATTAATGTCATTA
CACTAATTTTTCTAATACTAAATTTTCTTTCTTTCTGATGGTAATTTTTTTTATGGTGAGCAGGTGAAGAAAAAATGCAC
AATATCTATCTTGTCCTTTAAATATTATCTTGAGCATCTTTAGTTTCTTTTTTTTGGATCAAATCGGCCGAGTCAGTTGG
TTTTAGCTTGTTTTAAATATTATGTTTTGAAGTTATTAGGTTAATTCTATTAGATTGAAAAGAAATGTTCCACTATGGAC
TAAAGATGCGTAAAGTAATATGTAAAATATAATAATAAACCAATTCCAATAAATAAGGGACAATTTTGGTTAAAAACTCT
CAAAAAGTGACCCTTATATGCAATTGTTTCAAATATAAAACCCTAAAGAAGCCACAACCAACATCATGCCAAACTACAAT
ATCCACCTCAAATTCAATGCCGGTAAGTCTCTAGAGAGTGAAATTTTATGTTGATATACTCTTCTTCGGAGGGGTCTTCA
AAAAAACAGAATGTTAACACTTTTTAGACTACGTTTTTGGGACTACAATGGTATGTTGTTGTTGTTGAAGCGTTGGTGTT
CCTGCAACTGTCTACATAGGATGCCACAACAACCATTGAAGTAAACGATGAATATCTATGAATCTCTAATCACATTTTCT
TGTATTGTATGTATCCTTATAAGCATTCCTCCTTTTTATGTTGTCACTATTTACATGTAACAAAAGTTATGGAATACTAT
GTTGTAGTATACTGTTTTTTAGAAGTTCAAGCTAGATGCTGTAAAATTTTGTCTTAGACTGCTAATTTCTCTTTGTGACA
ATCTTTTTCTTTATTTTTTTACTTCTTTTGTGAATTAATTATTGAATTTTGATTCACTCTAACAAACATTGTGATGAAAC
ACTAGCAACTTGAACGAGAACATGAGATTAAGGAAAAACAAAATTGCAATGTATGCATATGCACAAAATTAAAGAAAAGG
ACTTGGACTAACCCATGTTTGATTGGGGCTCTATTAAATTAAATTACAAAATGAGTAAATAATCTCATATTTATTACAAT
CAACAAGAAGTAGATCTGCAAACTTATGCTCTTTACTATGTATGCATCTGCGCAAAAGAAAAAGTAATTAATAGTCGTGA
AAAATAATTGGTGTGCTTTATTAACTTATTGGGTATTCTTGAACTTTTAGTAAGTCAAAGCTAATGTGTATGACTAATCT
GAGCTCAGATTCAATGGATCGAAACAATAAAGCATTGACATCTCTGATTTTGATATTTATTGAATGACCTTTGTATCCTA
TTTTTATCTATGTATAAGTATGACTGGATGTCTCCACCGATGCTAATTACAGTTGCCATTTCTTGTTTGATGTTTACTAG
AATGAACAATGCATTGTTTTGCTTATTGTATATGTTATATTTAGTATCAAAATGATATTAATCATTGACTAAATGTTGTT
CTTCTATTTTTGTCATGCTCCGAGCCTACACTCTGGACGTAACTGACACTCGAGAACCATTGCTGGTCCCCAAGTGAACC
CTTGGCCTGACTCAATACCCATGAGCGGAAGATTTACTCAACATGAGTAAATAAAAACTTACTCAAATCTCCTCAAGAAC
AACCCTCAAACTCAAACCCTCGCCTCAAGAACTCATCAAACTCCAATAATAAAGATTGAAGAATGGAACTTTCAAGAAAA
CTCATCAAGAACTTCAATACACAAATTTCATGGACGAAATTAAATCAAGGAACTCATGATTGGTGTGAAGATGAACGAAT
CCATAACTCTGAAAGCTTACATACCTTGTAAGGATAAAATCCCTGGCGAAATTCCTCGAAGATTGCAAGAATCTTGAACG
AACGCTTGAACTTCTCCTTTCTCTCCTCTTGAACCTCTCTCTAAAACCCTAAGCGCGTTTAGGAATGACTAAAACTGATT
CCAATCAGTTTAGACTCTTAAAAGATAAACAAAAATGAGCTAGGCTAGTAGGGGTAAGGAAAAGACCAAAATACCCCTCC
TTAAAAAGGATGAATTTCCTTAATCGGACAGGCTGAACTCAATCGGGCATATCTCCCTCATCCGAACTCGAAATTTAGCA
AACTCGGTGGCGTTGGAAAGAGGACTCAGAGAGCTTTCATTTGATACCTATGGGCCATCTAACTCATCCGTGCTGAAAGT
TATGGTCGTTTGAAGTTGACCCAAAACTCACAATTTAAGACTAACTTGAACAAATCTCAAATTGTCTCTTTCTAATTTAG
TTCTTTCTAAAATTAGCTCTTTCTAAGACCGAAGTGTTACAATTTTATTATAGTTTAAACGATTTTCTATAAACCTTAAT
CCTTTTCTTTATTTAAATTGTTAAAATACATGTAGCCACCCAATCCCTCTCCTCGAGATTCAATAGTGGTCGTTCCGCAC
TTCGTTGTCTTGGTGATTTTGAAACTGTTTTAATTTATATATATCAACAATGTAAACACATTTCTTACACTGTTAACGTA
ATTTAATCTATGGTGACATGTTAGTTAACATTTGCAATAGATTACCAATTAGTACCTATCATAAATACCTATGATGACCT
ACTAAGTAACCTACCTTGAGTAAATATTTTTTATAGTTATTTTCTGTAGTTTTAGAACATAAAACTTAAAACTTAAAACT
CTTTTAATGTATGATGTATACGGTTGGATTGTTGAGTTAGCAGCCCCTCATCGCCTTTATACTTGAAATTAATGTGTTGT
ACTTGAAAATTTGTAATTGTGTCTCCCTCACTCCTTGCCTTTAATAAAAAGGCTCTTTTGTGTGTATATATATATACTTT
TTCAACAAAAGTGAACCTGATGTACTATTTTCCAACTTTTTGTGATTCCTTCGTAATTGCATTAATTTTTCTTTAAGATT
TCATTTCAATTGTAATTTGGCTATTCACTCATACGAGGAAACCCTATATTTATTATTTTTTCTTTATACGGTGATTTGTG
TTGGAAGTGTTATTTTTTTTAGGAATCATTTATTTAATGTTTGTTGGCCTTTTTATTTTGTTGAAATGTTCAACTCCTAA
TTATTAAGAAGTGGGCAGATTTTTAGTGAGTTAGTAGCGACTCTTAGGAGTCCTAGTAGTCGTGGGTTTGTGGGTCTTGT
GCGTAGCAAAAAACTTTCTATAAAAGTCTATATATTGACTTATCCTGATTGCTATTGAAGATAAGAGAGTTGCGCAGCAA
TAATTTTTCTTCTTTTGCTTATTTCAATCTGCTTTCTTCATCGTTCTTCTTGTTATTTTTCTATCAATTTGCAGTAAGCA
AATTTGTGGGGAGATGAGTTCATTCAGAGATATATATGATTTCTAACAACGAAATTCAAGAATATCACAATTGTAATTCA
AACCTCCAATTTAAATTAATTCTTGAATCACTTTATTGCATGCAACACTAAAAACGTTCTGTCATGTGAAGGAATTCATT
AATTTATTTATATGTATAAAAGAAATTAACTAGTATACATTATCAGTGCACATTAAAAGTAATACCATTGAAGGAATTCA
TTAATTTATTTAAATGTATTTTTATTTACACATTATTGTTTTCTTCTTCCGTATCTAGACGTGTATAGAACAAAAAAATC
ACTCGTAACTTATAAAGTTTTCTTCACAATATGAAAAGGTAATGCAATTGTACTGCATTCTTCATGCCCTTTGCTTTTCA
ATATTCATTTGGTAATTTTAAAGGTATTCCAGAATCTAAAATTTTTTCTTACTGAATTTGGACTAACTTAAAAGTTATAA
TGTATATATTCTTATTTTGTCTGTTCTTTGAGTACTCATATAAAATTTTCATATTGCATATATATTTCTCTTTTCTAATC
ATCAACATAATAATTTTGTTATCGAATTACAAGCTCGGATGTTTAGTCTTTTAATGACATATCTCTACCACTCTTGAAAA
GAAGAAGCAAACGTTTGCTTCTTCTTATATACAATTACTCTAGTAGCTATTTGAAAATTTCAGATGGCCAAGGGGAAAGA
TGTTGATCGAGGAAAAATGTGGACCGAGACTCATAAGAGAAAAGATGGAAGTTATGTAAGTGAGGCGGCTAGAGAGATTG
GGGTAAGTATTCTCTAGTAGCTATTTAATTAGGTTTCTGGTTATGGTGACAGAGTCTTAATGTTATCGTTTGCATTTTCT
GTATATGTTTTGGTTCATCATTTTGATGAGTCTAAATAGATAGTAGCTGATACCATCAGCTTGGGGTTGAGGCTTAGTTG
ATGTTGTTGTATGGATATTTCATGAATGAGTGTTCCTCTGCTGATGGAACAAAGATATCAGCAGAGGAAATGCTTCATTG
CATAAGCCTAGGTAAGCTATGAAGAACCATGATTTTAACAAGCTTCTACTGATGTTTAGGCCAAGACATTCCCTTGATAT
GTTCTGACTGTAATGGAATATGCTGAATTAGCTCGTTAGGTATCCCTGGGGCTGGATGAGTGATCCTAAGAGATGAAATG
CAATATAGTAAGATTTAACGTACAGTGAAAGCAGTTCAGTCTTCAAACTTCACACATTTAAGTCTTAAAGTTTGTAATCT
GAGAGGGAAGAAGTTAGTTAGATCTACATATTTAAATATAGAGTCATCAACTGGTATATGACAACAGTATTATGCTTGTT
TTTCTTTTGCATAGGAGAAAATTGAAGAAATTCATCGTCAAAGGCCAGAAAGTATTGTCGAAGTTTCACCAAATGATGCA
CTTGGTATAGTACTCGGTCCCGAACACCCGGGCTGTGTTCGAGAGTTAGGCTTGGGTGTTGTTCCAACTATGGCATTCAA
ACAGACATCTAGGAGATTTAAGCATGTTGATGTGAGTTCATCTAGCGCTAGCGCTCCACCTCCAAAGTGGCAGCAAGAGA
TGACGAGTATGAAATCACAATTGAATGCACTGCTTAGCTTATATCAAAAGAACATAGGGAATGTCCCTAAAGAGTTTGCT
CACTTATTTCCACCTCCTCCACAGGTATGACCATCATAAATATCTATCATAAATTACTTTGATGTGGTACTTGCAATTGA
GAAGATAATCATGATATATGTATATGGTCATAACACCTCATGTGAGTTGTTACTGGTCTTCTTGAGAATAAATATAAGAT
GAGTAAGGCTGTTAGCATTAACTGCTACATACCAATTCAAAAGTCACCTTGAATTGTATCAAGGCTGTTAGCATTAACTG
TTACATACCAATTTCTCTAGCAAATAGGTATTTCTTTCTTGGAGTATGATCATTAACTTGCCTGTTAATTTTTTTTTTCA
GGCATCAGATATAGAAAGTGGTGCTCGTCAATCATCAATCAGACCAACTATCGATTAGAAATCTTCATATGAAAGTAACA
ATGATGGACTAAGGAAATCATTTTTCGGATCTTTTATTGAATATTTTTGTTGAATGACACTTGAAATTACTATTTTGATG
ATGTAATTTTGGAGTTTTGGAAAACACTTCAAAGCTTTAGTATTTTGATATAAGTTGGATCTTTGAATAACAGTTCAAAA
CATTAGTATTTTTTATGTAATTTTGGAGTGCTTTTGTTTAATGTGATGAATATTTTGCTCATATGATTTTTAATGTTTTG
TTAAAGCTATTAATTATAGAAATTTAAATATATAGGGTGAAATAAAGAGGCTGTAAATATGAATTGACAAAATTAGAAAA
TGTAATAATTTACGGCGTCATGAACTAAACATTACGGCGTTTTTAAACCATTGTAATAGATAAATGATTTATTTTTCTAC
AATTACGACGGTTGTAAAATGTTGCTCTATACAACAAAAAATGTCGCATTAACAAAGGAATACTACGGAGGTTTTATAAA
TATATTACGACGGTTGTATATATAAATTATGACAGTTTTTGAAAAACCGTCGTAATATGTTTGTGATAGACGGGATTACA
ACATTTTCAGGAAACGCCGTTATAGTGCATTGTGACGGTTAAAAACCGCCGTAATATGAATGAAAACCCGTCGCAATAAC
CCCTGTTTTTCTGTAGTGAACGAAGGGAAGGATTTATGCTATCGAGATCAATGGATTAGTTCGATCCAAAACTTGAGATA
ATGGGTGTAAATCGAAAAAGGTCATTCAATGAGCATCTTGTATTTCTTAAAAAATGGGGTCAATATATTCCTCCTATTTC
CGTGGACTATTATGTTTTGGAATTATTGGATTGAAATTGACACAGACAAAGCAAAAATTAATGTGGAAGAACAAGCTTTA
AAGCTTTGTCTATTGAAAAGAAAAGGGGATGAAAATATTATTATCAGACCGGGTTAAATGGGTGAGTATTTTAAAAAATC
AAGTATTTATAATTGGGGACGTATCAATTGATTTTAAACTTGATATGTGTCCTTCCATCAAAATTAAGGACAAATTTATG
TCAAAGTATAATGAGAGAGACATATTTGGATGAAGTTATAACAAAGAGCATATTGGAACTATTTCTAATAATACATAGGT
ATATTTGACCTTGTTTCATTTTTTTTGAAGTCACGTGCCATTTTTGAAAGTGAAGTGCATGATCTATGTATTGTCAAACG
ATAATTATTTTCTACTTTTGTACACAAATTGGTATTGGTTCCTACTTTATTTCAGTTGTCTAGAGCATTAACTAACGTCG
TTTATAATGATGCCACAACAACCATTGAAGTAACCGACGAATATCTATGAATCTTTAATCATATTTTCTTGTATTGTGTG
TAGCCTTATAAGCATTCCTCCTTTTATGTTGTCACTTTTTACATGTAACAAAAGTCATGGAGTTTTATATTATTTTTTCA
AAGTTCAAGCTAGATGATGTAAATTGATGTAAATTGTTGTCTTAAACTGATAATTTCTTTTTGTGACAATTTTTTTCTTT
GTTTTTACTTCTTTGGTGAATTAATTGTCGAATCTTTTTTTACTCGGACAAACATTGTGATGAAAGTACTAACAATTTGA
ATGAGAACGCGAGATTAAAGAAACAAAACTGCAGTTGTATGCATATTCACAAAAGAAAATTAAGAACTTGAACTGACCCA
TATTTGACATTGTTGTGTAAATATCATTTATTAAATTAAATTACAAACTGAGAAAATAATCTCATTTATTATAATCAACA
AAGTGGATCTTCTTATCATATATAACATGATGTAGTTGTAGAGGTGGTGGAACTATACTTTACCTACGAGTTCATCAGAA
TTCAGTAATTTTAGCATACTATATTCTTGTTATTGTGTCTCCATGTGTGGATTCACAATAAGCATATTTGTAGTGAGATG
AGGCCGTATTGAAACCCTAAATTTAAACAAGAAAATTCAAGAGAAAATAAAGAAAATATTTGTTATTGCTCTTGTTTTCT
TACTTCTATGTTATGCTTTCCTTGTTATTTGATGTCTTCTTTACTTCTATGTTTTCCTTTTAACTTCTTTAACGGATCGT
TGATCCAGTTGAGCTTCAGAGTTGTTTGTGAGCCTCCTTGCATTTCGGAGGATCCCCCTTTTTCATTACTTCATCATTTT
AGTTCATTAGGATGTCGTGAGCCTGTCCTGACATCCATCTCAGTTGTTTTAGAGGCTTCATAGATAGTCAGTCAAATGTT
AGTTCATTCGTCGTCATTTTGTTATTGGCTTATGTGCAGATTTGAGTTGTCATTTTGGCTAAGTTAAATGTTTATTTTTA
AAACATTATGAGTTAAGTTGATACAGCTGAGTTATCTTGCATTTGAGTTCTTTTCTTAATGCTTAAAGTCTTTCGCTAAG
TAAGTAAGCCAGACCAACGGTTCACTTGGGCCAAGCAATTGTTCTCGAGTGCCGGCCACGTCCAGGGTGTAGGCTTGGGG
CGTGACAATGATGCAAATACAGGTAGTTAGGGTCATAAACAGGCGCTTCGTTGATACCACTTGCAGTTCGAGTTAGATTT
GGTGAGCCTCCTTGCTTCTGGAGGATTCCATTTACTTTTCAGATTTGTTAGGATGTCATGCATGTTCTCCCGACTTCCAT
CTCTGTAATAGTATAGGCTTCATAGATAGACAAAGTTGAGTAGTTTTCAGTGTGTATCTTCTTTGAGTTTATTTATTGAG
TATTGTTTAGATTATTTTAAAATTGAGTATTTGAATTTAATCTAGTTTTTGAGCTCTTTTATGATTGAGTTGGTCTTTCG
CTTGTAGTCAGTCAGGATGAGGTTTCGCTTGGGGACCAACAATGGTTCTTGAGTGTTGACCACATCCAGGGTGTAGACTT
GGGTCGTAATAGCTTAGGGCGTAAGTCTTACAAAACTAATCCCCACACTTGAGTGTCAAGGCATTTTGCTAGATCCCCGC
ACCAGGGTGAGCCCCAAGGCGAGTCCCAACAGAGTCTTTTAAAACATTGCTTTTGAATATTAGCTTAGAAACTTTACTCT
CTAGAGTTTTGGGGTTTTGAAATTTTTTGTAGTTGACAATTGAAGGTTCAATTCAAAGTGAGTGTTGAAGATCATTGCTA
ATTATTAACACTTTGATGGCTGAAAATATAATTGCTATAATTTCTTTCCCTTTTATGATGTTTCGTTAAAACCCCAATTC
TAGGGTTGTGATTATGGAGTTGGGTGTTAATTTAATTTAGTACGTCTATTGTCTTGCTCTATTTTTCTATTATTTATTCA
TGGATTTAAGCTATTTAACATGTGGTGAATTTATGGATTAAGGTTGAAAACTTAATCCTAGCTTAGATCTTCGATTGATG
CTCAAAAAGGATTAATTGAAGTAGGTAATAACTTAGTACTTGCAATTGGATTTGATTGTTGTAGTTTTCTCAAAAGAGAA
GTTGTAGTTTCGATTCTAATTGCAAATTCTACCCGAAAGAGAGATTTTAGTAAGGTATTGAGTTGGTTTGTATTTTACGT
GGATGAACCTGAAAGGAGATTCTATGATATGATGCATTGAGATCGAAAGAAGATTTGTGTCATTGACGATTACCCAACTT
ATCCATGTTTATCTAGGATTATTAAGCAAGCACTTGTACCCCTATTTGATGTTGATACAAACTCCCACACCCCTAGACCG
TCTTTTACTTGCTTAAACCCTGTTGTTTTTAGTTGAATTGTGATAATTAATTCCAAAATTCTTTTCTTAAATTTGGTGGA
ATGATCCACCCATTTGTCATAATTGCTAGAATGAATTGGTTTGCATCTTTAATTTCCTCATTGAATTATTCAATTTAGAT
CACTCCCTCTGAGATTCGACCCCGACTCTATTATTGAGTATTTATATTTCTAGCGATCACTTATTCATTTAATTGTTTTT
TGAGTAATTTGAGTGTTATCAGTCACTCCAAATTGAACAATTTGATTGACTCTTTTTAAAGAAAAAACAATATAATTAAT
GTTGCTCTCAGTTGAGAGATTTTCTTAACTTTTATTTTTTGAAGTTGCTCCAGAAGTGTAAATCTAAAAACATCATATAT
GTAAAAACCGTAAGGAAAAACTAA
>mtp_3593.contig_2
TTTTTCGGATCTTTTATTGAATATTTTTGTTGAATGACACTTGAAATTACTATTTTGATGATGTAATTTTGGAGTTTTGG
AAAACACTTCAAAGCTTTAGTATTTTGATATAAGTTGGATCTTTGAATAACAGTTCAAAACATTAGTATTTTTTATGTAA
TTTTGGAGTGCTTTTGTTTAATGTGATGAATATTTTGCTCATATGATTTTTAATGTTTTGTTAAAGCTATTAATTATAGA
AATTTAAATATATAGGGTGAAATAAAGAGGCTGTAAATATGAATTGACAAAATTAGAAAATGTAATAATTTACGGCGTCA
TGAACTAAACATTACGGCGTTTTTAAACCATTGTAATAGATAAATGATTTATTTTTCTACAATTACGACGGTTGTAAAAT
GTTGCTCTATACAACAAAAAATGTCGCATTAACAAAGGAATACTACGGAGGTTTTATAAATATATTACGACGGTTGTATA
TATAAATTATGACAGTTTTTGAAAAACCGTCGTAATATGTTTGTGATAGACGGGATTACAACATTTTCAGGAAACGCCGT
TATAGTGCATTGTGACGGTTAAAAACCGCCGTAATATGAATGAAAACCCGTCGCAATAACCCCTGTTTTTCTGTAGTGAA
CGAAGGGAAGGATTTATGCTATCGAGATCAATGGATTAGTTCGATCCAAAACTTGAGATAATGGGTGTAAATCGAAAAAG
GTCATTCAATGAGCATCTTGTATTTCTTAAAAAATGGGGTCAATATATTCCTCCTATTTCCGTGGACTATTATGTTTTGG
AATTATTGGATTGAAATTGACACAGACAAAGCAAAAATTAATGTGGAAGAACAAGCTTTAAAGCTTTGTCTATTGAAAAG
AAAAGGGGATGAAAATATTATTATCAGACCGGGTTAAATGGGTGAGTATTTTAAAAAATCAAGTATTTATAATTGGGGAC
GTATCAATTGATTTTAAACTTGATATGTGTCCTTCCATCAAAATTAAGGACAAATTTATGTCAAAGTATAATGAGAGAGA
CATATTTGGATGAAGTTATAACAAAGAGCATATTGGAACTATTTCTAATAATACATAGGTATATTTGACCTTGTTTCATT
TTTTTTGAAGTCACGTGCCATTTTTGAAAGTGAAGTGCATGATCTATGTATTGTCAAACGATAATTATTTTCTACTTTTG
TACACAAATTGGTATTGGTTCCTACTTTATTTCAGTTGTCTAGAGCATTAACTAACGTCGTTTATAATGATGCCACAACA
ACCATTGAAGTAACCGACGAATATCTATGAATCTTTAATCATATTTTCTTGTATTGTGTGTAGCCTTATAAGCATTCCTC
CTTTTATGTTGTCACTTTTTACATGTAACAAAAGTCATGGAGTTTTATATTATTTTTTCAAAGTTCAAGCTAGATGATGT
AAATTGATGTAAATTGTTGTCTTAAACTGATAATTTCTTTTTGTGACAATTTTTTTCTTTGTTTTTACTTCTTTGGTGAA
TTAATTGTCGAATCTTTTTTTACTCGGACAAACATTGTGATGAAAGTACTAACAATTTGAATGAGAACGCGAGATTAAAG
AAACAAAACTGCAGTTGTATGCATATTCACAAAAGAAAATTAAGAACTTGAACTGACCCATATTTGACATTGTTGTGTAA
ATATCATTTATTAAATTAAATTACAAACTGAGAAAATAATCTCATTTATTATAATCAACAAAGTGGATCTTCTTATCATA
TATAACATGATGTAGTTGTAGAGGTGGTGGAACTATACTTTACCTACGAGTTCATCAGAATTCAGTAATTTTAGCATACT
ATATTCTTGTTATTGTGTCTCCATGTGTGGATTCACAATAAGCATATTTGTAGTGAGATGAGGCCGTATTGAAACCCTAA
ATTTAAACAAGAAAATTCAAGAGAAAATAAAGAAAATATTTGTTATTGCTCTTGTTTTCTTACTTCTATGTTATGCTTTC
CTTGTTATTTGATGTCTTCTTTACTTCTATGTTTTCCTTTTAACTTCTTTAACGTGCATTCCTTGAGTCGAGTATCATTC
GTAACAATCCTTCTCCCTACACAAGGATTGAAGGATATATACTCACACTCACACTAAATTGGTGAAAGATGTAGCAGACC
ACATCAACTTATTTCTAAATCGAGATCTATCTCTGATGAAAAATTATCTTTGTACATTTTTTATCCATCAATAATTAAAA
AAAAAAATGCTTTGGAAACATGTATATTGTTAATGATTTATTGCTTTAGAATACAAACAGTACTATAATAATTGACGATA
GAGGACTACGCGCAACACACGTATCTGTAAACTAGTATAATAATAAGGAGAAATGCTTACAAGAAGAACATATTCAATGT
CTCGTCCTCTATTTGACAGAAAACGAAGTTCAAAAGGAGCATACCAACAAAACTAAGCAGAATTC
>mtp_3593.contig_3
TAGACAGCTGAAATCTTCTGTGGTACAGAAAGGGTAATCAGTTTAATTCATCTATGCCCATTGGAACTCATTAATGATAC
TATCTTTATTTCCATAACAAAATAACTAATATTTTTAATTATAAACAGTGTAATAGGATGATGAGACACCTAAATTTCGA
CCCACATGATTGCAGGAAAGACCAATCCATCACTAATGTTACTATCTTAACTTCTAAGAGGAAGGAAATTGATATCTAAT
ACTGATACATTGTATCTGTGGATGATGAGACAGCTTTTGACTATCAGGTCTTGGCTTCTAGAATTATTCTTTCTCCAAAA
TTCCAAAAGAAACAGTGGTCAGGTCCTATGAGCCAAATATGGAATTAGCCTCATCAGAAGCTTCTCATATAAGAAAGAAA
AACATATGAGCACCCATACCATGGATTTTTTGTTGAGCAATCAAAAGATTCTCCATTTCATTGACTTATGTTACTGCTAG
CTTCTTCTAAGCCACTACTTCAATGGAAAACTAGAATCTTTTCCCAAGGGCTATTGGTACACAGTTCGAAACTCGATTAA
AAATGACCCCACCCCTTTATCCTATGGATGGGAAACTACTATTGATGATACAAGTAGTCTTCACGGTAATACAAAAGAAT
TAAGAATATGATTCACAAAGCCAAAATGTAGGCTACCAAGTTCCTTAACATATTTAAAGATGACTTACCTTGGAACATCA
TTTCCACAAGCTTTTGAAACCAAAACTAAACCTGAGACAGAAGCTCTTGCAGCACCTGCCTGTTTAGCTCGAGATTTTGC
TCTGCAAGCATGAACGTAAAATCGAGAAAGGCGTCGAGCAGGAGCATGGACTTTGTGTGCAGAACTGCCATGCTCAGCCA
CTACAGAATAAAGGCTAACCTCGACAACTGCCGCTTCCCTTAGTTCTTCCTCAAGTGTCTCTATTCTAGACTTCCCTTCA
TTTTTTCTGTCAGGAGATCCATTCATTGGTTTATTACCTTTACCATTAGACCGAGCATCTTCCGAAACATGCTGTTTTGC
AGACTTCTCTGGATTCTGGCTGTTACCAGGAAGTCCACTTCTGTTAGCTAAGTCATTCAATTGGTGAGACTTTGCATGCT
TTGATTTACCATTGGTGATGCTAGATCCCTGCAATCCAAGTACCTTATTCGAATTAAAAGTATCACCCTTCAAAAAGCTG
TGTTTCCTGCCTGATTTGACTTCTGAAAAATGAGGAATCTCTTTCAAGCTCACTTCATCCTGGTCAATCTCTAGAAGCTC
CATCCCTTTTCCGTTCACTACACCAACATGTAAATCTTTGAGTACTGTACTTCCAGTGTGGCCCTTTGGTTTATCTCGGG
AGTCTTGACAGCGATCACTATAGGAATCGGCAGGGTCAGAGTTATCCTCATTAGATTCATCGAGATAGCTTATGTTGGAT
GCAAATCTATGAACACGTCCACTTTCTGCAGAGAGTTTGATACCGTCTTTGGGGAGACCTTTCTTGTCAGCATTATCTTC
TTGAACATCATACATCAGAATTTGCTGCTCGAGGGCTGTCACAGAGGTGCTTGCCTTCCCATTTTTATTTCCATAACTTT
GTAATGAGGAAGAGGATCCTGTTACTTGGGAAGCAGACTTCTTCTGTATTGATGTCATACTTCTTTCAGAATATTTAGAC
AAAGAAGTGGTGTTGCTCACATAATTTTCTCTGTTTAAAGATATGCTACTTGACAACCCTGGAGCCACATTTCTAGAACT
TCTACTAGTAAAATCCATGAGCATTGCTGCAGAGTCCATTCCCAAAAGTATATCACGTTCTGGATTGTCCCTCAGCACGT
TATCAGGTATGAATTCATGTGCAACCTAAAATATAATCATGGTATAAAATTAGTAAACAACTTTCCATGACAGATAGGCA
GATGTAGGGAAACACACCATACAACCTACAAAACATTTGATCGTAACATAGAACGCCAGCATAGGTTACCATACAGTCTA
TCATCAAAGGGGAGTAACTAGTAGACAAGCAACTTCCCTACAGACTTCTGCATATAGCAAAACACTTCTTTGTCAGTATG
AAAGGTGAAATTCAAGATCCTGCTAAATCAGTCATCGGGCAGTCAAGGAAATACAAGAACGAACTATTATCTCCTAACCG
CCACCATAAGTGAATTAGCCACCTGTTTCAAACTCGAATTGAAAGGAGTATTTTCAACAACAAGAATTTAGCCAAAATGG
ATAAGTATAAGGTCTGTCTAGTTTGGACTACTTTAACAGTTTGACATAATGGCCTAAGATTTGATTCTCATTTCCAATGA
CTGAGCACGAATAGTAATTATTGGAACTGATTAAATAAAAGAAGACAATTAAATTAGAAGAGATAACCCAAAGCATTTCT
TGACAATGACTAATTAAGCAAACTCTCGAATTTGGAATATCAAACAGAATATAAATGTTACAAATACCTTTCCTTTTTGA
GATGGTGAAAACCTTGCAGCCTCAGCAACATTTTGCGATGAATGTGATGATTCATCATCATCAGTGAAAGATGCAATATC
ATCATCATCATCCTCATTTCTTCCATTCACTGAATCGGCAACGGATTCTTGTCCATCCCCTTCTCTGGTTACACCAACTT
GGGATGAACTTGAGCTACCCCTCTCAGTAGGATGTATGCTAACAAACAGAGCTGGTTGCTCAGAGTTCTTAGAACTCTTC
TTGCAGCTGACTGGAGTGTATATAGACACAACCTCCTCAATCAGTCCAAAATCTGCAAGATTTATTACTGATGTCCCCAA
AAGTTGTCCCCTCGTCGTCTTATCCTTACGTAGCTCATACAAATAGAAGTCTAAGAAATTCTTCTGAAACTTGTCATGTG
CCTTCTTTTCGCGACACAATGTTAACGAAAGGGTAAAAGAGTCCTTGAATTCAATGGTACCATCGCCAACAGTAGACACA
ACAGAACCAGAGTTCTGACCATCATTTTCCCATTGAAGCAATACAGATTGAACAGACTTAAGGGACTGTGATGGAGGCCA
AGGCTTAATCTCATCTACCTGAATAACATACTCCACCTGAACAGAAGCACCCTTTTTGTGCTTTGACCTCAGACCAAGAA
CCATTGCTTTAATTTAAATCCAAAAGGGTGTTGGTGGATAGATTTAATCAATTCAAAAGTGAAGTAACACCAAAAAAACT
TACTTTAAAGTCAAGAAATATAACACAATCTGTTTCAGAACTCCCAAATCAGCTACTTCCCCCAAAACCACACAACAAAT
AAAAATGCAATTTGAGTACTTCCTATTCACTCATTCAGCTAACCTTTCAATCAACAAAAAAACCCCAAAAAGCACAAGCA
AATTCAATTGGATAGTAACAATCTAAAGAACAAAATCAGAAGGGAAAAGGATAAAGTGTGTTACCAGTAGACAGCTCAAA
TGAAATCTTTAGATCTTGTTAGCTACTTTAAGCTTTGTGGGTATGTTTGTAGTGAGAGTAAAGATGAAAACTTTAATGGA
AAAAGGAAGCCCCAAAGCCTAAAGATCTGTGAAAAACTTGAAGATGAAGAAGATGCCAGGCTTGGGATGAAAGTTTACGA
GTCTACTTCACTCACTTTCAATCAAAACATTGTTATATTCTTCTCACATGCAACCTTTTTTTATACCACACCATCCAAAA
CTGGACTTATTATTAGTTTTATTCTTAAATTATTCAGAATCTTACAAAATATTTTACTTGATTAAGAATTTAAATATACT
TACAATTTTATAATACGATTGAAATACACTTTTAAATTCTCATCGAATTTATTGGTGTTTTCAAGTTTCAACCCTTCTCT
CGCCTTTTTATTAAGATTTTCATGCCCCTTTTTAGAGTTTCTGATCACTTGTCATATCTTGTTATGTTTTATTAAGACTG
TCAATAATTTAAAAACGAAACTAATAATTTGAGTTAAATTAAAAAATGTTCTTGACTTCTTGTCACTTTTTTTTATTTAC
CACATTGCATTGTACACTAATTTTTTCATAACAAATATTTTTTGTATTCATCTTCTAGCTCCGCTCATAAAATGTATTTA
AGATGTTGATATGAATATAGTTAGTTGAATTTCAAATGCGGAAAAAACAATGAAGTATTAGGACAAAGACTTTTACTGTC
TATTTAGACGGTTATATATTTAATAATAATAGTAGTAAGTACTATTTTAAAAGCTACTCTTATTATTTATTATTATTATT
ATTACAAAGTTTTGACTTGTAATCCTCTTTTAAATGCACAAAAATAATAAGGTGCAATGTCATTGATGATATAAAGGCAG
ACCTAACCATGTTTGTGGCAATTTAAAGAACAAAATTTTAATTTTGAGTAAAAGAAGAAGATAGAATTAAATTAGGTGCA
AAGTTGTTTTTCAACAAAACAAAAGGTAAAATATATTTTTCTATAATAATTTAAAGTGACAATTATTGAAAATACTCTTA
AATTTTATGTAAATTGCTAATTTTATCTCTAAACTATTTCAGTCTTAAACGCACTTCTCTATTTAACTAACTAAACTTAG
ATATACCTTTGATTTGCCACATGAAATAACAAGTGATCTCAAAATTTTATAAAAATATGAGACTCTTAATAAAAAGTCGA
GAAAGATATTAAAAATATACCAAACTTAAACGAGAATTTAGGGGTGTATTTGTTTCATTCACCGCCACATTTATTCAAAA
AATTGTCTACTATGCAGATGAAGTTACGCGTGTCCTTTTTTAATTTTTTTGGCGTGTAATGACTTTAAATCCTTATCTCA
CAAAACTAGAGGGAAAAAAAAACTCAATTCCAATTGAAATAAATTTACTTTGGTTTGATTTCTCTTTTATTTAATAAGAT
TTTCTCAATTTAGTTATTCGATAATAACAAATAAAATATTTTGAATCTAATATATTCTTGAATAGTTATGTTTGTATGAC
CTATCTATCTATCCATCTATATTTTTTATACCATCTTAAAAGCATGAACTTTTTAACTTGATTAATTTATATCTTTTATA
CTACTTTATAAGAATAAAAACATGACTTCTAAACTTAATTAAATTACTATAGTACCCCCAACTAAAAATACTCCCTAACT
TGAACGTTAGATTATTATTGTAACTCCAACTAAAACATTCAATTTAATATATCTTCTATATTTTATATTTATATTTATTT
TATTTATATTAAAAACATACACATTGAAGGGTAGTGACTTTTTCAAAAGATTGTGATCTTTTAAAAAAATTGTGACTTTT
CTGAAGGGTTATTAAATGCATTCAGCTGTTATATCTACTTGAAACATGAGTCCAATTATTGGTGTAATATACCACAAATA
CTAAAAATTACAGTTGAAATAAAATGACAAAAATGCATAAACAAATCTTTAGGCTGAGGCACGGATATCTCGCTCTCTTT
AAGGCGATTCAAGCCCACTGCGACATAATCTACACCGATCCAGCAGTATATCTCTTGACTTGTCCCCTCCAGGATAGAAC
AACCCAACAACGTGTACAACTCAAGCAACTCTGGATTAGTTGAAGAGTCCAAAGCTCCACAAAAAGAACACCTTCTTCAA
CATATAAATACTCTCTTTTGTATAGTGAATATAGTTGAAGACTTAGAGAATATTTTCTATGTCTCAACTCTCTCTTTCAC
TACACTAACCTCAATATAAACTCAATATAATACTACTCATCTTTTTCATTCTATCTTTTCTTGTACATCTCTTGTTACTT
CTTCTTGTACCCAACACAAAGGAAAACCAGACTATTTATAGGTGATGAATTCTTCCTTGCAATGAATATGAAGATAGTGA
ATAGTAAATTTGAGTAAATGAATAGCCCAAAAATTACATAAGTTACAACCATATTAAGGTAGAATAATGGGTGAATAATT
GGGGGAAATTATGGCCACATTATACCATTAACTCATGTGAGTAATGAGGCATATAATGCCATCAAGGACAACTCAAATGT
TGCACATCATATGCTACATACGTGTAGCAGAAATTTGACATTTTTCGTTGTTGAATTATACACTTTAAAATAAGATTGAA
ATGCTCAAAATCTAACAATCCCCCATTCATTTTAATATTATGATAAGAGAGTTTCACAACTTAGTTGAAGGTAGACTATT
ATGCATAATAAATGTGTTCTCTGCATTGAACCTTTACTTAGTAAAACAATAATCTTTACTCCAGAGTCAGTAGTGGTCTC
ACACTTGAACCATGACTGCTTAAGGGAAATAAAGTATTACTGCTTACACACAATAATCAAGATGTTGACATAAGCTTTTC
TAGCCAGCACATTACGATCTTGAGATATCCCGATTTCATGAGTATTTTTTGAGAACAAGCCCATTCTCATAGAAAGCGGC
TTACTTTCACACTCATATAGGTGAAATCTGTCAAGGGTGCTCCTATAATTTGACACCCCACTCATACGAGATACATAACT
TCATTAAGAGTTCGAAGACTCAACCTCCACAAATCATTATAGGATAAATGCACTCACATCATAGGGATTGAATAAAATTA
AGAATAGTGCATTTCACAACAAGTCATCATATGATTCGTTCTTCCCATTAACCTGGTTATATGATCTCTAGTCCCATGTT
GAGTTTCCTCAAATATAACTTAGATTTTTTTTTAGCTTCATTTTCATCCCCCTCGATGTACTTCAGAATCTTTATCTTGC
TAAGGCCTTAGTTTATAAATCTGTAAGATTATCACAAATTTTTACACAATTAATATTGATGGTATACCTGCAATCAATAT
GATCTCACAATATTATGTTTTCTTCTCATGAGTCTGAATTTACCGTTATAATAACGATTTTGTATTCAACCATTATACTG
GTGCTATCACAATTAATCAAAATTAGAAAAATTAATTTCTCAAAATGTTTGACATAGTAAAATCAATTCACTTTTTCACT
TGTTGAAGCTTATTTTTTTTTATTTCAACCTCCATAGTAGATAAGCAAGCAATATAATTTGCTTTTCTCACTTCCAACAA
ATAGCACCAGTTTTCTCAGATTGTTTCAACAAGACTTTTAATTATAGCATAATACTCTTATTCATGAAACAAGCCACCAA
ATTTTGTACCAAGTAAATTTACTTGATTTGCTTGTTCATGCTATACTGTATTTCACAACCAATAAGTTGTGTGAGTCTTG
CAACTCCTTTTGATTCAATTGTGAAAATGGTGAAACAAAGAAAGAAGGAGTTTGCTATCCTAATAAAAGATATGAGCTCG
ACATGTGACTAATTGCATTTTATATGATATTGTGTATAAAGTATAGCATGTACAAGCAAATCAAGTAAATTTACTTGGTA
CAAATTTGGTGACTTGTTTTATGAAAAAAAATAATATTATGCTATACTTAAAATTTTTGTTGGTGCAGATGAAAAAACTT
GGTGCTATTTGTTGGAGATGAGAAAAGCAAGTTGTATTGTTTGCAAACTCTACTATGGAGGTTGAAGTAAAAAATTAAGC
TTCAACTAGTGAAAAAGTGAAATTGATTTTACTATATCAAACACTTTATTTTTAGAAATTATTTTTTCTTATTTTGATTA
ATTGTGATAGCACCAATATAATGGTAGAGTAAAAATCGTTATTATAAACGTAAATTCAGACTCATGAGAAGAAAACACAA
TATTGTGAGATCATATTGATCACTCGTATACCATCAATATTAATTGTGTTAAAATTATTTGTGATAATCTTGCAGATTCA
TGAACTAAGGCCTTTGCAAGAAAAAAAGCCTGAATCACATCGAAGGGGATGAAATTGAAGCTAAAAAATATATTCTAAGT
TATATATGAGGAAACCCAACCTGGGGACTAGAAATCCTATAACTAGGTTCAATGGGAAGAACAAATCATATGATGACTTG
TTGTGAAATGCACTATGTATTTAATTTTATTCAATCCCTATAATGTGAGTGCATTTGTCCTATAATGATTTGTGGAGGTT
GAGTCTTTGAACTCTTAATGAAAGTTTGTATCTCGTATGAGTGGGGTGTCAAATTATAGGAGCACTCTTGACAGATGTCA
CTTATGTGAGTATGAAAATAGGCCGCTTTCTATGAGAATGAGCTTGTTCTAAAAAAACACTCATGAAAACCGGGATATCA
CAAAGCCGTAATGTGCTGGCCAAAAAAACTTATGTCAACATCTTGATTATTGTGTGTAAACTGAAATACTTTATTTCCCT
TAAGCAATCATAGTTCAAGTCTGAGACCATACTTTATTTCCCTTTATTAAAGTGTATAATTCAACAATGAGAAATGTCAA
ATGTCTCCTACACGTATGTAGCATATGATGTGCAACATTTGAGTTGTCCTTGATGGCATTATATGCCCCATTACTCACAT
GAGTTAATGTCATAATGTGGCCATAATTTCTCCCTAACTTTGTAACCTCCAACTCATTATTCACCCGTTATTTTAACTTA
TTATGGTTGTAACTTACGTAACTTTTTGGCTATTCATTACCCAAATTTATTATCCACTATCTTCATATTCATTGCAAGGA
AGAATTCATCACCTATAAATAGTGTGGTCTTCCTTTGTGTTGGGTACAAGAAGAAGTAACAAGAGATGTTTTTTTTATCC
CTCCCTAGGAGCTCCCACCCCTTTTTCTCCCTTGGTGACTCGAACTCGCAACCTTCGGGTTGGAAGTGAGGGGTGTTTAC
CATCCGAGCAACTCCCTCTCGTCTAACAAGAGATGTACAAGAAAAGATAGAATGAAAAAGATGAATAGTATTATATCGAG
GTTAGTGTAGTGAAAGAGAGAGTTGAGACATAGAAAATATTTTAAGTCTTCAACTATATTCACTATACAAAAGAGAGTAT
TTATATGTTGAAGAAGATGTTCTTTTTGTGAACCTTTGGACTCTTTCACTAATCCGGAGTTACTTGAGTTGTACACATTG
TTGGGTTGTTGTATCCTGGAGGGGACAAGTCAAGAGATATACTGTTGGATCGGTGTAGATTATGTTGCACTGGGCTTGAA
TCTCCTTAAAGAGAGCGAGATATCCGTGCATCAGCCTAAAGATTTGTTTATGCAATTTTGTCATTTTATTTCAACTGTAA
TTTATTGTATTTGTGGTATATTACACCAACATTCCCTAATCATTTTTACAGCACCATCGTACAGTAAGCATGATGGAGTT
GATAAACACAAAACAAAATAAGAATGAGTCTATAGTGAATTACATCAATCGCCAACAAATGTTGGGCTTAGATTGTAAGG
ATGAACTTTCTGAAACTTGTTGAAATTTTTATCCAAGAAATACATTGGGGCTTTGTGTATATCTTCCAAGGGATTAAACC
TCAAACTTTTGAAGAATTAGCTATGCACGCTTATAACATAAATTTAAGCATGAAAAAACTTCACTTGTCTTTGAGGCAAA
GAAAGAAGCTTCTAAACTCAAGGAGTCATTAGATTCCATACAATGAATTTCATGGCGGTAACCGTGACTTCAACAAAGGC
ACCCATAAGACAAAAATTGAAAGAGAAAGTTTCATATCAACAAACGCGAGAAGTGAAAAATCAGTCTATAAGAAGTTACA
AGCAAAAGGTGTATCCCTTTCCTGACTCTGGCGTTTCTATGATTCTTGATGAGTTGCTAACCAATGAAATCATTTCACTC
CCTAAGTCAAAGAGATCCGAAGAATCCAACAAAGTCGAAGTATTATAAATTTCACTGCATTGTTGGTCATCATACCACAA
ATTATTTCATCCTAAAGGAAAAGATCATGACCGTGATGTGAGAAGGAAAGATCATCATTGATGATGGTGAGACAGCTGAT
GCAAACCATGTCCGTGTTGAACTTGATTATAAAAAAAGGTTCAATTTCAGATTTCTACGACCTCTGCTCTATGTGTCATC
ATCAAACATTGAAGAAGGAATCATCATGTTACAGTTTGAGAGCTTCGAACCAAATGAAGTTTTTGTCTTTAAAAAATCTA
CAAACACATCCAAGTTACACAACTTCTCCAATGACAAGAATGGTGACACTTGGACTTTGATCACCCACAAAAGGTAAAAG
CATCAAGAGACTTCTAAATTGCGACTTTCAAAAGTCAACACAAGATCAAGTGCTAATCAGCTTCAACTACATTAATGCTT
CATCAAAAAGGGTTAGAGGGATAGTTACATTGATGGAATCTCCCCCAAAATACTTCTCGATGTATGAGCCTAAATTATAA
GTTGAAATGATTCTCAACATACAAGCCTAAATTACAAGTTAAAACGCTCTTAGACGCACAAGCCTGAATTGTAAGTTGAA
AAGCTTTTTGATGCATGAGCCTAAACTGCAAGTTGAAATGTTGTTGGACTTATGAGTCTAAACTACATGTCATCAAGCTC
ATCAAGTTTGAAAAAATAATTTTAAAAAAAAAGATGCGTCGTTACTTGATAATCACAATACTTCATTCAAATGTGAAAAC
AAACATAAACTAAAGAAAGGAAAACAATTTGCATTGAAATATAAAAATATTTATTTCTTTAACATTGCAAGAGTTTATTA
CATCTATGATTAAAACAAGAATTAATTGAAATCCTATACAAAGAGCCTAAAGTCATGTAAATTATTAACTTCAAAGATTT
TTTTTGGATGTTATGATCGCTTAACTTATAAGCTCTCGTAAAAGGGCCCAATTACCATACGAGGGTGGACAACCTCGCGC
AATGATCCATGATAATAAAATTTTATTGATTGGTTGTTGCTCAACACATCTACATCTTGTATATTCTTCGATCTAATCTT
CCATATTTGGCAGAGATGTACTCCTTGAATTCTGATAATGTTTTATAAGATTAAACAACTCATGATTTGGATGCTTCAGG
CTCAAGATACAGACGTTTTGGCGAGATTGCACAAAGTTGGACAAACGTCTGAGTTAACTTTAATGAAATATATGTGCAAA
TACAGAAAGTCATTGTGCGTAATTTTTGTAAATAGAGTAGTTCTTGGTGTCCTCTTTTCAATGAAGTAAAAACTTTGAAT
TATGAATTTTTTACCACAGATGCGCAAAGTTGAAAAGCCAAGCAAAACGGGAACCAATTCATAAATACTCTGGCCTTGGT
TTTTAAACATTTAGTAGTTCTTCAAGTTGTCTTTCAAACAGAACAAGAAGCTCATGATTCCAACGCTCCTACTTTGAGTT
ATGAATGGGCTGAGCAAGATAAAATTGTGAGCTGACTTCGAAGCAATATTTCTATCAATCCATAAAGCCTTTGACCTTCA
TTTTTACACATGTTGTAGTTCTTTGAATCGTCTACCATAGACGCATAAAGATGTGAAACAGACATCAGATTTAGAAATCG
ACATCAGAAATTATTTCTGATCATCTAGAGGGAGCTTTGCTAATAAAAAAGTTTTAAATTACTAAAAGTGAAGAAGTTGT
GTCCAAGTAAAACATGGTTGGTGTGAATTCATGAAGTAAATCAATTTGGTGAAAAATACTTCACCTACTTTTTGAAACCT
AAGATAAAGCACAAGTTTGGATATTGCAATTGTTAAACCATGGAAAGCAATTACAACAAGTTTATTGTGTTTCCAATTGA
CAATACTTATCAAGAAGGATGCAAATGAAAGTTTTGCTTGAATGTCCATGTGTAAGTGTAAAGAATTAAGTCGCATTGTC
CTATTTACGTTGAATACACAACAAATTATGGTTGCTTTACATTTGAAAATGGAATTCTTTGCAAAGGAAGTGATCTAAGC
TATTTTGAAATCAAAATCACTAGCTACACTTCACAACAAAGTGTGAACGCACATACAAAAAAAAGGGAGAAAAAGATATG
TGTCGGTTCTTCGTTTTGGGGTACTTCAAGCCTCGTCTCATTTCAATAAATCTACCCTTGACGAATCTTGAATTAGAGGA
CATCTACAGACATATTAATTTTGTTGGATTCAATTATTCATATTTATTCGAGTTGCATAATTAATTTGGATTGTGCAAAT
AAATAAGTCCAGTTTATTAAATTAAGTCCAAAGAACCATTTCACCTTGAAATTCAAATTCATGCTACATGTCAAGGTGAC
TTGGCATCCCAGTCAAGTTCAAGACCAACAAGAGAATGCCACATGTTCAAAGGATGTGGTCATTCTGATCAAAGTTCAAC
AACCAATCAATTGATATGGCAATTCCGATCAAAGTTCAACAACCAATCAAAAGCAGCCTTATCACATAACATTTGTGATA
AACTTGAAGACTTACATTAAACAATTAAAAAGAGGCAAGATAGTTCATTTACACTTGGATTGCCTACCTCCTACAACTAT
AAATAGGAGGATTACATAATTTTTTTGAGGAAATTCTACGAGTACTGGAAAAATCTACAACATCAACTACATAGTTCTTC
GAAAGAGTGATCAACGTAGGTAAGTGCTTCTCAGAGGTCTACATCACCCTACATTCGACACATTCGAGAAATACATTTTT
TAGACTTGAAGCCATCCTCTACTGTCAGCCATCGAAACACTACAAAAAAATTATTTGGTGAGAAGAATCAAGAGAACAAC
AGAATCATACTCGTAAAGATTCATCTATAAATTCCTTTTTCTTTTATTTATTTTAATTGTAGTTAATTTTCAGCATTACA
AAAATTTGTTGCCAACAATAATATAGTAAAACCATATTCAATTATTATTTTCTTAATAATTGTGTCAAGTCAAAATATGA
CAACTGACAAATAAAAGTGAATGGACAGAGTATCTAGTTATTCTTCTCTCTTTTATCTTTTTTTTTTTGCGGTAGAACTA
GAACACAGTATTGCTTTATTCTTCTATAGTAAGATGAGCGAGTCTTGTATCCTAATCATTTTCCTTCTTACTCAGTTGTC
TTTTTTGTTACTCCTTTTTATTTTACTTCCTTAATCAACCCACAACCAATGATTTCTTTTTTAAAAAATGGACCATAGTC
CACACATGAATCTTAGTTAAATGCATATGTGCATTTTGGATGATTAGGAGTAGGTACTGAGATTCTAGTTGTTGGGGATT
TAGTTGAGTCATAAAACCGTGGCATGTGATGTAAGGTTAAACACACATTAGGGGATCAAACACAACCACATATTAAACCC
TAGTACTAGTAGTATTTAAGTGGAGAACGATAAAAAGACAATCCCATTATACACCATCTCAAACCGTGCGCCAAATGACC
CTTGAAAATTCCTCAGTCATAAGAAATAGAACGTGTTTCTAAATTTATAGGTCAAATGAAAATTTAGAAAATGCCCAACT
GTCATGGGCATAGTGAACTTTGCCATTCTTGATGGTTGATGAGGAGTCTTTCATCATGTATGTGTTCATCAATTACACAC
TCAACCACAACACATGTAATTATAACTTGCTTGTTTCTTAGAGAGCCCTTCCACTTTGAAACATTTAACTGTTGTTCCCT
CTTCCCTTAGAAGTTGAGATCAAACATACATCTGACCATTCTTGTTAATATCTTGTGGACCGATGACCCACGTATCAGAT
ATCAAACTGATAGAGCAGACACTACACTTGATCTTACTCAAAGCCCGAGAAAGGAATATATAATTCATCTGACCATTCTT
AAAAACCTTTTGGTGCCACTCATGAATCAGATGGGCCAGATTTCTGCATCAAGTGGGAGAATTACACCCTCCCATCATGA
ATCTTAAGAAAGGGTTACGCTCTACTTCCAGCTGAGCAGCAGCCAATTTTGTGGCAAGGACAGTCCATGCGCATAACCGA
TTAGTCTGTCGAACAACCATTGTAATTGCTACTTCTGACCTTTCCGAGCTAGAAATCGGTCCCGAGCAGCTTGTATCATG
CTGGCACGGTCTTCGGGTGGCTGAACTGCAGCAATTTCTTTCTTTTCCACAGTCGAAGTTACTTCTTGAATTTGGTTATC
AGGCTGGCTAGATCCCCCACTGTTTCATGCACAAGAAAGTTCAAACAAATGGATAGGATAATTTAAGTAAGTCGCCTCAA
ATCTCAAGCATATGTTACTTACCTCAGTTTAAACACATTTAGTTTATCAAGCTTCGCTAAGATTGGCGCAACCCATCGCA
TCTCAACTGCACATACATTCCGCATAAATGGGCGTGAAGTAACTATTAATTCATGATAGACGACATAGTTTGGAAGCATC
CCATCCTCATCTGATTTTAGCACAGAAGATGGATGGACCTGCACAATGAATAGGAATATGAGTTAGAGTAAAAATACGTC
TAAGTTGGAAGACAGTGGCATATGAACAAGGATAGCATAATAAATTGTCGCTAATTACTATTCCACATGAATCAACGAAG
TTGAACGAATTCATAGAGGCGGTGGAACCCTAGGTTTCTCTCATAATGATTACAATCTATCTTTACTGCACTTTCTTAAT
TGTTAGATTATAATCCGTAGTTTTTGGTATTAATAATTAAAATCACCTTAAAAAGATAATTGGCACTTTATTACAAATAA
ATCAACGAACTAAGTCTTGACAACCCCATATAATTGGTCTCTGTTGAATTCAACTAGGAAATACTTCCCGTAATTACTAT
GACAATCGCTTACTCTTTTATGAGGGTACGATTGAGCGTTATCAGTCTCCACAAAAATGGACAAACACAACGGAGTAGCA
CTGTGAAACAGTAATTACCTGTACGAGTTCAGACTTGAAACCAAGAGGCCGATACCCGTTATGTCGAATCATTCGTTCAG
CAAGCTGATTTGCGTAACCAATGCACAGTGCTTTCCTCAAACTTTTGTACTCCTGTTGGCCGCCTCTCCGTCTATTGCTT
GTTTGGACATCTAATGAGCCTAATTTTAAGCAGACAACATAAAGAAACATTTAGAAGCTTTATTTTTCCAGAGATATTAT
GCAGGCACCCATGCAGTACAACTACCAGAAACTAAACCCCAACTCAAGGGAGGCGCAAAGTTAATTGCATAGTAGACTAC
AGATGCCATATTATGATGTTTAAAATGAAAGGGACAAGTTAAAATTCTTAAACTCCCAAACAGGACAATCTGGAAGGCCT
TAATTTATCATTGTCTTGTATTTTGCAAACTCTAGCAACAGGAAACCATTACCTTTGGTGATTTTTTGCATTATTTGAGA
TAACTGTTTCCTGACATCTCTCACAAACACCATCCCGCGCACCTACAATTGACAAGATCTGGAATGAATAGAATCTCCTT
ATGTCATTCCATTTATTTCAAAATGGCATAAAAAGTAAAAAAAATAAAATTAAAAAAATCAAATAATCAAATAACAAAAC
CAGAGTAAAATACCTGTAAGTTGTTTTCTTTACACCAGTTAATGTTGTAGTCGGTCTGGTACCATTGCTCATAAATTTGG
AGTAGCTGGATGTGATCACCCAAGCCAAAACCATCAGGAAGGTTCGAAAGAGTGTGCCTCCTCTTCTTCTCAGAGCTCTT
ACTGCAAGTTCAATGAATTAGTTTGTAATTTTTGAAGTATAGCCTGCTTAAGTACTGAAGGACGAAAGAATGCAAAAGAA
GAACATAAGATTGCAACGCTTCAAGATGAAAAAACAACAACACCATAACATCTTGTCTTCTTTGTCAAGTCAATGTAAGG
CTTTGACCTGTGGAATGTTTTTTATCTGTACGGGAAATTGATAACAAACCAATTTGGTTACCTAATAATGAGAAACGACA
TAATCCTAATTAACAGTCACATATTCTTATATGACTTTGTCATTCTTTTGATACATAGATACTGTAGCAATATAATCTTT
CAGACAGTGCTTAGCAGGAGAAGATGCTGATACAATTGACAATCTATTTATCTTTGAAGAATCAAGCTGCTCTTCTCACC
GTCAGCTTAATCCTTCCCTTCATTTTCAGTTCACAAGCTTCATGTTCAAAAATCACAGAGGTTTTGCACCATAAAAACAC
TAAATCTGGAACAAAGCAACCATTCTAGATCTCAGGCTAATTGCAGCTCTAATTCATTTTACTTCTTTATCAAGAAACAT
CACACATGATACTTGTATTTGACACAAAGATATGCAATAATTTTTCATTGAAACCACGACCAGATGTTCCGATGCTTTAA
TGCTGTGGAGAAACTCAATTTCTTTGCTACAGAAGAATATTCTCCCTCCCTTTCAAAATAAGTATTACACTTCTTTATCA
AGAAACTTCACACATGATACTTGCATTTGACACAGATATGCAATAATTTTTCATAGAAACCACCACCAGATGTCCAATGC
TTTAATGCTGTGGAGAAACTCCATTTATTTGCTACAGAAGAATATAGTCCCCCCATTTCAAAATAAGTGGTGTTTTTTGC
TAGGGCACACCCCTTCAGAAAACTACTCATTCCTAGAAAGTAAAATGCATTTTACTAACTTCCCCATAATAAATATTTTG
TAAAAGATATAGCTCTTGGTGAAGTAAAATTAGAAACTACTCATTCCTAGAAAGTAAAATGTATTACTAACTTCCCCTTA
ATAAATATTTTGAACAAGATATAGCTCTATAGTAGTTTCTTGGTTAAGTAAAATTATCTATATTTAAATAAGGGTAAAAT
TGGAAGAACATCATTAATGTCTTCTTGATAATGTGAAACACCACTAAATTTTAAACAAAACAGTGAAACACCACTTATTT
TGAAATGGAGGGAGTACTAGATTTTCCTTGGTATAAATATCAAGTTGACTAAATGTTAAGGCTTAAGCAAATAGATCTAT
AAGGAGGAGGAATGCTCTCAGGCACAGTCCTGAAGAACACTCTCTCTCTCCTACTTCTTAGGAGAGAGAGACCCCTCTTT
TTTGACCACGTTCCGGTGGCAGCTTGCCAGAATCAGCTAGCTTTCTTTCTCTCCTTAGCTGTTCCCCCACCTTTTCTTCT
CTTCTAAACCAGTTCAGTGGTAAATCACTATTCTACCAATGTTCAAGAATAGGATTTATTTCAATGCTGGTTTTAAATCT
TTTGACATTACGAAATGGAACTCTGGAAACTCAACTTGGTACGAATGGGTAGAAAGGAGTAGCAGACTGATGAAGAGAAC
CTCAATAAGCTGCAAGATCATGGAGTGGATTTGCTTCACACTCAAAGAAGCTTCTAAGGACCAGAAGAAGGTAGTGAGGA
AATGGAAAATTACAGAGAAAAATGCTGAACAGTTCAGTACAAGAAAACAGAATGAGTATGGAAGATTTATAAGCATTCTG
TCAATAAATAGAGGAGGAAGGTCAGTCTTGATTAAACCGGAAACTGCCTTAAATGCAGGTTGGCGTGACATTGCATTTGA
GATAGAGAACTTCATTAATGCCTCCAAAAGGCAAAAGATCACCCTCCAAGATTGACAGAAATCAACTACCCCTATGCTAA
ATCCATACAGGAAAGTAAATTGGCCTGGTAAGACCATTCGTGAAGCAGAGTTGAGAAGCAAGAAGGGTAGAATAGAAATA
GATGAAATTTCGGACAATGAAGGAAAAGGAATAGCTGAAATTTCAGACCATGAAGGAGAAGGACTATTGGCTAGATGCTT
GGTTGGTAGTGTAGAAAAGGATTAGAAAGGCTATTCCCAGAACTAGAAAGGCTAAAACCAGAGTTTGGCTAGATGAATGA
CATGAAGAAGGCAACTTAGAAAGGCTATTCCCAGATATCTACTCCTTAGTACTACACCAACAGTTCACCATAGCAGAATT
ATGGACAACAGAGGGATGGAGATTCAACTTCAGAAGCAACTCAATGATTGGTAAATACCAAGAATGGCAGATTTCATCAA
CAAGATTGAGCAATTCAGTGGATTGGGAGCAGATGAAGATGAACTATGGTGGCAGGGAGAAGAGAAAGGCACATACAAAG
TGAGTAAAGAGTACAGGAAAATGAACAACCACAACCAGCAGCCAAGCAGTTGGTCATGGAAGAACATTTGGAAAACTAAA
ATACCATATTAAGTGTCATGCTTTGTGTGGGTTCTGGCAGAGGAGGCAGTGCTTACCCAAGAGAACCTAATGTAAAGGGG
ATAATTTTAAGCCCCAGGTGCTTCTTGTGTGGGGGGGCCAGAGATCGTGATCATCTATTCTTACATTGTAGAATCACAGG
ACAACTATGGAGATTGTTTTTGAACCTCAAGAGGAATGAATAGCAGGGAGCATGCCTGGGAAGATTACAGAAGACTTAAC
AAGCTGGGAACAGGCTGGGTTGTTGGCCAAGAATAGAGGCAGGTGGAGGATAGTCCCAGAGTGAATATTAGGGAAGGAGA
GGAATTCTAGGTGTTTTGAGAGCTTAGACAACAGTATGCAACAGATTAAGCGCAATTGCATCTTGCTACTGTGTTTTGGT
GTAATCAGTTACTTTCTAACGATCCTGTCTCTATCATTGATGTTTTAGACTCATTATAGACATAGGAATAGGATCATAGA
TGTAGGTAGTACTTTGTAAATATGGGGTACTACAACTCATGCAAGATTCAGATTATATATATATATATAAGTTACCAGTT
TCAAAATAAAATATCAAGTTGACTTGTATGGAAAACAATGGGATTTATAGACATCAATTCTACCACAAATCAGTACATGC
ATGAATTCTGGACAATTCTATACCTTGGGGCAGGAAGCAATGTGGTCTCAGCAGACAACATGGAAACAACAGTCAGTGCT
TGGGACAAGCAATCCAACTCATTTGCCTCTAATAAGGTCCTCGAAAGAGAAGGTTCCAGTGGAAGCTCTGGACAAAATTG
AAAAGTTAGATCTCCTTTAGTTTTGTTACTGAATGGATCATTTTATAATCTCCAAAATTATGGATTGCAGGAGAACTGTA
GTGTACTTTATGAACTCCCTCCATAGTTCTCAAGGGGAGGAAGCCAAATTTAAAGGAAAATTCATGTGTCATCCTTTCCA
AGCAAGCTTTGGTTTTTTTTTCTTCTGAGGTGGGAGGGTCTGGATTACAGGCGACCTCTGATCTAAAATAGAATATAAAT
CAATAGAGATGAACTATTACCAGCCATCTTTCGTCCAAGACTTGTGATTGAACCATTTTCATCAATTGCATCGACTAAAT
ATAACTGCTTCAAGGCATCCTCTAAAGACTCGACTGCAACAAAAGTAACAAAACAATGAATAATTGAACAGGTAGATATT
TTACAACGGTAGAGGAGATTAGGAGAATAAGTCCAATTAGAATAAGGTAAGAGAAAGTGATGCTTACTGGAAGGAGAGTC
GAGAAAATCAAATTTGAGAATATCCATATCAGCAAGATCTAAGGACTTCAAATAAAGTACAGTTCCAGCCAGTGAAGACC
TTTGTATTTCAGGAATCGTTGCATCCAAAAAGTCATCATGGTAAACCGTAGAGGGATATAAACGATAACACTTTCCAGGA
CGTGTTCTACCAGCACGTCCTGCACGCTGCTTTGCCTGCACCCTGCAGACATTCATAGATGGAAAGCTCAAACATATTCT
TACTCCAGTAGAATAACCCTGTATGTTATATCAACATATGTTAAATGGAATAAAAAGCCATATACTTTTACTGAAGTAGA
AGTAATCCTATATTAGTATCAACAAATATTCGACAGATAAAAAATGGGACACTAAGCAAAGATTGTATACTAAATTTTTG
TACTTTGCAACTGCCGAAAGAACAAAGTAGTCAATAAGGTATCCAAAAACTGTCTGGTGACTAAACCCATACGGGGTAAA
GATGGTATTAACTGCAAAATCATCAAAGCAACCTTTGAACTACGGGACCAACATACTAAGGGGAACAATATTTTCCCCGA
AATACCTTTTGATTCTCAAAAAACTAGATTTTCCAACTGTTAATGCAATTTTACACCTCAAACAACGAGTCCTTTCTTAA
GCACCCAAAACCAGGTCAACTGAAAGAAAATAAAGAGAAAAAAAAGGTAACATGTTAACTTACTTGCTAATCTGAACAAC
CTCTAATGAGTACATGCCAGTGGATGGGTTATACTGTCGCTGCTTCACATACCCAGAGTCAATAACATACCTGTCATCAG
TTTTTTGCATGAAAAAGCAGTTTAGTGATGTCCAAAAGCAGAAAACGTGAATTTAATATCCATTACATAGAAAGCATAAA
TGGAAATGCAATAAAAATCCCACACCTTAGTTTGCAGTTAGTAGGCTACACTACGGGAAAGAAGGGAGGGAAGATAAGTG
GAATCTGCAACTAGAGGAAGGATATATTCTCTTTTGTTATGCTTTCACAGAAGTACGAGGAAGCAACATTCCTCTCCCAT
TGATTTTTAAAAGTGGAAAGAAGAGAATGATTATGAGTTCATTATAGTACTAATTACTCAGTTTCTGACAGTCAAATATT
GCAAAAGAGACATCACAGGATCTTTTGAGTTCAATTATTCCATCATCCCTGTCTAAAAGAAACAAGGACAAATTCAAACA
TGCATAAGCAAGGTTTTTTTATATTTCCCTTTTCCTAGTCCTCCTCCCCTCTCGAATAAAAAAGGGACTTCCCTATCCTG
AAAATTTCTACGATTCTTAAATACAACACTTTCTTATCCTAAAACTAAGTTGATTACATCAATAAATTACATTGGCATTC
TGACAACAGCAATCTTCAAATGAGTAAAAGAAAGAAGTAATCAAAACTACTGGCTGAGGCCTTCCTTAGAGGGGATGACA
TTCTTGCAAGAGCAGGAAAAGACTAGAGAAATCCACTCAAGTACACTCCCAAGTTGCAACCAAGGGTGTGCCATAGAGGT
CAATAAGGTTTGAATGAGAATCATAAGAGATGGGGTTCAAATCCCAACAGAGGGCAAAAAAAGAAAAGTTAGATAATTTC
TTCCCACCAGCTTAAGCCTTGTTGAGCAGAGTTATCGAGTGAACTCCTTTGGGGGGAGGAGGCAAGTATATGGTGGAAGA
ATTGAGGTCCGTGCAAGCTTGCCCAAACACTGCAATTTATGACCCCCCCCCCACCCCCCCTCCCCCCCAAACAAAAAAAA
AACACATACCGAAGTACACATGAAGACAAATGCTAGTAAAGTACATGATAATTTCTTTACAATTACTCTTTCATCAAGAA
CCTATACTGCAATTGCTGGGGTCTTTGTTTGAAAGATGTTTGGCCTAATTATTATTATTATTCCCTTGAGAAGATGCTAA
CTCGAAACACATATATAATAGCACTTTTGGGAAAGTAAACTTAAATTTTGAATTGTTTATACTATAAGGGGTCATTTGGT
ATAGTTAGAGTTATGTAGGTATTAGTAATGTAGGGATTAGTTATGAGTGAATCTATGTATTATTTTATGCAGGTATTAGC
TATTCATGTATTAGTTATGTAGGAAATAGTTATTCATCTATTAGTTATTCCACCTTCTATCCTACATAAAATAATACATA
GATTCTCTCATAACTTATACATGTATTAGTAAATAGGTTTCTAAATTGTCAACCAAATGTCGTATTAATTTTATACATGA
ATAACTTATTTCCTATTTACCTATCAAACGTCGTATAAGTTATACGGAAATTAATACATGGATAACTTGTTGTACAAAGT
CTACCACTCCAACTGCAAGTATTAGTCGCCTCCCCAAACTTTTAACAGGAAAACATATACTACATATTCATGCTCAGACA
GCAAGTCAAAACATCAGGGGGCATTAAAATCCCATTGATTTCACCCATTAACCTTTATTGGTTTTCTAGATAACCATTAG
TTAGCAATGAACTGAGTAGGCAGCATTTATCCATAGATTCCAAATATTTTTCACTTTTTTTGGAATTTATAGAGTTGGAG
TTGAAGATGGAGTTGCGCTTGGTTATACCTTTTTGCAAAGAATATTTGGAGTAATACTTAAATACAACTTCAATAGTGAA
AATGAGTAAGAAAATAGGTTATAAGTTGTTTTTCAAATTTGAAATACAATTGTAGAATTTGGAATTTTCATGGTCAGAAA
CTGATTTTCAAATAAAGTGAAAAATTGTTCTGGAAAAAATTGAATAATTTTATGGCCAAAGGGGTCCTGAGTCTTCTTTT
AAACCACCAAACTATTGCATGATCAATCATTGCAAATCCTATCTGAAAAATAGAAACTTGAGCATTCTAAGCATCACAAA
GTCACAAAAAGATAAGAAACAATCAGTCGGAAAATATGTCAACACTTGAATAACCTCCAACAATTGTGCATAATGGTGTC
AAATCTACTTACACAACACCGTCAACAGTCAAGGAAGTTTCAGCAATATTTGTAGAAACAATAAACCGCCTACAATTTGG
AGGTGGAGGACTGAAAACACGCACCTGTCCATCAACAGAAAATAGCAAAAGGAGAACTGCTCAATATATAGTTGTGATGA
GAGAACAAATGCATATAGAATTTACAAGAGCAATAACAATGCAGCTACCAGTATTCAGCTTGGTAAACCACTTGTGGCTG
AAGAAAAAGAAGGAGAAGAACACTCATCTGAAGTTTTATCAAGAAGATGATCAATCAAATACAAATATGTTCTCTAAGCA
AGTTTAACTCAACCACATATTCCACTTATGTTGTGTAGTCGCTATATAAACTATGCCACAACAACTATGAAAACCAAATT
ACTTATCACATATTTCAACAACAAAAAACTTTTTGTAGTCAATTGCATTTATCCTTTTCCCTTACAAAAAAATTATTTGT
TGTTAACTGCTGAACAAATGGAGTGACTCAATCACAACTAAAAATGAAACAAACATGAAACATTCCAGCACAGACAACTG
CCACTATCCATTCTGGAAGCCAGCAAGGACTATGACACGCAAGTTCACCTTCAGTAAAACATTAAGTCTAAATATGAAAC
TCTGGGCACTCAGAAGGGTCAAGTCAGACACAACAGTAGATCATCTGACCTAACTAGATCAAGAAAATTCAGGCTGTCAG
GGCAAGGATTTTAAGAAGGAAAACAACTTGCCTGCATCTCAGGTGGCAAGGATCCATGAAGAGGAAGGATTAGGGCATCC
ATACAAGAACCTTCTTCTAAACTTTGAACTCTCTCCTCCAACTTCAATACCAACTTCTCTATGTCATCCTATATAAGATT
CTCAATTTCACTTTCCAGGAAATAGTACATCTTCAACCATTTACTTTTTAGTGGGAGATACAGAAGGACAACAATATACA
GAAAAAGTATCAGACAGGAAATACACCTATAAAAACTCACCTGCCCTGTCAAAAATATTAAAATGTCCCCTTCTGGCTCC
CGTACATGAATATCTGTGCACCCAAATGAATTATCAGACCAAATTCAGAAAGGCAAGAAATTTTACACAGATAAGGAAAG
GTAAACATATCAGATTTAAGTAAGAAGAAGAAAGATATGAAAGGTCAAAATCAAGATTCAAACTTAAACAAGCTGAAGAT
GTCATAGTTTTCATACCAATAGCTTTTTTTAAAGAAGCCTCGACATAGCTTTTAGGAAGCTCTGAGATGTGTACTATTTC
CACGGGAAATAACTCTCCTGGTACAGTAAGGACGGGGCAGTCAGAGAAGAACCTAGATACCTTTCCACCATCAAGAGTTG
CTGATGTGATCAAGACTTTCAAGTTTGAGTGACGCCATTTGATTAATCTTTTCATTAGACCTAGCAATATATCCCTGTGA
TTATTCCATAATGAAAAAAGTCATCAACAGAGATGGGCAACACCACCTAAGCATAAATAATAGAAGAAAGACTACGACAA
TATAACAGTTGGATATATCTCTACGATGTCAAAATGAGATTGACACATAGAAGGGCATGGAAAGTGGATCTAACGTGTTC
AAACTCCTCTCATGTGCTTCATCCAATATGATGACGGAATACTGATTCAGCTCCGGGTTGAAAAGACTCTCACGAAGGAG
CACTCCATCCGTAAGATACCTGCAATTTGAATAATCTTCCAGTTAAATGTCTGAAAAGCAATCAAGGAACAAAATCAATA
GGAAGTGTCAATGGTAGGAGTAGGTATAAATGATAAATCAGAACCACAAAAATACTTGATACGTGTTTTTTCCGAAGTTC
TATCTTCAAATCTTATGGCATAACCAACTTCCTCTCCAATTCGAACATTTTGCTCCTGTGCAACTCGTCTGTCCATGAAA
AGTTGAAGGAATTTATCAAAGAACGAACCGGAAAAAAAAATTAAAAATTCGAAGTATGAAGCAAAATAGGAGAACACCAA
AATGTTGGTCTAACTACAGCACAAAGCAAATATATAAAACAGGTGTTGAATATCACTTTTTCAAGCTTCTATTACCTATC
AACAAGAGAGGATTCCGGTCAAGGCTAATGTGGCAATTTCCTTGACTGGTTTTCCAAACACCACAAAAAATTGTACTTAT
ACTACTAAGTGTTTTTCCTCATTTACCCTTTCCCCAATTAAGCATTCTCAAACAACAAGACTTCTGAAATCATGTAAAGG
GTCTCAAACTGTCCTCATCTAATGGAAATAAAGTCTCTAGTCTACTAATACATATTAAACACTTGCTATCATAATCCTCA
ATAACTCTCTTGTTCAGAGGAACCAAAAATCTCAGATTAGCTTAGTTTTTACTATTATATGACCCTGTTTCCCCTTCTCC
CATCTCCATTGAAATGTCTTCTGGTTAGCCATTTCCTTCAGCAAATGATAACCAAGTCAGTCTCATCATTCTGAGATTCG
TTACCCAATTCATCTTATCTCCCGCATAAAGACAAGCCAAACAATGTCACATCCCATTCCATAAAAGAAAAATAAATTAA
TGAAATTCTTGATCCATAATTTGGAAATCAACTGTCAAATCCAAGCATGGACGAAACTAGTGAATGATGCAATCTTATTT
CCAGAAAAATTATGAAGCACAATGAGTTCAAAAAAATCCAGCCATGTTCAGGGAGTTCACTTCCAAGAGGTCTAAGATGA
TGACAATAATTCTAAACAGAAGTTCAGGAACAACAATGTGATATTTATGTATTCAATGATATGAAATTACATTACAAGGC
ACAAGCATAGAAATATGCAGGTTATAGCTCATTCCTGGACTAACTAACAGGCAGAGACGGAGCCAAGATTAGGAGTTTGG
GGGTTCTAAATCAATTTTTTGGGAGGTTCACAAGTTAATATATATATATATTTAAATTTTCTAATACAAATATAGGGTCT
ACAAAAAAGCTAGTGGGTTCGTCCGAACCCATGAACCGGGTTCGTCCGAACCCATGAACCCCACCTAGCTCCGCCTCTGC
TAACAGGTGCTTGTAACTAACTCTCTTTTTTTCTTGGATGACCGTGGTGTTGGGGCCAGCTATAACTGTTAGAGTGATTC
AAAACGATTGACTGAATTGGGACATGGGTAGTTTAGTAGAACTAGTCTTTGGGTCTTTGTTAAGTAGTTTCCTATATTTA
CTCAAGTTTCATTAGTGTTGCTGATTAAGTGTCATAGTGGGTTACAGGACCTATATTTTAGGATTAGTTGTTTATCTCTT
AGCCTATATATCATGTGGGGATATTTTGTTATTTCAGTACTTCCAATTAATCTGAAATTAAACGCAGTCGCAGTTTTCCT
TCTCTTTTTTACTATTTCCAGATTTCTTTGTACTTTTTCTCCAACAATAACTAGCTCCTTTAACTACTCTAACTAACCCT
AAGACATCGGTATAGCTTCCACAACTTGCCCAACTGTACTAACTACTTCTGCAACTTTGAACTGAGTTTTGCATAGATAT
GCATAAGCAAATAGGGAAAAAAAACTACTCCCTCTGTCCCAATTTATATGACTTACTTTCCTTTTTAGTCAGTCCCAAAA
AGAATGACACATTTCTATTTTAAGTAACAATTTGCCTATAAAATGTCTTTTTTACCCTTAATGAAATGATTTACAACCAC
ACAAATTTCTATCATTCATTTTGGACCACAAGTTTTAAAAGTCTTTCCATTTTTCTTAAAGTTTGTGCCAAATCAAAGTA
CATCATATAAAATGGGACGGAGGGAGTAACTTTTTTGGTTACAGAGGAGAACGATTCACTTCTCGACTCAAATTTCAATG
TCCCGACCAGAGCAAGCAACCATCAATTTTTACTTTTTCGTTATAGTACATACAATGAAAATTTTGAACTCAAACAAATA
AATGGATAAATAAACGGCAATTGGTATAGTTGTGAGATATAATTGAGCAGAAAAAAGTAGTATAATGTGGAGGATTACCT
AGAAACAGAAACAGCAGCAACACGGCGAGGCTGAGTAACAGCGATGATTCCAGATTTAGCATAACCCCTTCGGTAAAGTA
TTTGTGGAAGTTGTGTACTTTTACCGGAACCAGTCTCACCAATAACAACTACTACTGGGTTTTCCTTCACTGTTTCTACG
ATTTTCTCCTCAAATCGTACTATAGGTAAATCCCCCATTGATTGATTCAAACCCTCACTTTACACCACTTCTCTTTTCTT
TGGATACCCAAACTTTGTTTCTCCCAAACTTACACTTTGTTGGGAAGGTTGTTACTACTTTTTTAATCTTTTCTATCGAG
AATGGCTAAAAGTATACTTCAATTCACGCCGAAATTGTTTCGAATTTTTAAAAAGACAACTTAACTTTGTGGGTGTCTTA
TTACCCCCACGAAATCATCTAAATTCTCAATATATCATTTTGATTAATTTTAACCCCACTCATATTGTCATGAAATAGGG
GTGGTTCTTAATACAGCTTCAAACTAATGTAAAATTGTCATGTGGCACTCCCAATTTGATTTATTTTGAAAAAAACCCAT
AAAAATCCATGTATTAATTTTTTTACCTTTATTAGGAGTAGTTTTTATTTTTTCAAAAAAAAATTCTCAATTTTCCTACC
ATCATTAGCTTATACATATTTCTTGGGGCATCCATGTCTTCCTTCATTTTTTTTCCTTTTTTTCTTTTTCGTTTTATGGT
CATTGTTTTTTAAAAAAAAAAAACTAATGTTGTTGTGTTCATTCCTTTTTTTTTAATAACAAATTAGTTTAGTAATTTTT
TCCTCCTACAAATCAAGATTGGGATTTTGGAGCAATGAAATTATTGAAAACTTGATTTGGGAGTACAGAGTTGGAGAAGG
TGGTGGTTTAAATTTTAGATTTTGATTTGGTGATATTTTGAGTATTTGAATTTTGATTATTTGACGGTGTTTATTTTCAT
AAATAAATTAATTGGTGGTAGTTTAACAAATAATTGATAGTGTTACTGCGAAATCAGTCTGCCACAGCGGGATTAATGAT
TGTTGCAGGTTTGCAACGATGATAAATGAATGGCTACTTGAGGAACACAAGTTGAGGCGATGAAGAAAGAGAAAAGCAAA
GAAATTAAATAAAAATAATTAAAAATTACTTTTAACACGTGTCAAGTGACTATTAGTGCGTGACTTACAAATATTTTTGT
ATAAGTGGTATTGGGTGAAAAATGGGGTATACATACTATTTTGAAGTTGTTTAATGGGGTAATAGGATACCGCAAAGTTA
AAGTGTCATTTTGAAATTTCGGGACCACTTTAATGGTTACTTTATGTCTTTTCTCTAGATTAAACTATATTTTGGCTCAA
AAATACCCTTTTAGTCTTATTATTGGATCACGTGTACCCTTTTATTTAACGGAATGAAATGTGGCATACCATGTGTGTAT
TATATTGCCACACCCATTAGAAGACCCAACATTTCTAAAAACCCTAATTTCATTAATTTTCCTCATTTTATCCATTTTTC
CTAATTTGACTATCAAAATTATTTTTTTTAAAAAAAAATTAGTCAAATACAAATTGCTTATCAAAAACACTTTTTAAATG
AATTTGCCAAACATAAATTGCTTTTTTTAAAAAGCATTTTTCTAAAAATCTATTTTAAAAAAATACTTCTAAAAATAAGC
AATTTTTAGTAGCCAAAGAAAGACCAACAATCTCTCCAAGTATGAAATACATGTTTAGTAATGTAAGAAAACAAGATGTT
GATTGAGAATAGTTTTACTAAAAAATTATCCTCTAACTAGGACTGACATATTTCGGTTCAAACCGAAAAATACTGACCAA
ACTATTTTATTTTATTTTTTTGCTTTGTTTGGTTTCAGTTTTGAATTTTAAAATTTCAGTTATTTGATTCGATTTTTTAA
TTTTTAAATTATATATTTTGATTAAACGAAAAATTAAATGTTTTAGTACATTATAATTTTATCAATTTTATATACTAGGC
CACCAGCCCACCACAACCATAGTCCAAATTTATATACCCAACCTCACATCAATACACGCTCATTTGGCTATTTTGTCTTT
GAGTAGAGTTTATACTTGTCTTGAGGGTAAACTTATAATCTTTAAATTTTTATTTTCTATTTGGTAGATGATGAACAAGT
CTCAAAGTAAGGTACTTACATTGAAAAACAATGTTTGATCTCATAAAATCTACACTCGCAGTGCTATTAAAAAAAAAAAA
AAGATTAGGAAATCCATGTTTTCAAATAAAAAACTCAACCTAAATAGACCGAATCGAAATTACAAAAATCAAACTGAATC
GAATTTATTTAAGTTCAATTTCGGTTAAGATTTTCACCAAATCAAAAATCGAAAAATCGAACCCAACCTATCGAATGTCC
AGCAATATATGTAAGTAAAACTCAGGGGACAAGCATGTTTGAAAACACTTTATACTATTACAAAAAAAAAACACTTTATA
CATCACACTTGGCTCTTATAATGTTTAAAAAATTACATAAATATTATTAAACTATTGTAAATGGTATCTAAATATCAGAT
ACGAATGTTCTTACTGTCTAATTTTTGGGGTGTATATACCCTTTAAATAATGTAAATAAACATGTCTCTATCTTAAAGGT
CTACTCAGAATTTATTTGATTTTTACCCATAATTAAAAGACCCATCCATCTAATTAAAAATGAACACTTATTTTATTTGA
TTTTTACACAATTCTCAATATCTTATTGTCCCCTTAAGTATTACTTGAGCAGGTTTGATTATTTAAGTTTGTAAAAAATA
ACACTTTTGAACTCTGTCAAATATTCATCAAACTCTTATTGTGAAATTTAATCTAAATTGTCACTAAAAAGAATTAACCA
CAGACACAAGAATTTTTTGTCAAAATCTCAAAATCGCACCATGAAGAATTGCAGCAAACACAACAAAAAGTTCAATAAAA
TAACAAAATTTATACCTCAAAAAGTTATAGTAAACTCTAAAATAGACCAAAATAACATAAACTGGTAAAAATTATACCTC
TAAATGTGAGTTTTCATTAAATATTTTCAAATTTCACTGTGTCAATTTTTCATAAAAGATAATTGAAACCCCATTAACAA
ATTCGAGCAATCGAGTAAACTCAAATCCATAAATAAATCTGAATACATTATATCTATAAATACCCTAAGGAAAAATTAAT
TCATAATCGAATAAAAACACATGTCAAGAAAAAAATGCAAATTAGAGATCATTGCAATATTCAACTATCGATATAATTTT
GTGTATTGAATCTATTTTTGATTATGGAAAATAATGAATCTCTAGCGTCCTCATCCCTTAGTCGCTCTCTCAATCTTCTA
AGCGTCTAATGTCCCTTTTTTTTTTTTTTTTAGTTTTATAAGAGTATTTTTTTTTCTTTTAATGAAAAACAATTACATAA
ATGGAGGGGTAGAAACTTTGTTGGAATGAATACAAAGTTGTTCTCATCATGTCACAACTCAAAAATGGGTGTGATATCAC
CCATCTTATCCCATCAAAACGAGTCAGCCTAAAACCGAAAACATAATGATATATGCGAAAATAAAACAAGGCTATAAGTC
TAACACTATAATATAATGCAGAACTCGTATTCAACTTAAACAAACTCACAAAACCTGATTGTCACATGTACAAGCCTCTA
ATGTATTACTCCCTCTGTCCCAATTTATATGACTCACTTTCCTTTTTAGTCAGTCCCAAAAAGAATGACACATTTCTATA
TTAAGTAACTTTTCAACTATAAAATGTCTATTTTACCCTTAATGAAATGATTTACAGCCACACAAATTTCTATCATTCAT
TTTGGACCACAAGTTTTAAAAGTCTTCCCTTCTTTCTTAAACTCCGTGCCGAGTCAAAGTACCTCATATAAAATGGGACG
GAGGGAGTACAATAGAATGTAGAAAATACAAGTCTCAATGTCATTATTTCTCGAGTAGAACAAGAACATAATAAAGGAAC
AAGAGGCCCTGCTGGAATGGTATGCAACTACCTCTCTAGTCTCCATAGTAAAGTCTCATACAAGATATAGAGGAAGGATA
ATCACGAGGATCCGGGCTCGTAACCTACACAAGTATAGAAGCAAGGGGTGAGTACTAAACAACATAGTACTCATCAAGTA
CATAACTGACTCAAAGTAAAACATTATTGAACACAAGTACTCCAACCATTCCATCTGAACCTCCATAACTACAACCTGCA
ATAATCAAACAATCCAACCTAAAAAACTCTCAATCCACATAACAAAGTACATAAGGAATAACTCAAGTTGCACCTCAACA
CGAATAATCCATCATCATAGTATTCCACAATCAATATTCTCAACAACATACAAATAAATAGTCACAATTAAATGAAGTGT
GATGCAATGATGTACAATGTCATATAGAGTGATGCATGTTTGTCCTAACGATATACACCCATTGTCCTGAGTCCGGGATC
CATGGGGAACTTCTTAGTCCATGCATATACCATAGGCATGTGACCCGATCCCAATTTCATTTCAATGAATCCGCCATGGA
CGTGTGACCTGTTCCCTATTTCCACTCAATGAATCTACCACAGATGTGTGGCCCATTTCCTATTTCCTCTCATCCTCACC
AATATCATCACAATAGTGGTACAACATCAATGTAAGCGTAACAGTGCAACGATCAAATATGAGGATGATAATTCAACACT
AATATCCAACAATAATTAATCAAAACATATCATGAAGTGAATCATCTCATACGACCAATTTTCCACAACATAATCAAGTC
ACATAAATCAATGAGATTCTTTTTTTGACCCTAGTTATTTAGCAAATTCACATCATCAATTTACAATACACTAATCTTAT
ATGAATCCCATCACTAATTCCCATTACTCTCAATCATACAATGACATACAAGGTTCAATAAACTCAACGACAAGTCAAGA
AGTCCACTAAAATTTGAAATTTGAGCTTTCCTTTTTCGTCAAGTCTCCAATTCAACACAATCTAATAGAAAAATTAATCA
CAATAAGATTTTGCAATTGACAACAACCATATCAAGCATTTTGAAAAGTGGGGTCAAATCAACCTAAAAACCCGATTCCA
AAAATGAAGAGTAAATCTAGAAATTAATATGAAAATGTGTTACCCAAAGAATTTGGAAACCAACGGTGAAAACCATTTCG
ACAATGGAGTTGAATGAAGTTGGATTCAATTTATCAAAAACCTCCAACCTTTTTAAAAACTTTACAAGTTCAGATCAAAA
CTCAAGTTTAATCATTAAAATCATGAACTAATTAATGGGTAAAGGAGTTAGGGAGTTAGAAATAATAAAGCATTAGAAAC
AGAAACCATAAATATTACACAAGGTACAAACTTTCTGAATTGATCATCGGGATTTGTTCGGAACCCTGATTAGACAAACC
AGATATGCTAACGAACTAAGCTCGACGTTGTAGACTCAATGGAATCATCAAAATACCAATTCAATGTCTCCTTGACCAGA
CTTGTGAAAATCACAATAAAATAACTTTAACACTCAAAAGGACCAAACCGAGCTCGGGACCTCCGAAAAGTCAACCAAGA
CCTCACTAGGCCTAAAATCATCCCCTGAATCTAACGAAACCATCACAAGTCCAATTCGAGTATCCAAACTGCGAACATTG
ACCAAACTGAACCCTTATTATAAAGTTAATAGCACTTCTAGCTCAAGAGCTCAAATCCACAAAACAACCCAAACCTGAAA
CTAATGACTCTCTTAGACCAAATTTTACATTCCAGTACAGATAAAATTGACAAAGTTCTATTATGAGACTTGAAACTTTG
ATTGATACCAAAATCTACTTTTAAAACCTTTAGACCTTCCAAAACTTAAAACTTCTAAAAATCAAAATTTTCAAATCAAA
TTTCAAAATCAACTCTACACACTGATCGGAAATGACTCGGGACAACTATCAGGAGGAGTATAATAGTAATTTTATGAAAA
TTTTCAAAAATGACACCCCAGATCATTACACATCAAATCTTGAAAAAGCATATACATGAATGCTTTTGTGCTTTTAGATT
CCACTTTAAGATTAGTGCTTTAACTGCATATTAATCAAATAATCGAAACGTGTGAATTTGTCAATGAATATGCCTCAAAA
TTCTAAAGTTACAGAATCAAAGTGATTTTAATGACAAACTAAAAATTATCTTACTCCTTTACCCTTTTTTTATATATAAT
TTTGATTTTCCTTTTTTTTTGTTTATGAGAAAAGCTTCTATTAACCTTCCTATAAATTTCTAGACCACCTTCATTCTTAA
AGAACTAGGACGTCCTTAGTAGCCACACATGTAAGGTTAAGTAAAGTAATAGCTTGTCTTTGTTTGCTTGACTTAAAATT
CAAAATTTGACTCGTTAGCTTGATCGTCACATACATTATCATTATTATCCTCCTATGTAGTTTATCAAGTTCTTCATATA
GTTGCAATAATCTTTGTTACACAAATTTATAATGCTTCTTAAATTGAGTAGCTCATTCGAAGAGCCCAGGAGAATGCATT
ATAATATTAATTTAATAATACGGTGGAAGACATCAAATCAACTTGTCCAGAAAAGCTTTGGTAAAACACTCCCAAGTCAT
AGGAGCTGCATCTGCACCCATGTTGTCCCTCCACTGCGTGAACCATATGTGAGCCACATCCTTAAGCTGGTAGGATGCCA
ACTCCACCCTATCATTACCAGTCACTTGCATCACCTCAAAGATCTTCTTGACCTCATCAATGAAGTTATGTGGATCCTCA
CCAACCTGCGACCCTATAAACTCAGGCAGATTCATCCGAACAAAATCTTGAACACTAGCTGCAGCTGATCCACTATTAGT
GTCAGTAGGATTTGGAGCCTGCTGATTATTCTGGTTAGTCACACTCTGAGACGAGATGAATCGCATTCTGAAATTCTACA
TTCGACCTCATGGTTCAAGGCTAGAGGAATTGCGTTAGCATTGCGTGCATTAGCATTCCATGTGTATGCTCTACGATGAG
GCATAATCTAAAATGCATAAGACGGATTAGAAAAGAGAAGTTGGATCATACCCACACACGATAAGAATAACAAAGAAAGT
GAAATTTTTCTTAAAACACTTCGTAGCCTCCCTGTCATAGAAGTGGTGCACTTCACACCCATGAAAGAGACTCTACTTAA
TGTGGCTTCCAAACATCCTAGGACTCTTGAACCTAATGCTCTGATACCAAGTTTGTCATGCCCTGATGCTACTCCTTTGG
CATAACACGAGACCTAGGATCACGAGTGACCCCAAGCTAACCTTGTTTCTGGCATATATCAAGCATACTAAGAAACAACT
AAATAAGAGATATACTATGCATAAGCTAAAATAGTAGATAACTGAAAGTGGTGAATACCCAATTAAACTGAATTTATTAA
AACTTTCTAAGAGTTTAATGATACTGAACATTCACTCAAAGTTAAAGCTGAATCTAATACTATGTCTGAAGAGCCTCTAC
TGACTAGAGTTGCTGGGACATGCCCCCAGCTAACTCTAGCAAAACTAAAACTGTGATAAAAGTCTGAATATGAAAAACAT
GTCTATTGTCCTCGAAGTATGAGGACTTACCACTGAAGTTGCAGAATAAGGATCGGGAACTAATCTATGCGTGATCTGGG
TGCTGAATGACTGAACCTACATCATGAAAGGATGTAGCACAAAGTATGCGTCAGTACTTGGAATGTACTGAGCATGAACG
ATATAGATAATAACTGAACAAATATATAGGCTGAACAAAACATAACTGAGCAATGATACAATCTGAATAGAATATAAATA
CTGAATTATAACTGACAAAAATTGAACTAAATGTGATGACCAAGTATTGATTATGAACATAACATGCTGGGACTATATAT
TGAAGTATAAACTGAAAACCTGGTCAAATGCACTAGAGTCTAACTGTGGGAGCTACTATTAACCGACATAAAACCACGTG
AACTAAACGCAGAGTCCGATGTATACGCCCCATCGAGAGGACCCAATATACCTTGGTAAGGGTATAAGGGCATGACTAGT
GTGATCACAAAATCTGATGCCCAATAGAAGGGACTTATGAACCTACGGGGGAACATAGTTCTGGGACGATGAGGGTGTTG
CTTCCAATTGCACACGTAAGTGCACGTGGTCGTTCAAGTATTAAAGTGGCTCTTTTTAAGAGCCGGGCATCGTACCCACA
TGGACTTACGCTTAGAATCACATAATTTCTCTAACTTTCAGTTAATAACAAATGTTATCCAGATTTCAAAAGTGATTTAG
TTTCTAATTCTAGAGTTATATCAAAATGCAATAAAAGCGATTTAATTTCAAGGGTTTAAAAACAATGATTGGGTAAAGTC
CAGGGCTGCATCTTTTATCAGGATTCATGCAATTAATATCATTTATATGGGTATTTATCAACTATCGAACCAATGAATCA
CAGGGTTAAATGTATGATCATGGTCTCCCGACCTCTAACCACTTAAGATAAATAACACCCTAACTACATCATTGAGCGGG
GATAAGATGGATTAAATATCGAGCATTACGATTTTTTCTTGTATGGTGACCCAATCATGGTATCTAGGTATATCCCTATC
CTAGTTACAAACTAACCCTAGTTATTTAGAATTAATCATGCTCCTTATGTCCCACGTTCTATTCTCTTATTCCTCTCCCG
AGTTCAATTCGGACAATAGATTTATTTCAATGGTGATCAGTCACGAAATACGAAATGCAAGAACATAAGAGAGATTCATA
TGATAATTGACATTAACCCAATGAAAACTTAATAGATTACAATCATCCTATAGCCACAACCCTAGAACTAGGGTATTTAG
CTACTCATAATCAAGAATCGATCAAACAATGTTTAATGAACATAAAGAGTTTGAAAAGAAAAGAGTTTAGGAAAGAACCC
TAAAAATGGTGAAAACGTTCTCCTAAGTCGTCGTTCTTCAAAACCCAGAAAAAGAATAATTAATAAAATAAAATAATGAC
CTATTTATACTAAAAGTCAAAATGGCCAAAACTGGGCACCAGGAACGCGATGCGGAGGTCCTCTCTAATTTTACTCTGCG
ATAGTTTTCTCTTCTCCGCGATGCGGGCACTCCACGGAGTGTTCTGCCTCAAATCGACTTTTCACGAACCAAATTAACAT
TCCTCTCCGCGACGCGGAGAGGATATGTAGATGCCTTAAATGATATTTCTTCATTCTTCCTCCTTGCTTCCTTTTGACTT
GGCTCTCTTGTGTTCCCCATTGCCCATTTTCGTGCTCGTTTCTCCAATTAAGCTCATCTACACAACTAATCATGTTGGTT
AGCTCATATACGACCAAAAGGCTCAATAAGACTATAAACATACACATTTTGAATTCAAACTTAGCTTAAATATGGGCATT
ATTAGATTTCTAGGTATATAAATATGCCTATGATCACTACCCCACACTTAGAGCTTTGTTCGTCCTCGAACAACTTACTA
ACTACTCCTAGACCAAGACTCACTACTATGATATTTGTGCATCCGTTACTTTCTTCCCAAGATTTGTAACCAGTCAAGAC
ATGCATGTTTTCATTTAGAATATGCATGACTCCTGTAAATGATTTGACAATTTTTAGCAATCAACGCATTTAGCAACATG
TGCACCATTACATATCACCTATCTTTCATACAACAAGTGCCCCTCACTCTAAAGAATAGTCCACACACTCAACTCAGCAA
ATTAAATATAATTTAAGGACTTTGCAAACAATGTACACTCTCACTCAACAACAACATCAAACATGTATGCATTGAGAACC
TTAAGCTTGCCCATTATGTACATCTGTACTAGTAATGTGTGTTATGCTCAAAATCAAACAGGACTTGTTCTAGTTGTAAT
GTAGGCTTAAGGTAAGGGAGGATTAGTTTAGATGAAATTAGTGACTTATTCTCCCTAATGCACTATATTCAACTTTCCTC
TTACATTCACAACTTTTTCTTTTCGTCAACCCCTTCCTTCTTCATAGGTTTCCACTAGTGTTACCAACCTTGCCTTTATT
TCTTACTTGTCCCTTTATTTCCTTTTTTTTTTACACTCAATAATGGCCACCCTTGATTTAGAGATTTCTCTCGTGTTAAG
GTGCACAATGCCTTTGTAAGGGGCCAGGGCCATCATTAAGGTATTTACTAAGTTAGCCACCTTCAACTCGGATTTTTAAC
CTTAGTTAGAGTGCACAATGTCCTAAGGACCAGGCCCAATCTCAGATTCAAACTCATGGGGTATCATTTGCCACCTTTTC
TCACTCTTCCCCAACAACTAAACATTTCCACCCTATTTATTCTTTCTACTGTTTTTTACCTTTCCTCCTAACATAGTGCA
TTAGGGATTGGGATCAAAGCTCATGGTATCAATAAAAGGGATTCGGTTTAATTATGTGGGTTAGAACAAAATCAAGACTA
AAAGGCTCAATTGGGCTGTACTAGGGATATTCTTCTTGAATAGGCTACAATTCAAGATAATTCAAAGAAAGCCTCTTATT
GTCTTTTAAACACAATAACACTTGTATTTCGCTTCAATAACAACATGGGCAAGTTCTAGACTCAGATGCATTCATGGATA
TCGTAAAGACTCACCGCTCATGGCACAAGTTATACTCAGAATGGATCAATCACATCAACACAATCATATCATGCATAAGG
TTCAAATTAAGCTTAAGTTGTAACATTCAAGTCATATACAAAAAAAATCAACTACATTCATATATCAACTTCGCACATGC
TTATTATACATTCCTTTCAGACTTTCAGCTTCAGCACAAACCAACTTAAGACTCAATTGATGAAATTTCCCTTAAGACGG
TCGTTATCCATCTATCATTGGAAAGCTTGACTCAACTACGACTACATACTCAATCGTATAAAGACAAAATCTTTTTATAT
TTTGTACGGTTCAAAGGGACTATCCTTGGCCAAAGAACCGAAAACAACCTCCAAGGAACCCAAAATAAAACAAACAAAGA
CAAAAACAGACTCTAGCAATGTTCAACAATAGAAATATATGTACATACCATATATGTTTCTCACCCTCACCCCACATTTA
TACAATAGCACTGTCCCAGTGGTTAACAAAAAATCAGAATAGTTCACAAGGTAAGGTGAAAACACTCCCTGATCAGTCTT
CCATTGCATCACCCCCTTCGACCTCATCACCGGCCTGAGTGGGGTCTATTTCCACCTTCAAGTGGGAATCCACATCTGAG
CTAGTACGCGCGTGCTCCTCATCAGTCGAAATATCCTTATCGATCGGCTCACGAAACGCATGACCAATGCCAAGTAGTGC
CTTGGCATGGCCATTCAGAGGGTAGCACCTCTCGACCTCGCCCAACTGCATATCAGTAGAAGCATGTCAGCCATTCTGAT
GGCACAACATCTCTAAGCCATACATCCTGGCCGTAATCAACTCATCCCTCCTATGGCGCTCAGTAGTGGTAATAGTTGGC
CCAAACTCAGTGTCAGGCCCCTTCGTCCGAGTAATGTCCACAGTGCTAGATAAAGGGGTGCCATGTAGTCTACATTTTCC
TTAGGGACACATGCAACACAACACATCTATGTAATCAAACCACCAAAAACATACGTGTGCCCTTTGTGAACCTGGGCCTT
TCGCATAGTAGACTTCACAATAGCTCCAATGTTCAGCTCCATACCGATCATCAAGGCATATACCAAGTACACCCTGTCAC
GGATAATGTTGGTGTAATGGAGCCCCGGTATCAAACAATTCATTACCACTTTCAACCAAATGCGCGTCTCTCGAAACATA
TAAGCGTAGGGAAGAGATTGGTGATATCTTTTCCCGCTATGCTTAGTCCATTGTACCATGGACTGTGAACCGCACAATGT
GTGTCAGATGGCCTGATATGGAGGGCGTATGATCAACCCTGTCAGCACTAATAGGTCTGCATCCTGCTGTGTACCCAATA
TATCATTTGTACATGTGGGTGTGATGGGCATATTCCTACCTCTCATTGTTACATAATGAGATCTCGCTTCAGGCGCCCAA
TTGGCGTAAAACTCCCGGACCATGTGCAAGTTGCACTCTGCCGGTTCAGTGAAAATGAACTTCATTCCTAGCTCCCTAAT
CCACCTCAGAATCTGTGGGAACTCACGTGTCATGCTATCCCTGTCGATACACACATCTGAGAAATAAGAGGCCTTGGTGT
GCTTTTTGTACCATGTTTTCCCGTTTTTAGTGACAACCTTTGCTCCAAATCGCCTAGTTTGGCCTTTGGGGACTGCAAGT
GCGAGTGGGACATTCCCATTTCGGGAACGCTTCTTCTGGCTTGGCGTGGCCACTTCTTTTCCGGGTCTTCGTGAACTTGA
CATGATTACCTGCAAACATAGATAAAGTTCAGGCCTAATGACTACATAATAATTATAAAAATATGGGTAGTGTATCTTGA
AGCAGTCACAAGCCTAGGTACTTAGACTTCCCTCAGGCGTACACAAGTAAACCACAATAAACACCACCGATCTCACAATT
TACAAATTAAGCATCAACATAATGGCTACTCAAGAATTTGACACTATTTTCACCTAATTTGCTAATGCAACCTAATCCAA
ATGTGGCATATAATTATTAGTGCTAGTTAAGAATTCACACAATAACAATTAGCCAAAAATTCCCAATTGATGTTTCACCA
ACACATTCAAACAACCATCAACAACAGTAACAGAACTCAAGCAAGAGTACATAGAAGAACTTCTACTCAGACTTCGACAT
ACCAAATACGCTTATACAATGTCCACAATTTGGACCCACAAGAGTGCACATTCCTCCAAACAAGCATGTGTATGTAATCC
CCAAATGTCCCTACACCTTCATTCACGCACTATAAATCGAGCACCCCCCATAATATCAACCTAGCAAATTTACCAAGTTA
ACTTACAACCCAAATACGAGTAACAAGAAGTGTGTCTACTCAGATTTTGAAACACCTCTAAGCCATTATGAGAACACACG
AATTCAGGCACCCACTAATCGCGCATAACCCCCATCGATTAATACCACATCATTTACAGTTATAACACTTCATCAAATGC
CAAATAAAGAAAAAATTGCATACCTGGAATGATGAAGACGAGCGGAATTGAGAGATGATGAGGAAAAAATGCCTCTGCGT
TATGGATTGATGCTTGAAAATCGAGCAAGGGAGAGAATAGGGGGAGAAATCGCGGGTAAAATTTTGGAATAATGGGGTTT
TTCAGGGAATTTTGGGTTAAAAGGGAAAGTGGGTTGGTTTATTTCAAGTTAAAATGGATAAAACCGATTTCATTTAATGA
AGGTCAAGAAACCTTACCTAGAGGCGCGACGCGGAGCCTACACGGAGTGTTCTGGAAATTTAAATCCAAGCGAGGTAGAT
ATTTATGCCTCGCTCCGCGACGCGGGGCTGGCATGCTGTAGTTATTTTGCTTGACGTAACCATGAAGTCTCATCGAAATC
AAAATTTCGACCTCTTTCCGCAATGTGCAAGCAACACAAACCTCTCTGCCTAAAATTGGACCAGGTGAGGCAAAAGTTCG
CCTCACCTCCGGGATGCGCCAGCAACATGTAGCTGCCTTGGGCGAAAGTAATGCTTCCTGTACATTTTCAGCTCAAATCC
CATTAGTGAAAACACGAGAGGTTGCCTCCCATCCAGCGCCTTAGTTTTGGTCGTGGCACGACGCCTATTTTTGTACTTTT
ATGAATATATGGATTTTTTTTCTTACTAATTCCTAAGAACTAAAATAACCAAATAAAAACAAATAAATCCTAACTATTAC
AATGGTTCATGGGTTGCCTCCCGTGTAGCGCCTGATTTAGCGTCACGACACGACCCATCTCATGACTCATTCGTCATTCA
ATGTGAGCATGTCAAGCTCACGATCCACATCATTTCTGAAATAGTGCTTGACCCTTTGACCATTCACAAGGAAAGTAGAG
CTCTTATGATTGTTTCTTAACTCCACAACACCATGTTAGGTTATACTCACCACTTCAAAAGGACCACTCCACTTAGATAG
AAGCTTTTTGGGGAACAACTTCAACGTTGAATTGAATAGTAGCACTTGTTGACCAGGCTCAAAGGTGCGCGAGACAATAT
GTTTGTCATGCCACCTCTTGGTTTTCTCTTTATACAACTTAGCATTTTCATAGGCGTGGAGCCTAAATTTTTCAACTCGT
GCAACTGTGTTATTCTTTTACTACCTGCTAACTTAACATCCATATTTAGCTTCTTGATCTCCCAATATCCCTTATGCTCC
AACCATGCTGGTAGGTGACAAGCTTTTCCAAACACCATTCGAGAAGGAGAAGTCCCTATCGGTGTCTTGTATGAAGTCCA
GTATGCCCGTAAGACATCATCTAACTTGTCAGCCCAATCTTTTCTTTGGGCATTCACAGTCTTTTGGAGGATCTGTTTGA
CCTCCCTATTCGACACTTCCACCTGCCCACTAGTTTAGGGGTGATATGCTGTAGCCACCTTGTGTCTCACTCCATATTTG
GCTAACAAATTATGCTCTGAATTATTTATAAAGTGCGTACCTCCATCACTGATCATAGCCCTTGGAGTTTCGAACCTGGT
GAAGATGTGTTTCTAGATGAACTTTGCAACCACTTTTGCATCATTGGATGGTAGTGCAACTGCCTATAGCCACTTAGACA
CATAGTCCACTGCGACTAGGATGTATTGATTACCACGGGATGATGGGAATGGTCCCATGAAGTCTATCCCCCAGACATCA
AAGATCTTAACCTCCAGTATATTGCCCAATGGCAACTCATGCCTCCTAGAAATGGTGCCCATCCTCTGACAGTGATCACA
ACCTTTCACAAACAAAGCAACATCTTTTAACAAAGTAGGCCAAAAGAAACCAGATTGCAATACCTTATGAGCAGTTCGTT
CACCTCCGTGGTGTCCACCATATGGTGACGAGTGACAACTCTCTAACACTTGTGTCACCTCCTGCTCAGCTATACACCTT
CTCATCATCTGACCAGGTCCCTACTTGAATTAGAAGGGTTCATCCTATATATAGAAGCCTGCATCATACTTCAGCCTCTG
CTTTTGATGTGTTGAGGGCCCTAGGTGGAAATAAACCACTCACCAGAAAATTCACAATATCAACATACCAAGGAACTTGA
GAAATGTCCAAAGCAAGCAATTGCTCATCAAGAAACTCTTCACGAATCTGCCCCTCATTCTTCACATGAGATGAATCCTC
CAGTCTAGACAGATGATCAACTATCTGGTTCTCAGTTCCCTTCATGTCCCTTATCTATATATCAAACTCTTGTAGTAGAA
GAATCCACCTAATCAGCCTCGGCTTAGCATCCTTCTTATTGAACAAATACCTGACTGCAACATGATCCGTATAGACTATA
ACCTTAGTTCCCACCAAATATGATATGAACTTATCAAATGCAAACACCAATGCTAGTATTTCTTTTTCAGTCACAATGTA
TTTGGATTGAGTTGCATCAAGTGTCTTGCTCGCATAGTAGATGGAATAGAACATCTTCTCTTTTCTCAACCAAAGCACTG
CCCCAACCGCTATGTCACTGGCATCACACATAAGCTCAAATGAAGTTCCCAATTCAGAGCAATTAGAATATGAGCTTCAA
TCAACTTTTTCTTCAGCAGCTCAAATGCCTGCAAACACTTTTCATCAAAAACAAACTTCATCTCTTTCTCTAACAGGCTG
CACATAGGTTTTGCAGTCTTAGAGAAGTCCTTGATGAACCTTCTATAGAAACCAACATGTCCCAGGAAGCTTCTTACTCC
TTTCACTGTGATGGGGGGTGGCAACTTCTCAATAACCTCCACTTTGGCTTTGTCAACTTCCAGCCCATTTTTAGAGATCT
TGTGTCCCAACACAATTCCCTCTCGAACCAGAAAGTGACACTTCTCCCAGTTAAGCACCAAATTTGTTTCTTCACATCTG
GCAAGAACTTTGTCAAGATTAGTTAAACAAAGTTCAAAAGACTTACCAAACATCGAGAAGTCGTCCATGAACACTTCAAC
AAAATCTTCCAGCATATCATGGAAGATTGCTATCATACATCTCTGAAATGTGGCTGGGGCATTGGACAAGCCGAATGGCA
TACGCTTGAAGGCATATGTGTTATACGAGCAAGTAAATGTAGTCTTCTCCTGATCCTCTGGAGTGATGACAATCTGATTG
TACCCTGAGTAGCCATCAAGAAAAGAGTAGTTCCACAAGAGCGTTATCATGAGCCTTTACTTGATGAAAGGCGCCCTGTA
AGATACGCTATATCAACAAGGCGATGAGTAAGTAGCCTAATGGGAATAGCTCCAAACCAAAGCTGCCCTCCATCTCGCAT
ATAGAAATGGTTGACAGGCATAGTAGTATTCTTGGACAACCAACCTATCCAACGTTTAATCAATGAAATGTATCGAATAA
TGGTTCTTTCTGGTGGCGTCATTCAACTTCCTGTAGTCCATGCAGATCCGCCACCTAGTCAGTGTCCTTGTGGGATTAAC
TCATTCTTCTCATTAGTCACCACCGTCATTCCGCCCTTGTTAGGCACACACTGTACTGGACTTACCCATTTGCTGTCTGA
TATTGGGTATACAATCACTGCATCCAACCACTTGATTACCTCTTTTCTCACCACATCCTTCATCAATGGGTTTAGTCTCC
GCTAATGTTATGCACTCGACTTATGCCCTTCCTTCATATAGATTTTATGCATGCACAACGCGGGACTAATTCCATGGATG
TCGGACATTTGCCAACCCAGAGCTGCTTTCCTCTTTTTCAGGATGATTAATGTTGCTTCCACCTGTTTATCAGACAAAGC
TGTAGACAAAATAACTGGTAAAATTTTATCTTCACCCAAAAATGCATACCTAAGGTTGGCTGACAATGCTTTTAATTCCA
ATTGAGGTTCTTCTTCAATGGAAGACTTGGGTGGAGGACCCAACTCCCTATTCAATGACTCTCATCGATCTCTAGATGTA
CCTACAAGTGCCACATCAAGAAATTGCACAATTTCCTATGCCTCAACATCCCCATAAATATCATCCCCTACTAACACTCG
CTCTAAAGGGTCCTTAGAAGCAATGTAGCGAGCCTCTGCCTCAAGATCTATCATAGTTATGGCAGACAACTCCTCATACA
CATCTGGCAGCTTTAATGCTTTATAGACGTCAAACATCTCCACTTTATCATGTGCTCGCATAGTAAGTTGCCTAGCTACT
ACATCTATCATGTCCCTCCCAGTAGTGAAGAAAGATCTTCCTAAGATTAATGGGACCTCAGAATCTGGCTCAAAATTTAG
CACTACAAAATCTACTGGGAATATCAACGACCCCACTTGCACTAAAACATCCTCCACAACACCCTTATGCATAACTACTG
ATCTATTAGTCAACTGTAAGATAATGGTAGTAGGTTTAGGACTACCCAACCCCAACTTTTTGTACAAAGAAGTTGGCATC
AGATTGATGCTAGCTCTTAGATCACACCTCGCGCATGAATGCTCTGCCCTATAGTGATCTGAACCGTAAAGCTACCTGGA
TCTTTCAGTTTAGTGGGGAACTTTTTTTAGATTCTGGAGTTGCACTCTTCAGTAAGTGCAACAGTTTCATATTTTGTCAT
CCTCCTTTTATTTGCCATAATTTCCTTCACATATTTCTCATATCTGGGTATACCCTGCAAAATATCTACCAATGGAAAGT
TATTGTGAACTTGTGTCAAAAGAGAGAGAAACTTACCAAAACATTCATCCTCCTTCTGTTTCTTGAACTTTTGAGGAATG
AATGAGGTGGTTTCACAGTTGGTTGCACTCTTTCTTCTTGTGCAACAATTTTGCTCTCCTTGGGTTCACTCTCTTTACTC
ACAACGTCAGTGTTTCTTTTCTTAGGAGCTAACTCCTCCAATTGTAAACCACTGCGTGTACCTACCGCATTTACCTGCTT
AGGATTTGGATCAGTATTGCCCAGCAAACCTCATTATGGTAGTGAGTTTTGGTCACTAGCAAACTGCCCGAACCAGATTT
TGTGTAGCCAACTAGTTATTCCTTACATCAGCAACTAACTGGGCTTGATCAACCATGATCTTTTTTAGCATGTCTTCCAT
GCTCATGTTACCAGATTGCTTATTCGGCTGCTCCCGTTGGGCCTGTGGTTCCACTGTGCATTTCCTTGGGGTCTATACTG
ATTCTGAACTTGACCCTGATTTTGATTTCCACCCTAATAAAAGTTAGGGTGGTTGTGCCAACTTGGGTTATAAGAGTTCC
CATAATTCTGCTGGACTCCTCTTCGTTGTGCATTTCCTACAAAATTAACATAATCTGGGTTTACACCACATACCTCTACG
ATATGGTCACCACCTCTGTAGATCTCACACTAAGATGGTGGTTGTTGAACTCCATTTACCTGTGCGGGCTGTTGTCCCAA
TGCTAGATTGCTGAAGTGGGTGTTCATCATATTCTGCATAGCAACAATCTGTGCAGTTAAGACGGGTCACAACATCTACC
TCTAGCATACCTGTAGTTTTTTGAATCACAGGTTGCACCCCTCCTCCATTCCATTTGGGGTTTCCCTGCGAGATCCTGTT
CAGCAAGGTGAATAGTTCAACATATGTTTTTTCCAAAGCCTGACCACCTGCAGCTGAATCAAGTAGAATTTTGGTGTTAG
GCTCAAATCCTTCAATGAAGGTATGGACTAACACCTCATTAGACTGATGGTGATATGGGTAGCTCATCAACATCAATTCA
AACCTATCCCAAGCTTGGTACAAGTTTTCGCCCACTTTCTGCCTAAAGCTCAAAATGTCACTCCTCAACTTAGCTATTTT
TCTAGATGGAAAAAATCGGATGAGGAACTTCTGTGCTAGATCATTCCAAATGGTAATTGAGTTCGCAGGCTCTGAGTTTA
CCCATTTTTTGCTTCCCCAAGCAGAGAAAAGGGGAATAAAGTGAGCCTCACATAATCCACATTAACTCCAGTTGGAGTGT
ACGTATCATTGATCTTGAGGAAATTCTGAATGTGAACTGTTGGATCCTCGTGCGACAGACCAGTGAACTGCCCATTAGTG
TGCAATAATTGCACCATACTCTGCTTCAATTCAAACCTTCCACCAGCTTCAAGTTTCTTAATATATGATGTCACATTGGT
GGGACGTGGGATTGCCACGTCTCTTACTTTCAACTCAGCCATTATTTCAGGTTCCTCTTCCTAAACTCTTGCTACTGGAG
ATGTTGGTTCACTAGCAACAAGAGGGACCGGATAAGTAAGTCGTCTTTGCCTTCTCCGGTAGTGAATGAATCTTTCTGGT
TCAGCTAGAGGTGATACCGTCGTCCAGTTTGAAGTTCTAATACAACCTGTAATAATGAAATGCTAAGATCAAGTTGTCAA
CACTTGCTTTTTTACTTTAGAAATCAGAAAAATCAAATAATTCTTATATCTAAAGTCCCCAATAGCGGCACCAAAAACTT
GTTGCTTCCAATTGCACACACAAGTGCACGTGGTCGTTCAAGTATTAAAGTGGCTCTTTTTAAGAGCCGGGTATCGTACC
CACATGGACTTATGCTTAGAATCACACAATTTCTCTAACTTTCAGCTAATCACAAATGTTATCCAGATTTCATAAGTGAT
TTAGTTTCTAATTCTAGAGTTATACCAAAATGCAATAAAAGTGATTTAATTTCATGGGTTTAAAAACAATGATTGGGTAA
AGTCTAGGGCTGCAACTTTTATCAGGATTCATGCAATCAATATCATTTATATGGGTACTTATCAACTATCGAACCAATGA
ATCACAGGGTTATATGTATGATCATGGTCTCCCGACCTCTAATCGCCTAAGATAAATAACACCCTAACTACATCGTTAAG
TAGAGATAGGATGGACTAAATACCTAGCATTACGATTTCTCCCTGTATGGTGACCCAAGCATGGTTTCTAGGTATATCCC
TATTCCTAGATACATATTAACTCTAGTTATTTAGAATTAATCATACTCCTTATGTCCCACGTTCTATCCTCTTATTCCTC
TCCCAAGTTCGATTCAGCTAATAGATTTATTTCAATGGTGATCAGTCACGAAATACGAAATGCAAGAACATAAGAAAGAT
TCATATGATAATTGACATTAACCCAATGAAAATTTAATAGATTACAGTCATCATGTAGCCACAACCCTAGAACTAGGGTA
TTTAGCTACTTATAATCAAGAATCGATCAAACAATGTTTAATGAACATAAAGAGATCGAAAAGAAAAGAGTTTAGGAAAG
AACCCTAAAAATGGTGAAAACGTTCTCCCAAGTCGTCGTTCTTCAAAACCCAGAAAAAAATAATTAATAAAATAAAATAA
TGATGTATTTATACTAAAAGTTGAAATGGCCAAAACTGGGCACCAGGAGTGCGACGCAGAGGTCCTCTCTAATTTTACTT
TGCGATAGTTTTCTCTTCTCCGCGACGCGGGCATTCCATGGAGTGTTCTGCCTCAAATCAACTTTTCACAAACCAAATTA
ACATTCCTCTCCACAACACAGAGAGGATACGTAGATGCCGCAAATGATATTTTTTCACTCTTCCTCCTTGCTTCCTTGTG
ACTTGGATCTCTTGTGTTCCCCATTGCCCATTTTCGTGCTCGTTTCTTCAATTAAGCTCACCTACACAACTAATCATGTT
GGTTAGCTCATACACGACCAAAAGACTCAATAAGACTATAAACATACACATTTTGAATTTAAACTTAGCTTAAATATAGG
CATTATTAGATTTCTAGGCATATAAATATGCCTAAGATCAGAGGGTACGCTTAACCCTAGTCCAACTTAGTGTTAAGTCT
ACTCCTAACTAGAAATGTATATGACATAACATAATTGAAATACTGAATAGCTCAATATTCTGACATGCAAATTTGAGAAT
GCAACATATAAGTACTGACAATGTAACATTCAAAATCTGAGGCATGTTTATCTGTTTAACTGGCCTAGCAAGTGGAATTC
ATTAATTAAGACAATCTACACAACTAGGGTTCTAAGTTTCATGCAAGGAACTGAGCAATGTTCCCACGAAAACATGATAA
TTTGATTAAGAATACTATAACTGTCATGACCCGAGCCTACACCCTGGACGTGATTGGCACTCGAGAACCATTGTTGGTCC
CCAAGCGTACCCTCATTCTGGCTGACTATAAGCGAAAGACTAACTCAAGCATACAAAGCTTAAAACTGAATGAAACCTAT
TGAAATAAGGCTCAACTCAATAATAAGATATTCAACTCAGTGAAATAAGACTCAACTCAATAATAAGACACTCGACTGTT
GGTACTCAAACTCCAGATACTCAACTCTGGATACTCAAATCTGGATACTCTACTCAATATAAAGCGACAATAAGAGATGC
GAAATATGGAAAACTTTTAAAATAGTAGAAAGCAACTCAATGTATTTAAGAATATAGTATACTCAGTTTGTATGCCAGGA
TACAATTTAAACTCTGTTTGTATATGAAAATACAAGTAAATTCTGTGTATATAAATATACAAATATCTTTGTAGGAGTTT
CTCGAACCGACAACCATCACTTATGAGCTATGTGATGATACAACATTTTGCCTCACGCTACCAGAGCTGTCCTATACCTT
GCCCGGGGTGTAGAACCTAACTACTAAGTGGATCTACTAGTCTATGCTAAAAAACATTAAGGAATCATCTAAAAAGTATG
ACCCTTTCTACCCACGTTGGCTACATGGTTTATGAGGGCTGTGAGTTGTTTGAACTCTTCTTCGTATCGGTGCTCAATAG
TACTCCCAAAATATAACTAGCTTATATGTTTAAAAATATAACTCTTTCTGTGGTTTGAGATAATTACTCAAAAACTAGAC
TAAGGGCTCTCTAGAAATTAGTGTTTCCTCTCTTGCTTAGATGTGAAAACATTTACTCTTTACTGAAAAACTAGCTCAAA
GGCTCTGTTGGAAATTGGTGTTTCCTTTCATGTTTAAATGTGAAAACATTTACTCTTTGGGAATACATAGTCCCCATATA
CTCTTTTGAAGAAATGAACTTCATTCTTTACTATTTACTTAACTCAAAACTCAAGTCTTAAAACAAGTAAAACATTTGTA
AAAGACTTCTTAAAAAAGTTCATGCCAAATTATGGACCAGAACGACTCAATTCAAAGTTTTCAATAACCATAGATAGAAG
TCAATACTTGGAACTCAATGATCTTGGACATATTTATGTGCCTAATATCAAATTTATCCCATATATATAGCTAAGTTGAG
AGCATTTTTCATTGTCGAAATTAAGTTTTGAGAGTTTTTTGATGTCGCTTCTTCTAACCAATATGATTAGATGTTTTAGG
GTGAAAAGCAAAGAAGAACGAGCCAAAATAGGGCACCTAGTCAGAGGTCGGAAAATAAAAGACAAAGTTATGGAGAAAAA
GGGCCGAGAAGTTGGAGAATGTACTACGAGGAATCTCCGCATCGCGGAGCTGATACGTATTGCAGAAAAGGAACTCCACT
TAACAGTGGAGTGTGCGATGGGAGCGCGTCGCAAAGAGGTTTCACCTGTGTGCAACTATAGGAGAGGGAACAGGTCCGCG
TCGCGGACCTGGACACCAGAAATTGGCCACGTATTTTATTTTAGACTATAAATAGTTTAATTGTGTTATTGTTTATTATT
ATCCAGTTTTTAAAAGACGAGAGAGCATCGATTTAGGCGATTTGGCTGACACTTTTTAGGGCTTTTCTTCTACTCCTTCA
TTTTGGTAAACCCTTTTATGATTCATAAATATTGTTTGATGATCTTTAGTTCTATGAGTAGCTAAAATTATCTTATTCTA
GGGTTGTAGCTACGATTAATGGCATATTAGTATTGTTTCTAGCACGAGATGGGTTTTCTTGTGATTTATGCTTACATGCT
TGTTTAACTATTTTAATGACTGATCTATATTAAAATAAACTCATTTTCCACTCTTGAATTTGGAAGATGAATAGACGGAT
AGACCAAAGAATTTGAGAAACGTGTTCATTCTAGAGTGAAGTTAGAGTGTTTCGTATATAAGATACTATATACCACGCTT
GATTAAAATGCAAGATGATAGCTTAATGCTCCACCATTGGTTTATGCCTATCCCCACTTAACGATGTAGTTAGGCAATCG
ATGGTGGTAGGCGATTAGAGGTCGGGAGATCATGATCGTAAAATGAACCTTGCAAATCCATAATGAGGTTAGCCTGTCGA
ATGCTAGGATAAATTAATATTATGCCGGAAATCGGGTTATGATACAACCCTAGATTACTTTCCCATATTGTGAAATTCTC
TTGTTTAAAGCTGTTTGATTGTAGTAATTAATTTTTGAGATTGTTCAACTTAGTAGATACAAAAAATTTCTAAAATTGTT
TGTCACATAAGTAAATTTATTTTAGACATAGCAAAATTGTTATTTGTTGATTTGAAGTCCCTTGGGTTCGATAATCCGGT
TCGAAAGAGTCGCTGTACTACTTGAGTGACCATGTGCACTTGCGTGTGCTTTTGGACGCAACACTCAAGAACTTCAATGA
TACTACTCATTTCAAGAATGTTAAACTCAGAGGGTTCATGAGTTTAACAGTGGAGTCCGTGACCTCACCGCGTCGCGGAC
TTGTTTCTGCAAAAGGAGAGCCTCAAGTGAAAATGGGGTGTGCAAACCAGTGGAGTCCGCGACAGGTGCGTGTCGCGGAC
TTGTTTCCTCCATGTGATGGATACCTAGGCAAATCTGCGAAAAAATGCAAGGCATGTCCGCGACAACTCCGTGTCGCGGA
CTTGGTAAGGCCCGACCCCGATTCCCTTTTATTCCCCAAATCCGTCTCTTTAACCCCATTTTCCATTTTTAAATTGCTTT
CTCCTCCTTTCCCCTTCAACCCTAACTGATTCCAAGAACAAATCCGTGTCGCGAAGTGGAAGTTTCTTCCCAAGTTCATC
ACATTTTGGTGGGTCTAAGCACGCAAGGTATGTGTCCTACTCTTTTATTTCTTTCTTTGGGATGATTCACGTAAGTTAGG
GCTAGTATTTATGCGAGTGATGGATGAGTTATTGTGATATATTCAAATTGTTGCCTATTTGTGGTTTTCTGCTTCTTAAT
GGCTATGGTTGATGCAAAAATCTGTTGGAGTTCATTGGGATGATTATAATGAGGAAAATTTTTATGGGGAAATTAATAAT
TGGGGGGTTGTGAATTCTTGAGTAGCAACTTGGTAATGGGGGAAGTGATTGAAATAGAAGAATATGTGTTGGTTCAAATT
CTGGAGTAGAATATGAGATGTTTGGGTTTGTATGTTTAGGCTAGGGTGAATTATGTGAATCATATGCTGAAAATGACATC
GGGAAGTTTGAGTACCATGTTGTTTGTGAAGTTGTGCTCGAGAGTAGGTGTGGGGTGGCCCTCCATTTGAGTCTCACTAA
CTGATATGAGTTTTATCTGAATGCAGGTTACCATGTCTAGCACACAAAGGTCGGGCAAAGCGGTGGCGTCTAGCAACCGT
AAGAGAGTAAGAACAGGCACCACCATTTCCCCGACACTCGCAGTCCCAAGAGGACAAACTCAGCGCTACGGGGCTAAGGT
TGTCACATCAGAGGGCAAGAAGTGGTACAAATCACACACGGAAGCTAAGTACTTCTTGGATGTGATACTTGATGATGTCC
ACTTAGAGAGGGAGTTCCCACACATTATGCGTCGCCTTCAAGAGCTGCACATAGGTTTCATCTTTCAAGATCAATCAGAG
TGCAATGTTAGCGTGGTGCAGGAATTCTATGCAAATTGAAAGCCCGATGCCCGTTCTCATCTTGTAATAGTGCTAGGAGA
GGAGGTCCCTCTGACACCTTCAGCCATAAATCAAATACTGGGGGCTGCAGATGCCCCTTCTGATGTCCTCACAGGGATCA
ATATCAGCCCTCCATATCAGCAGATCCGACATGCCTTGTGTGGGGCGCAATCCACTGTGAAATGGATTCAACATGGGCAC
CGTGGTTATCACCAGTCATATCCTTATTCTCACATTAATCGAGAAGCTCGGGTGTGGTTAAAAATTGTCATGAATTGTCT
GATACCAGGGCTGCATTTTACCGAGGTGACGAGAGATTGAGTATGCTTGGTCTATGTTCTAATGAAGGACCTACCTATCA
GTGTAGGAGCGGTGCTAAAATCGTCCATGCGCAAGGCTAGAGTACATCGAGGTCAAAGGTATGATTTTGGGGGATTAATC
ACTAATTTGTGCAAGCGAGCTGGAGTTCCAGAGGAGAGCGTGGACTGCATGGCACCTTTGTTCACCACGCCCCTAGATGC
CACAAAGATAAAGGGGCCGGAGAACATACATGAACCCACCCTCACTACCGCTGAGCGAAATAAGAGGGATGATATGATCA
TGGCGCGCATGTTTGGATTGAAAATGTTGCATCATAGAAATGGATGCCGAGCTTCGAGTCAGGAGTAGCTGGACGAAATT
GCAACAAAGTACCCCTAAATGAACATGCTGAGGCATTGCTAGGAATCGGACCTGCATTTCTGGAGCCCGTATGGGATGAT
GTTCCAACTGATGAGGACAAGCGGCGAACCATGTCGGATAGTGAATTTGATTCTGATGCAGATGATGGTGACCTTTTGGC
TCTTGAGGGCACCGGTGGTGATGCCGACATGGATGAATGATCAGGGAAGTACACATACCCTACTTTGTTGTCATTTTGGG
TTGTGTCACACTGGGGACATTGTTGACTTTTTAAGTGTGGGGTGGGAGTACTATATTGATGTAAATAGTTTTGTTTTGTT
GTTGCTATTTTCTTTTTTGGGTTCCTTGGAAGTTGTTTTCGGTTCTTTGGCCAAGGACAGTCCCGTTGAACCGTATAAAA
AAAGGATTTTGTTTCTTAGTGTTGAGTCAGTATCATAGTTGAGTCAGGCCGCGCTATGATAGATAGATGACGACCGACTT
AAGGGCAGTTTTCGTCTTTTGGGTCTGTAGGGTTGCCTTTTAGCTAAGGTTGCACAATCGCTCTGAATTATATTGAAAGT
TGAAAACATTGGATGACTTTGTGCTGAGACATCTAGGCTCTTTTATGTGACTCTAATTGGCGTGTGATTTGTGTCAGTGA
CTGGGAAGTAGTATATAGTAACCAGTTCTGAGTTGAATGTGTGCCAAGTGTGTAAGATTCGTGCATTCCTTGCTATTAAT
TGAGGTCCAGAACTTTCCCGCTGTGTCTGCATAGCGAAAAAAGAGGATAAGGAATTTGGGAAGTGATATAGGCAATTCTT
TGATAGCCCTGAGTGTGCCTTCTTGTACTCACCTTAATGTATATCCTTAGTTTTCCCCTTCGAGCCTTGAACTTATTCTT
TGGTAGCCTATTTTGAAGCTAATATCCATTCCTTCTCTGTTCTATAAATTTGATCCAAAAGATCCTAAGCGCTTTGTGTG
AACAAGAAATGAAGGAAACAGAAGTTCAGTGGCAAGCCCCATGAATAAGTTTGGCTCGTAAAAAAAAGGCTCGTAAAAAA
AGATAAATTCAATAAATAAATAAACATTGATGAATGAAGTTAGAATGAAAATGGTGGGAAGAGGTGAATGTAAATGCTTT
GCAACAAGGGGCCAATGGTTTCAACAAAAGGAGCTTAAGGAGGAGGTTGTTGAAAGAAGGTCCAAAAATGAAGTTTGTTG
TGCATTATAGCGCTTGGGAAGGCAGTCACTATTTATATATGAAAAATGGTTCCTACCGGTCCCCTAGCCTGCATTACAAC
CCTTAAAAGACCTAATTGATCTTGAACTTCCGTATTCTCAAAAGTAGTGAGGCAGTACACTAAGGGCAAGCCTATGGTTC
GTTGGTTGTGGCATGTGAATCTTTCGAGAGTGTGAGCGAAATTGGTTCCCGCACCTTTTTTGTATGAAAATGTTATGTGT
GAGTAAATTAGGGTGTTCATTTGTGGTGAGGGCACATGTTTAATGAGGTCTGACAACTGATATATCTGTGGATCCAAAAG
TTGTGCATGAGTTTGTTGCATTATAAGAGTCTATTCTTGAGGCTAGATTGTCTTGCTTGAGTCGTCCTAATGAATGCATA
ATATTTGTCATGTTGTGTGAAACTATGATAGTTGTTGTGGCCAAAGCAGAAATGCCATTAGGGGAAGTGTAGTGGAGTCG
TCGTATGTTCGAAAGTGTGGAAGTGTTCGAGGACGAATAAAGTTGTAAGTGTGGGTTGGTGATCATGGACGTATTTATGC
GCCTAATAATCAATTTATCCCATATATATAGCTAAGTTGAGAGCATTTTTCATTGTCGGAATTAAGCTTTGAGAGTCTTT
TGATGTCACTTCTTCTAACCAATATGATTAGATGTTTCAGGGTGAAAAGCAAAGAAAAATGAGCCAAAATAGGGCACCTG
GTCAGAGGTTGGAAAATAGAAGACGAAGTTACGGAGAAAAAGGGCCGAGAAGCTGGAGAATGCACTATGAGGGAGCATCT
CCGCGTCGCGGAGCTGATAGCTGTTGCAGAAAAGGAACTCCACTTAACAGTGGAGTGCGCGATGGGAGCGCGTTGCGGAG
AGGTTTCACCTGTGTGCGACTATAGGAGAGGGAACAGGTCCGTGTCGCGGACCTGGACACCAGAAATTGGCCACATGTTT
TATTTTAGACTATAAATAGTTTAAGTGTGTTATTGTTATTATTATCCAGTTTTTAAAAGACGAGAGAGCATCGATTTGGG
CGATTTGGTTGACACTTTCTAGGGCTTTTCTTCTACTCCTTCATTTTGGTAAACCCTTTTATGATCCATAAACGCTGTTT
GATGATCTTTTGTTCTATGAGTAGCTAAAATTCCCTTATTCTAGGGTTGTAGCTACGATTAATGGCATATTAGTATTTGT
TTCTAGCATGAGATGAGTTTTCTTGTGATTTATGATTACATGCTTGTTTAACTATTTTAATGACTGATCTACATTAAAAT
AAACTCATTGTCCACTCTTGAATTTGGAAGATGAATAGAGGGATAGACCAAAGAATGTGAGAAACGTGTTCATTCTAGAG
TAAAGTTAGAGTGTTTTGTATATAGGATAGTCTTATACCTATATACCACGCTTGATTAATATGCAAGATGATAGCTTAAT
GCTCCGCCATTGGTTCATACCTATCCTCGCTAAACGATGTAGTTAGGCTGTTGATGGTGGTAGGCGCTTAGAGGTCGAGA
GATCATGATAGTAAAATGAACCTTGCAAATCCATAATGAGGTTAGCCTGTCGAATGCTAGGATAAATTAATATTATGCCG
GAAATCAGGTTATGCTACAACCTTGGATTACTTTCCCATATTGTGAAATTCTCTTGTTTGAAACTGTTTGATTGTAGTAA
TTAATTTTTGAGATTGTTCAACTTAGTAGATACAAAAAAATTACTAAAATTGTTTGTCACATAAGTAAATTTATTTTAGA
CATAGCAAAATTGTTATTTGTTGATTTGAAGTCCCTTGGGTTCGATAATTCGGCTCGAAAGAGTCGCTGTACTACTTGAG
TGACCACGTGCACTTGCGTATGCTTTTGGACGCAACACTCAAGAACTTCAATGACACTATTCATTTCAAGAACGTTAAAC
TCAGAGGGTTCATGCAGAATTATGAGCATGAACCACTCAACTCAAGGACTCAAAGATACTTCTCATCTCAAGATTGCTCT
TCTTATAGGGTTCATGTGGAGTAATGGGTATGAACTACTCAAATCAAGGACTTCATGGGTAACATGTAATAGTCCTATGA
TTAGGAATATATCTCGAAAGGATTATGAACTCAATACTCAATACATAGAACCTGAAGATACTACTCCTCTCAAAGATACT
CAATTTATAGAGTTCATGCAGAATTTATGGGCATGAATGACTCGACTCGAGAGTCTACATAACAACATGGAAATCATGTA
TACAACTCTTCCAATTCTCATACTTAGTTTCTCAAAACTTAGTTCAAATCGATAGTTGATCTCAAAGGATTCACAATTGA
ACTCAAAAACTTTCTTGAACTCTACTCTTAACTCTCTCTTGAAATGTGAATTATGAATTCAAGAGTTATGGTTCATAATA
TGAAGGACAAATTAGACTCATGAATACATTCTCCTCATCCTCACACTCACTTGCTTGAGTCTTGAAACAAGTTATTAGAA
ATTGTAGAAGACTCCTCAAAAAAACTCAAATGAACTTTCTCGAAATGTTCAAAAGAACTCTTAAGACTTAACTCTTAACT
CTCCCTTGAATTTGAATTATGAATTCAAGGTTATGATCATGTTAGTAATGATTTCTAGGTGTTTAGAAGTAGTTTAGAGT
GTTTAGAATTGATAGGGCTTGAAGGTACCCTTTTAAAGGACTCAAACAGGCGAAACGACAGAGAAGGGATAGGGGTAGAT
GACCCGAGCGCACTGAGTGGCGTGGGGTGCCAGCCCTCTACCTACAGAGGAGTGGTTGGGGCGCTCTGGCTGGCATGGGG
TGCCAGTCCCCAACCCAGAAAACCCCGACCACTTTCTTTGCTCGTTTTCTCACCCTAACTCGCCTACAATCGAACAGTTT
CTTCCCCAATCTTTTGGATTCGATTACTTAACATAAGTACACTCTAATCTACTCAAAAACAATCAAATCACTAATTTTCA
TCTCAATAAATCATCAAAATACCAACAAAATAAGATTTAGAATGAACTTCAAGAACACTTAACAAGAACTTAAATCTTTC
AATCTTTATGGACGAATTCGATTATGAAAATTTTGTTTGGCATGTGGGTGAACGAACCCAATACTATGTAAACTTACATA
CCTCTTAGGGATAAAACTCATGGCGAAAATCCGCAACAAAACTCAAGAACTTCGTTGAACGCCTTGATACTTTCCTCTTT
TCTCCTCTTTTCTCTTCTTTTCTCTTCTTGAAATCTCAACTAAATCCCTAGGCGTATATTAGGATTATAAAACTGAACCT
AATCAGATTAGACCCCTAAAACCATACTAAAAATGAATTAAATCATTATTGGGTAAGGAAAAGACCAAAATACCCCTTAC
TATTTTCGGGTAACTTTCCTTAACTGGACAGCTTGACTTCTAAAGGGCATATCTCACTTATCCGACCTTGAAACTTAGCA
AACTTGGTGGCGTTGGAAAGATAATTCAAGAAAATTTCATTAGATATCTTGTAGTCCACCTAACTCATCTTGTACAAAGA
GTTATGGTCATTTGAAGTTTACCAAAAACTCATAACTTGCAAACTTTCAGATTTTCCTATTTCCAATTTAGTTCTTTTTG
GAACTCAAGGTGCAACATCTAGAGACCTGACCTTAACACTCAAGAAATTTTAAATTCATCGGTAAAATACTACTCACAAC
GAAGGATGGTTCGAGTCTTAGTTCAAAAAAATTCTGGGGTGTTACAATAATAGCTAAATCACAACCAATATCTAAGGTTT
TAGAAACTCTGGTCTAAGCAAGACATGGAGAATCAAGATTCTGACTGAATTCTAGGGACCTAATGGGTGAAAGGAACCCA
TTAGTGAAATCCCACATACCTGGTGACAATTCTCGGAGAAATCCTTCGATTTCGGGTTTGAAACTTGAAGCAAACCTACC
GATTATTCTTGGGAAAACTAGCGCCTTTGTTTTTTTTGCTCTAAGTTTTGGTGATTAATCATTTAGGGTAAGTTCTGACT
AGAATATTATGCCTAAACTGAGTAAAACTATGTAGTTTAAATGTTCAAAGCATATGGGAAGACCAAAACGACCCTGACTT
AAAAGCCAATGGAGGCCTACCACGGAGCCACTGATGGACCGTCAAAGGGACCACATACCGTCAAGTGGGTCGTTTTTGCT
GGCCAGGGTTTACTGGTTTTTGGCACTCCCCTCTACGGTCCACTTCACGGACCATATGAAGGACCACGAACCATGCAGGC
CATCGTGGTTCTTCACTTGAGGCTGGCGTCTACTGGTTCAGCTTTACGAGCCTCACCACAGTCCGTCATTAAGACCACGA
CCCGTGGAGGGCTTTGTGGTCGGATGCCTGAGCCTTGGGTGGTTCTACCTCGCTTTCACGAGGCTTCATATGGCTAGTGT
GGTGCTTCACGGCCTATGAAGCGCTCCATCCACTTATGGGGAGATATAAACCACGATTAGGTCGACGGAACGTGGTTTCT
TTCACAGTTCGTGAACCCTCCGTGGTTCACCAATTTTCTGTTGTTCTGCCTAAGCTAAGTTCTGAGGTGTTACAAGTTCA
AGCTAATGTTATGCTTTAGAATTCCCCTTACATTCTCATACATTCCATGTATAAACACCATTTGGCCTGCATCATAAGAT
GATTGTAACATCTCGCAATTTGAAATAGCTAGGAAGAAGCTAAGAACTGGAAATAGTCATTTTTGGAAATAATGAAAATC
TGGAAATTTGTTTTAGGAAAGGTTGAGTTTTGGCTAACTTCAAACTGCCATAACTTCTAGTTCAGGATGAGTTAGAGATA
CTTCCAAATATGGTAGGAAATATCTTGGAATGATCTTTCCAACGCCACTGAATTTGCATGATTCCGAGTTCGTATGAGTG
AATTATTCCCTTTGAAAGTTGGGCTGTTGGAATTAAGAAAGTCCAAATCCGGATTTTGGAAGGGTAATTTAGTCTTTTCC
CTACCTAATTATTCTAATTCGTTTTAGGAGTTTAATTGAGGTAAAGTCTGATTTTAGTCAGTTTTAGAAAAGTGAATTTC
ACGCTCGGGCTTGGAGAAAGGAGAAAAGAGGAGAAAGGAGAAGATTCATTCAAGATTTGTCGAGATTAGCTTGTGGATTT
CGTCGAGGGTGATCCCTACAAGGTATGTGAGATAACCTAACATTGGGTTAGTTCACCCACGCGCCAAACTTGATTCAATT
TCAGCAAAGTATATTGATTTTAAAGTAAATCCCTAGAATTCTTGATAAAGTTCGTTTGAATCCTTGTGGGTTGAGTTGTT
GAAGTTGCTTGGGATTGATTCACATTTTAAGTTGTGTTTTCGAGTAGAATCTGATGTATATTGAGGGTATAGACGATTCT
AAGTGTTTGGGAAAAGAACCAATAGAGTTTAGAGGGTTTAGAGCTGGAAATCAAAGAAGGAATTTCGGTGGTAGAAATTT
GATAGTGCCTCCGCGTCGTGGAGCTAGTCCCTGGATTTGGGAAAAGTAGTTTTGCATCGCGGAGCGGTCACAGACCATTC
TGCCTCAAAAGTTATTTTCGAAACCAAAATTTAAATGCTTCTCCGCATCGCGGACCCACCCTCAGATATTGAATTTTTGT
CTTTTCTCATGTTTAACTATCTAATTTCATCCCTAAACATCATGAGATCTTTCCTATCACAAATCGCGATCCTTGAATCC
ATAAATTCAATTCAAGGAAAGTTAAGAGTCAAGTCAAGAGAAGTCAAGAGAAGTCAAGAGTCAAGTTAAGAGAAGTTCAT
AAAGTTTTCCAAAAGTCTTTTGCAAACGTTTTAACTTTGGTTTAAGACTTAAGTTTTGAGTTCAGTAAAGAGTAAAGTTG
AAGTCCATTTCTTCAAAAGTATATGGGGGCTATGTATTCCCAAAGGGTTTAAAATGTTTTCGCATTTAGGCAAGAAAGGA
AACCTTGATTTCCAAGGAGCCTTCGGGCTAGTTTTCAGAAAAGAGTAATCACTTTCTAAATGAAGCAAGAGAGGAAACTT
TGATTTCCAAGATAGCCTTTGAGCTAAGTTTTTGAGCACTAATCTCAAATCACAGAAATAAGTATGTTTTTAAGCATAAA
AGCTAATATTACATTTTTGGGAGTAGTGTTGAGCACCGATATAGGGGAGAGTTCAGACAACTCATAACCCCCATAAACCA
TCACACAAGAAACCAGTCTTTTAGCGGCGACAAATCTAGCCACAATATCCAAATAAGTCGCAACTGAATATATTTAGTGG
CGACAATAGCGTCGTGGCAAGTACTTCCATAACTAAAAGTTTTTTAGTGGTGACAATAGCGCCGAGGCAAGTGCAAATAT
TTAAATAGCACAATTTACATATTTAAAACTATTAATAAGAATTTTAATTTAAATATTAAATTAAAATGAATATCAAGGAA
AAACAATTAGTGGCGACCAAAAAAGTTGTTGCAAAAATACCCTTTAAATGGCGACTATGTCGCCACAAAATATGTCTTTT
GCAGCAACTACTAATAAGTCGCGACAAATACATTTTCTGCTACTGTTAATTAGAAAAAAATAGTACATATTGTAGCGATC
ATAGCCATGTTGCCACAATATGTATTGTTTACAGTGGCTACAATAAAGGTCGCCACTAAAACTTTCATCTCTTGTGGCAA
TTTTTATAAGTCTCCACAAAAACCTTATATTTTTTTGCAACTCACTACGTCACCACAAAAAGTCGTCACAGAAAATCATT
TTTCTTGTAGTGCATGTAGCCACCATGGGTAGAAAAGGGTCATACTTTTTAGATGATTCATTTAGTGTTTTTTTAGCATA
GACTAGTGGATCCACTTAGTGAGTTAGGTTATATACCCCTGGCAAGGTATAGGGCGGTCCTTGGCAGCGTAAGGTAAAAT
GTTGTATCATCACTATAGCTCTTAAGTGATGGTTGTCAGTTAGAGAAACTCCCATAGCAATATTTTGTATTTTTATATAC
AAACATAGTTCATATTGTATCTTTGCATACATACAAAGTTATTATTGTATTTCTAAATACACAGAGTTGACATAATGTTT
TAAATAACTTTTCCTTATATTGCACTTGTTTTTAAAATGCTTTATATTGAAATGAGTTCAGTTATGTTGAGTTGAGTTGA
ACCAGGTAAGTTCTTCAGTTCCTTTTAGATTCTTTTCAATCTTAAGTTGTGTTTAGCATTCCAACTCGCATACTCGTACA
TTCAATGTACTGATGCCAGTTGGCTTGCATCGTCTTATGATGTAGACGCAGGTAACCAGGATCAACATACAGCGCATCGT
TGATCCAGTTGAGCTTCAGAGTTGTTTGTGAGCCTCCTTGCATTTCGGAGGATCCCCCTTTTTCATTACTTCATCATTTT
AGTTCATTAGGATGTCGTGAGCCTGTCCTGACATCCATCTCAGTTGTTTTAGAGGCTTCATAGATAGTCAGTCAAATGTT
AGTTCATTCGTCGTCATTTTGTTATTGGCTTATGTGCAGATTTGAGTTGTCATTTTGGCTAAGTTAAATGTTTATTTTTA
AAACATTATGAGTTAAGTTGATACAGCTGAGTTATCTTGCATTTGAGTTCTTTTCTTAATGCTTAAAGTCTTTCGCTAAG
TAAGTAAGCCAGACCAACGGTTCACTTGGGCCAAGCAATTGTTCTCGAGTGCCGGCCACGTCCAGGGTGTAGGCTTGGGG
CGTGACAATGATGCAAATACAGGTAGTTAGGGTCATAAACAGGCGCTTCGTTGATACCACTTGCAGTTCGAGTTAGATTT
GGTGAGCCTCCTTGCTTCTGGAGGATTCCATTTACTTTTCAGATTTGTTAGGATGTCATGCATGTTCTCCCGACTTCCAT
CTCTGTAATAGTATAGGCTTCATAGATAGACAAAGTTGAGTAGTTTTCAGTGTGTATCTTCTTTGAGTTTATTTATTGAG
TATTGTTTAGATTATTTTAAAATTGAGTATTTGAATTTAATCTAGTTTTTGAGCTCTTTTATGATTGAGTTGGTCTTTCG
CTTGTAGTCAGTCAGGATGAGGTTTCGCTTGGGGACCAACAATGGTTCTTGAGTGTTGACCACATCCAGGGTGTAGACTT
GGGTCGTAATAGCTTAGGGCGTAAGTCTTACAAAACTAATCCCCACACTTGAGTGTCAAGGCATTTTGCTAGATCCCCGC
ACCAGGGTGAGCCCCAAGGCGAGTCCCAACAGAGTCTTTTAAAACATTGCTTTTGAATATTAGCTTAGAAACTTTACTCT
CTAGAGTTTTGGGGTTTTGAAATTTTTTGTAGTTGACAATTGAAGGTTCAATTCAAAGTGAGTGTTGAAGATCATTGCTA
ATTATTAACACTTTGATGGCTGAAAATATAATTGCTATAATTTCTTTCCCTTTTATGATGTTTCGTTAAAACCCCAATTC
TAGGGTTGTGATTATGGAGTTGGGTGTTAATTTAATTTAGTACGTCTATTGTCTTGCTCTATTTTTCTATTATTTATTCA
TGGATTTAAGCTATTTAACATGTGGTGAATTTATGGATTAAGGTTGAAAACTTAATCCTAGCTTAGATCTTCGATTGATG
CTCAAAAAGGATTAATTGAAGTAGGTAATAACTTAGTACTTGCAATTGGATTTGATTGTTGTAGTTTTCTCAAAAGAGAA
GTTGTAGTTTCGATTCTAATTGCAAATTCTACCCGAAAGAGAGATTTTAGTAAGGTATTGAGTTGGTTTGTATTTTACGT
GGATGAACCTGAAAGGAGATTCTATGATATGATGCATTGAGATCGAAAGAAGATTTGTGTCATTGACGATTACCCAACTT
ATCCATGTTTATCTAGGATTATTAAGCAAGCACTTGTACCCCTATTTGATGTTGATACAAACTCCCACACCCCTAGACCG
TCTTTTACTTGCTTAAACCCTGTTGTTTTTAGTTGAATTGTGATAATTAATTCCAAAATTCTTTTCTTAAATTTGGTGGA
ATGATCCACCCATTTGTCATAATTGCTAGAATGAATTGGTTTGCATCTTTAATTTCCTCATTGAATTATTCAATTTAGAT
CACTCCCTCTGAGATTCGACCCCGACTCTATTATTGAGTATTTATATTTCTAGCGATCACTTATTCATTTAATTGTTTTT
TGAGTAATTTGAGTGTTATCAGTCACTCCAAATTGAACAATTTGATTGACTCTTTTTAAAGAAAAAACAATATAATTAAT
GTTGCTCTCAGTTGAGAGATTTTCTTAACTTTTATTTTTTGAAGTTGCTCCAGAAGTGTAAATCTAAAAACATCATATAT
GTAAAAACCGTAAGGAAAAACTAATTTATAATTTAATGAAAACACATGTAAAGAAAAAATGAAAACAAGAAATCACTGCG
ACCAACTATCGATACAAACTCGTGCATTGAATTGATTCTTGATGATGGAAAGTAATGAATCTCTAGTGTCATCATCTTTT
AGCCGCCCTCTCAATCTTCTAAGCATCCAAAGTCCCCTCAAAATAATATTTGTGATGTTTATACTATTTAAAAGTATTTT
TGGACCAAGCTACTCTTAATAAGGTGAGGTAGGGAATGGATTCGAAATAAACCTGTTGCTACGGGCTTCACATAGCGGTA
GACTGATTTTACAAGAAACCATACTACCTCATTTTTTCTTGTCGCTGTAGGCTCCAAATTATTTTTCTCAACATCAATTT
TTCAATACATACTTGGTCCTCAATCTCTAAACACAATCTAGATTAAATTTCTTAGATTTCTTCTCAGACATCAAACTATT
TATTTTAGCACCAAAACTGCTCTGTTTATCGAAATCATATCCTACACAACAAAATACATGTAATATACTCTCTCTATTTT
AATAACTTAATCCGTCCGTTAAAAGTCATTTTTCATTTGTTTAGTTTTCTTTAATAACTTTTTATATCAGGGTGTAGAAT
TTCTCTACTTGTACAATAATTTACCTCAGTAGATTTAAGTGTAAGCGAGATATTCCTTTTAAGTTTTACAATAGGATTGA
CTATTTTGTAATTATATATATTTTTGTGGCTAAACTTTGATTGCTATGTCAAAAGTTAGAGTATTAAGCCAAAAATGTCT
CATTAATCTACTTGACCTTCAAAAAATATCTTGAGCATCTTTAGTTCCCACTTTTGGATCAAATCGACTGAGTTGGTTGG
TTTTGTCTCTTTTTTTTTGTAGTCATTATTGGTTTTAGGTCCTTTATATTCGTTTATCAAAGATGGGGGAGCAAATATGC
ATATGATTATATTTAAAAGATTAAAATGAACATATCCTTTAAATATAGGTTAATTTTGACTAAAAATCTTGAAAAGGGAC
CATCCTAGTAATTGTTTCAATTATAAAACCCTAAGGAACCATTCATCTGCCTCATTCATCTGTGCCGTTTGCACATCTTC
CATGGAAGAAAAGGAAAATCTCCCTTCCCAAATAAACCAGTTTGCTAATGAATCCCTTGATTTATTTGAAAAACAAGTAG
GACCCCTTTTCTCTAGCTTATTAGGGGCCTACCAAGGAGTTCAATTAGTGACTGGTCTTGTCACCTTGATACTATTGAAG
TTGCTCATTTGCAATTCAGGTATGTTTCAAAACGAAGATTCGATTTAATCCTCTTGTTAGCTAGGGCTTGATATTGAAAA
AAAGGGTTGATTGATCGGAGCTTCAACATGATCTATTGGTTCTACTAGTTAGACACATAGATCTGATTTAAGTCTTTCTT
AATTTTAGTCCCGTTTTCAAATTCTGGTCCTTTGTGGTCACTAGGGAAAGTTTAAACAATAACTTCCCTAGGGATACATG
GCTACCATGAGGATGATTGGATTACACAAGCGAGTGGAAGATGATGATGAAGAGAAGATGTGCATATCTCGCACAAAAAC
TTTTCTAGTTTTCCAGATCATTTTAGCTAGTTGCAAATACACCAATCAGGGATTTAGGAGACCAAGCTTTTCTTTTGAGG
TGCTAATGCTTCTATTTCGGGATCCAAGGACTTGGTGCAACTGGCTGAAGATATGACAAGTAATAAGGCTGAAAGTTCGG
GCTCGTTCTGCCTCTTCTATATCAACATTTCTCTATGATGACCAAATGTTTTATGGAGAAAATTATTTCTATTATATTAT
TTGATATGTTTTTTGTAAAAATATTTCATTATAGTAGTCAAACGTTCTTTTGCTGTAGATTGGAGTTCATTATGTATTTG
GATTAGAAAATGTAAAATATTGACATAAATTACTTGGAGTCTGATTTGCTATAAAAATATCATTATTTTTTATGGGTTCG
CTGAGTTTCATGATGAATATAAAGTTGTCGTTATTTTGAATGTGCTTAGTCAGTTAACAATGAATATATAATTATCGTTA
ATTTCAATGTGCTTGATGATTACATGATAAATATAAAATTATCGTTATTTTCAATGTGCTTGATGAGTTACATGATGAAT
ATAAAATTTTGTTATTTTCAATGTGCTTGATGAGTTACATGATGAATATGAAATTCCATTATTTTCAATGTGTACAATGA
ATTACATGATGAATGCAAAATTATCTTTATTTTCACTATATTTGATAAGTTGCCTGATGAATATACAATAATCGTTATTT
TTTATGTGCTTGATGAGTTACATGATATATATAAAATTGTCATTATTTTCAATATGCTTGATGAATTACATGATGAATAT
AAAAGTATTGTTATTATCAATGTGCTTGATGGATTACATGATGAATATTATACAAAATTATCATTATTTTCAATGTGCTG
GATGAGTTACATGATAAATATAAAATTGTCATTGTTTTCAATGTGTTTGATGAGTTACATGATGAATAGTAATAAAGTTT
TCATTATTTTCAATGCACTCAATGCGTTACACGATGAATATAAAATCATCGTTACTTTCAATGAGTTTGATGAGTTACAT
GATGAATATACAATTATCATTATTTTCAATGTGTTTGTATATGCTAATTCTCTTTTTGACAATCATTTCTTTCTTTCACT
TCTTTGGTGAATTAATGGTGAATTCTTGTTTCACTCTGACAAATATTATGATAAAAGCACAAAAAGTTTGAATGACACAC
AAGATTGAGAAACAAAACTGCAATAGTCATTATGATGAAGAGAATTACCATGTCCGATGGGGAGAAAAGAACTTGGACTG
AATCCTGTTAGATAGGACTCTATTAATTTGAATGGACAATGTGTAAAGAATATGATATTTATTATTAATTTTAATTGAAG
AATGCTCAATTAGTATGATATTTATTATTTTTACTGAGACGCAGATCTGCTTTACTAATTATTAAAGTTTGTTGAAGCTT
GCAATGTCAACAAACTTTTTTACTTCACTATATATGCATATGCCCAAGAAAATAATTTTCATTCAATTAGATTTGATGTT
TGTTACGTGCTAATGGAGGCCAGAGCAAGTGACACATTTTAGTCTTATAAATTTAACTAGTCATGTGAAAAATCATTGAT
GTACTTCATTAACTTGTTTGGTATTCGTAAGCTTTTAGAAAGTCGAAGTTTATGTATATATGAGTAATCTAAACTCGTAC
TACATAAATCGACGATGAAGCTTGATATATCTGTTATGGATATATATTGAATGAATTTGTTATAAAATGCAGGAGCATAT
CTGAGATGTCTCCATATATAAGTGCGAATTGTAGTTGCCATTCATTTTTGGTGTTTATAGGAGACATACAATATTGTATT
ATTCTCATTGTATTTGTTGTATTTTAGTATAAGAGTGATATTAAGCGTGAATAAATATTGATTTGTTTTATTACATTTAA
AAAGATCTTATATAAATCTGAATCCTCCTTTTAGGTTGTTTATGCTATTAATGTCTATGATGACATGTTAGATAATATTT
GTAACATATTATTATTTTTAAGCCATCATCTCAGGTTGTGATTCCTTTGGTGTGGGGGGTTAGTCTTGACCCCAACCATG
TCGATTAATCCAAATAGTTATAGTTGTTAGGGGGACATGGACCATACCTCTAACCAACATGTTACATCATAACAAGTTTC
AGAAAAAGAGTGGGGAAGGAGTAGCCTATACAATCTCCTTCTCTATTAAAAAAATCAAATCAATTCTTAGTCTACAAAAC
AAATATTACATTTTCATATTTTTTCCTCATGGAAGGTACTTGCCACTTATCTAGTCAAATTAAACATTTGACCTCTTCAG
GAAGAGAGTGCCAAGAGGAGAAATAGGTTTCATTTTCATTAGTAGAGGACATATTGACAAAGTAATCAACCACCATATTA
GCTTCTCGATAACAATGAGTGAAGTTGACCTTGACATTGCTAACACTTCTGTTAGTATCATATATGATCTTTTTTTCAGC
TTTATATTAGTAGTGTTCATGTTTTTCAACATGTTAGTACCAAGGAATTCATTTCAATCATGAAACTGTTGATTCCCTTC
TCCACACATCAACTAGGACTGAACCTGTCCACTATTTCAAGATATCCCAACTAATAAATATGGGAGCATTTTGAATGATC
AGATCATGAACACTGTCTTTGGTCCTAACACTCCACCAATTATTGAAAATTCTTATGATAGGACCAGGCCGATGAATAAT
GTCGAAGGAGGTACCAATGTAATTCCACATATGAGTTGCAGCCTTCCCGTGTGTAAATGTGTGTTGAATGGAATCTATTA
GGTCACTGCAACAATAACATTAAACATTTTAATGATTTCATCAAAATGTAGTTTTCCTTTGTATAGCCTCCAAGCAAGAA
AGGAGATCTTAAAAAGAATAGATACTCTTCATAAATATCTATAATTACCTTATCAGTAACTTACTTGTATAAACCTATTT
TATAGTTCCTTTTTTTTTTTATGTGTAATGTACATCGTTGGGTGGCCAGGTTAGAACCCCTACTCGCCTATGTACTCGAA
GCAGATGTGTTGTGCTACCTGGCACCTAACTTTGCCATCCTTGCTCCTTGACTTTAAGAAGACTCCCTGACTTGATAATA
TTTTCTCATGTGTATATATTTTGTTATCGGTAGTGAACCTAACTGATATTACCAACTTTTTGTGATTCCTTTTAAATTAT
ATTAATTTATCTTAAAAATTTCATTTCAATTGCAATATGGATATTGAACCATACGAGGATACTTCACATATGTGTCCATA
TGTTGATTTGCACTTAGCATCATAACCATATTTATGGTGGTCATGATATGAATTCTAACAATCAAATTCAAGAATATCAC
ACTTGAAATTTTGAACTTTCAACTTAAATTATTTTTTTATCCAATTTTGCTGCTACACTAAAAAATTTCTCTCATGTAAA
GGGAATCATTAATTTATTTACATAAACAGAAACCTTTTATAAGTACATAACATCACCCCGAAAACTGTGTGATATAAGCC
AAAAAAAAAGAATTGGTCGATGTTTCCTTCTTTTTTGGGTACAGTGGAAAAACTAAAAACTATTTAAAATCTTTCAAATT
CTACATGATTGAAATCAGAAAGGAGAAAGAATTCCTTTTTTTTAGCTGTGTTTCCCAAACTATCATATCTTCCTCGTGCT
TGTGTCTTCATTTTCTAAAAAAAAGATCTGTACATTAGTTTACCTCCCTCCAAATATGAGAAATGGTGCTTTATTGATCT
TCAATAGATATTTATAATCTTAAAAAAACCTCAAGAGGATGAGATTGTATGTCCTCCTCGTAGATAAGTTTGACAACAAG
TAGAGAATCTTTCTCCATTTCTAGATCTTTATATTCTATTTATTTTACTAATTTCAACCCTTGTTTGAGACTCCATAAAT
TTGTTGTGAGATTTGAAGTAGGTTTCATCTTACTAGAGTATCCCAAGAACCACTTGTTTTGATCATCTATAAAGATTCCT
CCAACAGCAACATCACCAGTTTGAGTCTTGACATTACATCGTATTCAATTTATGCTTTCGTACCCAAGGAGAACACCAAG
TTATTAGTTTGGATTCTTTGAAATTAGAGATTTGCCTAGAATATACTTTATCAATTTTGTTAGCATTATCTCTAATGTGT
TAAGATATAAGATTTAAAAGTAAGCATTTTCACTCAATTGAATTCTACTTCATTCTTTACATATATGCCATATAATATAT
AGAAATGTTAGAAATTATGACATTAGCACTATAAGAGGGTTGCCAGGTGTTGTTTATGATATCATCGAGTCATTCAAGCA
TTGACTTAGTATTTATGATAACATCGCTTTTAATCAGCAAGATGAATTAAATCCAAATGTGTTTAGATTTTGGAAAGTCC
ATGATAGTATGTGAGAAGTTCTTGAAACTAAAGTCACGTCGTTCATACTTATGTGACTCAATTATTTTCTAGGTAAAACA
AAGCTCGTTTGAGACCACCCCCACCAGTTTGAGACGTCGCCCTCCACGAATCAATTTGAAGTGCATCAACTTGTTGTTTG
TTCAAAACACATAGTTGATTAAGATAACCACTTGTTCTTCCTGTTGTTGTGCCTCCTCTGTGTCACCTAGCAAACAATTG
ACAAACTTTGCCCGTTTTGGGAAGTTCCTTGCCATATGTGGACAAATTGTTCCAAAGACCTATTTTTTCCTTTACATATT
GTTGTGGCATTTTAATAGTATTATATCTTTTAATACTATTATACTTTGCAAATGCCATTTGCTTTCTGCCTAATAACACA
TTAGTTGCGTTACTACCGTTTGGCAGTTGATGACATTTGATGTCATCTTTATTATCATGTGTCAAACGTATAGTGAATGT
GTAATGGTACTTGTCCGTTGGGTTTCTAGGCAGAATGAGTAGTGGTCAACTATGACCATTACTTCTCCATTATCTCACTC
TTTATTCCTCCATTATTCTTTGTAACCTATGTAACATATGTAACCTCTAGGTCATTTATCTTCACTATTTACTATACCAT
TATCTTCCTATTCATTGCTAGGAAGACTTCTTCTAGTATAAACAGTGGTGGTCTTCATCTGGTTTGATACACACAATACA
ACATACAAGAAAAAAATATAGAGTGCATAAAGTTTGTCAAAAAGAGAGTTCTTATTAGTTGAAAGGAGGTGTTCTTTTTG
TGGAGCTTTGGACTCAACTCTTGTCCAGAGTTGTTGAGTTATATTTTGTGATTAGGTTGTTGTATCTTGGAGGGGACAAG
TCAAGAAGGACTACTGTTGGACCGGTGAAAACATTTGCTGCAGTGGGCTTGAATCTCCTTAAAGAGAGTGAGATATCTGC
GCCTCAGCTTGAAGAGATTTATTTTCTTCATATTTATTTTCAATTGTAATCTTGTATTTTTGTTATCTTGTAAGTTTTCA
CTAACATATATTATCCTAAGCATTTTAAGCTTAGATCAAATTGATTGAATCGATCAATCCAAAAATGATCGATTCTTACA
TTTTTTAATAGCCACCGTTAGTTTCTAGGTAATTGGATTAAAGGTGTTTTACTAGGGACTAAAAGAAAAAATACCTCCTA
CAGGGATAATTTTGGGTAAAACCTCTCAAAATATAAAACCCTAAATAACCATTAGCGGCCGTCATCCTTCCATTTGCAAA
ATCTGCAGAGCAACAATGACAGAAACTAAAGCTTCAAAAATCGATGCCCAATTTCCATCCCAGCTTCCCGATGAAATCAT
AATGACGATACTCTCAAATATTCTGTGAAATCACTGTATTATATCTATTGCTTGATTTTCCTTTATGCATTGTTTACAAA
TATTTAATAATCATGTGAAATATCATTGGTATGCTTTCTTAATTTGTTTGCTATTCTTCAACTTTCTGAACTCGGAATGC
ATGGATCGAAGATGAATCTTGACATCCGTTTTGGATGTTTATTGGATAAAATTTGTATAACATGCAGAAGCATGTCTCAG
ACGTCTCCACCGGTGCTAATGGCAGTTGTCATTTCTTGTTTGTTGTTAACCGAAAACAAACAATGTTGCGTTTTTCTCAT
TGTATGTCATATTTTAGTATAAGAGTGATATAAAACTAGACTAAATGTTGAGATTTTGCTATATTGCTTTATCACATTTT
AACTGATTTTCTACAAACATGAATCCTTTCGCATTTTGCTCTATTAGTGATTTTGAAACTGATTTAACATATATATACTA
GTAGTATAA
