# Supplementary material for: Homologues of potato chromosome 5 show variable collinearity in the euchromatin, but dramatic absence of sequence similarity in the pericentromeric heterochromatin
Source: BMC Genomics. 2015 May 10;16(1):374. doi: 10.1186/s12864-015-1578-1 (PMC4470070; doi:10.1186/s12864-015-1578-1)
Supplement: Additional file 3: — RH BAC tiling path sequences. Description of data: Nonredundant, multifasta sequence files of the individual BAC MTPs. The sequence contigs and scaffolds in the MTPs can be either ordered or unordered, depending on the quality status of the tiling path sequence. [file 12864_2015_1578_MOESM3_ESM.zip › mtp_3942.fasta]

>mtp_3942.scaffold_2
CCTTCCCCTCGAGTAACCAAAACTCTTACTCAGAATCTCACTGGTTTCGCAAATCAAAACAGGGTTTACATTTACATACA
TTAAAATGGTTTTCCTAATATTCTCCTTAAAATTTAGGTGGCGACTCTAAAACAAAAGCAATTTTTCCAAAATCAGAGTG
TCAGCCACATTATGTTGTGAACTGTTTCGGCCGGTTCGAAATAGGGTGCGACAGCGTGGCGACTCTGCTGGACACCTTAC
TTAGGTTTTAACCTTAGAAAAACTCAGTTTAGGAGCAACATTTGTGATTACGTGTTTATTTTTCAGCTTGCTATTGATAT
ATTGCTTTGATTGAAAGGTCGCAAGTGAAATCCAAGCTTGTGTTCCTTATTTGTTTTAAGACACTACTTGTTACTGCTTT
CCCTAAATTGTTATTTGCACATTCTATCGAGTCTTGGCCGTACACGCACACACTGTACACGCGAGGGGTGTTCCTGCACT
CCTCCGAAACTCTCTTTGGATTCCTTAGTTTCAGAGTTGGTGCAGTTAAGATAGTGCACCTTCTCGCAATTACTCAGTCC
CACTCTCAATCATCTAGGAACATAATCTTACTCTTAGAATAGGTCATGTTGCATAGCCTTAGGCAAGACAGTATACGGTA
TTGTCATTGCATTTAGGAAACCACCCAAATGTCAATGAGTTTCTTCTTTAAAACTCGAGACATAAACTTTGTGTGAAATT
GATATAAATTATCCAAACTTAAACACTTAACGGATTTGGAGCAAATAAACTCATTACACCCTTTACCTTTTTTCAGATGA
ACCTCAACCAAGACTTACCGGATATCCAAATGGTCGTTTCAACGCCCCACATTCTACAAAATTGGTGGCGAAATATCCGT
GAGATACACGGGGTGGAGATTCAAGGGCATTTAGGAGCATTATTGTCGCTTCTGGGGACACAATGCGATAAAATCTTTGT
CACTCAGCTAATGGGGTTTTGGGAACCAAGCACCGTAACTTTCAAATTCCTGGATTTTGAGGTCACTCCCACGCTAGAAG
AGATCAGTAGTCTTATCGAACTGCCGATTAGAGGGAGGCTGCCGGTGATACCCTCAATTATTTGTACAGGTGACTTCTTA
AGTCTCTTGGATCTGCACATATTTCGGTCATTAAGATATGTGGACGGCGGGCACGTCGAGTTGAACTATCTCTTTCAAAG
GTTTGGGCGTTCGGAAGGTTACTATGAATATCAGCGTGAATTTGAATGCACTCGCGGAGCATGGGAGCATATGAGGCCAA
GAGTATTCGTTATGGCTTTTTTAGGAGTTATGGTGTTCCCGATAAGGTCTAATTCTATCGACATCAACATATTGCCGATG
GTTATAAGCATCTTCAACGATCCACAAAGATTTACTTTGGTGCCTATGATCCTCGCCGAAATTCTTCGTTCAATGACAGC
CTGCATTAGGGGGCACAATTTCTTCGAAGGATGCAGTATATTGCTACAGATTTGGGCAAGAGAACACTTCTATCGACGTG
ATCCCCAAATGGATTACTACATAGGTGCTCTTAACAAGATCGAAAGCCACGATGATCGTCTCCAAAAGTGGGTGGGTGCG
CCGATAGGAAGAGAAGAATGGCGCACATTCTTGAACAACCTCACGGGAGACGCCATCCAATGGAAGTTCTCTTGGGTAAC
AGGATTGGCGTTTTCAAGGACTCGGTACTTTTTCTTTATCGAGTTAATCGGGCTTAGAGGCATCCAACCATATGCACCTC
TTCGGGTTATGCGGCAGTTTGGAGTTATCCAAGACATTCCGCTATGGTCAATAATGGGATCACATGAAGATGCATTCACT
TCAGTCTCGCTGGAACGGATAAGAAATATGCAGGCTGAGTGGGAATCCATAATCGATTTAGAAATAGGAGAAGAAAGTTG
GTGTACGCCAGAGTATTACGCTTGGCGGAATATCGTAAGTCATATGGCTCGTCCAAGCACACACGGACATTGGGGGTTTG
TAGACAGACAACAAGTTGATTGGATTAGAGAATCGGTGCTTCTTCGCATGGGGTTCACTACACCCATGTACAATCAGATA
GTTCCCGGATCCGTCGATTACTTAACCCAGGAAGAAGACCCAGAAGAGGATCCCGAAGAGGACCCAGAAGAAGATCCTGA
AGAGGACCCAGAAGAAGATCCAGAAGAAGATCCTGAAGAGTACCCAGAAGGAAATCCTGAACAAAACCCAGAAGAGGACC
CCGAAGAGGACCTAGAAGAAGAAGTGTGGGAAGATCACATGGAGGTTTCTGAGATGGGTTCTAACGTCTATGACCCAAGA
GATGGAGGGGTTATAGACATCTCATTCGAGCATGGTCCTGAAGAGTCTCCGGAGTATCACCCGGGTCCTTACTATGATGT
GGACGATGATGATGATTATGCTCCAACCTGGCCGTAGATCATATTTCTTCTTTGAATTCCCTCATAGGTTCCTCAAAAGG
CTGTATGACCTATCCCTCTTGTAAGCCTTATGGCCACCCCTGTACTATCATTTTTTCGGCTTTCGACAACCTACATCATT
GTAGTAGCCAAACCTTAATCAATGAAGTTATGTTTGCTCCAAATCTAAGATGTGTTTAAATGGATCATTTATTATCAAAC
TAATTGCAACGTAGGCCTACCTCAGGCAAAAAGAGGTTCTATATTAGGACGCCCTTTGAGTGTCGCCGAATTGGCGTATA
TATGTGTTATATCTACTTATTTGTTACAACTTTCAATATTTCCCCAAACTAACATAGTTTTCTTTTTCTTTGTTTTCTTT
TCTTTATTTATCCCCAAAAGTACGTTGATTTGTGTCGACTTGCAAACTGGCTGACTCACGATACAACCTTCGATCAAAGA
GAAAGATGACTGATAAAGACGACTTCAACGCTGCTGCAAACATAACGATACCTATTAAGAACCCCGAAGGTTCTCGAAAC
ATGATGGAAATCCAAAATGAAGAGAAAATGGCTCACATGGAGCAAGAACTCGAGATCTTGAGGGAAGAATTACGCCAAGT
GCGAGACTTGGCCAAACTATCGGCTACCACTTTTGTCACGACCCAAGCTTAGGGCCTAGACGTGACCGGCGAATGGGGAA
CCCGAAGGAACCCCAAACAAGCCTCATAGCGTATCTTACACATCATTGGTCGCGGAAGCAATTAAAATGACCATAAGCGA
TAAGCATAATCAAGGGGGAAATCGGGACTAAGGGAGCAAGAAAAAAAGAAGAAATGATACATAAATACCATAGATGAATC
AAGCTCAAACATAATACACAACTTGTCCAACACCACCTCTAAACATAGGTACTTTAGCGGGGGCCAAGACAAACAACTGG
GCTCACCCTCATAGTCAAAACATAACTAAAAGGAAACGTCTTATACATAGCAAAAGATCATAAGCAACGTCCCCGGAATG
GAGGACTCACTAATAACCTTGATAGAAAATCGTATTAGCCACGTGGAGGACGAGGGTCAAGCGGTGCTCCGGTCCCTACA
TGGTGACATCATGTAGGCATAGAGTATGCGTTAGTACGTTTGAATGTACTAAGTATATGGGATGCAATGCAATGCAACAA
GGGATGGACATCATAGGCAAAATACATAATCGTACCCGATAGATAGCATATTAATGAGATGATATGTATAATGATGCTTA
TATAAAAATCATATTTAGTAGGGCATAGTATATGTGTAGTGAGTGACCATCAATATAGTATTTCCAAGGCCTACCACCCC
CTTGGAGAGGCGAAAGAGGTACAAACCCCTCAATGTGGTTACCCGGGCCTACCACCCCCCGAGCTAGGGACCAAGGTACA
AACCCCTCGATATGGTTATACGGGCCTACTACCCCCCGTACTAGGCAACCAAGGTACAAACCCCTCGATACGGTTATACG
GGCCTACTACCCCCCGTACTAGGCAACCAAGGTACCAACCCCTTGATACGGTTACCCGGGCCTACAACCCCCCGAGCTAG
GCTTGGTCGACTCACACACTATATAGAGAAAATCATATACATGTATCCATTTCATCATCATTTCAATACTTATATAATCA
TCCGACTCATAGGACGTACATTGGACCTTCCATTTCATAAGAATTCTATAAATGACATTTTATCAAACATATGGTGGGCT
ACTTGTTCATGTAAATAAAATCATGTGTTTCAAGAGTACTAAGTCCAACCAATTTCAAAATCCATATAAAACAGCCCACC
AACAACATACATATATATATACATATATAACAACCTTCATAATTTGATCATGGAGGCATGAAAACCATAAACATCATATA
ATAATTCCATTTCATGATAATATACAAAAATAGACCATAATAGGATGTGTAGTAGTAATTCCATAATTCAAGAGTTCATA
AATGATCATAAGGACCCATAAACTTGAAGTAAAATAGAGGATAAATGGTTGGACTTGTGGAAAGGAAGGTTTCCACAATC
AACCCACATACCTCAACTTTGGAGAATTCTTGATGAAGATTGGAATGGAGAATTGCTTGAGATTGAATCTTGAATCCGGA
ATTAAAGCTTGGGATCCTTGAATTTGGTTGATGATCTTGGTGGAATTTTTTGGAGAGGGTTTAGAGAGAGTTTTTGGATG
TTTTGAAGTTAAATGACTAAGTATGGATATGTTCCCTTTTTATAAAAAACGTCCCAACACTTAGAAAAAAAAATGAGGCG
GGTGAACAGTGTTTTTGGCTACTGGAATTTGCATTTTCTGCCGGACAGGTTTTACGAAAATGGTCATAACTCCTTCATCC
TAACTCGGAAGGAGGTGAAAAAAATTGCGTTGGAAAGCTAACTCACAGAGCTTTAATTTTGATAGTTTGAGCTCCTTCCA
GTTCCTTGTGTGCTGAGAGATATGCCCCTTTAAAGTTGACCCTCAAAATCGCATTTTTTGCGATTTTCGAATTTTGATAC
GGTTGTTCTAAAATTCGGGCTAGACTCATTCCCCACTCAATTTGACCCCCTGAATAAGAATATGAAGTCGAATTTCCGAA
ATGATGCATGGATTTTGAGATATATGGAAATTACAATTTTAGGTGTTTTCGAAGCACATTTTCGGGCATTTTTGGGGTCG
TTTCAACTTTCCCTACTTTCAAGACGCCTATCTACTTCGCAAAAGCTGACTTGCCAAATCAGCCAGAACAAACTCAACAT
GCTCCTACTCACGATCAAGTACCACCAGCTTCTCCAACCGCAGTCAGGACCGTTCTTGACCTTTCCAACCGCGACCCTAC
TATACCTACAATGCAGCAGATACTTGGGGCACATGTCGCCGCTCCGTATGAGCCACATGTTCCACCCGTATATGCTGCTG
GGGCTCCTACCTTCACTATGCCAGCTGTGGTTAATGTTCCATACGAGGTCGATCAATATGAAGAAATGGAGAAAGATGCT
CGGTTGAAAGAAGATGCGTCGATCAATGCCCAGCTTCAGGGTCTGAGAAAAGCATTAAAAAGCTTACAAGTCACTAGAGG
GACAGAGAGTCTGGATTATGATGACTTGTGTATCCATCCAGACATTGACATGCCAGTAGGGTACAAACCACCGAAATTCG
ACATGTTCGATGGAAAAGGTGATCCTCACGCACATTTGAGGGCATACTGTGACAAGTTAGTCGGTGTGGGGAGAAATGAG
AAGTTGAGGATGAAGTTGTTCATTCGAAGTTTGTCTGGAGAAGCATTAACCTGGTATACCCGCCAAGACCCTCGCAAATG
GCGTGACTAGCAGGAAATGGCCGAGGACTTCATGACCCGTTTCAGATTCAATACTAAAATTACTGCTGACAGATTCTCAT
TAGCCAATATACAGAAGAAGCCATCTGAGAATTTCCAGGAATATGCACGACGTTGGAGAACTGAGGCCGCGAGGGTGCAA
CCACCACTAGATGAGAGTGAGCTCTCGAAGTACTTTATTCGAGCTCAAGAAGGTATCTACTTTGACAAGATGATGTCAAT
GATGGGTCAGAAGTTTGAAGAATTGGTCAAGATGAGAGACTTTATAGAGGAAGGTGTTAAATCTGGGAAGATTCAGTCTA
TGGTCGCATTGCAAGCTGCAAGTAGGGCCATACAATCGGGTTCCATTGGCGGCATCAAAAAGAAAAGGGAGGATGTTTCA
GCTGTCACTTACCAACCAGGAGGACCATCTCACCGATACCCCAATAATCCCCAAATCGCTGCGCATACTTCATACGTCCC
AGTGTATAATACCCAACCACACTATAATCCACCCCGAGCACCAGCATACCAAAACCCTCCAAGACCATATGTCCCTGTCC
GAGCACCAATTCACCAAAATAGACCAGCATATGCACCGAGACCACGTCCAAATCCTGAAGCTAGAAATGCTCGCGCTTAC
ACACCGATTGTTGAACCCTATGCTTAATTGTTTGAGAGGTTGAGGACATCAAGAGTGCTGCAACCAGTTGAAGGAAAACT
TCATGATCTAATCCCTCGTAATTTTGATGGGAACAAGAGATGTGCTTACCACTCAGGAGTCCAAGGACATGACACAGAAG
ATTGTTATGGTTTGAAGAACCAGATTGAGTCTTTGATCAGGAGAGGAGTAATCAAATGCACTCCAGCACCTCCCAATGTG
AACAACAACCCCTTGCCAAATCATGAGAATCGGGAAGTCAACATGGTTACTTTAGATGATGAATATGGGACCCTCGACTA
TCCAAACATAGATGAAGTGGATGCCTTGACCTCTTCGGCGCAACCTGCTATCACTGTTCAACTAAGGGAACCTCTGACTG
TCCAAACATATCTCCCAAGAGTTGTAGTGACCACCCTAATTGCTAAGAAGCCTGAGTATGACACCAAAGCAGTCCCTTGG
GACTATCGAGCAAGTGCCAAGGGCAAGATGATCGACACTGTCGTGGCTCAAGGGATGACTAGGTCGGGGAGGTGTTATGC
CCCAGAGGACCTAAATCAAAGAGTTCTCGGAAAAGAACAGAATCCAAAGAAGAATATTACCGATGCTGAAGCCGCAGAGT
TTTGGAAGAAGATGCAGTCTAAAGACTATTCGGTTGAAGAACAGTTGAAAAAGACGCCAGCCCATATATCCATTTGGTCT
TTGCTTATGAGTTCTGAAGCTCATAGGAATGCTTTGATGAAGGTGTTAAGCGGAGTGATAATTCCAAAAGAAACCACAAG
TGAGACCTTAGCTGCAACGATTGGAAGAATAGTGGAAGCTAACAAGATTTCTTTCCACGATGATGAGTTGCCTGCAGAAG
GGGCCGGGCACAACAAAGCACTTCACATCGCAGTCAAATGTTGTGATAAGATTGTGACTCGAGTTTTAATTGATGGTGGT
TCTGGATGCAACATTTGTCCTTTCACCACTCTGAGGGATTTAGGTGTTAATATGGGAGAGATAAAGGAAAGTCGTGTGAA
AGTTAGAGCTTTTGATGGAGCGCAAAGAAGTGTCATCGGAGAGATCTATCTCACATTACAGGTGGGACCGACTGAATTCC
CCATTCTATTTCAAGTGATGGATGTATCATCCAACTACAACCTGTTGTTGGGAAGACCATGGGTTCACATGGCAAGAGCG
GTTCCTTCCACTCTTCATCAATGTGTAAAGTTTGAGTGGGGTCACACAAAAGTTACCATCCACGGAGAACTTAGTCACCC
CATTCATTCTGTTAATTCTATCCCAGTCACCGACGAGTTAGATGGAGCCACTTTTCACACTTTGGAAATCATGCAAGCTA
TAAGGGTCAATGAGGGAGCAGAGCCTGGAGATACCAAATTGTCAAGTGCAGCAAAAATGGTCGCGTCAGAAATGCTGAAG
TATGGATATCAGCCTAAGAATGGACTTGGACCTAAGTCCAATGGCATAGTTGAGCCGATCCAGCTGAAGCATCAGAGAGG
CACCAATGGACTAGGATATGAGCCTGCTTCGGGAAGAGACCGTCACGGGTCGAGCGATACAATCTTTGTACCAGAACAAT
CTTCTATTCCAGATCAAGCTGGCATTGATGACATCACAGAAGGAATAGGCAATTTGTTCGTGGCCATGGCTGGAGAAGAG
GAAGGGATAAATCTCAACAAGTTGACCATTCGTAATGCCGAACCTGGAGAAGTCTTGCAAAATTGGACCACCAGCCCGTC
CCTGTTTCAACCAGAGTCCTGGTAGTGTGGAAAAGTAGTCTTAGTTTTAAAAATTTGCATGATCAAATTGAGGCTTGAAT
CATGCCCAACCTTTTGTTGCTTGCCTCTTCTAAAAGCTAGAATGCTTTGAAATAAAAGTCTTTATTTTCCTTTCTAAAAA
AATCTTGTTATTTTAAATATCTATTTATTTTTACTTACCTTTTGCACTTTTCAACACTCATATTAATAAAAATCCTCGTT
CAACGGTTATGACATGTAACGAATCCATAGAGCAAGGTGAAAATGATCAACAAGATCACGAAGAGTATGATGAAAGCATG
ATGCCTGAAAATCTTCCACACGAGATCGAGCAGTTTGAAAGTCAGAAGAAACCCAATATGGATGAAACAGAGGTTGTCAA
CTTAGGAGATGAGGAAATCATGAAGGAGACACGAGTCAGCATACATTTGGAGGCTGAAAGAAAGCAAGAGTTAATAGAAT
TGCTTAAGCAGTATGTTGACGTATTTGCTTGGTCTTATGATGACATGCCAGGGTTAAGCACTGATATTGTCTCGCATAAA
TTACCGATTAATCCAGCTTGTCTACCTGTTAAGCAAAAGACAAGAAAATTCAAGCCAGATTTGAGCTTAAGGATCAAGGA
GGAGGTAACTAAGCAAATTGGGGCGAACATTGTAAGGGTCACAAATTACCCCACATGGTTAGCCAATATTGTGCCTGTGC
CAAAAAAGGATGGAAAGATCAGAATATGTGTTGACTATCGAGATCTCAACAGGGCCAGTCCTAAGGATGATTTCCCTCTT
CCAAATATTCATATACTCATCGATAATTGTGCAAAGCATGAGTTACAATCATTTGTCGATTGCTTTGCGGGATATCACCA
AATTCGGATGGATGAGGATGATGTAGAGAAGACAGCGTTTATCACTCCATGGGGAGTGTATTGCTACAGAGTAATGCCAT
TTGGTCTAAAAAATGCCGGTGCAACCTACATGAGGGCCATGACTACCCTTTTTCACGATATGATCCACAAGGAAATTGAA
GTATACGTGGATGATGTCGTTATCAAATCCAAAAGAAGTTCAGACCACCTGGATGACTTGCGAAAGTTCTTCGAGAGGTT
GCGTAAGTATAATCTGAAGTTGAATCCAGCAAAGTGTGCATTTGGAGTACCCGCGGGAAAACTATTGGGATTCATCGTTA
GCAGGAAAGGCATAGAGTTGGATCCATCAAAGATAAAGACAATCCAAGAGCTACCTCCACCCAAGACCAGGAAAGACGTG
ATGAGTTTCTTGGGAAGACTGAATTACATCAGTCGGTTCATAGCTCAATCTACAGTGATCTGCGAACCCATATTCAAGTT
ACTGAAGAAGGATGCTGCCACAAAATGGACAGAGGAATGCCAAAGGGCTTTCGACAGAATCAAAGAATACTTGTCCAACC
CACCAGTATTGGTCCCACTAGAGCCTGGAAAGCCTTTGTTATTGTATCTATCTGTCATGGATAATGCATTTGGATGTGTA
TTGGGGCAGCATGATGAGATAGGTAGAAGAGAGCAAGCTATTTACTATTTGAGCAAGAAGTTCACACCATACGAGGCAAG
ATACACGTTGTTGGAACGAACATGTTGCGCTTTGACTTGGATTGCGCAAAAATTTAGGCATTACCTGTCTGCATACACCA
CGTACTTGATCTCAATAATGGATCTACTAAAGTACATCTTTCAGAAGCCCATGCCTACGGGTAAACTGGCGAAGTGGCAA
ATTTTGTTAAGTGAGTTTGATATTGTGTATGTGACGCAGAAGGCTATCAAAGGACAAGCACTAGCTGATCACCTCGCAGA
AAACCCGGTGGACCAGGATTACAAGCCACTCACGACCTACTTCCCTGATGAAGAGGTTTTGTTTGTAGGAGAAGACATAT
TAGAGTCATATGATGGATAGAGAATGTTCTTTGATGGAGCATCAAACTCTATTGGAGTTGGAATAGGAGCAGTCTTAATT
TTGGAAACAGGTCAGTATTACCCGATCTCAGCCAAGATCAGGTTTTATTGTACCAACAACATGGCGGAATATGAAGCTTG
TATTCTTGGACTCAGGATGGCTATCGACATGAACATCAAAGAACTCTTGGTGATAGGGGATTCCGACTTATTGGTTCACC
AGGTGCAAGGAGAATGGACCACTAAAACTGTCAAGATCCTACCTTATCTGCACTACATTAAAGAGTTGAGTAGGAGATTC
ACAAGGATTGTGTTCAAACATGTCCCTCGAGCTCAAAATGAGTTTGCCGATGCTTTGGCAACATTGTCCTCGATGATTCA
ACACCCAGACAAGAATTACATCGACCCTATCGATATAGAGATACATGATCAACATGCATACTGTTTTCATGTAGATGAGG
AACTGGATGGAAAACCCTGGTACTATGACATCAGAAGATTGATAGAAGCACAAGAATATCCTGAAAATTCCACAAGCAAC
CAGAAGCGGACTTTGAGGAGGATGGCCAATCACTTCTTCCTTAACGGAGAAATCCTGTATAGGAGAACTTCGGATTTAGG
ACTGCTGAGGTGCGTCGACGCCGTAGAAGCGACAAGGCTTTTGGAAGAAATACATGCAGGAACATGTGGACCTCACATGA
ATGGGTTCACTTTGGCAAAGAAGATTCTAAGAGCCGGATATTTTTGGATGACCATGGAGAGAGATAGCATCCGATATGTG
CAAAATGTCATCAGTGTCAAGTGCATGGAGATTTTATACGGGTTCCACCAAATGAGCTCAATGTGATGGGTTCCCCTTGG
CCATTTGCCGCTTGGGGCATGGATGTTATTGGACCCATAGAGCCTCCCGCGTCAAATGGGCATCGTTTCATCCTAGTGGC
TATCGATTATTTCACAAAATGGGTTGAAGCTTCGACATACAAGGCAGTGACTAAGAAGGTAGTGGCAGACTTTGTTCGCA
ATAACATAGTTTGTCGGTTTGGAATTCCGGAATCAATCATAACAGACAATGTAGCCAACCTTAACAGCGATCTTATGAAG
GAAACTTGTGAAAGGTTCAAGATTGCTCATCGAAATTCCACGGTTTATCGGCCACAGATGAATGGAGCAGTTGAGGCTGC
AAATAAGAATATCAAGAAGATCCTAAGGAAAATAGTGGACAGTCACAGGCAATGGCATGAGAAGCTACCATATGCTTTAC
TTGGTTATCGCACCACAATCAGAACATCAACTGGGGCAACTCCATATATGTTGGTTTATGGCTCAGAAGCAGTAATACCT
GCTGAGGTGGAAATACCATCTTTAAGGATTATCCAAGATGTTGGTCTCGACGATGCAGAATGGATACGTAGCAGGCATGA
ACAATTGATGCTCATCGATGAAAAGAGAATGGACGCGGTTTGTCATGGCCAACTCTATCAAAACAAAATGACCAAAGCCT
TCAACAAGAAAGTCAGACCTCGACAGTTCGTACCGGGGTAGTTGGTATTGAAGAAGATCTTTCCTCATCAAGGAGAGGCC
AAAGGGAAATTTGCACCAAATTGGCAAGGACCCTACATGATTCATAGAATACTCTCAGGAGGAGCGGTAATCTTAGCAGA
AATGGATGGCAGAGTGAGCACAAAGCCAATTAATTCAGACGCCATCAAGAAATACTACATCTGAAGACCTCAAGATTAGC
GCTTATTTTGTGTACTTTTGCATTTTTCATTGTAATAGAACTACGTCTAGACCTGACTTCCCACGGTGGGGTACGTAGGC
AACCCACATCGGATCCGGTCTCCCTTAGAAAACCCAAAATCATCATTTCCATGTATTTAGAACTACGCTCGACCTGAATT
CCCTCGGTGGGATACGTAGGCAATCCTTGTCGGATTCGGTCCCTTTGTATTTTTCACTCTTTCCCATTGTATTCGAACTA
CGTTAGCCTGAGTCAGGCCCGGTCATTGCATTTCATATTTTTCACTTTCTTCTTGTATTTGAACTACGTTACGACCTGAT
TCCACTTGGATACGTAGGCAGCTTGAGTTAAGCTCGGTCATTGCATTACATACTTCTACTTCTCTCTTTTTGTATTCGAA
CTACGTTACGATCTGATTCCTATCTTGGGGATACGTAGGCAGCCTGAGTCAGGCTCGATCGATGCATTGCATAATTTTTA
TTTTTTTTCTTTACTTACCCTTAGGAAACACTTCCTCTTAGTTAGCGTAACCTCAGAATGTTGAAGAATATTGATCGTCG
CAGTGTCTGCAAAAGAGCTGGGAAAGCTTCATCAGAAGGGCAAAAGCTACAGGAGGACTATGTTGGATATAGTCAACAAA
ATGGAAAGCTCAATGGACTTCGGAACATGTCATAATCTAAAAACGCTGGAGAATTACTATATATATATATATACACGTAG
TATACTTATTTTTCTAGAAAAACAAGCTAATTCTTTTCAAAAAAAATATTTTCTTTTTATACTCATCCACCTACCATGTC
TGTAGGTTAAGAAACTATGTGTGGTACTGACAAGGTGTCGAAGGATTCTAGTGACGAAGCTTCAGTTCACAAGTTGATGC
AAATCAACACCCCTTCCCAAACTAAAATTTTCTTTGAGTGCAGGAACACAGGAATCAAGAAAATAACATCAAGTCTCGGG
GCATGACCGGAAACGCCATTTGATTTCTCGCAATCATGAGCCACAATACTTTTTCTCTACTTCATTTCCTGGAAATACTT
CAACTTGCATCTTATGACTAAAATATATTTTTGTTTAAATCTTTGCAGGTACGCTCAAGATCTAGATCAAATACTGAAGA
AAAGAGGGCCCTCGTAGGAAAATAGGATGGTTAATTTTCTATCAAAATAACTCCACCAATTGGAGCTTGTGGCAAATATC
GTCAAACTTCGCCTTTTGGAGGTTGTGCATAGCAAACATCGTCAAATTCCGCCATCCGGAGGTTGTACATAGCAAACATC
GTCAAACTCCTCCAATAGAAGACTGTACATAGCAACCATCGTCAAACTCCGCCAATCGGAGGCTGTACAAAGCAAACATC
GATCAAATTCTGCCAATCGGAGCCTGTATATAAGCAAAGAATCATTACTCCGTCGATCGGAGACTAACATCGTAGCGACG
TCACCGAGGCCCCACCGTCGGGGGCATGCAAGCATAGCGACACTGTCATACGCTAACAATAATATGTTACATTACAAGCT
TTTCACAGTCGGATACAGGCTTTCTACATTACAACAGCCCCGCCAGTCGAGGGCTTTTACATTGCAAGTTTTTCACAGTC
GGATACAGGCTTTTACATTACAACAGCCCCGCCAGTCGGAGGCCTTACATTACAAGTTTTNNNNNNNNNNNNNNNNNNNN
NNNNNNNNNNNNNNNNNNNNNNNNNNNNNNNNNNNNNNNNNNNNNNNNNNNNNNNNNNNNNNNNNNNNNNNNNNNNNNNN
NNNNNNNNNNNNNNNNNNNACACAGCCGGATATAGGCTTTTACATTACAATAGCCCCGCCAGCCGGAGGCCTTACATTAT
AAGTTTTACACAGCCGGATACAGGCTTTACATTACAACAACCCCGCCAGCCGGAGGCTTTACATTACAAGCTTTACACAG
CCAGATGCAGGCTTTTACATTACAACAGCCCCGCCAGTCGAGGGTCTCTACATTACAAGTTACTTTACCTACATCACACT
CACAACACAAAAGAGGCGTCAACAGTCGTCTGAACATCTACACTCTACTCCTTACATTACTATTTCAATTTATAATTTTT
GAACCGCAACAGATACTTTTCACCCTTTTACATGTTTTGCAGGACAAAGCATTACAACGAGGAACTCCCTCTAAGCAGCA
AACTAGGGCAAGTTAGTGCAATGTCAAGCATCACTATCTACGTCAAGGATTCACTTTCAAAACTCAACTCAACTCGATTT
TCAGAAGATCAGATTTAAATTTCACTTATAGCTCTTTCATGTCTCAGTTCATTGTAACTCGACACCGGGCATTCTTTTTA
AAATTCATCTACCATGAGTCTTTAGTAGAAGTTGCTACGGAGCATCTCTCTACAAGTTCTTTAGAACTGTATCTCCTCCC
TCTATTCGTGCTAATCTCTTCATACCTTACCACCAAAAGATTTCAGTATTATCATAATTCAATACTGGGGCAAATTTTTA
ATTAAAAAAATTTGCTATGTCCTCGAACTACATGTGGCCTGATTTCTCATGAAACCGGAGATATGTAGGAAGCTCGGAAG
CCAGAGTTCGGCCATAACTCCATAAACATTCTTGTCAAGTTATTGCTCAAAGTGTATTTTTGTGGGTCGCCTACAATTGG
ATTGTGTCAATATTTCTTTGCCCACGTCTTCTTTACTCTCTTCCATGGACAAAGAAAGGGGCAAGCTGTTAANNNNNNNN
NNNNNNNNNNNNNNNNNNNNNNNNNNNNNNNNNNNNNNNNNNNNNNNNNNNNNNNNNNNNNNNNNNNNNNNNNNNNNNNN
NNNNNNNNNNNNNNNNNNNNNNNNNNNNNNNNNNNNNNNNNNNNNNNNNNNNNNNNNNNNNNNNNNNNNNNNNNNNNNNN
NNNNNNNNNNNNNNNNNNNNNNNNNNNNNNNNNNNNNNNNNNNNNNNNNNNNNNNNNNNNNNNNNNNNNNNNNNNNNNNN
NNNNNNNNNNNNNNNNNNNNNNNNNNNNNNNNNNNNNNNNNNNNNNNNNNNNNNNNNNNNNNNNNNNNNNNNNNNNNNNN
NNNNNNNNNNNNNNNNNNNNNNNNNNNNNNNNNNNNNNNNNNNNNNNNNNNNNNNNNNNNNNNNNNNNNNNNNNNNNNNN
NNNNNNNNNNNNNNNNNNNNNNNNNNNNNNNNNNNNNNNNNNNNNNNNNNNNNNNNNNNNNNNNNNNNNNNNNNNNNNNN
NNNNNNNNNNNNNNNNNNNNNNNNNNNNNNNNNNNNNNNNNNNNNNNNNNNNNNNNNNNNNNNNNNNNNNNNNNNNNNNN
NNNNNNNNNNNNNNNNNNNNNNNNNNNNNNNNNNNNNNNNNNNNNNNNNNNNNNNNNNNNNNNNNNNNNNNNNNNNNNNN
NNNNNNNNNNNNNNNNNNNNNNNNNNNNNNNNNNNNNNNNNNTCTTTATTTTTACCAACCGTCCGATCAAACGATCGGAC
GGCCCAAATTAAATCCCAAATTGTTTTCATCTTTTCCCAAAATAAGTACAACCCATCAGCCACTTTTCTTTTTTCAGAAT
TTTCCCCTTCCCCTATACGTTCTCTCTTCCCAAAATCGCCCTTTCCCATCAAACTCTTTTCCTCTCCTCTCCCATCGATC
TCTCTCTCCTCTGCCATCGTTTCCGCCTACAGACCACCGGAAAATGGCAATTTCCAGTGGTCATCAATACATCTCCCCAC
GCCTCCATCAATCCTCAACCTCCTCCTATAAACTTTAAGTCCCCTCCATCACCTTTCTCTACCACGACCGTCAATAATCC
CACCTTTTTCCCTATTTTTACATCGAAAAGAAAACCCGAGAACAGATCTCAAGTCTGAGAAGCCGAAAAGGTGATCTTTT
CAAAGATTTCACTCGTTCCTTGCTTTACACTATGGATTTTGATAATTTTGAGTTTAAAATCCGGATTTTTGAAGTTCGGA
TTTCGCCTATATAAGAGGTGTTTTGCCTCATTCAAGGAAAAACAACCATAGAGAAAGAGGGGGGATCAACGTCCAAAAGT
GATCCACAAAACAAAAAAATGGACCGAGGAACATCCAAGAACGATTCGAAAAATCAATCAAGTTAAAACATATTTCATTT
TTTGGAGAGTTCAAAACTTTTTTCATCTTTTGGTTCTTCTGTTTCGACTCTAAATTGGAATCCGGAGAAGAGTGATCGGA
ATCCTTGACGTCGAAGCTCTTGTTTGCTGCCCCAAAGAAGGTAAAATTTTCTTTTTCTCTGTGTTGCTTCGATAGTTATG
TTTCCTATAATGTTCTGTATGTTTGNNNNNNNNNNNNNNNNNNNNNNNNNNNNNNNNNNNNNNNNNNNNNNNNNNNNNNN
NNNNNNNNNNNNNNNNNNNNNNNNNNNNNNNNNNNNNNNNNNNNNNNNNNNNNNNNNNNNNNNNNNNNNNNNNNNNNNNN
NNNNNNNNNNNNNNNNNNNNNNNNNNNNNNNNNNNNNNNNNNNNNNNNNNNNNNNNNNNNNNNNNNNNNNNNNNNNNNNN
NNNNNNNNNNNNNNNNNNNNNNNNNNNNNNNNNNNNNNNNNNNNNNNNNNNNNNNNNNNNNNNNNNNNNNNNNNNNNNNN
NNNNNNNNNNNNNNNNNNNNNNNNNNNNNNNNNNNNNNNNNNNNNNNNNNNNNNNNNNNNNNNNNNNNNNNNNNNNNNNN
NNNNNNNNNNNNNNNNNNNNNNAGACTCTAACCGGGTGCTGTAGCTAAGAATCAATATCCAACCATACGTCGCGGGAAAT
ATCACCAAACCGATTACCATAAATAATCCTTTTAGTCCGACCCTCATATACCCCAAATCGCCGAGGAAGTATCCAATAAT
GAGTAAGCTAGACCACGGACTTTAACCGGGTATTTGCAGCCGATAGAAAAGCAGGGCATTATGGATACAAGGTCATAAGC
TGAGTTACCGTCTAGCTAAGGCTCAGACTATCAGACTCAAGTCTGCTATATCAGTCTACAAGGAGCTGACCGTCCGAAAC
GACGTCGGAAAAGTTCTACTGCCCAACGACATCCGAAATCTCGCAAGTCTATGGCAACACTAGTCTAAGCCTAGACTAAG
GCCAAACATACTTCAATTCAATATTATTATATACATCACCAGATATGGATATTCAATAATATCAAGAGACATGCTGTCAT
AATCCAACACTTTCTCGAAATAAGGTCTAAGGTAGGAATTATAGAAATTTAGCATGCTCGACACCCGAACCCCTCCATAC
TCAAGCAAATCAATAAACAAATACCTAAACATGCTCAATCTCACGAGAGAAAACCATAGCCTACCTGAAAGCCGATCACG
CGTGCTCCAACTCACGGTACCGGATCTTTTCCTCTCCGAACGGTCTCCAAATGCTTCCCCACTAACAAAAGGTTAATCAC
CTTGTCATTACGAATATATTGACACTAAAATTATATTTTTCAGAGACGGACCCAAAATCGGGTCTAAAACGGGGATTGTG
GGGCCCACAATTAGAATCTCAAAATCGAATCCGTGGAAACGTCCCAACTACCTTACTAAACTAATATCCCAAAATTTTAG
CACAAACAGATGCCCACAACACCGCAAATCAGCCACAATAAATAAAAAGGGCAGCCCCTTGATCACCAATTTTCGGAAAA
ACGAGACCCTTTCAACCCAAACAGATTATACCACGACGATCCTTGCGAAAAACTCTACAAGTTAGCCCCAAGAATGACTT
AAAACAGACTTACGATGATCAAGATCTCACATTTCAAAANNNNNNNNNNNNNNNNNNNNNNNNNNNNNNNNTTTAATAAC
AAAACCATCCGGAAATCACACTGGCAGTGGCTAAAATTGATTTCTTACCTCAAACGAAGCCTCCCCTCATGTTTCCGAGA
TCACCGCTAGATTCTCCTCGAAATTCTCTTGAAGTTTGCCTTTTGAATCACTTAATTTGGACTCAAAATGAAGGATTAAT
CTCAAGTTGAAGTTGGATGAAAAATATGGACAAAATTCGTTTTTAAAATCTGGAAATTTCCAGATTTCACTCCTCTGCCA
CGTGTCGTCACGTGGCTCTGCCACGTCACCGCCGCGTCAAAATTTTACAACCTTTCAAACTTAAATTTCGATGTTTCAGA
CTCGTTCGGAGTCGGAAAAATACAAACCTTATATGGAATCTGATTGGAAACGATATTTCGGACTCAACGGTGAAGGCGGA
ATTTCCATTTGGAGCTCGCTTCGATGAAAAGTGGGTCCCACACCCAGTATCATTTGAACCAGATTCCACAACTGCTATCT
AAAGTCTCGGGAAGTGAACAAAGGGTCGTTCTAGACCAAAATCGATCTTTCGAAGCTAACCTAGCTGTCAGAATTTTCAT
CTGAGCACGTCTTCCAAGAAGGTTGACCAAAGTCAACTTTTCAAGTCATTACANNNNNNNNNNNNNNNNNNNNNNNNNNN
NNNNNNNNNNNGTTAGTTTCCCTAAAGCTGTAAGTTAAGTCAGTTTAAATTTGGAATGATGAATTCTCTCAAACTTTTCA
TTTATGTGTACTTAGTGTAATTTTCCTTCCACTGCATCACTGGATCTTGGTTTGTTTCAATTGGACTTCAGCATGAGGGT
CCTCCTTGATTACTTAGTATATTCGTGTAATTTAACCGGTAACATGTGTTATGCTAATCCTTTTATTTTCTTTATTGCAC
ATGTACACTTGGAGCGCGTCTGGAGTTGTAACACGACTCTGGCCTGACTCATACCAGAAAAGCTTTACCAGTTGTGTTTT
CGCTTGAGTTTAGCTTCTGCATTTCATCATCGGTTCCGTCATAGAGCTGGGCTTACAATTATCGGCTCATAAGGAATAGG
AGTCTAAAACCTTCAGTTCCTCACCTTCCTTTTTACATCGACTTGTCTATATATACATATATTGTTACTAACTCATTTAC
TTATATATTTTTTCTTGGGTTATTGCTCTATGTGTGGATTCGTAGAAACCAATTAGTAACTACAAAGTTTGATTGCTCAC
CTTTTTTGTGGTTTATGTGTGCTTAAGATGGGTAAAAACTTGCTAATTAGTTTCCTAGTTACCTTGCTTAACTTTTCTTT
TGAGTTAGAGAAAAGATTTTTTTTACAAAGGGGTCTTCTTTTGAAAAGATTTCTTAGACATTTATGGCTGATTTCAAAGC
TTTAGTAGAAGCCAAAAGTGCATTTTTATTTCTCAAAAGTACAGCAGCATTTCGAGCTCAAAATGTTGAATTTTGAGCTC
AAAAGAGGAGGAATATAAGTGTAAAAAAACGCAAGTTTTCTGAGGCCCAAACATAACCTCTTTTGTGAGCTTTGAAATGC
AGTCGTGAGATTGGAAAATTGCAGATTTTGAGAACCTTGAGGGGCAGTAATTTGAACTTAAAAAATGCAGATTTTCAACT
TAAAATTACAGATTTATAGTGCGAAAATGCAGAATTTCACACACTCTATCAAGCAGATTTTTTAGCATAAAAAGTGCAAA
TTTTTAACTTGAACAAAGTAGGCTTTTGAAAGGTGAAAACATAGCCTTTAATATGTCCTACAAAACAGATTTTTAATGTA
AAATATATGCAGTCTTTTCCTTAGTTTTTGAACAACATTTGTGGGATCTAAAGTATACATTTTTGGAACCAATCGCTGCA
TTTTGAGAATTTAAAAATTTTCAGTAGTTCGAGTCTAAAAGTGCTTGAAAATACTACCTTCAAAAGAAAGAAGAAATGTG
TTTTAAAAGGACCAAAATAGCTTTATTTATCAAATCTCACTTAGGACCTTAGGACCTTATGTCAAGGAAAACTTTTTTTT
TTCATTTAAAACTCCCAAAATGAATTTGAAACTAGTTTTTCTTTAGAAATACATAAGGCTAGAGTTATTACTTTTTTAGA
AACATTTTTTTAGAAAAATAAGTAGGGAATTAGGCTTATATATATTAAAAAATAATAATAATATATAACTATTGAATAAG
GCTCAATAGTTTAGGCCTATTTTTATACTCTTTACATCACCCATCGATAAAATATATTGACTTTTCTTATTTTTTTGAAT
CAAACATTGCTGGAAAATATTTTATCTTTTAACATGCCATTTCAGAATTTTAAATATGCCAGCAGGTTCAAATACAAGAT
ACATACATATATATGTCATACATATAAAGGTATATATTCTATATTTTCTCCACGTAATCTAGTATTATCTACTATCTCTT
TACTAATGTTATTTATTTATTCTTATAATTTATAAATGCCTACATTTAAACATACATATTACTTTACTACATATAATCTA
TCGTCAATTTGTCTATACATGTAAATACATAATAAAGTGTTCATATGTCCTAAACTACTTACATGAATATGCTATACTTT
ATAATAAACATAATTTTAGATCACCAACTCTATCTAATATTTTAACATTTGGTATCATTATTATTTATTTATTTTAATTT
TTAGGAAATTCAAATTACACATCACATATTACTGCATATTTACACTCCACTACTACCTTATTTTTACGTCTTAATAAGAC
GCCAGATTTTCGCAAATTCAACATCTATATATTTTTGGGATAATTTTATTATGATACACCTATCTATATATATTTTACAT
ATGGATACATTGTATATTTAAGTACATTTATTTATTTATTTTACAACACTACTATTAAATATATTTTATAATACATATAT
ATGTCGTACCTCGTATTATACCGTTTTCTAAAACTAACCAATTAACTTGTCATTGATTTTCAAAGCAAATAAATAAACAA
GTTTTCCTAATCATATTTTTCTAAATTGAGTTTAAGGACTATCTTCGGATAGGCTCTGAGGGATGCTTAACANNNNNNNN
NNNNNNNNNNNNNCCCTCCCCTCGAGTAACCAAAACCCTTACTCAGAATCTCACTAGTTTCGCAAATCAAAACAGGGTTT
ACATTTACATACATTAAAATGGTTTTCCTAATATTCTCCTTAAAATTTAGGTGGCGACTCTAAAACAAAAGCAATTTTTC
CAAAATCAAAGTGTCAGCCACATTATGTTGTGAACTGTTTCGGCCGGTTCGAAATAGGGTGCGACAACTTGAATTAAGAA
AATTCACAATTTAGTCTTTATTAAATTAAAATATATAAAAAGAAACTAAGTAGGAAAAACAAAACTTAATTATAATGTCA
AAAGAGAGGTATTAACACTAAAACATGGAATTAATCCATAGTCTAAACTCATCATTATGTTCTAATATTCGATAAGGTTA
TGCTACAAAATTTCCTAATTGCAAAGAAGTTTTTTTATGTGTTCATTGCATAATAACACTTTACATCCTCTTAGATCTGT
CTCAATTGAAAGATAATTATATTATACATGTTAATTGGGTGGGCCAAACTTGGTCTATTAAAGAATAGCACATCGATGCA
CGAACTAAACCAAGATGCTTTTAAAGGGCCAAGATGAGAACGAAAAAGAAATTAGTAGAAACCCATTAAGAAAGATGGCT
ATAGATCGAGTTGGGTTAGCCACTTGATTCAAAATATTCTTTTAGGGGGGTAAGGACACAAATGCCCATTATGTGGAAAA
TAATGCCAACTGAATGGCCCAAGTACTTGTTTTCCAATTTGCAGTCATTGTTCACTTTCACTACTATCGAGGAAAGATTA
TAATTTGCATGTCCGAGGAAAAAGATTCTAGGTAGATATATGAATCTCATGAGTCCTAACTACTAGCAACCCATTGGTGG
TAGTAGATGCATGTGTACTAGAAGAACCATTGATAATCATTGTATTGCATCGTATATAGACCTCGCGAGTTTTTCATAGG
TTCTAGCTTATGACATGCCATTGGCGGTAGCAGGGATATATCGGTATAAACATAGGTTATATGCATTGCATTGAATCATT
TTGATTATTTTACACCAACTTTGTTGTCGATATTTACTTATGGAATGTTTCTTGTTAAATATCTAGTTCTCATTTTCCTG
GTGTAAGAATTGAACTTATCATCCGATTTATGTACATTTCATGACTGATATGATATAATTCTCTAATATAGCTCGATCAT
TATATGATGTATGTTGAGTACATGTGTTATCATACTCATACTATTCAACTTGTATCTGTTTTATACAATATCCTAGCACT
AATTGGCCTAGTTAATATTCTATATTAGGTGATACTTCTTTGAGATCTTTGGTGAGCTACTTGACGTTCAAAACAATGTT
AAACTCCATTTGTCTTTACTTTCACGTCCTTACTATTTCAAACAAAGTTTTAATTTTTGAGACAGTTTTATTCAGTTAGA
TCCTCTTAGTGGTAACACTAGATTCTGGGTATATTTTGTTAATTTTCGCACTTCTTTCAATATATGAAAATTGGGGTTGA
GACTTTAAATTTTGCATTATTTAATTACCACCACTTATCATTCTGATTTTGTTGGGGTGAGGGGTTGCCTTACCTACTAG
ATTTAGAATAGTTGCCATCATGACCTTTTAAATTATGGATCGTGACAATTTGGTATCAGAAAAATATAAGTTCACTAGTA
TCACAATATAAGAACAAGTATCTAATAGAGCCTTGTGTATTGATGTGATAACATTTGTATCTATCTTCGAAAGGCTACAT
GTCATTTTAGAGAAAATCTATTCTTTGATTCATTATCGTACATAATTGGTTATTCCTTGAGTTCCTAAATTTTATTTCTC
ATTTTTTCACAAATAGTGGTGACTCGTGCAGTTGTGGTCGGATATGAGGCACTTGTATCCGTAGCAAGGTCCCCCGTACA
AGATCGAGGTAGAAGTAGAGCAAGAGTTGTTGCACTTTCTGAGGATTATGCTAGGACAATGTCTCTCGAGCCATAGATAG
ATGTTGAGGATGAGGCATAATAGGATAAGAAGACGGGTCTAATCCAGGCACCACATATTTATGTTGCTACATCAGTATTA
CAAGATATCATGATATGCAATCCAAGAATCTTTTCGATTATTCGTTCGAGAACTATTTCTCGAGGATTGGTATGTCAGAG
ATGAGGGTTTTACCTGTTAATGGGTTGCTTTTCAAAAGGTATTTCTTTATTTAATCTTTATTATGTATTTAATCTTTTAT
TTTCATTTACGTGTTTAGACTTATGCGTCTAAAATTCTGCCGTTTAGTAATAGATTACATTTTGTTGTTGTTGTTTAAAT
TATGTTGAGTTTGTGTATGTCTACTGTCCACCCCCCCCCCCCCTTCCCTACAATAACAACATACCCAGTGAAATTCACAA
GTAGAGTTCGGGGAGGGTTGAGTGTACACCGACCTTACTACTACTCCATTGTGGTAGAGAGGTTGTTATCAAAATACCCT
CGCCTCAAATGTAGCAATCTCATATACAAGGGAAAAAAAATGTAGCAAGTCACAAAAAAAAATAGTGTAAAGTCTATCAT
AGGGTCATAAGGGGGAAACAATCAACAACAAAATAGTGCAATAATCAAAACATAATGAACAACAAACTAGGATAGATTAT
TGAAAATAATAATAAATAATGATGGATATCAAAACAAGAACAACATTAATACAACACGTGTAGTGGTGGCGAATGGGTGG
GTTAGTCAAATTTTGGTGGATTGAAAACTGGTTAACATAAAATAGGCAGTAATTCTATTTCATTTGGGTAAAAATGGGTT
GGGTAATAAATGAGTTAGGTAAAATATATGTTGACCCATATTAACCCAAATTTTCATGATTAAATAGTAATCTACTTTAG
AATTCAATATGGAGAAAATATTTTAGTCTTTTTCTAAATGAAAAATGTTAAAAATACTTTATTTGATTTTATTGTATCAT
AAAACTGAAACCGACAGCGACCCCACTTCCAAATCAAGACCCGATCTCAAGACTTGACCGGAGATCCATCTTCCAAATCG
GGACTTGACCCAGACTCTCGATTAGGGACCTAACTTTGAATATGGTACCTGACCATGATATTTGATTCAGGATTCCACAT
CTGAATTTGGATCTGACCCCGATACCCTAATTAGGACCCGACCCCAACACATGATCTGGGACTCAACTTCCAAATAAAGA
TTTGACCTTGACCTCGATGAACGACCCAAGACCCAAATATGACACATAATCTAATATCCAACCTTGAGTCTTGACTTAAG
ATATAACCCCGAATTAAGATCCAAACTTGGATCCAACACCTGAGCTGGGACCTAACACCTGAACTTGACCCAAATTTTGA
TAAAAGTTTTGATCTTGCCTTTTGACCCAAGAACCGACCCCTGACACCTTAATTGGGACTCGACTTCCCAACCAAGATTC
GACTCTAACATTTGAACGATATGAGACCCGAACCCGACAGCCAACCCTGATCCGATCTTGAATACTGACTCAAAATTCGA
TATCCAAATTGAGATCCGAGCTCGATCCGATCTTAAACTTGAGAGTTAGGTCTCGAATTGAGGTTAAGAGTCACGTCTCC
AATTGAGAATTAAGTTACAAATTTTGGATTAGTTAAAATAATTGGTACCCGAGACTTGAGCTATTGTCACGACCCAAAGT
ACATCCTAGTCGTAACATGTCGTATAGAATCCCCAAGAGGTGCTACACGAACCACTTAGCATACATCATACAAGATAATA
GAATTTAAAGAGTTCAAAAGATAGTTTTATATCATAAAGAGTTTGACAAAAGCGGAAATCTAACATAAGTCTCAAAGCCA
TATAGTACATCATAAGGAAAGTGATTGGTACGTAACTCATAGATAATATACAAGTTTGAAAAATGGAAATGACATAAAGC
TATAAAAGTGACATCATCCTTAAAGTATGAGAACTCACCAAGTCTTCAAATCTCTAATGTAATCAACTATCCATGAACGG
AGGGAGAAGAATCATCAAGCCCTACGTTAGTGAAACAATGCAAACACAAGTATGCTTTAATATATGGAATGTACAAAGTG
TGAGGGAAATACAATAAAACATGAGACGTGATCATAAGAGGACATAATCGAGAACATGAAATGCATGACCAAGTTAAAAC
ATAGTAAAATCATTTAAGAAGATTCATAAATCATAAACACGATCAATGCATCTTTAGATCATACGGGAAGCTTCATAAAG
CATTAGTAATTACTTAGTTCATTTTGTGGGAAGGTTACCATTAACCGACATAGATCATGTGAGCTATAACAGGAATTCAG
TGTTTTTCTCACACCAAAAATGGGTGTTCTTACTTTACAAGGTGAGAATTTGAGTTAAAGTTGATCCACTAGCAAATGTC
TATCTGAGACAACATCCTATGGTGACACATAGTTTATGGGACATGGACAATCGCCGCTAGCCCACTTGGTGCTAAGTAAA
ACATCCCATAGAATTGTCTTTAACCATATTCTTTTCATCATCCATGGAAAGGCACAATTAAGCAACAAATCCAAGTTAAA
GTCATATTATCATCCATGGAAAGGTACAATTAAGCAATCAATCCAAGCTAGAAACATCATAGAGTAGCTACTTAGACCAT
GCGTGAAAAAACCTTTCACCATCCATTATCTTGTCATAATAGCTTTATAAGTCTCATAGTCATTACCTTCATACTAGAAA
TGTACTACTACTAATTGAAATAATTTTAAAAGCGTGATACATAATCATTGATGACATATCTGGATACCATATTAATAAAG
ACTTGATTTAGGAAAATAACTCAAAAGCATTGAGGAAACATCTAGATGTCATTCATGTCATGTGACCAACCTTCATAGAA
CATATATATACCTTCATCTATAAGCTTACTTGAGTCATAAAATTGCTTTCATAAAAACATGTAATTTCATAAAAACATAT
TCATTGATTCAAGCTTCTTTATAAATTCATGTAAATTAGGATTCATAGTCAAAATTCATAGATTGGTGTATGGGTTCACA
TGGAATTAGTTGAAAATCATGTAATCAAGTCTAAATCATCAAAATGAGACCATAGTCAAGCAATTGAATCCATATAAATA
GAACCCGTGAGGAATTGAATGAAAACCTAATCAATTTTTGGGAATTTGAAATAGAGAATTGAAGAAACTTTGGGGGCTCA
ATGGGTGGATAGAACCCATTTATAAACTCCCTACATACCTTGATTAAAGCCTTAAAGCAATGATGAAGAAAGAAGACTTG
AACTTGAAGAACCCTAGCTTCTTTTTCTTCCATGATCTAGAGAGAAGATTTTTGGAGAGGATGAATTTGGTCAAGTTTAG
GGAATTTAGGAGAATAAATTGAAATTGGTAGTTTTAGGGCTTAATTCACTCATATAGGTCTTGAAATAGGGTTTAAAAAA
TGACGTAGTTTAGGTACCAAATACTTTGGGGAAGACTAAATGATCCTAACTTAAAAACTGACGAGGTGCCTTAAAAGAGG
GGCTTCACGGACCATGTAGTGCCACACGGCCTGTGAAACACTTCACGGGCGTTGAAGTTTCACCTGCCTGATAGGGCTTC
ACTAAAATGTGCATAACTTCTTACTTCGACTCGCAATGAGGCAAACTTGGTGGCATTGAAAAGAGGACTTGTAGACCTTT
AATTTGATAGGTTATGGGTCACCTAATTCATTATGTGTTGAGAGATATCATCGTTTGAAGTTGACCCAAAATTTAAAAAC
GGATGGGTAACTTGTAAGGACCCCTAAATAGGTCGTCCAAGTCACCACGGGTTGTCTAGGGTCCTGTCTAGGTGACCCCC
AACCTTGACAGCCTTGGACAGTCGTTCACGAGGCCCAAGACGGGTCGTAGACCCTTAAACAAACCGTATAAGGTGTCGTG
AAGGATCCATGGTCCATTTTGGGTTCGTAGACTTACTTGTTTGCCCTTTTTAGCCATTTCTCGAAGTCCTAGGTGTTACA
GTTATGGTGGAAAATTGAGGTGTGAGGTTGAAAAAAAGTGTTGAAAAATATTTTCCTTACTTTTTGGAGGTATGTCATTT
TTCTTATATTTTTTTTAAAAATAAGTCGATTTGGAAAACATTTTTACCCTTATTTTTATCTACATTTCTATGGGTTGAAT
ATGTGTACTAACCCATATTTCACCTATATAAGAAATCACTCACCCAACCCATTAAAATATAAAAGGATTGGGTGGGTTAC
TAAAATATGAGTTCATTTTGCTGGCACTAAACCCGTGCAATGACAAACCTCAACTACCCTAAGCAAGAAAATACTATACC
ACTTATTCATCTTCTACCCTAGTACATGTCCTCCACACCTTCCTAGCTAAGGTCATGTCCTCGGTAAACTGAAGTTGCAT
CAAATCTTGTTTTATTACCTCCACCCAATACTTTTTTGGTCTACCTTTATCTCTCATCATGCCTTCTATAACCGACTGAT
CTTAGGCATATTTATATGCCTAGAAAGCTAATTATGCCCGCATTTAAGCTTAGTTTGAATTCAATATGTGTTCATGTATA
GTTTTATTGAGTCTTTTGTTTGTTTATGAGCTAACCAACATGATTAGTTGTGTAGGTAAGCTTAAGAGGAGAAACGAGCG
CAAAAAAAATGGACAATGGAAGAACACAAAAGATCCAAGTCAAAAGAGAGCAAGGAAGAAGCTGGAGGAAATGTCATTAA
GGCATTGTCGTATCCTCTCCGCGACACGGAGAGGAATTACATTTTGGCTTGCGAAATAAATTTCTAGACAGATTGCTCTG
TGTCCTCTTCGCATCGCGGAGAGGGAGTTTAATTTTGGTCACGAAAGTCAGTTTTGAGGCAGAGTGCTCCGTGGCGAGAC
CGTGTCGCAGAGAAGAGAAAAAATTCGCAGAAAGAAGATTGAAGATGCCTCCGCGACGCGCCATCAGTGCCTAGTTTTGG
CCGTTTTAAATAGGTCATTATTTTATTTTATTTTATTATTCTTTTTCTGGGTTTTGAAGAACGACGATTTGGGAGAACGT
TTTCACCATTTTTAGGGTTCTTTCTTAAACTCTTTTCCTTTCGATCTTTGTATGTTATTTGAACATTGTTTGATCGATTA
TGGGATTATGAGTAGCTAAATACCCTAGTTCTAGGGTTGTGGCTACATGATGATTGTAATCTATTGATTTTGTTATTAGG
TTAACGTCAATTATCATATGAATCTTTCTTATGCTCTTGCTTTCCATATTTCATGATTGATCAATAAAAGGATAGAACGT
GGGGCATAAGGGGTATGATTAATTCTAAATAACTAGGGTTAATTTGTATCTAGGATAGGGATATACCTATAAACCATGCT
TAGGTCACCATACATGAAGAAATTGTAATGCTCGGTACTTAATCCATCATATCCCCGCTCAACGATGTAGTTAAAGTGTT
ATTTATCGTAGGCGATTAGAGGTCGAGAGACCATGATCATACATTTAAACCTGTGATTCATTGATTCGATAATTGATAAA
TGCTAATATGAACGATATTGATTGCATGAATCCTGATAAAAGTTGCAGCATTGGACTTTACCCAATCACTATTTTTAAAC
CCTTGAAATTGAATCGCTTTTGTTACATTTTGTTATAATCTTAGAAGTAGAAACTAAATCACTTTTGAAATCTTGAATAC
ACTTGTGTTTAGCTAAAAGTTAGAGAAGTTAAGTAATTCTAAGCGTAAGTCCCCGTGGGTACTATACCGGCTTTCAAAAA
GAGCCACTTTAATACTTGAACGACCATGTGCGCTTGCGTGTGCGATTTGACCGCAACACCGACCTCTTGCACCTCATCAC
TGGTGCATCCACACATTTTCCAACCATCTCAGTCTCGCTTCTCTCATATTGTCCACCACAGATGTTACTCCCACCTTTCT
CTGAATATTCTCATTTCTAATCTTATCGCTCCTAGTATGACTATACATCCACCTCAACATCCTCATCTTGGCAACATGCA
TCTGCTTTACATGAGAGGTTTTGACTGGCCATTATTCCACCCCATAGAACAATGCTAGTCTAACCACTACTCTTAAAACT
TACCTTTGAGTTTTGATGGTATTTTGTTATCACACAACTCACAAGACTTCAAAGGCAAGCCTCCACTTCATCCACACTAC
ATTAATACGATGAGTAATATCCCTCCTCCTTTGTTTGTTTAAATTCATTTAATAGCTTAAATTTCTTTCCCCTCTCCTTT
TTATTTTTTGATTTTCTTCTCTTTTAGTTTGATGTTTGTTTAACTTCCAATTCTGCTTATTTGGTAGGGGCTAATTAATT
TTGAAGTGTTTTTAGGTTTACTTTGACTTTGCATAAGCACAAATCATGAGTTGTTTGTGATTTTTTCTCAGTTTTTCTTT
TACATTAATTTCTTTGTTTAATGTGTATTTATAATTTGATACATGCCTTAAATGCTGGAATTTTAACTAAATATGGATTA
ACATTAACTTAGTTATTACAATTTATGAAACACGCTATATAAATATAGTTGTTAGACATAATTGGGCCGCTTATATATTG
AATTCGTTTTTGGACCCAAATCACTTCATATAATGATGCGTACTGACGGTAGTGTAGGCTTCGTTAAAAAAAACCTAATA
GGCCTATTATCGGGTGGCCCATTAGGTTAAGGTTAAAGCCTATAAATTCATAGCTACGTCCCCTCTCATCTCCTTAACCA
TAAATCAATTGCACATTCGACGGCTAGTTGTAGGAAGAGCAATGAGAGGAAGACGTAGCTCGTTGTTCCATACGTCTGAA
ACAACACTTCTACATTGAGGAACAAACGACTTAATAGGTACGCATTTTAATCTCATTTTCTTATATGTTCTTAACCTATG
GAATATTAATAGTGTTGCTATAATTAACTTGCATTAATATGCTAATACCATTGATTTTTTCCACTTTAGACTTAGATGCG
TATAAGGCTAGGCATCGGATCGGAATGAGCCGGTACTGGATCGAAACGGGACGGTTTGGCCGAGTTGTTGACCGGTACTG
GGATGAACCAGATCAGAATTACCGGGATGGAGTCTCGGTTTCATCCCGTCCCACTATATACCGGGATAGAACCGGGACAG
ACCGAAATGGACCGGACCGGAACGGGATGGAATAAACGGGACGACACATATAGCTATTTCAAAAAATAATAATATTTTTT
TGAGTTATTTTGAATTAAGAAAATATGAATGTTTTTTTATTTTTCTAAGTTTATTAATTAGTTTATAGTATTTAAGTTTT
AAAATTTATAATGTAATTTTACTTAAGTTTATTTTAAAGATATTTTTTTAATTTTTACTTATATAAGTTTGTAAGTTAAG
TTTAACAAAGTTTTTGAGCTTATGTTATAAGTTTCAAGATTTGAATCTTTTGAAGTTTATAAGTTATTAAGTTATACTTA
TGACTTGTAATTTAAATAACTTAAGTTTGTATTTTTAAAAAATTAAATAAACGAAAAAAGAAATGATAATAAAGGTATAA
AACAATGACACAAATACTATTTTTAATTTTAATTAAAAATGATTTATCGGGACCGGAGCGGAACGGGGATGAACCAGTAC
CGATATACCGATACCAAATCATGATACCGTTCCGTTCCGTGTACTTGTTCAATGTATCCCATTCCGTTCCGAATACTACC
GGACCGGAATTGACCGGAATGGTACCGGTACAACCCGATCCGATGCCCAGTCTTAGATGCATATTCAGAATTTCATGAAT
TGGATGCATTACTAGAAAAATTAACACTTTCAATTTTTTTAATAATATTTTGTTCATAGGACGAATATCTATCCGATATG
CGCCTTGAAGCAAAAAATAAATATTCGTTTTGAAGCCCAATTTATTCGGATTAGCCGTTTCATTTGATTCTATTGCTATA
TATAAATTACATCTAATACTATTATTGCAAATATAATTTATTTTATGTACAACTGTTCTCAAGTAAAAAAGATTAATTAT
AGCATCATTATTTATAACTGCAACTATTGTAATTCTATGTATATAGCAAAATCAATCAACTTCAGATGTAGACTAAAATG
AATAAATAAGAAAACTTGAAATGATTTACCCACGAAAAAAGATTTGAATCTAATGTTTAATTTAAATTTATAAAAAAAAA
ATTAGAACTCCAACCCAAAAATAGAAACCAAAAATAGAAAAGAATAAAAAGAAACAAGGGAATTTAATGAAAAATAAATC
CAAAAGTGATGAAAAAGAAAAGAATAGAAGAGACAAAGAAAACAAAAAAAAAAAAAGAGAAAAGAATGGCTTGGTTAAAG
TTCTCTCTGCTCTTTGTTGAAGGATTGATGTGTGAATAAGTTGTATTTTATTTTAGCTTCTACATTTGAAACATTTTATG
TATTCATTTGATTTTTTATGAGTAATTGAATAATTATAATTACTCATAATTAGTTTGATAATTAACACTATCCTGATTTT
GCTATGGATTTCTTTTTTGTATTTTTTATGTTTGTAAAATTTTAAGTAAGTCACAATGAAATTTCTACTCTTCACATTTA
TTTTTAGACAAAATATTGTCATTTTGAATTAGCCTCAAATAGTGTTATGGTAGTCTACTATTAAAATTTTGCTGTCGTAA
TAAACTATTCTACACTGTTTTATTTTAATTCGATTGTTATTGAAAACAATTTTAATATTAGATTAAATGTATGAATGGAT
ATTTGGTTTGATTTAGGCAAATGACTTAAGCTTTGAAAGAATAACTTGAGAACTTTCTATGTTTTTTCATCATTATTAAA
AGGCTTAAATTCCACATTCGAGAATAATTAGACTAATTGTTTAGTTCAAAACCTTAACTCGGGTAAAATGTTTCAAGTTA
AAATCAATTAGAACTTAGTCATTCAAACTATTTCATAAGAAGGATGACTATAAAGTGATTTTATTTTAAAGTTAGTCATA
ATATATAAATCTACTGATTTTAAATAGGGGTTATCAAAACGTTTTGAAAATGATTTTCTAAATTTTTCTAAAATTTATTG
CGACTTTTTTTCCCGAAATAAATAAGTCAAACTATGAATTTTTTTTATTATAATATTTGAAATGGGCCTTGGAATGGATG
GAAGTGTTGAAAATTCTATAGTAAAATAGGAAAATATGGGAGCTTTCCTCTACATGTATACTTAACACCTTTCTTTGGTA
TGCTTGGTTATTAAGGAACCATTGCATCTATGCATTTGGAAAGACGAGCCTCAGTTTCTTCGAGACAACGGAGAATTAAA
AGAAGGATTTATGTTACTTCTTGAGAGGAAATCTCTACTCAGTTTCTTTAAGAACAATGAAGTAAAGATTCTCTTTCAAG
ATGTAACACTAATACTTTCTAAGACTTCTTTGTCTTTGAAGAATTTGAGACATGTCTTCTTAAATGCATCGATGCAATTG
GTCCGCTATAACAAAACATATCAAAGAAAGGTGTTCATTATGGAGGATTTCCTCCTCTATCTCTTGACAATCCATGTAGA
GAAGCTCTCATCTTTCTCCATTTCACTATAGAGTTTTAGCACTTTCACTCATTTCTGGGACTTTGTCAAATATTATAATT
AAAAAAAATTAAAAATTGACTTATTTATTATGAAAATAAAGTCTCTACTTAATTTTAGGAAAATTGAGAAATCATTTTAA
AGGTATTTTGATTTTTTTTAAAATTTAAAATCAAAGTAGTGTAAGCGTTCAAATATTTTTTTTAAAAAGGTGTTAGGCCC
CTTTAACAATTCTCAAATGTTATATCAGTCTATTTAATATATTAGCTAACTTTGAAAGAAAATCTCTGTATAGTATAAAC
TTAACATTATTTTCGAAATTTGTCCTTTAGTCATCCTTCTTACGAAAATGCGAATGACTAAGTTTAAGTAGATTTTAACT
TGAATGTTGTATTCGGGTTAGGACCTTGAACTAAATAATTAGTTCAATTCTCAAACGTGAATTTTAAGCTTTTTATAACT
ATAGAAGAACATAGAAATTTCTTAAGTTATTATGTCATCACAATTTAGATAATTTTGGATCGTGACAAAGATGATTCGGT
TAACAGTTGCTCCTTTTTCCCTTCACTCTTCTTTCTCGAATTAATTCCCAAAAATGGTTACTCAAGTTTTAGAAATTGCC
TTTAAATATCATTTTTGTTTCATTTAGGACCAAAATATTACTCAACTATCATTATTTTCCTCAAATCTTGTGTTGTCGAA
CGTTTACATTGAGAAATAATGATTTACTCTTTCTATGTTGTTGCTTTTGCTTAAACTAGGTAGCTACTTTTGTAAAGCTA
TACACTGTTCTTACAAGAATATTGAGAGATGCAACCTTAACTTGTTTTATACTATTGAAGCTAATTTTGAACACTCATAA
GTAGTTGTTGACTTCATGGATTGAAACGATGAATCACTGTCATGATGTGTTTTGTTTCTCCACCGTGTTTGTTGTATTTA
GTATTAGCCTTGTAGTTATATCTTGAATAATTAGATATTTGAAATGAAGAGAACTCGATATTGTTGAGTATCGAAATGAA
TAGGTGCACCTGAAGCAACATAAATACCACAAATTCATATATATAATTGATTCCGACTTGTACAATCCACAATGTTTCCT
CTTAATTAACATTCTTTGAAGTTAGAATCAACTATATGAATCTACGATATTCATGTTTCTTCATTTACACCTATTTCATT
TCTATACTCAATAATATTTGGCTCTCTTCACAGTCAAATAGCTAATTATTCAAGATAGCATTATAAGTCTGATACTATGA
CAATATTTCTTCATCATTTCCATTCATATGATCAACAATTATTTATGAGTGTTCAACATTAATTTCAATAGTCTGTTTTA
TTTTCTTAAACTTCTGTCAAGACAAACTATGTCATTTTGTTTTTAAACGGAGAGAGTAATATTTACTTTAATATGGTCTT
AAGTTGATTAATCATATAAGTCAATGAACTTGACTCACCTTGTTGTGACACTAGCATTTCCTTTTTATTTATTTTTTATT
CCTAAGTGAAAAAAGGAGATTCACAAATTAACTGTTTCCAACCATCTAATCTAGTATCCACTATGTTCTTCACTTCACTT
GTTTCAAACATCTCCCATGTTGTCACCTTCCTCCAAACCCTAACCCTAATTCTCATCAATGACAAATCCAAGAACCCTCT
TCACCATTCAATCTCCAACAAATGCATCTTTTTCTTCCCATTTTACCCTTAAGAAACCTTCAAAATCACAACAACCACCA
CCAGTCTATAAGAAGTTCACTTTTAGAGTTCTTTGTTCCTCTCAACCTTCAAGAACCCCACAGAATTCAAATCTAATTTC
TACCCTTGTCAAGATTCTACGCGTAGTACCGGATTGGGCTGACAAAATTCAAGAAGGGGGTATGAGAAAAAAGAGATCTT
TATACAAGCATGAGACTTGGGTGCAACATAGAAGTTCTTTAAGGCATCTTAGGCATTTGTTTTCGAGCATCAATTCGCGG
GTTGTTTTGTCATTGATTCCTCCTGTTATAGCTTTTACTTCATTTGCATTTGTGATTGCTTGTTATAATTCAGCAGTTTC
ATTGCATTGGTTGCCTGAGTTTTTCCCTATCTTGAGAGCTAGTCCACAGCCTTATCAGTTGACAGCTCCAGCTCTGGCGC
TTTTATTGGTGTTTAGGACGGAGGCGTCTTACTCGAGGTTCGAAGCAGGGAAGAAGGCTTGGACTAAAGTGATTGCTGGA
ACTAATGATTTTGCTAGGCAGGTGATTGCTTGTGTTGATAAGAGGGATGATGTGCTCAAAGAGGCACTTTTGCAGTATAT
CATGGCATTTCCAGTTGCCTTAAAGGTATATATGTTGATCAATTTGGCTCATTATAGTCTTTTTTTAAAAATGAAATAGA
AGTAGGGGAAAGGGAAACAAGAGAGGGGATTACAAGGTGGGAATCGAACCGTTACCAACAACATGAAAGTGTAAGTAGCC
AACCAACTGAGCTACTAAGATCCCCCCTCACTATAGTCTTTGTATCCATACCTACATTTTATTAGTGGCCTAAGATCAGG
GTGAAGCCAGGTAGGACTAAGGGGGTTCGTTGATGAACCCCTTCAACAGAAACTTATACATGGTATATATAGTAGATAAT
GAGTTCCCTTTAGCTTCTTCTTGTGTTTACTTCTTCATATTTTGAACCCATTTAGTGAAAATTCTAGCTTCGACACTGCT
TTAGATTATGCTCAATCATTCTTGCTATGGGGTTACAATTGGTCCCTGGACTCATTTAAGATCTACGGGTTCACCCTTTT
AATATTGAATCCATTATATTTTTGAAGTTATGGTTCATGTATACTATTTATTGCAATTTTATTGGGTTTTTACACATAAA
TTTGTACTCCACACTAGAAGTACATGTTCACATAACCTGGTACCGACAAGCTGCATCGTCCCCCTGCCTGTACTCCGTGT
AGGAGAGAAAAGCATAAGTCATCGTTATTGATATGCTACTTCTGCAACTAGTTCTGTCACGATATATGAAAAAAGGATGC
GATAACAAAACTTCAGTAAATCTCTATTTACAAGGGAAAATAAAAATAATCTGCTGTCTGCTGGCTAATGCAATGATCAG
GTAGTTGAGGCTGAAAAATGAAAATGCAGTAAAAATTCTAGAACACGAAATCTAACCATCAATTACAAATTAATCTAGTG
AGTGGCTTTTGAGTTATTTTCAAAATTTCAACGGCCATGTATATGTTTTTTTTTGATAGCCGTGGTGTCAGGCCAGCTTG
CGCGCACCTTAACTAATTCCATAGGATGTCACCTTCCTCTAGCAATAGGTACCAGATAACTCTATTTACCAAGGCTAGGA
CAAATGAAAAGAAATCACCTTGTGTTTTTGTCTCTGCTGGAATTTGAACATGAGACCTTATGGTTCTCAACCTACATCAT
TGACCACTAGGCCACACCCTTGGGTGAAATGGCCATGTATATTCTTCCTTGTTTAAGCTTAGATAAATGATTTAACCTTT
TTTGTCCATTGTTCGATCATAAATTAGAAGGAAGTTTCTCAAAACTGCATCGATAGGCCTTCTATTACAGTATTGTTGTT
GAGGTTTAACTGAAATGACCTTAAAATCGTAGAAGCTTTAAATCCTTATCTTACATTTTAAACATGGAACATGTGGTGCT
TCGATCTCTTTGCAGTTTGCATACTGATTCACTAATAAGTCGTATTGTACATGCACGAATTACTTAAAAGCAAAATACAT
TTTCTATGATAAGCAAAGGGATAAAGCTCCTTGCCTCTTGCATAGTATTAACCACTAAGATTACAGTACTTCTATGCAGT
GCCACATAGTATATGACTCGGATATAGCAAGTGATCTCAAAAACTTACTCGAGGCTGATGATCTAGCATTAGTTGTCAGT
TCTAAGCATCGCCCTCGTTGCATCATTGGATTCATCTCTCAGAGCCTTCAGTCGTTAAACTTGGAGGGGACAATACTGAG
TCAGCTGGTAATTATTTTTCATAAAGTTATACTTCTTAAATGAAGTAGAAAAGTCTCCCAGTGGCTGCATCTTTTATTTC
TGTTTCAAACTTTTTCCTTTTGGCATATTAGAAGATCAATGTAAGTAACAAACCTTAGGAATATCTGTTTTCATCAAAAT
ATCTTTTCTTGATGGATTGTGGAAGAAAGATATTCTGTGGTTTTCTGTTTTTGGTAATCTTGCTAAGCACACTAACTGGA
TGCTCTTAAGATTTAATAAGCCTTGTGAATAGTCTCCGATGACTTATGGTTTCGAAAAGTGCAGGAGTCAAAGATTACTT
GTTTTCATGAAGGTATTGGTGTATGTGAACAACTCTTGGGCATACCTATTCCCCTTTCATACACTCGATTGACGTCAAGG
TTCTTAGTCCTTTGGCATCTAACTCTTCCTATTATACTTTGGGATGATTGCCACTGGATTGTGGTTCCAGCAACTTTCAT
AAGTGCGGCTTCCTTATTCTGCATCGAAGAGGTCAGGTTTTATTTTCTTCTCCTCATTTGCCAAGGTTTCGGTCTATACT
CTAACCAGAAGAACAAATACTTTGTGATTTAATTACTTCATGTAGTAGAGATCAATTTGTTTAAAGGCAAGGCTCTATTA
AAATGTTAGACTTGGCCTGCCATACTAGCAATATATAGCCCAGGAAGAAAAGAAAAAATGAACATACTATAGTTTCCCTT
AAGTTTCAATAGATGGAGTTTTCCACATAACATCATTTTGAATCTACACAAAGTATTTGATATGTATGCGTACATCCTAC
CTCCCCAAACCCCACTTGTGGGATTATACTAGGTATGTTGTTGTTGTCTGATAAATGGTCTGAGGCTCCAAGCTTCATGA
TACTGTAACATTGGTCATTGTATCTCTCTCGAGATGAAAGAGAAGATATACAATTTGTCTTTTCAGAGCTATTGCCGTTT
TCTATTTGATACCCCCTCCCCACACCCACCCACACAAAAAAAGGCACAGATAATAACAAAAATAAAGAGTAGAGAGAAAC
ACAGTGAAAGGGTTCTTGTTTTATTAGAGCATTGGTGATGTCCTATACAGAGATCTCAGCTTGGTTATTTAGCTTTCTGG
ATGAGGAGTGTAGACGATGACTAATCCCTCTGTTTCAATTTCTTTGTTTTTTATTTGGCACGGAGTTTAAGAAAGTAAAG
AAGACTTTTGAATCTTGTGATCGTAAATGTAAATTAAAGATATGTAGAATGTAATCGTTTAACCTTGTGGTCTTAAACAT
GCCATGTGCAAAGTTGCCAAAAAAGGAAGATGCATTCTTTTTGAAACGGACTAGTAAGACAAACAAATTGAAGTGGATTC
ATATTTGACAAAAAGAGGATGTTCATTCATTTTTGCAGGTTGGTGTCCTTATTGAGGAGCCATTTCCAATGCTTGCACTC
GATGAGCTCTGTCAGCGCGTTCATGACAACATCCACGAAGCAATGGCAAACGAAAAGCAGATTCAAGAAATAGTAAACAG
CAAAAGAAAGAGAAGTTTTAGTGAACACTCTCCAAATGGTTGGCCAACCTCATAGGATGACTAGAAATTACGCCTTAAAC
GAAAGACTGAAGTCTTCTCTATCATGACTTCAGCAACTGTACATAAAGAGGGAATGGCCCATATATGAATGTTGTTTCAA
TACCTGGGGAAAACAAGAGTAGACATATTTCTATTCCCATATATGTAAATAATATAGTTCTGGTAGAAAGTATTCGTTCT
AGAAAAATATAACGCGCATTGAGATCAGCTTATAAATTCAGTTAATTCGAAATTGGCTTACAGAATGTGCTCTCAAATGT
ACAAAAGTATGTGTGTACAATCTCATGAGAAGCATGAAACTCTTGGAGATATAGTAGAAGAGACATGATTGATGAAACAA
TTTAATTTGCTCAGATAGTCTAGTAATCGCGACTCCCGTGACTTTCTTAGAATGGTCATTCAACTAATAGACTTTTTTCT
CGATTAAAATGACTTTTTGAGACTGTCTTCTTACTTAAAAATGACTTTTTGAAATAAAAACTATTAGTTGAGTGACTGTT
GAGAAGTCAACTAGACTTTTTCTCCTAATGATATCAGAAATGAACTAATATAAACATGCCAGTAAATGTGTTCTATCACA
AGCAACAAATAAGCAGTAATGTAATACTAAAGAAAAACACCAAAATTAATTATTAAAAAAATAAAAATGTACTGAAGTAA
AACACCAAAATTAATTATTAAAAATAAAATAAAAATGTCTGAGCCCGGGTTCGAACCGGGGACCTCTAGTGTGTGAGACT
AGCGTGATAACCGACTACACCACCCAGACTTGATTGACACTATTTTTTACAGATAAATTATAACTAAAAAACATGACATA
GAAAAGAGTCAAGATTTTTGCAGCAAGAATGATTTTATAATATCGTTACACGGAACTCTTTTGATATAGTGTATAAGAAT
AAGGTTGAATATAATGTATTAGTAATACTTACATTAATTATACTGAAATTATTTTGATGTAGTGCTTAATTTGATATATA
AAAAATAACATGTATTACATTATTTCAAAAACAAAATCATTTACAAAAATACCTCCATGTACAAATACGGTGGAAAGGAT
GTGACAAAACTTTTGAGCACAATTATGTCTTTAATCATGCTAATGCATGCATAAAAATATTTGCATTACTAATACCATGG
ATTTCTCCATCAGAAACTATGATGGTATTAAAGTGTCTAGTTGACCAACCTTCATCGAAAAATTATACTATATATTATAT
GAGTCAAATCTTACGTAATATTACGATATATAAAATTTTGAATAACTTCAAATCAATAGAAACTCATACCACAATGACAA
GAATATGCAAGAAACTAAAACAAAGCTTAGGTTCAATTTAATAAAATATACCAAACAAGATATTATTAATATATAAAACT
ATTGTATCTATTTTTTTCTAATACATTCTTTAAAAAAAATAATTGACTTTTTACCAACATTCTATCCTAATAAAATTACT
AAAGTCCTAAAATTTACATAGTATATGATGACTACACAATTGAATTTAATGCTATAAAAAAGTTGTCCCACCAGATTTAT
CAAACTGGCTATTTCAAGTTCTGTTTTTTCAACATTCAAAATTTTCACTTCACTCTCTACTCAGTAAGTAATGGAAACGA
GAAGACCCAATTCGATCGGAGCACAGCAGCCGGAAACCCTAGGCCAAGACGACGATGACTTGTCAGAGTCGGAGTCGGAG
TCGGAGTCAGAAGAAGGGATACAAGAACTGGAAGAAGAAATACGGGAACTGGAACAACAAGTTCAACAAATGGCTGAGAA
AATTGTGGATTTCAGAACTACACTTCCGGGTCAGCTTAAAACTACTCTCGATTCCATTCTTACTGCTCAAAGACCCCTTT
TTGATAGCCCCGAATCTCAACCTGGCTGCTCCAATCAACCACTTACATCTGGTACGTTTCTAGGGTTCTTCTCAGATTCA
AACTGTTAATTACACGGAAAATTGTTAGTATTGGAATTGGATGGCGTATAGTGTTCAATGGTTGTTATAGACGATTCCAA
TTAGTTTGGTATTGTTGATTGATTGATTGACAATGTTTTATAATGGTGACATTTGGTGTCTTTATTCAAACTTCTCTCTG
TTTATTCTTGTTTTGTATGCAGCCAACTCAACTACCTTTTTTGTTTCTGCTAGGATTTGAACCCTAGTATCCTGTATTCT
TTGTTCCAGCTTCATTGACCTGCAATGCTAGGCCATACTTTAGTTACTTTTCTCCATTTCTTTCAGATAGAAGTATATTC
ACAATACAAGTAGACCACAATTATCGAACGGTCTTAGAAGCACATTATAGAGAATGGTGCAATGAGTGAATTCCTTGAGG
ATAAGAAGTTGTCTATCCTACCTTATTATTATGAAAGAAATTTGTCAATTCAGATTATTCTATTTCTGTATAAACTAAAA
ACCCGTGTCTTTATAGTTAAAATTCTCAGACATTATGTCCTTATTATGCAAGCTATTAATCAGGGGAGGTTGTTAAACTT
GGTGTCAGCTTAGGCCTGGGAGTTTAGAAATCGCTGTGTAAATGTTCTACACTGAGTTTTGAGCATAGGTAGAGAAGAGA
CTTGTGGTGACATCATTGTTGTTGACTTTGAACTTGGACCCATTTTGTGTTTTGAAACTCATACATTTATGGTAAAAAGG
ATGTGCTTCTGTTCTTAACTCTTGAACTTCTTTCTCTAGTCACTTAGGACTTATTTGAGTTGGTTAACACTTGGGTGAAC
GTGCTGTGCAATAAACTATGGTGGTGTCATAGATCTCTGTATTGACGTGATGTTATTCTTGCTTTTTCATGTCTTGAGGC
CAGCAAACTAGTTAAGCAGTTTTAGCCGTGTGCCTATTGTTGTGTACTGTATGATAGTTTGGGTTTAGCTTGGCCCATCG
AGTTAAGACATTATACGAATATGAGTTTCCATTACTCTTATATTCTTGAGTTCATAATGATTAAAATAAGAGTATTGCCT
TATTAATTGAAGCTGTACTAAATGATAGTTTGGGTTTAGCATGACCCTTTGAGTTAAGCCATTATGCAAATATGAGTTCT
CCATCATTCTTATATTCTTGAGTGATGATTGAAAAAAGAGTACTGCCTTGTTAATTGAAACTGTACTGAAGGATAGTTTG
TGTTCATCTTGACCCACCGAGTTAAGCCATTATGTGAACATGAGTTTTCCATTATTCTCATATTCTTGAGTCCATGATGC
TTGAGAGAAGAGTGTTACCTTCGTATTGAAACTCTGCGCAAAATTAGATCAATATCACACCAACAAACAATAGAATACAC
AATGGAACAGTTGAGTAAGCAGTGATCTGAACCAAAGCACACTGCTAGTAAAATGATTAGAAAAAAGAAATTAGTAAAGA
TACAACTGCATCTCCCTCGTCCCCAGCAATAAGATAATGATTAAAGTGAAGTTTAAACATAACAGTAAAAAAGAAACACA
AAGTCTGCGATATAGTTTATGAGAAAGTTCCATCATAATGCAGTCGTGCAAAAAGAGATAAGGTTCTTTTGCTACCATAG
TTTTGTTGAGTGATCAGTTTTCCTCTTCCATTTTCCTCTTTTAATAAATGTTGAAGGAATGGTTTGTTTCAGAATGAACG
GTTTTCACATTATCTTAGCAGGAGTAGGTGTTGTTAAATTATTTTAGTGCCTCTTGATAATACTGGAAGTTGTTTCTTAA
CTGTCAGTAAAATTTTCAGAATGAGGTTGTGTTTACAGATGTGCTTTTCCTCCTTTTTGTACAGTGTGCCCTGACTGACC
CTGCAGTTGATAAACCCTTTCTTCTTCTCATTTTTTTTTGGACAAGTATCTTTAGAAATAATGAACCATTGCTAGATATT
TGTGTCTTTTGGTTTTCAGCTTTTTCACAGAGTGAAGTTGTCCTCCATTGTCTTCAAACTGGAGGCATTTCAGATCTGGA
AGGTCTCCTGGTTAACTGTTTAAGTTAGAGCCAAATTTCTGAAACAGTATTTTAGGGGTAGTGGTAAAATCACACAGACC
TTAAGAATAATAAGCTCATGTATTATATGAAGAACTCTAGGAAGCGGAAGTCAACAAGATAACTATCCGGTATTCCACCT
ACTTGCATAGAGACCTTATAAGGTTTTGTCGTGATTCGATGGAAAGTTTCGGCCCAAGATATATCTGGAACCTTATAAAT
GGTTGAGCAATTGTTGACTATTCAATGTGAGATCTTTAGTGTAATAAAATGAAAGAGGAATCACAAAGCCCACTTACTGT
TCGATATGAGTTCTTGCTTTTGCTTTATCTTTAAGAAATGATTGTTTTTCTTTGTTGCTTGAGAGCTACAACGCTAGAGA
CATGTTCATAGAGTGATTAAGAGATAAATGCACTTAAATCACAGATTCCCTTGTTAAGATTTTAGCTTTGTTAGTGGAAG
CCTTGAAAAATGCAAAGATCGGTATCCTTGTGTTGTTTTTCTTTGTTGCTTGAGAGCTACAAGGCTAGACATGTTCATAG
AGTGATTAAGAGCTAAATGCACTTAAATCACAGATTCCCTTGTTAAGATTTTAGCTTTGTTAGTGGAAGCCTTGAAAAAT
GCATGCAGAAATGCAAAGATCGGTATCCTTGTGTTTGATAGTACAGTAAATTTGTGGATTTACAGATTCGTTTTCTTTGT
AATTATTTTCCTGATCACTGTCACAGACGTAGAAGAGCCTGGTGCCGCCTTACCTGGAGAGGTGCAGAAAGAAGCTGAAA
AAGCACAGCTCCTTAAGCAGAAGATAACAAGTAATGCATCTGCCATACCTATTGTATTGAACAGGATGAAGGAAGGTATG
GCGAAGATTGACAAACTACAGTCTAGGAATAAAGTCATTCATCCTGCATTTAAAAGGGGAAGAACTAGCCGATAAGCCCC
TGCTAGATTTGCTCGCTATGGTATAGAACACGTAGTTTCTTATTATGCTTAACAGCTTTGACTGTTGCGGAACACGTGAA
GCTGTCTTCCAGAGAAATATTTATTGACATGGATCTAACATAGTCAGGGAGCATTTTATTCTGTAATTAAGTGCAACATT
AGTTAGTTTTGTATGTAATTCTTAATGGTGATAGGGTTAGTTTATGATGATGAAATGAGAATATGTAATCCAGTTAGTTG
AGGTTGTGATTTTTGTGGAGCTCTACATTGTACAATTTTTTTTTTTGGTTCTGGATTTGTTGTACATGTACTCCATTATT
CCTTGTCCATTGGAAAGAGAGAATGTTTCTATCCAGTTGTATTGCCTAGTTGCCTAGTGTATTCTTTTTTTGCTGTTGGG
CATGTGGTGCACTGAAGCCTTGGACTCTATTGTACAACATATTCAGCGTAATTTCACAAGCGAGATCTAAAGATGATAAG
ATGTACGTATTATTTTCAATAGAATGTATTTATTCAAAATAAATAAGTAGTATTTATTCATGAAGCAACAGGGTAGATGA
TTATAGAAATCTGCAACCTGAGTTATATTGTCAACAGTACAAAGCAAGTGTAATTGTTATTGTAGTTGTTAAATGAATTT
GAATTCTTAAATTGTTTTGAATATTGTGTAAAAATAATACCTCCTCCGCCCAACAATACTTATGCACTATACTATTTTGG
GATGTACAATCAATACTTGTCCATTTTATGAAATCAATGGATAATTTTACCATTATCATTAAATATAGTCATTTTTCTAT
TACATTTTTCAAGATATTACATTTATTATATTTAAAGAGTGATATAGTAAAATTACATTTCTATTTATAGTTTTTATGAA
GTAAGCAAAGTCAATAGTGGACAAGTATTATTGGACGGGGAGTACTATTACAATTACAAACAAAATGTTGGCAAAATCAT
TGGAAGCATCAATAATCTCAAATTGAACAAAAGTCAACCCATGAGTATTACTTTAAGCTGAATAAGTAAGTTTTATCAAC
ATCTAATTTTAGGACTGTTTGATCATAGAAATTCCTCATTGTTTATTTGAAAAACAATATTTGGTCATAAATGATTTGAA
CTCAACTTAAAGTTGAATTTCAAATTAAAAAATAACTTATAATCTATTTTCAACTTATTTTTTCAAGGTTGTATTTATGT
ATATTTAAACATGAACATAATTTCACATATTTTTTGTGAAAAATATTACTATCAAATACAATTTTATCTTCATCTCCAAA
AGGTTCAAATAAAGTGAAATATGTTTGAAATTTATGGCCAAATGCACTTAAAGTTTGTACATACTACAATACCAATCAAA
CAGAAATTCTGAGATGTTCCCAGACACCAATCCCAAGGTCTTTTAACCCCCAACCAGACTCTCTTTCCCCCCTCTCCGGT
GGTCCTTCTGACCACCGGAAACCTACTAGTCCCTTCTTCCTTTCTTTCCAAGCTTTAGTCGATGGAGAATATCATATACT
TCGCAGTGGGTTTCAAATCCTTTGACATCGAAAAGATCTCAGGGACGACAGGGATTTGGTACGAGTAGACTGAAAGAAAC
AGAAAAACCATTACAAGGACTTCCTTCAGCAAGAGATCCATGGAGTGGATAGTCCAGATTCTCAGAGAAGCATCTAAGAT
GGAAGGAAACATAGTTCGTAGATGGAACTACAATAAGTTTGGAAGATACATCAGCCTTATAAATTTAAGGGGGAAAAGGA
AATCAGTTCTCATTATTCCAGAATGACTTTCAACTCTAGATGGGTGGATATAGCAGAGAAGCTGACAAGATTCATTAGCA
CACACAGGATGAAAAATGTCATTGAGGAATATAGGCTAACTGATAGCAATATTCCTTATGCAGAGATAGTTAGAAGCTTT
AAATGGGCAAACAGAGATGGGAAAGACTCGAAGGTTGACTTTACAGTTAAAAATGGAGGAGTAATCAGCATTAAAGACTC
CTTAATAACTCAAAATGAAGTTTTGAAGAGAAGTTTGGTGGGTGAAGTTAATGCCTCTGTAGTCCTCTCTGAAGTCAGAA
GGTGGGCTTCTAGTCTCTGGAAACAAGCACATGGCTTAAATATTTATGAAATAGGGAATGGAATGTTTCTGTTTGAATTT
AATTCAAAAATGACTGCAGCACAGGTCATAGAGGGGGATTGGCACTGGTTGAAAACTCCAATAAGGCTACAATGGTGGAA
TCCCTTAAGTGGAACCATTGAGAAGAATAATGGGCCTGACACAACCTGGGTCAAGATAGTGGGGCTCCCACTCCACCTAT
GGACTCACAAGGTCCTCAAATCAATAAGTGACCACTGCGGGGGATGGGTCGAAATAGAGGAGGAAACAAGTATTCGCAAT
CATCTGAAATGGGCAATACTCAGGATCCGTGGTGACGACAGTAACATTTCGAGGGAGATAAAGATCGAAAATGGTGGACT
GGTCTTCACGATGCAAATCTGGGTCGAAACTCCGGTGAAAGTGGAGGCCGGAGAAGAAAAGCAAAATAGGTCCTTTATCC
AACAAATATTGGGGGATAATCCAATGGGTAAAAGGTCTGATGAGGCTACAGATATAGTACAAGGGGACAGAGCTAGGCTT
GAGTCAAACCCTAGGCCATGTGCAATTGCTGGCACTAGTGGGGTCCAACAACTTTTGTCTTTAACTAATAAAGCACAAAT
TCAATCTGTTGAAAGAGAAATATTGGGCCCAAAAGAATCATTAGGCCATAACCCTACTGAAGTGAATTTAACCCCACTTA
TTTTAAAGGGAAAGTCACGTGAGGCACATGAGGATTCACTTAGTGGACTTAAAAACATAAAAGAACTAGCTTCATAGTTC
TTAGAAGCCTTCAGAGCTTGGGAGTTCTCTCCAGATTTAAATGTGAGGGAGAACATGGCATCACAAGTAACACCGGAGGA
AAATTCTCTCATGTAAGTTAAGGAAAGGATAGAATCCAGCATAAATAACGACATGAGCAAAAGAGCTAAGAATGAGCCCA
TATCTATGGATCAGACTCCACCAGAAACAAGGGAGACAGACTTGCAGATTTAGCAAATATTAGATGCAGAACCAGTGGCC
ATGCAAAATTTGGCTGAATCAGAAACAACTGAGACTGAAGCACCAAGCTGGGTGAACTCACACATACTGGAACTGAGCAA
TACCTATGAGGTAGCCTTTGAGGGGTTTGAGAAGGAAACACTAGCATTGCTTATGAGAATTAATAAGAGAAAATCTATGC
TAGACAACAAATGGAAATAAATAACCACAACAACTCCAAAGAGTAGGGGGATAGGGAAAAATGAACTTAAGAACCTTCAA
TCTAGCCTAAACAAAGAGGTGGATGGGATCAAAAACAGGGGGAGGGTGCTCAGTTTAACATTTAAATGAATATAAAACTT
CTCTCATGAAATGTAAAGGGTCTTAACAACATCTCCAGCAAGAATATTGTTAAGACATGTTTGCAGAAATGGAAAGTGGA
TGTGGTTTGTCTTCAGGAGACAAAGTTAAATAAAGGAATAAAGGAGATTGCTAAACAGTTATGGGCATGTAGATGGATGA
GATGCGGATACATAGAAGCAAATGGAAGCAAGGGGGGAATCCTAATCATGTGGGATAGTAGAACATGGGCAGGCACAAAG
GTGGAGGAGGGGAACTACTCAATTACTTACAAGTTTGAATCAATACAAAACTCTTTCTCATGGTTCTTTACTGGAGTATA
CGGTCCACATAGCAGAAGTGAGAAGTTAAAGTGTTGGGAGGAAATGGCAACAATGAAGGAACTGAGTAAAGGCCCCTGGG
TCACCAGCGGGGACTTTAACACAGTCAGACACATGGAAGAAAGAAGAGGGTGCACTAGAGTCACCAATATCATGACTGAT
TTCTCCAAGTGGATTAAAGATTTGGAATTACATGATCCAGAACTATTTGGGGGGAAATACACTTGGTTCAGAGGATCCTA
TCACCAAAGTGCTGCAAGACTTGACAGATTCCTATACTCCATGGAGTGGGAGGAGTGTTTCAAAAATATCAAACAGAGCA
TCCTGCCCAGAACAGTCTCTGATCACAGCCCAGTACTATTAGAATGTGGGAACTAGGATCATAGGCAATCCTATTTTAAA
TTTGAAAACTGGTGGCTCAAAGTGGATGGTTTCAAGGAGATGGTGCAGGGGTGGTGGAGTGGCTTTGTGGTAGAAGGGTG
CCCTGACTACAGACTTAGCAACAAGCTAAAGATGCTGAAACAAAAGTTGAAAGAATGGAGCAAACAAACCTTCAATGAAA
GAACCAGAAGGAAAAATAGCCTACTAGAAGAATTGTCTGAGTTGGACAAAATCTAAGAAGAAAGAGAACTGTTTGAAGAT
GAAGTGTTGATAAGAGCAACAATACTTGTGGAGCTGGAAGTATTAGCAAAGCAAGAAGAAGCCAGATGGAGGGAGAAATC
CAGAGCTTTGTAGTTGAAACAAGGAGACAATAATACTAATTTTTTCAAAGAGTAGCTACAGCCCGCAGGAGATATAACAC
AATTGACAAACTATTGGTGAGAGGTGAGGAAACCCAGGATCCTAAAGAAATTAAAGAAGCCATGATTGAATTTTACTCCA
AGCTCTACACAGAACCTGAACCATGGAGACCTTTCTTTGAATTTAGAGGATGCCCAACAGTCTCAGCTGAAGAAAATGAG
TGGTTGCAAAGGCCTTTCACAGAAGAAGAAATACTACAGACCATTAAGCAGTGTGATGGTGACAAAACTCCAGGTCCTGA
TGGTTTCACCATATCTTTCTTCAAGGAGTGTTGGGATATTCTTAAGGAAGATCTCATGCATATTATTCACAATTTCCACA
TGAGGAGCTTCTTGGAGAAATCCTTTAATGCTACTTTCATAGCTTTGATCCCAAAGAAACCTAAGGCAATGGAATTAAAG
GATTTCAGACCGATCAGCTTAATTGGAGTGGTGTACAAGATCATTTCTAAGCTAATCACCGAAAGATTGAAAATAGTTAT
AGGGAAGCTGGTTAATGGACATCAATTTCTTGAAAGGAAGGCAAATCATGGATGCTACTCTGCTGGCTAATGAAATGGTT
GACTCTAGGGTAAAACAGAAGAAACCAGACATCCTATGCAAGCTAGATATTGAAAAGGCTTATGATCATGTTAATTTGAA
TTTCTTGCTAAAAAATCTGAAAGACATGGGTTTTGGAGAGAAATGGATTGGCTGGATACAGTATTGCATCTCAAATGTAA
GATTCTCACTCATTATAAATGGTAAGCCTGAAGGATTTTTTCAATCGCATAAAGGTCTTAGACAGGGAGACCCTATGTCA
CCTTTTTTGTTCCTACTAACTATGGAGGGTTTGAACCAGATGTTCAGAACAACAAAGGTAAATGGCTGGATAAAAGGGTT
CAATGCTCAAATAGGGAGAGGTGATGATCTGGAAATTACACATCTTTTCTATGCAGATGATGCCCTGGTTTTTTGTGAAG
CAAAAGTGGCACAAATCAGACACTTGAGAGCAATCCTTACAATATTTGAGGGCATTTCAGGGCTTCATGTTAACTGGTCG
AAAAGTTTCCTCTTCCCAATTAATCAGGTAGACAATATACAAAGTCTAGCTGAGAATTTGGGATGTCAGATAGCTTCTCT
GCCCACGAAGTACCTGGGGTTGCCTTTGGGGGCCAAAAATAAAGAGTTGGAGGTATGGAATGAGGTGATGGAGAGATGTG
AGAAAAGACTCTCAAGATGGAAAAGTCAGTACCTATCACTGGGGGGTAGGTTGACTCTCATCAAGTCAGTTTTAGATGGG
TTACCTACCTACATGATGAGTCTATTTCCAATACCCAAGAGCATTGTGAAGAAAATCAACAGAATGAGAAGATTCTTCAT
TTGGCAAGGGAACAAAGAAAAGAAAGGCTACAACCTGGTGAAATGGGAGACACTCACTTTGAGCAGAAAACAAGGTGGCC
TTGGCATGAGAAATCTTAGCATCTAGAATAATTGCTTGCTACAAAAATGGCTATGGAGATTTTATACTGAAGATGGAGCC
CTATGGAGAAGATTCATAGCAGGGAAATATGACTTGTTTAGCCAATGGACCACTGAGGAGGTGATGGGGTCGTTTGGATG
TTGTGCGTGGAAGACCATCAGAAGGTTGTGGCCATAGTTCAATAACAATATTTATATTAGTGTGGGCAATGGTCTGAAAA
CAGATTTCTGGAATGAAGTCTGGAAATGGGATGATAGCATGAGGAACTTATTCCCAGACCTCTACACCTTGAGCTTACAA
AGATATGCTACTGTTGCTCAAGTATGGAGCCAACAAGGGTGGAACTTAGTGTTCAGGAGGGCTTTGAATGACTGGGAAAT
TGAGGATGTGGCCAGGCTACTAGAGTTGCTAAACACCCTTCCAGCCATAGCTCATAGAAAGGATAAACCAATTTGGAAGT
TACATAACAAAGGAATGTTCACAGTCAAATCATGCTACTGGAGGATAAACGTCAATCAGTCAGTGACTAAAAAATGGCCT
TGGAAGCTAGTGTGGAAGACAAGAAGCCCATTAAAAGTAGCATGTTTTGTCTGGTTGGTCATAAGAAAAGCTTGCCTTAC
ACATGAGGCATTACAAAAAAGGGGGATGCAGTGTTGCTCAAGATGCTTTATGTGTGAGCAGAAAGCAGAAGTAAATAATC
ATTTGTTCATTCACTGTAAAGCAGCTTCAAAATTGTGGAATATGTTTTTGTGTATACTAGGGGTTAGCTGGGTGATGCCA
AAGACAACCATGGAGCTCCTTAATAGCTGGACAAGAATTGGCAACAGAGGGAAAAGTGAAGATTGGTGGAAGACTATTCC
AGCTTGTATATGGTGGACTCTATGGAAAGAAAGGAATGCTAGGTGTTTTGAAGGACAAAATGATAGTTTTCAGAAGATAG
AAATGAAATGCTTAAGTCTTTTATTTTTTTGGTGTAAGCAAGAGTTGGTAGGGGAAAGCATAGAGATGGTTGATTTTAAA
GGAAACTTGTAATTCCATATGGCCTTTTGAGGGTGTGCCCACCACCCTGTGGGATGTAAGTTTCCAATTCATCATCCCTT
GGATGATGAATTTTTTGTGAATACAAAGTTACCCTTATCTCAAAAAAAAGATTGTACATACTATACTTTTATGAATAACG
AAGTAGGAATTAGATAAATACAAAACTTTAAATAAAATTTGTCCTTTCATCCAAAGAATGCCATGTTTTTAGAAATACAT
TGATCTTTCGCAATAATAATATTCACTCTAATCTAATGAATTGTTGAAACTTTTTTTGTAGTTTAAAAATTAAAGTTCAA
TAAAAGTATTTGAACTTTTTCTCTGTCTTTAACTCCTTCACATTTTCTAGTATAATACTTGAAAATAATCAAAAGGATAA
TAATAAAAACAACTTTTAATTTATATTTTTCTTAAGAAATGCCTCAACTTCAACAATTCATTTAATATGAACAAGAGCGT
GTATCAATTAATATAATATTCATTTATTGACGTTGAGGTTATTTGAGAGGGAAAAAGATTGAAAATGAAAATACAAAGTG
GCCCGCCCATTTTACCATAAATCCAAACCTACCCCAAAAAAGCCCTAATTTCCAAAACCCTATTCAGTTAAGTCACTCCC
CGAGCAGAGTCCCCAAACGCTTTCTCCCAATTTCTGAGATCTGCGCAAAACCCTAAACCCCATTTGCGATTTTGCTTCAA
ATTCAGTCACAATGTCGATGTCGAAGAGTTCTAAGATGCTTCAATACATCAATTATCGTATGCGTGTTACTATCCAGGAT
GGCCGTCAATTGATCGGCAAGTTTATGGCATTTGATCGACATATGAATCTTGTACTCGGCGATTGTGAAGAGTTTCGTAA
GCTTCCTCCTACTAAAGGTTCTAAGGAAGAACGTGAAGATCGCCGTACACTTGGTCTTCTTCTTCTCAGGGGTGAAGAAG
TGATTTCCATGACTGTTGAAGGTCCTCCACCTCCGGATGATTCTCGTGTTAAAGCTACTGCTGGTGGTGTTTCTGCTGTT
CCTGGACCCGGGATGGGTCGGGCTGCGGGTCGGGGTGTTCCGACTGGTCCGATGGTTCATGCTCAGCCGGGTCTTGCTGG
TCCTGTTCGTGGTGTTGGTGGACCTGCTCCGGGAATGATGCAGCCGCAGATTTCTCGTCCGCCGATTAATTACCCGCAGC
AGCCTCCTCCTATGGTTCGACCACCTGGTGGTGGGCCTCCACCTCCAATGCAAATGCAAATGCAAAGACCTGGTGGCCCA
CCTATGCCTCCGCCGCCACAGTTCAGGCCTGGTGGTCCTGGACCGTTTCCGCCTCAGTTTGGTCAGAGGCCCATGGGACC
ACCACCTCCACAGATGATGAGAGGTCCTCCACCACCAGGGTCGCAGCCACCAAGACCTGGAATGCCTGGTGGGCCACCTC
ATCCGGGGATGCCTCCACCACCTCCTGGTGGGCAAATTCCAGTCTTTGGACCTCCTCGCCCGGGAATGCCACCTCCTCCA
AATGCACCTCACCAGCAGAATCAGCAGCAGTAGAATCAGTATGTTGCTGTTAACTGAGTTCATTTTCAATCTTTATGGCT
CTATATTGCTTGTCTAAGTTCATTCTAAGTATAACAATGTCTTTGTGGAGTATATTCTGCAATTAATATGTAAACTGAAA
ATGCAGTTCCGTAAAGCTAGTTTGAGCTAAGTATTATAGTGCTTCTTTGATTAGAGGCTATTTTATTTTCAGTACTTATG
CTATGGTGAGTTTCTTGCATGCTGATTGGTTTGGAATAGGCTAATTGACAGTATAAGTTTAACCTTTTTAAGCTGCAATT
TTTTTATTTTTTTTTTATAACCGAGAAATCTGTCTGTGATCCTCCCTTTGGACCAATCACAGCCTTCTAAACTCGGTGGA
TAATGGGCCCGCCCCTCTACCCTTTTCCACTTAAATACCGGGCTTCGCTTTGCATGGTGTGGGGCTTGAACCTGCGACCG
AAGCCACAAATCCTCCACCTTTTGCCACTTGAGCTAGGCCTTGGGGGCAGCTGCAATTTAATTTTGACTAGCTGTTTGCG
TAATTGTATGGCAAAGTTGATGGAAGATTTTATTATTATTGTATGAATTTATTGAAGATCATCTCATGGAAGATGGCCTG
TATATGCAATACTCGCAAAATATGATGAACGCCTTTTTCCCCTCGAAAGATCACCTGTCTCTGATCATTTGGTTGTTGCA
CTGAAGGTAGTGATTTTATATCATCCAAACAGGAACTTTTTGATACTGTTTTGTGTTGAATTTAAGTTTGTCAATCTTGA
AATCCAGATGGTGTGCTGTTATGATGTTGTCTCTTGATGGATCTGGAAGGTGTGGATGGAAATTGCTCTGGTTTTGAATA
TATAGTGATATAGGTTTTGGACAGACAGAGGTATTGAGAAAATATCATGGACACTAAATTTGTCTAGAGTTTGAATAATA
TCGTTTGTTGACATGGTATCCTTTTCAGAGAGTATTGAAGTTCTCCCTTCGTCCTTAACTTCTTTGACCTACCATTTTCT
TCATCCTGTGAAAAAACATCTTTGCTTGAATGAAATCTCTACCATGGAAAAGTATTATCCACTTTTAATAATTTCACAGT
GAGTCAATATTATAATTTATAAAATATCTGTAACAAACTCAAATATAGTAACTTATGACACATTTTTATATTGATCTCCA
TGAAAAGACAAGCAGGTCAATTAAAATGAGGTGGGTGGTCATTGTTCTTGCAAGCTGAAGTTCTGTAGTATGCTGGGTTC
TTAGGTTGTTCATTTTGCATCAATTTTTAGGTTACATATTTATGGCTTATGTACTAACTAACTATGCATAATTGGCTTGT
TTGAGTATTTTCTGTGTCTGAATCATTTGTGGTAGACCAGACTGTGTTGCGATATCCTATTATGATGACAAAGTATAATG
TTAGTCTTGAGTAGTGCTGCGGAAGTAGTTAATTCTCACAACCATTGTAGAATCTCTTGCTAAAAAAATTGGAGTAAGGT
TGGATTGTTAACAACCCAAGAAACTTAAAAGCTTCATAGTATTTGTTGTGCTGGACTGCTAAGGCTCTAGAGGTTAGCTC
AATTCTGTATTTGTTGGTAGAAATCCATTTCTAAATATCTCCCAAACCAGTAATGAAACTTCAGTTGAAGAATTGCCCTC
CCTCCCCCTCCCCCCAAACAAAGAATTCCCTCACTTTGTACCCTGCATAGCTTGAATTATAACTAATTACTTTGTTTTCT
TGTAGGGCATGCTCTGTAAAGGTCAAGTAGTCATTAGCTTCTCCTGCTTACCTCAATGATCGTTATCTTAGGTCCTTTTT
TCAGCACTCAGCTAAGGATTTGGTGTTTGGGCGATCAAACTAAGGCTATATTTGATGGTGGTTGAGTGATATTTGCTTTC
AATTAGCTTGTAATTGTGCAAGATAGGAGACTTTAAACTAATATTCTTAGCAGTATTTGTCAAACTTCCTGTCTTTTGAT
TTTCAATATTGCTTTCTGCTATGACTTCATGAAGATTTCAGTGGGTTGTTCATTCAACAGTGGCAGTCTTCCATTTACAT
ATGCTTAATTTTTCATGGAAGAATTAGTTGAGGATATTTGCTTCTCATCTAATATTGGAGTGCTCTTATGTTAAATGTCA
AACAAAAGGGACTTCAAGACTTCTTTTTTCGTACTACTCGCTCCAAGTATGCCACTCGTTGGATCGGGAACACCAAATGT
TGAGATTGAATCTTTCGCTAATGGGTCGTAGCTCGGTTTATTCAACCTATTCCTGAAGCAGATGGCACCGTTCAGGTTGG
CTCCAAGGCAGTTAACTCTTTTCTTTGGGCATCATTCCCTCCTCAGCACGGGAAGAATTTCATTGCCACGAGGTCAACAC
TTGCCTTCATCGATTCAAAATCCTATTCCCTTCTGTCTTGTCGCCGTTTCCACTTTCGTATAGGGAAATGGCCGCTTGGG
GTGTTGAATACACATCTTCAGCTATGGTGTTCACATCCTCCCCAAGGAGATTGAAATATTTGCTTGGTTGTTAAGAAAGC
ATGGGAGAAAAAATGGAACACATTCTTTTCTATTTTCTATTCTATATGGGGGTACGTGGCCTGTCCTTTCCTTACTATGT
TGATGGTATGCTTGAGTTGACAGTCTTTCTCCTTGGCTTGTTCTCGAGATTCGATGTTCGAAAGACAGTCAATCCTTGTC
CAGTAACCATTTTGAGTGGGGTTTCGCTTGACGGGGATCACTCTAAAAAAAGGAAGTTGTTTTGGCTGTTGTTATTCCAA
ATCATTTTCTTTATAAATGTCATAAAAGACAGGGGCTTTCTTGCTTCAGCATGTGAGGGAAATGCCCTAGGTATCGAAGT
CATCACCATTATTCTTTCACGCTTTCTTCGTCATTATTTTCACGCTCCTCCAGCAGCACTATTGAAGCAACTCACATACA
CCTTTAAATCAATTTGAGACAATCATCAATAGTAATTTTTTACCCATAAAAAAAATTATTTACAACTTATTAAGTCTTCT
TTGCAACATGAAAAAATGTTTGACTCCCTAATTCCAACAATTCATTTAGTGCACATCTTGTGCCTCTTTGCTTCTTCTTT
TCGGGAGAATCAGTGATATATTATATCGTTAAAAGACTGAACATCCGAGCTTGTAATCAAATATTTTTTCGTTTGGCTAA
TAGTTTTTTCCCCTTAAACTAATTGTATCTATATTTTTCGATTTGCAGGGATATAAACCTCCTTATTTGTTTTACTAGAT
ATTCATACAAGCATGTTTGTGGGGTTTTAACCTCCTCAACAATTTGACCAACAATTAGCATTTCATTTTTTTATATGATT
AGATTACAACTAATGCAAACTTTATTTATTAATAACTAAACTCATAAAGTTCATAATAATAACTAAAGCACTAGATTTTT
TTTTAATAATTAAAGCACTAATATTTAATTAAATCATAAAAACTATCTGACTTTCGAATACGCAAACTCTCAAAGCATTT
GCACCAAAATGATTAAATTGAAAACATTCAAACATGTCTTCAGTTTTCTTCCAATAAACTCCGTGAATATAAATTTCGAC
AATCATCATTGATGTGCAAAATTTTCAATAAATGACCAAGCTTCTTATTATTTAACCAGTCAATATATTTAGTAGATAGG
TTGAGAATCCACAAGAGCAAGTAAAACCAACGATTTTTACCCTTCTTGATTGTAGTGATCCTCTCTTGGAGCCCTTCAAG
ATCTGTAGCTAATGTTAACTGGTGGACTGCAGAGGTAATACGACCAAGCAAAGTAGTCGGCCTAACACAATCCCATAGAA
AGAGGTAGAGAATCAGAAATCACTTCACCATGTTTAAGCAATTGAAAAAGTAAAAGGTATTTGTCCGTCAGTGTCCGACA
ACTGTTAGTTCAGTGAGCCCAACGTGACCACAAGCACCGGGAGGTTAATTCATTTGACCAAATACAAAAGGCCAAAGCAC
ATGCTTTCCCCTGCAGATAAATATGTATAAAATCAGCCAATTGTAAGAAATGTCTGCACTATATATTAAAAATCAAATGT
CTCAATCATTTCTCTGTACAAATCGTTACTCTCTTGAGTACGTTCATAAACACAAGCAAACACTAAGAAACCACATGAGA
ATGACAAGTAAATATAAAATTAGATTGAAGAAAGAGAATACATGAAGATTCTTTTTTACTCCTAGTAACAAACCATGAGC
CTTTGCAACATTGTTAATAAGGTCCATGCACCACCAAAAAGTCCAATCTTTCCACCCATTTAATATAGAGCAAATCATAC
TACCAGAGACAGTAGACAACAATATTATTTATGTATTCAGAATGATTTGCTTATCGAGTGAAGAAACATCAATTTTTCCC
AATCTTTAACCCCTCCTCAAGCTGGGTTTTTTTCACAACAGTCACCTTTTTTTCACATGCATGAAGAACATCAACATCCT
TCAGATCCACACTGAATGTGTAATGAGTAGGCATGATGTGGTTGTAGTTCACGAGCTTGATGAAAGCCTTCACACGAGAT
TTCTTTGCCTGCTTCTTTTATGAATCCTTACGGATCACCTTCTACCGGTACTTTGAGACATCTGCAGCCAAACAATGGCG
CCCGTATAACCTTGTCCCTTGTTTCTTCATCAAATGCTCACAGGATCGCAGCTTTCCGTCCATCATATTTGCCTTAGAAT
AATAACAACTTTGTTTGGCTTCAAAAACTTCGCAATCCGATGTCGCGGATTCAGTCTCATAGCTGGATGAAATGGACTCT
ACAAGTACACTATATTTCACATACATTTCCAAAAAGTAATTTGAATCGCTGAAAACACAATAAAAAGACGCTAAATTGAA
CTTATGGGCACTACAAGTACCATTTCACATCTAAATCCAAAAGATAATTTGAATCACTGAAAAACACTATAGAATAACCG
CTAAATTTTGAACTTATGAGCACTACAAGTATACTATACATCCATATAAAAAACACACCTTGAATCATACACATGCCTCG
AGGCACCCCCACCCAACCCCTCGAGGAACCATCACTCCCACCTCGAGGCACCCCAACCTAACCCCTCGAGGCACCATCAT
CCCCACCTTGAGGCAGCCCCCCCATCATCCCTTTTTCTACCCCCCGCGCCTTGAGGCCGCTCAACCTTGGCACCCTCTCC
CCCACCCCCGCACCTCGAGGCGGTTCACCCCCCGACCACCCCCTTCCCCCACCCCACCGCGCCTCGAGGCCGCTCACTCT
TCGGTGCCTCCTCTCTCCACCACCCGCGCCTCTAGGTCGTTCACCCACCGGCACCATTTCCCCCACACCACCACGCCTCG
AGGCCGCTCACCCCGTGGCACCTTCTCGCGCCTCGAGGCCAAGCACCCCCCGACCCCAACCCCACTGCACCTCGATGTTG
CTCATCCCGAGGCACTCCCNNNNNNNNNNNNNNNNNNNNNNNNNNNNNNNNNNNNNNNNNNNNNNNNNNNNNNNNNNNNN
NNNNNNNNNNNNNNNNNNNNNNNNNNNNNNNNNNNNNNNNNNNNNNNNNNNNNNNNNNNNNNNNNNNNNNNNNNNNNNNN
NNNNNNNNNNNNNNNNNNNNNNNNNNNNNNNNNNNNNNNNNNNNNNNNNNNNNNNNNNNNNNNNNNNNNNNNNNNNNNNN
NNNNNNNNNNNNNNNNNNNNNNNNNNNNNNNNNNNNNNNNNNNNNNNNNNNNNNNNNNNNNNNNNNNNNNNNNNNNNNNN
NNNNNNNNNNNNNNNNNNNNNNNNNNNNNNNNNNNNNNNNNNNNNNNNNNNNNNNNNNNNNNNNNNNNNNNNNNNNNNNN
NNNNNNNCACCTCCCTCCCCCTCACCCCCCGCCCCTCGAGGTCGCTCAGCCCGAGGCACCCCATCCCTCCACCCCCGCGC
CTCCAGGCCGCTCACTTGAGGCACCCACCCCTCACCCTCCGCTCGCCCCTAAGGCCCCCCTCACCCCTTCACACCCCCCC
GAGACGCCTTCCACACGACCCCTCCTACCCTCATCCCCTTTATCCCCTCCTCCTACCCCCCATATTCCCCCTCCTACCAC
CCTTCTAAACCCTAAAAAAAACCTAACTCTAAACCCCGAACCCCGGCCCGTGAACACTAAACCCTAAAAAAAAACTAATC
CTAAACCCCGAACCCCAAACCCCGATCCTTTAACCCTAAACCTTAAACCTTAAACCCTAAAGCCTAAAAAAAAACACCTG
ACCCTGAACCCTGGCCCGCGAACCCTAAACCCTAAATCCTAAACCCTAAACCCTTAAACCTAAATAAAAAAACTAACCCT
AAACCCTAAACCCAAAACCCCGAACCCTAAACCATAAACCTTAAACCCTAAACTCTAAACCCTAATAAAAAAACCGTAAA
CCTAAACCCTGAACCCCGGCCTACGAACCCTAAACCCTAAACCCTAAACCTTAAACCCTAAACCCTACAAAAATAACCTA
ACCTTAAACCCTAAACCTTGAACCCAAAATCCCGAACCCTAAACCCTAAACCCTAAATATTAAACCCTAAACCCTAAAAA
AAAACCTAACCCTAAACCCTGAACCCCGGCCCGCGAACCTAAAACCCCGAACCCCAATCCCTAAACCCTAAGCCCTAAAA
AAAAAAAACCTAACCCTAAACCCTGAACCCCGATCCCTAAACCCTAAAAAAAACCTAACTCTAAACCATAAACCCTAAAC
CTCGAACCCCGGCTCGTGAATCCAAAATCCCAAACCTAAAACCTAAATCTTCAACCGTAAACCCTAAATCCTAAACCCTA
AACCCTAAACCCTAAAAAAAAAAGTAACCCTAAACCTTAAACCCTAGCCCGCGAACCCTAAACCCTAAATATTAAACCCT
AAATCCTAAACTCTAAACCTTAAAAGCTGGGATAAAAGTTGTTTATCAGAAAATTCATTATCTAGCATTAAAATTGACAT
TCACATATGCATTACCAAGGTATGTCGAACTCAAAAATATATTTTGTTTTATCAGATTCTTAGCAATAAAGAATGACAAT
TTTCTTGAAAATTGGGGGAAATTCAAAATTGAATGGGTTAAAAGCCGTTTATCAAAAATCAGCTCGGTCAGACTTTGTTT
GTATAATCAGTCTAGCATTAGGCTTGGTTAGTTAAACTTTGCATTCTGATTGTTTTTATCCTTTCCAATATGCATTAGAT
AGCATTACATTAGCTGCTCTAGTTTAACGAGTTCTTTGAATCCAATATTCCACTCCATTTTGATTATGTGATCTCAACAC
CTTAGAGTGTGTTTATTTGTTTGCTCTCTTATGTGTTAAAGGGCTATTTTATATCAACTGGTGTGCAATTATCCCCTTTT
AGAAGATATTTGTTCTCCTCGGCTTAGCGAATTTGTTTTATAGAATGGACTTTCGGTGGCTAGCATAATGTTTTAGTTCA
TTAAGTTGATCCGAACTTGAATTTGTTGGCTGCTAATTTTTTAAAAAAAGTTCTTGATGTTAGAGGACAAGATTGAATCA
AAATTTTGTGTTATTAAAGATGAATATGTAATTGAACTTTATTAATTTTATTCAATTTAGGAGTAACATTTTATTTTAGT
TTTTTAAAAGTCTCAAAAAGTGATATCTTTCCAGGTTCATCATGGTTGTGCTTATTTTAGTTAAATTCCTCTTAAACTTG
TTAAATTTATCCCAGTTATCAATTTCTTGGTCAAGTATTGATATGCTACAGATTTCAGGTCCTTACTTCATGTGATTTGA
GTCATTAACTTCAACACTTGTTAATTATTCTCTTCTTTGGTTCCTGCCTAAGTGTTTGCTTATTCTAGTTTGTTTAAGTC
AATATTTAGAGTTATTTGATATCGTTTAGTTCATCAGACTATACTTAGACTCATGCTAATCATTATCTTTCTTTCTTTTA
CATGAACCTTCTTGTCCAAGTTCAATTGGACTCCTCGCTCCCTTGCATGCTCCTCTCTTTTCGAGTCGACCTCCAAGCCG
TTGAAAGGAAGTTAATGTTATTGGGTTAAAACCCAAGAAGACAGTAGTAGCAGTAGTCTAAAGGGCTGGAAAATTAAAAA
TGGGACTTAAAAGAGTCCAATTTGAACTCAGCAGCAGCAACAGTAGCCCAAAGGGCTGGAAAATAAAAAATTGGACTTTA
AAAAGTCCAATTTGAGCGCAGCAGCAAATAAGAAGCAACAAGTGGACTTAAAATTGTCCAAGTTCTATTCACACTTTTAT
TTTCATTATATTGTGATTTTGTGATAATTGTTTTTAGCTTCTAATAATTATTTTGTTAATTTAGATGAATCCCTAGGAAG
TTTTCTATTTTATTATTCATTTGCTTTAAGTATTTAAATTTTCAAACTCTTTTAAGGTAGGCAATCTAAGCTTTAAAACT
AACTTGAGAATTATTCATATTCTTTCATAGTTAGTATTTAGCTTTCAAATCCACGTTTAAGTTATTGTGTTGATTTTTCG
ACTTAAAAACTTGACTCGGACAAAACGTTAAGTTAAAATTATTGTTTTGGCACTTTAACATTTGACTTATTTCATTGCTT
GGAATAAGATGAGTGTATAAGTATAAAAAAAACTCTTGTTATTTTCAAAATAAGAATTTTCAAGTAATCTTAAGTTTTTT
TTAAAAAAAATTAGCCAACTTTTAAATTCGTCGGCCAACTGTGTGTTAGTGAATTCTCTAAGATGCCTAAACCCTTTCTT
AGAGAATTAATTTGAACACTTAACCGACTTTGGTTTTTATTTAAAAATGTTATATTCGAATTTCCCTTTCAAAAAGGTTT
CTTAATTTTCCTAAAATTAAGTGGCGAGTAAATTAATCATTTTTCTAAAAATTAACAAATTGCCAAGTTGTGAAATAGTT
TCGAAACCTTAGTTCTTGAAATCGGGTCGTAACATATAGTGTCACTACAGAAAAAACAGTGATTAGCGACAAATCATATT
TCGTCGCTATTTAACGTGAAAAAAATACTTTATTTTCTTCCCAATGCAAAGATTACTAATAATTATAATTGCAAATTAAT
TATTGCATCAATAACTAAAATGTTCTTTGATACATGTTTTAAACTGCCAGCATTTTTGCAACACCTCTTAATATTCACTC
ATCAGAGCTACTCAGTGAATAAGTATCACAAAAAACAAGGAGTCATTTACATTAATATGATGATGCTAAGACAAACCAAG
CTTCAAGGACTTGTTGCATGCTTTTGTAGACACTTCATAGTTTATTGTAGTTTCAGATTTTAAATGTAGGACTTTTTGCA
AGTATCAATATCTCTATTATTTATTAGTAGAAAGTGTAATAGTCTGGATTCGTAGAGTTTTGATCAAAATCGCACATTTG
TTTTATGTTGTTATTCGAAGAGTTAGCTTATTGACAAGTTTGCTTGAAATTATATGCCCTCTATAATATTTTTAATCATT
TTCTCCAATAATAGTTGGTGGAATTAAAGTTTGAATGACTATGCTACTGAGGATGAATTTATAGTGTTGGTTGCATGTTG
TAAATGAACTCCTAAACTTTAACTCTTACATTTGCATATGTCAAATCACCAAGAATTTTGAATTTTATGTGTTGGCTCAT
TTGCTCTTTGAGCCCCTATTTCGTGCTGTTGTTCAATTATGTCCTTCATAATAAATCATTTTCTAACGGAACATAAATTT
ATATTTCCGTATCATGATATCTTCTAACTTAATGTTCAGACATAACTTCAGCTTCTAAAGTACTTATTTTCGACTAGACT
TCCTTTTTATATGACAGGACAACAAAAAGTAGAGGAAATCATGTTTCTTGCATATACTATTGCTAAAAGGTCTTGCTATA
AAAGATTATGTACAACTCTTCAAAATTTCTTTATTAACAAATTACTATATAACATTAGAGATGAAGTATAGGGCTCTTTG
CTAGAGCAGTACAAGGTACGACCACGATGGATATTCATGTAGTGTAGTGCTTAAGCCTAACCACCTCCCTTAGGTCCAAG
ACCAATGGGTCCACTAAGCCAAGTATTACTTCATCTTCACTTAATTCAATCTATTTCCACTCTCTAAGGTCTAACATTAC
CCATACTCATCCAATTGCAGTATAAGGAACAAGGTATTGTAATGGAGAAAAGGATAAAATCCTACAAAGATGACAACTTT
GTCACCTGTAAAATTTCAGTGACTAAAACAATGTCAACCCAAATCGCTTCTCAAGGACCTATCAAGTTTTCTTTCCTTTT
TGAAATTCATCATGTATTTAGTAAAATAGTACACATGAAAATGAGCTTTATACAATCTAGGCAGATACACCAAATAGCAT
AACCTCACTTTTATATGTATATATTTTTCATTAGTTCTATGATAAAGTTCTTTTGTTAATATTTGATTTTTCAGTATACA
CACCGCTTTTCTTTGTATTCCATCTTTGCTCATTTACTTTCATTTCATGTATCTACTACACCTGAATATACATAGACAAA
ATTAATTACTGTTATTGGGCCCGTGCTGGCACGAGCACTACCTATCAAGTAGAAACATGAAGATAAGACGACCACAACTT
AATGTTTTTGTACCTTGTGCAACAAAAGTTGAACATGGTACCTAGTGATCCTGAATTAGACATCGTTTATGAGCCCAAAG
AGCTACAAGGATAGTCATTTTCTATTAAGCCTCTGTGATTCTCCCATCCTTCCGAAAGTGTGAACAAGTTGCTACATATT
TTTGTTGACCATTCATGTGTGCTTTTCAGATTTTTTGTTTTACCTTGGTTCTAAACATGAATCTCTCTTTGTTAGTTACA
ACGTGTATATTTTATCAACTTGTGTAATCATTGTTTTTGTAGGATTGTGAAATCGATGTTTAAGGCTGAGCAACCCAAGG
TGGGATGATTTCTATGATTTTATCCCATTGAGAGTATCTTTATTTTATTTCATTTTGGAAAAGTTAATTGCGGACACATT
TACTATATCTATAGCATTATCTTCATGTGCTGAAAGACAGACGCAATACTATTAAAGTCCACTTTATGACTTCAGCTTTT
CTTCATCACTTTTTCAGAAGATATATCCTTTATTCTAACTTGAAAAGTTGTTTCCAGATTACTGTACCTAGGGTTGTTAT
GTGTATAATATCTGTTGAGATAGCATATTCCTGTTAAAGTCTAATAGGTACTTCACTTCAAGGGAATTAAATATCTACTC
AGGTAAGTATTTTTCTAGATAAAGGTAAAATATTTACTCTGAGATGTTAAGTCACTTGCTCACCTTAATGTTCAGCTCAA
CACTGGTGTTGTGAAGAATCTTGCTAGTCCTAATGCAGAAGATAATACTCCAAAGTTAGCAATCTCAATTTATGCACCTA
CTTGAATTGTCAGGTTTCATTGCATACAATGTAGAGCAGATCCTCGAGACACAAGAAAGATCGTTAACGTGACTTGGTAG
TGAGCAATATTATTTCAATTGGAAATGACGACTTGTTTGAATATTCATGTTAATTTTATAATTGAGAAACAAATTTGAAT
AATCTCCCCTCAAATTTACCTGATTATTCCTGTGACAACGTATTACTTCTAATAGTATTCATATAGATTTACATTTGGTT
ACTCACCAAATAGTTTATGTAAGATCCAATCATCAACAACTGTAGATTAGTTGATTGCCAATTTGAATGGAAAGTATCAA
ATTCAGTATTGTAATCTTATTTTATAGTATAACAAGAAGCATTTGAATCATAATAGGAAGGGATGGAATATAATAGTGAC
GAGTTCATATAAATAACTTTGATATAATTTTATATTTTTATAAAAAAAAATATATTAATATGTATAAATAATATATTCAG
AATTCAATAAATAAAATATCATAATTCAAAACTCTTTAAGTTAAAAAATATACATGGGTTAATACACATGAAAAACCAAG
AAAGTCGGCTAATTTTTAAAAGTTGGCTCGTAAATTATGCCTTAAAAAATGATCGGACTACATGCAATGCTTCCCTAACT
CATTACGGAGGTCCTCATGAAATTTTGTTTTTCACCATGTTAATTAGGACACAGGAGTAATATACATTATTTTAAAATTA
TATAAAAGTAGACTAAATCAGAATGATTAGCAAATTAATTTTTTAAAAACATATAAAAATTTGGATGGTTATCTAAACTT
CAATTATATCACATAAATGAAGCATGAAATAATTGAGAAAATAACATAAATGGTCCTGAGACTGGGTCTGAAATAGCCTC
TTAACTATACATTTACTATATTTAGTCCTTTAACTATCTTAAGTGTTATCAAGTTTGGTCCCTTAACTATACATCTACCA
GACTTAGGATCCTATAACTATCTCAAATGTTATCAAATTAATTTGGTCCCTTAACTATATATTTACCGATTTTAGTCTCT
AAACTCTACACTAATTGATTTTAGTCTTTTTTAAGTATTAAAAAATTTATCATGTTTGACTCTGTCTATTTTTTATACAA
ATAACTTAGGTTCATATTAATGAAACTCAGGCTTTTGTGAAATCAAATGTTTAACCCATTTTTTCAATTATTTCTCTCTC
CCCGCTACTTTTTCTTAAAATTAACCTCAACGATTCAAATTTTTTAATACAATAAAAATAAATGATCTAATCTTATTACC
CAAATTTCTCTAGGTAAATTAGGAAAGACAATATGGAAAAAAACATACTTGTATTTAAAAGACAAGTGTGTAAATGATTG
TGTAAGTTTATATCTGTTGAGTTTGTTAACACAACAATTGCGATAGTGATGACCTTCTATAATTGTAAATAGCCAGCCTG
CTGCATTGGGTAGTTCAACCAGGCATTGTTATTGGATAGAACAAGTTTGAATTTTCAGTTTCGAATGGATTTGGGTATAT
ATAAATTAATCCACAGTCTCTGAAGGTTATTTTTATGCTAAAATGTTGTCCTTAATCTCCATGCATAGACAGAAAGTTTT
GATATGTACGACAAAGTCATGCTTCATTTGGTGTCATTCGCCATTCGTTCGATGTATGCATGTGTTTTCAACAATTTATA
TTAATAGAAAGTAGAGAGGGAAACAAAAAATCAATGCAATTGTAACCTCAAATTGAAGATCAATTTTATTCAAGAAAAAT
GCAGTGTGTATGAATAAAAGAAGGTACGTAGAGATAATCGATCATATCATGTCAAGAGCACTGCACAATTTCCATAAGGA
TATTAATTAATTATAAGAAAGAAGAGGACTAGATAAATTTGTAATATATATTAATTACATTACAAGGTAATAATTTTCTT
AGATAAGTAATGAGTAATGACCATATACTTCAGTTAATAATAATGTAAATTTCTTTTATGTTTAAATAAGTATATATATG
TTAACATCAAAGTCTTGTCATATTCCGACCTTAGCTCAGTTGGTAGAGCGGAGGACTGTAGTGTGTTTGCTGAAATCCTT
AGGTCGCTGGTTCGAATCCGGCAGGTCGGATTTTTTTTAATTTTTTTTTCACCTGTAATTGGTCTTGTGTCTATTTTATC
GAATAATTTAAGATTGTTCCATTGAAGCATTTGAATGTAAGATATAATTTACAATGACGAATATCCTTCACTTATCCCCT
AGATATTTGGTTATAACTTAAAGGTATAGTCAGGATTTGAAGTTTGATCAGATCACAAACGGGCAAAAGGATTCTGGGTT
GGAGGATTGTCGACCCGAGGTGGAGCCAGCTTGTGGTCCGAGGGTTTCCCTTTGGCAGAAAATTAAAGTATTTATACCTG
GTTAAAATTATTTGTTTATGTATATGTATAGTAGATGTCAAACCCTTTGGACTAGCTACTACCTATATTTACTTTTTCAG
ATTTCGAACTCCTTAATGAAAATTATGACTCCGAGGAAACATCAAGTAAGTTAAGCAGAATACTCTATGTAGATAAACAA
TTCTAACAACACTCATATGATAATGTAACATGAGATTTCAAGTGTGAAATTGGAGATTTTTATTGTAATATGAGTGACGT
TATATAGTTGAAATTAGTTTAAAATCTCCAATTAGTTGAGCATGCTTTACTACTTAGTGAGTGTTATTAGCATTGTTCAC
ATGCTTAGGGTTCCATTTCAGGTTTTATCATGTATTTCTAATTATATGATTCAATATTGTTTCTGTTATGCATAGTTTAT
AACTAATACATGAATAACTAATCCTATATAACTAATATATGCATAAAATAATACATGGATTCCCTTGTAAGTAATTTCTA
TATTACTAATATATGCATAACTCTTACCGGCTACCAAATGACTATATATGTGATTCATGCCTATTTTGATGAATTGAGAT
AATGAGTTGAAACAGTAGGTCTTTTGAAATCAATCCTCATCACAAAAATGTAATCTCATTATACCATGAGGATATCAGAA
ACTGCAGCAGCATGTGTACATCAACTTACAAAACGGTTTTGCTGTTAAAGAGAGATTGTGTTCACATGTTTGTGATCAAA
ACGATGGGGACAAGCTGTGCAGGCTAAGAAACAGAGAAAAATCGATATCCTTGAAACACCAAAATTCACTGACCCAAAAA
TTGTACAATTCCAAGATGGGATCATGTGTTGCAGTTGTAAAAGAAATAACTTGCTGAAGAGCAAAAGCACAAGAAAACTC
CGGCAATATACAGTTCTGGGAAATGCCATGATCGCTCTTTCAAGATTCATGGTACTACCTCCGATCCAGATGTGTTTTTA
CTTGGGGAACGAAAGATGGAGTACTTAGCATCACGCCCAAAACAATCAAATCTAGGTCCATATTCTGATTCATCATCATC
ACTGTCGATATTACCAGCATTAGTCCTATTCTGGTTGGCTCTGCGGCGTAGAAGGAAGACGTTAAAGTAGTAGCTTACTA
AAGACTCCCTGCTTTTGTTTGGAAAGAACTTAAAAACCTCATTCCAGAAACTTTTCTCCTCAGACAAAGGGTTCGACTTC
ACTATATCCTGAAATTTGTGTTCTTCTTCTCTTGACCAAGAAAGTGCAACTTCTTCACCAATAGAGTCAAATTTCCACTC
AGAATAGGCTGATCCCAAATCAATCTTAAGCTTCCTCCTTTTCTCGGATATATGAAACTTGACACAGTCATAAGAACCTC
GAGTGTTGCAGCTACAGATATCTTGTCTTCCTTTACCTATAGGACCTCTGTCAACTAAGGCTCTTTTTTTCCCTCGTTTG
CCTAGCGGCCAGATTCCAGTGCCCAGCCATTTAGAGTCACTTTCATAGATCTCCTCAATCGATTCGGGAATATCTGCTTG
AAACTGTGGCCCAACTGGTATTCTCTTTCTGCGCTGCTTCCACCAAAAACCAATTGCCGACTCTGCAGAAGAACCGGTTG
GTACATCGGCCTGATCCTCGTCATTATGAGAACTTGAAGGTGATGCAGAAAACTGCAGTGCACGCCTCTTTTTCAGATGA
TCTTTTGCAGATAGTACTCGCTGGCTGCATCTTAATCTTCCGGAACCAGAATTCTCATCATACATAGATGGATGCATCTT
CTGTTTTATCTAAATGGCACAAAAAAATAATCTAAATTAAGCCAAAGCCCGGACCAAGTTTTTGATCTTCCATAAATTTT
GGATGGTCACATAAACATGATGACCTGCTAGATAAGCAGAAATGCAAAGATAAAAATAGAAGCTAAAGGGCAAATGATAA
AACTCTCAGTACTGCAACTTTGTGCAATTGGGGAAGTTTTACTTTCAGTCATAAAAATGCACATAAACCAAGGGATGCTA
TCTCAGTTGCTAATAAAGTTAAACAATTAAACATGATCTAAGAGGCCTGCAATTGCAGAACACCTATTATTCAGTATTTC
TCTATCAAAAACACCCACCTCCTGGCAGATCATTATTTTCTATATGAGAAATTAAATGAAAGCCTTTCAATTGTACCCTC
TCCAAATTCTACTAATTCACCTACCAATTCTAAACAAATGATACGATACTATTTGGAAAATTGACATAAATCTTCCATTT
CTCTTCGCCTCAGTGCAAAATTTACAGTCCATTTCACCCTGTCCAATAGGATGAAATGATGATGATGATAATAACAATAA
TAATGTGTGGCATAGTGGTCAATAAGTGGGTCGGAAAATGGTGAAAGGTCGAAGGTACCCTGTGAAATTAGTCAAAGTGC
ATGCAAGCTAGCTCAGATTCCACGATTATGAAAATAACAATAATAATAATTTGCCAAATTCAGAGATATATAACAGTAGG
TGGAATATGGTTCCCGGTTCATCCAATAGATGCCAAAATCATTGTACTTTGGTGCTTCTCCATTCAAACTCAAGCGTTTA
TCCAATTGGCAGGTTTCAATTTCATAGTTTCACCATTTCACTTTTCCTTCAAATATATTCTATCTTATAGCTATCACTAC
CTAATTAAGTATGACCGATGAAGAAACTCATCAATCTGTACCTATATACTTTCATTTTTTCAAAAAATGGCAAGTATATT
ATATATACTATCTCCAATCCATAATAAGTCATTTTTGAGAAATTCGTCCACCCATTAAGAAACCACTTAACAGCAACATT
ATTTAAGAGGCTACAAACTACCTTGTATCTCTTTTTCAATATTAATTAAGTAGTGAAGACCTTTAAGAAATTTTTCCATA
TATCATCATTTATTAGACAAGAGTAAATTTGGAGAGAGAAAAATTAATACCTTCTTTTATTTTAAAATATTTCACTCATC
TACCAAATTTGGAAGGTTACAAAATCACTTAAAGTGAACCAGAGGGAGTGCCATCTTAGTTTACGTTTTGCTTTCCAGAG
CCCTTCATAATGTTTCTAACAACTTTATCAGAAATAGAAGTGACATTCTTTTATTTTGAATAGTTCAAAATGTCGAAAAT
CATTCCACTATGAACATTCTATACAATTTTATCTTACTAATACCCATATAATACAAGTAAAACTAGCATATTAAACTTTG
TATTCAGTCAAAAAACACATTTTATGTTATGTAACCGGGAAAATAATAGTTTTAGCTCTCTCTAAAGCAATTTCAAACCT
CCACAAGGATACTAGCTAGACTACAGGATTCCGTAACCGTTCTTTGGGGCATCCTGGACTTTAATGGGCCTAAAACCACG
AAGTTCAAGAGCAAAGTATAAAATTGTACTGAATTTAAAAATGACTAAGAATAGAGTATTCAAACAAAAATTAGTGAAGT
GAAAATTATCATTAAAGAAAAGTAAGAACACTTTGGTGCATGCTAATAGGGAAGGAAGAGTATTTCGAGAGGAAAATGGT
AAATATTACTTTTTATTCAGTCAAAAAAACACATTTCTAATGTCACTAAATCATCAGAAGCTCAAATAGAGTTTTTCAAT
ACATTTCAACACAGAAGCTCAAATAGAGTATAATTAGCAGTAACATATCAGTCTCAGTGATGACAGCATAATCATAAGCT
TTCATTTAAAAATCCTTAAGCTCCTCCTAATAAACTTGGGCCTTGGTGTGGCTAGGTTTTCCAACTATTGATTGTGTATT
TGCTAGCTAGCCTTGAAGGTAAATAACCCAGTCAAAGATTATTCATTGTCCTAGCAGGAAATGTCTAGACCATCTTTACC
CAGGTTGAAGTACATATGTCCTGTGTTTTATTCTCTTTCGCATGTCTATTTAACAACCTACCACAATTCGGATGAGTCAA
AGCCATAACATATCTCTAAAAAAGCCAATATTTCTGTATTTGACAGAATAATATGGCTCCTATCCTTAACACAATATTTT
GACCTGTCGTTGCTTTCCAAGAAATGTGTTATCTCATCAACTTATGAAATACACTTTGTTATAGCCTCATTTGGAGGATT
TCATCCTATTATAAACACAATGAAACAGCTACCCCTATTAACCTACATATAGATTATAGAACCTGCACATTGCATTCATA
ATGCCTCTTAATGCAACTTTAATTGTGCCTTTCTTGGTCAACTTCATAATTGAATATAAAAGCAAGATAGTTTTATATAT
TGGGTGAAGATGTGGCCCTTAGGTCTAACTCAACCCAAAAGAATACCAATGTTATAAAATTCCAATATGTAAGGTCTATG
AGTAGTCTCATAAAAGACTGAACAAAGTATCAATACGCATTCATATCTAGTTCACGAGGGAAGAACTGTCCAAGACCATA
TAAGGAGGCTACAACTCATTCCCTCAACCAATATGGGACATTCCCTCACACACTAAGGACTCAAATGAAGTCTAGATTAT
AGAGACCCAACATTTTGAAACAACAACATGGATCAACAAGTTTGGCTTAGATACCATGTGAAGATATGGCTGTTAAGCCT
AGCTCAATCCCAAAAGATATCTCATGAGAAGAGAATTGCTCAAAAGCTATGGATCTTCTAGAACAAATTCAAAGTAAAAG
TGATACAATTGAAAGACATGGATGAAGATGTCACACAATATCCATCACATGCCAAGCAGTTACCCCTCTCCCACCCACCC
ACATACCACCACCATCACTCACATACATGTGAATCAAAATGACCAAAAAGCAACAAATTATATCAACGAGTTGGACTCTC
GACTCGAACTGAAGAAATAAGATATTCTATAAAATAAATAAGGCATATATATACGAGTTGTCTGAAATAACTACTACTGA
ATACATAATGATATGAAGTATCAATCTCCAGGAAGAAACTAATGTACCTGCCATACTGATTGCTGAGCACATGGATCCAC
ATCCTTTTTCAAAAGAATTTCATCTCGCAGCAGCAGAACCTGCTTCCAAACTACTTCAGTCCCATAATCCTTCCACTTAG
ACCTTTCTGGCAAAGTACCAATGGCAAGATCACAAGGATTTTTTGCAACTTCACTTACCCACTTCACCATATCCAAGTAA
GATTCTCGCTTCCTCTTCCTACTAATGCAATCTTCCTCAACCATAGTGGACTTCGTTAACGACTCATCTGTTCCATTTCC
ATGCAGAACACTAACACTTTCCCTTCCCTTGACAGACTTCAAATGTTCTTTGTCATAGACAACACTCCTAGTTTCATCAA
TATCCTTTACAGTAATCACATTGCTGTCCAAATTACTTTGACCATCAAATTTCTCATTACTTTCAGTCAACCCATCAAAA
TCCCGAGCCTCCTCACCATCTGTAGTATCAACACCTTTCTTCCTCAATTTACATTTCCCATTTTCACCATCTTTAGCTTT
TTCATCCGAAATCTTCATTAGAACCTTCTTCAGATCCAACTCAACATCCATAGGAACTCCATCCTCACCTGAACCCAAAT
CACATTTACTCACCTTACTCTTAACACTACTACCATCAATTTCCCTAACTCTCAACATCCATTTCTCTAATTCACCCAAA
TACTTAACATAAACCAATTTCAAAGCCATCCCATAACTCGAATCGAACCCACAATCCATACCCACTAAACCCCACAACCC
ATTTTCAGAAACTCTTGGATACCCACCATTTTTCCTCACAACCAAGTAAAGCTTGAACAAATCCACTGCTTTCCCATCAC
CCAACATCGGAGGTAATGGCCTATAACACAAACTCCCAGCAACTTCTTTCAAGCATATAGTAAAAACTTCTATGAACAAC
AGTTTCGCACTATCGTAATCTACTTCATTTTTCACAAGAGTTTTTGGGTTTTCGGGTTTTCTGAAGCTCGTTAGATTTGA
CCCATCAACTCTTTTCGACCATCCTGCCATTGATTACCAATTTCAGAATGAAAAAAAATGCAGAATCAATATAAACAAAA
ATACTACCAAAAAACAGAGAATTTCCAACACGTAGTAAGCATTTCCATTCTTTCCAACAAGTGTACCAGTTAGAGAAAAA
ACTTAGGCGGAAAGATACGGATCTAGCAAGGGATTTTAGCTGTAAATTTTTGGGAAATTCTAGTAATACTCGCCTGCCTT
CTTCCCTTCTTCAGGGAGAAGGAAGAACTAATTTTTCCCCCTTTTTTCATGCCAATTTTAGAAATGAAACAGTAGCATTT
ATTGAAAAATGAAAAAATAACATTTTTCAAGAATTTAACTTTTTCTTTTTTTAATGGAAACTCGCAATCGCTATTTTTTG
GGTGCACACAGGGTAAAATCTCCGCTCCTATGCAATAGGAGCAAATCACATAGGAAAGGTAATCCGCACTAGGCAAGCCC
GGTGCGACGAGCTCGACCCAAAAGGCAAACCCCTTGTCAGCGTAGAATTTCGAACTTGAGACCTCTAACACGAAAGTCTC
ATGCCCAAACCACTAGCTACCCCGAAGGGTCTAAGCCACTTTTAATTTAATCAAACACATAAACGAAGCTTATTTTTAAA
TTTGTACTTGGAATTGGTGGTATTATGAAATAATAATAATAATAATATAGTACTCCATGTAATCATAATTAAGTAATCTA
ATTGATTATCTTATTAAAAATAGTTGTCATATATTAGTTACCCATGTTACTAAATTTTAAAAAAAAGAAATATTAATTAA
TTTTATTTTTTTTATATTACTCTTGCAATTAATATTTTTTTGAAAGTGTTTACATTTATTTGTAAAATTTTCAAGAAGGT
TTTTAAAGAGTAAATTAGTAAAATCATATTCTTATTTATGATTTCTTAAGGAAAAATGCATAAGTACCCCCCAACCTATG
CCCGAAATCTCAAAGACACACCTAACCTTTACTAAGGTCCTATTACCCCCCCAAACTTATTTTATATATAATTTTCTACC
CCTTTTCGGCCTACGTGACACTATCTTGTGGGCCCAGCACGTGTTGACAATTTTTTCAAGAATAGTGTCACGTAGGCCGA
AAAGGGGTAGAAAATTATATATAAAATAAGTTCGGGAGGGTAATAGGACCTTAGTAAAGATTAGGTGTGTCTCAGGGATT
TCGGGCATAGGCTGGGGGTACTTATGCATTTTCCCATTTCTTAATAAGCGTATAAAAAATAATCAACTAATATGGAATGA
AAACAGTAAATGACACACTTTAAAAAAAAATGAGAGATGCTAAACAACCATCAAATTTTGGCCAGAATTTTACCATAATT
CTGAAAAGACTATTATAACTTTTTTCCTTCAAAATAAAATTAAATCTTGCTCTTTTCTAGTAAATTGTATATAGTATTTA
TTATGTTGATAAGATTAATTTTTTGCGTTCCACCTGTCAAAATATTTAACAATTTTGTTTCTTCTTCAATTCATTTTTCT
TCTCGTTTTTGTCATTTTACTTCTTTTTCTTACCTTTTTTTTTTATTCTCCAGACTCTTTTTATAAAAATAAAAATAAAA
ATTGTGGAGTAAATTAAAAAAGAAACTAACAGAAATAAATATCTACTTTAGGTCTCCAATAAAGCAATTCTATAAGATCA
GAAAAAAACACTATTTATGAAATTAAATTTCACATTTTCTGTATATAAATAATTAATACATTAAAAACTTTTATATTATG
ATTCAATTTTAAATACTATTTATATTTTAAAATAAAACACTTACGCTTTATGTACTGTGAAAATTCTATACTTACACTTT
CAATGTAATTTATATATAAATAAATATATTAAAATAAAATTATTAAACAATAAATTAAATTTTAAAAAAAATGTGAAGTT
ATCCTCACAAAATTTTAAAATGAAAATAATTTTTTCATTCATGCATTTGATTTAAAAATAATTAATATATTTTTAAAAAT
GTTAAGTGATACCAATTATCTAATAAAATATATCAATTGTTAGTAGTTACTTTCTTTTAGTTTAAATACGTACATTATTT
ATTAAAAAAATTGAATGTAATATTTATTATACGTAATCTCTTTTTATTTATTTATTTTGCCTTAAAATTATTTATATATA
ATTTAGATAGAGTTTCATTTAGGTAGAACATTCAATCTATACAATGTTTAGATTTTTTAGGAAATTAGAAATAACATTAT
TGAAGGATGAAACTTGTATGATTTTTATAATATAGAAGATGTGAATGTTTGATTTCAAAATATAGAGGGTGCTAAAAAAA
TATATAGAGAGAGGGGTCTATCTTTAACTGAATATAGTATAAAAATGTTTAGTGTAATTAATTTGGATTGATACTTATAA
GTTATATAAATTTTATGATATCTATATTATATTGATCTCTATCATGTATAAAGTGTTTTGACTTTTAACTTTTTTTATTG
TATATTTTCAAAATTATTTTTTAAAAAAAATAATTCATAATTTAAATTTTTAAACACAATAATTCATAAAATTATTTAAC
TAGAGCTCATAATAATAACAAATATTAGTAATAATTCACAAGTTATCAAGTTGGCATAACATAGAGGCGCAAGACTACAA
CATTAATGCTAAACACTCTCTTAGATTGTTGTTAATTAACTAGGGATATCACTTAATTATTTAAATATGTGATTTAATTT
TTTAAAACATAATAATTAACAAATATGCAAACCTACAACATTAATGTGAAACTATCTTGGGTTGTCGTTAGATAGGATCG
ACACTTATGAACCATATGATTTTATTATTTCTATAATGTGTTTATGTCTATCAATTACTTACGTTATATTTTAAAAAAAT
TATTTAAAATGTATTTTAAATTTATTTATATAATAAATACAACAAAATTGCTTAATTTTAAAATTCTTAATCAGTTTCAA
AAAAAAAATTGAGGAAAAAAAATAATATTGTGACTACAACTATGTATACTTAATATTTTAACATATCATTTAATAACAAT
AATTTATATATATATATATAACAACTAATAATACTAATAAAGAAAAAAATATATGTGATGAAACTTTGATCTAGTTCATG
CTTAACAAATTTGTGTTGTCATTATCATTGGAGATTTATGAAAACGTTTTTCTTTCATTTTTTGTATAAAAGTTTATTTT
GAAATCATAAAGAACTTTCTATATATTTTCCATGTTATTATAATTTTTCAATGAAGCCCTATCAACATTTTTATCTAAAA
CATATTTGTATATGTCTCTAGTACTAAAATAAATAAATAAATAAAATATTAATTTTAATGAGTCTTATCCGTGTATGATG
TGATTCATATACGGTCAAGGATATAAAGATAATCACATAATGGAGGAAACATGATGGTAATTTCAGTTTTCTTCATATTT
CACTCACATACATTCTAAGTATAATCAGATAAAATATTTTTTTATTATTTAACTTTTTTTCTAGAAAATCGGTGTGTAAC
AACAACTCCTTTAAATAAATAGGAGTAATTGTTTTGTCAATTCAGTTAATTTCAGATTTTTAATTTTGAGTATTATAGAT
ATGAATTTTTAATATTTAAATTTATATATAATTTATCTTTTCACGATTAGAAATTATAAACTAAAATAGATAATCTACAC
TTTACTCTCTTTTTTTGTACTTTTTAATTTTTTAATTTTTTATCATTTAAGAAATAAGAAATGAAAAATAAATAAACAAA
TAACTAAAAAGATGAAAATTTTGAAAGAAAAAGAGAAGAAGACACAAATGAAGTAAACAAATATTACTGTCACATTTTTA
ATTTTTCTTTTGCAAAATAATTTTCTTTTTAGATCTTGAAAATTTCAAGAGAAAAGAGTGGGTGAGACTTATATTTTATT
TGGTGGATTTGTGGTTCCTTTTTCATGTTTAACTGTGAAATTATCAGTAATTAATCTCATTAATCATTTTCAATGTATTG
GAAATATAATTGAAGAATATATTCAATATTTAAGTTAAAGGGCAAAAATGTCCAAAAATAAACTATTCCTTCCATCCAAC
AATAGTTGTCCACTATATTAAAAATAGTTGTCCAACAACACTTGTTCAATTTAAAAAATCAACAAATAATTTATTTTTTG
TGTCTATTTTACCCTTGCTATTAAATATTATTTATCATCTACTCCCTCCGTCCCATATTATATGTCATCCCTTTCTATAA
ATAGTTGGTCCATAATACTTGTCATTTCATAAAATCAATGTATAAATTACCATATTATTTCTTTTTTACCCTTGTGAGTT
ATTAGCCTTGAAAATATACATTTGATCAACTTAGAAAAGTAAATGTTTCATGTTCATTGGTTAAATTAATTAATCAAAAT
AAATTAATTCATATTCATTGATTGAAAATTTGAATTCCAAAAAAATTATATAAGGGTAGAAGGGTAAAGTTACATCATTT
CTTAATGCAAGTGCAAAGTAAAAAGGTGACATATAAAATGGGACGGAGGGAGTAACACATTTCTCAAACATTATATTTAA
TAAAGTCAAAGGATAATATAGTAATATTACCCCTATTATTTATTATTTTTTAGGTGTATGTCAAGTTAATAGTGGACAAC
TATTGTTGGATAGAGTGAGTAGTTTGTACATGTCTTTTTACCATTCTGGTCAAATTATGGCTAAATTTTTATGGCCAAAA
GAATTCTCCCCTTAAGAATATACTCCCTCCGTTTCTTTTTATATGTCATCCATTTCTATAAATAGTTGGTCCATAAAACT
TGTCATTTCATAAAATCAATGCATAAATTAGCATATTGTTCCCTTTTTACCCTTGTTAGTTAACAACATTGAAAATATAC
ATTTGACCAACTTAGAAAAGCTAAGTAAATAATTCATGTTCATTGGTTAAATAAATTAATTCATATTCATTGATTGAAAA
CTTGAGTTTCAAAAAAAGAAATAAGGATAGAAGGGTAAAGTTATATCATTTTTTAATGCAAGTGCAAAGTAAAAACATGA
CATATAAAAAGGAACGGAGGGAGTACTAGTAGTCTCCTAGAAAATGTTAAGTAGTTAAGAACTTTATTAAATGAATAATA
AATATGGAAAAAATGTTTCAACAATCTTCTTAAACTTTGAACAATTCATTTATTTTGAAATATTCTCAACAATTCACTTA
GGGTCTGTTTGGAAAGCCACTTGGTAATTGGAATTGGTGTAATTACCAGCCTAGTAATTACACTGTCTAGTAATTACACT
GACCTGTTTGGTTGTCACAGTGTAATTACACTGTAATTACACATGTCCTGTTTGGATGTCACAGTGTAATTACACATGTT
CTGTTTGGATGCACAATTGCAATCATAAAATTATAATAAATTCGAAAAATAAAAATTAATTATTTAAAATTTATACTAGA
CAAATAAAAAACTTTATAAATGTCATTAAATTAAATATTTAAGATATATATTCTTTTTTGAAAATATATTAATTAATAAA
CATATTTTCTGTAACTAATATTATGAAAAAATAATTGATTTATATTTTTTCAAATTAATATATTTCAATTGAATTGATCG
TAACAACTAAAAGTATGAAGTTTCTACGAACATTGTTGAATGCATGTTTGATAAAAAGAATAATATATAAATAAAATGTC
ATAAATTATTAAATGTTTGACAAAAATATATTCTATCAAGTCTAATTTAAAAAATGACGTGCAATGTAAATTCAATATTA
CTAAAACAAATGAAACTGAAAATATAACATAGGTTATTCAAAACAAAAAAAATTAACATAATACTCTTTTAACAAATTTC
AACATAGCAATAAATATGATTTATTTTTATTTTTTCTTTATAAAGAAAACGTAAGTCTATAACCTTACTTAACAATAAAT
TCTATTTTAATTTAAAAATTAGAATACTAATAAATTATGCTAATGAGAAAATAATCATAGCATAAAGAAATAGATAATAC
GAGAAAATTACATAGAATCGCGTATAAGGTTGAGAACAAGAAGAAAATGAAATATAATAATATAAAATATAAAATAAACT
TTTACAAATTTTTAGAATAATAAAAATAAAAAAAGAACTCAAAATAATATAAGTAAAAAAAATTAAAAATAGAATAAAAA
TAGAAATAAAAAAATAAAGTAATCAAGTGGTAATTACACCACGTAATTACCAGCAATTCACAGCCTCTGCCTATGAATTG
TAGAGTGTAATTACCCTCTGCCAGTTACACCAATTACCTGCTGACCAAGTAATTACCTGTCCTTCCAAACAGGACAAGAC
AATGTAATTACGTCAATTACACCAAATCCAATTATCAGGGTTCCTTCCAAACCGGCCCTTAATGTAGTCATAGATTTCTA
AAATATTTTTGACAAATTATTTTTTGGAAAGTTGCACCATTTGTTTGACCATAGTTTTTGAAAAAAATATTTGAATTTCT
AAAGAAATATGATTATATCCATAAGTTTTGAAAACTGTTAAAAATATCCTTAAGTTTATATTACATCCTCTGTTCCTATT
TATATGTCACAATTTTGGGTTTCACGTGCATTAAGAAACTAAGTAAGTTTACTATTCTACCATTATTTAATTTTTTGAAA
CTCAAGTTTTCAATCAATGAATATTGTCACGACCCGAGCCTACACCCTGGACGTGGCTGGCACTCGAGAACCATTGTTGG
TCCCCAAGCGAACCCTCATCCTGGCTGACTACAAGCGGAAGACTAATTCAAAGCTTAAAAACTGAATAAAACTCATGAAA
CTTACAAATCTTTAACTCAAATGAATAACTCTGAATAAAAATAGAATATTCAACTAGCCAACAATAAGCAATTCTAGTCT
TTAATACATTTAATAAGATAAATGAAACAGACTTCTGAAACTCTACTATCTATCTATGAAGGCTCTAACTGACAAAGATG
AAAGTCAGGACAAGACCCACGACATCCTAACAACTGATATAACTGAAAAGTAAATGAAATCCTCCGGAAGCAAGGAGACT
CACCATAGCTAACTCGAGCTCCATGTGATATCAACGAAACTCTTGTTGATGATCCCGAATACCTGAATCTACATCATGAA
AGGATGCAGGCCAAATGACTCAGTATATGAAATGTACAAGCATGTAAGGTGAATTCTAAAGCATAACATAAGATTGAAAC
TTGATAAAAAGGAAACATACTTGCCTCTTCTCAAACTTACTCAACTCAAGAGATACTCAAAACTACTCAAACTTACGCAA
CTCAGAAGTACTTAAGGATAAGATACTCAACTCAGTAATAAGGTTCTCAACTCAGTGAAACTCAACAATAAGGTACTCGA
CACAATGAAGCACAAATCAACTCAAGATACTTAACTCGAAGGTATTCAACTTAAGATACTCAACTCGAAAGACTCAACTC
ATGATACTCAAGAATAAAACAATAATAAAAGATGCAATATATATATATGAAAAGCTGTAAAACTGTAGATAGTAACTCAA
TGTATTGAAAAATACAATAATACTCAATGTGTATATAAAAATACAATATAACTCTGTGGAAGTTTCTCTAACCGACAACC
ACCACTATGAGCTTAAGTGATGATACATCGTCTTGCCCACACTGCTAGAACTGTCCTATACTTTGTCGTCATATAGAACG
TCTTAACTAAGTGGATCCACTAGTCTATGCTAAAAAGCACTAATGAATCATCTAAAAAGTTTGATCCTTTCTACCCATGA
TGGATATATGGTTTATGGAGACTTGAGTTATTATGAACTCGCGTCTCCATATCGGTGCTCAATATTACTCCCAAAATATA
CTAAGCTCATATGTTTTAAAAATAAAACTCTTTCTATGATTTGAGATAATTACTCAAAAATATATCTCTTAAAAGAGATG
GCACTCAAACTGCTCAAAACTCTTTTGGAAATCTCAGTTTCCTCTCATCTTAAATGTGAAAACATTTACTCTTGGGAATA
CTTAGTTCCCATGTATCATTTTAAAGAAAATGAACTCAACTCTGCTCTTTCTCAAAAACATTTCAAAATCATATTATAAT
ATGATCATTGATGACTCGGGAAGTCATACTGCATAAACATTGATAATATATCTAGATACCATATTGCTCATACATTGATG
GCATACTCGATTGTCATACTAATCATGTTTTAGAAAACTCTTTTCTCAAAACTCATCTTTACTTTCTCAAAACTCGGTTT
AAGAACTCAAGTGTTGGCTTTGAAAAGTTTTTAAAATTTATAACTCAAATCATAGTGTTCATGCGAAATTATGAGCGTGA
ACTACTCAACTGAAGGACTCAAAGATACTTCTCATCTCAAGATTGTTCGACTTATAGGGTTCATGCGGAATTATGGGCAT
GAACAATTCAACTCAAGGGTCAAAATATCAATAAGGAACTCATGTATATGACTCTTCTACTTCTCATACTTACTTACTCA
AAACTTAACTCAAATCGATGATGGATCTCAAAGGATTTACAATTGAACTCAAACGCTTCCTTGAACTCTACTCTTAACGT
GAACTATGAATTCAAGAGTTATGGTTCATGATATGAAGGATCTCGTGATGGAAAAATAGACTCATGAATACATTCTTCTC
AGTCTCATTCTCATACTCACTTGCTCGAGTCTTGAAACAAGTTACTAGAAGTTGTAGAAAACTCCTAAAAAAGACTCAAA
GGGACTTTCTCAAAAATGTTCGACAGAACTCTCAAATTTGACTCTCAACTCTACCTTGAATTGATTTATGAATTCAAGGT
TGTGATTTGTGATAGGAAAGATCTCGTGATGTTTAGGAGTGTTTTTAGATAGTTAAGCATGAGAAACGATCAAGAAATCA
CTGTCTGGAAGCAAGTCCGCGACGCGGAGATGCATTTTAATATTTGGTCGCGAAATAACTTTTGAGGCAGAGGGGTCCGT
GACCACTCCGCGACGCGAAGAAAAAATTATGTGAAAGGGAGAGGTAGGTCCGTGACGTGGAGCAAGGTGCCAGATTCGCC
CGACTTTTTCCTTCTTCGTTTTCTAACCCCAATTCACCTAGATTCGATTCTTTTTCTCAATTTCTCTTTAGATTCAGATA
ACCAATCTATGTACACAAGAATCTACTCATAAACGACTCTACAATCGACACGATTTCCTCAAGAACTCAACAATCCCATT
CAACTCAAGAACGACAACCAATTTCATGAACACAATTCAAGATCATCAAACTTTCAACTTTCTAGAACGAATTTCGCTGA
AATATACATGATTGGTGTGGGTGAACAAACCCAACACTATAGAAGCTTACATACCTTAAAAATCATCTTCTTAAAGCAAT
TTGAAGGAAAAATCTTGAAAGATGAATCCTAGCCTTAGCGTTTCTTGAATTCCTTGAGCATAGAATTTTTGGAGTGGATG
AGAGGGTTTGATTTAAGAAAACTGATTTTTCTACTCGTTTAGGGTAATTTAGATGCCCTCCTAAGGAAATTTTAGGACCA
AAATACCCTTTAAGAAATAAATAAAACGAGCTGGGAGTCAGAATAATTTTCACTAGGCAATGAAGTCCGTATTGGCTCCA
TAACGCGGAGCCATCGCGGAGCTGCTGCCAGGTTGGAGCGTCGTTAGTAATTCATTTATAATTTTTTACTCAGAGCTCGA
AATTTAGTAAACTCGGTGGAGTTGGAAAGAGGATTCGAAGACCTTTCATTATCTATGTTGTATCCCAACCTAACTCATAA
TGTACTAAGAGTTATGGTCGTTTGAAGTTGACCCAAAACTCATACCTTAAGCATAACTTGCAAAATTTCAGATTTTGCTA
TTTCCAATTTAGTTCATTTTGGAACTAAAGGTTCTACATCTAGTGACCTTAACACTCAAGAAATTTAAATTCCTAGGTGA
AAATACTACTCACAACGAAGGATGGTTCGAGTCTCAGTTCGAAAATATTTCTGGGGTGTTACAAATATGAATTAATTTAT
TTTGATTAATTATTTAACCAATGAAGATGAATCATTTACTTAGTTTTTCTAAGTTGGTCAAATGTATATTTTCAAGGCTA
ATGACTCACAAGGGTAAAAAAGAAACAATATGATAATTTATGCATTGATTTTATGAAATAACAAGTATTATGGACCAACT
ATTTATAGAAAGAGATAACATATAAAAAGAAACGGAGAGAGTATCATTTTATAATGAACATGTTGAGTGATAAAAATTAA
ACTCATAGATTATAACTTGCAACATGCTTATAAACATTTTTTATATTTACAGACATTTAACAAGTTCTATGAAACAATAT
CATTACATACTTGACAGTCCAATCACAACATTCACATTATAAATAGAAATATACTCCCTCTATTTCATATTAACTTAATT
TTTGGACTTTTTTTATTGTTCAAAATAATTGAATTGTTCAAAGTTCAAGATGGATGTTTGAATATTTTTTCATATTTTCC
CTTATCTTTAGGGTCTGTTTGGAAAGTCGTCTAATAATTGAAATTGGTGTATTTACTAGGATAGTAATTATCAGTCTAGT
AATTACACTAACCTGGTTTGTTTGTCATAGTGTAATACATTGTAATTACACATGTATTGTTTGGATGCACAATTATATTA
AATTTTAAAAATAAAAATTAATTATTTAAAATTTATATTAGACAAATAAGAAACTTTATAAATGATATTAAATTGAATAT
GTAATTTACTTGGCCATTACCTGCTGACCAAGTAGTTACATGGCCAACCAAACACGTCATGCTATGTAATTACGCCAAAT
CCAATTATCATGTGGCTTTTCAAACAGGCCCTAAATGAAGTTTGTTAATAAGTTGGGTAAGCATTACGTATAATCCCACT
ATTTTTAAGGCATGTTTTCGCATTTATGAGCCAACTTTTAGAAAGACGCGACTTTCTTGGATTTTTGTGTGTCTTAGGCC
AATGATCTGGCGCCCCAGGGCACCCAATTTTTTTTCGTAAAAAACTTTATGAAGATATCCGTAATGAGTTGAGGAAACAT
TACATACAGTTCCCCCATTTTAAGAAATATTTTCGCATTTATGAGCCATATTTTAGGAATTACGCGATTTTATTAGTTTT
CCGTGTGTTAGCCCATGATCTGGCGCCTTGGGGATCTTAAATTTTGAGACGATTGAGTTGGGGGAGCATTACATATAGTC
TCACCATTTTAAGGCATATTTTCGCATTTACGAGCCAACTTTTAGAAATTACGCGACTCTCTTCCTTTTTTAGTGTGCAT
TACAAACAGTTGTATTTTCATAGACAAATCTTTTCATAAAAAAAATCACATTTTAAGTGACACTTTTTCATAAAAGAACA
CAAATATTTTGAACAAGTATATATATAATTTGGTAGTTTCATACTAGTCATACCATATACTAATAAAAGAGAAACTCAAC
GACCACAATATCAAATATATTCTAAGAATTGTAGGTCAAACACAATATAAGAATGCCATTGAATTTCATATCTTGTGCTC
CAACTTTAAATAAAACACTAAGTCTAATTTTATCTTTAACATAAGCAGAGAACCTCCACATTTTAAATATGATCTCAAAA
ATATTTTCAAGTATTTTTTTTCATATATTTTTTTTCCATACTATTAAAATGCCATTGGAAACATGAAACCTCATTTGAAA
TATTATTCTACAAAAGAATTATAGTGTTTCAATTCCCTTTGACAATCTTTACACAATGTCAAAGTTCATTCCATAGATGC
ACCTATGTAGGCACAAAATCATAGACTTTAAGTCACTGGTCCTTTTTGTTTCTTGCAAAATATGTCTTAGAAAATGGTGA
GACTATACGCAATGCTTCCCCAACTCATTATAGAGGTCCTCATAAAAAATTTCAGAATTTTTTTTGGGTGCTCCAAGGCG
ACAAATTCATGGGCTAATACACAAGAAAAATCAAGAAAGTCGGCTAATTCCTAAAAGTTGGCTCGTAAATGCAAAAATAT
GCCTTAAAATAGTGGGACCATACACAATGCTTCCTCAACTCATTACAGAGGTCCTCATAAAGTTTTTCATAAAAAAAATT
TGGGTGTTCCAAGACCAGATCCATGGACACATGAAAAATCGAAAAAGTCTGCTAATTGCTAAAAGTTGGTTTGTAAATGC
GAAAATATGACTTAAAATGGTGGAACAATCCGCAATACTTCCCCAATTCATTACGAAAGTCCTAATAAATTTTTGTAGAT
AATTTTTTTTAGTGCTCCAAGGCGCTAAATCCATGGACTATTATGCACGAAAAACCAAGAAAGTCAGCTAATTCCTAAAA
GTTCCATCGTAAATGTGAAATATGCCTTAAAAATGGTGGGACTATACGCAATGCTTCCCCAACTCATTACAGAGGTCCTG
ATAAAGTTTTTTCAGAATTTTTTTTTGAGTGCTCCAAGACGCCAGATCTATGGGCTAATACACATGAAAATTTGAGAAAG
TCAGCAAATTCCTGATAGCTAGCTCGTAAATGCAAAAATATGCCTTAAAAATGAAAGGACTATACGCAATGCTTCCCCAA
GTCATTACGGATGTCCTCATTAAGGATTTTTTCATTAAAAAAAATTGTGCTCCAACGAGCAAGATTCATGGGCATATACA
CACGAAAAACTGAGAAAGTCGGCTAATTCATAAAAGTTAGCTCGTAAATGCGAAAATATACTTTAAAAATGGTGGGAATA
TATACAATTCTTCGCCAACTCATTACGAAGGTCCTCATAAAGGATTTTCAGAAAAAAAAAGTTGGGTTCTCCTAGGTGCC
ATGTACACGGCCTAATATACACGAAAATTGAGCAAATCGGTTAATTCCTAAAAGATGGATCGTAAATGCGAAAATATGCC
TTAAAATAGTGGGACTATACGCAATGCTTCACCAACTAATTACGGAGGACCTCATAATTTTTTTTTAGAAAAAATGTTTT
GGGTGATCCAAGGCGTCGGATCCATGGGACACACGAAAAATTGAGAAAATCAGCTAATTTCTAAAAGTTGGCAAAAAAAT
ACAAAAATATACCTTAAAAATGGTGGGAGTATACACAATGCTTCCCCAACTCATTATGAAGGTCCTCATTTTTTTTTCCA
GAAATTTTTTTTTGGTGCTCCACGGCGCCAGATCCATGGGCTAATACACACGAAAAATCAAGAAAGTTGGCTAATTCCTA
AAGTTGGCTTGTAAATGCGAAAATATACCTTTAAAATAGTGGGATTATAGGAAATATTTTTCTAACACATTACGGAGGTT
CTCATAAAGTTTTTTCAGAATTTTTTTTAGGTGCTCCAAGGCGTCAGATTCATGGGTTAATACACACGAAAAATAGATAA
AATCGGCTAGTTCCTAAAAGTTGTCTCGTAAATGTAAAAATATCCTTTAAAAATTGTGGGACTATACACAATATTTCCCA
ATTCATTATGGAGGTTCTCATAAAAAAGTTTGAGAAATTTTTTTTGGGTGCTCCGAGGCGCCAGATCCATGGCTAATTCA
CACCAAAATCCGAGAAAGTCAACTAATTTCTAAAAGTTGGTGAAAATATGCCTTAAAAATAGTGGGACTATATGCAATGC
TTCCCCAACTCATTACGGAGGTCCTCATAAAAAAAACTCAGAATTATTTTTTGGATGCTCCAAGGCGCTAGATCAATGGG
CCATTAACACACTAAAAACCAAGAAAGTCAGCTAATTCCTGAAAGTAGACTCGTAAGTGATAAAACATGTCTTAAAATGG
TGGGACTATACACAATGTTTCGCCAACTTATTACGGAAGTACTCAAAGGTCTGTCAACAAGCTATTTTTATACATATTTT
TTTCATATTTGTTTAAAACAAAATATAGATGATGTTTTTATGTAACTTTTAGTTTAGAATTTGAAAACTTAAGTTTCGAA
AAAGACTTTTATGTATGTTATGAATTCTTCTGTTTAGATTATACGCTTGAACAAAATATTGAAAATAAAATTGATTCTAA
TAAAAAGATATGTTTTGATTATTTTAATATTCAAGTATTAGAAAAAAAAATAGATCATGAATTTGGTGGACATTTGGCCA
TATATAATTAGAAAAAAATATTTTTCACTTTACTAAAAATTTTTAAAATTGGTGTTGTGTTTTGTTATATTTTCCACAAA
TGAGATAAAATAACATTTTATTTGAAATTCTAAACATGAAGGTAGTTGCAAAGTTTTTCAAATTTAGATTTCAACTTCAA
GTTTAATTTGAAATTATCGTGGTCGGAATTATTTTTTAAATAAAATAAAAATTATTTTAGAAAGAAGACGAGTGACATAG
TTCTTTTACTCCACATGAAGCACGGATAAATTCACTAATTAAATGATGAAAAAGAAAATATGATCTCTAAATTAGAGAAC
AACATCCCAAACAAATTTGATTGAGAACGTCATGTATCACCCATGACATCAAGTCTTATTGGAGGGTCTATTTATAGTGA
CACAAGAATAATTGTTTCATGGACGTTTTGTTTAAATTAAGAGAGAAGTATTGAAAATATTCTCAAACTTGACGCGGATT
ATTACCTTTAATAGCTCCGCTCCTACACACGGGCTCCAAATATTCATAAATTGAAAGAAATGCATTGATCATAACATTGG
CCAATTTGGCACACATTGTATTAGGAGTGGAAAAAATGGTTTAATTGCAAAATTACACTTTTTATACATGATTATCATTA
TTTTAATAAATATATGATAGATATTGAGCTCCTTCAATTTCTTTATATGTTTACTTTTTCATATTTTGAACCCTCTTGAT
GAAAATTCTAAATTCACCACTATTCATAAATAATATTAAATGAAGAAATTTTTACCTATAAATATAAAATAGCAATTATT
TCTTACTCTCGGATTATTATAGTTCAATTTTAGTTTAGGTTCAAACCATAAAAATATGGGATTCCAAAGGTGAGATTGGG
AGAATTTTGGCCTAACTAGAAAAATGAAGAAAAGAAGAAAGAAAAAGATTTGACTTAAAATGTAAGTCAAAATCAAACTA
GATTACATCAAAGAAATTATGAGCTTATGGGTTATTTTCGTTTTATAATTTTTTTTTCGAGGTTTGACTAATTTAACATG
AATTGACTTTTGCTGATTTATCCTAATTTATTTGCATTTAATAAAAGTCTAAATCTGAATTATTCAAATTTTAACTTATA
AAGTATGTTTTTTTGTTAAGATTTTGCCACTTATTCGATCCGATTCGATCAGATCCATGCGGAAGTCTTAAAAGCATTCA
AACTTCAATTAACTCACATTTGCTAATCATTAAATTTTTGTATTTAAATGCCTTAAAGAAACGTCTTCCTCCACAAACCT
GTACGCTGATTTCTTCTCCACCATCTTTTACCACTATTTATTTTCTTTTGAAAAATAACATAACATCAAATCTTGTACCA
TTTAAATTTTTTATGTATTTAATATAATATTTAATTATTATATTATTTTAATTAACTTTTGCGGGAAGATAATAGTTATG
TTGTTGTTGTATTGTTTAAATTTAATACTTAAATAATTCTCAATTCAATGTATCCTGGCTTGTCTATTCCTTATGTTCTT
GTTGTTAGCTTTGCCGGTTTATTCTCATTTGTTTTGTTGCACTAGGTGATCCAGAAGGTTCATACCCTGCACCATATGCT
CTCATGTATGGTGGAATTACCCTACTTGGCGTCGAAGGTTTTGGAAGTTTGTCTCAACCTCTCTATTTGCTTCTTTCTTG
CTGCTATTCTCATCAACCTAGTGACTCAACTGCTGAAGAAATTTGAGACCAAGTATAGAATTTATCGATTCATTACAAGT
CCTATGTGCATGGCCATTCTATTTTACCTATTGACATGTGTCTAGGCTCATTGATTCTATTCGGTTGGCAAATGTATAAC
AAGCACAAGGCTAAAGATTTCGGACCTGCAGTGGCTTCTAGTCTAATATGTGGTGACTCATTGTGGGGAATTTCAGCATC
TATTCTTGCTCTACCTGGTGTCAAAGCTCCATTTTGCTTGAAAATTTAGTCACAGACCACTTTAGCCCTTCCACTTAAGT
TTTAGAGTCTTTTGATTGTCTTTAATAGTCAAAATTAGGTTATTTCAGCTCAACATGTTATTTTAAGGTATCCGTACTTT
GTTATTTAGTAGTGTTAAAACAGTTCTGTTTATATATATCCTTGTTGTTTTCAAATTTATTGTGTATTTTAATAGCAACT
TTGTTTCATTTCTATTGCACATTCAATGAAGTTGAACCTTTAAATCTTTAACATATACTTAGTTCACTACACCAAAAACA
ACCTTTAGTGGCAATAAATATACATATTAACAAAGAGTGATAAAGTCTTTACCGGCATTAGTTAAATACTATTGGATTCA
GTGTCGCTATAGGCTTTTTTTACAAAGAGTGCTAAATGCCGATAAAAATACATTATTAGTGGCAATTAAGTTATTGCCGT
TAATTAATTGTCACTAAATATCATTTTTGATGTAGTGGTTGTACTTTTGTTCTCTGGGTGTCTATGAATAACTCACAATG
TGAATGAAAATAAGGCGCAAATGGAGTCAGATACAAATATATATATTGTCTATGTTGGCCGTTGAGATTTGAACATGAGA
TGTCATGGTGGTCAATCCACTTTATCGATCACTATGCCACACCCTTGGTTGCTAGTCGTCTTTCACCTCTTTTTTGCTAT
CATTTTCATGTAAATGTTGTGAGCTCCATGGCCTGTACCTAAAACAGAATTGTGATTTTTTAAAATTAATTTTCAGATTC
TTTGTTGTATCATGATATGTTTAAGCATTTTGAAACTTGTATTATACTTGACTAATACACTAAAAATGACATACTAATTT
TGAATTTGGTTTGGTTTGAATTTTGGATTGGAACGGTTCATTTAACGCAGTTTTGTAGGTACCATTACGTATATTGAATT
TGGGTCTTGACATTTTTAATATGTGATCAATGTTTTATTATAAATATTTCAAATAATTTTCATAGTTTGTTTGATTTACA
TACTAGTTGTATTTCACATTATTGTATAATAGTTGTTTATTGGAGAAGTAATAGTACATAGATGATTATGCACTGATTAA
TAATGAGATTTTTGTGTTTAAATAGTTTATTCCTACATTGTTAATGCAAGTAGATTCATTTCATATTCTATACTCTATGT
AAAATGTGTTATGAATACAAGTTTTGATGCAGATATTCTTTGTGTTTCAATTTATTTGTCATATTTTAACTTGACACAAA
ACTTAAGGAAAAAAAAAGTGTGTGACAATGTGGCATTTTGTTTGTAATTTTATACACTTTTTTGCTTTACGTGACATTCA
AACATCTCTCACACATCTCAACTTTGTGGAGTGATAGGAGTGTGTCACGTAAGCCAAATATGTATAAAATTACAAAAATA
AAATAAATGAATCAACTGTCCAGAATAATATGACTTTAATTTAGTTAAAGTGTATATCTATATTTTCGGTCATAATTTAG
GATTACTTGTGCATTATCGATAAATTAAAACAAAAGTAGTGTTAATTATTCCAAATATTCATGAATCAAATGACCCCTAA
CTATACTTTAAAATGAGAATTATGGCAAACAAAATGGTTGCCACAATTTTTTTTTAAGGCCAAAGTCATCTGCGGCCCCT
CAAAGTTGTCCTCATTATTCATTTAGACACCTCAACTACACCTAGTACCTATTGAACACCTCTACCACCCCAGATTTGAA
CCATCTAAGCATTTTTTGCCTACATGGCAAATCGTTTGTGATTCACGCAAATCAGGCGCGTGAATTGTTTTTTCTCCCAT
TTTGTACCCTGCATTTAAGACATCCAACGTTAACTTGGATATTTTAACATTAAAATCTTCTTCTTCCCCCAAATACATTT
TAGAACCCTAATCCCCAATTCTCTCTTCTTCCTCTTAATATCCAACGTTTCTCTCTTCTAAATCAGTTGTGTTTTATCAA
ATGTCGCAAAGTTCAGTGAATATCGAGGAAGTTGATGTATGTAAGTGTGGTTATTATTGTCGACTGAAAACTTCGAGGAC
TCCATTGAACCCAGGTCGTCGATTTTTTGGATGCAAAGCATCAAAGGTTTGTAAATTATTTGAACAAAAACTACTATTAT
TGTATTATTTGAAAAATCAACATTTTTGTATATTTATTACTGTTATGTGATTTGTAGGAAAATGGTGGATGTGGCTATTT
TAGATGGATTGATCCGTCACTTGAAAATGTTGATGAATCATCCTTAATGAATAGATTCATAGATGGTCATAATCCGATTG
ATCGACTAAAGAGAAAAGTGAAAGAGCTTGAAGAAGAAAGGGATTCTTTGAAATTTCAATTGAATGAAATGAAGAGAAGA
TGATGGTATTGAACAAGAAGCTCAAGGAAGTTAAACTCCAAAGGGATTGGGAAAATGTCAAATTTAACCGAGTTGTGATT
GTTTTTCTTTGTCTGCTAACTATAAAATGGTTCTTTAATATTGTGTAGTTCAAAATTGTAGTACTTAATTGTTTAGTTTT
GCAGTAGTTAGGAGGCTATTTCACGTAATTAGTGTTGTAGTTAATTGGTCTGTTAAGTTCATATTTTATATCAAATTGGA
AGTTTGAATGTGAATTGATCAGTGTCTCTTTTGTAACTTCTAGTGTGAATTGATCTGTTTCTCTTTTATAACTTGCCTCT
GTTTTATAACTTGCCCTGTGTTCTGAAATTAGTTCTGGGATCGACTTGTCCTGTGTAGTTGTTGTTCAAAAACTGAGCTA
ATAACACAAATGCATGGCTGGAAAATACATAACACAAAGTCATGGTTGAAAAATACATAACACAAATGCATTGAGAGGTA
ATAAAAAACCATTGTCTTGCATGGTTCAAAAATACATAGTCTTGCTAACACAAAGGCATGGTTCAAAAATACATCACACG
AGTGTTCAAAATAAACTAAAGAGTAGCTTGTTGAAGACCCTTTTAACATGGGCCAAAATCATAACAACTTTCCAAATGAA
CTACTTCTAGTTTTTCCTGTTTGCTTTCATTTGTTGCAACTGTGAGGTGCTGACTGCATCTTTTCCCTTCCATTTTAGGC
CACGAGGTTTAAAGCCAATGTCTATATTGGTTGGTGAAGCACTCTTCAATTTTGTTGGCCCATGTAGAATCTTCTCACTT
GATGTACCAGGCTATAATATAAGAAAGAAAGTGTAAAATAAGGTAAAATCATAATATATCTATCAGAATATACACCAAAA
TAGAGTAAACATACATTAAATACTTGGGCTCCAGTTGTAGGATTAGAGTAAACACCAAAACCAGTTGCAGGCCTTCTGTT
ACCTCCAGTAGCAACAACAAATGAGGCAGAATTGTACGGTCTTTTGTGACCTGATAAAGGTGACAGTTGACTAGAAGAAC
TATCACTTTCAGTAACAATTGGGGTCCCTCTTGCATTAGCTTTTTTTCTTCCCAATCTTCTTCCAGTCCCAACTTGAACC
TTATTTTGAGGACGTCTTGGCACAGATTCTGTGTCAGCACAAATAGAACTTGTTTGACTTGATTGTGTAGTTGCATATGT
TGTTCTGAAAGTAGAATGCGATGGACCTCCCATTGTAGACTATATAGCATAAATAAGGATATATGAATAACTTGTAGATC
AATCAGAAAATGTAAATGAATTATTAAATCTAATCTTACTGTTGTTTGAGTAGTTCTTGGCACAGCAGTGGTATCAGCAC
AAACAGAACTTTGTTGACTTGATTGTGTTCTAACCTATTGAACAAAAATAAGGAGATATGAATAACTTATACAATGAAAA
TTAATGCAAATGAATATGTAAATCAAATCTTACTCCTGTTTGAGAATAACTTTGTTGGCTTGAATTTCCTTGACTTGTAG
GTTGAGTAGTGCTCCCCCTCGTATACTATGTCACCAAAAAAAAAAATATGATTATAATATATATAAACTTTAAGCAATTT
ACAAATGTGAATATGAAGTATTACTTACTCTTGCACACACAACTTTGTTATGACCAGTTTTCTTGCATATGGTACATGTC
ATCTTTACTCCTTTTCTTGAAAGTTTCCCCCATTTTTTTGGCTCATCCTTACTCTTTCTTCTCTTCTTGCCAGGTCTGCC
TGGCATTTTTCTTGGTTTTGGAGGCTCTATTGATGGATTTGTAGTTTCAGGCCACATCCTCATATTGGGAATAGGTTGGA
TAAAATGGATGTAAGCCTTGAGAAATGTTTCCTTCTTATACCAGTGCTCTACATGTTGATCAGGATCTTGATTCAAGTAA
TAGTAATCACAAATAGCATGAGGGCAAGGAATACCTCTCAACATCCACAACCTACAGTCACAATGTTTCTTCTCCAAGTC
AACAACAAATGAATATTCCCCCTCACTAATCTCAAAACCATTCAACCCATTCCATTGAACATTACAATTATTTGAATACT
CCTTGTTTCTTTCTAGTATTGACCTTGCCATAGGTGCAATGTCTGATATCCATGTTTCAGCAAATTTGATCATGTCTATA
TGTCTGTTCATCATTTTATGCCTAATATCCTCTAACATGGTAATAATTGATTTATGTCTAGCAGCTAAGATCCAGGAATT
GAAAGTCTCACACATGTTATTTTCTACAACATCACACTTGGAGTGAGTTTGGAAAAAGGCCCTAGACCAATTTCTGGGAT
CATAATGTAGCAAGTCCTCTGTTATTTCCTTCTTACCTAGCTTGGACATTGCATGAACTTCTTCTCCAAACTTGACTTCA
AAGAAGGCCTTTGAGCATCTCCAAAACTGTTTCCTTCTTTCTTCTCCTTTCCAATTCACATGCCAGTTACTCCATATATG
TCTAGCACACATCCTTTTCTCAGCATTTGGTAACAACTCTGACAAGACAGGAATAAGTCCCTAACAAAAAATATGTACAA
AATAAGTAATTGAAGAAGTAAAGATCAAATTAAAACTAAAATATAAAAAATTGTATAATCAATACCTTTTGCATATCTGA
CATTACAGTCAAACCTTCACCAGTTCCCAAGTTTAGATCAGCAATTAAATACCTTATGAACCAGCTCCAACTATGTTTTG
TTTCTGTATCCACAACTGCCCAGGCAATGGGATACATTTGATTGTTCCCATTCTTTCCAACAGCAACTAATAGCTCACCT
TTACAAGCTCCCTTAAGAAAACAACCATCAAATCCAAGTATATTCCTACACCCCTCCAACCATCCTTGCTTAAATGCATG
AAAGCACACATAAAAAATACACAAAAAGGTTCTTTCCTGGTTCAGTTTCCTTATCAATTTTTACCCAACAAGAGCTTCCA
GGATTGGTTTGTTTGATCATATCTGCATAGTCACATAATCTGGCAAATTCCACTTTCCAATCACCCATGTTTTCCTTCAT
AACCCTCTGTTTAGCCCTATAACAAAGAGTCTTACCAACATAAAGACCCAATGTCTTTCTAACCAAATCTTGAATTTCCC
AAATCCTTATGTACGGTTGAGATACAATTCTGTCCTTAAACTTTCTAGCAATTAACTTTGAATTACACAACTTGTTCCTG
TTTAATGGAATACACTTGTGAACATGATGATAGTTCTTCACAATGAAATCACCTGAGTCCCTGTCAATGGAAGCATATAA
CAACCACTTACAGTTAGCATTTTTGCACTTCACCCTCACTCTATGTTTTTCATTAGGTCTTAACTTTATCTGCCTCTTGT
ACTCTACAGCATAATCTGCCACTGCTTTCCTGAACTGATTTGCACCCTCAAAGACCATTCCAAGCTCAAATATTGAAACT
TCACAATCTTCATCATACCTAACTTTTTTGCTTCTCCTTCTAGTAGGTATATCTAGTCCCCTAACAGCATCCACATCTAG
TTGTTCATCACTATCATCACTCCAACAGTCAGAGCTATTAATATAATCCTCATCTCCACCTAATTTTCCTGTATATTTGT
TAGTTTTATTTTTCCAATATCCTCAAAGCCTCTATCTATACCACCAGCCTCTCCAACTGGTATTTCTTCAAATTCAGTAG
CCTTTTTTCTCTGTTTTTTGTTTCTTCTTTCTTGTCTAAAAGCTCTCAACTCCTCATCAATATCTGAACCATCTTCTGAA
GGTATATCTAGATCTGAATCACTACTCAAGAAATCAGATTCACCTTCTCCACCAAGGTTATCATCCACACCATCTCTACC
TAGGTTATCATCCACACCCTCTTCACCAATGTTAACATCAACACCCTTAACACCAAGGTTAACAGCCTCACCTTCTCCTC
CTAAGTTAACAGTCTCACCCTCTTCACCAAGGTCAACATCAACACCTTTACCACCAACATTAGTTAGATAGCCTCTAGGT
CCCTCAGTGTCAAGTAAGGGTTCATCTAATACATGACAGACAAATACTTCAAAAGTGTCCTCATGTTTTAAGTCTTTAAT
TAGGTGTAGGAGATGTTGGTCAGTTGTAATTAGGACCCATTTTTTATTCAATAAATCCTTCACATAAAAGCCTCCAACAG
TTTCATACCCTAATTCTTTAGTATAATACAGTAGTTCAAAATGGAAAAGTGGTCCTTAATAATATACCTGAGTGCAGACA
CACAGTTTCCAACATAAGTAGGGACAGATATCTCGGATAAGATTCCACCATGGTAAATCTTCGTAAATATAAGGCTCTCA
TCCATGGTCAATTGTTAGCCCTACAAAATATCAAACAAACCCTAGCTTAAGATGACGGAATATACTCATATAACCCATAC
AACAACTAAAAAACAAAGTTTTAAAGCATATCTTCTGGGTAATAGTAAAGAAGGGACAGAATATTCGCAAAAATCACAAA
CCCTATATTTTTACAAAACCCTAGCTTTTTGGAATTCATTTAACAAAGCATGTAAAAATCATTAACAATCCTAACTTACA
CAAGGAAATCTTCAAGATTGTAACACGAACAAGACGAATCCAACTTCAATCTGGAGGAAATCGCGAAGATGGAGAGCTTC
AATTTGGAAAAAATCGCGAAGAGAGAGAGAAGTGTTCTGTCAATTTTAACGATTTAGGAATCTTCCCCAATTAAGACATT
TACAAATACACGTCGGATACACGTGGTAGTTGTTAAATGGTCATTCTATACACGTCGGATACACGTGGGGAGCTTAAATA
CACGCGCCACACAGTTTATGAAAAGTGATAAAAAAATGCTTAGATGGTTCAAATCTGGGGTGGTAGAGGTGTTCAATAGG
TACTAGGTGTAGTTGAGGTGTCTAAATAAATAATGAGGACAACTTTGAGGGGCCGCAGATGACTTTGGCCTTTTTTTAAT
CTATGTTAGCTATATGAAAGAGCATCGTATGTAGTCAAATCTTTACACACTTGTGTGGTGAAAATTTGAAGAGGACTCAT
CCAGTATAACAATAAAGAGAAGGCGAAAAAGAAAAGCAAAGTCAATTTTCTTCACGGGCAACAACAATGGCAGCGTTCCA
GTTCAAAAGTTCCCACATGATCACGCATGGACTCTCTAGAAAATTGAAAAGAGAATCACAATTTAGCCACCCGAAAAGGA
AAAGACACCAAATCTCCATTTACTCTTCTTCTTCTTCTTCTTGTTGGGAAAAAAAGGGGCTTTGTTTGATTTAGAGTATT
ATAGTTCAAGATTCTTCAACCCCTTTTCTTGTTTTGAGTTTTTCAGATCCATTTTGGGGTTGATTTCATTTGAGATGTCT
CTTGATTCAAGTTCAGCTGATCATGGTGGGCACAGTAACATTAGAGGAATTCCAACTCATGGGGGTCGTTATGTTCAGTA
TAATGTGCACGGCTCTCTGTTTGAAGTTTCAAGAAAATATGTTCCTCCTATTAGACCTATTGGTCGTGGAGCTAATGGAA
TGGTTTGGTAAGAAAATAATAAAAATTCCATCTTTTTATATGCATAGGTTTTAATGGCGTAACTGGTAAAGTTGTTGGGG
TTCATGCTGTGTAAACAGTCTCTTGCAGAAATGCAGGCTGTATGTATTTTTTGGACCCTGGGCATAGCGGGAGCTTAGTG
CACCGGCTGTCCTGTTTTTAGGTTTAAACTCTGTATCTCTTTTTTCTCTCTTATTAGTTATACAGGTATGTGAATTTTTG
TGTGTTTTACATAAATAGTGCTCTCTGATGAGGAGCAAAG
>mtp_3942.scaffold_7
GGCATATTCTTCCTTATTCATTTATAGATTGTGTTAAAGTTTATATTCTAAACTTTCTATCTGTATCTGTAGATATAAAA
TAGTTTCTCTCTGTGCTATTATAGATTTTTTACAAATTTCTGCAAATATATTACTGTTAATTCTATTTTGCTTATGTCTT
AATTCTTGTCTTTTTGCTATAATTATTTCAGCAAGTTTTTGTCTATATTCGTTATTTTCGTTATTCATTGTATTTTTAAA
TACTGAATATATTTATATTCTATTTTAGATATATTATCTATTAATTGATCTAATTTGTCGTTATCAGTTTTTGTGATATT
GAGTTGTTTATAATCCGGATATAATTTATTTAATTTTCTTCTTATTTTTCTTAACTTTCTACTAGTATGTTTCTTCTTAT
ATTTATTTTCATCCATAGCTCTGATACCATATATCAAATGAACTATAAACCAGATATTGTAAGCTAATTGGACACAAATA
TCCAGATCATATATGTTCAAAATGCAATGGAGAAGATAATGTAATCTCCGATGTCCAGCTGAAATGATAAAATAAAAGAA
GATAGAGACGGAAAAGAGATAAGATAAAGAGAAGAAGACAAAGAAAATAAAGACAAAGGACAAAGAGATAAAAAAAAAGA
CATAAAAACGTGTTTGGCCAACAAAGCCAATGTAAATTATTATGTAAAAGTCTTAAAGTGTACAGTTATAGTCACATTAT
TGTAAATTATTAGTCTTATTGTAAGAAAGTGTAGTGTAAATTAGTCAACAAGTAGGGTAGTATGCATGTGCATATTAAAA
GTGGTTGGTATGGTGTGCATTAATAATGATGACAAGTGTGTGCATGGTAGGTGATGTGCAATATTAATAGGACAAGTGTA
TGAATGGTAGGCATTATTGTAAAGTAAGTGTGCATTATTGTAATGCATTATAGTACGTGCATTATTGTGCACTAGTGTTT
CTTTCTATATAAAGGAAGGTATATGTAACATAATAAGCAGACTTTGAATAAAACGAAGCAAGCTTCCTAAAAACACTCTC
TCAAATATTTAATACTGAATAGATAATGGAACAAATTTCAGATATCATGGATAAGCAAGAGGCAAAGGTATATTGTTCAA
AAAATATGCAGAACTAATTTCATATATTCCTAAATATCATATATATGATTGAATAAATTTATGTTAGTTATTATGTATTA
GAATTATTTGAATCATGATTTCTAGTTTATTAGCACACTGGAAACAGGGAGAAAACTTCTATACTATGCCATCCTAATGT
TGAAATCGGTAGGCGAGAAAAGTCGTTTAGGAGAGTAAACAAAGTTGAGGCGCTGATAAGAAGGAAGTATCTGCTAAAGT
ACGACGCTAGTAGTGACAGGAGAACATGATAAACAGATAATCTAGTTCATAATGATCTAATATGAATTTAAATCAATTAT
GAATATGATAGGAAGGAATAATTGAAAATAAAAAACCTGCATAACAACGAACATGACTACATACATGCATGACGAAATAA
TAAAAAAATATGAAACTTTAATCCAATATATACTTAAAGGTATAAAGATAATTGAATTAAGAAAAATAATATTGGAAAAA
ATATTTAATGATAACGAATCAGAATATATATTAAACCAACAATGGTATGAAATAGACCTACATGATTTAGACTTCAAAAG
AATAGAATGGTATAATTTAGAAATAAATTCAGATTAAAATGAATTACGAATATTTACAATATTGGATAGAATCTATGGAA
GATATAAAACTATTACAACAATTAATGGAGAAAAAATTATATACGTACCTAAGAACCCAATATATGTTATATCTAGAATA
TATCATAAATAATATTAAAGAGATATCAAGATTAAGACCCTTGAAAAAAGAATATTATAATAAGATCTTTAAGATAAATT
CCTCACCTACCACACTACCAAAAATATGAATTCATCAACTACCAATTCCGTATTCTCAAAAAATGGTATCAGAGTTATGG
ATGAAAAGAAATATAAGAAGAAACATACTAGTAGAAAGTTAAGAAAAATAAGAAGAAAATTAAACAAATTATAACTGGAA
TATAAACAACTCAATATCACAAAAACTAATAACGACAAATTAGATCAATTAATAGATAATATATCTAAAATAGAATATAA
ATATATTCAGTATTTAAAAATACAATGAATAATGAAAATAACAAATATAGACAAAAACTTGCTGAAATAATTATAGCAAA
AAGACAAGAATTAAGACATAGGCAAAATAGACTTAACAGTAATATATTTGCAGGAATTTGTAAAAAATCTATAATAGCAC
AGAGAAAAACTATTTTATATCTACAGATACAGATAGAAAGTTTAGAATATAAACTTTAACACAATCTATAAATGAATAAG
GAAGAATATGTCNNNNNNNNNNNNNNNNNNNNNNNNNNNNNNNNNNNNNNNNNNNNNNNNNNNNNNNNNNNNNNNNNNNN
NNNNNNNNNNNNNNNNNNNNNNNNNNNNNNNNNNNNNNNNNNNNNNNNNNNNNNNNNNNNNNNNNNNNNNNNNNNNNNNN
NNNNNNNNNNNNNNNNNNNNNNNNNNNNNNNNNNNNNNNNNNNNNNNNNNNNNNNNNNNNNNNNNNNNNNNNNNNNNNNN
NNNNNNNNNNNNNNNNNNNNNNNNNNNNNNNNNNNNNNNNNNNNNNNNNAAATTAGAAGAAAAAGAAGAAAATAACCAAG
ATAATCAACCTGAAATAAGAATTGATGAAATAAATGACGATAATCTAGATGAACAACATTCGGAAACAAGCGAAACATAT
ACGAAACTTTTAACAAACATAGATAATACAAAGAATTTAGAAGTAAATACAGGAGACATAGACATGGATGAAAAACCTAG
TACATCAAGAATAAAAAACCCAAAGAATTTAAAATATCATAATACAAACTATGAACAATATGATAAGGAAAAAACTATAT
GGGATAAAAGATTAAATAAAAAATGGACACCTAAACCAATAACTGAACAACATGATTAGATTTAGACTGTGTAGCAGATA
TAAATAAAACAATTCAATTATGGATAGAATATATATCAAAACAATTAATAGATAACAAAATAGGAATGACAGAAACGCCA
GGATATATAGAAAGAATACTTATAGGAACAGTAAAATTATGACTACAAAATTTATTAGATGAAAGTTTAAAAACTCTAAG
AAGTAATAAAAAATCTAATGGTGAATTAGCTATTACAACTATGGAAATATTATATAAGTACGAAGTAGCTATAAGAAATG
AATTTAGTAGTATGACAACAGAAGTAGAAGAACAAAATAAAGAAAAAAAATCATAAATCGAAATCTAATGACAAAATTAG
CAATATATAATATGTGTTATATAGATGAATATACATGTGCATTTAGAGAATATTATTATAAAGGACCATATAGCACAGAA
GAAAGTAAGGAAATAAGAAAATTATATTTTACAAAATTACTAGAACCTTTTAATTCAAAAGTAATAAAAAGTTGGAATGA
AGCAGGATTAACAGATACCTTAGGAGCTAGAATAAAATTCTTACAACGATCGTTTATAGAACTATGTGAAAAACATAAAG
AAGAAATAAAAATGGAAAAAATACTAGTAAAAAACTTAGCATGTTGCAAAAATAAAACGGCACCCCAATTTGGTTGTACA
GACAAATACTATAAAAAGAGATATAATAAAAAATATAGATCAAAATATAAATATAAACAACCAAGAAGAAGGTACTATGT
AAAAAACTACAAAACTAAAAGACCATATAGACCAAAAAGAAAACTAACGGAATGTACTTGTTATAATTGTGGAAAATTAG
GACATATAGCTAGAGATTGTAAATTATCTAAAAATCCAAAAAATAAATAAATAACAGAAATAATAATAGACGATGAAAAA
TATACGCAAATAGAGTACGTAGATTATGAATTAGAAAGTGAAGATAGTATATATGAATTATCAGAAAACAAAGAAAATAA
TCCAGTAATAGAATCAGATAATGAATACGATATCAATGACTGAAACAGATATACAAATAATAACTAAAGAAAAATATCAA
GATGAAGAATCAGCAGAACAAAAAATAATATTTGATAATAATATATTTGAACAAATAAAAGGAAAAGAATTAGACCTAAG
AGTAGAAAAAATATTCGAAATACCAACAATGAGAAATTGGTTAAACGACAAAAAGAAGAATATTATGTAGTAAGTCAAAG
AGAACATATCATAGATTGCAAATACACCAAAGGAAAGGCTAAAATACCAATAATAAACAAACGAATAATCAATAAATAAA
TACAAGATATTAAGGCTAAAAATCCAATTAAATATGTACATTTAGGAGGAACAAAAATATTAATAAAAGCATGTTTCAGA
GAAGGAATAGATACACCCATAGAAATATACTTAGCAGATGATAGGATCATACATCTATAGAAAAAAGTATAATAAGTGCA
GTAAAAGGCAACCTCATATATCAAAAATTTAAATTTATAATAAGTGCTAACTACTCAGTAGCAATAAATGATAGAAACAT
AGATAAATCACTAGTTTATATTGGAAAATGTCAGGGATAGAACTAGCCCCAAGAAGTAAAATATTTACAGCTAGATGTAA
AAACTTATATCTTTTAACGACAAAACATAAAATAACAGCAAAAAATAAAAAAATAAAAATAAAAATAGAAGATCCTTTTG
AAAGAATAGTTACAGTTATAGATAATAATGATTATAGTTATAATGAGATTGATATGGAAGAAGATTTAGAAATAGTAAAA
GAAAGATTAAGCACATCAAAAAGAATAAACTATGAAATACCCCAAATATCATAAAAAATGCGTACCTCAAGAAGAATAGA
TAAAACTCCACAAAAATCAATAGAAGAAGAAATAAAACCATATCATTACTACATAATGAGAGTAATGGAACAACGAAAAT
ATCTAATATTAATAAATACAGGACAAGAAGAAAACTATATTACAAGAGAACTAGTAACAGAAGATGAAATAATTACTACT
GAACAATCATGCCCTGAACTACCAAAGGCATTAATATATACCGAAGAAACTAGAGAAAAGGAAATAATCATTGGAGGAGT
ACCAATAATAATAAAGTTTAAAGTATATCAAGGAGATAAAAATATCACTTTAGGAATAAAATGGTTAGAACAAGTAAAAC
CATACAATTTAGAAGACAAACAGTTAACAATAAATTATAATAATAAGAAGATGATAATAAAAAGAACTTTCTTATGATAA
AAACATGAAAATATATATATACTTGCAAAGATAATAATAGAAGGATATTACAACAGATATTATACACCAATGATAGACAC
ATGAACAGAAACTAATATATGTAAATACAATTGCTTACCAGAAGATAAATGGGAAAAATTAAAAACACCGATAGTAGTAA
CAAGATTTAATAATGAAGGAAGCATGATCACATATAAGACAAAAAATATAAAAATACAAATATGTGATAAGATATTAACT
ATAGAAGAAATGTATAACTTCGAGCTTACAACAAAAGATATGCTATTAGAAATGCCATTTTTAGAAAATTATACCCACAT
ATAATAACAAAAATACACTGATGGTTCACAACACCATGTAAACAAAAAATAGGAGCAAAAAGAGTGAATAATAAAAAACG
GAAAACAACAGAATGGATAAAAGGAAGTGAAAAAGTTACACAAAAATTAGAAAATATAAAAGAAGAAGACCCTAAAATAA
AATTAATTATATTCTCTATAGATAAAGTAAAAATAATCCAAGATAAGTTGGAATTATTATATAATGAAGATCCTTTACAA
GGAGGGGAAAAACATAAAACAAAAGTAAAAATTGAGCTAATTGATAATAATAGTATAATAACCCAAAAACCATTAAAATA
TAATTTTAATGATTTAACAGAATTTAAGATACATATAAGCGAATTACTGGAAAAAGGGTATATACAAGAAAGCAATAGCA
AGCATACAAACCCAACATTTATAGTAAATAAACATAGTGAGCAAAAAAGAGGAAAAATTAGAATGGTTATTGATTATAGA
ATTTTAAATGCAAAAACGAAAACATATAATTACCCAATACCAAATAAAATATTAAAGATAAGACAAATACAAGGATATAA
TTACTTTAGTAAATTTGACTGCAAATCAGGATTTTACCACTTAAAGTTAGAAGAGGAATCTAAAAAACTTACAACATTCA
CAGTACCACAAGGATTTTATGAATGGAATGTACTACCATTTGGATATAAAAATGCACCAGGTAGATATCAACACTTTATG
GATAACTATTTTAAACAATTAGAAAATTGTGTAGTATATATTGATGATATATTACTATATTCCAAAACACAAGATGAACA
TATAAGATTATTAGAAAAATTTATACATATTATAGAATATTCAGGCATAAGTCTAAGCAAAAAGAAAGCAGACATAATGA
AAAAACAAATAGAATTTTTAGGAATACATAGATAAAAATGGAATAAAAATGCAAACACATATAGTACAAAAAATAATTAA
CTCAAATGAACAACTAGATACAAAAAAGGAATTACAATCATTTCTAGGACTAGTAAATCAAGTAAGAGAATACATACCAA
AATTAGCAAGGAATTTAAAACTATTACAACAAAAATTAAAGAAAGATGTAGAATACCAGTTTGATAAAAAAGACCAAACA
CAAATACAAAAAATAAAACTATTATGTAAGAACCTACCTAAACTATATTTTCCGGATGAAAACAAAAAATTTACTTATAT
AGTAGAATCAGACGCCAGTGAAAAAAGTTATGGAGGAGTCTTAAAATACAGGTATGATGAAGAAAAAATAGAACATCATT
GCAGATATTATTCAGAAACATTTACTAATATGGAAATAAAATGAGAAATAAATAGGAAAGAATTATACTCAGTGTATAAA
TGCTTACTATCATTTGAACCATATATTGTATATAATAGACATAAATTGAAACCGACAATTAAACAAATTTTATCTGATCC
TATAAATAGTTATCGCTTTTGATTGTTAATTTTATCAAATTTTTGACTAGATAATTAGAAAAAAGTAATGTTGGTATTTG
AGATACTTGTGTTGANNNNNNNNNNNNNNNNNNNNNNNNNNNNNNNNNNNNNNNNNNNNNNNNNNNNNNNNNNNNNNNNN
NNNNNNNNNNNNNNNNNNNNNNNNNNNNNNNNNNNNNNNNNNNNNNNNNNNNNNNNNNNNNNNNNNNNNNNNNNNNNNNN
NNNNNNNNNNNNNNNNNNNNNNNNNNNNNNNNNNNNNNNNNNNNNNNNNNNNNNNNNNNNNNNNNNNNNNNNNNNNNNNN
NNNNNNNNNNNNNNNNNNNNNNNNNNNNNNNNNNNNNNNNNNNNNNNNNNNNNNNNNNNNNNNNNNNNNNNNNNNNNNNN
NNNNNNNNNNNNNNNNNNNNNNNNNNNNNNNNNNNNNNNNNNNNNNNNNNNNNNNNNNNNNNNNNNNNNNNNNNNNNCAC
CCAATTTTGGCTCTCCACATTTAACTATAGTAATAATTATAATAATAATAATAAAATATATATGTTATGAATTTTTTTTA
TATAGGAATACAAAAGATTTTAATTATTTATTTGACTTGATAAACTTATTTCTTAAATGTTATTTCTTATAAAAAATAAA
TATATTATATTACTACTTACTTTCTCATTTTTAAATAAATGTTGTTCTTCTTAAGAATTGAATCTATTTTTGTTCAAATA
TAATTGCTTTTGTCGCAATAAGTTATTTTTCGTGCATTTATTAAAATTAGAAAGCTTAGTTAATTGATGATTTACTAATT
TATATTAATTTAATTTTAAGAGTGACTAATTTTATCAAATAAGCTAATCTTGCAAAATAATTATCACTTATGACTATTTA
ATAAAGAAAGTAGTTATAATTTAAATAAATTTAATTTGAGCAATTTTGTCAATCCAAGTCTTATTAAACCGGCCAATCCA
TGTATGCCACGTAGGCGAGCACATGGATTGTGCTTTTTTAGATTCGATCTCAGCCTTACAATCTAATCTAATGGCCTTAA
TTAATTCATCCTCTTACTATT
>mtp_3942.scaffold_5
TGGCTACAGTACCCGGTTCGAGTCCGTGGTCCAGCCCACCCGTGCCCGACCTTTGGCTACAGCACCCGGTTCGAGTCCGT
GGTCCAGCCCATATAGGTTGACTCATTAGCTATAGTACCCGGTTCGAGTCCGTGGTCCAGCTTGCACGTGGTGTATTCCC
AATTCCCCACTAAAGCTTCAGTTTAGTCTTGATTACTCTCATCTGTAGGTTGAGGTTTTGGAGGTTGGAAAGATTCCGGT
TAAAGTCTGGGACGTAATGAGATCTTGGAATATGATTGGGAATGGTTCAGTTAAAAGTCCGGAAATTGGTAATATTGTGA
AAGACCTTCTAGCTCCATTATTTTACTTCAACTGCCGGTCCATCTGCCGGGCTTATGGGGGTCCGTGCAGGTGGTTTCTT
TTATTGTGCACGAGCGTACCCGTCGGGTTTATGGGAGCCCGGCGGAGTTAGTTAGATTGCTTGTCTTTGTTGCCTGTACG
CTCGTGTACATACCCCCCATTTACTACTCTTTGCACTTGATGTGACCCTTTATTCGCATTTCAGTTTTCTTTTGCTTATC
TTGCTCAGTCGGCCGATGATGCCTACTGGGTACCTGTTGTTTTGGTACTCATGCTACGCTCTGCATCTATTTCGTGATGC
AGGTCCGAGCACTAGTAGCCAGCGTTGATCGAGCTTGGAGTAGACTTATCTGGAGACGGGGGTGAGCACACGGCGTTCTG
TACTATTTCAGTCTCCATCTGTATATATAGACTTGTCTTCTTCCTTTCGAGACAGTCTAGTCTCTGTTGTCCAGTTTTGG
GACTTGTACTCATTTTGTAGTAGCTCTGTACTGGTGACTTCCAGGTTCTGGGAGGGATCTTTAATTGTATATATGTTTTT
GGTTTGTGTCCGCCTGTTTATATTNNNNNNNNNNNNNNNNNNNNNNNNNNNNNGTTATTTTCCTACTCTTGTTTAATTTC
TACCCTCAGACCCATTACTTGTTGTTCCGGGTTACGGGTTGGCTTACCTGCTGGTGGGTTATAGTAGGTGCCATCATGAC
TTGATAAATCGAGTCGTGACAAAATTGGTATCAGAGCCCAGGTTCGTCGGTCTCACTTGTACAGAACTAACGTCTAGTAG
AGTTCTGCAGATCGGTACGGAGACGTCCGTTACTTATCTTCGGGAGGCTACAGGATGTCTTTAGGAACGTGTCGCTTTTG
CATCACTGTCGTGCATTGTATGTCTTATCAGTTTCTGAAATTGTACTTGTACCACTCTTTTATAGGGATGGCTCGCACGC
GTGGTAGGGCCCCAGCTAGGGGTAGAGGCCGACCTCGAGGTCGTGCCAGAGCTACAGCACCAGCCCAGGACCGAGAGCAA
ACTCCGGAGCCGGTGATAGAGCCACCAGCAGCTCCAGCACCGCAGCAGCCGATGGGTCCGGGATCAGCCCAGCCACCGCC
CGAGCCTGTGGCAACTCCAGATATACAGGCGATGCTCGTACAGATACTAGCTGCCATTGGGGGTATGCAGCAGGCCCCAG
CTCCAGTCGTTCCAGTACCGCAGGGCCAGCCTACACCAGCGGTACCGGTTGTTCAGCAGCTAGCGGCACCGGTTGTTCAG
CCTGACGATTTGGAGGGCGTCATGCCATTACGGGAGCAGAAGATGCTCGGGGTGTTCCTTAGACTATCACCGCCGAGGTT
TTCTGGGGCAGTGGGGAGGATGCCCACGAGTTTCTAGTTACTTGCCGCGAGCGGCTACAGACTTTGGGTTTAGTGGAGTC
GAGAGGGGCAGACTTCACCGCTTACCAGTTAGACGGTCCCGCCAGGCAGTGGTGGCGTACATACTTAGAGACCAGGCCAG
CTGGGTCTCCACCGGTCACATGGATTGAATTTTCAGAGGCCTTCTTGGCCCGATTTATTCCCAGGAGCATCAGAGATCAG
CTCAGAGATCAGTTTGCTCGGTTAGAGCAGGGCTCCATGACAGTATCAGAATATGAGGCCCGGTTCCACGAGCTCTCCAG
GCATGCCGCCATGATATTACCTACCGAGGAGGAGAGGGTTCGTTGTTTTGTTCGGGGTTTGAGACTACAGTTGCGGATTG
AGACTCAGTCTTTAGTCTCAGCAGGCCGCTCGTTTCTGGATGTAGTGGACCATGCCCGCACTATCGAGCAGCTCCGTCGC
GAGGCCCAAGAGGGCAGCGGCAAGAGAGCTAGACAGGAGGATAGCTGTGATAGGCGCCGTTTCAGACCCCGAGAGTCTTA
TGATAGATCCCAGCAGAGGTTTCATTCGGGTCAGTCTAGTAGCCCCTTCCAGGCTTCTCTCCAGGCATCGAAGGGTGATC
AGCACTGCCATATTGGTTTTAGTGTCGGTCCTAGTCGGGGCCGAGATAGTTCACAGATGGGTTCTTCTGGCCGGGGTAGC
CGACCTCCAGCTCTCAGTCGACAGTCCCAGGGGTGTTATGAGTGTAGGGAGTTAGATCATTGGGCCCGCGAGTGTCCCCA
TCGCAGGTTAGCCTTACCCGCTCCACAGGCAGTTAGGCATGCGCCAGCACCTTCAGCTAGAGGCAGAGGCCAGGGACAGG
ACCGTAGGGGTGGTCACCAGGGTATACGGGGTGGTCCCCGAGGAGGCAGATTAGGGGGCAGAGCCGATGCACAGGGTAGG
GGAGTCCAGGCCCACTTTTATGCAGCTCCAGCTAGAGCAGATGCGGAGACCTCGGACGATGTGATCACAGGTACAGTGTT
ATTATGCCAGCAGCCCGCCTTGGCTTTATTTGATCCAGGCTCTACTTTTTCGTATGTTTCTGTCTACTATGCCTCTCGAT
TGAGTTTGATGTCTGAGCCTCTGGTAGCGCCGTTGCGTGTGTCGACCCCCGTGGGTGAGTCTTTAGTAGTGGATCAGGTA
TTTCGATCTTGCTTAGTTACCATCCAGGGGCATGACACCCGGGCTGACCTTATATTGCTTGACATGGTTGATTTTGATGT
GATTCTGGGCATGGATTGGTTATCCCCTTATCGCGCTGTTTTAGATTGCTTTTCTAAGACTGTTACCTTAGCCATTCCCG
GTATTCCTCCGGTGGTGTGGCAGGGATCTCGTAGTAGCACACCAGTTGGGGTTATCTCTTTTATTCGTGCTAGGAGGCTA
GTGGCTAGCGGATGCTTATCATATTTGGCCTATGTACGTGATGTGAGTAGGGATGTTTCTCCAGTTGAGTCAGTTCCTGT
TGTTCGTGACTTCATAGATGTGTTTCCTACTGATCTACCTGGCCTACCCCCAGAGCGTGATGTTGATTTTCCGATTGAGC
TTGAGCCAGGTACTCGCCCTATTTTTATTCCGCCATATCGGATGGCTCCTGCAGAGCTCAAGGAGCTCAGTGTTCAGCTT
CAGGATCTCTTGGGTAAGGGATTCATTCGGCCTAGTGTATCGCCTTGGGGTGCCCCAGTCCTCTTCGTGAAGAAGAAGGA
CGGTACTATGCGATTGTGTATTGACTACAGGCAGCTGAACAAGGTGACGGTGAAGAACCGTTACCCCATGCCTCGTATTA
ATGATTTGTTTGATCAGCTTCAGGGTGCCGTGGTATTTTCTAAGATTGATTTAAGATCCGGCTACCACCAGTTGAGGATT
AGGGCAGCGGACGTCCCTAAGACCGCATTTAGGACTCGTTATGGCCATTATGAGTTCTTGGTGATGTCGTTTGGGTTGAC
TAATGCCCCTGCCGCCTTCATGGACTTGATGACACGGGTGTTCAGGCCATACCTTGATTTATTTGTCATTGTCTTCATTG
ATGACATACTGGTATACTCGCGGAGCCGGAATAAGCAACATTTGAGAATAGTGCTCCAGACTTTGAGAGATCAGCGGCTT
TATGCCAAGTTCTCAAAGTGCGAGTTTTGGCTTGAGTCTGTAGCCTTCTTGGGGCACGTGGTGTCCAAGGAGGGTATTAG
GGTTGATCCGGCGAAGATTGAGGCTATTCGTGATTGGCACAGGCCCACCTCTGTGACTGAGATTCGTAGCTTCGTCGGAT
TGGCAGGCTACTATAGGCGTTTTGTTGAGGGATTTTCTACTATAGCAGCGCCTTTGACGCGGTTGACTCGCCAGGATGTT
CCCTTTGTTTGGTCAGAGGAGTGTGAGGCGAGCTTTTTGAGGCTCAAGGAGTTATTGACCACCGCTCCTATATTGACTCT
TCCAGTTGAGGGCGAGGGCTTCACGGTATATTGTGACGCATCCGGCGTTGGTTTGGGTTGTGTATTGATGCAGCAGGGCC
GGGTTATTGCTTATGCGTCGAGGCAGCTTAAGATTCATGAGCGCAACTACCCCACCCATGACTTAGAGTTGGCGGCGGTA
GTTTTCGCACTTAAGATTTGGAGGCACTACTTGTATGGAGTTCGATGTGAGATCTATACCGATCACAGGAGCCTTCAGTA
CATTATAAGCCAGAGAGATCTTAATTCGAGGCAGCGTCGTTGGATTGAGCTCCTGAAGGACTATGACCTATCTATTCTCT
ATCATCCGGGCAAGGCGAATGTGGTAGCGGACGCCTTGAGTCGGAAGGCAGTGAGTATGGGTAGTCTAGCTTTTCTTTCT
TCTACGGAGCGACCATTAGCTTTGGACATCAGCTAACCGGATGGTACGGCTTGATATCTCTGATTCCCGGTGTGTACTAG
CTTATGTGGATGCTTAGTCATCTCTGCTAGATTGGATTCGCAGCCGTCAGTTTGAGATACATTGAGGAGCCAGTTGCTAT
TTTGGCCAGAGATGTCAGACGGTTGCGTTCCAGAGCCATTCCTGTGGTTAAGGTCCATTGGAGACATCGTCCAGTTGAGA
AGGCTACCTGGGAGACCGAGCATGAGATGCGGGCACAGTTCCCCAGTTTATTTGAGCATTCAGGTACTTCTTGACTCTTA
CTTTCGCGGACGAAAGTTCATTTAGTAGTGGATATTGTAATGACTTGAAAAGTTGACTTTGGTCAACCTTCTTGGAAGAC
GTGCTCAGATGAAAATTCTGACAGCTAGGTTAGCTTCGAAAGATCGATTTTGGTCTAGAACGACCCTTTGTTCACTTCCC
GAGACTTTAGATAGCAGTTGTGGAATCTGGTTCAAATGATACTGGGTGTGGGACCCACTTTTCGTCGAAGCGAGCTCCAA
ATGGAAATTCCGCCTTCACCGTTGAGTCCGAAATATCGTTTCCAATCAGATTCCATATAAGGTTTGTATTTTTCCAACTC
CGAACGAGTCCGAAACATCGAAATTTAAGTTTGAAAGGTTGTAAAATTTTGACGCGACGGTGACGTGGCAGAGCCACGTG
ACGACACGTGGCAGAGGAGTGAAATCTGGAAATTTCCAGATTTTAAAAACGAATTTTGTCCATATTTTTCATCCAACTTC
AACTTGAGATTAATCCTTCATTTTGAGTCCAAATTAAGTGATTCAAAAGGCAAACTTCAAGAGAATTTCGAGGGAAATCT
AGCGGTGATCTCGGAAACACGAGGGGAGGCTTCGTTTGAGGTAAGAAATCAATTTTAGCCACTGCCAGTGTGATTTCCGG
ATGGTTTTGTTATTGAA
>mtp_3942.contig_6
GAATTAGAAGAAAAAGAAGAAAATAACCAAGATAATCAACCTGAAATAAGAATTGATGAAATAAATGACGATGATCTAGA
TGAACAACATTCGAAAACAAGCGAAACATATACGGAACTTTTAACAAACATAGATAATACAAAGAATTTAGAAGTAAATA
CAGGAGACATAGACATGGATGAAAAACCTAGTACATCAAGAATAAAAAACCCAAAGAATTTAAAATATCATAATAATACA
AACTATGAACAATATGATAAGGAAAAAACTATATGGGATAAAAGCTTAAATAAAAAATGGACACCTAAACCAATAACTGA
ACAACATGATTAGATTTAGACTGTGTAGCAGATATAAATAAAACAATCCAATTATGGATAGAATATATATCAAAACAATT
AATAGATAACAAAATAGGAATGACAGAAACGCCAGGATATATAGAAAGAACACTTATAGGAACAGTAAAATTATGGCTAC
AAAATTTATCAGATGAAAGTTTAAAAACTCTAAGAAGTAATAAAAAATCTAATGGTGAATTAGCTACTACAACTATGGAA
ATATTATATAAGTACGAAGTAGCTATAAGAAATGAATTTAGTAGTATGACAACAGAAGTAGAAGAACAAAATAAAGAAAA
AAATCATAAATCGAAATCTAATGACAAAATTAGCAATATGTAATATGTGTTATATAGATGAATATACATGTGCATTTAGA
GAATATTATTATAAAGGAACATATAGCACAAAAGAAAGTAAGGAAATAAGAAAATTATATTTTTGATTGAGAATGAAAGG
ATTTTTTTTTTTTGAAGTTTGTGGTCCAAAATAAGTTGTCGTTTGACAATATATTCCTAAATATTTTTGAAAAATCAATT
TTGAATGAAGTTATGTGGAGTTTCAATAGTGTTTGGCCTTAGTTTTTAGGAAACATATTTTACTCTTTTATTTTAAAAAA
ATGACAGTGTTCTAAAAACTATTAAAATACCATAAATTTGACACAAAATTATTGTTTTTATAATGAACTAGATAACACTT
GATTCAAAAATCATAACACAATTTGTTAATAAAATTACTAATAATACAATTACCAGCTATTACAATTAGTTACGAAGATC
CATGAATACAAACAAATAATAATAACAATGTTAGGAACTGGCAATTATTAAATATAATCTTCTCATATTATACGATCAAT
CTCTTTTAATAAGAACTAGATAATGTTGCCCGTGCATAAATGGTATGTTTTGGGGCTAATAATCGAGTTTTTGAAGCGAT
TGTTTGCGTGGATAATGGAATAAGTTTTTTTTTTATCACAAACATGTACTTTCTTTGACGCTATTTAAGGCATAATAAGA
CTACCCGCATACAACATTTTGTAAATATTTTATGTTGTCAATTATCATGATTTATAGTATTTTTACGATAGATTCACTTC
AAGAATCAGTGGATTTTTTTTGTATTATTTTCAAAACATATTTTATGTTGTCAATTATCATGATTTATAATATTTTTACG
CAATTTTTAAATATAAAAAAAATAAGACAAATAAATTAAATTGGACCCAATATATGTTATTTTTGTTGTCTCAATTTATG
TGTCACAAATGAAATTTGGAGAGTCATCCAAATTTTCATATTTTTTTTAAAAATGTTTTAAGTTATTAATTATTGTGATT
TATAATATTTTTATGTAACTTTGAAATAACGTACATTACTGGTCACTTTGTCCTAATTTATGTGATATGGATAAAATTAC
AAAATTAACCCTTTTAAAATGTCTTTCAGATATTTTAAGTTGTTAATTATTATTATTTATAATAATTTTTTGGTAATTTT
AAAATGATATGTGTTATTTTTTCTGTCCCAATATATGTGAGCC
>mtp_3942.scaffold_1
CAAGCTTCATAGATAGATAGTTTTTGGAGAGTCTTTCAGTTTGAGATGTTTTATTTAAAATTTATATTTTATACTCAGTA
TATTCAGAGAGTTTTGAGATTTATTACACTGTTGATTTAGCATTTCTTTCAGTTGATGTTTGTGTATGCATGAGTTAGTC
TTCTGCTTGTAGCCAGCCAGGATGAGGGTTCGCTTGGGGGCCGACAATGATTCTCGAGTGCTGGCCACATCCATGGTGTA
GGCTCGGGTCGTGACAAAAAAATTGACTAAAAATTTTATAGTAGATATTTAAAATATTTTTTCGCTATAAAATAATTTTA
ATATTACAAATACATTGATATTTGCAATTTGACACTTAAAAGTACTTTAAAAAAAACAGTCAAACACAATCTGCTTACCA
AAACTTTTCAAATGAATTAGTTAGACACAAATTTTTTTCTTTTCAAAAACACTTTTCTAAAAAACTATTTCAAAAAAGTG
CTTCTAAAAATAAGCAAATTTTAGAAACAATGTCAAACAGGCTCTATAATTATTAAGTATATTTACTTTGAACTTTAAAT
TAGTAAGCTTAGGGTATTAAATATGGAAAAATTACCTATCTACACATCATTATTTACCATATTTTCTATTATTTCCTACC
ATTTCAAAAAATTACAAAATCCTTTTTTTCTCTCACATTATCTCCTTTCCGGATACATCACTTAGAACCTAAGTTGCTCG
GACTTGAGTGCGGGTATCTGAGACGGATGCAGATCCGAGAGTCGAATTCGGCAAAAAATCCAAATTTTAAGATTCGTGGG
TGCGAATCCGAGTATGGATATGGGTGATGGGATACGTCTAATTTTTTTCAATATTATAAAAATCTAGTTATGAAGTTATT
CTAAATTTGAGAGATATGTTGTGATAAACTTACATGTATTTTGTAGAATTCAATCTTCCATTCTTCAAGATGAGATTACT
CTTCCATTCTTCCTACAAAGACACAACAAAATAGAAACTAAACATTAAAAGCATTTACAAATTACAATAGAATAAATATA
ACTAAAAGAATCAATAAAAATTGAAACGAAGAACTAACCTTAGAACATGGATAGTAACTCTTGAAACAAAGTGAAAGTGA
AATTACTGCAATTATTAAAATTTAAGATATACACAAAGATATTTATCCACAATTTAGATATTCATAATTACTAATCAATA
TTCAATACACCAAGTAAAAGTGTAAAACATACTATTTAACAAAAATCAAGAGATCATCTCAACTTAATCCATAACTTAAA
ATTAACATAACAACAAAATATTGTCAATTATCAAGTTATTTAATTAAGTAGCTATCTCTTCCGCATCTTCTTCAACTTCT
TCCAAATCTTCAAACTCTTCCTCAAAAATCACACCTTCAATTTGAGGTTCATCTTTTGAAAGCTCGGTTAGATCATTAGT
TGTCTCATCAATATCAAACCGATCTCCACCTAAAATAAATTAAAAACAATAAATATATTAGAAGATTTTATATAAAAATA
AAAAAACATCATTTAAACTAAATAATTAAAGAAAATAATAAAGAAAATATAGACATACCAACATCCCAATATTTGCTTGG
CCCATTTATATATTTCTCCTTCTTGCGAGACAACAACTGGAGATTATAATGTACAAACACTAAATCTTCGGCTCTTGAAG
TTGCTAACTTATTTCTCTTGATATTGTGAATCAAAGAATATGTACTCCAATTTCTTTCACAACAAGAGGAAGAAGCCGGT
TGAGTAAGCAACTTGTAAGCTAATTGTTGTATAAGTGGAGCCGAGACCCCATGATTTACCCACCAAGAAAGAGAATCTTC
ATATATCATAGCCTCAATCACATGAGGCTCACTAAAATAGCCACTTCCGCTACAAAAGGATCCATACTCCAATGAGACCT
GTTTCATTTCATTAGAATCTTTAAAGTACCTTTGAAAGCACTTGACTCTATTCAATGAAATTTCACTATCTTCATTAGGA
GCTAGCTTTCGAATTCCATTATCTCCTTGAAGCCATGATTCATGATAATATTTGGGAACCAAAGAATGTGCCATACAATG
TAGAGGTGTGTTACTTTTGTTCCACCTAGCCACAAGAATATCATGAATAGTATCAAAAAAAATTGATTGACCGGAAATGA
GATCTTTCCCCTCATGCTCAAAGATGACTTTCTTGACCTTCTCAATCATTGAGTCCCACATATCATAGATGAGATGTAAT
TTTGGACCATCAATATCGGCACTTCTTAGCATATCAACAATTGGTTCCGTAAATTTCAAGAAATAATCAATACTATCCCA
TTTTTCATCATTCATTATAAGGGATTTTATTTCACGTGTTTTGGCTTCAATTCCCTTATCCCCCTTATAATTCTTCCATT
CATCATCCATGACCATTTTCTCCAAAGAAGATTTCACTTTGCGAATTCGGGTGGTCATAATGATGTGTGAGGCAAATCTT
GTTTCACCAACCTTCAACAAACACAAATTCGAATATTTTTTAAAAAGTGCATGTGCCAAGTCATGGTTCACAACTAAGTT
CTTCAAATTACTCACATCACTAAGTAACTCTAAAATCCATTTACAATTAGTAAAGTGAGGTGATTTTTCCGAAGGTTGGC
ACATATTTTTCAAAGCTAGATTCAAACAATGAACAACACAAGGAGTCCAAAATATATGAGGATATTTTTTCTCCACAATA
CTACCGGCAAGTTTCATATTACTTACATTATCCGTAATAACTTGAACAACATTGTTTGAACCTACATTTTCTATTGCTTC
AATAAATAAGTTAGCAATATATTCACCATCTTTTACGATTCCACTAGAATTGATTGAATTTAAAAGCATTGGACCTCCAC
TAGATGATGCCATTATATTGATCAAAGGTCGTCTTTTAGTATCGGACCATCCATCCGAACAAATCGACAATCCTTTCTTT
TTCCATGTACCTTTAATTGGTTGCAACTTTCTATCAATATGTGTTTTTTCTTGAGCTAAAAGAGTTGTCCTCAATCTATT
ATATGATGGGGGAATATAACCGGGAATGGAATTTTGGGCTAGAAACTTAGAATATTTTTTAAAATAAGGAGAGTTTGCAA
AGTTGAACGATAAACCTGATGCGTAGAACATCCTAGCGGCTAATTTGTCGGCCGTATTTCTCTCATAGATGCCGAATGAT
TTTCCTATAGCTCCACTACTCGAACTCTTTTTTTTTGTTGAATTAAATCAGTCCTCTTCGAAAGTGATATATAATCAGCT
TTTTTTCTTGCATCAACTTGAACAACGGTTCTTTTTCTTTCGGCTTGTTCATGCTCCATCTTCAAAGTCGCATATATATC
ACCACTACTTTCTTTACATATTTGAACACCATGACCCGATAATTTCAAAAGATGTGCTTTCACCCTATTATATGATCCCG
TAACTATTTTATTGCAATAGTTACAAGACCATGCTCTATTCCCACCCCCATTTGGAGCAATCGATATAACTTTCACATGA
TTCCATAGAGGTTTATCATCAAAATCTACTCCAACACTTTTTGTAGGTCTCATAAAATCTTTTCCTTTTTGACTAGTTGA
TGCCATCTTGTTAAACAAAGGAAGATGAATTTTTTTTTTGCTTACAGTGAACTTGAATGAAAAAAAAAGAAGAAACAATG
GTATTTTTGGTTTTAGGAGGGAAAAGTTGGTTAGAATGAAAAGATTTTTGGACTAGTTGATGGCTGATGGGATGTCAACT
TTCTGATGCTGCTCTACTTGGAAGACTTTTTGAGCTTTCTTTTATTCAAGAGGGATGTATGTATTGTGTACATATATTTT
TACTATTTTAATTTGAATTGTTTTTATAGTTCTAATAGAAATAAAATTATTTTATCTAATTTTACTTTATGTGAGATCGT
TTGGATATAATGTTTTTATCTAAGAATTAAGTGATCTTGTGCGTGAAACTATATATATATCATACTTATATTTCTAGTAT
TTCGATAGTTCGAAGCTTGTATTGATAGAAAGAATCAAAAGATCTAGTAAGACGGGATCCTTAAAGCGCTTGAATTGATA
AGAAGAATTAAACGATCTAGCGAGACATGATCCTTGATCTGGATATGACATTGTACGTGAAGCNNNNNNNNNNNNNNNNN
NNNNNNNNNNNNNNNNNNNNNNNNNNNNNNNNNNNNNNNNNNNNNNNNNNNNNNNNNNNNNNNNNNNNNNNNNNNNNNNN
NNNNNNNNNNNNNNNNNNNNNNNNNNNNNNNNNNNNNNNNNNNNNNNNNNNNNNNNNNNNNNNNNNNNNNNNNNNNNNNN
NNNNNNNNNNNNNNNNNNNNNNNNNNNNNNNNNNNNNNNNNNNNNNNNNNNNNNNNNNNNNNNNNNNNNNNNNNNNNNNN
NNNNNNNNNNNNNNNNNNNNNNNNNNNNNNNNNNNNNNNNNNNNNNNNNNNNNNNNNNNNNNNNNNNNNNNNNNNNNNNN
NNNNNNNNNNNNNNNNNNNNNNNNNNNNNNNNNNNNNNNNNNNNNNNNNNNNNNNNNNNNNNNNNNNNNNNNNNNNNNNN
NNNNNNNNNNNNNNNNNNNNNNNNNNNNNNNNNNNNNNNNNNNNNNNNNNNNNNNNNNNNNNNNNNNNNNNNNNNNNNNN
NNNNNNNNNNNNNNNNNNNNNNNNNNNNNNNNNNNNNNNNNNNNNNNNNNNNNNNNNNNNNNNNNNNNNNNNNNNNNNNN
NNNNNNNNNNNNNNNNNNNNNNNNNNNNNNNNNNNNNNNNNNNNNNNNNNNNNNNNNNNNNNNNNNNNNNNNNNNNNNNN
NNNATATATATATATATATATATAAAATTTGGTTTTTTCGGTTTCTCCCTTCTTCTTTTTTCTAGAATCCAAAACCAAAA
CAAGAAATCAATCAATATAAATATTAATCCAAAAAAAATAAAAAAAATTAATCCAAATTAGAATTCGATTCAAATTTAAT
GTAAATTATTAGCATATATTTAAAAATATTTACATATTAATAGTAATATTAATCAGTAATTATTTCATGCAAGTAAATAT
TTACACATAAAGCACCTTTCAAATAAAAATCTCTATAATATTGTTAGATCCCATTTTTCAATCCAACTCATCCTATTTAT
ATGAACAAAATATTTATCTTTCAAAATATTGTTCCCTTCTCTCATTTTCTAACGTCTCTTTTCCTATTTTCTTTATACAT
GTAAATTGTAATATTTCTTCATTTCATTTTCTCTTTTTTTATATATATGGTATTTGCAACTGGAAAAAAAACTTTTTTCT
AACGTCTCTTTTCCTATTTTCTTTATACATGTAAGTTGGTGAGAATGATAAGATTTTTGGACTAGTTGATGGCTGATGGG
ATGTCATCTTTCTAACGCTACTGTACTTGGAAGACTTTTTGAGCTTTCTTTTTTTCAAGAGGGGTGTATGTAATTGTGTA
CATATATTTTCAAGAAATATAAAAAACAAGACAATGTATATCCTTTACTTTTTCAAGAAAAAACTCTTTTTCTTCTCTTC
TCTGTACTTTTTCAACTTTGTCCTCTTTACGTCGCCGTCGCCAGAAACTGATTTTCTCTTCTTTCTTCTCTTCTCTGTAC
TTTTTCAAGGTTTGTCCTCTTTACGTCACCAGAAACTGATTTTCTCTTCTTTCTTTTCTTCTCTGTACTTTTTCAAGCTT
CGTCCTCTTTACGTCGCCGAAAACTGATTTTTTCTTCCCCAAATCTTTTCTCGGCTTTGGTCAAAGTGTCCGGATCGGAT
TGACCGAATCCGACACGCACCCCGCACCCGCGCCCGCACCAGTGTCGCGTCGAGACGGGTTCGCCTGCAAATATGAAGAG
TCCGCGCAACATAGCTTAGAACAACCTCAAATACACGATATTTCTTCTTTTTCTTCACTCCTAAAATTACCCCATTGTAT
TATCAGTTACCTCAATCACTCCACTTTTGAATTTCAAATATTCTCTTTCCATCAATTGTAGGTTATTGAAGATGTAGTTC
TTATTCATCTTCTTCGATCGTTTTTTTCTTTTAAGTTCATCAATATAAATCTTTTTAAATTTTTTTAGATTTCCATCTAT
AAATTTTTGATATATGTGGATAAAGCTCCATCTTTTAGTATTGAGATTACCCAAATAGTTTCAACCACTAATGATAATGT
ACATCGTATATTTGATTCTGACGATGAAGATTTTATATAAAATAGATCTAAACAAAGAAACAATCAATTATTCATGAAGA
ATCTGAGATTGGAGAAGTCGAAAAAGGATGCTTACTCGAGTTCTAAATCTACTATTGAGAAAACTCTCCAAAAAAGGAGG
AAAAATGTTGAATCTATCATTACACGACCATCACTATCAAAGATACATATTTTCAATATATCTCGTTTATTTTTTTTATT
CTTAAATTAGTCTTTGTTAGTATTATTACTGATATGATACATCACTGCTCAATAACCTTTTGTTTTATGCAATGTATCAT
GTTCATATTGAAGGTATTGATACATAACTCTAACGTTATTGAATCTTCGATTAAAGTTTATCATATTCAATATAAATTAC
TTGATACATAAAAAATACATAATGTATCATTTACATGTATCAAGTTATATAATGTATCTTCAATCTTGATAAATAAATCA
TAATGTTTTATAACTGTAGCAATGCGTATCAGATTCAACAAAGGTATATTATACATATCAGTGGCAATCTTTTACCACCA
GATACATACACTCAAAATTATTCAACTAGAAGGCTATGTGTCTGTTCATATTACCCAATAAATACACTTGAAACATAAAC
CCTAATGTTCTATAGCGAAAGCATTGTGTATCAAATTAATTGATATGTGCATGATACATGATATATATATATATATATCA
AATTCAATAGTTTTAAGACTTTATTACATGTATCATTTTGTAACGACCTAATCCCGTCGTTATAGAAAAGCCAATGGAGA
AATAATTTGGGCCAAAAACTTTTGGGTAGTGACTTAAAAATTTCTTGCCTAATCCAGACTTTGACGAAATCTGAGTCATG
CGAGGTCTAGGGAAATCTGGTAATGAATGAGAAATTTAATAATGATTTTGATTACATGAGTGGATAACTGAGACGTTAAG
GAACCCGTACGACTTTATAGAATCGAATTTGGGCGAGTAGAACTCCCAAAACTGATCTTAGCGTGAACATGTAGTTTTTG
AACGTCAAGGGTTGAAGGTGTGTTGTGAAATGGGGGTTTGGAACTCAAATTCCGAGGTTCTGTCTCCGTGTAAGCCGCTG
TGGCAGGATTATTCCGCCAGGGCGGGGACGTTGTGGCGGGATGGGGTTCGCCGTAGCGGCTCAATTGCGAATTAAGTCGG
GGAAAAACCTCAAAAATGTTATTTTTTTGCAAACTTCGTTCTTAAGAGTTACGAGATGACCCAGAACGAGTTATTGACAG
TTTTCCAAAACTTTTGGTGCTAACTGTAAGGATTTTACTCCCCTAATCCATTTTTCGATCCGTAAAACTTAGATTCGTGG
GTAATTATTATTGGGGGAGGGTTTTGGACTGAATTTGATGGTGGGAAAAAGCCCTAGCTGCAGCTTAGGATCATGGGTTT
GGTCTTGGGTTATTGGGTTTGTTATAATCCGGGTAATTAGACCTTAATTTATTGATCCTTGCTTTAAATTGTTGATTTTA
GACCACGAACAAACGGAAAGAATCCCGAAAGGGAAGAGATTCAAGTGCCTTAGGGGGATTCAAGCTTGATTTCAAGGTAG
GTGATAGTTTGATTTCTTGTTTGTGTGATGTATGTTGGTGATTGCTTCATTGTAATGCATGTATGCATGTGAATGAAGCA
TTGTTGTCAAACCTAATAAAATGAGTATGAAAGAACAAATGTATGTCATGATTCAACACTTGATTGTATGATTATGAGTA
TGGATGTACATTATGAGTGTGAATGTGATTGTGGTTGTGTTGATTGGATCGGGTGTCACGTTTCGACACATACATTGGAT
CAGGTGTCACGTTCCTACATATATATTTGATCGAGTGTCACGTTTCGACACACTAATTGGGATCGGGTGTCACGTTCGGC
ACACTAACAGTTTGAGTATGGATTCCATGAGAGGACCATTGAATTGTCATATCTACTTGTTATTGAGAATGTGGAATTGT
TATTGCTCCTGAAATGATAACTAGTGTGTGTGTGTATAGACTTTCAGGTTCTAGGCATTGTTTTTCGCAAATGTTTTGGT
AATGGTTTTATTAACTTTCGGAGTTTATGGGAACTCCAATTTTCTTTAGACATTTAAACCTACTTCCGTATCTTTAAATG
TCCTAGTTTTCGTTTAGTTATGTAGTTGGGTTGTAGTAATGGCTCTCCCACCGAAGGGTTAGGGTGGGTGCCATTCACGA
CGGTCTGGGTCGTGACACATATACATACCAAGTGAACACCAATGTGTTATGTATCACACACAAACAGATTCTATTTGGAA
TAATTACATGTACACTATTTTTTTTATATATAAAATACAGTATTTCACAAACAAAATAAGACACATAAATAGTAATATAT
CATGCACTACTTTTTTAGGCATGATACGTCAATTCAAATTTATACTAAATGTATATGATACATAGCAATTACCGCACAGA
CATGTATCCATCAAAGCTATGTATCTCTTCAACCTTTTTGTATGTTGTATCAATGCATGCCAGATACATTGAAAATTCAG
GCTCTTGTTTCTTCCCCTCAACGGTGTATCTGATTTACAAATTTTTCCTCAACTTATCAATCTCTAATTCAGTTGCAATG
GCTGATTTAAGATTCACAAAACCAATATTTTGACCAACAACAATTTCATCACGTTTGTATCATTCATACCTCACCTCACT
TTCCTAGTTTTCGAAATGTCTCGACAAGTTCATGTAGTATTAGTACAATTTTTCGACAAGTTCGATTAAAAAATTGAGAG
TTTTATGGAAGAATGAGAATAAAAAATTTGAATTTTGAATTATGCTAGCGTATTACAATTTGTCAATTATCTTTCTAAAG
TTTCGATGTAAAGAGTCCTCTAACAATGCATTTAACTCCATTTGTTAAAATAGCTTCCATTGAGTTTCTGCACCTATCCT
TTTTTTCTGAACCTTTGTTTGTTCTCAGAAAATAGGATTTGGCTCAATGTATTGATCTAAAACTAAACACTAATATATCG
ATCTAAAACCAAGCACTCTATGGACAATCTTTACTACTTTAATGTATCCGGTAGGATTACAGTACTTAGAAATCTACTAA
ATATTTTAGAAATAGTAATGTATCATGAGTAATATATGCATCTCGAGATCACAAATTAAAAAATCAACTACACAACACAA
TACATGTAATTTCATATCTTTCATTATCAGATCTCTTTACTCTGAAGTTAAAGTTATAAATAGTAAGGTATCATGCACAA
TTTTATGGGCATGATACATAAATACATAAAAGTTGATACATGTAAATCCATCCAATTGCTCTAACAAGGTTGTGTTCTTC
TACTTTTTTCCATTTCTTTTACTCTGCAGAATCAGCGAGATTCGAATTTGACATTTAGTGTACAAGTATATAGTCAATGT
CGATAGAGGAGGAAAGCATCATTGAGGAGGCAGCGGTGCGAAGAGAGGCTGAGATGCCTCAAAGAATCTCAAGAACTTCT
TCAAACCCCTGACGATGATAATAACAAGACTATCGAAGATATTCATGATGTATCTTCTCAAATTTTTCGATAATTTTGAG
TCAAAATTGATAGGATCTTCAATGAAATAGGAGAAGAATTTTGAATCTCAAAATTTTCAACAATTTTGAATCAAAATTGA
AAGGATCTTGGTTGAACTGGGAGAAGAATTTTGAATCACAAAATTTTAAACTATTTTGAATCAAAATTGAAAGAATCTTC
GATGAACTTGAAGAATCACAAAGAAATCATTTTTCTAACAACAATTTCATTACTTTTGTTTCCTTCATAACTCAACTCGC
TTACCCAAAATTTCGACAAAAGTTTTTGAATCAAATCTGAAAGGTTTCTTCGTTAAACAGGGGGGAAGCAATTTGAAATT
TTGAATTTCTTCTTTCTGTTAGGATTTGTCTCTGTATGATTGAAAGTAAGAAGAAACGTAAGCGTAATTTATTGGATTTA
ACTAGATTTTCAGTTTTTATTTCCTATTTTAGCGTAACAGATTGATACTTATTGTATCAGAATTTAATGTATCCGGAAGG
TACAAAATTTAAGGAATTATTGTAATTATAAAAAGAGTGGGGATATGATATAATTTGTTCTTTACACTATGAGATTCTTA
AATTGTTCACATTAAATTAGATGACCAAACAACAGATTTTGTAGTTATTTAAGGAAGTGTTTAATTGACTTAGAGAGGAA
ATATTTATTTTCTAAGTTAATGAACTTAGGGGTTGTTTGGTTTAAAGACAAGTTATGTTGAGGTTAATTATGATGTATTA
AGTTATGACAAAATTAGTTATGTTGAGATTATTTTTTATTGGTTGTTTGGTTTGTCAAATATGCATGACATAATTTCTAA
GAATAAGTTGTTTGTTTACAAAAATACCCTCTAAGAATAAGTTATTTATTTATAAAAGAGGGTTTAAGGAGGTACTTTTG
TTATTTTACATTTTTATCCCTGGATTAGTTATCATGGGATTAGTATTCCACCTACAAGTAGAGATAACTTATCTAAGTCA
TAAATATTAATCTTGAGATAAGTTATTCCACACTTTGTAACCAAATAAATAATTAAGGAGTTCTAAAAACTTATTCCAAA
ATTATTTTCTTTATCCATCACACTAAACATATTTTTTTTGTGAAGTGAATAGAGTTAGAAATAAAACATCATTTTTTTAA
AAGTTTGTTTACTTTACTTAGAAAGAACAACATGATTTTTTTTTCAAGTCTGTTGCAGCAGGTTAGTTAACTTATTTTAG
ACTTACCATTGCAAATAACAAATGACTTCAAAAAGTCTAGAAATACGAAAGATATAAATTAAAGCGGAATACAAAATAGG
AGAAAAAAATGCAAATGACCATGTTAATGTGAATCATTTTCTTGTTATAAACAATTTATGGAAACATTAGCACTTTTAGT
TATTGATAAATTTTAATTTTAGTTATATAATTAATTATAATTTGAGTTAAATACATATAATCTTCAATTAATAATATGCA
TCATTTTCCTCTTCGACAATATAGCTTCACAAATTTAACAAAAAATTAAATATCAAATCATTCAATTATCAACGTGTTAT
GTTAAGGTATACTATTACTCAATAATATAATTTTAAATATAGCTTAGATATAAATTATTTTTAATTTAAAGAAAATGAGT
TGCCTAAAATATAGAGCCAAGTGTTAAGTAAAGTACCCTAACATGGCACCTAAAATACCACCAATTTCTAAATCTGGCGT
CAATTTAAATATACATGTGTTGCATGTGTGCATCATGTCAATCAGTAAAATAAGTGTAGATTGCTTCATTTCAAAATATC
AATTCTTTTTTATCAATCTAGCATTTTCTAATCTATTAAATCGTGTAACCTAGATATGTAACGATCCTCATGGTCCTTTT
TTATGTTTTCTACATGTTTTTCTTATTTTTCCCCTTCTCGTAACTTTTGTATATCATTTAAGACCTGCGGGAATAGGTAA
CCCGATTTATGAGGTGATCGAATGGATATTGGGTGAGTCTTTTAGTTTTGAAGGTTTAAAAATGGAAAAGATCTTGATGT
AGAAAGGAATTCGAAAAAATCATATGATTTTGTTGTTATGAAGTGAGCTCTAACTCATTTAATCACTTTATTACTTTTGT
GTTTTCATCTTTCCCATTGTATTTCAGGTAAGGGTGTACATGATCGGCCGTTGGTTCGGGTTTTTCAAATATCAAATCAA
ATTATTTGTGTCAAATTTTTAAATTTATAAACCAAATCAAACTTATTAAACATTATTGTCATTCTTAGTGTTGATTTTTT
TTTTTGTTAGCATTAGTATTGATTTGATTTTGAATTGAGCTTTATTAGAGTGACTAATATCTATGGACTATAACCTTTAT
TGAATCATTCAAAGTTAAGTCTCAAAATATATGAACAAATATGTTAAAAGATAAGATTATGAAAACGTATAAGCAATATT
TTGGAAATTACATCATACTTTTATGTATAAAATAAATTTTAAAAATTATATATATAATGTCGGGTTGGTTTGGTTTTAGG
TTGACTTTTTTATATTGAAACCAAACCAACCCAAGTATAGTCGGAATTTTTTTCAATGTTAAACAAGTCAAACTAAACCA
TTAGTCGGATTTATGCAACGCATGTTCCATATATATATATATAGTGTCAAGCACCGTTGGTAAATTTTGTCTCTACTTTT
GTCAGAAATAAGTATATCTTATTCTGGAGAAAAATATGATGCATACTTCGTTATACATAATTTGCAAATTAAAATTATAT
ATATAATGTCGGGTTGATTTGGTTTCAGGTTGACTTTTTTATATTAAAACCAAACCAACCCAAGTATAGTCGGATTTTTT
TTTCAATGTCAAACCAAGTCAAACTAAACTATTAGTCGATTTTTTTTTGCGGTTTAACTTGATTTACGACGATTTAATTT
GGTTTTCGGTTCGGTTTTGTAGACCCCTAATTTCAGGTGCCAAAATTATTAGAGATTTCGAGAAAATTGGTATAAGTCCT
TGTTTATTTAGTATGTGTTTACCTCTTTATATTCTGAATCCCTTTAATAAAAATCTTGGCTCTGAGGTTTTTTGAGGGTT
GAAATGAAATTGGAAACAAAACAAACAAAAGAGTGGTTATAACTATTCCAAACGAGAAGAACTTTCATTCAAGTTATCAA
CTTTACCGGGCATAAAAAAAGGCAATCCGATCCACTAAAGCTCCCGACCACAAGGACCTATTGTACATCGAGCCTTACCT
TGCATTTCTGCTAGAGACTATTTCCAAGATTTGAACCTGTGACCTCTTTGTCACTCAAGAAAATGTCAAATATCCTCATT
TGATAACTTAGAAACCTCACTTGACTATACATGTATAGAACTTTTCATTAACCTTTGTACCAAGAGCAATAAATAGAAAG
AAAAGGAAAGATATGAGAAAAAAAAGTATATTTTCTAAAGAAGAATTATGGAACCATTTCAAGCCTTGGCTCCAAGCAAA
AACCAGTAAAGAGCTGAAGGGGAAGCCTCTTTTTCACAGGACATTTTCGACACCACGTCCACATTTTCTGCTCAACATCA
AAAACAAGAAGTGCAGGTGCTCCATAACTCTGTATGTATATGAAGTCATCTGTACCGCTACTGGCAAAAACATCGTCAAA
TTCCCCAAAACCATGGAAATACTTATGTGGCATTCGCGCTATTTGTTGCCATTCCATCCCATTAAGTGTCCATATACCGA
TCCCCTTGATTATATCAGGACAGTCTCGCTTCCCTATCCCTCCTACCATTACTAACTTTTCGTTGAGGTTCATTAGACGA
CCACACGTAAGACAACATGGTACAGGAATGAAACTCCTCATCAACATGGTACATGATCTGCTTGAGAGGTTGTAAGTGAT
TAAACCGTGACGATTTTCTGAACCACCAATTCCAGTTGAATAAATCATGATATACAATACACCATCACATATAACACTTT
CATCCCCACCTCTCCATCCTGTCAAAACATCAGTTAAACAGGTCATCCATGTCGTTGTTCCAGAATCGTATATGTGGATG
GATACATCACATTGAAAGAAGTTTGCAGGGATGTGCTTTGATTTAACAATTGTAACACTATAACAACGCGTTTTTCTATT
TACAACCATAGCCAATGCATTGTAATCAGAAAAATTGAACCCCGGTGGCTCCTCGAGGTTCTTGCAACATTTGGTTATTG
GATTACAAACATATAACTGATCAGTTCTACTATTGTCCATGAAGCAAAATAATCCACAAGATGAAGAAATAAAGCAACTG
GATGTCCAAATGCAGGGGAGTTCAATAACGTACCATTTCCTAAAAGTTGGATCATAGGCATAACCTATTGGTTTCTCTGA
ACTTGTGAACATAAAGTACCATGGTTTATGAGACAGCAATCCCGACGAGTTCCATAAGAATCTTCCTGATTTCACTATCT
CATGCCATCTTTTACATACACAACCTGCCCTAAAGATGCTAGCAATAGGAAGACGGGCCAATATTCGTTCTAGTAAATCA
TCAGGCAATATCAAATCTACGAGAACAGAGGAAACTTGTTTTTCGTCTTCATATTTAAGCTCGGAGAAAGAATCAGGCTC
AACAGTATAATCAGGGCAATGACTGAACCATGATGCTTCCCCTTCCATGACGATGAAAAGTGACAAAAACCTGAAGGAGA
TTAAATTTTGAATGAGATTATGCAGACAAAACAAATTACTCACTCGTTCATTAAACACATCGTACATAAACAGATACTCA
AACTTGACCTAACCTGGCAAACTAGGCACTCCAATTTTGAGAGTGCACATCTAGACACTGAACACTCCAACTCGTCCCCC
TTGTTTTGTGGACACCTGATGCTGATGTGACACATTGATTTTGAAGGCGTATAGATGATCATTTTGTAAGTTGGAGTATT
CAACTGACAAAATGAAGATGAGTTGTGGTATCTAAATGTGCATGCTCAAAGTTGGAATGTTTACTTGCCGGCCGAGACCA
AGTTTGAGTGTCTGTTTATGTATAATGCATTCATTGAATAACAAGAAGCAGAGACAGAATCTAAAACAGATTAACTACTG
GTACTTGTTGAGCAGCCTTGTCTTAATTAACTAAAGAGGAAATGTAGCAGATTGTACATTGCATTAACAAGAAATTCATT
GCATCTCAATTTGTGATGTCCCCTCTTTTCATTTTTATTTTTTATACATAGTGGTTAGGGAAAGAGGAATCAGGAGAGGG
ATTATAAGGTGAGATTAAACCAGGTGAAAATTCAGATAGCTAACAAACTGAACTACTAAGATTTTTTGTGATTTCTCCTC
TAAATGGCCGGTAACAATGATATTATTTATATTAAAAAAATCCAAAACATCTAGTTAAGGGTGAGGGATCAACTATCCCA
CCTTCTTTATTTTGAAAATAATATTGAATGAGGAACCAATATTACTTAAAAATACTCCCTCGATTTTAATTTTGTTTATC
CTGTTTTGACTTGACATAAAGTTTAATAAAAGTAAAGAAAACTTTTGAATCTTATCTTCTTAAATGAAAGATTTAACATG
TACTATCATACCCTGTAATCGTGTAGTCTAAAACATGTAACTTGAAAAGTAAAAATTAGAAAGTTGGTAAAATAGAAAAG
AGATATTTTTTATTGTAACCGACAAAAAATAAAGTAAGACAAATTGGAAGAGTAACGAACAAGAATTAGAGAAAGGGAAA
AATATTGTTATTTACTACATGAATAAACCAAATACTATAATTTACAAAAATGAGAAAAGTATAAGGTTGTTCCTTTGCAT
TCACTTTTTTCCTTTTATTTCTTCTTTTGACAATTTTAAAATTCATACAAGGTTGGATCCTACATTTTTCTTTTTCCAAT
CTAATATATTATATTTCAATTTTACTTATAGAATATGTTTGGAATATACTGTACCAACACGCATATTCTTTTCCTCTCAT
TTTTGGTTTCCAAAAAGGATTTTAATTCTCTAATGTTATGCTATACCTAAATAATCCCCCATCAATCTATTAATGAATAA
ATTCTACCTAACCTTTTGCATTTAACAAGTATTTTTTTTCACTTTTGAAAGAGACAGAAGCCATTTGATTGTGAAGCAGC
TAGCAGTCACAATGAGCTAGTAATTTTAGATTTTTTTTTAAAATTATTCTGAAAAGGTTTTCCAAAAATAAAATAAAATT
GTTTTGTAAATTAATTTGGGGTTTGGCTAATTAATTTGAAAAATATTTTAATGTTGAATAGTAATTATTTGATCAAACTT
TTAAAAAGTGTCAAAACTTCTAAAATCAATTTATTTTATCGTTTTTCAAAAATAATTCTTACTTCACTTAGAAACGTTTT
TTCCTCCTAAAAGCTTAGCCAAACAGGCAAACACCGCAACTTGAAAAAAAAAAACTTTTAAATCTTGAAAAAGTTTGACA
GGCTACAGCTTTTATATGATAATATTAATGTTATTCGTGCACAGAGAGAGTGCTAATACTAATTTTAAACTTGAATGAAT
CAAGTTTTAATATTATATACAAACAGTATCGCCCATCAACTATCATCAACATTGAATGAATCAAGTTTTAATATTATATA
CAAACAATATCGCCCATCAACTATCATCAACATTATTATCAATCATCACATATTCTTTGGTTATCATCACCAATCATTAA
TTACTAACATCAATTAACTTCGTTATCATTATTACCACGACCATCATCACAATTAATCGTCATCATCGCACTAGTCAATA
GAACACCATCTCATGTATCACGACTATCAACTTCACTATTAATACTCACTAGCACCATCCTCACTACCAGTGGCGGAGGC
AGAAATTCTATCAAGGGGGTTCAAATAAAAAAATGTTGTTGCCTGGAATCGAACCTGTGACCCAAAGCTCACATAGGCGA
AATCCTGAACCCCATAAACTATTGAGCTACTCCTTTGACATATGCTCAGGGGGTTCAATTTTAAATATATACACATATAC
AAAAAAATTGATCTTATATATATAGTGTAAATTTTATCCGACCCCCCTCGACACACTCTACATCCGCCACTGCTCACTAC
TACTACAAATCATCTCAATCATCACTAGCGAACATTAATGTTTCATTTTTATCAAATAATAATTTATTTTCTAAGGAGGA
TTTAATTATTATTTTTAATTTGAATTGCATACCAATAAATAAATTATTCACATTTAGGTGTTTAAAGAACAAGAGTCTCA
ATCATTTGTTTAAATCTATATGCACAACCTTAATCATTCAAACATGTATTAAGATATATCTTAATTTCAATGCAAACAAA
TAGGGCTTAGCCTCCTAAGATAGGTTATCAATTATCATCTTGATTCAATATCATCTATTACTATTTTTACTATTCTTTTC
GAAACAACAAACCTGTTAGTTTTAAAAATTTAGTTTAGTAAATTAGAGTTTTGTTATACGTTAGGTTTGTCCTAGTCTTT
AGGAAGTAATTTTAAATGTGGGGAACTATCTAGTTTTAGGAGTGTAGTTCCTAATTTTTAGCTTCAGGCTGTTTTGCTTA
TAAAGGATTGTAATTGCAGCTTTCAGTTATTTAGTCAAAAAAATTCCTTCGATTATATTGCCTTCTCTCTTCTCTATCGT
CTTTCAACTTACAAATATGTATTTCTTGATACTGTTTTTCTATTAGTGGCATCAGAGCCGAGTGAGATCCAAAAAAGAAA
AAAAAACAAAGAGAAATATTGCTAGTTTATGGCTTTTGAGAGCAATTACGTTCAAGCAGCTATTCCGCATTTTGATGGTC
ACTATGACCATTGGAGTATGCTGATGGAGAACTTCTTACGGTCAAAGAAGTATTGGCCAATTGTCGAGGACAGAATCGGA
GCTCCGGTGGAAGGCGAAGCCTTAACGAATGCTCAAAAGGCGGAGTTCGAAGCAAGAAAGTTGAAAGATTTGACGGCAAA
GAATTATCTCTTTCAGGCTATCGATCGTCCCATCCTAGAAACTATTCTTTGCAAAGAAACTTCTAAGGATAATTGGGATT
CGATGAAGAAAAAATATCAAGGAACTGCTAGAGTGAAGCGTGCACAGCTTCAAGCCTTGAGAAGGGATTTCGAGACATTG
CAGATGAAGGAAGGAGAGTCTGTAATGAGTTATTGCGCTAGAACAATGGAGATTAGCAACAAAATGTGATTTCATGGTGA
AAAGATGATTGATGTCACAATTGTGGAAAAGATATTGCACTTCTTGACGCCGAAGTATGACTATGTCGTTTTCTCCATTG
AGGAGTCAAAAGATTTAGACGAGTTATCGCTTGACGAATTGCAAAGTTCCTTATTGGTACATGAGCAAAAAATGAACCGC
AGTTCATCTTCCGAAGAGCAGGCTTTGAAGGCTTCTACTAATACTCGTTTCTTAAATTTTAGAGGAAGGGGTAGAGGTAG
AGGAAGAGAAAGAGAAGATCGAGGATATAGAGATGAAGGTAGCAAAGATGGCAGTAGGAATTTGAGAGCCAATGATGACC
ACGGTAAAGGCAGAGGAAGGAATTTTGACAAATCAAAAGTAGAATGCTATCAATGTCATAAATTTGTATATTATAAGTCT
GAATGTTATACCAGGCTGCCTAATGACAAGGATGAGAAGTCAAATTTTATTGAAAGTAACGAAGTTGAGACATTGTTGAT
GGCAGTCCAAGTAGAGAAGGAACCTGAACAAAACGTTTGGTATTTGGATACGGGCTGCAACAATCACATGTGTGGAAGTA
AGTATTCTTTTTCTTCGTTGAATGAAGATTTTCGTTCAACAATTAGTTTTGGTGATTCTTCCAGTGTGAGTGCAATTGGA
AAGGGTGATATTAAGATTAGAACCAAGAATGGTTTTGAAGAAACAATCTCAAATGTGCTATATGTTACTGCTTTGAAAAG
CAATCTGCTAAGTGTTGGTCAATTGCAAGAAAATGGATATGTTATAACTATTGAGAAAGGTGCATGTGAGATTTATAATC
CTACTAGAGGAGCTATTGTTGTTGTGAAAATGAGTTCAAACAGGTTGTTCCCGCTGAAGATAGAGAATATTCACCGTTGT
TTCAAAGCAGAAGTTAGAGATCCGTCATGATTGTGGCATTTTAGATATGGTCATTTGGTTTTTGGCGGATTAGAAGTTCT
CCAACAAAAAAGTATGGTGATAGGTCTTCCTGAAATTACAATTCCATCGCAAGTTTGTGAGGAATGTGTTGGCAAACAAC
ATCGTTCTCAATTTCCAAAAGGAAAGTCATGGAGAGCCAATGATGTTTTGGAGCTGATACATTCAAACATTTGTGGCCCA
ATCAAACCAGCTTCTAATGGAGGTAAATGATACTTTATTACGTTTACTGATGATTTTTCCCTAAAAACTTGGGTTTATTT
TTTACATGGAAAATCTGAGGCTTTTAAAGCATTTAAAAGCTTCAAGGCTCATGTAGAAAATGAGACGGGGAAAGAAAATC
AAGACTCTTCGGACAGATCGTGGTGGCGAGTATTGCTATAAAGTTTTAGATGATTTTTGTGAATCTGGTGGCATTAGAAA
AGAGATTACAACAACTTATACACCACAACAAAATGGTGTATCGGAGAGAAAAAATAGAACCATCCTCAATATGGTTTGGA
GTTTGCTGGCAAAAGGAAGAGTGAAAAAGAGTTTTTGGCCAGAAGCGATAACTTGAAGTATTCACGTCTTGAACAGAAGC
CCTACATTTTTTGTTAAGAACATGACTCCAGAGGAGGCGTGGAGTGGAAGAAGGCCCGTTGTAGATCACTTTCGAATTTT
TGGGTGTATTGCGTATGCACATGTCCCAGATGAGAAAAGGAAGAAGCTCGATGATAAAAGTGAAAAATGTGTATTTCTTG
GTGTTAGTGAAACATCCAAGGCCTATAAATTGTTCAATCCACAAACATAAAAGATTGTGATCAGCCGAGATGTTGTTTTT
TATGAAGAAACTACTTGGGATTGAAATATGCAGCAGCCTATCCTAGTCCTATTTGAGAATGAAGTCGAAGAATCGGCCTT
GATACCTGGAAATTTAGAGGATTATGCTCCTACAACCGCTGAAATATCTCCAACAGTTGAAATTACACCAACTGGTGGAA
ATTTTCCAACAGCTTTGGAAGAAACTGATTCAGCAGCTCAGTCACTTCGGCGTACTCGAAAAAGGCTTGCATGGATATCG
AACTATGAGGTAACATGAATTAAGGTAAATAATGATGCAATCACTCATTTTACATTGTTTGCGGACTGCGACCCTACAGT
TTTTTAGAGTGCCGTTAGAGAAGAAAAATGGATAAAGGCGATGGATGCTGAAATTGAAGCTATTGAAAGGAACAATAGTT
GGGAACTTATTGATCTTCCTGAGAAGCAGAAAACCATTGGCGTCAAGTGGGTCTACAAGACGAAACTGAAGGAAAATGGT
GAAATTGACAAATATAAGGCGGGATTGGTGGTTAAGGGATACAAGCAGGAGTATGGTGTGGACTACATTGAAGTTTATGC
TCCAGTTGCAAGGCATGACACCATCAGAATGGTAATTGCATTGGGGGCGCAAAATTCATGGCCTATCTTCTAGTTGGATG
TCAAATCAGCTTTTCTACATGGATATTTGGTGGAAGAGGTATTTATCGAACAAGCCCCCCGAGCTTGGTATAGTCGTATT
GAGGCTTATTTTCTGAAAAGGGGTTTTCAAAAGTGTCCATATGAGCATACACTTTTTGTGAAGATTGGGGATGATGCAAA
AATGTGTATTGTATGCTTATATGTTGATGATCTTATATATACTGGGAACGATAGTGCCATGTTTGCTGAATTCAAGAAGT
CTATGATGGATGAGTTCGAGATGTCTGATCTTGGTAATATGCATTACTTTCTTGGATTAGAAGTGGTGCAATCTGATGAT
GGGATATTTATTTTCCAAAAGAAGTATGTGCGAGATATTTTAGACAGGTTCAAGATGTTGAACTGCAATCCCACCAACAC
ACCCGTTGAGTTTGGCTTAAAACTAAACAAAGATGGGAAAGGAACGAAGGTGGATAGCACGTTTTACAAACAAATTGTGG
GCAGTTTAATGTACCTAACTGCTACAAGACCCGACATTATGTATGCAGTAAGTCTTGTAAGTAGATGTATGGAAAGTCCA
ACAGAGATGCATTTGTTAGCTGTGAAGAGAATTCTTCGCTACTTACAAGGAACGAAAGATTTTGGCATTTTCTACCAGAA
AGGAGAAAATTAAAGTCAGATTTGATTGGCTTTACAGACAGCGATATACAGGAGATCAAGACGACAGAAAGAGCACTTTC
GGNNNNNNNNNNNNNNNNNNNNNNNNNNNNNNNNNNNNNNNNNNNNNNNNNNNNNNNNNNNNNNNNNNNNNNNNNNNNNN
NNNNNNNNNNNNNNNNNNNNNNNNNNNNNNNNNNNNNNNNNNNNNNNNNNNNNNNNNNNNNNNNNNNNNNNNNNNNNNNN
NNNNNNNNNNNNNNNNNNNNNNNNNNNNNNNNNNNNNNNNNNNNNNNNNNNNNNNNNNNNNNNNNNNNNNNNNNNNNNNN
NNNNNNNNNNNNNNNNNNNNNNNNNNNNNNNNNNNNNNNNNNNNNNNNNNNNNNNNNNNNNNNNNNNNNNNNNNNNNNNN
NNNNNNNNNNNNNNNNNNNNNNNNNNNNNNNNNNNNNNNNNNNNNNNNNNNNNNNNNNNNNNNNNNNNNNNNNNNNNNNN
NNNNNNNNNNNNNNNNNNNNNNNNNNNNNNNNNNNNNNNNNNNNNNNNNNNNNNNNNNNNNNNNNNNNNNNNNNNNNNNN
NNNNNNNNNNNNNNNNNNNNNNNNNNNNNNNNNNNNNNNNNNNNNNNNNNNNNNNNNNNNNNNNNNNNNNNNNNNNNNNN
NNNNNNNNNNNNNNNNNNNNNNNNNNNNNNNNNNNNNNNNNNNNNNNNNNNNNNNNNNNNNNNNNNNNNNNNNNNNNNNN
NNNNNNNNNNNNNNNNNNNNNNNNNNNNNNNNNNNNNNNNNNNNNNNNNNNNNNNNNNNNNNNNNNNNNNCTACAATTTT
CTGCGACAACAACTTTTCCATCAAGCTATCAAAAAATCATGTGCTACAAGGAAGGAGCAAGCACATTGACGTGAAGTATT
ATTTTCTGCGAGATCTCAACAATGAAGGAACAATAGAGTTAGAATATTGCCGAAGTGAAGACCAACTGGCAGATATATTT
ACCAAACCTCTCAGGTTGTTTCCTTTCCAAAATTTGAGGAGGTTGATTGGAATTGGCACAATGGATGAGTTCAAGAAGCT
AAAGTTAAAACTAAAGCTTGAGAGCTTTCAGTTTAAGGGAGGGTGTTAGTTTTAAAAATTCAGTTTAGTAAATTAGAGTT
TTGTTATACGTTAGGTTTGTCCTAGTCTTTAGCAAGTAATTTTAAACGTGGGCAACTATCTAGTTTTAAGAGTGTAGTTC
CTAATTTTTAGCTTCCGGTTATTTTGCGTATAAAGGATTGTAATTGCAGCTTTCAGTTATTTAGTCAAAAAAATTCCTTC
GATTTTATTGCCTTCTCTCTTCTCTATCGTCTGTCAACTTACAAATATATATTTCTTGATACTGTTTTTCTATCAAAACC
AATATATCTATTTGAATTAATGACATGTACATCAAAACATAAAATACATTGTAATAGTTCAAATTCAAAATCATACCTTT
AATTCACTATTCGTCTAATTATTCCTTATGTTGGAAGGAGGAGCAAGGTAAAATATTAACCTTACAAAGAAAAGAAGATG
CAGACTCATCTTTCTTCTTCTTTTTTCTTTTTTTGACAAAATCCATATTTATTCATCGATTAACAAAAATAATAAGTTAG
GAGAAAGAAAAAGAAAATTAAGAATAATTCCACCAAAATAGATGCCTAATTAACTTAGGTTTGTTAGCTGCAGAAATTGC
ACAATACTCGGTAATATTATTATTATTTTTCCTTGTTGAAGAATTAGTCTACACTATAATAGCTCTACAATGTGGAAACC
AGAGAAATAGGAAATAAATAGAAAAAAAAATTAAGGTTCAATTCATGCGTACGTACTAGTTTCTCGTGTAGTACACACAT
TTTATTCCGTAGGCGTTTGGACATGCAATTTTATATCGCGATATAAAATCATGAAATGATTAATGTGTTTTCATGCTGGT
ATTGTAAAATTATTATGTAATTCTCACCATGCAAATTTATGTGACTAAACTTATGAGAATCTCCATAGTTCACAAATGAA
TGTGAAAGCCATATAAATTATATATTTCAATTTATACATATAAGAAAACATGTCTTTAGCGAGAGAAAATTTAGTCGTAT
AAAGTCTTGATATTTGAAAACACATGCCCACTTGATTATATCATTGATAAATTTACCTCGGAGTTGAACTCTTGCAACAA
TAGCACCAACCAGATCAATTTTGACTTTATATCCTTTTTCGCATCGTAAGTACCTTAGAAGATGCATGATCAGTGTAAAT
TATCACCTTGATCTCAATAGATACGTCCTAAGTTGAGTAGTTTCACATGGAAATATATATTTTTTTTTCTTTTTGTTGTC
TTTGCGTCCTTTTCTTTCCTTTCATATTTGAGTTCAAGAAGAATTCTTTCTTTTTCAAGAACTTGATCAGTAGTTCTTGG
ATTGCTAATATAAATAGAATTAAATTCATTCGCCAATTTAGCTATATCATCAAAAATTAATTTATTGGCAAAAATATGAC
TACAACTATAGTGTATCATTCACTTTCACACATTATTTATAAAATTCGCTTGAAAAATAACTACAACAATTATCTTATTT
ATTATTTACTGAATTAATTAAATTTATTTTTATTTGATGAAATTATTTTTTCTCCTATACATAGATGGATACAAATCGAG
TCAGAATGGGCTGACGAAGATTTGAATGACACACTTATACCAAATCCATATATAGGAACAATAAAAAATGCTTCTACTAC
TAATTATTTATAGAATTGATAGAGGAAAATATGAAACTTAATTGTGTTGGAGAAACATAGGTAATATGAAATAATTTTCA
CTATTAAATAAGCCCTTGATCTTTCTCCTATTATTCTTGAGTTAGGATTAACTATCGGAACAAGGAAATTTTTCTTTAGC
CACTCGCGAATGAGGATTATAAGGGAACTCTTAATCAAAATAATAGGAATTAGACCTATATAACACGATTTTAAATAAAA
AAAACTTCAATCATTTTTCCTTGACCGAAAGGTGAAATAAAAAGATAAGAGATATATTGAGTTGTCAATTATCAGAAGTC
GAATCTTAAGTGAGCAATACAAGCATATTTGAATATCTTTTTTGTGTTGATACCAAAAACAACATATTTTTTGTTGAATA
GTATGGCTTTTTTTTTGGGGGACTAAAGGACTAGACAGATCATATTCGATCGTAATATAAGACAAGTGTATTTACGAAAG
AGGGAGACATAAACCTTACTTCCACTGAAAGTAAGGAAGACTAAGTTTTTATTATTAGAAATACGAATCCAATAGCTTAA
TTCTTTATATAAAGTAATTACCGTTTAGTTAACATTCTATTTGGATCACTGTTATCCATTGTATTGTATTCATGGGCGTA
GCTACATACTCTTTAAGGGTGTCCAATTCATCATGAAATTATTCCGTATATACAAATAAAATAATATAAAAAGTGGTTAA
ATAACGTATTCTGGACACCCTTAACACAACAAGGTGTTGCAGCCTAGTGGTTTAAGCTGCCTTGAAAGAGCCAAGTCTTT
AAGCTTTTGTGAATTCAATTCTCGCTAGCAGCAGCTTTATGCCTTTTTTTCAAATTTTTGCATGTATATCCAAAAAAATT
CATGTATATTACGTAGTTTAATTTTTAAAATTTCTAGTGCACTCTTTCATCTCTTTCCTCTTTTTTTCAATTTTTTTTCA
TGTATATTACGTAGTTTAGTTTTTAAAATTTCTAGTGCACTCATTCATCCAAAAGAAAAAATGTACTCGTGTACAATTCC
TGGACACCCTTCGTGAAATTTCTGGCTACGCCATGCATTGATTGTATTGTATCATTACTATACCTACAACGTTTGTTTTG
ATTGTTACTTAAAATGTATTGTATTGTATTGTTAAATTTCGTTGTTACATAACAATGAAAACCCTTATTTTATGGAACAA
CCGATTTGGTGTGTTCCCATTGTTACTTAATTTCTTTTTCCAATTATATCTTTACATAATATTTCAAAATACTATTTTAC
CCTTTACCTTATATTATTTAATTCTAGTCAAACCTTCTACCCTAGAATAATTAAGGATATTTTAGTAAATTTATAAATTA
CAATACAGTATGATACAATCAAACCAAACAATTAAAATGTTATTAAACAACAACAAACAATACAGTCTAGCTAAATATTG
TATCTACCATACAGTACAGTACAATAGAGTACAATACAATACAATACATTATGAAGCAATGGGTAACAGTGATCCAAACA
GAGTGTAAGACGACAAAAAACCTTTGTGAGCACAAACACAAATATACATGTTTTAATATCATGAATCTATCAGTAGTTTT
TATCTTATAACATGATTTAAACTTTTTATCTATATTCAACGTAACGATAAATATTTTCACACCATTTAAAATTTCAATCA
TTAAGAAAAGACTAGTCATATATAAATAACACAAATTAGTTTTTAATTTTTGTATTACTTTACCGTTTGAACATCAATAA
TGGTCATAGTAAACGAATCTAACAAAAAATTATAATTTGAGCTGGTCAATTAATTTTATTAATCACTCTTTTAAATGCTT
GGTCTTCACTTTTCCTTTTTTATTACATCCTTTTTATAAGCAAATTGTCTTTATTATTTTTAACTTATAAATTGTTAGGT
CAATTAATCAATTAATGCTGAAACTTTCGTATAAATAATGCTGAAATATTTTTTCTTAATATTTTCAATAGCTATGGACA
ATAATATTTTTCCAAATAATCCTCATCCTGTTTGTACCATATGTCACAAAAAAGTTGTCGATAGCGGTAAAAGGGCTATA
ACAAAGCTTCGTTGTCAACATTTCTTTCATTTGGGTAAGTAATATAAATCTAAAATATTTGTAGATTATTTAATTTTAGC
AAAAAAATAAGCAAATGTTTTTTTAAAATTTATTCGTATGTTTTTATTAGAGTTTTTCTATTGAAGACACTTGATAAATC
ATGTTGTAGATAGATGGATCTTTCTGTTGACTCCTGTATTCAGATTAACAAACCAAAAATAATAAAAGATGAAAAGAAAA
AGAAAAGAATCATCCTGAGTTTTGACACTTTCTTTACTCAATATACAAAATCTTGTTATGCAGATTGTATTGGATCTTCA
TTCAATATGAGGGGTGCAATGATGTGCCCCAACTGTCTTGTCGATGAAGGAGGGAAATGGATACGTTGTGGAGACGTTGA
AGATGATGATGACGATGATTACAACAACACTAATGATGATGAAAATAACAACAATATGGATGAATTCTATGGAGAAGATG
TAATTACCTCATTTATTATTTAATCATAGCTAGTAGATTTTATCAATTTAATTATTATCGTACTAATATAATCCTTAGTG
TAAATATCAGATCTAGGCTAGTAAAAGTCTCTACATTCAATTTTAGGGGTTATTTTACCAAAGATTTTATCCTTTTTTAT
TCAGATCTATTAAATTATTGATAAAATGAAATTATATAGATATTTAATTTTTCATTGTTATTAATTCTAATTAGAAAATT
ATCTATTTGAAATTTTCAATAGTCATTTTTGTCTGAAGAGGAGAACGATCATCGTGCAACTGCTGAAGCTGGAGGTTCTA
ACAATATGAGGTAATTAGTACTTATCAAAAAAAATTCTAGTAACCTTTTTTTATATATATATAGGCTTGTTTTTTCGTTT
TTTTTTTTATTATATATATTTACATGTGTTAAAATAAAATCTATTTGAAATGAATTGAACTAATGTTGATGGATAAAAGT
CAATCTTTAATAAAACGTAAAAAAATGCACATATATTGATAATAAGCTAAATCCCTAAATATTCCATAAAATTTAGCTTC
TTTTTTTTTCTTTATAGGTATTACATAAAATTTAGCTCGATTTATAAAGCATGACTATTTAAATATATTTTTCTTAATAG
AAGTGTGTCTAATAAAGATCTCATGCTAATGCGATCAAATTTACATTTTTCACTTAGTTGATAGATATATAGCATGTTAA
GGGTTGCAAAATAAGAAAAGAAATATTGAATTAAATATTATTAAAATAAGGTTTTGAAATAATGTTTGTCCATGAATACT
TAATTAATGTGTTTATAATATAACTTTTGTGGTGTTGATTATTATTTTAAAAGGCAAGTGACTGACAGTAATGATTCACG
AACAAGTGCACCTTCAACTACTCTCCAACTGAACAATGACAATGGCCGCAACATTACTATGAATGAAAGCTCCATTCTCC
AACAAAACGAGTAAGTTTATTCTTTCATAAAACCATTTTAGCCTATGTTTTTTAAAGAATATTTATATGATATTTATAAT
TTTTGTATGAATTTCTTTTTCGAGAAAAGTTTTAAATTTTTCCTTTTAACTATTTTTAAATCATTTAATTTTGCCCTATG
TCATATTTTTGGTGCATTCATACAATTAGTAGTAGTTAATGGGGTTTAATGTGAAATGATTTCATAGTTATTCCATTTTG
GGATTATGGGATTAGTTTCAAAAACTTGCCTTAAAAACATGTTTCTATTAAATATTTTTCTTTAATTAGTAGTAGAACAT
CTCACAATTACATTATAGTCTTATAAACCTTTATAATTATGTGCAATGTGTCTAATACTTTTTATATATTGTTTAAACTA
TAAAGCATAACTCTCTTTACTAAACATTATTTATTTTGGAGAAAGGAGAGGAATATTATTTTGCTATTTATTTATTCATG
AGTCATATATTAATTTGAGTACTTTGCGATTGAAAATAGATGGATTCAACAATTGTCTGTTCCTCCTCCGCCAATTGCTC
CTGCGATGGGTTCAAACGTTGGATCAAATGAGCAGGCTCGTAACAATCTGTTACCATGTTTGGAGCTCACCCTGGCCACA
CATAATTCTTCAAGCAGGATGCATTGATGACTATCAAATATGACATTTGTGGGTGATAGTTCTATTTATTGTTTTGAATT
GTTGGATTAAATCGCTTTTAAGCTTGGGAAATTGTTGAATCCTTTATTACTTATTCATATGTTCAAACTATTATGTTTAT
TTCATATAGAATCCATGAAGTGTTTGGTCGAATAATATAATTTGGATCCCATATGATTTTCATTATACTAATTTGTTATT
GTTGTTCCCCACACAAGTAGGACCCTTTTGGCCATAGATTTTCCAAGTAATATTTGGGGGAAAAATTGGCAAATAGTGTT
TGTCCATATAATTTGTCATTATTTGGCAAATATCCCAAATACCCAAATACTAGTTTTTTCTAGTATTTGGGCTAAATCTC
ATTATTTGGGGATCTTTTAAAAATTAAAATTTTACACCGAATTTTTATCTTTTACAAAAACACCCTCTATAGTAGTTGTT
TGCGTTGTATTACATAACTTTTTACGTGAACACCAATATAGTGATGAAATATTCAGTGAATATGAAATTGATGATATGGT
TGTTGATGAAAATAATGAGCAATCGGCTCAGGGTAACAAAGTCATGTGCTTTGTCTACTTCACGATGTATGAAATGATGC
TTGTTGCACTCACTCCAAACTACCACATTGCTCCAGTGTCATGGACACTACTTGTTATTTGTTGCAACAAAGATCCAATT
GACTTGTAATACAAACTTATGGTTAGTTTTGATAGTTTTTAAAACTTATGGTATAAATCATATTTTTCTAAAAAAGTGAA
ATAGGTTTCCCAAATACTATGGCCAAACACATAGTGAAATTTCACCCGAGTTTTCACCCAAATAATATTTGCCAAGAATA
TTTAGAAATCTATGGCCAAACACAAGCTTAGAGTGATTGGCTTGCGTAGGGAAGCATCATAGAGAGGAAAAGAAGTTCAG
ATGGAGGCAACTAAGAGCCCGTTTGGATTGACTTAAAAAAAGTAACTTTTTAAAGTGCTGGAACTTATTTTTAAAATAAG
TAGTTATGTGTTTGGATAAAAGTGCTGCAGTTGAAAAAAGAGTTGTTGATGTGTTTGGCAAATAAGTGCTGGTAAACACT
TTTTTTATCAAAATGTCTGAAATACCCTTAAAGCTGTTAACATGATAAAAAATTGATTAATTTAAGGTTTTTATACTTAA
AAAAAAATTAAATAATAATAATAATAATCATGATGAGATGTTAGGGTTAATTCAATATGGGCAATTTGGGAATTGTATAA
AAGAATTAAGGGCAAAAAGGTAATATACTTGGTCAACATAAAAGGGCTTTTAAGTTTTTTTTTTTTTAAAAGTCACCCCT
CACCTAGCTTTTAGCTTTTGGCTTAAAATAAGTCATTTTTAACTTAAAATAAGTCACTTTGATAATTGTCAAACACTCTA
ATAAGTCAAAAACTGACTTTTAAGCCAGTTTGACTAGCTTAAAAGCCCATCCAAACAGGCTCTAATGCCTTCTCTATTTT
ATATTAAGTGAATTTTTTGATATTTTTTCATTGTCCAAAATTTAAGATAAATATTTGAATTTGTTTTAATATTTGTCCTT
TTTAGGAGATAAATTGCACTACTTTTGAGAATAACTTGTAAATAAACAAAAACAATAGTAAAAGATACTCCCAAGTCCCA
CGGTTCTTTTTTACTTGTCCAATTTTGATTTTTTACTTGTCATTTTTTACAAATCAAGAAAAGACAATATTTTTTTTACT
ATACCCTCAATTTATTTAAAAAGTTAATGTTTTTTTCAAAAGGTAAAATCTCTTTAATGAGTAAACATATTTTGAAATTC
TATTAATTAATAAGAATAAAATAATAAACTCATTATATCAATTATTATTATTTTCTTACTAGGTGTGTCAAATAAAAAAT
GTACAACTAAATAGGGACAAAAAAATATAATTTATGTTCTTGAATATTTTTCAGGTCTGTATTATCACCTCTAGAGAATT
TATATCAGATCTATATAGTGTGGACACATGACTTTTTAGTTCATTGGATGATTAACATAAAGTTGACTTCAAGTCAACTA
TTTTCTTTGTCACTCGCTATATTTTTATTTTTTGGTTAGTCTAGAAATTTGATATTTTATTTTTGAATAAAATGATTTAT
AATCACATAAATATTTATGAGTTATTTTAAATTATAAATTTTAAAAGTTTTTTATTTTTATTTATTTTATGTCTAATCAA
ATTATATCACATAAATTAAAATAGAAAAAATAATGAAAGAATAAGCAATGTTCACAAGTCATAACCGAGAAAGACTTAAA
ACAGTAAAAAGCTCATTATGTAAATTTCGACGAAATCGCTAGTTACAATAAACAATAACAAAAATGATCCCTTATTTTTT
ATAATATGTTCAAAATAGTCTCTTCAAGTATCAAGTGAACAATTTTTGTCCTATAAGTTTGTCAAAGTAAGTATTTTTTG
TTTTTCATCAATTATTTATCAAACTCTGATTCTTAAGTTTAATCGAAATGGAGAAAAGATCTCAAGAAACCACAACACAA
GAAACTACACCAGACACAAAATATAAAAAAAAAAACACTCGTTAACACAATTGCACATCAAAAAGTTACACTAGACTCTT
AAAAATGATCTTAAAAAAATAACATAAACAACAAAATCAAAACATCCAATTTTGAGTTCCCGCTAAATATTGTGTTCTTA
CAATTTCGATTAAATTTAATCGTAAGAGTATAGTAAATATCTGACAAAATTCTCACTTTTGGCAAATGTAAGGATCGAAA
CTACTCAGTTAATACTTAAAAGACTATTTTAAACATACTACCAAAGATAAGGGACTATTATTGCCATTTTCTAACACCCC
CACCAACTATAAATTATAGGTATACAACTCAACTTTGATATAGCCATTCCAATTTTAAAGTCATGGGTTTCAAATATGGT
TTAGTTTTCTTAGCATTAGTGCTACTTCTTCTAGCACTTAAACTAGAAGCAGGAGGAATTGTAATTTATTGGGGCCAAAA
TGGGAATGAAGGTACTTTGGCTAGTACTTGTGCATCAAATAACTATGCAATTGTGAATATTGCATTTCTAGTAGTTTTTG
GGAATGGGCAAACACCAGTGTTGAACTTGGCTGGTCATTGTAATCCTAGTGTTGGTGGATGCACTGGGTTAAGCAATGAC
ATTAGAGCATGTCAAAGTAGAGGTATCAAAGTTATGCTTTCACTTGGTGGTGGCGTTGGAAGTTATTCCCTTTCTTCTGC
TGTTGATGCTAGGTAAGATTTGTATTAGTACCATAGAGTTGATTGAATTTTTGTTTTTTTGTTTAACCATATGATATTAA
GAATAACTAGCTCAACTAATCGAGAGGCTGAGTCAGAATTTAATATTTATGTTCTAGTCCTTTGGAGTTACTGAATTCCA
AATTAAATGAATTTTCAAAAACAAATAAGAGAGTTCGAGTTGACACTATTCCATAGTTGACATGTAGAGCCCTTTGATGA
GGAAATGCTTCCTATCAAGAATTTATTTATTCAACGAATTGACATACAAGGAAAACTTGTTCAAAATAGAAATTCACTTT
GTATATTTTTTTTATGACACTTTTTTTTTAATCTATTCTAAAAAGAGTGATATTTTAATATAGTTGAAGAAAAACGTAAC
TTTAAACTTCTTATTTTATATTGATGTCACTCTTATAACTTTAGAAATGTCCACATATTTAAAACAACTTCTAAGAATAC
TTTTAATTAGTATGTTTCAAAAAAAAATTCTTTCTTTCATGAACTTCCTATCCAATCAAATACTATCGTATAAAATGAAA
AGAGTAACAACTTGTCCAATATGCATATTGCATTTTCCTACTGAAAAATGTCTAGTGGTTATTTCTAAATATATTTTTGT
TGAATCAGTGTGAAAAGAAAAAAAAATAGTAATAGTTTCATATGAAAAAATTATGAAGTTTTCCACTATTTCAGTGAGAA
TCAGTTTTCCACCATGTGTCTTTCTAGTTAGCTGGAAAAGGTGGAAAATGACTCGAAAAATCATGTTCTATAGCACAAAC
TTCTCAGTGATTCGGGGGAGGAAAAAACCTTTGTTTCCAGTAGTGTTTTGTGACGAATTTCGAGCTAATTAATTGTCAAA
TATATACCCTGCAGGAATGTAGCAAACTATTTATGGAACAATTATCTTGGAGGTCAATCAACTTCACGTCCACTAGGTGA
TGCAATTTTAGATGGAATTGATTTTGATATAGAAAGAGGAACAACACAACACTGGGATGAACTAGCAAGAGCCCTCTCAG
GATTTAGCCAACAAAGGAAAGTATACTTAACTGCAGCTCCACAATGTCCATTCCCTGATTCATGGTTAAATGGTGCACTC
TCTACTGGCCTATTCGACTACGTTTGGGTTCAATTCTACAACAATCCCCCCTGTCAATACTCTGGTGGTAGCGCGGAAAA
TCTTAAGAGTTATTGGAATAAATGGACCGCGATTCAAGCTGGAAAGATTTTTCTAGGATTGCCCGCGGCTCCAGGAGCTG
CTGGAAGTGGTTTTATACCATCTGATGTGCTTGTTTCTCAGGTTTTACCAGCAATTAGTGGTTCACCTAAGTATGGTGGT
GTTATGCTTTGGTCTAAATTTTTTGATAATGGTTATAGCTCTGCTATAAAGCCTAGTGTCTAAGATGTATGTCCATATAG
TTGGTTATGTTGTACTATTAATTAATGTGATGAATAATGTTATGATCTCATAACTCAAAGTATATTGAGTAATGAGGCTT
TCAATGTTCTTGTTGTAGTTTGTGTGTTCAATTACAAAATTGGGTTGTTACTTGTGTATATGTACCTTGACCTCAAGCTT
TTTAGGGTGAATAGGCAAGAAATTCACTTTGTAAAAATTGAGTAGTGGGAGTGACTTTTGGGGAGGACAAGATGAAGGAA
ACGAGATTGAGATGGTTCAGACATGTGAAGAGAATGTGGGGGAATGCACAAGAGATTGATTATAGCTGATTTTAGGAGAT
GTAGAGATAGGCCGAAGAAGAACTAGGACAAGTGATTAGGCATGACATGTCACATCTGAATCTTCAGCTTACTGAGGACT
TAACCCTAGATAGAAAGATCAAGGATTAGGACAGAAAGGTAGTAGGTAGCTGATCTTGTCATACTTTCAAATAGGAAAGC
CAGGGTTCAATTTCCTATTTCTCATTTAGTAGTATTAGTAAGTAGTCGAGTAGTATTATATTCTTCAACTTTCACTACTA
CCTATTATTTCATTTGCCTATGTATCTTGTTGTTTTGTTATCATCTTTTACCTATCAATCTTGTCTTGATTATACATCTT
TTTGAGTCAATGGTCTAATCAGAAGCAATCTCTATACCCCGCAAAGATAGAAATAAGGTTTGTGTGTATCCTACCTTCCC
AGACCTCACTTGTGGGATTATACCGACAATTATAGTAGATTCAGATACAAAGAACTAACATAGAATTCCGTATAACATTA
ACAACTCAATTTATTCACCTTCACGGCTCCTCAAATTATTATAGCTCTTATGGCTATGAAAACAAACTACTTTGGCAACA
TGCCAACACACTCAATAACAAGTTTACTAAACAACAAACTCGATTTCTGATCGAGCCACGACAAAAAATAAAGCTTAATA
CACAACACAAACTTACAAGAAAGACAGATCGAAACGAACTATTATAACTCTCTGGTGCATACAAGATTACCACCGGTGAT
ATGATCAATTCAATCATCTGTAGCTTCGGTAGTTAGGAGTATACATGCAACTCTCAGCATACTTCACCAAATCTGCAGGT
CGAGGGAGACGTGTTGCCACACCTGTACAATTGACCAAATTGTTTAATGTTTAAGTTAAACAAGACGAGAAAAAAAGGCG
ACATAAGAAAAGGAAAGGAAATGCACTCACCAAGTTCATATGCTTTGGCTGCAACACTAGCAGCTATGTGAGCTGAGATC
TTTCGGATATCAGCAAAAGGAGGGTATATCATTCCCTTGGCATAATGTTCCTCAGTTACTTGAGCAGCCAAAGTTTCCGC
TGTTTCATAGAAAATCAACTAGTGTTAGAGGAAAGGCAAAAAAGGATCCCCAACAGAAATTCATCCCTTTGTTGTACTTA
CAAGCTGCTAAAAGCATGTCATCATGCACACGGATTGTACCAGACATGACCAAGCCAAAACCAAAACCAGGGAAGATGTA
ACAGTTATTTGCCTGTATATCGCAAGGAGAGAACAAAATCAGGAGCTGTTCCATTCTGAATCGACTATAACACGGAAAGC
ATATGCATTCACAATACCTGGCCAGGAATGTTGAGTTTTCCGTCGTACTCAAAAGAAGGGAATGGACTTCCACTGGCAAA
AACAGCGCGACCCTTTTAAAAAAGCAAAAGCAATAGTCAGTGTCATGAATGTTAGCTATAATGACCACAAATATAACTAG
AACTGTTTCTCATCGATACTTCGTACCTCACTCCAAGTATAAGCTTCTTCAGCAGTACATTCAGCTTGTGAGGTTGGGTT
TGAGAGAGCCATAATAAGAGGTCTCTGTAGAATATTTTTGGTATGTTAGCTCAAGAAAAAAAAATTGCCGGGATAAGAAG
AAATGAAGCGGGAAATGGATCACCTTATTCATGCAGGCCATGGCCTCAACTACTTCCTTCGTAAATGTTCTTCCAGTTCC
AGATGTCCCAATTAAGACAGTTGGCTTAATGGCCTAGATCAAAGTTTGAAGCAGGGAGAGTTAAGAATTTATAAATCATA
GAAACAGAGTTTTTGAGATAGAAATTGACGGTGAGGATCTCAATGCACCTTAACAGCGTCTAGGAGATTGTTGACGGGTT
CGTGTTCATGAGCCCAAGGCTTCTTGAAGGCTTGAAGTGTTTCCTTGCGTCCACTAACAATAAGACCCTGTACATGATCA
CTCATTTAGATGGACTATGTACATTAAATAACCGAGTGCTCACGTCTATCACATATAAAATATAAGATGAAAACTGAAGA
GAGACTAGCTTTTCTGAGAGAGATCATAGATCGTATATCTTTTATACCTTTGAGTCCACAAGCCAGATCTTTTTTCGTGT
CTCCTCCACGGGAATTTTTGTCTGCAGGGAACAATGTGGAAATTTATTATGTGCTACTAATTGGAATTACAACAAATCTT
CATTCTACAGTTTGTACGAATTAACCAATCTGGTACCTTGTTTGAAATTTCAAGTGCTATGAGTTCTGCAATACCAGTCC
CAGCCTGCAATAATAAGACGATTAACATGTGTCATTTGACTTTGAAATCCTTTTTAATAGTTCATGATGTATGCATTGCA
ACTTAGAAAGTTTAACGAGAAGAAACAGAAAACAATCATGATTCGACAGGTGAATTTCCTTTGGGTAAAGCTGATAAGAT
GACAAAGAGTTGAAAGAGATTTGAAGATTCTAATGTAAACCATAACCAACATTAGTCCAAAAGGATTCTGAAGCATCGAA
AAAGAGGGTGTAGCAGAAAGTTGAGGTTTCCCTTTTAAGTCAGTATGGAACCTGTTACCCATTTAAAACATCTTTATAAA
CCATTTAGTTTGTAAAATCTTGTGCACCATAAACAACCCGAGTAGGAGGTGGAAACTTATCAAAAAGATAGAAACCAACC
TCTCCAGCACCGAGGAACAAGAATGTATGATCACATAATGCACCTCCAAGTAGCTTAAGGGATGCAATAAGCCCTGCAAG
TACGACAGAAGCTGTCCCCTGCAATAGCGGAATCAACGATCAGAAATGAACAAATCAATCTCATGAGAACATCCAGAGAG
ACATATAACATACCTGTATATCATCGTTGAAGACCAAATGCGAGGTACGATATTTAGCCAACAGCTCAAAAGCATTGTGG
TTTGCAAAATCTTCAAACTGAGAATGAAGTTACAAACATCAGGTTAAGGTGTCATATGGCAAAAACATGATGAAACATTC
ATAAGTTTCAAATTATTGACCTGTACGAGAATTTTTTCGCCATAGTTTTGCTTCACAGCAGACATGAATTCATGAAGGAA
GTCATAATATTCCTGAAGAAGGGAGAAAATGTAGCAAAAGCAGCTTCAGTAAGAATTCAGACTTTTGTCTACAAAGACTA
ACACAGGTGATAAAATAGAATGGTGCTAAAGTACACCTGTCCAGTTGCTCTCCTTTGTTTGAGACCAATGTAAAACTCGT
CGTTCAGTAACTTCTCATTATTTGTCCCTACGTCAATGGTAATAGGCAAGCACTGCATATACAAGCAAATTGATGATCAA
AAATGTTTTCATAGATAAGAAAATGGTGCAGAATCAAGGTTATGATAAATTCACGAATTTTGGTACCGCGGAAGGTCTAA
CTCCTCCAAGTGCAGTATACAGGGCTAATTTCCCCACGGGGATTCCCATTCCCTGTGACATTAAAACGAATTTCATGTGA
GTAACACATAGTGGAAAGGAGGAAAGAGACTTATATCAATTGAGGGCATCAATATCACCTGGCAGCCAAGGTCACCAAGT
CCCAAAATTCTTTCTCCATCAGTCACGACGATGACCTGGATTGATTTTTCAGGCCAGTTCTTCAATACCTCAAGGATCCT
TCCTCTGAAAATAAATTATTCATACTTTAGTTGAATGTACTTTCATGTGAAAGTAGTAAAAACACCTTTAATCCGAAAAA
TTTCATACTTTTCATTCAAACTGATGTATAAACCCTGTGGACGCTTAAAAATGCTTCCATATTTTTGACACGCCTCACCG
ACAGTTGGAGTGTAGACAATTGGAAGTAACTCTTCCACATTATCAATAAGAAGCTTGTAGAACAACCTTTCATTTCGTTC
CTGCAAATAACAACCGCACAAATAGAGGGAAAAGTAAGCGAAAAGGCCATATAACTATACTCCTTTCTTGGTTTCAGATA
AAAAATCAGAACCAAAACAGTTTGTGAAGATACCTCTAATTCCATCATGGCGACATATTTGTGCAGAGGGACGTCATATT
GGCGTATAGACTGCATAAGTTTTTTCTCCTGTTTGATATAAAACACAACATTAATAAAGTTATTGTAAATATCAATCACA
CATCACAAAAATTTGAGACTTGAATTAGTAAGTAATTTTACCTGAAGTTCCTGTGAGGAAATGACAGGAGGCAAAAGGCC
TCTCAAGTAATGAGCATCTCTTTCTCTCTCAGTGAAGGCAAGCCCTTTGTTGTAACGCGGATCCCTCAACAAGTTGTACC
CACTGTTTTTACAAAGTCAAACAGGTAAGCATATATTCAAGTTTACAACGGCATTTGTATATAACAATACAATAGGTAAC
AACCATCCAAACAAGTTAATGATCAATAACACACCGTTCACATACCAATTCAGAAAGTAACTTCCTGAAAATTGTAAGTC
TTATTAATTCACGAACATCTCATTTAATCAGGAGTTCATTATGAATAAATATCTAATAATATTTGAATGTGAACCTAATT
ATTATTGTATATTAACTTGAAGTTGTTATACAAACTCATAAACTTTAAATCCTGGATCCGCATTGACATTAGAATCAAAC
ATTTCAAGTATGACAAGTTGCAAATTGCAATACAGCATATAGCATCTGAAAAACGGAAGTATAAAATACGAGTAGTAAAT
TAATAATTTATGAGTCAAATTAAGCCAGTGGCCGAACAATTCAGAGTTATTTCAAACAAAATGAAGCTGAAGCTTGAACT
GATTGGGTATGTCCAAAAAACAAAATATCTGTAAACCCATATCTTAATCTCCCGTGTGGGCTTTAAACTTCAAAAATTGA
GTATTTGAAGCTATGATTTTGAAAATTGAAGTAGTGTTTGAATATGAATTTTACTTCGGAAAAACTTGAAGTTCTGGGAG
TTAAAAGTGAAATTCTACCAAAAAAAAAAAAAGAAAAAAAAAAAAACTAGAAACTTAAAAATACTTGATAAACATGATGT
TCGAACTAGCTTCAACATCCCTCCACCAGTGGCAGAGCCAGAAATTTTAATAAGGGTTCAAAATCTGAGAAGTAAACACA
TGAACTAGTGAAAGGGGTTTGACGTCTATTATACATATCTAAAATAGTAATATTTTTCGCCGAGGGGGTTCGGATCCCCC
CTCTATATGCTGCCTCCGCCCCTGCCCTCAACTAATTCCTAGATACATGTTGGTTGTAACCTCTCACCTGCAATAGATAA
CTCTATCCATAGGAAAAAATCACCTAGTATTTTCTTCTATTTTATTGACCATCAGACCACACTCTGGGTGCATTAAACAG
ATATTTGAACATAAATTTCAAAATTTGATCCAAAATCTATTATCAAACTTAGTTAACTTTGAAAAAAATCATAATTTTCA
AATTCTGAATCCACCTAAAAAAAAATCTCGAGTTCAAAACTTTTGAGCAAGTAATTTACCTAGAAACGGCAATAGTCCAG
GGAGTGATGCACTGATCCTCAGTGGCGCAATCCTCACCGTAAACATCCTCGACACCACCGGTGGGAGTTGACAGATCCTT
CAATGCGCTCTCCATTTTCTCCTTTGTAATTTCTTGTTAAATTCTCACAGACTTTTGTTTTCTCCTTTGAAGTTAATATC
TATCTTCAATAATTCACACACTTTGTCTTTCTGCAAGTCTTTCAGTTTGTCCAACTATATATATACACAAAATTATTGGT
GTGTGAAAGGGAACAGTTGACGGAGTATTATCCTTCTAGACTAGTAAAATATTGTTATTTTTTATCAATAGTTGAATTGA
TTTTTCCTTTGTATTTACACATTACACAAGTCTAAAGTTTTGACCTCCGACAATTTCTCCCTCCGTTTAATAATAGTTGT
GCATAATTGACGTGGCACCAAATAGGGGCAATTTTACCAAATCATTCTTATTAATATAAGTTATTTAAACCTTAAGAAAA
TGATAGTATTTAATAGCATCGGTAAAAAATAGACACAACATAGTAAATTATTTATTGAGTTTATAAACTGAACAAGTATT
GTTAAACATTCCAAAATAATATATTAGACAAGTAAAGATGGACGGTGGAATGATTAGTGTACCATTTTGAATATTTAACT
AAATTTGGCATAATACTCCTATTTCTTGTTTGTTTTAGTTTTTTTAATCTTCTTTTTTTTTTTTTTTAAATTTTAATTTT
TTATATGACATGTTTAAAAATTATAAAATTAAAGATATTATACATTTCACGTATTTTTAGTGTAAGATCGGATGATTTGA
AGGTTATTATTTTTTTTAAAAATTGTATCAAATCAAAATTAGATAAATAAATTTAACAGAAGAAATAATTAGTTGTATCA
TGCTTTAAATGTATGTTGTGCCTAGCCCCCTCGGAGTTGATCATTTATTAATATCTCTATAAATACTTACGTTAGATTCT
AATTTAAACATATTAGGTATAATACAAATATATAACTGTTACATTTATTTAATTTTTTGGAAGAACCAATTTAGATGGTA
TGTTTAGAAACTTTTTAGGATGGTTTGGTTTGAAGATGAATTATGATAGATTAGTTATGCTACAATTAATAATTTTAGCT
TTTATTTTATTTGTTATTTTAAAAATAACATATTCAATATAATGTTTAAAAATATGTATATTTATAAAAATATCATATTT
TGTTTAGATCGAAAAACTTGACAAATGTTGCCTCCGTTTTCTTATTATTCAACCATATGGAAATGGAGGAGGAAGTTTAG
TAGCAATATCGATGTAGGCGTTACATAAGAATGACGATACAAACAAAATAATTAATTAAAGAAGATGAAAAACGCTCAAG
TGCATAAAGGTTCATAAATGAAATCTTATATTCTTTCGTTCACTTTTAATTATCATATTACATTTTTCGAAAGTTAATTG
AATTAATTTTCAAAGTTAAATTAGATTATATCAATTTGATATTTTAAATAAAAAAATTAGATATTCCAAAACTATATGAG
AAGTACTAAATTTTTTAAAAAAAAACTACATATTGATATGATGAATAAATACATCATAAAATATTAATCAAAGTACTTAT
TGTTTGACTCTAGAAAAAAAAATTATGGCAATTAAAAGTGGACACCGACTTTAAATTTTTTTTTAAAAAGCCTACTTTTT
CCGTCTCAATTTATGACATATTTCATTTTTCGAAAGTCATACAATTTAAGTTTAACTAAGAAATTGCACATGAATTCTTC
AATTTTTTGAAATAAAATTTATATATTTATAAACTACGTGAAAGTACTTAAAGTCACAGTAATTGACAATTCAAAATATT
TAAAAGATATATGAAAAATTTACTATCAAATATAGACTTATTTGAATTTTGAAATTTAAAATGTATCACATAAATTGAGA
TGAAGAAAGTATTTTTATAATTTTAAATTAAAAAAATGAAAATATATTAACATGTCTTTTAATCTTGTGATAAATATGTC
CCGTCATAAGTTAGAATAAAAAATTATCAACAAAAAAAATATTTAAAATAATAATAATAAAAAAAAACTACTGAAATGGA
AGAAGTATTTGCTTATCTCCAATTATTGATGTGAAATTTCAATTGGGTATTTGACAAAATCTTGTCTGGCGGCTTAAGCG
CTGGACAGACATGACGTGAAAAAGAGCTGCCCAAAATATCCCTTATTTTCTTATTTTCTACCTGTGTTCGACCTTCTATT
GAAATTCGATTAATTTGAATTTGATTCAATATTCACGTAGAGTCCATTCAAAAAACTGCTTCTTATTGAAAAAACTTCAT
ACTTATGAATCTTCTGATTAAGAAATGAACAGTTTCATTCGTGCACCATCTTTGGTGAAAAAGTCCTTGTCTCTTCTTTT
TTTATTAATTTTAAAAAAAGGTCCTTTTCTCATTATGGGACTGGTGACATTGGCGTTATAGTGCTCGAACGTGGCTTGCA
TTTCTTAAATAATCTTCGAATATTCCTTTATTATATTTAGGATTTTATAAAGGATAAATATTTTTTGAGTGAAACATACA
GTAGTGGATAAGAGGGGTTGTTAAAAATAACAATTACTAATATTAATCTAATAATTTTAAATATCGTAGAGTTAAAAAAA
ATGAAATATCTTAAGAGGGGAAAAAAAAGTCGGTCCCTTCGTTTCACTAAATGGATGTGTTTTGAATGAAAATATATGTC
CTTTAATTGAGTATGTACAAATAAAAATTTAAATTTATATAAAATTGAATAAGTAGATATACGTATCCTACCTGACTTCT
CGCATGATTGTTTGGTAGGACACATCAATCTACTTATTTAATTTTATACAAATTTAAGCATCTATATATATCTGTTTAAA
ACATAATTAAAGTACATATATATATCAGTTAAGACCATATTAGAAAAGAAAAAAAAACATGTTTCATGTATTGCATCATT
TTTATCTTTAAAGGATTAACTTTATGAGAGTGATTCTTCGAGTGGTGGGGCACTAAAAGTAATTGATATTATTATATGAA
TATACATGGTGGACCTTAAAATTATATGGTAAAGTTGTAGCAGCCTCTTAGGTCACCTTTGATGACTTTCAACTTTCCAG
TCCACTCAACGACGCGTATTATTTTTCGAATAAAAACAATTTAATAGTAATACTTTGAAATTGAATGAAAGAAAAAAAAG
GAATAGTTTCGCCATCATAATCAACCACTTGTCTAGAGCATCAATTATAGGACTAGTATTGAATAATATCTTTTTCGTCC
TATTTATGTGAGGTTATTTGATCAAATATAAAAAAGTAAAAAAAAAAAAAAAACTTCTATACCAAGACATCAAAAAAGGT
ATGAGATTAAGGGATTGTTTTGCAATCTATTTGAGAAGGCATTTTCGGAACTGATTTAGGATTGAGAAAATTTTCAAAAT
GTCAATATTTTAGCATTTAACAGGGCCCTTTAGCCACAATTTTAATATTTATTAAAAATGACAATATTTTAGTCTGTTAT
GTATTTTATTCACATTTTTTTATTTCTTTTAATTGAAAGAATACAATTATTTAAAAATGGAAAGGATAAATTTAGGGGAG
AGAATATTTTAAAAAGAACATATCACTTAAAATTCTCATCCGTTACAAAATAATTGTATTCTTTCAATTAAAAGAAATAA
AAATGTGAATAAAATCGATCAGGAACTTCGATAGAATCGGTGAAATACAAAATCGATCAGGTATTTGTTAACTGTTGAAT
CATTAATTTGCTTGGAAGTTTTGACATGAAAGTTTTTTTAATATTCCTGTGTAATTATAATTTTTTTGGATGACGAGTCA
GAGTTTTACTAATGTACAAATGAATACGGATTTTGATTTGGGTTTGGTGCACAAAAAATTGAAAAGAAAGAAAAAAAAAA
CATAGCAAACGAGGACGAGGAAAAAATTGGGTGTTGTCCACAAAAAAAACTGAAAAAAAAAACATAGCAGACGACAACGA
AGAACAAGGAGGAAGAGGAGGAGGAGGAGGAGAAGAGTTTGCAAATTTGTATTGATACCAGAATTGTATTCGTATTAACT
TTTGTTTGTCAATTATTTTTCTTTTACTCGACATTTGTAATTTTATTACAAACATTGTATTTCTTTTTTAGTTTCTAGTC
ATTCCAATAGGTATGCCAAATGGATTTGTAGTTTTTAAGCATAGACGTATCCTATTTATTTCTCAGTCAATACTCAGTCA
TATATATATATATATATATATATAGAATATTGAGTCCTTCCTCAACAAATTGTATTGTTTTGTAACGACTTGAATCATCG
TTATCTAGGAAAGGAAAAATGTTGGGAGAACTGGGCCCATCATCCCGCTAGAGCGAGACAGATGCAGCTAGGGCGGCGGT
GCTCCAGCGGGACAGGGAGCACCAGAGCGGGAAGGTCGGGGATAGAACTTAAATGACGCGAAGTTTTATTTTATCTTTTT
TCCGAAAACACCAAAAAGAGGCGAGGATCACTCCAGAAACCCTCAAAAGGTTGCTCTAGACTTGGGAAGGAAGGAGGAAG
AGATTTCTAGCGCAAGGATGACGATAACTTGTGGATTCTCGGCCAAATTCATCACCTCGAGGTCCGGAAACCAGGATTAG
AGCTATAGTCCCGTGCAACTTCTTGGTACCCAGGTAGGCTAGGTTTTATTAATTGAGTAGTCTTAAATCCGTGTTCACTG
CATAGTATATTGTTAATTGACGGTAGAATTCATGCGTAGGCCTTCGTGCACCAAAAAAAGGGATGGTTGTACCTGTATTC
CTAGTGGTTACGCGAGATGTGTACCGTAGGGGGAAGCCCCGTCCTGTGAACTAGGTGTATGTGATGGTTTGATTTCCTGT
TTGTGTGATATATGCCACTTAATTGCTTCGTTGTATGCATGCATATATAAGAATAAGGAATGTATATAAAATCTAATGCA
AATGAGTATATGTATATGAACAATTACATGCCATGAACCTAAAACTTGATTATATGATTATGAGTAATGTTCATTATGGG
TATTCTCATAAGACAGAAGGTGGGAGCTTTCTCCGCTAAGCCCAGCAAGTGAAAACCCCTCTCACAACATAACTTGGTAT
TCCGGTGATCGTGGTGTCTCTCCCGACTTGCAGGATCGAGAAACCAGACGAAAGACAGATTTTCCTCGTTACTTCCAGCC
ATAGTAGACAAGCCTGCAGAATTTATGAAAGGTACACATTAGGATACCATGGGATTAATCAATCCTGGCTAAGGAAGAAA
ATTCTAATTAGAGTGGCAAGAGGCCACTCCCCGCTAAATCCCGCCACAGCGGGATGAAGGAGGCCGCCATAACGGGATTG
AGGTCGTTAGAGCGGCCTTCATCTGAAATGAACTTCAAACGCGATCATGGCGCCCCTTCACCCCAAATACCTCATTTTAA
ACAAATTTTCAGTAGATCATAGTCTATAAAGTACCCTAGTACCTAAATATGCAGCTATTATAGCAAATTACCCCTAAATG
ATGTCTGAATCCAAGTTTTACACCAAGAAACTATTCAACTTCCCCCACCCATTTCAGAACCATTTCAACCTTATTTTCAC
GAAATCACGCTCAAAATGTTGTGGAGATGTTGTGGTCATAAGGGTAGTGTCCACGCTACATTTCTTTAACAAATCAAGCA
ACCTATTTTTGCATTTTTGAAAACAACCCCCAAGGCCTTTCTAATCAATCATTTAACGTCATACAACCATAGTTAAGTAT
GTATTGAAGTAAATAGCGTAAGGAACATGAACCTTACCTTAAAATTGACATTTGAAGTGAGGTGATTGAGAGAGTTTTGG
GAGGTTTTTGAGTTAGAGAAGGAGGAAATGGGGAAACCATTCCCCTTTCCCCCTTAAAATGTTTCTGATCTCCTGCTACA
ACGGGAGTGTCTCCTCCCCAGCGGCCCCGCCCCAGCGGGAACCCTGCTGCTCTGGCAGGGCAGGTTATACAATTGGGCGC
ATCTGTTTACTCCATGTGTTGCCTCATTTCCCTAGCCGATCCCTTGAGTAAAGACCCTTTTGTGCTTAAAACTTGGAAAC
TAATAACCTTCGGGGTTCCGTAACAGGGTGATTCGTTAGTTAGAATTGCTCCGAAAAGGGCTCGTGTTTATCCCTTCGCT
AGTCATTCGGGGATGAACGATAGGTAAATTGGTATCTACTGTAATGACCTGAACTGTCGTTATCTAAGAAAGGAAAAAGT
CGGGAGAATTGGTCCCATCATCCCACTAGAGCGGGACAGATGCAGCTAGGGCGACGACGCTCCAGCAGGACAGAGAGCGC
TAGAGCAGGAAGGTCGAGGACAGAACTTAAATGACACAAAGTCTTATTTTCTACTTTTTCCCAAAACACCAAAAAGAGGC
AAGAATCACTCCAAAAACTCTTAAAGGATGCTCTAGACTCAGGAAGAAATGGGGATGAGATTTCTAGTGCAAGAATGACG
ATAGTTTGCGGATTCTCGACCAAATCCACCGCCTCGAGGTCCGTAAACCAGGATTAGAGCTATAATCCCATGCAACTGGT
TGGCACCCAGGAAGGCTTGGTTTTAATAATTGAGTAGTCTTAAATCTGTGTTCATTGCGTAGTATATTGTTAATTGAAGG
TAGAATTCATGCGTAGGCCTTTGTGTATCGAAAAAAAAGGATGGTTGTACCTGTATTCCTAGTGGTTACACGAGATGTGT
ACCGTATGGGAAAGCCCCGTTCTATGAACTAGGTGTATGTGATGGTTTGATTTCATGTTTGTATGATATATGCCGGTTAA
TTGCTTCGTTGTATGCATGCATATATGAGAATAAGGAATGTAAATCAATCTAATGCAAATGAGTATATGTATATGAATAA
TTACATGCCATGAACATAATACTTGATTATATGATTATGAGTAATGTTCATTATGGGTGTTATTGTGATTGTGCTGATTG
AATTGGATCGGGTGTCATGTTTCGACACATACATTGGATTGGGTGTCACGTTTCGACATATACATTGGATCGAGTGTCAC
GTTCTGACACATATATTGAATCAGGTGTCACGTTCCGACACACTAATAATTTGGGTGTGGGTTCCAGGAGAGAACCATTG
GTGACTACTATGTTCATATCTACATATCATGGATGTTGGGAATTAGTATGGTGCTCGAATCATACATTATGTATATATGT
GTTAATATGTCGTGTACTTGTTATATATCCCGTTACTGAATGAACTATGAATGGCGAGGCCCAATCGGGATGTGGTATGG
TAAGTGGAGACTGAGGTTCCAAGTGTTACTATGTATTACTTAGAGGGGTTTGTCTATGTTCTTAAAAAGTATGAGAAGTG
GGGAGCTGTTCGTGTCGTATGTTGACACCCAATTTTGGACCTCCACAATATATATTAATCATCGAGCTTCCTAAATTCCA
AATGATTTGAAATAATTGGCTTTATAAATTTCAAAATAANNNNNNNNNNNNNNNNNNNNNNNNNNNNNNNNNNNNNNNNN
NNNNNNNNNNNNNNNNNNNNNNNNNNNNNNNNNNNNNNNNNNNNNNNNNNNNNNNNNNNNNNNNNNNNNNNNNNNNNNNN
NNNNNNNNNNNNNNNNNNNNNNNNNNNNNNNNNNNNNNNNNNNNNNNNNNNNNNNNNNNNNNNNNNNNNNNNNNNNNNNN
NNNNNNNNNNNNNNNNNNNNNNNNNNNNNNNNNNNNNNNNNNNNNNNNNNNNNNNNNNNNNNNNNNNNNNNNNNNNNNNN
NNNNNNNNNNNNNNNNNNNNNNNNNNNNNNNNNNNNNNNNNNNNNNNNNNNNNNNNNNNNNNNNNNNNNNNNNNNNNNNN
NNNNNNNNNNNNNNNNNNNNNNNNNNNNNNNNNNNNNNNNNNNNNNNNNNNNNNNNNNNNNNNNNNNNNNNNNNNNNNNN
NNNNNNNNNNNNNNNNNNNNNNNNNNNNNNNNNNNNNNNNNNNNNNNNNNNNNNNNNNNNNNNNNNNNNNNNNNNNNNNN
NNNNNNNNNNNNNNNNNNNNNNNNNNNNNNNNNNNNNNNNNNNNNNNNNNNNNNNNNNNNNNNNNNNNNNNNNNNNNNNN
NNNNNNNNNNNNNNNNNNNNNNNNNNNNNNNNNNNNNNNNNNNNNNNNNNNNNNNNNNNNNNNNNNNNNNNNNNNNNNNN
NNNNNNNNNNNNNNNNNNNNNNNNNNNNNNNNNNNNNNNNNNNNNNNNNNNNNNNNNNNNNNNNNNNNNNNNNNNNNNNN
NNNNNNNNNNNNNNNNNNNNNNNNNNNNNNNNNNNNNNNNNNNNNNNNNNNNNNNNNNNNNNNNNNNNNNNNNNNNNNNN
NNNNNNNNNNNNNNNNNNNNNNNNNNNNNNNNNNNNNNNNNNNNNNNNNNNNNNNNNNNNNNNNNNNNNNNNNNNNNNNN
NNNNNNNNNNNNNNNNNNNNNNNNNNNNNNNNNNNNNNNNNNNNNNNNNNNNNNNNNNNNNNNNNNNNNNNNNNNNNNNN
NNNNNNNNNNNNNNNNNNNNNNNNNNNNNNNNNNNNNNNNNNNNNNNNNNNNNNNNNNNNNNNNNNNNNNNNNNNNNNNN
NNNNNNNNNNNNNNNNNNNNNNNNNNNNNNNNNNNNNNNNNNNNNNNNNNNNNNNNNNNNNNNNNNNNNNNNNNNNNNNN
NNNNNNNNNNNNNNNNNNNNNNNNNNNNNNNNNNNNNNNNNNNNNNNNNNNNNNNNNNNNNNNNNNNNNNNNNNNNNNNN
NNNNNNNNNNNNNNNNNNNNNNNNNNNNNNNNNNNNNNNNNNNNNNNNNNNNNNNNNNNNNNNNNNNNNNNNNNNNNNNN
NNNNNNNNNNNNNNNNNNNNNNNNNNNNNNNNNNNNNNNNNNNNNNNNNNNNNNNNNNNNNNNNNNNNNNNNNNNNNNNN
NNNNNNNNNNNNNNNNNNNNNNNNNNNNNNNNNNNNNNNNNNNNNNNNNNNNNNNNNNNNNNNNNNNNNNNNNNNNNNNN
NNNNNNNNNNNNNNNNNNNNNNNNNNNNNNNNNNNNNNNNNNNNNNNNNNNNNNNNNNNNNNNNNNNNNNNNNNNNNNNN
NNNNNNNNNNNNNNNNNNNNNNNNNNNNNNNNNNNNNNNNNNNNNNNNNNNNNNNNNNNNNNNNNNNNNNNNNNNNNNNN
NNNNNNNNNNNNNNNNNNNNNNNNNNNNNNNNNNNNNNNNNNNNNNNNNNNNNNNNNNNNNNNNNNNNNNNNNNNNNNNN
NNNNNNNNNNNNNNNNNNNNNNNNNNNNNNNNNNNNNNNNNNNNNNNNNNNNNNNNNNNNNNNNNNNNNNNNNNNNNNNN
NNNNNNNNNNNNNNNNNNNNNNNNNNNNNNNNNNNNNNNNNNNNNNNNNNNNNNNNNNNNNNNNNNNNNNNNNNNNNNNN
NNNNNNNNNNNNNNNNNNNNNNNNNNNNNNNNNNNNNNNNNNNNNNNNNNNNNNNNNNNNNNNNNNNNNNNNNNNNNNNN
NNNNNNNNNNNNNNNNNNNNNNNNNNNNNNNNNNNNNNNNNNNNNNNNNNNNNNNNNNNNNNNNNNNNNNNNNNNNNNNN
NNNNNNNNNNNNNNNNNNNNNNNNNNNNNNNNNNNNNNNNNNNNNNNNNNNNNNNNNNNNNNNNNNNNNNNNNNNNNNNN
NNNNNNNNNNNNNNNNNNNNNNNNNNNNNNNNNNNNNNNNNNNNNNNNNNNNNNNNNNNNNNNNNNNNNNNNNNNNNNNN
NNNNNNNNNNNNNNNNNNNNNNNNNNNNNNNNNNNNNNNNNNNNNNNNNNNNNNNNNNNNNNNNNNNNNNNNNNNNNNNN
NNNNNNNNNNNNNNNNNNNNNNNNNNNNNNNNNNNNNNNNNNNNNNNNNNNNNNNNNNNNNNNNNNNNNNNNNNNNNNNN
NNNNNNNNNNNNNNNNNNNNNNNNNNNNNNNNNNNNNNNNNNNNNNNNNNNNNNNNNNNNNNNNNNNNNNNNNNNNNNNN
NNNNNNNNNNNNNNNNNNNNNNNNNNNNNNNNNNNNNNNNNNNNNNNNNNNNNNNNNNNNNNNNNNNNNNNNNNNNNNNN
NNNNNNNNNNNNNNNNNNNNNNNNNNNNNNNNNNNNNNNNNNNNNNNNNNNNNNNNNNNNNNNNNNNNNNNNNNNNNNNN
NNNNNNNNNNNNNNNNNNNNNNNNNNNNNNNNNNNNNNNNNNNNNNNNNNNNNNNNNNNNNNNNNNNNNNNNNNNNNNNN
NNNNNNNNNNNNNNNNNNNNNNNNNNNNNNNNNNNNNNNNNNNNNNNNNNNNNNNNNNNNNNNNNNNNNNNNNNNNNNNN
NNNNNNNNNNNNNNNNNNNNNNNNNNNNNNNNNNNNNNNNNNNNNNNNNNNNNNNNNNNNNNNNNNNNNNNNNNNNNNNN
NNNNNNNNNNNNNNNNNNNNNNNNNNNNNNNNNNNNNNNNNNNNNNNNNNNNNNNNNNNNNNNNNNNNNNNNNNNNNNNN
NNNNNNNNNNNNNNNNNNNNNNNNNNNNNNNNNNNNNNNNNNNNNNNNNNNNNNNNNNNNNNNNNNCTGTTTTAGTCTTG
TGGAAATTAATAGTTTTTCTTGATTTTTCTTAAAAATTAAGTGGCGACTCTTAAAACCAATCAAATTATTATTTTAAATA
AAACAGAATGGCGACTTCCGCTGGGATTTGAATGGTTCTAACCTTAAGATTAAGTTATTTGGCTACGTGTTTTTAACTGT
CTACTTGTTTTATTTATCCTATATATTGAACTGTGGCGTTCATGACACCCGATTCCGCCAAACGGCAAATAGATTGCATT
AGGAAAAAGGCGGTTACGTGGTTTACTATGGCTGTCCTTTAGAAAAACACAAGTTGAATTCTTTTGAAGTGATAAACGAC
TAGTTGGCTTGTGGTCATCCAACGTCGTTTATTAGACTTCACCCCATTGTTTGTCCGACTCGGATAACCGTCATTTCTAA
ACCAATTCTAGTCAACCTAGAGTAGAGCGAAACCAAATCCAAAACTAAGCATTAGCCTAAGACGGCTTAATACCCAAGGC
GTATTAAGTCCATTAGTAAAACCGCCAAAAATCATATCCAAGGTCCACGACCTAACGACATATCATATTATTTGACATTT
GAAAGATGTATGTGTGGAAACCTAATTGTTGCCTATTTGGGGGAGGGAATCTTAACCGTGTTTTATTTTGTAGGTATGGA
TCGAATTCCCAAATTCGACATGGTAGTGGAAGCTCCAGTTTTGCTCAAGATGTGGTACAACGACCTCACTGTGGTTCACA
AAAGGGCCCTCAACAAATATATAGGAGCCCTAACAGAACTCATCAACATGGTTGGGTGGCCTGAACTGATTGAAGTCCTC
ACAGGCTATTGGGACAACGAGAAAATGGTGTTCAGATTTTGAACCATGGAAATCACCCCGACAATTAAGGAAATTCGAGA
CGGAATAGACACAGTCGGTACAAGGCTTGAAAGAAGAGTGAGAAAACAGGAACACATCTTAATCCCTAACAAGCCTACTC
TCAAGAATATTATAAATTGGCTCGAATTAAGAAAGGATTACGCCTTCTGGGCCGATGGTTCTAGCGTTTCTTTCATGGAT
CTCTATGTTAGATTCAGGAATGCAACCTTTTATGCGAATTACAATCAAGAGTTCAGGGTTACCTTCAGAGAATGGGACGG
GATCAGACATTTGGCATTCACTATCGCGCTATTAGGCACTATGATTTTTCCTCAAGTCCCGAGCCTCAGCATCAACACCC
GAGTAATAATGCTCGCACACACTCTCTTCCACGGGCATCTGAACCAAGGGCAAGTGAAGTATTATCCTATCGCGCCTGTC
ATCCTGTCTGACATGTACCGTGCTTTGGGAAAATGTAAGGAAGGACATCGCTACTTTCAGGGCTGCAATCTCCTCCTCCA
ATGGTGGATAATGACTCACTTAGTGAGGAGACACGGAACTCAAAAACTCCATACCCTCGATGAGCATAATGCTCTTAAGA
GTTTGAATGACATGTTGTTCTGGGCAGACTTAGAAAAAAGAAGAACCAGGGAAAAATGGGCTCAAATTTTTTCTGAGTTG
AGAGAAGAAAATATCCAGTGGATGTTCGACCGCTTCATCTTGGAAGATGCCATAGTACGGGGCGACAGAAAACTTGTGCT
TCCTCTACCAGGTATTCGAGGTATCCGCCCATATGCGCCCATCCGGGTCCTGAGGCAGTTCGAAAGAAGACAAACTACAC
CTCCAGAAGCATACTACCGTATCTATGTGTTCGACATTGGGGATGATAGAGTGCCTGATGCTTCAGAGATGCTACGAGAA
TGGAAAAGAGCAGTGCGAATGAAAGACGGCACCATTGCCGCGGACCGATTTAACGCTGGGTACGACGAAACCTACAAAGC
TTGGTTGAAGGGCAATATACAAAATATCTCCTCCCCAGTTCCGAACAGTTACCGCAGTGTGGAGGACAAAGAGTCCAAAG
CTTTGATAGAACTAAGAGAGGTAAGAAGAGAAGCCCAGGAAATGCACGAGGAGTTTCTCCGAAAGCAAGAGGAGGATAAG
TACGCCCTCGAGAGCGTAACTCAAGAATTAGAAAGCTTGAGAAGCGATTTGGGAGAGCTTAATTTATGGATTGGGGATAA
GAAAAGCGGGATGTGTCTCGAAGACTGGGAAGAGAAAGGTTGCCGGAGCGAAGGATACTTGCTAATGATTCAATATAGGC
TTCAGCATCTCATGGCACAAAACAAGAGGAGCAGATCGGAGGTTGGGCCATCGGGAGCGTCTTAGCGAATTTCGCCCCTG
CGTGGGTTTTGCTATATGTACTTATTGTCATTTGCCCCTGCGTAGGCTTGCCTTTCTTGTATTTTGGTACTCTTTCCAAA
TGACCCCTGCGTGGGCCTTTTCTTTTGTGTTTCCTGCTTATTTTTGCTTTTTTGAACATCATTTTATATGCGAAATTTGC
TTTGGGGTAACAAAATGGTTCAATTCTACACATACATCTTTCAAATACGCTAGGCCTACCCTTGACACAAAAGGGCCCCC
TACTTGTTTAGGACGCACGATATATGCTTATGTACTTTAACTGTTTATGTGATATTGTTGCTTTGAATGAGGACATTTTA
GCCCACCCTTTTCAAAATTTTCAGAAAATCCCTACAATACCAAATATAAGTCACTATCAAAATGTCCGACCAAAATTCCG
TGAGTCTTAAGTTTCTCAGCCAGAAATAAAATCTTACTACCAAATTCTAAAATATTACTCTATCATCTCAGAAAAGGTGA
AATTGCTGCTAAGATGGAAAAAGGGAAGAGTATCGACATAGAGCTAACTGAGGAGGATTTGAGGATGAAATTACAGCGGC
TCAGACAAGAGATCCAAGAAACCAGAAAAAAGAGAATAGAAGTGGAGTTTGCCACCGCAATCGCACAAACAGCAAATGCG
GCACTAGACGCGGAATTGGCAGCAAAAATGACAAAATGTGTTGTTATAGATGAAGAGACAATTGTTGTGCGGAAGAAGCG
CGATGCCCTCAAAAATATAATCGTGATGCTTCAGAAGCCACTTGGAAAACACTCTTTCTTCAACCTAGAGGCCAACATTA
GTGGTCCCGAAGACACCGGACCTGAAGCTACTGAAGAAGATACTGGGGAGGAAATTGTCTATTGGCCTCCTCTTCAGGGA
CGGTGGAAGGAAGGGAATGAGAAAACTACCCTCGAAGCATATAAGTTTACCCCCCGTGATTAATGCGACAATTAGAAGAA
GAATGGCTTGGGTGGAGGCACATTTTATCTTTTAGGAGCTTTATTGTCTGTTTTTCACTTTCCTTGTAATCTTCAAGAAA
TGAATGAATGAAAATGAAACTTCCTTTGTATTCGAACTACGTAGGGCCTGAATTCTCCTTGGGAGATACGTAAGCAGCCT
TTCAAGGCCCGGCTCCTATCTTTTAAAATTTTCCTTTTCCCCTTCATTCTACAAGGAAACATTGAGTTCAGATCAACAGA
TGCCAGAAGATGCAGCAAGAAGACCTTAGCTCAACGCAATTTAGCCTTTCTGAGTCACTAGCCCCAAAATAAAACGAGCA
AATTCCTGCTTGTTCAAAAAATTAGTCCCCATAACTCGTGGGTTAACGTGTCCTCAAACGAAGCAACTCTTATGTGTTTA
TATGCCTTCTATGTGATATCTTGCATTATTCGTCCGGAACTAATACTAACAGATTTGCCTTTGAGTTGTTTTTCTCTACA
GGTAGTTAGAACTGATCTGTGTTGATACACTGGCCGATCATTCTTATTTCACTAGATCTAAAGGGCCTACAGATTCCTTT
CCCAGCCAAAGTTCCTAAAAAGAAAAATAAGCAATGGGTGATAACAACGAAGAAATCGACCTTACTGATGTCGTGGTAGC
TCAGCCCGTCCTTGCCGATCAGAATGAACTGATCCTGCAGTTGATGCAACAAATTGCTGAGATGAGGGTCGAGATGCATA
GAAGGCAAGATTTGCCTCCTCCGATTTTTGCTGTCAACACTCAACCAAACGGAAGACCTCCAGCTTAAATTCCCCCTTCT
AACGTGGAGCAAGCTCATAACCCGCCTTCAAGTCCTGCTCGTAATCCCTCCATCATTGACCTTACCACCAAAAACCCCCT
ATTACGCCTCAGCCTCTTATCAAACACCACCCCCTCCTCAAAATACCAACCTCCCAGCACCACCCCCTTCCCCCAATGCA
AACCACCAAACTGGCCTACCCCCTCAAAGCCAAAATGTTAACCGCCCGCACATTTCCTTCCATCACCAAAATCAGCATAC
CTACCCCCAGACCTTACCTCAAAATTACCAAGCCACTTTAAATGGCCAGAGTCCCTCTATTGCTCCACCACTATCGCAAA
AAGCCACATTCCAAATACCGGTCCCTAACAAGCATGACGCCCATGGTTCGGAGCTCGACCACTATGAGGAGAGGGAGAGA
GAGTGGAGGTCAAAGGAAGAGACCGCCAAGATAGATATGAAGGAGGAAATTAGAAAAGCCATGAAGGAGCTGAACTGCAT
TCCTAAGGTAGCCGGGTTGAGTTACGAAGACCTGTGCATTCATCCGAATTTGGACCTCCCGGAAGGGTTCAAGGTGCTGA
AATTTGATATCTTCGGAGGAACGGGGAACCCATTAGCACACCTGAGGGCCTACTGTGACCAACTCGTGGGAGTTGGGAGA
GACGAAGCTTTACTAATGCAGCTTTTTAGCCGAAGTCTGAGCGGAGAAGCTCTAGAATGGTTTACGTCTCATGAAACGAG
ACAGTGGTCTAGTTGGAACGCTCTGGCTAAGGACTTCATCGAACGATTCGCCTACAATGTGGAGATCGTTCCAGATCGCT
ACTCCTTGGAGAAGATGAAGCAGAAGTCGACCGAAAGTTACAGAGAATTCGCATATAGGTGGCGAAAGGAGGCAGCTAGA
GTTAGACCTCCTATGTCAGAAAAGGAAATTGTTGAGGTGTTTGTGCGGGTGCAAGAGCCCGAGTATTATGACAGAATCAT
GTTGCTCGTTGGAGCAAAATTTGTTGAGATAGTCAAAGTAGGTGAGACTATCGAAGATGGATTGAGAAACGGGAAGATTG
CCCATGTTGCTGCCTCGCCCGGATCTTCGGGCTTGTTGAAGAAGGAAAGGGAGGATGTGTCCTCTATCTCTTACGAGGGG
AAGAAGACCCCAAGGAAATCCTTATCATACCAAGGTCGTTCTCGACCTTCACAGGGTTCGTACCTGGTTCGTTATGCACC
GGATGATTACCAAAATACCCCTCCCCCCCGTTATCAAAATACTCCCCCTCCTAGCTACCAAACTTCCCCTACTATCTACC
AAACTCCCCCTCCAGTTTACCAAACCCCATCTCATCACTACCGAAATGCCACCCCCAACTGTGCCAACATTCAGACAAAT
TACCAAACGCCTCCCCCAATGTAACAAACCCCAGCTCCACTTTACCAAAATACCCCCTCGAACTACCAAGCTCCACAACC
AAACTACCAAACCAACTCATATCTCAGATATCAAGCCCCCCGGCCGAATGCTCCAAATTATCGCCAAATGCCTCCCCCTC
AACAAGGCAATTACGATCCCTCCCGTCCCAGATTTGAGAAGAAGCCTGCTAGAATTTTCACTCCGCTTATTGAAAGTCGA
ACAAAGCTGTTTGAGAGATTAACTGCGGCAGGATATATTCATCCAGTGGGTCCCAAGCCGGTTGACACTAGCTCAAAGTT
TTACAGACCTGATCAGAGGTGCGCGTATCACTCCACCAGTGTCGGACACGATACCGAGGACTATATCAACCTGAAGCATA
AGATCCAATACCTGATTGACCAGAATATGGTCTCCCTTCAGACAGTCGCGCCCAATGACAATAGTAATCATTTGCCAAAT
CATGGAGGCGCCACTATCAATATGATAGAGACAGATGATGACTGGTGCGTGACGAAGGCAATAGTTCCGATTGCTCCTGA
TGAACTGGAAAAGGCTGTAGCTTCGTTAAGCATCAGAGAAAAGAAAGAGTTTGTGATTCTGACACCCGAAAAGGTTGTTG
CCTTGGTGCCACGAGAAACTCTTGCTCGACCAAAGTTTGTGATTAAAATAGCTGTTACCCAGGGTATGACCAAATCTGGC
AGGTGCTACACACCGGAAGAGTTGGCTCAAGGGGGGCAGAAGAAGGACCAAACAAAAAGGCCGATCAGTGAAGCTGAAGC
TGAGGAGTTCTGGAGAAAAATGCAACCGAAAGATTATTCGATTGTGAAGCATCTAGAGAAGACGCCGGCTCAGATTTCTG
TGTGGGCTTTATTGATGAGTTCGCAATTGCATAGACAGGCTTTGATGAGAGCTTTAGATGACACTTATGTGCCTGTGGGT
ACTAATAGCAACAATCTAGCAGCCATGATAAACCAGGTCATTCGGGGACATCGAATCAGCTTTTGTGACGAAGAGTTGCC
CTTTGAAGGAAGGATGCACAACAAAGTTCTGCACGTCACCATCAAATGCCGGGACAAAGTTGTAAATCGTGTTTTGGTCG
ACGATGGGTCCGGTCTCAACATCTGCCCGCTTTCGACTCTCAAGCAGCTGAAATTCGACTTGGGAAAGGTTCAACAAAAT
CAGGTCAATGTGAGAGCTTTCGATGGAGTGCAGAGAGACACGATAGGGGCAGTAAATTTGGATATCCAGATGGGACCTGC
AGAATTCAATGTGGAGTTCCAAGTGTTAGATATCAACACCAGTTACAACCTGCTTCTGGGAAGACCGTTCATTCATATGG
CTAGGGCTGTGCCGTCTACCCTTCACCAACTAATGAAGTTTGTTTGGAAGGACCAGGAATTGGTCATTTATGGTGAAGGG
AGCCATTCCAATGGGTATCCACCGATTGTTGATGATGTCTCTCGAGGTTGTTATTTCTACACGGTTGAGCTGGTAAATGC
CACCGGTGATGACTTGGCTCTACAACCTCCTATGCCGGCCGCGTACAAGATGATTGCTACTGTCATTCTCCAGAATGGTT
TCGAACCAGGTTTCGGATTGGGGATGCACTTTCAAGAAATCGTCGAGCCTATCCAAATTCCTGCCAAAGGAGCAAAGTTT
GGTTTGGGATATGTCCCAACAGACGACGAAGCAGAGACGAAGAACAAGAGTGTTGATCAAGTATTAGCCAGGCCAATTTC
TAATCTGTACCAATCATTTCCGGTACGAGAAAATGTCAACGATGGTGGTCTCGGGGAAGGAATCTGTGACCTTTTTTAGG
AGATTGATGCGGTCATCGATGGAAAGGCTGGGACATCAGGCATCCGTGATGCAGAACCTGAGGAGCAATTGCAGAACTGG
ACCTCCACACCACTCCTGATTTCCCGCTCATCTGGGTAGAAAGGACACGCGTTTCATTTGTTTTAAAATCGGTGGTAGTC
CGGAAGAGGCCCGAGACCCACCCTTTATGCAATTGTTATTTGTTTGAAACTTTTAAATTCATTTGTGATGTTTAAAAAGG
CAAAATGGCCCTCGGTCATGGCCAAAGTTTGCGCTTGTCTTTCAATTTAAATGAAAAGCCTCTTTTATCGAAATTTGTTT
GTTTACTTATCTATTTATATTTTTACTTTCCTAACTTTGTTTGTTTATGATTTCAGTAATATTAATTTAAAACATACCAA
TGTCATGTCATGTCATGAACCGAATGAACGAAATGAGATAGGTGATGATGAGTGCGAGGAATATGAAGAAGAAAATGGGG
TACCCGAACATGTTGCTGAGGAGTTTCGATAATTCGAGAATCAACACAAGCCGAATCTTGAAGAAACTGAAACTGTGAAT
CTCGGAGATGAGGAATGTGTCAAAGAAGTCAGAATCAGTGTCCACCTGACTGAAGCCCAAAGAAGAGACCTGGTTCGTTT
GCTCAGGGAGTACATTGATGTGTTTGCCTGGTCTTATAGAGATATGCCAGGGCTGAGTACGAATATGGTGTCCCACAAGT
TGCCGATCAATCCAGATTTCAGTCCAGTAAAACAAAAGACTCGAAAGTTCAAGCCTGAGTTGAGCTTGAAGATCAAAGAG
GAGATTACAAAACAGATCGAGTCTCAAGTAGTGGAAGTGACGCAATATCCGACTTGGTTAGCCAATGTTGTCCCGATTGC
CAAGAAAGACGGAAAAATCAGAATTTGTGTTGACTATAGAGATCTCAACAAAGCTAGCCGGAAGATAATTTTCCATTGCC
AAACATTCACATCCTCATTGATAATTGTGCTAGGCATGAGATGCAGTCGTTTGTGGATTGTTATGCGGGTTATCACCAGA
TCCTGATGGATGAAGAAGACGCAGAAAAGACAGCTTTCATTACTCCTTGGGGTGTATATCATTATCGGGTGATGCCTTTT
GGTCTCAAGAATGCCGGTGCTACTTATATGAGGGCCATGACAACCATATTTCATGATATGATTCATAAGGAGATCGAGGT
GTATGTAGATGATGTCATAATCAAGTCCCGCGAGAGTTCAGATCTCTTGACTCACTTGAGGAAATTCTTTGATCGCTTAC
GCCGATACAATTTGAAGTTAAATCCTGCCAAATGTGCTTTTGGAGTATCGGCTGGCAAGTTATTGGGATTTATAGTCAGC
AGGAGGGGAATTGAGCTTAACCCTTCCAAGATCAAGGCGATCCAGGAATTACCTCCTCCGAAGACCAAGAAAGAGGTGAT
GAGTTTTTTAGGAAGGTTGAACTACATCAACCGGTTCATAGCTCAATCCACCGTGGTGTGTGAACCCATCTTTAAGTTAT
TGAAAAAAGACGCCTCGACCAAGTGGATCAGAGAATGTCAAACTGCTTTTGATGCCATCAAGAACTATTTGTCCAATCCA
CCGGTGTTGGTCCCTCCACGAGAAGGGAGTCCATTATTGCTATATTTGTCAGTCTCAGATAATGCATTGGGATGCGTGCT
TGGTCAACATGATGAGACTGGGAAGAAGGAGCGAGCCATTTATTATTTGAGCAAGAAATTCACTCCATATGAAGCCCGTT
ACTCTCTTTTGGAGAGAACATGTTGTGCTTTGACTTGGATCGCTCAAAAGTTGAGACATTATTTGTCTTCTTATACCACA
TACCTTATCTCCAGGATGGATCCGTTGAAGTATATTTTCCAGAAAGCAATGCCGACCGGAAAGTTAGCTAAATGGCAAAT
GCTTTTGAGTGAGTTTGACATTGTGTATGTGACACAAAAGGCTATAAAAGCACAAGCCTTGGCTGATCATTTTGCGGAGA
ATCCAGTTGATGAAGAGTATGAACCGCTCAAGACTTATTTTCCCGATGAAGAAGTAGCATTTGTGGGTGAAGATATTTCT
GAAGCATATTCTGGTTGGAGAGTATTCTTTGATGGAGCGGCAAATCACCAAGGGAAAGGTATTGGAGCAGTCTTAGTGTC
AGAATCCGGTCAGCATTATCCTATGGCGGCTAAACTCCGATTTAATTGCACAAACAACATGGCTGAGTATGAAGCTTGCA
TTCTTGGCTTAAAGATGGCAATCGACAAGAACGTTCATGAACTTCTAGTTATTGGAGACTCAGACTTACTAATTCATCAA
GTTCAAGGAGAATGGGCCGTGAAGAATCCAAAAATCACACCGTACGTGCAATATATACAGAAGTTGTGCAAGAGATTTCG
CAAGATTGAGTTCAGACATACTCCCAGAACACAGAATGAGTTGGCCGATGCTCTTGCCACTATTGCCTCAATGATCAAAC
ATCCGGATACAAGTTATATTGATCCCTTGGATATAGAGGTAAAAGAGCAGCATGTTCATTGTTCACATGTTGAAGTGGAA
CCAGATGGTCTACCTTGGTATTTTGACATCAAGAAGTACTTGGAGATCGAAATTTATCTTGAGAATGCAATGTTCAACCA
GAAGAAGTCGATACGCCGTATGACCCTCAATTTCTTTGCAAGCGGGGAAATCCTTTATAGGAGGACTCCAGATTTAGGTC
TTCTCAGGTGCGTTGATGCTAGTGAAGCTGCAAAGCTTCTGGAACAGATACATGCCGCAGTTTGTGGTACTCATATGAAT
GGGCTCACTTTGGCAAGAAAGATCCTCCGAGTCGGTTATTTTTGGATGACTATGGAGCATGATTGTTGCAAGTTTGTGCA
GAAGTGTCATAAATGTCAAGTACATGGAGATTTGATTCGAGTGCCGCCTCATGAACTCAATACTATGAGTTCACCTTGGC
CGTTTGTAGCTTGGGGCATGGATATCATTGGTCCGATAGAGCCAGCCGCATCTAACGGACACAGATTCATTTTGGTTGCC
ATTGACTACTTCACCAAATGGGTAGAAGCAGCTTTGTATAAGTCGGTGACCAAGAAGGTTGTAGCTGATTTTGTTCGCAA
CAATTTGATATGTAGGTTTGGAGTGCCAGAATCCATTATCACAGACAATGGAGCAAATCTGAATAGTCACTTGATGAGAG
AAATATGTGAACAATTCAAGATTACTCACCGAAACTCAACCGCCTACCGCCCCCAAATGAATGGAGTTGTAGAAGCCGCC
AACAAGAACATAAAGAAGATTTTGAGGAAAATGATTGATAATCACAGAGGTTGGCATGAGATGTTGCCATATGCTTTGTT
GGGTTACCGAACGACTGTCAGGACATCAGTTGGAGCTACTCCATATTTGCTAGTATATGGAACAGAAGCAGTTATACCTG
CGGAAGTTGAAATACCTTCATTGAGAATCATCCAAGAAACTGAATTGAGTGATGCTGAATGGGTTCACAAACGGATTGAT
CAGTTAACGTTGATTGATGAGAAGAGAATGGTTGTTGTTTGTCATGGACAACTGTATCGACAGAGAATGATCCGTGCTTT
CCACAAGAAAGTAAGAGCCAGAATGTTTGAGATTGGTCAGTTGGTTCTCAAACGTATTTTCCCTCACCAGAATGAATATA
AAGGGAAGTTCGCACCAAATTGGCAAGGACCCTACATGGTTCGTAAAGTGTTATCTGGAGGTGCCTTGGTCCTGTCGGAG
ATGGATGGCACCGAATGGCCAAAACCGATCAACTCTGATGCTGTCAAAAGATATTATGCGTGAAGATTTCAGTTTGTATT
TCTGTGTGTTCCTTGTAATCATTCTATTTGCTTGTAATTGCTTTGTTTAGAATCTACCCTCTTGTAATGAACTACGTCTG
ACCTGAATTCTCAAGAATGAGATACGTAGGCGGCCTATGTCAGCCTCGGTCACCCATTTATCCCCTTTTAATATTTTTCT
TTATATATGAACTACGTTCGACCTGAATTCTCAAGAATGAGATACGTAGGCGGCTTATGTCGGCCTCGGTCGGTTTCTTT
GTAATTTCTTATTTTGTTAATCCTTGAGAGGGGGAACTACGTTCGACCTGATTCCTGCCTCAACGGGATACATAGGCGCC
ACAACGGCTCGGTCATATCTCTCGTAAGATTTCTATTTTCCTCTACAATAGAAATTGGGGGAGAATTTGTGGGAAGGACT
CAAAAATTCTCAAGGGGAAGATATCTCCAACATAGTTAAGACTGAAGTTACATTGAGAATTGTAACTGGGACAGAATTTT
TGAGAAGATCTCAAAAATTCCATAGTTTGTTTATCGCCAGTTAAAGACACGTCACGACAGTTAACTGGGATAGAAATTTT
TGAGGAGGACCTCAAAAAATCTCAATAAGGTTCATCGGGAGTTTGGAATGACTTTGAATACTTCCCAACAGTAATCAGAT
AGACCTCGAGGCACCAACTTCAAAAATGTTCACTAAAGCTCGACGTGACATGACACTTAGCAGTGACCTTTTCCAAATAT
TATTTTCTTGGAAATCTATTTTTTCTTAAAAACTTTTCTTTCATGTCTCAAGTATTTTGCATAAAAATATCTTGTCTTAT
CTATCAAGAGGCGGGAGATCGGAGAAATCAACCGGAGATAGCAAGACAAGGAGCAGACAACCGAAGAGATCGACACAGAT
CAGTTCATTTTTTAAACTAACAATTTTTCTGTGGATGCAGGTCTATAGGTTTGCCTCAAAATCAGCAGGTTCTTCCATTC
AACGAATATGGAGAAGTCAAAAGGGCAAAAGCTCCCCAAAATTGACAATTTTTCTGTGGATGCAGGAAATGATTTATGGT
GCTTATATCAAAGATTTTGGAATAAGAATAACATTATCTCATTCAATTCCCAACAAGGCGAGGTCCATAATGAATATGCA
ATTATGTTCAGAGATGGAATAAACGAAAACCTCGAAGAGAGCAATATTATTATTTTCCAGCAACTAAAGATACTTGGAAG
ACGTTTATCTGCATTATATTATCAGATATGATAATATTCCTACCCTAAAGGTTATTTATATTGTATTGTCGAATGAGACA
ATACCACTACCCGGAGAATCATTTATACCGTATCGTTAAATGAGATGATACCACTACTCCAAGGGTCATTTTTATTTATA
TTGTCGATTGAGACGATACCACCATCCAAAAGATACCCAAAAGATCACCTATGTTGCTCGATGAAGCATTATCTTCGTTC
GGTACTAGGGATGGCATCATCAAAACAAGATTCATGCATCGCGGGAAAAGATTCATGCATAGCAGAAAAAAGATTCATGC
ATTGCAAGAGAAATATTCATACATTGCAAGAGAAGATTCATGCATCGCGGGAAAAAGATTCATGCATAGCAAGAGAAATA
TTCATGCATTGCAAGAGAAGATTCATGCATCGCAAGAAAAAATCATGCATCGCGAGAAAATCAACATCGACTACATCATT
TTCATTTGCAAGAACAACATCAAGAGAACCAGCAACAACGACATCAAGAGAACTATCAACATATTACATTCGCCTATTTT
ATTACTTCGTCGTCAAAAGAGGAAGTACATTGAAGATTATACTACAAATACAAAATACAAGCTTTATTTGCTTCACGTCA
AACCCGATAGAGTTTATGTCAAATATTCAAGGAGAAAAATTGAGTGTCAACACGGTAAAAGACACTGTCTCCCATTTGAA
TTGCATTTATGCTAATGAGTTTTATCTCAGTCTTTGTTGAGAGCATCCGAAAGGATGAATTCTCCAAAACAAACCACAGG
TGCAGACGACATCAAAAAGGATGCAGCACAACGTGAAACTTTTTCTTAGCAGCGAACTGGGACATAGTCTAAAGAAGGGT
GCCAAACTCTTAGAACGCGAGCTGAGGAGCGACTTCCACCACAATCAAGCCACACCCCTATCAGAAGGCATGTGGATTTT
CTCTAGGTTTCCTAGTTTCAGTTTCGCATCCGGAAATTTTGGTCTCTACTAGAAGCAACTTTTCATTCTAAGTGACAATA
CGCCAAGAGCTTTGAAAATTATGTTCATGTAACTTCTTAAATATGGGTGTGAAGCGCGCCACATTCATGGCTAGGAGGTT
GCAAGCCTCTTTTTCATACTCGACTTATTTTGTCACTCTTCCCAACCGAAGGTTATCTTAGCATAAGAGATTTCCTTTTC
AACCGATCTAGTCGAACTACAAACAGCCTGATTTTCTAAGTTGAGGAATATGTAGGCGGGATCAATATTGAAAACTCGGC
TGTATTCCAACTCTCACTCTCAAATCGTATTCCCGAGCATTTCGATCACTTCATAATTCGATATCAGAATAACTTTTGAA
TTCTTTCAGAATCATGCGGTAAATCGAGCGTATCGAACTACAAGTGGCCTGAATTCTCATATAGCTTGAGATATGTAGGA
AACCTACGTCCAGGGTTCGGCCATAATTCCTAAAGTCCGTGCCAAATCCCTTTTTGAAAGAATGAAGATGTGGTCGGTCA
AAATTGGATTTGTCAATTTCATTTGCCTCGAATTTCTTTTATCAATCCAAGTCAAACGAGGGACAGTTGTTGACACCCAA
TTTTGGACCTCCACAATATATATTAATCATCGAGCTTCCTAAATTCCAAATGATTTGAAATAATTGGCTTTATAAATTTC
AAGCCATTTTAAGTAGTTTGTCATTTTTATAAATTTTAAAATAATGAATTTGATATTTTTATATAATTATGTGTCTAATT
ATTTTATTTTATGAATGTTCAAAAATTGTCTAAAAAGGGTTTTAGCTTTATTTAAATATTTGGTTATTTAGTTTAAATTA
ATTAATAGCTTATATTTCTAGTTAATTAGTTTATAGTTAATTTAATTATTTTATGATTATGTGTCTAATTAATATATTTA
ATGAATGTTCGAAAATTGTCTCAAAAGAATTTTAGCTTTATTTGAGTATTTGGTTATTTAGTCGTTTATATTGTTAAATT
AATTAGTTTATACTTAAATTAATTATTTTATTTTGTTAAGATTAAGAAGCTCGTTAATTAATTAATATCAATTTATCTTA
TTTAATTACTAGCCGAATCTACCTAAGTTAAAATCTAATTGGCTAAGTTTTTCTAACCCCCCCTTTTCAACCGACCCCTT
CCAACAATATAACAATACATACATGTACCAACCGACCCAACAATATATTATAATAATACAACAGCCTACACTAACCGACC
CCACCCCTTTTCCCTTTTAATTCCTAACATACAATACATACAATTCAAAACATTCATACATACGTACAGCAGTAACTAAA
TGACCCCGCCCACGTTCTCCTTCTTCTTCAGCAGTTAAAAAGTCAAAGCAGCGGCAACAATTCGGCGGAATCCCCGGAAA
AGCAAGCGTCTGCCATCACCAACTCGCAACAGCCCTGCTGCCTCGTCCAGATTTTCGGGAAGTTTGGAGAAAATTTGATA
CCGAACCCAGCTGCTCCTCGTCAAAATTTTTCTCCTTTACCCCCAAAAATATCGTAAATCCGAGAATTTCCCTATATATG
TCTCTCCTTCTCATTTGGAAGAAAAAGGAGGAAAAAAATTGAGAGTAAAGAATAATTATAGCGACTTAAGCAAGAACAAC
AAAAATACATACGAAACACATTCGAAACAAAGAATAGATTAGTGTGATCATAGTGTGGTTCCCTTGCTTCGTTCATAGGA
GTCCTAGTAATCTCGCTTTGGTGGTGGAACCGTCTTCGTGGCTAGCTCGTTACTGCCCCTGTTTCGCTGCACACAAGAAA
GTAATGCCTCTTCCATCATAATATCTTCCTTGCCTATTCTTCTGTTGAAAAAGTGATAAATCCTTATGTCGGAAAAGTCT
TATTGTGTGACTATTTGTTGCTAGTCATTGTTGGTTTGTTGATGTTTCGATATGATATATTTGCTCTTGTATGACGCCAT
TACTTGACCAAGTCGAACATGTAGATTCGCATCTAATGTTGATGTCGCTGGGCTGCTCCTGAGTCATGTTCGTTGTTCCT
TCTTCTAACTTTATTGTTTAATATCGTTGGGTCTGTGTTTCTCCATTTATATAGTGTTTAAGCATTGGGTATGTGTAACG
ACCTATTTGCTCGTTTTGAGTACTAGAGCGTTTTAATTCATAAAAGACTTTTTCGATAGATTCTAAATGGGTATTTTGGA
CTATTCATAACTACAATTATAGAATTAGTGGAGTAGTTTTAATAAATTACTTAGTTGGTGGTTAAAGAAAATAATAGTAA
AATAAATAGTGGGTCACTTTTACCACTTTTTATAATTGGTTATATAAGAATTAGGGTAATAAATAAATTATAGAAAAGAA
GGAAAAATTGGGGAGAAAACAGTAGTTGCGGCGTATACCAGTGAAGAACAACATCGAGGTAACGTTAATTCATCAAAGTG
CATCTAACTTCTGAGTATAAAGTTGACTATATATATATATATATTCCGCCTGATGTAGGACACCTTTGATTGGTAATGAA
TCATGCTTAGCGTTATTTGCCTCATTAATTGTTGGTTGAAATTGTCGTGACTCTTTGTTACTTCCACAATGGTAGCGTAC
GTATGGTGTTTATATCATAATTTATTATTAAGTAATGGCTACTACACACAACAAAGGTTATGTTTAGAACAATGATATAT
AATTGTGACTCGTGTACAAGGTATTGTTAATTGGTTAAGGAGTTGTAATCATTTTCTTAGTACAGGTTACTGTAATGTTG
TAGGAGTATATTGTTATATGCTGAAATTTAGTGCAGAATGGTGTTGGTATAAAAATAATTAAGGTTGGACAAGAAGATAA
AATGGATAGTGGTGATGGGTTGGAGACAAATTTGCCTCCCATTAATGAGTTAATTTCCAGTGAGGTTATGTTAAATAGGT
GAGGAAAAGTAACTTAGAGAATGGTAAGATGGGTCACACATCGTTTCTAAATAGAGATTGAATTGACATGGATATTCCTC
TCTATACTCACGTGAGCACTAATGGAAAATAAGCTAAGGTTGTGTTGTCTTCGGTTGAAGCTGGACCGATGGAATTTGAG
GAAATTATTTGATTGCATGGATAGTTGTTAGTGAATTAATGAAATTATGAAGGGGAAAGGTATAGTGGTAATATGCATGA
ATTTGTATTACTGATTGGTTGGGACTTTGGGAAAAAGTGAGGAAGTTAATAATTTAACATTGGTGATTAAGGATATAAAA
GTGTATGGGTATATTGTTGAAGTATTCGCTGCCACTGGTTCCGTAACCAGTGGCTTTAACTTTTAAACATTACAATTTTG
TTATTATATTATAAACTATATTTTGATATATTGAGATAGGTAATTAAATATTAGGTGCATCGAATTATTTAAATTCCATT
AGAGATATGCTAATGGGAGGAATTAAGACCTACCCATAGGTTTGAACTTTAGGAAATTGATTATAGAATTAGGGGAGTTT
TTGGGTTTAGGCTAGACATAGAATAATATGAGTGTTTATAGACTCGCTAACTTACAAATTATGCATATATATATTTGATA
GATTGGAAAGATTCGGAGGCATTGAGGAAAGGAAAAGTATTGAAGAAGTAACTTGTTTGACGTCAGTTCTTCGGTGGAGG
TAGGTTATGGTTTATTCTATTGATAGATAAACTCTTAATAGCGATTGATATGCATTGAATGATACTGTAAAGTTCTCTAT
GTACTTGATTGTGTGATTGTGTGGCTTGGTTGTGTGGTTTGTGATTGGTCTAAAATCCTGAGACCGTGAGATTTATAATC
TGAAAACCTCTCTATCGAAGTGATGCCTTGAATAAAGAAGGCTTGATGTAATATTATTAATGAATTGAAAAGTTGTGATA
ATAAATGATAAATTAATAATATTATTGGATCGGAGTGTCACGTTCCGACACGGTATTTTTGGATCGGAGTGTCACGTTCC
GACACAGTATTTTTGGATCGGAGTGTCACGTTCCGACACGGTATTTTTGGATCGGAGTGTCACGTTCCGACACGGTATTA
TTGGATCGGAGTGTCACGTTCCGACACGGTATAATTGGATCGGAGTGTCACGTTCCGACACGGTAACATTAAAGGAAAAA
GACATTGAATTAACTTAATGTACTCAATCTCAATGAACACATTTCCCAAACGAGTGTGATGTAGAGGCATGAGTCCTCGT
GTGTGTGCTTGATATTGTGATTGATTACGTACTTGCTTCAACTGTCACTTGTTCATGTTGTGGTTTCTTATCTCCTGTTA
AGTGTTATAGTTGACTTTATACTATTATTCATTGTATATTAGTTTCTATTTTGGGTTGGCCGATGATACCTACTCAGTAC
ATGTTGCCCCGTACTGATTCCTACTTGTATTTTTCTTTGTTTTTCTTTTGTGGAGTGCAGCAAGTGTACCATCGACTTCG
ACTCGCCCTCAGCTCTAGCCAGTCTCCAGCACATCAGAATTCAGGGTGAGCTATTCCTTCTAGCTCGTGCTGGATTCTCT
CAGTTATGGCGTGATGTCCTTAAATTTCGGACATGGACCATCGTATTTACTTATTTTGGGGTCTCTAATACTTTTTAGAC
TTGATATGTTAAGAACAGATGTCCTTGATGTGATGACTTTCAGATTTTGGGGATAATATGTAATAGACTTTAGAGGTTTA
TTTGATTGGTTACTTTAATCAGTTTTGGAGCTTCCGCGTTATTGTTGTTATTCGTAGTTGAATCATTGGTATGTGTTGGG
GTTTATATTCCTTGGTTCTCCCACTTAGGAGGTTAAGTGTGGGTGCCACTCATGACTCAATTTGGGTCGTGACAGTATGT
TGGGTTTAGCTTATTTACTGTTAAATGTTGCTATTTGTGTAAGTTGAGTCCTCAAATCAACTAAAAATGGTTAGTGTAGG
AGGTGTAGTCGCATGTCGGTTCTAATCGTTTGATCTTGTCTATTTCTTGAATGTCTTTGTCGGCTTGTTGCTTAATATGA
CTGGTTTAAATCGAATTTGCATCTCCATGCTATTCAAGTTTCGGTCCGAAATGTCTATGTTTCCGAGTTGAAGCATGAAT
TTTATTTTTTTTTCTTACTTATTTTTATTTTTATTTTTATTATTATTATTTATTTATTTTTCTTTTATGCTGGAATTTAA
TTCTGTTTGAAGCATGAATTTTATTTGGTATCATCCCCTCATGTGTGTGTTATGATGTCCCACGCATCTCATGTTGAAAT
TAAGCAATTTGATCTCGTCATTTTGTCATGGCTTTGTTCAAAGTAAAAATCAGCTTGTCTTTTTTTTTTCTCTTTTTTTT
TAGTTTATAAAATTATTAGTTTTTTTTTTGGGCAGATGGTTTTGATTGTTGTTAAAATATGATTAATTGTTTTATTAGCG
TGCTCCCTCTACATTTTAAGTTACTAGCTGAGTGCTAATTTTTTATTTTTTTTATTTTTTATTATTATTATTATTATTTT
CTTATTTTATTCATTTTGAGGTGTCATTCGTGTATGGATTTAAGGCCCTTGGTGGCACATTATCTTTTATCGTATAAACA
CTAGAATATGATAGTAGATAAACATTAGAATATGGTAGTAGATAACTATTAAAATATGATAGTAGATAAATATTAGAATG
TGGAAGTATGTAAATTTTACAATATGGTAGCATATAAATTCTATTTTATTTGATTCTGACTTACTACTTCCCATTTTGTG
TTTGCATGTAAAATCTGCCCGAGTTCGCCAAGAACTCACTTTATCCCCGCATTTCGAAAGAGTCGTAAAGACTCAAACTC
CTTCATTCGAGTTAGCCAGCCACTAAAATTGACGAACAGGTCCCGAAGCGGAAAGGATGTGCAAGAAGTCGGGAATCGAA
AGACTGGGCAAAATGTCCACTTTTGATCATTTATTTATATTTTAATTGTATTTTGTTGTTTTGGGCATAAGCTCTTGTTA
TTTAATTTTGTTATTATTCTATTAGAATTTTAGGACAGGTGAAAAATTGGGCCTTAGGCCCCAAAGAAAGGATAATTATT
TTATTTTAGGACAGGTGCAACCCGAATGGGCCTAAGGCCCAAAACGAAAAGGGCCCAGATACCGGCCCAGATGAACAGAA
AAACCGGATTTGGGCCCAAGTCACTTTCCCTATTCATTTTTATTATGTTTATTTACTTGCTAATATTTGCCATTAATCTT
AGGGTCGAAAAGTTCAAATCCCCGAAAGATGCTCATTTCGTTTTAACAATTTAACTAAATCGATCATGTTTCAAAAGACT
TAAAAGAATAAATTTTGAGAAGTGTCTCACTTAGATTGTAGGTCAATATTTTCCTTTTCCCCTTTTATAACCGTCTCAAC
TATAAAATAGCTCAATCGTTCTATTCAAATTAAGTTAAAGTACTTTTAGCCAAAAATTTAATTGTCGAAAAACCACATTA
GTGGATATTCTAGGTGCTTTTAAAACCTTCCTAGAATATTAATAAGAACCTCGAACCCCTTTACAAGTTTTCACTAGATT
CTTGTTTTAGTCTTGTGGAAATGAATAGTTTTTCTTGATTTTTCTTAAAAATTAAGTGGCGACTCTTAAAACCAGTCAAA
TTATTATTTTAAATAAAACATCGTAAATGTTGAGTAGCTAGGTCTTACCTTGAAAAGGGAATCTGTATTGAAACGATTAG
CGAACCTTGATAGATCTATTGAGTCAAGGATCAAGTGGTGATGTGGATGAAGTAAGGGTATATCGTGAGTGGTTGGCCGG
GTGGGTAGTGGTTACATCCGAAAATTCTTCTAAGTAATAGAATAGTTAAGTTATGATCAAGAACGGAGCAAGCGAGGATT
TAGAGTCAAGTGTACCAATATATTTTAAAGTATTCGGGAATGGTATGGGCAAAAGGATAAAAAGGTGGTGGAATGAACAG
TCTTATTGCATGTTTCCTGCAAGTTGATTTCTTATATTATGCGGTGGGTATCGGGTTGACCGATGATGCCTACCAGTACG
TGTGGTTTGTACTGATACTACTCTTGCTATGCCCTTTTGGCATAGTCTAATTGCAGGGTCGGTGATATTTCATAGGTGAA
GACAAAGACACACTCCAACAACTTCTATTTTTCCTTCCATGTGGTGGGAGTTGCGTCATTTGTTATCACGTTTATACCTT
GTAATCTTTGAAGCTCTTGTACCTGTTTAGACTATATCTCTGGGGTGTTGTTTATTTATGTTTTGCATTGGGTGTTCTAA
AAACTCTTTATTTTATAAAAATTCCATGAAATTCCTTTACTTTTAGTTTTCTTAATCTTCCGCAGGTTTTAACCGTTTGG
AAACCGAAGGTTCTCCTACTTAGGGTTAGAGTAGGTGCCTGCACGGTTCGGTGGGTTGGGTCGTGACATATTTCCACTAT
GTATGCTATTTTTTTCCCCCAAAATCTTGTATCCTTTCTTAAATTGTATTCACATGTAATGATTATTTTTTATTGGAATA
CAATCAGTAATATTTTTGTAATACAAAAAAAAGAAAAAAGAATATTTGGCAGTCATGTAATATAATTTTGATCACTCGGA
TACATTTTTTAGTTTTCACTATGAAAGTAAAATATCAATTTTAATTTGATTGGTAAATTGAGCACATAAAATACAAAAGT
TATTGATATACAATTATGATGTTTTAAAAAGGAAATATACACTTGTTGTCATTGAAATTGAGATTGAAATACAAAATGAG
CACAATTAATAAATAATATCCATCTCAGACTCAATTCATATTGGAAGAAAAATGAAAACTAAAACTCTTACGCCCTTACC
ACATATATCGTTGCAATTAAAAACTTTGAAAATCAACATTGCTAATTAGAGAATTTGACATATGATTTTAATAGGAACTT
TTAAGCAAGCCTCAAACATTGAATATTACGCGTGTTTAGGGCACATAATCGGATGTTTGAAGCGTAATTAAATCTCATAG
AACATGTGAGTCTCAATATATTTTGCAAAGTGCTCCGCCCCATAGCTAATCCCATCCCAAAGGAAAAATTAGCAAACTAG
TCAAAATTCCCAACATAATTATTAAAAACATCTACACTTTAAAATGATTATTAAAAAATGTCAATATGTCAGTATTTTAA
CAAATATAATGCATTCTAATATAATTTATTTTTCTTTCTTTTTTTTCTCAAATTTGGCCCACTTTTTGACCCCATTACCG
GTGGAAAAAAAAGACCCCCTTAACCACTTTTCTCTTTCTAAATTTTTTACCCACGTTTTATCCTTTCTTTCTCACATGAT
TTTTCCCTTATTCGCACGTTTTCCAACACGTTCTCTCACACGATTTTTTTCTTGAAAAGTATTTTTCTCTCTCATCTAAT
TCCCTCTTCCAGTTGTTCTTCATTTTTAATCTCCCGTTTCTCTCTCTTCCGTAGCTTTCGTTTTTTCACAAATCAGAAAA
GATATCACTAAAGATATTCACAATAATCCCATTGATTAACATACACATCTTTATCCGATTTTTAGGTTTGTTTACTGATT
TTGTTTTGTTTAAACCTTTCAAAAAATTTGTTTGTTTAGTTGCTTAGTAAATTCACTCATTTCTATTAGGATTTTGGGTA
AGGAAAACCTCAAAGATCGACTCTAAGAGATTACAAGAGGTATCCCACTTATTCATTAATTTTCTAGTGATTTTCCATCT
TTTGATCTATGTATTACTCAAGGACTGTTGGATAATGTAGGCTCGGCGGCTAAAATGGCGGAAGAGAGAAGATCCAAGCA
TATACATGACCCTAACAGCATGCAAAACCTTCCTCAAGTATAGAATAGAACTACGGATCCGATCGATAAATCTAGTCGCC
GGCCATTGCTATTAATCAGTGTCGGCAAAATGGTAGCATCGTTGGTGCTTCTTGCCACCAGCCTCACAATCATCGACCAC
TCAGAACACAAATGACAACACATTTTGTATTTTATTTTGCTCATTTTGTATTTCAATATCACATATCGTAACACATGAAA
CCTCCCGGCTAAGAATTGAACTATCTATATGTGTACGCAGATCCAAACCTGATGAAACTTAATTGTTCATATGTATTAAG
ATCAACTCTTTAGTGTCGGATTGCATTTGACATGAACTAAGGTTATACGAAATTCCTAGCACAAAGTTGAGTTGAAAGTC
ATTCCTTACCAATTGAGTTTTGGTATAAGTTTGTACTAGGGTCAGATTCAAATAAGCACCCCTCCTAGAATATGTAGAGT
TATGTGTTCCACGACCTATCAATTTAAAGATCTTTGAATATTCTTTTCCAACTTTATCGAGTGTTCGTTAATCTAAGTCC
GAAGTAGAAAGTTATGGTCATTTTACTAAGTAGTATCAATGTTGAGGTACGTTTTCAATTATCAAAACTACAATATGCAT
GTTCTCCTATTTTCCAACACCTTTCAACATCCTCATTTCGTAACTTTCATCTTCTGAACATGAGAGTTCTCAATTGATTA
ACACTCTGTCTTATATGACATAGTCAGTTGAAACACTACCCTATACTCTAGATGCGAGCCTCCACTTCACTCACTCTGCA
CCAATATGGTGTCTAACATCATCGTCAATCTCCTCATTTTCTTGGATAATAAATCCAACATACTTGAGACCGCCTCTCTT
ATCGATGGCAAGTGTATCGAGCCTCACTATCGCACCAACATCATGTGCTATGTCACTAAACTTTCACTCTGTGTATTTTA
TTTTTTAGTCATATTGATCAACCTGAACCCCTTAGACTGCAGATTCTGTTCTTTGTCGTGAGTCTCATTACATAACAAAC
CATAATGTTGCAATAGTTACTAATTGAGAACATCGTAAGAATAAATATCATGTGAACATCCTTATAAAAATAGCTAGACA
ATTGAAATTTTTATCTTCACGTTTTATTAATCTTCATGTCTTATAGTTTATTTCTGTCAAATCAAACTTGGATTACTTTG
CTAAGTGAAATCAATTTTATATTTATGCATGAAAGAGTAATGTTTTAAATTATAATATCAATAATGTTTATAGCTTATTT
ACTTTTAGTGAGGTAATATGTGTTGTTTGATGACATTTTTTTTAGAAATTGCAATTTTTTAATTGTTTAGAAGTTAAAAT
GATATAGTAAATTTGAACCTCTTGATAACTTTAACACTGTAACAACTAATTAACAATGTTTATGCCTAAACAGATATGCT
AGATACTTTAATTTCTATCCGTAATTCTTTGATTTTCTTAAGCTTTTAAAGTATATTTTTTAGATCTTTTTGTGTGTTAT
CATGTTATTTTTAAAAGTATAAGTTATAAATTCATAGGGCTTATGCATTACGTCTCGAGACTTATATATCACCCTATACT
TATAATAAGATATCACATTTCATGCTCTCGCTTCTTAAAACGCTTTTTGCTTGGATGCATATATTTTAGGAATTTATAAT
ATAAAAATCATAGTGTATATAAACTAGGAATAGAGAAATTATAATGATTGGAATATAACGTGTGGATTATTTATTACTAT
ATATTTGATTTGTTGTGTAACATTATTATGTAGTATACAATTTAAAATACTTATTGATTTCTTTAACAAAATAAAATAAA
ATAAAATATTACTTACTATTTGAAGGTCATTTATGTCATTCAATAATTTTAATTTGTGTATTATTAATACTCATATTCCA
CTTTATATCTTAAAGCAACTTACATGTGTATCACTAATAAGGGTTGTGGTGGAATAGTAAATACTCCTTCGTTTTTAATT
AAAGGTCTCAGATTTGAGTTGTCTTTGTTAGGAAGCATTTTACCCCCCCCCCCCCTCCAATATGGATTTTTTCGATGTAA
ATCTAGATTTAATCGAACGCCAATATGAATACCGGACATCGAGCACAAACTATTGCTTTCTATTTTGTAACTAAACGACA
TTCAAGGTAGACTGAGGATGATTAGATTAAATACTGTTTAATAATACAAGTGTGTCATTGTCTTTCTTTTTTTAGAAATT
AAAAAGAAAATTATGTCATATCAAATAAAATAAATAGTAATTACATTTTAAAAATCAAGAAGGATTGTAATAAATGGGTG
AGAACTATGTCATCTTCAATTAGAAATTTCAAATTTGAACCATATTACATATAAAATTACTTTTGTTAGAAAGCGTTTTA
TTCCCTTCTTCTCTCAATATGAAAACATTCATATGACCCCCCCCCCCCACCCCCACCCCCCACCCCCCGCTTTTAGAAAA
ATAAATAAAAATCTCAATTACAATAAAAGAGCAGTCTCATTCACTACACGTCTACACCACATTTTTTGATTGATACGTTA
ATTTTTTTTTTAGCCCTCCGTTGATTGCGGTATCAACAACGCTGCATGACTGGGATCTATCACTTTTTTGCATTTTAGTA
TAACTACTTGCCAAAAACTAAATGGATAATCATAATTCCATTATGTTAATTAATCAATCATATTTTAAGTTGTCGAAAAA
TCAATCCAACTTTATTCATCTTTTAATTTGAGTTGTCAACCACATGGTTGGTATCTAGTAGTACCTCTTTTCCTTTTCTT
AATTTTTTTTTTCTAGAACACTCATTGAAGATAAAGACTATAAACATGAAAAAATAGGAGGAATTGAAATTAATGATTAA
TAGGATACCAAAAACAATAAAGTAATAGAAAGGTAGTACCTGAATTAACCTAAACCAAAATTAGATTTAGAAGAGGACAT
ACAGATTCAAATAGAAGAATCAATTAGTCAACATGACTAGAAATTAAGTATCTTAAAGACTTGAACCAATTAACTAGCAA
TTCAACTACAAGAATTCATCCAAGGAGAAGAAAATTGAAATTATGTATTTTTTTAATCTTATAATCTATAATTATAGATT
TGTAAAATGTACCAAAATACTCTATCTTGTGTTCTTAAACATGTCAAGTGGAAAGTTAAGATTAAAGAATTGTCAAAAAA
AAAAAGGAAAGAGATGTCAAACTAAAAAACAGTAAGACAAAAAAATTAAAACATAATATTTGGACAATTTTTGTGTGTGA
TTAAAGTAAGGGAGTTGCAATCTATATTTAAGGTACATTAGAAGACATACGTAAACTATGTGATGTACAAAGTGTAACTC
TAGTTGTAGTCTGAATTTAGTCGTGGCTTTAATGCAAACTCTGAATGTTGAGGGAGGAAACCAAAAAAAAACTCTAGTTG
TGGTCTACTAAGATATTATGGTAGGAGTTCAAGCTATTAAGGGATTAGAAGTCCTTCAAAATCCATGATAAGTAGGGCTA
CCCACTAACTTAGGTTAATTAAGGCTTAATATTATTAAGATTAGGTGATCTAATGTCTATTTATTATAGATAGAGTTTAA
GCGGAGGTAAAGTTAGCATGTAATAAATAAGTGGCTAATTAATAAATTTTAGTCAAATAAAGTGTTGGATTAATTAGGTT
ATAGTAGCAAATCTTAATTGGGCCCAAAAAAGGATCTAAATTACGTCTTAGAACAAAAAAAAAGGCTGTTAAGATGTGTA
TAAAATGTTAAAAGTAGGGAAAATTGTATGAAATAACAAACGTTTAATTCTATTTAAATGATTAGGTACAGTTTAAATTA
ATTGTATTTCGCAGCCAGCCAGAGTGTCGCATAGTTTGCCATTTGGCTGGGACCGACGGAGAACACAGAGAACATACACA
TATACAAATTCACGTAATTATACAAACACAATTTTCAGAGATACATGAAATGTATGTATATGTATACAAATCTAGAAAAA
CTAAAACGTTTTCAGAGATACAAACGAACCTGTTATATATGTATAGAAATCTAAATAAAACTAAAACATTCCATATATGA
ATCATCCAATTGTTCATAATAAATATGACAAAGTATATCACAGAGAACATGTACATATACAAATTCACGTAATATACAAA
TGCAATTTTCAGAAATACAAACAAACTTGTAATGTTTATGTATAGAAATCTAGAAAACACTTATACATATACAAATTATA
TCTAATAAACAAACGTAATTATTAAAATTAAAGAAGAACTTGTACTGTATACATATACAAATATAGAGAAAAACTGTAAT
GTTTCATATACGAATTATCCAATTGTATAAACAAAACTGACCAATTTGTATATAAATTGGACGTATTTAGCGAATTATAA
AAAATCAGATCCTCCATAGCAAACATAAATATTGTTATGGAGCGCAATTATCTAAACTATAGCTATAGAGAATTAATATG
AATATTATCTTTGTCATTCCTAAAATTTACTATTAAAAGTAGGGAAAATTTTCAAAACAACAATATTTTAGCTTTAAGTG
GACTCTTAACAACATTTTCATTATTTATTAAAAATGTCATTATTTTAGTTTGTTAAGGGATTAGTTATGTAATTATTTTA
TTTTGATTAATTTGAAAGAATACAAATAATTAATAACAGAATAGAGAAAATCATGGAACAAAAAAATTCAAAAATGGTTA
AAAAGATTTTAAATACAAATTAGTTGCGTTTTGAAAAGAGCATAAATAGTCATCTTTCTGTCGAGAGTTTTTTTGCCTTC
TTCTTAAGAAGATCAATTTTTTTTTAAAAAAATAATTTAGTTTGTCTTCTGAATCAATAATCTGATAACTTCCAAAGCTT
CTTCAAGTCGAATACGGCATATTTTTGAAACAGTATTTTTCAAAATTGACGACTATAAATTTGTCGCATCCAGTGAACAA
TCGAAAAACAATCAAGTATTTTTTTTTATTTGTTTGGCTGAGATATTCGTATATGTCGAGTACAAGAGTGTTTTTTTTTA
TTGAATCAGTGAAATCTTTGTATGTATTGGGATTTATAGTTTTTTTCGGACATTTTGTATCCAAATTATGATGTATAACA
AATGAAATTGTTATTTTAGTTTAGTAGCTATTTTTTTTCTGTTTGAATGCATACTATAATTTGTATCCCATTAAGTTAAT
GTAACTAATCGATCATGAACTATATGTTGAATACAACAATAGATGAATACAAAAGTGAGATGAAAATACAAAGTTATAAA
TACAAAGTGAGATTGAATATAAAGTTGTGAATACAAAAGAAATACTTTCTTCATTTGAAATACAAAGTGACTTTGAAAGG
TAAAATACAAACTAATCGATCATGACTATATGTTGAATACAACAATATATGAATACAAAAGTGAGATGAAAATACAAAGT
TATAATGAATATAAAGTTGTGAATACAAAAGAAATACTTTCTCCATTTGAAATACAAAGTGACTTTGAAAGGTAAAATAA
AAACTAATCGATCATGAACTATATGTTGAATACAACAATATATGAATACAAAAGTGAGATGAAAATACAAAGTGAGATTG
AATATAAAGTTATGAATACAAAAGAAATACTCTCTTCATTTGAAATACAAAGTGACTTTGAAAGGTAAAGTAGACACATA
AAATACAAAACTTGTTGGTATACAATTAGGTTGAATACAAAACAAAAGAGAAATACAAACTTGTTCACATATAAATTGAG
ATTGAAATACAGAATGATTACCTAATAAAATACAAAATTGTTAGCATACAGTTAGAATGAATACAAATTAAGAAGGAAAT
ACAAATATGTTGGTATACTAATTAAGATTGAAATACAATGTAAAAACAAAAAATGTGAAACTTTTTGATATATAGATAGA
ATGAATACAATCAGCCAAATAAGCTACTCAATTTAAACTATTTTTTTCTGCTATATTCTCCATAACACAAGTCGTAATTC
AAACTCTTTTTTCCCGAATAAAGTAAAACGTTTTGTGAGTCATGTTGTATTCTCTTTCCGTAATTCCCACTCTTATATCT
CAACATGTTTGATGAAATGTACAATTCATCCAAAAAACTATTACAACCCAACTAATGTATTAGGTCCATATAGACTATTA
TGGAAGCCCAAAGCTACGTTTGAAATATATATTATAAGAACTTATGCCTCAAATTCTTTCTCAACTCATGTAAAATATTC
ATGGGTCACTAGCAGCAAGTAGCCACAAATACACAGAGCAATAACTCCATAATATGTAAAATATCATAACTATTTGATGA
ATATCTAAACAAAATCACATAAAAATTGGAAAATTCGACTGTAAATCCGTAATATATAGAATCAGTGATTTAACATCAAA
TCAAAATAAATTTAAATAGATTATGAAAATTACCCTGCCAATCGAGAAATCTGCTTGAATTAATAAAGAGATATCGTTTA
ACAATAGAGAAAATTTCTTGATGAACAATAATGAGCATCTTGAAGAAAGATAATCTTGAAACGTGGAAGGAGGGGAAGAA
ACGTGAAAGGTGGGAAGAAACATGAATGGTGAAGAAAAAGGTTAATAGGTATTGGTTTAAATTATTTTTTCTTTTTAAAC
GGTTATTGATATATAATTTGGCCCAATATAGGACTCTTTCCATAAATAAAATTAATTTTAAATACTAAAATCTGAATACA
TATTATTTTATAAAAATATTGTCATTCTGTCATTTTAAATAAATATTTTAAAGTGTTGTTATTTTAACTAATTATGTTAG
ATATTACGACTTAATTGCTCATTTTCCCTTAAAAGTATGCAATAGAAAGTATTTAAGAAACAAGTAAATGAATGAGACAG
TGACTTAAAAGTATAATTGACTTAAGTACATTGCTAAAATAAGTCAAGGTTTTCAAATTTTACTAAAGTTAGTCACTAAC
CTATTAATATCCCACTTTCCTTTCTTTTCTCATTTCAGACATTCCATTTTTGAAATTTCTCAGATGTGATTTTATTATTA
TAGGGATTCGGTTACAGCTAAGTCGCTGGCGGTTTTTCTAATGAAGGTGCATGGTTATTGTAGCTATGGTGATGGTGATA
ATTAACTGATTTGTTTGTTTTGCTTGTTTGGAGTAAAATGAATGATCACATATGTATATATAGCCGAGTGATTGCATGGC
CCCTTCTTTTGGAGAAACTTACATATTAAGTTATTGTTTTATCTCTGTTATTGGAGTTACTATAAAGTACTATTGATATT
TAGTTGATGTCATAAACAGTCATTGTTGAACCTTGAAACTTCAAATTTTGAAATTGACTTTTCAAACATAAGCTCTATTT
CAAGTGGATATTGTTACAAAAGATCGGTTACATGTAGAGGAGCCTAAATATGAAATTTTAAGTGAATTGATATAGTTTTT
GAGGTATTTCGAATGAATCTGATGTTATTCAAGGAAAAAGACGAAATCCATTTTAGTATAATATTGTATAGGAAAAAAGG
ACAAATATACCCCCAAACTTTTGTAAATGGTATGCATATACCCTTCGTTATACTTTTAGGACGTCAGTATCCTTGCCGTC
CAAATTTTGGAGCATATATGCACTTTAAGTTAACGGTGGTACACGTGTTTCGATCCTAACCACTGACCTGTTATTTGTTA
AATTTCTGCCCAAAATTTAAAAAATCCACCCGAATTAATCTAGAAATCCGCTCAAATACATAATACCCATGACCCAAAAA
TATTAACCCAAATCCCCAAATCAATTCACCTAATTTAAGATCCTACTCCGACCCCAAAACTCCTTCTCTTTCTCATTCAC
CTATTCTCTTCAAAAAAATCTAACCCTGCTACTATACCAAATCCTAATTCTAGTATCAGTCTTTGTGCTAGTCCTACGAT
GGTCTTCTTCTCTACACGAAAAGAGAAAGATTATATATATATTATGTCCATTTCAGCTGTTGTCGGCCTTAAACCGTCGT
ATGGACAAGAGATAGTGGGCAAAAAAGTTGACGTTTAATGGTAGTTGGATAAAATCTGGTACAAAAATTGTGTGAAATCT
TTCGATAGTTCTTCTAATGAAATTTGATCAAGCATAATGATGGTGGTGAGTAAATAATTGATTTAGCTAAAAAGAAAGAT
TAAATTGGTCAAGACACATGTGAGGAAGTGGAGGAAAAAATGGAGGATGATTCTGGGGATGAAGATGATTGGATGGGTCT
TCCTCTTCTATGAGAAAGTTGAGGAGAAATTGGAGGATTTAGTGTTGAGTATGCTTTGGGGATGAAGATGGGGGAAAGAT
TCTGCTAACCAAGTGTTTAAGTTGCTTAATTTGAAATTAAGTGAATTGATTTGGGGATTTGGTTAATATTTTTGGGTTAT
GGGTATTATGTATTTGGGCGGGTTTCTAGATTACTTCGGGTGAATTTTTTTAAATATTGGTCAGAAATTTAACAAATATC
AGGTCAGTGGTTAAAATCGAGACACGTGTACCACCGTTCAACTTAAAGGGTATATATGCTTCAAAATTTGGACGGCAAGG
ATACTGACGTCCTAAAAGTATAACGAAGGGTATACGCATACCATTTACAAAAGTTTGGGGGTATATTTGTCATTTTTCCA
TATTGTATATAATTGTATATAGATGTGTTAATATCTCATAATTTTGTGTAATATTGTACATTGAGTGTATAATGTTGCAT
ATCAAATTTTAAAATATTTATGTAAAAAATAAAATATGAAAATCTTATATATTTTCATATACCAAATTGTGTTTTGGATT
AAATATGTGAATATAAGTTTTGAATTATATTTTTATAATAAAGTTAGATAATGGTTTATATTACTGAAATTTTCCCTAAA
TGAGTTGCGTAGAAATCACATTCTGAATGAATAAATAATTAAGAGGAAATACATAATTACCCCATGGAACTTATACCCTT
TTTTTAAGTAGACACCTTATGTTTGCGGGGGTTCTATTACTCCACGAAACCATCCAAAAGCACAATAAATACATCATTTT
GACCCGTTTCAAACCCATCAGTGTTGTCACGCAAGTTGGGCGCGTCAAGGAATAAAAAAACAACATCCAACCAATGTTAA
ACCACCATGTGGCATTCCCAAGTTGAATTAGCTTCCTCATTAAATAGACCATCTTCCCCAAAATTCTCCATTGTTAGCCG
TTAGATTTCTGCAATTTTTATTTTTTTTTGTTTAAAATCTGTGAAATCTGTGATTAGGTTTTGAGGGAGAGATGTCAAAT
GCAAGCTTGAATCACATTTGTAATGACGAGAACGATCCAATGTTGCATTTAACAATGCAATGCAAACATGGAGACTTGAT
GCAATTGCAGACTTCGTGGTCTGAGGACAACCCAGCTAGAAGATTTTGGTCCTGTCCACGCTTTCGTGTAAGTTCGATAC
ATATTTCTTTACTCTCTTTTTTTGTTCAATGTTTCAATAAATTCACTGTGTATGGCCTATTTTAGGAAAATTCATGCAAG
TACTTTAGATGGAGGGATCTTGAGGAGATTGATATGCGATCCAAGTCTGTTATTCCAAGATTGGCGAATAGAATTAAGGA
ATTGGAAGAAGCATTACAATTCTATAAAAGTAAAGAGAAGATGAAATTGTTGGAGAAGAAAGGTGATCAAGTATGTCATG
ATAAGCTAATCAAGAAGAAGAAGAAGATGAAATGTAGCATCTTGAATTGGAAGCTTATCATAGTGTTTGTCGTAGTGTTT
TTTCTGATTTTAGGCATTAATAAGAATGTAAATGCTGGAAAATGTAGTTGTATGCCATTGGAATTGCCTTAGTTGTTATT
TGTTGTTTTCGTTTATGTTTGGTTGTGTAATACATTGGAAGTTTGTTGTAGTTGCTTCTTTTTTCTGGTTTAAGGCAAGC
TTATTTGGTTGTGTAATACATTGTTGTTTTGTTGATATTTGGTTGTATAATACATCTATTTTGTGTGATATTGTGACCAT
TTAACAGTAGACAGAACATTGTAATCTCTTCTGCCAACTTCCTTTCATACTTGATTGAAAGAGAATAATCAGAATGACAA
TCATTGTGACAAAATGAGAACTTCATTTCATTCTTACTGAAAGTTTGAAGTTAATACAACTTGATTAAATATTACAAAGA
AGAAAGTTGCATAAACAAACTTGGCAAAACACAATTGATACCCAATAATCCACCAAAATATAGTTTGGTATCAAGAAAAG
TGTAAATAACACAATAATAACCAAATACACACAAAAAAAACCACAAAGTCAACTATTTTTTAGTAGTTGAATTGCTTTGG
CTTTCATTAATAGCAGCAGTTGCAGGCCTTGTTTGAATTCTTTTTTTACCCCTTATTTGTTGAAGTCTATTACTCGTAAT
GGCTGATTTTCCCTTCCATTTCACTCCAAAATGTGGTTGATAGCCAATATCTCCAGTAACTTCATCAGACCTCCTTGGAA
CTCTTGTACCAATGTCAACAACTCTACTACTTTGCATTCCAGGCTGTATAAATAAACCACAAAGGTTAGTAAAAGTATAT
GAAAAATCATCATCACCAACCAATAACAGTTGTACTTACATTAACAGTTGTAAAACCATCATCACCAATCAATACTCCAA
ATCCTACCATTCTTGACCTTTTAAAAGGTCTTGAAGATTGTCCACCACTAGTGCCTTCATTCTCATGATTTTTTTGAGGC
ATACCTATTCCCCTGCATCTTTCTCTATTCGTTCCTTCATTCACTTGGTTTTGGTGAGGCATCTCTCTTTTATTGCTTGT
GTTTTCATTTTCTTGTCTTTCTTGAGGCATTCCCCTTCCTTTGGCGCCCGTTCCTCTACCTCTTCCTTGAGGCATTGTCT
GTGTGCTCTCCTGTCTTTCTTGAGACATCCCCCTTCCCTTGGCCCTTCCTCTTCCTCTGCCTCTTCCTTGAGGCATTGCC
TGTGTGTTCTCCTGGCTTCCTTGAGACATCCCTCTTCCCTTGGCCCTTCCTCTTCCTCTACCATTTTCATTATTTGATCT
GGCCTGATTATTATAATACAACATATTAGTATATATTCAACAAAATATTAATGACAATTGATACATTTACCTGTGGTTGA
GTAGAAGTTGTTGCAGTTTGAGTTGGAACAGTTGGAGGAATAGGACAACCTCTTTTATTGTGGCCCTTTGTATGACAATT
GCTACAAGTCATAACAGCTCCACATTTGCTAAGCTTACCAGTTCTCTTTGTTTCATTTGCCTCTTTCCTTCTAGCTTTAC
TTGGTCTTCCAGGCAGTTGTTTAACTGCTGGTGGTTGAACTGTTGGATTAACAGATGGTGGCCACATATTCATATTGTTC
ATTGGCTGGATAACATATTCATATGTCCTTAGGTAGGTTTCCTTGTGATAGCAACTGGCCACATAATGAATTGGTTCATA
TTGCTTGTAGTGTAGGGCAGCAACACCATGAGGACAAGGTATGCCCTTAAGCTGCCAAGCTCTGCAACTACAAGTGCGCC
TAACAATGTCTACACAATGTGTAAAGCCTTTGTCTACAACCTCAAAACCCCTCCATTCCATGATATGTTACACTGCATTG
ACTTATTAATGTTTTGTTGTAAAATCTTGAAAGCCATGGGAGAAATATCAGTGACCCATGTGTTTGAGAACTCTCGTAAT
TGACCAATTCTTTTCATCATCTTTATCCTAATCTCCTCTAGCATTGTAATGATTGTCTTGTATCTTGCAGACAATATCCA
TGAATTGAAGCTCTTTGCCATATTGTTATCAACCGAGTCACATTTGCTATGTTCTTTGATGTATTTTTTACACCACCTTT
CTACATTGTAGTACAAAAGACCATCCAAGCAGTCACTTCCCAATTTCTTCATAGCATCTATGTGGTCCCTCAATTCAGCT
TCAAATGTAGATTTTGCAATCTTCCAGAAAACATTTCTTCTCTCTATTCCCTTCCAATTTTTGCACCAATTTGCAAGGAC
ATGTCTAGCACACATCCTGTGTTCAGCAAGTGGTAATAAATCTTCCACTGCAATTTCCAGTCCCTATTAAAGAAAGAAAA
TAAACATATAAAAGAGTTAATGTGAATCAAAAAGTATATAGAATATAAGATGAATGTGTATTAATAACCAAGGACATACC
TTTTGCATATCAGTAATCAGGGTAAGTTCATGTCCTTCTCCAAGATGAAGATCATCCTTCACTAGAGTCAAAAACCATGC
CCAAGTAAATTTATTTTCAACCTCAACTATTGCCCAGGCAATGGGCAACATCTGGTTATTTCCATCTTTGCAAACTGCCA
CCAATAACTGACCTCTGCACACTCCTTTGAGAAAACATCCATCTAGACCAATGCATCTCCTAGTACCTCCAAAGAAAGCT
TTCTTTAAAGCATGAAAGCACACATAAAATCCTTCAAAGATTTTATGCCCAGTTTCAGCAATTTCTCCAACTTTAACAAT
ACAAGTGCTACCTGGATTTGTTCTTAAAATCGCATCTCTGTAATAAAAAATTCTACCATACTCAGCAATATGATCACCCA
TAATCTCTTTTAACACTCTAGCTCTAGCTCTTCTCACTATTGTCTTTCCAACTTGAATATCCAATTCTTTTCTAATAAGC
TCTTGCAACTTGATAATTCTGATGTTTGGCTGCTCAGTTATTTTATCCTTGTATCTAACAGCTAGAAACCTTGAATTGCA
CAAATAGTTATGAGTTGAAGACACACAAATATGGATAGGGTTGTAGTTTTTAACCACAAAATCTGTAGTTTGGCTATCCA
AACTTGCAACCAATAACCAAGGACAACCCTTTTTGCAACACCTAACTCTGACTCTTCCAGGCTCATTCACATATTTCTCA
ATTTGAATTTTTTCTTGAACTGCATATTTGGTTACAGCTTCCCTAAATTCTCTTACATTTGCAAACACCAAACCTAATTC
CCAAACAATCTTCTCAGAAGTTGGATAAAAAAACTCTGTTTTTTTTTCTTCTTTCTAACAATTTGTTCAACCTCTTCACC
ATCTCCCCATCCTGTTTTTTCTTCTAATTTAAAGCTAGGAGCTTCATCACTAGGATAGTAAGGTTCATCACCCCCTAACT
TACCTAATAAGCTATCCTTACTGCCAACATTTGTTTCATCATATCCTATATCTGGGCCCTTTTCAGTAGTATGAATCTGT
TCTGTAGTTGTGCCTCTAGTTCTCCTGTTTGACCTGTTGAAATGCCTTCTTGAAGCCCTAAAATCCCTATACTCTTCATG
AACATCACTATCTAAACTCTCTTCACTGCTATACACTTCAGATCTCTCATCTGATTCATTATCTGATTCATTATATGATT
CATCATCTGAACTTTCTACACTTAAATTGGAAGGTTCAGCAGCAGGATTAGAAGGCTGATAAGAAGTGTTAGAAGGTTCA
CAAAGAGGATTAGAAGGCTGAGATGAAGTGTTGGAAGGTTCACCAAGAGGATTAGAAGGCTGAGATGAAGTGTTGGAAGG
TTCACCAAGAGGATTAGAAGAGGATTAGAAGGCTGAGATGAAGGGTTGAAATGTTCAGAATGAAGACTAGAAGGTTCAAC
AGGAGACTCAATTTCATTAAAAAATGTAAAAGACTCCCCACCTACCCCACCTACACCACTGTCCATCACATGGGGGACAT
AATCCAAAGCCAATGGAGCAATTTCTGGCTCATTAACCTCATGACAGACATAAACATCCATTCTATCCCCATTTTTAAAC
ATAGAGGAAATGTCACAAATAACCTTATCACTTTTAACTTCAACCAAAAGCCATCGATTGGAGATCTAATAAAAAAGGAA
CATTCTGTTGTATATTCTAAGTCCTTTATGTAGCCTTTCAGTTCAAAATAAGACATTCGATCAGTGTCTACTTCCAAGAA
TTCAATCACAGACCCACCAACATAATCAGATGGGGAACCAAACACAATTTTTCCCCCATGATACTATCTCAAAGTTATAA
GAACAAATGACATTGTAAGAAATCCTGAAAACACAGTTACAAACAGATCTCAGAAACACTGAATCAATGAAAGTTACAAC
AATATTCAACAACAACAACCCAACAACAACAACAACCCAACAAAGAAATACACATCAACTGCAACAGGCCAACTTCCCAA
TAATATATATGAGTAATATACACAATAACAACATGACGACAAACGAAATACGCATCAAACATGTAAATAAACTAACGACT
AATCACTACAAAATTCACTTACAATGTAAAATAAACTAACCTATGAGCCTTCACTTCTTCGTTCCGCCACCAATATTCAA
CAAATTTCAACAAGCAATGTTACCAACTAGCTTTGCCTCATGAAATTTCTTAGGGTTTTGATCGGTTAAAGAGGGAGAGA
CGAGGGAAGGTGAGAGTGAAATGGGTTGGAAGTTTCTTTGGGTTTGGGTTTGGGTTATGGGTAAGGGTGGCAACGGAACC
GGTAACGGAACTACCGGACCGGGACGTTCCGGAACCGGAACGGAACCGGGCACCACGGGCCGGAACCGAACCGGAACCGG
GACGGACCGGAACCGGTAATTCCGGAAAAAAATCCGTGTACCCATCCCGGACCGGTAACGGACCGGACCGGACCGGACCG
AAAACCGGGTCCAACCGTTAAAATTATAATTTTTTTATTAAAATTAAAAAATTAGGAACATTACACTTAAAAATTTATAC
TTTTAAAGTTTTAAATACAAACTTTCAAACTTTTAAAAGTATAAAAGTTTAAATTTCACAATTTAAAAGTTTGAAAATTT
AAAATCAAACTTTAAAACTATAAAAGTTTAAATTTCACCCTTTAAAAATTTGAAAATTTAAATTCAAAGTTCAAACTTTA
AAACTATAAAAAGTATAAATTTCACACTTTAAAAGTTTGAAAATTTAAATTTAAATTATAAACTTTAAAACTATAAAACT
ATAAAAATTTAAATTTCACACTTTAAATTTTAAAAGTTTGAAAATTTAAATTCAAACTTTAAAACTATAAAAATTTAAAT
TTCACACTTTAAAAGTTTGAAAATTTAAATTCAAAGTTCAAAACTTCAAACTTTAAAACTATAAAAAGTTTAAATTTCAC
ACTTAAAAGTTTGAAAATTTAAATTTAAATTATAAACTTTAAAACTATAAAACTATAAAATTTAAATTTCACACTTTAAA
TTTTAAAAGTTTGAAAATTTAAATTCAAACTTTAAAACTATAAAAGTTTAAATTTCACACTTTAAAAGTTAAATTTGAAC
TTTTGAAGACAATAATAAAAAATAATTAAGGCGAATAGCCTATACTTTTATTAATATTAATTAAATAGTACAAGTTGAGT
TACAAAATATTAGTAGAGTATTAAAAAATCTAATCTACACAGCCACCTTCTAGGAAGGGTTCTGTTTGAATTAGACCTCG
AATTATTATACTCATACTAATAGACATTTAAATTTAATAGTTCATGCTACCAAGGAAATCTTTTTTTAAATCATTTAACA
TTTCTCTACTAACATGCTCTGGAATTGGTTGATTAGCTAGTTCTTCCATTGCATCAATGCCGTCATCACTAAAATCTTGC
ATTATTTCATCAACGTCATTTTCAAATTTGGTCGGTAGAGGTGGACGACCATAACTCCTTCTCTCGCCATTAATCCAATC
TCTAAATAGTACGGATATCTCCAAGCTATCTGCTGCTAATGAATATCTATGCTCTCCAATTTGAAATCTTGCTGCACTAA
AAGCGCCTTCCGAAGCTACTGAAGATGCTTGAATAGCTAACACATCTCGAGCGACCGGTTGTAGTTTTGGAAATCCTTTG
CCGCGATTGCTCCACCATTCTAGAAGATCAATAGTAGTAGGTTCTGTATTTTGATTAATATATGCATCAAAATCATTTCT
ATCATTATGAGAAAGTTCAATAATACCATCTATCATATCATCAATATCATCTTCATTATTATATCTACTCCTAGAACTTT
GAGGCTCTTCGTTATGTACTACATTCCTTATATCAGAATTATACAAGTCGTACAAATTTCTAGCTTCAATTTTTATACTA
TCTTTAACATCTTGACAACTAGGTGTTTCATCATCTTCACTATCAATGCCCAAATTAAAATATATTTTATCAACCATTCG
TGATACACCTTCATCTTTGTAATGTGGGTTTAACAAACAAGCAGTTAAATAAATTTGAGGAATAGGAATAAAATATTTTT
TAAATTTTTCAATCATTTTCTTAACAGATGCTTCAAATCTTGGTTTATTTTTGAATTTATAAAATTTATTAGAAATAGCA
CAAATATTAGGTAAAACAGAGCAAATAGTTGGATAATAAAGTGCAGATATTTTTTTTGTAGTTAAATAAAAAACTTTTAA
GAATTCTATAAGTTCTTTTATGTTATTCCAATCACTATCATCAAGTCTATATGCCATATTTGAATTATGAGCATTCCAAA
CCATTTGTAAAGGTTTCCTATATTCATAAGCAACTTCAAGCATTTCAAATAAAGAATTCCATCTAGTACACACTGATTTT
GGAATTTTTCTAGGTGGAAGATTAAATTCACGACAACGATTTTCAAAATCTCTACGTCTAGACTTAACTTGACATTTAAA
AATAAAATGACATGCAGTTTCAACTTTTGTGCAACCATCATCATATATTGCTATACCATCTCTAACAATCAAATTATATA
TGTGTGCAGCACACCTAATATGAAAACCATCAATATAAATAGGGCAAAGAGACGGTTTTAGTAATTCAACAGCATTACTA
TTATTAGAAGCATTATCTAATGTGACACTACTTATTTTATCACAAATTCCATAGTTTTGCAAAATATCTATAATTGTTTG
AGCTATATAACTACCGGTTTTTTGCATTTCACAACATTTATACCCTAAAATTCTTTTTTGCAAAGTCCAATTTTCATCAA
TCCAATGCGCAGTAATTGTGAAATAATCATTACCATTTACACTACGGCCCATATCAGTAGTAATAGCTATTTTACAATTG
TTATAATAAAATAAACAACGAAGATATTGAAAATGTTGAGCTTGATAATCAAAAATAGCCTTTTTAATTGTATTTCTAGT
AAAACCTTTAAAATGTGGATTATACACAATTTGAATATAATGAATAAAACCGGGATTTTCAGCAAAACTAAATGGCAAAC
CCATAACAACAATCATTTTAGCTAATTCTTCAAGATCTTTTTCTCTACTATATGACCGTTGTATACTAGAACCAGAAACA
TTAGAAGGATTTAATTGTGTTTGGACCATATTAGAGCCATCTACTCCTACATTTTCAGGAAGTGTGGTACCATTTTTTTT
AGCTTCGGCTACAGCTTTAGCATGCAAAAAATCATTTTTACAACATGACATTAAATGATTACTCAAATGTCCCGTCCCAC
CCTGTTTTCCTACAGTTTTATGATTCATTATATGTTTACATTTATTACAAATAGCTTGTGTTTTATCTTCATTCTGAGTC
ATAAATTGCCACACAACTGATTTTTTAGCGCGTTCTACCTTAGTCCTAGGATGCACGGGGGGAACGGGAGCAGGACAACG
AAAGGGAGCGGGAGCCGGGGAAGAGGGATTGGGAGTGGGACTAGTAGCCGACGGTGGCTCAGTTTCATCATCATCATCAT
ATTCATCAACATTATTATCAAAACTATCAACATAAGCATTAACATCATCATGTTCATCATCTTCAGGTAATTCCTCTTCA
AAATTACCAAATCTTCTTTGTAAGTGTTCATGATAAGGATCTAATCCACTATTACTATCAATATTAAAAACAGTTTCATC
AACATGCGTATAATCATCCGTATTTATTCTAAATTGAGAAGTTTTTTTAGTTTTAGATTGAGAAGTACTACCGGTTTTTT
TATTTTTCTTGGATTTTGAGGTAGATAAATTAGTGAACGAATTAACTATGGTTGTTTTACCCTTTTCAATAATGTTTTTT
CCGAAATCCATATTCAAATATAAAAATTGAATAAATTATATATAATACGAAAATGATTAGCAAAGTTTTAAACAAATAAA
TAACTAAATAAGTAGAGACTAGAGATTAATTACTCACAAAATAAATATTTAAATGCAAACAAATAAATAACTAAATGAAA
AGTGAGTTGGAACGAATGTACCAAACGTCTACTTAAAAAAGTAGACGTGTATGACCGGAAGCCGAAAATTGAAAGTTGAA
TTTTGAAGCTCCAATTTCCAAAGATCAAATTCGTAATTTTAACGAGAATAAGAGAATTTGGAGAGTAGAGAGTAGAGAGA
TTAGAAGATATTTTTGTGAGTGAAAAGAATGAAAGATTAGGGGTATTTATAGTTAAAAAAAAGGATGAAAATGTAGTTTT
AAGAAGTTTGGGGTATTAAAAAAAGTTTGGGGGGTAGGGAGGTGTAAAGGGGGGTTATGGGGGTGAAAGAGCCGTTGGTG
GGGCCCAAAAGCCGTTGCCCAACGGCTCTCAACGGCTATAAATTTTGAAATTTCAGATTAAAAAAAAAAAATTGGCCCAA
CCGGACCGGAACCGGACCGGACCGGGACGGAACCGGGACTAACCGGTAAATTCCGGTTTCCGTCCCGTTACCCCTCCCGG
ACCGGTATAATACCGGATCTGACCGGTACTATCCGGAACCGAGACGGAACCGGTAACGGACCGGAACGAACCGGAACCGG
TACCGGCACCTCCCGGTTCCGTTGCCAGCCTTAGTTATGGGTTAAAAAATGAATGGGTTAGGATAAAACCCGGCCTTTGT
TAAATGGGTTGGAGGTGTGGCACACGCTCTTGGATTGAGAGCACTGATGTTGAAAAAATGATGTATTTATTGTGCTTTTG
GATAGTTTCGTGGGGTAATAGGACCCCCGCAAACATAAGGTGTCTACTTAAAAAAAGGGTATAAGTTCCATGGGGTAATT
ATGTATTTCCTCAATTTAAGCATGAGAAAGTTTGTTTAACAAATAAATATGTATAATAGGATTGCAGTGATTCGTAATTT
GAGAGAGGCAAGGGGTAAATCTTTTCTCAGTTTTTTTTTTTTATTAGTAGTATTATTATTTAATAATAATGGCATAATTT
TTTCTTTGTTTATTATTATTTGTTGTGTATCCTTTTTTTTTTTTTTTTTGCATTATTTTCTTGTAATCCTACTTTCGATA
TATATATTTTTTTATTTTGAAGCAAAAGTTTATTGAAAATAACATCTCTATTTTATAAAGAAAGCAATAAAATCTGCGTA
CATTATATTATTTCTCAAATTTTACTAGTGATAGTCAACTAGGGTATGTTATTGTTGTAATATTGTAGTAGTTTTAAGGA
ATGCTGATGTTAAAATTTTAAAGAACCTAACATCAACGAAGTGTATAAATATCCATTTTTGGAGTCGACGAGTCGTCATT
TAATTAATGTTTGTTGTATAATATTTTTATAAGTTTATCCAATTTTGGAAATAATTTAGGCATACACAACTGAGGTTGAA
AATTCGCATAGAAGTGCATGTAAAAATTGTCTTAAATCTTATGCATGTGCGTCTCAATTTGTTTTGTCAAAACTATTTTT
GTTCTTCGAAATTCAAATATTCAACACCCAAATCTATTTCAAATAAGCTCAAATTTAAAACATAAGTTTCATATATAATA
AAGAACAAATTTCAATCATCAATTTGTCAAACAAACAATAAATCTAACAAACTCATTATTATTTTTTTATTATTTCTTTT
CATGTATCTTTGAGTTTTAGATATACGTGACTGAAATACATGTTAAAATTGTCTAAAATTTCAAGCGTGTACATTCAAAA
TTTTCTCGTTACATAAAAATTCGTCTTGACTCAAAATATGACAAACAAATTGAAATGAACAAAGTACAATATTAGAGCTA
AAATCTAAATATGCCACTAGCCTAAGGGCTAAGAATATACACAAGTCTGAAGCCAAAATGATCAAGTATTTTTTAGAGAG
AATGTCAAAATGGATAATCCTTTTGATCACCTAGTATTTTTTTCTCTGAAATACCACAGACCCACTTAATTGACTATTAG
ATGAAGTTCAAGTGACCGATAGTTATTAACTCACTCACTTGTTATACCATTTGTGAGGAGTTCTAATAAGTATGGAGGTG
TCATGCATGCTTTGGAAATATTTTTTAACAACAAACATATTCGATTTTGCAAAACCATTTATGTCACATGACTTCTTGTT
AGAGGTCCACATCCAGTGGCGTAGCCAGGAATTTAATGAAGGGTGTCCAAACTTTTAATAGTAATTTTTTTTTTAAAAAA
ACGATGATTTAAATTACCAAAACAAATAATCAAGTTAAGCAATATTTAATTAAATATAGGAATATTTTTAATAGAATTAC
AAGTGTATAATTGAAAACTAACATAAAGAAAATAAACTACTATTGAAAACATAATTTAAATATATTATTACAATTGTACT
CGACGATGTTTCATATCCTGAAACGTTTTTATAATAGACTCATTAGAAATAGTACGAAATACTTTCTTTTCTACATAAGG
CACTATACAACCGTCTAAAAATTCATCATCCATTCGATTTCGCGAGTCATTTTTAGAGTAGTTAAATCAATGCTTTGTTT
TTGAGAAGAATGTGACAACATCTCTAATTGATCTAACGTTGTTTCTTTATTTGGTTGACTTAGAGAAGTCGAACTTTTTT
TTGGTACTCTATTATAATAATTCCTCATGTCTATTGAAACTTGAAACTAAAATATTAAGTTGATTATTTTTGTTATAAAA
TAAGAGAACGAGAAGAAAAAACAGAGAGAAAATTATTGAGATTCTATTCTTAATAATATTGTGATATAATTTGGGTAAAT
GGGTCTCCTATTTATAGAGAAAGAAAACCTTATTCCGTAAGGGAAAAGTATTAAAAATTAAGGAAATCTTATTCCATAAG
GAAAATGTATTAAAATTTAAGGAAATAATTCAATTTTAATTGAAAAAAATCCACAAGAAATAGTATTAAATTTAAGGAAA
TCTTATTCTACAAGGAAAAGATATTAAAATTTAAGGAAATAATTCAATTTTAATTGGAAAAAAAAATATTTAGTAGAGGA
GGGAATTGAACTTGGGTCTTGGAGACCTTCATGATACTATTAACCACCAAGCTATTAAACTTTTCTGTTAAAATTACGCA
TGTTTATTTACTTAATTGAATTCAATAAGTCAAAATAATTACAGAAAAAAAAAAATAACCCTGCGGGGAATCGAACCGGG
ACAAAGAGTAGGATTGCACAGGCTATTGCCAACTCCACTGCACATCACTTTGTTATTTCAGGGGGTCCAAATTCTATATA
TACCAATATAAAGTCAAAATTTTACGTGTATATATAATATAATTTTTCGACGAAGAGTGTCCAATTGGACACCCTGGAGC
CTACGTGGCTCCGCCACTGTCCACATCATCAAATTTAAACTGGTTAAATATTTAATTAAAATCAAAATGAAAATCTGAAT
CTATTAATGAGCATAATTTTACAAAGAGTGTATCACTATAATAAATGTCATTATTATTATAGATAAAAGGTCGTTATAGA
GAACGTAAAAAATTAATTCCGGAGAAAATCCAATCGTTATAGTAAAATGATGTTATAATGAGATTTGATTGTATTTGAAG
TGAAATAATGACTTTGACTAACAAAAATTTCCACTTTTTTCAAGTGAAATTCATGTCCAAAAAACAAAAATCAACAAAAA
ATGAAGTGGATCAACACTTCCTCAACCACTGGGTAATATGTCTGCTGGGACTATTTTAGATTAGAAATAGCAGAATTGTG
AACTCTCCAAAACTATTTTATGAGTTTGGATATCACAATTTCTATATAGGGAAATATTTCATTATAAATTGTGTTGAACA
TATTCAACCAGATAATAACTGCAAACTCAGTAGTAAGATATACTATACAAAAATATACACCTGTAAAAATTTCTAGCCCA
AGTCAGTAGCTGGAGTTCAAAATGAAGAACAAAACACTGATAAGTAAAACCCAGAAAGACGAGAATGAACTCCAGATACG
TAGAGCTGATCCTGAAAACGTTGTATATAATGTATATGAATAAATACCTATAGTTCTGATGCAAGTTTGCAACCCACCGC
GAGGATTGATCAAAACTTTTAGCACTTTGTCACAATGCTGTTTCTTGCTGTGATTGTTCCTCTTCACCTCTCTTTAACAG
AGACTGAAAATTGAACCAAGGCGATGTCTGTATCTGCAAATTTCGCCACTGGCATTGTGTTAACAAAGTAAGGGAATGAG
ATCTTAAAGAAAGTAGGCTTTGGCGTGGAGGGACGGCTAATATATCCAATTAATTCCTGTACAGCAAGTACATGGAACTT
TGGGGGTCCCTTTAGTGCAATGTTGTGAACACGGTGTTCATAAATCTTTCCATCTTTGTCTAGTTTGTACTCTGAAGTGC
CATCAAATCGACCACGACTCTCCCATGGAACACGGGGAATGCCATGAACAGTCCATCGGATCATGATCATGCCTTCCACA
GGCTGCCATACACTAACAATATCTATCCACAAAGCCCTAAAGAATATCCTGCCATGAAATCGTAAAGCCCAAAAGATCGA
TTTATAATTCTCAATGCCAGTAAAGGTGTTGAGGGGGTCTTTGAAGACTATATCATCCCTGTAGAGAATAGAAAGACACC
ATCAAGAAATAGAAATATCATATCACGACAATAACAACATCAATAACATTTGCACCTTAATCTCAAAGTACTTCAGGTTG
CCTAATGAATCTTTTATATTCATTCCAGTACAAATTATTTATTTTAATTATCTAAGACGAGAGATTCACCAATCTCGCCA
TATCACTAAACTGACATACAAAACTAAACAAATTAAGAAGACTACAGAATGACAACAAAACTTCTATGCATAAAGGAACC
TTTTGGATGCACCAAAAATAGTGTGATATATTACTACTACTCAACTGAAAAAGGTACATCTCTACACCCTAAAAGTCTTC
CTATTTCTTTCCTTCCAGGCTATGCACATAAGATCTAGCACCAGCTGGCCGTTACCTCTTTTATTGTGCCAAACAACACC
CAAAAATACCGAACCAATGTGAGAATTTCCCACCAGTCTCAAAATTACCAGATGATGAATAAGGAGATAATCAATGTATT
CACCTGAATTCTTGCACATAAAGCACCAATTAACATAGGTAACCTACCTCTTTAAAAGATTTTCAGCTGGCAAGATCACC
CCTCTAATTGCTAACCAGGTAAAGAAACACACCTTTCTCATCTGCGAGATCCAAAACGACCTATACGGAAAGCAACCTCC
TCCCTTTTCAGGAGTTTCTCATAATAGGACTTAACAAAGAACACCACATTATTCCACACCCTCTATCTCCCTACATCTTG
ACTATCCTCTGGTGCACTCTGTTTATGGAATAACTCGAACAAATTTCAAAATTCTGCAACCTGTAAATCGTGTAAAATAC
TCCTAAATCTCAAATCCCAAGAGACTTCACCACCTTGTAATCTTTGGACTTATTGGACTGTCATAACCTTTTCGCATGAT
ATCATGTAGATGTTTAGGAAAGTGATGCAAAAGTGTTGTCCCCATACCATGTGACCCCCAAAACTAAACCTCAAAACAGA
GATATAAAATATGTGGGATGCTTGATAATGTGCTCTTAATAAGTATCCCTTTCCATCTTTGGACAAGTATATTTTCTGCC
ATCCTGCAAGTATCTTTCAACACTATGTAGTGACATACTCCAAATTGTTTGAACCTCTTCAGACACACCTAGTGGCAAGC
TAAGATAGGTAGTGAGAAGTTCCCCAACCTTACCATTCAACACCTATGCCGAAGCACTTTTTGAGGTTTATCTTTAGGCC
TGACATTAGCAGAAACCACGTTAGCATATGTCACAAGTTTTCCGAGTGAGACTTGTCCACATCAGAAAAAACCCAAGTGT
CATGATTAAATGCTAGTCGCCCTTAGACCATCAAACCACTTCCTCTTTGAATAATTGACTATAAGAGTCTAGAATAGCCC
CTTCTACGTCCTCATTTCCCCTCATGATGTTCAACCCCATTCACCTCCATAAATTTATGAAATTTTTCATTAGATTTGCA
AGCTAACCCTATGAAAAAATTGAATCTCCTTACTCCAATTACAAAGTTACATCGCTCTCAGCTTCTGTCTCCAACCCTTT
TTCCTCTCTTTATCACTCCCTCTCCTCTAACTCCCTCCCCTCTTCTTCCTTCTCTAGTTCCCTCACCTCATTCGTGATTT
CCTTCATTTTCACCTTTACCCTTCCAAACACCTCGTGCTACACTTCAAATTTTTTTTAGCATCTTCAACCTTTTCACTAA
TTTGGATGACAGACTTCCCGACACTTTGTAGTTGTTCCATCATCCAGCCAACTATTATATCAAAGTCCATCTCTCGTAGC
CACATGTTTTCAAATATGAAGGTAGTTCTAATGTTTTTCCTCTTCCTACCCTTGAGTTTATTTCTCTCAAGTCTAAACAG
CCGATTCTGAGATGCAAGTATAGATTGAAACCCGGAAACAAGAAGTTCTGGTCCGGGAGGGATAATATCAACCACTTGAC
GCCCATCCGACGCATCCGTTATGGTTATCTCATACTAAAGGCATAGGCAATCTTCTTGCTGACTAAAAACTACAAAAGGG
TAAAATGAGATAGAAGTTGAAGTATTAACTAAAAGAAGCACTTGCCCATAGGCCAGATGATGAGAACTAGAATTCTAGCT
AGTGTACATAGAACCAGTTCAAGAAAAAGGAAGCTACTATCACTACAATTTCCCACAAAGAAAAGACTGATAAAGCAGCA
AACAAAAAACACAGGATGTTTCAACTAATTAACCTTGATCACAAATTAGTTAGGGTCAGGTACAAGAGTTTAAATAAACG
AGAAGTTTCAACCTCCTGCACCAAAACTTGATTAATATTTTGCATTCATCACCTGTAATCCCAACTCCCAAAATGTGTCT
ACAAAATAATGTAGGATATTGTTATTGGGCACACTCGGTTGCTCACAACTTAAATTTTATTATTGCAAAGTAAGGATCTG
CTTTGGTCTTATAGTTCTTACGCACAATTCGTCTTGCACTAACACTCTAGCAACTCTCTCTTATTTCCCACTCACTTGTT
GCTTGCTAACTTGCTTTCTCTTACTTGGTTACAACTGAACTGACCACTTCTATTTATAGGTAGTGATGGATGGATCTAGT
GAAAGATATTTACTATTCTCTTCTAGAATACTCCTCCTAGTTACGTTTGTCTAGAATCACTCTATAATTCTCATTCTAGA
GTGCTCCTCCCAATTCTCGACAACTCTTTGACTATTCTAGATCCTTCATGAAATGACTTAGATATTAACTAAGTTGGTGA
TAATTTCTTAACACTCCCCCATCGACACCAACTTAATTTGTTCTTTGCATCCGTTGTGAGTGATTCATGAAACTCAACAA
GCATCATGATATCCATGCCCTTTGAGGATCATAGCCTCTGTCAAATTACTCCTTCCCTACTCTTTAAAGCTTCTTTAAAG
ATAGTAATCTCTTTGATCTTGACCACCTCAACTAACACTGCATCTATATATTTGCCGTTTGGGCATTTCACCTTCTCGTT
GAGGTTCAGAGCTAGCATTCCAATTACGAATTTGGCAAAACTCAATAGCTTGGCATAAACTGTATAAATAATTTATCAAA
AACACAATAACTTTCTTGTTTTAGAACTTACAACCCATTAACTCAAAATACAGCTTCGTCTCTGTCAAACTCGTCTACTA
ATTTACTAGAGTTGGATATCTATGCCTTGCAAAACACATATACAGATAGAATTCAAACAAAATACTTAGGATATTTTTCA
AAATAGAATTCTAACCTGTAGATATCAAAGTTCGGCTCCTTATAAAATAGCGCTGGAAACTCTTCTCTGAGAATCCGAAT
AGCAGAACCCGTATTCAGATAATAATTCCTCTTCTGCTCTTCCTCCTTATCAAGTTTCGAAGACGACATCGTATTAACCT
TCAACGGAGCAGAATATTGTCCGTACAACAATCCAACATCCTCCAAATCCTTCACACTCGAACAGACCTTAACAACTCTT
CTTCGTAGCACCAGTTTCTTTAGGTGTATTCGTCCGGCGGAGAATGAAGAAATGTCCGGTGACGGCAAAAGAGTAGCCAT
ATGATGACGTCAGATTCCGGCGAAATTAGAGATTGTGAGTGAACATTTTAGTTTGTGTATAATTTAGGTGATGAAGAATA
AAGAAGAGAAATTGTATGCGAATATTCCAGAGAGATGAATTTTGTTTGGTTGCGGAGAAAATGAAAAATCTTATCGGAAA
AAGACATAGCGCGGCTGAGAAGGAGGGAAATAAAAGGATAAGCTTTGTTAGGATAATTTGAAAAATTATGGATTCTATTG
GTGGATGATATTCAATATTCAACTATCAATATGTCTAATCAACATTATTATTAGGAGTTTTTCCTAAATTTGTTGTTTTC
ACATTTTCCCCCTTATTTGTATTTGTATTCTTAAATATTGTAACTCTTCTATAGATATATTTTTTCGAGAACATATTCCT
TAATTAGAAAATATAGTTATCAAGTTATTGATGAGAGGTGATTAGATAGAACATGACACTGCTTCGTATTACTGAGAACA
TGATTATAGATAGGAAGGAATGATGGTCTCGTATTAGGGTAGAAAATTAGTAGGGGTAGAGTGTTGTCTTGTCTTACGGT
GGTCTGTTATCTGTTGTAGGACTGTTGAATTTTAAAGGTGTGAATAGGAAGTGAAGGGTTGTGGTCTGTTGTTTGTTGTA
GGACTGTTGGGTTTTAAAGGTGTGAATAGAAAGTGAAGGATGGTAACTCTCCTGAAGGGTTGCGACTTTTACGAAGGGTT
GTGACCTTTACAAAAGGTTGTGTCTTCTCTAAAGGGTTTTGATCATTCGAAAGGTTGTGCATTTTCCAAGAGGTTGTGAC
ATTTCTGAAAGGTTGTCTCTTTTCTAAGGGATTGTAACCTTTCTAATAAGACACAATTAACACATTTTCATACTACCCTT
TGTTGGCTATAAATAGAGAGACTTTTTCTCATTTTTCCACTATTGAATTCTTCCATTCTTTTGCATACATTTCTTACCAA
CAAAATCGATCGATCATGTATGTGTGTAATCTTGTTGTTGTCTTTTTGAGTTCATTGAAACTATCAAATTAAAGTCTGAG
GTGCTACTACTTCTTTAATGGTTAATCTGTTTTATCTTAGGAGGAATTAATCTACAACCACCAGTACTTGAGGGGATTAA
ATTTCTTAAGGACACACAGTGGATTCTGTGGGATCAGATAGTTCTTTATTTTTTCTTTCCATCTTTTATTATTTCTAGTT
TGTTAATCTTAATGCATGAGATAACAAGGACTAGCTACCATACCATGTAGTTCCCGTTATCCCGCATGTTGTTTAGTGCA
TTTGAATGATCAGACTATTTTTTGTTGTTTTGTTTTTGGGGGTAGAGTTTACGGTACTTTTCTTATATCATTGTTATGCT
TTCTTCCATTGTTTGCTTTTCTTTTACTTGGATTCGATGAACTTAAACCGAGGGTCTTCTGAAAATAACATCTCTATACC
TCCACGAGGTAGTGACAAGATTTGCGTACACTATGCCCTCCCATGATCCCACTTTATAGAATTTCACTGAATATGTTATT
GTTATAATTAAAAAATATAATTGATAATGATACATTCAGATGTCATTCTATATTTCACGACTTCAATAAATCGCTTACTC
TCATTCATTTTAAACACAAAGGATAGAAATGTATAAAATTCTTAAAAGATGGTGCGTAGATAACTTGTAGATGCAGGCTA
ATTATTTTGTCGAAGAAATATAAAATTATGGTATAGATTTTTTTTCTGAAAATTATTACAAGTAAATTGAAATTCTTTTT
TACTTTGAATTTGTATATTAGTTAAGGGCTAATACACAAAAAATAAAAATTACGATATTCTCTATGACGTAACAGCGCAG
ACCCAAAGCATGTGGCGAAGAGATTTGGTTCACTTTTTTAAGTGGCACGTTCGAGCTCAAAAGGCCACAATTTCCTCCAC
GTGGATTGCAGTTATATGTCCACCAATTAGAATTGCAGTGAAATGAATAGAATTTCTCCATCTTTAATCAGATATCTTGG
ATTCGAGCTTGAAGGTATGATAGAGAATGAACCTCAATAGAAAAGTATATACAGTAGTTTTTTCGTATAAAGTTATTGAT
TCTAGAGAATTAATAATATGGAGAACACAAAAAAAATTCAAGCACGACAAAATCAAAAGCCCCCTTCTGAGGAGAACGGG
TTATTCACATTTCATTTAATGGTTAGAGACGAATTGAAAGTTAAGCAGTGAGAATTCTAAAGATCCTCCGGAAGAACAAT
AGAGATGTCTCTTACGTTACCTATAATATGTGAAAGTATCGACGTAATTTCATAGAGTCATTTGATCTCAATGCTACATG
AGGAACATAAGCACAAAACCATGTTCGGGAGCACTTCTCTTTTAATGGGCTTAACATGATCAGCGAATCCAGATTAGTCG
AGCATCAATACAGATATCATACCCCAAAATGAGAAATAAAATATATATATATGTCCAACTAATACCAAAACCATATTTTT
TTTTGCATAAATATATGCTGAAGCAGATCCAAGGAGGTTGCTTAAAACAAAATCCCATATCAACAACACAGCAAAAAATA
CATCCAACAACATAGATTAAAATACACACATTACATAAACAACAACATACTACTTAGTACTTATTTGTTAAAAAAAATCT
CCATGTCCCAAATATTAACCATGAGTATTAACAGCTTCCCAAAGAAGACCCCTGGCTTGCATTGCTGCTGTCTTTAAAGT
CCTTAATGTCCAAACATTAGCCTCATAAAATGACAAACTCCTATATGGCAACTTATGTTTTTTGCACAAATCTTGTACAA
TTGGTGACACTTTCCTCAAATGGCATCTAGGCAACCTTGGAAACAAATGATGTTCAAGTTGAAATTGCAATCCTCCATAG
AACCAATCCATCCATGAAAAACACGCGATATCGATAGTACCACTTGTTTGTTTCTCAAACCAATCGTTCCCTTCTGGCTG
TCCAACGTATACATCAGCCGCGAAATGATTAAGAGTGAATTGAATATGTTGTAGTGATGTAACACAGAAACTTAAAAGCA
CAAACAAGAACCTCTCAGTCCAATTAGGTAATGTACTAACAAGAAGAGGAAACCAAGTCCAGAAAACAAGTATTCCCAAT
ATGTTCAAAGCTCTGTCTGGTACTTTCCTTGTCGAAAACAATAACAAGAATGTTTGAACAAAGAGATTCACTCTTGCTAC
GCACATTATAGGGTAATACGTAAAATGTTGATAACTCACAAAGAATTTTGCAACTGAATCAAAAGTCAGCTCTCTTCCAT
AAAAACTAGAGTTCAATGATTTGAAAAACTTTGTAGAAACTGCAAACACTGGCAAATGTTGTAGATCAGGGTCATGATCA
AGGCTATTACACGCGACATGATGAGCATTATGTGTCCATTTCCACCAAGCAATACTTATCCCAGTAAGACAATTTCCAGT
AAGAATCTGTGCCAATTTATTGAATCCCCGATTTGTCATCATCACGTAATGACCCGAATCATGTCCCAAATAAGATATTT
GCATCCAAGCTAATCCCAATAATGCAGCAGAAAGCATATGAACCAAGAAATTTTTACTCAATAAAACACCACAGATACTC
AATGACATTAACAATGTCACAAAACAGAACGAATAAATCACCCCATGGCCCTTTTTTTCAAACATCCCTGCTTTGGAAAA
TTCAGAACAGAGTTTCCTGTAATCTTTAGACACCTCTGTTACCTCGTAATCTTTTAGATGATATCCGGTGAAAAACTTGT
CAAGATATTTCCAAGCAGTACCTATGAACACATTTCAAAATCTAATTAGTCAAATACGAAATGATCATTTATGTATAAAT
TAATTCGAATTCTAAAAGTAATGGATTCAGTTGAACTCGTAGAACCTGGATGAAAAGCAATGAATGCATCAGTAGCTTCT
TGTCCAGCCAAACTACGAATCGGAATATCGCCACCTGGATGTTCTTTCACCCAATTTGTAACATTGTAACATTTTCCTTG
AATTGAAATCCATAAATCATCTTGTTTGTCGTGTTTCTTCAATTCCTCCGATGTAATGTACTTTTTATCATCACTCATGA
TGAATAAATTAAAACAAACGATTATTAATTAATTAATAAGATCTAACAATCAAGAACAAAAACCAACCCCTTTATAATAT
GATTAAACAATAATGTAACGTAGGAAAAAAGGGTTGGTTTTTTTTTTGGGGGGGATGATTAGAGCAACCCTAAAGATGTT
TGTAACTACTTTAGGGATGTTTGATTTTTTGTTTTTCGAATGAAAAAGAGTGAATTATATATAGAAAGAAAAGATAAATG
ATTTTGAACGTTAATATATGTATTATTATTATTATCCTTTTAAAAATGGTTTTTCAGTTTGTTTTGATTTGGGAAATGGA
TTTGTGATTAGAGAGAAAAGTACGGATAGAGGAACGTCTAAAACGGTATTATTTATTTATTTATTTATTATTTTTTAAAA
AGATATATATATATATATATATATATATATATATATATATATATATGTTTTATTTTATATTTGAAAAAAATAGGGGGATA
AAGTAGCAATAACATAACATGTGGTTCACTGACTTTCACGTCTCGCAAAATTGCAATCCACTATCCACGTAGGGATTAAT
TGGAGACCTTTTTGTCTATCACGATTAAAAGAAAGAAAAGAATGGTATTTTTTTTACCTTCCAGGATAATCCACGGCCGT
TATTATTTATGTCACAATTTTTGTTCTTCGGGTGAGCACTTTGTGCATATTGAGTAAACCCCCTACTTTGTAATAGCCTG
CAAACCGTATAGAAGATGTAAACCGCACTAGACAAGTAGGGGGGAGCCACGTGGTTGTCAAGGTGTCCAATTGGACACCC
TTAATCGGGGAAAAAAAAATACATAAATACAATTAAAATGATACATGTGAGCTAGTGCTCACATGTTCGAAACTCACAAA
CACTAGGCAAGTCCTATGTAACAAACTCGAAAAGAATTATTCTACTTTCCTGCTCAAATTATTTATCCTTATTTTATTTA
TAAGTTTCTTGAGAAATTAGTTAGAGGAGTATATGAACCTATGCAACAGACTCGAAAAGAATTATTCTACTTTCCTGCTC
AAATTATTTATCCTTATTTTATTTATAAGTTTCTTGAGAAATTAGTTAGAGGAGTATATGAACCTATGCAACAGACTCGA
AAATAATTATTCTACTTTCCTGCTCAAATTATTTATCCTTATTTTATTTATAAGTTTCTTGAGAAATTAGTTAGAGGAGT
ATATGAACCTATGCAACAGATCGAAAAGAATTATTCTACTTTCCGTCTCAAATTATTTATCCTTATTTTATTTATAAGTT
TCTTGAGAAATTAGTTAGAAGAGTATATGACTATTTTACCTTTATTTATGTCTAATAAAAAATTTACTAAGGGTGAAATG
AGAAAAAATAATTAGTTATGTTTGAACTTCTAAAATGACAAATAATTTAATATATCTATTTTTAATAACCACAATATAGA
TAATTTGAGATAAATAAAATAACAATTTAATATATGATATGAGACTATGAGAGTAATCTATTCACACAAATATTAACTCT
ATTTTTTACACTACTAAAAAAACCGTAAAAAGAGACTTAAAAAGAGAGACCTGTTGACATAATAATGCACATTAAAACAT
GACAAATTCATTACACATAAATCACTATAGATATATTGAAATTGATCAGTAATCTACTAACCTATAATAATAAACAATTA
TCCTGCTATGGTCAATTAAAAGCGCAATGATAATGTAATTATTTTTCAATATTACTGTATATAACTTAAATCTGAACGTT
ATGAGCTGGAATTCAGTTTCCTGATGCATATTAAAAAAAAAAAAAAAAAAAAAAAAAATCCTTCTAATAAGAAAAACAAC
ACCTCAACTAGTTGGACTGCATGTGACTTGGAAAGTGAAATGACCTTATGAAATAAACTAGTTAAGTGTTGGGATTTTAT
CCTATTTTTTAAAAATAAAATTTGAAATTTACTTTTTCTCCGAAAAAAAAGTTAAACTATTACCATAATTATTTTAACTG
TTTCTAAAAGAAAATATAATTCCTTTCCATATTTAGGTATTCTTTTCGGAAAGCTTGAAACTCAAGATCACTATTCTCAT
GCCAAGAACATAATAACATCCACGATGTAGTTATTTAGAGAGTTTTATTTAGGGGGAGATTTTTCTCCCAACATATTTAA
ACATTTTCTTTTATATTATAAATTTTTTATATGTAGGTCAATTGGTCAAACCATATAATAATATTATGCTTTTAAGTATA
GTTTTGGTCAGCTAACTTATCACTTTTATAATTTGCAATTTTAAGCTTCCTCATGACGTTCTAATTCATTCAAATCCAAT
ATTAAGCTGCTGAAACGCCAAGGAAAATTCTTTGTAATAATCACAAGTTAGAGTTGCAATGTCTGTTGGGAAGAATCCGA
AAGTGAAGGAAAAGAGGAGGAAAGGGGATCGTAGGCCAACCATTAATCACACGTTAATTCATCGATATTTTTTATCTATC
AAAATAATAGCCAAAAAATATATATAATTGTACATAACTAGTGTTTTTTATATCTATATTTAGTTAGCGACTGTAATTAT
TCTTGGTAAGCAAACAAATAAATATGATTGTTTGTTTGATTGATTGATTGGGAGTATTGGATGCCCCTCTCTTCTCTCTA
AATGGACATTTAATGAAAAACTAGGAAATTTCGTTTAGATAGACCATGGGAAGATTTACACATCATTTCACAGGAATGTT
CACTATTTCTAAATCTTGAATTAATTAACTATTATATTAAGTGAGATTAATGTGTTTGCAATTATAAATGTCAATGTGAG
ATTTTATTTATACAGATTTAACAATTTAGCTTTTTCCTTAAACTAAGTTTTGTATGACTTGTCATTATTCATGAGCTAAT
TTAGAGATTTATTGTGAACGGAGTATTTTTCTTCATCAAAGCTCACTGGTGTATTTTGTGTGTATGTCTTTATTGTACGC
ATGAAGAAATCAAATCGAATATAGATGTGTAAAGGCACTAAGTTGAGCCCTATATCATTACTTTGTCATTTTATTATTCA
TCTTGTCCTTATGGGACTTTATTCATACGCATCTAATACATACATTTTTTATTGACCTGTGTAATGATCTTGGGTTGAAA
AAAAAAATATGACTCTCAATTTAATTGTCTTAGTTAAATACTACTTAGATAATTAAAGAATATTTATTCTTCTTATAATT
TTATGTACTATATATACTCCAAAAAATTTGTGGCTTCAAAATGATGAGTTAGGAAAAAGGAAAAAAAAATGTCAGAAGTG
GGATTTGAACCCACGCCCTCTTACGAAGACCAGAACTTGAGTCTGGCGCCTTAGACCACTCGGCCATCCTGACTTATTTG
TTGTTTAGATCTACGATTTTAATATTTGTATTAGTTGTTATACTCATTTTGAGATAAAACATATATATATATAACACCAA
AGTGCATAATATAAATGGAATAGGAGGACAGAGTGATTAAATAAGAAATTATGTCTGAATCGTTGTTATTCAACTTAATT
ACTCTCACATTTGATCACCTTTTGCTTATAAAAAACTTAAAACATACTTTGAATAAGATTTTTATAGACATTCTTAATAT
TAGAGTTTAGAAAGGTGTAGTACTATAACAATATAACATCCTTCTATAAATTATAAATACTAATAATAAAATTTTCAGAA
GACAAGAATACAATGCATGGGAATCGAACCCTCACTAACAAGGTTCTGACACATCAACAAGGTGATAATGTTGGTCGTGC
ATCAAGTGAAAATGGGCTACAGATTCTTGGTGGACACGAATTATTTTTAGCTTTGAAGCAATACGAGCTGAAAATTCTAG
CAAAGAACACATTTGAGAGTTTTGGGCTGAGACTAATTGATGGTGTTGAAGATGCTAAAAATATATATGTGGGCAACACA
TTTTGCAAGTTGGAAAACGAGAATGCAACTGAAATTGGAGTAGTCAAATACTTTTCTGGAATTCTCCATAGCGGTGTACA
TGACCGGGTTGGTTCGGGTTTTTCAAATATCAAACCAAATTATTTGTGTAAAAGTCTTAAATTTATAAACCAAACCAAAC
TAATAAAATTCGGATTTTTTCGGATTTTTCAACCTCGGGTTGGTTCAAGTTTCTCAAATACCAAACCAAACCATTGTGTC
GAATTTTTAAATTTATAAATCAAACCAAACTAATAAACCTCAAATTTTTGAATTTTTTCGGTAAAATTTGCATACAAACA
TATAATTAACTTGTGCTCCAAATATTTCTTTAGTCCAACCAAAATACAATTATCTAAAGTGTTTCTTAAGAAAATAACAC
AAAATATGAGATGAGTATTGATGACACTAAAATATTCAATAAAAAATAATAATGAAATCATCATATAAAATAAATATTGC
AAAGTCATAATGAAAATTATCATAATTTAAAGGGAAAAAAGTCTGAAAAATACTTTAACTTTGACCGAAATTGTTGTTAC
GATACCAAACTTTATGGAAGACCTTTTACTTCCTACACTATTTAATAGTGTATTTTTAAGGTATATATATATATGTGTGT
GTGTGTGTGCCTACGTGGACATCATAAATATTGCATCATTATAAATAGTAAAGTGTCCACGTGGGCACATATATACCTTT
AAAATACACTATTAAATAGTGCAGGGGCTAAAAGGTCCTCCATAAAGTTTGGTATTGTATCAACAATTTCGGCCAAAGTT
GAAATATTTTCAGACCCTTTTCCCTAATTTAAAAGTACTAAATCATGCTAAATAAGTTTAATAAGTAGTAGTTACATTAC
TAAATATTTAAGGAAAATTAAAATTAGATTATGTATTTTAATTGTCTAAACCAATGTAAAACTAAAGAATAAATATTCAA
TATTATTGTCATTCTTAGTGTTGAATTGATTTTCTTTTTGCATTAGTATTAATTTGATTTTAATTTAAGTTTTATTATAA
TTATCAACACCTATGAACTATAATATTTATTGGACCATTCCGAATTCTAAGTTTTAAACTTGAAATAATTTATTAAAAGA
TAAAAACTATGAAATAGTATAAGAAATATTTTAAAATTATATCAAAGTAAATATTTTTTTGTATAAAATAAAAATTTAAA
ATTACATGTATAATGTCGGGTTGGTTTGGTCTCGGGTTGTTTTTTTTTAGTTAAAACCAAACCAACCCAAATATAGTCGG
GTTTATTTTTCCAATACCAAACCAAGTCAAACCAAACCACTAGTCGGGTTTTTTTTCCGGTTTGACTCGATTTGCAGTTT
GATTCGGTTTTCGGTTCGGTTATGTACACCCCTGATTCTCCAAGTCACGAAATAAGTGCAATTGAGAATTCTCAGGACAT
TGATGGTTCATTATTAGCATCAATGCAGAGGGTGTTTGGATTTGATTTAAGAGTTGGTCAAACCTATTTTTAAGTCATTT
TTTGACTTCTGAAAGTGTTTGACAAATATAAAAATAACTTAAAATAAGTCAAAAAAATAACATAAAATAAGTTTAATAAA
TGTTTGACAAGGTTAAAAATAACTTCAAATAAGTTAAAATTAAAACCAAAAGTAGGTCTCCCCTACTTTTAAATTTTTTT
TGACTTAAAACTCATTTAAGTTTGACTTTTTTATTTTTAACTTAAAAACTATTTTTTTTTAAGCCAATTCAAAATAACTC
GCAAGACAAGAATTTGAACAAAGGGAGAAAAGTTGACAACAAAGAACATTGGGACATAATAATATACATGATATAATGCT
TCTACAGGTAGTGAAAAGAGGTAGGATATTGTGATGGAATCAGGTTAACAAAGTAATGCCTCAAAAGACCTATAACCTAT
TGATGTTCAATAGTTTTGATGCTTTATTGAAGGCAATTGAAAAATATGGTAATGTTATATGGGTCAAATATTACATATTT
CTAATCCTGAAATAGTCAAGATTTTTCAAGAAAATCAGATTGTTACGTTGCTCAAATTCAATACATTAATCAAGCTCGTA
ATGTACACCTCAGCTCATGAGGTCTCATTGGTGGACTCCATCAATTTGTTAATGAACTTATTACTATAATACTTTTTAGA
AAAAGTTGACATACTTTCGTCAGTTATTTTTCGTATAAAAATGCACAAAAATTATTTTAAAAAATGAATATTATTATTTT
AATACAATTAACATCCATTTTTTAAAAAAATTAATAAAAGTATACAAATTTGTCTATATATTTAGGTCTTTATTTGATAA
CCGTGTTACTGAACTATCTGACTTGAATAATCCCATGAAAGACCAATGTGAAGAAGCATTTTGGATTGTGGGTTCTGTCA
ATGGATTAATTTGTCTTGTTCGTGAGTTTCTCTTGTCAAATGATTTGTTTATATAGAATATATCCATCAATTAGAAAGTA
CAAGGAATTGCCTAATTCTAGACTTACATTGACGTATGCTTACTGTACATATGGTTTTGGATATGATGAGTTTCGTGATG
ATTATAAGGTAGTAGGTATTTTTTGTATGTATGGAAGTTCGCCTCATGTTGAAATCAAAATTTATAGTTTAAAAGAGTGA
TTCTCGGAGAACGATTCATTGTTTAATGGATTGGATGCTTTTTAGTAGTTCGAGTGTGTTTGTGAAGGGGAAATTTCATT
GGACTACTAATACTCGTGATTATAATGAGTGTGAGATTATTTCTTTTGGTTTAGCTGATGAGAATGTGGGAAAGGTGGAG
CAGCCTTACTATGGAGAAGGAAAAAGAATTTCGGAGTTGGGAGTGTTGGGATGTGATCTTTGTGGGTTTTCTCATCATTT
GACAATTGGCGTAGATGTTTGGATTATGAAGGAGTATGGAGTTAAAGAATCTTGGACTAAGATGTGCACCATTGAGTATC
TATCCTAAACTCAAGAAATATCAATTTTCTCCATCCATTTTCTTGTCAAACAATGGTGATGTTTTGGTTGGGTATGGATC
AACATTCATCGATCATATACAATCCAAAGGATGACTCTTTCAGATATCCAGAGGTTATTAACCGTGATTACTGGTGTATG
GGGATAATCTACATTGAAAGCCTAGTTTCTCCTCTTACTACCGAAGGGCTTAGGTTGCAACAAAAATAATGTGTGGAAAA
GCTCAGATCACGGTTAATAACCTTTTCTACAGATTGTTCCGCATATGCAAAAAGGTATTTTATCCAAGTCCTTTTATGCT
TCGTGTTTGTTCCTCTGTGGTACGTGGCATTAGGATAGACTGTTTATATCACACCCCTACTGCCCTTTTTTATTTATTTT
ATTATTAATAATAGACAACATATGCCTCCTGAACTTGCACATGTGCTGCTGTCTAGACATTAGTAAAGTTAGCTATGGTG
TGTGTATTTGTTCATGTTTCATTGCTTAAAGTCTAATTGAATCACTCTTGTCATGTCCCAAATGTGGTTTTTAGGGAAAC
AAAGCTTGTCTTTTTGCTTAAACAAGACAAACAATTTCTAATGGAAGTGATGTTTGCTACACGATAAATGCAGATTGTGC
GCGAGGACAAACCTACATGTGGTGCTTTTCTATATCTACCCTGTTCTTGCTTGTCATTTGACATGTAAGCGAGGTGCTTT
GTCAATTGCTATGTAATAATGTACTTTTGTGAAGTGAAAGCTAGCCACGAAGTTGAAACCTCTGGTGTTCAGACTCATCA
AAAATATTGTCCTACCGTTGTCGGATCCTCAAAAAGTAAAACTAATTTCAGAGGATCCGACTTGTGTTTTGCTCGGACTC
TTCAACTTTACCTATTAGTTTATGTTCCCAAAGTTTCATGGATTCACAAATGCATCATGTTATAAGGCTAACAATACTTG
AGGTGAGGCATTTAATGAGCACCACAAAGATGCATAAACCTGTGTTCTGGGGAGCAAGCAAATGCCAAAAATTATTCTTG
AAAGAGTCCTGGGCTAAGATTTTTTAAAAATCAAGTATCCCAATGATTCTTGCCCCTTGAGCGAAAAATGCGTAAAAAGA
GAAGGAAAAACTATGGACCGACCACATCATCTCCACCTCATAGGAATATTGAGATATAACACCCCAAGGACGTCTTCGGC
AACCAGGGGTTTATGACCTTCCATAGAAACATGTTCAATAAGTGAATGCAAACCAAACTTTTATGACAATTTAAAACCAT
ATCAATACTGAGGGATACAACAACCATGAAGAGTGCAAATTTTCTTATTAACTAGTATGGATCGGTTTTTATCCAAACCG
TGAACATCTCTAGTGGTAAGAACTCAATAGTAATTAACCAAACAATAGTAAACAAATAAAAATACTAATTAACCAAACAA
CAGTAAAATATTTTTAAAAACCCTAGTGGTAAGAATTCAATAGTAATTAACCAAACAATAAGTAAACAAACAAAAATACT
AATTAACCAAACAATAGTAAAATATGTCAGAAGTGGGATTTGAACCCACGCCCTCTTACGAAGACCAGAACTTGAGTCTG
GCGCCTTAGACCACTCGGCCATCCTGACTTGATGTTCAATTATCTATTTGTTAAATAATTATTTTATTGAACCTTTTTTA
TAAATTTTAAATCTTCAGCTGACAAAAAGTTTTCAACTTAAAATGGAGTATTAGTGTACGTAAATAATGTATGAAATATT
GTTGGGTTCTTAGTTAAGATGTAAATAGAAAATGGAGAGACATGAAACATTTGAAATGCTTCATTTTACAAGGAATTTTG
TCCCTCATTAAATAGGAAGATGAGGATTATAGTACTTGCTTATATAACGAAACACTTTTTAAAAACTTTAAAAAGTTGAA
AAGAGAACAAATCTTGTAAAAAATATTTTATAAGTGGCCAACAAAACCAAATAGTGCTCATATCGCGATGCATTCCTGTT
TTTTTTATTTATTTTATGGTTTGTGCAATTGTGATCAAGGAAAAAAAGTAATGCACCAGCCGGGAATCGAACCCGGGTCT
GTACCGTGGCAGGGTACTATTCTACCACTAGACCACTGGTGCTTTGTGACTTGGTTTTCTAAAGAGTACACTTATTATAT
TTGGAGCTGTTACTCTTCTTTTTTTTTCAAGTTGGTTTTCAATATTATATTGGAATTCGATCAATCCAGATTCGTGTTGG
GTAGGATCCCATTTGGGGTTTAAGTGTGCAAAGCAAATCTTCTATTTTTGCCCCCCTATGGCTATGCAAAATTGTATATT
CAAATCAACATAAATAATCACTCACATAAGAGCCTCAATACCAATATTAATCTTTGATAGTCATTCATACAAATTTACAT
GCACTATTATAACAAATGAACTATTATTCTACACATACTATAAAACACAAAAAAAAAATTTATTTATTATTTTAAAAAAA
GGAAGAATTCATTTCAAGTGATGGTGGAACAAGAAATTTATCTAAGAGATTCAAAAAATTACAATTACAATGTCATGCTT
CAAATTTAAATGTACGATTAAAGTAAAATTTTGAATTGTGACTTCATTGAAATTCTCCTTTATATCAAATGGAATTTAAC
GATTTATATATAATTATTATTATTTTACTTTATTTGCATAGTATATATTTTTAGTAAAGAAATTAATTAGTTATCTTCTC
CTACTTAGTTTCGCCTCTGAATTTCATGACTTTTTTATACTGTGTCAATCATCACTAGCTACGAGTTAGTGTTAGTGTCA
CCTTTAGAATTAACTTGCAAGTGAACTGGTTTGTAGGGCTGGGCATAAACACCGAAAAACCCAACCGAACCAAGAAATTT
CGGTATTTCGGTTTTCGATTCGGTATTCGGTATATGTTTTTGTATTTTTTGGTATTTCGGTTCGGTTTTCGGTATGTAAT
TTTTATGTTATTTGGTATTTCGATTTATCGAAATATATTATATTATAATATATATTAATTATTAATATTAAATAATAAGT
ATAATTTAAATTAATAGTAAAAGTAGGCCAAATGTTTGTCTTTTCAAACTTTTTTCTTACTTTTCCACTTTACAGAGTAC
AGACCCACCTTCCCACGTCTACAGTGAATCGGCGTTCCCACTTCCGGCCAGCACACGAAAATCAGCGTCCCACTTCCGGC
GACCATTCCCATTTCCAGCGACCAGCAACACGCATCAGCCGCCAGTCGACCAGCAGGCAGTAGCACAACAGCGAGCGACC
AACCGACCTTTCCAGTTTCCACACAGCTAGGCGCTAGCCGTGACCCGACCACCGACCACTTTCCACTTTCGGCGACCACC
GAATTAACAAAAACCAAACCAAAATAACATAAACCGAACTGAACCGAATTATTTTGATTCGGTGTTCGGTACACGTACAA
GAATCGAAAACCGAAAAAAAAACTCGAAATCGAATCGAAATACCGAATGCCCAGCCCTACTGGTTTGCGATGACCAATTT
TGACAAGGAACTTATTGAAATTTTAAAGTGTGAATGGAAAATACTTGTCGTAGAGGAGAAAATAAGATTTATATGTATTG
TACCGATGTGGTACCCGATCCCATACAAACCACTTGTCTGTAGGTTCACATTGGACTTAAGCCACTCATCATCCGAATAA
TGATTATATACTCATTATATCTGCATATTTCAATATATGACATGCTCTCCAATTACCTCTCATGGCTGCACATCAAGCAT
AACGTAGCTACAATATCATCATTCATAATATCACCACCACATTATAGAGTAATTACAAATTCATAATTGATATTATAAAT
GAATAATCAATTCAACAGTTTACATGCTAAATCTTACGAGCAACACATAATTTCATCAAAACAACAATTATGTCTGATGA
CCAATTAACATGCAATACAACTCACATGACATATTGACAACTAAGCAAGTTCTAACACCAAATAAATCATAACCTACCTC
AATCGACGAACTGGAAGCGAACAAACTAAATTGTTGATGCCTTTCCTTTTCTCTACTCCTCAAAATGCTCAAAGTCTAAT
GCAAACAAAGTATGATGTTACTTTAATATCTTATTTGATCAAATGAAGGTCTTGGGGCATTCAAATCACCTAGTTCTACC
TTTTTGGAAAAGTTTAACAAATAATAAATGAATTATTTTATTAAATCAGAGATTTCCATGATCAATCCAATCTCATTCAT
GAAGTTCTAGTCCTATTAACCTTTCTTGAATAGTTTATATGCTCAAGAACCCTTTTAAATGGATTTTTTAGATGCCTAAA
TATCGAAATTAAAGTCTAAACTCACAATATCATGCTACAAGACCAAATTCAACGGAAAAAAAATATATTAAAAACATGCA
TAAAGTATATAACTTTCATTCTGCCCATCAATAATTAGCCTAGGGTTTATCCTACAAAGTTCTACGAAGAACTCACCCTT
CAATTCCATAAAGAAAATGTATTATGTAAGGAAAATAAAAGATGAATTGAAATCACTCACCTCATGAGAGAAAAGCTCGA
AGTCTTAAAAAAATCGTCATTAGGGTCCTTTGTTCATATATTCTAAGTTATGACTTATGAACAAGACGATGCGAAAAACT
AATTTAAAACACGATATAAATTTTTCGACATTCACCAATGTAACACCTCGGACTTCGAAAGAACTAACTAGAAGTTCGTA
CAAATTAACCATCAATTTTTAGTTTTGGGTCAACTTCAAACAACCATATATTTTAGCACATAAAGAGTTAGGTGATCCAT
GAGCTATCAGATCGAAGGTCTTTTAGTCCTCTTTCTAACACCACCAAGTTTGCTAAATTTCGAGCTTGGAGTAAAAAGTT
ATGGCCATTTGAGTGAAACCTCCCTACTTAAGGCTTTTCATCCGTTTAAGGAAAGGGTATTTCGGTCTTTTTCTTACCCC
ACTAGTTTAACACGTTTTTTTCACTCCTAATAAGGGTCTAATCAGATTTATACCACTTTTTCACATTCCTAAATGCTTAG
AGTTTGAGAGAAGGGTTTCAAGAGGAGAAAAGGGCAGGGTTTCAAGAATTCTTTCAAGAACTGAGGAATTCGTCCAGGAA
AATTGTTCTTTTCAGGCATGTAAGCCTCTCATAGTGTAGGACTCGTTCGTCCTCACACCATACCTATACTTTATCCATAA
AATCGTTTATTAAGATGATTTATGATTAGTTCTTGGTTTTTACGTCCTTCATTAACAATGGAGGTTTTGAGTTTCTTGAG
TTGAGGATCTTGAGTGTGAATTGTGAATCTTGATAGGGTTTGTGTTAATTTAGATGAATTTGTGTTGGGTTTGTGAATCA
AAAAGTGTTTGGAAGAAATTATTCGATTCTAGATGAGTTAGGACCCGAAACTTAGAAGGAAAATTCGTTAGAAATTCTGG
GTAGGGGTGTGGGGCGGCGCGCCAGCTACTGCGCTACTACTGGTCAGCAGTTTGGGGCCTAGCGCGGTGCGCCCCAAACT
CTGGATAGTAGTTTAGGGCATGGCGCCCTGTGCCACTCAGTGCGCCAGGGTCGCCTGGTCTTTTCCTTTTCTGTCCTTCA
TTCTGTATATGTTCTTTCGAATCGTGTCTACGTTCTCTTAAAGTCCTTATTAATCCTTGAAAGATCCTTCATGTCCTAAT
CATATGTCCTAATTTATATTTCAAATTAAAGTAAGGTTAAGAAGAAAGTTCAAAAGGTCCTTTTGAGTCATTTCGAGAAT
TCTTTTGCAATTGATTATAGTTTTGAACCAAGTCTTGAGAAAGTAAGTATGACAATGAGAAGAGTTGTATTTCTTCTTTC
AAAAATGAGTATAAGGGAACTAAGTATTCCCAAGTGTAACACTTTTACATTTTAAAAGAGAGAAACGTCGATTTCTAAAT
GAGTTATGAGTTTAGAGATGTTTTGAGAGTACTACCTCTTTTAAAAGGATCTTTTGAGTAATTACCTCAAATTGAGAAAG
AGTTATGTTTTATACATTTGAGCACGAGTTTATATTATTGAGATTAGTATTAAACACCGATATGGAGATGAGTTCAGACA
ACTCATATTCCTCATAAACCATGTACCCAACATGGGTAAAAGGTCGTACTTTTTAGACGATTCCTTATTGCTTTTAAGCA
TAGCTTAGTAGATCCACTTAGTTGAGGTATTCTATACCCCAAAAAGGTATAGGACAGTTCTAACAACGTGGGTGAAACAC
TGTATCATCACATATCTCATAGTGATGGTTGTCGATTAGAGAATCTCCTAAATAGGAGTAAATAGTATGTTACGGTATTT
TTATACATTTTGAGTTGATAACTACTGTTTTAAAAGCTTTAAATATTGCATCTCTTATTATTGCTTTCATGTTGAAGTTG
AGTTGAGGTGAGTATTGTCTTTCCATGATACCAGTTTAGTTATCTATGTTTCAGTTTTCCTTCTTGCATGCTCGTACATT
CAATGTACTGACGTCATTCGACCTGCATCTTATTTATGATGCATGTGTTCAGGGTCATCAATCGGCGCTTCATTGATACC
ATTTGCACTTCAGCTAACTTTGGTGAGCCTCCTTGCTTTGGAGGACTCCACGTTTACATTTTTGTCTTATTAAGTTGTCG
AGGGTCCTGTCCCGATATCTATCTTAGTATTTAGAGGCTTCATAGATAGTTAGAAGTTGAGGAGTCTCTCACTATTTCCC
TTGTTAATGTTTTGAGACTTTGAGTCACTTATTGATGTTTATATAAGTATTTCCAGATATTTACTGAGTTGAGTTATTGT
TGAGATATTTTGAGTTAATCTTTGCATTTGGAGTTCCCGTATTTGCTTGAGTAAGTCTTCTGCTAAGTAGTCAGTCAGAC
TAATGGTTTGCTTAGGGACCAGTAATGGTTCTCGATGTCGGCCATGTACAGCGTGTAGGCTCGTGACGTGACAACCAAAC
GACTTCAGTGTCTTCGCTATAGAGAAGATAAACAATTCTTTTCAACTTGTTCATTTTTTGGCTTTTGCCAATTCTCAATT
CGTAGAGACCTATACAAATATATTATGATCTTATACAACTATAACAACGAAATAAGTCCGTTACAATAATACTTTTTTTT
AATCCAAACGAGCCAAAGGGCTCAAAATTAATAGCTCAACAAAATATGTACATAAACAAACTAAAAAGGCTGATGGGTTA
AGACCCAAAGCCCACCAAATTAGTCTAACAAAAAAAAACGAGCAACTTTCACATATAACTAACATAAAAATCATATTTGT
ATGTTATAGCTATAGTTTGCATAATTGCGTTCCATAACAAATTTTATGTTTGCTATGGAGCTTTTGATTTGTATAATTCG
CTACAAACATCCAATTTTAAACAAATTGTTCAGTTTTGTATAAATTCATTTATACATTGTAATTTGTATAATAAGATCTG
TATTTGTATAATTATAAGTGTATATGACGAAAATATATGTATTTGTATTTGTATATACACTTTTCTCTCGCTTTATACAA
ACACAAACGCATTTTATACCGAAATGTATAAAATGACTAATTGTATACCGAAAATGGCTAATTGTATACCGAATCAGATG
ACAAAAAAAGGGGATGGTTGCTGCGAATTACAATTAAAATAAACTATAACTATAACATTTAATTTGAATTAATAGTTTGT
TATTTCATACAATTTTTCCAAACAAATAAGACAACCAAAAAATCTGCAAAACTAAAAGGAAAGAAAACAAAGAGGAAATG
AAATGACATAGGCAAAAGAGGAAATACCAAGAACAATAACTTTTTGATCTACCACGCCGGAGATATATGCAAGATTACAA
CTGAAGTTGTTAATCGATGGTAAGCTGACCGCTTTGAAAATCGAGAAGGTAACTCTTCGTGAAAATATTTTCGTCACTAT
TCTGAAACTTCAATAGTTAGCTAGATCTAACTTGAATCATTCCTTAAATGCAAGATTAAGCTGATTTCCTAGTTCGAATC
CAAGTTCAGCGGTTTCTAAGCTCTCACTAGACGCTGAGTAATCGAAATCCAAGATGAAGTTGAACTTAATCAACTTATCT
ATACGAAGTAAACGATGACTCAAAGATATTTCTTGTTGTTTCTCTACAGAGCTGAAGACAGAACTTAGTTAATTTTAATT
GACTTTTGTTCAAACAAAAAATTTACAATGGAATAAAGTAAATACAAGACTAATATCACCATTAGTAAATTTGTTATTTG
TACATTGGTCAAATAAAATCAATAAAAAAAGATGGCTACATGTGGTTCTCTATTTCTGAATGTGTTGAACCTTAGTTATG
AGATTTGTTGTTTGTCGATGTTTAGTAACCTTCTAGCTTGCAATGATAACTCTTGGAAATAATTATATTTTATATCTTTT
GTACCTGCAAAAGAAAAAACTTCATTAGCTAAAAAATCTGCTAAGTGCATTTCCTTCCCTAAGGATGTAGGTAAAATGCA
TTATTCCTTTACTCCTCCAATATTTAATTTTGTTCATCTCTTTTCTAATATTCCATGGAGTCTTCCATCTATCCTCAATC
ATATTGACCATAGATAGTGAGTCTGACTTTATTAGAATTGGAATCCTTTATTGTTCAATACAAAATCTAACACCATCTTG
AATAGCTGTAGCTTTTGCACACAAGATATTAGTTTGCCCTAATATTTTTTTGTTTCAGCATATATCAAATCCCCATTAGC
ATCTCTCAAACAAAAAGCTGCAGAGCTCTCTCCTAGGTTACCTTTACTTACCCCATCAATATTACATTTAAACCATCCAG
CATCAGGTTTCATCCACCTCACTAACTGTGACCTAATCAAAGGTCTATATTGCTCAAGATGATGAATCAGTTGAGGCCAC
TGATTTGGTATTTCTTTCATCCAAGGGTATTTCAACTTCACTAATTTCACCAGATTATTGTTATCTCTTGAATAACCCTT
ACACTAATCGTAGTTCCTTCATGATGAATAACATTTCTTCTTTTCCATAACTGCCAATCGACAAAGGCAGGGACTGCGTG
TAAAATAGGATAAAGCTTAGCACAACTCTTTAGGTTCCACCACTTTTTAATGGCCTGCTGATTCTGGATTAAAGGACCAA
GTAATCCCACTGCTCTAGCATAATATTTTCATATTGAAGCTGCAAAATCACCAGTAATAAATAAGTGAACAATTTCCTCT
TGAGCATTTTCACAACATCTATACTTGGAAACTAAATTGATCTTGATTCTTTTCAGCACCTCATCCACTGAAATCTTATA
TTTCCATACCCTCCACAACAAGAAAACAATTTTATATGGAACTCATTTAGCCCAAATATAACCATAGTCCTCCATTTGCT
GTCCTTTTTGTCTGATTTCCTCCCAAGCACTACTAATCATAAATTTATCAGAACTGATTTTCATCCACTAAGAATTATCT
GGAAGATCCGATTTAGCATCACAGTTCAACATTCTGATACTGTTGCTTTTGGTAGATATTCATGAAGCTTGTCTCTGTTC
CACCCATTAGGTTGCTAAAAAAAAAAAACTCAAGTCTTCACAATGTTGACTCTTACAACATCTGGATTAGTAACTTTAAT
AGCACCCAGTCTAGTCCAGTTATCCTCCCAAAGAGTCTAATACTTTAATACTCCTATAATAAAAAAACACTACTCTCATA
ACAAAATATCTTACTCCAAAGGATCATTTAGTGTTAAATCAACCAAATAATCTAAGTGTTAATATTATTTATAGAGTTGC
ATAGATAATGACTATCTTAAATAAAAATCAATATACTTTTTTTTTTAGGGAAAATGCATAAGTACCCCAGCCTATACCCG
AAATCCCAGAGACACACCTAATCTTTACTAAGGTCCTATTACCCCCCGAACTTATTTTATATGTAATATTCTACCACTTT
TTGGCCTATGTGGCACTATCTTTGTGGGCCCAGTGCATGTTGACATTTTTTTCAAGATAGTGTCACATAGGCAGAAAAGG
GGTAGAATATTATAGATAAATTAAGTTTGGGGGTAATAGGACCTTAGTAAATGTTAGGTGTGTCTCTGGGATTTCGGGCA
TAGGATGGGGCTACTTATGCATTTTCCTTTTTTTATAACGGCTGTTCCAGCTTAGCTTAAACTTGATATATTGGATAGTT
TTGTCAATTGAAATTAATAAAATTGTGGTGTAAGGGTCTTAGTTCTTGTAGTATAAATTCCCCTACATTTACTGAAATTT
TCCCTCTTCTTCCCACCCTACTGTTTTGATTTCGTTTTCCCTCCTCCTTTCTCCATTTTCCATTGATGACCCAGAAGCAG
AAAAAAGGAGGAGAAAAATGGTTGGAGTGAATAGCTTTGGGAAAACCATTTGCTCAATTTGCTATGAAGATCTAAACCCT
ATAATCGAAGATCTTCAAGCCGTTACTATTTGTGGTCACGTTTTTCACGAGCTATGGTTAGCTTCTCCTTTTCTAAATCT
ATTTGGGTACTCTTATTTCAGCTAATCTTGATTCTAATTGAGATAAATAGTTGTTTATATAAGAATTTTAATTGGGTTTT
CTATGCTTGGATTCCACTTGATTAAAAATCCTTTTTTTTTTGAAAACCCAGAATTGGTATTTTGTTAGTTACCCTTTGTG
CCTATGAGTTCGTTGATTGTACTATACAGATTTGTAACCTCTGAAAAATTTCTTTTTTGGGTGTTTTATTATGACAAAAA
TGCTATTTTCAAGCTGCACCGCCTAGTGGTTAATGAAGTGGGTTGAGAACTAGCGGAAACAAGAAAAAACTAGGGGGTCG
TTTGGTACAAGTGATAAGAGTCTCGAGACAAAATGTAGGATTATTGCGTTTGATTAGGGGGTATTAGTTAATCGTGAGAT
TATTTGTCTCACTATTTGTACAACAATGATGTGGTAAGCTATCCCCACATATATAGTGGGATAACTAATTAGGTGGGATA
GCTCAATTGATGGGATAACTTTGTCTATCTCATCCCCGTACCAAACGACCGTTAGGTGATTTCTTTTCGTAGTTACTCGA
TACCTGTTGTTGGTGTAAGGTGTTGGTACCCTGTGGGGTAAGTCGAGATCCACGGTTATCAAAAAAAGAAATGTTTTTTT
TCAAGAAATTGTTTTCTATGTTTAGTTACATTGTATTGTGAAAAATGTTTTCTCCATTTTTATCCAAAAGGTATTTATTT
CTGCCACTTATGAGCTGCAGTCCTTTTCTTTACAAACAAATTTATTTCTTATTTTATATAAGTTGTTTTAATCAACATTC
ATGTATTGTTGTTGATCTTAAATACTAAAAATATCACTAAACTTTTCTCCTGCACCACTATTCTACACCTTGTACATTTA
CTTTACATTAGTTGCTTTTATAGTCTAGTAAACACTGAAGATGATAAGGGAAATGATTTCCTATGGTAAAACATTTTCCT
TTAAACCAAACACACCTTTATGTTTACTTCTAATGAGAAAAGAAAACATTGCTTCTACTTTAAGTTGTTGCTGGTTTGGC
TTGTAACAATTCTATATTCGCACTTGGCTATCTGATGGAGATAATTGTTGTCCTTATCTGACAAGTATCTGTTTGTTTTC
TGTTTGTGATATGTTATGGTTGCAAAAACAAGTCTTCAGCAATGGTTTGAATACTGTGCAAAAGGAAAGAAGAAGAATTG
CCCAGTTTGCAAACAGGCTTGTTCGGAAGAAAATGCAAATAGGCTTTATTTCCAATCTATTGGTGATCCAAATGTTACAA
GTCTTATGCAGAAGCCTCCTGATTATAAAGAGGATCACCGGGAGTTGAAAAATGAGGTCAAAAGATTGGAGAGGAAAGTT
GTAGGACTGACTTCCACTCTGGAAAAACAGCTGAAAGATCTCAAAGACGTCAATGCAGAGGTAATTGTTCATCTTGCTAT
CTCTTTGGTTATGAATTTACAGAATATAAAGCTGTCGAATTCTATGCAATTGCATCATTGTTTATTCTATTCACAATATT
TTCTCAATTTGATGAAATAAAAAAGGATATATATGATGTTACCTTTCTCAAAAAAAAAGAAGGATATATATGAGCGAGTC
CTGGAGTGATGAATGGCACATGAGCGGGTCTGTTAGTCTTTCTAACATTCTGGTCAAAGGATGAAACTTGCTAAATTTTG
GATACTTAAGGATGTTCTTCTTCACTGTGGTAGTTAACGGATGTATCCTAAGTTTTGGGTATAGTCCAAGTATGTTTTTG
GCCAAAAACTTCTGGATAGGGATGATCTATTGAGAAGTTATCAGGGCTACTAGTCAGATACATCAACCTTTCCTTCATGT
AAGAGATACAATCAACATTGTAAATATAGTACAAAATTGACAGCTAGAGAAAATATAATTGTGCAAAGAAACTCACCATG
CTTCTGTGTAGCCGTGATTCTCTTCACATTTGAAAATCATTGGGCTTCCAGTTCTCCATCCTCAAAAAGCCTTGAACTGG
GGCAATCAAAAGCTATTGCATAGAGAAAGATTCAAAAACATATTTTCTACTTGATTTTGAATCTAAGAATGGTGATCTCT
TCCTTCAAGCACCTAACAGATGAGTACTTGTTTCACGAAATCATCCATCGGTTAGATGTGAAAAGTCAATCTTTTTCCAT
GTCTCTATTCCCATTGTTGACCAAATGAAATGACAAAAAATTGATAGATATAAAAATTTGTGAGTTCCATGAAGAGTTCT
AATGTCTAAAGATCACATGTGACAAATGAAATAAACATCTTTTGCAGATGTAAGTTTCATTTTATTGTTTGGCTAATGAT
TGAAAAGAGCCACTCTTTTGCTCAGAACCAAATACATGTTCTTAGGTGGAATAAGCATGGCTCCCGCTAAGTTGAGAAGT
ATCTGGTACCATTAACTAAAACTAGAGACATTTATGTGAGCATATTTGCTTCAAACTTGATCTGCGCAAGACTTCATGTC
ATCACATTTTCATCTCAACTATTTCGTTGCATTGTTTTTTTTTTCAGCTGTTCACGTGCAAGGAGGAGTTGAAAATGGAA
ATGACTCTAAAGATTGAAGCTGTGAAACAGGAGGCAGCCATTCAACAGTTGCTACATCTTAAATCCAAGGTAGATATTTT
TGCCTCTTGATGTTTGCTAGTGCATCTATTCAGGCATGCTTGTAAGTAATTCTTCTTGGTGTCATGTATGTAAGTTATTA
GTTACTATATTCTGGACAAATTTATGCTGTAGGAGCTAGATCAATCAACTTTGGAGTGCATAAGGCTACAAGATAGAAAT
ATGGCTCTAGCTAAGGAGCTTGCAACACTCAAGTTGTAAGTCATATCATATTGAGGGCAACAAGTACTTTCATCCTAATA
TTGTATTTACAGTAGTTCTTGTTTTCACTTTGCCTTCATGGTTATTACTTCAGAGTCTGCGATTTTAACTTGGAGGAAGA
GGAGGTCTTGAAACGTGCTTCGTTAAGAGATGATGTTAATAGCAAAGAGACAATTGATGTCTTGAAAAAATCACTGGTCA
TCCGTAACAAGTACACTTTTACTTTGATTTAGGAAGTTACAGTTTTCAGCATGAAACTTGATATCTACTAATGTTCTTCT
GCTTTAGAGATTCTTTTGGCCTTGTTTTTATGTTGTAGAATACGATCATTGGAGGTTCATTTCCTTGGGAAAATCTGAAT
TTTAAAACTTTTATATATTACACTGAGTTTCCTCTCAAGCTCAGGCAAATGATTACTTTCTGATCTGATATCGGGGATAG
GGCATGTAGATAGAAAGTCCATTCGGTAAAACATAAGCTTGATGTAGCTGAACAATTCTGCTAAAAGTCAGGCTTCCAAA
TTCTTCTTTATGAAAAGAACCGTTAATTCTGAAAGGACAATGAAGTTATCGTACTGAAGCTTCTAAATGCAAAAGCGAAA
TTTAAAAATAGTTTTTGTACGTTGTGCTATATGCTTACATATAGCTGGGTAATCTTTTCTATGCGGATTAGTTAAGTAAT
GAGTTTTATTGTTTTCACGCAAAATTGTGTAGCTACATGTTGATGGAGTAATATTGTTGACTTGTCAATGGAATGATACT
AGTGTTATGCTTGTAAAACCGTTCGGTTTGGTTCTACAAAAGAAATCCTTTTCCTTCTATCAGATCTTTTTCCTAATTCA
CTCCTGTGGTATTTTCACCTGGTAGGGTAGTTTCCAGATCTTTGAGCTGGGTAGTTTGTCATTTACAATCATCTCGTTTT
CGCAAGCTCAAAAGCAATCTTTATTTTCTTGATTCAGTTTTATCAAGCACAGAAGCAATCTTAATAGTTTAGCTGTAAGT
TTGACGGAGAACTTTATTGCATTTATCTGGCAGGAATTACGAAGAACTGATGACCAAGTGCAACACTCTAGACAGGCGAG
AGGTTCGTTATCTGAGGAAACTTCAGAAAACTAAAGAGAAGAAAAATAACTTGAAGGTAAGTGTTTGATGTCCTAAATGA
AATATGGTATATTACAATTTGAGCTTTGAACAGTGTGCGGCTATTTACAGGCCAGGGTCCAAGAACTTGAGATGGCACTT
GAAGGAAAAGATAATGAAATTTTGAGAATTTCGAAAGCCTCCAAGAAAAACTATCAAGGGAGTAAAGAACCCAAAGTTGA
CAGATGTTCATATGAGAATCAGAATAAGGCACCTGCTGAGACAGAAGTAGATGTACGCATCGTCACTGGCTCATGTGATG
ATTTATCTAGACCAAAGAGAAAAAGAAAGTATAAGTCTAAGGATAAGAGCATACCAAACATGGCAGAAGATATTATAGCT
AGCAGTCTTCAAAAAAATAATCATGAGAAAGAATCTTCCAAAAGAAACAAAGATGGAGGCACTCCAGAGACTTCCAGTTA
TGTGCATGAAGGATCATATCAAAACTTGCACCAACCATTTGACCATAAAAAGGCTGTCCATGATAGTTTTTTGTCAAGGC
CGGAGGCAGTTTTTGGGGCCACTGGTGGTAGTCTAGGGCATGGATCAGGAAATAAGGATGGAATGTCAGCCTCAAGGAAT
TGTAGCAAGAACAGTAAAGAAAACATGCCCCCAGTGATTATTCTTGATGATGATGATGATGATGATCTTCCGCCTTTAGA
TGATATTACACAACACCAACCCGCATTTCACATCAGGAAAGAGACTTCTTCACCAGTTGTACTTGCCAAACCAGGTTTCT
ATCTGTCTCATCTTGATGTTAAAGTACTGTCTGTTGTTTGGGTGATGATGATTTATTTCTACCAAATTATCTTATTCACT
GATCAGAGAATGCTCTTAAAACTTGATTTAACCCTTAATTAAAAGAATTACATAATAGTTCATTTTCCAAGTGTTTACTT
TTCTCTGCTTTTGACTTTCCTTGTGGGAGATTCAAGTTCATTTAGGGAAAGAGAAATTACTTAACAAGTGCATGTTTCCT
CTGACACTGAGTGAATATCCCAGGAGACAGCTGCTTTTCTGGTGGATTGTTAGGTCCTGATGGGAATTACTGGCACTTGG
GAAAATGGTGTAAGAGAAAGTAAATGACAAGGATCTGGATTGCTGTCTTGATGCAAGGATCAGGTGCAAGTGCTGGTGAT
TTGATTGCTGTAAGAGCTGATGGTAGAGGTGGTTGTATCAAAGCAATCCAAAAATTCGGCATCAGTGGTGGGTCTTATTT
TCTTTATTTGCTTATAAATGTTACATGTTCAGTTACTTCTCCTCAGGTGAAGTGGTAAAGAAACAAAAATATGAAAAAAT
GATTTGGGCAATGATTTAAAAGTGATCCTGCCACTCTAGAATGCTTATGTATTTTACGCTAAGCTACAAATTAGAGGACA
ACAAATGCAAGAAACTCGAAGTGATAGTAGTAGTATTTATGCAACTCTTTTATTCGATAAGTGTTTAAAGTATCTTGTGT
AGTCCCACAAGTGGGTCTGGGTAGGGTAGTGCGTACGCAAACCTTACCCCTACCTTGTGAAGGAGATAGATTGTCTTCAA
TAGACCCTCAGCTCAAGAAAATAACAGGAGTGAAGAATCTTATATATCTACATGGTTACTGTTTCTTTATGAAATAGTTT
TAGAAAGACTCTAATGCTAAAGGTGGAACCTTGTTTGTGTACTTTTGCAGCATAACAATACTGAGAGTTTGCCATCATTA
CACCAAATCAAGTAGTTCCCAGTCTCAAAGATTCTTGCAAATAGATAGCTTCTTCAGAAGGGTCGGTGAATACCTGTATT
CATAGTTATGGATTTCCTACTGTAAAGTATCCATCGAAGACGTAGATAGTCCATTCCCCTGTACAGTGTTTAGGGGTTTC
ATTTCAGCAACCTAGTTGTACTTACATTTGATTGATTCGTTATGTTGCTCGATCAATACATATTGAAAGTGGCCTCTGTG
GTTCTGAAGTTAGCCAAACAGTTGTTCCATGGAAGCATGTACTTCATTTTTTCTAGTTGCTTACTAGGGGAAGACGATAC
TTTGTGTATTATCTGCTTGTGTTAATGCCCTGAATTGCAGCCGACTTTTTAGTACAAACAATCTCTTCACATTGAGCATG
CGGTCTTTTTTGTTTTTGCAAAATTTAAAATGATATTGAAATCATGATTTGGAATGTATAGATTCATTTTTCAGGGGTTC
TGATCAACTAAAGAGTATGTACAATATATTCATCTACAAGCTTTATAACCTTATTTGTTTGTACAACAATAATTTTCCTT
CCTAATTTTCTCTTTTAATTCCTCGCTCGCACCAGCGGCGAGCGAGGAATTGGAGAATTAGGAGACATCATATTCAAACT
CATAACATTTTCATCGCACTCCCCATTTGAGAAGTTAAGTCGTAGATTGTTCCTCTTCCATTGTTGCTTGTTCTTTAAGA
TTCCATTTTCATCAACATTGTTATTAGCATCCATAAACATCCGAATCCTAGCAAGCGCGATCTCCATCGTTTGATCATCG
ATATTTGCAAAACAAACTCGAAACCATCCTACCTCCGAGCAATTAAATGAAGATCCAGGCGAGACGTTGAGCTTAACATC
GTTTATGATGAGTTTCCAAAGTGACATCTCAGCATCAAGTGATGGTTCTTTCAACAACAATCTCAAATCCATCCAACAAT
AAACCCCCGCATTGCTCTCTAAGCACTTGATTCCGATTTCTTCGAGTCCCCTCGTGAATTTCTCGTACCTTTCTCTTAAC
CTTTTCGAGCTTTCAATGAGAAATTCTTCCACAAATTCATCGTCAGACAACATAGAAGCTAGCAAATGTTGTGTTTGAGT
CGAAACAAGACCAAAACTCGACATTTTTCTAGCACAATTAACAACGTCATCGTTGAAAGAATACACAATTCCCACTCGAA
ATCCTGGAAAACCCAAGTCCTTTGAAAGACTAGATACAATATGTACCAAATCTTTATTAATACAAATTTCGTCGTTGATA
ATTTCAGCGATGCTAACGAATTGTGGAGCATCAAACACGGTGGCAGCGTAGATTTCGTCGCAAACAAGGTGGATGTTATG
TTCGTTAGTGAAGGTGAAGATGTTTTTTAGTGTGTCCCTATCCAAAATGGTGCCTAATGGATTAGAAGGGTTGGTCAAAA
TCAAGCCTTTGATTTTGACATTTGCTTGTTGGCCTTTTCCATATGCCTCTTTGATAGCTTCTATAGTAATTTTGAAATTA
TTGGAACTCTTGCATGAAATGGGCAAAAGTTGTACACCACTTCTCCATCTTAGGTCCCTATTAAATCTGCATTTAATACA
AATGAAGACTTTGTGAGTACTCTTAATTTGATTATTGTATTGTCATGAATTTCTAGAGTTAAAACAGTTTTTTCACCTGA
ATTATTTATCATTGTGACTTAAAAATATTTTTTACATTGTTTAAAGATCTCTGGTACAAATTCAGGGTCAAATTACTTGA
AATGTCTTGAAATTCAAACTATGTTATATAAAATTATTTATAAAATGATAAATTTTAAAATTTTATTTCTGACAAGAAAA
TTTCATATAAAAAAAAAATTTGTAAAAAGACAAAGAAGCAAAAGTATTACTCTTGTTTGTTACTTTCAACTTTTTAAACA
GATCACAGGTAGGCAAAGGGTCCGCCATTAATATTAGTTCTAAAAGTCCATAAGATTTGACCATTACGTATAATCTCTCT
TTAATTACTTTACTAGTGCTATTTCATTAAAAAAAAATCTCCCCTCAATCAATTACCATTGCCAAATAGTATTATATATT
TCGTCCGTCCATTTTTACTTGTTCAATTTGAAAAACACGAATCATATATATATCCAACCTTGCCGATTGACAAGCGGATT
CCATTAAGATACCGTATGAATTTTGAAAGTCAACCGAGTTTTTTGTTTCTCGTTTAAGAGGCAAAGAAGGGGATTCAATA
TTTAAGGAATGTTTATTTTTTTAACGATTGATATATATAAGTTATATTTGATATAGAAATATGTATATACATACCCTGGG
TAATAGGGTGAGGGGACTAAAAAAGCATCACCAGGATCAGCCAAACAAAGTATGAGAGTCTCATTAGCTCCAGTAGCTCC
ACCAGCCATTACTACACGTTTTGGGTCAAACTTAACCTTACCACCTCTTGTTTTCTCCATAAATTTTGCAATTGCCTACA
CAAAAAATAAAATAAAATTATACGAAAAAATTAGGAAGATTTCCACTATTTCAGTGAGAGAATTTGCTCTCCTAATAAGT
TGATTTGATGAAAAATGAATAGAAACTTTAAGTATAACATATGTTATTTTTTTTTAATCTTTAGTAGATAAGAAAATAGT
GTCAGATAAAATGAAATGTATTTTTGAGGTAGAAGTCAAGAAATATATTTATTTCAATTAAATGTAAACTTAGTTCTTTA
TTCCAAGTAAATATAAACTTATAGTTATAAAATTGATCATAAACTTTCTTTTTTTGGTACAAACTCATAAAGACTTTCAC
CACCACAGTGTACTACTATTCATATATAGTAGTATGTATTTCATATTCATCTCAAAAAAAAATTCGATTCTAACTTATTT
CACGCCTATTAAGAAAAATAACAAATAGAAGAATTACTTCTATTTATTAGATGTTTCTTGAGAATTGAACACTACCGTTC
TTTAATATAAAGGTATGATTGGTATAACATACTAATTTTTGTCCTAAATTTTTAATGTGACACTTATTTTTGAACGGAGG
AAATAGTACGTAAGAGCAAAACTTACATTTGTGAATTCAGGCAATCCATGATAATCTTGAAAGTTGGCTATTCTCCTGAA
AGATTCAATGCCATCATTTGTACAAATGGAAGCTTTTGGATTTCTCTTAATCCAATCTTCAATCAAGTCAACTGAAAGCT
GATTTTCCGCGAGACCCATTTGAATAACCCCATTCGGGTTATTCACTGGGTGGAAAGGATCGTTATCGTATGCTTTCCAC
CCATCAAAATATGGTGAGTTTTCACCATGTTGTTCGTTACTGGCCAACTTAGACAAAACTACTGATGACTTGTAATTTGA
AATCTCACTCATCTCCAAACCCATTATATTCTTTCCTATTTTTATGAATTTATTAATAGCCTAGTAAAATTTGATGTACA
AAAGATGTTTTGGGAAGAGAATGAAGGAGTGATGAGGGGTATTTATAGGTAAGGAGAGTTAATCAAATGTCTTGTGTCGA
AGTGTAGTGTAGTGTGGTGAGGTTATGCTTGCCTCACCGAAAGAGTGGGAAATTGGGATTAAAAAAAAAAGGCACAATTT
ACGCTCTTTCAAGAAAAAGATTTTAATCCTTTATGGCACAGAAAGAGTGGAAAGTTGGGATAAAAAAAAGGCAGAATTTA
CGCTCTTTCAAGAAAAAGATTTTAGTCCTCCTTTATGGCTTTATGGCACTTTCAACCCGCACAAAATATTGGCAACTAAT
GTATAGGAAATTAGTCTAGTGTGGAATTTTTGGCTAATAAAGCACGGGGAATAAATAGAAAACGTATGTTTCAACGTTCA
AAAATTTGGAAAATAGAAAACAAGCTCAAGTCTCAACAATATGGATCCTTAATTAAAAATTTCGAATTTAAATTTTAAAT
ATAAAAAAATTATTGATAGAAATCACTTTTACTTACATGGATTCTACGCGATACTAATTTATATTAGTCAAATCATGTCT
ACAAATTATTGTAGTACCTACTATGTATTAACACACCCATCCCCGAATAGTACTAGCAGCTCGTCTCAACCTGTATTGTA
TTCATGCATATTAATCAATAATATATTGTCTCTTTTCTACCAAAAAAAAAAAATCAATAAATTTTGGACACCAAATAATT
ATAGTACCAAAAACAATAAAATTCAAGACAAAAAAGAACACTAAACATTACTTGCTCGGTTTTAAATTGTGTCTTTTTTT
GTTTAATTATATAAAAAATAATTTAAAGAAGAATGCTAGTTTTTTTTTTCATTTAGTACTCACCCTGGTTTTAATTTTTG
TGTCTTAGTTAATTACAATTTGGAGAGTCAAAGGAACCGTGATTTTTTCCGAATATTTTAAAAATATTTTGAATTGTTAA
CTATTGTGAATATTTTTTATGAAGTTTCTATATATATATATATATATATATATATATTTCAAATTCATATTAGTTAGTTC
GACCCTCCCTTATATTTCAAATCAAGCCTCATAGATACAAAAATCTCATGTAACATTTATACAAAAGGATTCGAAGGACA
TTTAGGGCCCGTTTGGCCATGCGATATGAAATCATGATATGATATCATAAATATGAAATAATGAGATGAAATTGAAGTTT
TGTTTGGACATGCGATATGAAATTTGTGTTGTATATTTTCTCATAAACATAAGAATCTCATAAGTTGTAAAACTATTAAA
ATAGCCCCAATTGTTTATTCAATCTTATCAAATAAACAAAAAATCATAAAATCGCGTAGTAAATTATTACCAAGTTATCT
GTTCTCCACTTAATTAAGTGTTTCATCTAATTTTAATTCAATAAAAATATTGAACATAAATTGTAGTGTACTAATATTTC
CACATAGTACGAACAATCTTCTCACGTTGAACTTGCATTTCTTGATCATATGACCGAGAAGACGAGCCAATATTGTTACT
TTGAGCCATTTGTTGGTCAATATCATTCACAACTATATTTTCAAGCTCATAGACCATAAATATTCCATCACTCCTTTGGT
ATTCTCGCAAATAATTATGTAACATTTGTAAAAGTTATGGCAATTTTCACTTGTATGTCAATATTGATCATATGGTTCAT
ATCTTGTTTCACTTGTGTGCAATTACATATTTTCAATGCATTAATTTCGTGCTAAACTGATTATCAAACATACATCACTA
ATTTTGTCCTTTTCAATATTAAATTGCTTTAAACATTTTCATATATATCCGAAAGAGAAGTTTTTTTAATTATGAAAAAT
CAAATAAGTATTACTACCTCCGTTCTTATATATATTCACCAAATCAATTCCTACTTTATCATTTATATTCACCAAATTTA
AAGCAACAATAAATTTTATATCGGTGAGAATAATAAATTTTAAAAAGTAATGATGTCATTATTAATTTTATTTACATATG
AAATAAATGATTAGTAGATATAAATGTGGGGTTGTTTTAACAAAATATAAACTTGTGGATCAATTTTTGTATTTAATTAA
AAAAATCTCAAATCATGATATGAAATTCTCAAATCAATGATATGGAATTCCCAAATCACAATATGATGACTATCATCGAA
AAAAAATGAAAAACCGTGACTAAGAAATAAAGAAGGACTTGTGTTCTGGTGACATGGCAAAAGGGGAAAAAGGATAAATA
CATCATATATGATTGTATATTATCCTGCCAATATCCAAGGAATATTAGCTGAGTTGTGTACGGTATTTTCATAGAGAATA
AATGATCATTGGGCATAGCACTTTATGGTTCTAATAAAGCTTTTGATTATTGGTTGATGTATTACCTTTGTTATCTATAA
ATAGCACTTTTTAACGCAATTGTAAAGGGTTAATTGGATACTGAACAATACGAAAAAACATCATAAATTGATATTCTTGT
GCTCCAAACTTGCGATATTTTACTAAGTCTTAGCTCTCAAGTCTTACTATAAACAAACGCCCCTAGATCCAATATCAAGA
ACACTTAAACATCACTGGATCCAATGAAAAGATATTGATGTTGAGGTCATTATCAATGAGTGTTGCCGAGGTCATTATCG
GTAAGTACATGGACTATGGGTGTTCCTTATGCGTATCATTGATATTTGTGCTTGATAAACTTGATTTTGTGGTTGATGAA
CTTGATAATTGTGATTGATAAACTTGATATTATGGTTGATGAACTTGATACTGTGATTGATGAACGTGATACTTGTGATT
GATGAACTGTAACTATTGGATTGTGATTATGGAACCTTGTGAATTGTTCATTGTAAACTGTTAGGTTGAGCTGATTTCTA
TGCAGATTATAGTTATGGCAGTTCAGTTGGGAAGATAGGAGTTCTCATTTCTTAGCTAGTTTTACCTTGTTTTAGTGGGT
TGCTTGCTGAGTACCGTGTGGTTTAGTACTCACTCCTTACTTCTACACTTGTGTAGGGTCCAAACACGAATTATGTGATT
GCCCTTCCTCCATCCTCTTTCAAGGGTTATTGAGGAGACATTGAGAGGTGGCTGCTAGTCATTCTGGTGGACCCTCTTGT
TCCCTTTTTATGTCTTGTTCTATTTGAGAAACAAAGACATTGAGATTTGTACTTATCTTTCAAGTTATTTTTTTTATTAC
ACTAGTGGCTTGTACATGTGACTATCAGATTTTGGGGGTATCTGAGAATGACTAAATTTTCCGCTCTCATGTTATTTTTA
GTTTATTTTCGCTCTTTCTATCGTATTCTGGATTTTTGACGGACTTATCTTGATGGAAAAGATGAGTGTCATCACTATCA
TTTTTGGATCGTGACTGCGTGACATACATCCCCTTAATCTCATTATTCATTCAATTGTATTATTTTCTTGATAAACAATA
ATATTATAAGTAGAATCTAAGAAAGGTAGAATATATGCAACACGTAACTTCTTGCGTTCTGAAATAAAATAAGTAATATT
TGGAGCAGCTAGCTCCACGTGTGAAAGGAAAATAAAGGCTTCCTTTTTTGTGTACTATTTTAATTTCTGCTTTATTTCTA
CTAATTGGTGCCTTAATTTTTCCTTTTTATGAACGTGTATCATGGGCTGGTTGCTCTAGTCTTTGGTTAGGCAAATATCC
TTATTGCATGCATGCATGACTTTTGAAATTCAGGATTTAAAGATTTCGGGTGCACCAAATAAGATTTCTAAATTAAACTC
AAAATAAAAATAATGAAATAGCGCTCTAGTTGGATTCAAACCCTTTTCTCGCAGGTGGTCCCTTTACCTTGTACAAGTAG
CACAAGAACAGTCATATGCTCCTCATGAGTGCACTATTTATTATAGAGAAAATTGTATAAAATAGCAAACTATTAATTTA
AATTAAATGTTATAACCACAGTTTCATTTAATTCTAATCCATAGCAAACACTTGTCATTCGCCTCTCTCCCAGAAATTTG
GCTCGCCACTCTCCCTGATCTCGCTCGCCACTCTCACTTTTATACAAACACAAATGTATAAATTGCGTTTGTGTTTGTAA
ACTACAAGAGAAAACTGTATATACAAATACAAATACATATATTTTCGTCCTATACACTTATGATTATACAAATACAAATC
TTCCCCTACCGGTTCTCTTTTGCCTTTCTCTCTTTGTCGCTTTATACAAACACAAATTATACAAATTACAATGTATAATT
TGTGTTGTATAAAACGAGAGAGAGAGAGAGAGAGAGAGAGAGAGAGAGAGAGAGAGAGAGAGAGAGAGAGAGAGAGAGAG
AGAGATTTGATATACAAATATTTTATTTCGATTTAATTGTATACAAATTCAAATTTTATGCAAATATACAAACACAATAA
TTGATACATATACATAGTAGTTACATATATACAATTATCTAACCGATATACATATACAATCATTGCACTTTTATACAAAC
GAATGCCTGCCTGCGATTTATACAAATCTGATGCTCCATAGCAAACATAAAATTTTCTATGGACCGCAATTATACAAACT
ATAGCTATAGCATACAAATATGATTTTTATGTTTGCTAAAACTAAAATTTACTCTTTATTATATCCTAATTTCTACCAGT
TTCTCAAGATAAATATACATATATGTATATATGATTTTTTTTCCCGAAGTTAACGGATGCACGTGCAATCCCCCATTGAT
AAAGATGAGTCCGCGCCTACTTTTCAGCCCTTTATTGGCTAAGAGAAATACAATTTTATTGTTATTTCTGCCATTTTTAG
CTAATTTGTACTTAATTAGGTATATATATGCTTTTTCTTTGTTTTGCTTTTTCTAATTTGTTTCAATAATGGACAAAAGT
GAAGTTAGAATTTTAAATTTATGAATTCTAGATTCTATAAAAAGAAAATACTATTGAACTTTTTATAAATTATTTATAAA
TATTAAATAATTTTAAAATATATATATAAATACAAGATATATGTCAAAGCTACTGAGTTAAGCTGAATTCCTACATTGAT
GAAAGATTAGCTCCGCCCCTATAAACTGGTTGATTGTAATTATACAATGATCTATTATTATTACGAGTTTTTAAATTACA
TTAAATAATTTCTTATTCCAATATAATGCCATATATATAATTATTGATTGGGATAGGGAGAGTACTAAATATTGAAAAAA
AAATTCTAAACACTAAACAAGCCACTATATCTATATTTTGGATAAACTCTTTTGAATATTAAGGATGAAAATTTTCCCAT
CTAGAAACAATCTCCAATTCCACGACTTTTGGAAATATTAGGTAGAGTGTTGAGTATAATCTATGTAGAAGGGTCTAAAG
AGTTCCTCGATTACTTGAATCAATATAAATTTATCCTCCGTCCATCTTTCGGATCTTAAATTAATATTCCTGATGTCAAC
TTTTTGACTTAATTTCTAACGCTACACTCATAAGATGGATGTAGGACAATATTATACCAAATTTCATAGTTTAAGGGCAT
TGGTTGACTTGATTTTGGATTCCATAGTAACTTTAAAGGAAATATTACATAAATATACAACTTAAGATATCATAATCTCT
AAAATTTCCTACCATTTAAAAAAATTACGAAAATCCCGTCTCGAATACATCACTATCTCCTCTTGGATACATCCTTATCC
CCTCTTGGAGACATTTTTCCCTCTCTGATACATCCTGCCCTCTCGGATACATCCATATCTCCTCTCGGATAAATCTTCCC
CTCTCGGATAAATCCTCCCCTCTCTGTTACATCCCTATATATCCCTTCTCGGATACATCTCTCTTATTAAGTAATGTATC
ATTTGCAATACATCGGACAACCAAAGAATGTATCTGATAATAATGAAAAATTTGGGATAATTGGGAAACCTTTGGGGATA
AGATGTAATTAGCCCCCAAATGTATGTGATTTCTATAAAATGCCCAAATTTAAAATTTAAAAAAAAAATTAGTCTTCTAC
TCACTACACTCACCTCCCACCCACCCCCTTCACTTCCTCTCTCTTTCACTTTTTTCTTCTTCTTAGATCTTGTCCACCAT
TTTAAATTAGTATTTTTTTTTCAATTTATGACAAAACAAGGGAGAAAAAAGGGAGGAAATAACGATGACATTCATATAGA
AATAATTAGTTTAATAGAATATGATTTAATTAATCAACTATATATACTACATTTTTCTTTCACAAATCAGACAAAGCTTT
TATCATCTATATCTATATCTATATATACTATATTAAAAACATGACGATCCTTAGATATGTTGTTTGAACTTTATGCCCTT
TATTAAAAATTCCGTTTTAGACAAAATCGTCATTTTCACTAATTTTCTCAAGTTATTATTAATTATGAAATACATAATTA
TTATTTTTACACGATTTTGTTAAGTTAGCTTGAAAATTATTTTAGGATTAAGATTCTTTTAACTAGTAATTTTGCACGGC
TTTGTTAATTTAGTTTTGAGAGTCACTTTAGAATTTGGATTCTTTTAACTAATTAGTTAATATTACTAAGTTTAGGTTAG
AAAAACATATTTTATAAAAAGCACCTAATAATGAATATAACTTGCGGTTAAACTTTAGCCACAATTATGGTGTATGAAGA
TATCAATTGTTAGTTTGATTCTCGACTTCATTTTCTAAGACATGTCGACTAATGTAATTTTTTTTTTTTGTATTTTGGGT
GAGTTTTAGCTTAATTTGTTACAAATATTTATATTATGTTAATATAGAACATAGTTTATTTTTTCTTTTATCTTATTGTT
TAGAATTTGTTTTTTATAGTAATACCGTTGTTTTCCCATGTTACAACTTCCGTACCAATTCGATCAATCCAGAATGAATC
GGTTGAACATTCTATTAGGTAGCAACATATATAATTTTGACTTTTTATACCAATGACAAGTTAAGTACTCTTTTTGTCCC
TATTTACTAAAAAATATAATGAGTAAATATGTTTAAGACCTTATCAATTAATAAGGGTAAAATGATAAACTTACTATGTC
AATTCTTTATTTTCTTAGTAAATGTGCCGAATCAAAATTTGACTAATAAATAAGAACGGAGGAAGTAAATATCAAAAACA
ACTCATATATCTCGAAACACCAAAATCAAATCATTTAAAGTTTTATACTTCTTCTTATTTTTCTCCGTTTTAATTTGTTT
GTCTTATTTTTTATTTTTTAAAAAAATACTATAAATCATGATAATTGACAACTTAAAATATTTTTTAAAAAACATATAAG
AAATTCAATTGGTTATAAAAAAAATTGATTGATTCATAAAATTAATCTATTTGTGTCGCATAAAATGGGACCAAAGAAGT
AACATGTATTATTTAATTTGAAAAATAAGTAAAAAGTATTGTCAATCTCAATAATTAACAATATGTTGACTCTTGAAATT
CTATTTGTGCTACACTTATCGGGACAAGGGAAGTAACATATATTATTTAAAAATTACGTAAAAATCACTATAAATTACAA
TAATTAACAACTTAAAATATTTTAAAATCATATTAAAATTTAATTGACTCTCTAAATTTTATCTATATCACATAAAGTGA
GACAAAAAATAACGAATATTTGGCTCGTACAAGCACATGCACTTATGTGTAATAATAATATAAAGTGCGTAACTTTAACT
ATAGTTGAAATAAAATGTATGTACAAAAACAAACTAAATAAATCAGGAGAAATTATCAAAAAGAAAAATTGATAAGTATC
TCAACTATACTCTCAACAAGAAGGAGTTAACTATGAAAGAAACATTTGCCTAGAAAAAATGGTTAGAATTCATTTGAATC
TTATTTGCCAATGTTACTTTTAAAAAGTTTCAAACTTTTTTCTAATAATTATTAGAAACTCTTTCTTAAATAATGGTTAG
AATTTTAAAGACTCAATCAACATCCAATAAGGAAGAATATCAAGCAAGCATAGTTGAATAAGAAGATTCACCGCCAATTA
ATACTTAAAATTTGAGTCCCAAATCGAGTGGAATGAAGTTGATTGGTCTTTTTAAAGAAAAAATAATACTTATACCCAAA
AAAAAGAATTTTGTTATAAGCGGCTATTCTTTTATTTTCATACCCCATCCTTTTACTCCCTTTGCTTTTTGACTTGGCAC
ACCGCACACCTATTAAAAAAATATTGATTGCTATGAGCTTATCATTTTACCTCTATTAATTGATAGGATCCCAAATATTA
CTCACTACATTATTTTTTTAAAAGAAATTAACTTAATATTAATAAATTGAGGGTATAATAGGTTAAAAAATTTGTCCTAT
CTTGATTTATCAAAATGATATGTAAAAAGAAAAATTAGACAAGTAAAAAGGGACAGGGGGAGTAACTACTAATTCACGTT
TACTCCTTGATACCATCAAAGCATATATATACTCTGATGGTATCAAAGATGAAGAAACAATACTTAATGAATATTATCAG
AGTATATATAAACTCTGATGGAGTTCAGTGAATAGAACAAGGACAGACAGGTAAATAGTTTGGACTGTGGGTCCAATCAG
GATAAATATATTCGATCGAATTCAATTTGGATAAATACTTTACCTAATGAGTCTAATTTGTGTAGCTTTGCCCTTTTAAA
ATATGCTTAAACATTAGCTAGTTTTTGAAGTGAGTTAGACTCAAGATTCATTTCTTTACATGGTATCAAAATTAGACCCA
TCTCAATTTATTTTTTACCCGATCGACATTAGTTCCTTATCATATACTTCCTCCGTCGCGTTTTATGTGGCACTCTTTGA
CTTAATCGGGTTAAGAAAAAATGAAAAGCTTTCAAGACTTATGGTCTAAATCAGACAAACTAAAAAATAAAAGAAAGCCA
CATAAAGTGGGACGAAGGGAATATTGTTCACACTCTAAATATTCAATCATGAGTGTGGGGATATTAGGGTTGCGTATCGG
CCAGTTCGGTTCGATTTTGAAGTTTATCAGTTTGACTCATCGGTTATCAATTTGTAGACATGCTAAACCGTTATAGAACT
ATTAAGATATTGACTTATTAGGGTAATTGATTTATCGGTTATATATTGATCGTTATCGATTTATTATCAATTTAACCGTT
ACGATTTGACATAATAATAATAATAATAATAATAATAATAATAATAATAATAATAATAATAATAATAATAATAATAATAA
TTTAGAATCACTTAGAAACAAGGTGACAAACCAAATGAACTATGCACATGAATTGATATATTGCATCTTGCTGAAAAGCA
AACATCGTTAATTTGTAGAATAATCGAAAGTTGAGACAATCAAATATAAAAGTATGAAACTAAACCCTAATTCAATCACT
TTATATATTGAGTGATACAAATCTAATTTATTAATTTACTATTGAGTCATAGGTTAGCCAATTAAGAAAATTCGCAAAAT
CGTTAAAAATTGATAACCTGATTATAAAAAAAAATAATCGTTATAAAAAATGTTAAGCCAATAACCTATCACATTTAGGT
CAATAACTTTTGTTCAATTTGAATTATAGATTTCGATTCAATTTTGAATTGTCCTAGCTTCCTAGGTGAGATATTAAATT
CCACATTGAATAGAATGGGATTAGTTGATTTTCTTATAAAGATCTGAATAATTCTTTTCTCATAAGCTAATTTTACTGTG
TTTCTAAGGCCGTTATGAAATGTTTGAATAATAATTCACTTGCGCCAGGATGTAACACTACTAATATTGTGTTAATCCCA
AAAGAGAAATAATTTGAATTTGTTTCAGATTTACAACATATCTCTCTTTGCAATGTTGTTGATAGAATCACTTGTAAACA
GAATGAAATGATGTATGAATCTAATAATCTCTGAGGCCCAAAGTGCATTCATTACAGAAAGATACACTAATTACAGATAA
TGCAATGATTTCCTTTGAAGCGATATATTATCTAAAGAGGAAAACAAAGCTAAATGGGTTATGCATTCACTTAAGACGTA
CATGAGTAAAGTTTATAATCGCGTTGATAAATTTGGGATTTTTTTGGGGTGGGTGAATAAAGTTATACGTATGGTAACCA
CAATTACTTATCATTTTAGTTCGAAAATATTTCTCCAAGAAGCTAAGAGGCTTGAGGCAAGGTGATCCTATATCACATTA
TCTATTTTTGATAGTTGCACGCGGAGGGTTTGTCAACGTTGTTGAAGCGCATGTCTATTCAGTCTTTGCTTATATTCATG
ATAGAGTAATCTAAAAAATAAACAATTACAAGTGTTTAACGAGCAGGGCAAAAAGTATTGCTCAAAACATTAATGGTTCA
ATCAATTCCTACTTATGTGATGATGAATATGTTCTTAATTCCAGAATACATGTGAACTTTTTGAGCAAGGCATAAATGGA
TTTTTGTAAAAATTGAGATCGAGGGATAAGATGGATGTCTTGGCAGAAAGTTTGTGTCCGCAGGAGGATGAGGCTTTCAA
GAGCTCCATCATTTTAATATTGTCATGTTCACAATAACATGGTAAAATATGTTAACTAGGCCCGAGGCTCTTGTGAGTAA
GTGAGAGTTTATTTGTAGCAGATCTGATGAAATAAGGTGCAAAAGGATGTCACTTGAATTTGCTATGTACTCTCTTTAAT
GACGTTGATATGGAGGCAACTAGGCAAATTCTGTTGAATATTAGGCCTCGAGGAGATATTTGGATGTGGAAATTTAACAA
CAAAAAATTATACTCCGTAAAAAAATTAGTATCGTCTCCGTTATAATTAAAACATAGCACCCAACTCACAGGTCCAACAA
CTTTGGAAATTCATTTGGAGCATATCATTACCTTCTTATCTGGAGAGCTTTGAGAAATATTCTACCTATGTATGAGTATT
TTCAAGAAAAAATGTGTAGCTAGTTTAATCTGGCCTCGATGTTTGCAAGCGTCGGAAACTGTGAAACATCGCACTGGAGG
AAGCAATCATGATTTTGTGGAGCTTGTGAGAAGCCATAAATAATTTATGTTGGAATAATAAACAAAATGTGTCCGCTGTT
ACTTTGTATTGTGCGAAGGATCTTGAGGAATGGAGAAGTGTTAATTCGTGAGCCGAGATGATTTTTGCTGCAAAAATGAT
TACTAAATGGGACCGACCTCTACTTGACACAACTTTTACGATATCAATACCGATTTGATAGGGATAGGCATGGTGCTACG
TGATCATCACTTAGGTCAATTAATTACTGGAAAATTTTTATTTCTTTGCCGTGTGGCTAGCCCATTGTTGGCCGAGATCA
TAGGGGTGCATGAGGCTCTTAGTTGGCTAAAGGAACGGTTCATTAGAACGAGGTTAGTTGTGGAAACTAATAATCTACTT
GTGAAGCAAGAATAAAATTTGGTGAATTAATCTTATTTTGATTCTTTAGTTTTTAATTGTAAAACTCTTATCAAGAGTTA
CCTTTTCTTTCTTTGCCGGTCGTTGTTAAGACATCAGTGAATCAGGTTGCTCATTATCTTGCTAGAGCATCTGTTTCTAC
GTTTGATTCGATGAAGTAGGATACTAACCCTCCCTATTTTATTACCGATATACTCATTTTCGATTCGAAAAATACTATTT
TAAAAAAAGAAGCTAGTTTTACCGTGCAATTAAGCCAATATCCATATCATAATGTGAGTAATACGACATCCAAATTACGT
ATAACAATGAAACTAATTAGGAAGTTGGCGTATAATTTATTGTTTTGTATATGAATTTATTATTTTTAAGAAACGAGGAA
TACTACCTTTAACATTTTACAGCTGTTGCTTGTTGTGGAAAAAATATGTTGTTTTTTCTCTTGTTTTCTGTGATGTTTGG
AATTTTATCCTTTGACTATTGAGTCCACAACGTGGGCATTTCCAATTTAATTGGAGAATCGTAAATTCAACATTCTTTAC
TATTTTAGTAATAATAATTGCACTCACCGGCCTATATAATGCTCAATCTGTTCCTAATTACTTGTTCATTTTTCCTTTTA
TAATCCCTAATTACTTGTCCATTTTGACAAATCAAGAAAGAATAATTTCTTTTTACCTTTTATACCCTCAATTAATTACT
TTGAAAAAGGTAAAACTTTTTGAAAATCTTAAATTTTTAATTAATCCACTTCATAATTAATAGGGGTAAAATGATAAACT
TACTGTATCAATCATTGTTTTCTTAATAGGTGTGCCAATTCAAAAGTGGACAAGTAATTAGGGACAGGGAGAGTACTATT
TAAATGTCGCTTGATCAGTGGGATAAGGATAATAAATTTTTGATTTTGTATGTTTGATTTTTAATATATTAATTATTTTT
GAAATTATGTTATCTCACTATTTATATAAAATAGTTAGATCATAAAAATAAAATAATTATAAAAATATCTTAATTTGTAA
GATATCCTTAATTATCACATTACGTATAACTATAGATTAATTATTGAGGTGGATGTATGCAACACGGATAAGATATTGTC
ATAATGATTAATTGTTTATTAATTGCAATTGCTAGAAGGTTCTTATTTCAATTAATTTCTTTATCTTATCCATTTTAGCA
CGATTATATGCAAAAGGTCAATATTGTAGTTGGTTTTACTTGACATACTTTAATTTTTGTTTATTTCTATCATTAATTAA
GCTAATAAATGGGTGGAAAGGGAATAATATAGTGAAAGAAAAAAGAGGATTAAATTAAAATTAAAATTAAAGAATAAATA
AAGGTAATATAATTTAATCAAATTATTTTTTGATTAATATTTTCTTAAGAAACGCTTTATAGATAAATATGATAAGTAAA
AATGGAGCAAAACAAGTATATTATTTTGCCTTTTTCTTAGATTAATCATATGATATTTGAATTAATCACACAAGTAATGT
ACAAATGTATGATGTGAAAAGTTAATTTTGGTGTTCGATCAATTTTGAAGGTTCAAATTTGAAATATCTCATGAAAAGTG
ATCAAGAATCCTTTACCATTTTCCTATATCCTTTATTGCCCTTTTTTCCAATTTATTTATTATAACTAAACTGTTTTATT
ATCATAACAAACGGATCCATAGCTTAGCTTAAACACACAACACGCTATCCTTTATTGAATCCCACTTTCATCCATTTGTT
TCCTTTCTAAGTTTTTTTCTTAAAGTAGTCTTCCTTAAAAAGTTACCCCCTCAGGTTGGATAAGATCCACGTTATTTATT
TATTATTTTATATAAAATTTATACTATGTTTGATAAATAGATAAAAAATAAATTATTTCGGTATAAAATTAATATAATGT
TTGATTGACAATTTTAGAAACCACATATGTAATACATGTACAAGTTAAGAGGGAATTTATATTATTTTATATATGATAGA
AGGTGGAATAACTAATACATGTATAACTAAAATATGAATAACTATCATAGCTAATACCTTGCATAAAAGCATACATAGAT
TCAATCATAATTAATTCTTACATCATTAATGTCACACCCCTTTTTTCGACTGGCAGAAACTGTTCCAAGTCACCTTTTCT
TTTTAATCCCTAACCAAAAGGAAATGACTCTTTATTATGGTCTGCGAACTAGAAATTCGGATAAGGAATTTTGTTGACCG
AGGGGAAGGTATTAGGCATCCCTCGAATCTTGTGGTTCTAGCACAGTCGCTTTTATTGACTTATACTTATCTTAAACTAT
TTTGGATATATGGCATGCTACGGTTTGCTTGCATTTTTCTATTGTTGAACTTTTATTTAGTCTTGTAACTACCAGTTTCC
GTCGTTAAAGAAAAGCCAACGGGGAAAATTTTTGGGCCAAAAAACTTTTTTGTAGTAACTTGAAATTTCCCAACCCAATC
CAGATTTGGAAGAAATCGGAGTCAGTGAGGTCTAGGGAAATCTGGTAACAAATGGGAGATAATGATCTAATTATGAATTT
GATTACATGAGTACATAGCTAAGATGTTAAGGAAACTGTACGACTTTACGGAATTGAATTCGGGTGATCGAGTAGCACTA
CAAGAAAACTGTCCAATAGCGAAAGGAAAACTGGTCGCTATAAGTAAGAATCTGGTCCCTAAAAGTACAATAGCGACCAG
CTGTACTTGTCCTTATAGCCTTAGTCGCTAAGGACCTTTAGGGACGAGATTATCGAGCTGGTCGCTGATTCTTTTTTGGG
ACTAGTATAATATTGGTCCCTAAAATACATTTAGGGACCATAATCTGGTACCTATTCGCACATATTGAAATTGAAATTAT
GGTTGTTAAAGCATTTTGCGACTAGATTCTAACTGGTCCATATATCATTTTGGGACGACTTCTATGTTGGTCCATAATCA
TTTTGCGACCAGTTTGAAGCTGGTCTGTAAATCAGTTTGCGACCAGTTTTTAGCTCGTCTATAAATCAATTTACGAAAAC
TTTAAAGCTGGTCCCTAAATCATTTCGGGACCATTTTGAAGGTGATCCATAAATCAATTCGCAATCATTACAGATTTCCT
ACTCAAAAGGATTTTTAGGATTAACAATGTAGTCCTTAAATCACATTCCATTTGCACCTAGAAAATACGATAATTAATAT
AAACTTGTCGCTTTCATATATAATATATAATGTAATTACAAAATAAGGTGAGTATAAGGCATCTGACTATATACAACAAT
GAGGTAAGCTAGTAACAATATTGTGATCATGAACCCTTAGCAAAAAAATCATATACTAGCCTTAAACTATAATCCAAAGT
TGCCTTCACTTTCCCAGCAAAAAATGGTCAATCTACATGTTGTTTAACATCGGCTTTTTGCAAATTTCAGCATCCAAAAT
CTATAAAAGAAATAAAAGTTTCATTTAGAAGACCTATATATAAAGATAAACAGAAAGATGTGATTAAATCATATAACAAT
TTCTACAGCAGGTGTAACACTAATTGCTGCAACAGTTGAGATTTTGGTGGCCATTTTTTGTGGGAAATTGTTGTACACAA
TATAGTGGTAGCAGCAACAACACTAATTGATGTAACAATTGGAACTTTGTAGGCTATTTTCTTTTAGAAAGTGTTGAACA
CAATATTGTCGTGATAAAAAATAATAGAAAGAAGCTCAAGGAGAAAGGTATCCATGGCATCTGCAACAAATCCGCAAGAC
CACGGAGAAGCAATACACCACAGCAGCAGGGGTAAACAACCCCCTAAATACTTGGACCTATATGTGGTCCAAAATGCCAA
GCAAGGACCACCTGTGCTAGTACCTTTTCCAGCAAGTAGTGGTGCAAAAAGCTCTCCAACCTAATACCTATCTATATAAG
TAGAAGAGATACAGTTCAAATTTTAGATTCATCTGATTACTGGTTTTATGATTCGGAGAGTTCAGGAATAGATGATCTCA
AACTTTAGTTTGGTCCAGAATTTCAAAAGCAACAATGCTTTGAATACTACATCTAATGCTTGTTATGTACTATAATATAC
AACAATTTTGCAACACATTCTGATATTTTCTATGATGCATAAAGAATTATTCAAATGTTCATTAAGCCTGCTGCACATGT
TAACCCAACCGCAAACTCTTGTTGATTTTTTGGTTCTCTGCTAAAATGTTTTGCTATGTTTTCAGCCAAGGCAATGAAGA
AAATAAAGCAACTAAAGTGTTCCTATTGAATCTGTTCCATCTAGCACAACAAACAAGTGGTCAAACGATTCAATCCTGAT
TAATTCACATCACAAAACTTTTTGTTCCGTTAAGCAATTGTAGTCAAAACATATCGCAAACGAAAATATACAAGGAACAA
AACTTAGTCAAATAGTTAAAGTTAAGAGAGGAAGAAGAGATTACATGTTCTAAATGAGTTTGTTATCATCACTTGAAAAT
CCTTAAATAGCCAAAAGTCCATTTTCTCTGTAAAATTTTATCACGAGTTAGTGTGCTGAAAAAATATAGTGTTACATTGT
ACATGTTCTAAACAGGAGGGAAAGTCTAAATGTATTCACAAAAAGAGGAACCACTACATGTACTGCATACAATTACATTT
TCACTCTCACAGATACAACTAGGACAATGCAGATATTCAACTTTTAATAAACATAGGACTTACACCTTACTCGAAGCCAC
TCTGAACGACTCAAGAGAAATTGATTTGAAAAACAATTTTTCTTAGTGTGATCACTCGATCATTGAAATTACCTTTTAGA
GAAGCAGAAATTAGAAGAATCTGATATTGATCCAAATTTAGGACTATTCAATAGTGATCCAAATTTATAGACTATTTATC
ATTCTAAAATTTATCAAACGTGCAAATATATTTTAAGATAAAACAACTAGCGATTAATTGCTTTGCTACGGAGAACCAAA
ACAATAAATTGATGTTTCAAGTAAGTTTTTACTTACATGGTATAATCAAGGATCCGAATAGTCATTCTCTTGAATTGGAG
GCCGGTAATTAGGGTGTTGCGCTAAAAAAAATTCTTTCAATTGCTTCAGTTCTTTCATCTCATTTTGAAAGTTCGACATG
CAATCCTTCAAAGACTGATTTTCCTTTTGAGTTGAACGTAGCTCAGCCAACAATTCAGCTTTTGGGGATATCCCACCTTT
CAAATCTCTTGCTTTTACTCCACCTCAAAAGCCAAATACATGACTACGACTTTGAGGTCCAAAGCATTTCTCAATAATTT
CTATGCTAGAAAGTGATGGTTAGACTCCACCAATTCCTGAATTTGAGCCTACAAAGTGTATAGAAGAGATTTTTTTTCAG
ATCCCATAATAACTAAATGTTAAGAACATGTTCAATTAACCAAACACACATGCTTCTCGATTGTTTCAAAATCAACAAGC
GTGTTATTCTTCTTGCGAGTCTCGTAAAAGATAGTTGCCAAATCTGGTGGATTGACATCTTTTTCGCCCTTTACATAAAA
GTAAACATGTCAAAGAACGGTTCATCAACAATAAAACAGAAAAAGATTTGATGATAACACCTTTTGATAAATAATCTCAC
TAATTGGCTTGCTACCAATATGATGAATCATCTTCAACTTATCTCTATTTATTGCATTTCTATTGCTTCTCGCCTATATT
TGAGTAACAACATTAAATTCAAATGTTGTAAATAAATTATCAAAATGAGATCATATTATGAAACAAAATTACATAATTAG
GTAATATGTCAAACCTGGAAATCTTTTGAAGTAAAATGTTCTTTTACCAACCACTCACATTTGTCACGGACTTAGAGTAT
TACTAAAGCTCCGTGCGGCACTTGACAACTTACTCACTAGTCCTTCAAGATCTTGTAAGCTCAAGTAAGCCTTTTATGCT
AAGATCGCTAAGAGAATGAAAGGAAAGACTTAGAGAATTTTGCAAGAAGGCTTTATTTTGTTTGGAGAATGCTTTACAAG
TTGCTTGAATGCTTGGTTGCTTTCTTGGTTAGATGCTTGGATGCCTTGCAAATGAATGGCACCCCTATTTATACTAACTC
CTAAGGACTAAAGTGCAACTAAAAATTACTTACAAGTCCCTAAGATATTTACACAATAGCCCCTCTCTAGAATTCTCTAC
ACACTCTAGAGAATTCTAAGGCTTTCTTGGAAACTATCTAAATTATTCTAGAGAATGAATTCTCTAGCCTTCTTGAATTC
TCTAAAGGGAATTCTCTAGCCTTCTTGAATTCTCTAAAGGGTTCTAGAGTCTTTCGAAAACCTCTCCACAACTCTAGACC
CTTCCGCCCCTACTTGGACACAAAATTTTACTGTGATGTGGTGGGACGTGACACTCTCCCCCACGGATTGATGCGATGAC
CGCGTCGCATTGCCGCTACATCGTCATCCGAGCCTTGGGCATGCGCGACCAATAGTCCATTGACTCGATTAAGTCCCTTG
CGCAATGCCTTCAACGTCTTCCATATCGCTTCTAGCTCGGACTTATGACCTACCTCCTTCCTAGGAGGCAAGCGCCTCGG
CGGCTTCTTTGGCATCACGACATTATTCTCTTTTGGCACCTTCTTCATACGGTGGCAAGGACCTTCTTGCACCATTGTCT
TTCTTCGAACTTGTAATGGTGGCCGTATGCGTTGACTCCTTCTTCTTAGGTTTTCCTCGAGCTGCATGGCCGTTAGGGGT
ACTTGTCCTTCCGTCTTCGGTACCTTGACCATGGGCACCATACATGACCTTCCTTGCTCCATGACTAAAAGTCGTTGGAG
GTAAGGGTCGATCACTGCGTGGCACTGCTGGAAGAACTCCTGCCCAAGAATTATGTCGAAGAGATCTACAGGAGCGACAG
TGAAATTGGTCTTACCTTGCCACTCGCCTAGCGTGATGCTTACTCCATGCGCAACTCCTCTCACAGGAGTCGGGGGTGCA
TTGACCATCCTGAGTTGGGCATTACTTGAACTGTAACTCAGCCCCAACCTCGTTGCTGCCTTTTTGGTCATGAGATTGAC
CTTTGCACCGGTGTCAACCAAAGCACAAGCGGGTTTTCCATTGATCTTAAGGTCGACATATTGCGTGCCGTATCCTCTTG
GCTTCTCTGGCAGTTTTGTGATGGCTCCGCATAGTCCTATCAAGCCCAACTGCGTCGTCTCTCCGCCTTGTCCTTGCTCC
TGTGCGTCTTACTCCTTCCGCTCTCGCAGGATAGCACCAAGACTCTTCAGTTCGAGGCACCTTGCATCACCATGCGGCCC
GCCACATATGTAGCAGCCACCTTTGTTGGCAACCTCTATCTTCCTCTGCGTGTTGCCATGACGTCCAGACTTCTTGCCAT
CGGACTTGTAGGTGTCATGCTTCTTGGGATGTGGCCGCTGCTCCTTGCCTTTTCCATGATCTCCTCCACCATGGTCATGA
CTACCTCTTATCTCCTCTCCTCTGGCTCTGTCGGGCTTCTCATGCCTGAAGTCTGTCAAAGCTTCGGCCTGCGTGATGGC
TTCGTCTATGGACCTGACTTGCCGACGTTCCAACTCCGTCCTGGCCTAATTTTATAGCCCATCCATGAAGTGGAACAACA
TATCATCTTCCGTGAGGTTAGGAATTTGAAGCGTGAGGGTAGTGAACTCCTTCACATATGCGCGGATGCTGCCCGTTTGC
TTCAGCTCCCTAAACTTGCGTTTCGCCTCATAGATGACGTTGTTAGGGAATAAGGCTTTCTTGAACTCTTCCCGGAATTG
CTCCAAGGTTTTAATAGAGCATGTCCCCTTCCCTATCTCGGCCTCCTTGCGTCTTCACCATAGCATGGCCATCTCTAAAA
GATACAACACATCAGTGTTGATCTTACTCTCGTCGCTCTTCAGCCTGTTGCATTTGAAGTAATTCTCCAAATGCCATAAG
AATTTCTCCATCTCTTGTGTGTCACGGACGCCTTTGAACATAGGTGGCTTGGGAGCCTCGACCTTGGCCTCCCTATCTTG
GTCAAGCGACAATGATCCTCCATGTTCGGCACTTTCCTTGAGTGCTTTTATTTCGGCCTTCATGGTCTCAATCGTGCTCA
ACGCCTCCATGAGCGACACTCCAAGGAAGTGATAGCCTCTTTCATCTCGAACTCGGCCCACTTACGTCCCTCCAACTCCT
TTCGGATGTTTTCGATCTCCTCAAGGGTGAAGTCTTCAAGAGTTTTGAACTTGTCGTCGGCCACGTTCATGCGCCGACCT
AATATCTCCACGGCTTGCCTGGCCACTTCAACCCTTGAGACCCACTCTTCTCCTGCGGTGACGTCGATGGCCTCCTCACC
ATGTTTAACGTCACTGGCCTCGGTGGTTGAGGGTGGATGAGATGTTAGCGCCTCGCTTGGTGTGGGATCCAGCAGCATTT
CCTGATGACTCTTTTGGTGCTTATTTCCCTTTCGGGCCTTCTTTCCACCATCCGAACGGACGTTGGTGGTGCTAGCGGCG
TTCACGTCTCCTTCGGTTGCCATTCCCTTAGTGCAAACCTTGGCTTTGATACCACTCTGTCACGGACTTAGAGTCTTACT
AAAGCTCCATGCGGCACTTGACAACTTACTCACTAGTCTTTCAAGATCTTGTAAGCTCAAGTAAGCCTTTTATGCTAAGA
TCGCTAAGGGAATGAAAGGAAAGACTTAGAGAATTTTGGAAGAAGGCTTTATATTGCTTGGAGAATGCTTTACAAATTGC
TTGAATGCTTGGTTGCTTTCTTGGTTGGATGCTTGGATGCCTTGCAAATGAATGGCACCCCCTATTTATACTAACTCCTA
AGGACTAAAGTGCAATTAAAAATTACTTACAAGTCCCTAAGATATTTACTCAAAAGCCCCTCTCTAGAATTCTCTACACA
CTCTAGAGAATTCTAAGGCTTTCTTGGAAACTATCTAAATTATTCTAGAAATCTCTAGCCTTCTTGAATTCTCTAAAGGG
TTCTAGAGTCTTCTGTAAACCTCTCCACAACTCTAGACCCTTCCGCCCCTACTCAGACATAAAAAATTTCACTGTGATGT
GGCGGGACGTGACACATTGCTTCTTTTCTACCCCCTTAGGCATATTCTTAAGAGCCTCTTGTATAGGCTTACCCTTCACA
TAGTTTGCATGCAATTGAGCTGTCCATTTATTCTATAACTCTTTCATCCATCCCAAAACATGATCTCGATGACTATTCAT
GTCATCACTATCAAATTTATCCTATAATGTATCAAACATAGGTTCACATCAACTATAATCACAGGAACAACTTGTATTTT
GTTTAAACTAACCATCAACTCCTTAGATCTAACAAAGCTCAGATTAGTCACAGTCCTAACATGTAAAACGATATGGGAGA
AACAATTTAAAATTGAAACAGGAAGGAGCACACTAATTAAGCATCGAGAATTGAATTAAGAAGATAGTAGCCCAAGAAGA
AATTGAAATATTTAATCCAATTACCTTAACAATAGCCCACATGTGATTTAGCTTTTCCTCCTTAATGTGTTTCCATGATG
ATACTCCCAACGGACATATATTACGATCACGAACTATTTTTCCCAAGTGCCTCGAAAATAGATTACTATTCTTCCCAACT
GTTCGATTATTGTAAAATGTCACTTTTAGCTTTTGTCCAATATCAAGCGATGCAACTTATTTGCACTTGTTACTTCCTCG
AACCTTTTTATCCATTCCAGTAGCACATGAACCTATATTTACATAATTTATAAATGGTAGAAAATACTGTACATATGATA
AACTTGTGATTAAATAGATATCAGAAATGAAAGCATACTTGTTTCAGTTGTTTGGGCAGACTGTTTAACTTTATCAATAG
GAGAAATTGGAATATCAGAATGCAAACTCTCTTTCTCATGAGCCAAAGCAGTTTTATCTGTTGTTCTCCATCCTTGAGAG
AAACCTAATGCAAGAAATTATATCAGTAAAATTACTTGAATTAAATTAAATTCAATTCTGAAAAAGAAAAAGATTTAAGA
AATCATACTTGTTTCAAATGTTGGGGTGGACTCCATAACATTATCAGTAGAAAAAGAAAATGCAACATCAGTTTGCATAT
GCTCTTTCTCAGAAGCCAAAAACTTTTTATTCATTGTTCTCAATCCTTGAGAAAAACCTAATGCAAGAAATTGTATCAAT
AAAAGTACTTGAAGTAAATTAAATTCAATTCTGAAAAAGAAAAAAAATTTAAGAAATCATACTTGTTTCAAATGTTGGGG
TGGACTCCATAACATCATCATTAGAAAGAGAAATTGGAACATCAGCTTGCTTATGCTCTTTCTCAGAAGCCAAAAACTTT
TTATTCATTGTTCGCCATCCTTGAGAAGCAGAAGGTCTTGACATACTTTGACCAACATAACGAGCATTTTGATTGAAAGA
TTGGTCCTCATTTTCAGAATCTTCAATTGAGCACATAGATTTAAGCCCTTGAGACTTCCCTTGAGCACCTAGTGCAAGAA
ATCATATCAGATAAACATTAGCAATAAATTCAATTCAATTCTAAAACATAATAAATTGTAGAATCATACTTGATGAATTG
ATGTATTGCATAAGTTCCTCAGTAGATGAAAAAGATGGAACATGTCCTTTCTCAACACTCAAGTAGTTTTTGTTCATTGT
TCGCACTCCTCGAGCATTAGACATAGATCTAAGACCTTTTCCTCGTCCCTTTGCAACCACACCTAGTATAAGAAAAGCGA
CAATAAAAAATTAGTATTAAAATTCCTCATACAAATTAATAACACAAATAAAAATAAAAAATCATACTCGTTTCAGTAAA
TTGATTGTACTGCATAACATGATCAGCAGATGGAGAAAAAGGAATATCAGTTCTTGACACCCCTAAAGACAACATAGATT
TAAGCCCTCTTCCTCGTCCCTTCCCTACAGCACCCAGTGCCACATATGCATATTTGATAGTAGCTTTCACCCTAGATGCC
ACCTCATTTTCATCCTTTGATGGTTTCATATCAAATCTACCAAAAAACAAAGACGGTGTGTTAACAAAAAAAATGAAAAA
ACATTCTAAAAATCATATACTTGACAAAAAAAATTAAGACACTATAAAAATAATGTACTAACAAAAATCATATATCAAAA
TGTATAATAATGATATGCTTAAGCTTAAGGAGATACTTCACCTCAGTCATTCTTTTTCGTTTATTTTGTGAAGAATTTTC
TAAATCTTCAAATTCATTGTCCTTTTGTTGCACAATTTCATAGGAATCACGAGGTTGTACCTTTCTTGCTACACACCAAC
CTCTATTGGAATTATCATTAGCAAAAAATACTTAAGAGACTTGATCAGCTAATACAAAAGGCTCATTTATTTCCAGAAAT
CGCCCTCAATTTACACTTACAATGTCATACTCATCTATTTTCACTCCTTTTGTCTTATCATATGCATCAAACCATTTTCA
TTCAAACAAAACAACTCTTCTACCCGTGAATTGCAATTCAAGAACATCGGTTAAAACTCCATAGTAATCAATCTCACTAT
GTTTATCAATTTCACCAACGACAACCACACCACAATTTTGAGTCCTTAAATTTTTATCATAATCTTTTGCATGGAATCTA
TATCCATTGACAATGTAACCATTATAATGTAATACATATTTAGTAGGACCACATGAAAGTGCGAGGAGATCTTTCATGAT
CCGACTATCATCTTCTTTATGCAATTGTGCAACCTATCAACAAGAAAAATTGATCACTTTTAAATGAGTAACTCAATATT
AGATTTTCAAATTTGATGTGTATATATTACTCACCTTATCTTGAAATCATTCAATAAATTTTATGTTCCATTCATCATCA
GACAAGTGTTGAGTAGAATCTACATGAATTTGCGCAAACTCTCTTCAAATTTAAATTGAACCACAAATGTCATACAAAAA
AATAATCCTAAAGAAACAAGGCAATAAAGTATGATATGTAGAAAAAAATCATACTCTAGAAATGGTAGAACTTCATCGTA
ATTCTTCAGTATGTATATATGTGCTTGCTCTAATTCATTTGCTTCAAGATCACGCTATTTTGGAGCCCCCAATGTTTTTC
CAGATTGACAAAATAGAGATAATCCTCCATCAGATTTTTTTAGACCATCATCATAGTTTCGTTCTGGCCTATTAAATTTT
GTGTCAATTGTATGCATATATCTTGAACATAAATTCATACTTTCATTTGCAATGTAACCCTCTGCAATACAACCTTCTGG
CCAAGCCCTATTACTAATCAGAGATTTTAAAAAATATAACCATCGTTCTATGGGATACATCCATCGATACTAGACAGGTC
CACCAAGCATAGCTTCATTAGCTAAGTGAATAGGCAAGTGCACCATGACATCAAAAAATGAAGGAGGAAAAACCCTTTCT
AACTTGCAAAGAGTTATAGGAATTTGAGCCTCAACCTGCTCCAAGTCATCAATCCTTAATAACTTAGCTCCAACCATATT
AAAAAATAAAGACAATTCAATTAGTGGTTCACACACTTCTTTGGACAACATACCACGTAGTGTCAGAGGGAGTAAATGTT
GGAGAAGAACATGACAATCATGACTCTTTAAGCCAAAAATTTTGTGATCTTTCAAGTTAACACAGTGAGAAATATTGGAT
GAAAATCCATCTGGAACCTTTAAATTCTTCAAAAATAGGCAGAAATTGTGCTTTTCTTGTAGAGATAAGGTGTAACATGC
AGTTGGAACTTCATATTTTTCACCTTTCTGGATAGGGTGCAACTCGGGCCTTATATTCATTTCTTTCAAATCTAGACGAG
TTTTAATAGTGTCCTTGGTCTTTCCTTTGGCATACATAATTGTCCCCAAAATATTATCACATATATTTTTCTCAATATGC
ATAACATCCAAATTATGTCGCAACAAAAGAGACTCCCAATATGGAAGTTCAAAAAAGATACTCTTCTTGTTCCAATTATC
TTTTCGACTATCATGTGATATTTTGATTCTTTTCTTCGGTTCCTTTGTTAACTGCAACCCTTCAAGATCATGAACTTGAT
GAAGAATCTCAATGCCAGAACATTTTTTGGGTGGGAGCCTTTTCTCTTCTATGCCATCAAATGACTTCTTATCATTCCTC
CAATTTTCCTTTGGTACTCCAGCCAGATAAATTTCCATATGCTGGAAAGTCATTGATGGTCCATAACAAAGAAGCATGTA
GCTTAAAATTATGTTTGGTTGATGCATCAAAGGTCTCAATACCAATATCTCATAACTCCTTCAATTCTTCTATTAAGGGT
TGAATATATATGTCAATTGCATCACCTGGACCATCTGGACCGAGAATAAGCATGGACGTGATAAAGTTTTCTTGCTTCAT
ACACAACCAAGGTGGTAAGTTATAAGGAATAAGTACCACCGGCCAAATGCTATATGAGGTTTTTGCATTTCGAAATGGTT
GAAAACCATCACTCGCAAGTCCAAGTCGAACATTACGAGGCTCGGCTGCAAATGAAGGATGAAGTTCATCAAATGATTTC
CATGCCATTGAATCAGCTGGGTGCCTCATTATTCCATCATCAACTCTTTCAGAATGATGTCATGTCATTAGAGAAGATGT
CTTGGAAGACATAAATAACCTTTGAAGCCTAGGCTTTAATGGAAAATAACGTAAAATCTTTGATGCTATCTTTTTACCCT
TTTTGTTCTTTGCTTTCCCGTTACGTTTATCGACTTTCCATCTGAATTCTGCACAAACTCTACAAGAATCAAGTAATTTA
TCCTCCTTCCAATATAACATGCAATCATTTCTACAAACATCAATCCTTTCGTAGGAAAGCCCAAGATTATGAATTACCTT
CTTTGCCCCATAATATGTATTCGGCAAATCGGCATCATCTGGCAACAACTCCTCTTTTAACATTTTTAACAACATTGTAA
ATGACTCATTACTCCAACGACCCATACTTTTTATGTGAAGCAACTTAATCAAAGTTGAAAGTTTTGAAATTTTTGAACCT
TGATAAAATGGCTTCTCAAAGTCTCCCAATAGGCTATAAAACTTTTTCGCTTCAACATTTGGTTCCTCTTCATGTGAATC
ATTACAATCAACATCTGCAGTGTGTCCATATTGATTAGGATAGAAATCTCTCAAAATTTCTCGTATTTCATCCTCATTTT
CACAATTTTCTACTTCATTATCATCTCTATCTTCACATTCTGATTCTGGCTCACCTAAGACTTCCCCATGATGAAACCAA
AAGGTATAATTTTTAACTATTCCATATACTTTCAAGTGTGTTCTGACTGTCTCACGTGTTCCTAATGTGGTATTACAACA
TTTGACACACGGACATCATATTTCATATATTTCTCTTGTTCTTTGAAAAGCATAATTCAAAAAATTTTCCACCCCAATAA
AGTAGGCCTCATTAAGTTGGTCATCAACAAGTTGCATCCATTGCTTACTCGGTGCCATAACCTTTGATTATATATAAGAG
TTAGATGAATAATAATTTAGGATAACAAATTTACTAAGATGAACATTAGTTTCTATTAAACATGTCAAATCATCCTAATG
ATAAAAAAATATATATGTAAAATGAACTAATAACATCTTTTTCTTTTAATTGAACATGTGTTGCTATATATAATAAAACT
CAAAGGTCTTAACAAATGCATAATCCTAAACCTACTAGTGAACTTCAAATAAAGACGACATGTCTAGATTCATCAAGAGA
AACAATGACGAGACAATATTGATTTGTTGATTTATTAAATTCTTTCATCTTAGATCTATTTATGACAATATGCTAAAATA
TTATTCATAAATTTATGTTTCAAGGCAACAATGAGCTATGAAAAGCATTCCAACTCAATCAGAATAGTTAAGAACACTAC
ACACTACGAGTTAAACTTAATGGATCTAAAGTTTAATTTTTCATCCACGTGAAGTAATGACCTTTTTCATGTTTCACAAA
GCTAAACTCACTTCTCCAACAATTTTTTTTTTATCAAAATACATGACAATCCAAGCAATTTTATTAACTATCTAGAATCT
AATTGAAATCAAGAACCACAAAACAGCAATGACAAACAACCACGAATTTCTAAGTAGCTTAAGACTTCAAAAATGCACCA
CAATTAGTAACTTTAGAGATCAATATGCAGCCATAGTTGTAGTAGAAAAGAACAATTCAAAACAACAATTGAAATAGCAA
AAAAAAGGTAACTACTATGAAGTATATTATGTGAAACACATACTTTTAAAGTTCTTGTGATAACTTAACTTTAATCCAAT
AAAAAATACACTAAATTGATCAAAAGTAAGTAGAAATAGAATTCACTCAAACTAAATTTTTCTAACTTCAACCAATAAGT
GTTGAGAGAAAACAATTTCTCTCATAGTAATTAATAATACTACTACTTCTCAACAACTCTCTTAAAGTGCATTTTGCTCA
ACGATTCTGGACTCAACTATTGAACTCATGAAAGCTGTATAGATGAAAAAACAACTTGATAAACACAATAGTGGCTGAAA
GCACAGATTAATAGCTAGTTTCGAGTCAATGTTGTTCAAGAAATTGCAAAATCTTGAAAAAGAGAAAATAGAATTATACT
AGAATGCTACTGAATAAACAAACTAAGTGAATATTTCAGATATTTTAACAAAGCTCATTAACAATTTTGTTTCTTTCTTT
TCTAATCCTCAAGCTACTCATAGACAAAAAAAAAATCAGATACTTTAACAAATCTCATTAACAATTTTTTTTTCTTTCTT
GTCTAATCTTTTTAGTGTCAGAAAATACACTGATAATACAATAAAAAGAACCATTCAAAATCAAAGTACACAAATTGGGT
ACTGAAATTAAAGACACTAATGGTAAAAATATTCAACTAATTCATCATCCAATAGAAAAAATAATTTCAATGTCAGCCTT
ACCAAAATTTCTTGGCAGCCCTAGCAATTATGCAACCCTAACAGAAAAAATCCTTAAATAAGCTCTCAAATATCTCCTCT
TTGACCCTCAACCCCTAGCCTTCCCTACAAATTAAAACTATAATTTTCGATCCTAATAAAATAACAATGAGTATTTATAA
GAGCCCAATCACATAATATAATCATCAGAAAGAAAAATGGAAGATTATACCAAAAAAAGAAGAAGAGGGAGATGAATATG
GAGGAATAAACTTACTTTAGATGTAGATAGCTAGATGAAACTTTTTTCTCCAAAAAATGCCTTCAAACTTCAAGATTTAG
GAAATTTTTCTGCTAATAATGCCTTCAACTTTCAAGATTTAGGGACTTTAAAGCTTGTTTCATAGAGCAAGAGAAAAAAT
TAAGGATACATCAACGATTTTTGCATATTGCTGGAGAGAGAAAGAAAAACCTACTACCTTTATTAATGGATTTTGGGGTT
TTAGGTTATTACTATAGAGAGAGAATGTTTTAGAGCCTTTTAGTATTTCACTTTTTGTTCCCGCTCTTCTCTTGTAGTTC
CCGCTGAAATTTTTTATTTAGGGACCAGTTATTTTATTTTTAGAAAATAATATAGTCAAATAGGGACTAGTAAATAATAT
CATCTTTATAAGTACATTTTAGGGACCATATTTATAACTTGCCACTATATTTTGGTCTTTAATGAGCCTTTTTGTTGTAG
TGTAGAACACCCAAAATCAATCTTAGCGTGAGAGGGTAGTTTCTGAGTATCGTGGAATGAAGGTGTGTTGTGAAATGGGG
TTTGGGAATTCTTTAATTAGCTCTCTGTTTCGTGCAAGCCGCTATGACGGGATTTGTGCCGCTAGGGCAAGGCTGCTGTA
GCGGGGTGAGGACCGCTGTGGTGGGACAGACGTGACTTAAGTCAAAAATAAACCCCAAAAACATTTTATTCTGCACTTTT
TGACTTTCAGAGCTAAGGAACGACACCAGGTGTTTTCTTGACAGTTTTCCACCATTCTTGAGGCTAAAGGTAAGGTTTTC
ACTCCCCAAATCTATTTTTCGATCCGTAGAACTTACTTTCTTGGATGATTATTGTTTGGGAAGGGTTTTGGAACTGTTTG
GATGGTGGCGAAAATCCCTAATTTGGATATTGGGATCATGGGGTTGATCTAGTGTTGATAGTGTTGATTTTAATCTGGGT
AATTAGACATCGTTTATTGATTCCAGTGTTATATTGATTGTTTGTAGACCAAGAACAAGCGGAAAGAATTCAGAAATGAA
AGAATCAAGTTTCTTAGGGGATTCAAGCTTTATTCGAGGCAGGTGATGGTTGTAATTTCATATTGGTGTGATATGTATTT
GTAATTACTTCATTATGATGCATGTATGTATGTGAATGTTGCATTATTGATCACACTAATCGTAAATGAGGATGATTGAA
TAATTGTATGTCATGAATCATGACTTGATTGTATGATTATAAGAATGTACATTGTGATTGTGATTGTGGCTTGTTGAATG
GATCGGTTGTTACGTTCCGACACACTAACTGGGATCGATTGCCACGTACCGACATAAACATTGGAACGGGTGTCGCGATC
CGACACACTAATTTGGAACGGGTACCAAGTACCTAACTGTTTGGGTGTGGGTTCCATGAGAGGACCATTGACTTGACATA
ACTGTATATCTTGAGAATTGTGAAATTGTACGTTGTTCGTAAGTGATAATTGATACTGTATATGTTTGGTGTATGCATGT
TTATTATGTTGTAATGACTTAATTATATATGTTTTGCCTATTGGGATAGCCGCGTGATTCTACCAGTACACTGTGGTTGT
GTACTGATACTGCACTTACTCTTTCTTTTTTGAGTACAGGGCATCTTCAGGCGGCTATTGGCAGACCTCACTTAGAAGAT
CAGTGATCAATCGAATTCAAGGGTGAGCCAGTTCTTCCGGGCTACCATGAGCTCTCTTTTCGTTTATGTCCACATCTTCG
AACTTAGACTAGTACTTTAGATTTTCTTATGTTTAATTGGGTTGTACCCATTTCCTTAGACTTATGATCCTTGTTAGTGT
TTTGGTACATTGACTTTCAGGTTCTAGGTAGTATTTCTGCATTTGTTTTGTTAGAATTTTGTTGGAGTTTATGGGAACTC
TATTTTTTCTTTAGCATTTAAACCTGCTTCTGTATCTTTAAATGCCTTAGTTTTTGGTTAAGTTGTTTAGTTTGGGTTGT
AGTAATGGTTCTTTACTGGAGGGTTAGTGTGGGTGCCAATCATGACGGTCTGGATCGTGACAGGTCTTAACCTAGATGCG
TAATCGTATTCTTGGTCTTGACATTTAGAGAATAATTATCTTCTTCGCATTCACACCTAATAATTTTGTCTATGCATCTT
ATTTTAAATTAATGAAAGTAAACTATATTACTGGACAAGGTGCGTCACCGCATCCTTGAGTTTCTTTTAATGTCTCAAAA
AGATGTGCAACCACATTCTTAATCAAAACAAATATTTTTAATGTACCTAAAAGTTTGTCTAACGTTAAAAGAAAATACTT
ATTCCTTATTAAGAAAAATAAAATATAGTAAAATACTAAATTCTAGGATAAAATTTTGGATTATCTTCATATCTTTTTAT
TTGTACTATTCTTAAAGTTGACATCAAAATTAAGCATACACTTTCTAATCGAACAAAACCATACTAAATTGTTAAAAATA
AATCTCATTTTTTTTGTTTGATAAAGTAAAACAACAATAATTTATTTATTTATTTATTTATTTAGCTTAACAATCCCTAC
TTTATCATTATTATCTAAATCAAGACAAAAACAATGCCATGACCCGTTCATTTTTAAGAGATCACAACTAACGAATAAAA
AATAATAAAAAATAAAAAATAATCACCGATTAAAGCTACATTCATTCATTAAACAGAGATATAACAACTAACAAATTATT
CATTTCAATTAAATTATGAATAAAACAAAATATAAGAAAAATTATCATAAAATTACATCAAATTCCATAAATAAATGAAA
GAGATAAGACAAAATAGAATACCTCAAATTAAGAAAATAAATACCATAAAATTTTAACTAAAGCTCAATTAGAACACTCA
TGAATCTTCTTTTTTAGTGTATGATGTTGGGTATGGGTTTTTTTTTCCCTCTTTTCGTATGTTGCTGGATGTAGTGTATA
TAGGATATGTGTGTATTGCTGTTGATGTTTTAATATGTATTTTTGTGCAAATTGTTTTTGGTGGATTGGACGTGTATTTT
ATTTTTTTTGTTCTTTGAATGAATGTGTTTTGTGTGTCGTTACTGGATAGTGTTAGTGTTGTATATGTCGGGGGCAGATT
TAGCAAGGATTATGGGGTATCACGTGACACTGTTTTGTTGAAATTTTTTTATGAAATATGTATAGTGTGAAAAGGGAAAA
AACAGAGATAAAGATATATATTATAAATGTGACATTCGTGCAATTAAAGCTATGTGTAGTTCAACTGGTTTTGGGCTGGA
AATTTGCAAGTCAGGTCGCATATTCAAACCTTACGGCCTCGTTTGTTTTATGTTTTTTTTCTCATTTTTTCATTTACCTT
CTTTCTCACATGGTATTATTTTGAATATATTTTTTAAAAAAAGAAGATCATCAAAAGTTATTAAATTTTTTAGAACTGTG
TAGTACTATAGGTGAATATATATATGATGTTATATTGTTTATTTATTTTTTTATTTTATAAGGTGACACTATTTACGAAA
AATCCTCCGTACCCTAGTGGTATATGTATTGTGTATTGTTATAATGTTGGAAGTGGGGAAATGGGTGTCGTGTGAGGTGT
GTGGGTGTGGGGAGTAGTAGAAGAGGTCTAAGGGATGGGTAATGGGTAGTTTAGGTTATTTTTTATTTTAGTTTATTTTA
TAAATTTTATATATATAAATTAATTAATTAAATTAATTATTTTGAACTAAAAAGTTAAATAGCCAATTTGAAAAATATAA
TTAAGAAACACTAGCTTATTTATTAATCTAAATTAAAAGAACACATATATTTTTTGTAAATTTTCATTTCTTTTTAAACA
ACTAAAAATAAAACTTTACCTAAAACTGTGATTATGTTTTTGTTGTTTCCAAATCTTTTAAAATAAAGTTAATAAAATAA
GGTAAAAGTCAAAATATTTAATTTAGATTTTTATAAAATATTTAAGCTCTAAAAATGGTGTAAAACTTAAGTTCGGTTAA
AATTTACGTGTCTACAATAATTAGATCAATTCAAAATATAAATAGTTTTTTGTTTGGTCGGATTTTGAAATTGTGAGTTT
TGAAATTTAAAATTGTGTTTGAGTATGCATTTTATTTGTTTTTTTTTTTTTTTTTATGTTTTCAGTTTCAATATTTGGAA
ACTTGAAAATATTTGAGATCAAATTTCATTACCAAATAATTTTTTTAAAATGAATTTTTAAAATTAAATTAATCCAAAAT
CTATGAGCAAAACAAATAGCTTAGAAAATTTTATTAGAAAAAAACCTTTATTTTTATTAGCATGTTAATTTACTTTTAAA
GATTTTATAATGTAAAACGCCTTTTTCTCCTTAACATTATCATTGATATTTGCTTGTTGGGCTTTTTCATATGACTCTTT
GATGGCTTCTATAGTGATCTTGAAATTGTTGGAGCTAGCTATTGCATGAAATGGGCACAAGTTGTATACCACTTCTCCAA
CATAGGTCCCAATTAAATCTGTATTAATTTGAAAATATGGATCAATAATCTGCAAAAGTACATATGATAACTTAAAATCT
TATAATAAAAGAATCTGCTAATAATGAGAATTGTTTATTCTTACTCTCGATAGCTACTAATAATGAATTTGTTGAGATCA
CTAGCAGACTGGACCATTATAGTAACATAGGCAAGAAAATTTGTTGAGATCACCAGCAGACTGGACCATCATAATAACAT
AAATTCAATGATTAAATTAACATATGTCACTAATCGATCTCAACAATATGTGAACATACATGCATTAATAACTTCATGTC
AGAAAATGAAGAGCTCATTGACAAGTGAGAGAGGTAGCAAAAACTTGCATACTAGCTATATTTCTATCGATGACTAAAAT
ATTTCAAACCCCATATATAAAGGGCCATTAATGGAGTACGGACAACAATAAACTTGCTCATACATAAAATTTGATGTTTT
CATATCAGTTTTGATAACTTGAAACTATTTGAAGATCGGATTATTTGATCAATTTCACTGCCAAACAATTATTTAAAAAT
GAATTTGTAAAATTTAATTAATCCAAAATCTATGGAAAAACAAATAGCTTAGAAAATGTGACAAGAAAAAACCTTTATTT
TTATTAGCATGTTAATTTACTTTTTAAGCTTTCATCATGTAGAACACTTTTTCTTATATAGAAACTAACAAATAAATTAA
AAAAACAAACGTAAGATCTAATATGTTGTGTTTGAGTGGAAACAAGACCGAAGCTCGACATTTTTCTAGCACAATTAACG
ACATCATCATTGAAGGAATACACAATTCCCACCCGAAATCCTGGAAAACACCCATGTCTTTGGAAAGACTAGACACAATA
TGTATCAAATTTTTATTAACACAAATTCCATCGTCCTCAATGATTTCAGCGATGCTGACGAATCGTGGAGCAACAAACAC
GGTGCCAGCATAGATTTCATTGAAAACAAGGTGGATGTTATTGTTGGATCTATAGAAAGAAATCGACGAATTGTGTACCT
TATCTTTTGCAACGAAAAATCGACGAAATCCTTTTCTTTGAAGAATTGCTCAAAGCCAAACTTGAATCTCAAGGAAACAA
GGTAAATGATTCACAAACTAAATATCTTTTATTAGTGTCTTTTTCTTAGAAATATTTGTGCTCAGAGTGTTTAATTTTTC
TCTATTTTTCTTCTTCTGTCTCCAGAGCGTAAAGTTTCTCTATTTAAAAATAAAGGTTTGTGTATGTTGGAGCAGTTACA
TAGTAATTGTTCCCACCCCTATTTTTAAATTAAGACTTATCTCCTTTTTACAGATAACATTTCGGGTCGGGTCGGGTCGA
TCCACATGGGCGATCCATGACCCAAACCTTACATCTCCCACTTCGCACTTGGTGGACAAGACCCAAGCCAACACAATATC
AACTAGACACACAATTCATACGATAAATAGTTTGTGCGACATGTGAGCATCAAGAGCTTACCCTTAAGATTTTACAAGCC
CCACATAGGAATCCAATCACATGTGGAAGGAATTCACGACTTATATAAGAATACTATTACTCACAACACCCCAGACGTCA
TTCACTACTTCAGTAGTTACTTATTTGATCCTGCATCCTCTTAAGGATATTAACTCGAGTTCATATTTAACTTTATACAC
ACAATCACACTCAATACCAATATGGTTAGTGCAATAGCCGGCTTGTGTATATAAGTTTATTATTCATTTATTTTTCTTTC
CTTTCTACTCGAATTTATCTGCTCCTATTAACTGCTTTCCTAGACATGCACTGCATTGCTGAATCATTCATGCGTATTAG
TAACATGCTAAAGTAGCAACATCGATTGAAACTTCAAGAAATAGCAAAAGGTCAAAGGGTATTTCATTGAAAAGTCAATT
TAACTTTTCTGGGTCTCACACAATGAAGAAGCAGGGGATATTCTTTCATTGACCCATTGATCGCTTGACACACGTGGTAT
GAAACACGTGTTACGATGTTTTCACCTTATACTGGTGTATGAGTCTCATCCTTCCGATTATCCAACATCGTACAGACCTT
AATCTAAACACCTCAAGATGTTTAACCCTAGTTTCTCTTTTTCAGTAATCCTTAAACTCATCTTCTTAGAGAAATATTTG
GGTGGCTCATAAAACAAGTCATAATATGGTGGTGAAACTCATCTTTTCACGTTCCTCAACGTAAAAGGTGATTGCTCGTG
TGAGAGAGCCAATCCTGCAACGTGTTCGACATACTTTATTTCTTATAAAATATCACATGCATACTACATTTGGACATAAA
TTCAATAGTTTTATATAGAAGAGAATATTTTAACAATCAAGTCATTTTACAATACAGAAATATCATCAGACTCTACGTAA
ACCTAGAGCCTTAACATGTTTTTTCAAACAAGTCTCTAGAGATGGCCTTCGTAAAAGGATCAGTTATCATTTCATGTGTA
GGAATGTATTGCAAAGTTATTTCTCCACTTGTCACTACGTCTTTCACAAAGTTATACTTGAATGTGTTTGATCTTGCTGT
GATACTTAGGATCCTTTGCGTATGCGATAGCCGTTTGACTATCACAATATGGAATCATGGGACCCTTAGAATTCTTTGCC
ATACTCAAATGCTCAAAGAATCTCTTTAACCAAACAACTTATTGTACTGCAGACGCACAAGCCACAAATTCAGATTCCAT
GGTTGAAAGAGTTGTGCAAGTTTGCTTCTTACTTTTCCATGAAATAGCACCACAATTTAGTAAGAAAGCATAACCGGATG
TTGATTTTCTATCATCCCGGTCACTAGCTCAATCAACATTTGTATAACCTCTTATGAATAAATCAGATCCACTATAACAC
TGTGTATGATCTGTAGTTTCCTTCAGGTATCGAAATATTCTCTTTACTGCTTTCCAATGATCTCTTCTAGGATTGGATTG
ATACCTGCTAACTAGACTCATGACATAACAAATGTCTAGGCGAGTACACATCACAACATACATCAAACTCCCGACAACAC
TAGAAAGAGGAACTCGAGACTGCTAAAAAACTGCTAAAAAATGACGGACAGAAAAGCGACGAACGGTGTCGCTCCAAAAA
GCGACGCCATTTACCACACTGTCCGTCGCTTTTTAATAAAAATAATTATTTTTTAAATTATTTTTCAAAAAGCGACGGAC
GGCATCTCTTAGTCCGTCTCTTTTTTCGCAGATTTTTGCGTCTAATAAATATATAATTAATTGATTAATTATTTTTTTAA
AGGAGCGACGGACATCATCTCTAAGTCCGTCGCTTTTTGGTCAATACGACTGGTCAAACATTTATGAAAAGCGACGGACA
ACGTCTCTTAGTCCGTCGCTTTTTTGGTCAAATATTTTTAAAAAAGCAACGGACAAAGAGACGTTGTCCGTCGCTTTTCT
TAAAATATCTTTGACCCAGATCGGGATTTTCTTACTTTCTTCTCTCTCTTCTCTCTTCTCTCTTTTTCTCTCTTCACTTT
TATTCTCTCCCTTCTCTCTATCGATCTGCCTCCACCGTCTGCCGCCTCTACCACCGCCGTTGCTGCCCTTGCCCGTCGCT
GCCAGTCGCCGTCCGTCGCCTCTCCTCTTTGTTAAGGTTGATGTTTAATTTTAGATTTTTTTTTTCAATTCTAGTGATTA
TAGTTGATTGTTAGTATATTATTGTTTTAGGATGTTGGATTGTGTTTTTGTTAATTTGATTTGATTATTGTTAGTTAGGT
AGAGAATTGGAGATTTTTTATTTTAGGATTTTCTTTTAAATTGGGCATTTTTAAATTGGGTATTGTAATTAGTGAATGAA
TTAGGGTTTTTTGATTTTAGGACTAGTTTGAACTTGAGAATATGCAATTTGATTGTGAATTGAGATTTTAAAAAAAAATG
ATTGATATATTGTTAGTTAGTAAAGTGTTACTTTGAAGTTAGAAATTAGTAATTGAAGTGTATATGATGAATGTTTGAAT
GTCATGACAATATATGATGAATGTCATGAATATATATTGATCGATGAGGTTTTTTTGAATTAGAACTTGAATATATACCT
AATTGGTGGATTAGAAGTTTATATATAACTAGATATGAACTTGAATTTAGAACATGAAGTTGAACTTGAACTTGGAACTT
GAATATAACTAATTAATTATTGGATTAGAAGTTTATATATAACTAATTTTAGAAATTGAATATGAATTATTGAATTTAAG
TAGAACTTGAATTTTTGTAGGATTTAAAACTTTAATTAGGTTGTGAACTTTAGAAATCTTGAATTATTATAGGATTTTAG
AACTTTAGGTTGTGAACTTTAGAAATCTTGAATTATTGTAAGATTTTAGAACTTAAAGTTGTGAACTTTAAAGAACTTGA
ATTTTTGTAGGATTTTAGAACTTTATAAGGTTGTGAATGTTAGAAATCTTGAATTATTGTAGGAATTTAGAACTTTAAGT
TGTGAACTTTAGAGAACTTGAATTTTGTAGGATTTTAGAACCTCAGGTTGTGAAACGTTAGAAATCTTGAATTATTGTAG
AATATTAGAACTTTAAGTTGTGAATTTTAGAGAACTTGAATTTTTGTAGGATTTTAGAACTTTAAGTTGTGAACTTTAGA
GAATTTGAATTATTGTAGGATTTTACTTTAGGTTGTGAACTTTAGAAACCTTGAATTATTGTAGGATTTTAGAACTTAAA
GTTGTGAACTATAGAGAACTTGAATTTTTGTAGGATTTTAGACTTTATAAGGTTGTGAGCGTTAGAAATCTTGAATTATT
GTAGGATTTTAGAACTTTAAGTTGTGAACTTTATAGAACTTGAATTTTTGTAGGATTTTAGAACTGTAAGTTGTGAACTT
TAGAGAACTTCAATTTTTGTAGGAACTTTAGGTTATGAAACGTTAGAAATCTTGAATAATTATAGAATTTTAGAACTTTA
AGTTGTGAATTTTAGAGAACTTGAATCTTTGTAGGATTTTAGAACTTTAAGTTGTAAACTTTAGAGAACTTGAATTATTG
TAGGATTTTAGAACTTTAGGTTGTGAACTTTAGAAATTTTGAATTATTGTAGGATTTTAGAACTTTAAGTTGTGAACTTT
AGAGAACTTGAATTTTTGTAGGATTTTAGAACTTTATAAGGTTGTGAGCATTAGAAATCTTGAATTATTGTAGGATTTTA
GAACTTTAGAGAACTTGAATTTTTGTAGGAACTTTAGGTTGTGAAATGTTAGAAGTCTTGAATTATTGTAGAATTTTAGA
ACTTTAAGTTGTGAATTTTAGAGAACTTGAATTTTTGTAGGATTTTAGAGCTTTAGGTTGTGAACTTTAGAAATCTTGAA
TTACTGTAGGATTTTAGAACTTTATAAATCTTGAATTACTGTGGAATTTTAGAACTTTAAGTTGTGAACTTTAGAAATCT
TGAATTATTGTAGGATTTTAAACTTTAGGTTGTGAACTTTAGAAATCTTGATTTATAAAATTTATGAACTAATTATTAGG
TTGAACTTTAGAAATCTTGATAAATTATAGTCTTTATGAACTATTTGTAATTTTGAAACGAATTTTGAAAGACTTTATAA
GTCTTTAAATTGTGATTTAGGTATTTTTGAATGTTAATTTAAGTTTGTTGTTTTATATATTGTGTAGCTTCTTTATAATG
TATTGTGTTTGATTAGGGCTGAATTGAATTGAATTGAATTGCAAGTGGGTAGGCCAGATTCTGCTGTCAAAAAAATTACA
GAAAAAGCGACGGACAGAGTGGTTTTGTCCGTTGCTTTTCTGGATTTTATTTTTAAAAAAACTCAGAAAAGCGACAGACA
GGGTCCTTTAGTCCGTCGCTTTTTTTAATTATATTTTTTTTAAAACCCAAAAAAGCGACGGACAGGGTCCTTTAGTTCGT
CGCTTTTTTGGATTTTTCAAAAAATTATTTCCAAAAAAGCGACGGACGACGTCTCATTGTCCGTCGCTTTTCAAGATTCT
AAAAAAAATAAAAATTAATTAAAGCGACGGACTTCGTCTCTTTTAAAAAAAAAAATAAAAAAATGCAACGGACGACATCA
CATTTTTCAAATAAATAAATAAAAAATTTAGAAAAATCAAAAGCGATGCGGTCCGTCGCTTTTGGAAAAGCGACGAGATT
GACTGCGTCGCTTTTGGCCAAAAAAGTGACGCAGTCCGTCACTTTTTTCCGTTTCTTTTTGGCAATTTTTTAGTAGTGTG
TCTTCCTTTTCTTTTTCAGTCTTTGGACACATTTCAAGGCTTAAAATTTCACCCCTTGCTGCAGGAGTATCCATGGATTT
GCAACTATTCATTCAAAAACGTTCCAATATTTTCTTTATATAAGTTTCTTGAGATAAACTCAAAAATTTCTTGGAACGAT
CTCTTTGGATCTTAACACCCAATATATAGTCTGTTTCACCCATATCTTTCATATCAAATGATTTTGAAATCTATGACTTG
ACACTTTTCACATACTCCAAATTATTTCCAGCTAATAAAATATCATCTACGTAAAGAGAAAGAATTATAAAATTTCCATT
GGACTTTTTCACATAGATACAATGGTCTTCATCGATCATGGTGAAATCAAATGACGTCACCTCCTTATGAAATCTCAGAT
ACCACTGCCATGAAGATTGCTTTAGGCCATAAATTGATCTTTTCAATTTACATACTTACTTTTCTTGACCTTTAACAATG
AAACCAACTGGTTGTTCCATGTAGATTTCCTCGTTTAATTCTCCATTGAGAAAAGCGGTCTCCACATCCATTTGGTGTAA
TTCTAGATCTAAATGTGCAACAATAGCTAAAAGTAATTGTATGGATGTAAACTTCACAATTGGTAAAAAAGTTTCCTCAT
AGTCTATTCCAACTTCTTGAGTAAAACCTTTTGCAACCAATCGTGCTTTGTGTCTTTCTATTGACCCATACAATTTACGT
TTAACTTTAAGAATCCATTTATTCCCAATAGCTTTATGTTATTTAGGAAGGTCAACTAGATCCCAGACTTTGTTGGTTTT
CATGGACTCTAATTCTTCTTTCGTCACTTTTAACCATTCATCCCTTTCAGGGCTTGATAAGGCATCTGTTACAGAATTAG
GTTCATCCAATTCTGTAGGAGATACCAAGAAAACATAATCCTCAATCTCATAAGATCGTTTAGGTACACCTTTTCTTGTA
CTCTTACGTATTTGAAGTTCAGAATCCTCTATAGGATTTTGGGATTCATAACTCCCACTTGGACCAGGAATCATTTCTTG
ATCCATTGAATTATCAAGTATGTTTGACAACATTATCTGATTTTCTGAATTCAACATTTCGTATAGAGGCTCAACTTCAT
CTATTTCACCCTTTTTGGGAAAATCATTTTCCAAAAATCTGACATCTCGGGATACAATTTCAGTAATATTTCTATCCTCC
AGTTCATCGATGAACGCATACCCTTTGGAGCGTTCAGAGTACCTTATAAAGATACATTACTTTCCTTTTGGACTTAGTTT
ACCAAACTCCCCAAAACGATCTTTAATGTATGGTGCACAACCCCACGGTCGTAGATCATTCAGGTTTATTTTATGACCAT
TTCAAAGTTCATAAGGAGTGGAAGACACTAATTTAGAAGGCACTTTGTTTAATATGTAAGCCGCCGTCAATAATGCATCT
CCCCAGAAAGTGATAGGCAAATTTGCATGTGCTATCCTTAAACTTGTCATGTCTAATAATGTTATATTCCTTCTTTCAGC
TATACCATTTTGTTGAGGTATATAAAGAGTAGTTAACTGTCTGATAATACCCTTTTAAGTACATAATTCTTCAAATTGTT
TTCACAAATATTCACGCCCTCGATCGATTCTTAAATCTTTTATGATTTTATATAATTGATTTTCAACTTCATTCATATAT
CTTTTAAAGCACTCAAGTGCTTCAGATTTATGAGAAAACAAATAGACATAACCAAAACGTGTGAAATCATGAAAATATGT
AATGAAGTATGTAGCACCAGACCTTGTCCTTACATTGGACCACAAATATCAGAATGAATTAATTGAAGTGGGAACTCAGC
TCTCTTAGCCTTCCCAAATGGTTTAAATCTTTCCAGCAAGACAATTTTCACAAGTTGGCATTTCAATTTTGGTGAAAGAG
CCTAAATGCCCTTCTTTTGCCAACCTATTTATTCGATCTTGCCTTATGTGACCTAATCGTGCATGCCATGTAATAGCATC
GACATCATTGTTACTTGAATAATATGTCATTACACAACGGTCAACATACTAGTCATAAGTTGAAGGATTACAATTTAATA
CGATAAAAAGGTCATAACAAAGTCCAAAACCATATAAAACATTATCTAGAGTTATTCTAACACCATTACGACTAAAAACA
AATAAAAACCAACATCTAAAAGAATAGACATAAATACTAAGTTTAGTCGAATCTTTGGTGCATATAAGACGTCATGCAAC
ATCAAAGAACGGCCACCACACAAGTCTACTTTGCAAGTGCATATCCCTTTGACTTCTAGTTTAGCATTATTTCCCACGTA
GATCCACTTTGATTTAGATGAAACTCGATGAAACTCCACAAACGTCTCTCTATCTCGACTCACGTGGTCGGTGGATCCTG
AGTCTACAATCCACATAGGATAAGATTTAGTTAGTAAAGAAGTGCTAAAACATATGTAGCACTTAGAGATGCGTTTAGAA
ATGCTATCTTTTTGGGCTCGGTACATTCACGAGAAAAATGCCCCAATTCTTGGCAATTGTAGCACTTCATTTTACTCTTG
TCTCTTTTCTTGAAAAGCTATTTTCCTTTCTTGGAGTTTGGCTTCTTCTTTTTCTTAAAGGGTCTTTCTACAGTTTCTTT
GCCTTTTCCAATTTTTCTTACGCTTAAAGCCTGACGATTTTGTACCACTTGACTCTGCCACAAAGGCATGAAAAGCAGCT
TTAGCAGCTCCAAGGCGCTCGTCTTCCAGTTCAACATGGCGTGTAACATCGGAAAAGGTTTTGATGTTATCATTATGGGT
CAAGTTAACCTTCAAATGTTCCCAATTATTGGGAAGAGACCGAATCACTGTCTGAACTTGTTGTTCATCTGAAAGAACAT
GACCAACACTCTTGAGTTGAGTTATCATGTTTGACATCACCCTAAAGTGTTGTTTGATATTCTGATCATGACACTTTTTG
TAAGTGTCAAATTTGATAGTCAATTGTCGGAGGTGGGTTACAGACGTTCCCCCATACATTCCTCGCAGATATGCCCACAT
AGCATAAGCAATAGGGAATTTCTCACATTCATGTATGAGGTCATCAACTACAGAACTAACTATTATTCCACGTGTAGTGA
AGTTAGCCTTTTTACAAGCTTTGTAAGCTTCAAGATCCCTTCTTTGTTGTGCAGTATTACGCTCTTCTGGTTGATTCAAA
ACATGATTTATACCTTCCAAAAAAAATTTCTCTTCCAGTACATACCATATTTTATGACTCCAGATGTCGTAATTACCACC
GTTAAGTTTTTCACCTTTGTTTAAGTCAGCAATGATACTTTTTGATGCCATGTCTGCTATTGACATATAATTAGGCAAGA
ATTTTAATCAATTATGCATGCGACATACACATTCAAGCAAATTAATTCTCATAAAAATTTCATAATTAATGTAAAATTGA
AAAGACACGTATGCATCCAATCATCATCTACAAACTAAATATTTAATCAAAATTCAAATCTAATTTCTTAATGTGTATAA
TTAATACATTGAAGACTTTGATAACAAGGATTTTTAAGTCTAATAACATAATTTGAGAGAAAAACAAACTACATAATGTT
ATGTCGTAATTTTCCTATCTATAGAAAAATCACTTTTGAAATGTTCTAAGTATAAAACAATTCGAGAAAATACTTAGAAA
AGAGTCGCCACTTAATTTTTTAAAGAAATTAAGAAAACTTATAATTTTCAAAGATTTAAACAGAAAAAATCATTTGAAAA
TACCAAAGAGGGTTCGGGGTTCAATTTACACTTTGAGAAGGGTTTAAGCATTCAAAGTGTCCACTAACATGCGGTTGACC
TGCGATTTGACTAACATATATTTGACTATTTTTAGGAAAAATATGATTTAACAAACAAAAAAAAAATTACAATATTTGAT
TAACTTTGAGAGAATGATTAAATAAATGACGCATTTTTTACTTTTATTTTATTTTTTAGAGAAAGGGACCCAAAAATGAA
ACATTTGAATTAAATTGCAAATGATTAGAATATTAATAAAACTAGATTAATTAGAACTTACTTGACTCATTTTTTTTTTT
TAAATAAATAATAATTTAAACCAAATTGGTTAGTTTAAGCATGAACATCATTTTAAATCAATTGAAGAATAAAAACAAAG
TTTTGACTAACTTTTTGAGAAAAAGTGACAAAGTAAAAGGAAGCCATTTTTTAAAGTTTATTGAAGAAAAACACTTAACT
TAAAATAATTTTAGAATGAGCAAAAATGTGTGAAGAAGCGTTAAATAACACATTTTTTCAAGAACAAACGATTTAACTTA
ATTGAGGATGTAAAATTTGACCAATGTTTAATTAATAAAATAAATGACCTTAACACAAAAAAAATATTCAAAGCAAACCA
ACACAAAGAAAGTAACTCGTCTTTTGGGGAATCTAATTAAGTTAATTAAAAATTATAAAGTTAAAATTAAACAACAAACA
ATAAATAATCACAATTAAATAATTAAAGAGTAAGGGAGAAATTGAATTTGGGCCCCCTTTTTTTGGGGCCAAACTCTTTG
CTGATTTGGGCTTTTGGCTCAATCCCCTTTTTGTATACATCAGCTGTATATCCGTGTATATCGATATGTATATCAGCTCT
TTCCATGTATCTCCTGCTTCCGAACACCTGTATTTTACCTTATCTATGTATTTTTCACGTTTTTGAGCTGTATAACGTTG
TATAATGAGTGTATACTGCTGTATATAGAAATCATACAGCCTGTTTTGGACTTTTCGGGCACTTAAGTTTCAATTTCCTG
CCCTATTTGCTTTCTACAACCTATTCACCGCTTTGAATTTTGGCTGACTCGATGAGATTCAAATCGAGGAAATGCAAGGA
ATAAGTCCAAAGTGGACTCGGATTGTAGTCGCATGAGGAGAGAACAAATGAAAAGATTAGCATTCCTTCGTGACCCCAAA
AATTAAAATTATTGAAAGACACAAGCAGTCATGACAACTAACCACTTGCTAAAATTAAAACTTACTCACAGGAATAGGAA
ACAAAGCTTAGACAAAGTGAACAATGAAACCACCCCATTTGTTCATGTTTTTTAAAGAAACCAAAGACAACATTTCCATG
TTTAAGCATAACGTAACAGATTGGGAATTTTCCCAAGCAAACCCCTTTAAAGTCTCATGTATTCTTTAGACAAATAAATT
AGGTATGAACTCATCATAAGCATAATCTATTCTAGCAAAAAAAAAAAAGCTTTTAAAAAAAGGCCTTAGGAAGACATTTA
GTTAGCTCATTAAAGAAGAAATTTTGATGTTATTTTGATATAAACAGAGGGAAGAAAGTCCAATAACTAACATGCTAATC
ACTAAAGAACAGGACAAAATATTTAGCAATGACAAAATATTCATATCAAGAACAACTTAATATTAAACCGACATGCCTCA
CAAGGGACAAGAAGAGCAACCAATCAACCTAATAAAATTTTAACACAACAGAGAGCAAAATTGGATACTTATATAGTTCA
TAAAGACATCCTAATTTGGCTCAAATTTACCTAAACAATCACAATGAGTGATAAAGCTCATGTTAAAACAAAACGATAAG
CAAAACAACCTTAGGACTAGAAAAAGATTACAACTAAAGTGTCTAATCCATATAGACACAAACAAAGGCAGCAAAGGAAA
GAGTGCAAAAATGAGGCCATGAACTAAACAACATCTTGACTTAACACGAGTAGCTACTAAACTCGACACAAAGATTGTCA
ACACAAGCAACTTATTCAAAGAAAATCGAACTATTATATAGTAGGACTCAAAGCAAACTCAAGGAAACGGGCCACCAACC
GTGTTCAACAACAAGATTTCTAAAATGTCATGAAAGAGACGACATTAGAGAAGAATCAAGCTGAACAAAAGCTGAGGATT
TTAACTAAAATGAGACTACCATAGAAGGAATCTAAGGAATACTAGATATAAATGCAACATCATAATTCGTTCGGCACCCT
CCGAACATATAACAAAACAACGAACATTATTTCAACAATGAAAATAAGGTAGCAACATGGTGATTAATGAATAAATAGAC
TAAAACTTGAGGCAAGCATCACAACTACGAGTCCGAGAAGACCCCCACAGACTCGAGTGACATTAGCTCATATCAAAAAT
AAAATAAACGTCACTAATTTCAAAGAAAATAAAGATATCGCTTAGACTTAAACAAATCAAATATGATTATCTCCAGGATA
CTACATCACTTCTACACACCGAATTCAAAGTGAACACAAGGGATACGAGTTATTTACCTTTTAGGGAGTAGAGAACTGAG
ACAACGAACCGGGGAGCGATTTCCACGATTCTCCTACCACGCTAGTTTAGACTCGAGCGAATAAAACCGAAACTAAGTGA
CGCTTTGGTAAGCTATTTTCGTATGTGAATACGTGCCCTAAAAAATCCAATCTTTTTTTTTGACTCCCCTAATCACTGAA
GGTATAGAACTATTTATAGGGAAAAAATTGGGCGATTTAGGGGGGGAAATTCGGTGAATTTTTGGAAGGAAGAGTTTGAA
TTTTTCTTTGCTCCTTTTCGAAGCAACAGTAAAGGGGATGGAAAAAAGCTGAATCCGCGAAAGGGGGGAAAGGGGACGAT
TAGGCCGCTAGGGTTAAGGGTTTTGCAGATGATCGCGTACGGGTTTGGTATTGCTCGCGACTTTGGCTGTTGTCCGCGAT
TTCTGGGTCGCTGATCTGCTTCGCTCACTGCGTGTGAAGAAGACAACGATGTACAGGGTGGGGTCGTTTTGCTGTGTATT
GTATTTTTTGCCAGAATTTGGGGTTCTTTATGTATTGGGTCGGTTATGTATGTTGTTGTATTGTATTGATTGAAAAGTGG
TCTGATGAGGTGGGCTGCTGAAGGTTTTGAATTGGAATTGGGCTGAAAAATAGGCCCAATTTTGAGTCTTAGATGGGTTT
AAGGTATTTGGCTAATAACCAAATAAGATGAATTAATATAAATTAATTAATGAGCTTCTTAATCTTAACGAAATAAAAAA
ATAATTAACTTAATTATAAACTAACTAATTCAATTACAAAACTAATTAACTCGAAATTATAACTATAACTTAAAGTAAAT
TAATAAAATATTTAAATAAAATGTAAAATATTTTGTGATGATTTTCAAATATTTATAAAACAACGTGATTGCAAAAATAT
ACATATTTATTATTAAAAAATGATAAAATTACTTTAAAAATAATTTGAAAGTATTTTGAATTTCATAAAACTCATTATTT
CAAAATTATAACCATCCCTAATATTTAAAATATAAAATATTTTTTGAGACGATTTTCGAATAATCATAAAATAGACTAAT
TATATACATAATTATGTAAAGCATATATATCATCTAAAAATTATGAAACGTGACGAAACTATTTAAAATAACTTGAAAAC
TTTTTCTTTTTTTTTGAAATTTTATAAAACTAATTATTTTATTTTTTTGAAATTGAAGAAGCTTGATGATTAATTTCTAT
TGTGGAGGGCCAAATTGGGTGTCAACACATAATTCATATCTTGAAAAACAAATAAGCAATAAAAACTTACAAGTAATTCA
AAGACTGAAATCCTCCCACAAGTCTTCAAGACAACAAATGTAAACTCTAAACCAAATGTCATGATGAACATCAGTCAATC
TACTACCCCAAGGTTCATGTAGAGCGTCTGTTAAATAAGCTACAACTCTCCAATCTGAAATTTCCTTATAATCAGTCAGT
TCAGCTCCTTTTATTTCAAAAAGGTGAATAAAATCACGTGCTAACATATTAAGGAACATCTTCAATGACTCAAACTCTTT
AAATTTTTTCTCTTTTTCCCTTCGAATGACCCTTTGGTTTCTTGACAGATTTTGTGTCGCCCTTGGGACACCAATCTGTA
TGATTTCACGCCCTCAGAAACATGTCTTATGTTGGCTTGCTCTCCTACCTTGTCCCTTTGCTCGACTTTGAGAACTCCCA
CTTGGAGTAATTTGAGCACGTTTCCGTTCAGCCATATCTGAAATGGAAACAAAAACAAAAATATAGTTAATACCATTTAA
TGCGATAACGTATGTCACAAATTTCTCGTAGGAGACAAGGAACCGTTTAAGGAATTTAAAGGACTAAGAGAATTTTTCAA
GACCAATTTTAATACACATAATTAAAATTATAATCTAGTCAAAACAAGTTATCACTATTCTTCATTAAGTAAAGAAGATA
ACTCATGGCCTTACAAAAAAAAAAATTAAAATCAACCACAATCTAATTTGACCATTTGAAAAATCTTATGTTAAAGTAAA
TAATAAAATAAATACTTTGTTAACATAAAAAAAAAATACTACAAAACCATTGTCTATTTTTCATTAAAAAAAACAATAGT
TCTTTATGATACCAAAGAAAACGGTATAAGTATTTTATAAAAAAAATTGGACCATTTTATTTTTTCTTTTTAATCCTTAA
TAGAAAAGGACAAAAAGAAACTCCCTTTTTTCTTTTCATTTAAATAGTGGAACCATTTTTTTCCTCGACAAAAAAAAAAA
GGGGGAAAGGTTCACACATTCCAATTGGAAAAAGTTGTGGAACCATTTTATTTTTCTTTTTTAATCCTTAACAAAAAGAA
TATGGCTTGTCCCTTAAATTCTCTTCCATTTTTTATTTATTTATTAACAAAAAAAAAACAGAAGTTGACTTTTCAAGTTC
TTATTCAACTCAAAGTCTTTTTCCTTTTCAACCTATAAAATAACTTTTTATAAATATTACTCATCTTCTCTTGTTACTTC
CATGGAAAAAAAAACGAGAAACAACAAACAAAACTTCAACAAAATTCCATGAAAGAACCACAAGGAAGAAAAAATACTTA
GGTCAGTAAATCTTTTTTCTTTTTCCTACTCATAAAGGAATATTGAGTAACCAAAACAAAGCAGATCGATAATGGACAAA
GATAAATATATTTATAATCATATTTCAAATTTCTCAATTCATTCAACCAGAGAATTTCAATCATTATTCAAACAGGGAAC
AATTAAACCTGGATTTGATGCCATTTGTTGGATCTATAGAAAGAAATCGACGAATTGTGTACCTTATCTTTTGCAGCGGA
AAATCGATGAAATTATTTTCTTTGAAGAATTGCTCCAAGCCAAACTTGAATCTCAAGGAAATAAGGTAAATGATTCATAA
ACTAAATATCTTTTGTTAGTGTCTTTTTCAATGAATATCTTTTGGATTTTCCCAACCTTGTCAAGATCTGGACGAAATCG
GAGTCTTTAAGGTGCAGGGAAATCAGGTAACAATCGGGTGAATTATTTATGATTTTGATTACATGAGTGGTTAGATAACA
ATTGGGTGAATTATTTATGAAGTTCATTTTAGACACTTCATGTAAGGTCCTGTTGTGTCATTTTGACACTTTCTTTACAA
TTAGCAAAAATATGTAATGTGTGTGTAATGCACTCGCGAATGACGTGTAAAGTGTTTAATTAAATGACGACATTTGTCAT
TTGTGCCTAAAATCATTCTTAAATAATGAATTTTGAGAAAAACAAAAAGTAGCGAATGAATCGATGACATGTGGCATTTT
TGCCCACATAATTAAAAAAACATTTAACCAATTAACAAAAAATATTTTGCAACCTTCAAATTGTCTTCTCCAAAGTAACT
ATTTTGCAGAAACGCTGCCCCACCCCACCCCCACTTCTCAATCATACACCAACCCTTTTATTATAGAAGAATAAAGCTAA
GTCATGAATTCACATTCTTCTTAATCAATAACAAAACAGTAAAATTGAATATAAATCATTAAAATTAACTGGAAAAAAAA
AATAAGAAAGCACTTACAGTAAAAGCAAAGTTTGAAGGCCAGTGAAGCCTTGAAGGAAGAGAAAAAATCACATCCACTTC
CATATTACAATAGTAAACTCCTCCAAAAAAAGAATTTCATGACTATTTCAATATTTAAATCTTGAAATAGGTCTTTTCTT
AAAATTTTAAAACATTTGCTATGGATGGAGTTAAGCTTGAAAAATGGAGGCTGAAAATGGAGAAGAAGAACAAGAAAAAA
TAATTAAAATTTTAAAAATTGATTAAAAAAGTTTTTCAAGCACAATAAACGAGTGGATCACACTCTCTATGACGTGTTTG
TAAAAAGTGTCAAAATGACACAAGAAAAATTTACGTAAGATATTAAAAATAAACAAAATCTAATTAAGATGTCTAAATGA
AAATTGGTGTCAAGTAATATATGACTTGGGCAAGGAAATTTGCTACAGGAGAGTAGACCCACATGAACATCCACTTGACT
TCATTATTTATAATAATACATAAATATTTTGTCACCTTCTCCTCCCAATTGGCAAAGTTACTCACCCTACTTTTTGGTTT
TGTCTAAAAGGGAGTTAAGTAGAACTACTACTTTTTTGAAGGTACCTTTATATGTAAATATAAAAAGAAGATGAAGGAAA
GAGAGAGAGAAACACAGATGGTGGCAAGGGACTCATCGGAGAAGTCGTCGGAGACTGGACGGAGCTTGAGAAAGTGAAAC
TCAAAATGACGGAAATGGTTAGTTTTATGTTTGGTGGTAATTTGAAGCTGTGATTCTTGAAATTTAAATTTCTTTAAATA
ATTAAATAACTATGATTATTCTTTTTCATCAATTCATTTATCTGTTTTTTCTAACACAAAAACCACTAAAGTTTACTCTT
ATCTTTTGAATTATTTATTCCCCAAGAAAGAGTCTCAATACTCCCTCCGTCAATATTTAATTGTCATGATTTTCTTTTTT
AGAATCAAATTATCAGAATTTTGACTAATATTTTTGATGTATTTTTTCATCATATTGATATGCAAATAAAAAAAATACAA
TTTATAGTATTTTTTGTCTAGTTTTTAAATATCTAAATTTTTTGTTTAAAATATCGAACTAATGTACTCTAATTTAACTT
TGAAAAACGCATCACGACAATTAACAGTGGTGGATGGAGAGAGTAACTAATAAGTGGTGATAAATTTGTTACTTGGTCAT
TATATTTTGTTAGTCTTTAATTGGAGTGTGGTAAAAAATAAAGTAGCAAGTACTACAAAGTTGCAACAATTAGCAGATAG
AGAAAAATAAATTGTCACAAGAAATTATTTGGGTCATTTTTTCAAGGGAAAAATATGCATTTGTAAAGATCAAATAAAAA
ACATTATTATTACTCATAATAAGGCCACGGTACGAACATTTTTCATATAGTTTTTATAACCAAAAAAAAAAAAAAACTTC
AATTTCTTCTTTATTTATAATATAAAAATATATAATAATTGTGTCTCCTTAGCAATCAGAAAATTAGGATACAACATATT
CAAGCTCATAATATTAATTTTATTATACGTACTACTTTTCGTTCATGAGGTCTATATTTGTAAATCATTTCCCTTTCACT
GATGCGTTCTTCACGATTCCATTTTCATTAATATCGTTATTATCATCCACAAATATTTGAATTCTTTTGAGGGCGATCTC
CACCGTTCGATCATCGATATTCGCAAAACAGATTCGGAACCACCCTGCTTCGGGGCAATTAAATGAAGATCCAGGCGGGA
TGTTGAGCTTCGCGTTGTTTATGATCAATTTCCATAGTGACACCTCAGCATCAAGTGTTGGCTCTTTCAGTAGAGTCCTC
AAATCCACCCAGCAATAAAGCCCAGCATTGCTTTTTAAGCACTTAATTCCGATTTTTTCAAGTCCGCTAGTGAATTTCTC
GTGCCGTTTCCTTAACCTCTTGGTGTTTTCAGTGAGAAATTCTTCGATAAATTCATCGTCACATAGCATGGGAGCTAGAA
AATCTTGTGTTTGAGTGGAAACAAGACCGAAGCTCGACATTTTTCTAGCATTCTTAACCACATTATCATTGAAGGAATAC
ACAATTCCCACTCGAAATCCTGGAAAACCCATGTCTTTGGAAAGACTAGACACAATATGTATCAAATTTTTATTAACACA
AATTCCATCGTCCTCAATGATTTCAGCGATGCTGACGAATCGTGGAGCATCAAACACGGTACCAGCATAGATTTCGTCAC
AAACAAGATGGATGTTATGTTCGTTAGTGAAGATCAAGATTTTTTTCAGTGTGTCCCTATCCAAAGTAGTGCCTAATGGA
TTAGAAGGGTTGGTCAAAATCAAGCCTTTAATTTTGATTTTTTCTTGTTGACCTTTTTCATATGCCTCTTTGAGAGCTTC
TGGAGTAATTTTGAAATTATTAGAGCTATTGCATGAAATGGGTACAAGTTGTACACCAGTTCTCCAACATAGGTCCCTAT
TGAATCTGTATTAAGTTGAAAATATGAATTAGTAATCTACACAATATATATAATAACTAAAAAAAAATTATACGGTTAAT
ATATATATATAACTTAAACTTCATTCATACCCTGGGTAATAAGGTGTGGGGACTAAAAAAGCATCGCCACGATTAGCCAA
ACAAAAGATGAGAGTCTCGTTAGCTCCAGTAGCTCCACCTGCCATTACTATACGTTTTGAATCAAAATTAACCTTACCAT
GTCTTGTTTTTTCCATATGTTTTGCAATTCCCTGAAAAAAAAAAAACACAAAATAAAATAAGGTCAAGGTGAATAATTAT
AAATATGTTTTGAGCGCTGGCCCTATTATTTTAGCATGAAACAAAATCACTTTGAAGCTATAGGATCTGTCCAGCTCATC
ATGTACAACTCTATGATTTTGAAATTTGTCCTTTTAATTAAGCAAAAGAATTTAAGTATGATAAAAAAAAATTCTCTCTC
TTCTCTCCCCCTCCACTCTCAAACCACAATATTTATGGCATCTCCAATTCATAACATCAAATTGCAGAAAAAACTGATTA
ATGGTTTGGTATTGAAAAAAAAATCCAACTATACGTGAATTGGTTTGGTTTTAACTAAAATAAAAGTCAACCTGAAACCA
CACTAACCCGATATTATATATATAATTTTTAAAATTTACTTTATACATAAAAGTATTTACTAAGGACCTGTATCTTTTTT
GTGTTAGTTGACCTAAGCCGCACCCTTACTGATGGGGTGGGGCTCGGCCTCCGAACCGTACGTGGGACGAGTTTTTGCCT
CATACAGCTCGGGCCGAAGACCGGGGGAAGTTTAGAAGAGATGGGGAAACCTAGCAGCTGCCGGTCAGGGTGGGGATAAG
CTTGCTTCTTCACAAGCCTATCCCCCCAAAAAAATTGACCCTGTAGCGCTAGCGCTTCGCGTTCTTTCTATTCCATCCCA
TTCCGGGATAGGCGGCTAATACTAAAATAATAAGTGAAGTAGTCGTCGTCTAAAATTTATAATTTTTGTCTTTTAACATA
TTTTTTAAAGTTTTTTTGAGATTTAGAATTTTGAATGTTCCAATAAAGGTTATAGTCCATAAATATTAGTAACTCTAACA
AAGCTTAATTCAAAATCAAATCAATACTATGCTAACAAAATAACTTAATTCAATACTAAGAATGAAAATAATGTTGAATA
TTTGTTCTTTCGTTTTTACATTGGTTTAGACATTTAAAATACATAATCTAATTTTAATTTTACATTTAAAATACATAATC
TAATTTTAATTTTTCTTTAATGTTTAATCATGTAACTAATACTTATTAGACTTATTTTAGCATGATTTAGTATTTTTAAA
TTATGATCATTTTCATTATGACTTTGCAATATTTATTGGCGGAATGACCTGAGAGACCCCTGTAGTTGGCTCCGTTTGTC
AGTTGAACCCTCTTACTCACCACTTTGCCAATTGAACACTTAAACTCAATGAAACTGTACTTTTTAAACCCTTTTCTCAT
CTGTTCAGTGTGCGTGTGATACAATTGCCTACACTTGGAATTCCACGTCATTTTATATTGACACATAAGAAATTACGAAT
ATATATATATTAATAAAACATAAAATAGAAGGGGAAAAAACCCTATCCACCCCACCGCCCCTCTGTTCTTCGTCTCTCCC
ATCTCATTTTCTTCTCTTCTTCCTCCCCCATCCACCCCTCTCACCTTCTCCGCAACCATAAACTTCCTCGACCAAGAAAA
ATATGTATTCTTATCTCCCGTTTCTTTAATTTCAAATAAAATGGAGTAGAGTTTATAAACTAAAAATTTAGAAAAAACAT
CAAGTAATTACGCTAGTGGACCAAATTGGAGGAATCTAAATAAATTCTTATCCCTGTGTTCCTCTTAAAAAATATATCTT
TACGTGTGTATTTCTGATTTCATGAAGAAAATGTAATTATCAAAGATAGTTAAATAGGCAATGAAGAGGGATTTTGGGTG
TCGTTAGTGTCCTTATAATTTTTTAGCGACATGTGTTCTATTTTTACTGAGAATAAATGGGAAAATAGGAGAAATTGAGA
AAAAAATATTGATAGAGATAATGGTGGAAATGGCAGAGATTGAGGCCATTGACGCCTTTCTTCAGGGGAAGACAAGGTTT
TTTATGTTTTCCCTTTGATTTTTTTCATCTTTTTCTCTCTTTTTTTTTTAAGTTTTCTTTGATCTTAGTTATAATTTAAT
TAAAAATTATATGTCCACGCGCTTAATAAACGTGCAATCACACACTTTGTCCACCTAAGGCATTTTGATGCCACATCAGG
TCAGAGGGGTTTAAAATGTAGAGTTTCCTCGAGTTTAAGTGTTCATTTGACAAAATGGTGAGTAGAAGGGTCCAACTGAC
AAACGAAGCCAACTACAGGGGTCTCTCAGGCTATTCGGCCATATTTATTTTATATGATACTTTCATTATTATTTTTTATT
GAATATTTTAGTGTCATCACTCATCTCATATTTTGTGTTATTTTCTTAAGAAACACCTTAGATAGTTGTATTTTGATTGA
ACTAAAGAAATATTTGGAGCACAAGTTAATTATATGTTTGTATGCATACTTTACCGGAAAAATCCAAAAACTTGAAAAAA
ATATGAGGTTTATTAGTTTTGTTTGATTTAAAAATTTAAAAATTTAACACAATGGCTTGGTATTTGAAATACCCGAACCA
ATCCGAGATTGAAAAACCCAAAAAAACCCGAATTTCATTAGTTTTTGTTTGGTTTATAAATTTAAATATTTTACACAAAT
AATTTAGTTTGATATTTAAAAAACTCGAACCAATCCGGTCACGTACAACTCTATTAAAAAGGAATAGTTTTATCTTTCCT
CAATATTATATTATTATTATTATTTAAAAAAATATATATATAATAAAAGTAATAATAAAATAATAAAAAAGTGATCTATT
ATTGTTGAATAATGTCACACCAAATAGTGTCATGCTAAATTTGGTGTGATATTGTTCATACACTAAAAATAATAAAAAAT
AGTGAGGAATGTAAAAATGGAATGCGCGAGAGGAGACCAGAGGCGGATATTCAGTAATGTTTTCTTTTTGATATTCTAAT
ATTAAATATATTCGTCGAAGTAGTTTGATTTTTGGATATTCTTTTTTAGGAATAAAAAACCTTATTCTCTATGAGAAAAC
AAGGATTTTTTCAGGTTAAAAATTTGAATTTATATAAATTATCTAATATCATATAGTTAAGAAAAAAAATTATAGCTTAA
ACCCATTTCTCTCCACTTAGATTTACTCGAAAGATTGAAAGAACCTTTAAATTCAAAAACTATAACATAATATTATCCAT
CATTTTAAAAAAATACAGTAATCAAAATATACCATCTAAATATATTTTTATTAGTATTAATGAGATTTTCAAATTTTAAT
ATTAATCTATAATTGATATAGAATAAACACACGACATACATTCTTATCAATTAAATATTACTAATAATTAATGAAAGAGA
AAGTCAATAAAAATAATAAAAAATTAAGTCAACCAAAAAATAATTAATAAAATAGATAAGTATACTCATAACAAATGAAG
AAGAAAGAAAGAAAAAAAAAACTGAATTCTTACACACATCAATGAAAAAGAAAAAGAAAAAGGAAGGAAGAGCTGAAGCG
CGCTCACAAGCAAAACGTAAAAAATTCAGTGTTGATTATATATGGATGACAAGTGAAATATATATACACATATTTATGTT
GGGTATGTAGCAAGAGTTAATGGGAAATTGAGGGAAGATGAAAGAGGAACTTGGAAAAAGTTGGGAACATGAAAAGTTGA
GAACTTGAAAAAGTCCTCTTATGCTTTATTGAAAAGACATTGAAAAGACATTTGTCCCTCATCGGTGGTGGAAAGAAAAA
TAGGAGAGTTTAAATATAGAAACACTCCTATTAATTGTTAAAAGGGTTGGAAAGAGGGACCCCCCTCGCGCCGTCGTCGT
CGTCGCTCGCTCGGCTCGGATTTGGATTTGGATTTGGATTTGGAAAAATGATCGATCAAGAGATTATTTTTTGAACAAAG
TTTGTTTTAATTATTTTAGTTAATTAATTATTTAATTAATTAAAATAAATTAAATGGCCAACGTTTTAATTAGTTAATTA
ACCAATTCAATTAATTAGTTAATTGACCCGACCCGACTCGGATCCACGCGCGACCCGTTTTATTTAAATCTTTCCCGTTT
TATTTAAATTTCCCGCAGTGACTGTTCTGAAAGGTTGCAACTTTCAGAAACAGCCATGACCATTTGAAAGGTTGCAAACT
TTCATGAATGGTCGTGTGTTTTCTGAAAGGATTGCAACCTTTCGGAACCAGTTCCTCTTGCCTATAAATACATTGATTCT
TCAGACTTATTCCTTACGAATTTTTCTGATTTTCTTCTTCTTCTTCTGCACAAAATTTCTTCGTGTATTTTACTGTTGTT
GAGTGGTTCGCTGACACTAGAGTTTTGGGTATCAATACACTGGTGATTGAGATCATTCTATCCTGGGAGGACATATTCCA
AATCAAACCTCGGATACTAGAGGGGAATAATTTCCTTAAGGGGACACTGTGCATTCAGTGGGCTTGATCTTTTCTGATTC
TGTTTTTTTTTTCCAGATTGTGGTACATTTTACAGATTTTACTTTTGTCAATTAATTTCTGTTCATCTATTCTTACTGGT
TTATTAAACTTTGGTTACTTCGTGTTTCTGCAAAGTTTATTAAAATCAGTAATTCTGATTTTTTATACACAGATTATTAA
CAATCTTAAGGAATGGGTTTACGGCTTAGGACAAGTCAGCATGGCGGTAACTCTATCTAGCAGACTGGAGATCCCAAGAG
CTAGATTCAAGGAGAAAAACAAAGTTGTGACTGACGGTTCGACATTGTCAATCAACTCAATCCATTCTCATGATGAAGAC
AATGTTCAGGAACAAGGTTAAGACTTTAAGGCTTGTTAATAAAGCTTAAAGTTTTTAATGATTTGCTAAGTTTGGCAGAT
TTGACCAAATAGTGTATCTACGAGATGACACGGTTAGAAATCACCTATGTGAGTGTGAAGTGTAAGCCGCTTCAAAGAGA
ATTTTTTTGTCAAAAGCCTATTCTCTATACACTCATGAAACCAGGAGGTGTTCATGGCTGAAACGAACACAACCGTAAGA
ACCATAAATGGTAAAGGGTTAATTGTGTGACATATGGTTGTCTAGGTATACACCAAAGCTCGACGGTTCAAAGATATCGC
ATCTACCGATTGACCGAGTATATCCGACATATGTTCACTACGGAAAGTCCAAGGGGAAACCTACTTATCCAGATGCAATT
AATTCTTGCTTGTAAAGTACACACTCGTCCGTGCATTCCTTATGTTATAACCATTCCCCATTAATGTGGGGGATTGTTGG
GTATGTAGCAAGAGTTAATGGGAAATTGAGGGAAGATGAAAGAGGAACTTGGAAAAAGTTGGGAACTTGAAAAGTTGAGA
ACTTGAAAAAGTCCTCTTATGCTTTATTGAAAAGACATTGAAAAGACATTTGTCCCTCATCGGTGGTGGAAAGAAAAATA
GGAGAGTTTAAATATAGAAACACTCCTATTAATTGTTAAAAGGGTTGGAAAGAGGGACCCCCCTCGCGCCGTCGTCGTCG
TCGCTCGCTCGGCTCGGATTTGGATTTGGATTTGGATTTGGAAAAATGATCGATCAAGAGATTATTTTTTGAACAAAGTT
TGTTTTAATTATTTTAGTTAATTAATTATTTAATTAATTAAAATAAATTAAATGGCCAACGTTTTAATTAGTTAATTAAC
CAATTCAATTAATTAGTTAATTGACCCGACCCGACTCGGATCCACGCGCGACCCGTTTTATTTAAATCTTTCCCGTTTTA
TTTAAATTTCCCGCAGTGACTGTTCTGAAAGGTTGCAACTTTCAGAAACAGCCATGACCATTTGAAAGGTTGCAAACTTT
CATGAATGGTCGTGTGTTTTCTGAAAGGATTGCAACCTTTCGGAACCAGTTCCTCTTGCCTATAAATACATTGATTCTTC
AGACTTATTCCTTACGAATTTTTCTGATTTTCTTCTTCTTCTTCTGCACAAAATTTCTTCGTGTATTTTACTGTTGTTGA
GTGGTTCGCTGACACTAGAGTTTTGGGTATCAATACACTGGTGATTGAGATCATTCTATCCTGGGAGGACATATTCCAAA
TCAAACCTCGGATACTAGAGGGGAATAATTTCCTTAAGGGGACACTGTGCATTCAGTGGGCTTGATCTTTTCTGATTCTG
TTTTTTTTTTCCAGATTGTGGTACATTTTACAGATTTTACTTTTGTCAATTAATTTCTGTTCATCTATTCTTACTGGTTT
ATTAAACTTTGGTTACTTCGTGTTTCTGCAAAGTTTATTAAAATCAGTAATTCTGATTTTTTATACACAGATTATTAACA
ATTTATACAAAGTTTTAACTGAGGTCACTGACTGCGGTAATAGCCCCACCCATGCACATAGATTCGCTCCTGCGCGAGAG
AATCTAAAAGGTGGCTGTGTGAGGTGGCGAATACAAGTTATGCCTGGAAATGAAAGAGAATGAGAGGTATCAAAATCATA
AGTTGTACTTACAGTGGTGAATTCAGGCAAGCCATGATAGTCTTGGAAGTTTGTGATCCTCCTGAAACATTCAATCCCTT
CGTGTGTGCAAATGGAGGCTTTTGGATTTCTCTTAATCCAATCTTCAATCCTGTCAATCGAAAGCTGATTTTCAGCGAGA
CCCAATTGAATAACACCATTCGGGTTATTCACAAGGTGGAAAGGATCCTTGTCGTATGCTTTCCACCCATCAAAATATAA
AGAATTTTCTACATGTTGTTCGTTAATAGCCAGCTTAGACAAAACTACATTACTTGTGATCTCCGAACCCACTTTAATAG
GTTGCAATTTTGATATATACGAACCCATTCTTACTAAAAGCAACAACAAAAAAATAAATGTGCATCTATATATCTAGCTA
GTGTTTGATATGCCAGTATTTATAGAAACAAAAGTTAAATTTTTAGACTCTGAAGTCGGTTACTCAACTACTGTTTTACG
ATTTTGACTACTGTAATTTAATATGATTAACTAATAGAGTATAAATCATGGTTGGCTCCAGCTCATCACGATTAATATTC
TCTTTCTAAATTTTTTAGATTCCTTAGTGAAGTGTACCTGATATATTTACATATAGATTAAAAAAAATTACAAAAATATA
AAATTGATGTGCCATATATTTACGTAAGATGCTCTTCAGTTTATTCAGGGCCTGTTAAAAAAATTATGTGGTAATTAGAA
TTATTATAATTATTAGAAATAGTAATTATATAATATAGTAATAACGATAACTTGTTTCACTGTTATAATGTAATTACATC
GTAATTAATATAATTATAGTGCAATTAATGTAGAAGGTGAAATTTAGAAAATTTCATTTGACCTAGCTAGTTTGATTTAT
ATGTATTACGTATGATTTATCTGCACTGACATTCCTTCATGTATATATGTACGTAGTATGCCTTTGTCGCATTTGAAATT
TCTGTTTGATTCAGTGAAAAAAATCACCGATTTTAATAAGAGTAATATATTTTCAAAAGACTCTTGTATAAATATATGAT
CGTATTAATATTATAAATTAATAATACTTAATTAAAATTATATATTTAAGAGACTAAGATGATATAATGAAATATGATTA
TAGTGTTTTGGTGTGATAAGAGACAGCTAAGATATATATATATATTTCAGAGACTGGACTATTTTCTAGTGGTATATATA
TATATATATACGCACGGGGATTTTAAGAAAATGAGCTGGATAAAAAATTATCTACTGGCTACTCATTTTTAAAGTACATA
TGGATAATAGATTAACCGTCCAACTTGTCCAGTCACCAGTGGGCTTCTAATCTGGTTACGCCAGCGAAAGTGTCGGCTCT
TTAACGATAAAACCCCTTTTTAAGTCAGAGGAAAATATAATTTTCTAATTTTTTTATTTTTTTTAAGAAATAGAAATGTT
TAGTTTCTTTTCAATAGTAAAAAAACGGAAAATACATAAAACCCCCCCGAACTTGGCACGAAAACATACTTTAATACTTA
AATTTTACGGGTAATTATTTACCCCCTTATCTCATTTCGCGTGAATTTAATACCATCCTAACGGATGACGTGGCAAAAAA
AGAAAAGAATTTTTTTAAAAAGCGCATTAAGTTATTTTTTAAAAAAGGTAATGGTCCCACTTTATATATATAATAAAAAA
AAAAAACCCACCCACCCCATTCTTCTTCTTCTTCAAACCCCACACCCCGCTTTCTCAAAACTCCACCTACCCCATCTATC
TACTTGTCTTTTCTTCTTCAAACTCTCCACCACCCTATCCCCACCTCACCGCATCCTCTTTCTCCTTCTTCAAACTCTAC
ATTCAAAGTACATTTTCTCGTTAAACACATAAACAAAAAGAATCACATTCAAGACCCACATAATTTTTTTTACTCTTTAC
TTTGGAGATTTGATTTTTCTTAAAAAGTTATGAATTTTTTTGAAAAATAAAGACTTGGGCATAAAAGAAGATGAGGTTTT
GTCAATCAATCTATAATGTTAATGGTTGGCAATGGTGATTGAAGCAATGGTAGAGAAAGTTTTTTTTTTAAAAAAAAAAA
ATCACTACAAATAAATGTGTTTTTTCTTGAATTAGTTTAGAATTAGACCTTGATTAGTATATGAAAATATAAAAAAATGA
AGAACACTGACAATCAACATGGCAGTAAATGACGTTGAGTATTGAAAAAAAATCACTGCTAATGATTTCAATATTTCTTA
AACTAATTAAGAACTAAAGATTAACTAGTATTTAAATATTCTGAAAAGGAAAGAAAGAAATGAATTTAAAAAATCAAAAA
TCAAATTTTAGAGAATTTCCAATGTGGCTATGACGTGGCGCTAATGTGGTTCTAATGTGTCAATGACGTGGCGCGTGTGT
AATACACTTGTCAACTTGAGACTGGTATTATATTTTTAGGGTGGTATTAATTCACTTCAAATATGTTAAGGGGGGTAAAT
AATTACCCGTAAAGTTTAAGTACTAAAGTAAGTTTTCGTGTCAAGTTCTGGGGGGTTTTTATGTATTTTCCCTAAAAAAA
AATGTTTTGCTTTCATTTAAAAGTAGTTTTACTCATTTGTCAAATGCTTCAATTTTTTATAAATATTTTTTTTCTCAAAA
TAAGTGTTTTTGACCTCCCAACTGTAACGTCAACCCGGCTATATTAATCCTATTGCTATTTAGAAGTACTCCATAACATT
CTTCGAATTACGATAGTTAATTAATTTAGTTTTGATGGTGAGTTTAAGCATAATTGTTGAAATTTAAAAAAATAAAATTT
ACATATTTAAAAGCTAAGTTAAAATATATCATAAATCATAATAATTTTTAAAAAAATAAAATTTTCGTATCTATTCAAGA
TATTTTGTTGGTTATCAAATAATTTTACGCAAAAAAAATTGGTAAATCATTTGTGATCCTTTTGAAAGATTCAATAGAAA
GATTTTCGGAGATAAATGTCAAAATCACATCTAAATCATCTATTTTTTTTTAGTTTCATAACTAAACTATCGCTTATTAG
TTTGAGAAACACACTCCTCTCTTTTATTACATTCTCTTCATGGTGTGTACTCTACTCTCTTTTATTTAAAAAAAAATTGT
CACATCACACTTCACGTGGACATTCCACCTTAACAAATATTAAATAAATTAATAGTATTTATTTAATTTCAATACACAAA
TCCCCAATGTCACCCTTAACTTTCTTAATACACAAATCCCCCACCCACCCATTTAAAATTTTTTTGTTTAAATTTCTTTT
ATAAAAGTATTTATTTATTTTTATTTAATCTCTCTCCCCAGCCCCTTCAAATAATAATTTAGATATTAATAAAGAATAAT
TCTACCGCACTTCACCTAACCCTTCGCTTCAAATTTTTTTTCTCATTTTGTTTTAGATATATATACATATCTTTTTAGGA
AAGTATTTTTTACTTGCCGCCGCAAGATTTTTTTAAATAAAATTTTTAATTATGTTATATTCGGTACACAAGTAGAAAAA
AAATTTAAATAAAATTTTTATTTATCTTTTTAGGAAAGTATTTTTTACCCTACTCCCTTTGTCCCAAATGACACTTTTCA
TTTTTCGAGAGTCAAACAGTTTCAGTTTGATCGGGAATTTGCGCATGAAATCTTCATTTTTTTAAAAAACAAAATTTATA
TATTTGTAAACTACATAAAAAGTACTATAAGTCACAACATTGATAATTCAAAATGTTTAAAAGATCTATAAAAAATTTAC
GGTCAAAATTAGAATTGTTTAAATCTCAAAATCCGAAAAGTGTCATATAAAATGAGACGGAGAGAGTAATACCACTTCTA
AAAAACTGCTAAAAAATGACGGACATAAAAGCGACAGACGGTGTCGCTCCAAAAAGTGACGCCATTAGCCACACTGTCCG
TCGCTTTTTAATAAAAATAATTTTGTATTTAATGATGTTTTCCGTCGCTTTTTTTACGCGGATTTTTACACCAACTATAT
ATATAATTAATAATGAATTGTTTAATTAATTTTTTAAAGAAGCGACGGACAACATCTCAAAGTCCATCGCTTTTTAGTCA
AAATGTTTGGTCAAACATTTAAGAAAAGCGACGGACAACACCTCTTAGTCCGTCGCTTTTTTGGTCAAAATATCGGTCAT
CTATTTTAAAAAAAAAGCGACGGACAAAGAGATGTTGTCCGTCGCTTCTTTTAAAATATCTTGACCAGATCGGGATTTCT
AGTTTTGTTCTCTCTCTTCTTCTCTATTCTCTCCCTTCTCTCTTCACTCTATTCCGTCGCCGCCACCTCCATACGCCTCT
GCAAGACGCTGCCCCAGCTCCTTCCCTCGCTGCTTGCCGGTCGCTGCCGCCGCTACCTCTCTCCTCAGTTTAAGTTAGTT
CTTAATTGTAGGTTTTTTTCAATTCTTGTGATTATAGTTGGTTTTTAGTTAGTATATTATTGTTTTAGTTTATTGGGTTG
TGGTTAAGCAATTATTAATTCGATTTGATTATTGTTAGTTAGGTATATAGAATTGAAGATTTTTGAATTTAGGATTTTTT
TTAAAATTAGGCATATTTTGAATTGGGCATTGTTAGTTAGTGAATGAATTCGGATTTTTGTTAGGGTTTTCAAGATTTGA
ATTCGGATTATTATTAGGTTATGAATTGAAGATTTTTGAATTTAGGATTTTTTTTAAATTTTGATTGATTGTTAGTTAGT
AAAGTGTTAATTTGAAGTTAGATTAGTAATTGAAGTGTTTTGAGTATTATATGATGAATGTTTGAATGATATGAATATAT
ATTGATGAATGTTTGAATGTTATGACTTATTTTCAAAGTTAAATTAGATTACATTAATTCAATATTTTAAACAAAAAATT
TAGATAGTCAAAAACTACACGAAAAGTACTATAAATTGCAATTTTTTACATATCAATATGATGAAAAAATATATCATAAA
ATGTTAGTCAAAGTTTTTATAGTTTGACTTCTAAAATGGAAAGTATGACAATTAATAGTGGATGGAGGGAGTACTATTGT
GACAACCTATTACACACCTGAATTACTGAAAAGTGAATTTATTTTAACCCTGACGCATATACAACCTGCAGTCACATGAT
GAGAAAGTATTTCACACTCGTGGCACGTCATCACCATGTCATTGCCACATCAATAATTACGTCAGATATTTCTTTTAAAA
AAAATCCATGTCACCCAATTTCTTCTTCTTCCTTGTACACCATCAAACCCACTATTAAATCACTACCATTGTTGTTATTA
TCATCAAATTTACTTCTCCACCACCATAGATTTCACCACCCATAATCAAATTCACCACCGGAATCTTCCCACAACCATTG
CCATCATAAAAAATTGATAACAAACATCATAAATTTAACTAAATTCACCATCGAAGCCATATCACTATCATTTAAATTCA
TCAGAATCATAACCATAAATCATCCACATCAAAATCATGAGTTTCATTGTCATTATCAAAATTAAAAGTCATACCACCAC
TAATTTTTCACTCATCACCAAACCCACCACAATAAATTATCACAATATACAAATTTCATTCAAGCTCAAAGAGGAGAATT
GTGAAAACTTGCAATATTTATTTGCAAAGATTTTAGTCAGACAACTGAAAAACTAGTGTTCGATTTACTATTACTGATTT
TGAAGAAAATATAGAGAGGATTTTTCTGAGAGAGAAGAAAGATCTATAAATACACATTAAAAAAATTAAATTTTGTGCAA
AAACCCAAAAACATTTTACACATTAATTAGAAATCCCTACTTCTACCTAAAAATATGTTTATCAATTATTAAATACTGAT
TTATATTCCCTCTCTTTGCAAGATCTTAAAATATCGTATTAAAATTTATAAATTAAATATTATTTAATATACCAAAATAA
TTTAATTTTTTTAAATGAGAAAATTTAAAAAAATATAATAAAATAAGTTATGTATTTAAATAATTTTCTGTTCATTTAAT
CAAAACTATTCCCTCTAGTTGATATTAAGTAAATTATTGGAAAAAAAAGTTATTATTTAAAATAAGTGAATTGGTCAGAA
TTGAAGAGACTTGTTGATATTTTTTCTTTTTCATATTTATCTTCCATTTAATGAAGTATAACTATCTTAAATCTTTTATG
ATAATATTTTAGAAAGAATTAAATAAAAAAGTAATAAGGAAAAATATCTATAATTTATGTCTTTCAATATTTTTTCTTAA
GGGGTGTGACCTAATTCAATTAATAATTCACACCTAGAAGGAGTACTGATTTTAACCAAACTCACAACAGTATTTTAGCT
AGCTCATGCCTAAGTAATATAATCTTGGACAATATCAATAAGGGTTGGGTGAGTGCAGTGGCAAAATCAGGAATTTCACA
AAGAGGGTTTAAAAATTAAACAATCGATTCATTAAAGATGTCTAAACACACATTCAAAACATCTTAAACCACTAGACTAT
AACAGCCTATTATGCTAAGGGTGTCAAAATATGAATCATTTTACTTGAATATGCGAATTTTTTTTTCGACAAAGGGTGTC
CATACATGTGCCTACGCCACTGGTGGAGTGATAAATAATCATTCATCCTTGATTAGAGGTTTTGAGTTTGAATTCTTTAA
AATATAAAATTGCCTTTGTTAAAAGAATGTTTAATCCAAATTTAATCAGATTATAATATAAATACTATATTGAGTAGGAA
GAAGAAAAAATGTCTTCTAAAGAGAAGCCGACACAGGTAGGGTTTAAGCGAATCTATATTGTCGGGTTTTAAATATGTAA
CACTGAAAAAGGTCATGTGTCTAATACATGATTGGATATCTAATATGAGTCGTGTGTCATTTTTCTTCTTCCTTTGCTTA
TAGAGAGTAGCAATATAAAGGTGGATTTAAACAAAATTAACATTTTTATTATTACATAAAACATTACTTATTTTTTGATT
ATTTTTTTTTTTTAAAAAAGTAAGAAAATATCAAATAATATGATTCAGAGTGAGTAAAAGGGTCAATTCGAATGCTTTCA
AGTTTCAATACAAGCAATAGCTACGTATAAATTGTTCACATAATTAATATCTAAAATGATCACTCAACTATAACAATTTT
TACTTTTAAAGTCATTCAACTTTGATTTCTATTTCAAAAATCACTCAACTATAATATTTTATTTACAAAGTCACTTAATC
TATTTAATTATTATTTTTTCATTAAAATTTCCTTACATTTAAACCTCTTTCAAAAAATTTACAATATGTTCCCAATCTTT
TCCTTTAAAAACATTTGATTACTAGAAAATAAGCTTTAATTTAACAACATCATCATCATCGTCATTATTATTATTATTAT
TATTATTATTATTATTATTATTATTCTGGAATCAGTAATTCTTCCACCAAATCAAATCTATGTTTTTTGTCTTTTTCTTT
TTTTTATTAATTTATAAAGCTAGATATATTTGCGTGATTATAAAGCTAGAGACATTTACAATCTAGTCTCAAGTCTCCAA
ATTTATATTTTTCCTGTCAACGTGATGAGTGACATTTACCTAATTAGTCATACCAATCCAAAATGGATGGAGTGTGTGAT
GTTTTTGTGTTTTATGGACCATAGATTCATTAAAAAGGAAAAAGGAAATTTAAGAAACAGCCAATTTTAGGGTGTAAAAC
AGCTTTCATAGCTATTTTAGTTTGCTATATAATGTATCAAATGTACTTAAGCTAAAGAGCAAAAAAAAAGTACTTAAAAG
CTAGCATCAAATGTATTAATAATGCATGTATTAGTTGTGTAGATATTATTATAAGTTATGTTATTTTTTACCTCACATAA
AATAATATATAAGTATCCTCATAACTTATATATGTATTATTGAAAGTGAGTTTTTAAATTGTAAATCAAATGTCATATTA
ATCTATATATATAATAAAGAGGAAACATAACTAAGGTGACATGACAATCTTTTTTCTCCTTTTTGGCTTTTTTTAAAATT
AAAATTAATTATTGTTTTGTAAAAGTAAATTACTTAATTTAGTACAAATAAATATTTTATAAATGGAGGAACATTTACGA
CAAAAACTCTTCACGTTCTTTTTTTTATTTGTTTGCTTCACTTTTAATCAAAAAAATAATAATGTTTTTTTTTTGTATTT
TAAATAATTTATTATTTATTCACAAGAAGTTATTACATATGACTTAGACCTCTTTAATTTTTACGTTTAATAATATTCAT
ACTCCCATAATTTTTATGTTCATAACATTCAAACTTAAATTTGTAAGTTTATGATGTCTTATGATATTCCTCTATTTTGC
CTATAAATTTTGTAACAACCCATTTTATCGGATGTCCCCGAACAACCCATTTTATCATTTTGAGTATTAGAGCTTTTATT
GTATAAAATACTCTTCCGATATATTTTAAATGAGTGTTTTGGACTATTCGTAACTACAATTATGAAATTAGTGGGGTAGT
TTTTATAATTAGGTTAGTTGGTGGTTATAGAAGATATCATTAAAACAAATAGTGGACCACTTCTACCACCCCATAATTAG
GATTAATAATAATTAGGGATTTCCATCGTGAGTTAGAAACTCAACAAAACTTCAACTGCAGCAATACAAATTGCAGAGAG
GCCGACGAGTACTTCAGGTAAATCCAATATCCAATATGTATTTGGTGAACATGAACAAAGGTTTTATGATTATTATTAGA
TTATCGTTATTAGACTAGAATTCGTAGAGAACGAGTTCTCAGTGGTAGTATTAGGTTGACTTCTGGTGATTAATGGCGAT
AGGTGGTTGAATTGTGATTAATTTCTGAGTGGTGGTGTAAGGAAATTATGTAGTGCAAGAGTAATAATATGGATTTGTAT
TTTCATTAAACTGTAAGGGAAATTATGGGTAATGATTATTGTTGCTTTGGGTTGAATAATTGGGTGAAAGCTTCGGTGGA
GACAAACTTGTCTCCCTGTTCATTATTTAATTAAATTATTGTTAAGTACTAAAACCATAGATGGCAAATTATTATCTATT
GGGTTTAGCGAGTGGATTGCAGGCAAAAACTTTATAAACTTGAATGGTCACTGTCATGTTTTGATAATTTTGAAATGGCT
TCCGTGTGTTTGCTGCCACTGGTATCGTGACCAGTGGCTTCAGTTTTACCATATTATAAACTACAATTTGATAGATTGAG
GTAGAGGTAATTAAATATATGGTGTAGTATATTATATGAATTATATTAAAGTTATGCTAATGGGAGGAATTAAGACTTGC
CCTTAGGTTTGAACTTTAGGAAGTTGATTATAGAATTAGATGAGTTTTTGGGTATAGGAGGGACATAGAGTAATATGAGT
GTTTATAGGCTTGTTAACTTACAAATTATGCATATATACTTGATAGATTGGAAAGGTTCGGAGACATTGAGGAAAGGAAA
GGCATTGGAGAAGTAGCTTGCCTGACGTCAGTTCTTCGGTGGAGGTAGGTTATGGTTTGTTCTATTTGATAGATAAACTC
TTAATAGCGATTGATATGCATTGAACGATATTGTGAAGTTCTCTATGTACTTGACTGTGTGATTTGTGTGGCTTGGTTGT
GTGGTTTGTGATTGGTCTAAAATCCTGAGACCATGAGAATTATAATCTGAAAACCTCTCTATTGAAGTTATGCCTTGAAT
AAAGAAGGCTTGATGTAATATTATTAATGAACTGAAAAATAGTGATGATAAATGATAAATTAATAATATTATTGGATCGG
AGTGTCACGTTCCGACACGGTATTTTTGGATCGGAGTGTCACGTTCCGACACGATATTTTTGGATCGGAGTGTCACGTTC
CGACACGGTATTTTTGGATCGGAGTGTCACGTTCCGACACGGTATTATTGGATCGGAGTGTCACGTTCCGACACGGTAAC
CTTAAAGGAAAAAGATATTGAATTAACTTAATGTACTCAATCTCAATGAACGCATTTCCCAAACGAGTGTGATGTAGAGG
CATGAGTCCTCGTGTGTGTGCTTGATATTGTGATTGATTACGTACTTGCTTCAACTGTTACTTGTCATGTTGTGGTTTCT
TATCACCTGCTAAGTGCTATAGTTGACTTTATACTATTATTCATTGTATATTAGTTTCTATTTTGGGTTGGCCGATGATA
CCTACTCAGTACGTGTTCCTTGTACTGACCCCTACTTGTGTTTTCTTCGTTTTTCTTTTGTGGAGTGCAGCAAGTGTACC
ATCGACTTCGACTCGCCCTCAGCTCTAGCTCGTCTCCAACACATCAGATTTCAGGGTGAGCTATTCCTTCTAGCTCGTGC
TAGATTCTCTCAGTTATGGCGTGATGTCCTTGAATTTCGGACATGGACTATCGTATTTACTTATTTTGGGGTCTTTAATA
CTTTTAGATTTGATATGTTAAGAACAGATGTCCTTGATGTGATGACTTTCAGATTTTGGGGATAATATGTAATAGACTTT
AGAGGTTTATTTGATTGGTTACTTTAATCAGTGTTGGAGCTTCCGCGTTATTGTTGTTAGTCGTAGTTAAATTATTGGTA
TATGTTGGGGTTTAGATTCCTTGGTCCGCCCACTTAAGAGGTGAAGTGTGGGTGCCACTCATGACTCAATTTGGGTCGTG
ACAAACTTGGTATCAGAGCCTTAGGTTCGAGGATCTCATCACACAAGGACAGGTCTAGTAGAGTCTTGCGGAACGGTACG
GGGACGCCTTTACTTTTCTTCAAGAGGCTATAGGACTTTAGGAAAACTCACATTTTTCTTTCTTTCTGCTATTACTTGAA
TCCAATTGGTATCTAGGTGATACAAATTGGTATCTGACCTTCTTCACTCTATCTCGCAGATGGTCAGAACTAGAGCAACA
GGTGTGACAACACCCACACCGGCAAGACAGGTTACGCCTGAGCCAACCGTTGGGGATGCAGCTCGAAGGGGAGCAGTGGC
TAGAGGCCGTGGTAGAGGTCGCGGAAGAAGGCCCACTAGAGGCAAAGGACAAACACCTGGTCCAGCTAGGGATAGAGTGG
TGACTCATCCACCGACTGACGAGGTAGTGAGAGAGAGTGATGAAGGGGAAGATGAGCAGATTCAAGAGAAGGAAGTACCA
CCCCAGCCTACTCCAGAGATGATTAATCAGGTTCTCACTTATCTTAGTGGGTTATCTGATCAGGGGCAGGCACCCCCAAC
ATTTTCTTCACTAGCACCTCAAGTCCAGGGAGTACAACATGCAGCCGATGTGGCTCCTCGCATGGATGCGTCCTTGGAAA
CAGGCACGTTTCCCCGATTGACTACAGGGCCTATAATGACTAGTGACCAGCATGATCTCTTTATTAAATTCTTGAAGCTG
AAACCTCCAGTTTTCAAGGGTACTGAAGTTGAAGATGCTTATGATTTCCTGGTTGATTGTCATGAGTTGTTACATAAGAT
GGACATAGTGGAGCGATTCGGTGTTGAGTTTGTGACCTACCAGTTTCAAGGGGATGCCAAAATGTGGTGGCGGTCTCATG
TGGAGTGTCGACCAGCAAAGGCACCACCTATGACTTGGACAACATTTTCTAGCTTATTTATGGAGAAGTACATACCCCGG
ACTTTGAGGGACAGAAGGAGAGATGAGTTCTTGAACATAGAACAAGGAAGGATGTCTGTTGCAGCTTATGAGGCTAAATT
TCGTGCGTTATCCAGGTATGCCACTCAACTTTGCTTCAGTCCGCAAGAGCGGATTCGCCGCTTTGTAAAGGGATTGAGGT
CAGATTTGCAGATCCCAGCTTTACAGGTAGCTGCTTCTGCAAAATCTTTTCAGGAAGTAATTGATTTTGTGATAGAGGTA
GAGGGGGTGAAGCCGGATGACTTCACCAAGGTGTCAACATTTAAAAAGTTTCGTAAGGGAGGTGAGTTTAGTGGTTCATA
CTCCAGAGGGCAGAGTTCAGGGGGCTATCCACCCCGTCCTATTCAGTCTTCATTGCAGGCTTCAGTTGAGGGTCCGTTGC
GGACCAGTCAACCTTTTTCTGAGTGTGGGGGTTACCTCCAATCTTCTTCGTCTTCACAGAGACCTACACTCGACTCTAGG
ACTTGTTATGGATGTGGAGAGGCCGGACATATCAAGAAATATTGTCCAAAGCAGAGTCAGGCTCGGTACGATCAGAGTTA
CAGATCTCCAGCAGTTAGAGGTAGAGGTGGTCATGGTAGAGGCCGTCATTCTGGGGGACGTGGTGGCCAAGGTAATGGTG
GTCACCAGTTCAACCGGGGTGGCGGGCAGGTTGGAATTACTGGAGCGCAGCCCGGTAGAGGCAATGGACAGACAGGTGAT
AGGGCCCATTGTTATGCTTTCCCCGGGAGGTCAGAGGCAGAGACATCTGATGCTGTTATCACAGGTACTCTTCTGGTCGG
TGATCGCATGGCTTCTATATTATTTGATCCTGGATCCACATTTTCTTATGTATCTTCCTCGTTCGCTACTGGTCTTGATT
TGCATTGTGATTTGCTTGACATGCCTATTCGTGTCTCTACTCCTGTTGGTAAGTCTGTGATAGTGGAAAGGGTGTATAGG
TCTTGCCTTGTGACTTTTGTGGGAGGCGAGACTTATGTAGATCTGATTATTCTAGAGATGGTTGATTTTGATGTAATTTT
GGGTATGACTTGGCTTTCTCCAAATTTTGCTATCTTAGATTGTAATGCTAAGACTGTGACCTTGGCCAAGCCTGGGATAG
ATCCATTAGTCTGGGAGGGTGACTATATTCCCGCCCCAGTTCGTATTATCTCTTGTCTTCGTGCTAAGAGGTTGGTTAGT
AAGGGTTGTTTAGCCTTCTTGGCACATCTCAGGGATGATACTTCCAAAGTGCCTTCAATCGAGTCTGTTTCGATAGTCCG
TGAGTTTACAGATGTTTTTCCTTCCGACCTACCTGGTATGCCACCAGATAGAGATATTGATTTTTGTATTGACTTGGAGC
CAGGGACTCGCCCCATTTCTATTCCACCTTATAGAATGGCCCCAGCTGAGTTAAGGGAGTTAAAGGCCCAACTTCAGGAA
TTGTTAGGTAAAGGTTTTATTAGACCGAGTACATCTCCTTGGGGTGCTCCAGTTTTATTTGTGAAGAAGAAGGATGGTAG
TTTTCGGATGTGCATAGACTACAGGCAGCTGAATAAGGTAACTATTAAGAATAAGTACCCTATTCCTCGCATTGATGACT
TGTTCGATCAGTTACAGGGTGCTTGTGTCTTCTCTAAAATTGATTTGAGGTCCGGTTATCATCAATTGAAAATACGGGCA
ACGGACGTGCCAAAGACTGCTTTTCGAACCAGGTATGGGCATTATGAATTCTTAGTAATGTCCTTTGGGCTTACGAATGC
CCCTGCTGCTTTCATGAGCCTAATGAACGGAATTTTTAAGCCATATTTAGACCTCTTTGTTATTGTATTCATTGATGATA
TCCTGATATACTCGAAGAGCAGGAGGGAACACGAGGAGCATTTGAGAATTGTATTGGGGTTGTTGAGGGAGAAAAAGCTT
TATGCCAAATTCTCCAAGTGTGAGTTTTGGCTCGATTCAGTGTCCTTCTTGGGGCACGTGGTTTCTAAGGATGGAGTGAT
GGTGGATCCCTCTAAGATTGAAGCAGTGAAGAGTTGGGTAAGGCCTACTAATGTTTCAGAGGTAAGGAGTTTTGTTGGTT
TAGCTAGCTACTACCGCCGATTCGTACAGGGATTCTCTTCCATTGCTTCCCAGTTGACCAATTTGACCAAGCAGAATGTT
CCATTTGTATGGTCGAATGAGTGTGAAGAAAGCTTCCTGAAACTCAAGACCTTGTTGACTACTGCACCGATTCTTGCCTT
GCCCGTGGAAGGTAAGAATTTCATTGTTTATTGTGATGCATCTTATTCTGGTTTGGGTGCAGTGCTAATGCAGGAGAGGA
ATGTAATTGCCTATGCTTCAAGGCAATTGAAAGTGCATGAACGTAACTATCCAACCCATGATTTGGAGTTGGCTGCAGTT
GTATTCGCATTGAAGCANNNNNNNNNNNNNNNNNNNNNNNNNNNNNNNNNNNNNNNNNNNNNNNNNNNNNNNNNNNNNNN
NNNNNNNNNNNNNNNNNNNNNNNNNNNNNNNNNNNNNNNNNNNNNNNNNNNNNNNNNNNNNNNNNNNNNNNNNNNNNNNN
NNNNNNNNNNNNNNNNNNNNNNNNNNNNNNNNNNNNNNNNNNNNNNNNNNNNNNNNNNNNNNNNNNNNNNNNNNNNNNNN
NNNNNNNNNNNNNNNNNNNNNNNNNNNNNNNNNNNNNNNNNNNNNNNNNNNNNNNNNNNNNNNNNNNNNNNNNNNNNNNN
NNNNNNNNNNNNNNNNNNNNNNNNNNNNNNNNNNNNNNNNNNNNNNNNNNNNNNNNNNNNNNNNNNNNNNNNNNNNNNNN
NNNNNNNNNNNNNNNNNNNNNNNNNNNNNNNNNNNNNNNNNNNNNNNNNNNNNNNNNNNNNNNNNNNNNNNNNNNNNNNN
NNNNNNNNNNNNNNNNNNNNNNNNNNNNNNNNNNNNNNNNNNNNNNNNNNNNNNNNNNNNNNNNNNNNNNNNNNNNNNNN
NNNNNNNNNNNNNNNNNNNNNNNNNNNNNNNNNNNNNNNNNNNNNNNNNNNNNNNNNNNNNNNNNNNNNNNNNNNNNNNN
NNNNNNNNNNNNNNGATTTTGTTGCCCAATGTCCAAACTGTCAGCAGGTAAAGTATGAACATCAGAGGCCTGGAGGGACA
CTTCAGAGAATGCCCATTCCGGAATGGAAGTGGGAAAGAATTGCAATGGATTTTGTGGTTGGTCTTCCAAAGACATTGGG
TAAGTTTGATTCTATTTGGGTAATTGTTGATAGGTTAACTAAGTCTGCTCACTTCGTTCCGGTCAAGATGACTTACAATG
CAGAGAAGTTAGCCAAACTCTATATCCGTGAGATTGTTCGATTGCATGGAGTTCCAATTTCCATCATATCGGATAGAGGT
ACGCAATTTACTTCTAACTTTTGGAGGACCTTGCATGCTGAATTAGGTACTAGATTGGATCTTAGTACTGCATTTCACCC
TCAGACTGATGGACAGTCTGAGCGAACAATTCAAGTGTTGGAGGATATGCTTCGTGCGTGCGTGATAGATTTTGGTGGTC
ATTGGGATCAATTCTTACCCTTAGCAGAGTTTTCATACAACAATAGCTACCACTCGAGTATTGATATGGCCCCATTTGAG
GCATTGTATGGGAGAAGATGTAGGTCTCCCATTGGCTGGTTTGATTCATTTGAGGTGAAGCCTTGGGGTACCGATCTCTT
AAGGGAATCATTAGAGAAAGTGAAATTCATTCAGTAAAAGCTTTTAGCAGCTCAGAACAGGCAGAAGGAGTATGCAGATC
GGAAGGTCAAGGACTTGGAGTTTATGGAGGGTGAGCAAGTCTTGCTAAAGGTTTCACCCATGAAGGGTGTGATGCGGTTT
GGTAAGCGAGGTAAGCTTAGTCCGAGGTACATTGGGCCATTTGAAGTTCTTAAGCGCGTGGGGGAGGTGGCTTATGAATT
GGCCTTGCCTCCAGGGTTGTCAGGAGTGCACCCGGTATTTCATGTGTCCATGCTGAAAGAATACCATGGTAATGGAAACT
ACATTATTCGTTGGGATTCGGTATTACTTGATGAAAATCTGTCTTATGAGGAGGAGCCTGTAGCTATACTAAATAGGGAG
GTCCGCAAGTTGAGGTCAAAGGAGATTGCATCTATCAAGGTTCAGTGGAAAAATCGGCCAGTTGAAGAGTCCACTTGGGA
GAGTGAGGTGGATATGCAAGAAAGATATCCACATCTTTTTGTTGATTCAGGTACTCTTTCTTACCTTCGCCTTCTTTTGA
TCGTTCGAGGACGAACGATGGGTAAATTGGTATCTAATGTAACAACCCATTTTATCATTTTGAGTATTAGAGCTTTTATT
GTATAAAATACCCTTCCGATATATTTTAAATGAGTGTTTTGGACTATTCGTAACTACAATTATGAAATTAGTGGGGTAGT
TTTTATAATTAGGTTAGTTGGTGGTTATAGAAGATATCATTAAAACAAATAGTGGACCACTTCTACCACCCCATAATTAG
GATTAATAATAATTAGGGATTTCCATCGTGAGTTAGAAACTCAACAAAACTTCAACTGCAGCGATACAAATTGCAGAGAG
GCCGACGAGTACTTCAGGTAAATCCAATATCCAATATGTATTTGGTGAACATGAACAAAGGTTTTATGATTATTATTAGA
TTATCGTTATTAGACTAGAATTTGTAGAGAACGAGTTCTCAGTGGTAGTATTAGGTTGACTTCTGGTGATTAATGGCGAT
AGGTGGTTGAATTGTGATTAATTTCTGAGTGGTGGTGTAAGGAAATTATGTAGTGCAAGAGTAATAATATGGATTTGTAT
TTTCATTAAACTGTAAGGGAAATTATGGGTAATGATTATTGTTGCTTTGGGTTGAATAATTGGGTGAAAGCTTCGGTGGA
GACAAACTTGTCTCCCTGTTCATTATTTAATTAAATTATTGTTAAGTACTAAAACCATAGATGGCAAATTATTATCTATT
GGGTTTAGCGAGTGGATTGCAGGCAAAAACTTTATAAACTTGAATGGTCACTGTCATGTTTTGATAATTTTGAAATGGCT
TCCGTGTGTTTGCTGCCACTGGTATCGTGACCAGTGGCTTCAGTTTTACCATATTATAAACTACAATTTGATAGATTGAG
GTAGAGGTAATTAAATATATGGTGTAGTATATTATATGAATTATATTAAAGTTATGCTAATGGGAGGAATTAAGACTTGC
CCTTAGGTTTGAACTTTAGGAAGTTGATTATAGAATTAGATGAGTTTTTGGGTATAGGAGGGACATAGAGTAATATGAGT
GTTTATAGGCTTGTTAACTTACAAATTATGCATATATACTTGATAGATTGGAAAGGTTCGGAGACATTGAGGAAAGGAAA
GGCATTGGAGAAGTAGCTTGCCTGACGTCAGTTCTTCGGTGGAGGTAGGTTATGGTTTGTTCTATTTGATAGATAAACTC
TTAATAGCGATTGATATGCATTGAACGATATTGTGAAGTTCTCTATGTACTTGACTGTGTGATTTGTGTGGCTTGGTTGT
GTGGTTTGTGATTGGNNNNNNNNNNNNNNNNNNNNNNNNNNNNNNNNNNNNNNNNNNNNNNNNNNNNNNNNNNNNNNNNN
NNNNNNNNNNNNNNNNNNNNNNNNNNNNNNNNNNNNNNNNNNNNNNNNNNNNNNNNNNNNNNNNNNNNNNNNNNNNNNNN
NNNNNNNNNNNNNNNNNNNNNNNNNNNNNNNNNNNNNNNNNNNNNNNNNNNNNNNNNNNNNNNNNNNNNNNNNNNNNNNN
NNNNNNNNNNNNNNNNNNNNNNNNNNNNNNNNNNNNNNNNNNNNNNNNNNNNNNNNNNNNNNNNNNNNNNNNNNNNNNNN
NNNNNNNNNNNNNNNNNNNNNNNNNNNNNNNNNNNNNNNNNNNNNNNNNNNNNNNNNNNNNNNNNNNNNNNNNNNNNNNN
NNNNNNNNNNNNNNNNNNNNNNNNNNNNNNNNNNNNNNNNNNNNNNNNNNNNNNNNNNNNNNNNNNNNNNNNNNNNNNNN
NNNNNNNNNNNNNNNNNNNNNNNNNNNNNNNNNNNNNNNNNNNNNNNNNNNNNNNNNNNNNNNNNNNNNNNNNNNNNNNN
NNNNNNNNNNNNNNNNNNNNNNNNNNNNNNNNNNNNNNNNNNNNNNNNNNNNNNNNNNNNNNNNNNNNNNNNNNNNNNNN
NNNNNNNNNNNNNNNNNNNNNNNNNNNNNNNNNNNNNNNNNNNNNNNNNNNNNNNNNNNNNNNNNNNNNNNNNNNNNNNN
NNNNNNNNNNNNNNNNNNNNNNNNNNNNNNNNNNNNNNNNNNNNNNNNNNNNNNNNNNNNNNNNNNNNNNNNNNNTTTAC
TTATTTTGGGGTCTTTAATACTTTTAGATTTGATATGTTAAGAACAGATGTCCTTGATGTGATGACTTTCAGATTTTGGG
GATAATATGTAATAGACTTTAGAGGTTTATTTGATTGGTTACTTTAATCAGTGTTGGAGCTTCCGCGTTATTGTTGTTAG
TCGTAGTTAAATTATTGGTATATGTTGGGGTTTAGATTCCTTGGTCCGCCCACTTAAGAGGTGAAGTGTGGGTGCCACTC
ATGACTCAATTTGGGTCGTGACAAATTTATATTTAGTTTCATAAAGATTCACATTCAAGATAATTATTTCTCTTCTTTAT
CATATTGGTTTGTAAATGAACTAACATGTAATAAAAAATAAGTACACGAAAGTAAGAAATATTTCATTCTCAAGTCTTTC
TTTTCATTTCCTCTATTTTGCCTATATAAATTCATATATAATTCCATCAAGATTCAAATTCAAGGTTATCATTTCTCTTC
TTCATTATATTTGATTGTGAATTAATTAACATGTAACGAAAAAAAAGTACATGAAGATTTAAAATATTTCATACTCAATT
CTTTCTTTCTATTTTTATGTACTTGGGTACATGCTTTAATTTCTTAATATTTAATTTATATATGTATTATCATTCACCAA
GCAGCAAGTATAAAAAAATACGTTTATAATAATGAACAATGAGATGTCACGATGCGATTGTTCTTTCTAATAATCAGTTT
CTGGGGTATAATGTAATTTGATTAATTATAATATTCGTTAAATTTAAATAGATGATTTTATTTAATATTGCTAGTACTAT
TGAAAAAAATAATATACACATATATTACATATAATATAAATTTCTTTTTTTGAAATAATACTTTTTTAATTGGTATATGA
TATTTATTTATTCATATAATTTTTTTTTGAATTGGTAGCATATGATGAAGAGTTTGACATATGAAGCAAAATAATTTGAT
AGATCTACTTGCAAAGGAAGATGGTAGAAGGGAAAAATAAAGCATAATCAGAGATTATTTTTGTTAGACTTTTTTTATTA
CTGTATTATTTTGACTTGTATTAGTAAGTTCGCTACTTTTGCTATAATTTTTTAAATTTTGGTTTGTATAAATAATTTAG
TTACATATATTGGCAATGCTAATCATTTGGTCCTTTATTATTCTATTGTTTTTTTTGTTGTGAAGCACAATTAATATAAT
TATCCCATTTTTTAAAAAAAAATTATGATGATCAGGAGTTTCATTTTTATCATATTTGTAAAAAAAACTAAAAAATCAAA
TATTAATTTAATGATTTCAGTTTTTTGCATACGACAATCTGTGTTTGTTGCTATTCTTTTTTGTTTGAAATGTATTTATA
ATTTTTATGCCGTCACTGATTATTATTTTTTTGTTCATTTTTGTATTTTCACCCCTTATTTTCACTTATTTGTATTACAA
ATAAAATCAGTGCATAATTGTTAATGCATTTAATGTCTAATAAAATTTTGTGCATTTTAAATTATTTATAACTCATGTCT
CTCCATCTCAATTGTAACTTATAATCTTAAATATTATTTATTACTTTTTTATTATTCAATTTTCATAATTCTTAAAAATA
TTTATTAAGTGTTTAAAAAATCATAATAAAGAAATATAATAATAAAGACCCAATAAATAAATTCAAAAGTTCTTTTTATG
AAATCAAAATTTGTATAGAAAATTAATAATCCTACAAAGATAGAGGAAATTAAAGCATAAAAAAAAAAAGTCAACGTACT
AAACCATATTGTTATTTCAAAATATGATCTCTTATACTATTTGCTTCGGCACAACGAATATTTTGTTCTACTATATACAT
ATGAATAGTTTGCACTTAAGAAAATGCAAAAACAGAAATTCTATTTTATATACTTAAAAAAGATGAAAAACGTATCATGT
CGCAGATAAAGAGAAATGTCAATATTATTGTAACACCTCGCTAAGTGAAAGAGCTAGAATTAGAAAGAGTCGTTTTTGGA
AAGAATGAAAAATCTGGAAATTTGTTTAAGTTATGCTAAGTTTGAGTTTTGGGTCAACTTCAAACGACCATAACTCCTAG
TTTAGGATTAGTTAGGTGTTCTACAAGATATCGTAGGAAAGATCTTTAAATTATATTTTCAACGCCACCAAGTTTGCTCA
TTTTCAAGTTCGTATAAGGGAGATATGCCCATTTGAAGTCGGGTTTCCTAGATAAGGAAAGTCAAAATCGGATTTTAGAA
GGGTATTGTGGTCTTTTCACAACCCAATTAATTAAATTAGTTTCAGGTAATTACTTAGGGATCTAAACTAAATTGGTTCA
GTTTAGACAATTGGAAATTAACGTTAGGGTTTTAGAGAGAAGAACTCAAGAGAGAAGAGAAGAGGAAAAATCAAGATTTC
GTCATCTTCGTGATGAATTGATTGCGGATTTCGTCAAGGATTTGATCCTACGAGGCATGTGAGACTTTCATAATATTGGG
TTCGTTCACCCACGTGCCAAACATGTTTAGCGTGAATTCGTCCTAAAAAGATTGGAAGTTTGAATGTTCTTAATGGGTGT
TCTTGAATTGCTTTCGTTCTCGAATTTGGATTGAGATTGAGTAGTTCTTGAGAGTTTAATGTTGATTATTAGAGTTGCTT
TGAGTTATATTTTTGCGTGTATGTATTGGGTACTTGAATCTAAAGAGATATTGAGAAAAAGAATCGCAATTAATCGAATT
AAGATCAGAAAACGAGAGGAAAAATTCATCAGATTTGCCTAGAGAAATGCTGGCGCGGCGCGCCTCCGTTGCGCTAGGAG
GGCTGAGGCGACGTGCCAGAAGTGCACCAAAAAGTGGTCTTTGAACTTTAGGGGCTAGTGCGGCGCACCGGCACTGCGAC
AGGTTTGTCCGCCCCAACCCGTTTTTCGTCGTTTAGCCTTTTAAGTCCTTCTAAAGTGTACTAACACTTCCTATTGATTC
TAACTACTCTAAATGATTTCTAAACTCCTAGAAATCATCCATAAACATGAATCATAACCTTGAATCCATAAATTCAAATT
CAAGGAAAGTTAAGAGCCAAGTCTAAAAAGTTCATAGAGTCTTTTCAAGAAGTCTTTAGCAAATGTTTTAAACTTGTTTT
AAGACTTGAGTTTTGAGTTAAGTAAGAGTACCAAAGAGTGAATGTTTTCACATTTAAACAAGAGAGGAAACACTGATTTC
CAAGAGAGCTTTTGAGCTAGTTTTTGAGTAATTATCTCAAACCACAGAAAAAGTTTTTGTTTTTAAAACATATGAGTTGA
GTATTTTGGGAGTAGTATTGAGCACCGATGTGAGGACGAGTTCATAACAACTCAATGTCTCCATAAACCATGTAGCCATT
GTGGTAGAAAGGGTCATACATTTTAGGTGATTCCTTAGTGCTTTTTAGCATAGACTAGTGGATCCACTTAGTTGAGGCGT
TCTATATATATATATAAAGCTATTTTTCTTATGTAATTTGAAATGTACATCAAATTAATATTTGTATATTACTGTACAAA
TTTGTTAGGAAAAAAAAGTATGAATAGCAAAAAGAAGGAAATAACTACTACATATCCGATAAAATAGGAATTTTTTCACT
TTTGGCCCTTTTCTTCTTCTTTTTTTTTACCTGTTAATAAAAAAGAGCTACAAGCTCAAAACAATATTTTGTAAGTTCCC
TCCCTCCTTAGAAACTTAGTTTCCAGAGCACTTCTCAACAAAATGGGCCTTAAACTTATTTTTGAAGCTGATAAAATAAT
TATTTCACGTGGAGGAGACTTTGTTGGGAAGGGATATCTTGGTGGAGGATTATTTGTATTGAACATTGTTCAAGAGATTG
TCAATAATGCAAGTATTTCAAATTCTGCTTATATTGTTGAGTCTATTAACTTGTGGCATGGTAGACTAGGTCATGTTAAT
ATTGCTTCTATTAAAAGACTTAGAAAAATGGAATAAATTCCTATGATAAAACTGATGGGTTTTCTAAATGTCCTATGTGT
AGAAGCAAAACATGCCAAGAAACCTTTCAAATTTGTTATTAGTAGAAAGACTGAATTACTTGAACTAATACATTCAGATT
TAACAGATTTCAAGATTGTTGTTAGCAAAGGTGGAAAAAAGTATTACATTACTTTTGTTGATGATTTTTCTAGATACACT
AAGGTATATATTCTTAAGTCTAAAGATGAGGCTGAAAGCATGTTTTTGAAATTC
