# Supplementary material for: Homologues of potato chromosome 5 show variable collinearity in the euchromatin, but dramatic absence of sequence similarity in the pericentromeric heterochromatin
Source: BMC Genomics. 2015 May 10;16(1):374. doi: 10.1186/s12864-015-1578-1 (PMC4470070; doi:10.1186/s12864-015-1578-1)
Supplement: Additional file 3: — RH BAC tiling path sequences. Description of data: Nonredundant, multifasta sequence files of the individual BAC MTPs. The sequence contigs and scaffolds in the MTPs can be either ordered or unordered, depending on the quality status of the tiling path sequence. [file 12864_2015_1578_MOESM3_ESM.zip › mtp_3962.fasta]

>mtp_3962.scaffold_1
AAGCTTATGGCAAACTAGAGTTTGTGAAACACCAAATGAGTTGCCAGAAGAAGTCCAAGGAGAGTCACAATTGCAACTGA
GGAAGTCTACACGACTAAAGCGTCCAAATACCAAGTACATAGATGCAACATTAACCGAGGTGGTTAACATCAAAGAGGCT
ACTACCTTTGAAGAAGCTTCAAAGAGTAGGGATCGAAATAATTCGACGAAGGTGGAGATCCTCAAAGGGTATGGACAACA
TGATGCTTACAAAGTTTCAGGAATCGCTCATAACAGATGCAAAGAAAAAAAATTAAGTTGGTGTTGAGGGGGAGTGTTAA
GAATTCATCACCAACTTAATTATTTACTTAAGATAAATCAAGAAAAATCTAGAATATTCCGAAAGTGTAAAGAATTGAAG
GAATATCTCTAGAATGAGTATTCTAGAAAGAATAGTCTAGAAATGTTCTAGAAAGAATAGTTCTAGAAAAAGATAGTTAG
GAATATTCTAGAATAGAGTAGTATGTATCTCTTTAGATTTTTCCATCACCTCCTATAAATAGAGGTGGTCCATTTGAGTT
GTATGTAACCAAGAAACCAAGAAACAAAAAAAAAAGCAACCAAGAAAGCAACCAAGTAAATAAGAAAGTAAGAGAGCAAA
CAAGAGTGAGTGCTCAAGTAAAGAGTGTTGCTGAAGCAAGCAACAAGTGTGATCAAGATTGTAAGACCGAAGCGGGTCCT
TACTTTGATATAATAAAATTCAAGTTGTGAGAAATGAATTGTGCCCGTCGTCTTCCAAACAAATAATATCCAACAGGACT
CACCAAATCTTCAACGCTTTGCTCCTTAGAAACCTTTCCTCAAGAATAGAACTCAAATCTCTGAACCCTACATTTGATGA
GAATGTAGGCAAAGTATGAGTTAGTACAAAATTACTAAATATGATAGCTATCTTTTTGGCTTTGGCCAAACACTTTTTCT
CGTTGGTCGAGCTTTCTACAAAAAAAAAACGGTGCAAGAACGTATTCTTTTATCTAAGTTTCTTCCTTGTGCATTAGCTC
CCCTCATCGTAGATGGTTCAGCCACGCCTGGTGCCATGAAATGATTGAGAACTACGACGGGGTCAAAATGTATTTTCTTC
TTTGTATTCAATAAGTATTGTATGACCGAATAATTCAAGGAATGGCAGACTGCGAGAAGGGTCCTTTTAAGTAGATGACT
CTTCGGGTGGTTGGAGCGGTCGTAATGCCAGAGTAATCATTACCGCAAGGCATAGAGGGGGAGGTCATAAGCGTCTATAT
CGTAAAATCTATTTTCCCAGTAAGAAGTTCGTGAGGTGCCGCTGCAACTTAGATTATCGTATAATAAGAGGAGTCGTCTT
AGGAAATGACTTAACTTAAAACACAGATATCGCCGCTGCGAGTCGAGGGAGCAACATCTATGGTCTTGCGGTNNNNNNNN
NNNNNNNNNNNNNNNNNNNNNNNNNNNNNNNNNNNNNNNNNNNNNNNNNNNNNNNNNNNNNNNNNNNNNNNNNNNNNNNN
NNNNNNNNNNNNNNNNNNNNNNNNNNNNNNNNNNNNNNNNNNNNNNNNNNNNNNNNNNNNNNNNNNNNNNNNNNNNNNNC
AGTGAAAAAACAGAAGTCGTCTGTATCAAATGATACATGAATTACTCGGTTTATACATGCATGGATCCAATCGAAGAACC
TGCTCCAGAGCGAATACTCCGCCTAGCCTATCTTCCTGCCCGCCCTCGGTTCTCTATGCTCGGTTCCACAATCAATCCCA
GATTCATCTATTTGAGGGAGGTCTAATTCCGCGCTCTTCTAATTGCTTAGAAGTAGAAGGGTTCAAGAACCTTTTTACAT
CTAGAGCTCATCGAAGCCCTATTCTCAACCAATTCGGTTGTGTCAGTCTTGGTCTAACATTTTGTTATGAGTTGGCTGGA
CAAAAATGGATTGAAGGTCAGATAGATTTGAGTTCAAGTGGCACAACACCTTTGATCGACCATAGGGCTTATTCTACTCT
TACCGAGTTCATTATATTAACATCATAAGAGCATAATATCATAAGGGTTAGTCAACATAAGACATAATCCATAAACATAA
GAAATACTTCACAAAGCATCAACTATAAGCATAAGAGACAATATCATAATCATAAGCAAAGTCTCCAACATAAGCATCAT
ATAAACATTATTCAACCCTTAGTCCTTCATATCATAAGAGAACCATTTCAAGTAACCTCAAAGCATACTTGTGCAAGGCA
TGGACAAGACCCCATAATCTCATCCAAGCTAAGTATCTCTTTTGGTCATCATAAACATTGTCCATATACATAGTCAAGTC
TTAGACTTTCATAAGTAGCTTCAAGTCATACTTGTGCAATGTATGAGTAAGACCCCATAATTCCAATCACATTAAGTAGC
ACTTAGGCCATCATACATTCTTACTATCTTAGGATCTCATCCTTAGTTTAATTCTCATAACCAAGGGAATCTCCCATCTT
TAGTCAATCATAACAAGGAAGGCAATTATAGCACAATCCTATCTAAACATACATCATATAAGAGAACACTTTCTTGAATA
ACCTTAATTTATACTTGTGCAATGTATGAATAAGACCACATAATCCTACCCATGCTAAGTATCAGTTTTAGGTCCTCGTA
CTCATACTTCTTGATTTGGAAACTCATCCCTCTCTTTAAGACATTAGAACTCTAGGAGATACTTCTTTAAGTACATCTTA
GCCCCTCTTCTTTACTTTTGAACACTATGAGATACTTTCTTAAGCATGTATAAGTTCATTATTAACTTGGAACACTTTGA
GATACTTCCTTGAAATATGTCTTAGTTCCATACTAATCTTGTACTAATTGGGAAAATAGCCTTAACCGACATGGGACCAC
ATGAGCTTTCACATGATCCCTTCCGATGTTACCCACACCGAGAAGGGTTGGTCTACTTGCCTAGGGTAGAACTAGTTTGT
TAGCTTAGTTGGACCCACTAGCTAACTTTCCTACAAGGCAGGTAGTTATGGGATAATGAGATTCTACTAGGAAACCCGGA
CTCAACTTGTGAGGAACTCCATCTCATGAGATATACTTTGAGGGAAACCCAGACTTTACTTGTGAGAGTTCCCATCTTGG
AAACCGGACTCAACTAGGTAAAAACTTCCATCTCATTATAATATCCACTCGGTGCTAGGCATATATCCCACAAGATAGTT
TATTAAGTTCTTACTTGATTCATGAATCTTGGAGGGATGTCCTTGACAACCAATCCAAGATTCTAGTGATTCTATCACTT
TGTGCATTTAAACACTCTTAATTCAACATATTAGCTTTACTCTCAAAGCCTTAACAATCAATACTCATACTAGCCTTACC
CACAAAGCTTTACTTCTTACCATCATCTTTCATACCTAGATTTCAAGGCATTCTAATCACATTCTTCATTATTAAGTGAT
TCTAGTCATAATCCATCATAATGATTCGACATCAAGCTTTACTAGTCATGATTCATCATATATACTATAATCTTATTCAA
TTCATGTGTACAAGCTTTCATTCATGAACAATTGCTATGCAAGTCAATCAATTCTAGAAGATCATCTATGAATCCTCAAT
TTCGCTTTCATGGCACAAATCCACAAGTTATCAATTAAACTAGGGTTAGCCAGGGAAAACATATACTCCCTCCGTCCCTT
TTTAGTTGTCCATTTTAAAAATGGCACACAGATTAAGGCAACAATGATTAGCACAGTGAAGTTACAATTTTACCCTTATG
ACAACTTTTCACTTCAAAATTACAACCACTTATTTGAATTCAAGTGAAATAAATTGGAGGGAAACAACATACACTTTTAC
AATTTTCAAGAAGTGTAAATAAGGGTATAATAGGAAAAAATTTGTTGTCCTTTCTTGATTTGTCAAAATGGACAACTAAA
TAGGGACAACCAAAAAAGGAAATATGGACAAGTAAATAGGGACGGAGGGAGTAATATCTTCATAATAATATAATCCAATG
CTAAATCAATCATAAACAAGTATTATCCACTCAATTGGAATCATACTCAACACTACCCACAATATATGAAGAAACCCTAG
TTAGAATTGGGGGTTTTTTTCTTCAAAATTGGGGGAAATCTAGGAGGATCCATGGATGGAAGAATCCAAGGATGAATAAG
CTATCATATATTTATTATAAAGCCTTCACAAAGCTTGCATCAATGGAGGAATTTGCCCTAGTTTTCTTCTCTTCTTTTTC
TTTACTTCTAGAGAGAGAATTTCTTGAGGGAATTTGGGTTCTTTGGTGAATCTAAAATAATGATTCTGGAATCATCTAAT
TAAGGGTCTATTAGCTTTATATAGGTGTCCTAATTACTAATAAACTGACCCTACTTAACCACTAACTAATTCTAGAATAT
TCCTTAAGCCCCCAACTTAAACAACTTAACACCAAAATTGTCCCAACTCACGAGACCCCGACCCACGGACCGTGGGTGGG
TCTACGGACCATATTGTTCCTTCGTGGGTGGGGTACTAGGGGTCTACTTTAGGGGTCTTGACTCACGAACCCTTCCCACG
GGGCGTGATTCCCAACCGTAGGTGGCCCTTTTTTGGGCAGTTTCTAGGGACCGTTTTGGGTCCCCCTCAAGGACCCATGG
TTGGTCCTTGGGAGGTCGTACCTTGACGCCCTAGCCCTAAAACCTTCACTCTAAGTACGAGAAGTTATATTTACGATTCT
AACCCCCACGTCAAACTCTAAAACATTCTCGTAAAGCTTTAGTTTAGTCTACTAGTTTCCGGAATGTTACACCCACCTCA
TTTTTTTAAAGTTACTTAAATTATAAAACTTGTAACACTCGTAATTTTATCATAGCATATTTGTTTCATCTCTTTTAGTT
CCAATAATAGGTCTACCTATTTCATACGAGAGTCAATTGTCACGGCTTAAATATTAGGTCGTGCGGGGACATACTCTAAC
AACTAGATAGAAGAATTCTAACCACTCAATTTTAAACTGATAATGCAACAATAAACAAAATTATATTATATCGCCTTATT
TAAATAATAGATTACCCTCAGTCTTGATTAAAATAGAATGTTTTTTTTAAAATACAACAGAAAAACCTTCCCAAGAAATT
TGTCTAAATAGGTACAAGAGCATCTAAGATAATACAAAATATGAAAATAAGACCCAACACCCACTGTACGGAGAATGAGG
TGTATAATCTATGAGAGATCATCGTTTTCACCTAAGAAACACGATTGATCCTACAACCAGACTATATCAAGTGGCATAGC
AAAAACAGTATCAGTAGAAATAATACATACTAGTAGGCATCATCAGTCGACCCGAACATACCACATAATACCATGTAAAT
AGTCAAAAGAACATATAACTTGAAACTATACATCTCCGACCTTTTAACCATATCCCTTACTACCAGGTAATGCTACCTCT
AAATTCATACACTATATCTCAAGCCTCCCTAACTCATTTCGCTGCAAACTCTACCATTATGAGTCATTTCATCCTCCTAT
CCGGTCATAACCTAACCCCTTTATCATATGCAAACTTTCTGAACCTGCTCATCTTACCAAACACTAGAATTACCTTACTA
ATTACCTTTTTGAATTCAAACCTACCAACTATCTTTGTTAATCAGTTTGCCACCTCTTCTAAGATATCCTACCAACACTC
TAGTCCTTGACCCTTAGCCAATGTAGTGGACCATCTGCAAAACTCTGACTTATCCCCCATCGACTTAACCCATACATGAT
TCAACACACCCTTAAAGTAACTTGGACCATCCAATGATACCTATGACATTATTTACGGTGTTTAACATTAAATTTCGATT
CACCCAAGAACCATTCCAGCAATTAAACACCCCAACTTAAACGTTCATAGACAAACATATAACGAATACATCATAATGAA
TATATATGGTTCACTCATGGAATTAACACATAGAAGAACAATTAAACATGTACAGGCGTGATATCGAGACAACCAATATA
AAATATGTAACATGCATAGTACCCAAGCCAATCGAAATCACACGCATCATACAAACACAACCATAATGAATGCAGCCATA
CGTGTAAGGCCACAAAATGTTAAGACAAGTTCATTGTATTAGATTAACCTTAAGATATTCTTTTACATTCATCCATTTTT
ACTTTCTTACCACATAATTGTACAAGCAATATTGGAAAAACAATTAACATGCCCACAGACGTAAATAAGGGAACGACTCA
ACCATCACCTACCATTACCAAGCTTGATCCCACTTCAAAATCTGATTACTCAATGATTTACAATACTAGAGTAACACCAC
CACTAGTCATAAGATCAGCATTACCTACTACAATAGTATATCACCCTAAATTAAAAAATACCAATACGTTTTAGCCATTC
AGACTTTGTGCCTGAAGGCCTAAGTATGAAATCTCCCGCCAATCTACACATATTATGTATTAAAAAATAGGTCTAACTAC
TCATTTAATCCTAGCCTATTTGAATACCAAAAAGCTATTGCAGAATTCTGAATGTGAACTTCTGGCTCCGTGGGATGAAT
CCTGATACAAGTAGACCTGTAATTCAGGGGGTTTTACCCCCTTCATGCTAGAACATTCCCTCTTTATTGTTTTCAAGACT
AGAGTGGCATGAGAGGGTTTTTGGAGTAACGTCGCCTTTTTTAACTGAAGAGGAGGAGTAAAATTATAAAATTTATGTTT
TCTAGTTTCTGATCTAGTCAATCCCACTATAACGATCCGATAGCCGCTATAGCGGGGTGACATCAGCCCAGATCAGTTTC
AAATTCTAAAATTTTCTTCGTGTCACCCTAAATTAATTTGACAACGTATTTTCAATAATTTTTTAGATCCCCTAACGATG
TGTCTTTTGAATAACGACAAAACAAATCGTTATAACATATATTAATTTACCCATCATTCGTTTTGAATATTTTTTAAGAC
AGACTTGAAAAGAATTATAGCCTTACGCGAACCATCGAAACTCCCATTTTCTGTTGCATACCCAATTAATCAAAACGTAA
ATGATCCCCCCCGAGTGCCTACAGGGACCTCACTAGTAAACAGTGTTAGAAAGATTAAACGAACGAGACAACAACAAAAT
TTTGCCTATGGACCTAGATCCTACTATAGCAAGAAAACTTCGACTATAGCGACTGACGCCCACTATAGCTGGTCAAAATC
CAAATATAGGGTGAGAAAGCGTTTCTCACTCATTCTTCCCATATTACATTTACAACATTTTCTCTATCTCTCGATCCCCT
TACTCCCGATGACAAAATTTAAAGTAATGATCGTAATGCTCACTCGTCTTACTTCATTGTATGAATATTGATTGTTGTAT
GTTAGAATTTGGGTCAATAAAATAGACTTTGGGTCCATCCGTTAGCTTTAAGTAGAGGTGTCAATATGAGTTGACCTACT
CCATCCGAACTAACACATACAAGCTTTGAAGTTTGACGGATCATGCCGGGTTAACCCATTCTTTTTGTGGGCCAACAAAT
GGCTAGCCCAGCCCACAAGTACGTGGGTTGCGGGTTGTGCCGGACCAGTCCATTTTTAAAAAAAGTATATTTTTATAATT
TTTTAAATTAAATTATAATTTAAAAATATTATCATAGATATCGACAAGACGATATTACATGGTGTTAGTGCTACTACTTG
TTAATCAAAATTACAAATAAAATTATAGGGAATTTCTATTTTATGTAGTACATATTTAATAAACATAATGTAACATCCCA
GAAATTTTTTCGAACTAAGACTCGAACCGTTCATCGTAGTGAGTGAGATTTTACTAAGGAATTAAAATTTCTTAAGTGTT
AAGGTCACTAGATGTAGCACCTTGAATTTCAAAAAGAATTAAATTGGATATAGCAAAATCTGAAATTTTGCAAGTTAAGC
TAAGTATGAGTTTTTGGTCGACTTCAAACGATCATAACTCCTAACTCAGGATGAGTTAGGTGTTCTACCAGATACCGTAG
GAAAGATCTTTGAATTATATTTCCAACACCTCCGAGTTTGCTAAGTTTCGATGTCGGATGAGTGAGATATGGCCTTTTGA
AGATAGGTTGTCCAGTTAAGGAAAGTTAGCCGAAAATAGAGAGGGGTATTTTGGTCTTTTCCTTACCCAATCAGATTTAA
TTCATTTTTAGTAATATTTTAAGGGTCTAATCCTATTAGGTTCAGTTTTATAATCCTAAAATTAGCCTAGGGTTTTAGTT
GAGAGTTCAAGAAGAGAAAAGAAGAAAGAAGAGGAGAAAAGAGGAGAGGATCAAGCGTTCGTCGAGATTCTTGCGTGTTG
TAGCGGATTTTCGCCATGGGTTTGATCCCTAAGAGGTATGTAAGCTTCCATAGTGTTGGGTTTGTTCACCTACATGCCAA
ACATGTTATTTTCAGCGCAAATTTCATTCTTGAAGTTGAAAGATTTGAGTTCTTGATAGGTGTTCTTGAAGTTCATTCTA
AATCTTATTGTGTTGGGTTTTGGATGATTTCTTGAGATCAAAGTGATTGTTTTAAGGGATGTATTGAGTAGATTAGAGTG
TACTTATGTTAAGTAATCAATTCTAAGTGATTGGGGAAGAAATCATTCGATTCTAGGTGAAATAGGGTGAGAAAACGAGA
AAAGAAACTTGCTGAATTTTCTGGGTTGGGGGCCTAGCGCGATGCGCCTGCCAGAGCGCCCCAAACCCACCTCTGAAGTT
TAGGGGCTGGCGCCCCACGCCACCCATAGCGCTAGGGTTGCCTGCCCCATCCAATTTGTCGTCGGTTGCCCCGTTTGAGT
TCGTTTAAAGTGCACCTTCACTCCTTTTCGATTCTAACTACTCTAAGCTACTTCTAAACACCTAAAATTATTCCAAACAT
GATCATAACCTTGAATTCATAAATCAAATTCAAGGTAGAGTTGAGAGTCAAGTTTGAGAGTTGTTTCAAACCTTTTTGAT
AAGGTCCATTGGAGTCTTTTTTAGGAGTCTTCTACAATTACTAGTAACTTGTTTCAAGACTCGAGCAAGTGAGTATGAGG
ATGAGGAGAATGTATTCATGAATCTACTTTGTCATCATGAGATCCTTCATATCATGAACCAAAACTCTTGAATTCATAAT
TCACATTCAAAAGAGTGTTAAGAGTAAAGTTCAAGTAAGCCTTTGAGTTCAATTGTGAATCTTTTGAGATTAACTATCGA
TTTGAACTAAGTTCTGAGAAAGTAAGTAAGAGAATGAGAAGAGTCGTATACATGATTCTATGTTGTTATGTAGATCATTG
AGTCGAGTTGTTTCATGCCCATAATTCCGCATGAACTTCGTAAGTTGAGCATCTTTCAGAGAAGTGGTATCTTCAAGTTT
TTAGCTTTTAAGTGTTGAGTTCCTAAGCCCTTTTAAGAAGTATCTTTGAGTTCTTGAGTTAAGAAGTTCATGCCTATAAT
TCCGCATGAACCCTTTGAGTTGAACATTCTTTAAATGAGTAGTATCATTAAAGTTCTTAAGTTCCAAGTATTGAGTTCTA
TCTATGGTTATAGAAAACCTTACATTGAGTCATTCATGTCCCTAATTCGGCATGAACCATATTTTAAGGAGTCTTTTACA
AATATTTTAACTTTGTTTTAAGACTTAAGCTTTGAAGTTAAGTAAAGAGTAAGAGTAAAGTCTTTTATAAACGTTTTAAC
TTCGTTATAAGACTGAAAGTTTCAAGTTGAGCAAAGAGTAAAGAGTTGAATTCATTTCTCAAAAGTTATAAGGGAACTAA
GTATTCCCTAAGAGTTTATAAATGTTTTTACATATTTGAGCAAGAAAAGGGAACATGATTCCAAGAGAGCCTTTGGGCTA
GTTTTCAGTAAAGGGAACATCGATTCCAAAAGAGCCTTTGGGCTAAGCTTCAAGTAATTATCTCAAACTAAAGAAAGAGG
TGTTTAAAACACATATGAGCTAAAGTATATTTTTAGGAGTAGTATTGAGCACCGAATTGGGGACGTGAGTTCATATTAAC
TCAAATCTCCATAAGAACTATGTGGCCAACATGGGATTTAATGGGTCATACTTTTTAGATGATCACGTAAGTTAAGCTAG
TGGATCCACTAAGTTAAGTTAAGGTTCTATACTGATGGCAAGGTATAAGATGGTCCTTGGACGCGCGAGGTAAAGTGTTG
TATCATCACTATAGCTCTTAAGTGATGGTTGTCGGTTAGAAAAACTCCCACAAAAGTTATTGTATTTTTATATACACAGT
TATTTGTATTCCTACATACATTTCAGAGTTATGTTGTATCCTTGCATACACATAGAGTTGACATCATGTTTTTAAATAGC
TTTTCTTTATATTGCATTTTATTTAAAAATTATTTTATATTGAAATGAGTCCAGTTATATTGAGTATTTCAAGTTGAGTA
CCTTAAGTTGAGTATCTTAAGTTGATTTGTGCTTCATTAAGTCGAGTATCATATCTTTGAAGTTGAGTATCTAATCCTTG
AGTTGAGTATCTTATTCTTAAGTTGAGTTGAGTTCAGTGAGTTTGAAAAGAGGTAAGTATGTTTCCTTTTTGTCAAGTTC
AAGCTGTACATTCCACATACTGAGTCATTTGGCCTGCATCTTCTCATGATGCAGACACAGGTATTCAGGATCATCAACAA
GAGCTTCGTTGATATATCCGAGAGTTCGAGTTAGCTATGGTGAACCTCCTTGTTTCCGGAGGATTTCATTTACTTTTCAG
TTTAGTCAGGATGTCGTGGGTCTTGTCCCGACTTCCATCATATCAGTTAGAGGTTCATAGATAGTTAGTATAGTTGAGAA
GTCTATATTATTCATTTTATTAAATGTTTTAAAGACTTAAGTTGCCTATTTTATGGCGAGTTGAATATTATTTTTATATT
CATAGTTTTTCATTTGAGTTAAAGTTTTGTATTTCAGTTTCATGAATTTTATTCAATTTTTAAGCTTTTGCATGCTTAAG
TTAGTCTTCCGCTTGTAGTCAGCCAAGATGAGGGTTCGCTTGGGGACCAGCAATGGTCTTCGAGTGCCGACCACGTCCAG
GGTGTAGGTTCGGGTCGTGACACATAATTTGTATTTAAATTTTAATATTTAAAACTTTTTAAAAAAAAATTGGACTCTTG
TTATTTTTAATACTCTATCTTTTTATTTGTTTTAAAATTATTTTTATTTGACCCACGGACCGAGCCTACTCATATTTCTC
AAGCCCAACAAATCAACAGGTTTTTTCAAGCCGGGCTAAATAGTAATTTTCTTAAATGGACTCCAAAAATCTTAACCCAG
CCTTATCAAATCACGGCTTAGGCCAAGCCGATCCAACGGTTGACGGCTCTAGCTTTAAGGATATACACAATCCAAAAGAT
TGACATTAAAGATACATACAACATAAAAGTATAATTCACCGCTAGTTACTGTAACATACTTTAATTTTTTATACAATTTT
CTATTGTAATTTTTGTTCAAAATCAACACAAATCTCTACCTAGTGACTTCAAATTTTGTGGACAAACACCTTAGGATATT
TTCGATAAATCTAAATAGTAGTCACTCAAAAATTCTCATAAAAACCAAATTCAAACCTATATTTTCAAGTTTGTTCAATA
ACGATGGGTTATTTTTTTAATACGATTTTCACTACCCAAATCTTAAAACCAATACTACAACCACTATTTGAGCTTCAAAT
ATACTTATTAACCAAGTTTGTCAACTAACAATCAAGAGACGGTTGGGTAGAAGAAGAAAAATAGGAAAAGTGACCTAATT
TTCAAATTATATACAATATGAGCAAAAGTTAATAATTATGATCCATTTTGATTATAAGCTTGGAGCAGATGAGTGAGAGT
GTAAGAATTATTTGTCTTGTTGATGCAAATTACATTAAAAAAAAATTTATGTTTGAAATCCAATAAAAGGTGAGGTACCA
AAAGAAAGTTTTGACCTCTAATCTCTGATAATCATAGCAATGAAATCTTTCCTTTTCAGTGAACCCCTCCTTTTTAATCC
AACAAGGCAACATTTCATATTGGGTGTGGGGTTTCCATCAAATGATATGAAGTGGAGAACAATAAACTAGTTATATCACA
GATTTTAACTTATGATTTAAGTTATGTGTAGTGACAATATGAATATTACATAATCAAATTATTTAAAAGTTAAATACGGG
TAAACATTTTATAATAGTTAAATCAAAGTACATACATATTAAGTTGAATCCTTTACTTTAGCTAATACCACTCAAACACC
TCTATAAGGTTTTCAATTCATATGAATAGTAGAAGAACATGATTCTTTTTGGGATAGACACTAATAAGAAATTTAAATGT
GAAACTCCAACATGATGACTTTGATATAGCTAGCTTTTTTAGGTACTTCAATGTTACCTAATTGTTCAGGTCCATTTATG
TTTATTGCTTCTGTGAACATAGTAGCTAAATAATCTCAACGTGTTACATAAGACAAATATTGTATAATTGTTCGATTTCC
CACAATTTTCTTCACCATAGAGTAACTAAAATTTCACTTTCCTCTATGTATTGAAAAAAGATTTTCTCCCAACTTACTCA
TAGTCTTTACAAAGCAATCCCTCCCTTCCTAGTTTCAAAAGTGTAAAGGTTAAATCAGTTATCACTCCAATGTATGAATT
TTCTCAATAGAGAATACTCATTTGGAAATTTCTCTTCCAAAAACATACAAACAACATTTGAGAACTGTGTGTCTTGCATC
TAAGAAGAAGAAAAAAACTAGTAGGTTGCTAATACAAAATACAACAGAGATTACATCAACAACTTATGCCACAGGGAGAA
GTCCATGGCTCATCTTCAATGAATGCCTTGAAAGAGGCAACTCAGTACAAAAATTATATCAACAATCATCTGCTTTATTG
CCCCAGTGAATTCAATTCTATGCAACTTGTACGTAGAATCGTATTTAGAATGGCGTGTTAGTTGTAAGGTCTGCAATATA
CATGTTAGTTTGTAAGGTTTGCAATATGGAGTATCAGTGGCAACGTACTAAAACAAAAAGATAAGAATAAGATTTTTACC
TGTGAAAACCAAGGATAAAGAATGAGAAGGAAGTTGCCTCGGGTGCAAAGTGGAGAACAAAAGCCTTATCAGTAACAAAA
GAAGAAGATGGTGAAACTTAAGCAGATTCATCTAACAATGGAACAAAGCTTGGCTGAGAATCATTTGACTTCGAAACTGC
ACTTAGGCTGCAAGCAACAGAATAATACCAGAATTTAAAGATATACTTTTTTTTAAAAAAAACTTTTTTTTTTTTTACCC
TCCCTAGGAGCTCCCACCCCTTTTGCTCCCTTGGTGACTCGAACTCGCAACCTTTGGATTGGAAGTGAGGGGTGCTTACC
ATCAGGGACAGGCATAAATTGCAAAAAAAAAATAATAATAATAATAATAATAATTTATGAGCAAAGGGTTCTATTAGAGG
TCACACATGCTTTGACACCTTATTTACTTTGTCAACCAATATATACAAGTAGTAAATATCAAATAAATGGGATAATGAGA
TACCTTTCCCAACAGCTTCAGTAAGATCTTGACATGGGAATGAATTTCAGATACATAAACATTGTTTGAATTTGTATCTT
AAAACAAAAGCAAGAGCATTTTCATTCATGTTCGCTCAATCTTTTAATTGTTCGCTATAGTCTGAAGACTGAGGAGCAAG
GAACACAAATTTCTCTGACTTCAGTTAAAAATCGGGTTCTAACTAACTAGACAAGAGATACCAAAATATTATCGAAGTTC
TCATCGATGATGAAAATGAGCTCAATGCCCTTATCTTTAGTTGTCTTATATCCACAAGTTCAAATGTCAGAGGTTCTACA
CTGAAAATAGTTGAAGCTAAACCCCGTACACGTGATGCAATAAACGATGATGAGACTGGAACAGATCAAAGAAAATGATA
TTTCTTTTCCCACCTGTTAATTTTGCTTCAACTACAAAATGACAAGGAAAATGCAGCATATCATAATTAATTGAAGGAAA
AATAACTAGAAAAGCCTTTTCTATGAAGAGATCTTAATAACAGAATCTGACTTTGGAATCATTCTACATGAATGGGACAA
GTCCAAAAGGATTTCTAACTGGAACATTACATATATGCCCCTCAGTAATCTAATAAATAGTGAGGTCAAATTGATACTTC
CATTCAAGCGTTTTTACTTATTAATTCTTTATAACCTCACATACAAGGCGTTTTAAAAGTAATTCCTAAAAGAACCTTTC
TTAAACTTTAGTAGAATGAAAGTGAATCAGAATGTTGAGTTAATCACAAAATCTTGTCCAAACCAATTTACCTGAGTGTT
TTTTGCTGTTTTTCTTCTATTGGGATAATTGTGGCCTTGCAACCTAACATCCTTGTTTTCTTTCTAAAACATATTGGATA
GCTGACCTCAACTTGTTTTGGACTGAAGAGTAGTCGCTTGTCGTAGTTCCAAACACATACAGGCATGTAAAGAAAACAAT
GTGATTTCCACTCTCCTCTTGGTCAATATGAAATGTATTTGTAGTAGTAGTTCTTAACTTCTTATGATAGATCTCCTTAA
TATTAATAATTTATTATCCTTTTAACCAAAAATAAATAGCTAAGGTGTTCAATATTTATAATTAACCAAGTCTTGAATGC
TCCAAAAGCCACAAAACCTGCTTACAAGCTTAAAAAAATTCAAGACGAAGTGATAGATACATATCCTAGCTATATGAATA
CTGCCCTAGGCCAACTCAACAAATTAGATATTTGGAACCAAAAGAATTTCTACTGTGCAGTTTACAAGGTGTTTCCTCTC
ATCATAGAATGTGCCATATCCAGAATAGGTCTGTTCCTCAACACCATAAAAAGCGCCAACTGACCTTACCTCAACTAGTA
CAAATATGTGGATATTTAAGCAGTCTACTTCATGTTCACTTTTCAGGCCCAAACCATGAAACTAATAATGACTTCCTTCT
AAGCAGAATTGTTTGTTTTCGCTTGAATAATGGATTAAAGAACAAACTGTTGGTGTTTTCCTATTCTATTTTAATCTTTT
AAATTTTTCATCTTTCTTGGAAAGTGGTGGTTGGTGGAACCTCCACATAATAGTTTATACTAATTTACAACATATAGTAT
CCAGAATAAGAAAAATAATTAGTGCACTACTATTCCAACTACTAAAATACAAAGTCTGATCTCATGGCATCCATCATTAT
AGGTACAAATTGATTTCTTTAAAAGCAGAATCAAAAGATCCCTTTGGATCTTCCCATGATCATGAAGTACACATTCACCC
AAAAACATAAACAAGCCAATAAAATGACAATAAAAAATAAAGCATTATACATAAACATACACTCAAACTCGGCCTCCACT
AGCAAGTAAGCACTCTCAACTTTGAGAGTGCACATCTAGACACCTCAATTTGGTCTCAATTGGCAACTAAACACTTCAAC
GTGTCCCTGTTGTGTCTCATGGACACCGACGATGACATGTCACATAAATTTGGTGGGAGTTGTTTAGAGGATCATTTTGT
AAGTTGGAGTGTTCAACTACAAGACGAGTTGAAGGGTCTAGATGTGCATACTCAACATTGGAGTATTTACTTTAGACCAA
GTTTTAATGTTTGTTTATTTATTATGACATAAAAAAATTGCTACTTAACACCAACCTCAGATTCCAAGTAACTTCCATTG
GCACTAGGCCCAGCAACATGTTCATGAGGTCTAATGACTAAAGAATGAAGATCTTCCAAAGACAAAGCTCTCTTCCTCTC
TTGAACACAATCTTTAGTCCTATTCTGCATACTGGACAACACATTATGCCAAGTATTAACTCTTGAACGACCTTTTTTAG
GCAACCCCACATTCATATCTCCCAAATCCTCTGCTGTAACACTTAGAATTTCCTCTGGTTCTGCCCCATCAAACACCCAC
ATCAAGCAAGAGCAAAACCCTTTAGTAATTTCTGAATCACTATCTACACTAAACTTCATAGAACCCCTATTATCCATCCT
CGCCTCTAACCACACCTGTGTTGTACAACCCAAAACTCGATTTTCCTGAACCCTAGCTGACTCACATAATGGAGAGAGAA
TACTTGCATAGTGTAATAATCTTTTCACTCTATCAATTGGTTCTGATAAGGACCTAAATTCCAAAGATAAACTATGAACT
TTGTCAACAACACTTAACCTCTCCTCCATTGGCGCTTCTTCCATAATCAAGCAAGAAACTGATGACAGCCCAAGTCTTTT
ATTTCTTAAACATTGCATAGAAGTGAAAAAGATTGGATTTTTACTACAAAATTGAGGATTTGGCTTGGTGGGTGTCGATG
AAATCGTCAAGAAAGAAGATGGGTACTTCAGAAAAGTGAAAAAGATTGGTTTTTTGAGACAGAATTGAGGATTTAACTTA
GTGGGTGTATATGAAATTGTGAATGGGAAATTGAGATTAGAAGAAGAGTCCATGTTTGGTTAAAGATGAAGAAAATTGGA
GAGAAAAGAGGGTAAAGAATTGAAATAAAAGATTTGTGACAGTTAGAAGTTGGAGAATCAGAGATAAAAACGAGAAGAAG
ATCCTTGAACTGCGGGAGATTTCATTTCAGGTAGAAAAAGTATAAAAGGAAAATGAAAAAAATGGCGATAAATGATGAAG
AAGAAGAGAAATAAGGTGCAGTGGCATTTTATAGTTTTATAATCCCAAGGTGGTTGGAGATTTCATCCTAAAAAAAAAAA
ATATATATATATATACAAAAAGTAAATAAGGCGCCAAAAGTGGAAATATATTTTTATGTGGGACTCCCCAATCTCATTTT
TAAGTTTTTTAATTTCATAAGATTTTCTAACTTCAATTTGGTATTATATTAAAAGTTAATAAGTTTTTTTGTTTTATAAT
TTGGTCTATTATTATTATAACCTGAACTTGAAATCAAGGAGTGAAATATAGTAGCCAAATAGTTTTTGGTTGAAACTGAA
ATTTTTTTTAAAAAAGATACTCCTTCAATTTATATAACACTTTTTAGCGAATTTAAAAAACACATTTCGTAAATATTTAA
TGACATTATTAACACTTTATCTACGTTGAGTTTCATTTACTTTACAAAAAATGTACTTCTCTATTTAAAACCTCATTTAT
TTTAAAGAAAGATAGTGGAATATTGGAAAATCTTTTCATATTTCTTAAATTTTGAGTTCAATCCAACTACAACACATAAG
AGGGGATGAAGGGAGTTTTTGAAGTTGAAGTTAAAATAATTTTTCAATCACAAAACTTCAAAAAAGAAAGATAAAGATTT
ACATATATCCTGTGTTTTGACAAAAATAATTATTTTTTTCCAACTTCAACCAAATATTCCCAAAATGCTAGCACCTAAAA
ATTGGATAAAATAATTGAGAACATGTTACAATTTAGCAAGAAATCTTATTGTCAATGCAACACGTAGAAAAAGCAAGTGA
ATAACAATTGATGGACAAAATGACACTATACAATCCGTGCAAGCAAACAAGATTGATTATTAGCAAAATTAACTTTGAAT
TCTTCAAGAATCTTACAAGATTAAGAAAAGTATTTTTAAATTTTTTTGTGCTTTTTTGGGAATTAATATGAACCAATAAA
AAGAGTAACAAGTCTATATCGAGTTTGAGGAGTTTTCTTTTGCTTCAAAACAAAGCTAAGATTGCAACCTACTCTACCCT
CCTCTATAGACATCAATAGTTCCACAATTTAATTATGCTTCTTTGTATTATTCCAATTTCCACATACACACACATATGGG
TAAATATGGTGTTTACATGTAAAATGATACGATCCAATTAAATTTTAAATATGATTTAAGAACATGCGAATTAAATTGAC
CTAATTATAAATAACAACAATTGAATAGCAAATGAATTAAAAGATCAATAAGAAGTAAAATAATATATTGGTAGATGATC
TTTATCAGCACAATATCGATTACAACGATATCAACTTCAGATCTTTCTCGATCTAAGTTTTTCTCTTACTAGTCTTATCC
CAAACATGTTATTCAACCCTATTATATCTTTATTGGACCGCTTTGACCGATCACTCTTGTTACGTATCACTGCATCATTC
ATCAACCTATTCAAAATTATTTTCACTTTAATATATATATAAAGAAAATATTGTACTCTACTAGTCGAGGCAAAGAATCT
ATGTTAACATATCAACAAATTGAAATTAAGACTTTAGAATCATGTTGCTCAATATATTTTTTTTTAAAGAACTCTAGTAT
TAGAGAGTACCTTTAAAAAGTGATAATATAAGAGAACTCAAATAAAATGAAACAAATATAAAGAATTCATATAGTCAAAA
TATATCCTTTTAGTTTGGAACTAATGCTTAGCTATCGTTTGTGTTTTTTTAAAAAAAAAAAAAATTCATTAGTATTGTGT
TAAAAGAAAATGGTTCATAGAGGAACTAGCGAACAGTATAAGAAGGCAGCATGAATTAAAGTGATCGTTTGATCGACAAA
TTAAGGATAATAATTTTGTCTATCTCACTAATCAAACGATCCCGTAATTTATAATTTGACTAAATACAAAATATTGTCTA
CCCATAAATAAAACCTCTTTTATCCCTTAACTGAATTATATTAAACTTTATTGAAAAATTTGAGTCAAGTCAAGTAATTA
TATCTTTTCCCACTTAAAAAAAAGAAAGTTTAGAATATCTCAAAATTGTTTTTGCCCTTCAATTCATCAAATCATATTCA
AACTTTTTGGTCCCTTTGGATATTGTGGGGATTACGTCATTGCATACAATTTCATGTGGACCTATGAATGAGTGAGACCC
TCCAAACTCTTTTCTAACAAATAAAAAATATATTGCACTAATAATACAAATTAAAGTTCTTTCTTCATGCATCATCACAT
TCAGCCCCTCTAATTACCAATTATCAACAAAGACATTGTTTATATCATGAGTTAATTCATCAAGAATAGGGATACATCTC
ATAAATGGTCTCATATTATGTCCTTAAAAAAATCACGTTTTTTAAAAAGTTGGAGGTAGGGGAAGGGAAAATGAAAAAGG
GGATTACAATATAAAAGTTCGGACAATCAACCAACAAAACTACTAACACAAGCGTTACAATTGGAAAACTAAACTTTTGG
ATGAGTAAAACAAATATAAAGCTTTCTAATTTATATTAACTACACTTTTCAAAAACTAGGTTGGATCGAGTAGAGTTTAG
GTCTACATTTATAAGATTAAAATAAAATAAAAAGATTAAAATACAGAGCAAAAGATTATTACTCATCGAAATATTAAGAT
TTGAAATTATGATTTTTGTGTTAGTACGTAAGACTAAGTTTTGTGATTTTCTAATATAGACAGATAGGGTACCAACTTGC
ACAAGATCTAGTCTAATAAATCCACATTTTGTTAGATTTAACTTTTTGGCATGGAAACAAAATGTCCTATCAATGAATAA
ATTAATCTACAAATGTCAACAATCTCTTTTCTATAGATTTAAGTATCTCTTTTTCATAGACTTAAATTTTAATGAAATAG
ATTAATATACTAACATCTACAATCTCTTTCTCCATATACGAGATCATCAATGCTTGCTACTCTACTCAAAAGGCAAAGCG
CTCCACGAGTGGACGTTATCGGCCTCAGAGGAGAGGGAAGGCAACTGGCCATTGGTTGTATACCTCTCCCTACGGGGGAT
CGGAGATGAACTAAATGAAAAGACTGTTGTCCCTTCAACAACAACAACATATCCAGTGAAATTCCATGCAGAGCTTACCA
TTACCTCGTGGAGGTACTGTTTCCAAAAGATCCTCTGGCTCAAGTGCAACAAATCCCGATATAAAAAGGAAGGAGACAAT
GAAAAGTCCCCTATCCCAACTCTTAATGATATGATAGGTTAACAAGAATGATAAGACACAAGGATAGTGGTATTTCATTT
CAGTAAAGGGATTCAACAGAAGTTGTACAAAAGATGAATATACAATGTGGACCTGATGTATAACTTCCTTTGTTGGATTC
AACATTATGTGCAGTTCAAGACAAACAATGCACATCCGTGAGCGTTTACTGACATAGATATTGAATCCTTTATGGCTCCA
AGATTTGTGCCACTCCACACTTCTGTGCCTGAGCACTTTGAACTTGTAGCATGAATCGCGTTGGTTATGTCTGATATCTT
TGCTGACATTTTTGTCACCTGGTTGTTCAAATTGAAGAAAGCCAAATAGATCTCTCCTGAAAATGTATCGAACAGTGTAC
AGCTATCAGATTGCAATAATCTAACAAGGGTTAAATTCCACGCACCAACAGTGTGCTGAAGTCTTTTTACATGTAACTAT
TCATAGCGAATCTAATACGGTTAACTGAGAAATAGCCTGCTATCATTGGTTCAACTGCACAGATAATGTAAAAACTCTTT
ATACTGTCTTAACTATTCATAGCAAGCCCAATATGGTAACTTGAGAAATAGCTTGCTATTATTGGTTCAACTGCACAGAT
AATGTAAATACAACTTAAAACCATCTAATAATTGATCTGCAAACTGTACTCGCAGGCGCTGATGTGCTTACTGCGTATAT
ATTTGCAATGATCTATAATACATGTAGGATTACAGTGGACTCACTTAGTTCCATTTTATAGCTTTAGGAATTGCTCAATG
CTAAGGAACCACATACCATAGACCAAATTTCTAGACAATTAGCTCGTATCTTATAACGCACAACAGTGGTCTTATATCAA
TTTTTCTTACTCCCTCGGTACCTACTATTTCAATCTTAGATATTTGTTTGAGTTACAAGCATAGAAGCTTACTTGCATCT
CCTTAACTTTAGGCTAATTACTGTAAACTTCCCCAACTGTATCCCTTTATTCAGACTCCCAAAAACTTAACAGAAAAGCA
TGTATATATTTCACTATCATCCATTAAAGACATTCTCCTTTAGAGTTAGTGATATATGTTGTCTCTCTATGGAATAAACT
TTTCATTTGAGAAACCATACCTCTCCTTCCAGTTGCAAGCCAGGACCTAATTCCACCAGAAGAAGCTGCATGAAAAAAGA
ATCAGTACACAGTATTAGGTATCAATCTCTAAGTTGGACATAAATCAGTGCAGTGTAGGCAAGTTTTCCAGATGAAAAAA
AAATAACCTCTGACAAAATCCATGATAGCACAAAGACCGGAATAACTATTCATGAGGGTTCCATTGTAGTTCTCCCACAT
CTGTTATGCAAAAATCAGCAGCAAATTTAGATGAAACTACAAGAGTCTCCATTTATTCAAAGAAAGCACAGAACTACTTG
TGGCATGAACTGCTGCTAATAGAATAGGCCATATGTCTCAAAATTCAAACTGAATTACCTGGTTGGCATGTGATCTGCAC
CGTGAAAATGAACCTCTGCTGATCTCGTTAGCTGTAAGCTTTCTATTTGAAGATGCACCAACACAAAGTTCTGTTCTCTC
TGTTACCAATAAGTGAAGTCTCCCGAGATTTTGGTGCTGATATACCATCTCCCCTTCTCTGCATGAAGAACAATTTATCA
TGAGCCAGGAAGATCGAAAAATATAGCATAAACAAAGTCACTATCGAATTCGATATATCAGAGGAAGTTGAAGATATTTA
CGATGCTGAAAGTGCTTCTCTCTTGTTTAGACAAAACGGTGCCTTGCGTTTATTTGAGTTCTCTTCCCAGCACACTTTCT
CTACATTATTGTCAAGAACTTTAGTAGACCAGCCATTTGCCTTTACATCTTTGCAGCTCCTTAAAGCCAAAATTCTCGTC
TCCAACACATTTATTTTTTCTTTATCCTCAGTATGGTTACTCAAGCTATGTTTTCCAGATGAACTTAAGGAGCCTGTCAC
GTAATGAAACTGCATTTGAAAATATCAGCTTAGGATTGAACTGTATGCCTAAGTGAATACAAAAGTTGAGTCAATTTAAA
TTTATTCACATGCCTCCATGTTGTTAGAGCTAAACCAGTTAATCTCCAACAGAGTAGGATTCGTAAGAAGACTGAATGTA
GCATCATCAAGCTTTCTCATATCTCCACCAAAGATGAGAGGGGACCTGACCATGGACCATAGAGTCACCTGCCAGAAGAT
CCATAGAATACAAATCGATCACTTGAGCTATGTCATATTTGCAGAACCAGAACCACTGCAGAAAAATTACCTGAGTACGT
TGTTCATCCAGATTAAGCCTGCAATATCTGTGTGGACCATCATTTGAACCTGCACCAAAACGGAGTATAATATTTCGTGC
CAGATTTTCCTCCTTGTTTTGCCCAAGAGGAAAACATAATTCTGCGTCGGAGGAGAATCATAGTAACCAAATTTGGTTGA
TGTTAAATCCTAACCAAGTGAGCTAAGCACAAGAAATTGTAGATGTTTGCAATATGATAAACTTTTCTCTGTTTAACATT
TAACTTAAGTCGCAAAAAATCTCTCTAGTTTGAAGATCCAGGAGCAATAATTTGTAGTTATCTCCTTAAGTTGTAACAGA
CAGAGAACCTTATGCTAGTGCACTTCAATAAATAGTCTCTGGTGAGGATGAATATGCATCAAACAAGTATGTATCTTTGG
CAAACTTATACTAAATCCTTTCTGAAATGAGAATATTATTTTATAGTTAAACAAACATAGAATAAAAACAATCCATCACC
TGCTTCTGTTAGCCATCCAAGTGGTAGCATATCCAAGTCAGGCCACGATTTCCCCTTCAGGCCCTTGACTCCTACTAAGT
TAGCAGCAGTGAAGTCCCTGGCACAAGGGTAAGGAGAAACTTATGTCAACAGCTAAATAACAAAATGGTGTCACGGACAA
AGAACAAACCAGAAAATAAAATTTGAGCTGAACATAATCTGATTGTTAGAACATTGACCATACTGCTTAACTTAGAAGCC
GTCAAATATATGACATATCTACGAGATAGATGAGCAATCACAATACACAATGTGATAATAAACTTTTGGCAGCAAGCTTA
GAAAAAAAGAGAAAATCCTGACAAATTATTAGAACAGGTAGCATAATTTACCTCGCAACGTTGAAGTGAGCAGAGACATC
TTCCCAAGTATCCCAGTCATCCCCAGTTACTCTATACATATTGACCAACCCACTAACTTCCTTCGCTATGATTGGTTTTG
CATTAGTTCCAGGGGACAAGGAATAAATGATAGGTCGGCTAAGCTCATTCAATACCTACAGATAAGTACACTGTTATCAC
ATTTCTCACTTGCCATTGTTAGATGAAGTATGGATCCAAACACAAATCTTTCAGCTATTATGTTTACTTGTTCGTCCTTT
CAGAAAGTAAAATCATGTCATAGATCAATTAAAAGGGGCAAGATGCAGTGGGTTAAGCAGAAAAAAGTTAACAACCTTAC
CTCTGAAACAACGATTATCTCATCTAAATCCAAGTCATCACCGAATACACAGTCAAGTTTCACTGAAGAAGAAAAAACAG
AAAATTCCTTTAAGATAAAGCACAAAAAATTCAACAGTTAAAAGTGATTTGGGATTTTTAGCTTGGACCATCCAGACAAG
GATTAGTCCTGCTTCTTAAAGAAGTTTTCCTAGAAAGCAGAATCATTGGGTTTATGACATTAAAGTTAATTTCCCATGTT
ATGATTTCACATGAAAATCAGACTTTTGAACACGTCAAATCATCAGCTGAATCATCATAACCCATGGAAATATATCTCCC
AATAATTGTCTTGAGTAACAAATATGTCTTACCAAAATCAACACCCCAGTCAGCATATTGTTGATAGAGCGACCTAAGGA
ATGCTCTTCCAGCTCCCAACTTGGTATTCACACTCATGAAACCATTTTTCATCCATGCACAAGTCCTCTCCTTAATTCCA
ATATCTTGTGCACGCCATTGTCGACCTGCCTCCTCATAAGCTTTGCCCTGTTGGATGTACCACCAACAAGTCAAACATTT
GTCATAGCTACTACTATGTATAAGAGCTTATAAGATGAACTTTATCAACTAACGTCAACACACTTAGATAAAAAATGGGT
ATGAACTTGCCCAAGAAGCTGCATTTCCAGTCTAATGAAATTGGACTGGATATACCAATATTTACATCTATAAATGAAAG
CGGAAAGTTGAGTTGATTCTGGATAAAGAACAATACCGTAGTGGTATCCAGTATGAGGGTGTTAGCATTGAATGCTTGTA
GACTTAAACCTCTCATTACATGAATCCCAAATTTCAGTCCCATGCTATGAACCTTCCTGGCAACTTCAGAAAACCCTTTT
CCACCTTGAGAGGAAGGCCATCTTCCAGGGTCAGGAACCATCCTTCCCCACTCATCAAAGACATCGAAACCATAAGAATC
AGTATAAGCACCTATTGTTTTCTTCCTATACCAAAGAAAGTCCACCACAACATACTGCACAGAATCCAAAAGTAGACAGT
TTAGAGATGAAAGCAAAAACATGTCAGAATTGTAAAAGAATCTAAATTCTACGGATTTCTTATTTTAGGGAGTGTTTAGT
CTGATGAAATTCATTTCTATGGAAAATGATTTCTAGTGCTTGATGGTTAACGGGAAATAATTATGTAATAGAGATTCATA
ATAATATTAGCAAACTACAAAGGTTGTTTTGATGAAACTTTTAAGTACTCAAAATTAATAATATGAAGTTACAGTTATAA
GGAAACTACTTATGTCCATAAGTTAGGAAATTTAAATTTCCCCCTTTAGATGGAAAGCATTTTCTTGTAACCAAACACCG
GAAAACAGAGAAGTCATTTTCCATCATAACAAACACACCATTAAAGCCTATTGTTATGGTTCTTGTGAAACTATTACCTC
ATAACCATGAGGTTTTAATCGTTGTGCTACGAGTTCTGCATTCTGAAGAAACTCTTCCTCGGTGATGGTCCAACAAAATG
AGTCATAGGAGTTCCAACCCCTAGGTGGCAAGCTGGCTCGTCCAATATCGCCCTGAGATTTAGTTTCTGAGGTTTCCCTG
TGGTTATGACCCGAATAATACTCAAATATATCACACTTTGATCATAAAATAGACATATCTTCAACAATACATTGCAATTC
ATTATCTAAGAGAAAACATTTGAAACTCAGCAATGGCCCAACTCTTTAAGCCAAAAACTTCTTCTACCACCCCGGCTCGA
CCCTAAGGCCACTAAAGCAATGGATATAGTATATGTTCCGTAAATTTTCCCTAGAATTTAACTTTAGGTCCCCAATCTTG
TTGAGATGGTCCTAACTCTCTAACAGCATAACAGATGCCACCATGGTGATAAATAACAGTAATGCTCAAAAGATTAGAAC
TTGCACACTTAAGCAAAGAGGCCAAGGAATCCAGATCGAAATGCATCAGAATTTTTAGTTTTATCAAAATTACATGTGGG
TTTTCTTTCTCCAGTGGATCAGAACTTATAACGAATTATTTTTCCAGAAAATAATTACCAGAAACTACCATAGAAAAGTT
CAAAGAAAACCATTTCAATTGACACACTTGGAGAGCTGTAAATAGTGGAAAAGATTGAAACTTGCATCAAATAAGCTAAT
CTTGGCTAATAAACATCAAGTTCACATGCATCATAACAATCAAAAAGCAAAGAAACTAAACTAATTCTGAAATTGTCTGA
AGTGGGTGTCTCTCAAATATAACATTAAGCTAGAAAATAAAGAGCAGTAAATAATTACCAGAAACTACCATATTAAAGTT
CCAAGAAAACCATTTCAATGGAGACACTTGTAGAGCTGTAAATAGTGGAAAAGATTGAAACTTGCATCAAATAAGCAAAT
CTTGGCTAATAAATATCAAGCTCACATACACAATAACAACCAAAAAGCAAAGAAACTAAACTAATTCTGAAATTCCATGA
AATGGGTATCTCTCAAATTTATCATTTAGCTAGAAAATAAACAGCAGAAACTACAACATCAAAGTTTATAGAGTATACCA
GTGAAGGAAAAGAGTAGTGAAAATGATGAAAATATAAGCTTTCAAGATCATCCCTTTTTCAGAGTAGTATTCTTTACTGC
TAACAAGATGTACAAAATTGAGTGATTTTTAGTCTAGGTGTTCGACTATGATAGCAAAATTGAATGAAAAAAGGGTTAGT
TGAGGTGTGTAAAAAAGTGTGATTGTGAAGACATAATCACCGGATGCTGTTTCGGTGGAAATGGCAAGTGTCACCTGACA
AAGCTATTTTTTCTGTTATGCCTTCAGGACCATGAGGTGGAGTACCAATTGAAATAATCAAATTAATATTGAAAAATTAC
TCAAATACACGTTTTATGTTTTCTTTATTTTTAATATCCTTTTTTATTTTTAAAAATCTCTAAAATCTTTTATTTCTTTA
ATGTATCCGAGCTACATATTAATGTATCCAATCCAGTATTTAATATATCCGAGCTACATATTATGTATCTGATTTATTTT
ATAATATATCCGAGCTAATTTTTAATGTATCTGAGTTACATATTATGTATCTGATTTATGTTATAATGTATTCGAGATAC
ATATTATGTATTCGGTTTGTGTTACTTTTTAAGGGATTAATGTAATTACAAACTAAAGAGGGATAGATTGTAATTTCATA
TTAAAACTATGTGATTCCTAAAATTTATCCAATTAATAACCCCTTTAATCGAAAATTTATGTGTGATATACACTGATATG
TATACGATATACAATTTAATATACACAATTATAAGCATTTTCCAACTCCGAATGGATCCTGCAATGCGCGATTTAAATTT
GGTGAGAGCTTCAGACACTGAGTGAGAAATAATTTATTTTTAAAAAAAAGTTCCTAAAATACCTCTAATCATTCTCAAAT
ATTGTATATAGTCTTAATAAGGTGTTTCTCATCCACACAACTGACACATATTCAATCTGAAAAATATCGTAATAGTTTGA
CATCCTAGTTTGCATTTCAAAAAGTGAATATTATTTTAAAAATTTCCTTTATATTCATCTTGTAAAGTCTACTAAATGGG
GAAGTTTTCCTATTAGGAGTTTATTTTTTTATTTTCAAGACTTGCATCCAACATCAGATTAAAGATAAATAAATTTTATT
TATTTCACTATAATCCTTGGTAATTATTTAGTCTTTGTGCTTTGTTTGGTTTAATACAAATAGAATATAACGTGTATGAT
TTGAAATGCCAGCTTGACTTTTAAATTAAATAAATTTGTGTGTCCAATTTTAGTTTGGAGAACGTTGTAAAAGGCTTTAA
CATATAATTTTGTTATTTTATCTGTTTATTGAATATACTTAATTTTAAAAACAAAAAAAAAATGTCCATTGAGTTAAAAG
AATTTACTCATAGATTAGTGCATCTCATATACGACTTCAGAATAGAAAGTTATTTGTGATTTCACAAGATGACGCAAGAA
GGCACGTGAATAGGTCCCGACTTTCGTAGGACTTTATATATATATCATCTACTTCATTTTTTTCTTCATTATTTTCATGG
AGAACCTGATAAATTCATAAGCCTAGTGTTTAAGATCACTCAAATTATCAATTTTCTTGGCCTAAATCCTAGACGGAAGT
TGTTCTACGCGTTGAGCTCGTCATCGTGGTATTATTTATTCCGTCAATTTCATAGTGTATCTCGGTTGGGGTTTGGGCAA
TAGTTGTTTTGCTTCATTTTTGAGGGTTTGAGTTCTATTCCAAATTTAAGATCAAGATAACACTCTTCTTTTACTAATTT
TAACTTCGATAAACCATAGATTATATCAAACACCTAAGAAATACTTGTAATTAAAATTTTAGATGTCTACAAAGGAAAAA
GTCCAACATTGAAGTGTTTAACCCAAAAAAAAAAGTTGTTTTTTTTTGTTGATGTTATTAAACTCATCTTATGTTGTTGA
TATTTTATTTCACCATCGGCACAGTATATATAATATAATATAATACCAGTACCATGTTCAGTTGCGTGGGACAATAAATG
CACCATATTTTATTTACATTTTATATATAATGCTTAATGATTATTTAATCTTTGTGATTTATTTGGTTCAATGCAAAATA
AGATATAACGTGTATGATTTGAAATCTCCGTTTGACTTTAAATTAAATAAATTTGTGTGTCCAATTGTTTGACTTTAAAT
TAAATAAATTTGTGTGTCCAATTTTTGCTTTGAGAAGGTTGGAAAAGACTTTTTCATATAATTTTGTTATGTTACTTGTT
TTGTTCGGATTCTACTGTTTTCTCATATTGAATGTGGTAACAAATTATATTATAAGTTTGATGTTAGATTTTATTGATAT
TACATATTAAAAATAAAAATATGATCAAATAAAATGTAAAATAAATTTTTATACTGGATTTATTTTCATAATCTTAGTAA
CCAAAACAAGCCTGAAAAAAATCATATGTCAAGAAAAAAGTTTCTATAAACCTTAAGAAAAAATTAATAAAAATGTAGTT
TGACTAATATATTTTTTATTAATTCTTTAATCTTTATCTATTTACGTACTCCTTAATTCTAGAATAATTAATATAAAGAA
AAAAAAATTAAAAATTATCTCTTAATTGTTTAAATTGATAATTATTTTAGAACATATATTTTAATATACATGAGAATTAA
AAAGAAACGAAGGACTACTACTTAATACTCCCTCCGTCCCTAATTACTTGTCCACTTATCCTTTTTTAGTTTTCCCTAAT
TACTTGTCCATTTTGACAAATCAAGAGAGGACAAAAAAAATAATCTATTATACCCTCAATTTATTACTTTGAAAAATATA
GAACTTCTTGAAAATCTTAAGTTTTTAATTCATTCACTTTCTAATTAATAGGGGTAAAATGGTAAACTCATTGTATCAAT
TATTGTTTTCTTAATAGGTGTGTCAATTCAAAAGTAAACAATTAATTAGGGACAGAGGGAGTAGCATTTACTACACTTGT
TACAAAATATTTGAAAAACATTTACTTTAATCAATTGACATAAATATAATACTACCCACCTTATTAAATCAAGCAAACGA
ACACCAAAGACGTGCTAATTAGTGACAAATGAAAATTGCTAATTTTGAAGTAATAACTTATTAATGACATAGTTTGAGAA
AAAAACAAAAATTACTACATATGGATATTGTAGGTAGAATATCTTTTCAAAATTTTAGAATAATATTTTAACTGTTATTG
TATAATTAGACGTTTTTTCCAACTTACTCTTACTCCTCTGAATCATTTTACTTGTCATTTGTTAGTTTAACTGCAACAGA
AATGTATGTTTTGACAATCACATTCTTATTTATTATTTTTAATTATTTAAAATGTTTATATATTTTTAATAAATATTCAC
TCTTTAATCTCTCTTCAATAAATAAAATGAGAATTAATCTAANNNNNNNNNNNNNNNNNNNNNNNNNNNNNNNNNNNNNN
NNNNNNNNNNNNNNNNNNNNNNNNNNNNNNNNNNNNNNNNNNNNNNNNNNNNNNNNNNNNNNNNNNNNNNNNNNNNNNNN
NNNNNNNNNNNNNNNNNNNNNNNNNNNNNNNNNNNNNNNNNNNNNNNNNNNNNNNNNNNNNNNNNNNNNNNNNNNNNNNN
NNNNNNNNNNNNNNNNNNNNNNNNNNNNNNNNNNNNNNNNNNNNNNNNNNNNNNNNNNNNNNNNNNNNNNNNNNNNNNNN
NNNNNNNNNNNNNNNNNNNNNNNNNNNNNNNNNNNNNNNNNNNNNNNNNNNNNNNNNNNNNNNNNNNNNNNNNNNNNNNN
NNNNNNNNNNNNNNNNNNNNNNNNNNNNNNNNNNNNNNNNNNNNNNNNNNNNNNNNNNNNNNNNNNNNNNNNNNNNNNNN
NNNNNNNNNNNNNNNNNNNNNNNNNNNNNNNNNNNNNNNNNNNNNNNNNNNNNNNNNNNNNNNNNNNNNNNNNNNNNNNN
NNNNNNNNNNNNNNNNNNNNNNNNNNNNNNNNNNNNNNNNNNNNNNNNNNNNNNNNNNNNNNNNNNNNNNNNNNNNNNNN
NNNNNNNNNNNNNNNNNNNNNNNNNNNNNNNNNNNNNNNNNNNNNNNNNNNNNNNNNNNNNNNNNNNNNNNNNNNNNNNN
NNNNNNNNNNNNNNNNNNNNNNNNNNNNNNNNNNNNNNNNNNNNNNNNNNNNNNNNNNNNNNNNNNNNNNNNNNNNNNNN
NNNNNNNNNNNNNNNNNNNNNNNNNNNNNNNNNNNNNNNNNNNNNNNNNNNNNNNNNNNNNNNNNNNNNNCTAGAGAGAA
AGTTAGATACATGTGAATCCACTTGGATACAATGTATTTAGAACAAATTACACTTAAATTTGATCACATGTATTTGAGAT
ACATGTATCTGGACGTGCTATATACATTCTTCCAAAGTCCAAATTCTGATAAGGTTTATAGTTAGTATTAAAAATTCGCA
TAAAGAAAAGTAATTTACTCCTAAACTAGTGGGATTTGTATTGTTGCCCTAATATCATACGCAACAAATCAAAATTTCTG
GAGATCCCATCTTATATTAGGTGTAGATTTGCTATTTGGTCTGGGCTAGAACAATTTTAAACTGTGTTAATATAATTTAA
CATACCATATATACATTCATACCATATATATTATTCTATCTGTACTTTTTCTCTAAATAATTATGCATCTTATCATTAAT
TAAGATTTGCATATCATATAATAAGGAATATACACTTAGATACATGTATTTTTACTACCGAATACACTAAAATAGGAAGA
GAATTGAAGCGAGTGAGATGGGAAAGGAAGCGAGTGAGATAATCATGTATCTCAAATACATGCTAATAACACTGGATACA
CGCCAGATACATGTATCTGGTATGATTTACATGTACATGAGTTATTATATACATAGGAGAGTGACGAGCGAGATGAGAGG
AAGGCAAGGGAAGCAAGCGATCTGTTATATATCTCAAATACATGTGAATCCACCTGGATACAATGTATTTAGAACAAATT
ACACATACTTTTGACCTCGGAATACATGTATCTAGACGTATCCAGACACACCAAAATTTGACAAGATTCATAATATTGCA
AACTAAAGTGTATCTAAGTAATTAACTCATAAATTAGTTGAAATTTCCGTAAGTTTCCCTAATTTAAACCCTCTTCTTAA
AGTACCTCTTGGGTCATTCACACTTTTGCCTCTATTTTTTGTTCATCTTTAAATTTTGTCTCTTGAGATAAAATAATTTT
TCACAGAGCATAAGTTTATATTTTCACATCATAATATCTCACAAGTTATATCCGGACCTTTAAAGAGAACATATGTCCGG
CTAAACATAAGTTTAATTTTAAGGGGTAAAAATAAAAATCAACCCCTTTATAAGACAAAAGTTAATAATCAATTCATTTA
AAAGGAAAACCGTACCATTATATGATATCTTTCCCAAGTTATGCCAATATGGATTGTGAACCTCAGGACTGAGTACAAAT
TTATTTAAATAAAGAGAAAAGGACGATTACATTATTAGGATTTGTAGTAGTTATCTAAATAGTTTTGACAATGATAACAC
AGCACACCCATTTGGGATAGGCATTTTATTCCTTCTCAAAAATATCCAACTTCCCTGCTATAATGTGAAATTTGCTAAAT
TTGATTATTATCGTCCAAATTGGCAACTCTAACAAAGAATTAAATAAATTCAAACAAAAGTAATTCACCATCACATCTTA
CAATATCTTTTTCAAATAATGTAGAAACCTAATTTATGCATCTGTATGTCACGTCTCTCTACTTGTTAATAGAAATTCAT
GTCCATCAAACAAGAAAAAACCATTTCAACACGCTTGGAGTTTTCTAGGAACAAGAAAACACTCTTTTTAAGTAAATGGA
TAATAATTTTTTCTGTTTTGACTATGTTTTGAATGACAAGTACATATACTGGATATTACAATCATTCAAAGATTGGAAAT
TTAATCTATATATCAACAGCACAAGAATTAAAACGTGAAGCAGTTGACTTGAAGACATTTGTGTATCTTGCGATGCACCA
AATCGCCCATGAGATATGATCTGTGTTCAAATGAAATGAAAGAAGCTTTTTTCTATTACTGCAAATAATATACATTATAT
CATGAAACAATTGAGAATAAATTGATATTCCAGAATACAAAACTGTATTGGTGTCTGCGCCCAACGAAAGTAGATCATAA
ACACAGATGTGGCAATACAGGGCCGCAGCTAGAGAGAGCCCACTCTTACTTGCCAGTTGCTGAACTCTTGTGTTAATACT
CTTCAGGGACAACAACATTCTATCCATTCTGGGATCCCCATGTGTAAATTGCCTTGTAATTTTAGCTCTGTTAACAGCGA
AAGTTTCGCGATTCCCTGTGCACAACTCAAGAAAGATGCACTACTTAAAGGGCTTATCTTCACAATAAAGATTTGTTAAT
TCAGGCTTTACACATGCAATTTGTTAAAGGATTCTCCCAAAGATCATAATTTGGAAACGTTTCTTCAGGTAAACCAGTTC
TGGTCTGATGGGTTATGACAACATCTTCCACAAAGGAAGCCCACCCCATATATGGATCTCCTAGGGATTTGGACATCAGA
CCCTTGTCTGGCTTAATGGATTTTAGACGATGACCCATGTACCTACGATGTCCTATTATCAGTTTGGCGAAGTTTCCTCC
GTGTGTCATCACAAATACATCAGACTTCAAACAGACTAGGAAGTCGAGGGCTGCCAAGCTTGTCACATGCTTTCTGAAGC
CATCCAATTCTGGTTTTGTAGCTAGTTCCTCTTTTGTAACCTATTTACATATCCCAATATATAATATTAATGAAGAATAA
AAAACACAAACGTTTCAGTAGGTATATTAAAATATGCTGGGTAAAACATAGCTACAGGATATTGATACTAAACAAAACAA
AATGACAGCAGTGAAAAAATTCCAGAATTTTTCAAGGGTCTCTTACACAAAATCATTCCCCCCATGTTTCTTTTAAAGAT
GACCAGAGTAGTAGGCAATAAGATCAGCTACAAGAAAATAGAACCTGAACAAAATATAGATAAAGGTCCCTTCCCCTTGA
TCAGAAGTTTGGGCAAGTAGCTTACCAGATTTGGGAACATGTTCCTCAGCGGTGCCATGCGGTTTTGTCCACCATAGACC
TGTCCAGAAGCAACATATATTTGAGTTTCTTTAGGATAACCCATGGCCCGAAGCAGCACGGCTACTTCACCAGGCTCAAG
AGGGCATCGTCCTTCCTTACGCTTTTGCAGCGCCAATCCCCACAAATGGGAACCATCCTGCCAGCGAAACAAACAGCAAA
ACCAGATAAATATATCAAATATGAAATCGTCGCTGTCAGCTTTATATGAATAGTGATCATAATCTAGATAACCTTAAACC
GCCGAGGCCATTCTTTCTTTCTGTATGCAGCCATGAGATCTTTCTCTGACCTTGTTCCAACAAAATCACAGAATGACAGA
CCCACCATTCCTTTCTCAAATCTTAAATGAAGAGCCCTAGTTTTTGACAAAATATTTTAAGTTCCATCACAGATCAGAAG
AAGCGAAACAGCATGTTTAACAGCAGTTACAAGCATAATAACTCACATGAAAGGATTTGAACTACCAGTGCGGTTTCTCA
TCCTCGAAACAAGTTGATCGGCCATCTGCTCAATCTCGGGAAGAAACTTCAGAGCATGATAGTTGACCCTGCACCTCAGC
TTGTTTATCTCTGGAGGAACATTATCATACCTGAATGTTATGCGGGTAGTCTATCAGGTCAATGCCAGTTTAAAAAATCA
GGCAACTTAAAGGAGCATGAAAATCTAGTTACCCAAGTCGATCGACAAAAGGTTTTAGTGACATTATTTTCTTCTCCTTG
ACCCGTGGCAAAACATTATCTATGTAGAACTCTGCTGAAGCGTACTTGGGAATGTTCTTGACTGTACGCCTGGCAAGCAT
ATAGTACAAGCTTTAGAAACACAAATGCAAAACGTAACACACTGTTGTAAATGGAAATAGTAACTTTGTCCTCACGTTCA
GCAACTACCCCTTAATTGGAGTTCTTGTGGGATTTAATTTATTCATAAATCACTTCATTATTGTATTTATGCTGGCTATT
CACAATCTCCTGTCAAGCCCAACCAACCATCTATTCAAACATCGTTGTATCTTTACATCGAAAGTATACATGAGACAAGC
AGTAGCTCTTTTATTTCCTTTTGCTTTTCTGAGTACCTTGAAATATCCACCTATTTTTATTTTTCACATTCAATATAATC
AGAAAAAGAAAGAGTGGACTACTTGTCCAAGTTGATTTTAACTCAATCAAAAAAGCATACTCTCCAACTTGCCAGCGCCC
AATACTGTCTTCAAGTGTGTCCAATCGATACCAAATTAGGAGCATGGAACCCCAAAGCTGTGAGGCAACTCTAGAGCTCT
TGTGTGATTTATGGTGTCAACAAGGTATATTTACGAGAATACCAAGTCCATTTTTGTTATTATCCTCATCACTATCTCTT
AAGACTTCCGTGTAACTGAGATAATTCTAGAAATCTTGCACAAATCCTGTAGCTGTGGTGGTATGGGGATTAGAGAATTT
TGTGCTGGGAGTAATTACCAATTTGAATTCTCATGGAGAGATAGTGCGTGTGTGTATATATATATACACAAATTGATAAG
ACATTTTCCCAAGGATATATATTACGGAGCCACACGCTTTAGCTCACACCCAATACATACTACCAATAAATCAATGTTGA
TGTTTACCTTGTTACGCTTACTCTTCACTTAACCCCCTTCAGTCTTGAACATACAAATGCTAAACCCAAACGAGTTTTCA
AAAAGTACAAGTGTTTATATGGAAAGGGATCCTTCAAAAACACAAAATTGCTAGAAACTGAACGCACCACTACCAGATCC
AAATCCATATTCAGTACTCCTCCTAAGTCAATGTAAACGACAAGGGCAACTGGTTTTTTTTTTTGACGTTAACTTGAATT
TGTAGAGCACTAATAAACTATGTTGATTAATCTTGTCAGGGAATTATACTTAAAACTATTTAAGAAAACTATACTTCGAA
CTGCTACATGAAAATGAAACTAGCATGCAAATGTAAAATGCTAAAAAAGCTAGCGGTCCATACCTTATGCTTGAGAACAG
CTCAGCTTTGTCAGTAAACCACTCTGGGATATCGCGAACAATTCGCACATCATCCTTTAGGTAGTTAATAAAATGATCTA
CATCAAATATGTCCTCCAATTTCCTGTCAACACAGTTAACTCGTATCAAGAATAATTAAAGTCTTACCAACCTTATGGAA
AACGCTCACAACACAATGATATTTAATCTGGAATGTTTTTTTTCCAACAAGAAACTGATCCAATAACCAAAAGCCTCAAT
TTTAATTTATATGCAGTTTGACTAAAATCTCATACAGTGCAACATTAAAAATTAACATCCATCCTTATGAGCAAAGAACA
GCTGCTTCAGTCAAGTTTCCCTTACGTTTGGTCTTTCCATATCTGGTCTTGCTTTAATACTGGCAAAATAAGGGTGGCAT
TCATAATTTTGGCCACTGCAACAGCATTGCATATCTGCAAGGAAATGCATGACTAATTAAAGTGGTAAAAATCCTTTGAA
AACACATAACAGAATTTATAGATATGCAGACAATTAAGGAAATACAATAGATAGTTTTTATTCATTAACTGACATGCAAA
ATAAGAAATAACTAAAAGTTACAGACACAAATATAAAAAGATGGAAGACAAAAGCATAGCATATGACATGAAACATACAG
CGATCCTTTGCTGGTTTAAGCCACCCTCAGCATGTATGAATATATAACCGTTTGTGGCGTTCTCGGGCGGAATATCTGCA
AAGCACCAAGCTATATCACTATTTTGCAAAATAGGAAGTAAACGGTTAAGAGATCAGCTATTCCATTTGGATGAAGATTC
CAACAAGCTCAAGAGGTTTGTAGCTGTCAATGGTACATCTAACCCAAAGAGGTTTGATGAATAACTTTTGGCAAACAAGG
GAGCATCAGGCAGAAACCTGTTATACCATTTGCTCCACTTCTTAAGTAATGATACAAGTTTCATGAATGGGAAGTCCAGC
TTGGTTTTCCCACTTCTCAATGACACATGACCTATACCAAAACCTATTCGCTGAGTTCCACAGCTTTGTATCAAGGGTGA
CCTTCTAATTTACTCTATTCTAGATAGCTGTAATTCCTAAAAAGTTTAGGTGGGAAAACAACTAACATTTCCAGGCTCCA
GAATGTAATGATCTAAGAAAAACATTGCAAGAAGCCGGTAAAAAAGTGTAGCTAGATTACTTATATCAAAGAAAACACAG
ATAACCTCAAAATTTTAAATATTTATTTACATAAATAAATAAGAGGAATCAAAATACCAAAAAATATAAATGGAAGCCTT
TAGAAAGATATTAAATGCTTACTTATCAAAACGATAAACAACAAATGCTTAAAAGATAATTATTATAGCTATAACAGATA
ATTAGCCAAGAACACAAGTAAATTACATGGTCTCTTAAATTTGGGCTTTCTGGGTTAGTAATGTTGCCCAACCTAGGCTC
CTAAACATTAATGAACAAAGATAGACTAAAGAAGCTGTCATGCACAATTATTGCACTTATGCTCCTCAAAGGGGATCAAA
AACCTGAATACCAGAACAACAGGAAGCTCTGATATGGTTGAAACAATATAACAAATTTGCAAGAGCAGTGCTAGAATACC
TTTCAGAAAGTGATGCTAGAGAATGTCCCGTTTCATCAATGTGAAAGGGAAAATGAAAAGCTCACCTCTGACTGCAGTAA
AACAAGAAGGATTCTGCATTTGGTGCAACCACTAATATTCAGATTTGACCACAGAATGGTTTGTGAAAAAGCTAATGCTG
ATAAGGGCAAGACATAAGGAGACCATTGGATAGAAATTTTAAGATATTGGACCATTAATTTCGATGGAAGGAAGAGGACA
GAGGAGTAGCTCTTGTTTGAAGGCAAAAAAATAGTTGTAACTAAGGAATTCGAAATCCAACATTGGAGGGAGGGATACAT
TTCTTTTGATAACCGAGAAATCTCCGAATGCTAGTAGCTGCATGGTACGAAACTTGGTGATAATGGGCCTGCCCCTCTAC
TTTTCTCCTTTGCAGAGAGGGATATTGCATTATAAGCATTCGAGTCCATGTGAGTTTTAAGAGGAGGTATCTAGCAAAGC
GTTATTATAAGTCCCTCTCTTTTCAACAGGAAGTTAACACTCGTATTTGAACCCTCACTTACCAACCAAAAGAGGAATGC
TTGACCTATGCACATATCACTCACAATTATACCAACCAATATTTTAACCCTTAGCTCTCTGTCAAATCCCTGAATATTGG
AGAATCTTTTACTTATTTCTACTCTTACAGTTTGATAAGTTCCTAAATCACTCCATGAGCATTAGAAGAAGACTCATTCA
AGAGTCTAATCCAATTGACCTAATAAATCAAATTATCAACAACAAAGATAAATTTGTAACTTAAATTCAACTACTAACAG
CAACATTCTTTAATCGCATAGGATGATACAACTTAATGTTTCTGAACAAAGTTGTTAAGGTTGCCTGCCTTGTTCTTTTA
TCATTTCAGTAAGAAGATGACATTTCTGTTGAAACACCAAGAATGCCTGCCACTCTACCCTGCACTCACTTAAATGTCAG
GCTTCGATCCGTCACATAGTTCATCCAATACATTGTTTTATATTTGCATCTATAAAAGTCATTTTTCAGCTTCTATTAGA
GGGGCAACGGATACAATCCATTCGAAGGGGGAGCAGAGCAGCAGGCAGGCAAAGCAGGGGGGAGAGATATGGATTGCACC
GAAAGCAATGCCCCTAGCACCTAAGTGCCACAGTCTGAGCTCAGCAGCGCATTTACTATTTGGAGATGGATGGCGCCAAG
CAGAAGCATTTTTTCCATTAGCCGAGAAAAGGAGTAGCTAAGGAATATCACTATCGTGGGGAAAAAAGAAAAACATAGGA
TTGATCGAAGGCATCCGGCTGAAGTGTAATACTGAAATATATTTTTTTCGTTTCTCTTTGCACGGTTACCTTGAGGAAGA
GAGGGGAGAGGATGAGGTAAATTCTCTAAACTCATAAAATTGAAGGAGAATATGAACCAAATTGCCCCATCAGAAGGCAT
GACAAGACAAATGTATAGATATAATTTCAAGGAGCATAAGAATACCTGATTTAAGTCCCTCACGTCGCTCTGCACAAGGC
TTCCATGAGGTTGTTGATGAATAAGGATTCTCCCACAAGGAAGAAGGTTCTTTCACCTAATAAAATTAGACAGATTGGAC
GTTTGACTACAATGATGGTAGTGATTATGTAATATGATGCAGTAGCAGACAAAAGGGTAGTTTTTCAAGAACATACCGGT
GGACACTGAAGAGTTATACCATCCTTTTTGCATAAATATGGAGCATTCTACAGAGAAAAAAGTGTAAACAGTGTTTTAAT
CGCTGAAATTGAGTCAAAGAACATCAGATAGGGAAATACATCAAACATTCTTCAATAATAGTTTGTTAAACCAAATCAAA
ATGCCAATGTAGCACACAAAACAATAACAGCCACAAATGAAATCCTTTATATGAAGAAAGTCGAGGAATAAAGATGCTTA
CACGGCCCACAATTTGATTGCTATCAGAGTTATGTTAAAGCAAACTTCAGCTATATGGCATGTTAGTATTCATATAAGAA
CAACTCTAAAGGATTGGCCTACATTTACCATATTACATGGCATTACTTAATTACACTAGCAGCCGAAAGACATACATTTC
TATTCTAGTAAACATATTACGGAGTTAATCTTAACTTGATCAATAATCATCTAAAAGACTTCTTGTATTTATCTCTAGTT
GATGCACATCTTCTCTAGTAAACGTTATATGGAAGTTAAAGTCCTGACTTGACCAAAAGTTATCAAAAGCACTTCCTAAA
TTACTTCTAGTTGCTGCAAATAGACCAATCAGATTCATTCATTCCAGCAATGGAAAATAATTTTATCATTCAAGGCAAAT
CAAATGTTCTATTAAAATACACCTTCCTCAAATCCCACACTTCTTCCTACCCGAACCTTATGAGAGCATAACAGAAACAT
CTAAGCCTTAATAATCTCAACTAGTTGATACCAGCTTCAAACTAATTAGAACCGCAAAATCTTTTGATAAACTAGAAATA
TCCAAACTAGAAAAAAGAAAAAGAAAAGAGCTTCCAGTGAGCAAATTGAGATGTGATACATACAAATGTGTATGTGTGTG
TTTTGAGATCAATAAAATGAAGGCTTACCAAACGATGTACGACGGAGGAAATCAGGAAGACTAGTGAAAGTATGAGAACA
ACAAGCAGAAATAGCGAGATCTTGAACTTGTGAGGGTGAGACCTCGATTCATCAGGGAAGAAGAAAGGGAAAAGAGGTTG
AAGATGCGAAGAGCAGAATGAACGAAACCGATCTCGAGGATACCGACCACGATAATCATCATCGTCATCATCAACGTTAG
GAGCACTGTCAGGAACCAAAGGAGATGAGGAAGCGGTGACGTCGTCTCGCTTCCTAGGTGACGCTGTAACTCGGTTTCCG
ATCGAGCTTGAGTGGCGTAGCTCCGCCATTGCTCGCTTCGGACTGAACGCCAGTTTGCTTCGCCGGACTCCGGCGTGTAG
TTAACGTTGACGGAGTAACTGAGAATTTTCTAGAATTTCGGCTCCGGCAACGGCTATATTCAGTCAGTGTGTGAAAGAGT
GCTGAGTTTCCAGATCGGTGATCTCTTGACTTACCTTATTAGAAAATATAGTAACGGGTAAATGTTTTACTTAGAGCCCC
TCATATTTTCAAATGTGAGATCTAACCCCTTTAATATGAGTATTGTTTTTTTTTATCAACCTCAAAAAAGAATATGAGCA
TTTCATTCAATAATTCCGATACCAAAACAAAATTAAGAAGTACATAATTTTATACTCAATTTAGTTTTTAATCCATCTAA
TTAAATGAAATATTATGAATCTATTCAATAAAAATTGTTTGAGAATAAATTTTATGAAGTGTAATAAAAAATTAATTAAA
TGAAAAAGAAGGTCGAATATATTCTTAAACACTTAAACTATTAGTTAAACTATTGAAAATAGTTTAAATACATCTCCTTT
TATAATTTTAGTTCAAATATATTCCTTTCTTTTTTTTAACAAACTAACACATGTCACCTTAAATTAAATAACGCACCCCC
AATTTTAAATACACAATTTCTTTATGAAACACCCATTTTCTACATTGACCAAATTTGAATCAAACTCATTTTCATAATCA
TCTTCTCAACATGTATACTTCTATTAAAATCAGCATCTAACCGCGGAAGCTCTTGAACTCAACTTTGAAATAGATATACA
ACCAACGATGATACAAACAAACAAGTCCAATAAAGATATCACATTGTTAATTTCATTTTTACCTTTTGTCAAAATATGTC
TAAATCATTTTAATTTTGCATACAATGGAAAAACATAAATTAATTTCCGGTGAATTAAAATCTAAATATTAAAATTTACA
AATTTTATTTCGATTACAATAATATTTTAGTGAATTAAAATCTGCTTCAAGTCGAATATTTTGTTTGTGTGTGGGTTGAC
AAGTTGAACCTTAGGATCTTTTAATTAAATATTAAAGTGCCCGTATGATACAAATTAATTCCATCAGAAAGGACATGAAA
AATAAATTGATCAGTTCACAGGTCAAAAACATCATTTCATGATTGCAAGAAATTTTTAAGTGGAGAAAATATGACCCACA
CACTATATGGATGAGTTTAGGGATGACAATGGGACGGGTTTAATGTTGTGCGAGTGGGTGGGATGTGGGGCGGGTTGAAG
TGGGTTTTTTAAAAATTAATATTGGGCAGGGCGGGTTGGGGGTATATGTGATTTTATGTGGGTTCAAACTTAAGAGTGAT
AGAACATTATTTATTAAGATAATTGTTTTATTTAAAGCTACTAAAATATTCAAGATATTAAATGAGAATAGTTCAATGAA
AAATAATACACTTTCTTACATGTTTGCTAATTGACTTCTAAAAAAAATTGAAGTCATTATCCTATTAAATTAATACAATT
TAATGAAAAATTGAATTTATTTTTATGAATTTTATTTTCGGAAAAGGCTCAAAAACACCTCTAAACTATCTGAAATAGCT
CACATTTACCCTTAAACTATATTCCGGCTCAAAATTACCCTTCCCGTCATACTATTGGGTCATACCTACCCTTCTAATTA
ACAAAAGTATGTTAAGTGCCACATGGACGCCACATAAGAGCCAAACACTTCCCACTTTCACGTAGACTAAGTAACCAATT
AACTGATGGGTTAGGCCTAAAATAAATAAATAAATTTAGATAGGCCTAAAATAAATAAATTTAGACCTTATAAGATCCTT
AATATCTAATTTTCCCCTCATTTAAATATGAAATATATTTGTTTTTTTTTTTTAAGTTTTATGTCTAATTAAATCATGAA
TAAGCTGGTCTTCTAGAGTTTGCAAAATAGATGCAGGAGAATTATTTAATTTTCTTATGGGGCATCAGTTAAAATTTGTT
AACTTGTTATGAATTGTGGTTAATTTGTTACGAATTATGGTACTTATGGTACTTCTGTAAGTATATCTATAAGTCTACGT
GGAAGTGGGAAATGTTTGGCGCTTATGTGGCGTTCATGTGACACTTAACATACTTCTGTTAATTAGAAGGGTAGGTATGA
CCCAATAGTATGACGGGAAGAGTAATTTGAGCCTGAATATAATTTAAGGGTAAATGTGAGCTATTTCGAATAGTTTAGGG
ATTTTTTTGAGTCTATTCTGTTTTATTTTTAGTATCAAACTTAACTAGAAAAAGAAAATATTTAAAAAATTATGCGGGCA
GGTTCATGTGGGGTAGGTCTATGCAGCGCGGGTAAGGAGAGTTGAAAATGAAAAAAAAATGTTATGCGGGGTGAGGCGGA
ACGGATTAAAAATTTTACGGGTTAAACTCAATCCACCCCGCCCCCGTTGTGCACTGCCCCATTGTCATCCCTAGGTGAGT
TTCGTGGTGATTGAGTGCTTATTTTAATGAAAAATTTGGATGGATAAAATGACAATGAAAATAGGTTAAATTGGTGAATT
TCTTAGAGAAATTGGGTAATTAAAATTAGTGGTGAGTTATTTAATTCTTACGCTGATATACGTTACTTTGTTAAAATTAA
GGGTATATTTGTGTCATATCGTGAGGAGTATATTTAAATCCAAAGTATAACGAGGGGTATATTTAAACTGTTTCCAACAA
CATATTAATATATTTGACCATTTTCCGTAAATACTAGTGATTGTATGGCTATGAAAATCAAATATTATTCACTTTAATTG
AAATTTTAAAAATTGAAATTATGTTTTACCATGTTTTTATAGCGAATATTACGAATTTGAATGTACTTTTTTTAAATATG
GCTAAATATTAATTTTTAAAAATATCTATCTATATTACTTTAAAAGCATCAACTCCTAACCTAACTTTAAAAGCATCAAC
TCCTAACCTAAATGTTAAAATACTAAATTGCCACTATTCCTCCTTACAACACCCCGCTCTATATACACCCTTTCCCAAAA
GCCGGCTCTTCTCCCTGATGCACTTTGAACATACCTCTTCGGCTGCTTTATATATCCATTCGAGAACGACACCACTTCTA
CCTCCTCCGCAATGAAGAAACACCTCCATCCAGCAATCTCAAACAGTCATACCCCACCGCTTCCCACTATTTATAACTCT
AAAACTGTAATGCTTTTCCCCATCAAACACACATCAGTTATAGTTTACACACTGGTATGCAACCGACACACCCTCTCATT
CACAATACTACCTTAATACGTTTTACTTTTTTTCCCACCAAATTAATTGTTTTCCCTGCACGCAGAAAACTCACAAACAC
AACATCTTTGCATCTGCTCAGCCATTTAACAAGTTGTAAGTTATTTCCTTCTATATGACATTTCCTTAGTAGTTTAAAAA
GTTACAGTCTGGAAGAACACAATATGAAACACATTCCAAATGGAATCATTCCCTTTGTTCCTTCCCCTTGCGACAACAAT
AACATCTATGATTTTTTGGCGTAGGTATATACATTCCCCTGCCCTTATAACTATAAATTTCCTATATATATGTTACTTCT
AACCTTACATTTGCATTGTTTACATCTTACTTATGCATCACATTCACCCCAACTCTGACTCACATACCTATATCGACGAT
TGTTCGTTCATCTGGCTTCATACAATTTCCTGGCAATTTTTTTAAAAAAAATAGAAATAACATTATTGCACTCATCTCAT
CAGGTACCTGCAATCATCGAGATTCAACCCACATGGCGACTGAAACGGAACTAGCAAAACAGAGTGTCCCAATAAACAAG
ATACCAAAAAGCTCAATTGATTTTGTGATTAGAGTCTTAGTTATTTGAAGGGTTCAATAACACCTTACAAGAATTCAAGG
CATGAAGGGACTTTCAGAACTATCATATTAGTTGACGAAGAGGTAACAACATTGACACTTTTAGTTACATTATCGTACTA
TTGTTCATGTTTCTTGTACTTATGTCACCCCTGCTTAATAATAGAGGACAAAGATTTAAGCAACACTATTTAATAAGCAT
ATTGAAACATGGAAGGACTCCTTGAAGATAAATAAGAGTTACTACATTGCTAAATAATGCTTAGATCGTATCAACCCCAA
CTACTCTTCTGTGCATAAAGAAGTTGAATTGGCCTTTACAGACAACACGATCATAAAGGAGACTGACCATGAGGTTTCAA
CACAGAAATTCTCTGTGGCTTTTTATCATTAGACGATGCTGATAAATACCTATGGTGCTATTCTAGGTAACTAACCAAAC
ATCAAAGTTGTTATTTTCATGCTCCATTACGTAGGTGTTATCACTAATTTACATGACATATTTCCAGACTTGATCTGTGC
CTTAGTTTTGGTGAGTCCCCTCATTCAAAATGCTACTTCTAAGAGACGGAAAATAGTTGGTACAAATGAGTTGTAAGTTG
TAATGATTCATAATTTGTCATCTATATAGTGATATGGTGGTGTCCTAACTTTTCACTCCTAACTGATAATCTAGGATAGA
TCATACAAGTGTAACTTTTTGGGGAGATTTTGCTGAAAATGACGGTGCATTCCTGGAAAAGCTTAAAGATGATAAACCTA
TAATGGGCTTATGTGATGTTAGAGTCTCAATCTATAAAGGTATCCAACAGTCTATTGTAGGTGTTTATCGAATAGACATT
GACTATAGCTCATGTTTTTTTACAATTAACATGTTTTTCTCATACTAGGCCGATTTGGAATCTCTATTGTTCATGTGAGC
AGCGTCTTAATCAATCCAATGTTCGAAAAAGTAAACGATCTTCGAGCCTGGTACATTACATTATTACAAATGTGTTCAAC
ACTGTTACTTTAACCCAACTGTCAAAACTAATATTCAAACTACACTTTGCCATTGTAGTCAAGTTAAATCGAACATTGCT
ATAAGATGACATAATTCCTCTATTATCATTGTTATGCAATTACATATCACCATAAATTTGGAAAATCTATGCACTGAACA
CACCTTACTCTAAATGGCTTACACTGTTAACTAACCTCAGTGTAAATACATGTGTGAAATCATAAAAGCTGACAAAAAAG
ATATTACGGTAACACCAAGTAAGGTAATGAGAAAAATTATAGAAGTTTCGTTGGTCCATATTCTCGATGGGTTGTTGGCT
GATTCACATGTACATACTAACCGACATTCCACCCCTCTATAAATAAAATTCATTTGTATGTTAAACATTTCACAAATATG
GTATATTGGTGTTTTGCAGGATTATATATACAAGTTCAAAACAACAATTATAGACATGCTCGATAAAGATGAGCCATGGT
ATTTGTCATGCAAAACGTGCCACAAGAAAGTGAAAGTTATAGAAGAGGCTGTAGCTTGTACCAATTGCAACATTGATAAT
GTAGCATATGAAATTATGTTCGACTAAGTTAAAACTCCACTAAACACTTACTCCTTACAAAACACATAAACTTGACATAT
TGAATTATTACCCCTATTTTGAAGATACTGCTTACGACTTGAAATGTGTGGTGGAGAACAACGTGCTCGAGTCATACTTT
TTGAAGCGGATAAATATTTACTAGACTGCAACGTGCAAGAGTACATACAATCAACCTCAGTAAAGGTATGATCTTTATTT
ATAGAGTTGACTGAATATCACGCCATATTTACATAGTCCAATGTGTACCTTACTGGCAACCTTCCAACTAACATATTCAA
TTGTTTACATCTTATCAAGAAGGAAGAATGTCACAACTATCGCAAATTGGTGTTGAGTAAAGACAAACAATTCAACTTTC
TTGTCCAAGTTGATTTGATTAATTCAAACCCCCAAAGGCTTAATTGTTGAAGAAATACATCAAGTGGAAGATGAAGCACC
AATTTTCATGGAAGAAGAAGTAAAATCAGTGAGGAAGTATAGGAAGAGGGCTAAGAAAACCACAAATGCAGCGGCCCAAA
TCAACCTAAAGAAACCCAAAGCCAATAAAAATTAGACGTCGTTCTGAATTATGTAACTAAATAATGTGTAGCTTTTACTG
TATAACCAATGAATGTATCTTATTACCGATTTATGTGTAAATTCATATGTGTTAGTTGTTTATATTCCCTCTGTTGGATA
TTACCTTCATTCCATAAACAACTCTTATGCGATGGCTACCCCTAACTTTACCAACTAGACTATGGTTGTCCACCTCAAGA
TGCTTACAAATCTATTATGGTTCATATGTACAACGATGACTTCCCAGGAAGATTGAATAATATTCAATTTTCATTCCATT
GGGTAAAAAAGTTCCTTCACGCAAGTATACTTCTACATAAATAACAAATATTGCCCCATATTGTACTTGTCGTATTTCCA
TTACAACATAAACTAACTCTCCAAGGCAATATCTCAACGCAGCAGTCCAGATGTAAAAAAAAAAACACAACAAATTCACA
CAACCCACAGCTATCTCTACTAAGTAGGGGTATTTTACAAGTACACCAACTTTACCTGCAGGTACAATTTTACGGGGTAA
GGGCTAATTAAAAACAAAGTTATTATTGCTTGGCCGCAATTAAATAGAACTATTACTTGACGAGTCATTAACCTATGTTC
TATATCAAGAAATCACTAAACTTACATCTTTAGGACAGTAAAGTCACTCATAAAAATTATTATTACAAATCACATAATTA
ATTTGTAGGCCAAACACATATATAGCCCCTCTAACTTGTTCACATTTTTCATTTTGACACTTTATCTTAGCTTTGTTCCA
TTTTAATCCTTAAATTCCATTTTTTATGTTCCATTTTAACACGAAATATTATTTTTATGATTTCTTTATTTTTATATATT
TTTTTCAATGGAAACTTCTTATTTTAAATTGAAATGTGTCATTTAATTTTAGTTAAAAAATTAAAAGCTAACAAAAAATA
ATTCTTTTTAAAAAATAATAATTTATTTTTAAGAGTGTTATGTATTTTTGTGTGAAAAATAACCGACGAAATTGTGTTGG
TTTTCTTTTTTTAAAATCACCGACAACCTAACAAAGTCAGTCGAGTTTTAACACTGTTTAGTAGTGTTATTAGCAATGAA
CAAGAGTCTTTTTTTTAGTAGTGTTATTAACAAGGTCAATTGAGTCTTTTTGAAGATGGATTTTTTTTATTCGTATTGAT
TTATATTAAAAATTAAAAGTGAGTATTTGCGTTAAATTTAGATAGCCTAGATGATAAGGAAAAAATAAATAAATAGTGTT
ATTTAATTTAATTGAATGTTTAAGAAAGAAAATCAAAGAAATTCCGTCAATTTATTTTCATGCAAAAATACAGAGAAATA
TCAAAAAATAATATTATTGTTTGAAAATTTTTATGTTCGTTCACGAATGTTTAATTTTTTTACGAAAATTAACAAGCACA
CGTCTATTTTTTTAAAATAAGAAATTGCTATTGAAGAACATAAATAAAAACAAATCATAAAAAATAGTATAAGTGTTTAA
ATGGTACATAAAAAATGGAGTTTAAGGATTAAACTGGAACAAGGCTAAGTTGGAGTGCCAAAATGAAAAATGAGGGCAAG
TTTGAGGGGTTGTGTATGTGTTTGACCTAATTTGTATATCATGATATAATAATGGAGAAATAGGTCAAAATCACTATCCC
ATTATAATATCATTTTCAATACATAAACTAACAATAATTAATGCTTTTCAATTGATCAATGACTACTACTTTATTAATGT
TACTATTTGCTAGATTTAATTTTATTAAAAATATAATCTTATAATGCAATTGATATTTAGAGTTAGTTGTTCATTCTTTA
AATCGTGACTATGCTATTTAAAATAAAGTAATTTCTTGATAAATTAAATTGACTAATTTTTTGGATATAAAAGCTTATGT
TGACTGATTTTATTAATAAAAAACTAAGTTTACTAACTTTGATAGATAAATAACTAAAGTTGCGTGACCTTAATAGTTAT
TATCTCATTGCTAAGAAGCAATTAGAATTACATAATAGTAAAAATAGTATATTATATCACATTCCAGATTTCCACGAAAG
GCCCATATACTGAAAGTCTTGAATCCTGCAAAACCAGAATATTACACTTACTAAACCAGTCAACAGGGCAAGCAACGCAT
CAACCAACAGATTCGCCTTCTCTAAACCATCGCAACTTTCTGGATGTTTTGCGCTGCACACCAAAAATTGCCTCATCAAT
CGTTGCAACCACTTCGACAAACCCTTGTTAAAAATACTATGGCACTGCACCATCTGACAAAAAGAACTCACTAAAATTTA
CACCTTCATCCAGATCTTCAGGATCCTCCAGTATATTATAGTCGTCACATTCCATACTCCCATCAGTTAAAAAAAACAAA
AGATTGAGACTCAGTGACACATTCATTTACACAAACCGTCCGCAGGATCAATTTGGGCACTACTCTGTTGTGCTTTCATA
TTAAATAACACCCGCTAGACTAAAAACATTACACAACAACATCACGCACTGCGAATTACAAATTGTAAGGTTCCCTTAAT
TTTATTAACACATTCATAAATAGATCGATTATCCTACCCCTTGTACTCCTCTATTATGCTCTCATATTAGATAACACCTG
CAAGACTAAAAATATAACACAACAACATCACGTACTGCGAATTACAAATTGTAAGTTTCCCTTAATAATCCTAACACATT
CATAAACATATTGATTATCCTACCTCTCTAAACTACATCCAGTAATGTCATATGCATCATGCTTCTCATAATAATGAAAA
ATATAAAAACCCTTGATGCTTCTCATAATAATGAAAAATATAAAAACCCTTGGTGGCAATAAAACAATGGCTTCATCTTC
CATTTGTTCGTCTATCGTATAGTAGGGTAAAATACATATTTCCATCCTTAAGTTCACGGCTTCAAAAGTAATACGGCAGA
GTCCATAGTGATCCCAATTATACATATGATAGACATTGCTTGATGAGCGCAAATTTGGAATACAATTTCAACTGTCTCGT
TACTCTTTTGGCCACCCCTACAACCATCCTAAATGATAAGACATAAACAGAGAACAATCCAACAAAAAAGATGCCTCAAG
GAGATGTAATACAAGATTATAAGTCATTCGGGATGTAGGGAATAGAGAATGCAATTAGTAGTTACACCGGATAATTATAT
ACGCAGACATTTCGAACATATGACCTGAACATAAGTAATCTTTAGGAGGCTAGGCAACATATTGTGCAAATATGATTTCT
ATTATATCATATAGGATTCAGTTGCTTCGCTATTCGAATTATATTACCCTTATCATCTTACACAAACACTTTCCCGCTTC
ATATATAAAATAGGACAACTACACAACTTATACGTCCTCCCCCAATCCTGCTCTAGAGGTAATACTGGTTTACAACATAA
CATAATTAACTTGGTGCTACATAATCACAGTATCAAAATTTCAACTAATGAATTTTTACATTCACAAAATGTCATATAAG
AGGCCATTAACTCGACGAAAGTTCAATTAAATATGAAAGTGCAACAGAATCAGCAGCTTACCAAAATGTTTGTTTAACGT
CAAAATCAAACTTACAAACCAACTAAAGATACTACAATTATAACATCATCATATCACATTGGCACCAGGGGTCAAGCGCA
AAATACTCTCGGATGTAGACAGGTCCTTGCGAAGGGTTGAAAATTTTGTGGCATCAACTAATCAAATAGAATATGGCCAC
GCTCATGAGCCGCAGGTGAATACGAGGAAAAAACTGTAAAACGTATAGTTATATCTGAGGTGAATGCTGACGGAGGTATA
TTTACTCAAATAGTCCACACTAACAACTTGATATAATTTAGTGGTGTCACCATATATAATATTCGCTCATAAATATTATT
TTGCTCTGTGTTATAGGGGTAACTAATGGGAAGTTCACAACAACATCAACTCATAATCTGAAGAAAAAAAAATAAGAATG
TACCTACTGTCATGCTCTGAAGTTTGAATATGAGCCCCCAACCTTCTGTTGCGTAGGTGGCTATATCAGTTGAGCACCTA
ATGAAGTAGTTGATGATTTTTATGAATTATTTGTGGCTGACTCAGAAGATGTCAAGTTATTCCGAAAAAATATATGTGCG
TATAATAGTATTTTTGCTTTTACATCATTTGGAGTTAAGCTCGATAAAGACTTGGCATCTTCCAGAAAAAGAGTATACAG
TTTCAAGGCACAAGGACAAATATATCATGATCTACCATCATTAATCCCAAACAATGACAGACCATGGTACTTTCAACTAT
ACTTCTATGATACAGACCATGAATTAGCCAATAGAATGTCGGTACAAGAAGATACCAATTTATCAGAGGAAGTCATGACC
AAAATAATATACATAATGGAGTGAAATCAATATGCAAAATTCTTCTCACAACTTAAAGAACATACAAGCTTTCAAAAACT
AGAAATACGCATAGCTGCAAATGTTTTATTAGACCAACGGGTGTATAACAAATCCTCGGTGGATTAGGTGACGGCTATTT
GGGTAGACGGTAACAATCCAAATATACCATTTGAAAAAGATATTGCAGTACACGAGCACTTAAATTATAAACATCGAGTC
AAACATTATTATGGTTGTTATGATCCGCTTCAATATCCTCTAATACTTCATAAAGGAAAAGGAGGTTGGCATCAAGGAAT
ACAAAAGTGTTCCAATCCAATCAACAACACTCAAACATCTGCAATAACAAGTTCCCAGATAGGTAGATCGTCATTCACAA
ATGCCACAGAGATGTTCGCCAACGAAAAACAAGGTAACCACTTACTAATATAGCCAAGAAAAATATACTTTCATTTGCCT
AGCATATTACAACTTGTAACTTAAAATTTACAGCTGGTACAAACATAATATTGATAAGTTATCTAAGGAAAAAAAACCCA
AACAAATAGTGGTCATGTAGTTTTCCCATACACAAATTTTATTCCTAAAGGGACGACGCAAGGAATTAAAGTTCTGTAAC
ATGACTAACATTATTAGTATTAGCAAATGCATAAACTACTTTACTCAAAATATATGTCAACTAATAACTACCTCTGACCT
ATCATAATTATAATATATTTACGCATTCCTATCTTTTCATACCTATTTGTCAGTTGCAAGAAGACCAATTATATATATCA
ATGCACCACTTTATGTGCAGTTGTAGAAACTGATTGACCATAAAAATGGGTCAAAATAGACCATATGATTTAATTTGTGT
GACAAAACCTCCTTCCACATAGTTTACTTTACGGATTAAAATAAAACAAGATGCTCTTTATGACGGCGTTGCATTATCCA
GTTATGTCTATGAATTTCCCACAATAATAATCAATAAGTTATAACAAGTACTTTTAAATTCATGTAGGTGTACGATGTGA
AACAAAAGGTTGTGTTTCCTGTAGGGAGTATTACTGTTATAAACTACAAGTCTGAACGGGTGACAAGTCCATATTATTAC
TGTGCGGGAGATTGTTGCAGCAATTTGTTGTGGACATATATATCAAAATAGAAATAACAAGACTTGAATATTATCGATTA
GAGCAATTAAATTATCGAAGGGAGATACTCCAAGGTATTATTGATAGTGTCATGGCCGGCGAGAGTAGAGGAGACAAGGT
AGGACAGAGGGTACTACTACCACGATCGTTCATTAGAGGCCCTAGGGATATGCGACGACGGTATATGAATACTATGACGT
TGGTTCAAAAGTTTGAAAGACCATATTTATTCATCACCATGACATGTAACCCATAATGGGTTGAGATTCAAGAAGCATTG
CGTCCAGATCAACTACCTCAAGACAGGCCTGATTTGGTTACCAGAGTGTTTCGAGCGAAATTGCAAGACTTGAAAGACCA
AATTTTCAAAAAAGAAATATTTGGACCGATTGCAGCATATGTTTTCATGGTAGAATTCTAGAAGAGAGGCTTACCACATA
TACACTTACTTCTAATATTTAGAAAAGGTAATAAGATACGATCAACAAATGAGTATGATAGATACATTACTGCAGAAATC
CCAGATAGTGCCACACGTCCAAAATTAAGTGCATTAATTATCATACATGGACCTTGGGGGGGAAAACGTAAGACAAGCCT
GTGTATGAAAAATGGAATGTAAATTTCATTATCCCCGAACATTCAACAACAAAATAATACAAGAAAAAGATAAATGTCCG
ATTTACAGAAAAAGAAATGATGGGAGAACAAGTGAGGTCCGGGGAATGAAGACGAATAACCAATGGGTTGTACCTTATAA
TCCATATTTGTTGATGAGATATAATTGTCATATTAATGTTGAGGTCTGCTTAGGAGTTAGAGCAATAAAGTATCTTTACA
AATATATATAAAGGACACGACAAATGTGCCATACACATAGAATCAAACGATGGGGAAAAAGTCATTGATGAAATCAAAAA
CTTCCAAGATGCACGATGGGTGTCTCCACTAGAAGCAATGTGATGAATTTATGAGTTTAACCTAACTGAAATGCAACCAG
CAGTTATAAACCTGCAATTACATCTACCAGGCAAACAAACAGGTACTTTGAAAATTTTAGTCAAATATTAGAGATACTAA
CAATTTCTAGCCTATTTTTCTATTTGTTTATAATATACTTACAAAACAATATGTAGTGTGCTACTGGAAGAAGCAAAATC
TACAAACTATTGTGGGATCAGATTTTGTAAACCAAACAATGTTTACCGAGTATTTCAGGATGTGCTCTATAGACATTGAG
GCTCGCAAATGTCTTTATAGAGAATTTTCAGAGCATTATGTTTGAAACTCCCAATCCAAAATTTGGACGAAAAGAAAATC
ACGCACCGTCATTGGTCACATAAATATTGGTAAGACAATTACACTTAGTGTCTATGTCAATTAAACACACAAACTTTACA
TAATAAACATATCTACTCAATATCGCAGCGAATCCTAGAGAAGGAGAAAGGTATTACGAAATGCTATTATTGAATCACGT
TCAAGGGTCAACTTCATTTGAAAACTTACTTACGGTTAATGGCAAACATTGTGAAACTCTTAAGCAGGCAACCAAAGAAA
GAGGGTTATTAGAATCGGATAACAACATTGCAGAATGTTTACGCGAGGCTGTCACCTTCAAGATGCCCACCACCCTTCGA
TGTTTGTTTGCTACAATCTTAGTTTATTGCAACCCAACAGATATCAGATGTCTCTAGGACACATATTACAGTGATATGTT
TGAAGACTTTCAAAGAAGCCATTCCAGCCCAACTGACGCACAAATACAATGTACCTTGAAAAATATTAACTATTACTTAG
AGAGTATGGGACAAAGTGTGGACAAATATGATATCCCTCAAATCAAACAACAAGTACATCAAACTGACCCAGATGAATGT
AAAGAAATAATAGAAGAACTGTCCGTGAAGGTGCCAGTTGAAGATGTTGACGCTGAATCAAAGTCGAATCGAGAACAAGC
ACAAGCTTTCAATACCGTTCTCGAAAGGGTCAACTCAGAAACACCGGGGTTATTCTTTGTAGATGGGCCTGGGGAATCGG
GAAAACTTTCCTATATCGGGCATTACTGGCAAAGGTGAGATCAAAAGGTATGATAACATTGGCATCTGCAACCAGTGGTG
TAGCAACAATATTGCCAGGAGGCAGTACAACACACTCAAGATTTGGCATACCACTATAAGCAAATGAGACAACAATGACA
AATATGTCAAAACAATGTGGGGGAGCTACACTAATAAGACAAGCAAAATTAATAATATGGGATGAGGCACCCATGGCTAA
GCGACACACAAGTGAAACAGTTGACAGAAGCTTTCGCGATATAATGGATAGCGACATACCTTTTTGAGGTAAAGTCATGG
TACTTGGAGGGGACTTCCGTCAAGTTTTGCCTGTTGTACCAAAATCTACATGCGCAAAGACGATAAATAAGAGTTTGGTT
AAGTCGTAATTTGGCCTTTAATGGAAAAGATTAGACTTTCAACAAATATGCGAGCAAGAGCAAATATTACTTTCAGTGAC
TTTTTGCTTCGTATTGGAAATGGAGAAGAAACCACAATACATGATAATTTAATAGCACTTTCAGAACAAATGACTGTCCA
ACTAAGTCAGGATAGTAATCCAGAAGAATCATTGGTCACGAAAATATTTCCATCGCTTCAACAAAATTACAAATTTGCTG
ACTATATAACAGAACGGGCAATCTTAGTAAGTAGAAATGAATTTGTAGATAACCCAAATGAAATGATGATTGGAAAATTC
CCTGGAGAAACCAAAACATATATCAGTTTTGAATCAACGGAAGATGTTACCAACAACTACTATCAAGAAGAATACCTCAA
CACCTTAACACCAAATGGACTCCCACATCATAGGTACATTATCAAATCCTTCTAAACTTGTACAAATGTCTTATTATGTT
ACTTCATAGCGTAAAAAAGAAGTCAACAATTACGTGCTTACATAAACATAACAATTAATGAATCTTTACATTGTACAAAT
TAGGTTGTGCAATGGGACACAATTAATTTGTAGAGGTTTTGACAAGAATGGCATACATGCCGAAATAACAACAGGACAAT
ATGCCACAAAGCAAGTGTTTATTCCAAGGATACAACTATCACCATCCGATAAAGAAGGATATCCTTTCAAATTTATTCGG
AAACAATTTCCAATACGTCTATGTTTTACGATGACAATAAACAAAGCACAAGGTCAAACAATACTGAATGTTGGATTGTA
CTTACCACAACATGTTTTCTCACATGGTCAACTGTACGTAGCACTATCTAGAGGAATATTTATGGCGAAAACAAAAGTAT
TGGTCATGACTGATTAACCAGATTAGCACAAAGGGACGTACACAAAAAATATTGTGTACAAGGAAGTTTTAGGCAACATT
TGATTACTACTAAGAATTGAAAGCAATCAAACATGGAAAAATGCACACACACAAAATGCAACAAATGAAAGCTTAATTGG
ATGTATTCAAACGTTTGGTGGAAGAAGAGACTGTGAACAACACCAGAGAACTAGCAAATATGACATTACACTTGTGTAGA
TTCAATTATATAAATATACAACTCAATTATTAAACACTATTTAAACGGGACATGTTATTCATGACATAACATAACTAACA
ACCCAAACTGTTAGGTCCTGCAAAATTATTTGCAAACAAATGTCGTAACAATAAATTTATAATACGACCCTCGCCTATAC
ATGTGTTACAATGCAACGCAAAGTTGCGTGACCCGTCCCTAAGTATGGCGTACTGAATAATGAAATACAAAGACATGTTA
TGTACAACTGAAATACACATTATCGATAAATTTCTCCGTGTATGGGGATGTCAACACTTGGCATACACGTCGAATGCACA
ACCACCTCAGAGCATCTCCAACCCTATCATCTATTTTACTCTCCAAATATCGAGTTTTCTATTTTTTCAGACAACCAACT
CTAACCCAATTCTCTATTTTACTCCTTAAAAAGGAATCTTTTTCTCTCTCCTCAATATTATATTATTATTTCTATTTCAT
TTTTATTTTCTTATTTCATAATATAAAAATAATTTATTCTCATTGCAAATAATCACTCTATAATCTTTATGTAATACAAA
ATTTCATTTTTTTTTCAAATTCTTCATTTAATATAAAATTATATTTTAATCTAAATTTCTAAATAACATAAATTACAATA
AATATTACATATAATACATATTAACGAAAAATTCAAACAAAAGTGAAATCATTAATGAAATATAATTACATCATAAATAT
TGTATCATAGTAAAATTTATTTTAAATTTTACATAAATACTCAACTTTCAAGACTATTACATTACTCTCATAAATGTTCT
ATTAATGTATTACAGAGTTCAAAATGAGCAATTTTTTGTCCTTATATTTTTCGGTGTAGCTAAAAATTGTTTAAATTAAC
AATTTCATCTTGTATTAAATTATTTCGTGTACTAATTTACTTCCCCTATTTCATTTTGAACTATTGCATCAAATATTTTC
ATGTTCATTAAAAAGTGTAGTTTAATAATTTATCACTATGACATAAAAGTAGATTGTTTGAATTATCATGTAAATTTTGT
GCAATTTAAGTTACATATTTTAAAATGACAAAAAAAATTAAAAAATTAAATTAAAAAAATTGTTAATTCTGGATGAAAGT
AGTATACTTATCAATTATATGTTTTAGATGTTATATTACTTAGAAAATAATTACAAATATTAGAGACTTAATTAATAATC
TTATATAATCTAAATAATATTAAAATAACTTTAAATTACACATTTAAAGTGACAATTTGTTTAAAAAATAAAATAGAAAA
ATTATTAATTTGGGTGGAAGTAGTAACTTGTTAATAATATATGTTTAGATGTTATATTACATTAGAAAATAATTACAAAC
GATAAAGACTTAATTAGTAATATAATAGAAATAATATTAAAATAATCAAAAAGTAAAATAGAGAGGTGAATAGTAGTTCT
CCAAATATAGAAAATAGAGAGTAAATAGAGATGGATTGGAGATGGTCTAACGTTACCATACACCTTTGCCATTAACAAGA
TATTACACAAACAGTCATAAATTCCAACTGTCACATCATGGACAGTCACCAACGACCATCCACCAACATACGTACCTACT
CGCTAACTTCTCTTTAAAAAAACCCAGTGCAAATTCAGTAAGAAACAAACTGCCAGTATCACAACAAAAATCCAAATTCA
CCAATAAATGAATAGCTATGCCTTGTTACTGCCTTAGAATATTAGACCTTCCAACTGAAATTTGCGAAATTCAATAACAG
ATCTTCAAATGGTCCTGAAACACTCATAGTCGCGCCACATGGGTGGTCAAGCACATCAGGACAACATGTGCCTACTACTT
TGAACGGTCCCACATCTCCAAAAATAAAGTTACCCCCCTGCAAAAGTCAAATAATAATATATACTTGCACCTGTAAAGAA
ACGGTTCACACACAGAGCATTGCAGTTGCGACTAAAACACTACCACAACGGCAGACGAGCTACAGTGAAGCCCAAAGCTG
ATTGTGACAAATAGAGTAGGAATACATTTTAATGGTTGTATCAACCTCAAAACGAGGCAACCATGTGCAACGCACGTGCG
GTAAACCTAGTATATTTTTGAAAGAGTGAATAATTTACATGGGCAAAAGAGTTCTAGTATTTCGAAAATTTAAAGAATTA
CTTGTTATATACTCCTATAAATTACTATGATTAAGAATAAAACATATTTTTGGATGATAAAGTAAAATATATTGCTAACT
TGTTCAATCATTTTTTTTCTTATCCAATTACATCTTATTTTACTTTTAAAACAAAACTAAATATTTGAATTGTAGAATAA
ATCATAATTATTCTGCAACTAACTCTTCAAATTTCAAATTTAGTAACCACTCGGAAGAAAATATACAAATCGAAATGTAA
GCAAATCACACAATTAAAATTGCCCTCGAAATGAATCATTGCTGGGATTTTTTTCCTTTTATAAAAAGAATTATGTGATT
TAACTCAACATAGGTAAAATTGCGTGAAAAGATATGAACGTATTTATTTATTTCTCGTTAATTGTTGTCATTGAAGGAGA
AAGAAATGTTACATATTCCGATGTTATTGAGTCGTTTGTTGGTCAATTTTTATTAAACTAACCTTCAAACAATATAAATG
TTTATATATTTTTTTAGAATGACTTTATGATAGTGTATTATATTTTTGTTATGAACTTTTACTTATTTGGTTTAAGATTT
AGGTAATTTTGATAGTTTTCATGACTTATGATTTTTTTAATCTTTATTAGAAAAATACAACTTAAAAATTCAAATTGCAT
ATCAAAACAAAACTTTAATTTCATATCATATGATTTCAAATCATAATTTCACCTCTCATGACCAAACAAGTCCTAAAAAA
AGTAACGGAAAAATATAAATATACTCCCGAACTATCATAAATGGTATGTAGATATTCTCTGTTATACTTTAAGGTTATAT
ATATTCTTACCGTCAATCTTTTGGATTGTGTATAACCTTAAGGTTAACGAATGGACATGTGACATCATCTAAATGATTTT
ACCCAAAATTATTTTAATTTTTACCCATAAATTAAAAATTCATCTATCACAATCTAGCCCACTGATGAGCCCACCCATGA
CCCATATATCTTAAGCCGTCTTGATAGAGAGGCCTAATGGAAAGGAAAAGAGGTTCACGACCAACATGTACCAAGGAGAA
ACCATAACAAGTCTTGGTTACGATAGGATCAAGAATTATATATATTTTTTGAATTGGAAAGAGAGGTGAAAGTTCTTGGC
AATAGAGCCAAAATGGACTTTTTTATTTCACCCGGTATTCGGAATCTACATTGGAGCTTCGACTAAATTTGAATCGCGCT
CTGCAGGGCCCATTCGGGGGTGGTGCTCCCAACAGGATTTTCTCCATACTCAGGGCTCGAACCTGAGACTTCTAGTTAAG
GGTGAAACACTCTAACCAATGCACCACAACCCATGTTGGTAGCCAAAATGACTTGAATAGTGAATCCAACCGAAGAAAGA
AATGCCAAACTGCCCAAATCAAGTAAAATTGACTAAATTGAAAAAGTTAAACTGAACCGAAGACAAATCTCACATTTTTT
GTGATAGTAACAACTATAACAAGTCCACGGGCCATAGTGTTGGGAAAATGTTGTTCTTGTATTGGATTAGGCTCTAAGTA
TGTTGAATCAAGAGCTTAAACAAGATGGAGGGTAAGAATAGGGCCTCGTGAGGCTTGGCGGAGGGTCGAAACCCCTCTTC
TTAAGCTTTTGTCTCTGAGAGGATTGAACGTGCCACGGACAACTGTGATTTTCATTGAAATTGTCAAATTTGTTGGTTGT
GTGGTGTTGAAACAATGCTAATTCTCTTCAAAAGCAATTGGAATTAGTTGAGTCGAGCTGGAAGCCTAAGACAACATTTG
TTGGTTTGATGCGATATAGAGAGAAGAAAACGATATAGAGGGTTTTTTCGTCGTTTAAATTTGGGTTAGGTGTTTAAGAT
ACATGGATGAATTAGATTATGATAAATGGATGGTTTTTAGTTTATGTGTAAGAATTAAAATAATTCAAAGTAAAATCATT
TTGATGAAGCCACATATTCGTTCGTTACTCTTAAGAGTATACACAATCCAAAAAAATTAACATAAGAGTATATATAACCT
TAAAATACAAGAAAAGATATTTACATATTATTTATAATATAACTTGGGGATAGATATATATCTTTTTTCCGAAAAAATAA
AGGAGAATATTATAGAATAAAGATTGAATTACTATACGTAAAATAAAGGCTTAACCCATCGATAGTCCCCTAAAATTGGC
ACAATGTTTCACTTAGACACCTTAACTGAGCGATATTTATTTTAGACACCTCATGTAGGATTCCGTTGTGTTATTTTGAC
ACTTTTTTTAATAGCAGCAAAAACATATAATGTCTGTGAATTACACTCGCCAATGACGTGTAAAGTAACAAATTAAATGA
CGACATGTCATTTGTGTCAAAAATAATTTTTAAATAATTAATATTGAGTAAAAATAAAAAGTGACCAATGAAATAATGAC
ACGTGATATTTTCCCCCGAATAAAAGTAAATAAAATTTAAGCCAACTAAAAGAAGCCCCCAACAAAACACCCCACCCCTG
ACCGTCTTCTCCAAAGCCCACCCACCCCCGATCGTCTTCTCCTCCCTCCGATAGTCTTCTCCAAACCACCCCCGGCCCAC
AACCCCCGATCGCCTTCTCCAAATACACTTCCTCCCACCCCCCAATCACCTTCTCCAAACCCTCAAACAAACAAATCCCC
TTTCTGATTTGAATTTCTGTTTTGGGGTCTGCAAAATAACCCCTGGCTGCCCCGCTTCGCTTTCTCCAAAGTCCTATCCC
TTTTCGCAGAAATTATAACTCCCACCCACACCTACATGTTGTGCTTCGTTGAATTCACTTCCCGCAAATTATCGGAATAA
GCTTTTATCAATCTTTCTTAAATTCACTTTGCCGTAAATATTAAATTTTCTATGAAAGAATTTTACGAATGAGTTTATTC
TTAAATTTTAAAAATATTTTCCGTCATTTTTGTTGAAAAACCTTCATTCACAATGGATGAAATTTAATTTGATCAAAATA
GTGGCTGAAAATGGGGAAGAAGCTGAAAAAAATAATTAAAAATTAACTAAATAATCCTTTCACGCCCCTATCAATGAGTG
TGTCACACTCATTATGTCATGTAAACAAAAAATGTTAAAATGAAACAGCAAGATTATATATTAGGTGTCTATAATGAACA
TCCCTCAGTTAAGTTGTCTAAATGAAATATCGTGTCAACTTTAGGGGCCACCGATGAATTAGGCCTAAAATAAATAAATA
AATTTAGATAGGCAATTAACTGAGCTAATAATATTCATTATACTCGAAAGTTGGGACAAAGAAGAAAAAAAAAAGGGTGA
AACGGAGTTGTTGGCAAATTAGGGAGGTTTATGCCGGAAGCTGCCAGGGTTTAACTACAGGGAAGTGAAAAGAGTGTAGC
CACAATTCATCTGCAAAGCTCCAAAGCCGGATTCTTTCTATTGCATGAGCAATAATGGAGGGCGTTAGGCTTCGATTGTC
GTTCAATGACCCTGACATTCTCAGCGACTTGCAGAAATCTGAGGGTTTCGTAAAAACTTGGCTTCTCCTCAAACCCCAAC
AGCACAGAACTGTTTCTGATCTTTCTTCTTATCTTCTCCACACTTTTCAGCTCCATGATTCTTGTCCTAATGGCATCCTC
CTCTCTGTAACTCTCTTTTCCTCCGCAAGTCATGAGTTTTAAATTTTTTTTTTTTTTTTAATGTTTTCTTCGTTTTTGAA
AAATTTCTGTTGTTTACTGCTTTAGTTTGCTTAAGTGTTGCTTCTAGCTTATCAATTTTGTATCCGATGTTGTGGTTTGC
TTCTTTGAGCATTGCATTGCAAATGTTAACTTATGCCTGTGCCCTAAGTTAACGAAATTGTCTAAGTTTTGAGTAAGTTT
TCTTTCATTCTGGAGTTTTTTTTTCCTCCTGTTGATTACCCCTTTTGTTTCCTTCAGCTATGTCATCTAGCTTATCATTT
TCGGATTCCGTGTTGTGGATGTCTCTGAAACTCACTCCCTCTCTTTTATACTATCCTTACATGTGCTTTTAAGTTGAAAA
AAGTTGATTTTTTTAAATATTTCCTTCCATTCTTGAGTTGTTTACTTCTTTTGTGTAAGTATGGCCTGTAGCACATTTTT
GTTCAATCTTGTTGGTGCCTGTAACTGCTTCCTTCCTTTATATATCTGCATGTTCCCTAAAGTTTAAAAAAAAGAAGAAA
AGATGAAGCTTTTTTTGGGTTTTGAGTTTCTTCTTCTGCTGATTGCTTCTTTATTTGCTTCAACTGTGAACCCTGCCTTA
GAGTAATTTTTGAATTGGGTGTCTTTGGTGTGGAGGAAAATATTTTACTGGAAAATGCTTTCCTTGATGAAATCATTTTG
TAGTGCTTGGTTACGTTGAATTGTGGAAAACTTTTCTCAGGAGAAATATTTTTTCAAAAAATGACTTGGTTCACTTATTG
CTGGAAGTTATTTTCACTTACAAATATCTCAGTTCTTACTCCATAGTTACTTGCTTCAACCAATTGGCATTGTTGTCAAC
CTTTAAGACTTCAAAGTAACACCAAAACCTATTCTTATTTCCCAATGTTATGGACAAGGGTATACTCAAGTAACTCAACC
TTAACCAAGCACTAACTTTATGGAGAAGGTCTTCTTCCATGCCAAATGCACCCTGAGTGTTGTCGGTTTTCTTTTCTAAG
CACTATGGTTCTCATGTACAGTTGATTGATTTGCATCGTCTCTGTAACTGCCTCATTCTATTTTCTTTGATTTCTGCATG
TGTCCTAAGTGTAAATTAACTTATCTTTTTGACGTTTCCTTCTGTTCTTGAGTTGTTTCCTCCTGATTACTGCTTTGTTT
GCTTCAACTGTGTCTCCTGGCTTATCATTTTTTTATTCAGTGCTGTGGGTTTTCTCTCTGAGCGCTATGTTCTTTGGTGC
ACTTGGTTAACTGTGTTATTGAGGTTAACTGAAAAGAACATTTTCTCTGTCTTGGTCTTCACTGTCTTGTCTTGTCATCT
CATGCAGATGGATGGTTTTGTCTTGCCTCCTTTTGAGTCAACATGTATTTTGGAGGACAAAGATGTAGTCAGGTTTTTGT
TTGTTTTTAAATTTGTCTCTCATGGTTTATCTGTTTCTCGTGTAGATTGAATGTTCTAATCTGGTTTTTACTTTAGTGTG
AAGAAGAAAAGAGGGCATTTAGCTATCGATGGAAATAATGGACCAAATGTGATTTTAGCTATCGAAAGAAATAATGGTCC
CAATGCAGTTGAAAATCTCCAAATTGTTGAGACGCAACCTTTAAAGGGTGGACCGTTGTTATTGGCAAATGAAGCATTTG
ATCATGGTGCTGGAGGTTATGAGTCTTATGACAGTGAAGAGACTGAAGATGAGTCTGAAAAGGAGGAAGAGGCAGAACCA
GAGAAAGATACTTCACACCAGGAAAATGCTTTGGCTGGCAATTCAATTTCCAAAAAAAGAAAAGCATCAGAATTGCTTCC
TAGCTCAAAGTAATTCTTGACTTCTTGTTTTGGTGTGCCTGACTTGCCTAGATTTGTAGGCTTTAAATGCACCTTGTAAG
TATTCTTAAATCATTTTTTTTTGTAAGTATTATGACTTCTTAAATCTTTGCTCATCATAGGAAAAAGAAACACTGTTCTG
ATGTTAAGGAGAAGCTTGATGAGCAGACCAAGAAACAAGAAGATCTTACTAGAAAGAAACAGAAGGTATCTGATTCAAAT
AACAAAGATATGGAGAATAATAAAGGAAATGCTGAGGATAATGAGGACAGTCATATGACACCCAGCATGAAGAAGTATGT
CCTTTGGAAGATATTATTTCTTTCTATGAATTATTACAGTATATTTTTTTTGGTATATGTTCTCTTTCTGCAAACCTTCT
TGGTGCATTACTTTTGGACTGGCTGTGTGGTCATTTCTTGTTTGAGGATCCATATCTTTCATAAAGTTTCAATTACTAAA
AGGAAATTGAAGGTATTGACTCTCTTGGTTCCATTTCCGGGTACTTTGATTTACGTATGCGCTTTTCTAGTTACTTTCTG
TATCAGTGTGTTGTTCTATTGTACGGACAATATTTTTTTGCGTTTGGACTTTACTGTCCTATTTAAAAGGAACCAACCCA
TCTTTCCGTGTCAGGCTTGTATGCTTACAGTCCAGGTTCTGCAGGTGAATATTTAAATTGTTTTTCTGGTCCATATTATT
TCATGTTTCTTTGTCCCTAATTCTAACTTTTGGTTGTGGTGGTTTGACAAGGTTAGTCTTTATCACAAGAAAAGGGGTAA
TCAGAATTATATAGTACAATGTGACATTTATGTATAAAATTGCGAAAATTGCTTATCCTTTGCTGTGGAGACCTCCTCTT
TCGTGCAATGTTTACCTTCTCTGTCTCTTGCCTGGTAGAGGCATCTGCAAGTGCGAGTTTTGTCTCCTTTTTATTCTTGC
ATGAATGTATTTGATGTCTCCCTTGTTTCAAAGTTTCTCTCTTTTTGTAGAAATGACGAGCTTAAAAAAAACGATGTGGA
GAATATAGAGGCGCCCCCCAACTCTGATGCGACTAAAAAAAAGGTTCATAATAGCTGTCTTTTTCCATCCATCTTTTGTT
TTTTCCTTCACATAGAATTCTTTACATAATCATTCTATTGGTGGGAGGAGTTTGGAAAAACAGTCCTAAATTTTGGTGGA
TCTGTTTTTTGATGAAGTAAGTAGATTCATTACAAGGCATCAAGAAGATGCAAGCTTTACAAGGATAGATCAGTTAAGCT
CACAAAAAAAGGATTTGTAGCCTCTTTCTAAGCTATAGGGCTAACAAAATCCAAGAAGAGTTCTAAATCTGTGCAAAGCA
GTTAGATTAATATTTGATCTTCACTACGCATGAGATGCTTACTCAGGCTAGATATCACAACAATTAGTAATAAGGGGCAC
TTGCTCTTAGTCAAACTCCCTTAAGATTGATCAGATTCTATAGTTGTAACTTATTTCTATTTGCCAGTATGGTTCAATTT
AAGTGTTTAACATCTTGAACGGACTTTAACGTGTTTGAGAGGTAATATTCTCATCTTCACCTATAGAGATCATGGGTATA
TTGAGCAGAAGGGGACATACAATAGCTGGTTTATGCAGTCGTAAATCATGGTTTAGACAAAGGATTCTGAGATTTCTGTG
AGATGTAAAATATGGAAGATGGAAATGGTATCTCAACAAGATGGCTTCACTCTCATATGATGTATGTTCCCAAGTGGATG
ACTTAGTGGTTGAGGCAAGGAGTCACTGCCGGGAGATCCCAGGTTTTTACCAACTGCAACACTCAGTGTGAGCCCATCTC
TCCAACCTTGGCCAGGAGGATTACCCGACTCCTATGCTTGTGGGCGGTAGCAATCTAGCTGGCCGGACATCATCATCAAC
AACAACACACCCAATGTAATCACACAAGTACGGTTTGGGGAGGGTGTGTATGCAGCCCTCTACCTTGTGAAGGTAGACAA
GGTGTTTCCTATAGACCCTCGGCTCAAGTAATGCATCTCAAAAATCAAGTATGTAAAGAAAATACAATCGTGAAGAAGTC
ATGCGGAAAAACATTGAAGAAGAGAACATTAGCAACTTTTTTTTTTTTCAAAAAATGCTCCCAGGCACTCTTCCCAAGGT
AACCTTCTAAAGGTCCCTTGCGGACCTATAGACTTCTTTTTTGGTGGTTTCTGATCGCCAGAATCTCTCATTCTTCCTCA
TTTTTCTTCTTCTCTTCCTCTATTTGACTTTGTTGTTTCTTTCGATGGAAAACAGATGCTATTACAGATCTGGTGAAAAT
CTTATGACCTTACTGAAACCATTTCAGAGTCGTAAGTGTCATATGATTGGGTGAGAAGTGAGACTTTCATTGAGGAGGCT
TACCTTGAGCAAAGGTTCCTTACTTTAGGTCTGCAAAAGACTTGGAGAAACCTCAGAGAATATGGGTAAAACTTTTAAGT
TTAACAAATAGGAAAGGTTCATTTCTGTTATAGCTGTCAAGGGACATGGTATATCTGAATTCTGAGGTCATTATTCCTTA
GAATAAATTTAATGAAGGGTAAGGGAATCTTGCTAAAATTTTTGAAGAATTTATTAGCAGAAAAGCAGGTGCTCATTTAT
TATAAGTGGAGATACATACAAAAAATTTACAAAAGGGGAGGGGAACTTTAAGGAAGCTCTGTACAATAATAAATGGTCAG
AAAGGAAGATGCTAGTGGATACAGAGATCACTCTGATAAAAGTAACTTCTCAAGATGATGATACAGATCTTCTGTGTAGG
TGCTTAGTTGGTCGATTCTGTGGCGGGGTTGAGATTCCCGCACGCAATGAGGTGAGAAACTAGGCGCAACAGTGCTGGAA
GGGAGCCCTGAACATTCAGGTGTATGATATGAATGGGTACCATTTTCTCTTTGAGTTCAAGTTGAGGAAAGCTGAAAGCT
GCTGAACATGTTTTGATGGATGTTTGGAGAAGACAGGGTCTTCTTTATAACTTGATTGGTGGTATCCGACGAAGGATGCG
GTACACTCAAGCACCATATTTGACTGGTTTTGGATTAGGAGTTTAGGTTTGCCCTTACATCTTTGGAACAAGAAGGTGAT
GAAGGAGATAGGAGACACGTGTGGGGGTTGGCTGGAAAATGAGGAGGAGACGAAGCTAAAATTTATCTCCAATGGGCGCA
TATCAGGGTACGAGGTCCAACAGGTAAAATACCTCAAAATATCGACATAGCCGATGGGAATCTGATATATACACTACCAA
TCTGGTGCGCAGCGCCACTTATGTTCAGATATGCATCGAAGGAGGAGGGTGACAGAGAGGGAGTTGGGGCTGGCATGGGA
GACGATGTTGTATCTCTAGGAGAGCTGCTGTGGATCCTTGAGAACGAAGCAACAAAGGGGAAAGAGGTTAAGCTCTTTTG
TCCATTGGCTAAAGAACTGATGGACATAACAAAGGGAATTAATATAAGTTGCCACATGTTAGGCACATGCTCTCATAGGA
ATTTGAATGTTGTAGGTTCACAAATGGAACCTACTATGGATTTTTACAAAGGGAAGAATGGGCTTTGTGGCTCCTTGGGT
GATCCGGCTATCCAGCTAGATTAGCCCGGTCAAAACAAATAAAGAATGGGCCTAGTTAAATTGGGCCCGGTCTGGGTTTG
AACTCTTCTTTGAAGGGATTAACCCCACAGCCTTTTATAGAGTCTATTTCATTAACCTAGGACTTGGAGCCGATGTACTT
GACGATCAGTGGAAAATCTGGAAGTTTGCATGAGAATGGAGACTCAAATCTCTGAGGAATTAAATCCAAAATGTTCAAAG
TAGTCTGAGCAGAGTGGTCAAGCACGACCAAATGCTGAAACTGATTGAAGAAATTGAAGCAACAGCTCACATTGAGGGGG
AAGATACATGTGGGGTAGATATCACAGGACAACTGGAACAATATATCTAGCTTTCTCTGCTTCAAATTGATGATACATCC
CGTGAAGAGGAAGTGCAGGAAAAAATTAGTTTATGGGTTCATCTAAATGTCATTAAGCTCAATCAATCAACTGTTTGGGG
CATCTTTCAAGGGCTGCGGGAAAGAGGGATGGGGTTGGAGGGGTTTAAGGACAAGGTGAGAGCATGGTGGATCTCATTTT
CAATTTATTTTCACTAGGTCCGTCCAATAGATTAAAAGTTACTTTTTGCTTAATCAATTAAAAAATATTTTTTCTAAAAT
GTCAAATATCCGTTTTAAGCATTAAAACTCTTTCCAAAGAACTCTTGGCTGTGAAAGTTTGGATTGCCAACATGATGTAT
GTTTTTGTAATATCCCAGCAGTGAGTGCAGAAATTCATGTTGAAACCATATGGCCTGGAGCTTTGTTAGTGGCATATAAC
TTGATTACATCCAGAACCTCCTGTTCCTCAAAAGGCCTCTGAAGCCATTCCCTTTCCTGCTCAGTGGTTTCAGAAATCAT
TCTGTGAAATTGAAATCAGGCCTCCAGGTTTCAGCTTCTGTTTCTGTATAAATCTGGTTGTAGAACCTGATAATTTCATC
TTTGATATCTCTAGTCTCCACTAAATTTTCTCCTTCAACCACTAGGTGGTCAGTGTAGTTGTTTCCCTTGTGAGCATTTG
GAGATCTTTGGAAGAATTTTGTAGTTTTGTCTCCATGCTTCAACCATTGAATTCTGGATCTTTGCCTTCAATGTACTTCA
TTATATATAGCCACTTCTTCAAGTTCTGTTTAGAGTTTAGGTTTTAAAGCCACTTCTTAGATTTCGTTATTGTTGTGCAT
TATCAATCACTGGCATTTGATTGATATTGTTGTTCTTTTTCATTGTCAAGTTCCCCTTAGTAACCAAATTCCATTCTTTT
AGTTTGATCTTCAGAGCCTTTAACTTACTTGCTAGAATGTGGTCTGGTCTACCTTAAGGTTCAAAGGAATCCCACCAGCA
TTTAACCTGCTCTTTGAAGCCATCCACTCTTAGCCACCAACTTTCAAATTTAAAATAAGACTTAGTATTGTCCCAATTCT
CGCATCTCAAGGATATAGGCCAGTGAGCTGTGATGACCTTAGGAAGAATTGTGTATTGGATATTTCTAATTTTATCCTAG
ATTGCTGAGTCCTGACTGCCTCCCCATGCCCCAGTGAATTGCCTACCATTGAGAGGAGGGCCTATCAGCTCCATTTCCTC
CATGAAATTTGAGAAATCTGACTTACTTTTGGACTGTGAAGTGGCATTCTTCTCTTCAGAGGTGAATCTAGTTTTGTTGA
AATCTCCACAAGCTACCCAAAAGTCACCACATAGTCCCCTGGTAGCACCAATTTCCTCCCATAAATAAAGTCTTTCTCTT
CTAGAGTTTGGAGCATAAACTCCAGTTAAACACCATGAGAAGTCTTGTGCCACTGCTTTGAAGCTACATGTTAATGAGCG
AATACCAGTGCATATGAGCTCTCTTTTCTCAATTCTGCTATCCCACATGATTAAACCCCCCTCTTGTGCCACTTGCCTGT
AGACATTCAAAATGTATCCATCTGTTTGCTCAAATTTTCTTTTGGTGAAATGAAAATCCCAAGAGGCTGGTTTAGGTAAA
GGAACCCGAGGCATTACGACAAGTGTCTTCTGATGAAATAGTTGTGAAGATTCCAAATGGAGGTTCATGCTGTATGGAGA
TGGGCAGTCAGTGAAATATATGGGGTTGAAGGATCTTGGTGCTCAAAAATGGTGTCCTCCACTTAGGGAGTCGGTGTATG
TAAGTGAATCAGGATCCTTTGACCATTTTTTGTAAATAATCATCAGATCGGAAATGGCCTGAATACCTCTTTCTGAAATA
ATAGCTGAATAGGTCATGACACACTCAATGAACTTTTTCTTGACATTTTCAATCTGATGCAACACCAGAATGCAACTGTA
GCCAAGGTGTGAAGTCAAATGGTCGGAACCTAAGTTTTAGAAGATTCCTCAATGATTGGGAAATCAGCAAGCCATTTGAT
TTCTTTATTAAGGGCACTTCTCTGCAAGCATACCAGTTGATCTGGAGAAGAATAGCAAAAGTATTTGCACTGTAACAGTC
CTCTTATGCAGACCTAAACTACACTGGACAGCAGCTAGATTGTTGGCACTGGAAGCACATTTGGAAGTTGAAGATACCCT
AGAAAGTAGTATGTTTTTGTTTGCTAGTGGTAATAGATGTTCAGACCCAAAAAAACCTAAAGTAGAAGGGTATGCAATTT
GCTCTAGATGTTTTTTGTGTGAGAAATAAGATGAAACCAACAATCATCTGTTTTAGCACTGCCTAGGCACTGACATTAGA
TGGAAACAATTCATGAGTATGAAATGTTTGAAATGGACTATGCCTAGAACAACTGGGCAAATACTAACCAGTTGGAATGA
TCCTGTGAGCATGGCAAGGCAGAAGAGCTAGTGGAGTCTAATGTGGACATGCATTTGATGGACCATCTGGAGGGAGAGAA
ACTCAAGATGTTCTGAAGACATTATCAGCACTGAGCAGAAGATTAAGATGAACTGTATTTTGAAATTTCACTTTTTGTGT
AAAAAAGGTTTCTCAGATGTAGTTTCTATTTTAGACGCCATGGGATCCTTGTAATGGGGTACTAGACCTTTGTTGTAAAT
GTTTTCCTACTTTTACACTCCCTTTGTGCTAATCATTTATGATATTGTTACCTTAATTATTTTGGTGGCATTGTGTATTA
AAAAACTATATAGCATAGTGAAGCTAGTACAATAGTGTTCTTTTGGCTAGCTGGATGTTGTTTGTGGTTTAATTTGTTTT
ATTTTGTATATTAGTATAGACGTGCTGTCTACTGATAACTTTACCTTCACGTATCCAAAATAAAACATAAAATCAGGGCG
ATTGCATTTCTCAAATTTACTTTTAAGATCTGATTAATTGTCTTCAAGTACTTACTTAAAATGTCAATTCTCTGTCAGGG
CCCTAGTAGAAGTGCCAAGAGAAAATCTGCTAAAAGGCGATGGTTGCGAGAGATGGCCAAAATTAAGGAGAAGAACGCAG
ATGCTGAATCAGAAGGACTGGTAAGTATGGGTGGCAACGGAACCGGTAACGGAACTACCGGACCGGGACGTTCCGGAACC
GGAACGGAACCGGGCACCACGGGCCGGAACCGAACCGGAACCGGGACGGACCGGAACCGGTAATTCCGGAAAAAAATACC
TGTACCCGTCCCGGACCGGTAACGGACCGGACCGGACCGGACCGGAAACCGGGTCCAACCGTTATAAATTATATTTTTTT
ATTAAAATTAAAAAATTAGGAATATTACACTTAAAAATTTATACTTTTAAAGTTTTAAATACAAACTTTCAAACTTTTAA
AAGTATAAAAGTTTAAATTTCACAATTTAAAACTTTGAAAATTTAAATTCAAACTTTAAAACTATAAAAGTTTAAATTTC
ACCCTTTAAAAGTTTGAAAATTTAAATTCAAATTTCAAACTTTAAAACTATAAAAAGTTTAAATTTCACAATTCACACTT
TAAAAGTTAGAAATTTTAAATTTGAATTATAAACTTTAAAACTATAAAATTATAAAAATTTAAATTTCACACTTTAAAGT
TTAAATTTTAAAAGTTTGAAAATTTAAATTCAAACTTTAAAACTATAAAAGTTTAAATTTCACACTTTAAAAGTTTGAAA
ATTTAAAACTTTAAAACTATAAAATTATAAAAATTTAAATTTCACACTTTAAAGTTTAAATTTTAAAAGTTTGAAAATTT
AAATTCAAACTTTAAAACTATAAAAGTTTAAATTTCACACTTTAAAAGTTTGAAAATTTAAAACTTTAAAACTATAAAAG
TTTAAATTTCACACATTAAAAGTTAAATTTAAACTTTTGAAGACAATAATAAAAAAAAATTAAGGCGAATAGCCTATACT
TTTATTAATATTAATTAAATAGTACAAGTTGAGTTACAAAATATTAGTAGAGTATTAAAAAATCTAATCTACACAGCCAC
CTTCTAGGAAGGGTTCTGTTTGAATTAGACCTCGAATTATTATACTCATACTAATAGACATTTAAATTTAATAGTTCATG
CTACCAAGGAAATCTTTTTTTAAATCATTTAACATTTCTCTAGTAACATGCTCTGGAATTGGTTGATTAGCTAGTTCTTC
CATTGCATCAATGCCGTCATCACTAAAATCTAGCATTATTTCATCAACGTCATTTTCAAATTTGGTCGGTAGAGGTGGAC
GACCATAACTCCTTCTCTCGCCATTAATCCAATCTCTAAATAGTACGGATATCTCCAAGCTATCTGCTGCTAATGAATAT
CTATGCTCTCCAATTTGAAATCTTGCTGCACTAAAAGCGCCTTCCGAAGCTATTGAAGATGCTTGAATAGCTAACACATC
TCGAGCAACCGGTTGTAGTTTTGGAAATCCTTTGCCGCGATTGCTCCACCATTCTAGAAGATCAATAGTAGTAGGTTCTG
TATTTTGATTAATATATGCATCAAAATCATTTCTATCATTATGAGAAAGTTCAATAATACAATCTATCATATCATCAATT
TCATCTTCATTATTATATCTACTCCTAGAACTTTGAGGCTCTTCGTTATGTACTACATTCCTTATATTAGAATTATTATA
CAAGTCGTACAATTTATCTTCATTCTGAGTCATAAATTGCCACACAACTGATTTTTTAGCGCGTTCTACCTTAGTCCTAG
GATGCACGGGGGGAATGGGAGCAGGACAACGAAAGGGAGCGGGAGCCGGGGAAGAGGGATTGGGAGGGGGACTAGTAGCC
GACGGTGGCTCAGTTTCATCATCATCATATTCATCAACATTATTATCAAAACTATCAACATAATCATTAACATCATGTTC
ATCATCTTCAGGTAATTCCTCTTCAAAATTACCAAATCTTCTTTGTAAATGTTCATGATAAGGATCTAATCCACTATTAC
TATCAATATTAAAAACAGTTTCATCAACATGCGTATAATCATCCGTATTTATTCTTAATTGAGAAGTTTTTTTAGTTTTA
GATTGAGAAGTACTACCGGTTTTTTTATTTTTCTTGGATTTTGAGCTAGATAAATTAGTGAACGAATTAACTATGGTTGT
TTTACCCTTTTCAATAATGTTTTTTCCAAAATCCATATTCAAAATATAAAAAGTGAGCAAATTATATATAATACGAAAAT
GATTAGCAAAGTTTAAAACAAATAAACAACTAAATAAGTAGAGACTAGAGATTAATTACTCACAAAATAAATAATTATAT
GTAAACAAATAAATAACTAAATGAAAAGTGAGTTGGAACGAATGTACCAAACGTCTACTTAAAAAAGTAGACGTGTATGA
CCGGAAGGCGAAAATTGAAAGTTGAATTTTGAAGCTCCAATTTCCAAAGTTCAAATTCGTAATTTTAACGAGAAGTCGAG
AATAAGAGAATTTAGAGAGTAGAGACTAGAGAGTAGAGAGATTATATGATATTTTTGTGAGTGAAAAGAATGAAAGATTA
GGGGAATTTATAGTTAAAAAAAAGGTTGAAAATGTAGTTTTAAGAAGTTTGGGGTATTAAAAAAAGTTTGGGGGGTAGGG
AGGTGTAAATGGGGGGTTATGGGGTGAAAGAGCCGTTGGTGGGGCCCAAAACCCGTTGCCCAACGGCTCTCAACGGCTAT
TTTTAAAATTTTCAGATTTTAAAAAAAAAAAAAAAAAAAAAAAGAGTTCCGAACCGGACCGGAACCGGGACTAACCGGAC
CGGGACGGACCGGTAAATCCCGGTTTCCGTCCCGTTACCCCTCCCGGACCGGAACAAGTCCGGAATTAACCGGCACTATC
CGGAACCGAGACGGAACCGGTAACGGACCGGAACGGACCGGAACCGGAACCGGAACCTCCCGGTTCCGTTGCCACCCTTA
CTGGTAAGTGATCTAATGGCGCAAATATGTCAACTATTACTGCCATACAATGTAACTATTGCTGGGTAAATTTTTCAGCG
GAACTGGAAAGAAATGCAGGCTAAAGCTGGAAAGGGAGAGCCTAGCTGCCAACCAAAGGAGCGATTGAATGACGGGGCTA
ATGGTCAACTTCTGGGACACGTGAGTAGTAATGTATATTGATAAAACTTACATTCCTGTTACTTCTGCGTCATGTACTGG
AAACTTGACTCAACAAACTTTGCAGCGAAATGGGAAGCAGCAGAAAACTAAAACTAAAAAAGAAGAGGTAACTGGCCAAC
CAAAGGGACTTGTGAGTGATCTAACATAAACAAATTATTTATCTGCTCTATACTTCTGTTTCTGTTGACAATACATGAGT
ATGTAGCTGCAATGGAAGCAATTTCATGGTGAAGATAAGAATGGAGATACCAACGAAGAAAAACATGCAGTAGAGAAAAG
CAAATCGTGTGGACAATCATGTCAAAATAGTGACACAGAAGATGAAGTTGTTCCAGTTGAAATAAGGCCTGGGCATATTC
GCTTTGAACCTGTTGGAAAAGGTCTTGTACCCCTCTTTGTTAAGTCTACGTGGTCTTCCAATACAGACATATTTGTATTT
ACCTGTAACTCTCTCCCACTTCAGTAACTATTATGCAATCTTGTATTTTATCAAATGATTCAAATTATAAGCTGATTCAA
GTTTAAGTGGGTCATAATTTTGGTGCTTGTCATTGGCATTAATCTTTGTTCCGTCCGTGCCAAGGGAATAGGTATAAGAT
GCTCAAATTCGGTGCGGCATATGACTGGTGCAGTGGGGCTTGGTTTAATATAACTTGTAGTTGCTTATTAGTTATTGGTT
TTCCTTGTTCGCTTGTCTTCCTTTTCCCTCTCCTCTTTTTTGCAGGTGATGGGATTTGGATTGTGTATTATTCCTTGCCT
GCTCTAGAAAATGAATCTGATTCTGTTTTTTTCCTCTATAAAAAATGATTCTGATTCAATGGTGTCAGTCTTGTATCTTT
TTTAATTTTGTGGAAAAGATCTAACATATGGATATATCTTCTGGATGTTGCAGAACAAGTTTCAAAGCAGAGTCGAGAAG
AAGTGGTACGTTTTGCTCAAGTTGTTCTGTGATGCTCTTTTTCTAGATTTCTTCTTCAATGTTGTATCTCTATTCTGAAA
GGAGTTTTAAATCTTGAAATCCAAGTTTTTTAGCATACCATTTCTCAAGAATATCTTGTGCAGAATCCCAATGTGTCAAG
CAATTAAAAATTTAACTTCGTATTGCTTAAAGGCTCAGTGGAAGGTTACGTGAAAGATAAAGAGGGAGGATTCAAACATA
ACTTTTCCATGATGAACATGGCCTGAAAATGAGTTTGTGCTACAAAACAAAGTCATGCATATAGATTTTCTAGAAGCTTG
CATAATGCTATTAATCTTATTGGTTTTTTCCATATCTCAGATGTTGGATAACAAATGCTATATGTTGTATTATACTAACA
GATTGGAGAAAAGAAAATAATCTGGCAACCCTATTTTCATCCATTTAAATATTTGTGTTTATCTGTTATAATCGTTATCA
ATGTTTCTATAGTGTTTCATTGTTGGTGGATATTTAAGAATTGCTTCACTAATTGTCATTGCATAGACATGCTTGTCCTC
TACAAAGTGGCCACTATTTGCTGTATAGGTATTTAATTATCTTTAGTAGGATGCTTGGTCCTCCCCTTTTCCTTTTTTCT
TCCATTAGATAATTCATTTCTGTACTGAAATCATACAAAAATGCTTGAAGTATTCCTTCTAGATGTGATGTGATGGTGCA
AAAACCAGAAAATTGGTCTCCTTGGTAAAATTTATTTGACACATTTTCTGTTGGAAATTGCATCATCTTTGATTAGCATA
ATGACATAGGTTACAGTGTGTCAGGCATGACCAGTGGTAGGCATGTTTCATGAAATGAAATATATGTGTTTCTTAATGGG
ATAACTTTTCTCTTCTTGCGTAATGAATTTCCAAGTTACGTGCAGGAAAGTTTCAAGTGGAATGGTATGATGAGCAAGAA
GAAGGGACAGAAATGGGGCCAAGAGAAAGTTACATTTTCCCCAAAGACTGATTCTCTAGGTTCAAACAAAGAATATCCTG
ATATGATGAATCGTGAGAGACAGAAATGGGTCCAAGAGAAAGACTCATTTTCCCAAAAGAATGACTCTATTGGTTCAACC
AAAGAACATCCTGAGATAATGAATCGTAAGAGACAGAAATGGGGCCAAGAGAATGTTTCATTTTCCCAAAAGAATAATTC
TCCAGGTTCAAGCAAAGAACATCCTGATATGATGAATCGTGACAGACAGAAATGGGGCCAAGAGAAAAGCTTGTTTTCCC
AAAAGAATGATTCTCTCGGTTCAAACAAAGAACATCCCGAGATAATGAATCGTAATAGACAGAACTGGGGCGAAGAGAAT
GTTCCATTTTCCCAAAAGAATGATTCTCTAGATTCAAACAAAAAACATCCTGAGATGGTGAATGGTGAAAAGGAGCCTCA
TTTTCATGAATCAATCGACTTCAATACACTTCCTTTTCTTTCTGGCCTGCCCAAGGTTTGTTCTTGTTTTTAATGCATCT
GTAGCCTTCAGTATCTGTTGCACTGATATCTGCTGTTAACTTTAGACTAATGAGACTCACACAAAGCAGCTGACAATCTA
CACTACCCAAAACTCCGGACATTGGGTGGTTGATGTATTGATTTGGGTGGACCACAATTTTAGTATTTAGAAAAACTGTT
TTTTAATTTGGCAGGAAGGTCTTGTGATTGCATACCGACTGCTTGAGTTATCATCAACCTGGACCCCTGAAGTTTCCTCT
TATCGGGTATAACTTGTCTCCATCATATTATGTCCTTCTGATTGATGTACATCGTGATTGTGAAATTTGATGTTCCCTTC
TGCTGTAGGTTGGGAAAATATCGTCGTATAATTCTGAAGCAAATAGAGTTATGCTGATGCCAGTAGCTGAATTTCCAGTC
ATTTCTACTGAGGATGAGTCTTCAAAGCAACCAGATAGCTCTATTAATAATGAAGACGGATCTCTGGAGGTACTTCAGTA
AAATTGACTCACTCCTATGCGTGGTGATCTATATTTATGCATATTTCGAGTGAACTTAAGTTGTCATCCTCTGGGATGCA
GAGTCTATAGGTTTAATGCATATGACTCTTCTCAATACAAAACCACGGCCTTTTGCAGATAGAATTTTCAGCACTTCTTG
AAGTTCGTCTGATGAATAGTACTCCAGATCAAGCAGAAGTACCTGGTGTGGTTATTGAAGGTTCTGCTGCCAATGAGTCC
ACTCCAGTGCTTAGAAGCAGTAAAAAGAAAACTGAAACCCCAGTTCCTGGTAATTTCATTGTTTTCCCATGCTTACAGGA
TGGGATTGTGAAAGCTGGGAGATGTAAACATGAAATCTAGGTCCTTTTCATTTTCTTTTGTGACCTTACATTTTACTATT
GCAGGAGCTGGAGAAGTAAGCAATGGAAAACAGACACGATCTACCCCTTCAGGTGTGAACTAATGTTTTACGGATTCCTG
AGATGAGTAGTGATTTATGAAATCCATTAGTCTCTAATTTCATAGCTAGATCCTGACTATGCACACCAATGATCAATGTG
AATTACAGAAAATGGCGGAGTAAACCTGTGGGAGCAATTCAGTGATACTCTAAAGTCCAAGAAGGCAGAATTAGCTCAGG
AAAGTAGTTGGGATAAGGCAAGTACTGGAAAGAGCCCGTGGTCATATCGACCCATGAGGGGCACTGCGCTAGGCCCTACA
ATGGCCTTCCTAAGATCCCAAAAGAAAATATGAGATGAAGTTGCAGTTGCATATTTTGTTCATATTATCGTATATTAACC
TGCTTCATTCTCTAAGTTTTGCAAAATTCTCACTAACGAAGAGAATTAACTATGTTTTAACTTCTCGATTATGAAATTAT
CCGGGAAGGTTTGCAGTGTAAAAATGGAGTTGTTGATGCACCCCTTTATGCACTGTTTCTTAAATTCGGGTTGTGCATTG
GTGTAAAGGAATTCAAGGATATGAAAAGCCATATATCTGCATTCCAGTAAAACTCTGGGATCCTGTTAAATTTTTGGAAT
GAAATATAAGTCGTCGGATGTACCTTTATTTATAATTTTGAAGACCTCTTAGGTTTGGCCTCGTTTCACTTACCTTCCAT
GTGGTGTATGATATTACACTTACCTCCCAGTTTGATGTTTTTGTAACAGTTCTTTTGCTTCATTACAATACTAATGTAGA
TAATCATTTGACTAATTTGCCCTCACTGATTTATTTAATTATTTTTACAAGCATACAGTGTTTATTACATTAATTATTTA
TGCTTCAATTTAAAAATAATCGTGTAGGCATGTTTCTAGATTATAGTTCATCTTCATCACTCATCAGCCCCACTTCCTCT
TCATCCTAAATCCTCCATCTTTCCTACACGTATGTACTCTCTTTAAATCCTAAGAAACATATGACTACATACCTGTGTAA
TTTCATAAGCAGAGCTTGAAAATAATAGTGTTTACAAGGCTATATACGCCACAAGTGTAGTCAGAGAAGAATTATGTTAT
GTGTACAAGATTTTACCTCTACCTTCGCTGGTAAATCCCAGAAACATGAAGGTGTAATAAATCTAATAACCAAAATCTAT
TTCTTCAATTTATGTGGGTTGTCACAATGCACTCAAGAATTTGTAATCCAATCAAATTTTCTGAATAAACCCATTTTATT
TCTTCCAACATGCAACATCTAGTGTGGTACTCCCTCCGTCCCATTTTATGTGAGGTAGTTTGACTCGGCATGGGGTTTAA
GAAAGAAATGAAAACTTTTAAAACTTGTGGTTCAAAATGAATGATAGAAATTTGTGTGGATGTAAATCATTTCATTAAGA
GTAAAATAGACATTTTATAGTTAAATTGTTACTTAATATGGAAATGTGTCATTTTTTTTGGGACTGACTAAAAAAGAAAG
TAAGTCACATAAATTGGGACAGAGAGTAGTATTTTCCTTTGGTGGATATAATATTCAGCCTCAACTTCAAATATCTCACG
TTCAACCAAATATAGTCTAATCAAAGTTCTTTAAGGACAAAACAGTTTATATCTTTGTTATCCATGGACATTCATATTCC
AATAGCTGTGGAGCCAAACAAGCCCCAATCTACATTGAACAATTTATAATAGAAAACATTTAAGAGAATTTGGGTATGTA
ACAATGCTAAATGTCCCAATGCAGGGACTATTACATTACACCTTTTGTTACTGAATGTAGTTGGATGGTATGGACAGGGA
AAGGGGACCAGTATACTTATTTTTCAACAAGAGTAGTATATATACTTATCAACTCCTCCTATACAGCAACTTCTTCCCTG
TACATGTCCTTCGACGAGAGAAATCTAATCCTCTCCTTGTATCATTCAACATCACACAAGCAGAAACCTTCGACTTTTAC
TGCTTGGGATGCTCACTAACCAAAGATCCTTGCCAGAAGGACTAAAGCAAGGATTTTGCATACCTCAGATGGTATCCGCG
GTGTTTTTATCAAAACCTACTTGACCCCAACATCTAATGCCTTATCAAATGAGAAACACGGCAGATGCTTAAGAAGCTGC
TCAGGTTCCTCACCTTCTTTCACTATCTGCATTCAAGTCAAATAACAAGTAGTTCTAATTAATCATCTGTGAAAAAATGA
CAATGCACGACTAGATCAATGTCCACTTGATAAATTTTAACGTAGGACGATTGCATCTATTCAAGTAAGTAACAACAAAC
ATACAAGGAAAGATCATACGTTATCAATTCTGTTTTGTTTTTAATTAAAAAAAGGCAGAATAAGTACCTGAACTAGAGAG
CTAGTGGCCAGGCCCTTCTGAATAAGAAAACCGTGTCCAACTTTCTCCCAATGGACATGATTATCTTCACACATGGAATC
ATTGTTGATCACTTGATCTGAACTTTCCTTCCATTGCACATCACGCCCAATCCAGATGTACAAACTACTGGAACTATTTT
CATCTAAACTCAAGTCAGGAATGACTATGATATAAACGGACCTTGAATCGAAAACCACAGAAGACAAGCCTAATTTATGC
ATAGAAGGCCATTGATAAAGACCTATATCAGTTGTTTCTGCGACTCGGATGGGAATGTCAATTGGATGGTCATTGAAACT
GCCAGATACATCATGTACAGGTTGAACTCCATTTTGGAGTTGATTGTCAGTAATCGAATTCTCAGCATCTAACATTAGCT
CCTCTTTACTACTATCAACAAAATCTCCGTCATTAAGGCTGTCACACTCGACACACTTCATTGTATCGTCTTCAAAATTA
GGAAGAGAAAATGATGATGTTCTCACCAATTTCACTGAAATTTGAGCGGAATCATCATTGGAACGTAACATCATCATAGG
AGGAGGATGACTGCCTCTACGCTCTGCTAGTGAAGGGGAAGTTTCTTTGTACTGTAAACAACTGTTTGCCCGTCTAAGAG
CACGACTGGTTGGAAATGCTTCCTCTGATGCTGGAAAGGGTGATCCTTTACAAAGTAAAGATGAACTTACTTTGAAGAAA
TCATTCTTCACAAAATTAGGATCCTCATGTTCAAATCTCGTGGGTGAAGGCTGTGCAGATAGGTATGTCAAGTCAGACCA
ATTGGAAGAGGAGGGAGAAAAGGTGAAAGAACTGGAGTAATCTGAGGTTGAAGGTGAGAGTGAGGGGGATGTGGTATTAG
ACTTTGGTTTACTAACAAGAAAACAAGAGAGAGAATCAAGTGAACTAAATGAAGGAGATGGCGCTAGCGCAGGTTCTATA
TCAAGACCAGGGTTTTCCACATCTCTACAAGGATCCTTTGTCCAACTTGGACTGCTGGTTGCATAAGAAGAGAAAGAATC
TGGTGATCCACACTGAGGACTTGAAGGTGATGAAGGCAAAGCAGGAGAGAATTCTTTAATTGTGTCCATCTTATCAAGTA
CAGGACTTGTTATGCCAGTATGACTGTATAACTTGGAAGCTGTGATAAATTCTTTCATTATTCCACTGGAAAACTTCCGT
CTCAATCTACTCCATCCATTCTGTCTTGCGGGAAGACATGTCTCAGATTCAGTACCTGACAATGGAAAAGGTGGAACAAC
CCCACCGGCGAGTGCTTTGCAGAAAATTTCAAAATCAAGATCATATTCATTCTTTTGACCAATACACTGGCTGATATTAT
CAGTAATCAAGTCATTTTCAGCTAATAAACTGGCGTCCACCTTGGTCTTTTCTTTGCCACAACCACCAGAAAAGAAGCTT
TCCTGGCTAAGAGCACTCCAAAAATCAGAAGGCTCTTTGCCTTCATTGATAATTAAAACAGGACCTTGGGCCTTTTCATA
GAGGATTACCTGAAAGGCTGCAGCCCTGGCATTATCTGACATTACCGAGGTACAATGCTTCCCTATCCACACGTATATAA
CAGAAGGAATAAGAACAAGGAAGGCTCCACGAGAATCGAGTCCTTCAGCTCCTGGCTCACTCAGCATCTTTGGCACCAAA
TGAAGGGGATCATATGGGGAGTGAGGTGCCATCCTGTACATCCTTAGCACAGAAGTAGGACTTACAGGTTGAGCATGCAC
TCGTTTCTGGCACTGCAACAATTGGCAAGCAAAACCCATATTTGGGTTTGTCACTCCTCTTGCAGCTTTGACATGCTGGA
ATGCATCTTCAAAGCTCATCCCCTCTTTCCACATAAGATATGCAATAACCAAGGAGGCTGATCGGGACACCCCTTGGAAG
CAGTGTACAAAGACTCTCCCACCTTGTTCACGAACATCTTCAAAATAATCAAAGACATCATAAAGAATACTTGTGATGTC
CTCAGTGGGGCTATCCTGCAGCCAAAGTGTCTTGTATACAAGATCATCCTTAAAGTATTCAGGACAACTAAACCCTACAC
AGTTTAAGACATGAGTGATGCCGTTCTCACGGAGAATGTCTCGATTCTTTGCCACAGTGTCACTTCCTAAATAGATGTGA
TCCACAATCTTAGAACATTCCTTATTGAAGAAAGCAAGCTTATCTTTCTTGAATTCAAATTCTCGCGGAGCCTGCTTAGT
AGCTGAACCTTCATGAGTGCTGAATGATCCAAGCCTTACACCAGGAGTAGAAGGATTAGGCCATACACCAAGATCATCTG
ATCCAGCCCTAGGCCACTCCTCAGCAGTTGGTCTAGTAATGGAAAGAGGCTGAAGGGGTGGCAAACAAGCCCGTGCTTTG
CTGTTCCATTGTGGTTTGGCACTGGACTTGGTAGGGGACCTATCGGACCACGAAATAGACCTTGCATATGTTTTCCTATT
CCCACCAGCTGGTAACCTATCCTTCTCATCTACCTCCAACATTTCTAAACTTCAAAGTAACCAATCACAGCCATATAGGG
TGTGTATGTTCAAGAAAGGCTCAATTTGGGATATGCTGACCATAGGGACAAGATACCCAAGTCTAAACTAAAATTGAACA
AATTCAATGACAAACCAGATGACCTATACCTATAAGAAACACAAAGAAATCATCAAAAACTGAACTTGAGGTGAAAAAGA
TCAATTTTTTATCTAGAATTCAAGAAACCCACATGAGAATCATTCTAGGAAAAGTAAAAAGAACCTTAAAAATGCCTCTT
TTGGTGTCTACTCAAAGTTGAAACAAGAAAGAACCAAAAGTGAACTTTGAGGTGAAAAAGATCAAATTTTTATCTGGAAT
TCAAGAAACCCACATAAGAATCATTCAAGAAAAAGTAACAACAACCTCAAATATGCCTCTTTTGGTGTCTACTCAAAGTT
GAAACAAAGAAATGACCAAAAGTGAACTTTGAGAAAATTATCTTTTTATCTAGAATTGAAATGAAATTTCCCTTTGTAGC
TGTTCAAAGTTGAATCAAACAACTTAAAGATTCAAACTTTACGACATTTCCTCACCTAAAACCCTTGAACACGACACTAG
TCTAATATCAACACGTTTAAGAACAAATCAAACACAAAGAAGACTTGGTAAACGTCCTGAAACAACGGCTATTATGGAGG
GGGACAGAAATTCAACGTAAAATAAAATAAAAAATTCCATTCAAATATTCAAGCTATTGAATTACATAAAATATTACTAA
TTAATAGAAAATAAAAAACAGTAGTCATAAGAAACTCACTGGAAAGGCAGACATTTGATTCTTGAAAAAATATCCAGAAA
ATTACTGCAAAAATAAAATGATTGATTGTATGAAAAAAAAGAAAAAGGAGAAAAAAGTGATAAAAATTAATGTAGTAATT
ACCAATTCAAAGCCTGTTTTTGAATTTTGATCAATGAATACAGAGAGAGAAAGAAGAAGAAGAAGAAGAAGAAAGATGAG
AGAATTGAGAGACGGAGTCGCAGGTAAGCCAAACAAAAAGTGAAAATGACAGGGTGGCAGTTTATAAATTCAAAATAGAA
TTGGTCAAACTACCACATCATCATTTCATGATTTTTACTTCTTGGAAATTTCGTTTAATTATAATTGTCGAGACTTGACA
TACCTCTAATAATAAAAGTAGTATTACAATAGTATCTTTTGAATCTATAGAATTTAATGCTTTCGAAAATGTCTTAGAGG
GTGTTTGAATTGGTGAAATCTACTTTTAAGTCAGTTTTTAATTTTTGAAAGTGTTTGATAAAAATAAAAATAATTTAAAA
TAAGTTTAAAAAAATGACTTAAATAAATTAGAAAATATTTGACAATGTTAAATATAACTTAAATTAAGTTAAAAACCAAA
AGTAGGTCTCCCCTACTTTTTATTTTTCGACTTAAAAATCATTTCAGTTTGACTTTAAAACTATTTTTTTAAGCCAATCC
AAATGGGCTCTTAGTCTCTTATATATTGAATATTTAGGGGCGGCTCAACAAATCTCGTGGCCTAAGGCAAAATTATATTA
AGAGGTCCTTAAATTTATTTTATAAAATTTCTACATTAACAAGAAAATCTATTTTCTACACAATAGATTAATCATTTAAG
ACAAAAAATATCAATTTTTACACAAAAAAAAAAAAAAAAAGGCAGAAGAGTACAAAAATAAAAGTGATGGATTATCGATG
TTAAGCTTCAAAACTCAAATTGTAATTTTAATTTGGCTATCATCACAAATAAGAAAAAGAAAAGAACATACATAACTTAA
TAGTTGAAGTTTTGAGCATGGATACTAACAAAAATATCCAAATTTCAGATCAATTTAAATGATATAATTCTTTTTAAATG
ATATAATTCATTTCATTAAGTAGCACGTGAATATCTAAAACAAATTATAAAATTTTCATATAATATATTAAATTAAAACG
AAAAGGAAATTTGTGCATGAATATTTTTATGTTCACGTAGTTTAAGAAAAAATTGAAAAAAATTCATTATGTTATCAATA
TATATAACTTAGTTCCTATGTAAAAATGATAAAATTTAAAATTGAAAGTTAAAACAAATATATCAACTAATGAGTGAAAA
GATTATGAGAATTTATGAACTTATTGGTAAAAAATACTCTCAAACAAATAATAATAAAAAATATACAATAACAATTTTAT
TTATATATATATATTATATTAATATATAATCAAATTAATAATAATAATTTAAACAAATTTGGGGCCTTCAAATTTTTGAG
GCCTAAGGCAATGGCCTCACTGGCCAAGCCTTAGAGCCGCCCCTGTGGATATTCTAGTAAGTATTTAATAGCAAGGACAA
AATAAATATAAGTAGGTAAATTATCTCTTGATTTTTTAAATTGAACAAGTATAGTTGAACACCTATTTTTAGTATAGTGG
ACAATTAAAGATGGACGGAAAAAGTATTTAAAATGGATCAATGTCATCTCTCATGATATTTTTAGTTTTAAGAAAATACT
TTTATGATAATATTTTTTATCTCAAAATACCTTCTAACTATCGAAATAATTTAAAATACTTTTTTTTTCTAATAATTGTT
TCAAACAAGAAAAAATGGATCAATATTCTTCTTTTTCATTTTTGGGTTTTTTTTTTTTTTGGGGGGGGGGGGGGTAGGGC
GTTATTAATTGTCACTTGAAATAGTCAAACTACTATCATAATATCTCCAATATAAATTTTTGTTCAAATCTGCACAATTA
AGAGAATTTGTCTTGTGCCTTAGATGAATGGCAAATATTTTGTATAGTTTAAGTGCAAAATTGATTATTCTTAATTTGGA
GTAATGGTTAGAAAAAAATGTATGATATTTTTGATTTAGTTTACTAGTTAGAGTGTATTTTTTTAGCCAAAAATGGAGGG
TGAAACTATCCCATTTTGAATTGTTTAAAGGTATATTTAATTCTTTTTCCTTTTAAAAATTTATTGCCTCTTGGCAAAAA
TTATTATTGTTATTACTTTTTTAAAAGATTGAGTTGTTTGACTGATCTTTTAGAAGAAAAAATAGCGTTTTTGAGTAAAA
GCAAAAGTTGATTTTGAGAAGAAGAAACTAGCATTTATTTTTTTTGGAAAAATACTTTAAAATATATATACTTAAACTCA
CTTCTTAAAAATTTGATCAAATACAAATTATTATTCAAATATGTTTTTTAAATTAATTAGCTAAATATAATTTTTTTTAT
TTTTATCAAAAGTACTTTCTTGGCCAAACAAACTGTTAGTTTTTCTTTCAATAATAACGTTAGTCGTGGTTTAAAAACAA
GTTATGAAGGGGCTATAGTATTAGGACTAGTAATAGAGGAATTGATAATGCAAGAGTTATAATATAAAAAATATTTTTGT
TTGGATATTTGATTCATTATACTTAAATGGCATAAATATGATGTGATATAAAATATAATTTTAATAATTTTATAAAATTG
AGAGGGTATTCATGATGTATTTGATACAAAGGCACGGGATAATTTTTTTTTTTCTTTTGTGTGTTTAATTTACTTATTGT
TATTTCATTAACCATCAAAAGATGTAACGTAATGCAATGGTTGATGTTGCTTCTCTCTTAATTAGTGATTTTTGATTTTA
ATTTTAGATATGAATTTTTTTTTCGGTACAAGACCGATTCAACAACATTAGGGGCCTAAAACGAAGCTGAAGAGAGGAGT
CCTAATATTTCATTTTTTCATCATATATATTTTTATTTAAAATCTATTTTTCTAGCTATTTTAGATGCGAAGTCATTAAG
TATTGTTTTATAACCAATTTGTTTTAATAATTCCTTTTAAAATGATATAGCTAATTCATTCAATCTCTCTTGAGACATTG
TTGATCTTAAAGAAGATTAATCAATTTTAATTTGGAAAAAACTTCTTTCGGCTGAGGCAAACGTTACATGGACGGTTAAC
ATTATTCTATAAGCAATATGTATATTTGAAAAATAATCAAGTCTTTTTATTTGATTGAGTATTTTCATTAGATCATTATC
TTCTACTTGTATTATTTCTCTTAACACTTTTAATTCAAAAAAATATTTTCATAACTATCAGAATAACTATTATGTGTTAA
AGAAAGTTCAAGGTTAAGACAATATTTTTTAAAATTTTCACCATCTAGTGATTCAATATTTTACCACTAAATAAGAAATC
GAAAATATTTTCATATGCTTCAATTGGTTCAACTCTATTTTGAAGTCATGTATAAAAAAATCAACTCTAAAAGATTCTTC
AAGGGACTTTGTGATTTCGTTAACCATATTTTCTTCAAATTGTTTCTTATGAAATTCAGGTTTATATTCATCTCATATTT
AATTTCCTTAGTAGAAATCATAACATTCATAGTATATACAAGTTTTTTTTAAAAAATAACATTATAAGTAATTGTTTTTT
TTTTAAATGGCCCCCTTCCCCTCCCCCCTCCCCCCCCCCCCCCCCCCCCCAAAAAAAAAAAAAAAGGGGCTTCAAGCGAT
GACTTTAGTGGCCTAGGGATTAAGACGATCCTGCTTTGATAGGAAACACTTACTCGGGGCCCTATACGACTCAAATTCAA
TTGTAATCGAACTTCAATACAAGTACCAAATACTGACTAAAAAACCAATAAATAATAAATTATTTCATGCTATTAGGTAT
AAAAACAATACAACAAATGATATATTATTAATGCATGAATTATCTCTGAAAGATTCAAAATATAACTTAAATAAAGGTTA
AGATATATCAAATTTTATATCATGATAATATTAGCTAATATCACATTCCTTAGTAGACAAAAAAATGATAAAGGTAAAAA
TACAATCGTGTTTGATACTTGCACAAACATAATAATTCATTAATATATGTGTTTTGATCTTTGAATATAAACTTTTGCTA
TTTGAATATATTAAGTGATTTGATTTTCACTTTAATTACGTGAGGGTCGAGGAGAGTGGGTGTATGTAATTTTATTCTTC
CTTTGTAAAGATAGAGATGTTTTCGATAAATCATCAACTAAAGTAAAACATATCGAACTCAAGTATGAAAAACAATACAG
TAATAAAAAAAAGCATGCTAAAAATAAAAGATAAAAGAGAAGAACACTAACAAAATGACAAACAAGTAAATGAAACAAGT
AACAAAATCGAAGAATTAAATAGTAGTAGAGAAAGCTAGACAACACTCAAATACCTACTAACCTTCTACCTAATCTTCAT
GTTCTATACCCACCTATCTAGGGTCATGTCCTCGGTAAGCTAAAAAGGTGTGTCATATCCTATTTAATTACCTCTCTCCA
ATATTTCTTTGGTCTACCTCTACGTCTCTTCATACCTATTATGGTCAACCTCTTACACTTCCTCATTTGGGGCATCTATG
CATCTTCTCTTTACATGCCCTAACCATCTTAATCTCGTCTCTCTCATTTTGTCCACCACAGAGGCTACTTCCATTTTATG
CCAAATGTATTTGTTGTTACTCCTATCTTTCTTAGCATGTCCACATATCCATCTCAAATATCCTCATTTTCGTTACTTTC
ATCTTATGGATAGATGTGTCAATTCTTGACCAGCCAACACTCCGCCCTATAACATGATTGGTATAACAACCACTTTATAA
ATCTTACCATGTCTTGGTGATACATTATCACACAAGACACCAAATTTGACTTCATCCACCACACTCTAATATATATGATA
TGTAACATTATTGTCAATCTCCCCTTTCCCATGAATTATAGAATATACTTAAAACTTTCGTTCTTAGAAATGACTTGATT
ATCATTCCTCACTCGCTCATCTTCCACATGAGTAACGTTATTGAACTTGCACTCCAAGTATTCTGTTTTAGTCCCACTCA
ACCCGAATTCTTTAGACTCCTAGGTTTGTCTTCAAATTCCCACCCTATTATTAACTTTGTCACATGTCTCGTCTCAATAC
TATGTCATATGCTAATAGCATACACCATGACACACCTCCCCTTGGATATACCTCATGAAAGATAGTGAACTAAGAGTTAA
TTCATGGTGCAACCCCATTTCAACAAAAAAAAGGGCTTGAGTCTCCTCCCATTAGATCCACTCAAATTTTAACTCTCTAG
TACATGTCTTTAATCGCCCTAATGGAAGCTATATATACATTTCTAGACTCAAAATATCTCTATAAATCTCCATAAGAACT
TTGTACATTGTATATTTTTTTTTAAATCAATAAGCATCATATATAAGTCTTTTTTTCTCCTCTATACTACTCCATCAATC
TCCTCACGAGACACTAATTCTATTTATATTAATTGAAGTGTTGGTATTTTTACTAAGCGTTAGTAGTTTTTGTCCAAGAA
CTATTTCATTAAAAGGGATTGAAATTCATGAAAAAAGAAGAATATACACTGTGAAATTCCAGCCAAGTGGGGAGATTGAG
AGATATAAGGAAAGACAACCACAAGACAAAATGAAGAAAGAAAATTAATATAGACAATAAAAAAAAAAGTTACTCCCTCT
GTTTCATAGTACTAGTTATCATTATTTTAAAAATAATTGTCCACTCTATTAAATTAAGAAATTATTAATTACTCCTTCTG
CCTCTCTCTCTGATAACTTGTTCATTTTTCCTTTTTTACTTGTTTCTTTTTATTTGTCCATTTTGATAAATTAAAAAATG
ACAATTCTTTTTTACCTATTATACCTTCAATTAATTACTTTAAAAAATGGTAAAACTTCTTGAAAATTTTAATTTTTTAA
TTCATCCACTTCATAATTAAGGGGTAAATGGTAAATTCATTATATCAATAATTATTTTCTTAATAAGTGTGTCAATTCAA
AAGTGGACAAGTAATTAGAGACAAATGAAATAACATTTTTTATGTTACACTTGTAAATAATTATTTTTGAAAGTGTTCAC
ATTTGTTTGTAGAATCTTAAGAAGTTTTTTAAAGAATGAATTAATAAAATTATTTCTTATTTATGATTTCTTAAATATCG
TATAAAATAAAAAGTGATCAATTATTATGGAACAAAATGAATATTAAAGTCAAATTAAAACTGCCGACCTACAACTTGGA
CTTTCTTTATAATAATCAACCTAAGGCATGTAGAATTAGAGAAACCAACCACATTAAAATTTAATTCTTTTATTGCATTA
TTATTGTTTTCATATATTATAGTACTAAATATTTGGATTTATTGAATTAAAAAAAAAAATAGGATTAGTTGCTATCATAG
TCAAATAAATTGATTGGCAAGTGGCAACGTTCAACGTTCTAACCTATACTGCTAGTAGACTCTGGACTGTGGACTCCAAC
TGGCAATTGATTTTTATCTTTTACTCCCTCCATTTCTATATATATATCATTATTTTAGATTTTATGTTCCTTAAGAAATT
ACGTAAATTTACCATTATACTTTTATTTAGTGATTTCTTGAAGTCAAACTTTCAATAAATGAACATAGACATATTTACTC
TAAATTGGACGAGAGGGAGTTGCTCGGATGGTAAGCACCCCTCACTTCTAACCCGAAGGTTGCGAGTTCAAGTCACCAAG
AGAGCAAAAGGGTGGGAGCTCCTAGGGAGGGTATAAAAAAAAATAAAAAAATAAAAAAAATATTTACTTTAAATTGACCA
TGAGTCAAATTCATATTTTCAAAACTAATAACTCTCTAGGGTAAATTAGGAAGAATAGTGTTATTTATGTATTTGTTTTA
TGAAATGACAAATATTAATGAATATCTATTTTTAATAAAAACGACATGTAAATAGGACAAAAAAAGTATTTGACACTCAA
ATAACTCCCTTATTAATTATAATCCATCTCTAGGAAACAAGAAAAAGAAGAAGAAGAGCAGTTGGGTTTTTTAATATAAG
ATGAGCAAATTTTACTCATAAAAATATGTTAATTGACATTACAAAATCGAAATTAATGCACACAAGTTGACACTTGCTGA
TGTTTGAACAGTTCAAAGGACACCCCACATCAATAGTTTTAGCTACTTAAACAACTAGAACTAACAATATAATTTGTTTG
GATTTTTTTATCACAAGTAAATTCGATTTTTAATTTTTCACATAAATTAGGACAGAAAAAAATAGTGGTTAGTGTTTTAG
TGATATATATAGTGGGAGATGATTATTTGTCTTTTTTTAATACATAAGGATTGTGATGTGTGAAGAATGGGATAAAAACG
AATATGCGCAATGCACTATAAGTTTAGTGATGTGAGTGATTGTCATTTATTTGGAATATATATGGTAGTTTCCCATTTGG
ATTATTATTATTATTGTTATTGCATGCATTTTTCCAGTCAAGGAAAGTGGCCAAGGAAACTTCAACTTTGGTTTATATTC
TACCTTGCACAAGACAAAAGGTTTTAGAATATTTAGTCTTTTGGAATATAAATTAAATTTGTTCAAGTTACATCATAAAA
CTATCCATCATGCATTGCATATTCAAATTAATGATGCAATAGTAAAAGTCCTTGCTATCATCGTCGATCGTGTGATCAGA
AGGTCATGACTAATTCAAATTGTGAAAAGAACATATTACATAAATATGTATTTTGCCCTTATTTATAATCGAATAAGCAT
ATGATAGTTAATTGGAGGAATCACTATATATAGAGATATTCAATTACACGTGAAGAACCAGAGTTAGCACCCATTGATGA
AGCTCAAATTTAGGTTTGTAAAAATACGTAAAAATGCAACCATTGATGACGCTGAAATCATATTCACAAAATCGAAATCA
TTTTCGACTAGGTGTAGTTTCAATATCTTGAAAATATCTTAAGGTGCTTATAACTCAAAGTTTAGAAAGATTTGATTAGG
TTTTGAATTTGAATTTTAAGGTTGAACAAGAACAAAATATATAGTATAGATTGTATATTGCACGTAGGTCGTGTATATAA
TAGTGATACATTTGACATACATAGGATATATACAAGATATACACATGACATATTGTGATATATATAGCGTTATGGTCAAT
ACAAATTGTGAGACAAATTTTCATCTATATTTTCAGTCTTGTTACTTGCATCTTTTCTTCAATGAATTCTAACTTTTCCT
GATCATTAGATAACTTATTTCTCAGAAAAAAAAAATATTTTGATTAAACATAGAAAAAATAAACTAAAAAAATATTTTCT
TTTATACCAAACATACCATTAATCACTACCATTCTAGTTGGATCTTCTTCTCCTATTAACTGTGTGTGATTTTCAAAATT
TATCTTCAAATTAAGTGTAAGACGGTACCATGATGTGGACAAAATCTTCTTAGCCAAGAGGAAGATTTTGCACAACTTTT
AAGTTAACAACTATAGAGATAGGCAATTTACGTGAAAAAGTACGTAATGTGTGTGAGGTACATAGTTCAAAGTTCCATAC
ACAAACCAAATCTAAAATAGTCATATGCGGTGAGTTAATAATAGTTGTTTATTTAAGTTGGTAATGCATGTGACTACCTT
TCAAAAAATATATTTAATTTTTAAAAGAAACATGCTACTTTCCGTGATATGAAAAATTAATAAAAAGTAGAATAGAAATT
AGCAATTTTTTTTATGGATTTAGAAAGATTCAGTGTTACAAAGATCAAATCATTGACTGACTGCTTAAAGTTGTCTATAA
AATTCACTTACACACCTAAACACAACTTTAAACCTATCTAACAGTACAATTTAAAATAATTGCACTTATTAGACACCACA
AAGGAAGTGACACAAGAAGTTACTTTCACATGGTACTGGACGCATGAATTGCTATTGTAATTTTTTTTCAATTAAACGGG
AATAAAATACATGGACAAACACATTGGGAGACACTAGGCGTAATTGCCTCAATAAAACCAAACAAACACATATGAGGCAC
AAGATCACTAAAGGCCCATATAAAAATCCATATGATAAAGTGGATCATTGTGGGGTGCAATGCCTTAGCAAGCATGCTGG
ACAGTTCAAAAGATATTGAAGGCACAAACATACATTAATGAGATATGTATATGACTGAAACTGAGTTGCTACAAATACAC
ACGTTCTCAATCAAAGTGATGTACCAGGAGTTGATAGGTGTCCACCCGAGTGTGCCTTGGAGGAGACTAATGTGCAACAA
TCCAAACTTACCAAGTGGTTATTCATCTTATATGCGTCTATTCATGGTAGACTATGTACTAAAGATAGGATGCTAATTAA
AATTTGGAATGCAGGTCTGCCCTCTATATAGAACACTTATTTTTTGAGTGTTTTGTAGCTTGCGGAGAAGAGTATTGCAT
TGACAAGGAATCCATCGACAAGCTATGAACTGAGCTGGAGAAATACAGTTGTATGAAACTATGTGTAAAGGCGAGGGCAA
TGCTGCTACTATTTTCAGAATGACACTTGTGGCTAGAAAGAAATCATAGAATTTCTCAAAATACACGTCGCTGTCAGGAT
ATCATTGTGAGAAAGATTATTCAAGAGGTTTATGATCGAGCAACCATGCATGGAAAGCTAGCTAGGTGCTTGAATCAACT
AAATTACTATCCAGTTTAGCAAATTGTTGTTAGGAAATAGGGAGATTATGCATAGTGATTTAGTAGGCATGTCCGCGGAA
TTAGAGTAAGGCCTGATGTTATTTTTCATTTTTGAGCTGTACTTTGCCACTTTGGTAATAAAATGTGTTTTAGTTAAAAA
AAGAAGAAGAATCCCATATGATGTGGAGCATCGCTATATTGCTGATGTAAGTTGCACCTGTTAGCCACTTTAGGACAGCT
ATTTAAATTATAGCCATTATTTGCAAATTGTATAAAATTTAGTCAATGAATGCCTCTTAATAACCTGATCCTTCAATATC
TTTCACAATATCAATGCATAAATATTAGTGAAAATCAATAACTAAGACCCACCCTAATTAAAAGAAGGTAAGCATACAAA
TTAAGAACTGGACATTATGTTTCGGTGCCAAAAAGTTAAGTGGTAGCAGTAAGATATAAAAAGAGGAGGCATCAAATTAA
GATTACTTGCCTTCTTTGCATCACTTAATTCTTATTCCTTGCCTTGTCATCAATCCAACTTTCTAATACAAGTCTTCATG
AAGCCATCTTCTTCACAACAACAACAACAATAACTTTGTATTTGTTTTCAAACTTTCATCTTGTCTTCCATTTCCAAATT
TTGATCATAATGTCCCGCCAACGCGAAACCAACCCTTATTTTCTTCCACCACATGTTCCTCCACTTGAACAACATGAACC
ACAACATCCTCCTTTCTCTTCTCAATTTCCACCTTCTAATGCAAAAAATCAAACACCACATGAACCACATTCTCCTGGTG
ATTCTTATTTTCCAAGTCCAACAATGCCAGTGTCAACAAGACATTCCCAGCCACAGCTGCATTCAGGACCACAACCACAT
ACTGGTCATAACTCTCACTTACCAACACCAGTACCACCACCACGACATCAGCAGCCACATTCAGGATCTCGACCACATAG
CCAACATCATCGTCACTCTTCAGGTGAGTCCAAATGTTGTCAAGAGGCCCACTAAAACCCTGAAGCTCAGTGAAGCCCAA
ATAGTTTGCTTCACTTTGCTTAATTCCTGCTTTAGCGTACTAGGATGCATCATCACTGATGAGCTCAGTCTTTAACAGCA
CTAGTACTAGACTCTAAATCTGGTTAACAAAGTGATACATCAATTGTTGGCAAAGAAAACGTCATGACTGAACTTTTATC
AATTAAGAACAAGAAATTAGGGATCTAGTATAGGATGCCAGCTACGTATAAAAACCTAACACTACATTTTGAACTTATTG
ACATGATTTTAACTGCGTAAATATGTCTATGATTCATTGCAGTTTTCTACTCTTTTGAACATATAATTGTTATTTGTAAT
TACCAACAAACTTTGATGCTTTTTTGAGCTTTTCACTTTTGACTACTTTGTTCAGGTCTAGTGCGAGTACCCACTAGGCG
TAAAACTAGGCCATTTGCATGGCTAGTTGCAGGTTTTTGTGCACTTTTCTGGGTCATGGTAATAGTAGCTGGCCTAGCAA
TCCTCATCATATATCTTGTATTTCGCCCAAGAAATCCAAAGTTTGACATAACTAGTGCCACACTCAATGCAGCCTATCTT
GACATGGGATACCTCCTTAATGCTGACCTTACTATACTAGCGAACTTCACAAATCCAAACAAGAAAGGGAGGGTGGATTT
CCATTACGCCATTCTTGATCTTTATCATGGTGGACACCTATTGGCTTCCAGTTACATGGACCCTTTCTCGACAATGAGCC
ATGAGTCGAGGTTTCAAGATGTACACTTGGTGAGCAGCCAAGTGAGACTTTCTTTGGAACAAAGTCAACAACTGAAGAAA
GAAGTGGATAATGGAAGAGTGAAGTTCGAAGTGAAGGGATTGTTTAGAGCAAGGTCTAACTTAGGGAGTTTCCTTCAATA
CTCCTACTGGTTGTATGCCCAGTGCACTATTGTGGTTACCAGCCCTCCAACTGGTGTCTTGATTGGCAGAAAGTGCACAA
CGAAGCGCTAACAGTCAACAGAGCTTATTATTTTGACTTCAAGAAATGGCTTCAGTTAACTGTGCTGTCTGCTCTTTCAC
TCATGTTTTGGTTCTCTATTCTATTTTCTGTCAAAATATATGATTTGGGGCTTTATTACCTCTTACCATTCTTTGTACTT
CCTCTGTCAATTTTACCCACACCACCTTTATATATTGGAGGAGCTTTATATTGCTTTTATTTTATTCCTCAACTACATAG
AATGGGAAGGGCACTGAGCCCTGAGGTGACAGCTTATTTGCCGAATGTTCAAACTAGAACACAGCATTCATATAACAAAA
ACACTAATACATGGATTTTTCAACACCTGCATAATCATGGAATCATATAGGTTACATAGAGATGCGAACTAGAGGTTGCA
AGACAAGTCCAAATGCAATGTAATGTTTTACTATCGAGGCGTAAAGAGACAGATCATGTAATTATCTTATTGCAATTGCA
AAAAGGCTAAGGTTCTGAACAAAAATTGGGACTGCCACAACAATAGAATTTCTTGAGAGATGGTGAAAGTGGACATTCTC
TCAAGCATAATACATACAAGTTCTCCCTCATACGAGGCACGTAACTTCACTAACTATATTCTCTTCTCATAGAAATGCCA
AATAATTTGATACCTTGAAATTACAATACAGGTATGGGCAACTGATGCAGGAGTGACGACAAACAAAAATGCATCCTCTT
ATAACCTCCGGAATTGGTCCCTAGTGAAAAAAGGATGCCTTAGGGCATCATGTGCCGTCATTCTGATAGATGGGTCAAAT
CTAAGGAGACCTTGCAAAAGGTCTATAAGATCACCAGCTGAATGATCAACATGCTGCATCACTAAATTCTGCAGCAAAGC
CCAGAGAATGTATGTAAGATTCTGGTGAATAAAAAACAAGTGGAAAAGGAAAACACCAATTGTTGATCTACCTGGAGACG
AGGCAACTTTATTACAGACTTTATGCTCTCTCGGGAAGTGGCACCTTCAGGCCAGTCTAATCTACCCCTCCTTACATATT
TCTCTGCATGTCGACTATCCAAATAAAAAAAGAATTAAGTTGATTGCTGATAATAACAGATGACATGAACATAATAAAAC
GACACTCACTCCACTTTATTTAACATTTGTGATGGTAATGGACCCAGTACTCTTTCCATCATGGCCAGGTGCTCTAAATT
TTCATGTGTCTGGAATAAAGCTTCACCCTGCAAAACCACCCCACATGAATACCTAGTATCTAGTGCATTTTCCATCAACA
TATAAACATCTGACTTCAAAAAACAGATTAATGATAAGATCAGATACTAGCAAATACCGAGCATAGTTCTACCAAGATGC
AGCCCACGCTCCATAAATCACACGGGTAGCTCCATCCAAGACCTGAAACAAACATAAAGCCCAGTAATCAAGTTAGAGAT
CAATGCTAAAATTAGTGAGAATTCGCTGAGGGGAAGAAAATCTAAACCCACCAAGAATAACTTCAGGTGCACGGTAATGT
CGTGTGGACACAATATAGTTGTGATCTGGTCGTTCGTAAGCAGTGCTACCAAAGTCTATTACTTTGATAGCACTTGACTT
TGGTAACCTTTTATAAAATGATCTGTCTCTGTGTGACCATGGTGTACCCTGCAAAAGCAAGTAAAGGAACATACACAGAC
AGAGCTATAAATGATGTGGCATGATCTCCAGAGGGCTAGTTAATTCTAGTCGTTAAAAGAGTATAACACAATCTTAAGAG
CTTGAAAAACAGAACCTAAAATACCTTGTAGTCGGGCACTTTTATGTAGTCTGCAGAAACAAAGAGTATATTCTCGGGCT
TAAGGTCTGTATGGATGAGACGCATATCATGCATGACTGCAAACAAAGGACACAATAAGCATTCACAGTCAACGAAGAAG
TGTCTTCGAAACAGTGGTGGCAATATAAAGGCAGTAACTTAACTAACAAAATAGCAAAAGTAAAATGCAATAGGTTAACT
CTTTGAGAGCAAGAGAACAAAAAGTTGCCAAGTATCTCATACTAGAAAAGTGAAATGAAGAAGTATAGACCACACACATG
CTACACATTCCAACAATTGCCTCCCAATTTCACGAACTAGATCAACTGGAAATGCGCGATAACTGTTTTTCCGTAGAAAA
TCGAATAAACTTGGTCCAAGCTTCTCAAATACCTGTTAAGACCATTAAATTCATTGCAAGTCTTAAGTCCCCATGGAATT
CGCAAAGTTGGGGATATCAGGTTACTACAAATCAGTAATGTACTTACTAAGCAAATATGGTTACGATAATCAAACCAGTT
CCGTAATTGTACACAACTGCAAAGAAGGAATTTCTTTAACCATCACACACAAACTTGCATTTATATGAAGAGCTAGTTTA
TTCAACATAGACAAGACATACCGGCTTCCACCTCTATCATATCTTCCTAGCAGCTGAAGCACGTCAATTTCTACCATTGC
TGCTTCACGATACTTCTTTATACTTCGGATAATTTTAATGGCAACAAATTCCTTCTGCTCTCTGTCCCAGCATTCTAGAA
CTTGACCAAAGGTACCTGGTGAATAATAAAACATTGAAGAAAAAGATCCATGGCCAAACAAAAGTGATATTTAATATAAT
AAATCAGGAAAAGAAAATATAGACTGACCTTCACCGATCTTTTTGAGAATTTTATCTGCAATTACAGGAATGAAATTGTG
TAAGAACATTATGGAGGGAACAGACTTATACTTGAATGCAACTAAACTAAAGGTGTTGAAAATATGCAGTCAAACATAGA
CATGATGAGAAATAAATTTTGACATTTCAAAAAGCTTCCAGTATTCTGCAAAGGAGAAGAGATGTGTCACTCCTTGATTT
GCCCACACTAGGATGGGAAGGAAGGTCGACTCCTGATGTTTATGCAAGCACATACATCTATAAAACAATGTACAACCTCA
TTTCTTACACTTCCATGATGATCATTTATTATGCCTGGGCAGAGAAATGGATTGTTGAGAAGAAGAAATAATCCTCACCT
ATTGTTTTTTTACTCACTTTCTTCAATTAGTAAAGATATATCTTGCATAAAAAAAGGGGGATACTTCCATATACTTTTAC
GCATAATGATCAAGAAGAAAAATTTATTTTCTATGCATTTTCTGGTTTCTATTTGCTACCTAGAAAACCATAATTACATA
ATTTCTTATGGACAAAATGATGGACTTCAGCACAAATCTAACACATAATTCCAGAAAGAACTGGAATATAAGAGCAACCA
GAAAGAACCTAACATTTACTTTGATTAAGCAGAGCCTTAGACATATATAACATGGCGATGAAAAAAAGTAATTACAGCGA
GTTGTTAAATTCTCTCCAAGCTCAAACATGTAATGTCCATCTTTGTCATCTTCTCGCCGCGGAGGAGAGCCTTTTTGAGC
CAGTCCTTTTACATATAAATTATCATGATCAGGTAGTAATCTTGAATGCACATAGCTCGATGAATTGCCAACCTCTTGCC
CATAATAAATTCCTGACTGAGCCTACAGACAACCATTGGTTCATATTCTTCTGAAAAAGATATAACATAAGACCTACCCT
ATATTTAACACTAAACTGAATTTTGAAAGAGTAACAACCAAGATGGATATTTTTACACAATTCCCAACTCAACAAACTTA
CTAAGCTGGACGTAACTATTAAATCACTACAAAATTATTGACATGATTTTCATTTTATAAAACTTTGTCCAGTAACAAAT
ACTCTCACCAATGTCAAATACCACTACACCTTTCAGTTTATATCGCATAAATCTTCCTATTCTACTGGGATCGGTTTGTA
CCTTTTTCATTATGATTCAATTCATCTTTAAATCATGCTAATTCAAATGCCAATGACACTCAAAAGAACCTCTAGAAAAA
GCTATATTTTTATTAAAAAATTACAGATTTCAGTGAAAAAAACTTCTATGTTTTTCTTCCCCCTCAAAGTAAAAGTCCCC
AAATGGAGTAAAATATCAGATCCAAATCAAATAAGCAAAATTTTACTGCTATTCATTTTATACTACAAATTTCGAGTCAA
TAATTTAAACATCAACTTCTCCTCTAATATCCTATCTTAATTCATCATAACTTGGCTCGCAAAACATTCATGGGACAAGA
ACTTCAATTGAAATCAAAATACTCAATATCGAACTACCACTTTTTATGTCATTTTTCGAACTTCTCACAAAACAAAAAAA
TCAATTAACACCAGAACATTCATTGTCAAATGTAATCAAAACACTCAAAATTCCACCAAATATTTCTCATTTTTCCCAAC
AACATCTCATCAAAAAACAGAAAAGAATCAATGAGACCAAAACATTCATTGAACCATGACTTCAATTCCAATCAAAATCC
TCAAAAATAGCTACATATGTTCCATTCTCCGAACGAAGAAAAGGTTAAAATCAATAACAACAAAAATACGAAAAAAGTAC
AGAAAAAAAAAGGTGTACCTTGGGAGTATGTGAAGGATCCCAATCTAATCTTGGACGTTTCTTAGGACGACGATCCATGT
AGGAATGTGGATACTCCGTTACGTAATCCATTTCCATCGATCAAATCGATGAATACATGAAGAGAGAAAACCCTAATCCC
CAATGTGTTTCTGAGCTAAGGAGCAGCAAAAGCTAATGGTGTGGAGTTCCAACCGGCGTCTGATTGAGAATGTGATCGAT
GGCTCACCGTTGGATTACAAATTAGCTTTTATCACGACCGACTCATGGCTAACCATGGTTTAGTTATGTGGTTACTTTAT
TTATCTGTTCTTTCTTTTCCTTTTTTATTTCTCTTCGTTTTAATGTGTTTTTAAAAAAATCTTAAGCGTTTCCATTCCAA
ATATTCTATTCTCCAGGAAGGTTAAAATTTGATTAATTGATTTTTATTTATGTATGTATATATTATTATTATTATTATTA
TTATTATTATTATTTATTATTATTATTATATAAAATAAATATTGAATGACAAACATATTCTTTAAATATTGAATAACTAT
TAAGGATCACTTAAAAACCAGCACGATTCACACACATTGTTATACTAATCAAATCTCAGACACACTCCAATTTCTAACAA
AATGTCTAAGTGTTATGCTCATCCTTTTAGGTATTGATAGGAGGTAGCATAAGGTCCTGCGCATGCAGCTTTTCATCAAG
TAGTTCCACGGATGAGTGGCGATAATACGTTCACTGAACAAATGATCATTTGTTTCTCTCTCTCTCTCTCTCTATATATA
TATATATATATATATACACACACACACATTACACATATAGGAGAAACTGTTATCCCCCATCTGATTAGGCTATCCACAGT
CAAGAGTTTGTTATCCTATTAGATTTCTCCCTTTAGGAAGTTGTTAGCTAATTCTACAGAGAAGATGAAGTTTACTATGA
AATTCCCATTGAATTTTCTTGATCAACAATGTGACTTACAGGCTGTTATATATAGACTTCCTAACTAACTTGTCTAACTA
ACTTTATAACTAACTTTGCTAACTTCTCTTATTTACACTTCAACTCTACTACCTTTAAGTAATCCTTTCTCCAATACATC
CCATCTGTGTTAAAAACGATTTCAACGTATTATCATAAAATAAATCATTTCAGGATGGACGATCTCCACGTACTCAACTT
ATAATCATAACACGATCTTATTAATCATATTCATATTCAATCTCATGTCAATTCATATACATAAATAATATCAACAAAGT
AGGGGATGATAATGCATCTCAATCAATCAAGTATTGGTATGACATATAATTACCTCAACACCTTGCTTAAGGTTAATGAA
TTCTTCTACCTTAGCTTCCCTCAACTCTCGGGGAAAGAACTTATCAAGGAATGCTAGTTTGAACACTTCCCACTCTATTG
GGCCCGCTCCTACCGGCCTAACATCTTTCCATTGCTCATACCATATTTGAGCAATATCCTTCAATTAGTAAGCGGCTAGT
TCCAATTTATCAACCGAAGTCACCCCTATAATATACAACACCTTATAAACCCCATCTATAAACTCTTTAGGATCCTCTTC
CACTTTGGAGCCATAAAACTCTGGAGGGTTCATCTTGATAAAATCCCTCACTCTTGAAGCGGTCGTACACACATTTGGGT
TCACGGGGGCTACCACCTCTATATTGGCGTGGGTCATCATGACTTGGGCATGAGTTGTCATAGCTTGGGCCAACATTTGG
AAAGCCGACCTAACCTCCACGTTCGACATAGTCGAAAGATCAATCGGAGCTTGAGGAGCTTGAATAGGAGCTTGGGGAGG
AACCTCTTGGTCCACATTGTCTTCCTTATCCCGCCTAGCATTTGCCCTTGTATTAGCCATATCCTTAAAACCATAGGGCA
TGGATTAAGAGAAAGACCTACTAGAGCTAAACTCTATGGTACGACTTAGAGAATGAAGAAGTGAAGTTTCCTACTCATCT
AATAACTTCATATTCATAAATGTGGTGCGCTTCACACTTATGAAAAAGACTCTACTAGACGTGGTTTTGAGACAATCCTA
GAATCATTCTAAACCTTGTGCTCTAATTACCAAGTTTGTCATGACCCAGGGGTACACCCTAGATGTAACATGGCGTACTA
GACCCCCGAAAGTCCTAACACAAGCCACTTAGCATATCATAACATAGAGTAAATAGAATTGATGTGGAAATTTTAAAACT
TTTTCCATACAATCGAAGTCTTTATAAAAGCAATCGGAAGTCTATAACACTTTGTCTCAAAGCATCTAATACAACTTTGA
ATATCTCTTGGGACACAACCCATACAATAGTCTAAAACATAAAAGAAAGACATAAAGGTAATGGTGGCTTTATCCTCGAT
GCTATGAGGACTTACCAAATCTTCAACTCCTTTGCACTTCTAGGAACCTAACCTCAAGATGGAACTCAAGATCACCGGAC
CCTACATTTGATAAGAATGTAGGCAATAATATGCGTTAGTAGAAAATGTACTAAATATGTTAGCTAGCATAACATCATAA
GAGCATAACAAAAGCGTTTGCCAACATAAGACATAAGTCATAAGCATAAGAGATAATAACATAATCATAAGCATAATCTC
CAACATAGACATCATATAAGCATAAGTCAACATAAACCATAGTCCATACACATAGACAATACTTAGATCTTAATATCATA
AAAGGAACCTCTTCATAAGTAACCTCCAAGTATACTTGTGCAATGCATGAATAAGACCCCATAATCCCATTCATGCTAAG
TATCCCCTTTGGCCATCATAATTATACTTACCATCTCATGGTCTCATGTTTAGATTAATTATCATAGACAAGGAGAATAG
CTTAATTCTCATAGACAAGGGAATCTCTCACCTTTAGTCAATAATAGTCACAATGCCCTCGAAAGCTTGAAGGTTGGAGA
ACTTTGACCTAGCTTGGCCCTTCTTCTTCTTCTTTCCAGAGAGAGAATATTTGGGAGAGAATTGGGTTTCTTTTTAGTGA
GTTGAGAGAATGACTTAAATCACATAATTGAGGGGTCTAAAGTCTTTATATAGGTTTCCTAGATTAGGGTAAAATGACAC
CAATTAATTCTAATTAAAACTGAAAAACCCCAAAGTGCCCCTAAACATAACCGCCTAACTTCCCCCTTTTGACCCAACCA
CGAGACCACGCTGACGGGCCGTGGGTTGACCCACGGTCCATGCTGGTCAACCATGGTTTAGGGTCTGAGGATTGGCAACC
AACACTTGGATCCACGAACCCCTACCACGAGGTGTGGACCCATCCACGGGGCGTGGGTCCTTCTCGTGGTCACTGCCTTA
GGCATATTTGAAGGATGTTAACCCACACTACCTATCTACGGGGCGTGGGTCCAACCACGAGCTGTGGGTGGCCTTGTGGG
TGACACTTGAAACTCTAAAACATGCTAAACTTCCCTCTCAAAGCTACGGGGTGTTACAACAACAATATTAGCTTTACCTG
GTGATAGAGGATACTTATGTCATAATCCTTGAGCAACTAGTTGTCTAGAAGCATAAGTTATGACCTTACCTCGTTGCATC
AACACACAACCTAGGCCGACCCTGGATGTATCACAATAAATCACATAACCGTCTCACCATCTGATAGATTCAAGACATGA
GTTGTAGTCAACCTAGTCTTCAGTTCTGAGAAACTTTTCTCGCACTCATCTGACCACTGAAATTTGATTTTCTTCTAAGT
TAGCTTGGTCAATGGGAAAACAATGGATGAAAATCTTTCAACAAGTCTCCTGTAATAACCAGCCAAACCCAAGAAACTTC
TGATATCTGTTGAAGAGGTGGGTCTGGGCCATTGTTTCACTGCCTCTATTTTCTGAGAATCCACTTGAATTCCTTCGCTA
GATACCACATGACCAAGGAAAGCGACTGACTGTAACCAGAATTCACATTTACTGAACTTAGAGAATAACTGACGATCCTT
GAGAGTTTGCAGAAAACTCTCAGATGAGTCGCATGCTCCTCCTCGTTCCGAGAATAAATGAGGATATCATCAATAAAGAC
AATAACGAACAAATCCAAATATTGTTTGAACACCCTGTTCATTAAGTCCATGAAAGCTGCAGGAGCCCATTATTAATTTT
GATATCGATAAATAAAGCACATAATATTGAAAAGAGTTAAAGGGAAATTAGTAAAAAAAATAATCTTTATTTATAATTTC
TTGATGGGGCGTCTAAAGGAAAAAATGGACAAGTAATCTGAGACAAAGAGAGTGAAACTTAGGAATTAGGATGTTGAAAT
CTTCTCAAGCCGAAAATCGAACCAAATTGTAAATAGAGTCAAATCGGAAAAAAATCTGACTATACATTAGTTTGAGGAAT
AGTTTGATTTTAACTAAAAAAAATCAACTCAAGACCAAGCCAATCAACATTATATACATAATTTTAAAATTTTATTCTAT
ACATCAGAATATTTATTTTGATATAATTTCTAAATATTTCTTATACTTTTTTCATAGTTTTTATCTTTGTAACATATTAT
TTCAAGTTTGAAACCTAAAATTTTGAACAGTCCATAAATGTTAGTAACTCTAATAAAGCTTAAATCAAAATCAAATTAAT
ACTAATGCTAACAAAAAAAGAATCAATTCAACACTAAGGATGACAATAATGTTAAATATTTGTTCTTTAGTTTTGTATTA
GTTTAGACAATTAAAATACATAAGTTAATTTTAATTTTATAAAAATATTTAGTCATATAATTAATTAATACTTACAAGAC
TTATTTTAACATGATTTAGTACTTTTAAATTATGATCATTTTCATTATGACTTATTAATTTGCAATATAACATACGATTT
CATTATTATTTTTTGTTGAATATTTTATTGTTATCACTCATCTCATATGTTGTTTTATTTTCTTAAGAAACATCTTAGAT
AATTGTATTTTGACAGGACTAAAGAAATATTGAAGCACAAGTTAATTATATATTAGTATGAATACTTTATAGAAAAAACC
CAGAGGTTGAAATATCCGAATTTTATTAATTTAATTTGATTTATAGATTTAAAAATCTGACACAAATAATTTGATTTGAT
ATTTGAAAAATCCAAACCGTACACCCCTAATTGAGGCCAACAACAAATACCAAACGCTCAAATGCTCATAACAAGGAAAA
GGCATGTCTAAGGCAGACTTTCCCCAACAGAGCCAGTTTTACCACCAAAAGGCTTATTTGACTTTGAACAATCAATGTTC
TATATCATTTGTCCAATTACTTTTCTTACAAAGATCACAAAAAATATACAGCGGGTGGAATGCAGAGGAAATAATTAAAA
ATGAACTACAAGAAGAGAAGAAAAAGAAAAAAACGGGGGAGAATACTATTATCATCAAAAGAAAGAGAAGAGGAGGATGT
CAAAGAAGGGGTTCAGAAAGTTCCATTTCATTGGCACCCTCTTGTTGTGTCTCTACACGTCTCATACCTACGGAATCTAA
GCCAAGCCATTGCCATGGCCAGCACATGTATCTTGGCCTGTTTAGACCAGCTGTTGATGTTTCCCTGCCATCTAGCTCTT
CAAGCTGACGGGTGAGCTCTTCAACTTTATCCCTCAGCCTCGATGCTCTTAAATCTGCCAGTCTCAATGATTTCTCAGCT
GCATCCCTTGCAGCCATGGCTGCATCAGCTGTTTCTTCTTTGAATTTTAGCTTCTTCCCGGACTCTAGTACAGCCTCCTT
CGCTGCCTCAAGCTCCTGGCGTACAGCAGCCAACTACAAGAACCATCAGAAGAGTCTCTTAGTGAAAGGCAGTTGTTTGT
TTACAAGAAATTGTTCCAGAATAGGAAAAAAATCATACGCATTAAACTAGAATCCAACTAAATATTTATAACTTTTTGGT
TTATAGATGATTTAAGAGTTCTCAATATCTCTAAACCATGATACACAGACAATTCCATAGGCTGAGTCTAAGATGTATTC
CTAATGATTTGCATAGTGACAAATGGCCAATGGTGCATGTCCATTCTTTTTCGGTAAGAGTTTCTTGTTGATTAATAATA
ACGTGTTATTGTCTATACACACTTCCACGGCAACACTGTTTTTTAGTAGAAGTAAATATCTAAGCGCATGAGTCCAATAA
AAAGTGCTTGTCTGAGCTTCACTAGACTCTGATTTTCTCTCTGATAATGTCTATGAATTTCACTTCTGACATTTGAGATT
AAGAGATTCACATAAGACCTGCATTCAAATTAACACACAGAGGAGCTTTCTCTTCTGTCTATGGTCAGTGGTGCTTGGCC
GTTCATTCTGGTAGGTTTATCTTGTTAATGCAGTAAATAAATGTAGCATTGTCTATGCATCACTCCATGTGCATTATTCT
TCTAGCAGAAGTTATACATTAAAGTAAGTAACCTCAATATAGAAGTGTATCCCACGCTTTAGTAGATTCTGATTTTCCAC
AGAATTTGATACCAAAGACTTTGGTTTGCCATTTGAAAGATAAGGCTGAAATAAAGGGACAATAACTTGTGGACATCAAA
CTCTGGTATTGTGTCTTAGCTTAATGTAAGTATCTGACAAGGTATAGTTAATTGCAACCTAGTGCATAATCTCAAATATC
TAAATGGTTGTTCTTTTTTAAAACAATTTCTGCATGCATAAGTTTATACCTCTTAGTAAGCAATCATACCTTACATCATG
AATCACTACTACTATCTTATTTCATACGACACCAAAGTCTTCGTACGAAACACTTTAATTCTCTCCCGCTTTCTATGTAG
CCACAGTTGCTATGATATTCATATTCTAAACCATGAAATATTTTGGGCTCTTTGCAGGATTCAACCATTGAAGTAAAAAG
CATATGTCGCAGCGTAAAAAATTGGTACTATAAAAGGACTAATTTCCTTCTATATTTCATGTTTTCAATGTATATCTTGG
GAAGCAAGGAAAAGAACTATAATTATGGAACAATTTTGACAGGAAGTTTTCTAAAATACCTCTTGCATTAAATGTTTAGC
TATAAGCTTTGAGAACACTTTTGACATGAAGTTTTCTAAAATTACCTCTTGCATTTTATGTTTAGCTATAACCTGTTATA
ACAGCAGTTTCACTGTACCCTAGGCTACGAGGCACATTCTCAAATCCGAAATCTGAAATATCCCTTTTACAAACTTACAT
ATCATCTTTAATTAATAGCAGAGTAATACAAATTTAACGTAGAAATTTTGTTCCTCTGCATGCCAACAATTAAGTGATCA
ACACATCTTACAAGAATAAAAGAGAGATTCTATGAACTAAAATTTGAGAAACCTAAGCCAATAACCACCCCTTCCGACCC
ACCATTCCCCCCCGCCCCACTGAAAGAAGAAAAAGGGAAAATGAAGAGCGTTACTAAAACAATATTAAGATCCATCTCAA
ATCATGAAGTATTAAATATATTTTATTGTTCCAAAGATATAAGAGACAAAGTAAACGAGGGTTACACTTGAAACCCGTGA
AAAAGCGTCTGGATGGAAGAAAAAAATCAGCCACAAGGAGATACTTCTCTTCATTCTAAAATATAATAGCTGACAAAAAA
TAGAATTTTTTGGCAGAAGTGATGACATAGACTGTTTTAACCTGACAAATAAATCAGAAACTTGCTAACAATTTCTTAGC
AATTGAACAGCATGTGTTGATTTGTGTCTTATGGAAAACAGAACAGCAGAAAAACACATACCCCAGCATGAAAAAGTGGG
TCCATAGACAAATATCTATAGATATTTAGTGGACTTCCTAATATATATACAAAGTCTGAGCAAAAGCTTATGAGTTTAAT
GAACCCGTAACTTATAAGTAGCTCTCTACTTGTTAAAAATGCATTTATGATTTTCAGAATCATTATTTAAATTACATTAA
GAGTGTTTAAGAATTCATTACCTGTGCTGCACACTCTTGCTCAACAGCTTTACCTGCAGCAGCTTCTTGCTGTGCAGCTA
CTTTCCATCGTGTAATTTCTTCTTCAGCAGCAGTGATGTCCAGCATAAGCCCTTCAACCTGCAATGAAATGGTTATTTGT
AAGACTTCATTATATGACAAGAAGGACTAAATATGCATATTAGCTTTCCACAACTCTCGTAAGCAGATCTCCATGAATGA
CATCAAACTCTATGAACCAAATACTAATATCATGAAATACTATATTGAGATTAGGCAGTGCATTACATTTTCATTTGCCA
CCCTCTCCTTCTCTTCAAGTTCCTCCACACGTTGCTTCCATTGACTGAGTTCCTTCGCTTGAGTTTCCACATGTTCCTTG
AGTAAACTAGACTCTTCCCTTTGATTCAGTAAAGCAAATGACAAAACAACCATGTCAGGCTAAGATTAAGTTATGCTCAT
ACTCTAGCATTTCTCGAGAGAAAAAAGACAAAGGGGCAATGCATTATCTGCTTGGTCAAGTAGAGTAGTATAACACAGTG
AAGAAATGCAGCTAAGACAATAGGTAAACCCAATATAAGCTTGACATGAAGTACCTTAGCTCTTCAACAGTATGTTTAAG
GTCAATGATCTCAACCTGAGACTGCTTAATTATATTCTCTAATGCACCAGCCTACATCAAGAACATCAATAAATGAATAA
CATAACAAGAAACTTTGAAGGCAAATTAGTATTTAAAAAGGACTTACCAAAGCATATACTTCATCCTTTTCAGTATTTGC
TGCATGCATTTTCTTATCAGAAGCAGTGATCTTACCATCACCAACGTGATTGTTGAACTTGTAATTTATCCCAGCTTCTC
TCAATCCATTTTCTGCTATCTTAAACAATTCATTTGTTTTGGATGACAAATCCACTGAAATTCTCTTTGAAAGAGCACTT
CTAAGTAAAGAACCAATTTGTTCTTTTTCTTTTACTAACTGAGAAACAGACTCATTTAGGCTTTTCACTTCATGGCTCTT
CTCCTCTAGCAAATCCCTTGTTTTCTGCACAACAAATTCACTCATTTCATGTATAGATTCCAATCCTGCTAAAACTGCCC
TTATATTCTCTTCCATGTCCATCTCTTGAGCAAGAAACAAGGATTCCGACAACTCAGATGCCTTCCTGGCATCAACAACC
TTAACAGCATTATAAATCTGTTCGTGTATTTTCGTAACATATTTCAATTGCTCAGCAAGTAATGATCTTTGCATTTCCAG
CTTTGATTCTGAACTGCTCAACTTACCTTCATATTCCTTAACCAAATCTCTCAATTCACCCACTTCACTCTCCAAAGTCT
TTTGCTTTTCACACATCTCTTGTTCCAATTCAGACAATTTCTCATCTTTTTCACCTATGGATTTCTCTAAACTCTCAACA
ACAGAAGCTTTCTTTGCAACTTCATCTCTCAAACCACTAATTGTTGACTCTAACTGTGAAACTTCAATTGCAATTTCATA
ATTCCTATGGTCTATTTGTTCACGGGCTTCATTTCTTGACTTTGCTGTTGATTCAATCTGTCTCAATAGCTCCTCTACAA
TATCATTCGTCCTTTTGATCACCCCATAAGCCACTGCTGGTAATCCTGTGTATTTCTGTGACCTAGGTAATCCACCAGCT
ACAAAATTCTTAAATTGACTAACTTTTCCAGATATCTTATCAATTCCACTAACTAACATTGAACCTGAAGTTTCCATCTC
AGTTCTCATTGAATCTTTTGCCTTTTTCACTTCCTCTAACTCCTTTGAAAATTCATCTCTCTGCTTAGTTACTTCCTTCA
ATTCCTCCGTTACCTTTCCAACTGTTGTCGAAGCTTCTTCCTTTTCCCGCAATGCTTCATCGCGTTGTCTCGAGTGCTCA
TCCCGCTTTTTGATCGCATCATGAGCTAGAACTCTCAATCTGTTGAACGAAACTTGCAACTGCGATTTAGAATCCTCAGC
GGCTAATCGAGCTTGCCGCTCCCGATCCAGCTCGGCGAGAATCTCACGGAATTTCTCAATTGAGACATCTTCTGGTGAGG
GAGAATTAATTATATCAATAGGTACCGGATCATCGGCCTCTACGTCGCTCAATACATCGTCGTTATCTTCTTCACCGGCG
TTCGACATCGGAAAATTGACAATCTAGCTAATCACCTACACATTTCAAAACCCTAGGATTAAGAAAAAGGTGAAGTCAAC
TAAGTGTTGAAACAAAAGGAAAACGATTAGGAAGATATGATGATCGCCGGAGATTTCGTCGGAAGGAGCGGATTTTCTTA
GTTTTAAGAATAATCGGAGAGAAATCAAGTGCCGGAAAACTTGGAGGGTTCAATTTCGGCACCACCTAGTCTCTTGTTCT
TTACGTTTTTTTTTAAAAAAATTTTAATTTTAATTATTTGTCTTAGTTTTGGTGTTTTTAATTCAGTTTTATATTTCCCG
TAAACCGGAAGGAAAATTGGTTGTTATGTTTTTTTTTTTTTTTGGTTAATAGGATATTTATACATGTATATATAATTAGA
CGATTACATTGTTTTCCATACTAGCTATTATAGATATATTTTCAAAACAGGTTAACTTATTACAAGTAGTTCGTGAAACT
AGTTTAGTAAGAGGAACTCCTTCATGATCTGTCTTAATTAACGGGAATACGGGGTTAGGAGGAGTTAGCATGATAGTAGC
TTGAGAGGACAATGCCAGTTTCGCACGTATCTTTGACAAAAAGTCGGCTACTTGATTGGCTTGGTGGAAGCTATGACAGA
GTACTGGACTCCCCAACCTCTTCATAAGCAATCTACAAGAGTCAATTAAATCAGCATAAATGGGTTGAGGGTGGTGGATA
AACTCAAGGATTTCAGTGGAGTCAGTTTCAATTTCAATGGACTGAAAATCATATGTAATGGCTATTTGGAGTCCTTGTTG
AAGGGCTTCAAGTTCAGCCATTACATAATTTTGCACCTTGACATGTTTATAAAAGTCCGCTACCCAAACTCCCTCGTGGT
TTCTGATGTTACCCCTAATGCCTCTCGAGTTGCTAAGATTTGAATAGGAGTCGTTGATGTTAAGCTTGAATTAGGTTTTA
GAAAAAAACAACTTGCTTTTTTCTACATACTACACTATTATCTAAGTAAAAATAAAATAATAAATACAGTATCAACTAAA
AATAATAATTGGCGTGTCAAATTTTAAGAGGTCTAAATTGAAGATTTTTCTAATCTATTTCTTGAGTCGCATCTTACGAT
GAGATAGTTTTATTCAATAGCAAAGTGCAACACAACCACAACAAACAGTTTAACAGTTAACTGATATAAAAAGATAAAAT
ATTTGACTTGATATAAAAAGATAAAATATTTAACTTGTAATTATTGATTACTCAAGTAATTTTTATTTGATTCTTCATTT
TATAGTAGACAGTAATATTCTAACGGATTACTCAAGTAACTTATGTTTGACTCTTAAATTTAGAATAGGCATTAATTTTC
TAATTTTTGTTTACTCTTTTCAAGGGTTCAATTTTGCCACCAATTTTACTTTTTTTTTAAAAAAAAAAAACTGTTCTAAG
CTTTAAGAATTCACCAAATTTACTGATCGACTTATAATTCTATCTTTTGTCCCAACGAAAATATTTTTGTTACATGATTT
TAAAAAAATATTTTTATTATAAAATAAAATATTATACTTAATTGCATGTTTAAAGTGCATGAAAATTATTACTGATAATT
GATATATCTTCTTAAGTAATTTATGCCTATTTTCATCATAGAGTTTCGACAGATACAAATTTCAAAAAAGCATTTATTCT
CTCTTTTAATCAAAAGTGTAAATAAAAATGTTAAACTTTGGGAAAAAAATTCATAGAAAAATATGTAGAAAAATTATATA
AAATTTCAATTTGTCTTTAATAATTATGTACTCCCTCTATTCACTTTTACGTATTCATCATACTAGAAATATCTTTTAAT
TTTATTTGTCCACTTTAGTATATCATGAGATTATTTTTTTTTATATTTTAATCTTAATATTAAATACTTATTCTCCAAAT
CATTTTTCAAGTAGAGTAAAATATACACCAATTATTATAAATATCATTATAAAATATATACTTTGTTTATTATTTTATAA
GAAGAGTGCAAAGTTCATTCTGAATACATAAAAGTGAACGGATAAAATATATTTTAATATACTTAGTACCTTATAAGAGA
TGTAAGTGTAAGAGTTTCATAGTATATAATTAAGGCGTAAGTGTTTGTATATAAAAAAAAAATACCAAAAATTGTGTTTG
ACACAAAATCTTCTCTCATCACAACATTTAAATTGTCGCCGNNNNNNNNNNNNNNNNNNNNNNNNNNNNNNNNNNNNNNN
NNNNNNNNNNNNNNNNNNNNNNNNNNNNNNNNNNNNNNNNNNNNNNNNNNNNNNNNNNNNNNNNNNNNNNNNNNNNNNNN
NNNNNNNNNNNNNNNNNNNNNNNNNNNNNNNNNNNNNNNNNNNNNNNNNNNNNNNNNNNNNNNNNNNNNNNNNNNNNNNN
NNNNNNNNNNNNNNNNNNNNNNNNNNNNNNNNNNNNNNNNNNNNNNNNNNNNNNNNNNNNNNNNNNNNNNNNNNNNNNNN
NNNNNNNNNNNNNNNNNNNNNNNNNNNNNNNNNNNNNNNNNNNNNNNNNNNNNNNNNNNNNNNNNNNNNNNNNNNNNNNN
NNNNNNNNNNNNNNNNNNNNNNNNNNNNNNNNNNNNNNNNNNNNNNNNNNNNNNNNNNNNNNNNNNNNNNNNNNNNNNNN
NNNNNNNNNNNNNNNNNNNNNNNNNNNNNNNNNNNNNNNNNNNNNNNNNNNNNNNNNNNNNNNNNNNNNNNNNNNNNNNN
NNNNNNNNNNNNNNNNNNNNNNNNNNNNNNNNNNNNNNNNNNNNNNNNNNNNTCCATGTATTATAACCCTTGTATTCCTA
ATATCATAGTTTGCAATGTGTTAGTTATACACCCCCATTATATTACTGAATAGAGTGTATACTTAATACATGTATTACTT
GTACATAACCTGAAAACCCTACCAAACAAAAGATTAACTAATACCATAACTTTTACATTTATTAAATTCTCTAATATGTC
CTACCAAACGAGTTTGATAGAGCGTATAAACATAGTATTGAAAAGAGTGTATTAGTAATGATGTGATTAGTTATGTTATG
GTAGGATTACTTCTTATCTACTGTTTGGTTCAGTGTATTAAGGGTAATTTTGACTTTAACCATGTTTATTCATGTATTAG
TAGCTTTTGTATTACTATGTACTAGTTATATACCCTATAAGACCGATTAAAATGTATAACTAATACATGTATAGCTAAAC
ATGGGTTGGAAATCCTCCCAAACAAATGATTAAATAATACCATGACTAAGAGCCTGTTTGGATGGGCTTTTAAGCTGGTC
AAACTGGCTTAAAAGCCAGTTTTTGACTTATTAGAGTGTTTGGCAATTATCAAAGTGACTTATTTTAAGTCAAAAATGAC
TTATTTTAAGCCAAAAGCTAAAAGCTAAAAGCTAGGGGAGGGGAGCTTCTTTTTTTTTTTTTAACTTAAAAGCCCTTTTA
TGTTGACCAAGTATATTACCTTTTTGCCCTTAATTCTTTTATACAATTTCCAAATTGCCCATATTGAATTATTATTATTA
TTATAATTATTATTATTATTATAATTATAATTATAATTATAATTATTACTATTATTATTATATTTATTATTATTATGTTT
ATTATTATTATAATTATAAATATTGTTATTATTATTATTATAATTATAAATATTATTATTATTATTATAATTATAAATAT
TATTATTATTATAATTATAAATATTATTATTATTATTACTATTACTATTACTATTACTATTATTATTTTATTATTTTATT
ATTATTATTATTATTATTTTATTATTTTATTATTTTATTATTATTACTATTACTATTATTATTATTATTATTATTATTAT
TATTATTATTATTATTTTATTATTATTTCTGAAATATGAATTTATATTCCTCTTATAAGGTGGTAAAGAAATATGTGAAT
GATAGAAAAATATTATTACTTGTGAATGTAAAACATAAATTAATTTTGTTTTAATTTTTTTTTAAGTATAAAAACCTTAA
ATTAATCAACTTTTTATCATGTTAACAGCTTAAAGGGTATTTCAGACATTTTGATAAAAAAAAGTGTTTACCAGCACTTA
TTTGCCAAACACATCAACAACTTTTTTTTCAACTGCAGCACTTTTATCCAAACACATAACTACTTATTTTAAAAATAAGT
TTCAGCACTTTAAAAAGTTATTTTTTAAAAGTTACTTTTTTTAAGTCAATCCAAACGAGCTCTAATACATATATTACTTG
TCCCCTAATACATCATATCAAACGACCCCTTACAATCCTCCATTTGTAAGCTTATACAGATAGGGGCTAAAGACTGCAAC
TCTTAGTCTAAGTTAGCAGCTTACAGCTTTTGTTGAACTCAATCTTCCTACTCTTACTGGGAAACATTAACGATGGGTGA
TGAGATGCTGGTTGTTAAGTCATTTGACACTTACTTTTATATTCAGCTTTCACTATATATGTGGTTTGTATGTGATCCAG
CATCAAACAAGGAATAACAATTATTTGCTATATAATTGAATCTCAATACAGTAATGATTACCAATCCTGAATGTATAGCA
TCTCCTTTGCTTTAATGAAACAAGACGCAAGTGTCAAAAACACACCTAAACTATTTTTTCATAGTTTCATACCTAAATTA
TTGGGAGTGTGAGTTTAGGTATGAAACTCGCACCTAAACTCAAAAAAAGGGATAGGTTTCTCAAACTAATAAGTGATAGT
TTAGGTATGATACTCACTCTCAATAGTTTAGGTATGAAGCTCCAAAAAAGGAGATAGTTTAAGTATGTTTTTTACCCTTT
ATCTCAAGAAACAATAATAAAGTAAGACAGAGAAGAAAATGGGCTTAAAAATGCAGGAACAAGGTTTTTGCAAAAGATAT
TGGCATCAATCGATGTCAAATCAGCTCTTTAACTCGAGTACTATCCTCCCCTTTTTTTGTTCGCGCAATAGCAACATACT
TCTCAGATGAATGATATTATATCCTATTGCCGCCAAAATATATAGCAAAATTACACAATGTAAATATTTGTCTGTACAAC
ACAAAATCAACAAAACACAAGCACACAATTGGAACATGACAATAGCATATCAAATGACCAGACCCTGCACTCTAGAATGA
CAGCATCAGTTATCTTTCAGAGCAAAATGTGTGGCTCCATCTAAACAATGAGAGAAGAAACAATAAGATATGTGGCTCCA
TGAGGAAATGAATGGATCTATTTTCCCGGTATCAAAATTATAAATGTTCAAACCAGCTAATTCCCATTCCTGTAAGCGAC
TTCAAGGACAACAAAAATCATTGCAAGCTAAGAAAGAAACATTCAGAGACACACTTGAGAACTAAAACAACCGATGCAAC
AACAATTGATCGGTCAAATCCTTTCTACGAACTTGAGAAATAAGAATCTCAAGGATACTGAGAAAGAGTCTGTAAAATTT
CTCACCTCTGCAGAGGATACAGTCATGCAATACTCTAAATCTACCATCACCTTTTTGGTGTAATTTAAAACCTTTTAAAC
CAGTAAGCTGTAACAGCAAGGGAAAATACAAGTATAAAAATAAACTAATCATTTCAATATGATGCTAGCAAAACAGATGA
TTAGCCAACCATAAAACAAATTAAATTGTCTAACTTAAAGCAACATGAATAAGTCTGGCTTACACTTTGCAGGCAAGGTC
CATTGAAAATGACAATAACACTGGCCTTTTCCAAGTTACTAAGAATCCATATGCAATCTGGTTCAGAATCAACCAAAACT
GATACAAGAGCAATTACATATTTCCTTTTATCATAATTAACGATATACAACTGATACAGGTGCAGTTACATATTCAAATT
CTGAGAACAAAGCATCTCATTGATATCAGCTGATTTGAATAAAATTTCCAGTAACTGAAGGAAAAAAGAATGGATTCCTA
CTCTGTAGACCTAGTAATAGTCTAATAGAATCTATTCTGTTGGTAATGATACTGTTGATCATGATCTGAATCTGGAGCGA
AATTGTGTGATTCCAAGGAACTCCTGAGGCGCCAGCCCTCAGGTTCATTCAGGAACTGATTTGACTCTATATAACTCCGG
AGACTCACAATCACTTTGACCAACTTTGCATCACCTCGATCTTTCAATGCAGTTAGAAAATCTCTAGCAATGATATCCAG
CAGCTTTCTGAATTGTGTCTTATATCTTTTGTGTAGAGCAAAACCTGCCATCTGGTAACCAAGACATTTTCTTTTTAAGT
CCTACCCACATTTCATCAACTTAAGAGGAGCTAATAAAGAGCTTTTTCAACTTACTTCAAGAAAAGCCTGCAATGCAGCT
GCGGTGTATAAATTTGCAGGGAAAACATTTAAGAATCTGGCTATCCATGCCCAACCTTCTCTGATGCCATGCAAGTTTTG
GCAGCCGTCAACTTCAGTCTGCCATAAAATGCAGTTTACTACTAAATCAGTTACTATATGAAATGATTAAGGGTAAAAAA
GCAATTCTGGTCCTTGAAATATTGTGAGAGTTTTGTCCTTGTACTATTGGCCTGAGCACATCTGACCTCCAATTAAACAA
ACTAAGCACTTTTAGTCCCATCGCCAAGTAAATTTAACAGGATTTCATATTCAACTAAAGGAAACTAATTTGGGATTCTG
TCATTTCCATCAAACCTCAGGCAAAAGAAGCTCTGCAACAAGAACTCCCTTAACAAAATTACTATACGTGAAATGCAGAT
ATTAGTTTCGCTAAGCTCAACCAAATAGCTTTAATCATTTCTGGCAGCATATATCTCTGCTCATAACCTGTAGTATTGGT
ACTTAGTATTTAAAAAAAGGCATCTTATGCCAAATATGTTTCCTGCTCTGATGAAGTTTGTTGTGTTTGTGGCCAATGAT
TCAGATAATAAACTTACTAGAACCATTTGGAATATTGTTGTTTAACTGGAGGATTTCAATTGAAACGGTCGTCGGGGTTG
TGCCCTAGTTTGGGTGTCAGGGTCGAGTCCTAGATCGATTATCCGGTCAGAAATTATTTTCCTAAAGAATATTTTCTAGT
CTCAAGCGAAGATATTTTCTAGGAAGAGTTTTTCATTCACCAACCAAACATTAAAAAATATTTTCTACTCAACCAAACAT
GAGAAAATAAGTTAGAAATCCGCTTATTTTCCAAGAAAACATCTTCCTTCATACCAAACACACCCTAAGAGATGATGGCA
CGAATTATGATTATTATATGTATATTTGGTATTCCCTTTATTATCAAGTTGAAAGTATCGATGCGTAGAAACTGCTGATA
TCGCTGCTGACTGAAGTAGGAAGAATGGCTAAGTTGTTAGAGAAATTACAGAACTCAAATATGCCCATTAGCGACAATAA
AAAAAATATATGTCCGTTAGTAGAAGACAACATTTGTTAGTTCTAATAAGTGACTGGACTAAAATAGCACATTTTGTTTC
ATTGGTCAGATATGCTTCACACAAATAATCCAGGGCATAATACTGGAATAAAGCAATAAGTTAGACCAAAACCCCTATTT
TACCAAAAGGGGTAAGATACATGAGAGCGTCAGCAACATAAGCATTGAGGATTTCTTGAGGATAAAGTAACAAATGTCTA
AGCAACTGACCTGAACAAGAGCACCATATAATTTCATGCATGCACTTAAGCGATCCACATAACTATCAGTACTTTCTATC
TTCCCATCTTCCTCTGCATAGCCAATAGCTTTGTAATAAGATTCTTTGGTCTGGAAGGCTGCCTGAAGTGAAAGAACAAA
TCAAAGTTATTTACGTGGAGGTAGCAAAATATGATGTGAACCATGGGATGAAGAAAGATAACTAATGTCTGAGACGAGAT
CTGTTTTCAGCACTTACAGAAAGAGAAATCATGCTCCAAGACAATCAAGTAAGAAAAATCCCAGAAAGGACAAAATAGTG
GGATGTGTTGATGTCAAACAGGTAATACTAAGGTAAATACCAAGGTTGATTACCTCTGAGTAAATAATGTACTTAGGAAC
TGTGTAAATGCAAACTTTGTTCAACTCAGCTATGAGAATTTCCATGGCAAGAGGGACCTGTGATGAAAAGCAAACCAATA
CGTAAGGATGGTAATCTATACATTAGTTAGTACTTTCTGATCCGCATTCATGATCTCTTTTCAAACACTAAGTTCTCTGT
CCTAAATTAAACATTTTTATGTTGTTTAACATTCCTAGAGGCCTTCCCACGGAATCAATACAACCTCTCAATTCGCTTCG
GCTTTTTTAAATAAGTCAAGGCATTTTGTTAATAAACGTTCAGTACGAAGCTAGTACCGAGACAGAGTACAGCATCCAAA
TATCCTTCGGCTAGAAATCTCTGACTTCTATTTTAAATTCGAAAATATTCCCCTGTATTTTCCGCTATTCACCTTTTGAG
CTCAGGTATGAATATTGTGTTTGGATAGAAAAGAATTTTTGTTTTTAGTGGTTTTAGGAAATTTAGCTTCCGGGTTTGAG
TTTGGATTTGTGTTTTGGTAAAAGAAATCATCAAATTCCTAAGGGCTCGTTTGGTAGTTGGTACGAGGGATTGGGGGATA
ACTAATCCTGGGATTAATTTTAGGATGAGTTTATCCCAATGTTTGGTTGGGATAAAATTGCGGGATAACTTATACCGGGA
TTAATTATCCCAGGATTGTAGTATTATTTTTATCCCACATTGAGGGTGGGATTACAATCTTGGAATGACTAATCCCGGGA
TAACTTGCTCCCCAACCAAATAAGCCCCAAGAGGTTTTGAACTTCAAATGGGTGAAAATTACAATCCCCTTGAAAAAATT
GTGGAATAAAAATGAAACAGAGCTTTTAAGTGCAAACAGGAGAATGTGACAGCAATTAACCAATCACTGTACTAGAAGGG
CAGTTTGCTTGACAATTCGTGGCCCCAATTTGTTTTGGTTCAGGAGAACATTGTTTAATGTAGAAAGTTATTATGAAAAA
AAAGCACCCACAATGTGAAGTCAAAATATGATATTCAATCTAGGATTGAGGCAACACTGGTTTTCGAGGGAGCACGTTGG
TATTTTACTCCTTGCCAATGAAGGAAGAAAAAAACTTTTATTGCTTTCTTTGCAGTTATTGACGTCAACCTCCTACTTCT
AAGACAAGAACTATCATGGGCCTATAATAGCAAGAAGACTAAGAACAATAACATAATTACCTTTGATGTAACATGGACAA
TTACACGACCATAAGCATAGACTGCACTGTTAAAGCTTCCTGTAGGTTTCACACACAGGGACACCACCTATAAAAGTGAA
AACCAGAATCACAGTAAATACCATATGTTTTACACAAAGCTCCAATAGTAGAATATATTCAATATACACAACTCAACTGC
TACATCCAGAACCCACAATTTTCTACAAGCACAAGCACATGCTAACCACAAATCCCCACCATAATCCCCCGGCCCCTCCC
GAAAAGAGGGAAAAAAAATGAAAAAGAAGTAAAAACAACATCACAAGAGACACCGAAAGACAAAACCCCAGTTAAAGAAC
TACATCAGGATTTTACCTTCTGCGCGAACATTGCAATGTTGATGGATTGTGGACATGTTGAACCACTAATTAGCTTAATT
AATTCATCTGCTTTCACTCTGCATAGGGAAAAGTAGTATATACGTATCAAAGAGCAATATATAGCTTCTACCTCTTTGAA
GTTTATTCCCAAAAATGGTTTGAAAATTCCCGTCAAAGCAACAAAAAGCGTGACTTAAATATGGAAGATAGATAATGATT
TTTAAAAAAAATTAAAATCTTAGGAGATAGGATTAATAATCCAAGAAATAGGTATCCAGATACCTGACATTTTCTTTTGA
ACCAGTGATAGTTCTGATTCGTCTGGCTATTTCCATTTCAAACTTTCGGTAAGCCTGTTAAGAACAGAGAATTTGTGTTG
TGAACTGTAGAATATCAGAAATTACTTGACCCAAATTAACATCCTTAGGATCATAAATAGAAGTCCAGCCCAAAGCTCTG
CACACTAGGATGGAACATACTATTTCAACACATCAAGCAACAGAAAAATGCATCTGATCACATTCCAACTAAAGAAGCAA
GTTTTTGAACGTTACACTCAAAAAAACAAATTGCCAAAATTAAACAGCATTAATCAAACACATCAAGTAACAACATGACA
CATCTAGTAACGTTTCAATCAATCTCTAGAAAGAAGGTCTTCCACAGACTTAGAAGAGTGAGAACCAATTAGAAACAACT
TCTCGACAATGAGTTCAGAGTGGATGCACGTGGGAGGAGGTGCACAATGGAGGATAGAGGTCTCCAAAACCTACAGTGAC
CAGCACACCATTATTTCTCTTTTTTTTGTTATTTCAGCTATATGAAGATTCAAATGCACTTGTCAAAATGTCTCAATTAG
TTTCCCAAACATGCAAGGATCGCATAATTAAATGTAAGAAGTTCTAAGAACTTGGACCAACCACTCCCAGAGCACAATTG
GATTGGTTAATGATTATGTTAGCAGGGAAGAGTTAACTTTCAAAGTGAATACTTTCTCTGTTACATCATACATGAAATGT
GACACTACTTCACTGACCATGGAGTTTAAGATGTTATTTGACTTTTTCTTTAGACAAATATTAGGAGTTGTGAAAGAAAA
TATAAAACCAGTTGTTGAAAAGTTAGTCGGATATAGCAAATCACATCCAAGTAATTCTATTAGTTAAATGGTTTTTAAAA
TTGTGAAAGTAGAATAGAGTAACATTATTAATAGAATGGTGTCACATATTTTGGGATATCCCATAAGGGAGAATACAAAA
GAGATTAGTATAGAGGGCCTTTTTGACTAGTACACTTTGTTGATGCCCAACTGTTTAGGAACCCCCATTCGCAAGCCTCT
GCAAAGAACACTTCACTTTATGCAGCAAGAAGCATAATAGTCCAATAAATCTGGATGAAATTTCAAATATTGATTTGCAA
GGTTACCTTGTTTGAACCCAATCCCAGTGCTTCATTCTGCGCAGCTATTTCATTGTAAACGGCTAATCTTTTCTCCTCCA
GTTTTTGAGCATTTTCTGTCACCCTGATTGTATTTCCTGCTTATTGGAAATTGCAAAGTTGAAATCAAGGCATAGATTTA
CAAGCACTAGAAACAGAAAGAAAAACAACAGTACATGTTTCATCTTGGCAGTTAGAGGTTAGGGTACCATACACTATCTG
TTAAAGGATATAATCCAGTTGACTCTACAAGTAGTAAAAGTTTTGCCAATAACTTTTTATAGTAGACTGTGGTGAAAAAG
CCCAAAATAGTCCCTTAAATTTAGGGCAGATCTAATTTGGTCCTTTATATATAACACTCTCAAGAGACACGACCAGAAAA
GATAACACCCAAAGGCTAAGGCTAAAAGAAATAAAGACTTAATGGAACTAATGGAACTAATGGGAAAGAGACAACACATT
AAAGGGACATCCCTTTCTAGAAGCCCAGGGTTAGAAAAAAGCCGCAGGTATTAGCTTGTGCTCCGTGCTATCTAACCAAA
AGATATCTATTCTAAACACAGCATATGTATTAGCAAATTATGACTTATGACGAGTGCATGCATACTTAATCTTTTGTTTC
GGTATTAGTAATACTTGTTTTTGATAAAGGTAAAGATAGATTGATATTACTAATATTATTATTATTATTATTATTATTTT
GATGAAGTAATTGTTATATTGATTGTCATCAAGAAGATGCTGAAAACAGTACAGAGAAATTAGGGGAAGGTCCTAGATAC
AAAATCTACAGATGGAGCATTGAGCCATTCCCTAAATGAGCAAAAAATCTGGCTGTTAAGCCAAAGACATGGAGCTAATG
AAATCTACAAGAGGAATAACATTAGTTACAGAGGTTAAACTGCTCCAGCTGAAAAGAAACATCAAACAAAGAGAGAGACG
AACTCTTACCTAATCAAATTTGAATGCACAGATACTCGATTCCAAGAGGAGGAGACTATTGAAGCTGATTTCTTGATATT
TCTTTCATTAAAGGTGTTTTTTTATTTTTTGTCTATATAAAATCAAGTCAAAATATGTGTTAGTGTACATGTTACACATC
CAACACATATATGGCCATCAATGTTTTACTTTATCTTTTTCTCTTCATTCACTTAAGTTTTTCTGGACTACTCTTTTGTT
TTTGATTCAGTTTTTGTCCATATTGATCTCAGAAGGAGCGCCCTCTATCAGTCTCTTCGTTTTCTCTTTTTCTTCTGTGG
CCATACTGGTAAAAAGAAATCTTTTTTTTGGATACTTTTAAGCTAGACTACACCTATGAAAATAAAGAAAGTCCATTTTA
TTCAGTCAGCAGTAGCAATTACAGAACACTATCCAGAATAAAGATTGACATTTTCTCTTATGAGATGATATAACAGAAAG
GAAGGCAAGGTCAGTGAAATGATATCTCTGTATCCATGTTTCTCCCTTTGAACAGATCAATAGACTTGCTGACGAACAAT
ACAAACGATCTCTGCTTCATCATGCACTCAATCGGCATTGGTTCTCATAAACTGGCAAAATGTAATTGCATGGCCCTTGG
CCACAAAGAAGTTGTACAGCTTCAAGGCGACTTGTGAAATGCCACTGGTTCGTCAGAAACGTATATTTGTTTTTTTGAGA
ATGTTCATCAGACACATATATACTGATCAGTCACCTGCTTATAATGTCCAAAAGCATGGGTGTGAACAGTTGAGACGGAC
AATCCCAGGTAAGAACATTTCATGAGTATATTTTCTGGAGTGTTTCTTGGACTTTATTTTCATAGTTACTCTTTTCCATT
AGCCTAATTCCCAGCTTTTAAATTCAGTTCTCTTTTCCATCAGTGAATAGCCTCCAATCAAGCCCTGGATCGCAAGTTCT
CATTTTCTACAAAGTTAAAGGACTATTTATGTCCAACTCTATATATAAGGGATCAAAATTAATTTACCCATATGGCTTAT
AGTTAAAGCACTGATTAGGTTTCTCCTCTCAGATTATGCATAGAGCATTTTGTTTAAGTAATTATTTATTTGAAATGATT
GAGAAAAAATAAAAAGACGAAGAGTAGGAGGACGGTCAAATACCTGTTGAATGTTTCTGCCCATCAGATATGGGTCTCAC
AGGCTGACTAGTGACATCCCTTGAAACCTTGCTAGCCTCCGGAGAAGCAGTCGTCACTGACTCAGATGACTTCTTCTCGG
ACGCAGCTGCAGCTTCTTTTACTGCTTTCCTCTCAGCTTCCAGCGCAGCAGCTTTTTCCTTCTCAACTCTTTCAGCTTCC
AGCCTAGCCTGCACCTGATGGAATGGAACTTATCATTACGCAAAAGGAGAAAATTCAATTACAAAACTGCTTCAGTTCTT
TCCAGAATCATTAAAAACAAGTGGGAGTTAATAGTTCAGACAACTGCATTAGGCAACAGATGCAGCATGAGGGGAGACAA
ATAAGCAGCCAGACTATACAAGAAAGCCAGGGATGCTAGAACCAGGGGAATGCGAGCATTAGCAATTACAGCAGTATGCC
ACAAGAAAAAAAAACAATATCAATGAGTATTAAGTTATTAAATCAACACAAGCACTATTACTTTCTCATTTAGTGATGAT
TCTCACAAATATTTAACTTTGTAAAATCTCAAGAAATCACAAGACGGCGGGTGACAGAAATGCAATTGGATAATACGTAA
AAACACAAACCTTGGTTTCTGCTCTAATTCTTTCTTGCCGGGCTTTTTCTTCTTGAAGAGCTTTTTCTTTCCTCTTGGCC
TCTTCACGAGCTGCATCATCTCTTATTCTCCTTTCTTCAATTTGGGATCTGTGTTCGTGATCCCTTTGTACCGTAGTTAG
GTGATCATCAAGTGCTTCTGCACTATACTAATACAATTTAGTCAAAAGTACATCCCCACTAAACTTAAAATGTAAGAACA
TGTAAATGGTGATTTAACTTCAAACTCTGAGTACTCCTAAGGAGTATAGAGTGAACAAGAAACATAAAAAAAAGTTAATG
TTTATCGGTCAAAAAATATCATATTGAGAGTGCATTCCTCAACTGCTAACAAGGGTGTGCATGTAGTTTGTATCAAAAAT
AACCACTTGCAATCAAAGTGACATGCTTACTGTAAGTGCCCTCTTTATATAGAAACTCGGCTCGCTGGCCATACCCCTGT
ACTGTTTTACACCTTCATGTGTAATTTTCATGTCAACAAGAAAAGATGAACACACTCACTTTCATTTCCCACCTAAACCA
CATTATTCCTGTGGTTCAAGATTAATTGTCAATCTATCATCCTTCATTGAATTATTTGTAAGTGAATTCTTTACGAACCA
GCTTATATTTAAAATAATTGGGATTTGTTTGGCATGTCTTCAGCAGCCTTTTGTATTTTAAAAAAAAATGCATTACGTCC
ATTGGTACTAATTGCTAGAGCAAAAGCTGAAGTGAAATCCACAGTATGGATAAAACAAATATTCTGATTTTAGTGGCCAG
ATAGTGAAATAGACAAATTTTCCATCAGTTCCAGCAGACCACCTTTTGTAGTCTGCTAAACTTCCTGCTTAAGCATCTAT
TGGCATTGAATTAAACCCACTGAGAAACATCTACCTTATACATCATTGAACAATGAGAAAAATGTTTAACCATGATGAAT
AAAACTTAATACAGAAACAAGCTTTTACTTGCAAAATAAGAATAATACACCTTACATTTTACGCTGGTACTGCATGTCGA
ATTTTCTGTTCATTTCCCTTTGAGCTTCAGTGTTTCTCTCAACTCGTTCTAGTGTGGAGGCAAGCTTCTCACTTTCATCC
GTCAACTCAGCTTCAAGTGCTGATAGTTGATCTCTCATTTCCTCCTGTTGTAAGATAGCAATAGAAAGAGATTGGGTTTA
ATTTATTTTTTTTCCCAAGTGAAGCAAGGGTGGGGCATGGTCAGAGAAAGTTAACGAAGCATATAACTTAAGTTACCAAC
CGCAATAGTAAGCTGATGGTCATGAGCTAACTCAGATAAAGCACTTTCCACTAATCCCACTTTATCCATTAGATCATGTT
GAAGTTCAATGTTTAGGCCTTCTTCAGATTGGTCACTATCACTGAAACAATGTGAAAAATGCTGCATTAAGCATTAATCA
AGAATAAATAAAACACACTTGCAATGCGGTGGCTTATGACTTGCTGTACAACATGAAGTCCATGAATTTAAGGAACTATA
GGACTAAATGTAAGTTTTTTGCTGGAAGAAATAAGATGCACGTCCATTCATGGATGTAATTTATTTTAAAAAAACATTAT
GAGGAACCTATCAAAACAAAAAGAACTTTATGAGGTAATATGAAGTGCGCACCACCACTGCCAAACACACCTCTCCTCCT
GATTGGATGAGTATGCCCTAACTGTTGGCTCAATAATTAACTGCTATAAACATGTAGCGGCTTCAACAGGCATATGGCCA
AGTAACTGTGAGACGTGTAACATTGGTAAGGGAATTCATGCAGCATAATTTACACCTTGTTTCTCTGTTTCAATCGACAT
CCTCTCATTCTTACACTCTTTAATAATTGTAATTATTGAGTAGTTACCTCAAATAGATTTCGTCACAGGCAAACCGTTTT
CCTCCCATAAGTAAATGATCACCAACTTCATGCTTAGTATCTCTGTCCATATCCTCCACGTCATCATCAGACACTTGCAT
AACAAAGCCTCTCCGAGAATTATCCTTTGAAGCCGAGAGTTGTCTGAGCAAGGACAGATTAGAACAAAGTACAGAACATT
TGCTTTCCAGATGAAACAAAGAAGCTTGAGGTGATTTTCACTAAGAAATCTCATTACAAGTACATACCGCGATTCTGTTT
TCGTAAAAGGTATTGGAAATTTTGATGATGCATTGAGCTTCTTCTCAATCGAATTGAGCTCAACCAATAAAGCATCAAAG
GTCCAATCAGGATTTGGATCCAGGGTGACTCCATCAACACTTTTAGGCAACGGAAGTTGCAGTTTAACAGCACCCCTGTG
AAAAATAACCATAACCATAAATCAGGATAAACCAAACAATTACTTAAAATATTGTAGTTCCAGAAACTTCCATAAGCTTC
TTATAATGAATGAAAACTGAAATATGAATTGTTATCACTAAAATTATGAGAAGGTATATTGTGTAACATATGAAGTCACA
TGAATCAACACCTCCCTCAAAAAAATAAGAATAAAATAGCATCAACATTTTCGTGGAGTATTACAAACAGGAAAGAGAAG
AAAAAATTGAGTACAGGAAGAAAGTAACTTACATTATTCTTTTCCTGCCTTAAGAACACCTTTGAATAAAGTTGTTGTTT
CCAACGCCGGCTTCACACCCTTGAGTCTTGAAATTAAAATATAATTAATTACCTGGTACAATTGAAAAGGCCAAAGTTAC
AAACAGAAAATGTAAAGATCATAATAGGAACACCCATAAGGGGAATCTGAAAACTAAACCCGAATAAGTAATACAGACTA
GAGCATGGATTGAGGGCCTTAAAAAGGAATAAGGAGGCACTGATTTCGAATAAGACTTTCCAACAACAACATAACCAATG
TAATCCCACAAGTGGGGTCTACAAAGGGTGGTGTGTACGCAGCCTTAGTAGTAATATTGGGAGGAGCTTAAGAAGGAATA
AGGAGGCATTGATTTCGAATAAGAGTTTCCAACAACAAGATACCAGTGTAATCTCACAAAGGTGGTGTGTACGCAGCCTT
ACCTCTACCTTGTGAAGGTAGAGAGGTTGTTTCCGATAGACCCTCGGTTCAAGTAAAGCATATTAAAATCAAGCATGCAA
AGAAAATACAATAGTGAAGACCCATGCTAAAAATAAAGGAAAGGAGACCAGTAACAACAACAAACAATACGGTAACCGAA
GCAAAGATAAGTCACCAGTCCACAGCTAGGTAGCTACTTTTTTTTTGGTAAAGTAATCAAATCATATTAGAAAAGCATCA
AGAAGATGCAAGGTTACAAGAGAACAAAAGAAGCTGCTTCAAACAAAACATGAAGCAAACTTAGGCTTAAACCTGTGAAA
CAGCCAAAAGATTCCCTGAATATTCTACTAAGCTAAAGATAGGGAGCTAACAAAATCCAAAAAAGTTATCCACATTGTTT
ACTGGGGAAAGAAAGTGCCAACTAAATTTGGCTTGTCTAATGCTCCTTCTACATTTCAAGCTACAATGAATTCCATTTTT
CGGCCGTTACTTCGTCATTGTGTTTTAGTGTTCTTTGACGATATTCTGGTTTACAGTCAGACTTGGGGACATCATTTGCA
GCACTTAACTCAGGTTCTCCAGATTCTACGTGAGCACAAATTGGTGGCTAAATGTTCTAAATGCTTATTTGGGCAGCCTC
AAGTTGAATATCTCGGTCATGTCATTTCCAGGAAGGGTTTAGCAGTTGACCTTTCTAAAATATCAGCTATTCAGCAGTGG
CCAGTTCCAAGAAATGTTAAGAGGGTACGGAGTTTCTTAGGGCTCACTGGTTATTATAGGCGTTTCATTAAGCACTATGC
CACAATTGCTAGTCCTTTGATTGGTTTACTAAAAAAAAAAGCCTTTCAAGTGGGGAGATGCCGCACAACTGACATGTGAG
ACTTTGAAGGACAAGCTAAGTTGCACTCTAGTCTTGGTGTTACCAGACTTCACACAAGAATTTCACATCGAGACTGAAGC
TTCTGGTGTCGGTGTGGGGGCTGTCTTATCCCAGAGAGGCCATCCAATCACATTTTATAGCCAGAAGTTGTGTGCTAGAA
TGCAAAAGGCTTCGACCTACCATTGCGAGATGTATGCCATTACTCAAGCAGTTGGTAAATGGAGGCAATATTTACTAGGA
CGGAGTTTCACAATTGTTACTGACCAACAACCACTCAAAAATCTGAAGGATCAAGTTATTTAGAAGCCTGAGCAACAACA
ATGGTTAGGGAAGTTGGTTGGGTTTGATTTTCATATTGTGTATCGCCCTAGGAAGCTTAACAAAGCCGTTGATTGCACTT
TCTCGACCAGTTGAGGGGACTATAAATGCCTTACATATTCAAACTTTTGACTGAATTGATGAAATTTGAATGGCCGCCCA
ATCCCATACTGAAATGTTTACCATTAAGCATGGCATTGAGCACCAAACTGCTACCTACTCTATTATGTCCTTTGAGAAGG
GTTATTATTTTTCAAAGGAAGACTGGTTATCCCATCTGATTCCCCGGTATGCATCCGTCTATTAAAAGAATTTCATTCTT
CCCCTATTGGTGAGCACGCTGGGATCGCTCGTACTTTTTGTCGTCTCTCATCTAATTTTTATTGGCACCATATGTGGTGA
GATGTGCAAGCTTTTGTGATTGCTTGCCAAGTGTGTCAACAAATGAAGGACATGAATTGCAGCCCTGCAGGCTTGCTGCA
ACCACTGCCCATACCCAATGTGGTGTTTGAGGAAATTGCTATGGACTTATCACTTGCCTTCCGAGTTCTAAGGGTAAGAC
CACAATCATGACTGTTGTACACCGCTTGTCAAAATATGGGCATTTTATTCCATTGACATCCACGTTCACAACACATTCTG
TTGCCTTAACCATTGTTGTTAATATCATTAAACTACATGGACCTCCGCGAGTTATAGTAACTGACAGGGATCCGAGATTT
CTTCACTCTATTTGATAGGAAATTAATCGACTCCAGGGCACCTCTCTGGCTATGAGTACAACATATTACCCGCAAACTGA
TGGCCAATCCGAAGACCTGAACAAGTGCATTGAACAGTATATGAGGTGTTTTGTTTCGGAGAGTCCTCACGAGTGGGTGC
CAATGCTACCTTGGGCCGAATTTCGGTACAACACTACCTTTTATTCGTTGCCGAAGTGACACCTTTACAGGCATTGTATG
GGCATGAGCCTCCTACTATTTCTCGTTATGTGTCGGGCAGTGCTGGAGATGATTTTATCGAGAAGTACATGCTGAAGAGA
GATGACGTTTTGGTGCTACTTAAGAACAACTTGTCCAAGGCTCAAACACGTATGAACTTATATGTTGATGCTCATCGAAC
GGATTTGCAGTTGGAAGTTGGGGATTGGGCATTTGTGAAGCTCAATCCTTACAGGCAGCTTTCCCTCCGTTTGCACCACC
ACCACAAACTCCGCCGGAAGTACTTTGGTCCTTATCAAGTGCTGAAACGAATAGGTTTTGTTGCATACAAACTTGATCTT
CCAGCCGATGCACAAATTCATATCGTCTTTCATATTTCTATGCTCAAGAAATGTGTGGGAACACCTGTTGAACAAGGGGT
AAGTTCCTATCGAAGATCAACATCAACCGAACCTTGAGGACAAGGTTCTCAATTGGGAGGGAAGTATTGATATGGATCAG
CCGGCCCAAGTTAGTTGGGAAACTGAGAGTGGGCCTTGGACAATTAGGAAAAAACAACGAATCAAACAGCCCAACAAAAA
GCTACAAGACTATATCCTAGGCTAAAGGAAAGACAAGCGCGTGAGAAGCATATGAGTGAGAAAAGTTGTTATATGCAGGA
GTACTGCAGAGTAGTGGGGAAGAAAGAAGTGATAGCAACATTCTCTGAATTCTCATCTTATTTCTTCTCAGTTCTCTCAC
CCTCTTCTATCTTACTGTTTTAGTACTTTTCCTATTGTAATTGTTGTCCTTTTGAGAGTTGAACTACCAGATTTCCTTTC
TGTAATTTTTCTTCTTGAGTTTTCAATTTAAGTATTGCTACTGTTTCTGTAATTGGGTTGAAGTTTGTTCCACCATAACT
AACAAATACAAAAGTTGACACATAATTACAAGGAAATTGTTCCAAGTAAAAGCATTCTTAGTTACTATATAATTAAATAG
AGAAGGAAGCAAAAGTAACAGATACACTACTGAATAACTTTCGAAATTGATTCTAGAAAAAAAAAATCACATCAAGAGAC
TAAAAATCAATCAAGTACTCAGTACATCTTTTCCCTTAAAAAAGGGGATCAAATTAGTTTTCGCATGTAACCGTTTTAGC
CGAAGAGAAGGAAACCAAATTGATTTGAGTATGAAAATAAATCAAACTTTTTGCATCTATCAAAGTCTACTAAACTAATC
AGTACCAACCACCAACTTCATGTACACAAAAAAAAGAACATTTCAAGTTTTCAACTACCATAATTAACAACTAGCAGGCT
GCACAGAATCGAGCTAAGGAAGCATGCAATGATTACAGTCTACCAAAAATCATTCACGTCGACAGAATTTGGGGATTTTC
GTATAGAGCTACAAACACAGGGGAATATGGGTGGGTGAGTATTAATCAAAACTTAACACTAAAATCACACCAATAGCAAA
TGGTAACACAAACCAAAGAAAAATCATACCTGGGATGAATTTGAGAAATCGAAACCTCGAAGCTTAACAGAGAAACAGGT
GAAGTTATGGAACTCGACCAGCAACCCTCTCGAGCCTCATTCTTGGAGTGTCCCCGGCGGAGAAGGCTTCTGTTAAAGAA
GAGGAGAGGGAGCGAGGTGGTCTCGGTGGTTCCGGACAATGCAGGCGGTGGGGTGCTTAGGGTTTCAACGAAGGGGGAAG
AGAGGGAGAGGAACGTGTGGAGCCGGTGGTGGAGAGACGGAGGAGGTGCGGTGAGAGATCGGGTTACGGGTCGACCCCAT
GGGTCAATTAAAAGAATTATAAAAGTAAAAAGAACACTTTACTAAAAAAAAATAGACTATTCAAAAAGATTTAAAAAATA
GTCAATTAAAAAATGCTACCTTACTTTCTTACTCCTGCTTTTAACTACCGTTTATTGTTTGAATATATGGAAAAGCGTCA
AAAATACCCCTATACTATTCAAAAAGATTTAAAAATACCTTTCATCCACCTATTGGGTTAAAAATATCTCTCGGCCAATC
TTTTTGGTCCAATATTACCCTTTAAACTAACAATCTTATATTTTTTAATTATTATATTTAATAATTATTACGTGGTGTCT
TTCTATTGGATAAAGTTAAATTCCAATCTACCAAATTTTCTCCTATCCACCCGACCCATATTGACATTTCTTGACCCAAA
CCCAATTAAAAAAGCCATCACAAATAAAAAAGATATCATCTCTTCTCCTTCTAAACCAATTAACATGAATTTCACAGATT
AACAAACACCAACAACGGAATGTATGTTCATGAAACAACAAAGATTAAATTTTGAACAACCACATTAACAATCTAAATCC
ATAAACTACAGAATCAGTTAAACAGAAGCTCACGATGAAGGATTCAGTCAAGTTTTTGGCTTTCAGCGACAAAGAAGATG
CTCAGATTTAAGCTTATTTAGAGCAGAAATTAACGATGACCTATGTAAATAAATTCATCGATAACAAACAATTAACATAA
ATTTCATCAGATTAACAAACACCAACAACGAAATGTATGTTCATGAAACAAAAACGATTAAATCTTTAAACAACCACATT
GACAAACCTAATCGATAAACCATAGAAACAAGAAAAGAGAAGCTTACGCTGAAGAATTAAGAGATAAAGGAAAAGTTGCC
ACATAGAAATTAGGTTCAGGGGAGAAGAGATTCAATTTATTTTTTTATTTTAGATGGATCTTTTAATTGGGTTTGGGTTA
GAGAATGTCAATATGGGTCAAGTGGGTAGGAAAAAGTTTGGTGGGTTGGAAATTAACTTTATTCAATAGAAAGATGCCAT
GTAATAATTATTAAATATATTAATTAAAAAATAGAAGGTTGTTAGTTTAAAGGGTAATATTAGACCAAAAAGGTTGACTG
AGGGGTATTTTTAACCCAATAGGTGGATGAATGGTATTTTTAAACCTTTTCGAATAGTACATGGGTATTTTTGGCCCTTT
TCCATTGAATATATATAGAAAAATCTTTTTGGCCAGAAAATTTGGTCAGAATTTGACCAGAATGATATTTTATTTATGTT
ATTTTACCTTTTTAAATATTTTTACCCTTTTAATTTTAATATCTTTTAACTAAAAATGGAAAAAAGATCCGTTTGTTTTA
AAATAAAAAAAATATTATAGTTTTTTTAATTTTCTGGCCATTTAGCACTTCCCTATATATTCAACAGTTTTTTTTCCTTC
TTGATGCATATATAATACTCTGATGATGTCAAGGATGAAAACGATTTAATAGTGAATGTCAAAAAAAAAAACAAGGAGGT
AATCAGGTAAATAATTTGGGTTATGGGTCCAATTAGAATAAATATAAATATATTGCGTTAAGTCTAATTTAAATAAATAC
TTTGTCTAACAGGTCCAATTTATATAGTTTTCCCTATAAAGATATATTAATTATAAGAAAATTATCACTAATTTTCCGTT
TCAAAAAGCCAGAAAAATTTAGAGTTTGGCTTTAAGAACCATATATGGTTAAGCCATTTTTGTATATGACCAAGTTTTAC
GAGAAAGTAAGTTTCTCCTAGGTAGCAAAAGTTATGGTTCAAAAACTAAAAAAAAAAATAGTTTTCCCCTAAAACACTTT
TTTGAAAAATATTTTTGAAAAGAAAACACTATTAAAAATCTTGGTTAAAGACTATTTATTGTTCAAAAGTGTTTTTAAAT
TTATTAGTCAAACACAAATTAATTTTCACTAAAAATGTAAAATTCTTTTTGTAAAACATTTTTTGAATTATTTTTTTCAA
AATAAGTTGATTTTAGAAATTTAGTTAAACAAGCTATTAATCTCTATATTGGACATCCACATACAATGTATTTCATAACA
CCATCTAATTAATTTGAAAGGGTCAATTTTTGTTTTTCAACTATAAATAATCATCTCCCCATAGGCAAATGACCCTTGAG
TCCTAAAAAAAGTAAAGACTTCTTTGTAAAATTGAATATGTGGAAGTCACCATCATCATCATCTTCTTCCTATCCCCTTA
ACATCTCCTTCTTCATCATCAATCTATTTCTACTTGTTTTAATCATCAACCAACATGTTGTTGTTATTATAGTTTCATCA
CAACCACTTTACACAAATTCAAGATGGATTGTGAACTCAAAAGGGCAAAGAGTGAAACTAGCATGTGTAAATTGGGTGTC
ACATATGGATGTTATGTTAGCAGAAGGATTAAATCATCAGCCAGTTGATGCAATTTCTAAATCCATTATCAACATGGGAT
TTAATTGTGTTAGACTTACTTGGCCTCTCTATTTGTTTACAAATGATTTTTTGAGTTCTATAACTGTTAGACAATCTTTC
AAGAATCTTGGACTTTTTAGCTCTATTCTTGGTCTTCAAGCTAATAATCCTTCCATTGTTGATCTCTCTGTCCTTGATGC
TTACAAGGTAACAAATTTTTATTCCAAATTTAACTTATAACTTATATACACTGACAGTAATTAATAATTATTTTATAAGT
TATGTTACTTGGACTCCAAAAATACTATCGCATCGATGTAGAATAATATAGTTTATAGTGACTTATATGTGAAATTTTTT
TTTGTTCTGTTGGTCAAACAAGAAATAAGAAATTAAAGATAAAATGATAGGTGGGAAGTTAGTTGGAAGTCACATTTCAA
TAATGGAGACACCTAGTATAAGTTTATCAACAATGAATGGTTATCATATAATATATATTCACTCCATGCCTATAATTATT
GTCCACATTTCACTTTTCCCCAAATGGCATCCATATGATATAGTATATTTATTTATATAATAATTTTGTGATGCCCCACC
ATTATATAACATAGAAATAGAGAGCCAGTCATGTGATCTTTTATAAACAAGAAAATGCTAGATTATAATGGAGATCTTTT
TCTATAGAGTTATGTTGTACTTGTGAAATAGTAAATATAATTTTATGCAAATAATTGCTTTATTAAAGTATTTTCTTGAA
GTTATTTGTGCAGCTTTGCAATTCCTTTTTATTTTTTTAAGAACTGCACATGTCTACTTTTGGAAAAGAATCAACTAGGT
CATTGTTTGGAATTCTTAAAAAATAGTATTATAATATCCTTGCCGATTCAATTTATTCTTTTTTCTATCAATATATATAA
GAAGCTAAGTACCACTTAATTAATTTTTATAGCTAATGACGATGTACTGATGGTGACCACCTTCCCCCCCCCCCCCCACA
CACACACTCCAACAAATATGTCAACTTTTCATGTACGCCACTGACACTTATCCTTTTTTGGTTTCTTTAAAAAAAAAAGA
AAAAAAAAAGGTTCATCTCATCAATTCTCAAAAAGTAATTAGACATAGGATTAACATGGGTTGTGGTACTGAGACTGTTT
CGTTCTCTCTTGAATTTGAGTCTTGGGCAAAAAATTATTTTGGGAGCGTCATCTCTGAATGAGCCTTACAGTGTGCGATC
TAGATGAAATTGAGCTCCAATGGACTCCAAACATGGATGAAAAAACAAAAAATATTAGATAGGAGATTTATGCATTTAAG
TTCAATATTGATCTATTCATTTGATATTTTTCTCTAATTGAATAAAAAAATATTTACTACATATTTAGAAATTCTATACC
ATGTACTACAAAATAACAACTTTTCATAGCTTAAAAAAGAAAATTGTTTATTATCAAGTAGTAGCAGTAACATTCTTGTT
GAAATAATTTTTGTTTCCTCTCTTAATCAAAAATAAAATACCCTGAAAATCTATTCCAGTAATATTGCATTGTTCATCTA
ACTAGGAATCCGGGTTGTAGGGTGTGTTTGGTATGAAGGATTTCCAATTTTCTCGTGTTTGGTTGGGTTAAATGTTTTGG
AAAATGTTTTCCAAATCAACTCATTCTCCTTAAATTTAAGGAAAATGACTTCCCTTCAAAACTTAAGGAAAACATTTTCC
AAACCTCTTTTCCAACTTCAAATTACAATTACTTTTTTGTTAAAAAAATCAATTTATTTTATCCCTACCCTCAAACCAGC
CCCCGAACCACCCCCAAAAATAATAATTTTAAATCTTATTTTTAAATTCAATTTTTTTAACCCTCAAGGGTTGGCCTGCT
GGCAATTGACTTGAGCCTTGGGGTTTGCTCCCTTTCAAGGTCTCAAGTTCGAAACCCAGTGGGTGCAAACAATTTCTGAG
GGCCATCGGACTGGGTAAAACCTGAATTAACCGTGGTGCACTTGCGGGAAACTCCTTGCCGAGGGCCTGTGCACCCCCGG
GATTAGTCGGGGCTCAAAGAGACTCGGACACCCGGTGCAAATCAAAAAAAAAAAAAAATTCAATTTTTTTCACCTCCTAC
CCAGCCCCCACCCACCCCACCCCACCCCCGCCCCCCAAAAAAAAATTTTAAGTTTGTTNNNNNNNNNNNNNNNNNNNNNN
NNNNNNNNNNNNNNNNNNNNNNNNNNNNNNNNNNNNNNNNNNNNNNNNNNNNNNNNNNNNNNNNNNNNNNNNNNNNNNNN
NNNNNNNNNNNNNNNNNNNNNNNNNNNNNNNNNNNNNNNNNNNNNNNTTTTTAAAAAATATTTTCAATTTCAAATTATTT
TTTTTCACCCCTACCCTCGACCCCCCACCCACCCACCCCCTACCAGTCCCCACCCCAAAAAATAATTTTTAAGTTTGTTT
TTCAAAAATATTTTCAATTTCAAAATTTAATTTTTTTCACCCTACCCACCCCCCGGCACCCCATCCACCCCCTACCAGCA
CCCCACTCACCCCCTACCAGCCCCCACCCCCCAAAAAAAATTTAAGTTTGTTTTTAAAAAATATTTTCAATTTCAAAAAT
TATTTTCTACTCTAGTTAAAATAAAAGATATTTCTCAAAAATATTTTTCATTCATAAGTCAAACACTAAAAATCTTTTCC
GGAAAATATTTTCTACTCACCAACCAAACATGAGAAAATAAGTCAAAAATCAACTTGTTTTCCAGGAAAACATTTTCCTT
CATACCAAACACACCCGTAATGATCTTTACTTGGGAGCGCAAACTCTAAATTTGTCTATGAAGAGTGAATCTTATTGTAT
TAGTGTTTATAATTGATTTCTTTTGTACGTGTAATGCATGTATGACAGGCAGTGGTGGCTAGCCTTGCAAAGAACAATGT
GATGATCATATTAGACAATCACATAAGCAAGCCTGGGTGGTGCTGTAGCAGATTTGATGGCAATGGCTTCTTTGGAGATG
AGTACTTTGACCCTCACCTTTGGATCCAAGGCCTTACAAAAGTAGCCACCACTTTCAAGGCCACTACCAATGTTGTAGGC
ATGAGCTTAAGAAATGAACTTCGTGGACCTTTACAAAATGTTGATGATTGGTATAGGTACTACTCATATCCTCACAAATG
CTCATTCTTGAAATTTAGATCTGTTTATATGCATATTTGATCAGCTACATGCTACCACCTCCCACTGACTTAGTACTCGA
TCGTTTGGCTTTTAAATAAAAATTTTCTTCTACGATTTGAATTCTGATCTTCCATGATTTCTAACACAAGTTGTGATTCT
AGCCAATAAAACACATTTTACATACCTATGTCAAAAAGTCTTTTGAGTAATTGATAGCTCCTCCAGCATGAGGGTTGTGT
GTGTGAATGTAGTGATACTCACTAAGTTCCAATGTATTGTCACAAAGAAAAAATGAATGTAGTGATACTAGCATTGGGTG
TCAAATGAGCAGGTTAGACTGAAATTGAACAAACTAAAACAGGCTGTGTTAATAAGTGGGTTGGGTCATGGACGCACCCA
ATTTGACCCAAATTTTTAAAAATGGTCCAACTTCCCCTACCCTACCCTACCCCACCCATCAGATCCACCCTTCCCCTATC
ATCCATCGAGACTTGAGCCTTCGAGTCCAACTCACAACCCCAACCTAAGATCCAAGACCTGACCTCGACCCCACCTTGAT
TAGAAACCTAGTGCTCGTAGTTTTTTTGCATGGTACTAATTAAAAGGTGGTTACTGTTGAGCTTAGGTACATGCAGAAAG
GAGCTGAAGCAGTGCATGCAGCTAACTCTGATGTTCTCATCATTCTATCTGGATTAAGTTTCGACAAGGATCTTTCTTTC
TTGCACCAAAGACCGGTGAACTTGACATTCAGCGGCAAGCTAGTTTTTGAGATTCATCGATATGGTTTCACAGATGGAGA
CACTTGGTCAGCAGACAACGCAAACCAAGCGTGCGGAGAAGTGTTGAATGACATGGTGAGCAGAGGAGCTTTTGTTTTAG
AACAAGGCTACCCATTGTTCGTGAGTGAGTTTGGAGCGGATCAGAGAGGCACCAATGTGAATGACAACAGGTATTTCAAT
TGCTTTCTTGGACTGGCAGCTGAACTTGACTTCGATTGGGCATTGTGGACACTCGTTGGAAGCTATTATTTGAGAGATGG
TATTGTGGGACTCAATGAGTACTATGGTATTTTAGATTGGAACTGGTTCGATATCAGGAATTCAAGCTTTCTGCAAAGGA
TCTCAGTCATCCGCACGCCATTCCAAGGTATACACTGAACTGATAACATAATTATCAGAATTTTTGTGAGAAAAAGAACA
TAGTGTTTACCTTGGTACAAATGCAGGACCAGGATATGCCGAGACTCGTCCACATAAAGTAATTTTCCATCCTATGACAG
GGCTTTGTGTTCAAAGAACTTCATTGCTGCAGCCATTGGAGCTAGGTCCATGCTCCGAGGCTGAAGCATGGAGTTATGCT
CCAACAAAAGCACTGATTGTATTAGGAACTTACTTTTGCCTGCAAGCAGATAATAACCTCGGGCAGCCAGCAAAACTTAG
TATGATATGCAGTGATGATGGCTCAAAATGGGATATCATCTCAGACTCTAAGATGCACCTGTCTTCTAAGCTACAAGATG
CTACTAGTGTTTGCTTGGATGTTGATCCCAACAATGTCATTGTCACACAAACATGCAAGTGTCTGAGCACAAATGATACT
ACATGTGATCCTGGAAGCCAGTGGTTCAAAATAATTGACAGCACAAGGGCGACAAAAACTACAAAATCCTTTCGTCAAAT
CAAACCAATCATTCATTTTCTAGCAAGGAATTTCTTTGGAAGCTACATCTGATAACATAGAATAGTTCATTTAGTCTTGC
AATTGAAACTTCTCCAACACTAAAATACTCTTGAAATTGTTTGACAATATAATGTTTAAAGGAAATCCACACGGATTTTA
TCATTGCAGTACAAGTCATTCTTCCATGGCCTCTCCACCTTCAATCACTTGCACAATTTCTCTCAGTGGTGTAATCTTTG
TAAGGAGAACCTCTGCAAGCACAAACAGTACCAGCAGACGGTATTAGCAAAATTCCATTCAGAATCCTAAAAAAGAAACC
ATTGAAGGTTGACAAGTCTGAGAACACTAACCAGTCTTTTTCGAGAATGAGTAACCCTTTTGTGGATAGGTGCGGGGATT
AGGCGATAAATGGTTTCGTAAATACTCCGTGTTTCCCTAATGATAAAGATAAGAGTTTAGACGCCACATGCTATCATAAA
CAGAAAACTGGTGTAGTGCATTCCATGCTGAAAATTCTGTCATTATCGAGGGCATTATTTTTTCAATTAGGTTCACTTAA
GGAGAGCTGACCTTAGTTATCACACAGATATCGACATTGCTGCCACTACCAAGGTCATTAAACACTCCAGACAATATGGC
CTCTGCTACTAGCTTTATACCTTCATCCTTCTGCAACAGAGTTCCCATCAACATTCAGGATTCACAAAACATTTACCAGC
CAAATACAGCAAACTACTATAGCCAAAAGAAACAAACTTACGCTCATTCCCTCCCGGTATTTCGACTCAAACATAGCCAT
TGCTGCGAGGGAACCAGATCCCATTGTAGCATATGGTAGAGTATCAGTTGATCCATGTGGATAAATCTGAGAGACAATCC
ATTGACCAAATAGTCAGAACTTTGATGACATTGTAAAAACATACACATACACATACTCAAATACAAATGAACTACTTACT
GTATGCAGATGTGGCCCTGTGACATCAACACCACCAAGGACCAAAGCAGCAGAGACATGGCCTTGGTAGCTGGTTGAGAG
AACATAGTTAGGCTTGTTGGATTGACATTTAATGAACTTGAAAATACTACTATGCCTCTAAATAATATTAACAAACAGAA
ACTTACCTGAAAAGGTGGGACTTCAAAAGAGTAAGAGATGTCACAACCCTGGATTCACGACCAGTGTGATACCTGTGAAG
CTTCAACTGGGAACTGACCATGTCTAAAGAATAATAGTTGCTAATTAAGAGATCACATAGATAGATAGATAATTATATAT
ATAAATATATATATGTACACACACATGTGATTTAAAACTTAAAGGGAGAAGTTATATTGCAAATAATTTCCAAAAAAGGC
AAAAATTGCTAGAATATGGATAAAAAACTCATTACCAGTCACAGCCTCTGTATCAGCAGCTGTCCCAGCTCCACAGCAAT
ATATATTAGGAGCCATGTAATGAATTTTCTCACAGTTTTTATCCGCGACAATTGGTCCTTCAGTTGCCCGCGTGTCTGCT
CCAAGGATAACACCGTCCTAAACAAGAATCATGCTTAAGAAGTTGATTATAAAAGCATCATCTCCAGATTCTGTGTGACT
TGTGCAGAATTGAATAGATAAAGCACCCAGGAAAGGTCACATTTCTAACAACCATGTTATAATAAGTCAATTAAGCATTA
TTTCTAGAGTCAGTAAATTCATAATGCAAGGAAAGGGCTCATGGAAAATCAATCAGAGCACTCGTAATAGAGTCACATTG
TCCATAAAAACGATGCATAATTAGAGATTCGGTAAAAGAAGGGAAAAGAGAGAAAAATGTGAAGGAGCATCGATCTTTGA
AAAGTACTATCCATCAAAACCCTCTTCATTCAGTTTTTTATCAGCATTCCATTTTTCATTTCATTCCCTGGAAGACAAGA
CTAAATGTATTTAAAGATAGTGAAACTAAATGGAGAAGTTTCTGCTTATGACCTCAATAGCTTTTCCTTGAGATCCTGCA
TTTTCAAGCAGAAAAGTACACATAATCCCTACTTAATTTCCTCTCTTACTAGGATTATGGTGTTTAGCTAATGTCCTATG
TAGAGGAAGTCTACTGTAATTGAAACAAGCACTTACAGAACCAAGCTTCAGAACTCTACACTAACATCTTTTTTTTATAA
CAACACTACACTAACATCTTACAGTAAGAAGAACACAGATAAGTAGATAACTCATGCATATAGTTACAAAGAAATATATT
TTTCTTTATAAGGAACTTAAAAGGAAATACATTCTAATCTGTTTTTTTCTTTCCCTTTTTCACAGTAGCGTTTATGTAAA
ACTTCTGGCCATATGAGCTAAATTATTTATCAATACAAAAGAATGCAGATCATACAAGCAGCCAAGTCACCTTATTGGAC
ACTCTAGTCAGCTGCTAATTATGTTGAATGATTACAGTTTCATTATTTTCAATAAATTGTATCATTTCTGTGATGTCAGA
TAATTCTGTTGCTATATTATAACTAAAGCACAACCAGTGTTATCAAAGGCTAGCTTAAACCCTGAAGCTCAGCTCAAAAC
GTGTTGAACCCTACGTCTCGCTTATTGTGCACTTCAATGTCGTCATCAAGGTACTAAGCCATACTTTTCCTTGTCAAGTA
ACCACTTCTGAAGAGGCAACATTAAACAATTGATATGTCACTTATCGGAAAAAAAATCAATTTTTTTGTTCATATATTTG
TCATTCATGCTTATATTTTTAGTTTTGGACTAAATATATATCTGTATTTTTTTTCCATTGCACCTTTTTTCATTAAAGCC
CACACTTTATTTGCGCTTAAAGCCCCAACAGACCATAGAGTTTTTTTTCCTCTATTGTTTTTGATAACACTGAGCACAAC
ACTATTTTGAGAAGGATTCCCAATGAATATGGTCAAACAAAAGCAATGTAAGCTTAAACCACGATAATGCTGAAACATTT
CTCATACTTCTTCTGTGCTCAATTCTAAACATCTCTGAATTGCCAAAGGAAAACAAAATTCACACTTTTTTGCACTGGAA
ATATAATAATATCCTTCAACTCAATTAGGCCATGAGAAGTGTTATGAAAGGCATAGCCGCATAGGTGCACAATGCAAAGG
CATTGCTAAAATGCTTTATGTGTGGCAGCAGTGAAATTATGCTGAGTAGTTCACTTTCTTGAGTGAGGTCTTCACCTGTA
AAGTTTTAGTCTGATGCTTTTACACCCTTACTTCAAGGAATTCATAAAAAAAGTTCTTCAACAAAGGAGTACCTGAATTT
GAGTGAGGCCTTCAAATTTTACTTATTTTTGTCCTAAGCCAATTGCAAAGATGTTTTGGTCTAGGACCATTCAGATTATC
TCCATATTATGTATTTAAACAATAGCAATAAGCACGAAAAAAGTCCTAATCTATGAACACCAACAGCCTCCTCTCCTCCC
TCATGCCAGCTTCTCTCTCCCTTTTGACCACAAAATCTTCATCAATGTAGCTTCTATTGCTTCTATTTTCTTTTTCCTAT
TTTTTTTGTAACATTGATCGTATTGATTTTTTTTGAGACAAGGGTAACAACATTGATCGTATTGATTTTTTTAAGTATAT
TAAGAGAAAAAAAAAAGTCCTAGAAGGCATTCACTTCAAGCCTTGAGGCCTACATCTCACTTTTTTTCCATTAATTTTTT
TAAAAAAATACATGGCTTAAGCTGTAGGAGGCGCGACATATTGCTACTTCAGATAAACATAACATACCATATTTAGAAAG
AGGCAAGTTGACCTGTTTGAGTGAATGGAAAGGGGAGGATGGAGGGCTAAAAACACATTAAAGGTTTCATTACAACTGCC
ATTTTCCATGTCTACAGTCAAGGACACAACAGTGTGGGATGTAGCAAAATGGAACGACAATGTCCAACACTTGCAATTCA
AAAGAGACTTGCAAATTTAGAAGAGGGAAGAGCTGGAGGAGTTGATGACCTTGCTGGAAAGAACTTTCAACAGGCATAGT
ACGGGAGGAAAGAGACGAGCCATAGGACTCCTACATGGAAGGGGACTCATCAATAGGGGAAACCACCCCTGCTGACGGGT
CTCTATTAAATCATCTATAACAGCCATTGAAAGGACAGGACAGGGACTTTCAAGCTTTAATGTATGGCCAATTAAAACAC
CCAAGAGAGTGAACTTCTTTCCTTTTTTGTCTAACCAGCAGATCTCTTTGGTTTTAGAAAATTTAGGACATGGAAAATGT
TTCATTTTAATTGATATTTCTTATGTAAGACACAGGAAAGGATGTAAAATACCTCTTGATCTATGGTAAAGTCTGTACTG
TGACATTTAATGCTGAACCTGTTTATACAATAATTCAGGTTGAAACTCTATTTCAAACGACTTCCAACAAGTCTCTTGCA
AGTAGACGACTCATCAATGCTCAATAGCCATCCTTCATCACCAGGAAGATCCGATTCTGACATCATAGAGTCAGCTGTTG
ATGCATAGGGCCATTCTACATTCATGTCCCATGGAACTAATTTTTCAGAACAAATTCCTCCCACCACACAACCATAGTAT
GGCTGCTCTCATAGGCCTTTACTCTAGCTATTTAGGGGTCTTGGGAAGTTTTTCTATTTGGAATAGAGCATATAGAGATA
TCAAAAGTTATTTTCCATGGACAAAAGTAACTAGATCTCAAAAGCAGATCTTTTGTGGAGCATCAAATCTCAGAATCACC
CCAAAAGATAAATAATGTAAAAATAAAAGATCAAAAATTAATAAACAAAAGCCAGGATGGGCTTGGCATCAGAAACTCAA
AGATACAAAACAATTGTTTCTTGATGAAGTGGCTATGGAGGTTCCATGAAGAGGAATCAACTTTATGGAGGGAGGTTATC
CAGCATAAATATGGCCGAAGCAGTCCTTGGTACTCTAACGAGGTTAAGACCACATATGAAGTGGGAGCTGGAGATCAATC
AGAGCTCTATGGACAAGCTCCACTATAGGACTCTTTTCCTGATCTATTGGTGCAATGCAACAGGACTGATGCTACTATCA
ATGAGTGTTAGTATCCTCAAGGCTGGAATCTCTCATTCAAGAGGCATTTGACTGATTGGGAAGTGGAGAGGGTGGCTAGT
CTTCTAAAAGATATTGAGACTTTCCCTGACACATACTTTTTTTTAAAAACTGGTAATGTTGCATTCCTCAGCATTAAGGA
TATGCTGGAGACCTTCAAAAGAGGAACAAAAAAAAAAAAGAGAATTAAGGGAGAAACTTCTTACAGAGAGCCTAATAGAT
CTACAAGCTCTAATTCCTCTATATTTGTTTGTTTACACCAAAAAAATAAAGATACAATACAGTTCCATTTAACTCTATGA
ATGGAATTGGACTTATCTTCAAAACATCTGCTATTTCTCTCTCTCCACACCGTCCACCAGATGCAATGTGGAATGATTTT
CCACCATCTCTTCTGGCTCTTGCTTCCACCTCTTCTAATCCAGCAGCTGAGCAGATCTGCAGTGTGCTCAGGCATGGTCC
ATTTTGTGTCTGTGAGAAAAAGAAATAAATTCCACAACTGAGCAGTGAATTTACAATGCAAGAAAAGATGACTATTTGTC
TCAGTTATTTCCCCACAAAGTTGGCATCTGGATACTACAATTCTCCTCTTTTTCTTCAAAACCTCTTGTGTCAAACAAGC
TATCCTGACAACCAACCGTGTGAAACATTTTACTTTTGTTGGTTAATGTTTCACATGGTTGCTTGTCAGAAAAGCTTGTT
TGACACAAGNNNNNNNNNNNNNNNNNNNNNNNNNNNNNNNNNNNNNNNNNNNNNNNNNNNNNNNNNNNNNNNNNNNNNNN
NNNNNNTGCTCAGTTGTGGAATTTATTTCTTACTCTCACAGACATAGAATGGACAGGAGAAAAAGTGGCCATGTTATTGG
GCAAGTTGGATGAAGCAATGTATTATGTGTTGGGAGATCCAACTACAAAGCCTAAGGGTTATGATCCCATGATTGAAACC
ATATTGTTGGGAGAGAGGGACATAGATACTGAATCAGCCTCTTTGAGATGGTGGCACACCTTGGATGGGATTTTTCCGGT
TAGGAAGATCTACAAGAAGGAAAACAGTGTAGAGCAAGGGGAGGCTACAAGGGTCTGGAAGAATATCTGAAAAAGTTTGG
CACCAACAAATCTGAAATGCTTCACACGGCTGGTGGCTAAGAGGGTTTGCCTCACACAAGAAGTTCTACGGAAGAATGAA
ACTGGTGAAACAAACAACCACTTATTCCTTCATTGCAAATTTACAGCTCAACTTTCAAACCTGTTCTTTAGTCTCACAGA
GACCAAGTGGACAGTGCACATACTGTAGATCTGATGAGCTGTTGGATTAGAAGAGGGGGTAGCAAGAGTCAGAAAAAGTG
GAGGATAATACCTTCTAGCATATGGTGGGCAACATGAAAGGAGAGAAATGGTAGATGCTTTGTTTATAAATTAAGTCCTC
GTGATGTGAGATGGAATTTCATAGTTTCCCTATTGTGTTGGAGTAAAGAGAACTGTATAGAGCAAGTAAATAATCTTGTA
GAATTCTTAAGCGACTGTGAATCTGGATTTATACTTGCTCTCTTTTGTAACACTTTTTGAAGGCGGCCAGCATATCCTTG
ATACTGAGGAATATATCATTACTAGTTTTAAAAGAAAATACTTAATTAACAAAATCAAGTAGTTGTATTCCCAACAATTG
ACATGGAATTAGCATAAAGTACAGTAATGACCATAAGTCATCAATGATTATTATGTTGTGTAGCTTGGGGGAAATATAGA
TAATGAATGGTCAGTTGATGGTCGTACATATCCCCTATTTTTGTGATAGCCAGGCTGCTATGCATACTACTAGGAACCCA
GCTTTTCACAAGCACACAAAGCACATTGAGATTGATTGCCACTATGTCAAGGATTGTTTGCATTCTGTGTTGGTTTCCCT
TCATTTTATCAATAGCTCGGATCAATTGGCTGATATTTTTATCAAGGCCCTGACCAGTTCACTTCATCATTTTGCTCTTG
GGCAAGCTT
