# Supplementary material for: Homologues of potato chromosome 5 show variable collinearity in the euchromatin, but dramatic absence of sequence similarity in the pericentromeric heterochromatin
Source: BMC Genomics. 2015 May 10;16(1):374. doi: 10.1186/s12864-015-1578-1 (PMC4470070; doi:10.1186/s12864-015-1578-1)
Supplement: Additional file 3: — RH BAC tiling path sequences. Description of data: Nonredundant, multifasta sequence files of the individual BAC MTPs. The sequence contigs and scaffolds in the MTPs can be either ordered or unordered, depending on the quality status of the tiling path sequence. [file 12864_2015_1578_MOESM3_ESM.zip › mtp_3993.fasta]

>mtp_3993
AAGCTTGAAACTTGATAAAAAGGAAACATACTTACCTCTTCTCAAACTTACTCAACTAAGAAGTACTTAAGGATAAGATA
CTCAACTCAGAGATTAGCTAATCAACTCAAAGATTAGATACTCAACTTCAAAGATATGATACTCGACTCAATGAAGCACA
GATCAATTCAAGATACTCAACTTAAGGTACTCAACTCCTGATACTTAACTGAACTTATTTCAATATAAAGCAGTTTAAAA
CAAGTGCAATATAAAGAAAAGTTGTTTAAAAACATGATGACAACTCTGTGTATATAACAAGGATACAACATAACTTTGAA
ATGTATATGAAAATACAATTAACTGATGTATATAAAAATACAATAACTTATGTGGGTGTTTCTCTAACCGACAACCACCA
CTATGAGCCTAAGTGATGGTACAACGTTTTACCTCACGCTGCCAAGGACCGTCCTATACCTTGCCATCGGTATAGAACCT
GAACTACTAAGTGGATCCACTAGTCTATGCTAAAAAGCACTAAGGAATCATCTAAAAAGTATGATAATTTTTCTGCCCAT
GATGGCTACGTTGTTTATGGGGGTTTGAGTTAATATGAACTCACGGCCCCATATCGTTGCTCAATACTACTCCTAAAATA
TACTTAGCTCATATGTCTTTTTTAATACAACTTCTTCTCTGGTTTGAGATAATTGCTCAAACTTAGCTTAAAAAGCTCTA
TTGGAATCGAGGTTCCCTTTTCTTGCTCAAAACTCTTTTGGAAATCCCAGTTTCCTCTCTTCTTAAATGTAAAAACATTT
ACTCTTGGGAATACTTACTTCCCATATATCATTTTAAAGAAAATGAACTTTACTCTTACTCTTTACTCAACTTCAAAGCT
TAAGTCTTAAAACAAAGTTCAAATATTTGTAAAAGATTTCTTAAAATATGGTTCATGCCGAATTATGGACATGAACGGCT
CAATGCAAGGTTTTTCAATAACCATAGATAGAACTCAAATACTTGGAACTCAAGAACTTCAACGATACTACTCACTTCAA
GAATGCTCAACTCAGAGGGTTCATGCGGAATTATGAGCATGAACTACTCAACTCAAGGACTCAAAGATACTTCTCATCTC
AAGACTGCTCGACTCATAGGGTTCATGCAGAATTATGGGCATGAACTACTCAACTCAAGGACTTCATGGGTAATATGTAA
TATTCATATGATTAGAAATGAATCTCAAAGAAGGATTTAGGAACTCAACACTTAAAGGCTTAGACCTTGAAGATACCACT
TCTCTGAAATATGCTCAACCTACGAAGTTTATGCTGAATTATGGGCATGGAACAACTTGACTCGAAGGTCTACATAACAT
TATGGAACTCTTGTATACTACTCTTCTCATTCTCTTACTTACTTCCTCAAAACTTAGTTCAAATCAATAGTTGATCTCAA
AGGATTCACAATTGAACTCTAAGGCTTTCTTGGACTCTACTCTTTAACTCTCTCTTGAATGTGAATTATGAATTCAAGAG
TTTGGTTCATGACATGAAAGATCTAGGTGATAGTGTAGACTCATGAATACATTCTCCTAACTCTCATGCTCACTTACTTG
AGTCTTGAAACAAATTATTAGAAATTGTAGAAGACACCTTAAAAGGACTCAAAGAGACTTTCTCTAAATGATCGGAAGAA
CTCTCAAGACATTACTCTTAACTTTACCTTGAATTTTGAATTATGAATTCAAGGTTATGATCATGTTATGAATGATATCT
AGGTGTTTGGAAGTATTTTAGAGTGATTAGAATCAAAGGGAGTGAAGGTACACTTGAAAGGGGATCAAACGGGACAACCG
ATGGAAAAGGAGTGGGGGCAGGTGACCCTGGCGCGTTCCGAGCGCGAGGCTCCTGCCCCTAACTTCAGAGACTGCATATG
GGCGCACTGCAATAGCATTGCCCCAGCCCCTTGGGCGCATCTGGGGCGCGCTGCGCCAGCCTCTCCCCAGGCAAAGTTTC
AACGAATTTCGCCTCTCGTTTTCTTACCCTAAATCGCTTTTAATCAATTTCTTTTCTCATGTTTTCCTTAGATTCAATTA
CCCAACCTAAGTACACACTAATACACTCAAAAAAACACTCCAAAAAATCACTTTCAACTCAAGAAATCATCAAGACCCCA
ACAAGACAAGATTTATAATGAACCTCAAGAACACCTATCAAGAACTTAAATCCTTCAACTTTTTGAGAATGAAACTTCAT
TGAAAAATAATATGTTTAGCGTGTGGGTGAACAAACCCAACACTATGGAAGCTTACATACCTCTTAGGGATTAAACCCAT
GGCGAAAATCCGCAACAAGACGCAAGAATCTCGACAAACGCTTGATCCTCTCCTCTTTTCTCCTCTTTTCTCTTGTTTTC
TCTTCTTGAACTTTCAACTATAACCCTAGGCGTAAACTAGGATTATAAAACTGAACCTAATCAGATTATACCCCTAAAAT
ATTACTAAAAATGAATTAAATCTGATTGGGTAAGGAAAAGACAAAAATACCCCTTACTATTTTCGGCTAACTTTCCTTAA
CTGGACAGCTTAACTTCAAAAGGGCATATCTCTCTCATCCGACCTCGAAACTTAGCAACCTCGGTGGCGTTGGAAAGATA
ATTCAAAGGTATTTCCTACGGTATCTGATATAACACCTAACTCATCTTGAGCTAGAAGTTATGGTCGTTTTAAGTCGACC
CAAAACTCATACTTAAGCATTACTTGCAAAATTTCAGATTTTGCTATTTCCAATTTAGTAGTTTTTGGAACTCAAGGTGC
TACATCTAGTGACCTTAAAACTCAAGAAATTTTAAATTCCTTGCAAAAATCTCACTCACTACAAATAAGGGTTTGAGTCT
TAGTTCAAAAATTTTCTGGGGTTTTACATTGCCAGCGCATCTTATACCCGGCCAAAGGTATAGGACCTGAACTACTAAGT
GGACCCACTAGTCCAGTGTGAAAAGGGTTCATCTAAAAAGTATGACCCTTTTCTACCCATGGTTGCTACATGGTTTTATG
GAGATGTGAGTTAACTGAACTCATGCTCACCCCCAATTCGGTGCTCAATACTACTCCCAAAATATACTAGCTCTTATGTT
TAAAAACATACTTCTTCTGTGATTTGAGATTAGTGCTCAAAAACTTAGCTCAAAGGCAATCTTGGAAATCAAAGTTTCCC
CTCTTGTTTCATTTTGAAAGCGATTACTTTTTTTCTGAAAATTTGCTCGAAGGCTCTTTGGAAATCTCAGTTTCCATTCT
TATTTCAATGTGAAAATATTTTAAATCTCTTGGGGAATACTTAGTCCCCATATACTTTTGAAGAAATGAAATTCAACTTT
ACTCTTTACTAAACTCAAAAGTTAAGTCTTAAAACAAAGTTAAAACATTTGCAAAAGACTTTTGGAAATCTCTAAGAACT
TATCTTGACTTGACTCTTACTTCTCTTGACTTGAATCTTAACTTTCCTATCCCCAGGTGCTTGACGACTTTTCTTCTCCG
TTTTTCTACTCTAACCCTCTAAACTTCAATGGTTCTTTCTCCAAACACTTAGGATCATTTATATCCTCAATATATGATAG
ATTCAAACTAAAATTACACCCGGAAACATGAATCAAATCACAAGAAACTTTAACAAAACAACCTACAAGAATTCAAACAA
ATTTCATCAAGAACTCAAAAGATTTACTTTCAAATCACACATCTTTCGCTGAATTGAATCATGATTGGCGCGTGGGTGAA
CTAACCCAATGCTATCTGATCTTACATACCTTTTTAGGGATCACCCCCGACGAAATCCACAAGCCATCCTTGACGAAATC
GACGAATCTTGCTTCCTCTTCTCCTTTTTCCTCTTTACTCTTTTCTCCAAGCCCTAGCGTGAATTCTAATTCTTCTAAAC
GGACCAAAATCTGGTTTTAACCCAATTAATATCCTAAAAATGAATTAGAATAATTAGGTAAGGAAAATACTAAATTACCC
TTCTAACACCCGGATTAGACTTTCCTTAATCCAACAACCCAACTTCCAAAGGGCATAACTTACTTATACAAACTCGGAAT
CGCGCAAACTCAACGGCGTTGGAAAGATCATTCCAAGAACTTTCCAACCATGTCTGGAAGTACACCTAACTCATCATGAG
TTAGGAGTTATAGCCTTTTGAAGTTGACCAAAACTCAACTTTTCCTAACTTAACCCTCTTTCCAGATTTTCATTCTTTCC
AAAAATTACTATTTCCAATTATTAGCTTCTTCCTAGTTATTTCAAATTGCGAGATGTTACAATATATACCCCTTGGGAAC
ATTCGTCCTCGAATGAGATTACTCTTACTAGGCTAAGGGTGTAATATCAAGTTCAAATACCCAACAAGCAAATGCAAACA
AACAACATGCTCACTCATAATTTAAAGAGTAGTAAGAAAAAAATTAGTACCTTGTTCTGCACTTTCTTCGGATTCAAAGA
GGTGTGGATATCTCTTCTTCATATCCTCCTCAGCTTCCCAAGTAGCTTCCTCAACAAATTGGTTCCTCCGAAGGACTTTG
ACTGATGCTACATCCTTAGTCCTCAACTTGTGAACTTGACGATCTAGAATCTAAACCAGAATCTCTTCATAAGATAGGCT
GTCGTTGATCCTAATATCTTCAGTTGGTATGATCAATGAAGTATCTCCCATGCACTTCTTTAGCATGGAGACGTGAAATA
CCGGATGAACCGCTGCTAACTCTTGTGGTAGCTCCAACTCATAAGCTACTTTTCCAATCCTTTTGGCTATTCTATAAGGT
CCAATATACCGGGGACTAAGTTTCCCCTTCTTACCAAACCTCATAACACCCTTCATGGGTGAAACGTTAAGATATATCCA
ATCATCTACTTCGAACTCTAACGCCCTTCTCCTAACATCAATGTAGGATTTCTGACGACTCTGTGCCATTTTCAACCTTT
CTTGAATCACTTTCACCTTCTTCATAGCTTGGTGAACTAAATCTGGTCCTATCAACCCTGCTTCACCAACTTCAAACCAT
CCAATAGAAGATCTGCATCTTCTCCCATAAAGGGCTTCATAAGGAGCCATTTGGATGTTGGAGTGATAATTGTTGTTGTA
AGCAAACTCAATGAGAGGTAGGTGATCATCCCAATTCCCTTTGAAATCAATCACACAAGCGCTCAACATATCTTCTAAAG
TCTGAATAGTGCTCTCTTCTTGCCCATCAATCTGAGGATGAAAGGGAGTGCTTAAGTTCACCTTTGAACCCAAGCCTTTC
TAAAAAGATTTCCAGAACTGTGCAGTAAATTGTGCACTTCTATCTGAAATAATGGCAACTGGAACTCTATGAAGTCTTAC
CACTTCTTGAATATATAACCAGTCATAATCTTCTGCTGAATGGGTAGACTTTACCGACAAAAAATAGGTTGATTTTGTCA
TTCTGTCGATAATCACCCAAATAGAATCATGTTGTATGTGAGACCTTGGGAAACTTGTGATGAAATCCATATTAATCATC
TCCCACTTCCATTCTGGAAGTTCTATATTCTCCACCAAACTACCAGGCCTTTGGTGCTCAACTTTTACTTGCTGGCAATT
TGGACAGTTAGCAACAAATTCAGCAATGCCCTTCTTCAAGCTATTCCACCAATACACCTCTCTCAAATCACGATACATCT
TTGTGGAACTCAGATGAATGGAATATCTGCAGTTATGAGCTTCCTCCATAATCCTCTCTTGGAGTCCATCCACCATAGGT
ACACACAATGTACCTTGATATCTCAATACATTATCTCCCTCTTGTTCAAAAGCTAATACTTTTTGCTTATGAACATTTGC
CTTCAATTCAAGCAAAACAGGGTCTTGATCTTGCTTGACTTTTACTTCTAACCCTAATGATGATTCAGCCCCATTCGTCA
CCATTATTCCTCCTTATGTGGAATCCATAAGTCGGACTCCTAAGCGTGCAAGCCTATGCACATCTTTTGCTAACTCTCTC
TTTTCTACCTCAACATGGGCGGTACTACCTATAGACAACCTGCTCAAGGCATCAGCAACAAAATTAGCCTTACCTGGGTG
ATAAAGAATACTCATGTCATAATCTTTGAGTAACTCTAACCACCTCCTTTGTTTGAGATTCAGCTCTTTTTTAGTGTACA
CATATTGAAGGCTCTTGTGATCAATGAATACATCAACATGCACACCATACAAGTAATGGCGTCATATCTTCAAAGCGAAT
ACCACAACAGCCAACTCTAAGTCATGGGTTGGGTAGTTCTTCTTATGGACTTTCAACTGTCTGGAGGCATAAGCTATGAC
TTTGTCATTCTGCATTAACACACAGCCCAAACCAACTCTAGATGCATCACAATACACCACAAAACCTTGAATGCCTTCCG
GTACGGTCAAAACTGGGGCAGTAGTCAACCTCTTCTTCAATTCCTGAAAGCTTTTCTCACAAGCTTCAGACCATTGGAAT
TTCACTGTTTTCTAAGTCAACCTCGTCAAAGGAGACGAAATGGATGAAAAACCCTCTACAAACCTTCTATAATAGCCATC
CAAACCCAAGAAACTCCTAATATCAGTTGGAGATGTGGGTCTAGGCCAATTCTGCACTGCATCAATTTTCTGAGTATCAA
CTTTAATTCCTTCTCCAGACACAAGGTGGCCTAAGAATGCCACAGATTCAAGCCAAAATTCACACTTAGAGAACTTGGCA
TACAATTCTCTGTCTTTCAAAGTCTGAAGAACTATTCTAAGGTGACTAGCATGATCTTCTTCATTCCTTGAATAGATTAG
TATGTCATCAATGAAGATGATAACAAACATATCTAAATAAGGTTTGAAGACTCTATTCATAAGATCCATGAACGCTGCTG
GTGCATTAGTCAAACCAAAGGACATGACCAAAAACTCATAATGACCACATCGGGTTATGAAAGTTTTCTTGGAAATATCA
CATTCCCTTACTCTCAACTGATGGTAACCTGATCTGAGGTCTATTTTCAAAAAATAGGAAGCACCCTCAAGCTGATCAAA
AAGATCATCGATTCTCGGAAGAGGATACTTATTCTTGATGGTAATCTTGTTTAACTGACGGTAATCTATACACATCTTAA
GGGAACCATCCTTCTTCCTCACAAATAAGACCGGAGCGCCCCAAGGTGAGACACTTGGTCAAATAAAGCCCTTATCTAAA
AGATCATTTAACTGCTCTTTCAACTTTATTGGTGCCATTCTGTATGACAACATAGATATAGGATGAGTATCTGGAAGAAT
ATCTATACCGAAGTCTATCTCTCTCTCAGGAGGGACTTCAGAAAGATCATCAGGAAAGACTTCTGGGAACTCTTTTACTA
CTGGAACTGACTGAATATGAGGTACCTCAACACTTGAGTCATTAACTCGGACTAAGTGATAGACACACCCCTTAGAAACT
AATTTCCTCACCTTAAGGTACGAAATGAAATGACCCTTAGGCACTGTTGAACTGTTTTTCCACTCTAAGATTGACTCATT
TGGAAACTGAAACTTGACTACTCGAGTTCTACAATCAACTGAAGCATAATAGGCATGAAGCCAGTCCATACCAAGAATGA
CATCAAAATCTACCATGCCTAACTCAATTAAATCAGCCATGGTACTCTTGTGATTGACGGAGCGGGACAATCACGATAGA
CTCTCTCTACGATAATAGACTCACCAACAGGCGTAGACACACTGAATGGTTACCTAAGTTGCTCAGGAATAACATCAAAA
TTCATAGCAACATAAGGAGTTACAAAAGATAAACTCGCTCCTGGGTTTACCAAAGCATAAATAGTAAGGTTAAAGACTTG
GATCATACCAGTGACAACATCTAGTGAATCCTCTTGCTCTTGGCGACTGTTGATAGCATATAAGTGGTTTGTTCCTCCGC
CAATACCGGAAGCAGTCCCTTTGGGTGCAGCTCTCTCTGGTGGAGCAACTGGTGAAAATTAGGCTCTATTGCCCCATTAC
CATTTCCCTGCTTGTTCTTTGGACACTCTCGCATGAAATTCCCAGTCTGACCACACTTGAAACAACCAGTGGATCCCTCA
CGATAAATACTTGAGTGGTCTCTACCATATTTGGCGCATGCAGGAGGCTTACTACTCCCTTGCGCCAGACTACCCTGGGA
ATAAGCAGGTTTAGCTCTGAAGTTCTGATTATTGTACTCACCTTTTTTCTTAGGTGCAGGTGCACTAGCAGATGATGGAG
CAGGTCCCTTCTGTTTCTGTTAGAAGGATAACCGGTTGGCATTACTCTTCTGCTACCCGGACTCATTCCCTATCTTAGCC
CTCTTGTTCTTGAATTCATTTCTATCCCTCAGTTTCTCTTCCTCTACTTGTTGCACATAAACCATCAATCTCGAAATGTC
CATGTCCCCAATAAGCATTGCTGCCCAGCCTTTATTGCTTGATAAACGGGACAACCCAACAACAAACAGACTCATCCTAC
TCCGCATGTCCGCAACCATTTTCGGAGCATAGTGAGACAGTTGGGTGAATTCCAACCCATACTCATGAACTCTTATAGAA
TCTTTATTAAGTGTGAGAAATTCCCGTACCTTGGCCTCTTTCAATTCTCAGGGACAGAAACGCCCTAAGAAAGCTTCTTC
AAAACATGCCCAACTCGCAAGTTGTGCATCATCAGCTCTACCCCATTTCCACTAATCAAACCAGGTCCTAGCAATATTAT
TCATCTGATATGCAGCTAACTCAACTCTCACAGTATCAGTAACATGTATCTCATCAAACACCTTTTTTTGTTCCTCAATG
AAGTTCTATGGATCCTCTACAGTGCTCGAACTAGTGAAACTTGGGGGATTCATCCTCAAGAACTCACGAATCCTTGAAGT
GTCAACCTCTTCTTGTCGAGCTCCTCTCTGCTGCCTAGCTTGGTTGGTCACAACTTGACTGAGCATCATTATAGCCTCTC
TGAACTCAGCATTAGTAACTTCTCTTTGCGGTTGCACTTCAGGTGCATTGGGTAACTCTTGTTCCTCAACATTCCTCCTA
GCTAGACGACCTCTGACTGCTCTTCATGGAGGCATGATTATCTGAAACACGTGCAGGAACAAATTAGAGGGAAATTTTTT
AGAGATAAACTCTAACGCACGGAATGACTGTGAAAGAAATGAAGAAATTCCTAAATGTTACAGCCTCCAAATTATAGATG
TGGCGCACTTCATACCGATAACTAGGAATCTACAGACACGACTTTATAGACTCCCTAGGACTCTTGAACTCTGTGCTCTG
ATATCAAGTTTGTCACTCCCCGAGCCTACACCCTGGGCGGGACTGCCACTCGAAGACCATTGCTGGCCCCAAGCGAACCC
TTGGCATGGCTTACATAACTTAGTGGAAGACAATATTCATACTTATAATGATTAATAACACTTAACTGAACTGAATAATA
AAATAACTGAGAATGTTTAAAGGTTAAACATTCAACTTGGCCAAAAGTGGCAACCCAAGTCTTAACAATAGGAAATGATA
AAGAAAAGACTCAAAGGACTAACATCTGACTGTCTATGAAGCCTTTAAAACAACTAAGATGGATGTTGGGACAAACCCCA
CAACATCCTAATGAACTAACTAGAAAGCAATGAAAATAGATCCTTCGGAATGTAAGGAGGCTCACCGACTGACTCTGAAC
TGCTCACTAGATCAACAGTAAGCTGAAATGCCGATCCTAGTTACATGTGTCTGCATTATAAGATGTTGCAGGCCAACTGG
CATCAGTACATTGAATGTACGAGTATGCGAGTTTGAATGCTAAAACAACATAAACTTGAAAGAGAATCTGAAAGAAACAC
TTACCTTGGCTCTTCTCAACTCATGAATACTTAACTTAACTTATTTCAATATAAAGAAGTTTAAAACAAATGCAATATAA
AGAAAAGTTGTTTAAAAACATGATGTCAACTCTGTGTATATACAAGGATACAACATAACTTTGCAATGTATGTAAAAATA
CAATAACCTGATGTATATAAAAATACAATAACTTCTGTGGTAATTTCTCTAACCGACAACCATCACATAAGAGCTATAGT
GATGATACATCGATCTACCTCACGCTGCCAACGCATCTTATACCCAGCCAAAAGTATAGGACCTGAACTACTAAGTGGAT
CCACTAGTCTATTGTGTAAAGGGTTCATCTAAAAAGTATGACCCTTTTCTACCCATGGTGGCTACATAGTTTTATAGAGA
CGTGAGTTAGCTGAACTCATGTTCACCCCCAATTCGGTGCTCAATACTACTCCCAAAATATACTAGCTCTTGTATTTAAA
AACATACTTCTTCTGTGATTTGAGATTAATGCTCAAAAATATAGCTCAAAGGCTATCTTGGAAATCAAAGTTTCCCTTCT
TGCTTTATTTAGAAAGTGATTACTTTTTTTCTGAAAACTAGCTGAAGGCTCTTTGGAAATCTCAGTTTCTGTTCTTATTT
AAATGTGAAAATATTTTAAATATCTTTGGGAATACTTAGTCCCCATATACTTTTGAAGAAATGAACTTCAACTTTACTTT
TTACTGAACTCAAAACTTAGGTCTTAAAACAAAGTTAAAACGTTTGCAAAAGACTTTGGAAATCTCTAAGAACTTCTCTT
GACTTGACTCTTACTTCTCTTGACTTGACTCTTAACTTTCCTTGAATTGGATTATGGATTCAAGGTTTATGATCTCATGT
TTATGGATGATTTCATGATGTTTAAATGTACCTTAGAGTGATGGGATCAACTAGAAAACATAGGTACATTCCTAAGGAAT
GAGTACTAAAAGGTGGGGAACGAATAGGGAGAACTGGTGTCCCTAGCGCTCTGAGAGGTGCGGGGTGCCATCCCTCAACA
TTCAGAGGCTGGTCTGGGGAGCGCTGGGTGGCATGACGCCCTACCTTTATCCCCAGGTGCTTGACGACTTTTCTTCTCCG
TTTTTCAACTCTAAACCCTCTAAGCTTCAATGGTTCTTTCCCCAAACACTTAGGATCATTTATACCTTCAATATATGATA
GATTCGAACCAAAATTACACCCAGAAACATGAATCAAATTGCAAGAAACTTCAACAAAACAACCCACAAGAATTCAAACG
AATTTCATCAAGAACTCAAAGGATTTCCTTTCAAATCACACATACTTCGCTAAATTGAATCATGATTGGCGCATGGGTGA
ACTAACCCAATGCTATGTGATCTCACATACCTTTTTAGAGATCACCCCTGACGAAATCCACAAGCTATCCTTGACGAAAT
CAACGAATCTTGCTTCTTCTTCTCCTTTCTCCTCTTTTCTCTTTTCTCCAAGCCCTAGGGTGAATTCTAATTCTTCTAAA
CTAACCAAAATCTTGTTTTACCCCAATTAATCTCCTAAAAATGAATTAGAATAATTAGGTAAGAAAAAGACTAAATTACC
CTTCTAAAATCCGAATTAGACTTTCCTTAATCCACTAGCTCAACTTCCAAAGGGCATAACTTACTCATACGAACTTGGAA
TCGCAAACTTAGCAGCGTTGGAAAGATCATTCCAAAAGCTTTCCAACCATGTTTTGAAGTACACCTAACTCATCCTGAGT
TAGGAGCTATGGCCGTTTGAAGTTGACTATTTCCAGTTATTAGCTTCTTCCTAGTTATTTCAAATTGCGAGATGTTACAA
CTCCTCTAAAAATACTCAATTCATAGGGTTCATGCTGAAATATAGACATGAACTAATCAACTCAAGAATCTTAATGCATA
ACATATAGCAATTCAATAATTAGGAATAAAATTTCAAAAAGAAACAGGAACTCAAGAACTCAAAATCAACTCATCTCAAG
AATACTCAAATCTAGGGGTAGTATTCTAGATATCTCTTTTACTGATTTGAAAGTAGATGTAGGGCGTGAAGATGAACTAG
TCCAACACTATGATAGCCTTACATACCTGGAAGAACAAGGTTCTTGAAGAATCTTGAAAATGAACTTGGTAAGAAGCCTT
GAAACCCTAGCTTGAAGGAGAACAATCAAGAAAACCTTTCTTCAGGTTCTTGAATTACTTTCTTGAAATCTCTATGGCCA
ATATTATAATTTACATTAGTGATTCATAATTATATTGAGAAATTTGAGTTGGAAAGAATGGAATTCTTGGAGAAAGACAT
ACCTTGAAGAAGAATCTTAAATGGAGTCTTCTACTTCGATTTTTCCTTAGAGTTTTGCCTTAGGGTTTGAAAGAGAAGAG
AATGATGAATTAAGAAATGAAAATCTTATTATTTTGGGTCTTTAATTAGTCAAGAAATTTGTTTAGGTTTTCTTAGAGGT
AAAAAGACAAAAACGACCCCTTTTAATGTTTTCCCGTCAGCTAATTCGTCACGACACTATATCAAGTCACTAAAATGGTC
ATAACTTTTTAGTCAAAGCTCAGATTATTGCAATATTGGTGGCGTTGGAGAGAAGGTTCAAATACCTTTCACTTGATAGG
TTCTGGGTCACATAACTCTTTATAGTCTAAGAGATATGGTCATTTGAAATTTACCCAAGTAGAATCTTACATCAAAACAT
AATCGATAAAAAAACTTTCAACTCTACTTTGTGCTAGGAGTTTCTAGTGACCTTAATTGATATCCAAAATCATTCCCACA
CTAAATAATTTAACTTTACACATATGGATAATTTAAGAATCACCCGATATGACCGTACAAGTAAATGAAAAATTGTTCGA
GTCTTAACTTAGAAATTTTCGGGGTGTTACACATTTAGTCCGAGGTTTAAATTTTAGCGGACAAAAAAATTGGGTGATTT
TTTCCCATATATCTAAGTTTAGATGGACAAAGTTATCTGATATCAATTGGTGGTGGAAAATAACACATAGCTAGTGAAAT
TGATTGAGATACATGAAAATCTCTCTCTCTCTCTCTCTCTCTCTCTCTCTCTCTATATATATATATATATATATATATAT
ATATATATATATATATATATATATATATATTTATAATCTTTCTCTTGAAATAAATCACAATGAAATAAAATATCTACCTT
AATATTAAACACCAATATTTTAAGTAATATTTAAATAACATATGGTTAAACTTGCAAAAACGTAACAGAAAATTTTCTAT
ATACCATCGTAAATATTACAATAATAATCATGAATATTGTTTCTAAGGAATAATTTCCTTATTATCAATGATCTAGGTTC
TAATGTTTTTTTCTTAATTAAAAATTAAGAACACTTGCAAATTGCAATAGTTGCCTCTTCAAATGCAAAGAACGTTAGAG
CATATGAAGATATAGACATAATATCAATATTTAATTGGGGAGTATAATTAGAAGGTAGAGTTCATATAAAAACATTAATT
AATACAAGATTTATCATATTTAGAAATAATTTTCAACATGAGAAAACCTGTATAAACTTTATATAATAATAATAATAGAG
GTCAAACATGAAACTGCAACGCACGTTCTCAAATATCCTTTTATGACCACTTCATATTTTCTCTAACTAGAATACTGAAA
TTTACAAGTAATATCTTCTTGATTCTGTCTTAGGAAAGTTTGTATTTTGAACAAAACAAAATTTATCTTTTTCCAACTAT
AAATTGAAGTCCTATATTTACTCATAGCAGAGACAAGGGACACAAGATAATTAGTCTTGAAAAATAAGTAACAATATAAG
ATCTCTCCTAGATTGAAAAGTATTGTTCTTTATAATGCATCTCTATTGTTGCTTTTATATTGAACTGAGTTGAGTATTTC
TTAGTTTGAGTATCTTTGGGTATCTTTGAGTATCCTTAAGCATCCTTGAGTCGAGTCGAGTTGAGTAGAGTTGAGTTGAG
CCGAGGTGAATATGTTCTTCCTTTTTATCAGTCCAAGCTTATGTCTGTGCTTTAGAGTTCCCCTTACATACTCGTACCTT
CCATGTACTGACGCCATTTTGCCGGCATCTTTTATGATGCAGATACAGATGTTCAGGGTCATCAGCAGGCGCATCGTTGA
TACCACTTGCAGTTCCAGAGTTGCTTCAGTGAGCCTCCTTACTTCCGGAGGATTCCCATTTACTTTTTAGTTTTGTTAGG
ATGTCGTAGGTCTTGTCCCAACTTCTATCATAGTTGTTAGAGGCTTCGTAGATAGACATTATTTTTGAGGAGTCCTTTCA
TTTCCATTGTTTAATGTTTAAGACTTGAGTTGCCTCTTTTGGGCAGTGAATGTTTTATTCAAAATATTATGAGTATCTAT
TTTGAGACATTGAGTTAAATCTTTACTTTTGATGTTCATTTATGGTTGAGTAAGTCTTCTGCTGAGAATTGAGACAAACC
AAGGGTTCGCTTGGGACCAGCAATGATTCTCGTATGCCGACCACGTCCAGGGTGTAGGCTCGGGGCGTGACACAGTTCCT
TATAGAAGCCCATAATTTCAGATATTCTATTCATCCAGGTTCTACTAAGATGTACCATGATCTACGGGAAGTCTTTTGGT
GGAATGTCATGAAGAGGGACATAACAGACTTTGTGGCTAAGTGTCCTAACTGTCAACAGATAAAGGTAGAACATCAGAAA
CCAAGAGGTATGAATCAAGACATTAACATTCCTACATGGAAGTGGGAAGTGATAAAAATGGACTTGATTATAGGCTTACC
TTGTAGTCACAGACAACATGACTCTATTTGGGTGATAGTGGACAGAGTTGCTAAGTCCGCTCACTTCTTGGCTGTCAAGA
CTACAGATTCAGTAAAGGACTACGCCAAACTCTACCTCAATGAGATAGTCAGGTTATATTGGGTTCCTTGTCTATCATCT
CAGATACAGGTCCTCAGTTTACATCTCATTTCTGGAAATCATTTCAGAAAGGTCTTGGTACTCAGGTAAATCTCAGTACA
ACATTCCATCCACAGACGGATGGTCATGCAGAGTGTACCATTCAGACCTTAAAGGACATGTTGAGAGCTTGTGTGATCGA
TTTTAAGGGTAGTTGGGATGATCACCAACACCTCACAGAGTTCACCTATAATAATAGCTTCAATTCCAGTATTCATATGG
CCCCGTATGAGGCACTATATGGGCCTAGATGTAGGTCCCCAATGGGTTGGTTTGAAGTAGGTGAAGCATCCTTGATTCGG
CCAGATTCGGTTCATAAGGCTATTTTCAACTCATCAGAAATAGACTAAAGACAGCCCAGAGTCGTCAGAAATCCTATGAA
AATGTGAGGAGAAGGGACTTGGAGTTTGAAATCGATGATTGGATTTTCCTGAAGGTGTCACCTACTAAGGGGTGATGAGA
TTTGAAAAGAAAGGGAAGCTCAGTACCCGATATGTAGGTCCTTACAGAATCCTGAAGAGGGTTGGTAATGTGGCTTATGA
GTTAGAGTTGCCAGCAAAACTAGCAGTGGTTCATCCAGTCTTTCACATTTCCTTGTTGAAGAAGTAAGTGGGTGATCCGG
TATCGATAGTACTTTAGATAGTGTGGTTGTAAAGGATAGTCTCACTTATGAAGAGGTGCTAGTTGAGATTCTTGACCGTT
AGATTTGTAGGTTGATAAATAAGGAAGTTGCTTCAGTGAAGGTTTTGTGGAGGAGTCAGTCCGTAGAGAGAGCTACTTGG
GAAGCGGAAGCAGCCATGACGGCCAAGTATCCTCACCTCTTTCCTTCCGATTATGTTTCAACTTGAGGTATTAGTTCCTC
TCCAGTCTCTCAGTTTCCTCTTGATTATTTCAGTCTCAATATCTTGTTCCATCAGTTGTTCTTCCAATTCAGAATATTTG
CATGTTCTTGGAACTCATTTCAATTAGATATCAGTTTCTAGTACTTAGTGGTAGGGATTACAACTCCTTCCCTCTATACT
CAGCTTTTTAAGACTTCATTAGAGGACGAATGTTCCCAAGGGGGAGATATTGTAACACCTCGAATTCGAGAAAATACAAA
AATGTAGCTTCCAGGACCTGGTGCCAGAACCAAGAAAGCCATCGACGGTCTGTGGTGTGACACACGGTTCGTAGGTGGGG
TCCATCATTGGGGTCCAAGATTCAGGGATCTCTGATCCCACCCACGGTCGACCAGTACAAACGCCGTAGGTCTGGCCGTA
GGTAAGGGTCAGCAACCAATAAGAGGAAAAAGGTTCTTGCGTCAACTTCAAACGGTCATATCTTTTAGTACAAAATGAAT
TAGGTGGCCCATGGACTACCAAATAAAAGATAATTGAATCATCTTTCCAACGCCACCAAGTTTGCTAAAATCCAAGCTCA
GAGTAAACCATTATGCTCATTTTAGTGAAGATTTATCGGGGAGACCATGAACCATGACCCAGTCGACGGCTGGTAGTCCA
AACGATGGTCTGTCAGTCCTACCATGGATGACCTTTTTCAGCTTTTAAATTAGTGACATTTTTTGTCTTTTCCCTATGCA
TTGGGGTACTTAAATTACGTCGTTTGATGCCTAAACTACGTCGTTTTACTCAGTCTAATCCTAATAACCTAGTCATACAC
ACCCATAACCCTCATTCTCCAAAACATCATCCAAATTAGAATGAAAAGAAGAGAAAGAGGCACCAATTTCTTACAAGAAC
AAGCAGCAGTGTTCTTCAAAGTTTCACACCCAAAATACAAAGGATTTCTCTGTAGATGTTGTTGCCAGGTATGTGGGATT
TCACTAATGGGCTCCTTTCATCCAGTAGGTCCCTAGAATTCAGTCAATTCGTTGATTCTACATAGCTTGTTTAGACCTAG
GGTATGTAAAATCTTAGGAATTTGTTGTGATTTCAGTTGCTATAGAATCCATAGTCTAAATATCATGATTTCTTGGAAAC
ATTGCATAATTCCTTGTATAAAACTTAGAACCCTAGTTTGTGTAAATTCTCTTAGTTCATGAATTATACTTTCTAAGCCA
GTTAAACAAAAAATCATGCTCCAGATTTTGAATGTCAAATTCTCAGTATATAAATGTTGCATTCTCAGTTAGTATGTCAA
TATTTTGAGCTATTCAGTATTTAGTGCATTTTAGCTTTATATGTATTCAGTTGGGAGTAGACTTAGCACCGAGTTGGACT
AAGGTTTAGTGTACCCTCATAGTCCTAGAACTACGTGTCCACGTAGGATTTTAAGTCCCCTATGTTGGGCATTATTATTC
GTGATCATGCAACAATCATGCTTTTATACCCTTGGCAAAGTATATTGGGTCCTCTCAATAGGGTGTATACATCGAACTGC
GTGTTTAGCTCACGTGGTTTATGTCGGTTAAAAGTAGCTCCCACGGTCATACTTTTAGTGCATTTGACCAAGTTTTCAAT
ATTTATTTCAGTATACAGTTTAGCATGTTATCTTGATGATTAGTACTTGGTCATTGCATTCAACTTAGCTTTTCAGTTAT
GGTTCAGTATTTTTATTTTTGCTCAAATTATGTCACTGCTCCATTATGCTTTGTTTAGATCATACATATTTGTTCAGCTT
AGTATCTATATCATACATGCTCAGTACATTCCAAGGACTAACACATACTCTGTGCTACATCCTTTCATGATGTAGGTTCA
AACACTCAACATCCAGATCACGCTTAGATCGATTCTCGATCTGCATTCAGCAACTTCAGTGGTGAGTCCTTATATTCCGA
GGACAATAGACATGTTTTCATTTGTCATTATTTTTAGTTTCAGATTTTGTTAGAGTTAGCTGGGGGAATGTCCCAATAAC
TCAACTCAGTTAGAGACTTTTCAAACATAGTAGTAGATGCATCTTGAGTTGTTAAGTGGTGTTTTAGTCATCACTAGACT
TTGATTATATTTATATATTCAAACTAGTTGGTTTTTTCCCCACTTTCAGTTATCCATTGTTTTAGCTTCCGGATAGTACA
TGTCTTATTCAGTTATTCTCAGTATGTTTAATATATACCAGACACAGGGTTGGGTTGGGGTCACTCGTGATCCTAGGTCC
CGTACTCCAAGGGGTAGCCTCGGGGTGAGACAAGAGTCTTCAAGTTGGGCGACTTAAAGACTTGGGAACATAAACCTTGG
GGGGTTTGTGTTGGAGTTTAGGAATTAAAGTTAGTTTCTAGGATTGCAAGAGTTGTATTATGAATTCATAACTTGAAGTG
AGGTCGATGATCTAGTTGGTTGTTAACGTCTAGGAATTAGAGTTTATAATTTCTTAGGTTACATAGGATTGTAATCTTCT
GTTGAGGCTAAGAGATTAATGAAGTGGAGTTAAATCCTATAGAGGTGTAGGTTGTGGGTTTTTACCTTTTATGAGCCGGG
GTTTTCCACAATAAAATATTATGTCATTACTATATTTTCTTTACATAACGTAACTTATGTAATCTACAAAGTAAAAAATA
GAATATACATGTTCCTTAGGCTAAATTGGGGGTCAGTATTCTAACATAAAGTATCAATGTTAACCTTATTTTTGCACCAC
TTTTTATCATTTGATAGTGTTCTTTGATCTCTTTATATATATATTTCGCGGGCCGATCCGGGTGGAAGACATTGCCAGGT
GGGGAGTTTGGCTGGGGCGGCACATCTGTTAAAAGATAACGCATGTGTCCTAAGATGAGCTCAACGAGAACAGAAATCTC
ATGTGGAATAGAAGGGTAAAAGATCGTTTGATTCTGATTTCCAGTACGAACACGAACTGTGAAAGCGTGGCCTAACGATC
CTTTAGACCTTCGGAATTCGAAGCTAGAGGTGTCAGAAAAGTTACCACAGGGATAACTGGCTTGTTATATTTGCATGAAC
AACAACCAATTCAACATGGACTCGCCAGCAAAACAAGAAGTTTGAAACTACATTGGCTATTCATGACAAGGGTACCTCCC
AGATAGATGGTGTTGTATGGCTGAAATCACTAACAAGACCAAGGAAGAAGTGAAATTACACTATGAAAAAACTAGTGCAA
GTTATAAAAAACATTGACGCAAGATATTAGATCAACCTCATTTTTTATGTCTTCCATATTTTTTCATAATATATTTTCAC
TATTCCTCGGTTTTGTAGTGTCCTTAGCTACATTACGCTATGTATTAGGTGTGCTCTTGTCAAACATGGTCACAACATTC
TAAAACGTTTTGTCTTGCTCCCTAGTCCATGTTGAATTAGATGCAATTTTTGCAAAATTTCAAAAACTAAATAATACTAT
TAAAATGATAAAATAATAGAGTAGTATTGGGAAAGACAAGAACAAACAAAGGTGCATGACGGAGCAATAGCGGAAGGATA
CCGAAGTCTAAATTTTACCATCTATTTGACCTAGAAGAAACAAACTAATTCAAACACAAATACATTTTGGGGCAACAAGT
ATATCAACAATAAAAAATATGGCAAGGCGAAACTAAAATAACATTCCAGACACCAAGATTTACGCGAAAAATGTCTTTAA
AGTAAAGAATAAATACCACTGGACCAAATATCTACTATAATCAACAAGAGTTACAACAATATTTTCAAAAATAGCCATAA
ATTAAGGGTCAAACAATTACAAACAATGACTACAACATAACACTAAAAACTAGAGAAGTAAAATGATTAAAATCACCAAA
AATGCAGCTACTAATCCTGAGCTAGAATAAGGAGCTACATGATTCCGAATCAACCTCTATCCATTACCAATCAAATATTA
AGTTGAAAGGAACTAGGTATTCAAAAACCCACTCAATCAGACAAAGAACGAAGTGGGTATCGCGATTCGAAAAAGATTGC
TAGGGCTTTGGAGAAAATCTGCACTCTCTAACTTTTCTCTCTATTTGGCTGCTAATCTCTCTCTTGTGATTTATTGTAAT
GACATGTTCCCGTCGTTATGGAAAAGCCAATGGGGGAAGAATTGGGGCTAGAAAATTTGAGTAGTAACTTGGGAATTCCT
AGCCTAGTCCAGATTTGAAAGAAATTAGATTCAGTGAGGTTTAGGGGAATCTGTTAGTGAATGGGGGATCTAATTATCAA
TTTTATCACATGAGTAGATATCTAAGACTTTAAGGAACCCATATGACTTTACGGAATCAAATTTGGGAAAATAGAACTCC
CGAAACTGATCTTAGCGTGAAAGGGTAGTTTTTGAACGTCATGGGTTGAAGGTGTGTTGACAAATGGGGGTTTGGAACTC
AAATTCCGAGATTTTGTCTCCATGTAAGCCACTATGGAGGGATGTATTCACTCATCCGGGTAAGGCTAACGTAGTGGCAA
ACGCATTAAGCTGAAAGGTGGTAAGTATGGGTAGTCTAGCTTGCTTGAGTGTATCCAAGCGACCTTTGGCTAAGGAAATT
CGAACCTTGGAATCTAAGTTCATGTAGTTGGGAACCTCAGAAAAAGGTGGGGTGTTAGCTAGCATTGAGGTGAGGGCCAC
ATTCATTGAGGAGATCAAGGCCAAACAATTTAAGGATGACAGTTTGAATAAGCTCAGAAAGAAGACAATGTCTGACAAGG
CACAAGATACAACTCTTGATGCAGGGGGGTGCTCAGTTTTAAAGGAATGATTTATGTCCCTCGAATAGATGACTTTATTC
AAAAATTGTTGACAGAATCTCATGGTTCGCGGTATTCCATTCATTCGGGTGTGACCAAGATGTACCAACACTTGAAACGA
CTTTATTGGTGGCCTGGCATGAAGAAAGGCATAGCTGAGTATGTGGCTAAGTGCACAAACTGCAAACAGGTAAAGTATGA
ACATCAAAGACCTGTAGGTTTTCTTCAGAGAATGCCAATTCCGGAATGGAAGTGGGAAAGGATAGCTATGGATTTTGTGG
TTGGTCTCATTAAGACATTGGGAAAGTTTGATTCTATTTAGGCAGTGGTTGACAGATTGACTAAGTCAGCCCATTTTATT
CCAGTCAGAATAGACTATAATGCCCAGCAGTTGGCTAAGGTTTATGTCAAACAAAAAGTGAGGTTGCACGGGTTGCCCTT
TTCTATCATCTCAGACCATGGTACGCAGTTCACATCCAAGTTTTGAAGAAAATTACATGATGAATTAGGCACTCAACTCA
CATTTAGCACAGCCTTTCATCCTCAAACTGATGGGTAGTCGGAGAGGACTATTCAAGTGTTAGAGGACATGTTGAGGGCA
TGTGTGATTGACTTTGGAGAACATTGGGATAAGTTCCTACCTTTGTGTGAGTTCTCGTATAATAACAGTTACCACTCCAG
TATTGACACGACACCGTTCGAGGCACTTTATTGGAGGGGATGTAGATCATCCATCTGATGGTTTGAGGCTGGAGATGTAA
AACCTTTTGTCACGACCCAGGGGTACACCCTAGATGTAACATGGTGTACTTGACCCCAAAGGGGCCTCGTACAAGCCCTT
GGCATATCATAACATAAGATAATAGAAAAGTATGGAAATTTTAAAACTTTATCCATANNNNNNNNNNNNNNNNNNNNNNN
NNNNNNNNNNNNNNNNNNNNNNNNNNNNNNNNNNNNNNNNNNNNNNNNNNNNNNNNNNNNNNNNNNNNNNNNNNNNNNNN
NNNNNNNNNNNNNNNNNNNNNNNNNNNNNNNNNNNNNNNNNNNNNNNNNNNNNNNNNNNNNNNNNNNNNNNNNNNNNNNN
NNNNNNNNNNNNNNNNNNNNNNNNNNNNNNNNNNNNNNNNNNNNNNNNNNNNNNNNNNNNNNNNNNNNNNNNNNNNNNNN
NNNNNNNNNNNNNNNNNNNNNNNNNNNNNNNNNNNNNNNNNNNNNNNNNNNNNNNNNNNNNNNNNNNNNNNNNNNNNNNN
NNNNNNNNNNNNNNNNNNNNNNNNNNNNNNNNNNNNNNNNNNNNNNNNNNNNNNNNNNNNNNNNNNNNNNNNNNNNNNNN
NNNNNNNNNNNNNNNNNNNNNNNNNNNNNNNNNNNNNNNNNNNNNNNNNNNNNNNNNNNNNNNNNNNNNNNNNNNNNNNN
NNNNNNNNNNNNNNNNNNNNNNNNNNNNNNNNNNNNNNNNNNNNNNNNNNNNNNNNNNNNNNNNNNNNNNNNNNNNNNNN
NNNNNNNNNNNNNNNNNNNNNNNNNNNNNNNNNNNNNNNNNNNNNNNNNNNNNNNNNNNNNNNNNNNNNNNNNNNNNNNN
NNNNNNNNNNNNNNNNNNNNNNNNNNNNNNNNNNNNNNNNNNNNNNNNNNNNNNNNNNNNNNNNNNNNNNNNNNNNNNNN
NNNNNNNNNNNNNNNNNNNNNNNNNNNNNNNNNNNNNNNNNNNNNNNNNNNNNNNNNNNNNNNNNNNNNNNNNNNNNNNN
NNNNNNNNNNNNNNNNNNNNNNNNNNNNNNNNNNNNNNNNNNNNNNNNNNNNNNNNNNNNNNNNNNNNNNNNNNNNNNNN
NNNNNNNNNNNNNNNNNNNNNNNNNNNNNNNNNNNNNNNNNNNNNNNNNNNNNNNNNNNNNNNNNNNNNNNNNNNNNNNN
NNNNNNNNNNNNNNNNNNNNNNNNNNNNNNNNNNNNNNNNNNNNNNNNNNNNNNNNNNNNNNNNNNNNNNNNNNNNNNNN
NNNNNNNNNNNNNNNNNNNNNNNNNNNNNNNNNNNNNNNNNNNNNNNNNNNNNNNNNNNNNNNNNNNNNNNNNNNNNNNN
NNNNNNNNNNNNNNNNNNNNNNNNNNNNNNNNNNNNNNNNNNNNNNNNNNNNNNNNNNNNNNNNNNNNNNNNNNNNNNNN
NNNNNNNNNNNNNNNNNNNNNNNNNNNNNNNNNNNNNNNNNNNNNNNNNNNNNNNNNNNNNNNNNNNNNNNNNNNNNNNN
NNNNNNNNNNNNNNNNNNNNNNNNNNNNNNNNNNNNNNNNNNNNNNNNNNNNNNNNNNNNNNNNNNNNNNNNNNNNNNNN
NNNNNNNNNNNNNNNNNNNNNNNNNNNNNNNNNNNNNNNNNNNNNNNNNNNNNNNNNNNNNNNNNNNNNNNNNNNNNNNN
NNNNNNNNNNNNNNNNNNNNNNNNNNNNNNNNNNNNNNNNNNNNNNNNNNNNNNNNNNNNNNNNNNNNNNNNNNNNNNNN
NNNNNNNNNNNNNNNNNNNNNNNNNNNNNNNNNNNNNNNNNNNNNNNNNNNNNNNNNNNNNNNNNNNNNNNNNNNNNNNN
NNNNNNNNNNNNNNNNNNNNNNNNNNNNNNNNNNNNNNNNNNNNNNNNNNNNNNNNNNNNNNNNNNNNNNNNNNNNNNNN
NNNNNNNNNNNNNNNNNNNNNNNNNNNNNNNNNNNNNNNNNNNNNNNNNNNNNNNNNNNNNNNNNNNNNNNNNNNNNNNN
NNNNNNNNNNNNNNNNNNNNNNNNNNNNNNNNNNNNNNNNNNNNNNNNNNNNNNNNNNNNNNNNNNNNNNNNNNNNNNNN
NNNNNNNNNNNNNNNNNNNNNNNNNNNNNNNNNNNNNNNNNNNNNNNNNNNNNNNNNNNNNNNNNNNNNNNNNNNNNNNN
NNNNNNNNNNNNNNNNNNNNNNNNNNNNNNNNNNNNNNNNNNNNNNNNNNNNNNNNNNNNNNNNNNNNNNNNNNNNNNNN
NNNNNNNNNNNNNNNNNNNNNNNNNNNNNNNNNNNNNNNNNNNNNNNNNNNNNNNNNNNNNNNNNNNNNNNNNNNNNNNN
NNNNNNNNNNNNNNNNNNNNNNNNNNNNNNNNNNNNNNNCTTTATTATAAAGCCCACAAAATGCTTTCAACAATGGAGGA
TTTCACCTATATTAATTCTCTTCTTCTTCTTCTTCTTCTTCTCCTTCTTCTTCTTCTTCTTCTTCTTGAGTTTTCTAGAG
AGAAGATTTTTGGGGAAGTTGGGTTCTTTGGTGAATTGGAAAATAATGTCTAGGATCAATATATTTAGGGGTCTATTAGG
TTTATATAGGTGGCCTAATTACTAATAAAATGACACCACTTAACCCCTAACTAATTATGGAATGACCCCTAAGTTCCCAA
CTTAAAACATCTTGAAGCCAAACCTACCCCAACCCATGAGACCACGTCCACGAACTGTGAGTCCACCCAGGGCCCATACT
GGTCATCCGTGGATGGTGTTCTGTGGCTAGATTTTAGGGGTCTTTACCCACGCCTCTTCCCACGGGGCATGGGTCCACCT
ACGGGGAGTGAGTCCCATTTGTAGGTGGCCCATTTTGGCAGATTCTAGGGACTATTTTGGGTCCCCCTCAAGGACCCTTG
GTTGGTCCTTGGGGGGTCTGACTTTGACGTCCTAGCCCTAAAACCTTCATTCTAAGTACGGGAAGTTGAATCTAGGACTC
TAACCCTCACATCAAACTCTAAAACCTCCGCACAAAGCTCTAGTTTAGCCTACTAGTTTCCGAAATATTACACCTTTTTG
GGGTTGACTTGGTGAAGGATGCTTAGGATAAGGTAAGAAGCATCCAAGCTAAGCTCCTAGCAGCCCAAAGTCGACAGAAA
AAGTATGCAGACCATAAGGTAAGGGACATGGCATTTCATACTAGTGAGAAAGTTCTTCTTAAAGTGTCACCCATGATAGG
GGTGATGAGATTCGACAAGAAGGGCAAGCTTAGTCCTCGATACATTGGACCATTAAAAATTCTTCAGTGTGTATGGCCAG
TGGCTTATAGGTTGGCGTTACCTCCTAGCTTATCAGGAGTTCATCCGGTATTTCATGTGTCCATGTTGAAAAAATATCAT
AGGGACGGGGATTACATCATAAAATGGGACTCAGTTTTGTTAGAAATAAACCTTCAGTATGAGGAGAAACTGATTGCAAT
TCTTGATCGTGTTGTCCGGAAGCTTAGGACCAAAGAGATTAAGTCCGTGAAAGTTCAATGGAAGCATCATCCAGTTGAGG
AAGATACTTGGGAAACTGAGAAGGACGTGCGATACAAGTATCACTAGTTGTTTGACGATTCAGGTACAACTCTACTCTTA
CTTTAGCCAATTTTTCCTAGTTTATCACTCGAGGATGAGTGATGGGTAAATTGGTATATATTGTAGCGACATGTTCCCGT
GGTTATGGAAAAGACAATAGGGGAAGAATTGACGCCAGAAAACTTTTGAGTAGTAACTTGGGAATTCCTAACCTAGTCCA
GATTTGGACGAAATCTGAGTCAGTGAGGTCTAGGGGAATCTGGTAGTGAATGAAGGATCTAGTTATCGATTTGATCACAT
GAGTAGATAGCTAAGATGTTAAGGAACCCATACGACTTTACGAAATCGAATTCAGGCGAGTGGAACTCCCAAAACTGATC
TTAGCGTGAAAGGATAGTTTTTGAACATCATGGGTTGAAGGTGTGTTGTGAAATGGGGGTTTGGAACTCAAATTCTGAGG
TTCTGTCTCCGTGAAAGCCGCTATGGAGGGATGGGGTCCACCATAGCGGCTCAGTCGTAAATAAAGTTGGGGAAAAACCC
CAAAAATATTATTATTCTGCAACTTTCGTTCTTGAGAGCTAAGAAACAAACCAGTGTAAGTTCTTGACGGTTTTCCACCT
CTTCTAGGTCTAAAGATATGGTTTTTACTCCCCTAATCCATTTTTCGATCCGTAGAACTTAGATTCTTGGGTGATTATCA
TTGGGGGAGGGTTTTGACCTGAAACTAATGATGGAAAAAGCCCTAAGTTGGGTATTGGGATCTTGGGTTTTGCCTAGTAT
TGATAATTTAGATTATAATCTGGGTAATGGCCTCGTTAATTGATCCTTGTATTAATTTGTTGTTTTTAGACCACGAACAA
GCGGAAAGAATCTGAAAAGGGAAGATTCAAGTGCCTTAGGGGGATTCAAGATTGGTTTCGAGGTAGGTGATGGTTTGATT
TCATGTTTTGTGTGATGTATGTTGGTAATTGCTTCATTGTAATGCATTTATGTATGTGAATGAAGCTTGTTGATCAAACC
TAATGAAATGAGTATGAATGAACAAATGTATGCCATGATTCAACACTTGATTGTATGATTATGAGTATGTACAGTGTAAG
TGTGATTGTGATTATGGTTGTGTTGATTGGATCGGGTGTCACGTTCCGACACATATATTGGATTGGGTGCCACATTCTGG
CACATACATGGGATTGGGTGTCACGTTCCGACACACTAACAGTTTGGGTATTGGTTCAATGAGAGGACCATTGAATTGGC
ATATCTACTTGTATTGAGAATGTGGAGTTGTACATTGCTCCTAAAATGATAACCAATGTGTATATATATTTTGTACATGT
CATGTTTAGTATGTTGTGACTGCTTATATATGTTTCGCTTATTGGAATAGTTGTGTGATCCTACTAGTACACTGTGGTTG
TGTACTGATATTGCACTTGCTCGTTCTTTGTTGAGTACAGGGCATCTTCAGGTGGCTATTGATAGACCTCAGCGAAGAGA
TCAGTGATCGAGAGCGAATTTCAAGGGTGAGTCAGTTCTTTCAGCCTGCCATAGAGTCTTTCCTATTATTAAGTCCATTT
CCTTCGAACTTGGACTATTTAGATAATTCTTAAGTTAGTTGGGGTCGTACCCCTTCTTCTTAGATTGTCGTTATTAGAGT
TTTGGTACATTGACTTTCAGGTTCTAGGCGTTGTTTTCCACAATTTTTTGTTAGACTTTTGGAGTTTATGGGAACTGCCT
AATTTTCTTAGACCTTTAAACTTGCTTCCGTATCTTTAAATGTCTTAATTGCCGTTTATTTGGTTAGTTGGATTGTAGTA
ATGGTTCTCCCACCGGAGGGATAGTATGGGTGCCAATCACGACGGTCTGGGTCGTGACATTTATTAAACATAAGACCTAA
AAGGAGTCTTACAGACACACCATATTATTGGGCTTATGGACAAAAGTGGGCAAGTTCAAATTGAGCTTTTTTTTATCCAC
ATAGAAAGTGAAAAAAACCCAAAACCCAATAAGTGAAGATAGATGATGCTTTAGTACAAAAATAGGTTAACATGGATAAT
CTCTCTTTCTTAATATATATATATATATATATATATATACTAGTTTTTCGACACGTGTGGTGCACGTGATTACCAATTTA
GAAAATAGATGTTATAGTAAATAGTATTGCTGATTTAAGCGAAGATTTGAATAATAAGTTTTGCACAAAATAATATTGCA
TATTCTTTTGTGAATGTTCAATGTGGATCGTTATATATATCTCTTATTCACGCGAACCTATGAAGATGGTGAATGAAAAG
ATTTATTAGTTAAATGCAATAATGTATATATTTATTTCAGTTTGATGAGGTTCAATCTTGTAATTAGTCGTTTCTCACTA
ATATTACCTTATACACTATATTTGTTGTGTATTTTTCTTGTCATCTAACCAGATTTGCTTTGCACGTGTATTCCACGTTA
AATTATTTAAATGTCATATGAACATGTGAAGAGAACAACTATATTTTATTTTTTAGAACTATTTTTTGTAGATTACTTTT
TATTTTATAAGTTATTACATAATAGATGATGTTCTTGTTGTTGGCTCTCATATTTGACTTCTCGATTGACTATGTACATA
AATCAAAGATAGTTATTTGACTGTCCATAGTTAACTAAGAAAAGTTTCCTTTTTCAGTACCAGAAAAACTAAAAAATAAA
ATTAAAGAATATATTATATCTGTGAAATCATATATATAATCACATATTTATCTTACACCTTACAAAGATATAGTGCATAT
ACTTGTAAACGATTTTCAATTTATTCAACCAAGCATGATTCGTCCAAGGAAAAATAACAACACCATGCTAACACATATAT
AGGGGCTATATAATAATATGTAAAATAATTGGTCAAAGGTTAATATAAGAAAAGATGAAAGATAGAAATAATTAATGTAA
TAACTATGAGAATTCATAATATTATAACTAAAGAATGTAAAAGAGGGTGAATAACGTTTGCAATAATTAGTAATAACTAA
GAGAATTTATAATATTATAACTAAAGAATTAATGTGCAATAGTTGAATTTCTAATAAATTGTATACTTACATAAATAAAT
AGGACTTTTAATTAATGTTACTATTTTTTTATAGTTATTAGATTTTAATTTAGTGTACGGAAAAAATAAAAATGTTTATT
CCATATTATTGAATATAAAATTTATGTTGTAAATGATAAATCTTAAGTGATTCATATATATTTCACATATTTTCATATCT
GTTGTGAGTTTTTTTTTAAAAAAAAAAGTAACTCAAAACATTATAAATTAATATATTTTGAAGTTAGAAGATCTTGTTAG
CTTGATAATACATTCGTGACATACATAATATTTTAATTTAAATACAGAGACCTAATATATATATATATTTGCATTAATAA
AAATATTTATCTCATAAAAATTAGTTATTAAATAAATAATAAAAATTAAACTAATACAACCTTCAACTGGCATTATTACA
AGTAATGTGAATTTTTCTTCGTCTAAAATACTCAAATTTTAAGAAATAGTAAATAAGTAAAACAAAATGGCAATGTTTAT
AGAGTAATAACTATTTTAAGGTAAACTTTCTGACAATCTAAATCACATAAGTAGAATTGATAATAAAGTCATTCTTTTGT
CTTGAGCACCAAAACCACAAATCGTGACAATTATCTAACTCTTAAGAAGTCTAATAATTTTGGAAAAAGCTATTCAGAAG
CATAATCTGCATCACAAGAAAATTTGTTAACAAAAACACATGAATTTAGATACATCATGTTAAATTCATATATTGGAACA
TTACATACTAATGTATATATTAAGTAAAAAGAATAAATATTATTACATCATCAAAATTATTTTCCTCAAGTACTCGAGGT
TTTGGAATATACAATCTTAGGATAGAACGATTTACTTCATATGAATACTGGAACTTCATANNNNNNNNNNNNNNNNNNNN
NNNNNNNNNNNNNNNNNNNNNNNNNNNNNNNNNNNNNNNNNNNNNNNNNNNNNNNNNNNNNNNNNNNNNNNNNNNNNNNN
NNNNNNNNNNNNNNNNNNNNNNNNNNNNNNNNNNNNNNNNNNNNNNNNNNNNNNNNNNNNNNNNNNNNNNNNNNNNNNNN
NNNNNNNNNNNNNNNNNNNNNNNNNNNNNNNNNNNNNNNNNNNNNNNNNNNNNNNNNNNNNNNNNNNNNNNNNNNNNNNN
NNNNNNNNNNNNNNNNNNNNNNNNNNNNNNNNNNNNNNNNNNNNNNNNNNNNNNNNNNNNNNNNNNNNNNNNNNNNNNNN
NNNNNNNNNNNNNNNNNNNNNNNNNNNNNNNNNNNNNNNNNNNNNNNNNNNNNNNNNNNNNNNNNNNNNNNNNNNNNNNN
NNNNNNNNNNNNNNNNNNNNNNNNNNNNNNNNNNNNNNNNNNNNNNNNNNNNNNNNNNNNNNNNNNNNNNNNNNNNNNNN
NNNNNNNNNNNNNNNNNNNNNNNNNNNNNNNNNNNNNNNNNNNNNNNNNNNNNNNNNNNNNNNNNNNNNNNNNNNNNNNN
NNNNNNNNNNNNNNNNNNNNNNNNNNNNNNNNNNNNNNNNNNNNNNNNNNNNNNNNNNNNNNNNNNNNNNNNNNNNNNNN
NNNNNNNNNNNNNNNNNNNNNNNNNNNNNNNNNNNNNNNNNNNNNNNNNNNNNNNNNNNNNNNNNNNNNNNNNNNNNNNN
NNNNNNNNNNNNNNNNNNNNNNNNNNNNNNNNNNNNNNNNNNNNNNNNNNNNNNNNNNNNNNNNNNNNNNNNNNNNNNNN
NNNNNNNNNNNNNNNNNNNNNNNNNNNNNNNNNNNNNNNNNNNNNNNNNNNNNNNNNNNNNNNNNNNNNNNNNNNNNNNN
NNNNNNNNNNNNNNNNNNNNNNNNNNNNNNNNNNNNNNNNNNNNNNNNNNNNNNNNNNNNNNNNNNNNNNNNNNNNNNNN
NNNNNNNNNNNNNNNNNNNNNNNNNNNNNNNNNNNNNNNNNNNNNNNNNNNNNNNNNNNNNNNNNNNNNNNNNNNNNNNN
NNNNNNNNNNNNNNNNNNNNNNNNNNNNNNNNNNNNNNNNNNNNNNNNNNNNNNNNNNNNNNNNNNNNNNNNNNNNNNNN
NNNNNNNNNNNNNNNNNNNNNNNNNNNNNNNNNNNNNNNNNNNNNNNNNNNNNNNNNNNNNNNNNNNNNNNNNNNNNNNN
NNNNNNNNNNNNNNNNNNNNNNNNNNNNNGATTTTAATTTAGTGTAGGGACATACAGACTTCAACTGGCATTATTAGAAG
TCGTATGAACTTTTCTTCATCGAAAATACTGAAATGTTAAGAAATAGTAAATTAGTAAACAAAAGGGCAATGTTTATATA
ATAATAACTATTTTGAAGCAAACTTCCTGACAATCTAAATCATATAAATAGCATTGTTAAATAAAGTCATTCTTTTATCT
TGAGCATAAAAAACACAAATCGTGACAATTTCTAAATCTTGAGAAGTTTTATAACTTTTGAAAATGATATTCAAAAACAT
ATATCTACATCACAAGAGAAATTGTTAACAAAAATAAATGAATTTAGACTACATTATATCGTGTTACTCCATTTATTGGA
ACATTACATACTAATGTATATACTAAACAAAAAATTTTTTATTAGATTTTCAAAATTATTTTCCTCAAGTACTTGAGGTT
AAGGAATATACCCTCTTAGGATAGAACAATTTACTTCATCAAAATAGTTGTACCTCATATTCCGCAAAACTTCAAACTCA
CTCAACGACAATAAATCACACAGATTTTTTTAAAAGCAAGAAGAAGAAGTGTACAAGATTAAAAAAATTGTGGATGAAAA
ATGAAAGGAAACTCCTCTATTTATAGTGAACAAAGGGTAGTATGAACACGTATTTTTTTGTGCCTTATCTGAAAAGTCAT
GACCATTCCGAGAAGTCACAACCCTCTCGAAAAGTCACAACTTATTGAAAAATTCACAACTCGTTGGAAAAGTCACAACT
CTTTGGGAAAGGCTTCTCTTTGTAAAAGTCACAACGCATCAAAAAATCACAACCCTTTGAAAAAAGTCACAACTTATCAT
AAAAGTCACAACTCATCAAAAAAGTCACAACCTAAGTTAGGGATATTATAGTAATTTAGCATTCAAGTTAGGAGTTCATG
CTTTTAAGGCAATATATAAATATATATATATATATATATAGGTTGCGCTTTTGTATGAAAGCCGATATAAATTGCGCTTA
GATATAGAGTACTTTTTAGAGCATTTCACTTTTGGCAATAATCAATACGCTTAATAAAAAAAATGGAAAAGGGNNNNNNN
NNNNNNNNNNNNNNNNNNNNNNNNNNNNNNNNNNNNNNNNNNNNNNNNNNNNNNNNNNNNNNNNNNNNNNNNNNNNNNNN
NNNNNNNNNNNNNNNNNNNNNNNNNNNNNNNNNNNNNNNNNNNNNNNNNNNNNNNNNNNNNNNNNNNNNNNNNNNNNNNN
NNNNNNNNNNNNNNNNNNNNNNNNNNNNNNNNNNNNNNNNNNNNNNNNNNNNNNNNNNNNNNNNNNNNNNNNNNNNNNNN
NNNNNNNNNNNNNNNNNNNNNNNNNNNNNNNNNNNNNNNNNNNNNNNNNNNNNNNNNNNNNNNNNNNNNNNNNNNNNNNN
NNNNNNNNNNNNNNNNNNNNNNNNNNNNNNNNNNNNNNNNNNNNNNNTCAATTAAGTAGGAGTTTTAAGACACTGTATGT
TTTATTTTTATGTCATATGTAAATGTATAAAATGTACAATGATGCATTATATAGTAGGAGATTTGAATCGAGAAGTAATT
TTGATGATTTTTCGTAATAATATTGGATGTTTTTAATATTGATATTGCAAGCATTTATTTTAGAAAATCAGGTTGCAATC
GAAAATTAATTATCATATTATTTTTGTTGAAAAAATAGGTTTTACTAGCGAATGATTGTTGCAACCTTAGTCGCCACTAA
AAATCACTCATAACCTTTAGTGGCAATATTTTGGGATTTTGTGGCGACTTTGTTGCCACTAAAGGTCAAGTTCTTTTGTA
GTGAATCTTAGTTGGCAATGCTTAGGTGGAGGGATTAGTCCCATGTGGCTTGCCACGTCACTAATAATTTGGGGTGTTAA
CTCTTGAGGGTATTTGTGGTCTCTTGAGATAACGGCGGGGGTATTTTTGATCCCAAAATGTAATGGAGGGTATAAGTGAT
CTATTTCACATAATTTAGGGGCAATTTTGACCCTTTTCCGTTAAAAAAATCATATAACCGTTAACAAAAAAGTTCCAAAA
GTTGATTTTGCTGTTAAAGTATGCATCCAGTATTAAAATCTATGTCACATAAATTGGGACAAAAGATATACGGAGTACAT
AAATTTAAAGTACTCAAGTCATCGGTTAATTAACTCTCTAGTTGATTGTCATATGAATCCTTAGAAACAGATTTAATTGA
TGAGTTCTCTACAGTAAGACCAAAAATGTACTTCCCATCCATAACATTTTTGGTGTTCTCAATATCATACTCCTTCCATT
TCAAATTAATTGAATTGTTGAAACATTTTTTATTTTTCAAATTAACTTAATTGTTCAATATTCAAGACTACTTTTAGAAT
GTTCTTCCAATTTTACCCTTCATTAGTTAGTATTGGAATTAGTTATTAATTAATGTTTAGTTATTTTAATCATAAATTTG
ACAATAATTAATAAGGGTAACAGTGGAAAGTTAAGCCTAATTTATGTTTTAATCTTCTTTTCTTAAAGGGTGTGAAACAC
CTCAACAATTTGATTAATTTGAAATGGAGGGAGTAATATTTTAAGGATTTAGTTTAACTCTCTTCATGACTTTTTTGTTC
TGCTCTTTGAACTAAGGAAAGAACTTTCTTTATGTCAATTTGGAGATGATTTGAATTGGCTTATTTTAAGTGTTTTTATT
TATTAGGAAAATCTTTTCTGCAAAGAAACTATTATAAGTTAATATTAAAAAATTAAACTTTCACAGTCAATAGTTCAAAC
AAAGAAGTTTAGGAGAAAAATATTTTAATGTGCCATTATCATAAACATAGAATGTTTCTTCTGTTCTTTAACTTTTATAT
AAGATGACTTTCCTTTACCTTCTTATAATTATTAGTATATCAGGCCAAAATACCTTACCAAACACTTTCAAATTTCGATT
TTATATTAATTTTCAATAGGATGAAAGGTTGTTTTACAAGACTTACCTACTTGTATAATGTAGGTGAAAATCTATCGCAT
TCTTTACGATATGCATAAGTAAGAAGAATTTCAAGATTTTATATTAATTTTAATTTTTTAATGCACGCACTTGAACAATA
TTGGTTGACTATACTCACTTTAGGGCCTGATTGATTTGAAATAGTTTTATCAGAATGTTGTTAAAGAAAACATATTATAT
AACACAACTAGAAAAACCAGTTTCGAAAAAGAATTTAGTTGTTATAGTGAAATATCATTTCAAATGATACTGCATATTCA
AAGGGTTGTATTGTTGACCAGCCTTGTTATATGTTTGTAGTATGCATGCTTGACGGTTCAAAGGAAGGGGTGAAGAACTC
TTAGGATCCACTCTAGTCGAGTTGTTAAATTTCTCTCTCTATGGAGTCGATCCTCCACCTTCTGTGAAAGCATTCGATTC
GTTATATTAAGCGACTAATATATTAATTATGACTAATTTGAAGAAGAAATAAAACGTAATAAAGCAGATGGGAAAAACAA
GAAGGAGCATATTATATTTTCAGGCCCACCATATTTCTCAATTTCTATATATAGAATATCAATGTTGACTTTTTTTTTTT
TTGCACCACTTTTTATTATCGGATAGTGTTCTTTGATTTCTTTGTATTTGCATAAATGACATCAAATTCAACATGGACTC
GCCAGCAAAACAAGAAGTTTGAAACTAAGTAGGCTATTCATGACAAGGGTACCATGATAGATAGTGTAATATGACTCAAG
CCAATGGCAAGACTGAGGAAAAAGTGAAATTACACTATGAAAAAAGATGTGCAAGTTATAAAAAAACATTGACGCAAGAT
ATTACGTCATGTCTTCCACAAGTTTTTCATAATATATTCACTTCTTCCTCAGTTTTGCCAGTGGCTTTACCCACATTACA
CCATCTATCAGGTGTGTTCTTGACTTCTTGTCAAAAATGGTCACTACATTCTAAAACTTTATGTTTTGCTCCCTAGTCCA
TGTTGAATTGGATGTAATTTTTACAAAATTGGATAAACTAAAAAATGTTGTAAAATTGTGGATGCCATGTGGAGTTAGCA
TGGTAGAAATGTTTCACTCATGCCAAAGTGTGGTTAACTTTGGAAACCACAAATTGCCACATGTCCTTGGCCTATAAATA
GGCATCAAATTTATATAACAAAATATACACAGCAATTCCAATCTTATTCTCTCTCTTTGCTTATGTTCAAGTAGTCTCTC
TATTGTTCTTCATTTTTACTTTAGTTTTGTTAAGTTATTTATTTTATAACACGTTTTCAGTACGAGACTCCGCCAACTCG
AGCTACTCTAAATAGGTAAACAGGGTAAGAATTTTATCTATCTAAAAATGTCTAATATTTCTAAACTTGAATTTGTTGCC
TTGGATATATCGGGCATAGGATACTCGTCATGGATACTAGACGCTGAAATCCACCTGGATGTGATGGGTCTGATAGACAC
CATCAAAGATAATAACCAAGCATCCAGCCAAGATTGGGCTAAAGCTATGATATTTCTACGTCATCATCTTGACAAGGGGT
TGAAAATGCAATACCTCACTATTAAAGACCCCCTTATACTATGGAATAATTTGAAAGATAGATATGACCACCTGAAGTTG
CTCATTCTTCCACAGGCACGTCATGATTTGTTTAATTTGAGGTTACTAGACTTTAAAAGTATAACTGAATATAATTCTTC
CATGTATAGAATTTATATCACAGTTAAATTTATGCGAAGAAGATGTCACTGAACATGCTAAACTTGAGAAAACATACTCC
ACATTTCCTGCCTTGAGTATGCTCTTGCAGCAGCAATATCGAAAAATGGGTTTTAAAAAATATTTTGAATTACTTTCACA
TCTTCTTATTGCTGAACAACATAACGACCTTTTAATGAAAAATCATGAAAGTCGTCCCGTTGGTTCTATGCCACTCCCTA
AACTGAATCAGGAAAATTATCCCCAACGAGAAACAGGCCGTGTCTCCGATTGTGGCCGTGGCTCCGGTCATGGTCTTGGC
CGTGGCCGTAAAATATATTATAATCATGATGATCGTCTTGCATAAAAAAATGACCAGCAATATAAAAGGAAGGATGACAA
ACAAGAAGTGATGCAAAAGAAAAAATCAGAAAGTGTACGTCATAGATGTGGAGGAATGGAGCACTGGTCACGTACATGTC
GATCATCTAAGCACCTCGTTCAGCTCTATCAGGCGTCCTTGAAAAAAGGTGATAATAATCTAAAAGTAAACTTTATCTCT
AAAGATAATATTGAGCCTATACATAAGATGGATAATAATGCAGAAGCAAATTTCATCTCTGAAGATAATGTTGAGCCTAT
GCATATGGATGTAGCTGATTTCTTTGTAATCCCTAAAGGAAAAACGATCAGTGACGAGCCCGCAATAATCTAGAAAATTT
CCTTTTCTGTTTGTTTAGTTGGTATGTTTATGTTTTTCTAATCTTTGCAAATATAACAACCCTATTTAATAGTAATATTT
TACTTTATTTATATCTGTTTTTGAAGAAAATATGGATATGCCCCAAACTTTGTTTTGGATCAATTACCGATCATGCAGAT
ATTTGTGTAGTTGACAGTGGAACAACACATGCCATATTTAAAGATGAGAAATACTTTTCTTACTTGCTTAGAAGAAAATC
AAATGTTACTCCAATTTCTGGTAATTCAAAATTGATTGAAGGCTCCGGAAGAGCTACTATATTTTTGCCTAAGGGGACAA
AACTTGTTATAGAAGATGCATTATTCTCTTCTGTAACATCTCACAATTTGAAATAACTAGGAACAAGCTTATAATTGGAA
ATAGTCATTTTTGGAAATAATGAAAAATCTGGAAATTTTGTTAAGTTAGGAAAAGTGAGTTTTGGACAACTTCAAATGGC
CATAACTTCTAGCTCAGAATGAGTTAGAGGTACTTCCAGATATTCTAGGAAATCTCTTGGAATTATCTTTCCAATGCCGC
TGAGTTTACGCGATTCCGAGTTCGTATGAGTGAGTTAGGTCCTTTGGAAGTTGGGCTGGTGGAATAAGGAAAGTCCAATC
CGGATTTTGGAAGGGTAATTTAGTCTTTACCTTATCTAATTATTCTAATTCATTTTTAGGAGTTTAATTGGGGTAAATTC
AGATTTTAGTCAGTTTATAAAAGTGAATTTTACGCTAGGGCTTGGAGAAGAGGAGAAAACAGGAGAAAGGAGAAGAACGT
TCAAGATTCGTCGATTTCATCGAGGTTAGCTTGTGGATTTCGTCGGGGGTGATCCCTACAAGGTATGTGAGATCACATAG
CATTGGGTTAGATCACCCACGCACCAACCATGATTCAATTTAGTGAATTTAAGTCTTTGAAAGTTTAGAAATTGAGTTAT
TGATGAACATTATTGAAGTTTCGTTTAAATTTCTTGTGGGTTGTGTTGTTGATGGTTCTTGCAATTTGATTCGTGTTTTC
GGGTGTAATTTCAGTTTGAATCTATAATATATTGAGGGTATAAATGATTCTAAGTGTTTGGGGAATGAACCATTGAAGTT
TAGAGGGTTTAGAGGTGAAAAACGAGCAAGAAAAGTCACCAAACACCCTAGGGAAGGGGGTGGGCCGTCGCGCCAGCCAG
TGCGCCCCAAAAGAATCTCTGAAGATTACCCCTTGGGGTAACGCGCCATCCAGCGCTCCCCAACTTGCTCTCTGAAGTTT
GAGGGTTGGCGCCACGCGCCTCTTAGTACTTGCTCCTTAGCAATGTACCTATGTTTTCTAGTTGATTCCAACACTCTAAG
GTACATCTAAACATCACGAAATCATCCATAAACATTAGATCATGAACCTTAAATCCATAATCCAATTCAAGGAAAGTTAA
GATTAAAGTCAAGAGAAGTTCTTAGAGTTTTCCAAAAGTCTTTTCCAAATGTTTTAACTTTGTTTTAAGACTTAAAGTTC
AAGTTGAGTAAAGATTAAAGAGTAAAGTTTGAAGTTCATTTCTTCAAAAGTATATGGGGACTATGCATTCCCAAAGGGTT
TAAAATGTTTTCACATTTAAACAAGAAAGGAAACCTCTATTTCCAAAGAGCCTTCGGGTTAGATTTCATAAAAAAGTAAT
CGCTTTCTAAATGAAGCAAGAGAGGAAACTTTGATTTCCAAGATAGCCTTTGAGCTAAGTGTTTGAGCACTAATCTCAAA
TCACAGAAAGAAGTATGTTTTTAAACATAAGAGCTACTATAATATTTTTGGGAGTAATATTGAGCACCGATATGGGGGAG
AGTTCAAACAACTCATAGCCCCCATAAATCATGTAGCTATCATGGGTAGAAAAGAGTCATACTTTTTAGATGATTCCTTT
AGTGCTTTTTAGCATAGACTAGTGGATCCACTTAGTAGTTCAAGTTCTATACCCTCTGCAAGGTATAGGACGGCCTTGGC
AGCGTGAGGCAAAATGATGTAGCATCACAATAGCTCTTAAGTGATGGTTGTCGGTTAGAGAAACTCCCACAACAATTATT
GTATTCTTGTATACACAGTTTATTGTATTTTTACATAAATTTCAGAGTTTTAGTGTATCTTTGCATACACACAGAGATTA
TATCATCTTTTAAACAACTTTTCTTTATATTGCACTTGTTTTAAACTGCTTTATATTGAAATGAGTTCAGTTATGTTGAG
TTGAGTTGAGCCAGGTAAGTTCTTCAGATTCTTCTCAAGCCTATGTTGTGTTTAGGATTCCAACTCGCATACTCGTACAT
TCATTATACTGTATACTGATGCCAGTTGTCCTGCATCTTATTATGATGCAAACATAGGTAACTAGGATCAGCATCTGGCG
CATCGTTGATCCAGTGAGCACTCCAGAGTCAGCTGGTGAGCCTCTTTGCATTTCGGAGGACACATTTTATTGCTTTTAGT
TACTTTGTTAGTTCATTAGGATGTCGTGGGGTCTATCCCGACATCCATCTTAGTTGTTTTAGAGGCTTGATAGACAGTCA
GATGTTAGTTCTTTAGTTTTTTCATTGACTTTATCGTTTCACATGTTAAGACTTGAGTTGCCCTTTTCACCAAGTTGAAT
ATTTGACTTTTAAGAATTCTCAGTATTTTATTATTCCAGTGAGTATAGTGCTTTTGATCATTATAAATATGCATAGAGTC
TTCCAGTTAGTTAAGTAAGTCAGGCCAAGGGTTCGTTTGGGGCGAGCAATAGTTCTCGTGTGCCAATCCCACCCAGGGTG
TAGGCTCGGGATATGAAAAACATGGTATCAGATCCCAGAGTTCAAGAGTCCTAGGGAGCCTATGAAGCCGTGTCTGTAGA
GTCCTAGTTATCGGTGTGAAGCGCGCCACATTTATAATTATGAGGCTTCGACACTTAGGAAAATTTTCTCACTTCTTTCA
CACTCATTCCGTGCATTAGAGTTTGATCTCTAAAAAGTTTTTTCCTAATTCGCGTTTGCACGTATTGTTTAGTTAATCAT
GCCTCCACGAAGAGCAGTCAGAGGTCGTCCTACTAGACGTCATATTGAGGAGCAAGAGTTATCAAATGCACATGAAGTGC
AACCTCAAGAAGAAGTTACCAATGTTGAGTTCCGTGAAGCTATCCGGATGTTGAGTCAAGTTGTGACCAACCAAGCTGGG
CAACAAAGAGGAGCTAGACAGGAAGTGGCTGATACTTCTAGGATCCGAGAGTTCTTGAGGATGAATCCTCCAAGTTTCAC
GGGTTCGAGCACTATAGAGGATCCAGAGAATTTTATTGAAGAACGGAAGAAGGTATTTGAGGTCATGCATATTGCTAATA
TTGAGCGGGTTGAACTAGCTGCATATCAACTGAAGAATGATTCTATGTGTGTTCATGAGTATGGGTTTAAATTCACCCAA
CTATCCCGTTATGCTCCGGAAATAGTTGCGGACATGAGGAGTAGAATGAGCTTGTTTGTTGCTGGGTTGGCTCGTCTGTC
AAGTTAGAAAGGTAGGGCTGCAATGCTTATAGGTGACATGGATATCTCAAGGTTAATGGTATATGTATAGCAAGTTAAGG
AAGAGAAGCTAAGTGATAGAGAAAGTTTAAGAATAAGAGGGCTAAGACATCAGGGAATGAATTCGGGCAGCAAAAGAGTA
ATGTGAACCGGTCTTCTTTCCAACATAAGCAGAAATGACCTACTCCATCATTTGCTAGTGCACCTACACCAAGGAACAAA
TGTGAGTACAATAGTCAGAATTCTCAGAACTTCAGAGCTAGACATGCGCATTCGCAAGGTAGTAAGGCACAAGCGGGTAC
TAAGACTCCTTCATGTGCTAAGTATGGTAGGAGTCACTCAGGGATGTGTCATAATGACTCCATTAGTTGCTTCAAGTGTG
GCCATAACGGTCATTTTATGAGAGAGTGTCCTAGGATCAGACAGAGTAATGATAATGGGGGAAATAGAGCCTAGTCTTCT
TAAGTTGCTCCACCATACAGAGCTACACCTAGAGGGGCTACTTCCAGTATTGGCGGAGGAACAAACCATTTGTATGCTAT
CAACAGTCGCCAAGAGCAAGAAGAATCGCCAGATGTTGTCACTGGTATGATCCAAGTCTTTGACCTCACTATTTATGCTT
TGCTAGACCCAGGAGTGAGTTTATCTGTTGTAACTCCTTATGTTGCTATGAATTTTGATGTTATTCTTGAGCAACTTAGT
GAACCATTCAGTATTTCTACACCTGTTGGTGAGTCCATTCTAGCAGAGAAAGTCTATCGTGATTATCCCGTCTCCGTTAA
TCACAAGAGTACTATGGCTGATCTAGTTAAGTTAGACATGGTAGACTTTGATGTCATTCTTGGTATGGACTGGCTTTATA
CCAGTTATGCCTCAGTTGATTGTAGAACTTGAGTTGTCAAGTTTTAGTTTCCAAATGAGTCAGTCTTAGAGTCGAAAAGT
AGTGCAGCAATGCCTAAGGGTCGTTTCATTTCGTACCTTAAGGCAAGGAAGTTAGTTTCTAAGGGGTGTGTCTATCACTT
AGTCCGAGTTAATTACTCTAGTGTTGAGATACCTCACATTCAGTCAGTCCTTATAGTTAAAGAGTTTCCAAATGATCTAC
CCGGAGTCCCTACTCAGAGAGAGATAGACTTTGGTATAGATGTTCTTCCAGATACCCGTCTTATCTCTATTCTGCCATAT
AGGATGACACCAGTAGAGTTGAAAGAGTTAAAAGAGTAGTTGAAAGACCTTTTAGAGAAAGGGTTTATTCAACCAAGTGT
CTCACCTTAGGGAGCTCCGATCTTATTTGTGAGAAAAAAAAATGGTTTCCTTAGGATGTGTATAGATTACCGCTAATTAA
ACAAGGTTACCATCAAGAACAAATATCCTCTTCCAAGAATTGATGATCTTTTCGATCAGCTTCAGGGTGCTTCTTGTTTT
TCAAAAATAGACCTCAGATCTGGCTACCATCAGTTGAAAGTAAGGGAATGTGACATTCCCAAGACAACATTCAAGACCCG
TTATGGTTATTATGAGTTTCTGGTCATGTCGTTCGGTTTAACTACTGCACCTGTTGCGTTCATGGACCTTACGAATAGAG
TTTTCAAACCTTATTTGGATATGTTTGTTATTGTCTTCATTGACGACATACTAATCTATTCAAGGAATGAAGAAGATCAT
GCTAGCCATCTCATAATAGTTCTTCAGATTTTGAAAGATAAGGAGCTATATGCTAAGTTCTCTAAATATGAGTTTTGGCT
TGAGTCTGTGGCATTTTTGGGTCACATAGTTTCCGGTGATGGAATTAGAATTGAAACCCAAAAGATAGAGGCAGTGCGAA
GTTGGCCTAGACCCACATCTCCAACTAATTTTTAGTAGTTTCTTGGGTTTGGCTGGCTATTATAGAAGGTTTGTAGAGGG
GTTCTCGTCTATTTCGTCTCCTTTGACCAAGTTGACTCAGAAAACAGTGAAGTTTCAATGGTCTGAAGCTTGTGAGAAAA
GCTTTCAGGAATTGAAAAAGAGGTTGACTACTGCCCCAGTTTTGACATTACCAGAAGCTACGTAAGGCTTTGTTGTCTAT
TGTGATGCGTCTAGAGTTAGTTTGGGTTGTGTGTTAATGCAAAATGGTAAAGTCATAGCTTATGCCTCCATACAGTTGAA
AGTTAATGAGAAGAATTACCCAACCTATGACTTAGAGTTGGTCGTCGTAGTATTCACTTTGAAGATATGACGTCATTATT
TGTATGGTTTTTATGTTGATGTATTTACTGATCACAAGAGTCTTCAATATGTGTTCACTCAGAAAGAGTTTAATCTCAGA
CAAAAAAGGTGGTTAGAATTACTCAAGGATTATGACATGAGTATTCATTACCACCCAGGTAAGGCAAATGTTGTTGTTGA
TGCTTTAAGCAGGTTGTCTATGGGTAGTACTGCCCATGTTGAGGAGGAAAAGAAAGAGTTAGCGAAATATGTGCATAGAC
TTGCACGCTTAGGAGTCCGACTAATGGATTTCACAAAAGGAGGAGTAGTGGTGATGAATGGGGTTGAATCTTCATTAGTG
TCAGAAGTAAAGGAAAAGAAAGACCAAGATCCAATTTTGCTTGAATTGAAGGCAAATGTTCATAAGCAAAAAGTATTAGC
TTTTTAACAAGGGGGAGATGGAGTATTGAGATATCAAGGTAGGTTTTGTGTACCGATGGTGGATGGACTCCAAGAGAGGA
TCATGGAGGAGGATCATAGCTCCAGATATTCCATTCATCTGGGTTCCCAAAGATGTATCGTGATTTGAGAGAGGTGTATT
GGTGGAATAGTATGAAAAAGGGCATTGCAGAATTTGTTGTTAAGTGCCAAATTACCAATAAGTTAAAGTAGAACACCAAA
GGCCCGGTGGTTTGGCTCAGAAAATAAAACATCTGGAATGGAAATGGGAGATGATTAATAAGGACTTCATTACAGGTTTA
CCAAGTTCTCGCTGGCAGCATGATTCTATTTGGGTGATTGTCGACGAAATGACAAAATCAGCCCACGTTTTGCCGGTAAG
ACTACTCATTTGACAGAAGATTATGCTAAGTTGTATCTTTAAGAGGTGGTAAGACTTCATGGGATTCCGGTCTCCATTAT
TTCAGAACAGAGTTGCGCAATTTACTGCACAGTTTTGGAAGTCATTCCAAAAAGGCTTGGTTTAAAGGTGAACTCAAGTA
CTACCTTTCATCCTCAGACAGATGGGCAAGCAGAGTGCACTATTCAGACCTTAGAGGATATGTTGAGGGCTTGTGTGATT
GATTTCANNNNNNNNNNNNNNNNNNNNNNNNNNNNNNNNNNNNNNNNNNNNNNNNNNNNNNNNNNNNNNNNNNNNNNNNN
NNNNNNNNNNNNNNNNNNNNNNNNNNNNNNNNNNNNNNNNNNNNNNNNNNNNNNNNNNNNNNNNNNNNNNNNNNNNNNNN
NNNNNNNNNNNNNNNNNNNNNNNNNNNNNNNNNNNNNNNNNNNNNNNNNNNNNNNNNNNNNNNNNNNNNNNNNNNNNNNN
NNNNNNNNNNNNNNNNNNNNNNNNNNNNNNNNNNNNNNNNNNNNNNNNNNNNNNNNNNNNNNNNNNNNNNNNNNNNNNNN
NNNNNNNNNNNNNNNNNNNNNNNNNNNNNNNNNNNNNNNNNNNNNNNNNNNNNNNNNNNNNNNNNNNNNCTTAAAGTTTC
ACCCATGAAGGGTGTTATGAGGTTTGGTAAGAAGGGGAAACTTAGTCCCCGGTATATTGGACCTTATCGAATATCCAAGA
GGATTGGCAATGTAGATTATAAGTTGGAGCTACCCCAAGAGTTAGCAGCGGTTCATTGGGTGTTTCACATCTCCATGTTG
AAGAAGTGCATGGGCGATCCTTCATTGATCATACCAACTGAAAATATTAGGATCAAGGATAGCTTATCGTATGAGGAAAT
TCCTGTTCAGATTGTAGATCGCCAAGTTCGCAAGTTGAGAACAAAAGAGGTAGCATCAGTAAAAATCCTTTGGAGGAACC
AATTTGTTGAGGAAGCTACTTGGGAAGTTGAGGAGGATATGAAGAAGAGATACCCACATCTCTTCGAATCCGGAGAAGTT
CCAAATTAAGGTACTAATCCTTTCTTGGTATTTATTTTTAAGTTGGCATGCTGTTTTGCATTAGCTAGTGGATGCTTGAA
CTGAATGTTGCATGTTACACCCTTAGCCTAGTAAGAGTAATATCATTCGAGGATGAATGTTCCCAAGGGGGAGTTGAAAT
AACTAGGAAGAAGCTTATAATAGGAAATAGTCATTTTTGGAAATAATGAAAAATCTGGAAATTTTGTTAAGTTAGGAAAA
GTGAGTTTTGGACAACTTCAAACGGCCATAACTTCTAGCTCAGGATGATTTAGAGGTACTTCCAGATATTCTAGGAAATA
TCTTGGAATTATCTTTCCAACGCTGCTGAGTTTACGCGATTCCGAGTTCGTATGAGTGAGTTAGGCCCTTTGGAAGTTGG
GTTGTTGGAATAAGGAAAGTCCAATCCGGATTTTGGAAGGGTAATTTAGTTTTTTCCTTACCTAATTATTCTAAGTCATT
TTTAGGAGTTTAATTGGGGTAAATTCATATTTTATTCAGTTTAGAAAAGTGAATTTCACGCTAGGGCTTGGAGAATAGGA
GAAAAGAGGAGAAAGGAGAAGAACGTTCAAGATTCATTGATTTCGTCGAGGTTTGCTTGTGGATTTCATCGGGGGTGATC
CCTACAAGGTATGTGAGATCACATAGCGTTGGGTTAGTTCATCCACGTGCCAACCATGATTCAATTAAGCGAATTTAAGT
CTTTGAAAGTTTAGAAATTGAGTTCTTGATGAACATTGTTGAAGTTTCATTTGAATTTTTTGTGGGCAGGTACCCCTCTT
GTCCTCTGAAGTTTGAGGGCAGGTACCCCTCGCCTCTCAGAGCGCCAGGGACACCAGTTCTACCCCATTCATTCCCCACC
TTTTAGTACTTGTTCCTTAGCAATGTACCTATGTTTTCTAGTTGATTCCAACACTCTAAGGTACATCTAAACATCATGAA
ATCATCCATAAAAATGAGATCATGAACCTTGAATCCATAATTCAATTCAAGGAAAGTTAAGATCAAAGTCAAGAGAAGTT
CTTAGAGTTTTCCAAAAGTCTTTTCCAAATGTTTTAACTTTGTTTTAAGACTTAAAGTTCAAGTTGAGTAAAGATTAAAG
AGTAAAGTTTGAAATTCATTTCTTCAAAAGTATATGGGTACTACGTATTCCCAAAGGGTTTAAAATGTTTTCACATTTAA
ACAAGAAAGGAAACCTCGATTTCCAAAGAGCCTACGGACTAGTTTTCAGAAAAGAGTAATCGCTTTCTAAATGAAGCAAG
AGAGGTAACTTTGATTTCCAAGATAGCCTTTGAGCTATGTTTTTGAGCACTAATCTCAAATCACATAAAGATGTATGTTT
TTAAACATAAGAGCTAATATAATATTTTTGGGAGTAGTATTGAGCACCGATATGGGGGAGAGTTCAGACAACTCACAGCC
CCCATAAACCATGTAACCATCATGGGTAAAATAGGGTCATACTTTTTAGATGATTCCTTTAGTGTTTTTTAGCATTGACT
AGTGGATCCACTTAGTAGTTCAGGTTTTATACCCTCGACAAGGTATGGGACGGTCCTGGCAGCGTAAGGCAAAACACTCT
ATCATCACAATAGCTCTTAAGTGATGGTTGTCAATTAGAGAAACTCCCACAGAAGTAATTGTATTCTTATATACACAGTT
TATTGTATTTTTACATACATTTCAGAGTTTTAGTGTATCTTTGCATACACACAGAGTTGACATCATGCTTTAAACAACTT
TTATTTATATTGCACTTGTTTTAAACTGCTTTATAGTGAAATGAGTTCAGTTATGTTGAGTTGAGTTGAGCCAGGTAAGT
TCTTCAGATTACTTTCAAGCCTATGTTGTGTTTAGCATTCCAACTCATATACTTGTACATTCAATGTACTGATGCCAGTT
GGCCTGCATCTTATTATGATGCAGACACAGGTAACTAGGATCGGCATCCGGCGCATCGTTGATCCAGTGAGCACTCCAGA
GTAAGTTGGTGAGCCTCCTTGCATTCCGGAGGACTCCTTTTATTGCTTTCAGTTACTTTGTTAGTTCATTAGGATGTCAT
GGGGTTTGTCCCGACATCCATCTCAGTTGTTTTAGAGGCTTCATAGACAGTCAGATGTTAGTTCTTTAGTCTTTTCGTTG
ACTTTATCATTTCTCATGTTAAGACTTGAGTTGCCATTTTGTCCAAGTTGAATGTTTGACTTTTAAGCATTCTCAGTATT
TTATTATTCCAGTGAATATAGTGCTTTTGATCATTATAAATATGCATAGAGTCTTCCGCTGAGTTAAGTAAGTCAGGCCA
AGGGTTCGCTTGGGGCCAACAATGGTTCTTGACTGTCAGTCCCGCCCATGGTGTAGGCTCGGGGAGTGACATCTTCTAAA
TCACCAAGAAACTTGTTAAGTTTCAAAGATATCCGCTGAAATGGATATCATATTGAGACACTAAATTAAATGAATATTGA
ATACCTAGGTATAACCAAGAATGTCTCAAGCCAGAAATGTGTTTTGGAGAAATTACTGACCTTATCTTCTGGCTTATATT
ATGCAGAAATTAGTACAGTACAAGAAAGTTGGGATACAACGACATTATATAAATGTCGTATTAAGCTATTTAAATGTCAT
AAATTAATTTACCAACATTTAATCTACATTTGGATGAAATGTCATTTATTTTTGTGTCGGGAAATTTCCAACATTTACTT
AAATGTCGGTAAGTGGTTTATGACATTTATTTTGCAACATTTAGGAAAATGTCGATAATAATTTTACGACATTTATTTTT
GATATTTTGATAAATGTCAACAATAATTTTACGACATTCATTTTGTAACATTTAGGTAAATGTTGATAGTAAATTTACAA
CATTTATTTTTGTGACATTTAGGGAAATGTCAGTTAGGAATTGACGACATTTATTTTGTGACATTTAGGTAAAAGTGGAT
AAGAAATTTGTGACATTTACGAAATACTACTTTAAATTACTAACATTTAGATAAATGTTGATAAGAGTTTCTCTGCAACA
TTTACTTGGGGCTAATATAAAATGTCGCACTCAAATATTTGACATTTTAACCGATGTCAACAAATAAAACGTCAAATGTT
GCAAAATTTATTGACATTTACATAAAATTTTGCAAATTGTCGTAAAAAGTAGTGACATTTAAATAAAATTTTGCAAAATG
TCATTGAAATTTTCTTTATTTAGATTAATTTCACCACCAAATTTCTAAAATATCAATAATAAACCTCTATGTAATTTTTT
AGGAAACAAACTTAAAGTAAACGTAAAGCAAATGTATTTTAAATATTATAATCAATGAGCAAAGTAGCAATATATTAAGT
GTTCGGTAAAAGTTAAATGATCTCAAATCAAATAATCTGTTCTAAAAAAAAAATTAAAAATAAAAAAAATTGAAATCGTT
AATTCCTTTAATTTCTCGAATAAATTCTGTAATGGCATGGTGAAACCATCAATCCACAAGTCAAGCATCTGATTGCTAGT
AATTGTTCATCTCAGTTCCCTTTAAAAACTCTGCACAACAAATTTACATATTAAAGAAGTATAAATTTAATATAACTACA
TATATATGAATTTAATAATTGATCACCTCAAACTTACGTACTTCTTTTTTCTTTTGCCAACTGCACTATTTTCCGTCTTT
TGGGTCATGTTATCCTGAGAAAAAATATTAAATTTGTCACTTTAATAGTTTACAAAATACAAAACTTAACAAATTAATTG
GAGGGGTAAACGGCTAAATGAAGTTATCCCTTATACTAATATAAAATAATTAAAATAGATTTATTAATAAGCTGCTCAAA
AGGAATATGAGAAGTAAAAAATGATGGCATCTAAGAGATAAATAACAAGGACAATGTGATTTTATCTAAACAAAATCATG
CAAAAAATGACAAAAACAAGGATAGTAATACCAACCAAAGGGAGCAATAAAAACCCCAGCTAGATGGACATATCCCAAAA
AAGGTTTCCGAGCAGAAACTGATAGAATTACTTGAACAAATTAACACCCAAACTCTTTTATGGGGTGTTGCTGCAATATT
TTGTACACCAATAGGTATTAAATCCAATAGGTATGCACTGTTACACCCGACTAATTAAACGTACATGCTTAGCAACTTTA
ACCATCACTTTCACCATTTTTATCTTTTTTCTGTACATGCAGATTATTCGTCAAAACATCTTCACTTAACTCACGAATAA
TAGTTACTCTGAGTAGTAGACCCATAATTGAAGTTCATGACCCTGCGGGACAGATTTTTTAGCAAGTCGTAGAATATGAC
TGGATCTCATTGTATTGCAATGAATGCCTCAAGGTTGGACACAAATGCATTAAATAAAGACAACAACAATCTGCTCTGTA
TCCATGCTCCAAATCGAGAGGTCATTGTATGCCTATCTGTGAATGACATGTTGATAATGATTAACGACATTGCCAACATA
AATGCTACTATGCATATGCTCGCTAGTAAGTTTGATATGAAAGATCTGGGAGTTGCCAATTTGATATTGGAAATTAAGAT
TCATAAAAATACTTACGGTCTAGCATTGTCTCAATCTCATTATATTCGAAAGGTACTTGGAAAGTTTAAGTAACTTGTGC
AAAAAACACCAATTGATGTGAACCTTGATCTCGCTAAGAATAAAGGTGAAAGTCAGTCTCAATTGAATTATGCCAAAATA
TTGAGAAGTTTGATGTACATCATGAATTGCACACGACCAGACATAGCCTACACTATAAGTAAACTTAGACAATACACAAG
TAATCCCAATCGAAATCATTGGATGTCATGAAAAAGGTTTTGGGATACTTAGATGACACTAAAAACTATGTTTTGCATTA
CAACAAATATCCAACCGTTGTTGAAGGATATAACGATGCAAATTGAATTACTAGATCAACTGAAATTAAATCGACGAGTG
GATATGTTTTCACTATTGGTAGAGGAGCAATATCTTCAAAATCATCCAAACAAACATGTATAGCTCGTCTTACAATGGAG
TGTGAATTCAAAGTCATAGACAAGGCAAGTGTAGAAGTATGGCTGAGGACAAGTCATCGTGACTGTAACTCTACCTAGAA
GACTGGAGATCCCAAGATCTAGGTTCAAGGAGATCAAACAAAGTCATAGATGACAGTTCAACATTGTCAAAAATTATTTT
ATAGTTCATTCTCATGATGAGACAATATTTAGTAACAAGGATAAATGCATTAGGACATTTTAATGGTTTCTAAATTTGAT
GCAAGTTATATCAAATGGTGTATCTATAGGATTAGAGGTTTAGAAATCAGCTATGTATGTGTAAAGTATTAGCCGCTTCA
AGGAGAATCTAGTAAGGACAGTTCTCTACGCACTTATAAACCAAGACGTGTTCATGGCTGAAACGAACAAAATAATGAGA
ACCAAAAATAGTTCAAGGTTTGAGTGTGTGACTTATGTTGTCTAGGTATACACTAAATCTCGACGATTCAAAGATATCAA
ATCTACCTATTGACCGAGTGTTTTTGGTATACGTTCAATATGGAAAGTTCAAAGAAATATTTACTTATTCAAATGCAATT
AATCCTTACTTATGAGACACACAAGTTTTTCATGCATATGTTTTAACAATAGTCATTCCCCATTCATGTGGGGGATTTTT
GGGTTTAAGAAAGGTGTGATGGGAATTGAGAATGAATGAGAAATTGGGAAATGTGGGGAACCAATTGGAGGGAAAATGAA
AAGTCATTTCTCTCATATTGGTAGAAGAAAGGAAAAGGTTTGTTCTTATATTAGGACTAACTATTCAAGTATATCATGTA
ATATATAGAAAAGAGAAGCAAAGTAAAAGAAGACTAAATATTCTTCTACTCAACTTCTTATATCAAAGAATATACAAATC
TCTTCTCTCTTCTTCTTTTATAATTTTAGTTTAATAGTTTCCTCTTATTTTATAACACGTTATCAACACGAGTCTCTAAC
CAATTGAGCTAACGTCTAATCTTTTACTAAGAGGAGTTGAAGTAATTTTCTTTTCATTGAACATATAAAGAAATCAAAAG
GTATATGTTACTAGTTATCTAGTCTTTGTCCATACATCTCATTTATGGAAAGGTATAAATTTTATTTTCTCAACTCTAAA
TAATTCTTCACTAATGATTGTTTATTGCCCTTGTCAATTGTCAAGATTCAAGATTATCATATATGAGATGATTACCTTTT
ATATTTCACATTAGAAGATGTTATGGAAATAAATTATTTAACTGAGCTAAGTCCAATATATATATATATATATATATATA
TATGTTTGATTTTTCGCATCAACCATTAAGAATTAAGGTATTCTAAAACTCAAGTTCACCTTACAGTATTAATATTACCA
CGGTATGGGAACATCTTTCGATAATTTTTGTTACTCATTAGTTGCTTATAGCTTCTTCATCTTAATTATTTTTTTGCCTT
AATTTATTGAACTAACCATGGATGTAAGAAGGAAAATATAAATTTTAATTTGCCTTCCTAATTTTGTGCTTGTTAAAATT
TGATAGCTAGTCATATTGAATATGAAATTGTATTACTTATTATGCTAGAAATTTTTAGATTTCTAGAACAAGTTATTTAG
ATGTAAATATTTGTTTCTCATTTGAATGGATCATGAACTACTAATTATATTAGTGATGAATCTATTAGTTTATCGTGAAT
TCATCTTATGATCTTTTGTCTTGTTAATTTAATTGATGATTTTGATGTAAATTAAATTCTAGAACATATAGTATCTATAC
GAAGCTGGGTTTTATCTACAAAATGCAATTATGTATATTTCAAGATAGTAAGATAGTATTTTTAATCGCAAACACCGCGT
TAGTAGTGATGAAATTTGGAGGAAATTTTAAGGGCTATAATGTTTAAGTTAAAATATATATTTGTATTATATGGAGTTAT
TTGTCATCATGATGTGGGTTTAGNNNNNNNNNNNNNNNNNNNNNNNNNNNNNNNNNNNNNNNNNNNNNNNNNNNNNNNNN
NNNNNNNNNNNNNNNNNNNNNNNNNNNNNNNNNNNNNNNNNNNNNNNNNNNNNNNNNNNNNNNNNNNNNNNNNNNNNNNN
NNNNNNNNNNNNNNNNNNNNNNNNNNNNNNNNNNNNNNNNNNNNNNNNNNNNNNNNNNNNNNNNNNNNNNNNNNNNNNNN
NNNNNNNNNNNNNNNNNNNNNNNNNNNNNNNNNNNNNNNNNNNNNNNNNNNNNNNNNNNNNNNNNNNNNNNNNNNNNNNN
NNNNNNNNNNNNNNNNNNNNNNNNNNNNNNNNNNNNNNNNNNNNNNNNNNNNNNNNNNNNNNNNNNNNNNNNNNNNNNNN
NNNNNNNNNNNNNNNNNNNNNNNNNNNNNNNNNNNNNNNNNNNNNNNNNNNNNNNNNNNNNNNNNNNNNNNNNNNNNNNN
NNNNNNNNNNNNNNNNNNNNNNNNNNNNNNNNNNNNNNNNNNNNNNNNNNNNNNNNNNNNNNNNNNNNNNNNNNNNNNNN
NNNNNNNNNNNNNNNNNNNNNNNNNNNNNNNNNNNNNNNNNNNNNNNNNNNNNNNNNNNNNNNNNNNNNNNNNNNNNNNN
NNNNNNNNNNNNNNNNNNNNNNNNNNNNNNNNNNNNNNNNNNNNNNNNNNNNNNNNNNNNNNNNNNNNNNNNNNNNNNNN
NNNNNNNNNNNNNNNNNNNNNNNNNNNNNNNNNNNNNNNNNNNNNNNNNNNNNNNNNNNNNNNNGTGAATGTGTCAAGAG
ATGATGAATATTATAAATAAAGACATTCTCATGTATGATTTAATAAATACCACAACTCACCCCTATGGGAGGTTAGAGAG
AAATAAAGAAATTTTATGTTGGTATAAATGGTCACTGGTCAAGTACTTTTAGTACATCACAAATATTGTGGTACGTTTTA
TTATGAACTATCGAAATGGCAAAAGAAGAAAATAATTCTTGAACACAAAAAAAATTGTCATTGATTATGTAAATATGCCA
AAAATATTTTGTCAGATATTAAATAAAAAGGGAGGAGATACTAATGACAAAAGTAAATCAAGAAACAAGTTTTGCTTGTA
ATGATTTTGACCATGACAATAATGATATAAATTTTTCCTTGAAAAGAATGTTCACTACACAAACAATGTTATGAAATATG
TGGTAGTACTCAATGTTAATTGTGAGCTTTGGTGAGCTAATGTGCTACTACCCAAAGAAATGAAATTGCTCATGATATTG
AAATTGTAGCAAGTCTCGTAAGAAACCTTTTAAGTTTCAAAGAAATAGTCAAAGAAAATTTTTTTATATTGAGACTATAA
AATATGAAAAAATTTAAGATCTTCATATTATTATAATCAAAGTGGGTTATAAATATTTATGTGAAAGATTACCCATGTTT
TCATAATGTTTGTGGTAACTAAATTTGGTGGAAGATCACTTGATTTATCATGGATTTGTTAGTGGATAGACCAAGTGAGG
TTTTTTTTTTTAATAGAATGGGCTTTTCCTCAAGAAATACGCCACATCCAACCAATGATGATGAAACTTCCAACATGCAT
GACAATATTGATAAACTACTTCATGATATTTTTAAAAATGGAGAAGATGGCCTGAGACATGAAAGAGGGAGGGAGGGACC
ATGAAGATACCAAGGGTTTTTTAAAATTAGTGGAGGAAAGGAAACAAGAGTTGTACCCGTGATGTAAAACTTTTTCTAAG
TTTTGGCCTCATTTATTTTTATTAAGATTAAGATGTCTGAACCTGAATGCACATATTTGAATGATTAAGATATTGTCTAT
AGATGTGAACACTAAATGATTAAGACCGTTTGTTTTTAAACATCTGAATAAATATTAGAAATTAAAATTAAATATTAATT
AAATATTGCATTAATAAAATATTAGAAAAAACTTCATTATTTGATGAACATTAAGATATTTGAATTATAAATGAATATTC
TAAGTTTGATTAAAAAAATAAAATGGAACTATATAGACTACATACATAAATATAATAATAAAATAACTGTTAGAAGAAAA
TATAGTCATCTGTTTAAAAATAAAATAAAATTCAACATAAATTAATCTTAACTAAATAAGTGAAATGTCTCTATGTTCTA
TAATGTGTTTGTTCATATACTCTTCTCTAAAATAATTAATGAACATGATACATTCAAATGATTTTAAGAAATTTATTAAG
GCATCATCGTCTGATTTCAATAACACATATATTTATGAAGTTGTTGTAACATCTCGCAATTCGAAATAGCTAGGAAGAAG
CTAAGAATTGGAAATAGTGATTTTTGGAAACAATTGAAGTCTGGAAGTTTGTTTAAGTTAAGTTAAAAGTGAGTTTTTGG
TCAACTCAAACAGCCATAACTCCTAGCTCAGTAAGAGTTAGGTGTATTTACAGATATGGTTGGAAAGCTCTTGGAATGAT
CTCTTCAACACCGCCGAGTTTGCACGATTCTGAGTTCGTATGATTGAGTTATGCCCTTTGGAAGTTGGGTTGTTGGAATA
AGGAAAGTTCAATCCTAATTTTGAAAGGGTAGTTTGGTCTTTTCCTTACCCTTTTATTTTAATTCGTTTTTGATAATTAA
TTAGGGGTCTAAGCTGAATTAGATCAATTTAAACTTTTACCAAAAGAGTTAGGGTTTTGAGAGAAGAGAAAAGAAGAGGA
GAAAGGAGAAGAACATTCAAGACCCTTCAAGATCGTCGTGATTTGCATGTGGATTTCGTCGGGGGTGATCCCTACAAGGT
ATGTGAGATCACATAGCGTTGGGTTAAATCTCCCACGCGCCAATCATGATTCAATTTCAGCGAAGTTATTAGATTTGAAA
GTAAATCCTTGAATTCTTGATAGATTTTCATTTGAATTCTTGTGGGTGTTGTTGATTGGAGTTTCTTGAGGTTGATTAGT
GTTTTTAGTAGTATTTTCGAGTAGAATCTGATGTATATTGAGGGTATAGACGATTCTAAGTGTTGGGTAAAAGAAACCAT
GGAGTTTAGAGGGTTTAGAGCTGTAAATCGAAGAAGAAATTTCGTCAGTCGAGATTTAGAGGTGCCTTCGCGTCGCGCAG
CTAGTCCCCAGTTTTGGGAATTTTTTATTCGCGTCATGGAGGTGACACGGAGTGTTCTACCTCAAAAGACGTTTTCGAAA
CTAAATTTTAAAAGCCTCTCCGCGTTGCGGACCCACTCTCAAATATTGATTTTCAGTCTTTTCTCGTGTTTAGCTATCTA
AAATCATTCCAAAACATCATGAGACCTTTCCAATCACAACTCGCGATTCTTGAATCCATAATTCAATTTAAGAATCAGTT
AAGAGTCAAGTCAAGAGTTAAGTCAAGATAAGTTCTTAAAGTTTTCAAAAGTCTTTCACAAACATGTTAACTTTGTTTTA
AGGCTTAAGTTCAAGTTAAGCAAAGAGTAAAGATTTGAAATTTCATTTCTTCAAAGAAGTATATAGGAACTAAGTATTCC
CAAGAAGTTTGAAAATGTTTTCACATTTTGAGAAAGAAAAGGGAACATCGATTCCAAGAGAGCTTTTAAGCTAAGTTTTG
AGTAATTATCTCAAACCAAAGAAAGAAGTTGTTTAAAAACATATGAGCTAAGTATATTTTTAGGAGTAGTATTATGCACC
GGTATGGGGATGCGAGTTCATATTAACTCAAGTCTCCATAAACCATGTAACGATCATGGGTATTAATGGGTCATACTGTT
TAGATGATCACGTAAGTTAAGCTAATGGATCCACTAAGTTAAGTAGTTCTATATGACGGCAAGGTATAGGACAGTCTGGC
AGCGTGATGGTAAAAACGTTGTATCACCACTTAGGCTCATAGTGGTGGTTGTCGGTTAGAGAATCTCCCACAAAAATCAT
ATTATTTTCTTATATGAGTAAATTTGAGTTTGTTATTGCTTTATCTTTAACAAACTAAGTTGGTTGCAACTGTTTTATAA
GCTTTATATGTATTGCATGTGCTTCGTTGCTTTATATTTGAGTTAAGTTATTCAGAAGTTGAGAAGAGTCAGGTAGGTGT
TTCCTCTCAGAATCCTTTCAAGCCTATATCTTGTTTTAGCATTCCAACTCGCATACTCGTACATTCAATGTACTGATTCC
AGTTGTCCTGCATCGTATTATGATGCAGACGCATGTAACTAGGATCGGCATCCAGCGCATCTTTAATCCAGTGAGCAGTT
CAGAGTCTGTTGGTGAGCCTCTTTACATTCTGGAGAATCCCTTTTGTTTATTTTCAGTATTAGATAGTTCATTAGGATGT
CGTGGGCCTGTCCCGACATCCATCTCAGTTGTTTTAGAGGCTTCATAGATAGTCAGCAGATGTTAGTTCATTCGTCATCA
TTTTGTTATTGACTTATGTTCAGATTTGAGTTGTCATTTTGGCTAAGTTAAATGTTTATTTTCAAAACATTATGAGTTCA
GTTTGAGACAGTTCAGTTGTTTAGCATTTGAATTTCTCTCTTATTGCATATAGTCTTCCGCTGAGTAAGTAAGCCAGGCC
AAGGGTTCGCTTGGGACCAGTAATGGTTCTCGAGTGCCAGCCACGTCCAGGGTGTAGGCTCGAGGTGTCACAGTTGCTTT
GTACTTTAATCAAATAATAATTTTACATAAATTTTATCAGTTCTTGATTAAAAAAAACAACAAAGAAAAAATTAAAAGTG
TAAGGAAAATAATTTGATAACTAATAAATTTGAGAATGAGAGAGGCTTGAATTTTTTCTTTCAAGAAAAAATATGAAGCA
AAAGTTTTTTCAACAAAAAAATTGTCTTTAAAAGAGTTTGAATGAGAATAAGACTTTATCACAGGTTTGAATCATTCAGA
TCTTTTCAGAACCATTACGTGATTTTTAAGTAGAAAAAATAAATGCACTTAATGGCCAAATGTCTGAACCATTCAAATTC
AGACCTCCATTAAGTAAAAACAAATGAGGCCTTAGTTTAACAAAAAAATTTATACTTGTTTAAATGCATTCACGGGTTGA
ATAATGTGGCCTTTACATACTTGTTAGACTTGATAAAAGAGGCATTTCCAGTTTCTCAGGTACCCGAATCTTTCTTCAAG
GCAAAAAAGTTGATAAATGATTTGGGTCTTCATTAAAAAAATTATGCAGGCACTAATGATTTCATGGTTATTTTTGAATC
ACAATGCAAAGTTAGATAATTGCTCTTTTGTGTTAATTTTCTAGATGAAGGAATGTTCATGATGACTTAATTGATAAGGT
CATTAAAATTTCAGTGAAGATTTTAACGTACTTTCCTTTAAAGCGTAGGCTTCAGAAGATATTTATGTGTTTTGAAATAT
CTAAATCTATGACATGGGATAAAACAGAATGACCCTAAGATAGAAATTTAAGACAACCTACTGATAGGGAAGCTTGGAAG
GATTTTGATTCCTTCCTCCCCAAATTTGTTAATAATGCTCGAAACGTAAAATTGGGTCTTTCAAGCGATGATTCCCTTCC
ATTTTGAACAATAAGCATTTTCTGTAACACATGAAACCTTACGTGAATGAACTATAATTTATCACCATAGATTCACGTGA
AGTCGGACTATATAATATTGTCAATGATTTACTGTAGATCTATCGTGTCCTAGAAATGATATATCCTTACAACTAATTAT
TCCAGGGTTGAAGGAACTATGCGAAGTATGAGTGAAAACATATGATGTTGAAACTAACCCAAAATTTATTATGAGTGCCA
CTTTATTGTGGAAAGTTTGTGAGTTTCAAGCACTGTTAATGCTTTCCTGATGGAGAATCAATGGGAGATGGGAATGCCCT
ACATGTATTTGTAATACTTGTTCCAATATCTCAAATATAGTCATAAGATGTGTTACTTGGATCATCAACTATTTTGATCT
TCTGATCATTCATTTAGAAGATATAAGAAATCATTTGATGGTGAAGAGGAGCATAGAGATGCACCTACTACCTTATCACG
CAAAAATGTTCTTGAAGAACTACGTGAATTAAATAATGTCTATAGAAAGAGCCAAAAGAAAATAAAAGAAAAGAATGATG
ATTCATGGGAAAAAATCCATATTTGTTTAATTGTTGTATTGGGAAACCAACAAATTGAGGAAAATGTTGATGTGATGCAT
ATAGAAAAGAATATGTGTGACAGTTTTGTTTGAACTTTGTTGGATATACTTGGACAGTCAAAGATCATCTAACTTCTCTT
TATGACTTAAATGAGATGGGATATGCAAAGAACTTCAACCAATAAAATATTATGATAGTAACAACATTCATAAATATAAA
TCTCATTTTCCATGAAACAAGAGGAGAAAAGGTTGTTTTTCTCCATTTTAAAAGATGGAAAATCACCAAAAGGGCCATAT
ATCAAATCGTGTGCAAATTGAAGAGATGAAAGTAATATAATACAAAAGCGATAATGCTTTTTTCATAATGCATTACTTAC
TCCAGATTGTTTTCAGGAATGTGTTACCCAAGAATGTGTCTTTGGCCTTGACTAGGTTGAAATATTATTGTAGATCCATA
TGTAGTAAGGTTACACAAAGAGGTCTTGATAAGATGAAGGTTGAAATCATAGATATAGAATGTGACGTTGAAAAGATTTT
TTCCTCAATATTTTTTATATAATAAATATTTGCCTATCCAATTAGTAGATGAAATTAAACTTTGGGGCCCGACTCATTTG
CATTAAATGTATCCTATTAAAAGAAACTTGTGAAACTTTAAGGGGCTTGTTCGTAATTGGAAAAAATGTAGAAGGATCAA
TAGTATGGGGTTCCTAAGTTGTAAACTGTTTGACCTTTTGTTCGAGATACCTACTCGATGGAGTGAAGACATAATTCAGA
AGATATTAAACTGGGGATGATGAAGACATTCAAACAAAGGAAGATGATTTGTCACATATATTTCCTAAGACATTTAATGT
TCATTGGATTTCNNNNNNNNNNNNNNNNNNNNNNNNNNNNNNNNNNNNNNNNNNNNNNNNNNNNNNNNNNNNNNNNNNNN
NNNNNNNNNNNNNNNNNNNNNNNNNNNNNNNNNNNNNNNNNNNNNNNNNNNNNNNNNNNNNNNNNNNNNNNNNNNNNNNN
NNNNNNNNNNNNNNNNNNNNNNNNNNNNNNNNNNNNNNNNNNNNNNNNNNNNNNNNNNNNNNNNNNNNNNNNNNNNNNNN
NNNNNNNNNNNNNNNNNNNNNNNNNNNNNNNNNNNNNNNNNNNNNNNNNNNNNNNNNNNCTGGATTTTCTTCAAAAATTT
CAAAAACAAATAGTCATATATCTTATAATTCAAAAATCACAGCATTTCCTCTTTTCAATTTAACAATCTTCAAACCACTT
TTCATTGCCCTAAGTTCTAGTATTACCCCATAAAATCTAAGGTTTATCCAGAAATTTTCTTATCTTTATTAAAAAATGCA
ATGGAGTATCTAACATTTCATGAACATGAGAATCATGAAAAGTATACTCTATTTCAATTTCACGAATTTTATACTCTATT
TCAATTTCAAAATTTTTGGTATAAGTATATCAATTCTCCTCTTTTTATTAACTTCACCATCATATTCATGAACCTCATCA
AATTATAAATCAAATTCATCCTCTATGTTTTGTTGTTACTATCATTCGCTACCATTTCGTACAAATTGATTGATTTTAAA
CTATAAAATTCATTAAATTATTGTGATACAATTTTAAAATTTTCCCTTTGCATAGCCACACCAATACTGTTAAACTTATC
ATCCATTTTACTCAAAAAGATTGATTTTTCTGCCAATACACTCAAAGCTACTTAGCAAATAATCATAAATTGTGTTAGAT
AAATGAGGAATGGTGAATTTCAAGAAAAAAAATATGATAACATCAAAGAAAAATCAATTAAGATTAAAAAAAAATACTCC
TTTGGGGTTATCAGATTTATCTTTTAAAGAGAAAACTCCTCATTTATCCAAAACAATTTCTGATTATTTTTTGACTGTTT
TGGTGAAAAATTGAATAAGGAGAAATGTGCCCTATTTGTTTTGAGATTTCTGAAGAAAAAGCAACTATAATGATCACACC
TTATTCACATATATTTCATAGGAGTTGCATATTCACATGGTTGTCAGAAAACAACACTTGCCCTAGATGCAAAGAAAGTT
GTGATGTCTGAGTAGTTCGTGATATTATTATTTGTATGTAAGTAATACGCTCGTTAGTATACTTACGAGTTTTCTCCTTG
AAGAAGTGGATCATCTGCAACAACCACGAATCAATTATTTATCATCAGCATTCCCCACGTATCAGATGCCCCATCTCCAC
AACCTAAATATCATTGTTTTACTATCCAAAATATTTCACTAAAACCCTAGCCGTTCTCTAGATAATTTAGACTATCTTCC
AACACCTATAATAGGGTTGATATAAATAGTATTAGGGTGTAGGGTTAGATTAACTAATGGGCCGGGTCACTTAGCCAAAA
TCCCTTTATGCGTGTATTAGGCCCAAAAATAGTTTTACTTATAGAATGCCTTTTTTAGTAATTTGTAAAGATAAATTTAT
GTACAAACATATTCAATTAATTTTCTAATTTTTTCTCTTCGTTTTGCAACCAAGGTAACTATTATATTTTTAGTGTTATC
AGATTAAACGTCATGGTAAAGAGAGGGAGTTTCAAGTATCTTGAGTTTACTATTTAAAAAATGGAAAGATTAACGACAAT
ATCTTATATCATATTAATGTTGGGTAAATATGATGAAAACATGCATTCAGAGTTGTTTGTCATACAAGTCATTACTAGTC
TTGAAGAAGATTTGGTTTCTCATAACATGATCATATAAGAAACCTCTAAAAATTGAAGGAACTTTGTGAATGAGTTTAAA
CTCCTCAGTTGTTCTTTTTGACGCTTTTGATATTATGATACATTATATTATTTTCCTCATAATAAATATCCTTATTAGTC
TTGAATGTCCAAGCACGTTATTGAAAGACAATGACCTTTATTTCCTTTAAAATTATTGTACTCTCTAACTCTTTATTCAT
CCATATTCTACCTCATTATGTTGTGTATCTCATGTATGTACTGACCCATCTATCCCATAATTTACCCATGTTATTACCCC
AATTTTTTCCAATTCATTTTTCCTATTCTTCCCCTATAAATAGAGGTGAATTTGTTGGTTTTAAGCAAGGTGTGAATGAA
AAATGAGAATCAATGAGAGATTAAGAAATGTGGTGGAACCAATTGGAGGTAAAATGAAAAGTTATTTCTCCCATATTGGT
AGAAGAAATGAAAATGTTTGTCCTTATATTAGGAAACACTTCGTTATCTCTTAAATGGTTAGGTAAAGGGTGTCCCCTCG
TGTCGTCGTTGTCACTCGCTCGGCTTCAGCATGAACATGGGTATGGGCATGTGATTGATAAATTTTAGGTAAAATTTATT
TAATCAATCTCATTAATTAATTTCCTTTTTTCTTAATATTAATTTGAATTATTAATTAATTAATTAAAGGAATTAATTTG
TATTCACGCAACATGACTGATTTGAAAATTCACGTAATGGAATAATTTGAGATCTTTTCGTGTTGGGTTAGTTCACCCAC
ACTCTCATCTTATTTCTATTCAAAGAATGGTTGTTGATTGAATGAAAAGTTAGGGAGTTCTTGAAGAACTTTGTTGAAAT
TCGTTAAGTTCTTGTTGGTTGATTTGTTGATGCTTGGGGGTTGAGTTAATTTATGTTTCCGGGCTGTTTTCAAGTTAGAT
TGGTTGTGTATTGAGGTTTCAATTTATCCTAAGTGTTTGGGGAAGGAACTAAGGAAGATTGGAGGGCTTAGAGATGAAAA
ATGGAGAAGAAAAATCGAGAACACCTAGGTAGCGGGGCTGGGGCGCCACGTCAGCCAGCACGCCCCAAAGCAGCCTCTGA
AGTTTTGGCCTTGGGGCGCCGCGCCAGCCAGAGTGCCCCACAGACTTCTCTGAAGTTTGGGGCCTGGCGCCCCACGCCTC
TCAGAGCGTCAAGGATGCCAGTTCACCCCATTCTTCCCCTATCTTTTCGTACTAGTTTCTAATCGATGTACCTACGTTTT
CTAGTTGAATCCAACACTCTAAGGTACATCTAAACATCATGAAATCATCCATAAGCATGAGATCATGAACCTTGAATCCA
TAATTCAATTCAAGGAAAGTTAAGATCAAAGTCAAAGAAGTTAAGAGTCAAGTCTAGAAGTTAAGAAGCAAGTCAAAGCA
AAGTTTCTTAAAGTTTTCAAGAGTCTTTAACAAATGTTTTAACTTCATTTTAAGGCTCAAGTTTCAAGTTAAGCAGAGAG
TAAAGAGTTGAGTTCATTTCTCAAAAAGCTATAAGGGGACTAAGTATTCCCAAAGAGTTTATAAATGTTTTCACATTTGA
GCAAGAAAGGGAACATCGATTCCAAGAGAGCTTTTAAGCTAAGTTTTGAGTAATTATCTCAATTCAAAGAAAGAGTTTTG
TTTTTACAAACATATGATCTAAGTATATTTTGGGAGTAGTATTGAGCACCGATATGGGGATGCGAGTTCATATTAACTCA
AGTCTCCATAAACCATGTAGCCATCATGGGTAGTAAAGGATCATACTTTTTAGATGACTCCTTAAGATGCTTTTAGCATA
GACTAGTGGATCTACTAAGTTAAGCATTCTATATGACGGCAAAGTATAGGACAGTTATGGCAGCGTGGGCAAGACGTTGT
ATCACTACTTAGGCTCATAGTGGTGGTTGTCGGTTAGAGAATCTCCCACAAAAGTTATATTACTTTTATATTTAAGTAAA
GTTGAGTTTGTTATTGCTTTATATTTAACGAACTAAGTTGTTTACATTGTTTTACAAGCTTTATATATATTGCATGTGTC
TTATTGCTTTATATTGAGTTCAGTTGTTCATGAGTTAAACAAAGCCAAAGTAAGTGTTCATTTGTACTCCTTTCAAGCTT
AAGTTGTGGTTTAGCATTCCAACTCGCATACTCGTACATTCAATGTACTGATGCTAGTTGGCCTGCATCTTATTATGATG
CAGACACGGGTAACCAAGATCAGCATCCAGCGCGCCGTTGATCCAGTTGAGCACTCCAGAGTCAGTTGTGAGCCTCCTTG
CATTCCGGAGGACTCTTTTATTTTGCTTTCCTAGTTTTGTTTATTAGGATGTTATGGGGTCTGTCCCAACATCCATCTCA
GTATTATAGAGGTTTCATAGACAGTTAGACAATTAGTATTGAGTCTCACATCTATGTATTTGCAGATACTTTGTATTGAG
ACATAAGTTGCCATTTGGGCTAAGATGTTATCATTTAAACTATTGTAATGAGTTTATTTTGTTGAGTTAAGTCTTCCGCT
GAGTTAAGTAAGCCAGGCCAAGGGTCTGCTTGGGGCCAGCAATGGTCTCCGAGTGCCGGCCACATCCAGGGTGTAGGCTC
GGGGCGTGATAGAAATGAAACTCCGGGTGAAGAATGATTCTTGATAAAAGAAGCTTCAAAGCATTAAGATTTTCTGTGCA
AAAGCTACATTATGAGTGACGTGCAAAATGATCTATACAATGTGTACAGTAATATGAAAACCTCAAAAGAAATCTGGGAT
GCTTTGGAAAAGAAATACTAAACAGAGTATGTCGGAATGAAGAAGTTCATTATGGCAAAGTTTCTGGACTATAAGATGAC
AGAAAGTAAGACTGTTGTCATCCATGTTCAGGAGTTGCAGGTTATAATTCATGATCTCCTTGCTGAAGGTATATAATATA
ATACTTGTATTGAGTATATTAAGTCTGTTATTAATACTCACATAATCTTTAATGTAGGATTGGTTGTGAATGATATTTTT
CAAGTGACAACCATTATTCAGAAGTTACCTCCGCTGTGGAAGGACTTTAAAAACTACTTGAAACATAAACGTAAAGAGAT
AACTATCGAAGATCTCATGGTAAAGTTGAGAATCGAAGAAGATACAAGGCGACAGATATCTGGAGAAAATGTTGTTGAAG
AAGATCCCACAAAATCAAGAAAAATAAAAAAAGCACCTAACCAAAGAGCAACCCTCCTAAGAGGAAGTTCACAGGAAACT
GCTTCAATTGTGGCAAACTTGGTCACAGGGCTACTGAATTTCGGGTTCCTAAGAAGGACAAGAAGAAGGATCAAGCAAAT
TTGATAGAATCCAAAGAAGATATGAATGATCTCTATGCAATGCTTTCGGAATTCAACTTGATTGGAAATCCAAAGGAATT
GAGGATAGATTTTGGTGCCTCCTGCCATGTTTGTGCCAACAAAAAGTTATTTGCATCATATTCTATAGCCAAAGCGGATG
AGAAGTAGCTCATGGCTAACTTCGTTGCTGCAAAGGTTGAAGGAACTAGCAAGATATACTTGAATATGACCTCAGACAAT
GTGGTGACTTTAAACAGAGTCTTGCATATTCCAAAATTGCAAAAGAACTAATTAGTTTCTATTCTAGTTCTGACCAAGAA
TGGATTGAAGTGTATATTTATTTCTGATAAAGTAGTAGTGAGTAATAATGAAATGTATGTAGGAAAAGGTTACCTCACTA
AGGGCCTCTTCAAACTCAATGTAATTGTAGTTAATATGAATAAGAATTATTCTTCTTCTTACTTGCTTGAGTCAAACTAT
TTATGGCATGAATGTTTGAGACATACCAATTACAAAACCTTGCGATAACTGATCAGCCTAAATGTTTTGCCTAACTTTGA
GTGCAACAAGTCAAAATGTCAAGTATGTATTGAATTTAAGTCTGCTAAGCATCTCTATAAATCTGTTGAAAGGAACTCAT
ACCCCTTAGAATTAATTCGGACTGACATTTGTGACCAGAAATCAATACCATCTCGTGGTGGAAAAAAGTATTTCATAACT
TTTATTGACGATTGCACTAGATATTGTTATGTCTATTTTCTAAATAGTAAGGATGAAGCAATAGAAATGTTTAGGCAATA
CAAAACTGAAGTTGAAAATCAATTGTAAAAAGATAAAATGATTAGAAGTGATAGAGGTGGAGAATATAAATCTCATTTTG
CAGAGATATGTTTGGAGAATGAAATCATCCATCAAACTACTACTCCATACTCACCTCAATCTAATGGAATTATGGAAAGG
AAAAACTTAATTTAAAGGAAATGATGAATGTCTTACTTATAAGTTCAAGTTCACCGTAAAAATTGTGGGGGCAAGCTATC
CTTACGTAGATCAAATAGTCTATAGAGTGTCTCACATCAAGACTATAACACCCCTTATCCGAAAATAGACCTCAATGCAG
ATTTCCAGAAGTTGCAGGTGCAACCCACGGTTGCCACCCACGGACCGTAGGCCGACCCACGGCCCGTGTTGATGGTCCGT
GGTTCGTATCTGCAACCTTCCCCAGAAAACACCCTAGAAAATTGTCTAAGTGTTGACCCACGGCCGGACCCACAGACCGT
AGGTCAGGCCACGGACCGTGGCCCGTGTCCATGGATCAAGACCCAAGTCAGCCACCCAGTCGCTACTGGCGGTTAACCAG
TACGGACTATCAGTCGATCGATGGTCTGTCGGTTCCGTCCATCAGTGACTCCGACAGCAGTTAAGTTAGGGGTCTTTTGG
TCTTTCCCTTATGAGTTGGACCCCTAAACTACGTAGTTTTGGTCAGTTTTAGCCTAGAAACATAACTAGAACTTACTTAA
GTCAGATCATTTATCAAAACTTAGAAAAATTAGAGTGTAAGATGAGAAAGAGGTCAAGAACCCTAGTTCAAGACCGCAGC
AAGGTTCGATCAGTTCCAGCCCTGAAATCGAAAGATTTCTCCGTGGAATTCGTCACCAAGTAAGTGGGATTTCACTAGTG
GGTTCCTTTCACCCATTAGGTCCCTAGAATTCAGTCAGATTCTTGATTCCCGTAATAATATCTAGACTTAGGGTTTCTAG
AATTTTAGTAGATCATTATGAATTAGTTGGTTTAATGTTCCTAATCAAATTATCATGATTTTAGTATGGTTTTGAGTAGA
TACCTTCTTAAATTCAGAACCCTAGCTATGTAGTTCTTTTAGTTCATGAATTACACATGCTAGGTCAGTTAATTCAGTTA
CAGATGACCATGCCTCAGTTTTCGAATGCATTATTATCAGTATATAAATGTTGCATTCTTAGTTTGCATGTCAGTTTTGA
GCTATCCAGTATTATAGCATTTCATTCATAAAGTGTTAATTACTTAATCATATAGGAAGCTTAATATCGAGTGAACTAGG
GTCAATCACCCACAAGTCCCAGAACTACGTACCCTGTAGATTGTAAGTCCCCTATGTGGGCACCATTTTAGTGATCACAC
CAGCATGCCTCTATACCTCTGGCAGTGTATATTGGGTCCTCTCGATCGGGCGTATATGTCAGACTCCACATTTAGCTCAT
GTGGTTTTATATCGGTTATAAGTAGCTCCCTTACAGTTCAGTCAGATTCTATTGCATTTATCATGTTATCAGTATAGTTC
AGAAATCAGTCTTAGCATGTTATAAACTTGGTCATTGCATTCAGTATTTCATGTTCATTATTCTCAGTTTGTATCATGCT
TATTTCATGTCATTGCTCAAATATATGCTTTGATTCAGTTATGTTATTGTTCAGTATTACTCTATCCTTCATGCTCAGTA
CCTTTTAAGTACTGATGCATACTCTGCGCTACATTTTCTTGTGATGTAGGTTCAGTTCCTCAGCAGACAGATCACACATA
GATCGGTTCCCGATCTTCAGTTCAACAGTATCAGTGGTGAAGCCTCATTCTTCGAGGACTAGTGACATGACTATCTTTAT
CATTTGAAGAACTAGTGACATGACTATCTTTATCATTTGAAGAACTAATGACATGACTATCTTTATCATTTTTAGCTTTA
GTTTCAATTTTGCTAGATCTAGTTGGGGCATGTCCTAGTATTTCTAGTCAGTTTAGAGGCTTATATCGGACATAGTTAGT
TTCAGCTTTAGTCTTAGAGTTTGACTTTTCAGTTGTATTCAAACTCTCAGTTTTCATATATTCAGACTTAGTATATGGGT
ATTCCCCATCATTTTAGTTTTATCATGATTTAGCTTCCGCACAGTATTTATTGTTTCAGTTTATCTTTAGTATGCTTATG
ATTATGCCAGCAGGGTTAGCTTGGGGTCACTCGTGATCCTAGGTCTCGTGTTGCGTCCAGGGAGTAGCCTCGGGGCGTGA
CAAAGACACATGTTATTCCATATGTTAAATGGAAAGGTGGAAAACCCAACTTGAAATGTTTTGAAGTGTGTGGGTGTCTA
ACCAAGGTCCAAGTTCCTATACCTAAGAGGGTCAAAATAGGACCTAATACTGTTGATTGTGTTTTCATTAGATATGCCAC
AAACAGTAAGACATGTGGATTTTTGGTTCATAAGTCTGAACATTTGGATATTCATGACAATACGGTAATGGAATCATATC
ACGTTGAATTCTTTAAACACATCTATTCGTATAAAACTTGAGTCAAATCATCTAGTGAAGGGTCTAAACAACCTCGAGAA
GAACCAAAAGAGAAAATACCTAATGAAGAGAGTCTAAGACGTAATAAACTTCAAAGGACATCTAATTTGTTTGGAACTGA
TTTTGGAACATTCTTTCTTAAAAATGAGCCTCAAACATTCAAGGAAGATATGTTGTCTACGGACTCAACCTTTTGAAAAG
AGGCTATCAATAGTGAGATACATTCAATCTTAAGCAACCGTACTTGGGAGTTTGTTAATCTTCCTTCAGGAAACAAACCT
TTGGGTTTGAAATGGATTTTCAAAAGGAAAATGAAAGCCGATGAAACTATTGATAAATACAAAGCAAGACTTATCATTAA
AGGCTTTAGACAAAAAGAATATCTTGATTATTTTGACACATAATCACCAGTGACTAGGATTACAAGAATTCGAAGGTAAT
TGCCCTAGCTTTAGTATACGGTCTTGAAATCCATCAAATGGATGTAAGAAAAGTCTATTTAAATGGAGAACTGGAGGAAG
AAATTTACATGGAACAGTCTGAGGGCTTCGTAGTTCCTGGTAAAGAAAAGAAAGTGTGCAAACTTGTTAAGTCACTCTAT
GGACTAAAACAAGCACCCAAACAATGGCATACAAAGTTTGACCAAACCATTTTGGCAAATGGATTTACGATCAATGAATG
TGATAAATGTGTTTACATTAAAGATGATCCAAATCGAGAGGTCATTGTATGCCTATATGTGGATGACATATTGATAATGA
GTAACGACATTGCTAACATAAATGCTATTATGCATATGCTCGCTAGTAAGTTTGATATGAAAGATCTGGGAGTTGCCAAT
TTGATATTGGGAACTAAGATTCATAAAACTACTCACAGTCTAGCATTGTTTCAATCTCATTATATTTGAAAGGTACTTGA
AAAGCTTAAGTAACTTGTACAGAAAATACTAATTGATGTGAACCTTGATCTCGCTAAGAATAAAGGTGAAAGTCAGTCTC
AATTGAATTATGTCAAAGTATTGAGAAGTTTGATGTACATCATGAATTGTACACGACGAGACATAGCCTACGATATAAGT
AAACTTAGTCAATGCACAAGTAATCCCAATTGAAATCATTGGTTGGCATGAAAAGGGTTTTGGGTAATTAGATGACACTC
AAAACTATGTTTTGCATTACAACAAATATCAAGCAGTTGTTGAAGGATATAACGATGCAAATTGAATTACTGGGTCAACT
GAAATCAAATCTACGAGTGGATATGTTTTACTATTGGTAGAGGAGCAATATCTTCAAAATCATTCAAACAAATATGTATA
GCTCGTCTTACAATGGAGTGTGAATTCAAAGTCATAGACAAGGCATGTGTAGAAGTTTAATGGCTCTGAAGTTTCTTAGA
AAATATTCCATTTTGGCCCAAACCAACGGCCCCTATATGCATACATTGCAATAGGAAGGTCTAGGAGCATTTTATATAAT
GGAAAGTCTCATCAGATACAACGAAGACACAACTATGTTAGGCAAATACTCTCTAGTGGAATTACCACAATTGACTATGT
AAAGTCAAATGATAATGTGTCTAATCCACTTACAAAAGACCTAACGAGAGATCGAGTTGAGAGATCATCGAAGGGAATGG
AACTATGGCTAAGGACAAGTCATCGTGACGGTAACTCTACCTAGAAGACTGGATATCCCAAGATCTAGGTTCAAGGAGAT
CAAACAAAGTCATGGATGACAGACATTGCCAAAAAAAATTTTATGGTTCATTCTCATGATGAGAAAATATTCAGTAACAA
GGATAAATGCATTAGGACTTTTTAATGGTTTCTAAATTTGATACAGGGTATGTCAAATGGTGTATCTACGGGATTAGAGA
TTTAGAAATCACCTATGTAAGTGTAAAGTATAAGCCGCTTCAAGGAGAATCTAGTAAGGCCAGTTCTCTACGCACTTATA
AACCAAGATGTGCTCATGGCTGAAACGAACAAAACAATGACAACCAAAAATAGTTCAAGGTTTGAGTGTGTGACTTATGT
TGTCCAGGTATGCACAAAATCTCGACGATTCAAAGATATCAAATCTACTAATTGACCGAGTGTATTTGGTATACCTTAAA
TATGGAAAGTTCAAAGAGATACCTACTTATCCAAATGCAATTAATTATTACCTACGAGACACACCAGTTTTTCATACATA
TGTTTTAAAAATAGTCATTTCCCATTCATGTGGGGGGTTGTTGGGTTTAAGAAAGGTGTGATGGGAAATGAGAAATTGGG
AAATGTGGGGGAACTAATTGGAGGGAAAATGAAAAGTCATTTCTCTCATGTTGGTAGAAGAAAGGAAAATGTTTGTCCTT
ATATTAGGAAGTAATTTCAGCTCTTAAAGGGTTAAGTATTGGGTACCCCTCTCGCTATCGTTGTCACTCACTCAGCCTCG
GCTTCGGCTTTGGCTTCGACAAAGATATGATATGATTGATAATTTAGGCAAAATTTATTTAATCAATCTCATTAGTTAAT
ATTATTTTTCCTTAATATTAATTCAAAATTAGAAATTAATTAATTAATTAGCGGAATAAATTTATATTCGCACAACAGAA
TTGATTTGAAAAATCACGTAATGGAATAATTTGAAATTCGCTTGAAAGGGATATGTTCCTTCCAAACAGACACTTATTTT
TCCCAAAAGACGCCACCATTATGAATATACAAGTATCTTCTGAACATGTATGTTCACACTCGGTGTTCTTAAAAACTCTG
TTGGGACTCGCCTCGGGGCTCGCACTAGGGCAGGGCTCTAGCAAAACGTCTCAAGACTCAAGTATGGGGATTAGTTCTAT
AAGACTTACGCCCTAAACGCCTGACTATACGCCCTAAGCACACCCAATGCCCAACGCTTGAGGCTCATCTAACATATCTT
ACACAAATTAATTATGTGTTTAAATCTTTAGTTAACATTGTTGACTCTCATAATTCTTGAATAATTAAATGATACTTAAT
AATTTTTAATCTATAGAGATAAGAAGGTTGAGAATAACTCAAATAACAAGTTTTAGTATCGCATCTTTCCTATTTGGTAA
CACTATGTAAGTAATTATATATTACGTAACATTTCTTTTAAAAATACGTCGCGAAATTTTACTTTTTCACTTATCATTGA
TCTTCATGTTTTTGTCATATGTCTCAAAATTATTATATTTTATTTAGCTAGTTGAAAGTAATTTTATTTTTATTCATGAT
GGAGTGATATTTTTATCATAATACTAGTAAGGTTATTAATTAATTTCTTTTAGGGGGTTAAATCGTATAGTATGATAAAA
AAAATATTTTTGAGAAATAATGATTCTTTTATTATTAGAAAGTTAAGATATTATATTATTTATACTTGTATAATCATGTT
AGAACTTTTATTTTCTATTAGTTTATCTAATCATATTTGTAATTATTTCAAACTATTGATTTATTTTTATAATTTTGTGT
TATTATAGTATTATACTGTATTATAAATTAAAAAAATTAAGATCCAAAGGGCTTACGCCCCACGTCTCGAGGGTTACGCC
GCGCCCTATACTAAGTAAAACGCCTTGCCTCACGCCCCCGTCTTTTAAAACATTGTTCACACTTATAGATTGGCTATAAA
TAAAGAGGTTTTCTCTCAGTTTTCGACATTGAATTTTTCCCTTCTTCTGCATACATTTCTTAGAAAACAAAATCGATTAA
TTGTGTCTGTGTGTCTGATCTCGTTGCTTTCTTTTTTAGTTTGTTGAAATTATCGAAGTTTGAAATACCACAACTTCTTT
AATGTTTAATTCATTTTATCTTGGGAGAAATTAATCTACAACCTCAGGTACTTGAGGGGATTAATTTTTTTAAGGGCACA
CAGTGGATTATGTGGACTCAGATTATTTTATTTTCTGTCTTTCTTTTTCATCTCTACCTGTTTCTGTTGTACTAATTTGA
ATACAAGAGATAACAAATTTTACTTTATGTTGATATAAGAAATATATAGAGTGCATAAAAGTGAGAAGAAAAGAGATTTT
TCTTAGTTGAAGGAATGAGTTCTTTTGATGGAGCTTTGGACTCAACTCTTGTCAAGAATTATTGAGTTATATAGTGTTAT
AAGGCTATTGTAACTTGGAGGTGATACGTCCACAAAATTATTATTGGATGAGTAAAGTTTTGTTGAAGTGGACTTGATTT
CCTTATAGAGAGATATCCACCCCTAATTCTGAAAATATTTTGTTTTATTCATTTTATTTTTCAATTGTAATTGTAATTTC
ACAAACATCGCATATGCATGCAAAAGAATGCCAAGGATTTTCAAGTTTTTCTCCATCAATATACATCATTTCATGAATAA
TTCTAACATCTTCTTCTTCTCCATGCATGTCGTATAAATTTAGCATCGTCGGTGGCTGTTAGAAGAAGATATACAGACAC
TTGTTAGGTAGAGGCGAAACCAGGATTAAGAGTTTGGGGGTTCTAAATTTCTTTAATAACCGTCAATCTATTTTGTAAGG
GGTTCACAAATTAATATACATGCATATTTAATTAACTTTCTAGTACAAATATAGGGTCTACATAAAAGATATTGGATTCA
TCCGAACCCATGAACCCCCACCTAACTCCACATCTGCTTGTTACAGCATTTCTCTTACACCTTTGTCTGATTGTAAGGAT
AATGGTACATGGGTTTTCAATTTCAGTTGGAGTGAATTGTAAAATTATATCTTAGAAATTGCAAGTAATTATTTATCATG
TGTTGGGACGGATCCATTGATACTTGTGTTTGACCCAATTAAATATAGAGTGAATTCCAAAATATTACCTTAATTTTGAT
TTTATAATGTGCAACTCAAAAACATGAAATTGTTAGTAATGAACTTAGCTACATGCAAGGGTGAAGCCTATATATAGTTT
GTAGGTTCATAGTAATTTCATGTTTAAGCTAGTGGTTGTTTTTACCCGAATACACTAGGACTAGTAATTTTTTAATCTTT
CTCATCTCTCGATACTTATATGGGGGGAAATGAAATTCCAATTCACGCCAGAAAATAAACCAACTCGGATAAAAATAGAA
ATTGTTACTCCCTCCGTCCACTATTAATTGTCATACTTTCCATTTTAGAGTCAAACATTAAAAATTTTGACTAACATTTT
AGGATATATTTTTTCATCACATTGATATGTAAAAAATTGCAATGTATAATACTTTTCGTATAGTTTTTGAATATCCAAAT
TTTTTGTTTAAAAAATCGAATTAATGTAATCTAATTTAACTTTGAAAATAAGTCAAATTGACTTTCGAAAAGCGCAACAT
GACAAATAAAAGTGGACAGAGGAAGTATAAATAATTGATGGATGTGGATGTCCTATAGCCCACACTCATTTAAGGCCTAT
CTCCACTTGCCAATTAGCCTACTTCTTGGTGGCCAAGAAAACCATGCACTGTAGTAATTTCCTTTCCTCAAGTATGTTCA
TTTTCCTTTGCTATAAATAACTATTCAAGTATATCAGGTAATACCTAGAAAAGAGAAGCAAAGTAAAAGAAGACTATATA
TTCTTCCTCTCAACTTCTTATATCAAATAATATACAAATCTCTTCTCTCTTCTTCTTTTGTTACTTTAGTTTAATAGTTT
CCTTTTATTTTATAACACCTTATCAGCACGAGTTTCTAACCAATTGAGATAACTTCCAATCTTTTACTAAGAGGAGTTGA
ACTAATTTTCTTTTCATTGAACATATAAAGAAATCAAAAGGTATATGTTACTAGTTATCTAGTCTTTGTTCATACATCTC
ATTTACGGAAAGGTATAAATTTTATTTTCTCAACTCTAAATAATTCTTCACCAATGATTTTTTATTGCCCTTGTCAATTG
TCAAGATTCAAGATTATCATATATGAGATGATTACCTTTTATATTTCACATTAGAAGATGTTATGGAAATAAATGATTTA
ACTGTGCTAAGTCCAAAAAATATATATATTTATATGTTTGATTTTTCGCATCAACCATTAAGAATTAAGGTATTTTAAAA
CTCAAGCTCACCTTACAATATTAATATTACCACGGTATGGAAACATCTTTCGATAATTTTTGTTGCTATTAGTTGCTTAT
AGCTTCTTCATCTTAATTATTTTCTTGCCTTAATTTATTAAACTAACCATGGATGTAAGAAGGAAAATATAAATTTTAAT
TTGCCTTCCTAATTTTGTGCTTGTTAAAATTTGATAGACTATCATATGGAATATGAAATTGTATTACTTATTATGCTAGA
AATTTTCCTATTTCTCAAACAAGTTATTTAGATGTAAATGTTTGTTTCTCATTTGAATGGATCATGAACTACTAATTATA
TTAGTGATGAATCTATTAGTTTATCGTGAATTCATCTAATGATCTTTTGTCTTGTTAATTTAATTGATGATTTTGATATA
AATTAATTTCTAGAACATATAGTATCTCTAAGAAGCTGGGTTTATCTACAAATGCAATTATGTATATTTCAAGATAGTAT
TTTTAAGGAGAAACACATGTTAGTAGTGATGGAATTTGGAGCAATTTTTGCCTACTATAATGTTTAAGTTAAAAAATATG
TATTTCTACATCTTAACATTTTTATTTGTCATCATGATGTGGGTTTAATACCCTATTTCTCATGGATAACAAAAATCCTA
AACAATTTGGAAGTTTCAATTGCTCATTTTTCTTGAAAAATTTTGATAATGATAACTACATATTTTTCTAAGATAAACAA
TATTTTTTGTTGTAGATAAATTCAATATTTATGTGTATAATTATAAAGTAGTAATAAATAATAATGTTAAAGGCTCTAGG
GTGAGTCCAATTGCATTTTGGCTTATTATGTCAATGGTTCAAGGTAAGACGATTAATTCAAGTTTCATCGCACCAAAAAG
GTAAGACATTGATTAAAGTTTTGATGCACTATGATGATAAAATATTGGATCCAAGTCACACTAAATATGGCCTACAAGCC
TTCTTATAAAAAAAACCTTCATTCCAAATTCTAATGCAATATATTGATGAGATAATGATGAATGAGCAAATTGATGCGCT
CTTGATGAAATACATAATTTTGCTCCATTTTCTAAAATGAGTGTGGTAGCAGTACATGATAAATATGAAAGATGACAAAA
TCACTATTGTGATAATTATAAAAGAAAGAACATTATGAGTTCTCAAAATGGCCTTTTAAAGAATGAAGGTAATTTTTGTC
ATCAAAATGGTATGAAAGGTCATTCGAAACATTTTTTTTATGAGACCTAATAATTTGAAAAGTTTATAAATTCTCCATCA
AAGAATAGGATGAAAAAAGTGGTGATCCACTTGACTTTCAAAAGTAATGTCGAGGTATGTCATATTAATATGACAAATTT
CAAAGCATGACAATGAACTTCTAATGAAAAATAAATAATATATAATTATAAAGCATGTATATATATATATATGATTATCG
TCAATTCCTTGAAGAGAATGTGGCTTGTGATAAGTATCATGAGAAGTGGACCATTCTTGAAAGTGAATGTGTCAAGAGAT
GATGAATATTATAAATAAAGTCATGCTCATGTATGATTTAATAAATACCACAACTCACTCCTACGGGAGGTTAGAGAGAA
ATAAAATAAAAAATGCGTTGGTATAAATGGTCACTGGTCAATTACTTTTAGTACATCACAAATATTGTGGTACGTTTTAT
TATGTTCTATCGAAATGACAAAAGAAGGAAATAATTCTTGACCACAAAAAAAAATTGTCATTGATTATGTATCCCAATAT
GCCAAAAATATTCGTCAGATATTAAATAAAAAGGGAGGAGATACTAATGACAAAAGTAAATCAAGAAACAAGTTTTGCTT
GTAATGATTTTGACCATGACAATAATGATATAAATTTCTCCTTGAAAGAGATGTTCACCACACAAACAATGTTATGAAAT
ATGTGGTAGTACCCAATGTTAATTGTGAGCTTTGGTGAGCTAATGTCCTACTACCCAAAGAAATAAAATTGTTCATGATA
TTGGAATTGTAGTAAGTCTCATAAGAAACCTTTTAAGTTTCAAAGAAATAGTCAAAGAAAAAAAACTATATTGAGACTAT
AAAATATGGAAAGATTTAAGATCTTCATATTATTATAATCAAAGTGGGTTTAAATATTTACGTGAAAGATTACCCATGTT
TTCATATTGTTTGTGGTAACTAAATATGGACATGATGATGAAATCACATGTAAAATAAATTAGAAGTTTATTGAAATAAA
TATCAGTTGGCATGACCGGTTAATGACCATTCCAATTTAAATATGATACGAAAAGAAATGAGAATTCATGTGGTTATATA
TATTGAAGAAATAATAAATTCTTCAAAAATTCTCTTGTGTTGTTTGTTCTCATGATAAAATTATCATTGCACCAGCTAAG
GTTGAAATTGTATCTCCTGAAATTTTGAAATGTATAAAAAGGTGAATATGGGCCCGTTCACCTGCCATGTGAACCATTTA
CTATTATATAGATGCATCTATATTAGGGTCACATGGACTTTATTATCAACTTGCAATTTGATTTTTGCAAATGTTGTTTG
CTCGATTTGATAAATCAAGAGCACATTTCAAATTATAATATTATATTGATAATGTTGGTTTATATCCAAGTGGTTTAAGA
AGAAATTATATGCATCTAATTATAGCTAAACCATTGGTATGAGAACAAAACTCCCAAAAGAAATTTGGTATGAGATGTGT
AGTTTAGAGTGTAGCAACACTTGTATGTATCAAGTCAACAAGGTTCCCCTATCATAATTGGTTCAGGGTCAGGAACCAAA
TAATTCTCATCTAGAAATTTAAATGTGCGGTATATTATTGCTCCACCGTTACGTAATGCAAAAATATGAGTCCTCAAATA
AGGTTGGGTGAATGTTAGATTCTCTAACATCAGGGGGAGATAAGCAACTAGAAAATAAGCTATACATAATGAATTATCAT
TGGTATGATCCTCATTGAAGAGATAATTTAAGTCAATTGTCAGACTCATTTGCTGACCCTATGTTATAATCCAGTTATAA
TTGCTCCAATAAAAAGTCCTTGAAGGACATAATTTATGACACGCTTGAAGCATGATAGATTAATCGATTCGAAAGATAAA
ATTTCTTGAAGAGGAAAAGGAATAAATGATCAAGATGGTCATAATAATGAGGCAAGTGCTTTAGAAATAGCACCATGACA
TAACACTTTATAAAAACATTGACAAATGTTCAGGTACCTGAAATGATAAAAATAAAACGAGTTTGATAAGTTATGTCACA
TTAGAATCGACATCAAATAATCGTCGATAATATCTTTAATATAATATAGCGCTCAAAATTATAAATGGTGATGAGGATCT
TGATATTAAATCTATTGAAAGTTTACCGATAAATGATTGGCCAAACAAAATACAATTCAAGTATATTTTATTTCACTTAC
AAAGTGATGTTTTGGACGTATTTTGTCCATATACTAAAATATAATGTCAGTGGGAGTACAAACTAGTAATTGGGCGATAA
GTAAAATCATAAAATATAAAGTACGACTTGTGCATTGGAAAATAAAGATTTTTCGCAAAAGTCCTGACATTATTTTATGG
AGATGTATTCTCCTGAGGTGGATGCAATGAGATTTCTTTTAGTCTGACAATATGTCACGCCCCGAGCCTACACCCTGGGC
GGGACTGACACTCGAGAACCATTGATGGCCCCAAGCAAACCCTTGGCCTGACTTACTTACTCAGCGGAAGACTCTAAGCA
TTATTACAATTATTAAATGCACTTTACTCAACTGTTTAATAAAATAACTAAGAATGTTTATAGGTCAAACATTCAACTTG
GCTAAAATGGCAACTCAAGTCTTAACATATGAAATAATAATGTAAAGACAACTGACTACTAACTGTCTATGAAGCCTCTA
AAACAAAGAGGGATGTCGGGACAGGACCCCCGATCATCCTAATAACTGAAAGCTAAACAATTATGAAAAAGACCCTCCGG
AAAGCAAGGAGGCTCACCAACTGACTCTGAGTGCTCAACCTGATCAATGAGGCGTTGGATGATGATCCTGGTTATCTGCG
TCTACATCATAAGATGATGCAGGCCAACTGGCTTCAGTACATTGAATGTATGAGTATGTGAGTTGGAATGCTAAACACAA
TTTAAGCTTGAAAAGGATCTGAAAGGAACACTTACCTTGGCTTTACTCAACTTATGAATAACTCAACTCAAAATGCAGTG
TAAAACAACAATAATAGTGCAATTTATACAAAGTATTTAGAACAATAAATAACAACTCAATTTGCTAAAGATATGCAATA
ACAAACTCAACTTTACTCATATATCAAAGTAATATAATTTCTGTGGGAGTTTTTCTAACCGTCAACCACCACTATGAGCC
TAAGTGGTGATACAACGTCTTGCCCACGCTGCCAGAACTGTCCTATACTTTGTTGTCATATAGAACGTCTTAACTAAGTG
GATCCACTAGTCTATGCCAAAAAACACTTAAGGAGTCATCTAAAAAGTATGATCCTTTACTACCCATGATGGCTACATGG
TTTATGGAGACGTGAGTTATTTGAACTCAAACTGGTCCCCATATCGGTGCTCAATACTAATCCCAAAATATACTTTAGCT
CATATGTTTGTAAAAACAAAACTCTTTCTTTGGTTTGAGATAATTACTCAAAAACTTAGCTTAAAAGCTCTCTTGGAAAT
CGGTGTTTCCCTTTCTTGTTCAAATGTGAAAACATTTTAAACTCTTGTGAATACTTAGTTCCCTTATAACTCTTGGAAAA
AATGAACTTTACTCTTACTCTTTACTGAAAACTAGCTCAAAGGCTCTTTTGGAAATCTCATTTTCCTTTCTTGTTTAAAT
GTGAAAACATTTACTTTTTGGGAATACACAGTCTCGATATACTCTTTTGAAGAAATGACTTCAATTTTTACTCTTTGCTT
AACTTAAAACTTAAGTCTTAAAACAAAGTTAAAAAGTTAGTAAAAGACTTTTGAAAAACTTCATAAACTTCTCTTAACTT
GACTCTTAACTTTCCTTGAATTGAATTATGGGTTCAAGGATTGTGATTTGTGATAGGAAACATCTCATGATGTTTAGGAG
TGTTTTTAGATAGCTAAACATGAGAAAAGATCAAGAAATCACTGTATGAAAGCAGGTCTGCGACGCGGAGATGTATTTAA
ATTTTTGGTCGCAAAAATAACTTTTAAGGCAGAACGGTCCGTGACCGCTCCGCTCCGCGAAGAACTTTTTCTCAAATCGG
AGGAGCAGGTCCGCGACGCTGCCCCACTGCTCAGATTCACCCAACTTTTTCCTTCATCATTTTCCAGTCCCAATTCACCT
AAACTCGACTATTTTTCTCAAATTCTCTTTAGATTCAGATACCCAACATATGTACCCAAGAAACTAACTCAAAACAACTC
TATAATTCGACATAAAGATATCAGAAACTTCTCAATATCAGCCCAATTCAAGAATACATATCAAGAACATCAAACTTTCA
AACTCTTTTAGGACGAATTCACGCTGAAATAAACATGTTTGGCACGTGGGTGAACGAACCCAACGTTATGAAAGCATCAC
ATACCTCGTAGGGATCACCCCTTGACGAAATCCATGAGCCTAGCTTCAAGAACTTGACGATTCCTTGCTCCTTCTCCTCT
TTTCTCCTCTTCTTTTCTCTTCTCTCAAAACCCTAACTTGTTTCTCAAAAGTGTAAACTGAATCCAATCAGTTTAGACCC
CAACTTAATTACCAAAAACGAAATTAATTAATTGGGTGGTGAAAAGACCATAATGCCCTTCTAAAATCCGGATTGGACTT
TCCTTAATTGAACAGCCCAATTTCCAATGGGCATAACTCACTCATAAGAACTCGGAATCACGCAAACTCAGCGGTGTTGG
AAAGATTATTCCAAGATCTTTCCTAAGATATCTGGAAACACACCTAACTCATCCTGAGCTAGGAGTTATGGTCGTTTCAA
GTTGACCAAAAACTCAAACTTGACCAATTTTCCAGATTTTTATTATTTCCAAAAGTCACTCTTTCTAACTCTAGCTCTTT
CTAGTTCTTTCAATTTGCGAGATGTTACACAATATATGAAAAACTTGAATACGCATGATGAATGATTATCATGTCTAGCT
AGACAATAAATAATATATGAAAATTCCTGAAGGATGAAAAATATTTTAAAACGCTTCCATTAAACAGTACCCTAATGGTT
GTGAGATCGCTTAACATAAAGATCAATTTCGATCTAATTAAAATGGTTAGAAAGTACCATGTCATAGTATAATTGGTGCA
CTTAAATGTATCTTGCTATTATTCATGGTATAATAATTTTAGTGTGCATGCAAAATATAACATCACTCTTATAGATGGAA
ATATTAGAGTGAATGAAATATTGATACAAATTATTTATTCTGATCAATCATGTCAAGGTTTATTAATTATGAAATTGCAG
AAAATTATGAAGTTTGATCTTAAGAAAGTTATTTGTTTTATCTGAGAATACTAGCATATCAAATCATTCCACAAGTCAGT
CAATTTTATTGTCATACAAGTGGAAGTGTCTGTTAGTGCTTGGTTGTTGCTACTAACAAGTCAAACAAACAATTTGTCTA
CGCCGACGAGGTCATAAACTAAGTGATTATCAAAAATGTATTTGGATGAACTCAGCATATTCAACGGACAAGAAAACGAT
ATATCAAGATAAGCTCAAGGTTGCAACATCTTCATGAATGTAATTTGGTCACAAAGATACAATCAATATCAACATTTGGA
AGGCTAAGTATAAGGTTGAGAGATATCCTTTACAAGAATTAAGTGATGTTTTAATCAGTGGGAGTAAATACGCGTTGCAC
TCTTTTTTCCTTAACCAAGGTTTTTTCCCACTAGATTTTCCTGGTAAGGTTTTTAATGAGGTAGCTTTCAATGCGTATTA
CTAGATATGTGTACTATTTTTCCTTCACTAGGACTTTTCCCCACAGGGTTTTTCCTAGTAAGGTTTTAACGAGGCACATT
ATCTATTAATAAACTCCAATGAATAGTAAATACATCATATTGTTGATGCCCATTACACAGTTTTCTGAATAAGCTTGAAA
TCAAGAAGGCAACTTACAAGTAGCTTACAAGTAGGTTCCTATAAGCAACTTACAAGCAACTATGTGAACAGGTTCTTTTA
AGCAGTTTACAAGTAACTATGTAATTTTAACGATATATATTATCTATCACGACATGGACATTCAAGGGAGAGTGTAATAA
ATAATTAATGGATGTGGATGTCATATGGCCAACACTCATTTAAGGCCTATCTCCACTTGCCAATTAGCCTACTTCTTGGT
GGCCAAGAAAGCCATGCACTGTAGCAATTTCCTTTCCTCAAGTATGTTCATTTTCCTTGGCTATAAATAGATATTCAAGT
ATATCATGTAGAAAAGAGAAGCAAAGTAAAAGAAGACTAAATATTCTTCCTCTCAACTTCTTATATCAAAGAATACACAA
ATCTCTTCTCTCTTCTTCTTTTGTTATTTTAGTTTAATAGTTTCCTCTTATTTTATAACAGAAATGTAATTATCACTCAA
CAGTAATTGTTGTTGGTTTCACTAGGACTAGTTGGGGCAGTCCTTTTTATGTTTGTGTCTTATTTGTTGGTGGTTTTTCT
ATTATATATAAGAGATAAGGGTAAAAATCACATCTAAACTATCTTCTTCTTTTTTAGTTTCATACCTAAACTATTGAGAG
TGTGAGTTTCATACTTAAACTATCACTTATTAGTTTGAAAAACACATATCTCTCTCTTTTAATACACTCTGATTTTGGTG
TGTAATACACTCTCTTTTATTTGAAAAAAATGTCACATCAGGCTCTACATGGACAAAACATTCCACCTTGGCAAAATTTA
AATAAATTATTAGTATTAGTTAAAGATTGAGGATTAAAGTATTACTATTTCCCAAAAACAATTATAAAATAAAATGTAAA
ATATTTTTCTTATCCCACTCCACCCATTTCTCTCACTGTACTCCCCACATTCCAAATTTTTAGTTTTTTTTTTAAAAAAA
AATTCTTTATAAAAGTTTTTTAGAAAATTCTTACTTCATCTCTACCCCCATCCCTTCAAATAATAATTAAGATATTATTT
TATTTTAAAAAAAAAAAAAATCTACCCCACCCCACATAACCCTCTGCTTTCAATTTTTCTTCTCATTTTATATCAGATAT
ATATTACTGGAAGTTATTAGGAATATTATTAGAATGATACAATAATATTTGAATAATTACATGTTTTACAACTTTTTAAT
TTATAATAGGGGTAAGATCGTAATCCAACTTTTAACTTTTAGGCTTTCTACTTTTAATAATAACAATAATATATATATAT
ATATATATATGTTTATTTTCTTACTGTATTTATTAGTCAGGTTGGTCTTAAACTTCTCTATTGTTTTACTACTCATGCTT
GCTAGAAATTTGCACTTAGTGCCTTTTAATAGGCCTTGTTCTCTCTATAATTCATGGTACATAAGTCAAAATTCGCCTTT
CTGAATAGTAGCTAGTTTAATAAACTCTACAGATTTTCTTTAAGTTGCGGTTCTTTCACAAGGAATAACATATTTTTCTT
TTTCTTGATATATTATTTTCTTGAATCTTTTTGTGTTGAACCAGATTGGCGTTCTCTATGATAGATTAAGAGGCGACTTT
CTTAAGGAAAAATATCAAGTTTTATTTTAAAATTGAGTCTTGTGAGTTGTGTCACACCTCTTGCAAGAGGGACCACCAAA
AGTTATTAATTAATTGGCAAAAGAAGTTTTAAAAATTATTTCAAAAATGGGAAAAGTGAATTGAAAAGCACGTACATTCT
TGATTTGGATTTATAATTTAAAAGCGGTATCTCCATTGTAGTTTGTCAAAAGTTATTCGATTTAATTGATTTTGGGACTA
GTTTGAGATTTTGTTGGATTATAATGACTTGTGCGGAAATGATTTGATTCATTCTTGTATGTGCATGTTATCTAGAACTT
GCCCCAAAATGTATTTCAAGACAAAATTATAGATTTGACTTGGCTTGAAAGATGATCCTAGTCCCTTTATGAGAAGACAC
TCTATTCCAAAATTTTCATCCAATGACGTAATCTTAATCAACCCCATTGAGCCTAGATCGATTTTTTTGCCACCATGTTG
CATACTTGAATCTTTGTAACCCTCTCTCTTGACACCCTCACATCTCCCTATTTGCTAATGATTTATAATATAGGCTAAAA
GCCTATGTTTGGGGGAGAAAAAAAAATGTGAATGAGTTGAAATGTAGGACAAAGCCTAATTTTTGGAGTTCGTGTGCCAA
TGGAACAAAGAGATTTGAGCTAAAAGCATAGAGCACACCATAAGCTTTAATTTGGAAAGTTCTGAAAAGATTCCATGAAT
GAAGAAAAACAAAAATGCGGGTGTTAGCTCAATGTATGTACATGCCTCAAATGAAAAGAAAAATGAAAGTTGAAATAATT
GAACTTCTTAAAAAGGGAGAAATAAAGTAGAAGGCAAAATAAAAAATGTGAGTGGTATGCTCAAGTGAAAAATGGAAGCA
TTAGGGAGGCATCTTAGTCACTTGACCAAATGATACCTTACATTTTTTCCAAGCCAAAGATAAACCCTCAAGTCCTTGAA
GATTTATAGTATTTTGAATCTACATTAGTGGCGATCTACCTACAGGGCAAGCCTATGAGTCAATGTGTCTATACTTGAAT
TTATTTGTGAGAGTGAATGTTTTTGCATGATCTATAATCCCTTGAATTGATATTCTTAATTGTGTGGTGGGATTCTCTCT
TATGTGAGTGGCATTACATCCTTCATGTGAATTGTGATGTCTTGGTTTCAATTGAATTGCATGAATATCATTCATGTTTT
ATTGTGCAGAAGTCGATATAACTACTCGTCCGAAACCTATAAAACCTCACATTCAATAGTTCTACCTCAACTTGAATAAG
GAGTACGAAAGTCAAAGAATTGTTTTTGTGGTTAGGAAACAAGGAGGGGTAGAGGCTTATATCTAGTGGATTAGAAAATT
GTTCAGCTAGATGGCCGTCCCCCACTCCCGTCCTGAGGCGCTAAGAGACTTTTGTTTTTGGAACAAACGGCAGTGTTTTG
TTGACGCTTCGAATCAAGCTTTTATTGCAACATGAAGAAATGTTTGATAATCCTTCGAGGGCTGGTATGTCCTTTCAGTT
CTGGTCTGGAGGATTTCTAGAGGTTTGGGTATAAGGATTTTTTAAATCAAAACAACACCCTGCTTATCAAATGATTGTAG
AGATTCCATAAGGAACATCAGATTTCTTATGAAAGGAAGTGGTCCAGTATTTTCAAAAACATTTTTTGGGGCGAATCTTG
GGTGAGTCTCGGGACGGGGCATACAAAAAACATTCGCCCTTGGGTGCAAATTGAAGACGTAGATCCATTGAGCATAAGTT
CTAGAATTTGGAGCGTAAACTTCAAACGTAAATCCTAAGCGTAAAAAATGTACTCCCTATGTGTTTTTTGTTTTTTTAAA
CCTTTTTTTGCTATAAATCATTTTTTTTAAATTATTGGTGTGATGATATTTCTCAAATAGTAATTGTAATACTTTTATTT
TCTTTTTCTTAGCAATAAAATTATAAAGTTGAATATATATGAGACTACACTTTGTAGATCCACAAGACTTACGCCCCATG
ACTCAAAGCTTACGTCTCACCCCGTACTACATAAAACGTCTCGCCTCACGCCATCCCCGCCTTTTAAAATACTGAAGTGG
TCATAAGAAAATAAGGGCAAACAAACCATTGATGATTGATGTATTGATTATGGAACCTCAATGAGGATGAAGGAAGATCT
GATCCGTCCCTCATAGACTAGCAACGAAACCATATTTTGCTCTTTGTCAAAACTTGCAACCTCCTTTACCCAACAGTCAG
TATTGATAAGGAAAAACGTAGATGACCTCAACATAAGAAACAACTGTAAAGATCTTTTATCAAGAGAAACACACAAAGCC
CTCCAATGCCAGTAAGACTGGCAGGGCAATATCATGGAAAGGACCTGCTGCTCTAGACCACAAACAAGAAAAAAAATGGA
TACTCTATTATTCACATTTTCGTACCAAAATATCTTTGCAAATTCAACAGTTATGCTCTACCGGAATACTATATAAAACT
AGCACACCTCTAGGTAGAGAGCGTCACCAGTCACCAACGCCCTGATGCTTAATCATTAAAAACCGGCTGTCTGAAAATAT
TGAAGCACAAAACAACCTGTCAAAATGGGAAATATGGGTTTCGTTGCTCTATGTGCACGTGATGCACCAAGTCTTCTTGG
CTGTAATATATCGGTGTCAACCCTGTTTTGGCAAAGACCTAAAATGTTTTTGCTTTGACAACAATTAAACCCCTCCCTGC
AAACACTGACCAACTTTAAATTTCTTTTTAATCTTCAGTAGGTGATTTATAAAGTAAAGGGCATAACTGCAATACAATTT
AAAATCCATCAACAATCATGCCTCATCCCACAAAACTAACTCAGTTAGAATAACTTGATCATATCTGGATAATCCCATTT
GACAATACAACATATCCAATGAAATTCCACAAGTGAGGTATTGGGATGGTAGAATGTACGAAGACATTATTACTACCTCA
TGGAGGTAGAGAAGCTATTTCAAAAAGACCCTCAACTCAAGTGCAGCAAATCCAGATACAAAGAAGAAAAGAACAGTTAA
GAAAATATTGCAAGTAACAAGGAACCAGTGTAAAGTCTACAAGAAAGGAGCAAAAACAAAGAACAAAATAAGACAATAAT
CNNNNNNNNNNNNNNNNNNNNNNNNNNNNNNNNNNNNNNNNNNNNNNNNNNNNNNNNNNNNNNNNNNNNNNNNNNNNNNN
NNNNNNNNNNNNNNNNNNNNNNNNNNNNNNNNNNNNNNNNNNNNNNNNNNNNNNNNNNNNNNNNNNNNNNNNNNNNNNNN
NNNNNNNNNNNNNNNNNNNNNNNNNNNNNNNNNNNNNNNNNNNNNNNNNNNNNNNNNNNNNNNNNNNNNNNNNNNNNNNN
NNNNNNNNNNNNNNNNNNNNNNNNNNNNNNNNNNNNNNNNNNNNNNNNNNNNNNNNNNNNNNNNNNNNNNNNNNNNNNNN
NNNNNNNNNNNNNNNNNNNNNNNNNNNNNNNNNNNNNNNNNNNNNNNNNNNNNNNNNNNNNNNNNNNNNNNNNNNNNNNN
NNNNNNNNNNNNNNNNNNNNNNNNNNNNNNNNNNNNNNNNNNNNNNNNNNNNNNNNNNNNNNNNNNNNNNNNNNNNNNNN
NNNNNNNTTCCTGGCAAAATAAACCCACTATGCCCTTGTCACAACATACCTTGAGGCTCCCATTCTAGGTCCCCCTCATC
CTTCTTTAGTAAATCTTTGCATTGTAATTTAGCTTATGACAAATCTTATTAAGTTCTACCAATTTCTAACTAAACTAAAT
CTGAATTCATACATCAAACTCGCTGCAATCCAATAGTCACACACAAAATAAGAGCTATCAGACTTCATCAATAATTCGCT
CATAAACAACCAAATGCCTAATGGAATAGTTAAAAGTAGATATGGCCATACGTGAAACCAGTGCCACTAAAGCCTTAATA
AGGAAACTTAACATCCAAACGACTGCATATCAAGTTCTTAGTCTGAGAATATATGAGATCAGCAAGCTAATAACAGCTAT
ATATCAAGCAGTGAAAGAAAAGACATTGTAAGAAAAGTCAGCCATGTCAGTCAACTTTTGAAGATGGAAATGAGACTACA
TCTCCTTCATTGCAGCATCTATTATTCTCACAGTTGAGATTTCTCTCCCCCCACAAACGCTCTCCATTCCAAAAGAAAAG
GGAGGGACGCAAGGTTGGGTGGGGGGTGGGGGGACATCTAACAACACACAGTATGAACCAAAAAATTGTAATTAGCAAAA
AATATATCTAGGCTAGGAAACATCACTTTGATCGCCTGAAAAATGAACAAATGAAAGCAGAACGAAGAGACTAGAAAACA
AAAGCAGTGACTGACTAGTGCAACCATTTGCAAGCAAAAATGAAAGCAGAACACATGAAACAACACAATATGAACCAAAA
AACTGTAATTAGCAAAAAATATATCTAGGCTAGGAAACATCACATTTTGATCGCCTGAAAAATAAGCAAATGAAAGCAGA
ACGAAGAGACTAAAAAACAAAAGCAGTGACTGACTCGTGCAATCACTTGCAAGCAAAACTGGAAGCAGAACACATGAAAC
AACACAATATGAACCAAAAAACTGTAATTAGCAAAAAATATATCTAGGCTAGGAAACATCACATTTTGATCGCCTGAAAA
ATAAACAAATGAAAGCAGAACGAAGAGACTAAAAAACAAAAGCAGTGACTGACTGGTGCAACCACTTGCAAGCAAAAGTG
AAAGCAGAACACATGAAACAACACAATATGAACCAAAAAACTGTAATTAGCAAAAAATATATCTAGGCTAGGAAACATCA
CAGTTTGATCGCCTGAAAAATAAACAAATGAAAGCAGAATGAAGAGACTAGAAAACAAAAGCAGTGACTGACTGGTGCAA
CCACTTGCAAGCAAAAAGGGTAGAAAATTGAGGTCAGGAGAGAAACTTTTAGCCATGTAGGTGAGTGCAGTCAAGAATGG
TTAATTAAGGGAGATGGGCAGATGAGCATTATCTCACCTAGAAGCCTTTTTCAACAATCCGTCACAAAGCTGGGAAAGTT
ATATATGAAGTTAGTGCCTCCCTTAAGAAGCATGTGTTCAAAGATGTCTGTCACAAATAGCATATATATTCCACAAACTG
GATTTCTCTCTTTCCAAGCTAACTAACAGTGTGTTTTTCAGCTGAATGAGAGTTGTGACAGAATACAGGAGATGAAGCCT
TTTTTTGTGATCGGTAATTTGTAACTGTCATTAGTAAACCAGCAAAAGAGAATGCTGGAAGCAATTACGACCAAAAGAGA
ATGTCATCACAAGAAAAATGATAAAGCTTTTCAATCTATGAACTGAATGAGATGAGGAACACGACCATATAAGGGTACAC
AAATTATTCTACAACACAACCATCATTAAGCATGAGGAAGCCTCTTCTTTACAAGTTATATCAACTTTCCTTCAGAGAAG
ATGAATTAGAGTCTCCGGAGAAGAAGGCTAAAGCTGCAAAAGTGATTATCGATAAGACCGTTAATGCTAGAAGATGTAAG
GTTTCTACAAGGAAATCCTTTATAGTACAGTTGGAAGCTAATAAAGCAGATACTATCTGAACCATGCTTTGGTGAATGAC
TTAACTCAAGTCTAAGATATGTGCTCTTATTTCATGTACTTCTCTAGAAGGTCATTCTTTGTTTCATCAAATGATTCACC
AATTTTCTTTTAGTTAAAATAATTCACTCTTCATTGTTTACAAAGTAATTCAAATTTCCAACTACACTTAAGAAAGATTT
TTAAGCTCTATGCAAGTTAATACAAGAGAAAGATCCCATTTTGATAATGAATAAAAGGATCTAATTGCAGGAAGTGGAAC
TAAACACAGGTAAAACGAAGGTTAGAGAGGACATCTAGCGGTTAAAGTGCTACAGACGTATATATAGTCTAACCATTTTG
CACACAAATAAATATACCAGATTCGAAAGGTAGTTTCCTTTATTTCTTTTAATTAAATACACATTGAATCTAAGAACAGA
CCAACTTCTTTCAAACTTATATACTTCATTTAGACACATTAGAACTTAGTTTAATCAATAAAAAGTACTTGTCATGTCAT
TCTCATTTGTATATCAACTATTACATTTCACAATAACTAACATACTAAAGGCAGAAGGAGGAGAAAAAATAAATCTAGCT
GCAAAACTAATACCACTTGAATTATCCATGTAAGCGGCAAAAAGTAACGAAAAGGAAAGCAAGCAGTAAATAAAAGCTAA
ACATACATTAAAACCATTAAGGCTAAACTCACGAAAACCCTTTCCGCAGCTTCAGTATGGCATTGAACATTTTTCGCCTG
GAACCAACAGCATTAATCCCCATATCCTTGAGATCCTCCAGAGTCAACATGGGTAAAACCTCATCATCAACCTCGTGTAT
CTCGAAAACAGGAGCATATCTCCCCAGACCCAAATCAACCAACCAGTCCCTTACTCCAATGCTCTTATCCCCAGAATTCA
TTTCGTTATGAACTCCTCCGTTGTTGAGGTCATCGTGTTGGTCTCTGCTCTCCGACACTCTAGTCCTAATTCCTCTCCGA
TCCCAATACTGAAGCCCCATATGTTCCATTGAGTTAATTGGACTGTGCTCTTTCACTGGGCTTTCTGAACCCTCAAGCTC
GAATTCCCGAAACTCTTCGTTATCATTGTTATCTTCTCTGAAAAAGTTCTCTTCGTGAATTCCTCCGCCATTAGGCGTCT
CGAACTTAGCTGACGAGGAATGCCAATTTGTCCTCACTCTCTTCGTGGGTTTCCTCGATTTAGACTTGCGATTTCCCAAA
TCAAGGTTATAATTGTTCTCCTCGATGTTGTTTTCGTCATAATTATCCCCGCCACCGTTAACGAGATTAGTTAGAGGACG
GGTCTTTGATGTTTTAGCTGCCAGAGTGGGGTCCTTGTGGAAACGCCAGGTTTTAGGGCCTCGCCGGAAGTGAGTGTCGG
AAGGTGAGTCGCCGATCTCGCCTAATCGAACACTTGGTCGGCGCTGTCGTTTCGGAGCCAAACTGGGGCCTAAATTATTG
GTATTAACGTTGTTGGTTGGAGGGTTATCGGATGGGGGAGGTGGTGGAGCTATAGATGTCGGATTGGAGGTGGTGGCTGT
AACGGCAGCAGAAGGGAGGGGAGCGGCGGTGATGGCTGCATCGGGCGGCTGTAGCTCGGCCATGGAAGCAAGTAGAGAGT
AAAGAGGAGTGTGAGGGAGCGTGAGATAAGGCAAGTGATAAGGACGCGGTTGCAGTTTCTGTGTTCAAGTTGCAGCAGTC
CGATAAAGATGTTGATTATTTTTTTTCTCCAAAAAAAGGTCTACCCGCGGCCTATATTAAGATGCGGAAATGTTTGGAGG
CTATAGGTGTACCATGGGCCTACTTTAGGGCGAGCATGAACGGATATGATAAAGTCAAGACTTCGATAAGGATAGTAGGA
GAGAGTCGGAGGACTTCCCAATTATGATAGAGTTACATTATGACGTATGCTATTTGAGGATGACATAGTTTTGATTGACG
AGACTTTGTGGTGAAGTCAACACTAAGCTGGATGCTTGTTACTCTTAAGCACGAGTTATTGCCTCGTTTTGATGCCAATT
AAAGTATGCTAAAGTATGTGTTTTACGAGCTTCATCTACGATCCATAAAAGAATTTGCGAACCATAGATGGTCGTCATAA
ACCAACTTCAGAAAACTGGAGAATTTGGTCTGAGATTTTCGAGCCTAGTTAGGGGCCGTAAACCTTTTTACTATTTGTAG
ACTTGGTCATAGACCAAACTTCAGAAAGTTGGATTTGGGGCTTGAACGGGATGAATGGGTTTCATGGGTTGTAAAAGGTT
TCACGGGTCGTAGAAAGGCCTCATAAACCAAAGTCTTGAAACCTAATAAACTCAGATTTTCCCTAACTTTTATGGACGAC
TAGTATGGGTCGTAGGACCTTTCCTGAGTTGTAGATCGGTCTGCACAAAGAGACTTCATAAACCAGAAAATGTTCTCTGT
TTTCTACGGATCCTTTCACGATTCGTAGATTGTTCTATGATCCGTAGATGACTTCCGACAGCTTTTAATGATGGTCATTT
GGTCTTTTTCTATTCTTTTAATTCATATGCTAAGTTGTTTTGGACTATTCTAAGTGAAATTATGGGGTTCCTTGCGACCC
TAACCTCTCATTCTCTCTTAACTCTCCCTAAATCAATGTCTTCTCTCTCAAGGCAAGAACTAGGTTCCAAGCTTCAAGTC
TTCATTCCAAGAATCAAGTCAAGGTTTCTACTCAATCACTAGTCATGAGCGGGAGGAAAAGAAGCGTTAGAACCTACATT
ATGAGACAATGTAGGCACAAGTATGCATTAGTACTCCATGTACTAAGTATGAGGGATATACATAAGAACGTAAAGCATAA
TCATAAGGGAATATAAAGGAAAACATGATATGCATGACCAAGCTAAAACATAGTAAAACCTTTAAAGAAGAATTGTAAAT
CATGTGGTCATTGCATCTTAAAACATAATTAAATCTTCATAAAATTTTTGAAGGTAACTTAGTTCATTTTGTGGGATAAT
TACCATTAACCGACATAGACCACTTGATCTATAATGTAGAATCTAGTGTCATTCTCCCACATCGAAAAGAGATGTCCTTA
CTTGCCAAGGTAGGGACCTTAAACTTCTAGCTTAGGTGGATCCACTAGCTATGTCTTTCCAAGACAAATTTTACGGGGGC
ACATAGTTAGGGGTAAGGAGATTGCTTCTAGAAACTCGATATTTACTAACGGGAGATCCTCCATCTCAATATCCTCTCGG
TGCTACGTAAAAATTCCAATGAAATAGTCATATTCATAAACATATCATCATACATGGAAAATCACAATTAAGTTACTAAT
TCAAGCTTAAATCATCATATAGTAGCTCCTTAAATAATAAAGCATGCATGTGTGAGAAAACTTTTCACCAATCATGATTT
CTTAATATGTGAGAAAATCTTTCACAATTTTCATTGATGATTATCTTAAAAACAACCTCAGTTCATAAAACATTCTTTTT
CACAAATTATGCATAGATTTTATAAATCATTATTCATAATCATAGTTTTCTTCAAAAACTCATATCCTCATCAATCCATA
GTGAAAATCATGAATAATGCAAGGGTCTGTATGAAATCAATTGGAAAACATGTAATTGAATCAAATTATTCATAAGAAGA
CTAAAATCAAACTATTGAATCATAGAAATTGATACCCATGGAGAATTGGATGAAATCCTAGCCAATTTTGATGAAATTGA
ATTGGAAACTTGGAGATCTTTTGGGACCCAATAAATTAATGGAATCCATTGGTGAATTCCCATATAACTTGATGATCAAA
GTCCAAAAACAACGGAGGGAGAAGGAGACTTTAATCTTCAACCCTAGATTCCTTCCTTGGACTTAAGAGAGAACTGGGTG
AGATTTGGAAATTTGAGAGAATGAGAGGGTTTTGGGTAGATTTAGGGATTAAAAGGTAGTTATATGACTAAAGTTAAGAT
CGAAATAGCATAGTATAGGTATTAAATGCATAGGAAAATATCCAAATTGTAACACCTAAGAAACTGGGAAAGAAAAGGAC
TTCATGTTTTGGCTAATGGTTGTGTCCTACTAGACCAGTATGCAGTTCGTAGATGACACTTGTAGGAATGACCTTGAGTT
CTTGGAAATTTTATGTTTCTGATGTTTTACCTATGAGTGCACAGGACGAGGCGTAGGATGTTTGATTGTCACGACCTAGG
GGTACACCTTAGATGTAACATGGCGTATAGGATCCCGATAGGCCCCATACAAGCCACTTAGCATTCATAATATAAGAAAT
AGAACATACTAAATAAAGACAACATTTCAAGTCCATTAGTTTTCATAAAAGTAAAGCGGAAGTCTAAAACACATTGTCTC
ATCATAGCCATCTAATACAATAGAATGAAATTGGGCCTAGCCCATACATCATGTCCAAAACTGAAAATATGAAAGAAACT
GAAATCAATGAGAATCCATCCTCGAAGCATGAGGACTCACCAAATCTCAGAAATCAACCTCTAACCACGAAACTGAAAAA
CCTGAATATCGGACCCTACATTTGGGAAAATGTAGGCAAGAGTATGCGTTAGTACAAAAATGCACTAAGTATGATAGACA
TGCATAATAACATTTAAAACATGCTAAAAAGGGACATTTTCATGAGTAAGAAATGATCAAGCTAAAACATGCATCTTGAG
AGTTCAGAAATCATAAGTCATAAAACTATGATCAATGCAAGTGAACATCATGTGAAAACATATTTATGATACTTTCTTGA
AGCAACCTTGGTTCATTATTAATGTGGAAATTGAGCCTTAACCGACATAGAGACCATGTGAGTTATAACATGATCCCCCG
GTGTCTCCTACACCGGAAAAGGTTATCCTACTTGCCAAGGTAGAACCATGGGTTTAGCTAAAGTGGATCCACTAGCTAAT
GTCTCTTGAGACAATCATCATCTATATTAAGACGATCATCCTATGGTGGTACATAGGTAAGGGATAAGGAGATTGCTACT
AGAAAACCAAACCTCAACACGGAAGAGCTTCCATCTCAATATTCTCTTGGTGCTAAGCATAAATCCCACGGAGTAGTTAT
TAAGTCTGGACTTGTATCATGATCCATGGAAAGGTACCCTAGGATAACCAATCCAAGTTAAGTTTCATTAGGATAGCTCC
TTAGACTATGCGTGAGAAAACCTTTCACCGTCCATGATCTTTTCATAATACCTTTTAAGGCCCACATTCACTCACTTCAT
GATAGAGATGCCCTACTACTAGTGGAAATAGTTTTAAAATTGTGGCCTATAATCTTTGATGACATATCTGGATACCATAC
TAATTAAGACCTAATTTAGGAAAATAGCCCGAAAAGCATTGAAGGCAAATCTAGATGTCATTCATGTCATGTGGCCAAGC
TTCATAGAACATATAGACACTCTCATCTATAAGCTTTCTTGAGTCATAAACATACTTTCATGATCATGCATTCTTTTCAA
TAATTCATATACTTCATCATCTTTTCAAAGTCAAAGCATCTTCAAATTCATTTACATCTATTTCATAAAGAGAAGACATG
CATATTTTCATAAATTCATCTTTAATAATTCAAAACCCACATCACATCATCATAATTGGAAAACTTGGGGATTACATGGG
TTCATGGGGGAATCATCATAAAACCATAGTATTTCATCAATTCATGCATAAGAAATCATAATTCAATCATTTAAATCAAT
ATTTAAGAGAATCCATGGTAATTGAAGAAAACCCTAACTCAATTGGGGAATTCTAACTTTGAAAATAGGAGAATTTGGGA
ACTCCATGAATGGAAGGAATACTATCAAAGCCCAAAGCAATTGAAGAATGGAAGGTTTGATCTTGAACCCTAGCCTGAAT
ATTCTTCTTCTTCTTCTTCAAGTATCTAGAGAGAGAATTATTTGGGAGGAAGAAATCCAATTTCTTTTGGTGAATTTAAG
AGAATGACTTGAATGAATAGAATTTGGGGTCAAAATCACTTATATAGGGGTCCTAGGCTTGGGTAAACGACGTAGTATCG
AATTAAAATAATCTGAAAAGACTTTTAAGACCCTAACTTAAAAACTGAAGACTCACATGCTGGAGCTCGCCAAAGGCCAC
TCGACGACTCGCCAAGTGAGCCTTTAGCTCACCAAAATTTACAGTGAGTCGACTTGGGGGCTAAGTCAACTTAGGCGATG
GGGGAGTCGACTTTGGCGACTCACCGAATGGAACAGCGAGCCCGACTTGGCTCGCCTAAAGTTACAGAATGTAGGACATC
AGGGATCAAGCCAAAAGGCAAGGAGGTTCCACTTGGCGGATCTCCAAGTCGACTCGACGGATCGCCTAGTCGACTAAGAA
GTGAATATTTTCCCTTCTCTGAATTCGAGATGTTACATTGATGGATCGTAGAACTAATCAATAGGGTTGATTCAGAGAAA
TTGATTGAGATCTTTGTTTATGGTAAGGGTTTGATAGGTCGTGGTTGGTTCTATGGGTCCTAGGGAGGTCTCGTAGAATT
GATCTTTTTGATGGGTAGTGGTTGGTTCTACGGGTCATAGGGTGGTCTCATAGAACTGATCTTGACTTAGTAAAATTTTG
GACTTAAACTTGTTGCAACATCTCGCAGATTGAAATAACTAGGAAGAAGCTAATAAGTGGAAATAGTCATTTTTGGAAAG
AATGAAAATCTGGAAATTTTGTTAAGCTAGAATAAGTTGAATTTTGGTCAACTTCAAATGAACATAACTTCTAGCTCAGG
ATGAGTTAGGTGTACTTCCAGATATGGTAGGAAAGCTCTTGGAATGATCTTTCCAATTCTGAGTTCGTATGAGTGAGTTA
TACCCTTTGGAAGTTGGGCTGTTGGAATTAGGAAAGTCCAATCCAAATTTTTAAAGGGTAGTTTGGTCTTTTCCTTGCCC
AATTATTTTATTTCGTTTTTGGTAATTAAGTTAGGGTCTAATCAGAATTAGATCAGTTAACTCTTTTACCAAAATACGCT
AACACTTGGAGAAAAGAGAAAAGAAGAGGAGAAAGGAGAAGAGAAGCAAGATCGTCAAGTTTAGCTTGTGGATTTCGTCG
GAGGTGATCCCTACAAGGTATGTGAGATCACATAGCCTTGGGTTAGTTCACCCACGCGCCCAACTTGATTTAATTTCAGC
AAAGTATATTGATTTGAAAGTAAATCCCTTAAATTATTGATGAAGTTCGTTTGAATCCTTGTGGGTTGTGTTATTGGAGT
TTTCTTGAGATTAATTCACGTTTTTAGTTGTGTTTTCGAATGGAATCTGATGTTATTTGAGGGTATAGATGAGTCTAAGT
GTTTGGGGAAAGAACCCATGGAATTTAGAGGGTTTAGAACTAGAAAAAATGAAGAAGAAAATTTCGTCAGGCAAATCTGG
GAAGTGCCTCCGCATCGCGGACCTGCTCCCCAGATTCGAGAAAAATCATTTCTCGTCGTGGAGCGGTCACGGACCGTTCT
GCCTCAAAAGTTGTTTTCAAACCAAAAATTTAAATACAACTCCACGTCACGAACCTACCCTCAGACAGTGAATTGTTGAT
TTTTTCTCATGTTTAGCTATCTAAAATCATTCCTAAACATCATGAGATCTTTCATATTACAAATCATAATCCTTGCATCC
ATAATTCAATTCAAGGAAAGTAAAGAGTCAAGTTAGAAGTTAAGAAGCAAGTCAGGAGAAGTTCTTTAAAGTTTTCAAAA
GTCTTTCACAAACGTTTTAACTTTGTTCTAAGACTTAAGTTTTAAGTTAAGCAAAGAGTAAAGATTTGAAGTTCATTTCT
TCAAAGAAGTATATAGGGACTATGTATTCCCAAAGAGTTTAAAATGTTTTCACATTTGAGCAAGAAAGGGAGCATCGATT
CCAAGAGAGCTTTTAAACTAAGTTTTGAGTAATTATCTCAAATCAAAGAAAGAAGTTTGTTTTAAAAACATATGAGCTAA
GTATATTTTGGGAGTAGTATTGAGCACCGATATGGGGATGCCAGTTCATAGTAACTCAAGTCTCCATAAACCATGTTGCC
ATCATGGGTAGTAAAGGATCATACTTTTTAGATGACTCCTTAAGATGCTTTTAGAATAAGCTAGTGGATCCACTAAGTTA
AGTAGTTCTATATGATGGCAAAGTATAGGACAGTTCTGACAGCGTGGGCAAGACGTTGTATCACCACTTAGGCTCATAAT
GGTGGTTGTCGATTAGAGAATCTCCCACAGAAACTATATTACTTTATTATATGAGTAAAGTTGAGTTTGTTATTGCATTT
AGTTTTACGAACTGAGTTGTTTCTACTGTTTTTACAAGCTTTCTATATATTGCATATGCTTTATTGTTTTATATTGAGTT
AAGTTATTCAGGAGTTGAGTAAAGCCAAGGTAAGTGTTCCTTTCTGATTTTTTCAAGTGTAAGTTATATTTAGCATTTCA
ACTCGCATACTCGTACATTCAATGTACTGATGCCAATTGGTTTGCATCTTATTATGATGCAGACGCAAGTAACCAGGATC
AGCATCCAGCGCCTCGTTGATCCAGTTTGAGCACTCAGAGTCTTGTGGTAAGCCTCCTTGGTTCCGGAGGACCTTATTGC
TTTCAGTTTTATTATTAGTTCATTAGGATGTCGTGGGCCTGTCCCGACATCCATCTCAGTTATTTAGAGGCTTCATAAAC
AGACAATCAGTTAGTTAAATTCATTTGTCACTACTTTATTATTGGCTTATGTTTTTAAGACTTGAGGTTGCCATTTTGGC
TAAGTTTGAATGTTTATTTAAAGACATTCTAAGTTATTTTCACAAGTTCCTTTTTAGATTATTTCTTGTGTTTAAGTCTT
CCGCTGAGTAAGTAAGCCAGGCCAAGGGTTCTCTTGGGGCCAACAATGGTTCTCGAGTGCCAGCCACGTCCAGGGTGTAG
GCTAGGGGCGTGACAAACTTGGTATCAGAGCACAAAGTTCAAGAGTCCTAGGGAGTCGATGAAGTCGTGTCTGTAGAGTC
CTAGTTGTCGGTGTAAAGCGCGCCACATCTATAATTAGGAGGCTACAACACTTAGGAAAAATTTCTCACTTCTTTCACAC
TCATTTCATGCGTTAGAGTTTGATCTCTAAAAAATTTCTTCTAATTCTGCTTGCTCGTGTTTTTAGATAATCATTCCTCC
ATGAAGAGCGGTCAGAGGTCATCCTGCTAGACGTAATGTTGAGGAACAAGAGTTACCAAATGCACCTGAAGTTCAACCTC
AAGGAGAAGTTACCAATGTTAAGTTACATAAAGCTATCTGGATGTTGAGCCAAGTTATGACCAACCAAGCTGGGAAACAA
ATAGGAGCTAGACAGGAAGTGGATGATACTTCTAGGATCCGAGAGTTCTTGAGGATAAATCCTCCAAGTTTCACGATTTC
GAGCACTACCGAGGATCCGAAGAATTTCATTGAGGAACTGCAGAAGGTATTTGAGGTCATGCATATTGCCAACACCGAGC
GAGTTGAACTAGTTGTATATCAACTGAAGAATGTTGCTAAGACTTGGTTTGATCAGTGGAAAGAGGGTAAAGCTGAGGAT
GCACCACCTGCGAGTTGGGCATATTTTGAGGAGGCTTTCTTGGGGCATTTCTTTCCCTGAGAATTGAAAGAGGCTAAGGT
ACAGGAATTTCTTAGTCTTAGTCAGGATTCCTTAAGTGTTCATGAATATGGGTTGAAGTTCACCCAACTATCCCGTTATG
CTCCGGAGATGGTTGCGGACATGAGGAGTAGAATGAGTCTATTTGTTGCTGGGTTGTCCCGTCTATCAAGCAAAGAGGGC
AGAGCAGCTATGTTAATTAGGGGCATGGACATATCAAGGTTAATGGTCTATGTGGAGTAGGTTGAGGAAGAGAAGCGGAG
GGATAGGAGGAATTCAGGAACAAAAAGGCTAAGACAGGAAATGAATCTGGGCAGCAGAAAGGTAATGTGAATCGTGCGTC
CTTTCGGCAGAAGCAAAAAGGACCTGCTCCATCATCTGCTAGTGCACCTGCACCCAGAAACAAAGGCAAGTATAATGGTC
AGAATTCGCAGAACTTCAGAACTAGACATGCATAGTCTTAAGGTAGTGTGGCACAAGTAGGTAACTGGGCATTTGCATGT
GCTAGGTGTGGTAGAATCCATCCAGGTAAGTGTCATGATGGCCAGTCAGGTTGTTTCAAGTGTGGGAAAGAGGGTCACTT
CATGAAAGAGTGTCCTAAGAACAGACAAGGTAGTGGAAGTCAAGGCAATAGAGCCCAATCTTCATCGGTTGCTCCACCAG
ACATGGCTGCACCTAGAGGAGCTACTTCCGATACTAGCGGAGGAGTAAACTGCCTTTATGCGATCACTAATCACCAAGAG
CAAGAGAACTCTCTAGATGTTGTCACTGGTATGATCCAAGTCTTTGACTTTACCGTTTATGCTTTGCTATACCCAGGAGA
GAGTTTATCTTTTGTAACTCCATATGTTGCTATGAATTTTGATGTTATCCCTGAGCAACTTAGCGAACCATTCAGTGTTT
ATACACATGTTGGTGAGTCTATTCTAGCAGAGAGAGTCTATCGTGATTGTCTCATTTTCGTCAATAACAAGAGTACCATG
GTTGATTTAATTATGTTAGACATGGTAGATTTTGATGTCATTCTTGGTATGGACTGGCTTCATGCCTGTTATGCCTCAAT
TGATCGTAGAACTCGAGTTGTCAAGTTTGAGTTTCCAAATGAGCTAGTCTTAGAGTGGAAAAGTAGTTCAACAGTGCCTA
AGGGTCATTTCATTTCGTACCTTAAGGCAAATAAGTTGGTTTATAAGGGGTGTGTCTATCATTTAGTCCGAGTTAATGAC
TCTAGTGTTGAGATACCTCATATTCAGTCAGTTGCAGTAGTAAAAGAGTTTCCAAAAGTCTTTCCAGATGATCTACCTGG
AGTCCCTCCTAAGAGAGAGATAGACTTCGGTATAAATGTTCTTCAAGATACTCGTCCTATATCTATTCCACCATATAGAA
TGGCACCAGCAGAGTTGAAAGAGCTTAAAGAGCAGTTGAAATATCTTTTAGAGAAAGGTTTCATTCGACCAAGTGTCTCA
CCTTGGGGCGCTCTGGTCTTATTTGTGAGAAAGAAAGATGGTTCCCTTAGGATGTGTATAGATAACCGCCAGTTGAACAA
GGTTACCATTAAGAATAAGTATCCTCTTCCGAGAATTGATGATCTTTTCTATCAACTTTAGGGTGCTTCTTGTTTTTCTA
AGATAGACCTCAGATCCGGCTACCATCAGTTGAAAGTAAAGGAATGTGATATTCCAAAGACAACATTCAGGACCCGTTAT
GGTCATTATGAGTTTCTGTTCATGTCGTTTGGTTTAACTAATGCACATGCAGCGTTTATGGACCTTATGAATAGAGTCTT
CAAACCTTATTTAGATATGTTTGTTATCATCTCTATTGATGACATACTAATCTATTCAAGGAATTAAGAAGATCATGCTA
GCCATCTCAGAATAGTTCTTCAGACTCTAAAAGATAAAGAGTTGTATGCTAAGTTCTCAAAATGTGAGTTTTGGCTTGAG
TCTGTGGTATTCTTGGGCCACATAGTTTTCGGTGATGGAATTAGAAGTTTATACTCAAAAGATAGATGTAGTGTAGAATT
GGCCAAGACCCACATCTCCAACTGATATTAGGAGTTTCTTGGGTTTGGCTGGATATTATAGAAGGCTCGTAGAGGGGTTC
TCATCTATTTCATTCACTTTGACCAAGTAAACTTAGAAGAGAGTAAAATTTCAATGGCCTGAAGCTTATGCAAAAAGCTT
TCAGGAATTAAAAAAAAAGGTTGACTACTGCCCTAGTGTTGACCTTACCGAAGGGTACTCAAGGTTTTGTGGTGTATTGT
GTTGCATATAGAGTTGGTTTGGGTTGTGTATTAATGCAGAATGGTAAATGTCACGCGCCAAGCTACACCCGAGACGCGGA
CATGGGACATAGGATCACAAGTGATCCCAAGCTAACCCTGCTGGCATGACATGAGCATACTAATGATAATAATAACTGAT
GCGGAAGCTAAATCATAAATAAAACTAATATAATAGGGAAAACCCATATACTATAACTGAGATAAATGAAAACGGATGAG
TTTAATACAAAGAAGATATTAACTCAATACTAAGCTGAATCTAGCTATGTCTGAAAATAGCCTCTAACTGACTAGAAATG
TTGGGACAGACCCCAACTAAGTCTAGCAATATTGAAACTAAAGGACTGAAAATACTGAACGGAAACTCATGACTATTGTC
CTCGGAGAATAAGGACTCACCACTGATTCTGCTAAATAGGAGATTGGGAACCGATCTAAGTGTGATCTTGATGCTGAGAA
CTTGAACCTACATCACCAGAAGATGTAGCAGAGAGTATGCGGCAGTACTTGAAAGGTACTGAGCATGTAGGATAGAATAA
AGCTGAAATAACATATAACTGATCAAAGCAAATAAGCAATGATATAATCTGAACATGATATAGATACTGAATAATGAGCG
AACCGAATGCAATGACCAATTTATAGCATACTGAGATTGAGTACTGAATATACTGATACATAGTCAATGCAATAGAATCT
GACTGAACTGTGGGAGCTACTAATAACCGATAATAAAACCACATGAGCTAAATGTGGAGTCCGATGTATACACCACATCG
AGAGGACCCAATACACCCGGCCAAAGGTGTAGAGGCATGCTGGCGTGATCACTAAAATAACGCCTACAGAGGGGACTTAC
AACCTACGTGGCTAGTAGTTCTGGGACTGTTTAGGTACGTTGAACCCTAGTACAACTCGGTATCATGCTACTCTCAATGG
ATTGAGTAATTTACACATTATGACTGAATTTCTATAAGTTACTGGATAGCTCAAACTGAACATGCAAACTGAGGATGCAA
CAATTAAACTGAAATTGATGCATTAATAACTGAGGCATGTATAACTGAATAACTAAAATATCTGACCTAGTATGTGTAAT
TCAAGAACTAAAGAAATACATAGCTAGAGTTTTGGAATTTATGCAATAAACTGAATATTAACATATTAATCTGATTTGGA
TCATTCTAACAGCTAAAACCCAATAATTCTAACATTCAAGAAACCATAGGTCTAGTCATAATAAGGGAATCAAGAAACTA
ACTGAAAACTAGAGACCTAATGGGTGAAAGGAACCCACTAGTGAAATCCCACATACCTGGTGACGAATTCCACGAAGAAA
TCTTTCAATTTTGGGGATGGAACTGGAGGAAACTTGCCGCGTTCTTGAACTTAGGGTTGGTCGCCTCTTTCTCTCCTTTC
GCTTCTAATTTTCTAAGTTTTGAATAAAGATCTAACTTGGGTAAGTTCTAGTTATGTTTCTAGGCTTAAACTAACTAAAA
CCATGAAATTTAGGATTAAAACGACGTAATTTAGGTGTCCAACGAATAAGGAAAAGACCGAAAAAACCCTGACTTAAACT
GCAGACGGACTGACCACGACCACCTTCATGGACCATGAAAAGGACCACGAACCGTGAAGTCGATCGTGGTCTGGACTTGG
TGATTATTAGTTGAGGGTTTGAGTCGACGAGCCCTACCACGACCCATGTGAAGGACCACGGACCGTGAAAGTCTATGTGG
TCTCCACTTAGGCTGTGGTCTGGACGGACTATCTAGGGGGCTTACTGGTAAGGCTCCACAGACTCCCACACGGGCCGTGT
GAAGGACCACGGACCATGAAGGTCCTTGTGGTCCTCACTTAGGTGTGGAGGTCTAAGGGGCTAGCTAGGGAGGTTAACTG
CCTCGACTCTACAAGCGTCACCACGGCCCATCATCAAGACCACGGACCTTGAAAGTCCTCGTGGTCTGATGTCTGGGCCT
GGTGACTTCCAAGTCAAGGCCACGGGCAGGTCTATGGACCGTGAACCCTATCACGGTTCATGAACCCTGTCGTGGTTCAC
TGCTTCAAGTATATTTCTGAAATTTTTTTGTGTCTGCTTTTCGAGGTGTTACATTATCTCCCCCTTGGGATCATTTGTCC
TCGAATGAAGACTAAATTAGCTGAAATGGAGGGAATGAGTTTCAACTAAGGCTGGCAAGGGGACAGGGACGGGGACTGGG
GGACGGGACGATGGGGGACGGGACGGGACGGGGGACGGTTCTGGGGGGATTTTGGGGGGACCGGGATTGGGGGGACAAAA
ATAAGTCCCATCCCGTCCCACTATATATACGGGATGGGACGGGTTTTGGGGGGACGGGACGGGACGGGACGGGGGATTTT
TTATTTTTTATATACTTATTTATTTGTATTGAAATTATATGTTATTGAATAACATTTTTAGTTTATTTGATTTTTTTTCA
ATAACATTTTTAGCTAATAAATAATGCTTAAGTTTTCAAATTTCAATTTCAAACTTCAAATTTCAAACTTCAAATTTCAA
ATTTCAAATTTCAAATTTCAAATTTCAAATTTCAAATTTCAAATTTCAAATTTCAAATTCAACTTTCAAATTTCAAATTT
CAAATTCAACTTTCAAATTTCAAACTTCAATTTTCAATTTTCAATTTTGAAATTACAAATTTGAGAAGTTCAAATTTGTC
TTTTAAATATTTTAAAGTAATTTAAACTTGAAATTTTGATTTTGAAGAAAAGGCCCCAAAAAAGGACGTTATGTGCAATA
CTTTGAATTTTCCTTCTTTTTTTTTTTTTTTAATAATCTAGGTGTTAGTTGATGTATTAAAGTTCCATTTTTTAACATTT
GTTCCTTATTATAAAATTTTGTAATAGCTAGTTCTCTTTTTATTATGTTCAACTATTTTCAAACAAATTAGTATATATGT
AAATATGTATGAATATATTAAAATTAAAATGCAAGACAATAGTTATATAAAAAAGACTTAATAAAGCCTTCAAATTTATT
CAATAAAATCTAATTGCAACTTAGAACTTAGAAGTTACAATTTACAAATATTAGTGGAGTAACTAATCTACACAGCCACC
TTCTAGGAAGGGTTCTGTTTCAATAAGTTCTCATATGTAAAACTAATATTTGTTACAAATATTAGATGAGTAACTAATTT
ACGCAGCCACCTTCTAGGAAGGGTTCTGTTTCAATTAGTTCTCGGATGTAATCTAATATTTGTATTTTCCTTTAAAATTC
AATTCTAATTGTCGCATCATTTTGACGGTAACATCCTCCGGTGTTGGCAAACTTGCTAGAAACTCTTGTGACTCTAATTC
ATCATCACTAGATCCAAGTACCGCATTAATCCAAGCTTCTTGTTTCGAACTTAACTTTGGCAAATTATCATTTCTCCTTT
CGGCGTTGCCCCAATCTCTAAATAAAACTGATATTTCCAAACTGTCTTCCGCCAATGAATGTCTATGATCGCCAAGTTGA
AACCTTGCCGCACTAAAAGCAGCCTCTGATGCAACTGATGAAGCTTGAATAGCTAGAACATCACGAACCATTTTGCTTAA
AATTGGAAATGCAACGCTCCGCCTCCTCCACCATGCTAATAAATCTTCATTGCCATCTTTGTCTTCCACTGTTTCTAAAG
ATTGATTAAGATATTCTTCAAAATCATCACGGTTAGTAGAATTAAGACCAAGAAAATCTCGCATATAACTTGAAATTCGA
GCTTTACTCTGAGGATTAGAAGTTTGACCAACTTCTTGAATATTTCCTGTAGTTCTATATTTTTCATACAAAACTTTTGC
TTCTACTTTTATGCTACACTTACACATTTGACTAGTTGGATTTATTTCCGGTGAAATTTCTAAGGTATCATAAAAGGTGT
CAACAAGTCCCTGCACACCTTGTAATTTATAGTCAGGATGAAGTAAAGTAGCAGTTAAAAAAATTTGAGGAATAGGAAAA
AAATATTTTTAAAATTTTTCAATCATACCTTCAATTGCAACTCTAAATTTTTCAATATTTTTGTATTTAGAAAATTGAAT
TGAAATAGCACAAATATTTATTAATACTGATGAAATAGTAGGATAATAAATTCCAGAAAACATGGTTGTTGCATCATAAA
AAAGTCTTAAAAATTCTAATAGTTCATTACTTTCTTCCCAATCTTCTTCACAAATTCTGTCTAATTGGTCAGCATTATGA
GCATTAAACACCATTTGTATGGGTCCTCTATATTCGTAAGCAACTGAAAGCATTTCGTAAAAAGAATTCCACCTTGTTTT
AATATGTCTTGGAATTTTTCTTGGTGGCAAATCACATAGTACACAACGCTCATTAAATTCCCTAATTCTAGCAACTCTAT
TAGCATAAAAAATTCAGGCAACAGCATATTCAATTTTCATACAACCACATTCAAATAATGAAATATCATCTTGTACAACT
AAATTTAATACATGTGCAACACATCTAACATGAAAAGAATTATCATCAATTGGACATAATCTAGTTTTTAACATACTAGC
AGCGTTTACATTATTATATGCATTATCTAATGCGACAGACATTACTTTATCTATAAGCATGTAATAATCTATAACACTCA
AAATATTTGAAGCTAAATATGCACCAGTTTTTTTCTCTACACATTCTTTATAACTTAAGATTCTTTTTTGCAAATTCCAG
TTATGATCAATCCAATGTGCTGTAACAGTTAAATAATCACGTCCATTAACACTACGACCCATGTCCGAAGTTATAGACAC
TTTACAATCTAATATGCTAAACACACAACGAAGATATTGACAATGTTTACCTTGATATACAAAAACATCAGATTTAACAG
TATTTCTTGAAAAACCTCTATAATTAGGATTATAAGTTTGTTGAATATATTCAATAAAACCGGGATGTGAAGGAAAACTA
TAAGGTAAACCACAAACAGAAACCATTTTAGCTAAATTTTCACGATCTCTTTCCTTATTATATTTACGTTGTGTTAGTGG
ACCACCGGGGTTAGAAGGATCTAATGTTCCTTGAACCATGTTAGAAGCCCCTACCGATTCATTAACATTAATATCAAAAT
CCTTAACTGAAATTCCTTTTTTTCTATCGGCTAATGATTTAGCTTATTTATATTGAATCGGCACACAAGATAACAAATGT
CTATTTAAGCCCCCCGTCCCACCTTGACCTCCACCTTGTTTATGTTTAAAAGGTTGCTTACATTTATTACAAATAGCAAT
AAAATTTTCCTTATCTAAAGTCATAAATTGCCACACAACAGAAGTTTTAGGGCGTTGATACTTCACCTTCTCCCTTGTAG
GAGGTATAAGGGGTGGGCGTCCAGAATTTTGCTCCGTTGAATTTGTAGTTTCATTTGGAACATTTGTCACCGGACTAGTA
GGTGTATCTTCTAATTCATCTTCTCCCGAACCAACTTCTACTTCTTCACCTGAATTTTCATCAAGATAAGGATTAATATC
ACCATAAATTTGTTGTAAAAGTTCATGATCGAGTTGAGCATTTGAATCAATATCATAAGAAGTATCATCAACATAAGTAG
AATCATTTGTATTAAATCTAACTCTAGAAGTACCACCACATTTACTCTTATTTTTTTCCTTACTACTTTTTTTAGTAAAA
TTAAATAATCTACTAATGCCACTTGGTTCCTTCTCTTTTTCTTTACCGGTATCTTTTTTGTTAGAACTCATATTTAATTA
TATGTAAAGTATAATATAAAAATAATAATAACACAAAAATTAATGACGAAAAATAAAATATAAATATTATGAAACGAATG
TACCAAACGTCTGCGTTAATAGCAGACGTTATAACCGATTCTTGAAGCTTGTAGTTTGTTGTAACTTGTAACTTGTAACT
TGTAATTTGGAACTCCAATATTTGATAGCAAATATAATATGAAAACATAGATATATATATTATGATAATAATATGAAAAC
TTAGAATTGAAATATATGTATTATGATATAATATGAGACTTAAATGAAATAAAATATTGAGATTTGAGACTTAAGATTGA
GAGTTGACACTTGAAAGAATATAAAAAATAGATGAGAGAATATATAATTTTGTAAGAAATAATAAGGGATAGAGGGGTAT
TTATAATATTAAAAGTGGGTTAAAGTGTATTTATAATAATTTGAGGGTTTAAAGTAAATTATTAAAAGTAGGGGTGGTAG
GGGATGTTGGTTGGGGGAAAAAACTGCCAAAATATCCGTTGGGGGGCCCACTAGCCGTTGCCCAACGGATAGAATTTAAA
AAAAAAAAAATTGTTAGGGGATCCCGCGAACTGGCCGGTTCATCCGGGCCGGGTCGACCGGGACCAACGGGTGAACCGGA
CCGGTACCGGTCCCCTATCCCGAAAGCCCCCATCCCGCCATCTTCAAACGGGACCGGGTCCGGCGGGCCGGTTCTCGGAC
CGGTCGCGGGCCGGGGCGGGCCGACCCGGTCCCCCTGCCACCCGTAGTTTCAACCCTACCACTAAACACTGAAGGTTGAT
TTCTGACTTAACTGAGTTCCAAAAACATGCAAATACGCTGAAAATGCAAGTAATGACTGAAAAACTGAAGAGGAACTATT
ACCTCAAGTTGGAATGGAATCGGAAGGAAAGAGGTAAGGATACTTGGACTTCATGGCTGCTTCTGCTTCCCAAGTAGCTC
CCTCTACGAACTGACTCCTCCAGAAAACCTTGACTGAAGCGACTTCTTTGTTTCTCAACCTTCGAACCTGACGATCAAGA
ATTTGAACTGGTACCTCTTCATAAGTGAGACTATCATTCACAGCCACACTCTCTAATAGCACTACGGATGTTGGATCACA
CCCACACACTTCTTCAATAGTGAAATGTGGAAGACTGGATGCATTGTTGCCAAATTTGCTGGCATCTCTAACTGATAAGC
CACTTTACCAATCCTTTTCGAGATCCGGTAAGGGACTACATATCTAGGACTGAGCTTTCCTTTCTTTCCAAACCTCATCA
CCCCCTTCATAGGTGACACCTTCAGGAAAACCCAATCATTAACTTGGAACTATAGTTCCCTTCTCCTTACATCTGCATAA
GACTTCTGGCGACTCTGGGTTGTCTTAAATCTGTCTCTGATAAGTTGCACTTTCTCCATAGCATAATGGACTGAATCTGG
CCCTATCAAGGCTACTTCACCTACTTCAAACCAGCCCACAGGAGATCTACATCTACGCCCATACAATGCCTCATAAGGGG
CCATCTGAATGCTGAAATGGTAACTATTGTTGTAGGTAAACTCAATAAGAGGAAGGTGATCATCCCAACTACCCTTGAAG
TCAATCACACAAGATCTCAACATGTCTTCTAAGGTCTAAATGGTACACTCAGCCTGACCATCCGTCTGTGGATGAAATGT
TGTGCTAAGGTTAACCTGAGTACCAAGACCCTTCTGAAATGACTTCAAAAAATGAGAGGTAAATTGAGGACCTTTATCTG
AGATGATAGACAAAGAAACCACATGCAACCTCACAATCTCATTAATGTAAAGCTTGGCCTAATCCTCTACCGAATTTGTA
GTCTTGACCGCCAAAAAGAGAGAAGACTTAGTAACTCTATCAACAATCACCCAAATGGAGCCATGATGTTTACGAGTACG
AGGTAAACATGTGATGAAGTCCATGTTGATCACTTCCCACTTCCAAGTAGGAATGTCAATCTCTTGAGTCATACCTCTTG
GTTTTTTATGTTCTACCTTGACTTGCTGGCAATTGGGGCACTTAGCCACAAAATCTGCTATATCTCTTTTCATACCATTC
CACCAATAGACTTCCCGCAGATCGCGGTACATCTTAGTGGCACCTATATGAATAGAATATCTACAGTTATAGGCCTCTGC
AAGAATATGTTGTCTCAACTCACCCACATTAGGAACACATAATCGACCCTAGTAGCGAAGCACACCATCTCCCCCTTGGG
AGAAAACCTCAACTCTCTGTTGGTGGACTACACCCTTGAATTCAAGTAATATCGGATTGTTGTCTTGCTTTTCCTTAACT
TCCACTACCAAAGAAGATTCTGCTCCATTCTGAACCGTTACACCACCATCTGATATGCTTATAAGACGAACTCCTAGGCG
AGCAAGTCTATAAACATCCCTTGCTAGCTCCTTTCGTTCATCCTCGACATTTGCTACACTACCCATGGATAATCTGCTAA
GAGCATCTGCTACTACATTTTCCTTACCTGGATGGTAATGCACGCTCATATTATAATCTTTGAGGAACTCAAGCCACCTT
CTCTGGCGAAGATTCACTTTTTCTGGGTGAATACATACTGGAGGCTCTTATGGTCTATGAAAACATCTACATGAACACCG
TACAAGTAGTGTCTCCGAATCTTGAGTGCAAACACCACTGCTGTAAGCTCGAGGTCATGAGTCAGGTAATTCTTCTCATG
TACCTTTAGTTGTCTAGAAGCATAAGCTATAACCTTACCTCGTTGCATCAACACACAACCTAGGCCAACTCTGGATGCAT
CACAATAGATCACATAACCATCTGAACCCTCTGGTAGAGTCAAGACAAGAGTTGTAGTCAAACTAATTTTCAATTCTGCG
AAGCTTTTCTCACAATCATCTGACCATCGAAACTTGACCATCTTTTGAGTCAACCTAGTCAATGGTGAGGCTATGGATGA
AAATTCTTCCACGAACCTTCTGTAATAACCCATTAGACCCAAGAAACTTTTGATATCTATAGCAGAGGTATGTCTGGGCC
ATTGTTTCACTGCTTCTATCTTCTGGGAATCTAATCGAATTCCTTCACTAGACACAATATACCCAAGGAAAGCAATTGAT
TGTAACCAAAACTTGCACTTGTTAAATTTTGCAAATAACTGGCGATTTTTTAGGGTTTGTAGAACAACTCTCAAATGACT
CGCATGTTCTTCCTCATTCCTAGAGTAAATGAGGATATCATCAATAAAGATGATAACGAACAAGTCCAAGTACTGCTTGA
ACACTCTGTTCATCAAATCCATGAAAGTTGCAGGAGCATTGGTTAGTCCAAATGACATGACTACAAATTCATTATGACCA
TACCGAGTTCTGAAGGTTGTCTTCGGAATGTCACTATCTCTGACTTTAAGCTGATGATAACCTGATCTGAGGTCTATCTT
TGAGAAATGACTAGCACCTTGAGGTTGGTCAAACAAGTCATCAATCATGGGGATAGGGTACCTATTCTTGATTGTGACCT
TGTTCAACTGCCTATAGTCAATGCACATTCTGAGAGAACCATCTTTCTTCTTTACGAACAACACTGGTGCACCCCATGGC
AAAATACTAGGTCTGATAAAGCCCTTATCTAGAAGGTCTTCCAACTTCTCTTTCAATTCCTTTAGCTCAGCTGGAGCTAT
TCTGTAAGGAGGAATAGAGATAGGGTGGGTATTTGGAATGAGATCAATTCCAAAGTTGATTTCCCTATCGGGAGGGACTC
AGGGAAGATATTCTGGAAACATTTCTAGAAACTCATTAACCACTGGAACTGACTCAAGAGTTGGGGTTTCAGAGCTTGAA
TCCTTAACCTGAACTAGATGATAGAGATAACCCTTAAATGAATCGACCCATAGGCGCTAAGCTACTACCTTTCCATTCTA
AGATTGGTTCATCTGGAAACTGAAAACAAACAATCCTAGTTCTACAATCGACTGAGGCATAACAGGAATGTAACTAATCC
ATGCTTAGAATGACATCGAAGTCTACCATTTCTAACTCTACAAGATCTGTTGAGGTTACTTTCTGAGAGACTATGACAGG
GCAATTTCTGTATACCCGTCTAGCTATAACTGGGTCACCGACTGGAGTAGAGACTGAGAAAGGTTTTGGGAGAGTTTCTG
TGCTAACACTAAATCGGACTGCTATATAAGGAGTTACAAAAGAAAGAGAAGCCCCTGGATCTAATAAAGCATAAACATCG
AGATCAAAGACTCGTAACGTACCAGTGACTATATTAGGAGAATCTTCCTGATCCTGGTGAGCCTGAAGAGCATAGAGCCT
GTTTTAGCGCTTTCCGCCACCTGTACCAGAAGAGTTACCATGCTGAGTTGTGCGACTTGTTGGTACTGCTGAAGTTGGTG
ACTGGGCTCGATTAGCATTGCCTCTTACACCCTGTTTAAAAGGACAACCCCTCAACCTGTAACCAGACTGACCACACCCA
AAGCATCTTTATTTTCCTGCAAGACACTAGCCCAAATGGTTCTTACCACACTTAGGGCAAGTTGGGTAGGTTTTAGTGCC
TGAAATACTACCTTGAAACTTAGAGCCTGATGCTCCACCCTTTTGATTATTCTAGAACTTGGAGGATGGGACACTGGATG
ATGAAGGTGTTGGAGTTGAAGACTTCTGCTGAAACTGTGAGCGATTTCCACCACCTGATTTCTGTTGAGAATAGTCATAG
TTGTATGTCCTAGCTTTCTTGCTCTCCTTAGCCTGTTCACTAAGCTTATCACCTTTAACCTACTGAGCTTGAGTCATGAG
CCTAGAGATGTTCATATTTTCAAGTAACATGGCATTTCTACACTCTGTTTTCACCAAGTCTAACACTCCATATAGAAACT
TATTCATATGAGCCATGGAATCAACAACCATGTGGGGAGCACACCTGGAGAGTTGGTTAAACTTGAGCCCATACTCTTGG
ACCGTCATGTTACCCTGCCTTAAGTTCATAAATTCATGGGCCCTTGCTTCTCTCAACTCTATGGGAAAAACCTGTCTAGA
AAGGTTTCGCTGAAACAATCCCAAGTAATAAGAGCTGCATTTGTACCCCTGTTCTCCTTCCACTGAGTATACCACTTATG
AGCTACATCTTTCGGTTGATACGATGCTAACTCAACCCGGTCATTCCCATTTACCTGCATCACTTCAAAGATCTTTTTGA
CCTCATCAATGAAGTTTTGGGGAGCCTCTCCAACTTGCGATCCGAAGAACTCTGGCGGATTCATCCTAACAAAGTCTCGC
ACTCTAGCTGCAGCTGACCCAACATTGGCATTTTCCTGAACTGGAACCCGCTGATTGTGCTGGTTGGCTACACTCTGAGC
CAACATCTTAATGGCGTTCCTGAATTTTGCATTCGAGACTTCTTGATCAGGGAGTTGAGGAGTTGCGTTTACGTTCCTGG
CATTCACATTTCTAACGTTAGCTCTACATGGAGGCATTATCACTGAAACGTAGAATGAATAGAATTAGATCATACCTTAC
GCACGATAAGAGAAACAAGAAAATAAAGATTCTTCCTAAAACACTTTGTAGCCTCCTTCTCACTAGATGTATTGCACTTC
ACACCCATGAAAATGACTCTACTTAGTGTGGCTTTTCAGACATACTAGGACTCATAAACCTAGTGCTCTGATACCAAGTT
TGTTACGCCCCGAGCTACCCCCGAGACGTGGACACGGGACCTAGGACCACAACTGATCCCAAACTAACCCTACTGGCATG
ACATGAGCATACTAAGAATATTAATAACTGATGCGGAAGCTAAATCATAAATAAAACTGATATGATAGGGAAAATCCATA
TACTATAACTGAGATAAATGAAAACTGATGAGTTTAATACATTGAAGATATTAACTCAATACTAAGCTGAATCTAACTAT
GTATGGAAATAGCCTCTAACTAACTAGAAATTCTAGGACAGGCCCCAACTAAGTCTAGAAAAACTAAAACTAAAGGACTG
AAAATACATAATGGAAACTCATGACTTTTGTCCTTGGAGAATAAGGACTCACCACTGATTCTGTTGAACTGGAGATCAGG
AACCGATCTAAGCGTGATCTAGATGCTGAGAACCTGAACCTACATCATGAGAAGATGTAGCGCAGAGTATGCGTCAGTAC
TTGAAAGTAACTGAGCATGCAGGATAGAATAAAGCTGAAATAACATATAACTGATCAAAACAAATAAGCAATGATATAAT
CTGAACATGATATAGATACTGAATACTGAGCTAACTGAATGCAATGACCAATTTATAGCATGTTGAGAGTGAATACTGAA
TATACTGATACATGGTCAATGCAATAGAATCTGACTGAACTGTGGGAGCTACTAATAACCGATAATAAAACCACATGAGC
TAAATGTGAAGTTCGATGTATACGCCCCATCGAGAGGACCCAATACACCCGGCCAAAGGTGTAGAGGCATGCTGGTGTGA
TCACTAAAATGATGCCCACAAAAAGGACTTACAACCTACGTGGCAAGTAGTTCTGGGACTATTGGGTACGCTGAACCCTT
GTCCAACTTGGTATTATACTACTCCCAATGGATTGAGTAATTTACACATTATGACTGAATTTCTATAAGTTACTGGATAG
CTCAAACTGAACATGTAAACTGAGGATGCAACAATTAAATTGATATTCATGCATTAATAATTGAGGCATGTATAACTGAA
TAACTGAAATATCTGACCTAGCATGTGGCAATAAACTGAATATTAACATACTAATCTGATTTGGATCATTCTAACAGCTA
AGAACCCAATAATTCTAACATTCAAGAAACCCTAGGTCTAGTCATAATAAGGGAATCAAGAAACTGACTGAAAACTAGGG
ACCTAATAGGTGAATGGAACCCACTAGTGAAATCCCACATACCTGGTGACGAATTCCACGGAGAAATCTTTCGATTTCGG
GGCTGGAACTGGAGAAAACTTGTTGCGTTCTTGAACTTAGGGTTGGTCACCTCTTTCTCTCATTTCGTTTCCAATTTTCT
AAGTTTTGATTAAAGATCTGACTTGGGTAAGTTCTAGTTCTGTTTCTAGGCTTAAACTGACTAAAACCATGAAATTTAGG
ATTAAAATGATGTAATTTAGGTGTCCAACGAATAAGGAAAACACCGAAATAACCCTGACTTAAACTGCAGACGGACTGAC
CACGGCCACCTTCATGGACCGTGAAAGGGACCACGAACCGTGAAGTTGGTCGTGGTCTGGACTTGGTGACTACTAGCTGA
GGGTCTGAGTCCACGAGCCCTACCACGGCCCGTGTGAAGGACCACGGACCGTGAAAGTGTCTGTGGTCTCCACTTGGGCT
GTGGTCTGGAGGGACTGGCTAGGGGGCTTACTGATAAGGCTCCACGGACTCCCCCATTGGCCGTGTGAAGGACCATGGAC
CATGAAGGTCCTCGTCGTTATCACTTAGGCTTGGCGTTCTAAAAGGCTGGCTAGGGAGGTTCACTGCCTCAACTCTACGG
GCACCACCACGGCCCATCATCAAGACCACGGACCGTGAAGGTGCTCGTGGTCTGATGTCTGGGCCGGGTGACTTCCAAGT
CAAGACCACAAGCAGGTTTATGGACTGTGGACCCTATCACGGTCCGTGAACCCTGCCGTGGTTCATTGCTTCAGGTATAT
TTCTGAAATTTTTTTCTGGGTCTGCTTTTCGAGGTGTTATAGTAAAGTTATAGCTTATGCCTCCAGACAGTTGAAAGTTT
ATGAGAAGAATTACCCAACCCATGACTTAGAGTTGGCTGCCGTAGTATTTGCTTTGAAGATATGGCGTCATTATTTGTAT
GGTGTTTATGTTGATGTATTCACTGATCACAAGAGTCTTCAATATGTGTTCACTCAGAAAGAGCTTAATCTCAGACAAAG
GAGGTGGTTAGAATTACTGAAGGATTATGACATGGGTATTCTTTACCACCCAAGTAAGGCTAATGTTGTTGTTGATGCTT
TAAGCAAGTTGTCTATGGGTAGTACTGCGCATGTTGAAGATGAAAAAAAAGAGTTAGCGAAAGATGTGCAAACACTTGCA
CACTTAGGAGTCCGTCTAATGGATTCCACAGAAGGAGGAGTAGTGGTGATGAATGGGGCTGAATCATCATTAGTGTCAGA
AGTAAAAGAGAAGCAAGTCCAAGATCCCATTTTGCTTGGATTGAAGGTAAGTGTTCATAAGCAGAAAGTTATGGCTTTTG
AACAAGGGGGAGATGTCGTACTGAGATATCAAGGTAGATTGTGTGTACCAATGGTGGATGGAATCCAAGAGAGGATCATG
GAGGAAGCTCATACCTCCAGATATTCCATTCATCCGGGTTCCACAAAGATGTATCGCGACTTGAGAGAAGTCTATTGGTG
GAGTAGTATGAAGAAAGGAATTGCAGAATTTATTGTTAAGTGCCCGAATTGCCAAAATGTTAAGGTAGAGCACCAAAGGT
CCGGTGGTTTTGCTCAGAATATAGAACTTCCAGAATGGAAGTGAGAGATGATTAATATGAACTTCATCATCGGTTTATAA
AGGTCTCGCAGGCAGCATGATTCCATTTAGGTGATTGTCGACAGAATGTCAAAATCAACCCACTTTTTGACGGTAAAGAC
TACTCATTTGACAAAAGATTATTCTAAGTTGTATCTTCAAGAGGTGGTAAGACTTCATGGGGTTCCGGTCTCCATTATTT
CAGACATAGGTGTGTAATTTACTGCACAATTTTGGAAGTCATTCCAAAAAGGCTTGGGTTCAAAGGTGAACTTAAGTACT
GCCTTTCATCCTCAGATAGATGGGCAAGCAGAGCGCACTATTCAAACCTTGGAAGATATGTTGATGGCTTGTGTGATTGA
TTTTAAAAGGAATTGGGATGATCACCTACCTCTCATTGAGTTTCCTTACAACAATAGTTACCACTTGAGCATCCAAATGG
CTCCTTATGAAGCTCTTTATGGGAGAAAATGTAGATCTCTTATTGATGGTTTGAAGTTGGTGAAGCAGGGTTGATAGGAC
CAAATTTGGTTCATCAAGCTATGGCGAATGTGAAAGTGATTCAAGAGAGGTTGAAAACAGCGCAGAGTTGTCAGAAATCC
TACACTGATGTTAGGAGAATGGAGTTAGAGTTTGAAGTTGATGATTGGGTATATCTTAAAGTTTCACCCATGAAAGGTGT
TATGAGATTTGGTAAGAAGGGGAAGCTTAGTACCTGGTATATTGGCCCTTACCGAATATCGAGAAGGGTAGGTAATGTAG
CTTATGAGTTGGAGCTACCACAAGAGTTAGTCGCGGTTCATCCGATGTTTCACATCTCTATGTTGAAGAAGTGCATGGGC
AATCCTTCATTGGTCATACCAACTGAAGATATTGGGATCAAGGATAGTTTACCTTATGAAGAGATTCTGGTTTAAATTCT
AGATCGTCAAGTTCCCAAGTTGAGAACAAAAGAGGTAGCATCAGTTAAATTCCTTTGGAGGAACTAATTTGTTGAGGATG
TTACTTGGGAAGGTGAGGAAGATATGAAGAAGAGATATCCACATCTCTTCGAGTCCGGAGAATTTCCAAATTAAGGTACT
AATCCTTTCTTAGTATTTATTTTTAAGCTAGCATGTTGTTTTGCATTTGTTTGTGGGTGCTTGAACTGAATGTTGCATGT
TACACCCTTAGCCTAGTAAAAGTAATCTCATTCGAGGATGAATGTTCCCAAGGGAGAGATATTGTAACATCTCACAAATT
GAAATAACTAGGAAGAAGCTAATAATTGGAAATAGTCATTTTTGGAAAGAATGAAAATCTGGAAATTTTGTTAAGTTAGA
ATAAGTTGAATTTTGGTCAACTTTAAACGGCCATAACTTCTAGCTCAGGAAGATTTAGGTGTACTTCCAGATATGGTATG
AAATCTCTCGGAATGATCTTTCCAACGCCTCTAAGTTTATGCGATTCCAAGTTCATATGAGTAAGTTATACCCTTTGGAA
GTTGGGTTGTTGGAATTAGGAAAGTCCAATCCGAATTTTTAAAGGGTAGTTTAGTCCTTTCCTTGCCCAATTATTTTATT
TCGTTTTTGGTAATTAAGTTTGGGTCTAATCAGAATTAGATCAGTCTACGCTTTTACCAAAATACGCTAGGGCTTGGAGA
AAAGAGAAAAGAAAAGGAGAAAGGAGAAGAGAAGCAAGATTTGTCAAGTTCGTCGAGTTTAGCTTGTGGATTTCGTCGGG
GGTGATCCCTACAAGGTATGTGAGATCACATAGTGTTGGATTAGTTCACCCACGCGCCAAACTTGATTCAATTTCAGCAA
AGTATATTTATTTGAAAGTAAATCCCTTGAATTCTTGATGAAGTTCGTTTGAATCCTTGTGGGTTGTGTTGTCGGAGTTT
TCTTAAGATTGATTCACGTTTTTAGTTGTGTTTTCGAATGGAATCTGATGTTATTTGAGGGTATAGATGAGTCTAAGTGT
TTGGGGAAAGAACCCATGGAGTTTAGAGGGTTTAGAGCTGAAAAACAAAGAAGAAAATTTCGTCGGGCAAATCTGGGCAG
TGCCTCCGCGTTGCGGACCTGCTCCCCAGATTTGGGAAAAATCGTTTCACGGAGTGGAGCGATCACAGACCTTTCTACCT
CAAAATTTGTTTTCGAACCAAAAATTTAAATACATCTCCACGTCACGGACCTAACCTCAGACAGTGAATTGTTGATCTTT
TCTCATGTTTAGTTATCTAAAATCATTCCTAAACATCATGAGATCTTTCCTATCACAAATCACAATTCTTGAATCGATAA
TTCAATTCAAGGAAAGTTAAGAGTCAAGTTAGAAGTTAAGAAGCAAGTCAAGAGAAGTTCTTTAAAGTTTTCAAAAGTCT
TTCACAAACGTTTTAACTTTGTTCTAAGACTTAAGTTTTAAGTTAAGCAAAGAGTAAAGATTTGAAGTTCATTTCTTCAA
AGAAGTATATGGGGACTATGTATTCCCAAAGAGTTTAAAATGTTTTCACATTTGAGCAAGAAAGGGAACATCGATTCCAA
GAGAGTTTTTAAGCTAAGTTTTGAGTAATTATCTCAAATCAAAGAAAGAAGTTTTTTTAAAAAACATATGAGCTAAGTAT
ATTTTGGGAGTAGTATTGAACATCGATATAGGGATGCGAGTTCATATTAACTCAAGTCTCCATAAACCATGTAGCCATCA
TGGGTAGTAAAGGATCATATTTTTTAGATAACTCCTTAAGATGCTTTTAACATAAGCTAGTGGATCCACTAAGTTAAGTA
GTTCTATATGACGGCAAAGTATAGGATAGTTCTGGCAGCTTGGGCAAGATGTTATATCATCACTTAGGCTCATAGTGGTT
GTTGTCGGTTAGAGATTCTCCCACAGAAACTATATTACTTTATTATATGAGTAAAGTTGAGTTTGTTATTGCATTTACTT
TAACAAATTGAGTTGTTTCCACTGTTTTTACAAGCTTTCTATATATTGCATATGCTTTATTGCTTTATATTGAATTAAGT
TATTCAGGAGTTGAGTAAAGCCAAGGTAAGTGTTCCTTTCTGATTCTTTCAAGCTTAAGTTGTGTTTAGCATTCCAACTC
GCATACTCGTACATTCAATGTACTGATGCCAGTTAGCCTGCATCTTATTATGATGCAGACGCAGGTAACCAGGATCAACA
TCTAGCGCCTCGTTGATCCAGTTTGAGCACTCAGAGTCTTGTGGTGAGCCTTATTTCTTCTGGATGATCCCTTTTATTGC
TTTCAGTTTTATTATTAGTTCATTAGGATTTCATGGGCCTATCCCGACATCCATCTTAGTTGTTTAGAGTCTTCATAGAC
AGATAGTCAGTTCGTTAAATTCATTTGTCACTACTTTATTATTGGCTTATGTTTTAAAGACTTGAGGTTGCCATTTAGGC
TAAGTTTGAATGTTTATTTAAAGACATTCTAAGTTATTTTCACAAGTTCCTTTTTAGATTATTTCTTGTGTTTAAGTCTT
CCGCTGAGTAAGTAAGCCAGGCCAAGGGTTCGCTTGGGGGCAACAATGGTTCTCGAGTGTCAGCCACGTCCAGGGTGTAG
GCTCGAGCGTGATGCTTGTGTTCTACGGATGGGGTCTACGGATCGTAGGAATTTAGACGGACTGTGGAAATGTCTTATGG
AAAGTAAGGTAAATTTTGGATTTTTGAAGTTAGTTCCACAGTGACCAGTAAGTGCCGTAGAAAGTTCTATGGATCATAGG
TCCAAACTGTAGGATTGTTCAATAGTTATTTTTAAGGGTATATGGGTATTTTTCTGTGCACGTAATACCTATACTATGTC
TTTTTGACCCAAATTCTAAGTACTATAACTAACGTTCTACCCCTAAAATTACCCCAACTCTCTCATTCACTAAAGTCCCC
AAATCCCATCAACATTAATCTTCCCAATTCTCACTTAAGTCCAAGAAGAAGACTACGATTTCAAGTTTCCAATTCATCTC
ATTGCTTTTGAACTTTGATTCTTAAGTTATGTAGGGTTTAATCAATGGGTTCCATTCACCCATTTAGCCCCAAAGATTGC
TCAATCTCCAAGTTCAATTTCATCAAATTGATTAGGTTTTCATTAAATTCTTCATGGGTTCTAATTGTGTTGATTCAATT
GTTTGATTTTGATCTTGTCATGATTATTTTGAATCAATTAAATGTTTTCAATTGATTTTACATGAACTCATTATCATGAT
TCGAGCCTACACCCTGGACGTGGCCGATACTCGAGAATCAATGTTGGTCCCCCAACGAATCATCATCCTGGCTGACTATA
AGAGGAAGATTAACTCAAGCATACAAAAGCTTAAAACTGAATTTAAATCCATTAAACTCAATTACTCAACTCATAAGGTC
TGGAAAATACTTTATAGAAATACTTATAATTTGTAAAACAACTCAAAAGAATCTATGAAGCCTCTACTATTAAAGAGGAA
TATAGGGACAAGACCCATGACATCTCAAAGCTACTAAAATTAAAGTAAATGTGAAGTCCTCTAGAATATAAGGAGGCCCA
CCAAAAGCTAACTAGAGTGTAGAGTGATCTCAATAAAGCGCTTGTTGATAATCCTGAACACTTGTATATGTATCATAGAA
TGATGTAGGTCGAATGATATTAGTACATTGAATGTACGAGTATGCAAGGAGAACTGAAAACGTAGATAACTGAACTGACA
AGACTGAAAAAGTACTCATCTCAACTTAACTCATTAAAAAAGTAGTAACAAAAGATTTACATGTTTAAAGCTTCATAAAT
GAAAGGTATCAACTCAAGAATGTATATCAAAATACAATAAAAATACTCTTTACTCTTATTTGGGAGATTTTCTTACCGAC
AATCATCACTATGAGCTATGTGATGATACAACGTCTCTCCCACGCTTCCAGAATTGTCTTATAACTTGTCGGGGTATAGA
ACACCTCAACTAAGTGGATCTACTAAGCTATGCCCGAAGGCCCTAAGGATTCATCTAAAAAGTATGATCCTTAACCCATG
TTGGCTACATGGTTTATGAGGAACGTGAGTTGTCGGAACTCATCCTCATATCAGTTCTCAATACTACTCCTAATAAATAC
ATACACATGCTCAAATGTATAAAACATGTTCTTTCTCTGGTTTGAGATAATTTCTCAAACTTTCCTCTTAAAATATCTCT
GAACTCATAAACTTGTTTAGAAATCAAAGTTTATCTATTCTCAAAATAATACTCTTTCTTCATGTAAAACTGAAACATTT
GGGAAATACTTAGTTCCCTTATACTCATTCTCAAACTCCTCTTTACTTCCTGAAGAACTCAGTTTAAAACACAATTATTG
GCTTTAAAGGATTCTCAAGATTTATAACTCAAAATAGAGTTCATGTTGAACGATAAACATGAATGAATCAACTCAAGGAT
CTCAGTGACAAAATAGGAAACTCAATACTCAGAACTCAGGAATTCAAGAATTCAGAACTCAACAATACTACTTATCTAAA
AAATACTCAATTCATAGGGTTCATGCTGAAATATAGACATGAACAAATCAACCCAAGAACCTCAATTCATAACACATAGC
AATTCAAACTTTAGGAATAGAGCTTCAAAAAGGATCAAGAACTCAAGAACTCAAAATCAACTCAATAAAATCTTTTGAAC
TTTTCTCTTAAACTCACTTTAGTTTGGAATGTAAATTAAGACATGTGATTAGGACATTTAGGATCTCTCAAGTATTAATG
GAGCCTTTAGGATGTAATAAAAATAAGAGAACGTAATCACGACTCAAAGGAACATGTTCGGAAAGAGTACAGAAAGAAAA
AGGAACAGGACGACCCTAGCGTACTATTGGCGCGTCCCCCTAAGGCCTGAACTTCAGAAGTCAAGCCTTGGCGCAACAGG
GCCTGAACTACTGAAGTCAGGTCTTGGCGCTATGGTGGTACGCCGCCCCAGGCCTCTACCCAGAAAATCCGACGAATTTT
TCTTCTCATTTTTGGGTCCTAACTCATCTAGAATCGACTGATTTCTTCTAAAATCTTTTTGATTCACCAACCCAACACGA
ATTCATCGAAATCTCAATCAAACTCTATCCAACAACCCAACTCATACTCAAGATCATCAACTCAAGAAACTCAAAACCCT
CATTGTTAAAGAATGAGGTTAAAAGCGAGAACTACTCAAGAATTTCTCAATAAATGATTTCATAGATGAAATAAGATGTA
TGGCATGAGGAAAAACAATTCCAACACTGTGAGAAGTCTTACATACTTGGAAAGAATGATGTTCTTGGAGAAATCTTCAG
TTCTTCAAAGAACACTTGAAACCCTGCCATTTTCTCCTCTTGAAACTTTGCTCTAATCCCTAAGTGTTTGGAACGTGAAT
GGGTGATTTAGAGCCTAAATTAACCCTTAATTGGGTTAGTAAAAACGTTCTAAGATAAGTGGGAAAATGAAAAGACCAAA
ATACCCTTTCCTAAAATGGATGGAATGCCTTAAATGGAGAGGCTTCACTCAAACAGCCATAACTTTTTCCTCGAAGCTTG
AATTTTAGCAAACTTGGCGGCGTTGGAAAGAGAACTCAAAGACCTTCAATAGGTCATGTTCCACCTAACTCTTTATGTGC
TGAAATATATTGTCGTTTGAAGTTGACCAAAAACTAAAAACTGGTGGCTTACTTGAACGAATTTCTCTCAAGTTTCTTTT
TTGAAAACATAGGTGTTACATCTAGTGACCTTAAATTAGAATCACTTGGTACAATATTATTCACAAACTAAGAATGATTC
GAGTCTTAACCTAGAAATTTTTGGCATGTTACATTGATGCATTAGTTCATGATTTTAGCTATGAACTCTTAAAGGCATGA
ATTTATGGAGAAGCTATGAATCTATGTGTTTTCATGAAAGTTATTCATGATTTATGTAAAGGAATATTTTATGACATAGG
TTGCTTTAAGATAAGCATCAATAAAATTGTGAAATAATTTTCTCACATATTAAGGAATCATGATTGGTGAATGGTTTTCT
CACACATGCTTGATTCATGATTTAATGAGATACTCTATGATATTTTAAACTTGGATTATTAATTTAATTGTATTTTTCAT
GTATGATGATATTTTATGAATATGACTATTTGTTTGGAATTTTACTTAACATCAAGAGGATATTGAGATAGAGTCTCTCC
CATTAGTAGAGGTTGGGTCTCTAGTAGCAATCTCTTTGTCCCTAACTAAGTGCCCCCATAAGATTGTCTTAAGTGACATA
ACTAGTGAATCCACCTAAACTAGAAGCTTAAGGTCTTTGTCTTGGCAAGCAAGGACATCTTTTTTGGTGTGGGGGCAAGA
CACTAGATTTTGCATTATAGCTCACGTGGTCTATGTCGGTTAATAGTAAATATCCCACAAAATGAACTAAGTTGTTCTTA
TAGGTCTATAAAGCTTTCAATATCATTTTAAGATACATTGACCATGTTCATGATGTATGATTCTTCTTTAGAAGATTTTA
CTATGATTTAGCTTGGTCATGCATACCATGTTTTCATTTATATCCTCTTATAATCATGTTTTACGTTTATGCATATCCCT
CATATTTAGTACATTTCATGTATTAATGCATATGTGTGCCTACAATGTCTAGTAATGTAGGGTGTCATGATTCATCTTCT
TCTACTTGTGGTTATTTGCGTGATCTTTTAAAGTTTGAAGAGTTGGTAAGTCTTCATGTTCTGAGGACCATGTCGCATTT
ACCCTGCTTTCTTATGTTTTAGTTTTCAGACATTATATATGGTGTACGGTTATGTATCGACCACTTATTTTGACATACTA
GAAGTGATTGTCAAGACTATGATTAGATTTCCACTTTTATGTCAAACTCTTTTATGATATGAGACTTTCTTCTCGTATTT
TCTATTATGTTGTGTTGTATGTATGTCAAGTAGGGTTACTTTAGGTTGTGAAAAACTTAGTATTCAGAGCACAAGGTTTT
AGAAAAGGCCTTAAGATGTCTGACAAGCCGCGTTGAGTAGAGTCTTGTTATAACTATGAAGCCCGCCATATTTATGAATA
ATTGGCTACAAAAATGTTAGTAAACTTCACTTCTTTCATTACTCTAAAGTCGTGCCATAAATTCTATCTCTATAAAGATC
CTTCTCCTAAATCTTGTCTGATGCTTTTCAGGATATGGCCCCTCGAATAGCTTACATGAGAATGAATGCGAGTGAGAATG
TGTAGCTCAAGGTTCCTCAAGTTTGGGTCAATTCATTGGCCAATAAAGTGACTCATGCAGAGTTCCGAGCCATTTTTCAA
GTGTTGTCTCAAGCTATGATGTCCTAAAATAATAGAGAGTCCATTGCTCCCGTGAACCCAAATATAGGTATGGTGGTGAC
AAGAATAAGGGACTTCACTCAGATAATCCCTCCGGAGTTTCATGGTTCTGAGTTTGATGAGGATCCTCAAGAGTTCATTG
ATTAGGTTTATAAGATAGTTGAAATTATGGGATTGTCTACGATGAAGAAGGAGGAATTGACCACTTATCAACTCAATGGT
GTTGCTCAAGTTTGTGTTCAACCAATGGAAGGAAGTGAGGGTGCTTGATGCGGGTCCTTTTGATTGGGAGAAATTCAAAG
GAGATTTTCTTGATCGTTTATTTCCTCTTGAAATGAAAGAAGAGAAAGTTCTTGAGGGTGAAAGAGAATGACATTCCAAT
GCATTTAATACTAATACTGTTCGACGGTTATTTCTTAAGAGTATTTAGGTCTTTTCCTCTGTATTTAATACCTATACTAT
GTCGTTTTGACCCAAATTCTAAGTCCTATAATTATCCTTCTACCCCTAAAATTACCCAAATTCTCTCATTCACTAAAATC
CTCAAATCCCATCCACATTCATCTTTCTCAATTCTCTCTCAAGTCTAAGAAGAAGACTAGGGTTTCAAGCTTCAAGTCTC
CAATTCCTCCCATTGCTTTTGGGATTTGATCGTCGAGGTATGTAGGGTTTTATCAATGGCTTCCATTCACTGGGCGGTAA
AGATTTCTCAATTCTCCAAGTTTAATTTCATCAAATTGATTAGGTTTTCATTCAATTCTTCATGGGTTCTAATTGTGTTG
ATTCAACTATTTGATTTTGATCTAGTTATGATTATTTTGACTCAATTACATGTTTTTCCATTGATTTTACATGAACTCAT
GCATAAGTTCATGATTTTGACTATGAACTGTTAAAGAGATTGATTATTGTGATTTGCTGCATTTTGATGTTTATGTGTGA
CTTACTTGTGAATTGAGATAGATGTATTTGTTACTTGTGATTGATCTACTTGATATTGAGATTGATGCACTTGTTACGTA
TGATTGATATACTTGACATTGAGATTGACTTACTTGATTCGGGTTGGTTGTTGGATTGTGACTATTGAACTGTGTATATT
GAGCCTTGTGATCTGTGTATTATAGAACTGTTAGATTGAGCTGCTTTCTGTGCAAATTGTAGTTTGAGGAGGTTCGGTTG
GGATGAAAGGAATATTCGGTTTCTAGCTAGATGCCTTGTTTATTAAGTTGTTTGTTGGGTACTGTGTTGTTGGTACTCAC
TCCTTACTCTACAGTTGTGTAGGTTCCGAGCACGGTATAGCATGATTGCTCTTCTTCTCTTACTTTCCGAGGCTTGTTGA
AGGACTTGAGAGGTAGTTGTTTGCCATCCCGGCGGACCCTCTTTTTCATTTTCTTTATATTTTATTCTATTTGAGAAACA
AAGGCATAGACTTGTAATTATTTCAATTCTGCACTTTACGTATTTAGTGGCTTGTATATGTGACAACCAGATTTTGGGAG
TTTTAATAGAAAGAATAAGTTTCCCGCTTTATCTTGTTCTTACTTTATATTTCCGCATTTCTTTCGTTTCTGTCGGGTTG
AGGCTGACTTGTCTTGGTGGAATTAGACAAGTATCATCACGTCCATTTCTAGATCGTAACACAAGCCTAAAGCTATTAAT
ATAGAAATACCTAAACAACCTCTATGTGGGCAAGTAAGCATGTCAACCAACACATGCTTGCTTGTAGCCACTTCTATACA
TTAATTAATAAAGTAATGTTGTTCTGAAATTACAATTGAAAGTTTTAATTGCACTTCAGTATTATTTCAATTTATTTTTT
CATCATTTATCAAATACTTCTAGTCTTCAAGTGAGATGTTCACTATCACCAAGACAAGAAAGTCAAAAAAAGATGCATTC
AGAGTAATCCAATTGACTTTCTACACATGAACGAATTGAGCAGTGAAGTTTGAAAAACCCCGACTAAATCCTGAAAGGGA
ATAAATGGTAAAATATCATGTCATACAAACGAAAAGTTATAAAAACATTTCATTGTATTGGGATAACACAACAACCACAC
CAGTGTTAACACCAAACCATAATGCCTTCTGCTTATCATATTTTGAATCCAAGGTTAAGACTTTCTGAAAAACCTAACAA
ACTAGTTACCATCACTATTCACAATCAGTTAACATTTAAATATTTTCAGAGAAAAAATTGTCGAATATGTTACCAAGTAA
TATTATAACAAGCTCAAAACAGAGCCTCGACAATGTACGCACTTACGCCAGGACCGGAATAGAACACTATCTAATCTAAT
ACAACACAGCCTCACGGCCCCAGACAAACATATCTAATAACCAATCAATAATACAAGGAAGCAGCAAATAAATCCTCAAA
CCACAAAAACAGAAGTCCAAATATAGAAAATTTAAGGACAAGGAAATGGAAAGGTGCAACAGTGAAACTGATCCGCTCTG
AGCTATGCCTTCTATTCAAATGCTTCATCATCGTCATCTGGAAGTGGCTGATTAGCGGCTTGTTGAAGCTCTTCTTCATG
CCTGAATAGACATAGTATGGTTAAAAATTAGAAATAGTACAATGAGAACAAAATTTCAAGCACAAGGAACCTACCACATC
ACAGAGACAGCAAGCAACAGACTAAACTTCCATGATCTAAACCTACAGGAATCTAATACTTATTCCTATTCTGTAAGATA
CAAGGGTTGCTCATGATCAAAATCGACAGTTCTAACTATGATAAACATATTAAGATGCAATGGGCATTGTCTAACTTTAT
TATACGTATTAGGCAGTGAATATCTGATATTTTTCAGAGACTTGATGACAATTCTCAATCCTATGGAATACGCATATAAA
ACGTCGATATTAGCAGAAGCACAAAACAATGAAGCACCAAAAGTACACAGATATCTTACAGTGCCTGTGCAGCTAAGTCA
ATGTGTACTTCTGGGGGAGCAAGTGCAGGTGATTCCACAAAGTGAAGATTACCATCCCTACAAATGGGACAAGAAATTAG
GTTCAATACATCAACAGTATATATGGCTTGAGCAAACAGGAAATATATTTATGTTTATAAGCATTACCCAGCAAGCTTTC
TGGCAAGGTACAGAAAAGGCTTCTCAAAGTTGTAGTTACTCTTTGCTGAGATCTCATAGTATTGCAAATTTTTCTTCCTG
TGGAAGGTAACTTGCTTAGCCTTAACCTGCCTGTTCTTGACATCAACTTTGTTTCCACAGAGAACAATGGGTATGTTTTC
ACAAACCCTGGAAGAAGCAATGGAAAAGCCATTTCAGATTCAATTGCATATCATCAATTAAGTTGAGTATAATGCTGGCA
GTCTATGAAGAGTTCCTCACCTGCAAAGATCTCTATGCCATGTAGGAACATTCTTGTAGGTCAGACGAGCTGTAACATCA
AACATGATAATTGCGCATTGCCCATGAATGCTGCATGATTGACGTAGAGAAATATGAGAAGCCAAAATACAGTCACCAAA
GCTTCAACCAAGACAACCAATGGCAAGGCAGTCATCCATGTGATTGACATAAAAAGGAATAGCAAGGTATATGTTCAAAT
GTGATATCTCAGCTTAAAAGAGATGCAAGTGTGAGCACAGTTANNNNNNNNNNNNNNNNNNNNNNNNNNNNNNNNNNNNN
NNNNNNNNNNNNNNNNNNNNNNNNNNNNNNNNNNNNNNNNNNNNNNNNNNNNNNNNNNNNNNNNNNNNNNNNNNNNNNNN
NNNNNNNNNNNNNNNNNNNNNNNNNNNNNNNNNNNNNNNNNNNNNNNNNNNNNNNNNNNNNNNNNNNNNNNNNNNNNNNN
NNNNNNNNNNNNNNNNNNNNNNNNNNNNNNNNNNNNNNNNNNNNNNNNNNNNNNNNTTCTCTTGTCCGGCTGTATCCCAG
CAATAAAACCGAATCTTCCCACAATTTGTGAAGAAGTCTAGTGGATGAACCTCCACACCAATAGTGGCTGTATGAAAATG
AAATTTAATAAATAATCGACTCATGAGAATCCAACAAATAAGAAACAGAGCAAGCCTATTGAATACAATAACAACCCAAA
TTATCGAAAGACTTTCTGTCAGTATAGGAAATCAAAAACTTACGTTCATATTTTTTCTCGAATTCACCAGTGAGATGCCT
TTTGACAAATGTTGTCTTTCCTAGAAATCCATTTACAACAGGAACCATTAGGATACTCTAACAAAAGGAAGCAAGCCACC
GATCTCAATGAAACATTCACTTCAATTTACAAAGATCAGAATAGATACAACAAATAACAGTTATCCCATAAATTTGCAGT
GTAAACTCATAATGATTACTTAACTATTTGAAATAACTCTCATATAAAACCATTACAAATCAAAATTTCTCATTAGTCAA
TAATGTTTTTTCAAATGATTGAAGAATCAAAAAAAAATATCTGCACGGCATCAAATGTTAATACTGATATTCTCTTTGAA
ACAAAAGATGATAGAAACAAATCTCAGTTAAACATAGAAACATACCAGTTCCTCCATCACCCACAATAACAAGCTTGAAG
CTTGGATAATCTACAGTTTGCTGGTTTGGTAAAGCCTGTAATAATAAATTCACAAACATCAGCACAAGAAATCAGCCAAA
ACAGTTACAATCCAACACTGATCACATACCAAATATAACTCATCTACATCTTCAATCAAAGTTAAAAACCAACTTCCTAG
AAGAAAAAAAAGGAGACAAACTCAACAAAGCGTATAAGCACCTCAATCTCAAACCTAAGTTGAGATTTGTTCCCGTCGAC
ATGACACGGGGGATGGGGGTGGGGATTTTGATTTCTCAAAATAAAAGATAAAGCATATATAAGACATGGAAGATGGCATA
CTTCCAATCCTTATAAGCGTTTCCTCTTCGTCAACATTTACTATTTATAAATGCGTTCTTTCTCATAGAAAAAAAGGAAT
AGTTTCTAAATTAATTATTAGCATGCTGGTTTTTAACAATTAATTTATGTTTCTTAACTCCCATCTTGGAGAATGAATGA
TGGAATTCTACAACATACCATCTAAGTTTTCCACAGGCTATATCTCAAAATAAAGAATACCTTTATAGCTCCATTTAATA
ATTTTGATTTTTTTTAGCTGATATGTATTTATACCCGGATCCATATAAATACAAATCTTAAAATTCAGATTTTGCCCAAT
CCTACCCCAGATACGCATCCTAAGTGTATACACACCTCAATCTCAGACTATTCAGGGTCTACTATACATCTCATCTAAAT
TAAGATCAGTTATCATTTCAATACTGATAAATACTTTGCGATTATACAAAACTCATCCAAGCAAAGCTAAATCCAACTTA
TAAACGAAGAAAAGGAACAACCTGACCAAAAAAAAAAAAAAAATCTATAAACACTCAATCTCATCCTCTACACAAATTTT
CCTGTATCTAAGACTCCTCATTTCAATTAAGATAAATACTTTGTCCAAATTAAAGAGAACAACATACAACTAAAAGCCGA
AAAGCACAAATTCGTCCAAATCAAAGCTCAAACACACAAAAAATCAACAAATCGTATAAACACCTCAATTCCAATTCTAT
TAAAAAAACATGAAAATTAAACGCCATACGGAGTACAAAAATTGAAACTTTACTCACCATTGTCGAAAAGATGAGAAGAA
AAAATCACAGCAAAGCTTCGCAAGAGAGAGCGGTAGGGTTTATTTTGAGAGAGAAGAAAAAGTATAATTCGTAGGGTTTA
TAAATTGGGGAAATTTGCTTAAACTTGACGCCTTGGGGTCTTTTTTATATTCTAGAAAGATACCAAATTTTTTAATTTCA
AAATTGTCTACTATCTTATTTTTTTGTGTCGGAAAATAAATAAAATAATTTTAAAATTTATTTTAAAATTTTATTTATAT
TTGTCTTGCTTTTATAAGTTTTAAGCTAACTTCTACTATATGATAAATGACAATAAGCACACAGCTCCTCAACATGTATG
TGTCATCAAAAAGGGCATTACGGGCTTTTCAATTATACAGCTTTGCCTGCCACGTGTAGCCCAAATCTTTTACAGCTATT
ACCTCGTCGCTTCGTCTTCCTCTGGTCAACTCCATCATTCATCATCTCTGTTGAAATTGTTTATCTTCTTCACACCTCTT
AATAGTTCGATTTGTGCATAAAATTTTCGGATGAGCGCTTTGCTCCTATAACTGTGAGTTCTATGTTTCCTCTTCGTGGT
TTGTCACTTATTGTCTTTCTTGTATGTGTTTTATTTTTTCTCTTACCCTGTAAATAAACTTTAGCCACCAAGTGTTTACC
AAAATTCCTCATTGAATCTTATATACAATTTTGCATAGCTGAGGAATTTTTTTATAAAGTACACCTGCTAATTTTGCCGT
CGGTTGAATATAATAACCACATTTTCGCGCAACAGAGAGTTTCTCAACGCCCAAAAACTATATCTATGATTAGCCAGCCG
AGGATTTGTAATAAACCAAACTCCAATATTGGTTCCTTGGAAGAGCAAAACCAAGAAGTCTGGCAGCTTGTTGTTCATCA
CTATTAGTGTTAATCTATTTATGTATCGACAAAGAAAACAAGTGTGTAAAGCTAATTAGAAAAATTTACTAACTTTTAAT
TAATAGCGAAAGAATCTCATTCACATGGTCATACGCTTTACGGCTTACCTAAACTATTCTGCTCATTGTGACTTTCTGTC
ACGCTCCGAGCCTACACTCTGGACATGGTCGGCACTCTAGAACCATTATTGGCCCCAGGGGCGGATGTACAGTGTTTCCA
GGGGAGTCATTTGACCCCCCTCGGTAAAAAAATTACACTATATATATAAGATTGATTTTTTTATGTACATGTATATATTT
AAAATTGAACCACCTGAATATATATCAAAGGAGTAGCCCAATGGTTGAGGGGGTTCAAGATTTTGCTTAAGTGAGCTTTG
GGTTGCGGGATCGATTCCAGGCAACAACATTTTTTTGGTTGTAATTTTTAGCGATTTTGCAGGCTTGTTTTTATTTTTAT
TTTTAGTTAAAGATAGGCCAGGCCTATTTTTATTAAACAAAAGGGGTAAAAAACGCCCAGATCAGCCCATGTCCACTAAA
GGACAACAAAGCCTAAAGCCCTAAATCATTCTTTCTAATTACAAAATTGGAAACTATCCTAACAAAGAAAATCAGCAAAA
CAGAGAAATTTCAACCATTGAAAATTTAGAGACATTGAAAACCAAGTCTGTTGTTGTTGCTGCCTGCTGCTTGCTGCTTG
CTGCCGCTGGTGGAGGAGTGGTGGTACTCTGTGGATTAATTTTATTCTCTCCTTCAGGCTCCATTTGTGATGGCAACCTC
TGTAAGTTTTCTTTTTTTTTTTTTTT
GAATTCTAAAGGAATTGAAGAACTTGTAGAACTTTTTGAATGAGTTGTGCTACTTTGTTATCATTTTATAGAAATGTACT
TTAAATTTGTTTCTTAAGATAAGTTGAATTGTAAGAAATTATTTGAACTAAGGATTTTTTTTGTCAACCCGTTCATAGAT
GACCCGACCCGTTTACTTATGGATAATATTAGCGTGGTTAATTTTTTTTTTGAACCCCCTTGATAGAATTCCTTCCTCCG
CCACTGATTGGCCCTTGATCTGGCTCAATACTCAGCGGAAGACTTATTAAACATTAGATGAACTCAAAAGTAAAGATTTT
CTCAAACAGTCTCAAAATAGATAACTTAGAATATTATAAAGAAAACATTCAACTGGCCAAAAGAGGCAACTCAAGTCTTA
AACATTTAACAATGGAAATGAAAAGAGTCCTCAAAATACTACTGTCTACGAAACCTCTAAATACTATGATAGACGTCGAA
AAAAGACCCACGACTTCTTAACAAAACTGAAAAGTAAACGGGGATCCTCCGGAAGCAAGGAGGCTCACCAAAGCAACTTT
GGACTGCAAGTGGTATCAACGGAGCGCCTATTGATGACCCTGGTTACCTGTATTTGCATCATGAAATATGCATGCCAAAT
GACGTCAGTACATGGAATGTACGAGCATGCAAGGGGAACTCTAAAGCACATACATAAGCTTGAACTAATAAAAAGGGAAG
AACATACTGACCTCATCACAACTCAAGGATACTCAAAGATACTCTAACTCAGAAATACTCAACTCAGTTCAATATAAAAG
CAACAATAAAGATGCATTATAAAGAAAGCTGTTAAAACAATAGATAATAATTCAATGTATTTAAAAATATGATAATAACT
CTTTTACTCTTAACTGGGAGATTCTCTAACCGACAACCATCACTATGAGCTATGTGATGATACAACGTATCACCCACGCT
GCCAAAACTATCATATACCTTGCCGGAGTATAAGACATCCTCAACTAAGTGGATTCACTAAGTTATACATAAAAAACAAT
AAGGAATCATCTAAAAAATATGACTCATTACCCATGTTGGCATACGTGGTTTATGAGGACTTTGAGTTGTCTGAACTCGT
CCCCATATCGGTTCTCAATACTACTCCCAATAATATAATTCGTGCTCATATGTTTATTCCTCATCCTCAAACTTTGAGAT
TATTACTCAAATGGTTCTCTTAAAAGAGATAGTGCTCAAAAACTCCTCATGAACTCACTTGGAAATCAAAGTTTCCTCTC
ATTTTAAATGTAAAACATTTACTCTTGATAATAGTTTATTCCCATATATTCATTTTGAAAAATGAAACTCAACTCTCTTA
ATCCTCATACTCAAGTACTCAAGTCTTAAAACAAACTTTACAAGTCTGCAGAAAACTTCTCAAAAATGACTCAAAGAACT
CCCTCGAACTTTACTCTTAACTCTCTCTTGAATTTAAAAATGTGAATTCAAGAATTATGATTTGGATATACGGATTTCTC
AATGATTAAATGTAGTTTGGATAGTTATAATCAGTAAGAGAGCAAGGATACATTTTAAAAGAACTTAGACAGAACAAACG
ATGAAAAACAGACGGGGCAGGCAACCCTGGGGCATGGCGACAACCCCAAACTTCAGAAGCCCAAATCTAACGCACTGCAG
GCGCCGCGCGCCAACCTCCCTGGCACATCAGTGACGCATCGCAGCACCATTCCCCAGAACTTTCTAACAAATTTTTCTTC
TCGATTTTTTGCCCTAGTTCGCCTAGAATTGATTGATCTCTTCCTAACCCTCTTAGATTCGTATACCCAACGTAAGTAAA
TGAAAATCTACTCAAATCTTCTCAAGAACAACCCTCAAACTCAAACCCTCGCCTCAAAAACTCATCAAACTTCAATAATA
AAGATTTAAGAACGAAACTTCAAGAAAACTCATTAAGAACTTCATTACATGAATTTTCATGGATGAAATCAAATCAAGAA
ACTCATGATCGGCGTGAGGGTGAACGAACCCATCACTATGAAAGCTTACCTACCTCGTAGGATCAAATCCTTGGTGAAAT
CCCTCGACGATCGCAAGAAAATCTTGAACGCTTGAATCGTTTCTCCCTTTTCTCCCCTTTGTACTTTGCCCTAACTTTCC
AAACGTTTTAGACTTTAGCGTAAACTGATTTTAATCAGCTTTGACCCCTAATTTGGGTGGGAAAATGTGTGGACTAAGTG
GGGTAAGGAAAAGACCAAAATACCCCTACATAATTCAGATGAATTTCCTTAACTGGATAGGCTGAACTCAAATGGGGATA
TCTCCCTCATCTAAACTTGGAATTTAGCAAACTTGGTGGCATTGGAAAGAAGACTCAAAGATCTTTCATTTGATATCTCA
AGGGCCACCTAAATCATCATGTGCCGAAAGTTACGGTCGTTTAAAGTTGACCCAAAACTCACAATTGAAGACTAACTTGC
ACAGATCTAACTTTGGCTATTTCTAATTTAGTTCTTTCTAAAATTAGCTCTTTCTAAGACCGAGGTGTTACAATATCTCC
CCCTTGGGGACATTCGTCCTCGAATGAGATCACTCTAAATAGAACTAAGGGTGGTAATATCTAACACCCAGCTCAAATAC
CCAACATGCAATTTAACACAACATAGCACATCAATTTAAAGAGTGTTTTACAAAAGTCCTTACCTTGGTCTGGAATTTCT
CCGGAAGAAAAGAGATGTGGGTATCTCTTCTTCACATCCTCTTCAACCTCCCAAGTAGCCTCCTCAACAAATTGATGTCT
CCATAAGACCTTGACTGATGCTACCTCCTTGGTTCTCAACTTGCGAACCTGGCGATCAAGTATCTCAACGGGTATCTCTT
CATAAGATAAGTTGTCCTTAATACTAATATTCTTAGTAGGTATAATAAGTGAAGGATCGCTCATACACCTTTTCAACATA
GAAATGTGAAGCACCGGATGGACTGCTGCTAACTCTGGCGGTAGCTCCAATTCATAAACTATATTGTCAATTCTTTTGGA
TATCCTCTAAGGACCAATATACCGGGGACTAAGCTTCCCCTTCTTGACAAACCTCATAACACCCTTCATGGGTAAAACCT
TCAAGTAAACCCAATCATCCACCTCAAACTCCAAGTCTCTTCTTCTAACATCTGTATAGGATTTCTGACGACTCTACATT
GTTTTCAACCTTTCTTGAATTATCTTCACTTTATCCATGGCTTGATGAACCAAGTCTGGTCCTATCAACCTATCTTCACC
AACCTCAAACCATCCAATAGAAGATCTGCATCTTCCCCCATAAAGAGCCTCATAGGGAGCCATCTGGATGCTAGAGTGAT
AGTTATTATTGTAAGAAAACTTTATGAGAGGTAAGTGATAATCCCAATTACCCTTGAAATCGATCACACAAACCCTCAAT
ATGTCCTTTAAAGTCTGAATCGTATGCTCTGCTTGACCATCAGTCTGAGGATGGAAAGCGATACTCAAATTCACCTTCGG
ACCCAAACCTTTCCAGAAAGACTTCCAAAATTATGCGGTGAATTGCGCACCTCTATCTGAAATGATGGACATCGAAACTC
CATGAAGTCTGACTATCTCTTGAATATATAATTTGGCATAATCCTCTGCTGAAAAAGTAGTTTTTACGGGTAAGAAATGG
GTTGATTTAATCATCCGATCTACAATCACCCAAATCGAATCATGTTGCCTGCGAGATTGTGCAAACCAGTAACGAAATCC
ATATTGATCATCTCCTACTTCCATTCCGAAAGATTTATATTCTGAGCCTTACCACCGGGCCTTTGGTGCTCTACCTTGAC
TTGTTGGCAATTCGGGCACTTAGCAACGAACTCATCAATACACCCTTTCATACTACCCCACCAATAGACTTCTCTCAATT
CACAATACATTTTTGTGGAACCGGGATGGATTGAATATCTGGAACTATGAGCTTCCTCGATGATACTCTCACTACAACAA
ATTTGATTATCATGGACGAATAATTTCGTCATCTATAAATCATATTTCGTCACTAAAACTCTTGTGTGACGAAAAAAATT
CGTCAATCAGTCGTCACTAAAAGTATACAAAGACGATTTAGTGCTTCGTCACTAAAATATTATATTAACTACAAAAATAA
AAATTGCCCCAAATGCATAAACATTTGTGACGAATTTATTTGTCATAAAAAGTGTAACTTTTTTGTAGTTAATAGTATGT
TTTGTCGCTAAAAATATTATTATTAGTGACAAAATTAAATCATCACTAATTATTTTGTTCAATCAGTGATGACATCAAAT
GTCTCTAAAGCTATATGTATTTCGTAGTTGAAAAAATACAATATCGTCACTAATGACTATTTTTTAATATACAAATTTTT
TTTTGTCCTTAAATGTAAAAATTAGGGACAAATTTATTATTATAAAAAAGGTTAATAATTTTGTGATTAAATATATCATT
TTGTCACTAAAAGTGCTGCTTTTATCGACGACATATATTGTCCCTAAATATTATCATAAGTAGTGACAATTACAATTGTC
ACAAAATAAAAAAATAATTCATATTCAATAAAAGGGGTACTAGGACAATACATTTTGTGTCACTGAATGTAATTAACTTG
TGATGAATTAATTTAATTCATGACACAAATATTTGTCATAAAATTCACCCATGATCATACAATAAAAACAACTAAAATTA
TACTAAATTAATAATATCTCATCACAAACTCCTAAAATAAAAGTAAAATATGTCCAATGACAAGAAAATCAAACCAAAAA
TATACTAAATATTACTCCTATACAAAGACATATAAGTAAAAATTCTTTCCAAAATATGAATAATGTGGTAACACATAGCT
TGTAATCAATCTTGATTCATTTCTCACCCTTTATACATGTACAAAGAGAGGGAAAATAAAACAAAAATTTAGATTGAGAT
GTTTATACTAGAGTCAAAAGTAAAATATGTAACACAATTTGTCTTTCATATGTTCTATTGCCCACTTTTATAAGGCTTAT
TGGATGGATTGTCCCTTGTATTACAATTATATATATATATATATATATATATATATATATATATATATATATATATATAT
ATATATATATATATATACTTTCTAATTTACAATATAAATTTTATCATTACAAGTTTAACACAAGTGAAAGTTTATGGAGT
ATATATCATCACAAACTACTCTACATGGCAACATAAACTCTATCATTCATGAAAACTATTAACTATTAAAATATAATGTA
ATCTATGTAGGAATTCTCACATTCGAATCAAACATGCGTGAATTAAAGGAGAAACTACATATAACTAGAATTTATAGCCT
CATCCATTTTGTTGCAAAAAAAAAGACGAGAGTTCTAAAAAAACAAAACTCAAGCAATTTCTTAGAACAGAATAGACAAA
GGCCATCAATTATAAAACAAATTAATGTGATTAAGAAATGACACAAATGAAGAAATCAAAAGGCTCTTTTTTCATAAAGT
TGACAGATAAATACTTGTAAGTCCAAATCTTTTTTATCTAGCTCATTTAACTAAAAATTGAAATATTATGTCAGTTAATT
AGGTGCATGTTATCAACAATGTAATTCTCATTTGCTAAATACAAAAGCCCTAAAATAACTCATGAATGTGGCAGGTGAAT
ACAAAAGCCAAGAACTGATATTGTTTAGGCAATGAATAAAAGTCTCCTAATTGAAACAAATATTTCTAACGTGCCTAAAA
CTCACCTAATATTAAAAGTACTTACTCTTATTTTGGTGAATTTTAGAGAACTAATCTTTCATTCCATTATTATATTAATT
GATACTATTTTTAAATAAATTAATCCTCATATCAAAGGATTCAACTAATCCAAAATGAAGTAAATTCAAGTTTAACAACA
TAACCCATTTGTTTGTTTATTAGGTAATCACATTTATTTTAAAATATGTAAATGAAAATAGACAATTGACATGAACATTA
AGCTACAACAATGTCATAAAAATAGTGGCTTGAGCATGACAAAATTAAACAACAATAACAACAACAACAACAAAAAATAA
AAAAATTCTTACATTATATAGGACTTCATTCATTAAATAGAGATATAACACTTTAACCCAATCTTCATTTCAATCAAATT
ATAAATAAAATAAACCTATAGAAAAACTTATCACATAATTACATAAATTTCCATAAATAAATTAAAAGATAAGGTCAAGT
TGAGTACCACAAATGAAGAAATAAGAACCGCAAAACTTTGATCGAAACTCAATTAAAACGCTCATAAATACTTTTTTTGG
TGTTAGTGTGTATTGTATTTTTGTTTCTGTGTGTGGTTGTTGCTTTGCGTGTATATTTTATTTTTTTTTGTGTTTTTGTG
TGATGGTAGTATAGGAGTTTTTTTTTCCTTTTGTTCTTCTTTGTCGTTTGCTGGGTTTGGAGCAGTGTAGGTGTGTTGCT
GATTCTTTTAGTTTTGGTTTATTGTTGTGTTAATACATGTAATGATTGTGTGTGTGGGTAGATAGTGGGTAAACAATTAG
GGTAGTGGGAGGAAAATAGGATGGTGTAGGTGCAGTAGTGGGGTAAGAGGTAGTTTAGGTTGGTTTTTATTTATTTATTA
AAGTTATATAAAAATTATAAAAATATTAGCTAATTATTTTGAACTAATGAAAATATAAGAAAAGATAATTAGTTAATCTA
AAAATGTAATTAAAGAAAATATTAAAATTACTAGCTTATTTATTAAACCTAAATTAAAAGAAAACATATAAAAAAATTAT
ATTTTTTTATTTCTTTTTAAAACAATTGAAAAATTAAAACTTACCTAAAATTGCGATTCAATTTTTTGTGCTTTTCAAAT
CATTTAAAATAAACTTAATAAAATAAAATTAAAATTAAAATATTTAATTTAAATTTTAAAAAAATATTTAAGCACTAAAA
ATAATGTAAAACTTAAGTTTGATAAAAAAAAATTACATGTCTACACAATATATTAAATCAAATATAATAATCTATAAAAT
GACCTAATTGACTGTAGATGTATGAGGATATAAGAGTTTTAGAATAAAGAATTCAAAATATGGCCAAACGATTGTAATCT
TAGCTGAATTGAGTGGCCTATTCTATTAGGAATTTAATCAATTGAATTTAAATATTGCCAAATCGAATCAATTAGCTAAA
TTCGATTGAAGTTGAAAGAAGACAAGTAATTATCGATTAATTATTTGAGGTTCTTAATTTAAATAAGACAAATTATTTCT
TAAGACATAAGTTAATTAATAATTATACATAAATATGAAGTTAACTAATTTAGAGTTATATATGTATGTGTGTGTATATA
TATATATACAGTATTTAGAGAATATATTTAAAATATTTTTGAAATTTTCAAAAATAATGATTTCAAATTGAAGAAGCACG
ATAATTAATATGAAGTGCATATGATCAAAATTGGGTGTCAACACTCGCGATGATTGAAAGGTGTCCTATATTATAATTGT
ATATAATCAATGTTTATACACACTTATAAAGTGCAGGTACATTATTTAAAAATTATCTACAATTGATTTGTGTATGTGTT
GTTTAATTATGTATAACAATATAAAAATGTATATAAGCACCTTTTATACAATATTACACACGTATATACAAGTGTATACA
CTATTTTAAATTAAAAAATTATTCAGTATAATAATAAAGTTATATAAAATTAAACTTTCGACTTTATTAAAAGAAATACT
AATTAATACTCGGTTCACTTCGATCGGTAAATCAAATTTTAAAAAAATATTGATACCCACAATGATAGTACTTTATCTTA
ATATATTCAAAATCTTAGTTGGTTAATTTCTTTTATTTGTGCTTTCATTCTTTTTTTTAGTTTATTTCAATTTTCACACG
GATGAAAAAGGTAATAGAACCCATGAAATATTTTGCATCTTTGCAGTCTAAGTTTGTAAGTCGATATTATCTCTATAGAA
TTGCTCTACGTAAAAGGATCCACTACTAATTATGTATGTATTTTTAGACAGAAGTAAATAGATTGAGTTAGTATGTACAA
TTACCAACAAAAAATAAAATGTTTTCTTCTTTAGTGGTTAACGGTTCATAATCAGCGTGATTTTTTTTTCATTTTTTCAT
ATAAAATAAATAAAAGATTTGATATTATTATTCAATTTCTCTACATAAAATCAAATTAACAGAATAATAAAATTGATATA
TTTCAAAAAAAAAATCTTAAAAATGGTGGAAAATCTACCATTTTATAAATTCAACTTCTAAGATATCAAATAAATTCCCG
TTAATAAAGTCGTTGGAGTACAAAATTTGGAATCAAAATATACAAGTAATTTTTTTTAAATTTTATTCTAATTGTAGGAA
ATTCATTTATATTAAATATAAAAAAATTCTTTCTACAACTAACGAGTAATAACATTTTTCTTTTTTATAATAAATTTTAG
CATTCTCAAGTCATTAGTAGCAATAATATATTTCATTTCATCTTCCATTGAATAAGAATCAAGACTTGTATCTTCTTTTA
CTGTGAATTTTGTTTTGAATCATTGAGGTAAGGTTCTTTTCTTCAGAGTAATTTGAAGAAAAAGTAGTGGGAAAGAGAAA
CAACTAAAAAATGGGTTAAAGACCTAATTTCACATAGACATGAGTTCTATTTGTATAAAAATAGTCAAGAGACCAAACAT
GATAAATTTTTGAATACTTAAAGGACTAAAACTAGTAAATACATAGTCAAGAGACTAAAAATGGTAGGTATATAATTAAG
AGACCAAACATGATAATATTTTGAATAGTTAAAGGACTAAATATGATAAATGTATAGTTATAGGACAATTTTAGACCTAC
TTTAATAGTTGAGGGACCATTTATGAAATTCTCTAATTATGAACAATCGTACCCAAAATGATTTTTTTTTAGAAAATAGT
TGAATTATTCAACTACAAATTCTAAGTCGTCGCTATTTAATACCTTACATATTTTGTGACAATTTTTTGTTGTCACTAAA
TCGTAGGTTGATTAGAGACAATAAAATAATTGTCACCAATTGTTTATATTATTAGTGACGAAAATAAATGTTACAATAAA
ATCTAAATTTTTATAGCTAAAATTTAGAATATTTAACTACAAGCTCTAATTTGTCACTATTGTATCAACATATTTTTTGA
GACGAAATTATTTTGTGTCTAAAAATTAATTAATTTTAAGACAAAAATAATTTGTCACAAATTAAAAACATCATTAGTGA
CGAAATAATGTGTCACTGGTAACTTTAAATTCGTGACTGACAATACTCAATAAATGGCGCCAATACATTTTTTGGTGGGA
AATTTTAGTGGACAAAACTTTGCTACGAACTATTATGTTTCGTCACCAAAAGTATCTGCCTTGTACATTAAAGCATGAAA
AGTAATTTTTGTCACTAAAAGTGAACAATTAATGACGAATTTTATGTCGTAGCTAATAATTTCCTAGCTATATATCATAT
TTGTTGTAGTGTCTCTTGGAGTTCATCCACCTTTGGTACACACAATCTACCTTAATACCTCAACACGCCATCTCCCCCTT
GTTCAAAAGCCATCACTTTTTGCTTATGAACATTTGCCTTCAATTCAAGAAAAACAGGGTCTAGGTCTTGTTTCTCTTTC
ACTTCAGACACTAGTGATGATTCAGTCACATTCATCACCACCACTCCACGTTCATTGGAATCCAAAATCCGGACTCCCAA
TCGTGCAAGTTTGTGCACGTCTTTGGCTAATTCTTTCTCGCCTTCCTCAACAGTACTACCCATAGACAACCTGCTCAAAG
CATCAGCAACAACATTAGCCTTACCTGGGTGATATATAATACTCATGTCATAATCTTTGAGTAACTCTAACCACCTCATT
TGTTTGAGATTAAGCTTTTTCTGACTGAATACATACTGAAGACTCTTATGATCGGTGAACACATCTGCATAAACACCGTA
AATGTAGTGACGCCATATTTTCAAGGCAAACACAACATCAACCAACTCTAGATCATGGGTTGGGTAATTCTTCTCATGAA
TCTTAAGATGTCTAGAGGCATAAGCTATAACTTTTCCATTCTCCATCAATACACAACCTAGTCCAACTCTGGACGCATCA
CAATACACCACAAAGCATCATGTACCTTTTGGTAGGGTCAACACTAGGGCAGTAGTGAACCGCGTTTTCAATTCTTAAAT
TTTTTTCTCACAAGCTTCAGACCATTGAAACTTTGTCGTCTTCTGAGTCAACTTAGTCAACGGGGACGAAAAACGCTCAA
CGAACCTCCTTTAATAACCAGTCAATCCCACGAAACTCCTAATATCAGTTGGAGATGTGGGTCTGGGCCAGTTCTGCACT
GCCTTAATCTTTTGAGTATCAACTCGAATCCCTTCACCAGAAACAATGTGGCCTAAGAACTCCACTCACTCAAGCCAAAA
CTCACACTTAGAAAATTTGGCATACAACACCTTATCCTTTAGAGTTTGGAGAACTACTCTGAGATGACTAGCATGATCCT
CCTGATTCCTCGAATAGATTAGAATGTCATAAATGAATACGATAACAAACATATCAAGATATGGCTTAAACATTATGTCC
ATAAGGTCCATGAACACTGCAGGAGCATTACTCAAACCAAAAAGCATGACAAGAAACTCATAATGACCATAGCGGGTCCT
GAATAGAGTCTTTGGAATATCACTCTCTCTTACTCTTAACTAATGATAGCCAGATCTGAGGTCTATCTTAGAAAAACACA
TGGCACCCTAAAATTGATCAAAAAGATCATCAATTCTTGGAAGGGGATACTTATTCTTTATAGTGACCTTATTCAATTGA
CGGTAGTTAATACACATCCTAAGAGAACCATTTTTCTTCCTCACAAATAAGACTGGAGTGCCCCAAGGTGAGACATTAGG
TCGAATAAAGCCCTTATTGAAGAGATCTTTCAACTGCTCTTTTAACTCTTTTAACTCATCTGGAGCCATTCTATATGGAT
GAATAGAGATAGGTCTGAGTATTAGAAAGAATATCTATACCGAAGTCTATTTCTCTCTCAAGAGAAACTCCAGGAAAATC
ATCTGGAAAGACCTAGAGAAACTCACTCACAACTGGAATTGACTGAGTAGGTGGTGTATCAACACTAGAGTCATTAACTT
GGACTAAGTGATAGATGCACCCCTTGGAAACTAACTTTCTGGCATTAAGGTATGAAATAAAATGACATGTAGGCACTGCT
GAACTACTCATCCACTCAATAACTTCTCATTAGGAAACTGGAACTTAACTACTCGAGTTCTATAATCAATTGAGGCATAA
CAAGCATAAAGCCAGTTTCTACTTACAATAACATCAAAGTCCACCATATCTAACTCGACTAAATCAGTCATGGTGTCCTT
GTGATTGATAGAAATAGTATAAACTCTCTTGGCTAGAATAAACACACCAACAGGTGTGGAAATAATGAAGGGCTCAAGAA
GTCGCTCAGGAAGGATATCAAATCTCCTAGAAATATATGGAGTCACAAAAGATAGACTCGCACCTGGATCAAATAATGCA
CATATATCAAAAGTAAAGACTTTGATCATACCAGTGACAACGTCAGGTGAATTCTCTTGCTCTTAGCGACTGGTGATAGC
ATACAGACAGTTTGCTCTTCCGCATGTCCCTGAAGTAGCTCCTCTAAGTGCAGCCTTGTCTGGCGGAATAACTGAAGAAG
ATTGGGCTCTATTGCCCCCATTACCATTACCATGTATGTTCTTAAGGCACTCTCTCATGAAGTGACATGTCTAACCAAAC
TTAAAACAACCAATGGAGCCATCTCGACACGCTCTTGGGTGGTTCCCACCACACTTAGCACATTCAGGAGTCCAGTTGGC
CCTTTCTGCCACACTATCTTGGGACTGAGCAGGTCTAGCTCTGAAGTTCTACGAATTCTGATTCCTAAACTCCACCTCTG
TTCTTTGGTGCAGGTGCACTAGTAGATGATGGAGCAGGTCCTTTTAGCTTGTGTTGAAAGGATGACCGATTCACATTATT
CGTTTGTTATTTGGACTCATTACCTATTTTCTTAGCCTTCTTGTTGCGAAACTCTTCCCTATCTCTCAACTTGTCTTCCT
CAACCTGTTGCACATGAATTAGAAGCCTTTCTATGCCTATATCTTCTATCAACATCACAGCCTTATCCTCTTTGCTTGAC
AGACGAGACAATCCTGACACAAACAAACGCATCCTACTTCTCATATCAACAACCATCTACGGAACATAACGGGAAAGTTG
GGTGTACTTAAGGCTATACTTATGCAAACTCATGGTTTCCTTCTTAAGAGTAAGAAATTCTCTTACCTTTGCCTCTCTCA
GTTCACGGGGAAAGAAATACCCCATGAAGGCCTCTTCGAACACAACCCAACTCACAATTGGTTCCCATTTAGCTTTACTT
TTGTTCCATTGGTTGTACCAGACTCTAGCAATAACCTTCAGTTGGTATGCAGCTAGTTCCACATGCTCAACATCTGCAAC
ATGCATCACCTCAAACACTTTCTGCAACTCTTCCACAAATTTTTCTGGATCCTCAGTGACACTTGAACCAGTGAAGTATG
GAGGATTCATCCTTAAGAGCTTATGGATCCTGGATGTATTAACCATATCCTGTTGATTCCCTCTTTGTTGCCCAGCTTGG
TTGGTCACAACTTGACTCAACATCCGAATATCATCTCGGAACTCACCATTAGTGACCTCTCCTTGGGGTTGCACTTATAG
TGCATTGGGAACCCCTTGATCCTGGGGATAAACATTCCTCTTGGCAGGATGACCTCGAACAGCTCTTCGTGGAGGCATGA
TTTGAAAAGATACGCGCAAGCACGAATTAGAAAGAGATTTTTATAGAGTTGAACTCTATTGCACGGAAAGAGTATGAAAA
AAGTGAGATAGTTCCTAAATGTAGTAGCCTCCTAATTATAAATGTGGCGCGCTTCACACTAATAAAGACTCTACAGACAC
AACTTTATAGACACCCTAGGACTCTTGAACTTTATGATATGATACCAAGTTTTTCAATCCTCGAGACTACATCATGAACG
TGGCCGGCATTCAAGAACCATTGTTGGCCCCTAAGAGAAATCTTGGCCTAGCTCAATACTCAACAGAAGACTTATTCAAC
ATTAGATGAAATCAAAAGTAAAAATTTTCTCAAACTGTCTCAAAAGTAAAAAGATTCCTCAAAACACTACTGTCTACGAA
GCCTCTAAATACTATGATAGACATCGGGACAAGACCCACGACATGTTAACAAAACTGAAAAGTAAACGGGGATCCTCCGA
AAGCAAAGAGGCTCACCAAAGCAACTCTAGATTGTAAGTGGTATGAACGAAGCGCCTGTTGATGACCCTGGTTACCTTTA
TCTACATCATGAAAGATGCAGGCCAAATGGCGTAAGTACATGGATTGTACGAGTATGCAAGGGGAACTCTAAAGCAGAAC
ATAAGCTTGAACTGATAAAAAAAGGAAGAACATACTCACCTCATCTCAGTACAACTCAACTCAAGGATTCTCAAAGATAC
TCAAACTCAGAAATACTCAACAAAGTTCAATATAAAAGCAGCAATAAAGATGCATTATAAGGAAAGCTTTTAAAATTGCT
GATAATAACTCAATGTATTTAAAAATACAATAATAATTCATTTACTCTTAATTGGGAGATTCTCTAACCGACAACCATCA
CTATGATCTATGCGAGTCATATACCTTGCCGGAGTATAAGACATCCTCAACCAAGTGGATTCACTAAGCTATGCTTAAAA
ATCAATAAGGAATCATCTAAAAAATATGACCCTTTATCCATGTTGGCATACATGGTTTATGAGGACTTTGAGTTGTCTGA
ACTCGTCCCCATATCGGTTCTCAATACTACTCTCAATAATATAAGTTATGCTCATATGTTTAAAAACATTTCCTCATCCT
CAAACTTTGAGATTATTACTTAAAAGGTTCTCTTAAAAGAGATAGTGCTTAAAAACTCCTCATAAACTCATTTGGAAATC
AATGTTTCCTCTCATTTTAAATGTAAAACATTTACTCTTGGGAATGCATGGTTTTCATATATTCATTTTGAAAAATGAAA
CTCAACTCTCCTCATCCTCATACTCAAGTACTCAAGTCTTAAAACAAATTTTAAAAGTTTGCAAAAGACTTCTAAAAAAT
GACTCAAAAGAACTCCCTCGAACTTTACTCTTAACTCTATCTTGAATTTGAAAATGTGAATTCAAGAATTATGATTTGTA
TATACGGATTTCTCAATGATTAGATGAAGTTTGGATAGTTATTTTTTACATCCCTACTTCATCCAAATAAGGAGAAACGT
CGTGGTGACTCAAAAAACAATTAACTCAATTCAATTTTAAAAGTATGTTAAGAAAAAAAGAGTTTAAAAGATTCGCTAAC
TAATTTTAGGTAAAAACTAGGAAACCAATTAATTAATTAACTAAAAGAATATCTATGAAACCAGTAGATTCTAGGTAAGG
GGTTCAAGTTATTCTAAAGGGAAGGTGTTAGGCATCTTTCGAAATCCACAATTGTGGGTCCCAATTGAATTCAATTTTTC
AAATTGAGGAGAAGATAAAATAATATACAAGCAAAACAAACATGCGCTATACACAAGTAATTAAACGAAACAATAATATC
AAAAATGGCCTAAGATTTGCCTAACATCGATAATATATACAATAATGAATAGAAAATATAATTCAAACTCCTTTCGAATT
GCTTCAATGAAAGCGACTCTGGGGTACCTATTTACGAAGTAGGGTTTGTTTCGACAAGGAGTTGGTCGGAAATGGCGGAA
GGGAGAGAGTTGTGTTGGCTTTTTGCCGGAAACTTGTGAGCTCGCGGTGGTGGTGCTCTTGTTTACTGGAACTGAGCTCG
CTGGAGGTTCTTTGGGCTCTGGTTGTTGCTCGATCTACTATTGGATGTTCCCTGTTTGGCTTTCCAGTGAGCTTGAGCTC
GATCTGAGGGAAAAAAGTGTGAAAGGGGTGTGTTTTATGTCAGTTTGGCGATGGAGATTTGGCCGGTAGTTGTGGGTTTG
AAGCCGAAGAAAATTAGGAAAAAAAAGGAAAAAAGATAAAGGTGGATCGGTTTACTGGTTTTGGTGGTCCTTTGGTGAAA
TTCGGTGGTTTCTGGTGGTTGTTTTGCCGAAAAAATGGGTTGGGGTTTTGGATCTATTGGTCGGGAAAGGGGATCGTTTG
GTCGGCTGTTTCAGCTGTTGTATGGGGTTTCTTGGTGAAAATACGAGAAGGAAAAAATATGAGGGTTTTGGGTTCGCCGG
AAAAATATGAACACTAAAGAATTTCTTAAAGCCTAAAAAATCTGAAAATTACCCCTAAATTTTATCTACCACCACTAACT
TAATGACCAAGAAATAGGTTAAATATATAATTAAAAACCACTAATAGTACAATATCATTATCTTAAAACCATGGGTCAAA
ATCACTAGTTAATAAAATAAATGTGTATGAAATCTTATCTATATTTGAATGAATTTCTAGACTGTGCAAAATATCAAACT
GAATATTAACAAATGTAATGAATAAAATGAATATTAAAAAATGTAATGAACGTAACCAATGGCATGTAAAAAAATGTAAT
TCAATAGAAATAATGATTTAATCAAAATGAACAAATATTTGAGCATAGTCAACCGGTTGTGACAAAAAATAATGTAATTA
AAATTAACTGATAAAAAATCCTAAAATTTTCTTCTTAAAAAAATCCTGAAATTTTGACAAATAAGGATAAATATCGATAA
TATTTTTTTTTAAACTATAAAAAAAAAAAATTGAACTATTGAATAAATAAAACTTAAAAATTATGAATTTTGAAAATGTT
AGGCCAAAATTGGGTGTCAACAGTTGTCCCTTTCGTTGGATATGATTGATGAAATAAATCATGGTCAAAGAAAATTGACA
AACCCGATTTTGGCTGAACATATGGCATTCATATAAAAGCGTGGCTGGAATGTGGTTGAAGATGATCCTCAACTTGCTTC
AAAAAGGTTCCACGTTGTGTTGCATCCTTGTTGGCGTAGTCCACACCTATGGCTTAATTGAGAATGCATCCTCTCGGACA
TTCTCGAAAAAACAAAGATAAAACTCATTAGTAGAGACAGAATTAAAAGAAAAAGGGTAGCATCTCTTACGATACAACGA
ATGAAGATGATCCATCGGTAGGATATAAATACCTGTCCATCGGTAGGGAATGAAGATGATCCATCGATAGGATATAAATG
CATATCCATTGGTAGGACGAATGAGGATGATCCATCAGAAGGATCTGAATGCATGTCCATTGGTAGGACAAATGATTAAT
GAAGATGATCCATCGGTAGGATGTGAATGCATGTTCGTTGGTAGGACGAATGAAGATGATCAATCTGTAAGATGTGAATG
TATGTCCTTGGATAAGACGAATGAAGATGATCCATTGGTAAGATTTTTGCATGTCCATCGGTAGGATGAATGAAGATGAT
GCATATGTAGGGTCTTTTGGGCAAAATAAATGCATGTCCATCGGTAGGACATATGAGAATGATCCATTAGCAGGATATAT
GTGAACACTACCACTTTCGGTAATAGAATATGAATATCCTTCAACGCCTGCCTTCTCCGACTTCAACGTGGAATAGATAT
GGTGTACATCCTTCACCTCCGAATAGATGCGACTTAAAAATATTTTTTAACTCCAGTCTCCTCCTACTTCAATGTGGAAT
AGATAGGGTGCACATCCTTCACCTCCGAATAAATGTAACTTAAATGCAAATATCTTTCAACGCCAGCCTCCTCCGACTTC
GACGTAGAATAGATAGGGTGCACATCCTTCACCTCCAAATAGATGTGACTTAAATGCAAATATCTTTCAACGCCATCCTC
CTTCGACTTCGACATGGAATAGATAGGGTGTACATCATTCGCCTCCGAATATATGTGACTTAAATGCAAATATCTTTCAA
CGCCAGTCTTCTGCGACTTCAATGTAAAATAGATAGGGTGCACATCCTTCACCTACGAATAGATGTGACTTAAATGCAAA
TATCCTTCAACGCCAGCCTCCTCCGACTTCGACGTGGAATAGATATGGTGCACATCCTTCACCTCCAAATAGATGCGACT
TAAATGCAAATATCTTTCAACGCCAGCCTCCTGTGACTTCGACGTGGAATAAATAGGGTGCACATCCTTCACCTCCAATT
AGATGCGACTTAAATACAAATACCTTTCCACTCTGGCCTCCTCCAACTTCGACGTAGAATAGGTAGGGTGCACATCTTTT
ACCTCCGAATATATGCGGCTTAAAATATCTTTCAACACAAGTCTCCTCTGACTTCAATGTGGAATAGATACGGTGCATAT
CCTTCACCTCCGAATAGATGCAGCTTAAAAGTATCTTTCAACACAAGTCTCCTCCAACTTCAACGTGGAATAGATAGGGT
GCACATCCTTCACCTCTGAATAAATGCAACTTAAATGCAAATATCTTTCAGCGCCAGCCTCCTCCGACTTTAACGTGGAA
TAGATAGGGTGCACATCCTTCACCTCTGAATAGATGTGACTTAAATGCAAATATCTTCCAATGCCAGCCTCCTGCGACTT
TAGTGTGGAATAGATAGGGTGCACATTCTTCACCTCCGAATAGATGCGACTTAAATGCAATGGCCTTTTCGGCGAATGAA
AATGTGATGGTCCTCTCGAGAAATGAAAAATTCAATGGCCCTCTTGGCAAATGAAAAATGAAATGACCCTCTCGGGAAAT
GAAAAGTGAAATGGTCCTCTTGGGAAATGAAAAATGCAATGGCCCTCTTGGCAAATGAAAAATGTAATGTCTTTCTCAGC
AAATAAAAAATGCAATGGCCCTCTCGGCAAATGAAAAATGCAATGGACCTCTTAGAAAATGAAAAATGCAATGGACCTCT
CGGCAAATAAAAAATGCAATAATGAATGACTCGATGATTGTCCATTGTAAGGAGGTGGATGGCTCAATAATTGTCCAATT
GTAACAAGGTGGATGGCTCGATGATTTGAAACTGTCATTTGCTTGATGCTTTCATCTGTTCCTGTACTAAAAAGGAATGA
TTTTGTACTAAAAAAGGAATGATTAATTAGTACACACAGTATCGCTTTAGCTAGCAACTTGATCAAGAAACTTTAAGGAA
TGATACACAAGAGAATGTGTACAGAGTGTCTGATCACTTTGACACAAGTGAGCAATCATCATTTTACTCTTGACCATTTT
TTGTTTATTGTGACTCCTATCTTACTGGAATTTGTACAAGACATCGGTGGCTCGTATACCAAATTTTTTTTGCTCCATTG
TGGCAATGCTGGAGATTTTGAAGTTGACTTTGAACTTCAAGTGATGTTGGATCATTTGAAGTTGACTACCAAACTTTTGA
TAGTACTTGTTGGAATTTTTGTGGTCTTCCTCAAAAATTCAGTCCCAGTAAGAACTCTTGGCAAATCTTAAAATGATCTC
CAATCTTGACTTTTTGGAGATACATCTTTATTGTAAATTTTTGAGATTTTAGATCTCAAAAATTATGTCCCAGTTTTTAT
TACAAGGAGAAAAGAAAATCACACTAGGTATATGACCGAACCATCGTGGCGCCTACATATCCTGTTGAGCCAGGAATCAG
GTCAAATGTAGTTCCAATTCTGTAGATGATGAATACTACAAAGAATCTGAAACAAGCTCATCAGTAGAAAATGTACAATA
TGAACATGATCAAATAGGAAAATAATATTCCCTACAATATTCGAAGCCTAAAGACAAAAGATATGTCACATTTTTGGGAC
GGATAACCCAATGAAGTAAAATAGACGTTTCACACTGACGAGATTAGCCTAATGTCACTTTTTATAATGAATAAATCAAT
TTTATAAGGGAATGCAAAATATTTTTTTTTGTTTATTTTTTTTAAAAAAACTCTATAAAACATGCTTTGCAAGGTATTAA
AAGGTGGGTGCTTTCCCGACTCTTTTTTTTTTGTAAGAATAAAGAATGTGAAAATATAGTCAAATTTAGACTACAATTGG
TATCAACAATTAGGATTGCAGGTAAATCTCTCCATTTTTTTCTTTTCTAACTAAGATTGAATTCAAGGTAATTCCTACAG
CTTCAAGTGGTACCTCAAACACACATAAGGATCAACAAGATTTGTCAATCTTGCTTCAAACAAAGGTTTTGAATTGTACC
AATCCTCATGTTTCAAGTGCACTCACAACAAAGAAAAGTCCTATTTCACACATATTTGAAGCGTTTGATTTGAGGACATT
TTTTAAAGTGCACTCTCACTCACAAGAATGTTCAATGCATGCAACTATGATACCATATGCTTGGCCCTTATGTAAATCTC
CACTAATGTGAGAACATTTGGAATGAGATCATGTAGGGCTTGTATTGTAGGCTTAGGGATGGAAAGGATATTTATTTAGA
AAAGAGTGACTTAATTCCTCCTTGAGTGTCATAGTGATTTTATGCGTCTAACGATTGATACGCCTTTGGCGTCTGATCCT
CTTTGTTGTCCCCCCCTTTTTCGACGTCTTTTGAGTCCTTATTCGTTGGAGCTTCTCCTTTTTTCACCACTTTCTTTTGT
TTCTACTTCTTTTGAGTCTTTATTTGTTGGGACTTTTTTTTTTCACCCCTTTCTTTTGAAGTTTTCTCCATTTTTTTGTT
GGAATATTTTTCTTCTCTTCTTTCATTGACTCTATAGGGGTGTTTTTGTTTGTCTTCATTTCTTTCTTTTCTTTTCTTTC
ATTTTTCCTTTCTCTAGAAGTCATTTTAGCTTTCTTGACTTTGAGAGAATTTATATCTTTTGCCTTTGGCATCTTCAAAT
TTGGATCATCTTTTATATTCTGCACATCTTTGGTATGCTCAAGAAGGTTGGGCCAAGAGAGGGATAGTGCACTCAGAAGG
GTAATGGCTAAGATGTGGCTGTCCAAAGAAAAGGCTTCAGGATCAAAGTGGGAAAACTAGGGATTAATATCATTTGGTAG
GCTTTGAAAGGCACAATTGGGTCAAAAAAAGGCCTAGAATCCTTTCCCAAACCAAACATTACTCGGGATTTCGCCTCGAA
AAAACATTCAGGACAAGTTCTAGATCAACAGTGCAATGCAATTGAATTTTGATCTAAAAGATCTCCACACCATGCACATG
AAACCATGAGGTTGATTTTATTCTTATCATGAATGTTTTGCAACAGAATTTTCAAGCATCACAAAAGTACAAATGAGAAG
TACCAAAAGAATATATGGTTTACCACAAAGTCAGTGCTCTTCATCATATCAAATATTTTAACATGCTGACTCTTACAATA
TGTACACAATTTTATTTTTTTTAAAATGAATACTGAACCCAAGAAGGGTTGCCTACGTATCTCACCGAGATGAGAATCAT
GTACTCGTGGTTCGTTCACATAAGGTATAAATTCTTCAAATATTTAGACAAACATAGAATAATTCTCGTAAGGATAGTGT
CGCTAACATCTTTAGTCAGAGAGTGTGTTTTGACTATTTGCACCAATATGTTTTGTATCCTCTTAACTATCAATCTTTGT
ACCACCTGTTGAATGTGGCCTCCCAGTAATAATTAGTAGTTGTATTCTTTTTTAATTTCTCTTCAAACTGTGTGTTCTCC
CAATTATTCACAAGAAGTATACATTATTATTATCATCCCCGATTGTTGTCGGGGACGATTTCCCCACAAAAATATGAGAA
ATGGGTGAAAGTAGGGCCAACATGCAAAATACAGAACAAAAAATAGATGAGTGCGACCTCATAGTCAAAGACTCCCCTGA
TTTATCTTTTTGATTTGATATTAATGTCTTGTGAAATACAAAGACTCAATTTTGGCGAGTCCTCTTGCCCCTTGTAACTT
CGGATGAATAATGACTTCCAAATTCTTTCATAAATCAACCTCCCGCTTAAAACTCAAAAGGTAAAAGTGTTAGTTCGTGT
TTATAATAGATAATGCAAAATATCACACAAAAAATTAATTAAACACATACGAACTGCTTTGATTGAAGACAAACTCAATT
ATATCACATAACATATAGATAGTTATTACGCATCCTATACAAATATGTGATCCTTTGGTGTCAAGGGTAGGCCTACCAAT
CTGAAGGATGTATTACGTCATTTGACAACATTCAATTACCCCAAAAAATACTTTATACAAATTTTATGAATAAATCAAAT
AGGGGTCTAAAATGAGGGAAAATCCATACAAATAATCAGTTTCATGCAAGGGTACAATCCTAAGCTAAGCCTTCGTGAAA
GGTCCTTCCTTCTCGAACTTTTTGTCATCTTCGAATGCCAACACCTTTTAAATGGAATGGTAGCTTGTGGAGTTTTTTCT
TCGACTGGAGTAAGCTATTAAATTAAAATCCCAACCTCGAGTGACAATGAATTGCCAAATAACGTATATATTCTTCAAAT
ATAAACACACAATTATGATCGTCCATTTAGGCCGGAGGCCATTTTGGACTCAAGGTAGTCTTTCTAATGGGCCCAACACG
CCTTGGGTGTTGGGTCATCTTAGGTCAATACGCTAAATTGGGGTTTTGGCTTCGCTCTACTTTAGGTGACTAAGAGTTGG
CTTTATTTGAAGTGTACTAGTGACCCAAGTGGATAGCTTAGGCTGGGTAAGTTAGCGACCGTTGACCATCCAGTGACCGA
CTACATTCGCCAGGGTACCCCAATAAACAATTTAGATAACGAACGACTACGGCCCGCATAATCGTCCTTTAAGTAAGAAA
CAAAAACTACTGTGCGGTGGAAGATATGTCATGATATAATGCAAACATATAATTAAACAAATAATGAATAAATAACAAGT
ACAATATACAAATAATCAACAAAATTTACAAGATATAAGGAATAACACAATACAAGAAAGCTCATAAGGGTTAGAAATTC
TATATCACCAGCAGAGTCGTCATTCTGTTTACACCTCTACTTCATCCAAATAAGGAGAAATTTTGTGGTGATTCAAAAAA
CAATCAATTAATTCAATTCAATTAAATTTTAAAAGAATTTTAAGAAAAAAAGAGTTTAAAAGAGTCGCCACCTAATTTTA
GGTAAAAACTAGGAAACCAATTAATTAATTAATTAACTAAAAGAATATCTACGAAACTAGTAGATTCTAGGTAAGGGGTT
CACTGATTTCGAAGGAAAGGTGTTAGGCATCCTTCGAAATCCATAATTGTAGGTCCCGATTGAATTCATTTTTTCAAATT
GAGAAGAAGATAAAACAATATAAAAGTAAAACAAACATGCGATATACACAAGTAATTAAACAAAATAATAAAATAAAAAA
TGGCCTAAGGTTTGCCTAACATCAATAATATATACAATAATGAATAGAAAATATAATTTGAACTCCTTTCGAATAGCTTC
AATGGGAAGCGACTTCGTGGTACCTATTTGTGCAGTTGGCTTTGTTCCGACAAGGAGTTGGTCGGAAATGGTGGAAGGGA
GAGAGCTCTGTTGGCTTTTCGCCAGAAACCTGCAAGCTTTTGATGGTGTTGCTCTTGTTCACTGGAATTGAGCTCGCTGG
AGGTTGTTTAGGCTCTTGTTATTTCTCGATCTATTGTTGGTGGTTCCCGGTTTGGCTTTCCAGCGAGCTTGAGATCAATT
TGAGGGAGAAATGAGTGAAGGGAGAAGGGTGTGTTTTGTGTCTGTTTGGCGATGGAGATCTGGCCGGTAGTTGTTGGTTT
AAACCGGAGAAAACAGAAAAAAAAAAAAAAAGGAAAAAAGACGGAGGTGCATATGTTTATAGGTTTTGGTTGTTTTTTGG
TGTAATCCGGTGGTTTCCTGTGGCTGTTTCACCGGAAAAAATGGGTTGGGGTTTTGGATTTGTTGGTCAAGAAAGGGGAT
CGTTTGGTCGACTGTTTCAGCTGTTATATGGGGTTACTTGGTGAAGAAATGAGAAGGAAAAAAGATGGGGGTTTTGGGTT
CTCCGGAAAATGCTCTGGCGAGGGTGGTGGCTGGAAAAATATGAACACTAAAGAATTTCTTAAAGCCTAAAATATCTGAA
AATTACCCCTAAATTTTNNNNNNNNNNNNNNNNNNNNNNNNNNNNNNNNNNNNNNNNNNNNNNNNNNNNNNNNNNNNNNN
NNNNNNNNNNNNNNNNNNNNNNNNNNNNNNNNNNNNNNNNNNNNNNNNNNNNNNNNNNNNNNNNNNNNNNNNNNNNNNNN
NNNNNNNNNNNNNNNNNNNNNNNNNNNNNNNNNNNNNNNNNNNNNNNNNNNNNNNNNNNNNNNNNNNNNNNNNNNNNNNN
NNNNNNNNNNNNNNNNNNNNNNNNNNNNNNNNNNNNNNNNNNNNNNNNNNNNNNNNNNNNNNNNNNNNNNNNNNNNNNNN
NNNNNNNNNNNNNNNNNNNNNNNNNNNNNNNNNNNNNNNNNNNNNNNNNNNNNNNNNNNNNNNNNNNNNNNNNNNNNNNN
NNNNNNNNNNNNNNNNNNNNNNNNNNNNNNNNNNNNNGTTAATGAAAATCTACTCAAATCTTCTCAAGAACAACCCTCAA
ACTTAAACCCTCGCCTCAAGAACTCATCAAACTCCAATAATAAAGATTTAAGAACGAAACTTCAAGAAAACTCATCAAGA
AGTTCATTACACGAATTTTCATGGACGAAATCAAATCAAGAAACTCATGATTGGCGTGAGGGTGAACGAACCCATCACTA
TAAAAGCTTACATACCTTGTTAGGATCAATCCTTGGTGAAATCCCTCGACGATCACAAAAAAATCTTGAATGCTTGAATC
TTTTCTCCCTTTTCTCCCCTTTGACCTTTGCCCTAACTTTCCAAATGTTTTAGACTTTAGCGTAAACTGATTTTAATCAG
CTTTGACTCCTAATTTGGGTGGAAAAACGTTTGGACTAAGCGGGGTAAGGAAAAGATCAAAATACCCTTCCATAATTTGG
ACGTATTTCCTTAACTGGATAGGCTAAACTCAAATGGGCATATCTCCCTCATCCGAACTCGGAATTTAGCAAACTCGGTG
GCGTTGGAAATAAGTCTCAAAGATCTTTCATTTGATATCTCATGGGCCACCTAACTCATCCTATTTTGAAAGTTATGGTC
ATTTAAAGTTGACCCAAAACTCACCATTGAAGACTAACTTGCACAAATCTAACTTTGGCTATTTCTAATTTAGTTATTTC
TAAAATTAGTTCTTTCTAAGACCGAGGTGTTACACTTTCCTCTTCCGCCTTCAACTTCGCCCAGGCCACCAGAATTCTTC
CTCTTAATTAACATCTCCATTGTTGCTCAGAACTATTGAATGAAAATGAACCATGAAAAATGACAACTGATAATGTGCTA
AATGGTAAGGTGTTGCTGATATTTAAATTGGTATATAAAAATCAGGTGGCATCATATTGATTAATTAACAAATAGTTAAC
ATAAATATTGCATAATGTTCTTCTACTGAAATAGTTGTGCTCTTATATGCACATATACACTTTTCCTCTAATAAGATTAT
AAGAAAGGATCTTCTGTAACAATTAATATCCGTGATTCACATGTTATTTATACTACTTATAACAGAATTCCATTGTTCGG
TAATATACATGTAGTCTTCTCATGTTAGTGTACTCTTCAACTATTTGCATGTTCTATTCAAAAATGTCAAGGGGTACGTG
TCGGATTTACCAAAGTAGTGTATTTTTAGAGAATGTGACACGGATGCAGCATCGAAAGTGAAGAGTCCACGCAACTTAGA
TGTACACTTCTTAGATGGCTATACATTCTATTAATATAATATGTCTTTGGCCTTCGAAAATTTGATTTATTTTTATTGAA
GATAGTAGTTATCTGCTGTAAACATGGAAACACACAATACAGTCTCAAATTTGTTCTACTGAACAAACAAGGAAGGTATC
TTCTTCACTCTTCTTGTTCTATATACTTAGTTATGACATCCAAGACTTACGTTTCCCATTCCATGCTGTGCCCAAACTCA
TTTTCCTGTTTTTACTCTTGATTACAATTGGATGTACATACTAGAGTGTGCATCAGTGACTTTTTGTGTTCGTTGCCCAT
TGTTGTTAATTTACGTGATTCATAGTATACATTTAGTATCTTAAAACTCAATTTATTTGTAAATTTTTAGAGGCATGACA
CAAACATCAAGTAATAGAACTAATAGTTTAGGTTGGATTGTAGGGCGGGATGATCATGATAAACAAGCCACTTAGTGAAA
TGGCTATTGAGATTCAATATTGAGGACACTGCTTTATGGAGAAAGGTTATCACATCAAAGCATGGACAATCTAATGAATG
AGTTTTGTCGTATTAGGACATTTCTTCTATAGTAAGTCATCATTAAAGGATGTAAAAGTTGCTGAGAATAGGTTGTTCAC
TGAAGATTTCAATCTGAAAGTTAATTGTCTAGAAATGTTTACAATTTTCTTCTGTGCAGTTGCTACAAATGAATCTGACA
AGTCTAACTTTTTCCATGGTTAGTTACCCTGGAGTTTTCTGCCTCATATTTTGATGAGTACTCACCAGGGGCGGACCCAC
GTGGGTTCCAGGGGTTCACTCGAACCCCCTTGGCAAAAAATTACACGGTATATATAAGGTAATCTTCTGTATTTATGTGG
ATATATATAGTTTGAACCCCCTCAATGACAAGGAGAAACAGATAGCCCAGTGACAATTTCCCTGGAAATTAATCTTCACG
TCGAGGGTTCGAATCCCTGCGTGTTTTTCACTTTTTTTTTTTAGTTTTTTATTTTATAAAACATGCTAAAAGTGTGGTTT
TAAACCCAAAAAAAATCAAGGGTCCACCACTAAAACTATATACTACTAGTTCCTTGAAATTTTATATGCGTTTATACTTT
TATTTTTCGAACCACCTGAACGAAAATCCTAAGTCCACCATGGTACTCACTACTTTTGTTTATATAATTATAGCTAATTA
TGTTGCTAATGTCACCTATATCCTTTGTTTTTTGGTTTTTCTTTTTTTAACTTAGACATATTTAATATTCTCTTTTGTGC
AGTTGCTACAAATGAATCTGACAAATCTCACTTTTTTCATGCTAAGTTATCCTAAAGTTCTATACAAAATTACTTGTTAA
CTTTTCCAACTAAATTTCTACAAACTTGTAGCTTTGTGCTTTTTCTGCAATACACCATTGTAGAATCTTAAATTTAACTT
TGAATTGTTAAATGAATATATTCCCAGCTTCCATGATTGCAGTTTAATCTCCATGTAAATAATCTTAATACTAAAATAAT
GTTTCATATCTTCATGTTCACTCTTTCGCAGATATATACAATCACCAGATATCATGAAGACTCGAGGAAAAGAAAAGAGG
GCAATACATAAACCATAGACTGACTCAACATAATCAATACCATCTTTGCACTTCTTGTTGTTTTCGACCGAAGATCAGAT
ATTTTCTGTATATATGTTCAAAGGGAAAAGTTGAGGTTACTCTTTGCCATTATTTATTAATGCCAACTCATTCTGTAGTG
AATAAGCAATTTCCCCTACAAGCCTCATATTGCATCATACTAATATTTTCATTATTTCTTTTCAATGTTCCTTAAATTTA
TATTGGGCCCGTGTTAAGCACAGGCTTCCCCATCTAGTAGTATATATACATGCGCATTGCACAAATATTATTTAAAAATT
TTAATTGTTTGAATACATTACATCATTTTAACTTTATAAAATATCATTATTATTCATTTTCAATGCAATGTACTTAATAA
GAAATTATATAAATACATATGCATGATCATCAAATTTTTTGATAAAGATAAATACTATAGTTATATATTCCTATTTCCTA
AAAAAAAAAAAACATATTTCAAGATATTATGGTTGAAAATAAATAAGAATACACTAATTAAGAGAATATATGTGTAACAC
TCTCTCAAATTAGAATATGAAAAAACATATTTATTTATTAATATATTTTTTTTCAATTGAGTGATTTTGAGTAAACTAAA
TAATTATTTTCATTTAGATTTTTCTCAAAATAGTTTTAAAAATTTATCTTGAATTCAAATAAGTTTTTCTTAATAATCAA
TTTTTTATGTTTGTCATTGATTAAAAATTGAGAACAACAATACATCGTAACTCCTTATTCATTTCGAATTGATCAAGTTT
CTACTTGTCTAATTGTTGGACAAGTAAAGCTAAACATTAAAAAGATAGCATTTTGATAATAGTTCTAAACTTTACTTTTG
CATCGAACATAGGATGTACATGCTATTTCTCTTGCAAGACAAACAAAAGCTATTTTTCTTTGTTCAAATATTTGGTGTTC
CTCTCTGATTTTATATGAACACTTTATATAAAATATTTTAGGACTTGAATTTGAATTTATATGTCTTTAATCTTAAAAAT
TCACTATTATAATTGATTTCTAGCTATTGTCGTGTTTACTGGCTTTTTAGTTATTTCATCAAATTGAAATACATTTACAA
ATTTAGAATAAAAAATTCTTGGTAAAAGCATAAATAGTTTTAATAACACTAATGACAAAAATTCTAAATTTGAGTGGTTA
TTTGAGAAAAGTAGNNNNNNNNNNNNNNNNNNNNNNNNNNNNNNNNNNNNNNNNNNNNNNNNNNNNNNNNNNNNNNNNNN
NNNNNNNNNNNNNNNNNNNNNNNNNNNNNNNNNNNNNNNNNNNNNNNNNNNNNNNNNNNNNNNNNNNNNNNNNNNNNNNN
NNNNNNNNNNNNNNNNNNNNNNNNNNNNNNNNNNNNNNNNNNNNNNNNNNNNNNNNNNNNNNNNNNNNNNNNNNNNNTTT
TAAAAATAACTCACTAAAATTAACCAAAAATAATATATTTCAATTCTAACATTACTTCAATTGAGAAGACTCAGTCGTTG
CACATATTTTTTTATATAGTAGAAGAATCAGTTTCAACATGTCAATTTATTGACATTCAATGAAAAACTTGAGGGTATAA
TAATCTTTTAATCATTTTACAATATACGTTTGCAAAGGAAGAGTGTCTTTTGTGCTTTGCTATTTGGACCATACAAACAA
CTTCAAAAAAGGTCCATGCTTTCTTAAAATATTACAGAATATGCCATTGAAATATCAATCAATATGACGGGTTTTCCCGG
TGTGTATCCTCTTCTTTATTCTTTTTTCTTTTTAAAAAAAATGAGTTTGTCAAATTAATTTTCTTTTAAAATAATCTGGA
TATGAAATTTCCACATACTTATTAGCTTGCTCAATTTTATTACTCTTCGTTCATTTTTATGTTCGTTATATTTGGAGTTG
ATATATTTATTAAGAAAATAATAATTGACATGATTATTTTATCATACTATTTTATAAATTGATCTTTAATATTAAGTCTT
GAAAAATGGTTTAGGAATAAGTAATTAATATGATAAATATGAAAAAATAATTATCTTTTTTTTATATGTTAAAAATGACC
AATAAAAATAAAAAAATATTATTGAAGTAGTGAACAAGTAAAAGTGAATAGAGGGAGTATATTTGACAAAATCAAGGATA
CATTTTTTTCTTTTATATTGCATATAAATATGTGAAGTTGGTCAAAGACTTTCAAGTTATTTTTTCTAATGTTGCATATA
AGTTCGTGAAGTTGAGATTTTATTTGTATACTCAATAATCTTTTCCTTGAATTAAGTTTTATATGGTTATTGTCATGATT
GAGGAGTCAAAAACTCAATGTATTTGTGTGTCTCCCTCATTGACAGAATATTTACAATCATCATAGCTCAAAAGGCTGTG
TGACAACTAATAAAGAGTTTTATGAGCTAGGATCACTTCCTTTAAGGATCAAATTGAATTACAGAAATACGGATTCTATT
TGATGAATAGTCTCTAACTTGAAAGTTGCATAAACAATTAATAAATGAAATTGTGGAGTCTTGTAAGAATAAAGATTGAG
CACTTATTAAAGAATAATTCAATTATTTTTTAATAATTAAGATGGAGTAATGAAAAAAAGAGCAAGATCATAAAAAATAA
CAACTCTGAAAAATAATAATAATTTTTCCATTGACATATTCCGGTTTATAACTATAGTTTTAAATGTACAAAATATTGAT
CAAAACTTTAATTAGAACATCAATAGATAATGTATATTTGTGCCAAAAATAAATTATGCATAACTTTATTCTAATATTAA
TTATAATAATATTAATTTTAATAAATATTGGGCTTGTGCTGACACGAGCCAATTTCCCCAAGTATTAATTACAAATTGTT
TTAATCGTCTTTCTGTAATATATTACAATTATAACTACATTGTTTCTTTCTTGAATTCTATAAGTAAAATAGTCTCGCAA
GTTAATAATTAGCTCTTTTCAAATTAATTTAACATTTTTAAAAAAAAAATATTCTCTTGGTAGACCTCTTCATCAATAAT
AATTTGAATTTTTTTTACTTTATTATTTTTTAATTAATTCAAATATTTAAAACTTCATTTTACCTCTATTCTCTTATTAC
ACATTATTTTTCTAAATTTAAAATAGAAAACATAAAAGATATCATGCTCCAAAATCGGGTATGATGGCACCTATCTTATC
CCACCGAGACAGGTCAGCCTAAAATTCAACAGAAGAAGTAAATGTGGAAGTAAAACGGGAAAGAAAACTAAATAACATGA
ACATTGCGAAAATATATAACATAACTCATAAAACCCTCAAGGACTGGTGTCATGTGTACAAGTCTCTAAGTATTACATTA
GAATCAACAAAAATACAAGTTTGAATGTCTTTGTGTCTAGAACGGAACAAAACCATAATAGGATTAAGTGATGTCTATCA
AAGTGACGAGCAACTATACCTCACGACCTACTCAAGCAAGTCTCAGAAGAAGGTAAGAAGGAGTAATTAAGATGATCTGG
ACTCGTAACCTACACCCGTGTAGAAGCAAGGGAGTGAGTACCAAACAATAACGGTAGTCAACAAGCAAACCTACATAACT
CTAAGAAATATTAAAACATCAGTACTCCATCCATACCATCTGAACCTCCACAACTACAACATGTAATAAGTCAATCAGCC
CAACCTAATAGTTCTCACTCAATAACAATAGAGCATATATAAAAAACATCACAACTTGCACCTTAACACATATAGTCATA
TCACCACAGTCTTTCACAATTCAGCAACCACAATAACATATCATTATTCACAAATAGCAAGAAACAAGATGAAGTGCAAT
GCAATGTAGTGCAATGCCATATGGAGCGATGCATGTTTGTCATAATGATACACTTGTGGGAGAATGTTAAGTTGAGGGAG
CTACTGGTCAAGGGACCACAGGCACCACCACTTGACGAGGCGTGAAGGTGGTCGTGAAGACCACTTGGCCTCATGGGAGG
CAAGGCTTCAAGGCCTTAGCACTGCCTCAAGACCACGACCATCCCCATGACTCGTGGTCTTGACCACGGATCGTGGGAGT
TATCGTAGTCATGCCTTAGGCCCTTGAAGGCTTGGCATGTTGAGGAGGTCTACTGCCTAAGGGACCACGGGCACCACCAC
GAGCCATAGTCCCTTTCACGACCCATCCAAGTGGGTGTGGTCCCTGATAGGGCTGCCTAAGTTGGAGTTTTAAGTAATTT
CCTTTTAATTAATTAATGTGTGGGGTCATTTTTAAATGTTTTATATCACTTATATAAATAGTTTTAAGTCTTAAAACACT
TAATTTACTCCTTATTTATCCAAAACCCAAATCAAATCAAAAGAGTTCTTCCTTTCAGTATTTCTCTCTCTAAAAGTTCC
CAAAGAAGAAGTGGGAGCTAGGGTTTGTGGATTCAAGGTGTTTCTTCCTCAAATTTCTTAGGGATTCACAAGAAAGGTAT
GGTAGTTTTCATCCTTGACTTAGTTTCTTTCAAGGATCCAACTTCAAAGATGATTTCAAGTCTCCAAAATCCCTCAAAAA
CCTAAGGTTTTCAATCTATGCATGGGTTCAATTCCAAACGTTTTCAAAAGGCATTTTAAGTGATGAATCATGATTCAATT
GATGTTTTAATGGTGAATAAAGATGATTTTACCCTATGAACCCATGTTTCCCCCAAATTCATATGTTGTGAATTGTGATT
CGGAATTGATTGATCATGAAAGTATGTTGAATTGTTTATGTTTATATTGGATTAGATATTGAATCATGTTAATCCCCTTA
TCTATTGTAGTATCTTAGATGTTTGTGTTGTGATTGATGTATGGCCTTGGAGTGCAATTTCATGAAGGATTATGTATGAT
TATGATGTGAAGTATATGTGTGTGATTTCAATGCTAGTATTATGATCATGTTTAGAACGCAATTGTGTTAGTATTGAAAG
CTATTCCTCAATTTAACACTTATGAATGATGATGATATATGTGAAAGGTTATTCTCACATACACACACTCATGAATAATT
AATGAATAAAGTTTCTATGATTATATTAATAATGAAGTATTGATTGAAAGGCTATTCTCAATTGTACTCTAATGAATGAT
AATGACATGTTGTGAAAAGACTTTCTCACAATATAGGATTCTTAGTTGAAAGGCTATTCTCTTCTTTGAATCTATCAGCT
ATCTAATGAATGAATGTTGGGTTTGAGATGGATGCTCATCCGAAAATTGAGGTGGGGTATCTAGTAGCAATCTTTTATCC
CATAATGATGACTAAAGAAATGAATGTTAAGTACTCCGTGGGGAATAATGATAAGCACCGAGTGGATATGAATTGAGATG
GATGCTCACCCGGGAGTTGAGGCGGGGTATCTAGTAACAATCTCTTGAGATGGATGTTCATCCGTGAGTTGAGGTGGGGT
ATCTAGTAGCAATCTCCATATCCCATAACTATGTGCCCACATAGGTCTAGCTAGTGGATCCACTTAAGCTAAAATTTAAT
GGTCCTACCTTAGGCAAGTATGAATCCCTTATCGGGTGAGGGTGACACCTGGATTCCATGAATTTGCTCACATGGTTTAT
GTTGGTTAAGGCTTACCCCCACAAAGAATGTTAATGAATTATGGCTTCTCAAGAATGCACTACTTAGTGTGGGTGGTAGT
ATGGGATGCCATCCATGCATTGCACAAGTAGGCTTTGATATGATGTGTTCCTCTAATGTCTTAATGGTTAATGAACGAAT
GTGCTCTTAATGAAGCTAATGAAGATTGTTGACTTATATGCTTAATGTGATGATGCATGCTTTACTTGGTTTGGATTGTG
AGTTACTTCCTTGTCATGACTTATGAAATGTTTATGTCTCTTATGCATGAGTATGGTGTAAAGATGGAAAGGATGAATGG
TAAGTTCACTTTTGGTGGCCTTCGTGTGGTACTTAGTGTGGATGGTGGTAGGGGACGCTATTCATACATTGCACATAGTA
TAACTTGGGGTTTCTTGTGGTGAAAGCTTAATGTAATGAAATGTCTTATATGGTTGATTATGTTCTAATGTGAAGAAATG
ACTTGCATGTTAGTTATGTTTGTATATTATGCCTATTATACTTATGTTCATGAAGCTTTCTCAAATTGGCATAAATGCAT
GACTTTTAAATAAAATGTATGTTTTAAGCATGTTTTTGCATGGCTATCAGACTTACTACTTAATTGTGCTAACCCATATT
TCTCTTATTTTACTACAAGTGTAGGTTTCGACATTTGAGTTGATTCTCTCTAGTTGAAGCTTGGATCGAGTTCTTCCAAG
ACTATTGGTATGTCCTCATGGATTCGAGGACAAGTACTTTGATGTTTCGTTTCTTTCATGTAATAGACGTTTGTTAGACT
TTCGATTGTAAAGGACCGTGTTCCTACTTTTGTTTTGTACATTGCTTTTGAGATGACCATGTGAGACTAGTAGACTTCCG
CTGTTTTAAATAAAAGTTTTTGATTGTATGGATAAAAAGAGTTTTAATTCTGTACCATTTTCCTTATATCAAATGTTATG
AATGCTATGAGGCTTGTATGAGACTTTTCGAAGTCTTGTATGCTATGTCACTTCCGGGGTATAGGCTCGGGTCATGGAAA
ACATGGTATCAGAGCATAAGGTTTAGGGAATGGTTTTTAGGATTGATGTCTCACAAGCCTCGTCTAGTAGAGTCTTGTTC
ATCGGTGTGAGTCACGACACATCTATGAGTGAGAGGCTATAGGACGTTAGGAAGCTACACTTCTTTCATTATTCTTTAAG
TCGTGCCATAGAGTTAGATCTATAAGTGTCCTTTTCCTAACCCTTCTCTTGTGTTTAGAGGATACGAAAACAAGGGCGAA
CCCAAGAAGGATGGAAGATGAGAATGTGAATGAGAGAGTTCCTCCCCAAGGTCTTCAAAGTAACCAAGTCCCTCAAGGCA
ATCAAGTTCCGGTTGATGCTCCGGCCATGACCAATGAAGAAATTAGGTCGGTTTTTCTAACCTTGGCCCAAGTCATGACG
GCCCAAGTTAATAGGATGTGGGGCATCGAGTGAATACTAATAAGAGTACTATGGCTTCAAGATTGAGAGATATTTCTAGG
ATGAACCCCCCCGAGTTTCTAGGTTCCAAAGTTGAAGAATATCCCCAAAGGTTTGTTGATGAGGTTTGCAAGATACTTAG
TGCTATGGGGGTGTCTTCGGAGGAGACCAACTAAAAGATGTATCTCAAATTTGGTATGAACAATGGAAGGGTGAGAGGCC
AAGAGGAGCGGGTCCCATAAATTAGGGGGTGTTCAAATAAGCATTCCTTGATAGGTTTTTCCCCTTAGAGTTGAGAGAAC
AAAAATTGGTAGAGTTCATAAACCTTCGTCAAGGGGGTATAAGTGTGAATGAGTATTCTCTTAAGTTCAACCAACTATCT
AAATATGCTTCAACCTTAGTGTCGAATTCGAGGGCTAGAATGAATAAGTTTGTGATGGGAGTGTCCGATTTGGTTGAGGG
AAAATGTCGTACGGTAATGCTTCATCATGACATGGATATTTCAAGGCTCATGGTATATGCTCAACAAATCAAGGAGACGA
AACTTAAGAAAATGAATAAGGAGGCAAAAAGAGCTAGGTCCGATGAACAAGGTCAATCAAGGTCCAAAAAGAGGTTCTAC
AACCAAGATTCCCTAATGGTCAACAAGGATAGAGTGTCTAACCCTAATTCTCAAGGAGGAAGTGGAGGTGGTTCTTCTTT
TGAGATCTATATGCGCCAAGTGTGGGAAGCAACATTTGGGTAAGTGCCTTGCCGGCACCGATGGTTGCTTTGGGTGTGGG
AAGAAGGGTCATAAGATGAGAGATTACCCAACACTCTCGGCAAAAGGAAGAGAGGCCAAGCAAGCTTCTAATGATGGTAC
GGTTCCTATCCCTCCAAATTATGGACATTTTTATGCACTTCAAGTCAAAGATGGCAAATAAGCTATTCTGGATGAAGGCA
CCGGTATGTGATAGTTCTTTATAGTTGTGAATGTCTTGTTAAGGTTCTTGTGTTGTTTTCATGTTAGCTTTAATTGGGTT
TACTCCTAAGGGGGAGATGGTATGTTGAATAGTAAGGTGGTTGAGAGTTCCGATATCCTTATCTCTTTCCTTCTATTCCT
ATTCAATCTTGAGAACAAGAGTTCCTTGTAGCTTGTTTCATGTTTTGGAGTCATGTGTGATTTATGTGCTTCCATGATCT
CCTTATGTTATGCATGTTTTGATGAAATTTATGTTTATATGAGAAAATGAGTTTTTGATTTATGTGCTCCTCATGTTGAT
GTGCATCTATAATAAGTTGCGTAAATGTTTCATGAGTTTACTTGTTGAACATGCTTAAATGTGTTTTTGAGAAGAGATGC
ATAAATTTCCTTATGATGTTGTAATGAGCATGATGTGAGTTGGAGAAGGGAAATTCCTCCAATGAAATGAGGAATGTTGA
TGTTGTTTACATGCATAATGGGTTTGTAGATGTAGTTCCTACTTTCTTGTGTTGCATTGAGCTTATTGATGTGGAATTGA
TGTTTCCTCCTATGATTTTGTGCATTGTATTGAGGTGTCATGCATGATGGGCTGCTAGTCTTGAGTCGTTATCCCTTAAG
TGTTTAAAGTGTCATTTGAGGACGAACGTTCCTAAGGGGGGGGAGATAATGTAATGACTCAGAAAATTAGTAAGTGAACT
AAAGCCTAAACATAAGGGTTAAGGGCAAGGGCTAAGGGTTTTGGGCGAAGGCCATGGTTAGGAAACCTAGGCTACCTAAA
ACTAGGCCTAGCCACTGCCTACCATGACCAAGACGGTCTTCACGACCCGTGGTGGCCATCACAAGTCGTGGTGCCACTCG
TGGTTGGCATGGCAGTGTGCCCTAGAAAGGTGCCAAGCCAAGGCTCCCCTTCACGAGCCACTTCACAGCTCGTGGTCATG
ATCACGGGCCATGGGAAGGCTCGTGGGGTTGCCTTGGCCTTGTGAGAGAGTGTCAATTTGAGAGAGCTACTGGTCAAGGG
ACCACGGGCACCACCACGGGCCATGGTGGCCTTGACCAGGCGTGAAGGTGGTCGTGAAGACCATTTGGCCTCATTGGAGG
CAAGGCTTCAAGGCCTTGGCACTGCCTCAAGACCACAACCATCACCACGGATCGTGGGAGTTCTTGTGGTCATGCCTTAG
GGCCTTAAAGGCTTGGCATATTAAGGAGGGTTACTGCCTAAGGGAACACGAGCATCACCACGAGCCGTGGTCCTCTTCAC
GACCCGTCCAAGTGGTCGTGGTCCCTGACGGGGCTGCCTAAGTTGAGGAGTTTTAAGTAATTTCCTTTTAATTAACTAAT
GTGTGGGGTCATTATTAAATATTTTATATCACTTATATAAATAGTACAACACTTCATTTACTCTTTATTTCTCCAAAACC
CAAATCAAATCAAAAGAGTTCTTCCTCTCAATATTTCTCTCTCTAGAAGTTCTCAAAGAAAAGAAAAAGAAGTGGGAGCT
AGGGTTTGTGGATTCAAGGTGTTTATTCCTCAAATTTATTGGGGATTCACAAGCAAGGTATGGTAGTCTTCATCCTTGTC
TTAGTTTATTTCAAGGAGCCAACTTCAAAGATGATTTCAAGTCTCCAAAATCCCCCCAAAACCTAGGGTTTTCAATCTAT
GCATGGGTTCAATTCCAAACGTTTTCAAAAGGCATTTAAGTGATGAATCATGGTTTAGTTGATGTTTTATTGGTGAATTA
AGATGATTTTACCCTATGAACCCATGTTTCCCCCAAATTCTTATGTTGTGAATTATGATTGGGAATTGATTGATCATGAA
AGTATGTTGAATTGTTTATGTTTATATTGGATTAGATATTGAATCATGTTAATTCCCTTATCTATTGTAGTATCTTAGAT
GTTTGGGTTGCGATTGATGTATGTCCTTGGAGGGTAATTTCATGAAGGATTATGTATGATTATGATGTGAAGTATATGTG
TGTGATTTCAATGATAGTATTATGATCATGTTTAGAATGAAATTGTGTTAATTTTGAAATATATTCCTCAATTTAACACT
TATGAATGATGATGATATATGTGAAAGGTTATTCACACACACACACACTTATGAATGAGTAATGAATGAAGTTTCTATGA
TTATGTTAATGATGAAGTATTGATTGAAAGGCTATTCTCAATTGTACTCTAATGAATGATAATGACATGTTGTGAAAAAA
CTTTCTCACAAAATGGGATTCTTAGTTGAAAGGCTATTCTCTTTTTTGAATCTATGAGCTATCTAATGAATGAATGTTGG
GTTTGAGATGGATGCTCATCCGGAAATTGAGGTGGGGTATCTAGTAGTAATCTTTTATCCCACAATAATGACTAAAGAAA
TGAATGTTAAGTACTCCGTGGGGAATAATGATAAACACCGAGTGGATATGAATTGAGATGGATGCTCATCCGGGAGTTGA
GGCGTGGTATCTAGTAACAATCGCTTGAGATAGATGCTCATCCATGAGTTGAAGCGAGGTATTTAGTAGCAATCTCCCTA
TCCCATAACTATGTGCCCACATAGGTCTAGCTAGTGGATCCACTTAAGCTAAAATGTAATTGTCCTACCTTAGGCAAGTA
GGACTCCCTTAACTGGTGAGGGTGACACCTAGATTCCATGAATTTGCTCACATGGTCTATGTCGATTAAAGCTTACCCCC
ACAAAGAATGTTAATGAATTATGGCTTCTCAAGAATGCACTACTAAGTGTGGGTGGTAGTATGAGATGCCATCCATGCAT
TGCACAAGTAGGCTTTGAGAGGGGTTATGGTGTGTTCCTCTAATGACTTAATGGTTAATGAACGAATATGCTCTTAATGA
AGCTAATGAAGAATGTTGACTTATATACTTAATGTGATGATGCATGCTTTACTTGGTTTGTATTGTGAGTTACTTCCTTG
TCATGACTTATGAAATGTTTATGTCTCTTATGCATGAGTAAGGTGTAAAGATGGAAAGGATGAATGGTAAGTTCACTTTT
GGTGGCCTTCATGTGGTACTTGGTGTGGATGGTGGTATGGGACGCTATTCATACATTGCACATAGTATAGCTTGGGGTTG
CTTGAGGTGAGATCTTAATGTAATGAAATGTCTTATATGGTTGATTATCTTCTACTGTGAAGAAATGACTTGCATGTTGG
TTATGTTTGTATATTATGCCTCTTATACTTATGTTCATGAAGCTTTCTCAAATTGGCATAAATGCATGACTTTCAAATAA
AAGGTATGTTTTAAGCAGGTTTTTACATGGCTATCATACTTAGTACTTAATTGTGCTAACCCATATTTCTCTTATTTTAC
TTCAAGTGTAGGTTCCGGCATTTGAGTTGATTCTCTCTAGTTGAAACTTGGATTGAGTTCTTCCAAGACTATTGGTATAC
CCTAATGGATTTGAGGACAAGTACTTTGATGTTTCGTTTATTTCATATAATAGATATTTGTTAGACTTTCGATTGTAAAG
GGTTGTGTCCCTATTTTTGTTTCGGATATTACTTTTGAGATGACCATGTGAGACTAGTAGACTTCCGTTGTTTTTAATAA
AAGTTTTTTATTGTACGGATTAAAAGAGTTTTAATTCCGTACCATTTTCCTTATATCGAATATTATGAATGTTATGAGGC
TTGTATGAGACTTTTCGGAGTCTTGTACGTTGTGTCGCTTCCGGGGTATAGGCTCGGGTCGTGATACGGGTCATGGTCTA
CATCACCAACAGAGAAAATTCGGGAATTAATATGTGAATATATGTCAATTTTGTAGTAAGAAAATTTAGTCATAGATGGA
TACAAATTTCTGAATATTTTTGCTAGCCAATTTAGTGATTAAGTTAGGCCAATTAGTTCAATTTTTTGTATAGAATAGAT
ACATGAAATTCTATATGACAGCGATGGAGAGAAACTCACCAAACTGTACAGCTAAAGAGTATTTTTTTAGTTTGTTGATT
TGTTATTACCTTATATAACTAAATCAAAGATTTTATTTTGTTGAGTTAATCTATTCCCTAATTGATTACCTTTTAAAACT
AAACTCTAATTCTGTTCAGTTTTCCTCAATAGTGAATGAAAGTTGTTTCTAAGTTTTAACTTGGAGTAGATTACTCCTTC
GTTTTTAATGTGATTTGCATTCATGTTGGGTTGTTAGATCTCTCCCTACGATATTCTTGCTAGCTTGAGTCTCATTTGAG
GATTAATGTTCCCAAGGACAGGATTAAGGGTGGCAATTGGACCGGTTTTAGGCCGGTCCGGTCTGATTTTGGTCCGGTTC
CCATACCGGTAAGTCCAGTACCGGTTGAACCGGTAAGGAACCGGTCTTATAGGTACCGGAACCGGTATCGAAACGGAACT
CAGTTTTTTCTCCGGTTGATCTGGTTCGATAAGAACCGGTACTGGTCCGTAACCAGACCGGTTGATCCGGTTCAACGGTC
AATTAATTATTATTATTTTTTAAAAAAAAGTTGAACGTTATATAGCCGTTGGGCCCTTTTAGCCATTGGGCTGGGGCCCA
AAACGACTCAAAACAGCCCCCAACCCTCTCTAACCCCTTAACACTATAAATATACCCATATTTTTTCATTTAAATCACAA
ATTCACAAACTATTTCATTAACATCTTATAAAATCTCTTAATTTTCAATCTCTCATAAATTCATAATTATTATTTTGTGA
TATTGACTTGGAGTTCGGATTTCGGAGATTTATTTGAAGTAAATCGGAAGCTTCCATTGGCATCTCTCAATTCCGTCTTT
GGTTATACGTCTACTTTTACGTAGACGTTCGGTACATTCGTTCCAACTTTAATTTTTTATTTTTTTATTAATTAAGTTAT
TTTATTTTATTTTGTTATATTATCTTGCTTGTTTTTCATAATATTTAATTATTTTAAACTTGAACATGAATTTGAAAAGA
AATAGTGGTAAAAGACCAATGTCGAAAAGAAAAAATAATAGGGGAGGAGGAGGAAGTAGTTCTAGTTCTAAAAATTTGGC
ACCTAGATTTAGAATTAATACTAATGATTATACTCATGTTGATGAAACTTCTTTTACACGAGACTCACGACCTATTGAAT
TTAATTCCAAAAATATAGTAGATCATGAGACTTTAGATAGATGTTTTACTAATTTTGAGGAAGAATTAGATGAGGAAGTA
GAAATAAATGATGAAGATGATGAGACCCCTACTCCTACTAGTCCAGCTACCGAATTACCGGAACAAGATGGAATCCCCTC
GTTACCTACTTTTTCAAAGGCCACTGTACGTGTTAAAAGATTTTTAGTATGGAAATTTCTAGTACAAAATGAGGAAAAAA
CTACTGTTACTTGCACGAAATGTAAATTGACCATTAAAACATATGACTACGGGTACACAAGGGGGAACGGGACGACTAAG
AATGCATTTGAGAAAGTGTAATAAAGAATTTGCTCCCCTAGATGATATAGAAAGGGCTAATAGAAGTGGAATACCCATAC
CTAAAAATTCTATGGGAGTTGGAGGTTCTAATACGGTTCAAAGTGTATTAAATATGACTAACCCGGCTAGCCGAAACACA
CACCGCACATATAGTAAAGTAAAAGATTGTAGAGAATTAGCTAAAATGGTTGTTGTTTGTGGTTTGTCTTTTTCATTTCC
TTCACATCTTGGTTTTATTCAGTATATTCGAGAGTTGTATAACCCAAATTATGAAAGTATTCCAAGAAGTACAATTAAAA
GTGATCTTTTTAAATATCAAAAAGAATATTGTCATTTTCTTCATTGTTTATTTGTTTATTATGATGGTAGATTATCTATT
ACTTTTGATATGGGACGTAGTCCTAATGGTAATGATTATTTTATAATTACTGTCCATTGGATTGACCATGAATGGAACAT
GCAAAAACAAATATTAGGATATAAATATGTTGAAGAAACTAAAACCGGTTCTTATATAGCAACAAAAATAAGCTCTATTT
TACAATTTTATGGAATATGTGATAAAATAATGAGTGTCACTTTAGATAACGCTTCTAATAATTTAAAAGCAATTGATTAT
TTAAAATATAGACTTTGTCCAATTGATAATGATTTTTTTCATATTAAGTGTGCCGCACATGTGTATAATTTGATAGTAAA
AGATGGTATTTCTCAATTTGGAATTTCTTGTGAAAAAATTAGACTTGTTTGTAATTGGATTTTTAAAGCTAAAATAAAAG
CTAGAATTACAGAATTTAAAAATCGTTGTAAAGAATGTGGACTTGAATATAGAAAAGTTCCAAAAGAAGTATGCACTAGA
TGGAATTCTTTATTTGAAATGCTTCAAGTTGCTTATATTTATCAAGAGCCGGTACAATTAGTTTTTAATGCTCATAATGC
GGACCCGAATTTGAGAATTGGCTGTGAAGATTGGGAAAATACAAAAGAACTTATTGAATTTTTAAGTGTTTTTTATAAAG
CAACAAATGCTGCTTCTGGTCAATATTATCCAACTATTTCTTCTGTTTTAGTAAATATTTATGCTATTTCATCTGAATTT
GCAAAATATAAAGGAAAAGATCGATTTGAAGATTCCCTTGCTTTTATGATTGAAAAATTCAAAAAATATTATTTCCCTAT
TCCTCAAATCTATTTGACTGCTACTACTTTCAACCCAAATCACAAATTAAAAGTTGTTGAGAGAATGGTTGAAAAGATTT
ATGCAAATTTAGAAATTAAAGATGGTGAAACTCCTAGTGTTGAAGATTGTAAAAGTAGCATATATATACAAGCTAGAGAG
TTATATAATACATATAAATCTATGGAAAAAAATATTCCAATAGTTGAACCTCCATCTTGTAGGCCTAGAAGCGATGATAC
GGATGATTGGATGGATGATTATCTTGAGCTTGAATCATCTACTAATAATGATTTTGATTTATATTTCAATCAGGCACGGG
AAAAGATTAGGCATGAAGAAGGACAACTTCAAGCTCCAATATTAGTATGGTGGAAGAATCGTGAAAATCAATTTCCGACC
CTTGCTAGGATTGTTCGAGATGTGCTAGCGATTCAAGCATCATCAGTCGCTTCGGAGCAAGCCTTTAGTGCGGCGAGATT
TATGATTGGAGATCATCGATATTCATTAGCAAAGGATAGTTTGGAAATATCGGTGTTGTTTCGAGATTGGGTCAATGCCG
AAAGAAGAAAATACCGGACTACTGCAATTAAATAGCCAAATAGAAGACGAAATAGATGAAATCTTTGGTGATAATAGTGA
TGATGACATGGAAGCAATGGAAGAAGAACGACAAATACAAGTTCCAAAAAATGTTTCTTTTGAAATGATACAAAAGTTAC
GAAAAGATTTTAAAAAAAATTTCAATTGTTAGTAGTTAGTACTTAGTACAATAATTAATATTCAATACCTAGATTATGTA
CTCTTTGTCTCTTTCTAATATTTGTATTGTACAATTTATTTATTTGAATAAATATACGGCTATTCGCCTTGATTTTCTTT
TAAAATAGTCTTTTATATTTAATCCAACTATCCAAGGCACTTTACAAATTTAATTTTCAATTATTTTAATAGTAGTTTAA
ACTTTAAACTTTAATATAAAATTGAATTTTAAGGTTTAAACTTTAAATTCAATATAAACTTTAAACTTTAAAGTCAGTTT
TAAACTTTAAATTCAAATTTTCAATATAAACTTTAAAGTTTAAAGTCAATTTTAAACTTTAAAGTTTAATCTTAAATTCA
ATTGAAACTTTAAATTTTAAAGTTTTACATTGAAGTTTTTTAATAATATAATATTATTAATTAATAATATAATATTATAT
AATAATTAAAGTTAAATAAATAAAAAAAATACCGGTACACAATGATCCGGTAAGAACCGGTTCCGGTTCCGGTCCGGTCC
AAACCGGTTCCTATCCGGTAACTAAGGGAATGGGTGGAACCTTTGGGAATTTCCGGTAAAATCGGTTCCGGTTTCGGAAA
ATAAATCCGGTAACGTGTCCCGGTTCCAGTAAAACCGTTCCTGTTGATCCAGTCCTTTCCAATTGCCAGCCTTAGACAGG
ATATTGTAACACCTTTGAAATTGGTAAGTTGAAAAAGATTGGAAAAGTTACAGTTTTTGCACTGATGTTGGGTCGACATA
AGCCACCTATGAACCATACAAGGTCCTACAATCCGTCAAAGGCACTCATAGGAAATGGTCCTGAGGTTAGGTGGAAATTG
AGTTTCTGAACATTTCCAACTGACCACTAGGACGTTCCGTAGAAGTCCCTATGGCCCGTAGGAAGGGGTCCATAGAAGAG
GTTCCAGATTTGGTGATATATTTTGGAAAATAAGGTCCTACAAGAAAGGGTCCATGACCCTTAGAAAGTCCTACAACCAT
AGAAGGTAATTGTGGAAATTGAATGGATTTTTGGGTTTCAGTATTTGGTTCTATGGATGACCAAGATGGCCTACAAAAGT
TTCTACGGACCGTAGGTACTGTTCGGTAGTTTTTAACTAAGGGTATTTTGGTCATTTCCTACCCTTTTAACCCCTAAACT
ATGTCATTTTGACCCTAAAACTACCCTTATAACTTATTTTTCTCTCTTGAATCTACCCATTCCCTCACATTTACTCAAAA
CATAAATTCCCTCATCTTCCCCAAATTCTCCTAAAAGCTCTCAAGGGAAAAGGCTAGGGTTTCTTCAAAGCTTCAAGTTT
TCTTCTTTACTCTTTAGGGCTTTGATTGCTAAGCTATGTGGGAACTTCACCAATGGATTCCTTACATCCATTGGGTCCCA
AAAGATACTCAATTCTTCTTTTGAACTTTACTCAATTTCTAGGATTTTATGTCAAATCTTTATGGGTTCAATTTATTATG
ATTCAATTGTTATTATTTGATCTTATTATGCATAATTTGACTCAATTAAATGTTTTCCAATTGATTTCACATGAACCCAT
GCAGTATGCTTATGTTATGAATATGCACTATGATTATGAAATTATGTATACATCATCAGATTGAAGATTTATGAATGAAG
GAGGCTTTTAGATAAAGTATCAAATGTTTGTGAAAGGTTTTCTCACTATAAAGATGATCATGATTTAGATGCTTAGATTG
TAACACCTCATAAATCTAACTAAGACTGAACAAGGGGAAAATGGTGAATGATGGAGGGGTCCACGGGCTATGTACGGGAC
CACGACCCGTCACCCCCCATTGTGGTTCATACTTGGCAGAATGTGGAGGACCATGAACCCCTTCGTGGGTTCTGAAACCC
CACACAATTCGTCAGGTGAGCTGTCAAAGTGGTTAGGAACCAAACAGCTCACTGTGAAGAACCACAGTGGCCTACACAAT
CCGTGGTGCTTCACACAGTCTCTGCAGTGGGCCGTGAATAGGGCAGTTCAGCTTTTAAGTATGGGTCAACCTCAAACGGT
CATATATTTTAGCACAAAATGAATTAAGTGACCCATAACCTATCAAATTAAAGATATTTGAGTCCTCTTTACAACACCAC
TGAGTTTGCTAAAATCCAAGCTCGGAGTAAAAAGTTACGCTCGTTTCAGTAGATACCTATTGGGCAGGGCCATAACCACG
ACTCAGTTGACGGGCCGTAGTCCTATTGACGGTTCGTCAGTCCCATAGTAAAGGCCACTTTGTCTGTTTTAAGTCAGGGT
CGTTTTGGTCTTTTCCCCTATGCTCTGGGCACTTAAACTACGTCGTTTGATGCCTAAACTACGTCGTTTTACTCAGTCTA
AGACTAATAATCTAGTCAGACAATACCCAAAACCCTCATTCTCCAAAAATCACCCAACTTAGAGCGAAAAGAAGAGGAAA
AGTCAACCGCTTCTCCCAGGAACAAGCAGGAGTAATCTTCGAAGTTCATCCCCAAAATCCAAAGGATTTTTCCATAGATT
TCATCACCAGGTAAGTGGAATGTCACTAGTGGGTTCCTTTCACCCATTAGGTCCCTAGAATTCAGTTAGTTCTTCGATTT
CTCATAAACTGTTCAGACCTAGGGTTTCTAGATTTTCAAGATTTATTGTGATCATGGTTCCTTTTATCTAAACAACTTGT
TTCTTGATAATTTAGTATAATTCCATGCATAGCACTCAGAACCCTAGCTTGTGTAAATTTATCCTAGTTCATGAATTATA
CTTGCTAGGCCAACCAAACAGAAATTCATGCTTCAGATTTCGAATGCCATATTCTCAGTATATAAATATTGCTTTCTCAG
TTAACATGTCAGTATTTTGAGCTATTTAGTATTTAGTGCATTTTAGCTTTATGAATATTCAGTTGGGAGTAGACTTAGCA
CCGAATTGGACTAGGGTTCAGCGTACCCTTAAAGTCCCAAAACTACGTGCCCACGTAGGTTCATAAGTCCCCTCAGTTTG
GCATCAGATTCAGTGATCATGCCAAAGTCATGCCTTTATACCCCTGGCAAGGTATATTGGGTCCTCTCGATGAGGCGTAT
ACATCGGACTCCATGTTTAACTCATGTGGTTTATGTCGGTTAATAGTAGCTCCCATAGTCAACATTTCATTGCATTGACC
ATGTTATCAGTATTTCAGTATTCAGTTCAACATATTAGCTGCATAATTAGTACTTGGTCATTGCATTTAGCTTAGATTTT
TAGTTACATTTTAGTACAGTATATTTCCATGCTTATTATTATATTTCTCAGTTATATCATTGTTCAACGTAGTATCTATA
TCATGCATTCTCAGTACATTCCAAGTACTAGCGCATACTTTGCGCTACATCATTTTGTGATGTAGGTTTAGGCACACTTA
GTTCAATTTCCAACTTATACTCAGCATAGTTCAATGATGTTTCTTTATGCTTTGTTTAATTAGTTTATTTTCATTATTTT
TAGAGTTAGTTGGGGACTTGTCCCAGCAACTCATCAGTAGTAGACACTTTCAGACATAGAATCAGTATTCAGTTGTTTGG
GGTTGCTTCCCGTTGACATGTTCAGAATTATTAAAGGTTTTGAGTCCTTAATTTTGGACTCATTTATTAGTTATGCTTTT
GGTTATCTTTGTTATCTATTCAGTATGCTTGTGATATGCCAGACTTAGGGATAGCTTGGGGTCACTCATGATCCTAGGTC
TCGTGTTACGTCTAGGGGGTAGCCTCGGGGAGTGACATTAGATAGGTAAGTGTATTTATGAACATGTTAAGAAATCATAG
TTTTGAAAGGAAATATTCTATGATATAAAGCTTATGATTGGGTTGGTATTGATAGATTCCTACCTTTCCAAGTACTATGT
TATGATATGATTATGTATCTTTTCCGTTGAGATTTTACTAGCACCGAGAGGACTTTGAGATGGAGGTTTTACTGTTAGTA
TAGGTTTAATCTTTAAAGCAATCTTTTTGTCCCTAACTACGTGCCCTCATAGGACTTGTCTTTGATAGACATAGCTAGTG
GATCCACCTAAGCTAATATGTATGCTTCTTACCTTGGCAAGTAGGAAAACCTCTTTTTGGTGTGGTGAAGACACCAGATT
TCATGTATATAGCTCACATGATCTATGTTGATTAATGGTAAAATATCCCACAAATAAACTATAATTTCTTCAAAGGTTTT
CATGACTTCCTAAATGAGTTGACTTAAGCTTTCTTTTGACCCTTCAAATGTTGCATTGACTTTATTTTCATGATTCATGA
TTTTGGTTTGATAAGCTTTATTACGCTTTACTTGGTCATGCATTCTTCTGTTTTAAGTCCATTATATTGTCACATTTATG
TTTATGCATTTTCCTTATACTCGGTACATTTAATGTACTAACGTATACCATTTTGTGTGCCTATATTGCTTTATAATATA
GGGTCGAATATTCCTTCACACGCACGTAGCTAGTGGATTGATTCTGCATTAAAGATTGGTGAGTCCTCATCTTCTGAGGT
TCATGCCACATATGTTACTTTATTTTCATGTCATTGTAGTTTTCAAATTCCTTGTGAGCTAGGGGTTTGTCCTAGCCACG
TACTATGATTTTAGAGGCTTATGTTAGACTTATGAGTTACATTGTTTCTTTGGTATAAATGATGTTGATTGAGACTATTA
TCTTGTTTTCTCTCAATTCTTAGTATTACTTATGTCAAGTGTATTGTATAGGTTCTCTCAACACTTGATTCACCATGTCA
CATTTAGAATGTAGCTTGGGTCTTGACATGATCCTATGTGTTTATGGTGAAAAACCCCTTCCTTATCTCAAACTTCTTTT
GCTTCCACTAGAGCATGGCCATCTATAACACGATAGTGTTGATTTTGTTCTCGTCCCTCTTCACTCTGTTATACTTGAAG
TAATTCTCCAAGTGCAAAAGAAAATTCTCTACCTCTTACACGCAACGAGTGCCTTTGAACATCGGTGTCTTGGGAGCCTG
AATCTTGGCCTCTCTATCTCCATTGGACATCGCAAATCCTCCAGCTTCAGTTCATTCCTTGAGTGCTTCCATCTCGACCA
TCATGGTTTCAATTGTACTTAATGCATCCATGAGCCAACACTCCAAGGAAGTGATGATTTCCTTCATCTCATATTTCGCA
TGCTTACATGCCTCCAACTCTTTGCGAATGTTGTCATTCTCCTCAAAAGTCTTGAACTTGTCATTGACCCTATTCAAGTG
TCTGCCTAAAATAGCCACAGCTTGCCTTGTGATGTCAACCCTCACAATCTACTATATTCCAGGCATAATGTCTACGGGCT
ACTCTTTACGTTCATTATCACTTGCCATAGTGGTTGAATGTGAGTGGGATGTTAGCGCATTGCTTACTATAGGGTCAGAC
AACAATTCCTCATTCTTCTTAAGATACTTCCTCCCTTTTTGGTGCTTCTTTCTACCATCTAACATTGGTGGTACTAGCAA
CATTGATGTCTCCCTCATTTTTCATTCCCCTAGTATCAACCTCTACTCTGATACCATGTTGTCATGGCCTTAGAATTCTA
CTAAGCACACCGTGCGACGCTTGAGAACTCGCTCATGAATCTTTCACGATCTTGCAAGCTTAAGTAAGTCTTTTAATACT
CGATTTCTAAGAGAATGAATAAAGACATAAGATAATTTATAAGAATATTTTTATATTTCTCAGAAGATTGCTTGATTCTT
ACTTGATAAATTTACAAATGTTTTTCCCTCTAATTATATGAGTCCCTACATATTTACAAATAAGTCCTCATTCTAGAATA
CTATACACAACTAGAATGTTGTAAGGACTTTCCTTGTATATCCATGAAATTCTAAGGTCTTCCAATGAATTCTATTGTTT
TTCCAATGTAAGCCTTCTATATGGACAAATTTATGCCACGTTATGCTTAAGTAACATGATGATGTGGTGGGTCATGACAT
AATGATATGTTCCTTTGCATCTTGATGCTAATCTCAAACTGATAAACAACACCCCATTCTTCAGAATCGAACCAAGCATG
TCTCAAACGTGAATAGAGTCACAACATCATATCATATATAATAAGCAAGGAAAGGAATCAATTCAAAAAATGACCGTCAT
AGTAGCTATACTTACCACTTCCACAACAAAAAAACTAACCAAATTTTAAGCTTTTAAGCTTTTAAGCTAAACTAGATTCA
AATTTTGAAAGGATCAACAAATTAAAAATTTAAACCTCAACCTTTATTTGAAGAAAAATGAAGTCATAACATGAGTTCTA
GACATAAATATACGAATTAAACTAGGTTAAACAGGTAATAAAGAGTTGAAGTAGAATCGAAAAGGCATTAAATATATGAA
CTAGATTTCATATCTAAGAGACAAAATATCAAGCTTAGAAAATAAGAAAAAAACACTACATTGAAATAAATACTTAATCA
TAATAGAACTGTAATACCTAAGCTTATATCCCAGAATGCCTAAAAAACACACATGAAAAGAGATTCGTAAATTACCTTTT
TTGGAGCAGTGGATTGAGATGATGAGTAAGAGGACTTCACTAACCACAGAGAAACTTCGAAGAACAAGGAGAGATTCGAA
AACTAGATGCAGACCTTTTGATAGTTCAAATATTGTGAGGAACGCATTGTTCTTAACTTAATTTATCGACTCTTCACCGT
ATCCAAATCAGAAGATAAGAGGGGGTTTTATAGAGTTAAATTGGGAGGAGGGGGGATGAGTGAAGTTTGAGTTTTTGAAA
TTCTATTTGGAGAGGTCAAGAGATGAGGCCGGCTGAGTGCACGAGAATTCAATAGATTAAGTTTGAATCTAGTGGTTTTC
TAGGTTGAACAGTGAACACTGCTTTGACAACTTTGGATGTCTAAAAGAGGGAAAAGGGAAAGTCATGTGATGGGGGTCGA
CGCCGCACAACTAGAATGTCTAGGTTTATGGGTTGGATGCCAAATAGAGGGGAAAGGGGAAGTCATGTGATGGGGGGTCG
GCGCCATGCAACTAGGATTGCTAGGGTTATGGATTGTTTTTGTTGGAAAAGATGAACAAAATGGTAAATGGGAAGAGAGC
GTATTTTGCTCTTCAGAATAGAGAGGGACAAGCGTTAGGGTTGGAAAAGGAAAAGAGAGAGGAAAGTGTGGGAGAGTGTG
TAATTGTAAGTGTATGTGTGCACTCTATGCAGGTGTGTAAGAATTAAGAGGATGACTCATATTATTTAAAATTTGGCCAC
TTGAGTTGCTATTCTAACCGGATTGGACATAGGTATAACCAAATTGAGTCAATTAACTAAATTTGACTATAATTAAAATG
AAATGGATAATTATTGATTAATTATTGGAGGTACTTAATTCAAAGGACAAATCCATCGGTGACCCCCTAAAATTGGCACC
AAATTTCACTTAGGCACCTCAATTGGACAATATTCATTTTAAACACCTCATGTAGAGTCCCATTGTGTCATTTCAACACT
TTTTGCTGACATGTCAAAGTGAGTGTGATACACTCAGCAATAGCGCGTGAAAGGCTTAATTTAGCCATTTTTTATTTTAC
TTTTTTCTTCTTCTTCTTCTCCATTTTTCGAGCCATCACCCCCCACCATTTTTTTCAAGCTTAAAATCCTTCAATGGAGG
TCGAGTTTTTAATTCAAATCCATTTTCAAGTAATTTTTTTCTGCAAAAGGGGTAGAGGCATTTGAAGAAGACAAGAACGG
GAGGGAGTATTTGGAGGATTTTTCTTGGGTAATGAAATGGTGCACAAAATAGAAGTAGGGTATTTGGAGTGGGGGTGGGT
GGGTATTTGGAGAAGACTAGCAAGAGAGATATTTTGGTATTATTTTGTGGGGTGGGTGGGGGCTTTGGAGAAGACGATTG
GGGCGGGCTGTGGAGAAAACAAATCGGGGGAGCTTTCTTTTATTTGTTTTTTTTTGTTATTATTTGGGGAAAATATGATG
TGTCATTAATTCATTGGTCAGTTTTTATTTCAAAACTCAAAATTAATTATTTAAAAATTACTTTTAGGATAAATGACAGA
TGTCGTCGTTTAGTTTGTCACTTTACATGTCATTTGTGAGTGTAACATACACACATTATATATTTTTGTTGATATTAGAA
AAAGTATCAAAATGACACAGCGGAACCCTACATGAGGTGTCTAAAATGAACATTGCCCATTTAAGATGTCTAAGTGAAAC
ATCGTGCCAACTTTAAGGGGCCACCGATGGGTTAGGCCAAATTCAAACAAGACAAAATAATTATTAAGACATAAGTTAAT
TGCTTAAAATAGAGGATTAATTATACATAATTATAAAATTAGCTAATTTAAAGGAAATAAATATGTATCTATATGAAACA
TTATTTTTAGGCTATTTATTTAATATTTATATAGTAGATGAAGATTATATATAAATCAATATATAGACATATATAACTAT
TTCTGAAAACTAACAAAACTATTTAGAGAAAGATTAAACATATTTATTTATTTTTTCGAAGATGAATATTTCAAATTATT
TAAAAGTGAAAAAGCTCGATAATTTACTTGAATTGCATAGGGTCAATATTGGGTGTCAACAACTACAAGAAATTTTTCAA
AGAGTTTTCCTCTATTACTTTTCCTTTGTCTAAACTAACAGAAAAGAAGGTCCAATTTCAGTGGTCCGAAACTTGTGAGA
AGAGTTTTCAAGGGTTGAAGACTCGACTTATTTCAACTCCAATTTTTACACTACCAAAGGGTTCATATGAGTTTGTAATT
TACAGTGATGCTTCTTGAATTGACCTTGGTTGTGGATTAATGCAACATGATAAGGTCATCACTTATGCTTTGATGAGTCC
ACAATTTGGACTCATTTAGGGCATCATTTTAATAGATTTAGTGTCCTTAAATGCATATTTTGTCTCAATAACTGATGTAA
ATCCTTAAGTTTCATGTATTTGGAGTTTGAGGCAAAGCATGGACACTACTTGGCAAAAAGGAACAAAACGGTTGAAAAGA
CGAAGAAAAGAAGGCCAGAGGATTGCCTAATGCATTCGACGAGTCACTGAATGGCCTTTACCTTTACCAAATTTCCAGTG
TGCTGAGCCCTAAAGGAAAAGATCAAGTCGGCGATGAAAAGGAGAAGTCGTCCTGTCGCCGAACAGTTCCGAAAGGCAGT
ACTATATCGCCTAATGATCCAGAATACGAAGATGTTGAAGGCAAGAACTGAAAGCCGATGAAGCAGACCAAAGGGCAGAT
CGCCAAGTGCATCGACGATCCCAACTAACTGTGCCGAGTGATCCTTCGCAGCACATTTTTTGACAACTATAAATACTAGT
TTGAATTTTTATCTTAATATGCAATTTCAGATACAACAATTTTATTTTCTAAGTTTTCAAGTAGAGAATATTTTTGCTTA
GCTTTTGGAGACTTGAAGACTTCCAATTCCAAGAATTGGAAGTGAGTGTTGAAGATTCTTCATCTTAGACTCGATTTAAG
TGAATATAAATCATACTCAGTTGATGTTACTTCGATTTGGTATCATTTTCTTCCTTTTTTCTATGTCTAGCTAAAACCCC
AATTCTTGGGGTGTGATTTTTGTGAATATGGGTTAAATTTCATGTCGGTTATTGCTTATTGTTAGTCTATTTGCTGTTTA
AATGTGATTTTGTTTAGTAGTTGTGTTTGAACTTAATGGGATTGTAGTTACAAATACGATTTCATCTTAGTGTTTTTGGC
TTGCTCGAGAGAGAGAGGTTTTAAAACTAAGACTACTAAATCGATAGTCGGTGGTTATTGGGTCGTCATAGGTTCAGCTA
GAGAGAGTGAATCCTAGGGCTTTTCCCACACATTTAGCTCGAGAGAGTGAATGGGCTAAGGCGGACGCTGTGCTTAAAAG
CGGCAACTCGGTGTTCAAGAGAAATCGAGTTGATTCGGGGTAAATTGCTCGAGAGAGAGAGAATTTACCCCAGTAAAGAC
TAGTCTAGTTACAAATGTTCAGCAATTTATTATCAATAGTAATTACCCAATTGTGTAGTTTATCCCGTAATCCTATCACA
TCTCAAGAATCCCGTCTCCTATATTCACATCTTTGTGTTTTCACTGTTTTTGTTCATTAATTGAATACAAACCCTCCATT
GATAATTGACATTCGTGTCAACCCCTTAATTTATCATGTTTTTACTCGATAATATTTTTAGCTATGGTTGACTTTAGAAT
ATTCACACTTAACTCTTAATTCTCAGAAACCGTTCCATTGGGACTTGACCCCAACCCATTCGGTTAGGTTATATTACTAT
TATACGATCGTAGACACTTGAATCGGAAGTTGCGTCCTGATTACGCAAACATCAAATTGGCGCCGTTGCCGGGGAGTGGT
GTTACTTGAGAATTGTTAGTAGAGTCGAATTTTGCTTTTGTTAGTCGTAGTTTAATCACTTAACTTTTAGTTTTGTGTTT
TGTGATACGCTCAAATTACACCTCCTTACAGAAGTATAAGCGATCGTTATCAAGTAAAGAACCCAACTTGTAGGTTGGGA
TCGATCCCACGAGGAAAATGGTTTAGACTTTACTTTAACCAACAATTATATTCAATTAGTCAAATTATTTCCAGAAACAG
GTAATTAAAGGGGGGGTTGTGCTTGTGTGAAACAAATAGTAAGAACTTAATAAGTAATCAGTAATCAAACTCAACTTTGG
TTGTTATCAAGATAAGAGAAATAACTAGGGTATACGTGTTCCCCACAAGCTCATAACGCAGTAATCCTAGTAACAACAAT
CCTTTTCTAGTGTATTACATGCAAAGTGATAAGTTAGGTATCTCTAAATCCTTGGTCCGGCATCTAGAGAATTTCACCCC
GCACCTTGGTCCAGCTACGTGTGTATAATTTACTAACCCTTACTTTTACCTCATATTAGACATCATAATCGATATTTGGC
TTAGTTATTACTTCGTACCAATCGACACTAGCCTATTAGATAGTATCACACTAAATCTATGTTGATAATTCTTTTCTCGT
TGATTACCTCCTTGGTCCGACAAGTAGCAACAAGGCGAGTTCTAACGTTGGCCACCGTTAAAAAGACTTCTAGACGAAAG
AATTATTAATGCATGCTTCAACACTATTCAAGAATTACTTAGTTATTATTCATACTTTGTTAATTGCTCATGGTTCCCAC
AACCCTAGTTGTGGATTTAGTTACTCATCTTAGCAAGAACACAATTCATAATTGTAGATGAAGAAATCATGAACTTACGT
AAAGAGAATGATAAACCCAGAAATTTAACTTGAATTGCAAAGCCAAAATCTTCAAAACAAACTTGGGAAATCAATAATTG
CTAGAGTTGCAAATTAATCTCCAAAGTTACAAAGTAAAACTAGAATAATAATGTCTAACCCCCAAAAACGAGGTTTACAT
GTCCTATTTATAGAAAACAAATCCTAAATTAAAAGGGAAACAAATTAAGGAAAGTTTGTTCAGGTACGCGTCTTCAATCC
ACGAGATTGACTTACGAACCGTCGATGGATCTACGGTCCGTAAGTCCCTTCCGTCTGCCAGGACTTAGAAAATATTTCCA
CCTCCAAAAATCAGCTTCTCTGAAGCAAACGATGGACTAGCAGTACGGACCGTAGATCGATCTACGGTCCGTCAATCCCC
TCCGTAGCTCCATACTTGGAATCTTCAAAATTCAGGTACTGGAACCCTCGAAGTATCACTCTACGGATCAACAGTACGGT
TCGTAGATCAATCTACAGACCGTCAATGGGCACCGTGGTTCCACACTTGGTCAGATTTCCCTGATTTGTCCTCAATACCA
TGCCTGCTGATCTACGGTCATAACCTACGGAACGTGAATGGACCTACGGTCCATAGATCACCTCCGTGAATGCCCTGCTT
CTGCATTTCTTTCAGCTGTCTCTATACTTCCGCGCCTGAACACCTTTCCTACAAAACATGATAAAAACACATAAAAACCA
ATATAAAAAGGCCCTAGACACACACAACTTGTAAGTGAAATGTATTAGAAATACCGTAAACTCACGGTATATCAACACCC
TCAACTTAAATTCGTTGTTTGTCCTCAAGCGACGCACTACAACTCTAAACGACACTTGTATAGAAACAAGCATTTCCAAA
CCCAAGCAATCACATGGCTCTCTACCATCCTCATTGTTCGGGTGCACATTCGTTCTCTTATACTCGACAAACCAATTCAT
GTGGATCACATCATGACACAGACCAACCAACTGACACACAACTGACACCTTCTCACTGTCACCCAGGTACCAACTTTTCG
ACGATGTAACTAGTGCCCTTACTTCAAACGAAATCCCCTTTTCGCAAAAATTGAATGTCATTCATGGTACAAGGATTTAT
TCAACACTCACGCTTAGAAGTAATTTCAAATACAGTTAGTGCTTACTGCCATAAGCTTGCCCTTATTTTCACTGCTTAGA
CTCTCCAAACTAGACTCTAGGATCACTATAAGACTTTATTGGCTTGTAACATAGGCTCAGGGTCAGGTGTGGTACATTTG
GGTACTGCTTAATGACTTTCTGCCCTCCTTGACATTACACTAGGTTTTTAACCTCTTTTTGCCCTATTTTTGTCATACTA
TCGCTTTACTTTCTTTCCCTTAATTTTCTTCAACCGCGGATGTGACTTTAGACTTTGTAGCTCATTTTCCTTTTATTTTA
TTTTTCCTCTAGCTTTCAACAAGTCACATCCTTTCCTCACTTTTTTTTTCACATCACTCTTTTCATACCCATTTTTCTTT
CAGTTTCCTCTTTCATAGCCCCCCTCAACTTATGGATTTTCCGTTAGTTGAGGTGCACAATACCCGATGTCGGGTCAGGT
CCAAGATTGAGGTTACTTTTTACATTAGCCACCCTCAACTTAGGCTTTTAGCCTGAGTCAAAGTGTACATGTCCAAGGAG
GGACCGGGGCCAACATAATAGATTATGGGAAGGTGAGTTCGGGGTTTTAGAAAGAAATGGTTTATTTTTAGGCTCAAAGT
TGGATCAAAGGGAATAGTTATTTCATTTGGTTGAATCCTTCTAGGCAATTTGCAGACTTTCCAGAACAATGGCCTATGAT
CACTTCCTAACCTCTAGATTGAATTGTCTTAGCAGGACTAACCGGGCAAGTTCTAGTTTTGCACAAAAATTGTTTGAACA
CTCAACGATTCTCACACACTCTTGGCACATAGTTCCATCATCAGGTTATTAGATTACCCAGTTCAAGTTTCAGCTTAAGT
CATGCTATCAAGTTGGTTCATGATTATGTCATACTCAGAGCCAGCATATTTAACTAATCGTAGCCTACCAATTCTAACAT
ACGTCCCAAAATCTGGGGGGTATCATAAGCCATCATGCTTCTTTCTTCATCATGCTTCTACACATACAATCCTAAGACAT
GCCAGTTCAACAAAAATTAAACAGTCTCTTGGGGGAAAATAACGCAGGCAAGAAAACCCCAAGAGAGGACTCATGAGTTG
GGTTATTCAGACTTCACCCTATTACTCACAATCCATTTACCCCACCCCCAACAAAAAAAGATGCAGTTGTCCCCAATGCA
TACATAAACATTAAAAGAAAATGGATTGGGTGAAGCAAACCTGTGGCGCAAAGCGCCGGCGAATCATCAACAAGCAGGGG
GGTTCGGTTTCCCGAAACATGCTGGAACAACAGTGGGGGCACCCTCAGTAGTGCCCACCTCAGCAATCATAGCACCCTCA
GTAGTGCTCTCTATCAACCGCTCCGCACCATCAGTGGTTCTCACCAAGTCCCCCAAAACAGGCTGGACCTCTACAACTGG
GGCAGAACTCGATGCCCCGGCAACTCTCTCACGCACCCTCTGTTGGCGCAACTCTTCGTCTACAATCGAAGCCCTCCTAG
TCCTGCCGACGCTGTCTCTTATGAGCTTTCTCTTCCTCCGTGCGATGAGAACGGTGCCGCTTGCCTTTGGCATGTGTCGG
TGAAGTCCCTCCTCGGCGGTCCCACTTAATAGAGCATCTAGCACTGTATCATCAACCAGTGCAGTAGGAGCAGCCTGAGT
CTCAACTGAATGTGCAGCAAGAATGGCATCAACGTCAGTCCGGAGGCTGGCTACGTCAGCCTGCAAAGTAGATAGGTCTA
TAGCCGGAGCTGATCGCTCGAGGACTCGCAAATCAAAGGCATCAAGACGCTTATTAACAGCCTGGACCTTGCGGTCCATC
ATCCCCTCCATCCTGCGCTCCATTCTGGCCTCGGACTCGGCGATGGACTTTTGCATCCACGGCTAGATGTGATGCAGCAG
GGTGGCCATCTGAGCTTCTAATTTCTGTACTCTAGCCAAAGGAACAACAGTAGCTCCTAACTGCGGTGTGGACCGGGAAG
AGCTAGGAGCCATACTAGCTGCCTGAGATGAGGAGCCCGGGACAGTGTCGGTGTGATCAGGGATGCTAAGGTCATCACCC
TGTGCCTGCCCCACTGTGTCTGCAAGATCGGCACCCAACGGAGGTACCTCAACCTGAGGCTCTCTGCGAGGTGCTGCCAC
ATTAGCCTCATCTCGAATAAGGCCGATGTCCAATGCCCCTGTAGGGTGGAATAACTTGTCGCAATGCCAGATCGGCACTC
CAAAGTCCCTGCACAAATGAAAAATTAGACGGGGGAAGGGGTAGGTGGTGGAGGTCCTGAATGCCCTCTCGTGAATCTCT
GCTAGCAACATGCGGGCAAAGTCGATCTCCACTCCTGCTACCAATGCTGCAACCATGACTGCTCTATCCCACGTGACTTG
ATTGTCAGCTTTTGTCGGCGACACTCTGTTACGCACCAGCAGCCAGAAGATTTTGGCCACAAAATTTAACGTGGCCTTCC
AAATGCCCAACCGTGGAGCGGCGACCCATTCCGCATGCTCGCCATCTGCAGCAATGTACCTTGCCAGCCATAGTATAACA
GCCTCTCGCTGCTCAGCATTCCTCTGAAAAGTGCCACTCCGCACGATGTCCCATCTGTAGTCAAACTCAGCTGTGTTGAG
AGACCAAGAGTGACCCCCTGTAGGACCATAGAGAAAGCGTCTGATCGTGGCAGGTGATATGTCCACCGTACACCCTCGAA
CCAAGGTGGAAGTGAGCGGAGCCTGAGCTAGGGGCTTTGACCGCTTGGAAATGGAACCCCGGAGAGTGGCAGCATAGGAA
GCATAGAACTCCCGCACAATCTCCTCGCTATACGTCCCTGGGTCTCGAGCCATCCAGTCACACTTGTGAAGGTTGAACAG
GCGGTGAATATCTGGGACAGTATGCAAGCTCCCCATGAGGACTCTGCACTCTTCTGTAATTAGTCGGGCCATCTTCTGTT
TGTCGTTGACCATCTTTACATCCCGGTAAATTTTCCATTGGCCCTCTACACACTACCTATTTAGCTCGCCGGCTACAAGA
GTAGGGTCATCATTCCATGGTACGGGTATGGACTCTGAGCTAGTTACCTCGTCAGACGAGGCTACTTGGTCATTCTCTCC
AGACCCTGTGGATGATTTGGCATTGGACCCTGTAGCATGGGCAGACTCGGATCGTGAAGAGTGGGCAGACTCGGAGCCTG
AGGCATGGGCAGACTCGGACCCGGACATAAACCCCTCTGAACTGGAAGCAGCCCCAGTTGGTGACCCGATCAGTGTGTGC
TCCTCATTACACTGGGAGACTGTGACTACGTTAGGGAGCACCTTCCGGGGGGTGCTTCGGTGCAGCGCGAGAAGCCCTAG
GGTTGAGAGGTACATATGTTGGGTCAGAGTCGTTGTCGGTGTCCTCATCAATTAATCGGAAACTAGGGGCAATAGATTTG
GACTTGCCCCGTTTTGAGTAGGTGACCATCTTCTTGGGTGCCATCGCACCTGTGGGAACGATATTAGTGCCAAAACTAAC
CAGACGCAGTAAAAAAAAAGAAAAAAAAATTTAGAATTGGTAACGACCTTCAACTAAGTCCACAGAAAAAATTCAGACAG
ATGCTATAGTGGTCATCCACGGAAGAGAGCTACGGTCCGTAGATTGATCTACGGTCTGTGGATCTCTTCCGTGGATCATG
GGGCCTGACATATAGGTCGCAGATGGAAACCACGGAAGTGCAGAACGGTCCGTAAATGGACCTACGGACCGTAGTCCACC
TCCGTGGTTTCACACTTAGTGAAATTTTTCATGTGCGTCCATTTACGAACCCCATCTACGGTCCGTAGATGGATCTATGT
TCCGTAGACGGGGTATCGTGGAAGCCATCTGTGCCAGGTATCATACATTTTTGGCCTTAGTTTTCAACATTAACACAACC
TCATCATGCATTTACAACATTAAATTATGCTAGTTCTTCATTCTTAAGATTCCGACCGATTATTATACCTAACAATTTAG
ACTAGATGTGGAACCCTAAGTCGAAAGTAGCATATAGTTTTTTTTTTACAATCACATACAATAATTCGACACAATCACTA
TCTATCGTTCCAAGGGCATTGTAATATTCAAGTTTATCATGCAATTTCATCTAACAATTACCCAAGGTCAAGACCTAACT
CCCGACTTTCTATAATCAATCTATGAATCGAAATTCAAAGTGAAGGGAAAGTCTATTACCTTACAAGCAACAAGGAGTGG
GGTGATTGCGTGATGATATTAAGTTCAGCAAGACCAAGGAGTCACCTCTTTGTTACTGACCAAACACCGGACCCTTTTTG
TTAGATTATGGGATGGGTTGTATTTGAAATGGAAGGGATTTTGGAAATTTATGGAAGGGAGGATATTATGTGGTAGTTAT
GGAGTGATTTAGGGAGTTTAAAGGATGGAGGAAACGGTTTTTGGGAGTAATGGAGGTAAGGGAAATGGTTTGAAACATGG
GGGATTTTAAGTAGGGGGTCCGGGTCGGGTCAGACAACCTTAGGGTTTGGACTCACGAGACCCTGTCTACGGTCCGTGAG
TCGATCTATGGTCCGTAGATCAGGACCGTAGATCNNNNNNNNNNNNNNNNNNNNNNNNNNNNNNNNNNNNNNNNNNNNNN
NNNNNNNNNNNNNNNNNNNNNNNNNNNNNNNNNNNNNNNNNNNNNNNNNNNNNNNNNNNNNNNNNNNNNNNNNNNNNNNN
NNNNNNNNNNNNNNNNNNNNNNNNNNNNNNNNNNNNNNNNNNNNNNNNNNNNNNNNNNNNNNNNNNNNNNNNNNNNNNNN
NNNNNNNNNNNNNNNNNNNNNNNNNNNNNNNNNNNNNNNNNNNNNNNNNNNNNNNNNNNNNNNNNNNNNNNNNNNNNNNN
NNNNNNNNNNNNNNNNNNNNNNNNNNNNNNNNNNNNNNNNNNNNNNNNNNNNNNNNNNNNNNNNNNNNNNNNNNNNNNNN
NNNNNNNNNNNNNNNNNNNNNNNNNNNNNNNNNNNNNNNNNNNNNNNNNNNNNNNNNNNNNNNNNNNNNNNNNNNNNNNN
NNNNNNNNNNNNNNNNNNNNNNNNNNNNNNNNNNNNNNNNNNNNNNNNNNNNNNNNNNNNNNNNNNNNNNNNNNNNNNNN
NNNNNNNNNNNNNNNNNNNNNNNNNNNNNNNNNNNNNNNNNNNNNNNNNNNNNNNNNNNNNNNNNNNNNNNNNNNNNNNN
NNNNNNNNNNNNNNNNNNNNNNNNNNNNNNNNNNNNNNNNNNNNNNNNNNNNNNNNNNNNNNNNNNNNNNNNNNNNNNNN
NNNNNNNNNNNNNNNNNNNNNNNNNNNNNNNNNNNNNNNNNNNNNNNNNNNNNNNNNNNNNNNNNNNNNNNNNNNNNNNN
NNNNNNNNNNNNNNNNNNNNNNNNNNNNNNNNNNNNNNNNNNNNNNNNNNNNNNNNNNNNNNNNNNNNNNNNNNNNNNNN
NNNNNNNNNNNNNNNNNNNNNNNNNNNNNNNNNNNNNNNNNNNNNNNNNNNNNNNNNNNNNNNNNNNNNNNNNNNNNNNN
NNNNNNNNNNNNNNNNNNNNNNNNNNNNNNNNNNNNNNNNNNNNNNNNNNNNNNNNNNNNNNNNNNNNNNNNNNNNNAAT
GGCCCTCGGTGTACCAAATCTGGAGAAGATATTCTTTTTCAAGAATGCGGTGACACTTTTACCTTCATTGTTGGAGAGTG
CAACTGCTTCCACCCACTTTGATACATAATCAACTGCAACTAGAATGTACTTCATCCCTTATGAACTCACAAATCGACCC
ATAAAATCAATGCCCCATACATCAAACAACTCTATCACCAATATAGGATTCATTGGGAGCTCTTGCCTCTTTGAAATCCC
TCCTTCTCTTTGGCAACGATCACAAGACTTGGCGAAGTCATGAGCATCTTGGTGAATGGTAGTCCAGTAATACCCACATT
GCAAAATCTTATGTGGAATCCAAATACCACTATGATGCCCACCAACAGGTGATGAATGGCATGCTTCAAGTACACTCAAC
ATCTCAACCTCGGGCATACATCGACAAATAATCCCATCAGCACAACTATGATACAAGTAAGGTTCATCCTAAAAGAATCT
CTTCACATCATGCATAAACTTTTTCCTTTGGTGAAAAGACAAATCGGGGGGCACAATATCGCTTGCCAAATAATTAGCAA
AGTCGGCGAACCAAGGAATCAAATCATGAGAAGCAACCAATACCTGTTCATCTGGAAAAGCATCATTAATTTCAGCCCTA
TCTCCAAGCTCTAGCATAGCCTCTTCCTCTAATCTGGACAAGTGATCGGCAACTTGATTTTCAGTCCCCTTTCTATCTTT
TACTACAAAATCAAACTCTTGTAGCAGCAATACCTATCTAATCAATCTCGGTTTTGCATCCTTTTTCGCCATCAAATACC
TCAATGCAGAATGGTCAGTATGCACTATGACCTTAGTACCAAGCAAGTAGGATCGAAATTTCTCGAATGTAAAAACCACC
GCAAGAAGTTCTTGTTCGGTCACCGTATAGTTCTTCTGAGCCACATTTAGAGCTTTGCTGGCATAGTAAATAGGGTGAAG
AATTTTCTCTCACCTTTGTCCTAATACTACACCAAGTGCCAATCCACTCGCATCGCACATTACCTCAAACTGTTGTCCCC
AATCCGGTGAAATAATGATTNNNNNNNNNNNNNNNNNNNNNNNNNNNNNNNNNNNNNNNNNNNNNNNNNNNNNNNNNNNN
NNNNNNNNNNNNNNNNNNNNNNNNNNNNNNNNTTTGGAGAAATCTTTGATGAATCTTCTATAAAAACCTGCATGCCCAAG
AAAACTTCTAACACCTTTTATAGAGATGGGTGGTGGAAGCTTTTCTATTACCTCAACTTTAGCTCTATTAACCTCAATAC
CTTTCTCTGAAATTCGATGACCCAACACTATACCTTCTTTCACCATGAAATGACATTTTTCCCAATTCAGCACCAAGTTG
CAGTCTTCACATCTTTTAAGCACCTCGGCCAGATGTTCTAGACAATGATCAAATGAATCACCTACAACTGAAAAATCATC
CATGAACACTTCAATAGTATCCTCTACTATATCAGAAAATATCGACATCATACACCTCTAGAAGGTCGCTGGAGCATTGC
ACAATCCGAATGACATCCGTTTGAAAGCAAAAGTCCCATATGGGCAAGTGAAGGTGGTCTTTTCTTGGTCTTCTGGGGCT
ATAGAAATTTGATTGTAGCCCGAATACCCATCAAGAAAGCAATACCAACCCTTGCCTGCAAGTCTATCCAACATCTAGTC
CATGAATGGCATAGGAAAGTGGTCCTTTTCTGTCCACGCATTCAACTTCCGGTAATCCATACAAGCTCTCCATCCAGTAA
TGGGCCTTATTGGAACAAGCTCATTTTTTTCATTTGGAACCACAGTCATACCCCCCTTTTTAGGCACACACTGCACAGGA
CATACCCAACTACTATCTGCGATGGGATAGATGACTCCTGCATCCAGCCACTTTATGATCTCCTTTTTAACTACCTCTTG
CATAGGTGGATTTAATCTTCTCTGGTGCTCAACACTGAGCTTATGATCTGGCATGAGTTGGATTTTGTGAGAGCAGATAC
CGGGGGGGATCCCAATAATATCTGCAATAGTCCACCCAATCGCTCGCTTGAACCTCTTTAATACAGTCACCAAGCACTCT
ACTTGCCTTGCATTCAAATCTGCTGCAATGATGACCGGCAAAGTATTATTTTCGCCTAAATATACATACCTCAAGTGCGG
TGGTAGAGCTTTAAGCTCCAATTTCGGTGCCTCCACAATAGATGGTCTTGTGGATGGGGACTCGCGATTCTTCATGTCTA
GCTCATACTTCTTTGGTTTGGACCGATATTCACACTTATCAAGTGCGGCTACCAACTCATCATACTCTTCAATACCATCA
CTATCGAAATTCATCATGACTGCTGCTAGTGCCTCAACACCTAGTCGCTCTTCAATTTGCACTTCTGACCCACTCTCCAC
TCTGTAAGTTATAGCAGATACTGTTTGGAGCTCACCATTTTGCTTCATGGAACTACAGTTATTGAAAGTTGCTTTTTCAT
TGCTCAGTCTGAATTTCATCTGTCCCTTTTCCATATCAACCAACGCACGCCCTGTGGCAAGAAATGGTCTCCCAAGGATG
ATGGGGACCTCAAAATCAACCTCACAGTCAAGAATCACAAAATCCGCCGAAAAGATGAATGACTCTACTTTCACTAGCAC
ATCATGGAGCACACCTATGGGCCTCTTCACAGTCCGATCAGCCATTAGTAACCGCATTGCAGTGGGCTTTAGGTCCCCCA
GACCCAACTTCTTGTAAATAGACAAAGGCATGAGGTTGATGCTAGCACCAAGATCACACAATGCCTTAGCAAAGTGTAAC
AACCCTATAGTACATGGGATCGTGAAAGCACCAGGGTCTTCCTTCTTCTGCACCAGAGATCTTGTAACAATAGCACTACA
ATGCTGTAATCTATCATCATCTTCAAAACTCACAGACCTTTTCTTTGTCACCATATCTTTCATAAACTTTGCATACCCAG
GCATTTTCTCCAAGACTTCTATCAAAGGGACATTGATAGAAAGCTGCTTCAACATGGTGATAAACCTGCAATATTTACCA
TCTTCAGTCTTCTTCGCTAACCTTTGTGGAAAAGGTGGTGGAGGTCTAGGTATGGGAACCACTTTCTGAGATATATCCAC
TTCTTATTCTGTCACAGCCTCCGACTCCTCTCTAACTTCCACCACATCATCTTCTTTTCTAATCTCAGTATCCACCACAG
ACGGCAGAGGTGGATCTATGGTTTTCTTACCCCCTCGAGTAGTAATTGTCATACAATGACCATCATTCTTTGGATTCTGA
ATGGTGTTGCTAGGAACAGTGTCAGGTTAACGCGGGTTCACTATAGTAGACAACTGCGTCATCTGCTGCTCTAGATGCTT
TATGGACACTGCATGGGCATCAACCTTTTGACCAATACCAGATAAGTCGTTTCTCATCTCCTTCACATTCTCATCAGTCA
CATCAAACCTTCTTATCATCTTTTGCAGCATATCTTCAATACGCGTCATATTACCTCCAGCTTCTCTAGCACCAGATTCC
CGATTTTGAGGGGGAACATAGGGTCCAACCCGATCGTTTCTGTTGCCATAATTGTTTCTATTGTAGTTGTTGTCGCGATT
GAAGTTCCCATCTCGGACATAGTGACCCTCTCGGTTGTAATTTCCATAGTTCCGACCTTGGTGCCAATTTTTCGTGTTGG
ATCCTTGGGCATTTGGTCGGAAACCCCCCGTCTGATCATTCACCGCATAAGTGTCCTCTTCATAGTAACACTCCTCAACT
GGTGGTGGAGTTCTAGTTAAGTAGTTTACAACATTTACCTTTTCTGCTCCTCCGCTCACATGCTTCAATACCAACCCCAA
CTCTGTCCTTATCTGAGCCATCTCCTCACGAATATCATCTGTAGAGTTAACAGTTGCATTATGAACGGCAAATGTGTTTC
TCCCAGTATCTGACCTCCTAGTGCTCCACACTTTATTATTACGAGAGATCCTCTCTAATTTTTCAGCAATCTGTGCATAT
GTACAATCACCATATGAACCTCCAGCAATAGTGTCAAGAACGGCTTTATTGTTATCATCTTGTCCTCGATAGAAATATTC
CTTCAGCGACTCATCATCAATACGGTGATTTGGAACACCTCTTATGAATGCAGTGAATCTGTCCCAAGAGCTGCTCACAG
ACTCCCCAGGTAATGCTACAAAATTGTTGACCCTATCTTTGTGATTGAGCTTCTTAGACACCGGATAGTACTTTGCTTTA
AACACTTCTGCCAATTGGTCCCATGTGAATATTGAGTTATACGGAAGCTCAGTGAACCATACTGCAACATCACCTGTCAG
TGACAGAGGGAACACTCGTAATCCAATGACATTCATATCCAAGTCTGGTCTACCTACACAACTTTTGCAAACCACCCTTA
GCTTGGCCAAGTGACCATGTGGATCCTCCGATGGCGATCCTGAAAATAAGCCTCTTGCTGTAAGCATCTGCATCAAACTA
CTAGTCACCACAAATGTGTGCCCTGGAGGTAGAGGGGGTAGGACAATGGGTCCATCAAAGTCTGCTATATCGATGTTGCC
CCGATAGTTGTCATGTTGTTGTGGGCCTGGTGGACCATGCACTCTCACTGCATCTCCCAATTGATTTTCAGCTAGACCCC
GGTTTTCCCCACCAACTATTCTTGGCTGTTGTAACTCAATTGCTTCATCTAGATTTCCTCTGATAGGATTAACTGGAAGT
CCTTGATTGTTCATTCTTCGCAAAGTTCTGTTCAACTCTGGATCGTACGGAGTAACTGGTTCGCCTTGGCTCCGTGTACT
TGACATACACTAGAGTCGGAACCTAAGATAGACAAAAACAAAGGGAAAAAGTAAAATTAGGAAATATTTGACTAACGTTC
AATAATGTAGTTAAAAATAAATCTAAAAGCCATATTCCCCGGCAGCAGCGCCAAAATTTGATACGCTCAAATTTAATCGA
GGCGTATTCAGGATTTATAGATAATGGGTGCACTATTACAAAAAGGTGGATCTAAGACATAAATTTGATCGATTAGATTC
TTTTACTGAAAACCATTAAAATTTTAAAATCATAGGTCCAAAATTAACTTTTATTTATCCAAACCAGTTACAAAATCTTA
GAAAGAAAACTAAAACAAGAAAGATAAAAAATTCAAATTTCTAACCTCACCTAGAGAGGTGCACCCAATCATCATCGTAC
TACATAATATGATACTACGAGTCTGGGTTCACGCATCTATATTTAAATATTTTTAAAATATATAACACTACTATATATGA
TTTTGGGAGGGGACCATGGGTTCACGTGAACCCGGTGACCCCTCCTGTATACGCCCCTGTCAAATTATACCTCCTTATAG
AAGTATAAGCAATCGTTACCAAGTAAAGAACCCAACTTGTAGGTTGGGATCGATCCCACGAGGAAAATGGTTTAGACTTT
ACTTTAACCAACAATTATATTCAATTAGTCAAATTATTTTCAGAAACAGGTAATTAAATGGGGGGTTGTGCTTGTGTGAA
ACAAATAGTAAGAACTTAATAAGTAATCAGTAATCAAACTCAACTTTGGTTGTTATCAAGATAAGAGAAATAACTAGGGT
ATACGTGTTCCCCCACAAGCTCATAACGCAGTAATCCTAGTAACAACAATCCTTTTCTAGTGTATTACATGCAAAGTGAT
AAGTTAGGTATCTCTAAATCCTTGGTCCGGCATCTAGAGAATTTCACCCCGCACCTTGGTCCAGCTACGTGTGTATAATT
TAATAACCCTTACCTTTACCTCATATTAGACATCATAATCGATGTTTAGCTTAGTTATTACTTCGCACCAATCGACACTA
GCCTATTAGATAGTATCACACTAAATCTATGTTGATAATTCTTTTCTTGTTGATTACCTCCTTGGTCCGACAAGTAGCAA
CAAGGCGAGTTCTAACGTTGGCCACCGTTAAAAAGACTTCTAGACGAAAGAATTATCAATGCATGCTTCAACACTATTCA
AGAATTACTTAGTTATTATTCATACTTTGTTAATTGATCATGGTTCGCACAACCCTAGTTGTGGATTTAGTTACTCATCT
TAGCAAGAACACAATTCATAATTGTAGATGAAGAAATCATGAACTTGCGTAAAGAGAATGATAAACCCAGAAATTTAACT
TGAATTGCAAAGCCAAAATCTTCAAAACAAACTTGGGAAATCAATAATTGCTAGAGTTGCAAATTAATCTCCAAAGTTAC
AAAGTAAAACTAGAATAATAATGTCTAACCCCCAAAAACGAGGTTTACATGTCCTATTTATAGAAAATAAATCCTAAATT
AAAAGGGAAACAAATTAAGGAAAGTTTGTTCAGGTACGCGTCTTCAATCCACGAGATTGACTTACGGACCGTCGATGGAT
CTACGGTCCGTAAGTCCCTTCCGTCAGCCAGGACTTAGAAAATACTTCCACCTCCAAAAATCAGCTTCTCTGAAGCAAAT
GACGAACTAGCAGTACGGACCGTAGATCGATCTACGGTCCGTCAATCCCCTCCGTAGCTCCATACTTGGAACCTTCAAAA
ATCAGGTACTGGAACCCTCGCAGTATCACTCTACGGATAAACAGTACGGTCCGTAGATCAATCTACGGACCGTCAATGGG
CATCGTGGTTCCACACTTGGTCAGATTTGATTTATCCTCAGTACCATGCCTGCTGATCTACGGACTGTGAATGGACCTAC
GGTCCGTAGATCACCTCCGTGAATGCCCTGCTTCTGCATTTTTTTCAGTTGTCTCTATACTTCCGCGCCTGAACACCTTT
CCTGTAAAACATGATAAAAACACATAAAAACCAATATAAAAAGGCCCTAGACACACATAACTTGTAAGTGAAATGTATTA
GAAATACCGTAAACTCACGGTATATCATTTTGCTTGTGTGTGCTTTACAGCAGAAGAGGTGAGTCTATTGAGTAGAACTC
GCGATCAAATGGAGTTCCCTCCATTAGAAGTAATGATGTTCAGGGATCACATCCTAACCTTCAAACAATTGGAAGGTGAA
CTAATCGATGAGACATGGGCAAGGTTTAAAGAACTGATAACCCAATGTCCAACTCATAAAATTCCTGATATAGTCCTTCT
TGACTGTTTCTACAGAAGTCTTGGTCCCGAAAATAAGGTGTTGACAAATCAACTCATTCTGGGTGGCATTACAAAATAGC
CATATGTGATAGCAGTCCAACTTCTTGATCACATGGCTGAGAAGAACCAGAAGTAGAGAAGGACTTCATGTTGGCCACGC
TGATGACTCAGATGGAAGGATAAAAACATCCCTCCTCATGAGCGAAGAAGGCTCAAGGACAATGAGAATAAATGTGTCGA
AGGAATGCTCTCAATCATTCTCCACAAGGTAACTGAGCATGATGGAGTACTGGACGAGATGAATGAGTGCATCAAAGTAA
TGAAAAAGATGATTGGTTCTCATTCCAGATCTATCCAACTGCTCGAAACCCTTATAGGTCATGCGTTGCCTCACCTCTAC
TCGCAGCAAAACAGGGGGTTGCCTAGTGATACTATGGCTAGACCCAAAATTGGAATTTGAGTGTTAACTTGCGTCGTGCC
AAGACATTAACTAAGGTGATGTTTGGGAGGCAACCCAAAACCCCTTAAATGCTTTAGTTTTGTTTTTGTAAATAATTGTG
TGTTGATTTTGTAGGTTTAAGTATGGAAAGCGTTTGAAAAATGCAGGATTGGCGAATAAATGATCTAGTGGGCGTATCGC
CGAAGAGGTCAGTGTGGCCGAGCTGATCCGCCATTTGGCTCAACACAATTTCAACTTGGAGCCTGTAAAACTCGGCAAGC
CCAGGAGCAACTTGGCAAATCGCCGAGGAGGTCAATGATCCCAATGTAGACCGTTGTTTTGGCCCTCACTTTGACTGAAG
GTCCTATAAAACTCGGTGGGGTAAGTGACCACTCGGTATGTCGTCAAGTAGATCGGCGAGCACAACTAATGTCGCTGAAT
GGGCGATAACTGAACGGTTTTAAATAGGCCAAAGGTTTAAGACTGCTAATTCTTTCACTCTCCCTCACTTTTTATCTTCC
CAAACTCACACCCGCACGCTAGTTCCTATATTTTTGCATCTTTAGTAGTTATTTGTGCTCGGGGTTGGATTACATTGCTG
NNNNNNNNNNNNNNNNNNNNNNNNNNNNNNNNNNNNNNNNNNNNNNNNNNNTTTATTTTATCAAAAATTATACTCATTTG
CAATAGCCTGATCATGTTGAAGTGTTTTGATCCTGCCTGGTAGGATTAGATTGTTTACATGCATGATTTAATTTGACAAT
CTTGCTCGAGTAGTTGTGACTGTTGAATTCCCGTAATTGTATGCCTTAAACTGGATTAAAATTCGAGGGGTTGTGTTTGG
GTGTTATGGGTCCTACCTTAATTTGACTAGTGCATGATTTAATTTTGTTTTCGGGGGTTACGGGGTTAAATTTGAGAAGT
TGGGTTGAAAATAGGCATGTTGGACCATATGACGAGCTGGGTCGAGCTCGCTAAACTACTTGGTGGTTCACCTAATGTCC
CCATCTCGCCTTTGATTTCATGCCTTATTTGATGATTGATTCTATAACTTTTGGCGAGAAGCTTGATGTCGCCAAAAACA
CTTGGCCACTTGCCGAAAGGCTTCTCATTCGCCCTTTGTTTGCACCCCTGAGCCTTTGTGCACGGGAACTTTCGGCGAGC
ATGTCCTTGTTCGCTGAAAGCTATCGGCTTCACATTGAGTGGTTCCCCAATCGCCTACTTGCTGCAGTGTTTAGAGCTAA
TTCCTTCGGCAAACTCGATCTAGCTCACGCAAGAAATTCAGTGATTCGCCCTTTGGTTTGGTGAATCTGTCTGAAATTAT
TCTGTTGTGCTTTTGCTTAAGTTTTTCTAACCTCTCTTCAAGACTTTACAAACATGACTAAATCAAAAGCTGCTGAAAGA
ATAACACCAGCCCAAGAGAAGGCCAAAGGGATTGCGATAAATAAGGATGCAGCTATGTCGAAAGGCAAAGCTACGAAACT
ACCCATAATTACTGGGAAAGGCAAGGGTAAGAAGCCCACTTCTGGCAGGAAGACCATTACCCTAGACCCTAATATTTCTT
CATGGGCCCAGGGATTCTGCAGGGCGGTGCATGTCTTTCTAGCAGACTCACACTCAACAGAACTTGGTGAATCTGGTACT
ATTGTTACTCCTAAGGTGACTTCGGGCACTGATGCTCAGGCTCAGGGTGAGGCATCGGACACTGATGCCCAGACAGACAG
AGCGACTGTATAGACATGACCCCCTCTTTACCTCCTTCTTTGTTTTGCTTTATTTCACTGTTGGATAATTTTTATTTGCA
TTTGAGGACAAATTTTTTATTTGTGGTGGGGTGAGGCCCACCTTTGTGTGCTGATTATGATTCATGTTTTGTTTATATAT
TGGGTTTTTGTGCTTAAATTGTGTTGACACTGCTTTTTGTGGAAGGTTTGAGCGTGTGGCTCCTTGCTTCTAATTAAAAA
TGATTTCTGACCCGTTCAAAAAAAACTTGCCACCTCTTATATGTGTTGAATATGGTTGTTCTCTCGCAAATTTGAGTATC
GGTCCTGATCAATACCGATGACTTGAATAGTGCTCATAATCAAACAAACATGAATGTACGGCTACGATGAGGCCAAATGA
ATTTGTATAGACAATATATGAACTCTTTGCATCTCGATGTGACTAGCCAATTATCAAATTGAGTCTCTTGTGATGAACAA
TGCACACTAGCGAAAGTGTGGAGTCTTGTTTGACTTTGGTGTCGATGCCTTGTGTGATGAGCTTACTGTGAACCATGCAT
GATAACACCTAGAATTTGCCCCGTTGGTACGGCGACTAAGTAAGGCTATCTCTTGATATGATCTTAGGCAACTTCAAAGA
GTATGAGCCAATTTGACATATACCTCTTTTGTGGCCTACCTTGTGAGTGTGTGAACCTCTTTTGAACACCCCTTGAACCT
TACCTTTCTTTGGAAGAAACTTAATGAAAACATGACCTCCCTTAATCCACTACCTATAATCCTCTTGATTTGTGGATTGA
TTGAATAGCCAACTTAGGACAAAAGCCTAAGTTGGGGGTGTGGTGAAAAGAGAAGGCAAGTCAAGAAGTGCAAGAAAAGT
CTCCTTTAACCCATGGTTTTGAGAAAAATGGAACCCCTCTATATAAAAAAAAAAAGAGAAGGGAAAGAAAAGAAAGAAAA
AGAAAAAAGAATGAAAAAGTTGTGGAATAAAGTACAAAAGAAATAGGGTTTCCGAACAATCCATGGAAAGTGAATAATGG
GATGACTTATGAGCACTAAAGAAAATGATGAAAAAAGAGGAAAGGAAGTGTTGTGAGCACCACATTTCATGAGGATGAAA
GTCATTGAGCCTAAATGACCAAACCTTTGCACTCAGCCCCATTACAAGCCTTGGAAAGACATTTTTTATCATGAGTGAGT
TGAAACAATTGTCTATTGGAAAATACGAACAAACCTATGGGTGAAAGCATGCATTGTGTTCTTCTTAGTGAGTGTGAGCA
TTGCATTGTATTTCGAAACTTTAAATTGTTGAACCATTGTGTGTGAATATGGAATCATCCTTTTTGTGAGGGCATTTGAT
TTCCTTTGTTAAGCTTGAACTTGCATTTGAAGCAAGTATAGTGAGATTCTTTGATAATGGTGTGTCACAAATTGAAACTT
TGAGTGCACATTTGATCTTCGCGTGAGTAAATTGAGTCTTGTGTGTGCATTCATGGTTGAGTCTTGTGTAACATTGTTTG
AGACATATGCCGAACTTGAGTTTTACTTGAGGACAAGCGAAAGTTTAAGTTGGGGTGTTGATGAGTCCATAATTTGGACT
CATTTAGGGCATCATTTTAATAGATTTTGTGTCCTCAAATGCATATTTTGTCTCAATAACTGATGTAAATCCTTAGTTTC
AGGTATTTGGAGTTTGAGGCAAAGCATGGACACTACTTGGCAAAAAGGAACAAAACGGTTGAAAAGACGAAGAAAAGAAG
GCCTGAGGATCACTGTCGCACCCTATTTCGAACCGGCCGAAACAGTTCACAACATAATATGGCTGATACTCTGATTTTGG
AAAAATTGCTTTTGTTTGTTTTAGAGTCGCCACCTAAATTTTAAGGAAAATATTAGGAAAACCATTTTTAAAATATGTAA
ATGTAAACTCTGTTTTGATTTGCGAAACCTGTGAGATTCTAAGTAAGGGTTTTGGTTACTCGAGGGGAAGGTGTTAAGCA
CCCCTCAGAGCCTATCCGAAGATAGTCCTTAAACTTAATTTAGGAAAATATAATTAGGAAAACGTGTTTATTTATTTGTT
TTAAAATCAATGATAAGTAAATTTTATTATATTTAAGAAAAGAGTACAATACAAGGTACGACATATATTAGTCTTATAAA
ATAGCTTTAATAGTAGTATTTTATCATATTGTAAAATAAATAAATGTACTTAAATGTATGATAAATTTGTATGTAAAATA
TATATAGTTGTAAAATTATCCTAAAAATATATAGATGTTGAATTTTGCGAGAACCTAACGTCTTATTTAAGACGTAAAAA
TAAGATAGTAGTTGAGTGTAAATATGTAGTAATATGTGATGTGTAATTTGAATGAAAATATATAGAATGGAGTTTTCTAA
AATAGAACAAAATAAATGATACTAGATGTTAAAATATCAAAATATTATATAAAGGTTTGTGATCTTAAGTATGGTATGTA
CACATAGGTTGTTTAAAACATATGAATATTCATTATTTATTTACATGTTGGGAAAAATTGACAATAGATTATATGTAGTA
AAGTAATATGTATATGAAAGTGTAGAGATTTATAAATTAAAATAAATAAATAAGTAACTTCGTAAAAGAGATAGTAGATA
TGAGAAAAATAATATAAAGGGTAACAAAATACTAAGTCATGTATAGAGAAAACTAAGTATAAAATATAGAATTTATACCT
CTTATGTGCATGCATATATATGTATGTACCTTGTATTTTGAACTCGTTGACTTATCTAAAATCATGAAATAACATGTGAA
GAAATAAAATGTTTTGACAATATTGATTTTAAAAATGATAATAACAAATATATTTTCATAAAAGTTGATGTAAAGAAATA
AAAAATAGGCCTAGCTATTGAGCCTTATTCTATAGTTACATATATATTTTTTAATATATAAGCCTAATTCCCTACTTATT
TCTTTATAAAAAAATATAATTCCACAAGTTAATTATTTTAAAGTTAATTAGCTTTAGCCTTTATGTACCTCTAAACTTAT
TTGGGAGTCCCAATTCATGAGTTTTATTTTTCCTACTTAAATACCTAAATGAATATTATTTCACCCTTGAAACTTTATTT
GGAAAACTTTTAAAACTATGAGCCACCTCTTTTCAACTTAAAAGGCCCTAAGGAATGTTTTAAGTAAAAATGCTAACCCA
TTTTTAAGAAAATATCTTTGTATCATTTGTTCTAAAAGTGTCTCAACTAATTTCATAAAACAAATAATATTAGCTCACAT
AAATAAACTTCAAAAATAAAAGATAAACAATATATCAAAACTTGGAAGTAAATGTTTACCAATATATCCAAACAATATAA
TTAAGACTCGAAAAGAGGAAGGCTAAGAAATATTAGACTCCTAATTTGCGAGACTCCGAGCGTTGTGACGATCCTAATTG
CTTTTGGCCTAAGATATTAGGCCAAAACGAGTTCCAAAGTAGAAACTCCAGCTCTCTGATTGTACATGAGACATATGAAA
GAAAAGGAAACCAATCAACAACGTAAGAAATATATATAAAAAATGGATAGCTAAGGTTACCAATTTAGAGCAAACTAAGT
AATTGAGAAAAAATATTCATGTTATCCCCTTGAAGTGACATATATCACGTAGGACTTCAAAAGATGGAACACAACTCACA
ACAAAACAAACTAAATAAACATGGCAAGTAATAGTGACGACAAATTATGATTCAAAATCAAGTTTATTCAATCGACTTCA
AACAACTGCTATTGTTTCAATGTCTTAAGACAACTTTCGTAGCGGAACTGGTAGTTAGTGGATTCATGGAAGTGATGATG
TGGTAGATGATAATTTGGTGGGTAAGTATTTTATTTTAAAGTTTTTCCTATAGTATTTTTTTACTAAGTGTCTTAATCTT
GATATCCCTTTAATATTATTTTTTGGTAGTGCTAAATTCATGGTAATATGTAATAATATTTATTGTAATATTCTTCCGAT
AGTTGTTTTAATCTGAATATTTCATTAATATTATTCATGATATATTCTAGATATAACATATCTTGGGTTTCTTGGTACAT
ATATAAATTTTCCGTCATTAATTGTTCTAATAGTTTTATATCTTCCATAGCTTCTACATGGTATGGAAGATATCCATAGC
TCTGATACCATTTTTCGTAGCGGAACTGGTAGTTAGTGGATTCATGGAAGTGATGATGTGGTAGCTGATAGTTTGGTGGG
TAAGTATTTTATTTTAAAGTTTTTCCTATAGTATTTTTTTACTAAGTGTCTTAATCTTGATATCCCTTTAATATTATTTT
TTGGTAGTGCTAAATTCATGGTAATATGTAATAATATTTATTGTAATATTCTTCCGATAGTTGTTTTAATCTGAATATTT
CATTAATATTATTCATGATATATTCTAGATATAACATATCTTGGGTTTCTTGGTACATATATAAATTTTCCGTCATTAAT
TGTTCTAATAGTTTTATATCTTCCATAGCTTCTGTCCAATATTGTAGATATTCGTAATTCATTTTAATCTGAATTTATTT
CTAATAAATCGTACCATTCTATTCTTTCGTAGTCTAAATCATGTAAGTCTATTTCATACCATTGTTGGTTCAATATATCT
TCTGGTTCGTTATTAAATATTTTTTCCCATATGATTCTTCTTAATTCAATTATTTTTATATCTTTAAGTACATATAATAT
CAAAGTTTCATAGTTTTTTATCATTTCATTATGGAGGTAAGTAGTCATGTTCTTTATTATGCAGATTTTTTATTTCAAAT
TATTCCTTCCTATCATATTCATAATTGATTAAATTCATATTAGATCATTATGAACTAGATTATTTTTATCATGTTTTTCT
GTCACTACTAGCATCGTACTTTAGCGGATACTTTCTTCTTATCAGCGCCTCAACTTTGTTTACTCCCCTAAACGGCTTCC
TCGCCTACCGGTTTCAACATTAGGATGGCATAGTATAGAAGTTTTCTCCCTGTTTCCAGTGTGTTAATAAACTAGAAATC
ATGATTCAAATAATTCTAATACATAATAACTAACATAAATTTATTCAATCACATATATGATATTCAGGAATATATAAAAT
TAGTTCCGCATATATTTTGAACAAAATACCTTTGCTTCTTGCTTTGCTATGCTATCTGAAATATCTGACTGGATTTCAGA
TTTCTCCATATTAACTTTTAAGTGTTTAATATCTTAAGAGAGAGAGTGTTTTCAAGAAAGTTTTTATTATGTTAGGCATT
GCCTGCCTTATAACATTTACATCCGATTCCTTATATAGACATACAAACTTACTATTCTAAATACTTATCCTAACACGTTT
TTTACACGTTTTGTACACCTGTCCACCACTATTTACTACTATTCATGACCACTATTCATGAATAGTTCCTATTTTATCTT
ATTAAGACTTATTTACACCTAACTTTTACACTTATCTAATATGCACATGCATGCTACTTTTACTTTACGACTTATTTACA
ATCTACACTATCTACATTTGTCATTATTTGATGACAAAAGACCCATACCTACTTAATATCTACCTTATGACACATATCTT
GACAACTTTACATATCTTGATAACTTTACATTATTACATATCTTCCTTCTGTTCTTATCTTTGACATAACTTTTTCCGCT
CTTGTTTTCTTCCTCGTTAATTATTCCAGCTGGACATCTAGAATTATATTANNNNNNNNNNNNNNNNNNNNNNNNNNNNN
NNNNNNNNNNNNNNNNNNNNNNNNNNNNNNNNNNNNNNNNNNNNNNNNNNNNNNNNNNNNNNNNNNNNNNNNNNNNNNNN
NNNNNNNNNNNNNNNNNNNNNNNNNNNNNNNNNNNTATCTGTTTTCCTTAGCTCCCTTGAATTGGAATAGATCATTAACT
GGTCTCTTGCATAGTAGCTCCATATAGCATTTCCATTCAAATAATTATTTGCTAACTCTTGTATGATAGTTGATATACCA
ATTATTCTTTTGTTAGCATAAAAACTTGGTATCTCTATTTTGCATATCTCTTCTTGTTGTCCGATATCCTCGGGTATAAT
CATATCTTTAGTCAGTCCTATCTTGATAACCTGTATCGGAGGCTTTATCTCCTCATATAATATCTCCGCTGGTGCCGTAT
AGAATTTTATATAAAATAAATTTCCTTTCGTAACTCTTTTGTATGTGATAAATGCTTTGTGTAGTTCTGGTATTCCACTA
ACTTCTTCTCCGTCGTATGTGTATACGGCATTTAACAGTCCGTAGTTGTAACATGTTCTTACTAAATTAGCATTAGTTTT
CGGTTGCGCAATTAACTTATTATATCCTTGTAACTTTTGTGTCAAATAATCTTGGTTTGGTTCTTTTGTAGTTGATCTGG
GGTTGCGGTTTAAATAGGTTTGGATTTTGTGGATATTTTCAATATAGGTTCGTGTGATGTAGTTATATGTCTTTTTCTCA
TTTTGATTTTGTAAACTATCTGCGTATGTAGATGTTTGCGGTTCTATAGACACATGTCTAGGTGTCCTTTGGGTAAATGG
TTTTGCAAATAGCTGGTTTAAGTTAGCATTTTTATGTTGTTTATCGCTAACTTGTTTGCTTGTACCTGCAGCTGTATTTA
AACAAACGTTATGGGTTTTAAGGAGTTTCCCATCGTCTCCTTTTAGCTCTAGATTTTTTCCGTCTTCCGATCGACGTAGC
TCCGCATTTTTATAGTCATGCTGCTGACTAGCTTTAGACTTCAGATTATCTTCATTAGTCTTTAGCTTTTGTATCTCTTC
CATTGTATTTTCGTTCTCAGTCTGAGTAGCTTTGTCTTGATAAGTAATCTGCAATAACATTCTTATCAGTTTTTATTACT
TCAATTGTAAATGTAAAATTTAATATATTTAATACCAATCTCCTTATTTCTTTTGTTGTTACCGAATCTTGTATTTTTCT
TGTTAGCCACCATTTTACTTGTGTATTATCTGTTCTTATAATAAATTTGTTATATACAATATATGGTTCAAATGATAATA
AACACTTATACACTGAATATAATTCTTTTCTATTTATTTCCCATTTTATTTCTGTATTATTAAATGTTCCTGAATAATAC
CTGCAATGGTGTTCTATCGTAGTGTCATCATACCTGTATTTTAATATTCCTCCATAACTTTTTTCACTCGCATCTGATTC
TATTATATAAGTAAATTTTTTGTTTTCATCTGGAAAGTATAATTTAGGTAAGTTTTTACATAATAATTTTACCTTTTGTA
TTTGTATTTGGTCTTTTTTATCAAACTGATATTCTATATCTTTCTTTAATTTTTGTTGTAATGGTTTTAAATTCTCTGCT
AATTTTGGTATGTATTCTCTTACTTGATTTACTAGTCCTAAGAATGATTGTAATTTCTTTTTTGTGTCTAGTTGTTCATT
TGAGTTAATTATTTTTTGTACTATATGTGTTTGCATTTTTATTCCGTTTTTATCGATTTGTATTCCTAAGAATTCTATTT
GATTTTTCATTATATCAGCTTTCTTTTTACTTAGACTTATACCTGAATATT
CAGTTAAACTATCTTCTAGTTTTACCGTTTCTTTTTCTAACATTAAACTTATATTATCACCTATTTTCTTATATCTTCTT
CCTAGATTAGAAAATATTATCTTTATTTTTAATCCGTCATAATTTTCATATGTTTTTTCGTCTATCGCATATTCTTCTTT
ATTCATTTACAAATTATGTTGTAGTTTATATTCTAAGCTATTTATTTGTAGTTCTAGATAAAAAATAGTCTTTCTTTGTG
CTAATATAGATTTGTGACAAGTTCCTGCAAATATATTATTATTAAGTCTATTTTGCCTATGTTCTAATTCTTGTCGTTTT
TCTATAATTACTTCATTAAGTTTTTGTCTATATTCGCTATTTTTGTTATTCATTGTATTTTTAAATATTGAATATATTTA
TATTCTATTTTAGATATATTATCTATTAATTGATTTAATTTTTCGTTATCAGTTTTTGTGATATTAAGTTGTTTATATTC
CGGATATAATTTGTTTAATTTTCTTCTTATTTTTCTTAATTTTCTACTCATATGTTTCTTACCATGTTTCTTATTATCCA
TAGCTCTGATACCATTTTTCGGAGATGATATTAATTTTGTGTAATATTTTGGAGATGATATTAATGGAATACTAAGTAAA
CAAGAGATCTGATATTGAAAAATAAAAATGGCAGGTACACAATATATTCAATAAATGTTCAAGTGGCTAGTTTTAAGGTG
AGAAACAAATGCTTTAATCCTATTTTTTCCTTAATAAGAAATGTCAACTAAAAAAAAAATTAGAATGGAGAAGAAGGATC
CTGCAACGATGTCAATGGAACAGTGACCATAACATCAACATTTCGCCAATAATGGAGTGTGTTATGAGAACACTATCAAG
TATTATTCTCAAAAGATAAACATAAGAGAGGGAAATATTTTTTAAAGTAAAAAAAAAACGAAATGAACCAGCAATAGCCA
AAAAATGGTCCATCCACACTTTAAAAGCAATTATTTAGACAAAGCTCAGCTACCTTTGAAGGCGTAAACAAAGTTTAGAA
TCGAAACTCCTCAAACTTTAAATGAAATCTGACTTTCGAAACAATGAGATTACTTATAAAATTTTACAGATGCAAAACAT
CGGCCTAAACTTGAATGTCATTTAAAAGCAGAGAGCAACACAGATCATCTCATGAAATCATTGTAAAACTTCCAAGGCAG
AAATATAAACATGTCTTGCGTTTTTTTTTTTTAGCTGATTCTAACTCGAGTTTACATTAACAACATAAGCAGCCGGGGGT
TTCCATATTCTACAGACAACAAACTTATGACTTTCTAAAAAAAAACTCTAGAAAGGAATCAAACAACCAGCCCCAAATTA
GTTAAGAATTCCAGCATATTCAACTGAAGAAAAAATAAAAAAATAGATGGATACAAATCTGTAAAACTCACTTTTGAGCT
TGGAAAAGTCATGAAACCATCTGCCAGAAACTTTGGTTTGAAACTTAGGTTAACATAAACTTTAAATTTTAAATAATAAA
AAATATAGGATTTAGAACAAGATGTCAAGAAGTCTAGGTTATGCTGAAAAACAGGGGCTCATATCATTCTAAAACACTAG
TCAAAATAAGATTGTATCATGTTAGAGGAAGAAAACCATTAAATCTAGATTTTTACAAGTAATAATGTGCAACTATGTGA
AGTCACAGCTGAGCACGGATGAAGTGAGACTTTAAAACTCAAATTCGCAATTCTTAACAGAAGGTCAGCAACATCCTTAC
TACATAATCACAGACATCTTAACAGGACATTGTAGGAAGTTCACTTATAATGGAGGATAGGGACATCAAAGCAAATACTA
AACTTAATCTACATATGTAGTTTCTGATCGAGTCATCTTTTTCAATAGATTTTGTCTACATCTGGATCACATACACAATG
CCCACACAACTATAAATTCTGACAAATAAATAAGTAGGAGTAAAACACACACCCAGACTAATATATTTTATTATGTTTCA
GCCAATTTATACAATAAATGACAAAGATTTGGATAATTTTTACCAGTTGGCTCCACAAGAAGTCATATCATCATCACATT
AGTGTTATTACAAGGAACTTTTGGCTCTAGTTTCATGAAATTAACGGACACAATAAAATTGCCTCTTTATGCGCTGATTG
TTAATGGAATATTATGTCGAAGGAAGAAATTTAGTCATTTTAATTCAGGATCCTAATAAGATACAAGTATCACAACATTA
TTTAAACTATCCACAGGTTGGTTTTGAATTAAAGTTAAACAAGGCAGATCATGTAAGCATTTAACAACAGAAAAACTAGA
TCAAGTTTGAGAACCTTTAAATGACCATAATCGATTCATAAAAAAAAAACTAAAATAGGGGAGATTACTGACCTTGTGTA
GAGCAGCAAACTAAAGCTTTGATGTCAAGATTCCCACTTCAAACTCCCTCTTCAACTCAAAGCAAAAAAAAAATGAAAAC
AGAGAACAAAAGATAATAACCTTCAAATCTATTGCACTCTCTCTATTGTTAGGTAATTTCCGAACCTTTTCTGGATGATC
TTTTTGTGATTCTCCTCAATGATCCTTTCCAAATTGGAAGACGCCTGCCTTTTATAGGCAATTTTGGGAGAGGATTCCAC
TCTCAAACCTATTAGATTGAGGGTGAGACGAACTAAAATCCAATGGTTCTTCGCATCCCCCATTTTTAGGCGGAGCAATG
ATGATGGTCGAGACTTCTAGGCCTGCTTTGGGTCAAAAAAATAAATCGAAAAAGATGTAAAGTTGATAGAAAAGGGAGTG
TGATTGATGGACGACGGATGGACCTGGCCAAAAACCACCGGAAGTTATCATTTTCCGGCGGTTCATAGCCGTTCTTTGGC
AGAGATTGATGGGGAGGGGCGTGAAAGGTTCCTGGGGAAGAAGGAAAACGTTCTGGGGAAGGAAAACTTTTGGAGAAAAG
AAGAAACAGACGTCTGGGGAAGGAGGACAAAGTTTGAGGTGTGAATTCTGGAAAAGAAAAAGTGTACCAGTGATGGAGTC
CTTTTGGAAAATGTTAAAAATGTCTTGTTCAATTTGGGCCGTCTGATCATTTGATCGGACGGTTAAGATAAATCAGAAAT
TAAAAGAAAAAGTTATATATATATATATATATATATATATATATATATATATATATATATATATATAAAATAATGGTAAA
AGCTTAATTTACTAGGACCGTTAGATTTAATCGTAGGGTCAAGATTTGAGCTAAAGAAGCACAATCCATGTGCTCGCCTA
CATGGCACATACAGATTGGCCAGTTTAAGGAGACTTGGATTGCCAAATTTTCTCCAATTAAAATCAATTAAATTATAACC
TCTTGTTTATTAAATAGTCATTATTTATTAAATTATTCGGCAAGATTAGCTTATTTGATAAAATTAGTCACTCTTAAAAT
TAATATAAATTAGTAAATCATTAATTAACTAAGCTTTCCAATTTTAATAAATGCACGAAAAATATCTATTGCGACAAAAG
AAATTATATTTGAACAAAAAAAAAAAAAAGATTCGATTCTTAAGAACGACACTTATTTAAAAAAAAAGAAGAGAGAAAGT
AAGTAGTAATATAATATATTTAATTTTGTAAGAAATAACATTTATGAAATAAATTTATCAATTAAAATAAATAATTAAAA
ATCTTTTTTGTACTCCTATAAAAATTTCATAACATATATATATATTTTTTATTATTATTAAATGTGGAGAGCCAAAATTG
GGTGTCAACAATCGCCTAATGCATTCGGCGAGTCACTGAATGGCCTTTACCTCGCCCAAATTTCCAGTGTGCTGAGCCCT
GAAGGAAAAGATCAAGTCAGCGATGAAAAGGAACAGTCAGCCTGTCACCGAATAGTTCCGCAAGGCAGTACTATATCGCC
TAATGATCCAGAATGCGAAGATGTTGAAGGCAAGAGCTGAAAGGCAATAAAACAGACCAAAGGGCAGATCNNNNNNNNNN
NNNNNTTGAAGGCAAGAGCTGAAAGGCAATAAAACAGACCAAAGGGCAGATCGTCAAATGCATCGGTGATCCCGACTAAC
TGCGCCGAGTGATCCTTCGCAGCACAATTTTTGACAACTATAAATACTAGTTTGAATTTTTATCTTAGTATGCAATTTCA
GATACAACAATTTTATTTTCTAAGTTTTCAAGTAGAGAATATTTTTGCTTAGCTTTTGGAGACTTAAAGACTTCCAATTC
CAAGAAATTGGAAGTGGGTGTTGAAGATTCTTCATCTTAGACTCGATTTAAGTGAATATAAATCATACTAGTTGATGTTA
CTTCGATTTGGTACCATTTTCTTCCTTTTTTCTATGTCTAGCTAAAACCCCAATTCTTGGAGTGTGATTTTGTGAATATG
GGTTAAATTTCCTATTGGTTATTGCTTATTGTTAGTCTATTTGTTGTTTAAATATGATTTCGTTTAGTAGTTGTGTTTGA
ACTTAATGGGATTGTAGTTGCAAATACGATTTCATCTTAGTGTTTTTGGCTTGCTCGAGAGAGAGGTTTTAAAACTAAGA
CTACTAAATCGATAGCCGGTGGTTATTGGGTCGTCATGGGTTCAACTTGAGAGAGTGAATCCTAGGCTTTTCCCACATAT
TCAGTTCGAGAGAGTGAATGGGCTAAGACGGACGTTGTGCTTAAAAGCGGCAACTCGGTGTTTGAGAGAAACCGAGTTGA
TTCGGGGTAAGTTGCTTGAGAGAGAATTTACCCCCACTAAAGTCTAGCCTAGTTACAAATGTTCAGCAATTGATTATCAA
TAGCAATTACCCGATTGTGTAGTTTATCCTGTATCCCTATCACATCCCAAGAATCCGGTCTCCTATATTCACATCTTTGT
GTTTTCACTGTTTTTGTTCATTAATTGAATACAAACCCCCCATTGATAATTGACATTCATGTCAACCCCTTAATTTATCA
TATTTTTACTCGATAATGTGTTTAGCTATGGTTGACTCTAGCATATTCGCACTTAACTCTTAATTCTCAGAAACCGCTCC
CTTGGGACTCGACCTCAACTCATTTGGTTGGGTTATATTACTATTGTACTATAGTAGACACTTGAATCAGAAGTTTTGTC
TTGACTACGCAAACACCATGCTTCCAGGCAGATCAAGGTTCATGAGAAGAACTACATGACTTAGCAACAATAGTACTTGC
CTTAAAGATTTGGAAGCACTATTTGTATGGTGTTCATATGGATGTGTTTACAAACCATAAGAGTCTTCAGTATGTAGTCA
ATTAGAAGAAGTTAAGCTTTATTACGGAAGATGGCTTGAATTGTGGAAAGACTATGACATGAATTTTTTATACCATCCAG
ATAAAATCAATGTAGTGGTAGATGCTCTCAATAGGTTGTCTATGAATAGTATTGTTTACATTAAGGAGGAGAAGAATGAG
TTAGTTCGTGATATTCACATGCTTGCTTATTTAGGATTTCATCTTGTGATTCAGTAAATAGTGGAGTTATTATTCAGAAT
GGTCCATGTTGAGTTGGGGATTTCAACTCATTTGAGGCTTTATTTTCATAGTATTATTGTCCTCGATGCCTACTTTTTTC
TCTAAAACTGATGTTAAAGTGTTTATTTGCAACAATGAAAGCAAAAGAGCAAGGCAAGGACATTACCAAAAAAAAGAGCG
AAAAAGCTAAAGAAGGACAAATCTGATGATCGTCAAGATCACTCGGTGAACCGTCGAGTGGTCATTCAGCTCGACAAATG
TTCCAGAAGGCCAGCCCTGGGAGAAATCTAACTCGGCGATGGAAGGTGCAACTCGGCGAAGGAGATCCTAATCGCCTAAA
ATTACAGAAGGTGACTAGTGAAGGGTCATTTCAAGAAGGATACGGAAGAGGATACTTGGCACATCGCCGAACTGGTCGGC
GATAGACAACTTACTCTGCCGATTGGTCCAAAGGGTGAAAATCTAGAAGAGTATAAATGTGATTTTTAAAAGAGTTTTTG
AAGAGAGTTAGAATTTCCGAAAGTGGAGACACATTCTAACTCTGGGTTTTTTTATCCAAACACTATTCTTAATAGTCTTT
TAGTAGAATTCAAATTGGATTTTGATTTTAAAATGATTCCAAGAATTGTGAAGACTTGAATTTTGTTACCTAGCTGATCG
AGAATATAGTTGGTAATACTTTCTTGCTTTTTATAATGTGTGGCTAAAACCCCCTTTCTTGGGGTGTGATTTTGTGATTA
AATGTTCTAATTAGCTTATGAGTGTTAGTATTTATTGATTTCAATGTTGATTTGAAGTGGGTTTGATTGATAGTTGTGTT
TTAATCCATAAATTGTAGTTGCAAATGCAATTCTAATTTAGTATTCTAGGCTTGCTTGAGAAAAAGGTTTTAGAATTAAG
ACTATTGATTGATGATTGTAGTGATTAGGTTATTATTGATTTAGCTTGAGAGAGTGAATCTGAATTCAGTCTTACCAATC
TAGCTCGAGAGAGTAGATTAATTGAGGTTTTGGGCTGCTCATATTGTTAAGCTTGTCGAGGTTCGAGAGAACTCACCTGA
TTCATGTTAGTTGATCAAGAGATGGCTATCACACTTAAAGCCTAGCCTACCCGCTAAGAGTCAACATCTTTTAGTAAATT
ATAATCATTCATATAGCGAAATTAGCATTTAATCGATCCCATCCCCAATAATCCCTCTCTACTTGATTACTACTCTATTT
TTGTAGTTGTTAATTGCTCACTCCAAACCCACCATCTGACATTTATTGTCAACCCCTGAAATTTACTTTAATGTGTTTCA
ATAATGTTTACTTCTACAAATGACTAGAATACTTTCTTTACTTCGTAACTGAACTATATTTCATACCACTCCCTGTGGGA
TCGACCCCAACCCTTTGTTGGGTTTATACTTGATTGCGACCGCCTACACTTAGAATTGGATGAAATGTAGTTGAGCATTA
TAAAAAATGGCGCCGCTGTCGAGGAGTGGTGTTTAGAATTCTTTTAGTGAAGTTTGGTTGTGATCTTATTGTGTTGTAGT
TGAACCAATTTAGCTTTGTTTGTTGTTTTTTCCTTTGAACAAGTGATGAGATGAGTGTCAACGGAGGAATGCTAGCCAGC
TTGGACACAGTGATGACATCGTCAACTTGAACAATGTAAATTAAACTCAGTTAGGTAGTGTTCGTGTTATCCGGTTGCCT
CCGGTCGTGCGAAATGCGGTTTTCATGTGACTAGCACGATGTTGCAGTTGTTGTAAATGGAGGGTTTGTTTGGCGGTCTA
GCTTATGAGGATCCCCATGACCACATCCAAAATTTTGTGGATGTTTGTGGTCCATTTTCCTTCACCTAAGAGTAAGTTCG
ACTTTGATTGTTCCCTTTTTCTCTGGCGGGAGAGGCAACCAAGTGGTTAGCCGACCTACCTAGGGACTCAATTACCTCTT
GGGAAGAGCTCACTGAAGCGTTTTACACAAGGTTTTTCCCTCCTTCGAGGATGATGGCATTGAGAGATAATATTCAAGGC
TTCAAAAGATTGGATGGTGAGCTAATTCATGAGACATGGTTGCGGTTCCATAAGTTGCTACTCCAATGTCCAACTCATGG
ACTCCCGAACAACGTGTTGTTACAACATTTCTACTAGATTCTAGATTCGGTCAACAAAGGTGTGGCTGATCAACTTGTCC
AAGGAGGAATTATGCAACAACCTTTTGAAATCATATCTACTCTCCTTGATGGAATGGCAAAGATCAACCGTGCTTGATAC
ACTAGGGTAGATCAAGTGTCTCCTTTGAATTTCAGGATGACAAAGGAGCAAATTGAAAAGGACCAAGAACGGGATGAAAA
CATGGCTAAGATGATGACCCAAATGGATGTATTGTCAAAACATATCATGGGTAGAGGTTCTAAAGATGTGAATGCGTTGG
AGTTAGTAGGGTGAACCCTGATGATGTACACTTTGAGGTTTTATATAATGAGGAAGTGCATTTTTTGGCAAATCAAGGAA
GAGGTTTCCGTCCGAACTATCCAAGGTCGGGCAGGAACCAAGGTTGGAATAGAGAGCGTGATGAACGTTGGAAAGACCGT
GATAGGTAGTGGTGTGACCGTGGGACTAACTGGAAGGAGCGGGATGGTGACAACGATCGCTATGTATCCCCGCATGAGAG
TCAAAATCCAAAAGAGCAAAGGGATGATCCTAAAAGTTTCCGCACAGAGGATATGCTAGCACGTATTCTCAACAAAGTGG
AAGGCTCAGACAAGGTGCTAAAAGAAATGAAAGACGATGTCTCATCTCTGAACCAGACGATTATTTCCCACTCGATATCC
ATTAAGTAGCTAGAAATGCAGATGGGCCAAATCTAGTCCCATTTAAACCCGAGGCAAAAAGGAGGGCTACCAAGTAATAC
CTTGGTTAACCCAAAGAATGATTTGTGAATGAGTATCCTCGTCATGCCAAGACATTAAATAAGGCGCATCTTGGGAGGCG
ACCCAAGCTTCTATGTTTTAATAATGTTGTTTGAATAACGAGTGTTGAATGTGTAGGTTGAAAAATCAAAATTTTAGGAA
AAGAAGTAATTAGGCGAGCCTAGGCACCGATCGAAGACTCACCGAATAGGTCGGCGAGCCCGATCTGGATCACCTTTTGG
ACCAACTGAATGGCTGGAGGTTCTGTAAACTTCGATTAACAAAAGAGCAGTTTGGCGCATCACCAAACGGTCAACGACAT
AAGTGAGCGTCGCCAACTGGCGAGCGAACCGAAGGGTCAAAAGGCGTAAATCATTTTAAAATTCAAAAACTCCCTTCATT
TCCTATTTTTTGACTTTTGCACTTTCATAATTATACTTTAGATTTATAGTCTTATTGTTTTGTGTGGGATCAATTGCTCG
GGGAAAGAGTTTGTGCTTTTTGCGTGTTGATTTTCTAGCCTAGCGTCAGTTATCTACTCTTGAGGTTAGTTTTCCGAACC
CCGCCATTAAATTTTTGTAGCCTCGAATGCATAATCGTACCTATTGTGTTGTTTGTGTAATATCAGTGCTTTTTGGAATG
ATTGTAATTAATTTATGCCTATGAGGTCCCGATTTGTGTTTGTTGGCCTATATTTGTGAAATCACCTGTGTTTGCATTAT
TAGAATTATGGGTTGTGGTGTTTTATTGTTGGTTCTAGCATGGGTGAAGTCTGAGTAACCCCAAGTGCAGTGATCGACTG
ATTTTGCCCAATGATAGAGCAGGTGACGTCATTCTTAAGGGCAAAAGACATCAATTGGTCAATTTTCGCCAAATCGGGGA
AAGTCTGAGTACCCCGAGATCATGGGTAGCATGTGTTTGGTTTTAATTGCGTAGAATAGGTGTTTAATTTTGTTCTCATG
AGCTGTAGGTTAGAAATTAGAGGTTGGGGTCAACATCTGGTACGATGGACTGTTCGGTGAGCTGGTCAAGCTCGCCGAAT
GGTTTGGCGGTTCGCCCAAATACCCTTGGATTGCCTTTTTAATCCTTAAAAATGGGTGAAATGTTTCTGTAACATTCGGC
GATATGCTTGAGCTCGTCGAGTTCACTCAATGACTCGCTGAATGTCCCTTAGATCGCCTTTCTAAGCCCTTAATTTTGAA
AAATATTCTATAACATTCAGCGATCTACCTTTAGTTCACCGAAAGGCCCTGAACATCGCCGACCTGATGATTTCTGGTAT
TTTTTTAGTCTGGAACATTCGGCGAGCCCGACTTGGCTCGCCGAATGGGTTCGGCGACTCACCGAATGATTCAGCGAGAT
TTCCTGCACAAATTTTTCAACTTTGATATTTTTTGAACTAAGTCTAACGAATTCGATGTTGTTTTGCAGGAATGGCTAGA
CCCAAGGCACCTGGAAGGAATCAACCACCCTGAAAGCATGTTAAGGGTATTATTATTAATGAGGAGGTTGCACCCTCTCG
GACAACACAGGCCAAAATCCCTCTGACTGGGGAAAGGAAAGGGAAAGGGGCTAGGTGTGCCCACACCAACGGAGGAGAGA
TCTGACTACATGAACATCTATGCTACCCACCTCACTACTTCTGAAAGCGAGGGCAACTCGGGTGCTAAATCTCCATCCTC
AGCATTTGAGCAAGAGGATGATCAGACCTTCCAAACTAGGAGAGTGGAGCTACACTCCAAATCTTTACATGATCCAGCTC
GGATTCCAATGCCTCCTACACCTCCTCTACCTCCAGTACAGGTAGCAAAGCAGGTACCACCAGTTCAGGATCCTCCTCCC
TGGTCATTGAGTAGACTGAAGGCCGCGGGACTGAGGACTATGTTAGAGGAGAAGAGATTGTCTACAAATGATGTAGACTT
GCATTGGATGCCCTCACGGTGAGAGTGGAGGCTTGTGAGTTGGGCATGATGTAGTATGATGATGTGACGGCCTTGAAGGA
CGATATTGTGGGGTTGAGGCGCGATGTGGATGAGCTGAAGTCCACAGATCTCTCGACGTTATTCGTCACAGTGGACCTCC
CTGAGGTTCCGAGTGAAAATTTCCCGGCCAGTTATGAGATTCCTCCGGCTACTACAACTGGAGATGTTACTAGGGATAAT
GTGGACGCTGAGTCAGAGGCCGAGACCGATGATGAGGAGCTGGGTGTTTGAGATGCAGTTGTTTATGATGATCTAGAGGA
CCTCGAGTGGGCTATGGTACATACAACTGTAGAGGTGTCTTTGAGGGATACATTAATGGTGGGCTCCAGTGAAGCTAAGG
ATGATGTTGAGCCGGGCACTGATGCCCAGACTAAGGGAGTCACTGACATGCAGAGTTCACCTCAGGCCTAGCCTGACAGG
GGGATTTTGACTCTTTCTCAGTTTTCTGTTAAGACATTTTTATTTCTTTCGTATATGAGGACAATTACTTGTTTTGTTTG
GTGGGGTGAGGTACATTTATACCTACCTTTTTGGGATGTTTTATGGATTTTATTGTTGTTTTGGTGTTTTTTGTGAATGC
TGGATTTTTTTGGTATATAATAGCTTTTGATCCATTGGGTTGTGTTAATATTGAGCCATTGGTTTAAATATTAATGTTGG
TTTTGCCACCTCTTGATATTTGTAAATGTGGTTGTTCTCTTACAAATTTGAGTATCGGGTGCAATCAATACCGATGACTT
GAATAGTGCTCTTAATTGAACAATATGAATGTGCAATTCCGATGAGGCAAATTTGAGTTGCATAAGTCATGTGTGAACTC
TTAGCATCTCATTTTAACTGGCCGGTTGTTGAAATGAATCTTGTGATGATTGTTGCACGCTAGCCAAAATTGTAGTCTTA
TTTGATGATTGTGTTGAATGTCGTGTGTGGTGAGATTATCTTGAAATGTGTGCTTGATAATACCTAGAACATGCCCCGTT
TGTCCAATCGACTAATGTAGGCGATTGATAGAGATGATCTTAGGCACCATTTGTGGAGAGTGAACCAAAATTGCCATTAT
ACCTCTTTGTGACCACCTTGTAAGAGTGTGAACCTTGATTGGCACCGCTTGAGCCTATCATTTTCTTTGGATGAAACTTG
AACACATTTGACCTCTTTCTTCCCACCTAAAATCTTTATGAAGCATTGGTTATTTTTAATAGACAACTTAGGCCAAAAGT
CTAAGTTGGGGTGTAGTGAAAAAGAAGGAAAGTCAAGCAGTTTGAGAAATTCCCCCTTGAAGGATCATGTTGAAAAAGAT
GGAACCCCTCCATATAAAAAAAAGAGAAAAGTGAAAGAAGAAAAAGATTGAAAAGGAAAACAATTGTTGAAATAAAGTGT
GTGCAATGAGCAAAATTGAAGGGTTATCCAATGAATTATGCTTAAAAAGATGTAGGATGGATTGTGAACATTGAAAAGAG
TAAGAAAAGGAAAAAGAATGAAATGCAGGCCATGTTTTTTGAAGGTAGAAGGCACTAAGCCAAAATGATCATACCTTTAC
CCTCAGCCCTGTTACAAGCCTTGAAAGACCTTTGTGATCATGATTGAGCTTAATATCATGTTGATTGGAAAATACGGGCA
AGCATATGGGGAAATCATTCATGTGTTTATCTTTGAGAGAATGAGAGTTGCTTTTGATTTTGGAATTCTGAAATTTTGAT
GAACTTAGTGTGAGCATGGAATCATTCTTGATGTGAGGGCATTCGAATACTCTTGTTGAGCTTGAACTTGCATTTGAAAA
TAACATTGTGAACTTGAATTCTATTTGATGATGGCTAGTCACAGTTTGAAACAGTGCATAATTGAACATTGCATGGGTAG
ATTGAACCTCATGTGCATTCATGTTGAGTCTTAAGTAGCACTGTATGTAGACATCTCTGTTAAACTGATTAAGCTTGTGT
TTTACTTGAGGACAAGCAAAAGTTTAAGTTGGGGGTGTTGATGAGTCGGGGATTTCGACTCATTTAGGGATTTATTTTCA
TAGTTTTATTGTCCTCAATGCCTACTTTATGCTCTAAAATTTATGTTGAAGTGTTTATTTTGCAGCATTGAAGGCAAAAG
GGCAAGGCAAGGACATTACCGAACAAAAAAGAGCGAAAAAGCTGAAGAAGTTGAAGAAGGACAAATCTGATGATTGCCAA
GACCACTCAGCGAACCGTTGAGTGGTCATTCAGCTCGCCAAATGTTCCATAAGGCCAGCCCTGGGAGAAAGCCAACTCGG
TGATGGAAGGTGCAACTCGGCGAAGCGCCGAATGGATCGGCAAAGGAGATCCTGATCGCCTAAAATTACAGAAGGTGAAT
GGTAAAAATCATTTCAAGAAGGCGATGGTAGAGGATACTTGGCGGATCGCCAACTTAGTCGGTGATGGACGACTTACTCC
GCCAATTGGTCCAAAGGGTGAAAATCTGGAAAAGTATAAATGGGATTTTTAAAAGAGTTTTAAAGAGAGTTGAAAGTTCC
GAAAGTGGAGACACATTCTAACTCTGGGTTTTGATTTTAAGTTGATTCCAAGCATTGTGAAGACTTGAATTTTGTTACCT
AGCTGATGGAGAGTATAATTGGTAATACTTTCTTGCTTTTTATAATGTGTGGCTAAAACCCTCTTTCTTAGGGTGTGATT
ATGTGATTAAATGTTCTAATTATCTTATGGGTGTTAGTATTTACTGATTTCAATGTTGATTTGAAGTGAATTTTATTGAT
AGTTGTGTTTTAATCCATGAATTGTAGTTGCAAATGTAGTTTTAATTTAGTATTTTAGGCTTGCTTGAGAAAGAGGTTTT
AGAATTAAGAGCTTGTTTGGATGGGCTTTTAAGCTGGTCAAATTTAAGCCAGTTTTTGACTTATTAGAGTGTTTGGCAAT
TATCAAAGTGACTTATTTTAAGCTAAAAGCTAGGTGAGGGGAGCTTCTTCTTTTTTTTAACTTAAAAGTCTTTTTATGTT
GACCAAGTATATTACCTTTTTGCCCTTAATTCTTTTATACAATTTCCAAATTGCCCATATTGAATTATTATTATTATTTT
ATTATTATTTTTTATTATTATTATTATTATTATTATTATTATTTTATTATTTTATTATTATTTTATTATTTTATTATTAC
TATTATTTTATTATTATTATTTATTGTTATTATCATTATTATTATTATTATTATATTATTATCATTATTATTTTATTATT
ATTATATTAACAGCATTTATGGTAAGAAATCATGCTGAAATAAAAAGAGGAAAAGCTCGCATGGTAATAAACTATAAAGA
GCTAAACAAAAACTGTTTATTTGATGGATATTTTATCCCAAATAAAAATAGTCTTATTAACCTTGCAAAAGGAAAAACAT
ATTTCTCAAAATTTGACTGTAAAAGTGGATTTTGGCAAATAAAATTAGCAGAAAACTCTATTCAGTTAACTGCTTTCAGC
ACTCCTAATGGACATTACGAGTGGTTAGTCATGCCTTTTGGGTTAAAAAATTCACCACAAATATTTCAAAGAAAAACGGA
TTAAAATATTCTCAGAAAAAGAATTTTTAATTGTCTATATAGATGATATTCAAGACATACGAAGAACATTTGAGACATCT
AAAAGAATTTTCAGAAATTTGTTTAAAAAACGGAGTTGTGTTAAGTCAGAAAAAAGCTGACATCAATAAAAATGAAATAG
AATTCTTAGGAATGATTATTTCAAAAAATGGAATTGAACTCCAATCACACATCTCAAAAATGATTATAGAATTTCCGGAT
AAATTAACAACAAAACAAGAAATTCAAAGAGTACTAGTAACCCTAGACTTTCGATAGAATATGGAAGAAATTCCATTAGA
AAAAGTATATCCAATAGATATCCTTTAAAAATCATAGAAACTCCAAATATAACAAAAATAAAAGGAAGAATCTTCAATGG
AATTGAATGGAAATATCAAGAAATCTTGATACAAACAGGAGCAACTGGTAACCATGTAAAAGGTATTTTACTAGATGGAA
TATCCATTTACGAAGGAGAACATTATACATATAAAACCTTTGAGGGAAATAACTTTAGTTGTAAAAATATGGTAGATTTA
CCTATACAACTAGATACAATAAGAATAACAGTTCCTTGTTATATTACAAATCACGATGGTGATCAGGATCTAATCTTAGG
AAATCTTTTCCTAAATAAATTAGAAGATTATAGCATAGGAAAAAATGGCATAGAAATGTTATATAAAGGTGAAACTTGTT
TCATACCAAAAATGTTGTAACACCCCGTATCCGAAAATAGAGATTTCAGATTTCTGGTGTTACAGGTGGCACTCACGGAA
ACCATCCACGGATCGTAGATGGACTCACGGTCCGTCCTGCAGGTCCGTGGTTCGTGACAGAAAACTTCCCCAGAACTCAG
TCAGAAAATTTGGCTAAGTGTTGACCCACGGCCGGACTTACGATCCGTAGGTCAGGTCACGGACCGTAGTTCGTGTCCGT
GGATCGATGCCCCAAAAGCCCAGCTTCAGTCTCGAACTACGGTTGACCAGCACGGACCGTCATTCGATCCACGGTCCGTA
GGTCTGACCGTAGATGAGGTTAGCAGCTAGTTAGATGAAAAATATTGAGGGGTCAACTTCAGATGGTCATAACTTTTATC
ACAAAATGAATTATGTGTCCCATGACCTATGGTTAGATATATAATTGAATTATCTTTCCAACTCCACCGAGTTTACTAAA
TTCCGACCTCCGAGTAAAAAGATATGCCCGTTTTAGTGAAGCCCTGTCGGGCAGACTCGACCTACGGACCCAATCGACGG
ACCGTCGATTGATTGACGGACCGTCGATTGATTGACGGACCGTCAGTCCATTCCGTCGATCACTCCGATAGCAGTTAATT
CAGGGGTTTTTTGGTCTTTTCCTATTTCGTTTAACCCCTAAGATACGTCGTTTAGACCCTAAATCATGAGATTTTAATCA
GTTTAAGCCTAGAAACATAACTAGAACTTACCTAAGTCAAATCATTAATCAAACTTAGAAGAATTAGAACGCTAAAAGGA
GAAAAGAAGTCAAGAACCCTAGTTCAAGAACGCAGCAAGGTTCCTTCAGTTCCAGCCCCGAAATCGAAAGATTTCTCCGT
GGAATTCGTCACCAGGTATGTGGGATTTCACTAGTAGGTTCCTTTCGCCCATTAGGTCCCTAGAATTCAGTCAGATTCTT
GATTCCATGATTATGAACAGACCTAGGGTTTCTAGAATTACAGCAGATCATCATGAATTAGTTATTTACATGTTCCAAAT
CAGATTATGATGTTATTGCTCAGTTTATCGCATGAATTTCAGAACCCTAGCTATGTATTTCTTTAGTTCTTGAATTACAC
ATGCTAGGTCAGATATTTCAGTATTCAGTTTTACATGCCTCAGTTTATGAATGTACAATTATCAGATTAATTGTTGCATT
CTCAGTTTGCATGTTCAGTTTCTAGCTATCCAGTATTTACAGAAATTCAGTCATAACTAGTTAACCACTTAATTCATTGG
GAGTAGCATAATACCGAGTTGGACTAAGATTTCAGCGTACCCATATAGTCCCAGAACTACGAGCCACGTAGGTGTAAGTC
CCCTCTGTGGGCAACATCAGTTTAGTGATCACGCCAGCATGCCTCTATACCTCTGGCAGGGTATATTGGGTCCTCTCGAT
GGGGCGTATACATCGGACTCCACATTTAGCTCATGTGGTTTTATGTCGGTTATTAGTAGCTCCCACAGTTCAGTCAGATT
CTATTGCATTGACCATTTATCAGTATATTCAGTATTCAGTCTCAACATGTTATAAATTGTTCATTGCATTCAGTTAGCTC
AGCATTCAGTATCTATATCATGTTCAGATTATTTCATTGCTTTATTGCTTTGTTCAGTTATATGTTATTTCAGCTTTACT
CTATCTTGCATGCTCAGTACCTTTCAAGTACTGACGCATACGTGCGCTACATCTTCTCGTGATGTAGGTTCAGGCCCTCA
GCATCCAGATCACGCTTAGATCGATTTCCGATCTTCAGTTCAGCAGCATCAGTGGTGAGTCCTTATTCTTCGAGGACTAG
TGACATGTTTATCTTTATCGTTTTTAGTCTTTAGTTTCAGTTTTGCTAGACCTAGTTGGGGCATGTCCCAACATTTCTAG
TCAGTTTAGAGGCTTATTTCAGACATAGTCAGATTCAGCTTAGTATTTGAGTTTGATATTTCTTTTGTATTAAACTCTCA
GATTTGATATATTCAGTTATAGTATATGGGTATTCCCCATCTTTTCAGATTTATTTATGATTTAGCTTCCGCATCAGTTT
ATTATCTTTAGTATGCTCATGATCATGCCAGCAGGGTTAGCTTGGGATCACTTGTGGTCCTAGGTCCCGTGTCCGCGTCT
CGGGGGTAGCTTGGGGCGTGACAAATGTAATGCCAAAAGAAACTATTTTTAAAGTTTCAGTTTTCATAGAAATCACCTTC
TATGATACAAAAATGACAACCTGTTGTCAAATAGACAATGGATCTGAAACAAGTCTAGCAAAATCTTTTTTAATAAAAAA
TTGGGACATAAATAAAAACAATATCTCTATGATAGGAATTACAGGAGATAAAGAAAAATTGTCAAAATCAAAGGAAAACG
TGGAAATAATCTTAGGATCTAAAATTGTTTCTATAAATAAATTATTTGCTTATGATAAACTGGAAACAGATTTATTATTG
GGAAATGATTTTCTACAACAATTTCAAGATTATCATCAAACATTATATATGATAAGCTTAAAAACTCCTTGTGGACATTT
CATAAAAGTCCCAAGAAAACAAAATCTGTATAGTCTTGAAAAAGATAATGAAAATTTTAAAAGAAAATATTTAGAAAACC
TAAGAAAAATTACTTGTAAATGTCTTAATCTTGAAAAGATTAAAGAAAATTTACAAAAATCTTATGGAGAAAATCCATTA
GAAAAATGGGAACATAATCATGAAAGGGCAAATTTAACATTAAAAGACCCTAGTATAATTATTAGAGTTAGACCCATGCT
CTATAATGAAGACAATAAAATTGAAATTAAAATTCAAATTAAGGAATTACTCAACTTAGGATTAATAAGAATGAGTAAAA
GTCCTCATGGTTCAGAAGGAAGTTTGTTAAATATTAGCCTTGAAACCTGGGTATTATCAGTTCTAATGACAAATTGTTTT
GGTAAAAGGAAGGTAGAAAATTTTCTAATTCCTCTAACAATTGCTAATAATTCCTTTTCATTTGTGGAATATCTTGTTTC
TGCATCATTAAAAGTACCACTTGTGTACCTGCAAATTTCATTTAAATCGGTTTGCAATAATAAAAAGAAAAATTATATCA
ATCATTACTCTTAGAAATAAAAAAGAGGAAGAAAGATATGAATTAATATATAATCCTTATGATTTGGATGATATAATGGA
TACTTCTGATTATTATTTTTCAGAATAAAATGAGCTTAAAAGAAATCTCCTAATTACTAAAAGATCTCATAGAAAGTAAC
AAACAATTAACCTTACGGTTAAAAATGATAGAAATAGAAATCAACTATATTAAAGAAAATCTTCCAGGAAGAATTACAAA
TATAATAGAAAAAACAGAAAGATTTGACAAAAAGGTTAGAATAATATTTCTCAAGAGTTTTATGAAACTTGTGCTCTGCA
AATCATATTATGTTCTTTGTACCCTGGTTTATAACCACTTACTTACCTTTATTCATCAATGTTCTTGAATGATCGTATAA
GGATGAAATAGGTAATATTATTAAATCTATTTATCCTCCTCCTCAAGCCCCGTTTATTTTACCAAATAATACAGGTATAA
CTTTTACTGCATTTCAAAACTTTATTGAAAATGAGATTGCTGCAGTAAGTATCAATGAAATCAATCGAATTATTTCTCAA
ANNNNNNNNNNNNNNNNNNNNNNNNNNNNNNNNNNNNNNNNNNNNNNNNNNNNNNNNNNNNNNNNNNNNNNNNNNNNNNN
NNNNNNNNNNNNNNNNNNNNNNNNNNNNNNNNNNNNNNNNNNNNNNNNNNNNNNNNNNNNNNNNNNNNNNNNNNNNNNNN
NNNNNNNNNNNNNNNNNNNNNNNNNNNNNNNNNNNNNNNNNNNNNNNNNNNNNNNNNNNNNNNNNNNNNNNNNNNNNNNN
NNNNNNNNNNNNNNNNNNNNNNNNNNNNNNNNNNNNNNNNNNNNNNNNNNNNNNNNNNNNNNNNNTTGCAATAAAGTTTT
GAAATGCAGTAAAAGTTATATGATAAATATTAAATAGATGTGAAGTATTTTGGCATAGATATATTTCTCTCTTTTGATCA
TGGATCTAGGAGACACTAGTACTAAAAGTACTCGTTTAGAAGAGGTAGATATCCTCAAAACCTTGATTTGTTAAATAAAT
GGACTATTCCGAAAGTTAATATTAGAACTATTTATGATTATGGTTGGTTTGATAAAATCTCAAATAAACAGTTGATTAAA
ACAACTGAGCAATCTTTGGCGTTAATTTCTCGCTGTCTTTTTAACAGGGTATGCGGATTACGCGGATTATGGAGTGAACA
CTCTATAATTTTTTAAGATATCTCGAGCATTTTTGTACTCAAAATATTCTTGTTTTCTATATATTTTCATTTCATTTATT
GAAAATATTAATGCTTCATATGGGTGACTAGCACTTTGGTATACTTGTTCCATTTCTTTGATTGCTCTATCCATATGGAA
TAAAACTTTTTTATGTTTCCAAGCTCTATTTCTTACGCTGTGAACAGGTCTTTGTAAGAATTTCATTTTATGTATTTACA
TAAAAATATGTAATCATGAGATATGATATGCATAGCATGAATTGTCATTATGTTTAATTCCCTGTAGGTACTAAGTATTT
CTTTATGTTTTAAGTAGGCGTATAGTATGATTGTAAAAGAAATAATATGTAATAAAAGTTTATGTGTATACCTTCCTTCT
CTTTTGTCGATGAATAGTCCTTATCACTACCGCAGCAGCTCTCCTTTTAGGCCATGAACAATATTTCGCCCTAACGACCT
CAGTCTTTGGCTACTTTGTAACTGTTCCTCCCTAAGGCTGAAGATCGCAACCTTCACTTAAGACTATTAATGGAATTTTG
AGAAAGGAGATATAAAACAACTTTTATTTCATATCATAATTTTTATATACACACATACTATATGAACTACTACTCACAAC
ATATAGAAAATACTTTTCCCTGGCGGGAGAAGCTACTTACTCACTCTTCATACTTCCTGAAGTACCTAACATTTTTCTTT
AAGTGTTTTTCTCTCAGAAAATGTAGTCTGCTCCTCTCGTACGAAGTTCCTCTCCTTTTATAGATATAAGGAGGGACTTA
TTACAAAAGAAATTATGTTATGGGACTTCCCTAAAATATTCCATAATTATCTTCTAGTCTTCAATTATTTGGTGTTGAAG
CTGAAGGTTCCTTTGTGATAAGATAACAAGACGTTCCTGTCTTCTTTCGAATAATTGGCCGACACGAGATGACCCTTCTT
TTTGACTTTAAGAAAAGAAAAATTTATTTTCTTTTGTTGCTATCTATGACGTAAGTGCTTACGTCTTCTTCTTTGTCCAT
ATGCTACATCATGGATGATTGTGATCTAGCATCTTACATGCAAGCTTCCAAGTTTCTTCAGTTGCTCCTAACCTGTGGAG
CTCTATGTCGAGAATTCTTTCTTTTAGTTCCTTTGACTTGGTTTTTCCTTTAATAATCAGAACCCAATCATGGTCTTGAT
CAATGACTCTACAATCTTCATTATAGAATCTTGTAAGAATAGCGTATAAGGCCTTTATTCCTAACGCTCTTCGGGTTTGA
ATCCATTTTTAATTAAGGTGTGGAAGTTTTTTATCAACTCATGTTGCCTTAACATTAAAATCTTTAATTTTTTCAACTGA
AATATAGTTGAGGGTAGGATAGTATGCTTGCAAATCTTTGCATTCCATTGATATGCTAAAGAACTTGCAATAAACTCCAT
TGCCTTGAGCATAATTTTTAACTGAGTTGAACAGTTTTGATGGTAGTTGGGACAATTCTTTTAGATCAGGTTTTGTGTAT
ACTCGATCTAAGTATCCGAATTCAAACAATTGAGCCGTGAAGCTCGGTAATCCATTTGGAAAAATTGATATTCTAGGAAA
CAAACTAGTTGTTTCTAAAACACCGAATGTTTCTCCACTTTCTTCTGGAAGATTGTAAATGTATCTTGTAAATGTAAGAT
ACTCTTCTTCTTTTGGATGTTGCTTTCCAACCTGAAAAGAAGAAAACACTTTTGTTCTAGATGGAACTTGGTTAATTTTG
CTTTCTGGTTTCCCAGATATAATTCTTTCAGCTTTCGCTGAAGATGAGCTTGACGCTTCATTTACTCGGCTTTTTTCTTC
ATCTTTCGATAGAGAAATTGGCATATCCGTGCTTACCATCGAGATGTTTTTGGCACTAGGTGCTAGTGGGACATCTCCTG
CCACTTTATTGGGATTAATATTCCCTTTCAAATTTGAATTCTGTTGTGGACGTGTGTCCAGATTTTCGCATAAGAGTAAA
AATTCTCTCATGTTTTCAGCTTGAAAAATACTAAGCTGATTTAATTCAGATTGTAACATCCGAGATTGTTCAGACAACTT
TGATAGCTAGTCTCTAATTTTGAATAGCTTTTGGCTTTTATCATCAATGGACTCATCCACTATCTTCATTTTTTCATATA
TCTTGTTCACCAGGATTTTTGTCTGATTGTCCATATTGGACGTTTTTGGAAATGAAATCTGCAAGAAAATTGTCACTTCC
TTTAATGTATTCTATTGAAAATGAATAGAAAGATAGTAACACCTGTCATCGATGCAATCTTCTGTATTGCGGTTCAGAAG
GAAGTTTGTTAAATATTAGCCCTGAAACCTGGGTATTATCAGTTCTAATGACAAATTGTTTTGGTAAAAGGAAGGTAGAA
AATTTTCTAATTCCTCTAACAATTGCTAATAATTCCTTTTCATTTGTGGAATATCTTGTTTCTGCATCATTAAAAGTACC
ACTTGTGTACCTGCAAATTTCATTTAAATCGATTTGCAATAATGCTCCCCAATGATAGTCAGATGCATCAGTTTGTAAAA
CTAGATTATCATTATCCTCTGGTAATCTGAGTTTTGGCAATTTTGCGCATTCTTCTTTTAAACTTTTGATACACTGTGTG
TGTTCTTCTGTCCATCCAAGTCTATTGGATTTTCTTATTAACTTTTGTAGTATATTTCGTTTTCTAGCTAAGTTTGGAAT
AAATTCTCCTGCATAATTTAAACAACCTAGAAATCTTTGAATTTCTTGTTTTGTTGTTAATTTATCCGGAAATTCTATAA
TCTTTTTTGAGATGTGTGATTGGAGTTCAATTCCATTTTTTGAAATAATCATTCCTAAGAATTCTATTTCAATTTTATTG
ATGTCAGCTTTTTTCTGACTTAACACAACTCCGTTTTTTAAACAAATTTCTGAAAATTCTTTCAGATGTCTCAAATGTTC
TTCGTATGTCTTTGAACATATTAGAATATCATCTATATAGACAATTAAAAATTCTTTTTCTGAGAATATTTTATCCATTT
TTCTTTGAAATATTTGTGGTGCATTTTTTAACTCAAAAGGCATGACTAACCACTCGTAATGTCCATTAGGAGTGCTGAAA
GCAGTTAACTGAATAGAGTTTTCTGCTAATTTTATTTGCCAAAATCCACTTTTACAGTCAAATTTTGAGAAATATGTTTT
TCCTTTTGCAAGGTTAATAAGATTATTTTTATTTGGGATAAAATATCCATCAAATAAACAGTTTTTGTTTAGCTCTTTAT
AGTTTATTACCATGCGAGCTTTTCCTCTTTTTATTTCAGCATGATTATGTTCCCATTTTTCTAATGGATTTTCTCCATAA
GATTTTTGTAAATTTTCTTTAATCTCTTCAAGATTAAGACATTTACAAGTAATATTTCTTAGGTTTTCTAAATATTTTCT
TTTAAAATTTTCATTATCTTTTTCAAGACTATACGAATTTTGTTTTCTTGGGACTTTTATGAAATGTCCACAAGGAGTTT
TTAAGCTTATCATATATAATGTTTGATGATAATCTTGAAATTGTTGTAGAAAATCATTTCCCAATAATAAATTTGTTTCC
AGTTTATCATAAGCAAATAATTTATTTATAGAAACAATTTTAGATCCTAAGATTATTTCCACTTTTTCCTTTGATTTTGA
CAATTTTTCTTTATCTCCTGTAATTCCTATCATAGAGATATTGTTTTTATTTATGTCCCAATTTTTTATTAAAAAAGATT
TTGCTAGACTTGCTTCAGATCCATTGTCTATTTGACAACAGGTTGTCATTTTTGTATCATAGAAGGTGATTTCTATGAAA
ACTGAAACTTTAAAAATAGTTTCTTTTGGCATTACATTTTTGGTATGAAACAAGTTTCACCTTTATATAACATTTCTATG
CCATTTTTTCCTATGCTATAATCTTCTAATTTATTTAGGAAAAGATTTCCTAAGATTAGATCTTGATCACCATCGTGATT
TGTAATATAACAAGGAACTGTTATTCTTATTGTATCTAGTTGTATAGGTAAATCTACCATATTTTTACAACTAAAGTTAT
TTCCCTCAAAGGTTTTATATGTATAATGTTCTCCTTCGTAAATGGATATTCCATCTAGTAAAATACCTTTTACATGGTTA
GCAGTTGCTCCTGTTTGTATCAAGATTTCTTGATATTTCCATTCAATTCCATTGAAGATTCTTCCTTTTATTTTTGTTAT
ATTTGGAGTTTCTATGATTTTTAAAGGATATCTATTGGATATACTTTTTCTAATGAAATATCTTCCATATTCTATCGAAA
GTCTAGGGTTACTAGTACTTCCTATTTCTTGTGTTTTTCCAAATCGAATTTCAT
GACTTTAATTGTACCTATAGAGAATGTTGGTGTAAAGGATAATTTCTCTTATGAAGAAGTTCCAATTGAGATCCTAGACA
ATTACGTTCGTAAGTTGACAAATAAGAAAGTTACTTCAGTGAAAGTTCTTTGGAGAAATCATCAAGTTGAGGGAGCTACT
TGTCAAGCATAAACATATATGATAGCCAAGTACCCTCACCTCTTACCTTCCAGTTCAGTTCCAGCATAAGATAATAATTT
CTCTATACCACTCTATTCAGATTCATGTCTTTAAGTTATTCTCATGTCTCAGTGTGCATACATGTTCATGAAATCAGTCT
AGTCTTCATATTTCAGTTCGGGGATGGTCACTCCACCAATTTAGTGTTTAGCTTTCGATTTGAGATTGCAATTCTTTTCC
TACTCTTTTAAATTTATTTAGACTCCATTTAAGGAAAACTTTTCTCAAGGGGAAAAATTACAACACCTCAGAAAATCCAA
AGTTAATCAGATCATACCTATTAGAACTTCAATGATTTAGTGGTTAGTGACATTATAAAATTTGAATTCACGAACGTCAT
CTATAGGCAGTAAACCAGTCCACGAATCGTAGATGAGACTCATGAATTAACTTTAGAAATTTTATTTTCAACTTGAGTTT
CACGGAATCAAACCACAAATCATAAATAAAATCATGGGCCATGAATTGAACTCATCAAGTGAGGTGCAGGAAAACTTAAC
TATTGTTTCTACTGCCTCACATTTATGGATTCAATCTACGGATCGTAGATAGAACCACGAATAATAGACTGGTCTAATAG
ATTGAACTTCATAGATTTGAAATTTGAAGGATTTCATGGACGACATTTATAGACCGTAGTTCATTCCACGGAACATTGAT
GGCCCTAGCGGACTGTTCCAACAATTTTTCTTTCAGAATTATTTTGGTCTTTTTCCGCTCTTTTAACTCCTAAACCACGA
CTTTTTGGTCTATCCGAGATGGGATTAAGGGAAAATCAGTCGACTAGAACCACCCCTCTCACGCCTAACACTTAAAATTT
TTAGACAATATGTTTCAAGTTTTCTCAAGCAAGAACTAAGATTCCACATCTTCAAACTTCGAGTTCACGAATTTCATCAA
GTGTTTTCTTTTCAAGTATGTAGGATTTCATCGATGAGTATCCTTTCACCCATTGAGTCCTAAAATAAACTTAGTTCTTC
AGTTAATGATTTTAACCGAAGTTAGAATTCTTATGAAAATCATAATTTTCATCATATTTTTGTTCTTCTTCTTGAATAAC
TTTGATTACATGTTTTCACATATAATTCAGTACTTCTAAATAGTTATTTTCATGAACCTTCAGATAGAGATATTTTCATG
AAAAAAAACAATTGATGGAAAAATGATAAAAACAATTTTTCATAATGTTTTTACTTTTCACTCTCTTCAGGAGAGTGATT
CATACTCTTTATGCCACATAGGGTCATGATATGTTATTTATTTCATTCTGAATTGTCACGCCCCGAGACTATCCCCTAGA
CGCGACACATGTTTAGAGCCACAAGTGATCCCAAGATAACCTCATGGCATAACATGACACTCAGAATAGCAAAACCAACA
CAAAACTGAGATAAACCTGCGGAAGCTAAAACTGAAATATCTGGAATAGTACCCATAAACTCAACATAGACCAAGTCTGG
AAACAACATAACAAAGCGGAACCTAGCTGTCTATCTGAAAGTCTCTACTAACATGAGTTGCTAGGGCAAGCCTAGAGCTA
ACTCTTACAAATCTGGAAACTGAAAGTAATGTCTAAAAAGAGACATAAGTGGCGTCTTCGAGGAGATGAGGACTCACCAA
GAGAGGTGCAAGCTGATCAAAATTTGTACTAACCACAGGCTGGATATGGAACGACAGAACATATATTATCAAACAGTATA
GGTAGAAAAATATGCGATCAGTTTGAAATGTATTGAGTATGAAGAAATGCATAATAAACATGAGATTTGAACATAATAAG
TTTGTAAACACATGCGGATACAATGTCCAAGTAAAATAACATGAAAACTGAGTTATATTGATTTAAAATACATATATACA
ATGTCATGCAATATATTAAAACATACTGATTTGTGGGAGATACTAAAACCGACATAAACCATGTGAGCTACTAAATGAAG
TTCAGGGTATTGCTCCCACATCGAAAAGAGAGTGTCCAACTTGTCAAGGCAAGGACCATAATATTTGAGCTAATGTGGAT
ATACTGCCTAATATCTTATTGAGATACAGTGGCACGTAATTCTGGGCTTGGGAATTGCTACTAACACTTTGTTTGGATGG
TTGTTACACATTGTTTTATAATGTCTCATAATGAATCGTATTGTGTTGTATTGTATTGTGTCACATTGTATTATTTTAAT
GAATACAATGTTTGGATAGATTGTATCGAATTTCGTCATTACATAATGACCCATATTCATAATTTTGGATGATAAACCTA
CAAGAAAAGTAGGGTATAAGGTAGAGATAGTATGAAAAGGTAGAATAAAAGATGAAATATAATTATTTAAATAATAAATA
AAGATAAAATAAAAAGAAAATACTAAGGTAACGACGCGATCACACCAAATCAGTCCTTACGTAAAATGAGTCTTTTCGCT
ATTGCCTAACGATAAATTTAAATAATACGATATAATAAAATTTAAGTAACAATCAAAATAAACAACATACTTAAACTAAG
ACAATACAATACAACAGGTAACAACTAACAACCATCCAAACAAGGTGTTAAGGTAGTGACGGAAAAGAAAAGAAAAGAAA
AGAAAAAGAAAAGACTCCAACCAATTTTCCGGTCCAACTAGACGGAAATATCTGTCTCCGTCAATCTCTCCGGCAGACAA
GCTGCTGTAGCGCTCGAAAATGAACTCCTAAATCTAGGCCACTACATTGTCGCTCATCTTTGCTTTTCTTTTCTAAGTTG
ATGATTTTGTACTGAACTCAAGTACTAATGGATCGAGCTCGAACTGCAAGTCCGAGGCAGTTAAGGAAATGGAGCAGCGA
ATCCGGAGCTCCCATGGCCGCTCTTACTGTCGGCTCTTCATCTCCAAGACATGGCCGTTCTTCCTCTATCTCCGGAATGT
CTAACATTAAGCGCACTCAGAATGTTGCTGCCAAAGCTGCTGCCCAGCGCCTTGCTCAAGTCATGGCCTCTCAAGCAGCC
ACTGGCAATGATGACGATGAAGATGGCGATGATGATCTTGGATTCCGATTTGCCGCTCCTCCACCTCCCACTTTTTCCAG
GTCCAAGGTCAGCACTGCTGCCAATAGCTCTAGTGATAGCAATGCTATCAACCCTGCTATTCAGTCGGCTAAGTTAACTA
CAAGATCATCTTCACCTGCGGTAATTTCGAGACCTCGATCTATCCAGTATTTTACTGTGCTACTTTTTGTCAGTTTTATT
GTTCACTTGATGGAGAGTTCTGAAATATTGACCGCCTCTGGAATTCTACCTAGATAATCAAGTACAATCCAGTATGAATG
TGTTCAAATTCAACTGCATTTGTACGTAACTTCAGTTATATAAGTCTGTTGTCAACCGTAAGGTAAAAAGATTGAATCTT
CTGTTCAGAAAGTGACTATAGCTCAAGACACTGAATAGTTGTTAAATCTCTTAGGATTTAGTTCCTGGGTTTGTTGTAAA
AGTTGTAATATAAAGTACAGAAGGGATATAGTTGGACAAATTTAATCTAAAAGAGCATAAGCATTAGCACATTATTTTTC
TTGGCTCTGATTACCTCTGTATGGTAATTGTTTCCATTTCCTGCTTCTATGAGTAGCTAGCTAGGAATTTTGTTGAGGAA
TTGCCGTCTCTTCGTTCAACATCAGCAGGAAGACCAACTGTCCCATCTCGTCCTCCACCGTCAATACCAAGTACCCAACA
GCCTGTGAAGACTCCTTCACCTATACCACCAATCGATCCTCCAACCAACAAGCTGAGAGAGAAAAGGTACTAATAGTGAA
AACCTCTTTTCTGATCTTTCCTTTTTCCTTTGCAGTCTGACACTCCTACAAACAAGCAGCTAGAGCAAAGGGTCTAAACG
ATGTACTTTTGCTTTTCATTTGTAGGTTGTATCTGTTACTTGTCATGTATTCCATAGTTGCGAAGTTCTTGTAATCGTGT
CATTTAATCAACTTTTAGATCCCACAATATTCGCTTTATGATTGTATTCTATTGCTATGATGTTTCAAAAAGATGTTGAA
CTAGCTTAATCATCTATACATCTGCGTAGTTCTGTTATTGTGCAACAATGAAGCAGTCCAAGTGTGTCTTCAGGCACATG
AGCTTCCTTCATATATATGCACTAGGTGCTTTAGCATGATTCAATTCCTTTTCTCTGCATTCATCATCTAACGCGCAATG
CAGATTCTCTCCAGATTTAAGACAAGTTAACTTGAAAGATACAGGAGATCACCGTGCTGCTTCTGCGCTTCGTGATGAAG
TATGTTCATTGTGCTATCAAATTGCAATTCTCTATTCTTACATGCATAGTATTCAGTCATTAGACACGTAAAGTGTCTGT
TGTGTCTCTATATACATGTAATTACTTGGATATATCACTTAACTTCAGTGCCCTTTCTGCTCTGATCCTTAAATTTTTTT
TGGGCAGTTTGATATGCTACAAGAAGAAAATGAAAATCTTCTTGGAAAGGTGCACGTTCACCAGTTCTTTTCCTCTGCTT
TACTTGCATTAAGACATGCATCTCTGAATGTGTTTATACTGAATTTGAGAAATTATGTGCAGCTTAGAGTTGCCGAAACG
AGTTACGAGGAAGCAGAAGCTAGAGTGAAGGAGCTTGAGAAACAGGTTATGCCATTACTATTCCCAAACTGTGCACAAAT
CCTTCCTCTTTGTTACTCTTAAATACTTGTAACATTCATTTGCTTTTTCCCGTTGTGTATAAGAGCCTCAGTGCTTCATT
ACTGGAATTTACTGGTTTACCTGAAAGAGGATGAAAGGAATAAACTTATGTTTTGTCTGGTCTTTTGATAAAATAAGAGA
GGAAAAACTTGATTATAGTCAGCGTGTCATTCTTTGATGAACACCTCGTTTATCCGAAAAAGAAGTCATAAGATGATACT
GATAATGGACACCTTATTTTGAAATTTTGCTGGGATAAATGTTATTAATTCTCATTTTGTGATTTATGCTCCACATATGT
TTTAATTTAAACTTCAAGTTCTTTTGACAGTTGAAAGGCATTTCTTATGCATCAGGTTGCAGCACTTGGAGAAGGAGTAT
CTTTAGAAGCAAAGTTGTTAAGCAGGCAAAAGTCTTCCACATCTTTCTCTTACCACTGAATTTGTATTTATGCTAACCTT
TTTGGTGGATATGCATGTATTGTAATATCATGATATCTTATCAATTGCAGGAAGGAAGCCTCTTTGCGCCAAAGGGAGGT
CAGTTTGGATATTTGAGTTAATTGCAGATTAATTTGGTTACATTCCTTTGGTCTTTTGTGTGAGAGGATGTTTACTTAAA
AAGCATAAAATATTAGAAGTCATTCTTTATCCAACTAATAACAGAATGTAAATGAAAAAGTTTATCTTGGCCTGTGTGGC
TAGACATGACTCCACATATTGAGGAAAACACACACACAAACATGGTTAGAGTGGCATGGACCATTCTATTATTTCTAGTA
TGCTACATGATAGTTGGTAGAGTATGTTAATTTTCCTGCTTATTCTCGCTAAACTTTCATATTCGAGTTTGAAATTATGT
TATTAATTGTATGTTCAATTGTACTTGTAAAAATTACCTAAGTTGCGCGGACTCTTCATTTTTGCTGCTGCACCTGTGTC
AACACGAGACGGTTGCCGGTGCGTGATACATATGGGATTCAGTCAACCACATTGGATACTTTGACCAAAGTCCATGGACA
AATTTGGGGGAAAGTTGAGATTTTGATTTCTCAAAATAGAAGATATAATAGATTTAAGCTAAGTTGGGCAGACTCTTCAC
TTTCGATGCCGCACCCATGTTAGATTCTCCAAAAATACACTACTTTTGGAGGACACGATATGCACCCGTTACATTTTTTA
AGAGTCCAAGCAACATAGGATTTAAAGACAGAAGAAATGGCATAACTTCAATATTATAGTCCTTTTATCTCCTTTTTAGC
TTTTCCTCTTGGTCAATATTCGCTGCTTCATATTTCAGACAGAGAGAAACTAAGAATTCAAGTAGTTTTGTTCTGATTTC
TAGTAGACAATAGCAACGATCGGTAAGGAAAGTTGGTGGAAGGCCTCAAATAACTTTCTTTTTCTTTTTTTGAGGGGAAG
AACTAGAGAGCTTGAAAGAAAAAGTTGGGGTCTTGGGGAAGAAAACCTAGAAGATCTTTATAACTCTATTTTATTAATTG
GATTTTTTAGCCAAATTTTACCATCCGTATCCATACGTGGATCCATACCCGAACAACATCATCATCATCAACAACAACAT
AATACCCAGTGGAATCCCACAAGTGGGGTATGAGGGGGGTAGAGTGTATGCGGACCTTACCGCTACCTTGTGGAGGTAGA
GAGATCGTTTTCGGAAGATCCTTGTCTCAAGTGTAGCAAATTCAAGTACATAAAAGGAGAAAACTATGGAGAAAACATAA
CAACTAACAAGAGAAGCAGTGCTAAGTCTACAAGAAAAGAACAAGAATAGCAAATTCAAGTACAAAAAAAGGAGAAAACA
TGACAACTAACAAGAGAAGCAGTGCAAAGTCTACAAGAAAAGAACAAGAATAACAAAATAGTGTGGTAATTGAAACACAA
TAAACAACAGATGATGGTAGATATCAATAGCAAGAACTACAATAATACGGCTAGTACAACAACAAACACCAACAAGCCTA
AATACTCGTAAAGAAAGACAACACTCCACTACTTAGTGTAACCCTATACCATAATATACGCACTCCACATCCTCCTATCT
AAGGTTATATCCTCGATAACCTGAGTTTTTCCATATCCTGTTTAATCAACTCTCCTGATACTTCTTTGGCCTACCTCTGC
CTCTCCTCATACCTACTATAACCAACCTCTCTCATTTCTCACTAGGGCGCCTATGCATCTCCTCTTCATATGTCCAAATC
ATCTCAATCTCGCTTCCCTCATTTTATTCACCACAGAGGCCACTTCCACGTTATCTCGAATATCCTCATTCCTAATCTTA
TTGTTCCTTGTATGCCTACACATTCACCTCAACATTCTCATTTCCGCAACAAGCATCTTCTGAACATGGGAGTTTTTAAC
TGATCAACTCTTTGCCCTATACAAGAAAGTTGGTCTAACCACCACTTCATAAAACCTACTTTTAAATTTTGGTGGTACTC
TTTTATCACACAAGACTTCGGATGCAAGCCTCCACTTCATCCACTTCGCATCAATACGATGTGTGATATCATTGTTGATG
TCCCCATTTCTTTGGATTATAGACCCAAGATACATGAAACTATCTCTCTTGGGGATAGCCTATGTGTCAAGCCTCACTTC
CACAACTACCTCATGTTGCATCACTGCATTCGGACTCCAAATACTCTGTTTTGATCCTGCTTAACCTGAACTCTTTAGAC
TCTAGAGCTTGTCTCCACATCTCCAACCTGGCACTAACTCCGTTGCGCATCTTATCAATCAATACTATTTTGTCTCAAAT
AGCATACACCAAGGCACCTCATTTAAGATAGACCATATCAATTCATCCATTACTAAGGCAAATAGGAACAGGCTAAGAGC
TGATCCCCAGTGCTATCTCATCTCCACGAAGAAGTGCTCCAAATCTCCTCGCACCGTTCTAACCCGCATTTTAGCTCCAT
CATACGTGTGCTTAATTGCCCTGATGTAAGCCATCGATACACTTTTAGACTCTTGGCATCTCTAAAGGACTTCCTGCGGA
CTTTGATGTAGGACTTTTCAAGGTCAATGAACACCATATGTAAGTCGCTCTTCCTTTCTTGGTATTTCTCCACCAGTCTC
CTATAAGATTGATGGCTTTAGTAGTCGATTGCCTTGACATGAATCCAAATTGGTTTGACATTTTAGCCATCTTAAAATGA
CATTAAACAAGCCAATTAACCACTCCATACATGCCTTTCGAAATTCCACCAGAATCTCATCCGGTCCTATCACTCTTCCC
CTCCTCATCCTACTAATAGTGCACTTAACCTCAACCTAAATACACGTACAGTACCCAAATCCCGATGTCTCTCAGAGTGC
TCCAAATCACCTAGCAGAATGTCTCGGTCCCTTTATTTGTTCAAAAGCTTATGGAAGTAAGTTTGCCATCTTTTCTTAAT
TAGGGTCTCTTCCGCCAACACCTTGCCGTCCTTATCCTTGATGTACTTCACTTGATCCAGGTCTCCGACATTCTTCTCTC
TCTCGCCTTTGCAAGCCTGTACAATTTCTTATTTTCACCTTTGTCCCTTAGCTTAGTTTATAGTCGTTCAAAGACAGTTG
TCTTTGCTGTTATAACCGCTAACTTAGCCTCCATCTTTGCTGCCTTATAAATTTTCTTATTTGTCTGCTTCTCCTCCACA
TCCTTGCATTCTTCCACCAACTTTGCATAAACTGGCTTCTTTGCTTCCACTTTTCCTTGAACTTCTCCATTCCACCACCA
ATCCCCTCGGTAACCACCAATGTTACCCCTCGAAACCCTTGGCCACCTCTCTAGCTGCTTTTCTAATGCAATTAGCTGTC
TTATCCCACATGCTTTCCACATCCTCAATACTCTTCCAAGCCCCCATCACCGTTAACTTCTCAGCCATATTCTGAGAGAG
GGCAGGGGTCAAGCCACACCATTTAATCCTTGGTCAGTCATGAATTCTTCTGCCTCCTCCCTTGCTCAATCTCCAAGTCC
ATCACCTAAAACTTATGTTGGGTAGAAAAATTCTCACTCAGGATAACCTTGCAGTCCTTACAAAGGCCTATATTGCCTTT
CCTCAAGAAAAAGTAATATGTCAGAGTTTTAGCCACCACGCTATGGAAGGTAACCAAGTGGCCTTCCTTCTTCGGAAAAC
ATGAGTTAGGTATCACCAACTCAAAAGCTCTATTATAATCAAGGAGCAAAGTTCCACCTCCATTTCTATTTCCAAAACCA
AAGCCTCCATGCACATTGTCAAATCCATTGGAAGTTAGATTTGGAAGTTGCCCCAATGTGGCCATTGGAAATCTACGCCA
ATGAATATCTCTTAGGTGTTTAGTCTACCCCTCACCACCTCATCCAAGTCCTCCCAAAAGTGCTTCTTGATCTCCTCGTG
CAAACCTACTTGTGGCGCGTAAAAGCTCTAATAATGTTCAAATTAAGTCCTTCAACAACTAGCTTAATTGTCATTATCTC
ATCATTGAACTTCCTAACTTCCACCACTTGCTCCCTATGGTCCCCGTCTACGAAAATGCCTACTCCATGCCTATCCCTTG
AGCCTCCCAAGTACCACAACTTAAACCTGTTCACATCCCAAGCCTTGGTACCTACCCATTTGTTCCCTGAACACACTATA
TTAATCTTCCTCTTTTTTAGAATTTTCACTAGCTTTATGGACTTCCCCGTCAAAGATCCTATATTCCAAGATGTTACCCT
CAGCCTAGGGGAACTTACCACTCCTACCCCTCGCCCTCGACCTAAGACATGGCCCTAGTCTATCATCTTTCACCAAAGCC
ACCAAAGAAGGTGTAAAATACAAAGGCAAATACTAAGGAAAACTAGTTCAAACGTATAATCTGAAATGCAAGATAGCAGG
CAATAAGTCTGAACTATACTGTAAATCAGAAGCAAGCAAGTAATCAATGAATTGAACTACATTGCAGATCAGAAACAGCG
ATCAAGAATTCGCACTAAACTGTAAATCAAAAGAACAGAAAAAGAGAACCACATTACCACAACACAAAGTATGCTACAGG
AGAAGAAGAATAAGGATCACAGAAGTTATTGAAATGACAGTTCTGAAAAAGGAATTTAAACCATAGGTAATACCTCCTAA
TCCGTACCCCCGAATCTTAAAATTTAGATTTTGCTGAATATGACTCTCGGATTCGCATCCACGTCGGATACCCGCACCCG
AGTCCGAGCAACTTAGATTATGTGTGGACTAATTATTTGGAGTAGTTCTTTGTTTATAATACATATGTTACCTGCTCAAA
AAAGTGAAAAACTATATATGTTAAACTGTCTAAAGTTTTCTTCAAAATACCATGCCGACATGTTACAATAGCATTGTCTT
GTCTCCTTGTAACTGCCTTCAAGTGTGCTTCAGTTTCAAATAATGTTTTACACCTCAAAAGCAACTAAAGATTAACTGGT
GCAGGCTGCACTGAAAGATGCAAAACAAGCAAAGAATGGGATAGCTGTGGAACTTTCAAGTCTCCACTCTAATGTTCAGG
TAAACATCACCGCCATTTGCTACAGCAATGTCTGGTTTTCTATCTAATTCTTTTTTACTACATTTGACATAGAAAGCGAA
AGATGACGCAACTGCTGCTGTAGATCAACTTCAGGGGACTGAATCTGAGGTTAAAGCTCTACGCTCTATGACACAAAGGA
TGATTTTAACCCAGAATGAGATGGTATCTAGCTGCACCTTCTGATGCTGCTTTCTTCATATGCAAAACTTTTCATCATAG
AAATAAATTCCTCGCATACTATATTGTAGGAAGATGTTGTTCTTAAACGATGCTGGCTTGCACGTTATTGGGGTTTAGCA
ACTCAGTTTGGTAAGTAATGAATCAGAGTTTTGTCTTTTTCCTAGTCACACACATGATCTCTATTCTTTGTTTTTGAGAA
GGAACATGATCTCTGTTCTTTGTTTTTGAGAAGGAACATGATCTCTATTCTTTTCTGAATTAGAGAATCTTTTTTCTTGA
CTTCTATTCTTTTCTTTTTCCTTTAATGGTTCATTATTAATTTTTGGTTTCCTGTATACTGCTGCTAGTTACACTGACCT
TTTATCATTAGCTATAGATTTGAAATAGTTTTATGAAGTCACCCAAGTTTTGTCAATGTAACTATTGTATTTGATTTTCC
GATTGTTTTATCATATGAAGTACCTGAAACTCTTCCATCACACGCACCCATAAGAAAAAAGGAAAAAGACAAAAGGGCAC
ATAAGATAGTGAATCAAGAAAGAAGAATGAAACATTGCAATTGCACATTTGAAAAATAGCTAGATTGAAAGCAGGTGCCT
TTACTCCTCTAGTGTTACAAAGAAGGAACTTATAGTAGTGGCACTACTATTCACCTAGAAAACTTACAGCAACAACATCA
TACCCAGCGAAATCCCAAAAGTGGGGTCTTGGGAGGGCACTGTGAACACAAACCTTACCCCTACAAGGTAGAGATGTTGT
TTCTGGTAGACCCTCGGCTCAGGCAAACTATGATTACTTGCAAATTAACTATGATTACATTGTTTTCAATTGCACATTTG
AAAAATAGCTAGATTGAAAGCAGGTGCCTTTACTCCTCTAGTGTTACAAAGAAGGAACTTATAGTAGTGGCACTACTATT
CACCTAGAAAACTTACAGCAACAACATCATACCCAGCGAAATCCCAAAAGTGGGGTCTTGGGAGGGCACTGTGAACACAA
ACCTTACCCCTACAAGGTAGAGATGTTGTTTCTGGTAGACCCTCGGCTCAGGCAAACTATGATTACTTGCAAATTAACTA
TGATTACATTGTTTTAAAACTATACCAAAAGAGATTAACTTTTCGTAACGGATTGCATCAATTAAATGCACCCAAGGGTG
TTGCTTACTGGTCAATGAAGTGTATTGGAAACCATGAGGTCTCCGGTTCAAATCCCCACAGTGTCCTAGGCAAAAACACT
AGGTGATTTCTATAAAGATGGATCTTGGACCTAACTCAACCCCCAAAGCTAGCTCATGAGGGGAGGTTTGTCCAAGTCCA
TATAAGGAGACCAAATTCCCATCCCTCTACCGATGTGGGATATCTTAACACTCCCCTGCACGCCCAGACCTCAACTGGAG
CGTGAACACTTCTAAATGGGGGCTTATCATCGGTGAACAACAAATTGGGATGGGTCTGGCTTTGATACCATGTAAAGATG
GATCTTGGGCCTAACTCAACCCCAAAAGCTAGCTCATGAAGGGAGGTTTGTCCAAGTCCATATAAGGAGACCAAATTCCC
ATCCCTCTACCGATGTGGGATATCTTAACAATGTCTTCTCATTTATCCAACCCATGGCAGTGGAGTTACCTGGTATTTGT
GCTGGTGGGAGGTAGGTACCCCGACCTCGTGGAATTAGTCAAGGTGCGCGCAAGCTGGCCTGGGCACCACACTTATCAAA
ACAAATAAAATTTAAATACCCTCCTTTCCCAATTTTTATGACACTCTTTTCTTTTAGGTCAGTTTCTAAGAGAATGACAC
CTTTCTATATTTTGTAATAATTTGATGTTAAACTTCTCATTTTACTCTTAATGAGATGACATATAGCCACACAAATATGC
TAATTTGAGACCACAAGTTTAAAAGTCTTCTTGTCATGCTTAAACTCTGTGCCTAGTCAAATGCCATCACATAAATTGGG
CAGAGAAGATTTTTTTTGCTATTTCCAGTGCATGAATGTTGTCTACTGTTCTGTACTTGTCTAATTGCATTCTTATCCAC
CCAATGCTTTACTTTTTGTTAAGTTTTGACCCCATGTTCCCTATACTCTTGTTTCATTGCTTTAGATATGTAAGAAATGT
TACCGGTTTGAACTCTTGATTCTCAAGTTAATGTTGCTCTGCTTTTCCTTTCAGGAATTTGTGCAGATATTGCTGCTTCA
AAACACGAGTACTGGTCATCCTTCGCACCTCTTCCTTTTGAATTGGTTATCTCTGCTGGCCAAAAGGCAAAGGAAGAATG
CTTGGAAAAAGGCAAGCATGATTTATTTATGGGTTTTCTATTTGATTTTGTGGATTACCTAGCTATGGGTTTATCACATG
GTAAATATTTTGAATGGGCTTAATCAATGTTCTCTTTTGCAGGTGATGACAATCCAGAGAGGGGAAAGTTTGTTCAGGAT
TTGAATGATCTCACTGGAGAAGGAAATATAGAAAGCATGCTTTCTGTTGAAATGGGCTTGAATGAACTTGTTTCTTTGAA
GGTTACTCTAATAACTAGAGTCATTATGTTGTTCTTGTTCCTGTATTTTTCTTTAGTTCCTTGAACTAGGTAGAACATGC
ATTGCTTAACCTGTTTCTAAACTTTAGCTTTTAAGTACTTCTCATGTTGTTTATTACGAAGGTTATTAATTCTGTTATCA
CTAGCATCGCAAATCATTTTTCTTTGTTCAAATTAAAGATTCCAATGCTCATTCATTTCTTCACCAAGCCACTTATCAAT
TTAAGCAATAAAATTTCTACATTGCAGTTTAAAAAGAATATGATCAGTTTTTTCTCAAAAAAAGAATATGATCAGTTTAG
ATTGATATTATGAATTTGTTATGCCTTAAGTTGATCTTAGGCAAAATTTTGGTAAAATAAGAAGGGACTTACTGAATATG
TATCATAATGATTATTACAGAAGGTGAAAATAATTGGTTTTTGCTTGAAAAAAATTTATGATACTTATGGTGTTCAGCCG
AGGGATTGGGCACAGGCCAATATCAGGCCAGTCTCTGGATTTGGAACACCAAGTTCATATTGAAAGGATGAAATCAACTT
CTTTAATCCATTCTTTTCCTATTTTCCTCTAGAATAGTTTGGGGTGTAAATAATCTCTTGCATGTAAAGTTACCCATTTC
AAAAGAATATATAATATCTCTTGCATGTCCACCAGGGTATTCTTTTGTTCTCCTTTTAGTCGGAAGAATAGGGAACTACT
TTACCATTTACTGATATTCCTGATCTAGGTTGAGGATGCCATAGTGCTTGCACTGGCTCAACAACGGCGTCCAAACTCTG
CTCGAGCATCAATTTCAGGTTTGTCTCTTGTTTGTTGTTTAAATATTGCTAGTTAACTACTGGTATGCTCATATGTTTGC
TTTTTGATCTCCAAAACCGTAAACCCTACTTGTAAATAAATATATATGTTATTACATGCTCTGATCAGCAGTCATTGTTT
GCTTAGTTATATATCTGCCAATGAAATGATACTCGTTATAGACTCTAAGCTAAGGTCAAGGATTGTGGTTTGATGCTTGA
AGATGTTCTACCTCATAAGCCAAGGGTGTAGCCTAGTGGTCAATGAAGTGGGTGTAAACCTTGGAGGCCAGTGTTCGAAT
CCCAAATTCCCTATAGAGACAAAAATACACTAGGTGATATCTTCTCATCTGTCTAAGTCTTGGTGGGAAGAGTTACTTTA
TACCTGTGCTGGCAGGAGATAGCAGGTACCGGATAGTGAAGTTGAGCGTTAGTTGGTCTGAACACCACTGTTTTGAAAAA
ACAGATGTTCTGCCTCATAAATCTGAATATAAAATTCAAGGCTGCTTACACCTGTACCATAATATAGATACCTACCTGTA
CGGTTATGTCCTTCCGAAATATAGACGTCTATATTTAGGAAGCAAATGTTACAGCATGTTATGTAATGCAGAAACTTACA
TACAGTTTCACATGCAATTTTTCCCTTTTTGGATGGTAACAAATAGAATGGTGATTGGCGACCTCTATGTTCTCACGGTA
ACATTGAGCAATAAATTAAGGTCTCCTCTTAATAACCATCATTTTGAAAGGCAAAGTTAGGAATCTCTGAGACTCACCTC
GTGGCTCGCCTTACATGAGACAGACCCTAAATTCCTTGGAACGATTACAAGGACAAAAGTCTAATGTGGTTAATACCCCA
ATAGATTGAGGGTTGCATCTTTCATGTTTTGGGTTGTTAGCACTATACACCATAGAACATTGCATCTTAAATTTTCTTTG
AAGTATTTTACTTTTTCTTTTCTCTCCATAATTTATTGCTTGGTCATTGTTTTTTTTGTTTTGTTTTTTTTGATGACAAG
GAAACCCGCAGCCGCTACCCTTTGGGTGCGCACAAGGTAAAACCCCCGCTCCTATGCAATAGCTCGCAAACCACATAGGA
GAGGTAACCCGCACTAGGCAAGCCCAGTGCGACGAGCTCGACCCAGAAGGCAAACCCCTTGCTTTGGGGTTTCGAACTTG
AGACCTCCAACATAGAAGTCCCAAGCCCAAACTACTGGGCCATCCCGAATGGTCGGTCACTGTTTTTTGTAATGTACACA
TGTTATTACACCAAGATATTTGAATTAACTTCTACAATTTTTGTAATGTACACATGTTATTACACCAAGATATTAATGTT
TGCAACAAATTTTAAAGTGATAGAAAATAAATTGCAATCACAATAAAATATGAAGAAACATAACTTTATTGATAAATAGT
GCATGTATAATTCTGTTCCTCCCTTGATTCTTCTCTCATAAAATATTTATCCATGATTCGAGAGCCGTTAGTGGCGTATT
TCTCGAACTAGGATGATGTGAATTTTGATCTCCTTATGAATATTCCATGAATTTGCAGAATATTCGAGATGCTTTTTCAA
GGAAATATACTGCCCTTTATATAGGCATGAACTAGGTTTTGGATTGAGTAGCTCCCAAGAATCCTAATTGGAATTGAACA
CACCTTGTAGAGTCCCAACTCGAATTGAACACATCTTGTAAAGTCCCACAAAATTTCAATGTATACAAATGCCTCATGCT
TCAAGGCTTGTCGGAGTGTGGACTTGATGAAACTCAAAGACGAGACTTGAAGTACTGATCATACTTCCACCTTTGCGGCT
TCCGATTTTTTGATTTATGAGAGAAGAGATGAAGGACAAATTTGGTCCCACTAGAAGTACCAGATTTTGTAGACAATAAA
ATTTACGTCGAGAAAACAATAATCAAGAACGAAAAAGTATCGTAACAATCGTATTTATTGATTTCAAAGTGCGAGTGTTA
CAATCTCTATTATTCTTTTGATTTGTCTTTTCAAATATAAATTCAAGGACTCTTGAGCTTGATTTTGAATTTGTCTTGAA
CTTGATCTTGGATTCAAGGGATTTGAAGCTTGTTCTTGAATCTTCGACGAACTTGAATTTTATCTTGATCTTGACTTCAA
GCTTGTTCTTGAATTCGGTGGTCTTTATCTTGATCATTCTTGAACTTGAATTCTTAAACTTGTAGTTTATATAGAAATCT
ATGGCGTTTGTGAGGACCCCTATTTTAGTTTTTAGAATAGAAGAGTTGCGATGGGAACAAGTTTCCCTTCACCCAATCAG
ATTTAAGTGACATGGCATATGAGTTTTATGAAGCGGGCTTGTTATTTTGACACATGACATGATCCTATTGGCTTCTTTGT
TTGACTTAACATGCCACGTCATTTGCCACGTGGCACCAAACTGCGCCTCTAGGATGAAATGTTATTGGACTTAGTAAACT
TGGCTCCTCTATTGTAGCCCAAATCAATTAATTTGGATTTCAATTAAATCTATATTTTTTGGACTTAATAATTAACCCAA
TTATACTAATCTATAATTTATTTGGACTAAATATTCATTAATTTATTATAATCCGAATCATTTTATAAATTTATATTTAA
TAAATTTTAAATGATTACAAATGCCCTGAGCTTCAAGACTTGTCGAGATATTTTATCTTTTGAAGACTAGGCTTGAAGTA
TTATCTAGACAAAAATTGCACAACATTAATATTGAGATGCACAATAATTGCACCACTCCAACATAATTGGAGTGAAGAAG
AAGATTGCCAGTAATTACGCCATGCGGCCACTTTCCAATTGTAATAGGAAAACTAACATATATGTTTTGAATCCATTAGG
ACACATAAATGTTCCTTTTTTTAATTTTTTTTTCAATTCCAATTAAAAAAAGAAAGAATTGTAATTAAACTCAATTTCAT
ATTTACATGTTTTTCTATCGCCTTAGCCAAAAAGGAATTGTAATTGAACTAGGAGAAGGATTTTATTCTCATCACATGAC
ATCTATACATAGATGTTCCTCTTCCGTTTTATTTCATTATCAACATCACCACTCTTGGAGTTTCTCCTCTCTTTTTTTTC
CTGATTTTTGTCACATTTTTTACAACTTGACATGTTTGTCGTAGAAAATTAATATCTTATCGTAGAAACGTCGAAATCAT
GAATAATTTGATTTTTCAAAAACTAGACTTATTGATCTATAACATATCCAAAATTAAATACCTTCATAATCATTCTATAT
GATTTTTTGAAGTTAGCTCTAAATTCTGTCATGTTAAAAATTTCAGATTTATGTGGCTTTATTACAATGCTCATATCTTG
ATGTAGGAACGACGAAATCACAAGCCGCTTGATTATTTCAAATTTAGACATAAAGGTCTACAATATATCCAAAATCCAAA
ATTTACTACATTCAGGATTACTTTAGATATTATTATGAAGTTAGTTTTAGATTTTGGCGCACCAACAGTTTCAGATTTGC
GCAATGACACCAAAGAAATTGTATCTCAAGGTAGAAGTATCGAAATTACAATCCTCTTGATTCTACAGAAAGTAAATACG
ATTGGCTACACCATATCCGAAATTTGGATTGAAACTCGTTAAATATCGTTCTAGACAATTTTTTGAAGTTAACTTTAAAT
TCTGTCACATAGATGATTTCAGATTTTCGTTACCTCAAAATATTTTATATCTTCATGTCGGAACGTCATCACCAAAAAGG
GTTGTGATTGCCGGAAACTATACTTCAAGAGTTTCATTATCACCAAGAAAATATTGTCTCAAGTTTAATCTAGTTGTCTT
GGCTTCCAAGTCTCAAACGTCTTGACAGGAAACAACCTCTCCTTTACTTGTATTTTCTTTGTGTTGTTTTTTTTTTGTTG
ATCGATTGAAACAACATTTATATTTTGTAGAAGCTATGCAATGGAGAGTTTTATCATAACAAAATTCAATCTTGAAATTT
GTGCGTTAATGAGATCCCAAATACTTAAGCATAAGGTGTGAAAGGATGTGTTTAACGTCCCCGCCTTAAGATCACTAATT
TGAGACTTTATAAGATTCCAAATATTTAAGCATAAGGTTTGAAAAGATGTGTTTAACGTCCCCACCTTAAGATCACTAAT
TTGAGGCTTTATGAGATTTTGAATACTTGAGCATAATGTGTGAAGGGATGTGTTTAACGTCCCCGCCCTGAGATCAGATT
TGAAACTTAATAAGATCCCGAATACTTGAGCATAAGGTGTTGTGTTTACGTCCCTGGCTTGAGATCATTGATTTAAGGCC
TTATAAGATCCCGAATACTTAAGCATAAGGTGTGAAATGATTTCTTTAACATCCTCGCCTTGAGATCACTAATTGGAGGC
TTTATGAGATCCCGAATACTCAAGCAAAAGGTGTTAAGGCATGGGAATTTAAAGATCCTTTAAGGATAAATCCGTGAGAA
GGCAAACTTAAGGTGCAAAGGGACAAATCTTGTTCACCTTAAGGCATGAGAATTTAAAGATCCTCTTAAGGATAAATTCG
TGAAAAGGCCAGCTTAAGGGGCAAAAGGACAAATCTTGTCCACCTTAAGAATGAGAATTTAAAGATCATTTTAAGAATAA
ATCTATGAAAAGGCTAGCTTAAGGTGCAAAGAGACAATTGTGTCCTCCTTAAGGCATGAAAATTTACCAACTTTCATATG
TGGAGGATTTAAAGACTTCAACTTACAGACTTGACAAATTTAAGACTTCAACTTGCATACTTGGAGGATTTGAAGACTTC
AACTTGTATACTTGGAGGATTTGAAGACTTCAACTTTTATACTTGGAGGATTTGAAGACTTCAACTTGTATACTTGGAGG
ATTTGAAAACTTCAACTTGGATACTTGGAGGATTTAAAGACTTCTACTTGCAACTTTGAAAAATTTGAAGACTTCAACTT
GCATAGTTGGAGGATTTGAAGACTTCAACTTGCATAGTTGGAGGATTTGAAGACTTCACTTGTATACTTGGAGGATTTGA
AGATTTCAACTTGTATTTTTGGTGGATTTGAAGACTTTAACTTGCAAACTTGAAGAATTTGATAACTTCAATTTGGATAC
TTGGAGGATTTGAAGACTTCAACTTGCAAACTTGAAGAATTTGAAGACTTCAACTTGCAAATTTGAAGAATTTGAAGACT
TCAACTTGCATGATTGAAGTTAAACCTAAGAATTTGAAGACTTCAACTTGCAAATTTGAAGACTTCAACTTGCATGATTG
AAGTTAAACCTAAGAATTTGAAGACTTCAACTTGCAAATTTGAAGAATTTGAAGACTTCAACTTGCAAATTTGAAGACTT
CAACTTGCATGATTGAAGTTAAAACTAGAGGTGTCGTAAGTGAGCCCAACTATAAGTAACCCACCTAGAATTTTAAGGGT
TGGGCACAAGATAATTTGGATTGGGTTCAATCTCAACCAATTCAAGTCTTAACTCATTTAAAGAGAATTGTCAATTGAGT
CGAATTTAGTCTCCAATTTCAATCCGTTTTAACACTCTTTATTTGGAGTCTGGAGCCAAAAGGGTAACAAAATTGAATTA
AAATTCCAAAAGGGCATAAAAAAAATAAGGTTGAAACCAAAAGGGCAACTTTTGGACGGGAGGGTAACGCCGTGAGTTTT
GTGGAGGAAGGCGCAATACCTATGCGCCTTAATAGTTTGCCGGTAGAAGTCTATAAATCCTCCAAGTATGCAAGTTGAAG
TCTTCAAATCCTCCAAGTAAACAAGTTGAAGTCTTCAAATCCTCCAAGTATACAAGTTGAAGTCTTCAAATCCTCCCAGT
ATGCAAGTTGATGTCTTCAAATCCTCCAAGTATGCAAGTTGAAGTCTTCAAATTTGTCAAGTCTGCGAGTTGAAGTCTTC
AAATCCTCTAAACATGTAAGGTGTTAAATTTCCATGCCTTAAGGTGGACAAAATTGTCCCTTTGCACCTTAAGCTGACCT
TTTCACAGATTTATCCTTAAAAGGATCTTTAAAATCCTATGCTTTAAGGTGGACAAGATTTGTCCTTTTGCACCTTAAGC
TGGCCTTTTCACACATTTATCCTTAAAGGGATCTTTAAATTCCCATGCCTTATCTTAGTCAATTTATTCCTACTCGGACC
CGTCGTACTTCCTTTGACTACTCCTGAGATATAGTGGAAAGATTTTTTTATGGTGGAGAGTGGGGAGTGCGGAGCAAAGG
CGAACACGAATACTAAAAAGCGGTTCATGGGGACCCCAAAAAAAGGGGATAGAGAGCGCGGAACGGGCTTTCCAAGCATA
AAAGGTGGGCAAAATTGTCCGTTTGTACCTTAAGCTGATATTTTCACAAATTTATCCTTAAATGGATCTTTAAATTCCCA
TGTCTTAAGGTGAACAAGATTCGTCCCTTTGCACCTCAAGCTGGCCTTTTCACGAATTTATCCTTAAATGGATATTTAAA
TTCTCATGCCTTAAGGTAGACAAGATTTGTCCCTTTGCACCTTAACCTATCCTTTTCACGAATTTATCCTTAAAAGGATC
TTAAATTTTCATACCTTAAGGTGGATAAAATTTGACCTTCCACACCTTATCCTCAAGTATTCGGGATCTCAAAAGGCCAC
AAATTAGTGATCTCAAGGCGGGGACGTTAAGCACAACCCTTCACACCTTATGCTTAAGCATTTGGGATCTTATAAAGCTT
CAACTTAGTGATCTCAAGGCGGGGACGTTAAACACATCTTTTTACACCTTATGCTTAAGTATTTAGGATCTCATAAAGCC
TCAAATTAGTGATTTCATGGCGGGGACGTTAAACACATCCCTTCACACCTTATGCTTAAATATTCGGGATCACATGAAGC
CTCAAATTAGTGATCTCAAGGCTGAGACGTTAAACACATCCCTTCACACCTTAAGCTTAAGTATTCAGGATCTTATAAGA
CCTCAAATTAGTGATCTCAAGGCAGGGACATTAAACACATCCCTTCACACCTTATGCTCAAGTATTCAGGAGCTTATAAA
GTTTCAAATTAGTAATCTCAAGGCGGGGACGTTAAACACATCCCTTCACACATTATGCTCAAGTAATCAGGGTCTCATAA
AACCTCAAATTAGTGATCTTAAGGCAGGCATGTTAAACACACCATTTCACATGTTATGCTCAAGTATTCGTGATCTTATA
AAGCCTCAAATTTGTGATCTTAAGGCGGGGACGTTAAGCACATCTCTTCATACCTTATACTTAAGTATTCGGGATTTGAT
AAAGACACAAATTAGTGATCTCAAGGTGGGGACTTTAAACACATCATTTTGCACCTTAAGATTGAATTTTGTTATGATAA
AACTCTCTATTGCTTAGCCTCTGCAAAATATAAATGTTGTTAAAAAATACAAAAAAAAAAGACAACACCAAGAAAACACA
AGTAAAGGAGAGGTTGTTACCTGTCAAGATGTTCGAGACTTGGAAGCAATGCTAAGCTAACTAGGTTATACTTGAGACAA
TACTTTCTTGGTTATAATGAAACCTTTGAAGTATAGTTTTTGGTGATCACAACCCTTTTTGGTGATGACTTCCGACATCA
AGATGCAACGAAAATCTGAAATCACCTTATAGAATTTAAAGTTAACTTCAAAAAATTGTCTAGAACGATATTGAATGAGT
TTCAATCCAAATTTCGAATATGTTATAGCCATTCATTATTGCTTTCAGTAGAATCAAGCGCTTGTAATTTCGATACTTCT
ACCTCGAGATACAATTTGTTTGGTGTCATTGCGCAAATCTAAAACTATTGGTGCTTAAAAATCTAAAATTGACTTCATAA
TAATATCTAAAGAAATTCCGAATGTAGTAAATTTTGGATTTCATATATATTGTAGACATTTATGTCTAAATTCGAAATAA
TCAAGCGGATTGTGATTTCATCATTCCTACATCAAGATACGAGTATTGTAATAAAGCCACATAAATCTGAAATTTTCAGC
ATGACAAAATTTAGAGCTAACTTCAAAAAATCATATAGAATGATTATGAAGGTATTTAATTTTGAATATGTTATAGATCA
AGAAGTCTAGTTTTTGAAAAATCAAATCGTTCGTGATTTCGACATTTCTACAATAAGATATGAATTTTCTGTGACAGACA
TGTCAAACTGTAAAAAGTGACAAAAAACAGGGAGGAGAAGCTCCAAAAGTAGTGATGTTGATAATGGAAGAACATCTATT
TATAGATGTCATGTGATGAGAATAAAATCATTCTCCTAGTTCAATTACAATTCCTTTTTGGCTAAGGCGATAGAAAAATA
TATGTATATGAAATTGAGTGGGATTACAATTCTTATAATTGGAATTGATTTTTTTAAAAAAAGGGAACCTTTCCGAGTCC
TAATGGAAACAAAACATATATGCTAGTTTTCCTATTCCAATTGGAAAGTGGCCGCATGGAGTAATTACTGACAATCTTCT
TCACTCCAATTATGTTGGAGTGGTGCAATTATTGTGCATCTCAATATTAATGTCGTGCAATTTTTTTCTAGATAATACTT
AAAACCTAGTCTTCAAAAGATAAAATATCTCGACAAGTCTTGAAGTAGGGGGCATTTGTAATCATTTAAAATTTATAAAA
TGATTCGAATTTTATTAAATTCATGAATATATTAGTCCAAATAAATTACGAATTAATATAATTGAGTTAATTATTTAAGT
CCAAAAATATGGATTAAGTAAAAATCTAAATTAATTGATTTGAGCTACAATAGATGAACCTAATTAGCTAAGCCTAATGA
CATCTCATCCTGGAGGTCCAGTTTGGTGCCACGTGTCATGCCAAGTCAACAAAGAAGCCAATAAAATCATGTCATGTGTC
AAAATGACAAGCCAACTCCATAAAGCTCATATGCCATGTCACTTAAATCTGATTGGCCTAAAGGATACCAGTTCCTATCA
CAACTCCTCTATTCCACAACTATAAATAGGGTCCTCATAATTTAGAAAACAGATCGTAAATTCTAAACAAGAAGTTAGAG
AAAGCTCGTGGATCAAACGCCATAGATTTCTCTATAAACTACAAGTTTAAGAATTCAAGTTCAAGACCACTAGATTCAAA
AACAAGCTCGAAGCCCTTGAATTCAAATAGATCAAAATAAAGTTCAAATTCAAGTTCATTGAAGATTCAAGAACAACCTC
CAAAGCCCTTGAATCCAAGATCAAGTTCAAGACAAATTTAAGATCAAGCTCAAGAACCCTTGAATTTATATCTGAAAAGA
TGAATCAAAGGAATAATAGAGATTATAACACTCGCACTTTGAAATCAATAAATACGATTGTTGCAATACTTTTCCGTTCT
TGATTATTGTTTTCCCGGCGCGAATTTTATTGTCTAAAATTTATTAAATATAATTTTATAGACATTGAAATTTTGTGGAA
CTCTATAAGACGTGTTCAATTCGAGTTGGGACTCTACAAAATGTGTTCAATTTCAATTAGGATTCTTGGAGGCTACTCAA
TCTTAAACCCTAGTTCATACCTATATAAAGGGTACTATATTCCCTTGAAAAGGCATCTCGAATATTCCGTAAATTCATGA
AATATTCATAAAGAGATCAAATCCAAATTATCTTAATTCGAGAAATACGTTACTAAAGACCCTTGAATATGGAGAAATCT
TTTATGAGAGAAGGATCAAGGGAGAAACCAAATTGTACCCGCACCATTTATCAAACAAATTTGGCACGCCCAGTGGGACT
TGAATTGTGATTGTAGTTTATTTTCTGTTACTATAAAATTTGTTGCAAACAAATTTGGCACGCCCAGTGGGACTCGAATT
GAGCATGTCTTGTAGAGTCTCACAAAATTTCAATGTCTACAATTACACCAAGATATTTGAGAGTATGAGTTTCATACCTA
AACTATCACTCATTAGTTTGAGAAATATACCTTAGTGATACATGTAATACACTTTTTAAAAGAAAAATAAAACCTTGCCA
CATGGCGTATCGCATGGATAAAACATTCCACCTGGACAAAAATTAAATAAAGTATTAGTATTAATTAAAAGTTAAGATTA
AAGTATCACTCTCCCCAAAAAAAGAAATTGACTTTTTAAAAATAAAATTTAAAACATTTTTCTTTCCCCACTCCACCACC
TCCCCCCCAACTCCATTTTTTTTAAATTTCTTCTATAAAAGTCTTTTAAAAAATCTTACTTCAACCCCAAACCACCCACT
CCTTCCAAGAAAATTTAGATATTATTTTTTTTAATATTCTACCCCACCCCATCGAACCCTCCGCTCTCTTTTTTTTGTTT
GTATTTTTCTCGTTTTGTGTTAGATATGTATATATGTTTTCAGGAAAGAATTTTTTTCTACTTGCGTACCGAGTATAATA
GAAATGAGAATTTTTTTTTTTTTTTTTTAAAACTTGCAGCAAGTAGATTTTTTCCTAGAAAGTCACCGAAAATTGACGTA
CGGTGATCTGTCTGACTGAATTTTCTTCCCCTGAATATGGGGTTCATGCATATATCATTGGCCCTACTTTTGTTAACATA
ATTATTGGCCAGATGGGCGGCAATTATATGTAATAGCCATCTGCCAGCTGCGGAAGTTCTTCGATTCTCTACCAAAATCG
TGGAGGCTTTGATACCATGTGAGAAATATGAAGAAGAACTTATTGAATTGTGTATCTATATTATTACATTTAGACTCTAT
TTATAGACACTATATTAGACTCCTTTTCCAACTAACATTACATTACAATCCATTTTCAAGTAGGATTCTATATACTATTT
CTATTCCTATTCTAAGTAGGATTCTATATACTAATTTTGTTCCTATTCCTATTCTAACAACCACTGTTGACTTAACATAG
ATTGACTAATAAGGTTTTTTCTGCTGGAGTGTTGGTCAGTTGGAAAAGACCATTGTCATAGAAGTCAAGTGGAGTTTACC
TTATTTATAAATCCATAGCACATCTAAGTTTGCCTTCTGAATAAGAATCTGACTATCTTCAATGTTGTGGCATATGTAAA
CCTGTCAGCTGATCTTAAATGCAGTTGGCGTTCTCTGTTTGTTTTTTCCTTCTATTAATTGCGTCCATTTGTTCTACAAC
TCAAAGTCATCTTCTTGTTTAACAATAGGAGTATGATCCTTCTAGATTTATTGTGTTTTATTGTCTGTTGCAGACATCAA
ATCACCAAGTGATCCGAAGTATATGGAGGCATTTGGTAAGCCCATCTGATCTGTCATTCTAGTGAGGATTCAACTTTATG
CATTCAGGTTGTTAGATTTCCTTTATGACCATCAAATATTGTCCCACTCAGACTCATATTTAACTAGTTGGAAATAAACA
ACCAGCTAATGTGTTGAACTTCCTCAGTTTTCTTGCCTATATTTATCCCTTCTATTTTTTACATTTTGCTGGTTGGATTA
AACATGGAAAACAATCAGATACCCATCTAAACTTGTCTATTGATTTACATATTGGTTATTGGCTAGGCATCATTGGTTTG
CACTTCATGAAAGTCTTAATTTTGATCATTCAAATCTCACCCATCAAGTGCATTTGTTTTTTTAGGTCTGAATCTTAATC
ATTAAATGCATTTTTTCTAATGTTTCAACCACATAATGGGTCTAATGGATCTAAATGGATTAAGATTTGTAATGATGTCT
TAATATCATCAAAATGTTTATTTAAAGATTTCTATAGAATTGGTATCTCACCTATTCCATCTATTCACCGCTACCGCCAT
TGTCCACCTTTAGCAACTATCGCCATTGACGCTCACCATTATCAACTACGTACCACCCACCACCCACCCATAGACACAAC
CACCATTGCTGACTATCACTAATAGAATCCTAAGTAGAAAATTCTAAAGAAACGATAAGGGAAAGAAATAATCAAAACAT
AGAAGCAAGGCACATAATTGGTTACAAACACTTCCCAATTGAACTCAATCAAAGCACCAATACTATAAATGATTCCACAA
ACGAAGAAGCTCAATTTGAATCCACAAATGAGCAATCTCAAGTGAAAATCAAGACAGGAAGTTAAAGATCAACTAAGGAA
TGACCGAATGAGTACTCCACTAGCTAGCAAAACTAGGGCTAGAAGTGCCATGCCCCCAGCTTAGACCTTGGGCGGGACGG
GCACTCGATGCCATGCTCGCCCGAGCGTACCTATAATATGATATTAGACATGAGTGAAAACATAGTTTAAAAGTATTTGA
AGAGAAAAGTCTTGTAAAATAAACACTTTGCATAAAATGTAAGTTATAGTACTGAAATCGCTGACAAAGGACATGAAGGT
CCAAACTAGAGCATGATTAAATGTGTGTCTATGAAGTCTCTAAACATAACTGAGCAAGGTCTACTGGGACAAGGCCCTCG
ACATACGTTAAACACATAATCATAAAGTACTAGAAAACTTTAAACTAAGCCCATGAAAATAGAGAGGGGCTCTCCAATAG
TAGAAGATATGGGGCCTAGCAAGTGATTTGATCACGTATCGGTGTACCTGAGTCTGCATCAAATAAAAGATGTAGCGCTC
TCGACCGAAGGGACGTAAGTATATGTGGAATAGATTCTTGTTAATCGAACAATGGGTGACTCAATCAAAACCAACAGAAG
GATCCAAGAAATGATCAATGAGTTAAAACGATCAAAGCTAGAAGGGATTAGCACAAAATGAGAATTCGAACACAAGGAAC
TAATCAGCAACCAAGTAAGGCCAATTACTAGTGTTGATTAGCTATAAGGATCAAGGAAGTGGATTGAAATTGAAATAAAA
GAAACTATGAGCGTTAAATTTGAGATTTGTCAGAGTAGATGAAGTTTTCCATGGGGTAGAGGCTGTGATGCGGTCTGGCT
GGTGCCGCAAGGGGTTGCTGCGAGCGCAACCCTCCTCCACAAACTCCACACTTTTGGCAAGCTTTTGCCTAGAGTCTGCG
GTCCTTGATGCGGTAGCAAAGTAAAATGGGCGACTCGCAAAGTTGACGCGAGCTGTCAGCTTTTTGTTGCGATTTTGGAC
TCCGATTTTGTGCACTTTTTGACTTTTGTACTTTATTCCCTTCTAGAATTTGCCTTTTTGGCAATGTTCCTTTTGTACTA
ACACATGCACACTTTTCCTTCACTTCCCCTTTTGGATCAAAGACCACTCTTTGAACCTCCTTCAAGTTATGAAGATCACC
AATAACAACTATGAACTTCAAAAACTTGACCTTTCCAATTTCAACTCTGACCCACCAAATTTGAGATTCGAACTCCTTGT
GATAGGGAAGAAAACCCTAATGCAATTGAGCCTTCAATTTAATCCAGATCTTCAGTCCCACTTGCTTGTTCTTCAAGGTC
TCCAACCCAACAATGGTGAAAACTTAAATTCTACTCCATACAAGATTAAATCTTAGATCTTAGACTCATTAACACTATAG
AGTTCAGATCTTATGTTCAAAATACAATTCAAACACGAATCAAACTAGGCTTTTAATTTTCGGAAACAAGAACTTTTTTT
TTTTGGAATTTTCTAATTAACAAGCTAAGGAATAAGGATTAAGAATTGTAGAAACAACTCTTTAGCGTAAACTCTGATAC
CAAATGATAGGATCCTAAGTAGGAAACTCTACAGAAAACGACAAGGAAAAGAAAAAATCAAAACGGCAAAGCAAGACTAT
TAATAATGAGTTTATGGCCGAGTTTAGAAGGCTGTGATTGGTCCAAAGGGCGGGTCATAGACGGATTTCTCGGTTATCAA
AAAATTAAAAAAAATAAAAAATAAAATAAAATAATGAGTTTATGGGAAACATTGGATTGGTTATCGATACCTCCCAATTG
AATTCAATCATAGCACCAATACTATAAATGATTCCACAAACGAAGAAAGCTCAATTTGAATCCATAAATGAGTAATCTCA
AGTGAAAATCAAGCCAAGAAGTTATAGATCAACTAAGGAATTGACACTACACTAGCTAGCTAGACGAGAACTAAAAGGTT
AAGCTAAAAGTGTAATCTCTCATCAATTCAACCTACGCTATTCTAGACTAGGAAGCCCCTATTTATAGCTTAGGCTTGAT
TACATTTTAGGCCCAAAAGTGACGCTGCAAGACAATGCAAAATAAACCCAAAATGTCACACTTCTTCAAAGTTTGCGCTC
CTAGTTGCGACTGCAACAAGGAGTTTGCTGCCGCGTCCTTGATAGAATTGAGGAGTGATCTGTTTCGAGTTGCGACGCTG
GATGCAGTTGCATGGCCTAGTTGCAGCATCGCATGAGTTGTTGCAGCGTCGCATAACACTTGGTCATCCTCTTCTTCCTC
CCCCTTGATCATCCACATGTTGTAGACCTTCCTTTGTTGTTCCTCAAGGGTCTCCAAGGCCTCCTTCCGGAAGCAAGGTA
TGTGTAGCTTCTTGGCTCGGCTCATAGTGAATGGCCTTGTGGAATTGTGTCAATCACTACCATCAATAGTTAAAACTAGT
CATCATTTACAATTATCACCATCTACCACCATTACCACAAAAAAATCACCAAAATCACCACCATGTTATATATTACCAAC
AACATTATTCACCACCACCATAAACTATCACTATCATGCACCATAACTATTACACCAACTACCACCATTAACTACTACCT
GCACCATCCCCGTCAACATCCACAACCATCACTGCTAGCCATCGCCACCATATAATTTAAAAAAAATATTTTGTTTGATA
TATTGAATTAGATTAACTTAGTATTTTATGAAATTTATAGTTACTAATTTTTAAAATAAAGACAACTTTTATACATTCAA
GGTGTTTAAAAAACAAAACCGTATATGTATATATATATATTATTTATTTATTTATTTATTTTTTCGTTGATAGTATTAGA
TTAACTTAGTATTGTATTGAAAATTATATTTATTAATTTTTAAATAAAGACAAATTTTATACTTTTAGGTGTTAAATAAA
CAAGCAGTCTTAATTAATTAGTATTCAAATCTTAATATTTAGATATGTATTCAAATTCATACATCTGAATCTTGATGTAC
ATCTTAATATTCAAATATGTATTTAGATTCAGAGGTCTTAATCTTAATGAAAACAAATGAGACCTTAAACATGGCAAAAT
AAGGGTGTGCCTATCTTGAGCTTGCTTGGACAAACGTTGGTCTTGTCTAATTTATATGTTTGTCTTGTCTAATATAAGTG
TTTTCCAATGCCTTGATCTTGTAATGTCTCCTGAACTCCTTTTAGAGAGAATTATTTGAATTTTTCAATTTTTTCAGAAC
TCAGCCCCGAGGAGTCTGAGGATGTTCTTTTCAAGGAGGTATTGAATCCATCCAACAGTTACATTTACCTTTCTAATTCC
TGCTATAACACATCTAGTGAATGTGATCCTTTGCCATTTGTTCAATAAGTACTTTTTTTTTTCTCCAGAAATCTGCTTAC
TTCTCCCCAAACTGTGATAAATTTAAAAACAGTTTAATTATATTCTTAATTAAAATTATCAATTTCAAAGATAAACAACA
AGACTACAATTTCTCTCTCTTATATAAGAGTCTGTATCTTATCACCCTATGATAACAGTCTTCCAATATCCAGCTTAAAT
GTGTTCTTATCAGGACAGCCTGTATAATGACCTCTTTCAATTAACGCAAACTTGTCTCCTCCTTTTTTCTACGTCAAGTT
TACCTTCAAAATTTGACCAGGCATGGCTAACTTACTTTTGGAGGAGAGCCAAAGCCCATGGTATACAGGAGGAAAAAGCC
AATAAAAGGCTTCAATTTTGGAGTAGTCGCAGTGGGCACTCACCAACTTCTCATGATGCTGTTGATGGTACATTCCATAC
CTTTTTAGTCTATTACCCTGTTTTCTTTTTTTAATAAACCATGTCTAGAGGTACTTAATTGGTTAAACCACCATGTGTTC
TGTATTGTACACAAGTTGGTAAATAAGCAAGTTGGTGTATAATATTCTTGTAGCAAAGTCAAGACAAAACAAGATTTGAC
TTATAAGTTTGTGCCTATATCCCTCCCAAAAATAAGTTTGTCTATGTGTGATGCATGCATACACACACCACACATAATAT
AGCTTGCAACATACGTAGTGATAAACACACTGTATTGGACTTTGAAATATCAAATCATATCTTTGTAATATAATATTTTG
CGTAAAATTTGTGATATTTATCATTATCAACATAAGATAAGCTATTCAATGCATAATAAATCTTGAATATAATACACATA
CACACTATTCAAGATTAGTTTTTGGATTGTCTTACTATATACTTTTCTTTGGTACAATTGACTTACTATGGTGATATTAT
TAGTTACTATCTCTTGTGACTGAGTTCATTTTCTAACATTTCCTGCGGTTGATATTTTAGTTGAGCAAGGTCTGATGGAG
CTAAGGAAATTGGCCATTGAACAAAAACTATGGGAATCATCTCGGAGATGAATTGGTCATTGGTTGAGATTCTTCCGTTA
CTGGAGAGAAGTCTTCCCCACAGTCTAATATTACTGCTTGCGATATATTTTACTC
ACCGATTCATTCTATTTTCATTACTTTGTAATGATTTATTATTACTTCCATTAATCTCTTTTTTCAGCTAAGTGAAGCTT
CAACTTACATCAACAATGGCGCTTTCAGATTTGTGTAAAATCAGTGTGCTTAACTTTTTAGATTTATTGTTAATTTTCTT
GTTTAACTTCCTAATACATATCCAGGTATAGAATAAGTAATGTTTAAAGTTAGATGATTAGTTATTTTTTAAGGTTCTGA
CACTTTGTTAATTCTTTGTTGAAATTTTTTAAAGATTTGTTATTTTGATTTGAAATTTTCTCTTATTATAAATATAAACT
ACTTAGAAGAAGGAGAAAATCAGAGATAAAGGATGCATAGAGGAACGGAGGAGAGGGTGTGCAGGTTGTGAGGAAGAAGA
AATAATTAAAAAGAAAAGAAATGAGTTGGGTTTGGGATGATGGGTGCAAGGAAGAAGAAGAAGAAATGGGAAAAAATTGT
ATTGGCTGGAAAGGGAAAAAAAGGGCCCCATTTAATTATTTTTTTCTTTATTTACGCGCTGGTGTTTTTGAAATTTGCCA
CGTCAGCCAACCGGGTGATAGTAAATTCACTTGTAATAAGATTAGGGGGGTAAATAATTACCTGTAAAGTTAAAGTATTA
AAGTAAGTTTTGCTGCCAAGTTCAGGGGTGTTTTTATGTATTTTCCCAATTATTATTCATAACAACTATCTATTCAATAT
ACATGCATACATTCTATTCTCATCATAATATAAAGGAACCATCCCATGACATCCTACTAAGTCTACTTGTGCAATGTGGA
AGTGAAGTCTCATACCCTCACTCCTAATAAGTAAAACTCATTAAGAAGTCATAGTATAGTTCATGTCTCATTCATTATCT
TTATTATATAGGGAAAGTAGAAATAACCGACATAGACCATGAAAGCTACATGGAATCCGGTGTCGTGTAACACCACACCG
AAAGAAGATGTTCTACTTGCCTAAGGTAGAACTAAATGTGTTAGCATCTAGGTGGATCCACTAGCTAAGTCCTATGTTGG
CACATAGTTAGGGGATAGGGAGATTACTTCTAGAAACCCGCCCTATTGCATTGGCGGAGGGGCTTCCATCTCATGAGTTC
ACTTTGGATGACCCTCACTATTGCATTGGCGGAAGGGCCTTTACCTCATTGCCCATATCCACTCGGTACTAAACATTATT
TCCCAAATTAGACATCATTAGTCTTGAATTATATTTACATGTGTGAAGGAGTGCTCTATCCTTCATTCAATACAATTCAT
TAAATAGCTCATAGATTCATTAAAGTGAGAATTGGACTTTCAACCTTAGAATCATCATTAGTATGTGAGAATAACTTTCA
CACCTAGATCATGTGTTCTCATGAGAATGGACTTTCAATCAACATAATAGGATCATCATGGTTATGTACATTTCATGCAT
AATAATGTGTAAAGGTGCATATGAGAACTATACTTTCAATTAACACCATTGATACATCATGATCATGTATATGCATGGAG
TGTGTGTGTATAATTGTCCTTGCAATGACACGACAACAATATTATCATCATAGACACTTCCCTCTCAAAGTGTTCATAAG
TATGTACATAATATCACAATCATGCATCATTCACATATATTTCATTCAAGGATCATAGACCATGTAAATCAACACATCTA
GCTAGCATTTGTCATAATAGACATGTATATAATCATAACTCAAATAGTTCATTCATTTGCATGTATAATCTCATATACTC
ACATTGTAGGTCATGTGGGTAAAGTCCTTCCACAATGGTACATTATACAATTTGACATGCATAATAGCTTCATTCTTAAA
GCCTCTACATTCATAGTTCATTCATTTTAGCCTTTACTCTTAAAGCCCTAGAAGCCATCTTCATACTTCAAGCATTACTC
TCTCAAGCAATACCTCACATGGTCATCATGTAAACCTAACTCTCAAGGTAAACTAACCACATGCTTCATTCTTCATCAAT
TATAGACATATAACATCAAGTAACTAAAACTCAATACCACTTCAACCATGATTCATCATCTAAGACCTAATCAAGTTAGT
TCATGTCTACAAGCTTTGATAATAAGTGATTCATGTCTAGGTGATATAATTTAAGGCAATTCATCAAGACGTTCATCAAT
TATAAAAGGTCACATCTAAACCCTCAATTTGCCTCTTTCATGACATAACCCTAGAATCTTAGGTTAATCAAGAATACATG
TAGAATTATACTAACATCAAGTAACTAAATCATAATTAAACACCTCCACCTTTCAAGTGGATCAACAAGTTCATATACAA
TCTTCATCAACATATACAACCCTAGCAAATTGCCTTTCAAGGCTAATTATCAAGATCAACCCTAACCTCTAGAATTACCA
TAGTAGATAGAGGGATATCATGATTCAACAACATAATAAACATAAACATAATCGATTGTTAAGCTTCCATGATCAACCAA
GTCACACCTTAGTTCACAATTTAGAAAGAAGGGGAAATCATGGGTTCAAGGGAGATTTTCATCAAAATCCATCAATACTC
CATTAATCCAATCATAAATCATCAAAATCAACCATAATAAACCTTAATTAAACAATTGAATTCATTTTGGAAAGAGACCC
ATGACTAGATTGAAAATCCCTAGATTTGGGGAAAATTGGAAACTTGAAAACATATTTTGAGAGGGCTCCTTGAATGGAAC
TTAGACAAGGATGAAAACTCCCATACCTTAGGTGTAGAATCCCCCCAAATTATTATTGAAAATCTCCCATATTCAAGCCC
TAGTTGATCTCTTTCTTGAGCTTCAATGGAGTTCTAGAGAGAAGACTTTTGGAGGGAAGAGGAGTTGGGTTTTGATTTGG
GGTCTTGGGTTATAATGAATTAATGACTTAGTTTAGGGTCTTATTAGCTTATATAGTGATTAATTAACTAACTAACCGAC
TTCTCTTAACCCCTCATTAATTAACTAACTTAATTCCTAAACACCTAACTAAACTAAAAAAGCTGAAAAACTGGCAGCAT
TCACGCCCACCCATCCATGGACCGTGGATGGGTCTACTGGCCGTCAACCACCTCCGTGGGGTGTGGTTTGCTATTCGTGG
TTCACCAAAGTTGGACAGTTTTGGGGACTGTTTTGGGGTCCTCCTCAAAGACCCCTTGGGGAGTCGTACCCAGACGTTTA
ACCCCTAAAACCCCTATTCTAAGTACGGGAACCATTTTTACAAGTTTTAACCCTCTTACGACACTCCAAAATTCTTACCA
AAGGCTCTAGAACCCACTAGTTCAACCTGCTATATTACAGGGTGTTACACATAGGTTGCTCTACTATCTTGGGTGATCAC
ACACTGAAGGATATCTTGCATGTTCTTGATTTCAAGTTTAAATTGTTGTAAGTTGCCAAGTTGACTAAAGATCTAGTGTG
TAGTGCCAGTTTCTTCCCTAATTTTTGTGTTTTGCAAGCTCTTTACAGTGGGAAGGTGATTGAGATTGGTAGAGAAGTTC
GAGGCTTGTACCTATTAAAAGACACCATCAAGGCAGTGACTACTACTGTGATAAAGGCTGACAACTTCACCACATTGTGG
CACTTGAGGCTTGCTCATCCTTCTCTCACAGCTATGCAACATATTCCATCCTTGACTGCCAACTTATCTAGTCTTCCTTA
CTGTCATATCTGCCCTCAAGCTAGGTAAAGTAAACCTAGTTTTTCCCTAGTTTGCACAAATCTAGTGTCATATTCTAGTT
GATTCATATAGATGTATGGGGTCCCTATAAGACTCCAACTTATGACAAGAAGCAATATTTTGTAACCATAGTTGATGATT
ACAGTAGATTCTCTTGGCTTTGTCTGATTCATTCCAAAACTGAAGTCTATTCTGTATTAAATTTTTTTTGTTAATGGTAA
ACACTCAATTTGACACTAAAGTAAAAGTGTTCAAAAGTGATAATGACATAGAGTTCATGAATTCAAACTGTAAAGATTTG
TTTGCTTCTCTTGGGATTGTGCATCAAAGTTCTTGTGCTTATACACCCCAACAAAATGGGGTGGTTAAAAGAAAGAACAG
ACACATACTCAATACTGCCAGAGCATTAAGATTTCAAGCTCCATTTCTATCTCTTATTGGGGTCATTGTGTCCAGGCAAC
AATTTACTTAATCAATAAACTTCCCACAACTGGTTTGCAAAGGAAATCCCCCATGAATTATTGTATGGTGCTCCACCACA
CCTAAATGCTCTACGGGTGTTTTGTTGCCTTTGTTTCACCTCTGTCCTACCTAGATCAGATAAATTTGCTCCTAGAGCAA
AGGAGGGTGTCTTCATGGGCTTTGCAGAAATTCAAAAGGGGTATAGAGTGTTTGATCTTGAGTTGCATTCCTCTCATGTT
AGTAGGGATGTCACCTTTGTAGAACATGAGTTCCCTTTCTAGTTTGACTTCTCTCCTAGGCCCCTGCATGATCTCCTGGA
ACCCTTTTTAACTCATTTATCATAGGCATCCACTCCTGCTCCATTTGACACAGGTCCTGGAGTGCATGTTGAATGTGCAA
ATGAGGTTTCAACTCCTCCAAGTACAACTATTGATGTGTCTCCTCCTAGTGAAGTTCCTATACCAGCTACTGAGACTACT
ACCTCTACACCTGTTATGGAGGGTAATGCACCTCCTATTATAAGATCTAATAGGTTTGTTAAGCCTCCTATTTGGCACCA
AGACTATGTTGTGTCCAAACCTCAAAAGCAAGCTCATTCAACATGTCTTTATCCTATTGGGGACTATGTAGCCTACTCCA
AGCTGAGTTGCTCTTATAAGTCTTTTTTAATTTCTCTTTCTAACTCTTCTGAGCCAACCACTTTTNNNNNNNNNNNNNNN
NNNNNNNNNNNNNNNNNNNNNNNNNNNNNNNNNNNNNNNNNNNNNNNNNNNNNNNNNNNNNNNNNNNNNNNNNNNNNNNN
NNNNNNNNNNNNNNNNNNNNNNNNNNNNNNNNNNNNNNNNNNNNNNNNNNNNNNNNNNNNNNNNNNNNNNNNNNNNNNNN
NNNNNNNNNNNNNNNNNNNNNNNNNNNNNNNNNNNNNNNNNNNNNNNNNNNNNNNNNNNNNNNNNNNNNNNNNNNNNNNN
NNNNNNNNNNNNNNNNNNNNNNNNNNNNNNNNNNNNNNNNNNNNNNNNNNNNNNNNNNNNNNNNNNNNNNNNNNNNNNNN
NNNNNNNNNNNNNNNNNNNNNNNNNNNNNNNNNNNNNNNNNNNNNNNNNNNNNNNNNNNNNNNNNNNNNNNNNNNNNNNN
NNNNNNNNNNNNNNNNNNNNNNNNNNNNNNNNNNNNNNNNNNNNNNNNNNNNNNNNNNNNNNNNNNNNNNNNNNNNNNNN
NNNNNNNNNNNNNNNNNNNNNNNNNNNNNNNNNNNNNNNNNNNNNNNNNNNNNNNNNNNNNNNNNNNNNNNNNNNNNNNN
NNNNNNNNNNNNNNNNNNNNNNNNNNNNNNNNNNNNNNNNNNNNNNNNNNNNNNNNNNNNNNNNNNNNNNNNNNNNNNNN
NNNNNNNNNNNNNNNNNNNNNNNNNNNNNNNNNNNNNNNNNNNNNNNNNNNNNNNNNNNNNNNNNNNNNNNNNNNNNNNN
NNNNNNNNNNNNNNNNNNNNNNNNNNNNNNNNNNNNNNNNNNNNNNNNNNNNNNNNNNNNNNNNNNNNNNNNNNNNNNNN
NNNNNNNNNNNNNNNNNNNNNNNNNNNNNNNNNNNNNNNNNNNNNNNNNNNNNNNNNNNNNNNNNNNNNNNNNNNNNNNN
NNNNNNNNNNNNNNNNNNNNNNNNNNNNNNNNNNNNNNNNNNNNNNNNNNNNNNNNNNNNNNNNNNNNNNNNNNNNNNNN
NNNNNNNNNNNNNNNNNNNNNNNNNNNNNNNNNNNNNNNNNNNNNNNNNNNNNNNNNNNNNNNNNNNNNNNNNNNNNNNN
NNNNNNNNNNNNNNNNNNNNNNNNNNNNNNNNNNNNNNNNNNNNNNNNNNNNNNNNNNNNNNAAGCTTTGCTGAAGCTGA
GTATAGAAGTATGGCTGGAGCTATTGCAGAAATTATTCGAGTACTAGGAGTATTAAAGGAGCTAAATGTGAATGTTACAA
CACCTGTGAAGTTGCATTGTGATAGCAAAGCAGCAATACATTTTGACAATAATCCTATCTTTCATGAAAGGACAAAGCAT
ATTGAAATAGATTGCCACTTTGTGAGAGGAAAAATCAAGAGTGGATTGATACTACCTACCTATGTTAATACCACACAACA
ACCTGTTGATCTTCTTACAAAAGGTCTAGGTGTAGCTTCTTATCATATGTTACTATCCAAGCTTGGAGTCTTCAATGAAT
ATTCAAACTAAAGCTTGAGAGGGTGTATTGAATAATAATATTTAAGTAGGTGTGTGGTTAGTTAAGTTAGTTGCTAAAAG
TTTGTTGTAACTGTTTACAGTGATCAGTGAGTTAGTTAGGACTCACTAATCACACATTCTAGAATGATTCATCTATAAAA
GGAGGAATGCCTTTTTCATTGTACATTCATTCTGATAATGAAATAATATTCCTTTTCTTCTCTACACACATTTCTCTTAT
CTATTCTCTTATATGAAAGAATAACTTTCATGGATTTCATCATCAAAGCATAAGTTGACAGTTAGCCTTTTCCCTTATTC
ACTTCATCATACTTTCTCCCCTTGTTCGGGAAAAGCTACTCGTGATCTCCTGTTTCTCTCTTGTCTTGATGAAAACGGTC
AGTTGCAAATCGACAAATTCATCTTCTTTTGCACAGAATATTTCCTTCAGGGTATTAACCTTCTGAAGAAGTGGAACTGT
AAATGTAAGTTTTCCTCCATTTGTATCCTTTATGTTTTCCTCCATTTGTATCCTTTATACTTCTAGTTTGGATTCATCAC
GTTGAACTTGTTTCTTTTTTTTTATCATCCTGATCATGAATTTATGCTACTATCGATATTGACATCAAATCTTGGGCCTA
GATGATTCTTAACTTTGTTATTACCAAGAGAGTAACTGGGGCTTCATCTTGATAAAATGGATTGATTTTCGACGGATGAC
GGTGCCAAACCTATTCTTCCTTTTTATGTTTCTACTTTCAATTACTACGAGTGATTTTGGTGTTTTGTGAAGGAACTAAG
AAAGGTGTTTGAACTAGGATGTATTTACGCATTGACGCATCATATTTTACCCGTATTTTAACTTAATTCTGAGTATAATC
TTGTGAATATCATTGTATTTATTGATAATATGTTGTGATGATCTAATGGACATGACTACGTTGATTTTAGGACAAAAAAC
AATAAAAGACCCATATGATAGATTGAAACACAAAGCAAATATCCACGATAAAACAAAAGAAAGATAGCTCTAGGAAGAAT
CATCAGATAAGCCTCACGTTGCACCTGTCTAAAAATTAAAATTTAGAGACTCAACAAATAGAGACCAAATATGAGGTGGG
CCTTGCGCCATCAGGTAGTTACGCTCATGATGCCCCTCGTACCGTGATCCTCTTGTCTATCAAACATAATTTGGTCCAAT
TAATGTAGATTCCAAACGAGATTAGAATTTTGACCCTACTATTATATGTATGTCTTTTGATGATGTTTTTAAGGGGGGGG
GGGGTGAATATTAGAATTGTTATCAGGACATATAATTAGAAATTAGAAATTATTGTTTTTTGTTTCTAGGGTTTACTTTA
GAATTTTACATGATTATGATAGTGAATCCTCTATAATAAAATATCCATTCATAAAGGGGTGATAATTGTGTATTAAATTC
CTTGCATACTTAATGCTTTCTTTACAGATGACTGACAATCATTAATAGAAACTCACCCGTATTCTGACCTTCTTGACCAT
AGAGGTATGAATTAGAAAAAAAAATCATTAATAAGAATTTGGTGCTATCAACCACCATATACTAACTTAAGATCAAGAGA
AGGCAGTTAACTTGAGAGTTTTGATAAATGACCACATTAATTTGACACTCAAGTACTTGAGAATGATTTAGGGTGATATT
ATCTTAATTGGATCGAGAGTGTTTAAAAGACTTATAGATTCGTTAGTTTTGCACAATGAATACCTTTGAATGAATAGATA
GTAAAGTATTTATTAGATTTCCGATATCTAAGAACGGTAACTCTAGTTCGTCTTCTGTATTGATAAAAACCAAGAAGATA
AAGTAGTTAGTATATTATAATTACAAACCCCCAATTCTCCAATAATAGTTACTTTCTTGAATCTCAACATAAAATTATAA
GCAAACTCTAGTACGTTCTCTATGAGATTCAACCTCAATCTAATTAAGTTACTATATTTTTCATTGACCTTTTTAACCCC
ATAAAAAGGTGTATTTTGGGCTACATCAAAATTCTAGGGCCATTACCGAGGAGTGTAGTTTAGGGTTTTATAATTTCTAG
AAATCCATTAGGTAGCTATTATTTTCTTTTTTAAATTACACTAATCAAAGGTTTCTCTTATTCTCTTTTACAATCATGTT
TTCCAGTTGTTTATTATCATAGTTGTTATTCTACACTAGTTATGAGTAGCTAAATTCATAACTAGGGTTGTGGAACTTAG
GTTAGGGATGATGATAATGAATGCTCTTGTCACGACCCAAGACTACGCCTAGACGTGACATGGTGCATAGAGCCACAAGT
GATCCCAATCTAACTACATGACATAGCATGACACCGCGATCACACCCATAGATAGAGTAAATAAAAAAGTGGGATTAAGT
TTCAATAGCTATCATACCATAAAGAGAATCTGCTATAATGACAACATACACATAATAACTAACTGTCTAAAAAAGCCTCT
AATCATAGTGAGTTGCTAGGACAAGTCCCTAGCTAACTCTAAATTGTCTGAATATTACTGAAGATAAGCATAAAAGGTAT
GCCCCCGAAACATGAGAGTTACCAAAAGGTGTGCAAGTTGACAGAATCATGTACTAACCGCGACCTGAAGGATGAGCGTT
AGAACCTATATTATGAAACAATATAGACACAAAAGTATGGCATTAGTACTTGAAATTTACTGAGTATGGGAAAATGCATA
AAACGTGATAACTGAGCATGATAAGTCTGTAAAACATGTTGATGCAACGAACAAGTAAACATAATCATGAAAGCTGACAT
TCTGATTTGAAAGCATAGTATGAGGTCATGCAATGTCTAAAAATCATATCATAATGTGGGAGATACCATTAACCGACATA
CAACATGTGTGCTATAACATGGAGTTCTGTGTACTGCTCCCACACCGAAAAGAGAATGCCCTACTTTCCAAGGTAAGGGC
CATGAAATCTGAGCTAAGGTGGATCCGCTAGCTAATGTATATCTAAGACCAAATCCTACAGTGATATGTAGTTCTAGGAC
AAAGCTGCTAAAGGTCTCATGCCTCTACTAATGGGCGAACCTTCATTCCTAGGTCCACTCAGTACTAAGTAAACTCCCAA
TGAAAAACATCATAAATCTGAAAACAATAATAATATGATAATGCTGTAGCTCCTTTAATTTTCTTTGTAAACTAATGTTG
TACTGTTATGATACGAGAAAATCAATAATATAATTAATTGTTGATGTTGTATTATGACTGTAAAACAATTACATCAAAAT
TTCAAAATGTTGGGTCCGTGCTAAGCACGGGCCATCACCGATCTAGTCAAATATAAGTGACAACCCATAACAAATATATA
TGTCTTTGCTAAATACTTCAACTATTGTCTCAATTACAACAAATGTGCATCTCGACAAGACTTAAAGCATGAGACATTTG
TAATAATTTAAATTAAATTCAAGATATATTAGTCCAAATAAATATTGTAGATTAATATAATTGAGTTAATTATTTAAGTC
TAATAAATATGGATTTAATTAAAAGTCCAAATTCATCGATTTAGGCAATAAAAGATGATCCTACTTTACTAAAACCCAAT
ATGTCATGACACTTAAATCTGATTGGCCGAAGGAAAATTTGTTCTCATCATAACTTCTCCATTATACAACTATAAATATG
GGTCCTCATAATTCAAAAATCATAACAAAATTTTAACAAGAAGCGCTTGTGGATCAAACGCCACAAATTTATCTACAAGC
TACAAATATAAGAATCCAAGATCAAGACCACTAGATTCAAGAACAAGCTCAAAATCCCTTAAATTCAAGTACAAGTCAAG
ATCAAGATCAAAGTTTATCAAGATTCAAGAACAAGTCCAAAAACCGTTGAATCCAACGTACAAGTCAAAATCAAGTTCAT
CAAGATTCAAGAACAAGCCAAAAAGGCCTGGAATCCAAGAACAAGTTACGATTCAAGATTAAGCTCAAAAGTCCTTGAAT
TTATATTCGAAAAGACGAATAAGAGAAATCATAGAGATTGTAACACTCATATTTGAAATTAATAAATACAATTGTTGTGA
TATTTTTCAGTCTTGATTATTATTTTCTTGACTTGAAATTCATTGTCTAGACAATATTTATGCACACATGGAAATAAAGA
AGATGAAGTCTTATTAGTAAATCAATATGATGGTGAATGGATTTGATGGTCGAGGATGCAACATGGGTGGAACTCGATTA
CTTGGGGGAGTTTCTCACGATGAAAAAAAAAAGAGGAGATGAGGATTTGAGAGCCTTACGACATTTATCTAGTTACTACT
ATAAAAATGCATCTTCCCTTAATTAAAATGAAAAGAATGATGCTATGTATATAAAGAATAGAACATGTTTATGGTAACAA
ATATATTTTATTGTCAATTAAAATTTGAAGAAAATACTCCACATATATATTGACTAGAACAACTAAGTAAACACTAGTTA
ACATTTGAAACTTTAACACTAGGAAACAAATATGAAAAGAGGAACCAATTCTTTTATACAAAGATGACTAATTGAAAAAC
TAGAAACTAGTTAAACTAAGCAAATTTACACAAAGGAAAGTGGAATAGTTAGCAACACACTTATCAATCATTAATCAATT
AGACTAGGTTGCGTATCGGTCAGCTCGGTTCGGTTTTGAAGTTTATCGGTTTGGCTTATTGGTTATCGGTTTGTAGAGAT
GCTAAACCGTTATCGAACCATTAAGATATTGGCTTATCGATTATTGGTTTATCGGTTTTTGATCATTATCAGTTGGGTTA
TCGGTTTAACCATTAAGATTTGACACAAAAAAAAACATTGAAAATCACTTAGAAATAAGGTGACAAACCAAATGAACCAT
GCACATGACTTCTCAAGTTACATCTTGCTCAAAAGCAAATATTTTTACATTGTAGAATAACCAAGTTTTTGAGACAACCA
AAAATAAAAGTAGGAAACTAAACTATAAGTCGAGGACTTTATATACAAAATGGTATAAATATAATTATTTAATTTACTAT
CGGGTTATCGGTTAACCCGTTAAGAAAAACCTTCAAACCATTTAGAACCGATAAGCCGATAAGATAAAAAATCAAAACCG
TTATCAAAACCGCTAAACCAATAACCCAATACTGATAAACCAATAACTTTTTTTTGGTTCGAGTTATCGGTTTCGATTCA
GTTTTGAACAACCCTAAATTAGACAATAAAATTGCATGGTTTCCTATTATCTATCAGTTAGTAAAATTAGGCAACGTGTT
AATTGGACACATGAATTTTCTAATAACAGTTAAAGTAACCATCTAGGCATACAGATGATAGAATCAATTCGGAATCAACG
GGCTATAATTTAAGATATGCAATTAACGATAAGTAATTTGAATCATACTAATCACTCAAGGAAATGGTTTAACCTAGTCA
TTCACCGGCTAAATTTTTCGTTTGGTTGGGAACAAGTTATCCCACGATTAATTATCCTAGATTAGTTATTCTGGGATAAC
TTATCCCACCATGTATATGTGATAACTTATCCCATCAATATGGTATACATGGTGGGATAAGTTATCCCAAACATGACAAC
AAAACAAGATGATCAAAATTTATCCCAGAACTATTTTTTTAATATCAAAACTATTTATTTCTATCCCTCACACCAAACGA
ATATAAATTATATTAAAGTAGGCAAACTTGATACTTCGTCGTCAACATTTGCGAGCCCTATAGATAAGTTAACAACTTTG
AGAGGGCTTATTTCATCTAGAAAGTTCATTCCACACTTGACGTTATACATAAGATAAAATCAAAATATGTTGATCTTTAG
GTAACGACAACTTTTATGAAGATGGACTACACAAAACATTAGATTAGACCAGAAATTTCAGCACTTAATAATGAGCAAGA
TATGATTTCTCTAGCCCCATACTATTAGAGTTTTGTCCTGATTTTCTTTTAATATTTGAGTTTTACTTTTCTCATAAAAA
AAGTCAAAGTATTACCATAATTGATTTTACTTTTGTTGAAAGGAAAATATAAATCTCTTGTATACTTGGTTATTCTTTCT
TTAAAGAAAAGTTTGAAACTCTATAAACTGAAGTCTCTCTTCTCATACCAAAAAATACACAATAACATCCACAATGAATT
TGTTTAGAGAGTTTTGTTTATATATACAGAGATTTTCTCTCAATAGTTTTGATATTTTCATTTACATTAGTTTTTCATAT
GTAGGTCAAATCGGTTAAATTCTATAATAATATTATGTCTTTTAGTATAGTTTCTATGTCATCTGATTTATTGCCTGTAT
GATTTGTAATTATACGCTTCTACATGACACCTGAATACTTTCGAACCCAAATTTCAGCACTTAATAGAAAATTAAGAATC
AAAGGAATAATGGGCAAGATATGCATTTCTCCAACTCTATACCAGGGAAATAGCTCCACAACAAGATCTGTCAAATCAAA
ATGCATAGAAGAGATTAACACCAAACTAATACATATAGCAACAATATGTTGGAAAATATTGTAAATCACGGAAATCTCAT
AGTTTGAAGGACGTTATTGGCACTGTCCTTACGAATATTTCATCCGATGTATTCCTTACGATTCAACAAGCTCTTCTAGT
ATAAATTAGGATCTAGAATCTAACTGTCACGCCCCAAGCCTACACCCCCGAACATGATCAGCACTCAAAAACCATTGTTG
GCTCCCAAGCGAACCCTCGGTCTGACTGACTACTTAGCGGAAGATTTGACTCAAGCAAATTAAAATCTTTAAAAAGAAAA
AAACATAACTCAATTGTCTCAAATACTCATTTAAGCAAAATATAATATCCGCAAAACACTTTAAAGAAAGAATTTCTGAA
AACAACTCAACTCTAGCTATCTATGAAGCCTCTAAGTTCAACATAGACATCAGGAGAAGACCCTCGACGCCCCAAACAAA
TATTGAAATAGAAATGGGCCCCTACGAAATGTAAGGAGAACTCACCAAACTCTCAAATGGGAAGTGCAAAGTGATCTCAA
CGAAGCGCCTATTGATGATCGTATCTGCATCATAAAATGATGCTGGCTGAATGATATCAATACATTGAATATACAAGTAT
GTAATATAGCCATCGTGAAATGACTGAATGAAAGGACTGAAATGATATAAATATATACTCAATTGAATGTAATGAAATAA
AGGAGTGAAATCATTTAAACTTTAAAAAATACGTACTCATCTCTGAACTTGATTTATTAAGCGATATGAAAAAAATACTA
TTTTAACTCTATTTGGGAGATTCTATAACCGACAATCATCACAATGAGAAACGTGATGATACAACGTCTCACTCACACTG
CCAGAACTGTCTTATACCTTGCAGGGATATAGAACATCTCAACTAAGTGAATTCACTAAAGCTCTGATCGAAAGTAATAA
TCAGTCGTCTAAAAAGTATGATCATTTATTCATGTTGGCTAAATGGTTTATGAGGAATGTTATTTGTCTGAACTCATACC
TATATTGGTGCTCAATACTACTCCCAATAAATATATACTCATTCTTAAATATATATAAAACACACTATTTCTCAATTTGA
GGGAATTGCTCATAATATCCTCTGAAAAGAGGTAATTTCTCTAAAATATATTTGAACTCATTAACTCATTTAGAAATCAA
AATTTCTCTTTTCTCAATGTAAAAAGTAATACATTTGGGAGTACTTAGTTCCCTTATATTCTTACTCAAATCATGTTTGA
AACTCTTTCTCAAAACTCATCTTTGCTTTCTTAGAAAATCAAATTAAGACAAAAATGTTTGCTTTAAAAGATTCTCAAAA
TTATAACTCAAAATGGGATTCATGCTTAAATATAGACATGAACAAGTCAACTCAAGGATCTCAATGACAATATAAAAAAT
TCAATACTCAGAACTCAAAACTCAACGGTACTATTCATCTTAGGAATACTCAAAATCCAGAATAAAATCCTAGATTATTG
TTTACTGAATATAGATAGATGTAGGGCATGAGAAATAACTCAGTCCATCACTATGATAGACTTACATACTTGAAAGAACA
AAGTTCTTGGCGTGGAAGAACACTTGAAAACCCTAGTTTTCTTCTCTTGGATCCTTGCTCTAAGACCTGGAAGCATTAAT
GAGAGTAATAGGGTGGATTATATTATTTAAGACCTTAATTAGGTGTAAAAACGTCATGATTAATGCTTAGAAGGGGTGGT
AAAATACTAAAATACCACTCTTAAAAGCTGACTAAGACCTTCCACGGGGCCATCTACGGAGCGTGGTTTGATTTACGGAC
CGTAGATTTCATCCGTGGAATTTATATAAAATTTTAATGGTCAAAATTTTATTCTACGAGTCCAAACTATGACTTGTAGA
CGTTTCTATGGACCTTAGATCCAATTCGTAGAATTTGTATTGAATTTTAATGCCTAAAAATTCATTCTACGGGTCTAAAC
GATAGCCCGTAGAAGGTTCTACGACTTGTAGATGGATCCCTAGGAATTGGACCCCAATATTAGACTCTTTGAAGTTTTTC
CACCACTTGACAATACGAGTTGTAGACAATCTACGACCTGTAGAAGGTTTCATAGTTCATAGACTCAGAAAGTTCTGCTC
CGTCAATCTCTAATAAAACAGTCACAACTTCTTACTCCAAACTTGAAATGAGGCAAACTTGGTGGCATTGGAAACAGGAT
TCATAGACCTTCAAGTTCATAGGTCATGGGCAACCTAATTCATTATGTACTTAGAGATATTATAGTTTGAAGTTGTAACA
CCTCGAAATTTGGAAAAGGGAGAAAAATAAATTTTTGGGTTGCAGGTTGTGTCTACGGTTCCCATCTACGGAACGTAGAA
GCTTCCACGGGCCGTAGGTGGCACCCATAGTAAGGGCGAAATTATTTTTTTCAAAACAAGTCCCAATACTCTTTGTACAG
TTCACCAGGACAACTCGTCATCCCATGTACATATTGTAGATAGGTCTCATATGCGACTCCTAGAATTATTGAAATTTTAA
AGCTTAAGGTTGAGTTATACGGTTGGTATCTATATTTCTTAGAAGGATATACAAGCCGTATATTGTGTGCATCAAAAAGT
TGGACTAAGTAAGGGTCTCTGATCAATTCTATGTTTGTCACGCCCCAAACTCAAGGGACGCAACTGGCACCTAATGCCAA
AACTTGGGTCTGAGCTGACCCTGTTTAGCCATTTTGTAATGGCATGGAGAAGCCATACATAGTTAAGAAAACAAACAAGT
ATATCTTGGCTTTAAAATATTCCCTTGGCCAGCAAAGCCCCTATCAACAACCCAATAAAGAATATAACTACTCCAACAGT
TCATATAAAAAAACCAGCTAGCACATAAATCATGTTTGGGCCGTCAAAGCCGCCATTATCTCTATACAAAAATGAAGAAA
TACTATGTATCAAGACAATAAACCAAACCATCACCAAACTTTGGCCAACCAATAAACTAGGCCAACATGGATAATAACGT
TGCAATACAACCCGACACACTAGTCTATAAACCTCTAAGAGTAGTAAATCCTGGTCGGGACAGGGCCTTGACATACCCAA
AAACTATATACAACAAAATTCAACAAACCTTTAAACTCTGGCAGCTCCGGAGGAAAGGGGCTAGCCAACCTACTGGAACT
GAACTGTGCTCCTGGGGAGGTCTATTGAGTAGTCTATCACGACCTGCAGGCATGAATGCAGCTCCCCCAGATAATGGGAC
GTCAGTACGAAATAATGTACCGAGTATGAAAGGCGATAGACTAAATGAGCAAGTACTTTAATATTCCAAAAGCAATCAGG
TAAGGAAATGAAAATTTAGATAATCATGCTAGCACACTACTCAATCTAAACAAACAAAAATAATCAAACATCAACCTAAC
CAAGCCCCCATAAGCTCGGCAGGTACAAACAACATACCACCTACCTAGACTCCTATAAGCCCAAAAGGTGTCAAATCAAT
CTACATACCCCTATCGGTAGCCCCTTGTCTTTGTATGAAGTCACATTGCCTTTTTAGGCAACGATATAGCCCCGTAGGCA
ACACATATCCCTTTTAGGCAACAACATAGCTCTATAGGCTGCACATAGCCCTCTGTTGCATCAACATAGCCCCGTAGGCA
ACACATAGCCCTCTTTGGCGTCAAAATAGTCTCGTAGGCAACACATAACACTCTTTGGTATCAATATAGCCCCGTAGGCA
ACACATAGCCCTCTTAGGAAATAACATAGTCCACTTAGCCAACATCATAACCCCCGTAGGCAGTTCATAGATCAACAACT
AACCATAATGGCCCCAAGGGCGATAACAAACAATTCAATAGGCTAAAGGCGAGTAATTTAGCTATAAACAATATATATGA
ATAGTCTCCAAGTCGTTCGTAACATAGGTCCATTCTTAACAGATTATGAGTCCCTAAAATGAGGTTTTACAACCACTCAA
TCAGCCAACCACTTAAAATTATATCTACAAGATCACTAATCTTAGGCGTATTTATATGCCTAAGGACCTAATAATACCCT
GCTTTTAGGCCAATTTTGGACTCATTTCATGCGAATTACAGTCATTTTGAGTCATTTGATTTTATATGTACTAACCAACA
TGATTAGTTATGTAGGTGAGCTTAAATGGAGAAACGAACATTAGAATGGACATTGAGGAATACAAAAGATCCGAGTCGAA
AAGAAGCAAGGAAGAAATGAATTCCAGGGCATATCTGTATCCTCTACACGTCGCGGAGAGGAATTTTATTCTGGCTTGTG
AAACAATTTCCTAACACAAGGCTCTGTGTACTCTCCGCATCGCAGAGAGGGATTCTACTTTTTGTTCTCAAAAAAGCAAT
TTGGGATAGAACGGTCCGTGGAGTTACTGCGTCGTGGAGAAACATATTTTGTCACAAAGTAAATTTTAGACACGTCTCCG
TGTCGCACCTTTATGTGCCAAATTTGGCACCATTGAAATAAATACATTGTCTGAATTGAACTCAGGAGAGGAATAAGAGG
ATAGAACGTGGGAGATAAGGAGCATGATTTTCTCTTAATAATTAGCGTTAATTTGTATCTAGGATAGGGATATACCTAGA
AACCATGATTGGTCACTATACAGGAAGAAATCGTAATGCTCGATACTTGGTCCAACCTATCCCCGCTCAACGATGTAGTT
AGGTTTTCATTTATCATAGACGATTAGAGGTCGGGAGACCATGATCATACATTTAACCCAATGATCATTGATTCGATAGT
TGATAACCACCCATTTAAATAATATAAGTTGCATGAATCCTGATAAGAGTTGCAACCTTGGACTTTACCCTATCATTGTT
TGAAAACCTTGAAATTGAATTGCGATTGTTTTATTTTGGTTACATTTTAGATTAGAAAATAAATCACTCTTGAAATCTTG
ATAACACTTGTGTTTAGTTGAAAGTATTGGAACAATCAAGTTATTCTAATCGTAAGTCTCTGTGGTTACGATACCCGACT
CTTTATAAGAGCCACTTTAATACTTGAACGACCACGTACACTTGCGTGTGCGATTTGGGTGCAACAAGTGTTTGGCGCCG
CTGCCGGGGAATTTAGAATTAGGTAGTATTTGATTTTTCTGATTTCTGAAGTTAAAAACCAAGTGTTGACAACTGATCTT
GGCAATTCATTTTGCAGGTTGTACTGAAATTCCAAACTAGACGACGATCAAGACTTGGTAAAGCCTCTAGCTGAACCGAA
AAGATTCATTCATTACTGGAGAAGGCAAAGGCGACTCACTTACCAAGTCCCTCTTGTTGCTAGTGAACCAACATATCTAG
TAGCAAGAGTTGAGCAAGAGGAACCTGTAGTAATGGCTGAGATGAAGGTAAGAGGCGTGGCAATCCCATGTACCACCAAT
ATGACTTCATGCATTCAGAAACCCGAAGCTGGTGGAAGGTTTGAACTGAAGCAGAGTATGGTGCAACTATTGCACACTAA
TGGGCAGTTCACTAGTCTGTCACACGAGGTTCCAACAGTCCATATACATAATTTCATCGAGATCAGTGATACTTACACTC
CAGCTGGAGTGAATGTGGATTATGTGATTCTTACTATTCCCCTTTTCTCTACTTGGGGAAGAAAAAAGATGGCTACTTTT
GAGCCCGCTAACTCTATTACCTCCTGGGACGATCTTGCACAGAAGTTCCTTATCAGATTTTTCCTATCTGGGAAAACAGC
TAAGTTAAGGAGTAACATCTTGAGTTTCAGACATAATGGAGGAGAGAACTTGTACCAAGCTTAGGACAGGTTTAAATTGA
TGTTGATGAGCTCTCCACATCATTATCAGGCTAATGAGGTGTTGGTCCATACCTTCATTGAAGGAATGGAGCCTAACACC
AAAATTTTACTTGATTCAGCTACAGGTGGTCAGGCTTTGGAGAAGACTTATGCTGAGCTATTTACCTTGTTGAACAGGAT
CTCATAAGGTAACCTCAAATGGATCGGAGGAGGAGCGAAACTCGTGATCCAAAAAACTGTAGGTATGCTGGAAGTATAGG
CAGTGACTGCTTTAACTGCACAGATTGCTGCGATGCAAAACATGATAAACACCCACTTTAGCAATCTATCATTGGGACAA
CAACCAGCTTAGGTGAATGTAGTCCAACAACCACCAACTTGGTGTGAAATTTGTGGAGGAGGTGATCATAGTGTAGAGGT
ACGTGGTGCAAACCCGAACTCTGTGAATTTTGTAGGGAATGCACAACGAGGAGGAGGCCAGCTGAACTATGGAAATTCTT
ACAATCCTAGTTGGCGTAACCATCCAAATTTTTCTTGGAGGTAATCAGAATCAAGCCCAAGGCAAAAATAAATATAGACC
TCAGGGAAATGCATATGGGTATCAACAACAGGCCCAATGGGAGAAGCCAAGTAAGCAACCTAATAATATGAGCATGGAAG
AGATGTTGAAGAAGATCATGGCGGATCAAGCTCAGTTAGCTGCTGATGTGAGAAATAATCAGCTAGCTACACAAAATTTG
GAGAAATAATTTGATTAGTTTGTTAGTGCCCAGAATTCACAACCGCAAGGAGGTTTGCCGAGAAACACTGAACCAAATCC
CAAGTAGGTAAATGCGGTAGGTACACATAGTGGTTTGCAGTTGGAAGAGTTAGCTCCAAAAAAAAGAAACACTGAATATG
TGAGTAAAGAGAGTGAGCCTAAGGAGAGTAAGGTTGTTGCACAAGAATAAAGAGTACAACCAATAGTGAAACCACCTCCT
CCATTCCCTCAAAAGTTTAAGAAATAGAAGGAGGATGAATGTTTTGGTAAGTTTCTCTCTCTTTTGAAACAAGTTCATAT
TAATTTGCCATTGGTAGATGTTTTGCAGGGTATACCCAGGTATGCTAAATATGTGAAGGAGATTGTGGCAAACAAAAGGA
GGCTGACTGAATATGAGACTGTAGAACTTACTGAAGAGTGTAGTTCTCGAATCCAAAATAAGTTGCCTACCAAACAGAAA
GATCCGGGTAGCTTTACGGTTCAGATCACTATAGGGCAGAGCATTTATGCGCGAGGATTGTGTGATCTAGGAGCTAGTAT
AAATTTGATGCCAACTTTGTTGTATAAAAACTAGGGTTGGGTAGTCCTAAACCTACTACCATCATCTTACAGTTGGCTGA
TAGATCTGTTGCTAGGCATGGGGGTGTTGTAGAGGATGTCTTAGGGAAAGTGGGATCGTTGATATTCCTAGTAGACTTTG
TAGTGCTGAATTTTGAGCCAGATCCTGAGGTCCCATTCATTTTGGGAAGACCTTTCTTGGCTATAGGGCATGCTATGATA
GATGTAGTAGTTGGGCAACTCACTATGCAGGCACATGATAAAGTGGAGACGGTCGATGTGTACAAGGCATTGAAGCTCCC
AGCTGTATATGAAGAGTTGTCTGCAATAACTGTTATAGATATTGAGGCAGAGGCTCGATATATTGCGTCCAAGGACCCTT
TAGAGCGAGTGCTAGTAGGAGATGATATCTATGGGGATGATGAGGCATATGAAATGGTACAATTTCTTGATGTGGCAATT
GTAGGTACATCAAAAGATCAATGGGAGACTTTGAATAGGGTATTGGATCCTCCACCCAAGCCTTCCATTAAGGAAGCACC
CAAGCTGGAGTTAAAAGCATTGTCAGTCCACCTCAAGTATGCATTTTTGGGTGAAGATAAAACTTTACCGGTTATTTTGT
CTGCAGCATTGTCAGAAGCACAAGTGGAAGCATCATTAAGTATCCTGAGGAAGAGAAAAGCAACCTTGGGTTGGCAAATG
TCCAACATCCATGGAATAAGTCCCGCGTTGTGCATGCATAAAATTTACATGGAGGAAGGGCACAAGCCGAGTGCACAACA
TCAACGGAGACTAAATCCATTGATGAAGGATGTGGTAAGAAAAGAGGTGATCAAGTGGTTAGATGCAGGGATCATGTACC
CCATATCTGATACCAAATGGGTGAGTCCAGTATAATGTATGCCCAAAAGGGTGGAATGACGATGGTAACCAATGAGAAGA
ATGAACTGATCCCCATAAGGACAGTAACTGGGTGGCGTATTTGCATGGACTATCGGAAGTTGAACGAGACCACTAGAAAG
GACCATTACCTGGTGCCTTTTATTGATCAGATGTTGGATAGATTGGAAGGGCAAGAATATTACTGCTTCTTGGATGGCTA
CTCAGGGTATAATCAGATTGTTATTGCTCCAGAGGACCAGGAGAAGACTACCTTCACTTGTCTGTATGGAACCTATGCGT
TCAAGCGCATGCCATTCGGATTATGCAATGCACGGGTGATATTTCAGAGATGCGTGATGGCAATCTTTCATGATATGATG
GAGGATTTTGTTGAGGTGTTTATGGACGACTTCTCGGTGTTTGGTGATTCTTTTGAACTTTGTTTGACTAATCTTGATAG
GGTCCTTGCTAGGTGTGAAGAAACAAATCTTGTGTTAAACGCGGAGAAGTGTCACTTTCTAGTTCGAGAGGGAATTGTGT
TGGGGCACAAAATTTCCAAGAATGGGCTGGAAGTTGATAAAGCCAAAGTGGAGGTTATTGAGAAGTTGCCACCACCCATC
ATAGTGAAGGGAGTTAGAAGTTTTCTGGGACATGCTGGGTTCTACAAGAGATTCATCAAGGACTTTTCTAAGACTGCAAG
ACCCATGTGCAGCCTATTAGAAAAAGAGGTGAAGTTTGTATTTGATGAGAACTGTTTGCAGGCATTTGAGCTATTGAAAA
AGAAGTTGATAGAAGCTCATATTCTGATTACTCCTAAATGAGAGCTTCCATTCGAGCTTATGTGTGGTGCCAGTGATACA
TCGATTGGGGCAGTGCTTGGGCAGCAAAAAGATAAGATATTTCATTCCATCTACTATGCTAGCAAGACACTTGATGCATC
TCAATCGAATTATACTGTCACTAAAAAAGAGATGCTGGTATTAGTGTTTGCATTTGATAAGTTCAGGTCATACTTGGTAG
GAACCAAGGTTGTGGTTTACACTGATCATGTTGCAATTCGGTATTTGTTTAATAAGAAGGATGTCAAGCCGAAGTTGATT
AAGTGAATTCTGCTCTTGCAAGAGTTTGATCTAGAGATAAAAAATAAGAAAGGAACGAAAACCAGATAGCTGATCATCTG
TCCAGAATGGAGGACTCATCTCATGTGAAGAATGAAGGACAGATTCGCGAAGAGTTCCCCTATGAACAATTACTTGCCTT
GGACCTTGCTCAAGTGCCTTGGTATGCTGACATTGTTAATTTTCTGGTGAGTGGTTTATTTCTACCTGGGCCCTCAACAC
ATCAAAAGCAGAGGCTGCAGTATGATGCACACTTTTATATATGGGATAAGCCCTTTTTATTCAAGCAGGGACCTGATCAG
ATAGTGCGAATGTGTGTAGTTGAATCGGAGGCAGTACAAGTGTTGGAGAGTTGTCACTCTTCGCCATATGGCGGACACCA
CGAGGGCGAACGCACTGCAAATAAGGTATTACAATATGGTTTCTTTTGGCCTACTCTGTTTAAAGATACTGCTATATTTG
TTACGGGTTGTGATAAGTGTCAAAGGATGGGCACCATTTCTTGAAGGCATGAGATGTCATTGAGCAATATACTGGAAGTT
GAGATCTTTGACGTCTGGGGGATAGACTTCATGGGACTATTCCCACCGTCCCGTGGAAATCAACACATCTTAGTGGCAGT
GGACTACGTGTCCAGGTGGGTGGAGGCAGTTACATTACCATCCAATGATGCAAAGGTGGTAGTGAAATTCATCCGGAAGC
ACATCTTCACCAGGTTCAGAACTCCAAGAGCCATGATCAATGATGGAGGTACGCACTTTATTAATAGTTTAGTGCGAAAT
TTGTTGGCCAAAAATGGGGTGAGACACAAGGTAGCTACAACTTATCATCCCCAGACTAGTGGGCAAGTGGAAGTGTCCAA
TAGAGAAGTGAAGCAGATCCTCTAAAAAACTGTGAATGCCCAAAGGAAAGATTGGGCTGACAAGTTAGATGATACTTTGT
GGGCATACCGGACTGCATACAAGACACCGATAGGGACTTCTCCTTATCAAATGGTGTTTGGAAAAACATGTCACCTCCCA
GCTGAATTGGAGCATAAAGCATACTGGGCGATCAAAAAGTTGAATCTGGATGATGAGTTAGCAGGTAAGAAAATGATAAC
GTAGTTGCATGAGTTAGAGGAATTCAAGTTTCACGCCTATAATTCTAAGTTTTACAAAGAGAAGACCAAGAGATGGCATG
ACAAACATATTGTGTCACGCATCTTTGAGCCTGGTCAACTGGTGTTGTTGTTTAATTCAAGATTGGGTCGTGCTGCGACA
TTAAATCAGGCACTGCACGGAACGCAGCCCATGACCCTTTGTTATAGTTAGGATTTCTATTCTTCTGTTTTGTTATTTCA
CTTCATAGGAATTAGTATAAAAAAAGAGATATAATAAGAAAAATATAAAAATATAAGTCGTGCCACAATCGAAACTAAGG
CGCTGGATGGGAGACAACCCATCATGTTTGTACTAATGGGTTTTAAGCTTTAAATATGTAGGAACAGGATTGAAGAACCA
TCCCGCATCGCGGAGGTGTGTGGAAATTTTGCCTCACTTGGAATTAATTTTCCAAGTTAAGGTAGAACGGTCTGTGACCG
TCCCGCATCGCAGAAGGATCCCCAAATTTTGATTCGACGAAGATTTTCTTTTACGTCAAATGTAAGGCAGGCACGTGACT
GGGCCGCGTCGCGGAGGGGTATGAAATTTTTGCCTCACTCATAATTTATTTTCCAAAACAAGGCAGAGTGGTCTGTGACC
GTCCAGCGTCGCGAATAGGGCATAATATTTGGGATTCGACGGGAATTATAATTTTTGTCAAAAATAAGGGGGATCTATAA
CAACACCGTGTCGTGGATCCGGGCACCAAAATTTTCCTTCGCCTGGAATTTATTTTCAAAAATGAGGCAGAGTGGTGCGT
ATCCTCTCTGCGTCGCACCCCCAAGTAAGTTTTTTTATTTTCAATAAATGAAACGGGTTCTACCCATTTTTAATTGAAAT
AACACGACCCAGGTCCCCCTTTTAACCCCAAATTCCCGTCCCCTAACCCCATTATACTCCCAAATTGGCAATTATATTTC
CCATCTCTTTTCTCCCTTGATCAAATTTTGCTACTAAATCTGTAACGCGAAGTCACTTCAATCCTTCTCCTCTCCAATTT
TCTGCAACTCCACTACTCTAGGTATGTATTTTCATCTCTTTCTTGCAAATAATGGGCGTGTTTAAGTATATGCTGCCATC
GGTGATTTTTTTTTTATTGTAGGGGTATGTGGGCTGGATTGGTGGTGTTTGTTACTACTATGGGCGCTATTGTGAATGGG
TACTTTCGAATTCTTGAGTATAAGGTGCTTTGGTTGATATTTTGTGACTTGTAAGGTTGAAGCGTTTGTTGAAACATACT
ACTGTGTTTAATGTGGTTGTTGTTGGGGTACTACAATCGATTCCACTATGATGGCTATATGTATTGTGTGAGCTTAAGTA
GAAATAGTTATTTGTGAATTGAAGGTGGAATAAACAGGCTATGGTAAAGCTTTCGGGTTTATTTTGTGGGTTAAGGCCAT
GCATTTCAGGGAGTCTATGGGGTATTTCGAATTTTGAGTAGAAATTATCGTTGCTTGAAAATGTTGGTATTCTGATTCTG
TGAGGATTGCATGGGCTAATGTGGTCTGAATTCTTGAGTAACACTAACTGATTATTTCTTTGTGAAAGGGTTGTGTGGCT
CTTAATCTAAGTGTGAGGTTGAGTGTTTGTGGCTAATAATGTGGTGCATATATGGTTGCGTGAATATGATTAACAAGTTG
GCGTGTTGTCATTTATTTTTGGGAAGTCTGAGTACTAAGGATGAATTATTGCACGACATAAGTGTGAGGTGATGTGTGCG
CATCACCCATGAATCATTGTGTCTGTATGTGTTGTGGGCTGAACTATTTTCTGTTTGCAAGAAATCATGTCAAGCTCCCA
AAGACCCGGTAAGGAAGTTGCCACTTCGAGCCAGAGGAAGCGAGTCTGGAGTGGAGGTAATGTTCCACCCGCACCTGCAG
TTCCCAGGGGCTAAACCAGGCGATTCGGGGTGAAAGATATGACCAAAGAAGGGAAGACATGGTGGAAAAAGCACACCGAG
GCTTCGTATTTCTCTGACGTTTGCATTGACAGGGACAACTTGGCTTGGGAGTTTCCCCAGATACTGAGGCGGATCCGGGA
GTTTCATATGGAGTTTATCTTCACAAAGCCAGGAGAGTGCAACTTGCACATGGTACGCGAGTTTTACGCCAATTGGGCAC
TGGACGGGAAATCTCACTTTGTGACTGTGTGGGGAGTCGACGTGCCTCTCACTCCTGCGGTGATTAATGACATAGTGGGA
ACTTCACAGGACACTGATCCACTAGTGCTTATCAGGCTGAACATACGCCCACCCTACAGAGCCATTCAACATACACTGTG
TGGTCCTCAGTCCATGGTGCAATGGACTAAGCACAACGGAAAGAGATATCACCAATCTCTTCCCTATACTCACATGTTGA
GGGAGGCGCGAGTCTGGCTGAAGGTTGTAATGAATTGCTTGATACTAGGCCTCCATTATACGGACATCACTCGGGACAGG
GTCTGCTTGGTTTATGCTTTGATGACGGCCACAAAGTTGAACATTGGGGTTGTCTTAAAATTAGCGATGTGGAAGGCCCG
GTGTCGGGACCCGGGAGTACCCCTTAATCGTAACCGGCGTACTCCACCTTGAAGAGGTCTAATACAAGCCTCTTAGCATT
CATTCATCGCATAGACACTAAAACCATAAGGAATTAAAAACTTTTTTACTAAGATAACATTTCATAAAAGAAAGATATAG
CAAGCGGAAGACTTTCTAGACTTTATACATGATGTCTCAAAACCATCTAATACTTTAGAGTACAAAATTCGGGACTAATC
CTATACACAACTTAAACAATACTAAAAAGACATAAAAGAACATATCGGGTATTGTCCTCGAATATATGAGGACTCAGAGA
CCTTTAATTGGATAGGTAAAGGTCTACCTAATTCATTTTGAGCTAAAAGATATGACCATTTAAAGTTGACCCTTACAACT
CACTAGTTCAAATGACTAGTTTCCGGACGTCACAGTCATTTCTCATCATTTCATCAAGTTCTCAACTCCAAACTCACATG
TGAGGCTCCAGTTTCACTAGTTCGTTTTTAGGGTCATTACATTATCCCCCACTTAGGAACATTTGTCCTTGAATGACACT
TTAAACACATAAGGGGTAACGACTCAAGTAAACAGCCCATCAACATGCATACAACATCAATACAAATGCATAAATATAGG
AGGAAACATCAACTCCACATAGAAAGTCCCACACACCTTCATGCAATTCAAGAAAGTAGGCACAACATCTACTAACTCCT
TATGCATCATCTTTACCTTTTCTCATTTCTCATTTCATTTCATTGGAGGTACTTCCTTCTCCAAATCATCTCATGCTCAT
CATAACATCAAAGGACACAATATGCAATTTTCTCATTAAAGTACATCATGCAACCTTCTCCAAAACTCAAGTAAGCATGC
TCACATTATCACCTCATAAAGCAAATAGACAACTTATGCTAAATGCACATTATGCAACTTTCTCATAGAAGCACTTTAGG
CAACATCATCAAAACACTTTTAAACATGCTCATAAGTCAACTCATGCAACATTTAGGCAAATCATTATAGATGCACATCA
ACATGAGGAACATAAATTTATGAAAACTCATTTTCTCATTTAACAAGAATTCATTTAAAACATGCATGACATAAGGAAAC
CATGGAAAACTCTTTTTCACATAAGACTCCAAAACATAACCCAAGCTTCTAGGAACTCTTTGTTTTAGGCTTGAGTAAGC
ACATTTAGAAGTAGGTAAGGATATCAACACTTCTCAACAACTTCACTACTCAACATACCATCAATCTTACCAAAACCATT
CTTACCCAACTCTTTAATTCACAACCTCTTGTAATGAAAACATCCTTCAATCCTAACTCATAAACATCAACCACACTTAA
AGACCTTATCATCTAACCACATATTTCCCCCACTTAGGAGAAACTCTTACTAGTTCTTTCAAATTCACCTCCTTCCATCC
TAAGGTCGGATCAAAACAACACTAGGCTTTTATACTCATTACACCTAGCATTTCTAAATCACCACACATTTCACAAATTC
CTTCAACACATCACAAAACTTCCTCATGACTAAGCCAGATACTACCAACAACACGCATAACCAAAGGAATCCCATTCATA
CTAAAGTCATCACCACAATCTTTCACCTCACACCTACTAAGTCACCAAGTCATAGTTGGCATCACAACCAACATTCTCTC
TCCCTCAACCCTTGCAACATTAAAACTTCCTCAAAGGTTACACTCAAATGACCATCACATACGGAACAAGGGAAGACATT
ATAGAGAGAAACTCCATGGCACGACTAAAAGAATGAAGAAGTGAAACTTTCTTAGCACCCAATAGCCTCCTGTTCATAAT
GTGGCGCGCTTCACATTATGAACAAGACTCTACTAGATGTGGTTTTGAGACAACCTAAGACCATCCCGGAAACTTATGCT
CTGATACCAAGTTTGTCACGACCCGGGAGCACCCCTTAGTCGTAACCGGCGTACTCGACCTCGAAGAGGTCTAATACAAG
CCTCTTAGCATTCATTCATCGCATAGACACTAAAACCATAAGGAATTAAAAACTTTCTTTACCAAGAAAATATTTCATAA
AAAAAAGATATAGCAAGCGGAAGACTTTCTAGACTTTATACATGATGTCTCAAAACCATCTAATACTTTAGAGTACAAAA
TTCGGGACTAATCCCATACACAACTTAAACAATACTAAAAAGACATAAAAGAACATATTGGGTATTGTCCTCGAATATAT
GAGGACTCACCAAGTCTTCATCTTCAACACTTAGAAACCTATCAAATTGCCGTGACATGTCATCATCTCCAAATCCCTAC
ACTTTAGTTCAAAAAGGGAAAGAAAGGGGTTAGCACAATTAAGTACCAAGTATGGAGACCATGCAAAAACATGCCAAATA
GGACATTTTCAAGGAAGTAAATGCTTTCATGTCATTTGATAAAACCTTTCCTTTACAAGTATAAGAGACATAATACAAGT
CAACATTAACATATAAGACCATAGCCAACCATACATATACTCAACATATGTCCATATACAACCCATGCTTAACTTTAAAA
GAACACATGTCATTTCATTACCATAGGACCTCTACCTAATATAACCTTAAGACACACTTGAGTGAGACAAGAAGTGACCG
CCCATACAACCTCTTCAAGCACACTTAAGTGTTCCCCAAGATTACCTTAGATAAGGACATTTCCTTTACAACATAACATC
AATAGACCAACATTCTTTAAGAAACCATTTTGGAGACATTCGAGCACATAAGGGGACTTTCACATAATAGTCGTTAGACT
TAGAGAACTCACTTTAGTATCTTCAAAGCCTATTCGTGCCATGTGTAGATAGCATCCCATACTACTACCTACACGTTGTA
GAACTTATCCAATAACTAGAGTACACATCCCACATGATGGGAATAGGCATAACCGACATAGACCATACTAGCTAGGTATG
GAATCCGGAGTCTATCCTACTCCGTGGAGGTTGTTCTACTTGCCAAAGGTCGAACTAGTAAGCAACCCATGTAGGCACAT
GGTTTAGGGGATGTCCAAGGAAGTTCATTGTGCCCTAGTCTCATACTCAAGTAGGGCCACCATCCTAACTACATCCACTC
GGTACTAGCCTTGTTTCCCATAGAGTAATTTCATTCACATGTATGTACTAGAGAGGGCACCATCATTAGGTCTACCGACC
CATAGCACATCTACCAAGAAGGGCACCACAAGGATCTACCGATCAAGGTTCATAAGGATAGCTCATTTGACTTTCTTAGA
TAAGGATTTTCATGTTGTTCCGGCTCCATCCATCTCTAAGTCTATCATTTCACTCAAGAAGAAGGTCATTACCCCTAGGG
TTCACCACTTCAAGGTTTCACATTTACTTAGGAAAGCTAGACTTATGAAAGGGCACCATTTCTTAGTTCTGCCGATTCAA
GTCTTGGCCTAGAATTCCTCTTTTAGCATTTATAGAAAGGGCACCATTTCTTAGTTCTGCCCACTTCACACATTCATGCA
TTCAAGACTTTAAGTAACAAGGAGGGACACTTTAGTCTACCAACCAAGTCACAACATTTTCATTTAAGGACACTTCATAA
TCCAACATCATTTCATGTATACATCATGAGAAGTCATACTTTAACTCACAATGTTATCCACTTTACATAGGATCATCACA
AGATCACATAAAACTCATTCACATCATACCTTCACATATAGCTTCACATAAAACTCATTAACATCATACCTTCACATATA
GCTTCACATAAAACTCATTCACATCATACCTTCACATATAGCTTCACATATAGCTTCACATAAAACTCTACATATAGCTT
CATGTAGGACTTTACATATAGCCTCATATGTGTATTATAATACAAAAATATAATAACATTTATATAATGCCCTTCATGGC
CTCAATTCACAATAATACAACAAATAACCACCTCCACCCAAGGTGGATCAAACCAATCAATAACAATTATATCAATACTA
AGATATTAAGCCATCTTACCATTCTCCAAAGCCATAACCAACATTACTCAATTCCCTACTAATTCAACATTATTCATAAA
GTAGGTCAACTTACCATCCTTTCCAAGCCACCTTCACCATTCTCATGATCAAACAATTCACAATAGAAAGCATAGGTAAT
CATGGTATTCAACTATACCATTTAAGCTAAGCATAAGCCCATATTCAACATGAAGACAAATTCACAATTTTTTGCCCATT
CAAGGCCAACATCCCACATCCTTCAATTCAATAAAAATTCTTAACAATTCACATATATAATACCATATATGAACAGCCCA
TACCATACTAAACACAATTTTTATAATCATCTACTCAAAATCAATACACCCACTTTATGGTGAAATTTAGAGAATTTGAG
AAAACATGGGTTCATGGGGATTTCTTTCTAAAACCCATTAATAATCATTAATAACAATATAAATCATCATTTAAAACCCT
TTTTATGCAAGAACCCATGCTAGAATCGAAATTAGGACTTTAGGATTTTTGAAGAATTTTGAAAATACTTTGAATTAGCT
CTTTGATTGAAAAAGGAATCAAAGATAAAGAGTCTCCATACCTTAACTAAGAATCCCCAAGCAATTTGAGAAAGAACCAC
CTTAAAATCGTCAAACCCTAGCTCCTAGTTCTTGACCTTCTTCAATGGAGGATTGTAGAGAAAGATATTTGAGAGGAGGT
GGGTTTCTTTCTTTATTCTAATTGGAGTGACTTAAATGAAAGAATTTTGGTCAAAAAGGGGCTTTATAATTGCTAGGAAA
GGCAAAGAATAATAGGAACTCAACTTAGGAAAAGAATTAAGGACCCACAAAGTTAAACTTAAAAGTGTTCACTAAACCCG
GCTAAACTCGTCCTTTCGGACAATACTTCACTATTTCGGACATAACCTTTTACTCCAAGGTCGGAATTGGGAAAACTCAG
TGGCGTTGGAAAGAGAAATCAGAGACCTTTAATTGGATAGGTAAATGTCCACCTAATTCATTTTGAGCTAAAAGATATGA
CCATTTAAAGTTGACCCTTACAACTCACTAGTTGAAATGACTAGTTTCCGGACGTCACGGTTATCTCTCATCATTTCATC
AAGTTTTCAACTCCAAACTCACATGTGAGACTCTAGTTTCAGTAGTTCATTTTTAGGGTCGTTACACCCGGGTTCATAAA
GGGCGCATGTATGCTTTTGGTGGCCTTATTACTAGAATGTGTCGTGTTGCAGGTGTTCCGGAAGAGAACGTGGATTACAT
GACACTGCTATTCCCAACACCCATGGACATCACGAGGACTAAGGGGCCAGACACTGAGTTTGGCCCAACTCTCACCACTG
CAGAGCTCCACAGGAGGGATGAGCTTATCATGGCTAGTATGTATGGCCTCGAGATTCTGCACCACCAGAATGGTTGCCTG
GCTTCTACTGACATGCAATTTAGTGATGTTGAGAGGTGTTATCCACTGAATGCCCACGCCAAGGCCCTTCTTGGCATTGG
TCCTGCTTTTCGTGAGCCGATCGATGATTACATTTCGACTAATGAAGAGAGACTGCATACTAGCTCGGACGTAGAGTCTG
ATCCTGATGAAGAGGTAGACCCCGCTCAGGCCGGTGAACAGGCCGAAGGGGGTGATGCTATGGAGGATTGATCAGGGAGT
GTTTTCACCTTACCTCTTGTACTACTCTGATTTTTGTGAAGCACTGGGACAGTGCTATTGTTTAAGTGTTGGGTGAGGGT
GAAAATCATACCTGGTCTGTATATATTTTTATTGTTGAACATTGTTAGAGTCTGCTTTGTATTTTTTTGTTTGATTTTGG
GTTCCTTGGAGGTTGTTCTTGGTTCTTTGGCCAAGGAAAGTCCCATTGAACCGTACAAAATACAAAAGGATTTTGTCTTT
TTATCATTGAGTCAGTAGTCGTAGTTGAGTCACATTACCCAATGATAGATGGATGACGACCATCTTAAGGGCAATTTCGT
CATCGAGTCTTAGGCTGGTATGTGCTGAAGCGTGAAATTCTAAAAGGAAAATGTATGGAAGCATGATTTAAAGTTGATGT
ATGAATGGCTGCATTTAAACTTGTGTATTTGACAATGATTACAAATTAAGTTTAAATTGAACCTTGTGTATGAACTGATT
GTTTTGCTGTGATTGATCCTTTCTTGAGTAGAACTTGTGCCATCAGCGGTGAGTTTTTGTATTATTCATGTAAAGCATCT
GAGTCAAGAACTTGCTCGGCATGTTATTGAAGCGAAATAAAAGTGGTGTCTTGTTTAAAAGATGATAATAGGCTTTCTTT
GAATTGTCTTAAATAGTAGCCTTTTCAGAAATAATATCCCTTGTATAGTCCCATTGAGCCTTTTATCATTGATTTTTTTC
TAACCCACGTAATTAAGCCGATTCCCTTTTATTGATATCGTTAGTTTTTATCCCTAATACCTAATGCACTATGCTAAGAG
AAAAAGCTAAAACGGCGGAAAGAATAAATAGGGTGGAAATATTTAGTTTGTGGGGAAGAGAGAAAAGAGGTAGTAAAATG
ATGCCCCATAAGTTCAAATCTGGGATTGGCCCTGGTCCTTAGGACATTGTGCACTTCGACTAAGGTTAAAAGCCTAAGTT
GAAGGTGGCTAACTTGGAGTATACCTTAATAATGGCCCTAGTCCTTACAAGGACAATGTGCACCTTAACTCGAGAGAAAT
ATCTAAGTCAAGGGTGGCTATTGATGAGTGTAAAAAAAAAGCTATAGAAATTAAGGGGCGAGTGAGAAATAAAGGCAAGG
TTGGTAATACTAGTGGAAAACTATATAGAGAGAGGGGGCTAAAGAAAAGAATAAGTTGTGAATGTAATAAGGAAATTGAA
TCTGGTGCATTAGGGAGGATAAGTCACTAATTTAATCTAAATGAATCCTCCATTACCTCAAGCCTACATTACAACTGGAA
CAAGTCCTATTTTATTTTGAGCATAACACACTTTATTAGTGGAGATGTACATAATGGGCAAGCTTATGGTTCTCAATGCA
TGCATGTATGATGTTTTTGTTGAGTGATAGTGTAATATGTTGCAAAGTCCTTAAACTATATTTAATTTGTTGAGTTGAGT
GTGTAGACTATTCTTTGGAGTGAGGGGCACTTGTTGTATGAAAGATAGGTGATATGTAATGGTGCACATGTTGTTGAATG
CGTTGGTTGCTAAAAGTTGTCAAGTCAAGTATAGGAGTCGTGCCCATTTTGAATGAAATCATGCCTGTGTTAACTGATCA
CATATCCTTGGAAGAAAGTAGCGGATGCATAAATACCATAATAGGGAGTCTCAGTCTAGGATTAGTTAGTAAGTTGTTTG
AGGACGAACAAAGCTCTAAGTGTGGGGTAGTGATCTTAGGCGTATTTATATGCCTAAGGACCTAATCATACCCTGCTTTT
AGGCCAAGTTTGGACTCATTTCATGTAAATTAGAGTCATTTAGAGTCGTTTGATTTTATATGTACTAACCAGCATGATTA
GTTGTGTAGGTGAGCTTAAATGGAGAAACGAGCATTGGAATGGACATTGGGGAATACAAATGATCCGAGTCGAAAATAAG
TAAGGAAAAAAAGGAAGAAATGAATTCCAAGGCATATTTGTATCCTCTCCGTGTCGCGGAGAAGAATTTTATTCTGGCTC
GTGAAACAATTTCTAGATAGAAGGCTTCGTGTACTCTCTGTGTCGCGGAGAGGGATTCTACTTTTTGTTTGCAAAAAAAG
CAATTTGGGACAGAACGGTCCGTGGAGTAACTGCGTCGCAGAGAAGCATATTTTGTCACAAAGTAAATTTCAGATACGCC
TCTGCTTCACGCCCCTATGTGCCAGATTTGGCCATTTCGACTTTAGTATAAATAGGTTAATATTTTATTTTATTAAAACA
TTCTTTTTTTGGGTTTTGAAGAACGATTACTTGGAGAGCTATTTCATCATTTTTTAGGGTTCTTTCCTAAACTCTTTTAC
TTTCGATCTTTGTATGATAATTACACATTGCTTGATCAAAACTATTGTTATGAGTAGCTAAATACCCTAGTTCTAGGGTT
GTGGCTATAGGATGATGGTAATTTATTGAGTTTCATTGGATTAATATCGAATATCATGTGAATATTTCTTATGTTCTTGT
TTTTTGTATTTCGTGCATGATCACCATTGAAATAAACACATTGTCCGAATTGAACTCGGGAGAGGAATAAGAGGATAGAA
CGTGGGGAATAAGGAGCGTGATTTTATCTTAATAATTAGGGATAATTTGTATCTAGGATAGGGATATACCTAGAAACCAT
GCTTGGTCACTATACAGGAAGAAATCGTAATGCTCGATACTTGGTCCAACCTATCCCTGCTCAACGATGTAGTTAGATTG
TCATTTATCATAGGTGATTAGAGGTCGGGAGACCATGATTATACATTTAACCATGTGATCATTGATTCAATAGTTGATGA
ACACACATTTAAATAATATAAGTTGCATGAATCCTGATAAGAGCTGCAGCCCTGGACTTTACCTAATCATTGTTTGAAAA
CCTTGAAATTGAATCGCGCTTGTTTAATTTTGGTTAAATTTTAGATTAGAAAATAAATCACTCTTGAAATCTTGATAACA
CTTATGTTTAGCTGAAAGTATTGGAAAAATCAAGTTATTCTAATCGTAAGTCTCTGTGGGTACGATATTCGGCCCTTTAT
AAAAGCCACTTTAATACTTGAACGACCACGTACACTTGTGTGTGCGATTTGGGGGCAACAATCACCAACATTAACAACCC
TACCATATCACTCCCAAGCTTTAAGGAAACATGTCAAACAAAGGGAATAGCCTTAACATACCTTTTCCTTTATGGTTTAT
GCTGAATAATACCTTTGTTAGCACCACTACAACACTAAAAAAAGGTAAACTCAATCAATAATTAAGGACAAGAATTACTA
CGACAATTCGACAATCGATATGGATTCCTATCAAAAATTACTATCCGAGACCAAAGGTATCCATAAACTGATAAAAGATG
GTTCCTACCTTTCTTTACATGCCAAGAACACCTGAATAAACACAGACAATTTTAAAATCCCTACTGCCACAACCTCTACG
TAGGGGTGTACAAGTCAAACCGAACCGACGAACCAAATCAAACCAAAAAAAAAAACTATTTGTGGTTTGGTTTGATTGGT
TTGGCGGTTGAAAAAAAAAACCGACCACTCTTGGTTTGGTTTGGTAATAAAAGAAAAAAAGTCAAACCAAACCCAAACCA
AACCAACATAGTATATAATTTTACTTACAGATAAAAATATTATTTATAATCTACTTTGTTAATATTTTTTTAGTTAGTTT
ATAGTTTTCAATGTTTATATATTTTATTTCAAATTTGGGCTCGTAAAATTTTGTAAATATTATATATATAATTTTGTTTT
CTTTATAGATAAAAAATATTATTTATAATCTACTTTGTTAATATATTTTTAGTTAGTTTATAGTTTTCAATGTTTATACA
TTTTATTTCAAATTTGGGCTTGTAAAATTTATAAATATTTTATTTTGTATTAAGATCCGAAGTTACAATTATATTGTTAT
ATTTTTTTCAAATTCAAAGTTAACAATTTACTTTGTAAATATTCCATTTTGTAAACAACTTGATTGTATCCTTTAATCTT
ATTAATTTAACATAATGAATGTTGATATTTCAAAAAAAATTGTACTCATGTGAATTTTACCATCTTTACAAAAAAAATTA
GTCATTCAACATTTTTTAAGTTTAGCTTATCACACAGGTAAGTAAAAATCTATTTGATCTCTTATTCAAACAACGTATAG
TTGTAAAAAACAACAAAAACTGAAAAACCGTAAAAAAATGAAAGAATCGACTAAAACCGAAACCGAAAAAACCAAATTTG
CATGGTTTGATTTGGTTTTTAGATTTAATAAACCGACATAATTGGTTTAGTTTTTTTTAATGAAAACCCAAACCAAACCG
ACCTATCTACACCTCTACCTCTACGGAGCTACATCGCACAATTTACCATGAAAACTATACCAAAACGACGAGCTCGCGAC
GTAGGGTAATTTTTTTATAAAGGGTCAAGAAGAGATCATGAACACACACGAATGATTTGAGGAGCAACTCTCTTATTTTC
TGGGGTTTTTTACAAGCTGCAATGAAAATTAATGAAAAAGATGCTATTTTATATGGTTCCACCGACCTAGGGGACCCACT
AGCCGCCTCTAATGCACAGTTGGTAAAAAAGGTGAATATCTCTCTATTCCGATGTCGTATGAATGAACGGTTTGATGCAT
TGAAAAATAGACTCGTAGACCTTAGATTTGATATATTGTGGGCCCTCTATCTCTTCTTATATTGGGAGAAAACCTCTGAG
ACATTTGCACTAAATTTTAGAGAAATCTTTATAAAGGGATTTGCCATAACTTTCGCCAACTTTTATTACTAAACTCGCTT
AACTTCAAAAATTAAGATGTGACCCTCGAGAACTTAAAATATAACCCATATAATCACTTATATATATTAATCACTCTTCG
TCTTTCCACGAAGATACACAATTATCGATCATGACTCTACAAGTTAAGCTCGCGTGCAACGATCATTACAAGACTCACTT
CGACAATCGACTAGTCACAATGAGATGCTAAGAGTTCACACATGACTTATGCAATTCAAATTTGCCTCATTGGACTTACA
CAAAAATATTGTTCAATCAAGAGCACTATTCAAATCATAGGTATTGATCGCAACCGACACTCAAATGCGCAAGAGAACAC
CACAACATTCAACAATCAAAATTCACATTCAAGCAACACAAGGAGACAATTCATATCTAAAAGCACTTATGGAATCACTG
AAAAAAACTAAACATCCAATAGTCAAAAAAATAAAACAAAACAAAATAAATACAACCAAGAGGATAGGTATCAAGATATC
GTCACGCCATAGAAAATACGAAATAGTGTCCTTCATGTGAAAGAAAAACTACATGTATAAGAAGTAAATAAAAACAGGAA
GAGAGTCAAGATCCCCCTGTCAGGTTAAGTCTGAGGCGAACGTTGTGTATCTGGGGCTTTCTCAATCTGGGCATCAATAC
CCGGTTCTCCTCCAATAGTGAGTTGTGCTCCACTGGGACCAATCATCGATGTGTCCTGAAGAGAGCCCTCTGTATCTAAC
AGGACTAGATAACCCTCAAGGTCCTCCAAGTCCTCATACACCACCTCCTAAAGGGTCGCTAAGGCCTCCTCATCAGTCTT
TGGTGTATCCACCTCATCACCATCATCAGCTACAGCAGCATATCTGGTCAAAGTAGCAAAAGAGATCTCATAAGTAGCTC
GCATCTCTGTACTAGGATCCTCAAGAATGTCCACATTTCCCAGAGCATTGAAATGTCAATGGACTTTAGCTCGTTCACAT
CACGCCTCAACCCAGCAATATTAGCCTTCAAGGCTGTCATATCCTCCAATTGTCGACCACACTGCTTTCATGCCTCAACA
CGCACAATGAGTGCATCCAATGCTAGTCCATGAGTCGTAAGCATATTACGTTGTTCCTTCAGATCCTCCTAAATAGGAGC
TAAAGCCACAAATATAGCTCTCTCTAACATACCTGGGACAACTGCCTCAACCCTTGAAGCTCGCACATCGACCGGATGGG
TGACGTGGCCCTTTTTATATATCATGGACTGAGTCAATGGGGCTCGAGAGGTAGCAGCAACAACAAAAGTAGCAGGGGCG
GAAAATCTAGGCATATCTAACGGCTCACTGGCCGGAGTGGGATCAGTAGTATCCGTCTTCATAGTCTCTACATCGACAAC
TAGATGTATCCAATGGTGCTTCGCTCCTCCTCTCGGACTCATCCTTCATACACTCCACCTTGATCCTTCGAATATCAGTA
GAAGATGTAGAAGTAACCTCAACATCAGCTTTTGCCACGAATTGTACTCCAGGCAATCGACACAAATCACTGATGAGGAC
AGGAAAAGACAATGAGGTTTGACCCTGTTTGGCCCTCATGGCCATATATTGTGCTATAATCGACCCCATGTTAAACCACT
CCTGATCAATAATGCACCCCAGAAGTGCAGCCTTCGGGTGCAGGAGGATGGATTCATTCTGAGATGGCATCAGGGTGCTA
CTGATAAACCCAAACCAGTACCGAGTAGTACTATGAATGTCTCTCTTCTCAATTGGGACCCCCGCCTCTATTCATAGAGG
AGATATATCAGACAGCAATGGGGCTAACCATCCCTTCAAATTGTCTTGTAACTTGGTCTTAAGCATCGTGGCCAAAGTAT
GTGTCACCTAGACCGTGCAAGCAAAGAGCTCATTTATATCGGTCTCGCTGCATTTGACCTTTTTCCCACGCACCTCAAAA
AACTCGAATGGTGCCCCTGCTCCACCCTTCTTCTTCCCTTTCAGGAGCAACCTGGCATAACTCTCATAGAATTCTTGGAC
CCATGTCGGCACATACGGGTTCCAGGGATTTGTGAATTGCTTAAATTTGTGGAATCGAAGAGTGTCACACACTCCTGGAT
ACCTGTCCACTACCCCATCGGTGGACAACCTCTTCTCCTCCAAAATTGTTCTCTTACCAATAGCCTTCAGCCTATTTATC
GAGCGTGGCGGAGGTGACTGGGCTGGGAGCACTTATGGTGCCTATTCTATTGCCTGGGCTGGAGGTGGTGGAGGTGTCAG
GAGTGCCAGGAGTCTTGCTGCATCATGCAGCGCTTTGGAGTGCAATTCAGCACGTCTGCACTTAAGGGTTTGATAATTGG
CTGGTTTGGACTCATAGACTGGAGTCCTAGATCCCTCATCATTCTCACTTTCGGAAGCCGATGTGGTGAGGTAAGTGGAG
TAGACACCCATGCTGTAGGAGCTGGAGCTGCTCGAACTTGGCTCCGTAGGTCATTTGCCCTTACCTTGACCACTAGCTTG
AGTGAGTCGAGGTCTAGTAGCTGGTGGAGGTGCAACCTCCACAACAATCACCACCCCTTTCACCCTTTTTCAAGGTCGAG
GACCCTTTGCTGTGACTTTTGGTCTAGCCATATCTATCGAAACATGAAAACAAAACGAATGTGGTTGCAAAGGGTTAGTA
AAATATCGAGATTAAAAAATGCAAGAAATCTCACCAATTAACTTGACGAGTCACCGAAGTCATATCGCAAACCTCAAAGA
GCTCGCCGAAAATAATAGAACAAAATATCATAAATTTAGCATAAAACGGCAATGTAAAAGGTCATTCGGCGAGTCGTCAA
ACTTGATCAGTGATGGAAAGGTAACTCCCTGAATTTTACAGAGCAAATTCCAAAGACTAGGCTTCAAAAGGGCGAGATCA
AAGTTATTCGGTGAGCACATACGTGTCGCCAAAAACTACAGAACAAACCAGCAATAATTCACGGCAAAAAAATGATGAGG
GGTGTAAGTTAGTGAACCGCCGTTAAGCTCGCCAAATGGCCCATCGTGCCAAATTTTTACCTCGACTCTAAATTATAAAC
ACACAACCTACGATAACCAAATTCAAGCCCTATTCTATGCAATTCAAGACTACCCATACCATAACTTACCCCGGGGTACT
CAGATTTCCCCCAAATTATCTAGATTCGAAAAAACAACGCCTTTGGCCTTAAGAACGACGTCACCCGATCCATCATTAGG
AAAACTAAAGTTGTTTAGTGCAATTCGGGTTACTCAGACTTCACCCACACCAAACCCAATATGCACAACCACCATTCAAA
CAATTTAAAGTTGATACTTAAATTTAATTAGGCTAAACACAAAATCTAACATGCTTGATTATCCAAAAATATTTAATCAA
TCAATTAGTCACACAAGAACACACAATAGATCCATCAACTACACAAACATGCTTAGAATATGGCAAGAAATTAAGTCTAA
TTTAGAACACCAACCTCAGAAGTAGACAATGAAACGATGCAGGCAAAAGCAAAAATGGGAAATGCAATGAATTCCAATCA
CACAATAACACCCACACAAAAATTTGGTAAGAACTACAATATAATATGAAGTTGAGAGAGTACAAGAGTTGAAAAGTTCA
AATTATGAAGAAGTTTTGAGTTTAAAACAGATGGAAGCCTTTGGACCATTCAGTTCGCGCCTTAGTCGATGATCCTCATT
AATATTGCCGATCCACTAGGCGAGGCGCCGAATGGATTCTTTTCCACCAAAATTACCAGCATTTCACGCATTCGGTTGGT
CAAAATGGTGATCAACATCGGACTCGCTGAACCACTCGGTGATCCGCCAATTGGGTTCTAAACTCGCCCATTAGCTTATT
TCTCCAGAACTTTGAATTTTCAACCTGAACATCCATCAAACGTTATACGAATGAAAAAAAAGTAGAACATTTGTTGCCTT
CCAAGAATCGCATTATTTAACATCGTGGCACGACGTGGCCATGGGATCATGTCTCATTTTTCGGATTCACCAAAGTATCA
CTTGGGAGCCCCCCTTTTGGCCATGGATTTAAATGAGCTGAGATTTGACCCATCTGTGTTTCCAACTGCTTAATAGATAC
CGAGTGTGATATGACCTTTTGGTTAAGAGAAGAGACGTCATCTTTCATTTCCTTTATCACCTTGTCTGATCTTTCCACTT
TGTTCAGAATACGAGCAAGCATATCTTCGATGCGTTTCAAGATTGGCCCTAGGCTCTTTTGGCTTTTGGCACTCATGGGG
AGGCACATAGCAATCTTTTTCACCATCTCGATCCCTCCAATTTTCTTTGCGGTCATGCCTTTCACGATCTCGATCTCTCC
AACTATATTCTCGATCTCTATTCCAACCTTGATTTTGCCCGGTCTTGGGTAATTCGAAGGAGAACCCCCTCTTTGGTTCA
ACAAGAAATGCACTTCTTCATTTTACATGGCCTCAAAGTGTACTTTATCAGGGTTTACACCAATATTAATTCCGACTGCA
TTTATAGCTTTCCTGCCGCTTCCCATGACATGTTTTGATAATAGGTCCCTTTGGGTCATCATTTTGGCCATGTTTTCATC
TCGCTCCTTGTTCTTATCCATTTGTTCCTTTGTCAGCCCAAAGTTAAAAGGAGACATCTGATCTTCTCTAGTGTACCATG
CACGATTAATTTTCGTCATCTCATCAAGAAGGGTTGATGCTATGTCAAATGGTTGTCTCATAATTTCTCCTCTAATAAGT
TGGTTTGCCGCACCTTTTCTGACCGCGTCAAGGCTCAAATAAGAATATTGTATAATACATTGTCCGGTAGCCCATAAGTT
GGACATTGGAGCAGCAATTTTTGGAACCTTAACCATGTCTCATGGATAGGTTCGCCATCCACTCATTTGAAGTTCTGAAT
GTTATCCCTCAACTTGACTATATTTGAAGGAGGGAAAACCTTTCATAAAACACATCAGTGATCTCCTTCAAAGAAGTAAT
TGACTCCCTTGGTAATTCAGTCAACCACTTTTTTGCTTCCCCCATTAGAGAAGGAAAACAAACGAAGTCGAACTGACTCT
TGAGTGATGTTCTTGAAAGAAAATGACCCACACACATCCATGAAGTTTCAGATGTGGTCATGAGGGTCCTCATGAGTGAG
TCCTCCAAAGAGACCCTTTGTCACGACCCGAGATCACCCGCTAGTCGTAACCGACGTATTCAACATCGAAGAGGTCAAAT
ACAAGCCTCATGGATCATTCATTGCATACGATACTTAAAGAAATAGAGAAGAATATAAAACATTCTTCACACACGAAGAT
ACTTTCATTAAATAGCAAGCGAAAGACTTTCTAGACTTTATACAATATGTCTCAAAACCATCTAATACTTGAATACAACA
TTGGGACTAAGCCCACTCAAAACTATAACAAAACTACAAGACATAAAGGAACATGTTGGTTATTGTCCTCAAATCTATGA
GGACTCACCAAGTCTTCATCTTCAAACACCTTAGAAACCTATCCATCAACCATGGAATATCAACATCTCCAAATCCCTAC
ACTTTAGTCAAAAGGGAAAGAAAAGGGTTAGCACAATTAAGCACTAAGTATGGAAACCATGCAAAAACATGCTAAAAAGG
ACATTTGGT
TGCATTGAGGATTTCTCTCGTATTTTCAATCTTCAGATTGTAACAACTTCATTCGTCACAATAATATCTTACAAAAACTA
TTTCTCCCATCATTGTCACGAAAAAGGGGACTGCAAATTCATACCAAAAATTTGTTTGTAAATTCTGTATAAAATATAAA
GATGTCCACGATTCTTTTAATCCATATTCCTTCATGATCAATATATCAACACCACACTTATCATCTACTAATTGAATCAT
ACAAAGACATTCATATGAAATTTCTAAACCAATTCTATCACTCTTTTAGATTACCTATAGGCTCAGGGATCGAAAACATA
TGAAACTTTTCAAAATTAGGATTGAAATAAATTACTTGGTTAAAAGAAAAAACGTGCACCCACAATTCATTATTTTCATC
ATTATCTAATTTTTACCTTTACCTTATAATGAAGTCGTCCATGCAATGTAATCCCTTCACTTACTGAGTAGATATTATAA
GGAAATTCGAGTTCCCTCCATTGTTTGTCTTCAAGACTAGCAATTATAACAAACTCATCAACATCAACTCAGCCTTAATA
TCTCATAATCAACATTGCCTAATAAATATTCGTGGAGGAGTCGAAACAAAGTCCTCCATGTATAGTACAGTGAACGTACA
ATCAATTAAGTTCAAGCACTTTGATACAATGATCATGCAATCAATTAAGTTCAAGCACTTTGATGCAAAATCGGGTGGCA
GGATTCCACAAGTAAATATTCTCGTTTATATTAAATAGTTTAAGGTCATGACAAGAACCCAAAATCATACAACTATCAAT
GTAAGTCGCATCATCTTGACTTCGAGGATAATTAAGTTCTTCCAAAGTGAGTTGTTGGTTTATTAATCTAAAGGAGGGCT
TAGAGTTCCACATCAAAAAATATACGCTGGTAATTGCTCCTTCATCTTGTCGTTGATTTGAGAGTTGAAAGTTTGGACTT
GAAATCCAACAATGCCATGTCTTATCAACACACTTGAATCGTAATAGAGATTTCACCGGTAAAATTGAAAGAATTATCAT
AATGATTTCATCGGGAAGATATGTCATTTCGAATAGTAAAATTCTATTATATAAAATAATAGTAGAAAAATGATAGAGAT
CGCTATCCTCAAAAATTGTGATATCTTTCTGTGGGGATTTCTCAAAAAGAGAAAAACCCTCCAAAAATTGGCATATGCCA
CTACTTACAACGCGACACGGTATTCTTTAGTAAAAGGCGAAAGATTAGTTCACTATGTGCTCATTGCGTGGCTACGTATG
ATATTACTCTCTAGTATTATTTTTTCTTCATTGCTTTTTCACCCCATTCATTAGTACTTGAAAGAGTACTTACACATAGA
AGAAAATTTGATAGCATGTCATATGCCTCAAACAATTAAAAATGGTGATAAAAGGTCATGAATATTATTTAAAGATAATT
GTCAATTGACACATTATACTCTTATCAATTAAAAGTTTTAAAGCCATAAGTTATTTGATCAAAATGATAGAACGTAATGT
TGTTATACTTAAGGCTAATAAATACTAATTAAATGTAGGAATATTTTAAAAACATAATCTTATTTTTGAGATGGAAAAAA
TATTTTTCCAACAATTTTCTACATATCTGAAAAAAATTATAAGCATAAAAAAATTATTGGGTTTTCAAGAATAAATGCGT
AGAATTTGGTGTCTCGTAAAATATGAACCATATCTAGACAAAATAAGATTAAACCCACAGAATAATTAGTGAAGTTTAGA
GTTTCTAAGAACCAAAAACATCTTTTGTAAGTATAGTGTCTAAGGCCTCAGTTGTTTCCATTAAGATTAAGATGTCTGAA
TCTGATTAAGCATCCTAATATTAGGGTGTATAATGAGTCTGATATTTCGACTCATTTCGAGCTTTGTTTTCATAGTTTTA
TTGTCCTCAATGTCTTATTTATGCTCTAAACTGGCGTTAAAGTGTTGATTTGTAGCAATGAAGGCAAAGGAGCAAGGCAA
GGACATTACCAGGCAAAAAGGAGCGACAAGGATGAAGAAAGATGAAGATAGCAAAAGTTGATAATCGCCAAAGCCACTCG
TCAAGTGGCACTTCAGCTCACCTAAAGTTCCAGACTGCCATCCCTGGGGAGAAGCCAAATTGACGATGGATTTGAACCTT
CGGCGAACAGCCGAAAGGATCGACGACACATACTTGGATCGCCTAAAGTCACAGAACTATGAGGTTGAAGAGGTAAGGAA
AGACGGTGAAGAAATGCGACACTTGGTGCATCACCGACCTGGTTGTCGATGCTCGACTAACACCGCCGATCAGTCCACAA
GTTGCAAATTCTGAAGAATATAAATGTAAAATTTCAAAAGATTTTTAGGGACAGTCCAGAGGTTAGAGAATTCCAAAGTG
TTTTGAGAGTTTCACCTTGAGTTCTTGATTCCAAAGAGTATTTTTAGAGTTTTTAAGTAGAAATTTCAAGTGGGTTTTGA
ATTTAAGTCGACTAGAAGCATTGTAAAGACTTGGAAATCATTACCCAGTTCATGGACAACATAATTGATAATCGTTTCTT
CCTTTTTATGTTGTATGGCTAAAACCCCAATTCTTAGGGTGTGATCATGTGATTATTTGTTCTAATTAGCTTATGGGAAT
TGTTGTTTACTAGTTTAAATGTTGTTTTAAAGTAGTTTTGATTGATAGTTGTGTATTAACTCATGAATTGTAGTTGCAAA
TGCAATTCTAGCTTAGTATTTTGGGCTTGCTTGAGAAAGAGGTTCTAAAGCTAAGGTTATCGATTGATGATTATGCCAAT
TGGGTTGTTATGTGTTCAGCTCGAGAGAGTGAATCTTAATTAGATCCTACCTATCTAGCCCTAGAGAGTAGATAAATTAA
GGTTTTGGGTTGTTTAAATTGTTAAGCTTATCGAGGTTTGAGAGAACTCGCTTGAATCGTAATAGTTGTTCTAGAACAGC
TATTATATCTATAGTCTAGCCTACCCACTGAGGTTCAGCAATTGTTAGTAAATTACAATTACTCATATAGCAAAATTAGC
CTATAATCGATCATATCCCCGAGAATTCCTCTCTACTTATCTACTCCCATGGTTTCTTAATTGTGGTGGTTGATAATTAA
CACTTTTAAACCTCATATCTGACATTCGTTGTCAAACCATTAATTTACTTTGCTTGGTTTTGATTATGTCTACCTCTATA
ATCGATTATAACACAACCTTTACTTCTTAATTGAATTCTATATAGTACCGCTCCCCGTGGGTTCGACCCCAACTCTTTGT
TGGGTTTTATACTAGATTACGATCGCCTACACCTAGTATTGGATGAGGTGTAGTTGAGCATTTATCAAAAATAGCACCGC
TGCCGGGGAGTGGTGTTATAGAATTCTCTTGTTGAAGTTTGTTTGTGATCTTATTGTGTTATAGTTGAACTTATTTACTT
TTTTCTTGTTGTTTGTTGCCTTTGATCAGGTGACAAAATGAGTGTCAACGGAAGCAATGCCAGCCAGCTGGGCCAACATA
ACTACATCGAATGTGAATGAAGTACATTTGGGTGGTGTAGGTACTATCTGGTTGCCTCAGGTCAAGGAAAATGTGGTGTT
CCACGTGACAAGCACAATTTTGCAACTCTTGCAAATGAAAGGGTTATTTGGAGGCTTGGCTCATGAGGACACCCATGACC
ATATTTGGAATTTTGTGGACGTTTGTGGCCCCTTTTTCGTTCAAGAACATCTCCCAAGAGTCTGTTCGACTTCGATTGTT
CCCTTTTTCACTGATGGGGGAGGCAACCAAGTGGTTAGCTGACCTACCAAGGGACTCCATTACAACTTGGGATGAACTTA
ATGAGGCATTCTACATAAGGTTTTTTCCTCCTTCGAGGATGATGTCATTGAGAGATAATATCCAAGGTTTCAAACGCTTG
GATGGTGAGCCAATCCACGAGACTTGGCTACGGTTACAGAAATATCTACTCCAATGTCTGACACACAAACTCCCAAACAA
CGTCTTGTTACAACATTTTTATCGGAGTCTAGACTCGGTAAAGAAAGGTGTGGCTGATCAACTTGTCCGTGGAGGTATCA
TCCAGCAGCCTTTTGAAATTGCATCTATTTTGCTTGATGGAATGACCAAAATCAATCAGGCTTGGTACACAAGAGAGGAT
CAAGTGTCTCATTTAACCTATAAGATGAGAAAGGAAAAAATTGAAAAGGTCCAAGAACGAGATCAAAACATGACCAAAAT
GATGACCCAAATGGACTTGTTGTCAAAACATGTCATGAGTAGTGCTCCAGAAGCTGTGAATGTTGTTGATTCTAACAGGG
TGAATCCCGATGATGCAAACTTTGAGGCTCTATATAACGAAGAAGTGAGTTTCCTTGCAAATCAAGGTGGTGGTTTCCAT
CCGAACTATCCAAGGCCGGGCGGGAATCAAGGCTAGAATAGAGAGTGTGATGTCGGTTCGAGAGACCGTGATAGAGAATA
GCGTGAGCGTGGAACTAATTGGAAGGAGAGATATAGGGATAAGGAGAGATATGTACCTCTTTATGAGCATCAAAATTCTA
AAGAGCAAAAGGTTGACCTAAAGAATTTTGCACTAAAGATATGCTTTCACGCATACTCAACAAAGTGGAAGGGTCGGACA
AGGTGCTAAAAGAAATGAAAGATGACGTCTCCACTCTAAATAAGACTGTTACTTCTCATTCGGTGTCCATTAAGTAGTTG
AAAACACAAATGGGTCAAATCTCGACACATTTGAACCGAAGGCGAAAAGGGGGACTACCGAGAGACACCATGGCTAATCC
CAAGAATGAATCTTGAATGGGTAAGTTTGTCGCGCCACGACGTTAAATAAGGCGCTTCTTGGGAGGCAACCCACATTTTT
AATGTTTTTAATATTGCATTTGAATAACAGGTGTTGAATGTGTAGGTTGAAAAATTGAAAATTTTGGAAAAATGGGTAGT
TATGCGAGCCAATGGTCCAGTGGGCGAGCCCGACTTGGACCGTCATTTAAACAACATAGCTTGCTAGAGGTTCTGTATAA
CTCGTCAGACAAAAGTACTACTCAGCGCATCGCCGAGTGGGTCGGCGACGTAAGTTATGGTGACCAACTAGCGCACGAAC
TTAAGAGTCAAAAAAGGCCAAACCATTTTACATACAAAATTCTACCTCATTTCATACTTTTCGACTTCCAAACTTTCACA
TCCGCATATTTTCTTACTCTCGTACTAGTTTACTTGATTTTTGTGTGGGGTTTGATAAATCGGGGAGGATTTTTGGATTC
ATTGCTAGCCTAGCTTTTCGAATTCTCTGCATCAAAGGTTGGTTTTTCAAACCCCATCCTTACATTTTAGTGAAATCAAT
TGTATGATCATTTTTGTGGTTGTTCTATACACATAATTTTGATTTGTTCAATGTGGCGTTAATGTCTGCCCGTACTTAAT
TTAAATTGATCAATTGGCCTTAAATCGTGAAATCTCGTGTTTAGCTTGATAAATTTTGTGGGTCGTGTTGAATTTGTGTT
GGGTCTAGTGGGGGTGAAGTCTGAGTAGTCCTAAATTGTATCGATTGTCAGATTTTTCCCAATGATAGAGTGGTAGACAT
CATTCTTAAGGGCAAAAGACGTTGATTAGCCAATTTTGACCAAATCGGGGGGAAGTCTGAGTACCAAGTGGGCATGGGTA
GAATGGGTCTAAGTTTAATTGCATAGAATAATAGTTTCATTTTGTTTTCATGGGAAACGGGTTAGATTTTGAAGTTTGGG
GTGAAAATCTGGCATGTTAGACTATTCAGCGAGCTGGGTTGAGCTTGCCAAATGGTTCGGCGGTTTGCCTAAAGACCCCT
CGATCGCCTTTTAATTCTCCATGTTTGAGGTCTAAATTCTGTCACTTTCGGCGATACACCTGAGCTCGTCGAGTTCACTC
GGCGACTAACCAAAGTCCCTTCTCATCGCCCTTTTGCGCCCCAAATTCCTGAAATTGTTCTGTAACTTTCGGCAATCCGT
CGAATGGCCTTGGACTTCTCCTACATGTGCTTATTTTTTAATGATTTTATTTTGGAACTTTTGGCGAGCTCAATGTGGCT
CACCGAATGGGTTCGGTGACTCGCCGATCGGTTCAGCGAGTCTTCCTGCACTATTTTATAATGTTGTAGTTTTCTTGTAG
TCCATCTAACGTATATGGTTATGTCTTGCAGAAATAGCTTGACCAAAGGTTTTCGACTAATGAGTCAATGATTAGGACTC
ATTTAGGGCTTTATTTGGATAGATTTTGTGTCCTCAAATGCTTGTTTTGTGCCAATAACTGATATAAAACCCTTGATTTC
TAGGTGTTTGGATCGAAGAACAAAGCATGGACACTAACTTACAAAAAGGAACGAAGCGAGCAGAAAGAATGAAGAAATGA
AGGCCTGGTGATCGCCGAGTCCCTTCGGCGAGTCGTCGAATGACCATTACCTCGCCTAAAGTTCCAGAGTACCAAGCCCT
AAAGGAGAAAGTCAATTTGGCGATAGAAAGAAACAGTCGGCGTGTCGCCGAGTGGATTCGCGATGCAGTGTTGGATCACC
CAAAGTTACAGAACTTGAAGATGCTGAAGGCTAAAGTAGAAAGGCGATGAACTTGGCCAAAGGGCGGATCAGCGAGTTGA
TCGGCGATCCCGACTGACTACGCCGAATGGTCCTTCTCAGCATATTTTTGGCAACTATAAATACATTTTCAAACAATAAT
CTTAGGACCTTCTATCATAATCTTAGATTCAATTTTTAGAATTTAATTTTTGAACTCTGAGTATTGAGACAAAAACTTTT
CCTTAGCTTTGAAGAATTGAAGTTTTCCATTTTTGAGATATTGGAAGTGGGTCTTTGAGATTATTCAACTTAGACCTTTG
TAAAGATGAAATTAATCTTACCATGTTGATGGAAACACAATTTGGTAATGATTTCTATCTTTTTATGATGTCTAGTTAAA
ACCCCAATTCTTGGGGTGTGATTAGGGGTTGATTTTGCTTGTGGGTATTGCCAATTGTTAGTTTAAATGTTGTTTAGAAA
TAATTTCATTCAATAGTTGTGGTTTAATTTAAAGGGTTGTAGTTGCAAATGCAATTCTACCTTAGTGTTTTTTGCTTGCT
GGAGAGAGAGGTTTTAAAACCAAGATTATTGAATTGATGGCCTGTGGGTATTGGGTTGTCATGGGTTCATCTCGAGAAAG
TGAATCCTAAACCCTTTTCCACACATTCAGCTTGAGAGAGTGAATGGACTAAAGCGTAGGTTGTTCTTATTTGCTGCTTG
TTGGTGTTCGAGAAAAACCAACTTGATTTAGGGTAAATTGTTCGAGAGAAATTTTATCCCCACTAAAGTCTAGCTTATTC
ATTGATTTAGAGCTATTTACTAAAAACTGCAATTACCCATTTGTCTACCTTAGCATGTAATCCAATCACATCCCAAGAAC
CCGTCTTATTACTTGTTAATTCGTGTTATTTGTTGTTGTTGTAGTTTATAATTACAACCAAACCCCCCATTTTATTTGAC
ACTTATGTCATCCACTAATTTGAATTATACTTTTATTCGTAAACACCTACTCATATGATTGACTTGAACATATTCGTACT
TTGTTATTGAATCTTACCACTCCCTGTGGGATTTGACCCCAACTCATTTAGTTGGGTTATTATACTGACTAGCGATCGTT
GACACTTAGAATTGGATGAAGTGTCCTTGATACGTGAAATCAAAATGGTGTCGCTGCCGGGGAGTGGTGTTGGTTAAGAT
TCTTTAGTTAAGTTGGATTTTGTTCTTGTTAGTCATAGTTGAACTTACTTAATGTTTGTTTTATTTTGCTTGTTTGTGGT
TTGAAACAGGTAGTATGAGTGAACGGAAGCAATGGTAGACAAGTAGGCAACTAGGATGACATCAAAAACCTCAACGATGT
CAACGAGCCTAATGCTAACGACCCTCATATTATGAGTGGAATTGGTGTCATTCGCTTGCCTTCGACCGAGGGGAACGCGG
TGTTCCATATCAATTGAAGGGGTTGTTCAGTGGTTTGGCTCATGAGGATCCCCATGAGCATATTAGAAAATTTGTGGATG
TTTGCGAACCGTTGTCTTTCAAGAACATATCCCAAGAGTCGGTTCGATTGAGGTTGTTCCCGTTCTCTTTGATGGGTGAA
GCATGTAAGGGGTGGGTTGAATTGCCACGTGAATCAATCACTTTGTGGGAGGAGCTGGTCATTGCATTTCAAGTGCGATT
TTTCCCTCCTTCGAAGATGATGACTCTTCAGGACAGTATTCAGAGTTTCAAGTGTTTAGAGGGCAAGCCAATTCATGAAA
CTTGGCTACGATTCAAGAAATTGGTGCTCCAACGCCCAACTCATGGCTTGCCTAAAACGTGTTGCTGCATTATATTTATC
GAAGTCTTGATTGGGTAAATAAGGGTGTTGCTGACCAACTTTCTCCAGAAGGTTTGATGCAGCAACCTTGTGTGATAGCA
GCTCAACTCTTGGATGGTATGACCACAATCAATCGGGCTTGGTACACCCGCGAAGATCAGGTCTCCCCTCTCACGTTTAA
ATTGACCAAGGAGCATATGGAGAAAGACCAAGAGAGGGACCAGAACATGGCTAAGATCATGACACAACTTGGCATTTTGT
CCAAAAATGTCATGGGAGCTGGTGCTTGAAGTGTCAATGTCGTGGCTATCGGGTATGTTAATCCTGATGAGGCCAAGTTT
GAGGCTTTGTACAATGAAGAGATGAATTTCCTAACCAACCAAGGTGGTGGTTATCGTTCAAACTACCCAAGGCAGGGTGG
TAACCAAGGTTGGAACAGGGATGAAGGTTGGAAAGATCGTGATCGAAAGTAGAGGGTTTGAAATCCCAATTGGTAGGATG
GGGAGAAGGATAGGTATGTGCCTCCCCACGAGCGTCAAAAAACCAAAGGATTCGAAAGGTGGTCGGTCGAAGGATATGCT
TTCTCGTATCCTCAACAAAGTTGATGGGTCGGACAAGATTTTGAAAGAAATGAAAGAATATGTGTCGACCCTCAGCCAAA
CGGTTATCTCCCACTCAGTATCAATCAAACAGTTGGAGACCAAAATGAGTCATATCTCGTCTCATTTAAACCCGAGAAAG
CAAGGGGGTTGCCTAGTGATACTATGGACAACCCCAAGAATGAGGTTTGAGTATGGACTTCCGTCGTGCCGCGACGTTAA
CTAAGGCGCTGCTTGGGAGGCTACCCAAGTTTTTTTTATTTTTAAGTTTGAAATAATGATGTGTTGATTGTGCAGGTCAA
AGTGTGGAAGGTGTACGAAAAGTGTAGATAGGCGAGTAAAGTTGACTCACTGAAGAGGTCAGCGAGCCTGACTTGGACCA
TCGTTAGACTTGAGACATTTTTAAATTAGAGTCTGTAAAACTCGGTAAGCCCAGAAGCTGATTGGCGAATCGCCGAGAGG
GTCGGCGATCACGACATTTTCCATCGTTTGGATCCCCACAATAACTGGAGGTCCTGCAAAACTCGGCGAGGTAAGTGCCC
ACTCGGCGTGTCGTCGAGTAGGTCGGTGAGCAAAACTTATGTCGCCAAATGGGCGAGAACTGGACGGTTTATAAAGGTCA
AAGGTTTAAACTTCCAAACTCTTTCACTTTCCCTCACTTTTGAACTTTCCAAACTCACACCATCACAATATTTTCCATAT
TTCTTGCATTTTTATCGAATTTTAGTCATCGGATTTGTGATCAGAGTTGGATTTCTTTGTCGCCTAACAATTCAAAACAT
CTATTTGGCTTCTAAGGTCGGTTTTCTGAACCCCAAATCTTTCTTTAGCGATTTTGACTCATTTGCAATTGATTTTGTCC
TAGTGTTATGTGTTGGGCATTTCTGATCGTAATTGTATATATGTGTGCCTATTTTAATTTGAAAATCATGCCCGTAATGC
TTATATTGTTGAATTCCTGAGTTTTTCGTGCTTTAAAATTGATTAAAATGGCGACGTTGTGCTTGCTTGTTGTTGGGTCT
AGTTGGGTGACGTCTAAGTAACCCACATTTGTTCCAAATGACGTAATTTGCTCAATGATGGAGCGGTTGACGTCATTCTT
AAGGGCAAAAGTCATCAAATGGCCAAATTTGGTCAAACCAGGATAAGTCTGAGTATCCCGGGGGTATTGGTGTAATGGGT
TTTAGATTAATTGTAACAGTGCATGTTTTGATTTTGTTTTTGAGGGTTGCGGGGTTGAATTTGGGAAGTTGGGTTGCAAG
TAGGCACATTGGGTCGTTTGGCGAGCTGGGTCGAGCTCGCTGAACCACTCGATGATTCGCTGAAGTTCCCTTTATCACCT
TTAACTTCATGCTAAATTGTGAGTTAGGTTCTGTAACTTTTGGTGAGAAGCTTGAGTTCACCGAGTGCGCTCGACGACTC
GCCGAAGGAATTAGTGCCCTTTTTCTGCGCCACTAATTCCTAAAGTACACTGTAACTTTCGGCGGGCTAGTCCTTGCTCA
CCGAATGCTATCGGTGATTCACTGAAAAGGCCTCCCCATCGCTGACATGCCATTTGTCTAAGAAAATTTTGAGTCAATCC
TTTCGGCGAGCCCGATCTGGCTCGCCAAAGAAATTCGGCGACTCGCTGACTAGTTCGGTGAGTTTGTCTGCAACTACTTT
TCTGTGCTTTTTCTTGAATTATTTCTAACTCTTTTTGATGCATTTGCAGATATAGCTAGACCTAAAGTAGCTGGTAGAGA
CATGCCGCCCCGTAAGAGGGCCAAAAGGATAAAAATAAATGAGGATGCCGCAGCACCCAGGGCTAGGGCCACCAAACTTC
CCAAAACTAGTGGGAAAGGAGAGGGCAAAGGGAAAGCACCTGTGTCAGCGGAGGCCAGCTCCGACAGTGACGGTATCTAC
GTTGCTTACCTCACCACTTCTGAGAGTGAGGGTGAGAACCAGGAGCATCAGGCTGCAACTTTTTAGCCTGAGGAGGATGA
GTCACTAGCAGCATAGAGGGAAGAGTTACGATCCAAAAGGATGAATGATCCGTCTAGGATCAAGACTCCCCAGGCTACCT
CTACTACTCCTCCTACTTCAGCACAAGCCGTGTTCCTAGCAGCACCAGTACAGGGTCCTCCTCCCGAGTCTATGAACAGA
TTGAAAACTGAGGGGTTAAGGACAATCATTGAAGAAAAGAGGTTGTCCACTGATGGGGTTATTGACAAGTACCCGGAGAT
AATGAGTTGCCTAAAGTCACATAACTTCCAACTCTTCACCAAGCCCCGTGGCCCTTACATTCCTAATTAGGTCTAGGAGT
TTTACGCTGCTTATAGAGCCCTTGTATCACAAAGAAAGAAGCAGGCAGCTATATTCAAGCCGATTGACTATATAGTTGTT
TGAGGAAAGAAGGTCAAGTGTGATAGTGAGGCTATTAATGTTGTCCTGGAATGTCCTGATAATATTGATGACGATTGCCA
ACATATGATCCGGACAACTACATTAGAAAATATGAAGTGGTGGTTGGCCCATCTCATATCAGACGGTACCCCCAAATGGG
TTGAGGTTGGAGCACCTATCGAGAAGAAAGATCTAAACATAGTTGCAAGGTTCTGGTTTGGCTTCATCAGCAGTACCATA
ATGCCATCCCAGAACGCGTCGATTCTCTGTCATGCCAAAGCATCCTATCTGGGTTGAATCATTGATGGGACACGGATAAA
TCTGGGGATGATTATGGCACAAGAGATGGTCATGATGGCCAAGCAGCGCCACACTTCCCTCCCATTTTCGGTGTTGATCA
CCGAGCTTTGCAAACGAGCTCAGGTTCCTAGACATGAGAAGAAGGATGTGGAAGTGATTCCCACATCCTCTACCAACATC
CAGAGAATTGAGGCAGAGTATTTAAAAGATGACGTAGAGAAGAAGAAGGCAGCCCCGGTGGACTCTTCCCCGGTTGTGAA
TATAGACACATTACCTGTAGAGGCACCTTTGCCTACTCCAGCCCCTGGCCTTCAGGCACATCCAATGTTGTTCCTTCTGA
TACCCCTAGTTCATCCGCTACTACATTGCCTCCCAAATGTGCTTCTGTTGTTGTTTCCCGGCCCCCGCTCACTCAGGCTG
CATTACTCCGGATGGGGTAGCTAGCACATTCTGCCAACCATATGCTGTCATACTTGAGGCCTTCATTCTGGGCATGATTC
ATACAGCCCCTGCTGATGTTGTGACACCATTGAGTGCTACCATTGATGCCCTTGCCACTAGGATAGCAGTGTGTGAGCGT
AGCCAAGGGGCCACCGAGGAGGTGACGGCTCTAAAAGCCGTTATTGTTGTGCTGAGGATAGATGTGGACCAGATGAAGGC
CACCGACATGTCCATGATTTTCGGGACGGTGGAGATCCCATATGTGCTAGTTGAGCCAGCTATGCCTTCGGCTACTACCG
GAGATGATGTTATAGTTGAAGAGGCAGCTGATCCTGAGTCTGAGGCAGAGACGGTGAGGTGATGCTTGGGGTTGCTGAGG
AGGTTTCTTACTAGGGCCTTACAGAGACTGACGAGGTTATGATCGAGGCAGTTGTGCAGACTTCTTTGGAAGATACGCCT
TTGGCTGACCCTATGAGTTGGTATTGCTTCTGAGTTGACTCTAGGCACTGATGCCCCAACAGATGGAGCGACTGTATAGA
TAGGATCACTCCTTACCTCCCTCTCTGTCATATTTTTTTTATTGACTTTTTAGATATTTTCTTGCATTTGAGGACAAATA
GCTTTTGTTTTGTGGTGGGGTGAGGCCCACCTTGTGTGACTATTGTTCTGTTCATATATTGGGTTTTTGTGCCACCTCTT
GATTGTGTTTGAATGTGGTTGTTCTCTTGCAAATTTTAGTATCGGTCTTGATCAATACTGGTGACTTGAATAGTGCACAT
AATCGAACAAAAATAAATGTGAGGCTATGATGAGGCCAAATGAAGTTGCATAGGCAATATGTGAACTTTTTGCATCTTGT
TGTGACTAGCCAATTATTAAATTGAGTCTCTTGTAATGAACATTGCACACTAGCGAGAGTGTGGAGTCTTGTTTGACATT
TGTGTCAATGCCTTGTGTGTGATGAGCTTACCCTAAACCATATGTGATGACACCTAGAATTTTCCCCGTTGGTCCGGTTG
ACTAAGTGATGCAATCTCCTGAAATGATTTTAGGCAACTTTAAAGAGTAAAACAATTTGACATTATACCTCTTTTGTGGC
CTACCTTGTGAGTGTGTGAACTTCGCTTGAACACCTTTTGAGCCTTAACCCTTTCCTTGGAAGAAACTTGATGAAATTGT
GACCTTTCTTTAGCCATTACCCATAATCCTCATGATTTGTGGTTTGCTTTAATAGCCAACTTAGGTCAAAAGCCTAAGTT
GGGGTGTGGTGAAAAGAGAAGGTAAATCAAGAAATGCAAAGAAGCCCCCTTTGACCCATGACTTTGAAAGAGATGGAACC
CCTCCATACAAAATAAGAGAGAAAAAGAAAAAAAGAATGAAAAAGAAAAAGAATGAAAAAGTTGTGGAATAAAGTTGTGA
AAATGCAAAAAGAAATGAAGTGTCCAACAGTCCATGGAAAGTGAATAATGGAGTGACTTTTGAGCATGAATGAGAATGAT
GAAGAAAAGGGAAGAAAAGTGTTGTCACACCACATTTCATGAGGATAGCAGCCACTGAGCCTAAATGACCATACATTTAC
ACTCAACCCCATTACAAGCCTCGAAAAGACCTTTGTGATCTTGAGTGAGCTGAAACAATTGTTGATTGAAAAATAAGGGC
AAACCTATGGGTGAAGTCATGCATGTGTTCATCTTTGTGAGTGTGAGTGTTGTATTTGATTCCAGAACTATAAATTGTTG
AACCAATGTGTGTGAATATGGAATCATTCTTTGTGTGAGGGCATTTGAGTACCTTTGTTGAGCTTGAACTTGCATTTGAA
GCAAGTATTGTGAACTTGAGAATCTTTGATAATGGTAAGTCACAACTTGAATCTATGAGTGCACAATTAATCCTTGCATG
AGTAAGTTGAGTCTTTTTGTGTGCATTCATGATTGAGTCTTGTGTAGCACTATTTGAGACATCCTTTTTGAACTGTTGAA
CTTGAGTTTTACTTAAGGACAAGCAAAAGTTTAAGTTGGGGGTGTTGATGAGTCCACGATTTGGACTCATTTAGGGTTTA
TTTGGATAGATTTTGTGTCCTCAAATGTTTGTTTTGTGCCAATAATTGATATAAAACCCTTAATTTCTGGGTGTTTGGAT
CGAAGAACAAAGCATGGACACTAACTTGCAAAAATGAACGAAGCAAGCTAAAAGAACGAAGAAATGAAGGCATGGTGATC
GTCGAGTCCCTTTGACGAGTCGCCGAATGACCATTACCTCGCCTAAAGTTCCAGAGTGCCAAGCCCTGAAGGAGAAAGTC
AATTTGGTGATAGAAAGGAGCAGTCGGCGTGTCGCCGAGTGGTTCCACGATGCAGTGTTGGATCACCCAAAATTACAGAA
CGTGAAGATGTTTGAAGGCAAAAGCAGAAAGGCGATGAACTTGGCCAAAGGGAGGATCGCAGAGTTGATCGGCGATCCCG
ACTTACTCCGCCGAATGGTCCTTCGCAACATATTTTTGGCGACTTCAAACATTAATCTTAGGACCTTTTATCATAATCTT
AGAATCAATTTATAGAATTTGAGTTTTGAACTCTGAGTATTGAGACAAAAACTTTTCCTTAGCTTTGAAGAATTGAAGTT
TTCCAATTTTTAGAAATTGGAAGTAGGTCTTTGAGATTATTCAACTTGGACCTTTGTAAAGACGAAATTAATCTTACCCA
GTTGATGGAAACATAATTTGGTAACTATTTCTATCTTTTTATGATGTCTAGCTAAAACCTCAATTCTTGGGGTGTGATTA
TGTGATTATGGGTTGATTTAGCTTGTGGGTATTGCTAATTGTTAGTTTAAATGATGTTTAGAAGTGATTTCATTCAGTAA
TTACGGTTTAATTTAAAGGGTTGTAGTTGTAAATGCAATTCTACCTTAGTGTTTTTGGCTTGCTCGAGAGAGAGGTTTCA
AAACCAAGATTACTGAATTGATGGTTTGTGGGTATTGGCTTGTCATGGGTTCAGCTCGAGAGAGTGAATCCTAAACCCTT
TTCCACACATTCAGCTCGAGAGAGTGAATGGACTAAAGCGTAGGTTGTTCTTATTTGTTGCTTGTTGGTGTTCGAGAGAA
ACCAACATGTTTCGGGGTAAATCGTTCGAGATAAAGTTTATCCCCACTAAAGTCTAGCTTATTCATTGATTTACAGCTAT
TTACTAACAACTGCAATTACCCATTTGTCTACCTTAGCCTATAATCCAATCACATCCCAAGAACCCGTCTCATTACTTGT
TAATTCATGTTATTTGTTGTTGTTGTAGCTGATAATTACAATCAAATCCCCCCTCCCTTTTATTTCACACTTGTGTCATC
CCCTAATTTGAATTATGCTTTTATTCGTAAACACCTACTCCTATGATTGACTTGAACATATTCGTACTTTGTTATTGAAT
CTTAAACACGTACCACTCCCTGTGGGATTCGACCCCAACTCATTTAGTTGGGATATTATACTAACTAGCAATCGTTGACA
TTTAGAATTGGATGAAGTGTCCTTGATATGTGAAATCACCGACAAAAATCAATGGCCCCGAAAGAGGGCAAAAGGGATTG
TGATAAACAAGCAGGTTGCACCCTCCCGAGCCACAGTATCAAAGCTTACTCTAAAAGGGGGGAATGGCAAGGGTAAGGCA
CCCGTAGAGTCAACACATGCGGAGGCTAGCTCCCATAGTGTGGGTATTTACACCACGTACCTCACTCTCTCTGACAGTGA
GGTCCATTGAGGGAACAGTTCCCCAGCCTCCGTATCTGAGCCGGAGGACGACCAGCTCTTACAGACTAGGAGAGCGAAGC
TACACTCAAAGGCAATGAATGATCCATCTAGGATCCCAGTGCCTCCTACACCTACTCCTCCTCCATCTCCAGCTCAGGCA
GTAGTGCAGGCCCCTCTACCAGTTCAGGCTCCTCCACCCTGGTCACTCAATAGACTAAAGGTCGAGGGTTTAAGGACCAT
TCTAGAAGAGAAGAGGTTGTCTACTGACGGTGTGGTAGACCGGTACCCAGGAGTGTTGAGCAATTTAAAATTCCATAAGT
TTGAGATATTCACGAAGCCCCGAGGCCTATACATTCCTACTTGGGTCTGGGAATTCTACTCGACATATGTGGAATTGGTA
CCAAAGGGGAAGAAAAGGCTAGTGCTTCCAAGCGGTTGACTTTGTAGTAGTTTGGGGGAAGAAGGTGAAGTGCAGCAACT
TAGATATAAATGAGGTACTCAGGTGTTCAATGGACTTCATGCACTATTACATTTACAAAGTCCAGAAGAAGACCCTCGAT
GATTTGAAGGGTTAGCTAGCACCTTTAATTTCTGATACCACCCCGAGGTGGATTGAGGTTGGTATGTCAATTGAGAAGAG
AGACCTGAGCATGGTTGTCATATACTGGTTCGAGTTTATTAGCAGAATTATTATGTCGTCGCATAATGAGTCGATCCCCT
GGCATCCGAAGGCTGAATGTTTGGGCTGCATTATGGATATTGAGCATGAGATGGCCATGAGGGCCAAGCAGAGGTAGACT
TCTCTTCCCTTTTTCCGTATTGATCACTAAGTTGTGCAGGTGGGCCCATGTTCTGATAGTTTCCAAAATAGATGTGGAAG
TGACTCCCACTTCCTCTACTTACATCCGGCGGATTGAGGCTGAGTATCTAAGGGATAAGGCTGATTGGAGGAGAGTTGCA
CTGGTGGATACGTCTCCGGTAGTTAATGTTGATTTGTTACCGACATAGGCAATACTGCCCCCTCAGGCCAGTGAGCCTAC
AAGTACATCTGGTCCCTCTACTTCTTCTTCTCCTGGTTTATCTACTGTACACCCTCCTTCTATTGCTGATGTTGTTGCCT
TCTGACCCCCTATCACCCAGGCCATGCTATACAAGATGGGTCATTTGGTTCAATCTATTGACGTGCGTGCCTCCCGGGTA
GAGGCTGATGTGCCTAGGTTGATTGAGTGGGCTATTGTTGATGCCTTAGCCCTGATCAGGGCTGAGATAAGAGAGCAAAG
GGGGATGATAAATACACATAGGCTTGCACTAAATTCCCTTACACTGAGGATTGAGGCTTATGAGCAGGGCCAGGGTGATT
CTGATGTTGTAACGGCCTTGAAGGCCGATGTTGTTGGGCTGAGGAAGGAAGTGGACGAGCAGAAGTCCATTGGTCTATCA
ATGTTATTCGGCACATTTGAGATCCTTGATGTTCCGAGCATTGATGTTCCAGTCAGTTTTGAGGTTCCTCCGACTACTAC
TATCGGAGATGTTGCTATAGATGCGGTTAAGGCTGAGTCTGACGCTGAGACCGATGAGGAGGAGCTGGGTGTTCGTGATG
CAGCCGTGTATAAAGATTTGGAGGACCTTTAGGGGACAATAATTTAGACAACGGTTGAGGCATCGCTCAGAGATACTTCG
ATGGTGGGCTCCAGTGGAGCCAAGGATGTTGTTGCATCGGGCACTAATGCCCAAGATGATGGAGTCACTGATATGCATAG
TTCACCCCAGGCTTATCCTGGTAGGAGGATTTTTGACTCCCTTTCTATTTTTATTTCTCTATTTCTTTGCATTTGAGGAC
AACTCATGAATTGTAGTTGCAAATGCAATTGTAGCTTAGTGTTTTGGGCTTGCTTAAGAAAGAGGTTCTAAAGCTAAGGT
TATCGATTGATGATTGTAGCAATTGGGTTGTTGTGGGTTCAGCTCGAGAGAGTGAATCTTAATTCGAACTTACCTATCTA
TCGAGAAAGAGTAGATGAATTAAGGTTTTGAGCTATTTATATTGTTAAACTTGTCGAGGTTCAAAAGAACTCGCTTGAAT
CGTAATAGTTGTTTGAGAGAAAGTTATTGCATCTATAGTCTAGCATACCCACTGAGGTTCAGCAATTGTTAGTAAATTAC
AATTACCCATATAGCGAAATTTGCCTATAATCACTCACATCCCCGAGAATTCCTCTCTATTTATCTACTCCCATGTTTTC
GTAATTATTGTAGTTGATAATTGACACTTTTTAACCCCCTATCTGACATTCGTTGTTAAACAATTAATTTACTTTTCTTG
GTTTCGATAATGTCTACCTCTATAACCGATTAGAACACAACCTTTACTTCTTAATTGAATTCTATATTGTACCACTCCCT
ATGGGTTCAACCCCAACTCTTTGTTGGGTTTTATACTAGATTACGATTGCCTACACCTAGTATTGGACGAGGTGTAGTTG
AGCGTTTATTAGTGTACATTAAGATTTAGTTATCTAGATCTGAATACATATATGTATATTAAGATGTGGTTTCTAGATCT
GAACATTAAATGATCAAGACTGTCTGTTTTCAATATCTGAATGTGCATATGAAATTAAACATTATATCAATAAAATATTA
TAAAATTTCATTTCAACAAAAAAAATTACTTTTTAATAAAAAAATAATATTTTAAATATTTAAATCTAATTTAAAAAATT
AAATTATATGATATGCAAATAAAAATTATATATCGATATAAAAATTATTGTAACGTGATTTTTTTAAGAATTCAGCATAA
ACATCTTTCACCAGAAAATATATCACGAATAAAACATATTTCATAAGCATAATATAATATCAAAAAGTTCAATAAGTATG
ATAGATATAAGTCGAAAAATAATAAAGAAGTTTTCACATCATCAACGCCTAACATATATTCTAGCTAATCAAAAAATTAA
AGAATTCATATTTTTTTCCGATAACCTTAATCCAGTTCTCTAACTTGTGGACCTCTAGGATCATCCATGCTTTTTTGTAG
TTGTCACTTTCACAAAATATACTAACAGATGTACTATATAATGGTTCTTCTATCCAAGTCGATCTAATATTTTTTTTGCA
TTCTGAAAGCTAGGCACACTATTTCTTTTAATCAATAACTCCAAAGCAATACCCATCTTCTCATTAATTTTTAATTGAGA
TGAATTTTTTTTCTTTTCTTCCTCAAAGCTTTTCTTTCAACTAAAACCGATGATTGTGATGAAGAATTATTAGGAGCTCC
ATCATTTTTGTCACCAACAAGATATAGGTATAGCTTGGACTCCAATCATGAACTCTTGCACTAGAACCTTCAAAAAAAAA
TTGTACACAAATTTGAAAAGGGTAGAGGTGAAGTTTTCAGTGTCTTTGGCCTAAACAAAATTTTCATAAGAGACCTCATA
TATGTATATATAGTTGTTATTTTTAATCATGACTACTATTTTTCACTCAAAAACATTGAGCTCTTGATAAATATCAATAC
ACCCAAAAATATTATTACAACAAGAGTTCTTGATATAATCAATACACCTCAAAAAGTTGTTAATATAAGAAATACTTGTA
AATATTATAAAAGCTTACCAGTTCAAGAGGAAAAATTGGTGTTTCGTTAAGAAAAGAGAGGAGGAATGTTTGTAGAAAGA
GAGAGAGAAAGTCACGTAATGAGAGAGATGCAACGCAATTTGTTTCTACCATACTAAATAAGTATGAATGTTTTTAAGAC
TTTACTACAGATTTGATTCGTTCAGATCCATTTGGAGGTTTTTCTTTTTAAAAGAAACGAATGAACTTAATGGGCCGAAT
CTGAATGATTAAGATTCAGACCTAAAAACCAAACACACTTAATGGACTGAATCTGAATGATTAAGATTCAGACCTTCTTT
AAATGCAAACAAATGAGGCCTTATTCTATCACATTATACTTGCACAGTCTTTGTTGTTATCGAAGTTTTGCGTTAAGAGA
CCATGCGCATGTCCTGGTATTCATGAGTGTTCTAGAAATTCGTCACAATTTCATAGAAGCGGCCCCACTCCACACTCATA
TAGGTCCACCTATCAAGTGTATTCTACAGAGTAATACACCACCTATAAATGATATGGTAATGGATTAGAAGTTTGCAACT
CAACCTCACTTTATCACAGATGGAAAAACGTTTATAGTGCATAGGATCAAACAATGACTTGTTATTATCCATATGACCCT
ATTTCATGGGATCTTACCATTATGTTCAATATGCAATTTTGAGAAAAGACTCATTCTAGTTGAAGCTTCACTTATAAATA
TTTTTCTCAAAAATTTAGTCAGAGAATTGACCAAATTCACTTCTAACCTCACATAATTTATTAATATAATTTCATCTCAC
AACATGTTGTTTCACTTTATGTGATAAACACATATATTTATTTTGCCACTAGAAAAAAATTTTCCACTACAGTCAATGTT
GTTTGGAAACCACAATATGTAGATTCGTTGGATTTATCTCAACCTAAATATTTGCAAAAAAATTACCCCCACCTCATTAT
CAACCAACTCCAAATTAAACTTAGATTTCATAATTTGATCTAGTTATTTAGCTGATTCTCATGTCATTACATCCCTACCA
AGGGTAAAACTCATAACAACAAATAAATTTTGAGATCCAATTTCAGTATACCCCTATAGTGGAACAAATATTAATTCACT
ATATCACTTTATCATCAAATATTTCTTTTCAAAACATTTCAGCAAGAGAAGAAATAAAAACATAATAAATTTTGGACCAC
TATCAATAAGATAATTATAAAGAAACCTTCACAAAGCATTTCTCCATTATTGTCATTTTTCTTCTCCTCAAATTCTCATT
TTCAAGATTATATTGAACAACAAGGTCACGTAAGATATTACTCTCACTTTTCAACAAAAATATATTGTCAAAAACTTTAT
AATTTTTTCCCCTCACTACAATATTTCTCTCGATCACATAACTACTAATTAACGCAAAAATTCTATGCAACATTTCTTAT
TAATTAGCATAGACAATAAACATATATAGAATGAACATACGTACAACCATAAGTATTACATCTTTTCTTTTTTTCCAAAA
TCAAATATGATAACTTTAAGAATTCACCCCTACACTTTCAAATATTTCACGTTATAAGAAAATTGTCTAGAATATCTGAC
AAACGTATAAAAAATAGTTTCTCCTAGATTATTGAATGCATGAGAATTAACAAATATTAGTGCATAGAATCTATCACTCA
TTCACTCACACNNNNNNNNNNNNNNNNNNNNNNNNNNNNNNNNNNNNNNNNNNNNNNNNNNNNNNNNNNNNNNNNNNNNN
NNNNNNNNNNNNNNNNNNNNNNNNNNNNNNNNNNNNNNNNNNNNNNNNNNNNNNNNNNNNNNNNNNNNNNNNNNNNNNNN
NNNNNNNNNNNNNNNNNNNNNNNNNNNNNNNNNNNNNNNNNNNNNNNNNNNNNNNNNNNNNNNNNNNNNNNNNNNNNNNN
NNNNNNNNNNNNNNNNNNNNNNNNNNNNNNNNNNNNNNNNNNNNNNNNNNNNNNNNNNNNNNNNNNNNNNNNNNNNNNNN
NNNNNNNNNNNNNNNNNNNNNNNNNNNNNNNNNNNNNNNNNNNNNNNNNNNNNNNNNNNNNNNNNNNNNNNNNNNNNNNN
NNNNNNNNNNNNNNNNNNNNNNNNNNNNNNNNNNNNNNNNNNNNNNNNNNNNNNNNNNNNNNNNNNNNNNNNNNNNNNNN
NNNNNNNNNNNNNNNNNNNNNNNNNNNNTATTTATTAATTCAAGAAGATTTATCGATTGGCAAGGTAATTTCCATTATCC
ATTTTGATTTGATGTTTAAATCACCGATTCTATATAATACGGATTTTTAGTCGAATTTTTCAATTTTTATGTGATTTTGT
TTAGTTATTCATCAAATAGTTATGATTTTCAATTTTTTTCAAATTTTTTTTTTTGTGATTTTCTTTTAATTTTTCAGATT
TTGGAGAATCTAGAAATTCATATGTGTGTTTATTTTGTTTGATATTTAATACATTCTAATTTTTGATAATTTCGAAATTC
AAATTATCAAAAAAATTGTCTTCATATTTGAGATTTAGTAGATTGTAGTAACTACATTAGCACACATACATCATATATTG
TTTGATTTTTTTATACATTCATATTTAATAATTTCGAATTTTGCTTAATGGGTTACTAATGCACAAGTGAATGCAGATTC
AAATTCGATTTTGATGGAAAAAAATCGGAAAAAAGAACATAGTAGATGAAGAAGAAGAAGAAAGACAGTCAAAGAAGAAG
GTTACTAAATTGTATTCATACCACAACTGTATTCCTATTAATTTTTGTTTGTCAATTGTTTTTCTTTTACTCATCATTTG
TATTTTTATTTTAAAACATTGTATTTCTTTTTTAGTTTGTAGTAATTTAAAAAGGTATATAATGTATTTGTCACAATTCT
ATATCTTATGATTGAATACATAATTTATAGAATTGTGACGAATACATTATAAGAAGGGAAATGGAAACTTATTGGTATTC
ATTTTTCGTTTGAAATACAAAATCATACTGAAATACAACCTGATACTTGAAATACAAACTTAGTAAGACATATTTTGTAT
TTTATTTGGCTAAAGCAATAGAATTTTATGAATACATAATATATAAAATTGTGCGACGAATACATCACAAGAAAGGGAAT
ACAAAATTATTGGTATTCATTCTGCGTTTGATATACAAAATTATATTGAAATACAACATGATATTTGAAATAAAAACTAA
GCTAGAAAATACTTTCTACAAATTTAAAGTGAAATAATAATATAACAAAATTGGATATTGAAATATAAATACAATTTATT
TTGAATAAACTTATTCAATGTATTATATATGTATTCATCGCAACTGTATTTTTCAATATCATTTCGATCTACAACTAATT
TGTATTTATATTTTGGTATATACTACACAACTGCCTTTATTTTTGTACTTGAACTAGAATGCCAAAGAGTTGTATTCATA
ATAAATCAATACCATCATTTTTTGTATTTTAAATTAGTTATACATATCATTAGGTATTAGAATACATTTCGGATGAACAC
ATATTCAAAGAAGTTCAAACATTTAAATATCCAAAACAAAGGGCATTAGAGATTTCCCAACACTTCCACTCATATAAGAT
ATAAAATACAAACTATTGTTTCCAAAAAAAAAATGAAATTCTTAAGAACAAAGAAAAAAACTCTAGAAAGAAAAATGGCA
ACATATTCTCTTTCAAAAATGTAACTGATGTTAAATTATTTTAAAAAATTACCTTTTTTGAAATTTTTTGTTCCATGATT
TTCTCTATTCACTTATTAATTATTTGTACTCTTTCAAATTAATCAAAATAAAATAAATACATAACTCAATTCTTAACAAA
CTAAAATATTGACATTTTAAATAAATAGTGAAACTATTGCTAAGGAGTCCCATTAAAAGCTAAAATATTGTTGTTTTGAA
AACTTTCCCTTTTCTTTTCCTGTGATTCATAAGAAATATCCATAAGATTGTTGGAATATTGTAAATCACGGTAATGTCAT
AGGCATGCCTATTGAACTGTCCTTAAAAGATATTTCACCAGATGTGAGTGTTATCATCTGAGATTCAACAAACTCTATTA
GTATAAATTAGGAGATAAAATCTAACAATGATTTTAACTCGATAGAAAACCCAACAAAATAAATTGAGAAAGATTTGATA
TTTACTCTCTAGCATTTTTCCTCATTGGTTTCTCACCCCATTCATGAGTACTTGAAGTATTTATACACAAAAGAAAGAAG
GGTAAAATGATAAATATATCCTTGAACTATCGTAAATGGTATGTAAATATCTTTTGTTACACTTTTAGGACATTGATGCC
TTTACCGTCTAATTTTTGGAGTGTATTGAACTAACGGAAAGACACGTGTCACGATCTTAACGGCCTATCCAAATTTATTT
AATTTTTACCAATAATTAAAAAATTGACTCGAATAATTAAAAACCCACCAAATAATTTTAAGACCCACCTGCAAATAAAT
CTAATTTTCCCTTTCTTCTCAAGTTCCGGCAACCAAAGACTGCACCGCAACTCCATCTTCTCCGGGGAAGTTCCACAAAC
AAAGTCACTTCTAACTGCTACAAACCCAGCATCCGGCGATCCGGCGATCCGGCGAAATCAGCGAGGTTGCAACCCTTCGG
CCACCATGCACCCATCTCTCCCTCACTGCTGTTCCAATAGCTCCGGCGAGCAACCGAGCATACCTCTAGCTCTCTTTACA
AAGCTTCAATAATGGCGACCAAGAGGACACTCCGTAACCAAGAAAAAATCAATCTCATTTCCATCAACTGAGAAACCCCC
AAAGTTCTACTCATACATTCAAAGAGTTTTTGTCTGTGTCATTTATTTTGTCTAAAAAAGACTAGCGGATCTTACTTTGT
TGATGAGAATTATATTAAATTAGGGTAGCAATTAATATGAGATTTAACTTTAAAAAAAAACAAACTATAACCTTCTCTGT
TAGGAAGGAAAAGATCGAGAAGCTAGTCTGTTGGGGGTTTGGGGTTATAATTTGGTGCGGGTCTTAAATTATTTGGGCAG
GTTTTTATTTAATCGGGTCAACTTTTTAACTATGGATAAAAATTAAATAAATGTTGGATAGATTGTTTAGATCATGACAC
GTGTCCTTACGTTAGTCCAAAGGGTATATACACTCCAAAAATTAAACGATAAGGGCATCAGTGTCCTAAAAGTATAACGA
TGATATTTACATACCATTTACGATAATTCAAGAATATATTTGTCATTTTTCCGAAGAAAGAATGATAGCATGTCATATGC
CCCGACGTCTAATTTTCATAATTAAAAATAGTAATAAAATGTCATGAATACTATTTAAAGACGATCTTATTTTTGAGATA
GTAAAAATATTCTTCCAGCACAATCATGTACAGACGTGACTTTTAGTGTGAAAATAGGTCCCAAAATTCATATCCCAAAC
CACCAACTAAAAATCGCAATAAATAAAAATGTATATAATTTTAAAAACATTAGTTTCAGCTTACTCTAAGAGTGTTGCCA
AGACAGAGGTTATTACTCTGATTTTGTTGGAGGCAGAGAGGTTGAGAACTGTTCTTGTGCAAATTTCTCGATCAGTGGCG
TATACAAGATTTTTTATAAGCAGTGTTACCTTTTAAAATGAAAAAAGCAGTTTGCTACTATACCTTTTCTAAAACGTAAA
AAAATATTATAATTTTTTCTCCATGAATTTTCTTTTTTTCGAAATGTATTACTTCCAAGCCTTAGCCAAGCTACGTACAA
CTTTGGTTCGAAGTGTCACTTGAAGAATATATATACTCTACGTAATCTCGATATTCCTGTAGATTTTCAAATGGGAAAAG
ACATTAGTGATTTAAATATGGCTAGTACTCTAGTAAAACCTGTTCTTGGGGTTTATTATGACTTGTTTTAGATAATTGTC
ACTATTTATGATAGACTTAAATAGTTTTACGGTTAATTTATTTTGATTATCTCATTTTGGTACACCCAACTAGAGGAAAG
TTGGGTGCCATCACGCCTTAAAAGGTTTTGAATTTCAAGGGCACTACTTTTCTTTAATTTAAGGGAAAATATTCAAATAT
GTCATCGAACTTTCGGAAAATACTCATTTATGTCATCCGTTAAAAGTTTAGTTCATCTATGTCATTGTCATTTAAGAAAA
TGGCTCATCCATGTCATATTTTTTAACTCGAAACAGAGATAGGTCCTTGTGTGGCGGCAAGTGTCGACCACCAAAATTTG
AATGGAGATAAAAGTTTAGAGCTAGGTTGAAATATCAAAAACAAACTTGGTTTTGCAGAGCCACAAGAACTCGTGATTCA
TAGATAAACAAAAACTGCCTTGCAAAAGGACAACCAGAGTAACCCCACAAAACACACTATCATTAAGAAAAGGTTAAAAC
AGTATCAATGCAAATGTCTCCAATGTTCACAAACTACTACTGTACTGCCAGTGCATTTGTTACATATTCTCTTCCTGTTA
GCAAATACTTTCTAAAACAAACATCATTTAATTAACAACATTACTCAAATTTACATACAAAGGTCAATCAATCCTGGCAA
AATGAGGCTGTTACCGATAATTGTTCAAGTGCTTTTCAAGTTTCAGCTCTGTTTCCAGAGGTAAAAAGTACTTCCGCTCA
GTCATATTTCCTGAATGAGCCAACTACACTTGTGCTCATTGCGATAACCAAAAGGCATTGCTCAACTACCAAAAGCACAC
AGCAAACTATCACCTTAGAAAGCCAAAAGAACTACCTTAAAGATCTTGTGATTATTTGAATCCTTGACTGCTTTCCCTCT
CGACCAAAGTAATTAATCAGAAGCTATTTAATTGGGTGAGCATGGAAACGAGCTCATCACTGGAAGGTCGATCAGCAGGC
ATGTCTGATAAGCATACCACTGCTATTTTTACTGCCATTAACATCTCATCTTCCTCAACCTCTTCCCCTAGAATACTCTT
ATCCAATGCTTCTCGAGCATCGCCTGCTTCCTGCAAACGTTGAAGCCAACGTGCTAAACTTCCTCCAGTAGATGTATCCC
CAAAGAAGGGATCTGTTGGGTACTTTCCAGTTAATAGAACACCCAATATAACCCCAAAGCTAAATACATCACTTTTATCG
GTATACCTGCTGCGAAATAGCAACAACTATAGGTTCAATCACTTAACATATGTATGTATTGCGTCAAAGAACAGATATTA
GATAGGTAACTAGTTTTTGCAAATTCAAAACTTAAACATCGTTGATCATATAAACTACAAGAGAACCGAAGCAACCCTAC
ACTTGTGAAGTTCTATGTCAAATATTAGAGCAAATTGTGTTCATTACAAACACACCAGCCATAACGCAACGCAACGCAAC
GCAACAGTTTGCCTCAAATATCACTTAACATAGGCTGAGCAAACAAAAATTAAATAAGTTGATCAGTGGGCCAACATAAA
TGCATCAACAAGAGGCAATTAAACTTATCGAAAACCTAAATTCATTCGTCGTATTGGATTTGAAAAAATGATACCTGCAA
CTCTGGAAAGATTCTGGAGGACCATAGTTTGATGCAGCAGGGAGATTTAAAGTGGGAATGATTTTAGCCAAACCACAATC
AGCCAACCTAGGCTCAAACTCAGCATCCAACATTACATTTGTGGGTTTCAAATTCCGATGCAAAACTGTGGGGTTACAAG
AGAAATGAAGATACTGAAGAGCCTTAACAATCCCAACTGCAATTCGGAGCCTGACTTCCCAGGTAAGTTGCAATTGATTT
TCCCTAACTTTGTTCATTACATCTTCAAGACTGCCAGTGTTTACATAATCGTAAACCAGAAAGAACGTATTCGATTCACG
AACATAAGCCCTTAAACTCATCAAATTCCTATGCCTCAAACTAGCAATAAGTTCAAGTTCGTGTTGTATTCTTCTCTTAA
ATGACTTGGTATGTAACTGTGGAGAACCAGGTTCCATTCTCTTAACTGCAACAGTAAGCCCATTATCGAGAACAGTTCTG
TAGTATTTTCCAGAACTACTTGACCCTATCAACTGGGTATCATTAGCAAGAGCTGATTGCAGAGTTTTGGATGGAATTTT
AGGAGAGAATACAACAGGGCCTTTGAGAATTGGGGCTTTGTTAATGTAACGAACAAAACTCCGAACAAGCCAAGCAAAAA
CAAGTGCACAAATCAATCCTGTAAACATACCAAAAAGTATACTCAGAAAAATCCTTTGAAATCTGTTCTTAAACTGATCA
GATGAGGAGGTATCATCCTTGAGTATCCTTCCATGGCATTGCACACAGATTAGTTGTAGCCACAAAAAACAAAGCTTGAG
AACTGTGCTACTGTTGCAGCAGGTCCCCATGGAAACTAGGGTTGTTTTTCTCTGTGGGTCGGCAAGTTTAGGGTTCACTC
CTCTGAATGTTACACAAGGACGACAATGTGACCATTTTCTTCTTTTTTTCTCTTTCTGAAACGAATCTTGAAGAACAAAA
ATCTTTTGCTGAAAAAGCTAATTTTAAAATTATATAAATAATAAAATAAGATAAAAGTGAACAGTGAGGAATATATACAA
CTTCACAATGAACAAGAATAGAATCATTACAAAGTTCAAATTCCAAATATGTAACAACTTTGCCTCTCACAAAACAAGAT
TAGTGAATAAATCCACTTTTTTCCTCCACTAAAGAAATGAACCTATTAAAGATAGAACTACTTTTTTTTATACCTACAAA
ATAACAAGATGGAGTATTCTCTTTTTTTTTTAAAGACCCAATGGGTCAAAAATCTATCATTAAACAAAATAGTTATATAT
ATATATAAATTCTTTTAGATTAATTATTATCCTTTTTGGGCTTTTTTTCTATTATAGTCCACAGCCTAATTTATCATGAG
TTAATATATCAGATGGTCATTCAATTTTGAATAGTTCACTTAAAAAGTCACTCAATTTTGAGTTGTTCACTTAGAAAGTT
ACTCAATTTTTTTATAACTCAAAATTCACTCAGCTATTAGTGTTTCACTTAAAAAGTCACTCAATCAATTTAAATAATTT
TTTCATTTGTAAAAATACAAAAAACAATTAAACTAGTTTTAAAAAAAAATAAGATGATTATTTAAATTATTTTATTGAAT
TTCGTTGAAATGTAGTTTTTGTTTTTAACTATTTTTTTAAAAAAATAGTAAAAGATTGCTACTGTGCGTTTTTTTATTAC
TTCTTATCAATTCCAGCATCTTTTTTTTTTTTGATAATTTTTTAACATATTTAATTCCAATCAAACAACTACTAGAACGG
AAAAGTTTTTTTTTTTTGGGTCAATTGCTATACGTTTTTTCAGAAAATTATAATTAAATAATTGGAGCGGATTAATAAGA
TAATTAAAATAGAAATCTTATTATTTCTTTAAAAAATAGTTTACAATAAAATTTAGGAAAAAGGCTCAAATATGACATTG
AACTTTCAAAAAAGGCTCATTTATGTCATCCGTTAAAAGTTTGGCTCATCTATGTCATTACCGTTTAAGANNNNNNNNNN
NNNNNNNNNNNNNNNNNNNNNNNNNNNNNNNNNNNNNNNNNNNNNNNNNNNNNNNNNNNNNNNNNNNNNNNNNNNNNNNN
NNNNNNNNNNNNNNNNNNNNNNNNNNNNNNNNNNNNNNNNNNNNNNNNNNNNNNNNNNNNNNNNNNNNNNNNNNNNNNNN
NNNNNNNNNNNNNNNNNNNNNNNNNNNNNNNNNNNNNNNNNNNNNNNNNNNNNNNNNNNNNNNNNNNNNNNNNNNNNNNN
NNNNNNNNNNNNATGGCATGAATGAGCCTTTTCTTAAACGGTAATGGCATAGATGAGCCAAAATTTTAACGGATGGCATA
AATGAGCCTTTTCTGAAAGTTCGATGGCATATTTGAGCCTTTTCCCTAAAATTTAATGAAAAATTATTTAAATTGATTGA
GTAACTTTCTAAGTAAAATATCAATACTTAAGTGACTTTCTAAGTAAAACACCAATAGTTGAGTGACTTTTGAGTTATAA
AATAAAATTGAGTGACTTTCTTAGTAAACAATTCAAAGTTAAGTCACTTTCTAAGTAAATTATTCAAAGTTGAGTGATCA
CACGAGATATTGACTCAATTTACCTTTAATAGTTGAAATTACACATTGCTCTCCTCATCTCTCTCCTTCTCCAACCAACC
TCACTGGAGATGACTTCTCCGGCGAACAAAACAACAATCACCCCAACTCCAATTTAAAGTTCTCACCTCCACACCACCAC
AAAATAAACTCAACAACAACAATGAACAACATAATAACCAAATTGGAAAATCATCAAATTCCAACAAAAAAACAAGGAGC
TCCATGAAACCATGCGATGCCCAATCTCTGTGCATCTTTTTTTCTTTTACGTTATTGTTTTTTAATTTGTAATTATAAGA
ACCAAAGAAGATTGTAGTTTCTATGTTCATTGCTTAAGTAGAAGTGTAGAACATAAATCAGTGGTGTTGTTAGATCTGAA
CATAATTTTGATGGTGTTCGTTGCTCCGATGAGCTTCATGAAAATCGATGTTTAGATCCGATTGAAAAACTCTCTTCGGC
ATTCAAATTTGGTCATGGTGTTTGGACCAAATATATGGGAAAAAGAGAGTTTGGTGACTGTGGGTGGACTGTGTGTTGAT
TTGTAATGGGATTGATTTGAGCTACTGATAATCCAGTGATCTTGAATCATCGGAAAAGATGAAATATAAATGATAGTTGT
AATACAATTCAGGGGTGTTGTAAATTGGATGTCCACACTAATATGTTAAGTGTTGTAAGATTAATTACACACACAAAATG
TTGTGTGGTGTATACTAATTAGTCATTTGATATACTTGGTGCTCAAAGTGTATACATGGCAAGAAGATATCCATGTATCA
CACTTTGGGCACAAGTGTATACAACTATATATACCCCTAATCTTGTAACAAAGAAAGAGGCAAGAGTAAGTGAAAGAAAA
TACTACACATACTATTTCTCATCTTTCTTATTATCTTAGTTGTTATACTTTAGTTTATAACACGTTATCAGTACGAGTCT
CTTCATCTATGAGCATCTCCGACAGTGCATTAGCCGAAACATAAATAGTATAGAGTACATTATATTTTGCTATATAAGTC
TTCTTATACTTGATAGTCTAAATTTGATGCGTCAAATGTAATTATCGTTAATGTTATCATGGATTTTTGAGCTAAATATT
GGAAGGATAATTAGTACATACTTATTTGATAATGTTGTTGAAAGAATTGAACTCACCAAAATCGTTAGAAGACTAAAAGT
GCATAACATGAATTTTTAATTTGGTTGATACTTTGTTGTGGTTATCACCTAGTAATACATAATTGTTTTTAAAGGAGATA
TAGTAGATTTAAGGAATCCATATCAAAATAAAAAGGAAAAGGTATTAAAATTTCTTATGTTGACCTACATTAATTTTGAT
CAACATCATTGATTATTTTACACTTGTTTATCTGTCACTAGCTAATCATTTACTTCTTGAATTATTATAAGGATAAATTA
CCTATATACACACCTTTTTTTTTTCCATTATTCCCTACCAATTCTAAAATTTTCCAAAATCCCTTATTTTACTCTCAAAC
TCACAATTGCTAGATACATAAATCCTAACTCCCAAAACCAACATTTATCCCTTCCTTATTTCACTCCACAAATCTCTCCT
TATTTTTAGTCACAGAATCTTGATAGTTAGTTTCTCATTCATGTTTGAAATTCAAAATCAGTCTCTTTTCCATAGGTTAA
GGATATTTTTAGATAAAAAAAATTTAAAAAGATATTTATGAGTCTTTTACCTATTTTTAAAATACTTCAAAATTTATAAT
AAAATAAAATAAGTGAACTTCAAATTTTCAACACTAAAACGTAAATTATAAGGAAAAAAAAAAGTAATAGTAATAGTTAT
TATTTGGTAATAATCAGTTTTTTTTCTCGTCTTCTTGTGAAACCCTAAACCTCGAAAAGGTTCAATGGCGACAATACCAG
TTAATCCGAAGACTTTTTTGATCAATTTGACTGGAACGCTTGTGATGGTAAAGTTAAAGTGGGGATTAGAGTAGAAAGGG
TATTTGGTCTGTGGATTCATACATGAACTTGCAGCTTGTTAATGGGCAACAATATAATACCTATCAATTTAAACGAGATA
CATAAATTGTAATATATCATGCACTAATTTTTTTAGATATGATACGTAAATTCGAATTTATACTAAATGTATCAATTACA
TAGCAACTATCACACGGTAATGTATCGATCTCAAATCGAACATCTTATGGGCAACAATTATTTATTTAATGTATCTAGTA
TAAATACAAAACTTATCAATTTAAACATGTATCTAGGTGTTGCTATGTATCTTCTATCTTATTCAAATTTTGATACATAA
ACTTAATTAGTTTTGATACTTGATACAAAACTTCTACCAAATGTATCATTTATCATGTATCTAGGTGTTGGTATGTATCC
GTAAATAGTACATGATACATTAAAGTGTCACACAAGTATGTATCAAATTCATAAATGGTGATACGTAAATGTTATTATCA
AAAGTTTGTTTAGTTTGAGGCAAAATGTGAAGATCTTCCAGCTATGTATCTGATACAATAAATATGGAGCGCATTAATAC
ATCTATTAAATCATGTATTAGATACACAACATAATAAATCATGTACACAACATTTTGTCTTTTAAACAGTGCTAATATCA
AATATAACTTTTTATCAAACACAACTGTACAAATTGTGTGTTAGATACACAATTTTATGGAACACAATATTACATCTACT
AAACCATATAACTGATACATGGTATAATGTATCGGATACATAATATTCTATTCTTGCATGAACAAATACATAATTTTTTA
GACATAATACGTAAATTTGAATTTATACTAATTGTATCTAATACGTAGCAACTACCACAAAGTAATGTATCGATCTCAAA
CCAAGCATCTTATGGACAACAATTACTTATTTAATGTATCTAGTAGAAATACAACACTTATCAATTTAAACGAGAATAGT
AATATATTGATTGTTTATTTATGTATCTTGTTTATTGGCACCAGTTGGGTCTTTCTTGTCAACACCGACAGCAAAAGTTT
GCCTCATGTCTCTCACGGTAAAACGACCCAATGTTGGGTACTCAACAAAGGTCTCAACAACCATAGGCTTGGTGGGAATC
ATCTTATCCATACCAACATCACCATTCTTCAAGAACTTCACCTCCTTCTCCAGTTCCTTACCTGTCAATGTTGGTCAAGA
TCTCAGCAAACTTTATAGCAATGTGGGAAGCGTGGCAGTCAAGCACTAGTGAATATCCAATTTCAATCTGATTAGGATAA
TTCATGATGATGACCTGAGCACCTATCAATGATCCCCTCTTCATTACTTAATTTTCAATGGAGATGAGTTATTACCTTCG
ACGATGTATTTGATTTTCAAGATTTACCTAATCTCATCGATCTCCAACTCGATTGAAATGACAGCTTTGAGATTCATAAA
TGAAATCGATTGTCCAACAACAATTTGATCACTTTTATAGCCTTCATAACTCATCTCGCTCACCCAAATTTTTTATTCTC
TCAACAAAATCGATATATATTAATATTGTATCAGCTAATATTGTCGATTAATTTAAATTCTTCACGATTTGGGTTGCAAT
AGCGGCTTGATGGAGATGATAGAAATTTGAATTTTGAAAGATATGAATCTGTTACAGATTGGGATGGATTGATAACAATC
ACTTATGCTTGAATCGTGGGATATAAAATCAATTTTAGGTTAATTTTCCTAATAAAGCACAGCAACCAACTATTTTCCTT
GAAAGGTGCTACTGCCAACTTTTGCAAGTATCACATATAATGTATCCGGATGAAATTTATGTATCCGGATGACTTCTATT
TTAAGAGATTTTTGTAAAATAGAAAAAAAGTAGGGATAGAATGTAATTTAGATTTTACACTATCGGATTTATGTAAGTTA
TACTTATTATAATATGTTATATGTACTAATATAACTTGTTTTATAGTTGCTTTAAAAAGGTAAGCAAACTAATATTTGAA
GAAGTATTTTATTTTCCTTTGGAATCATCAAAAGGACTTTTCTATCATGAAAGATTCTTTGAAGTGGCATTGGCATGTCA
TTTAGGTTGGCAATTAACAAACTTGGTAATGGTAAGCTAATTGTATATTTTTGCTTTATGGTAAGCCTCCTTCATAATAC
TAATTACATTAATTCTGATTTGTATATACATGCAAAAGAGTATGCTAATTTTTGAAATTCATAAAATATGCTACATGTCA
TTAAGACAATTTGACATGTAGACTTTATTAGGTCCATTTATCAAATGTGTATTTAATTCTTGGATTTTGAGGTATCATTT
TATTTATTGTGATTATTAGTGTTTACCTCTAGTTGCTTTATCTATGAATTACAATTGAAGAAAGAAATTTTCTTAACTAG
CAACAAATGAAGTCAATGTTGAGAATTAATTTGTTGATCTTTCAATAAGTGAATTACTCATAAAACTTTTAAATTGAAAA
TAGTATTCAGAGCCATCTATGAAGATCAACTATGTTTCGTTTAGCAAAGGTAATAACTTGTATATGATCTTTTGAAGTGT
TATTATGACTAAATTTATTTGTACAATTAATAACAAAGTTACAATATTTTAAAGGCTCAATGATCAATTTTATTTTGGAC
TATTTATGATGCCATTGATTGAGGTAAGACGGTGGATTCAAATTTCACCGCACCAAAAGGGTAAGACATCGATTAAAGTA
TCGATGCACCATGATGATAAGATTTTGGGTTCAAGTCCCTTCGCATTTTGGCCTAACACACCTTTGTATGGATAAGACAT
TAGGTTAAAGTCCCAATGCAATAATATATAATGATGATTGAGCAAATCGATATGCTCTTGCTAAAAATTGTGAATTCCGT
CTCACTGAATATGCTCCATTCATTTAAGTGAATGTGATAGCAATACAATAAAAGTCTGAAAGATGACAAAATTATTTTAT
GATCAGACATATGAATATGGATGTGAATGGACAAAATAATAATAGTCATCATTATGATAATTGTAAAAGAAAGAACAGTA
TGAGTTCTCAAAATTGTCCTTCAAAGAGTGAAGGTAATTTTTATCATCAAATTTGGTATGAAAGGTATTGGACACGCGGT
TACTGTATGTGCAAACTGATTTGATTTTATAAATCCTCCATCAAAATAAAAGAATATAAAGTGAAGATGCACTTGACATT
TCAAAAGTGATGTCGAGGTATGTCATATGAATATGATAAATTTCAAAACATGACAATAAACTTCTAATGAAAGGAATAAT
TATGAAGCATGTATATATGATTATAGTCAATTCCTTGAAGAGAATGTGACTTGTGATAAGTATCATGAAAAGTGGACCAT
TCTTGGAAGTGAGTGTGTCAAGAGATGATGAAAATTATGAATAAAGACATACTCATGTATAGTTTAATAAATACCACAAC
TCACCTCTATGGGAGGTTAGAGAGAAATAAAGAAATTTTATGTTGGTATAAATGGTCATTGGTCAAGTACTTTTAGTACA
TCACAAATATTATGGTATGTTTTAGTATGAACTACCGAAAGGGCAAAAGAAGGAAATCATTTCTTGCCACAAAAAATTGT
CATTGATTATGTATCTCTATACATCAAAATATTTTCCTAATATTAAACAAAAGGAAGGAGATACTAATGACAAAAGTAAA
TCAAGAAACAAGTTTTGCTTGTAATGATTTTGACCATGACAATAATGATATAAATTTCTCTTTGAAAGAGATACCACACA
AACAATGTTATGAAATATGTGGTAGTATTCAATGTTAATTGCGAGCTTTGGTGAGCTAACGTGCTAATATCCTAAGAAAT
AAAATTGCTCATGATATTGGAATTGTAGTAAGTCTCGAAAGAAACTTTTTAAGTTTCAAAGAAATAGTCAAAGAAAAAAA
AATATTGAGACTATAAAATATGAAAGATTTAAGATCTTCATATTACTACAATCAAAGTGGGTTATATATATTTACGTGAA
AGATTACCCATATTTGCTTATTGTTTGTGGTAACTAAGTATGGACATGATGATGAAATCACATGCAAAATAAACTAGAAA
TTTATTGAAATAAATATCAGTTGGCATGGCCGGTTAATGACCATCCCAGTTTAAATATGATACGAAAATTACAGAGAATT
CATGTGGTTATATATATTGAAGAAATAATAAATTCTTCAAGAATTCTCTTGTGTTGTTTGTTCTCGTGATAAAACTATCA
TTGTACCAGCTAAGGTTGAGATTATATCTCCTAGAATTTTGAAATGTATAAAAAGGTGAATATGGGCCCGTTCACCTGCC
ACGTGGACTATTTACTATTATATGATTTTAATAGATGCATCTATGTTATGGTCACA
AGTGGTTATGACCCGCCTTCTTTGATTTAAACTTGTTTTCAGGTTGTCTTATTTTATTAATGTGGGGTATATTGATAACA
ACGCTTTTCAACTCTATCATGAATTATTTATTTATTTATTTAGATTTCATGTCTAAATTTACGTAATGCTCTTCAAGTAC
GTGAAATTTGTCTAATATTATTGTCGGCCTAATTATGTTTTTAACTATTCAATTTAAAGAAATTTAATTATAAAAAATTA
CTTAAAATTTGAATTCTTATTATAAAGTCGAAGGACTTTAAATTATTTTTTAAAAAACTAAATCATTATAATTCACTAAA
GGCAATAATTCAACAAAACAAATATTAATTACATAGGTCAACGTAAAACTGTTAATTTAATTCTCTAAAAATAATCATCA
CTCAAACGAAATACAAAGAAAGTGGAAATTTTTTTATTTTATTTTTATGTCTTTCTAAAAAAGAATAAACACGATATTAA
TAAGAACAAAAACTAAAAAATAATAATTGAAACTATACAATTTCCCATACAAATTATGCACATGTTGCATTAGTATAAAC
ATATTAGGAATTGTGCGTGCCTAAAATCTTTTCATTCTTTATTTAAGTCATAAAAATGAAAAGGAAAACCTACTAACTAA
AACCAATATATTTTAGATGATGAATCTTTGGCGTTAATTATTCTTATCATTTCAATTTATTAAGCCATAATTAATACACA
TATCATCATAAATATATATATATATATATATATATATATATATAAATAAGAATACACTTGAATAATAGTTTTACTTCAAT
ATGAAATAAACGATGGGTTATCCAAACATGATATAAACTATGAATTGCTATAACAATTTTACTCTAAATCTAACGATTTA
AAAGATCTGAACAAGAAATTGATATGAAAAGTCTGAACATACTTCATATTATAACATCAAAAAATATTAACAGATTAAAC
ACATACAAAATCTGATAACTTTTGTCATTGTGTACGTATGTAGTAGTGGCCTTTTTTTTTTGTAGGATTGCTTTCTGTAG
ATATCTGTATTGGTGTGTATGTGTTGTAGTGTCCTTTTGGTATTGCTGATTGTATTGTGTAGGTGTAGGTGTGTTTGTGT
ATGTGTTGATGCAGTATATAGGGGTGTGTAGTGGCCGCAGTGGCGGAGCCACATGAAGTTGAGGGGTGTCGACCGACACC
CCTTCATCGAAAAATTACATTGTGTAGCTAGACTAAAAATATTTTTTTATGTATATATATTACATATTGACACTCCTTGA
CTTCTACGCGATTTTACTTCTTTATATTTTGACACCCCTTTGTCAAAGTTCTGGCTCCGCCATTGGTAATGGGTTGTGAG
AGGTGTGAGGTGAGTTGGGTAATGGGAGAAGAAATGGGTATGGGTAGTNNNNNNNNNNNNNNNNNNNNNNNNNNNNNNNN
NNNNNNNNNNNNNNNNNNNNNNNNNNNNNNNNNNNNNNNNNNNNNNNNNNNNNNNNNNNNNNNNNNNNNNNNNNNNNNNN
NNNNNNNNNNNNNNNNNNNNNNNNNNNNNNNNNNNNNNNNNNNNNNNNNNNNNNNNNNNNNNNNNNNNNNNNNNNNNNNN
NNNNNNNNNNNNNNNNNNNNNNNNNNNNNNNNNNNNNNNNNNNNNNNNNNNNNNNNNNNNNNNNNNNNNNNNNNNNNNNN
NNNNNNNNNNTATTTTTCAGACCCTTATCCCTATATAATATAATACAATATAATATAATAATATAATATAATAGTAAGAA
TATTATTAATTATTTTTTGAACTAACAAAAAATTTAAGTAGCTAATAATAAATTATAATTAAAAAAATACTAGATTATTA
ATTAAAACTAAAATTTAAAAAAAAACTTGCATTTTTTTATAAATTTTCTTTTCTTTAAAATAAAACTTACACTAACAATG
TAAGTCTATTATTGTAGTTTTCAAATATTTTAAAATAAACTTACTAATATAAGATAAAATCAAAACATCTAATTTAGATA
TAAAAGCAATATTTAAGCACTGAAAATGGTGTAAAACCTCAAGTTCGGTAAAGAATTACGTGTATATAGCATGCATTACA
TATTTATAAAATATAATTAATTGTTTACAAAAATACCCTTCATATATATAATGGAAATAATGTGCAAAAAATTTTGAGGA
TTAATTGTATCTTTACTCATGCTAATGCATGTATTAAAACTTTTGTATTGCTAATATCGTAGTTTTTATGCATTAATTAT
ACATAACATAATACTTAATAGGATTAAAAAGTCTACCGAACTATCTATTGCTAATGAACTTATGATCTTCAATAATATAT
CTAGTCGCGCTGAAAGCTTGCCCCAAAGTTACTAATGATGCTTGAACTGCTAGCACATCTTGAACCGCCCTTGCAAGGTT
AAAATATTGTTCTCCACAATTCTTCCACCACAGTAATAATTGAGGTTCTCTATGTTCATCCTGAATATTTTTCGGTCCTT
AATTAATATATTCATTAAAATTATTATTGTTAGAAATTTTAGTACCAAGATAATCATCCACCATATCATCAAAATTATCT
CTTCTAGGCCTACAAGTTGGAGGTCTAACTGGTGGAACATTTATCTCCATGGCTCTATATATTTCATACAACTTTTTAGC
GTTATTTACTATGCTACTCTTACAAGTTTCACCACTAGAAATTTCATCAGATTAAGTTGTAAACCTCTATGAATACAATA
CTTGGGCGGGACAAGGTCATAACCTATCCAAAATCTATAAACAACAAAATAGGCAAACATGTGGCACTCTGGCAACCCTT
GAAACAAAGGAGTCAACCCATCAGCTAGATAGGCGGATCAACTAGATAGGTGGATGTGTTATTCGATAGGTCTGTATGGT
CATCGCTCAGGACCTACATGCATAAATGCAGCGCCCCCAGGCAAAAGGCGTCACTGCAAAATAATGTACCAAGCATATAA
GGCAAATCTAAAGCTAGAAATAAAGTATAAGGCCTGAAAGAAAGAGGCATGTGTGAAACACCAGTACAATACCTCATCTC
CCTATAATAAAATAATATAAACACATAACAAGTAATAACCTGGACCTTAAAAGCTCAGCAGGTACAAACAACACACAATC
AATATAAGCCTTAACGAGCACAAATAATTGTTAGATATCCCTATTAGCCCCCTTACTTGAATCCCACTAATAATCTGAAC
TGTCAAAATATTCATGTGCCATGAATCAATGCATTTTTTAAGCTCTGTGGTACAATGCATATATGTTTTCGCATAGGTAC
AACCTTCCCGTCATGTAGGTACGGTCTACTCGGGCAATAGGCATGATCTACTCAGCTCGTAAGCATGATCTACCCAACCC
TTAGGCATGGTCTATCCAGCCCGTAGGCACGTTCTACTCGGCCCTTAGGCGGGGTATAACAATCAATCTATATGATTTAG
AATCATATAGTGCTAGTGTCTGCTGAGGCCAAAATAAGCTCATAGGCGCCAACCTAATGATAAATTATCACAACAATAAC
AAGTAATCATAATTGATCAAAACAATCATAACATGCTTTCTAGTCCACTAAGCAAGGAGTAGAGTGTTGTTGATAGACAT
TATATCATATGGTTGTAGCCAACTCAATAGGACAAGGCTACATGTCAAATAATGTCAATAAATCGACCATAACAAGCTTA
GGTCATTAGGATCATTCCAGAAGATAAATAATAGCATTAGCATACCTTTCAATCGAATCCCCAGAGGTGCCTCTAAGAAG
CTTGGCAAACCAAAAGTAATGCAATATTGCGAGAATCAACCTGGCTATAAAAACGAGTCATAACCAATCGATAAGGCATT
AACGTTATCATCATGACAAGTCAACTTAACTCAACAAAAAATAATCACGATCTTAAAAATAATTATAAGCTAATAAGATG
TAACATCTCGCAATTTGAAACAACTAGGAAGAAGCTTATAATTGGAAATAGTCATTTGTGGAAAGAATTAAAATCTGGAA
ATTTGTTTAAGTTAGGAAAAGTGAGTTTTTGGTCAAGTTCAAATGGCCATAACTCCTACCTCAGGATGATTTAGGTGTAG
TTACAGATGTGGTTGGAAATACCTTGGAATGATCTTTCCAACGCCGCTGAGTTTGCACGATTCCGAGTTCGTATGAGTGA
GTTATTCCCTTTGGAAGTTGGGCTGTTGGAATAAGGAAATGTCCAATCCGGATTTTTAAAGGGTGTTTTGGTCTTTTCCT
TACCCTTTTATTTTAATTCATTTTTGGTTATATTTTTAGGGTCTAAACTGATAGGATTCAGTTTATGCTTTTGAAAAATA
GAGTTAGGGTTTTTGGAGAAAGAACGCAAGAGAAAGGAGAAGAGGAAAAGCAAGATTCGTTCAAGATTCGTCGAGATTAG
CTTGTGGTTTTCGTCGGGGGTGATCCCTACAAGGTAGGCGAGATCACATAGCGTTGGTTTAGTTCAACCACGCGCCAAGC
ATGTTTAATTCAGCGTGTTTTCGTCCTAAAATGATTGAGAAATTGATGTTCTTGAATTGATTTCGTTCTTGAATATGAGT
TGGGATTTAGGAGTTTCTTGATGATTAAGTGTTGTTTCTCTGAGTTGTTTGAGTTAGATTTTGTGTATATGATTTGGGTA
CATGAATCTAAAGTGAATTTGGGAAAAAGAATCGGATTAAAACGATTTAGGGTCAGAAAACCCGATCAAAAGTTCGTCTT
AATTTTGCCTGAAGGGAGGCTGGCGCGACGCACCCCCATAGCGCCAGGAAGGCTGGGGCGGCGACCAGCAGTGCGCCAGA
AATGAGTCCCAGTAAAATGGGTCCTGGCACAGCGCGCCAGGGACGCGCTCGGATCGGCGTTTTTCACGAGTTTTCGTTGT
TTGGCCTATTTAAGTTATTCTAAAGTGTCCTAACACTTTCCATTGATTCTAACTACTCTAAATGACTTCTAAACACCTAG
AAATCATCCATAAACATGAATCATAACCTTGAATCCATAAATTCAAATTCAAGGAAAGTCAAGAGCAAGTCCATGAAGTT
CTCAAAGTCTTTTCAAGAAGTCTTTTGCAAATGCTTTTAACTTTGTTTTAAAGACTTAAAGTTCAAGTTGACTAAAGAGT
AAAGAGTAAAGATTGAAGTTATTTTTATTTAAAATTATATATGGGAACTAAGTATTACCAAGAGTAAATGTTTTCATATT
TAAGATGAGAGGAAACTCAGATTTCCAAAAGAGTTTTTGAATAGCAAAAGGGAACATTGATTTCAAGAGAGATTTTAAGC
TAAGTTTTGAGTAATTATCTCAAACCAGAGAAAGAGTTTTGTCTTTTACAAACACATGAGCTAAGTATATTTTGGGAGTA
TTATTGAGCACCGATGTGGGGATGCGAGTTCATATTAACTCAAATCTTCATGAAAACCATGTAGCCATCATGGGTAGAAA
GGGGTCATACTTTTTAGATGAACCCTTTTTCGCATAGATTAGTGGATCCACTAAGTCAGTTAGGTCCTATATCTTTGGCA
GGGTATAGGACGACCTTGGCAGCGTGAGGTAAAGTGTTGTATCACCATTTAAACTTATAGTGGTGGTTGTCAGTTAGAGA
AACTCCCACAGCATTAATTGCATAGTTCCTCAAGGGGTTCTACTTAGTATGAATGGGGTTATGGGACTTCATTCATGCAT
TGCACAAGTAGACTTTGAGAGGAAGCATGGTATGTCTTTTATGATATTATGGTTTTGAGTTGACATCATGTTTTAAATAG
TTTTCCTTTTTTCTTTATATTGCACTTGTTTTAAACTGTTTTATAATGAAATGAGTTAGTTAAGTATTCATGAGTTAGAT
GGGCCAAGGTAAGTGTTTCTTTCAGAATCTTTTCAAGCATGTGTTATGTTTAGCATTCCAACTCGCATACTCGTACAATC
AATGTACTAATACCAGTTGGCCTGCATCATATTATGATGCAGACGCAGGTAACTGGGATCTGCATCCAACGCATCGTTGA
TCCAGTGAGCAGTTCAGAGTCTGTTGGTGAGCCTCTTTGCATTCCAGAGGATCCCGTTTATTTGCTTTCTAGTCTTTCAG
ATGTTAGGATGATCGGGGGTCCTGTATCGACATCCCTCTTTGTTTTAGAGGCTTCATAGATAGTCAGTTAGATGTTAGTT
CATTCGTCATCATTTTGTTAGTGACTTATGTTCAGATTTGAGTTGCCATCTTGGCTAAGTTAAATGTATATTTTTAACAT
ATTATGAGTTCAGTTTTGAGACAGTGAGTTGTTTAGCATGTGAATCTCTTTCTTAATGCTTATAGTCTTCCGTTGAGTAA
GTAAGTCAGGCCAAGGGTTCGCTTGGGGCTAGTAATGGTCTTCGAGTGCCGGTCCCGCCCAGGGTGTAGGCTCGGGGCAT
GACAAACTTGGTATCAGAGCACAGAGTTCAAGGGTCCTAGAGAGTCTATGAAGTCGTGTCTATAGAGTCCTAGTTATCGG
TGTGAAGCGCGCCATATCTATAATTAGAAGGCTGCAACATTTAGGAATTCCTTCACTTCTTTCATACTCACTTCGTGTGT
TAGAGTTTATCTCTAAAAAGTTTTCCTCTAATTCGTGCTTGCGCGTGTTGTCAGATAAGCATGCCTCCACGAAGAACTGT
CTGAGGTCGTCCTGCTAGACGCAATGTCGAGGAACAAGGGGTACCTAATGCACCAAGAGTGCATCCCCAAGGAGAGGTCA
CCAATGTTGAATTCCGTGAAGCTATCCAGATGTTAAGTCAAGTTGTGACTCATCGAGTTGGACAGAGAGATAATCGAAAG
GAAGTGGCTGATACTTCAAGGATCTGTGAGTTTTTAAGGATGAATCCGCCAAGCTTCACAGGATCAAGTGTCACAGAGGA
TCCAGAGAACTCTGTTGAAGTGCTTCAGAATTTTTTTGAGATATTGCATGTTGTTGATGCTGAGAAGGTGGAACTAGATG
CATACCAAATGAAGGGTGTCGCTAGAATCTGGTTTGACTAATGGAAAAAGAATAGGGTTGAAGATGCGCCAATAGTGAGC
TGGGTTGTGTTTGAGAGTGCTCTCATGGGGCGTTTCTTTCCCCGTGAGTTGCGAGAGGCAAATATAAGAGAGTTTCTCAC
CCTTAATCTAGAGTCTATGAGTGTTCATGAGTACAGTTTGAAGTTCACATAACCTTTCCGCTATGCTCTGGAGATGGTTG
CTGACATAAGGAGCAGGATGCGTTTATTTGTTGTTGGGTTGTCTCGTCAGTCAAGTAAGAAAGGCAAGGCAGTTATGCTT
ATAGGGGATATGGACCTAGCAAGGCTTATGATCCATGTGCAACAAGTTGAGGAGGATAAGCTAAAGGATAGAAAAGAGTT
TAAGAATAAGAAAGCTAAGACATCAGGAAATGAGTTTGGGCAGCAAAAGAGTAATGCCAATTGGTCGTCTTTCCAACAGA
AAAAAAAGGTGCATGCTCCATCATCTACAAGTGCACCTACACCTAAGAACAAAAGTGAGTACCATAGTTGGAATTTCATA
GTTAAGCCTGCACAGTCTCAAGGTAAGGTGGCACATGGAGGTGACTGGGCTCCTGCATGTGCTAGGTGTGGTAGAATCCA
CCCAGGCAAGTGTCGTGATGGCCAATCAGGTTGTTTCAAGTGTGGCCAAGAGGGCCCCTTCAAGAAAGAGTGTCCTAAGA
AACGGCAAGGTAGTGGAAATTAGGGCCATAGAGCCCAATCTTCATCACTTGCTCCACCAGATAGGGCTGCACCTAGAGGA
TCTACTTTCGGTACTGGCGGAGGAGCAAACTACCCCTATGCAATCAATAGTCGCCAAAAGCAAGAGGATTCGCCAGATGT
TGTTACTAATATGATCCAAGTCTTTACTTTTGATGTTTATGCTTTGCTAGACCCATGAGCAAGTTTATCTCTTGTAACCC
CTTATGTTGCAAATAAGTTTAATGTTCTTCCTGAGAAACTTAGTGAACCATTCAGTGTTTCTACACCTGTTGGTGATTCT
ATTCTAGCAGAAAGAGTTTATCGTGATTGTCCCATTTCCATCAATCACAAGAGCACCATAGCTGATTTAGTTGAGTTAGA
CATGGTAGATATTGATGTCATTCTAGGTATGGACTGGCTCCATGCCTGTTATGCATCAATAGATTGTAGAATTCAAGTAG
TCAAGTTTCAGTTTCTGAGTGAGCCAGTCATAGAGTTGAATAGTAGTTCAGCAATGCCTGAGGGTCGTTTCATTTCGTAT
CTTAAGGCAAGAAAGTTAGTTTCTAAGGCGTGTATCTACCACAAGTAGACTTTGAGAGGAAGCATGGTATGTCTTTTATG
ATATTATGGTTTTGAGTTGACATCATGTTTTAAATAGTTTTCCTTTTTCTTTATATTGCACTTGTTTTAAACTTTTTTAT
AATGAAATGAGTTCAATTAAGTATTCATGAGTTAGAAGAGCCAAGGTAAGTGTTTCTTTCAGAATCTTTTCAAGCATGTG
TTATGTTTAGCATTCCAACTCGCATACTCGTACATTCAATGTACTGATGTCAGTTGGCCTGCATCGTATTATGATGTAGA
CCCAGGTAAATAGGATCGACATCTAGTGCATCGTTGATCCAGTGAGCAGTTCAGAGTCTGTTGGTGAGCCTCTTTGCATT
CCAGAGGATCCCGTTTATTTTCTTTCTAGTCTTTCAGATGTTAGGATGATCGGGGGTCCTGTCTCGACATCCCTCTTTAT
TTTAGAGGCTTCATAGATAGTCAGTTAGATATTAGTTCATTTGTCATCATTTTGTTATTGACTTATGTTCAAATTTTAGT
TGCCATCTTGGCTAAGTTAAATGTATATTTTTAAAACATTATGAGTTTAGTTTTGAGACAATGAGTTGTTTAGCATGTGA
ATCTCTTTCTTAATGCTTATAGTCTTCCGCTGAGTAAGTAAGCCAGGCCAAGGGTTCACTTGGGGCCAGTAATGGTCTTC
GAGTGTCGGTCCTGCCCAAGGTGTAGGCTCGGGGCGTGACATAAGAACAACATGAGTCTATCAACATCTCAGAAGAACGA
CAAACTCCCGAGGTAATATAACAAGGTGCACTTCACATCGTTAAATCAATAACCTCCATATGTGACACCTAAAAGTGGCT
CACCAATCTCCCATCCCTCCATAACTTTAATATCATCAATAAACACATCAAAACAGGTTACAACAACTAGGCTTCCTAGA
GCCACATCACTCAAACGCCACCTTGAGGGCCAAAAAATGTAAAAAAAGTATGAGGGAGATGATTGTAGGAAACAAATTAT
ATTTTTTAGCACAACAATCAATATCAAGGGTCCAACTCCGCAACTTTATGAAAATGCATCAAAACAAAGCCTAGGTCGTA
ATAATTGATTTCCAACTTTAAGCCGTGAGATTCTAAGCAAAGTAGGTGAAGAACCTCAACTCAAAGTAGATCAACCATAT
ACTTAAGTTAAGAATCAGATTACACACGAAATTCCTTCAACCGAAACAAAAAACGATAAGAAATAGCACAAAATGAAGCT
TGCGACGAAGAGAACATTTCTCCGAACTTGAGCCAAGGAAGAATCAAGCTAGAAGGGGGTGTTTTCTTATCTCAAAGGTC
TTGGAGCTCTCTTTTATGGATTCTAGACATTTTTACTTTGAGAAAATGTGAAATTTATCTTTCTTGAAGTAAAAAAAGCA
CCTTTTAAAAGCGGCCAAACCCGATCCAGATCCGTGACCAGGTTTGCTTGGAAAGTCTGCGGTAAAATGGTCATAACTCT
TTACTCCAATGTTGTATTAATAAATGGTTTTCTGCGTTGGAAACTAGACTCATAGACCTTCGATTTGATATATTATAGGT
CTCCTAACTCTATATATATTGGGAGATATACACCTTTCAAGTCAGTACATAAATAAGACCATATCAGAACTTCCTCATAA
TAAATCTCACTTAAAATTTTTATTTCAAGGCACCCATTAGCTTGTAACTTCCTTCTACAAATTCAAGTGACTTTATATAA
CTATTCCTTGGTATAACCACCTAATTTACATTATTTTTCCATGACCGTTGATGTAAACTACCATAAATTGACTTATCAAG
CATAAGCTCGTTATTTCAAATGTTACAAACTTATGGGGCATTACACCGCTGAACTCACTGTGAGCTGAAATGTGAATTCT
TCTTGCATTCCTATTATTTTTCTTTTGTTACCTTTTTCTAGTTTTTTTTTCTATTTAATAAATGAAAATACTAAAAAATG
TACATGTTCATATGTCGCTCATACTTCCCTTACAGACTATGCCTCGACAAAAGTATGTTGCCTCAAAGCCTTCTAGGCGA
TCCTCCACTTCCAAAAATAGAAGGGTACCACTAATGCCCAAGAAGAAACATTGATTAAGTTCTATGTATGGGGCATGAAG
GGGTGCTATGAGTTGTTCAAGGATGGCATGTCTTTCATTCTAGAGAAAGCATCGAGTTTTGATGGTCTAGCTGAGACTGT
TCCAGGTATGGCACAATAATTAACTGATCGGATATGGCTTCCACTAACTGAAGCACCCGGGAGATACTACTCGAAGGTAG
TCTTGGAATTTTATGTTTTCTACCAGGCTGCGCAAGACACCCAAAGGCATAAAGGGGATATAGAAAGGTTTTTGTGCTGG
TCATTTGTGAAACATGTGGCATAGAGGTAGAGATTACAACGAAGGTCATCAACTCACTATTCTGGGTTGAACCAATTGGG
ATTGTAGTTGTTTATGCACCGAAGTTTTCCATAAAAAGAAGCCAATTCCAGTGGGTGGCCAGTGTGATTTGTGGAAGGTC
CCAACTTTGGGATACTAAATAAGGGATATCTCTCAGAAAGACTTGTCCTTCGAAGACAAAGTGTGGCTTGACTTCATCTG
TCCCCAAATTATGCCATTATAAAATGATCAATGGGTCCTCCATATGGTAGATATTTTTATTGCCTATTTACTGACAGGTA
TTCACATAAACTTTAGGGAGATCATGATGAATTCATAGAAAGCTCGCCAACATAACTACTTAATGCCTTTTTCCGTGCTT
ATTATCTAGTTTTATGACCAAGTCGTGATTCAATACTTTGGTTCCGATGAAGCCATATCTGTTGAGACTATGATAGCATT
AGATAAAAAGATAGATGCTAAAGCTCCCTCAGTGAAGAGGAGGAGGATGCAAGTAACTGGCTTCGGAGAGGTTGATCCTT
CCTAACATGAATCTACTCCCATAGAATTGGGAAATGCCACAGGTTAGGATGCACCATCACCCCACAAACACCTTCCACTA
CCACTTCCAAAAGAAGTGTCTACCAAGAGTTGGTTGAAACCACCAACAGTAATAATTGGAAACTCATCCAATTGGCACTA
GCCCTACCCAAAATGATTGATAATACAACAACAAATGCCATGAGGGGTTTAGTCGCTAAAGTGGATAGTTTGAATGTACT
AGTGGGAGTAATAGAAGGCACAGTCACAAACATGCAAGCGGAGGTTGAAAAGTGGAAGGGAAAAGCACATATGGGAGATG
GAGCTGATACAATTGATGAGTTGACTGCAAGAATGGACGGTAATGCTAAGGAAGTCAGAGTGATAGTGGAAATTCAGAGA
CTGATGTGGTGTTGTAGAGGACTTTGTTTGAGTCCCACTTTCTGGATGATGGAGTAGATTCTAGTGCACCGGGAAGAGAG
TGTGCAAAAGCATTGAGGGCAATGCTAGTTTAAGTTTGGGGGTATTGTAATATTTTTTAGGGAAAATTACGCGAGTTGGC
AAATATTATTATGTTATTATTCAATAGGGGTATAGTTTATTTTAATTACTCTTGGTGACTATTTGAAAAAAATTTCCATG
AAATATGGGACCCACTCATTATTTGTATACCAAATCAAAATCCAATTCTTGGCCTTAGTATAAAATTTTATACAAATTCA
ATTTTATCTCTCCTCTCTCCATTCCCTAATATTTTCCTTAATTCACTCACACATATTCAATTTGAATTTCAAATTTCACT
CTCTCCCTCCTAATCATGTTTTCACTTTTGCAGGTAACCGCCTAAATCGTGTCTATTTTTTTTTTCGGTTGTATATGACC
TGCAGCTTATGCTTTTTTTTTTTGGTAATTTTTTCTCAAAATTTTCACTTTGATCTTCAGATTTCAAGCTTTAAAAAAAA
AGGATGATGGAACTCCATCCAAGAGCATTACAAGAGGTATGCCTAGGCATGTCAAAGTATTTCATATTTAGATTTGTATA
ATAAGAATTCTATCTGAATCATTAGTTCAAAAATTTACATGACACCGTTTGTATATTACTTCGGTTGTCAATGGATTTAT
TATCGATTGTATATGTTGCAATATGTATATATGAATTGTATATGTATCAGTTAAAAGTGTGTGTTAGTTCGAAAATTTAC
ATGACCCCATTTGTACACTACTTCGGCTGTCAATGAATTTATTATCGATTGTATATGTTGCATATGTATATATGAATTGT
ATATGTATCAGTTAAACCTGTGTGCTTTTACTTGATAAAGTAATTAATTTTTGAACGGTTGTATATAAATGTGTAAATTT
GTATATTTTTTAATTTAGAATGATTTTGAAAGGTTTGAATAAGTATAACTTTAGCCGTATACAAATTTAAATATTTGTAT
ATGTATATTATATATGGATATGAATATGAACAAAAATGTGAATTTGTATATTTTTGAATTTTAAGGATGTAAAAATACAT
CGGAGTAAAATTTGTGATTGATTGAATAACCAAGAATATTGATTAACCAAATTTTCTTTGTTTGTTTAAATCTCCAGTGG
TATGAAGAATCCAATTTGTTATGGTATTTGTATCTTACTAAACTCATTTTTGGCAAAATATTCTATTAAAAAAGGTTTAG
CTTGAATCATGGGATTCTATCAATTTTCTGTTACCGTATTTAGCGCCCATGTATCTATTTTTTTTAAAATATTTGTATAA
ATTAAAATGATAAAAACGAGATATACAATTTTAAGTCCCCATAGCAAACTAAATTATACTCATGGAGTGTAATTAGATAA
ATTATAGTTATGAAGCATTATTTCCTTAAATCTGTTTGTCATCTATGAAATTCTCCCTATTTTTTATGATTGTTTGTGGG
TCCTTATCAGGAATGTTTGGATGTTTTAAGGTCCTTGGTGGGCCTAAGTTTTATAAACAATGTTCCATTCTTTTAGTGGG
CTTTATTCATGTGATTGTGATGTTTGTATATTGTTTCTGATATTATTTTTAGTCGTGTTGATTGATAACGCTCAACTACA
CACCATATGAATTGATGTGTAGGCAGCCACTAGCAATTTATAATTCAATGAGGAGTTGGGATCAATCCTACATGGAGTGG
TCGATACTAATTCACATTCACGCTCCCTCTAACCATTACCTTGATTACGCCAATTTCTCTCGCGATCTCTCCAATTTCCA
TCGTGATCCTTGTTCCAACTTTGATTCTCGCCCTACCTTTGATAGATAGGATGAGAACCCCCCACTTGGTTTGTCTAAGA
ATTGTACTGCTTCCTTGTACATGGCTTCGAACTTTTCATCTTCGATACACTTCCCGCCACTTGCACCCGCAGCATTCACA
TTCTTAAAACCACTTCCTATTACATGTTTGGTCAAAATATCCATCTGAGTCATAATTTTTGTCACGTTATCATCTCTCTC
TTTATCCTTCAACATTTTCTCTTTGAAAATGGCCGAAAAAATAGGGATCACCTCATCCTCTCTAGTGTGCCAAGCCTGGT
TTGTTTTTTCCATTCTATTGAACAAAGTGGAGGCAATCGAAAAAGGCTGACACATGATTACACCAACAACAAGTTGATCG
GCTGCCCAATTGTTGATTTGATCAAGGGACTTATAAGATATTTTCTAAAGGACTTTATCGAGCAAACCATGAGTGGGACA
CTGAAGTAGTTTCTTTTGAAATCAGCCACGTCTAATGAAGAGGCTCTCCATTAATCCGGCGATAATTTTTAATCTCATCC
CGGAGTTGTAACATATTCGATAGTAGGAAGAACCTCTTAATGAATGTCTCAGTCAACTCATCCCACGAGGTAATAGAATC
CTTGGATTACTCTCCCAACCATGAGGTAAAATCTCCCATCAAAGAGAAAGGGAATAACCTCAAACGAATAAACTCTTGAG
AGACGTTCTTGAAGGATAAGGTACCACACACATCAATGAAGTTCTTCATATTGTTGTGTAGATACTCATGAGCCAAACCT
CCATAGAGTCCTTTCATTTGAAGCAAGTGAAACATAGTAATTGCGACATAGAATATGGCAGTCCCCACATTTGGGGGCAA
ATGAATGGCACCAGCACGACCAACATCTCTTAATGGACCACCATCATCCATATACCTTTCCCTGCTATCAGCCTCACTCC
CTTGAGAGCTCATGTTATCACCTATAAATTCAGTAAAAGAACAAAGAAGGTAAGGGTACACAACAATAAAAAAACTAGTT
CAATAAGATACTTCAATATGGGAATTTCTATGCACCATTCTCTAGAAACCACGCCGTTTTTTATAATGCTAAACTACACA
CCACACGAATCGATGTGTAGGAGATCGCTAGTAATAAATAATCTAACGAGGAGTTGGGGTTGATCCCAAAGGGAATGATC
GATAGTAATTCACCTTACGATGTAATCTCAAGCATTAAAGTTTTGTATGTTTAATCGATTTGGACATAAATGTAAATGAA
AGACGTTTTAATTAAAAATTTGAAGATGGTTAAAAATATGTCAACAAGTTCAATGGCAAGCTTAGAACAAAGGAGTTTTC
ACGAATAATAGAGAAATCATAGGAGTGTGAGTAAATGAATGTTAATTTCGCATAGTGGTAAACATGATTGTTATAAATAG
TTTATTATCAACTGGTAGACTAAGTTAATGATTATCTATCAATCATCATACTTCAGATGGATTCTATCAAACCCCGACAT
GTGTAACATTAAAAACTAACTCAAAATTTTAATNNNNNNNNNNNNNNNNNNNNNNNNNNNNNNNNNNNNNNNNNNNNNNN
NNNNNNNNNNNNNNNNNNNNNNNNNNNNNNNNNNNNNNNNNNNNNNNNNNNNNNNNNNNNNNNNNNNNNNNNNNNNNNNN
NNNNNNNNNNNNNNNNNNNNNNNNNNNNNNNNNNNNNNNNNNNNNNNNNNNNNNNNNNNNNNNNNNNNNNNNNNNNNNNN
NNNNNNNNNNNNNNTACTATTTATAATTTTGCATTACCTTGTATGTACACGTGGGCAAATATATATGTTTAAAATACGGT
ATTAACTAGTCTAGGGAGGTAATAGGTCCTCATGAAAGTTTAGTATCGCAACAGTAAATTCGATCAAAATTGAGATATTT
TTCAAACCCTTATCCCAACTTTAATTTAGCCATACTTTACCAAGCTAGGGCTAATACATGAATTAAATCAAGAGATTATC
AGTAATTTCTTCCACTCTAGAACATTCTCATAAGCAATAGTAGAGATCTACGCTAGATAAAAATTTGTAACCTCAAATAA
TACATTAAATCGTGAAGAAACATGTGAACCTGTATTAAATCAACATTATATTAAGCAATCACATATACCCACATGCTAAT
TAAGCATTCATTACATAAGCACATCCCTAAGACTACGGAGTTTTAGTCAATCATGCTGAAAATAAAAAGTAATTTATCAA
AATGATTCTCCATAATAGCTCATTGGTTGAAAAAAGATGAGAAATAAATCATCAATCTCTTCCAAGCCCAAAAATCTCAT
ATACTAGCATAACTCTCTGATCTTTTTGGTGAGCTTGAGCTCACTTTGGTGATTCGTTGAATGAGTTTGGCGATCATCAT
CCACGCCTATTTCCTCGCCTTTTCATATTTTTGACTTCTTTTGCCTTCAATTGTCCTCATTTTGTCCATGAGCTCTCATA
GCTGAAATTCAAGCAAGTTTATATTAGAAATGGACATAAAATAGTAATGAGGACGTGATTTAGTGCCTCAAAATATATTT
CAAGGAAAAATTCTAGGTATTTCTTGGCTTGAAAGATGAACTTAGGCCCTTTTTGACTAGCCATTTTACCTAAAAAAAAA
TCCCTCAATCTCAGTCAGCCCTTTAAGATTGAACTGAGTTTTGTTGACCATCATATTGCATACCTTGACAATTTGTGATC
CTCTATTTTTTTCACCCTTATATCTCTTAAGTTGCTAATGATTTATGATGTAGGCTTAAAGCCTAAGTATAGGGAGAATG
AAAATTGTTTGAGTTATGATGTAGAAAAGCCTAAGTTTGGTGATTTATGCATCAAGCAAACAAAGAGGAATGAGCTTAAA
ACATAGGGCACCATAAACTTCAAAATGAAAAGTGCTTAAATGAGTTTATAGATAAAACAATATTAAGAAGGAAAATGAAT
GTTGGTGCTAGCTCATAGTGTGCACATGCCTCAATTGAAGAGAAAATTGAGTGTTTGAAATAAGTAAACACCATGTAAAA
GAAGAAATAAGGTCGAAGAGTATCAAAAATATGAGTGGTGTGATAATTTTACAAATGAAAGTATTATGGAGGCATCAAAG
TCACTTGACCAAAGACCTTTTTTCCAAGTCTAAGTTAAACCAGCAAGTCCTTAGGGATTTTGAGTCTTGTCAATCTACAT
TATTGATGATCTACATACAGGGAAAGCCTATGGTTCAATGTATGTATACTTGAATTCCTTTGTGAGAATAAGCATTTTTG
CATGATCTATAATCCCTTGGATGTATATTCATATGTGTGTTAGATTCCTTCTTGTGTGAGTGGCATTACATCCTTCATTT
GAATAGTGATGTCTTGATTTCAATTGAGTTGCATGAATGTGATAAATTCTTGTGAATGTTTAGGCAAATCAGATTGATGT
CATTTAGTTGAAATGCTTTGAAATTATGCTTTAATGAGAAATTGTCTCAGTTTTGTGCTTCAAAAGTGTTTTGAAAGAAG
AATATTCACCTTGTGAGTGGTGGTGGAACCAATTGTGAGTTGTTTTTGTATATATATAAAGTCTTTTCTTTAGAGTTTTT
TGTTTTTGTTATTTTGAATCTAGTGTGCAATTATGCAATTATTATCTTGAGTGTGGCTAAGCTCAAGTCTTACGCTTAGT
GAGTGTTTTTCTTGAGTACAAGCAATGTTCAAGTTTGGGGGTTTGATGAGTCGATATTTTACCAACTCATTGAACTATAA
TTCATGAATTATTTTTATGTTTTTATGCTCACTGAGGGGATTTTAGGCCCTAGCTCTCTTTTTTGTAGGCATTCCTTAAA
AAGTGCAAGTTTTGATAGATTTGGAGCTTAAAATCATTGAAGCATACAGGTGAAGGAATTGATGTCGGCTTGACTGAAGA
AAGACTACGTTCGCATATACGACTCATTAGCGTGGTACAATTCTTGATTGGTGTTTCATCGTTCTCAAAGCAGGTGCTAC
TGTAGAACTAAAGGTTGAAGCGGTGATGCGATTAGCACTATACAAATGTGGATTGGTGTCTCGTTGGTCCAGTGCAAGTC
AAGGAGCGAAAGCTTGAGGGTAAAAATGTAATTGAATGATTAAGTGTTTTCTTTAGAAGGTCCCAAGAATAGAATAGGAA
TTCGTGTAATTATGTACATTTATCTTCTCCACTTGGGAATAGAAAGGAGAGCACTTTTTAGTAGTGATAGAAATTAGCTA
AGAACTTCCCTTGCTTGTAGAGGAATAAAACTCATACTTGCATCACTCTAAGCTTGGATTTAAGATTTTCTTAATCAAAT
TATCTTGACATTGAGGCTTTCTGTATGGGTATTATCTTTATTTCCTATATTATGAGTAGCAAAATCTATAGCTACGGGTG
TGTGCGCAAGGTGTGAGTGTAAAACTCAATGGGTGTTGATTAATTAGTTCTAAAATCAATTATATTACATGGATCTACTG
TTGTCTTGAAATTGTAATCTAAAATCAATGGTTGTAAATATTGATTGAGCTCTCTAACACTATTTTGACTTGAGAAAGCA
AAATGGAGTTGGGTAAAACTCAATAGTGAGGATTTGGTGAAATTATTCTACGGATTTGATCTAGAGATGGGATAATCCAA
ATAATTCCTCATTTAATGATATGATCTAGGGAAAGTCTATCTACTCAAGCAATGTTTGGTATTTTATTGGTAAGGGTCTT
GAAGTTCGAGAGAATTCATGGGATATACATTTGATAGTTCGAGAGAATATCGAATGTAGCCTAGACCAAACGTTATACAT
GTGTCAATCAATTTGATTGTGATTAATTTGTACTTATTGTATTGAAACTCCATTGTAATGCATACATCCCTAGTCGTTTC
CAACTTTGGTAAATCATATTTGTGTTGATTCTTTATTTTGGATACTTGATATTGATAATCTTTTGTTATTCTTAAAAAAT
ATCTCATTTTATATACCTGTGTTAACAATTCAATTTGCTAATTAGTTTTAGGTTACAAAATCAATTTGAGAATAACCCCA
TCTTCTAATCCATGTGGTTCGACCCCGACATTTAAAGTTGAATATTAAATTTCATATGACTGTCTATGCCCTGAAAAATA
GGACATAGTTAAGCATTTATCACATATATAAATATATATATATATATAATAAAGTCTAAACTCCAATAAAACAACTAGGA
ATTCATTGATCTCCTTACCAGGCATTCATATCCATATCCATGATCAGAGATTTAACTATTAAATGACACTCTTTTATTCG
AGTTATTATCATATTAGCGTTACCACTCCATTAGTGGAGTACAAGTTCTCTCACATGATAGTTTCATATAGAGGTCATAC
AAACACAAAATGATTCATACATTAGCACATCAACACACTAATATACCTTGTTTATTATCCATTCATAACGTGATGTCGGC
AGGTCTAATCATGATTCTCCTGTCTAATTCCATCCAATATGTATTTTGTGAACACATTTACTAACCATGATATACTACTC
ATCAATCACAATCTACCTCGACACTAAGCTACTGATACAAAGTTCATTAATATTTGTTCCTTCTAGGGAGATTGATGAAG
AACCACATGAGCTTCTGCTTAACACTGTTACAGTGGCCCTGCTATACTGGCCCCGCTATAGCGGCCCTAAAGCAATCTGT
TCATTCCTTTTTTTCTCTATTTTGAAAATTGTAACTCCGGTATTTATCGCATAAATTCTTAATAACAACGAAACGGATCG
ATATACCTAACAAATGATGGGACCAAGTACATAAAAATAATGAAAATGAAAAATCTCAATAACTTATGTCATGATAAAAA
AAAAAAAAAAGTGGAATCGAAATAATATTGTTGGTTGACAATATTTTTGCTTATAATGTTGGTTGAAATAATGCAACAAG
AGGAGAATTTAAAATTAAAATCTGTCGATAAATATAGATCAAGAATTGATTGGCCAAAATGAAAAAAAGCAATTCAAGGA
AATTGTTTCACTGAAAACGTGTGTTTTCAGATCAATAGTTTGAACACCTAAAGATGTCAAGACAATGGGTACATATAAGT
TTTTATTTTAAAACGCAATAAAATGATAGAGTCATAAGATCTGGAGACATATTCTCTTGTGGTAGACACAATTACCTTCA
GATATCTAATAAATCTAACAGTTCATAAAAATCTTGAAATGCATCTGAATTTTTCACAGCCTATTTATATGACTCATTGG
ATCATGACATTTTAAAGAAAATTCCTTAAGCTTTCAAAGTGTCTAAGCATATAAAAATTTGAAAGAAATTTGTTTAACTA
AGCTTCAAATATTCTTATATGGATTGATACAATAAGGACAAATATGGTATAATTAGCTTAGCAATATTTGATAAGGAAAG
GATAGAAAAATAATTCTAATTGTCCTTGTATTTATATAAGAAGATTGGATCTGAATTTATTATAATACTAGATAAAATAT
TCGTACTTCGCATGGGATTGAACTATTTTATTAAGCTTACATATGTTCATTCAGTAATAATCGTATTTTCGATGCATACA
CTACATTGTCAAGAACATTTTATCTCAAGGCAAAGTGTTCCTCCAAAATCTTAAAGTGCTATATTTTTTTAATTTTCATT
TTTGTTATACAAAAATTATGAGTCAGAGAGATTTTAAGTATAAGAAAATCTCCATGGAAATAGTTGGTCAGAAGTAATGA
AGTTTTCTAAATTTCAAGAAGTTATAAAGAACAACATCAGNNNNNNNNNNNNNNNNNNNNNNNNNNNNNNNNNNNNNNNN
NNNNNNNNNNNNNNNNNNNNNNNNNNNNNNNNNNNNNNNNNNNNNNNNNNNNNNNNNNNNNNNNNNNNNNNNNNNNNNNN
NNNNNNNNNNNNNNNNNNNNNNNNNNNNNNNNNNNNNNNNNNNNNNNNNNNNNNNNNNNNNNNNNNNNNNNNNNNNNNNN
NNNNNNNNNNNNNNNNNNNNNNNNNNNNNNNNNNNNNNNNNNNNNNNNNNNNNNNNNNNNNNNNNNNNNNNNNNNNNNNN
NNNNNNNNNNNNNNNNNNNNNNNNNNNNNNNNNNNNNNNNNNNNNNNNNNNNNNNNNNNNNNNNNNNNNNNNNNNNNNNN
NNNNNNNNNNNNNNNNNNNNNNNNNNNNNNNNNNNNNNNNNNNNNNNNNNNNNNNNNNNNNNNNNNNNNNNNNNNNNNNN
NNNNNNNNNNNNNNNNNNNNNNNNNNNNNNNNNNNNNNNNNNNNNNNNNNNNNNNNNNNNNNNNNNNNNNNNNNNNNNNN
NNNNNNNNNNNNNNNNNNNNNNNNNNNNNNNNNNNNNNNNNNNNNNNNNNNNNNNNNNNNNNNNNNNNNNNNNNNNNNNN
NNNNNNNNNNNNNNNNNNNNNNNNNNNNNNNNNNNNNNNNNNNNNNNNNNNNNNNNNNNNNNNNNNNNNNNNNNNNNNNN
NNNNNNNNNNNNNNNNNNNNNNNNNNNNNNNNNNNNNNNNNNNNNNNNNNNNNNNNNNNNNNNNNNNNNNNNNNNNNNNN
NNNNNNNNNNNNNNNNNNNNNNNNNNNNNNNNNNNNNNNNNNNNNNNNNNNNNNNNNNNNNNNNNNNNNNNNNNNNNNNN
NNNNNNNNNNNNNNNNNNNNNNNNNNNNNNNNNNNNNNNNNNNNNNNNNNNNNNNNNNNNNNNNNNNNNNNNNNNNNNNN
NNNNNNNNNNNNNNNNNNNNNNNNNNNNNNNNNNNNNNNNNNNNNNNNNNNNNNNNNNNNNNNNNNNNNNNNNNNNNNNN
NNNNNNNNNNNNNNNNNNNNNNNNNNNNNNNNNNNNNNNNNNNNNNNNNNNNNNNNNNNNNNNNNNNNNNNNNNNNNNNN
NNNNNNNNNNNNNNNNNNNNNNNNNNNNNNNNNNNNNNNNNNNNNNNNNNNNNNNNNNNNNNNNNNNNNNNNNNNNNNNN
NNNNNNNNNNNNNNNNNNNNNNNNNNNNNNNNNNNNNNNNNNNNNNNNNNNNNNNNNNNNNNNNNNNNNNNNNNNNNNNN
NNNNNNNNNNNNNNNNNNNNNNNNNNNNNNNNNNNNNNNNNNNNNNNNNNNNNNNNNNNNNNNNNNNNNNNNNNNNNNNN
NNNNNNNNNNNNNNNNNNNNNNNNNNNNNNNNNNNNNNNNNNNNNNNNNNNNNNNNNNNNNNNNNNNNNNNNNNNNNNNN
NNNNNNNNNNNNNNNNNNNNNNNNNNNNNNNNNNNNNNNNNNNNNNNNNNNNNNNNNNNNNNNNNNNNNNNNNNNNNNNN
NNNNNNNNNNNNNNNNNNNNNNNNNNNNNNNNNNNNNNNNNNNNNNNNNNNNNNNNNNNNNNNNNNNNNNNNNNNNNNNN
NNNNNNNNNNNNNNNNNNNNNNNNNNNNNNNNNNNNNNNNNNNNNNNNNNNNNNNNNNNNNNNNNNNNNNNNNNNNNNNN
NNNNNNNNNNNNNNNNNNNNNNNNNNNNNNNNNNNNNNNNNNNNNNNNNNNNNNNNNNNNNNNNNNNNNNNNNNNNNNNN
NNNNNNNNNNNNNNNNNNNNNNNNNNNNNNNNNNNNNNNNNNNNNNNNNNNNNNNNNNNNNNNNNNNNNNNNNNNNNNNN
NNNNNNNNNNNNNNNNNNNNNNNNNNNNNNNNNNNNNNNNNNNNNNNNNNNNNNNNNNNNNNNNNNNNNNNNNNNNNNNN
NNNNNNNNNNNNNNNNNNNNNNNNNNNNNNNNNNNNNNNNNNNNNNNNNNNNNNNNNNNNNNNNNNNNNNNNNNNNNNNN
NNNNNNNNNNNNNNNNNNAAATAATTAAAAGGAAATTCTGGTTTGTGATGGCGCCACGTAGGCAGGCTTAGGATTCTCTT
TTATATATATATGATATATGATATGATTTGTATATGTTAATGACTTGAATATCATTGGCACTCCTACAGAGCTTTCAAAA
GTTGTTGAGTGTTTGAAGAAAGAATTTAAAATTTAAGATCTTGGTAAGACAATTTTGTCTTGGCCTATAGATTGAGCATT
TGACAAATGGGATATTTATTCATCAATCAATATACACTAAAAAGATTTTAAAGCAATCTTACATGGATAATTCACACCGA
CTGAGTATCCCGATGATTGTGAGATCAAATAAAAGTTCATTCTGACCTCAAAAAGAATGAAGAGTTCTTGGTGATAAAAC
TTCATATATCTGTGTTATTAGGGCACTAATTATACCTTGCCAACAATATCAGGTCAGATATTTATTTTGCAGTAGGTTTA
TTGCCCAACAAGAAGATATTGAAAGGTGTTAACCATATATTCATATATTTTCAAGGAACAATTGGTCTAGGAATATTTTA
TTCTAATGCATCCGAATTAGAAATGATCAATTATACAAATGTAGGATATATTTCTAACCCACAAAAAGCCCGATATCAAA
TAGGCTATATAACATATTGAGGTACAATTATGTCACGATGTTAACTGAAGCAAACAATAGTTGTCACTTCTTCAAATCAT
GTAGAGATGATAGTTATTCATGTAACCAGCTGAGAGTGTGTGTGGTTGAGAACAATAACTCAACATATTTATATTGTAAT
TATGTGATCTTACTTAGCAAACAAAAATCCAACAATATTGTATGAAGATAGTGTTGATTGCATAGCTCAATTGAAGGGAG
AATACATCAAAGGAGATCGAAAAAGCATATTTTATCGGAAAAAAATTCACATATGATCTTTAATAAAATGGTAAGGTAAA
TCTACGACAAATTTGTTCAAGTAATACTTGCAGATTTATTCACTAATGCGCTGTCAACATCAACATTTGAGAAACTAAGA
TATAAAATTAGAATGTGTTATCTCTGAGATCAATTAAAACTTTCATCAAGAGTAAAATATGCAATGTACTTTTTTCCCCT
TAACTAGGATTTTGTCCCATTGAATTTCCCTAATAAAATTTTTAATGAGACAACACTCAAGACGTATTACAATATATGTG
AAATCCTTTTCTTTTTTTTAGTGATTTTTCTTTTAAAGCTTTAAAAGGCCACATTATCTATGGACATTCAAGGAGAAATA
TTACAAATGCATATGGATTTCTCTTTCGTAACTCTATTTAAAGTCCATGTACTAAATCAATGAACATCATTTAATTCTTG
TAACTTGAAAAAATATTTATTATTAATAGGCGCATAAAAAAATGTGACACAGAGACTTAACTATCTATCATAACTCTGTC
TTTATGGAGTACTTGTCAAGCTACAAGTAAAATTTATATATTTCTCTTTCTTTTACGACATAAATGATATATTTAGACCA
TTTCCAATTGTGTTTTTTCTTTTCTTTTTCTACCACGCAAACAAGTTGGTACACCGAACACCACAATAATAATAAGACTT
ACCTCTGGACAAACCAGTGGGCAAGTTCATAACCATACACCACCAAATGTACTAAACCAGTGAAGGGACAGGCAGGCAAA
TCATTTTCCCTCAGTTAAAATAACACTTAGATTTAGATATACAAACTACAAAGGCTACACCACAAAAGTTAAAATTAACA
GCAAAATGTACACAAAATACCAGCACCCAAGGCCAATGCCTAGAACCTGCCACAAAAAACTCTAAAAACAAAAACCAATA
AAACTGCTAAGTGAAAAAACAGCTTTACAACACAAAAAGACTGCAACCCCCCAATGCATCTGACCTCCAAAATCAAGCAT
GAAAGACCACCCTAACATTTTACTTCAATAGAAGATTCAGACCCGTAGTCCCCAGGAATCTTGCAGACCACAACATGCAA
CATTGAGGGCCCTTAATGCACAAGCAGCGGTGTCTTTCGATGGAGATCTGTCAGCACAAAATTTACTAGCATAATTACAA
AGAACTGAAACCCTGGTTTCATTTCAAACAAAGGGTACAGCTTCAATCTCTGTCCACGTTTGGTATATACTCTCTTGAAT
GTATTAAGCATTTGCGTCTGACAAGAGATTAAGGACATCAATGTCATCAAAATTTGAGCCCAATGCAAGATCGTAAGGGG
TTTTACTTTCCCCATCCAAAGCATGTGGATCAGCACTCCTGCAGTTAAATCACACACAAGGACAAATTTTAACAGATGGA
GAATCCCATTGCTTACTGATACGGTTTGCAGAAGGATAAGTCTGTAAGGAAGATGCAACTTCCCATAGGAAGATTATTAA
GAAATATCACCACCTAGCCCAATGAAACATTAATGAGGAAATATATAAGAATAAGCACAGAATGCTACATTTGATTACCT
TGCAAGAAGCAACTTAGCAAATGCAGCTTTGCCTCTTATAATACACCAATGAAGTGGTGTCTGACCACTTGAATCTGAAG
CATTTACATTTGCACCGTACTGCATAAGAAGCTCTAGCATCCCTAGGTCAGCTGTTTCACAAGCAAGGTGTAGAAGGGAG
CACCCATCGAAGTCCCCAACTAGAAGCCTCTCACTTGGACTTGCCAAGTCCATTTCTAAGCAAGTAGAACTCTGATCAGT
GTATGGTTGTTCTTGTAACAGCATTACTTTGGCAAGGGTTAAGGAAGAATTAGACACAACTTGCTTGTAAAGAGCATTAA
CGTCTGCTTCAGAGCTTACAATAAGGCGATACACAGCTTTCTTATCATTAGCTCGAACTGCCTCCCACATCATTTGTGCC
GCAGTGTGACCATCCTTCGTCCGACGAACAAATGATTTATCTGCATACTGTGATAATGGAAAAAATATTGAATTAATACT
AACCAGGAAAGTATTACCAAAGTTATAAAAATTAAAGTGAAGCCAATGCTATTGGAGAAAATGAACATATTATGCTTGAA
AGACAGATTTTTTCTTTTCAAGTTAGACAGCCAACAATAACTCAAGTCTCCCATAAGCACAAGGGCTGGCTTGCATGCAA
GCCAAATGACGTAGGTGCACTTGAGTGTTTTGAACTTTAAAGACATCATTCCCCACAAACTACAGACTATGGATGTGAGA
AGCAGATTAGGTTTTTTGTTATTTTGTTCTATAATTATTTGGATTTTCTCTTTTTGGGAAGGGGGGGCTATGGGTTGAAG
ATTGAATGTCATATTTGTCCTTCTCCATAATTCGATTCCTCGGGCCACTGTTACCAACCTCCCAAACATGTTAAGAGACT
TTATTTCTAAACACATGATATCCATAGAATTTGTCAAAATCAGAGCTCCAAGAACAAAAACAGGACAAAAGGAATCTTCT
TGATGGCGTTCATCTCAGACTGCACTTTTCAAGCTAGTACTTTGATATCCTTGTAGACTCACAGTGACAGGAAACTTAAA
ACATTACCACAAGATCTTTCGTCATATAACTCTTCACACAACCAAAGATGTCTCTTCTACAAATCTGACAGATGGAAAAG
CATTAAACAACACATTTTTATAAACAATTACGGAGAATGATGGTAGACCTTTGCATGGATGAATTTCTCCTTGGTTGAAA
TGGGATCAGCATGACTTGGCTTGCTGATGTAGAGCTGTTGCTGTTTATCAGATCTGTATGAGCTTCAGTTTCCAATGTTT
AAGCTATATCAGAAAGATGAAGATAAACTTCAGACGAGAAATGATTTGAGCAAGTAACTAACCTGGCAGCGGAAACATTA
ACTTGGAAAGCACCTCGAGCTTGCAGTGACTCCTCCCAGACTGAATTTGCAAAGGTATTCCCCAACGACTGAAATAAAGC
TATAACAGAAGGCTCCCATACTTTGACATCAAGTGTGAGTGACCTCACCTGCAGAGAGATGATCACAACTGAGGACAAGA
TGCAGAAAACCAACTCAATGCACCAATATAAATGTTATAAGGGGTCATCAGTAGCTGGTTAGAGTTTTGCAGGTATTAGA
AATGTAAGGATTAGTTATGAGTGAATCTATGTATTATTTTATGCAGGTATTAATTATACATACAGGGATAAGTTATTCAT
GTATTAGTTATTCCACCTTCTCTCTTGCATAAAATAATACATAGATTCCCTCGTAACTTATACATGTATTAGTTATGCAG
TTTCTAAATTGTCAACCAAACTTCGTATTAATTTTATGCATGAATAATAACTTATTTCCAATATACCTACCAAGCATTGT
ATAAGTTATACGGAAATTAATACATGGATAACTTGTTTCTTATCCGGCTACCAAACGACCGCCAACTGGTTGTTAACTAC
AGAAAGGCCATTCAAATGCAATGTTCAGAGGAGTTTATACAAATAGATGCTCAAAACACACCTTTTCTAAACAAACTCCA
ACTGTCAGAAATAAGAAACTGGCATGCATCCCTTGCAAAAGTTAGTCTTAAGTTTCATAATCTACCAGTACACCAATATC
ACAAGTATCTTTAAAGCTACCATCAAGAGAAGCACCAGAAATTTCATTTTTCTGACTATTCAGCTACCTAAGGAATTTTA
AATAGTCAAATATATTGGAGCCATGAACCAGGCAGAAATACATGGGTGTCAACCTCCTAAACAAACTGGTTTTCAGTCAA
TAAAAATATGAGAATAAGAAACAACCTTCTAGAAGATCTTGTACCATTCTACTGCTTAAAAGTTAGAAATCTTAATAAAA
CTCTACAATGTTAAATACAATATAAAATCCATGGAGTTGCTAGAAGACACTTTCGGGCTTCCCAACTTTAACTTTTCTAA
CTAGAAACAAATGAATATGCACCTAAAAGAAATAAATTTTAGATCCTATGAATGTGCATAGAAAAGAAATTAATTTTAGA
TCCCAGCAAGAGGCAATATAGCCTGTGGCTAAATAATACGTAGCAAAATCTAAAAGTTCACCTTTGATATATGCACACCA
AGATTACGATGAACACCTGAACATTCAATACAAACAAGAACACCAAGATTTAAAGATGCCCAATCTGGTTCAGCAGCACC
ACAGTCAGCGCATCTATCATTCCCGCATACTCTACGTAGTGTGGCAATTGGCTGTTCAGTTTTTGGAGCAGATCGTAGCT
GTTGTGAATTTCTGAAAGGGCGATCATGATGTGCTGAGATAAGCCTGTCAGATGGATGGTCTTCAACTGCAGGCGGGTCA
AAATCTGAACTTTCAAATGAACTGCTCTCACTGGCAGATCGATGATGACCACTTCCCATAGGACTGGCAGTCAAACACTG
AAATAAAGAGTGTACATTGTTATTGATTGTGCATCGAAGTAAAGGCAACAAAAATGTATAGCAGCTTCCAATAGTTACCC
TGTCAGGGGCCTGAGAACTCAACAAAGAAGCAATAACTCCTGTTATTTTCTCAATCCAATCCATTTGGTCCAAGGCACTC
TCTGCCTACAATAAGAGGGAAACCAGTAAATTTTGATCTCACAAGTCTAGCACAAACTCCACCCTGCAACAACAGTGCAA
TGGTTGGCATGAGATATCCAAAATGAAAATTTAATAGCAATTCACCTGCAAGGTGTAGCTCTTTGTAGGGGAGATAATCC
TGAAGCAAAACCGCAGATCTGATTGGTCAGCATCAACCTTTATAGTTGATGTCAAAAGGTTTACAGTATGATGAGCAACA
GACTTTTCATCATGTACACCACCATGATAATGGGACGAAAGCCAGCGACTAAGAAGTCCAGAACCAAGCTCTGAACTATT
TCTCTGGCCAGAATGTTGACTACTGGACCCCTGCAGATCAGAAAGTGTCAATAGACCACAAATTAGGGTTTGATGGTATT
CCTTTTACATCCCAGCCTATAATACTCACAGATGGTTTTGTGTTCTGTTTGCGATAGTAGTACAACATTCCACGGCTATC
AAGAACAAAGAACCTTCTTTTCCAGTCTCCCCGCAAATTTGATGAGCGCTTTGATAGATAACCTTGTCTAATGGTTTGAA
CCTGAAAGACCACTGTAATTTTAGCTGACTATAGGTGCAAAGGGTAAACAAAAGGAGTACTTAAGATCATGAAAGCAATA
ATAAAGGGTACAATAAAGTTAATGCAAAGGTTTTCAATGATATAATAGTTTCAACACCTTTCCCCTTGCAGCAGATTGCA
TGACAGCTTCTATTTGCTTGTGTGAACTTCTGCCAATGGCTTGTATACCATCTCCATTAGGAGATCCATTAGAACCATTG
GACAACCACCTGCTCTCTCGATCTACTTGTCTCTTGTATTCTTGCATCTTTTCATTAAGAGCTGCCTTCTCATAGTTGGA
GCGTTCTCGAGACTGCTGTGCGTAAGTCAGGACCTGCAAAAATATAAATGACACTTGAATATCTACCACCTAGAGAAAGC
AACAGATGTAGATTACTATTTATGCATTTCAACTATCATGTCACATCGGCATCAACTCAAGCGTTCAATAACTCCCAATT
CCAGTCATTCTAGGTCACCTGACAAACAATGAATCAATGCTACATAATACACTCCCTCTTTTCCAACTTATATGTGACGC
AGTTTGACTCGATATGGAGTTTAAGAAAGAAACCAACTTTTGAAACTTGTGCTCTTAAACCCACAATAATATGTGTGAAT
ACAAAAGGTTCTCATTAAGGGTAAAATAGGAACTTCAAAATAAAAATTATTTTCAAATATAGAAACTGCCATTCTTTTTG
GAACGGACTAGTAATGAAATAATACTGCATAAATGGAAGAAAGGGTGTAACACATAAGAAATAGTCCTTGAAACATTACA
AGAATGTTTCCTGTGCGTGTTGAGACTCATGAGACATGAAAAGTGCCAGCTGGGACCATTTTAAGTATAAAAAGAAAGAA
GAAACTGAGGATAGTTGCAGAAGGATGCAAAGCATTCTCATTTACCGTTACCTAAATGTAAATTTTTTTTTATTTTTTTT
TTATGACAAGGGAAACCCGCAGCTGCTATCCTTTTGGTGCGCACAGGGTAAAACCCCCGCTCCTATGCAATAGCTCGCAA
ACCACATAGGAGAGGTAACCCACACTAGGCAAGCCCGGTGCGACGAGCTCGACCCAGAAGGCAAACCCCTTGCTTTCGCT
GGCAAGGGGTTTCGAACTTGAGACCTCCAACATGGAAGTCCCAAGCCCAAACCACTGGGCCACCCCGAAGGGTACCTAAA
TGTAAATTTTGATCATTAACCTTTCTGTAGGAAATAAACCAAAATTTGTTGCTACCTAATCTGTGATTTTAATTGAAGCG
GCCTCAATCAAATATCAAATTGCCACCAATGAAACCAAAAACAAAGACAAACCTGATTGATATATGGCTCCATCTGATGC
AAAAGCTCATATCCCTAAAAGATAGAAATAGAAATAGAATGTGAGAAATTGAAAACAAATAGGCTAGAATATCCCCCAAC
TGTATGACATGCCTGTTTGAAATAACGAAGATGAGCATCCATTGTACCACTAACTGCTTCCAGGAATTCAAACCGTTTCT
TTGCTTCAACATTAGAAAGAGCGGTTACCTGGATTTAGGATTCAAAAAGAAAAAAACAAGTCAACAGGCCATTGCTATTG
TGGTAACACTTTTTGAATTGAAAAGTCTAAGAGATGCTCTAGCTCCAGATTCACTCACCAAACTGAATCGAGCTTGCTCG
AAAGTTGATCTTGCATTATGAAGTTCCTGGAAGAGTTATAGTCATGTTAAGTAAGTTTTTTTCCCTTCCTTTATTTTCAA
AGTAGGCAAAAATATGTGCAAAAGTTAAATAAGAGTGACTTCAGAAGGTTATAGGCAGTATGAATGGTTAGCTGCTATGT
CTGTCAATACCTCCTCCAGTAAACTGGCAACATCACTTTTTGTGCCTTTCCTTAGTGACAAAAACTTCTCGCGGGCCTGC
AGCATGGAGCATATAATGTTAATTGATATAATTGAAAATCCTTAAATCACCAACAGAGAAAGTGTAAAGTGTTCCTATTA
TTTAACTCAGAAATCCAATTATCTTGCAAGTTTTTTGTGCAAACTTAAAGAGTTCCTTCAACCCCATTGAAGTGCTTAAA
TATATCACCAGGAGAAATTTTTAAATGGGAGGAAATGATCAAGGTAAACCGGAATATCGTGATAATAGATATGTAGTGGC
AATGCATTACAACATTTTCTGAAAATTAAGTCTTTCATTACCAACATATAGGAAGGTGTGGAGGACGTGAATTAGGGTAG
AAGGTTAGTAGGTAGGAGTGTGTTCATGCTAGTAGGTAGGAGTGCATTATCTTGGTGCCCTTACTAGTAGTCTTAGTGTT
GTGCTTGTAGTTTCTTGTTCTTCGATTTAGTTGATATATGTTGTTTCGTGTAGTTCGATTGTAGTATTATTTGGTTGTAG
TACTGTTCTGCTACTATTTATTGTTATGTTACTACCTATTGTCTCTTGTACTTCCATTACATCTTTCTTTAGTCTGTTTT
TGTCTTGAGCTAAGGGTCTATCGGTAACAGGTTCTCTAGACTCTACCTCACCTCTGAGGTAGAGGTATGGTTGGCGTACA
CTTTGCCCTCCCTAGACCTCACTCTGTGGGAATACACTGGATATGTTGTTGTTGTTAATAGAGGAATAATTTCTGCATAC
TGAATAGTTATCTACAGGAAAAAATATATCTTCAGTTCATCAGATAGTGAAATTTCTAATCATCTAATGAGAATCAGGAA
TAAGAATACCTGATCATAAATTAGGCTTGCCTTGTCAAAGCGCTTCCGAGCTTCCTGCACAAAGAGAACTCCTTGTAGCA
AATACTTACACAACCGTTTTATATTTGGGTATGTAAGCCCACAAAATCAGGTTTTTCACAAATAGATGTTTTTGTTCATT
TTTAAAACGACCGAGAAACCCACAAAGGCCAATGGCGCATTGTTCGAAACTCGGCAGATAATGGGCCCACCCTCCACATT
ATCCACTAAAATATCAGACTTTTGACGATGGCAGGGTTCAAAACTGTTATGTGTGCCTATCCCACAGAGCACACACTTCG
CTTAACACTAGACCAAAGTCATGGGACACTTACATATCCTGAATTAGTAATTAAAAATGCCTTTTAGAATAGAAAGGAAG
TAAAAGAATGGTAGTACCTTGACATCTTGCAGATCTATGTTAACAAACTGCAGTAACCGATCATTCAGCATGTGCTCAAC
CTGAGAAGACAGTATGAATGTTGGAGAAGTAGGCAATTAGTTAAATGCATATGCCACTATCAGACTAAATAGATCACTTG
CAGTTCTATTTTTTTTTCTAGGGCCAACTTGTGTGTATCTCGACCATTCCATCGGGTTCCTGCTACCTCCCAACAACACA
GGTACCAGATAAATCTGCCTTCAAATGCTTAGGCAGATGAGAAGAAATCACTTGCAGTTATATTTTTGTTCTTTCCACAG
GAAGGAGAGCCTCGAAGGAGGAAATATCTAGAAATTAGATGATAGAATGAGTAGAGTCCGCCAGGCAAAAGAATAAAATG
TCAAAGGGATCAGAAAATTTTGCAAAAGTAGAAATACAACAGCAAATAATTCAACTAGCACAAGAAGAATTTTCATAAAT
TACTGACAAACAAAGTCAACATTCAAGTTTGCATAAAAGGAGAGAGAAAAAGAAGAGGGAACAGAAAAAAGAACCATATT
TCTTTTTGATCAGGAAATAGAACCATATTTCTTAGGTCGCAGATGGTGAAACTCAGAGTTAGTGTTCTTAGGGGTCGTTT
GGTTGGGAACTAGTTATCCCAGGATAAATTATCCTGGGATAACTTATCCCGCCATGTATATGGGATAACTTATCCCATCA
CTATGTTATAAATGGTGGGATAAGTTATCCCAAACATGTCAACCAAACAAGACATCAAAATTTTATCCCAGGACTATTTT
TTTTATCCTAGGACTATTTATTCTTATCCCTCACACCAAACGAGCCCTTAAAGTAGATGGGCAAGATTTTAACACAGATA
TTGTGGAAATGAGTGTCGAGGACATAATAGAACTCAAAATAGAGCTCAATCAAAATGTTCTTACTTAGTAGCCATACACT
GCATAGCAAGGTGAAAAGTAACTGGTCAAGGCAATAATTCAGAAGCACACCCCACAGAAAAGGGTAATATTGAATAGATG
TTTTGAAGTCATCTCTTGAAAGGCAACCAATGCTGCTTTCTGCCCCAAATAAGGAGTTGAGAAATACAGCATCAGAAGTA
ATATTGCGGCAATAAAATGAAATTGAGAAACAAAAGATACTGAAAACTTTACCTGTGACCGAAGAACTTCCTTATAAGTC
CCGATTTCCCTCAGTGCAATAGTAAATTTAGTCATTACAGGACCTACATTTAGAACGGAGTAAGTGACTGAACAATTAAT
GGGTCATTATTCAACTACAGATCACATGTTGAAACTATTACTTGCAAAGTGAAGTGGGGAAGGATGAATTCATAAAGGTC
AAAGCACTATAATTAGAATATTGAAAAGGTGTTTCTGCATTTAGTAGAGCCAATCTCTTTATGCAGGTCAGAGATTTAGC
TGATGCCAAAAATGAGGGGAGAAAAGTTGTGGAGATTTTCAGTCGGACACTAACTAATACTTTCTGGATACTTTGTAAGT
GTTGCAAAGCAGAAGATCTTCATTTTAAGTCTCACTATCACTAACAACTATAGTAAATTCTACTTAGTGAATAAGCACAA
CAGGTCCAGGAAGTTTTCTCAACGCCCATGACATTCTCGTCAAAAATGGCATGTGAATAATTGGAGATGTGAACCCAACT
CCAGATTACATAAACAAGTACCACGTTAAACCAATGATCAAGTCTCATTGTCCAGTTCCCTCAAATGGTGATACCAAATA
GGCAGATACTAAAGAAACCAAAAATAAAATAAAGAATAGAGAGGGACTTGAGACTAAATCAGGATAGTGGATGACTTTTT
TTTTGGCACTAGTCAGTGAATTAGTGGTCGTTGAAACATCTATAGAAGGTTACTGGATTGTTTTCTAAAGGGAACGGCAA
GGATTGAAAAAATCATATATTTCCCAGACCATAATTTTTCATGCTTCCATTGCTCTGTGAGATGTCTCTTCATCTATGAA
CCCACAAGAAGTGCATCTCATGTTTTGCGAATTGTTATCAACACTTGAAAAAAAATTACAAAAGTGGACAGAGAAAATGG
TGTGTGGAGTGCTGATCCCATTGCTCTAGGATAAACATTTGTAGCTGCGAAACATCATATGAATATATGTACCAGCTCTT
TACATACCTCCAAATGCAACACTGATGGGATCATTGTGCCCCCCACCAAATGTTTCCAGGGCGCTCGCGAAAGCAATATC
TCCATCATATCCCTCTCCAAGTCCTTCCCTGAAAGTAGAACAGAAAACTGGATACTTGAAAACTTCTACAAATTCACCAA
GGATAGGAAAAGAGGTTGGATGTTTATTAATCAACAAAACAACCATAAAAGGACTTATGAAAGCAAACTATTGAACTGAT
ATAAACACTCAATCCCTATAACACAAATCATCAAACTTTCACTATGACCTTGCCCATTGACAGGCAGCTGAACTACCCTG
CACTAATCTGATAAAAAGGTTGTGGATTTTATGCAACACTAATGACTTCCCAAAATAATAGGTTTCAACTAGTAGAATTT
TGGGAAAGATACATCAACAAGATTCTAAGAAGATTATTAAATCATTTGTTGCAGACACCAGGAAGCATACCTCTTTTTAG
CTAGCAGAAGACACTCTTTCTTATTCTTTTTTCTTCTTTCTAAAAATTAGATTGTGATGCAAAACCAACTAATTTAGTAG
TTCAATAAAAACTTCATTATCGGAAAGAATCTACAAAAATGAAAATAGAAAGATAAAAATCAAGCAGTCATTTGGGCATT
AAGTGATACCACCAGAAACTAATGATGTCTACATTCCATTGAAGGAAATGTGTATTGAGATGAAATGACATTCATTTAGA
AAAATTGAATTTCTATTAAAACAGCAATTACTGTAGATTACTCACTATTGCGTCAGCATTCTCCATAAGAAACCAAATGA
AAAAGAACAAAGCATACTTTATCAAGCCAACAATAAAAAAGAAAACAACTGAACACTCACGTATATTTTCGACATCCTTT
ATAGAATTTCAAGCTTCTTTCTCTTAGTGATTCAGCACTTTCTTCAAAACATTGCAGCTGTTTCACCCAAACCACAATAC
AAAGTGAGAGAATGTAAAATTTTTCATAATTATGGATCTTTAACTAGTGAAGCAATAATTAAGAGCTAAAGACAAAGCAA
AAGAGTAAAAGAAGCAACCTGTTTACGGAACATGGGAGAGTCATCGAGTTTACCAAAATGCATGTTTACAACACTGATTC
TTCTTTTCTACACCAATTCTCAATTAACATTACAAGACACCATATCGAAGGATGTTCGATCTTGCCCGATTTAAACTTTT
ACCAATTGCCATAACAAAGATCTACCATTTCAACTGTCGCTATCGATCTCAATTGAGTAGACAAGAGCAGAGCTCAACTG
GTAACCACAAATCAAGGTGATGAATGGATGTTGGTACAAAACCCTAGAGAGGTTGGGTAGAAACCCTAGAAATGGAGAGA
AAAGAAAACTCTTGGGAACTGATTATAATGTAGTAGTAGTAGTAGTATTGTTGTCAGCAGCAGCAAACTTCTGTAGAACT
TGCCATTCTCTTTATAATTAACCATTTTTACTAAACTTGTTATACTTTACTTTTAAAAGCAGCTGAAAAGAAAGAAACTA
ACTGATCTTCGTCCAATAATATTTGTTCGCTATATTAAAAATAATATTTATTTAATTTAAAAGAATATTTCTTTTTATTT
TTTTTATATATAATGGGACTGTAAAGAGGAGAGAGACACGGTTACTTACAGTGCGACGGGGGACAGACAGACAGACATTG
TTACTAAAAAGACTAACTTCTCTTCGCTTTTCCTTTTCTTTCAAAATATAAAAATAAAATAAAAAACACTTTTTTATATA
TATAGCATTTTGAAATTTTGAATTTAACTATTACTATTCTAATTAAATTGAGATACTTTATACTAAATGTAAAACCAAAA
AAATCAGTTCTCACTTTTTATTTATTAATTAATGTTGACAAAATAACCTCTCTTTGAGGGGTCGTTTGGTAAAATGTATA
AAAATAATATTAAATAAAATATATTAGCAATGCTTGCATTAGTTATGCATAGATTATTTCTTATGTATTGTTTGATTTGA
TGTATTAAAAATAGCATGCATTATATAAAAATATTTATTTATATAAATATCCTCTACAATTATGGTAAAAAAGATGTAAA
GAGATTTGAAGGATAATTGTGTCTTTAAAATGTTAATGCATGCATTAAATCATTTTTCATTACTAATACCTAGAATCCAT
CGTATTAGTAATACACTCTCCAATACACAATAAACTGTATAACTAATTAGCATGAAATAGTGCACCAAACAAGGTACTTC
TAATAAATAAAGTTAATACATGTGTTAATTTTATTAATACACTCTACCAAATGACGAGATTGTGATAAGATATATGTACT
TGCCATCTTTTTTCAAATCCTATTTTATGAAATTTCATTAAATATGTTATTATCATAAACTTTTTGCCCATAAAATATAG
AGACTATATGCTTGCTTTTAGCTCTTTTGTGGATATATATATTTGTTTTGCTTTTGTCTGGTTATGTATTATGTTATTTT
TATTTATTTATTACATTTGAAAAAAAAAAAGTTTTTCAAAGAAAAATTCCTTGTGAGACCTCAATAACTTTCATTTGAAA
ATATTTTTAAAAAAATATCACTGAATTCATGTTTTTTAAAACATTACTAACAATCACTCAATTATCTTGTTTTATATAAT
GTTTAGTTATACTTCTGGAATTTTGTTGTTAGGATCAAATAATTTTTTAATTTATTTAAATCTAAAGGTGTTTTAACAAT
CTTGCTTCGTGAATTTATTTTTCAATTTTAATCATATGTTGTTTTTGAATGGTTAGTTGTCCTAAACAATTTGACCACTT
TGTTAATTCTTTCCATCCATACTTCATAGTATTTTTATATCACTACACTACACTGTAATGATCAACTGTGATGTGTCATT
AATGTTTTGAAAAATATTTTTCAAATTAACTTAATTTCCTCAAATTTAAAGAAAATGACTTCTCTTCCAAAAATAAGAAA
AACATTTTTCAAAATCATTTTAAACTTCTCACCTCGACTTTTCATCCTAATTTATATCTCAGATATTGATTCTCAATATT
AATCCTAAATTTGACTCCTGATTCTCAATTCGAGACCTGACTCTTGATCTTGATTCGAGACCGAACTCGTGAGTTCTAGA
TTGAATCGAGGTCAGATCTCGAGTTAGAATTAAAGGTCGAATTTTGGATCAAGTGTCGGGGTCAAGTCCTGAATAAGGTG
TTGGATGGGGTTTCGAGTCGGGTGTCAAAGTTAGATTTTGTGTTGAGAGTCAAGGTTAAGTGTCATCAAAGACGGTTTTT
GGGTTGAGAGTCGAGGTCGGGTCTCATACCAGGTGTCAAGTTTGAATCTCGAATCAATTGTCAAGGTCGAATGTTGAATT
TGTATCCCGTTTTGAAAGTTGGGTCCTGAATTGGGTGTCGAAACTTGGGTCGGGTTCCGATTTGGGTGTCGGGATCATAT
TCCAGTTCGAATGTCGGGTCTCTAGTGGATTAGTTCCTAGGTTAGGTCTTGGGATCGTAACCTGATTCAGGTCATGGTCA
ATGTCAGGTTCCAGTTCAAATGTTGGGTCTCGTATCGAGAGTAGAGGGCAGGTTTCAGATCAGGTGTTAGGGTCCAACGC
CGGATCGTTTATCAGATTGATTATTTAGGTTAGAAACTATTTTTCTAAAAAATATTTTATACTCTCTAGACAAAAATAAA
AGATATTTTCTAAAAATGTTTTCCATTCACCATTTATATACTAGAAAATATTTTTATACTTATCAACCAAACATAAGCAA
ATAACTTAGAAACCAACTTATTTTCCAAGAACACATTTTTCATGGATAACATTTTTCTTTTATACCAAACACACCTTTAA
TGAATTGTTTAAGAAATGGAATTCTGCAGTGTCGTCTATGTCAAATTAATTCATTTTACTATGAGAAAATGGCCAAAAGC
CTCCCCAACCTATATTCGGATTTTCAACTACACACTTTAATTTTACAGGAGTCCTATTCACCCCCTGAACTGTCTAAAAC
TGAAATAATTACCTCCCTGAATGCTTAGCTGGCAAAGTGAGTGTATTTCATTCTCTTTGAAAGAGTGAGCACAAAAGGCA
AATATTAAAACTTTATTTTTAATATCTTTTTTTATAAATATATGTATTTTTATTTTTTATTTATTGTCATTCTCCATAGC
AATAAAAATCAAATTCCACCACCATTCACCATCTCTAAACCGCCATTGCCACCACCATCTTCACTAGATTCACCATTGTT
GATTTCACACAAGCTTTTAAAATCTCATGTAAAAATAATTTATAAACCAATCAAATCAATTAAAAATAAAATGAGATGTA
TTTATATCACCTAAAAAAGGGATTGGGATCATATTTGAAGAAAAAAAAAATCAAATTAGGTTTACATCAAATCCAATTGA
ACTCCCAAATGAGAATGTTTTTTTCTTTTTTTATTTCATTTATAGATCCTTTAATTATCAATCTCAAATCTCAAGCAATC
AATTACATGCTTCTTCCTCATTTTCCCCGAGAGAATTTGATTTGTTCGTCATCTCTCTTTCCCTCCCCTCACTTTTTTAA
GTTTGTTTTTAGGTTTCCCTCTCTCCGCTGCTCGACTGACCGGCGAAACGCCACCATTGTCGCCGCCTCCGGCGAAAACC
AAAACAACATTTAAAACCCTTCCCCCCCCCCCCCCCCTTCTCTCATCTTTCTGTTGTTCCTCATAATCCAATTTTGATGG
ACTTTGGTGTTTAAAGTAATGGTGAAGTTACTTTAGGAATTTGAAGGAATTGGGAGAAGAAGTTGCTTTAGGATTTGAAG
AAATTGGGAGAGTATAGGAAAAAGGGGAAAGGAATTATAAGAAAATTGAAAAAATATATTAAATTTCCACGTGTCAAACG
CATGAAATTCACAGGTCAATATAGATGTGGTTGTGGCTTTTCAAGGGTGTAATTATTTCAGTTTTAGACAATTTAGGGGG
GTGATACGACTCCCATAAAGTTAAAGTATGTAGTTGAAAATCCGGATATAGATTAGGGGGGCTTTTGGCCATTTTCTCTT
TTACTATTGTCATTAAAATGTAATTACACAAGTTTAAACTCTATTCTCTATTGAACAATTACATTAATCAGATATGGTGT
AGAAATTGAAATAACAGGACATTATGTAAAATTTAATGATTACACATTGTAAGGATGATAAATCAGATAACTATACCAAA
AGAAGTTATAATATTTTGATATGATTTAACTAATTAACCCAAAATATTACTATAAATGAAAATATAAAATCATGAGAGAA
CAATTTCTTTTTAAACATAATTCTTTTATTCTAAAGACTATATCATGAATGTCAATATTGTGTTATAATATGAGAAGAAA
AAATTTCAATTTATAGAGCTCCAATTTTTTTCTTCAGGAAAGTAATAGTCAAAGAGATAAGTGTCAGAAACACACTTAAA
ATATTTCTTTTATTGAGTTTCATACCTAAACTATTGAGAGTGTGAGTTTCATACATAAACTATCATTTATTAGTTTGAGA
AACACACTTCAGTGGTGTGTGTAATACACACTCTCTTTTTTTGGAAAAAACCTTGACACATGACATCCACATTGATAAAA
TATTTCACCTTGACAAAAATTAAATAATAAACTATTAATATTAATTAAAAATTAAAGATTAAAGTATTATTATCCCCCTA
AAATATAATTTTTTTATAAAAAAAATTAATTATTTTTCTTACCCCACTCCACTACCTCCTCCCCTCCCCCCCCCCCCTCC
ACCCCCAAGACAATCCCCCATCCTTTTATTTTTTAATTTTTCTTTTATAAAATATATTTAAATAATTCATACTTCACCCT
CCCCCCAAACCACCCGCTCATTCCCAAAAAAAAATTGATATTATTTTATTTTTAAAAAATAAAAATTCTACCCACCCTAT
TTAACCCTCCGCTCCTAATTTTTTATTTATTTTTTTACATTTTTCTCATTTTGTGTCAGATATGTGCATACATTTTTTGA
ATTTTTTTTCTACTTGTGTATTGAATATAACATAAATAAAAAATTTATTTAAAAAAATGTCTTGCAGCAACAAGTAAGGA
ATACTTTCCTAGAAAGATATATATATATCTAACACAAAACGAGAAAAAAATTGGAAGCAGAGGATTAGGTGGAGTGAGTA
GAATTATTTTTTTAAAAAATTAAAATAATATCTAAATTATTATTTGAGGGGGGAGGGGGATGAAGTAAAAAAAAATCCTT
TCATAAAAGAAATTTAAACAAAAAAAAAACTAAAACAATACGGGGGGGGGGGGGGGTGTATACAGTGAGAGGAAGTGATG
GAGTGGGTTAAGAAAAATATATACGTTTTATTTTATAAAAAAATATTATTTTTTGGGGATATAATTCTTTACTCTTTAAT
TTTAACAAATACTAATAATTTAGAGAAAAGACATAAAGTCACCACTGTAGTTGTCCCGAAATTTTAAAAAGACACTTTAA
CTTTGCAACCGTTCTATTACTCCACTAAACAATTTTGAACAAATATTATTATTTCATTTTTCGATCAGCCCCAGATTTTA
AGAAGCAAGTGTGTTCACACCAATCATTACATGACACGTGTTAATTTGATTAAAAATGTATTTTTTTTCATTTTAAGTTA
TTTCTTTATCTTTTTTTTTTCTTTATTTCTCTCTCTCTTACTTTTTGACTTCTTTTAATTTTGTTTTTTTTTATAAAAAA
GAATTCATACTATTTCTAAACTTTATTGAATTATTGATAACAAAACTAATTATTTTTCTAAGAAAGTTTAAAATTTTGAA
GGTATCATCAATTACTCCTTTTCATATAACTTCAAAATTAGAAATGATATTTTAAAAGAATCAATGAATTCCCCAAAAAT
TGAAAGAAGTTAATTGAAATCGGATAAAAAAAAACCATATGATACTTTCTAATCATCTTGAAATCTAATGAGTTTATCAA
ATTGTTTGTAATGTAAGAAAATATTTAGATAAAGTTTTAAAATTAAAGAGAGTAAAACTAATAGTAGTAAAAAAGGTAGG
TGAAGTTGTGGTAAAAATGGTGACCTTGAAATTGAGAAGCTTTAATGGAGATGACAATGAATTTTTGAAGAAGAAATAAG
AAAGAAAGAGAAAAAATAAAAAGGAAAAAAGTTAAAATAATAAAAAAAGAAGAAGAAAATATACTTTATAATAAAATACT
TGTAAAAATAAAATTATATTAGTTATTTTAGGTTGCTCACTCTCTTTGAGAGAGTGCACACACTCTCTATATCACGTGGA
TGAAAAATGATGTAATTATATCAGTTCAAGATTGTTTAGTGGGGTAATAGGACGCCCGCATAATTAAGGTGTCTTTTTGA
AAATTCGGGACAAATTCAGGTGTCACTTTATGTCTTTTCTCAATAATTTATTTAATTTTGTTAAGGTGGAATGTTCTGTC
CATGTGGAGTGTGATGTGACAATTTTTTTAAAAATAAAAGAGAGAGCGTAGTACACACACCATGAAGAAAGTGTAATATA
AAAGTGAGATGTGTTTCTCAAACTACTAAGTGATAGTTTAGTTATGAAACTCACATTCTCTGTAATTTAGGTATGAAATT
CAAAAAAATGGGATAGTTTATGTGTGTTTTTGACACTTATCTCAATATGAAAAGATTTATATTTTTTTCAAGAAAAATAA
TTATAATAGTACTTTGATATTGTTTCGAGGGAAAAGTAAAGCACAAATATGGTAAGAAAATCAGCACAAAAAGTCCAAAT
AATTTTTATTTTTTGGGCAAATNNNNNNNNNNNNNNNNNNNNNNNNNNNNNNNNNNNNNNNNNNNNNNNNNNNNNNNNNN
NNNNNNNNNNNNNNNNNNNNNNNNNNNNNNNNNNNNNNNNNNNNNNNNNNNNNNNNNNNNNNNNNNNNNNNNNNNNNNNN
NNNNNNNNNNNNNNNNNNNNNNNNNNNNNNNNNNNNNNNNNNNNNNNNNNNNNNNNNNNNNNNNNNNNNNNNNNNNNNNN
NNNNNNNNNNNNNNNNNNNNNNNNNNNNNNNNNNNNNNNNNNNNNNNNNNNNNNNNNNNNNNNNNNNNNNNNNNNNNNNN
NNNNNNNNNNNNNNNNNNNNNNNNNNNNNNNNNNNNNNNNNNNNNNNNNNNNNNNNNNNNNNNNNNNNNNNNNNNNNNNN
NNNNNNNNNNNNNNNNNNNNNNNNNNNNNNNNNNNNNNNNNNNNNNNNNNNNNNNNNNNNNNNNNNNNNNNNNNNNNNNN
NNNNNNNNNNNNNNNNNNNNNNNNNNNNNNNNNNNNNNNNNNNNNNNNNNNNNNNNNNNNNNNNNNNNNNNNNNNNNNNN
NNNNNNNNNNNNNNNNNNNNNNNNNNNNNNNNNNNNNNNNNNNNNNNNNNNNNNNNNNNNNNNNNNNNNNNNNNNNNNNN
NNNNNNNNNNNNNNNNNNNNNNNNNNNNNNNNNNNNNNNNNNNNNNNNNNNNNNNNNNNNNNNNNNNNNNNNNNNNNNNN
NNNNNNNNNNNNNNNNNNNNNNNNNNNNNNNNNNNNNNNNNNNNNNNNNNNNNNNNNNNNNNNNNNNNNNNNNNNNNNNN
NNNNNNNNNNNNNNNNNNNNNNNNNNNNNNNNNNNNNNNNNNNNNNNNNNNNNNNNNNNNNNNNNNNNNNNNNNNNNNNN
NNNNNNNNNNNNNNNNNNNNNNNNNNNNNNNNNNNNNNNNNNNNNNNNNNNNNNNNNNNNNNNNNNNNNNNNNNNNNNNN
NNNNNNNNNNNNNNNNNNNNNNNNNNNNNNNNNNNNNNNNNNNNNNNNNNNNNNNNNNNNNNNNNNNNNNNNNNNNNNNN
NNNNNNNNNNNNNNNNNNNNNNNNNNNNNNNNNNNNNNNNNNNNNNNNNNNNNNNNNNNNNNNNNNNNNNNNNNNNNNNN
NNNNNNNNNNNNNNNNNNNNNNNNNNNNNNNNNNNNNNNNNNNNNNNNNNNNNNNNNNNNNNNNNNNNNNNNNNNNNNNN
NNNNNNNNNNNNNNNNNNNNNNNNNNNNNNNNNNNNNNNNNNNNNNNNNNNNNNNNNNNNNNNNNNNNNNNNNNNNNNNN
NNNNNNNNNNNNNNNNNNNNNNNNNNNNNNNNNNNNNNNNNNNNNNNNNNNNNNNNNNNNNNNNNNNNNNNNNNNNNNNN
NNNNNNNNNNNNNNNNNNNNNNNNNNNNNNNNNNNNNNNNNNNNNNNNNNNNNNNNNNNNNNNNNNNNNNNNNNNNNNNN
NNNNNNNNNNNNNNNNNNNNNNNNNNNNNNNNNNNNNNNNNNNNNNNNNNNNNNNNNNNNNNNNNNNNNNNNNNNNNNNN
NNNNNNNNNNNNNNNNNNNNNNNNNNNNNNNNNNNNNNNNNNNNNNNNNNNNNNNNNNNNNNNNNNNNNNNNNNNNNNNN
NNNNNNNNNNNNNNNNNNNNNNNNNNNNNNNNNNNNNNNNNNNNNNNNNNNNNNNNNNNNNNNNNNNNNNNNNNNNNNNN
NNNNNNNNNNNNNNNNNNNNNNNNNNNNNNNNNNNNNNNNNNNNNNNNNNNNNNNNNNNNNNNNNNNNNNNNNNNNNNNN
NNNNNNNNNNNNNNNNNNNNNNNNNNNNNNNNNNNNNNNNNNNNNNNNNNNNNNNNNNNNNNNNNNNNNNNNNNNNNNNN
NNNNNNNNNNNNNNNNNNNNNNNNNNNNNNNNNNNNNNNNNNNNNNNNNNNNNNNNNNNNNNNNNNNNNNNNNNNNNNNN
NNNNNNNNNNNNNNNNNNNNNNNNNNNNNNNNNNNNNNNNNNNNNNNNNNNNNNNNNNNNNNNNNNNNNNNNNNNNNNNN
NNNNNNNNNNNNNNNNNNNNNNNNNNNNNNNNNNNNNNNNNNNNNNNNNNNNNNNNNNNNNNNNNNNNNNNNNNNNNNNN
NNNNNNNNNNNNNNNNNNNNNNNNNNNNNNNNNNNNNNNNNNNNNNNNNNNNNNNNNNNNNNNNNNNNNNNNNNNNNNNN
NNNNNNNNNNNNNNNNNNNNNNNNNNNNNNNNNNNNNNNNNNNNNNNNNNNNNNNNNNNNNNNNNNNNNNNNNNNNNNNN
NNNNNNNNNNNNNNNNNNNNNNNNNNNNNNNNNNNNNNNNNNNNNNNNNNNNNNNNNNNNNNNNNNNNNNNNNNNNNNNN
NNNNNNNNNNNNNNNNNNNNNNNNNNNNNNNNNNNNNNNNNNNNNNNNNNNNNNNNNNNNNNNNNNNNNNNNNNNNNNNN
NNNNNNNNNNNNNNNNNNNNNNNNNNNNNNNNNNNNNNNNNNNNNNNNNNNNNNNNNNNNNNNNNNNNNNNNNNNNNNNN
NNNNNNNNNNNNNNNNNNNNNNNNNNNNNNNNNNNNNNNNNNNNNNNNNNNNNNNNNNNNNNNNNNNNNNNNNNNNNNNN
NNNNNNNNNNNNNNNNNNNNNNNNNNNNNNNNNNNNNNNNNNNNNNNNNNNNNNNNNNNNNNNNNNNNNNNNNNNNNNNN
NNNNNNNNNNNNNNNNNNNNNNNNNNNNNNNNNNNNNNNNNNNNNNNNNNNNNNNNNNNNNNNNNNNNNNNNNNNNNNNN
NNNNNNNNNNNNNNNNNNNNNNNNNNNNNNNNNNNNNNNNNNNNNNNNNNNNNNNNNNNNNNNNNNNNNNNNNNNNNNNN
NNNNNNNNNNNNNNNNNNNNNNNNNNNNNNNNNNNNNNNNNNNNNNNNNNNNNNNNNNNNNNNNNNNNNNNNNNNNNNNN
NNNNNNNNNNNNNNNNNNNNNNNNNNNNNNNNNNNNNNNNNNNNNNNNNNNNNNNNNNNNNNNNNNNNNNNNNNNNNNNN
NNNNNNNNNNNNNNNNNNNNNNNNNNNNNNNNNNNNNNNNNNTATATAAAAAAATCTCAATAATTCTCTGAACTTTTAAA
AATTCACTTAGTTGAACTATGGAAAAAATCTCAACAATTTCATTTAATTATTTATTTTGACATAATTTTTTTCTAATAAC
ACAGCACTTATTTTAGGTGAGAAGTCGTAATCATGTTCTATGGTTGAGAGGTCATAAATCTAGTAACAACATTTTTTTTA
ATAGATAGACTAGTTAGACGTACTTTTTCATGACCCTATGTGAAAATACACTAAACTCAAATATTTTTTAATAGATAGAT
TAGTTATATATATATATATGTGTGTGTGTGTTTTTTATTATTTTTTAATCCAAAATTCTAAATAAAAGAATGAAATAAGA
ATTTTCTCCTACCCCCCCCCCCCCCTCCACTCGCTATGATATTAATATAAATTAAAAGAATATGAATATGTAAGTTCATT
TCAAGTTTGAGTTTATGATATCGATTAAAAACAGAATAAAAAGGAAGGAATGAGCTAAACTGGTAGTTGATAAAAAAACT
ATATTAATACAAAATTATAATCTTGTTAGATAAAAAATCAGATTGGACGAGTAAGAATTTTAGTTGAATACTAGTTATAA
GTTGAGTTATAATTAATTGGGGGTTGATTTGAAATAGGCCAATAATAACATATTATGAAATTAATAATTTTTTAAAATAC
TATTTCAAGCATATCGTAATAAATAAATATTGAATGATATTATTTTAGGGGTTTTTGTCAAAAATAAAGGCAAATATGAA
CTAAATGGTTAATATCAAAGGTATTTTTGAACAAAGGAATTAACGCCAAAGAGTATTTAAGGGCAAAAAGGTGAATGAAG
GTAATTTTATGCCAATTCAATTAGTTTAAGGAGCATTTTAGGCCCTTATCCATATATTATATTATATGACATAAGGAAAA
ATTGCATTCTTATCCAACAAAAAAAGTTTCCCCTCTATGTTTTGGATGGGAGAGTTTTTATTTGTGATCCAAGAAGGGAT
GGTTAATGATTTAAGTATGGTGCTTATTTATTTTGATGATTAAATAAGTTTAGCATTGTGGGGAAGCACTCGGACAGACA
GCCTCTACATTTGTTAACCAAAGAAAGAGAGAGATAAAAGATAGAATATATATATAGAGAGAAATGAATAAATAAGTAGG
ATCAACATGATTTGTACGTGGTGCAGTGGTGGGACTACTTCACTTTTCTAGTCTTGAGTTCGAGTTCTGGATATGAAAAA
AATCATGTTGAAAGCGCCATCCCTGAATGGACACTGTAGTGTGTGATCTGAATTTAATCGAAACGAATGTGGATTCTGAA
TACCGAATGAAAAAAAATAATAAATAAGTAGGAGCAGTACTAGTACTAGTTTTATTTTATTTTTAAATGAATAAAGCAAA
ATAAAGGGAATGTGAAGAGAAGAGTACTTTTTCCTTTATCGCATAAAAGGATATTGCACTCTTTACTTTTTGACCACTTG
CTATTTTTTTTATTTTTTTCCAGCTCTCTTTTCAACTTTTTTATTTTTTTAGTAAATAAGCAAAGCAAACCACCCCTTTA
TTTCACATCTGATATTTGTGCTGGATTTTTGCATGATTTTTTCTATATATTTATTTTATTATTCCCTTATATAAGAAGCA
ATAGTTCCGCTGCCTCACTTGCCTGTGTCATGCTGCAACTTTTGACATTTTATGCTTATAGTTGCTTGTTGGCTTCGTGG
TGAAGCCTTCATTTTAGGTGTGAGAGGTTTGGGTTCAACACTCCATCAACCATATTTTTTTTGTAATTTCCTCAAATTAT
GAGGTTGCTATAACTTGGGCACACAACATCAATACATGCTATTTTATTTATTTAATTTATGATATTATTTACTCTTAACT
TTGGGTGTCTTGTTCATGATTTCACAATAATGACATAAAATATTTTAACTTGTTTTGATTAATCCTTGAGATTTTATCAG
TGCTACATAAAGCAATAGAGAAAGTAACATAATATATCACAATAATAACAACACAAATAAAAAATTTGGTTCAGTGTCGC
ACAAATTGAAATAGAGGGAGTAACATATGTTATTTGAAAATTACATAAGAAATTTATAAATCAACCTAAAATATCTAAAG
ATCATATTAAAAGTTGATTGACCTTCAAATTCTATTTATGTCACATAAATTAAGAGCAGAAAAAAATCATATATTGAACC
CATATTGACACGAGTTTTATATCTAGTTATTATATTATATTACATTAACAAATGGTGGTTTCAACATGTTAGTTTATAGG
TACTGAATAAAAGTCAAGGGTATTAAAAGTCTTTAAATTTTTTTTGCAAAATAAACCTGCTTAAAAAGATCGTCTTTTAT
GCTTTCTTATTTGGACCTTATCAAGAGTTTTAGAAAAGGAATTTTGCTACCAGATACACAAAAATAGGGAGAGAGGTGAG
CGTTATTGGGAGGGAGGCGAGCAAGATTAGTATATATCCCAGATACATGTATTTGTATGTATCTTGTATGATTCGCATGT
AGCTGAAATACCATATACATGAGAGAGTGGCGAGCGAAATAGGAGAGAGGCGAACGAGATTTGATATGTATCTCAGATAC
ATGTGAATCCTCTTGAATACAATATATATATATATATATATATATATATATATATATATATATATATATATATATATATA
TAGAACAAATTACACCTAATTTGACCCCATGTATCCAAGATACATGTATCTGGACGTATCTGGAGGAACCAAAATTTGAT
AAGATACGTAATATTGTAAGCTAGAGTGTATCTAAGTAATTAACTACTAAACTGGTGAAATTTATTTAAGTTCCCCGTGA
AGAAATCCATCCCTTACTACTTAATTACAAATCATGCACCCTAAAATGAACGATTGAAGTTGAAGATATGATGGTGTTGC
TTTCAAATGCACACACAAGTGTACGTGGTCGCATAAGTAATAAATGACTCTTTTAAAATCAGATTATCGAACCCAAAGGG
CTTACGATCAATTTATATTAATTCTACTAATTCCACAATTTAAAGAAAGTGTTCTCAAGAAACTTGTGTTTTATTTACTA
CTATTGCAAATAATTCAATTATAAAAATAACTAGTAACAACAACTTCAATTTCGGTGATTTAAACAATTAAGGGAAAATT
TCAGAGATGCAACATGCTTAAGGTTTCATGTATCCCATCTCATGTACAAATTAATTACAGTTATCAAATTGCTATTTTAC
AGAGTTGATTTTATGATCATGATCTTTCAACCTCTAATCGCCTACTCCAATTGACTATCTAACTACATTGTTGAGCGGGG
ATAGACAAACTCAATTCGCGAGAATTTATATTTCATCCTGTTTCATAACCAAGTTCGGTGTTCGTCCGGGTGTCAATCCT
AAACACAAATCTAAACAAGTGATATTCAAGAAAGATTAAACCTTTTATATTCTTTGGTCTATCTACCTATTCGTCTCTCG
AGTTCAAGAATATACAATATAATTATCTCAATGGTGACCAATCATGAAATAATAAAATAAGAATATAAAAGTAATTTAAG
CGATAATCACAATTGATTCATAACATTCGATGTTCAACAATTATCCGTAGCTACATCTGAATAACAAAGACTTCTAGCCA
CTCATAGTAATCAAGAATGCAAATATAATTATTTTCATGAAATTCGAAATTAAAGAAAGTGTAGAAAATTAAAACCTAAG
ACAAATTGTTCTTCCCATGCTCTTGCACTTGAAAAATAGGTCCATAGGGTCCTATTTATAGAGTTTGAGAAATTAATCCC
CACTTCTAATCGATTTTGGAATCCTAAAACGACTAAAATTCGCCAGAAAAGTCGAGGGTAAGGGGCAAGGGGCAGGGAAC
AAGTCCCAGGCGTTTCAAGGCTGGCGCCCTGTGCCACCTGTATGCTAGGAAGTAGCCCCAATTAATTTGAGGCTGGCGCC
CTGCACCACTAGTGCACCTGGTGTGCTGGGCAGTGCGCTAAACCTTCACGTTAATTTTCGTTGTTCTAGCTTACTTTGCT
TTTGTTATATGCATACTTCTTCCAAAACCCCTGCATATAGCTAACCATACAGGTTAGTGTGCAATCACCGCAATAGCTAT
CTAAAACATACAAATTATAATTGAGAATGCTCTCAAAATNNNNNNNNNNNNNNNNNNNNNNNNNNNNNNNNNNNNNNNNN
NNNNNNNNNNNNNNNNNNNNNNNNNNNNNNNNNNNNNNNNNNNNNNNNNNNNNNNNNNNNNNNNNNNNNNNNNNNNNNNN
NNNNNNNNNNNNNNNNNNNNNNNNNNNNNNNNNNNNNNNNNNNNNNNNNNNNNNNNNNNNNNNNNNNNNNNNNNNNNNNN
NNNNNNNNNNNNNNNNNNNNNNNNNNNNNNNNNNNNNNNNNNNNNNNNNNNNNNNNNNNNNNNNNNNNNNNNNNNNNNNN
NNNNNNNNNNNNNNNNNNNNNNNNNNNNNNNNNNNNNNNNNNNNNNNNNNNNNNNNNNNNNNNNNNNNNNNNNNNNNNNN
NNNNNNNNNNNNNNNNNNNNNNNNNNNNNNNNNNNNNNNNNNNNNNNNNNNNNNNNNNNNNNNNNNNNNNNNNNNNNNAC
AAAAGACCTATTTTTCAAAAATTAATCTCTCGTTCTAACAAAAGATATTCTTGCATGTCACAACATACCCTAGGCTTGCC
CTTAGTGTACTTGAACTTTCACAATAACTTTATCATGAAATCAAGAGTACTTAACTTGGTTGTAATGTCGGCTAAGGGAT
AAGGAGGGGTATAGTTAGGATGTAATTAGTGACTACTCCTCCTTAATGCACTTGTTTTGTTTTTCGGACATCTCCAACCA
CTTCTCCCTTCTTTGGTGCACACCTCTTAACTACCCTTCAATTTATTTTTCAATACTTTCCCTTTTCTTTATTTAAGCAC
TTGTTCAAGACTTGCTTCTTATTCACACATGTTTTTTTTTCACAACTGCCTCTGCAATTATAATCATAGGCTATTTTCAC
CTCTTTTCTCTAATTTCACCACATAAGTTATTTCACTATACTTCACTTCTACCATTATGTTACCTTTTCTTATTGACATA
GTACATTAAGAATCATTTTTGGATCAAACAAAGTAATGGTATCAATAAAAAGTGAATTGACTCATTATGCGATTAATCAA
AAAAATATAGGCTAAAAAGCTCAACAGGGCTTCACTAAGGACACTTATTTTGGAGGCACACAAGAGAGTTTAAATTGGCT
ATTCAAAGAAATGCCTCAATCATATTCCATAATCCATTCAAGTTACTTGTTAAGTGCACACGGGGAAAGTTCTAGACACC
ATTATGTGCAAGAAAAATACTCACCACACATGGGATCATGACATACACAAAAGGACATAAAAACATATAAGCATGCTCAT
ACAAATCACATTGCGTATTTCTCACACAATTAAGCCCAACTTTATCAATTTAGAGTCAAAACAAAGAACCTATGCGTGTC
TCAAGGTTACTATTTCCATTATAACTGCATATTTAAGTGTGAACTACTTATGACCTCAGGCTAACTTTTTAAGTAGGGTT
CCAAAATACCAAAAAGTTCGGCTTCACAATCTACCAATCCTAGTGACTAATTTTCTCTTAAGACGCTCGTTATCCATCCA
TCATTCAGAACATTCACTTCTACAACGACTTTAAGACTCAACTAACAATAAAACCAAATAAAATAAACATAAACTAGTCC
TAGTCGGTTCAAAGGGACTATCTTAAGAAAAATAACCGAAAACAAAAGCTGAGGAAACTACCTATGAAACAAAAATACTC
GATAAAGTAGTAAAATGGTTACAATGAAGTATATCTCCCACCCCACACTTAAAGCAAGCACTGGCCCTAGTGCAAAAATT
AAAACCTGAGTAAAGAGTGAAAGAAAACTCCCATTTGGCCTCTAGGCCGCTCGTTCTCAATCAGCAGTCACCACATTCGC
GGCAAACTCTACAACCATCAAGGTTGTATCACCATCACCAGCACTGGTGTCATCATCATCATTCCCATCATCCTCCGTGT
TATCCTCATTAGTCTCATCCTCCTCATCAACAGTGGTATCATCATCATCGATAGGCTCTTGAAATGCCAGGCCCTTACAA
CACATATACATGAATTTGTCCATCATAGGGTAACGTTCTGCCAATGTCACCATATCCTCGAGTGATAGGATGACCATCAA
TCCTCAATTATAGCTCAGCCATACGATACATCTGGCCCATCCAACTATCATCTGGTGCTTGCCTATCCGTAGTAGATAAC
ACCGGCCCATGTGACACATCTTGTGCCTTTATCTTTGTAACATCAACCAGATGACACACCAAATGAGGGGTAAAATGTGG
AAACACATCATGAACCTCATCCTCAATCTCCAAAGCACGTAAATATCGAGTTAACAAGCTCCCATGACAGAAGCTCCATC
TCTTATTACTCCTAAATTTCAATTTATTTTGACACAAAATTGCACCCATATAAATTGGCAGCCCTTTTATGAGTCTATAG
ATGAGCACTAACCTTTATTTAGTGACTTCAGAGATGTTCTTGCAAGGCAACAAAGTACTAGACACAATTTTCAACCAAAC
ACGTGCCTCTTGATTTAAGTGGGCGTAAGGTAGAGTAACATGTCTACTTGTATCCTTCGTTCTCTCCCACCTAGCAGTTT
AGTTTACCTCACAAAGA
GTCGGTTATTAGTAGCTCCCACAGTTCAGTCAGACTCTATTGCATTGACCATTTATCAGTATATTCAGTATTCAGTCTCA
GCATGTTATAAATTGGTCATTGCATCAGTTAGCTCAGTACTCAGTATATTCAGTATCTATATCATGTTCAGATTATTTCA
TTGCTCAGTATGCTTTGTTCAGTTATATGTTCTTTCAGCTCTACTCTATCCTGCATGCTTAGTACCTTTCAAGTACTGAC
GCATACGTGCGCTACATCTTTTCGTGATGTAGGTTCAGGTTCTCAGCATCCAGATCACGCTTAGATCGGTTCCCGATCTC
CACCTCAGCAGAATCAGTGGTGAGTCCTCATTCTCCGAGGACAATAGTCATGAGTTTCTTTTCAGTATTTTAGTCCTTTA
GTTTCAGTTTTTTCTAGACTTAGCTGGGGCATGTCCCAGCACTTCTAGTCTGTTTAGAGGCTTATTTCAGACATAGTTAG
ATTCAGCTTAGTATTTGAGTTTGATATTTCTTTTGTATTAAACTCTCAGATTTGATATATTCAGTTATAGTATATGGGTA
TTCCCCATCTTTTCAGATTTATTTATGAATTAGCTTCCGCATCAGTTTATTATCTTTAGTATGCTCATGATCATGCCAGC
AGGGTTAGCTTGGGATCACTTGTGGTCCTAGGTCCCGTGTCCGCGTCTCGGGGGTAGCTCGGGGCGTGACAAGAATACTC
TCAAAAGTTTTGGTAAATGTGGACAAATTGTAGTAATAGGGTATATAAATGAGCCTAAGATCAATGGGTCCCATTAAATT
AATGGAATAACTGCATAATTAGACATACTTCACTACCATATATATTATTATTATTACCTATACTATCAAAATATTACGTA
TCTTACCATTAATTAAAAGTTTTCTACCATATATTGAGAAAGATACACTTAAATATATGTATTTTATCTACCAGATACAC
TAAAATAGGGAGAGAGAAGAGCGAGATAGGAAGGGAAGAGAGCGAGATTCATTATGTATCTTAGATACATATGAATGGCA
CTAAATACACCTATATGTATGTGTTTGGTATGATTTATATGTATTTGAGATACCATATACATAAGAGAGTTGTAAGCGAG
ATGAGAGAGAGGCGAGCAAGATTTGTTATGTTGTAACATCGTAGAAATTCCTAAGTTTAGATCAAGCCCTAAGGAACTCA
AAAAAAAAAAGTCTGCTGAAATCTGAGAAGAACATACACTTTTTACGGTCCGTAGATGTCACGACCCAAGGTATACCCTT
GGTGTAACATGGTGCATAGGACCCCTAGAGGCCCTACACAAGCCATTTAGCATGCATAAACAAAATAATAGAAATCAAGA
GATTTAAAAGACAATTCATAATTTGATAAAACGAAGCGGAAGTCTACATAGTCTCAAAACCATCTATTACATAAAGAGTG
ACCGAAACGTAACCCTGACATCACATACAACATTTGAAAAGTAAAGTCTGAAAGCGATAAAAGGTTCGGTCCTCAGAACA
TAAGGACTCACCACAACTCAAGGTAACCAAAGTGACCTTTAGCCACTGGGATGAGAAACTAAAACGTCGGACCCTACATT
TGAGAAACAATGTAGACAAGAGTATGCGTTAGTACAAAAATGTACCAAGTATGATAACAATGCATAGAGATATAAAATCA
TGCTAAAAAGGACCTTTTTATGACATGCAAAGACCAAGTTAAAACATAAGATAAGAGGTTAGAAAACATCATCGTAATCA
TGGTCAATGCAAGTAAAACTTATCTTTGAACACTTATGAGATACTTCTTGAAGTAATCTTAGTTCATCATTATTGTGGGA
AGTAGCCTTAACCGACATAGAGACCATGTGAGCTATAACATGGAACACGGTGTCTACCCCATACTGAAAATGGGTGTCCT
TACTTGCCAAGGCAAGAACCTTAACTTCTATCTTACGTAGATCTACTAGCTAATGTCTATCTAAGACAATCATCCTATGG
TGGCACATAGGTATGTGATAAGGAGATTTCTACTAGAAACCCGACCTCTAGCTACATGAGAACATCCATCTCAATATCCT
CTCGATGCTAAGCATAAATTCCATGGAATCGTCATAATTCTTTACTTGACTTATCTTTCATGGAAGGCACATCAAATATC
CAATCCAAGCTAGGTTTATTTAGAATAGCTCCTAAAACTTGATTCAAAGTTAAACTGAGAAAACCTTTCAACTCTAAGAA
TCCTTATGTGAGAAAACCCTTGCACATGCATGTATTGAGTTAATATGTGAGAAATCCTTTCACAATAACAACAACATTTA
TGCTTTACACTCTAAGCAATCTTAAATCATTCTCATCAATTTCATAAAGAACATGCATATCTTCATAAACTCGTCTTTCA
TAGTTCAAAACCTATGTATGTTATATCATCATAGCTTAGAAAACATGGGTTATGCATGAGTTTATGGGGAATCTTCTTAA
ATACATGGAATTATCTCAATTCATGCATAATAGTTCATAAAACAATCAAATGAACCAACATTGAAAGAACCCATGACATG
GAGGAAAACCCTAACTTCAATTGGAGATTTCTAGCTTTGTAAATTGGAGAATTTAGGAACTCTATGGAGGAAAGAGCTCC
ATAGATGAAGACTATCATACCTTAGAATTCAAAGCCCATAAACAAAGGTGAATTGGAAACTTGATCTTGAAACCCTAAGT
TGACTCCTTATTCTTCTAGAGAGAGAAATATTTGGGGAGGATGAATTTGTTATTCTTTTTGGGAAATTTAGAGAATGAAT
TGAATTGGGTGATTTTGGGGATAAAATCCTTATATAAGGCTTTGGGTTAAGGGTAAAATGACATAACATTAAATTAAAAC
AATTAGGAAAAGACCCAAAATCCCATGACTTAAAAGCTGACAGAATGGGTTCATGGGAGCCTTCACGGCCCGTCTAAGGC
ACCACGACCCGTCTAACGAGTGTCTAACGTTCCTACCTCTCACTCTCGTGGGTAGTTTATCTCTTGACATTAAAAGATTG
GTGAGCCCTCATGTTCCAAGGACTAAGATACCTTTATAGCTTTCTTTATTTCAGTTTTCAGACATTTGTATGTGGTGTAT
GGGTTACGTCCTAACCACTTCCTTTTTGATGTAATAGATGGCTTGTTGAGTCTATGTTAGACTTCCGCTTTGTCAAACTC
TTTTATGATATAAGACTGTTTCTTTAAAATCTTTAGTTCTTTATCTTGTATGATGTATGTTAAGTGTCTTATATAGGGCC
TCTCGGGGTTCTATACGTCATGTTACACCTAGGGTATACTTTGGGTCGTGACATTTGGTCATGCACATCGTGTTTTTGAC
CATGTCCCCTTATGATCATATTTCATGTTTTATTGCATGTTCCTCATACTTAGAATATTCTATGTACTAATGCATACTTG
TGCCAACATTATTTCACTAATGTAGGGCTTGGCGACTTCTCTCCCTCCATTCGTGGCTAGTTGATCACTCTAGAGGTTTG
AAGACTTGGTGAGTCCTTATACTTCAAGGACAGTGTCACCTTATTGCTTTATTATATTCTTATTTTGGATGTTGTACGTG
GTGTACAGGTTATGTACTAACCACTTCTTTTGATATTGTATAAAGGCTTGTCAAGACTATGTTAGACTTCTGCCTTTGAA
ATAACATACTCTTTTATTGATATGAAATACTTTACTTTTGTCTATTACCATGTGTATATGTATGTCAAGTGACTTGTATA
GAGCCTGTCGGGGTCTTATACTCCATGTCATGCCTAAGGTATACTTTGGGTCGTAACAAACTTGGTATTCAAAGCACAAA
GTTTTAGAAAAGGTCATATGATGTTTGGCAAACCGCATTGAGTAGAGTCTTGTTCATAAGTGTGAAGCGTGCCACATTTA
TGATAAGAGGCTACAAAGCATTTAGGAAACTCCACTTTTTTCGTTACTTTTAAGTCGTGCCATAAAGTCTATCTCTATAA
AGATCCTTCTTATAAATCATTTTGATCCTTCTCAGGATATGGCCTCTCGAAGAGCTTATGTGAGAAGGAATACAAACAAT
GACAATGTGAAGCCCGAGGTTCCTCAAGTTCTGACTGATCCGTTGGATGAGCAAGTGACTTATGCCAAATTTTGAGCCAC
TTTCCAAGTGTTGGTTCAAGCCATGACGGCCCAAGCTAATAGAAAAAATGCCCCCGTAAGCCTAAATATGGGTACGACGA
CGAAAATAATATGGGAATTCACTAGATTGAATCCTTTGAAACTCCATAGTTCTAAGATTAATGAGGATCCTCAAGAGTTC
ATTGATGAGGTTTACAAGATAGTAGGGATTATGGGATTGTCTACGGTTTAAAAGGATTAATTGGTCCCTTATCAACTCAA
GGGTGTTGCTCAAGTGTGGTTTGAACAATAGAAAAGTGGGAGAGTGGTTGATGCGGGTCCTCTTGATTGGGAGAAATTCA
AGGGAGATTTTCTTGATAATTTCTTTCCTCTTGAATTGAGAGAAGCGAAAGTGCTTGAGTTTATTAATCTCTGTCAAGGC
AATATGAGTGTGAAGGAGTATGCCTTGAAGTTCACTAATCTTATTCTAGGTCCAGTGGACATGGCATCCTCAATTTCGGC
AAAAGTTTTTGGATCAAGGTTCTTCTAATGCTCCAGCTCCTAAGTTCAACAAAAAATAGGGTGTCTAAATCGAAGCCTCA
ATAAGCAAATGGTGGTAATGGATCTTCTACCCCCGCTTGCACTAGGTGTGGAAAGAAACATGATGGCAAGTGTTTGGTTG
GTACATATGGTTGCTTTTAGTATGGAAAGAGTGGTCACAAGATGAGATATTTCCCATAGCTTTATACTAAGAGAAAAAAT
GATAGGAAAGTTCAACCCAGTGGTTCCGGTTCGGTTGCTTTGAAGTAAAATAGATTTTATGCTCTTTAGACTCGACAGGA
CCATGAGAGTTCTCTGGATGTGGTGACGGGTATGTTGAAAGTCTTTCATGTTGATGTTTATTCTTTACTTGATATGGGTG
CTACCTTATAATTTGTTACTCTTTATGTGGCCATGAGATTTGATGTTGGTTTCGAAATCCTTTCTAATCCCTTTCATGTC
TCTACTCCCACGGGTGATGCTATTGTGGCTAGAATAGTCTATAGAAATTTTCCTATTTCTATTTCTCGTAGAGTCACTCA
TTTTGATCTTGTAGAGCTTGACATGTTAGATTTTGATGTTATTCTTAGGATCGATTGGCTTCTTGCATACCATGCTTCAA
TAGATTGTAGGACCCGATTGGTCATTTTCAAGGTTCCGAATGAACCTATCATGTCATGGAAAGGGGGGAAATTGTGTTCT
TAAGGGTCATTTCATATCTTGCCTAAAGGCTAGGAGAATGATTTCAGAGGTTGCATTTATTATCTTGTTCGATTTAGGGA
TATAAATTTTGAAACCCTTACCTTTGAGTCAGTTTTGATTGTAAGTGAGTTTCTGGAGGTGTTTCCTGATGAACTTCCCG
ATATTCCTCTCGAATGGGAAATATACTTTGGTATTGACCTTCTCACATATACATATCCTATTTCTATTCCTCCTTATCAT
ATGGTCCCAATAGAACTTAAGGAGTTAAAGAACCGATTGATTGATTTGTTGGATATGTGTTTGATTAGACCAAGTATCTC
TCCATAGGGTGCTCCAGTATTGTTTGCTCGAAAGAATGACAGTTCTCTCTAAATGTGTATTGACTATCGGCAATTGAATA
TGGTTACCATTAAGAATAAGTATCCTATTCAAATGATAGATAATTTGTTTGATCAACTCCAAGGAGAAAGTTACTTCTCT
AAGATTGACCTTCGTACGGGTTATCACCAATTGAGGGTAAAAGAGAGTGACATTCTAAAGACAACTTTTCAAACTCGGTA
TGGTCATTATGTGTTTTTGGTAATGTTGTTTGGTTTGACCAATGCACCAATGACATTCACAAATTTGATGAATATGGTGT
TTAGGTAATATCTTGAAATGTTTGTGATTGTGTTTATCGATGATATCTTGATCTATTCACGGAATAAGGATGAGCATGTT
GAGCATTTGAGGATTGTGTTGTAAATTTTCAAGGAATGTGAATTTTATGTTAAATTTAGCAACTGTGAGTTTGGTTGAGG
TTCGTTGCTTTCCTTGGCCATATTGTCTCCAGTGAAGGTATTCAAGTTGATCCTATGAAAATTGAGGTGGTTAAGTGTCA
CGACCCAAGCCTAGGGCCTAGATGTGACATGGCGAATGAGGAACCCAAAGGAACCCCAAACAAGCCTCTCAAACTTGTCA
TCACACTTCATCGGTCGCGGAAGTACATTCAACATTAATTAACGGGAAATAGGGACTAAGGGCAAACCATTTCAAAATGA
CATCATAGAACAAGAGTCAAGCTCATTTACAAAATACTTGTCCAACGCACACCTCTACATACATAGATAGGACGGGGGCC
ATGACATACTACCGGCTCCCCTCATAGTCAAAATACAATTGCAAGCTAAAGTTTCAAAACATAGGAGTAGGAAACATAAC
ATAGCCCTCGAATCATTGAGGACTCACCAACAAACTCGGATAAGCACCGTACTAGCCACGTGAATGGAGAGAAGGATCAA
GAGTAGCTCCGGTCCCTACATGGTGACATCATGTAGGCAAAATATGCGTTAATACTTGGAATGTACTAAGTATGCGGGGT
GCAACACAACAATAGACAAGGACACAATCGAAATACAAGAAATAGTTTCATAGGCATTATGAATAACAATATGAGGATGC
ATGATCAAAGTGAAGTCAAAACATGTTTAAGTAAATTTATACTAATAGTAGATATCATATGTGTATGCATGATCCAACCA
ATCTATAACCCCAGCTTAGGATGGGGGATGCCGTTCACACCCGGACACCCTGGTGGCAAGGTATAAACCCCTCACATGGT
TGATGTTGGTCACACCCCAAGCATCCTAGGTGGTGAGATATAAACCTCTCACATGGTTGATGTTGGTCACACCTCAAGCA
TCCTAGGTGGTGAGATATAAACCTCTCACATGGTTGTCCGGTTCTTTTCCCCCAGACCGGGCATGGTCATGCAACACTTT
ATATAGGAAATTCCTATTAGGCTCTAATGCAATCTCACGTATGGAATGAACATATACACAAGCTTAGTTTGTCATCAACA
CATCTCTGGATTGCCATACATCTCATAACTCAAGCTTTAAAGCATCGATTAATCAATTCTCCATAGTTGGACATTTTGTC
AAACACCTTGAAGGCATGTAATGGAATCAAAGAGCATGGAAAATAGGGTAGTAATTATGCAGCCAAACCAGTGAACAACC
TACAACAACGCCTTTTAACACCCACAATACCACATGAAAATCTCCACATCCATTCCAAATTTAGATTCAAGTTCTAGAGT
CACAACATGCTCAAAACAATCACTTTTCATGTTTAAAATTCAATGTGCAGGAAATTATTACAAAGAACAAGACTAATTTA
TGAATCTTAACTCAAACCATGAATTAGTGAGTAGGATAGAGTCTAGGCACTATGGGTGGAAGGACCCATGAGTTCAACAC
CACATACCTTGAGTTTTTATGAAGGTCTTGAGAGTGTCTTCAATGGAAGCTTGGAACTTGGAGCAAGAGTCTCTTCAATC
TAAGGAAGGTTTTGGATTAGGGTTCTTGAGAGAACTTGAGAGAAAATGTGTCTAAGTGTGGGAGAGGTGTTTTGGGAAAT
GTTTTAGAGATGAGAATTGAACTAATGGTATATACGAAATAACATATGCCCTTTGGAAAAAAATGGTCCAACACTTAGAA
AAAAAATGAGGCGGGTGAACAGTAAAAACGCTCACTGGAAATTGCATTTCTTGCCGGACAGATTTTACGAAAATGGGAAT
AACTTCTTCGTCCAAACTCCGAATGAGGTGAAACGAAGTGCGTTAGGTAGGTAACTCAAAGGGCTTTCCATGGATATGTT
ATGGGCCACCCAATTATTTGTGTGCTAGGAGATATGACCCTCCAAAGTAGACCCTCGAAAAAGGCTTCACTTGGAAATTT
CGGATTTTGATACGGTTGCTCTAAAATTTGGGTTAGACCCATTTCCCACTCAATTTGACCCCCTAAACAAGAATATGAAG
TCGGATTTTCGAAAAACGAAACCGATTTTTTTTTTTTTAGATATAGCTAAACAAGTTTCCGGTAACTTTCGAAGTACATT
TTTAAGAACTTTTTGGGTCATTTCATTAAGAATTAGCCTAGGCCCTTGTTCGCTTTGGATATATGAAATTTCTTGGGTTT
GGCCGATTACTATAGAAGGTTCATGGAAGTATTTTCCTCTATTGCTTCACCATTGAAAACATTGACTCAGAAGAAGGTAA
AATTTCTACGGTCAGAAGCTTATGAGAAGAGTTTTCAAGAGTTGAAGGATAAACTCAATTTAGCCCATATTTTGACTTTA
TCGGAAGGATAAAATGGTTTTATGATTTATTGTGATGCTTCACGGATTGGTCTTGGTTGTGTTTTAATGCAACATGGAAA
[truncated: 13,275 more chars]
