# Supplementary material for: Homologues of potato chromosome 5 show variable collinearity in the euchromatin, but dramatic absence of sequence similarity in the pericentromeric heterochromatin
Source: BMC Genomics. 2015 May 10;16(1):374. doi: 10.1186/s12864-015-1578-1 (PMC4470070; doi:10.1186/s12864-015-1578-1)
Supplement: Additional file 3: — RH BAC tiling path sequences. Description of data: Nonredundant, multifasta sequence files of the individual BAC MTPs. The sequence contigs and scaffolds in the MTPs can be either ordered or unordered, depending on the quality status of the tiling path sequence. [file 12864_2015_1578_MOESM3_ESM.zip › mtp_4125.fasta]

>RH166F01
gtttgaaccgactctcttataaaatgtgtacctctcttgatgatggcaggttacttcttg
cacacatgtcttttgcaagtcatgtctaatagatttttctgcaagtgtgggacaagtttc
atgcccttcatgttctaaaccacttacagtggatttcacggcaaatgataagggggatca
gaaatctaaagccacgatcaaagggtttaggtcctcaagtatactgaacagaattcatct
tgatgatttccagacaagcacaaaaatagaggctttggtatccaattacttttcaatcaa
taaatatatcttatcccgtctttatatgttgctttattttattattttcctctcacaaag
agtgcaagaggccgcaataatgcatcatttcctaaggctcccataccatctaacttacca
ggcataggatcaagatgttacacatgcagaagttcaggataatggtttcagtctttctag
atgttgtatcttggtgaatttgcttgatatgcacctaggaaaattgataaatttcttgtc
aagtttggttgtgagcaaaatgggggatacatgaggtctaattgaagttttgcttaccat
tggaaatgttgcatcaaataccacccccactttgagtagaaactaattgagtttgcttac
cattggaaatgttgcatcaaataccacccccatttttactggaaactaattgaggaataa
taagttctcattgtggtctcaatcttatttatatcatttgacattatggcttaaactcgt
ctaatgcttttcttgtgaatatttatggtatctctgttatggtaaaaagaaccactatgc
ttcgttctcattgctgcttgtgttattggttctagagagaagaaataaggttcatgattg
aaagagatggttctgcgaaagcaatagtcttcagtcaattcacatcatttttggatctga
tacactattctctacagaaggtaagatatgatatcttatccccttccacacctacccctc
ttgttgccatcagtagtcataacaaaaaacatatcttgtgtgcatttggcagtcgggcgt
cagttgtattcaattagatggatccatgtctatgactgccagagattctgcaattagaag
attcaccgaggatccagattgcaggatattccttatgagcttgaaagctggaggtgttgc
cctcaatcttacagtggcatcacaagtaaagtttttctttcctttctctgtcaatgcata
ttcttcatttcttgtcaaataccaagtggtttgaatccattgttggattccttcttctct
tcaggtttcaaatatttattttgtttgggatattttaacttccttcgctgtgcacctaaa
gaacaaatgctttttgggacgtgtaatttttcgttgaatgacctagattactttccttga
tgtgtcgctctcctcttgcactttactaggttttcttgatggatccttggtggaatcctg
ctgtggagcggcaagcccaagatagaatccatcgaatagggcagtataaaccaatcaggt
ctgtgtttgtatttctttaaccagctataccaatgaagggagcttattgttgttttctca
tttctaggattgtgagatttgtgattgagaatacaatcgaggagaggatcttaaagttgc
aagagaagaaggagctagtttttgaagggtaagtttctgcaacttcattgttctagttgc
atgggtattcaaagagaataattgatgacttgaaactgttgagtaattttgatccgtttt
cttcagaaatgatttcaagataaattaagagaatcaagatttttttgtgctctcaagaac
atataatattgggctgagatgagttttaaatggagtgttatggtcagagacttagttatt
gttgttagaaactgacaaataatcattaagacagttgagctaaggattagaaaagggtca
tacactcttttatcttctttcccttttttcttaaaaatcggaacatggagagagaactct
ttctcattcatagaagtcgcaacgataaatgcttctcccttcaaatctcatttggacaga
gtattggcctataccgtttttacacttggcttccgattttcctcttttactctgatcact
cctcccttctttctctgaagtgctgattgtccaatattgatgttttgtgcaggacggtcg
gtggctcttctgaggcgttggggaaactaacagaggcagatttgaagttcttgtttgtaa
cctaaattatattatgttctgtaacttggttcagcaagaaagatcatttgatctttgttt
agtttcttgcttgaatcttatccctagtgttgttgtttttgcaaagtagaaaagtcaatc
ctcttctgttggttttactaaccttaactttatcatcatcatatgttggaattttcaatt
attgttccaacatttactttatatataaataaatataatattgttaagtcttacaactat
catatacaacttgttattacataggactccgttatcattttttcacttcaattgtcttgt
tttgatcttttgttttacatctccatgtataacatactattctcattatacatggagctt
ttatatatatatatatatatatttgaactatttacgtttaggcaaaacaacctcacatac
tcttacaatcttatattacttccatttttattttcttttgtcgagtaaacatagaatgca
tatatgtcgttgtccaagctttgggatggcaagcggtgccgtggtggagtgagtgaactg
cataaatttgcgaagacttcaacctatcccgtatcgcccaatttgttgttttcaatctct
tccgccctgcttatcggctcctgggatatatgatataaaatgatgaaatttttaaaagtt
attttcttgctaaatcatttttttttagaatttcatatcttaattattggggatgtgagg
aacacatgtcaatgctgactgaaccaaatgtgtgtatacacacacttacgcgcgtctgac
tcaaaatttttgtccacaagtttttttttaactaacacatcattttttagtcaagtataa
aaaacacaatatactatttttctttttaattttatatctaaactattgggagtgtaaaaa
gtataactaaactataattttaaggggaattttcgcaaatagccactataataaacttaa
ttatgctccatagctatagtttgtatatttacgggttatagctacagtttcagctgtctc
gtttgtataattcgtgggtttttataattcgcaggtttatagaattcacgggtacatttg
tataatttagttatttttgtataaactcgaactaacgaatttatacaattacaaacatat
gaagtgtaaacagttatacaaattatattatacaaaataacattatacaaaagttataca
aattatattatataaattccgaattatactaacgtgcgatttatacaaaactaaaaagcc
gagccgcataattatagctaaaagtaggtcgtgaattgtaattaagacaaactataggta
tgttaactaattaactagtatatgtttacttatacgcgtaattttctctaattttaaaat
atttttttctcatcttttttaactcaaaatgcgacatataatcagtccattcattatttt
gccacatcaatatagggtatattacactcttcttattctttctttgattatcaaaatagg
agtactatataatatgacagttttttaacacattaaatttttaattaaaacatattctac
ttatttataagagggagtttaggttagggtggttcaaaatcgaaccgaaattgataattc
gaaccgaaaaagagttattggtttattagtaatggattattagtttagtggttcagataa
ttattatttttattatcgggttatctgttcttaacggtttgaggttttttcttaatgggt
taactgataagtgataacccaatagtaaattaaataattatatttataccattttgtata
taaagtcattgacttagagtttagtttcctacttttatttctggccatctcaaaatcttg
gttattctacaatgttaaagtgtttgcatttgagcaagatacaacttgtgaactcatgta
catgattcattcgatttgtcaccttgtttctaagtatttttcattaatttatttttgtgt
caaatcttaacggttaaaccgataaccgaaccgataacaatcaataaccgataagccaat
atcataatggttctataatggtttagcatctctacaaatcgataaccaataagtcaaacc
gatatacttcaaaatcgaaccgaaccgaatcgaccgatacacaaccctagtttaggtact
caagcaggcaacatgtcaacatgcctgcttgagcaccttttgaacatttctgtaattttc
ttatgattcttccgttttaatttgtttgtcttattttttaatttttagatatttaaaaat
tacataaaaaatactatacattatgataattgacaatttttttttaataaaaaaaacgta
taaaatattcgattgattcttgaaattaatctatcggtgtcacataaaatgagacaaaag
aagtaacatgtattattcaatttgaaaattacgtaaaaggtattgtaaatctcaataatt
aacaacatttgattgactcttgaaattctatatgtgttacatacatttggacaaattgaa
taatatatattatttgaaaattacgtaagaaatactataaatcacaacgattaacaactt
aaaatatttaaaagacatataaaaagttcgattgaccctcgaattagtgtcacataaata
tggatggatgagtaacgtatattgttttaaaatgacgtaaaagtaatatagaccataaat
tcataattaaaaaatttaaaattaaaagagataaaaacaatttgttcccataaaatttat
cagtatcacataaatttgaacaaggagagtaacatatattatttaaaaattacggtacta
taaatgacaataattaacaatttaaaatatctaaaaatcatattaaaatttaattgactt
tcttaattctatttatatcacataaattgagataaaaaataacagaccgtgctagcacat
gcacttgtgtctagtcttagttaaaaaatttaaataatttttttttatcaaactttagat
gtctctattatgtggtaaaccattttttaaacaaacacgttgcaataggtgaaagaacaa
aaaaaagggcatctttagatgacaaattgtcaaattgtcaatttgatttgagcatacagc
atgaataaacgccatgggagcttagcttagttgaacaaacgatgttggccacgtacctta
tactattcgtacttatctcccttgttttgggcgaaatacttgtatactttgggatttgct
tccagacccaatttcaagaacccattcttctagctttgtctcgcggaaacaacagtttga
tcgtatggatacggatattgatgttcgccattttcgtgtattgggtatacaccagtattt
ccattttatgtagctggaggatttttcacggacccatcgattggagtgatggggttgctc
tcaatttactaattctacaatcttctcttatgggtaatgctccatttcttgttttttttt
ccctttctttctataaactgaaaatagaatctttgttgaatgtactgcttcgtagtgaat
cttgatttacaacttttggaatctatatgtggagtacctgtaactgaatagtgtaatttt
agataactgctctaattttacagaacccctagatatttcttcttcttctaaagtactgtt
ttttttagtattagaatgaaataatagagaggaactagtatagagaattcatgtagccaa
ctccaacttgtttgggattgagatattactcgttcatccttaatcagagatgtcggattc
tagtcccattgggtatggagtcgcctttgttagggagtgctttgtccctcaatgtgggac
ttcacggtgtgaattcagatttactcaggacctaatttgggtcgaaaccgaaaagggaca
tatttgattgattgacccacaatgaataagttgagttcatggctagggcttgaggaacct
tggttttaaattctggtaggagtagcttgcatggaatagttaaaaggatggtcgaaatag
aaaagtgttattgggttatttctgatagaaggaaggaaaggtaagttttatagaacaatt
ataagaccaacaatgtgatatgagcgtgaatgttgggctactaaaaagtccaacacatcc
acaaaatgaatttcacagaaatacgagtttggtgagacaaaaaaatgaccaaattatccc
aaagggggaagtagcacacattgaggagaaaataagagaaggtcgtatgagatgggttga
acatgtcttgggctgacctttagatgtaccggtgtgttgatgtgaaaacatgttgcgtgg
agatgttaaaaccacctgaaatgaagttgtctcaaaagccctacaatttcttggaattca
tgcaaatttagcaaaatatgagacacaatggaagaaaaagatttatataaataaggagta
ccaatcagttggaaaaatgatttagtcatgttagtatgtttactttaagttctattcttt
caatgattcgtttagcctgtcagatgtttttgtgcaagtagcatatataggaaacttgtt
gtccttttcatttttattgtataatattggcctgaaaatgaatataaatgtagaaacatg
gtcacaagcatcaaggatcgataggttcttgatatcagctgaatgtgacgaggcctttaa
agaaatcaaacaatctattatgccaaaacaatccagtgatgctagaatgtgaagaatagg
tgaaaccaattcttacttcgaactcgagaacacgtggtttcaggttgagggtttcataga
gaaattaaaggagtggtgggagaagtatgatgttactggcagtcctgatcaggtacttag
aaggtcaaaagattaataggagatgttaaaaaaggaacaaggaggagtttggaaggttag
gtaa
>RH166F01-2
tctttggttaaaacaatgggataggaacaccaaatcctttccgaaggtagcaaattcaca
cagaagatgcaataccataagctgattggtggcaaaagatgaggtggtagaagaggcaga
agggactaaaagaggaattccgagtttctatcagaaaattttaattactgaagcagaatt
ttggagaccttcaatggatatctatgggcatgggaccataactgaggaggaacaaaggtg
gttggagagggactttaaagaaaggaggcaataaaactgtttgtacttgataaagctcca
ggccgtgataactttacaatggccttccatcaaaaagcttggcagatacttaaagtaggt
gtcgtcaaatccctaaaatacttccagcagacctgcagctttgctagagcttgcaatccc
tcctttattgccgtagttcccaagaagaagggtgctgaagatataagagattttaggccc
attaatctgataggaagtgtgtataaaattatatctaagctgctggcagaaaggtcgaaa
aaggtaattaaaaaatttggtttctcttaagtgtagggcaaattatagatgcttctctta
ttgcaaatgagctattgaactggagaatgaataaacgggagcaagggattcttctatgta
aacttgatttggagaagacatatgaccatgttagttggcaatttctgttcaacatcttgc
agcaaatgggttttggagaaaaatggcttaaatggattaagttttgtatcacaatagcat
ggtattccatttatgttgaacctgtggtattctttccacctcaaagagggttgagataag
gtgaccctatgtcttatttccttttcattttggtaatgaaagcttttcgtagcatgacag
gaaaagtagtctagaaccaatggattaaggggttcacagtagggtccagaatgggagaag
aaatttcaattttctcatcttctatgtgctgatgttaaactgattttttgtgaagctcag
acgggccaactgagacatctgtagatgttgcttattgtgtttgaaattgtcttgggcctg
ctcattaacttgaaaatcagtcaatcatccagttaatacagtggacatcacacaagagtt
ggcagagatactttgatgcaacataggcactcttcccactacctttaggagctaaatata
aaagcaatcaagtatggcaatgagtaatagagaagtttgtaaaaaaggttggtcacgtga
cagtcacaatacctttcattgggagagaggtttactttgatgaatagtgtgttggatagc
actccaatgtatttcacgaacttgtttccaatcccaggtaaggttctcaagcaataagac
aaaatcagaagaaggtttttagggaatagcacacaatacaagtttcatttggtgaaatgg
gccagagtgcccaaggagaaaggacgaggctttctcaagatggtggtgagaattaagcat
ggagggaacataaactggcataacaaggtcgatagaacatcacttggtgttggtccatgg
aatcatattagcaagttatggcaagagttcagtgatctattaaagtaggcaacagggaaa
acacactcttctggctagacaaatggagtagcagatttctgaaagaagattttcctgctt
tgttcagatttgctgttgaatgttgatacaaaatccacagtgaagcagcttagacaaaac
aatacctagaactttactttgagaaggcaatgccatgatgatgaattgttttccaaaaat
tcagggtatacaacaacatacccagtgtaatctcacaaagtggggttggggagggtagag
tgtacgccgatcttacccctaccgagttaattcaggataaccagatacaaaatgcttcaa
agaagaatttggatttacgtttgataagaaacagcattaatacattatggttcaatacta
attgtcaactttgtccatctaagcctcaccatagcaaagttagtcccaaacctggataga
ttgagagttacattaggttcggtgacagctagcttaaaaatagtctctatgtgaattctc
taatattacctgagtagagcagaaaggatgcatataacattgtttgggaaaggtaacatt
attatataaaattaagcacaaagtttgtgctgagagctatcttgatagcttacagaaaag
caaaaacccctagagtaaatcttcgctctactacaaaaattccttcaaagaatcttgagt
tcctttccttccaaatagtccaccatatacatccaggtaagcttttctaccgtcaatcct
gattaacaactcatcccttgaagttccagcatgctagcagatctccagatggccttttag
gttcttgaaacggagagccccatgttaagacttgctagttatttgttgcgaataaaccac
ctattaagaaaaaggaaatgaagtcttctgccaaactatataattgtatgtaattcagtc
taagatgaagctgcataaaatgcagggtaatcccttgtacattctgccgccatttcaaaa
cacagatttcaaacttctgctgatctattgtattaccatattccaacaaatataattgtt
aactatctagtatcataataatgtgactaatcttcctgtatatttttacccatccttgaa
taagtagtccaagattggagatgcatatttaccaaatgagaagattctaatatcgagaaa
attaaaagtgaacatgtggactatatgtatatgtagattgtagccaccatatacatgtga
catttgcttctttaatttcgattttatcatctcaaacataattttcaaactaaataggtg
attaaaatcttattattttttaatataaagtttgtcatacttgagataagatacacgtgc
cgggtgaccagctcttcaataaataacaaggcacccaggacctcacaatttttggaagcc
tgtcattctactggtgaaatgccaccgagtttattatttgcaagtaacaatcatgtcaat
tacctttgagcatttggaactaatgtttttctttgtcatctctttggtggctatttcctc
ttcctcaaatagattgtttctccttttctttgaacatttctccaatgtcttgtgggattg
ggagcatatattgcgactactttaactgctgattgtaactcttttgctttcggcctccgc
tgctaaccataacagatgccatttatatggttcttgtttattcacctgacccccagatat
ctttataagtccaggaaaggttattttatgaaagcatattgaattcttttgtacgggtat
gagttactaaactaactttgaaccttatacgtggcttcccacatatccaccagtaatgaa
tgtgattttcattgttcagtctaataacattgactcactccaaaaagtactactctagtt
tctttcaatttgtttgtcttacttttctatttagtccttgtaaaagagaatgcctctttc
ccttttcggcaactctttaatttcaactttccaaatgttatgtttaagtctacaagatta
aaggacattttggtacattctacatatctttatttaagactacaagactttgtgcctagt
taaaaccaaacaaacaaattgaaacgaagggagtacctaaaactgaagctgttgtttgtc
aattgccaataggagtgacatttatataggttgtgcagatgaatatactcgaacacgttc
tgcaaatccctttggttttaatgctaaacctgtgatttgcaggattttcactatttgcat
ggatggtgttggacaaattgcaccctgtaataatggagaacatctctattaggaagatta
tcaaggctgaaagaaaaatacttcaggaaaggaaattgcatatggagggtcattgtagag
ttttacaggggaaggttgcagatttgacagctaaaatgaagaaactgaaaatggattatc
agatgaaagctaataaggctcgagctgaaggagctatcgtgttagaattaaagaacaact
ttgaagaattccgtctcaaatatgatcgtttgtttgattacaatcagacacttcggaacc
agttgcagtcaataagccacgaggtccagaaaattgacgagtcaaatgaatggtctaatt
tgaaaaccaagcttgggttcccaacagttgaaaataatggaaaatgtgtagattttgaga
atgtatcggaaacagcaacaaaatatggtgagtaccctttctctgccactccttcatcat
cctcgcccagacaccgaagaccaatttatcagtgttgaggacaactaacacttgctcttt
tttcttgtaagtataactaatgtaaattatcaaagagaactgatgactgaaagttggatg
tgcatagacttgagctttaatttcctcctcctcttcttcttccatttattggttacttca
aaggtgaataaaattaatgaatttacctttgcttctttcttgtggagtcatctattattt
gcctgtgtcatccttcatttagcttgttgccatagtcatgtaagctgagcttgaccagct
taaagaaacaagcatcacatcttttggtaaatgccactgaaaatccaaaaataacagggc
ttattggatgtgcctctgaactttgtttagactgtgtttggcatgaaggaaaatgttttc
ttggaaaacaataagatttcttatttattttatagtgttgggtaagtaaatacaaaatta
cttctccaagaacatttatacgtaatctagcaaaacactatagggtgggagggggggatg
gtccagggatgggttttttgggcgttgagtaggtgaagaggagacaataaacttgaaatg
acacttatggagtttgttttccctgcttttggtagggaagtcatattccacatttttaag
gaactttttctaaaaaatgatgttttccaaatattttgaccacacatggaaaaactgaat
gttttactccatgtcaggagtcgagggtctgccagaaatagcctcctttcctccccacaa
aggttgagattaggtctacatacactcaatcctctctagacctaacttttgaggctacac
tgagtttgttattgttgttccttcgtaccaaacacacccttaagtttagatctgttttct
gcaaagaaatgcttcaatcgaatgtttaatagaagctaagctgaggttgcctatgtgatt
tcagctttgaagagtttattttatttttactttccctatgagtaggtggagaggttgaga
taacaaaatatgatccatcttaagagattatactcttctctgatgtccacttatcatttg
aatagaagaaattaattatataccaaaatctcttatattttatttatatatattttatgt
taatcttttactgatctcgaaaagggtcatataactaaaataacatttgtaatagactcc
aaagaccaaatctctcaaagacaattgcacattattgtgacatgtgtgtattatgactgt
aatggtgcctagaaaagattaggcagggaaagatctccttaggttggatacttttatcaa
atttctattcaattaagcctttttccttctttttgtcatgcccaagattattgacaataa
atatgtagttatcatactaattaaactgatcaataatgattaattaaaacagtttgagtt
tatccctaagagcagacaaataataaatgcataaaaaaagtaatatcaacccacacaaat
ggtgaaagaacttaccaatgcagtaattccgattcatattttctgtctttttaaatttta
tgcacatttcttgaaactgtatttcatagtcttagtctaaaggttatttattaaatctac
tccattttaattatccttaaatatattaatactttacttattaaaataataagtgtagat
ttaaataaaagaataaatgatgaacgacttgttgctttctaaatatcaaatattttaaag
atcttgcaatctttggtacataaaatgtgaaccgactcatcatgcattcgttatacatgg
aatattaacaaattgtgccaaacatccgtcagggctgactcaacaagattgggggcctaa
aacgaaatttaagggaggggccttaatattttattttttcatcatatatacttttattta
aaatctactttctagattttttagatgcaaaatcattagttattgttttataatcgattt
gttttaatatttccttttcatttgataatataacttaatccattcaatctctcttgagac
attgttgatcttaaataaaatttaataaattttagtttcgaaaaaattcttttggctgag
gcaacggctagagaaacttttaacataattctataagcaatatgtgtatttagaaaagaa
tcaagtctttgatttgattgcgcattttcattagatcattatcttctacatgtattattt
ctcttaacactttcaattcaaaaaataaatctaaatcatcaatagcaaaataactattat
gtgttaaagttcaaggttaagacaatgctttttaaattctcatcatctagtgatctcaat
ttaccactaaataagaaacataaaatattttcatatgcttcaattggttcaaatctattt
tgaagtgaaaaaatagcttgatctactatatatatatcttaagtaatcaactctagtttc
aagggactttgtgatttcgttatcaatattttcatcaaattattttttacgaaattcagg
ttctatattcacttcatatgtaatttcctaagtagaaatcatagcactcataatacatat
aattatttttttaaaaaaaaacattcataagtaatttttttttaaaaaaaatgatagccc
ccaaaaatatgggaacccaagcgattgctttaatggcctaggggttaagacggccctaac
acatgtagaatatgtgtcggatgtgatctttaataatttactattgatagaagtcaatga
tctaacgtttcgatgcctcattttgaatgaaacaagaatattatgttttgttaaatataa
aagaggataattgaaagtaatatagcatatcacgagaaaattatttctttcctattttat
ccttaacactaattatttattttcccaatcattttgtaagatcaagattaaacatcaatt
aatatgtgtattgtagtaaaatattcatattaatcatttcttaaaaaacatgcaaaattc
aaagtggacaaataaaagagaataaaaggatactattttgggtgttgaactgtaattcta
tgagctaatctcttatgctttaagtgcaaatgaggcaaatgcaaaataagaaaagtgagt
caccatggaacataattttatggccaaacacatacgcagacccttaaacttgtccctaaa
tttcattttggcaatccaactcaaccttgttccattttaatccttcaactctaattttta
tgtttcattttggtacttctaagtgatgtggcagagtgtgtgcatcacactttctctaag
agagtgaaagaccaaaaaaatttttttttttaaaaaaaataaaaaattacccttcaactc
tatttttttatgcaccttttaacacaaaatactaattttatgatttctttatttctatat
atgttattcaactgcaattttgcattttaaaaatcggcgttcatccgttagttattgtaa
aaaattaaaattgacggatgatcattgatttttttaataaaaaaagtaacaatttgtttt
ttaagagtttccctatatttttgtgtgaaaaataaccgacgaaagtgtgtcaattttctt
tcttaagaaaatcaatgacaacccaacgaagtctatcgagtttcaactttttttgtagtg
ttattaattagcaatggacatgagttttttttactcatatttagttgaatgaaaaattag
aaagctgatatttgagttaatccaaatagactagatatgaaaaaaattaatatgtggtgt
tatttaatttaattaattgtttaaaaaagaaaaccaacacacttttgtcgattatttttt
cacacaataatgtacagaaattctaaaaaaaagtatttatttaaaaaaatgatgttcatc
cattattattattttaaaaaaagaagatatgacgttgatttttaaaatgaaaaaagtgaa
aataaagaacataaataaaaataaagaaaccgtaaatttagtattttgtgtttaaatgat
actatataaaatagagttgaaagattaaaatggaacaaggctaagttagcatgacaaaat
gaaaaattggggcaagttagaggagttgtgtatgtgtttttaattgttttttgtgtcatg
tcatggcatgtgaagtacacacatcccactttgttgattctttggaaagaagtgtcaaaa
tgaaacataaaaattagagttgaagaattaaaatggaacaaagttgagttggaatgccaa
aatgaaatttaggaacaagtttaagaatctgcatatgtgtttgaactaattttatttggt
gaacctcttttatgtgtgacaaaattgagtgtactaattattattctacaactactacaa
taaaaaatgttatcttggcaattacatctttccatctccatttaattatataattaacta
ataaaaatatgatctctctaatagcttaagtttttaaatgagatggtcacatacttcaac
ataatatcagactaggcaaaaagatcctggtattgaatctcaccgccatctatataaaaa
aagaaagtccacatgcttggccatgaaaaaagaattaggcccgcacacgaggaaacatat
tgagaatataattaactaataaaagcgtgttctctcgaaaaaaaagttgtcatgccattt
ttacacttttctttcttaccatgatccaacactcataatccaatttccaatctggttttc
ctgattgtaattccaattttcttaccctttgtagagtcaaatccattaaacaacgactca
tttcttgtattgaatcatcaatgatttctgattcttcgttcgaattccaaatgcattgat
caatcacacttgttggagaacatgtcttgaaatcttgattttcttcgttgtataaatcaa
gaaatcgatgtttgagtagctctttcgctgaacatctctgtttctgatctcttctcaaac
atttctttaaaatatcctttgcttgtgatgacaaaaacttgggaatttctggtgttaacc
cagaaaatgctatatggtatagcaatgaagcagagttattaacactagtccacggtgaac
cacctgtggccatttcaataatcgtgcatcctaacgcccatatatcagcacgaaacccct
gttcttccccacgaactacttctggtgccatgaacataggtgtgccaccaattgtcacac
catcaacccgtttagaacatccaaaatccccaattttcgcaccagtgttacataacaaaa
tgttgtgacccttgatgtcacaatgtactatccctttcgaatgtaggtaatctagtcctt
gaacaatttgtttcgtgtagtgtcgaatcaattcctcattcaattggcctccctgtttcc
taatttcatcgatgagtgtcccatcgggcatgtactccatcataagattgaacattacct
tgttgttctctctagttacatcgtaccccttgtagtcaactacgtaaggagagttcaatg
ttgatagaattttttgctctttttccaagaattcggatcgagataactccgtggacttga
cagcaaaaatctcaccggtgcagcgtgacatggcgaccgacacggctgctgtagagccat
ggcctataatgtggcctctggtccagtccattttttgtttttttggagaagaatttggta
ggagccagttaggaggtgtaaagactttaggacatgttctgttacatagaggctatatta
tactataatataaactatagtgtataaaataatgaatgtctaaattagtttggtaaggct
taggtttgccttctttcctattaaaagacttgaaaagtttggttattttaattatggcca
attacttgtggtttttaggcagctttgggtatgccagagtacagatatgatgtggcttac
taggaaggtgccacgtgtcaagctgtgaagtgggcaattgaattttaatcatctttcaaa
aacaagttggagagggtggattggattggaccaacaaaaatggttgctattagatttttc
ttctttcttggataaaaatatatcaagtataatatttataccaaatcatattaattaatt
atgattaaatgataaaattaagattaggatatatatgaactaattatggtttaatgataa
tgatatgtgaatgatatatatcatgtattcattagtttgatatatataacttgtatcaat
aagtttttacccactttttggtagattgtgaagtttgtggtttaaatgtttttttcgaat
gaactttatcataattatgtactaacatcaaatcctcctcatacatctagtgaaaacaag
aactcaggttgaagaaggtacttgtgggttcctattcatcattttttgaagagtccgagc
aacatagatgttctcacaaattttcattcctgttttatggtcttcattttgttgcattcc
tcattcaaagaatttcatccaatttcttaaaaatattttaggccatttctaaaagtttat
tagcaaatgttttgttaggatcagaatatgtagtagaagaacttgtataatttgatcaag
caaaacttaatacttaggtaagttaagacactcattttagtcaacaaagtcactacttac
atgcttgaatcgaatcttaaagttgtttttctttctttagtatctgtgttagttcattat
gaagggggatcagtcctcgtgcattataaagtaccacaattgtttcctaaaccctcgctg
caaaaaaatgcgttatctgcggaggggttaaatttatatgttatggtggtcaacaacctc
cacaatcaattgcccgccccaagaacattcaccgttgccagtttccggagattttcctag
ccgccgtaatattttagcggcggttaaaatccccgctatatgtcgagttttaggttaatt
atttaaaaagttgcattgattttttatttatttattcatttataattcttacaaactgat
tgatatgatattttattatacaaattgctttcttaaataggtaatgttaaagatactatt
gaactaaaattacattaacataaacgaatataacattagtctcaaacatatatttcaatg
attaaacacaaacattagtatcatcatttgtctcaaaaactaaacattaagcacattcat
tccaacgattaatcataaaggatctactacatccattcaagcaattactatacttaatta
tctaatacaactgcacgacaaaattaacttcattgattgttatttggattacttcaattg
gaggatcttcttttattcatacgtgaaatggatccactagctgcatcacttggctacaaa
aagaatttaaattataattaatcaaaaggaccacaataaaatcatattcaataaactaca
acttagctaattaaaagagatcaacttagatcatttcagcagaaagcaaaatatgaatac
aagctactatctgcatacaatttatctaccgagcacatgatttaggaaccatcattcacg
aacacacaacacataacatgatttaggaaccaacattcatgggcacataggttaaaaaat
atccgaagtaaaattagtttagttctatagataagaccatatgttgtcacttatcaaata
ttgatctcaatttcaactcgagtaatctttgcatggaatcaaagcaatataacacttaac
tcgagttgatattatgaataagatcaacaggttgaaaacttaaaagaaataacacacaag
ctcatatgtcttttcaacaataactttggtctttaagaagataataaaaatcaactaatc
gtccaaacaatcatcaaaatacaatagttgaaagaaatttgaatataactccatgaatcc
aatgataaagacccatgaaaattttgaaacatgctcaaaaagtaaaagaagacgagaact
aacatgaatttggcctaattctacatcaaacaggtgcaacaaaactaatacacaaactta
gaacccaacttttctttttccttaaagcatattattaggaccaaaatagagccaaaaatt
acagcttaatgaattagttgctacttacctcaacagagataatgagacagagaaacactg
attgcaaaatttcaaaactgaaagccttcttaaagaaaagatgaaaagaacaaggtttat
tgaggggttttaaggtattagaatttagcccacagaagtgaagtgtcaaatttcagaaat
aacaaagtagaaaacaacttattattacatgtggtgcaggttttgttttgtcaacttcaa
agccacctaatcctatcttttagtgctgtttaaatgtataaaaacgagctgtcaatattt
tattgcataatacataaacgtgtttttaatttaacttaagcaaatatctatgcctttcaa
ttttaaatatgtataaatagactcttaaacttatataaattaaacaaatagatacattcg
tcttagtatagaagacaaagtaaaagatatatttatatactttgcctattttatttggac
atcgctttgcaaaagtacttatactaatatttttaatcataagtatacttgtttatatta
ctttttatttatttatttctaatcagtaataatactttactaattaattagaaaatttaa
aaacttagatataataaaaaaaatttcctcagaagtcatgtatttttagacaagattaat
ttgttaaaactataaatatttggaaccttaggtagtatatgcaaatgtattttaattaaa
ctcaattttgttatcgctttcctatttaccactattagttgtatcttggcaagtggaaaa
actcttagaatctctacctctggagctaatactattttcctgaacaacttcttgagtcac
tattcgtggagctaatactagcgtgtctctttcgcttcttcttctgcacttttctcccat
aattaagactctttctatttgatcgttttcttctccgagttgttttcttcacgtgtttta
tatcacgtcagtggctacgtttttttctactataatcaaatctgacccaggacctgaccc
cagtcgaacctaggaaaaaataattcaaaaaaaaaagtttgacggggtcccggggggggg
gggggatggcgtaaaaagtgaagatttttaaaatttgaaatatttctcaaattttttttt
tcttaaaaacttttttgacgggaatggcctggggggggataagaaatgatttttttttta
aatttgaaatatttttcaaaaaataaatctttgaaaaagaaaattgattagggttggcgc
ggggtagggggctaggggatgccgtaaaaaatgaagatttttaaaatttgaaatatttcc
caaaagtaattttttcttaagaatttttttaacgggaatggcctaggtgggggggggggg
gcataaaaaatgattttttttcaaaaacaattttttgaattttttttattggggctggcg
tgtgcgggggggtgggtgggttaggggtggtgtggcgtaaaaaaatgattttttttaaaa
aattgacgggctggtgggggtgaccttgtttgtggtgggggagggtggcgtaaaaagtaa
aaaaaaattgaaatatttttcaaaagcaatattttttttggggtggaggggggggggggg
ttgggggatggtaggagttggatgagttaaaaaaatcttaatatttgaaacaattttcaa
aaatattttgtaaattttttgatctttttgtttgatgggggcagggggctatgtcactcc
ccgagcctacaccctagacgtgatcgacactcgtgaatcatttctggtccccaagtgaac
ccttggcctgactcactactcagcagaaaacttactcagttgaaatagaaatctcaaaat
aaactcaactcataacgatttaactcaaaatactctgaaatactcaatacaaaactgttc
aacttattgagacatcattacttgaggaagttggttagctatatcaatacaaaactattc
atataaaagcttaagctgttagagagaagcacacttttactatttaataatattctcaac
acgccccctcacgtgcgggtctgatttttttttttatggaccaagcatgtggaaattctt
tttgatttgggtggcggtgagattcgatctcaggacctctgcctgctctgataccatgtt
gaagtgtgtgaccatctcatctaaaagcttaagctgttagagagaagcacacgtttacta
tttaataataatattctcaacacaactcaagtcttgaatattaataatagaaatggaaaa
gactcctcaaaacactactgtctatgaagcctctaacaactatgatggaagtcgggacaa
gacccacgacatcctaacaagaatgaaagtaagtatggaaccctccgaagcaaggaaact
caccaaagcaaatctgaaactgttgttgatgaccctgattacctgtatctgcatcatgaa
agatgtaggccaaatgacgtcagtacattaaataaatgtacgaccatgcaaggggaactc
taaagcatagacataagcttgaactgataaaaaggaagacatactcacctcatctcaact
taactcaactcaaggatactcaactcagaaatactcaaatcaattcaatataaaagcaac
aataaagatacagtataaagaaagcttttaaatcagtagataatacctcaatgtgtttta
aaacacaataataaactctttactcttatttaggagattctctaatcgacaaccatcact
atgagctatgtgatgatacaactcgcccacgctaccagaactgtcctataccttgttgga
gtataagacatcctaaactaagtggatccactaagttatgcttaaaagcaataaggaatc
atctaaaatgtatgatcctttacccatgttggcatacatgatttatgaggatttttagtt
gactgaacgcatcctcatatcagtgctcaattctactcccaataatatatttataactca
tgctcatatgttttaaagaaaacataactcttcctcaatttgagataattactcaaaaga
tttctctgaaaagagatgatactcaaaaactcctcatgaactcatttagaaaacaaagtt
tcttctcgtttttaaatgtaaaggtggtacatacttgagaatacttagtcccctcttatt
cattttcaaatatgaattcaactctcctcattctcatactcatgtactcaagtctttaaa
caagttttaaaagattgtataagacttctcaaaatgactcgaaatgacttcctcgaacat
tactcttaactctatcttgaatttgaaatgtgaattcaagatttatgattcatgatatat
aggatctctcgatgattaatgagggtttaaattgataggattaagaagagaatgaaagct
caactcaaagaaacaagtacggatcgaagaacggagaagaaagtgggctgacgctctggc
gcatccttggtgagcggcgccagccctcctcttactggggctggtttgtggcgcgctgca
ggcgcatagcgccagccctcttggcgcatctggggagtgccgtcccagccaattttcaga
acattctaacgaatttttcttctcgattttttgcactaatttaccaagaatcgattgatt
tcttccaaactttcttagattcgtaaacccaataaaagtaaacaaaaatctactcaaatt
tcctcaagaacaaccctcaaactcaaaaccctcgcctcaagaactcatcaaactccatta
ataacgaatgaagaacaaagcctcaagaaaactcatcaagaactcaatacacgaaatctc
atggacgaattcaataaggaaattcatgattggagtatgggtgaactaacccatcactat
gagaacttacatacctcgaaagaatcaaatttttggcgagaatcctcaaagctcgcaaga
atcttgaacgttctactcttctcctgttgaactctttactaaaatcctaagcgtgtttat
gaaggattaaaactaattgcaatcagtttagacccctaaaagattaacaaaaatgagcta
ggctagtgggggagtaaggaaaagactaaaatacccctccttaattttgatgaattttct
taattggacaggctgaactcaaatgacatatctccctcatccagactcggaatttagcaa
actcagcggcgttggaaagatgactcaacaaactttgatttgatatctcttgggtcacct
aactcatcctgtgctgaaagttatggtcgtttgaagttaacccaaaactcacaatttaag
aataactggcactactctcaaattggttatttccaatttagttctttctaagaccgaggt
gttacaggctggttcgggggtagggataaaaataggaaaaaaatactaaagtacataaca
ttagtttacctattctcattatttccctactcttttattataatacaaaattccctactt
tttccccaatttaactttaccggatacattattctttggaagccaaaattgacgttttcc
attccctaattttcgccctcaatctctccccattaccaaatgagttatcaaattcaaatc
aatttgaatttcaaaagaatcctatcactattcaacaacatgcagagttcaaattaagtt
gtctcatcttcttcattataatttcctcttcttctttttttattgtgtattcatcgtttt
ggatcttgcattatgcatctaacatctaccaaatctcgaatatttgattcagaagatcct
aattggacagaattgagatctaaaaggatgcatgacccgacaataatgacaaatcaaatt
tccagcaaaagaaaattggaaaaggaagtacatgcatattctaaatcaaaggatgcgaaa
accccaaagaaaaggggtagaaaggttgcccctcccattaatcgaccagcactacccatg
gtatgcattttttatcatatatgtatcccttgtttttattcgttttcttttaatctgatg
ataaataattttttgttatgtatcttgtttgaaatatgcagttgtttttcagatacaata
ttttttacgaattttgttgttaattgttaatgtatcaaaagtgaagagaactgtatataa
gataagtgctcaaatcacatttttgtttgtaggttgttttttgtacaatgtatcattctc
atagataattgtgcaaatgatacttaaacaacatataatggatatgagattttatatttt
gtatcatagtcaaatatatgtcactgtatatactgaataattgactttgtgtaactatta
tgttttgttattatttagtatcaaataaagtgaagagtactgtatctaagatagttgatt
aaatcacaatttggcatgtaggttattttttgtacagtgtatcatagtcataaataaatg
cgcaaatgatacttaaacaacatatattggttatgagattttatatttgtatcacattca
attatgtcactgtatatacaaaataagtgattttgtttatctattatgttttgttattat
ttagtatcaaataaagagaaatatcattatatttctgaaatagtatagcatttctctctg
taggtatgcatgtatcatttacttttttttatgattgataaacatcatttatggaattga
agaatatgaaatatgtaattaaacatattccaaagcactccctaaagtttgatcctactt
acaactcaaattttaatcaagatttagtgtagtcaataaaggacgaaggtatgaaattat
tcaaggatatcatatttgctccatacctaaatattcccaaatgcaactatcaaggtcaga
ttaccaagtgtttatatcttttagaggttgagcaggacaatctagataaagaaattcaca
ttcatcatgccaaaggaaatgtcttgcagtttagtatcaaagagtttgctgttaatactg
gtttgaaatgtaaagaaaatatcaaagattttacatatccagattcaaaaaccagtaggc
tggtgcaaagatattttcctggtccaaattataatgtaaataaaggacatctggtagatc
gttttatacaaggtggttgggacaacactgatgatgcccttcagatgactatttgtattt
catacttagtgatgcaacaattcctattgaagatttcttcatggtagaagatggcagtta
tgaacagtacccgtggggttgacttgccttcacaaagttaatgaaatcatttagagaaga
gtacacccctaacaaaaaaatgtatcacttgaatggactcccatacacacttaatgtctg
ggtatatgaacatgcatctgtaataaataacgagatagttgttaaagaaggaaatggtat
accaaggatatgcaattggaaagttgtgggtgcaaagcccaaatttgagatgtttatgga
aaccatctttactgaggtaattactacataacaatatttttacttcctttttttagtttg
cgatacattattacgtttgttctcatgatgttttactatttgtttagaatgattgttcta
acattcagccaactcccaaggaaattagtcacttgatttaccagataacagtcatgcacc
tccaattcaactagattcatcaaatgttaataatgaggaggtgcaattggaggaggttcc
tgattttgaagacttcttatcaaaacctccgaagcaactattaaggagatcaacccgagt
ttctagcgcaggatctaccccaccccccaagagaataaaggttgtacatccacataaaat
tattgttcccaaagccacacaaccacatgagcaaccaaatcagccatttcaaactccaaa
ttcacaactgcaacaagccgataatgtatttggtgttccttataatacaatctttcgaag
aacagctttggacagtgcaggaattgagtgcaagaattgaggaattgaagaatttcatga
agtgttatgtaagtaaacacaaccatatgatttaaaaatttgtttgttcattattaactc
catttaatatgcttaatttgaatctaggttgacaacaaaattagagctcttgacaacaaa
attgaagttcttgaggcgttaataaaagaaaatcatgctgaattgttgaaagttgttggc
gcgaaagataacaaaactgaaaaggttgtatctttaatttttttgcttcccttttcagtt
ttgtgttatgctgattttttggatcatgaaggatattagaggcgtttcatcgccacatat
agtggatgattctgtagagaaagataatgttgatccacaacccaattgtgataacttcaa
ccaataaatcatttcacccgtgcaaatggattttgcaactgttgatcatgatgttgatgt
acctattgtggaggtggaaaaacaaaagggttctgaagaaaatgttgcaaaggtacgtac
atatctgatacttaaattaatatcacatgcattattgttcgtttcaattccttaaatagt
tttaagaatgtatcatgtttaatggttgatactttaataatgaaacagacgttgctatta
ttgtgtatcactgattgtactttatacattaatagtgtatatgatgctatatttaatatt
tgtatcatgcacattaatattctaccattaccagatactttaatttaatttttcttataa
tcaaatctacaaacacagaaggatgatacatccattaaggaataggcaatggaagagtcc
actgggcttctttccacaatacactatagcgatccttcgaaaaatgtgattatccatgat
aagaaagtggtaagtaaagagttttttaattattatacattaattatttttgaaaaaaac
cataatagtatctgatattgtaataggaatcaccaattttttattcaacaatgcttagag
cctttgcgtcgcttttttcaccttcaacacacacgattgcacctattgttgcatcgaagt
tttgtatctcttcatcacttttatccgatgtatcaatgaataggggatacataccgaatc
ccacctcatgtttcttaatttctatgtacaatttcaccctcgtatcattttgaatacaca
atggagacgaattaccttccacaacgtatttgatctcgatgtttgttttcaattcatcaa
tatccaattcagctgcaattgttgaaataagattcacgaacgaaatattttccccaatca
ctatcccatcacttctgtatcgctcatatctaacatcactttcccataatccagaatgtc
ttaacaagatcgaaatattcattatgaatcttcacaaaattgctctccaattttttttga
atcaaacttctacagttttttcgaagaacagggagaaggtttcataatttgaaatttgaa
atttctagttcagttagagttttatgaaccactgattggtagaaggaagaaacgtacgcg
tgatttgtgggagtcaattataatttctgtttttaatcccttatttaacgcattaaactg
ataacaatagattattaattaatgtatccacctgcactattatgtatccgaaagacacta
aaaaaaggaattttttgtaatttatgaaagagtaggataggaagtaatttttttcttata
ctatgtgctttgcataatttttacataaaaatatatttaaatttttttctaaaattattt
atttatttatttttttgaatggggaggatctgctacggggtatgggttgggtaagaaaaa
aaattaaaggatgaagtagagttttggaaaatgttttccttgattttggcagggaagtca
ttttccttaaatttgaggaaaatgaattgattttccaaacattttaagccaaccaaacat
gaaaaaattgaaaaacattttccaaaaaatattttcctccataccaaacacacccctagt
ccatgttgcttttttgtgcttgttgaatttatattctctgttgtggttcatattgaattt
ttctacaatactattagattgtgatgtcttctaccacaattgatatttttacaataaatt
atgttaacactatagaaaacaaattctgagtagttatgttcatatttcagcaatttatca
gtccttatttaatgaaaagatgcattttatcactcaattgtctatgataatcacactcaa
cacatcactttgggctacaatttattttttttccagaaattattttccttcataccaaac
acacccttagatataattctgaaattagtatcaaattcatgctctttgtatttaccagtc
gagttactcttaaatttatttattttacttttttaactttgaaccaattgtaaatatttg
atactgacttatgagaagattgtattgtaatatcgtcgtataaacagattactgaatgta
gttacatatatatataatctaattttttttttacttggcaacaatatattcaattttatt
tttatattaatatggctcaaatttccgttaatattagagcaatatggcaatgaatttctc
ggcttcaaagatgaaaacaaatgatggagaatttttacctttttcatatttgatacaata
ttcttagttttcagttgatacatatttatttctaaggttcataaattgatataagcgtca
ataaaacatcaatttggtggttgattcatcaatttcaaagttgattttgccatatttcgt
acatgattcatctatatcatagttgattcatcaatttcatgggtatattttaagtgatca
ttgttcagccatagtaataatacattaacaacttcttagccttcaaattcttcttaatcg
attttcgatctgaagttatgcatccttttcttccaccaccaatagcgttgtccattgaac
ttaggtggtctagttattgagtatttgacctttgtccgtattcgatggagcaaccatttg
aaaagatcctttctaggtattaaccttttagcgaaaacctgctttgataccaattgaaga
gttgtatgagtccccgataataacagggaccaggtcccttacttgtttctacaaccatga
acaaaatgtattgaagattggtacgagttaccgcaatagtggtaggagatgttgactcat
atggatcgtccctggtgcatacatggtccctctgagagactgttccccttgaatgaacat
ttcaatcatataataaatcggcctggtgcatatatcatccttcatctggttcctcgataa
gtttgtcaaatcaacataataaagcatagtaccgcaaaattagtgtctctatgtgttcat
ttaacttaattaaaaacgaaaaataaaaataaattagtatactttataaaataagctagc
ttaaaaataaccgcaaatgtttccccccacttcccccggtgtgtgtatatatattctttc
ggtttccttcattagttcataacgattttgtttaaccgttttctggaaatgagtaattat
ctgccgcctcgtctgccggttttctttttccagcatcatagcagggcggcgtacttgata
atggatcttcattacagtagtaatcgtgaagaagttcttattcaactcgacaatttcatc
aaacagccgagaagtgaatcaatgcgcatcaatcttggatattacctgtggaaatccttc
aatacagtcaacagaagtgaatcaatgcgcatcggtcttggatatcacttgtggaacttg
tttgatacagtttacatacttttacaggtacaactaatttcttcaaatatgtttcatact
tgaaatcttgatctaacttaattgagtttaggaagtagcagcagtgtaccaaaagttctt
agactcaacattaaccctcaaggaatctgctcgagtttgtaatgcccttactgtatttca
ggtaaaatacttttacatttctgtgcacacatagatcatgattttcagttcatgatatgt
aacaactactcttttatgagtgcagtgtatggcctctcacccagatgcaagaaagtggct
cgtcaaaggtatggatgatggatgagtttcgttttaccttttcattctttcaagtcatta
aatgtatatgaaatgtaaatgttcacagttgtgtgtttctctgcatccattagcattgtc
ctgttcgatttgcttcgtggatcgattgagatacggaacaagtaaaagggatcatagagt
actgatttctctgcacttctatacttttttttttttttttgcagaaaaagtacaagatta
tctttacccattcctccaaattactccaaatgtgatgttgcctctgcaacttctgaggct
tagcatcttcaattttattgacgcccttacaaaggtgataatataactattttagtactg
cagctatcgtaatatgatgttctgaattcactttcttgtgcagtttgatgagttacatgg
gcatgaaattcttcttttatttctagacacacaaatattttcttcctgtgtgaactgcat
tcgtgatggtgataaaccgataaagaaggttaggcctaccttcattttcatcttaattct
atgacagtgaaattccgatataatcattgaatgtgagtccatgaaacacaaacttttcga
ctgtctttatcaaattttattctgaattaaaagttgttttctgctgattaaatgaaaaga
gtgttgtgtgtgcaggctgcaacactcatacttatgaaaatcttgatgcaagaggaaggg
ttaagatattgttgttctcgccccgatgattttctgtcagtgatacgaatcttgtgtcaa
cttgtacgatcattttcttatcaaatcccttgttcacagcacctaaaatatgttgttcaa
tgcttcctaagtcttttgcgggtagcttgggaagacaggtaattttttttgtccctgctg
ctcttatggtgaacttgtctctaattatccaacatgatacagggtatatgaaacagtgag
agacatgcttcctctacagctaattgaaaacacttttcgcaatattattcatgtaagtcc
atcgtcttctttcttccgacagacacaacatccctctagctaatgttcaaaaccaaaata
tactttatgatattattaatttgcagaaagatccagagattccagaaatgctgcatcagt
tagtgtggaatcttaatcatcgaccacctcaataattgctcggaagaggattgacgatag
caaatagtgttgggaaggaattcaacaaacttgctttacagaatccaacacatatacata
taatagtagaaagagcttaaattaggagtaatagttgtaaatatgtaaaggttttgagta
tttgaacctataactagccttactgcttgctgaatgaacattctcattttactgtaagaa
gttactttctaacatcactcgcatctaatggaggactcatattctggagtttccacatca
atatgtgagaataattttagctccttgtagatgcaaaaggccaaacattcaattgtctta
tcctcaaacttttcacagatgaatctccacatatttattgcgatcatgatgaatctccac
atgctctttaactattgaagagttgtacgagtccaccgcaattcagggaccaggtccctt
acttgttgctacaacgtaactataaacagaagaatgtattgaagacctgtattagttttc
actgcagtaatgagaacatgactccttgatcaagaaattaagtaaaatcaccatctattt
cagtaggattttttaaatctccactaaaacatcgagattactatctcttgcaatctagga
attaaaatcttaatccctcactcttacaatgtaagcactctctacatacaataactccat
tgtaaagatagccaaggctaaatctagcccagagaactataaccacaactaactctagcc
cacaacactaaaacaattatctcaaatctacttgtgcacatctaaagtcgaagggcataa
atataaaataacgctaagttaaaaggcatatttatgtattgtgtcttttaattttgcgaa
atttgaataataaaattattattgatattcaatcctgagaactttttctgttttgacaaa
atagatatttgtaataattttcccataaacaaaactttttgaatgatcacattgtgaatg
ttattgttttgttgatatgaggagaaatcttcaaatttatatagtttcaaatttttcttc
taagaaaatattaattaaatatggaagagaattatattttccttatcgaaaatgttcaag
catttatggtaatactttgactttacttaaagaaaaaaataataatttaaaatatgatga
gaaaatcatgacaaaatcctaacaatatacccctcaactttgtcatttagagttgatatg
tcactcgttacaaaagtggctcacttatgcccccaccgttataaaattgactcacatata
ctccttacctttacaaaacaaaagtggctcacgtataccattacgaaagttataaaattt
atttttaaatattttgttttatttttaatatttaaaaaatcatgtatttagtccttttca
ctcataaatcattttttttgacttctttgattattattattatttgagtttcttattttt
atttcagttttcttttattctgtagtgtaaaataagagaaataaaaagaaagaagtgtga
atgaaaaaacgaaaaaaaaactaaaactatttcttttgcaggtatattgtactttagttt
tttatatcgttaaactttttttaggacatccataataaattttatatgaaaataagtgaa
aagaattaatttatccataaacacaaattagcgtttgaattaaaaaagcaaaaaaaactt
gtgagaaggatacaatataaacttacataaattattatgaaagttaatttaaaattaatt
tttgcacttccattaaaggaaaaagagtatatgtgagtcatttgtgtaattatagggaat
tagagatatatatgagttactttcaaaacaactgcatattatctccaataaatttggctt
gaatcctgagattctacatgaatggaaaccttcccctccacttcccccgtgtgtatatat
atatatataagtatctgctctctgtttccttcattaattcatacacacacagtgcaggaa
aagaaaaaaaaaacaagaaaataaagatttagtttaaccgttttctggaaatgagtaacc
cgtcggagcgtcgttacagggcggagcaattgataatgaatcttggtgagagtagtattc
gcgaagatgttcttattgaactcaacaatttcatcatagagcagtcaactgaagcaatgc
gcatggatcttggatttcacttgtggaactctgaacttacactcaccatacttttacagg
tagctatgtcttccaattgcttcgttgtaacttcaccactcttaattgatttatggatct
aattttgattttaggaagtagtagcagtgtaccccaagcttttagacccaacattaacta
tggcggaatgtactcgactttgtaatgctcttaatgtaattcaggtgaatatacgtttcg
gttctgtgtatcgtcacatgattttcatatagcctataaaggcgatagtcagtgcctcat
aattaatcttttatgagtgcagtgtatggcttctccacccagatgcaagaatcgggctcc
tcaaaggtagcaacaacaaattgcttatttagattgtgacacggaacaagatttatttca
gttgtttattcttctaacactattcttttttatgcagcaaacataccatattttcttaat
ccatttctccgaatctctgaaaatgtgatgaggcctctgcgatttgtgacacttagcatc
ttgaatcttatttctgccctagcaaaggtcataatacagtacctaatttacctttaatgc
accagaagcatgtgatatatcataatctgatcctaacgagtactaattatacgatttctt
gtgcagttcgatgagtcatatgggcaagaaattcttcttttattgctagacacacaagta
gttcctttatgcatgcactgcatccttcatggtgatcaactgatacggaaggttagttca
gtgatcatccgaaatgcttctactgtgatcaacttttatacatgtagttcatatgaaaat
aatttgaattaaccagaataaaagatcacaaaattaagaacaaagcagaggaggggtttt
gccaagaaggcccttctttgtttctttaaaagaaagtttagaatggaagaattgaagaaa
tgacctggtgatatcgtttagtgttgatatcatccacgtcatagtaatgtttgttttcat
gattctggtcctctctcttttcttctcattctggtaataagagagtgtatttgagtcgaa
aatggtcaaatactcccgagagtttttacatccatatagttttctcatgtaatgttccag
cagcttgagtccttacacagtgtaattcatttgaaagtgagaccatgataagaaaactgt
ctttttcaaccttttttctgaattactattgttgatatgtctgtgcaggttgcaacactc
atacttatgaaaatcttgatgcaagagaaagggctaaaatattgttgtgctctccccgct
cgttttctgttagtgatacaagtcctgcgtcaactggtagacacatttacttctgaaatc
ccttgctcacagcagctaaaatatgttgttcaatgctacctaagtctttcgcgagtagca
tgggtaggcgggtaatttgtttttgtccctgctgctcttgtggtgaattagtctctaatt
atcaacaacattattgtttgatttgatctttcccttcatgatacagggtatatgatacag
tgagaaccaatattccaaaacagctaattgacaacacttttggcatcattactcgtgtga
gtccatcgtcttatttcttcccacagatcaacatccctctagataatgtacaaaaccaaa
atatactttatgatattaagtagtaattttgtgtttaatttgcaggacgatccagagttc
caaatatgctgcatcagttagtgttgaatctaactcgtcaaccatcacaataattgctag
tagatacagctagcaaaagtgttgggaagtaactagtagaaagagctaccatatatagag
attaaactacaacaattttgcagctttactatgtaatgattttgaatatgaacctctaac
tagtcttactgcttgctgaatgaacattctccttttactattttgctgtaagaagttctt
gtcaatgtcgttatctataccagatgcaacatattcttctattcggagtgtaccactgag
gtctatacatggcaaaattttgataacttgtggtgttagttcttcatcgtctaatgatgc
ctcggcttcagtttgatcatttgtggtgtggaagtcctatggtatctagtgtattatgaa
cactaccgttcaggccacaaaacgaaacagaacgaagtgactggtttacaaattaaattt
tgaaagtagtatgatgccacattatctcaagtgtctgtataatgaggttagtctcaagga
ctcatgagagaaaaggttctcataatagtcaatagcagcttctgagatattatcctcccc
ttctatctactgattctatgaatatgaagtctcttccttctacctttgatcatgttatgg
aaatattttgtctccttctaaactcaactttagcctggctttctgcttccaaaaagaatg
tacattcttcatgtattttgctttgagtttgttcacctcatttctgttgttggcattatc
atctgcctagagcttctgttctccttcttcaatctttttttcaaaacttttagcctcttc
aaagatgtctctaatcactgttttagacaatagagagatacataggggaatcttcggaaa
tatggctcacttcgcaattgttcagtatctaaggtgattacacattgttccagaagagcc
aaactttgttgttgacattagagaaacatccagacataccaaatttccgagaatagtggt
gtatttttgaaccatccaccaaaggttcttggatagcaaagagtgaaattttgtgtctct
gaataagagatataacaatctcagttgtaccttgcaataaagtcttcctttttcccatat
cgtacaacaggaagagtttgtcagaaatcacctcctaaaactactgcttttccacaaaat
cataaattgtccatctacatgaaaatgacagctaaaaagacgtgaaagacgactagcagc
caagggtctggcttagtgatcgataaagtgaattgagcaccatgaagtctcacgttcaaa
tcccaacaaagacaacatatatatttgtatttgactgactccatttgctccttattttca
ttcacattgtgagatattcatagacagataccttaaaataagatgctgagctaaaataac
ctaatttggactgttaaagacaatcaaaagactctaattagacttgagtggaagggctaa
aagtggtctgtgactaaactttcaagcaaaatggagctttgacaccagctagagcaagaa
tagatgctggaattccccacaatgagtcaccacatattagaccagaagccattgcaggtc
caaaatctttagccttctgcttgttatacatttgccaaccgagtaggatcaatgagccta
gacacatgtcgatggcaaagtagcctccaaggtaaaatggtatggccatgcacattggac
tcggaatgaatcgataaattctatacttggtctcaaatttcttcagcagttgagtcacta
agttgatgagaatagcagccagaaagaagcaaagaagccacatgaatgcccacgagacta
tatcacccgttagcaatgatatgttgaccatgtaggggcaaagcataccaactccaacat
aggtagatgagaaatcaaaatataaccttttggcatatgcttgggaaccaaatgtatgca
agctagcaaatccacagccttcatcacgtgcaaatatccactgaacagccccaaatataa
agctgaacccaaacgatttgaacaaggaaccaacttgtttcttggcaagctctgctcttt
taggagtgtggaaacagttgatcaagtatgcagttgcggttccacttggatacgtcaact
tgtacttcattatcatcatctttcttaaagcgacaattgagaataaaccggcaaagctaa
caacaagaagataaggaagcatccaagtaatagcaagattcttagtattaattggtaaat
ttcctgagatgctatgtatggactcattcccaacatataacttgctgtcccactgctaaa
agcaattccagaagaagcaacgacacacgtctgtatgatggtattttcctgtctagtaaa
aggctgtttcaacattccaaatttctgagtaagagacgtccatgatttaattccggcaaa
tcccaatagtccagcagcgacattgagagaagggataagtaactaattatatttgaacga
actagcaaacaaagaaagagagaaagtgaaaagtgaaaagtgaaaagtaaaaatttggtg
agaataattttaggtggtgtgttacgtctatttttacgtctatttatagtataagttaag
aaataacgtttcctgatttgagatggaatgggaataacaataattaaaccactttagacg
gtttttgtttagtctaatttgacatgaaatgggaaaataagtagtacttttcctcatccc
actcaatctgaatggaatgagattaccaaaataaactattttgtaatttgatatcgaatg
ggaaactgtaggaaaaacttaccaaaataaactattttcctaaattaaccaaggtctttt
tgtagaatatataaagtacttttgacggttacaaaaacaattaaaccgtttttttatatt
ttctttctcacactagtccctccatttaatattagttgtctacattactataaataatta
tactaaattatttgttaatttgcaaaatcaaaattgttacaattaattatgttttatcct
tgtaaatttggattagcttattttgagtgcttctaagctaaaataatttttcaacacgag
tattttgataagtttaaagagtgcttataagcacttacttttaaaataaaacgctaaaaa
taagccacaagttagaaattctaacttatgacttttggcatataagtaaaaaatgaaaag
ccaatcgaaacaggctaaattctcatgtttggttggtgagtggaaaatatgtttgaaaag
ttatgttttagattttgtttggtaaataaaaaacattttccggaaaatatcttctatttt
atgcgagagtagaaaatactttttaggaaaatagttttaggcctggaaaccaattttggt
aaccgatccaagatttgaacccgataacccgaacccgacgacaaaatcgagatctgaccc
caacaccccatccataaaatgatcccaactcccgacttaagattcaatgtcaacctcgac
acctaaactgggacacgaccccgacgaacaatatgggattccaccccgagattcgactca
agatctcaccctaactcccaattggaacctgactttcaaactgagacttgaccccgacat
ccaaacctagacaagaaacggacacgagacctgaacctgactcccgactcagaattcgac
attcaaactagacctaacccaattctcgaccccaacacctgaccttgatgagtgattcag
gatctcgacatccgactttggacccgacttcaacctcgaccctgatcccgtcatccgacc
ccaaattgggacctaatacccaaattgagatctaacacctgaattagaatacgacactca
aatcgggacccaaaatctgacttctgaactggatcccacctcaacatccgacctaaaatt
caactttcgaaccgagacccaactacaccatcggatttgagatccaaatttcgaactaag
actcgaccccaacacctaatgtgtaacccgactctaacatctgaccccgactctcgatcc
aggacccgactttcaaatcggaacccgatcctgactctcaacgtgggatccaaatccaat
atctgacctgagatccaactttcaaatcgagatattatatctactctaattaatcccaaa
tatccaaagagaataacttcacaagatcactccaaagaaagggttcacacaagtgtttcc
caacacaaactcttttacaaaattactcttaatcgaaagacaaagaaagaaagcaacgga
atattttcatatgcttgaaggtgtatttcaactaatgtctaagctccctatttatagaga
aaaaataggcttgttgatgtcatggatgatgtctttggaagatacaaaatattcaacaaa
tctcaatgtgaatatataaaatatggtggcttccaaatctttgacaaatatagttgcaaa
atatttgacaaatatggctaccaaatttccacatttatggcttccaaatctttcacgaaa
gataaaataagtttcttcaatcaaacaaaaggccacattacaagtctccactttgtcttg
agtttggtgaaaatattaaatttgctccattctctccgcagaagcccatatgggctaaat
tattcttcagaaatgccaatcaagttcaaacaaagattgaacttgctgactggaagagac
tccgtgaacatgccgctggcagggttgtctcttgtgttaatcttcttaacagagaccttt
tcttcgacaatggtttcccgaatgaagtgatacttgatatcaatatgtttcgtcctctca
tgatacatctaatctttattcaagtgaatggcactttgactatcacgtaaaatgataata
ccaccttggtgtgagctgagttcagcaaatagacccttcaaccataaggtttctttgatc
gccttggtcactgccatatattctgcttcggtagtagataaagctactacatgttgtaat
gtagctttccaactgatagcacaaccaccaatgcaaaaaacatagcatgttagtgatctt
cttttgtcaagatcacctgcataatcagagtctacaaaaccaaccaaagtgtaggatttc
tcccaaactccaaacatgtgtttgaagtacctcgcaagtatctgaggatccatttcacag
cttgccaatgtgctttaccagggcaagccatataccggcttatcacacttactgcctgtg
aaatatctggacgtgtacacaccattgcatacataatactaccaacaacattggaatatg
gtatatgtgccatatacctttcttcttcttctgtcttcggtgattgagcagcaagaggag
tactcactggtttagcatctttcataccaaacctctccaagaccttctccaagtacttct
tctgggtcaggaataaccttttggttcctcgatctcctttgatctccatgacaaggattt
tcttagctgctactaaatttttcatttcaaattcacttttcagcagacttttcaaaatgt
gaatttcagtcaaatccttagcagcaatgagcatgtcatcaacatataacaataagtaaa
caaatgaaccatcatttaacttccgaaagtaaacataactatcatacatgctcctcgaat
aaccatggcccaacataaaggaatcaaacctcttgtaccattgtcttggagattgtttta
atccgtacaaggatttcatcaacaagtaaacatgatcttcttttccttcaatttgaaatc
cttcaggttgatgcatgtatatttgttcctcaagttctccatgtaagaaagttgtcttaa
catcaagttgtcctaattccaaattatacatgtcaactaagacaagcaagacacaaatag
agctatgtttaactacaggtgagaaaatatcattaaaatcaactccttgtacttgactat
agccctttgcaactaatcgtgctttataccttgcatcttcaacccttggaattccatcct
ttttcttgaaaacccatttgcaaccaacaattcttttacccgacgacggcttcacaagag
accaagtaccattcttgtggagagattcaatttcttcattcattgcaaccagccacttgg
ccgaatcaacattagaaactacttctgaataattggatgattctccaatttcttcagttt
cctgtgcaactgaaaaggcaaatgcaacataatctccatacctttcaagtttttgaattt
gtttccttggtctgtgtgtggctatagaatactcatttgatataactttagaagtcataa
cttctggagcttcaacttcaagagtttcaactgtattttgctctagggttgatgagtttg
gctttgacttgctccttattcgtattactagaactagaagactcttttcttgggaataac
ataaaggattcatcaaaggttacatttttgctaattatgaattttggtgacttgggatca
ggataccagagtctgtatcatttcaccccagatgcgtatccaaggaaaatgcactttttt
gcctttggttttaatttaccatcattcacatgcgtgtacgcgggacaaccaaagattttt
aaatcagaataattagcaggagtacctgaccaaatttcctccggagtcttaaagttcaaa
ggtgcagaagaagcacggttgacaatgtaacaagctgtagagatagcctctgcccaaaaa
gcatttgtcaacccagaattttaaatcatgcaacgagctctttccaaacgagttctattc
ttcctttctgcaacaccgttttgttgaggggtcatcctcacagtgcgatgtcgagcaatt
ccttcattttttttcaaaattcattgaactcatcattactaaattctaaaccattatccg
ttctaagccgtttgacatgttttcctattttcttctcaatcaacactttccattgtttga
aggttaagaaaacatcatttttatttttcaggaaataaactcaaaccttccttgaataat
caatgaaagttaacatatacctggcaccaccttttgacggggtacaagaaggaccctaaa
gatctgaatgaatatagtccaaagtacctttagtttgatgaattgctggagatttgaagc
tgactcttttctgcttcccgaacacacagtgttcgcagaactccatgttctcattacttt
gtccatacagaagacctcttttcctgatgatggaaagacctttctcactcatatgcctca
atcgcatatgccacaatttggtgatgtcggaatcagattgggtagaaactgtagcagaac
agtggatcccaacaaagtgtacaacgttccagatctacttgctttcatgatcaccatagc
accaagagatattttcataactccaccttcacctgtgcattttcacccaagagattctag
agtgcccaaagagatgagattttctttaagtcaggaacatatctaacatcagtgagagtt
cttaccacaccatcgtacattctgatttgaattgtagctttaccaaaaactttgcaggga
gcattgttgcctatcaagacaactctacctccaacagattcgtatgtggcaaataaatcc
ttattgggatacatatgataagaacaacccgaatccaaaatccattcatcgttagattta
aaactattactagtagctaaaaatattgttccatcagactcatcagcagctaggggtggg
cataaataccgaaaaaccaaatcgaacaaaactatttcaattcttcgatgtcggttcttc
ggtgttttgattcggtgttggttcttttttttaaatttcggttcggagttcgatgtaagg
gtcccaaaactacggtgcaccgaagaaccgaagttttattaaataaatttaaaatattta
tattatattatttaataatacttatatattttgactcataatatttacatagcccatttc
aatttttaactttacctggtccattttaatttttaaattttggagcctaaacaaaacagt
aaagggcacactttattattcacacttcgaaacagtaaagggcacccagcctaagcaaaa
ctattttgatgttattactttttattgttagatagttagttgttactttgaagtttgaag
tgtgaagtgaacaacaattgttactttatcatattccctctttatttttattcacaccga
aaaacgatttaaaaacaccaaactaaactgaaccgaagtagaaaaaattgaactgaaccg
atctagtttggtttgaaatatgttgaacacttttctaaaaccgaacactgatgaaccgaa
ccgaagaaccgaatgcccacccctatcagcagctacacttgcttcaacggggtcagtatt
ttgctgctcatgtttgttttccttgtgcttttctttgtttttcaacttataacattcaga
aataatatgacctttcttatgacaatatttgcacaccacatttttatatctggactttga
ccttgatttagacctctcacaacttgattctttcttattagatctacctcttacaaataa
accttccccatgggttacactactttcttcagtaatatctctatctatctgttcttttga
tattaagatagatttgttttccctgtaagagatattatcctttcaatagagcatagtatc
tctaatatgcttaaatgattggggaaaggaaataagtaataagacggcttgatcctcatc
aataattgtagcatcaatattactcaaatccataataatagaatcaaatgcatcaagatg
tgagagtatagaagtaccttcaaccatacgaaatgtgtaaagtttttgctttaggtatag
tctgttttccactgtcctcttcatatacaaggtttttaggtttttccacatgcctttggc
tgtggattctgcagatacttcacgtaaaacctcatttgagagatttaaaatgatacttga
ttttgcccttttgtctatgacggcaaactccatgtccatcatattttctgacttcttctc
ctttccttctagtgtcatatctaggtcatcttgaattagtatagcttccatctttaattg
ccacatcccgaagtttgcacttggtcaaatttttcaacataaatctttgttatcgtcatt
tttggccactgaaactaacctgattagatccggctctggtaccaatttgttaggatcgtg
aactcgggtactgcggaatttaaccaaacaatgttataatgacaataacaaagacaatag
taagttgataataatgacagtaaagtaattaaaaaagacataaatttaacgtggttcgat
cgatgtgacctaatccacaagcaaagaagaacaatttcactatatcaacaagagtataaa
attagagcaaatactctaattaatcccaaatacccaaagagaataacctcacaagatcac
tccaaagaaagggttcacacacgtgtttcccaacacaaactctcttacaaaattactctt
aatggaaagacaaagaaagaaagcaatgacatattttcatatgcttcaatgtgtatttca
actaatgtctaaactccctatttatagagaaaaataggcttgttaatgtcatggatgatg
tctttggaagatacaaaatattcaacaaatctcaatgtgaatatatcaaatatggtagct
tccaaatctttgacaaatatagttgccaaatctttgacaaatatgactaccaaatttcca
catttgtggcttccaaatctttccaaaaataagataaaataagtttcttcaatcaaacaa
aaggccacattacacatactttcagtagtcccttcagagctagtttcagaaatttgatcc
cttttacaatcatcagccttcttttcaaaatgaggggttttttcttcatcactcacattc
tgggtatctctatgagtatcaactgagagagtaagactttcatcctgaagatgatgactt
tcatcctgaagatgatgactttcatcctgaagatgatgacttatgtgttggatggcctga
gaatggttgttctgatgatttaattcctcttgtttcttctttttttgctagcctttttcc
tggctcaggcactttgtgaagtgttgttattcacttctatagagaccaagtacttatttg
gacattgtttctgagtctggtcaagtgcaccgtctacatggttgtcgttagagttattca
cttgagacacctcattgacattgttcagttgagaggtaatgttcaaatcttccttatgga
ggcctgattacgatcaaactcagaggacttgaataaaaaacttgtgtcctggtttcttta
tttcatctggaagttgctaggagattcaacgggtggactatctttgttcctttctttggt
aaagggctcagagatatttcccccttccttatgactaataataccaaaaaccatgttact
gattataggaggccgagtgtcagaaatgtttttgtcctcattatcctttctgagataaga
gattggtcttaatgaaagtcgaattaccgcctgattgaaaagttgtggtagattcaataa
tactggattcttcattataggaggccgagtgtcagaaatgtttttgtcctcattatcctt
tctgagataagagattggtcttaatgaaagtcgaattaccgcctgattgaaaagttgtgg
tagattcaataatactggattcttcattattggtgtccttgtattggtcttcaggatctg
aaggctctttgcttatactctcactatcacagtggtcttgattgaagtcttggttgttgg
catgactgtgatttagggtgtgtttggtatgaatgaaaatgttttccaattttctcatgt
ttggttgggttaaatgttttggaaaatgttttccaaatcaactcattttcctcaaattta
aggaaaataacttcccttcaaaacttaaggaaaacattttccaaaactctcttccaactt
ccaattaaaaaaaaaattattgaaaaaatcaatttattttgtccctaccctcaaaccccc
cccccctccccccctccacaatattttttttaaagtttgtttttaaattcaatattttta
ccccaccctcacccctacccccacccctcccaaaaaaaaattaaaagttgtttttaaaag
atatttctaatttcaattttttattttttttaccctccccccccacccctaccctcgccc
cccctatcaaccccctccccctttaaaaagaaaaaaaaaagtttgttttaaaaaaatatt
atttcattttttcatccttacccttgaccccctacccaccccctaccagctcccccactt
cccaaaaaaaaaaattaagtttgtttttaaaaaatattttcgacttcaaaatttcatttt
ttcacccctaccctcgaccccacccaccccctaccagcccccccccccaaaaaaaaaagt
ttaagtttattttttaaaaatattttcgacttcaaaatttcattttttcacccctaccct
ctacccccctacccacccacccaacccctaccagccccccaccccccaaaaaaaaaaatt
aagtttgtttttaaaaaatatttttaactttaaaatttcaatttttcacccctaccctag
acctccccacccccccccccccaaaaaaaatttaactttttaaaaaaaaactatttttaa
cttcaaaatttcaatttttcacccctaccctcgaccccccccccccaaaaaaaatttaag
tttgtttttaaaaaatattttcaatttcaaaaattgttttctactctagtaaaaataaaa
gaaatttttcaaaaacatttttcattcataaatcaaacactaaaaaaattttccgaattt
ttttttctattcaccaactaaacatgagaaaataagtcaaaaatcaacttgttttccaag
aaaacattttccatggaaaacattttccttcataccaaacacacccttagaggaagatgt
ttctcactatccttgttgctttgatcatctacagggttgttgctcagaatctcgacttct
tgatcattattctgactgatagagttcttagcaagtatctggacctctggttcaacagtt
agggtaagatcccttatgaaagaagatccctctgaaagacaattctccttgaatgagcat
ttcaatcatacaacaaatcggcttgatgcgtgtctgtcttatctttcttctaattcctcc
ataagtttgtcaaatcatcaaaacaagagtagtaccgcaataactatgcatcataagcaa
aatgcacaggcaaaataatatcaacttctccatatattttaacaaacaaatagactacaa
caccattaacatgaacaacaatttaaaataattctaaattctatgcgcaaggataaacaa
aaactcaacaaaaaaaaaatattacggaatcaagaaaattaagtattactaacacaattt
ttcaataatcaaataggctaaaattccagaaatttcaataatttttaggaaaaagacctg
atatacccctcaactttgttatttagagttaatataccctcgttataaaagtggctcaca
tacgccctgccccctactattacaaaatgactcacatattccgctaccgttacaaaagtg
actcatatatactcctaaattttatttatttttatttttattttttaagaaaaatcatgt
attttatcttttcacacataatctttttttcttagttttttatttttttttctttcattc
ctttgtgtaaaaataagaaaaataaaaagaaataagtgtaaatggaaaatgattaaaaag
ttaaaaaaaattaaaattattttcttgcggctatattttgtggagtttaagttttatgca
ctatcagtgtaaaaaatatattacaccattaagtgaattaaataattgccatcaaattta
tataattaaaatttaggaaaaaatattaaaactagaattttaattgttctttaactaaat
tagtaatatttccttttacaacaaaaatcaaatctaacttttcatttttctctctcaaca
aaatcatcaaaattaaactattaaaattgctagaagtaattcttccatgtttcaacttgt
taatcttgaaaggaaaaaatttgcatcaaaatttaaaaactattaaaactttgtaaatga
taactattaaactattcagtttttctttatcacatagttaaaaagacaagcaaagaaaga
taacatggagagaaggttttggctgagaatccgatttggatgagttgagaaagttatttc
aattttagaaagaaaaaaaaacgaaaaaggataataaaatcttttaaaaaatgggttacc
tacaatagcaggtcaactttacctgatggtgtagaatatttgatacattgacggtgcaca
aaacttaaactctactttatgtgtgtagcaaaaaaatatttggggtatctatattaaatt
ttacaagaaaataagtgaaaaaaataaatttgactatcaaaataataaattaaaattaat
caaagattaaaaatagtcaaaagaaaaaaaaaagtgtgagaaagatcaaatatactcgta
caatatggattatcttttttttaataaaaaaataaaaattaattttttccacttctgtta
aagaaaatggtatgtgtgagtcatttgtgtaatagtaaaagtatatataagtcattttca
taacgagggatatattaactctaaataacaaagttaaggagtatatcaaactttcttttt
tttctgaacaataatttattttagtttaggccacaaaacgaagtgactcctttacaaatt
aaattttgaaagtagtatcatgccacattatcacaagtgtatatatgtttattggagtta
atatcttaaaagctaattcaattttgaaaatttatctagtaaagtcattaaactttgttt
tatatcacaaaaatcacccaacttaggttgcaacactcatacttgtgaaaatcttgatgc
aagaggaagggctaagatgttgttattctcgcccttcggtcagtgatggaagtcttgggt
caactggtagaaacattttcttatcaaatcccttgttcgcagcacctaaaagatgttatt
cgatgcttactaagtctttcgcgagtaggatggatatccaggtaatttttttggtccctg
ctgctgttatggtgaattatccaatttataattattatttgatttgatctttcaacatga
tacagggtatatgaaacagtgagaaacgggattcctcaacaactaattgacaacactttt
cgcgttattattcatgtaagtccatcgtcttctttcttccgacagatacaacatccctct
agctaatgttcaaaaccaaaaatgaatcttcacatttactttttgatattactaatttaa
tttgcaggtagatccacagattcaaaatatgctgtatcagttagtattgaatcttaatct
taatccccaacaattgctcgcatgaggattgactatagcagatagtgttgggaaggaatt
caacaaacttgctttacagaatccaacacatatacatataatagtagaaagagcttaaat
taggagtaatagttgtaaatatgtaaaggttttgagtatttgaacctataactagcctta
ctgctttctcaattttgcagctttgctatgtaaagattttgaatatgaacctctaactaa
tcttactgcttgaacactacagttcatttttagttcaggccacaaaatgaaacagaacga
agtgactgttttacaaattaaaattttaaagtagtatcatgccacatatctcaagtgtct
atatgtttattggagttaatatcttataagttcattcaattttgaaaatttatctagtaa
agtcattaaactttgttttatatcacaaaaatcatccaacttagatttttatagcaataa
aatcactcaactaaatttacattaacaaaaatctaacctagcaaaataaaatttcttttt
atgccatatataactatagaccccacaaataaataaaattttaaaaaacctattaaagtt
ttttttttttttatgaaaaaatctatattagtaaaataaatactataatattgatatata
tatatatatctaaaacttactatatatatcatgataggtgattttctgaaagaaaaaaaa
tggaccaattgttgtagagtggtgattaatcaaaggaattgtagatagtaccagttgaaa
atttttgcaaattttaagcttttaactgcgttagtttaggcctccatggccgaaacagtc
tctccccagcctcgagacgccaaaaaaacctagttatgcgtctatttctaatccatcgac
ttacactaaaaaatctgatggaaaacttccactaaaattaaaacccgtgatctatgttca
tggggaaccttctgtgagtttcaacttttcggatttggaatcgtatatccaagaagaaaa
cttgcaatatgctcttgttgctaagttttcttatgggagacccgatatgattgatcttag
aaagagttttacatgacactttgcaatcaaaggagattgcaatttaggtttactggatca
tcgtcatgttctggtaagattatcgaatcgggaagactttgtggaggtgtactctagggc
agtatcattcatcacaataaaagaagaaggcgtgaataatcaataccaatgtcggattca
aagctggacaccatggtttaatccaaaagaggagacatcaattgctttagcttggatttc
ttttccaagtttgtcaacacagatgtttgctcgtgaagccctgttttcacttgcatcagt
cgttgggacacccctacaagttgataaggcaacaatgggtaagtcaaggcctagtgtagc
taggttaaaagtggaggttaatctattatcatcgcttccagatagagttagaatgttttt
taaagatgaaaaaaatggtgtcgttaaagaggtgttgcaaaaaattgtctatgacaaact
accttcgtactgcacaacatgtaaacatcagggtcacaaggaggaagaatgtagactgac
tatggaggtagaaggtggactaattgatgaaacaaatattaatggggcaaagttcgaagg
agatttgcgatcaattttggatgagaaaaagaaagttctttctcttcaacaaactggaaa
agtggtaacattaccaacttcttccaattctgaaaaaaatagtgtggaaagagttgatgc
accaggtcccctacttgttgctgcagcatctgggaacaaagaagatacagaaactatgtt
acctgggacactgacttctaagattagtgagcaacttggtacgaccacaacgagttcttc
cactcctgtccatattgatgttgaggcacaaaataatgtagataataactcaaggcagtt
gatcgttacatcacaagtcgctacaaagcagttatcgtctagatttgtgaaagatagaga
gttggattcgcctaatgcagtcgtgattactaaatcaaggcaagatgaagccaaaaaagg
caacactaccacagaaaaatccagtaatcaatggactttggtctcacataaaaaaatggt
tggctctaagtcctcaaataatcacattttgcaccaaaaaattctacacatgttgagttt
gataggagtaatagtgtcgttgaatgtactcagcttgatatgttgcgagatgagaagttt
ggacaatatgaagggctacatgtaacagatgaattagttgctgaatcagggaatacttta
tactttgacaagcagattgagcaaaccgaaaagttgaaacaatgttgtcacgatgagcat
actaatcaacaagctcttgtgacacatgaaaaggagttcattgttacgaagaagatagat
ggcaaagaaatcaatctaaatacacctaccttgtttattttagatcaagaggtggctaca
aacaatttgaatgaatctaaggaaaaacgagagggggaaagtgcttttagatgggcagat
ttagttgaggaagagattcatactccttcacctagtaggagtaagctaagccctcaagca
cttgaatttgtgcctacaagtaaaaaaaatccatctatggcagtcataggtacatcatct
aacttgagtgctacaaaagtaaacgtggctgatagagatattctttatgacttggacaat
ggcatgtctgatggatacgatgaagatgatgaagaagaaatgttggatatatgctttgat
aaggtgactaaggagggggatctttcacctagataacaaagaagtggaagcaccaaatgc
aaaaagaagacatatagaagacaacatacttgggatggtaaggtgagtgaggattttgta
ccaaggcacttactgatgcgactagcaaagcaaaatcatatgacagtgtcaacaacttta
tcaagatccaacaaatccaagaagtgatgaactatcaattatttttggacagatttgaag
aagaagacaagaggcaaatacttcagattaaatatgttgttcaacgctacctatgtcttt
cgcgagtagcatgggcagacgggtaaattgtttttgtccctgctgctcttatggtttttc
gtaatgttaatctcccgtcatgatacagggtatatgaaacagtgggaaatgtgtttcctc
aacagctaattgacatcacttttcacaatattattcatgtaagtccatcatcttatttct
tccgacagatacaacatccctccctctagctaatgttcaaaaccaaaatatactttatga
tattactaatttgcaggaagatccagagataccaaatatgctgaatcagttagtgtggaa
tcttaatcgtcgaccatctcaataattgctcggataaggattgactatagcagatagtgt
tgggaaggaattcaacaaacttgctttacagaatccaatccctatatacagatttagtat
gtaaagctggttttgagtatttgaacctataaatagtcttactgcttgctgaatgaacat
tctccttttactatttttggtgtaagaagtaattttctgctacaaccaagtgatcacgta
caacagactttctaacatccttcgagcatgtatgttctcacttgtgttgccgtttattgc
gtcccacttttcatgttgaatctaaatcttaaggaggactcatattctggagtttctaca
tcaatagttttagctccttgtagatgcaaaaggccaaaccttgcattttgtgatgtttgg
aggtttgctgtctgtctggttcaattactattaccctttcattaaccaatctaaagtgca
agaagggagtgaattcgcttcttcatcttaacaagtgagttattaaactcttgtttcgat
aaaactttagttagaacatcatctacggtctttcacatatgaacttcaattgtcttatcc
tcaaacttttcatagatgaatctccacatatttattacgatcatgttgaatctccatatt
tttattatgctcacgataaatctccacatgctctataccaattgaagacttgtacgagtc
caccgcaattccacggactacaacagcctttctgcagtgctgcatttctgttggattttt
agtcgttattcttttatcagttgacctagtctttaggagttttgattccttttttgattg
tagtagtttgcaggttgttctgtttttaagaaattagtgcagtaaagtgttatagttgct
ttaggagtcatgtgctctattttaggagtaagttgataatgggactgatatgtgtcctat
ttaattgattattctgttaagtatttgcctatttataggcttgaagtcatgaataaaagg
atgaagtgtttttcagcaaattactttctctccttacgtatctttttatttctccttctt
aagtttccatcagtggtatcagagccaggttattcaaagagtgaaaacaagtgaggcagc
cacaaatttcttttcatattatctaatggctactgaaaataattttgtgcaagcaacaat
tcctcgctttgatggtcattatgaccattggagcatgttgatggagaatttcttacggtc
aaaggagtattggccaattattgaggacggcatcgacactccggcggaaggcgaagtttt
gtcgaatgctcaaaaggcagagttggaagcaaaaaagatgaaagatctgaaagcgaagaa
tatctctttcaggcaattgatcgtcccatcctggaaactattctttgcaaagaaacttcc
aaggatatttgggattccatgaagaagaagtatcaaggctcaagcagggtgaagcgtgca
cagcttcaagctttgagaaaggattttgaaacactggagatgaaggaaggagaatctgtg
acaaactattgtgctagaaccatggaaataaccaacaagatgcgcttccatagtgagaag
ataggtgatgtagccattgtggagaatattttacgatctctgacatcaaaatataattat
gttgtctgctcaattgaagaatcaaaggatatagatgaactatctcttgatgaactgcaa
agttctttattggttcatgaacagaagatgaacaaaagttctggagtgcaggagcaagcg
ttgaaggcttctactaatacttattccagcaactatagaggtagaggtagaggccaagga
agaggagatcgtggaggaagaggaagaggagatcgtggaggaagagatttcagcagaaat
tacaaaaccaacactgatcagtctcaaggcagaggtcgagatcatgacaaatcgaaggta
gagtgttatagatgtcacaaatttggtcactatgcatcagattgttacactagaccttat
catgcctagcaacaggagaaaatacttctgtataatcgatcccatattgttgcttatacc
ccttggccactaaacgcgctttgtacctgtcaacttcgccattttccttcaactttgttt
tgaacacccacttcagtccaatggttttctgtcccattggaagaccggacaactcccaag
tatcatttcgtttaatagcatcaatttcatcatccataatcagtctcaaggcagaggtcg
agatcatgacaaatcgaaggtagagtgttatagatgtcacaaatttggtcactatgcatc
agattgttacactagacttcctaatgacaaagaaaaatgtgaaagtgccaattttgtcga
aaataaggaagtagaaacattgttaatggctgtccatggtggaacaaaatatgagtctaa
tatttggtatgtagatactggatgcagtaatcacatgtgtggaagtaaattttctttttc
atctctagacgaaaatttccactctactgtagcgtttggtgattgttcaactgtggaagt
gatggggaaaggtgacatcaagattaaaaccaagaatggttttgtggaaacaattactaa
tgtgttgtatgttcctgacttgaaaagtaatttacttagtgctggtcagttgcaagaaaa
gggttatgtcatcactatcaagaagggcgagtgtgaaatttatgatcctgtgagaggagc
tattgcagtagttcaaatgagctccaacagattatttccactaaggattgatagcatcca
atcctgtttgatggctgaagtaaaagattcatccttgttgtggcacttccgttatggtca
cttgagttttggaggtttgaaaacactccaacagaaaaacatggttactggtcttcctca
aattactgcaccttccaaaatttgtgaagaatgtgttgttggcaaacaacatcgctctca
atttcccaaaggaaagtcatggagagcaaaggatgttttggagctagtacactcagatct
ttgtggtccgataaacccaacgtctaatggaggtaaacggtatttaattacttttactga
tgatttttcaagaaaaacttggatttattttctggaagaaaaatctgaagctttttcaat
atttaaaaacttcaaagttcgtgtggaaaatgaagcagggaaaatcattaaggctcttcg
aactgatcgtggtggcgaatactgctcaaaagaatttgaagagttttgtgcaaagcatgg
cattcggagagagcttacagctgcgtatacaccacagcaaaatggtgtgtcggaaaggaa
aaacagaaccatcctcaacatggtgagaagtatgttattgagaggaagcattccaaaaac
tttctggccagaatcagtgaattggagtgttcatattctaaacagaagtccaactttttc
tattaaaaatatgacacccgaggaggcatggaatgggagaaaaccaacagtagatcattt
tagaatttttggatgcattgcatatgcccatgtcccggatgaaaggaggaagaaacttga
tgataaggctgaaaaatgtgtttttcttggtgtgagtgagtcttccaaagcatataagtt
gtttagtccgttgactaagaagattgttatcagcagggacgttacttttgatgaggaaag
cacttgggattggaataggcagcagcctgctacccaaatcctatgtgacagtgacgtgga
acaagagcaattttcagcaccttgtacacttgaaaattcatcagattcggcccctataac
ttccccaccagttgctgttgcaaatgaagaagcaactcaaactcttgggcgtgttagaag
aaggcctgcttggatgaaggattacaaggtaactggaattgaagatccaattactcactt
tgctttattttcagattgcgaccctattttttatgagagtgctgtaaaggaagaaaaatg
gagaaaagcaatggatgatgaaattgatgctattaaacgaaatgatacttgggagttgtc
cgatcttccaaagggacagaaaaccattggactgaagtgggtgttcaaaacaaagttgaa
ggaaaatggcgaagttgacaggtacaaagcgcgtttagtggccaaggggtataagcagca
atatgggatcgattatacagaagtattttctcctgttgctaggcatgatacaatcagatt
ggttatcgcattggcagctcagaattcttggcctattttccagctagatgtcaagtcggc
gttcctagatgggcacttggaggaacaggtatttgttgaacaaccccctggttatgttga
aattggaaatgagcataaggtttatagattaaaaaaggccctctatggtctaaaacaagc
tcctcgagcttggtatagttgcattgagggctattttctaaaagttggtttttcgaaatg
tccttatgagcatacactttttgttaagattggggataaaggaaaaatgctcattatcag
cttgtatgttgatgatctcatttttactggaaattgtggtgtcatgtttgaggaattcaa
gaagtcaatgatggatgagtttgaaatgtccgacctaggattgatgcattactttcttgg
catagaggtagtacaatctgaaaaggggatctttatttctcagaagaagtatataaggga
aattctagaaagatttcggatgatggattgcaatccagttaatactcctgttgaacttgg
tttgaagttgcacaaagatcctactggaatgaaggttgacaacacactttacaagcaaat
cgtgggaagcttgatgtatctcactgctacaaggcctgacataatgtactctgtgagttt
aatcagcaggtacatggagaatcccacagaaatgcacttgctggcagccaagagaattct
tcgttacttgcaaggaacgagagactttggactagtttataagaagagtgaaaattccaa
tcttcttgggtatacggatagtgattatattggtgatcgtgatgacaggaaaagcacttc
aggttatgcttttatgctagggtccggtgctattttgtggtcagttaagaagcaaccaat
tgtcactttgtctacctactacggaagccgagtttgttgctgtgactgcttgtgcttgtc
aagctatttggttgagaagacttttggaggagttaaaattcaagcaagcagaagccacta
agattttttgtgacaatgattcagcaattcagctatccaagaatccagtgctacatggaa
gaagcaagcacattgatgtgaagttttatttcttaagagatcttagcaataatggaacta
ttgatttgatttactgcaggagtgaagatcaagttgccgatattttcaccaaggccctga
agacggagtcattcatgaaacttagaaggctgctaggtgtatgtacaatcaaagatataa
actgactgttagaaaacatcagtttaagggggcaactgttggatttttagtcgttattct
tttatcagttgacctagtctttaggagttttgattccttttttgattgtagtagtttgca
ggttgttctgtttttaagaaattagtgcagtaaagtgttatagttgctttaggagtcgtg
tgctctattttaggagtaagttgataatgggactgatatgtgtcctatttaattgattat
tctgttaagtatttgcctatttataggcttgaagtcatgaataaaaggatgaagtgtttt
tcagcaaattactttctctccttacgtatctttttatttctccttcttaagtttccatca
atttctacaatagtgacaacaacttagtgatgttgactcttacggatcgttctggtgcat
acctcagttctcctacgaaataagatccctttgagagacaactcccctgagtgaatattc
tcccttgaatgagcatttcagtcatacaacaaatcggtctggtgcatatctcattcttca
tctgattcctcaataagtttattaaatcatcaaaataaagcatagtatcgcaatgttggt
gtttatgcattttaatattaaaattaaagcattaagtgtttatgttaatgggtataatta
agttgacaagaacgtggtcattattttggcgtaactgatcttgtaaccactaggggtggc
aaatggttggattggatcaaatttggatggattgagcaaaaatggtttggaatccatcca
aatagaatatgggtaaatatggatttggtcaaatatggtttgggtaaaatgattctaacc
catttaaaaaaatctgtttttcaaaaaaaaaattacccctcccccgggtatccccccacc
ttccaccaacctacccctattttttttttgttttccaaaaaaaaaaaaaatctgtttttt
caaaaaataaaaataaaaattacaccctcccccaggcacccccccccccaccttccacca
accgactcgtaaatttttttgttttccaaaaaaaataaaaatagattgttttttcaaaaa
aaaaaattacccccccccctctccacaccttccaccatcctatccctaatttttttttgt
tttccaaaaacaaaaaaaaattgttttttcaaaaaaaataaaaaattaccccctccccta
ggaacccccaaccccccccccccaccttccaccaaccgacccctaaattttttttgtttt
ccaaaaacaaaaaaaataatatgttttttcaataaaataaaataaaattaccccctcccc
tgggcacccctcaccccaagggcgccccccttccaccaacctacccttaattttcttttg
tttttcaaaaacaaaaaaaaaaactgttttttcaattaagtttcaaaattaattgaattt
ttgaaaattaatattaattttttttattttttagcacaattaagaattttgagaggaagt
gaaaactaagtgatctattattggtcaatatggatactcatatttaacccattttgacca
tatttgtagagactcttaaaatagcttgaagccatatttaaccaattaaaatagctcatt
aaaatatgagtgatccaagtcattaaatatgaacaaaatggactcatttctttaatatga
gttcaaattgccacccctagtaaccactagtgtcatgatctaccactaatttcacccatt
gttctacctcattatacattgtaacttattacttatgtaacctttagaccattcatttac
ttacattactatccacattattctaattcaatacaaagaagaattcctcctctataaata
gtggtgtttcttcctttgtgaagtgtatgtcaaaaaagatgagaaatgtggaaaaatatt
gtagtgtgtactgaaagagagagttgagagttgagacacagaaaacattgtaagtcttca
actatattcactatataaaagaaaatatttatatgttgaaggaagtgttcttatgtggag
ctttgggctcttcaactaaattcaaagttgcttgagttgtacgacgttgttgggctgttg
tatcctggaggggacaaaacaagatacatactgctagatcggtgtagattatgcctcagt
gggtttgaatctccttaaagagagccagatatccgcacctcagcatgttttttttttcct
tcatttttgtcattttattttcaactgtaatttattatatttgtggtatattacaccaac
acgcaataactatgcatcataaaatatgcacagtcaaaacaagccaaatcaaatcaaatc
aaattctccacatattttgacaaataaataggctagaacaccattcaaatgtacaaaatt
tggatttttttagggaaaaaggataaatatacccccgaactatcataaatggtatctaaa
taccctccgttatacttttaggactctcatgtccttgccgtccaaaatttggaacgtatg
taccctttctactaacggcgagacacgtgtctcaatctaaaatgcctattagaaatttat
taaattttgacccataattttgaagacccacccaaaataattttaaaacccacccaaata
agataatacccgccccaaattataacccaaaaacacttctccatcttctgtagatttctc
cgatttctcaaagaacttccgcccaagttcttcatttttcaagctccaattaattaaaag
cttcaatttccttccccaccaaaacactagagcaccccattcgcattcccaaactccatc
agcaccgagcaactttcgctcgtccttttgccgccgtcaaagcatcagatgaggtagtcc
cgctgccgtcgtcgccgtcttggtagagcaacaacagatgctccagttgtggatgaggtg
aaaatggaatttgacgtaatactcaatgattttttcaagtaatgctaaaattttgtatct
cgcacttttcaactgatcgggagaggcagcgatttgggcaatgagtggatactcgaactt
cacactactgaaacttccacttgatactcaaaccaatgattgcttgaaaaaacaataatc
ggaagaaaaacatcactcaaatgctaaaatacaattaaaattgtgtcatgataagctaag
aaaaagagaggcattaaagaggcagtggttttcattgaagaagatgaaattggaaaagat
ttcactgaagaagaagtgattaatagatgaatgaggcaatgactactattgcctttgtct
ttttttttttttttttttttcatttgggttagttggtagattataatttttcgtttaggt
cagtccgtgggttttaatttgggtcgggtgtttaaattattcgggtcacgggtaattttt
gggttaaaaattaaataattttaggtgggacattgagatgatgccacgtgtctcgctgtc
tatcataagggtatatatgttccaaattttggacggcaaagacgtgagagtcctaaaaat
ataacggagggtatttagataccatttacgatagttcgggggtatatttgtcctttttcc
ctttttttatgaacactacagttcattttagttcaatccacaattacgaagcatatggtt
attggtctttcgaagtgtgtgttgcacactcacataatcaacacattttaaaagttcaga
aattgatataatacaacataaaaaaaattgtggtaaagaaaacaaagattcttaccaaac
aaatgtaatgaagggaaaattacgtggataagcaaatatatactagttaattagttaaca
tagctacagtttgcctcaattacaattcgcgaccaacttttagttataattacgcagctt
agtgttttagttaatttgtataatttgtctcgtttgtataatttatcactaacaattctt
tgtttgatttgtttgtatatgacggtgatttccttcgatttttcagttttatcattagat
cattcaatcttttttgtataactttttaaaaatttgtatatacgtgaagtttttggaatt
tgtataacatttatataatgtaatttgtataatataatttgtataactgtttaaagttca
aatatttgtgtttatataaatttgttatttcaagttttacggataaaaataactcaatta
tacaaaatacacacgaattgaaccgtcgttctaaatgagatgatagagttaacttaaaca
taatacatctcctatgaatttggctcgaatccagagattctgcattaaccgcaaactttc
ccgcgcgtgtgtgtatatatatatatatatctgctttctgtttccttcattaattcataa
cacacagtgcagaaaaaagaaacaagaaaataaagattttgtttaaccgttttctggaaa
tgagtaataatttgccggcgtcaacattttcagagcgtcgttacaggacagagcaattga
taatgaatcttcgtgagaatagtattcgcgaagctgttcttattgaactcaacaatttca
tcatagagcagtcaactgaagcaatgcgcatggatcttggatttcacttgtggaactctg
aacttacactcaccatacttttacaggtagctatatcatcgaattgcttcattgtaactt
caccactcttaattgatttatggatctaattttgatttaggaagtagtagcagtgtaccc
caagcttttagactcaacattagcaatggcggaatgtactcgactttgtaatgctcttaa
tgtaattcaggtgaatatacttttcggttctgtgtatcgtcacataattttcatatagcc
tgtaaaggcgatactcttcatgatatgtaacaaaattaatcttttatgagtgcagtgtat
ggcttctcacccaaatgcaagaatcgggctcctcaaaggtagcaacaacaaattgcttat
attttcagtagtttattcttctaatacgtttcttttttatgcagcaaccataccatattt
tctttacccatttctccgaatctctgaaaatgtgatgaggcctctgcaatttgtgaagct
taccatcttgaatcttattgctgccctagcaaaggtgataatgcatgagtaaattccatc
tatctatattctaataatacaaatctcattcctctcggtatctgaccctaatacgatgtt
ctgaattcactttgttgtgcagttcgatgagtcatatgggcaagaaattcttcttttatt
gctagacacacaagtattttctttatgcctgctctgcatccatcatggtgatcaactgat
acggaaggttaggcctgcctacagtgacatgaaatttatcatccgaaatgcttctactgt
gattaacttttatacatgtagtatatgttttgaattctagagtaaattaaatgagtttat
gagaatgaaagactacaacatcaagaacaaattaaagcagatgaggcagggccttccgga
ggaaaaataggactttgtttagaatggaagaaatggcctggtgatatgtttagtcttgat
atcatccacgtcattgtaacgttcatattcatgaatccggtcctctctcttctcttctta
tttgttgtataaggaggtcataaggagtatatttgagtcgaaaatggtcaaatactccga
gagtttttacatgcatctagttttctcatgtattgttccagaagcttgagtcaatgttgt
cttacacagtgtaattcatatgaaagtgagaccatgataagcaaactttttgactctctt
tttcaaccttttttctgaattactatgttgctttctgctgatatgtctgtgcaggttgca
acactcatactaatgaaaatcttgatgcaagagaaagggctaaaatattgttgtgctctc
cctgctcgttttctgttagtgatacaagtcctgcatcaactggtagacacatttgcttct
gaaatcccttgttcacagcagctaaaaaatgttgttcagtgctacctaagtctttcgcga
gtagcatgggcaggcgggtaatttttttttgtcccagctgctcttatggtttcatagtgg
tgaatttgtctctaattatccacaacattattgtttgatttgatctttcccttcatgata
cagggtatatgatgcagtgagaacctattttccactacatctaattgactacaagtttgg
catcattattcgtgtgagtccatcgtcttatttcttcccacagatcaacatccctctaga
taatgtacaaaaccaaaatatactttatgatattaagtagtaattttgtgtttaatttgc
aggacgatccggagattccaattatgctgcatcagttagagttgaatctaactcgtcaac
caccacaataattgctagtagatacagatagtaaaagtgtttggaaggaattcaagtaac
tagtagaaagagataccatatatagagattaaaatagaataattttgcagctttactatg
taatgattttgaataggcataatacataaagaggacctttaacttagcatcaattcacaa
ctatgaccttaaactttgctagtgcacaagtaggcacttcaactatccaaaaatttaaca
attaaacactctaatcctacatggcaaagtgcgtgaaacacacttcaattaggcgcgtca
gtggtaaaaataaaggcccccaacagtaaaaaaaatgcttaaatgacacttctaccctta
atgaatctctttcatatatatatatatatcctttttttacgcttaaatgacacttctacc
cttaatgaatctctttcatatatatatatatatatatatatatatatatatatatatata
tatatatatatatatatatatatatatccttttttaaatcaaaatctcactttactctct
tctttctaatttcttcaacagctttttgccattttcctctctttcttcacaatttcttga
acaattttaccttttattcgaaggatgaaatgtgggaacttaggttaggattttgtagag
aagaaagaggaaaacgttgttctccgttataagcatagggtcagagttgttaattgatat
ttattttatttttattttcagttttttaattgaaaaattcacgtgtatttattttaatta
gttggcagtcatgtaaaagcatttgtatatcacgcactttgcctgggatatacaagtgtt
taattgtttaaatttgtgatagttaaagtgcctacttgtgcattggcaaagtttagggtc
atagttgtgaattgatgtcaagttaaaggtcttctttatgtattatgcctatttattttg
tttttattttcagttttttaattgaaaaatccacgtgtatttattttaattagttggcag
ccacgtagaagaatttgtatatcacgcactttgcctgggatatacgagtgtttaattgtt
taaatttgtgatagttaaagtgcctacttgtgcactggcaaagtttagggtcatagttgt
gaattgatgccaagttaaaggtcctctttatgtattatgccttttgaatatgaacctcta
actagtcttactgcttgctgaatgaacattctccttctactattttgctgtaagaagttc
ttgtataatcacatcttacataattaatctttaaattactaatacgtgtataattttaac
cagtgacaaccaaacgcctgttgagtttttcatgatcacatggagtgtgtaaaaattcat
agttaaatggttcagaagatacaccttctactgcattgtcaatgtcgttatctatatcag
ctgcaacatattcttctattcggagtgcaccactgggttccttggcacatcttcatgtag
attttggcgcacaaagctaattctctgatctttattcttgttcaggaggaccgacactct
attaaactatacataaaatcccccttgtttatttataattgaggaaagttttaatcttaa
ttattagattccgagtcattaagtttgttcaatttcaaagtcaatatcattaagatgtca
atttaagaatttctacaaagatgacggacagttcacagctactcaatctactttcaccca
ccactcataaccataatttcagtcacaaccatcaccaccaatgactcacccactactcat
aaccataatttcagtcacaaccatcactacctagacaattcaccgctactcaatttactt
tcacccaccactcataactataatttcagtcacaaccatcactaccgatgactcacccac
cactcataaccataatttcagtcacaaccatcaccaccgatgacagttcaccgctactca
atttactttcacccaccactcataaccataatttcagtcacaaccatcaccaccgtttac
attggcccgtccgccaccactcataaccataatttcagtcacaaccatcaccaccgatga
cagttcaccgctactcaatttactttcacccataactcataaccataatttcagtcacaa
ccatcaccaccgtttacagtggcctgtctgccaccactcataaccataatttcagtcaca
accatcaccaccattcacagtggttatagtaaaaaaaatataccatggcttgaacacatg
acctcatggaatgtttgcaatctcctaaccaatagactaaaccttcaacttgtttcaaga
gatgtcaatttatgtatttatatttactaaactaaaatttaaccactatatacaccgtaa
tttcccaacgaaggggtgtcgctcgacaccccttgaccaagggtaggttcaccactgacc
gttcatccacaaccaccatcctcagcacaactacaactatcgctattgctaatcaccaaa
atcaatcgtcatcactatgagtcatcatcatttgcaatcatctccaccaacaattattag
atccactaatcactatcaataattatcaccattaatcaataatatacatcactaatcgtc
atcatcatcaaccccattagctatcactttttattttactactaattatctaccatcgcg
ataattaatcactgctgtcactcatttatcataagatactactcataaccatcatcatta
atcaatattatcccaaatcgacatacacaaattcataatcaccatcattaatcatcacca
ccaccaccaccaattgccatataattttgtaaattattttatttatataatgttaaatta
atttaatattttattagaactttatatttagtaattttttaaacaaagacgaaatttata
caataaggggccgtttggttactgaataagggcaaagttaatacatgaataacaaagtta
ttcatgtattaattttgtaccatgtttggtttgtaaatagaatcaaaattattcatgtat
aaattttatacaatgtttggttggtgtgtctccaatgttgtataaaagttatacatgtat
tgattttatgtggtgtttagttgtattttttgtaatgccacataggtattatacttgcat
aacttatgaagaaatctatgtataattttatgcagggtagaaggtggaataagttatgag
ggtattagttatacatggattaaaataataaaattacatatttacccttaatttgttttc
ttacttatttgtttgtaaataataatgtatattaatttacaaaattaaggagttatatct
tttctttttttaaaaaaggacttaatctatttctgtaacttgtagttacgttatttaccc
cccccctcccccccccaacacacacaaccacccaaataaaaaccagaacgaccccctggg
gtgtttttgagtttcgtcgtttttacacccatcccacccctgagggactgttgcatttta
tttattttggatactgcttgtttataagcatggattttataatttccgattttaaaaaaa
aagtatattaatttacaataaattaaataatcaataagttataatttatgtaatataatt
tctatataactaaatcctacataaataatatctatgaaactaatatttatataattaata
cctacataactaaaccctgcataactaatacctacataactaaatccttcgtaactaata
cctgcataactttaaccagtaaccgccccttacatcttgagaaaacagaatggaaggcat
gatgtcgacttgctctagaatattctcaagtggccttttcacagtcaacaaacctacaca
taccactagagctcgaacactcacccatcgtctctccggttatcgctttcagcttcgtgc
catggctgactccactactccattcaagaaagttcagattcaaagggatgatactgtaag
tactatggacctaatagttgagcggatttcgagattcacttatttctttttcaataaatc
ttaattagcttatgattgaggtgttgttgattgatttagtgatgaggggactggaaatta
gaggaattatttttacttgaattggattaatgtgaatagtgtattgtgcaataatcattg
agaagtgtttattttgattagaaatttgttgtaatgagtgaaaattagtttagggtttgt
tgatttagattctgaaaaatgaaagaataatcattttttcctgtttggataattattggt
tctggtttaaacaagcaattagtacataggatctgtacttccgattgcaactaattaggg
attgaggcattgtcgattgattaatcaatttaatacgtgtaatggtgttcaagatgtctt
tttgttcaacctgctgtatatcattgtcgtgttagaaggcctcacctggagatgagagtt
gtttcttagcctgaccagcagaatgggaatccttacttgatcctcttcttactgaatctt
ttagtgatcttatcaatgcagacatttgatgcctatgtaattggaaaagatgatgcccca
ggaattgttgtgcttcaggagtggtggggtgttgattttgagataaaaaaccatgcggag
aaaatttctcaatttgattctggttataaggcacttatccctgagtaagacaccttttct
tacatgaatttccagttgatgaatgtctgagctgccatgatgtagctgattgttaatgtt
ttatttcttttttctcttttactttgtgatttcagtttgtatcgtggaaaagttggccta
gatgttgcagaagcacaacatctgatggatggtcttgactggcaaggggctgtcaaagat
attcaggcttcagttaattggctaaagtcaaatggatccaaaaaggtacttgcggtttat
actacagtcagtttcatcaacaaagatggtccgacttgaagctattggtgacactcattt
aatttctcagacatcaaatgctgtttatattttagagtattaagtttgactaattatata
aactccacttagagacagaaatcttgtctgaagtagctgaattattggttaggacttaac
attgcttgtctgcatgtttctgaaaatgaaacaattggataggattatagttctcctttg
ttgcagagagttgataggtacattcgtctcttaattatattataaaaaatgactggtctc
tttattattatgagcgctagttaactgtgtgctgggaagttatctaattgctctttcaat
tttaatttaatcagaaagagaatggatataagtattgtcaattgatatgagctgatgtga
gtatgctgaggctctatcagtagaattcgtgttctaaatcttctgttcagattattcttc
tatatctttttgataatggttgtgtccaagccaacttgagcacatctcgagttctctatt
aatttattgagtacctgctactttccaccagtacatgtaccggatatttttttctacgaa
ggcttaggcatatggaaagaaatcacctagtatattttgtctctattgggatttgaatct
tggacttataggccttccgtgcttccccaccctttcccgattcattaatcatttcgccac
atcatcttctaattctaatgtctcacgatccttaaacatttacaaggaaacatcctagtg
ttgacttcaaaagcaaagaagaagtggcttatttgatcatatattttggtgtttgccaat
ggaacttaataacaattgtttcatttttttgatgaagttgattaatattgttgttgttat
tgttaataacaattatttctaggtaagcggttttggtgtttctgcaacattgactacaaa
tttgtatatacattctcctttcgtttaaagtaaattgtatcattccttttgcctcatata
aaaaaattgtgtcattcgttgtatgaccaatgtcaacgtgatatcaaatagtttcatcgg
aatatcttgttatcttgtcgataacaagatatttgctaattaagctcattagacttgcta
gtaattatcaaaatcactatttgggatgtaaaatatgacaagctcaagatactttagtca
tgggatattgtctattataggacattccattcttgtaactatagaacatgaaatgtcatt
agagcattgactgtatgaaaagttggaggttagggtgtcgtgagacacaatatgtagctg
tttgaagtaaaggagattccttatggaacttttgtaattccatagtaatgatatgcaata
tgagaaaataaatagtatagtagtattaatgtcaaatgtccatatgtcaacctatctcct
ctaatctaaacaaaagttgagaagtttatgctcttctccttcaacttttctcacttagtt
ctttttaaaatccacgcatacctgaaaactttgccaaatgatgcactgattttagtcatg
atatgttgtaaaccatacttttttgtccaagttcatcttctcaccatacatatagcattg
tcttgttgatttccaacaaattgcatactctatagtaagcaatgtgtggatttaatgctt
caatttgtttaacctcattatacgcttgatgatctttgtgtacatgatagagttgtcaac
attgttcaactgatatttgtcatattagagcttatgagttacaaatatgtggtattaggt
tggagttactggatactgcatgggtggtgctcttgccattgcaagttctgttttggtccc
agaggttaatgcagttgtagccttttatggggttccttcaccagagcttgctgatcctgt
taatgctaaggcccctgtgcaagctcattttggtgaagatgatgcttttgttgggttttc
agatgtgaaggtacatttcctttgtgctagttggcttctgtatatggataatcctatttt
catgtcatgatcatggaacatggttatgttgggtcattgtgctttttcaactattggcac
attccgctttccttggccctatttggctggttcttttattatgtcccattttgaatgaac
attttagtatctgcaattatttgtgggatattgaagggggttggcaactaatggtgtact
tcatcaaacaatgtatagatatagattattctatgttacttagattcttcaaagttcctc
attgcacctgtgtccatccgatacgatctagggtgggtgtgggatctgcactggacttgg
tcaacctaacttgggtgctttgactacactacaaccaataagtatagattgactgggtac
ttggtttattcttaggtttatggcgcacacatatgtatatatataaaaagctacaatcaa
tagtcaaattatttacttatacacgttgtaagtatatacaattttaattattgtatatat
caaactatcttttgattcaatgaacaacacttgcattttgcttagttttttttttttttt
agagtgttttactgataatgtgtttgtttagcgtaggtgttgacactagttgatcctatt
gacgacaaaattgattttcttgcaagatcgatttatgttcacatactgttgacacttaac
tttaatttggcgataatgtgtttgtttaggctttagcacaagtgccaacactagttgatt
ctgttaataacaaaattgattttgttgcaagatcaatttgtatccatctagtgtttacac
ttgtttggaactagatcttgtttgttttgtactagacttttgcttagttgttggaattat
cttgtaacaaagtatagttgttgttttgtactagacttttgtttagttgtttgaagtagt
tttgaattagtttagcattagtatcgtttagttgttggaattagctcaaatgtagtataa
tcagtttttagtttgatttattatttgaaataatgtggtttagttggtagatttagttgt
tggaattggtttagaactagtttagaattaatgtggtttagttcttggaattagttcaaa
aagaattgaattaacctctagtttgatttattatttgaaatatgtggtttagttggtgga
tttagttgttggaattagtttagaacaagttcagaattaatgtggtttggttgttggaat
tagggggtgtttggattgatctttttaagaggcttataagttaaaagtcaaatgtcataa
gttgggaacccccaactttggacttttttgggtactttttcagctttaaaaagtgcttaa
aaacactgttgtgtttatccaaacacttctaaaactaaaaaagtgcttaaaagccaaaag
tcactaaaaataagtcaatccaaactacttagatcaaatatagtttaattaacctctagt
ttaatgtattatttgaaataatgtggtttagttggtgatctatttgttggaatagttaga
attaatgttgtttgaaaatagtaaaatcacaattaatatttaattactatattttgaagt
ttgaaataatcattattgtttgtgtagatggaacctgattgtagttggatgtataataga
aataatcttggtcgagcaggtatgattgcggaatttgcataaggtgtaactcgttttgta
aaccatgcaaagtctccttttttaacttcgggatggattgggtgtccttgtgttaactct
gaaaacgtcagatatcaaacaacaaagaatgtttctatgcatcttattttcaaaggattt
aaattggttaatacagtttagactagtcatggtgaagttgacagtaacaataggtttaat
aacttgaaagtagtaaattatggaacataattatgttcaaggttctctagaatgtcagat
atggttcatgatgtttttgagatgtattccaattttggacatggaaaatgtagaagcttc
tcctaaggaagaaacatagtttttatgaacaattgtatgatgctagtcatcctttatttg
atgagagtctgcactctcaattatctgttgcaattagattgttaagtgtcaaatttaatt
ggaatgttgctcaacaagcaatggactctatatagaccgtatgaatgaattaactgatct
tgatatagaggttccttattcttactacaagataaagaaattggtgtctaagttaggatt
ctcttcgatcaaaattgattgttgtgacctagtggtttgggcttgggacttccatgttgg
aggtctcaagttcgaaaccccttgccagcgaaatcaaggggtttgccttctgggtcgagc
tcatcgcatcgggcttgcctagtgcgagttacctctcctatgtggtttgcgagctattgc
ataggagcaggagttttaccctgtgcgcacccaaaggctagcggctgtgagtttccctta
taaaaaaaaaattgattgttgtgaaaatgactgcatattctactttaaggaggttgtcga
gttgaagtcttgtgagttctatggacaacttcactataagcgtgattctaatgggaaaaa
aaatactattaaaggcgatgtattatttacctcttataccaagattgaagaggttgtatg
catcaaatagctccgctccccatatgagatggcatcgtgaagatagaagaccacatggtg
tcatgtatcatccatcagatggagaaacatgtaagcattttgataaaacttatccaaatt
tctcaaggtggaatgacctgagagacccttgtacttggttccgtttgtcagttggatcct
cctacttatcattttgtcaactgaacccttaaactcactagaacgcaacattttaaaccc
ttttttgactactaagtggtgtgtgtaatacaatcgctcacacgtggatttccatatcat
ttaaaaaggccatgaataattcaattttagaaatatatatggacttgttatacacatctc
aggtggaagattatacggtgtaataaatatagaacaacatgaatatggtgtagccccaac
tggaaaaggggtgaaaccatctgcacacaaactcaacctaacatttcttggtttagctgc
aaatttggataagttttatcaaactgcttctgagcctctccatcaaatggatgatacatg
acactaggtgatcttctattttcacgatgccatctcatatgtatagtggaactatttgat
gcattcaacttcttcaatcttggtacaagaggtaaataatacatcgccttagtaacaatt
ttctttccactagagggtgtccacaaaactcacatgtctctagatcgacattcttcttaa
agtaaagcaggcaaccattgtttacaacaatcaattatgattgaggaaagtcctgactta
gacaccaatctctttgtgttatagtaagaataaagaacctctatatcgaggtcaattaat
tcattcataaggtttaagtacatgggttgtactggttgtgatataataccaagttactaa
gttcaaaaacaaaattcattcataaggtctaatagagtccattgctccttgagtaacatt
ccaatcagatttgatacttaacaatctaactacaatagacaattgagagtgaggactctc
gtcggacaaaggacaactagcgtcacacaattgtttataaaaactgtgtgcttcttcatt
gggagtttcttctacatttcccccaaaataggaatgcatccctaaagcatcatgaatcat
atcttgattcgagaaccttggacataattatgtttcgtagatctattacttccaccaata
acatagttattaaacctattgttactagtccaaactgtataccctaatttatacccattg
aacaaaagatgcttaaagatatcctttgatgtttgatatctcacgttttcacagttaatc
aatcctggagttaaagaagaatcaagtgtttttgcatggtttacaaaacgagtgacacat
gcaaattccgcagtcgtacttgcttgacaaaaaatgttttctatcacaaccaactatgat
caagtttcatctcacaaacaataatgataatttaaactttaaaatagagtaattaaatac
taattgtgattttactagttccaaaccacattaattccaacaactaaatcaccaactaaa
ccacattattatttcaaataataaatcaaactagaggttgattaaactatattttaacaa
attccaacaactagaccacattgtttcaattaataaattaaaccagaggttaattaaact
aatttcaacaactaaaccacattagttccaacaactaaatccaccaactaatccatatta
tttcaaataataaatcaaactatttttatttttgataaggtaaaggtttattgactaagg
ctgtgattggtccaaaggcgggtcatagacggatttctcagttataaaaaaaaaaaggtt
tattgactaagtaccaagaaggtaccaaaaccaaaagttacaaaagactgctgggaatat
ccatatagtcaattacaacatctccctagcagctccaaaaactccatatattgatctata
ttatcaagggaactacttttacaccaccaaaaaaatttatgtaaacacttgtttttaact
ctagaaatatggtctttttacccatcaaaacaagctttatttctttctagccagatagtc
cagaatatgcacaaaggtatagttctccagatttgcttcaaagctttatgtgttctctgg
tgctgccaattctccaataattccttcacacgctgaggcatgatccaagagatcccgcaa
atacggaagaaaaattctcaacattgtctagctattctgcaatgcaaaagaaggtgattc
acagtcttcaaatcttcttcacataagtaacatctattaattagtgcaaaaccctttttc
tgaagattatcatgagtaaggcaagctccccatgctgcaatccaaccaaaacaagctacc
tttataggtggctttagttctccaaatccctttccatggccaactagtatcataaaatct
tgtttgcttcattagaaggctataacactttttaactgaaaaggttccatcattactagt
tatccatactagtgaatccccctaactctgatcaatgtgggtataatccagttgaaggag
caattgacaaaagtcgtcgatttcccaatcgttcaaattccttctaaaattcatctgcca
tcccgtgttggaataaaaatcagccacaactccatctttgttatttcaacagctgaaaaa
aataagaaatctttgtttcaagcactcatcactcgtccacaagtcagtccgaaatctaat
ttttgctccattccccatctccaatttggtgaattgttgaaactcggtccataatttatt
attattattatttaataataaatcaaactagaggttaattaaactacatttgaactaatt
acaacaacttaaccacataaatactaagcttgttccaaactaaaccaaagtatattacaa
aataacaactatactttgttacaaactaattcaacaattaaattgaagtctagtacaaaa
caacaagaactagttccaaacaagtgtcaacactatgtgacaaatcgattttgtaagaaa
atcaattttgtcatcaataggatcaactagtgttgacacttatggtaaacaaacacatta
tcaacaaattaaagttaagtgtcaacactagatggacataaatcgatcttgcaataagat
caattttgtcatcaataggatcaactagtgtcgacactttatgctaaataaatacattat
tactaaagaatactgagaaaatcaaacaaaccctaagcacaatgcaagtgttgttcattg
aatcaaagatggtctaaagctatgttgctaggactcttcaaaaatgccaacgggtgcgtg
tcggattcgccaaaagtagtgcatttttggagaatccgagacgggtgcggcatcaaaagt
ggagagtccgcgcaactaaggtctaaagtatacaatttaaagtatatggaaaagggctaa
aaatacctttaaactatccgaaaaggtttaaatatacccctcatccacctatttggctga
aaatactcctcactccacctatttggttcatttttacccttaaaactaacaaacttttct
taaattaatttactaagcaagtttttacttgctgaaattaaaatcccacctcacatgtat
agacatctggatattgtggataatttggatagaaatctgggtcatgggggaggtcaaata
aaggggtgaaggtgggtcatcgacaacttcaagtctaatttgattgttgactctcacaat
gaaatcaccagctctcttgcacaattcattgagctctgcttctgcaccaccaaatttgaa
ctcttagggctggtttggaaagccaccctggtaattggatttggtgtaattgggtgtaat
tacattgtctgtcctgtttggttggacaggtaattacttggtcagcaggtaattggtgta
actagcagggttaattacacttttcaattcacagggagaggttgtgaattgctggtaatt
acatggattactttttaatttcttcttttttatttctatttttattttttttatttctat
attttaagttccttttttatttttattattctaaaaatttctacaagtttattttttatt
ttttattattatattcaatttccttttcattctcaaccttacttcacgtgattctatgaa
attttttcgtattatctattactttatgccatgcttattttctcaatagaatagttttat
tagtattctaatttttaaattaaaatagaatttattgttaagtaaggttatagacttacg
ttttttttttaaaaataaaaaataaaatcatatttatgcatgctttgttggaatttgcga
ttagagtattatgttaaattttttgttttgaatttattacttatgctatattttcagttt
catttgttttagtaatattgaattcacattgcaagtcattttttaattagacttgataga
ttatctttttgtcaaacattttaataacatatgacattttatttatatattaatcttttt
atcaagcatgcatttcacgacgttcgtagaaactttatacttttagttattatgatcaat
tcaattgaaatatattaatttgaaaaaatataaatcaattagtttttcataatattagtt
aaaaacatatgtttattaattaatatattttcaaaaaataatatgtatcttaaatattta
atatcatttataaagtttcttatttgtttagtctaaattttaaataattaatttttattt
ttaaaatttaatataattttatgattgcaattgtgcatccaaacagaacatgtgtaatta
cactgtggcattcaaacagaacatgtgtaattacagtgaggcaaacaaacatggcagtgt
aattactagactgtgtaattactaggctggtaattactatcctagtaattacaccaattc
caactacaaggtggctttccaaacagacccttaaaatttctctaattcttcgttctctgt
agaattgttgctacaagaattacacttttcctcctcttcttcatcatatccacaaaattc
ctttttttactccagctcatattttaaatttacactaaaaggtaaaaaaataagaatatt
ttgatcttgaaatcctaatctctacagcaagaaaaatcgagtttttttccataattttct
tgatctgatgcatagttctgtttcagtacagtagagtagagggtaaagaagaaaattagg
attttgatatgaagatcttggactctccaacaagtttatgaagtttctaactaagaaaat
gcacttagaattgaaaaatagagcacccaatttgagaatagaatcgaagagaaagatttc
aagaaagccgaataaggggattccaattgggtctggggtgggataccatgggcaattggg
tcatggagcgggttaaatgaagggggtggaggtggggatttaatttcagcaaatagaaat
ttgccacataataaataataataataaaattaatttaataaaattctgttagttataagg
gttaaaatagaccaaaaaggcggagaggggtatttttagccaaataggtgaatgatggta
tatttaaaccttttcggatagtttgaagggtatttttgggcctttttctgttgtatatat
gttcttatttgtttgtattccaatagcaaatagtatctataaatcataaagttgaggtat
ccatccaagaaggaaacatggataaccattgaaatatggtagtatctgtaaaccataata
taaccattgaaatatggttacataaagcaaacaaagttttagttaagaaataaataaggc
ttgcaaaatctaattgttgagtaagtacatacttctcattaaaaaaaaagtgataaaccc
aagttgcataccttttccattttctacccaagtaagatttgtaattaaaaatacaagttg
gtcaattctcattttttctttttacacgtccctttgatataactaaatacaagaggtcta
ggtgtggcattaagttctaacaggtaagacaacgtagcactatgactactagcaagggca
ccaagacaatgcactcctacctactagcgtggaaacaaacctacctactaaccttctacc
ctaactcgcttcctccataccttcctatttgaggtaatgtcctaggtaaaccgcgactgc
gtcatgtcctgtctaatctcacacacacacaaaaaaataataataaaaaaaaaaaaagaa
gagaaaaatgaaaattcaaatgaggttaaagtagatcaaattaagtttttgggtttaaga
atattccatatcctcattggttgatgaaataaagaaaaggaatgattgggaaaatagaag
cacacatcataagcaaatgaaagagtccttcccgaggtatttgttaaacagctatagagc
aatgaatgttgcattgagcatcacgagttttcctcttgtaacgaacatgcataatttgga
cataattatactaacacatagtcatgtgcattgagagaaatttaacctatctttgttatg
gtttctactttctagactgggaaagctctagaggaaaaactgaaaacagcaggagttcca
catgaggtttacttctatccaaagactggacatgcgttcatgaacaagtcaccggagggt
gttgaaaggaggcaaaagatggggatgcctgatgtagaagatgctgctgtggagcaagct
tggtcccgcttccattcatggatgagtcgtttcttatctgcctaagttgtgttgcttgtt
ttctgatcctataattggttgtagcatggttaccataataatttgatgtgtcttgatgct
tcgggatgttcccttgaagcttgtgtttggcactcagttcctatggttcacatataaact
gaatgttctgtagattggacatatatgtgctcgatggggattttagagtatcccaaatta
gtgcacttggttaatgtccagaagcttgcatttggccgttggtctgtcttatcagtgtgc
agaataattttgccatcgagctgcccaacgctttctccatctcctttcctctacgtgtag
ttcatcttttttaagttaactatacatgaagactgaagcattccctgtgttacgcgaggt
ggtatattgatggccgaacaacatatatacagtatgaggtagaaaggttttcagcagtcg
cttagctcaagaaatttattttttagaacagttcgaaagaaatgcacaagtaaaacacta
tgatgaaaacaatacagaaaataaaagtattaaaataaaaaataatccaagtcaaaagaa
gtaatacgaataagataatagtagaatactaataatgataggaataaatagaagagaagc
aaacaatgtgctatgtcagaatcatggttggataaaaaagagaaattactagccctctat
cttaatttttgatcgtcgtatttttttttaattatgtcctcaatcctaaaatatgattgt
aataatttaatacatagttaaatcagaaattacagttatttgttagcttaggcgcatgtt
ttgatacttcattttaaaagtacactgttgaatcaaactgtatttgttactttattttat
ttttaaccctgccttagaagctcccatttttcggaagacttgaattcacaattttaagat
ttgaaggtgttttaaaaaaaaataaccatggtgtttgagctagcttttggtcacctcgat
taattttacgggatatttgccatctccgactagcaacaagtagtaggtaactttgtccac
caagactaggatagatagaaaaaatcacctaatgttttttgtcggcgctgaaaattgaac
ttgagacctcataattctcaactatttcattgatcactaggccatacctgtggattccaa
atgtgaagggtacttactgagcaatcctctcttgtattgtttttgctaccttgtggtaaa
gctaacaataaaatcaatttgctgcaaactttagcggtcatgaatcatgattcatggacg
gctgcaatttgtggagaaaattaacttgtggcaggatgagtatacattcttgatagtaga
tgctcccaactcatcaccatcatcctgattttaaagtgtttttgactattaaaaaattta
tttggagatcaacgctagaggttatcttcgacaaccaactgggattatgtggagccaact
cgaacatagtagggcagtagtcatccatagtgaaaattaattttggaatgattcacgggc
atcaaatcatgaagtttcatccctattaaaggagcttgattttcataatgaagggcatat
tattttctctaattgaatactcaaaactcattttagcaaacacatcaacttcattattta
cttgtcaagttcttgtgttcatcaagcttatttgagatcacctttatcacaaattggatc
atagataacgtgctcgaaagcttttcaaactcattttcaaaaccaaaaaacaatacaagt
tccccttggatcaaagaactcaatttttcttgaacaacttgaaggaaagcttcttccata
tgttggaatgcactatttcaaagatatgtggagagaataatgggatataaacaataaagg
cttaagtcatatgcagccccttaaagttgtccacatatttcgtttagacaccttaattta
gacttgttcctattgaacactttaatcttaacaattatatacctattagacacaaaatga
taatcaatagaaagacataaaaatgtgtggatctcaaatgcatatacatgacaaatggac
caatgaaatgacgacacgtgacgattgaattaaatctttttaaaactcttttaaaataat
ctaaaaggtattttaagaaaacaagaaattatttttgaattatcccatcacctaccccac
ccccaccctccttcttccctgttgaaccttatttcccatcgcctctaccctcattcttct
tcttcttctccatcgatgtttccctttccactggatcgttgagccttaaccgtcagtaaa
tcatcacctccatcccttcttctccatcaaatcttatctcttacaatagcgttgaaaata
taccattgttgtccagctaacctctcattcacctttcattttagtaccattaaaaccttc
cacacattgtcttcatcttctttccactagtaatcatttatcacaattataagaaaaata
acggatttttgtcaaaaaaagttaatcaattcatatcattttcatcagaatcaattgagc
ttcgccggaatattagagactttaattagatctgcataagaaactaagggcccgtttggc
catgcgatatggtatcatgatatggaatcatgatatggtatcataatatggaatcatgag
atgaaattgaaggtttgtttggacatgcgatatggaatttttgtgttgtatattttctca
taaacaaaaaaactccataagttgtaaaactattaaaatagccccaattgtttattcaat
cttatcaaataaacaaaatttataaaatcgcataataaattattacaaagtcatttgttc
ttcacttaagtaattgtttcatctaactttaatttaatttaaaaaattgaacacaaattg
tacttgatatgctcatatctctcaactattcttacaaataacctataaagtaggaaaaaa
acatacattagtgagtaaatattaacttagaagttaaatacactaagataaaaattaaca
aacatcactgacttctaactatttacaagaaaaatcaatagttaaatattattgaataac
gaaattttaaaaagttaccacaagtttgagtcaaaaacacttctaataaaatttaatcaa
aaaaattataactagtccacttgactaaatattaataactaattgatcaaattttcccaa
gttctcaatcaattggacttgatattcttcagtcatgtgaacgaacattttgcgaatact
aagattaagaaagtgcggcaccgtcaatgaaaattgtcttttatcaatattatgcttagt
cataagattaagacgtttttttttattatgaaaaatcaaaaaagtattactccctttgtt
cttatttatattcaccaaatgaatttctactttatcatttatattcaccaaatttaaagt
aataataaattttatattggtgagaataataaattttaaaaagtaatgatgtgattataa
attttatttacatatgaaacaaatggttagtagatataaatgtagggttgttttaacaaa
atataaactcatggatcaattattgtattaaaatatctcaaatcatgatatggaatcatg
gttttggagaatatggtatcacctctcatgatatggaatcatgagatggaatcagcgtaa
aatcgtatgtccaaacgctgattccatctcacaacaccatatcgtgatatggtatcgcat
ggccaaacgcctactaaaaaaaaagaaagaaggaaaaagcagaaaaataattgaagaggg
taagaaaaagagagagagaggtggaggggtgggatgtgggtaggggtgttcacggtttgg
ataaaaatcgatccaaaccgaaaaaccaaaccaaaccgataaaataaaactgattttatt
tggatttggtttggtttggttttagattttgaaaaaccagtagtattggtttggttatgg
ttttattcggaaaaagccgaagaaataaccaaactgaaccgaatcgatgaattatataca
tatattttaataatatacatacttaatatattgtttttataaacaattttaaagatctta
tatatgttttcattaaaatttctttatactttacttattgaaagcaagaatgcccaatgt
gaaaacatttatcttattgatttcatgtatatgagtgtctatgacaattctttgtgggat
tgaaaatgttactccctccgtccacaattgtttgtcagggtaaggtcatgcacacccctc
aaggaaaatttaatagaaggtgtaatttgactaatataaccctattataccaagaatacc
aaaagtctacataacttttcaattgaactacactatcattaagggcagaattggaaaaag
ataattaattgtttattgattgtttaaattgacaattaatcttggacatctatttttagt
atacctgccaaaaaattgtggacggagggagtattgtctctttcttctagtccaatatag
tgaattttaaagctttattgatagtaaattcagtgatcgaaaattcggtaatttaagtca
ttctaactattttttgttttgaatggattgttgtcacttttttcacattttgaatgaatt
gtttctttatttttgtgtatgattaacaaccgaataactgaaccaaaccaaaccgaaacc
gataaccacaaaatcgataaatgtatattatatttggtttggtttggttttgataatttt
aaaaccgattaattaagttgatttggttttgattttgaccaataaccgatccaaaccgac
ccgtgaacacccctagatgtggataaagaaactgatgaaataattgcagacttgcagtga
gggaaccatcggaacgggggagaagatgcttcctgcttttcttttttcttttttaagaaa
aattaattattattattattatttatttatttatgtgtataagttgaaaaataagtaaat
taaaatatcagttctaactgctttacgcgcttaagtggggtgaaacacacttgttttgtc
atgtaagtattttgtctaatatgaatcacttttgaacatataaagtgtttaataggtaca
aggctaacttgaggtgtctaaatgaaatatacagacaacttttatggactgcatatgact
taagccaataataaacttatatttttaaagagagtaaagcaaggtgtagatttgcaatga
tatcattttgtaaactcaattatttttaataagaaaataagattaagacataaattattt
atattaaaattaagatatctgaatttaaatacatatttaaaaatgaagatgtatattata
atataattgtttaaatttgaatacacattttaatatacaactattgtattaagatctgaa
tattaaataattaagattgttttatttttcttaacatttaaatgcataaatttttattta
tttgaaaaaataaaatataaaacacaataaaatgctaacttaaatatattataacaagat
tttttaaaaaaaataaatagaaaagagtcaaaagtaccatcagtgtattagaaatgattt
aacatgccccttcgatacattggatcaaatttgttcctccgtccacctataggattaaaa
tgcacttaacctattaaattgactcaaattttccctcttttctaattttttttgtatcaa
ttattaaatactagttaatatgctggcccatcacgttgtcttaaaatatcttattagaat
ttataaatataatttttttataatatcaaaatattttcatctttatttagccttcaaatg
caaatatattaagtctcaccttttaaatccattttactactattaagcactgacatctta
gttatatatctttctttttgtcattacttaacaattctagtcttttaaagtaccactgag
atttttatataatttatgttaagtgatactgtatttatactctttcttagaaagcatctt
aaaaagaaaaaaattccacaacgaaagatgatctttttgcgggcatacatgataaaattc
ctctttctctatgactacaacaatttttttaaaacaatatacatttgggttagtgcacat
gcagttcatatattttgtttacttaaagcaaatacttttattatgtaagataaactatca
agaacttttcaaatttttttacaaatcaaataaaactaaacaattgccaagtatagtaat
ttttttttattgatatgtataattagaattagaatatatttttgagtcatttctagtatg
ttaaagacatttttgatataggggtaaatttgacttatttctaatatgttaaaggaaagt
tttgatccaatacgtgaaaggatggagaaatttgatccaatcggtgatagcaggacattt
tgaacctttatcatttgaaaaattatatagcaatttgtggtgaagctggcggcgatgact
gtggtgccgattggaatgatatagactaatggtggtggtgtgggcaaaaattagtggctg
aaaataatagttgagggtagggatgaacaaaatcaaaacgacaaatcgagtcaaccagaa
aaaataactagtttttttttttatttaaaaaaaaaacaatcttaaatgatttggtttgat
attaactaaaaaagtcaatccaagatcaaatcaatccgactataaatatatatattttta
aaaattattttgtacctaaaaatattattataatatatttttctttaactttaccataat
ttttatttagaagaaactaccttattggatatgcatagatattatagatactaattcaac
ctatactttcaaataattatgtgttcgatgtcttactactagttaatagtttcatactat
atattgagaaagataaacctagatacatgcatttttactatcagatacactaaaatagga
aaataggtgggctagatgaagagggaggcgagcgacatagtcatgtattacagatatatg
cgaaccacactagatacacactagatacatgtatatgtatgtatttggtgtgattctatg
tatctaggataccagatatatagaaaagtggtgagcaagatgggagagaggcgagcgaga
tttgttatgtttcccagatatatgcgaatccacctggatacagtgtatctagaacaaatt
atacctaattttgacctcatgtatcccgagatacatgcatgaggatatatctggacatat
ctagacgcaccaaaatttaataagatttgtaatattgcaaactagtaattaattagcttc
taaactagtgaaaatttctgtaagtttatttttgattcaagtcatatgcggccccttaaa
gttgtccgcatatttcatttaaacacctcaactatagattgtgcctattgaacacctcaa
ttgttcaaaagtcattcctattgaatacaaaatgttgatatggcaaaaaacgtgtggttc
actctctttaagcacgtaaaaatatcaattttttttttttctaacttatacaactaaact
atttaaaaaaaaaaaaattaacaaaaattaagaagaagaggaggaagaaagagctgtcat
cttccccatcccaatattcccttccctgcaactaatttcaatttctcatccaccatttcc
atcagctgtcttacgcacatgctcaacccaccccattccggcgaatcttcatttatttcg
atgagaaaaatatgaattaatttttcggatgaaagtttgttattatattttacaattttg
ataaatcattactaatggaaagaagatgaagacaatgagtgcgagattttatgctatcaa
tattaaggaaactgatcagttctagtattagctaatcataaactttcattatttcactat
cacttgaactgttcaataaagaatccaaattgcatctttacacacaaaacataaaggata
aaattgaatgaaggagaataaagaggtagggcgacgatttgctggcgtcgtagttgccgc
cggcatcggtgaagaggaaatgggtctcggagggagggtgggggttaaataaaaaataaa
aacaaaaataagtttttatattaataaaattatttttgaattatttaaatagagcttttt
aaaaatattgaattcaatgccacgtgtcatcattttattggtgggtagctttttttgaaa
attcttttttattttttttagttagcaaatagttgttttttagaatatcatattttaaat
aaatttttggattcaaaagccacatgtcatcatttaattcatcaatttaccatgtcactg
caatgtcacagtgagtgtagtacacacatctcatgtttttggctgattgtcaaaaaaatg
tcaaataggtatcaattttaaggggcataggtgttcaataggtacaatggttagttgagg
tatttaaacgatttacgcggacaactttaaagggctacaaatgacttaagcctttctttt
tttatttttaacatcaaatttgggcttaccatttaagtcatctgcccatgactaagataa
ataaaaggaaaaaggctcaaatatgcaatcaaactttatgaaaaggctcatctatgtcat
ccgttaaaagtttggctcatttatgccattgtcgtttgagaaaaaactcatccatgccat
tatttgctaactcaaaaagtttccggtattgtaaaatcatagttcatatgtgctcaatta
tgattcggctacgttattaaattaaattaattttaaaaggaaaggttcgaatatgctatc
aaattttaagaaaagtctcatttatgccatccgttaaaagttggctcatgtatgtcattt
caattaacaaatagtggcacgagtgagccttttctcaaatgaaaatgccacaaatgagct
aaacttttaacggatagcatagataaaccttttccaaagtttgatgacgtatttgagcat
tttccgaaacccaaatcaaactaatatacatcctaagttcctaatatttttgttttgttc
acctctaagtagtgctataagatgatccacatctgaacaaaaaaattttgagaaatccaa
aaaaaaaatcaaaaaatccgaaaagtctgtaagtttttatattcacaaaattatttttga
tttatttaaatagagcattttaaaaatattgaatggaatgccacgtgtcattattttatt
ggtgggtaggttttttagaaaattcttttttattttttttagttagtaaatagttatttt
ttagaatatcattttttcaataaatttttggattcaaaagccacaagtcatcatttaatt
catcaatttgccatgtcactgtcatgtcacagcgagtgtagtacacacatctcacatttt
tggctgattgtcaaaaaaatgtcaaataagtatcaattttaaggggcataggtgttcaat
aggtacaacagttagttgcggtgtttaaacgaattacgcggacaactttaaagggctaca
gatgacttaagcctttcttttttatttttaacatcaaatttgggcttaccatttaagtca
tctgcctgtgactaagataaataaaaggaaaaaggctcaaatatgcaatcaaactttatg
aaaaggctcatctatgtcatccgttaaaagtttggctcatttatgctattgtcgtttgag
aaaagactcatccataccattatttgctaactcaaaaagtttccggtattgtaaaaccat
ttttcacatgtgctcaactatgattcggccatgccattaaattaaattaattttaaaagg
aaaggctcgaatatgctatcaaactttaagaaaaacctcatgtatgccatccgttaaaag
ttggctcatgtatgtcatttcaattaacaaatagtggcatgagtgagccttttctcaaat
aaaaatgccacaaatgagctaaacttttaacgaatagcatagataaacctttctcaaagt
ttgataacgtatttgagcattttccgtaacccaaatcaaactaatatacatcctaagttc
ctaatatttttgttttgttcacctctaagtagtgctataagatgatcaatatctgaacaa
aaataataattgagaaatccaaaaaaaataatcaaaaaatcctagaagtctgtaagtttt
tatattcataaaattatttgaattatttaaatagagctttttaaaaatattgaattgaat
gcacatgtcatcattttattggtgggtaggtttcttagaaaattcttttttttttttagt
tagtaaatagttgttttttagaatatcattttttaaataaatttttggattcaaaagcca
catgtcatcatttaattcatcaatttgccatgtcactgccatgtcacagcgagtgtagta
cacacatttcatatttttggctgattgtcaaaaaaatgtcaaataggtatcaattttaag
gggcatatgtgtttaataggtacaacggttagttgaggtgttaaacgaattacgcggaca
actttaaagggctacagatgacttaagcctttctttttttatttttaacatcaaatttgg
gcttaccagttcggtcatttgcccgtgactaagataaataaaagaaaaaggctcaaatat
gcaatcaaactttatgaaaaggctcatctatgtcatccattaaaagtttggctcatttat
gccattgtcgtttgagaaaagactcatccatgccattatttgctaactcaaaaagttttc
ggtattgtaaaaccatttttcacatgtgctcaattatggttcagccacgtcattaaatta
aattaattttaaaagaaacataatataataatgaattaattaataaacattaataattta
aaaaagaaagggttggttaagatctattgaccgtaaaccatagcagttacagtcactcaa
tggagatgttcgcctttgtttggaatgaagatggatgagcaggcacttgagcctggaact
gatgaaattcggggaaaacatggaagcggtcactatactgggggggcaagacatgaccgc
gggctcgaatatgctatcaaactttaagaaaagcctcatgtatgccatccattaaaagtt
ggctcatgtatgtcatttcaattaacaaatagtggcacgagtgagccttttctcaaatga
aaataccacaaatgatctaaacttttaacggatagcatagataaacctttttcaaagttt
gatgacgtatttgagcattttccaaaacccaaatcaaactaatatacatcctaagttctt
aatatttttgttttgttcacctctaagtagtgctataagatgatccatatatctaaacaa
aaaaaaaatcgagaaatccaaaaaaaataatcaaaaaatccgaaaagtctgtaagttttt
atattcataaaattatttttgaattatttaaatagagctttttaaaaatattgaattgaa
tgccacatgtcatcattttattggtggtaggttttttagaaaattcttttttattttttt
tagttagtaaatagttgttttttagaatatcattttttaaataaatttttggattcaaaa
gccacatgtcatcatttaattcatcaatttgccatgtcactgcaatgtcacagcgagtgt
agtacacacatctcatatttttggctgattgtcaaaaaaaatgtcaaataagtatcaatt
ttaaggggcataggtgtttaataggtccaacagttagttgaggtgtttaaacgaattacg
cggacaactttaaagggatacatatgacttaagcctttctttttttatttttaacattaa
atttgggcttgccatttaagtcatctgcccgtaactaagataaataaaaggaaaaagtct
caaatatgcaatcaaactttatgaaaaggctcatctatgtcatccgttaaaagtttggct
catttatgctattgtcgtttgagaaaagactcatccatgccattatttgctaactcaaaa
agtttccggtattgtaaaatcatagttcatatgtgctcaattatgattcggctacgttat
taaattaaattaattttaaaaggaaaggttcgaatatgctatcaaattttaagaaaagcc
tcatgtatgccatccgttaaaagttgtctcatgtatgtcatttcaattaacaaatagtgg
cacgagtgagccttttctcaaatgaaaatgccacaaatgagctaaacttttaacggatag
catagataaacctttttcaaagtttgatgacgtatttgagcattttccgaaacccaaatc
aaactaatatacatcctaagttcctaatatttttgttttgttcacctctaagtagtgcta
taagatgatccacatctgaacaaaaaaaaatcgagaaatccgaaaaaataatcaaaaaat
ccgaaaagactttttttggtttgatttaatttataaattttaaaatatgatataaatgat
ttgatttgatatttgaaaattcgaaccattatgatccatgtacaaccctaatttattgta
atatttcctcttcccccctcctccccccccccccccacccccttttgagtaagagtatat
tcttttcaatgacaccaagaggcacactagctggtttgcccgagaggttaagggggaaga
cttaagatcttctgcacataagtgcgcatgggttcgaaccccatagccagcattttttct
cctattttttccttttaaaaaactatagtagttctgaaaatgtatttcaccttttttaat
attcaagtcacatcacgatcaatagtatctccacttattctccagattccgatcccttac
atatggatatattgattatttttttccgttccaatgagacataatttttaacccctcatt
tagacttttagacctttgtctttccaaattgagacctaacttgcgccgttgtaacaatct
gcgtaaagcacctcaatatttgaccctgtgcagtaactgagagtcctattatacctatgg
ctaattttagttcactaaattaagtttcatctcgtgtagtcattatggacacgtacaaaa
atattgagtagacgattgatgtatcagactcgaccctatctttcgtagcatgcattttca
tacatgtcacaactgattcggtaagctacgtgttcgttgcacgaaaatttgctttcgatc
tcccaaagtgacaatctttcggccgcccaatgacctataaacagaacggccacatcacct
gaccatcatttctatttatctttttcttttcttctcatttttagccttctttcctattta
aattaattatttaattaaaaagaaaattatttaattattgagactgtttattttagttat
caataaaaaaatatttacaataaaaactcctcacgtaccaatatactatgacatagatga
gatataaacagcatattgatttttcagggttagtgagtgttattcaatgatttatgttga
tgaacttgtcctaatttgtatattgcacaagtaaatcatttaaatatgctcaaatgaacc
catcttgttattatgtctgtacttaattaatcacaagccttttcttgcatgagctcatgg
ttaagacatttggctccattatcttactataactttacaatcctactctattcctaattg
gagtaaagcatatttattaaaatctatgagtataagttgtacatatgatgaaaatcataa
caaaaaagatgaactagtataagtaatttgagtataagtagagagaagtaaaataaagag
gatattatgaagtacaacatttttttgttttttaaaaatagacattcaatcctatattta
taaagttgatcattaagaaattgtatgatttgtgaaactaaagtttgagtttctccttgt
gaaattctttccttaaaaacataccaacattcttagagaaacaccaagttcattcaaata
ttcacttttttttgggagatagcctagaaaggcaataaaaagcaccaaagtttgaatagg
ctaatgcattaaattagacaatttcaaagtggaccagtatcatttttttccccaaatgga
tagggtcgtgcccatttattgataatagcaataaaacaatgggaatttttttaaaatgtc
aatattttagcatttaataggatctcttagctacattttcaatatttattaaaagtgtca
atattttagtttgttatatatctgatttatgtatttttttaaatttatttattttgaaag
aatacaactatttaataacagaaaggagaaaatcaagggatagaatatttcaaaaaaaag
gtaagtatcacttaattttctcatcagttatattttcaaagaaaaatcaaacgtgtgcct
ttctcacaatgtatttttgttttttttttctagaattttgtaacattttttaaatcgtat
cattccaatatgtatactatttgtattcattctagttttcatgttgtattttgtataatg
aaatttgtatttttttattagtttgtattcattccaataggtataccaaatgaatctgta
gttatttaaaaaacatatttgtattcatgtattttttttttcttcagaatcttgtatcct
ttcttaagtcgtattcattccaatatgtattttatttgtatttgtattcattctagtttt
tatgtagtattttgtataataatatataaaatacaaaaaacaatataatgaaaaagtgag
aatgaaaaataaaactgaaaaggaataagtgaatatttgttgcaatcattcttaaataaa
atagggaaaattgtatgacatagcaaattattaattcaaattaaatgttatagctatagt
ttcttttatttgtaattcacagcaaacatttcatgttttttgtcatcccatttgtatacc
gaaatatacaaatagatccaaatacatattttttttatgtatatgtataccgatatatac
atattaatagtcataacaaacataaagtttgctatggagcgcaattatacaaactatagc
tatagcatacaaatatgatttttatgtttgctaatcctaaaatttactcttaataaaata
cataactagttgacatacctttagaatgaatacaaattaggaacaaataccagattcata
aactatgcaacttgacttttgaatgaatagaaatattaatagcatacatacgattttaaa
tataaattgagaaaggatacaaaattctgaatttttttataaaaaaacaaaacaaactaa
taggaagttgttcttcctataaataaaatacatatctagttgacatacctttgggatgaa
ttcaaattaggaacaaatacaagattcataaacaatgcaacgcaagattttgaatgaata
caaaaattaatagcatacatactgatttgaatattaattgagaaaggatacaaaaactat
aaattcaaaataaactaataggaaattgttcttcctcaacttggtcttcaacaagttttt
cgaaatctttcgcatccaattaatagtgtctttacataatagagggaaatctcaaaagat
acttgatgacaatgtatttacctttatcagtggctgaaaaaatattttgaagaaatggtg
agattttttgaacaaagtggaggaaaatagaaaatgtgattttcttggacaaagaaagga
gagaacaatggtgaaaaactcaagagagaggtaggaggaatttttggtaaaaacctagaa
agaggggaaagtagataatgagagttttttcttcttctttttcacagataggggagtaaa
attagggggcatggcttgagaaataaaaggaaagaagattaattatattaggatacattt
tattttttaaaatattgacatatcgacattttcaataatttttttaaagtatagatgttt
ttaacaattatgttagggagtttgactagtttactaattttccctaaaacaatccacaat
atacatggttcgggcccgaaagtgacccaagcctaaacttaattaggcaactactaaaga
aaataaaattaaagcaatcgaaaaaacatcaacggaaaagaaaagggggcagagctggat
gaagctctggaagctcaagaaaatctccatgggtgggttcttcaaactaccaattgatgt
tttcgaaacacaactccgtggtcgagtagaaattcaccttaggcgttcacaagtcccatg
aacaccatgaattcacactcaaaagaaaacttcttcaaccactaaatcgggggttctttc
tacaacgaaggtaagcttcaaagatctcccttaaactcaaatcgaacttcaaatgtatag
taataccatgggtaaggttgcatttcttcatccttaacaggttgagctcaaaatgaacta
ataccactgttataggatgtcacgctccgagcctataccctggatgtgatcgacactcga
gaaccattgctggtccccaagtgaacccttctcttggctgctaagcgaaagactagctca
aagcatacaaaaacatcaaattgagggaaacgtttaaaatagtttactaaatctcaaaac
tatatgaaaatactgagtatgtaaaatagattttaaataaaacatttggaactgaatact
aaaagactgaccaatactatctatctaaaacatctgtaaccgaatactgaactgaaggac
tgaaagtactcaactgaagtatagtataaatcatgatgaaaaccatttaagctcttacta
taagaatgcaataatagtaataatactgagctgaaatatataaataaaaatatactgtac
tttactttacttcactgtgagtttctacaatcgacaaccatcactatgagccttgtgata
atacaatatcttacccatgttgtcagagctaccctttaccttaccggagtatagaacgca
actgaactgatggatccactaaaaggccttcttgaggcagtgataattcatctgaatgtc
ggtacaatcctatcttacactggctacataatttatgggatttgaattgtttgaaatctt
atcccatatcggtgctcaatactacttccaaaataatatacttatatgattttctcatag
tttggtaaactatctgtctgtctgaataaagggtgagaccaagctttaatctatgagtca
aagctcaaatctttttaaaatatatcttttaaagtcatgtatataacttaaatcatgaga
aagtcttctaacttgcatagctcataaatattcgaaatagttttcataatatcataaaga
ctttaaaatcatactttgaaatataaacttcatgaaatcataataatttcatgtcaataa
ctcacaagaacaacaatgtaaaaccttactaagtataaaaaggaagtacatagttcaaga
atctttaatcgtgaataattaatttaagaaatcgtgtaattcaggtcataattatggatg
aattcgaaagtgagtttgataatcctaactatggaatttagttcatgaacattgataaat
cttgaacatgaggatgaaaggaattcctcattgaagccttacaaaaagaaccacaaaaaa
cttttcttgaaccttggagatgagttcttgatcggagctttcttgaaaatctatgaattt
cataagtaggagttattaattcatgttaagataaacaaattatgaagttttatgagcaaa
tcttatcttggatgatagatgaaccttggaggaagttagtttcttgaaaacttttctttc
tagggtaaatttatgaactagggaggtgaactatgtctttggagggtcattaaaagcctc
agacgcgcgtgcgcccgtgtggaaaatgcctcatgcgtgcagtcaaccgtacaggaaggc
agtacctgctgccttggtgcactagcgtgcagaaattgcctcggtcttcggccagcgcgt
ggcaaggttatgtccagtaaaatggacataacttcttacttcgatttccaattgatgcga
acttggcggcgtttgaaagaagactcaaatacctttaatttgatgagttaagggacacac
aaatcttcatattctaagagatatggttgtttgaatttgatccaagtagaatcttatatc
aaaacttaatcggtaagaaaactttcaactcaactttgtgccaagggatttttgtgacct
taattcatctccaaatttatttccacactaaagaattgaccttaacacctaaacataatt
tatgagtcacccaatacgatacataaatgaagaatggttcaggtcttagattataatttt
ttgggtgttacatagctcccttccctagtcaaagctgagatagtaattaaggtattattc
cttcctcttgaaaaatctaccatattcatcttccttcgaatgaacatatgattaatcgat
gcagtgctggtagtataagtgttattcctgctgttgatattgtgttgattcctgcaatga
gttcccatattattttgacacttattctcatgtttggagtgtccagtttctccagttgta
tcattgcctttcctgtacttggtatctctatcagtgagctgaaatttttaatgaatgtac
ttgcaaagctaaaaaattatgttagtaaaataatccgtgacttgattgatttaggtaagt
tgcatcaattgaacacatcaaatagagacctaaaccctaatctaccctcatgtttgggca
aaaaacaatttacccagaacacccaatgcttgtttctcccttcttccttaaagttccgta
gaaactttacaaacattctatgaagatcatgaatcacacacttgggaggaacaatagagg
acaaatggtatataggagttctctgtagtacactattaatacggacaactttcccacaaa
agagaacaacttacccttccacatttgcagtttacttttttagcttcttaataagttcag
aaaaatgaacctttcttttccttgcatgtccattaggacatcccaagtatatgagaggga
atttttctctagcaaatcctgtaacaacctccaccctcttatagctccactagaagcctt
actatgcataaaaattgactcttctgcttattaatcatctggccaaattctttttcatat
ctttcaagagtctgcataatcaatttcaaagaaacaagatcggcagatgagaagataatt
atatgatttgcatattctaggtgattgatgttttcactcaacataggcatgccaaagctc
ttgaaatctttatcaccaaataaattattcaacgctctcgtcaaaacttcagcatatatg
attaaaaagagccccatttttcttaagacttgaataaaaaatctccaattccctctatca
tatgctttaaccatatcaatcttaataacaacatttgcaggcttctctcttttccttata
tcagtaataaatttctgagccaacaatacattctcagttatactccttcccttaacaaaa
ttatattgattttgagagataatcttaggaagaaagatttcaatcttgagatatcctttt
tcaagaaattacttaaattaattggtcttaataaagcttgaactactctgacaacatcaa
agcccacaatattccaacaagtttgatagaaaagaccagaaaagccatcaggaccacaag
tactatactcatttaattcatatacaacccctttaatctcatgctcagtaggtagtgtat
tcaacaactgattgtgagaccaacttaggaataatctaaagtagagaaaactcctcattg
atgttagttgcagtaaattgagctatgtagaagttaatagcttcaacaatcaattgatta
tcaccctcagtccacctctcatcctctagtaaaatactttttaaacccaacctctttctt
ctttcttttaccaagcaatcaaaaaactttctgtttctattgttgaagtgtatgaccatc
tcatctaaaagcttaaactattagcgataacacatttttattatttgattatattttcaa
caccccccccccccctcacatgtgggccaaattttttttcatgggccaagcacgtggaaa
ttctttttgatttgagtggcggttagattcgatctcaggacctttgcctgctctgatacc
atgttgaagtgtatgaccatctcatctaaaagcttaagctattagagagagcacactttt
attattttattatattttcaacatcgatctccttcagaaaatcattgcaaattagctttt
tgtttccaaaagtcctccttatattgcaattacttcttattgaaatttttagggaattag
tgggaaattttgattttaaggctatttttaatgttttggagggaaaaataattactattt
atttttgttgcacaaaacaaactttttatttttaatgtttattaacaagtaactaattaa
ttaatttaactttagtattacaaaagcttaaaaagttaaaatttaagcaaaaataaataa
taatgaatatgactatataagatatgttaaaacaaattatagtacaaagtagaaaaaata
tccaagcttttcttaatagattaaaaatataaaggatcaaagattacaatcaaattgaaa
tgaagaaggagaatgtgtgtatatatatataatgaaattaactttcaacattaattgtta
tatatcatataatttgaatatactagtcctgggaatgtactgcgttgcacgtttatcccc
taattgacattagaaaagttaatttatatattatgatagtggagcgtacataaattcatt
gttatatctattcacataatataacatgaaaatcttttgtcagatgttggaggtttcata
ttttgaatgtttcatcaaaggaatcaatatattttaattactaaatgtaagttttaataa
tcaaaaaataaattggctataaaaaagatacgtataaagaaaaatattacaaaaatgtct
aggtcgtgtgacataaaatttatagaaataattacaaggtcaaacgaaaaagaaagaaaa
gtaaataaagatatgacatctataataaaaagcatcacattaaaatatattgtaatgacc
tgttcccgtcgttatagaaaaaccaacgggggaaaatttgtggtcggaaaactttttcgt
agtatttgaatttttccaacctagtccagatttggacgaaatcggagtcattaaggtgtg
ggagaatttggtatcaatcgggtgatttacttatgattttgattacatgggtagatagat
aactcgtttaggaatccgtacgactttatggaattgaattccggcgagtagaattcccag
aatcgactttagcgtgaagggtattttctgagcgtcgttggttagaggtatgttgtgaaa
tgggggtcttggaattattaaaatagctcactgtttcgtgcaagccgctttggcggtggt
tttgctcgctctagcggtgccgctgtagcggggtgatggccactgtggcgggccagacgt
gacttaaggtcgtaaataaacccctaaacgaccttattctgcacttttcaattgttagag
caaaggaacgaaccccaggcgactcttgacagttttccactttcttgagggtaaaggtaa
acttttcactccccgaatccattttttgatccgtagaacgtagtagaataggtaattatc
gatgggggagggttttgatctagattctatggtggaaaaatgtaacatctcgcaatttga
aataaataggaagaagccaataattggaaatagtcatttttggaaagaatgaaaatctcg
aaattttgttaagttaggaaaaagtgagtttttggtcaacttcaaacggccataacatct
agatcatgatgatttaggagcacttccagatatggtaggaaatatcttggaatgatcttt
ccaacgccaccaagtttacacgataccgagttcgtatgagtgagatacgcccattggaat
ttgggctgttcaaataaggaaatgtccaatccggatttttgaagggtatttcagtctttt
ccttatccaattaattaaattcattttagtgaattaattaagggtctaaactgaactttg
tcagttttacgcttttggaaaagagttagggttagagaagaggaaagaagagtcgaaaat
agaaggagaagcaaggaaatcgtcaagttcgtcgagtttagcttgtggatttcgtcgggg
gtgatccctacaagtatgtgagatcacatagcattgggttagttgacccacgcaccaatt
ttgattcaatttcagcgaagttattagatttgaaagtaaatccttgagttcttgataaat
ttcgtttgaattcttgtgggttgtgttgattggaatttcttgagattggttcacgttttt
agttgcgttttgagtagaatctgatgtattttgataatataattggttctaagtgtttgg
ggaaagaatccttgaagtttagagggtttagagctgaaaaatgaagaagaaatttcgtcg
gacgaaatttggtagtggtggcgcgtcgcggagccaatcatcagaattgggaaaattcgt
ttcgcgtcgcggagctgtgacggagcgttctgcctcaaaagtcatttttgaaactaaatt
ttaaatgtctctccgcgtcgcggacccaccctcaaatattgatattttagtattttctca
tgtttagctatcaaaaatcattcctaaacatcatgagatccttccaatcacaaatcacaa
tccttgaatccataattcaattcatggactagttaagatcaaagtcaagagtcaagttaa
gagaatttcataaagttttccaaaagtcttttacaaacgttttagctctgttttaagact
taagttttgagttcattaaagagtaaagttgaagttcatttcttcaaaagtatatgggga
ctatgtattccaaaagagtttaaaatgttttcacatttaaataagaacggaaactgagat
tttcaaaagagcctctgagctagtttttcagtaaagagcccttgggaaagttttcagtta
aagagtaaatgctttcacaataaagcaagaggggaaactttgatttccaagatagccttt
gagctaagtttttgaggaattatctctaatcacagaaataagtgtgttttaaaatataaa
gagctagtatcatattttgggagtagtattgagcatcgatatggggacgagcttaagttc
agataactcatgtctctatataccatgtagccatcattggttgaaaagggtcatactttt
tagatgaaccctttaatgcttttagcatagactagtggatccacttagtgagttaggttt
tataccccgacaaggtataagatggtctttggcagcgtgaggtaaaacactgtatcatca
ctatagctcttatgtgatggttgtcggttagagaaactcccacaaaaatattttgtattt
ttatatacaaacatagttcatattatatctttgcatacatacagagttattattgtattt
ctaaatacacagagttgacataatgttttaaacaacttttccttatattgcacttgtttt
taaacttctttatattgaaatgagtttagtaatgttgagttgagttgaaccaggtaagtt
cttcaattcctttcaaattcttttcaagcttaagttgtgtttagaattgcaactcgcata
ctcgtacattcaatgtactgatgccagttggatgatgcagacgcaggtaaccaagatcag
catccagcgcatcattgatccagttgagctttagagttgttggtgagcgtccttgcatta
tggatgatccctctttttcattactttatcattttagttcattaggatgtcgtgggcctg
tcccgacatccatctcagttgttttagaggtttcatagatagtcagtcagatgttagttc
attcgtcatcattttgttattggcttatgtttagatttgagttgccattttggctaagtt
aaatgtttatttttaaaacattatgagttcactttgagatagttgagttatttagcatag
gaatccttttagtaatgcttaaagtcttccactgagtaagtaagccagaccaagggttcg
cttggggccaacaatggttctccagtgctggccatgttcagggtgtaggctcggggagtg
ataaacttgatatcagagcacaaagttcaagagttctagggagtctctgaagccgtgtct
gtagagtcctagttatcggtgtgaagcgcgccatatctataattaggaggctgcaacact
taggaaaatttctcacttctttcacaatcattaagtgtgtttgagctgatctctaaaagg
tttccttctaattcgtgcttgcgcgtgttttcagataatcatgcctccacgaagagcagt
caaaggtaatcctgctaggagaaatgtcgaggaacaaggggtatcgaatgcaccagaagt
gcaaccccaatgagaggtcaccaatgttgaattccgtgaagctatccaaatgttaagtca
agttgcgacctatcaagttggacagagagataatcgacaggaagtggctgatacttcaag
gatccgtgggttttcaaggatgaacccacgaagcttcacatgttcaagtgtcactgagga
tccagagaacttcattgaggagctgaaaagggcatttgatgtgctgcatgttgctgatgc
ggagagggtggaactagctgcataccaaagaagggtgtcgctagaatctggttcgaccaa
tggaaaaagaatagggctgaggatgtgctaatagtgagttgggatgtgtttgaaagtgct
ctcatggggcgtttcttcccctgtgagttgcgagaggcaaagataagagagtttctcatc
attaatccggagtctatgagtgttaatgagtatagtctgaagttcacacaactttctcgc
tatgctccggagatggttgttgacatgaggagcaggatgagtttatttgttgcttggttg
tctcgtcagtcaagcaaggaaggcaaggcagctatgctgataggggatatggacctaaca
aggctaatgatctatgtataacaagttgaggaggataagctgaaggatagagaagagttt
aagaataagagggctaagacatcaaggaacgagttcaagcagcaaaagagtaatgctatc
cggtcatccctccaacagaaacagaagggacctactccatcatctgctagtgcacctgca
cctaagaacaaaagtgggtataatagtcaggatttcagagccaagcctgcctattctcag
gggagtaaggcgcaagggattagtaagcctcctgcctgcactaagtgttgtaggaaccac
tcaggtacttgtcgtaaggcctccaccggttgtttcaagtgtggctagaatgggcatttc
atgagagtgtccaaagaacaggcagggtaacgttaatgggggcaatagagccagtcttct
tcagttgctccaccagacagagctacacctagaggagctacttcaggtactggcggagga
acaaaccgcttgtatgctatcaatagttgccaagagcaagaggatttgccagatgttgtc
cctattatgatccaagtctttgactttactgtttatgctttgctagacccaggggagagt
ttatcttttgtaactccttatgttgctatgaattttgatgttattcctgagcaacttagt
gaaccattcagtgtttctacccctgttagtgagtctattatagcagagagagtctatcac
gattgtcccatttccgtcaatcacaagagtaccatggctgatttagttgagttagacatg
gtagattttgatgtcattctaggtatggaccgacttcatgcctgctatgcatcaataaat
cgtagaactcaagttttcaagttccagattcttaatgagccagtcatagagtggagtagt
agttcagcagtgcctaagggtcttttcattttgtaccttaaggcgataaaattagtttct
aaggggtgtgcctatcacttagtccgagttaatgactctagtgttgagatacctcttatt
cagtcagatgcagtagtaagacagtttctagaagtctttccagattatatacccggagtc
cctcctgagagaggtagacttcagtatagaccttcttccagatactcgtcatatatctat
tccgccatatagaatggcactagcagagttaaatgagcagttgaaaataagggaatgtga
tattccaaagacaaaattcaggaaccgttatggtcattatgagtttttggtcatgtcctt
tggtttgactaatgcaccagcaacgttcacggaccttatgaatagagtcttcaaacctta
tttagatatatttgttatcatcttcattgatgacatactaatctattcaaggaatgaaga
agatcatgctagtcatctcagaatagttctccagactttgaaagatagagagttgtatgc
caaattctctaagtgtgagttttggcttgaatctgtggcattcctaggccacattgtgtc
tggagaggggattaaagtttatactcaggaaattgaggcagtgcagaattggcctagacc
tacatctccaactgatattaggagtttctttggtttggctggctattataggaggtttgt
agaggggttctcatctatttcagcccctttgaccaagttgactcataagacagagtttca
atggtctgaagcttgtgagaaaatttttaggaattgaaaaagaggttgactattgcccca
gttttgaccttattggaaggtactcaaggttttgtagtatattatgatgcatctagagtt
agcttgggttgtgtattaatgcagaaatggccaagttatagcttacgcctccagacagtt
gaaagttcatgagaagaattacccaacccatgatctagagttggctgccgtagtttttgc
tttgaaaatgtggcgccattatttgtatagtgtgcatatggatgtgttcgccgatcacaa
gagttttcagtatgtgtttagtcagagaaagcttaatctcagacataagaggtggttaga
attactcaaggattatgaatcgagtgttctttatcacccaggtgaggataatgttatcct
tgatgccttaagtagattgtctatgggtagtaccgcccatattgagaaagataagaaaga
gttagcaaaagatgtgcatagacttgcacgactatgagttcgaataatggattccacaga
aggaggaatagttgtgatgaatgggtttgaatcaacattagtgtcagaagtaagagagaa
gcaaaaccaagatcctttattgcttgaattaaaggcaagtgttcataagcaaaaagtgat
ggcttttgaaaaagggggagatagtgttttgaggtatcaagttggattgtgtgattgggt
atacttgaaagtttcacccatgaagggtgttatgaggtttggtaagaaggggaaacttag
tccccggtatgttggtcctttacaaaatttccaataggattggcaaagtagtttatgaat
cggagttaccacaagagttagcagcggttcatccggcattccatgtctccatgttggagg
agtgcatgggagatccttcacttatcataccaaccggagatattggtatcaaggatagct
tgtcctacgaggagattcatgttcagattctagattgccaagttcgcaagttgagaacaa
aagaggtagcatcagtcaaagtcctttggaggaaccaatttgttgaaggagctacttagg
aagctaaggaggatatgaagaagaggtatccagatatcttcgaatccggagaagttccaa
tcaaggtactaatcctttcttagtggttatttataaattggcatgttgttttgcatttgc
ttgtgggtgcttgagctgaatgttgcatgttacacccttagtttagtaagagtaatctca
ttcgaggacgagtgttcccaagggggagatattgtaaaatctctcaatttgaaataaata
ggaagaagccaataattggaaatagtcatttttggaaagaatgaaaatctggaaattttg
taagttaggaaatattgagtttttggtcaaattcaaatggccataacgtctagctcatga
tgatttaggaacacttcctgatatggtaggaaatatcttggaatgatctttctaatgccg
ccaagtttgcgcgattccgagttcgtatgagtgagatacgcacattgcaagttgggttgt
tcatataaggaaatgtccaatccggatttttgaagggtatttcagtattttccttatcca
attaattaaattagtgaattaattaagggtctaaattgaacttggtcagttttacacttt
tggaaaagagttagggttagagaagaggaaagaagaggtgaaaatagaaggagaagcaag
gaaatagttaagttcgtcgagtttagcttgtggatttcatcgggggtgatccctacaagt
atgtgagatcacatagcgttgggttagttcacttacgcgccaatcatgattcaatttcag
cgaagttattagatttgaaagtaaatcctagagttcttgataaatttcgtttgaattctt
gtaggttgtgttgattggagtttcttgagattgattcacgtttttaattgtgttttgagt
agagtctgaagtactttgatcatataatcggttctaagtgtttggggaaagaatccatgg
agtttagagggtttagagctgaaaaacgaagaagaaattttgtcggacgaaatttggtag
tggtggtgcgtcgcacagccaatccccagaattgggaaaatttgtttcgcgtcgcggaac
cgtcacggagggttcttcctcaaaagttgttttcgaaactaaattttaaatgtatctccg
catcgcggacccaccctcaaatattaatattttagtattttctcatgtttagctatcaaa
aatcattcctaaacatcatgagatccttccaatcacaaatcacaatgcttgaatccataa
ttcaattcaaggaccagttaagagtgaagtcaagagcagttaagatcaaagtcaagagaa
gtcaagagtcaagttaagagaagttcataaagatttccaaaagttttttacaaacgattt
aactctgtttgaagacctaagttttgagttcagtaaagagtaaagttgaagttcatttct
tcaaaagtatatggggactatgtattcccaaaagagtttaaaatgttttcacatttaaat
aagaacggaaattgagattttcaaaagagcctttgagctagttttttagtaaagagccct
tgggcaagttttcagttaaagagtaaatgctttcacattaacgcaagaggggaaactttg
atttccaagatagtctttgagctaagtttttgagcaattatcttaaatcacagaaagaag
tatgtttttaaacataaagagctagtatcatattttgggagtagtattgagcatcgatat
ggggacaagcttgagttaagataactcacgtctccataaaccatgtagccatcatgggta
gaaaaaggtcatactttttagatgaaccctttaatacttttagcatagactagtggatca
cttattaagttaggttctataccccggcaaggtatatgacgatccttggcagcgtgaggt
aacacgttgtatcatcaccatagctcttaagtgatggttgtcggttagagaaatttccac
aacagtattttatatttttatatacaaagatacttcatattgtatctttgcatacatata
gagttattattgtatttctaaatacatagagttcacatcatgttttaaaaaacttttcct
tatattgcacttgtttttaaacttctttatattgaaatgagttcagtaatgttgagttga
gttgaaccaggtaagttcttcagttcctttcaaattcttttcaagcttaagttgtgttta
acattccaattcgcatactcgtacattcaatgtactgatgccagttggcctgcatcatct
tatgatgcagtcgcaggtaaccaggatcagcatctagtgcatcgttgatccagttgagct
tcagagttgttagtgagcctccttgcattccggaagatccccctttttcattactttatc
attttagttcattaggatgtcgtgggcctgtccccacatccatctcaattgttttagagg
cttcatagatagtcagtcacatgttagttcattcgtcatcattttattattggcttatgt
tcagatttgagttgccattttggctaagctaaatgtttatttttaaaacagtatgagttc
agttttaaacagttgagttatttagcataggaatccttttcttaatgcttaaagtcttct
gctgagtaagtaagccaggacaagggtttgcttggggccaacaatggttctcaagtgccg
gccacgtccagggtgtaggctcggggagtgacaaaaaaaccctaaattggatacttgggg
ttatgggttggatctagggttcatagaattgttggtaattcgggtaattagtgattgttt
attgattcccgtgttattatgattgtttgtagaccaagaacaagcggaacaaatccgaaa
aggcaaggattaagtctcttagggttttaagcttgtttcaaggtaattgatggttgtgat
tctatgattgtgtgatgtatgttcgttcttgcttcattatgatacatgtatatatatgaa
tgttacattattgatcatacttcttgtaaatgagatggattaattatgattgccatgaaa
tcatgacttaaatgtatgatcttaagaatatacttgtgattgtgattgtggtgtgttgaa
tggaccggttgccatattccgacatactaacttggatcggttaccacattccggcatact
aacttggatcggttgccacgttccgtcataactatgggatcaattgccatgtttcggcat
aaacattggatcagataccacgtttctgtatgctaagtgtttgggttttggttctatgag
agaaccaatgatttgatataaatgtgaagttgttcgttattcgtaaatgttgataatatt
gtgtatgttcagtatatgcatgtgattatattgttgtattgacttacatatgttgcactt
agtgtgacatccgcgttatcctaccagtacactgtagttgtgtactgatactacacttgc
tctttctttgttgagtacatggtatcttcaggcggctattgacagacctcatctagaaga
tctgtgatcgtcgcttcgaattcaagggtgtgccagttcttttaggctgccatgagttct
ctttccgtctatgtcgatatttcggacttagacttgttctagttagcattagttcattag
tttggggttgtatcccttcttgtttaaacttgttgaaatttagatgttttgaaacattga
ttttcatgttctaggcgtatcttccgcaatgttagtttattattgttagacttttgttag
agtttatgggaactctatttccttccttaagtatttttcctgcttttgtatacttaactg
acttagttttggtttagttgcttggtttggattgtagtagtggttctcccactagagggt
tagtgtggatgtcaatcacgacggtctgggtcgtgacaaagttggtatcagagcctaggt
tcattgatctcgatgtaccaaaataagtctagtagagtctcatggaatggtacggggacg
cctttgcttttcttcgagaggctattggactttagaaaatctctctatttttctcttgtc
tcctttcatgctataacttgattccaattggtatctgtcgattcaaattagtatctaacc
tccttcactcttctgtccgcagatggttaatactagatacaacgatgtcaggaccgtagc
tcccgtcaatgctcccgctgaggaatctgcagcgagaggtcgcggtcgaggcaggggtag
agaaagagctaggggtagaggctgaggaagagtggcgccttatagagatggtttaccggt
tgaaaatgctccccaaaatgaggtccttcccgtacatcatgaagagatagaggagaatgc
tgaggaggttggataagaggaagaggtacaaattgagactacaagtattcttcccatcga
cccaatgttagatcaacagatcatgtcatttttaaaggattggctggttctggaatgctt
ccatctgttcaagcagctcaagctcccgctaatccccctattgctatcactactcccaag
gtgggtggaaacgtaggtactgatgctttcttccatcctttgttgggttttgttatgacc
ggtaatgagcatgatatgttgactaagtttttgaacctaaagcctccggtatttcttgct
tttgagagtgagaatgcgtatgagtttattttggattgctatgagaggatttataagttg
ggcattgttcaccagcatggggttgagttcgtgactttccaacttcaagttgaggccaag
cagtggtggagagcttacatagaatgcaaatcttcagttttacctccactcacttggacc
caatttcatgctatgtttttggagaaatatgtgcctagaaccttgagggatcgtaagaaa
gatgagtttatggctttggaacaaggtggtatgtatgtggctgcttatgaggccaagttc
catgctttatctagatatgctacgcagtttgtgacttctgaggaggagaggattcgtttg
tttattaagccattaaattctgagttgcaaatattatctgttcatatgacttttgcaggg
agaagctttaatgaggtgacatactatgttaagaaagtggagggggtgaggcgagacggt
caagctgaggcatgggtaaaaagggccaagaactcgggtaacgttcaaggttcttagtcc
aaggggtccggaaggccaacgcctgcagccaagccagttcagtccgccatgcctacctct
acaggtaattactgaagaactccatctcataatttgaatcaggatagccaaggagttgta
ctttcggcgggcaacagacaatcatttgatcgtacttgctacaattgtggagaacctggg
catatgaggagagattgtccccatccacgtgtgttagattccgcacagaagcagtctaga
gcagtggtacccacggggaatggtaataatggtcgaggacatctacaaggtgggcgatga
ggtaatcagcgaggctgtagaggtagaggaaatggtaacggaggcaggggtaacgtgcaa
ctaggtagggaagtggcagaggcagaggcggaggtgtctgacacggtgatcacacgtact
attgaccggatggctaatgtgttatttgatccgggttctacttactcatatgtatccgtg
agattagcctcagaatttgctatgatttgtgatatacttgatgcccctatccattttata
ccccagttggagagtcagtcatagtcacccatgtctatcgtgctaatcctattttgttta
tgggtttttagacttgggctgattttggatatgactgactttgatattatcttaggcatg
acttggttgtccccctattgtgctattttaaattgtaatacaaagtctgtgactctagaa
atttctggaagggaaaagttagagtgggaaggggtgtacaagcctaaacaagctaaagtc
atatccttcattcgggcttgaaaactagtagggcagggttgtttggttcatttggctcat
gttagggatgttgaggttgagactccatctattgaatccattcctgtggtgtcagaattt
agagaagtgtttctaaattgtttgcctggtatgcccccggatagagatatagatttctgc
attgatttagaacctggtactcatccatttctattcctccatatcgcatggccccaatag
aattaagaaaacttaaggctcaaattcaagagcttcttgataaggaatttattcgcccta
gtgctttcccatggggtgctccagttttgtttgttaagaaaaatgatggtagtatgagaa
tgtgtatagattaccggcaattaaatatagtcactattcgaaacaagtaccctttacccc
gaataaatgatctttttgagcaatttcaacgtgcatcagttttctctaagattgatctaa
ggtcggactaccataaattgaaaattaggcctgaggatgtgcccaagacgacatttagga
ctcactaggggcactatgagtttttggtttgaccaatgcgcctgcagccttcatgagttt
gatgaatggggtgttcaaaacattccttgattcatttgttatagtctttattgatgatat
tttggtctattcgaaaagtgaggaagagcataccgaccatcttcgtattgtttttgggtg
ttcttgggaaacaaaggttgtctgctaaattttctaaatgtgaattttggttgattcggt
tgcatttatggggcatgtagttttaaaataaggtggaatggtagatcttcaaaagattaa
ggcggttaagaattgagttaggtctaactctgtgacgtaagttaggagttttgtggggat
cgctagctactattgttggtttgtgatgaattttgcttcaattgccactcacttgaccaa
tttgaccaaaaaggaggtaccctttgaatggacttaaaagtgtgatgagagctttcaaaa
tctcaagactctcttgactacaacgcctattctagcattatcgatagagggcaagaattt
tattgtgtattgtaatgcttcacattctggtttgggtgctgtgttgatgcaggataagaa
tgttacagcttatgcctcgcgccaattgaaggtgcatgagaggaattacccaccacatga
tttagagttggcagcggtggtgtttgctcttaagatctagcgacattacctctatggtgt
taagtgtgaggtatttattgatcatcgtaatttgcaacatgtgttcattcaaaaggatct
aaatttgagacagcgaaggtggatggagttactcaaggattatgatgtgaccattcaata
ccatctgagtaaggctaatgtagtggcagatgctttgagtcaaaaaatggtgagtatggg
tactttagcttgcttgaatgtatccaagcgacccttggctaaggaaatttagaccttaga
gtctaagttcatgcaattgggcatctcaaaaagaggtggggcgttagctagtattgaagt
gagggccacattcattgacgagatcaaggccaaacagtttgaggatgagaatttggagga
gcttagaaagaatagtacgattggtaaggcataagagaccactcttgatgtggataaggt
gctcaattttaaaggaaggttttgtgttcctagagtagatgacttgactaaaaaattatt
ggcagagtctcatggttcgcgatattctattcatccgggtgtgaccaagatgtacagaga
tttgaagcgaatttattggtggccgggaatgaggaaggatatagcagattttatggctaa
gtgtcaaaattgtcaacaagtgaagtatgaacaccaaaggtctacaggtttgcttcaaag
aatgcaaattccgaaatggaaatgggagaggatagacatagattttgtggttggtttccc
aagactttggggaagtttgattctatttgggtagtggttgatatattgactaagtcatcc
cattttattcctgtaacaatagattataatgttgaacaattgactaaagtttatgtgaaa
gagatagtgaggttggatggggtgcccctttctataatctcaaatcgtggtacccaattc
acatccaagttttggaggaaattaaatgatgaattgggcacacaactcatttttagtacc
gctttccatccgtagacggatgggcaataggagaggactatttaagtgtaagaggacatg
ttgagggcatgtgtgattgattttggaggatgttgggataaattcttagctttgtgtaat
aatagttatcactccaccatagatatgacaccatttgaggcactctatgggaggggatgt
agatcacgcatattatggttcgaggctagagatgtgaaaccattgggggtagatttagtg
aaggatgctcaagataaggtgaggagtattcaagctaaactgctagtagcccagagtaga
caaaagaagtatgcggatcataaggtaagagacatgacatttcaaaccggtgaaaatgtt
cttcttaaggtatcacccatgaaaggggtgatgagatttggcaagaaaggtaacctgagt
cctaggtacattgatccatttgagattcttgaatgtgtgggaccggtagcatataaatta
gctttacctcctaatttattgggagttcatccggtatttcatgtgtccatgttgaatagg
tatcatggtgacagagattatatcattaaatgagactcaattgtgttagacaatgacctt
caatatgaggaggaaccgaatgtaattcttgatggtgatgtgcgtaagctgagaactaag
gagattaagtccgtaaaagttcaatggaagcatcgtccagttgaggaagtgacttggaaa
accgagagggacatgcgagacaagtatccccaattgttcgtcgattcatgtactacttca
ttctttccttagcctatttttcctaagttttgtcactcggggatgagtgatgggtaaatt
ggtatctattgtaacgatctgttcccgtcgttatagaaaaaactaaagggggaaaattta
gggccgagttttttccccgtagtatttggattttcccaaccttgtccagatttggacgaa
atcagagtcattaaggtgtagggaaacatggtatcaatcgggtgatttatttatgttttt
ttggttacatgggtggatagataactcgttaaggaatccgtacgcctttacagaattgaa
ttcaagtgagtagaactcctggaatcgatcttagcgtgaagggtattttctgagcgtcgt
tggttagaggtgtgtcgtgaaattggtgtcttggaattattaaaataactcattgtttta
tggaagcctctttggcgatgcttttggtcgctctggcgttgccgctgtagcggggtgatg
gctgctgtggcgggctagacgcgacttaaggtcataaataaacccctaaatgaccttatt
ctgcacttttcgatttttagagctaaggaacgaacgctaggcgacttttgacagttttcc
accattcttgaggctaaaggtaagctgttcactccccgaattcgtttttcgatccgtaga
acgtaatagaatgggtaattatcgatgggggagggttttgatctagattctatggtggaa
aaaatccctaaattggatacttgggatcatgggttgaatatagggttcgtagaattgtta
tgctaactgtttgggtatgctaactgtttgggtttgggttccatgagaagaccaatgatt
tgatataaatgttaagttgttcattgttcataaatgttgataatattgtgtatgttcggt
atatgcatgcgattatattgttgtattgacttacttatgttgcacttagtgggatagccg
cgtgatcctaccaatacactgtggttttgtaccgatactgcacttgctctttctttgttg
agtacagggcatcttcaggtggctattgacaaacctcgtctagaagatctgtgattgtcg
cttcgaattcaagggtgagccaattcttccgggcttccatgagttctctttccgtctatg
tccacatttcagacttagacttgttctagttagcattagttcattagtttggggttgtat
cccttcttgtttagacttgttgaactttagatgctttggtacattgactttcaggttctt
ggcgtatcttccacaatgttagtttattattgttagacttttgttagagtttatgggaac
tctatttctttccttaagtatttttcctactttcgtatacttaaatgccttaggtttggt
ttagttgcttggtttgggttgtagtagtggttctcccactggagggttagtgtgggtgcc
aatcacgacggtctgggtcgtgacatatatagacaaaaatattgtcatattgattgaatt
acattttggtagaagtcgacttgctatagacataagtataaaaaactaaaatcataaaaa
aaatacagaaaagaaagcatgaatatgttaaaaatacagataaactatatttcttgaact
atatattaaaggatctgtatataaaaaattaaatatgaattc
