# Supplementary material for: Homologues of potato chromosome 5 show variable collinearity in the euchromatin, but dramatic absence of sequence similarity in the pericentromeric heterochromatin
Source: BMC Genomics. 2015 May 10;16(1):374. doi: 10.1186/s12864-015-1578-1 (PMC4470070; doi:10.1186/s12864-015-1578-1)
Supplement: Additional file 3: — RH BAC tiling path sequences. Description of data: Nonredundant, multifasta sequence files of the individual BAC MTPs. The sequence contigs and scaffolds in the MTPs can be either ordered or unordered, depending on the quality status of the tiling path sequence. [file 12864_2015_1578_MOESM3_ESM.zip › mtp_4210.fasta]

>mtp_4210.scaffold_2
ACATAAAAGTCTTTAAAACCTTTTTTTTTATGTTCAAATTATTTTGATTTGAAGTATAAAAATTAAAGATCATGACTTTA
AAATAAGGACATTCATGTGAATGACCTCTTGAATTCGAAACATCTGATTAGTATGTATAAAAGAATCTCAACTATTTTAT
CATAACGTTGATAGTCGATTCAAGCATAAAAGTCTTAAAATCATTTTCTTTGTTCTTATTTTTAGTGGTCGAAGTCATTT
TGATTTCAAATACTATCTAATTTTTTATATATGTAATATATGCCTCTTATTCTCACGTCATTCCATTTTCATGTTCACAA
TTCTAACATAATTTACATTGATAATTGTTAGGTTTTAAATGTGCCAAACATCATCTTTTTGGCAGCTTCTTTTGACTTGC
TAACTCAATTTTAAACGGAAGTTAATTGTTAGGTTTTAATAAGGCACAATAAACACATTTGTATTATCCTTTGTTATTTA
TAAATAGAAGGATTTTCAATAATAAATTTTCTAAGTTTACTACTCTTTTCATTAAAATTCAAATGTGATTTATAGCCATT
TCTGCAAAATTTGAGGTAACTCTATTTTGTTGAAATAAACTGTTCTATCCTGATCAGATGATATATTTTTATTACCGCGG
GTGCTTGAGGGGAATATAATTCCCCAAAAAGAAATTTATTAGAGAAAGGGTTACTTAGCAAATATTGGGACTAAGTTGTA
ATTAATGAAAGTTAGAAGTATTAGTTTTTAAGTTGTAGAAACTGTTAGAAAGTTAGTTAGGAAAAATTAGTTACGGAATA
GTGTATATAAACACATGTATGGTGATAGCTAAAGGAAGTTTTAAGTTGAATGAAAATAGTGCTTAATAAACTTCATCTCG
TCTCTCTTAGCTTGTATAGTAATACCCTTCAATGATGAAATCTTTGAATTAAGTGATCGAATTTGCCATGGTAACAGTCG
ATAATGAGTTGCTAGAGAAGCTTAGTCATAATCATCCTTTGTTTCTTAGCACCATTGATAATTCTGGTGCAATGTTGATC
TCGATTCAACTGACAGGGGCATGAAACTTTTTTGTTTGGAGTCGTGCAATGAGAATCGCTATTCTAGGTCGAAACAAGCT
TGGATTCATAGACGGGATGTGCGTGAAGGAAGGATTTGGCCCTAATCTAACAGCTCTATGGGAACGGTGCAATGCAATTG
TACTTTCTTAGATCATGAACTGCGTATCCAAGGAACTTCTTGGAGGAATTGTATACTCAACAAATGCAGCTGTTGTTTGG
AGTGATCTCAATGAGAGATATGATAAAGTTGATGGTTCACGAATTTACCAGCTCCACAAAGAATTGTGTCAATCAGTCAA
GGTACAAACTCAATTTCAGTCTACTTTGCTTGATTGAGAGATCTTTGGGTTGAATTTGATAGTATTACTCATGTACCTGG
TTGTGCTTGTGAGAAATCAAGAGATTTCATTCTGTTTGTTCAAAATCAAAAGTTACTGCAGTTTCTTATGGGGCTTAATG
AGATATATGAACAGGCAAGAGGTCAAATTCTTATGATGATTCCTTTGCCTTTATTAAACAAAGCTTACTCTATGTTAGTT
GAACGAGAGAGTCAAAGATTCATCTCTCAAACTCACAAATCTGGGGGTCAACCTGATATGAATGCTTTAGTGTCGATTAG
ATCTGGTACAAATCCTGTGAATAGACATAAGAGACCTTATTCTCCGTATAGTTATGATCCAAACGTTACTTGTGATCACT
GCAAACGTAAGGGTCACTCTAAGGCTAACTGTTTTCGTTTGGTGGGCTATCCTCCTAATTTTGAGAAGATGAGAAGAGAG
AATCAGGTCAACAACTACTCAGATAAAGGAAATTATTATTCTGAGAGAGGAGGTAACACATATAATACAGCTAATAATAT
TGTAAATAGTCCTGTGAAGACTCAAGAACAGGCCAATCACTTCTCAAGAAATGTGGACTATAACAAAGGTATGAAGGTTA
TACATGAACAATACAATCAGATCTTGCATATGCTTGGAAAAACTAATCTGTAGGGGACAGAAGATATGAGTACTAGCACA
CATGGTCCAATCAGTGGCAGTGCTAACTCAATGCAAAGCTCCAACACTGCATGTAATAGTTTCAAGCTCACAGTAGGTAC
ACATGATTGGATTGTAGACTCTGGAGCCACCAGTTATATGACCTATAAGTTTGACATGTTAGTACAAAAGAAGTCCATAC
CTTTTAACAACTGTAATGAAGTCTATTTACTTAATGGAGATACAACTACTATTACTCATACAGGTTCTTGCAATATCACA
GAACATGACAATGTTGACAATATGTTAGTAATACCAAAGTTCAAAAATAATTTTCTATCCGTCTCCAAACTCACTCAAGA
TCTCAATTGTTCAGTCTCTTTCTTTCCTGATTTTTTTATTTTTTAGGATCTTTACAATGGGCAGGTGAAAGTGATTGGTA
GAGAATTTATGGTCTCTACGGTCTCTACATCCTCCCTGCTCCAAAACAAAGAAATGAGTCTACTACTCACATTCAATCAC
ACAATGCTCAGGATAACACTAGCTCAACAACTTCTTCTGTTTTGATGTGGTATCAAAGGTTTGGACACACCTCTTCAAGT
GTGTTAGCACATGTTATTCCTTTTTCTTTCAAGCATAGCTTAGTAGAAATTCAAAGTTGTACTATATGTCCATTAGCCAA
ACAACACAGATTACCTTTTCCTCATAGTACTTCTGTATCATCATCACCTTTCCAATTGTTACATATTGATGTTTGGGGTC
CTTTTAAATTTCCTACATATGATGGGAATAGGTTCTTTGTTACAATTGTTGATGATTGTACAAGAATGTTGTGGTTGTTT
TTAATAAAGCTGAAAAGCGATGTTGTTGTCATTCTACAAAACTTTTGTAAATTAGTTCATAATCAGTTTGATGTGTCAGT
TAAGGCCATTAGAACAGACAATGGTACATAATTTGTTAATGTTGAATGTCATCACTTATGTACATCACTGGGGATATTGC
ATCAAAGAACATGTATTCATACTCCTTAGCAAAATGGTATTGATGAGAGGAAGAACAAACATATACTTGAAGTTGTCAGG
GCAATCAAATTTCAAGGGCACATTCCTCTTAGATTTTGGGGTCATTGTATCTTAAGTGCGGCCTATATTATTAAAAGGTT
GCCTACTCCAGTTCTAAAAGGGAAGTCACCATATGAAGTTTTACATAAGTGCAAACCATCACTACAACATCTGAGAGTGA
TTGGATACTTATGCTTTGCCAAAAATATGTATATCAGTGATAAGTTTCAGTCAAGAAGTGTTGTTGCAATTCATATGGGG
TACAGTGAACAAACTAAAGGCTACATTCTCTATGACATAAATGACAAACATTTCTTTCTCAGTAGAGATATTGTATTTAA
GGAAACTGTATTTCCTTTTTCACTCCCTCCTTCAACTGCCTGGAAATTATTTCCTACCACTAATAGTCCTGCTGTATATG
TTATAGGTAGTGTATCAGAACCTGAAGTTCCTGAATTATCTCCTAACTCACACAGTTCCCACTCAGCCTGTTATACCAAA
GAGGTCTCTAAGAACAAGTTGTACTCCACTGTGGATGAAAGATTATGTGGCATCTGTCCAAGGAATTCCTGCACATGCCA
AGCCATTATACTCCATTGATCAATATCTTGGATATGATCATTTGTCTGCTAATTACCAAGCATATATATCCTCTTTTGGG
GCTGATATTGAACCATCAAGTTTTGAAGAAGCATGCAATGATCCTAGATGGGTTGATGCAATGCAGGATGAAATTAGTGC
TTTAGAGTGCAACAACACCTGGCAGGTTGTACCTCTGCCTTGTGGCAAGACATTCATTGGATGCAGATGGATTTTTAAGA
TCAAGTACCAAGCTAATGGTCAAATTGAAAGGTTTAAGGCCAGATTAGTGGCTAAGGGGTATAATCAGAGGGAAGGACTA
GATTATTAAGAAACTTGGGGTATAATCAGAGGGAAGGACTAGATTATTAAGAAACCTTCTCTCATGTTGTCAAGATGGTG
ACAATTAGGAGTGTTTTAGCACTTGCTGGAGCAGGTAACTGGCATGTACACCAGATGGATGTGTATAATGCTTTTCTGCA
AGGAGATTTGTATGATGAAGTATATATGACACTACCACAAGGTTTCCAACTGCCACAGGGATTTACTGAGCAGGGGGAGA
AGTCTGTGTGTAAGCTCATTAATTCCCTCTATGGCCTCAAGTAAGCTCCCAGGCAGTGGAATGTTAAGCTCACTGAAGCT
CTCATAAAGTTAGGATTTGTACAGAGTCATCTTGATTATTCACTATTCACTAAAAGAGTTGGGACTACTTTAGTAATAAT
CTTAGTGTATGTTGATGATATGATGATCACAGGTAATGACCTCAATCTGATACAGGAGACTAAACAGACCTTGCAAGATA
CATTCAAAATGAAGGACCTTGGAGATCTTAAGTATTTCCTAGGGATAGAGTTTGCTAGATCACACAAGGGGATAGTTATG
CATCAGAGGAAGTATACTCTTGAGATTATTTCTAAGGCTGGTTTGAGTGCAGCAAAACCTGCTACTACACCACTTGATCC
CTTTGTGCAATTAACTACTAAGGAATATGATGAGGTGAATGATAGAGGACATACTGACAAATTACTAGAAGATCCTAGTG
TATACAGAAGGTTAATTGGCAAACTTATGTATTTGATTGTTACCAGGCCAGATATCTCCTTTCCAACTCAGACATTAAGC
CAGTTCCTTCAACAGCCAAAACAATCACATCTTAATGCAGCACTGAAAGTAGTAAGGTACATAAAAGGACAAGCAGGGTT
AGGAATACTATTATCCAGCAAAGGTGGCAATCAACTAAGTGTTTATTGTGACTCAGATTGGGCTACATGCTCACATACTA
GAAGATCAATGACTGGATTCCTAGTGAAACTTGGAGACTCACTCATTTCATGGAAGTCTAAGAAGCAGGTAACTGTCTCC
AGAAGCTCAGCAGAAGCTGAGTACAGAAGCATGACAACCTCAGTAGCAGAGGTAGTATGGATAGTTGGGTTGTTCAAAGA
GTTAGGAGCTGAAGTTGAAACTCCAGTGGTTCTTTACAGTGACAGCAAATCAGCAATTCAGATAGCTGCAAATCCAGTAC
ATCATGAGAGAACAAAACTATAGAGCTGGATTGTCATTTCATAAGAGAGAAGATACAACAAGGAGTGATTGAAACAAGAC
ATTTGAATACAAAAGAGCAAATAGCTGATCTTCTTACTAAAGGCCTAGGCAGGTCACAACATGAATATTTACTATCCAAG
TTTGGTGTATTGAACTTGTTCATACCCTCAAACTTGAGGGGGAGTATTAGAGAAAGGGTTACTTAGCAAATATTGGGACT
AAGTTGTAATTAATGAAAGTTAGAAGTATTAGTTTTTAAGTTGTAGAAACTATTAGAACGTTAGTTAGGAAAAATTAGTT
ACGGAATAGTGTATATAAACACATGTATGGTGATAGCTAAAGGAAGTTTTAAGTTGAAAGTTTGATATAATAGTCATGTT
AATCATTCTTGTATTAATGGGTATGCCAATAGAAATGTGACGAGAATATATATTTTTAGAAAAATAATTTTTCGTGACTT
TCTTGGTAGAAAGTTAAAAAAAAAGTCACATAAATGCTATTTTCATACTGTTTGTCTCCTCCCTGTCAAAATAGAGATTA
GGATTTCAATTATGAGTTAGATTGAATTTAATAGTGATGATCAAAATTATAAATTATACAACCAAAAAAAACCATCAAAA
TATGCATAAATTATTATTATTTTATTTTTTATTCGGTGTCTGGTGTCTATATTGAAACCCGACTATATTTGAATTCGCGC
CGAAAAGTCTCATATTGTGGAGGTAAAGTTCTCTCTAACAAAGAAGACTCCATACTAAAAAAACTTGAACCCGAGACCTT
TGATTAAGGATGAACCTTTAATTTTGTATTTGTTGTTTATATTATCAAACTTCTATCTTCATATTCTTTTTCATATGACT
TTTATTTTCTTTATATATATTTTTCAACACTTTTCACCTATGATTATATGAAAGCAATCTGTTTGGTAAGAATATCGTCT
TGATCAAGATCTAGCAGCAACTTGCCAAGTTTGGTGGGAAGTACTCAATACAAATTAATTGATGTTTCATATTAGGTCTT
GAAAAATAATTTGAGGAATAAGTAATTGATGCTAAGGGTGAAACATAAAAAACAAATTATTTTTTCTTAATATGTTAAAA
TCAGTGATAAATAAAAATGAAAATCTATTTTTGAAATAGTATACAAGTAAAAGTAAACATAGGGAGCACAATTTCTTTTT
TGAGAGTCAAATAATATGATTTTTATCAATATTTTAAGATATATTTTTTATCACATTATATTGATACGAGAAAAACTGCA
ACTTACAGTACTTTTTGTATTATTTTTGAATATCTAAATTTTGATTTTAAAATATTGACCTAACTTAATCTAATTTAGCT
TTGAAAATTAGTCAAAATAACTTTTGACAAATGAAATGTGACAACTATTTTGAAATGGAGGAAGTATCACTTTAACAATA
AAAAAGTTCGTCTCAAATAAGTATTAGGTTAATAACACCAAGTGTCACTATACCTCGTATTTATCATTTTTCATACTTGA
CGTGAAATGAACAGAGTGACATTTATTTTGAGACAAAGGCAATAATATACTTCTTCAGTTTCAAATTATTTTTCATGATT
TCTTAAAATAATTGTCTCAAATTATTCTCTCGTTTTTATTTTACTAGGCCCTTATATTAAGAATAAACTTTTTTACTTGT
CCATTTTAAGAGAATTGACTTTTTATATACAATATAATTCAAAAGAAGAGGCTCTTCTTGTATAGACCATCCGCTTTATA
CCGAAAATTAGATTGATTGTTTAATTCTCATAGTCCGAATCACATTACATAAAGTAAAACGAAGGAAGTACCAAATCACC
TGCCTACTGATGGCATGGAGGGGTTTGGGTATTTCGTATAAAAAAAACATTTAAAAAATCCTAGAGTAGAAAATATCTTA
TTTCTAAAGAATAGTCACAAGTCTAAGCCTATTCTTTGTGTGGATAGTCCCAACTCTAATATTATTTATATTAAAGTTGA
CTATTGTAAATTTGTAATAAATGATTTATTTCATTTGAGAAATTTATGATGATTATTATTATTGATGAAAACTTGCGAGC
TATGTTTTAATGTGAATTTCTTCCTAGAGTAGTGATACTTTTTTTTCTCATTCGGTGTTTGGTATCAATATTATAGTTTA
ACTAAATTCGAATTTGTATCGAAAAATTCTACACTGTGGGGGTTATAACACTCTCTAACATAGGCGATTTTATAACCAAC
GAGACTCTATACCCTTAGTGATACTTTTTTTTATTTTCCGCTTGATGTCCGGAGCCCGCATTGGAGGCTCGACTAAATTC
GAATTGCGTACTGCAGGGGCCATTCAGGGGTGGCGTTCCCAAAAGGGTTTTCTAGACCTAGGGCTCGAACTCGAGACCTC
TGATTAAGAGTGAAGCATTCTCACCACTGCACCACAATCCATGTTGGTCGTATGATACTCTTAACTCTTAGAGGTCGTTT
GGTTGGGAACAAGTTATTCCATGATTAGTTATCCTGAGATACTTATCCTACCATGTATATGAGATAATTTATTCCATCAT
TATGATATAAATGGTGGGATAACTTATCCCAAACTTGACAACCAAACAAAACATCAAAATTTTATTCTAGGACTATTTAT
TTTTTATCCCTCATACCTGTAACGCCCCAACCCGCTAGTGATATTGTCCACTCTGGGCCAAGGCCCACACGACTTTAAAA
TGCATCACTAGTTGGTAAGACCTACTTACTTATATACCCAATATTTCTCTTGTGTTTTGCCGATATGTGATTTCTTATCT
TAAGCTGGGGCATCACATACACCCCATCTATGGACTCATCATCCTACATGAGATTTGCCCCACTAAATGGGATTTGCCTA
GACTCAGCCTAAGGTTTGCCCTGCCTTACCGGAATTTGTCTAAACTCAATTGAACTCTAGCCTACATCGACAAGGCAGAT
ACTGAGTGGCTCTGATACCATTTGTAACGGCCCAAATAAATTCAAATAAATCACCAATAATATAGAAAGAAATATTATAA
TTTTTATTTGAGAGAAGTAACAACACAAAAAATTGTCGTAGTCGTGGTAATCTTTAAAAATGAAATCTTCATCTATTTCG
TCATCGATCTCCGCATCTACTAGTCTTTTCCACCCTCAACTATATTTGTACTTATTATTGTATATATTTTATAGAAGGAG
AAGAATAAAAATTATAAAAACACTAACACAAAAATTGATAAAATTACTTCGGAAACATATAGTGCTGTGAAATCCCTATC
TTATCAATTTCGGACATAATCATCTAAAAATTACTATGACAGTATCATTTTCTATGAGACTTGCTTTATTTATTTACATG
TTTTAAGAAAAATAACTACAACATGAAAACACAATAGCATAAAGTATAAATATCATCACCAATAATAATAAACAATAGGA
AAATACTTTTCGAACAACCAAAAAACAAATTTATATGCTTTTGTATTCGGAGCTTATGCTTTTATGCTCGAGACTTACAC
CTCAAATTCTAAGACGTACATCCTACAAATCTATGGCTTTCATTTGCACCCCCAAAATATTATTATTTGCTATTATTTGT
AAAAAAAAAAAAAATCAATTTAAGTTGATAACAAAAATAACTACATAATACCAACACACAAAAACTTAAACTATTTATAA
TAATGTTGCTTTTTATGATTTTTTTTAATAAAAAAACTACTTATAATCATATGAAAATCATAATGTCAATGTAAACGGTC
AACGGCCGTAACATATTATTGTATTTTTGGCTACAACTACTTTGCCTACACCATTTAATAATCATGGTCTACCATGATAC
AATTTAAATTTCCTTAACGTTTATATGTTCACATAAATAGATATAGAGCTGGAGTATAATATATGAATTTACGAGAATTT
AATAATTTTTGCATAGACTATATATACAATGAAAATTTAATAAGATGACGTGAGTTATTATTATATAATAACCTAAATCG
TTATAAAAATCTATCAAATTCAAATAAACTCAGTGATTTTTATACAAATTTAATCAAATATTTATAATTTTTTTAATTAT
ATCTCTAATTATAATTATTAATTTAAAATTATTATAAAAAATCGTAAACTTTAAATTTTAAATTCATCTCTAATTGTGAT
CACCGACATTATTGGAAAGAGAACTCCCAAAACAATCTTGATATTTTTCTATACAATATTCTCTAATTGAAAACGTGGAA
CTCCCACTACACATATAACTTTTTTTTCTTAGTAACTTGTGATGTGAACTTTGTTCACACTCCCAAAAATCTCCTCCTCC
ACCTAAGATCCACAATCACAAATTAAATTCCACGTGATCAATCACCTTCTAATTTATGTTGGAATTTAATTATGTGTTAC
CCAATTTGAATATTTATGGCACAAAGCAACCCCTTCAATGTCTTCATACTTGCCCCACAAAATTATTGGCTCTAATATAT
TTAAAAATAAGGAAAAAAAAACAAATATACCCCAAACTATTGTAAATGATATGCAAATACCCTCCATCATATTTTTGGGA
CATTGGTGCTCTTGCCGTCCAAAAACTAGAGCATATATACCCTTTATACTAACGGACATATACGTATCATAATCTTATTC
ACCGATCCGACATTTATTAAATATTGGATCGACAGATCGGATAAGATTGTGCCACGTGTCCCTATTTTGTCTTCCGTTAG
AGTGAAGGGCATATATACTCTAGTTTTTGGATGGAAGGGGCACCAATGTCCCAAAAATATGACGGAGGGTATCTGCATAC
TATTTACGATAGTTCAGGGCTATATTTGTCCTTTATCCCTTAAAAATATTATTAACTTGATTTGATACTATCCTTTTCCA
ATCAAAATCGTATATTTTTTCTAAAATATCTCATGTCGTTAAAATTATTACTTCATTCATTTTAATTTATAGGAAGATTT
TATCAGATATAAATTTAAGTAGGAAAGAAACTAGTTGATCAAATAATATATCCGTAACTTTCCCTTCATATTTTTAATAT
AGTAATTAATTATCTTTAGGACGGCTTTAGAAAGGATATAGGCATTTAATTTAGGAAACATACCAATTTCGGCCTAATTT
CTTTGACTATACTAATTTTAATTTTTAATATTATTTCATCAAAAAATCATTAAGGAAATAATCCAAATATAAACAACAAG
AAGAAAAGTTTGTGAATTTCTTTCACTCGTATATCAACATCTTTTTGTCAAAATATTGGATTCGAGTGAACTGAGAGTTA
CTAATTAGTTATATCCTCTATTGGTTAAAGAAATACTCGTATGATACAAGTAATATTTGTCTTTGAGAACTGTGCAAAAT
CTTAGATGACACACACACTGCTCATTTTGGCCCAACAAATCTCACGAATCGAGCACCGACGACTATGTGAAAAGCTTTTT
CCACTGTAGCAAAAGAGATATTAGTGGTAATATATTTTTTTAGTGATAATTGAGTTAATATTATTGTATTCAAAGTCACT
AAAGCTTTTAGCGATATTTATATAGATTACTGGTTATAAATCTATCGATCAATTCTCTTCTTTATCCTCCTCGTTCGCTT
GCTCTCTGTCATGTGCGTCAAAATCGACTTAAAAGACCATTGTAGAGCTGGATGGAAAAAAGAAAAAGAAATAAGAAATA
GTCATTTTGTACTTTTTAATTAAAACAAGAAATAGTCTACTTTCAATATAGTCAGAATTCCCTACTTCCAACTACCACTA
ATTGTGAATAAATTCATCCTATAAATGCATCATTCAGCCATTCATATATACAAAATACAACTTTCTTTTGGAATTTTCCA
TTGAAAATTTATATAAAAAAAAAATATGGGAAAAAATGAACAAAGGGAGGAAATGTCAATAGTTTCAAGTCCTTCAAATC
CACAGAAAATGGATGATCATCATGTTGTGGCTTTAGAAGTTGAAGTTCCTGAAACTCTTCATCAAGTTGGAACAGGTAAT
TTTTAACTAATATGATGTATAAGTTCGTAGTTTTTCAATCAACTTCATTAAAAAATTTGAATAGATTCATATTATCATAT
ATATCATGGTTAACAGAATAGGTAAGTCGTGTCTCGATAAGTTTCTCGTAAAAAAAATAGTTAATGAAACAATTAACATT
ATTCTTTCACTAGGATTCATTCAGTCGAAGTACTTAAAAACTTCAGATTAATAATAAAATTGTTGAGTGGTTTAAACAAT
TTCGATATATCAGAGTGAAGTTTTTCTAATCTTGAATTCTTTATGTTTAATTACAACTTAACTAATTAATTCACAATAAT
AAAATGTTAAATGGACTAATTAGGACTTAAATGTGATTGTATTTTACTTTAATTTGCACTTATTTGTTTCCATATTTAGT
AAAGTCGATTTGACCCAACTTCTGTGAAGTCAAAAATATTTTCTTAAAGAAAGTTCATGTTTTTTAAAAGTATTTATTTT
AGAAACTTATTTTTTCTTGATTTTGTAGATTAACTAGTACTCTATTTAAAATAACTATTTTTAATACGATAAACAATTAA
CATCACACAAAAATATTATTCATTATTCTATATCAAATCAAGATGCATGAGATACGTTCGTAAAAGTCAATTATTTGATC
ATGTACACATTATTATATTCATATTTTTCCATTAAAGTTTTATGTTAAAGTTTTCTGTAATAATCATATCATTTTTTCCT
ATACTTTTAATCCCTTTTTTGCTTTTTAATTTAAATTATGTAATCTTAAAATTGAAGTCTATATAGATCTTTTCCATTGG
AGTCATCGTTTTCAAATTTTGGTAGTTCATCACTTGCTACTTGCTAGACTTATAGTCAAAAGTGTGGACAAGAAAAATTG
TCCTATTGATTTGCTCATCAAAATTTTATCGTTCATTCTTTTTAAAAGCATCATATTTTATAATATATTACTTTTCATAT
AGGAATTTGTCATCTAATTTAGTCCAATAGTAAAAGTCAACAGTTTGATTCTACAAATCCATAAAGATCTTTTCCATTGG
AGTCTCCTCTTTATGGACATAATAAATATTTGCTCCATTTTGTTTTACATAATTTCTATATTAAAAATAAATATTATTTT
TTTATGTGCAAATTAAAGAGTTTTGTTTTCTTCATATTATTCTTAATATCAAATAACTATATTAAGTAGTAATAATTAAT
TTTAGAGTTTTATAATATTATTAATAAAATTAATTTAATTAAAATATTTATAAATCGTGTGATAATTTAACAGAAGATGT
TCGTTTTCAAAATGTGAACTAATAATATGAAAAGCTATAGAAAAATGGTCATGTTGAGCTGCTGACCAAAACTGAACTCT
TCATAAAAATTAAAACATACATCATAGTCAAAATTGTACTATATTTTATCCTAAATATTATTAGTCGTTTTACTAAATTC
AATTCTTCGTATAAAACAATTAACGTTTTAAAAAAAAATTAAGATGTCAAATCGTCAATTATTATAAGTAGGGGTGATTG
TGATTTGATTTGGATTGTTTTTTTTATTTAAATCAAATTAATATTAACTATTACTTTTAAACAAAATAAAATCAAATAAG
TATGAATTTACATCCATGAGTTTGGTTCAATAAGAAACATAACAGTGTTTCTCTACGTTATTTTTTTCCTACAATAAAAA
CGGATTTTTTCAACTTATAATCTGTTATTAATCTTTTATTGTTGTGGCTATAAATTTTAATCAAGTGAATAAAATTGATA
AAAATATATAATTGAAACAAATAAAGATAAATCTTATAATTATTTTTTAAAATAAATAAGTTTGGATTTATGACTTTCTT
TTAAGATATGGTCTTAAGATGTACTTAGTAGCCTACTAGACAGAAATAAAATTTCATGAAAAAGTCTTTATAATTATTTA
TAAAAATTACACACACACACACATATATAATTTGATTTAATTTGTTTGTTTTTAATAAAATCAAACTAAATTACATATTA
TCTTTTTTAATACAAAATTTAAACAGAAACCAAAGAGAACCTAATTAGTTTAATTAATTCATTTTTCTATTTGACTCAAT
CTTTAACCAAATCGTCAACGTCCATAAAATTAGTAGTCACAGATACTTTTATTATTAATATTATGCAAATATCTTCCTTG
AAAATTTAAACAGCATATCGACAATGAGATAGTATATCAAGTGGTCGATGGCACTAGTACCTAGACAGATCACACCAATT
TGTTTATTCACGTAACTTGAGAAATCCTACTTGTAGACAACGGATAATATTATTTTTTTTATTTAGAGATTTTAAATTTG
AATTTTGAGTTTAAAAAAATTCTCCGTAGACAACAATTCTCCCTGAATGGGACTTTACGCAACATGAATTTAAAATAGTC
GAACTCTAATATGAATACTGAATACCGAATGGAAAAAAATTCCTAACTTGTTTCATATCAAATTAACTATTACTTTAGCT
AAAAATATATTTTCTCAAAATAATTATTATTTTAGGAATTTTAATTGAAATTGGTAAAAAAAGACTTAATTATTTATACT
TTCATATCAAAGATGTAGTATTTTTCTGTCTTAAATTTTTTACCGTGATTTCTAAAATAATTATATCAACTTATTTGTTA
TTTTAAAAGTTGAAGACATATTTTCTTTTTCATCCTCAGTAGTAATGGTTCTTAAAAGACTATAGACACCTCAATTATAT
ATAGTATATAAAAAATTAAATACTCAATAAAGAAATATTAGATCTTAAGACATAGAGTAAGAAATAAAACACTTTAAACC
CCCTTCTAATACACAATATTTTAGAGAGAAAAAACTAATCTACTTTTATTAAATAAAGGTAATTTAATAACGTATACGTT
GCATTTAATGTATTTTTAATAGAGTGAAAGTGACCATTAAATGGCGAGAAAGATGGAAACTTTTTTAAAATTTTATCTTT
AAACATCTGTTTGGTTAAAATATTATTTCAAAAACTCAAATTTTTAAATTTTAACTTCAAAATCTATGGTTAAATGAGAG
CTTAAATCAAATTGTGACAATATGTTGACATTAGGGGTGAGCATGATATAATATATACCGAATTATCATACAAAACATAA
ACTTTTAATATCGCGGTTTTGGTATTATAGTATTTGATATGGTATATGATATACATTATTTTTTATATTCGATACAATAT
TTGGTATTTAGAAATAGCATACCAAAGTATATAGTTACATAAATAACATATATATATTTTATTAAAATATTAACAAATAT
GCAACCTAGTATTAGTATAAAATAAATGTTTAGAATGTGAAACTTTGACCACTCTATTTTGATAAATATGTACTTGAATT
TTAACTGATTAACAAAAGGAGTTGTTTCCACTTTATTTTGAATACATATTTCTACATGTGTAATATGTTAATATAATACA
TCTTTGACATTTTCTTAATTATCAAAGTCATAATACTCCATTATACGAGTATATACTGGTCAAAGTTGAACAAACTATGA
TTACCGATTTACCATACCATAGAATATCGAAATCAAACTTATACCAAATTAAATAGATATGGTAATAGTATAATGTTTTA
AAAATCAAATAATATTGAAAGTATCAAATATCGAACCGTACCATATCATGTCCACCCTTAGTAGACATTGCATACACTAT
CGTATTTTAGCATGTTGTAAAATGTATTTATCTTATTATGAGAGTATAAATCGCATTACTGTTAGTATATATAAGTTAAA
CTTTTTTTTAATCGTCTTTAATTATAATGTTTATGTTTTTGAAAAATGTAGATTCATGGTTTCAAGTGGGAGTTGTTTTG
AGCACTGGTATCAACAGTGCCTATGCACTAGGATATGCTGGCACAATCATGGTTCCTCTAGGCTGGACTGGTGGTGTCAT
TGGTCTTGTTTTATCAACACTCATATCATTATATGCAAGTACTCTTATGGCCAAAATTCATGAATATGGTGGAAAAAGGC
ATATTAGATACAGAGATCTTGCAGGATTTATGTATGGTATGTACCATCGTTAATTTATGTGACGGTATTTGACTGAACAA
GATATTTAATTAAAAAATCATGGAAGAACACACACATAAAGTATTACTCTTTCTGTTTAAAAAAGAATGACACCCTTTCT
TTTTTTAGCAACACTTTGATATCACATTTCCACGTCACATATTTAAAGCCACAAGATTAAAGGACATTTTGGTACGTTTG
ACATAACTTTAAATTAGGGCCACAAGATTGATCAAAAATCTTTTTTATTTTCTTAAATTATGTGTCAAGATTTTGTTTAA
ATGGAGGGAGTATGTTTTTGCAAGTTTCGTATATGAACTATCGATATTCACATTTTCTACCTGAACTATCACCAGCTATT
ATCAAAACACGCATCAACTATCACTTGTTTCCTTTTCCTACTTGAACGATGGTGATAGTCAAGTAGTAAAAGGGAACAAC
TAATAATGCAGATGAGTTATGATAAATAGTTGTTACTAAATAGTTTTGGTAGGAAAAGTGTTTCACCTAATAGTTCATGT
AGAAAACTTGTGAAAATGTGATATTTGAGGAGTGTTTTTCGATCATTAACTCTTAATAAATAAAGGATAACTACTGAATT
TTTTTATCTAGAACAAGTCATAAATATTTGTGTGAACCGAAAAACCGCATCAAATCAAAAATTCAAACCAAACAAACATT
TGAAGTTTACAAGATTTTAATTCCTTTGACTTGGTTAATGTTGCAGGTCGTACAGCTTATGTAATTGTGTGGGCATCGCA
GTATGCTAATCTTTTCTTGATAAATATTGGATTTATCATTTTAGGTGGACAGGCCTTAAAGGTATATGATACATTCCCCT
ACCTTCGAGTGTCTATGTTGCTCGCACTCTTCAAAAATGTTACTGCATCGAGTTAGTATTCAAAAAATGCTCTACTTTCG
GAGAATCTGACATATGCAACACATCACATTTTGAAAGAGTGTGAGCAACATAGCCTAGCATCCAAGATCATAGTACGTTT
TGTCTAGACCTCACGTATTTGTCCCTCGAGTTATGCCACATTGAGCCCAGAAGCGGGCGTACCATGTGAACTTATATTTG
TCTTATTTGTCAACCTATAAGTCTGGCAGTCGAAAGTGTCATATGCACCTCTTCTTAAGAAACTTATTCGTCTATAAGTT
TGTCCGTCCTTCTCTTTGATCCACCCTCATCAGCCCGTCCTTCGTCATGTGCCTCACACATCCAGAAAATGTTATTTCTG
AAACAACTTTTTTTTTGTGTGTGTATAATTGGCAGGCTTTCTATGTTCTCTTTAAGGATGATCATCGGATGAAGCTAGCA
TATTTCATCGCGATTGCTGGATTAGCATGCGTGTTATTCGCCATTGCTGTTCCTACCTTGTCATCGTTACGAGTTTGGCT
GGCGATTTCATCTGTATTCAGTCTAATTTATCTCACTATAGTCTTTGTGTTAGCTCTTAGAGATGGTATGCATACAAAAT
GTGACAGTTAAATTATCTTCGCGTATGCGAAGAAGTAGTTGCATTAGATGTAAATAAACAGAGTTTTTGTGGTTGGTAAA
TTGCAGGTATCAATTCTCCTCCTAGAGACTATAGTATTCCGGGATCGAAAATAAACAGAGTTTTTACAACTGCTGGTGCA
GCTGCAAATCTTATTTTTGTATTCAACACAGGAATGATTCCAGAGATCCAGGTATTAATGTCTTCGTAAATGTTGTGTTT
TTGCTTTCCTTGAGTCGAGGTCTATCAGAAACCTTCTCTCTACCTGCTTAGGTAGGAGTAAGGTCTCTATGTACACTCTA
CCCTCCAGAGGCGTATCCAGGAGGGGGTCACCGGGTTCACGTGAACCCATGCTCCCCTCCTGAAATCATATATAGTAGTG
TTATATTTTTTAAAAATATATAAATATAGATATGTGAATCCACACTTGAAGTATTATACCGTGCAATTATGTTGGGTGCA
CCTCTCTAAGTGAGGTTAGAAATTTGAATCTTTTAGTTATCTTGTTTTATTTTTCTTTTTAAAATTGGGCAATATCTCTC
TAAGTGGTTTGGATAGGCAAAAATAACTTTGGACCTATAATTTTAAAATTTTAATTATTTTTAGTGATAAGAACCTAAAT
GTTAAATCGATCAAATTTATATCTTAGATTCACCTTTTTGTAATAGTGCACCCATCATCTCAAAATCCTGGATACGCCTC
TACTACCCTCTTGAGACCCTACTTGTGGGGACAACTATACTGAGTATGTTGTTGTTGATGAACTCAGCTCTATATCAAAA
TTGAAGTATATTTAGACTATGACCTCTGCTTGAAGTACTTTACACGACGAATAATTTTCTTGTGATTTTATTTGATTATG
ATGAATTTCGTTAAATCTTTCAGGCTACTGTGAGAGCACCTGTTGTGGACAACATGTTGAAAGCCCTGTATTTTCAGTTT
AGTTTAGGATCTGTGCCTGTTCATGTTGTTACTTATGTCGGATACTGGGCATATGGATCCAGTTCAACGTCCTATTTGCT
CAACAATGTCAGCGGTCCAGTTTGGGCTAAGGCACTCGCTAACATTACTGCATTCTTGCAAGCCATCATAGCTTTACATG
TATTAGTCTTTTCGCTTTGCTGTGATCTTATAGTATTGAGTTTAACTTCTATATACTGACAGTATATGATCACTCTGTCC
TCATGTTGCATTGCCTTGTTTTTGTTCATTGTAGATATTTGCAAGTCCAACATATGAGTACTTGGATACCAAATACGCGA
TTAAAGGAAGTGCAGTTGCTATTCGGAACCTGGCATTCAGAGCTCTAGTAAGAGGAGGTTATCTCGCGCTTACTACTTTC
CTATCTGCTCTATTACCTTTCTTGGGAGATTTCATGAGCCTTTCTGGTGCTATCAGCTCGATTCCACTCACATTTATTCT
TCCGAACCACATGTATATAATTGCCATGAAAAATAATCTGTCTTCACTACAAAAGAGTTGGCATTTGCTCAACGTTATCT
TTTTCAGTGTCGTAGCTGCTGCTGCATTAGTAGCTGCTTTCAGGCTTATAGCAGTGGACTCGAAAACTTACCACACGTTT
GCTGATTTGTAACTTCCTGTGCCATAATATCGAGGGGAATGTCCCTCGTCATATTCATCTAACGTTCAAGTTAATATCAA
CTTTCTCAATCCCCGGCCTCAGAGAGGTATATGTATGTCTGTATATTGGATGAATGATATATATCATCAAACCGATTCAT
ATTGGTTTCTGTAATCGGTAGTTGAAAGTAGATATCAAATATCAATAAATCAAATTCTGGTATGATAAATCAAACTTTGA
TTCGATAATTAGATATAGAAGGAAAAAATATTTTGACAAGTATATTTTTAATTTATCCAATATTTGACATGTTAGCTTTT
AGAGAAATCTTGCATATATATATATTAGATCTTCACTCTCAAGTTCTAACATTATGAATTTGTCGGCATAGGTCAATCAA
GATATATATATATATATATATATATATAGTAACAATTCATCAATGATGGGTGATGTTCGATTTGATATTTTTAAAGTTCA
GTTTCAATAATTAGGTAATTAAAAGTAAATACAATTTGAACAATTACGATACATCCTAATTCGGTAATTCATTTTTTGTT
TATTTATGGCCACGCTTAGGTGTGACAACAACTTATTTAAAATGATTCTTTTCATCATTTATATAATAACAAATTTAATA
ATATAGTAAGTTTTAAAAATTTCAATTGATGTCCATTATTCACATCGAGACTTGTTTAATTCAAATTTACCACACATAAG
ACTTATTTAAAAAGAAAATAATTAATAAAAAAATAATTTTATATTCTAAGCTCGAAACTAAAATATTTAAATTGTCACAT
CAAAGATATTAGGTAACACAAAAAAACTGTTGATGATCCATTAAATGACAGAGAATATTGTACATGATATTTTATGTTGC
CAACCGCAATCAATTAAAAATAGAAGCAACCTTACTGGCTTTCGCTTTCGGCTCTCTCTAAAAATTGTTTAGTTTTTAAC
AATAATAAAATCATTATAAATATTTACAAAAATAAAAATTGTACTATACAAACTTTTTTATGAATCAAAATTTAGTTTAC
TTATTTATTACGTAAATTTTAGTGGATACAATAATTCAAATGAATATGATACTTAAGCCGCCCCTCCAATCATGTAACCT
CTTTTTTCAAGAAGTTCCATAATTTCCTGATATTATATCAACTGTAAAGGAATCTACAAACGTAAGCAACAACTGAAAAA
AATAAAATTAATAGACAACGATACACAAGACGAAGTCAGATAAAATTGAGGGATTCATTTAAAAGAAAAAATCAATAAAA
AAATCCGATTTTTTTTTATATATAATTAAAGCTATATTTTTTATATATAATAGAAGTTAGAACCCCGAACTTCTTCTTTT
AAATTTACTTGTTCGTAATCTGAATTATTCGTGAAAATTCTAGCTCTGTCATGATGACTGATATATAACCAACATTCCAG
CAATCACAATCACCCATCACTGTGCAGTCATATCATGATTCATGGAGGAAGCAAGTGGGACAACAATGGCAATAATATCT
GCAATTACAAATAGGAAACACCCATATCCATTTCACTATAATTGAATTCACAGAGGAAGAAGGAGGAGGAGGGGAAGCCA
TAGCTGAAAGAGGCTGTAGATTTGAGCTTATTTTGTTTTTGCTGTTTAGCCCTTTTTTATTTCGATGGCAACGACGTCGT
TTGATCATCCCCTTCTACCAAATGTGCACAATGATGAAGAGTATCCTAATTCTGCACACCAAGTTAGTAATGGTCTCTTT
CTTTTACAAAATACTCTTTTGGGTTTTTGAATTTATGCTAGATTTTGTTCATAAATGTATGATTGTCATGGTTATTGTAG
AAAGCTTAAGGGATTTTTTGGTACGCGGACTAAATTATTATTATAATTCTGGAACTATACTCCATAATTGATGTACTAAT
TTGTGTGGAGATGTGTTGAAGTGTGTGAAGCGTGTTAGAGAGAGTCTACTTTTATTAGTTAATGATATTTTCAACACGCC
CCCCGACACAAATCATATTCTCAACACGCCCTCCCGCACATGTGCGGGCTGATTCTTTTTCATGGGCAAAGCACGTGGAA
TCTTTGGATGACGGTGAGATTCGATCCCAGGACATCGCTCTGATATCATATTGAAGTGTGTGACCATCTCATCTAAAAGT
TTAAGCTGTTAGAGAGAGCATACCTATTAGTCAATGATATTCTGAACAAAATGGGACGTAAAAAAGGGGTCCTATCAACT
TGTTCCGAGCTAGGATAATAAGCTCATGAGTTTGGTCTTACTTCACCGTCGAGAAAGGAAAGAAGACTTCCATCTCCAAG
TTTAACTCAGACGTAGCTCCCTTTAATTCCAAGTTGGATTGGATAAGGTGGGATATCCCATGGTTAAGATAAGATTTATA
CTGCGTGGTTTTGACAGTAAATTTATTTTAGGCTTAATTATGAGATATCTTACCTTGAAGAGGTTGATGTTTTGATTAGA
CCCCCAATGATGTAAATGAGCAAGCTAGATTAGTGTCTTCTTTTCTGCATAACACTCTCATATTTCTGTGAGGTTAATTT
CAAATGCACCTTTTTGTATGACAAGTCTTGTGATTAGAGGCGGAGCGAGGATTTTCAATTTATAGTCTCTGAATCAGAAT
ATTTTTTGCATCATTGGTTCTAGATATATTAGTTATACATATTGAAATACAGGCCTTGAGCCAAAGCTAATGAGTTCAAC
CCTAGTAAATTAAATGGCGTGTGGTAGAATCCCGAACTTGAGTCATAAAGTTCAAATCTTGATTCCACCTTTGCATCTCT
GGATAACATTTCCATTCACTTTTATTCAATTAAACTGCAAAGCAAGTGAATAAACTTGTACAATTCATAGACATGGTGTA
GTACCTACTAGTTGCATAGATGTAATGTTTTCATTCCCCATGTGATTAATGTACTAGAATTGAGTTACCAAATATGAGGT
AAAATAAGATTTTTTATTTCGTCAGCAAAATTTCGAAAAGTGTCTTACTTTTGTTATCTTCAATCCCATTAGGATGTATA
TGAGCAGAAGAAAAAAGTGTAAGAACATTACAATATGATATCTGCAAATTATGATTCATGCCATAAATTGTTTGCTGATT
TATAGTAAATTGTGCTCATCTTACCTGTTGTGCAAGCCGCAGATTCATGGTTTCAGGTGGGAGTTGTTTTGAGCACTGGT
ATCAACAGTGCCTTTGCTCTCGGATATGCTGGTCTAATTATGGTTCCTCTAGGTTGGGTTGGTGGTGTGGTTGGTTTGAT
TTTATCATCAGCTATATCACTTTATGCTAGTACTCTTATGGCTAAGCTCCATGAATATGGGGGAAGGAGGCATATCAGAT
ATAGAGACCTTGCGGGATTCATGTATGGTATGTGTTGCTGAAAACTTATCAAATACATAGTGAAGCTTCTTACGCTTCTT
TTGTGATTTATATGGTTTTGATTCCATTGGTTTAGCTGAATGAGATTTTGTCTGCTACAGGACAGACAGCCTATTCACTT
GTCTGGGTATCGCAGTTCGCAAATCTTTTCTTGATAAATACTGGATTTGTCATTTTGGGTGGACAAGCATTAAAGGTAAT
AGTTATATGCATTAGTCCTTGGATTTGATATCCAAGCAGAATTATACATATGAATACGATTCCATTCAGATTTTTTTTGT
TTTCTGATGGGATGATTCCAACAACTTGATCGCAGGCTTTCTATGTTCTCTTTAGGGATGACCATCAAATGAAATTGCCA
CACTTCATTGCAGTGGCTGGGTTCGCGTGTGTCCTTTTTGCCATTGCTATACCCCATTTGTCAGCTTTAAGGATTTGGCT
GGGGTTTTCAACATTCTTCAGTCTAGTGTATATTTGTATAGTGATTGCTTTGTCCCTTAAAGACGGTGAGTCAAACACAA
ATTTAAATTTTCAATGTATGCATACTGTTAATCTAACTGATGGAACTTTCTGGTAATTATTCCTTCCTGCTGTACATTAT
TGTTGAAAAGTAAAGTTGATCGTATCTTAATGTATGAGTGTGTGGTTTGCCTGCTAGGTTCTCCCAATCCTCCTGTTTAG
AGACTGATGAAAAATTTATTCTTGCTCCTTATTTTGGGTGTTGAGGGGTAGGGGTATCTTGGCACCATTCGTCACGCAAT
ATTACATTGTCTCTGATTATGCTTCTTTTAACATTTTGTCCGAAATGTTAGTCCTCTTACACATAGTACCAGGGCTTGTT
TTATAAAGTAAACAACCTGTCTACATGAAAATCATATTTGTCAGGAACTGAAAGCATAGCCTTGCACCCGCAGATTTTGC
TTCCTCAAAGAGGAATGCCATCTTGGTTCATCCTTTCTGAATATCCTGAATTTCAGGTCTTGAGGCACCTCCTAGAGACT
ACAGCATTCCAGGAACCAAAAACACTAAGATTTGGGCAACAATTGGTGCTGCTGCTAACCTTGTTTTTGCGTATAACACA
GGAATGCTGCCCGAGTTACAGGTAACCAACCTAGAAATTGATAGGCTTTATTTATGCATATAATCTTTTGCTCAGCAAGC
CTGACTTATAGTGAAGTCAAAGTATCGAATTATGTGACATGAGTTGATAATTGAAATTTGGTATGATACGTGATTATAGT
TGCGCCATTTTAGGTGATCTTTTGTTACCATTGTACCTTTCTTTTGAATTCTTTGGAGTGAAAGAAATTACTTAATTAGC
TATCATGGTTGATGTTATTTCATTGAGAAAGCAACGGTCTACTTCTAATCTTACTGATCCGCTCTAAAGGTTTATCTCCT
TAACTTACTGATTGGCGTCAAGTTTGATGTAAAGACTTGATCACACATTACAGTGAAGGATGTCTTTTAACATAAATGGA
CAATAGACCTATTTTCTGGAGGGAAGTGTCCACTTTGACTCTTGAATCTAAACTTAGTGCAACATTTAACTAAAGAGACT
CCTTTAATTATGAATGAAGGATGACAATTATATTTCTGTATAGCACTGTAAAGTTTTATCACCATTTCCTAACATACATA
TACTTTTGTTCGTATTCTCCATTGTTTTTAACTCTCACAATCTCGTGTCTTTCATGTAGGCTACTGTGAGAAAACCAGTT
GTCAATAACATGATAAAAGCCCTTAACTTTCAGTTCACTTTAGGAGTTATTCCAATGCATGCTGTTACGTACATTGGATA
TTGGGCTTATGGATCAAGTGCATCTTCCTATTTGCTCAACAATGTTAGTGGTCCAATTTGGTTGAAGGGAATGGCTAACA
TTGCTGCTTTCTTGCAAGCTATCATCGCGTTGCATGTAATTATCACCCTGCTCCGATCTTATAGTCTTTATACTGCTATT
TTCATGTTACTTTATTCAAACAAGAAAAAGGCTTACCCATACCTGGTATTTACACCAACACAATAGATTCACTAACATGC
GTCTTTATATATAGAAATGTTATCAGTTAACTAATACCGATTCTCACCTCATCTTCTATTACTACTAACCATGGTAAAAA
AAGAAATGTAGTTTGGCGTAAACACCAGGTGTCGATAAGTTTTTTCCTTCAATTGGAGCAATGGTAAAGTTGTCTCCGTT
TGACCTATAGGTCACCAGTTCAAGCCATGGAGTTTGGTGTAAACACCAGGTGCCGGTAAGTTTTTTCCTTCAAACAGTTC
TAGATAAGAAGGCAAGCCTTGGAGCAACGGTAAAGTTGTCTCTGTTTGACCTATAGGTCACCGGTTCAAGCCATGGGATC
AACCACTTATGCTTGTGTCAAGATAGTCTGCCTACATCATACCCTTTTGTAGCATGACCCTTCCCCGAACCCTGCATGAA
CATGGGATGCTTCGTGCACTGGATTGCACTTGTTTAGTCCCTCTATAATGTCTCTAATTTGCTTCTATTTATGATCCTAG
ATATTTGCGAGTCCGACATACGAGTTCTTGGATACCAAGTATGGAGTTAAAGGAAGTGCATTGGCTTGTAAAAACTTGGC
CTTCAGAATCATTGTTAGAGGTGGTTATATAGCCATTACAGCTTTTCTGTCTGCTCTTTTGCCTTTTTTGGGAGACTTCA
TGAACCTTACTGGGGCTATCAGTACATTTCCACTCACATTTATACTTCCAAATCACATGTACATTGTTGCTAAGAGAAGA
AAGTTGTCATTTTTAAAGAAGAGTTGGCATTGGCTCAATATTATTTTCTTTAGTTGCATAGCAGTTGCTGCATTTGTAGC
TGCATTGAGGTTCATCACAGTAGATTCCAAAACATACCATGTATTTGCTGACTTATAATTTTATTTTTTTCACTATTTGA
GTGATAATTTACCCATCTTTTGGGGGGTCATTTATATGTAAATGTTAAATTATTCAGTTGTAATAAAGTGTCCTCTTGAT
TTTTTTACTCAGACAAAGGTGTACAAATATGTATATATTGATATGTGAAATAGCATTTGACTACTATTGAGTATTGTGAT
TTCTCCCTGTATTGTGTTTTAAGTACAAGCTTTAAGCCTCATGACTTGATTCCATTGAGTAATTGCAGTGAATTTCACGG
TGCACAAAGCATCTTGCATTTATGCATACAAATAAAAACTGACTTTATATTGTGTTTAAATATTTAGTTTGAACAAACAA
GTATAATTTACTACTAATAAGTTTAGGGAATGGTTGATATATTTTGATTTACATCACACAACCATGCTAAGAAATTTGGA
TCTTCACACAAATAATCTATCGAATTCACTATTTGTTTTTTTTAGTCTGTTCATAAATTATGCTTGATGATACATAATTA
TATATGTATTATACACATTATCAATTCACAAATTCTTAATATAAGCGGTTGGATGGATGGGTTCTTCTTAAAAAGGGTAT
TTAATTGCACGATTTGTCCTTTAAATAGGTTGATTTGTAATTTTTGTTGTTAGAACTCGAACTTATACCTATCAAACATA
AATTCTTTAAAGACGCAAATCATAACTTGTGGAATCTTATGATATGAAATATAAATTTGTATCCTGTAAAAAAGATATTT
CTAGACATAAATTCTTTAAAGACGCAAATCATAACTTGTGGGATATTATGATATGAAATATATATTCGTATCCTGTAAAA
AAGATATTTTTCTGGAGCGACAAAAGTGCAAATGAGTTAGATTCCTCCTTCTTCTCAATCCGGCCCAAAACAGAAGCCCA
ATGAATTAAGCAACTGGGCCTCAAGCCCATCTCTTATTCGCTAAATATATAAATTTCTCTCTTCTCCCTCAGCAATTAGG
GTTTTAGGCTTCTCCATTAGAAGGGATTTTCTTTAGTTTGCAGCTTCAAAGTTGAAAATGGTGAAGGGACGCCAAGGAGA
GCGTGTGAGGTATTGAATCATCTTCACTTACAATTCCATTTTCTTAAAATTCGCTTATAGAATCACATTTTTACTACTTT
TTTGCCTTTTTATTCATCCAGACTTTATACCAGAGGAACGGTTCTCGGATACAAGAGGTAACGTATCTAATTTACTGTTA
TCATCTAATTTTAAACTGAAATATTGAGTTTGCAGCTGATTGATTGATGGAATGTTGATTTGTGAATTAGGTCGAAGTCG
AATCAGTATCCGAATACTTCATTGGTTCAGATCGAGGGAGTGAACACTAAGGAGGAAGTAGATTGGTACTTAGGGAAACG
TATGGCTTATGTATACAAGGCGAAAACAAAGAAGAATAACTCACATTATCGCTGCATTTGGGGAAAAGTTTGCAGGCCTC
ATGGAAACAGTGGTGTTGTTAGAGCTAAGTTCAAGTCCAATTTGCCACCAAAGTCCATGGTACATTTCGACTACTATTAT
TTGTAATTGAATTTATTTGCTTATGAAGGACAGTATATATGGTGATTTGTATTTATTATTGTGTTTCACTTTTGCAGGGA
GCCAAGGTTAGAGTTTTCATGTACCCAAGCAACATATAAGGTACTATATTTTATTTAAATTTTTGATATGTTGACAAAAA
AAAATGTTTTTTTGATATGTTATGGTCTATACTCTATAGTGATTAATGTGTTATGTTGGGTAGAAGGTTAGTATGTAGTC
GAGTGCTTTGGCTTACCTTTCTCAGAGTATTAGTTTTAGTCTTGTGTAGTTATTAATAATATTTTTCTACATTTGCTTAA
ATTGTCCTGTTATAGGACATAGATTAATGAATAAAGGATCGAGTTTGTGGGGATGGAAAAATTGTTTAAGCTGGTTTAAT
TTTTTTGTGAAGTTGCATACTTTAGGATTGCCTCTTACCATAAGATAATATTGTATTAATACAATGTGTTTCGTACGTGT
TAAATTGAGAGTTCATTCATTAACACACCTAGCTGGTGTCATCAAACCCGACGACGCCTCAAATTCTAACCCCAAAAACC
ATATTTTGACTGCGCTTACCCTAATTAGTATTTACTCAGTGTGTGGGGTACTAAACTACAGATAACACTCATGCTATGCC
AAACATTTACTGTACTTCCCTTTTTTCTCCTTACAAGTTACGCCTATAAAGTGCATGAGCAGAAGATCGCTTGATCCTTC
TTGTGTTCCTTTGGAATAATCTCCTATTTTTTTCGTTCCACATTAACTAAAAATTACATAGAGGCTCATCATTGTAGCTT
CTCTTTGTAGCCTTTAAAGCAAACATCGATTACCTCTGTTTACCTGTGTCCATTCAGAAATTATGAGAAATCAGGAGGCA
AAGACAGAAAGATGGTTATCTTTGCTGTTTCAGATTAACTGGTCTTTAATGTCATACGTTTCAACAAAATATTGTACAGA
CTTCCATCCCCTCACGTAGCACACAAGAAAATATGCACAGAAGCTTTAAGCAGATAATCACCTGTGAATATTCTGTCTGG
ACAGTGTGGAAAAGGGATGGAAGGTGTTCTAGAGCTGTTTTTGAATTGCTATCGTTGTAGATTTGATATGACATTGAAAT
TGCTTTCACCATTATCCTGCTAGCGCATGTAGTACTTAACCTGTGCACTGGAAAATTGTTTTTGAAGGATACCCTTTATA
GTGATAATGAAGCTATGATTATCAGATCCTAAATGTTTCAAAATGTCCCGCGATTGCCATGTGACGTTTCCGTAGAAACA
GACTGTTAACATGATGTTACATTGTTGTTATTGCTATTTACAATTCTCTTCCTGTATTCCTACCCGTTGACACTTTTTTG
AAGTAATCTGATTGTGTATGTTTACTCTTGCAGCAAGGTACCAAGTTGATGCATGCTTGGACGCCCTACATTTGTCTATC
ATTAGTTATGAAGGATTTGAATCTTTAATAGTAGTTGGACATAACTTGTTTTGGGCTATGTGGAGTTACATTTTTAGTCT
CTATTTGTACTGGGAAACACCAATGAGTGAAACATCTGATTAGATGTCGTCTAATTTTGTTCTTGGAGTTTCTACATACA
ATCATTTAGTTCTCTTTGCTCTTCAATCTTGATATGTCCAGCAAGTTTCTTAATTTGCCTTTTTGCAAGGGAATGGTTTC
CTCGGTTTAATTGTTATGGTTTCGTTAGTTCCAGAACGTTTTAAAAGAGTTTTCAGTGCGATAATTGTACCAAAACATTC
CAAGTGTCTTAAGAGGTTCATCAGGAGCTAACTTCTTGTTGCAACATACGTGATGACCTTATTTCATCCTTCAAACATCT
AGAATTTCTTCTGCCTTTCTCTACTGTATATTCCTTTTTTCGTACTTGTTTTATAATGTTTTACTTAAGTCGAGAATCTA
GCGAAAACAAGCTTTATACCTTTTCATGTGTGGAATTAAACTGGCTATGTTTTCTTTGCTTGAAAAGCCATATGACTAGA
ACCATTTTTTCTTCTTCTTTGAAGAAACGGTAAGGGAGACAGTAACTGAGAGTGTTATTACTTTATAGTGGAGTAGACGT
AAAAAAGAATTCATCAAATCTGAAAAAAATCTTTCTTAGGAAGGTTTCGCCTTTATTAGACCAACGAAAGAATGGAAAGA
TAAAAAGCTTAGAAGTGTGGGACGATTAGATCAACAAAAGAATGGAAATATAAAAAGCTTAGAGAGCTAATGAAAAGAAA
TAACAGTTTTGCTATGAAAGTTGCATATGATTAAGTAACTAGGGGCAAACATATAAACTTTAGTGCTTCAAATCATACAC
AAATCAGAATAACTTTATTACATGATACACAATTAGATGTGCATTTTACACCATGAAGAAGATGATGACTCAATTTTAAA
AAGTAAAATTATTTGGACACATGTCCCTTATTCGTTGGTAAAAAATACACGGAGATCATGTGAGCAAAATGGTGCTTCGA
ATCGGTAAATTATGTATTCTATACAACTAATCGATTGAATTCAATGTTTACTTTTTCTTGATCATATCTATTATTTCTTT
CGTTTCAATTTATTTGTTTGGGTCTTAAACTAACAAAAAACCTGACCTCCTTCTTGTCAAGTCGGCCCAAATTAGTCAAG
CCCAAAAAATTATATATCTGGGCCACAAGCCCATTCCTCATTCGCTAAATACCAGCAGTCTAGGGTTTTAATCTTCTTCT
TCAGTTTACAGCTCCAGAGTCGAAAATGGTGAAGGGACGCCAAGGAGAGCGTGTAAGGTACTGAATCATCTTCATTTACA
ATCTCATTTTCAAAAAAATTGCTAATAAAAATCACATTTTCACTACTTTTTTTCTTCTTTCTTCATCCAGACTCTATACT
AGAGGAACAGTCCTTGGATACAAGAGGTAGCGTAACTTATTTATCGTCATTATCTAATTTTAAACTGAAATGGTTCTGAA
TAGAGCTGAACGAATATAAGGAAATTGAATTTGCCGCTGATTGATTGAATTTGAATTTGTGTATTAGGTCGAAGTCGAAT
CAGTATCCAAACACTTCATTGGTGCAGATCGAGGGAGTGAACACTAAGGAAGAAGTAGATTGGTACTTGGGGAAGCGTAT
GGCTTATGTATACAAGGCGAAAACAAAGAAGAAAAACTCGCATTACCGCTGCATTTGGGGTAAAGTTTGTAGGCCTCATG
GTAACAGTGGTGTCGTTAGAGCTAAATTCAAGTCCAATCTGCCACCAAAATCCATGGTACATTTCGATTAAGATAAACAC
TTGACTAATTGAATTTTGTTTGCTTGGTAAGGAGTAAGGACGGATATTATATGGTGTATTTGTATAGGAAAGTTTGTGAA
TTTATTTATTATCTTCCATTTTTGCAGGGAGCTAAGGTTAGAGTTTTCATGTACCCAAGCAATATATAAAGGTACTGTAT
TTTAGTTTAATTTTTTTTGTATGCTATGGTCTAAGGTACTGTATTTTAGTTTAATTTATTTTGTATGCTATGGTCTATAA
TTGTTAATTGGTTGCATGGATTGCGCTGCTTATATGACTTAGATTAATGAATAAAGGATTATTAGTTTGTGGTGATGGTG
AAATAATGGTTTTATAATTGGTCGAAGTATTTGTAAGAGTTGCATACTTTTGAATTGACTCTCACCATAAGATGCTTGTT
CAATGGGGTTGTTTGTTATGAGGAAATAGGGATAATATTCTCGTTTTTTTAGTGCGTGGTTAGGTTAGGGTTATTAGTTA
GTCCTGTGAGTATTTATCCCACCAGCTATACTACAATGATTGGATAAACTATGCCGGGTATTAACACTATGTCTTTTCTT
GCCTTATAAACTGGAAGTTCATTAATTGACTTACATATCTGTTGTGAGTGATTTTCTCAAAGTCTGAGAGGTACTCAACT
ACCTTTAACATTCATGATATGCCAATTATCTAGTATACCGCCCCTTTTTATCCTTGCTCCCAAAAAGTGAATGAAAGAAA
GGATTGTTTTAATTGTTTTTCGTTCCTATGGAATAATTGCCTATTCTTTCATTCTATATTAGTAAACCAATAAATACAAA
GGGGCTTATCACTGTAGTGTCTTTTTGTAGGCTTTTGAATAAACAGCTCTGTTTTCTAGTGTCTGTTCAAAAGTTATGGA
AAAACTAGGACCCTCAACACCTGAAAAGATGGTAATTAGCTATAGGGTCTTTATTGATGTTAGTTCCAACAAAAAATAGT
GTCTACTTCCATCCCTTCTAGTAAGCATTTCTCTTGAAAATCTACACGGAAGCATTAAGCAGATAGCTGAATGTGATCCT
CTGCTTGGACAGTGTGGAAAGGAGGGAAGGTGTTCTAAACAAAGCTATTTTTGACTTAATATCATAATAGATATAATATG
ATGTTGAAATTGCTCTTGCCATCCATCTTGATACCTCATGTAATGTTTAACCTGAGAAACTGGAAAATTAGTATCTTCTG
ATGGATTTTATCAGATGATCTTTCTGGTTCAAATGTCCGGCTATTGCCATATCACTATTCTGTAGAATCAGCCCGTTGTT
ACCTTGATGTTGTGGTTTTGTACCTGCTGACACTATTTGAATGTAGTAACTGATTGTGCATATTTGTTGTTGCAGCAAGG
TATTTAGCTGATGCTTGCTTGGAGGCCCTACGTTTGTCTATCGAGGTCATTAGTGGTGAAGGTTTTGAATCTTTAAAATA
TAGTTGACATAAATTGTTTTGAGCTGCGTGGAGTTACATTTTTTGGTATTTTTGTTTATCATGTACTCTGAAATACCATG
GTTTGAACATCTGATTAGATGTCTAATTTTATTCTTGGAGTTTCATTTTGTTCTTTTTGCTCTTAAATCTTTGACAACTT
TGATATGAACCAACTATCTCGCAAATCATATGCCTGGTAATACTTCTGTAATTATTCCAACACATCCCAAGTACACAGCT
ATTTTTTACCAGATGCGTTTGATAAGCCAAAAGGGTGCATCTGTTTTAAGTTCCAATCTGGATTGCAGATGGACCGGTGG
TGTCTAAGAACAACACTTAGATATGCATTTTGTGCTCATGGTGATGTTGTTGTCTATAGTTTTTTTTTGCCAGGACTAGT
TTGCCATGTTATTTTTTTTTTCCTTTGAGCTGAGTGTCTATTGGAAACAGTTTCTCTACCTCCTAATGTAGGAGTAAGGT
TTGCATGCATTCTATTTGAATAAGTTCCAATCTGGATTGCAGCTGGACTGGTGGGGCCTAAGAACCACACTTAGATATGC
ATTTTGTGCCCATGGTGATGTTGTGTTGTCGGTAGTTTTTTTACCAAAACTTCTTTACCATGTTATTTCTTCTTTTCCTT
TGAGCCGATGGTCTGTTGGAAACCGTCTCTATACCTCCCAACGTAGGAATAAGATTTGCATACATTTTATCCTCGTAGAC
ACACTTGTGAGAGTGAATATACTGGTGGTGTTGTGCATACATAGATGAAAAGGAGATTGATGGTTGGTGTACTTGTATGT
ACATTTATAGGCAATGCTACTTTTGCAACGTTAGCATCTGTTTTATTATCTATACTAAAAGTAAGGAGGCAACAATAGAA
GTACCATTTGTCTATTTACTACTAAAAATAAGAATGTGCAAGGGCTATTAGCTAGAAGAATTGTTAAGAAAATTGACTAG
ACATCTAAGGAGTGTTTGGTAGGGAGGAAATAGTTTTCTATTGGTTTTTAATTTTCTCATGTTTGATCAGTCAAAGAGTG
TGTTATGACTCATGGCCGCTTGTCTAGTGGGGCAGCTCCTCTGTTTTGGGTAAACGTGAAACTCGACTCTACGAATCTGT
GGCGTTAAGACGGAAGCTTTTTGTAGTGCTAGTAGGAATGCAAGTGAATGTGACTTATTTCCAAATAATTTTCTCCCCTT
TATGGTTTATTTTATTTTATGAGAAACAAAAAAAATCTTATTTTCAAGTTTGGTTTATTTTCATTAAAATTAGATCTAGT
TGTTTTTTTAATTTTCTTAAACTTTGTCGGAGATGAACGTTAATGGTTGATCAAGTTGTCTAATAAATCACTACTATTTT
CCACACTATGTACCACTTTTTCTTTTTTATTCACAAGACATATTTTTCTTTGTTGACTACGAAAATGCATGAAAATGACC
TATTTTTTTTTTTATGATATTATATTTTTCCTTTCACTGGATTACTCTATTTATCACCTCTTTATAGAAGTATTTCTTTC
CTTGACGACTGAAAAACATAAATAAATAATTTCACTTTAAAATTCGGACCTCAACATCCTATTGATCATGATATTTTGCA
ATCAATATAGTTTGAGAAGATTTTATTTCTAATTTCAATATCTAAAAGAATATGAAAATTCAAGATTTTGAGAACTCTTA
ATCATATTTCGAGTTTGATTTGATATTTTTGAGGGGTTCAAATCTAGCTAAATACTAATATCTTGTACTATTTCTATGTT
GTTTGCAAACAAGGTACAATAGAAAAATGAAAAGGAAGAGGGTCAAGAATACAAGGTCTCAAGTTCACATTTCAATAAAA
ACATTAGGTGATTTCTAGAATTAGTCGAGATACACAAATAAATATTATCCAAAAAGAAAAAAGAAATGCCGAAAATGCCA
ACTAAAAATGAACCACTACCACAAAAGCCAGCAAGGATGTTAATTATTTATTAGTATACTTCAAAAAACCAAGATATTTA
TAAATATTAATAATTTGTCTACTTTGCTTTTTGTGTTAATTACGCATAATATTATTTTTAACAGTAAAATTCTCCCAGAC
ACATGTAAGTTGGCCGGCTTGCACGAAAAATGCTCAAAAAACAAAAACATTGAATTTAATATTACAATTAGAATAATAAA
GATACCTAATAAAAGTCAAACAAAGTGCCCCTTTTTATACATTCATATACAAGTCTACCAAAATGCCACTTTTATTATCA
CTAAAATTCCAATTTTAAACAAATGAAATTGGCCTTTTAGCAATCTCCTATAATTGGTCATTTCTTACTTTATATTAATT
TCGTGAGAAAACTAAAATAAAAGACTTATATATTGGATTTATAGAGTATCATCCATAGATTCAAGAGTAGTTTATGGATA
ATATGTAAATATTTCTTTACTACCCCTTGTTACGAATGGAGGAGGCTAGGTTAATCGAAAGATAGTTATTAATATAATTT
ATTAACTTATAATTAAATGTCAAATACGTATGTTAAAAATATTATTAATTATTTAATTATAACTCTAATACTATTAATAC
AACAACAACAACAAAAACCTCAATATAGTCTTAGAAATAAAGACTATTTCTGAAAGACCGTCAGCTCGAGTAACGAACAT
TAAAGCATGTAAAATAACTATACAAAAATAAAGAAGATATAAAAAAGCAATAACATAACATACCAAAAATGAGCAACAAT
CATTACAAACTAACATAATAACTAAAGCACAATTATAAAAATTCATAAATTTTAAATTCTGAATTTGTTTCAATGAGTCA
ATATTTTAATTTTACTATCATCCTAGTCCCTATTTTTTTTAACTTCTCTTTCTTACCCCTACCCTTCCAAAAGAAAAAAG
AAAAATTCAAAGAAACAAATAAAAGAATCCAACCAAAAATTGGACTCTTTTTTCTTTTATGTAAAATTAAAACAAATTAA
TTAATTTACTAAAAAAAGACTAATAGCACTACTCAAACACTTTCTTTCTCCCACGCGTTTACACCCCCCCCCCCCACACC
CCCACCTTTCTCTCTGCAAATTCGTCGGTCGTCTTTCTCAAACTCCATTTTTCATTCCTCAAAAACCTCTCTTTATCTTT
CTATATTTGCTCCAAAAAGTTTTCCATTTTTTTTTTTTAGTTTTGTTTGTTCAGTACAAGTAAAAGTTGCTGCAAATTCA
CTCTTTTTAAAATAAAATAAAATTTGGTGTTGAATTGAATTGATTGTTGCTGAAGAAATTGAATCAGATCCAATTAATGG
TTTCAAAATTACTTCTTGTTTTCTCTTTTTCTACTCCTAGAAGATCCATTCTCCTTTCTCCTTCATAATATTTCTATATT
TTTTTTACTTTATTACTCGAAATTCTTGATTTTTGATTTTTGGTTTTGGGTGTATTTGGTTCTATAGAGTTTTTCCTTTG
TGGGTTTTGTTGTTTGTGAGATTTAGGGTTGTGGGTATTGATTAGATCAGTTTATAATGTCGGCAATGAAGAGTTCAGGT
CAATTCTTTACAATTGGGCTAGTAACAGCTTGGTATTCATCAAACATTGGGGTTTTGTTACTGAACAAGTATTTGTTAAG
CAATTATGGGTTTAAATACCCAATTTTTCTTACTATGTGTCATATGACTGCTTGTTCTTTACTGAGTTATATAGCTATTG
CTTGGATGAAAATTGTACCAATGCAGACTATAAGATCTAGGGTTCAGTTTATGAAGATCTCTGCTTTGAGTCTTATTTTT
TGTACATCTGTTGTTAGTGGCAATATCTCACTTAGGTATTTGCCAGTATCTTTTAATCAGGCTATAGGTGCTACTACACC
TTTCTTTACTGCTGTATTTGCTTACTTGATGACATTCAAGAGGGAGGCATGGTTGACTTATGTCACTCTAATTCCTGTTG
TCACCGGGGTTGTCATCGCCAGTGGGGTATGCCCTTTTTATATTTCGTCAAATTTGTAGTTGAATTGTGGTTATTGTCTA
ATGATAATGATATTTCATTGAAATTATAGTTGTATTGTGGTACTATGTCTAATGCTTTTGATCTGTTTTTGGTTAGTTTA
ATCAACTAGGCTTTAAATTCGTGATCTTTTAATATAATCGTCTGAAACTTTGGGAATCATAGTGGTGATTCGGCCTAGTG
GTCAATGTTGCTGGTTCAAATTCTAGTAGAGACAAAAGAGCACTAGGTGGTTTTTTTCCATCTGTCCTAGTGGACAGAGT
TACCCCGTAGATGTTGCTTGTGGGAGATATATCTTGTAATTAGTCAAGGTGCATGAAAGCTGATCTAGACACCACGGTCA
TAAAAATAAATAAATCATAGTGGTGATTCGGCTGCATGCACCAGCTTCTTAGCTCAATAGAGTGGTTATCAAAAAAAATC
AGAGTGGTGATTCGGCTGCATGCACCAGCTTCTTAGCTCAATAGAGTGGTTATCAAAAAAAATCATAGTGGTGATTCGGC
TGCATACCACTAGCTTCTTAGCTCAATAAAGTCAGGCTATTTATTCAGTGCGGCTTCAGTATATTTGGAATGTGGCAAAA
GGAAAATCTTCTGATCTAGGCTTATAACAAGGACTGCATTAATATTCTACATGACCAAGTTTATGAGCATTTTTGTTTTA
GTAGTCTAATATGTGGAAGAAAATCTATCATGTCTACTTTAGAAACTAATATAGTTTCTATTGCAATTTGTTTTCCTTCT
CGTTGTTTGTTTCCTTCTTTCTTTTAGGGAGTCGAGGGGTGGGATTGGTAGAATATACAAGAGTGGGGGATCTTTGTGTT
AGCTGTGAAGAAATACCATGAAACCTCCTAGTTATTTCATGATCAAGGGTGTAATACTGTCTGTAGAACTGGTCCTTCTA
TGTATTGTTAACATAGTATGGTTAGGTAATTATTGTTATGATGAATGAATCTGCTAAAAGAGAAGTGATTAGAATTTATT
TCCTTGTTATATGATTGAGAGCGAGTTCTTTCTTCAGATTATAGATTTAATAGTAGCACAATGTTTAGGGTGTGAACGAA
GTACCTTCTGAGCGCTTGCATCGATATTCTATATGACTAATTTGTAGCAGTTTCCTTCTTCAAAAACTGTATTAGCTGAT
TCATTTTATTTGCACAATGCTGATGGAGAAATTTATTTGTGTCTGATTCATTTCCATATATCCTCTCAGGGTGAACCAAG
TTTTCATCTATTTGGATTCATAATTTGTATCGGTGCAACAGCTGCAAGAGCACTCAAGTCAGTGCTTCAGGGGATTTTGC
TGTCTTCTGAAGGGTAATTACTGCACATATAAATATGTACTTTACATACTAGTGAATCCGTAGCCTAGTTTTGTGCTTTT
TGATGTGAACATATTGGGCCTAGGATATATGAATGCTGAAATGTTTCTTTTTGATTAAAGGGAGAAGCTGAATTCCATGA
ACCTTCTACTCTATATGGCTCCCATAGCAGTTGTATTTCTGTTACCGGCAACACTTATGATGGAAGAAAATGTAGTTGGC
ATCACATTGGCACTTGCAAGAGATGATAGTAGAATCATCTGGCTTTTGCTATTCAATTCTGCGCTGGCATATTTTGTAAA
TCTGACCAACTTTCTGGTGACAAAACACACCAGTGCCCTGACTCTTCAGGTATTCCTCCTCATTTACTAGTCAGATTTCT
TTTTATATGAATTAGTCTTTAGTTTTGTCACTTGTCAGAAAAGATTGAGTGTTGCTCTTTGAATTCATAGATCATTGCTG
CAATCTGATGAAGAAATTATGTTGATTGTTGTGATCTTTAATCTATGAATTTCATGATAACTCCACAAATTATGCGTGGA
CTGGGGACCTACTTATTCAAAAAAAATCTCTCTTTCTTTGCTTCATCATATATAGCTAGGCTTAGTTTGATCATATTATT
TTCTGGGAGGCACTTTCATAGTTTCATTGCCTTTCTTGCTCTTGAGATTCTAACTTCTGATAAACATAAAAATATCGAAT
TCCGTATTCTTGGATAGTTCTGTACCCCTAGTGAACAGTCTGCATGGAGGTTCGATGTTTTCATCTATGATTTCTTTTTG
ATGTTTACTTTTTCTTTCTGACATTTAGTTACCAAGAGTTTGTTATTTCAAACATTTGGATTCCATTTCTATGCTGTTTT
ATATTTATTGTTGCGGACTTTTATGTGCAAACGCTGTTTTTAAATTGAATCAAACTTTGGAAAAATTATACAAAAACACA
AGTGAAGGATAAAGATTATAGGGGTGGTGCTGTCCTGATGGGCACCCACTTGAAGTTTGGACAGAATTAGGAGTCCCAGT
CCCTTGTAGGGAATTTTTACTTCCCATGTTAAACCCGTTAATGGAGATAAAACTTTTCATTTCAGAATGTTCCTGTGTTT
ACTTCTTTTAATTTTATTTTTTTAAAAAAAATTTTCACTTCAAGACTCATCCTCTTTAGAGTTCGGTGGGGATTGTCGTG
TAATGAACCACAAAGAAGAGTTACATGTAGGTCATGGATCCCTGTAATTAGCACAGAAGTGAAATGGTTCGTTTTCGTAG
AGTTTGGAAATATTTTGTAAACGATAATCCAATTGTTATATATGAATCACAACATAGCAAAACTATAGTAAAATAATTCA
TGATTTGTCCCAAACTAGCATTAAGCAAAGGAAAGAGTTGAAAATGTTGTTGTTTCATGCTTTGGGGAACATAAATTACA
GTATTATTTGATGAAACAGGAGAAGTTAAACCATGTGAGTTTTGTAGTTATACAAAAGGTGCTAGAACTTTGTGTTTAAG
GAAAGTGGAAGCTAATTTGAAGCAAATTCATTTAAATTCTGGAAATGAAGATTTTACCATTTGAGTAAAGGTGCCAGGTA
TTTTGATGGACTAGATAGGATACTGACTAAATTAAAATTGGGATAGAGAGAGGGCAATACGAGATAGTTGGTTTCATTTT
TACAAGAGATCTTCATTTTTACACGAGATCTGGAAAAATCATTTTCTTCTATTCATTTTATAAGAGGGCAAGAGATCTTG
ATTTCTCGGTAATACCTGGATGGTCTATAGTTATATCTTTCCCTTCAGTTACTGTGTTCCATGATTCTCTGCATTTACCT
TTTTCTTTTTGGCTAAGAAGGAATGCACCTTTTTTTAATCTCTTCTATCGAGATTATTTGCGCTTATAACAAAAATTGCT
TGCACTTACAGGTCCTGGGAAACGCAAAAGGAGCTGTAGCTGTAGTCATCTCAATCTTAATATTTAGAAACCCGGTGTCA
GTTACAGGGATGCTGGGCTATGCACTTACAGTTTTTGGAGTCATACTCTACAGTGAAGCGAAGAAACGTAGTAAATGAGC
ATTGAAAATTTTCCACTTGCGACTTCTGAAATTAATTGTTTGTTCAAGAAATGATTCACTTTCACGAGGCAAGTCGCGGA
TCATGCTCTTGCATTTGGTGCCACAAATTTGTATCTTTTGCCCTGAAAAACCTGTGAAACAGGCTTTCATCTGTAACAGC
CAAGAGAACAGGAATAGGCTGAATAGCAAGTCTTAAGAAGTGACTTGATTTGTCTATCTTTTTGTCTTTTATTCTTTCAG
AAAGATTGTAAAATTGAGACTACACACAATATGTTACTATATAGTTGTCAAATTGATTTATTAATGAAAAAGGATCTCAA
TATTAGAAATTTATAAATGGCTTCTTTTGTGTGAGGAAAATATTTATCATTCAATGATTGACTTATAAAGGATCCAAAGA
TGAAATGGTCCATTGCTGGTTTTCTGCTTAGTAAAGAGTTTGTGTCTCAAGCCTGTTTTTATTTATATAACATAGTTTGA
TTGATATGGTGAACTTGTGTTCTTAGATATGTCATAACATCTTGTTTACGAGGAAAATGGTGCAATTGAACTTGTATGAG
GTCAAGGACACACGTCTTAGCATAACTCGTTTGCATTGAGGACGATATAGTAAATGAATATAATAAGACAAATTTAATGT
GAAATGGAAAGCTTTCTGCTCAAGAATAAAAGTGTGTTGTTACAGTATTCCTTGGAGTCAACTGTCTCACCATTGTGTGT
AAAGTACTATTTATAGTTTACAAATGTGATATATATCAATCAATAGAAAAGTCCCACTTGAAGTCCTAAAGTGCGGTGAT
CAATAATTGTTATCAACATGGAGATGTGTGGTGTCAACCAATATTCCTCTCTAATGATCTTGGAATAAAAAATGTGGGAT
TATTTTATCTTACATTTGATTATGAGTATTAATTAGTTCCGTAAATTAGTTTAGACTAAAATAGTGGAACAAATTATTTC
AGGACTTCCGGATGATTTTTTTGCCAAATCTTTATGCAATCCTCTGTAGGAGTTGGGGTGCAGTACATGAAGCCTCACCA
TTTTTTGCATGTATTTTTGGATATTTAGGAGTCATTTTATAGGAATTAGGCGATTTTCTTAATTTTTCCGGTCTATTAGC
CCATGAATATTTTGGTGATGTGGCTTCCGGACAATTTCTTACAAAACTTTTACGAAACACTCTGTAGGGAGTCGGGGGAG
AATTACGTGAAGCCTCATCATTTTTTGCACATATTTTGGGCATTGAGGAGTCATTTGCCGGAATTAGGTGATTTTCTCAG
CTTTTCGTGTGTTAGCCCATGAATATTTTGTTGATATGTCACCCGAACGATATATTTATAAACCTTTACAGAACCCTTCG
TAGGGAGTTGGAAAGCAGCACGTGAAGCCTCACAATTTTTTGCACGTATTTTGTGCATTTAGGATCAATTTTAAAGATTT
AAGTGATTTTCTGAGTTTTACATGTGTGTTAGCCCATGAATATTTTGGTGATATGACTTCTGGACGATTTTTTTGTAAAA
CCCTTACGGAACCCTTCATAGGGAGTTAGGGGAGAAGTGCATGAAACCTCAACATTTTTTGCTCGTATTTAGCTCATTTG
GGAGCCATTTTACTGGAATTATGTGATTTTCTCAAGTTTATGTATGTGTCAAATCATGAATATTTTGAAGATTTGGCTTC
AAAACGATTTTTTTTGTAAAACCTTAAGGAACCCCCTCCATAATAAATTGAGGGAGCAGTAAGTGAGACCTCACTATTTT
TTGCACGTATTTCTGACATTTAAGAGCCATTTAACAAGAATTAAGCAGTTTTTTCATTTTTTCATGTTTGTTAACCCATG
CATATTTTAGTGATATGACTTCTAGACAATTGTTATTGCAGAACCTTCAGTAGGGAGTTGGGGGGTAAATACGTGAAGCC
TCACCACTTTTTGCACATATTTATTGCATTTATGAGCCATTTTGCAGGAATTAGACGATTTTCTCACTTTTCGTGTTTGT
TAGCCATTGATATTTTAGTGAGAGTTGGGGGAGCATTATGTATAGTTCCTTCTAAAATGGCCAAATGACCAGATATACAC
ATATGCTTGTATACACGCGCTAGGTGGGCTCACTTTCTTCAATTTTATTTTCCTATTTATTTCAGATGCAGTAGACCCCA
CTTTTTATTTAACTTATTCTTTTAATTAGGTTAAAATTCTCAGTTCCAAACATAACCAACAACATGTCTACTCTTCAATT
GAATATCAACCTTTCTTATTCTTCTACATTATTCTTAGCAAGTAATGCAAGTCACAGTGACCCAAGAATTGTTCTTTTCA
AGATTACTTGCTCCGCCACCCAGATAATTTTAATAGTGTCATTTATCATGTGATGTAATCTTCTAAAAAATAAATAAATC
GATCTTTAAATGAAAAAATGAATCTTGCAAATTGGTATTTTCTAAATCAGTAAATCTTCAAGTTCAGATGTAATGGTGAA
AGAGTTGGAGGAAGGTGAAAAGAATGGGTGTACATACGTTGTGGTTCTATATTTATGAATTGAAGAGGGAAATAACTTAT
TTTTGGGCATTGACATGGAGAAGAAATTTCAAGCTCCATAGCTAGATCTAGTTGACTTTGCAAATCTATATTTATTAGTG
AGGAAAATAACTTTGAACCTTGAATCTAATAGCGAAATTTTTTAGAGAAGATTAGAAATTCAAAAGATTCAAGATTTGAA
ATGGAAGTTACCATTGAAGCTTTGAAATGAAAGACAATCGTTCCCAAGCTTCAAGCTTTTTAAATGGCAGAAGAAAGGAA
GAAGATGGAAGATTTGTGGGAGAAAAAAAACTTAGAAATGCAAGTTGTAATTGAAAGCCTTAATTTTAGGCTGATTTGGA
CTTACACGTGGATTCCAAAATGCAGATAATGTGTTTTAGATACATGCGCGCCTAAGGGAGGTGTATTCACCTTCTTGAAT
AGGTCATCGTTTAAGGGTTATAAAATATCAAAAATAAAAAGTTTAGGGGGTAATAGGACCCTCGTGAAGTATTGGTGTGT
AGTTGAGAATTGACTAATAGATTAGGGGGGCATTTGACCATTTTCTCAGCAAACTTTAAAGTACACGACTTTCTTAGTTT
TTAGTGTGTATAAGCTCATGGATCTGGCGCCTTGGGGAACCTCAAAAGTTTTCTGAAAAAATATTATGAGGACCTGCATA
ATGAGTTGCGGGAACATTATAGTACCGCTATTTTTAAGGCATATTTTTTGAATTTACGACCCAACTTTTAGAAATTACGC
AACTTTCTTTGTTTTTCATGTGTATTAGCTCATTGATTTTCCGCCTTGGGGCACCTCAAAAATAAATTTGAATTTTTTTT
TATGAGTACCTCTGTAATGAGCTGGGGAGCATTACATAAAGTTCTGACATTTTTAAGGCATATTTTTGCATTTACGTACA
CACTTTTAAAAATTATGCGACTTTCTTGGTTTTATGTGTGTATTAGCCCATGGATTGCCGCCTTTGGGCACCTTTGAATT
TTAAGGCATATTTTCGCATTTTCAAGCCAACTTTTAGAAATTGCGCGGCTTTTTGTTTTTTCGTGTATAATGTCCATGGA
TCGCCTTGGACACCCCAGAAAAATTTCTGAAAAAACTTTATAAGAAGCTCCGTAATGAGTTGGGAAAGCATTATGTATAG
TCTCGCCATTTTAAGGCATATTTTAGCATTTACCAGCCAACTTTTAGGAATTACACATCTTTCTTGGATTTTCGTGTGTA
TTAGCCCATCGATATAAAGCCTCGAAACACCCAAAAAAAAATCAGAAAAAAATTGATGAGGACCTCCGTAATGACATGGG
GAAGCATTACGTATAGTCCTACCATTTTTAGACATATTTTCACATTTACGAGCAAACTTTTAGAAATTATGCGGTTTTCT
TGATTTTTCGTGTGTATTAGGAACACCCAAAAGAATTTTCTAAAAAGATTTTATGAAGACCTCTGTAATGAGTTGGGAAA
TCATTACATATAGTCCCACCATTTTTTTCAGGCATATTTTCGCATTTATGAGCCAACTTTAGGAATTACGCGATTTTTTT
TGTTTTTCTTATGTATTAGCCCATAGATCTGGCGCTTCGTTGCACCCAAATTTTTTTCTGAAAAGTATTTAGGAGAACCT
CTGTAATGAGTTGGCGAAACATTATGTACATTCCCACAATTTTTAGGCATATTTTCGCAATTACGAGTCATCTTATAGGA
ATTACACAATATTTTTTTGTGTGTTAATGGATTTGGCGCCTTGGAGCAATCGAAATTGCTTTCTAATAAAACTTTATAGG
GACCTCCGTATGAATTGAGAAAGAATTATGTACAATTCCTCCATTTTTTTAAGAGCCAACTATTAGGAATTACGCAACTT
TTTTTTATTTGCGTGTGTATTATCCCATGGATCTGGGGTCTCGGACCACCAAAAACTATTTTCTAAAAAACTTTATCAGG
ACCCCTTTATTGAGTTGGGGAAACATTACGTACAATCCCACCTTTTTCAGGCATATTTTCACATTTACAAGCCAAATAGG
AATTAAGCGACTTTCTTAGTTTTTCGTGTGTATTAACACATGGATCTGGCGCCTCGGAGCACCCAATTTTTTTCTGAAAA
ACTTTAAGAGGATCTCCGTAATGACTTGGGGAAGCTTTACGTAAATTTCCCGATTATTTCAGGCATATTTTAGCATTTAC
AAGCCAACTTTTAGGAATTACGCGACTTTCTTGATTTTTCATGTGTATTTGCCAATGGATATGGCGCCTCAGAGCACCGT
AAAAAAATATGAAAAAACTTTATAAGGACATCCGTAATCAGTTGGCGAAACATTACGTATAGTCCCACCATTTTTAAAGG
CATATTTCTGCATTTACAAGCAAACTTTTTGGAATAACCCGATTTTCTTAGTTTTTTCGTGTGTTTATCCCATGAATCTG
GTGTCTCAGAGCAACCAGAAAAAATTCGGAAAAACTTTATGAGGACCACTGTAATGAGTAGGGGAAGCATTACGTACAGT
CTCACTATTTTTTTTCCAGACATATTTTCCCATTTACGAGCCAACTTTTAGAAATTACGCAGTTTTCTTGATTTTTCGTG
TGTATTAGCCCATAGATCAGGTGCCTCAGAACACACAAATTTATTTTTATAAGGACATCTATAATGAGTTGGGAAAGCAT
TATGTACAGTCCTACCATTTTTTTCTAGCATATTTTTGCATTTATGAGCCAACTTTAAGGAATATTTTTTATTTTTCATG
TGTATTAGCCCATAAATCTGGTGTCTCGGAGCACCCATTTTTTTATGACCTCCGTAATGAATTGAGAAACATTACGTACA
ATCCCATAATTTATTCAGGCATATTTTCGTATTTACGAGCAAACTTTTAGGAATTATGCAGTTTTTCGTGTGTATCAGTC
CATGGATTAGGTACCTTAGAGCACCCAAAAAAAATTTGAAAAAACTTTATGAAGACCTCTGTNNNNNNNNNNNNNNNNNN
NNNNNNNNNNNNNNNNNNNNNNNNNNNNNNNNNNNNNNNNNNNNNNNNNNNNNNNNNNNNNNNNNNNNNNNNNNNNNNNN
NNNNNNNNNNNNNNNNNNNNNNNNNNNNNNNNNNNNNNNNNNNNNNNNTGATGACCTCCGTAATGAGTTGGGGAAGAATT
ACGTACAATCCCATCAATTTTTCAGGCATATTTTCAGAATTATGAGCGAACTTTTAAGAATTACGCAATTTTCTTGATTT
TCGTGTGTATTAGCTCACTGATCTGGCGCCTCAGAGCATCCAAAAGAAATTTCTGGAAAAACTTTATGAGGACCTATGTA
ATGAGTTGGGGAAGAATTACGTACAGTCCCAAAAAAAAATTCAGGCATATTTTCACATTTATGAGCTAACATTTAGAAAT
TATGCGACTTTCTTGGTTTTTCGTGCATATTAGCATATGGATCTGGTGCTTCGGAGCACCTAATTTTTTTTTTCTGAAAA
ACTTTATGAGGACCTCCATGATGTGTTAGGAAAACATTACGTATAGTTTCATTGTTGTTTTTGTGTGCATATTTTCACAT
TTGCAAGCCAACTTTCAGGAATTGCGCAAATTTCTTGACTTTTCCTGTATTAGCCCATGGATTTGGCGCCTCAAAGTACC
CAAAAAAATTCTTAAAAAATATTATGAGGACCTTCGTAATGAGTTGGGGAAGCATTACATACAATCCCACTGTTTTTCAA
ACATAGTTTTGCATTTACGAACCAACTTTAGTAATCACGCGACTTTCTTTGTTTTTCGTGTATATTAGCCCACGGATATG
GCGCCTCGTAACATCCAAAAATAATCTGAAAAAACTTTATGCGGACCTTTGTAATGAGTAGGAGAAGCATTACGTACAGT
CCCATCATTTTTTCATGCATATTTTAACATTTACGAGTTAACTTTTAGGAATTACGCGACTATCTTGGTTTTCATATGTA
TGAGCCCATGGATTTGGCGCCTCAAACACCCAAAAATATTTTCTGAAAACCTCCATAATGAGTTAGGGAAGCATTACGTA
CAGTTTCATCGATATTTTTTCAGGCATATTTTTGCATATTTGAGCTAACTTTTAGAAATTACTCGACTTTCTTTGTTTTT
CTTGTATATTAGCCCACGAATCACCCAAAATTTTTTGCTTAAAAAACTTTATGAGGACCTCTATAATGAGTTGGGGAAGC
ATTACATACAGTCCCACCGTTTTTCAAGGCATATTTTAGAATTTACGAGCCAATTTTTAGGAATTTACACGACTTCCTTG
GTTTTCATGTGTATTAGCCCATGGGTCTGGCGCCTCGCAGCACCCAAAAAAGTTTCTGAAATTTTTTTATGAGAACCTCC
ATAATGAATAGAGAGCATTACGTATAGTCCCATAGTTTTTTCAGGCATAATTTTACATTGATGAGCCAACTTTTAGGAAC
TACACGGCTTTCTTTGTTTTTCGTATTTATTAGCCCATAAATCTGGCGCCTCGAAGCACCTAATTTTTTTTAATGAAAAA
CCTCTATGAGGACTTCTGTAATGAGTTTGGAAAGCATTACGTACAATCTCACATTTTTTTATTCATTTTTTCATATTTAC
GAGCCAACTTTTAGAAATAACGCGACTTTCCTGATTTTTCGGGTGTACTAGCTCATTCATCTGGTGCCTCGGAGCATCCA
AAATTTCTTTTCTGAAAAACTTTATGAGGACCTTTGTAATAAGTTAGGTAAGTATTACGTACAGTCCCACCATTTTTTTC
AGGCATATTTTCGCATTTATGAGCCAACTTTTAGGAATTATGCGACTTTGTTTATTTTTTATGTGTATTATCCCATGGAT
CTGGTGCCTCGAAGTATCCAAAAAAAATTCTGAAAAAAACATAATGAGGACCCCCGTTGTGAGTTGAGGAAGCATTACGT
AGAGTCCCATCATTTTTTCCATGCATATTTTCGCATTTATGAGCCAACTTTTAGGAATTACCTGACTTTATTGATTTTTT
GTGTGTATTAGCCCATGGATCTAGCGTCACGGGGCGCTTCAAAACTTTTTCTGAAAAAACTTTATTAGGACCTCCGTAAT
GAGTTGAGGATTCCATTATGTACAGTCCCACCATTTTTCCATACATTTTTCGCATTTACGAGCCAACTTTTAGGAATAAC
GCGACTTTCTTGGGTTTTCGTTTGTATTAGTCCATGAATTTGGCTCCTCGGTGCACCCAAAATATTTTTCTGAAAAAGAC
TTCCTTAGTGAGTTGGGGAAGCATTACGTATAGTCCCACCATCTTTTAGAAATTACGCGTTTTTTCTGTGTTTTTCATGT
GTGTATTAGTCTATGGATCTTGCGCCTCGGAGCATTCAAAAAAAAATTCTGAAAATTATTTTTAAGGACCTTTGTAATGA
GCTGGGGTAGCATTACGTACAGTCCCATCAATTTTTTCAGGCATATTTTCGCATTTATGAGCCAACTTTTAGAAATTCGG
TGACTTACTTGGTTTTTCAGGAGTTGAAGAAGCGTACATGAAGCCTCACCATTTTTTGCTCATATTTTTGGCATTAAGTA
GCTATTTTATAGGAATTAGATGATTTTCTTAGTTTTTCTTGTGTGCTAGCCCATAAATATTTCGATGAGATAAGACTTTC
GGACTATAATTTTTTTAAAATCTTCACGGAGCCTATCGTAGGGAGTTGGGGGAGCAGTATGTGAAGCCTCACTTTTTTTC
TACATATTTAGATATTGAGGAACCATTTTACCGAAATTAGGCAATTTTCTCAATTTTTCGTGTGTGTTAGCCCATGAATA
TTTAGGTGATTTGATTTCTAGATGATTTTTTTGCAAAACCTTCACGGAACCCTCTGTAGAGAGTTGGGGGAGCACTACGT
GAAGCCTCACTATTTTTTGCACATATGTTGGGCAATTAGGAACCATTTTACATTAATTAGAAAAAAAATTCAATTTTTTG
TGTATGTGCTAACCCATGAATATATTGGTGATATGGCTTCAAGACGATTTTTTTTTACAAAATTTTTACGAAATCCTCCG
TAGAGATTCGGGAGAGTAATACGTGAAGTCTCACCATTTTTTTTGCACATTTGAGCTATTTTACAAAAAATATGCGATTT
TCTCAACTTCTTACATGTTAGCCCGTAAATATTTTGATGATATAGCTTCCGAACAATTTTTGCAATCTGACCATCCCATC
CTACAACTCCTCTAAGTACAATGGAAACACAAAATCTTGTGCGTTCAAGTCCGCTTCAAGGCATACTATTGAAAATGCTC
AGTATAATAAACGAACTCAGATCGAATTGGTATATCAATACTAATTCAATCCTAGATCTTGAAATTGGAATAAATTCACT
AGAGGATCGCGAAATCTTGTTGATCTTCTCAATGGGGAGTCTTTAAAATCTATCACAATGCAAGTGCTCTTTGGGTATAT
GCTTCAACAAGAATCACATAAGAGGTAAATTATAGACCTTCAGTAAAATGTCCACCCATAATCCAGCTAACAAAATACAT
TACATAGACCAGGAAGTTGGCAAATGCACTAAATTTGTAACAATTCATGAACTTCCATGAGCAGTAACAATGTGCACCAT
CTTGCTGCTTTTCTTCCATTCTTCTGGATTTTATTTCCCTGAACTTGGAGAGGAGAATGTCAAACCTGTTGACAATTATA
TCGATAAATGTCAGAGAGGAGAGGAGCGCTGGACTGAATTGGTCGCGACACCCTTTTTCACTGGGAGGATGCATGTACTT
ACCTAAAGTCGTTAACAGAACAAGGTTCTTTTGCTGGTGGTAAAAGTTGCCCCTTAAGTTGAAAAATACCAAGAAAATTG
AACTCTAATAGTACACCACCAAGGGATGGTAGAATAGGTGTGATCCTTCTACCCTTAACTAGAAGTCTTCGATTCGAGCC
TTCTTGGTAGTTGGTTTACCAAGTCAAATCCAGATTAGTTGAGCTAGTTGGCTTTGGTTTCAGATACAGGATACCAATAC
CAACTATTTATTACTAATCAGCCTATTAGAAACTAATAATTGAAAAGTGCATGTCAACAAAGATAAGGAACAGCATGAGA
GGACAATCATGTAACAACACTCGTAAGAACTGCACAACTTTCCCGCCAAAGGTCATGATAAAACAGCAGGAACATTTAAC
ATCCGAAAGTTAAAGGAACAACAACAACAACGAAAGGATAAGTTTTCACAGTTGTGGAAATCAGATCACACAGTAAACCA
AAATGGCACACCAATTGGAGATATACGGAAAAGAAGAAGAAAACAAATATTAAAAGACCAAGCTCCCTGGATAAAATAAT
TGACGGAGATACAGTTTAAGAATCTGGAACAGTTGCTGCTGGACGCTTCATTGAAGCAGACTTGATTAAATGATTGTAGC
TGCCTTTCTCCTTGAAAAGCTGTGAAAAATGAGGTTTGCAGTACAAAATCCCATCGAGGGCAGCATAATTCGAAGGATTT
AAAGAGCACCCACCATGAGAACACTTGAAACACGACTTGTGATAACTTTGGTTCTCCACTGTCACCTGAAAAAATGGTCA
ATCAACTTAGATGTATGTCAAGAAATTGAAGTGTTGCAGAAAAAAGGCCTGCGGTTGAAAACTACTCCAGTTTCGGAGTT
CTGAAAAATGAATGGTCCAGAAGGTACCCTTCAAAGTTCATACTTACATCTCAAAAAGATAAAGACATTAACAATTTGTA
GTCAACAGAACAGGGACAAATGTTGTCAACAATTTAAATGATGAAATGAACTCAAAGCTCAAAAACTCTGGAATATAAAC
AAGTCACGTATATGTAGTTCAATTTTGAAAAGTTCCAATATTCGGAGATGGCTACATTTAGATATCAAAATAAGCACATA
GGTTAACACTAATCAGATCAACTAACTTCCTAAAATAAGCATATAGAAGGTTCAAATGACTCTTCCTTTTTTTAATTTTG
GAATTCTTACCTAGCACATAGTTGAATTTACCTAATAAAGTTCTTTACTACCTTACAACTCAAAAGTGGAAGAGTTCACT
GGTGTGAGGCTGCTGCGAAGATGGGGTAGCAGTGATAGCACACACAACTTACCTAATAATTTCGAGTTAGTATTCAGTGG
GATGTCTAATGAGGAAGTAGAATAGAGTGGTGCACTGGATGACATCCTTCCTTCAAAGAGCTACTAATGATTATGCTGTG
AGCAAATAAGCTTGAATTTTAAGAAACTAAGTTCATCTATGCTTAAGTTAAATTTCTCTAAGTCTTAAGAGGATAGACAA
CACATTTGCTGTCACTACCACGAACTGATGATACTGGCATTTCTAACAGTGTTCTATTCTATATTTATTTAAAAAGAATA
CGGACACAACAATTGTCAACCATGCAAACTTCAACCACTCTATTATTAGCTACCATCCATTCCCATTTGGATCATTATAT
TATTATCCATCATCCTGCAGCAACATAGCATGTTTCCAATCGAAAGAGAGATTCTCCGACTTTGAAACCTGGCTTATATA
TTTACATTTGAGGAAAGATGAACCTTCTTTCTTGTGCCAGTAGAAAATGATTAAAATTACAGGAGTGCATAATATTACAA
CAGAAATCAACTTTGAATCTATCTCTTGTGGATGAAAGAGATGAAACTTTTTGACACTCAAGACTAACTCCAGAAACAAA
AAAGTTATTATTGAAATGAGAACTCCCACCCCTGACCCCTCAATACCAAACAACTCTTCCCCGGATAAGGTTCACAATGT
GGACCAAAGTCAACTAAAGGATAAGCACAATTTATCCCTCAATAAAGACATCATAATAGGGTGAAATTTTGAGAATTTGA
TATCTATACCTTCTCAAGTGGATAAGCCGTTTTACCGCAGGTGGCACATTTTTCCTGTGTCCCAGAAAACATGCCGGCAG
CTTTGCTTGGAGATTTTGTCTGTGTAAGCAAGAGAAGAAAAAATAAGAGGCACAACATTGCATCAGATCTAAGAAAAATA
CACTGTTCTTCTCTTTCAGTATGTTAATCTTAGGTATCAAAAGTTGCAAAGATAGTTACCAGCATTGGAGTTAACTTCTC
AGCTGACTTCACAGCTAACACAAGTAAAATGCATTTTCATATTAGATCAAGTATTATGGTCTTTAATGTTGAATAAAGGA
TTAAGCAAGAAATAAACACTTACGAGATTGAAAGTTCTTATTGAAGTTGCCAGACTCCTTGTAGAGCTGTTCAAAATGAG
GCTTGCAATACAGAACACCTTCCATTGAGGAGTAACTGCTCAGCTAAGAAAAGATCACATAAACATATAACATCAGTCAG
TATGCATGAAAACACCATAATCTTTTCATATTGGAACTCTACATATACTACATACACCAACGGTAGCCACATGTAATCAA
GGGGTGTCAATTGACATCCCTTTATCAGAAAATTACACTGTGTAGCTAGGTAAAAAATATTTGTTTATGTATATATAATA
TACATTGACTCCCCTTTGCTTCTTCGTGAGTTTACTCATTCATACTTTAACACCCCTTAATAAAAATTCTCTCTCCGCCA
CTGACATACACTAAGACAATTATTCTAATGATTGAGCCAGTAGCAACTCAAATTACAACTCCTATTGCATCATGCTCCAA
CATCAGGATAATGGAAGTTTACCCTTTTATCATTTTTCCAACTCAAATCAAGAAAAAATCTAGGATGAAAAATTGTAATC
TATTATCAGTTAAGGTTTGCTCCACACTAAAAGTCAAGATTTTGAATCTTTGCATCTGCCAGGGGTGGAGCTAGAATATA
GCTTATGGTTCCGTGAATCCAGTAGCTTTGAACTTTGGTCAAAACCAGTATTTGTCTTTAAAATCCATTGAATATGCACA
AATTATTAATTTTGAACCCGGCAACTTAAAAGAACTATAATAGAATCTTGACCCCATAAGCTTCAATCTTGGCTCAACCT
CTAGCTTCTACCTCAACACATTAAGAAAAACCCAATAATCTATGGTGCTCTCTTGGCAAAAATCAAGTCTTAATCAATCA
ACTACAACTCAATCCCAAACAAGTTTAGCTCGATTGTATCAATCATCTACATCCATTCTACTTTATTCATGCAAGAAAGA
AACACTATGCAATAAAAACATAGCAAGAAGATTATAATGTGCAAAACTTTAAGTAGGATGAAAAATTGCAATCTATCAGT
CAGGGGTTTGCTCCACATTTTAAGTCAAAAGTTTGAATGTTTGTTTCAGTGGAGCTAGAGCATAGCTTATGGTTCCATGA
ATCCAGTAGCTTTGGGCAAAACCTGTATTTTATCTTAAAAAATCCATCAAAGATGTACAAATTATTAATTTAGAACCCAA
AACTTAAAAGAGCTAGAATCCCAACCCCATAAACTTCAAATCCTCGCTCCACCTCTAGCTCACCGAGAAATCTATGGTCC
TCTCAACAAAAAATCAAGTTTTAATCAATCAACTACGACTCAATCCCAATACAAGTTGAGCTCAATTCTATCAATCATCT
ACATCCATTCTACAATAAAAACATAGCAATAAGATTATAATGTGCAAAACTTTAAGTAAATTACCTTGAGAGTTCCTTTA
CAATGGGTACATTTGAAGCAAGATTTGTGATAACTAATCCCATCAGCTGACAAAAGCTCAACTGGGTAAACAGTCTTTTC
ACAAGCCTTGCATTTCTGTTGAGTCCCTGTAAACGACATGACTTCAACACAACAAAAATAATCCTAGATCTGATCCTCCA
ACCTCTTTGACTCTACAAAAAAAATCAATCAAATCACACTATTTCTCATATACCATAAACAACTAATTACAAAAATCAAT
ACAAAATTTAAGCAAAAGCTACTAAGTTCACGTAAAACTATAGATCTGCATCTGCGTAAAAATTACGCAGACACAGATCT
ATACTATGAAAAAGTAAGCAATAAAAACAGTTTTAATAGGTCAAAAGATGCATACATTGGAAGATCAAAATAAATATTGC
TGCAAGTTGTTGATTATGTGTGGATTGCAAGTTTGTGATGCGGCGAGCGTTAATGGCGGATGAAGAGAATGTTTTTCTGG
GAGAATGAGCCAAAGAGAGAATGATGAATGGGAGAAAAAAGAAGAGGAAAAAGCAGAGAGAAGGGGCCAGAAATATCTTA
GTTTATTTAGAAGAAGTAATTGGCTGACTATATATCATGAAATGTAATGGACAACATGTAGACTTGTATTAGACTTGACA
TAATATAAATCTTTTGTTTTGTCAACTAATCTCGAGTTGGCGTAGATTTTGGGAGTAGATTTTGAAAGTTTATATTTTGA
ATATATATATATATACGGACGTGAAATTTGATTAGATTTTGATTTTTGAGTTTCGCTCATATTAGGTTTTGGCTTTTTGA
GATTTGCACTCACTCACAAAAAAAAATTAAAAAAATCAAAATGCAAGTTCAAACAATATAATTTAAAACTTTGAAAATTT
GTGATGGCAAAAACTCAAATTTGGGAGAATTTTTATAGTTCAATTGGTTGATTAAACGGGTTTTTTTTTACCTTTCATTG
GTGAGAGTTCTATTCTTCATCTCTCATTGGTAAGAGTTTGATTCTCCACTTTGTAGTCAGCTCCTCATTTCTCTTTCTCC
TACCCCCATTGGAAAAGAAAAATAAAACATTTAACTTACAAGTTTCTACTTTCAAATATGTGATCTAACATGGTTGGAAC
ACAAAAATAAAACTAAAAAGATAGGTTTATTAAAAGTAGCACCAGTTAACCTTGTCGAGAGAAGAGAACTTCATATTCTT
GATCTCAGTTACTCTTATTATTAGATCTTCATCATGTTTGTTATCTTTATTTACCTAAAAGTTGACCTTTCTACAGATAT
ATTTAATTAAGATCTTACTGATATTCAATATGTATTTAGAGTTTTCAATAGTAAGAGAATGATGGTATATGTTTTTATCC
TTAACTAGCTTGATAGCAAGTAGATGAATCTTTTTCCACCTATGCTTCTTAGTATCTCATTAGTTTAGCTAATAGCTAGG
GTTAGCACCTTTTTTATGCTACATAACTCAAATTTGCGGATCAGTCTCCTTTGAATGGAAAGGGCTTCCAATGGCAAAGT
TGTATATTCTATTTGTTAGCGCAAAAATAATAAAAACACAATAATTAACATGGTTGGGAATTTCATTTTTAAAAAAGGAG
GCATTTAATTGCTAGAAAAATTAACGATAAGGGCATTAACTTATGATATTCATAGCACGAGTTGGAAATAGAGTTGTTGC
TTATTCAGCGAGCTATATCGCAATTCATTTTTGGACATAATTGTTCACGAAAGGTGGCATGGGACATATGTCAGCAATGG
AAGTCTAACATCCGAGCGTGAGACATCTTACGATGTCATGATGCGCCCATTCCTATATGGTCATTTCTTTAATACTTCTG
CCTTTCGGGAGTCTCTTTGTAGGATACTTGGTCAAAATGTGACATGTTAGCCCATAAATAAGTATTGTGATGAAGCGACT
GTTACTTACTCGACACAACCGTATGAGGTCACAATTCACCCAACACGATCACTCGAAGTGAACAAGAATTGAGGATCGAA
TGTGGGCGGAATTCCTGCTAATGGCTGAGATGTTCAATCGACTCTCTCCCCCCACTATGGGGGGTACTCCAGAGCCTAAG
AGTGAGCAGAAAAGGTTAACTATCGTATGGAGTATTGACCACAACAAGGAACGGACATGCCTTGAAGCGAAAGAACAAAA
ACGAGCGGAATCAATGATCTAATTACTTTACTTAATTATTTAGAAAGATGAACTTCTAAAACTTATACTATGCCTAATAC
GGTTTTAAAAGTTAGAGATTAAAAGTGCTTCACTTTATCAAAGAATATGGACTAATAGTGCTCCCATTAAAAAGAAATAA
GATTACTTTAAACCTAAATCTAAAGATATGGACTATTTTGGCCTTTTTTCTATGATATAGAATCAATCTTTTCAAGTTGA
TAATAAAGATCTTAAAAAAAAAATAAAGTGAATGATTAGATGGCAATTAGGACAGGCACCGCATGCAATATGCCTAGCAC
GTTATCGATGTTTTTGTTAACACAATGAAGACTGAATATAAAGCTTTACATACCAACGAAAGTCGTAATAGAGCGGTAAA
TATTTTTTTATTTGTAATTCAAAAATTTGAATTCAAATCTTGTTGGATATAAATTTCCGTTCATTCGGAAGTGCAATTTA
CCCATTATAAGACTTTATGGCTCGAATTCTAATTTAGTTGAACCTTAACATAAATATCAAATACCGAATAAGAAACTAAA
AAATAGAACATGAATTCTGTTTTGCTCGAATTAAAATTGCAGTCATTATTCAAAGCATCTTGAAATAAAGGAGGAGAAAA
ATGGAAATCATATATAGTACTAGCATTTAGTTATTTTTCCAATTCTATTATCATGAGTTGATACATAATTCTAGTATTTT
ATAATATAACACTCAATTAACCACTGCACCTCAAAGTGTCTACCTATAGGAATTATATATCAAAAGTTATAGGCCATTGT
TAGCACTAATTTTATAATCCCTTTTTTGATGTTGTTGTTTTTTAATCTTATGTCCGGCACTCGCGTCCAATTAATTTGAA
TTTGCGTTCCATTTTGGGATAAAATACTTTCTATTAAAGACAACTATATTTCCAAGGCTCAAACATGAGACGTCTAATTA
AGAATTAACAAGTAATTATCACTTCACCAAAATCTAATTTTATAATCCTTTTATCTTCATATTTACTAAGCAAACCAAAA
TACTCTCCAATCTCCATGACTCTTTTGTTGCCAAAGTACAAAATATAAGCCAAGAATTTTGTCCTCTAATACTTTGCTTT
TACACTTGTAAGTTCCTTATTTATTTAAATTTTTTGAGAAATGAATAAATACTAGCTCTTGTTTCAAGTATCTTAGGTCA
TAATCCAAGGATATGGAAGATCAACGATGATGTCACACATCGTACGTATTAAAGCGAGTGGATGAAATGGAGGTTCAATC
TGGGGTACTGTGCGATAAGAATTGTGTCTCAAAGGAAGTTATATAGGATGATGGTTACACCAAATTTGTTGTATGGGGTA
GAGTGTTGACCATTCAAGAATGCACACGTTTAAAAGATGAATATAGAGATGAAGATGCTCAAATGTTTGGGCATATTGAT
ATGATAAGGAATGAAGTTATACTTGGCAAGCTGAGAGTGACCTCCGTAGAAGACATTATGAGCGAAGCAAAATTGAGATG
TATTGTACATGTGAAGAGGAGGTGTGTGGATGCGCCAACACATATGCTATCACATGAGTTAGGAGAGGTATAGATAGGCT
GATGAAAAATTAAGGGAGGTAATTAGACAAGATATGACACAACTTCAACTTAATGAGGATATGACTCTAGATAAAAATAT
ATGGAGGTCGAATATTAGGATAGAAGATTAGTAGATAGACGAGAATTGTTACACTTTATGTTGGAGAGGGATGTGAGGAG
CATTAGTAGTAGTATTTAGTAAACACATAAATTAAAACGAAAAGAATAACACTTTCTTTCACATAAAATGAGACAGAAGA
AATCCGACCAAAACGATATTTTAACATTACAACAAGTATTTGAAGTACTCAAACAATATTTGAACATCAAAACTCTCCAA
AATTTTCAAGTCAGTTTCTCTCCATTTTGGCTTGAACTCTTCTTCAACCACAACATCCAAACACCAGTTCTGCAATTTCC
TCCTCAAGCATCCAACGACACAACCAGTTCGATGTTTCCCTCTCTTGCAATGTACTAAAACCGGGTGATTTCTCTCATCA
GTTATCACTCTCAAACCATCCATTATAATTTCACTTATGCTTGACATAGTTGATGCATCCTTTGTTCCATCGATACTGAA
TTGGTAAAGCTTTATGTTGTTAATTCGATGTTTTCTTATGGGTGGTAAGGTTCCGTGCATAAGTATATGATTAGAACGAA
GACCGAGTGACTGGAGAAAAGTGAAATTGGAAGGATGAGGGAATCCAGATCTGTATATGTAGTTATTTTCCACTGCAGAG
AAGTTTGTTGGTGGTAGCTGTACTAACAGATCATCATCACCTTCTCTTTCAAATCTACAATCATACTCATATTTCTAGAT
ATTTTAATTTCAAAAACAATCTCTCTATCTCCCGAGATAGGGTAAGGATGTTAGTACACTGGATATGTAGCCATGTAGGA
TTATTAAATCTTGATTTATATCCAAACATATATTGTTTTAATAAAACCAAGGCTTAGACAAACGAGAATACAAACCATAA
TGGAAATGGGAAAAGTTTTCCAAACACACATATATTTACACCTTAGCATATAATACATAATATTTGAATGATTTTACAAA
AAATATTTGCACACATTTTACCACAAACTTATTTACATCTCTGGGCACATAATATCAACAAAGATACAGAACGTACCACA
AAATACACAGAAGCAAGCTTGCAAATCATGGCAAAATCCTTATTTCCACAAACAGAATAAAACAAAACAAGACAAGACAA
ACTCACAATTAGATAAATTCGAAACGCAAAAGTAGCTTGACAGAGTTGTATTTCTCTCCCTTGCGGCTGTGAAGTGGTAC
TGCTCGGATACCTTGTCTTAGTTCTGAAACAGGCAAACAAGTTTGTCCAGCAAAATCATCTTTTTCAGACATATCATACT
CATGAACTTCCACGCGGAGTAGAGCCAATTCAGGAACTGTTAATGGGAATTCAAACTGTTCATCCCAAGTTGGTATCCAA
TTGTCCTCAAGAGTCTTTGTTTTCTTCATTACAATATCAGCATCTACTCCAGCAATTCCTATCTGTATACATCCAAACCC
GAAGTGTATTGAGGGATGATTATCGCAAATACAGAACTTAAACAAGTAAATCGACCAAATAATAATGATAATAATGAAAG
TTAAGTATATCCATCTACCCTTGCGTAGAAGTCTGGAGGAGAGTATGCATCAAAGTGTGTGTGTTCGAAGTCATAATACC
ACCCTTCACCCATAAATACGGTGACCTGCTTAATTCAAGAAGCGTTGGATTATTTGCATCAACATGATCAAACCTTACAT
AATCCAATAAGGTGAGCTATAAAACTAGATACCCTCAAGTACCTTCAATGTAGTTTTGACTGGCAAATTTGCTTCAGGAT
CGAAGACCTCATTGTTGGGACCTGCTTTCAATAGTATATCTGGTTTCTTAACATATCCACAACCACCATTGCCTCTGAAC
ATACCATGCATTAACCAAAGTGATCTTCCATAGCCCTGCCACGAAACTCTTGTTTATGCATTTTCCTTGGGAAGACTATG
ACAAGCGAATTGATAAAGAAAACGGTATTGGGAACAATTAAAGTCATATAGTGAATCAAATGTGATAGAGTAGAACTTAG
AACAAATAACCCACCGTCCAAGGAAGTGACCTTTTTAACTATTTTGCTTTGCTTAAAGGGGTATTTGGTGTAGGCACGCC
CGGGGGGTAATATTACATAGTCACACCAGCCTTTGAGCTCTCCCTTGATTACTACATATTGTTACTCCTCATCCAAGTTC
ATTTCCAGACAAATCATATAAAATATACTCCCTCCGTTTCAAAAAGAATGGCCTCATTTCCTTCTTAGTTTGTTTCAAAA
AGAATGACCCCTTTCCTTTTTTGGCAACACTTTAACTTCAACTTTCCACATGGCATGTTTAAGGCCACAAGATTAAAGGA
CATTTTGGTACATTTAACATAACTTTAATCTAGAACCACAAGATTTAAAAGTCTTCTTTCTTTTCTTAAACTCCGTTCCA
AGTCAAACTAGGACATTCTTTTTGAAACGGAGGGAGTAATAGATCTGAGGCTTCGATTCAAACAACAACATACTAAAGGT
AATCCCACAAGTGGGGTCTGGGGAGAGTAGGATGTACATAGATTTTACCCCTACCTTTGTGGAGTAGAGAGGTTGTTTCA
AATATTGGAATCAGGGCACGTATGCAAGGGTGAAGAAAGCTTCAAATATATTCTAATGTAATATGTGTCAGATGTTCAAA
ATGATCACAAGTGTAAAGTAGTCCCAGGATTTATTTGCATGCTTCGGGGGGATAGGTAACTGGGTTCTGATAGGTATTTA
TGATTGCTATGTCCTTCACCTTGAGAAAACAGAACAAAGATTAACAGTCCACTCATTTCCTCTAAATCAATGTTACATCA
TGAAGGGAAAGCCACATGTAATTCTTGTAATCATGAATGTAATATCAGCAATGGTTTAATCAAGAAAAGGGTCACTGAGA
TCAAACAAACGCAAAGAAGAAAAGATCAACTTTGCATTATGATTTTCTCTTATGAATGCTACCACTTTTGCTTTCCAGGG
ATGAAAAGAGAAGATTAACCTGCATATTGAATGCCACCATTTGAGCTCCATGTGTCCATGCGTTGAAAGGATTGTAATTG
GATGAGTCAAAACGTATGCCCTTTGGGTATATTCTCAGAATGTTCCTCTGAGTGAACCTGTAAGAATACCATAATTATGC
ACGTACAGTCTATTACATGTACATGGCATGAATAAATCGGTATAATCTTAGAAGGCATACACACGACTGCTGTAGATCAA
TTACATGAAATGTTATGACAAGTAAATCTGCTACAATATTCCAGAATTTTGAAGTATCACATGAGTTGGATTGTGTCATT
TGAAAATCCTTCGATCACACATGACAAACAAGAACACCAACAACAATGACGATGACATCTCAACAGCTAGTTGTGGTTGA
AAAATCCAATGTCCATTTCGCTCCATTTGCACTTGTTTCATTCCAATAATCAGTAATATGGGGTTCTTTAACACTAGAGG
TTCTCACGTTTACTACGGGCATACAAATCTCTAATATGAATAAAAAAATCCTTGCAAATAATGAAGGTAATGTAAGTGTA
CCAGTATGACTAAACCTTAATCTCAACTATTATGTATGTCTATATAGATCTTTTGTTTCAATTGTGTATTATTATTTTTT
TGATGTGTCCACTTGGATTCAGAGAGATTTTAGGTCATTTAATACGCTTCCTTCACATGTACATTTTTGTCTAGCTTGTC
ATTGAACCTAAACATCTACACTGATTGCTACATTTTAGGCCTCCCTCGTTTGATCACATAAAACAAAGCTAAGTCGTCTT
TTCAAGTTCTTGCTCATTCAAGCTAAATCGTTTGATGGAGCAAAATAATACTATACCTGATAATTTCTTTCCCATGAGTA
ACTACAGCCTTTCCAAGTTCTTGCTCACTCAAGCTAAGTCGTCTTACTTTATCAGGATCAACCCTCAGCCAATCAGACAG
TCCACCTTTCCCCTTTCCAGCATGAATGGCAATTAAACGCTTGTATTCTGGTGCTGTATTTTGCTGCGAGGTGGGATCTT
CTTCATCAGAATCGTCAGCTTCACCTTCATCAGAGTCATCCTGCTTGGAACAGTGACAGAATGAGGCAAAAATATAGTTT
AATTGAAGAAACTCACATACTCAAATGGGCCAAACTAATTAGTAATGCATTTTATTACACCTTATCATTGTATCTCGCTT
TAATGTCTGAAACTTCCCTTCCCCAAGCTTCTGTATCAGTTTGATCCGTTCCTTTCGTTGCACCTGTTTCATTAACTTCC
TTTGCCTGAAGGTACTCTTTGGGTGGCTTAGTTGATATCAGAACACGTCTTTTCAGTGATTCTGGGGATGGAAACTCTTT
CAAACATGAATCGGAAGAAAAAAGCATATCTCCAAATGTTTGAGTAATCATCTATTATTTTTCCACAAAAGCATAATTAG
GATCAATAAAGATCATAAGTCGTATCATATCCAGAATATGAACATACACACCTCTGCTGTTTTTGCCTGAAGATCTGTAG
TTAGATGATCTTCAAGTGTTATTACTACAGGATACTCAGAAACAGTAAAAGCATGTTCCTTGATAGACTTCAAACATTTG
ATGAGCGCAACTGGAGTGGTCAACGTTCTGTATGAAAAAAGTACACTTACAAACTACAAGAAGAATGAGAAGTACAAGGA
CAATAGAGAGAACTCTATAATAGAGGCATGTGTTTAGGTGACTCAAAAATTCATGAGAAGTATGACATGAAATTCAAATT
CCAATGCTAGTCCAGGTAGAAACATAACACAGCTAAGCTTAATAGAAACAATTACATACCCTCCATGAAGAACTTCCACA
TCATCTTTAGCGGAATTTGGCCATATATCCAATTCAATCACTCTTACACCTCTGTGCAGGGCCTGTATTATGGGGACATC
ACTACAATCACTACTCAACTGATTCCCAGTTAAATAAGAATTGTGGCCTGTGTATATGAAGTAATGAGACAAAGGCGCAT
TCATATCTTGGTGAATCTGAAAAACAAAAGAAAAGGAGAGTTATTACTGAAAAGAATACATCAAATATACTAGTAATTTA
TATGTCTATTGCATTCTTTTAACTAAGAACATGTCCATAACATATAGCTCACTTACTACAAACCTCCACAAGTAAATTAA
AAAGCATTCCATACAGGTCAAATCACCCGACAATCAAATATAAAAGCTTTTGTGATTCAATCCCATGTATTTGTGTTAAA
AAATTTATTTTTAATATGTATAAATAATCTATTCAGAATCCAATAAGCAAAAAGAATTATGATCCAGAACCCAGAAACTA
AAACTTCTGACTCCGCCTCTGAATCTGCTAGTTACTATCATTTATATACAAGACTCCTCTTTAGGACCTTATAATTCTAA
ACAGGTCATGTTGATAAAAAGGAAATTAAAAAGAAAAAAGTTTAAACATTAGGCATTTTGGTGCATTATACCTTGAAATT
TGACTTTAGATCAATTTCCAATGCTTGGTCATATAAATTACTACTAAATAGTGTATAAGGCATGGGCGGAGCAACCTTCC
CTTCGCCGGAAAAGGAGTGTACAAATGCTAAATGTTTGCTATTATGAGTGTAAATTTAGTTTTGCATGCGGTTTACCCAT
CTGAGAACAAAAAAATTGCACACTATTCGTCAAATTCCTAAATGTTGCTAGCTTCATCAAAATCAATCACACGAAAATGT
TTTTCAGAACAACATTTTCTGATACATCAAACACACAAACAAAATCTCAATTACGTACTACTGAAAAATCAAAATTCAAA
GCAACGCGAGCAAATCGAAACAAATTGAGCAACAGTATCTTACCCCAAGCTTAGAATTAAGAGGAGGATTGATATCAGCA
AAGAGATATTTGAAGAACGCATCAAGATGAAGACCTCTCCGATGAAAAATATTGAGGATCTTAAGATCATGAAGATTATT
CATAATAGCATGAGCATCCTCTAAAGTAGCGTTTTCCTCCTTTTGAACCTCAATTAAAAACCGATGAAGATTCTCCGCGC
TCATCACTCCATTATCGGAGTACCGATTGAACAAATTCTTCACATCTGCCGGAGCCTCGGCGGCGAGTACGCGGAACCGT
CGCCGGAAACAGAAACAGACTCTGTACGACTGTTTGGACATTGTTGAAAAAAAGGAGGAAAAACGGAAAATGGATAACGG
AGAGGATGAATTTTAGAAGAGAAATGATAATTATATATTTATTTATTTATGTGAAGTAAAACGGTTTTTCATTATTGCTT
GGGAAGAAGGGAAGGTATAAAAATTTCTTTTTTTGGTGGTTAATTTAGTACGCGTATCAAATTAGTTTGCATGATGGAAG
CGAAGTTTGGGGATTTAAGGGTGTGTTCGATACGACGGAAAATGTTTTTCGTGAAAAATATTTTTTCGAATGATATAAAT
AAATAATATTTATGTGAATTTGATTGAATTCAATAGATTTTATTCAAATACTGTAAAATTTAGAACATGTAAGACGGAAG
GGGTGGCGGTGGGGGATGAGAGCTATAGGGTGTGTTACATGTGTGAAAGGCACAATTACACTATGCTTGGATGGTTGTTA
CGTATTATTTCATAATGTATCATGTTGTGTCGTGTTGTATTGTATTGTTCTAATGAATATAGTGTTTGAATAGATTGTAT
CGTTCTCCAATGTTACATATCCATAATTTGAATGATAAACGTACAATAGAAATAAGGTCCAGGGTAGAGCCACTATGAAA
ATGTAGGATAAAAGATAAAATAGAATTATTAAATAATAAGTAAAGATAAAATGAGAAGAAAATATTAAGACAACGACGCG
ATCACACCAAATTGATCGTTACATAAAATTGATTTTTTGATCGTTACCTAACAATGAATTTAAAAGATACGATACAATAT
AATTTAAATAACAATCAAAATAAATATTATATTTAAATTAAAAATGCAATACAATACATCGGTAACAACATCCAAACAAA
GTGTTGATATGAAATATCACTTGTGAAACATAATTTTCTTATTTTCATTTGATAAGTCATTTTTCTCAATTTTAAGTAAC
TTATTATCATGAGAAAATATATTTTTCAAATTTCTTTTTACTAACTAATAAAATAAAATGACATATCGAAATACCGAATA
CACCCTAGATATTTTCGTTGAGTTCTAGACATGTTGGACCTCACAAGTCTAATTTGGCTTTATTGGTTAATAAATGATTA
GAACATAGAAGTATATTTTCCAAGGGATAATATTTTTTCTAAGAGGGGAAAATATGGTACATGTGTATCCAGGGTACAAA
TGTATACCCTCAAAGTAGATGGTGATTTAGGGTGTGTTTGTGAGGAAAATGTCTTTATATTTATTTTTGTCGGTTTGGTG
CGTAAACAAAAAATATCATCCTAAAAAATATTTATATATAATTTAAATAGTTATGAGAGAGTGGGGTGAAGATGGAGATG
GAGGTGGGGCAGGGATGAGGGCTTAGGCGGGTGACAGTGTCACGGTGAAGATGAAATTTAGATGAGAAGGGCAAAATCAT
TATAAAATATCACATGTGGAAATTATTTTCAATCTTTCCTAAGAAATTTTTTTTTTTGCATTTTTAATAAACTTATTTTC
TTAGTTACAAAAACCATTTTTTAAATCCTTTTGACTAATCAAAAATGAGAAAATAAGAAATATTGAACATGTGCTTAATA
CGAAAGAGAGAGAGAGGAGGGAAACTATTCAAATTTGTACATGAAAAATAAAGTATGTATCTAGGATGTTTTTAATTAGT
ATTCGATATCTATATTAGAGTCCGATTAAAACATGTATCTAGAATATAATGTTTCTATCTTTGGTTGTTCTGTATTGATT
GGCTTGCAACCAAAAGTCATACAAGCTTTAAGTGTCAATGTAATAGGTAATTAACCAATAGCTATTTAATTAGATCTGAT
GATTTATTACCAATAATATAATAACATGTAGAGATTTGGTACAAATTAACCACACCTAATATATACCCCACTTCTTTTTT
TGATTGTTGTTGACAAGGGAATTAGTAGTGCTCCTTTTTGGGTGAATATAATGTAAACTTCGCTTGAATAATTGCACGCA
AATCACAGTCATAAATCGTATAAGATAAATTTTATCCAACAAGCACAGTCGAAAAAACATACAAGGACTTCAAACTTGAA
ACTCTCTATTTAAGAGATTACTTGCACAATCAATTCGACCAAGCAAGGTTCAATATAGCCCTTGAGGTGAGAAAGTCATC
AATTTCACTGATTTTTAAGACCAAATCTATATAGCCTCTTATCTCTTTTAAAGAGACACGAACTACCGACTTATTTACGT
TAATGTCCCCTTTTTAGGTTATTATTTTGATTTTATTTTATTTTATTTAAACTGTGATCAAAATATTCCTGGTAATATTA
CACTCAATTTTGGGAATTATTCCTTGGAATTTCCTGCAAACGGGGGAAAAACCAAGAATAAAAAAGAGAAGAATTGATTA
GAAAAATGAAATACTTAAAAAACGAATTTGTTTTTGCTTAGGAATAAGGAAAGGTATAATGGATTTGGTTGTTAATTTGT
TACAACTTAAAAAAATATAAAAATTGAACATTTAATAGTAGAATAATTTAACTTATAATAAGAGATTACTTATCAATGTT
ATCATTAATTTAGATTATTATTTAATTTTATATATACTAATTTNNNNNNNNNNNNNNNNNNNNNNNNNNNNNNNNNNNNN
NNNNNNNNNNNNNNNNNNNNNNNNNNNNNNNNNNNNNNNNNNNNNNNNNNNNNNNNNNNNNNNNNNNNNNNNNNNNNNNN
NNNNNNNNNNNNNNNNNNNNNNNNNNNNNNNNNNNNNNNNNNNNNNNNNNNTGATTGTTTTCTCCATCTAGAAATAGCAC
TCGTAACTTGTGATTTTATATCAAACATTTTTTCTATTTGATGATAGATGATTAGATAACGAAAGTAACATTTCAAAACA
ATTTCTTATTTATTAATGTTGCTCTATTTTTATTTTCGCATGACACCTGAATTTTTCGATCATAACAAAGGATTAAGATT
TGTACTTAGAATTACCAATTTTTCAAATGATCATGATGAAAAAGAACTATTATGACAATTTGATATGAATACCTGATTTT
GAGGCCCATTTATTCACAACAAGAAAGTGCCCAACTTATAAGTTTAAAATTCTAACATAATCAAATCGATTAATCTGAAA
TCCAACAGTAAGAAACCGAAACAAACCGTGTTATGTGATAGGTTGAACCTTAATCAGAGTTCTCGGAATTCAAGTCGAAT
TACCCCGACATCACCAGCAACGAAGTGACGGCCCACTTCGTTGCATCAGTAAGTTGGCAGGCCCAAATAGAAAGTACGGC
CCATATAACAGCCCAAGGGAAATACTCAAATCATATTTTGAATTGGCCCAACTTTGAATTTTTGCTTGGTTACAAAACTA
TTTCATATATAGTAAGTTAGATTCCATCTGAGCTACACATTAAAAAAAAAGGTGATACTCTCTTCGTCTCACTTTTTGTG
ATGTTGTTTGACTTGACAGCTGACACGGAATTTAAGGCAAAAAGAAAGATTGTTGATGCTTGATTGCTTGTAGTCTAAAA
CAAGTCATGACTCATGTATCTATGAGGCTAAATCATCTAATTAAAAAGCATATGATCAATTATCGAAACATATCACACTT
AAATTGGGACAAAGGGTAGTAAGTAAGAATTTATATGGGAAGTAACCGACCCCTCTACCAATCTCATCATAATAATGAAG
TGCGGCTTTGTATAAGACTCATACAACATATTAAGTGGAAGGAAAATGAAAGATCACGATTCTTGCGTTAGCACTAGGGC
TAAAAAAAAAATTACAACATCTTTATTGAACCTAATAACTTTTGTTCAAACCTAATACTTCTATCCCAGTTAATATAACT
TGCTTTCCGTTTAGTCTGTCTAAAAAAAATGACACATTTCTATATTAAGTAACAATTTAACTTTAAAATTACCAATTTTA
CCCTTAATGAAATGATCTATAGCCACACAAATATCTATCATTCATTTTAAACCACAAGTTTCAAAAGTCTTTCTTTCTTA
AACTTCATGTCAAGTCAAACTAATTCATATAAAATGGAACGGAGGAAGTATATATAAAAATTCATAAACTTTAAATTCTG
AATCTGTTTCCGTATATAAAAATGCACTTCTTTTAACTCTAAAAGAAGACATGATGGTTAGTAGAATGGGGCACCCAATT
CTTCCGCGTAACAAAGCTTCTCCGTGTGTATTTCGTGTATACATCAATGTCATTATTCTTTGTTTAATCAAACTTTAGGT
TATACTTTTTTAAATTTCTTCCATTTGTATAACAAGACAAGAAAAGGATATTCCAACACAGACAAATTAAAGTGACTGAT
TAAATTAACATGAGATAATCAGTACTATCAACATTTGGATTATAGTATGAGTGTTAAAGTTTATACTGAGATTTTTATTA
TGTTACGTGGCTGAAATTCCCCAATAATACCAAGATAACACTCAAAAATCTCAGTTGGGGCCTAGGTGTTTTTAACTTTT
AATAAAATGTTTGGTTGATATAAGGTTTTGATGGAAGTTGCATCAATAAGGTCTTTATCATATTGTTGATACATTTTAGA
GAAAAGACATTAGAAAATGCATGACGCAATATCAGGTTATCGAGGATATATATGACTTTATATAAGAGGTTATATATGGA
TAACATATTATATTAGGATAGATGATTAGTAGCACTAGAGATAATTGAGTGTTGTCTCTTTTTTTATGCATACTAATTAA
ACATAGTATTATTGATCTCGTAGTTTCTTGTCCTTCGAATTCGTTGTTTCTTGTACTTCAATTATCATAGTATTTTGTAG
GGTTGTACAAAATCGAATCGAAAATCAAATCAAACCGCAAATCGAGTCAAATCGGAAAAAAAACCCGACTAGTGGTTTGG
TTTGACTTGGTTTGGTATTGAAAAAAAACCCGACTATATTTGGGTTGGTTTGATTTTAACTAAAAAAAACCAACTCGAGA
TCAAACCAACCCGACATTATATATGTAATTTTAAAATTTTATTTTATACATAAAAATATTTACTTTGATATAATTTTAAA
ATATTTCTTATATTATTTCATAGTTTTTATCTTTTAATATATTATTTCAAGTTTAAAACTTAGAATTCGGAATGGACCAA
TAAAGATTATAGTTCAAAGATGTTGATAATTATAATAAAACTTAAATCAAAATCAAATTAATACTAATGCAAAAAAAATC
AATTCAACACTAAGAATGACAATAATATTGAATATTTATTCTTTAGTTTTACATTGGTTTAGACAATTAAAATACATAAT
CTAATTTTAATATTCCTTAAATATTTAGTAATGTAACTAATACTTATTAAACTTATTTTAGCATGATTTAGTACTTTTAA
ATTATGATCATTTTCATTGTGACTTTGCAATATTTAGTTTATATGATGATTTCATTATTATTTTTTATTAAATATTTTAG
TGTCATCAATACTCATCTCATATTTTGTGTTATTTTCTTAAGAAACACCTTAGATAATTGTATTTTGTCAAAAATCTGAA
AAAATCCAAGGTTTATTAGTTTGGTTTGATATTTGAAAAACCCGAATCAACCCGGTCATGTACACCCCTAGTATTTTGTA
GTTACTACTTCTTCTTTTTTCTTTTTTCCTTGTCAAACTACTGCTTTGTCGTGCTCACTGCTCTCTATAATATTTTGCCA
TGATTTTTCTACTTATATTATTTTTTTCGAACTACTTTGAATTGCTTTATTTTTTTTACCGATGTTTATCAAAAATAACT
TTTTTTATCTCTCAAGATAGATAAAGTACTCTATTGACTCAACTTCTGGATATATACAACGAGAATAAAATAATTAAAAT
AAGCAAACACTAACCTAATGATGCATGCTAAAAGCCTAATTATACTTTTTTTAGTCTTCTTTTCTTAGAAAAAAAGATTA
AAACTGCGTCATTGCTTTTGTCATTAACACAAATGTCACAAGAATAACACTAAAAAGATCATGGATTAGTTGACAAAAAA
AAAAAAGGAAAAATAAAGGGAAAAAAGTCTCATTTTTAATGGGGTTGAATTACATATGTAGCATCCTTTGCCTCAAACTA
TCCATTTTTTTCAGTCAACGAGTTGGAAATTCAAGTTAAAATTAAAAATAGTTGACGAATAGTATAAGTATGTCTATATA
TATATATATGTTGTACGTATACATAATTCATCTATAATATGTGTATAGTTATGTATAATGAGTGTATAATTCATATACTA
ATTAGAAAAAGTATAACAATAACTCTGTTCAACTATTTGTGTAGAGATTCCAATATTTACGTTTTAAGGTATATAATTTA
CCTTGTCGCGCCCTGTCTTGTTCGGTTTATGTTTTCTTTCATATTTTTTCCCTATATTATAATGTAAAAATTCATTTTTG
CAGCATGATTAATGACCAATTGTACAAAAGCAAGGCCAGTACGTAAATAAACTAACATATGACAATTGTTTCATGCCTTT
AGAGAACATTAACTAAGAGTTTTTTTATTGGGTTTATTCAGTATTTCTTCTGTCCCAATTTAGATAACATTGTTTGAATT
TTGAATATGATTTGAATATAAAAAATTTAATTTTCCTTTTAAGTAAATTTATATATTTGAAAATCATATATAAAAAGTGA
TCAAAATCAAAGAAAACTCACTCTTGAATTCAAAAGGTACTCCATAAATTAGGCCATTGAGTATTGAAAAAATGAGTTCT
TTTATGCATTCAAGAGAATGAGTTAGTGGTCAATGACGACGTAGGTTGAGCATCATAAAGTCTTCGGTTTAATTTCTGTA
GAACTAAAAACACTAAGTGATTTCTTCTCATATATTCTAACTTATTGGACAGACTTCCACGTATGGTGTTTGCTTTGGAA
AAGAAAAGAGTAAATTTTTCAGAAATAACAAAGATAATAGACATAATAAGGCTCTATAATCATATTTTCGGTAATTGCAC
TTCATAGCTATAGTTTTGTTTGCTATGGAGGCTGTCGTTTATATATTTCGCTTGCAAATATACAAATGGGGTAAGTATAT
ACAAATGGAGGCTGCGGTTTTTATATTTCGCATGTCCATTTGTATATTTCATTTGCAAATATACAAATTTTTCATAACAC
CGTTTGTATATTTCGCATGCCAATATACAAACATGGTAATTTATTATGATTTTTTCATAAATCGTATACAAATAGCTAGG
GTAAGCATATATATACCAATTCTGAATTTATACAATCAAGGACCAAATTATACAAATTCTGAATTTATACCATTAAAAAA
TTGAATAGTGAAATTTCATGAAACTATTACTACGGATTAAAAATAATCAAAATTATAGCTATATTACCTAATATACTCTA
TATATTTGTCATTTCGCCTAATTTTCCCAAAAAGGAATATAATTATGTCTTTGTGAACGTTTTTTTTTTAATTCAACAAT
ATATTTTCTTTTTATTGAAGATTTTTAGATTCAGATTTTCAAGATGTCTGAAAAATTAAAAAGACCTAGGTGGCATATAT
ATATAGTTGAAGTTTTTCAAAAGTGAGTGTGAAAAATAAGTTTTGATGAGTTTCTGGAAAGTCTGGGGTACGTAGCAGCC
TTTCGTTTTCTTAGTCAATGAGTTGGAAAGAAAGATTTAAATTATGCAAAAAATAAATAAAATTCATAGGTTTATTTTGG
GAAAACAACATGTGCCACGTGGCAATTCATACTTGGAGTCGAATTTTTTTTCCCATCGAAACTAACCACTTTGTATTAGT
GTAACAAAGAAACTACATAATTCAAATATACCCTTGGCCTCGTGTATAACTTAAGAAAAACCTTACTCGAGAGATAACAT
TCAACAAAGAGATAGAAAATTTGCTTAGTTAACCTAGAGCCGGATTAAAATTGATTGATTTGTAATTTTAAAACTTGTGT
ATCTAATATGAGTATAATTATATGAAGGATTTTGTATAATATTTTATACATGATATAATGTAAAATAACTAATATGTTCA
CAATACAATTGAAAAAGGTCAAACATACTCATGTACTATCAAAAATAGTTTAAGTATAACCCTCGTTAAATTTTCAGTCC
AAATATATATACCCCTTGGCCCTTCTGTTGTATTTTCAATTCAAATATACCCCTCCCACTATACTTTGATACAAATTTGC
CTTTAATTTTAATGAAAAAACACACGTTAAGCTCAAAATCAAATGACTCATCCGCGATTTTAAATACCCGATCCTTTAGT
TTATTTTCATTTTTTACCCTATGATATATATGGTCAAGAGTTTCAGAGTCTTCCTTTTCCTTAATAAATCCACATATATA
TATATATATATATATATATATATATATATATATATATATATATATATTTTCTTTGATGATCATATATTTAATGCGTTGAT
TTTTTTTGTTTGAATTTTATGTATATGATGTGTTGACTATGTAAAAAAAAAAAACTTTATTGCACTACATTAATGAAGAA
GAAAAAATTGTTACATTTTCTATCTGCATTTGTCAACGACTCTCTCTCTATCTCATGTAGTGTAGAATATTATTTGTAAA
CTTCACAATCAACGGTGTGCTTTGGCTTCATTAGTAAACTGGATTGGAAAATTAATTTAATTGCATTTTCTTTTCTATTG
CAATGTTTGAATGAAGTCATGAACATATAAGATGTTAGTTTAATTTATTCATTAATAGACATTATATATATATAGACAGA
CATATCTTAATTTGGTTTGAACGTAAGTGAAATCAAGCAAAGTTAACAGAAAAACTCCATTAACAAGGAGCTAACATTGA
AGGAGAGAAACTTTCATTATTTGAGTTCAAAAGACTAAATAATACATCAGTGTAAGACTAGTATTTATAGCTAATTCCTA
TTACATTGTGTAACTAACTTCTAGAATCTTCTAACAGAAATTAGTTATAACTGATTTTTGGAAACGACTAATCTGCCCTT
TATTAATCCTAACAGCTTTAACTTGTACTCTTCTTGCTTCATCATCATCATCAGCTCATATCTCAACACTCCCCTTCAAG
CTAGGAGGTGTAAAGATGTTCAACACACCTAGCTTGGATACTAGATGTTCATGTTGTACCCTGGAAAATCCTTTTGTCAA
AATGTCTGCTGGTTGCTCTTGCGTAGGTAGATAGTCTATTTTGATCAAGCCTTGTTGTAGTCTTTCCCTTATGAAATGGC
AGTCTATCTCTATATGCTTTGTCATCTCATGAAACACTGGATTTGCAGCAATTTGTATGGTAGCTTTACTGTCACTATAT
ACCTGCACTGGTAGCTTAATATCAGCTCCTACTTCTTTCAACATTCCAAGTAACCATACCAATTCTGAGACTGCAGATGC
TAGACTTCTGTATTCAGCTTCAGCTAAACTTTTGGACACTGTGGTCTGCTTCTTTGCTTTCCATGACACCAATGACTTGC
CTATCTTGACCATGTACCCTGTAACTGATCTTCTAGTAAGTGGACATGAAGCCCAATCAGCATCACAAAATGCAGTAACT
AGTTCATCTGAGGAACTAGCCAACAATAGACCTTGACCAGGTTCCTTCTTTAAGTATCTCACCACTCTCAATGCAGCATC
CATATGTGACTTCTTTGGTTGCTGTAGAAATTGACTCAAAGTCTGTGTGCTAAAGGATATGTCTAGCCTTGTCATGTTAA
GATATAACAACTTCCCAATTAGTTTCTGGTACATTGTCTGATCTGCCAATGGATCCTCAGAATTATCTCTCAGTTTTACC
TGCTCATCATACTGTCTTGATGTTAACTTAACATTGACATCAATAGGAGTTCCTGCAGGCTTGGCTGCTGTCATACCAAC
CTCAGTTATAAGCTCCAGAGCATACTTTCTGTGATGCATCAGTATACCATATGCTGATCTACTAAACTCAATACCTAGGA
AATACTTTAGTTCACCTAGGTCCTTCATCTTGAAAGCCTTTTGTAGTGCCTGTTTAGTGTCCTCTATTAATTCAAGACTG
CTGCCAGTAATTAACATATCATCCACATAGACTAGCACAATACAAATTCCAGCTTCTGACTTGTTGATGAATAATGAGTA
ATCATATTGGCTTTGTTTGAACTTAAGAGTAACAAGAGCTTCAGTCAACTTGTGATTCCACTGCCTTGGAGCTTGCTTGA
GCCCATACAGTGACTTTGTCAGTCTACACACCTTCTCCCCTTGACTGACAAAACCTTGAGGAAGCTGCATATAAATTTCA
TCCTCTAGATCTCCCTGCAAGAAGGCATTAAAAACATCCATCTGATGAATGTGCCAGTGCCTTGAGGAAGCAAGAGAAAC
AATAAATCTCACAGTCACCATCTTAACAACTGGTGAGAAAGTTTCCTTGTAATCAATACCCTCTTGTTGGCTATACCCCT
TAGCCACCAACCTGGCTTTAAACCTTTCAACCTCCCCTGTAGATTTGTACTTAATCTTATATATCCACTTGCAGCCTATA
GGCTTCTTTTCTTGAGGTAAATCTGTGATCTCCCAAGTGTGGTTGTCTTCTAAGGCTTGAATCTCAGCTTGCATAGCATC
AACCCATCTAGGATCCTTAACTGCATCTGAGTAAGTACAAGGTTCTTTCAGAGAGGAGGTAGCAGCAATATAACATTGAT
ATGTAGGAGAGAGATGACTATAGCTCATGTAGTGGCACAATGGATACTTCACATCCTTATTTATGTTGAGAGAAACAAAA
TCCCTCATCCATAGAGGCTTGTGTGTAGTTCTTGAGGACCTTCTAGTATCAACTGGTACAACATGCACAGGAACCTCTTG
ATCTGCTGCCTCAATGATGTCAGTAGCCTGAGAAGTGGTCAAGGGAGCAGGTACCTCTAACTCAGGTTCTGAATAAGGAG
AAGTTGTAACTGTATCTTCAGGACAATTAGGTGTAACAGGGGCCTGATGAGAAGAGTCTGGAAGGATGAAATCTGAAGCC
TGCAAATTGTCTACAAAGACTGGTTGGCAATCAGTGATGTCTGTATGTGAAAAAGGGAACATTTCTTCCCTAAATATGAC
ATCTCTACTGACAAAGAATGATCTAGTAGTAATGTCAAATAGAATGTACCCCTTCTGTATATCTGAATATCCCATATGAA
CTGCAGCTTTAGACCTGGGCATCATCTTATCATGTGCAGGAAGAACCTTTGCAAAACATAAGCAACCAAAGTTCTGAAGT
GTGATAAGTCTGGTTTTCGATCATATAGCTTCTCATAGGGAGTTTGAAAGTTAAGCACACTACTAGGTAGTCTATTAATA
ATATGTGCTGCAGCAAGCACACAATGTCCCCAGAATTTTAAGGGAATTTTTGCCTGAAACCTTAAGGCCCTTGTAACCTC
AAGTAGGTGTCTGTGCTTTCTTTCAGCCACTCCATTCTGCTGAGGGGTGTAGGGACATGATCTCTGATGAATAACTCCCA
TCTCCTTAAACATAGTCTCACACACAGAATTCACAAACTCAGTACCATTATCAGTCCTTATCACTTTGATAGTTTTAGCA
AACTGATTCTTAACAAACTTTAGAAACAGTTGTATAGACACACTCACATCATATTTATGCTTTAATAGAGAAATCCAGCA
CATCCTTGAGAAGTCATCAACTATTGTAAGAAAGTATTTATTTCCATCAAAAGTAGTTGTGCTATAAGGACCCCAGAGGT
CAACATGAATCAAGTCAAAACTATTTGAACTTTTGATGCTACTAGAAGGAAAAGTAAGTCTTGTCTGTTTAGCATAGGGA
CAGACTAGACACTTAGACACTCTACTTATACTTTGATTATTCATATCAAACATCCTAGCAAGAACTCTTGAGGACACATG
TCCTAGTCTTTGATGCCACAGCTCCAACTCTGAGGCAGTTTGATCAACTGACAGTGCAATATCCTTCTTATCATTGGACA
AACATCCCTCTTTTTCACCAAAATGTTTTTGAGTATACAAACATCCTTCTTCTTCACCAATCTCCTTCACCTTTCCACTG
TAAAGTTCTTGGAAAACACAACAATTAGGGAAGAAAGTGACTGAGCACCCAAGTTCCTTTGTTAGTTTGCTCACTGACAT
CAGATTATACTTGAATTCAGGTAGATAGAAGACATTGGAAATGATACTTCTATCTGATAGAGCACAAGAACCAACATGAG
TCACATGTGTAGTGTTTCCATTAGGCAAATACACACTCTTAGGAACCTCTAACTTGATCACTGACCCTTTGATAAACATA
TCCAACTGAGACACCATATGGTTTGTTGCACCAGTATCAACAATCCACACTTTACTATTTTCAGAAACAAAGAAAGTTTT
ACCTGCAGTGTGAGCAGCATGTGCAGGATAACAGTCTGAAGAAGTAGATTCATTCTTGTTCTGGAAACCTGTGAGAATAT
GATCATATTGTTCCTTTGTAAAAGTGTAGCCCTGGAGAAGGTGTTTGACCTTCATCTCAGCTTGACTCATTGCTTTGTGC
CCTTTGGAATTTTCTATCGCTTCATTAATAACCTGAGTAATATCAGATTTCCTTCCCCATCCCGAAACAGGAACATTGGT
ATTCATACCATAGGAAAAGTGAGCTAGCTGGTGTGAGTCTGAGGAAGTCCCATGTACCTTCCTTTTAGACTTGAACTCTG
GTGGATATCCAACAATCTTATAACAAAATTCTTTGATGTGACCCTTACAATGACAGAAATCACATATCAAAATGGAATTC
TTTTTGAACCTTTGACTTGGTCCTGAAGAAGTACCAGTTTTAGAAAACATAGCTACAGAGTCTCCTCCAACTGAGTTTAA
TCCCATGCTGTTAGTGACTGAAACCACAGCCTTTTGGCACTCATCCCCCACTATCATAGCATATGCATGATTAGTAGTTG
GTAAGGGATTCATCATCAATATTTGGCTCCTAGCCTGATGATAAGACTCATTTAACCCCATCAAAAATTGATATAATCTC
TGTCTATTCAAATGAGCAACAAATCCTTTAGACTTGTCACAATTACAGCAAAGAGCAGGAACCAAAGCTTCAAACTCATC
CCATAGTGTTTTGAGTTTCGTGTAGTACACAGACACAGAATCAGTACCCTGATGTAATGAAGCAATGTCCTTATGTAGAC
TATAGGTTCTAGATCCATCTATCCTGTTAAATCTCTCTTTTAAATCATTCCGGACTTGAAAAGCACTGGATGCAAAAGCA
ATACCACTAAGCAGACTCTTTGACACTGAATTCATTAACCATGAAAGTACAATTGCATTAACCCTTTCCCATTGTCCCCA
CAGTTCTTCACCAAACATCTCTTTCATACAGGATCCATCTACTAGCCCTACCTTGTTCCTTCCTAGTAGTGCTAGTGTAA
TGGAACGATTCCATAAGGTATAATTCTCAATACCAATCAATTGAAAAGAAATGATGTTAACTCCACTAATATCAGCAGGA
CTAAGGAAGAGAGGATGATTGTAATCGATACCTTGTCCAGATGCAACATGAAGTGGTGTTGAAGTACTTTCATTCTGGCC
ATTGTTGAATGTTTGATCTAGATCTACAGTTGCTCTGTTAGTTTCCATTTCTCTGATGCTCCAATCAATCAACAGTCGCA
GAAGCAAATGACAAACAACAATTTGAATCACCGATACAAACAACACAATTTGAATAACAGATCCTGGCTTAGATCTGCAA
TTCTACTGAAAAAACTGATGAATCTGTGAATCGAATACTCAATTCTTTGATTCAAACATCAATCACCTTCCACAGAGATT
GTTGTGGAGGGCTCTGATACCATGAACGTAAGTGAAATCAAGCAAAGTTAACAGAAAAACTCCATTAACAAGGAGCTAAC
ATTGAAGGAGAGAAACTTTCATTATTTGAGTTCAAAAGACTAAATAATACATTAGTGTAAGACTAGTATTTATAGCTAAT
TCCTATTACATTGTGTAACTAACTTCTAGAATCTTCTAACAGAAATTAGTTATAACTGATTTTTGGAAACGACTAATCTG
CCCTTTATTAATCCTAACAGCTTTAACTTGTACTCTTCTTGCTTCATCATCATCATCAGCTCATATCTCAACATGGTTTT
AATTGACAACTAAACACTCTAACTTTAAGAATAACATATATCTGAACATATCAACTCGTTCCTATTGTGTCTCGTGGACA
TTCGACGCTGACATGACACATAAAGTTTGGAGGTGTCTAAATGATCATTTTGTAAGTTGAAGTATTCAATCGACATTGTG
AAGATGAGTTAAGGTATCTAGATATGGATGCATCCTCAAAGTTAAAATGTTTAGTGGCCAGTTGAGACCAAATTAACATG
TCTATATGCCTTATGTGCATATTCATTAATCATTGTATATTAAAGATGGAGGGAAACAATTAAACAATTCTTTCTTGTAA
TACAAGAAAATAATAATCATTTTTTCCCAAATTTTCATCTCTTCTTAAATTGACTAATAAAAAGTTAAAAAAACTTCTTA
GAACTTTATTTAATTCATCAATTATTTTAGACCAAATTTTTTAAAAAAAATGCTAAAATAATATTTAGAAAAGTTTCCTC
TGTCTAGAAGTAATGCCTTCTAGAAGCCTAATATTTTCTAATTTATGTTTCATAAAACGTCAAAATATAATGAAATTTCT
TTGTTGTTTCCCTTTAGTAAGACGTAAAAGTCTTATTTTGCTTTCCATATTTGCATACTTATCTTATTTACGTATGTCAT
ATATTATACTTTTTAAATATATTTGTTTTTTATCGTTAAATTCTCAACTACTTAAAAAAGAAGATGACAATTTCGAGAAA
ATGTCGAAGGAAATGTGAAATTACCAATAAAAAGTTTGTTGAGAATGTTTACGATTGACAAGTCATTTTCTGATGGATTT
TATCAAAAGTTTGTGTTCTATCTCCGAGCCTCAAATTATGTTAAATAGAATTCAAACAATGAAGAATTAAGTACACAACA
AATTAAATTTATCCATCTGATAGAATTTCATCGATTCAATTTTAGTTTTTAAATTATTTGCATCAATATACTGGTACTCA
AGACAAGATTATAGTAATGAAAGGAAAAATGATAAAAGATAATTATAACAACATGTTGGCAAATAAAGGTATATTTTGAC
TAATATTATAACAACATGAATAATATTTACCTCAACTATTGTTAGATGACAAATTTGGACCATATCATAAAATTCAATGA
TATATTGACCAAATGAGTCTCCAAATAGTCTCATGACAGCTATGTCTCAATCCCAAATATACTTATAGAAAAATCCATAT
GTAATTTGATTAAACTATGAAACAAATTTATTTTACAAAATCAAACCAGACGAAGGATATATGGCAGAACCAAATTTTTG
CATGTGACCACATGGTGTCAACCAAATTCCAAGACAACAACCATATTATTCTATTCTTTGTTTCAATTTTGATGGTATGA
TTCTGACTTCTGACTTGACATGAAATTTTTTAAAATTAAATTTTTAATGTTTTTTAACCTCTCTTTTAAGAACTTTTACT
TTTTTCATCTTTTGGTGATTCAAACTTATAAATCTACAATTCAGTGATGAGAACTCACAATCTTAAGATTGAAAATGTGA
AGTGCTATTACCATCTGAACAACTCTCTCGGTGTGGTAACTTGTAATTAATCTAGTTAATTAGGAATAAACTATTCACAA
TTCATCATAAATTTTGAATGAAGACAATTTTCAGTTGCTCCAATATTATTTCACATGTTCCAATATTGGCGGCTGTATAT
TGTTACAACTTACAAGATTCATAGAACTAGACTAGGTACATTAATGCCCAAATGAATCAATTTTTGTGACAATTATTGAA
ACACTAAAATCTCCCCAATCAAAGGCATATATACACCATGTTAATTTTACATATTATGTGTACAATTTCTAGTTGTGTGT
TTGAGTTGACCAATTCTTTATCTTTTCTTTTGTTTCTAGAACCATAGAACTTAATTAGTATATAAATATTTATGTATATA
AAGTCGTAGCAAGTCATGAATTACTGATTATACATCGAAAATATGAAATTTCTAAGTATATAATTCAATTATTAAGGTGT
TTTGATAGTTAAATAAAATTTAAGAGAATAAAATTGTGAGGTTCAAATGTCTTGAGATGACTCAGATGAATCGGACAAGT
TCACGATCAACCAATTGATCTATTAATACACTTTTTGAGTTAAATCTTAAGAAATCAAAACCATGAGGTCCACAAATCTT
GAGGTGACTTAGAAGCATCGGACCAAAGCGAATAATATACTGATAGTTGAGTTTAAACGGTAACAATTGGTTCAAAATTA
ATAATTTACAATAATATATAGGTTTGGAATTAATTCACAATTTGTTGACAGCTATCAATATTTACTACATTTATAATCAT
CATCTTAATTGAAATTGTGCTATTAGATATTTTGTACAATTTTACGCAGTAAGTTAACACAATAAATAATTACAAAAATA
GGTACGTAAAGTTTTATAGAGTTAAATTTTGAATTTAAAACCTTTCTGTCACAAATAAATTAAGTAGCGGTTAAGATCTT
ATTGACATAATTATGACTTTATTTCTTAGTCAACAAACGTTAATTTAATTTTGACCTAAAATAAAGTTAATTATGGTGCT
AATTATTTAACTAATGACTAATCTACCTATTGGAGGTTCTAGCATCTATGTAAATATTGAATATTAGAAAAAGCAAACAT
TATCTCTTTTGAACATAGTGAACGAGTCAGAATTTTTATTAAGCAATATATATATATATATATAAATTATGTCTCTTAAT
TAAACACCAAATCGATCAATATCTTATTAATTGATTAATGAATTAACATATTAGTGCGTGTAATTCTTTTGTTGGTACAA
CTTCTAGTGATGGAGTCAAAAAATTTACCTAAGTTTAAAATATAAATAAATAAATAGATGAATTAGCTAAGAAAATTTAA
TATTTACGGTATATATTTTTAAAAAGATATTTTACTTTTATATATACAATAGAATTTGAATCAATTGTTCCACCTTTATG
GCCCATAATATATACAAGAGCAACTAATTTCCTTCTTTTAATGATTTCTCTTTAAATAATTTCAGATTCACGAAGGTGGG
TAATTAGACCTAAAATTCTGAGGGTAATTATTAGTTGTGAGGAAATTAAATAAATAGTGAATAATGAAAATTATTGTAGG
GTTCATATAGAAAGAAAAAACAAATATTCAAACTAGTGATGCTACAATTGAAATTATTGTTTTTTTTCTTCAAATTGAGT
TTTTCCTAAAAGTCAGAATGAGAAGTTTCTAGAAAGAATTATAGCAAATTTTGTTTAGAATTTTAAAAGAGAAATTATGC
AAAAATCACGTTTAAATTGTCAAAGACTCAAAAGTCATCTTGCTAAAGCGATTTTCACATACTTTATAGACGGAATCTGA
ATTTTAATTTTATTAGTTCTGAAGTTTTGAATCATGATTTTCTACGTTATGACTAAACTCTAGACTTAATATTTGTTTAA
TTAGTTTTAAAAAGATTAACACAAATTTACTGTTTGAACGGAAATTATTTGATTCGACTAAATCAGTATTTTGAACTTCT
AACTCCGCCTCTATTTCCAAGAAACTTAGATATATAAAAAAGAAGTTTGATTATTTAATTAAGATTTTGTGATTCATTTT
TTCTCGTTTTTTAATGTTGAATATGTTAGAATTCTGATATGAATTTAAATTTACTATTAATTAGTATAATTTTAGTGAAT
TTTAAATATTAATTAGTCGATGGAACACAAACTTTGCAACAGGGAAACGCCACCTTCAGGCTCCAAAATTGACTTATATA
AGTATTTAATGCTAATTAAATATTAATAATTCATCAAGTTTATTCATGTGAGATTCTTTTCACTTTAGTGTATATCTCAA
AATATTTGCTTCACTATGTCAATGTATATTTTAACTTTTTTATTTTTACTATTTTAAAAAGAATATTTTCTTATATCAAA
TAAATTTTAGTAGCTAAGTTGGTTTATCTGAATTTTTATTGTATTTCTGAGATTTCGATTCCCTATTTTATAATTCTTCC
TATATATACCTCCGATGTTGGAAAAATCAATATTTTCTTATACTTAATTGATTTTTAATTTCAATACTCTCAGTTTATTC
CTATTAAAACTTTCTTACAAGAATGATAGAGTATAATACATTTAACTCCACAACATTAAAAAAGAATGTTTTAATGTCCA
TTACAATATATAATTTTAGTTTATGATAATAAAGTTCTAAAATTGCTTACTTTAATTAAAGTTGGAGAAGGAAATCAAAA
CTATTTAGGAGTGTAGTATTTATTACTTTATTTAATTCATATATTTAACAAAGTATAATACATAAATGTGTCATTTAATA
TGATTTTAATTGGCATTTATGCTCTTTAATTTTTGATGTGCACAGATAGACACATAAACTATCACATAATTAAATAAGTA
GACACACACGTCCTACATGACAAATCGTGTAAGATGCAATCGTCCTACATGGAAAATCACGTGAGATTTTTTCATGCATG
CAAGATACGTGTCTACTTGTTTACCTTTATGATAGTTTAAATGTTTATCTATACACACCCAAAATTGAAAGACATAAATA
TCAACTAAGACCAAGTTAAATGACATGTACACTTGTGTTTTATGCCCTATATAAAACATTTCAGTATAACAATCAAATCT
TTTCTGAAATCTATTTTTCATTCATTTTTTATAATAATATTCTAACAAAAACATCATTATAAAGTAATTTGATATTTTGA
GCCTTTTTTTAAAAAAAGTTTCTTATTCGATGTTCGAAACTTATATTTCAGCTCATAGGGTCCATTGAGATGAAACAATA
TTAAAAAAAAGGTTATATCTAAAAATTAGAAATCAAAACCTCGAATTAAAGAAGAAACGACTCTAATATCATATCAAACA
AATTTTTTTTTCATATAACGTTATATAATTCATTCTCTATAATAATATTCCGACAACAACATCGTTATAAAGTGATTTGA
GTTTTCGAGCCATTTTCTAAAGTTTCTCATCCTATATTCAAAACTTATATTTGCAACTCAATTCATTTAAATTCGCGTCA
CATAACATTCAGTTAGAGAGAACGCTTTATATCAAAAATAAAAAAATATCAAGACCTCTGATTAAAAAAGAAACGACTCG
AGCACCCCATCATCCTTTGGTGGGTAAGATTCATGAAAGTTTAATTCGGTAATTTGCCGTTAGTCCACATAAGAAACCCA
ATAAGCAGCCGATTGCAGCTTCCTATATTTGACCGGTACCTTATGCGTGTTATATTTCAAGTCATCTTCTCAATATTTTC
TGTGAGTCAAATCATCAAACACTTGGCCTTCGTTCTCAAAATTCTCCTTTTTCCCACCATTTCTCTGCACCAAAACCTCA
AAAATCTCTCATCAGTGAAGGAAAATCGAGATGGGTTTTTTGAAAGAAGATAGAAGAACCAAAGTTTTGAGATGGGTCAA
AACTATTTTTTTCTTGATTTCTATGTTGATTTCACTTCTCCTATTTTCTGCACCAATTCTTCTTGTAATTGCAGATACAC
TTCTTCCTTCACTTTTATTGTCTGCTTCCATTTCACCATCTTCACTTTCAATTCAAACTCTTTCTTCTCACTTAAGCAAC
TACGATTTTCGGTATTCACTTATTGATATCCCGGTCATCTCCATCGTTAGGTCCGTCATCATTCTATGTAAGTTGATCTC
TGATGAGAAATAATTTTGGTTGTTTTAGTTAATAGTGAGTAAAATTTAGATTAATTTGATTCAAGCATTTTGTCGAACGG
GTTATGATCAATTAGATGGGTGGATGGATGTTGTATTTTTTAATTGGTTAGCTCAGATTTTGATGATTTTTCGAAAAATT
GAGTAATTTTGGCAAAAGGGTTATGAAGTTATGATCAATTGGTATGTTGAATACTGAAAAGATTGATTTTTTTTGTTGAT
TTTGATTATAGGTGTTTATAGCTTATGTGATGGACCAAGGTTATCAAGAGGGCCATATTTGGGGATTGCTACAATTTGTT
CAGTTTCATCATTGGTGTTTGTGTCCTTGAAGGCTTCATATGTGTTTGCACATAGTTCGAGTATGGATCGAGGAGGGTAT
GTTCGAGTTATGGAGATGGCGTTGTTCGTATGCTCGTTAGCATTGGCTGTTGCTCATGTAGTAGTGGCTTATAGAATTAG
CTGCAGGGAAAGAAGAAAGCTTCTTGTTTACAAGATTGATATTGAAGCTGTAAGTTAATTAATCCCTTTATTTTCTCTCC
TTGATCTTAGCAAATTTCAAATTTGGTATAGTTGAAAAGTCACATGGCCAGTTCAGCAAGTTCTTTATTTACTAGAAATA
GTACAACTCATTTGAAAAGTGGGGACTAAGGAAAATCATGTTTAGAGACAACATGGACATGGAATTGCAAGTTGTTTGGG
TCCACTAAGGTTGAGGAAGAAAGACAAACCTTTTGTATACATGCTTTCTTGATCAATACACTTAATGGGAAATTTGAATA
GATAGATTTGAATATAGAAATGAAATAGGACTCTGATTTTTGCATCTTGAGAGGAGCCCTTCACGGGTCGTTCGGAAACA
GTCTAGAGGTAGTGGTAAGGTCTGCATACTCTCTGGATTTCACTAGGTATGCTGTTGTTGTACAAACCTTGATGGACAAT
GTTACCTGGTGTGCCTGTGCTGGTTGGTGGGAGGTAACATGTACTCGTGAAATTAGTTGAGGTGTGCGTAAACTGACTCG
AACACTATGGTTATCACAAAAGAAGGAGGAGACTGGCAATACATGGTTTTTGTCCTCTTGCCAATTGTAACTTCCATGTG
CCTTTTGACTTGGTCACATTTGGTTTGAACAATACTTACTAAGATATTGATTTACTCTCCTTAATTGATGAATTGTAATA
GAAATGTGTTCATTAATCATGATTAAGTGCTAAATCTTTATATAAAAAGCACATGTCACTCATTTATTAGGTTTTACTGA
TTCTTAATTTCTGTTTTTAACTAACATATTAGCACATGAATGCAGGTCTCAGCATTAAAAACCGGATCTTTTTATCGATA
TCTTAAAGTTACTCCCTTCAGAAAGACAGAAGTAAAACTCAAATCTACAGAATCCATATGCACATGAAGTTGTTATTGTA
TTTTCTTTGGACCAAATCCAGTTTCCACAGAGCAGGTTTCAGGTAATTAACTATTGTATATTCTATTTTATCTGCTGGTT
CACTACATTTTGTACTATTAACCATGTGCTGCCACGAGATTCATACTCATAGCTTGTTTGACGAAACATTCAAAGCCTGT
TTATTTTCAGAAATGCGTCTTATCATAAGTATCGCAAAGTAGCAGTTTGTGATTGACTAATCAATTTGAAAAACACTTTT
GCCAATGTTAGAGCAGTAATTTGTGTTCTGTTAAGTTCTCAAATGTGTTTTTGGGGAACAGTTACTTTTTTCATCTTTCG
AAAAACTTCTACTACTCAAAAACACTTTTTTTTTTCCTAAAAGCTTGGCCAAACATCTCAACTCAAGCTCCCAAAACCTG
CTTTTTGTCAGAAATGTTTTTCGAAAAAAATACTTTTGGAGAGTAGCAGTTTGTGTTCAGCTAATCAATTTGAAAAACAC
TTTTTGCCAGTATTAGAGCAGAAGCTTGGCCAAACGGGCTATCAGATTACCACTTAATTCTTTCTTATTTACTCTTTTAT
GAATGGATTAGTTTCCTTTAATCTTTTGTGTCATGGTACCTAACTAACTGACTGTTTTTACAATTTTTCTGTTTTTGCAG
ATATATCCAAAGGAAATCTGAAGTCTAATTGGTAAAGAGAAATAGTTTATATATATATATATATACTATAAAGTATATAA
AAAGAGAAAAAAAACAAGATTTTATGTATATGTGTGCAAATGTGGTGTGTTCTGTATCAGCAATTAGTTAAATATAGAGA
TAGTGATACAGGACAAGAGCATTATGATTCAGCACCCATTGCTCTCTCTCTGCTTACGCAACTTGTACAGATATTTGTTC
TATTTTTATGCCAATTGTGTTTCATGGATTAGAAGATAGAATTTCTTGTTTTGTCATCTATCAAATCTCATCAACTTTAG
ATATTTTTGGTAACGCTATGTGAAAACAGTCATTAATGTTTGTATTATAATATGTTGTTTACATTACATCTTTCAAGGTG
CGGCTTTTTTTGAAAACTCTGCCAACACGGAATGCTTTTGCACAAGGTTGCCCCTTTTTAAAACTTATACCTCGAAAAGC
TCTTATTTTATCGAATAGAGACACCAAAATTTGCGTCATGATTTCATGAAGGTTTTATTCTTTTTACCGGTTCTTTCAAT
CAATGATCAGCTAATTTGAGGTTGCAAGTATCTTAAAGACTCGATTCTATATTATTTTATTTGGGATGGAAAGAACAAGA
TCAACCTTTTTTGGCAGGAAATTATCTACCACTCTATCTTATCCACACAACACAAATTTCTACTCATAATTTAAAGAAAA
GAAATTGAAAAAAAGTAGTCTTTATTGCATAACACAAGCATGATTCACATAGAGGTATTGCTAACTCAAATGTCAAAGGG
TGGACATAAGCTTTTAAAAAGCTAGAAGCATGACTAGGTTCTTTGTGGTCCAAGATAATCAAAAGGAGAAAAAAAATCTA
ATATAAAGCTACTTTTGCTTTTGCGAATATTGAAGCTCGACTAATTTAGATTCGTGTTGGCAAATCTTACTTTGGAGAAG
GGGGTGGGAGTGTGGGTGGGGGTATTGTAAATCTCTTTCAACCAGACAATTTCATATCTAGGGATCCAACTCGAAACCTC
TATATAAAAATGATGAAACAAGTGTTTAACACTCCACATAGTCTTTTGGATGTATTACAAGTGGTTTCTGGAAAGCTAAT
ACAGATAGATATAAACAAAAATATGAATAACAATAATAATACATATCTTAGTTGTCCAATTTTATAAAACTAGTAGTAAT
ATCAAAGAAACCAACAAGGTACAATATCATAACTTAAAAAAATGTTAAGCCAAAATTTAAAAAATATTTGAAATAACAAC
TAATTTAATAATCAATTACAACAAGTCCAATAATATGCTCTAGAATTTCCTAGATAAATCAATAATTAGTACTTTATTCA
ATTTGGAGAATCTATTAACCACCTCTCTTGTTGTATAATTCCTTGAAAACCTTTTTGTTTTGTAAGACAATTCAAAANNN
NNNNNNNNNNNNNNNNNNNNNNNNNNNNNNNNNNNNNNNNNNNNNNNNNNNNNNNNNNNNNNNNNNNNNNNNTAAAAAAG
CAGATTGGAAAAAATAATAATAGAATTTTACAGATCATATTCATACTAAAGTCTTCTATAATGAAAGAGATAATTCCCCT
CTTAAGTTAAAATAAATAAACAATAATATTAGGAGAGTCGGTAAATTGAATTGGACTGAATTTGAACGGTCAAAATAAAA
TGAGTTAAGAAATGGGCTGTTAAAGTTATTTAGGTCGAAATGAGTTGAGTCAACAAAATAGGCTAAATAAAAGGTCATGG
CCAACTACATTTTATTTTTCTTTATTTGTTTTTTGTTATAGTTTAATTACCTAATAATCCCCCCACCCCCACCCCACCCC
ACCCTTATTATGTCAACTTATCAAACAAAAGAATTCTTTTAAAAAGTCTTAGACAAGTTTTATCATAAAGTAATTTGAGT
TGCATATTAACCTAACTTTAAAACGGATTGAACTGAAAGAATCGAAATGGCTAAGTTAATAAATTGAAATTACTTTTTGA
ACATATCATATTTGCATGAATAATAGAGGCAGTTACACATTTGGCCACTTAACCAAAATATTAACATCCACTAGCCATTA
TACATAGTATATACATATATAATATGCATATTATACATGTCTCAAGTGGGTTGTAATTACTCTTTGACCCTTAAACAAAA
ATCTCAAATTCCAGTTAAGTTGGAAACAGAGTCCCCTTTATTAAGAAGTGCTATGATACTTTCCGATTCGAATTCAATTT
TAGTCAAACTCTAATATAAATACCTAACATCGAACTAATACCCATGACATTCCTCACCCCACCCCATGAAGTAGTTAGTT
GAAACGTTATGCAACTACTACCTAAAATATGTCAAGGCCCACCTCAAAGTTTAATTATCACCATACCTAAAATTAACTAA
CTTTTATTGCACATGAAGAAATTTGGACCACTTGAAGATCAAATCCATTAGGATAATAGGAAGATTTTGCCTAGTACTTT
AGTAGCTCATGTCATTAATCTTGATCTATGTGGCTTGTATTGTCCTACACATGTGGTTTAGGAAGCATACACAAATGACT
ACATATTCATATAGCAAATGCTTCCTTTTTAGTTACCTTATTGACAAAACCCATCATCTCATTTTACTATAAAAAAACAA
TTGTTTTAATGACATCGTTTATCTGGATATATAAAAACATTATTATAAAGAATATATAAAATAGCATAATATAAAAGATT
GATTCCAAATAAAATTTGATTGTTATAGTATAATATCAAAGGATGATTGTTATAGAGAAGCATGAATGTGCTTTAGGGGT
GGACATGGTGCAGTAGATACTGATACTATATCGAAGTAAAATTTCTTTGATATCATGGTTTCAATGTTATGATATTTAGT
ATGCATTTTAAAAAAGATTTGGAATTTGGTATGAGGTATGATATTTGATATTTAATTTATAACAAAAAAAAATTAAAATA
CTGAATATCATATCGAAATATATAGTATACAATCCATACATTTTATCATAATACTAACAAATATATAAAACAATATTAAT
ACAAAACTAATTATTTAGTTGTTGGAGTTTTGATTGCTATATCCTGAATAACCAGTGCACATTTACCCCTCCCACTAACG
AAAGACTCATTTTGTACACGTGGTACAATCCTATACCTCAACCCAGTTTGACCAAATATTTGACCCAAATTTCAAATATC
CGCCCCATTACCCATTTAACCCACCCAATTTACCCACAAATAAACTATCTAAAAACATAAAGAAAAAAAGCCCCTTTACC
CATTCTTGAGAGGTTCTCAAGAATGGGTTTGAAGTTATTAATATAATAAAGTAGGTGGATATCATCAATGCGGTTTAATC
TGGATAGTTTGGATGGATGTGTATGAATCAGAGATAGCATTAAAGAAGAATTCAACAGTGGAGACAAAAAGAGTTCCATT
GATTCAGGCTGAGAAGAACCATGGAAACACCCGCAGGCCAAGAACAAGAGAAGTTAGTTCTAGGTACAGGTCACCTACTC
CATCAGCTTCCTCTGGCCCTAAACGTTGTTCTTCTCCAAATGTCACAAGAATTGGATAATCGAGTTAAATCGGGTGGGTT
AAATGGGTAATGGGGCAGGTATTTGAAATTTGGGTAAAATATTTGGTCAAACTGGGCTGAGGTGTAGGATTGTGCCACGT
GTACAAAATGAGTCTTCCGTTAGTGGGAAGGGTAAATGTGTACTGGTTATTAGACGGCGAGGGTATTGATAGACGAAAAA
TATGACAGAGGGTATTGACATATCATTTTCGAAAGTTTGGGAATATATTTGTCCTTTTTCCCTTTAATTTATACAAAATT
TATGTCGATAGAATCTATGAAGTTCAGTTCAAAACTCACAAAATTATACCTCAAGAGGTATAACCTATTCCTACAAAATT
GTGTTGGACAAAGTAAAAGTTCTCTAAGTTTATGCCCTACAAAATTAGGTCATACTTAAAAATCCTTAAATTCACAATAT
TTCATAAAATGAGAAGTAGAAATAAAAATTAAAGATCACTAATTTGAAAAACAAAAGTTAATGACTTCACAAAATTGGGC
CAATCCATGCAAAAACTTAACAGGAAGTTACAGAATCTCATTAGTTTAGGAACTAATTACTTGGACACACTCTAGTGTGT
AATATTACAAATTTTATCAAATTTTGGTGTGTCCAGATACGTCCAGATATACATGTATCTTGGGATACATAAGGTCAAAA
TTAGATGTACCTGTATTCAAGTGGATTCGCATGTATCTGAAATACAATACATATCTCTCTTGCCTCGCTCCCATCTCGTT
TTCCACTCTCCTATGTATCTGGTATCCCAGATGCATGTGAATCACACTAGATACATACATATATGTATCTAGTGTGTATG
TAGTGTGATTCGCATGTATCTTGGATACATTACTATCTCGCTCGCCTCTCTCCCTATTTTTGTGTATATGATAGCAAAAA
TACATGTATCTAGGTGTATATTCTTCAATATATGGAAAAAAAACTCTTAAATAGTGATAATATACGTAATTTTTAAAAAA
TATAGATAGAATTAGTATATATGGTATGGATATATATCTAAAAAGTAGTTTTCCCAAACTTAAAAGGATAAACTACAGAA
AATAGCAAACTATATCTCATATTAAAATAATATAGCTATAGTTAACTTTATTTATATTTTATGGTTATATTTAATGAATA
AATAGCAAATACAATTTCAGACGCCTAAAATTATTATTTTATACAATTTCACACTCCTAATTTTTTTTCCCTCTTTTCAC
GCTTCCCTTTTATACAATTTCACACGCCTAAATTGTTTTCCCTCTTTTCACGCTTCCCTATTTCCTACTCCCCTTTTTGC
AGCCTTCATTCCTTATCCAAATCAAATTTTTATCCTCAAATCACAAACATTACTCCTAAATCAACTTCATCTCTTCAAAG
TATCCACAAAATCAGTCTCCTCTTCGCTCGGATCCTTGCAATCAGCGACTTTGCTTTATTTTCGGAGTTTTATTTGTTGT
TTAGATCCTACAGGTTTCTTCAAATTCTTATTTTTTTCTATTTTTTTCGTTGAAAGTCTTATATAGGTATACGTTTATGT
TTCTTTCTAGTGTTGAAGTTGAAGATTGTTTTCAACATTGCAATGTCGGAAACAAATACTCCAAGGAGGATCACAAGAGG
TACATATTATCTTGATAATTGCATGGTGGGGATACCCTCATTTGATTTGTGTATAACGCAAATGCAATCACAAATTTCAG
GCTCCATTGCTGCGATGGAGATAGAGAAGAAATCGAAATTTCTTAATAGCCCTATAAAATTGGATTTGAATGATGAATTA
GTAAGGTCAGGCTCTTCTAAAAGGAAAGAAGGGTCAACAATGAAAGTGGCTGAAAGAAAAATTGACAAGAGGAGGAAAGT
CAAAGATGTTGTTTCGGGCATGATTGGAAAACATGTAGTTAATGAAGAACAAGAAGAAAGGAGTGAAGAAGAACTAGAGG
TATGTATATTTTTTAAGTTTTTTTGGGATGTAGGATAGGTGTATACATATATACCTGCAGTGTACTGTAAATTGAGTGTA
AATAGGTTAGGTGGAGGATATACAATTTGAAACTGGAGTATCGGGAACTGGAAATTTTAGAGTAGGTGCCTTTGTAGTAT
TTTGTCTTGGTTTCTTCACTCATATTAATTTTTTGAGCTTAGTGGTAATGTTATATACTAACCTCCTCAAACCCCACTTG
TAGTACTTTAGTGGTGATGTTGTTATTATAAGTCTGTATGAATATGAATGCTGAAGTGTTTCTTTTAACTGATCATGTAA
TATTCTTTTGATATGAGCATTAGAAGTTGCAAGTAATCTGGATGTAGGATTGTAGTTAGTGTTCAACTTGTAATGTATAC
AACTTTTCGTGTATGTTGTAACTTGTAAGCAATATCATTCTAATGTACAGTAAGTCGAACAAGAAAGGTTATGTGGAGGA
TATCCCTTCCAATGTATTATACTATGACATACCTTTAGTGTGGCATACTCTCACACATTGAATACCTTCTAGTGTATTTG
GGGTTATGTTGTCATTCTGTTTTTTGAAAATGATTGTAGTTAAATGGTAGTTTACTGAATATGTGGATACTTTTCAGATT
GTTATTTGCATTCATATTTATTTTGTGTCGGTGCATCTTCTATTTGAATGTGTTGTCTTGTATGTATGCATAAAATCAGG
TTACTATGAAGTTATTAATGTAAAAAAAAGTGCAGTTTCATATTTTAGTAGTTCTTAATTACAGGGTATCAGATTTTATG
TGTTGGCTCGCCCGATCGAACCCCCGCGCATGCAGGTTTATGTGAACCATAACATAGTTACAGATTTGAAGGGGAAGCTT
ACACCGACCCAATTCAATCGATTTAAAGATACATGTTTTGGAGCATATACCAAAATGCACGTGTGTGGGGCGCAACCACA
AATCTTTAGGTGTTTGATGGTATGTGAATTGGAGGACAGTTCCCCGGATGAACTGTTCTTTCGTATAAATCATACCACAC
TCCGTTTTGGTATTCAAGAATTTGCCATCATTACTGGGTTGAACTGCTTTGTTGATAAAGACGATTTCTTGTTTGACACA
AGCGAGCCAAACAGATTAATCAATCAGTACTTTGAGGGCAAAAGTATTATCAGAAAAGCAGAGTTGATCAGTAAGTACAA
AAACAAGGTATGGGGTGATGGGAATGATGACGATGCTATTAAATTTGCAATTCTGTATTTTATCAGTACGTTCATCTATT
CCGGTGAGAAGAAGAGCTCATCAATTCCAAGGATACATTTTGATCTAGTTGAGAGCGGCCGGTAATATGAATACCCCTGG
GGAAAAGATGTTTTCTCCAAATTGGTCAAAAGCATAACAAAAAAAATGGATGCCAAGAAAAAGTATTATAGAATTGATGG
TATGCCTCTTGCCATGCAAGTTTGGATATATGAATGTTGTTCTGCTGTTGATCTGAATATTGCTGAAAAGAAGACCAATC
GTATTCCCAGACTGGTCAATTGGAGGACCAGAAACAGCAGAATACATTATGAATTCCTAATGGAAGGAATGTTCGGTGAT
AACGGCAATTCGGTAATTTAACATATTTTCATTATTCAATTAGTACAGATATCGTTGTCTATCAATACACTTGTTAATTA
TAATTGTTTTGTGCGCAGTTAAAATACAAAAACATTCAACCTTCACTAAAGGAGATTGCATTTTATCAGCTTCCATCAAA
AAGTGATGCAATCCCCGAGAATACCTTTCAAAAAGTTGGCGACAAAGATGATGACGAAGATGATGATTTCACTTCAAAGC
CTCCAAGTCATAAGCCACACAATAAAGAAAAAGGTAAACAGAAGGTAATTGTTTCATTGTCCACATCGATCAAAAAGTTC
AATATGCATGCAGGTTCAAGTTGTAAGGAGAAAAGTCCACCAGTATTGCATGGTTACCGTAAGGCAAAGAGTACACCCTT
TAGTTCTGTTTCAACCCCCGTGGAGAATAATGTACCAGTACAGGAGTTGTATAATCAGCCGAATGATTCTGCCAACACTA
CACCACCAATGAGTTCGAAACAACCTCAAGATACCAAGGCAGACGAAATTGGTGTGCTGAGACAAGATCTTGCCTCTTTT
AAGGATTCTGTAAGGAAGTTGTTCCACTTTTTTTAGTTTACATTGTATTCCGATATATTCTTACACTTTATTTAATAATC
AGGTTACTAATGAGTTCAAGGAGTGGCGCTTGTTTATACTGGAAAATTTTAAACAAGTCATGGATGCAGTCAACAAAAGC
AATCCTCAATCTGGAGCACCATGTCAGGTTAAGCACAACAATGATAAATTACGAGAATACATTCACATATACAGGTTAAC
CAATGTTACAAAACTCAATTATTTTTGTATAACATAAACAGGAAGATGGAAGTAATTCTCCAACACATGTACCTGATTGG
TCGAACAACAATTCAATTAAAGACGGCAACCAGATCTCAACATTCTTGGATAAACCTCACTTTGATATAAATGAGGTACT
ACGTGAATTAAATTGTGTTTCTAATTTAGAAGTGGATGGTGAAAAATGTTCAAGAATAGATACATCATCAAAAAATTTAA
AGGTTCAAACATAATATTTATTATTGTAATATTCTGTTACATTTCTCAAACAAAAAATATTTATTATTGTAATATTGTTA
GGATCAGACATTTCGATTCGTTCTTGAAGAACACGTCAAAGATAATGTCCAGGAGAATTATCAGCCTGCCCAGATACACA
TACAAGACCCTTTGTCGGTACATGAACAGTCTAATGGCAAACAGCCTGTTGGAATGCCATCATTTGAGGTACTGTTTAAA
TTTTATTGTATTTATAAGGGTGGTTAAAGAATGTATTCAATTATGCATTCAAAAATAAGTAAATACCTTATATAAATTGA
ATACTTATGGTTTATTCAATGAACTTATAAAATGTATTTACTTATTTCTAGTTTTTGTAGAAATATTTATATACTAGGAG
ATTTACTGATAATAGAATACATTCCAATACCAACAATACATATGATACTTTGTAAGTATACCTACTGGTAATATAATACA
TTATAATACTATAAATATGTATGTAACTTTTGGTAGAATTCTGATGGTAGGATAGTATCTCTACTGTAAGTATTAATTAG
TGTAATATTAATTGTTCTACTCATATAAATTATTTATGCGCGACATTCTGAATAATATATGTTATTTTTGCCATTTCATT
TCAGACAGGAGACATTAATGCCTTACAGAACGATGGAATCCAACAACCACAGTCACAATTTGAGTTACTTGATGTTTTGT
TACCTAGCCTTGACACAATCAATCCCAAAAAGTGTGTTGTGGTTCATCCAGAGGTTGTGGTTCATCCAGAGGGTGTTGTT
TATGATACTACACCCGTGCCAGTTCAAAGGACAAGACGTCCCGATCGATGGAATTCTTCTTCATACTCGACAAATTTTGG
ATCATCATCTGGTAATTAATAATGTTTCTCCTCCTGTATGTCTTACCTCCCCCCCTCCCTTCTATTTTTTTTAACATACA
TGATTTTTCATGCAAAATTGATGAGGAAATAAGTCGAGAATATGTTTTTTACAATTTGTGTGTCTGTATACATAAAATTT
CAGGTAGCTCTTCCAATGTGGTAAAAATTTATGAAAAGAAACATCCTTTTGTTTCTGACTTCATACGAGGGCCATATAAT
TATGATCTTTTTGACGATTATGCAATGTGGCTTCGTGAAGGGCTCCTTGTTAGGCATATGAATAAGTAAGTATTTTTATT
TCATATGATTGTCATTTGTACACATAATATACTTAAATTTTAATTCTATTTGTTATCTAAAGGATGCATGATGAAGATCG
GTATAAGAATAAAAAAGCAGAATTGGCGGTTGATATGGATTTGGGTATTCATCTCATATCAAACAAGAATTGGTTCTACT
CTCTGTCTTATGATAAACAACTTCTGAATGATGAGGTAAAAACATGAATATATATGTAAAAGGAGCCCTTTCTATTTATA
AGATGTGCACATATATTTATTGATAATTTTTTTGACAGCATATTGATGTGGTTCTATATTATTTGCGTAAAAAAAGTAAG
TACAACATCAATAGTCGCTACAGATACACTACTGTTGACTGTCTGTTCAAGTCAAAAATTGATGAAATTTATGCCACATA
TGCTAAAGTTGGAAGCGAAATATGTGTTGCAAATGTTCAAAGCGACATACGTGATTACATAAATGGGTATAGGTTGATGG
CTGCCATTCCATGGAATACAATCGATAATGTGTTCATACCAGTGAATGTGGAGCAGAAAAATCACTGGGTGTTGGCTGTT
TTGTCAATAGTTGAACGACGCATTTATGTATATGACTCATACAGAGCAGCAGGTCATAACTCTTATGTTAGGGATGAAAT
TCAAAAGCTTGCCCAGCTTCTGCCAATGTATGTGTCAATGGAGATTGCCAATAATTCAGATGATACACAAGATCAGGACA
TTGCATACGATGTGACGTATGTGGAGGATATACCTCAACAGGGATCAGGTGACTTGTAAGTATAAAAAAATAGTCTCTTA
ATTTACTTTTTAAATAACCAATATCCTATGTAATAAGTGTATCTTTCAGGGATTGTGGGATATATTTGCTAGCATTTGCA
GAGTACCTAAGTGAGGGTGAAAGTATTCCAGTTCAATACCTTGATTCTAAGTTACACCGCATCAGATACGGCGCACTATT
GTGGCAATATGCAGCGAAGAAGATGGAAGAAGGGGCTGTTAGCGAGAATGAGGCACCACCCAGAATGATGAGGCCACCCG
CAAGAATCGATAATAGTCAACTTGTTAGGATTGATTAGTATGTTGTACTAGTTATCTTTTTGAACTTCTATTTTATGCTT
ATGGTTAAAACTAATATTTTAGTTTTTTGTCAAACATTATCAACTCTTCTATTTATATATGATAATGTTGATTTACTGTT
TTTGTTTGGGTTATTGCATTCAATGTAATGGTAGAAAGAGATCGATGTATGTTTGTATAAATGTCCAGTCTGCCTGAACA
CATACATTTGGATATATATCTTTGTTCAGTTTGTGTGTTTTTTTTTATCAACATATTCAATAGTATAAAAGTATACTAGG
GTCTTTTCATATCAACATATACACAAGTATTACTATATTCATTTATTTTCAATTCTTACTTGAGGACATTTGGATACTTG
CATTCTTAAAAGTGATAAACGTTCAGTAAATGTTTTATGTGTATTCACCAACATATTCTCAAGTATTATTACCAGTAGTT
TGTGTGTATCAATAAATGTTAATAGTATCAACTTGATAGTTGGATATTTATCGATTGAGAATTTTGTATCATGTTTAATA
TTGAGATAATATTCAAGTTAATTTATAATTTAAGCAAGCAAATAAAGAAACAAATATTTCAAAAGGCAAATAAGTCATTT
ATTCGACAAAACAAAAATTAAGTAAAAGAACATTTCAATTGTGGGATGTATCAGTTCCTATGCATTCCGTGTTGCAGTTC
GACATGAACGTCTATTATGACTACGCTGTCCACATGTACTACAAGAATTGGTACCCTTCCTTTTGCTAAACTCGCTAAAT
GACTTCTCCCGTTGCTTCTTTGGCCATCCTGGAGGTCGCTTGTATTTTGGTGGCAGCACAACTTCGGTATCAATGTGTTC
AGGTATATTCCATTCACTTTTGTCAGGGAGAGGATACACAGGCACTTCATATGTTCTCAATATTGTTTCTGGCTTGTAAA
AGTCTGAACAATATTCATCTGGAAGCATGTGTTTTTTGTTCAACACCCTCCACGCATGTGCGCACGGTATTCCGTCAACT
TGAAACCTGTTGCAACTACAAGTCTTCTTTTCCAAGCATACAATATAACTCTTCCCTTCATCACTTACTGAATAAATGTA
ATCAGTTGACGGGACAACCTAGAATCAATACGTAATTTCATTTATACACTCCATATGAAAGCCAGTACACTTTAAATACT
TAAATAAATGAATACATAATCAACTGAATATGACAAATATTATTTTTCTCATAAATTATTAAGCTTTATTCAACATACAT
ACCGTCATACGCCCAGATTTTGATTCATTAAGCACAAGCATTTCCTGAAACTTCTTCCCAAGTAGTGTGAAAGTACATGA
TGCATTTTTTCGATTTGTGCAATTCCATCTAGCAAACATCAAGCGCACCTGTTCAAGAAAGTCAAATATTGGTAATTCTC
TTGCTGCTACCAACGTCGAATTGATGCACTCTGCAATATTCGACGTCATCACCCAACCACGAGGAACTGGTGCATACAAC
CTTGCCCACTTCTCATATCCAACCAACTCCAAGTAGTTCTTCACCCTTACATCAAACTGCTCAACTCTTTTCATTAGCTT
ATCAAAATCAGTTTGAGTATACGCTTTTGCCATAGTGTAGAATACTTCACTTAATTGCTCATTTGCTTTTCGAAAATTCT
TGCATACATTAGCCCACAAGTGCCATATGCAGGCGTAATGTTGGATATTGTTGTATACAATAGATACAGCCTTTATTATG
CTATTATGTCGGTCAGATACCACACACATATTCTCTCTTTCACCATAAGCTTCTTTGAATTGTTCAAAGAACCATGTCCA
AGAAGCATCATTTTCTGAATCAATAACTCCGTATGCCAAAGGTAATATATTCCCTATTATAATTTTAAAAAAGGGTGAAT
ACCAAATAAATAAAATTATAATGTATTTATGTATCTAAAATACCTGCTCTATCCAAAGTGCTGGCTGATACGAATGCTCC
AGTATATGTTGATTTAAGGTGGCTGGCATCTACAATAACAATCGGCCTACAATGATCAAATCCCTTTATAAAAGCATGCA
ACGCTATAAACACATACAAGAATTCGTTCTCAGGCGTTTTCTTCATTCGAATATGTGAACCAGGGTATGTCTTATCCAAG
GTATACAAGTATCCAGGTAGCTTCCCATAAGACGCAGCTGGTTGCCCCATTATCGATTCTAATGCCTTCTCTTTTGCTCG
CCATGCCAACATGTAGTTAATATCAATACCCAAGTCCAATCTAACGTCATCCCTGATATCATTTGGAGTGTACTTCCTCT
TGTGATTTCTCAATTTAGGTGCGATTATTCCTCCAATCAATCCACTCGTTGCACGACAATCTGAATGCACCCCATCCTTT
AAAGGACATGTATGTTCAGAGTTAAAAACTCTAATTCTGAACATCTTCGACTTGTTAATACTTGACGCTTTCATCAGCCA
TGGGCATTCTTTAGATTGACATACAAGAGTATAGCTGTGAATTCAATTTATATTGTTTTATTAGTTCTGCTTTGCATCTG
CAAACATAACTCAATACACTTAAAATGAAACAAATTTAACAACAATTTACCTTATAGAGTTTGACCTCTCCACCAAGAAT
TTAAACCTTTTTTCGATTGAATATTTTTCCATCACATCCTTCAATGTTGACTTATCCATGTATATATGATCAATCATTAT
CTCCTTTTGCGATCTGTTCGTAATTATTAAATCATTTCCAACATCAAATGCATCTACTGGTTGATCGCCAAACGTTGGGA
CAATTGGTAATATATCATTCGTACCAATTAATTCTTGATTGTATTCAAGTTGCAACACATCACCTTCAATAGAAGTTTCT
CCAGAATCAGAATATACTATATCAATATCGAAAATACTTACACATAAGGGATATACTCCAAATTGAGTGTTGATCTTTTT
CAACTGAACATATACGCGCACACCCATGTCGTTACGTATTTCCATAGGCGTGTCGTTACCTTCGACAGTGTATTTGATTT
TGATACACTTTTTTGTAAGATCGACGTTCAATTGTACCGAAATCAAATCAACTAAATCAGAATACGAAGCATATTCCTTC
AACACTATCCCGTCAATGCTATATTCTACATAGCAATTCTCTTCGCTCCATTTTCCGGAATGCCGAATCAAAACTGTGAT
AGTAGCCATGGTTGATCGCCAAATGTTGGGACAATTGGAATTGTTTTTTTGCTTTTGGCGTGAAATGAAAAGGAAAGAAG
GAACATATTTTCAATTTTAAACTGATCAGAATCCTATACCTTATAGGTCAGTTACATTTTTTAAAGTGCCAAATTAGTGG
GTTTAAGGGCTGGAAAATAGCCTTGTCAGTTACATTAACTGACCTCATTTAGTGGGAGTTAATTTTGAATGTATTTTTGT
ATTAAAAAAATTTTTTTTTATGGAATTTAGCTATTTTTTAACTCAAACTGTAGCTATTTTTTTAAAATATGATACTTATA
GCTATTTCAATCTAATAACCCTAAAACTATAGTCATTTATGTAAGTTTTACAACTTAAAATGTGGACAAAAAATGGAACT
GGCCCAAAGGGAAAGGAAGGTTGGACTAGATTGCCTCAAGGTGGGCCTGGCCCAATAATCTTAAAGTTTGCTCCCGGGAG
TTCAAAAATCCAACGGAATATAACCCTTTACAATTTGAATTACTAAAAAATGATCATAGAGAAACTATCTAATTACACAA
ACATTCAAATTTACTAATTTTTCTTAGAGATTGAAATAATTACAATTTATCACACTAATTAATAATTTATACCAAATTTC
AAGTCAGATATACCAAAATACATACTTTTTACTATCAAATGCACTGAAATATGGAGAGAGGCGCTGAGAACAAGAAGGAG
GCGAACAAGATTTGCCTATGTATCAAGATACATGTGAATCACATAGTGTGATTAGCATTGAGCGAGATATGAGAGTGACG
AGCGAGATAGGAGGGAGATGAGCGAAATTTGTCTATGTATCTCACATACATGTGAATCCACCAGGATACAATGTATCTAG
AACAAATTACACCTAATTGTAACCCCGTTTTTCCCTAGATCATATATCTAGGCACATCATAAGATTCATATTATTACAAA
CTAATATGTATCTAGGTAATTAACTCATAAACTAATGAAATTTCTGTAAATTATTCTATAAAAATCTCTTTCAGTCACAA
TTGTAGATTTGTCGACTGAATTATTTCTATTTTTTGGGTCAAAAAGATTGAATATTTGTATTAGTCAAATATGTACCATC
AAATTAAATGGGTTCAATGCGATCCAAGTTCCTCACTAATTCAACTCATCATTTCATTTGGACCAAAAAAAAAAGTCGGT
AATGCATGTGACTACTGTTCGATGTGAATTCAAATTAATTAAATTAATAAATTTAAAATTTGAATGACAAAATAAAAAGA
TTAAAAGCAATATCGAAAAATAAATGAAGTTTTCTATTATTAGAAAACGAATATCACTATTTACCATATTGATAACAAAA
AAATTTAACTAAAGATAATCAAGTATATAAGATCGGAAAAATTCAAGCCTAACATTAAAGTTCTCGTTCCCAGTTTCCTC
TCGAAAAAAGATAAAGAAGAAGAAGAAGAAAATAAGAGGAATTTCAAAGTACAATAAAAAAATTCTTATATAATTTATAT
CATATATTACTCTTATATTAGAAAAAGCTTATTTCAACTAGGGATGTGCACTATTTGGATTAATGCTTGAAATGTAATTT
GTTTTGTTTCAATTTCGGATACCAAATATTAATTGTTAGCCTTCTCTCTTTCCTTCTAGTGGGTTCTGTTTTTTTTTAAG
AATCAAATATTGAGGAAACTGAGCTCAACAATAACTAAATATTTCACTTTGAACGTAAATTTATTTTCCATCTTTTTCCG
CAGGTACTTTTTCTCAAGCTGTGTCTAACACAAGATGCAGTACTACGTAAATAGTGCAGGATATAATAAATAACACAGCC
ACAAACGATATGTTGTGCATTTAACTCGCAAACAATTCCTAACCATGTATATTTATGTTTCTGTGTGTACATTCTGCTCG
CAAAAACCTTTCTACGTTAATTGGGCCCGTGCTTGCATGGGCTATTCCTATCCCTACCTAGTATATATATAATTTTAGGA
CAAATTACTTAACTACACTCCTTTACTTACCTTAATATCCATTTATCTCTACTTATTTAAAAAAATCCCTTATTTAACTA
TGTATCCCGTGCACAACGCTATGTATCCCGCTATGTGAAATGTATCAAACCTAATGTATCTCATGCACAACGCTATGTAT
CCAGCTATGTGGAATGTATCAAACCTAATGTATCTCGTGCACAACGCTATGTATCCCGCAAACATCATTTTTAAGGAATT
TTTGGTAAATAGAAAACTAGAAGGGATAAGATGTTATTTAGTACTTATAATATGTGGTTCCTATAATTTATACATAATTT
TATGCAATAAACAATCTAAATATTTATCACGTCATGTCATTTTTCGAAACTTTTTTTTAACTTTAACTTTAACTTTAAAT
CCAAAAAGAAAACCTAAACATAAGAGAGACTAGGACTACTCTTCTGTACTATAGATATAAAAAAAAAATCTTTTTTTGCT
TAATTTATCGTCTAATAATAAATAGATCAAATAAAACAAACCCATTTGGTGAACATTAAAATTGTTGAATAATATTCACT
AGCAAACAAAATTGATACTAATAAAGATCAAAACATTTAAAATATGAATTTTGATCGATTTAATTTGTACATGACCAAAC
AAAAATCCTACCACATGGCCACATCAGTAAATAAAATTGAATGGTGAAATTAATTTTTTTATTATATTTTTTTAAAAAAA
AGGAAATTTACGAATAAGTGCAAGGAGATTAAATATTTATACACCTTCAACAAACTATTATTACTTAAACGGAGTTTTAC
ATGAGCCATCGTTATTTATGAGCTAAAGTAAAAGTTAATTATGAGTCACTTATATCGATCAAAGTATTTACAGTTATTAA
AATCTGTTGATATTTTTATTTCTTTTTAATCAGAGACGGAGCCGGAATTAAGAGTTTGAGGGTTTCAATATTTTGAGTTT
GGGAGAGGGGGTTTGAACCCTAGTGTGAAAAGTATTTTCACGGGTCACTTCTTTCACTGAACCGTCAATCAATTTTATTA
TAGGTTCACAAGTTAATTATATACATATATATATTTATTTAATTTTCTAGTACAAATACAAATCTACAAAAAAGCTTCTG
GATTCGCCCGAACCCACGAACCCCACCTAGCTCCGCCTCTAGTATAGATGTGTATAAGGGTATAAGCAACAAACCAACAC
AAATATAGGCAAATACACTGTTGAAATAGCTAGAAGTTTCAATACATGTTCCTAAAGTTAGTTGTAAATAGTCAGTTTTT
ACTGTACATTTTTTACTGTTCCATTAGTCTGTTATAGTCCGTTACCTTTCTGTCAATAAAGGAGTTAACAGTCTGTTAGT
TGGTTATTAGAATGAGTTTTTTAGGAATTGTCAGAAGTCACTAGATGGTTCTAGAATAGTGTGAACATCTATAAATAGAT
GTTGTATGCATTATTGTAATGTAACTCTGATTCTTCTTCACCATCAATCAAACTTCATTTGTTCTCAACAATAGTAGAAC
GATCAGTTCATGATCAAGTTTTAATATAGTATCAGAGCAGGTTCGTGATGGCCTGTGTAGATTGAAGTTGTAGAACAGAA
TTCAGAGTATCAGTTTCCTGTATTTACTGAATCAGATTGGAGTTTTTTTTTCTCCAGAAATGGCAGTTATTAAAATCGAT
CCTAGTGATCTATTATACATAGGTCCATCAGATGTATCAGGAGATGCTTTAATTCCTATCAAGCTGATCGAATCTGAAAA
TTATGGAATTTTGGAGTCGATCAATGAGGATCGCACTGTTAGGGAAGAGGAAATATGGATTTGTGATTGGAGCCTGTAGC
AAGTCATTGTACAAAAATGAACTACGTAAACAATGGGAAACTTGCAACGCAATTGTGCTGTCATGGCTGATGAGTACTGT
TAGTGAGGAACTTCTAAGTGGGATTGTATATGAAACAAATGCTTTTGAGGTGTGGGAAGATCTAAGAGAACAATTTGACA
AAGTGAATCATATGAGACTCTATCAGCTGCACAAAGAGATTAATACACTTACACAAGGAACTGATTCAGTGTCTACTTAC
TTCACAAAGTTGAAGAATCTGTGGAATGAGTATGATGTTGTTATTCCAGCCCCAACTTGTATTTATCCGAAGTTGAAAGA
TTATGCAGACCATTTATATCAGCTGAGATTGATTCAATTCCTGAGTGATTTAAATGATTCATATGAGCAGGCTCGAAGGC
AGATATTGTTGAAAGGAGTTACCCCTACTATTAATCAAGCATATGCCATGATAGTGGAAGATAAGATTCAGTATTTAGCA
TGTGTTACTGTTACAGGGGAGAAGCCTAATCCAATGGCAATGCAGGTGAATAGGAACCTGGAAAACAATTATAATCAAAG
CTATAAGGGAAAGAAGTGTGATTATTGCCATTACATTGGGCACACTAGAGAAAACTGTTACAAGTTGATAGGATATCCTA
CAGACTGGAAGCATAGGAAAAAGAGCAACTACAATAATGGAAACTCAAAAGGAGGTGGCCAACAACCAGGATATAACACA
CAAGGATATGGAGCTAATGGATCTGGACATCAGTATGGAGTTCAAATGAGCACAAATTTCATTGGAAGCAATCTTAGTGG
AGACCAAAATGCCTCAACCAGTCATAAAGGTAATAAAGAAATCAACAATGTTATGCTGGCCAAGGGACAAACATTTACAG
ATGGGGAGTACAAACAGATCATGGAACTTTTACACAAAGATGAGATGAAACATGTCAATCTATCAGGTATGGCCACTTGT
CTATTATCTCAAGTTACTTCACAAGAATGGATAATAGATTCTGGTACTACTCACCACATTACGTCAACTAAGGAAATTTT
TTCAAGGAATCATGATGTATTCAAGTCAAATTGTGATAAAGTGAATCTTCCTACTGGTGCAAAGGCTGATGTATCACACA
TTGGAGAAGCTGTAGTTTTTTAAAATGAAGCTATGCAGGATGTGTTACTTGTGCCTGATTTCAATTGCAATTTGTTATTA
GTATCCAAGGTCACTAAACAGCTTTCTTGCTTTGTCTCATTTTATCCTAACTTCTGTGTATTTCAGGACCTTCACAGTGG
CAAGGTGAAGTGGATTGGTAAAGAAAAAGGTGGTTTATACTGTTTCAAATATAAAGGTGGAATGAAGACAGCACCTAAGA
TTCAGAATCACCAGAACTTAATTGCAGGAGCAACTATGCAGGACACCAACTTATGGCACAAAAGACTTGGTCATCCTTCC
TCTCAGACTCTGAAGTCAGTAGATTTTTTACAGCATAATAAAGACATAGATAGAGTGAATAATTGTCATGTCTGTCCTTT
AGCCAAGCAAACTAGAATCTCTTTTCCTGTTAGTGAAACTAGAGCAGCTATGTGTTTCGATCTTGTACACTTAGATCTTT
GGGGGCCATATAAAATTCCTACTTTTGATAAGAAACATTATTTTCTTACAATTGTAGATGATTGCAATAGATATACTTGG
ATCCATTTGTTACAACAAAAGTCTGAAACTATTGTAGCACTTAAAAATTTCTTTTCAATGATCAAGACACAATTTGGTGT
TCCTATAAAAATCATAAGATCAGACAATGACACTGAGTTCTTTAACTCACAATGCAAGGAGTTGTTTATGTCCTTGGGTA
TCATACATTAGAGTAGTTGTCCTCACACACCTCAGCAAAATGGTGTTTTGGAAAGGAAACATAGACAGATCCTCAACATA
GCTAGAGCTATTAGATTTCAATCTCACATGCCTATTAGATTTTGGGGATTGAGTGCACAAGTTGCAGTTTATCTAATGAA
TAGATTGCCTTCATCATCTATTAGAGGTAAATGTCCCTATGAGTTGATGTTCTCCAAAGCTCCTTCCCTTTCACACTTGA
GAGTGATTGGTTGCCTTTGTTATGTTACAACTGTGCCACAAGGAGATAAGTTTTCAGAAAGGACTAGGCCATACATCCTT
ATGGGATATTCTACCACCTAAAAAGGATACTTGTATTGGATTGTAATACAAATAAGCTCTTTGTTATCAGAGATGTTAGA
TTTCAAGAGCATGTATTTCCATTTGCAAAAAGGACACCTCCAGAATGCCCTGCACAAACTCCATATGTAGAGATCACTGA
GGTTGCAGTTTCAGATGATTCATTGGCAGCTCTTGAAGAACAAAGTCAAGAAATATTAGCTTCAGCTGAAAGTGCTGATG
TTCCAGCTGCAGCTGACCTTTCAGGTGATGCACCACCTTTACAGACCTCAATCCCTGCAAAAAGAACACCCAGAGTATCT
CAACAGCCTGTTTGGATGAAGGATTATGCAGCACCACAGAAGGGGAAGGGAACAAGATATCCACTTGCTAACTATCTGTC
ATATAGCAGTACAACTCCCACATATCAATGCTACCTCACTAATTTCTCTGCACTGGTGGAACCACATACCTTTCTTCAAG
CTGCTAAAGATGACAGGTGGTTTCAGGCCATGAAGCTAGAGATTCAAGCACTTGAGGACAACAACACTTGGAAGGTAGTT
GACTTACCTCCAGGAAAGAATGCAATTGGTTCGAAATGGGTGTATAAAATTAAATACAAAGCTAATGGGGAAGTGGAAAG
GTTCAAAGCACGATTAGTTGCAAAAGGGTACAGTCAGCAAGAAGGGTTAGATTATCATGATACTTTTTCACCTGTTGCAA
AAATGGTGACTGTTAGATATGTTATTGCCCTGGCAGTATCAAAAGGTTGGTGTTTGTATCAAATGGATGTGTATAATACC
TTCCTACAAGGGGATTTAGATGAAGAAGTATATATGGAAATGCCTCAGGGTTTAGACAGGAAGGACAACACAAAGTCTGT
AAGCTACTCAAGTCATTGTATGGCCTTAAACAAGCCTCTAGACAATGGAACATTAAACTTACCTCAGCCCTATTGAGTGC
AGGATTTATTCAGAGTAATTATGATTATTCCTTGTTCACTTTGAAAAGGAAAGAAGGAATGGTTGTGATTTTGGTGTATG
TTGATGATTTACTCATCACTGGGGATAATGGGTCAATGATCAGAGAGGCAAAACAAGTTTTGCATCAACAATTTAAGCTC
AAGGATTTAGGAGAGCTTAAATACTTCTTGGGCATTGAAGTTTTGAGATCTGCAAAAGGAGTAATCTTGAATCAAAGAAA
ATATATTCTTAAGCTCATTTCTGAGACATGTCTTACTGGTGCAAAACCAACATCCACACCTTTAGAGCCTAGCACCAAGC
TGACTTCAGCAGAATATGACGCAACAAATGGGATCACTGGATATGCTGTCTTGAAAGACATTACTTCCTATCAGAGGTTA
ATTGGGAAGCTGCTATATGCAACAATCACTAGACCTGATATTAGTTATGTTGTACAGACATTAAGCCAATTTATGCAATT
GCCAAAGAGGTCACATTTAGAGGCGGCAAACAGGGTGGTTAGATACTTGAAGGGCACTGTAGGTCAAAGCATTTGGTTGA
AGGCTCAGGCTACTACAGATTTAGTTTGTTGGTGTGATTCTGATTGGGCTGCATGCCCAAACACAAAGAGATCTGTTACA
GGTATGTAGTGAAATTTGGTGAATCCCTGGTATCCTGGAAGTCAAAGAAACAACACACTGTTTCCAGAAGTTCAGCTGAA
GCTGAGTATAGGAGCATGGCCTCAGCTGTAGCAGAAATTACTTGGTTAGCAGGTCTGTTTGCAGAATTGAATGTTCCTAT
TTGTAAGCCAATCGCAGTATTGAGTGATAGCAAATCTGCTATTCAATTAGCAGCCAATCCTATATTTCATGAGAGGACTA
AACACATAGAGATTGATTGCCATTTTATAAGGGACAAAGTGAAGACTGGTGAAGTCAAGACCATGTATGTGCCTACTCAA
CATCAGGTTGCAGATATACTAACTAAAGGTTTGGGGCAGGATCAACACATGCATTTGTTAGCCAAGCTGGGCGTACTTAA
TATCCTGCACGCTCCAGCTTGAGGGGAATGTTGAAATAGCTAGAAGTTTCAATACATGTTCCTAAAGTTAGTTGTAAATA
GTCAGTTTTTACTGTACATTTTTTACTGTTCCATTAGTCTGTTATAGTCCGTTACCTTTCTGTCAATAAAGGAGTTAACA
GTCTGTTAGTTGGTTATTAGAATGAGTTTGTTAGGAATTGTCAGAAGCCACTAGATGGTTCTAGAATAGTGTGAACATCT
ATAAATAGATGTTGTATGCATCATTGTAATGTAACTCTGATTCTTCTTCACCATCAATAAAACTTCATATGTTCTCAACA
ATGGCAGAATGATCAGTTCATGATCAAGTTTTAATACACACTAATCAAGTTAGGCCATACGCCATCAACTCCATTATCAT
TACACTTATTTAGTAGAATTATTAATTTTGATGTTAGTTATCGAGTTAAAATAATTAGCTAAAAAATACTCTTAATAATA
ATAATAATAAATTAAATAGTTCACAACTCATGAGTAAGACTAAGGGAGGGTAAAATGAACTTTTATTTTTATAAGGTAAA
ACGATTATATTTTATTGATAGTAGATAATCCTCCTTTTCTTTTGAATTGGTAACTGACAATACGAATAAGTTCACACAAT
TTAAATTAAAATATTCGTCATATATATATATTGAAGAAAATTTATATATAATTATTATGGAAGAAAATTGAGATGAATCC
TTTCGACTCCGTAGCAGTCTGGATTATCGATCATGTTTACATTTTATATTATAAGCTTAGATCATCAAAAGCACGATGAA
TAGCTATTTTTGGTTTTTCCAGAAGTGAAAGTTTAAAGTTATCCCATTTAATAGTAGGGTAAGAATTTTTATTAAATTTT
TAAAAAAATATAAAGAGATAAAAATGCAAAGAAATTTAAAATTTACTATATATGCATAAAAAATAGTTTTGATTTTATAT
ATATAGTATAGTTTTTTAACACCATGACTCTGACGCCCTTGACTCTATTGTTTGCTCCAGTTTGATCATAAATATTGTAG
TTGATATTTGAAACTTGAAAATTTAAGTTTTGAGGTGATTTTTGAAAGTTGTATTTGGACGTATATTATATTTGGAAAAA
AATTAAATTTTGTGAATGAAAATCTCAAGAACTTACTTTTTGGAGGGACTTGAAAATATTTGAAGATCAAATTGCATGGC
CTAATTAGATACATTTGAGGATAAATATTTAAAAGTAATTCAAAATCAAAGTCAAACTGATATTTAAAGAAAAAAATTAA
ATGGTTAATCCAAAATTTAAGTCAAACATATATTTAAAGAAAAAATATAGATCTCCAATTCAAAATTTATGTCAAATAGA
TATTTAAAGAAAAAGAATTAAATATCTGATTCAATGATTAAATGGTAGCTTAATCAGCCAAAATAATTAGAACCTACTTA
TAGACAACACATATTCCAAAAGCCCAATCAATCCATGTAAAGATATTTTTTCCTACCCTATATAAATTCCAAGAAAAAGC
TATATACTTCTCAATAAAATATTTGATAATTCTCCAAAAGTCCAAAATAATGGCTACTTCTGCTCTGGAAGAATCTTTCA
AAGAAAACCCTCAGAGCCTTCAACACATTCTTCCTATAGATTTTCACTTAATCCAAGAAGTTCCAAATTCTCATTTATGG
CCTAATATCAATAATTCCCCAATTAATCATGATGAAAAAAACCCTAATGTCCCAATAATTGATCTTTTAGCTCCTAATGT
TGTGGAACTTATAGGTCATGCATGCAGAACATTGGGAATATTTCAAGTTGTTAATCATGGAGTTCCTTTAGAATTTTTTG
ATGAAGCTGAATCTCAGGCAAGACGACTTTTCGCCCTGCCTGCAGAACAGAAGGTGAAGGTCGTGAGATCCACTAGTGGT
GCCACAGGCTATGGCACAGCTCGAATTACGCCCTTTTTTTCTAAGTTTATGTGGCATGAAGGGTTCACCATTATGGATTC
ACCACTTGATCATGCTAAGGAACTTTGGCCACATGACTATCAAGAATTTTGGTAAGCACATGGATTGATTTTATGTGAAT
GTATATAAAAACGAGTTGAAGTTATATGCATTAAAAATATATTAAAAAAAATAATTATGTAATCAAGTTATTTAGTAGAT
AATTCTACACAACAATTACATTTCTCTTATGATAAACATAAATTTAATCACGTAGATAATTTGAGACAATTACTTTTAGA
AATTACGATAGAAAATTTCAGACACAGAGAGTAATATTTTGGTTCCTTATTTTGATTATTTGTTTTGGTTAATCTTGTAG
TGATGTGATGGAAAATTATCAAAAGAAGATGAAAGCTCTATCCTTCCAACTTTGGTTGCTCATCCTCAATTACTTGCAAC
CATCTCAAGAACATTTGATTAATTCATTTGAATTTACACAAGCTTTACAATTGAATTCATATCCATGTTGCCCAAACCCT
AACCATGCATTAGGGTTAGCTCCTCATACAGATTCATTATTTCTAACAATACTCCATCAAACAAATAACACAAAGGGTCT
TCAAATCTTGAAAAAAGACCAAGGATGGACTTCAATTGCTCCGATTTCCAACGATGCCCTCATCGTTAACGTAGGTGATC
TTCTTCATATACTCTCTAATGGTGAATTCCCATCGGTTTATCATCGAGTTCTTGTGGATCAAACTAAGCATAGGGTTTCT
TTGGCTTATTTTTTTGGACCTCAAGTTGATTCTACAATTGTTCCATTAGTTTCTTTTGAGAAAAATGTTGGTGTTGTTGT
ACCAAAATATAGAAAGGTGAAAGTGAAGGAGTATCTTAGTCTCAAGGCTAAACATCTTGAGAAGGTGTTCTCTTTGATTA
GATATTGATGATCAAGAATTTAATTATGTTATAATATTTTAGTACGTAGCTCAGTTGGTTGATTATGTAAATATTTATTT
TGTCGGTGAGGATTTGATTCTCCATCTTGTAGTTTGCTCCCCATTTTCCCTTCCCCTCCCCCTCCCCCTTCCCCTTCCCT
ACCCTACCCCAGTTTAATAAAATAAATTATGATGTCTTTCTAGTATCATGATTTTGAGTAATGTAATCTTTGGTGTAATT
CATATATACCATGAAAGTTGTTTGTAGTTTCTAATCAGTTTATTAGTTTAATTTTATATTACACTATTGAAGTGTGTGAG
TGTGTGTGTCCATTTCAGTTAAAAACTTAAATTTTGAAAGAATATGTTTTTATTTAGTCAATTGTATTTTTAATATGTTT
CTCAAATACACATTTATATTTTTTATGAGCTAAATACATGGTCTTTTTATGACGATGAAGTTCAAATCCAAGCTTCTTAT
TTACCCTTGCACTATAATAACATACATGATCATCTTAATTAAAAAATTTAAGTTATTAATAGAAATACATTCTTCTTTAC
TTGATTATGTTCTCAACGTACACCACATATCAATAGCAGTCATGAAAACGAAAAATAATTAATAATAAATACATCATGTC
GAGTAACTTAGGAATTTACTCATTTCTAGCTTGGCATACTTTTAGAGCAACATTCAAAAATGAAAACAAAAAAAAAAGTA
AATTAAAATTACGTAATTAAATTGAGTTATGTCTTGTCTAATCACGTCTAATAAATCCAAAATAAATCACTTGTGGCCTA
GTCGTAGGTAGCTAGTTTATATTTCCTATTAGCCTATTAGGAACAAATTGATTTTTGTTAATTATGGGAAAAAACAAAGA
GATTGAAAAGTTGATGGATGATGATACAAAAAAGATCTTGTATTAGTTCAATAACTCCAAAAATGATAAAGCTTTTAAAT
CCCCCACCCCACCCCACCCTCACCCCAAACCCAACCACCAGCTCCATAAAAATATTATTTTTTAACTTTTGATCATAAAA
TATTTTAAAAAAAATTCTTTTAATTAAAATTTATTAAAGTTGAAATTAAAAATGGAATTGTATTTGATCATATTTCTTAC
AAATGAGAGAAGAAAGTATTTTATTTAAAATTTATGGCTTGTTAGTGTTCTGAATTAACTCGATGATCGTTTGATTTGAG
AAATAAGAAAAGAAAATCAATTAAAAATTTGAAATTAAATTTATAATATTAATTTCACATTTGAATTTTTTATGTCCTGA
AACTCATGTGGTGTAATAATCTCAAATTTATAATCATAGGGATTAGATATTAAATTGACACATTTGTCTTTGTCTGAATC
TCTTTTTCACCAAGTCGCTTAAACAGACACAACTAAAGTTAAAACTAAAAATTTACCTTGTTTTATCTTAGTTTAAATCA
AACACATACTTAATATTATATATGTATGATTGTATGGTCCATTTTTAATTTTAAAAATATATATATTAATACAAAATATA
TATTCAATAAGTAACCTTTTAATTTAGAAAGAAACTTACATAGATATACTATATTAAGAAAATATTTACCATTTATAGTA
ATAATATTTTTTTCACTGGACAATTATAGTACATTTATAATATAATTTTAATACATTTTACACAAAAACAATTTATAAAA
CACATATAATACAAATTTTATTTATGGATAATACATTTATCACACACTTTAATACACTTATAATACATTATCTCAATTTC
TTATCAAACAATCATAATATATTTCAAAACACTTATAACACATTTATATTGCATGCATAACTTTTAATACATAGCAGATT
TATCATAGATTCATAATATTGCTACAAATAAAAAGATATAGTTAAAATTCGTTTATTTATTAAAAAATACTCACCTAAGT
AATTTTTCCTTATTTAGAGATGTCAATATTGGGCAGATTAGAAACTTTGAAATTTGATAGGCGAAGATGGGCTAGCCCAC
CATTTCTAACAACCTTAATATGACTTGTATAAATAACATATATTTCACTAGTTCATGATATATGAGATTTATACATTCAC
ATTTCTCTCGCCTTTCTCTTTATCTATCTTATAATATCTTTGATTTATGTATCTAGTGCAATTCACATGTATCTGAGATA
CTTCGACTCTCTTGCTCTCCTTTCTCCTACCTTACTCGCCTATCTCCTTTTGTATTTGTATTTTAGAATATATTTGATAG
CATGCATTTAGATATTTCTGACTTGAAATCTGGTACAAAATTATTATTTAGTCAGACATCTGATATGAGAATATTTTAAA
TAACTGGAAATTAGTAAATAGAACAGAAATGTTTGTGTAGTTAGGTAGTTTTTCTATGATTAGCCCATCCTAATCATACA
TGGGTTGTGAGTTACATCGAACCAATTCACTTTTCTTTTAAATATTTTTCATAATTTTAAAAATCTAAATTCTAATTAAA
TATCTTAGTTCGATCCTAAAAAATTAGGTATTTGGATCGGATCGACACACTGAGTCAAATCTATATTTACAACTCTACAA
TTTCATTAGTCTTGATATTATAATTTCATTATTATTAATTTTGATTAACTTATTCACCGATCAAACAACCTGCGAGGATA
TAAATATTATATTTTGAAATTAAATTAGACCTAATATTTGTCTATTCTTAACAAACAAATACCAACTTCTTGTTTTCTTT
TTCTTATTACATTATTATGTGGTTCTTTATTATCTTAAGCTTGCCGACACTCACCTTTTTTTTATTTTGTAAAATAAAGA
ACACACATACTGCATCTGTTCATTCTCCAGTGTATTATTTTATAATTAGGATAATTAATTACAAAGTAATCATTAAATCA
GACAGACCATATAAACAAAACAACAAAAATACTTTTTTTCCAATGATCTCTAAAATTTACTATTCAATCATATCAATAAC
GGAGGGAAATCGCGCCCAACAAATGGATGAACGAGATTATGAAATGTGGCTGAATAGAAATCAAAGAAATATCGATTCAT
TTTACATTAGCTTGAGAAGATTTGTAGATCCCAGCCTTCGACATGACTTAGATTGATATTACTTGTGATATAATCAAAGT
CGTTTTATTATCAAATAACTTGAAGGATCTCTTTTCGGAAACAAATTACTTTATAGTTAGAGCATTCTCATGATGGTCCT
CAGCTAGATCAATAGTCAACTTCAAGTCTAGAGCTGACATCCTTCAATTAGTCCTGAGCCCAATATCGAAACTTAGATAG
TTCTTTAATTACTCCTTAAAAAATCTCTTGTTAATCAAAAATTGATTTTTTCTGACAATACGTTTATCAAAATGATCAAA
GGCGGAGTTAGAAGTTCAAACACGAATCTAGCCTAATTCATTAACTTTTACTTAAATAAAACATTTGTCCTAAAAAGATT
CACTAAAATATATTTAAATAGTAAATTTAAATTCAATTAGCATCTAAAATAGTCTTTAAACAATGATTAGGGGATAAGGG
AAGATGACAAAACTGAAGTACCCAACTCATCAAAATGACATATTAAAAGCAAGTTCAATCAAACTCATTATCATTAATTC
AAATTTAATAACAAGAATTTTTAAATGTACTACATTTATTCTTCTAAATTTATACTCAAAATGATGAATTTGCATGTCAC
TTGCATACAATTAATTAAAGGAATAAAATAATAGTGTGGCACCCCATTTGACTAAAGGCCCTAGTATAGATGGAGACATG
GAGTGCTTGTTTTTTTGTTTTTTTTTTTAAAAAAAAAATTTATAAAAAAAAGCCCTAATTTTTAAAAGTTAGATTTTTTG
TTGTAGATGGATCAATGCCATCTTGTCAATTGTTCGTTGCGAGACAATTTATATTGAAAATTATTATCGTCTCACTTAAA
AATTTAATTATTATTTTGAATCATTACACAACGTGTGTCAAATAATAAGAAACAATAACAACAAAGTCCCAATATCAAAT
ACTTAAAATCGATTATATAAATTTTTAATAGTTGTATCTTCTTTGAATGTTTATAAAAATGATTAGGTAACAATATTACC
CAACTTATAACTTATATCCCACAACATCACTAAAATAATCAAATAAAGGCATAAATAGGATAATGGTTAAGGAATGTTTA
ATTAATCTTTTTTTTTAATACAAAGAATTTTGTTTTACTTACCTTACCAAACTACTTCAACAAGGTGTCATACGCATGCA
ATATACTTATTCGAAATTCCCAATTTGACCATATGTGTTATATATTATTAAGAGTCGAGCTGCTCGATCAAGTAAAATTA
TATATATTATATAAAATAAAATAAAGTTTAGATATAATATTATGCTTGATAAAAATGATATAATTGACTACTGTAGATAT
TGAAATTTTGTGGGACTCTACAAGATGCGTTCAATTTGAGTTGGGACTCTACAAATATGTTCAATTCCAATTAGGATTCT
TCGAGGCTACTCAACCATAAATCCAGTCAATACCTATATAAAGGGTACTAATTCCCTTAGGCATCTCGAAAATTTCATAA
AAAGACCGAAATCTCAAATATTCCGCAAATTCGTGGAATATCTTTAGATCAATTCCAAATCATCTTATGTCCTTCAAATC
TTATTTATGTAGTTGATTTATTTTTCATATGTTTAAATTTTTTTGCAAATAACTACAATTTGCTTAAAACTAAGGTTTTA
TATATCATACTCTCATAAGTAGTATTGAGGATTTTCTATTTTTTTAGATATATCATTAAAGGATGTGGTGCAATAAATGG
AGTTGTTTTTCTCTCAATAAGAGGTTTCCATTTCGACTTCTAAATATGAAAAAAGTTCTAAATAAAAAGTGTTATCCCCG
AATAATTACTATTCATCACAAATTCAAACTAATCGTATTCTAATATGAGTATCAATCACCGAATGAAAATCCAAAAAAAG
TGCAATGATAATATGATATCTTCATTTAACTTTTTGAAGACAACTAACCACCATAACTTCTTTTTCCCTCACAACAAGGC
AAAATTGAAATTTTAGAAATAATTTTTAATTTTTTTTAAAAAACAGTTTATTTTATGAAGTGGGGCTATTTTTGTAATTA
TGCATAGCAACCATTGGAATTCTGATAACGTACCCTTCAAGTGAAGAAAACATCAAAAGAGAAGCTGTGTTAGTTGCATT
AAACATGCCCCACACTCATCACTTTTTTAAAAAAATATCGATATATCCGTATTAAAATTTGACTAAATTAAATTTATATT
ACGTAAAATTTAATCAGAGAGAAGTACATTGAAAATATTCCTAAATTTGATGTAAATTATTAGTCTCATTTTCGAATTGT
TGAAAGTCATAAAAACGTTCTCTACTTGGCTAACTAAATTTAGATATACTCCGATCTACCACATAACATAACAAGTGGTC
TCAAATTCTTATAGGAGCATGAATTTCCTGATAAAAAGTCGAGAGAAGTGTTGAAAACACACTTAAACTTGGTGAGAATT
TAGACGTGTATTCCACTCAAGCTGCAATATTGGAGTGTATTTAAGTTCAGTTTGTCAAATAAATGAATGTCAACCGTTTG
AAGATGAAGCTAATAATTTACACGAGTTTAGAAGTGTTTTTAATGTTTTTTCTCGCTTATTTACGTAAAAGATGTTTCTA
TAAATAAAATTTATGTTTAAAATTTAACACGAGACCTCAGATTAACGACGAAGATACCTTATCCGTTACACCACGATTTG
TTTTTTTTGGTTGCCCCCACTCTCGTGACTTGCCCTATCAATTATCTAATTCTGAATTAAAAACAAAATGAACAACTAAG
CCCCAAAAGTCTTTTTTATATTCATTTTCATCCCTCATTCTTCCCATAAGTAACATTTTTAGCTTCCAAATTTTCTCTCT
CTGAATTCTGATGATCTTCATATCATATCTCTTTTGATTTCTCTCTCTAATTTTTACCTACCGTGTCTTCGTCTCTGCAA
ATTGCGGTTTCGTTAAGGTTTTTGTAGAATTTTCTGTGAATTTTTCAAGTAATTTTTTTACATCTGGGTTTTAGCATTAT
TGAGCTTGTTGAAGTAGTTCATGAGGATATGTATATGATGAGTGTGAAATGCTGTTTTTGTTTCATGAAATTTGCAGAAA
AAACGGGGAATTTTTGGTGATTTTTTTTTTCAGTTGATGGATTAGGGGTTTTTAGGTTTTTTTGAAGTATGAATAGAAGT
TTTAGGGCAGAGGAATCGGCGTTAAGGGAGCTGCAACAGCAAATGGGGAGCTTTAGGAATTCGGTAATGAAGGAGAAGGA
GGAGGAGCTAGGTTTGTTTCTCGAAATGCGAAGACGGGAGAAGGAAAGAAATGATCTTCTCCTTTTCCAGAACGGCGATG
AATTTGATGCTCCGCTTGGTGAGAAAACTAAATTTCCTTTTCAATTGATGTTTTTCTGTTTCATATATTATCTTCATTAT
TAGTTTCTGGTTGAGATTATGGTGTGATTTTGCGTTTCCTTTGATATAATTAGATGATTTATGGTAATGTAGAGCTTGCT
CGACTCTTCGAAAATGTTGTCAGCAGGTGTGGGTCGTATTCTCTAAATTTTTGGAGAATCCGACCCGAGTCCGTGCAACT
TAGCTGTAGAGGCATAAGAATACTACAATATGTTTGATTTGTGGTGAATTTGGGTTTTCCATTGAACTGTGCTTCATAAG
CTAAGCTCATTAATTGTTATGTTTTGCAAATTCTTTGTCCTTTGTAGAATCAAGAGCAGGAAGTTCGCCTATATTCAACA
TTGGATCAACCACTAATGTGAGGAAGAATGGGACTGATGATTTCCTCAATGCTGACAATGACAAGAATGATTACGAGTGG
TAATTTCCTTTTAATTTTACTGTCTTCTCGAGCATGTACTGATTGTGACTCTTCTTCTTCCGTTAATTATGTTTTTTTTA
GCTGGTTAGGTTGAACTGTCTTAAATTCCTCAATCAAGTAAAATGTCTGTGTCATGTCACCTACATTATGTTTTCATATT
GTATCTTCATCTTTTTATTGTTCTTTATGGGTAAAGCAATGATAACTTTTGCAGTTCTTTTTGGGTAAAGCAATGATACC
TTTTACAATACCATCATACATGTCTGCTCTAATCTTCTGCAGACAGGTTTACTGATTTTTTAAATGGACATAATGTTCAA
TATCGGAGGCGCCCTAAGTAGTAGTTTAGTAAAGACAAAACACAAAATTGTGAAGATTGAAGGGGGGTGGGGGTGGAAAA
ATCATTGTTTCCCCTCAGGGAGCGGTGGAGTTTAAGAAAGGTAACATTAAGAAGTTACTCATCATATATATGGAGTATGC
TTCCTTAATGTGACAGTGACAGATTCAAGTCATTGAATTTCATAATCAAGATTCGAAAACAACTAGGTTGCAATGCAAAG
AAATGTAAAGCACCATGTTAAATGTCTAGATCGTATACAATGTTTCTCCTCTTTGTCTTTAATTTAGGACATTTTGACAT
GAGAGTCCAAATTTTGAAATTATTAGAAATAGAACTTCATTGGATAATGTGTCTTTCAAAACTTGGCTACGATTCGTAAA
ATTTGGTCTCCATGCTTCCAGGAAATTCTATACTCATGATATACAGGTTAACTTAAGATGAACGCTCAAAGTAAGAAGAT
GAGGATAAATAAACTTTTGGTGATGGACATTCTAATTTGGTGTCAATAACAAGTACTCCCTCTATCCCCCCCCCCCCCCC
AAAAAAAGGCTTGCTTCAGAGTAATTGAGACTTGTCTAATTTTTGTGTGAATTCAGACATTGAATTTTTAATTGTTTAGA
AATAAAAATTGCATATTTGGAAACTACATAAAGGTACTACAAATCACAAGTGTTTGTAGTTTAAATAGAGAAAAAAGCCA
AAAGTCCCCTAACCTATATCCGGATTNNNNNNNNNNNNNNNNNNNNNNNNNNNNNNNNNNNNNNNNNNNNNNNNNNNNNN
NNNNNNNNNNNNNNNNNNNNNNNNNNNNNNNNNNNNNNNNNNNNNNNNAATCCGGATATAGGTTAGGGGGCTTTTGGCTG
TTTTCCCAGTTAAAATAATTAGAACTTATTTAACGAATCATAGTCAAAGGAAAAGCAGTTTGATTCCCAAAATGGTAATG
AAAAATCCAGAAATCGGTGACAACCAATGAGAGTCCATTGAGCGCAGCTAAGCTAGAGTAAGGAAAAACCAGTGAGTGGG
AGAGAAATATAACTGCTTTAGATTAACAATTCTTACTGCAAGTGTACTAATAACAAACATCTGCAAATTAACGCCTACCT
AATAAGCTAACTGACAATTAAACGGATTTGTTATCTTAATCACCACATTGCAGTATTTACATCACAGCCTCCAGTCATGC
TACGTCACAGCTCTGCAGTTTAGCATTACCTCTACTTGCATTCCTTCAAAGGTAATCGTGCCAAACTATTTGGGACAGAA
GGGCGTTTTATAATTGATGTTCATTTAGACATCATGAGTAGCAAGAGAACATGTTTAGTATATAGAGCTCATTTTTACTT
ATATTTTGAAGTTCAACTAATGAATTTCGTATATCAAAATGTTGATGCAAACAAGTAAAGTAGTGGGTGCTATAACCCCC
ACGCAATCAATCAATCAAAAAAAAAGCTCAAAATAGAAGAGAAAAGGCTTCTCGAGACCTCTGATATTGGATGATCTTTT
GCCACACTTATACAACATTCAGTATCAAAAGAGTATCTGCTTCTGTCTTTTATTTGTGTGTTCAGGTCTCATATATTTTT
GTCTTTCAGGCTTCTAACACCTCCAAGTACTCCTCTTTTTCCTTCACTTGAGATGGAGTCGGAAAAATCAATGATGAGTC
AGCTGGGAACTGCTAAAGCTCGTCCAACTGCATTGAGATCTAGAGTAAGAATATACTACTTATACTTTTCTTACTCCATG
ATTGCTGAAATAATGCATTTTCTGTAATTCGGTTGAGTATTATATATGATAATATGCTTAATACATGAAATGTTATCTTT
CATGAGTTCAAGTTATTTTCACTACACGTCCAGCCAGTAGAAGGGATGTAGAGATTTGCAGGAAGCATAATAAAAGGAAA
AGTTCTATAATCAGGTAGAAAGGACCTTGCAGGTATTTTAGTTCAAAACACACATGGTGGCTCCGTTGTTTAGTCAAATG
CTATTAGCAACGAAATCATCTTTGTTGATATATCACAGTAATCTTAATGAATTTATTAAAGCAAATAATACGATATACTC
ATGTGCATTTCCTTTTTGAAGTTTCTCATTAGCATGTGGAATTACCATTGCTCAATCTTTCAAAGTTTTCACCACCTTTT
GCAGACGTAAATTTCTAGGAGTGCAATTGTTGTTGGGTAGTAAGGCTTGTTTACCCCTTAATCACAAAGTACGTGCTCTC
CTAAAATGTAAACAGATACAGAATTTTGCCTACCACCTGTAGCCTGTAGGGTATGTTCTTCTTCGGTCTTCAGTTTTTCA
ATAGTATATACCGAATACTGATCCATGGTTAGTTTGGTTCTACGGTAGTATGCTCGCAACCCCTGCTTAGAATTGACACA
TCCTCATTGTACTCGTTGATGTTCATATTGCGTAGTTTTGTTTGTCGAGCTTCAAAAGTTAGATAATATTGGCTATTAGT
GAAATGCATGACAAATGAGAACATAAGAAAATATTCCTACAGTTAGCACAGTTCTTTGTTATATATACTTGCAACACTAT
CCAGAGACAACCTATTTTTGTCATAATCTGGAAATTGAAAGAAAATAGACTATAGCTTCTTAAAAGGATAAATTTCTCGG
GCAAGGAGGATTCTAGCTGGTAATAAATGATTTTACTGATTACTCTATCTCCTTATCGAAGAACAGCAGCCACAGCATTT
TGCTCTTGAACACGACTAAGAGCAGCTGCAGTGGTCATTGTCACTGGCGGTATTTCGGTCACAACTAAAATACTGATATC
TTAAAACCAAAAACCGAACTTTTGAAAAATTAAAGCTGAAAACAGCCCAAAGAATCAAAACTGAAGAATTGACTTAATTC
GGTTCGGACCCTTTTTATCGGTTTTAATGTCCACCCCTAACCACCTGCCCCAGTTAAAAATTAAGAATTTCAGATGGAAT
GTTGGAGCTTCCAGTTAGGCAGTCTTAACTTGAATTTGTTGGGAACCATGGACTGATTTACTATGCAACTTGTTATTCTG
GATGCAGTTAGCAAATCCCCAGCCTGAGCCCTCTGGTAGAAGCAATTTAGCATCTAGACAGCCTGCCTCCGCTGCTGGAT
TAAATACTTCAAATTCAGGTCTTCGAAGACCATCTTCATCTGGTGGATCAAGACCTTCAACTCCAACTGGACGACCCACA
TTAAGTGCAACATCCTCCTTGACATCAGCAACTAGACGCACATCTACTGCAGCATCCAAAGCAGTGACATCCACTGCGAC
TTCTAAAACAATGTCAACCACAACCACGTCTCGGCCAGCAAGGTCTTCAACACCAACTTCTCGTTCCACCTTGCCTTCTG
CTAAGTCCACGGTTCCTACAAGATCTTCAACACCTACAGCCAGGTCCAGTGCAAGGTCCTCAACACCAACCAGAAACTCC
TCAACACTCGCAACCAGGGCATCCATTCCTGGATCGAAGTCCACATCAAGGGCAGCAACTCCAACTCGTCGGCCTACTTC
AGTGTCCAGTACAGCTAATGCTACTGCTCCTTCAATTAAATCTCCATCTTCGGTAACACCGGCAACAACCACTACGGCAA
GAAATCCTGGAGCCTCACGTCCTAGTTCTCCAACTGTAAAACCCAGACCATGGAAGCCTTCAGATATCCCAGGGCTCTCC
TATGATGCTCCACCTAATCTACGGACATCACTATCTGACAGGCCAACTTCAGCTACAAGGGGTAGACCTGGAGCACCAAG
TGCTAGATCTTCATCCATTGAGCCAGTTACAAATGGAAGGGTTAGACGACAATCTTGCTCTCCAGCAAGAGGACGCCCTC
CTAATGGTGTTGTGCGTAGCAGTGGGAGCTCTGTTCCTATTCCAGCTATGAGTCGATTACATGCTAAAGCTAATGATAAT
GTAAGCCCTGGTATGGTTGGAACTAAGATGGTTGAAAGGGTAATAAATATGCGGAAGCTGGCTCCTCCTGCAAAGCAAGA
TAATAAACATTCTCCCCGTAATAACTTATATGCGCACTCTTCATCACCTGACAGTACAGGTTTTGGAAGGACATTGTCAA
AGAAATCCTTGGACATGGCTATGAGGCATATGGTATGTATATTTCATTTCATGCTGCTATTTAGGCAAAGATTAATACAC
AAATTTCGCTTGGATAGGCTTTTCAGAGTATGGTCATGAATGTTCTCTATGCAGCATTTCTAGAAATTGTCTTTCTTGTG
TTAATGCAACATGGTGATCTTCAGAATGAGAACTTCGTGTTTGGGATAATTTTCTGTAGTTTGAACACATGTATAGTGAC
CATGGGTAGTTTTTCCCTTTTTCCAAGTATAAAAGTATGTTCTCTTGGTCTTGCTGGAGCTCTTTGAAGCTCCGCACATC
GTCATCCTTGTTTTTTTTTGCTCTAAGGTTTTGCTTAATTGAGAACATTCCTCTCTCACAGGATATAAGGCGAAGCATCT
CCGGAAATCTGCGTCCATCGATGACTAATATTCCAGCATCCTCCATGTACAGTGTAAGATCAGGACCTAACAGAACCAGG
ACAGTGAGTGTATCTGACTCCCCACTTGCTACGAGCAGCAATGCTAGTTCTGAAGTGAGTGTCAATAACAATACAGTGTG
TCTTGATGGGAGTGAAGTTGATGATGCTATTAGCGGTGTTAAAGGTGTTCGATCTCCTGCCTATATGCATGGAAGGTAAT
GATTGCCCTTCGCTGGTGCAAGATTATAAAATTATAGTTTTGATTCAGTGCCGGAATGAAAGTTTTGGTGCTTGAATTAT
GATTGTTTCCTGGGAAAAACCGATGCATATGGTCTCCCACGTTATGTAAAGATTGATGCACAGTTAGCTATGAAATTTTA
AGCCAGCCTATTTCCTTAAGTTATGTTGCGTGCTTAGAACCATTTTTTGCAAACAAAAATGCTGGTTCTGAAGTGAGTAT
ATGATTCCCCAGTTGCTACAAGCAGTAACGTGCCTTAATCTAGTTCCTACTTGCAGACTATAAGCTCCCGATTGACCATT
GATTTTGAAGTTGAAATTTAAAAATTTGAGTTGAAAAATTTGGAAGTTTGTAAATGGAAGTCTTTGAAAGTACTTTCAAA
TTTCATGGCCAGGTAGATATTTGAAGATCGATTTTTGAAATTACTATCAAAATCTATGGTCAAGGACAGTTTAAGTTCAA
ACCTACAAGGACAATAAAATAGTATAAGCTGGAAAGTTCAGTATGTATAAATTAGTTCTCCATATAGTAGTATAAACTAA
ATCCATTTTTTTTTCAATTTGATGTTTGATATTCATATTGAAGCCCGATTAACTTTGGTATAACACATTATATGATCATT
TTTGGAGGCGGTACTTCCAACAAAATATTTTCCACTCAATGGGTTCGAAACCCCATATTCAATGTTCATCCCATTCAATT
TTTAATGTTGTAGTTTGATTTAACATAGAGTTTAAGAAGGATTTTTTAAAAATTTGTGATTTAAAATAAGTAACGGATTT
TTGTATAGTTATAAATTATTTCATCATCAACGATAAAATAAATATTTTAAAGTTAATTTGTTATTAAGTATAAAAATATG
TTTTTTTGGTTCTACTTTGGACAAAAATGAGTTATATAAATTGAGGTACGAAGTATTTTGTAATGGATTAAAATGGAAAA
TATATCAAAAATCAAGTCCGATACCCTTGTATTGAAGTTCGATTATTTCAAACTCATGCCATGTAGGATCTCATTAAGAA
GGAAGGAAGTGGTTTCTATTAAGGGCCCAAACCTGAAAACGGAGGAGCAGCGAGTAATTACTCCACATGTTCTAAAGGAA
ACATAACTTTTATTAAAATTAGGAGAAAAAATAATACTTGTCTAGTGTTCACATTTTTCTCTCCTCTTTCTTTTCTCTCT
CTCCTTCGATCACATCACCCATGGCCAGTCTATGGCGAGCAGTGATGGGCGACAACACAACTCCATCAACCGACGACTAC
GACGGAGTAGAATTCTGGGTTAACCCTGAACGAACCGGCTGGCTCACAAAACAAGGTGAGTACATAAAAACCTGGCGTCG
CCGGTGGTTCGTGTTGAAACAGGGGAAACTGTTTTGGTTCAAGGAAGCGAATCTCAATAGAGGATCGAAACCGCGTGGCG
TTGTTCCGGTGGCTAATTGCCTTACAGTGAAAGGAGCTGAAGATGTTCTGAATAAACAATTCGCGTTTGAGCTTTCAACT
AGGTCCGATACTATGTATTTTATTGCTGATTCTGAGGAGAAGAAGGAGGAGTGGATCAATTCGATCGGACGGTCTATAGT
GCAGCACTCTAGATCTGTTACTCGTGATGAAATTCTCGACTATGATAATGATAGCCGGAAATAAAATTATGGTACGTGTA
TCTTTGTTTTTTTGGGAAATTAATTATTTTCTCTATGTTCGTACTGTGAATTGAGTATATAATTTCTTGTATTTGAAGTT
GTAAGTACTCTGTTTGAATTATGAATCTTGTAAATTTGCTGTCATTTGTGAGTTGAAGTTTCTCCTTTACTTTTTTGACC
TGTTAAGGATTTTATCTTGCTTTTTTACCTAATTCTGATGGCACTTTAGAGGTATGTAACAGTTTGTTTGGATGGTTGTT
ATATATCGATTCATAATGTATCAGATTGTGTTGTATTGTATTGTCTCGATGAATACAATGTTTGGATAGATTGTATCATT
TCCCACCATTAAATAATGTCATAGAATAGGAAATCCAGGGCTTGATACTGTCCCGCGAACTTATATATTTTAGTTTGTAG
CTATATTAGTTCTTGCATTCGCGAGCTACTCGGTGATGTTTCTCTTTTTTACTCAACATGTCCCAATATTTATCTCATAA
CGGTCTCTTGCAAAATTACATCATGCTTTACTAGCATTTAAGACAGCCTTCCTCGGTTAAATGGATTTCAACTTGTATAA
ATGCATCTTTCTAAAACTGTATGCTACCAAATTGTGGTGGTCTTGGTTGAGTCTAAGACACATTAACTTCCCAAGGTTAG
CACTTGCTAATTCCTCTGCGGTGATATATTCATTTGCGTCCTTTTATAGTAGCTCGTTTAGATTGGTCATGTGAATTTGG
ATCCACATTCTTTTGGAGGTGAGGGTTAACCCTCATTGTCATGTGCCATGAGCAATTTTCCTTTTGGTGGTCCTTTCCGT
TACAGCCAGATTGCACATGGGTAGGTTGGCTGGTTACGTCTTTCAGAATACTAAAAAGAAAGGCTTTCTTTTACATAACA
TTCAGAGTTGCATTATGTCGCAGAGATGATTTTAGATAGCTCTCCCTCTAGTTATATCATTAAAAACTCTGAAGTGTTGT
ATAATAGAAGAAGAAAAATCCTGAGTTTCGTTAACAATAGTGTCTCATGATACTACAAGATATTGCATGATATGGCCATA
GAGATATCTATTTATTTTCTTTCGCGGAATTAAAGAACTGGTTCTTTTTGGAATGAAATATGCTACAGATGAGAGCCTTT
TAATACCTAGAGATTTGGCTTTTGGCTAGATTTCTCAGGCTCACATCTACATACTTGACAAGTTAAGTATTTCAGCCTAT
TTAGTAGTTTCAGATGTTGCCTTATTACTGAAACTAATCAGAAAAATAAAATTTCTCTTCCACCTGCTTTCTTTTGTCAA
TTTCAGCATCTTGATTTAGTTTCATTAGGAGTCTTTGAAGTTGGTTTTTAGTTAGCCCCGGAGCTTGGTTCAAGTGGCAA
AGGTTGAGGGACTTGTGACTTAGATCAAAAGTTCAAGCCCTATGCCATCCCGACTAAGCCTGATATTTAAGTGGGGGAAG
GTAGAGGGGTGGACCCATTATTCCCGAGTTTTGAAGGTTGCAATAGGTCTTAAAGGTTGGACTCGGAAGGATTTCTCGGT
CATTAAAAAAAGAGCTGGTTTCTAATTTGTCCTTTAGCTTAACCTGTACATCAAAATCAGCATTCTCTTCAACCAATATC
TATGCAAAATTTGTTTATCCAACTTGTGTCCTGCTGTAAAGCTGTTTATGGTTGTAGTGGTGTTGTGTATAACAATTTTC
TACTTATTTGAATACGCGTACAAACTTGTTGACCCAAACGAAAGAAGCTCTTTTGTGACCGGATTTGCTCACTCACATCT
TGACTAATTCTTCGAGGTATAGGTTACCTCCCACCAGCACAGATATGGAGTAATTCTATCCACGAAGGTCTAAATAAGAA
CACCTAGGGTTCATTTGGTAGGATGTATTAGCCATGGTATTTTTTAATCCTTTGTTTGTTCAAGGCCAAAGTGCCCTTGA
TATATCAAACCAAATAGTGGATAGGTAATAGCTCCAACATAACTAATCCAGCATTACTAATGCACTCTATTCATTACTAT
TCTTATACACTCTACCAAAAAACCTCCTAATGTTTTTGTCTCCGCTAGAATATGAACCTAAAACCTTGTGGTTTTCAACC
CACAAGGAATTCACAGAAATGAAATGAATTTGTGGGGTTCTCTAAGCTTTTCACTTGTCTTGATAGCTAAAGTAGTGACT
ATTACCACTTGTATACTGAAGGTTGCTAGAACCACATGCATAGTTTAACAGGACACAAGAACATTACAACGAAGACCCTT
GAAGGAAACTAGAAATCTCAGTCCAACGATTAACTTAATCGACATTTAAATTTCGATAACTCGATGAAATAAACAAGTAG
TAGAAGATAAGAGCTACATAAAAATAAAAATTGCTCCTCCAAGAAAACTAGGGGTCATGAATTTCAATTTTAACGACTTG
GCCATCATCAAATGGATCTCTCTTTGGTGCTGCTGGTGGTGCTGCAACCCTAGGTGGTCCTCTTCCCTTCTTCTTGTTCC
TTGGCCTTGCCTAAACCAATTCATACAGTCAATGTTTGTTTTCCGCTATTTCTGGCAAATCTAACGAATATAAAAAAAAG
ACTATTTAGAACCTATCCTCAATGTTAGTGGTTAATGAAGTGGATTGAGAACTATGAGCTCTCTCAGTTTCATATTTCAA
TAGAGACAAAACTAACACTAGGCAATTTATCTCATTGTTTCAAACATATATCTTCAAAATTATAAGGGGTTAATTCGTCT
GAAATTTATGAATATTTTAATCTCAGTATAAGATTCTACAACATTAATATAGCATTTGGTTGTAGGCATTAAACTCCCGC
ATCAATTATGCAAAACCTTATACACCAGAAATCTTATTTGATCAATGAATTATTTTATATGGAACTAAAATACGTTCAAT
CAAATGTGGAAAAAAAAGTTATTTCATATTTCCACCGTGATAGTTAGTATATCATATTAACTAATTTTATTTATCAGTTT
CAAAAAATATTTAGACATGAATATTTAAATATATCTCTATAATCGACTCGAATACCCTATCTGTATTTTAATAATTAAAT
AGATAAGCAAGAATATCTCATGAAATTATTTTATCCATCTTCTATATGGAATAGTAAACTCATCACTTCAAGCTAATACC
TTAATTCAAATATGTAATTTATCTCGAAATTATTGTTCTTATTCTACTATCAAACCAGAATATAAATATAGGATTCTTCT
CCTAATTGTAAAATATAGGGGTGTAATCTGAAACTAAGTCATATTAAGGAGGTGTTATCCTGCAATAAACCAAAATATGC
TAAGAAAGTAAGCAGCAGAACTCACATTGCCAAAGGAGTGATTGAACCGCTTGCCTTTCGCCGTCTTCTTATCACCTCTA
CCGCAGTAAACTGAATTCAAATCAAATCCAAAATAAATAAAATTATTTCAATTTCTCGAACTGAAATTGCAATCATCACA
AAATTCACAAACATGAATTCGAAGGTATGTGATTCATACTCAATGGGAGATTTGAATCGGTGAGAGACAAAGACGAAATT
GATGCTGAAGGAGACGCCGCCGCTATTGAAACGCTGCCGGCGACGGAGTGAGAACGAGAGAAGGATAAATTAGGAGAGAG
AGAAGCCATGGATTGAACAGTAGCCATAGGAACTGAACCAACTAACAACGACGCCATTGCAGCAGCTCAAGTGATAGAAT
TGAGTTTTGAGTTTTTATTTGTGGTGGTTCTATAGCTTTTTATTGTGTTTCTAGATAATGTCTAAAGAGGCCCTTTGTTT
TATCTTTTTTTATTCAAAATACCCCTGAATTAAGGTAAAATTGACTTATTTTGAAAAAAATGGTAAGTGTTGCTTGGATG
GTAAATACTACTCATTTTCAATTATAAGGTTGTAAGTTTGAGTCATTAAGGAATCAAATATCTTTTATCCAAAAATATAT
CGAGCGATAAATTTAACTTGTAAAGGGTCGTTTGATAGAAGGGATAAGGAATAATAGTTTTGAGATAGAATACATTTAGT
TAGGAATATTAATTAGTTTTGAAATTGTTTATCTTACTATTTATACTATAATAATTAAATAGGTTATCTCATATACATAG
AGAGAGAGGGAGAGAGTTAGATTATTAATTTCATTGTATATCTCAATTCATGAGATATTTTCTCATCTCCGCAAACGACC
CCTTCTATAATTGGGTGTGCAGCTTATAAGTGGGTTGATTAAATTAGCTTTTATAAGTACATTTTTATTTTTATTTATTT
ATCGACATTTTGGTAAACCTAAATAATACTTATTATAAGTTAAAATCAATCAAAAATCATAAGTTCGTCATACCTCAATT
TATAAGCTTTTTTTTTTTTGGTTAATCAACTCTTTTGTTATGATTTTATCCCAATATAATATGTAATTTTTTTTAATCAA
GAGTCTATCGAAATAGTTATCTATTCGTATAAAAAGTAAGTGTAAAGTCCATATACATCTTGATCCTACTATATGTTATT
GTTGTCGTCTTATGGAACTTCCAAATTCTAACTTTTAATTATCCTGTATTCTATTCCGTAATTCGTCCTTTATTAGGTAA
AATTCTTTTTAGAATTTATATATTTTGTAAATAGCCTTAAGAACATCTTAGTAATTTTAACATATATAATAATGAGGAGG
AGGGGTAATGAGATAAATGTACTCCCTTTGTCTCATATTATTTGTCTACATTACTAAAAATATTTATCTTAAATTACTTG
TTAAATTACAAAATAAAAAAGAATTAATTATATTTTTTCCATTTTGTACCTTAAATTATTTCTTTTTAAAAAAATATAAA
TATTGTAAAGTTCCTCCATCGTTAATTTGAATATTGATTGATAAGACACGTAAACAAAATGTATAAAAAATAATTATAAG
GGAAAATTAAAATAATATATTTTTTATATTTCTTAAAAAACGTGTAAAAGGAAAAAAAAATGTACGCTAACATACAATGG
AGGGAGTATCACATGATGATTAATCATACAGGACTCCTGGTCTAAGCCTCAGAAGAAGAGACATTCCCAATTGATTATGT
TTTTTTTACCAAACTCACTCAAAAATACAAAAATATACTAATAATAACAAGTCTGTCAATAGATGAAAATACCCTGCTCT
ACAAAAAATTGAGAACTCAATTCACTTATTATAGACCACAAAATTGATCCCGAACTATGATCTTTCCTTTGACAGTACAG
ATTCATATAGCTGACCTCAACTTGTTTGGTATTGAACCGTAGATGTTGTTGTTGGTGAACAGCTCCCATGCAAATCACTC
TATACTCAATCTAGACATAGAAAATCAAGAACAAATAATATAGCCATTTCCCTACAGAAAAAACACAATAGACCGATCAT
TCACGTTAGCATTTATTCAAATGTGTGATTTACAAGACAAAAGTTTATCTAAGTCGACGTCTAGAGGAACTTCTTCTCCA
CTCTGTAGTTATGGGAATCTCACCATTTTCTCCTTAGTTGATGCATTTCTTGAACAGTCTTTTTTCCTCTATGACTAAAC
TTCTTCACCCTTTTTGTTATTGATAGGAGAAGTACTACTTGGTAGGAAACAAGTTTCCTCGCCGCCTGTGCTCCACAAGA
AATTGGCATATGTACATCTATAATAAGAGTTCCTAGGCTCAGCTGCCACTGCCTGTTGGTATCTTTCTTCAGCTCCCCAT
AAGTCGTTCTTAACCTTCCACAAGAAGATCGCATACTGACATAGGGCCTCTGCATCCGGTGGTTCCACTTGGACTGCCCG
TTTGAAGCACTCCTCCGCCCTGTTACAACCAAATGACTCATCGTCTGAAATTATAGAAAACAAACTACTCTTCTATCCCA
AACTAATCCAGGTTGACTATATGAACTCTATGTAACTATTTCTCTCTATTCGTGTCCGTTTCGTTTTGTTGTTCGAAACT
ACAAACAGAAAAAAAGGACAGGTCTTCCCTGTTCTATTCTCCAACCAAAAGCACATCTCAGGTCATGTCTAACATTGACA
GAACAAAGATTTTCACTAAGGGGATTCAAAATATAAAAGAGTAAATACAAGAAGAAGGTAAGATTCCTAAGCCGAGGGTC
TATCGGAAACCGTCTCTCTAGTCTCTACCTTCCAAGGTAGGGGTAAGATTTGTGTACACTCTACCCTCCATAGACCCCAC
TTGTAGAATTACACTTGGTAGTTGTAGTTGTTGTACAAGAAGAAGCGAAGGATTCAACATCTATCATATAAACATAAAAA
TAATTTTAACTTTTCATATAAAGTATAATTTTATATCGAAAGGGGTCCAAATGAAACCCCTTGAGCCTCCTAGCTCCGCC
CGATGTCTAATAGTACCATTTCCAAGCTATGAATCTGAGATGCTACTTATCTCAACACTAAATCGTGTTGTTCCCAAGAT
CGCCAAGAATTTTCCAAAAGTTGCTCAAGTGATCTTTTCAAAATCTTGGCATCAGCAAACTATAATCTAGGGAATGGGCT
TCAAATAATTGAAATATGAGTAGCACTGTCAAAAACAACAATAATGTAACTAGGCTGGCTAGAACATGCAAACTCAATAA
CCCGATTTTTGCTTACTCTTCTTGAAACTTGAGAGATTGCAAAGATCAAAAAGCAACTTTTGAAAATTTAGAGAAAAAAG
AGGAACTACAATATTAGGTCACAGAGGAACTAATTCTCCATTCCATGTTCTTTAACACAATAAGAAAAGGAGTTAACGCA
ACCTGAGCAATGATACACCGACCAAAGGTATACACAGTCATTGTGTGCTTTCTTTGTGCACTGGCACAACAGAATTCTAT
GTTGCTCGATGTACTAGCCTTAAGTTTAGATGTATGGCTTTTCTATGTGACGACAACAACAACAACAACATACCAAGTGT
AATCTCAAACTAGTAGAGTCTGAGGAGAGTAGAGTTTACGCAGACCTTACTCCTACCTTAGAAGTAGAGATGTTGTTTAT
GACAGACCCCTGGCTCAAGGAAAACCAGTCCAAGGCATTCTGAACAGTAACTACAGCAAAAAATTCGATAATGGAAGTAC
AAAAAACGACAAACAGTGACAGAAATCATAGGACAAAGAAACTATAGGAGCAATACTAAGACTACTAGTATGGACAAATA
TTGAGACAATACACTACTACCTACTAACCTACTATCCAAATCCGTTTCCTCCACAACCTCCTATCTAAGATCATATCATA
TATTATGTAAGAAAAGGGAAGTTGAAGAAATTACCTATTATTATCTCGAACGAAAACTTTCAGAAAGTGTGCATAATTGC
ATAGCAAAAGAGTGTTATTAGGCTCATGAGTCAGATTCATCTGATAAACAAGATCAGCCTTATAATAGTCAACACTATTA
TCTGGTTCAATCTCCACTGACAATGGTGAAACAAACTTCGACATGACTTCATGATCAAAGCCAATACCCTTTAGACCCCT
CATATTCAAAGTTTCATCTTGTATTGAATCCCACAATTCTTTCTCTTCATCACTCCACACTACTTTTGACTCATCTTGAG
GAACAATATCAGGATAATGAACTTTTAGATATGTTTGATCACAATTCTCTCCCGAAGCAGAGTGAACACTAAAATTAGCC
AAGAGTATCATTACATACATCATTAACATTGGTGTTTGCGAAAATACTTGTCGAAAAAGACATACAAATGATGCATACAT
ATCCCCTTGCACTTTATCAATAATCATTTCTAAATCTTCATTACACATTGATTCCCTCATATGCAATGCATAAGTTTGCA
ACTCCACAATAATAAACACCATAGAGTTAAAAGCCTTTGATGTGCAAGAATTTGTTGCCTTTAAGTCTTTAAATCTACCA
GACTCCCATTGATATTTCTTTTGCATCATTCTAAGTGACAATGGAAGTCCAAAACTTTTAGCTTTTTGTTCAATATGTGC
CCATGAAATTACCTCCCTTTCTGGCCAATATGGTGGTTCTGGCTCAATACCAAGCAAACTTGGCTCAAGAGACTCAAATT
TTGATGGAAAAATTGAATCTTTACTCCCAAAAATTGCACAAGACCCTTCATTTTCCCCTCTTTCAATCCCTTCACCATCA
AATTGTTCTTCACCAAATCTTGAACTACAACAACATGGTTGTATGCTACTATGACCTTTAGAGTCATTTTTCTCAAAATA
TTGTGACCTAAGTTTCTTTGGGCTAAAAAGAACAAGTTTACAAATAAAGTTTGGATTTTTATGACCCCATTTGTTTGATT
TTGGAGATGAATAGAGAAAAGAAAGGGTTGAAGGAGAAGAGGATTGAAGAAGAAGAGAATTTTGGAGTTTCATAATTAGT
ATAATACCTATTTTTTGGTCATTATTTAAGAGTAAATAGGCAAAATGTATGGAGAGGAAGTAGAACAAAATAGGCACAAG
AAGTGGTCAAATCAAAACAAAATATGAAAGAAAAAAAAACAACAGAAAACCCGTGAGGAAAGGGGACTTTTTTATTTAGA
TCTCTAAAAAGGAAGAAAACTATTTTTTGAGTTTCAAGATCTTGAAACACTTCAACTAATTCCCACTCCGTTTCGTTCAG
AAGTTAACGTGATACATAAATTTTAAAAATTATTAAGTAATTATTATTTTTTATTTGATATATTTATTGAGAAAATAAGG
ATTGATATAACTATTTTGTCATATTTCTCTATTAATTAATATTTGGTAGTAATGGATCTTAAAAAATAATTCGATCAATA
AATTATTAATGTTAAAGATAAGATATAGAAAAATAATAGTAATTATCTTCTCTGGTGACAATAAAAAGGATCTTGAAAAA
TAATTGGATCAATAAATAATTAATGTTAAAGATAAGATATAGAAAAATAATAGTAATTATCTTCTCAAGTGACAATAAAA
AGAAGAAAAAAATTGAGATAGTGGACAAATAAAATGAATAGAAGGAGTATTTTATAAGTTGTTAGTATTTAACTGAAACA
CATGCATACTCAAAATTGAAGTATTTACTTATTAGCTGGAAAAAAAATAAAAAATTGTATCATGCCTAAATTTATTACTT
CCAAATTTCCAAAATTTCCTTATTTCAAAATAATAATTTATATTTAGCTAAAATTTCAAAAATATCTTTTAGCCTTATTT
CTAACTTCTTGAAAGTTATCATCAAATGATGTGATAGAGTAGATGAGATTACTCCTTTTTTTAATTAAAAGTTTTAGGTT
CGAACTATGGTTATGAAATAATTTTTTTTTAAGAAAGTACTCCCTTCTGAATGAGGCTCTATGCAACATAAATCTGAAAT
AGTTGAGCTCTAATATAGATATCAAATACTTAATAAAAAAAATCTAAAAAAATTATTTTTCAATCTTTTCTACTAGATAA
TCTATAGAATTTTTATGCCAAGATAATCAATTCTATCATCTTCTATTAACAAATAAATTACATTGATTTAATAAGAGAAA
TACAAGTGAACCAAAAAAAAACATGATAAGAATGATAGCAACGTGTACTAATCCGAGTCACATACACGTAAGGGGAAATC
ATATCCCAATAAGAGAAACATAAAATTTCCACCTATATAGTAAGTACTAAAAAACAACTATTTTTGTTGGTTTAAATGTA
CGCCACTAACTATATAATAAAAATGTTCATCACCTAACATATTTTCTCGTCTGTTTTTATTTGTCTATTATATTAAAAAT
ATTTATTTATTTTATATTATTTATTTTCTAACAATTAGATGACGTATAAGAATAAGAGTGATATATTGAAAGCCTCATTT
TTGAATGGACACTCTGTAATTCGTTATTCGAATTAAATTGAAATTCTAACGCGGTTCGAATACCTGGATTTTTTTAACTT
TTTTTTGAAAAAATGATATAATATGATTATTTTTAAAAAATCTAAAAAGATAAAAAGAAAACGTCAAACATTTATCAAAG
AGAAAGTATTCCTATCTTCCACGATTTTTATAAAATTAAAATTTTTATAAATTTTAATTCTAAATTTGCTTCAATTTATC
TCACAAGAGAAACTTTAAGGCCTCTTCGTCAACTCTCCTTTGAAGTTAGTGGAAGTGTAAATATATAACTACGATAATAA
ATTAAAGAAGGTACTCCATTTCAAAATAAATAAATTTTTGGATTGAATCGCACTCTTAAAGAAATTTAGTTAATTGTATT
AGCGAAAAAAGATAGTAAATATATTATTTAACTTTACCATTTTAAACGGATATATTTACTCATTTAAAGAATTGTGCATA
TATATCTTTATTGTCTAATAAATTATGCATGTAAATAGACCATTCTTATCTAATAAATATTTGTTTCTTTATATTTTGAT
TCTGCTCATTCAAAATCTTGATTTGTTACTAATAAAAATCAAGAAAAATAAATCGAAGAAAATATATGACAATGATAATA
TTTTCATTTGATTTGATATAACATGAATAAATTTTGACCATTTATTTTCGCTTTATAATATACGTGTTGGATTGATTTTC
CATTGTTGCATACAAACAAACAAAAGAGTGCAACTTTTTCCAAGTACCAAGAATTGACATTAAAAAATAAAAAAGAGTGC
AATCCTTTTTATCTTGTGTTAATTTCTTTCTAATTTGATTTTAAAGTTAAGCTTTTTTAGTTCTCAACTTTAGACCTTTA
GGGCTAATATAACTAATTTTGAAATTAATTTTAGGCTTACCCGTTTTATAAGAGAACGGTTCAACTGATTAGGTGGTCTG
GCGCATTATTTACTGTGCTCTATTTAAAGCACTGTACATTATTCGGGGTGATTAAAAAGAATTATACCCTGTTGATAGTG
TCCTTGTCCCTTAATAATCAGGCTACCCTCGGATTCTTTCCTCCAGATATTAATGAGGTGGGCGGAAAGGAGAGCCCAAC
TTATAATTATATATTGATACATATATTCCTTGTCATTCTAATCTTGATATAGTTCCAATAGGCCTAGCTTTTGACTCTCA
TATATGGTTGAGATGAAATCGTACGATAACTAATTCTGATTAATTTAAGATGAGTTTATCTCATATTTGGTTGGATAAAA
TGCAGGATAACTAATTCTGATTAATTTTAAGACAAATTTCTCTCATGTTTAGTTGGATAAATCGCAGGATAAATTATCAT
AGAACTATAGTGTTATTTTTATCCTATTTGAAGGTAGAATAACAATCCCCTGATAACTAATTCAAAATAACTTGTTCCCG
TTCAAACGAGTCAATACCATTGTCAACTTTAACCGTACCAGAAAAAGCCCAAAATAGTCTCTTCTCTTGTTTTTGGGTTA
GAAAAGAAGACCCGGCCCAAAACAAAGCTTCACCCGTGTTTTCCAATCCGCAAAACCCTAGCAACTTCACTCACACACAG
TTCTCTCCATCTTACAGTTCTTCGTATTTTGCTCGCTCACAGTGGATAACAACAATGGCGTCCAGCGATCAAACAGTGTT
GCAATTTTCGCCATCATCAGCGAGCTTGTCGGCTAAAGTTCATCCTTTGGTCATTTTCAACATCTGCGATTGCTTTGTGA
GGCGCCCTGACCAAGCCGAGCGTATCATAGGCACTCTTCTCGGTTCTGTGTTACCTGATGGTACTGTTGACGTTAGGAAT
TGTTATGCCGTTCCGCACAGCGAGTCTGAAGATCAGGTTTGCCTCTCATTACTGCAGATTCTCTTAATTTTAGTCCTTTT
TAGATTGATTTTTCTGGAATGAATCGGAAATGAGCTGTATTTCGATTGTAACTCTTTCTCTCCGTTTGGGTGATTTTTGT
GTAATTTTTTGGTTAACGACATGAATCAAATGAGCAATTTTTAGTGATTTTTTCGAACTTAGAGAACGTTATTGTTGCTT
ATATTACTTTATTGATAAAATATCGCTGATTAGGGTGCACATGGTATTTGTGCATGATAAATTGTGTCTAGACCATGCAA
ATGCTGAGTGAAAATACTTAGAGAAAGGAATATATTTTGTAGAAATGTAGTTGCATTTTAGTAACACTGAGTGATATTTA
CTAGTTTATAGATCTTGTTAACCTAGTGTGTGTGAATTTGAATTTTATTGTTTGCTTTAGAGCTTAATAGTTCAGGTGTT
TTTAGCCAATCAGTATGACAAGAAACTTAATGTGTATTAATTCAAATGGAGAAGTATAGATAGCGGCCATTTTGCACCGT
GTTTTTCTGAGGTGCAGTAAATGAAGAAAATTTAAGGTGCATTAGTTAGAAACTAGATAATTTCATGTTTGGTGTCATTG
CAAAGGAAGGACTTATTTGGTAGGTTGGGGTGGGGGTAGGGAAGAGTTTCAAGAGAAGATGAATGACTCTTTGCAGCAAC
GTGTATTCTGTAATCTGAATCCTTATTGCTAGTTTGTGGCTTGAACTAACCTGTAAATATCACCAGTGTTAACAATTTTG
TACAATATAAAAGTTATATCTGGTTCTTGATCTGTCTTAACCATATCTAAGAAGTGATCAGATAATGGATCCATTTACCC
AGTGCCTTTCACTGGAGTGACAACATGAACTCATGGAGTGACGGTCCAACTAATAAAGACCTTAATGTTTACCGAATTCT
AATATGTTAGTTGTTTCAGTTTTATTTCTTTGCTCTTAGTTACAGTTGTTACTTTAATTGATTGCAACTAAGCTCCTTCC
CCATTACATTTCTAAAAGAAGCAATTTCACATAGAAAGTCTAGATGAAAATGCAAAGAAAGAGACAATGAAAAATAGTTG
AAGTTATGTAGACATATCAAACTAATACACCAAGATTTGTTTGGATAAAACTGTTAGCAAGGTTTTGGAATAGGTCCGAA
ACAATTGATGTTTTAGGCTTGGGCACAATGAAGGAATTCACTAACTCCTATAAATTAAGAGTGGTTTGACTAAAATACCC
TTAATTATAATTTTATTTTCTTAGTTGAGATAAATAACATGGTGATTAGGAATGTGTCAAAGGGAAAATTTGAGAAAAAG
AATTAAATACCTTCTTGGTTTTGTGAAACATCAATTGTTATGGAACCACTTTTAAAACATCAATTATTTTGGATGGAAGG
GAATAACAAATAGTTATTTAGCATTTAATTGTAGAAGTAGAAAGTTGAGGTAAATGCCATGAGAGAGGGAGAGGGGAGAA
ATACCTGCATTTAACCTTATATTTTGAATTTGGAGAGTGGTTGTTTTTTGTTGCAAGATGGTGTCAAGAATGAATGACAT
GTCGATGAAAGAGTCTGCAAGAACTACACAGGCACACAAATTTATGTAGAATTTTTTTATATGTTCTAAATACTCTTAGA
GCTAATACATCTTACAAAAATGTCTTCAATTCATCCTGTTTTGCCAAATTGTTGTTTCTTTTCTCGTGATGGTATTCTCA
ACTCCATGATTCTAAAACGATACCCCCATTTGTAATATAGAGCTTCTTGTAATGTGCTTTTATTTTATTACTTTTTCTGA
ACTTTTGGGCATTCCTTCTTTTAAAGGTTGCACTGGATATTGATTACCATCATAACATGTTATCGTCTCATCAGAAGGTG
AATCCAAAGGAAGTGATTGTTGGATGGTAATTCTCGATATATTTATGCCCTTTTATTTTATGCTTTTGTGTTTATTCCCC
AACTTGCTTGGAATTAAGGCACAATTGTTGTTTGTTTCATCTTTTACATTTATGCTACTTGAATATTTGGTGAATAATCT
GGAATGATGGAAATAGTATTTGTTCGGATAAGCGAGGCTGAGAGGAGTGGTACTAGCCTCTATATTTTGCATGTACAAAA
CATGAAATAATGACTGCATTTGTCAAGATACAATTCTTTCCGCCTTCTTTTATATATTATAAAACATTAGGCAACTTTTC
CAGGTTCTTTTTTCCTTGAACATCCCACAACATCCACCCTAAGTTTTGGTTGGTGGATTTATGCACCTCCTATTTTGTGT
GGTAGTCAACATATCAAACACTTCGAATACTTGAGCTGATGAATTTGTGGATATCTCATGCTTAAACATTCCAGGTTTTC
TACTGGTTTTGGAGTCACTGGTGGTAGTGCTTTGATCCAAGAGTTTTATTCTAGAGAAACTTCAAATCCTATCCATTTGA
CTGTTGATACTGGATTTCAAAATGGGGAAGCTTCGATAAAAGGTTTTGTCTCTGTGCATTTGTCTCTTGGAGATCAGCCA
CTTGCTGCTCAATTCCAGGAAATTCCGTTGGATCTACGCATGGTTGAAGCTGAAAGGGTTGGATGTATGTCTCTACTTCC
CTTCCCTTCCAAATAGAGTAGGCCCTATTTTACTGCTTATTGACTTAGCTATGTCCATGTGCATTGGTCAGATTGGATGG
AAGAGGGGTTAGGTGATTTATGTAATTGAGAACTGTTGGTGAGATTTTCTTATAACAATGAGGGTTGATCAGGGTATTTT
TGTATAAAGTATTCATCTCAAGTATATTATACAAAAAGTAGCCATATTGTTAATGTGTTTAAGTCGAGAAGTAGTGTTTA
TATATAGATTGGTTGAAACAATAGGTTTTATTTCCTGTTCGCAATGGAAATCCTTACTGGGACTTTCTTGTGCCCCTTGA
TGCAGTTGATATGCTCAAGACAACAACTGTGGACAAACTTCCCAATGATCTTGAAGGAATGGAAGCATCAATGGAGCGAT
TACTTGCTCTTATTGATGATGTCCACAAATATGTTGATGATGTCGTGGTAACAGTAACTTTCCCTTGCCTTAATTTAGCA
AGCTTCTATGGTTTGTCGTCTCTAAGTCTTCATATTGGGTTTCATTTGTAGGAAGGACGTCTACCCCAGGATAACAAAAC
AGGAAGATTCATTGCTGATACCGTGGCTACAATTCCTAAACTCTCACCCCAAGCCTTTGATAAGCTTGTGAATGATGGTC
TTCAGGTAGTGTTTTCGCCCTTACTATGTTTATGCTGTTGCTTCCCTGCCCCCTTTCCCGACCCAGAATGTAGGTAGGAG
ACTCTTTACTACTGGTTAAGTCACTTTGGTTCGATCTGGGTTATCTTACCATGAATTTATCTTTATTTGTAGGACCAATT
GCTTTTGCTGTATTTGGCAAGCCTCACGAGGACTCAACTCAGCTTTGCAGAGAAGTTGAATACCGCTGCTCAGATTCTGT
GATTGATGATTTCATTCTCGTAATGCAAGGCCAGATTTTTGACCGGGTGACTGAATGGTCTGACTTTTCTCATCGCGATC
AATCCTCTTGATAGATGAGGCTCATGGGTTTCAAGTATTGGCTCAGAGTACTCAATAGGTTAACTAGACATACAATTTTC
CGTGCGAGAGAGACTCAGAGTACTCGATAGGTTATAGGTCAGAGGTGTAAGGATACATAAGTTTCCATCTTTTTGTAATT
GTCTTTCATGGCATTAACAGTTGTTAATTGAAAATGTCCAGTACCTTTGACAGCTCCAGTTCGATTATTTTTTTCCCAAA
CAGAAAATAGTTAACATACATAAAACTTTCTTGAATTTGGCACAGTTTGCAACTTGCACAACCTAAATTATGCTATGGTT
GTATTACACTTTGATTTCCCAAGTAATAGTTGGGGGAAATTTTGGGAAATAGTGTTTGTCCATACAATTTGCCATTAGTT
GGCAAATATTTTTGGTAAATATCCCAAATTTCCAAATACTAGTTTTTTCTAGTATTTGGGCCAAATTTCATTATTTGGGA
TCTTTTAAAAATTGAAATTTTACACCAAATTTTTATCTTTTATAAAAACACCCTCTATAGTAGTTGTTTGCGTTGTATTA
CATAATTTTTTACGTATACACCAAAATAGTGATGAAATATTCGGTAAATATGAAAGTGATGATATTGTTGTTAATGAAAA
TGATGAACAATTGACTCAGGGTAACAAAGTCATGTGTTTTGTCTACTTCACAATGTATGGAATGATGTTTGTTGCACTCA
CTCCAAACTACCACATTGCTCTAGTGTCATGGACACTACTTGTTATTTGTTGCAACGAAGATCCAATTGACTTGTAATAC
AAACTTATGGTTAGTTTTGATAGTTTTTAAATCATATTTTTCTAAAAAAGTGAAATATGTTTTCCAAATACTATGGCCAA
ACACATGGTGAATTTCACTCAAATTTTCAACCAAATAATATTTGCCAAGAATATTTGGAAATCTATAGCCAAACACTAGC
TAATATTTTCCGTCTATTATCACCTTATCATGGCCGTTAGAGAGAATTATTGAAAACACTTCTAAACTTAGCATGGATCA
TTAGTTTCATTCTCAAATTATTGATAGCCTTAAGAACATTCATTTACTTGACTAACTGAACTTAGATACACCCCCGATCT
TTCTACATGAGTGAAATACATCCCTAAATTCTCGTTAAGTTTGTTGGTGTTTTCAACACCTTTCTCGGCATTTTATTAAG
AGCTCTATACTCTTACAAGAGTTTAAGACCACTTGCTATGTCATGTGACAGATTGGAGGGATGTATCTAAATTTAGTTAG
TAAAAGTAGAAGGGTGTTTTTAAGGCCGTAAATAGTCCAGGGATAAAAATAATAATTTGCGTCAAGTTCAGAAGTGTTTT
CAATACTTCTCTCTTTTAAGTTTTTCTCGGTGTATGGGAGCTAAGAAAGAAGCAAAAAGTGTTGAAGGGGTTTTGCTCAT
ATTGATTGCAATGGCTAGATCGTAAGCTATTTTGCCATCATTATTTTCTTCGAGTTAAGAATCTTTCGGAAACGTTCTTT
CTATTCAAAAGATAGGACATAACTTTAATTTAGAACCACAAGATTAAAAAGCCTTACTGTATTTCTTTTCTTAAATTCCG
TTCCAAGTCAACCTATAATACTACTAGTAGATACAACTGTATTAATTTGTTTTTTGTTTATATCCAAATATTCGTAATTG
GATTAAATTAAATAGAATACGCCGACCAATCAAGAAAGAAAATTTTGAGGATCATTCTGGGCATTAATAAACTGAACTCT
TAACTGGGATCACGTAGAACACAAGCTAAGTAGTGGAATTAATTAATTAATTAGTAATAATTAGCAGAAGTATATATATT
TCATATTTGTCGAAGTATAAACACATACATATATTTTAAAAAACACAAAATATCTATAGATATTTAAAGTAAATTCATTT
TTTATGATATACTGTTGATAATCTGTATTACTAAGATATTTAGAACAATAGCTTCGAAGAATTTGGTAAGAAACAACACA
GTTTCAAAAAAAGTATTTTTCAAAACAAGAAACTCAAAATCAGTAAAGAAAATAGAATCCAAAAAAGATTAGAAAAAATA
TACAAAAAAAAATTTCTCAAAGAAGAAAACCGAGTCCACTGAATTCACAGTGTTTCCTTAAGAAAATTATTCTCCTCAAG
TACCCGAGGTTAATGGAATATATCTTCCCAGGATAGAATGATCTTATTCACTGGTGTATGGATACCTAAAACCACAGTGT
CAGCGAACCACTCAACGGAAGTAAAGTACACTAGAATTTGTTTGTGGAGAAGAAGTTTTGAAGTTCAGAATATTCCTTTT
GAAAAATAAGAGGAAATCTCTCTATTTATAAACAACAAATGATAGTGTGAATATGTGTTTAGTGTCTCTTATCAAAAAAA
TCACAATCCTTTTAAAATAGTCAGAAATTATAATCCTTTGTAAAAGTTAAAAGTCACAACTTGTCATAAAAGTTATAACT
TTACATAAAAGTTACGAGTTTTCATTTTCATTCACATCGAAACCGACATATACTCCTCCGTACATGAATAAATAAAAATG
AACGGAGAGGTAGTTTATTATCGTTTATAGTTAGTTGGGCATCGTGCCAACCAGTCATATCTTTCAAGTAGCAGTATCCA
AAACGAAAAGATAGCAACAGTAATCTTTACAAATGCATGAATCGAATTCCGTAAATTCACTAAAAATGATTATACATAAG
ACTGTGAACTCATTTGTTATTACTCGAATATGAAAGCGAAATAAACCATAGTTTAAAATACTAAGCTGTCGCTATGTGCG
AGAGTTGGGTAAGAGATGGATACGATAATCTAATGTACATGGTCTCAATTTATATTTCTGCAAGAGATTGTTTCCATAGT
TTGAATCTTTTAACCTGCTGATCACATAAAAGTCGAAGTTTGAAATTTCGCTAAAAATTTAATTTTTCAACTAAGGATGT
TCAAGGAACTACCCTAAAATCACTGTAGATAGGCCATTGGATCATATGACAATAATTTTATTTACTGTTACAACAAAGAC
TCACCTTCATTATTACTCGTACAGTATATTTTGAAATGCAGTCCGCCCAAAATTAAAATGAGTAAATAATAAAAAATGGA
ACACTAGGTCAACAAATGCATGAATCAAATTCCCTATATATAGCCCTCTACTTTCTACTCTCACTTCATCCTCAGCTTCA
AATTAACTCACAATGACTACTGCACCTGTAGCTTTAGTCTCCAAATGCACCATTTTTCCGTCGGAAAAATCGTCACTTCC
CGATCTAAAACTCTCCGTTTCCGATCTTCCTATGCTCTCTGTTCACTACATTCAAAAAGGTTGTTTATTTACTCGTCCAC
CTTTTCCTATACCTCAACTCATTTCCCTTCTTAAGCTCAGTCTCTCTCAGACTCTCACTCACTTCCCTCCGCTTGCCGGG
CGATTCGTGACAGACTCAGATGGCTACGTCTACATTACTTGCAACGATGAAGGAGTTGATTTTGTTCATGCTACAGCTAC
TCACATTTTCATTCGTGATGTCATAGGCTCTATTGATGTTCCTGATCATGTTAAGGAGTTTTTCCCTTTGGACCGAACGG
TTAGCTATCGAGGGCATTTTATCCCTCTTCTAGCTGTCCAAGTGACGGAATTAGCTGACGGCGTATTCATTGGATGCGCC
GTCAATCATTCCGTCACTGACGGGACATCAATTTGGAATTTCTTCAATACATTCGCTGAGGTGAGTAGAGGTGTGAAAAG
GATTGTAAGGCAGCCTGATTTTACACGTGATTCTGTTTTAATTTCAAATTCTGTACTGAAACTCCCGGCTGATGGACCTG
AAATCACGTTTTCCGGTGATGCTCCGTTGAGGGAGAGGATTTTTAGTTTTAGCAGGGAATCGATTCTAAAACTCAAAGCG
AAGACGAACAATCAGAAATTGAGTTTCGACGGAGAAATCAACATTGTTGAATTGATTGCAAAACAAAGCAACGATCACAT
GAAAATCAAAACAGAAACGGCTGAGATTTCATCATTTCAATCGCTATGCGCATTGCTCTGGCGTGCAGTGACACGTGCAA
GGAAATTCCCACCTTCGAAAATGACGACATTTAGAATGGCTGTAAATTGCCGTCACCGTCTCCAGCCGAAGCTGAATCCG
TTATACTTCGGCAACGCAATTCAGAGCATTCCGATTTACGCATCAGCAGGGGAAGTTCTGTCTAATGATCTGTACTGGTG
CGCAGAGCAATTGACCAAAAACGTGAACGCGCACGATGATGTTATGGTGAGGAAGTTCGTAGAGGATTGGGAAAAGGATC
CAAGGTGTTTTCCGTTGGGAAATTTCGACGGAGCTATGCTAACAATGGGGAGCTCGCCGAGATTTCCAATGTACGATAAT
GATTTCGGGTGGGGAAGGCCAGTTGCTGTTCGGAGTGGACGGGCGAATAAATTTGACGGGAAGATATCAGCTTTTCCGGG
GAGAGAAGGAGGAGGAAGCGTTGATTTGGAGGTGATTTTATCGCCGGAAACAATGGAAGCCCTGGAGTCTGACCCGGAGT
TCATGCAGTATGTTACTGTGTACTGAATGTTACTGTAATTACGTCTTGCCAAGTTAAATATGAACAAATAAAAATAAACA
AACGACTAAAATAGTATACTTATTTTTCGAATTGCTGTTATAATGTCCAAGTTCATTTAACTACAGAATCAAACTATCAA
ATTATTGCATAATAGTAGTAAGTGTACCTATTTCATGATTAATCTGATTAATATAATTTATGAATTAAAAATTAGGCTGT
CTTTTAAACACAATCAATGATTAAGGTCTTTTAAAAAATTTTAATTATAAATTGAGTTAATTAATTAATTATTTAATTAA
AAAGTGGTAGGTAATAGTTTGAATACAAGTCTTTTTGATTTAAAAATAGCTAAACTTTACGTTAATTATTCCTTGAATTT
AGCAATTTGATAGCTAGGCTTAACAACCCCTATCCACTTGATATTGATATGACAAAAAACGTGAATATATTCTCTTTTAG
ATGCCTACGAAGGAACGATAATCGAAAAATCAAATTTTTAAATTAATGAGATAAAAAGAATTAACATGATTTTACCTATT
GTTATCATTAATTAGTTATAAGGGTTTATGTAAATATCTTCCAAATTTTCTACTGTAGCCTTGGAAAATTTACCCATTCG
GAATCCGATTCCGACATTTGATCTGAAATTCAACCTCACTCGGGATTTGACACTTAAATTGTGATCTAACCTCGATCCGA
CTTGAAGTCCAGATTGGCTTGAATCGAGGTCGGAAGTCGGGTTCCAAATAGAGAGTCAAGATACCGAATTAGTATTAGGA
ATTGTTACTCGAGACATGAGTTAGGGGTGGAAAGTTGAGGCGTGAGATTGAAATAGAGTTTTCGAAAATATTTTCCTTAC
CTTTTAGAGATAAGTCATTTTTCTTAAATTTGAGGAAAATAAGTTAATTCGGAAACATTTAAATCAATCAAACATGAGAA
AATTGAAAAATATTAATCAAACACTCTCTAGTGACAATAGATTTTCCTTTTTATCGGCAATATTTATTATCGAAAAACAT
TTACAGTAATTAAGTTAATGTCGTTGTATTCAGAGTTGCTAAAACTTTTAGCGACATTTATATAGAGTATTGATTATAAA
TATTTATATTTATTATTGCCACTAAATATACTATAACGATAATTATATTATTATTGCTAAATAATTATCACAAATCTTTT
ATTTATTATAGTTTTATACTACATTTTTTTCACATAACAATAGAGTGACTATTATATTATAACTAGATAATGTTGCCCGT
GCTATGCACGGGCCCAATAATATAAATGGTATATTTTGGGGCTAATAACCGAGTTTTTGAAGCGATTGTTTGCGTGGATA
AAGGAATAAGTTTTTTTTATCACAAACATGTACTTTCTTTGACGCTATTTAAGGCATAATAAGACCACCCACATACAACA
TTTTTGAAATATTTTATGTTGTCAATTATCATCATTTATAGTATTTTTACGATAGATTCACTTCAAGAATCAGTGGAATT
TTTTGTATTTTTTTTCAAAACATATTTTATGTTGTCAATTATTATGATTTATAGTTATTTTACACAATTTTTAAATATAA
AAAAAATAAGACAAATAAATTAAAATGGACCCAATATATGTTATTTTTGTTGTCTCAATTTATGTGACACAAATGAAATT
TGGAGAGTCATCCAAATTTTCATATTTTTTTTAAATGTTTGAAGTTATTAATTATTCTGATTTATAATATTTTTGTGTAA
CTTTGAAATAATGTACATTACTGGTCACTTTGTCCTAATTTATGTGATATGAATAAAATTACAAAATTAATCCTTTTAAA
ATATCTTTCAGATATTTTAAGTTGTTATTTATTATTATTTATAATACTTTTTTGGTAATATTAAAATGATATGTGTTATT
TTTTCTGTCCCAATATATGTGAGCCTGATAAAATTCTGAGAGTCAACCTATTTTATTATATAACTTTTAAATATTTTAAA
GCTTTTTAAGTCATTTGTAAATGATATATGTTGCTTCCTTGATTGAGACTTTTCCATTTGTGAGATATATATATATATAT
ATATATATATATATATATTTTATATATTATTTTAAAAGGGAGTTTATGCCCAAGTTCTACTATATTAATAAATATAATAT
ATAATATTCAAGAAAGTCCCAATCTTGAATATTATATATTATATACTTGGGTATAAAGTAGAATTTTAAAAGTCCCACAA
GTATAATATATAATATTCAAGATTGGGAAAAGTCCCAATCTTAATATTATATATTATACTTGGCCCTAAACTCTCTTTTA
TAATATAGTAGAAATAGAAATAGAAATATAAAGACAGCATAAATAAACTGGAACTATAGGTCAAATAATTAAATAATACA
TAGTGGTACGTATAATATTACTAGTAGATACTATTTCTACCTGTATACTGTATTTAGTTTATATCTAATTGTTCATAATT
GGATTAAATTAATGCGCCGACCAATCAGAAATGATGGTTTTGAGGATCATTTAAAACACAAGATAAGTTCAATTATTAAA
AATATTTTTAAATTATTAGTGGAATTAATTAAGTACTAATTAATTAGTTTAAGGAGAATGACAGATCACATATTACAACG
GTAAAAAATAGCGCTCGTTAATATTTCCTCCATTTTAATTTTTTTGTCCTATTTTTGATTTGGCAACGCAGTTTAGAGCA
TTCTTACTAATGTATCAATTTTCAATAGGGGACGTATTAGTGAAAATACGATTACTAAGCGTTATTTTCTTGGTTCACTT
TTACTTGTTCATTATAATAAAAATAGATTTTTAGTTTTATAGTTTACCTTAGAAAATCACGAGATAATTTATTATTTAGT
TTCTAATTTACCCTTATTATTAACTATAGTCATTTTTCAAATTTATTATAGGTTTAAAAAGTGCTATAGTAAAATTGTTG
TTCTATTATATTTAGCGACAATAATAAATATGGATATTTATGATCAATACTCTATATAAATGTCGTTAAAAGCTTTAAAG
ACTCTGGATATAATAATATTAACTCAACTGCCACTAAATATGTTATCACTTGGCGTGTGGAAATTCTTTGTCAACTGATA
AAAGGAGTATGCATCTAAATCATGACAAATAGAGTGATTAAAGTCTGACCATATTAATTAATTAATATTCATGTTAATGA
CTAAGCTTACAATAATACATAACAATATTAGTATTGTTTAAAATATTTGCTGTTTTAAGACGTAAGTATAGAATGACAGC
CCCAAAACAGATTCTGGGATCAGGGATTTGTCCCCCTAAATATATATATTATATCANNNNNNNNNNNNNNNNNNNNNNNN
NNNNNNNNNNNNNNNNNNNNNNNNNNNNNNNNAATTTGAAAACATATCTAAACTTTACACTAGTCATTTTTTGAACATGA
CAATTTGATACTATTGACCTTTTTAGTTATTGAGAAATATCGAGAACAATTCTGATCTTGGCGTAAATTATTAGTTTGAT
TTTTGAATTATTGATAACCACAAACTCTTATACTTGACTAACTAAATTTAGATATATCCCCGATCTGCTATACAACATAG
CAAGTGGTCTCAAACTCTTGTAAGAACATGTGACTTTTAATAAAAAGCCGAGAGAAGTATTGAAAACACATCTAAACTTG
GCGAGAATTTAAGAGTGCATTTCACTCATATTACAAAATTAGGGGTGTATTAAAATTTAATTAGTCAAATAAATAAGTAT
TTTTAAAGCTGTCAATAAACCCTACAAAGATGAAATAATGCACACACTTCAGCTGATACAGCGTACATTAATTAAAGATT
AATATATTAAGCATTTTTCATCGTACTATTAGTAGTATTATATTGTTCAAGTAATTGAATAGTCCTAACAAAATAAAAAC
TAGTATAATTATTATCTTTAAATATCCTTCACAAATATCGTTAACTGTCATTCACATGGAAGCTGAAAAAAACATTAATT
AAGGTTACTTTGACACCTTAATTTGTCACTATTAATTAATATGAAGACATCATATAGGTGGATGTAGAATAGTATCATCA
AAGATTAAATCTAGTATTTCCGACACTGAACATAAATTCACATATTTAAACTTCAATAAAAAGTAATCATATAATGAATT
CAATGCCGATAGACGACAAGATCAAATTTTAAACTCATAAAACTTTGAATCATGAATACGCCTCTGTCAGATAGAATTAT
ATATGGAGTCAAACCATTAAAAATAATACATTGCAGTATGTATAATATTATTAGTAGATTATATTGTATACTGTATTTTG
TTAATTTACATCCAATTTGTTCATTTATTGATTGGATTAGAGTTATAGAACACACCGACCAATCAAAAAAGACGGTTTAG
AGGATCTTATAATACAAGCTAAGTTCAATTATTAAAAGTATTTTTTATTAGTTAATTAGCAGAAGAATCTGATTAATGGT
GAGGAGATTCCAAACTATGTTTGTAATTATAAGGAGAATATAATGGTTACATTATACAGAACGATAAAAGACAGCACTCC
TGTATTTTATTTCCTTCGTCTCATTTTAATCGTCATTTAGCCTAAAAATATTATGCAGTAACTGATTCAAGACGACCTCA
AGGACTTTTCGCAATATCTTAACCACTAAACTAAATATTTAATTTGTGTTTAGAGATGTCAATACTTAATATATATAACA
CCAAAATTTAACCTCTATATATGGTGTATTAATTTTCCGACAAAGAGGTGTTGCTTGACACCCCTTCGATATGGGTGGGT
CCACTCCTCCCCTCAAGTCTATATTAAGTGAGTTACCGAGACTTTTTTCATATTAAAAAAAAATCATTTAAAAAAAAATC
AAGAGATTTTTTGAGATTTTGTTTTCTTCATGTTTATCATGTTTTTTAAATGAGGGTTCTTTAACTACTTCACATTTTGG
AGGAGAAAAGAGAGAAGCAAGGCGATTTCCTTTACTTTATTATTAAACTTAAACAAAGAATCATTTGATTTTTAATGTCG
AAACCTTGAAAATTAATAGTTTGAGAATAATCAAAGGATAATAGTGAAAAGTAACACTTAGCTTTTGTTTTTAATTTTTT
TTCTTATGAAATGTTTTGACAATTCACATAATATGGACCAGAGGAAAAATTTCTTAAATATCATGAAATGAATTAAAATG
TGTTTGAAAAATAATTTTAATATCTCAAAAAAAGTATCAAATGCATGAATCAAAACAAATAAGAAAAGACAGCAACAACC
ACCTCCACAAATGCATGAATCAAATTTCATAAATTTACTAAATACATGAGTGTTTTAGTTTGTTTAATTATAATATATGA
TAAAAGTCTTTTAATTATAGTATTTCCATTAAAAGTTAAAATTAATTAATTAAAACGTGGTAGACGATAGTTTATATATT
TAATTTGACTACAAGTTTTCTTTTTTTGAAAATTAAAAATTGGCTATTTGTAAGTAAGAGAGTGAGAGATTCCCACCCAT
TTTTTGTAGAAAGGACGGCCACCGTACAAATCATTGATTTGTCTTATTTGTCTAAGAAATACTCCCTTCGTTTCATGACA
ATTTTTGAATTTCGATCGAGATTCAAATAAGTCTATTTTTTATCGTAAATTTTTCATAGATCTTTTAAACATTTTAATTA
CCAATTATTGTGACTTATAATATTTTTTATGTAGTTTACAAATATATATATTTCATTTCAAAAAATTAAAGATTCCATGC
GCAAATTCACGATCAAACTTAAACTGTTTGACTTTCGAAAAACAAATGGCACATAAATTGAAATAAAGAGAGAATTTTTT
TTACAATAATTATTTTGAGATCCAAATTACTTATCTTCATACGCGAATTATTGAATAAATAATTTTTCTATCAAGGTTAA
GAAATTAACTAAGCATTTCAACAACAAAATTGAATACATAGAATGAATCAAATTCATGTTGCTTGCCTTGAACAAATAGG
AGGCGAGAGTCACAGGTCGCAAAGAAGAATACCAAACATGCAGATGCATATTTTTTTCAAAGTGTTGAATACAAGTTTGA
TCGAATTCATTAAAAAAATTTCAAATTTTGAATTTATAGTAAAAAAATTATTGAAGATATAAAAATTATTAATTTAAATT
CTATAACTTTAAAAAAAAATTAAAATTTCAAATTTTGACTCCAATTCTACCTAAATGATTAAAGAAAATTCCCAAAGATG
GCATGCACATAGTTGTAGTACTCCCTATTAATTACGTAATTAATGAAAAGACAGCATATATCAAGTGGAACTACAGATCA
GTAAAAACAATTAATTAAATAATGTACTTTGTTTATATCCTAATTGGATTAAATTAATTGAATACACCGACCAATAAAAA
AAGACGGTTTAGAGGATCATTGTGGACATTAACAAACTGAACTCTTAAGTTGGATTATTTACAAAACAAGCTAAGTTTAT
TATTAAAACTATATTAAATTATTAGTGGAATTAATTAATTAAATAATTAATTAGCAGAAATATTTTAATTAAATGGTGAG
TAGATTCCAAATTGAGTTTTGTAATCATAAAGAGAATGCCAGATCACATACAGAACGTTAAAAGACGGCGCTCATACATT
AATATATTTTTTTAAAACAAAAATATTTTAATAATTAATTATTTCTTATATTTATTATTTTCTTGATGATAATTAAAATG
AGACAGAGTATTTTATGGGGACAAGTAAATTGAAGGAGGGACTAGTAGTTCAATATAGTTTGACTTTGAGGTTCAAGTTG
CCAAATTTTGAATTATAATAATTTTGAAAGAGGATATTTTATCTTTAAAGTCTGATTTTATAGTATGAATTTCAAATCGC
ACATTACAAATCTATTCGAGAATAACACTTTTTTCTCCATATTTAAAACTCAAATCTAAAATCTCTCATTAAGAATGAAA
CAGTTTTACTTGTGATTATATTTGTTTATAGATATATGGGGCCGGTTGGGCATGTCCGACCAGTCAAATCTATGAGTAGC
ACTTGCCAAAGCGGAAATGAAAACAAAAAGAAAAGACAACAACAGCCACCTCTCACAAATGCATGAATCAAATTTCATGA
ATTTACTAAAAAATTATAAATATATGAAGACGAAAAAAAAAGATATTATATAGGGTGTGAAGAGGAAAAAAAGGGTCCAA
TCTACTAAACTTTTGTTTTTTTTGTTTTTAAGAAAAGAACTGAATCATAAATATCTATTATATGCAACATTATTCTGTAT
TTCTAGAAGAAGTTATTTTCACAACCCGAACTCGTAATCTCCTGACATCATAATACTCCACCTATCTAATACATGTTCAC
GATTGACTTTACACATTTCTTAAAAAACTATAAATAGAAGAGTAATTTTACTATATTACTCTTTGTATATAATAAATATA
ATATCTTAAAAAATATAATAAAGGAATGACTATAATTAATGATAAAGATAAAACTAGAAATTAAATGCAAAATCATCCAT
TGATTTTATAAAAGTGAACAAATATTATTGGACCACTAATATTAGACGGGGGAGAGTAATTTACTAGTTATAACTAGTGA
AGATAACTTTAAGATATTATATAAATATTAAATTTTGAATCCATTTTCACGTTGGACATGCGCCAGCTAGTCATTTTTTA
AGTGCAGTCCCCCAAAATTTTAAAAAAATAAAAATGAGGTCAAATTCTCCCCATGTTTCAAACTTAGCAACAAAGAGAAA
AAGACAAATGAGCACTACCACAAATGCATGAATCAAATCTCCTATATAAACCCTTTCTTATTAGTACTCTCACTTCATCC
TCAGCCTGACAAGTACAATACCTAATTAACTAACAATGCCTTCTGCTGCTGCAGCTCATGTTACTTTACTCTCCAAATGC
ACCATTTTCCCGTCGGAAAAATCGTCACTTCCTCATCTGAAACTCTCCGTTTCCGATCTTCCTATGCTCTCTGTTCACTA
CATTCAAAAAGGTTGTTTATTTACTCGTCCACCTTTTCCTATACCTCAACTCATTTCCCTTCTCAAGCTCAGTCTTTCTC
AGACTCTCACTCGCTTTCCTCCGCTCGCCGGGCGATTTGTGACGGATCTAAATGACTATGTCTACATTACCTGCAACGAT
GATGGAGTTGATTTTGTACATGCTACAGCTACTCACATTTTCATTCGTGATATCATAGGCTCTATTGATGTTCCTGATCA
TGTTAAGGAGTTTTTCCCTTTGGACCGAACGGTTAGCTATCGAGGGCATTTTATCCCTCTTCTAGCTGTTCAAGTGACGG
AATTAGCTGACGGCGTATTTATTGGATGCGCCGTCAATCATTCCGTCACTGACGGGACTTCGTTTTGGAATTTCTTCAAT
ACATTTGCTGAGGTGAGTAGAGGTGTGAAAAGGATTGTAAGGCAGCCTGATTTTACACGTAATTCTGTTTTAATTTCAAA
TTCTGTACTGAAACTCCCGGCTGATGGACCGAAAGTTACTTTCGCCGGCGATGCTCCATTAAGGGAGAGGATTTTTAGTT
TTAGCAGGGAATCAATTCAAAGACTGAAAGCGAAGACGAACAATCAGAAATTGAAATTCGACGGAGAAATCAACATTGTT
AAATTGATGGAAAAACAGAACAACGATCACCTGAAAATCAAAACAGAATCGGCTGAGATTTCATCATTTCAATCGCTTTG
CGCATTGCTGTGGCGTGCAGTAACACGTGCAAGGAAATTCCCAGCTTCAAAAATGACGACATTCAGAATGGCGGTAAATT
GCCGTCACCGTCTTCAGCCGAAGCTAAATCCGTTATACTTCGGCAACGCAATTCAGAGCATTCCTACTTACGTATCAGCA
GGAGACGTATTATCTCACGATCTACACTGGTGCGCGGAGCAATTGAACAAAAACGTGAAGGCACACGATGATGTTATGGT
GAGGAAGTTCGTAGAGGATTGGGAAAAGGATCCACGATGTTTTCCGTTGGGAAATTTCGACGGAGCTATGTTAACAATGG
GGAGTTCGCCGAGATTTCCAATGTACGAGAATGATTTCGGGTGGGGAAGGCCGATTGCTGTTCGGAGTGGACGGGCGAAT
AAATTTGACGGGAAGATATCGGCGTTTCCGGGGAGAAAAGGAGGAGGAAGTGTGGATTTGGAGGTGATTTTGTCGCCGGA
AACAATGGAAGGCCTTGAGTCGGACACAGAATTCATGGAGTATGTTACTGGATTTTAAGAAGTGTAAACACAATTCTATC
AGCAATATATGAAAAAGAAAAGTGTTTTTTATATGATTGAAAAAATCAATTAAAATGTCATTTTCTGTATGTAATACATC
TCTCTTAACATATTTCACTCAGAAAATAAATTCATTTTTCAGTTGATAAATCTAAATTCAAAGTAATAACTTCCTCACCA
TAACATCATCGTGCACCTTCACGTTTTTGTTCAATTATCTTGAGTCTAATCCTTAAAATTCTGAGCAACTTGATAACCCT
TAAAATTCTGAGCGACTTGGACGGCTACATGTAAATGTACTCATTTTTAACACCTTTAATTTTTCCAATGGGTATTCCGT
GCTTTAATCATACCACTAGCAAACACATAACCAATTATAAATAACAAAGGGTAAACCGTCTTTCTACCTCAATGCAAAAT
AGGAATAAAATGTATATTTTATTTTCTCCAAAACTTATTTATGAGATCATAGTATATATGTTATTAGCCGGAGCACATGT
GGTTATTAGTTATTACGATAACTTCATTATATCAATGATTACTGAATTATTTAAAATAGGTGAATGAACAAAGTGTTTTT
TTCCTTCGTTTAGAGAAGTCATTAGTTTTAATTATTTCATCAAAAAGTCACTCAAATCGAAAAGTATGTCGCAATTTATG
TGACACTTTTCGTTTTTTGAGAGTCAAACAATTTAAATTTGACTGGAAATTTACGCATGGAATCTTCAAAATTTTTGAAA
TTAAATTTATATATTTATAAACTACATAAAAAATACAACAAGACACAATAATTGACAATTCAAAATATTTAAAACATATA
TGAAAAATTTACAGTAAAAAATAGACTTATTTAAAGCTTAAAATCCAAAAAATACTACACAAACTGAGACGGAAAGAGTA
CTTATACTCTATTAAACTATTTTTTTCTATAAATGGAAGGGACAATGAGGCATGTCCTTGATCCCAGGAGTGGTGGAATT
CTAATTCTAGTAATAATAATCAATGAGTGCCTACTTTTAATATTCTTTATGTTGGCTGACATTTTCTTTTAAGGCCTAGA
AATTCTATCTACTATTTGACCCTTTTATGTTATGTATAAGTGATATTTTCTTGTTTCATTTTAATTGTCATTTTTATTTA
AAAGAATTATTTTATTATCACTTTAAAAATTCAGGATAAATAGTTGACAATTATATTTAACTATACCCGTAATAATAATT
GCTATGTTTATAATCCAACGCCTTTTATCATTTAATTAATTTCTGAATCCATTGTATATAGTATAGATACAGATAGTAGA
TATTAAAAGCACAAAATACATCTTAAACCTGTGTTGTCATCATCAAGACATAGTTGATACTGATACTAGTTATTTTTTTA
ATTTTAAAATAGAATATTTATCTTGGCTACATATGGCTTCACGTGCTTCCCTTGTCTCTTTATTTATCCAAAAGAATAAA
AAGAAAATTATAAAAAAAAGTTTTACTCATTATTTTTATGAAAACTTATATATGTAAAAACTATACATTTTATACATATT
TATAAATTAATTAGCCAAAGTATTACTTATTAGCAGGGGCGGACCCACGTGTTGTTCAGGGGTTCACCCGAACCCCCTCG
ATAAAAAATTACACTGTATATATAAGGTGAATTTTCTGGATTTATGTGGATATATATATTTTGAACCCCTCAATGACAAG
GTGAAGGAGATAGCCCAGCGGCAGCTCCCTTCAATATTAAGCCTGACGTCCATGGATCGAATCCCTGGGTTACGTTTTTT
TTTTTAGTTTTTTTACTTTCAGTTTTTTTTTTTTTTTTTTTAGTTCCAGTTCTGATTTTCATGTTTTTTTTAGTTTTTTT
TTTATAATAAAAAGTGCTAAAATGTGGTGTTAAACCCAAAAAATTCAAGGGTCCATACTCCCATTCCTAAAAGCTAATAA
TTTTTTCACTTTCCAAATCCCTAAATCACTTTCTTGTTCTTCCCCAACACTCAAAACTCAAATATTAAAATCATCTCCCA
TAATATTCTATTGTTGATTTGACATATTTTAAAGGGCTAACTTTTTGTTTCACTGTAATCACTTATGTTAGTTTCAGATT
TCTTGTAACGAAACTAACTTTTTGTATCTATAAACTATATACTACTACTTCCTTGAAAAAAAAAATTGTTGGCTTATTTA
CACGTTTATACTTTTATTTTTTGAACCCCTGAACGAAAATCCTGAGTCCGCCACTGCTTATTAGGATCGTTATTATCTTA
TTATTGCCTTTGATACACATTAATACATTATCTAGCCTTTAAAGTTCTATACATCATCTTTTAAGAATGATATTCAATAA
GCTTGGTTTTAATGATAAATTAAGAAGGAGAAGAAGCATAATGAGATTTTTAAAATTTTGTTTATTGGTCGAATCCATGT
TTACATGACATATAAAATAATTTATATTGTCATGTTAATTTTTTTTAAAGATAAATATAGTTGATTGATTTTTGAAGATA
AATTTTTTTAAGTTAAGTCATTTTATTGATACATAACAAAATTTAATGACTTTGCTAGATAAATTCTCATAGTGCTCGTC
TCAAATTTTGTGTTATTTTTTTTTAATTAAACAACTTAGATGATTGTATTTACTAAGATTAAAGGAATGCTTGAACTTTG
AAGTACAAGTTATATGTTATGTTTTGTATTAAGGCTTTATATTAGAAGAAAATTGAAAAAGTTGGAAAAAAAAAACTAGG
GTTGAAATAATCCAATTTTGATTGGTTTGATTTGGATTACAGATTTAAAAATTTAAATACAATTAATTTGATTTGATATT
TGAAAAACACGAATCAACCCGACAACGTATACCCCAAGTTGAGCACATGTTACACCTCTAAAAGTGCATGAATCTAAGTA
ACATGAATCACTTGCTCATCTCCTATATATAGCCCTACTCTTTCTTACTTTCACTTCATCCTCAGCTTTCACTCCTTATT
TCAAGTAATAATAAAAACACTACAGCTGAGTTACTTTTGGTCTCCCACATTTTTTGATGGTGAAATATTCTTAACGATAG
TGTTATAAACACGTTTAAACTATGAAAATTTCTGTGATTTCTCAATATTTTCGAACAAATGCATGAACCTGAGTTCATTC
ATGAATCTCCTATATAAAGCCTTCCTCTTCCTTACTTTTACTTCATCCTCAGCTTTCACTCCTTATTTCAAATAATAATA
ACACTACAGCTCTTGGTCTCCAAATGCAACATTTTTTCGATCTGAAAAATCATCTCTTACTGATCTAAAACTCTCTGTTT
CCGATCTTCTTGTGCTCTCTGTTCGCTAAATTCAGAAAGGTTATGTCCAATTCCTTTGGCAACGCAATTCAGAGAATTCT
AATTTATGCATTTGCAGGGGACGTTTTGTCTCGCGATTTGCACTGGTGCGCGGAGCAATTGAACAAAAACGTGAAGGTTG
CAGGATGATGTTGTTGTGAGAAAGTTCGTAGAGGATTGGGAGAAGGATCCACGGTGTTTTCTGTAGGGAAATTTNNNNNN
NNNNNNNNNNNNNNNNNNNGGATTGGGAGAAGGATCCACGGTGTTTTCTGTAGGGAAATTTCGTAGCGGGAAACACCGTG
GATCCTTTTCCCAATCCTCTACGAACTTCCTCACCATGTACATCATCGTGCTCCTTCACCTTTTTGTTCAATTGCTCCGC
GCACCAGTAAGAGATGACTTTTCAGATCGAAAAATGTTGCATTTGGATACCAAAGTTACAGCTTCAGCAGAAGACATTGT
TAATTAGTACTAATAGCTTCTTTAAAACTTTAATTTGCTAAGTTCTAATTATGTAAGTTTTGGTACTGCATTATTGTTCT
GAGATTATGGTTCATGCATTTAATGAGATGGAGATTATTGATTTTACTTTTTGGTTGTTTTCTCTTAGCTTCTTTCCATA
AGATGCTCTTTGTCTTTCCAAATTTAGTACTCTACTTTGGGATGTTGACCCAAGTTTCCATTTTCTTGGTTATTATCATG
GATGGAGTTAGTAGTCCGCATTTGAGTTCGGTCAAATCCACTTGTATATTTGTGTTAATAAATTTATTAAATATACCTAC
TTGCTTATCGACAATTAAGAGTCTAATGATACTCAACGTTATATTAAAAGGACCAAAATAGACCTACTTCGTCAATTTTA
GCTAAAATCAATCATCACTGTTTAATTAGAACAGTAGCTCGAATCACAGCCAAATTTACTACACAAAAGATACAGGATAG
GGATATGGAACATGCCCTTACAAGGTCTTGGAAGTGTCATTAGCATATATCTATCTAAGGAATTTCTCGGTTCGGAGCAA
AAAAGTAGTGTCACTCTATCATTATCAAACTGACTGTAATTTTTTTGTCGATACTAAGAAAAGGTCCTCTCAATGTTCTA
AACGATAAAATCAATATGAATATTATAAAAACAATTTCAAAAATATTGCATATGTACAAACTAGCAGAAGTATAGAAAAA
CTCTCATAAAACAAACTATGCTTTAAGAATGATATCCAATAATTTCTGGTTTGAAGTTATCAATCAATTGCTAGCACTTG
TTATTACCAGTGGGAGGTAACATATATCCCGTGAAATTATTGCGCTCAAGCTGACCTGAACACCTGAGTTATTAGTTTTT
TATTTAAAAAAACTTAGAGATCATTACTTTCATCCTGCACCAGCTGACTACTATAAGCTCTAAACCTACGAGAATCGTCT
ATAAAATAAATATGATTGGGCTTGATTCGTGGAAATTGAGATGCCTGCACAGAAATAGAAGCATTATGATCCAGCAAAAA
AACTCTTGTCCCTTAACTCCTTGGTTTTGTGTTACTATTACTTTGGCATCAGACGTTAAATCGACTTGAGAAACTCGAAA
ATCTCTTTTCCCATAGCTTATCTCATCCCCATCCTCAAGCTCCATATTGTCTTCACATAGGACGTAGGCCAATGGAATAC
TCATCTTATCACAATCATGGTATATATGCTACAGGTCCGTTTGACCAGTTTATGAGCTTAGCTAAACACCCTCGGATAAT
TTGGTTTTATATGAAAATAATACGGCAAATTCGAAAAGACGGCTGAGTAATAACTATTTATTTTTATGATCACATAAATA
TTTATGACTCGAATTAGTAATAGTTTTTAGCAATTCAACAAAGGTTAAACTCAATTACATTAATCACAACTGAATACAAA
TTGAGTAAAATCACAAAGAGCAAAAGCTACTATATTAAAGAAAAGTTCAATAGCCAATAACAAACTGCATGAATTCCGGA
TCAGACTCCAAGGCATCCATTGTTTCCGGTGACAAAATCACTTCCAAATCCACATTTCCTCCTCCTTCTCTCCCCGGAAA
CGCTGATATCTTCCCGTCAAATTTATTCGCCCGTCCACTCCGAACAGCAACCGGTCTTCCCCACCCGAAATCATTCTCAT
ACATTGGAAACCTCGGCGAGCTTCCCATTGTTAGCATAGCTCCGTCGAAATTTCCCAACGGAAAACACCGTGGATCCTTT
TCCCAATCCTCTACGAACTTCCTCACCATAACATCATCGTGTGCCTTCACGTTTTTGTTCAATTGCTCCGCGCACCAGTG
TAGATCGTGAGATAATACGTCTCCTGCTGATACGTAAGTCGGAATGCTCTGAATTGCGTTGCCGAAGTATAACGGGTTTA
GCTTCGGCTGGAGACGATGACGGCAATTTACAGCCATTCTGAATGTCGTCATTTTCGAAGCTGGGAATTTCCTTGCACGT
GTCACTGCACGCCAGAGCAATGCGCAGAGTGATTGAAATGATGAGATCTCAGCCGTTGGATTTATCTTCTCCGTTTCTGT
TTTGATTTTCAGTGGATCGTTGCTCTGTTTTGACATCAATTCAACAATATTGATTTCTCCGTCGAAATTCAATTTCTGAT
TGTTCGTCTTCGCTTTCAGTCTTTGAATTGATTCCCTGCTAAAACTAAAAATCCTCTCCCTCAAAGGAGCATCGCCGGCG
AAAGTAACTTTCGGTCCATCAGCCGGGAGTTTCAGCACAGAATTTGAAATCAAAACAGAATCACGTGTAAAATCCGGCTG
CCTTACAATCCTTTTCACACCTCTACTCACCTCAGCAAATGTATTGAAGAAATTCCAAAACGAAGTCCCGTCTGTGACGG
AATGATTGACGGCGCATCCAATAAATACGCCGTCAGCTAATTCCGTTACTTGAACAGCTAGAAGAGGGATAAAATGCCCT
CGATAGCTAACCGTTCTGTCCAAAGGGAAAAACTCCTTAACATGATCAGGAACATCAATAGAACCTATCACATCGCGAAT
GGAAATGTGAGTGGCTGTAGCATGAACAAAATCAACTCCATCATCGTTGCAAGTAATGTAGACGTAGCCATCTGAATCTG
TCACGAATCGCCCGGCGAGCGGAGGAAAGTGAGTGAGAGTCTGAGAAAGACTGTGCTTAAGAAGGGAAATGAGTTGAGGT
ATAGGAAAAGGTGGACGAGTAAATAAACAACCTTTTTGAATGTAGTGAACAGAGAGCATAGGAAGATCTGAAACGGAGAG
TTTTAGATCGGTAAGTGACGATTTTTCCGACGGAAAAATGATGCATTTGGACACCAAGTTTACCGTTGCTGAAGGCATTG
CGGCTTTACAGTCCCTCACTAAATGGGTGAATTACACACGCGGATAGAATTAGGATTATTTGATGCTGAGGCTGAGGGAT
GAAAGTGAGAGTAGTAAGAAGGGGCTTTTATATAGGTTTGGAATTGGGATTTGGGTTCATGCATTTTGATGAGATTATGG
AGATTTCTTGATTTTATTTTTTGTTTGGCTGTCTTAATTCGTTCTAATTTCCATAAAGATATACTCTGTCTTTACACAAT
TTGATACTAGGGGGAGTTGACCCAAAGTGTCTATTTTTCTTAATTAATTATTTGAATAGGGGACTTGTTGGTTAAATCAT
ATAATTGATTGGCACGTGACCAACTATAAACCACAATTTTGATAATGGTAAGAGATAATGAATAAAAAAAAAACCTATAA
ATAAAGTTATAGTAGACATACTTGAAACTTGAAAGGCAACTTAAACAAGGCATATAATTTAAATATCAAACTAATAAAAG
CATAATAGTTTTCAGAGGTAATATAAATTAGACACAATTTACCTATGGAACTATTAAAAATATATTTTTTTTATCTTAAT
TTATACTCCATATAATATATTTTTTAGTCAGTTCAGAAGAAAATGATACATTTTTATATTTGAAAAATAATTTAATTTAA
AATTATTTTTTTACTCTTAATAAAATGATTTATAGTCACGATCAAAAGTGTTTTAGACTATAAAACTTCAAAAATAAATT
ATATTTTTAATTTTTTTTTATGTCAAGTTAAATAATGCTACGTAAATTGAGATAGGAGAGTAATAATTTAGGAGGATATT
GATTCACTTTCTCTATTTGTAACTGGATTGTCACGCAATTATATATATGGTGAAATCTTTCTAGAATCATAGTAACGAAG
AAATCGAAGTTCTTCTCCCAGAAAATCTGGGATGTGTAGCTTATGATATATTGTAAGAAATTTATAAATAAAATTGGTTA
AATATATTAGTATATATATATAGAAAATTGAATAATTATTTTAGTATATTAGACCAGTAAAAATGGACGGAGGAAATAAT
AGTTATCTATAATAATACTAGTAGATCAATAGGTGTGGGCGTGTGGCATGCCACATTTTACAAACCAATAGAACTAAGTT
GACGACGTTAAAAATTTATTACGAAGTATTATACATTTCTATAACAATATTTTTATATAACAATGTCCTATTATAAAGAG
ATTAATTACTATCCATTGATGGTGGACAAGAAAATTATACCATCAATTTATTTTTAGAAATACTTATTTTTTAAATTATT
ATATTTTCATATTTAATGATTGATGATTTTTCATCTTTCATTTTTTCTTTTTTAAAACACATTTTAAAGATCTAAGGTTA
TTTTTTGAAATAACGTTCAAATATTTTTGATACTATTGACTTTAAGTATTATTTAAATTGGATTACATGGGATGGTATAT
GGATCAAAGTTTATTTTCAATTAATTTATGTTGTTGATTGAATGAACTAAGAAGAGAAAATATAGTCTGAAGCAATGGAA
GCACCTATTTAAACACTTTTTTCATGTTGCGAAGAAGACTTAATAAATTACAAATAATTTTTGTATGAGATTAATTACTT
TAGATTCTAAAATAATAATAATAACAATAATAATAATAAGTAAAAAGTTATCATGATTGTCTCAAATTGTTTCAATAGTG
TTTACGAAAAAACGAGAGTGAAAATAATAAGGACGAAGAAAGATGTGAAAGAATCTTTCATATTTTTGATAAGGCAAATA
AGAATTCTAAACAAACTACACTTATAATTAATTTAGAATCCGAGTTACCATATAATACTCTTTTTGTTATTTTTATTTAA
ATATTAATGATACATAAATATATTAAGAGAAATAAGTATTTCTATAAATAAGTTAACAATGTAATTTTCTCGTATATTGT
CGATGGATAGTAGTTAAATCTTTATTATAAAATTCATATTTTATTCATAAGCTTATATCTCTCTATGACAATTTTATAAT
AACACGTTCTTTATAAACTCTACAAATTATAATAACTATCTTAATAATTAACCATTTTTAATTTATTGAAATGAAATCTC
TAAGATTACCAATAATAAATCTAGAGCTTCTGATCAAATATTTTGATATATTAATATACCATTTAGGCAGTGGCGGAGCT
AGAATTTTTAATAAGGGGGTTCAATATCTGAAGAACTAAACATACGAACTAATCGAAGGGGGTTCGACATCTATTATATA
AGCATAGAAAATAATTTTAACCATATATAAATAGTAAAATTTTCCGCCGAAGGGGGTTCCCCTAACAGAAGGTTGGCTCC
GCCCCTATATATATATATATATCATTGGAAGATCTCATTTGTTATAGAAAGTATATATGAGACTACGCCCTCGTAGATCC
ATAAAATTTACGTCCCGTATTTCGAGGTTTACGTCTCGCCGCATACTGCATAAAACATCTCGCCCCATACGACATAAAAC
GTCTCGTCTCATGCCACTGCCTTTTTCAATACTGGAAGAGACAATGCAATGAGCCATGTCCTGATCCCAGGAGAGGTGTA
ATTAATCCCAATAATAATTATCTTAATTATGAGTGCCGACTTTTAACTTTCTGTATTTTAGCTGTCATTCTTCTAATTAT
GCCTAAAACAAGAAATTAAATATTTCTAAATATCCAAACTGTCACCAGATCAACTAATTAATTGATTTAGTTAATTAATC
CCACAGTACTTATATAAAGACTTGTGTTTTAGATTACCCACTGATCAAAAAGTCGGTTCATTAATGCCCTAAATAATCAT
CAAAGCCGTCATTTTAGATTAGTCGGTGGACAAGATTATTTTTAATACAAGTGTAAAATACTATATGGAACCACATTTTT
ATAAGTATTTAGTAAAGCTATTATTGAAAGCGAGTTTTTGGATTAACAATAAAATTATTTTGAGTAAATTTTAGATTTAA
CAAACATAAAAATTATATTTGTATGCTGTAGCTATAGTTTGTATAGTTGCGCTCCATAGCAAACTTTATGTTTGCTACGA
CTATTAATCTGTATATTTCGGTATACATATACATAAAAAAAATGTATTTGGGTCTATTTGTATATTTCGGTATAAAAATG
GGTCCTGCATTTGTATATTTCGGTATACAAATGGGTCCTGCATTTGTATATTTCCATCTATTTGTATATTTTGGTATACA
ATTGGGTCTTGCATTTGTAAATTTCGGTATACAAATGGGTCCTACATTTGTATATTTCGGTATACAATGGATCGTGCATT
TGTATATTTCGGTATACAAATGGATCCTGCATTTGTATATTTCGGTATACAAATGGGATGGCAAAAAACATGGAATGTTT
GCTGCGAATTACAAATAAAAAAAACCATGGCTATAACATTTAATTTGAATTAATAGTTTACTATTTCATATAATTTTCGC
AATTATTTTTCTACGACTTATAAGATGAGGGGATCGAACCATGAAATCAACTAGTTATATAGTTATGTTTGTGTCAGATA
GGCTGTCTACATTACATCACTTAATTTGTTGTTATTTCTAAAGCATGTGTGAGCGTGAGATGCTTCAAACACAAAATGGC
CTTTCTTGTATATTAGTATAAAACCATAAATAAATGGTGTTAATATTTTTTTGTTTCAGTTTTTTGTCTTACTTTCTTTT
TTAGTTCGTTTCAGAAAAAGTCTCTTTTTTTCTTGATATTTTTTTAAAATCTAACTTTTCACGTGTTATTTTTAAAATTA
TAAGACTAAAAGATATTTTGATACATCTTTTTTCAGATAGCTTTAATTTAAGATTATAAAATTATTTTTAAACAAAATAA
AAATTGAAATTGAGGGAGTATGTATTTTGTTGTTCAATTAATATTAGTTTGACTTTTCTAGGTTCACTTGATCGTTAGTA
TCTTGATTAATTAACAAAAAAATTAATCAAGTTGACATAGTACTTAGACTATTTCCCAGCTTTCACGTGAATGACAGTTC
AATAGCAAAAATGAAGAATTTTATTACTATTAATTAATTAATTAATTAAGTCACGCTTTTGGTTAGGTTCCTTGATTAAT
CAGCCTATAGTACTGCATGTTGAGCACTATGCATATATAGTTCCTCTGTTTCAAAATAAATATTATTTTAATTTATTAAA
AAAAAAATGTATAAAGTTATATTTTTTATATGACTATTTATAAAAAGTAGTTCTTTTAACACCATAAATGTATAGGTAAA
GATAGTTATTATTTCCTCCATTTTATGTTATTTGGTACATAGTATTACATTTGCATGATTCTTCAAAAAAATCTTATTAA
ATGCATATTACTAAATTAACGTATTAATGATATTTTAGAACTCAAAATTTGATTATTTATTATATCAAAAAATAATCTTT
AGCGATAATTAATTAACAGCAATAGTTTAACAATCGCTAAAACATACTTTTAGCAATATTTAGCACTCTTTGTAAATGTC
TCTAAAGTACATCAACACTAGATCTAATAACAATTAACTAACGCTGGTAAAGACTTTATCACTTTTTGTTAATATGTATA
TTTATTGCTACTAAAAATTGTTTTTGTTATAGTGATTACGCCTTCTAGTTCATACTAAGTATTGAATTGTTAAGATTTGA
CATATTCCTAAAAAATATATTTAAGGACATAAATTAAAGACAATTTTCTGTTATTACCCTTTCCATTACTTCAAACTATT
TCATTAAAAAATGTAAAGTAGTTAAAAGAAAAGTCTTACAAATCAATTAATATGGACTAAAAAGATCAAAGTATATTTAA
AATATACTATAAATGTACGCATGAGGATGTCCAAGGTGTATAGACTTTTATTTAATGTATACAATGAATCATTTGGATTC
ATTCATCTTGTGAATTTCTTTCAACTTACTATATGACTTTCAATACAATTAAAATGAATTTGTTTTCAATACAACAAAGT
TCTGACCCAAAAATAAAATAAAATACAACAAAATTAATTACCTTCTATATGCATAACAAGTGTCAAGCTCTGTTTTGTCT
TGTAGGATTAGTCACTTGCCACATATAGATAGCAAGTGTCATGTGTTCCATATAGGCGGCAAGAAAAATGCCACTAGTCA
CTTCAATATCGATGGCTGCACAAGATATATTTCGTTTGTTTCAATTTATTTGACTGATTTTGCTTTGATAGATAGCGAAA
TAAAGGGAAAAAGGTAAATAAAAATTATGAGATCTTAAATTAAAAATAAATAAATATACCAAAATATCTTTTTCCTAAGA
AAAAAACTACATTTAGTATCAAACAAATGATATGGACGACATATTCATCTTGTAATTTAAACATGTCATGAGAAAAATTA
GAAATAATTTCATGGGCTCAAATAATTTCGTGGGCTCAAATAATTTAGTAGTTTTAAAAAGGGAAAACTACACAAATTGC
TGTTAAATTAGGTCTTAGGCCTAACTCACATCCCAAAAGCTAGCTCTAAAGGAGGAGGATTGCTCAAGCCTTATAAGGAG
TCCAGTCATCTCACTAACCACCAATGTAGAACTTTTTTTTTTGTCATTCTTTAACATACCCATTAGGCAAAGAATTTAAT
TGGACTCAACCCAATATATTTATCCTGATTGAACCCAAACCCAAACTATTTATTTGACTGTCCCCCTTATTCTATTCATT
GAACTAAATATCACCGGAATATATATATATATATATACACACACACACTAATTATGGTATTTATATACTCTGATGTGTCA
CGCCCCGAGTCTACATGCACTCTGGACGTAGCCGGCACTCGAGAATCATTGCTGGTCCCAAGCGAACCCTTGGCCTGGCT
TACTTACTCAGCGGAAGACTTAAACACAAGAGATATAGCTCATGCAATACCTTAAAAGATAATAACTTAGCAAAAAATGG
CAACTCAAGTCTTAAACGTATACTACTGAAATGAATAAGACTAAAGAACTAATACAATCAGTCTATGAAGCCTCTAAAAC
AAAGAGGGATGTCGGGACAAGAATCCCGATCATCCTAACAACTGAAAACTAGAAAGCAAATGATAAAAGAGTCCTCTGGA
AATGCAATGAGGCTCACCAACTGACTCAGAGTGCTGAACCAGATCAACGAGGCGCTGGATGCTGATCCTGGTTACTTGTG
TCTGCATCATAAAACGATGTAAGCCAACTGGCATCAGTACATTGAATGTACGAGTATGCGAGTTGGAAAGCTAAACAATA
CATAGGCTTGAAAAGATTCTGAAAGAAACACTTATCTTGACTCTTCTCAACTCATGAATACTTAACTTAAAATAAAGCAA
TGAAACACATGCAATATATGAAAAACTTTATAAAACAGTAAAAGCAACTTAGTTCGTTAAAGAAAATGCAATAACAAACT
CAATTTTACTCATATAATAACATAATATAGTTTCTGTGGGAGATTCTCTAACCGACAATCACCACTATGAGCCTAAGTGG
TGATACAACGTATTTTCCACGCTGTCAGAACTGTCCTATACTTTGCTGTCATATAAAACTACTTAACTTAGTGGATCCAC
TAGCTTAACTTATGTGATCATCTAAAAAGTATAACCCATTAATACCCATGATGACTACATGATTTATGGAGACTTGAGTT
AATATGAACTCTCATCCCCATATCGGTGCTCAATACTACTCCCAAAAATATACTTAGCAAATGTGATTTAGAATTAAAAC
TTCTTTCTTTTGTTTGAGATAATTACTCAAAACTTAGCTTAAAAGCTCTCTTGGAATCGATGTTCCCTTTTCTTGCTCAA
ATGTGAAAACATTTATAAATCTTTGGAATACTTAGTTCCCTTATAGCTTTTTGATAAATGAACTCAACTTTTTACTCTTC
GCTTAACTTGAAACTTGAGTCTTAAAACAAGGTTAAAACGTTTGTTAAAGCCTTTTGAAAACTTTAAAAACTTTGCTTGA
CTTGCTTCTTAACTTCTAGACTTGACTCTGAACTTCTCATTGACTTTGATCCTAACTTTCCTTGAATTGGATTATGGATT
CAAGGTTCATGACCTCATGTTTATAGATGATTTCATGATGTTTAGATGTACCTTAAAGTGTTGGAATCAACTAGAAAACA
TAGGTACATTACTAAGGAACGAGTACAAAAAGATGGGGAAATAATGGGAAGAATTGGCGTCCCTGGCGCTCTGAGAGACG
CAGGGCGCCAGCCCTCAATATTCACAGAACAAGTTGGGGCGCTCTGGCTGGCACGTTGCCCCAGAGCCCCACATTTAGGG
ACTGCTTTGGGCGCGCTGGCTGGCACGACGCCCCACCCCCTTCCCTAGGTGTTTGACGACTTCTCTTCTCCGTTTTTCAA
CTCTAAACCTTCTAAACTTCAATGGTTCTTTCCCCAAACACTTAGGATCATTTATACCCCCAATATATGATAGATTCAAA
CCGAAATTACACCCGGAAACATGAATCAAATCACAAGAAACTTCAACAAAACAACCCACAAGAATTCAACCGAATTTCAT
CAAGAACTTAAAGGATTTACTTTCAAATCACACATATTTCGTTGAATTGAATCATGATTGGTGCGTGAGTGAACTAATCC
AACTCTATGTGATCTCACATACCTCGTAGGGATCACCCATGACGAAATCCACAAGCCAAATCTCGACGATCTTGAACTTC
CTTCTCTTTTCTCCAAGCCCTAGTGTGAATTCAACTTTTTCTAAACCTGACTAAAATCTGATTTTACCCCAATTAACTCC
TAAAAATGAATTCGAATAATTAGGTAAGGAAAAAACTAAATTACCCTTCCAAAATCCGGTTTCTAGACTTTCCTTATTCG
AACAGCCCAATTTCCAAAGAGAATAACTTACTCATACAAACTCAAAATTGCGCAAACTCGGCGGCGTTGGAAAGATCATT
CCAAGAGCTTTCCAACCATATCTGGAAGTACACCTAACTCATCCTCAGCTAGGAGTTATGGCCGTTTGAAGTTGACCAAA
ACTCAATTTTTCCTAACTTAAACAAATTTCCAGATTTTCATTCTTTCCAAAAATGGCTATTTCCAATTATTTGCTTCTTC
CTAGTTATTTCAAATCGCAAGATGTTATATGATGATATCTATATACTCTGATAGCATCAAACAGTAATTTAACAACTTTT
CACTAAAGCAATGCCTCTTTCTCCTTGATGTCATCAGAGTGTATATATATATATACACACACTCTAATGGTATCAAAGAG
TAACTGTATAGCGTTTTCATTGAAGAAATATAAACACACGCTCTAATGGTATCAAAGAGTAACTGTATAGCGTTTTCATT
GAAGAATTGCTTCTTCCTCTTTGAAGTATGTAAATTAGCAGTTAAAAACAGGGATATATAAATAAAAGGTAGCCACTTGT
AAATAGTTTCCTTTTTTTGGGATATAAGTGTTTTTTTCCCTTTTTAAAATTATGAGTTTATTTTGTAAAATATAAATTTA
TGAGTCATATTTAATTTATTTATTTAAAAAAAAAAAAAAATAGAAATCACAAATTTAAAATTGAGATCCTACGTTTTATT
AGGATTCGAAATAAAAAAATTATTCAAATATTATAAACAAACACTATTTTAATGAAAACATCAAATTATATGGCCAAGTG
CCTACTTTTTATATAATTTTTTTTTATATATATATATATATATAAGAATAATATATTAATAAAACTTAATACGCATCATT
ACGTTAAGTTATACTACTCCATTCTAATGCCATTTCTCCTAACGCATCTGCCACTTGATTTTTTTATCGAAAGCTATATG
CTATAGGTCCCAATTGGTAGATCAGCTCCCTACTTTTAATTTCCCCAGAACTTCAAAAGGTATTAAAATTTGACTAATCG
AGAAATTCTTCTTTTTTCATTTTTGCTCCAAAGCCTTATACACCATAATAGGCCCAAATGTGGTAGAATTGAAAGGAATG
GCCCAAACAGATTGGGCCGCCTATCACTTGTGCATGCCTTAGAATTCGGTAAATTATTAATTCAAAATAAATGTTATAAC
TATAGTTTCATTTAATTCTAATTCATAGTAAACACTTTGTCATTCGCCTCTCTACCCAAAAATCTCGCTCACTACTCTCT
CTCGCCTCTCTTACTTTATACAAACACAAATGTATAAATTGTGTTTGTATAAAACGAGAGAAAAATGTATATACAAATAC
AAATATATATCTCTTCATCCAATACACTTATAATTATACAATACAAATCTTTTCCTGCCCAGTTCTCTTTTGTCTTTCTC
GCTTTATACAAAATACGATGTATAATTTTGTGTTTGTATAAAGCGAGAGAGAGATTTGATATACAAATACACTGTTTTAA
CTCAATTAAATTGTATACAAATTCAAATTCTATGCAGATATACAAACACAAAGAACATATACATACACAAACTCAATTTT
CATAGACACAGATGTCCGATTTCTACAAATCAGATGCATGCGATTTTATACAATCAGATGTTGCCTGCGGTTTTTATACA
AATCTAATGTTTCATAGCACTTGTTCAAGCACACATATTTTCTTAAAACAAAAACACTTTATTTCGGATGCATTATACCA
AGTCTCAATTCTCATGATCTAAAACAACTCAATTACTCCTATTCATTATATATTACTATTTCTATGATTTATTTCATTTT
CAAGATGAGTCAAACTAGTATATCTTAAATCACTTTAACAAATTTAATCATACCATTTTCGACTACAATTATTATATTAC
ATTATCCATAAATAAATAACCATATCGACTTCCAAATTCATTTGTCATGTATCATGATGAAATGTTTAAAACTAGCACGT
GACACTCTTTTAAACGGAAGAACAAAGTGAAAAAAACGAAACTCAATACACTGATAGCGAGCGATTTATCAGTCTCCATT
CCGCTCGCGTGTTATTATTTTTTGATAATGCAATTTCCAATTTCTACCATTTTCCGCTACTTCCAAATTCATACATAAGT
CAATTTTTCATACATATTATTTTCACTTTTTTTTTTCCCTTTTCGTCTCCCCCATTTTTTTTTTTTGACGGAAGCTATGT
CGGATGCTTTGATCTGTGGCATCGCCGGTGCCGGAGCCGGCGTCATTGCTCAACTCATCACCTATCCTCTTGACACAGTA
TTATGTTATTCTTCACTATTTTAGACATTAATTACTAGTACAATTTTTTTTTCTTTGTTTGACTTCTGTGATGTCAGGTA
AATACTCGGGAGCGAACAGATAGAAATTCGAAGAAGATGAAGAAAACGCTTGGAACTATTGAACTAATGTGCCAGGTTTT
TGTTTTTGTTTTTGGCTCCGTTTATGTCAAAATTAACTTTATTTACTTCCAATTTCTCATTTTTTTTTTTTTGTGTTTTG
GTTGATCTGCAGGTTGTAAAGCAGGAAGGGTGGGATAGGCTATATGGTGGTTTAGCTCCGTCGCTAGTTGGTACCGCTGC
ATCGCAGGTGAAGCTTGATTTTGTTTTTTTGATTTTTTGCTTTATGCTAATGTGCGCCGTGTGCGTAGTCATCCTGTAGA
AAGTATATTTGTTTAGAATTTTCGGTTTTTTGTTGCGTGTGCTTTGCTTGATCATCAACTATGAATATCACCTTTACTGA
GAACATCAACTATGCTAATGTGCATTGTGTGCTTGCTTAATCCAACCTAGTTGGGAATTGAGATTGACGTTTACTGCGGC
TCCAAATGTTGTGTTAGCAATTTTATCTGCTTTGTCTTTCGAAAATTGGGAAAATAGAGATTACTAAGGAATATATTTAG
ACTTTAAAAGTTTGAGTGATGTGGGTACTAATTATGAAATTTTGGTGAAGTTCCTGTAACTAAGTTGGATGCGGAATTTG
GTCACATCAAACAGCACATTACTGAGAAAATACTTGAATTAAACCGTGAAATACTTGCACTGATTTGTATTTTGAGTCGT
AAAGTAGGTAACATATTGGCAGTAGGCGGCCTTGTGTTCAAGTGTTGGGAAACTAAATCTGGGGACATGTGGTCCCATGA
CTGGAAATGTGTGCCAATCATGCATTCTTGATGTGATGGGTTATCCACAGTCCTTCACCTAGTTATTTGTCCTTGTCCTG
CTTATGAGTTCCTGACATAGTAGGTCCTTAGTATATCATCACCCCTTCTCAAAATTTCTAAATACAATCATCATTAAGAG
TTCTATAGGTGGAATAGTTCAAATAGAATTATACTTGATAAAAATGTGATTTTGTTAATTTATACACCCTTTCATACATC
CCCCGTAATAGCTATATTCTGACTTTTGGCTGGAGAATATCTAGTAATAGCTTCCAAAACTTGAGTTTGTCCTTAGTATA
ACACCTTATAACATTCCTCGGGAATAGTTGAGGTAGATACTCTTAACTTTGTAATCCTTTAAAAATGATCAAATTCAACA
TTTTTGGTCTCCATTAACAACTGCCAGAGGTGATTGGACTTGCCATGTGGATTACGTGTCTGGCCTGTTAGGGAATGAAA
CAAATCAGGACAACTCAATTAGGAGAGAATCTTTTTGTTTCTACATTGAGTAGCGAAAAAATCAATGCTTTATTTGGCAC
CAAACTTTTATCTATCTCTCCCTTTTTCACTTATTGTGAAAATCTGCACCATTGTCTGAAGGTATTGAAGTAAAAAACAA
AAGTACCTAATGAAGAAGTTGGCAAGAAGCAAGAGAAGTCGACTGAGCAGACTGGCACAACTTCTCAAAATTATTTTTCA
TAGCCAGTTAGGGAGTATGTTGGTAGACAGTAGGTTACTCTACAAAGTGGATTGTAACAAAGTTATCTGATTTTAGAAGC
ATGACTTAGCAGACTGGCACTGACAAGGAGTCAATAGCTTTTCGGAATACAAATGGGTTAACTCTTAAATAGGTAAGATA
GTAGGTAGTAATAGTGGAGCTGCAAGAGACTAAATGCAAAATGCATTCCTGCAAATAAAGTAACCGGGGTCTATTTTGAG
GTTTGGATATGTATTTTGATAGTAACAGTTGCAAGTTACATGAAACTTGTCCGGCAACATAGCCAAACAGATGATGCAGC
AGTGGGCAGTGAAGCTTCTATGCAAAGTGAGTTTATATGATAAATAGGCAGTTCTTATTTCCATGAGGAGTTAAATAAAT
CTGATTATAGAGATTTGATATATGAATATCCTTGAGCTTTGCAGAGAGAACTCAAGCTGGAAAAACTCATCGTTGCCGTC
AAGTATCAAACTGGAATAAGATCTCAGATTGACATCTTGATAAACTGATATACCATAATAATGGGATTCTGGTATGGCAG
GAATTCTGTCAATCAGTACAAGCGATGGTGAATCCGAAATGCAGTAATTCTACCCATTGTGAGAGACATCTTAATTATGC
TTTTCAATTGGGAGAGATGGCTGAGTGGATTAAAGTGGCGTACTACTAATCCGTTGTACAAGTTAGTCGTACCGAGGGTT
CGAATCCCTCTCTTTCCGTTGATGACTTGATAAGTCAAAGTTCTGTCATCCAACATGCTTCTATCAAAGTGATTTCATCC
CTACTATTCCCCTTTGTCACCCTTCTAATCCCAACATAACTTGTATTCAAACCAAATGACCCCTAAGTGTTCATCAATTG
CATTAACTCATGCTTTGTGTTGCCATTTTAAATCCATAATCTACATATGCAATTTCAGCACATACAACAAACAAGCAATT
CAACTTCCGGCTAGCTTTCTGTTTGTGCTATTTGGGCATTCACTGCCTTACACTTTCCTCAAACTTTGCCAACTTTTCTT
CCATAACTATATATTTGACAACATCACCTACCAGCTTCAGATCAGCTTTTGCTCTTCAGATACACGAACTGCCACTTGCT
CATTTTTGATAATCTAATCAAAATATGCCACTAG
>mtp_4210.scaffold_5
AAGCTTAGTCATTAACATGAATATTAATTAATTAATATGGTCAGACTCTATTTGTCATGATTTAGATGATACTCCTTTTA
TCAGTTGACAAAGAACTTCCACACGCCAAGTGATAACATATTTCAACCTTTCGGGTTTTGTTTTTTTTTACTTGTTCAAT
ATTGACATAGATACATGGTATATTTCTTAAGGAATAATAAACTAAACAAAAAATATATTTAGTGATAGTAGATTCGATTA
TTGCCACAAAAATATTTAGCGACAGTTGAGTTAATATTATTATATCCAGAGTCCTTAAAGCTTTTAATGACATTTATATA
GAGTATTGATCATAAATATTCATATTTATTATTGTCGCTAAATATAATAGAACAACAATTTTACTATAGCACTTTTTAAA
CCTATAATAAATTTGAAAAATGAATATAGTTAATAATCGTATTTTCACTAATACGTCCCCTATTGATTAGGGGTGTGCAC
TCGATTTTTCGGTTTTGGTTTTGCACTATTTGGTTTGGATTTTTCGGTTTTTGGTTTTGTAAAGGTGTAACCCAATCCGA
TCCGAAATAAAGTTGATTTGGTTTGGTTTTCCTCTATTTGGTTCTGCTTTTTCGGTTTGGTTATTCGGTTATGTCAATAA
TTAATAACATAACCAAAGTAATAATATTTAATCCCTTAAAATATACTTTCTAATATAAATCACAAGTAAAACTTAAAACA
CAATACTTATAAGTATACCTATTATAGATGTAATTCAAACATAAAATATAAATGTAATCATCATGAAAGGCAATAACCAA
AAAAGGACAAAAGTGGTTAACTCCAACTTAATTCTAAACCTAAACATTATATATATATATATATATATATATATATATAT
ATAATATTCGGTTTTTCGGTTTTTACTTTTTAAAACCCGAAATCAAACCAAAAAATCAAACAAAGTAATTTATTAATCCA
AAACCAATCCAAATAAAAATTCGGTTTGATTTGGTTTGGTTATTCGGTTTAATCTAAATAGTGCACACCCCTACTATTGA
TACATTAGTAAGAATGCTCTAAACTACGTTGCCAAATCAAAAATAGGACAAAAAAATTAAAATGGAGGAAATATTAACGA
GCGCTATTTTTTATCGTTGTAATATGTGATCTGTCATTCTCCTTAAACTAATTAATTAGTACTTAATTAATTCCACTAAT
AATTTAAAATATTTTTAATAATTGAACTTATCTTGTGTTTTAAATGATCCTCAAAACCATCATTTCTGATTGGTCGGCGC
ATTAATTTAATCCAATTATGAACAATTAGATATAAACTAAATACAGTATACAGGTAGAAATAGTATCTACTAGTAATATT
ATACGTACCACTATGTATTATTTAATTATTTGACCTATAGTTCCAGTTTATTTATGCTGTCTTTATATTATAATATAATA
GTCACTCTATTGTTATGTGAAAAAAATGTAGTATAAAACTATAATAAATAAAAGATTTGTGATAATTATTTAGCAATAAT
AATATAATTATCGTTATAGTATATTTAGTGGCAATAATAAATATAAATATTTATAATCAATACTCTATATAAATCGCTAA
AAGTTTTAGCAACTCTGAATACAACGACATTAACTTAATTACTGTAAATGTTTTTCGATAATAAATATTGCCGATAAAAA
GGAAAATCTATTGTCACTAGAGAGTGTTTGATTAATATTTTTCAATTTTCTCATGTTTGATTGATTTAAATGTTTCCGAA
TTAACTTATTTTCCTCAAATTTAAGAAAAATGACTTATCTCTAAAAGCTAAGGAAAATATTTTCGAAAACTCTATTTCAA
TCTCACGCCTCAACTTTCCACCCCTAACTCATGTCTCGAGTAACAATTCCTAATACTAATTCGGTATCTTGACTCTCTAT
TTGGAACCCGACTTCCGACCTCGATTCAAGCCAATCTGGACTTCAAGTCGGATTGAGGTTAGATCACAATTTAAGTGTCA
AATCCCGAGTGAGGTTGAATTTCAGATCAAATGTCGGAATCGGATTCCGAATGGGTAAATTTTCCAAGGCTACAGTAGAA
AATTTGGAAGATATTTACATAAACCCTTATAACTAATTAATGATAACAATAGGTAAAATCATGTTAATTCTTTTTATCTC
ATTAATTTAAAATTTTGATTTTTCGATTATCGTTCCTTCGTAGGCATCTAAAAGAGAATATATTCACGTTTTTTGTCATA
TCAATATCAAGTGGATAGGGGTTGTTAAGCCTAGCTATCAAATTGCTAAATTCAAGGAATAATTAACGTAAAGTTTAGCT
ATTTTTAAATCAAAAAGACTTGTATTCAAACTATTACCTACCACTTTTTAATTAAATAATTAATTAATTAACTCAATTTA
TAATTAAAAATTTTTAAAAGACCTTAATCATTGATTGTGTTTAAAAGACAGCCTAATTTTTAATTCATAAATTATATTAA
TCAGATTAATCATGAAATAGGTACACTTACTACTATTATGCAATAATTTGATAGTTTGATTCTGTAGTTAAATGAACTTG
GACATTATAACAGCAATTCGAAAAATAAGTATATACTATTTTAGTCGTTTGTTTATTTTTATTCGTTCATATTTAACTTG
GCACGACGTAATTACAGTAAGATTCAGTACACAGTAACATACTGCATGAACTCCGGGTCAGACTCCAGGGCATCCATTGT
TTCCGGCGATAAAATCACCTCCAAATCAACGCTTCCTCCTCCTTCTCTCCCCGGAAAAGCTGATATCTTCCCGTCAAATT
TATTCGCCCGTCCACTCCGAACAGCAACTGGCCTTCCCCACCCGAAATCATTATCGTACATTGGAAATCTCGGCGAGCTC
CCCATTGTTAGCATAGCTCCGTCGAAATTTCCCAACGGAAAACACCTTGGATCCTTTTCCCAATCCTCTACGAACTTCCT
CACCATAACATCATCGTGCGCGTTCACGTTTTTGGTCAATTGCTCCGCGCACCAGTACAGATCATTAGACAGAACTTCCC
CTGCTGATGCGTAAATCGGAATGCTCTGAATTGCGTTGCCGAAGTATAACGGATTCAGCTTCGGCTGGAGACGGTGACGG
CAATTTACAGCCATTCTAAATGTCGTCATTTTCGAAGGTGGGAATTTCCTTGCACGTGTCACTGCACGCCAGAGCAATGC
GCATAGCGATTGAAATGATGAAATCTCAGCCGTTTCTGTTTTGATTTTCATGTGATCGTTGCTTTGTTTTGCAATCAATT
CAACAATGTTGATTTCTCCGTCGAAACTCAATTTCTGATTGTTCGTCTTCGCTTTGAGTTTTAGAATCGATTCCCTGCTA
AAACTAAAAATCCTCTCCCTCAACGGAGCATCACCGGAAAACGTGATTTCAGGTCCATCAGCCGGGAGTTTCAGTACAGA
ATTCGAAATCAAAACAGAATCACGTGTAAAATCAGGCTGCCTTACAATCCTTTTCACACCTCTACTCACCTCAGCGAATG
TATTGAAGAAATTCCAAATTGATGTCCCGTCAGTGACGGAATGATTGACGGCGCATCCAATGAATACACCGTCAGCTAAT
TCCGTCACTTGGACAGCTAGAAGAGGGATAAAATGCCCTCGATAGCTAACCGTTCGGTCCAAAGGGAAAAACTCCTTAAC
ATGATCAGGAACATCAATAGAGTCTATGACATCACGAATGAAAATGTGAGTAGCTGTAGCATGAACAAAATCAACTCCAT
CATCGTTGCAAGTAATGTAGACGTAGCCATCTGAGTCCGTCACGAATCGCCCAGCGAGCGGAGGGAAGCGAGTGAGAGTC
TGAGAAAGACTCTGCTTGAGAAGGGAAATGAGTTGAGGTATAGGAAAAGGTGGACGAGTAAATAAACAACCTTTTTGAAT
GTAGTGAACAGAGAGCATAGGAAGATCGGAAACGGAGAGTTTTAGATCGGGAAGTGACGATTTTTCCGACGGAAAAATGG
TGCATTTGGAGACTAAAGCTACAGGTGCAGTAGTCATTGTGAGTTAATTTGAAGCTGAGGATGAAGTGAGAGTAGAAAGT
AGAGGGCTATATATAGGGAATTTGATTCATGCATTTGTTGACCTAGTGTTCCATTTTTTATTATTTACTCATTTTAATTT
TGGGCGGACTGCATTTCAAAATATACTGTACGAGTAATAATGAAGGTGAGTCTTTGTTGTAACAGTAAATAAAATTATTG
TCATATGATCCAATGGCCTATCTACAGTGATTTTAGGGTAGTTCCTTGAACATCCTTAGTTGAAAAATTAAATTTTTAGC
GAAATTTCAAACTTCGACTTTTATGTGATCAGCAGGTTAAAAGATTCAAACTATGGAAACAATCTCTTGCAGAAATATAA
ATTGAGACCATGTACATTAGATTATCGTATCCATCTCTTACCCAACTCTCGCACATAGCGACAGCTTAGTATTTTAAACT
ATGGTTTATTTCGCTTTCATATTCGAGTAATAACAAATGAGTTCACAGTCTTATGTATAATCATTTTTAGTGAATTTACG
GAATTCGATTCATGCATTTGTAAAGATTACTGTTGCTATCTTTTCGTTTTGGATACTGCTACTTGAAAGATATGACTGGT
TGGCACGATGCCCAACTAACTATAAACGATAATAAACTACCTCTCCGTTCATTTTTATTTATTCATGTACGGAGGAGTAT
ATGTCGGTTTCGATGTGAATGAAAATGAAAACTCGTAACTTTTATGTAAAGTTATAACTTTTATGACAAGTTGTGACTTT
TAACTTTTACAAAGGATTATAATTTCTGACTATTTTAAAAGGATTGTGATTTTTTTGATAAGAGACACTAAACACATATT
CACACTATCATTTGTTGTTTATAAATAGAGAGATTTCCTCTTATTTTTCAAAAGGAATATTCTGAACTTCAAAACTTCTT
CTCCACAAACAAATTCTAGTGTACTTTACTTCCGTTGAGTGGTTCGCTGACACTGTGGTTTTAGGTATCCATACACCAGT
GAATAAGATCATTCTATCCTGGGAAGATATATTCCATTAACCTCGGGTACTTGAGGAGAATAATTTTCTTAAGGAAACAC
TGTGAATTCAGTGGACTCGGTTTTCTTCTTTGAGAAATTTTTTTTTGTATATTTTTTCTAATCTTTTTTGGATTCTATTT
TCTTTACTGATTTTGAGTTTCTTGTTTTGAAAAATACTTTTTTTGAAACTGTGTTGTTTCTTACCAAATTCTTCAAAGCT
ATTGTTCTAAATATCTTAGTAATACAGATTATCAACAGTATATCATAAAAAATGAATTTACTTTAAATATCTATAGATAT
TTTGTGTTTTTTAAAATATATGTATGTGTTTATACTTCGACAAATATGAAATATATATACTTCTGCTAATTATTACTAAT
TAATTAATTAATTCCACTACTTAGCTTGTGTTCTACGTGATCCCAGTTAAGAGTTCAGTTTATTAATGCCCAGAATGATC
CTCAAAACTTTCTTTCTTGATTGGTCGGCGTATTCTATTTAATTTAATCCAATTACGAATATTTGGATATAAACAAAAAA
CAAATTAATACAGTTGTATCTACTAGTAGTATTATAGGTTGACTTGGAACGGAATTTAAGAAAAGAAATACAGTAAGGCT
TTTTAATCTTGTGGTTCTAAATTAAAGTTATGTCCTATCTTTTGAATAGAAAGAACGTTTCCGAAAGATTCTTAACTCGA
AGAAAATAATGATGGCAAAATAGCTTACGATCTAGCCATTGCAATCAATATGAGCAAAACCCCTTCAACACTTTTTGCTT
CTTTCTTAGCTCCCATACACCGAGAAAAACTTAAAAGAGAGAAGTATTGAAAACACTTCTGAACTTGACGCAAATTATTA
TTTTTATCCCTGGACTATTTACGGCCTTAAAAACACCCTTCTACTTTTACTAACTAAATTTAGATACATCCCTCCAATCT
GTCACATGACATAGCAAGTGGTCTTAAACTCTTGTAAGAGTATAGAGCTCTTAATAAAATGCCGAGAAAGGTGTTGAAAA
CACCAACAAACTTAACGAGAATTTAGGGATGTATTTCACTCATGTAGAAAGATCGGGGGTGTATCTAAGTTCAGTTAGTC
AAGTAAATGAATGTTCTTAAGGCTATCAATAATTTGAGAATGAAACTAATGATCCATGCTAAGTTTAGAAGTGTTTTCAA
TAATTCTCTCTAACGGCCATGATAAGGTGATAATAGACGGAAAATATTAGCTAGTGTTTGGCTATAGATTTCCAAATATT
CTTGGCAAATATTATTTGGTTGAAAATTTGAGTGAAATTCACCATGTGTTTGGCCATAGTATTTGGAAAACATATTTCAC
TTTTTTAGAAAAATATGATTTAAACCCATAAGTTTTAAAAACTATCAAAACTAACCATAAGTTTGTATTACAAGTCAATT
GGATCTTCGTTGCAACAAATAACAAGTAGTGTCCATGACACTAGAGCAATGTGGTAGTTTGGAGTGAGTGCAACAAACAT
CATTCCATACATTGTGAAGTAGACAAAACACATGACTTTGTTACCCTGAGTCAATTGTTCATCATTTTCATTAACAACAA
TATCATCACTTTCATATTTACCGAATATTTCATCACTATTTTGGTGTATACGTAAAAAATTATGTAATACAACGCAAACA
ACTACTATAGAGGGTGTTTTTATAAAAGATAAAAATTTGGTGTAAAATTTCAATTTTTAAAAGATCCCAAATAATGAAAT
TTGGCCCAAATACTAGAAAAAACTAGTATTTGGAAATTTGGGATATTTACCAAAAATATTTGCCAACTAATGGCAAATTG
TATGGACAAACACTATTTCCCAAAATTTCCCCCAACTATTACTTGGGAAATCAAAGTGTAATACAACCATAGCATAATTT
AGGTTGTGCAAGTTGCAAACTGTGCCAAATTCAAGAAAGTTTTATGTATGTTAACTATTTTCTGTTTGGGAAAAAAATAA
TCGAACTGGAGCTGTCAAAGGTACTGGACATTTTCAATTAACAACTGTTAATGCCATGAAAGACAATTACAAAAAGATGG
AAACTTATGTATCCTTACACCTCTGACCTATAACCTATCGAGTACTCTGAGTCTCTCTCGCACGGAAAATTGTATGTCTA
GTTAACCTATTGAGTACTCTGAGCCAATACTTGAAACCCATGAGCCTCATCTATCAAGAGGATTGATCGCGATGAGAAAA
GTCAGACCATTCAGTCACCCGGTCAAAAATCTGGCCTTGCATTACGAGAATGAAATCATCAATCACAGAATCTGAGCAGC
GGTATTCAACTTCTCTGCAAAGCTGAGTTGAGTCCTCGTGAGGCTTGCCAAATACAGCAAAAGCAATTGGTCCTACAAAT
AAAGATAAATTCATGGTAAGATAACCCAGATCGAACCAAAGTGACTTAACCAGTAGTAAAGAGTCTCCTACCTACATTCT
GGGTCGGGAAAGGGGGCAGGGAAGCAACAGCATAAACATAGTAAGGGCGAAAACACTACCTGAAGACCATCATTCACAAG
CTTATCAAAGGCTTGGGGTGAGAGTTTAGGAATTGTAGCCACGGTATCAGCAATGAATCTTCCTGTTTTGTTATCCTGGG
GTAGACGTCCTTCCTACAAATGAAACCCAATATGAAGACTTAGAGACGACAAACCATAGAAGCTTGCTAAATTAAGGCAA
GGGAAAGTTACTGTTACCACGACATCATCAACATATTTGTGGACATCATCAATAAGAGCAAGTAATCGCTCCATTGATGC
TTCCATTCCTTCAAGATCATTGGGAAGTTTGTCCACAGTTGTTGTCTTGAGCATATCAACTGCATCAAGGGGCACAAGAA
AGTCCCAGTAAGGATTTCCATTGCGAACAGGAAATAAAACCTATTGTTTCAACCAATCTATATATAAACACTACTTCTCG
ACTTAAACACATTAACAATATGGCTACTTTTTGTATAATATACTTGAGATGAATACTTTATACAAAAATACCCTGATCAA
CCCTCATTGTTATAAGAAAATCTCACCAACAGTTCTCAATTACATAAATCACCTAACCCCTCTTCCATCCAATCTGACCA
ATGCACATGGACATAGCTAAGTCAATAAGCAGTAAAATAGGGCCTACTCTATTTGGAAGGGAAGGGAAGTAGAGACATAC
ATCCAACCCTTTCAGCTTCAACCATGCGTAGATCCAACGGAATTTCCTGGAATTGAGCAGCAAGTGGCTGATCTCCAAGA
GACAAATGCACAGAGACAAAACCTTTTATCGAAGCTTCCCCATTTTGAAATCCAGTATCAACAGTCAAATGGATAGGATT
TGAAGTTTCTCTAGAATAAAACTCTTGGATCAAAGCACTACCACCAGTGACTCCAAAACCAGTAGAAAACCTGGAATGTT
TAAGCATGAGATATCCACAAATTCATCAGCTCAAGTATTCGAAGTGTTTGATATGTTGACTACCACACAAAATAGGAGGT
GCATAAATCCACCAACCAAAACTTAGGGTGGATGTTGTGGGATGTTCAAGGAAAAAAGAACCTGGAAAAGTTGCCTAATG
TTTTATAATATATAAAAGAAGGCGGAAAGAATTGTATCTTGACAAATGCAGTCATTATTTCATGTTTTGTACATGCAAAA
TATAGAGGCTAGTACCACTCCTCTCAGCCTCGCTTATCCGAACAAATACTATTTCCATCATTCCAGATTATTCACCAAAT
ATTCAAGTAGCATAAATGTAAAAGATGAAACAAACAACAATTGTGCCTTAATTCCAAGCAAGTTGGGGAATAAACACAAA
AGCATAAAATAAAAGGGCATAAATATATCGAGAATTACCATCCAACAATCACTTCCTTTGGATTCACCTTCTGATGAGAC
GATAACATGTTATGATGGTAATCAATATCCAGTGCAACCTTTAAAAGAAGGAATGCCCAAAAGTTCAGAAAAAGTAATAA
AATAAAAGCACATTACAAGAAGCTCTATATTACAAATGGGGGTATCGTTTTAGAATCATGGAGTTGAGAATACCATCACG
AGAAAAGAAACAACAATTTGGCAAAACAGGATGAATTGAAGACATTTTTGTAAGATGTATTAGCTCTAAGAGTATTTAGA
ACATATAAAAAAATTCTACATAAATTTGTGTGCCTGTGTAGTTCTTGCAGACTCTTTCATCGACATGTCATTCATTCTTG
ACACCATCTTGCAACAAAAAACAACCACTCTCCAAATTCAAAATATAAGGTTAAATGCAGGTATTTCTCCCCTCTCCCTC
TCTCATGGCATTTACCTCAACTTTCTACTTCTACAATTAAATGCTAAATAACTATTTGTTATTCCCTTCCATCCAAAATA
ATTGATGTTTTAAAAGTGGTTCCATAACAATTGATGTTTCACAAAACCAAGAAGGTATTTAATTCTTTTTCTCAAATTTT
CCCTTTGACACATTCCTAATCACCATGTTATTTATCTCAACTAAGAAAATAAAATTATAATTAAGGGTATTTTAGTCAAA
CCACTCTTAATTTATAGGAGTTAGTGAATTCCTTCATTGTGCCCAAGCCTAAAACATCAATTGTTTCGGACCTATTCCAA
AACCTTGCTAACAGTTTTATCCAAACAAATCTTGGTGTATTAGTTTGATATGTCTACATAACTTCAACTATTTTTCATTG
TCTCTTTCTTTGCATTTTCATCTAGACTTTCTATGTGAAATTGCTTCTTTTAGAAATGTAATGGGGAAGGAGCTTAGTTG
CAATCAATTAAAGTAACAACTGTAACTAAGAGCAAAGAAATAAAACTGAAACAACTAACATATTAGAATTCGGTAAACAT
TAAGGTCTTTATTAGTTGGACCGTCACTCCATGAGTTCATGTTGTCACTCCAGTGAAAGGCACTGGGTAAATGGATCCAT
TATCTGATCACTTCTTAGATATGGTTAAGACAGATCAAGAACCAGATATAACTTTTATATTGTACAAAATTGTTAACACT
GGTGATATTTACAGGTTAGTTCAAGCCACAAACTAGCAATAAGGATTCAGATTACAGAATACACGTTGCTGCAAAGAGTC
ATTCATCTTCTCTTGAAACTCTTCCCTACCCCCACCCCAACCTACCAAATAAGTCCTTCCTTTGCAATGACACCAAACAT
GAAATTATCTAGTTTCTAACTAATGCACCTTAAATTTTCTTCATTTACTGCACCTCAGAAAAACACGGTGCAAAATGGCC
GCTATCTATACTTCTCCATTTGAATTAATACACATTAAGTTTCTTGTCATACTGATTGGCTAAAAACACCTGAACTATTA
AGCTCTAAAGCAAACAATAAAATTCAAATTCACACACACTAGGTTAACAAGATCTATAAACTAGTAAATATCACTCAGTG
TTACTAAAATGCAACTACATTTCTACAAAATATATTCCTTTCTCTAAGTATTTTCACTCAGCATTTGCATGGTCTAGACA
CAATTTATCATGCACAAATACCATGTGCACCCTAATCAGCGATATTTTATCAATAAAGTAATATAAGCAACAATAACGTT
CTCTAAGTTCGAAAAAATCACTAAAAATTGCTCATTTGATTCATGTCGTTAACCAAAAAATTACACAAAAATCACCCAAA
CGGAGAGAAAGAGTTACAATCGAAATACAGCTCATTTCCGATTCATTCCAGAAAAATCAATCTAAAAAGGACTAAAATTA
AGAGAATCTGCAGTAATGAGAGGCAAACCTGATCTTCAGACTCGCTGTGCGGAACGGCATAACAATTCCTAACGTCAACA
GTACCATCAGGTAACACAGAACCGAGAAGAGTGCCTATGATACGCTCGGCTTGGTCAGGGCGCCTCACAAAGCAATCGCA
GATGTTGAAAATGACCAAAGGATGAACTTTAGCCGACAAGCTCGCTGATGATGGCGAAAATTGCAACACTGTTTGATCGC
TGGACGCCATTGTTGTTATCCACTGTGAGCGAGCAAAATACGAAGAACTGTAAGATGGAGAGAACTGTGTGTGAGTGAAG
TTGCTAGGGTTTTGCGGATTGGAAAACACGGGTGAAGCTTTGTTTTGGGCCGGGTCTTCTTTTCTAACCCAAAAACAAGA
GAAGAGACTATTTTGGGCTTTTTCTGGTACGGTTAAAGTTGACAATGGTATTGACTCGTTTGAACGGGAACAAGTTATTT
TGAATTAGTTATCAGGGGATTGTTATTCTACCTTCAAATAGGATAAAAATAACACTATAGTTCTATGATAATTTATCCTG
CGATTTATCCAACTAAACATGAGAGAAATTTGTCTTAAAATTAATCAGAATTAGTTATCCTGCATTTTATCCAACCAAAT
ATGAGATAAACTCATCTTAAATTAATCAGAATTAGTTATCGTACGATTTCATCTCAACCATATATGAGAGTCAAAAGCTA
GGCCTATTGGAACTATATCAAGATTAGAATGACAAGGAATATATGTATCAATATATAATTATAAGTTGGGCTCTCCTTTC
CGCCCACCTCATTAATATCTGGAGGAAAGAATCCGAGGGTAGCCTGATTATTAAGGGACAAGGACACTATCAACAGGGTA
TAATTCTTTTTAATCACCCCGAATAATGTACAGTGCTTTAAATAGAGCACAGTAAATAATGCGCCAGACCACCTAATCAG
TTGAACCGTTCTCTTATAAAACGGGTAAGCCTAAAATTAATTTCAAAATTAGTTATATTAGCCCTAAAGGTCTAAAGTTG
AGAACTAAAAAAGCTTAACTTTAAAATCAAATTAGAAAGAAATTAACACAAGATAAAAAGGATTGCACTCTTTTTTATTT
TTTAATGTCAATTCTTGGTACTTGGAAAAAGTTGCACTCTTTTGTTTGTTTGTATGCAACAATGGAAAATCAATCCAACA
CGTATATTATAAAGCGAAAATAAATGGTCAAAATTTATTCATGTTATATCAAATCAAATGAAAATATTATCATTGTCATA
TATTTTCTTCGATTTATTTTTCTTGATTTTTATTAGTAACAAATCAAGATTTTGAATGAGCAGAATCAAAATATAAAGAA
ACAAATATTTATTAGATAAGAATGGTCTATTTACATGCATAATTTATTAGACAATAAAGATATATATGCACAATTCTTTA
AATGAGTAAATATATCCGTTTAAAATGGTAAAGTTAAATAATATATTTACTATCTTTTTTCGCTAATACAATTAACTAAA
TTTCTTTAAGAGTGCGATTCAATCCAAAAATTTATTTATTTTGAAATGGAGTACCTTCTTTAATTTATTATCGTAGTTAT
ATATTTACACTTCCACTAACTTCAAAGGAGAGTTGACGAAGAGGCCTTAAAGTTTCTCTTGTGAGATAAATTGAAGCAAA
TTTAGAATTAAAATTTATAAAAATTTTAATTTTATAAAAATCGTGGAAGATAGGAATACTTTCTCTTTGATAAATGTTTG
ACGTTTTCTTTTTATCTTTTTAGATTTTTTAAAAATAATCATATTATATCATTTTTTCAAAAAAAAGTTAAAAAAATCCA
GGTATTCGAACCGCGTTAGAATTTCAATTTAATTCGAATAACGAATTACAGAGTGTCCATTCAAAAATGAGGCTTTCAAT
ATATCACTCTTATTCTTATACGTCATCTAATTGTTAGAAAATAAATAATATAAAATAAATAAATATTTTTAATATAATAG
ACAAATAAAAACAGACGAGAAAATATGTTAGGTGATGAACATTTTTATTATATAGTTAGTGGCGTACATTTAAACCAACA
AAAATAGTTGTTTTTTAGTACTTACTATATAGGTGGAAATTTTATGTTTCTCTTATTGGGATATGATTTCCCCTTACGTG
TATGTGACTCGGATTAGTACACGTTGCTATCATTCTTATCATGTTTTTTTTTGGTTCACTTGTATTTCTCTTATTAAATC
AATGTAATTTATTTGTTAATAGAAGATGATAGAATTGATTATCTTGGCATAAAAATTCTATAGATTATCTAGTAGAAAAG
ATTGAAAAATAATTTTTTTAGATTTTTTTTATTAAGTATTTGATATCTATATTAGAGCTCAACTATTTCAGATTTATGTT
GCATAGAGCCTCATTCAGAAGGGAGTACTTTCTTAAAAAAAAATTATTTCATAACCATAGTTCGAACCTAAAACTTTTAA
TTAAAAAAAGGAGTAATCTCATCTACTCTATCACATCATTTGATGATAACTTTCAAGAAGTTAGAAATAAGGCTAAAAGA
TATTTTTGAAATTTTAGCTAAATATAAATTATTATTTTGAAATAAGGAAATTTTGGAAATTTGGAAGTAATAAATTTAGG
CATGATACAATTTTTTATTTTTTTTCCAGCTAATAAGTAAATACTTCAATTTTGAGTATGCATGTGTTTCAGTTAAATAC
TAACAACTTATAAAATACTCCTTCTATTCATTTTATTTGTCCACTATCTCAATTTTTTTCTTCTTTTTATTGTCACTTGA
GAAGATAATTACTATTATTTTTCTATATCTTATCTTTAACATTAATTATTTATTGATCCAATTATTTTTCAAGATCCTTT
TTATTGTCACCAGAGAAGATAATTACTATTATTTTTCTATATCTTATCTTTAACATTAATAATTTATTGATCGAATTATT
TTTTAAGATCCATTACTACCAAATATTAATTAATAGAGAAATATGACAAAATAGTTATATCAATCCTTATTTTCTCAATA
AATATATCAAATAAAAAATAATAATTACTTAATAATTTTTAAAATTTATGTATCACGTTAACTTCTGAACGAAACGGAGT
GGGAATTAGTTGAAGTGTTTCAAGATCTTGAAACTCAAAAAATAGTTTTCTTCCTTTTTAGAGATCTAAATAAAAAAGTC
CCCTTTCCTCACGGGTTTTCTGTTGTTTTTTTTTCTTTCATATTTTGTTTTGATTTGACCACTTCTTGTGCCTATTTTGT
TCTACTTCCTCTCCATACATTTTGCCTATTTACTCTTAAATAATGACCAAAAAATAGGTATTATACTAATTATGAAACTC
CAAAATTCTCTTCTTCTTCAATCCTCTTCTCCTTCAACCCTTTCTTTTCTCTATTCATCTCCAAAATCAAACAAATGGGG
TCATAAAAATCCAAACTTTATTTGTAAACTTGTTCTTTTTAGCCCAAAGAAACTTAGGTCACAATATTTTGAGAAAAATG
ACTCTAAAGGTCATAGTAGCATACAACCATGTTGTTGTAGTTCAAGATTTGGTGAAGAACAATTTGATGGTGAAGGGATT
GAAAGAGGGGAAAATGAAGGGTCTTGTGCAATTTTTGGGAGTAAAGATTCAATTTTTCCATCAAAATTTGAGTCTCTTGA
GCCAAGTTTGCTTGGTATTGAGCCAGAACCACCATATTGGCCAGAAAGGGAGGTAATTTCATGGGCACATATTGAACAAA
AAGCTAAAAGTTTTGGACTTCCATTGTCACTTAGAATGATGCAAAAGAAATATCAATGGGAGTCTGGTAGATTTAAAGAC
TTAAAGGCAACAAATTCTTGCACATCAAAGGCTTTTAACTCTATGGTGTTTATTATTGTGGAGTTGCAAACTTATGCATT
GCATATGAGGGAATCAATGTGTAATGAAGATTTAGAAATGATTATTGATAAAGTGCAAGGGGATATGTATGCATCATTTG
TATGTCTTTTTCGACAAGTATTTTCGCAAACACCAATGTTAATGATGTATGTAATGATACTCTTGGCTAATTTTAGTGTT
CACTCTGCTTCGGGAGAGAATTGTGATCAAACATATCTAAAAGTTCATTATCCTGATATTGTTCCTCAAGATGAGTCAAA
AGTAGTGTGGAGTGATGAAGAGAAAGAATTGTGGGATTCAATACAAGATGAAACTTTGAATATGAGGGGTCTAAAGGGTA
TTGGCTTTGATCATGAAGTCATGTCGAAGTTTGTTTCACCATTGTCAGTGGAGATTGAACCAGATAATAGTGTTGACTAT
TATAAGGCTGATCTTGTTTATCAGATGAATCTGACTCATGAGCCTAATAACACTCTTTTGCTATGCAATTATGCACACTT
TCTGAAAGTTTTCGTTCGAGATAATAATAGGTAATTTCTTCAACTTCCCTTTTCTTACATAATATATGATATGATCTTAG
ATAGGAGGTTGTGGAGGAAACGGATTTGGATAGTAGGTTAGTAGGTAGTAGTGTATTGTCTCAATATTTGTCCATACTAG
TAGTCTTAGTATTGCTCCTATAGTTTCTTTGTCCTATGATTTCTGTCACTGTTTGTCGTTTTTTGTACTTCCATTATCGA
ATTTTTTGCTGTAGTTACTGTTCAGAATGCCTTGGACTGGTTTTCCTTGAGCCAGGGGTCTGTCATAAACAACATCTCTA
CTTCTAAGGTAGGAGTAAGGTCTGCGTAAACTCTACTCTCCTCAGACTCTACTAGTTTGAGATTACACTTGGTATGTTGT
TGTTGTTGTTGTCGTCACATAGAAAAGCCATACATCTAAACTTAAGGCTAGTACATCGAGCAACATAGAATTCTGTTGTG
CCAGTGCACAAAGAAAGCACACAATGACTGTGTATACCTTTGGTCGGTGTATCATTGCTCAGGTTGCGTTAACTCCTTTT
CTTATTGTGTTAAAGAACATGGAATGGAGAATTAGTTCCTCTGTGACCTAATATTGTAGTTCCTCTTTTTTCTCTAAATT
TTCAAAAGTTGCTTTTTGATCTTTGCAATCTCTCAAGTTTCAAGAAGAGTAAGCAAAAATCGGGTTATTGAGTTTGCATG
TTCTAGCCAGCCTAGTTACATTATTGTTGTTTTTGACAGTGCTACTCATATTTCAATTATTTGAAGCCCATTCCCTAGAT
TATAGTTTGCTGATGCCAAGATTTTGAAAAGATCACTTGAGCAACTTTTGGAAAATTCTTGGCGATCTTGGGAACAACAC
GATTTAGTGTTGAGATAAGTAGCATCTCAGATTCATAGCTTGGAAATGGTACTATTAGACATCGGGCGGAGCTAGGAGGC
TCAAGGGGTTTCATTTGGACCCCTTTCGATATAAAATTATACTTTATATGAAAAGTTAAAATTATTTTTATGTTTATATG
ATAGATGTTGAATCCTTCGCTTCTTCTTGTACAACAACTACAACTACCAAGTGTAATTCTACAAGTGGGGTCTATGGAGG
GTAGAGTGTACACAAATCTTACCCCTACCTTGGAAGGTAGAGACTAGAGAGACGGTTTCCGATAGACCCTCGGCTTAGGA
ATCTTACCTTCTTCTTGTATTTACTCTTTTATATTTTGAATCCCCTTAGTGAAAATCTTTGTTCTGTCAATGTTAGACAT
GACCTGAGATGTGCTTTTGGTTGGAGAATAGAACAGGGAAGACCTGTCCTTTTTTTCTGTTTGTAGTTTCGAACAACAAA
ACGAAACGGACACGAATAGAGAGAAATAGTTACATAGAGTTCATATAGTCAACCTGGATTAGTTTGGGATAGAAGAGTAG
TTTGTTTTCTATAATTTCAGACGATGAGTCATTTGGTTGTAACAGGGCGGAGGAGTGCTTCAAACGGGCAGTCCAAGTGG
AACCACCGGATGCAGAGGCCCTATGTCAGTATGCGATCTTCTTGTGGAAGGTTAAGAACGACTTATGGGGAGCTGAAGAA
AGATACCAACAGGCAGTGGCAGCTGAGCCTAGGAACTCTTATTATAGATGTACATATGCCAATTTCTTGTGGAGCACAGG
CGGCGAGGAAACTTGTTTCCTACCAAGTAGTACTTCTCCTATCAATAACAAAAAGGGTGAAGAAGTTTAGTCATAGAGGA
AAAAAGACTGTTCAAGAAATGCATCAACTAAGGAGAAAATGGTGAGATTCCCATAACTACAGAGTGGAGAAGAAGTTCCT
CTAGACGTCGACTTAGATAAACTTTTGTCTTGTAAATCACACATTTGAATAAATGCTAACGTGAATGATCGGTCTATTGT
GTTTTTTCTGTAGGGAAATGGCTATATTATTTGTTCTTGATTTTCTATGTCTAGATTGAGTATAGAGTGATTTGCATGGG
AGCTGTTCACCAACAACAACATCTACGGTTCAATACCAAACAAGTTGAGGTCAGCTATATGAATCTGTACTGTCAAAGGA
AAGATCATAGTTCGGGATCAATTTTGTGGTCTATAATAAGTGAATTGAGTTCTCAATTTTTTGTAGAGCAGGGTATTTTC
ATCTATTGACAGACTTGTTATTATTAGTATATTTTTGTATTTTTGAGTGAGTTTGGTAAAAAAAACATAATCAATTGGGA
ATGTCTCTTCTTCTGAGGCTTAGACCAGGAGTCCTGTATGATTAATCATCATGTGATACTCCCTCCATTGTATGTTAGCG
TACATTTTTTTTTCCTTTTACACGTTTTTTAAGAAATATAAAAAATATATTATTTTAATTTTCCCTTATAATTATTTTTT
ATACATTTTGTTTACGTGTCTTATCAATCAATATTCAAATTAACGATGGAGGAACTTTACAATATTTATATTTTTTTAAA
AAGAAATAATTTAAGGTACAAAATGGAAAAAATATAATTAATTCTTTTTTATTTTGTAATTTAACAAGTAATTTAAGATA
AATATTTTTAGTAATGTAGACAAATAATATGAGACAAAGGGAGTACATTTATCTCATTACCCCTCCTCCTCATTATTATA
TATGTTAAAATTACTAAGATGTTCTTAAGGCTATTTACAAAATATATAAATTCTAAAAAGAATTTTACCTAATAAAGGAC
GAATTACGGAATAGAATACAGGATAATTAAAAGTTAGAATTTGGAAGTTCCATAAGACGACAACAATAACATATAGTAGG
ATCAAGATGTATATGGACTTTACACTTACTTTTTATACGAATAGATAACTATTTCGATAGACTCTTGATTAAAAAAAATT
ACATATTATATTGGGATAAAATCATAACAAAAGAGTTGATTAACCAAAAAAAAAAAAGCTTATAAATTGAGGTATGACGA
ACTTATGATTTTTGATTGATTTTAACTTATAATAAGTATTATTTAGGTTTACCAAAATGTCGATAAATAAATAAAAATAA
AAATGTACTTATAAAAGCTAATTTAATCAACCCACTTATAAGCTGCACACCCAATTATAGAAGGGGTCGTTTGCGGAGAT
GAGAAAATATCTCATGAATTGAGATATACAATGAAATTAATAATCTAACTCTCTCCCTCTCTCTCTATGTATATGAGATA
ACCTATTTAATTATTATAGTATAAATAGTAAGATAAACAATTTCAAAACTAATTAATATTCCTAACTAAATGTATTCTAT
CTCAAAACTATTATTCCTTATCCCTTCTATCAAACGACCCTTTACAAGTTAAATTTATCGCTCGATATATTTTTGGATAA
AAGATATTTGATTCCTTAATGACTCAAACTTACAACCTTATAATTGAAAATGAGTAGTATTTACCATCCAAGCAACACTT
ACCATTTTTTTCAAAATAAGTCAATTTTACCTTAATTCAGGGGTATTTTGAATAAAAAAAGATAAAACAAAGGGCCTCTT
TAGACATTATCTAGAAACACAATAAAAAGCTATAGAACCACCACAAATAAAAACTCAAAACTCAATTCTATCACTTGAGC
TGCTGCAATGGCGTCGTTGTTAGTTGGTTCAGTTCCTATGGCTACTGTTCAATCCATGGCTTCTCTCTCTCCTAATTTAT
CCTTCTCTCGTTCTCACTCCGTCGCCGGCAGCGTTTCAATAGCGGCGGCGTCTCCTTCAGCATCAATTTCGTCTTTGTCT
CTCACCGATTCAAATCTCCCATTGAGTATGAATCACATACCTTCGAATTCATGTTTGTGAATTTTGTGATGATTGCAATT
TCAGTTCGAGAAATTGAAATAATTTTATTTATTTTGGATTTGATTTGAATTCAGTTTACTGCGGTAGAGGTGATAAGAAG
ACGGCGAAAGGCAAGCGGTTCAATCACTCCTTTGGCAATGTGAGTTCTGCTGCTTACTTTCTTAGCATATTTTGGTTTAT
TGCAGGATAACACCTCCTTAATATGACTTAGTTTCAGATTACACCCCTATATTTTACAATTAGGAGAAGAATCCTATATT
TATATTCTGGTTTGATAGTAGAATAAGAACAATAATTTCGAGATAAATTACATATTTGAATTAAGGTATTAGCTTGAAGT
GATGAGTTTACTATTCCATATAGAAGATGGATAAAATAATTTCATGAGATATTCTTGCTTATCTATTTAATTATTAAAAT
ACAGATAGGGTATTCGAGTCGATTATAGAGATATATTTAAATATTCATGTCTAAATATTTTTTGAAACTGATAAATAAAA
TTAGTTAATATGATATACTAACTATCACGGTGGAAATATGAAATAACTTTTTTTTCCACATTTGATTGAACGTATTTTAG
TTCCATATAAAATAATTCATTGATCAAATAAGATTTCTGGTGTATAAGGTTTTGCATAATTGATGCGGGAGTTTAATGCC
TACAACCAAATGCTATATTAATGTTGTAGAATCTTATACTGAGATTAAAATATTCATAAATTTCAGACGAATTAACCCCT
TATAATTTTGAAGATATATGTTTGAAACAATGAGATAAATTGCCTAGTGTTATTTTTGTCTCTATTGAAATTTGAATCTG
CGACTTCATAGTTCTCAACCCACTTCATTAACCACTAACGTTCTTTTTTTATGTTCGTTAGATTTGCCAGATATAGCGGA
AAACAATAGTTGTTTCAATAATTTTGATTGGTATTTTCAACAAATATTGACTGTATGAATTGGTTTAGGCAAGGCCAAGG
AACAAGAAGAAGGGAAGAGGACCACCTAGGGTTGCAGCACCACCAGCAGCACCAAAGAGAGATCCATTTGATGATGGCCA
AGTCGTTAAAATTGAAATTCATGACCCCTAGTTTTCTTGGAGGAGCAACTTCATCGTCAGCAATTTTTATTTTTATGTAG
CTCTTATCTTCTACTACTTGTTTATTTCATCGAGTTATCGAAATTTAAATGTCGATTAAGTTAATCGTTGGACTGAGATT
TCTAGTTTGCTTCAAGGGTCTTCGTTGTAATGTTCTTGTGTCCTGTTAAACTATGCATGTGGTTCTAGCAACCTTCAGTA
TACAAGTGGTAATAGTCACTACTTTAGCTATCAAGACAAGTGAAAAGCTTAGAGAACCCCACAAATTCATTTCATTTCTG
TTAATTCCTTGTGGGTTGAAAACCACAAGGTTTTAGGTTCATATTCTAGCGGAGACAAAAACATTAGGAGGTTTTTTGGT
AGAGTGTATAAGAATAGTAATGAATAGAGTGTATTAGTAATGCTGGATTAGTTATGTTAGGAGCTATTTCCTATCCACTA
TTTGGTTTGATATTTGGCCTTTACCAAACAAAGGATTAAATGATACCATAGCTAATACATGTTTTTTAGATTCTCTAATA
TGTCCTACCAAATGACCCTTAGGTGTTTTTATTTAGACCTCCGTGGATAGAATTACTCCATATCTGTGCTGGTGAGAGGT
AACCTATACCTCAAAGAATTAGTCGAGATGTGAGCAAGCAAATCCGGTCACAAAAGAGCTTCTTTCGTTTGGGTCAACAA
GTTTGTATGCATATTCAAATATGTGGAAAATTGTTATACACAACACCACTACAACCATAAACAACTTTACAGCAGGACCC
AAGTTGGATGAACAAAATTTGCATAGATATTGGTTGAAGAAAATGCTGGTGTTGATGTACAGGTTAAGCTAAAGGACAAA
TTAGAAACCAGCTCTTTTTTTAATGACCGAGAAATCCTTCCGAGTCCAACCTTTTAAGACCAATTGCAACCTTCAAAACT
CGGGAATAATGGGTCCACCCCTCTACCTTCCCCCACTTAAATACTAGGGTTAGTCGGGATGGCATAGGGCTTGAGCTTTT
GATCTAAGTCACAAGTCCCTCAACCTTTGCCACTTCAACCAAGCTCCGGCGCTAACTAAAACCAACTTCTTGACACAGTA
ATTGTAAAGACTCCTAATGAAACTAAATCAAGATGCTGAAATTGACAAAAGAAAGCAGGTGGAAGAGAAATTTTATTTTT
CTGATCAGTTTCAGTTATAAGGCAACATCTAAAACTACTAAATAGGCTGAAATACTTAACTTGGCAAGTATGTAGATGTG
AGCCTGAGAAATCTAGCCAAAAACCAAATCTCTCGGTATTAAAAGGCTCTCATCTGTAGCATATTTCATTCCAAAAAGAA
CCAGTTCTTTAATTCCGCGAGAGAAAGTAAATAGATATCTCTATGGCCATATCATGCAATATCTTGTGGTATCATGAGAC
ACTATTGTTAATGAAACTCAGGATTTTTCTTCTTCTATTATACAACACTTCAGAGTTTTTAATGATGTAACTAGAGGGAG
AGCTATCTAAAATCATCTCAGCGACATAATGCAACTCTGAATGTTATGTAAAAGAAAGCCTTTCTTTTTGGTATTCTGAA
AGACGTAATCAGCCAACCTACCCCTGTGCACAACCAAAACATTAAGGACGAGAAGAAAGAAGAAGCAATCTGGCTGTAAT
GGTAAGGACCGCCAAAAGGAAAATGCTCATGGCACATGAAAATGAGAGTTAACCCTCACCTACAAAAGAATGTGGATCCA
AATTCACATGACCAATCTAAACGAGCTACTATAAAAGGACCCAAATGAATATATCACCACAGAGCTGAATTAGAAAGTGC
TAACCTTGGAAGTTAGGGTGTCTTGGACTCAACCAAGACCACCATAATTTGGTAGTATACATATTTAGAAAGACACATTT
ATACAAGTTGAAATCCATTTGATCTTGTGCGAAATGGGAATAAATGTGCATTAATACAAGTTAGAATCCACAAAAGAGAA
ACGAAAGATTAACCAATGAGGGAAGCACACTCAGGGCTTTGGTCTAATGGTAAATGCAGAGCGTGATGTGTGTTAGACAC
ACACCACAGGTTCGAATCCTGCTCCAGACAAGCATGGTACCTCTAGAAATCTAGAAGGATGGGCCCATTCTCCACCGAAC
TTTGAACTGTCCCCCATTGACCCTCGAGGATTTCTCGGTTACCATAAAAATAAAAAACTAATGAGGGAACCTGTCTTAAA
TGCTAGTAAATCATGATGTAATTTTGCAGGAGACCTTAAGAGACGAATATTGGGACATGTTGAGTAAAAAAGAGCAACAT
CGCGGAGTAGCTCGCGAATGCAAGAACTAATATAGCTAGAAACTAAAATAAAAAGTTCACGGGACAGTATCAATCCCTGG
ATTTCCTATTCTATGCCATTATGTAATGGTGGGAAACGATACAATCTATCCAAACATTATATTCATCGAGACAATACAAT
ACAACACAATCCGATACATTATGAAACGATATACAACAACCATCCAAACAAACTGTTATATACCTCTAAAGTGCCATCAG
AATTAGGTAACAAAGTAAGATAAAATCCTTAACAGGTCAAAAAAGCAAAGGAGAAACTTCAACTCACAAATGACAGCAAA
TTTACAAGATTCATAATTCAAACAGAGTACTTACAGCTTCAAATACAAGAAATTATATACTCAATCACACTACGAACATA
GAGAAAATAATTAATTTCCCAAAAAAGCAAAGATACACGTACCATAATTTCATTTCCGGCTATCATTATCATAGTCGAGA
ATTTCATCACGAGTAACAGATCTAGAGTGCTGCACTATAGACCGTCCGATCGAATTGATCCAATCCTCCTTCTTCTCCTC
AGAATCAGCAATAAAATACATAGTATCGGACCTAGTTGAAAGCTCAAACGCGAATTGTTTATTCAGAACATCTTCAGCTC
CTTTCACTGTTAGGCAATTAGCCACCGGAACAACGCCACGCGGTTTCGATCCTCTATTGATATTCGCTTCCTTGAACCAA
AACAGTTTCCCCTGTTTCAACACGAACCACCGGCGACGCCAGGTTTTTATGTACTCGCCTTGTTTTGTGAGCCAGCCGGT
TCGTTCAGGGTTAACCCAGAATTCTACTCCGTCGTAGTCGTCGGTTGATGGAGTTGTGTTGTCGCCCATCACTGCTCGCC
ATAGACTGGCCATGGGTGATGTGATCGAAGGAGAGAGAGAAAAGAAAGAGGAGAGAAAAATGTGAACACTAGACAGGTAT
TATTTGTTATTTTTCCTTTAGAACATGTGGAGTAATTACTCGCTGCTCCTCCGTTTTCAGGTTTGGGCCCTTAATAGAAA
CCACTTCCTTCTTAATGAGATCCTACATGGCATGAGTTTGGAATAATCGAACTCCAATACAAGGGTATCGGACTTGATTC
TTGATATATTTTCCATTTTAATCCATTACAAAATATTTCGTACCTCAATTTATATAACTCATTTTTGTCTAAAGTAGAAC
CAAAAAAACATATTTTTATACTTAATAACAAATTAACTTTAAAATATTTATTTTATCGTTGATGATGAAATAATTTATAA
CTATACAAATATCCGTTACTTATTTTAAATCACAAATTTCAAAAAAAATCCTTCTTAAACTCTATGTTAAATCAAACTAC
AACATTAAAAATTGAATGGGATGAATATTGAATATGGGGTTTCGAACCCATAGAGTGGAAAANNNNNNNNNNNNNNNNNN
NNNNNNNNNNNNNNNNNNNNNNNNNNNNNNNNNNNNNNNNNNNNNNNNNNNNNNNNNNNNNNNNNNNNNNNNNNNNNNNN
NNNNNNNNNNNNNNNNNNNNNNNNNNNNNNNNNNNNNNNNNNNNNNTGTCCTTGTAGGTTTGAACTTAAACTGTCCTTGA
CCATAGATTTTGATAGTAATTCCAAAAATCTATCTTCAAATATCTACCTGGCCATGAAATTTGAAAGTAATTTCAAAGAC
TTCCATTCACAAACTTCCAAATTTTTCGAAGTAAAATGCATGCCCAAGTACAAGTAGGAACTAGATTAAGGCACATTACT
GCTTGTAGCAACTGGGGAATCATCTACTCACTTCAGAACCAGCTTTTTTGTTTGCAAAAAATGGTTCTAAGCACACAACA
TAACTTACGAGAATAGGCTGGCTTAAAATTTCATAGCTAACTGTGCATCAATCTTTACATAACGTGGGAGACCATATGCA
TTGATTTTTCCCAGGAAACAATTATAATTCAAGCACCAAAACTCTCATTCCGGCACTGAATCAAAACTATAATTTTATAA
TCTTGCACCAGCGAAGGGCAATCATTACCTTCCATGCATATAGGCAGGAGATCGAACACCTTTAACACCGCTAATAGCAT
CATCAACTTCACTCCCATCAAGGCACACTGTATTGTTATTGACACTCACTTCAGAACTAGCATTGCTGCTCGTAGCAAGT
GGGGAGTCAGATACACTCACTGTCCTGGTTCTGTTAGGTCCTGATCTTACACTGTACATGGAGGATGCTGGAATATTAGT
CATTGATGGACGCAGATTTCCGGAGATGCTTCTCCTTATATCCTGTGAGAGAGGAATGTTCTCAATTAAGCAAAACCTTA
GAGCAAAAAAAAACAAGGATGACGATGTGCGGAGCTTCATAGAGCTCCAGCAAGACCAAGAGAACATACTTTTATACTTG
TAAAAAGGGGAAACTACCCATGGTCACTATACATGTGTTCAAACTACAGAAAATTATCCCAAACAGGAAGTTCTCATTCT
GAAGATCACCATGTTGCATTAACACAAGAAAGACAATATCTAGAAATGCTGCATAGAGAACGTTCATGACCATACTCTGA
AAAGCCTATCCAAGCGAAATTTGTGTATTAATCTTTGCCTAAATAGCAGCATGAAATGAAATATACATACCATATGCCTC
ATAGCCATGTCCAAGGATTTCTTTGACAATGTCCTTCCAAAACCTGTACTGTCAGGTGATGCAGAGTGCGCATATAAGTT
ATTACGGGGAGAATGTTTATTATCTTGCTTTGCAGGAGGAGCCAGCTTCCGCATATTTATTACCCTTTCAACCATCTTAG
TTCCAACCATACCAGGGCTTACATTATCATTAGCTTTAGCATGTAATCGACTCATAGCTGGAATAGGAACAGAGCTCCCA
CTGCTACGCACAACACCATTAGGAGGGCGTCCTCTTGCTGGAGAGCAAGATTGTCGTCTAACCCTTCCATTTGTAACTGG
CTCAATGGATGAAGATCTAGCACTTGGTGCTCCAGGTCTACCCCTTGTAGCTGAAGTTGGCCTGTCAGATAGTGATGTCC
GTAGATTAGGTGGAGCATCATATGAGAGCCCTGGGATATCTGAAGGCTTCCATGGTCTGGGTTTTACAGTTGGAGAACTA
GGACGTGAGGCTCCAGGATTTCTTGCCGTAGTGGTTGCTGGTGTTACCGAAGACGGAGATTTAATTGAAGGAGCAGTAGC
ATTAGCTGTACTGGACACTGAAGTAGGTCGACGAGTTGGAGTTGCTGCCCTTGATGTGGACTTCGATCCAGGAATGGATG
CCCTGGTTGTGAGTGTTGAGGAGTTTCTGGTTGGTGTTGAGGACCTTGCACTGGACCTGGCTGTAGGTGTTGAAGATCTT
GTAGGAACCGTGGACTTAGCAGAAGGCAAGGTGGAACGAGAAGTTGGTGTTGAAGACCTTGCTGGCCGAGACGTGGTTGT
GGTTGACATTGTTTTAGAAGTCGCAGTGGATGTCACTGCTTTGGATGCTGCAGTAGATGTGCGTCTAGTTGCTGATGTCA
AGGAGGATGTTGCACTTAATGTGGGTCGTCCAGTTGGAGTTGAAGGTCTTGATCCACCAGATGAAGATGGTCTTCGAAGA
CCTGAATTTGAAGTATTTAATCCAGCAGCGGAAGCAGGCTGTCTAGATGCTAAATTGCTTCTAC
>mtp_4210.scaffold_1
CCGGCTATATATATAGAAAACTTATAGTTTTGTGCATTGACATTGATGTACAAAATAATTATTAATCAAGTAATTTGTTA
TATTTCTTGATAAATATTAATTGATAATCTGATAAAAATAATAACTATCTACTATCACATGTTAAACTACACCAATAATG
TAAATAACAATCTCTAACCATCAGCGACGGATGGTGTGTTGTGATATTGAATTCATATGAATCCAGTAATTTTGATATGA
AGTATTGATTTATATGTAAAAATGAATTAAAATTTTAACAAATAGAAGGTCTGAACTCATAATTCGGCGCTATCTACTTG
TATAAATTAAATCCTATTCATTATTAATAAACAGAGAAGTCAACCCCTTCAACTTTATCAACTATATTTATATGAAAGTG
ATTATAAACTTGAGAAAATGGTCATCACGTTAATCAATCTAAGGATATACTTTGAGTCTTCAACTCTTAACAAACACAAT
AGTAGCCTTCACGTTATTAATCAACAAAAAATGTCTATTCCATACCAATAACAACTATATATACATAAGAATAATCATTT
CAAATGTCATTAACATCATCAAAAATTAACATTCCAAAAATTTCACACAAGATATGGCTATTAGAATCCAACTTATCCTA
TTCGTATCGTCGCTCCTTCTAGCATTCGGGTATGGTCATGTCCCGGCCCAGCCTGTTGACACGACGACGACGACTGTGGT
GATTGAAGGCATGGTGTACTGTCAAAGTTGTGATACTTATGGATCATGGTCATTATTAGGGGCAAAGCCAATTGCATCTG
CTAAAATTAGTGTCATATGCAAAAACTACCAGAAAAGAGTGAATTTTTATAAGGCATTTGAGACAAATGAATATGGTTAT
TTTTATGCAGAGTTACAAGGTTATAAAATGGGACATTCTTATCTTGATCACCCACTTCAATCTTGTCATGTGAAATTGGT
TTATTCTCCACAAGAAAAATGTAATGTTTTTAGTAATATTAATTATGGAATCAATGGTGCACCACTAAGATTTGATGATA
AAGTTATTGATAGAAGTGATTATAAAGCTGTAATTTATACTGCTGGTCCTTTGGCTTTTCGACCAACAGACTGCCCTCCA
AAATAAGTTGGTGCCGTGGAATCAATCGTCATATATCACATTCTTTTCTTGCAGGATGCTTAATACAACAACTGTTCTAA
TTAAGTTTGTTATGGTTTTGATAACTTTTCAATGGTCCGATAATGTTTTACAAGAGTCTCTAGTGCTATAATTTTGTCCT
GTATACCTAAAACCTCAATTGTATGATATTTGTTCTTATGACTATTGTCCGACGTGCCAACCTTAGTTCTTTCCACAATT
CATTGAGAAGAACAATAAATACAAGGTATAATAATAAATCTCACATTCATTAAGAATTTAGTAATATTAAAGAACTACTA
CTTCAATGTTAAAGGTATATAGAGTTTAAAATAACTGTCAACTTTAATATACTTTAGTAAATATATAAGGTACTCCTATG
ATTTACTAAAATACCTTTATTTATTAGGTCTATTTGAAGAATTTAACAGTACTAAAATAACTACGATTTCATTAATATTA
AGGATATAATAGAAAACGATTATCAACTTTAATCTCAGAGTTTGTTTTGGGGCAAATTTTTTTAACTTAAACAACAGCTA
ATATATCAAGGTTAGCTGAAAGTAACACAAAAATCTGGCTTGCCCTATATATCTTCTTAAGAAAAAGTTTTATTTCTTCT
AGTCCAAGCAAAAAGCAAAGACGCAGTAGTCCTTTGTACTATCATTAACCCTAATAATTTAGAGCATACAGTTTCTCCTT
CTAGATATATGTAACACTGACACTAACCCATAATTATCAGAAGTAATTAGGAAAATAATAACTGCTCACTTTTCGAAAAA
ATATCAGCAGCAAATTTACATTTACAGAACTTCTGCAACTTGATCTGTTGTAATTAATACTGATTTTCATAGCATTTCAT
CGTTTAGGCGATAGAGGTAAGTTAATCAAAATGACCATATAACATCTTTATAGACGTAGTAAAATATATCTTTCATCTTT
TTATACAATTAGTGAAGAGAAATAATACTCACTCAGTTTAGTCAGCCACTAAATTTCGTCACAGATCAAATAGAAAACAA
GAAGCACAATACTTTCATTTACAGCAACTGGTGATAACATACTAAAGAAAGCATTCAACATGATTTTATCCAAAAGCATA
CCTGGAAAAATTACAACAATTGAAAACTGGAAAAAATTAAACACCAACCCCAGAAAAACCAGTTAAAGCAATATAATGCA
TCTTTACATAGTTGTCTACAAAATATCCTCAACTTGGTGCCTAACTGCAAAAAATGCCTTTTCTAAAAGAATATTACAAG
GAGATATCAACACACTATGACACACAACAGAAACAATTATTTCTCATAGTCTCCACTTGTGCCCTCCTCTTCCGCAACTA
ACTGCAAGGTACTGGAGAAAGAACAGAGGGGAAGACTAAATAAAATAAAATTTAAAAAGCCCAATTGTGTCCTTTCTTCA
TAATGCTTTGTTTACACCAGTGGGGTAACACCGTCAGATTAGTAGGAACCCATTGGTGGCATGCCAAATGGAGGCATCGG
AGGCATTCCCATTCCACCCATATGAGGTGGTGGCGGCGGAGCAAAACCTCCACCCATACCAGCACCTCCCATACCTGGCA
TTGGCGGAGCAGGCAAAGCCAGAGGAAGCAGCTGAGCATACATATTCTGCAACCAAAAAAATGAACAGGATTAGCAAGAC
CGGGTTGAGAAGATAATTGCGTAAATCAGATGGTCAATTTGCCACAGGCCATGCATGTGATGTGGTGCTTGTCATAACAT
TACCAAAACAATCTGCAACTTCTGTTACCTCCAAGGCTAAAAAGAAGGAAAATAGGCAAAACACATTCATCATAGACAAG
TCAATAACTACCTGCTGCTTCATAACATCCTTCTCTTCATTCTCTTTGGCTTTTGCTTCTTTTTGAGACTCAATCTTATC
TTTTATCAGCTCATCTACCTTGCCAGTGTATTCACGGATAAACTGTGCCAGAGAGGACCCAAATTAGAATGTGGATGCAG
ATAGCACTGAACTACTAAAAAATCAAAAAGCCTTAGGCAGACAGCAAAATGACGAGGGGGAACAAAAGAGAAGGTAAAAG
GTATTTCATTAGAGAGGCGTATCTAAAAAGTCATGAAAAGTTTCAGATACTTCCCCTCAAACATAATGAAATATATAAAA
CAGGACTAGCACTATACAGAGGTTACTGAAAAAAAAAATTATGTTCTAATAACTGATAAAAACAATTATCATGTTTCAAA
GATGCTGGGGCAGGTCAAGGGTTAGGATGTAGACTTGTCAAACAAGTGACTGATACTAGTCTCAAATTGGTGATCAGATT
TACTTGCACAGAAGTCTACTATAAAGATATATACCACATGATGCCATGGACGCAATATAAGAGAATTCAATTTGTTGCGT
GACACCCATCAAAATTTAAAAGGCTTTATCAATACGTTTACCAGAGAAAAGGGCACAACTACCTAAAAGCAGATGACGAA
ATAGGCACATGCAAGACTGCATAAACAGACATGGAAGGAAATGAGGTCAGAGGGTACCTGTAATAGATAAGGGAACGCGA
AGTCGATCATATTATTCATCCATGCTAGCTCAAGGGCAACATCTGCGCGGATCAAATCATAACAAACAAATAGGCATGAT
GCAAAGCATTCTTTCTTTCCCTGCAAAAGCACACAACAAGAATTAGAAGATTGAATGAATTTTCCACCACAGTAAATATT
TACAGATTAGATGAGCTTTAACCAAATGCAAAATTAATGCAATCAAAGTTACTCTACTCTTGGACTAGCAATATCATTTC
CAAGAAAAATTTAATATGATCTACTTCCCAGGCAAAAAAAATCCCCTCGTTCTTTAGTTGTTGATGACAACTCTGCATAT
GCGATCCCCAGAAAGCAGAGCCAGTACCAAGCCAGATAAACGAGGGTTGTGGTGATTTACAGCCAACAGAAAAATAGTCT
AGTTGGATCCATATAGCTGATCCCAACTAGGTCGAGATTAAATTGCTTCATTGATTACAAGTCTGAGAAATGCTAACAAT
AAAAGGTTCAAATAACAAATTACTAGGATCTCCAAGGCGCCAGAATATTTATCCCCACAACCACACCTAACCTTCATGAT
TTATAACAGTAATTATGTACTCGTGTGTTATCTTAGATGCAAATGCCCCAGAGTCTAGTTGAAACATTTGCATTCAGTAA
CTTCATGGTTTTTTTGGGAGGGATGATACCAACTAGTTGGGATAAAGCTTATAGCCCAGTTGAAAGATAAAGCTTATAGC
CCAGTTGAAACATTTGCATTAAGTCTAGTACTTGCTAAAGCTTTTTTTGTTTGTTTAAAGATTTTATGCCCTAGTGATGA
TAAGTATGAGACCTAGAGAACCTGAGAGTAAGAAAACCTGTAAGTTCTCTTAGAAGATTCAAAAGTATTGGAATCAAACA
AGTCCAAATTGAGCAAAACGGATATTGATGAATCATTTAATTAGTCCAACTATTTTTAGATTATGACGTAGTTGGTACTC
GGTACTGGTTGGGGGAAGAAATGGAGGATAGGTACGGCTGAATCTTGAAATCCTAACCACAGATACCTGTTCAATGAAGT
AAACAAGCAACTCCTCAGCAAGTTCACGATCCCCAGATTGTGAGGCTGTTTCCATTGCATCTTTGTAAAGATTATCTTTC
TTTGATAGAGCAATGGATTGCTTCCACCGACCAGCCTTTTTATAAATAGAAGCAGCAACACGCCTCATCTCAAGGAGCTC
ATGTTTCTCTATCTGCTCAAACAGAAAAACAAGAAATGGAACTATAATCAGGCATATGATAACTACGAAGAAAGACAACT
TAGTGCAACCAGCCATCACCTTCTGTGCAAGCCCAATCTGATCAAAGCTATCATGCAATTCAATTGATTCACGTAGTCTG
TCATAGTCTTCCTCTTCAACATATATCTCGTTAAGGGCCTCATTCACAGCAGAAACATTGTTGCTTTGAACAGCAATCAT
ATAAGGCTTCACTAGGCGAAGGTGACCCGCCTGGTATCATTCCCACAAAAAATGAAGGGTTAATACGAACATATACCAAA
AAGTAAGCAAGAAAATCCTTGTAAGTAAAGGGTTTCAATGACAAGTGAGACCTTTCTCATTATATCCACTACACGTGTGT
GGTCCACCCTGAGTGCTAGAACATTTAAAAGATCATTGATCAAATCAGGATGCTCTTGCAAATAGAAGTGGACGGCCTTG
TAATAAAGTTCCACATTAGCAACTTTCACAACGATATCTTTGAACTGCATATGATCCCAAGCATCTGGAGAATGATTCAT
AACAGTGGTGGCAGCATTATCAAATTCATCATATTGGATATACAAATACGTGAGTTCCTTCCAGTGTTGCTGCTCATCAC
AGGCACGAATAAGCTTCGGAATGTTGAGACGGGTGGAGAATAATTTTATGTGCTCCATGAGCTTCTCATGACGGTATCTG
GCATATAGAACACCAAGTTCTGTGAAGATACCCATATGGGCGCGCTCCAACCCAAGCCCACTCTCCATAAGAGAGATTAA
TTCATTGAAACATCCTCTGTTTTGGTAAAATTCACTCACTTCCTCCAAATCATCTACCTGCAAAATCAAAAAAAGATACC
ACCTATCACCAGTAGTCCAGAAGATCTCCCGACATTTTCAATGAGTAAGTTCAAAAGAAATATTGTCAAGCACAATAGAA
GAGAGAAGCAGAAGTTACCTGCACTATAATGTTAAGCCCACAAATTTGAGCTAAGCGGAACTCCTCAGCATCAACACAAG
CAAAGCAGACTTCTTTCCATGTTTTTGCACTGTTTGCTTTACGTGCTGCATCAACAGCACCTTGGAATTGATTCAACTTT
ATAAGAGTGCTTGCCAACTTAGCCCAATTAGAAATAAAAGCAAATATGATCTTTGCAGCCTCATACAACGCTCCATCATA
CAAGCGATCGCCAACATTTGGTAGATTAGCAACATTTGGCATTAAAATGAATTCTTCAATTTCGCCCAATCGATCAATCT
TAGCATAAGCATAAATGAGTTCACTGTCAACCTTGGGCTCCTTAGTCTTTTGCCTTACCATCAGCAAATACTTCACTAAG
TCATGATAAACATCTGCATCTTCTGCAGCATGAATGACATCCAAGAATTGGGTAGCATCATCTGCCCGAATAAATGATTC
AATAGCATCACTCACTAATCCCTCTCTGAGTTGAGCTTTGGCAACCTGGCTCCAAACAGCATCTTCTTCAACTCGGAATG
CAAACTCCACAGCACGATTTATATCACGGATGCTGTCAAGCAGAACATTGACAGCCTGAACATTCAAGTTGAACTTCTTG
AAGATTGCAAAGGCTTCTTCATAGAGCTGTGCTTCAACAGCAACTTCCCCAACCGCGGGACCATCAAAATTATCAAGCCT
ATTGATATAGTCCATAACTCTAGATGGATCAGCTTTAATGGCTGTCAAGATAAGCAAATTCTGCAGATTAAAGTTCCCAC
TAAATGCAGAGTTTTGGAGCACAATTTTTTCAAGAAGCTCAATCAGTTCATGAGGAAGATCAGCTGTCATGAACGCTTTA
ACAGCTGCAGAAACTTGTTCTGGGCTCTTGCTTTCAGGCAGAGCAGTGGACACAACTTGATCTATGAGCTGCCTTCTAAA
CTCGTTCTCAGGGATAAGAACTTTATCCCAAAGATCACCATCCATCCTCTCAACGACATACCTATAAATATTATAATAGG
GTTATTCATCTTCAGAAATCTTATAAGTGATAAGCCAACACTTGGAGACTAACAGAAAAAACAAACCTGGCTTGAAGTTT
GAACAGAGAGTTCTTATTTGTTACATTAATAAGTTCATCATCACATTGCCCTCTTCTATAGGCAACAACAGCAAGGGTCG
GATCACGCTTCTCACAATATTTACCCACAACACGAGAGTCATAATATGGGTTGGTCGTGAGGAAATGCTCTGGGTTATTA
TTGCTCTCTATGATGATCTTACCAAGAGCATTGTGTACATGCACATCTTGGCTTCCTTCACTGACAAGATGCTCCAAAAA
CTGTGTAAGCAGTCGCAGTCGGTTCCTGACAACCAATAGATAAGTTTAAGAGACATATTAAACTGACAATCTTAAAGTAG
TTGTAATAGAGATAGACAAAAACCTTTTTTCACATTCAGCCACAAGGGGCTCAACAGGAAGCAGAGAACGAACAGAAAGG
ATCAAGCCTTTAATGAAATCCTCTGGACACTCGTCATCTAAAAGCTGCCCCACAACTAAAGGAGCATTTCCTGGATTGAC
CTATTACATTAAGTATTAAAGCTTGTAAGTCATATGTTTGGAAACATTTCAACAAAGCAAGTACTAAAAAGAAGTTACCA
ACCTTTTGAACATAACCCTCAATATATCGTAGCATATTGTTAGTGTACAGATAGTGTGTGAGATCAGGAACAAAACCAAA
GCGGTCGCAAACATTGATCAGAGGTCGGGCATCAGGAAGTTTGGCTTCCATCAAGAAGTTCTTAGTCTTTTCAGGGTCGT
AGAAGTTAGATTCTCTTGTCACGCGCTCAACCTCCTTGATTTGTCCAGTCCTGGCAGCTGCTTCAATATACTTAAAGTGG
ATATCAGGATCCTCACTGCACAAGGCCCAAAAAAATCATTTATTGACGAACAAGTAAAATTAGCCCAGTCCAAAATGTTC
TAGCACGAGCACACACCTCAAACTCAAATATGATCCCAAAAAGAAGTACAATCCATCGTACGACTTGAACTGCTCAAAAA
GCTTAATGCAGGCATCAATACCCAACTGTTCACAGTACTCCTTTGCAACCTGATATTAATGCAAGCACAATCAAGTCTTT
CGTTACATGTATTTTACAATTCACGAGAACCAATCAGATGCATCATTACAAGTATGTCACAATTCCCAAGAACCAATAAT
GCATCAGCTATGCCAATATCAAGCACCAAACTCTTCAGGAATAAGTAAATAACTACCTGAACTATTATTTGAAGGTTGCC
TTTGATATTGATCACCAGAAGGTCCTTCATGCACTCAAGCGCCCATTCACGTGAGACAGTCCCAAAGAACTCAACCAGAG
CCTGAAACATACAACATAGATAAATACACGCCCGACAACCCTCAACAGTAAGTCAATACGACCACTGGAGTATACCGACC
TGAGGCTCAATGGCATGTGTATTAACAATTACGCGCTTGATATCAGGTAGTTCACTGTAGTGCTGCAGAAACATACATAA
TTAACCAACATTGTGGTCATATCCTATGGGAAGTTAAGCTCAAAAATGCTGAAAACCAGTCAAACCTGCAAAGCCCGAAT
ATAAAGACCAGCTTTTTCACAAAGTTGAGCAATTCGTGGTCGATCATAATGACTGAACATTCCATTGGCTAATATAGCAT
CAGCAACATTTGGGAAAGTCACAAGGTTGATTTCCAAGACCTGTATACAAGAAAGTTACAGCCAAAGCAAAATGTATAAG
CAGATAGATGTCCCTTAATGAGAAGGGAACAGATACCTTAGTCTGCAGGTAACCATGCTCTGGAAGGTTAGGCTTCAGAA
CATCCAACAAAAATGCTGTTGCCTCACGGATCATGTTCCTCTGATGTCAAAACAGAAAGAGAGAATCATTATCAACGGGT
AAATTGCACCTCAAAAAATTATTCAAAGGCTTCTGAACCACACCAGCCGTTTAGCATCATCAACAGTAACTAACCTGAAG
AAATAGGTCGGTGATTGTATTGTAATCAACAGGACACCCTCCCTCCATTTGAGACATCATGAGCGCAAAATTAACAGCAC
CCTGCACATAAAGACAATTATTCGACTTCATCCTAAACTAAGCACCATGTCTTGATTTATTTTTTTTGAGATGAAAAAGC
CCTGTGTCTAATTACTTTGCTTAAATTTAGTTTCAGGATAGAAGATGCAACTTTTCCAATGTAGGAATAATACTTCATGA
GTGATATAGCATTAAATATGAAACTCTCTCCTTGATCAAAGGAAAGCAAGAAATACCTATCGGGCTGAATTTGGCATAGA
AACTATGAGTTAATCCTGTTAAACTGGCTGAATGAATGTAGCACCCCGAAATTTTTCCAAATTTAAAAATGCATTTAGCA
GCCTAACAGAAGCTATTTATTATCACTCCTTAGTCATCCAATAGTTACAGCACTAGTTATTTCTTTTTAGTAGTAGTTAT
TTTCCTGTAATAATGCAGTTTCATGTTAGGAAGTCATGTCCTAGTTTCTAGGGGTAGTTATCTAATAAGTGTTGTATTTA
AACTATCTGTTTTTCCCAGGAAATACAGGCAGAGAAGTAATTTCGGTTTTTGAGTACTTTAACTCGAGATTGTACATTCT
CTCTTAACGAACCAGCACCATAGGTTGTAGGAAGAAAACTTCAGATTTTATCTTGCAGCGTCCCATAACTAGATCCATAA
CAGGGGACCATAACAACTTGGTAGTAGTTATTTTCCTGTAACAATGAAGTTTTTCATTCCAGTAATGTTAGGAAGTCATG
TCCTAGTTTCTAGGGATAGTTATCTTATAAGTGTTGTATTTAAACTATTTGTTTGTCTCAAGAAATATAGGCAGAAAAGT
AATTTCAGTTTTTGAGTACTTGAACTCAAGAGATTGTAGGTTCTCTCTTAACGAACCAGCACCATAGGTTGTAGGAAGAA
AACTTCAGATTTTATCTTGCAGCATCCCATAACTATATCCATAACAGGGGACCATAACACTATTTTATTCATTTTTCATG
TCAACTCAAGAGTGGATGCTGATAAAAAGTATAGTTATTATTGGTAAATATTTGTACAATGTAAATTGGATGTATCTGGA
AGTATAAAGTATGAAACAAAGGCTAAAACTGCCCATTCTATGGGCACGCACGGAAGCTCTATAAAACGAGGCACATGTTT
ATATGAATGGACCAGTTTTGTGGATGAAGAAACGCCACCACATTTTTGCAAGTCTCTGAGAGCTTTTTGAAGGGGAATCA
ACCTAGGATTCTACTACACCATACAAGTTATGATTGCAATCAAGTATTGTGCTAATTCAAGTTAATTAACACCCATGAAC
CATGAAAATTCCAAGATTCCACCATAATCATCAATGCCCAATGGCTAGAGGTTTGAGCATTGGCTTCCAGAGCGACTGTT
TCAGAGTATTGAACATAGTTATTGGAGAATTTATTGATGGAATGGTGAGTAGCCACTAATGACATTAAAGGAGTTTGGTG
ATAGAGATGGGGTTGATTGTAATGAATTGAATTGGTGAATAATGGTCTTAAATGAACTAAATTCATGACTTAAGCCTTAG
ATTTAACTAGTTATACATGATTTGATGATTTTATCCCTTAATACTTAAATATTGTGAGTTGTTGGAAACCCGGGAAACTT
GAAGAAGTGAATTCAAAATATAGCTTGGGCAAGTTACAACTAACCTATTAAATGTGAATTTTGGCTAAATCATGTATTCC
AAGTGTTTAACTGAATGCCTAAAACTTGTTTTGTGGCTAAGTACTTATGGGGGCAAGCAAGTGCCTAATCACCATAGTTG
AAACCCAGTTACAACGTATGTTGTGAACTCCAATTCCTAAAGTTAGCCTTATGTGATTTTTTTTGGTATGCCTATGATGA
TGCCTTATGGCCTGTTTTGGAACATGTTGAATTGTTTCCCGTGCTTAGTTGACTTAATGTCATGTTGCATTATGTTAAAT
GCCAATATTGGGAGTGAGGGTAACTGATAGCATTCACGGTGGCTTACTTTTATGACTTGAGATGCAAGACAAGGTTGATG
AGCTTCAATGTGAGATCAAGAAGGTGCTTATCCTGAAAGAAAAGCCCAAAAACGAGCCCAAGAATTATGATGATGAGCAG
ATTAAGTGCTACACATACTTTATGGTCCAAATCCAAGTCCGAGAGGAGGAAGATTGGGGCCAAATGGAGCCCAAGAGGAG
ATGCCTACATGGAGCCCAAGAAAGGAGCTGAAAGACCCAAGAGAAGAGCTACAATTTCAGAACACAGTCGGCTGAGAAAT
CAAACCCAAAAGGGATGCAATTCATGCTCAAAGGGTGGTGAAATGGGCGTGAGAATGCTTCCCAAAAAGGGCGACAACTC
AAGCCAATAATGGCTGAAATACAACCCCCAAAAGGGGCTGTTTAGGCGTGTTATTCTCGGAGAATATATTACACTTCTTT
CCATATTTCTAGTAGGTAGTTTTGGGAAGAATTTTTGGGATTATTTTTATATGTTTTCCTTGGTCAAAAGCGCCCTAGTA
TTAACGTTTTCCCGTTAGATTTTATTATTTAATATTTCCATTAAAGTAGGATTCGAATCTCATGTTATATAGGTTTCCCC
TATATAAAGGGGTGAATTTTGTTATTCTTCATTAGAACATTATTATTAATATTGTTTGAGAGGTCTCTCACCTTTTACAC
CTTTGTGTGTGGTGACTATGGATTAATCTTGCAACCTTACCAGAAACATTTGTTAGGAGGTAATACTAATCCTTAACTTG
GTATCTTTGGTTTCTATTAAAGTAAATTAAAGAAGGTAATTAGTCTTATACTAATAATTGTCTCTAATTTCTTTGAAATA
GGGATCGAGATCACCTTTGATCTTAAATTCTTGAATTGAATCATAATTAATTTTTAATCCGCTAAGCTTGAATAGTAAGA
TCAATTAGAGTTCTTAGCACTTAATTTTGAAATTTGGGAACTTTATTCGAGAAATTTCGCATATCATAAACTTCTTGTCC
TAGATCTTCATATTTTTGCTTTCGCATTATTTACTTGTTTTTCAAGTAACCTGATTCTTATCAATAACACTTCGCAAGTA
CGTTGTGTTAGGGTTGCCGAGGTTATAACCTTCATACTTTTAGATCCACAGCTCGTCTTTAGGAAGTGAGGGTGACACTT
CTGATGCATGATGTGTTAACAGAAGAGGAAGAAGCCTCCATGCATGTAGAGTAATTAGTTACTAGTTTTCAATTAATATG
AGCTTGTACAATGTTACAGTGAAGTGTTTTCAGTTGCAGGAATATCTTTTCAGTTAATACAGTTACCTAGTACCTAAGAC
TCGGTGTCCAGTTTCAGATTTCAATTTCAATTTATGAAATTTTTATCATGCTCATACCTTTCATGTTGTTTTATCAGTAG
TTCTTGTCCCACCATTAAATAGGTAGTCGAAGAGACACTAAGTATCGTGATGGTGTATTTAGCCGGGAAGGGCCTGCTTA
ACTTTTTGGATGCAGAGACAGTTACCTTTGAGCACAGTAGGCCCAACTAGAGCCTGCATCACCCTTGACATCTCTTGCTC
GTCGTTTAGCATAGTACCATGAGATATTTTAGATGGCTCCTGACTTGCTCAATTTTAGACAGTCTAGTATCGTTTGGGAT
TTTGTTTTGGAATGTTGTGTATTTCCCTTGACGGGGCATGTTGGTCACCAATTAAATACTATCCAACTTTTGAGTTGAAA
TGTCCAATATTACAACTACCTTTACATTTTTTATGAATGTTAGATATTAGCTATGTGATTCGCTTGACGGGGGTAGTAAG
TCGGGTGAGATCACATGCCCCTAGATTTGGGTCATGACATGCAGCTTGTAAAGAAAGGTGAGAAGTTGATAAAATCATTA
CTTGTAAAATTATTCCAGGCATACCTGAGGATCGGATCGAAGAATTGTTTGCAGCAGGAACAAATAGTCAGGAGTATATC
CAACCTGTATCAACAAAAGACATCGAATTACCAATCTCTGAATGTTCTGATATATGAAACGATAAGACTGTCTAACACTA
GATTGCAGCTCAAACAACTAAAAAGCAGTCAGCAATGACCACATCAACACATGCATGACTGACCTGCTTTGAGTATATCA
GAATCTTGTCAAACTCCCTGCGCTCAGCAAAAGCGGCAACAACTTTTGGTGTTGCTCTTGCTTTGATGTATATCTTCAAG
GCAAGGTCATTATCAACAGTCTACAACAAAAAACGTACTGCTATCAGTAACTTAAGCAACGGATTGCTTGCAAGAAAAAT
AAAAAAAATTTAAGTGGTGAACAACAGAAAAATAGAATCCGCTTCAAGTTAAATCCTGTAATCAACCTTCACAAGGTCAC
CAAGTTCCTCACTACACTCCAGCTTATCTTCAGCCAACCAATTCTCTAAGAGGTTCTTCTTATTCTGGTTGACAACAAGT
CGTGAAAGTTCCAAAGACTCAAATGCATTGAGCTTCCCTTTAGTCAAGAGTGTACCAAAGTACTGCAACAGAGGAGGCGT
TTGCCCTGCTTGAACAGGAACACTCTGCAAATAAGACAACATGACACATTACCTTCCACAGGATGAGACATTAAGAAACA
TATTCAATTGATTTTGCAACTCTGTGACCTTGAAGGGCAACAAATAATCTGATAGGGAATAACACGGATTTGGCAACATA
GCTTCTTTTATTTCATGTTTCGGTAACATAGACAATACCTGAAATTTAGCAACAGTATCCGGCGTACGGAGTATGCCTTG
GGGGGATTCTGCAGCAAGTTCAGCAGCCTCTTTGTACTTGGTTTGAGCAAACAAATCTTGAAAGCGCTGGACAACCTGAA
GCAATACAAAATTAATAGATGTGAGATCACTGTGAATAGCAGACAGCAATAAATTCCGAACATTTTGAATCCATCAGAAC
CACTGCTTTTGATAAATTTGTCAACTGCTAACCATAACCAATCATAGGACAAGAGTTCACAGTAATATTAAACCATTAGC
CCTGCAGACTATTGTTCTAGCAGATGATTTACCAACTGCTTTATCAGAATATTGTTGATAAATACTGCACTTGAACCGGG
GGTTCTTCGGGCTACCTCCATGAGATAGGGGTAAGGTCTGCGTACAGTCTACCTCCTAGACTCCACAGACCCCACTTATG
GGATTTCACTGGGTATGTTGTTGTGGTTGTAAATGATATCAATAACAACCAATTCATTAATTTTCATATTTAATCTACAA
AAAGAAGATGCATTTTTGAAGAGCAACAGCCTGTATATACTGGTTAAAAGTATGAAGAAGTTTCACATGCAAGAAATCCC
TACATTTAAAAAAATGATGACACGCCATCTAGTTAACAAAGTAATTCAAAAATTAGTGCATTGAGAAACAAGGTTTCCAC
TTACCAAATTCTCAGCACCAGGAAGGTTTCCTCTTTTGGCAAGATTGACAGCAAGCTCTAGATTATTCAACTGCAACAAA
ATTTGTACAGAAGTTTGTCTTTTAATGATCATGGATTCTTCAAAATTTTCTGGAAATTCATCTACAACAATATACATGAC
ACCAAAAAGAAAAGAAAATATACTTACTTGGCCACTGACAAAAGGAATAATTGTTGCTTCATTTACTGTGGCTAGCAACA
CTTGCCCTCGCCTGTTGACGGCATAGAAACCACCGATTGATGAAGCTTCTGAAGTCAGAAAAATAGGATCTGGGCTGATC
CTATTTCTGTACACAGCAGTAGCTGTTTCCAAGTCATAGACAAACAGAAGACCAAGCTTTGTGATGACATAAATTAAACC
ATACTTATGAGAGATCTGCAGAAGTAACAGAGAAACTGTGTTACAAGAAACTGAATTCTTTTAGCACAGAAAGAAAAGAC
AAAGCACATATAATAGACAAAAAGAAAAAAGACCTGCATGGCAACTGGGAAATCATCAGCAAAATCCGGAGGAAAGAAAA
GATCTGCCTGTTTCTTTGAAAATGAAGGCTTCCCTGCAAATTATTAACTCGTTAGAAAACTGATCAGAGTCATACGAGGC
GATGTTCTTCCCAGAAAGTCAGTAAAGCAATGTTCAACTTAAAGTAGTCGTGAAAAAAAGAGGTACTCACCTGGCTGGGC
GCCTAGCTCAATGACATGCAACTTTGATGTAACCTGCCCAGCATTTGAGGTTTTTGAGGCAAAAGAAATGAGTATGGAAT
CCCTATCATTTCCAGGTACCTGGTTAACGCAAACAACAGTCAGAGCAGTAAAACATGGAAGCAAGCTACCTGACAAATAA
AGAAATTGTTGAAAGGAACTTTTCTTACTCTTATTGAGGCAAATGATGCAGCATGAGCCTCAAGAGCTTGACTGCGTTGC
TGATCCACTGAAAACAGTTGCATATTCCCTTTGACCAGTTGGGGCTTCTACAATACCAATCAAAATGGACAGCCAAATGA
CGATAGTAAATTCTTTGAACATTAAAATTAAGAGAAATCATCGAACAATAATAAATATCATGACTAATTGACATGTCTCC
TCCAAAGTTCAACAGATAGCATATATTGAGCTTAAAGTTCTTTCGATTCATTTCCCAGTAATGGACGATTACCTTTTAAG
TACCCAAATTCTTGCTGGAGTGTCGGAAAAAAATTTATTTTTATTTTTTGCTATTTCAAAAAGAATTTTCAAAACTCAAA
GATGGTCATTTTGACTTGCTGCAGTTGAAAACATCCAACAGCACATCAACAAAACTCTTGCAGTGCAATTTTATCACATT
TTTTCAAGGATCAAATTGGATAATGGGCCCGCCCCTCTACCGTTCACTTAAATACCAGACTTTTGCCTAGAGCAGGCTTC
AAACTCATGACATGTGCCTAACCCACACATCACGCACTGCGCTCTTACCACAAGACCAAAGTCCTGGGGGATCAATTTTA
TCACATAAAAAAACCTTCATAGTGAAATAGTTGAATATGACCATCTATTCCTACACTTCACAGTCACCCTCGGCTTTGGT
CCATGTTTCTATACATGGTTGACATAAGCTGGACTATGCCAAAGAATGCCACCTTCCTTCTACACTGCTGGAGTGGTGTG
ATTGGAGGAGTCGAACAAAAGAATTCGTGGAAGAGGATCCCAGCATGCATTTGGTGGTCAGTATTGAAGGGAAGGAACTC
TAGATGTTTAGAGGACCACAGAAATTCCATTCTAAGTATCAAATTAAATTGGATACTGTTCTTTCTTTTTTGGGTGCAAA
ACAACCCTGCAAATGATTGTGAAGCCATTCTTGACATTATAGAGTCTCTGGAAGTTTTTGTCTCGAGGGAACTATTATTT
TGTCGATCTAGGGATGTATTTGCACTTACAGTGCTACAAGGGGATCTTTTTAGTGAACATGTCAAAAGCTTACTCCTATT
TTTTTTAACAGCCTTCGAACTAATGTTAATGAAATGTGTTACCAGTTTTTAAAAAAAATAGTTGAATAAAAGCCAAAATG
GAATTAATGTTGCAACAATTAAGGGACAATGACACAATGTGAACATGTGCAGAATCACATGATTGTAAAAAGGCAACAAG
CAATTAAACCTTCCCTGATATTTCCCCCCTTCCTAATGACACTAAGGAGTAAGGACCATACTAGTGGGAGAAGAAAATCT
GCTAAAAGAACAAACATCAAGACTAAGATTTTCATTAGCAACATAGCTTAATATTACACACCTCTGGCGAACCTGGGGCA
ATACCAATCAAAACCAACCATTTCTCTGAAGGATCACATCGATAGTTGATAATTTGGTTGTTAGCTAGATTGGCTGTTCT
ATCAAACATCTTTACAGGCTCAGAATCACCTGTACAAAGAGAATTTGGGAATCTTAGGGACAGTTAACCATCTAAAAGAA
AATTGAAACAGTAATAAAAGGAAGAAAAAATAAAACAGAGCTTCTCCAGGTGAAACGGAACAGGAAAAGCTGGCAATATT
AAGATTGAAAAAAGAAAACTTACCTTCAATTGGCCAATGGTACACTGAGGTTTGTGTGACAAGACCTAACATCTTAGGGG
TAATCCACTTCCAGAAAACAACCTGAACAAACAAAGCGTTGAAAGTATATGAACACCATCATAAATGCAGGATCAGATGG
TTGATAACAGCTGCAGCTAAATGAATATATTAGTGAAGATAATCAAATAGAAGAGCCATTACCTGCTCAGGCATCTGATG
TGATTTAATTTTCTGCTTTGCCTCAATATTGAAAATTTGTAAGTGGTCTTGAGTAGTTCCTGGAACTTGAGCTTCAAGAA
AAAAGGAGAGAGGACTGCTTTGTCAGCAAACATATAAAAAAATGAAAACCAAAAGTGACAGGTCAGTGTCTTCACCATTT
CGCCTAAAAACGAAGAACGGATACCATTTTAATCATACTACTTCTGCGACTCTCGATTAATAAGGTGATATCCAACTCAA
CTATCCTCAAGAAGGAAAGCAATGACACAACAAAGTCAAATCCTAATCAACCTCAATGTTCCCTGTTTTATTCTTTTAAA
AAGTACCTCACTATGTCCTTTATTTAAAACTTTAATGACCAAAAGTATGTTTGACATCATTCCTCTCGTCTTTTGCCTAG
TCTGAAGTTCTTTCGCACATCAAGGTGATGAATAATAAATCAAGTTTTTTCACTTGAAAGTCTGAATAACCCAAAAAATA
ACAAGTTAATAAATAAAAAATAGCACTAGCATGCCCAGCATTGTTACAAAAAAATTAGACAAACCAATAACTTAAGCTAA
TGCAACAACAATTAAAAACTCTTAGCAAAGATTTCATACCTTTTAGAGCCAGAATTCTGGTATTAGGATTCATAAGAGCA
GAGTCTGCTGTAATCGGGCGCCTCAATGGCTGCATTGGCATGTTCATATCAATAATCACCACACTATTTTGTGGTGAAGT
CTCCCTTACACATATATACTTATCTGATTCCATGGTAACATTGGTGAACGTGATGAACTGCGGATTAACCCCTATACTTT
GCAACTGCAACACCGATGGACAAAACACAAAATTCAATCCAGATTTCAAGTTCACATAGAAATTGAAGTTCTCAATTAAA
AATATTAGTATAATCCAGGTCACAAATCTGAGAATGAATTAATATCATAGGAGTTGTTCAATTTATATGTCTGAGAATGA
ACTAATATCATAGCAACTTTACAATTGTTAGCCACATTACACACGTTCAATTTATGTCAGTAGAAAATATAGAGAAGTTC
TAGTACTTTTATGTTAATTTTATTATCATTTTGATTTTTTATAGGAAAAAATAATCAAGAAAAAGATTCATTGATAAATC
ATTTTGATTTTTTATAATATTGGCTTGAGATTATTTTAATTGGAGTACCATGGTCAGGATTAATGTAACCGACCCCAACT
TGTATGAGACTGAGGCGTAGTTATCGTTGTTGTTTAAAATCACATAGAAACTGTAGTTCTCATATACTAAATATATCACA
ACCTAGGTCACGGATCAGGTAATGAACTAATCTCATAGTTCTAAGCGACATTTTGTACGTGCCAAGATGCCAGAAACACC
ATATATGCAATGAACCTAACGTTAAACTGGAGGAAAGATGATCCCAACAGGGGTGGAATATCTCCTTCAGAAGGCACTTG
AATGACTGGGAAATGGCCAGGTTTGCTGAATTAATGCAAGTGCTTGAGGGTTTTACAGGCATCTCTACAAAACCTGATAC
TATCAGATGGAAGCATGATAAGGATGGCAACTTCTCAGTAAACAGAACTTAGAAAAAGAGACAGGTATGCAGTCTTAAAA
CAGGTCAAGACCTTGGAATTATGTCTGGAAGGGTTTGGCTCCTGCCAAGGTCAAATGTTTTGCTTGGCTAGTAATTAGAA
AAGAAGACTTCACACATGTGATATTGCAACAAAAGGGGTTTCAAGTTGCTTCTAGGCGCTTGATGTCCAATGAGGCAGGA
GAGACAAGCAACCATCTATTTCTTCACTGCAAGGTCACCTCACAGTTGTGGTCTTTGTTCCTCATTTAACAGAGACCAGT
TGGATTGGTGGAGAATAATCCCATCCCCGTCCTGTATTTGGTGGACAATTGGGAAAGAAAGGAATGGGGGATGCTTTGAA
GACAGGGCCAACACTACTCAGAAGATCAAATGGAACTGCATTGCAACCTAATGTTTTTTGTGTTGAGAATATTGTATAGA
AGTTGAACAGATAGTAGATCTGGTACTGAATTAATAACAGCTACAAGCCACATGCCACACGTGCTAAGTTGCAAGCACTA
ACAAGACTACGAAATTCAATCTAGATTTTATATTCGTATTCAGACTCTTGAGCTCTGGATTTAAAATAATGCATAACCTA
GGTCATAGATCTGGATGAACTAGTATCACAGCACATCTCACACGTCTAAGTTCCCAGGAACAGTTACAACTTATAAGAAT
CTGAAATTCTGTCTAGATTATAAATTCATGTAGTAACTTGAGTTCTCAATCCAAAACGATATCATAACCTAGGTCGCAGA
TTGGGCAATGACTTATCACAGTTCTAAGCCAGACTTCACACATGCTATGTAGCCGAAAATTCAATGCAGAATTTAAATTC
ACGTAGAAACTAAGTTCTCAATTCAAATGATATCCTAAAATAGGTCATAGTCTGGTAATGAAGTAATCACAGTTCACAGC
CACACTTCACCTGTGGTGAGATACCAATAAGTAATCACACTTCCCAGGAACAGTTACAAATAACAATTGAAGTCAATCCA
GATTTCAAATCCACACAGACACTTGAGTTCTTAATCCAAAATAATACCATAACCAATGTCACTGATCTGGTAATGAACTA
GTATCACAGTTCTAAGCCACATTTCACACATAATAAGGCGCAAGAAAATTTAACCACAATTCAAAATCAATCGAGGTTTA
AATTTGCATAGAAACTGAAATTCTCAATCCGAATAATAGCATAACCCAGGTTGCAGATCTGGAATGATTTCTCACAGTTC
TATGCCACATTTTACACATACTAATTTCCCGGAAAAATAATAAGAGTATAAAACTAAATTACAGAGTTTATGTTCACACA
GAAACTGAAGTTCGCAATTCAAAATGATACCAAAATCTAGCCTGCAGATGTGATAATGAACTAATATCATAACAGTTCTA
AGCCACATTTCCCACATAGTTGCCAAAAATACTAGTATGAAAATGAAATTCAATCGAGATTTTAATACATATAAACATAA
GTTATCAATACAAAATAATATCATAACCTAGGTCATAGATCTTGTAATGAGCTTATTTTGCACACACTAAGTTGCACGAA
ACACTAATAACCCAGGTCACAGATCTGGTAATAAACTAATATCACATCTCTAACCCACAATCCACATGGGCTACCTTGCC
AGAAGCACTAGTAAGAACATGACATTCCATCCAGATTCTTGCAATGAACTTATTTAATACGTACTGTGGCCAGAAACACT
GCTACTAATACAAATTCAATCCAGATTTCAAACTTTCAAAGAAAAACAGTTGTCATTTGTCAATCCAAGATGTATTTTTT
ATGATAATTGTGGTGTCCAGGCAAGATTGCGCACACCTCGACTAATTCCACGATATTACCATATCCTTTGTTGCAGATCT
CAAAATTAACTAAAGCCAGAGAAGTCACTCACATTTCACAGTGCTAAGTTGTCAGAAAAACTAATAAGAACACGAAATTT
CAATTCCAATTTTGAATTCACATCGAAACTAAAGTTCTCAATCCAAATTGATTGCATAACCTGGATCATAGATCTGGTAA
GGAACTAATATCATCATTCTGATCCACATCTCACAGATGCTAAGTTGGCAAAAGCACTAACAAAAACACAAAATTCAATT
CACAATTTAGATTCAAATAGAAACTAAAGGTCTCAATCCAAAAAAATAAGGTCTCAGATCTGGTAGAGAAGTGATCACAG
CTCTAAGCCACATTTAGCTGGTGATAAATTGCTAAAAATACTAATAAGAACATTAAATTCAATCCGGAATTCAAATTCAC
TGCAGAAACTTAAGCTCTACATCCAAAATAAACATCATAATAATCTAGGTCATAGATCTGGCAAATGTGAAAATATCACA
GTTCTAAGTCATATTTCAGCCGTTCTGAAAAACCAAATTCAATCCAGATTTTGGATTCACAGAGAAACTAAAGCTCAAAT
ATTGAAGACAATATGTTAATTAAGTTTCCAGATCTTCAATCAACACAAATCACAATTCTAAGCAACATTTCTCAGTAAAG
AGTATCAAATCAAAGCAATTTCGACTGCTAATCTAAATTCGCAATAAGACTCAATCAGTATCCAACCACGGCTGAATAAA
TCGTTGAGAAAAATGTTAAATCAGAAGAAGAAAAAAAGTATGAATAGATACCGTTAGGGCCTCTTTCATAGTGATCGGAG
CATTGGCAGCTGCCATGATGTCGAGATCTCAACGTAATTGCAAACGGAACGACGGGAGATCTCTGATGAAGAAGCAACCC
TCTAACCCTTCGAGGGGAAAAAGGGAAGAAACGGAGAGAGAACAAAGAGGAGAAAGAGATCTAGAGAGAGAAAGGGGGTG
GAAGAGGGTTCTTATTTAAGAGAGAGACGGAGTGGGGAAAGTGATAGTATACGACTATGGTGAAAATGGAATTTTCTTCT
TTTTTTCGAGTGAAAATGGAAATTTGGATTTGGAAAAAAATAAATTGGGAAAGAGGTTTTGAATTCTACTTTTCCTCTCC
TCATGTTCACGGTTTGGTTAAAAATAATTTAATTAAATAAAAAATTGATTTGAATGTAAATTTTTAAAAATAATATTTGG
TTTTATTAAGAAAAAAATGAATCGAACTCTTAAATGGGTCGTTTAAGAATTCTTACGTTCATAAAATGTAGATAGTGAGA
TAAAAATATTGAGATGGATGTGTTAACATATTAGGAGAGATAAAATTGTGAACAAAGATATATGGGATAAGGTGGAAGTG
GCCCAAGTGATGGACAAGATGAAGGAAGCGAGATTGAGATGGTTCAAGTATATGAAAAAAGAGATATACAGATTTCCTAG
TGAGGAGGTGCGAGAAGTTGGCTATTGTGGATTTTAGGAGTTGTATAAGTAGGCTAAAGAAGTATTGGGAGAGGTTATTA
GATAGGACATATCCGTTGATATGAGGAAATTAAGGTCAATTAAGATAGAAGGCTAGTAGATAGTCAAGTGTTGTCTAGTT
TCTCTTATCAATATTATTAGTAGTAATTCTCCTACTATGATATTCTTCAATTTTACTACTATGTGTTGTCTTTCTTATTT
TTATTTATCGTATTATTTATGATGTCTTTCTTATTTTTATTTATCGTATTATTTATGATTTCTATTATTTTTTTCTACAT
GCATCATTTGAATCGATGGTCTGCCAAAAATAATATTTCTACCTTCGCAAGTAAGGAGATTATACACATATCACCCTTTC
CAAACCCCACTTATAAAATTACCTCACATGTGTTGTTGTAATTATATATTTTTCATCATAAGCTTATGGATCTTAAGATA
TTATCTCTTCAGTCCAAAAAATTTATAGCCACTCCAATTCAAAGTTAACAATGAATGATAAATTTAAAAAAATGAATAAA
CAATTGAACCAAGCCAATACATATCAATTAATTTAATTTGATTTTTAGAATTAAAAAAATAATTAAATTAATTTGAGTTT
GATTGTAGCCAAAAACTATTCTGAATCAAATTATGAACATCCCTAATCCTAATGTGTATGAAAAAAAAAAGAAATTTTTG
AGATCAAAAGCTTATTTATTATCATATTTGTCAATCTTCTGATTTAATTTGATGGAGTGGATAATGGATCCGTTCAACTA
GGGGTATGTATTGGTCGGTTCGGTTTTAAGTATTATCGGTTTGATTTATCAATTTTTAAATATGCTAAATCGATAACCAA
ACCAACAAGATATTTGTTATCGATTTTTGGTTTAACCAATAAGAAAATGCTTTCAAAACAAATATATGACTTGTCTAATA
ATTTGACGCGATACATGCATACATCGAAACACAAATCAGACTAAATTGCAACAATAAAGACTAACGTAATACTAAAACTT
AAAGGGTAAATATAGAGGTCAAAGATAAGTAGGGTTAATTGTGTAGGGTACTTATAGTTATAGTCTTATATAGTGATTAT
ATTAATATTGCTTGTTTGATATTTATGTATAACTAAAAATTAAAATAGTAAATTATTACATTCTTAATGGTTATTGATTA
ATCCAATAACCCAATTTTAAAAAATCAATATTGAACCGATAATTCAATAATTTTTTTTATAAAATCACTAAATAACCGTT
AACCCAATAACAATAAACCTACAATAATTTTTTTTCAATTAGATTTATCAATCGGTTTGGTTTTTGCACACCCCTGCGTC
CAACTAGAGAAAAAAAGAAGGATCCGTCTATATAGGACATTTTCCATGTTCACATGCAAATTTTTAAATATATAAGAAAA
TTATTTTCTATTTTATTTACACATTTCATATAGTATTAATTGTTAATCCATTATTAAAAAATAGTTATATAATTTAAACA
AATATTTGTATGCAAAATCAAATCTTCCTCTTCCAAATTCTCTTTTTTAAAACCGTTGGTGGATGGCTCATTAACTTTCT
TTAGAGCGAAGGAATTTGTAGATTGCAAATTAACATAAAAAACTAGTCGATAATTGACTATTACATTTTACTTTTATATG
TAATTGAGTTGGTGATAGTTTAACCTTTTGTATCTATTTTCTCTTTTATATTAGTATATATATATTATATAAGTAATTTT
GTGTAGATTTATGTCCTACGATATATATTACTATACTGCCGATTGTATTGTGATTATCACATACAAAACTTTACAACGTT
TACAAGCCTAGAGGCTTTACATGTTCAATAAGGAAATTTTTAGGTATTGATTTCATTGTGCGATCAATTACCATCTCGTG
CCTAGAGATATACTGAGTAATTTTTAACGTGATGTGATGTCTCTAATAAAGTCATAATATGATATTTGAGATCTTTAGTA
GGATAAGTTATGGCTACTTGTTTATCCCAAAGGAATTGCACGGGATCTTTAGTACTTGTTATATCTTTTTTCTTAGATAT
ATGTTATTTGAGCTGAATTTTTTTCGAAAAATAACCTATTTAGCTTTGTAAGATAGAAATGAAATATGTATAAACTTTAT
CCTCTTCAAACCTCACCATATAAACTACATTAGATATGTTATTGTGGTTGTAACACTTCAACACTATTTTTATTAGGTGC
CCATAACATTTATTATAGACAATTACCTGTAATTATCTCATATGTAATGTTTTCATATATTTTATCTTTGTTTACCACCG
CACATACACGATGCGTTGAAAATATAGAACTCTATAACATTCGCAAGCCTAACGATTCCGCATGTTCAATCAACACAACT
TTAGGTATTGACTTCATTATGCGATCATTTACTAGCATGTACATAGAGATATATTATAGAGTGATTTTGTTGCATGATCT
GGTGTCTCTAATAAAGTTATACTTTATTGCTATGTGTTTAGTTCTACTATGATATTTGAGATTTTTTTTTATAAGTTATG
GTTACTTGACTATTACAAAAGAGTTGTGCTGGATCTATTGGCGGACCGATAATCCTAAGTGTTTTGTGCTCCCTTCTAGC
CATACAACTTCTTGCACTGTTGTAGAAATTGCAACGAACTTTGCTTTTATAATTGACAAGGCTATGCATGTTTGTTTTAT
GCTTACTTCAAGAAGAAGCTATATAGAATACAATATACTCCCTTTGTCCCTAATTACTTGTCCACTTTTTCATTTATAGT
TATCCCTAATTACTTGTCCATTTTAACAAATCAAGAAAAGACAATTTTTTTTTACCTATTATACCCTCAATTAAATGACT
AATTACTTTGAAAAATGCAGAACTTTTCATCCACTTCACAACTAATAGGGGGTAAAATGGTAAACTCACTATGTCATTAA
TTGATTTCTTAATAGGTGTGTCAATTCAAAAGTGGACAAGTAATTAGGGACAGAGGTAGTATTATTATGAAACGATATGT
AACAATCATCCAAACAAAATATAAATTAGTAATTAATTATTATATGCCTTCAATTGGAATAGAGAATAAAATTGGTACCT
TCTTAATTTTCTTTCATGAAAAATATTACGAGGAGGGAGTTATAATCTCTTATCAAACTAAGTCAAAATTTTAATTATTT
ATTCTATTTTCATGATTTCATGCAATATTAAACCTCACAAAGGTCAATTATCATCTATCAAGATTGATTTAAGTATCATA
TAGAGTAACTTTATAGCACAATTAGTCAGGATGGCCGAGTGGTCTAAGGCGCCAGACTCAAGTTCTGGTCTTCGTAAGAG
GGCGTGGGTTCAAATCCCACTTCTGACAAAATAATTTTTTATCCCTATTTTTACACACTATACATGTTTAGTTTCGTTTT
GTCTTCTATTCCTATTTGCATGAGTTGTAATATCTCATGAAATTATTTATTTCATCTTCAACGTGAGATAGTAGCAGTCT
CATAATTTTAGTTTAAATTGTAAGATAAAATAATTTCGAAATTACTACTAATATTTCAAATTAAATATGGGACAAAGTTA
ATTTTAAATTTTAGCTCGAATTATTATATTTGTCTCATATGCCAAACGATCCCTAACATGATCATAAGTGAGTCTTGGAG
AAATTAAGGACCCTCTTTGGCCATACAAATTATGCATTTTTGTAATGTTATTTCACTTTATTTAAAAATCAATGTTTTAC
CGTGAAAATTTCAAATCCAACCGCAAATAACATGTCTTTCGATTCACTTTTCACTTTTCACTTTTAAAGTTGTATTCAAG
TAAATTCAAGCATGAGTATTTTTCTAAATATTATGTGCAAAAAAGTATAACCTAACACAACTCCATAAATTTCAAATAAA
ATATAAAATAGTTGAAATCTATGACCAAAGCACCTACTAATTTCTTAAGACAAACGAATTTTTAATCGTTAATAAAATGA
AGAAAATTGGTCTTAGCATTTTACAACAGTATTTTCATTGCACATACTATCACTGGAGGAAAACATTCAAAATACTCTTG
AACTTCACTCCTGGAGGAAGGTCCTATAGCTAGGTTACAAATTCGAACCATGGAAGTATTCACTACTGTTTAAACCTCGT
GTAAATACAAGATGCTTTGTGCACCGGACTGCCCTTGCTCTAATGAAACTATTTATGCATTACAACTGATCAACTTTTGA
ACAACCAAAAATAGAAAGAAAGATATCAGAAAGTAAAGCTTGAGAAGACGTAATTCCGTGTATTTACTCAAAAACACAAG
CAAATACCATTCACAAGTCATTAAAATCTAAAACTGCATCAAAATTAGATGATTAAGGTTGATATATCATCAGCTCCATT
AATTGGAAAGGGGAATAATATTACATGAAGATCATGATGTTCTAGAACCTAATTTGTTTCCACAGAGCAGAATGTCTAAC
ATGTTAAAAGCCTATACAAATATAAAATTTGACTTCAAATGCTCCAAGAAAATGTCGAGTCACCTTCAAAACTGAAGTGA
TCCAAGGTCTACGTACACTTTTACCCTCCTCGGACCCCAATTGTGGGGTTACACTGGGTATGTTGTTGTTTTTTGACACT
AATAACTATCCTGTTAAGCTTGGTTAAATCTCTAATGATTTAACCTGTGAACTTCCATGGTACTGCAAGTGACAAACATC
TGAACACCAGCAAGTCGTCATCCAAGCAGATTCTTCCGAGCATTGGTTTATTGAACGAATTGACCTAGTTGAATGACCAT
TGCACTTATGTCATCAGAGGATCCTCTCGTTACTGCCAAATCAACAAGCTTTTTGCAAGCAGATAAAGGCTGTTGGTTAT
CAACACCTACGCAGAAAGGTCGAAGTAGCTCCACTGCTTCTTGATTACTTACCTGAAAAATTATACAAAGAAAATTAAGC
CTCCTAATTTCCCAATCTCTTTACACTATATATAAACTTGAGAACTTGGAACTTTTCACAGTTTCAAATGACACTTTTTA
TAAGCAGTTGACTGAAAATGAGAAAAAAAAGTTTTAGCTGGTTACCTTTTCCCAAAGACCATCAGATGCCAAGATCAGGA
ATTCACATTCTGGTTCAATCGTCAATATTTTTGTCTCTGGTTCAGCTATCACCCATCTCTTAAGCTGGGAATCTCCTATT
CCTCGTGACACAGCAAGAGATCCTTGAATTCTCCACACACCGCGGCAACAATCTACATAGCCACCTAGGCGTTGAATTCT
TTCCATTTCATCTTGCCTCGAAGGACAATGATCAACTGTGAGTGCCTCTGCCACTCCTCCTCTGCTCATAACAGCACGAC
AGTCACCAGCATTTGATACAATAAGTTCTCCATTCTGTACCAGTGCTGTCACACAACAGCTCCCTCCATTTGCATTTAGC
TTAAGAAACTCCGCGTCTGTAGTGAGGTAACCCTCTCTGACTGCCTCTTCTAGTCGCTCTTCACTCCTCAACGCCACTTC
ATTTATAATATTCCTGCCCAAATTCTTTGCCGCAAACTCTGCAGCTTTTGCTCCACCATGTCCATCAAATACACCAAAAA
AGGCCTGAAATAAGGGAAAATAACATTCAGCATATGAATAAATGCCATCTTCCAGTCGAATAAACAATGCATCTATCTAA
TTCAACAACACCAATCACTTCCCTCAAGTCATCACACCAGTTCATTGAACTCATTATATATGCTTATTATACGCTATTAA
GGAAGAATCACATTGATTTGTGCCTTTGTTTAATGAAGTTAATTCGTTCAATTCGAGTAGCTTAACAGTTTCAATCCCAC
AAATTACATTAACCCATTCATATGACTTAGATTTTCCTTTAAGCATTATATTCATAAAATTGTGTTTAATTGGTGTGAGA
GTTACTAATAAACTAGAAGAGTGAAGGTTCGAGTCATGTTGGAGGATAAGTGAGAACACTATTGATCCTCCAGACGTGCT
AATAAACCAACAACAACAACAACAACTACACATCAATTCTACCAGTTGCATGATTAGATGGTTAAATCAATCTTTCATAT
CAATTAGTAGCCATCTTTAGGCAAAAACTCCAACCTAATTTTGGAATCCTCATCAGGAGTGAGATACTCATCAAATATTA
TCAACAGATATAGATAAATTATCCATCAATAATCCAAAAATTAAGAGATTAGACAAACATTTCTGGCAAATAAGCAGTAC
CTGTTTAGAGCCGTTTTTAGCATCATCATTAACTACCGCAGAATACCGATCTTCCATATCACCTCTTTTTTTCCCTCTTT
TACAAAACACAGAGTAACCTTCTCCTTCAACTTCCACTTCATCCACCCTACTCTCTTCCCTCGGAGTTTCACCAACGTTT
CCCAAACCTAACGATACGATCGGAATCGAAATCCTCGCCGGCCTCTTCCTCTTTGAAATCGCCACCGCCTCCGCCGTCGT
CGACGATGACGACGTGGAGCACTCCGTCGGTTCCTCCTCTTCCCTTAGATTTCTGTTGTAGCAATTAGTCAACGGCGATA
GAGGTGATTGACATAAAACTGCCGGCGCCGGCACCGGAGATAGTGATGATGATGCATAGAAGGACGACAGATTTACCGGC
GATTGTATAGATGATGGTTTACAGAAAAATGGTGAATTAATTAGTTTGGGTGTTTGTTGTGATGGAGAGAATATTTGAGA
ATTTGTTATTGCTATGGCACAAGGCATTTTTGTTCTTTGTTCTATTTTTGCTCTGATTTAATTTGCAGGTTTAAATTTTT
GGTTGTACGTAAATTTGGAGGAAATGGGGGTATTTATAGTGGCGTTTTTGGTTCCTACTTCGAAGAGAGAATTAGTCACC
AACGCGCCATGCATGTGTGATGGATAACCAAACAAATATCTTAATGTGAATTGAATCTGGTTGACATTAGTCCATCTTTA
ATTAAAGTTTTCCAGATTATGTATCGATTTGATTTGATTTTGAAGTTTATCAGTTTGATTTATCGATTATTCATTTGCAG
ACATGTTAAATTGTTATAGAATTATTAAGATATTGACTTATCGGTTATCGATTATTGATGATTATTCGTTCGGTTATCAA
TTTAACTGTTAAAATTTGGTACAAGAAAAATCATTGAAAATCACTTATAAACAAGGTGACAAATAAAATAAAATAAATCA
TGAACATAAGTTGACAGATAGCATCTTGCTCTAAAGCAAATACTGATACATTGTAGAATAACCGAATGTTTGAACAACTA
TAAATAAAAGTATGAAACTAAACTATAAGTCAAGAACTTTATATAAAATGGTATAAATATAATTTATTAATTTACTATAG
AGTTTTCGATTAACCCATTAAGACCGTTAGAAACTGATAATCCGATAATTAAAAAATAAATAAAATCGTTATCGAAACCG
CTAAACCAATAATTCATTGTCGATAAATCAATAATAAAAAATTCAATTTGAATTATCAATTTTGATTCAATTTTTAACAA
CCCTAACTCCCATAATGGACCATGTAATTAATGTGTGAATTATGATTTAATGGTATCCCAATGAGAATACTAAACATCAA
GTGACAAACTAAAAATTAAAATTAAAATTAAAACAATTACTTTTTGTGAATATAATCATCATCAAACTTATAATGTAGTT
GAATAGAGAAGGATTGTTGAAGTCCATATAAGAAGTTTAACTTTTCCTCGTTCAATCAGTGTGAGACTTAACAATAATGA
TTCTTGCAATGCGTGAATCAAAACTTAATCAGACTTCAATAACGATACCAAATAGAACGTGGGAAACACAATAAAATAAA
AATTCAACCAAATACTTTTTGTGAATATAACCATCAAAACTTATAGTCTAGTGATATCGACACGAGTCCACATAATAATA
TACAATATGTGTGAGTTTGATTCTCATTATTCATTTTCTTATAAAGTCCAAAATGAATTTCATCGTCAGACAATTATTGA
TTCAGGATTAAACGAAATCGCTTCACTTCAATCGAAAATAAATAAATAATTATCAAGAGCTCTGTCAATCTACGATTCCT
TCCCTTTTTCCATATGCCAATAATTTAATGGCAAAATAAGTTTTTAAAATATATATTATTATTATTTTGCAAAAATTAAT
AAGTATGCAAATTTGTAGTTTCTGGAAACTCCAAAACATGCATCACGTAAAGGTCTTTTGATTGTTGACAATTCTCAAGT
ACTTGGTCTAAAAATTCTAAGTCTAGGGAGAAAATTTCAACTATAATTGAAGGGAAGAAAAGGTAATCAAATAAGTAGAA
TGCTAATTTGGGTACCGTTAATTAATTACTTGTTCACACTCAAGCAAAAGTTATTCATAGTCGACAACAAAATTATGACA
ATTTGTGTGATAAATAACCCTTCCACCGATTAATTTATTTATCTTACTTTATATTTTAGTCTATCTAAAAAAAAATAATC
TTTTTTACACATTTTCAAATTTTAACTTTCCACATGATATGCTTAAGACCACAAAATTAAAGAATATTTTACATATTTTT
TAATTTAATACCGTATGATTCAAACGTTTTCTTTATTTTCTTAAATTTCGTATCATGTTAAAATCAGATAAATAGATTGA
AACAGAACAATATTGTACTAACATCATAAAAAGTTCATTAATAAATACAATAAAAAGTACTCCTTAATTCTGTCTTATCT
ATGTGAAAATTTTCATTTATGTGAAACCCTCTGAGTTCTATGAAAGATTAAAAAATCCAAATTCAGAAGGCCAATGGAGA
AAAAATGGATAAAATTAAGGGTGTGTTTGTTGCGGAGAAAAATTCTATGTTTGATTGGTAAAAATAATTAAAAATTAATT
TTTAAAAAAAATTAATTTTCATTAAAATGAGAAAAATAATTTTCTTAGCAGAAGTAAGAAAAACAACACAACTGTCACGA
TCCAACCCACCGGACCGTGCAGACACCTACTCTAACGCCTAAATAGGAGAACCCTCGATTCCCAAACAGTTTAAGACATG
TGGAAGATTAATAAAAATGGGAATAAAATAACGTTCATGAGAACTTTTATAAAATAAGGAGTTTTGTCAACAATTTGAGT
TAAGACTTGTAAAGTAATTAACACCCTAGGGATCTAGTCTAAACAAGTACAAGATCTTCTACGATNNNNNNNNNNNNNNN
NNNNNNNNTCTTCTACGATTTACAAGACATATAACATAATAACAAATGACGCAGCTCCCATCAAATGAAAGGAAAAATAA
GAGCTGTTGGAAATTGTCTTCATCTTCACCTATGAAACATCATGCAACCAGACTATGCCAAAAAGACACAACAAGAGTAG
TATCATTACAAACCACACGTACTGGTAGGCATCATCGATCAACCCGATAGCCATTGCATAATATAAGAAAATCAACTAGT
AGGAAACATGCAATAAGACTGTTCACTCCTCCACCTTCATATCCTCATCATTCCCGAACACATTTAGCATATACTAGTAC
TCTTAATTCTAACCCCTTACTCAATCCGTCCTTGATCATAACTTAACCATTCTACTTCTTGGAGGAGGTTTCGGATGTAA
CCACCACCAACCTGATCAACCAATTACGACATACCCTTACTTATTACACCTTACCACTCAACCCTTGACTCCATAGTACG
TTCTATCAAGGCCTATTAACTGTCCCCATACAATTTCCCAACCATAGTAGTACCTAACTACTTAACACTTACAACATATC
ACCCCCCAATTCTCAACAACGAGAACACAAACCACTTCTCTAAGTGACACTTAGTAACACCTGGACCCTCAGTCTCCACT
TGCCATATCTTATTCTGGTTTGAGCCGGACCATTCACTGTTCATTCAATAACGAGATATATAACAAATGAGCACACCACC
TTAATGCAGTTATACAGAATTATGGTTCAGCCAACAGTTTTAGAAGCATTGTACAACTCCGCATTCTCAATAACCAGTAA
ATATAATAATCAATAGTCCTCTCATGGAACCCATACCAAACAGTTAGTGTATCGAAACGTGGTACCCAATCTCAATTAGT
GTGTCAGACGTGACACCTGATCCAATTATGTGCGTCAGAACGTGGCACCCAGTTCAAGTTAGTGTGTCGGAACGTGACAC
TCGATCCATTCAACACAATCACACTCATATGTACATTCTCATAATCATACAATCAAGTGTTGAATCATGACATACATTTG
TTCATTCGTACTCATTTCATTAGGTTTGATCAACAAGGCTTCATTCACGTACATATATGCATTATAATGAAGAAATTACC
AACATACATCACACAAACAAGAAATCAAACCATCACCTACACCTAGTTCACATGACGGAACTTCCCCAATGGTACACATC
TCACGTAACCACTAAGCATACAGGTACAACCATTCCCTTTTTAGGTGCACGAAAGCCTACGCATGAATTCTACCATCAAT
TATCAATCATACTACGTAGTGAACACATATTTAAGTCTACTCCATCAAATAAACCTAGCCTGCCTAGGCGCCAAGCAGTT
GCACAGAATTATGGCTCTAATTCTGGTTTCCAGACCTCGTGACGGTGGATTTGATCAGAAATCCTTACTATAGAAATCTC
TTTCTCATTCCTTCACAAGCCTAGAGCAGCCTTTTGAGGGTTTCTGGGCCGATTCTCGCCTCTTTTTGGTGTTTAAGGAA
AAATGAGAAAATAAGACTTTGCGTTGTTTAAGTTTTGTCCCGTCCATCCAGCTCTGGCGCGATCTCTACCGCTCTGGCGC
CGCCGCTCTAGTGGCAACTGGTCTGCTATGGCGGGATGATGACCCAGTTTTTCCTCGATGTTTTGCCTTTCCTAAATAAC
GATGGTTTGGGTCGTTACAACAACTAATCAAGTTGATTATATCCTACCCACCCTTATCGTACTTATCTTCATCCCACCTT
CGCAACCCCATACCCAGGGGCGGACCCACTCTTATCGAAGGGGTGTCAATCGACACCTCTTAGTCAGAAAATTACATTGT
ATTAAAGGTTAAATTTTGATTTAATAAAAAAAATAAAAAATAAAAATAAAAATAAAAATAAATATATATATATATATAAG
TATTGACATCTCTTAAGGTATTGTAAAAATTCTTTGAGGTCATGTGTTTGTTCTAGTCCTACTAGTCTCATAATTATAAA
ATTTACTAGAATCATTGACACCCTTTAATAACAATTCTGGATCCGCTACTACCTATACCCCCTACTCTATCCTTACATAT
CATAATATTTATCTAGATTATATATAAATACTTTTATACTATACAATAAATTTATATTTATTTTCTTGAAAAAATATTTT
TCATCAAAAATATTTTTCTCCGTACCGAACAATATCCGAGTAGAGATTTGGGTTATACGCAATATGAGGTGAGAGTGGGG
GAACACCCATTTGGCCGTCAAAATGCGGTTTATAAGACCAAAAAATTAGAATTAAATGGTCAAACACGTTTCATTTTTTT
CTTTTTGGCTGTGGTGTGGTTGGCTGGCTGGCTGCTTTCATATTATAAAATAAAATAATTCAACACAAAATTCACACTTA
GTACTATAGTGTTATAGTTAGTTAAGTACTGAACTGGTGATTAGGTGTTATAACTTGTTATACTCGGTCTTTGTTTCTTC
CTTGCTATTTCGTCTTTTTTTGGCCGATTCTACCTGCCTGATTCGTCATCAAATTAGTCTCTATCGCTAAACACATATTG
TATATTTATTGATCTGAAGTAAATATTAATGTAAAACGATATTTTATTGTTCATTTGTTCCCATGTTCCATACTAAAATA
AAAACCCTAATCATTTGATATTTATTATCACAATCAATCCAAATAGGGGTGGAGTTAGAATAAGACTTACTGGTTTGATC
GACTAGTAGCTATAATCCAAATTCTATATTTGTTTTTATAAATTCATCGAATATGTACAAATTATTAGTTTCGATCCCAA
TAATAACTTAAAAGAGCTACAACTTCTAGTCCATTTGGTAGTTTGGCAGAGTGTATTAAAAAAAGGGGAAAGGGTTAAAA
ATGTCCTTTAACTATGTGAAAGGAATAAAATGTCCTCCGTTTATAGTTTGGCTCAAAAATGTCCTTAAACTATGTGAAAG
GAACAAAAATATCATCCGTTTGTAGTTTGGTCCAAAAAAGCCTTTGTCGTCAATACTTTAGTCAAAAAATGCCCTTATTG
TTATTTAATGGGTCAAAAATACTCATTTTCCAAATAAATATATTATTATTTTCTTTTTAACACGTTCTTTTTCTAATAAT
GTTTTTTAAATTAGCAAATGTTTATCTTACTTCAACTCAGAAAAAATATTTCTTATTTTATTATTATCATTATTTTTTAT
CATTATATAAATATAAATTAATGATGGATTTACTATGATCTTATATATATGACATATATTATATGTCGAAAGGGTACATG
AAGTTATTCTATTTTAATTGATAAAATGAGATTAAGAAGAAAAAAAAATATTTCCTACATTTTTATTTGTTAAAGTGATT
TCGAAGAAAGAAAACAAGAATAGTGTTCTTTAATAATATTTTAATTAGGAAGAAGATGTGTTTAAAGAGAAAAAAATAAT
ATATTTATTCGAAAAAAGGGCATTTCGACCCATTTTGTAACTATAGGGGCATTTCTGGACCAAAGTATTGACTGCAAGGA
CATTTTTGAACCAAAGTATTGACGGTAAAGGCATTTTTGAGCCAAACTATAAACGAAGAGCATTTTTGTTCCTTTCACAT
AGTTTAAGGGCATTTTTTACCCTGTTCCCTTAAAAAATAATGCATGCATTAGTCTTGTGTATTACTAGTACCTTGTTTGG
TACTCTTTTCCAACCTATGTAGCATTAGTTATATACACTCTATTGTGTATAAATGTGTGTATTGCTAATACCATGGATTT
CTAGGTATTAGCAATGCAATGGTTTTAATGCATGCATTAACTCAATTTAAAGACTCAATTGCCCGCAATACCTTTTTTAT
ATCTTTTCCACCATAATAGTGAAGGATATCTTTGTAAATAATTTTTTAATATAATGCATTCTATTTTTAATGCATCAAAC
CAAACAATGCATAAAAATAATCTATGTATAATTAATGTAAATATAACTAATACATGCATTGCTAATGCAAACATTACTAA
TACACTCTATTTAATATTATTTTTATACACTCTACCAAACGACCCCTAAAATACTTGTCATGCATAGGCTTCAATAAAAG
GAAAAATGTTTCATATATCAAGAACTCTTTGAACACAAAATATTTAATTATGTAGATAAAAAGATTTTATCTATCCGTCA
TCTTGTTTTATATGGTACATTTCTTTATCAGTTTTCCAAAAAGTCCTATATTTTCATAAAATAAAATCATTTTACTATTT
CTATTTTTTCTTTAGTGACATATTTATTGGAATCTCACAGTTTGATACAAAACTTACCTTTCTATTAAATTAGTTAGAAG
AAAGAAAAATGAAGTAAATTAGTTATAAAAAGTTTTTTTTCACCGATGTCAGTGTTCGTATTGTAGCATGTTTTAATAAA
ATTTAAATTTGATCAAGAAGTTCCATATTTTAGGGGGCTATCCAACAAGTCAACTCTACGTATATACTTAATAAGACTTA
AATTCGAGATATTTGATTAAGAATAAAAAAATAATTACTATTTTACCACAATTATATTTGAATATAAGTTTAATGGTGGT
CAAATTGAGGAGTTACAATAAAATAATTAATCTGAGAAAAAAATACTGTTTTAAGAAAAAATAAATTAAAATTAAAGATA
GCATGATTGACAAGCACTAATTTAGGTGATTCAGTCATTGAGAAGGTTGAACATGGTTGGACTGAGAGCTAAGTCATAGT
ATTACAACAACTTTTAAATAATAAATAAATAAAGTTTCAAATATGTGGGGCTTCTACATGCAATAATACTTTGTCTAATT
ATGAATTATTCTTCAGTATAAAATAAATGTATATGATATATATTCAAAATTACAAATCTTCATTCAAATTTTAACAACAA
TTCCAATTTGTCCAAAATTGAGGAAATAGTCTCAACTGCCCCTGTTTTAATTTGTCTTTTTATCTTTTCTTTTCTTTTGG
TTTTATTTACTTTTTCTTGTTTTTTTTAATTATTATTTTGGGTGTTCAAAATGGTGCAACATTTTGATGAATAATTCATT
GTTCACCATAAACTTTGACTGATTCACTATGGTTTAATTTAATATATTTAATTTACAACTATTATTTTGTGCCAAAGTGT
TTGGTTAGTGTTGTTTAAGTGTTTGGTTAGTGTTGTTTTAGTCTAATTAATATTTATAATTTTATATTATAACTATTGTT
TTGTGCCAAAGTGCCAAAGTGTTTGGTTATTTTTTTATTATTTCAATAATTACTTTGAACACTTCACAAATTGAAGATTT
CGTACAAGTGAAACTAAAGTTGCTTATATATATATATTTTTTTTAATTATTATTATATATTTTGATCTTGGTGTGCTATT
TCTTTATTTATTTCTCTACTCCTTATTTTTTATGTTTGAATAATTATTTTGAACACGTCTCGCTAGTTGGTATGTAAGTT
TTCATAATACAAGAACTTGTGATAGAATAGATCTCGTGATATCTTTCATTATTAAGATTTCAAATTCAAGCTTTCAAAAT
GAAAAATATTCTGCTGAAAATTAGCGCCTTCCACTTTTATACATTGCGCACATGAATCTCAATTAATTAAGGCACATCCA
AACGAGTACCAGATATAAGAAGGGAGAACAAAATTACCTCAAAAAAACAGACTTTACAAGTTACAACATGCCAATATAAA
TTTAATCGAACTCTAATATAATTACGGATACCAAAAAGGAAACTAAAATAATAGTACATCCATATGCATGGTTGACCAAG
TTTTATATAAATTGAAGTATATTTAATTAATTTTGATTGGGAAGAACGTGGTAGTTTATACATCGTGTAATCATTTTCTA
TATTCTATATCGATATAAATATAAATGAATTTTAGTAAACATACCATGTGATAAAGTGATTAATTAGTGCCTTCAACATT
AATTAATTGTTGAAAAGTATCAAGCAAGTATTATTAGAGTATACGTGTTCTATACGAGGGAACATAAATTATTGTAGCTA
GTTCTTTTTCACACGATATTTCGTTTTCTGCTAATTAATTCTTGCCACGCTTAAAGTTCTTTTTTTTTTCCATATATATA
TTTTAATGATAGTATTTTCATCAAAAGTAGGAAAATAATTTCCCGCTGGCGTTAATTTCACAATTACTCATCAATTAATC
TTTTAGATTTTATTATCAATTTTTAATAACCGAACATTTCTTAAAAACACTATTAAGGGGTCGTTTGGTGTGAGGGATAA
TACCAAATAGTCCCGGGATTAAATTATAGTACCGCTTATTTTGTTGTTTGGTTGGCAAGTTCGGGATAACTTATCCCGGG
ATTAATAATTAGTACCGGGATAAGTTATCCCTAACCTAGGGTGGTATAGTAATCTCGGGATAACTTATCCCGGGATAAAT
AGGTAAATGACAAAAATGTCTCTTTCAACCCTTTTGTTATATCACTTTTTACATTAATGAAGGGCATTTTTGTAAACAAA
TAAATTGTTCTTAAAATTTATTATTTTGAATACAACAAACCAAACACTCAATAAAAAATAATCCCAACACAACTTATCCC
ATCATAACTAATCCCAACATAACTAATCCCAACATAACTTATCCCATCATAACTCATTTTCAAACCAAACGACCTATTTC
ATTTGGTTTGTCAATATTATTATTAATATGCTAGTTCTTTTTCACACGATATTTCGTTTTCTGCTAATTAATTCTTGCCA
CGCTTAAAGTTCTTTTTTTCTTTCCATATATATATTTTAATGATAGTATTTTCATCAAAAGTAGGAAAATAATTTCCCGC
TGGCGTTAATTTCACAATTACTCATCAATTAATCTTTTAGATGTTATTATCAATTTTTAATAACCGAACATTTCTTAAAA
ACACTATTATTTCATTTGGTTTGTCAATATTATTATTATTAATATTATCAATCTTAAGTTGTTGTTTTTTAATAAAAAAT
AATGTTTCTTTCTGTCTTCAAAAATATAACCATGAGTTAATTTCATATATAATTACTAATTTTTTTTTTTTTTTTGATAA
CCAAGAAATCCGTCTATGACCTGCCCTTTGGATCACTCACAACCTTCTAAACTCGGTGGATAATGGACCCTCCCCTCTAC
CCTTCTCCACTTAAATACCGGGCTTCGCTTTGCATGGTGTGGGGCATGAACTTGCGACCTAAGCCACAAATTCTCCACCT
TTTGCCACTTGAGCTAGGCCTTGGAGGCTATAATTACTAAAATTATAAGTATATGATTACTAAAAATATATAATTTAATT
AGCGAGTTCAATCAAATTGAATTACCTTGTCTTTGGCTTATATACGTGTTAAAAAAAATACATTTAATAATTATATAAAT
AATATAATCAAAACTCATCAAATGAAATGGTAAATTTTGAAAGAAACCGCCTTTAGTAAAATCCAGATAAATAAATACAT
TTTTCGTAATTGAATAATTCAGCTGTATCTTCTCAGTGACAGCGTGTAAGCACATAGTCACCTTGCTGCCACGTGTCATA
CCCACTGCTGAGCTGTCTTATTGCTGTAATCTCCAAATAGCCACGTCACTATCCACGTGTCAACATGGATATACATAATA
CTCTCTAAAGCCCCCTTCCCCCCCTCTATAAATTGACAACTACTTGCCCAAAAGATTATTAAAAATAACTAAATAAATAA
ATAAAATCTCAAACAGGTAAATTTTATTTTATTGAAATTATTATTAAAAAAATGTCAACAGAGTAAGAGAAAAGAGCTGA
GCTGGACCGCAAGGCAAGGGAAGGAGTGACTGTGGTTCCTGGAGGAGCAGGTGGCAAAAGTCTTGAAGCCCAAGAACACC
TTGCTGAGGGTAATTAGTTCATAAATTTTTATGTTACGTTCGGATTCTTCAAAAATATATCGATACGGTTTCAAAAATAT
ACCTCTAGGATAATACATATGTACGTGTCAAATTTTCTAAAAGTATCATTATATATGTACACGTGTCAGAATTTTCAAAA
ATAACACGTATCATATATATATATATATATCAAAATTTTAAAAAATAACATATTTTGTCAAATTTGCTACTAGTAGTATA
TTTTTAGAGAATTTAACACGAATATGATAATAATTTTTTAGAGTTTAATTATATATGTTATGTTGCGTGGTCTTAAAAAT
TAACACATATAATTTTCTTAATATATATTTGAGTTTAATCTAAAATTTTGCAATATATATATATCAAACTAATAATGGTA
TCGTTTTAAGGGTTTTTACTTAACATCGTCCAACTTCATCCAAGTATACCATAGAAGTCGCGTAGCCGTATTTTATCATT
AAAAAAAGTTATTTAAATTTATCTAAATATTATAGAAATTAATTAATAGGAAAAAATAAAGAGATTTTATCTGAATTTAA
GCAGAATCGGAAACCTTTGCGGTTGAAAACATTTGTATAGTGATTTGTTGTGATATTTAGGTATAGTTTGAATATATTTT
TTACGAAAAATAATTTAGGAACTTTCTGTAAAATTTGGACGAAGTTTATTAAGAAGTTTTGACCAAAGTAATACAAATAT
AAAACAGATGAACAAAAGTAATACACATTTTAAAGAAATAATCAAAATAATATAAACGCTATCACCAGTAACGTTTTATC
TATTATTTTATTTATAAAAAATTGACGGACAGAAAGTGAAAAAAGAACGGACATTAACCTAAAACGTTAGTAGCAGTAAC
GAATTTGCTTCAACTTATGTCAGTTGCTTGCCTTCTAATTTTTTCTTTTTAATTAAATTTATCATTTTTCTTTATTCGTT
TACTTTTAGCATGGATATGAATAATGTCATTTCTTCGATGTTTATGCTTGTTGGCATATGTTAGGATTGTGAACATATTA
TCAGTTTCTCTATATTTAAAATGGTGTAAATAAAAAATTAATTCAAGGTAAATTTTGTAGTTTTAGATTTGACCTAATTA
ATAAGATTTTAATTATACTGACTTTTAAAATAATAAAAATTACACTGTATTTTATTCCAATCACTTTACTTGTCGTCTTT
GTGAAAAATAATTGGTTCAAAATAGTTGTCATTTAAAAAAAAAATCAAACGTATAGTTAGTTGTTTGTTTTCACCTTTTA
TCTTAATTCATAAATATAGAGATATTTTGGATAAAAAAATTTAAATTATTTAATCAACACCACTTAAAATTTATGAATAT
TAATAAAACATTTATCAAATATTTATTTTTACAATTATTGAAATGATTTATTACCACACAAATATATATATATATATAAT
TTATTTTAAATAAAAAAAATTAAAATATTTAATTAACACTATTTAAAAAATATTGTGAATTAAATATTACAAGTACAACT
GCAATCTCTTTTTCAGAAATGTAGTTTTTCATATTACGTTATCAACAGTAACGATTTATGCTAAGGGTAGTTGATTTTCC
TATTTTCTATTCGTTAATTTTTATGAATAAAATAATAGATAAAACGTTACTCATGCTTATACTATTTTGGTTACTTTTTA
AGAATATGTATTACTTTTGTTCATTTGTTTTATATTTATATTATTTTGGTCAAACCTTCGTTTATTAATAGTGTAATAAT
TTTGTTGTAATAAAATATAAACGAAAGTGATCATTTGTGAAATTATACTGCAATATTAAATATACGTTCAGAACAACATA
AGTCGTGCATTATAATGTTTATAATTATATACACAAAATATTGTAACATATTTTTATTTTGTAAATTTTGTACTAGACAA
ACAAGTTCACATAAATTGAGTCATTGAGTCATGTTTTTGACATTTCTCTCTAGAACTAGAATTTTTTTTGTAAACTAGGG
AGGAGGCGAGGGGGCAAACGAGGAAGGAGCAAATCGGAGAAGTAGGGTTCCAAGAGATGGGTCGCAAAGGCGGGTTCAGT
TCAAGCGGCGGCTTGGGTGGAGAGCGTGCCCAGGAGGAGGGTGATCCGATTGATGAGTCCAAGTATAGAACCAAAACTTG
ATCATGAACAAGTTGAAGTTGATACTAAAATAATTGTGTTAATCTTTTTAAACCTTTTTTTTTGTTAGAAAAAAAAAGGA
TGAGGTTGAATGCTTTGTTTGTTACGTCTATAGTGTAGTGTACATTATGGGTGTATTTGGTATATGGATATTTATTTTTT
ATTTTTGTAATATTCATGTGTTTGGTAGGTAAGCAGAAAATATACGACAAGAAAGTCGGAGCTAAGGCCCAAGGGTATGA
GGGTGGTGAGGGGAGGGTTATAAGGGTGGAGATAGAGATATAGTCTAATTGAGGATGGAGAGGAGATAATCATACTTATG
GAATTAATTTGTTTCATTGTTAGATTGTATTAAATTTCGAGGGTGATGCTCAGCAAGAGAGTTTTCATNNNNNNNNNNNN
NNNNNNNNNNNNNNNNNNNNNNNNNNNNNNNNNNNNNTTCATCACTGTATCACAACTCATGCTGGTATAATTAAGGGGGT
TAATAGCTTGTAGCCAAATTTTAAAATGGCATAATATATGGTGTTTTTATATTTGGTCTCAATTGTCAATTTTTTAGTTT
AGGATGTGTATAAGTAAGATATTTAAATTATTATAAAGTTAATAATTAGTAAACATGTGTTATATGATGAATTTATATTC
TACATAGCAAGTCGCATTTAGGACGGCGTATATACTTGTTTAATAGTGTAGTTTCATTTATATGGTATGATGAGAATAAT
TTATAGTATGGTGGAATAGTGTATACGCCGTCTTATTTCTACCTTCTGGAGGAACCCACAACAACAAATCATACGATATA
AACGAAGGAAAAATGAACTAAGTAATAGCAAATCGAAGAATAAAAATAGAAGGAAAATACTAATAATAGTACCCAAAAGG
GAAACTATATAGAGCATGTTCAACAATTAACTAACCTTTCTTCCCTAATCTTAATTAGTCCATCTAAATAAGATTTAATC
TCTTTAGCTAACTAGCTAATCTTGCTAAAACTCCAACTAATGGTGCTGAATTAGCAGTAGCAGCCTCAGCTTGCTTATAA
TTATCTCTTGAATCATTATATTGATCACTATTATCAGGTCCTCCAACAATTGCCCCAACTAAAACATTTGGATTTGGTGC
ATTTCTATTGAACCATTGATCAAAACCTTCTTGGCAACCCACTGGTTTTTTGTCTTTTTTAATTGACACAATTGATGCTC
CTCTATGATGAACTTCTTGTGGATAATTTGTACCAAATCCAACCATGTAACTCATTTTTTGGGGGTTTTCACCAAGTAAA
TAATCCACCTGAAAATAATTGGAAAGTTTTTAGTAAAGATAATCTAACTAGATTTTTCTACTTATAGACATCGATATAAC
AACATGTTCAGTGTAATTTTATAAACAGGGTCTGACATCTACAACATGTTCAGTGATATAACTAGATTTTTCGTATTGTC
ATGTCACTAAAAGAATATCTACAAGTAAACATCTACTTAACTGTCAGATTTGTAATTTTGAAAATAAGACAGATTACCTG
AGATTTAACAAAGTTTATTAGTTGCGAAGGCTCCACATTTCCACTAGAGCATTGTAGAGAATTTTTAGTGGCAGATAATG
TATCTGCATAAGTTGTTATAACAAATGTTGCAGTTGTGACAAATTGAAGATTATTCCAATAATCCCACCATAAAAGTCCT
CCATTAGTCTTCTGTATATTGTTATGTCCCTTTTGTATACAATTGCATATAAATTCCTCTGCATTTTTCTTGTATTCATT
CAATAAAGTACTTTCATTTCCTGCAAATTTATTCTCCAGCAGATCCTGCAAGAAATTAATAATGTGTGAGCGAATCACGC
GAGTTTAACTTCGGTACGCTAAGCGTATGAAATGGACTTAATTGATGAAGATGGTTCAATTGACATTCCTTTGTCTATAC
AAATAAGATGTGGATTCAGGATTTGAACTAAAACTGCTATTTGTATCTCAATTTATGTAGCATCATTTAATTTGACATAA
AGTTTAAGAAACCTTAGACGTGTGAATGTAAGTCATTTCGTTAAGGGAAAAGAGAAATTATAAAATTAAAGTTTATTTTT
AATTATATAAAAATGACTACTTTTAGGATGGATTAAAAAGGAACGGTGATTTTTTGAAATGTGATATTCTAGAAATTTTT
GTTAGAATTTCTGATTTCGTCACTTTCTAATATTAACATAAAAATATTACCTTGGCAATGAGTACTTGAGCACCAATATA
TTTGTCATCCCATGAAAAATTTAATCTGGTCCCTCCACAACTACTGGACTTTTCATTAATGTAATCCAGGTATGTTTTGT
CTTGGGTGGCTTTATACAACCAAACAGCAGCCCACAATAGTTCATCCTATTTGAAGCCCAAATAAGAAGGGAAAAAACAT
ATATATACAATCAAATTTCTCTGTAATGACGATGTTTGTCTAAATATCGTTGACAGTTATAGCGAAACGTTATTATCAAG
AACATATAATATACCATAATGTGTGAAAATCAATTTTAGTAAAAACTTGTCTGTAATATTGAAATGTTGTTATAGTAAGG
TCTAACGGTACTCGATAGATATCACTATTTGGAAAGTCAAACAATAAGTTTGATTTAATCCAATTTAAACTTCAAAGATT
AATTAGATATGTCACATTAATCGAAACGGAAAAAGTAGTTACAATTAAGTTTATAGTTTAATTGTTTGAATCACCAACGA
GACAATACAACTCTTCATTTATAATATAATAGCATAAATATTTATTTTAAATATCGTCATATAAATTGAGATTACCTCAT
AGCCGGAGCTACCATAGAATTTACCGGCCACAGGAATGCTACTTGTGTACACGCCTGGAAACTTTTTAGCAAAATCAAAT
AGCTGCAAAACAATGCAATAATTAATCAACATTTGACTCACGATAGGTTTATTGGAAGTTCCGACTTCAAAAATAGCTCT
GTAATACGTAAATCTGAATTAAATCAAATAAATATAATTGACCAATATTAGCATATAATACTTTTTTTAGAAAAAGAAAA
AGAATTTTTAGAAAAAGAAAAAGAATCTTCACACAAATAATTGAATAAATTATTATTTGTTTTCTAAATGTATAAATAGA
TTATACATGAATTATACATATATATCATATCATATTAATTATTTTAATTTAATTAATTATGTGAACAAGGTTATTTTTCT
CTTCCAAAAAAAGTTGTTTTGTAAGTATGACTTATTACCTAATCAATTCCCATAATCATTACTCCGTCCGTTTCATTTTT
ACTTGACCCTTAACACTTTTCTTTAAAAAGTATTTATTATGGGTCTAAATTAATGTAATTAATTACGTATTGAAAATTTA
ATTATTAATTTTTTTATATAATTATTTAATAATAAATATTTATATTTTAAAAAATCAATCAATTTAGCTTGATTCATTGA
AATTTGCAAGTAAAAAATATATGTCCTTTTTTAATATAAAAAAAATAAATCGAAAAAATCTTTTATAGCGAACGCATAAA
TTTTAAAATTATTACTATATCAAATAATCAATGCATATAATTTATATATAAGTATTATTAGTAAGAGCTTAGTTGTCACC
TCTTTGGCATGAGTAAGAAGCTGATTCGAGTAACCCGAATCAGATTCCTTAAAAGCAACGGCCGCAGCAGCCAGAGCTGC
GGCCGTTTCTCCAGCCAGGTCAGCACCTGGGTGTTGTTCATCAATTTTGTAAACACTCCTCGGCGTTGTCATATCTTCCG
GCCTCTCCCAACACTTATGATCGGAAATTCCCTCTCCGATTTCGCCATATAAAACATGAGACTCTTTATGTGCTTTGATG
AAATAATCAGTGCCCCATTTGATTGCATTTAGAGCATTTTTCAGTTCATTTTTTGAATTTAATTGAGATTCGAATTCAGT
TGCGCTCCATGCTAGCATTGTTATCGTAAATGCCATCGGAAACCCGAATTTTACGTTGTCTCCTGCATCATAATACCCTC
CCGTCAAATCAATCTAATTGAAAAATTGAAAAAAAGAGAGGTTAAATCATAAAATTACATGATCGATGAAGATTTATATA
ATTTGTATAGTGACAAATGAATCTAGAGTTTTTGAAACCAAACCTAGGCATATGTGAAAAATCAATAAAAGTATACTAAC
ATTAGGAGTAATAAATAAATGTGAAACTCGTAAAATTAAAATTTTAGATTCGCTTCTGACATTAATTTGTTTGGAAATGT
GACATATAATAATTATTGTTGTTTGTGCTAATTGTTCGCTCCCTAAAAGAAACGCATACAAGCATAACTATTATTTTTGG
ACAATGGACTTATGGATTGAGTCAAATTAAAAAATAATTAATTCAGTTGAACCGTTATATTGATTTTATATACTTATGTA
AAATAAGTCAAATCAGTTGAAGTCGTTATACTACGACATTCTTGTTTTAATACGCGAAGATGGTGATGAATCGTTCTCAT
ATATTATCAAAATCTTTTCTATTGTTCTCTGATTACGCTAAATTTTGATACAAGAAAGAGGGCCTAGTGTGTACTTGTGC
AAAAAAAAAAATGTTTGTGTGATTTATGTGTGTCGATTGTGTATCTATAACTCTAGATTTTAGATTCCCCTCTCATAGGA
AGGAAACACTTCCACGATTTTGCTTAGAACTATAAATTATAGATTCATCTGAATTCAAAAATTTAGCTAATCGAATAGTG
TATATAAGTTAAGGAAAATTACTAACCACAAATACCCGATTCCTCGAGAAATGATCAAATGGGCTATACAAGATTCTATA
ATTTCGAACTCAAATGATAAAATTAAAATTCTGAATCTGTCTCTAACGTTTACGTACCCCGTCGTCTTTACCATCTTGAA
GGGCTGAATCTCCACGCCATTGTACACGTTGATTAGAAGGCAATTTTCCAGATCTTTGTGCTTCAAAATACAATAAAGAT
TTTGTAAGTGCTGCTCCATAATCAATTGAAGCTGCATTTACAAATAAAATCACAAGGCAAAAACCAAGCATAAAATTATT
TGTTGAAGACATGGCTAATAATAAAATTATATTATTCAAGAGAATTTTTTTTAGTTTGTGAGTTCTCTCTAATATAGTTT
GAGGATATTGCATGATAAGCATATATATATATATTGAGAGTTATATTTAAGACAAAAACTCTATTTATGAGACATATATT
TTTTGTATTTTTTTAAACTCCAGAAAGTACTTTATGTAGATCGTAAAAATAAAAAGAATTTCTTATACTTTATTTATTAA
ATAAAATGGCCTGAAGAGGCCACAAAATTCATTCTTAAAAAAAAATTTAAAAATATAAGAGAATTTTGGAGGATCCTACT
AATGAATTGGGAAAATGGAAAGAAAATCTTTATCTACTACGTATAGACAATCTTAACTATTGAAAAAAATAATTCAAATA
TATTAGCGATTAAAATAAATAAACTTATCCACACTCGTTGTTTATATCAGATTAAATTTTTATTTAATTTAACTCTGGAG
TCGAGGAACATCACAAGTCAAAGGGAATATGGTTTATTTCCACTTTGAGTGTTATATTCTAATATTTAACGTATATTTTG
TTCATAGTTTATTAATATCATATATATATTATTATTTCGAAATAAAGCTATTCAGGAACAAATGAATCGTTTATCTTGTA
ATCTAACTTTAGGGGTAAGAGAGAAGACAAGAAATAGACTACAGAAATTTCACTTAAAACATATAGTTTTTTTTTAAAAA
AAAAAAATCAATAAAAATAGCATAGTGTACATGGAATACCTTTTTTTTGAAAGAAAATATTTTTAGAGTTTATCATATAT
GATTTTCAAAAAGTTTTTTTTTTCCGAAAATAGATTTATAAAAAAAGAAATTTTAGATTTTGACCAGTTTGAATTTTTCT
AGAAAAGATTAGTACACTGTTGCAACCCATGTGAACTTGAAAAAAAGATAGTACCATGCATATGGATAATCTGTTTTCAC
CATTTGAGATGTTTGAGTCATGATATGTTATTAAGAATAAAATTTTCTTCGATGGGAGCGCTTTATCTTCAAAGTAATTT
TAAGATAAAACTTCGAATAAATTAGGGCAATAATAGGTAGCAAACATCGAGCAGAGAAAAAAATATCGAGCGAATATACT
AAAAATTCAACTACCCTAAAAAAATATTAAATAGGTATGCGATCAAATAACTAGATGAGATTAAAAATGATCATATGTAT
CCCTCATCAGAAATGCAACACGCATTAAGGATAAAATGCGAGAAATTGAAATTGGATCATAGCTTGTGTCGATCCGTTAA
AATTTATTTTCCTTCTTCTTTATGATCGCTCTTCTATTTCAAATATTTATTTTCTTTTTTAGTTTTTTAAAGTATTTTAC
AATATTCATTTTCATTTCAAATCTAAATTCTACATTAATTACAGAATATCTATAAGGAAAATATCACACACTTCTCATTT
TGAGTTATAACCAACTTATCCCTAAAAAAAAAATCAACTATCTTAAAATTCAAAGTTTGAATTGAAAAATTAATTTATAC
TAATTAACAGTTATAGACTTATAGACATAAATTAACAATTATAGACTTATATCGTTCCACACAAACAAGGGAGTTCAATT
TTATTTTTTTGAACATTTCTTCATAGATACCTTATTACTAGGAGTAGGGGTGTACAAGTCAAATCGTAAAGTCAAATCAA
ACCGGAAAAAAATTCGATTTGTGGTTTGGTTTGGTTGTTTTGGCAGTTGAAAAAAAAAACCGACCACTCTTGGTTTGGTT
TGGTATTAAAAGAAAAAAAGTCAAACCGAATCCAAACCAAACCGACATAATATATATATATATATAAATTTTATTTATAA
TCTACTTTATTAATATATTTTTAGTTAGTTTATAGTTTCCAATGTTTATATATTTTATTTCAAATTTGGGCTTGTAAATT
TTGTAAATATTATATATATAATTTTATTTTATTTATAGATAAAAAATGTTATTTATAGTCTACTTCGTTAATATATTTTT
AGTTAGTTTATAGTTTTCAATGTTTATATATTTTATTTCAAATTTGGGCTTGTAAAATTTGTAAATATTTTATTTTGTAT
TAAGATCCGAAGTTACAATTATATTGTTATAGTTTTTCAAATTCGAAGTTAACAATTTACTTTGTAAATATTTCATTTTG
TATTCAGTTTGATTGTCCTTTAATCTTATTAATTTAACATAATGAACATTGATATTTCAAAAAATATATATTTTGTACTC
ATGTGAATTTTACCGTTTTTACAAAAAATTCTATTCATTTAACATTTCTTAAGTTTAGCTTATCACACAGATAAATGAAA
ATATATTTGATCACATTTTCAAACATCGTATAGTTGTAAAAAACCGAAATAACCAACTAAAATCGAAACCGAAAAAACCG
ACTTTGCGTGGTTTGATTTGATTTTTAGATTTAATAAACTGACATAATTGATTTAGGTTTTTTTTAATGAAAAACCAAAC
CAAACCGACCTATGTACACCCCTAACTAGGAGTGATGAATGAGCCGTTTGAGTTGAATTTCGACACATTAAAACAGACTA
ATTTCATAAATGAGTCATTGTTTAATTTTATCCAAAAGTTATAGGAAAATTACCTGAATATACAATTTATTTTACCATAT
TTTCTAAAAAAAATTATCATTTGAAAAAATTACAGAAATCTCTACTCACTCCTATTCTCGAATACATCACTCTTATGCGA
TGTATTGGAACGATGTATCACGATAGGTGTGCCTTGTATCAACAAAGGTAATGTATCGGGACGCGATGTATTGGAACGAT
GTATCACGATAGGTGTACCTTGTATCAACGAAGGTAATGTATCGGGACGCGATGTATCGAGACAAGTATGTCTTTTATCA
ATAAAAGTAATATATCAGAACACAATGTATCGGACGTTGAGTGATGTATCCAAATCGGTACGTGATATATCGGGACATTG
AGTGATGTATCTGGAAGCGGGACACGATGTATCCGAAATCTTAAATTTTAAAGGATTTTTGTAATTTAAAAAATAGTAAG
GATAGGATGCTATTGGCTCTTAACACTATGAGATTTGTGTAAAATATACGTTATATTGGCTTAGTTGGGCCGGGCATTGG
TTAAAATATCATAGCTCAATTCGTAAAACTCTTGCAAAATTTTATTTTTTTGATGGTTTCTTTGACAATTTGTTTGATTA
TCAAACAAAAATATTTTTTCTCTTTATTATAGCTATATAACATATCAAATAAATATGTAGTATTATAGCTATATATAACA
TATCAAATAAGTTTGTAGCTATCAATAATAATTTGTGGTGGAGTAGTAAGTACTCCTTCATTCTTAATCAGAAGTCTCGG
GTTTGAGTCCCTCTAGATACAAAGTCGACTTTGTTAGGGAGTACTTTACCCAATTGGGACTTCCCATGGCGAGTTTGGAT
GTATACAATATAATACATAATAATGACATTTCACATAAAATGAAAACAGGACACAAGCACTGGCTCAGCTTCATACTTAC
AATTTGCATCCATCCATCATTAATCTTCTTTTGAGTATAATTTTTCTCAAATTTACAAGATGAGCACAAAATCACATTGT
CCAACTCTAAATCAACTAGTACTAAGAAGAACCAACAAAAAAATGTATACACAATGGTATATCGGTTAGACTTTCTCAAA
CAATATAAACATGTTTAATTCTCATTGACGTTCTTCGATTTTCAAAACATCAAGAACTTGACATTATACGAGTATACAAA
AGCTCGTTCCACGTGTCGGGCAATCCCGGGAGACACCAATGAATACAATCAGCATACATAGCTGGATCAGCTTGCTGCTC
GGGAGTTAGCATTTTGCCTTGTCGAATTGTGTATAATGAAGTGTGTGCATCTTTTCTATACTCTGATATACGTGTGATAT
TCATGAAATATACAGGGAATTTCATTGATTTTGTCACATTTGATGCTATAGCAAATAGCCTCTTATCTGTTCCAACATTT
AGTGGCATTGACATGTTCAATACTGGTGCTGTCTCCTTTGCACATTTTATCCCATTTGGATTATTCCAATCCATACTCCT
GTTTTCATGCATTTCCATATAATATACAACCATTATTAGTTCACTTTACAAGAATTGCAATTCATCAACCAAGAAAGTAC
TCAAAGTTTTATGCATCGACGATATAATAAAATATTTTGTACAATCATCATGTCATCTAAAACATAATTGTAGGTGATTC
TAGCATTGGTTTGTAACCTAGAATGAAAGATAAGAAACCTATAGGTACAATATAAAGTCACGTTCCAATTTATGCGATAG
TATTTAACTAGATAGAATCTCCGAAAAACAAAAAGTTAAAGCAAGAAGGAGCACAACACAAGGAAGATTTAGAAATTACT
TGATATGCATAGGCGACATGCTCATGAAGAAGACACGTGTCCTTTTGGGATCTACATTGTTTTGCACCCATTGAGACCAT
GTTGTCAAAACTCTTGTATAAGCTATAGTCCTATCAATCTCATCATATTCTATCGATCCTTCATCAAATGAGCCTCGTCT
ATATGAAAATAAATAAATAATTAGAAACATAAATGTTAAATTAAGATTACAGATAAGAAAATGAAGTTGACTATTTTTTA
AAAAACAAAAATTTGTTAGAAACTTTTACGTCTAACAAAGCTTACAACAAAAAGTAACTCTTGAGTAATCTTAGTAGCTC
AGTTGATTGACTACATGAACTTTCACCTTATTGAAAAGCAACCCTCGTATTTGCAAATTTTAGATGTATACAATTAATAA
TCACGAAATAGTTAATGTGTAATCATGATTTTTACACCGAATTAATATATGTTATGGGTAAGATGGTGAAATTTTCACCG
TCTAGGTAAAAATGTTAAGATTTCAATTATTTTATTACAAATAAATAGTTTGTTTTTTTGAAGAATTATACTTACAAAAC
TTTCATGGTGCCACCATTCATCCACCAAACGTAAGTGTTGAATATAAGATAATCCACATTTTTCCAATTATTGCCATGTT
TTTCAATTGATTCTGGCATGATGAGTCTGGTCAAAATGCTATGTACTGCTGGATCATCTGAATTTGACTCCACAAGATAT
GGAGCCCAATAAAATTCCACCGTGGCATTATATTCCTGCAATATTTACCCCACATATTCAGTGTTATTCCATAAGTAAAT
TCGAAAAGGATGGTGCGTACGTAGACGTTGCCCTACCTTATAAAAATAGAAAAATTGTTTTCCGAAAGACCTTATACTGA
AGTAAAACATATATGAACAATTTTCTTTGGCCGGTGATAGTAGTTCAACTAATAAAAGAAAGTTGCAAATAGACATAAGC
AACGTACAAGTAATAGGTGAAAATGGGCTTAAACAGCCAATAAATCCATGTTTATAGATTATCTAATGAAGTGATGCTAA
ATCATTAGTTAGATATATAATCAAAAAGTCAAAACTACTATCCCATGCTCATTAGGAATAATTTATGAAGTATCATTAGA
GTCTAATTAACATCCCAAAAAATGAAATATAATTCCCTCTTGTACCAAAACATATTTATTTTGTTGAGTATCTATTTTTT
CATGTATTTATTTGAGTAGACCGATTCAAATTTGAACTTTATGATTCCAACTTTCGAGTTTGAAGTTTTATCACTGAGAT
TACTTATTTATTTGTACTTCTTGTGGAGTTTTTAGCACATACAAAGAATTTGAATCAAAATTACTGAATTCTGATGAACA
TCCATAACTTACATGTTACATCCATCCCAACTCCCTCTAGTTAGCCTCACGCATCACTCGAATATATACATCTCATAATC
ATAAGAGATTATCACTATTTTACCCATGGTATATCCCACTTATTTGATAAAGAAAATCCACAAAGGTATACTCGATCTTT
GTAAGGATATATAGTTTAGAAATAGTACAGTCTTTCATATTTATTAAATTTCGTGTCTAATTAAACTACATACATTAATT
GAAACGAAGGGAATAACAAACTTTTTTGGCTGTAAATATATAATAAAAGAAAGTTGCAAACTATTTTACAAGCAGACAAG
GATGGTGTGGCATCTACTAAGTTAATTAAAATATCAAAATTGTGCTAAGCTAGCAACTTTTGGAAATTTAAGTGTCATAG
GTGACAAGGATAGTAGAAAAGCTAACTATATAAATACTAATTCAGTTGTAACCATACCAATTAATCAATGTTCTTACTTT
ATAGATTATCTAATTAAGTGATGCTAAATCATTAATTAGACATATAATCAAAAGTCAAAACTACTATCCCTTCATGAAGT
ATCATTAGAGTCTCAACATCCCAAAAAAAGAAAATATAATTTCCTCTTGTACCAAAACATAATCATTTTGTTGAGTATCT
ATCCTTCATCTCCTTATTTTAACATATAAATTCAAAATTTAAACTTTATGATCACGAGTTTAAAATTCTATCATTAAAAT
TACTTATTTATACAAAATATTTGAATTAAAATTACTGAACTGATGAATTCATAACTTGCATGTTACATCCATCCCAATAA
CTCCCTTTAGTTAGCTTCGAGCATCACTCGAATAAATACATCCCATAATCATAAGAAAGATAGTGGCCACTAAGCGAGGT
TCTTTCGAAAAATTCTTTTTCCTTCCTAATTATGGTACTCATGATTGATTTGAGGATCTTACTTTTCTATCGTATTTTAT
TTTCTCCATTTCACGAATCCCATTAGCCCCCATTGAATAAATTTTAAATACCGAATAATTAAAGGAAAAACAAAAATGTA
CTCAAACTAATAGAAAGAAAGAATTATAAAAATACCTCAATCATGAAAACTGATAAATGTCCAATCTTTTTATATTTTTT
CCAGCTGAAAGGAACCCCAGATTGAAGCAAACAAATCATAGATTCCCATTGGTTCCTATTTAATGAATCTCCCACAAACA
TTAATCTCTTATTCCTCAGCTTTTCAAGTAGCAATCTTGCTCTAAACCTGAAAAAAAATTAATCACACAAATATTTTCTT
CAGAAAAAATAACATATTGAAAATTCAAGAAAATGATTCTTTATACTCCATGCATTTCAATTTGATTGTTCGAATTTAAC
TTGACACTTTGACTCTTCTAGAGTTATCCAAAGATATGCAGACAAAATATCCTTTAATATTATTGTTAATATTACGTGGA
AAATTGAAATTAAAGAGTTACAAAAAAGGGAAGAAATGTTCTTTTTCAAACGTACTAAAAAAGAAAAAGTAAGACAAACA
AATTAAAATGAAGCTAGTAATTACTTGGGTAAAAAGCAATCTCTTGGCTGCCATTTCCACTAAAAAAGACTTTTGAATAT
TTTAGTCCTAAACTAAAAATAAGCAAAATGTACTAAAATACCCTTTTATAAAAGAGTTGTCAAAAAAATGAAAGAGACGT
TCTTTTTTAAACATGCTAAAAGGTAGAGTAAGATAAATAAATTGAAACGAAACAAATAATTACTCGGATGAAGAACAATC
TCTTGGCTGCCATTTCCAATAAAAAAAGACTTTTGAATGTTTCAGTCTTAAATTAAAATTATGCAAGATGTACCAAAATA
CCCTTTAACAAAAGAGTTATCAAAAAGGAAAAAAACTGATTTTTTTAAACGTGCTAAAAGGTAAAGTATGAGAAACAAAG
CTATTAATTACTTGGGTAAAGAACAATCTCATGGCTGTCATTTTTAATTTTTTTTAAAAAACTTTTGAATCTTCTCGTCT
TAAACTAAGCTTATGCAAAATGTACTAAAATACCTTTTAACAAAAGAGTTGTCGAAAAGAAAGAAAAACATTTTTTTTTA
AACGTACTAAAAAGGGGGAAAGTTAGACAAACACATTCAAAGGGAGCGAGTAATTACTTGGGTAAAGAACAATCTTTTGG
CTGCCATCTCCAATTCTGAAACAAAGAATCCTTTCTTCCATTCTTCAAACAAGTAACTTGTTCTGTTAGAAACTTACATT
CTTTTTCTTTATAAATTGGATGAGTAACATTATCAAAAACCCATTGCCCATTAAAAAGATCACAACTTTCTGGTGGCAAT
TCAATTTCCTCTTCTTCTTCATTTTCACTTCTTGAATTTGTCAAAACAGAGGTATTTTGGCTCTGTTTTCCAAGAATCTT
GGAAATTTCTTGAACCCCATTTGATTTATTTGAAGAATCTTCAAGAATTTTGGGGTTTGAGATCAATTGGAAATGAGCAA
TGGACTTGATATCTTCATTGTACATGAAGAACACAAAGAAGAAGATTGAGAAAAGTATTATGCATAATTTGTGGCCATTT
CTGCAATTTTGTTTCATGTTGAATAATTTTGGAGGAGAAAAAATAGTGGCTATTTTGCTAATTTTGAGTTGGAATGAATG
CATGAGGTGAAAGTAGTATACTTACTTATTATATAAGTAAGAAAAGAGTGAAAGAAATACTAACATATAGATACTAGGAG
TCGTGGTGTACTACTGGTGGAATTGTTTCATCCTTAATTAGAGGTTTTGGATTTGAGCTTTGATAATGGAGAAATTTTGT
TAGGAGCGTCATCTCCAAATGGACTCTGCAATGTAAGATTTAGATTTAGTCGGACTCGAATGCGTGTTTCGGATATCGGG
AAAAAAACAAAAAAAAGTCAACATATGAATAAGTATTATATTTTTAATTATAATTTTTTATTTGTTTAATGAGATTTGGT
GAAATGGGATTATTTTTTTCTTGCAAGAAACTGAATTTTGAGTATAGGATGATTGGGAGGCATGTCTTTCTCACCTTCCA
TCTATTTAAAACTACTCTAGAAAACTAACTACTACTGTAATTTGTTGTATTTAAATTAGGGAAAAAGGTTTGATATATCC
GTTTAAGATTTAAATTCGATATACTTCTTATTATAAACAAATATGACTTAATGCAATGTTCAATCTAGAAATTATATTGG
ATTATTCACAAATTATGTTGGATCGTTATTTTTTAAAGTTTCAAATAAAGGATGAAATAAACACAAGCTATTGATATGAC
TTCATGAATGTGCAACCTGACTCAGAAAATTATATCGTATCGTCACAATTATTTATTCAATCATAAAATATACCAACTTA
TATTTCAAGATTAAATATATCATTTACCTTATCCTTACGTAAAATAAAACACTTTTTTTTTTAATAAATGAAATAGAATA
TCTTGTCACCAACAATAGATAAATGGATGATTAAAGGAGTATTTAATATCTTGTCACCAACAATTCTACGTGAGGGGTAG
TTAGGTCCTTAGGAGGTAAGAGGAGTTGATGCCACGATTAAGCAACTATTAAGGTTAAGGATCAAATTAGATAAATTTAT
ATTTGTATCATGTGTTTATATCAAAATAATTCAGCTTATTATGATGATAAGTAATTTAATAAAAATAAATTAACTTAGTG
TTAGAAGTGTTACATATAAATATGTGTTATTTATATGTTAATTTGATTTAAATATTCGATACAAATAAGATCTCATTCTT
CTTATGTACATGTGTTCCCAAGTTACTTAGCATGATATAGGTTGTAAATAGCGCTTCAGGTCATCACTCTGTCATATCCA
TTTCATTGTTGAACTATTAGCTTTAGTGCCAATTGTCGGACTAAGTCAATTAAAAAATACTCTTAATATGAAGTGATATT
CTACGCTTTATTGGATTAAGCTAATAAAATTTTACACAAGAAGCATCACTGCATTAAGAGTTTTATACACTACTTATGAT
TTTCCAATAATTTTCGCTTGTCAATGTGAATTTTGTTCATACGCCCACCGTGTTATCAATTAAGTCGTTAAAAAAAGAAT
AATATATTTTAATATTTCAATGTGTATATATATATATATATCAATTAAGTCGTTAAAAAAAAGAATAATATATTTTAATA
TTTCAATGTATATTATATATATATATATATATATATATATATATAAACTATTATAACCATATAAATGTTGTGTTATATGT
TTATTAAGATCATAATTTTTTTTTAAAAATATATTCAAATTTTATATTGAGTCAAATATCACAAAAATTAAGATGAAATG
TTATATGATAAAGTATATATTAATAGTTTCACTTTGTATCACTACATGCAGTTAAAATTCACTTCAGCCTTTACAATTTT
TTTCAAAAAGATTATTATTTTAGAGTTTCAAATTTTCAGAATATAATCATGAAACTTTATTTTATTTGAAATATCATAAC
AATAATTATTTTTTGATAACAAAATTGATTAGTGGGATCTATATCTACTACACAAGCCACAAGTTGATCCAATCCAGTAG
CAAGAAGATGTAAAATCAGTTCAATTTATATGGGCCCATCCTTAATGTTAGACTGGCCCATAAGTTTGGAACTAAGAACA
AAACTTTCAAATGTAGCAAGTTATAGTAGGTATTTATTTTCAAAAAACTATGTTATAGTAGGTATTTATTTTCAAAAAAT
TATAAGAAATAAGAAAATTTGTTAGGATTTGTTATACAAGAACACAATGTGCAGTCGTTTGAAAAGTTTTGCTTAGGCAA
AGATTGCTATTATAGTTTTAATATTCTCGTTTTTATTGATTTTTCGTATGTAGATCAATTTCATCAAACTATATTAGATT
ATGATGCCTCTTTTTTCTATGTCATTTGATTTATTGCTGTCAAGATTTGCAATTATTAGCTTATATATATATGTATGCAA
AATTGTCAAAGGAGCTCTGTCGTCAAATGTGCTTGACCTTTGTTTTTTAATTTGACACGTGTTCGATAATTATANNNNNN
NNNNNNNNNNNNNNNNNNNNNNNNNNNNNNNNNNNNNNNNNNNNNNNNNNNNNNNNNNNNNNNNNNNNNNNNNNNNNNNN
NNNNNNNNNNNNNNNNNNNNNNNNNNNNNNNNNNNNNNNNNNNNNNNNNNNNNNNNNNNNNNNNNNNNNNNNNNNNNNNN
NNNNNNNNNNNNNNNNNNNNNNNNNNNNNNNNNNNNNNNNNNNNNNNNNNNNNNNNNNNNNNNNNNNNNNNNNNNNNNNN
NNNNNNNNNNNNNNNNNNNNNNNNNNNNNNNNNNNNNNNNNNNNNNNNNNNNNNNNNNNNNNNNNNNNNNNNNNNNNNNN
NNNNNNNNNNNNNNNNNNNNNNNNNNNNNNNNNNNNNNNNNNNNNNNNNNNNNNNNNNNNNNNNNNNNNNNNNNNNNNNN
NNNNNNNNNNNNNNNNNNNNNNNNNNNNNNNNNNNNNNNNNNNNNNNNNNNNNNNNNNNNNNNNNNNNNNNNNNNNNNNN
NNNNNNNNNNNNNNNNNNNNNNNNNNNNNNNNNNNNNNNNNNNNNNNNNNNNNNNNNNNNNNNNNNNNNNNNNNNNNNNN
NNNNNNNNNNNNNNNNNNNNNNNNNNNNNNNNNNNNNNNNNNNNNNNNNNNNNNNNNNNNNNNNNNNNNNNNNNNNNNNN
NNNNNNNNNNNNNNNNNNNNNNNNNNNNNNNNNNNNNNNNNNNNNNNNNNNNNNNNNNNNNNNNNNNNNNNNNNNNNNNN
NNNNNNNNNNNNNNNNNNNNNNNNNNNNNNNNNNNNNNNNNNNNNNNNNNNNNNNNNNNNNNNNNNNNNNNNNNNNNNNN
NNNNNNNNNNNNNNNNNNNNNNNNNNNNNNNNNNNNNNNNNNNNNNNNNNNNNNNNNNNNNNNNNNNNNNNNNNNNNNNN
NNNNNNNNNNNNNNNNNNNNNNNNNNNNNNNNNNNNNNNNNNNNNNNNNNNNNNNNNNNNNNNNNNNNNNNNNNNNNNNN
NNNNNNNNNNNNNNNNNNNNNNNNNNNNNNNNNNNNNNNNNNNNNNNNNNNNNNNNNNNNNNNNNNNNNNNNNNNNNNNN
NNNNNNNNNNNNNNNNNNNNNNNNNNNNNNNNNNNNNNNNNNNNNNNNNNNNNNNNNNNNNNNNNNNNNNNNNNNNNNNN
NNNNNNNNNNNNNNNNNNNNNNNNNNNNNNNNNNNNNNNNNNNNNNNNNNNNNNNNNNNNNNNNNNNNNNNNNNNNNNNN
NNNNNNNNNNNNNNNNNNNNNNNNNNNNNNNNNNNNNNNNNNNNNNNNNNNNNNNNNNNNNNNNNNNNNNNNNNNNNNNN
NNNNNNNNNNNNNNNNNNNNNNNNNNNNNNNNNNNNNNNATTAGTTATATTAAATTAAATTATGGATAATATAATTTTTT
AATATAAGTGTTACTTAGAGTTTCAGTTTGCTCATAAATTGGCAATTTGACAGCCTTTTTCTAGCACAAACTTTTTTTTA
AATATCAAACATTTATTTGTCCAACTGGATACTCCTGTCATTGACTAAAAGGCCAACTTTCTTTTGTAAATAAAGTCCAC
CGCCCAAATAAATAACTTTCCCACTAATTTTAAAATTGTTTTATTTTTATTTTTTATGTATGCATTTGCAAAAGGAAGAT
ATAAAAATAATATTCTCAATTTTAAAGATTAGTATTAAAATTTTGTTAAATCATTAATTTGCTTAATTAGTTCACTCATT
TCTTTTGATGTTTCAAGCTATGTATTTCTTATCAAATGTATATATATGTATATATACAATAGATAAAATTGACTCAACCT
TTTAATTAATGCTTGATGAAAATCTATAAAAAGTGTTTGCAAATAATTAAAAATTATCAATACACACAAAAAAATGGAAA
TGTTAAAATAGACCAAAGCGCTCGATGCATAAAATATTCATTGTTCATCTAGTGTTTAGAGAAAAGTGACACCCAAAGAG
AGTATAACACTATAACAAAATCAACTTTTAGTGGCAACAAATATCTTCATTAACAAAGAGTGCTAAAGCTTTATCGGTAT
CAGTTAATTGTCATTGAATTCAATGTTGGGACATTTATAAAGAATGTTAATTGCCTCTAAAAATATATTTAACGACAATT
AAATTATCGCCGTTAATTAATTACCGTTAAAAATCATTTTTAATATAATATAATGTAAATAACATACCCCTAATACAACC
CTTAAGAGCTAATTATTCCGCAGATTGCAATATATTATTTGCTAGCCATCTGACTACCATTATCCAAAAAGACCTAATTA
ACAGACAAAGAAAAACAAAACAAAAGTTTCTTACAAGCAAGAAAGAAAAGGAAAGATAATGGCTACTTAATTTTTCCAAG
GTATTTAGGAACATTACTGCTCCATCTGTCCACTTTTATTTGTCATGTTATATTTTTCAAAATTAATTTGACTAATTTTC
AAAGTTAAATTAGATGATATTGATTTAATATTTTAAACAAAGCATTTAAATATTCAAAAACTATACGAAAAGTACTATAA
ATTGCATTTTTTCGCATATCAATATGATGAAAAAATATATCATAAAATATTAGCCAATTTTTTTTATCATTTGACTCTAA
AAAAAGCTATAACGATAATTAAAAGTGAACGGAGATAGTAACAAGACATCAGCCAAACTCAAAGAAATTAGTATTATTTT
TTCTTTGAAAATCAACGTCAACTCACAATCAATTAATGCAATATTATAAATTAACAACGACAATTTTCCCCATAATACAG
TTACGTTGCTGACTGCAAAGGCATTCATTAATGTTTAACGGCAACTAATTAATGATAAATTTTAATTATCACTAAATATA
TTTAAAATAATTTTTAACACTCTTTGTAAATGTCTCGAAAACCTCTAGCAATACTAAATCTAATGTTAATTAACTCATGA
CGATAAAGGCTACACCATTATTGTTAATATACATATTTATCACTGCTGAAAACTATTTTTACTATAGTGATTGTGGATAG
TTTAATAGAGTGTACAAAATAATATTAAATAAAGTGCATTAGTTATATTAGAATTAGTTGTGTTAAACTATTTTTTATTT
ATTATTTGGTTTAGTATAATAAGGATAGTTCTATTTTTACTTATGCTTATTTATTATTAATAGTCTATGCATTGTTAATA
TTATTATTTGCTATGTATTAGTTTTACCCTCTATAATAGTGATAGGATATATATATAACTAATAATGCATCTACCAGTTA
TCCATAGGCTCAAGATCCTACGAAATGAAAGATTAAATACTACCAATAATATGGATCGTTTAGTAGGATACATTAGGAAA
AATAATATATGCATTAGTTTTTTGTATTACTAATACTTTATTGATACACTTTTTCAATATAGTAGACATAATACATAAAC
GTACTATTTGATTTGGCCTTAACATCTCAATGACATGACCCTAGATAAAATGATTTGATATGATACGATGCTTAAAGACT
ATGATAGAATACTATTACCAATAAGGGTTGTAGAGTTATAAATACTTTTTCATTTTTAATCAGAGATCTTGAATTCAAAT
CCCTTAATCGTCTTATTGTCAGAGAATGCTCTACCTTCTAATATAAAAAATTTCGATATAAATTTAAATTTAATCACGCT
TTAATATATTAATCATTTTCTTTAAATTCACTTATGAAATTATACTGATATGTTATCTTTCTAACCAAACAAAAGAATGA
AAAGGAAAGAGAGAATCTAATGAAAGCAGAAGAATACGACAAAGTAAGGGCGGCTAGAAGGTGAACACGTGTCTATTGGC
AATACAAACAGAACCCACAAACCAAAAGACAAAAAAGATAATGGAATTTTGCCAACCAGCAATATTAATGGTTCTTATAC
TTTTTCATTCTCTTTTCAAATAGTATAATCATATTCTTTTAATCCCCCATCTAAGGTTCTTTACTTTTTTGTTTGACGTT
CGATATTTATAATAGAATCTCATCAAATTAATCATACTAAAGTTAAAGAATTCTCGTACAAAATGACTTCATACTCAGAA
GAATTCGAGTCTAAAATCCCTAAAAAGGATGAACGATAACTCATCACTCTGTCACAATCTTGATCGTTAAATTACTCTTC
CTTTCTTTCCCTTTGGATGTTGTACATGAGTAGTGAAAGAATAAATGTTGTCTATAAGTAGCATAGATCTCGAATAATCG
AATTTATATGTTTTGCTTTTTAAATGAATTGGTCTTTAATTTTTATTTTTTATCAATTGAATTTATATGTAATAGGAATA
AGTTTAGAAATTAAAGTGATATATGGATATAACTTGTGAGATATTATGATACGAAAATATAAATTTATGTTTTGTTGAAA
AGTAATTTTTGCACGAAAATAGAAGTGAAAGTGCAAATGACCCTATATCAAATCATGACAAAAATAAAAAATCATGACAA
AAATAATTATGAGATCAAATTTGAGACCTTTCATGCTCTAGATAAAAATTCTTTGAAATGAAATCTTTTGATATATAGGA
AATGTTTTATCCATAAAATATGACTTCTTCTTGAAATTTTGGATTAATTGGGTCTTAAAGTAAATATCAATGAAAAAACA
AAAGTTAATTTTATATTATTGTCTGCTAATTCCATTGTTGGATCCACCATTATATTGTTCACGTGGCATTTTTTATGCCC
TAAGAAGTTATATGTTAGTTATTAAGAAAAATATTTTATTTGGTGAGTTGAATATGTCTTTACCCCTTTGAATCACATAT
TTAAAAAGTTTATCATAATTAATCCTCAGAGTTAAAAAAAGAGAAAGAAAGATTAGTTCTTTTTTTTGGTATTTCTCACC
TAGTGTCAAATATCTAGTTTGAGAAGACTAATTTGAATTCGTATCAGAATATTTCGTTACTTATTTTGGAGCTCGATTTT
ATCTAAATTTGTGTCCATAAATCCCACTTCGAAGATAAAGTGCTCCTGTTTTAGTGATCGATCAATTCAAATTTGTATTG
AGAAGTTCAATTTTGATGATAAGGATCTCCTATTTTAAAGTTCGACTAATCTAAATTCACATCTGGAAGTCTTATCCAGT
GTCCAATACCTATTTGAGGAAAAACTAATTTGAATTCATGCCAAAATATATGACAACCTCGTTTTGGAGCCTGATTAATC
TTGTGTCAAAAAATCTCATTTCAAAGGTGAGTACTTCAAATTTAGAGCCAGACTAATTTGAATTTGCATCGAAAAATCTC
ATTCATGGAACAAAAATATCCTGTTTTGAAGCTCGACTAATCTAAATTTACATCTGAAAGACCCACCTTACAAAAACCCA
CCTTACCGATAAAGTACTCGAATCCAAAACATCTAATTAAAGACGCAAGATACTTATCCCATGACAACCTTTGGTAGTAA
AGAATAGTCGTTCCATTTTTATCTTATATGTGGAATAGAAGCACCACATAATTTATCAAGTATGTCACTTACAAAATATT
CTTTAGCCTACCATAAAATAAAATAAAACTAAGCTAAATGCCAATAAATTTTCATAAAAATGGAAGAGTTGTTTTTCTTG
ACTTTAACAACACAAAAGGACTATTCAAAATATCAGCACTAACTTCCCAACTTGTAACTATCAGAAAATAATACTCCAAT
TCATTAGAGCCATTCTTGACTATTAGTCTATAATAATGCAACTTGTTGTAAGCCATAATCTATCTAAAATAATAGCAAAA
GTACTATACTAATATTAATAATCAAACCACAAGAGGAATTTAGAAATAATTCTGATAAGCTCAATCAATATATTGAAATA
CAACTCCAATTCATTGAAGAAGATAAAGAACTTATTGTAAAGAATTATAAGAATATAACAAATGGCTCTTTTTTCAATCA
CTTAATTGTTGAAACAATGTGATTAGTTATCCTTCCCTATCCCATTTTTCTTTCCCCATATAACTAAGGGAATATGTTTG
ATGTTTCTTCCCTTGAAACTAATGGTTAAACTTATATCCAATATATCGATAAGAATTTCGAAAAGAATAATTAATTAAGC
CACGATACGCTCCTGGTCTATGTACATTTGTTCCAGCCACGGTGGAATGGAGCCCCGAACACCACCACCATACTTCTGCT
GCTCTGAACTGTATAGCCCAGTACCGGTGGAGGACACATCTTTCACCAAGGAATGAACCCACGACACGTCTGGCTCGTTG
AGTTGAGATGGTGTGATTGTTGATCTTGTTGGAGCACCATTTCCACCGCGAAAACCAAAAGATTGAGATCTCTTGAGCTT
GTTTGTGTCATCACTATTGAAGCCCCATTCCAATTTCCCATCAGGGGAGCCCCAATCTGATGACATCAAAGGTGGTGAGT
TAGCAACACCATTTGTTCCAGCACGATGCCCCATTCCACTACGGTCAATAAAACTCTGGCTACGCTTTGCAAAAGCAGCA
GACCTCGAGTTCATGACCGCTTGAGCCACTGCTGCTGATGAGTCAAATCCATAGGTTGAGGGCATCCTCAATGGAGAGGA
TGATTGAGGAATGTTGGTATAGCTTGATTGAAATTGGTTCATGTTTTGTCGCATCTGAAGCCCGGTTGGAGATTGCATCT
GGGAGCCGTTACTTGATACCTTAGGTGAGAGACCTTGCAAATGAGGAACCGATGGAGAATACAACTGAGAGCTGGTGGTG
GCTGTAACTCTCGGAGAAAGGCCCTGCAAGTGGGACAGCAATTGAGAATCCATTGATCCGAAAACATCATCAAGATTAGT
AGGCTTCAAGTCCGCCATCCGATTGTCCTTATTCCAATAAGACGGTGAAGAGAGACCAGCCATCTCATCTATCAATTGCT
GTCTTAGTTGCTGCTGCGTGCGGATGCTTTCCAAGCCAAGCATGTCCATGTCCAAATCCAAGTCCCGAGCGTTTAGAGAT
GTCTTTAGCCTACTGCCAGGAAGCTGTAATGCAGGTGGGGTGATGTTCACCTTGTTCTGCCACATGTTTCCACCCATTGG
AGACGAACATGTTACAGCAGGAGACATCGGTGGAGTTGAAGTAGCAGGCAGCAACATGGACGAAGAACCAAGCGCCAGAG
GGCTCAATGTTGACATGTCCATTGAACCGACTGGACTAGCCTTTGGAGAAGGGATAGCTGAACCAGTTGACGCATACAAG
GGGCGTAGCTCTTCAGGCTTGTGAGCAAAGAAGCAAACTTTCCTTGAGCACCCGGTCTCATCCTTGCAGAGACGGGTTCT
ATATTGGGCAGGATGAAGCCATGACTCAAATACACCATGAGCATACTCACACGAATCATTCTTTGCACAAACGCCTTTCT
TGAACTCGGGACATGGAACACAAGTATAGTTATACTTCCTTGGATCACGTCTCCTTGCGTTCTCCCCTGGATGAACAAAA
GGGCATTCAGTCCAGTCATGAGAATAAGCCCTTGAACATGGCTTAACCTTGAAACAATACATCCTGAAATCATCACTCCC
ATAAATCCCATCATTTATGTCCGGCAAGGAAGTATCGATCGGATACTCTTTCTTCTCGCTTCCTTCTTTCGTCATCTGGA
TTGCTGTTTTTCCTTCTTCCTCCTCCAGCTCAGCCAAGCACCCATTCAACAACTCCAGTGACTTCCTTTTCGAATTCCTT
AACGACTTAGGATAAGAAGCAATCACATCACAAGGCCTGTTTCCACTAGAATCACAAACATTAACATCAGCAGAAGCATC
AATCAAGATCTTGAAAACCTCGACAGATGATTCCGAGCCACCAGCTGCAGCACAGTGAAGAGCAGTTGCACCATCAGAGC
CACAAGCCCTGTTGACATCAACCTTACCAGTTCCAACAATATACTTCAAAATCTCAATACTCCCATACATGGAAGCAATC
ATCAGAGGAGTTCTCTCTTCAAACCCCATCTTTTTCGAACCGAATCTTCTCCCATACCAAAAGCTGAACTCATCAACAGC
ACAACCTTTCTCAACTTCACATATGAAGCTAGCAAGATCATCTGAAGCTGACAATTCAAGCAATTTTGAGCAATTTCTAC
CATGCCCATCTTTCTGATCCATGTTTAAATCAGAAGGACAAACTTTACTCCTTGAACCAGTACACATCAATTCCTGCAAG
TCATCAAAAAGCCTCAGATTTAGATTTGCTACTCCATCCAACACATAAAATCACAAATTCCAAAAGTAACAAACTGTATA
AACCTAAATCAATACTGTAACTCTTCCTAGATTTACATTTGCTACTAAATCAAACCCATAAACCTGTCAAATACTGAACC
AAAAATGTAACTTTTTTTCCCAAATCCAATGAACCCATCAGAGAAAACCCCACCAAAACAATAGATCTCATAAATTTCAA
CAAAATAAAGAAAAAACACACAAATAGTCAACAAAAACTGAAACCCATCACAAGAAAGTTACAAAGTCTCAATCTTTTTT
CAAAAAATTCCATACCCATAAACTAAATTTACATAAAAGGACAAAAACCCATACTAGAAAAGTAAAAAGTAGGAAAAAAA
AAATTAAATAGAAACCCATCTCACAACTAGTCAACAAGAACTGAAACCCATCACCAAAAAGTTTCAAACTTTCAATCTTT
TTCACAACATACTCCATACCCATAAGCATTTTTTACCATAAAAGAACAAAAAAAACCTAAATTTTTTACCATACTAGAAG
AAACTAAAAGCAATAAATTTTGAGAACAAAACAGTACCTTATAGATGGCTAAGGTTTATTTCTTGAAGAAACTTGAAAAT
CCAAGAGGAAAAAAGTAATGAATTAGTTGTAAGATTTGTGAGTTGTTATTTGTTTTGAGTAAATTTTTCTGTGAAGAAAT
GAGTGAGGGTTCAGAGGTATATATGAGTCAGAGAAAGGAAGGAAGGAGGAAAGGGTGACTTTTCTTCTTGGTGAGTTCAA
TTTTTTTCTACTCTGTTAATGGTCAAAGTCAAATCTTCAAAATTTGGTCCACTACATACAAGAAAATTATAGATATGGTC
ACTTATGTTTGAGATGAAGTTCAAAATAGCCCCTAAAGTATGTTATGGACACTTTTAGTCTTTTAAGTTAGTCAAAAGTT
AATACTTCTCATCTTCGTTAAATATAATAACATATTAAGTGTAATTCAATAAGTGGAGGTTGGATAGAGTAAGATGTATG
TAGACCTGATACATACTTTTTGTGGGGGTAGAGAGATTGCTTGCTTAAAAAAAGTGAAATTAAAGCAAGATCGAAAAGTT
CTATCGATCTAATGAAAATAAGGAATTTAGTGAAAAACTAATATCTAGAGGTAACGTTTTCGCAGTTTTTGCTTCTTCTT
TTTTTGTTTTTTTGAGAGTCTGATACAGTATTTTAGGTGCAATTTTAAATATTTTTTAGGTTTAGTGTAGTCTTTTGTAT
TCACAATACATATTTGATGAAATTTTTCTAGTGGTTTTGATTATTTAGTTTAGCATTTCTGTCAAATATTTAACAGAAAA
AGTTTGTTAAACATTTAGCAAAAACTAAAAGTACTACTTTGACGGTTTTAATTTGCTTGTTAGTTTGTTTCAAAAAAATC
TTTTTTTACAAGTCTTTTATTCCAATTTTTCATGTTACATGTATATGACCATAAGATAGGAAATAAAAATATATTTTGGT
ACATTTCATATATCCTTAATTTAAGATCAGAAGATTCAAAAATCTTCTATAATCTTTTATACTTCAAGTCAAGTCAAAAG
AGACAAACAAGTCGAAACGAATAGAATAACTTTTAATAATTTAAAAGACCTAAATTATCCAAGGTAATACTTAAGGGAGT
ACTTTAAACATTACCATAAAAATAAGGGACAAGTTCTGTCATTTTCTCACTAGATTACATACCACTTGTGTGTCTTACTG
GTTCCCACCTAAAGGCAAATGAAAAATTCAAATGCAAATTCAAGTGAAATTCAAATTCAAATGTAAATGCAAATTAAAAA
TGATTGAAATTTTGAGCGCGTCTTAAAAGTGGAACCCATCGCCACGTCAAAGCTCCAATATATCATTACGTTTCCTCCGT
TTCACTTTTACTTCTCCACTATACTAAACGTTACATTCACTTTTATTTATCTATTTTTATTTTAACATATCAAAACAAAA
AAATCAATTATTTATATTCAAATCATTTTTCAATAGCTAAAACTAAAATCAATTAATAGAATACCATAATAAAAATTGGA
CGTATTCTCTAAAATTCTCTATCATTTGAAAAAATTATAAAAATTTCTACTCTCTCATATTCTCGGATACATCACTTTAC
TCTATATATCAGGACGTTGAGTGATGTATCCGAAATTGAGACCGGTGTATCAAGACGTTGAGAGATGTATCTGAATCTGG
AATGCAATGTATCGAGATGTTTTGGGATTTATCTGGATCCCACCAAATTTAAGTGATTTTTGTAATTTTGAAAAAAAAAT
AGGAATATGATACAATTAGCTTTTAACACTATGAGATTTGTATATAACCTTATAAAAAATATCTTGATTAATATTATTTT
TTGAATAACATAGAAAATTTAAAGTGAACAAATAAAAATGAATAATCCGAGTAAAATTTAGACCGGCTCAACGGGTTTGT
CCTGTATCACGTGTGATATTGGCTGCATTTTGGTTTCTGAATTGTGGCAGACGCGCCCCCCCGGCCCGGCCCATGGTCCC
GCTGGTTATCAACACTTAAATAATTTGTTTTTCCACTTTTGTCATACTGATCCTATAAGGACAAAAGATTGACTCATATG
TCACAATTTAAAGGGTAAAAAGAAAGGAAAAGCTGCAAAATTAATTTTTACAACTTTTTTTATTCTAGTAACTTGAAGTT
TTATTGCAAAAAGTTGATATTTTCCTATAGTAGGTTTGGGAGGATTGGAAAGTGGACTTGGGTATGATTTTGGATAATTC
TAATATCTTAAGTTACTTTTTACGGTTGAGTTAGATTTAATATAGTGATAGAGTTCGGCCTTTAATTATTCATGTATTTA
GTATCAAATAGTGTTTGAGTGTGTAAGGGTTATGAATGAAATTCGACATCGGGGATGGATGAGTTTCTTAGACTCTTTAC
ATGGCTTGAATAATCATTATCTTATGAGCTGCCTATTGAGGTTGAGTCAGTTTCAATGTCTATTTAACAATTGCTGATTT
CATGATTTACTATTATCATTTTTTTAAATAAATTATTCTATATGAATCGCATGTGTGCATATTGATTGATTTAATGTGAT
ACTTGTTATCTCCCACCAACATAATCATGTATCGAGTAACTCGGTTCACTAAGAATTGAACAAATGAAATTTAGTATTTT
TTGCATGCATCTTCAAACTTTTAACTTGAGATATTAGTATATCAGTCAAGGTTCAATCCTTCTCCCTAGAAATTTCTGAT
TTTCTTTTCTCGGCGAGTGAAAGCTTGGCTCATGTTGATGAGTAAGACCCGATGAAGCTTATGTGCTAGGGCTTTCACAA
TCTGTTTTTCTTCAAGAACGTGAGATTGTCTGTTCTTTTTATTGATTGTTTATGATTCTTAACAAATTTCATTAATCACT
AGAGCACGCAGTATGCATCGATAATCCAAAAAAATTGAGTACATTAATTTCTTATTGAAGTCACTTCTAGGTGTTTGGAA
GATCTACCAATTGATCATATTTTCAAGGAACACAATTAGGTTATTGATCTTTTAACAAGTCATGTGTTTATAATTTTTAT
AATATAAATACTATACTTTGTGTTATATCATCATATTTTGATTTGTCATAATGTTTTGACAATTTCGTGGTCTTTTGTTT
TGAACACCTTTGACTCACACAACCACAAAAATCATATTAAGAAAGGATTGTATTGACTCTTATCTATATCTTGAGTTGCC
AATTCAGACACAGGCTTTTATAATTGACCTTTCACAATCAAAATGTCAACACATGCACTTATTTTTTATTATGACTACAA
AAAATATTTAAAGGATTATTATTAGGGCAAACCACATAAATCTCACTAGTTTAGTTCTTAATTATTAAGATTCCCAATAG
TTTCAAATATTACTTACTCTACCATATTTCATGCTTTGGATACATGAGTCTGAATTCATGAGATACATGTATTTGCCGAA
TTTTAAAATTGAGATACAAAATTTATTTATTTAAATGAATTGGTTGTAACTGATTTCCTTAATTAGAGGAGTAATTGAGG
ATTTTCAAAATACATAGATAATTAATTTCATTTTATTATTCTATGAAATAGTAAATTCATTAATATTATTAATATAAGAT
AAAAACATGTTTATCTTGGTAATGTAAATTTAATTAATTTCAAATTATTACTCTTAAAATAATAAATTCATTAATGTGAT
GTATCTATTATCAATATATGATGTATCCAACAAACTAAACACTTAGATGCATGAGTGTCATACAAGTACATTCATATGTA
TCATAGAAGTATCTAACATTAATTTCATGTATTTAATTTGTTATACGTATCTAGTATTAATTTTAGGTATCTATTTATAT
ATATATATATATATCTAATATTAATTTCATGTATCTTTTATATGTATCTAGCATTAATTTGATGTATCAAGTATCAATTG
CATATGTTATATCCAAAAACATGTATCTCGAATACATAGTAAGCATATACATCTAATTATGTGTATCTAAATATGGAATA
TACAAAAAGAAGAAGCATATACATCTAATTATGTGTATCTGAATTTCATACGTTATATCCAAAAACATGTATCTCAAATA
CATAATAAGCATATACATTTAATTATGTGTATCTAAATATGAAATGTAGCTGAAACACGTAAATTTAAGAGCAAATCACG
ACTGTAGAGTATGTCGTATCATTAATATCATGGTGTTGTTAAAAATCATGTATCCGAAATTAAATGGTGGATACATATAC
ATGTTCAGATACCCCATTACTAAAAATACAAACTCAGATCTTAATTAAGATTACTACTTATTGGATACACATGTTTCAAG
GGCTATATCGAAGTAATATTGGTACTACCACATCAATGTCACAATAACCAAAGAAAGCCTTAAAGAACACCAACAAACAA
AAACTCTCTACAATACTCTCTTTGATCCTTTTGCTTTGTGGCATAACATAATCAAAACTAAGATTCATTTCTTTCGAAGA
CAAATGATCAAGACCCACTTTGAATTGAAAGTTTTCTCTGTAGCAGTTACTTTGATTTGATCTCGTTATAAATGAACAAT
ACAAAATAATATTTGGGTTTAGGAGAATTTGTTGGTCATGGTGATGACTGATGATATCTTGAGAAGAAGAGAGTAGATTA
GCTATTGTTGGAATTAAATTATATGATGAAATTTGAGTGATAAATATGGGAGGGAGGATTAAGAGATAGTGGTTGATTTG
GAGTGAAAGAGTTAATTATGCAGATAATTAATCAATCCTAGTTTTAAGGGATGTGGATATCTAATTGTATCTTCAAATAA
TATATTAATAAATGATATAAAATATTAAAAGTGGTAACAAGAAAATTTTAAGATATGATCAAGAATAACTTTAATAATTT
TTTCCTCTAAATAATCTCTCAATTGTATTATATTTACTTGAAGAAGACATTTCTAGGGTTCATCACTAACACGAACTGAA
ACATATGAAATGTGAAATAAGGGTCATTTGGTGATTAATTATAACTATGCAGATATTAGTTATTCTTTTTTCTATCGAGT
ATAAAACAATATACTAAAGAATTATTTGGTCGCTGGTTAAAAGAAATATTATAAGTGTACAAGATTTTGCATAAGTAATA
CCATGCGGATATTAGTTATTCCAATTTCTATCCTACATAAAATAATACATAAATACCCTTATAATATATACATATATTAA
AAAAAAAAAAACATATACATATATTAAACAAATAACTTACGTCCTAACAAACTATCATACGTAATATTACTTCTATAAAA
TTTAAGACATGCATAACTTACCTTCAAACCAGCTACTAAACGACCCCTAAATAAGCAAATGGGTCACCAACAAGGGCTAT
AGTGAAGTGGTAAGTCACCTTCATCCTTTACCAGAGGTCTCAGATTAGAGTCTCCCTATGTACGGAGTCGCCTTTGTAAA
GGAGCGTGTTACTTCAATGTGGAATTTCACGATGCGAATCTAAAATTTTATCTGACTTTAATGCAGATATAAAACACCAG
GTCGAAAAAAAACAAATGGGCTCAGGTGGGCTTTGTGCGCGTGAGGTTGGGAGGCACCAGCTAATAGATTACCGGGTATT
CTAACCCAGTTGAAAATCTGGCACTTTCCGCGTGAGATTGGAGACTAATAAAATAAATTTAAAATAAAATTATTTTTGTC
GTATTAGCTATTTATGTGTTTTTAATACTTTTCATTTTTATTTTTTTTAGTGACACTTTTCTTTGACAATAGCTTTTTAA
AATGTTATTTAATGCATTTTTATTTTATAAAAAGATAAATTCTACTAGTACTTTCATGGTACCATTTTTTTAAATTAATA
ATTAGACAAACAATTAGGAGGTTTGGTCATTGTACACCAAAATCTTTTATATTATTTTTGAAATTGAGGAAATATTATAC
TATCTTTTTTACTTTGAATTTTACATAAAATTCCGTAATTGTTATTTCTTTTGTTATCGTTATTGTTGAATCTGTTTTTT
TCTCTCACTATTTTCGAAATGATTTATCCACTGTTGTCTTTCATTTTCAAACCTATTTTGATATGCTTTACTTAAGTCGG
GGATTTTTCGAAAGTAACCTCTCCACCTTTACATGCATATATCATACCCTCCTCAAACTCCACTTATAATATTGCACTGA
TTATGTCGCTTTTGTTATGCATTAAATCAAATTAAATTAATATAACAAATTATGGTGGCATTACAAAAGATCCAATGGAA
AAGGTCTAAATGATATTAAAATGAGGGAAATTTTTAAGCTTGATAATTATAAACTCCAAATAGTTATGAAACACACAAAA
GAATTAAAAATCCATATTTTGAGGAAAATTTCCCTAGGGCCCCAATTAATCAAATAACAAGTTTTTTTTTCAAAATAAAT
AACATAGACAAAATAGTCAGCATCCACTAAGAAGAGAATGATTAATTGAATATTATAATTAACTTTTCTTGAATTAATCA
CACAGCCAATATATATTTATATGTATATTCTCCCACGTTTTCAATGCTCACTTTTATTCCACTCGTTATTTTTCATGCTT
GTTATCTTTTTAGCAAAAAAATAAATAAAAATATAACCCACAATGTTAAATATATTATTTGATTAATGATTGATGTTATA
GAAAATCGGATTAAAAATGATAATTACACCATCAATTTAGTTTAATTGGTTAACATGTATAGGTGATTTAGATAATAATT
GAATTTGATACTGCGATTAAGGACATGTAAATTGAAATAACCAAATAGTAAAATTATTAATGTTAAATTGCTTGTTAAGC
GTGAATATTGTTATAAAATAATATATTGTGGATGTTCACTACACCAAGAAGTTACTACATTACTTCCCTCCATTATGAAG
ATAATCCACTACATCAAGAAGTTACTCCATTATTTTCCTCCATTATGAAGATAACCATAACATCCATAATCTCCACCTTT
ATAACCATTATTCTTGTAACCTTTCACTTCCATAACCTCCCCCATTATATTCATGTTAATGTCATGTTTATGACTAACAT
TTTGTATGCCTTTATGTTACACCATAAATAGAGGCATAAAGGTTCATATTGTATACACTTGAAGACTTGGAATAATAAGA
AAAGCTCTCATCTCTTGTCTCCCAATTTCTATTGCTTTCATCTTCTATATTTCTTGTCTTATTTTGCTTTAGTTTTACAA
TACATTATCAGCACGATTGTTCTACTGTTGAAGGATTGAAGCAAAGTAAATATAAAGAAGGTGAAACTATTTGTGTTTAT
TTTTCTCTCAGAAACAAGGTAAATTACTATCTAATCTATTTTATATTTTACTTTTGACTATGCATCATTAGTTTTCTTAC
CATCTCAAAATTACATGACCAGCAGTTTGATCACTTATATATTTAAAAAGTAAAATTAGTTTTGTAAGTTAGTAATTTGT
AAAGAAATTGTTCTTTATGATCTTGTTTTATTAAAAGATAAGTTATTGAGTTATGTGGCATATACGTATTGATTGGATTA
TCATTATTGGTTACTTTTGCACCTCTTTATTTTTCTTTATCTAAACATTTACTTGTTGAGTTATTTATATATTATTTGTA
CTAACAAAGTTTGTTTTGTGGTTATTTTAAAATGGTTAGTAAATTATGTTAATCTTCGTAACAATATTGAGAAGGAATGT
TAAAAGGTTTTAATTTATTTTAACTTGGGACTTTTATATGATTCCAACATGTTGTTCTAACTAATTGATTTTGTTCATTT
TTCTTGTACTTTAAGTCAAATTCAGATTATATTTATGGTTTTTGATAATTAGTTTTTTTTTTTTGTAACATATTTGGTTT
ATCAAGACATTGGTTGAGGATAAGAGGGTGAATTCAAGTTTTCACCACACCAAGTGGGTAAGACACAGAGTTAAAGTCTC
GGTACACCATGATAATAAGAAGTTGGGTTCAAGTCCCATTGATTTATGACCAAAGACGTTTTTATATGGGTAAGACATTG
GGTTTAAGTCATAATGCACTATAGTGATGATATGATGATGACTAACATAAAGTTGTATACTTTTGACTGAAAGTCATGAA
ATTTGTCCAATTAATTTGCTCCATTCTTTTATGTGAATGTGGTAGCAGTGCATAACATGTCTGAATAATGACAAGTGGTT
GAATGTATGAATATGGGTGTGGTAAAATGTTAATGGTCATCATTGTGGTAATTAAAAGGAAGAACATTATGGGTTCTTAA
GATGCCCTCAAAAGTGAAGGTAATTTTGTCCATTAAAGTGGTATAAAAGGTTGTTGGACACATTGTTTCTTAAGATGGTC
CTTCAAATGCGAAGGTAATTGTTAAAGGTAATTTTTATCCATCAAAGTGGTATGTGAAGTTATTGGGCACATTGTTACGT
TGTTGGTGCAACCCAATTTGAAAAGTTTTGTAAATCCTCCATCAAAATAAAGGAATACAAAATGGTAGTACAATTGGTAC
ATTTGACCTCTTAAAGTGATGTTGAGGTGAGTCACATAAATTTGATAATGCCAAAGCATGACAATGAGTTTCTAATAAAA
ATTTATGGAGCATGTACAAATGGTTATAGTCCATTTCTTGAAGAAATGTGACTTGTGTTCGTTTGGATAAGAACATGTCC
ATGTATTGTTGAAATTCAGGGCCGACTCAACAAGAGCGGGGGCCTAAAGCCAAACCTTAAAGAGAGGCCCTAATATTTTG
AGAAGTATTTTGTTTCTCCAATCTCTTTAATTATTTTATTCTTGACTTCACTTGCAAAATAAGTTTAATAATTCACTTTG
TATGTTATGTCCAAGGTAATGACTTTAAATTTCGTCATGCTTATTCTTCAAATATGTTCTTGCATAACTGGATCAAATTT
ATTATTCATTTCAATTAGGCTTTAAAAATTACCGTTACTTTCTTGATAGATCTTTCCATTTGTTCCCCTAAATGCTAAAT
TATTTTTTCAAAGAATTTTGAACACGTCAATAATTCTTGACAATACATTTTTCATTGCACTTTATCGCTATCAATTTGTT
CCTGCACAACTTTATCAATTATTTTTTTTAATGCAATCTCATTTCTAAATCAATACACGAGCTCATATTATTAATAATAT
GTTCATTCTTTACTTCATGGACTTTGAGCTTAATACTAAGATTTCTCCAATCATTACTACCTTCAGCTAGATACTATTAC
AAATAATAGAAGTTTTGCTATATAATTTACAGCAAAAACAAAAAAATTATCCAAATCTTTAGAGTAGATTAATGATTTTC
TTTCTTGCTTTTCTCCGTTTACCAATTTTTGAATATAGTGTGTTGTAGAAAAATGCCGTACGTATTTATCTTGTAGAAAT
TTTATATCAGTCATTCTAAATGGTCCTTTTTTCTACTAATAGATCTCTGAATCGTATCTACATTATTCCATTAAATTGGA
TCATATATATTTTTAGGGATGCAACTATTTAAATTATTTAGGAGTTCTTGATATCGGGAACAATGTCACATTTTCACCAA
CTTCTTCTAGATTTTATTCTTGGATATTATTATCATCTAAATCAATTCTAATGGTGACTTGTTCATTTGAAGAACATCCT
CCAATATTTTTTTATTCGAAATATTTTTTATTTGTTAAAAATCTATCAAGGGCTCTATTTTAAGATTTATTTAATTCTTC
AATAATAATTTTCTCTCTTTTTGCAAACTTGAAATCATGTTTTCTAGTTGACATATTAAAATTGAATAAATTTTAAGAAC
AATTAAAACAATTTACATATACTTAAGAATATCAACAATAATTTTTTTACAAGAAAAACAATAAAACCTCTTACACGTTT
TTCTTTCCAAAAAATTAATATAATTTTTTTAATAATATGTATATGTACTTTTTTTATAAAATGGGGGCTCCAAGCGATAG
CTTTAGTGGCCTAGTGGTTAAGACGGCCCTGTGTTGAATGAATGTCACATCTCACCTCTACTGGAGGTTTGAGAGATTGA
AAGGAAATATTTTGACATAAATGGTCATTTTGGTCATATACTTTGAGTACTGCACAAATATTGTGGTATGTTTTATTATG
AAATATTGGAGGACAAGAGAAAGAAATAAATCTTTTCTATAAAGGTTGTGGCCATGACCAAAATAAATGTTGTGTGGCAA
CACAAATTTGTCATTGGTTGTCAAGAAATAAGTCTTGCATGTAATAATTTTAACCATGACAATAATAATAATTTTCTCCT
TGAAGGAGATGATCACCATAAAAATAGTGTTGTGAAATTTATGGTAGTACACAAATTAATTGAGAGTTCCGAAAGAGCTA
ATTTGTTACTACCCGAAGTGAAATTGTTCATAATATTGGGATTGTAGCAAGTCTCAAAAGAAACTTTTTAAGTGTAACAC
CCCGACTTTTCAAAACGTCTAAATTAACTCGTATCTTCGTGGAAAGACAAAGAGGGTGAGTAATAAATTAAAAATGATGT
GTTATGTGATATTTTAAGTGTTCAAGTGTTGTATCTCAAGTTTTGAAGCTAAGTAAGTGGCAAAATAAAAGTTGGCGAAA
GTTACCGTAAATTCCTTTTTAAAGATTTGTCTGAAATTTGGGTCAAATGTCTCGGACATTTTCTCCCAATCTATTAAGAT
TTATGGTCCCCGCAAGCTATGAAATCGAACGTCTACGAGTCTAGTTTCCAACGCATCAAACCGTTTGTTCATACGACTTC
AGAATAGAGAGATATTCGCATTTTCGTGGGACTGCGCAAGCATGCACGTGAGGTGGGGCCCTAAGTCGGTGGATTGTTAC
ATATATCTTCTTCTTCGATCTTTTTCTTCATTTTTAAGTTAGAAACCAGAGAAATTAGAGAAACTCATTTCTAGGATCAA
GTTAAGTATATATTTTCTCGACTTAAGTCCTTGACGAAAGTTGTTCTACGCGTTGGGCTCATCATCGTGGTATAATTTGT
TTGATCGATTGCGTAGCATATCACACTTTAGTGTTGGGACAACAAGGGTTTGGATATATTTGAAGGTTTTGAAGCGTATT
ACGACCTTAAGATCGAGGTAAAACCCTTTTTTCATCGACTCTAGCTTTTATAAGTAGCAAATAGCAATTTGCAACGGAAA
TACATATATTTTATCGTATTGTCATGGTATCTTTTATTTTTGGCATTTGATTATGGTCCTACCTTGTTGTAGTATCGAGA
AAGTATTGAGTAAAAGTCGTTAGGCCACGTGAATTTAGCAAAAAAAGGTATGTTAAGGCTATTTCCTACTTACGGCATGT
TTCCTTAAAGTTTAGAAGCAATGTATTTGGGTTGTTATCCTTGATATACTTGTAGCCTTGATTGTTGATTGTTGGCTGTT
CGAGTTGATATAATCCTCCCTTGTCGGGATTCTTATTCAGTTAGTAGCGTCCCTATGTTGGACACGACTTAGAGGCTATT
TGTATAGGTTGCTTATAACTAAATTGCTCGCTTTAAGCGGTTGGATTGTTATTATTGCCGTTGGGGTTATTGTGGTTAGC
TGCAGGAATGTGATTTATGCCTAGAAGGGCTATGTTCTGCCTACAGGGCTATATGGATGCCTAACAGGGCTATAAGTTGC
CTACGGGGCTATATTGTGCCTAGAAGGGCAATGAGTTGCCTACAGGGCTATAGTGACGCCTAAGAAGGCTATATGCTTCC
TACAGGGCCATGTTGTTGCCTAAGAGGGCTATGAGTTGTCTATAAGCTACGTTGATGCTAAGAGAGCTATGTACTACTTA
CGGGGCTATATTAATGCCTAAGAGGGCTATGTGAATGCCTACGGGGCTAGGGGACTACTAATAGGGGTATATAGGCTGAT
TGACACCTTCCGGGCTTATGGGGGCCTAAGTAGGTGGTCTTGTATGCTGTTTGTACCTACAGAGTTTATGGGGGCTTGGT
TAGGTTGTTGTTTTATTATTTTTGATAAGTTTAGATTTGGGAGCAGGTCAGTATACTTATCTTATCCTTGGTTTGTTTAT
TGGATTATTCCAGTATATTAGGATACCTCATCATAGTCTATTGCCTTTCATACTCTGTACATTATTTTGTACTGACGCCC
TATGACCTTGGGGGCGCTGCATTCATGCATGCAGGTTCTGACAGACGACTGAGTAGACCTCCTCAACAGCAGGATTGACT
TTTATCCGGTTGGCTAGCCCCTTTCCTCCGGAGCTGCCAGAGTTGGGAGGTTTGTTAACTTTTGTTGTATATATCTTTAT
GGGTAGGCTGGGGCCCTGTCCCACCAATCTTTACTACTCTTAGAGGCTTGCAGACTAGTGTGTGGGGTTTAAAACTACGT
TATGGCCATGCTGGCCTATGTGGTTGGTTTGCGGAAGCTTGTGAGCTGTTTGATGTATAACTGATTTTAGTTTTGGTATA
GATATCATGGTGGCCTCGACGACCCAATCAGGACTTCTGTGCTAGTTGGCTATTTATTTATATGATCTCCTGAGAGTAAC
TGTTTCTTTTATAGATCAGTTGACAGGGGCCTTGCCGGCCGATGGCTTTGTTTTAAGCCGAGATATACTTGTTTGATTTC
TTGATTGCGTGTGGCTGCTATGCGCTAGTAGCAAATGGTTCAGCAGGGTCGGCTCGGGCCTGTGTTTTGGCATTAGGAGC
CAGTTGCTCCCCTCGAGCTTGGGGCGTGACATTAAGTTTCGGAGGAATTGAAAAAATAATTATTATATTGAGACTGTAAA
TTATTGAAAGATTAAATATCTTCAGATTACTACAATTAAAGCAAGTTATGAATATTTACATAAAACGTTATCTGCCTTTC
TCTTGTTTGTTGAATAAAAATATGAACATGATGAAGGAATCACATGCAAAAGTAAACTAGAAGTTTACTAGAATAAATAT
CAGTTGGCATAACCGATTTGCCATTTCGGTTCAAATGTTATAAAATAATATATTGTGGATGTCCATTACACCAAGAAGTT
ACTACATTACTTCCCTCTATTATGAAGATAATCCGCTACATCAAGAAGTTACTCCATTACTTTCCTCCATTATGAAGATA
ACCATAACATCTATAATCTCCACCTTTATAACCATTATTCTTGTAACCTTTCACTTCAATAACCTTCCCCATTATATTCA
TGTTAATGTCATGTTTATGACTAACCTTTTGTATGTCTCTATGTTACACTATAAATAGAGGCATAAATGTTCATATTGTA
TACACTTGAAGACCTGGAATAATAAGAAAAGCTCTCATCTTTTGTCTCCCTATTTCTATTGCTTTCATCTTCTATATTTT
TTGTCTTATTTTGCTTTAGTTTTACAATAAATACAATAATAAATGAGAATATTGAATAGAAAAAACAATTGACAACGGGA
AAGTGGAGAATACTACCTAATCTTCGATATGTTTCCAACAACATCATCGAGAGAGCAAATATCAAATGAGTTATAGGTAT
TGAGTAATCCTCAAAACTAACTTGAGTAAATTACTTAGTAGTGGATTACTTAGTATTGGTTTTTAATTTTTAATCCTCAA
AACTAACTTGAGAGTAAATTTTAGGAATAACAAACATAAAAATTATTTTGCACTCTATAGCTACAGTTTTGTTATTTACG
CCCCATAACAAACATAGTCTGCTATACAACATCTGATTTGTATAAATCGCGTCGAATTATATAAATCAAGCGTTGGTGTC
TATGAAAATTGCGTTTGTATATGTAAATGTTCTTTGTGTTGGGCTAGAGTGACAAGCGAGGTTAGGAGAGAGGAGAGAGA
GGAAAGCGAGAGAAGGAAGAGAGTGGAGGAAAGTGAATTGTATATGTATATCGGTTATATAGTTGTATATAGGTAACTAC
TATGTATATGTATCAATGATTGTGTTTGTATATCTGCATAAAATTTGAATTTGTATACAATTGAATTGAATTACAACATT
TGTATTTGTATATCAAATCTCTCTCTCACTTTATACAAACACAAATTGTACATTGTATTTGTATAAATTGTTTTTATATA
AAGCAAGAGAGAGAGGAAAAGAGAAAAGAGAACTGAATAGTGGAAAATTTGTACTCCATTAGTATAATTATAAGTGTATA
GGACGGAGAGATATGTATTTGTATTTGTATATATAGTCTATCTTGCTTTATACAACACAAACACAATGTATACATTTGTG
TTTGTATTAAAAGTGAGAGAGGCGAGTGACAGAATTGAGAGTGGCGAGCGAGATTCAGGGGAGAGAAGTGAGTGAGATTC
AGGGAGAGAGGCCAGTGAGATTCAGGGGAGAGAGGCGAGAATAACAATGTGTTTACAACAAATTGGATTTAAATGAAACT
GTAGCTATAACATTTATTTTGAATTAATAATTTGTTATAACGTACAATTTTCCTGAACTTAAATCCTAGCTAGATAATTA
AATACCAATACAAATAGGGGCAAAGTGGAAATGACCCTTGCAAAGATATATATAGCGCGGGATGTGCTGTAAAAGCACCT
TAGAGGCGGGTCCATATGGTCGGACTACTAGTAATATGTTGGGTCATATGGGCAACTCAACTAGCATTAGAGATGAAATT
AAAATAAAATTAAATTTATGAATTATTAATTTTATAAGAATAATTTTAAGTGACAATAATTAAATTTTAGATTTAATATA
TATATATATATATAAAATTTATTAATATAAATATATTATTTGAGCAAAATTACTGAATCTTATACATAAAGATTACTAAC
CCTCACCGAAAACATCATAGGGAGGAACCTCGCAGGTAGGGGTGTTCATGATTCGATTTGGATCGATAATTGATTAAAAT
CAAAACCAAATCAATTTAGTCGATTTTTAAATTTATAAAATCAAATCAAATCAAAAAAATAATCATCGTAATAAATTTGT
TGATGTCATACTCATCTCGAATTCTCGATAGACGGCAGACACTTAGTACATGAACAATCAACAGAAAAATTATCGCAGAT
TCAATTAGGCAATATTAGAGTTATTAATACACAAATAAAGTGATTCAATTAAGAGAAGTAGAAAATTATCGCAGATTCAA
TTAAGCAGTATTAGAGTTATTAATACACGAATAAAGTGATTCAATTAAGAGAAGTTGCGACTATGTGATGTGAGGTAAGG
TAGGTAAATATTAAAGTAATGGATTTTGATGGACTTAGACTTAGGGATCGTATGTTGTGATGGATAAAAGAAAATAGTCG
TGGGATAATTTGTTAGTTTCTTTTTTATTTCTTGTTTGGTTACAAAGTATGAGATAACTTATCACATGATTAGCAAAAAG
TATTGGGATAAGTTATCCTTCCTTCTTGGTGGAATAACAATACCAGGACAACTTATCCTGGGATAAAACAATTGAAATGA
AAAAAATATTCTTCAAATCCTTTTTATTATCACTTTTGTATAGTATAGCTACTTGCTCTAGTTTTGACATGTGTTTTAGT
GCAATTTTGATCAATTTTTTTGGAGTTTTTGCTATTTTTTTTCAGTTTTAATAGCCGTTTTAGTGCAGTTTTTGTAGCTG
TTTTGGTGTATTTTGGTCACTTTTTTGCTGCTTTCTTCTTGATGCATTTTTTGGAGTTTTGATCCAATATTTTTGGTTAT
TTTGATACAATTTTTTACTTCAAATTTTGATTAATTTGTTTTTATTTAATGCTTTACTTATAATAGTGAAGAGGAGAGGC
TTCCCACGGGCCTATTTCGATTCACGTGAAATACAAATTTAAACAATTGAGATTCACGTAATTTACTTTTAAAAGTGAAT
AAATAAATAAAGCTTTATAAAAAAAAATACATATAAATTTTTTTAATACAACAAATCAAACAGTCAATAAGAAACAATCT
TAGGATAACTAATCTCAACATAACTTGTATTCCAACCAAACAACTTCTTAGGGTTTTAGTAGTTGAGCTAAATTTTAAGT
GTTGAGCTAGAGAAAAAAAGTAAAGTTAAAATTTAAGTTGATTAAAATTTAACAAAATATTTATATTTTATTTATGAATA
ATAATAAGTAATTATAAAAAATTTATATATAATTTATTAGTTCGATTTGGTTATTTTTGCGGGTTTATTTTTTTTTAGTA
AACTTAAAATCAAACCAAATAGTATTGATTTCAACATTTAAAACCAAACCACACCAAAATATTAATTTTTTAATCGATTT
AGTTTCAATTACGGCTCAATTTAAATTTTTTAATCATAACCATGAACAATTCTACTTTCATGTAGTGATTTTTTACTATA
ATATTATCGTCTTTAATATAAAAAGGAATAAATAAAGTGAGTAGTTGAACTACTTCTAAATTTTGTCCGACCATATGGTT
TAACTATTGATATGTTGCGTTCAATAAATTTGAGGCAGTTATTATGGTTTATCAATCAACACAAATAATTTAAAATTTTC
AAACATTTAATTGACTAAAAAGGTAATAATAAAAGTAGTCAAATATAAATTGGAAAAGAAATGGAGAACTTAAAAAAACA
TAACTTTATTCCTACTTAAATAAAACTTTGGTTTTAGAATCCCAATTTAAAATAAAATAAAATAAAAGGCCTCTGCTTCT
TTCCCAATTCCGACAAAACTCTTTTTATTCTATTTTTTATTTTCCAACAAAAACTTTAAAGTTTTGTTTTTGGACAAAAA
AAAAGAAATTCATCATAATTTGTATTAGAATGGTTGAGATATCTTTGTTTTTAATTAGAAATTTTGAAATTGAGTAATTA
AGAATAAAAAATTTATTTTAAAACATCCAAATAAAATTGATTCTAGTATATGAATTCGAATTTAATTTCAATACTGATTT
CACATATTGAGTAGAAACTAAATAAATTCTAAAAAATAAATTGTCCACTCGTGTGTCAAATGTTCTCTTTCTCAACCTCA
TAATATATTATACTCCCATCATTAATTGTCCGTCTTATTATAAATAGTTATCTCAAATTATTAATTAATTTACAAAACTT
AAATATAGTTAATATTTTTTTCTACTTTATCTTTATAATTAATTTTTTTTGAATGTGTAAATAAATTTGTAAATTTACAT
GGAAAAATTCTTAAGTGATAAATTTATAAGTTATCTTTTTTTATTTATAATATTTTTTTTAAAAAAAGAAGGAAAAGTAG
TGATAGAGATTTTGTGGTCAAATGATTATTTCACAATAATATTAATCCTAATAATAATACACTCAGCATCTACTAATCAG
TAGAAAAGAAAAAGAAATGAACTTTTGAATTCTCCATTGATCTGCTATTTTTGACTTCCACAGTGGTGGATTAATCGGAA
TTTATACAAATTCACCGGTCTTTGTTTTTCCGGCCGAAACCATGCCGGAGCTTGTTCAAGCAGCACAAGTCTACGCGCCG
ACGAGAACTCTACAAATTTGGAAATCGCTACTGAACTGGCTAGCTTTCTTCTTCCAGATCTTTGTTCAGATCCTCAAAGG
AACGCCTTGTGTAACTCAGGTTCTCTCCTACTTTGGCGTTCGCAATAGCTCTCTTCTCTCTTCCTCTCCGCAGTTCAAGC
CGCTGCCTGACGTTGAGCCACCGGAGGAGGAGGAGGCGCCGCCGACGTCATCCGTTGCTCTCTCGACTCTGCAAATCACA
ACCGGAAGTGTCCCGATCAGTGTTGAGGAGGAACGTTTACAGAAGCTCACGGTAATTTCTCGTAATTAGCTGTAGAAATT
GGATTTAGGTATTGTGTTTTCGTTTTATTGGATCATATGACTATATGTTTTGCTATATAAGGAAAAATAGTCCCAGCATA
TAACTTTGTACTATTAATGCAACAAAACTCTTCATTATTTGTAGTATTATATAGTGTTTAAATCCGATGTAAATCTCTGC
TTAGCTAATGCTTGTATAGCTTTTGCTTAACTTGTTCATCAACCAAACAACCTATATACTTACATTATCATTGAACTACT
TATCATTCAGATGAACATGACTAATTCAGATTATTTGTGAGAATGAATCATATATCACTCTTGTATTGATCGCTCACGAA
TTGATCAGATTATCGTTGCTAAAAGTTGAATACTTATTAGGAATCTAGTAGGTTTGCACTTGGCAATTAACCTGGGTGTG
TTTCAATGGTCATGGTTTTCTGATGTTTTTGTTATTATCTTCTCTTTTTTGTACTTCAGTTTCTTCTTTTTCTAGAAGGC
TTTGAACTGTTTTTCCTTGAGCCGAGGGTCTATCGGAAACAACCTCTCTACTTCTGAGGTAGGGGTAAGGTTTGTGTATA
CTCTACCCTCCCCAAATCTCACTTTGTGGGACTATACTGGGTATGTTGTTGTATTTAATGGTCATGATTTGTGCCAGACT
GCTAGTCAGCAGTGGAAGTGGTTAAATTCATGCTAAATGGTAAATTAGGACCTGTTGTAAAACACTAAAACTAGATTATT
TGCATATTTAGTTTCTTTTTCTGGGTTGAGGATTGGATTTTTCTTAGGAATACAGACTGAATTTAATGCTTACAAATTTT
GGATATGCTGGTAAACTACAACTTTTTTGGTTGAATAGTTATAAGTTGTGCAGTATAAGTTTTAAGAGGAATGCTAATTA
GATGTTGGATGATTACAAGATCACTTCCGAAGAAAGTTTCTGAAGTGTTGATATCTAATACTGGAGAAAGACTAAATGCA
AAGTAGACACCCAAAACTTTAGGAAGCATTGTGTAGGTCAATGTTTGATTTCTATTCTTCGGCCTTTCGAGTCTCGACGC
TTCAGTTCATTAACTGCTGACCTAACTAATGTATGCTTGTGCATGACCGTCTTGTTTGTTACTTGCTGTAGCAGGGAGAT
GGTCAATAAATACATTCTTTTTCTTCCCCATTCTTTGATTCAAGCCATAATAAACTCAAGTACATGTAAAAGTAACAATG
AATTGTATAATATGATAAGTATAGTGGATGTAGTTAATTTGTTGCTTGGAATAGTAGGAAGAAATTTTTGGTCTCCAGCA
TGTCCTTAATGCTGATGAATACAACCTTACCCTTATCAAAAAAAAAAAATAGTAGGAAGAAATTTTGGATTGGCCAAGGT
GCATATTGATACATAAGTGAATAGAAATTCATGGGTAATAATTGATTTCTCTTAGCAAAATGCATTGGTGTTGTAATGTC
TGGTTAATCCTACAAATGATGTATTAGATCATGTTAGCTTTTATGTCCTGAAGGAATGTAATGTCTGCTGTAGCATCTGA
TATATATGCTTTTTGATGAGGCATAATGTGCGATACAAGCTAAACAACAGTGATCAACACAGGTACCAAGACTTGGACAA
ATAGGAAGAAATCACCTATTTTTTATTTTTTTTGTCAGTGTTGGAATTTGAAACCAGGTCTCTCATGGTTTTCACCCACT
TCATTGGCCACTAGAGCACACCCTTGGCTGCTATTGTAAGCTATTTAAGTAGTGTGAAAACCATGTGCAGATTGGTCCAG
GATGTTCACAAGTCAACTTGAAAATTTAGTATAAGCATATAACATGCAAAGTTAGCTTCTAATCTGAAGAGATGAATGGT
ATTATGGAAATTTAAATTGGTAAAAGGAGGAAGTTTTATAGCAGGGCAACTATAATGAGGACATGAGTTCCTTGGGGAAT
CATTAATTTTCCATAAAATATGTCAAAGGATAGAGAATGTTGTGATTACAACATGCGTTTTTAGTTAGTAAGGTGATTTC
TATGTTTTGCATTGTTACGGTATTCTTTTGGGTTTCTTCTGAGTTCTTTCTTTATTTGTTGGGAAGATGGTGTAGTGGAT
AAGGTCCCTTGAGCAAATAGATTGTCAAATTAGCTGACTAATTTATAGTCCTGCAAGTCCAATGAGCTTTTTGTTAGGCT
GTGATACAGGCTTGAGCCAGCGAAGTGCTGTTGTTGCAAGTTTGAAGGCTGCTATTTATGTAATATGCCCTATATTAGTA
ATAGGTAGTATTCTTTTATACTAGAGGAGCCTTATATCAACAATCTTGAGTGTATTTTAGGTATTGGAATTTTGAAGTGT
TCCATAAATAAACATTGTGTCATCGGCTGTCAATTACATGGCTGGCCAGACCATAAAAATGTTTTGACTGTCGTTCCATA
AGTTCATTTTGCTTCATCATTTTTATCTATGCACATGACTGACTACGTCTTGGTTTCGAAGAATATACCTTCATAGCTTC
ACTTGATGAATAAAAGTTGTAGTTCAAAGAAGTTTCTGGCAGAATCTTTTAAGAGTATTGACATCTAACTGAATTCGAAA
GTTGACTTGTATCAAGAAGAGATGGTGGATTTTAGTGACAACAGAAGGTCTAAAATCACTTTAACTAATTGTACCCACAA
CCTAGCTGGGTTTCGGATAACCAGCTTATTAAATGTTTGTAGAACTGGATAACCGATGCTTCTTGGAACACGGATACTGC
TGACTGTCAATGGTGTTTATCAATCTTTAATAGATATTTTGTTAAAATGACTGCCTTCTGTTTATGTTTTTCTCAAGTTC
TTAGATGCTGGATGCAGGTAGTTCTTGACTTGGATGAAACTTTGATTTGTGCATATGAGACATCAAGTTTGCCTACCCTC
ATTTGCACCCAGGCAACAGAGGCTGGGTTGAAGTGGTTTGAGCTTGAGTGCGTATCTTCAGAAAAGGTAAACTTTACTAT
ATGACAGAATATTCTAGCAAGTTTCTTTGACATCCATGCTGATTCTCTTCTTGGAGGTTTTAGGAATATGATGGCAAACC
TAAAATCAACTATGTCACAGTTTTTGAACGTCCTGGATTACACGAGTTTCTAAAACAACTTAGCGAGTTTGCTAATCTGG
TCTTGTTTACTGCTGGACTTGAAGGTTAACTCATTACTTTCTACTTGATTTAGTTCTCTTCCTTTTCCATTGCAACTTCA
TCCAAAAATATTGATCTTATGGTTGTTATGTGCATACAGGATATGCAAGACCCGTTGTTGACAAAATTGACCTTGAGAAT
CTGTTTAGCCATAGACTTTATCGTCCTTCAACTATTAGCACGTAAGTACAGATACTTGTTTTTCTGTCTTTTACTATTTT
TTGTCTTTCCTATCTGGCATCATTTGACATGTTAAATGTGAGGCAAATCTGTTCTTTTTAAGCGTCATAGAGTAAAGAAA
TAATCTGAAAGTGAACGGATAAAAGGAGTAAAAATATGATGCTATTAGAAGGAAAATTGGATTCATGGAAATGTTTGATG
CTCAATAAGTAAATGTTGTACTTATCGGTGTGTTGTGCACCACACTATATCGAGAATTCTACATGGATTATGGGATTGTC
TAGTTCATTCTTTTCACTCTAGATCGTGCGTTAGAGCTTGAAACAAGAAGCAAAATTATAAATCATATTGACTATCCGAC
GAGATTAGCGAAGAAAAGAACTTGTCAATTTCTGTTGATAATGGTTTTTTCATCAACCGTATCCAAGTGACAAGCGTAAG
GCTTGGATTCAGGTGATGTCAATTGACAATAGCTGCTTGAGGGGTAACCAGGAAGGTGTCAGTGGCCTTGTTATGAATAC
ACAGGCTGAGGACAGGAATATATATCTCGAATGAGGGAAAACTCAGGTTAAATTGCTATCCACGAGTTAATAATTTGTGC
CAAGGGTGACTTTTGATTCTTTCTTCTTTGTGCTTGGATGTGCTGCGCTTGAGCTGAGGGTGTACTTGAATGTACTTCTT
TCTGCATATACTCTACCTTCCCTAGATCCCACTTGTGGGATTTCATTGTGTATGTTGTTAAAGATGAGGTGGAAATGTTG
TTGAATGTTGTCATACTGACATCAGTTCAAATGTTCTCTTTTTTGTTTGTTCTGTTTGAGTTTACACTTTACACTACATG
ACGGTGTGAATAAGTTCATTATCATTTGAACACCATGATGAATACTAGGGTGGTATTGAGTTGAATATTGCCACCTATAG
TCAATAATAAACACTCAAGGATAAATGAAGTCAGATTGTTGTAGAATTTTGTGTGGGCAATCCTTTCAAAAAAGCCATGT
GGAAAGAAAACAACACTACGACATGTTGAGGTGGGAGCAACATGGACGTAAATAAGCCAATGGATATGATGATATGGCAC
ACCATGTTGACATCACCTTAAAATGGACAGTTTGGATGACGTGACAGCCACGTCGAATACATGTGGATGTTGAGGTTTGA
TAAATATATGACGTTTTCCAAATTCGTTGCTTAATAGTTTTTAATTTTATTTTACATGGGTATTCCATTAATGATGACGG
TTTCTGACCATCGTGTTATGTGTTTCTTGTTTTTTTTATATGGTTTATTCTGTGTGAAATTTAACCTACAGACGATAGTA
CGGATTTGGAAAATATTACTTCGGTATTTTTGGTTTCTTGAAATAGTATATCAGAACCAAACCTAATTAAATTCGGTATG
GTATGGTTTTCCTCTTTCGTGTTTTGTTTGCTTGGTTCATTTTGGTAGTCTGGTTTTTACTGAATTATGAACACCCCTAC
TACTATCAGTTGATTTCCCTTGGATTGTTTCTCCTTGTGAACTCTGGTTTTCGCTGATGCCACCTATAACAATTCAAATA
GTTCAAAGTCACTGTTGTTTCTGTATAATATATAATATAAATATGGTAAATTTGACACAAAATGCGCATCACAGGGAATT
CCGGGAGCACGTGAAGGATCTGTCATGCATATCAGAGGATTTATGCCGGGTTGTCATTGTTGATAACAACCCATTCAGTT
TCTTGTTACAGCCTTTAAATGGAATCCCGTGCATTTCATTTTCTCCTGGACAACCCCATGACAACCAGGTACAAGGAATG
ATCAGAAAATAATAATGAGGTCTATTCCTCAAATTTTAGTCTACTTTGATCCCCGTGACTGTGTGAGTTTAACTTCGTTT
TCATCTTCTACATTAGCTTTTGGAAGAAATCCTTCCACTTCTCAAGCATCTATCTGAGCAGAAGGATGTAAGGCCTGTGC
TTCGCGAAAGGTTTCAAATGCCCGAATGGTTTCAAAACCACGGAATCCCTACTTGTGAATTCACAAATGTGCGATGATCT
TTGGCAAGTAAATTTTTTTGCTATTCCAGGAGGCGCAACACAACTATACTCTAAATTTGTTGTACAAGGTTAGTACCTCT
TCACCGGAAGAACAAGTTTTTGTATAGATTATTTGTTCAGGAGTAGCTGCCATCTATGAAGACCCAAATTTCTTATCTAT
TAAATTCTTTTGTAACTTTGTTTATAGCTTCCAATTGTGAGAAGAAATTCATGTATGTGCAATTATTATAAACAGTGATT
TCCAATATTTATACCTACCTTCCCTGACCAAAATTTATGTATAGATTTGATGATTAGTAGCTCTCTTTAGCATTTGCTAA
GTGTTAATTTGTTTAAACCTTCTCAGTTCTTAATATTTTTAGTGGCTACAATATTATTATTCCTTGTCTTGTAAGTATTT
TTTGTATTTTTTTCAACTTCTAAAATCCCCGGAGGCAACAAGAACAACAACAAACACAATGTAATTCCATAAGTGAGGTC
TGTAGAGGGTGAAGTGTATGTAGATCTTATACTTACCCCTACCTTGGAAGACAGAGAGGTTGTTTCTGATAGATCCTCGG
ATCAAGGAAAAGCATATCATGGATATTCTCTGGCAGAGGAATGGACCTCCAACGCCATTGATCGTGTTTGAGGCTTGAGG
TTCCATATGAAAGCTAGTTGAGGACAAAGTAAATCATAGTGGAGGCAAATATTATCATTAGACGATTTCTTCCATCTATT
GAAACTTCAGCGGATAGAGTTATTCAATATCTTTGCTAGTGGGGGATGATAACACATACCTCGTAAAATTAATCGAGGTA
TGCATAAATTATAGTCCAATTACTATGATTATTTTCTTAAACAGGCTAGTTGACCACAAGTCCATGATGCATAACATGGG
ATAAAACTAACTAAATAATTACTATAATGATTAAAATTTGAACTTTTAAATGATATTAAGGGATTAAATAAGTTTTTTTT
TGTCATTACGGTAGTACCAAAGTCAATTTTATATGCACATCGACTATTCTATCAGATACCTGCCTGCCCCCTTCCTAATT
AAAGAAATGTTGTGTGATAATGTGGCCGGTGGCCCTATATAACAACCATACTGCTCTATGTGGTATATATTTACTCTTGG
ATCCACAATATCTTCTCCAAGTACTTTCCTATTTCAATTCACACTTTATTATAGATATAAAATATGTCAACGTTCACACA
CCATCTTATCCTTTCGTCAACTATGGCTTCTTCGATATATATATATATATAAGCCCAAACCACTGGGCCACCCCGAAGGG
TTAATACATATGTAATTTTAATTAGCTATCAAATGATTCCTAGTAGTTGATTTTATTTTAAACTTCTAAAGTGACAAGTA
GTCTGAGATACATATTTTTGATAAACAAAGTCTTAGTATTTTGAGACGTTTTCTTTTCATCTAAATTTATTTGTCGTGCT
TTTTAAAAATAGTTATTTCAAATGATTTGTTTTCTTTAAAGTTAAGGAAAACAGTAATTAGTTTTCTTCTTCTCATTTCA
CGCTTATAATTATTGTTGTTGAAGACTATAAGCACCTCAAATATGAAGTGATGCTATGATTGTTCAGATATCAATAAAGA
GTAAAATAGTTAAAACTCCTACCTAATTTCTACTTCCGTCTCAATTTGTTTGTATAGTTTTAACTTCATACGAAGTTTAA
AAACATAAAAGAAAATACTTTTGATTTTGTGATTTTAAAATTAAATATATGTAAAATACTAAAGTGTACCAAAATATGCT
TTAATCTTATGTTCTTGAATATATCTTATACAAAATTTAAATTAAAGAGTTACCTAATTTATTTATTTTTTAAAATAAAC
TAAAAAGAAAAAGAAAAACATAAATTTAATCAAAAAAAAGTAATACTCCTTCCATCCTACATTCCAAAAAAAAAAAAAAT
CTCGTTATTATAATAAGAAATAATTTTCACTTTAAAAATTCTATGTTATTCTTAATGAAATGATTTATAACTACATAAAT
ATCAAAGAATTGTTCTAAACTGTAAGTTTGAACTTCATTTTTTTCTTAAATGCCATATCAAGTTAAATAACATCACATAT
AATAGAACGAAAGAACTATCATTTTCTAAAGAACGTAAAAGTCACGATATATTATTTGAGACTAAAAAAGTATAAAATTA
CCTAAAAACAAAAAGAAAAAGAGAGACATATGGCAACATTGCATTTATGATATGTACCATATATGAACTCTGCAAAAAAA
GAACGATTCAAACATAATGGCGTAGCCGTCCCTGTCTCAAATTAATTTGTGATAATTCATTTTAATTGGTTTTGCTGATT
CCTACTTGATAGTACAATTTTAGAAAATAATATTTTAAGAAAACTTTTTATATAAATTTTTAAAAAATGTAAAACATATT
ACTATAATAATTTTTAATTTTAAATATTTAATGTAAAAATCGAAATTAAATAAACAAAATGAAGATTTTTTTTACTAAAC
GTTAAAAAGAAAAGTAAGAAAAATCAATTGAAATGGAGTGGATAATTAATTGTGCATTTGCCGTTTAGCAGAGAGGAAAA
TATTTTTTAAAAATATTTTTCAATTTTCATATGTTTGAAAAAAAATCTAGTAAAAAACAAGTTTCTTAAAAGTGAGAAAA
TTATCTTAATCGAATTGAAATAGGATAATAAACGCATAAAGGATCAAAGGGAAAGAGGGTTCTAAAAGCTAAATACCTAG
AAAACTAGATTGTCAAAGGTTTTCTCAAAGTTACATTACGTATGGATAAAACTTTTAAGCTTAAACTTTTACTCCCTTTC
TTCATATTAGTTGATCATCTTACTAAAATAATTGTCTCATATTAATTGTCCACATTACTAAATCAAGAAAGTATTAATTA
AAATTTTCCTATTGTTACTTTTGCAATCAATTCTTTTTGAAAGACATTTATTTGTTAAATTTTCAAGAAGTTTTTTCAAA
CGGTGAGTTAGTAAAATTATCTTCTTATTCATGATTTCTTAATATGCCCGTAAAAAGAAAAATGATCAAGTACGTGAAAG
ATCTTTCCATACATTAGGAAAAATAATTTGCATAAGTGATATTCCAAGTTCATTGTTTATCTCTAATCCCCCCAACCTCC
ACCCCTTGAACATCTCACCCACCACCTACTCGACTCATCCTGATTCCTGTCTTCAAAATATTTTGCTATAAAACATATAA
ATATTTTTAAAATAATATGTTTTTACTTATCTATCAAACATTAAAAAATAAGTAATAAGTTCACTTGTTTTTTGTTTCCA
GAGAGAACATTTTCTAGATAATCATTTTTTGAAAACATTTTCCTTCATACCAAATAGTGTCTTAAAAAAAAAAAAAATCC
TTCCAACCATTTCTTTATATTTTGAATTTGAATTCTATAAATTAAAATTCTTGTAAGCTTAGATACTGTTCACACATATA
CAGTACAATCCACAATTGCTTCTTTTTTTGGGTACAAATGAGAGAAAATTTCTGATGACATTACCCATCTCCGGCGCCGG
CGCCGACGCCGTTATCATCACCGCCGTTCTCTCACTGATAATTTCTGTTTTACTACCATTTTCTCATGCCCTCGGTAGTT
CCGCCACCACTTTGGCCGTCGCTTACGGCGCCAACATCACTATCTGCGGCATAGTAGCTTCTCAACCAATCCAAAGAATC
CAATGCTGGTCAGAAAATCAATCAGCACCCATCCCCATATCTCCTAACGTCTCCTTTAACTCCATCGCCGGCGGAGTTAA
CGGCTTCACCGGCGTAGAAACCGGTGGGTTTTCCCTTCTCTTCTGGAACTCAACTTTTCAACCCAAAAGACTTTTCTTCA
GTTACTCAACCTTGTTAACAACTGTTACAATGGGAGATACTCAAATTTGCGGCTTAACAAACGGTACCCAAAATGTTAAA
TGTTGGAGAGATGACTCGAATTTGGCGAAACAACCAAATGGGTCGTCACAATTCATGTCAATTTCATCTGGGTCGGGATT
TTCTTGTGGAATTTTGAAAAGTTCAAATAGGGTTGTATGCTGGGGAAACAATAGGGATATTGCTTCAGCTATTCAATCTG
GTTTTGCTAATATTACAGTAGCGAATATATTTGCCGGTGGAAAACATGCTTGTGGGATGAATTCTACAGGTTTTTTAATC
TGCAAAGGAGATAATGAAAATGGTCAATTAGATATTCCATCTAATTTTGCTTATGAGTATAATGGATTAGCTTTAGGGGT
TAATCATACTTGTGGAATTCTTAGAATGAATTATACAGTTGTTTGTTGGGGTGGGAATGGTGAATTTTCGATGAATTTAA
CGAAAGGTCTTTCATTTGAATCAATTGTTGCTGGTTTAGATTTTACTTGTGGATTAACAAGTGGGAATTTTTCTGTTATC
TGTTGGGGACCTGGTTGGAGTAGTAATATGTATCCTTCAGGTACTGAGCTTCCTTTACCAATGATTCTTCCAGGTCCATG
TGTTCATAATGTATGTGATTGTGGTGTATATCCTCAATCGAAAACGTTGTGTTCGGGGAATGGTAATATTTGTAGGCCTT
GTGATTTTTCGGTTGGAGTAGCTCCACCACCATCACCACCGGTGTTTATTATGGTGCCATCGTCGCCATCTAAGGGGTTG
AGAAAGGGATTGTTAGCTTTTGTGATTGTTGGATCAGTTGGGGCTATTGCAGGGATTTGTACTGTTGTTTATTGTTTATG
GACTGGTGTTTGTTTTGGGAAGAAGAAAATTCATAATTCTGTTCAACCTACTATTAGTACTAATAATGTTGCTCAACAAT
GTTATAGTAGTGGTCAAGTTTCAAGATCATCTACTCTTAGGCGCCAAGGGTCGAGGTTAATGAGGCGTCAAAGGAGTGGA
ACTTCGTCTATACATGGTGATAAGGCAGAGGAGTTTCTGTTTTCGGAGCTTGTTGCAGCTACGGACAATTTCTCTTTAAA
GAACAAGATTGGTGCTGGCAGCTTTGGGGTTGTTTACAAGGGAAAATTAGCTGATGGCCGTGAGGTTGCAATTAAGCGTG
GTGAAATGAGTCCGAAGATGAAGAAGTTCCTAGAGAAAGAGAGGGCTTTTGAATCAGAGTTGACGTTCTTGTCCCGACTA
CACCACAAACACTTGGTTAGATTGGTTGGTTATTGTGAAGAAATGGATGAAAGACTCTTGGTTTATGAGTTCATGAAGAA
TGGGGCGCTTTATGATCATTTACACGATAAGAACAACGTGGAGAAGAGTAGTAGTGTAGTCAATTCTTGGAAAATGAGGA
TCAAGATTGCATTAGATGCTGCTCGTGGCATCGAATACCTTCACAATTATGCAGTTCCACCTATAATTCACCGGGACATC
AAGTCATCCAACATCTTGATCGATGCAAATTGGATCGCAAGAGTGTCAGATTTTGGATTATCCTTAATGTGGCCGGAGAC
TGATGCCAGTTTCAGTCAGCCAATGAGGGCAGCAGGCACAGTTGGGTATATCGATCCAGAGTACTATGGCCTAAATGTCT
TGACAGCAAAGAGTGATGTCTATGGACTTGGGGTTGTATTGTTAGAACTTTTGACCGGAAAAAGAGCCTTATTCAAAACT
AGTGAAAACGGGGACATGCCAATGAGTGTTGTCGACTTTGCAGTACCAGCAATTATGGTTGGAGAATTGAACAAGATTTT
GGATCCCAGAGTTGGGCTGCCCGAGTTGAGGGAAGCTGAGGGAGTAGAATTGGTGGCATATACTGCAATGCATTGTGTGC
ATTTGGAAGGAAAACATAGACCTACAATGACTGATATTGTTTCTAATTTAGAGAGAGCTTTGGCTGCATGTGATGTTAGC
CATGACAGCATCTCTAGTAGTCCAGACTCCATTAAATCAGATTGACATTCCACACATATGTCCGCGAAAGACTCCTACCA
GTATCACTAGACGATACGTTTTGGTGGTTAAAATAGTATGATTCGTGTAACAATTGTTGTTAGTGTAAACTGTAAATTAT
CGATAGCTGGAATGAAATTCTTTTTCTTCCTAGAAGGATACAATCTTCACTATGTTGTGTTTAGCATCTTCTTGATAGGA
GTAATTGACTTGTTGCCATTGTTCTTTTGTGTGTTCTTTTTTGTAAAGGTGCTTAATGCACAAAAGTCCAATTGTTGAAA
TGACAATTCAAGAGTAATAGCAGCAAGCCACAAGGCAAGTTGTACACAGGAGCCAAGCTACTCATACTGAATGTTTCAAT
CTTGAAATTTAGTTATCTCAGAAAATGAATTTGCTATTTTTCAAAAAATGACGGTGGTGTTCGAATCAACTGACATATCC
CTCTATCATATTATAGAGTACCATTACCTTCCACTAGCATAGATATGAGTTGACTTCGGCCTACTAATTAAACCTTAGGG
TTGGATGTGTAAATGTCATGTGTTCAATTGACTTCAATAATTTTGGCTCAAACTTTTTATATGCATTAGGAAACCTATTG
AGTATACAACCACAATATATTTGGTATAGTCCCACAAGGCACAAACTGGGTGTCGGAAGAGTAGAGTGTACCTAGACCTA
GCCCCTACCTCAAATGGTAGAGAGATTGTTTCCAATAGACCCTCGAAGTCCAGAAAAAATTAACAAAAGTGAAAGCATAA
CAAAGCAAAATACGGCAATAATCGAAGTACAAGAAAAAAAAGAAGATAACAACAAATCAAAGGATAAGAAACTACATGAG
CAATACTATGACTACTAGTATGGACTAATAGCAAGTCAACACACTACTACCCTAAATCGTGTCCTCCACAACTTTCTATC
TAAGGGCATTTTCTCAATAAGCTGATACTGCACCAAATCTTAGTTAATCACTTCTCCCCAAATCTATTGAGTATACAAAT
ATATTACACTCTAACCATTTTTTAGTAATGATTTAGGTACGAATTACATATATTGTTAAGAGACATGATTATTACAACTC
GTATATCACCAAAAGAAAAACATTAATTGTTTTTCAGCTCTCCTAATTCGTATCCTCCACAACTTTATATGTCATGGACT
AATGGAGTAGGCAATAGTAATCTACAAAAACTAAAAAGTGGTCCAAGATTTTGAAATTTTTAGTTATTTTAACAATCCAC
AATTAATTCCTATTGGTTGAGCAGAATTAGATGATAAATATTGACTTTGAACATTCTATTGAAGGCAGTCTATAAAGGCA
GTCACTGGAAAATATGGCATGATATAGCTCTTGTGGACCAAAAACTGCCTTTAGCCCCTTTTTGGATAAATGATACTAGT
ATTAATAGAGCTACAAAATGGTATCTTTTAAATGCAATATTATTTTAAGAGTAAAAAACTATATGAATTTGGCTAATATT
TTAAAATAAATTAGTCATTAACTTTAAAAAAATAAAAAATACATTTCTTTTAGTTCAATATTAGTCGTCATATTTTCTTC
TGCACGTCCTTTAGAAAATTATAAATAAAAATTTATTTTATCTCTATCTAATAAATTATACTTTATTGAAGGACAAGACA
ACTAATTTTATTTCAAAAACATTTAATAATAAGGATAAAATGGGATAAAAACAATTAATTTCATTTTAATTTTGTAAAAT
AATAGAGTAACAAATATGGAACGGAAGAAGAATTAAACAACTATTTTGGGATGAAATTAATACTCTAATATGTCAAAATT
AATGTAAAGTTGATTTGTTGCAAAATTGATGACTAATAACGATGTTGGAATTTGTCAATGGCCGGTTGGCCATGGATTAT
TAGTTTTTGTACTTTAAAGTATTTAGGGAAATAAATTAATTAATGACGTTAATTAATCATTTTAACGTGTGGGAGAAGGT
AAAATTAGGCTACATTATTAATGTCGTTAATCATTTTAATAAGCAATTGAAGGATTAATGTCAAGAAATTAGAAAGAAGC
ATCTTATAACACAACACTTCATCCGTTTACTTTAACTTGTCATATTTCACTTTTTGAAAGTCAAATTGTAAGTTATAATA
TTTTTCGTATAATTTTTAAATATTAAATTAATATAATTCAATTTAGTTCTGAAGATAATCATTTTAGCTCCAAAGATTAA
TCATTAACACTAATTACCAAGAGCAAAAATATTTCCTGCAAGAACAATTAGTGCAGTGTATATGAGACATACTTTTACGG
TACAAAATTAATTGTTACTCTTCCAATTCATAATAAGTATTCCCTCCGTCTATTTTTAGTTATCATAATTTTCTGTTTTT
AGAGTCAAATGATAAGAACTTTGACTAACATTTTACAATATATTTTTCTTATTTTTTTTTTCATCATATTGATATGCAAA
AAATTGCAATTTATAGTACTTTTCGTTTAGTTTTTGAATATCTAATTTTTTTTGTTTATATCAAATTAATGTAAATTAAT
TTAATTTTAAAAATTAGTCAAATTGACTTTCAAAAAATGCAACATGACAACTAAAAATGGACGAAGGGAGTATAAATTTA
GCCTTTTATTTTGATCAAAATAAGTGTTCATTTTCATATTAATTTATTTTTTTAAAATTTGTTCTTATTTATATATACCT
AAAAAGTCTTTTGAAGTACTCCAATTTTCTATGATATCATTAATTAAATAATAGTCAAATATCTATTTTTTCTAAGAGTT
GGTATTTCTTAAGGGATATGTTACATGTTAAAGTAAACACTTATTATGAACCGAAAGGAGTATTATAAGTAATTGATATG
ACCACTTTTGGGTATCTAGTTTTAGTTTTGGGTATGAGCAATTTAGATTAAAAAAATATCGTACAAGTGAAAATATATCG
AAAATAAAAATTATTTGACAGATACGTGACAAGTGTCGAGAGGATTATAGTTAACTAACATTTCTGTCAATGCCAATCAA
ATCAAAGAATTGTTCGATCATCCGAGAATCATCTTCAAACCTGTCTTAATTAGATTATATAGCGCGATCTCAGAACAATT
CATTCAGGAAGATTCGAAATGCACGGATAAAAAATGACTCATACACTGATTGAATTTTAAAATATTCAAAACTTCATTAA
TAATCTTAACCATGTAAAGGATGAAATGGATGAGAACCACACAAGTTATTTCCGCTCGTCTTATCCAATTATTTTTCTAT
TATATCCACCTTAATACATACATTATAATANNNNNNNNNNNNNNNNNNNNNNNNNNNNNNNNNNNNNNNNNNNNNNNNNN
NNNNNNNNNNNNNNNNNNNNNNNNNNNNNNNNNNNNNNATATTCAATTTCATATGAATTAAAACATGCATTCTAATATAA
ATTTCTCAATAATTTAGAAATAAAACATACAAAAAGCAATATAATACACTGCTTTTGAAAACGTATGTTTATTTATACAT
GTAATTTCAACAAAAATAATAAAACGAATTGGAATTCAGAAAAAAAAATAAAAAAATAATAAATATATATATATATATAT
TAACGATGCATTTAAAGTTCAATTAGTTGAAGAGTTATATTCAGGCCCATACACGATTAATAGACCGATTACCAAACCTT
GCAAATGAACCTATACAAGCAAAATTGCAAATGAACCTATAAAATTTGAGCTCTAAAAAAATTCATGGACATTTACATAT
AAAAAATATTTAAAAAATTCTAAATTTCCGTTTCATGACATATAAATTCTAAAAAGTGGCGTCCGCCTTTCTAAATCAAT
GGTAAACATTAGTAGGTATTCACTAATGGACCCATAAAATTTGAGCTTAAACAAAGTCGATTACAAAATTTTTTATGGAC
TAATACATATGAAAAATTGAGATAATCCTGAATTCCAGGATCATGATACATAAACTCCAATAAAGCGACGTCCGTCTTTT
TAAAACAATGGGAAACTTTAATAGGTATTTATTTCACCAATGGACCAAAATTTGTGCTCAAACAGAGTCAATTACACATA
TTCCAAAAAATTCGTAGACTAATTAATACATATGAAAAATCAAAGATAATTCTGAATTCCAATTTCGTGCCACATAATTC
CAAAAAAAGCGATATAAATCTTTCAAAAATAATAAATATCATTTAATAGGTCGTCACCAATGGACCCATAAAATTTGAGC
TCAGACAGAGTCGGTCACACATATTTCAGAAAAATCATGAACTAATACATACGAAAAATTATTATAATCCTGAATTTCAG
TTTCATGACACATAAATTTCAAAAAAGCGACATTTGTCTTTCAAAAACAAAATATCATTAAATAGGTTGTCACCTATGGA
CCCACAAAATTTGAGCTCAAACTACTTCAATCACACAAATTTTAATGAACTTATGGAGTAATACACACAAAAATCGAGAT
AAAACTAAAGTCTTGTTTCGTGACACATACATAAACTCTAAAATAAGCAAGTCTGTCTTTCAAAAATAATGTGTATCATG
TAATAGGTAATTACCATAGGACCCACAAAATTTGAGCTCAATAGAATCGATCACACATTTTAAAAAATTCATGAACTAAT
ACATATAAAAATTGAGATAATTCTAAATTCATATTTTCTGACAAATCTAACTCCCAAAAAAAACAACTTTTGTTGATTGG
TCTATCGGGTTGTGTTCTTGATCATCCATGGTTTATGATCATTAATTCGATAAATGCTTATTCACATTAGATATTTATAT
TAAACCAATTTAATATACAATGATTAGGTGATTTTTTTTTTGGTGGGTGGGGGGGATTTTTCGCAAAATAGCTATTATAA
TAAACTTAATTATGCTCCATAGATATAGTTTGCATATTTACGGGTTGTAGCTACAGTTTAAACTGTCTCGCTTGATTAAT
TCACGGGTTGTACAATTTACGGATACATTTGTATAATTGAGTTATTTTTGTATAAACTCAAAATAACAAATTTATGCAAA
CACAAACATCTAAACTTTAAACAATTATACAAATAATATTATACAAAATTGCATCATACAAAAGTTAAACAAATTATATT
ATATAAATTTTGAATTATACCAACGTGTGAATTATACAAACTCGAAACCCCAACCCACGTAATTATCATTGAATGTTGAT
CGCGAGTAGTAATTAACTAAAACTATAGCTATAATGACTGATTAACTAGTATATGTTTGCTTAATCATGTAATTTTCTCC
TCTTTTTTTTGGTAATTATATAAAGATTACCTACACCTTTGGGCCTTTTTGTTATGAAATCTTGCTTAACTATTCAAGCC
CATTGGACCATCTTGGCCCAATATTCACAATAAGAAAATAAAGGGAAAAAGGGTAAAAAAAAATGCCCTTAAACTATGTG
AAAGGAACAAAAATGCCCTCCGTTTATAATTTGACTCAGAAATGTCCTTACCGTCAATACTTTGGCTCAAAAATGCCCTC
GCAGTCAATACTTTGGTCCAGAAATGCCCCTATAGTTACAACATGGATCAAAAATGCCCTTTTCTGAATAAATATATTTT
TTCCTTTTTAAACACATCTTCTTCCTAATTAAAATATTTTAAAAGAACACTATTCATTTTATATTTTTTTCTGAATTGAA
GTAAGATAAACATTTGCTAATTTTAAAAAACATTCTTAGAAAAAGAATGTGTTAAAAAGAAAATAATAATAGATTTATTT
GAAAAATGAGCATATTTTATCCATTAAATAACAATAAGGACATTTTTGGACCAAAATATTGACGACAAGGGCAATTTTGG
ACCAAACTACAAATGGAAGGCATTTTTGTTCCTTTCGCATAGTTTAAGGGCATTTTTAAATCAAAGTATTGACGATAAGG
GCATTTTTGAGTCAAACTATAAATGAAGGGCATTTTTGTTCCTTTCACATAATTTAAAGGCATTTTTGACTGTTTTCCCA
AAAATAAATGCTGATGAGTCTCCACAACTTGGTTGTCACATAGAGAACAAATTTCAGTATCCACTTGAATATGTAGCCTC
ATGTGATGATCCGCCACATCATGAACGATTCGTGAGTGAATTATCAAGTACCGCATGGTATGCTTAGTAGAAGTCTAAGT
CTGTGTCACTCAAATGTCTATTCTTGGTCAAACAACCTTCTTTGCACAGCCAACAAAATAACAAACCTGTGCTTAGATTG
AGTAGGTGTTCCTCATAACAAATTTGCAATCCTCATTCTGCTTTTGTGACCCAACCTTTTTTTGTATACTTAACCTTTAA
ATTGATGGTGTATAATATTATGTAACGACGAAAAATAATACAATCTATCTAGTATTTATCAAAATAATAAAGTAAAACAC
AAATACAATGTAATACTATACATAACAACCCAATTAACAAGGTGTAAGGAGGTAGAGAGACATATATAGTCAGACATCTC
AATAACAATCATTTTCTATATATTTAGCTATCAACGACCCCAATGTTTTTTTGAACCTGAATTTTCATATTATGTTATAT
TATTCTTTATAATAACATTTTGTTATCACAATTATAAAATATCCGAACAAACAACAATACAATATAAAAGTTTGATTGTT
AGTAGCTTGAATAAATGCTACACAAAAACTAAATTTCATTAAAAATTCTCAACTTTAATTACTTGAAACGAAGCTGACCC
AAACAACGCGATTATCTAAAAGAAAAAAGAAAGCATGATAGGGTTATGTCAAGTTGCCAAATAGAAACAAAATGAAGAAA
GGTCATTACTCAATAGAAACCATATCTCTTTAGTAACAAAGATATTTGAGTCACAAAATTATGAGTGATGGTCATTAATC
TCACCCATACCCCCTTATATCAGCCTATCTATACAAATATCATCCATGTGGCAACATCTCATTAACTACTTATCTACTAT
CCCACCCCCACCCCCTTAGACCCCATGCCCCAAAAAAGTTAGAGGCTAAAACTAACTCAACTATAGCAACAACTTTGAGA
TAAAAAAAAAATTCTTTCTTTTATATTTCTTCATTGTAGGATATTTTCCCCTCTCCCCTCTCAAAATTCTTAATTTTAAC
ACACAAAATGGAGACTAGTGTCACATGTTGTGCAAGAGCTACATCTCTTCTCCCAAATGTTTCTTCTCAACAATATTCAA
CTTCACTTGCAACTTCAAGATCCATTTCCCCTTCATTCAACTCAAGGGTATGTCTTAATTAATTTCCATTTGATTTTCTT
CATTTTTCTATACTAATTAAATAACTTTAGGAAACTATGATAAATTTTTTTTAAAAAAATCATGGATATATATCATAAAC
TTGTACTTCTATACAAAACATAAATAGATGAGCTATAAGCAAGGGTGGAGCTATAAGATTCGGCAGAACCTAGTAGCTTT
GGCCTAGACCTTATATTTGTGTTTAAAAGTATAAATAATTTATTTAGTACCAAGTAAGTATTCTTTTCAAGGATCCAGAA
CTCATAAATTTAAAATCCTGAATTCACTTCTGACTTAAGTATGATATGAGATTCTTGCAGAGTCTGAAATCAAGCTCATT
ATTTGGGGAATCATTGCGCGTTGCGCCTAAATCATCACTTAAGGTGTCTAGGACAAAAAATTCTTCCTTGGTGACAAAAT
GTGAGATTGGTGATAGCTTGGTAAGTTTGATCATGTTTGTTGATTAATCTTATTTAATGTAATTGTTATACAAGAAATTA
ATGAAAATGACTAGTTAATTGGTTTATTTATAGGAAGAATTTCTTTCAAAATCAACCTCAGATAAGGGGTTAATCAGGTT
AATGATGTGTATGGGAGAAGCATTGAGAACAATTGCCTTCAAAGTCAGAACAGCTTCTTGTGGAGGAACTGCTTGTGTCA
ATTCTTTTGGTGATGAACAACTTGCTGTCGATATGCTTGCCGATAAGCTTCTCTTTGAGGTACAAAACTAAAGAGTGGCG
GAGCCAGGATTTTTTAAAAAAAAATGCATGTATACACATTCGCAACGTGTGAGCAAAAACAATTTTTGAACCACCTTTGA
CATTATACTTGAAGCTTCTTTGTGTCGAGGGGATTCAACAGTTCATATATATACTAAAAGATTGTTTTTTACTTTACTTA
CAAAGTATAATTTATCGATAAAGGGATTTCAATCGAACCACCTTTAGTACATATAGCTCCACCCCATATGACAGAAGTAG
CTTATGCCTATTGCTACTTGATAAAACTGATTCTCTACAATGTACGTTACTCCCTCTGTTTCAATTTGTTTGTCTTATTT
TCCTTTCTACTTTCTAGTCCGTTCAAAAAAGAATGTCTCTTCTCTTTTTTGACAACTTTTTACTTCTAACTTTTCACCTG
ATATGTTTAAAACCACTGGATTAAAGGGGACATTTTGGTACATTCAACGTATCTTTAGTTTAAAATCACAAGTTTCAAAA
AATTTCTTTACTCTCTCGTGTCAAGGTCAAAACCAGACAAACAAATTGAAACAGTGGATGTAATTCTTATCTAAGTTTGA
CAAAAACTTGTTCTTTTTATTGTTGATGTTTAGGCTTTGACATATTCACACTTTTGCAAATATGCTTGTTCTGAGGAAGT
TCCTGAGCTCCAAGACATGGGGGGCCCTGCTGAAGGTACTTGTTTGGTTATACACTAGAATTTTTCAAAGACGTCACCTA
TTTTTTCAAGTAAAATGCATGTCCAAACACAATATCAACTTCGAAATACCATTTTTTGAGTTTAACTTCAAATATCACTC
AATTCATGTCCTAACATCTGGTTAATTTTCCTTATAGAAACCTAAGGGTATAAAAGACACTGATGAATTCTATTTGTATC
AAACAGGAGGATTTAGTGTTGCTTTTGATCCACTTGATGGTTCCAGTATCGTGGACACGAACTTCACAGTTGGAACCATC
TTTGGTGTATGGCCCGGGGATAAGTTAACCGGGATCACAGGAAGAGAGCAAGTTGCAGCAGCTATGGGGATATTTGGACC
GCGAACTACATATGTTCTTGCTCTTAAAGATGTTCCCGGGACTCATGAATTCCTCCTCCTTGATGAAGGTTTGACATACA
TTGATTTGTAGTAATTTAAACTTTTCTTGCTACGAGTTGTCTCAATATCGATGTTCCTTTTTGTTCGTAGGAAAATGGCT
ACATGTTAAGGATACAACAGAAATCGGAGAAGGAAAAATGTTCTCCCCTGGAAATTTGAGAGCTACATTTGACAATCCTG
ATTACGCCAAGGTTTACTATCATTTCTCGTATTTTGCCTTCAATTTCTGATATCTGTACTCGAACGTGTGTTTGTACAAA
TTGCATTTCCTATACCTTTTCTGTTGTTGTTCCCTTTTCATATGCTTTCTAAGTTGCTACTAAAATGAAATTCCGCGTTC
TGACTCTTGATTCTTGATGACAGCTGATCGATTACTATGTGAAGGAGAAATACACCTTGAGATACACCGGAGGAATGGTG
CCTGATGTAAACCAGGTATTTGCAAATATGTGATCAAGGGCGGAGGCAGAGTGGTGCAACGGGGCATTGAACATTATACT
AAATGATTCTTTTTACATATATATATAAGTTGTTGAATTCCCTTCTCGATTTTTCACAGATCATTGTAAAGGAGAAAGGT
ATATTCACAAATGTGATATCTCCAACAGCTAAGGCGAAACTTAGATTGCTCTTTGAAGTGGCACCATTAGGATTCTTGAT
CGAAAAAGCTGGAGGTTACAGCAGCGATGGGAAACAATCCGTCCTTGACAAAGTGATCGTTAATCTTGATGACCGGACTC
AAGTTGCTTATGGTTCCAAGAATGAGATTATCCGATTTGAAGAAACACTCTACGGATCATCAAGGCTTAAGGCTGGTGCA
CCAGTTGGTGCTGCTGTTTGAGGCTTGAGAATGCAGCAATCATAATGTTTGTTTGTTTTTTTTGCGCTTTCTTTCTAGAG
CATCGCGAAAATGCTGTTCCATCAGGTTATAAAAGGGAGATAGGTTAAAGACAACAAGGTCTTGTTAAGAAATGGGAATT
GGAACATTTTTTTGTATATTGTTATTTCTATTAACTGGTGATATGCTGGATTTCAGACATAAAAGGTAAAAAAAGACAAA
TAAGTTGTAGTAGTATTATGTAAGATAAATTTATGTATTACAATTTACAACTTGTCTGATTATGCTTCATCTCTATTCTA
ATCTAAAGTTGTCTCACTGTGCCTCGGAACAATCATAAAGTTGTCTCGATGTGATCTATAAGTTCATTATACTCAAACTC
AGTTTTGTCTCGGTGGGCCTTGGAAATCATAAAGTTGTCTCCATATGACCTATAAGTTCACAGTTTTGTGGGCCTCGGAA
ATCATAGAATTGTCTCGGTGTGAACTGTGACGTATAAGTTTACGGTTTCAACAATCATAAAGTTGTCTCGATGTGACCTA
TAAGTTCATTATACTCGAAAATCATAAAGTTGTCTCCATATGGTGGGTCTCGAAAATCATGAAGTTGTCTCGGTGTGACG
CATAAGTTCACGGTTTCGACAATCATAAAGTTGTCTCGATGTGACCTGTAAGTTCATTATACTCGAAAATCATAAAATTG
TCTCGGTGTGACGTGGGGAAAAAAGGATATATATAGTCGCGCCAGGTAGGGGTCGAACCTACGACTTTCTGCTTAGGAAA
CAGACGCTCTATCCACTGAGCTACAGGCGCTTTTGTTTTCCTTGTTTCGTATTTTTAAATCTGCTACGTACTTTTTTACA
TAAATATATATAACAAATTTTATGAGTTCTGATTTTAGCTGAAGTATAATTTTAATATTAGGACATATTTAATAGCAAAT
TTATCAATATAAATGCGTCGTTTGCGCAAAAGTTATTTCTTTTAAACAAATTTGTATCTGAGCTTCTAACTCCACCCTTC
GAGCACTATTTCTAAGATTTGGGAGAATACTTACAAGCATACAAACATTTTGAGAGCGGGCAAAATTCATACAAACGTTG
ATAAGAAGATTTCTCCTTTATAATTTATTTGGTCAAATGTAATACTCCCTCCGTCCATTTTACTTGTCCATATATTATTA
ATTACACTCCTTAAAGAGCAACAAACAAAATGATGATTTTATTATATCAACTTTAGATATTAGAAATTATCTAAATTCGA
AATCAATCAAACATACTTTTAAGTTTAAAAAAAAACTGCCGGAAGTCATTTCATCAAATAATCATGAGCTATCACACATG
ATTTTTTTTTTAAATCGCACGAATCCTATAAAATGACTCCTAAATGTACACAAATGTCGCAGATCATGATGAGGCTATAC
GTATTGCTCCCCCAACTCATTACAGAGGGTCTCGTAAAGTTTTTACAAAAAAATCCTTCGAAAGCCATTTTCACCAAATA
TTCATAGGTTAACACACGAAAAATTGAAAAAATCACCTAATTCCTATAAAATGACTCATAAATGCCCAAAAATTTCGCAG
ATCATGGTGAGGCTATACGTACTTCTCCCCAAAATCCTTACAGAGGGTCTCGTAAAGTTTTTTCAAAAAAAAATTCTAGA
AGCCTTTTCACCAAATATTCATAGGCCACACATGAAAATTGAAAAATCACCGAATTCCTATAAAATGACTCCTAAATGCC
CAAAAATATTGCGGATCATGGTAAGGCTATACGTACTGCTCCCTAAACTACTTACGAAGGGTCTTGTAAAGTTTTTTTAA
AAAAATCGCCCGAAAGTCATTTCACCAAATATTCATGAGCTAAAACACACGAAAAATTGAAAAAATCGTTCAATTCCTAT
AGAATGACTCCTAAATGCCTAAAACTGTCGTGGATCATGGTGATGTTATACGTATTGCTCTCCCAACTCCTTACAGAGAG
TCTCATAAAGTTTTTTTCAAAATAATTGTCCGAAAGATATTTCACCATATATTCATGGGCTAACATACATAAGAAATTGA
AAAAAAAACGACTCTTAAATGTAACAAAATGTCGTGGATCATGGTGAGGCTATACGTACTGCTCTACCAACTCGTGTTGG
ATGATCTTATAAACATTTTAAAAAAAAATCTCCCGAAATCCTTTTCACCAAATATTTATGAGCTAACACACACGAAAAAT
TGTAAAATTTGCCTTATTTCTATAAAATGACTCCTAAAAGCCCAAAAATGTCACGAGTCATGGTGAGCCACTGAGCCTAT
ACATACTTCTCCCCCAACTCCTTACGCAGGATCTCGTAAAGTTTGTTCTAAAAAATTGCCCCGAAGCCACAATTCCTTGA
AGTCCCAAACTCAATAATCAATAATAATGATAAAATAGGTATGAAATGATAAATTATTTCATAATTTTTAAAATTAAATA
AATATATATATTTATTTTTAGTATACTAGATAAATAAATAAAAAATTATATAGGGATGCAGAAAACATAGAGCTTTCCCA
TTGAAATGGTACTTGCATCATAAAGTTTTAACAATCAAAGACATCCCTCCTTTATGTATGAAAAAAAAGAAGTGTACTTC
CTTTTTCTTAAATTTTTGTTAAGATTAAAAGTATTGTCTACATAATGGGAGTCTTTAAAAATTAAATATCTTTTTTGGAT
TAAGACTTTTGCTCAAAAATATTATGAGTTTAAGTTATATATATGTGTTCGTACAAAAACCTTTAAACTATTTGTGTAAT
TTTAATATGTTATATTAAATTTATTTTTCAAGTTTTCATATTGTGCTTGTTATGAGTGGACAACGGTTATATATTATTGC
AAGTAACTTAATTTGATGGTATAATAAAATTAGAAAAAATATTATGAAATAGTCTGAATTTAACCTCCATTAATAATTAG
GATCAAATATATTCATGTTTATTTGATGAAATCTTTTTAAAACATAGGCCTTTTCTACAAAAGAAAGTAGTATTAAATTT
CCCCTAGTACGGTGTGAAATGATCTTCCTTTTTTTGTTGATGCGTTTTCTTTTTTTCTTTTAACAAATTATTTGCTTTAC
TTTGTGTGGTTTATCATATCATATTCATTATGAATAATTATGTTATTGAAAGTAAGTAATTTATGTATTGTAAAGTGAGT
AAGAATAGTATTTAATATGGTGTATTAATAATATTGAAATTAGTCATACCGATTACCGAGAGTATTTCTTAGTCACTATT
TTTTTAGGGAAAATTGTATGAAATAACAAATTAGTAATTCAAATTAAATGTTATAGCCATATGTTGCTCCCCAATATACA
CGCAAGTGTACGTGGTCGCGCAAGTAATATAGATTCTTAAAGAAACGAGTTATCGTTCCCAAGGAACTTATGATCAATTT
ATATTAAACACCCAATTCTACAAATAAAAGTAACAATAACCTTTTCAAGAGTTGGTGATTGATTGTTAACTACTACTACT
TTCGCAATAAATAAAAGTATCCAAGATTGAACGACTTAAAGATGATGTTTCAAGCAAGTAAAAGACAATTCCAGGGATGC
AGCATGTATTGAATCTCATGTATCATATTATCGGCGTAGAACTAATTTCAGTTGTCAAGTTACTGGTTTATAGGATTAAT
TATATGAGTCAGGCTACACACCTCTCGTCGCCTACCCCAGTTAGCTATCTAACTACATCGTTGAGCGGGGATAAATAGAC
TAACTGGCGAGCATTTATATTTCATCCTATTTCGTAACCAAGCAAGGTGTTTGTCCGGGCGTCACTCCTGAACACTAATC
ACCTCAATCTAATGGGTGGACCGAGCTCTCTATATTCTCTGGTCTATCTAATCCCGCCTCTCTCGATTTTAAGATTAGAC
AATATATTTATCTCATGGTGATCAAGCATAAAATACTAAAACAAGAATATAGAAGTAACTTATAATGACAACCAAGAATT
AATTCAAAAAGCCTTTAATAATCAACAATCCATTCGTAGCTACAACCCCAGAACTAGGGCGTTTAGCCACTCATACTATT
AGAAAACCACAAAATACAATTGTTCATGCGATTTCAGGAAAATAGAAGAGTTAGAAGATCAAAACCTATTACAAACGTAG
ATACTTGCTCTTGCACACCAATAAAAAGTCGAACACTAACAATGGGGCCCTAAGGGTTTATTTATAATAGTTAGGAACAA
TAGAGTCTAATTCTACTTCAACTAGGAGTCCTTTTTAAATCAACTTTCGCCAAAACTCCGCACAAGACTGGGGCATCGCG
CCCAATTCGCGCCTGGCGCCCAAAAATGGCCTCAGTCAACTGGAGCTTGGTGCGTCGCGCCCTTGCTGCGCCAGTGGTGC
TGGGGAGCCGCGCCTGGCGTCGCTTTTCATCTTTAACTTCTTTTTCTTCCTTGACTCAATCACTTCCATTAGGAACCCTG
CAAAATTACTAATCATGTATGTTAGTATGCAATCATCGCAATGTTAAGCCAAAATATGCTAGTTAGATTAGTGAATGTCC
TAAAACTTACATTAAAGATGGGTAATTTGTAGTAATTGGGCGTATAAATATGCCCAAGATCACCATAGTTTATTTTAATT
GTAATTCGCAGCAAACATCCCCTTTTTTTGCCATCTGATTCGGTATACAATTAGCCATTTTATACATTTCGATATGAAAT
GTGTTTGTTTGTATAACACGAGAGAAAAGTGTATATACAAATACAAATACATATATTTTCGTCCTATACACTTATAATTA
TACAAATACAGATCTTATTATCCAAATTACAATGTATAAATGAATTTATACAAAACTGAACAATTTGTATAAAATTGGAT
GTATGTAGCGAATTATACAAATCGAAAGCTTCATAGCAAACATAAAATTTGTTATGGAACGCAATTATGCAAACTATAGC
TATAACATGATACACATATGATTTTTATGTTTGCTATATGTGAAAGTTGCTTCTTCTTTTTTTATGTATTCAAGGACAAT
TATGTATTTAACCATACTTATTCATATTACAAGTAGCTATATTATTAATTATATCCTCTATACATGTATAAATCAAACAA
GATATTAAAGGGAAAATGGACGAATTTACCCCCAAACTTTGATAAATGGTATGTCTATGCCCTCCGTTATACTTTGGGTC
CATCTCAGCCCCTGCCGTCCAATTATCGGTACGCACATACCCCTCTCACTAACGGCCCCCTCATCCTTTACACGTGTCGT
AATCCTAATTAACTACCCATTTGACCATTATTTTTAACCCATAAACTAACCACCCGCCCCATAAACCCATACCCACCCGA
TTCACTCTAAAATTGAGATGGCCCTTGAAGCTTTGTATTCTCCAACTGGTACTTCAAATCCACAGACATTTCAATTTGAG
AGCAAAGGTCAGCAGCAGCTTCGGTACCTTGAGAATTGGACTACAAGGGAGAGATCTAAGAGGTCACGGAGTATGGATCG
CCAGCCGACTGAAGAGGAATATTTGGCGCTTTGTTTTATTATGCTTGCGCGGAGCGATGGCTCTGTTAGTCAGGTACGAT
CTCTACCACCGCCGGTGCCAGTGATGAAAATCCACACACCGTCGGAGAAGATTGAAGAGAAGATGTTGTATAAGTGTTCG
GTTTGTGGTAAGGGATTTGGATCTTATCAAGCTTTAGGAGGACATAAAACTACTCATCAGAAACTCATCGCCGGTGGCGG
CGGAGGAGATGATCAGTCGACTACCTCAACTACTACTAACGCTACCGAAACTACTAGCTCCGGTAACGGTAACGGCAGTG
GAAGGACTCACGAGTGTTTGATTTGCCACAAGTGTTTTCCTACTGGACAAGCTTTGGGAGGACACAAACGGTGTCACTAC
GACGGCGATAACGCTAACAGTAGCGTTAGCACTAGTGTCGGAGTTACGTCGGAGGAGGACGTGGGGTCTACAATCAGCCA
CCCTGATTTTGACTTGAACATTTCGGTGTTGCCGAAATTCTGTCCTGGATTTGGTTCCGGCGAGGATGAGGTAGAGAGTC
CACATCCGGTGAAGAAATCTCGGCTATCTCTACCTCCAAAATTTGAATCATTCCACTCAATTCTCATTTTTCAACTCTCA
AATTTTTTGTGTTTTTGATTTTGTAGTGATTGAATTGAAAATTGACAGAGAGAAATGAGTAGAGTTGGTGTAGAATTAAT
GGAGATTGAAAAAGAAGTAACGGAAGAAATGAGAGATGGTGATGATGAAGTGAAGAGAATATGGAATCGGGTGGGTATGG
GTTTATGGGGCGGGTGGTTAGTTTATGGGTTAAAAATAATGGTCAAATGGGTAGTTAATTAGGATTACGACACATGTAAA
GGATGAGGGGGCTGTTAGTGAGAGGGGCATGTGCGTACCGATAATTGGACGGCAGGGGCTGAGATGGACCCAAAGTATAA
CAGAGGGCATAGACATACCATTTATCAAAGTTCGGGGGTAAATTCGTCCTTTTTCCCGATATTAAATAATATCAAATAAA
AAAATATATGTATATATATTATTTTCAGCCTCGTAAAATTTCAAATTAAATAATCAATGCATAAAACTTACATTATAGTT
ATTCGTAAGATATTTTAAAGACGAATCGTCCCGTTCGTTCATTTCTTCAATTGGCGATACCATTTGAGATAAGAACTTTT
TCTACTAGCCATAAAAGAAATTAAAAAAATCTGTCCCCATAAAGAAAGAAAAAAAAATGGATTATTTTTGTAATGCTTTT
CACTAACATAAAAGTGATTATGATAATCAACATGGGTTGTTAAAAGACGATTGAGATCCTTTCATCTTAATTAAAGTTTC
AAATTTTCAAATATGTAATTGAGAATATTGTATAGTCTCCAAAGATGAATCTTGCAACGTGTAAATTCGAAGTTAAAAAA
AAAGTGAGTGTGATTTTTTAGACCACACTTTAGTAGCAGTCACACTAATCCTTAAAGACCAACAAGTAGAATAATTGCAC
ACAAACATGTAACATGTATTAATTAAATAAAAGAAATTCTTATCCAATCATTAATTGACAACTCGGCGTCACCTGTTGTC
TTTTTTTTATTATATATATTTGCTCAACTCTCCTTTTCTTCCTAAAAAACAAAATATACTCCTATACATCTAGAAAGAAG
AGAAAATTAAACAGATAGAACTTTCTTTTTATGATGATGATTTTAAGTCAGATCATTTGAGAGTTTATCGGAAATAGTCT
TTTTGTCTTGACTCTTGAGTGATAAGGTCTTCGTAAACACTATCATCATCATACTCGACTTGTATGTTATTATTGTATTC
AGTCATCTATATGGTCTTAATTCATTCAATCATTGTCTATTGTTCAGTTAAGGTTTGTTTCCCCTGTTTGTTTGTTTTTT
AATTAAAAAAGAAAAATTGATACTTGTTTTTATCTTCATTTCTTGGAAATTTTTCTTACTATGTTGGCCAATAATTGGAA
CCTTTTTGTTTGATCTGTGTTATTTTTGCTTAATTTGTAATCTTTTTTCTCTTCTCTTGCTGTTTGTAGGTTTATAGAAT
TGATCAAGAAGTAATCCTCGCGATTCTGATCCAGAGTATGTTCCTATCCACCGAGTAAGTAACTAACTATCCAGAACGAA
GTAATCTAGAAATCTTAGTAGCTCAGTTGGTTGACGGCTACCTTAATATGATTATGATCTAGAGTACGTTCTTATCCACC
GAGTAAGTAAATAACTATCAAGAACGAAGTGATCTTTTATTAGAGAGATCTTAGTAGCTCAGTTGGTTGACTATCTGAAC
TTTAGCAGTTCAGTTGGTTGGCTATCTGAACTTTTACCTTGTTGATGAGAGTTCGATTTTTCATCCCCTGCTCGGGGTGA
GAAAAAAATAAATATTTTACTTAATTTTTGCTTAGGTTTTAAATTTCTCCTTTATGAAAATCCACTAAATCATTGTAAAA
TTGACAGGAAGATTATAGTCTTTTAAGTTTCAAGAAAATTGAGGATTCTTGATTTGGATATGGAAACTTTATATCCAACT
TCCTTTGTACCAAATTCAAATTGGATTATGCAACAGAGTAAGAGTAATACAGAATGGACTAAAGAAGAGAACAAGAGATT
TGAAAGTGCACTTGCAATATACGACGAGACTACACCAAATCGATGGTCTAAAGTAGCAGAAATCATCCCTGGGAAATCAG
TTCTTGATGTGATAATGCAGTATAAAGAATTGGTTGCAGATGTTAGTGACATAGAAGCTGGATTACCCCCAAATACGAGG
CGTGGTTTCATGTCTTCTCTTGCGTTGGAATTTGTTGATCATTGTAAGATTCAAACGTTTAGTAAGAGAGGCAAGTCTTA
TGATCACAAAAGAAAGAAAGGTGTACCATGGACAGAGGAAGAACACAGGTTCATACAATTCATAAGTATTGTTTTTTTTT
TTTTTATGTTTGTTCAATGAACTTAATTAGTAGTGATCAGCTATGTTGCTCGAACTCTTAGAAATGATGCCACACTTGTA
AAGTATACTTTTGAAGGATCTGACATGCACGTGTTTACATTTTGGAAGAATCGGAGCAACATAAGTGATCAACACACAAC
ATTTTCTATTTCTCCTCTGACTTGATCTTGATGTTAACATTAGTGTTGTTGTTGCATTATAGGCGATTTCTAATGGGGTT
AGAGAAATATGGTAAAGGAGATTGGAGAAACATATCGAGGAATTTCGTGATCTCTAAAACTCCAACACAAGTGGCTAGTC
ATGCTCAGAAGTACTACTTGAGGCAACTTTCAAGGGAGAAAGAGAGGAAGAGACCTAGCATCCACGACATCACCACCGTC
CATCTAACAAACGATGAGTTTCTCAACAACAACAACAACAATAACAAGAAATCGATGTGTGAAGAGAGGTTGTATATGTC
CTCATTGCATAGATCAACAAGCACAACAGACGTACTAATCGGATGTTGGAACAACTCAATCGATGAAGACCTGATGGCAT
TTGGTCAATTTGTGTGACAACTCAACTCTTTAGAACCAGAACAATAGACTGATTGATTGTGGTCAGGTCAGAGCCCTCTA
TCGTTCGTTGAAGGATGTTGAACTAATGATGTTATTCGCAACTCCATCGTTGATCAATTGAGATTTGAAAAAAAAATGTC
AATCTTGGATTTTTGTTTTCAATCTTGGTGTATTAATGTAAATCAAAGTTTAATTAGTTTGGTTTTGTGCCTAGTTTCTT
TATTGTGCTTTCAAACTTCACACATTTAAATCTTCAATCAAATTCTCCTCAATTCATCTCTTCTTTCATCCCATCATATT
ATTTACTGTTGATATTGTTCTCTTTTTAATTGTTTTCAGCATACCTTCTTTGCTACTGTATTTACTTTAACATACTTGAT
TTTTGATAAGGGTCTATCGGAAACAGTTTTTCTATCTTCACGAGGTAGAGGTAATTACTTTAACATACTCCCTCTGTCCC
ATTTTATATGTCATCCCTTTCTATAAATAGTTGGTCCATAATACTTGTCATTTCATAAAATCAATGCATAAATTAGCATA
TTGTTCCTTTTTTTATCCTTGTGAGTTATTAGCATTGAAAACATACATTTGACCAACTTAGAAAAGTTAAGTAAATGATT
CATGTTCATTGGTTAAATTAATTAATCAAAATAAATTAATTCGTATTCATTAATTGAAAACTTGAGTTCCAAAAAAATTA
AATAAGGGTAGAAGGGTAAAATTACATCATTTCTTAATGCAAGTGCAAAGTAAAAATGTGACATATAAAATGGGACGGAG
GAAGTACTTGATTTTTTATAATGGTCTATCGAAAACAATATCTCCACCTTTACGAAATAGAGATAAGAATGCATACACTA
CCCTCTTCAGATTCCACTTGTAAAATTACTCTGTTTGTATTATTGTTGTATTGTTTCATCTTATCAAGAATAGATGATGT
CTCTTTTGCATTCCATTAGTGAACTAGTGTACTGACGATTACTTGGGCCCAACTCCCAAGGGTTTCATACATAGCCAATA
GGTGTACCACTTTTACATTAGTGGCTTAGTGCATAGTATTTTTTTCCTTTTACATAAAGGAAAAGTGAACCTTTGTTAAA
GAAAACTATCTTTGCGTTTAATTCAATTTCAAAAATTAGTTCATAAAATTAAAATTGCATGATTATATAACGAGACCAAT
TGCTCATTCTACAAACGATGTAGGACTACTAACAACCTTGTCTCGTTTGTGCATGCATGCACCAAGTTTTTTCTTTTATT
TTTTAAAGTGTTCAGCTTTTGTGCATCGATAAAACACAATTTCTATACGCTATAGGATTATTCCGTAGTATTTCTAATCT
GGTAATGTAAAAAAGCTAGTTAACTAATCAAATTTACTGTTTATTCTATATACATATATTATATATGAAGTATATATGTA
TTACTTTTTCAAAACGATATACATAAATTATTATCTGAGACAGATTTGGCTTATTTAGGCTGTGTCATTTAGCACTATTT
GATAAATCTGATTGGGAGGTGGTTCCTTTTCTTGTTCTTTTTTTTTCTTCTCAATTTTTGGTTTTTTTTTCTCTTTTTTT
GGATTGAGATGAGGGGAATTTGATAAAAAAGAAAAACACATGCAATTTGGCCAAGTTGTCTGATTTTTTATCCTCAGTTC
ATTTGCTTACCTATTTCCAGCTGGTGCTTACAATACTGCTGAGTCTGCATTCCACTTATTTCAGAATCCTTCCTAACTCA
AATAGTATATACGTGAAAAGGTTTGATATACCCCTCAATTTTGTTATTTAGAGATGACATAGCCTTCGTTATAAAAATGA
CTCATATATATCTCTATTGTTACACAAATGACTCACATATCCATGTGGGTATACTTTTAAGGAAAATTTACCTAAATACA
CCACGTATTTTACCATATTCTCTAAAATTTCCTACCATTTGAAAAAATTACAAAAATCTCTACTCTCTCCTATTCTCGGA
TACATCACTCTTACGCAATGTATCGGGTGTTTCTTGTATCAACAAAGATAATGTATCAAGATGCGATGTATCGAGACATT
GAGTGATATATCGTGACAAGTGTGTCATGTATCAACAAAGATAATGTATGGGGATGCGATGTATCAGACATTAAGTGATG
TATCCAAAATCGAGACGAGATGTATTGGGACATTGAATGATGTATCTGAAATCGAGATGCAATGTATCGAGACGTTGAAT
GATGTATCGAGATGTTGAGTGATATATCTAAAATCCTTAAATTTTAAGAGCTATTAGAAAAAATTTCCTACTCTTTTTCA
AATTACAAAAATCTCAGTGTTAAGAACCAATTACATTATTTCCCTACTCTTTTTCAAATTACAAAAATCTCATAGGGTTA
AGAGCTAATTACATAATTTCCCTACTTTTTTTCAAATTACAAAAGTCCGTTAAAACTTATGAATTTCGAGTACATCACTT
GACTCTGAATACACAGGGGAGGGATGTATCCAAGAGGGTATAGGACATCCAGATATATAGGGAAAAGAAGTATCAACAAG
GGGGGAAGGATGTATTAGCGAGAGGGGATTTTTGAAAAAAAATTAAATGGTAGAGAATTTTTAGAATTATGGTGAAATAA
GATGTGTATTTAGGTAATTTTTCCTTTTCTAAATTCTAACGTTTTTTAAGGTAACAAGGCATCACTCATAACTGAGATTC
ACTTCTTCCCTTTTAGACGAAGAGTAGTCAACATTATCATAGCCAATATAGTCCCACAATATTGATCTGGAGAGAGTAGT
GTGTACGTAGACCTAACCGCTTTGAGAGGTAGAGGGGCTGACAAAGTCTACTCTAGTGAAAATCATATTAGAAGACACAA
ATATTTTCCTTCTCTCTGCAGTGTTCAATCAAATAGAAGAAAAAACAGTAAAACACTTCGAATAAGAACACTTGATTCTA
TCTCCACTGGTTAAAAAACAAGCAGAAGCAGAGAACTAAATAGAACTACCAAATGGTTTCATCGTTTATCATAGGCTTTG
ATCTCTAGCCTTAAAATCAAACAGCAACAACATGCCCAGTGTAATCCCACAAGAGAGGTCTGAGAAGGTAGACCTTACCC
CTACCTTAAAATCGAACAAGTGAAGACCAAATGTTAGTTTAACCCAAAGCACAGAACAAGATGAGATCAGGGGGATTAGG
AATGTAGATCACCAAATGTTACATTACAGATAACACAAGGAAAGCAAATTTATTACAGAATGCATGTCTACAAGACAAGA
TCAAAATCAATGTGGAAAAGACTCTCATCAAGGAAAAAAAGGAGGAAAAGAAGAGGCATACATATGGACAAGACACCTAA
AAAGGAAGCAAATAAACCTCGAACAACTTCACTCAAGGAAAAGTTATATTTACAAACCTATTCAGCGAGAAGGTAAGTTG
GGTCCAAAGGCTTGACAGTGTCTGGAAAATCTGTTCTTTGTCCGGCAAGGGAATAGTAGGCAAGTATATGGGCTGGATGC
TCGGAGACTACAGTTTCTGCATTATTTCCATCGTTGGCAATAACTCGTCTTGCAGGAATCAATTCAATATTCCAGAATGG
GCGAGCCATCGCTAAGAGATCACGACCAGCTGAAGATGCCCTGTATCCTTGTACCCACAGGTACCTTAACGATTTTAGCT
GCAAGGTAGCCAAAGCTAATGCACGTTCACTGAAACAGCAGCCTCTCACTTCTAGCTTTTGCAGGCTCGGACATCCTTTA
GAGAACTCCAGAAGGCCATGATCAGATTCCCCAACATATCCCAGAAGCATCCATCTCACGTTTGGGCTGTATTTCCCGAC
ATAACTGAGACCTACATCAGTAAGGCCCCCAGGCCGGACATAGAGGGCAAATCTTCTAAGATTATGGCAACCTCTTAGTA
ATGCACGGACACCATTATCAAGTGGCAGATCTGTTATTCTAATTTCTCGGTCAAGCAAAACCAGCCGAAAATCACTCAAA
TTTTTCAGATATGTACCAATAACTTCCAAAGCTTCATTAGTAATATCTGACACATAAACAGCCATGTATTCTAGTTCAAG
ACATCCCTTTGCCAAATCAATCAATCCTCTGTGTGTAACCGCACCTTCTTCATCCTCCATCTCCTGATCATCAGCTCCTC
TCTCAATCCTGAGCCGCTTTAACCTCTTACAGTACTGGCCAAGCACTTCCAATCCTCTATCCCCGACAACATTCCTTGTC
TGTTTCAAACATGATAGCAGAAAGAAAACTGAATTAGGTTATAAGCTTCAGAGAAATCTTTTCCTCTCATCTACTAATCT
TCTGTTCACTCAAAAGTTCTGGAGTGGTATCTTTCAGATGGAGAAACAAAAATTAGCAACTATACATGAATGCTCTCTAT
AGAATCAGTCATTTCCATGCGTTGAAGTATCAAGTTAGGGTATATATCAAATTATACAAGGTTTAAAAATACAGCTTGCC
AAGCATAAAAACTTCGACACATGTTCCACTGAAAAATATTTTTTTTGTTAATGATAAGAAATGGACATTGAGCTTGACTC
ATCCTCAAAAGCTAACTCGGGGGAGAAGTGCCCAGACCAATTACCTATCCAACTACTTGATGTGGGACTTCTAACGCTCC
CAAGCATGCCCAGACCTAGTTAACTGGAGCATGGACTCTATAATATGGAGGTCCAACATCGGTGAACAAAGAATTGGGAT
GGGCTTGACTCTGATACTATGATAAAGAAATTACCCATGCCAACACTGATGTGGGACTTATAACCGTTAATTACATCAAA
CGCTCAATTTCTGATATCAAAGTGATGCACTCACAACAAAAACAGTGTGAGTGTTGGTGTTATGCACCAATATAATTGAG
CCCATTAAATATAAAATTGATATTGACATAAAGAAAAGAGGGTGAGAAAAGCTTCGAAGATTTAACCTCAAGAATTTCCA
AGTTGGGACACCTTTGCAGTAAGAAACAGTGGGCTGCTGTGTCAAGAAGTGCATAAAGAAGATCCAATTTCCTCAGACGA
GACGCAATAGGAAAGAGAATGGACATCTCATTTTTCCCTAAGTATGTCAAGCCCAATTGGCATAATCTTGGAGGGAAAAC
TAGTGCGGCATATTTTCCCGATTGCTCATTATAGCCATTTTCAACAAGTTCTGGTTGGTCATTAAATGCGCCACCACCAA
ACTCCTCCAATGCAGCCGCAGCTCTAAAGAAGCCAAGAAGATTCGTAATTTCACACTCGCTAATTTTCATAGAGACAAGA
GATTTACAATTTCTTGCTATCAATTCAAGATCTTCAGCCCTAACTTGCAGAAGATCCGTCATGTAAAAGTTCAAATTCTC
AAGAACAGTGTTGTTCGATGCTAGTTCATGTGCCCATTCTCCATCTTTCTCAATTATATAACTCTCTTCCATTAACAAAG
TTCTTAAGTTCCTGCAGGACACAGACTACATGAGAACCCATAGAGACAAAACAGGCAACAGAATTCAATCGACTACTCAA
TTGTATTAAAACTTCCCAAAAAGATACTTTTGAGCAATACAAAAACATAGCGAGTTGTGCAAGCGATTAAAAATGTCTTA
TATATTATAAATAATGCGCAGAAGCATTGACTTTATCAGAACCCTATCATGTCATATGAGTCCCATATAAGAGATTGTTC
AGTGTAGCAACTTCAACATCAATCAAGCTCAATTATCAAGACCAACTTCCAATCAACTAAACAGTAATATAGGTTCATCA
CACACTACACTGCAGTGGTAATGGCAAAGTCACCATAGGACAATTAACCAAGTTAGGCCTACAGCTTCACCAGAATAACA
TTGAGATCACTTGATCTACAAGACAAAAACAGGGGACTTTTTTCACATTCATCAGCTTTACCTTTCAGCATGATCTGTAA
CATCTGACCAGTTGTCTCTAACCATATTTTTTAATAACCAGTTGTCGCCACCTTACAAGCTGACATCTAGTGAACACTTG
TACACGTCTATACCTTAGAGGATAACATGCTTAGTACCCCTTGTGTAAGTCGACTCTAATGATCAACAACAACAACATGC
CCAGTGAGATCCCACTAGGTGGGGTCTGGGGAGGGTAAATTGTACGCAGACCTTGCCACTACCTCGTGGAGGTAGAGAGG
CTGTTTCCGGGAGACCCTCAGCTCAAGAACAACAAATCTAAGTGACAGGAGAGATATAAATAAAACATAACAGCCAATAC
AAACGATAGCGTATAATCAACAAATGAAACAGTAACAACAAGAAAGTAATGCGATGCGTGAAACGCAGTAAACAACATAA
GGCTATGTCTACTCCAAATGCTAACAACCCATACCCTTGCAAGGGAAGACAACACGCTAGCCCTACTAACCTACAACCTT
AATACGAGACCTCCACTCCTTCCTATCTAGAGTCATGTCCTCGGTAAAGTGAAGCATATCCAAGTCTTGTCCAATCACCT
CCTCCCAATACTTCTTGGGCCTACCTCTACCCCTCCGCGTACCCTCTACCACCATTACCTCGCACCTCCTCACTGGGGCG
TCTGCGCTCCGTCTCTTCACATGTCCAAACCATCTCAGTCTCGCTTCCCTCAACTTGTCCACCACAGAGGCCACTCCCAC
CTTCTCCCGGATAACCTCATTCCTAATCCTGTCGACTCTAATGATCAATTTCACAAATTTTTAGAGTGATATGTTGACCG
TATTGGTTGAAATTTAAGTAGGCATTTGGCTATGGATTCCAAATAGTTTCCACTTAATTTGGAACTTATAAGGATCGAAT
TGGAAAACAGGTTTGGAGCACCTTTAAATATGGAATCCAACTACAAGTTGGATTTGGAATTTTCTAACCTATACACTGAT
TTTGAATTAAAGTAAAAAATTATTCATGGACAAACGGCTTAGACACTAATAGTAGGCACCTTATAAACTAAAACCAAATG
GATTGTCTACAGGGCTTTGGTCTAATGGTAAAAGTGCAGCGCGTGTTTTGTGGTTCAGGTGCATGTCCCGGGTTTGAGCC
CTAGCGTAGACAAAAGCTTAGTATTTAACTGGATAAGAATAAAAGGGAGGGCTCATTATCCACAGGGTTTCAGACTGCGC
CATTAACCCTCGAGAATTTCTTGATCATAAGAAAACAGGCTAAAACCAAAATGGTATCAATTGATTAAATTTAAAGTCCA
CAGGATTAAATACATAATCATATTGATAGTTGATTGATTTGGGACAAGGGATTAAGGACTAGACAGTAGACACTAGTTCT
CCACCTTAAAGAGTGTTATTATTCCAATCAAGTACAACATAGACATGATTTATGACAAAAACTGCATGATCAAGTGGGAC
TATTTTAGAGAGAATACATTTTTTTGTTAGACATGTGCTCATACTCTTATTTAAGCAGCTGCTCTGACAGTGAAGTGAAA
TAAGTACCTCTCCTAATGCTCAAAATCTACATATCTAGGATACTATGATCTTCACTAATGCTTATAGACAGATGAAGAAA
CCATTTCTTCTACTAACACAATTCTAGGAATCAGATATTCGTAAACCATGGAGTCCATCACCTAAAAGTTACTCTCAACC
TCAAAACAATTACTTGAGTTGCATAGCTATAGGCAAAGTATAAAGCATTGACTGCACCATGTTTTGGGAAGCGAGAAGCG
GAAAAAAGCGACGAGGGCTCGCTTCACAGAAGTGAGAAGTGAGAAGCGAGAAGCGAAACACACACTTTTTTTAAGTAAAG
CGGTATTTAGTATAAAAATAAAAAATATTAAATAACTGAATAGAGGTAATATATTCCTTAGATTAAAAGTAAATAGATAG
TCAATAATCCATATAAGTCATAATATATAAAGTAAAAACATAATTAAATCACAAAAGGATCAAACTCCTATTCTTCAACA
AGATTCTCAAACTCTTCAAGTGCCATCATCAAAAAAAAGAAGTGTAACTTAGTAACAAAACAACAAATAAACTAAGTAAA
AAAATAAAGACGGTTAAGAGCAGCAACCAGCATACGCCATACACATCACACTGTATAGAACTAGAAAAAAAAAAGAGCAG
CAATAGAAATTGAAAAAAACAGAGCAGCAACAGAAATATAGAAAAAAACACAGCAGCGACCAGAAATAGAAAAAAAACTG
CCGCAGATACAGCAACCAAAGAGAAGAAGAGAACTTACTGCAGTAGTCCAAAGGAAATATTTTGAAGTCGGAAAAGGAAA
TTTTAGAAATTAAAAAAAAAAAACCTTACAATTTTAAAAAAAAAAAACTAATTAGTGCCTTTTAAAGTTAAGGCGCCTTT
TCTCGCTTTTTCTTTACTTGCGCTTCTCGCTTCAATTGTTGAAGTGATTGATTTTTGATTGTCGCTTCGCTTCAGGGAGG
AAAAGCGCAGTGGGTGCGCTTCGCCTCGCTTTGCGCTTAAAGCGCACTTTTTCTTGCTTTTGATAACATTGGACTGATAA
CACTGGACTGCAAAGGGGATCAAGAAAAGAATAGGACTTAGTTGCTCCACTATGTATATCAATAGCCTTTTGTTAACTAC
AAATCCTGAATTTCTGGCATGCTGCCAAACCAAATCCGAAATTACATCTATATATTGGCATGATTTCCAGTGTGTTTGGC
ACAGTGGAAAATATTTTTCCAAAACATTTTCTCAGCATTGGTACCTTGAACAAAAAACTGTTCCCTGGAAAAAAAATCCT
TGCCCAAAAGGGGACAGTAACTGTACTTTTAGGGCCTGTTTGGATGGGCATATAAGAAACAACTTATAAGTCCAAAGCTA
AAAGTCATTAGTAGATGATACCCTACTTTTGGCTTTTGGATTATTTTAAAACTTTTTTAGCGTAAAAGTAAGTGCTTAAA
AATACTTTTTAACCTTTCCAAACACCTTCAAAATAAAAAAAGTGCTTAAAAATCAAAAACACCTAAAAATAAGCTAATCC
AAACGGGCACTTAGTCTCAACATATCTAGCTCTTCCTCTCCACTTCAAAACAACATTCAGTGTGGAAACATTCTCATTAG
ATTATTAAATTGTAGAAACAACAAGGAAAATACTTTCCACTAAAAGGAGGAAAATGACATCCATCACTCACAAGTCTCAT
AAGGACTTTCCAATTTCCAAAATCCACATATTGCCTCAATCAATACTTGCAGATTATAAAAGCTTTAGTACTCATGAATA
TCAAGAAGAAAAACTATTGAAACAAGTTATGCAATACCTCATACAATTATCAGAATCACCCAAGTTGTGGCCAACTGTCT
TAATTAAATATAATGTGCAACCAACAGTGAAAGTTCATGTAAAAAGGATCTTAGGTCTAGCTCAATCCCAAATACTTGCC
CATGAAGGGAGACAATAAACCTCAAACTGATGTGGTAATCTACACCCCCCAAGCAAAAAAATTGAACAAATCAGAATGAG
AAGAAAGTTCACTAGAATTACCAATAGCCTTGACAACTCAAACCACCACAAACATTCAAAACTACAATAGTTAAGAGCAA
ACATGACAATATAATTTTTTTAAACCACAGTAATAGAGCACTGCATACCAATGAAGTCTCAGAAAACAAAACACCTTTTT
TTAGAATAGAAGAAATAAGTTACAAGAAAAAGAAACAACAAAAAGGGCTAAAAGAAATTCAAGACACGTCTCAAAGAAAT
GGATAATACAGGATAGCTTCTTTCTTTTCTTTTGGTAAAAATGATAAGTGTTTGAACCAGCTTGTGCACAACCTACTGCA
GCCCATTAGCACAGCTGCCACGTTAACATAGCAAATGAGCTTATACTAAGCAGGGGAAAATGTAGTTAACAAGCTATATA
AGTCAACCTAACCCAGCAATTCCCATATGGAGCTTAAATATATACGTAAAAAAATCACCAAAATTTCAATAAATGTTATA
TTTTGACCCCATAATTTTAGAAATGCTTGAACCCGTCAGTACAAGTCCTGGACCAGCCTCGAGTATTATAACAAGAACTC
AGACCTCTTGTGCGCCTTAATCAATCAATCATCCCTTCGGGATCTTAATTCAGGAAATTCTCATAGACAATAAGTTAATT
AAAGTGAATTAACTCACAAGAACAATATGAAACTCAAAAAACCGAAACAGGAAACAGCTCAAACTTGCAATAGAAATAAA
TTCATACTTGCAGGAACGAGAAATATGCAGAAGACCATCAGTAGAAAATCCAGAACACTTATCCAGCTTCAAAACTTGAA
GAACTTTCCCACGACGATTCGCAAGCAATTCGAGATCCGAATCTCTAACAATCATTCTACGAAAATGAAGCGCTTTCAAT
TTATTAAACGACTTAGTAATCTCCACAACCCAAGGTGTAACATATCCTCCCCAATCTTCCGGTATCAAATTAAACATAGC
AGCTCTTGGTTTCCCTTTCAGTTTAACCGATTCAAGATGTGGAAACCTTCTAGATAGCTGCTCCGGCTTCGCTGTATAAC
ACAACGCCATAGTTATATGCTTTCTAGTAATCGCATCGATCTGCCACCACCTCTTGCATACCAACGACACCGCGTCTCTA
TCACGCGATTCCTGTATATACGGAATCACACACTCCCATACTGTATCGTTTGTTGAGCTACTCAATCTCGTTGAGTTCCG
TTCCTCCATTAAAACCGAATCCAAACACAATACTTCAAAATACTAACAACAAATTACCATTATTATGATGAACTTGAACA
ACTTGAGACTGATAATGGAAGAGAGGTTACAGTTGAAGAAGATGGAGGAGAGAGATTCAACGGAGAGATGTAGAGAGAGA
AAGAAGATCGGACGGCGACAGTGTGATAGTAATTTTATTTTTTTGTATGTAAAAAGATTACTTAGAGAGACCCTAATTGA
GAGTGGTCCAAATATCATAAATTTTCTTTATGAGGCTCAAACGTAAGGAATGAAGTATGTATTGAAATTTTTTATATATA
TTTTATTCTCATATAAGATACTAGAAGTAATATATTGGGACAATAAAAAGTTGAAAATATTTAATTCCAAGAATATAGGC
CCCTATTATAGCTTAGAGTTTGTTTTTGAGATCTTATAATAAAATGCTTTCTAATAAAATTGTTTTCTACTTTCCCTTCA
TTTCGGTTTGATTGTTCTGTTTTGACTTTTATGATATGATGTAGTTAAGACTTATCGACTATCAAAAAAATGATTTTATA
TAAGAAAGATGTAAAAAATGAGATAAAATATTTGTGTTTTTTGATTTTGTTATTTTGTGTTGTTGTACTTCTATCTGAAA
CGATCTCTCTACCTAACGTCTTATATAGATGAAAACTTTGTGTACACTCTGCTCTCCTCATGAGATCTCACTATGTAGGA
ATGCACGGAATATTATGTTATCATTGATTTAGCATGAAATTCTTAAAAAATAAAAGAAGTAACAATTGATTATTACATAA
AATGAGCCCATTTCATCAAATATGTAATGATACAACATAGTAAAATTTAAATAACAATATTAAAAAAATTTAAAATGTAT
GTACAAATTTATTGATATTTTACGCCACATTTCTAATAATATTTTTATTACTGAATACAATATCAAATACTAATATTTAG
ATTAACAATCATTGCATAATACTACAAGAATATAATATCCTTGATTATCTCTTTCTTTTTTCTCAAGAAATTATCCAACT
TAAAACCAAATACATAATTTTTATTTATTGTTTTACTTATACATTTGAATAATCATTTTTCAATGCTTAAAAATAAAACA
AAAATATGCATGGATAGATTCAAATACAAGTGGTTTTATAAAAAAAAAAAAAAATACAAGTGGTTTTAGAAAAATAATAC
TATTTGATGGTGGAGGAAAGAGAGAGGGAGAAAGACGAAAAAGATGCGAATAATAGTAATTGCATTTGTCCACTTGTCGT
GCTAGGAAAGGGAGAAAACTATGGATTTCATAGGGTGTTTTTTCACGAATAAAAAAATTACCTTTTTTATGAAAAAATTA
GTTAAGAAATATTATCTCAAAAGTATTTATATGTAATCTAAGAACAACACACTATGAAATAAGGTTAGGGTGGGTGAGAA
AGTGGGAGGTCGGGTAGGAGTGTAACCAGGTAAGATTGAGGGGTTCATCATCGATCTTATTTGAGGTAAAATTATTTATT
TACAAAAAAACTCTCCGTAAATATAGTGAAAACTGAAAATAATATAGAAAAGATTTTGAGCGATAATTATATCTCAAATC
ATGTTAATATATACATTAAAATACCTTACTTTACTAATATCACGATTTCTCGTGTATTAGTTATACATAGCATAATATCA
AAATAAAGTATATAATAAATACTTAGTAATATACAATGTTAATGTATGCATTTATTTTCTAATGCATCTTACAAAATGAC
CCCTAAAGTCTTGTATAATTTGAGGTTGGATAACTTTGATCGGAATTTAAACAATTATCTTAGTCTTTTTTATTACTCCC
TCCGTCCCATTTTATATGAGGTAGTTTGACTTGGCACGGAGTTTAAGAAAGAAAGGAAGACTTTTAAAACTTGTGGTCCA
AAATGAATGGTAGAAATTTGTGTGGCGATAAATCATTTCATTAAGGGTAAAATAAACATTTTATATTGAAATTGTTACTT
AATATAGAAATGTGTCATTCTTTTTTGGACTGACTAAAAAGGAAAGTAAATCACATTAATTGGGACAGAGGGAGTAATAT
ATATCCTAGTCTGACTATTACATATTACTTTCATTGTCTAGTTTTCAAAGCGATCAACTTTGTAAAATTGATTGATTTAA
ATGTTCTTTTTGGGTGATTAATTAATAAAGAGAATTGTTTGTACTTTTTTTTTGATATTTTTACATGTTTATACTTAATT
GAGACGTTTCTCGAAAAATCAAAATTATAGTTCTTTATTATATGAATATATAAGTTGAAGACTTGAAGTTGATCAAATTA
TGATAACCTATTTACCGCGTTGTAAAATATCAAAATCTAACTTTGAAATATTGAACCATATCAAAATAATTTGAATTTGA
TATGATAATAATATAATATTTTTAAAAATCATTAACTAAATTTATCAAATCAAAATTTTTAATACCGTACCAGGTCCATC
CCTAATTCTACCTAGTTAGGAGTTGTAAAAACGGTTTTGGGCGTGATGGCGTATGTGTCATCTTTGAGTCTTTTGATAGT
AACGAACCGTTATGATGATGAAGAAATTGACAATTTTTCTAGATTGTCTTCTTATCTAAATCATCAAATAAGTACCAATA
ATAAAAGACAAAAAAAAATCTCCTTATCTATCAAAATATACATTTCCATTTAATTAAAATTTCTCAAGAATTTTAAAGTC
TATATATTGACGATATATAATTAATAATACAATGATTGATTAATGATATATAATAATAGTAATAATAAAATGCTATTATA
ATACATAATTGGTTAAATCATACTAATAATCTAAATTTGTCCGAAGGGAGTTAAACTCTTAAAATTTGGATTTATACATA
TACATGCACAAACTATATGATGAATTTTATTGACTCCTTCATAGATTGATTGTTAAATATATAACAAAGACAGTTGAAAT
AAGGGTGAACTTAAAATATGGTTTACAAGTTTAGAAAACTAGAATATGTTTGGGAATTTCTCCTTTGATCTGAATTTGAT
AGTTTTGATTTAAATCTTATATTTATATTAAAGAATTTATTGAATATAGACATATTATTAATTAGAACATAATAACTTAA
AAATAACTAAAACTTTTAATTCAAGATCCATCTCCGATTCAAACAACAATAGTCCAAATAATTCATTAGATTTAACGGCT
AACTAAACAGAAGAAGTTGTAGAACAAAGTTTGTGGAGTTCAATGGGGTAACTTTAAAAAATAAGTTAGCATTTGACCAT
TAATTTTAAATATTTCTGAGGAATCAGATATGAGTGAAGTTTGAATTAAAATTTCAAAATTTGAATTGCGCCGGAAAATC
ATACATTAAAAGATAAAACATTATCTAATAAAGATAACTCCCATACACAAGATATTCGAATGATCAAACTTGAAACCTTT
ATTAAAATAAAAAAATACTTAGCGGTCCATTATAATTCTCGATGGTTATAAAGATACTATTTGTAAAAAAGGGTTGTAGA
GCCTATTGTCCTATAAGAATATAAATACGTACTCCTAAATCCTACTCCTACTTTGAATTCTTTCATTTTGATCAATATAT
ACTTTACTATAAAAAGAAAATAAAAAAACCCTGGTACTCTTGCAAAGAAAGGGAATGACAGTTCGACTATTTATGTAGGA
TTGTGCAAAATCGAACCGATCAATAAATCGAATTGAAAAAAATGTTATTGGGTTATTACTATGGGAAAATTGTATAAAAT
AACAAACTATTAATTTAAATTAAATGTTATAACCATAGTTTGATTTAATTGTACCCCGTAACAAACAATTGTCATTCGCC
TCTCTCCCTGGATTTCTCGCTCGCCAGTCTCTCCGTCGTCTCTCTCACTTTATACAAACACCAATGTATAAAATGCGTTT
GTGTTTGTATAAAGCGAGAGAAAACTGTATATACAAATACATATACATATATTTTCGTCCTATACACTTATAATTATACA
AATACAGATCTTCCCCTGCCTAGTTCTCTTTTGTCTTTCTTTGCTTCTCGTTTTATACAAACACAGATTATACAAATTAC
AATGTATAATTTGTGTTGTATAAAGAGAGAGAGAGAGAGAGAGAGAGAGAGTGTATGTTTTGATATACAAATGTTTTATT
TTGATTCAATTGTATACAAATTCAACTTTTATGCATATATACAAACACATAAAATTGAATTGAGAGGCTGCCAATGATTT
ATACAAACGAGAGGTTGCCATCGATTTATACAAATGAGAGGTTGCCAGCGATTTTATACAAATCTGATGCTCTATAGCTA
TAACATACAAATATGATTTTTATGTTTGCTAAACCTAAAATTTACTCTATTACTATTGGGTTAATGGGTTTTTAATGGTT
TTACAAAAAAAAAAATTGGGTTATCGATTTTTAGTATTGAGTTATTGGGTAAAACGATAACTCATTAAGACAATAGTAAT
TTACTACTATACCCTTCATAAATATAAAATATTAATAATTCAACATAACTAGACACTATATCAGTACTCTACACTACGGT
CTACACACTTCACACGTCACAATACTTCTATCTCACATTAGACATACCATATCATGTTTTGGTTGTAATATATAACTGTA
GCTTTCATACTACATCTACTCTTATATTGATGCAATTTCTCATTATACTTCTTGTTTCACTATATCAAAGCATTTACAGT
CAGTTTGCTTGTCTTACTGTATCACGTCAAATTGTTAGAGAAGTGAGAAATAATATATATGTTTTTATGAGTATTTTCTT
GTTGAGTAAACTGAAAATCGAACAGTTAATGATCAAAATTCGATAAATTGAAAATCGATAAAAAATATTTTATTGATTTG
TTATTGATTTAGCGTATTTAAAAATAAAAAATCGATAAACCAAATCAATAATACACTGAAAGACTGATGCACACCTCTAA
TTTTATGTGGAGTGGAATTAAAAGGTCTTTGAATTAATTATAAAATTCATTTCTG
>mtp_4210.scaffold_7
GAATTCAGTTACTGACATTTTCCTCTGCATTTGCTGCTTCAAAAGATGGAACAATGTCAGTTTGGAAGCTGTCGTGTATT
GATCAAATAAGTACAAGAAGCATCTGAGTTATGGGTGGTGTAGTATTTTGTTTCAACGTATTACTTTGATGTGAAAATGC
TTTGAATGTATTACTCATTGCCTTGGTTAGATGTTAAAATGCTTCGCTTAAATTCTTTAACTAGTTTATACACTCTCGTT
TCTTCATGAAAAATTTCTCCCTAATATGTTTCGTAAACTTGATTTTCTTACCTGTATTTCTCACAACTATTGTGCAGACT
CATTCAAGAAAGGATAAAGATAACCACCCAAAACTTGAAGCATCACATGATGAAATCTCTGTTGTGGTTGAACCTTCTCC
CTATGGGACAAGCCACACAGTATGTACTGAATTTTTCCTATTTAAAATGTGATGTATGATGCATTCAAACTTAATTTGCA
TACCTTGGATTTTTGACCATTAGATTTGCATACTTAATCTTGTTGGTTACCCCTGAGCATTTCACTTATCTGTATCTGTT
CTCTAGATGAAAGCTGATTCATGGATCCAACATATATCTTTTTAAAAGACTCTTTTTTGTTTCTTCAATGTTTTAACTGG
CAATACGGTATCATTTAACACTTTGATGCTTGATTATTTTTGGTAACTAAATAATTGGAGCATAGTATCATTGTGAGAAG
TGATGGTTTCTGAAAGATTCACATTTTTTTTATAATTTTTTGTAAAATCAGAAACAGAAAATGACTCTTTGGCTGTAGAA
TGTCTGTGAGAACATATGATGGTACTCATCTAATCCTCTCTGATAAAACATACAACGTAAAGGCTGCCGATCAAACAGAA
GCATACACTTTTCTTTTTACAATTGAGAATTCCTCGAGAGCTAAGTGCACGATTCGTGACTTGGTGGATAATGTGCCCAC
CCTATACTCTTCTCCACTTAAATGCCAGGCTTTTGTCTATGACAGGATTTAAAACCATGACGTGTGACTTACCCACACAT
CCCATGCTGTGCTTCTTACCACTGGACTAAAACCTTTTCCAGAAGCATAAAATTTTTCCCCAAGCTTTTTTAACTTGATA
AGTGTTAACTTTTTTGGCCATGTTTCACAGTCATGGTATAAACTATTCAGCCTATACCTGTAATTTTCTAATAGGTAACA
CTTGTATTTTTCAGATTCAAGAAGTCTATGGTGAAGATGGAATTTCAGGTTTCTGGAATGGTGTTTTCCCAACATTATTC
ATGGTATGTGAGAGCTTAATCTAGTAAGTAGTACATACTAAATAATGGTTCCTGATCCTTCTCCTTGCTAAATACAGGTA
AGCAATCCTTCCATACAATTTATGCTATATGAAACCTTGTTGAAGAAGATTAGAAAACGACGTGCCTCTAGCAACAAAGG
TGCCAATGATGTCACTGCTTTGGAGGTAAACCTTTGTCCCTTTCTCCTGTTCCTCTAGATTCTTCTCTAGACTTGTCTTA
TTATTTTAGAATTTTTAACTTTTGACATGTCAACTGTTGGAGGTCATATGTTTTGTATTTTTGCTAGATATTTCTACTTG
GAGCTGTGGCAAAACTTGGAGCTACAGTAGTAACATATCCTCTTCTGGTTATCAAGGTATATGAGTGTTCTGTATGGAGA
AAGTTCATTTTCTGTTGCTCTTTTTATCGAAGTTTCTCATCTTTTGGATTGATGTTGCAAATAGTTGATGCACATATCAG
CCCCCTAAACGTTGACTCATATATTCATCTTCATCTGTTGATTTTCTGAGCTCCATTTCACCATTTGTTTAATTTAGATA
ACCTACTGTTGAACTAAAGCCTGTTGGTGAGTGGATAAATATTTCTTTTACCTTCAAATATTGTTCAGAGCAGCCTTTTC
AATTTCAGCTTCATTTGGTCCCATTAGTAATTGCAGCCAGCATAATTTGAAATGGTTTCATTATTGCTTTTAGCTATATA
GACTTAAACAGAACACCATACAATATTTAGTACCACATTCCCAGTTTTTAACTTCTTTTGCAACTGCTGATTGGACCACT
ATCCAACAGTTTAGCTTTTCTTCATAATAGTGTTTTTCTATCTTGCAGTCAAGACTCCAGGCAAAGCAGGACATTGGTGC
AGATAAAAGACATCAATATAAAGGTCAGTGGACTTGAGTTACTCTGTTTATATACTAGCATCATTTAAAGGTTAGCATAT
TTTTATATTTGAGTTTTTACATGTTAGACATTGGTGAGATGAGACTGCTAATTGCAGTAATTATATTTTGTAGCAATATG
TTAAAGACGGGTAAATGCAGTAATTCTATTTGTAGCAATATGTATAATCTGGGTTAGTTTATCTTAACTGAAACTCTTGA
TCAGACATATTAGGTTTCCCATGTCAACTTTTGGGTAAAAATAGTTTCTCAATGCAATTTAGGTACACTTGATGCTCTGA
TGAAGATTATACGCTATGAAGGCTTTCATGGATTTTTCAAGGGGATGGGCACGAAAATCGTACAAAGTGTTCTTGCTGCT
GCTATTCTTTTCATGGTCAAGGAGGAACTCGTCAGGTGTGCTAGATGGTTATTAACAGGGAGGAGTGCTGCTAATACTAT
CAGATGAAAGCCTCATTAGAAGTTAGATTTCTTCCATTTACGTCTTAAGCACAAGATATACCTTCAGAATTAGGATGGAT
CACTAAGTATAGTTTTCATCTGATAGCGGTGTTGTGGTGTCCAAACCAGCTTGCGGACTCCTCGATTATTCAACTGGATA
TCTGCCACCTTCTCCGGTGCAAATAGCTGGTAGTAATTGGACACAACTCCCATTGAAGAACATTAATCATTGCTCCATTA
TTTGTTTATTGTGTCTCCACATAATGGTAATATCTCACTTCTGGACAAAAAGTGAATGAATGTTGTATTTCTTACTTATT
AGTATATCAAAATAGTTTAAATAACTGGATTGAGCTTCTTTATAAATCAGTTGACTTAGTAGAGCGTGTTAGTTTATTGG
TGAACCGATTTTTTTATAGCTTGTTTCGATGGTTCTTATCCATGGTTCATATTGTAATGTAACTTTATAATATAATGTTT
GAATTGATTGTATTATTCGAAAAAATTATGCTGGTGAAGATTGATAAAGCAGATAAAAAAAAATGATTGTGGTAAACCAT
CAGAAATATGAGAGGGCTGTGGGGGTTGGTGTTATGGAATAAAAGGGTGTCAAGTAAACCTTAAATAAAGAGAAAAATAG
GGTTATGAAATAAACAAGGCATAATGAGACGAATCAACAAATTAAAGAAGAGTGCACTCAGTGAATGGTTTATTAATATG
TCATGCTCCCTCCCTCTCAAAATATATTAGCCTTTGTTAAAAATACTATTTATAATTTTAAAATTTAAGATCAATTTTTT
CTCGTTTTACTTNNNNNNNNNNNNNNNNNNNNNNNNNNNNNNNNNGATACATATAGAGAAAATACTCAATAATAAAAAAC
TATATGATATCACATAAATAAGAATAAAATAATCAATACATCTCCTATTTTGTTCCTAAGCAACATGTAAATGATAAACA
AACAAGCATATTGGAATGAAATACAAAAGCTACCAAATATACTCTGAAATACATATTCACACGGAGACAAGCAAGTGAGA
GAGAAAGAGGGCGAGCGAGAGAGTTTCTGTATACAGTCTAATATACAAATACAACGGGGAAGAGGCAAGCAAGAGAGGGA
GAGAGGCGAATGAGATCAAGAGAGACGAGTGAGAAAGTCAAATATATGTGAATCTAATTAAATATAATATATAATATATA
TATATTACTTTACTATATAAGAAAAATTCACTCTTCTTTCGACACGTGGCACCATGGCCCACCTACTTTTATTTTATTTA
AATCATATATCATATACATAATAATATATATATTACAATATAAGAAGAGGGAATAAGTATTTACCACAAGTCAACATGTG
TTCCAATAAGAATCACTACTAATATCCAATATATTTATATGTGGGCCCCACCATCTTCCACTTAAATACTACATATTATA
TATTAATTACTATACTCTAAATGACTTAAATACTCCATATTATATATTACAATAATTAACAATTATTTGACACTTTAAAT
TCTATCAATGCCATATAACTTAAGATAAAAAAGGTAACATATAATATTTATATTTATAATAATAATAATAATAAATATAT
ATAACTTAAATACTCCATATTATATATTATTACAATAATTAACAATTATTTGACACTTTATATTCTATCAATGCCATATA
AATTAAGATAAAAAAGGTAACATATAATATTTAAATATATTTAAAAATAATATAACTAATACTATACATTACAATAAANN
NNNNNNNNNNNNNNNNNNNNNNNNNNNNNNNNNNNNNNNNNNNNNNNNNNNNNNNNNNNNNNNNNNNNNNNNNNNNNNNN
NNNNNNNNNNNNNNNNNNNNNNNNNNNNNNNNNNNNNNNNNNNNNNNNNNNNNNNNNNNNNNNNNNNNNNNNNNNNNNNN
NNNNNNNNNNNNNNNNNNNNNNNNNNNNNNNNNNNNNNNNNNNNNNNNNNNNNNNNNNNNNNNNNNNNNNNNNNNNNNNN
NNNNNNNNNNNNNNNNNNNNNNNNNNNNNNNNNNNNNNNNNNNNNNNNNNNNNNNNNNNNNNNNNNNNNNNNNNNNNNNN
NNNNNNNNNNNNNNNNNNNNNNNNNNNNNNNNNNNNNNNNNNNNNNNNNNNNNNNNNNNNNNNNNNNNNNNNNNNNNNNN
NNNNNNNNNNNNNNNNNNNNNNNNNNNNNNNNNNNNNNNNNNNNNNNNNNNNNNNNNNNNNNNNNNNNNNNNNNNNNNNN
NNNNNNNNNNNNNNNNNNNNNNNNNNNNNNNNNNNNNNNNNNNNNNNNNNNNNNNNNNNNNNNNNNNNNNNNNNNNNNNN
NNNNNNNNNNNNNNNNNNNNNNNNNNNNNNNNNNNNNNNNNNNNNNNNNNNNNNNNNNNNNNNNNNNNNNNNNNNNNNNN
NNNNNNNNNNNNNNNNNNNNNNNNNNNNNNNNNNNNNNNNNNNNNNNNNNNNNNNNNNNNNNNNNNNNNNNNNNNNNNNN
NNNNNNNNNNNNNNNNNNNNNNNNNNNNNNNNNNNNNNNNNNNNNNNNNNNTTCTATCAATGCCATATAAATTAAGATAA
AAAAGGTAACATATAATATTTAAATATATTTAAAAATAATATAACTAATACTATACATTACAATAAATAACACCTTAAAT
ATTTAAAAGTTATATAAAAAATTTAATTCACTCTCGAAATTCTATTGGTACCACATAAAATGGATTATATGATAAACATA
TATTGTTTGAAATTCACGAAAAAGAAACAATAAATTACAATAATTAATAAAAAAAATAGTCGACTCCAAAAAATCTATCA
ATTAACAACATATATTGTTTGAAATTGACGAAAAAGAAACTACAAATTACAATTACTATATATAATAAGTGTGAATAACC
AAGCACCACAGCTCAACATGTGTTCCAATAAGAATCACTACTAATATCCAATATATTTATACGTGGGCCCCACCACCTTC
CACTTAAATACTACATATTATATATTAATTACTATACTATAAATGACTTAAATACTCCATATTATATATTACAATAATTA
ACAATTATTTGACACTTTAAATTCTATCAATGCCATATAAATTAAGATAAAAAAGGTAACATATAATATTTATATTTATA
TTTATAATAATAATAAATATATATAACTTAAATACTCCATATTATATATTATTACAATAATTAACAATTATTTGACACTT
TATATTCTATCAATGCCATATAAATTAAGATAAAAAAGGTAACATATAATATTTAAATATATTTAAAAATAATATAACTA
ATACTATACATTACAATAATTAACACCTTAAATATTTAAAAGTTATATAGAAAATTTAATTGACTCTCTAAATTCTATTG
GTACCACATAAAATGGATTATATGATAAACATATATTGTCTGAAATTCACGAAAAAGAAACAATAAATTACAATAATTAA
TAAAAAAAATAGTCGAGTCCAAAAAATCTATCAATTAACAACATATATTGTTTGAAATTGACGAAAAAGAAACTATAAAT
TACAATAATTAACAAAATAAATCTCTCAGCTCCAACAAATCTATCAATTAATGCCACATAAATTGGGACATGGCAAATAA
CATATATTATTAAAAAAGTAGGTTCAAAATGTAGTATAAAATACAATAATTAACAACTTAATATATTAAACAGACATATA
AAAAAGGGTTAATATTTGAAATTCTGCATGTACCACATAAATTAGAACAAAGAGAGTAATAAATATTATTTTCAAAATTA
TGTTAAAAAAAAGTACTACAAATCACAATAGCTAACAATTTAAAATAATTTAAAAATCATATAAAATTTTCAATAACCTC
TCAAATTCCATAATATGACATAAATTTAAAAAAATAAAATAAAATAAAATATTATATATATATTGGGCCCCGTGCTGGCA
CGGGGTCCTATATCTAGTATATATATATATATATCTAAAAAGGTAGATAGAGAATGGGCCAGACTCAGCACAGTGACGAT
CAGGAAGTGGGTCCCAACAAGCCGGGGTGGGTGCTAGGGGGGCGGGGAGGGGTTTAAAGTCTAAATAAATATCTGATTCG
CCAATTTATAAATATCTGGACGTGTGGAGCTGATGTGGCGTTGTTCATTGTCACCGACTTTGTCCCCACATGGGTCCCAC
AATAAACAACCTGGGCCTATTAAAAATCAGCTTGGCGTAAGCAAATTCCATGATTGCCCGGATTCCAAATTAATCCCCAA
AATCAGATTTCATTACCACATTTCAAATCCGTCCATCAGTCCTATTTATAATAAACTGGATTACCTTTATCTTCCCAATT
TGTAACTGTTCGTCGTGTGGCTCCCGTGATTTTCTCTCAAATCTCTCTGAATTTGTTGGATTTTTTAAATTTTCATTCAT
AGATTTCAATCGATTTGCTGATTTACGAACAAATTTAAACCTTAATTCATTGAATTTTTCTAAAAAAAAAATGGTGAAAC
AACAATCTATGAACAATCTCGAAATCGATGATGAGGTAGAGAATTCAACTCTCCAGGAGGAATTGGATGATTCATCGTCG
GAGGATGCTTTGTACGATGACGTTTTATCGAGCGGTATGTTTGCATCAGGAGAAACGAACGTTCTTCAGTGGCTTCTGGC
TCTGGATTTGCAGGTTTTGGGAGCTTGTAGAGTGGATGAGAGGTTAAAGCCTTTGTTGAAGCTAAATGTTTCTGCTGGTG
CTGCTGAAGATCGATTGCTCGCTCATCTTAGTCAAGTATGTTGTAAATTTCATGAATTCGTTTTAGATTTTTGATTTTGA
TGTTCGTTGGATGTGTAATTTGTAATTGGAGTTGAATCTGATTGTATTGACAGAACTTTGAGCCATCGGAAGTTGGAATG
CTCGCGAGGTGTTTGTGCATTCCACTTGTTTCAATGCGGGTTGGGAAGATCAGGAAGCAAGGGACGCTGTTGTGCCCAAC
TGCTACAAGGTAGTTGCAGTGAACTTTATACCTTTCATATGCATTATATGGCGTTTTCCACGTGTGTGGTGCTTGGCTCC
AGCATATTTGATTGTGACTTGTAGTTGTTTTGGGCATTCTAATAATCAGTTCCTTCCTGATTGATTGGTGGACTTAGATT
GTGTTCTTCATATCCTCACTTCTCCCTGCATTTTAGGGAACTTGATGCATTTATTTGCGATTGTTACGTACGTAATCTTG
TCTCTGGAAAGATTGGATTGCTATATTACTCGAAGCTAAGATTAGCATATTTATCAAACATAGTGGTCTTAGCAATAATT
CTAGCTCAGTGGCTTTCTCACAAGCCCATCTAGTCAGGATGCTGAAGACAATAGAATTTTGCAATTATTGTATCCATTCC
TGGTGGATTCATATCTAGTACTATTACATTTTCAGTAAGCAAATGAGAACTTCTGTTTGTAGTTATATACTGACATTCCT
ATTCATGAATAGAATTTAGTTACCACTGGTTCATTCTGAAAATGTGTCTCTTTTTATTAACAGTGAACTTGAAGTGTTAT
ATGTTGTTAGTGTTGCCTGTAGATAGAAGACATATAGTTCTAAAGTTAACATGTCATTTGCCTCCTTTGAAGTTTGCAAG
GCAGATAACTTTAACTTTTCATGTCATGTGCTTATGTTTGAAATAGTTGAACAGAGATTAGTTGAATTCAAAATGGTAGT
ATTACTCTTTTGATTGGTCAAATAAAGTGAAATTACATATAGCATTACAGAAAGAGGGTTAGAGCAAAAGATGATTGGCT
TTTTGAAACAAAAAAGAGAAAAGAAAGAAGTGATGTTGTTAATGTACAGATGTAGCAGTATGACCGTTCATTAGTAGTTA
GGAAATGGGCCAATGGATTCTGAAGAGAGGCTAGGTAGTCGGTTGATGGGTTCATTAGCAGTATTTGGTACTTCAAGCAT
GTACCTAGTTATATTTTTCTGGAAAAGGGAAGTGTTCTTTCCAATGGCCATCTTGAGTGATGATGTTCAGTTGTAAGATG
CTGGGGAATGTGTTGTTGCTCATTCACCCTTTCTTTTCTTTGTTGTTTGTGACTGCTGCATGCTTTGTGCTGGTGAACGT
ATAACACTTGGAATCCAGTGAAATTATTTGTTCCTAGAGGTGATATGCTCACATTAGGTTGTACTCAGGAGATTTTCTTG
TTTCCTGATCCCTAAACTCGTTTAGGGTTCAAATTTTGAGTATATAGTACATGAATTGCAGACGCATCATATCATCTCAT
GATCAGTACTGCTTGCTGGATACTATCATAAATCTCTGTATCTTGATATGAGACTGCTTATTGCTAGGAGGTGCATGTTG
ACATGTGGAGGCACCGTAAAGGTTCGTATATTTTGTGATTTTGTCTGAATGGAGATGAGAAAATAAGTTGTTAATTTGGT
AATCCTCAATACTAATTCCTTTTAGACTTGTAGAAGTGAGTTCCCCTTGATGTATTAGTGAGTGTGTTGTTGTCTTATCA
CCCTGTTTTATAGTATCATTGCAGCATTGTTTCCTTCATAATCTTGCTACGTCTGGTACCTTTGTCAGTTTTGCATGAAT
GGAGATGAAAGAATAGGTTTTGAATTTGGTATTTAGGGCAACAAGTCCCATCAGACTGGAAGAAGTGTGTTTGCACTGAT
CAATCAGTGAGTGTTATGTTTTCTATTTCGTCCTATTGCTGCATTGGGCATTATTACAGTGTTAAAATATTCTCTTATTT
TTCTCTTTTTGATTATTGATTATTTCACCATAGAAGTTGCAATATCTTTCTCTGCTTGTTTGATACTATATAGCTCAATC
CAGTTTAACCTGTACATAACCTTAGTTGATCGTGGCTAGAAGTTGCCAAATGCTGTCTTGTTTATTGATGGTGACAAATG
TTCATGCTTCCACGTGAAAATATCTTTTGACTTGTAGGTAAAATTGGGCGTTTACTGTTATGATCTCTGAATTAAGGAGA
AGTCAAGGTAGTTTCATGCTCTTATATTACATGATTTAATTACTTCTCTCTGAATTATCTAGAAGTCCGACTGGTAACCC
TTTGGTGCTTTTTTATTTATGAAATAAATGTGGTTTGTTTGTCTTTTATCTGAACCATCCTAGAAGTTTTAATACTGTTC
ATTTTGTCATATCTATCTTTCATGCTGTCCTGCCATTTCTTGTTTATAGCTCAGTATGTGCCTTTACATTGCTACATTCT
GCTTTAATTTGTCCTTTTATTCTTTGATGACATCCTGTAAGCATAGAGATTTCTAATATTAGATTCCTACTGGCTTTTGT
CTCTTTTACTCAATGTTTTATGTGAATGGAGGAGTGACTGGCTCCTTACCTCACCAAACCAAAATCTTCTTTTGGTGAGA
ACTGTAATTTAGTCTCTATAATAAATATGTATCTTGTATGCGTCTTAAGTGAACTTCTAGAGTTGAACTTACTGGCATGT
TAATGTATAGTCTATCTTAACTAGCACTTGTTTCTACATTACCAGTTTCAAAAAAAAACTAGCACTTGTTTCTAAAAATC
ATAAGGTTCACCTAAATTATAATTATTTATGTTGGTAATGCTGTTCAATTGCACAAGTTGTTGTCCTTGTTTTTATAGGC
TATCTTGTCCAGTAAAACTTCTTGTGGAAAGAAGGAAAATACATAAATTAGGTGTTGAGGGCTTGTTTAGCTGCCTTAAT
TTTTGTAATTTTGGAG
>mtp_4210.contig_4
GACCATAAATATTTGAGTAATAAATGAAACACCTTTCATGGGCTCTTCAAGATTTTATTACTCCACAATTGTGAGGTGTG
AGTTAAAGTGACTATATGTTGGTAAGAATAATAAATTTTATGTTGGTGAGAATAATAAATTTTAAAAAGTAATGATGTGA
TTATAAATTTTATTTACATATGAAACAAATGGTTAGTAGATATAAATGTGGGGTTGTTTTAACAAAATATAAACTTATGG
ATCAATTGTTGTATTAAAATATCTCAAATCATGATATGAAATGACATAGTGATTTCATATCATGGTTTTTGGAGAATATG
ATATCACCTCTCATGATATGGAATCATGAGATGAAATCAGCGTAAAATCGCATGTCCAAACGCAGATTTCATCTCACGAT
ACCATATCGTGATATGATATCGCATGACCAAATGCCTACTTAGTTTCAAACAAATGATATGGACGACATATTCATCTTGT
AATTTAAACATGTCATGAGAAAAATTAGAAATAATTTCGTGGTCTCAAATAATTTAGTAGTTTTAAAAAGGGAAAACTAC
ACAAATTGCTGTTAAATTAGGTCTTAGGCCTAACTCACATCCCAAAAGCTAGCTCTAAAGGAGGAGGATTGCTCAAGCCT
TATAAGGAGTCCACTCATCTCATTAACCATCAATGTGGAACTTTTTTTTTGTCATTCTTTAACATACCCATTAGGCAAAG
AATTTATTAGAATTGGACTCAGCCCAATATATTTATCTTGATTGATCCCAAACCCAAACTATTTATTTGACTGTCCCTCT
TATTTTATTCATTGAACCAAATATCACCGGAATATACATATATATATATATATATACACACATACTAATTATGGTATTTA
TATACTCTGATGTGTCACTCCTCGAGCCTACATGCACCCTGGACGTGGCCGGCACTCGAGAATCATTGTTGGCCCCAAGC
GAACCCTTGGTCTAGCTTACTTACTCAGTGAAAGACTTAAACACAAGAGATATAGCTCATGCAATACCTTAAAAGATAAT
AACTTAGCCAAAAATGGCAACTCAAGTCTTAAACGTATACAACTGAAATGAATAAGACTAAATAACTAATACTATCAGTC
TATGAAGCATCTAAAACAAAGAGGGATGTCGGGACAAGAACCCCAATCATCCTAACAACTGAAAACTAGAAAGCAAATGA
TAAAAGAGTCCTCCGGAAATGCAAAAAGGCTCACCAACTGACTCAGAGTGCTGAACCAGATCAACGAGGCGTTGGTTATT
GATCTTGGTTACCTGTGTCTGCATCATAAAACGATGTAGGCCAACTGGCATCAGTACATTGAATGTACGAGTATGCAAGT
TGGAAAGCTAAACAATACATATGCTTGAAAAGATTCTGAAAGAAACACTTATCTTGGCTCTTCTCAACTCATGAATACTT
AACTCAAAATAAAGCAATGAAACACATGCAATTTATGAAAAGCTTTATGAAACAGTAAAAGCAACTTAGTTCGTTAAAGA
AAATGTAATAACAAACTCAATTTTACTCATATAATAACATAATATAGTTTTTGTGGGAGATTCTCTAACCGACAACCACC
ACTATAAGCCTAAGTGGTGATACAACGTATTTTTCACGCTGCCAGAACTGTCATATACTTTGCTGTCATATAGAACTACT
TAACTTAGTGGATCCACTAGCTTAACTTATGTGATCATCTAAAAAGTATGACCCATTAATACCCATAATGACTACATGAT
TTATGGAGACTTGAGTTAATATGAACTCCTATCTCCATATCGGTGCTCAATACTACTCCCAAAAATATACTTAGCTCATA
TGATTTAGAATCAAAATTTCTTTCTTTTGTTTGAGATAATTACTCAAAATTTAGCTTAAAAGCTCTCTTTGAATCGATGT
TCCCTTTTCTTGCTCAAATGTGAAAACATTTATAAATCTTTGGGAATACTTAGTTCCCTTATAGCTTTTTGAGAAATGAA
CTCAACTTTTTACTCTTCACTTAACTTGAAAATTGAGTCTTAAAACAAGGTTAAAACGTTTGTTAAAGCCTTTTGAAAAC
TTTAAAAACTTTGCTTGACTTGCTTCTTAACTTCTAGACTTGACTCTTAACTTCTCTTGACTTTGATCCTAACTTTCCTT
GAATTGGATTATGGATTCAAGGTTCATGATCTCATGTTTATGGATGATTTCATGATGTTTAGATGTACCTTAGAGTGTTG
GAATCAACTAGAAAACATAGGTACATTACTAAGGAACAAGTACAAAAAGATGGGGAAAGAATGGGAAGAACTGGTGTCCC
TGGCGCTCTGAGAGGCGCGGGGCGCCAACCCTTAATATTCAGAGAACAAGTTGGGGCGCTCTGGCTGGCGCGTCGCCCCA
GAGCCCCAGATTTAGGGACTGCTTTGGGGCGCGCTGGCTGGCGCGACGCCCCACCTCCTTCCCCATGTGTTTGACGACTT
ATCTTCTCCGTTTTTCAACTCTAAACCCTCTAAACTTCAATGATTCTTTGCCCAAACACATAGGATCATTTATACCCTCA
ATATATGATAGATTCAAATCGAAATTACACCCGGAAACATGAATCAAATCGCAAGAAACTTCAACAAAACAACTCACAAG
AATTCAAACGAATTTCATCAAGAACTCAAAGTATTTACTTTCAAATCACACATATTTCGTTGAATTGAATCATGATTGGT
GCGTGGGTGAACTAATCCAACGCTATGTGATCTCACATACCTTGTAGGGATCACTCCTGACGAAATCCACAAGCCAAATC
TCGACGATCTTGAACTTCCTTCTCTTTTCTCCTCTTTTCTCTTTTCTCCAAGCCCTAGTGTGAATTCAACTTTTTCTAAA
CCTGACTAAAATATGATTTTACCCCAATTAACTCCTAAAAATGAATTCGAATAATTAGGTAAGGAAAAGACTAAATTACC
CTTCCAAAATCCGGTTTCTAAACTTTCCTTATTCGAACAACCCAACTTCCAAAGGGCATAACTTACTCATACAAACTCAG
AATCGCGCAAACTCGGTGACGTTGGAAAGATCATTCCAATTGATTTCCAACCATATCTGGAAGTACACCTAACTCATCCT
CATCTAGGAGTTATGGCCGTTTGAAGTTGACCAAAACTTAATTTTTCCTAACTTGAACAAATTTCCAGATTTTCATTCTT
TCCAAAAATGGCTATTTCCAATTATTTGCTTCTTCCTAGTTATTTCAAATCGCAAGATGTTACATGATGATATCTATATA
CTCTGATAGTAACAAACAGTAATTTAACAACTTTTCACTAAAGCAATGCCTCTTCCTCCTTGATGTCATCAGAGTGTATA
TATATACACACACTCTAATGGTATCAAAGAGTAACTGTATAGCGTTTTCATTGAAGAATTGCTTCTTCCTCTTTGAAGTA
TGCAAATTAGTAGTTAAAAACAGGGATATATAAATAAAAGGTAGCCACTTGTAAATAGTTTCTTTTTTTTGGGGATATAA
GTGTTTTTTTCCCTTTTTAAAATTATGAGTTTATTTTGTAAAATATAGATTTATGAGTCATATTTAATTTATTTATTTTA
AAAGAAGAAAAAATAGAAATCACAAATTTAAAATTGAGATCCTACGTTTTATTAGGATTCGAAATCAAAAAATTATTCAA
ACATTATAAACAAACACTGTTTTAATGAAACATCAAATTATATGGCCAAGTGCCTACTTTATATATATATATATATATAT
ATAGATTAATAAAACTTAATACGCATCACTACGATAAGTTATACTACTCCATTCTAATGCCATTTTCTGCTAACGCATCT
GCCACTTGATTTTCTTATCGAAAGCTATATGCTATAGGTCCCAATTGGTGGATCAGCTCCTTAATTTCCCCAGAACTTCG
AAAGGTGTTAAAATTTGACTAATCGAGAAATTCTTCTTTTTTCATTTTTGCTCCAAAGCCTTATACACACCATAATAGGC
CCAAATGTGGTAGAATTGAAAGGAATGGCCCAAATAGATTGGGCCCCCTATCACTTGTGCATGAGTTAGAATTCGGTAAA
TTATTAATTCAAAATAAATTTTATAACTATAGCTTCATTTAATTCTAATTCGTAGCAAACACTTTGTCATTCGCCTCTCT
CCCCAAAAATTTCGCTCTCTACTCTCTCTTGCCTCTCTTACTTTATACAAACACAAATGTATAAATTGTGTTTGTGTTTG
TATAAAACGAGAGAAAAATGTATATACAAATACAAATATATATCTCTTCATCCAATACACTTATAATTATACAATACAAA
TCTTTCCCTGCCCAGTTCTCTCTTGTTTTTCTCGCTTTATACAAACACAAATTATACAAAATACAATGTATAATTTTGTG
TTTGTATAAAGCGAGAGAGATTTGATATACAAATACACTGTTTTAACTCAATTAAATTGTACATACAAACACAAAGAACA
TATACATATATACAAACTCAATTTTCATAGACACAGATGTCCGATTTCTACAAATCAGATGCATGCGATTTTATACAATC
AGATGTTGCCTGCGATTTTTATACAAATCTAATGTTTTATAGCACTTGTTCAAGCACACATATTTTCTTAAAACAAAAAC
ACTTTATTTCGGATGCATTATACCAAGTCTCAATTCTCATGATCTAAAACAACTCAATTACTCCTATTCATTATATATTA
CTATTTCTATGATTTATTTCATTTTCAAGATGAGTCAAACTAGTATATCTTAAATCACTTTAACAAATTTAATCATACCA
TTTTCGACTACAATTATTATATTATATTATCCATAAA
>mtp_4210.scaffold_6
AATTATATGCTTGAAATATATAATAATAATAATAATAATAATAATAATAATAACAATAACAATAACAATATACCTGATAT
AATTTCATAAATAAAGTCTGAAAAAGATAAATTATATATAAATTTTATGCCTACCTTTGTAGGAGAGAAAAACTATTTCC
GATAGATGCACAACTCAAAAGAGAAATACAACAACAAAATAATAATATACAAATTTAAAGAATCAAAGGGAATGTGTGGA
GTTTATCAAATATATAGCATATAGTATATATTGTATAATATGACCACCATGCACCAAAATCTTAATTATTTATATATAGT
TGCAAAATTTAATCAATGCTACGCCTTCCATTATTAATGAATAATTTGAATATGATATACTCTACAAGTAATCTACTTCC
AAAAATTTAATTGAACTCAAGTCCTAAAAGTTTTAAGGCCTCAACTTCCACCTACCACCAAGACGAGGGGTAATAGTTCG
GATAATTCAGATTGAATATGAAATTTTTGATTTTTTGAATTCAGATAAGATTAGTTTTGTTAAGTTTGATTTCAAATTAA
TTGATTTGAGTATTTCAATTTTAGGTTATAATAAGTATACAAGTTGAGTTTTTTTTTTTTTTCTTAAATAAATAATAATA
TTCCAAAAAAGCAATTAATCATGTAACTATAATAATAAATCCTAATTTCCAGCAAAATAATTCAAATAAGTTATTATGCG
AGCATGAGATTATTAACAAAGAATTCCTATCGTATTAAGACCTAAGATTTAATAAGTTCAATTATAATAAAACCATGTCC
AAATTTAAAATATATTTGAAAACTCAAAATTTATAATTTTTTAAAATTAAATTCAAAAAATCTCAAAGAAAAAATCTAAA
ACTTTGAATTTTGATTTTATCTTAAATATGTCCATCCTTACGGTATAATGGTAAAATTCAAAATAAGTTTGTTAGCCAAT
TTACTAGATCAATGTATTTTGAAAAATATTATTTGTGATAAAATGCTTTTGTTAAAAGTACTTTTAGATAAAAGCAGTTG
ATGTTGATTTAATTAATTTGAAAAAATATATTTTTATGCAGTAATTTGTGTTTTGTCAAAATTCTAAAAGTGCTTCTAGA
AAAATTTNNNNNNNNNNNNNNNNNNNNNNNNNNNNNNNNNNNNNNNNNNNNNNNNNNNNNNNNNNNNNNNNNNNNNNNNN
NNNNNNNNNNNNNNNNNNNNNNNNNNNNNNNNNNNNNNNNNNNNNNNNNNNNNNNNNNNNNNNNNNNNNNNNNNNNNNNN
NNNNNNNNNNNNNNNNNNNNNNNNNNNNNNNNNNNNNNNNNNNNNNNNNNNNNNNNNNNNNNNNNNNNNNNNNNNNNNNN
NNNNNNNNNNNNNNNNNNNNNNNNNNNNNNNNNNNNNNNNNNNNNNNNNNNNNNNNNNNNNNNNNNNNNNNNNNNNNNNN
NNNNNNNNNNNNNNNNNNNNNNNNNNNNNNNNNNNNNNNNNNNNNNNNNNNNNNNNNNNNNNNNNNNNNNNNNNNNNNNN
NNNNNNNNNNNNNNNNNNNNNNNNNNNNNNNNNNNNNNNNNNNNNNNNNNNNNNNNNNNNNNNNNNNNNNNNNNNNNNNN
NNNNNNNNNNNNNNNNNNNNNNNNNNNNNNNNNNNNNNNNNNNNNNNNNNNNNNNNNNNNNNNNNNNNNNNNNNNNNNNN
NNNNNNNNNNNNNNNNNNNNNNNNNNNNNNNNNNNNNNNNNNNNNNNNNNNNNNNNNNNNNNNNNNNNNNNNNNNNNNNN
NNNNNNNNNNNNNNNNNNNNNNNNNNNNNNNNNNNNNNNNNNNNNNNNNNNNNNNNNNNNNNNNNNNNNNNNNNNNNNNN
NNNNNNNNNNNNNNNNNNNNNNNNNNNNNNNNNNNNNNNNNNNNNNNNNNNNNNNNNNNNNNNNNNNNNNNNNNNNNNNN
NNNNNNNNNNNNNNNNNNNNNNNNNNNNNNNNNNNNNNNNNNNNNNNNNNNNNNNNNNNNNNNNNNNNNNNNNNNNNNNN
NNNNNNNNNNNNNNNNNNNNNNNNNNNNNNNNNNNNNNNNNNNNNNNNNNNNNNNNNNNNNNNNNNNNNNNNNNNNNNNN
NNNNNNNNNNNNNNNNNNNNNNNNNNNNNNNNNNNNNNNNNNNNNNNNNNNNNNNNNNNNNNNNNNNNNNNNNNNNNNNN
NNNNNNNNNNNNNNNNNNNNNNNNNNNNNNNNNNNNNNNNNNNNNNNNNNNNNNNNNNNNNNNNNNNNNNNNNNNNNNNN
NNNNNNNNNNNNNNNNNNNNNNNNNNNNNNNNNNNNNNNNNNNNNNNNNNNNNNNNNNNNNNNNNNNNNNNNNNNNNNNN
NNNNNNNNNNNNNNNNNNNNNNNNNNNNNNNNNNNNNNNNNNNNNNNNNNNNNNNNNNNNNNNNNNNNNNNNNNNNNNNN
NNNNNNNNNNNNNNNNNNNNNNNNNNNNNNNNNNNNNNNNNNNNNNNNNNNNNNNNNNNNNNNNNNNNNNNNNNNNNNNN
NNNNNNNNNNNNNNNNNNNNNNNNNNNNNNNNNNNNNNNNNNNNNNNNNNNNNNNNNNNNNNNNNNNNNNNNNNNNNNNN
NNNNNNNNNNNNNNNNNNNNNNNNNNNNNNNNNNNNNNNNNNNNNNNNNNNNNNNNNNNNNNNNNNNNNNNNNNNNNNNN
NNNNNNNNNNNNNNNNNNNNNNNNNNNNNNNNNNNNNNNNNNNNNNNNNNNNNNNNNNNNNNNNNNNNNNNNNNNNNNNN
NNNNNNNNNNNNNNNNNNNNNNNNNNNNNNNNNNNNNNNNNNNNNNNNNNNNNNNNNNNNNNNNNNNNNNNNNNNNNNNN
NNNNNNNNNNNNNNNNNNNNNNNNNNNNNNNNNNNNNNNNNNNNNNNNNNNNNNNNNNNNNNNNNNNNNNNNNNNNNNNN
NNNNNNNNNNNNNNNNNNNNNNNNNNNNNNNNNNNNNNNNNNNNNNNNNNNNNNNNNNNNNNNNNNNNNNNNNNNNNNNN
NNNNNNNNNNNNNNNNNNNNNNNNNNNNNNNNNNNNNNNNNNNNNNNNNNNNNNNNNNNNNNNNNNNNNNNNNNNNNNNN
NNNNNNNNNNNNNNNNNNNNNNNNNNNNNNNNNNNNNNNNNNNNNNNNNNNNNNNNNNNNNNNNNNNNNNNNNNNNNNNN
NNNNNNNNNNNNNNNNNNNNNNNNNNNNNNNNNNNNNNNNNNNNNNNNNNNNNNNNNNNNNNNNNNNNNNNNNNNNNNNN
NNNNNNNNNNNNNNNNNNNNNNNNNNNNNNNNNNNNNNNNNNNNNNNNNNNNNNNNNNNNNNNNNNNNNNNNNNNNNNNN
NNNNNNNNNNNNNNNNNNNNNNNNNNNNNNNNNNNNNNNNNNNNNNNNNNNNNNNNNNNNNNNNNNNNNNNNNNNNNNNN
NNNNNNNNNNNNNNNNNNNNNNNNNNNNNNNNNNNNNNNNNNNNNNNNNNNNNNNNNNNNNNNNNNNNNNNNNNNNNNNN
NNNNNNNNNNNNNNNNNNNNNNNNNNNNNNNNNNNNNNNNNNNNNNNNNNNNNNNNNNNNNNNNNNNNNNNNNNNNNNNN
NNNNNNNNNNNNNNNNNNNNNNNNNNNNNNNNNNNNNNNNNNNNNNNNNNNNNNNNNNNNNNNNNNNNNNNNNNNNNNNN
NNNNNNNNNNNNNNNNNNNNNNNNNNNNNNNNNNNNNNNNNNNNNNNNNNNNNNNNNNNNNNNNNNNNNNNNNNNNNNNN
NNNNNNNNNNNNNNTAAAATCAAATAGTCCAATAAGACTAAAACTAAATCTAAAATCAAATAGCTATAATTGTGAACCCT
TACTTTAGTCTTTAGGTTTTGAGTAAACAGTAAAGACTAGTAAAGTGGCCTAGTGTGAAGTGGGTAGAGTACTAATAATT
TGATATAGTTATAGTGTCTAGTTATATATTAAATTATTAATATTTAATATTTAGGAAGGGTAAAGTAGTAAATTATTACC
GTCTTACTAGGTTATCGGTTTACCCTCTAACCCAATAGTAAAAACCGAAACCGAACCAATAACTCAATAACCTTTTTTTT
ATAAACTCATTAAAAATCCAATAACCCAATAACATTTTTTCAATTCGATTTATTGGTCGGTTCGATTTTTGCACACCCCT
AAAATTTAGTGTTCCTCTATATAGAGAATATGTAAATTTTATATTACTTTTCGAATTATATTAATTTCAAATCTGAAATA
ACTATATAAACAATCGATAATTGAATGATGTGACACTTAATAATTCATTGAAGTTGTGAAAATTCACAACGAAATGGACA
TATAAACTTATTAAAAGCAAAATATACTTAACCAGAAATACTTAATAAGAATCAAAATCATTTATCATTAAGGAACTAAA
AGTGTTAATTTCCCATTTTATAAATACTTTGAAGTTTCAACTAAAAATTCATTATGATAATTTAGGATTCATGTGACAGG
TGCATCCATCCATCACTTTCATCTCGAATCATGTATACATATATTAATACGAGGAAAATTATTAAATATACATGTAAATA
ACGAAATTTATACTTTCTCTGTTTCAAAAAGAATGATCTCATTTCCTTTTTAGTTCATTTAAAAAAGAATGACCTATTTC
TTTTTTTGGTAATATTTTAATTTCAACTTTCCACATAACATGTTTAAGGCCACAAGATTAAAGGATAATTTAGTACATTT
TACATAACTTTAGGACCACTAGATTCAAAAATCTTCTTTATTTTCTAAAATTCTGTGTCAAATCAAATTAGACCACTCTT
TTTAAAATGAAGGAAGTAATTGAAAGTTCGTAATTCAAACACCATCATTATTATTTTTGATTGGAAAGAAAGGACTAATT
ATAATTATTAATAAGGACTAATGATCAAAATGTAATCACTAGTAGTTATTAGTGGAAGTTTTTGTCAAAAAGGATGTTGG
TTTTTCTCATGATTAAGGAGGATTTATTGTCTCAAGAATATACTCCTCCAATTTTTGGTGAAGTTTCACCATGTCTTTAG
CCTCAAATTTTCTCAAAAATATTTGACTATTTAAAAAAAATGATTTATACCTATAAATTTTAAAAATTATTAAAAATATC
CATAAATTTATATTATCATTTTATAATAAATATGATCCGTTAAAAAATCACCTTATAATATAATTGATAACAATCAACAA
TAACAAAATAATAATATAGGCAAGACAATACATTAATTGTATACTCAAACTTGCCATTGATTCAATTATAGTTATAACCC
ATTAAACACAAATTGTACTTTTTTTCTCAATTTTATCACTCAAATTAGAACTCAAACTTTTTCGGAGTAGGTAGTAACAA
ATATTAGTTGAAATTAATAAATAATAGGTATATTTTATAAAATATAAAAGTTTGGGGTAATTTTTGAATTTTTTAAAATT
CTCAAATATTAGAACTTGACCCATATACTAGTTTTTTCTAGTATTTGGGAACTTGGAATACTTGACAAATATATTTGCCA
AGTTATATGACCAAACATCACTTCCCAAGTTTTCTCCAAGTTTTTCCCAAATATTCTTGGGGCCAAACGAGTCCTAGGTA
AAATTTTATAAAGTGTTGTTGGGAGAGAATAGAATATGTACACAAGTCTTATTACTATGCCTTTTTCAAGGTAAAAATAT
TGTTTTCGAAAAACCAACAACTACAGCAAATCAAAGCCATAATTAAAATTAAAAAAATAGTAGAAAAATACATGACAACT
AATAATAAAACGATACAAAATATTTATGCAATAAATCATAATAACATCACAAGGTATGGTCATCTAAACATAGTAAATCA
CAATGATATAAGATATATCTTCTTTAAGAAGAGAGTAATAATTATTTTTAATAAGGTCTTATTCCGCACTTGAAATGGAT
GATTTTTTTATTTTTATTTTTTAATTTATTGGTAAAAAATGAGTCTTGACTTTCTCATGATTAAGGAGGATTTATTGTAT
AAAAAATATACTCTTCCAATAGAAATAATCAACAAATCTTGAAATAGGAGCAATTGAACAAATCTTGACAACCCCTTGAT
TCTAACTTTCGAACATAGCATATTTAAGAATATAAGAATAAAAGTTATTTTTAATCTATTCAATATCTCTGTAGTTTAAA
AAGGATAGTGCACCATTCATTAATCAAATCATACTATATACAGTATATATGTCTACCACATCCTTCCAAGTAAGAGGTAG
CTTTCATTCAACGGAATATCATCCTAAAAGAAAATCAACACTCGAGAATATTAGAATAATCACAAGTTTCAAAAGTCATT
TTATTTCAAGTCAAAACTAAATTGTAACGGTCCAACCCGCTAGTGATATTGTCCGTTTTGGATCTAGGCCAGTGCTCCTT
TAAAATAAGGTCACTAGTCACTAGCGTATAAAACCTACTTACTTATATACTCAATATCTCTCTTGTATTTTACCGATAGA
AGATTTTTTATCTTAAACTAGAGTATCACACAAATAAACAAATTAAAATAGAGCTCCCCCACCCCACCCCACCCCCACCC
TAATTATATGATGTTTTATTTTTCAGGTTTTCTATGATATAGTATTATTGTTATTTAGTTGGTCTAGGAAATGATAAAGA
AAGCACAAGATTAGGTGGTCCTCCAATTGTCCACTTTATAAAACACAATGGACCCTTTCCCACCTCTATAATAGGACTGG
GAAGAGACCGCAAAAGGTCAATTGCTTGTGTATAACTACACTAATCGTTATGTGACGTAGTGGATGAGGTTGCTCCTCTC
TTAATCAGAAGTTTCGAATTTTAGCTTTGTGTATGAATTTTTTTTGGTAGAAAGCGTTTCCCCTCAAATTGGCCCCTATG
TGGTGCGAATTCGAAATAAAAATCAAGAAAATAAATTCATATATACTTTATGCTTAATTTTTTTTTTATTCATCAATAAA
TAAATAAAAATCATTCTTTTAATTTGTAATAACGCTACCTTCATCAACAAAAAAGTGGTCACCATAATATACTTAAAAGG
CTACAAAACTTAATAGCCGCAACATATTGGTGACAGCGTAAAAAACAAAGTACAAAAGTTAAAATCATTAATAAGGCCAA
AACCGTTTGGGTGGGGTTGGGGTGGGTAGGGTGGCTCAGTGACGGAATTAAATTTTTTATTAAACGGGTTTGAGATATAA
AAAATAAACACATGATAAAATTAAATGAGTTCAACATTTATTATATATATGTAAAAAATAATTTCAATAATGAATAATAT
ATAAATAATATAATTTTCTTCGGAAAACATTCAAATAAACTCCTCGACCCGCATTTTAATGTTCCAAATAGTTATGATGA
GAAATGGGAATATTCTCATGTAAAATGTTGAAAACTTTGTTGCAGTAATACCCCTAGCTGGCGTTTATGTGGTAGTCGAT
GTTAACTTTTACTTTATCATATTTGAATTTAATAAGTTTATTTTTAAGAAAATTGACACGAGCACACTATTTTTATTAGT
TGATGAATAATTAATGATTTGAGACATAAGTAATTAACGTTATGGATATAATATGGAAAAATAATTTTTTTTTTTTATCT
ATTAAAAGTGATCTGTATTTTTTTTTTTTAGAATAATAGACAAGTAAAAGTGAACAAAGAAAGTAAATAATTATAAGTAA
ATTATCAATAAATATTTAATTGTTAATTTGATAAAAGAAATAACCAATACGCTAAATTTAAGTTTACGATAAAAATATAC
AATAGTGTAATCCAAACTATTCTTATATTGTATATTTTTGAAGTATACAATTATGTGAATTATACACCTCGAAGGTATAT
AATGTGCAAAATTGTGATGTGTAATTCTTAAGAAGCAAAATTTATAAATGAATGTCTGCGAATAGTTTTTTTTAATCCGC
GCTATGTAATTATATATGTGAAAAGTTCCTTTTTTTGGTTAGCTAACGTAATAATTTAGCAGCTTGAAAATCTATAACTT
GACTAATTAAAATTTGTAGCACATCGAACATATTTAAGGGAAACCGCTTCATGCCAGAGGGTTATCCATTCACATAGTTA
AATTCGAGACTTCTGATTTTATCTATTCAACGACGACCACACCTTGATACGATGGTAAAGCTTTTATTTATTTATTTCTT
TCTTTCTTTATTTATTGTTGTTCATCTTGTATTCCTAAGATACTTAGAACAAAACTTTGAAGGACTTGGTAAGAAACAAC
AAAGTTTAAAGAGTATTTTCAAAACTAGAAAATTAAAACTAGTAGAGAAAATAGAATCAGAAACAGATTAGAAACAATAT
ACAAAATATTTTTCTTAAAGAAGAAAATCGAGCCCACTGAATGCACAGTGTCCTCTTAAGGAAGTTATTCCCCTCAAGTA
CCTGAGGTTAATGGAATATTGGAATATATCCTCCCAGGATAGAACGGTCTTACTCACCGGTGTATCGGTACCTAAAATCA
CGGTGCTAGCGAACCACTCAACGGCAGTAAAGTACACTTAGAATACTAGATTTAGTAGCCAGAAAATTCATTCTCAGAGG
AAATCCCTCAATTTATAGAAAATAAAGAGTAGTGTGAAAAGGTTCTTATTGTTCCTTACCGGAAAGGTCACAACCCTTTG
GAAACGTCACAATCTTTCGGAAAGGTCACAACCTTTCATAAAAGTCACAATTTTTCATAAAAGTCAAAACTTTTCATAAA
AGTCACAACTTTTCATAAAACTCGTAACTTTTCATAAAAGTCCCAACTCTTCATAAAAGTCGCAACTCTTCATAAAAGTC
ACAACTCTTCATAAAAATCACAACTCTTCATAAAAGTCACAACTCTTCATAAAAATCGCAACTCTTCATAAAAGTCACAA
CTCTTCATTTTCCATTCACACCTTTTTAATACCCAACATTTATGAATAGTGAATAATTATTAAATGATTATTTATGTTCT
TTTGGATATTTTAAATAAAGACACAAAAAAGATTTGGATGCTCAATCAATACTGGTTCCCTATTTACTACTTCCTCTATC
CTTAATTACTTGTCCACTTTTGAATTGACACACTTATTAAGAAATCAATTAATGATATAGTGAGTTTACCATTTTACCCC
TATTAATTATGAAGTGAATGAAAAGTTCTGCATTTTTCAAAGTAATTAGTCATTTAATTGAGGGTATTGTCCTTTCTTGA
TTTGTCAAAATGGACAAATAATTAGGGACAATTATAAAAAAAAAAAAGTGAACAAGTAATTAGGGACATAGAGAGTATCT
TTTTTCCTTCTATTAATAGTTGGACGTACAAAGATTCTCAGACATATTTTGTTGGTTTGCTTTATAGTGTGGAAAGTAAC
TTTTATTTGATTGCTTTAATTTTCGAGTCCTTAATTTTTTCCCTTTAATAATTAAACTTAGACTTATAGCCAGAAAGACA
TGAATTCTTTAAAAACTGAAATTATATTAGATACTTATAACTTAAAAGATATTATGATACGAAAATATATGTATTTATAT
CTGGTAGATTTATTTATTTATTTTAATATGAGAGGCATAAGTTAAAAGACAACCCAAATAAGAGCTAAATGTCAATGATC
CATTATATACGCATATGTGGGTCTTACTTGTGGGCTTCCAAGATTCTTCTAATCTTACAATTGACTTATTCAATTTGGGA
TAATTAGAATATTTGATGAATTTAATTTGGATAATTAGAATATTAGATGAGTTTAATTTGGGATAATTGGAATCTTTGAT
GAATTTAGAAGCTAATATAACTTCCAATCATCTTCTTTAATAAAGTAATATTTTACTGTAACAAATAACTTTTCTTTAGA
GCTGATTTTCATATTATGTAAAATAGCATCTCGTTATAGTACACAACTAATTTTTTTTAGACAAACAACGTTGTTATAAA
GAAGTTTAATGATATAAATATGTGATGCCTATTTACAGTGAAAGATCTAGAACTTTGATGTTGTCAGTTTTGATTTAAGA
ATATATAGATATATATATATATTGAATTTTGTTGAACTCGTGATTAGATGCGCTAACTATTTTGATGCAAATTATGAGCT
TACATATTTAGTAATATATCAATTAGGTGCTTTCTTTTAGCTTAAACATGAAGCTATGAATTATTAGAGTATATAGGAAG
AGTATATTTTATCCATAGTTCGATTCAAAGTAGTGACATTGAACAAAAAGTAAATAAAAGAAAGAATTAGTCATGAAGAA
ACTAAACATATTTTTCTATAAAATATTAAAATAAAAGCAATTACTATTTCACTTTTTATACAACCAAATAACCCCTCATA
CACTATTAAAAAATTAGGAAACAAACGACAAATTTTAGTGACAAATCATTAATCATTTACTAAGTAATGACGAATTATCT
ACGAAGCTATATCTTTGGCCAAATAAATATAAAATAGTGACATATCAAAATGAACAAAAAGACAAAAACACACATTAAAA
TGATCGTAATTACCTTTTCTGCTTTGTTGATGTGGACTTACAACTAAAGAGTGTTGGCCATTTGAATTAATTCCACAAAA
ATATAATTGGCCATTTGATTATGATCGTTCGTTTTCATATAGATGTTAATATGTTTTTATTTTGTGTGGGGTGGAAAAGC
TAAAGAGTAGAGTCCAAAGAAAGCAAGAAAAGACAAATGTATAAATACCAAATATTAAATGAGAAATCAAATAAAAAAGA
ATATTTGGTGAAATTTTAACCTCAAAACAATTGTTATGAATGGTTCAAATTATATGAATTATTACTACTAAAAATAAAAA
TTGATTTCCACACTGTCACACATAGGCTTGTGTGGTGGAAGAAGAGATAGGAATATCCAATCACTGATTAAGATATATAG
TACGGCTACTCTATTTAATGAAACGTAGAGCTTACCTTTAAATCTTGGTTAAACAATTTATCACACAGTACCCTAAACAC
GAGCCTACGCTTCAACCCTCCTTGCTCCAATACACGGTGAAACATCATCGTTAATGTCTCCGTTTTCTTAAATTATAGAC
CCAAAATACTTGAACGTAAAAGATAGCACATATAAAGGTAAAATTGAATGGACTTGAGATTAGTTACATTTGACAATACA
AAACTACAAACAAAATATTCACAGTTTTTTTTACGGCACAACTTGAAAAACACAAGAGCAAACAAGAGCACTCTGTTTAA
CAATTCTTTCTTTCCTCTTCAAAATCTATAAAACCACCATCATCATCCATTGAAGATTCACCAGAAATACCTGGTTTATC
CGTTGGAACAAACATATCTTGTATACGAATTTTCTTCATATCAAGCCATCCACCAACAGGCTTTTCAGATAATGAAGCCA
AACCCTTAAATGCAAAATCATTTGCTATTGTGGTATCAACACCTATGGTTCTAGAGTAAAGTCCTCTGCTTCCAGTAACC
AGCATATTTCGTGTCTCTTCACCACTACGAGAAAGCACAGGAGGCAGTAGATCAATCAGCTGTGGACTGGGCTGGTTGGA
GTTATTTATGAGCAACCGAAGAGTCTCCCTGGCACTTTTCTCAGCCATTGATTCTGTTTCTGCAGGAATTAAAGGATTCA
CTAAATTTGGGTGTAACTGTGGAATACTGCCAGAGATAGCAGGGCCTGCGCTGACAAAGTAACCTTGGCCAGAAGAGCAC
ACGTCAATAACAGGAATATGAACTATAGAATCGCCTACTAAAGGTGTGAAAGTAGGTATTTGCTGTGAAGGCCCCAAAGA
AAATGGCAACCTGATCAATGGCTCGGGCAGAAGAGGTGGGAAATCTAAAGAGGAGACATCAGTGACAAGAGACGGCTTTG
ATGTCAAAATACTAGATGAACAAGCAGAAGGTGCTAGTGATGAAAGTAGTGGTATTGACGAGTCTGTGGATAAAATAGGC
AAATGTGGAGTTCCAACTGAGTACTGCAGAGTGGATACAGCAGGAGGACACCAACAGTAATAAGGAGAGAAAACTGTTGA
ATCCAGAGAATGAACAGTAGCTGCAGAGCCTCGGAAAGGAAAGGCAGCAACAAGTGGCTCCAAAACATTTGAAGGACGAG
TTTCTCTTCCAATCTTATTGTCTTCAACATAAGTTGAACTGAGTGCATCTGTGCTACTTATGCCTGCAATCTGGCTATCT
ACACATGAAAGATAGCTATCACCATGCTGCCTCGGCCCGTCTCTAGAAACAAATACAGATGACGAGTTCCTGAGCATGCT
ATCTTTAAAAGCATTAGACATAGGACTAAGGCTGCTCATCAGGCTGGTGTTTGATCCCATGCTACTTACGTGCTCAGGCC
GCAGAGGTTTCTTAGATGCAACTGATATCTGGGCATCAAGACCAAGTTCTGAAGAATCAACAAAGCCAGCAATGGAAGGA
TCTCTTGACATCATGGAACTTGCTTGAGGATTTATGGCTGCTGAACC
