# Supplementary material for: Homologues of potato chromosome 5 show variable collinearity in the euchromatin, but dramatic absence of sequence similarity in the pericentromeric heterochromatin
Source: BMC Genomics. 2015 May 10;16(1):374. doi: 10.1186/s12864-015-1578-1 (PMC4470070; doi:10.1186/s12864-015-1578-1)
Supplement: Additional file 3: — RH BAC tiling path sequences. Description of data: Nonredundant, multifasta sequence files of the individual BAC MTPs. The sequence contigs and scaffolds in the MTPs can be either ordered or unordered, depending on the quality status of the tiling path sequence. [file 12864_2015_1578_MOESM3_ESM.zip › mtp_4230.fasta]

>mtp_4230.contig_1
ATAACTCACATGATGGGAATAAACATTAACCGACATAGACCATGTGAGCATACCATGGAATCCGGTGTCTATCCCACACC
GTAAAGGGTTGGTCTATTTGCCTAAGGTAGGACCGGTAACGTTTTAGCTTAGGTGGATCCACTAGCTAATAACCTATGTG
GGTACATAGTTATGAGATAAGAAAGATGTTCCTTGAAACCCGACCTAACATGGGGAGAGCTTCCACCTTATTATATCCAC
TCGGTGCTAAGCTTTAAATTCCCATAGAGTAGTTCATTCTCATTAACATTATTATACTTGAGAGGGTTACCACCAGGTCT
ATCGACCCAAAGTACATTATTAACACATGAAAGGGCCACCACCATTAGGTCTACCGATTCAAGTTACATTATTAGGATAG
CTCATTGAATCCTCAAGAAAGAGCCACCACCATTAGATCTATCGATTCAAGGTTCATCATTACATTAGTTCATAGACTCA
TCATGAAGGGCTACCACCATTAGGTCTACCGATTTAAGACAAAGCCTAAGAATACTTCATTAATCATTTATGAAAGGGCT
ACCATCATTAGGTCTACCGAATCAAGGTACATTATTAATTACATGAAAGGGCTACCACCATTAGGTCTACCGAATCAAGG
TACATTATTAATTACATGAAAGGACTACCACCATTAGGTCTACCGATTTAATGTTCATTAAGTCAAGATACTTTAGTTAC
ACAAGAAGAGGATGCCCTAAGCCTACCAATTCAATGTACATCAATCAAGATAACTTTCAATTACAAAAGAAGATGATGCC
CTAAGCCTACCAATTCAAGGTATAATATTACATTGAATAAACCTTTCGCAACATATCATCATCATTCACAAGTGTATAAT
TGAGAATAACCCTTCAATAATATCACAATTGCATTGTAGTCATGATCATATTACTTTCATTGAAATCACAAAGCATATAC
ATAAGCATCATACATCAATCTTCAGAATTTGCCCTTCAAGGCCATGAATCACAATTTACCAACATACCTAGAATACTACA
ATTTAGGCATGAATAATGACATAATTCAAGTAATTAGACCATTACAAGGACAATTGCATAACATTCATCTTACTGCAATT
CACCCACATCAAAGTCATAAATTAGGGTTATGGAGAAATCATGGATTCATGAGAGATTTTATCTTAAAATCACCATAAAA
CAACAATTCAATCTTAATATATGATAATTAACCATTGAAAATATTTTGAGAAAGAATCCATGACCTAGAATGAAAACCCT
TAGTTTTGGAGAATTTTCAACTTTGAAATTGAAGGTTTGAGGACTTCATGGACGAAAAGTTAATCATGAATCAAAACTAC
CATACCTTAATTGAAGATTCCTCACAAATTTGGATGGAAAAGATGAGTCCTTGAACCCTGGACGTTGACTTCTTCTTCTT
CTTCAATGGAGGTTTTAGAGAGAGAATTATTTGGAGATGAGTTGGTTACTATTTTGGGTTTGGGAATTATCAATTGTAAA
GGGGTGGTTAATGATTTAAAAATACTTATATAAGTCTAAATAAACAATATAAACCGTTCCCACACTAAAATAATTAAAAA
TAAAATTTACTTAAATTAACCTTATCATTGTCGAACCTAGGTAGATCTTCAGGCAGCACCCACGACCTAGGACTCACGGA
CCGTGAGTAGGGTCATGCCCCTTCCTGCAGGTCCGTGGGTGGAGGACTGGGGCTCTTCAAATGGGCTCTTAACTCACGAA
GCCTCCCCACGAGGCGTGGAGATCCGTAGGTCATGAAAATTTGGCAGTTTTTAGGTTCTTGGAGCAGCCTTGGGGTTAGA
CATTAGGGTCCTCCTCAATGACCCTTGGTTGGTCCTTGGGGGGGTCGTACCTTGACATTAACCTCTAAAACCCTCTACCT
AAGTTCGGGAAACCATTTTACAACATAAAACCCCACATCAAACTCAACAACTCAAACGTAAGGCTCTAGTTTCACATACT
AATTTTTTCCTAGTCGTTACATTCGAGGTAGGTGATTGTTGTTTATTTTCCCGTTTATGTTATATGTGTTTGTCAACTGC
TTTGTTGGTATTGCATACATGATATATGATTACGGAAAAGGAAAAAGTATGATTTGAAATGTTAAATGTTTTCAATCGCA
TGAAATGAATGTGTTTATTTGGGTGTAGAAGTGTAATTGCAATTCATTGTGTTTGTGATGTGTGATTGATGGCTGGCTCG
GGTACCACGCCTAATACAAGATATTCCATGATTGACTCGAGTATCACGTCTGGTACATACTAACGGTTGACACAGATACC
ATGCTTGAAACATGAATATTCATATATGGTTGGTTCGGGTACCACATCGATACATATTACTGGTTGGCACAGGTACCACA
CCTGGTACATTAACAGTTTGTGTATGGGTTCCATGAGAGAACCATGTTGGCTTGTTGTGCGGTGGTTGTTCATGTTATTT
GTGCATATCAACTCAGGGTTTGGACTGGGAGTTCGAACTATGTTATAAATGTGATTATAATTGTATGTTATTTGTTTCAC
TAAGTTGTGGTTGCCTATTTATACTTCTTATAACTGGAATAGCAGATGATCCTACTAGTAAACTCTGATGGTGTACAGAT
ACTGCACTTGCGCTTTCTTTGTTAAGTACAAGGCATATTCACGTAGCTACTTTGTGATCTCAACTGTGATCCTAGTGCTA
ACTGAATACAAGGATGAGTTATTCCTCCGGTCTGCCATGGATTAGTCTTGTTTTTCTAGATCATTTTCCGGACTTAGACG
TTCTTTAGTTTTTGTTTGGGATTTCATCACCATATTCTAGACTAGTAAAAGTTTTGGTACTCGACTTTCAGGTTCTAGGA
GAGATATTGCCGCAATTAATTGTTTATGATTTTGTTTTTCTTTATGAAAGTTTTTAATTTGTTGAAATTGCTTATTTCGA
ATTGTTCGGTATGTTAGGATCGAAATAATTAGGTGTGATGCGGAAGCTAGCAAAGCAAACCTCGAAAGACCATGAGTAAG
AAGACAAACGAGAAATATACCAAAAGACACAAAGATTTAACGTGGTTCGGTCAATCGACCTACGTCCACAAAGGAGATGA
GCAATCTGCTATATAAATATGAGAGTACAAAATATAGAGAGAAATAATCTCAACCAATTCACTCGGAGTACATGAGAAGT
TCACACAAGTGATAACGTATTAAGCTTGTGTCCCACAAATTCTCCCCCTAACCAAATCTCTCAAAGCCCTTAAGACTACA
TTATGAATGTTGATTAAGTTAGAAGGAACATACATCTATTTATAGAGTCCTAAACCTTTTCCTACCATAAAAGGACTAGT
CAATTCTAAATCTTTTCCTAAAAGAAAAACCTATTTATGGTAAGAAACTCAGGGCAATTAATGTCCAACACGGTAGATTG
TGTGTTAGTAGTTAGTTAATTTTTCCACCGAAGGTTAGTGTGGGTGTCACTCACAACGAATCGAAATCATGACAAAATCA
GCTCTAAATACCAGATATACATTCATTTGATTAATGATTTATAAATTGTAGAACTTTCAAAAAAATTTAATTCATTTAAC
TTTTAAAATTCTGACTTTATATCAAATATACATTCCAATTATTTTTCGTTATTATTAAATTAAATCAAATAACGTGTTGA
ACTTCACATCAAATTTAAATATCTCATCATATAAAATCATCAAACAAACAAAGTTGTGAACGAATTATGTTTGTCCACAC
TTTTGTTACAATTCTTCACGCGGTGATAATTATATAATGGTTCATACTTGAATATATAGAACATTTTTATCACTCCCTCT
GTCCAATTTTTACTCGTCAAGTATTGATTTAGAACACATTTCAATGAATGGCAAATAAAATAATAATTTCTTCATCACGT
TATGAATATAATAAATTTAACGAAAAATAGTAAAATAAAATAAAACACTTTTAAACTATGTAAAATTGAACAAAAAACCT
CAATTAATAGTTTAATCTAAAAATGTCCATATTGTTAATATTATGATCCAAAAATATCTTTATTGTTAATATTATGATCC
AAAAATGCCCTATCGTATTTTTGACCCAAAAGTATGGAGTAATAGGAATATTTTTGGATCAAAATATTGCCGGCAAGAAT
ATTTCTGGACCAAACTATTAATAAAGGACATTTTTATTCATTTTGACACAATTTAAAGACATTTTAACCCTTTTTTCGTA
AATTTAATGTAATGAAAAATGACTATAAACAAGAGGAAAACATGAATTAAGTGGTAAATTATATTAATTGTCAACATTAC
TAAAAAAAATGTTCATCTCAAAATACTTGTCAATTTACAATAGTAAACTTGAATTAATTAATTTTTTTAATTTAATTCTT
AAAAAATTAATAACTTTTTAAAATAAACTATAATAATTACACTGAAAGTGTTGACAATAAATTGATAAAAAATATCTTGA
TTTTATACAAAATCTTTTAAAAAACGTGTAAAAACTAATATGAGACAAACATATTATTTACAAACACGTGATAAATAATA
TTATTGTCAAAATACGGCAACATATTAATATTGACGACTTGCTAACTTGTGGTCTCAAAAACATTACACACTGTGGAAAA
TGTGATCTAAGTAAGTGTTGTCGACATTCTCTTAACTAAAAGTCATATAAATTTAATTTAATTAATTATTTTTATTAAAA
TAATATATAATTATTGAATTTAAAATTTAATTATTAATATTTAAAATAGTTATTTCAAAATTTAAAATTTAAAATTTATA
AAATTAAAATTCCGACTTGTAACATCTGGTCATCACAAAAACAAAAGTGAGCGGAGAATCAAGAATGCATATCCGTTAGT
GCAAACTGCTATTCTTATCCTAAAGTTGTCATATGTATAGGATCTTTAATTCGTTTTTAAAAATAAAATTATCTATTTAT
AAACTATACAAAAAATGGCTTTAAAATATTTATATAAAAAGGTCATGATTAAAGTAAAATTCATTTGGCTGTTAACTTGA
ATGGTACTGCTTAAATTGCAACGGAATAAATAATACTTCCTTTGTCTCAATTTATATGACACATTCAAGATTTTAAGATT
TAAATAAATCTATCTTTGACCATACATTTTTCATACATCTTTTAAATATTTTGAATTGTTAGTTATTGTGACTTATTGTA
CTTTTTACATAGTTTACAAATATATAAATATCATTTAAAAAAAATTGAAGATTACATGAGCAAATTCTCGATCAAACTTA
AATTGTTTGACTCTCAAAAAATAAAATAAAATTCAGTGATGAAACTTTTCACATTATTTATCAATACTCCTTCAATTTTA
ATTATTTTTCTGATTTGACTCAATACGAAGTTTAAGAGAATAAAAAAGATTGTCGACATACTCATGTTTTTTTTTTTTTT
TTAAGGACATACTCATATGAAAAGATATTAATACTAACATACGTAATGAATAAAAACTCTACAATCGTCGTACATACACA
ACACATTATATAACATAGACACTTCTCAAGCTTGTTTTCATCAACCAAAAAAAGAAGAAAAAGAGGAAAAAATGTTGTTC
AACTTTGATCTTTCAATTAATATATTCTCACATCTTTATTTTTTCTTCCTTCCCTTAGTAATAGTCTTGTTATTTTTCAT
CATGAATATTTCAAAAACCATTTTAACCAATGTTTTCATATATCCCAAGTCTACCAAAATCCCAAGATCCTATCCAATTA
TTGGCTCTTATTTCTCAATCAAATCCAATATAAATCGTCGAATTCAATGGACATCTGAAATTGTTTTAAGTACATTACCA
TCTCTCACTTTTACACTTCATCGACCCCTAGGCCATCGTCATATATTCACAGCCAACCCCTATAATGTTGAACACATTCT
CAAAACATGCTTTCATAATTATCAAAAAGGGTATCTTGGTAAAGAAACTTTAAAGGATCTTCTAGGCAATGGTATCTTTA
ATGCTGATGGTGAGATTTGGAAGTACCAAAGAAAACTTGCTAGTCATGAATTCAACTCCAAATCTTTACGTAAATTCATT
GTGAATGTTGTAGATGTTGAACTGTCTGATCGTCTCATTCCTATTCTGACTATGTCCGCGTCTCAAAAAAGTGTTGTTGA
CTTTCAAGATTTGCTTCAAAGGTTCACTTTTGACAACATTTGCATGGTTGCTTATGGGTACGATCCAGCATATTTGTTAC
CATCCTTTCCGGAGGCAAAATTTGCAAATGCTTTTGAAGAAGTTGTTCGTATTAGTAGTGATAGATTCAATTCCCTTGCC
CCGTTTATATGGAAGCTCAAACGAATTCTCAACGTTGGATCTGAGAAGAAATTGAGAGTTTGTGCAACACAAATTCGCGA
TATGGCTAAGGAAATGATTAAGCAAAAGAAGGAAAGATCAAATTATAATAAGAGGTCTAGTGACGATCTTCTTTCAAGAT
TCTTAATAAGCTCAGACGAACAACAAAACATGCATGATGAAGAGTTCATTATAGATATTGTCATTAGTTTTATCTTGGCC
GGAAGGGACACAACTTCTGCTGCACTAACATGGTTCATTTGGTTGATTTCAAAGAATCCAGAAGTGGAAAAAGAAATCCT
GAAGGAAACAACTAACACAACGACATCTTCTTTAACGTATGATGAAGTGAAGGACATGCCATACACTCATGCATCGTTAT
GTGAAAGCATGAGACTTTACCCTCCCGTCCCTGTTGATACTAAAGAAGCCATGCAAGATGACATATTGCCTGATGGGACA
TTTGCAAAGAAAGGAACGCGAATAAGCTATCATCCATATGCAATGGGGAGGGTGGAGGACATATGGGGGAAGGACTGGCA
GGCTTTTAGGCCAGAAAGATGGTTGAAAAAGGATGTCAAGACGGGGAATTGGAAGTTTGTTCCTAAGGATCCATTTGTGT
ATCCAGTGTTTCAAGCTGGACCTAGGGTTTGTTTAGGGAAGGACATGGCGTTCTTGCAAATGAAGAAGGTGGTGGCCGGA
GTTTTACCACGATTTAGGTTTGTTCCGGTGGTGGATGAAGGTGAGGAGCCGGTGTTGATAGCTTACCTTACTATTAAGGT
GAAAGGGGGTCTCATGGTGAGGATTGAGGAAAGGACAAAATCGTACTAAGGTAAGAAAAAAAAGGATACATGTGCATGTG
CGCGCATCGCGTGTGCGCACATGCACATGTATGTATAAGAGAAAAGAAAAGAAAAGGAACAAGATGTGTTGGTCTACGTC
CAATTAGAGTAATCAGTGTGCAATAAATGTTGTAGAAGAGTTTGAAAAGAAGGGGTTTTGCTAAAAATGATCTATATGTG
TGTGAGGAAGGTTTTTTCCTTTTTCAGTTGTCTAGTCTTTTTCATAATTGTACCATCTTATCAATGTTTATTGTGATAGT
AAAATAATAAATAAATAAAATGTTTTAATAAAGTTGTTTATATCACTAGTGTTTTTTTCGATAGGAGATTCAAATCCTAT
GTAAAATTTCAGAACTTTGGAATAGTAAAAGCTGCTTTGTTTGTCCCATTTGAAATTATCATCAATTAATTCTTTTTGCT
ACATGAAATATACATTGTTTTCATGAGATTTTTGTCAAAGACTAGTTAGGTGGTTTGGAGTATTAAAATTCCTTTTTTGA
TAAAAGACTGTTTTAGTAAATTTTAAATGAAAATTTTGAATTATTTGTTTAATTATAGTTATTTAATTAACAAGTAATTT
TAAATAATAAATCCAATTGGTTGTTAATGGGTTCAAATTCATTATTTATTTAAGGAGAAGCTGTCTAATTACACAAACAT
TCCTATCATATTTATTAATTCTCTCTATAGTTTGAAATAATTAGAGTACTATTTAATAATTTCATACCAGATTTCAACGC
AGATACATGTGAATCACATTAGATACGCACTATATGCATGTATTCAGTGTGATTCACATGTATTTGGAATACCAGATATG
CGAGTGAAAAATGAGAGTGGTGAGCGAGATGGGAGGGAGGCGAACGATATTTGTCTATGCCAGATAAATGCGAATCCACT
TTGATACAATAAATCTAGAATAAATTACACCTAAGTTTGACCTCAGGTATCTAGACGTATAAGGACGCACCAAATTCTGA
TAAATTCATAAATTTCAAACTAACATACATCTAAATAATTAGCTTCTAAACTAATAGAATTTCGATAATTTACCTTTTCT
TTAATATTCTATAATGCCGGAGTTCTTTTTGGTCAACTCATTTTTTAAATTTTTTTAGGGAAAAAGGACGAATTTACCCC
CGAACTTTGCTAAATGGTACGTCTATGCCCTTCGTTATACTTTGGATCTATCTCAGCCCCTGCCGTCCAATTATCGGTAC
ACACATGTCCCTCTCACTAACCGCCCCCTCATTTTGTACACGTATCTTAATCCTAATCAACTACCCGTTTGACCATTATT
TTCAACCCATAAACTAACGACTGGCCCCATAAACCCAATCCACAATTAAAAGATCCACCCGTCCCACAACCAAATAACCC
TTTATCTTTTTTGTAAGGAAATATCATTGATTCCTTGCTTATCCAAAAAAAAAAAGGAGAAATAAAAAAAACTTCATCTG
GAATAAACTCAATGCATCCTTCTTAAAGTTTCAAACAACAACACTTAATCAACCTCTTTCAACAACACAAATAGATTGTA
AGAATATTTTCAATTCTGTGCAAAATTAAAATAAAAAACTTTCCAACAACAACCACAAAAATATGGTGCACTTGGTTCAA
TTCACTTGGCTGGAGATGAAGCTCGTTGTTGGTTTGTTGGTTTTTTCTCCGTCGTTGGAATCTATTTGTTGTTGATTGTA
TTGTTTACTGATTTTATCAAACTTCAATTTTGCCGGAGCTTGCAGCTCGCCATTAATGGCGGAACTCAAGAAAAATGAAA
ACCCAATTTAAAGCTTGAAGTTTTATCCGTCAATGGTGGTAGTATTTTTAACCCGTTTCAACAACAACTAATCAATTTAA
GTTCAAATTTTCTTATTTGATTGCAAACCCACTTTTCTTGAAGCTTTGTCCATCAATGGTGGTAGTATTTTCAATCCCTT
TCAACAACAATAAATCAATTTAAATTCGAAATTTTTATTTCTATTGAAGACTCACTTTTAAACCTGAAGCTTTGTCCACA
AATGGTGACAGTATTTCCAACCCCATTCAACAAAAAATTAAAATGGGTCTCTTGTTTTTCAATGAAAGCACATGCTACTG
TGTCTTTGTTTTAATGAGATTTGAAAGAGCTTCAAATGAAAATGTAGTGAAGAACAATTTTGTCTTTTGTTTGATTTAAA
AGGTTTTGGGTTATGTTTTAATGGAGGAGGACTCTTTGTTTTTTATTTTTATTTTAAATGTCATGGTGTTTTAATTTGGG
TCATGGGTGGGTAAATTATGAAAAATGGGTGGATCTTTTAATTTTAGGTAAATAAACAAATAAAATCGAGGAAATGGTTG
AGATGAAGCCACGTGTCCGTCCGTTAGTTTTAAGGGTATACACAACCCAAAAGAGTAACGGTAAGGATATATACAACCCT
AAAGTATAACGAATGGTATTAACATACTATTTGTGATAGTTCGGGGTATATTTGTCCTTTTTATCTTTGGTACTTTTATC
TTTTTATTATAGGTTGCTTTAATATCCCATATTATTACTATTTAATATGTATAAAAACAATGATTGACACAATGAATTTA
CCGTTTTATCTCTATTAATTATAAAGTGAATAAATTAAAAACTTAAGATTTTCATAAAGTTCTATATTTTTCAAAATAAT
TAATTGTGAGGGTATAATAGATTAAATTTTTTTGTCCTTTCTTGATTTATCAAAATGAACCAGTAATTAGAGACCACTAA
AAAAAAGTGGACAAAGTAATTAGGGACCGAAACTATCTCTAAAAACTTTCCTTCCTTCCTAACCATTATGATCTCTCCAC
CATCACCATCCATTTCCATTAATGTTTATTAGGTTTGGATGTGTAGTTGAGAGGTATTGGTTGTTGGTTGGTGACAATTG
AATTC
>mtp_4230.contig_2
TTTGATGTTATGATGTGCATGAGATGATTTGGAGAAGGAAGTACCTCCAATGAAATGAAATGAGAAATGAGAAAAGGTAA
AGATGATGCATAAGGAGTTAGTAGATGTTGTGCCTACTTTCTTGAATTGCATGAAGTTGTGTGGGACTTTCTATGTGGAG
TTGATGTTTCCTCCTATATTAATGCATTTGTATTGATGTTGTATGCATGTTGATGGGCTGTTTACTTGAGTCGTCACCCC
CCTTATGTGTTTAAAGTGTCATTCGAGGACGAATGTTCCCAAGTGGGGGATAATGTAACGACCCTAAAAATGAACTAGTG
AAACTAGAGCCTCACATGTGAGTCTGGAGTTGAGAACTTGATGAAATGATGAGAAATGACCGTGACGTCCGGAAACTAGT
CATTTGAACTAGTGAGTTGTAAGGGTCAACTTTAAATGGTCATAAATTTTAGCTCAAAATGAATTAGGTGGACCTTTACC
TATCCAATTAAAGGTATCTGAGTCCTCTTTCCAACGCCACAGAGTTTGCCCAATTCCAACTTTGGAGTAAAAAGTTATGC
CCGAAATAGTGAAGCACTGTCCAAAAGGACGAGTTTAGACGGGTTTAGTGAACATTTTTAAGTCAAGACTTTATGGGTCC
TTAGTCCTTTTCCAAAATTGACCCTATGCTATTCTTTTCCTTTCCTAGCAACTATAAGACCTTTTTATGACCCAATTCCT
TTCATTTAAGTCACTCATCTTAGAATTTCCAAAATCATTCCCTCTCTCAAATATTTCTCTCTAACTCAAGGAAGAAGAGG
AGTTGGAGCTAGGGTTGAAGATTTCGAGTGCTTCTTCTTCAATTTTCGTGGGTTTTCAACTTAGAGGTATGGGGATCCTT
ATCCTTGATTATTCTTTCTTTCAAGGAACCCAATCGAAAGGTTTTCAAGGTTTTTCAAATACACACAAAAACCTATTTCG
ATTCTAGCATGGGTTCTTGCATAAAAAAGTTTTAAATGATGATTTATATGGTTATTAATGATTATTAATGGTTTTTAGAA
AGAAATCCCCATGAACCCATGTCTTCTCAAATTCTCTAAATTTGGCCTAAAGTGGGTGTATTGATTTTGTGTAATTGATG
GACGATTATTGTGTAGATTGTTGTGGACTGTTCATATATGTATTTATCTATGTGGAATTGTTAAGAATTGTTAGTGAATT
GAAGGATGTGGGATGTTAGCCTTGAATGGACAAAATTGTGAATTGGTCTTCATGTTGATTATTGGCTTATGCTTAGCTTA
GCTTGTATAGTTGAATGTTGTTATTATCATTGTTATTGTATTGTTAATTGTTGGAATATGAGGATGATGAAGATAGCCAT
GGAAAGAGGGTAAGTTGATCAAACTTGATAAATATTGTATAATTGGCATGGAATTGAGTATTGTGGCTTATGGCCTTTGA
AAAGGGTGGTAAGATGGCTTGATCACTTAGTATTAATATAATTCTTATTGGTTGGTTTGATCCACCTTTGGTGGAGGTGG
TTATTTGTTGTATTATTGTGAATTGAGGCCATGAAGGCCATTATGTGAATGTTATTATATTATTGTATTATTAAACACAT
ATGAGGCTATATGTAAAGTCCTATATGAAGCTATATGTAAAGTTTTATGTGAAGCTATATGTGAAGGTATGATGTGAATG
AGTTTTTTGTGATCTTGTGATGATCCTATGTAAAGTGGATAGCATTGTGAGCTAAAGTATGATTTCTCATGATGTATATA
TGAAATGATGTTGGATTATGAAGTACCATTAAGTGAAAATGTTGTGACTTGGTTGGTAGACTAAAGTGTCCCTCCTTGTT
ACTTAAAGTCTTGAATGCATGAATGTGTGAAATCGGCAGAACTAAGAAATGGTGCCTTTTCATAAGCCTAGCTCGGGGGG
TTGTAGGCTCGGGTAACCGTATCGAGGGGTTGGTACCTTGGTTGCCTAGTACGGGGGGTAGTAGGCCCGTATAACCATAT
CGAGGGGTTTGTACCTTGGTCCCTAGCTCGGGGGGTGGTAGGCCCGAGTAACCACATTGAGGGGTTTGTACCTCTTTCGC
CTCTCCAAGGGGGTGGTAGGCCTTGGAAATACTATATTGATGGTCACTCGCCACACATGTACTACGCCCTACTAAATATG
ATTTTTTTATGTAAGCATAATTATACATATCATCTCATTAATATGCTATCTATCGGGTATGATTATGCATTTTGCTAGTG
GATGTGGTTAGGAAGGTGGCCTAGTTGAGTATGAGATTAGGCACAATGAACTTCCTTGGACATCCCCTAAACCATGTGCC
TACATAGGTTGCTTACTAGTTCTACCTTTGGCAAGTAGAACAACCTCCACGGAGTAGGATAGACACCGGATTCCATACCT
AGCTAGTATGGTCTATGTCGGTTATGCCTATTCCCATCATGTGGGATGTGCACTCTAGTTATTGGATAGGTTCTACAACG
TGTAGGTAGTAGTATGAGATGCTATCTACACATGACACGAGTAGGGTTTGAAGATACTAAAGTGAGTTCCCTATGTCTAA
CGACTATTATGTGAAAGTCCCCTTATGTGCTTGAATGTCTCCAAAATGGTTTCTTAAAGAATGTTGGCCTATTGATGTTA
TGTTGTAAATGAAATGTCCTTATCTAAGGTAATCTTGGGGAACACTTAAGTGTGCTTGAAAAGGTTGTATGGGCGGTCAC
TTCTTGTCTCACTCAAGTGTGTCTTAAGGTTATACTAAGTAGAGGTCCTATGGTAATGAAATGACATGTGTTCTTTTAAA
AGTTGAGCATGGATTGTATATGGACATATGTTGAGTATATGTATGGTTGGCTATGGTCTTATATGTTAATGTTATTATGT
CTCTTATACTTGGGAAGTTAAGGTTTTATCAAAATGATATGAAAGCATACATTTCTTGTAAATGTCCGTTGTGCATATTT
TCTTGCTTGGTCTCCATACTTAGTACTTAATTGTGCTAACCCCTTTCTTTCCCTTTTTGGACTAAAGTGTAGGGATTTGG
AGATGATGACATGTCATGGCTATTTGATAGGTTTCTAAGTGTTGAAGATGAAGACTTGGTGAGTCCTCATATATTCGAGG
ACAATACCCTATATGTTCTTTTATGTCTTTTTATTATTGTTTAAGTTGTGTATGGGATTAGTCCCGAATTTTGTACTCTA
AAAGTATTAGATGGTTTTGAGACATCATGTATAAAGTCTAGAAAGTCTTCCGCTTGCTATTCTTTTTATTTTATTAAATG
TTTTCTTGGTAAAGAAAGTTTTTTATTCCTTATGGTTTTTGTGTGTATGCGATGAATGAATGGTAAGAGGCTTGTACAAA
GTAGATAGCATGGACAAAGAAATACAAAAAATGAAAAGTCAGCAGCATGACGGTAAATATGCGGAGCTAAGTCGATCAGA
AGACTTGAAAATTCCAGAGCTAGAAGGTGACGATGGGAAACACCGAAAAGCCCAAACTAACAATTTGTTACATGCAGCTA
CAGCTAGCACATCATCAACAAAAGAAGAAAAAAGATATGTTAATACAAATTTGAATAAGATATTTGAAAAACCATTTGTA
CCCAGAAATCAAAACCCCTTATTTGTACCACCACAAATAAATACCTACAAAGACAGCTTAGGCTAAGACAAGAAAATCTA
TAACCACATAACCAGAGCCTATATAGAAAACATTTACAAAATACAAACCTTTTTGAACAGAAAGCCCAGATCCAAGACTA
CCCAAAAGCCACACGAAAATTATATTACACAAACTCTACAAGGATACAATAAACTAATTGATTTACCAAAGACAAATGCA
AATTTGGTGGCAACCTGCTATAACTATGGATTACTGAACACAGTATATACCCAGACAAGAGACGAAATAGCTACAATACC
AGAGTTACATAAAACATTCATGAACTACAAAAGAATAACTAAAGGAACCCTTTTTTATATAAGACTATATTCAGCACCAT
CCGAGATACTTTATGATGAAATAAAGCCAGTCATACAAGTTATAAAAATCGGATTAACTAGAGAAA
>mtp_4230.contig_3
TCATTTAAGTCACTCATCTTAGAATTTCCAAAATCATTCCCTCTCTCAAATATTTCTCTCTAACTCAAGGAAGAAGAGGA
GTTGGAGCTAGGGTTGAAGATTTCGAGTGCTTCTTCTTCAATTTTCGTGGGTTTTCAACTTAGAGGTATGGGGATCCTTA
TCCTTGATTATTCTTTCTTTCAAGGAACCCAATCAAAAGGTTTTCAAGGTTTTTCAAATACACACAAAAACCTATTTCGA
TTCTAGCATGGGTTCTTGCATAAAAAGGTTTTAAATGATGATTTATATGGTTATTAATGATTATTAATGGTTTTTAGAAA
GAAATCCCCATGAACCCATGTCTTCTCAAATTCTCTAAATTTGGCCTAAAGTGGGTGTATTGATTTTGTGTAATTGATGG
ACGATTATTGTGTAGATTGTTGTGGACTGTTCATATATGTATTTATCTATGTGGAATTGTTAAGAATTGTTAGTGAATTG
AAGGATGTGGGATGTTAGCCTTGAATGGACAAAATTGTGAATTGATCTTCATGTTGATTATTGGCTTATGCTTAGCTTAG
CTTGTATAGTTGAATGTTGTTATTATCATTGTTATTGTATTGTTAATTGTTGGAATATGAGGATGATGAAGATAGCCATG
GAAAGAGGGTAAGTTGATCAAACTTGATAAATATTGTATAATTGGCATGAAATTGAGTATTGTGGCTTATGGCCTTTGAA
AAGGGTGGTAAGATGGCTTGATCACTTAGTATTAATATAATTCTTATTGGTTGGTTTGATCCACCTTTGGTGGAGGTGGT
TATTTGTTGTATTATTGTGAATTGAGGCCATGAAGGGCATTATGTGAATGTTATTATATTGTTGTATTATTAAACACATA
TGAGGCTATATGTAAAGTCCTATATGAAGCTATATGTAAAGTTTTATGTGAAGCTATATGTGAAGGTATGATGTGAATAA
GTTTTTTGTGATCTTGTGATGATCCTATGTAAAGTGGATAGCATTGTGAGCTAAAGTATGATTTCTCATGATGTATATAT
GAAATGATGTTGGATTATGAAGTATCCTTAAATGAAAATGTTGTGACTTGATTGGTAGACTAAAGTGTCCCTCTTTGTTA
CTTAAAGTCTTGAATGCATGAATGTGTGAAATCGGCAGAACTAAGAAATGGTGCCTTTTCATAAGCCTAGCTCGGGGGGT
TATAGGCCCGGGTAACCGTATCGAGGGGTTGGTACCTTGGTTGCCTAGTACGGGGGGTAGTAGGCCCGTATAACCATATC
GAGGGGTTTGTACCTTGGTCCCTAGCTCGGGGGGTGGTAGGCCCGAGTAACCACATTGAGGGGTTTGTACCTCTTTCGCC
TCTCCAAGGGGGTGGTAGGCCTTGGAAATACTATATTTGATGGTCACTCGCCACACATGTACTACGACCCACTAAATATG
AATTTTTTTATGTAAGCATAATTATACATATCATCTCATTAATATGCTATCTATCGGGTATGATTATGCATTTTGCTAGT
GGATGTGGTTAGGAAGGTGGCCTAGTTGAGTATGAGATTAGGCACAATGAACTTCCTTGGACATCCCCTAAACCATGTGC
CCACATGGGTTGCTTACTAGTTCTACCTTTGGCAAGTAGAACAACCTCCACGGAGTAGGATAGACACCGGATTCCATACC
TAGCTAGTATGGTCTATGTCAGTTATGCCTATTCCCATCATGTGGGATGTGCACTCTAGTTATTGGATAGGTTCTACAAC
GTGTAGGTAGTAGTATGGGATGCTATCTACACGTGGCACGAGTAGGGTTTGAAGATACTAAAGTGAGTTCCCTAAGTCTA
ACGACTATTACGTGAAAGTCCCCTTATGTGCTTGAATGTCTCCAAAATGGTTTCTTAAAGAATGTTGGCCTATTGATGTT
ATGTTGTAAATGAAATGTCCTTATCTAAGGTAATCTTGGGGAACACTTAAGTGTGCTTGAAAAGGTTGTATGGGCGGTCA
CTTCTTGTCTCACTCAAGTGTGTCTTAAGGTTATACTAGGTAGAGGTCCTATGGTAATGAAATGACATGTGTTCTTTTAA
AAGTTGAGCATGGATTGTATATGGACATATGTTGAGTATATGTATGGTTGGCTATGGTCTTATATGTTAATGTTATTATG
TCTCTTATACTTGGGAAGTTAAGGTTTTATCAAAATGATATGAAAGCATACATTTCTTGTAAATGTCCGTTGTGCATATT
TTCTTGCATGGTCTCCATACTTAGTACTTAATTGTGCTAACCCCTTTCTTTCCCTTTTTGGACTAAAGTGTAGGGATTTG
GAGATGATGACATGTCATGGCTATTTGATAGGTTTCTAAGTGTTGAAGATGAAGACTTGGTGAGTCCTCATATATTCGAG
GACAATACCCCATATGTTCTTTTATGTCTTTTTAGTATTGTTTAAGTTGTGTATGGGATTAGTCCCGAATTTTGTACTCT
AAAAGTATTAGATGGTTTTGAGACATCATGTATAAAGTCTAGAAAGTCTTCCGCTTGCTATTCTTTTTATTTTATTAAAT
GTTTTCTTGGTAAAGAAAGTTTTTAATTCCTTATGGTTTTTGTGTCTATGCGATGAATGAATGCTAAGAGGCTTGTACTA
GACTTCTTCGAGGTCGAGTACGCCGATTTCGACTAGGGGGTGCTCCCGGGTCGTGACAAACTTGGTATCAGAGCATAAGT
TTCCGGGATGGTCTTAGGTTGTCTCAAAACCACATCTAGTAGAGTCTTGTTCATAATGTGAAGCGCGCCACATTATGAAT
AGGAGGCCATTGGGTGCTAAGAAAGTTTCACTTCTTCATTCTTTTAGTCGTGCCATGGAGTTTCTCTCTATAATGTCTTC
CCTTGTTCCGTATGTGATGGTCATTTGGGTGTAACCTTTGAGGAAGTTTTAATGTTGCAAGGGTTGAGGGAGAGAGAATG
TTGGTTGTGATGCCAACTATGACTTGGTGACTTAGTAGGTGTGAGGTGAAAGATTGTGGTGATGACTTTAGTATGAATGA
GATTCCTTTGGTTATGCGTGTTGTTGGTAGTATCCG
>mtp_4230.contig_4
AAGCTTTGAGTTGAGGAAGAGTAGAGTTGATGCTGATTTCTTTATATGCTATATGGGAACTAAGTATTCCTAAAGATTAA
ATGATTTTATATTTAAGAGGAGAGGAAACACCGATTTCCAAAAGTGTTTTCATGAGCAGTTTTAGTACCATTTCTTTTAA
GAGAAGTATTTGAGTAATACTTTCAAACCACAAAAGAGTTATGTTTTTAAACATATGAGCTAGTTACATTATGGGAGTAG
TATTGAGCACCAATATGAGGACGAGTTCAGATAACTCAAAGTCTCCATAAATCGTGTAGTCAACATGGGTAGAAACGGGT
CATACTTTTTAGATGATTCCTTAATGCTTTTAGCATAGAATAGTGGATCCACTTAGTAGTAGGTTCTATACCCCGACAAA
GTATAGGACAGCCCTGGCAACGTGAGACAAGACACTGTATCATCACATAGCTCATAGTAATGGTTTTCGGTTAGAGAATT
TCCTATAAAGTTACTTGTATTTTCATATACAAAACTAAGTTATTATTGTGTTTTTCAATACACTAAGTTTTTATCTACAT
GTTTTAAAGCTTTTCTTTATATTGCATTTATATCACTACTTTATATTGAAATGAGTTGAGATGAGTTGAGACGAGGTAAG
TTTCTTTAGATCTATTTCAAGCTAATGTCTATTTTAGAATTTACCTCACATACTCGTACATTCCATGTACTGGCGCCATT
TGGCCTGCATCTTTTATGATGCAGATATAGGTATAACCAGGATCACCATCTAGCGCTTCGTTGATCCAGTTGAGCTTCAG
AGTTGTTGGTGAGCCTCCTTGCTTCTGGAGGATCCCTTTTATGTGCTTATTCATTTTAGTTTATTAGGATGTTGTGAGTC
TTGTCACGACATCCATCTCAGTTATTAGAAGCTTCATAGACAGTTAGATATTGTTAGTTCATGAGTTTTTTTGTTTTCAG
ATTTTATGTTTGAGACTTGAGTTGCCATTTTGGCTAGTGAATGTTTCTTTGTACATTCTGAGTTTAGTACATGAGTTTAT
CTCTTGCGTTGTTTTAACTGTTGAGTAAAATCTTCCGTTAGTAGTTAAGCCAGGCCAAGAGTTCTCTTGGGGCCAACAAT
GGTTCTCGAGTGCCGGTCATGTCTAGAGTATAGGCTCGGGGCGTGACAAAAATCATGTAAAAATAAGAGTCTGATTGACA
TTGTTGTTAAGAAGCCAGAAGTAGGGGTGGGCATAGTATGGTATATGTCGAATTACCATACCAAACAGAAAGTTTTAATA
TCATGGTTTTATTATTATTGTATTTGGTATGGTATATGGTATACATTTAAATTTTTTTGGTATTTGGTACGGTATTTGAT
AGTTATAAATAACATAATATCGAATACCGTACCGAAATATATAGTTACATAAATAACATATATATATTATTAAAATACTA
ACAAATATGCAACCTAATATTAATATAAACTAAATGTTTAGAAGCTGAAACTTAGACTACTCTATTTTGATTGAAATGCA
TTTGAAATATAATTGATTAACAAAAGGAGTTGTTTGTATTTTATTTTAAATATATATATCTACACATGTAATGTGTTAGT
ATGAAACAATTGAGATCTTTTTTTAATTGTCAAAGTCATAATACTCTATTATACGAGTATGTATTATTCGTTGTTGAACA
AACTATGGTTACCAATTTATCATACCGTAGAATACCGACATCGAACTTTAAAATACTGAACCATATCGAATTAAATTGGT
ATGGTAATGGTATAATGTTTTAAAAATTGGATACCGAAGTTACGGTATCTAATCTTTCAAATACCGTACCATACCATGCC
CACCCCTAGCCAAAAGCACTTATTTTGAGAAAAAAATACTTTTGTTGAAAAATTAAGTGTTTGGCTGTAACGACCTGATC
CCGTCGTTATAGAAAAGCCAATGGGGAAAGAATTGGGGCCAGAAAACCTTTGAGTACTAACTTTGGATTTCCTAGCCTAG
TCCAGATTTGGACAAAATTGGAGTCTGTAAGGTCTAGAAAATTCTGGTAGCAATTGGGTGATCTAATTATGATTTTGATC
ACATGAGTAGATATCTAAGACGTTAAGGAATCCGTATGACTTTATGGAATTGAATTCGGGTGAGTAGAACTCCCGAAGTC
GATCTTAATATGAACGGTATTTTTTGAACGTCGTTGGTTAAAGGTGTGTTGTGAAATGGGGGTCTTGAAATTATTAAAAT
AGCTCACTAGTTCCGTGCAAGCCGCTGGGGCAAAATTTCTTCCGCCAAGGCGAGGCCGCTGTCGCAGGGTGAGGACCATT
GTGGCGGGTCCGACACGACTTAAGTCGGAAATAAAACCCCAAAAATATTTTATTCTGCACTTTTCGACTTTGAGAGCTAG
GAGACGACCCCATGCGAGTTCTTGACCGTTTTTCACTATTTTTGAGGCTAAAGGTAAGGTTTTTCACTCCCCGAATCCGT
ATTTTGATCCATAGAACATAGTTTCTTGGATAATTATCATTGGGGAAAGGTTTTGATATGAAGTTAATGGTGGAAAAACC
CTAATTTGGGTATTGGGATCTTGGGTTGGCCTAGGGTTGATAATATTGATTATAATCCGGGTAATTAGGCCTCGTTTATT
AATTATTGCGTTAATTGTATGTTTTTAGACCACGAACAAGCGGGAAGAATCCGTAAAGGGAAGATTCAAGTGTCTTAGGG
GATTCAAGCTTGGATTCGAGGTAGGTGATGGTTGTGATTTCATGTTGGTGTGATATATGTTTGTAATTTCTCATTATAAT
GCATGTATGTATGCGAATGTTGCATTTTGATCACCCTAATCGTAAATGAGGATAATTGAATAATCATATGCCATGAATCA
CCTCTTGTTGTATGATTGTGAGAATATACATTGTGATTGTGATTATGGTTTGTTGAATGGATCGGTTGTCACGTTCCGAC
ATAAACATAGGATCGATTACCACGTTCCGGTATAAACATGGGATCGGTTGCCACGTTCCAGCATAAATATGGCATCGATT
GCCACGTTCCGACATATACATTGGATCGGGTACCATGTTCCGCTATGCTAACAGTTTGGGTGTGGGTTCCATGAGAGGAC
CATTGAATTGGGTTCCGTGAGAGGACCATTAAATTGTGTTGTGTATCTACTTGTGATGATTACGTTAATATCTAATGATG
ATTGATATTAGAAGACTGTATGTCACTCTAAATTGATAACCAATGTGTATTATTGAGAACGTGTGATGCTTACATTGATC
CTGAAAAGATGACTAATATTGTATATGTTTGGTATATGCCTGTTTTATAATGTTGTGGTTACTTGCATGTGTTTCACTTA
TTGGTATAGCCGCGTGATCCTACAAGTACACTGTGATTGTGTACTGATACTGTACTTGCTATTTATTTGTTGAGTACAGG
GCATCTTCAGGTGGCTATTGATAGACCTCAACTAGGTGACTATTGAGCGTGACCGGATTCAAGGGTGATCTAGTTCTTTC
AGGCTGCCATGGATCTTTCTTGTTTAAGTCCACTCTTTTTGGACTCAGACTTTTGTTTAAGGTGTTGTTTAGTTGCGGGG
TTGTACCCCTTTTTCTTAGACTTGTCGTTAGTAGAGTTTTAGTACAATGACTTTCAGGTTCTAAGGGTTAAGACTTCCGC
ATTAGTTTGGTTAAGTTATTTGTTTAAACCTTTGGATTTTATGGGAAGTCTATATAATTTCTGCATTTAAACCTGCTTCC
GTATCTTTAAATGCCTTAGTTTTCATAAAATTTGTTTGTTTGGGTTGTAGTAATGGCTCTCCCACCGGAGGGTTAGTGTG
GGTGTCAATCACGATGGTCTGGGTCGTGACATTGGCAAATCAATAAAAAAAAATAAATGAAACCAGAAGTAGTTTTTTCT
ACTATTGCGAAGAAGCTAAAATGTGCATTTTAAAAAAAGCAAAAACAAAAATATTTTTTCTCAAGAATAAAATATCATTT
TCATATATAGATATTTACCAATATATTTCTTATTAATTAATTTGCATATTTCATAAGTTTGGTTAAGTTTCATTTGAGAA
TTTTTTAATTTTTATATATTAAATATTATAATTTATTTTACGTTTATATATTATTATTATTATTATTATTATTATTATTA
TTTTATATATTATATATTATTTTAAGTATTATTTTGTAGAATTAGAAAAAAGGCAACCACAATATTTTACAAGAGTAGAA
AAAAAGAAAAAATAACAATTAAAGATTTCAGCCTCCCAAAAAAGGTATAATGTTGATTGAAAATTTAAGCATGAAAATTT
TAATTTTAAAAAATAAAAAATCATTATTTTTTAATTATAGATATTTAAAATAGTTTCTCTGTATAAAATATTTTAATATT
AGAAGTACATTAATTGTCATGCCTTGAGCCTACACCCTGGGCGGGACTGGCACTCGAGAACCATGTTGGCCCCAAGCGAA
CCCTTGGGCCTGGCTTAACTCTTAGCGGAAGACTTACTCATGATAAAAATACTTTAAAAAGTAAACTGAAATCTCAATAG
ATATCTGAGAATGTATATAGAAACATTCACTAGCCAAATTGTCACTCAAGTCTCAAACATCAAAACAGACATGGTGTATA
GATTGATTAGTAATAATTGGTATTCAATTCTTCTTAATGGTCAACCCAAAGGTTTCTTTAAATCATCCCGAGGAATTAAA
CAAGGTGATCCTCTTTCATTTACTTTGTTTATATTGGCAGCTGAAGTAATGTCTAGATCGTTAAATGCTCTACTAAGGAA
GAAGGAATTTAAGTGCTTTGGCATGCCAAGAGGGAGTATGAAGGTAAATCATTTGGCTTTTACTGATGACATGATTATCC
TTTGTAAGGTAGAGGTGGTAACTATGCAGCTAATCAGTGAGACTCTAAGGAAATACAAAGAAGTATCAGGTCAAAAGGTT
AATAAAGAGAAAAGTGCATTTTATATGCACCATAGTGTAACAGGGGGTGACGCAATTGTTGCAAAGGTAGCTACAGGAAT
ACTGAGGAAGGATTTCCCATTTACATATTTGGTATGTCCTATTTTTTATAAGAGAAAACAGAAAGCGTATTATCAGCAGA
TGATACACAGGATTGGAGCAAAATACAAGCTTGGAAAGGAAAATTACTATCATATGGTGGAAAAGCAATCCTAATCAAAG
ATGTACTACAGAGTACACTTATTCATTGTCTTTCAGTGATGAACCCTCTTAGCAATGTCCTTAATCGGGTTCAAAGAAGA
ATGATGGCCCAATTTTTTTGGAGTAGCTACGTTGGAGGAAGAGGGAGGCATTGGACTAAATGGAGTAGCTTATGCTTACC
ATAAAACGAAAGGGCTTTGGGTTTCAGATTACTTCACGATATGTCAATGGCCTTGTTTTGTAAGTTATGGTGGAATTTTA
TAACGAAGACATCTTTGTGGAATGAGTACATGAAGAACAAATACTGCAAAAATATGACAGCTAATCAAACTATGTGGAGA
ACTGGATGCAGGGGATCTCAAGTGTGGAAAAGAATGATACAGGCGAGAGATTTAATAGAACATCAAATTTTATGGCAGGC
GAGGAAGGGATCATCTTTAGTATGGCATGATAATTGGACAGGATTAGGTGATTTATACATAATCACGGGGGATCATTTTG
AATGGGACGACAATTATGAGAGACTTGCTGAACTAGCTACGAATGGTGAATGGGAAGTAGCTATCTTGAAAGAAATTTTT
CCAATGAAACTGGTAGATCATATTATTTCCAGCATAAAACCGCCTAATGGAGGGGATGAGCAGGATAAGCCCTGCTGGAT
GTTAGATACGAGAGGGACTTTCTCGGTTAAAATAGCTTGGAATTACATTAGACATAAGGAGAAGCCGAACAAAATTCATA
CACTGATATGGAATAAGGGAATCCCTTTTAAGATGGCCTTTATGATGTGGAGGCTGTGGAAATTCAAGATACCCGTAGAT
GATAAAATAAGGAGATGGGGTATGGAAGGACTATCAAGATGTTGGTGTTGTGAAAGGCCGGATCAAGAGACACTATCACA
TGTGTTTCTAAAATCAGATTGTGCTAACAGGACATGGTCCTATTTTTGCTCTTTTGCAGGCTTAAACATGTCTACATTAC
AATTAAGGGAAGTTATTATGTTGTGGTGGGAGGCAGATGTCAAAGCAGATATGCGAACTTTTTATAGAGCTTTACCGAGT
TTTATAATTTGGGAATTATGGAGAAGAAGAAATAGGAGGAAGCATGAAGGAAAAAACATATCTCAACCAAGAGTCATACA
CAATGTCACGAGAAATATGTACATGTTGATAAAGTGTAGAAGACCAGGCATGAGTGTTTAGGAAACTGGCCAGAAATAGT
AACGGAAGTAGAGGACTACAATCCAAGAGTGAAGGTTACAAAGGTACTATGGGAATTTCCTCAGAATGGATGGGTTTGAA
GGTTACAAAGGTACTATGGGAATTTCCTCAGAATGAATGGGTTAAGTACAATATTGATTCCAAAATTTAAGCATGAAAAT
TTTAATTTTAAAAAATAAAAAATCATTATTTTTTAATTATAGATATTTAAAATAGTTTCTCTGTATAAAATATTTTAATA
TTAGAAGTACATTAATTGTCATGCCTTGAGCCTACACCCTGGGCGGGACTGGCACTCGAGAACCATGTTGGCCCCAAGCG
AACCCTTGGGCCTGGCTTAACTCTTAGCGGAAGACTTACTCATGATAAAAATACTTTAAAAAGTAAACTGAAATCTCAAT
AGATATCTGAGAATGTATATAGAAACATTCACTAGCCAAATTGTCACTCAAGTCTCAAACATCAAAACAGACATGGTGTA
TAGATTGATTAGTAATAATTGGTATTCAATTCTTCTTAATGGTCAACCCAAAGGTTTCTTTAAATCATCCCGAGGAATTA
AACAAGGTGATCCTCTTTCATTTACTTTGTTTATATTGGCAGCTGAAGTAATGTCTAGATCGTTAAATGCTCTACTAAGG
AAGAAGGAATTTAAGTGCTTTGGCATGCCAAGAGGGAGTATGAAGGTAAATCATTTGGCTTTTACTGATGACATGATTAT
CCTTTGTAAGGTAGAGGTGGTAACTATGCAGCTAATCAGTGAGACTCTAAGGAAATACAAAGAAGTATCAGGTCAAAAGG
TTAATAAAGAGAAAAGTGCATTTTATATGCACCATAGTGTAACAGGGGGTGACGCAATTGTTGCAAAGGTAGCTACAGGA
ATACTGAGGAAGGATTTCCCATTTACATATTTGGTATGTCCTATTTTTTATAAGAGAAAACAGAAAGCGTATTATCAGCA
GATGATACACAGGATTGGAGCAAAATACAAGCTTGGAAAGGAAAATTACTATCATATGGTGGAAAAGCAATCCTAATCAA
AGATGTACTACAGAGTACACTTATTCATTGTCTTTCAGTGATGAACCCTCTTAGCAATGTCCTTAATCGGGTTCAAAGAA
GAATGATGGCCCAATTTTTTTGGAGTAGCTACGTTGGAGGAAGAGGGAGGCATTGGACTAAATGGAGTAGCTTATGCTTA
CCATAAAACGAAAGGGCTTTGGGTTTCAGATTACTTCACGATATGTCAATGGCCTTGTTTTGTAAGTTATGGTGGAATTT
TATAACGAAGACATCTTTGTGGAATGAGTACATGAAGAACAAATACTGCAAAAATATGACAGCTAATCAAACTATGTGGA
GAACTGGATGCAGGGGATCTCAAGTGTGGAAAAGAATGATACAGGCGAGAGATTTAATAGAACATCAAATTTTATGGCAG
GCGAGGAAGGGATCATCTTTAGTATGGCATGATAATTGGACAGGATTAGGTGATTTATACATAATCACGGGGGATCATTT
TGAATGGGACGACAATTATGAGAGACTTGCTGAACTAGCTACGAATGGTGAATGGGAAGTAGCTATCTTGAAAGAAATTT
TTCCAATGAAACTGGTAGATCATATTATTTCCAGCATAAAACCGCCTAATGGAGGGGATGAGCAGGATAAGCCCTGCTGG
ATGTTAGATACGAGAGGGACTTTCTCGGTTAAAATAGCTTGGAATTACATTAGACATAAGGAGAAGCCGAACAAAATTCA
TACACTGATATGGAATAAGGGAATCCCTTTTAAGATGGCCTTTATGATGTGGAGGCTGTGGAAATTCAAGATACCCGTAG
ATGATAAAATAAGGAGATGGGGTATGGAAGGACTATCAAGATGTTGGTGTTGTGAAAGGCCGGATCAAGAGACACTATCA
CATGTGTTTCTAAAATCAGATTGTGCTAACAGGACATGGTCCTATTTTTGCTCTTTTGCAGGCTTAAACATGTCTACATT
ACAATTAAGGGAAGTTATTATGTTGTGGTGGGAGGCAGATGTCAAAGCAGATATGCGAACTTTTTATAGAGCTTTACCGA
GTTTTATAATTTGGGAATTATGGAGAAGAAGAAATAGGAGGAAGCATGAAGGAAAAAACATATCTCATCCAAGAGTCATA
CACAATGTCACGTGAAAGAGGTACATGTTGATAAAGTGTAGAAGACCA
>mtp_4230.contig_5
AGCCATATTCAACGGGAAACGTCTTGCTCGAGGCCGCGATTAAATTCCAACATGGATGCTGATTTATATGGGTATAAATG
GGCTCGCGATAATGTCGGGCAATCAGGTGCGACAATCTATCGATTGTATGGGAAGCCCGATGCGCCAGAGTTGTTTCTGA
AACATGGCAAAGGTAGCGTTGCCAATGATGTTACAGATGAGATGGTCAGGCTAAACTGGCTGACGGAATTTATGCCTCTT
CCGACCATCAAGCATTTTATCCGTACTCCTGATGATGCATGGTTACTCACCACTGCGATCCCAGGGAAAACAGCATTCCA
GGTATTAGAAGAATATCCTGATTCAGGTGAAAATATTGTTGATGCGCTGGCAGTGTTCCTGCGCCGGTTGCATTCGATTC
CTGTTTGTAATTGTCCTTTTAACGGCGATCGCGTATTTCGTCTCGCTCAGGCGCAATCACGAATGAATAACGGTTTGGTT
GGTGCGAGTGATTTTGATGACGAGCGTAATGGCTGGCCTGTTGAACAAGTCTGGAAAGAAATGCATAAGCTTTTGCCATT
CTCACCGGATTCAGTCGTCACTCATGGTGATTTCTCACTTGATAACCTTATTTTTGACGAGGGGAAATTAATAGGTTGTA
TTGATGTTGGACGAGTCGGAATCGCAGACCGATACCAGGATCTTGCCATCCTATGGAACTGCCTCGGTGAGTTTTCTCCT
TCATTACAGAAACGGCTTTTTCAAAAATATGGTATTGATAATCCTGATATGAATAAATTGCAGTTTCACTTGATGCTCGA
TGAGTTTTTCTGAGGGCCCAAATGTAATCACCTGGCTCACCTTCGGGTGGGCCTTTCTGCGTTGCTGGCGTTTTTCCATA
GGCTCCGCCCCCCTGACGAGCATCACAAAAATCGATGCTCAAGTCAGAGGTGGCGAAACCCGACAGGACTATAAAGATAC
CAGGCGTTTCCCCCTGGAAGCTCCCTCGTGCGCTCTCCTGTTCCGACCCTGCCGCTTACCGGATACCTGTCCGCCTTTCT
CCCTTCGGGAAGCGTGGCGCTTTCTCATAGCTCACGCTGTAGGTATCTCAGTTCGGTGTAGGTCGTTCGCTCCAAG
>mtp_4230.contig_6
TTACCAGAAAGTAGCACTTTCTAATAGACTCATTCGTATGAGTCAAGTCCAAAGTGATTATTTATCATAAGGTGGAAAAC
CAACAAAAAGTAGTTAAAGTCTTCAAATTTAATCATTGAATTATACCAAGTCATTGGATAAGAGAGCATGATAGATAATG
CAATCTTACAGTACTTACTTTGAAAATTAACTAATTATCCCCCTTGGTGAGGGAGGGTAGAATATTATTAATCAGCAATT
AATCCTGCTTGTTTAAGACCATTGACTTGCTTTATTGAATCATAACAAGTTGTGTTTGAGTCTAAGAAATATATAAGCAT
GACTGGTCCGTTTCACATGGAAATATTTTATATAGCAATGTTTATTCACCTGCCTACTAAACTAGATTAGTTTATTGTTC
ACAAGGGTACTCCAAACTGGTATTTAATCTTTAAAATAGTGCCTTGGGTCCAATATTCTTGAGAATCATTAAAGATGAAT
AAGGCAATTACATATTTATACCTTTAACGGATATCCTGTTTCTTTAATTTTTATTTAATTTAGATACACCACTTTAAAAA
GTCACTTATTCTTTAAAAATAATAACAAGTGTTTTCACTAAATTCTCTACTTGGTCATTATAGAATCAATATTTTTCTCT
CTGATCTATTTTATATTCACTTTGTTGTATCAACATAATATATATTATCTTTTGTTTTAATTATATATATAAAGAAGATA
GTTTTCGAACAATGAAAAAGAAAATAAATTTTAATAAAGTTAACATCTTTTAATGAGGGATAGTTAATTTTTATCAATAA
GTTAAAATATATTTTCTAATACAAATTTTCTTTCATTTCTATTGAACCTTTAATCTACAAACATGACATATATTACAATG
TAATTAATTTTCATGATTGTTTAAGATATAACTTACAATATAAAATAATGGTAAAATACTAATGTATATGAAACTTATTT
TTAAAAAAAAATAAAAATTGTTGAATAATAACATAATAATACCATGATAAAAAAAAGTTGTCTCCAAAATGAGAGTCCAC
CAGTTTAGTTTCTTTATATCCTCTTATATTTAGTAGAGGAATCACAATTGTTGTATTCTACTCTACCCCAATTTGTACGA
CAAGGGTTTAAGAATAAACATTAGATTTCAACTAGTACAAAAAAATCATTGAAAAATGAGAGAAAATATGATAGTTGAAC
GAAAATCCAAATCAACAAAAAGAAAAAGAAACACTTTCAGAATAATAAATAAATAAATATAATAATAACAATTAAACGAG
GAGAAAACTACCTTATCACATATACATCACTACATATATATTAATTATATCTCTACTTTCAAACAATTATATATATTACC
ACTTTCAATATTCTATACCATATATTATTGAAGATACAATCAGGTAACCATATCCCTTAAAATTAAGATTAATTAATTAT
CTTTACATTTAAAATCCACAATTAATGTTTTAATAACAATCAAAACTAAATAACATAGGCTCCAAGACAAAATATCACTC
TCTGGCGGACGTTAACAACCGTTCCACTAAGGTGCATAGATAGCAGTGAAGCTACACAGCCACCGTATCGGAATGGCTAG
AGGACAACCGAAGAGGGATGTTAGGAAAATGATTACTACAAAGACACCTATTGCCCAACAACCAAGCACAAGTGGGACTA
TACATACGGATGCTAGGGGATTGAAAACACCAGGTACAATGACGATAACCCCTCCATCACAGAAGGAGATGACACAGGTC
GAAGGAAAGCACACCCCACATGAACGAATAATAGAACCAATGGTTGCTGCCAGTATCATGAAGGGGGAGATGACAAAAGA
AATTCACGAGGCCAACTGGGTAGGGGTGATGTCAACCCATGGAGACCAAGGCAGGGATTTGAGAGAAGTACACCGGAAAC
TGACCATGCCGACCGACACGGTGACAGAGAAGCCATGGATCTCATTGTTTGAAGGAAATACTATGGCATCAAAAGGAATG
GATTTACAATTTATCCCACTAGTGGTGAAAGAATGGGTCAAAATTGGAAAACTAAATGAAGAGGAAGTAGCTAAAGAAGC
AGCAATGTGGAAGAATGTTGTCATACTATATGTAATTGGGGATTCACCAACCATTGCAGCTGTAACAAGGTTTTTGGAAG
GGCAAGCGGAATACACTCGGAAACCTAAAGTTTACTATCACAATGAAGACTATTTTGTAGTGAAGTTCCATTTAGAATCT
GATAGAACTATGGTATTGGGGTCAGGACCGCATATGATAAACTACAAGCTCGTCATTGTGAAACCATGGACTACCAGCTT
CAATTTCAAAGATGAGGTACTAAAGGTAATCCCACTATGGGTAAGATTCCCTAACCTGCCTTTAAATTGTTGGGGACCAA
AATCACTTAGAAGAATTGCAAGTGTTTTAGGGAAACCCATATGCGCTGATGAATGCACCACAAAATTAGAATGCATATCC
TATGCTAGAGTTCTAGTGGAGATTAATATCACTGGACCATTACCGGATGTGGTAAGAGTAATGGACCCAAAAGATAAATA
TGTTTGAACAAAAGTTTAGTTGTGACTAGAAACCGCTGTTTTGTCCAACTTGCTGCCAAATTTGGGTTCTCTGTGACAGC
CAACCACCTCAACCGAAAGATCAACAAGCTGGTCCAAAGGAAGATGAAACAAGTGTGGAATGTCAAGGAAAACAAGGAGC
CTATACACCAACAACCCTGTTCACAAGTTGTGCCTGTAGAGGACCCTACTATAGAACCTGAGACGGACTGGATAAATGCA
AAAGGAAAATCAGTTGTGAAGGGGAAAATCCATGCTATTCATGAAGAGGATATTTCCACAATGAATGAATTCAATCCGGT
TATGGATAACACACTCCAACAAGCCATTCGATTGGCTTTTTATAAGGTTGAAAGAGGGTAACATACTAGGGGTGCAATTG
TGAAGAACCCCAAACCACCAAACAAGGCCTTATGAATGTTGCAACATGGAATGTAAGGGGATTCAAAAAGCTATTTAAGC
ATAAAGAATACACCAGAATAATAAAGAAGGAACATATTGATATTATTGCTATTGTTGAGCATAAAATAAGTAGGGAACAT
GCTACTAAAATAATACATAAGGTTGCTCCTGGATGGTCGTGACATCATAACTATTTGGGCTCTAAAAGAGGCATAATCTA
GATATTGTGGAACCCAAGCATAGTTGATATAACTGTACTACACACCCACAATCAAATGATACATTGTCTAGTTGATTCGA
TTGGTACTGAGTTTGAATTCACTGCAATGTATGTTTTGCATACAATAGAAGATAAGAAAGGTTTGTGGACTGCGATTGAC
ACACTATCACATATGGTTAAACATCCATGGGTTGTGATGGGAGACTTCAATGCTATTTTAAGAGGAGAAGACAGAATTGG
GAGCTAGGTGCTAGACACTGAAACTAGGGGTTCTGAACAATGCTTGATCAATAATGGTCTCACAGAGATGATAACACGTG
GAAGGACTTACACATGGACCAACTCACATGTTCATAGTGAAATTGATAGGGCAGTAGTTAGTCATCTCTAGAAGATCAAA
TGGCCGTAATTGGATGTATAGATCCTTGACACACAATTTTCAGATCACTGCATGTTGTGTGTCAATATGGAAACTCAGCA
ATGGAATAGACCCAGGCCATTCAAAGTTTTCAACTATCTGGAAAATCACCAAGATTTCCAAGAGATAGTAAGACA
>mtp_4230.contig_7
TTATGTCTTTTTACAAGAAGTTTTTATTTTTACATATAAAATCTAAAAAAGGTAATGTTCTTATATTTATTTGTAAGTGG
AAAAGATATACTTGTTTTTGACATGTGCCATGACCCAATAGCCCACATTTAGGGATGAAAATGGTGTAGGGCGGGACAAG
GATAGGACAGATTAGGCTTAACTCACAAAAAAATTTAATTCATTTCGCTCCGTCTCACATGATAAATTTTTTTTCATTTT
TAACCCGCCTCACTTTGCCCACATATATCCGATGTCTCAAGTATCAGTAGTCTTTGCACTGGGAAAAGGATTTTGTATCA
TTAGTGACAAATTCTAACAACATAATGTTGATGATTGGAGAAAAGGTAACCTGACATTGCAAGAGGAGGTACCCTTAGAA
ACCATCATGGCCATATGATCACGACTTTTTCTGCCTATTTTGATAGTTGTAGTTACATAAAAATCATTTTTAACGATAAT
AGTTTAATTATCGATAAATATGTATTCTTAGAGGGAATTAACATTTTTGGTAAATGTCCCTAAAATATGTAACAATATTG
AATCTAAAGACAATTAACTAATGTCGGTAAAGACATTAGTATTTTTTGTTAATGTGAATTTTCATTGGCGCTAAAAGTTG
TTTTTGTCGTAATCAACGCAAGTACGATTGAAGCTCTCACAATTAATTTGAAATGGTGCCTCAATCATGATGTTCAGAGG
CATATGCACTATGCAGGAGGGGGTCACCGGGTTCACGTGAGCCCATGCTGCCCTCTCAAAATCATATATAGTTGTGTTGT
ATTTTAAAACGTTTTGTTAAATATAGATGTGTGAATCCACAATTGAAGTATCATATAACACGACGGTGACAGGGTGCACC
TCTTAGAGAGGTTAGAAAGTTGAATTTTATATCTATCTTGTTTTATTTTTCTTTCTAAAATTGGGTAACACCTCTTTAAG
TGGTTATTGATAGCACTTTTGGTGTTTTATTTAACTAAACATTTCAATTTTGGACCTATAATTTTAAAATTTTAACTGTT
TTTAATAATAAGAACCTAAATATCAAACCGATTAGATCCATATTTCCATAATAATGCACCTATCATCTCAAAATCTTGAA
TACGTCTCTGAATTTGATTTTGATAATGATATGATGATTAGAATGGTTATTCAAATGATCAAAGGCTTATTGATATATTT
AAGATGAGGTTAGACAAGTGATAATTATGGCCAGAAGGGAAGATTTCAATTTCTTCACACTACATGAAAAAGAAAATCAA
TTGTCGATCTTTTAGCTAATTATTAACTCAACAGTTTATATATGGATAATGTAAAATAATTGATAATCTATAAATTGTAG
TAGTATATAACTATAATTTTAATAGGTAAAAGTAACTTGTGATAGCGTGCGATTGGTTTTTACACTATTATGTATAACTT
AAATCCTATTAAAAAGAAGAAGATGAAGAGCGTTTGAATTGACTTAAAAAGTAGTTTTTAAGTGAAAAATAAAAAGCCAA
ACTTAAATGACTTTTAAATCAAAAAATAAAAAGTAGAAAATAACTTTCTTATTATACAACTCATGGAGAATATTGAACAC
AAATTTATTAATCAACACACGTCTAAAATAGTAAAAAACCAAATAAATTGAAATGGAGAGCAACAAATAAAAAAGAGAAA
GAAAGATGAAATAAGATAATGTTTGACATTTGTTGCTATAACAAGCGTCTGTTGTATGCAGTCTTGGTGGATCACGGCTT
GTGGTGGTGAGGGTAGAGTCGAACGGGGAGTCCCTTGGCCGGAATGGGCATTGGATTGACTATGATTTTCTCATCTGGAA
TAATTTTTTCAAACTTGAACCTCTTAACAAGATGGTGCATGAAAACAAGAATTTCTAAACGAGCATATTCTTTTCCTGGA
CACATTCTTGGTCCTCCACCAAAAGGTACAAATGTGTATGGAGCTGGTCCACTTCCTTCAAATCTTGATGGGTCAAATTT
TTCTGGATCTGGAAAAAATTCTCCACTCTTATGTGTAGAATTTGCACTCCAATATATCTACATATATAAATTTTCATTAA
TCATCAAACTATACATATATCAGACTCGAAAGTATTATGCACTAACAATGTATATATGTATATTTACCTTCCATCCTTTA
GGAATAGAGAAACCATTGAAGATGAAATCAGAAAGGGCTTCCCTAAAAGCACCTTGGAGAGGTGGTGCAAGTCTTAAAAC
TTCACATGCCACATTCCATGAATATTTCATCTTTTGAATGTCTTCCCATCTCAATAATTCCCCTGGACCCTTTGATTTGG
CTATCTCCATTTGCTCTATAACAAAACAAATATTTGTAAAAACAAATAAATAATAACACCTTCATTCAGAGTACCCTATT
TATGTGAAGGGGGGATGCATGACGTCATTTGAGTTAATAATTAATTAATTACCTGTGTAAACTCGTTGATAAATATGTGG
AAGCTCAGCAAGATACTTAACTATGAAAGCACAAGCAGAACTAGCAGTATCATGTCCACCAATCAACAAGCCTAATATTT
TATCAGCAATATCCAAGTCCCCCATAAATTTCCCATTTTCATCACATGTTAACAACATATGTGACAATATATCTTGTGTT
GATGATGCTTTCCCCTCACCTAAATCAATCTTCCTTTGTTTTATAATCCTCACTAACTCTTTCCTAATAAAATTTGAAGC
CTTAATTGCGCGATTGAATGGTGTTCCAGGCAAATCTATAGGTATTGAAATCAATCCAGAAGCCAAAACATCGAAAGGAT
CAGCAAATTTTGCGACATGGTTAGGATCCTCCACGCTTAAAAACAATCGACACGCTAACCAAAAAGTATAACGTTTTGTT
AATGGGAAAACGACAACTTGTTCTTTATTTTCCCATCCGGAAGCAAAGTGACGTTGGGTTATGTGGTCCATAATCCCAAC
GTAACGTTGCAATGCTTCAGGTTTGAAGAAATTAGGAAGCATTTTTCTCATTTTTATAGCTTCTTCTTTCGAAGATGTTT
GTGTTGAAGATGGAAACACTTTGTTCACTGAATTTGGCCACCATGCTTGTACTAACTTGTTTTCGTTGGAAAACAAGAAT
TTGTTGCCTGATGCACCACAAAAAACCGCAGCTTCTTCACCTAGAAGGTGAGTTTTGAACACACTAGATGAGTACTTAGC
CACACGATCAAAGATGAATTTTTCAGGGTGGCCTTTCCAACCAGTGGAGAGAAACTCGAGGCTCTCTCCAAATACAGGCC
ACCCTGTTTTGCCCGGAGGAAGTCCTTCTCCGGATTTGTTCTTGTACAAGAGCAAGAGGGAAACCAAAAAGACAAATACA
CAAACAAGAGAGACATACAGGAACTCCATATTAACAAATAATATAACTTGTCACACAATTTTACAAGAAATGCTCTTTGT
GTGACTTGTTTTCTTGATGGGAAAAACTAAGGGAGTATATATAGGCATGTATAAAATGTGAGGTTCACATATTTTTTATT
TTATTAATTATAGTGGAGGTAGTGGGTGAGCCATTGAATAAATATGTCACTTTTGAAGTCAAAATGCATAGAACAATTTT
GG
>mtp_4230.scaffold_1
CAAAGTGGTGCTTAGTATGAATGGTATTATGGGATGTCATTCCTATATTGCACAAGTATAACTTAGGGTTACTTAGATGA
TGGTTCTAATGTGCTATAATGACTTACATGATGAATATGCTTATATCTTATGTGTTTATACTAAAGATGCATGATGATTC
TCAAACTTGTTAAATGCATGATTTTCAACCAAAATGTCCTTTTTAGCATGATTTTTGCATGGCTATCATACTTAGTACAT
ATTTGTGCTAACCCATATTTCTTCTACATTTTTACAAAGTGTAGGTTCCGGATCTTAAGGTGATTTCTTTGGAGTAAAGC
TTGGATTGACTATTCTCTAAGCTAGTGGTGAGTCCACAAGATTCGAGGACATATGAGAGTTTTTAGTAGTTTCTTTCATG
TCATTTTACGTTTCAGACTATGTTGAAGGGTTGTGACCCTATTATTGATTCAAAGTTGTATTAGATGGCCATATGATACA
AAGTTAGACTTTCGTTATTTTTGAATAAAGACTTCGATTGTATGGATAAATGTTTTAAATTCCGTACCATTTTCTTATGT
CTTATGTTATGAATGTTATGATGCTCTTCAGAGTGTTGTACGTCGTGTTACGTTCGGGGTGTAGGATCGAATCGTGACAT
CGAATCAGCCTTATAAACTTTATTAAATCTGAGTCTTCCCCTTGTTATGAATTCTAACTTGGTCTTGACGGTTGAGATTG
ATGGAAATTGGTTAAAATTCGCTCCTGATCACCCTTGCTCTTCCCAAATCATGTTGCAAAAATAATGAGTAGTTGTGGGG
AATTTCTGCATAAAATCGTGACTAATCGCGCTATAGCGGCACCACTATAGCAGGATCACTCACTCTACCAAGAATTTATC
CATCCCGGTATAGTGGCATGACACTCGCTATAACGACTTGCACATGATAGAAACTTGAAATTTCTCCCAACAGTCCCTAT
TTTGCAATACACCTTCGAATCTTGACATTCTAAACTAACCCTTCCACGTCAAGTTCAATATCGGGAGTTTTACCCATCCA
AATTCAATTCTAAAAGCCCTACAGACTCCTTAATGTCTTAGTTGATAAAAAAAACTAACACAAGACATTACCTTGCTCAT
ATTTCGTCTGAGACAAGCTTATTCTATAATTTTCAACTCATTAATCCAAAAGTTTTCTCACCCAATATCTTCCACCATTG
GTTTACCCATCACAATCGGATGGTCTTTAAAGATTTTGGATTGATCCACTACTAAAAAATTGTCAAAAAACGACGGCCAA
AAGAGACGCACTGCGTCGCTTTTTTGGTCAAAATCGACGAAAAAGCGATGCAGTCACCTCCGTCGCTTTTTAGCTTGACG
CTTTTCAAAAAGGGACGGACTGCGTCTCTTTTAGCAACAGACAGCGTCGCATTTTTACTTTTTTTTTAATCTCTTTTAAA
AAAAGCGACGGACTCCGTTGCTTTATTTTAATTTTCATTTTTTTTTATTTCTAAAAGGCAACGCAGTCCGTCGCTTTTCT
AGAAATTTTATTTTTGAAAATCCCAAAAAAGCGATGGACAAAACCACGCTGTCCATCGATTTTCTGGGTTTTTAAAAAAA
TTAAAGCGACAGACTAAACCACTCTGTCTGTCGCTTTTCTGGGTTTTAAAAAAAATTAAAGCCCAGAAAAGCGACGGACT
AAACCACGCTATCCGTTGCTTTTTCTGTAATATTTTTGACAACAGAAACTGGCAGTTTCTGCTGCCACCTGCAAATGCAA
TTCAATTCAATTCTACACTATTCAGCTCATTCAAACACACACAATTATAAACAATCTAAACAAAACATAAAACAACAAAC
TTAAAATAACATTCAAAAGTATCTAAATCATAAATTGAAGACTTATAAAGTCTTTTAAAATTCGTTTCAAAATTTCATAA
ATGTCCAGAGATCTAAACTAGGGAGTGAGATCTACATAATCATCCTCATCACTCTCGTCGTCGTGTCATCGGGAGCGGAA
GTAGTAGATCAACGAGCGAGGTTCATCACTTGTTCTTTAATTTGCTGAACGGTTTCACTCATGCTTTCTTGTTCAGCTAC
TCTTCTCCGCTCCAACTCTGCTAGTGCCGCTGTAAGTTTAGCTATTTGATCTGACATAGCAGCAATCTGAACACCGTCAA
GTGCCTCGGCTTGACGTGATGATCCAATACCTTCTAAGTCTGACTGGAGTCGTCTAACATCGTTTCGAGAGCCTAGACCA
TAACATCTACCCTTGTGTGCCCCCCCTACCACTTTTTCTTTCCAAATCTGGGTGGACAATTCAAGGGTCAATTGGACCGA
ACTATCTAAATTCTCAGCGACGTACTGATGAAAGTCATTTTGCATATTAAATATAAAAATTGACATCAATATATATACAT
ATCATAAATATATTCTCTATTAATATATATTAATCATATTAAATAACTTACAAAAGTTCATTCGGCCCTTTCCTCCACTT
ACACATCCGGATCCGACTTATTTAATTTAACTTATTTAAACAACTTAACAACTTTTTAACTTGAACTAGTTTAGTTTTGA
CTTAATTCCAACAACTAAATTCATCAACAAAACCACATTATTTATGTTAACTTATTTAAACAACTTAACAACTTTAACTA
GTTTAGTTTTGACTTAATACAACAACTAAATCCACCAACTAAACCACATTATTTATTTTAACTTATTTAAACAACTTTTT
AACTTGAACTAGTTTAGTTTTGACTTAATTCCAACAACTAAATCCATCAACAAAACCACATTATTTAATTTAACTTATTT
AAACAACTTAACAGCTTTTTAACTTGAACTAGTTTAGTTTTGACTTAATTCCAACAACTAAATTCATCAACAAAACCACA
TTATTTATGTTAACTTATTTAAACAACTTAACAACTTTAACTAGTTTAGTTTTGACTTAATAAAACAACTAAATCCACCA
ACTAAACCACATTATTTATTTAAACTTATTTAACAACTTAACAACTTTCTAACTTGAACTAATTTAGTTTTGACTTAATT
CCAACAACTAAATTCATCAACAAAACCACATTATTTAATTTAACTTATTTAAACAACTTAACAACTTTATAACTTTAACT
AGTTTAGTATTGACTTAATTCAAACTACTAAATCCACCAATTAACTAAATCACATTATTTATTTTAACTTATTTAAACAA
CATAACAACTTTAACTAAATCCACCAATTTTGTCATCACTAGGATCAACTAGTGTTGGTACTTATGCTTAGCAAATATAT
TATTTCTAAATTTAAAGCTAAGTGTCAACACTAGATGGACACAAATCGATCTTGCAAGAAAATCAATTTTTGTCATCAAT
AGGATCAACTAGTGTTGGTACTTATGCTTAAGAAACAATCGATGGACACAAAAATATTATCATAAAATTAAAGCTAAGTA
TCAATACTAGATGGACACAAACACATTATTGAAAACTATTGTACTTGAACTTTAGAAATTTAGAAGCACCAACCTTATCT
CCTACTTTGATGAAAGAAGCAATATAGTCTTGTATCAACTTTTTTAGATGTTGAGTTTCCTCAGTTGCCTAGCACGAAAA
GTTCTAAAATTAGTTAAATATAAACTTCAAATCCAAGAATATTAGTTTTTTTTTTTATATATATATATATTCAAGTTTTA
ATAAGTTCAAGTTTTCAATTCAAGTTCATATGTAATTTATAAAATTAATTAGTTATATATTCAAGCTAATTAGTTCCAAG
TTCAAGTTCTAATTTCAAGTTCAAGTCTAAGTTCAACTTCAAATTCTAAGTTCATGTTCTAAGTTCTAAGTTCAAGTTCA
AGTTCTAATTTCAAGTTCAAGTTCATGTTCTAAGTTCAAGTTCAAGTTCTAATTTCGAGTTCAAGTTCTAAGTTCAAGTT
CAAATTCTAATTTCAAGTTCAAGTTCTAAGTTCAAGTTCAAATTCTAATTTCAAGTTCTAAGTTCAAATTCTACGTTCAA
GTTATAATTTCAAGTTCAAGTTCTAAGTTTAAGTTCAAATTCTAAGTTCAAGTTAAAGTTCTAAGTTCAAGTTCAAGTTC
TAATTTCAAGTTCAAGTTCAAGTTCAAGTTCAAAGTTGAAGTTCAAGTTCTAATTTCAAGTTCAAGTTCTAATTTCAAGT
TCAAGTTCTAAGTTCAAGTTCAAATTCTAATTTCAAGTTCAAGTTCTAATTTCAAGTTCAAGTTCAAATTCTAATTTCAA
GTTCTAAGTTCAAATTCTACGTTCAAGTTATAATTTCAAGTTCAAGTTCTAAGTTTAAGTTCAAATTCTAAGTTCAAGTT
AAAGTTCTAAGTTCAAGTTCAAGTTCTAAATTCAAGTTCAAGTTCAAATTTCAAGTTCAAGTTCTAAGTTCTAAGTTCAA
GTTCTAATTTCAAGTTCAAGTTCAAGTTCTAAGTTCTAAGTTCAAGTTCTAAGTTCAAGTTCAAGTTCTAAGTTCAAGTT
CAAGTTCAAGTTCTAAGTTCTAAGTTCAAGTTCAAGTTCAAGTTCTAATTTCAAGTTCAAGTTCTAAGTTCAAGTTCAAG
TTCAAGTTCTAATTTCAAGTTCAAGTTCTAAGCTCAAGTTCAAGTTCTAATTTCAAGTTCAAGTTCTAAGTTCAAGTTCA
AATTCTAAGTTCAAGTTCAAGTTCTAAATTCAAGTTCAAGTTCTAATTTCAAGTTCAAGTTCTAAGTTCAAGTTCAAGTT
CAAGTTCTAAGTTCAAGTTCAAGTTCAAGTTCAAGTTCAAGTTCAAGTTCTAAGTTCAAGTTCAAGTTCAAGTTAAGTTC
AAGTTCAAGTTCAAGTTCAAGTTCAAGTTCAAGTTCAAGTTCAAGTTCAAGTTCAAGTTCAAGTTCAAGTTCAAGTTCAA
GTTCTAATTTCAAGTTCAAATTCTAAGTTCAAGTTCAATTTCAAGTTCTAATTTCAAGTTCAAGTTCTAAGTTTAACTTC
AAATTCTAAGTTCAAGTTCAAGTTCTAAGTTCAAGTTCAAATTCTAAGTTCAACTTCAAATTCTAAGTTCAAGTTCTAGT
TCTAAATTCAAGTTCAAGTTCTAAGTTTAACTTCAAATTCTAAGTTCAAGTTCTAATTTCAAGTTCAAGTTCTAAGTTCA
TGTTCAAATTCTAAGTTCAACTTCAAGTTCTAAATTCAAGTTCAAGTTCTAATTTCAAGTTCAAGTTCTAAGTTCAAGTT
CAAGCTCAAATTCTAAGTTCTAAGTTCATGACATTCAAACATTCATCATCTAAATTCATGACATTCAAACATTCATCATC
TACTCATAACACTTCAATTACTAATTTCTAACTTCAAATTATTAACACTTTACTAACTAGTCCTAAAATCAAATCCAAAA
AAATCTCAATTCAACCTCAAATTACGTATTCTCAAGTTTAAACTAGTCCTAAAATACAAAAATGCTAATTCTTCACTAAC
TAACAATGCCCAATTTAAAAATGCCCATTTTTTTTTATAAAAAAAACCCTAAAATAAAAATCTTCAATTATCTATACCTA
ACTAACAATAATCAAATCACATTAACAATTGAATAACACAACCCAACAAACAAAAACAATAATATACTAACAAACAATCA
ATTATAATCACTAGAATTGAAAATAAGAAAAAACTAAAATGTAACCCTACCTGCAGCGACCGGCGAAGGCGGTAGGCGAC
GGGCCAGAGACAACAGCGGGGAAGGGCGGCGACGGCGACGGGAGCTAGGGAGACCGATATATATATATATGTGCAGAGAA
GGGAGAGAATAAGAGTGAAGAGAGAGGAAAATATTTGTCTTTTAGATATTTAATAAAAAGCGACAGACAACGTCTCTAAG
TCCGTCGCTTTTTTTAAATATAGTTGACCAACATTTTGACCAAAAAGCGACGGACTAAGAGACACTGTCCGTCACTTTTA
AAAAATAGTTGACTAGATATTTTGACCAAAAAGCGACAGACTAAGAGATGTCGTCCCTCACTTTTTTAAAATCTAATTAA
TAAAATAAAATAAATTAAAAACGACGGACAACGTAGTTATTTTTTAATTTATATATAATTATTTTTAATAAAAAGCGACG
GACGGCGTTTCTATATATATTAAATAAATAATTATTAATTATATATAAAAAAATTCACGAAAAAAAGCGACGGACTAGGA
GATGCCGTCCGTCGCTTTTTGTAAAATAATTTAAAAAATAATTATTTTTATTAAAAAGCGACGGACAATGTGGCAAAAGG
CGTCGCTTTTCTGTCCGTCGTTTTTTAGTAGTCGAGATTCAATAGTCAGTGAATACTTTATGTATATTCAGTATATACTT
CATATATAATTAGGCTATATTCAACTTTACGAGTCTATCATAATGTATTATAGTCAGTATATAACTCATGTATATGTCAG
TGTATATTTTCTATGACTTTTGACAACATATATTGTATATTTCTTATGACTTTTGGCTATATTTATGTAAATAAAATATG
GCTAGATTGTTGTCAACTAATTAATTTACGGGGAACTTATCAAAATTCCATTAGGTTAGGAGCTAATTACTTAGATACAC
TCTAGTTTGCAATATTACGAATCTTATCAAATTTTGGTGCGTCAAGATACGTTTAGATACATGTATCTATGGATGTATGA
AGTCAAAATTAAGTGTAATTTGTTCTAAATACACTATTTCTAAATGAATTCGCATGTATCTAGGATACTTCAATAAATCT
CAAGAGCGGACAATACGATTACTGAGGGTGAGCAGTCTCACATTCTCGATTCGTTCAAAAGGCATAAAGGAATAGGCTAG
AAGTCTCACTACTAGCTTTTAGTCTTAAGTAGGCAGCGGCTTGCCTCCCTCCCATCTCACTCGCCACTCTCTTATGTATC
TGGAATCTTATGTATCTGGTATTCCAGATACATACAAATACATGTATCTAGAGTGGTTCTTATGTATCGGGGATACATTG
CTATCTCTCTCCCTATCTCATTCGCCTCCCTCCTTATTTTAGTAAATTTAGTTGCAAAAATACATATATTTTGGTGTATC
TTATACTATATCTTGGCTCCTATATCTATATCTTGAGCCTTTTGGGCTCTTATACATGTATTTGAGCCTTTAGGCTCCTG
TAATTGCACCTCAAGCACACAAGGCTCTACTAAGGTTAGTAATGTCAAATTCACCTATATACATATATGTAACTCTAACA
GCCAACTCAGTCAATAACTAATATGGTGATAAAGAACAAGTCATATTACTATGCGATAAAGAAACTTTCCAAAAAGGATT
TTGCCTTAACATACCTTTTTCATAGAATTACACCATAATATTACTTCTTCCCGCACCCCTACAATAATACAACATGGAGT
AATATCAATTAAAAATAAGGATAAGAATTATTCTGATAATCCGACAATCGATATGGATTTCCACCGAAAAATACAGCATG
TAAAGTAGCTATAGAACAATAAAACAAAGTTCTTACCTCCATATACACCCTCATAACAACACCATGAACACCCTACAGAG
CCAACACCCCTAAAGATATACCATAAAATTCATGGAGACAATTATATCAAAACGATGAGCTCGTGACATAGTGCAATTTT
CATTAAAGACTCAAGCTAAGATCATAAGCATATAAGGTTGATTTGGGATGTTATACTTTTTTTTTTTGGGTTTCAACGAA
AAGTAATGAGTAAAGAGTGAAGAATACGACATATATAATTGCAACCGACCTAGGGGGCCCAATACCGTCTCTATTGCGCA
GACATCATAAAAATGTGAATATCTCTCTATTCTGAAGTCGAATGAATGAACGTTTTATTTAATGAGTAGAAAAATAGATT
TGTAGATCTTCAATTTGATAGGTTGTGAATCCTCGAACTCTTTATATATTATAGGATAAAAACTCCAAGACATTTGACCT
AAATTATTAAAAGTTTTACACAAATAACTTGCTATAATTTTGCCGACTTTTATTTTACAACTTGCATGACTTCAAATCAT
AACATGCGATCATTGTGATTTGAACACATCATAACATATCTTTCTTATGGTACTAGACTACTAGGTGCTATTGGCAATAA
CTCGAAGTACGAATTTATTGATTAGATTATACGAGGCGTGACAATTGATTTATTGCAATGTTTAAAATTTAAAGAATACA
CCAAAAAAAATTGATCTTTTTTTATCAAGACACAACAATAGATTTTACATAGTGCAAAAAAGTTTGACCATTTGAGAGAC
TTTAGAATATTCAATAATAAGAGATAATAAAAATAGTGAAAGGGAAATAAAAAAGGTAAATATAAAAATATTTATGCAGG
TTCATGATAATCCTCAAAGTATAAATGAGTCAACCAAAAATAGGTAGCCACTTAAGAAAGAATGCTACAATTAACTAAAT
ACAACTTCTAGTTCTCAATTATTATAGCAACCCCCACATTTAATAAGGTAAGAAGTTATTATAGCAATTAGGGGTGTTTA
CGGGTTGGTTATTGGTCAAAACCAAAATCAAACCAACTTAATCGATTTTAAAATTATCAAAACCAAACCAAACCAAATAT
AATATACATTTATCGGTTTGGTTGTTTTTGGTTTTGGTTTGGTTTGGTTCGGTTATTCGGTTATTACCATACATAAAAAT
AAAAGAAAAAATTCATTCAAAACGTAAAAAAAGTGACAATAATTCATTCAAACGAAAAAATAGTTAGAATGACTGGCATT
ACAGAACTTTGGATCATTGAATTTACTGAATAAAACTTCAAAATTCACTATTTTGGCATAGAAGGAAGAGACAATGACAT
TTTCAGTCCCACAATGAATTTTCATAGACACTCATATACATGAAACCAATAAGAAAAATGTTCTCACCTTGGACATTTTT
TCTTTCATAAGTAAATTATAAATAAATTTTGATAAAACATATATAAAATCTTTAAAATTGTTTATGAATATAATATATTA
TGTATGTATAATAATAAAATTTATGTATATAACTTGTTGGTTCGGTTCGGTTATTTCTTCGAACAAAACCATAACCAAAC
CAAATACTATCGGTTCTTAACAATCTAAAACCAAACCAAACCAAAACCCAAATTAAATCGGTTCATTTAATCGGTTTGGT
TTGGTTTTTCGGTTTGGATCGGTTTTTATCCAAACCATGAACACCCCTAATAGCAATCCAGACCTTTCTCAATTATTATA
ACAATATAGTTGTACCCTTATATATCTTTAAAATACACTATTAAATAGTGCTGGGGTAATAGGTTCTGCCCAATGGGGTT
GTATTAACAATTCGGTCAAAGTTCGGATATATTTCAGACTTTTTTCCCTATTTTTTACTCAAAAAATTATTTTCAAATTT
ATCAAAACATGAGATTTTTGTAATTAACTATATAATATATCTTTAGAAAAAGTAGGGGGCTCAAACATTGCTTTAGTGGC
CTTAAGATCGAGTCAGTCTTGATTTCACATAATTTAAAAATATTTTTTACCGGGATAAATATAGTTCTAAAGTAGGAGTG
TAGGAGTATTTTGTTAAAAAAGTAAAATAGTTAATAGTTAAAATCCTCCTTAAATTTGACATATTTTATCAAATGCACAT
CTATGAGAAATCTTAATTATCCCCTGATATATGGATTTTAAAAACTATTTAGCTGCGTAAATTATGAGAAGTCTTAATTA
CCCCTCAAGCATGAATTTTTAGAACTATTTACCTCTTTAATATGCCACACGACACAAACTAATTACTCCATCTCAATTTA
TATGACCACTTTCTCTTTTAGTTAATCTAATAGAAATGACACATTTTTATATTTAGAACTAAAAATTTAACTTTAAAATT
TCTGTTTTATTCATAATGAAATAATTTATAGTCACACATAGAGGTTTTCACGGGTCGGTTTGGATCAGTTATTGGTCAAA
ACCAAAATCAAACCAATTTAATTGGTTTTAAAATTATCAAAACCAAACCAAATCAAATATAATATACATTTTTTTGGTTT
GGTGGTTATCGGTTTCAGTTTGGTTTGGTTTGGTTATTCAGTTATTAACCATACACAAAAATAAAAGAAACAATTCATTC
AAAATGTGAAAAAGTGATAACAATCCATTCAAAACGAAAAAAAGTTAGAATGACTTAAATTACTGAACTTTCGATCACTA
AATTTACTATCAATAAACTTTAAAATTCACTATATTGGCATAGAGGAAGAGACAATAACATTTTCAGTCTCACAAAAAAT
TATCATAGACATTCATATACATGAAATCAATAAGATAAATGTTTTCATCTTGGGCATTTTTGTTTTCAATAAGTAAATTA
TAAAGAAATTTTAATGAAAATATATATAAGATCTTTAAAGTTGTTTATAAAAACAATATATTAAGTACATATATTAATAA
AATATATGTTTATAATTCATCGGTTCGGTTCGGTTATTTCTTCGATTTTTTCCGAATAAAACCATAACCAAACCAGATAC
TATCGGTTTTCAAAAATCTAAAACCAAACCAAACCAAACCCAAATAAAATCGATTTTATTTTATTGATTTGGTTCAATTT
TTCTGTTTGGATAAGTTTTTATCCAAACCGTGAACACCCCTAGTCACACATATATTTATGACTTATTTTAGACCACATCC
TCTACTTAAACTTCATGTCAAGTCAAACTATATATCATATAAATAGGAATAAAGATTAAATTTTTACTAAATATAAACAT
TTGCATTCATTTTGAGATTAAATAAAAAAAATGAGTCATATAAATTAAATAAAGTAATGTTTTTGTGATATGTGACATAT
TAAAGATAAATAGTTTCAAAAGTTTATATTTGAAAAAAAGATGATTAAGACATTTCTATAGGTGTGCATTTAATAAAGTG
TGACTTTTCTCTATTTTCAAACCAAACAGAGAAAAAAAAAATTCCTCCACTTCTTGTCTTCTCAAACAAGCTTCTCAATG
GCTTTCCCTCCAAGATTTCATCATTTTCATTTCCCTCCGAAATTCAAAAAAACTTGAATTCGAAACTTTCATGGCACATA
TTATATTCCTATATAATCCTATATCCATATTCTCAAATCTTTACAACAATTCATAATCCTTTCCCACTACCTTTTTTTCT
TTTTCTTTTCAATAATGGCTTTTTCATCATCTGCTAGAAACCCAATTGACCCGAGAAATGGATCGAAGAACAGTTTTCGT
CTGGTGGGTGAAATCCATGTTATTGTTGGTCCTATGTTTGCTGGAAAAACCACTGCTCTTCTTCGCCGGGCCAATTTGGA
ATCCAACGATGGGAGGTATTACTACTAGTATTGTTCTTGTTGATTTGTTTTGTGTGATTTTTTTCGTTAATTGAAGTTCA
ATTGGCTTGAATCGGTGATAAACAAGATTTAGAAATTTCAAAATTAGGTTGAAAAAAATTGGAACCTTGTGATTTTTATG
TATGTGTATAGTAGATGAAAATATGTATGTGTGCTGTTCCGTTTATGGTGAATTAAGCAGAAAAGAAACTGAAAAATATG
AATTTGTTGAGTTTAAAGTATAGATCGAACTTTTGAAACAAGATTCTTTGCTATATGACTGAGAAGTAATCTGGGATTTA
GTGGATTTGATGTTGATCAATATTAAAAAAAAAATTGGGTTAGGGGAAGGGGAAATGGGGCGAGGTATTACAAGTTGGAG
AATCGAACTCACACTAATAAGATGAAAATTTAGATAGTCAATTGAGCTATTAAAATTTCCTAGATGATCAATATCTAGGG
TTGGTTTTGTTAGAAATTTTTGTGGTGAATTATTCCCTTTTAAACTGTAAGTTTGAGTTTTTAATTGTGTAAGCAGAAAT
GTGGTGATGATAAAGTCAAGTAAAGATACAAGATATGCTGTAGATGCAGTGGTGACACATGATGGGACAAAATTTCCATG
TTGGTCATTGCCGGATCTTTCATCTTTCAAACAGAGATTTGGAGAAGATGCATATGAAAAGGTACAAATCCTGTTTATTA
CTTCACCACTCAACAAACTCTTATGTTTGACTTGTTAAGACTTTGTGTGTATTGTTGAGAACTTCTAGATTGTTGATGGG
TGTGTGTTGGATTCTTCAAAAGTAGTTTATTTTTGAAGGATTTGACGTGGGTGTGACATCATTTTTGGAGAGTTTGAGCA
ACATAGCCTAAAAGCATTGATCTTTGTACAATTCAGAGCTTTGAGTATTTTAGTGTTGAACTTGGATGATTGATGATTGC
GTGATGTGATAATTCTATTGACTTGAGTGCTTACCAGTATATTACTAGTATTGTACTGATATTTATGCCACTAATTGGTG
AAAATGAGCAACCTTTACCACACATTGTTGGGGTAGTATTAACATTAGAATTGAACACCAACTTCATATTTTGATGGGAA
TTAGATATATTTTGTGTCTCTTCACTTGCACCTAGTTAAATGATAGATTTAAGACTTGATTGGCTTTGTGAAATCTTCTT
ATGAGTGCAAGATTGTTAAAATTAGAGAACACAATGCCAAAAGCAGCTGTAGTATCAAGATGGTCTCTTTCCTGTCCAAA
CCATGAGAAATTGAGGGGTGTTTTGGAAAGTATCATCTTGCACAATATGGAGAATGAATGCTAAATACTGTTGCTATTAA
GTCATTGTTATCTATACTGCAAATATGGGATATATGTGAATTGTTTAGAAGGCAGAAACGAGGGCCAGATGCTGCAATCA
TAGAATACGATGAGTAGACACGACATAAGGGAAACTTGAAACACAATTGAGGGTCAACCTAAAGACAGCAGTAGTCAGAA
AAGAACTTAGTAGGCAAAATGAATCATGCAATTCACCTTAACTTTAGTTAGCACTATTGGCTGTTAGTGTGTATTCCCTT
ATCCTAGTAACTCCATTTCTTGATAGGTGGATGTGATTGGCATCGATGAAGCTCAGTTCTTTGGGGACCTTTATGAGTTC
TGCTGCAATGCTGCTGATCTTGATGGGAAAACTGTAATTGTTGCAGGCCTAGATGGTGATTACTTGAGGTACTCCTGAAA
ACTATTTTCAGATCTTCATCAAATACTCCATTAGCCATTGATTTGTAACTGTGAACTCAGAGTTTTCAGATCCTATTGCT
CCTTTATCAGTTTACAAATGGGTTCAGCCAAACCCAAGAGGAGTTCAGAACCTATTTGAGCCGTAAAAAGATAAAATTCA
CAAATAAGCCACATTTTAGGATATAACTAAAATAGGCTTAGTGTTTTTTTTTTTATCAAAAAAAATTAATTAGCAATTAA
ATCTATAACGTCTAAATTTTAACATAAAATAGAAGTTTTTCTTATATTTTATAAATGAGACCTTTCTTCAACTTTATAAA
GTGGAAGTTTTTCTTACACTTAATAAAAAAAGATTTACTTACCAACAACTTTTCACTTTCTTACTCAAATTTCCTTTTGC
ATTTGTGTATGCTAAATGTTTTCTTCTTTCTTTTTATTTATTTACCATTATTATACTATGTGTATCCCAATTTCTTTCAT
CATCTAACAATAAGTCAAATAACAACTATACAATCAAGTTTTAACACCTTCAAGAAAAGTTCAAGAAAACCTCATAACAC
AAAGTAGCTATAGTTAGCTAAACATACATTCAACAACATAAAGATAACGATTGTTGGGGTTGTCAGGTTGGAGATCAGTG
CAAGGTTATGAAATTTGAGGAAAAAGGTGAAAGGAAAAATGTGGCTTATTTGTATCAATTTTATCCCTTTATGCTCAAAT
AGGTTCTGAACTCACCAATAGCTTTAGTTCAAACCAATAATTGTGCTCTAACATGGTATCTGGTGCTTGTTTGGTTGCAG
GAAGAGTTTTGGTTCAGTGCTTGACATAATTCCACTTGCTGATACTGTGACAAAGTTGACTGCTAGATGTGAGCTATGTA
ACAGAAGGGCGTTTTTCACCTTTAGAAAGACTAATGAGACAGAAACTGAGCTTATAGGAGGTGCTGATATGTACATGCCT
GTTTGTCGTCAGCACTATGTTAATGGACAATCTGTCAATGAATCTGCAAAAATGGTTCTTGAATCTCATAAAGTGTCAAG
TGACCTTATTTTAGAATCTGCACTAGTTGCTCCATAATACACTTGTGTTCAACTCTTTTATATTATCATGTATCTTAATT
ACCTAAGTATGTAAGTAAATGAACTTGTTTTTCTGAATTCTGATATATATATAATAATCTGTCATCCTAGACATACACGA
AAATGATCTTGTTTAATGTTGAATGAATTTGTAGTTCCTTTTGCAGATTTTTACTCTTTTAAGTTTAAGCCAGTTTGGCT
TTATTTGGAGGCCAATTTTTTTTTTATATAAAAGTAAGGTGTTTGATCAAACTTTTAGAAGAAAATAAGTGTTTTTTTTG
ACATAAGCTAAAAAAAAGAGAGTTTTTTGCTCAAAAATACTTTATGAAAAGTACTTTTGAAAAAACTTGGTCAAACAATA
ATTGTCCGATTAATTCGATTGCTCACACCAAAATTTGTAGCGGAGCTTCAGTCCAAAGTAGGCATATTTGTTGTTTTTTT
TTTTATTGTGAGACATAAAAATGCATATAGGACAACAATCCTAGGAACTATTTCCTATTGACAACTTTTCAGATAAGTAC
CAATACTTTTTTTTTTGACAAAGTTCACTCTTGTCATTCTTTTATTTGCACAAAATGTGGGATCACCATTTGCACACAAG
TTTTGTTTGAACTTGTGAGGAATTGAATTTAATTTCAAACTACCAAGGTTAGGATGTCTTTTTTATTTCATCATTAATCT
TGATGATTTTAGTCAATTCAATTTGTTTGGGATTAAAACATAGTATTAATTATTATTGTCATTACCATTTGTGATTCAGT
CACGAAAACAATTGCAATTGAAGAATTCTTTTGTAATTGAAAAAAGTGAGCACATATACTAAAAGAACAATAGGCAAGAT
AAAGTATGTAAATGTAACAACAACATAAGTGTGTGAGAGAGAGAGCCCATAGAATTTGAATACTATTAAGACTTGAGTCT
GTTTGAATTGACTTATTCTAAATTCTTTTAAAAATAAATTTTGTAGTGTTAGCCGTTAGGTAAAAATAAAGAAATACTAA
TAAACACTTGTTTTAAAGTAAAAAATGACAAAAATAAGTCAAAAGTCAATCCAACCATGCTCAAATCATGTATTTGAGCA
ATTTAAAGATTTTATAAGATCTGAACATCAGAATCTCATTAAGTACAAACAAATAAGTTTTAAGTAGGTATTTAAACCTA
ACAAATGTGATATTCAAATGTATGGAATCAAGAATGATTCTTTTTTTTCATACCTTATGATTCACAAATCACAACTGTCC
AATATTACAATTAAATTGATGAATATGCACTTCAACAATGAATGGTTAAGATTTAAAATATTAATCAAATGGATAATTGG
CTCTTCCACTTTGATAAATATTTTATTTTATTGTACTATCTATATTTATTTGTCGTAATAAATAATAAAATAAAATTAAG
GAAAAAAAAAACAACTCTTATTTCTCTTTTCCATTTCTCAATTTTGTCTCTCTCTTTTGCACAATCGGTTGGTCGCATCT
GCATATGAAATTCCAGATTAGCCCTCAACCATGCCGGCTTCAGCATCATCGGCGCCGCCCCCTCCGACTCACAGCCGTCG
CGAGGATCTGATCGGACGGTTGAGCTCTTCCTCCACCGAAGCAAAACTCAAAGCTCTCCGTGACCTTAAGAATCAGATCA
TCGGTAACCGTACGAAAAAGCTTTGTTTCCTCAAACTTGGCGCCGTTCCGTCTGTTACCTCCATACTCTCTTCCTCCTCC
GCCACCGCGGCCGCTGCTGCAGCTGGTTCTGTTTGTTCCGGTAATGACGTGGAACTCAACGATTCGCTAATTATTCAATC
CGCTGCTGCTATTGGTAGCTTCGCTTGTGGCTTTGATGATGGTGTTAAAGCCGTCCTAGATGCCGGTGCATTTCCTCTTC
TTCTTCGCCTTATTTCTTATCCTAATGATAAGGTAATTTCAAATTTTGAGATCTTTTTTTTTGGCTCCATTATAAAGAAT
GTCTAAATTAATTAAAAATTTATACTTGCTTAATTTCTTCTGTTTGTCTGCTATTGCTGTACCCAGAATAGGTCAAAAAA
GGTTGTTTTAGTGTAGTTATTAGTTTGTAGTACGGGTTAAATCCTAATTTCAAATTTTCAAGAGTTTTGTTTTGGTGTTT
ACATATAATTTAAAGCAAATTATACTGGGCAAAAAGTTTCAAGTTACTTGATTAACTTATATATATTATGTTAGTGCTGG
TGGAAGAAAAATACTGAAGTAATGTTTGAAAGTTAGTTTGATAGGGAAAAACATTACATCCAAATTTACAAATTGGAACG
GAAGAGGATTACTGTGTAACAATCTTTGTTTCTGGTTTGCTTATTTCATCCATTTTCTCAACTTGCTAAATCCTTAAAAC
AAGTAAAATATCCGTTAGGGTGAAACTAGTGAATCGTAGTAACATACTTTTTTTTTTTCTGAGAAGGTAACGATTTGTAT
TATAAACCAGTACTTATGTAGTACTGAAAGCCCCTTTACAAAAACGTATGAAAATCTAGGAACAAAAAGAGCAAGCCTAG
CATGATTCTAATACTTCTAGGATTGCTTCTGCATCTACAGGGGAACTCTTTGTACACCAAAAGCATAATAACAGAATACA
TCATTTGTAGGGATCTGCTTCTATCCTCAAAGCTTCTAGCATTCCTTTCTCTCCAAATGGTCCACCAGATGCATGCTGGA
ATTGTCCTCCAATAACTTCTGTTCTTTGCCTCAATTCCTGCTTCCTCCAAACTTGAGAGAGTGTCAACAATCTTGCTAGG
CATTGTCCATTGAATGCCTCTGAGATTGATGAAAATCTTCCACAATTGATCAGTGATTTTGCAATGTAAGAACAAATGCC
TAACTGTCTCAGCTGCCTTCCCACATAAACAACAACGTGTCACCAGAATGTTGTTTCGTTTCCTCAGATTCTCATGTGTT
AGTACTGCCTCCTTTGCTAGCAGCCAAGTGAAGCATGCCACCTTGAGTGGAATTTTGGTTTGTCTCCAAGGCCAATTGAG
GGTTAGAGGAGCTCTGTTCATGACCTTGTAACCTGAGCTCACTTTGTATCTTCCTTTGTTGTGCTCTGTCCACCATAGGC
AGTCCTCCCCTTCCTTCAAACCTTGAAATGATTCCAACCTTTTAAAGAATTCAACTAATCTACAAACTTCCCAGTCATTT
AAATACCTTCTGAGAGATAGATCCCAACCTTGGGGAGACCACATTTCAGCCACTGTTCTGTTTTTTGAAACTGAAATTTG
GCGTTGGGGATGGTGGGGGAATCAAACTCTCACCAACAAGGTGAAAGTTCAGATAGCCAACCAACTGAGCTACTAACACT
CCCCTAGTAACAGGCTTACGTCTTAATTTGATGATTTTGGGCTCCCTTTAGTCCTTGAAAGGTGTTGGTAAAAATCTGAG
TTTTATAAATGATTATTTGTTGAATACATGTGCGGCCCCTTAAATTTGTCCAATTTTTTTTTTCCGTTTAGGCACTCTAA
CTTAGCCTTGTTCAATTGAACAGCTGAACTCAAGTCTATTTGTGTAAATTAGACATGATGTGCTGATGAAGAGTGTGTAC
TGCCCACCCTTAGCGCGTTAAGCGTTGAGAATGGCTAATTCCCTTTTTTACTTTCCTTTTTATGGTTTCTTTCAAANNNN
NNNNNNNNNNNNNNNNNNNNNNNNNNNNNNNNNNNNNNNNNNNNNNNNNNNNNNNNNNNNNNNNNNNNNNNNNNNNNNNN
NNNNNNNNNNNNNNNNNNNNNNNNNNNNNNNNNNNNNNNNNNNNNNNNNNNNNNNNNNNNNNNNNNNNNNNNNNNNNNNN
NNNNNNNNNNNNNACTACAAAAAATATCATCAGTTTACAATTGTACTCGACGAGACTTCATATTTTGAAAACGATCTATA
ATAGCATCATTACTTACATTTTCAAATTTCTTCCGCTCTATCTTACAAACTAAACAACCATTCAAAAATTCTTCACCAAC
GCTATTACGTAGATCATTTTTGATGAGCTTCATTGAGGAGAATGCTCTTTCCACACTTGCCGTAGCAACAAGCAATATCA
AAGCCAACTTTACAAGCAAATAAACAAGAGACCAAGTTTGATCCAATTTTGTTTGTGCCATCATCGTAGCAAGATCTTTA
ATCCCCTTCAAGTTGAGAAACTTGCTATCACACTCTCGAGCATAGACAATGAAACTATCAAGCTGATAACTGAGATCTCG
AAGTTCATTATCACCAAAGTCGCTTTTATAATATTCAACCAACTTCATTATTCTGCTCTTACTAAAATTAGCAAATGAAT
CAACCGGATTCAAACTAGCCATACCAAGGAGTAAGTCACTAGTCACAACATCAAAACGATTATTGAGCTCCTGAAGTTGC
AAATCAATAATTGCATAAAACACTTCCCCACGAAAGTGATGTAAATATGAAATTTCGGACTTCTTACGCTTCGATCTTGG
ATAGTCTTCACTCATTATGGGAACCAAAATATCATGTTTAGCACAAAATGAAGAAATCTCATCCATCAGAGACTCCAAAC
CACTCTCTCTCATTGTTTGTAATCTTCTCTTTGAAAGATTAAGCAATCCCATAGCATTGACAATATCTTGATCTTTCTTT
TGTAAAGCTTTGTTCAATTCATTTGTAAGAAGCAACATCTTGAACATCAAATGCAACACAAAGATAAATTCAAATTCTTG
AATTTTATCTAAAAGGTTACCTGCTGCAAGTTTATCAAGATCATGTGGAGAATCTTCTTTCATATCTATAAGCACATTAG
CAATTGAAGAATATATAATCATGAAATTTTCCAAAGTCTTGAAATGGGATCCCCAATGAGTATCACCCGGTCGTTGGAGG
CCACGTTCTTGATTTAATCCTTGTCCTGTAAGAATTTCTCCAGATTTAAGCAATTCTTCCAACTTCTCAACTTGGTGTTG
TCGAAGTAAGTCCTTGCGTTTAAAAGATGTCCCAATAGTATTCAAAACATTAGTGACAACATAAAAGAAAATTTTCACAT
CCGAATGTTTTTTAGAAAGAGCCACAAGTGTCAATTGCAATTGGTGAGCAAAGCGATGAATATAATATGCAGACGGAACA
TCTTGCAAAATCAAAGACTTTAAGCCATTTTTTCCTCCTTGCATATTACTAGCTCCATCATAACCTTGTCCACGGAGTCT
TTGATAGGCATAACGAGTGTTCCAAAAGTAAAGAGTAAATTAATTTTTGCAATGATCTTGCGGATGTATCACCCACATGA
ACAATACCCAAAAAGCTTTCTATCAACTCTCCGTTTTTGTTAACATATCGTAAAACTAATGCCATTTGCTCTTTATGTGA
AATGTCCTTTGACTCATCAACTAGTATTCCAAAATAATCACCATCCAAGTCTTTGATGATAGCTTTAATTGTTTCTTTAG
TACAAGCATCCACAATATCTTTTTGAATTGTTGAACAAATCATCATATCATTTTTTGGAGCATGTTGTAATATCACCTTT
TCCACATCCGGACGATTAATCCCATGAAATTTTAAAAGTTCAAGAAAAAGACCTTTGTAATCGGAATCTTCACTCTTATC
ATGACCACGAAATGGCAATCCATTTCTTAGGAGAAACCTTACCACATCGATTGAGGTATTTAAACGAATTCGATAATCAC
TTTTTGTTTTTTCACTTTGCTTGTGAAGAGAAGATTGAATTGATTGACGTTGATTCGCAAAATCAAGCATCCTATTCATA
CATTTGTTATGAATACTATTCACCTCACCAACATGCAATCGAATTCTTTCCGAACCATGGTTCCAATTCTTAAAACCATC
TTGTGTAAATGATTTTCCCGCATTGCCACGACTTTCAAATTCATTCTTGAAGAGATAACAACACAAACAAAATATAGCAT
CATCGTCTATGCTATATTCCAACCAAGCAGAATTTGGAGCATTAAACCACTCAGGATTAAATTGTCGATTCCTAGTCCCA
AATGTTGTTTTAGGATATACACGAAGTTTTGGTTGATAAGGCCCCATCAAAATATAATGTCTCCTCACAACATCTCGAAT
ATTAGAATCATATTCAAAGATAGGTTTTCTTTCTCCGGGATCCCGTTTGAGAGATCCAACACCAAGAATACAATCAACAT
TTGAAGAAGAAGGTGTCTCTTTGAGCTTCTGGAGCTACATGTGAACTAACAGATGGACCGCTACTAAAACGTGGTTGCTT
AATAAAAAATTTATCCATTTAAATATTCAAGGATAAATGTTCTTACAAATTCAAATAACTATTCAACTTAGTCACAAATT
TAACTAGCAAATTTAAAATAAAACAGGAGAATCACATATCTTTCACAATAAAAAATAAGGGAATCACACCCTTGCAAGTT
CAAATAATATAGAGGAATCACAATCCTTGCAAATCTAACTAAAATAGAGGAATCACAATTCTTGCAAATCTAACTAAAAT
AGAGGAATCACACTCCTTTCACATTTAACAATAAGAAACCACACATTCATAATAAAAAGAGGACTTCTACCTCTTTTGCA
TTTGAAATCACATATTCATGAAAGAAGAGGAATCACACCTCTTTCACATTTAAAAAATAAGGGAATCACACCCCTTTCAC
ATTAAAAAAATAAAGTGAATCACACCCCTTTCACATTAAAAAAAAAAGAAATCACACCTTTCAAAATTGATAATATAATA
TAAAACACATTCCTTACAAGTTATATCCGCAAAATATGTAAGTTTGAGATAATCAATTCTTTAGCTATTGATGATTTCAT
ATTATAAGTAATGACAAGATTTTTTTATATGAAAACCCTAAAATTAAAGCAATATATATTTTATTTTTTTATTTTGTTAG
TTTGTTTATTAAAAAGAGAAATCATAAACGAAAATTACCTTAAACTTTGACGATGATGATTTCTCTATATTCTTAACTTG
AAGTTGGAGACTTGTAGCTTGGAATATAAAACACAAATTTGAAGAGAGAAGAAATATATTGTTGAAACTTGGAACTTGAA
AAGTGGGTGGGGGAAGGAAACTTGTGAAGTCTTTTAACTTTTAGAACTTCCAAAATTTAGTTTTTTCCTTTTTTTTTTAA
ATGAAAAAACGTGAATTTAGTTTTTTTTTTTTATAGAAGTAATATATCGAGTTTAGTCGGATGACCACGGGTTCCGGTGA
CCAAAATTTTGTACATAAATTCGCCCCTGCTTCCCTCTTCCCTGTCTATTAGTATCTTTCGCCAAAAAAACTTCCTTCCT
TGACAAACCCATTTTTTTATCATGTTCAGATTCAAACCCCACGGTTGTTGGTAAAATAACCTCTAGGAAAAAATGGCAAC
CCAAATCTGATTCCCGTTTCGAAACTATATAACCTTTTCCGTTTTCAAAGACAAAAAGTTGGGTGGTAAGCTTGGTTAGG
GTCCAAGATAGATTTTGTCCCAGAGAAGGTAAAAGTTATGAAATTTAATGATATTTGGACCCTTTTTCCTGGAACATTAA
TCACAGCTGTGTTATATGGCAAATTTGAGGAATAGTGTCTTGTTCATGTCTTGCATTAGAGAGATCAGGACTTCTAAAAG
TTTAGTGACTAGAGCAGTGCCAGAGAGTAGAACTGAATTAGAAGAAGACTCCTTCTAAATCAAATTTGAGTTGCTGGAAA
AAGATTATGTTGCCAGAAAACTTATGGTGAGTAAACCAGATCCAACATCGATTCTTTATTTTAACGCTGTCAGCAAAGAG
AGAGATTGTGGGAAGAACAATAAACAGTATCGTTGAAGAAGAAAAAGAAGAAAAAAAAAACAAGGAAGAAGAAGGAAAAA
TGTGCACTTACTTTGTCTTGTCTCTCTTTAACTTTATTTATTTATCGTTTTTTAATTTATTTTTTTATGACCGTAGAGTC
TGACCCAACTTTCGCGCACCTCGACTAATTCCACGGGATACCTGCCACCTCCCACTAGCAACAAGTACCAGGTAACTTGG
TCCACCAAGGCTAGGACAAATGGCAAGAATCACCTAGTGTTTTTTGTCTCCACTTGGAATTGAACATGAGAGCTCATGGT
TCTCAACCACTTCATTGACCACTAGGCTACCACTAAGCCACACTCTTGGGGTCTCTTTTCCTTTATTTTTTATTGACTTG
TTTTGTTGCTTTACTTGTATATTGCCACTTAACTTGCACGTCAACTACACAGATTTAAACTTTGCTGATGATTGAGTGAT
GTGTCTAGTTGACATAGTAAATGCATAGATCAAGTGTTCAATAGGTCATAGCCTCATAGCCTCATAGCCTCAATTGAGGT
GTCTAAATGAAAAATCTTGACATGTTTAAGGGGCTGCCTATGTATTCAGCCTTATTTGAACTTGGATTTACTCAGTTGTT
GTGAACTTGCGATTATATTTTGGATTGTTATTTCTGAATGCAATCTCCATCTCAGTCACAAGTTTATATTGACCTTCTGC
CAATGAGAAAAATGGTTACCTATTTCACCATTAATTGAATTTTGATTGACTTGCCTGCTTTTGAACTCTCTTTAGTACCT
TCCAAATATGTTTAAGTTTCTTGTCCCCTCATTTACTTTTTAGAATTGTTATGTTAATTTGTTCTAATACCTGATCATTT
TAGAAAAAAACTGTTCTAATGTCAAACTTTTATGCCTGTTCCATAGGCTGTTATTTATTCTATGCTTGTAAACTAACATG
GGAAGGGAAGGGAAAATGGATGGAAGAGAAGTGTTTCCTTTTGTTTTTCTTTTTGTTGTTGTCAGAAACAAGGAAAAGAA
AATTTGTTTGACCTTTCTTTTTCTTTTATCTAAATTTGTGAGCCGGGCGTGAAAAATGTTCCACACATTCTTGTCGAGTC
AATCTTCCTGGAGAAGACTTGAAAAGGATTTCCCGAGTATGGTTGAGAATGAGATCAATGTGAAGATCCAATGCTGAAAC
CACATTCTTTGTAAACGAATCTCCCACGTTCACACGGCACCAGAGTCCTAGAGAATCAAACGTTTTTAGAATTTCCTTAT
TTTTTTCTTCCTTTTAGTAATGCTAGTATGATATTTATAAACAAAGACTCAGAGACAATATGAAATGGAATTGCCGTCCG
TACGTAGACAAGGTGGATAGTTAGTTACACACTTGTAATGTACTCAATTTATGATGTAAATGATGTCCTTGTACATCTTT
TGAATAATTTTTGAATTACTCATTTTGAAATTGAAGAACTTTTCTTTTTCGAAAAATTGGTAACATTTCTATCTGGAAAC
ATTTCTTCCAAAATATTTTCAAGCAAAGCAAGGTAAAAAAAGGAGTTAGTGGGTGAAAAAATTGGGAGAGTGATTAGTGG
GACCATCAAGGCAGTTGAAAAAATTCCTCGAGGAACTCAACTGCTTGTAGAAGTTGAAGTATTTGTTGACTTTGATGTTC
AAATATCATAACTGGGGAATTTTGTTCCTTAAGATAATCGTCTTTGACAAGTAAGTGAAATAGATTTCCTTATTATTTTT
TAGGAGCTGAACTGATAATTTATGATTGAACAAGTTAAGAATTTGATAATTTACCCAATCAAATAGAATTGCAACAAAAT
ATTGGCACTTCATATTTTTTCTTCTTCTCTCCCCTTTCTTGATTTTAAAACTACCTATGTAGGAAGTGCGCTGGTGCCTC
AGTGAGGAGGTGCGAGAGGCTGGTTGTAGTGGGTACACAGAAGGGTAGAGGTAGGTCGAAAAAATATTGGAGAGAGGTGA
TTAAACATGACATGGGGCATCTTCATATTACCGAGGACATGACATGACTCTAGATATGAAGGAGTGAAGGTCGTATATTA
GGGTAGAAGGCCAGTAGGGATAAAGTGTTGTCTTGCTTTGCGAAGGTTTATGCTTGTTAGTGCTTGTTGTAGTACTAATC
GTACCATTGTAGTTCTTGCCATATGTTGTTTATTTGTGTTTCGATTAACACACTATTTTGCTGCTGTTATTGTTTCTTTC
TTGTTGACTTTACCATGCTTTTCTTATTACTGCTATGTCTTCATCGTTATTTTCTTTTACTTGGGTTTGATGCGCTTGAG
CCGAGGCTCTTTCAGATTAGCCTCTCACCTCCACGAGGTAGTGGTAAGGTCTGCGTACACTCTACCCTCTCCAGACCCCA
CTTTGTGAGATTTCACCGGGTATGTTGTTGTTGTATGTAGGAAATCAGTTTGCAATAAGTTAAAAGTAATTTTGGGGAGA
GCAGATCAACTAGGTGTTTTACTGCTCTTTCAGATGATCACGAGGCTGAACCTTTTGACTGATATGTCCTAAAATCATTG
TTTAGGAGTATATCTCATCATTGCTATTATCTCTGATTATTTAACTGTGATCTAATGCAGGTAGTCGGAGCAGCTGCTCG
TTCCCTTAAGTTCATTTATCAATCGAAGTTAGCCCCAAGGTATGATTTTCTGCAGGGGAACAATATGGAATTTATCCAGT
CGTTACTGAATAGTGAAAATGAGAATGTGACTGGACTTGGTGCAAGTATCATTACACATTCTTGCTGGACAAGTATGGAG
CAGAAGGCATTAAGTGATGCCGGAATTATTAAAAAGCTCACTTGTATGCTTGGAGGGTCTGTAACTCAAAAAGATGCTAG
TTTGGAGTCTCTAGCCACTATCCTGAAGGGAAATCCTGAAGTCATATCAACGTTCACCGAACCTGAAAATGGAGGAGCAT
TGGGTACTGTTACTGAATTGACCAAGGATAAAAATGCCCGGACAAGATTGCTTGCTTGCATATGCTTGATTGTCATAAAG
AACTCTGCTCCTTCTTGCCTTCAAGATTTACGAATCAAAACAAAATTGATACTAATTCTACTTGAGCTTCTTGATGATGA
TCAAGTTGGAGACGAAGCTCCTTTTGCCTTGTCTAGTTTAATTGCAGAAAAGGAGGATCTGCAAGTATTAGCATTCGAGG
CAAATGTTATCGATAAACTTGTCAACCACCTGCGGAAAGCTCCAGTATTGTCGAGACGTTTGGAGGGAATACTTATTGCA
TTGGCTAACATGTGTTCAAGACTGGAACGCTGCAGGGATCGGCTTTTGTCATTAGAGGTCAGTTTCTTTACCATGTATAA
ACACTTTTGTTGTGTTTATTGTCATTGTGTGGCTGTAAGGCTGCAAGCAAATAATTTAATTCAGGTATCTGCACTTGGAC
CTTGTTTGCCTGGTTTCCAACTCCATAGATAAAGAAAGTAATGTAGGTTAATCCATTGAGCTGCATCCGAACACCATGCA
AACTGGAATTTCTTAGAATCTGCTTAGATTAACAATTACAGTTCTTAAAGTACCAAACTAATCGAAGCTTTTAGTGCTAA
TGATGGTAGGTTCAGTTGTAATGAATATGTTAATTCTATCTCTCAAAAAAGCAAGCGCATAACTTACATTTTATCTTTGT
TTTAATTAGAGCTGCAATTGAATCAAATATTAGTTGGATCCTGGCTGTTTCTGCTCCTTTCAAATTATTGAACTTGAATT
GAAGTGTGGGATAGATTTGAGCTCAAATTGTATGTGTGAATTCAATTTGAACTCGGTTCAAATTATATGGTAGGTTTGAG
CTTGGCTCATAACAGAAGCTCAATTCGTTAGTCTTGTATAAATTATAAAGTATTCCACCATTCCTTGTAAATGGCTAAAG
ATAAATGATGATCCCAGATTTGATACAAGGGAGGACAATGAACAAGTGTTTTGAGATGCAAAAAGCTCAAAGAAGCAACT
GTACACACGTCATTAAAGTGAAGCACATATTCTAAAAAATAACTAAAGAATCAACACACAAAATAAGTATTCATGCCATT
AAAGATTATTCAGTTATCCTTATCTAAAAACATTCGTACCATTAAATAACCACTTTCTTGACTTTCAAGTTGAGTAAACA
TGATCTAAGGATAGAGTCATGACAAACAAAGGTCAGTAATATATTTTTGTAGTAAAAGGAGGTCAAAAGGGAATATATTC
TCTAAACCAATGTTTTTAATAGCGAACGGCGCAAAGAAGTGATAAGGTTAATGGGCTTGAAGCAAAAAGTGAGAAGTGAA
GTGTACAGTTATGAAGCATCAAATGCCTACAAATTTAATACAATTAAAGTTCAGTTGCAGCGTAAATAACTAATTTTAGC
ATCCTATATACAATAACGCCGATATCAAAATAACTCTTCAAAGTTGAGATTCAGAATAATGACTTATTTTCGTTGGAATC
ACTCTGTGTATCATTGTTTGAAGCACAAACTTCTCTAAAGCGCATGGTTTCACTTTGAAGCAATAACCCTTTGCTTAGTC
ACTTCCAAAGGATTTTAATGACATTGCTCAAAACTCAAGTCATAAAACAACAAACAAAATAGGAATGCAGTCCTCTTCCT
CTTTTTTTTTTTTTTGAATCTGGTAACTTTGTATTCCTCAGCATTAAAGGCTATGCTGGCCACCTCCAAAAGTATTAATG
ACATAAAAAAAATGAAACCGGAATACTTACAGAGCTCCTATGAAATCCACTAGTTGGGAATAAACAAGCTGGAGGTCTAG
GGTGAGAAACTTGAAGACTCATAATCAATGTCCACTAATGAAATGGCTTTGGAGGATAGCCTCCAATGAACAAGCTTTGT
GGAAGGAGGTGATTTAGGCAAAATATGAAATGGAAAATCACTGGTCAACTAACATGGTGACCAACACTTATGGAACCAGC
CTTTGGAGAACCATAAGGAATCTCTGGCCAAAACTTAGAGGGAACTGCAGAATCAAAATTGGAAATGGTGTGAAGGTCTC
ATTTTGGGAAGATAGTTGGCTGGAACAAGGTCCTTTAAAAACACTTTTCCCTGATGTGTTCATCCTCAACCAACATCAGA
GGGCTACTGTGGCGGAGGTTTGGTCAAACCAAGGATGAAATCTGAGCTTTAGAATACCTTTTAATGATTGGGAAATCCAG
AGAGTAGTAGAATTCTACAGAACTCTGGAACAATTCAGGGGAGGAAATACTGTCCAAGACTGTTTGGAATGGCAAGATCA
CAAGCAAGGAAGATTCAATGTCAAAGGGGCTTACAAGAAGTTCAACCTTTTTTTTTTAAATTGGTAACTTTGTATTCCTC
AGCATTAAGGGCTATGCTATGCTGGCCACCTCCAAAAGTGTTAGATACATAGAAGCAACAACAAAAAAAGAAAACAGGAC
TACTTATAAGGCTCCTATGAAATCCACTAGTTGAATTTCAACCCTTTCAATAACTAGATTAATGGGTGGCCCTAGAAACT
GATCCGGAAAACCAAAATTCCCTATAGAGTGTCTTGTGTTACTTGGCTACTTGCTAAGCAGGCTGTTTTGACTCAGGAAA
ATCTCATGAAGGGGTGCCCCCAAGGCCTAGCTCGAGTGGCAAAAGGTGGAGGATTTGTGGCTTAGGTCGCAGGTTCAAGC
CTTATCCACCGAGTTTAGAAGGCTGTGATTGGTCCAAAGGGCAGGTCACAGACGAATTTCTCGGTTATCAAAAAAAAAAA
GTCTCATGAAGGGGTATCCAATTGAGTCCTAGATGTTTCCTATGTGGGGTAAAGGCTGAGAATGCGACTCACCTGTTTCT
TCACTGTAGGATCACCAACCTGCTGTGGGACCTCTTCATTAATACAAAAGGACTGAATTGGGTGATGCCAAGGAGAGTAA
CTCAAACCCTGAAGATCTGGAGTAGTTATGCCAACATCTCTGGACATAGGGTGATGGAAAATCATCCCTGCTTGTATTTG
GTGGTCAACATGGAAAGAAAGGAACCTTAGATGTTTTCAGAACAAGAGTAACACTATCCAGAAGATGAAGATGACATGTC
TTGTGTTGTTTCATTTTTGGTGTAAACAGGAGTATATGGATGATCTAGAATCAGTTGTGAATGTCTTAGGATCCCTGTAA
TTTTTTCATAGGATTGAAGATCTTATATACTCTCTTTAATTTGTAATTAGGAATCTGTAACAGGTTATGGCAGGTTTTGA
TTTTTTGGAAATAGAAATACAAATTGTTACCGTCTCAAAAAAAATAAAAAAATCCACTAGTTGAATTTCTTCCGTATTCA
TTTCTTTACACCAAAAACCTAAGTGGTAATTACTTTCCACTTAATCTTCACTATAGTGCTTTCTTTCCCTTAAAAAGTTC
TCTGATTTCTCTCCTTCCATATGATCCACCAGATGTTACTGTTCTCCACCACCTATTCTGGCTCTTGCTACCTCCCCTTC
TAGCCCAACAACTTAGTAGGTTTGCAGTATGTTCTGGCATAATCTAATTGAGGCTAGCTAAATTGGTGAATAGAGCCCAT
GCTTGTGTTGTTACTTTGCAGTGGAGGAAAAGGTGATTGTTGGTTTCTAGAGCTTCTTTGCAAAGATAACATCTTGAGGC
AATAATTCTTCCCCTCTTTTGAAGTGCATCATGTGTCAGGCCAGCTGTCCTGGTTACCAACCAAGTGAAGAACTTCACCT
TAGTAGGGGCTACACTTTTCCAGATAGCACTCCCTGGCCCTGATTTTTCCCTGCAGTTGTGGCTAGGTCCCTTTTATACA
TTCTATTCACAGAGAATTGACCATCAGAATGATGCCTCCATAGCAATTTATCTGTTTCCAGATTTTGCCAAGAAAGTCTC
CAATAAATCCTCTTCCTCTTCAAGATTGATAAAATCATATCCATCAACCTCTTGTAATTATCTTCATCGTTTTCCCCATT
TCATCTTCTTTATCTACCAGTCCTTTTATTTGAGCTTAGATTTTCGCACAAATCATACTAGTCCTTATCAACTTCACTTG
CCTCAGTAACTTCACATCAAGTCAAAGCATATCTTTGTCATCAGGTATTGGACTGGAATTCGCTAGTTCCACGCATGGTG
GAGAACTAGACTGTGCTGCTGCAGATGGCACATGCACATGATCTGTGTGTCCAAATGAATTCAGTTGAGGGTTACTAGAT
TTTTTTTTTGTTATGAAAAAGAGTAGCAGACACATTTTGGAGAACCTTGTAGTGCTTTAAAAGGCAGAACACTTGGAAGA
TATTTGATACTTTGCTTAGTTGTGTTAAATTGAAGTATGTCGTTCTAGAATTGTGTCATAAATGAGTATTAACTATGAAG
GCCTTTCTGTTTGTGAAGCTTTTAGTGTTGTGGAGGTCATGCACCAATTTTTTTTTATATTTACTTCTTCTGTACGCAGG
CTATGAAGTTTGTAACTGATGCCCTGAGTCAGGATAGTGGTGAAGTGCGTGCTGCAGCATGTGTTTGTTTGAAAAACGTT
TCTCGCTCAGTGAAGGTTTGTGACGTTCATAATAGCNNNNNNNNNNNNNNNNNNNNNNNNNNNNNNNNNNNNNNNNNNNN
NNNNNNNNNNNNNNNNNNNTAGTGCAGGTCTATTTATGAACGAGAGTTTTGTTGCTCCCTTGGTGCAGCTTTTATTTGAT
GATTTGACCTTTGTCCAGGTAATTTTTTTTTTTTTTTTTTTGCTTGTGCTCTCCTGGGAACCTGTATTTGCAACTTTGGC
ACCATAGCTGATGCTAGATTGATGGCTTTCATGCCCTGTATGTTGTTGAGCATTATCCTCATAGAAGTTGTGTTTAGTGG
TTTGAACTTGTATATTTGTGTTAGGCTGCGCTGGGCGTTGGTAAAATGAAGCTTAGGAGATCCTGACCTTTTAACAACAA
TACCAATGATGCTAAACTGTTAATTTTAGTGACTAATAGGTCATACAAATTAGTTGGGATAAGGTTTGGTAGTTGAGGTC
TTGTGTTCTTCAAGAGTTCTTTTTAGTTTGATTAAAGATTTGTATATCATTATAGGGTTAAGTGTGAGATTTATAGAATA
TCTAGTTTTAGAGAACCCCTGATTTGTCCGGAGTATTGGAATGAAACTACCCAAATGGAGCGGAGTGAATATAAAAAGTT
TATATAGTTTTGGACCAGCTAATTGGGGACTAAGTGTGTGTGTATTTTGTAGTATTAGAACATTGACACTCCACCCTCTG
AGCCTTGCTTGCAGTGTTGGAAGATAAGAGGCAAAACAGTTTTGCTTCCTCTTTTTTAATCCAGTTAACATAGGGATGCT
ACTTGTGAGCAAGATAAGCAACTCAGAATCAGTTCAGGAAGTTCTCTCAGGCACAATGACAACACATTTAGAAGTGGTGT
TTTGAAGCAATTAAGTTGCAACTTTGCCATTGGCTAAGCTGAAGTGTGCTCATTAAAACTTTGTTGAGCATTGTCAATTG
TAATCATGTATGCTTTAGAGAATCTATGAAAGGAATGTTAACTGAGATTATAATAAGATGTTACATACATGCACCTTTTT
CATTCTTGTTGTTTCAACTGGTTCAAGTAGATACTGCATCTCATGACTTGAAAATATCTGTTGCGTTTGTGGTCCTAATT
TTTCTTAGGTTGAGTGATGGAGGATTCATAATATGTTCCTTAATCCTTTATTACCAGGTTTCTGCCCTCGATGCCATCAG
CAACATAGTGGTTGATTTCTTGGCACATAAGACAATGTTTATGAAATGTGGAGGTGTGAAGCAGCTCGTTCAGCTTTCGA
AGTCAATGGATGCAACTATTAGGGTAAAGGCCGTGTGTGCTTTAAGGAATCTAACATTCCTTGTGAGTGACAAGTGTAAA
GAGGAAATTCTATCAGAGCTCACACAGTTGACCTTAAGAAGCCTGATTTGTGGTAATTTTTCTGATATTATATGTTGCCT
GGAATGTAATGGTTATACAGAGATGTGTCCATTTGAGGTTAACACTTTTGTGCTGCAGATCCTGAGGTTTGTGTTCAAGA
GCAAGCTTTAGCTTTGGTTTGTAATCTTGTTGATGGGCCTCTAGATTCTATCCAGCATGTCTTTGCTGAGGACGCTCTTC
TGCTGCATGCTGTTGGACAGCAACTGCAAAGTGCTTCAAAAGCCGAAGTCCTTATTCAGGTAAAGACTATTGTTCATTTG
TAAATTGTGGATGTCTCAGTCGTAAAATGGATTCTTAACGATTAGAAGTACTACAGGTCCTAATCAACCTTCTGAGACTC
TTCTGGTCATTCTGCTGGATTTTCATGATTGTTTAAGCTGATGATGAACTGTTAAGGATTTGATATTTGTGTTAATACTT
TGTGAGGCAGATATTAATTGTGTATGTACTATCTAGTTGTGACTGTGGTACAGGCAAAAGTGTCTGCTCCTTGTGTAGTA
TAAAATGAATATAGTATCAGTAGTGGTGGAGGTTATATCTTTTAGGTGGTTAAACACTGTGTGCTGATTTTTATTCGCGG
TGAGCAAAAATTATGCTAATGTGCATGTATCATATATGGGAGCATTCAAATGTTTTATTCATGCTGCTAAAAATCAGTTG
TTCAAGTGCAGATGTGTGTTTGCTGGAGAAATTTTGTAAATCATGGTTGAGGTTGATCCAATTTTGAAATTTAGCAATAA
TTGCATCAAGTTATAGCTTAACGTTGATTTGGCTTTCACGCACCTTGGCATGTATCTCTTGATTCTATATTATAATCTCT
GCCATTAATTGCTGACAAATCCTCTATGGTTGAATCGGCATGATGTATAAGATACATCTAGAAAAGTGATAATGTGGAAA
GTAGTCACTAAAAGTAGAAATAAATTTGCTTATTCTGTGCGTGAGAATGAACTTCACAGATGTACTTTCTTCATGAAAGA
AGATGATTAGACATTTCAAGCAATAAATGTTTTATTGCACATATTGCATACAGCAGGTTACATTGCTAGTTTTTTTATTT
GATAAGCTCCATTTCTAGTTTTCTTTATCAATAGATTACATACTGATACTTAGAGAATAATGTCCAAGTAATTATGGGTT
TTGAAAATCTCTCTAGGGTATGTACGTCTTTACCAATGTTGCATCTGGAAATGAGGTGCACAAGGAAGCCGTTATGCAAG
AGCTCTTTCCACCGTTAGCTAATGAATGTGAATCAATTATGTCCAAGTTTTTACATAGTGATGATAGCCGGTTACGTACA
GCAGCAGTTTGGGCTCTAGTAAACCTTACTTTTCCAAGCAGTTCTGGTGCATTTGGCCGAGTGATGAAACTACGGAATGC
TGGCATAGTTTCCCAGTTGAAAAATATGGTCAATGATCCTTGCCTTGATGTAAAGGTCAATGCAATTATTTTGGATTAAA
TTATGTTCAGATTATTTCTTTGCTTGTCAATTAAAACTTTGTTCGATCCCTTTGTGCAGCTTAGAGCGAGGACGGCTCTG
GGGCAATCAATTAATTCTGGTGATGGTTCTACATGACTATTATATTTTTATCCTTAATTCAGTGGTTGGTGAGAGATTCT
GGTGCAGAATGTTGCTTGTGGGCATCAACATGTTTTATATAATGCCATGTCTGCAACCTTTGGGACCAAGGAGAACATGG
TATGCATTCATCAAGGTCTATGATGACTTAATTTATGATTTCTCAATCGTAGGGACATCAATATAACTCAATGAATACAC
ATAAATTTCTGATTTTCCATACTCCCTCTGTCCCAATTAGTTATATGATGCACTTTCCTTTTTAAACAGTCTAAAAAAGA
ATGACACATTTCCTTATTTGGCAAATAGTTAATGACACTATCCACAATTTACCCATGTTAGGTCCACTTTTTTGACAAAA
AGTCCTCAAGGTGTACTCTTCTTTAAGGGTTGATTTGGAACATTGCAAAGTCTTCCGTATTTCTTAAACTCCGTGTGCAG
TCAAACTACATCACATAAAATGGGACAGAGAGTGCTATATATACTTCATGGGGCTTTATAGTTATATAAATCACGGGATT
AAAGCTTTTAGAAAGCCTTTTTTTTTTTGTCGTCGATAAGTTCTCCCTCAGTGCCCTCCTTTCTTCTTTGGCAAAGTTGT
AAAGAAGCATTTGAACTCTTCTTAAATCTCTCCTGATCATGAAAAAGTTTATCACTAGTGACACCAATTTTTACTATTGC
TCAACATTTCTAGAAGAAAGCCGTGTTAAATCATCAATGCGAGGCTCCAGTCCATAGTCCCCCTTGAATTTGAGTTGGAA
ACAGAATGAGGGGTGGGGGGCCTTGACCATGGCAGAGTTCTCAAGGGTAAAATTTGTAAATAGACACTTCACCATGAAAT
TAGAAAATAGACACTGTTCTGGAGTTTCAACTTCTACAAGTGAAACTGGAGTCACTTGTGAACGTTGGAACTCCAGGATA
ATGGCTATTTTTCAGAAACATGGCCAAAAAGTGTCCAGCTGGCGCTATTTCTTCTGAAGGCATAAAGGACCCCCCCCCCC
TCCCTTTCGTGTCTTTTCTATCTTTTTTTGTCTATGAAGGGGTGGGATAGTGCAGGAGATGGCGGTATTTGTCCTTATTT
CTAAGGTTGAACTGTGAAGTCAGAACATCTTTGTGTTTCCTTTTTTGAGGTATAGAATGACTTTAGAACTATTGCAGAGC
ATTTGTGGAATGAAAGGTAGGCTGGCAACACAAAATAAGACTTAGAAGTGCAGGTTCAATAACTTGTGTCCTGAATAAGC
ATCTTGCACCAGTTTCAGGAGTTATAGCGTGAACAATTTGAAACTGCCGCTAACTCTACCATAATATCTTTCATAATTCA
CTCTAGGAGGTATTATACTGTTTGATTTTATCTTTTTTTAGCCTTTTCAGTTTCAAATATCACCTTCTTTAAAATAAGCT
TATGCCAATCTTAGAGAAAATTTTCCAAATTGTCTTTTTCACCTCCCCATTGCCTATTGGGTGATCTACCTCCCTCCTAT
CTCCCCTCTCGACTCAGGAGAAGATGATGAAGTCCCTAGTGTCATTTTTTGTGTTGTTTTTTTTTGTTTCAAGTAGTCAC
GAGAAGGGAAGGAGCCCAGTCTTTTTCCCGTATGTCTTTCCTTATTTCTTGTGCAATCTTTTTATGTTTTTAATCCGTTG
TTCTTTGTGTAATCTTTAGATTCAATCTACCAGAAAGTGACCAAAGATGGGCCAAGTTTTGCTTATGCTTCAACCCCACT
TCTTCTTGCAGGTTTAAGCTTTAATTCCAGCATTTTTCAAATTCAAGGCTTTTGCTATGCTTGGTTTATGCTCGTGTGGC
CTAGCCGGTCATATTCAACTGCATCATTCTGTACCCCAGCCGCAATTTTGTATATTTTTTGTCCTAGTTATAAATATAAT
ATTGTCTGTGATTGTCGCACCTGTTATTCTGTATTTCCCTCACTATTGGGGGTGTTAGCAGGGATAATTAATGAGAAGGC
ATTATCGTCCTTTGTCTCTCTTTTTCTCGAGGGGGTTTAGTTTTAGTATTTAGGTAAACCATGAAATACCTGCCACTGGT
AATTTTACCTGTTTTGCTGAGAAACTTTTTGTCCCTCGTATCAGTTAATATCTATTTACAGAATGTTGGAGAATATTTTC
TTTGACTTGTCATTAACACAAGGTAAGGCCAAATATATCTTGTACATCTGCTGTTTACTTGAAAATTCGATTCGAGTTCA
TGTTTTTTTTCTTCACATGTGTGTGGTCTTACTGAAGACGATGGCTGATTTAGAAACTTGATGCATTGGAAAGATTAGTG
TAAAGTGATATGGCTATTACTATTGCTCTTTACTCAGCAATCAGTGTAAAGAGATCTCTGAAAAAGCCTTTGTAACACAA
ATTCTTGAATCTCCTCTTGATGGCTTGGAAGGTAAGAATTTGTTAATAAAGATTTCTAATGTTGAAGAAGACGGCGGAAA
AAGAAGTGGTGTTAAAGGATAATGAAATGTAGGAGATAGCAGATGATGTCCTTTTAACCCTTTCATTCTTTTGCTGCTTC
TTCAACTTATCCATGTCTGTTACTGGGTCGTCGTCTTCTTCGCGTAAATGCTCAATACCAGTACTAAATTTTGTTTATGT
TAAACCTATCGCGAATGGATTCAACTAATGTGATAGATGGAACTATTTTTTGAAGTTATTCGAATAATGGGCTTTGTTCC
AAGTACTATGATCAGCAAACTCGATATTGGGAAGGGATGGTAACAAAATGTCAATCCGATAATAAAATTGAAGGAACATA
ACCGTTCTTTTTTTTTGATAAAAGTTAAAGTTGTATTCTTCAGCATTAAGGGTATGCTGGCTACCTCCAAAAAGTTACAA
GTTGACACCATAATTACATAGATCCTAGGAAATCTACCAACTGTTCTACTTCTTCTATACCATCTTCTTTACACCAAAAA
AACAACATGTTAATGCAATTTTCTTTAACTTTCTGAATAGAGTTAGTAATATTCTCATGACACCTAAGGTTTCTTTCTCT
CCAAATAGCCCACCAGACACAAGTAGGTACTATAGACCACCATCTTTTTTGGGTCTTGCTCCCCCCCCTCCTCATCCAGC
AGCTCAAGAGATCGGCAGTATGTTCTGGCATCACCCAGGGCTCTTGAGAAATGCTGAGAACCATGCGCCACACCTGTACA
GTAACCCTACAGTGTAGGAATAAGTGGCTGTTAGTTTCTTCCTTCTCATGACAAAAAAAACATCTGGAGACAATCTGGAA
GCCTCTTTTCTTGAGTTTTTCCTGAGTGAGACATGCCCTTCTGATGACCAACCAGGTGAAGCATTTCACCTTGGTTGGGG
TGTTGCCCTTCCATATTTGTTTCCATGGGCCAAGAATTCCCCCAGAGTGAGTCATGATCTCTCTCTTATACAGTCTACGC
ACAGAGAGCTTACCATCAGAGTTATGTTTCCATCTTATACCATCTGCTTCTGTTGTAGGGCCTGTGAATTCACCCAATTT
GAGAAGTAGTTCAGCAATTCTATCCACTTCCCAATCATTTAGATTTCTCCTGAAAGTGAGGTTCCATCCCTGAGGGGACC
AAATCTCAGCAATTTTAGCCTCAGGATTGGTACAAAAAGAAAAAAGATCGGGGAAGACCGAGTTTAAACAATCTTGTCCA
ATCCACTTGTCCTTCCAAAAAAATATTTTGTTACCCTCTCCCACCTTGACCACCAAATTCTCCTTTAGACTATCCCATAA
ATTTCTGATTGATCTCCAAACTGATACCCCATACGTGCTATCTACTACATTAGACACCCACTCCTCGGTCTGCCCATACT
TGTTGAGAATTGCTTTTCTCCATAATGCCTGATCTTCAACCACAAATCTCCAAAGCCATTTAGAAAGTAAACTTTTGTTC
TGGACCCTCAGTTTTTTTATGCCAAGACCTCCTGTCTTCTTGCCTAGTAAGGTTGTCTGCCATTTAACTAAGTGTATCTT
TTTCCCTTCTTTGTTCCCCGACCATAGAAAATCACACCTCACTTTATCCAGCCTTTCTTCTACCTTTGCTGGTAAAGGGA
AAAGTGACATAACATATGTAGGCAACGCATCCAGAACTGAATTGATCAGAGTGACTCTTCCTCCCAGAGATAGATAGTTT
GCCTTCCAATTAGCCAACCTCTTCTCTGTTTTCTCAATGATTCCATCCCAAATCTCAAGCTCCTTGTGATTATTCCCTAA
AGGCATTCCCAGATAAGTAGTTGGTAAGTGCTCTATCTTGCATTGCAAGATGCTTGCCAACAGCTGAATATTTGCCACTT
CCTTGATTTGGAAGATGCTGCTTTTCCCCCAGTTCACAGCCAGTCCGGAGATGGCCTCAAAAATCACCAAAACAACTCTA
ATGTAACTAACTTGTTCTACCTTTGCATCGCAAAATATAAGTGTGTCATCTGCATATAAAAGGTGACATATTTTCAAATT
GACCCCTGACTAATTACCAATGTTGAAGCCCTTTATCCAGTTGTTCTGATTGGCCACTCTAATCATACTGTTAAGACCCT
CCATAGCTAAAATAAATAGGAAAGGGGAAAGAGGATCTCCTTGTCGTAGTCCTCTCTCAGAAGGAAAAAAACCAGCAGGT
TCTCCATTAACAAGTATGGAGAACCTGACAGTTTTGATGCATTATCTTATGGTGTTAATATATGCTACACAAAATCATGC
TTGGGAGTTGGGAATAATATTTTGATTGAAAGAACTTCCATTGATTTTATTTTCCTTGATCTCCATTTATTTCTTTGAGA
GAAGAGAATTATTAGTTCTGTTCGTAAACTATTGACAACTTTTAAAACATGTATTTACATGACTAATTGAGCTGAATTAC
AATCCTCTCATGTCGTACACAAAAGAACATGTTATTCATTCATGTACATGTGGTTTTTTTTGTTGATGTAGCATACACAT
AGATACAATATACAATAATAGCATATTTAGTGAAATCTCGTTAAGTGGGATCTTGGGAGAATGGAGTGTACGTAGAATTT
ACCACTATCTTGGGGAGATGGAGATACTGTTTCCGAAAGACTCTCGGCTCAAGTGTATCAAACTCAAGTAGAGGAAGAAA
ACACTGCCATTAATAAGAAAAGCAGTGCAAAGTCTACAAGAAAGGAATACTAACAAACATCAAAATAGTGTGATAATCAA
AAACACAATAAATGGTAAGAACAACTAGTACTATGACTACTATCCCTCAATCTTAGTACGCAACCTCCACTCCATACGAT
CTAGAGTCATGTCCTCGGTAATATGAAGTTGCGCTATGTCTTGTCTAGTCACCTCTCTCTAGTAATTTGGCCTACCTCTA
CCCCTCCGTGTGCCCTCTACAACTAGCCTCTTGGACCTCCTCATTAAGGCGTCAGTGCACCTCCTCTGCACATGCCTAAC
CTATCTCGCTTCCTTCATCTTGTCCGCTATAGAAGTTCCTCCCACCTTCTCTCGGATAATCTTATCGCTCTTAGTATGTC
TACACATCCATCTCAACATCCGTATCTCCACAACATGCATCTTCTGTACATATGAGTTCTTGACTGATCAATACTCCACC
CCATACAATAAGGAGGGTTTAACCACCACTCTATAGATATATATAACTAAAAAATAAATAAAAAAAATCAAACCCGACTA
AAGTTCACACCTAAGCGACTCTTCCACACTAAAGTTTCTCTCCAATCTCACAACATAACCATTAGATTTTCATAGAAATC
AAAGAGTTTTAACCTAGAAAATGTTGGTAAGGATATGCTTTGTTATTTCTTTATTTTGTTAGGATTTTGTTAGCGCTTTA
TTTACTGATTAAATTTCAATTTGAAATTTGCTAGAGCTTCATTTGCTGCTATTTTTTTTTTCTCATCTTGTTGAGCATAA
TCTTCAAAAGGTTAGTATCTTCTTCGATTTGAGTTTGCTAGGGCTTCGTTATAAATTTGCTTGGGCTTTGTTCAAAATAG
TCTACGAACACTTTAAATGTGGAGACAATAGCAGATATGAATGTTTTTGTGATGCATCTGATTGAAGTGTTATAGAATCT
TGTTAGTAAAGACTTATAAAACGATGGTGTTTTGATTCTTATAAACAGATGGTCAAGTTAGAATTCTTATTAAAATAAGA
GGAACTTTCACATATAGCCACTCAAAAATAGCCTAATTATTCTCCATAGCTATAGTTGATAATTACAATTCGTAGCTACA
TGTTATAGGGAGGAGAGAGGCGAGCGAGACTGGGAGAGAGAGAGGTCAAAGAGTGGGAGAGAGGTGAATTGTATATGTAT
ATCAGTAAGATAATTGCATATTATACATATGTATTTGTATATATGGCAAGCGAGATTGGGAAAGGGAGGAGAGAGGCGAG
TGAGATTGGAATAGGGAGGAGAGAGGCGAGCGAGATTGAGAGAGGGAGGAGAGAGGTGAATTGTATATGTATATCGGTTA
GATAATTGTATATTATACATATGCATTTGTATATATGGCAAGCGAGATTGGGAGAGGGAGGAGAGATGCGAGCGAGAGAG
GGTAGATAGTGGGAGAGAGGTGAATTGTATATGTATATCGGTTAGACAATTGTATATTATATATATGTATTTGTATATTA
TACATATACAAATGTGGCTAATTATACAAACTAAAAGTCTGCCCACGTAATTAATGTATAATGTTAGTCGTGAGTGGTAA
TTATAGCAAACTATAGCTATGATAAATAATTAAGTACTATAAGTTTGCTTAACCGCGTAATTTTCCCTTAATATAATGAT
GATTAAATTAAGATTCTTATTAAAATATTGTTCAGTTGGGATTCTTAATAAAAAATAGTCTAGGGAGATAATAGGTCCTT
ATGAAAGTTTAGTATCGCAACAACAAATTCGACCAAAGTTGGGATATTTTTCAGACCTTATCCCTATTATTATTATTATT
ATTATTGTTGTTGTAGTTGTTGTTATTATTAATTTATTATTATTATTATTATTTATTACTGCTACTACTATAATTATTTC
TTTATTATTATACTATTATTTTTATTTAGTATTAAATTAAATATATTTAAATACATTTTATAATATCTGAAAGGATAAGT
TTGTGAAATAGTTAAGAGTTCATTTAGAACTCTTAACCATGGAATTCCAATTTTAAGTTAACCGTTCTTTTTTCCTTTTC
TAAAGATATATAGTATTTTGAAATTAAAATAATTTTAATCTTTTAATTATTTTTTTAACAAAGTATATTAACTTTTTCCT
AAAAATGTGAAGTGACTTATCAATAGCTTGGCATTTGGCTCAACCACATCGTAAACTATTTTTCCTTTATTATTTATAAT
ATACTCCATAAGAGTAGTTCATGCTAAAGTACGGGCCAATAATATTATATTGCTCTTAAAATTTTGAATTATATTTTTTT
CATTAAAAGGTAATTATTTTCAATTATGTCTTTTTTTTTAAAGTTTAGATCACTTTTACTTTAGTTCATGTTATTTTAGC
GGATTAAATTTCACCAAAAAATCATTTGAAATATTAGTTTATTGGAATTTTTTATTTTTTTTATCTCAGGAGCATCAATT
CAAATATATAGTAGTGAACTAGTGGTTTTATTAGAAAGAAAAGATTATAATTTTGTTGGTCCTGACTATTATAAAATATT
TGAATTATAAGGGCATTCACACATTTTGTGGTATGCAAAGCTCGAATGGTGATTTGTGCGTCGTCCATAGATCATAGTGA
TCGAAAATATCCTTTAAGAAAATTTCAATTGAAAGCGTATTAACAATATTGCTTTGGAACTCTAAATTTGAAAAAAATAT
ATTTTACATAGTTATTTAATTTTAAAAATAATAAAAAGAAAAAATAATAACTTTTCGTGATATATTAAACTAAATAAATA
AAATGAAACATCTATTTTTATTATATGGACCAAGTAAAATGAAATAAAAGAATTTGAATTTGTTAAGAAGTGAAATGAAA
TAAAAGAATTTGGAAATTTGTTAAGAAGTGAAATGAAATAAAAGAATTTATTAAAATTGTTAAGAAATAAAATGAAATAA
ATTATTTTTAAAATTTGTAAAGAAGTAAAATGTTAAAGTGTTCGGAAATATAAATTTTACTATAAAACATTTTTTACTGA
AATTAAAATCTTGTAGAGAGAAAACGCTTGAAAGTGAAATTACTTTTTTTCCAAAATTTTTTTTAAAGAAACTATCATAG
GTTTTTTTCTTAACCAAAATGAAATTGCATTTTATTTTATTTAGGAAAAATTACTTTAACTACACATTCTTTTTTATCCT
ATTTTCTATTATTTCTTACTATTACAAAAAATTACAAAAAATCTCCTTTTCCATAGTTTTATTCACTTTTCCAGATACAT
CACAATAAACTATTACTACAAATTTCCTTTTTTCACGCCTAAAATCACTCAATGGTATCACCAATTATCTCCATCACTCT
ATTTTTTGAATTTTAAATCTTTTCTCTTTCCGATTTATCAATTGCAAGTTATTAAAGAGATAGTTCTTCATCCATTTTTT
TCTTTCCACTTCATCAGGTACCATTTTTTTTAGCTTTTTCATCTATAAATTTAGTCGAAGAAGGATGCATCTTCAACTTT
AAAATAGATTGTGAAAAAAATGCCCAAAAAAGGGGGGGGGGGGGGGGAAGTCGAGTTGCTAGTGGCTCCAGTAAGGGCTT
TGGGTCGAGATTAATGGGTGACGCCATTGTTGAAAGTGAAAAAAAGTTACGGGAGTTGATACAAAGCAGAAGAGAAAGTG
TAGAAGGATTTCTTCATCATTTTTTTTCGTTTTCAGCAGATTAGATTGTTGACTTTTTTGTCCGATTTTTTGTTCATCTT
TTCTGATACATTTCAATTTTTTTTAATGTATCTAGTTGTTTTTGTTTCTTGAATTAAAGTATAATGCATTCGTTTCAACA
TAATGATACATTATAATTCTATCAAAAGTTGTTGGTGGCTCCGCTAAGGGCTTTAGGTCGAGATCCATAGGTGACGCCAT
TGTCGAGAGTGAAAAAAAACTACAAGAGTTGATCGATATAGAGCAAAGGATAAAGTGTGGAAGGATTTCTTCATCATTTT
TTTATTTTTTATTTTTTGTTGCTTTCACCAGTTCTTTTACTATATCTAGTTGATTTTGATTCTTAAATTAATGTATAATT
CGTTCGTTTCTCCTTTATGATACATTACAATTTTATCATGTATAGTATATCGTTTTCAAATATTAGTTTTGATACATAAC
CTTAATTTATTGAAACACAATTAGCATGTATCATGTTCATAGTTATGTATTGGATACACAACTATTACACAATTCGTTAT
ATTTTACTATGTTGATACATAAACACTAATATTTTATAACAAAAACAGTTTGTATCATATTTATAGTTATGTATATTAGG
GGTGGGCATAAATACCAGAAAATTAAAAAATCGAACCGAACTGAACTAATTCGGTTCTTCGGTTTCGGTTCTCGGTTTTT
CGGTTTGGTGTCAGTGTTATTTTTTCGAAAGTTCGGTTCTTCGGTTCGATGTTCGGTGTAAGGGTCTCAAAATTTCGATG
CACCGAAGAACCGAACTTTTATTTAAAAATATATGAGCATTCTCTTAACTAAAAATTAAAAATTCAATTAACAATTAAAT
CATTCATGAACAAATCAAAGTAACAACAAATGTACAATTCAATAGTTAACTTCAAATATTAGTTTCCAAGATAAACTCAA
ACATATTTCTACTAATGTACATTATGTAAAGAAATCGTCTTCGTACTTGTTTTTCTCGAGAAATAGTTGGAGGTACAATG
TTCTTGATAAAGACAAATATAGTCTTTTAGTTAGCACAATAAATGGTCCACGGTGAGACACATCATTCCTTAACATAATT
TTAAATTTCTAAGTATCTTATACTTTATCCTTATTTTATTTTTCATTCACACCGAAAAATCGATTTAAAATCACCGAACT
AAACCGAACATAAGTAGAAAAACCCGAACCGAACCAAATTAGTTTGGTTTAATATGTGGTGCACACTTTTCAAAAACTGA
AAATCGAAGAACCAAACCGAAGAACCAAACGCCCACCCCTAATGTATATGACATATAACTTTGTTATGAATATAACATAC
TTATGTATTAGATGTTGTGATGTATCACATATTGTTAAGCAACTGCAAACACTGTTTTATAAATAAATCAGTGTATATCA
TACTCATAGTCTTTTTTGGTATATGATACGTAACTATATAAAATTGTCCGACTTTTTTTAAATCTGTTACGATTTGGGAG
AGATTTAAGAGAAAAAAATTTGAAATTTGAATTGTTTGAAGTTGTTATTTGGGAGAGATTGACATCAATTTGATTTGCAT
GATTTGAGGAACTCACATTTAATTTTATATTTAATTTCCTTTTTTATCTCAATAGTTGTATAATGTATCAAATGTGATGT
ATCTGGAAGAATGTGATGTATCCGGATGACAACAATTTTAGGGGATTTTTGTAAATTGGAAAAGAATAGGGATAGAATGT
AATTTGTTCCTTACACTATGAAATTCCTAAAACTTTTACTTTTATTTATAGTAATGACAATAATATCCTGATGGGCCTAA
TATGCAAGCAGCCATAGTAAACTTAAAATGACTTAATTATCCTTGAACTCAAATTTTATTTCTGAAAAGTACACACGTTG
ACGGAGATGTATGTGTTTATTCCCACTTCTTCTTATTATCATTATCATTATCATTATTATTATACTTACCACAACAATAT
ACATATACTGTTATAGTATCATTGACTAATGAGTAATTTCTGAACAAGAAACATTAATGATACCAACATAGTATATATAT
ATATATATATATTGATTTAGTATCAATCAAGCGAAATTATCAACCTTAATGATACCAATACGTATATAATACTTATTTAG
TATCAATTAAGCGCAATTAGTTTGTAGTGTAATTATTTAGTCGGTATGAATGTAAAAGGGTATATGTTTGTAATTATTTT
GCTTTTATGAGATATTTGCTTAGTTTCTCCTGTTTATAATCAACAATCTATATAAAATGTTGCTACATGAAATAACAACT
CTGGATGGAATACCATTAACTCAATTGTCCCTAAATGTTTTTGCAGCAATGAATTTTTCAACTAAATGTCTCTTTAGCTA
AGTGCATATATGCCTTTTTCTATAAGAGGCCAATCAACTCTAAAATAATATACTGAATATGATATACAAAAGTCCCTTTT
ATATACAATTTAAGTTCAAGAACCCCCATGATCTGAGAAGAATACAACATCAACTTTACTGGGAATATTCAGTGTAAAAG
CTAATAGAAACAGAATTTTGAAAGAGAAAATGAAGTGAAGTGAAGGGAAATCAACAGCATGCAATGGCCAATGAAGTTAT
TTCATCCCGGTGTTTGTGTCATCCGATGGCCAAATCACAGTCTCCATGAGTCGCTCACGCATCACTTCCACATTTTGATC
AGATATTCGGTTGTATATCTCCTTGTGATCGCATTTCTAGTGACAAAAATAGAAATAAGATAAGTATAACTGTTCCATGT
CCAACGTGGCTATATACTTTCACGACATTTTGAAGCAAAAAGAGAGCATTTCGATTCATACTTTTATCCATTTCGCATAC
AGACTGAGACGTGTTGCCATCACCTTTTCAGCGAGTTCTTGCTTCTCCTGTCAAGAATATGGTAAAAAAGTGTCAACAAT
TTTTTTTCCCTTCTCATTGTCCAATTGCTTATTCCAGAGCTCAGAGATGGTCAATCCAAAGATGCGATGTCCGAGATTGC
ATTAAATTATGACTCATTATATACATAAATGGAGGTCAAGGTTTTATATAAGGCGTACCTTTGCAAGGTTACGAATGAAA
CGCTTTCCATCGCTAGGCTTATTTGCTGTAACATAACTGTTGAATAATAGATAGTCAGGAAACAAAGCGAACAACCTCAA
ACGAATGACATCAGTACTTGCAGTGACTACTGCTTTCTTTAGCGGTTTAGCTGTACAATATCAAGACTAAAGGATATAAC
TCTAGATTTAGGCATTCATGTTTGATAATATGAGAACCGGCACTAGTGTCAGCCTGGTAATCTAACACAGTGTTGTCAAA
GGCTTGCTTAAGCCCTGAAGCGAGGCTCGAAACGTGTTGAGCGCTTCGCCTCACTTAATGTGCGCTTCAGTGTCATCATC
TGAGTTCTAAGACATACTTCTCCTTGCCAATGAGCCTCTTTTGAAGCTGTGTGACTAAACAATTGATATTTCACTTTATC
GTAATCTTTTTTTTCAATTTCTTTGTTCATATATTTGTCAATTATACTTATAATTATTAGCCTTGGACTAAACATTTATA
TTATATTTTTTCTCCCTTTGCGCCTTTTTTCATTTAAGTTGCTTAAAGCCCCATCAGACCTTAGAATGTTTTTGCGCTTT
TTGTTGATAGCATTTATCTAAAGTCAATCAAATAATGTCACAATAGACCATAAGACACACTCTTATCCATAAAAGATTAA
AAAAGAAATTGGAAGAGAAGTATGTACATACTCATTGAACCAATGATATTGTGGAGGGTTCATTTCATTAAGCTGGTTCA
AAATAGTCCTCACTGCTTTATATGTGAAGTAGTTGAGAATTTGCTGCAGAATAAAATGCAAGTGTTTCAGATATTGTTAA
GCAACGAAGTATGAGAGTACAAATAAATTGGTGTCAATGGGCAGGATGTAAAAGAAATATCGACATTTAGATGAATATTT
CAGAATCAACCAAGGGAAATATCATTGGAACTTGGAAGGAATATTTCAAATTCCTTATGCCAAAGAATACTTGTAATGTA
ACGAAACTTTGGTAGTTAAATGAACTGTATCTTTAAAAAGTTGTGCACAACCATTGAGATAATAGACGAATGAAGGCTAC
TACTCGACCTGGTTATAAATCAAGCAGATTGAATGTCCTTCACATTTCATGTTTTCAAAGATGACAACACTAGAAGGTCA
TTGCTACAAGCATAATCATCAATGTTGTTTTCAGCATGACCTATACTAGAAAATTCAGAAAGAAATAGCTCTTTAACTAA
CAATGGCATCTATCCAAGATGAATAAACAAGTTGGGGTTTTTTCCTCACAAGGTTGATGCATGTGTAGCATGCCATTTTA
GAGGAGAAGTGTCGATATAGCTTATCATCATATGGCAGTGCCACCTTCTCTATCATATGAAACAATTGCAAAATGCTGCA
TCCACTTCTGGAAGTTCAGGGTGATACTATGATAGAATGTGTTATTATACATTTGATCTTAAATCATTGATACAATGAAA
ATATTGATAGCACAACAAATAAGTCAAACAGTTTATATTCACCACTAAAAAAAGATTTAAAAAAAACTTGAAAACTCACA
AGCAAAGAATTCAGACAGCCAATAAACAAACTGCACCTCCTTTCTGAATGCTACATTGCTTTTTTCCCTTTCGAGAAAGA
AAGTAATAGAGGAGCACAAGTAAAACTGAATGGGTTCAATATTCTTCCACCTAGCTTTTTTAGCCCTTGGAAGTTGGAAG
CAGAGGAACTATATATTATTCCCTCCCATTGGGACTATATTAAGCAACAAGAAGTTCATTATAAATACTCCAGTCTCCAC
CTAAAGGAAGTAAATGATAATTTTCTCACCAGTATACTGCTCCTTTTCCGTCTTGAAATCAATAATGGTAGTATTAAGCT
TCTAAATTTCCTAGCTACAAGTACAACCCATGTGTAGTCTCAACATCTATTTGCTGTTTGTTTCACCAAGAGGGTGGAGA
GTAAACACCTATGTTGCTCGGACTCTTCAAAAATGTACTACATTTGAAGAGTCCGATACACACCCGTTGACATATTTAAA
GAGTCCGAGAAACATAGGTAAACACAATATGTAGCCTTGAGGAGAGAGGGGAAACACATATAACTCCTGTTTGAATACTC
TACCAAGTTTAATTGTTGAATTGTCTGACTATCTTATCTACTTAAGTTGTTAGAAAAAGCACATATTTAGTTACTTAATT
ATATTACGTCTCAACATAAATTGCAGTAGTTCTCAACAATTAGTGACCAATCAACGACGTTGACAACAACAACACACCTA
GTGTAATCCCACAAATGGTGTTTGCGGAGGGTGGTGTATATGCAGTCTCACCCCTTGTGAAGGTAGAGAGGTTGTTTTCG
ATAGACCCTCAACTCAAGTAATGCATATAAAAAATGAAGTCATACTAACAACAATTCGTGACCAATCATACATGCAACAA
ATCACAAGAATGTAAACAAAATGTGCAAAACAACAAAGCCTCAATCTCAAAAAATGAGTTGAAATGTTAGAGCTTGCTTA
CTGTTTTAACGTCACTAAAGCTTTCTTCATACTGTCCACCTAAATCATTAACAATCCTAAGGTTCTTCCTACCCTTTGTC
TGTTTCTTCAAATTCTTGTAATTACCATCAACACATTTTGCTGAAAACCTCAAATCTACAAAAGAAGTACTCAATTCCAT
TGTTCCTAATCTTGGCAATTGCTTCTGCTTCCTACCAAGTGAATCCCCAATACCCAAATTGCAAGTAGGCAGAGCATCCA
AACACAAACAAGGGCTAGAATGGGAATCCACCATAGGTGAACCCACAACAGACAAAGCCCCCACCATTTTCCCCACAGCA
ACCAAGATTTGAAACAAAAATTCAAGAAATACCCAAATGAAAACAAGAGGAAAACTGAAATGGGTGTCCAAGAAAACTGA
AGATTGACAAGTAAATTCACAGGTTCTTGCCCCTTATAGTTGAAATTTCAAAAAGTTGAGTATTTTTCTTTGGGGCAAAG
TAGTAGAAGGAAAGAAAAAAAGTGGAAAAAAACAATTCTTGAAAACGTTTATCAAGAATTGAGATATTTTTGAGGTGGAA
AATGTTCCAACCACATAAGGTTTTTCAACATTAGGATGAAGAGATTCAAAGAAAAGGTGTGTATAGCTTTCTTGATTCCC
TACACACACCTGGACGGTTTGGTTCCAACCACTAGTAGGCCGTTGGTAAACCAACGTGTTCAATTTGTTTATGTTTTCCT
TACCTTTTGAATACATGTTACTTGTGGGGAAAGTAGAAACCAAACTTTTTGTTAAGAATTTCCACATTGAGAAATGCTCG
GAAATTTGATTTTTTTGTATGGACTTGAACAATTCTTTTTCCACGAGCTAGCTTGAGTTATGCCCAAGATCTATCTTTAC
CTCATATCCGAGTCAAGTTTATCTCAATTCTTCGTTCACATTGATGTTGGGCCCTCATATTATAGTGTTCCATGCTGGTG
TAACTAACAAAGTACTTATCACTTGTAACTAAGATTGAGATTAAATAGCTAAATATATTTATTTTATATTTGTATATTCC
AAGTCTCATATACGAAACTCTAATTTTGGGGGTCTCATATATGTTTAGCAAATTTTGGGCTTATATACAAATCTCTAAAG
GTTTGTATTGGTATATAAAGCGAATTTAGGGACTGATATACCTTTAAAATAAATTTGTACATACAATCTCTTTGAAAGAT
CAATTTATATAAATTATTAATATGCAGTGAAATATACAAACGGAAATTGACATAACAATTGGAACTACATCTATAAAACA
TAACTAGGCAAATTGCAGCTATGGAGACTTATTATGTTTCATCAATTAGCTATTTATGAAATTTTCTCTTAAAAATTTCC
ACATAGGAAAGGGATGGGAATGTAGTCTTCCTTATATAGACTTGGACAATTATTTCTTCACGAGCTAGCTTTTGAGATTG
AGTTAGGCCAAAGATCCATCCTTACAACTTTGATTGATGGGATAAGAGATCGATGATAATTTCATGGGATATTCTAAAAT
GATAGAATTAATTATCACATAAAAAAGTGGGATAGCTAAATTCGTGAGATATCATTGTTTATTACATGTCACATATCAAA
CGAACCTTAAATACCTTTCTTGGACACATTACCACTCTTTAATCTATATTATGCAGTGTTTTTAGCCTAGACACACCCCT
TAAATTCACTCACTCATGCAAAGTAATACTCTTGTCCCATTTTATGTGAGGTAGTTTGACTCGGTACGGAGTTTAAGAAA
AAATATAAAACTTTTAAAACTTGTGGTCCAAAATGAATGATGTAAATTTGTATGACTGTAAATCATTTCATTAAGGGTAA
AATAAACATTTTATAGTTAAATTGTTACTTAATATAGAAACGTGTCATTCTTTTTTAGACTGACAAAAAAAAAAGTAAGC
CACATAAATTGGGACAGAGGTAAGTGTTTTCACCAAAATTCACCTATCTAAATAAGGATAAATTTAGAAAAAAATAATTA
ATACCTTTTTTTTTTTAACTATATACAAATAATTTATTTTAGAATAAATGTAAAAATAAGAACACGGAGAGAGTAGAATA
TGAGAAAAAGGAATAAAAGAAAAAATTACTAATGTTGAAAGTATTAATTAACAAGTACAAAAATACATAACAATTACAAT
ACTATTGTAAATACACTAAAGAAGCTTGCAATCAAGCAGACAATTTGCAAGCAGTTCAAGCATGTAACTTTCTGAAAAGT
CTTGCAATTGCTTCATCAGGTCTGGTATCAAGCAAACAACTTGCGAGTAACATAAAAAGGCAGCTTGCAATCAAGAAAGC
AGCTTGCACAAAGCTTGCAATAAAGCAGGTAACTTGCTAACAACTTTATGAAAAATCTATTTTCTTTTATCAAGTGATTC
GCCGATCCCTGCGGAGTTGCTCCTATGAGAACTAAAGGTCAAAATGAGGAAGCAACTGACGCTCCACTATTCTGAATTGG
CGTTCTGTCGGTCAAGCGCAAGTCCAAAGATAAAAGTTGAAGAGCATAAATGTAATTATGAAAGTTAGTGTTTTCTTTAG
AAGATACCAAGGATATAATAGAAATTTGTGTAATTATGTAGCTTGATCTTCTTCCCCATTAGAAATAGTTAGTATATACT
TTTTTTGAAGAAAAAATAAATATTCATAGAGTATAGTGAAGAACTCCTTAGCTTGTATAGGAAGAAACCTCGTATTTATA
TCACTCTATGCTTGGATTTCAAATTTTGTTAATCACATCAGCTTGAAATGGATCTGCTTCTTCTTTTATAAGTAACTACA
TCCTTAGCTAGGGGTGTGTGTTTGATCGGGGTGTAAAACCCGAATGGATATTGATATTTAATTAGTTGTAAAATTGATTG
TATGACCTGAATATGTTGTTGTTGACGTTTTAACCTAAAAATTGATGTTTGCAAATATTGATTGAGCTCTCCAACACCGT
TTTGACTTGAGAAAGTAAAATGGAGTTGACTAAGATTCAATAGTGAGGGCTTGTTGAAATCAGTCTATGGGTTTGAGCTA
GAGATGAGATAATCCGAGTAATTTCTTATTTGATGATATGAGCCAGGGATAGTCTATCTACTCAAGCAATATTTGATGTT
TTATTGAAAAGGGTTGTAGAGTTCGAGAGAATTCAAGGGACATACATTTGATAGTTCGAGAGAATATCGAATGTAGCCTA
TACCAAACACTATTCATGTATCAATCGATTTTGTTGCAATTAATCTTTTTCTATTCATGTTGAAACCCCAATCGTTATGC
ACACACCCCCAGTCTCTTTCAAACTTGGTAGATCATATTTGTGTTGATTTCCCATTTTGTTACTTGATATTGATGAATTT
TAATTTTCACCCCAAATTTTGTATGTGTGTGTACACGCGCATGCGCGCGCGCGCGTGCACGTGTATGTTGAGAATTCAAT
TTGCTAGTTTGTTTCAAGTTGTGGAATCAATTGAAGGTGATCCCGTCTTTCAATTCTTGTGGTTCGATCCCGACCTTTAA
AGTTGAATATTATTTAACACAGGATGGATCTACATGGAGGTTATCGAACCCCCTTCCTCGAAAAATTGCAATGCATATAT
AAGGTCAAATTATGTGTTTATGAATATATATATATATATATATATATATATATATATATTAAAATGAACCCCTCAAAATA
TATAAAGAGGCTAACTTAGTAGTTAAGGGGGTTCAGGAAATCACCTTAACACTTTGTTTGGATCATTGTTTCATAATGTA
TTGTATTGTATTGTATTGTACTCTATTGTATTGTATTGTATGGTAGATACAATGTTTGGCTAGACTATATTGTTTGTTGT
TGTTTAATAACATTTTAATTATTGGTTTGATTGTATCGTATTGTATTGTAATTTATAAATTTATTAAAGTATCCTTAATT
ATTTTAGGGTAGGAGGTTTGACTAGAATTAAATACTATAAGGTAAATGGTAAAATAGTATTTTGAAATATTATGTAAAGA
TATAATTGGAAAAAGAAATTAAGTAACAATGGAAACACACCAAATCGGTTGTTCCATAAAATAGGGGTTTTCATTGTTAC
GTAACAACGAAATTTAACAATATATTTTAAGTAACAATCAAAACAAACATTGTAGGTATAGTAACGATACAATACAATAT
AATGGGTAACAATGATCCAAACAGAGTGTAAATCTCAACGTCTTGGGTTCGATTTCATCCAACAGTTATTTCCTCTATTT
TTTCCCTAAATAGCAAAATTGAGACGGGCTCAGCATTTAGGTTCAAAATTTTAGTCCGGAAAAGCTTTATTATTTCTCGG
CTGAAGCTTTATCTATTCTTTTAAAAAATTATTATTATTATTATTATTTATTTATTTATGCTATTACTCCTTCTCAATTT
TTATTTGTTCAAATTTATTAGGCGTGTTACTTTCATTTTTGTATTATATTCTTTTTATCTCTATTGATCATTTTATTTTT
ACGTAACTCTCTTTTTATATACTAATTCAAAGGAGCTCTTTAAAATAATATCAATGATTTTTAAACTTGAAATTGAAATA
GAAAAAATATATTCTAAAAAAAAGGTAAATTAAATTTAATCGAACAAAGAAGTTTGAAAGACATGAATATTCATGATATT
TCTTCCTTATCTTTTTCAGTTCTATTCTAAAGAGATGTAAACATAATTTATTGTTATTCATCACTTTCTTTTTACATATG
GAAAATCTTATAAATTGAATAAATGAACTAAAAATTGGTGATGCCATTTATTTATCCTTTTATATGCATTATAATATTAG
TAACTCAATCTCAATATATTTTTAAAAAAATATTAAACAATTTCAAAGTAATATATGATTGAATGAACACTAACTTATTT
ATTTTTTAAAATTTAAAATAAAGTAGTACACTACAAAATTAAAAAAATCACAATATTTTTAAAAAGACTCTATAAAGTAG
AGGTAAAAAAAGGAAGAAACGCTAAATGTGGCATGACAAGACAAGTTAAATTTAGAGGGTTAAGGTTAACTTTTTCTTCC
CCTCTACAAAAATCTTGATTTCGCCTCTAGTTTTACATACGATCACCTATGCCCTGAAAATAGAAAATAGTTGAGCATTT
ATTACTATGTAAAGTTATATCACAAATTTAGCTTCAAAAAACACATACTTTAATTCTTTTGCTAAACATTCCACAAACTT
AGCTTCAAATTTCTATTCATAAGTAGAATGATAAAAAAAAAATTGAAGTTCCAAATGCCACACTATTTTGGATATCAATT
TGATCTGTTGTGAATTTTTGTTCAAATTATCCATCTTTTAATTTATATAGACAAGTTGGTCAAAAGAAATAATAGCTACT
TTGAACAAAACATAAAGCTTCAATATTATCACTAATATCAATAAAAATATATTGTTTTTTCTACAAGTGTCCTCAATGAA
TTTTCATAATTTGAGCTATCGACTCAAGGATGTACAATTAGAATTAGAACTCACCATAATACATATTTAGATAGTTTAAG
AATGTTAGTAGGTGTTTGGACATGATCTCAAGTCACATTGATTTGAAATTGAAATGTTGTTCAAACATGCATTTGGATCT
CAAAAAGTACACATTTTCTCATAAATATGAAAAATTTGCAGCTTATTAAAATTATCAAAACTTTTTAAGCTCTTATTATC
TTACAAAATGAGCAAATCATAGTTCATAAATAATGTATCAAAATATAAAACGTTACCATTGTAAATAACATATCTCCATA
TTTCTTTTATAAACTTACAATTACAAACTTTCTTCTTTTTATAAAAGAATACGATTGCAATTACATGCTATTTCAAACTT
GCGCATTAATACTCCAAGTGAAAAAATATGTATCAATTTGAGTCTAAATAATAAAAAATAATAAATGATTTTAGACTTTT
TTTCTCAACCCCCAAATACCCCTAGGGAAAAAGAAAGAAAAACGACATCGTTTAGAGAGTTTATAGCTTAACACATAAGG
CAGAACCGGGTTACACCATTTAGCTACCTCGCGAGAGGAAAATCCCAATTCAAGAACCCTACACTTCCCCCAAAACCCTC
ATAGACCCAGAAAGAGCACTTCACAGATCAATCGGACGCTGAATCAAGATGTATTACAGAGGGTAAGCATCTAATTCTTC
TTGTAATGTTGCGTTTTTTTGTTGGGTATCTATAATTTTGATGGAATTTCTCTTATAGATTGTATTTTTGATTGTTTTCT
CTAAGTGGGTCGAAAGTGTTCGATTCACTCTTGATACATTCTAGTAAACGAAGGGCAGCCATGAGATACCCACTTAGAAA
TTTGCCTTCTTTTTTTGTGAATTTACGCTAGCATAGTTGGCCAAAATGAAATTGAACGCTTACCCACCAAAAAAAGAAAC
TTTTTTTTGATGCTTTTGGATGTAAAAGAGAAGCTTATATTTGCTTTTGTATGTATACGCCTTTAGAAGTAGTGGTAACT
GATTGATACATGTAGTATGATAGTGGGTGGAAGGGTTTGGGTTTTAAGTGAAGCGAAATCAATATAATCTTGTTAAGTTT
GTTTGACTTGTTCTTTGGTCTGTCTGCTATGTTCATTGTTCTATCTTTTTTATTCTTAAACTGGATAGGATAATGCCTGT
TTTGTTGATTTTGAGTTGAATACTGACAAAAGGGTTGCTTTCATTTTGATTTGATGAAGAAACTACATGGACAGTGGCGA
TGCCCGTGAAATGGGCTTCAAAAGGCAACGCATAATGGATCAAGGTTCCTCTTATTATGCTACTCCTCCAGGGTCAAGCT
ATATGTACAATCCTCCTCCTCCTCCACCTCCCCCGTCATACTCTTACCATGGACAGCCTCCACCATTCCCTGTTGTTCGA
CTCCGTGGCCTCCCGTTTGATTGCTCAGAGACTGAGATTGCTGATTTCTTGCATGGTTTGGATGTAGTTGATGTGCTTCT
TGTCCACAAAGGTGGAAGATTTACAGGGGAAGCATACTGTGTTTTGGGGTACCCTCTTCAAGTTGATTTTGCTCTTCAGA
GAAACAGGCAGAATATTGGACGAAGATATGTTGAGGTTTTTAGAAGCAAGAAGGAGGAATACTATAAGGCTATAGCCAAT
GAAGTTTATGATTCTCGTGGTGGTTCAGTTCCGAGGGCTAGATCTGCTGATGAAAGCAAAGACCTTGCAGAACACACTGG
CGTACTATGGCTGAGGGGGCTGCCATTCTCAGCTAGCAAGGAAGATATTATTGATTTCTTTAAAGATTTTGAACTTCCAG
AAAAATCAATCCATATAACAGCTACTTTTGAGGGTAGACCTACAGGGGAAGCATTTGTTGAATTTGCTAGTGCAGATGAT
TCAAGAGCTGCAATGGCCAAGGATAGGATGACAATAGGGAATCGCTACATAGAGCTTTTCGCTTCATCGTCTGAGGAGTT
GGAGGAAGCAGTTTCAAGGGGCAGGTGAGTGCTCAATTGTGCATTTTAGAGTAGTATTTGATATGCTTTATCCTCTCCAT
CCGGTAATATCATGTCTATTACCATAATCATTGGTTTAGTTGCGAGATTTTTCTTCCTTGCTCCCCCTCCCCCCCAAATA
CTGGTAGGAAAAGTAGAGCAAGATTCATTGTTCTACCATGTAATGTAATGCAGATCGAAACCTCCACATCCATTTGCTTT
ATTTTTCACTGCAACAATTGTAGTTTCACTACCACGAGATGAAATGGTAATCACAATTTCACACTTGTTGACAGGTGTTT
CCTTTAACTTTGTTGGATGTCAAGAATGTTGTCAGGTGCATATTTTTTGAAAAATTCACAGTTAAGTAGGCTAATAGGAA
AAATATATTGTATGTCTTTGTTTGAATGGAAGTGAAGGTGAAACAAAAGTTGTTATCTTCCTTCAAAATTTCTGCAAGTT
TTGTAGTACCTGTTTTTAAAGAAAGTCTTTTTTGGTGGGAAATGGAGCATGTCTTCCAGAATTTTCTAACTTCCTATAAA
GGAAAAATAATTACATGGAAGTTAGATGATTGGTATTTCCCTATGAAATGGTGCCAAATTCAATATTTTTAATTGTTTTA
GTTGGAACATTATTTGTAAAGGAATAATGGATTGAGAAATGCATGAGGATGCTTGAAGAGTACATCTGCATCACTCCATT
TTATACAGCACTCTTTCCATTTTGGTTCAGTTAAAAAAGTTTGGCAACTTTTTCATTATATAATAAATACTAGGGAAGAA
AGAAAGAACAATCAAAAATAAAGAAAAAGAAAGACTGATTGGCTCCTTTCTATTAACTTACTTTTACAAACTCTGTTCAT
TTTAGCATTCACATTTTTTGCTCAATGGCATTTCTTATATGGATGACTTGTGATGTTGAAGAACACAAGATTCTCATGGT
ACATTTGGTATGTTAGGTATTTTTTTAAGCTTATATGTTGAATTCTTTCTTCATTTCTTAGATCCAGGAAAACACTGTTA
TATAAGATGAACCAGGGGGAATACATTTTGTGCTTTTATAATTTGAGTACCCTTTTCCTTAACTTGTCACTTCACCTGGT
CAGTTGCACTGTTTTACAATAAAGAAAGATAAATACTCTTCACAATGAGTGAATTGTCCAGTAGTTCTCTCATAATTATG
AGTTTTCCTGGATGTCAACCCTTACATTTATTCTTCTTAGATAATGGAGTATCAGCTGTCACATGATTCGAAATTCGGTG
GATAATGAGTCCATCCTATCCTTATCCACTTAAATACCTGTATTTTGTTTTTTGAGGGTTCAAACTTGTGACATGCACCA
GAGTACACATCACACACTGCCTTCCTACTACTAGAACAAATCCTTGGGGACTCTGCCTTTTACTGCTTTTCTATTAGTGC
AAGTCTCTAAAATTTTATAAAATGCTCTTGATAGCTGGAATGGATATATGTGAAGAAGACATCTCTGAAGTTTGTGTCTT
GATGGAGGACTAAGTAAATGAGACTAATAAGTTTAAGCATTGGGTCAATGGCATTCTCAACCAGTCAACAGTCAACACTA
GGACAGTCAAGTAACCGATTGCAGTTACCAGTAGACTATATGTTGAGCTTAAATTTTTTATAGTTGGTGCTAACTTTTGT
ATCTCTCTGTTGATTAATGTCCCCTTGTATCTAATGTTACATTTTACAGAGACTATCAATATAGTAATAATCAAATTGCT
AATATTATAACTAATTTAAACTTTTCATATCCAGAATTCTAATATTATTTCAGCTCCTCAAATTGAGATTCAAAGAACAT
GTGGCTTTTTGTTTGAATCATTTTTGCATTGTTATTCGGAAGGCACACTCTTTGAAGTGCAACACTCTCTGCTCATGAAG
TGTTAACCCCTTATTTTGCATGGCTTCATTGCTTTTAGCATGAAATGATAGCTATTAATAATAGTGTTCTCAAGGGCACA
ATTTTTTGTAGAATCATTATAAGGACTCCAAAGCCAAGTTCATAAGGCGTTATTTTTCTTTATCAGTATTATGCATCATA
AGTATTCTATTGCAGTGTTACTAGCATCAAGCAATAAATTGAGTGGCAAGCCCACTAGTCCTCTTCTACTATTTCTTGCA
TCTGCTGGGATGAGCAAAAGAAGGGTCTCTTGACATTAGCAGTTAAAGAGACTTTGCTTCATTGGCCCGCTGTATTGATT
TAACTTTTTCACTGTTCCCATGTTTTATTCACGAACAAGCACTAAGGAAGTACAACACAAGTTACTCATGTTATAGCTCC
AATGAACATAACTAAAAGACCTCTCATATTTATCTTTTCCTTTGATATTCTCGTACTTCAACCAAAAATTCAGAATGTTA
AACAAGAAGAATTTGTGTAGTCAAGTGTGTTTTTTTGTCCCTTAAAGCATCTCCTATTTCTCTGTCACTACAACATTGCT
TTGTTTTTAGAGGATTTAGGTTGACGTTCACACCTTGTGAGTGCAAAGAATTGATTGTTGAGTGGTGAATGATTGACCCA
TTTTAACCCTCTCAAATTCAGCCCAACCCACTCATTTGACGCCTGTAGTCTCTTGGAGCCCTTTTATCCTTTGCTAAACT
TCTAAGCCTTTTGGACGGTAATCACTTTTTATGTAATCAGAGATTCTTTGCCTCCAATTCCCCCTCCGATACTCTTGACA
AATAGTTCATTATGTTGTTTGTTTGAGGTGAGTCTCCTAAGTTTAGGTTAAAGATTAGGGTTTTGAAAGTTTCTAGTTAT
TAATGTGATGAAGTGAGTCGAAAAGGAGCAGAGTGGATATAGATTATTCATACAACCTATTTTAACTAGTTCAGGATTGA
GCATTATCTCTGCAGTTGTTGGTAACAATTCCTCCCCTCAACCCTTGGCAAGGGCCAATAGTGGCTTTTCCCTAGTTGCC
ATCTCGGTTACTCGAATACCTAACCTCATGGTTGGAGGAGAAGGGTCCTTCCCCTAGGTTTTCTCTCTCCTCTCTTGGTT
CCATTTTTAATTTATTTTTAACTATCTTTGGGTGGACAAGATACAAAGTTATATCTGATAACTCTTCTAGTTTACCTTCC
CCTAGGTTTTCTCTCTCCTCTCTTGGTTCCATTTTTAATTTATTTTTAACTATCTTTGGGTGGACAAGATACAAAGTTAT
ATCTGATAACTCTTCTAGTTTATGTTTCTGATAGGGTTTGTCATCAAGCCTTCCCTTTCTGTATTTACTCTTAGCATGTT
CTTTATGCAGATGATTTTTGAAGCTTTGCTTTAGTTGCAATGATACATATATTAGTAGTGATACTCCATTTTGTTCATGG
TCAAAACCTTTGGTCTGTAGACTGTATGTACAATTCCACCAAAATAGTTGATAATTTAATTGATAAACTATCCTTGTGAA
AAGGGGATTAACCATGTTGTTTTTGTTGTTTTTATCATGTCTGCAAACATATCTTTTAGCTGTTTGCTTTCCCTGAGGAA
AGCACATCTTGTGATGGAGCTCATTAGGGAGAAAATCCCAGAAGTGAATACCATGACAAAGAGGAAGATACTCCCTCCGT
TTCAAAAAGATTGGTCTGGTTTGACTTGGCACAAAGTTTAAGAAATTAAAGAAGACTTTTGAATCTTGTGCTTGTGGTCT
TAAACATGCCATGTGGAAAGCAAAAAGTAAAATGTTACCAAAAAAGGAAAGAGGTCATTTTTTTGAAACTGACTAAAAAG
GAAAGGAGGTCATTCTTTGTGAAACGGAGGGAGTACCTCTTAGCTCTGGTTGATGGGGATATGGGTTTGTGTAAATTTGG
TAGACTACCCATCGCCTATGATGCTAGTTAGGTTGTATAATCTTCCTAGCATGGACCTGCTGCATTGCAATAGTGAAGAC
ATGTCTATTTATAATGTGTCCTATGACTTTGGAGAGCGCTTTTCTAGAGAAACGGTGGGCGATTTTATGAAATTTGTATG
TATGAACTTAGAATATTTTAGTAGCATCTATCTGCATTTTTTTCTGGCGTCAAGAAATTGGTGACAACTTTGAAGGTAAG
GCCCTTCACCAAATCTATCTGTACCACAATATAGGTGTAGCTAAGGGAAACCATGTGAGACTTTGAACAGTGAGGAAGGA
AATGGATTTACTGAGAGCAATTGGTGGATAATGCTCCACCTACATGTTGCTCACGTTTTCCCCCTTCTGTACAGCACGAT
GGTTGTGCATGTGGAAACAAACAGACTAATCTCCTTTGGAGCTCATTAATGAGTTAGCATGTAGGAAAAATTGAGAGAGC
AGTCAACATGCTTGAACCTCCTTTTTGTTTGATTTTTGTCGTGCATTTTGCCTTTCTCAACTCTTAGAATTGCTGGAAGT
GGATAAGTTCACTTTTATCTGATCATCATTTCTTGGGTTAGCCCCCTCCAATGCACATTGATTTTGAAGATTGGTCTTGG
GGTTTTCTGAATTATTTACTGACCTTTTCTTTTTTTTGAAAAGGTAACAAAGAATTATTTTTCACTTTTGACTCTATTTT
GAGTCTCTGCTGCTTATTTGTTCCCTAAGTTTTCCACCTCCTTGCGCTGAACTTCCAAAATGTAGTATGTGATTTCTAAC
AAGTGTGCCCATGTAATCTCTACAAACATCTCAAGACATATCTTTTTGCACACTGTATCAGAATCAATACCTATATATTT
TAATGAAAGCATCAGAAAGGCTAATTCACTCTACAGGCAGAAAGTTTACGAGTTTTGAATTATCGGGATCAGAGATGACT
CAGCGAACCTGTCAACTTACCTAGTCCTTGCCTTTATTGTACCTAACTTTCCCCATGCATTCACCATATGTTCAAGCATA
TTTCTTGGTGGTTTTACTGATATTGTGCTGTTTGAAGTAAATGAGAGATTATATAACCTCTTGTAACATGAAAATGTATT
GATATGACTATGTGTTTAACATGCAAATGTGTGTTCCATTCTCCAAAAAAAAAAAAAACATGCAAATGTATTGATATGAC
TACGTGTTTATCAGAGTACTGGAGAAACCAGTGGATGGGAGAGACCCGAATGAAGTCACGTCTATTTTGCGGATGAGGGG
TTTGCCATTTTCTGCCGGCAAGGATGACATCATGGATTTCTTCAAAGATTTTGCGTTGACTGAGGATGCAATTCATGTCA
CATTTCTTTCTGATGGAAGGCCAACTGGAGAAGCTTTTGTAGAGTTTGCAAGCACCGACGATGCAAAAGCAGCCCTGGCA
AAGGATAGGATGACACTTGGAAGTCGTTACGTTGAGCTTTTCCCATCTTCAATCGAGGATATGAATCACGCCGTATCAAG
GGGGCGGTAATGAACTTTACTTTTCTTTAGTTAATAATCGTAATGTTGTAACTTGGGGATTTGGTGCTAGTTTTCTGCGA
GGACGACTCTTTATTTTTCACTACAGATTAGTTTCATGAGTTTATGGTGTTACTATTTATGTGAAAAGTACTCATTAAAC
CTTAAACAAGAATATGTTGCTGCTTGATACACTCATGAGTCTTTTTTATTTATATTTTTTTTGGTCTCTTTTTGCCTGGA
ACACTCAGATTCGACAAGAATATGTTGCTGGAAAAATCAAATTATCAGTTGTTTTTTTCTGCAGATGCTATTGGGATGTT
TATGAAATGGAAGAACTCTACAATATTGGGCATTCTAGTTTTGAACCTTTCAAGCGCCTATTGGGCAACTTTAGGAAGTG
TTTAGGATTGTCTTGGAATAAGTTGCAAACCTTTAATCAATATTTCAATAAAAATGCTTTAGTAGCAATGGGGAAAATTT
TAAAATAGTGATAGAATGATGCAATTACCTTGCATAATGATAGTTTAGATAATTACCAAATATAGCAATAGTTTTTGAAA
TTTGATCTATATTAGTGATACAATAATTTACTCTGTGTTAGTGATACATCAACAAATATGCTAACTATGAATAGGAAGCA
GGAACTATTATCTTAAAAAATTTGGGGGGTTACAGATCTCTTATACTACCATCAATTGACAAAGCGGAACGATTAGAAAA
ATAAGTTAAGTAAGAAAGTCGTATGATAGGTGGTAACTATCTTCTAAGGTTCGCGGGGGTGGGGATGCGGGGGGGCGGGG
GGTAATCGCCGTTAGGGGGGGAGGGATCTTTGGCTCTATCGAACATACATGAAATTGGAGGTAACATTCTACCGATGTCA
AGTCATGGACTAATTTCTTCAGCCCTTTTTCTATCTGTTGGTGTTCTATGATCGATATAAGACTCGACTTGTTAGATATT
ACAGAGGTTTAAGTGAGGGCAAATTGATGTATTTTAGCGAAAAAAGAGTTTTAGAAATTGATGTATCACTACTACAAAGA
AAATTTGAGAAACTCTTGTTATGTTTTGTAGTTTGACGCAAGCGTTGAGTTAAAGATTGATATAATCCTTTCTTTAAACT
ATCATCAACTATCACCAACTCACTAGCCATAACCATCACCCTTTGCCACAATCAATACTGTCATAATCATTATCCTCTCC
GCTATTTACAATCATTATCATTAACCAATATTACCATAACAATCCTCTGTCACTGCCATCAATGATTGTTATATATTGCT
AGCTATCGTATCAATCAACACTTTTATCAGTAGCTATCACTATCATCCACCATATTTATTACTAACCACCTGTCACTATC
GTCAAACATTGCTAAGTATTGCCAACTATCATTATTTACCAATTACTATCATTACCTATTATTATCAACAATCGTTAAGG
CCACAAGCAAAATCATCACGATTAACCACTATTGCAGGTCAAATCATCACCTCTAACTACTATCCACAATTACTACCATC
AACCAATACCACCACTAATAACAACCGCTAGTCAATACCCATAACCTTCATCGTTACTACTACCACGACCGACGACTATA
TTTTTAGAAATATTTAATTAATATAATATTAGATTAATTAGTATTTTACTTAAATTTTATATTTTCAAATAAAGTCAGTT
TTTAAATATCAGATATTGAGAAAACAAACTGTCTTAATTATTTATTATTCAGATCTTAATATAAAACCTCTTCATATTCA
AATGTGTATTTAAATTCAAATGTTCTAATCTCAATATCATAACTTAATATTCAGATTTAAACGTTCTAATCTTAATATAC
ATATTTTAATATTCTAGTGTGCATTCAAATTAAAAATGTTCTAACTTTAATATAAATATCTTAATATTTAGGTGTGAATT
TAGATCACTAACAGAAATTGGACCCATGGGAACATACTTACTAGTAACCATTACAAAATCGTTGCTATAACATGTCTAGT
GAAACGATTATGACTATTGTCAAAAGGTTTTGTTGCCTATTGACTCGATTTAATCATATGACTTGACATTATGATATGAC
ATTTGCAATAGTGTTAGCTATAACAACAGTATTTGAAAAAATCATTTATGGTAACAAGTATCAAAAAAATAACTTATATT
GCAACAGTCCATTAATCACCCACATTTTTCCTCAATATTTTTCATCACCCGCCAAATATTATTTCTATATACTCATTATA
TTTCTTTATTTTTATTTTCCTTATATTTCTGGACCTAGATTTCTTCAACAAGTTCGATCATGTAAGGTGTTTTTCTTTAA
TTTATTTTTTGCTCTTCAAGTTTTTTCTCATGAGATTAGTGAAATAGTTAGATTATATTGTTGCATGTGCTAATGTGTTG
AAACTATGAGTATTCTTTTGTTCGTTTGTTTTAGGGTTAGTGAAATTATTCGATTTTGCTAATAGTTGGTGCCGTGTGTT
GTAATTATCTAGTTGTATTTGTGTATTTGTGTTAATTTGTTGTTGTAGCTACAATATAGTTGTGGTATTTTTGTATTGTA
TGTGTTGTAATAGCTACTGTTTGTGGTCTTAATTTATTGGTGTTAGAATCATTATTGGTAGTTTGTTCAATGTAACATTG
ATGTTGGATTTTCAATTGCATTAGGGTTTAATAAATCTGGTAGTATGTTTTAACTCTATTTTCTTTTATTACTGTAAACC
AAAGTTTTCTTGTTGTTGATGTTGAATTTCTAAGGCATGATTTATTAAAACAAGAATTTCTGAGGCATGATTTAAAACTG
TATTTTTTTTATTTTCTGATAATAATTTGTGTGATGATATCGCTTTTATCGAATGATCATGAAGTTAGATAGAACTGTAT
ATGCTTCTTTATAAGAAATGATCACCGTTTCTTTAAAAAAATTCATTATGGAATCTATTTTCTTAATGTGTCCAAACATT
GGTTAAGGTGTTGGGTTACTTAGTGTAACATTATTTTTATTTTTATACTGATTATGACTAAGGTGTTGATTTACTTATTA
TGTCATGTGCATTTACTTATTTTGGCTAATGCATTGATTTACTTAGAGTGTCATCTCTTTCTTTTATGTTATCGAAATTT
TAGCGATGTTGTTTGTTTACTTAGTGTGTCGTCAATTTTGTCTACATAGTATGTCTACTCAAGTGTGGAGTCTATCAAAT
GAAAGGGACGTCAATTGTTAAGTTAGTGATTTTGGCTATGCTTTGCTTATGACTGTGGGAGATATATATTTGAAGTCCTC
ATTTGCTGCAATAGGCCAACAACATTAGTCTTCAATTACTGTAAAATTGCAAGAATGTCAAAAAGCTTAAAAGTTGTTTA
CGTACAAGTTTGAATTGTTAATTTTCATTGATGTCATTAGTGACATCAAATGAGCAAATTTTTTTTCTTATAAATAGAGC
ATTTATGCTCATTTGTAAGGACACACCAAAATAGAGAAGCACTAGAGAGTAGAGAGAGTAATCTACAAACTATTTCTTAG
TTTGTGAGAGACTAATGTGGAAGTAATTTTATTGTGAGTTGTAATAAATAAAAGAGTGTTGAGTTGTAGTCTTTTGACAC
TACTAAATTTTTCATCAATGCTATTGTATTACTTACTTGGGTATCATATTTACCACATTTTAATATTTGGTGTCGTTGTT
ACTCTCTTCCTATTGCTATTTAGTTTCGACATTATCCTGGGTGTGATTATCATTTTGTCCAATAATGTGGTATCAGAGCC
ATGACAAATAATCTTTAACTTTAACTAATACTAATAATTTATTTAATTTTTGTCAAGGTGAAATATTTTGTTCATATGAA
ATGTGATGCGACAATTTAAAAAATAAAATAAAAGAGAGTTTATTACACACATCATGATGAGAGTGTAATAAAATAGAGAA
ATGTATTTCTCAAACTAAGAAGTGATAGTTTCAGTATGAAACTCACACTGTCAATAGTTTAGGTGTATTTTTAACCCTTA
TCTCTATTATTTTCCATTTTTAAACGATAATGACTATGTTTTTGATATAATTATTTCAATATGTATTTGAAACAGAAGTT
GTCGAAGAACAAATACAACAAGAGCCAAGAGATTTTCTCATTCTAGAAGGAGAAGATATACAAGTACAAGTACAAGAAGA
ATCAATAGATTCTGAAGAAAGTGATTTATTCATTGAACAAGGTAATAATATGCAAATATTCTTTTCACTATTGAAACCGT
TTAAATTGTTGTTTAATATGTTCTTTAACGTTGTTTCATTTGTAGGTCCTTAGAGTCAAAAGAAAAAGAAAGGAGGTACA
ATAATATAAAGTGTACACGCTTCAAAATATCGTCAAGTCATTATTTTGAATAGGTACAAACAATCGACTAGTCCTACAAA
AACAGTAATAATAGAGTTGGTCGGATCTTTGGCAATAAATGTTATGTTTTGTCCTTTTAATATTCACAAATAAAGTAATG
TGACTATGAATTAAAAGCATTAAGGTCCGATAGAGGAAGCGAATTCACTTCAAAAGAATTTAATGATTTTTGTCAATCTC
ATGGAATTCGTTGCCCTCTAACGGTACCTTACTCTCCCCAACAAAATGGAGTTGCAGAAAGATAGAATAGTACAATTCTC
AATATGACTAGATGTATATTGAAAGCAAAACATCTATCAAAAGAATTTTGGGCCGATGCTGTTTCTTGTGCAGCTTATTT
GAGCAACAGGTCTCCAACAAAAAATGTACGAGATCAAATGCCTCAAAAAGCATGGCGCGGAAGAAAGTCAAATGTCAAGC
ACTTGAAAATCTTTGAGAGCATAGCATATGCTCATGTTCCACATCAAGGGAGAGCTAAACTTGACGATCGTAGTGTCAAG
TATGTTTTGTTGGCTATGAAACGAGCTCAAATGGCTACAAATTGTACAATCCAAGCAATAACAAGGTGGTGGTGAGTCGT
GATATTGAATTTGATGAAGAAGCATTATGAAATCGAGAGATTTTGGAAGAAAGAACATATTATTTTCTTCCATATTTTGG
AGATGAAGAAGAGCAGGAGACCATGACACCGACATATGATGCAACCCCACATCCTTCACCAGCAAATGTTGCATCTCCGT
CTACTCAAAAGAGTTCAAGTAAAAGATCACATAAGATTAGGAGCATCCAAGAACACTATGATGACACAAAATAAATTACT
AATTTTTATTTTTTGTGTTGTCTCTTTGCTGATAGTGAACCAATGAATTTTGATGAAGTTGTTTACTGACAAAAGGTAGA
GACAAGCTATGGAGGAGGAGATCTAGTTAATAGAAAAGAACAATACTTGAGAGTTAACAACTCTTCCCAAGGATCATCGA
GCAATTGGAGTCAAATGGGTATGCAAGGCGAAAAAAATGCTCATGGATAGGTAGAGAGATACAAGGCAAGGCTTGTGACT
AAAGGCTACAAACAAAGGCATGACATCAACTATGAGGAAGTCTATGCGCCTGTTGCCTGCATGGAGACGATCCGTCTATT
GATCTCTTTAGCGGCACAAATGAAGTGGAAGATCCATCAACTAGATATCAAATTGGCATTCTTGGGATATCTTGAAGAAG
AAGTCTATGCTGAGCAACCATTGGGCTTTGTGGTTAAAAATCATAAAGATAAGGTGTTGAGGTTGAAGAAAGCCTTATAT
GGGTTGAAGTAAGCTCTACGAGCTTGGAATAGTCGCATTGAAAAATACTTTCAAGACAATGGGTTTACTCGTTGTCTCCA
TGAATATGCTCTTTACATTAAAGTTCATAATAGTGGAGATATTCTGCTTATTTATCTTTATGTTGATGATCTCATTCTAA
CGGGTAACAACTCAGTTTTATTTGAAACTTTCAAGAAAGCTATGTCCTTTGAGTTTGAAATAATGGACATATGGCTCATG
TTATATTACTTGGGCTTAGAAGTGAAGCAAATAGAGGAAGGCATCTTCATATATCAAGAAAGCTATACAAAAGAGATTTT
GAAGAAGTTCAACATGTTTGATTGCAACCATGTGAACACCCCAATGAAAAAAGGAACAAAATTGTCAAAGTTTGATGATG
GAGAAAAGATGGACTCCACTTGATTCAAAAGTGTCGTAGGAAGTCTGATGTACTTGACATGTACGAGACCAAATATACTC
TTTGCAGTTGGAGTAGTAAGTCGCTTCATAGAAGTTCCTACCTCCACTCACTTGAAGGTCGCTAGAAGAATTCTACGTTA
CTTAAAGGGTACAATCGATCTTGGACTATTTTATTCTTCTTCTGATGATTTTAGTCTTGTGGGATATTGTGATAGTGATT
ATGCGGGAGATATTGATAATAGAAAAATCACATCTGGTTTTGTGTTATTTCTTGGAGGTCAATGAAACAATCAATTGTTA
CTCTCTCGACTTGTGAAGCTGAATACATGGCAACGATATCATGTACGTATCATGCTATTTGGTTGAGGAGATTATTGAAG
AAACTCAATTTGCTGCAAATTGAAGCAACAATGATTTGTGTTGATAAAAAATTCGCCCAAACACTTGCCAAGAATTCAGT
GTATCATGATCGAAGCAAGCCCATAGACACAAGGTATCACTTTATCCGAGAATGCATTGTCAAGAAAGACGTAGAGCTCA
AGTATGTGAAATCTCATGATCAAATTGCGGATATCTTTACAAAGCCTCTCAAATTTGAAGATTCAGAGGTTGCGATCAAG
GCTTGGAATAAAGAAGAAAAATCAAAATTAAGAAGGAGATTTGTGGGGTCCATATAAGGCTGGCAAACGGATCGGTTTTT
GTCCGGTCCGGTTCCCGTACCGATAAGTCCGATACCGGTTGAACCGGTCTTATAGGTACCGGAACCGGTATCGAAATGGA
ACCAGGATTTTGATTCGGTTGATCCGGTTCGGTAAGAACCGGTTTCGGTCCGATTCAACGGTCAGTTTAATTTAATTTTT
TTTTTTAAATGTTGAACGTTATAGAGCCGTTGGGCCCTTTTAGCCATTGGGTTGGGGCCCAAAACGGCTCCAAACAGCCC
CCCGCCCCTCTCTACCCCTTAACACTATAAATATACCCATATTTTTTTCATTTAAATCACAAATTCACAAACTATTTCAT
TAATATCTTATAAAATCTCTTAATTTTCAATCTCTCATAAATTCATAATTATTATTTTGTGATATTGACTTGGAGTTCGA
ATTTCGGAGATTTATTTGAAGTAAATCGGAAGCTTCAATTGGCATCTCTCAATTCCAGCTTTGGTTATACGTCTACTTTT
ACGTAGACGTTCGGTACATTCGTTCCAACTTTAATTTTTTATTTGTTTATTAATTAAGTTATTTTTTTTTGTTATATTAT
CTTTGCTTGTTTTTTATAATATTAATTATTTTAAACTTGAACATGAATTTGGAAAAATATAGTGGTAAAAGACCAATGTC
GGAAAGAAAAAATAATAGGGGAGGATGAAGTAGTTCTAATTCTAAAAATTTGCCACCTCCTGGATTTAGAATTAATACTA
ATGATTATACTCATGTTAATGAAACTTCTTTTACACGAGACTCACAACCTATTGAATTTAAATCCGAAAATGAAGTAGAT
CATGAAACTTTAAATAGATGTTTTACTAATTTTGAGGAAGAATTAGATGAGGAAGTAGAAATAAATGAGGAAGATGATGG
GACCCCTACCCCTACTAGTCCGGCTATCGAATTACCGGAACAAGATGAAGTCCCCTCTTTACCTACTTTTTCAAAGACCA
CTGTACGTGTTAAAAGATCTTTAGTATGGAAATTTTTGGTACAAAATGAGGAAAAAACTACTGTTACTTGCACGAAATGT
AAATTGATCATGAAACATGTAACTACGGGTACACAAGAGGGAACGGGACGACTAAGAACACATTTGAGAAAGTGTAATAA
AGAATTTGCTCGCCTAGATGATATAGAAAGGGCTAATAGAAATGGAATACCCATACTTGAAAATTCTATGGGAGCTGGAG
GTTCTAATATGGTTCAAAGTGTATTAAATATGACTAACTCGGCTAGCGGCAGCACACACCGCACATATAGTAAAGAAAAA
GATCGTAGAGAATTAGCTAAAATAGTTGTTGTTTGTGGTTTGCCTTTTTCATTTCCTTCACATACTGGTTTTATTCAGTA
TATTCGGGAATTGTATAACCCAGATTATGAAGGTATTCCAAGAAGTACAATTAAAAGTGATCTTTTTAAATATCAAAAAG
AATATTGTCATTTTCTTTGTTGTTTATTTGTTTATTATGATGGTAGATTATCTATTACTTCTGATATGGGACGTAGTCCT
AATGGTAATGATTATTTTACAATTACTGTCCATTGGATTGACCATGAATGGAACATGCAAAAACGAATATTAGGATATAA
ATATGTTGAAGAAACTAAAACCGGTGCTTATATAGCAACAAAAATAGGCTCTATTTTACAATTTTATGGAATATGTGATA
AAATAATGAGTGTCACTTTAGATAATGCTTCTAATAATTTAAAAGCAATTGATTATTTAAAATGTAGACTTTGTCCAATT
GATAATGATTCTTTTCATATTAAGTGTGCCGCACATGTGTATAATTTGATAGTAAAAGATGATATTTCTCAATTTGGAAT
TTCTTGTGAAAAAATTAGACTTGCTTGTAATTGGATTTTTAAAGCTAAAATAAAAGCTAGAATTACAGAATTTAAAAATC
GTTGTAAAGAATGTAGACTTGAATATAGAAAAGTTCCAAAAGAAGTATGCACTAGATGGAATTCTTTATTTGAAATGCTT
CAAGTTGCTTATATTTATCAAGAGCCGGTACAATTAGTTTTTAATGCTCATAATGCGGACTGAATTTGAGAATTGGCTAT
GAAGATTGGGAAAATACAAAAGAACTTATTGAATTTTTAAGTGTTTTTTATAAAGCAACAAATTCTGCTTCTGGTCAATA
TTATCCAACTATTTCTTCTGTTTTAGTAAATATTTGTGCTATTTCATCTGAATTTGCAAAATATAAAGGAAAAGATCGAT
TTGAAGATTCCCTTGCTTTTATGATTGAAAAATTCAAAAAGTATTTTTTTCCTATTCCTCAAATTTATTTGACTGCTACT
ACTTTCAACCCAAATTACAAATTAAAAGGTGTTGAAAGAATGGTTGAAGAGATTTATGCAAATTTAGAAATTAAAGATGA
TGAAACTCCTAGTGTTGAAGATTGTAAAAGTAGCATATATATAAAAGCTAGAGAGTTATATAATACATATAAATCTATGG
AAAAAAATATTTCAATAGTTGAACCTCCATCTTGTAAACCTAGAAGCGATGATACGGATGATTGGATGGATGATTATCTT
GAGTTTGAATCATCTACTAATAATGATTTTGATTTATATTTCAATCAGGCATGGGAAAAGATTAGGCATGAAGAAGGACA
ACTTCAAGCTTCAATATTAGTATGGTGGAAGAATCGTGAAAATCAATTTCCGACTCTTGCTAGGATTGTTCGAGATGTGC
TAGCGATTCAAGCATCATCGGTCGCTTCGGAGCAAGCCTTTAGTGCGGCGAGATTTATGATTGGAGATCATCGATATTCA
TTAGCAAATGATAGTTTGGAAATATCGGTGTTGTTTCGAGATTGGGTCAATGCTAAAAGAAGAAATACCGGACTATCACA
ATTAAATAGCCAAATAGAAGACGAAATAGATGAAATATTTGGTGATAATAGTGATGATGGTATGGAAGCAATGGAAGAAG
AACGACAAATACAAGTTCCAAAAAATGTATCTTTTGAAATGATACAAAAGTTACGAAAAGATTTTAAAAAAAGTTTCAAT
TGTTAGTACAATAATTAATATTCAATACCTAGATTATGTACTCTTTGTGTCTTTCTAATATTTGTATTGTACAATTTATT
CATTTGAATAAATTTACGGCTATTCGCCTTGATTTTCTTTTAAAATAGTCTCTTATATTTAATCCAAGTCATTTTAGAAA
TTTAATTTTCAACTATTTTAATATTAGTTTAAACTTTAATATAAAATTGAATTTTAAGGTTTAAACTTTAAATTCAATAT
AAACTTTAAACTTTAAAGTCAATTTTAAATTTTAAAGTTTAAAGTTTAAACTTAAATTCAATTGAAACTTTAAAGTAACT
TTAAAGTTTAAAGTTTTAAATTGAAGTTTTTTAATAATATAATTTTATTAATTAATAATATAATATTATATAATAATTAA
AGTTAATAAAAAAATAAAAAAAATTACCGGTACACAATGATCCGGTAAGAATCGGTTTCGGTCCGGTCCAAATTGGTTCC
AATCCGGTAACTAAGGGACCGGACGGAACCTTTTGAAATTTCCGGTAAAACCGGTTCCGGTAAGACCCGATTCCGGTAAT
GAGGACTGGTTCCGGTAAAATCGGTCCTGTTGATCCGGTCCTGTCCGTTGGCCAGCCTTAGGTCCATATATATTTGAAGT
CCTCATTTGCTACAATAGGCCATTAGTCTTCAATTACTTCAAAATTGTAAGAATGTCAAAAAGCTTAAAAATTGTTTACC
TACAAGTTTGAATTGTTAGTTTCCATTGATGTCATTAGTGACATCAAATGAGCAGATTTTTTTCTTATTAATAAAACATT
TATGCTTATTTGTAAGGAAACACCAAAATAGAGAAGCAGTAGAGAGTAGATAGAGTAATCCACAAACTATTTCTTAGTTT
GTGAGAAAATAGTGTGGAAGTAATATTATTGTGAGTTGTAAGAAATAAAAGAGTGTTGAGTTGTAGTCTTTTGACACTAC
TAAGTTTTTTCATCAATGTTATTGTATTACTTATTCAGGTATCATATTTACTCCATTTTAATATTTGGTGTCGTTGTTAC
TCTCTTTTGATTGCTATTTAATTTGGACATTATCCTGGGTATGATTATCATTTTGTCCAACAATGTGATATCAGAGCCAT
GACAAATAATCTTTAACTTTAACTAATACTAATAATTTATTTAATTTTTGTCAAGGTGAAATATTTTTTCCATATGAAAT
GTGATGTGACAATTTTTTTTTAAAATAAAAAAAAGTTTATTACACACATCATGATGAGAGTGTAATAAAATAGAGAGATG
TATTTCTCACACTAATAAGTGATAGTTTAGGTATGAAACTCACACTATCAATAGTTTATGTATGAAACTAAAAAAAAGGA
ATAGTTTAGGTGTATTTTTATTTTTTTTTGCTTAGGAACGGAAGGGTTTTATTTAATAATAATAATTAAGGTTCATCCAT
ACAAAAGGGAACTGTTTTATATGAGACAGTTCATTTCACATCTCTTTCAAGACAATTCCTAACAAAGGAAGGAGATGCAT
AAAAAATATAGACAATATTTAGTGTCATAGTTGGATCCTTTGACTTCCTTCCGTATTCCGCTAATGCGTCGACTACTCCA
TTAGCCTCCCTCGGGATATGATTCAATGGTGGTTCTTCCAGTTGTTGGAGCAATGACCTGCAGTCAGCACAAATATGTGA
GTATATAGCATTATCATTATTTAGAGAGTTTAGTAATACTTGTGAGTCTGTTTCCACCAATAGGTGCTTTATATTTTTTC
CCTTAGCAAGAGTCAATCCATGTAATAAGACTAATAGTTCAGCGTGGTACGCATTTTCCACTTTGATTTTACAAGCAAAA
CCTGATATCCATTCTCCTGCTTGGTTCCTTATTGCTCCTCTAGTTCCTCCATTAGTGGTTTTTGTTAGGTGTATTTTTAA
CCCTTATCTCTATTATTTTCTATTTTTAAACAATAATGACTATGTTTTTGATATAATTGTTTCAATATGTATTTGAAACA
GAAGTTGTCGAAGAATAAATACAACAAGAGCCAAGAGATTTTCTCATTCTAGTAGGAGAAGATGTACATGTACAAGTACA
AGAAGAATCAATGGATTTCGAAGAAAGTGATTTATCCATAGAACAAGGTAATAATATATAAATATTCTTCACTATCGAAA
CAGTTTAAATTGTTGTTTAATAAGTTGTTTAACATTGTTTCATTTGTAGGTCCTTAGAGTCAAAAGAAAAAGAGAGAGGT
ACAATAATATAACATGTACACGCTTCAAAATATCGTCAAGTCATTATTTTGAATAGATACAAATAATCGACTGGTCCTAC
AAAAGCAGTAATAGCAGAGTTGGTCTGATCATTGGCAATAAATGCAATGTTTCATCCTTTTAATATACACAAATAAAGTA
AAGTGTATACTAAAAAAAACTGTAAAAATATACAATGTTTTATTTTCTTATTCCCTAATTTGAGTTTAGAATGTGTAGTT
TTAAAATTACTAACCTAAAGAACAATTTATTGGAGAAGTACAAAAATTTTCTGAAAAAATGTGGATTTTGAATGTAATTC
AGTCTGCTAGGAGAAACTACAAGAATTACTTGTACATGAAGCACTATAAATCATTTGCAACTAATCGATTGGCAAACAAA
CCTAACAAAATTTCAGTTTATGATTTTTAAGATCTTATTCTCAAGTATTGGGCTAACGAATTCAAGATAATATATGAATC
ATGCATACTTTAAGTTGATTCTATTTTATATATATTATGTAATACTAAACTAGAATTGTTGGAACGCTATTTTGTATGAT
TATTGTGAACGAAAAAACTATGAAGTTGATCATTCAGATTGTTTATATTCTTAACAACACGACTTAATCTTTTATTTTTT
ATTTTTTTTGATCAAGTACATTTAATAACATTTTTATTTGTAAAAAATGAGTGAAACAAACATAAAAAATTGAAAGAAAT
TGAAAAATCCGCATATTGCTAGTAAAATAAATTTTATTGTAACACGTGACAACTTGATTTGTTCTCTTTGTAAATCACTA
ATTATGAACTGTTATAGTTTTGGTATTTAAATGTTGTGGTTTGAGTTTTAATTTTTGTATTCAAATGATCATGTAGTTTT
GATTTTGATAATTAACTAATGATGTTTGGTACTGGTATTCAGATGTTGTGGTTTGGATTTTGATATTCAAATTTTGTTGT
TTTGAATTTGGTTCTCTATTTTTATGATTTTGTTTAGAATCTTTTTGGTTAATGTTAAGGATGTTAATACTATTATCAAC
TAAAATGATCTCTCCAAAATTACTTATATCGCGTTTAATATAATGATTTTTCATGTTGCGTTTAATCTTGAAATGAATTG
AATTTTGTGAATTAACTGTCTGATGCTAGTATAATAGTGATCATTCTTTAAGGGACTAACTTGAGTCTGTGAGGTTGTTA
ATAACATTATGTTAATTACTTTATAAATTTACTTTAATTAAAGAATTTTCTCATTTCACATGTCTTGTATAAGACTTTAC
AATGCATCACTTAGCATAGACTTGGTAGCTAGTGTTACTTTTATTTGNNNNNNNNNNNNNNNNNNNNNNNNNNNNNNNNN
NNNNNNNNNNNNNNNNNNNNNNNNNNNNNNNNNNNNNNNNNNNNNNNNNNNNNNNNNNNNNNNNNNNNNNNNNNNNNNNN
NNNNNNNNNNNNNNNNNNNNNNNNNNNNNNNNNNNNNNNNNNNNNNNNNNNNNNNNNNNNNNNNNNNNNNNNNNNNNNNN
NNNNNNNNNNNNNNNNNNNNNNNNNNNNNNNNNNNNNNNNNNNNNNNNNNNNNNNNNNNNNNNNNNNNNNNNNNNNNNNN
NNNNNNNNNNNNNNNNNNNNNNNNNNNNNNNNNNNNNNNNNNNNNNNNNNNNNNNNNNNNNNNNNNNNNNNNNNNNNNNN
NNNNNNNNNNNNNNNNNNNNNNNNNNNNNNNNNNNNNNNNNNNNNNNNNNNNNNNNNNNNNNNNNNNNNNNNNNNNTATG
GTTGTGGAAAAAAACAAAAAAAATGAGACATAGAATGGTATCAATTTAATTAAACTTATAGTATTCCAAAGTTTCAAATA
ATTCAGTGAAATGCACGTGTGCCTACATTTTTAACATTACAAAGTAAACCTAAGATTAGCCTGACATTAAGGGGTATCCT
AAGTGAAATCTGTCCTTTCTAAATCATTAAATTAATTAATTTAAATAGTGGCTGACTAATAAGTGTTCTTTTATTTCATT
ATTATTTCCTTCGTTTCATATTATTTGAACTTTGTTAACCTGATCGACACCCCCTATGATATTATTTACTAATGAAAAAA
AAGTAAAAAAAAAAAAAAACCTCTTTTGTTTGCTAAAATTGAAAATAGGGATCAATTAAAATGAAATAGAGGGAGTAGTA
TATTTAAAATTGAAAATATGCCTTCAACAACATTTTCAATATAATCTCATAGGTAGAGTCTAAAAAGGAGGTATTCAAAC
ATGGGCACCGTGTAAGTTTTGAGTTTATCTTTGTCGTTGTGCTACAAGTCTTCATTGATTTAAGGGTGTTCAAAATATTA
TATACACCAATATAAAGTAAGATTTGACATATATATAATATATATAATATGATTTCCCAACGAAAGATGTCCAGCTGGAT
ATCTTGATACCATCGTAGTTCCTCCCCTAAAAAAAATAGTGTAGCAAACCTTATCAGAACGTGAACTCAGAGAATAGGGG
TATACAAGTGAACCACCTAGAATTGATCCATGTCCGCTAAACTAAAGAAAGGAGTCCTTTACCAAGTAAGCTAGACAACC
TTACCCGCCTCAACCGATCTTAGCTCGGACATGCCAACAACCAATACTTACTCTTTTCCCTGTGACAGCTAATAAAAACT
AATACGGCCCCTTCTCAAAAGAGACTGCCCTTAGGACTTACTATCTTTGTTTATGAGATAGAGGTAATATTTCCTATATA
GACCCCATTAAAAAGTCATTTTCCCAAATAGATTTGAAATAAATACAAAAAGAAAAGCTATGATAAAAATATTGAAGAAA
AGAAAATTAGTAAAAATAACCAAAACAAAGAAAAACAATAGTAATAATTAAGAGAATGGAAGAACAAAATAATGCTATAA
TAATAATAATAGACGGATGAGGAGGGAAAAACACTCAATTACCTATTAATTAACCATCGTTAATTTTCATATTGTCTTGT
CTAAAATTATATACTCGATGAGTTTCAAATTTTAAGACGGATGAGGAGAGAAAAAAGCTCAATTACCTATTAATTAACCA
TCTATTGTAATCGTTAATTTTCATATTTTTCTGTCTAGAATCATATACTCGATGAGTTAAAAAATTTGTATGTCATATCC
CTTTAAAGAAAAATTAATTTAAATAGTAGCTGACTAAGTAGATTTTAAATTTAAAAAATTCCTCCAAATTTCACCGACAA
AGATAGTTACTGCCACTTTGGCTACTTGTATGATATAATACAATTTTTTATCTTATAATAAAAATATTTTTGTCTTTTTT
TGTTTTATTAATTTCTATTATATTATTGTAATATCTATGGATATGAACGAATTGCCAGCAATTGTCCTACAGAAAATTGG
ACACACTTGTCAGTGACCTTATCAATATCATAGGGACTTTATTTTATGGATATGAACAAATTACTTTTAAATAATGTCTT
TCCAACTTTTTAAAAATATATATGTCAAAATAGAATGATTCATTTTCAAAGGTGTAATGCTTAATTAGACTTAGTTTTTG
AGTTCCATAATTTAAAAGATATTTCAAACTATATTTCTTTCTAATTGTTTTCCTTTACTATTTTGGTTTCACAGTGGATT
GAACAGATTGTATTTGTTTTTTTACTATTAATAAGAACATGCTACAGTTAAAATTTTGGTTGGCAAATAATGCACTAGTA
ACTTCTAAAAATCACTATTTCCCCAAAAAAATGTTTAGTAGTTATTTTTATAAATATTGATTAAATCGTTGAGAAAAAAT
AGTAGTGTTTTTAAACGAAAAAACTATATAGAAAGGATCTAAGTATTTCAGTGAGAATATATTTTTTCATTGTACGTTTT
TTCAATGAGTTGGTTCGATAAAAGGATGTGAAACTCATATTTTTTATAATATAAATTTCTCATTGATTTGTGGTGAAAAA
AAATGCTAGTTTCTACTAATGAGAGTTCCTTAAAAATAAAGTTGTGTAGTGTTAGGAGGTAAATACCTCCTAGACATACG
TCTGGGGCTCAAATACTAAAAATAGAAAGTTTTTTTTTTTTTTTTGATAGAAAACACTTATTTTTATCTTATTTTCTATA
AATCTAAATTAATTGAAGTTCAATATAAGTCGAGTGCAAAAAAAAAAAAAAAACATCCAAGTACATATACATTTTCTTTT
TAGAGTTTAACTTAAATACATTATACGAAAATAATTTTTACAATATTAAATTCTACAAATTAAATATAAGTAACAGTTTT
TGCATATAGTTTTGCATGATCATTTCTTGGTTACTAATTCATTTTATTATGAATAATTACTTATAATTAATTTTTTTTTA
ACCTAGAAATGAGAATGAGAATGTAAAAGGAGTTGGTTATGGGATCATGGGCTTACTTCAATATGCACTGTTTTAGAGAA
ACAATTAATATTGAGATTAACGAGGAACAAATAAAATGAACTAAATTCACTCACATTAATCATAATTATTTTAGCTAAAT
CAATGACCTTTTCATTAAAGTATGTTAACTTAACCGTTTGACTCATCATTAGCAAGATTAATTATCATATACACATATAG
TAACCAAATATGTGTCTAATTTATGTTTATCTTGTTAATTAGAGTATTATTTTTCTATTTATTTTGAATCTCGAGTCAAA
TACATTGAACATGACACAATAAACTAATGCGCTCTCTCAGTTTCAATTTATGTAGCACAGTTAAAATTTCTAAACTTTGA
TCTTGAATTCAGATATAAAAACTTAATTTTTTTTAAAGATGAAGTTTATATATATTTAAAAGTTATATAAAAAGTACTAT
AAATTATAATAACTAACAAACTTAAAATATGTAAAAGACATATAAGCAAATTTCACTAAAAATATACTTGATTGATTCTC
GAAATTTCAGTTATGCCACATAAATTAAGACGAAATTAAAGGAGTATTTTTTTAAATTATTATCTAGATAAGAGTAGACT
AAATTCGAATACTTAAATCTTTTTTCTACTATTTATTTAAGCTTGGGATTCTTTGATAAAGGGAAAGAAAAAGTGTCTCT
AATTTGAAATTTGCTTAATTTAAGGTTTCATAACTATCAACTACCACCATGGGCAACGGGCAGCCTGACCGAACGTCGCC
TTAATTTGAAAGTTCACATTTTGCGTACGTACAAGTTTTACTTGAAAAGTATTTAAATATGTGACTGAAAATTAAGGAGA
CGTTCGGATAGGTTGCCCTTAGTATTAATTACTTATTTTTTAAAATTATTTTTTAAAATTTATGAGTAATAATAATCAAT
ATGAATATTGTGGTAAAATACGTATATCAATCATTGAATCTTTAAGAAGCATACAAAATCACCAAAGAGGACAAGTAAAT
TAAAAGTGAACAGAGGGAGTACTAACAATTTAGGGGTCGTTTGATGTGAATGATAACATTCAATAATTTTGGGATTAAAT
TATAGTGTCATTTAATTTGTTGTTTAGTTGGCAAGTCTGAGATAACTTATCACGGGATAAATAAATAGTACCGAGATAAG
TTATCCCTCCCTTTGGGTGGTATATTAATTCCAGAATAAAATAAGTAAATGACAAAGATATTTTGCCTTTAAAAATTTTT
TATACATCACTTTCACACACATGAAGGGCATTTTTCTAAACAAATAAGTGGTTCTTAAAATTTATGAAAAACATGTTATT
TTTAGTACAACAAATCAAACACTCAATAAAAAATATTTTCTGCATAACTTATCACATCATAGCTAATTTCATCATAACTT
ATTCCAACATAATTTATTCCAACATAATTTATTCCATCATAACTTGTATTCAAACCAAACGGCTACTTGCTGGCAAAGGG
GCGATTTATTAGGGTGTATTTGTATGAAGGATTTTTATTTTTTCTTAGAAATTGCTTTCTATTTTTTTTTTCTATTTGAT
TGGCCAATAGTTATGAAAAATATTTTCTTTATAAAAAGTTTACCAAAATAAGAAAAATAACTTTTTTAATGAAAATAGAA
AAAATAAGTTTAATAAGCGATATTTTTTTCTTTCTGCAGTATAACACCCTCCGCATTGCTGCCACCTCTACCACCTCAAA
CTCCTATTATCACTCTCATCATTATAGTATTTGTTTAGATTATATATAAATATTTTCCGTGGAAATCATTTTTCTTTCAT
TGTACCAAACACACCTTTAATAATCAATCACCACCTTGGGCAACGGGCAGTCTGCCCGAATCTTTCCATAATCAATATAT
AAAACCCTAATCAAAATCACATGTAAATAAATTCAAATTCCCTTTTATCTCCTTCAACACAAGTATAGTGCAAGTTTTCC
TTTTTACTTGTTCTTTCCTTTTCTTGAGTACTTAGTGTTCCTAAAAAAGATAATTTCCTTCCAAAGAGGTATCCCACTAC
TCTTTTCTTTACTTTTTCAGTCAAAAAATTTAAGTGTCTCTTTATAAAGTATAGTTTTCCCAATCTTTATATATATATAT
ATTAGTGGTGGTAGTTGTGCTCTAACTAAAGCACTACTATAGTTATATACAACTTCCCTTTGTGTCCAAACTCTAGTACA
AATCCACCCTTCATCTACGTTTATGATCTCGTATATTTAATTATCAAATTCTCCCCTTCATGATCTATTCGTATATTTTG
CTTCTCTGACATCTTACTGAGTTTCGTTCTACCTCTAATCGAATATCATTTTCATACAAATATACCCTCCAATGGGTCCT
TCTAGTACTAGTAGAACAAGAAGTACAAGAAATTCAACAACAACAACAACAAGAACAAGAACAACAACAACAAGAAGTCT
ACAAAAGAAGCAACAAGAGAAGAAAAGGAAGAAAAATAAAGAAGAGATGATTAAATCATCATCTATTATTAATTCTTCTT
GCAAATCTCCAAGTAAAGAATCAACAAATTCATTGAAGAGATCATCATCATCATTATCATTATCATATGATGATGAAATT
GAGAATAATAATAATATTTGTTCAACTCCAAGAGCTGAAAGATTTCGAATTCCAGAAATAAAAACATGTCCACCAGCACC
AAAAAAGAGAAGAATAAATATTGATTCAACATCATCATCATCATGTCATTCATTGAGAAGAAATCCAGTTACTTTTTTTG
CTCCACCAGATTTAGACATATTTTTCTTCTTAGCACTTGGTGATATTCCAGTTTGAATTAAAGTTTGTGTAGTAATCATC
ATAATACTTGTAATATGGAAGAAAAAAAAAAGATATCAACTTTATGTTGATTACTTTTTAGTTTTTTTTTTATCTTGGTT
TTCGTATGGTCTAAGAAGTATGTAACTTTGGTTAGATCAAATATGGTAAGAATTTTGAGTTTTAATTATTTTTGAGTGAC
TCTAGTGTCTAGCTAGGTAGCACCTAGGTTTTTTTATTTTTTAAATCCTTTGTGCTAATTATCAGTTTGGTATTGTTTTG
TTTGTTTTTTTTGTAATGCAAGGCATGCTAATGAATAGTTAAATATAGTTATGGTTTTGTACTATATTTATTTATTTGTT
ATGGTTTTGTTCTTTTTATAATTATGTAAGTTTATGGTAATTAATTAGTCAAATATATAAAGTTAATTATGGTGGTACTA
CCTTTATTTTAATTTGTTGTTGAATCATGTATTGCTGACTTTTTTTGGGGTTTTAAAAAAAGTGGAATTATAATTGTGTG
TGTATGAATATGGTTTTTACTAGAAGCCTAGGATTCTCTACTTTTTGTTGTAAAGTCAGCCAAGAACATAAAGGGGCCGT
TTACCTTTACCAATTTCTTATAATATTGAATATAATTGTAGTTTTCAAAATGTTTAAAAAGTCAAGTTAAAATGAAGTAA
TTTCATATATTTTGTTTTAATTTATACACAATAAGTTAAATCCATATGATAATAGTAGTGCAATTTTCCTACATATATAC
AACCCTTACTATTATATAGCGGGGATTTACTCAATACGCATAAAGTGCTCACTGCATAATATTTATCCGACTGACAAAAA
TTGTGATAGAAATTATAGCGGCCATGAGTTAAAAAATAATTTTAAAAATTGACTTTTAATGTACAAATTTTATCTTCTAG
CCTCAGCCTCTAGGGTCCCAAAAAAAAAAGAGGGGCAAATTACTGTAAATTACTACTAGAGAATAAATAAACTAACGATA
GATAAATTTTCTAGCTAAATAATAAAAATTTCATGTTAATTTCTTTAGCTGTAGACAATTTGCTAGGAGCATTTTAGCGA
CGAATTAGCTAGAGATTATCGATAAATTTTGTAGCTAATTTCATATTTTAAAAAAAAATTCAATTTGCTTAGAAGCATTT
TAGCCACGAATTAGTTAGAGATTATCGATAAATTTCGTAGCTAATTTCATATTTTCTAGCAAGAATATAATTAATGATAT
CTTATTACTACTTTCAAATTAAATAAAAAATCCTTTTCAGATCTTTATATATAAAAATAAATTTTCTTAAAAATAATAAA
ATAATAATATATATATAAGAAAATATAAAACAAAAAATAAATAAATTTTAAGAATTACAAAATCAAATCTCTCGAGTAAA
TTGAAGGTGTTAAGACAGGAAATGAGAAGAATATTGGTACAGTTAAAGGTCTGTCCAAAATCCAAAAGGCACACTATTTC
TTCTGTGAATTTCATCATCTATTTTTTTTTTTGAAATACGTACCCCATAGCATATGCACGATTTTAATTTGAGTAGTCAG
TCCATTATTATCACAAAAAACTAAGGTTTTACATATTTTTCAAATTAATATTTATTTTACATTATTTTCGAACAATATTG
ATTCATTATATATATGCATATTAAAGTTTGTCTCTGATTATATTGTAGGATCGAATGTGCCTCTACCGTTACTAAAATAT
ACAAACATACCCTTCTTTTAAAAAAAATTACATGTTGCTTGACATTAAAGTCATGAGGTGAATGTCATGTGGTATGCCAT
CTGAATACCATATTTTAACTATTTTTAGAACAAAGTAATAAATTTGGATATGATGAGTTAATTTTTTCTTTATTATATAT
ATAACTAAATGCTTTAGGGCAATCTTTTAAAAGATTTACATAAAAAGGTCTCTTACCAGAATCACTTTTAGAGGTAAAAA
TAAATACTTCTTAGGTAAGGTATCTCATAATATAAATATTTGTTTTTAGATGCTATATATATATTTTCTTGAAATTAACT
TCTTTATTTGGCACATGATTTAGGAGACAACATATATAAAAAAGGAACTGTGAAAGAAAACTGAATTAATTGGCTCTTTA
TCTTCGTTAAAGTACTTTTAATCAAATCAGAAGAGTAGCTAGGAATCAAAATGTTCCATATTCAACATTTTGATCAAAGC
AATTCTTTCAATCTTTATTGGTCCTACCATTAATTATGAATCCTTTATAATTCTAAAATTATCAATTCAAATATAATATT
TATCAAAACTTACTTTTTATGATATTTAAATTCCACGTTCAAGAATATTGACACCTTGTTATCTACCTCCATTCCACTCC
TATTGGCCTATAAATCAGCCTATCGTCAAAATTAATCGACTTGAAAGTGAATTTATTATGCTTAATACTATATGTAGTGA
TTTAAAGAAATTCTGTATTTTCATAATATAAGGTGATATTACTTGCGCAAAATCCTATCTACACCAGTAAGTTATGGTAT
ATATGCTTCTTAATTAGAGACAAATTGACAAAATATTAGTGTAAGTTTAGATCTAATTAAATAAGCTCATCACCATGAAT
TTATACCACAAGATTTTGGAAGTAAAAATACAAGAAAAGAATAATTATTTTTCTTTTCTTATTTCACTACAACAAATTCG
ATTATCAGGGACAAATAATTTCGTTATTTATAAATCATATTTCGTCACTAAAAATCTTGTGAGATGAAAAATAATTCGTC
AATCAATCGTCACGAAATGTGTGTCGCTAAAAGTATACAAAGACCATTTAGTGCTTCGTCGCTAAAAGTATTATATTAAC
TACAAAATGAAAAATTGTCCCCAAATGCTTAAGCATTTGTGACAAATTTATTTATCGTAAAAAGTAGATTTGTTTGTAGT
TAATAGTATGCTTTGTCATTAAAAAGGTTATTACTACCGACAAAATTATATCATCGCTAATTATTTTAATTCAATCAGTG
ACGACATCAATTGTCTCTAAAGTTATATGTATTTCGTAATTGAACAAAATCTTATTTCGTCACTAATGACTACATTTTAT
ACACAAAAAAGTATTTTGTTCTTAAATGTATTAATTGGGGGTAAATTTATTATTATCATAAAGGTTAATTTTCCTATTAT
TTATCTCCCATCTCAATTTTTTTAACCCCTCCCACATTATGCATTCTTGGGGATTCGAACTCACAACCTTAAAGTTGGAA
GTGAGGAGTGCTTACCATCCGATCAACTCTCTCTTGTCTCTCATTTTTATTTTATTTTTAACTTCATTCACTTCTTTCAA
ATTTAACTTCTATAGAAATAATATATTATATGATTATTTATACACATACACAAATGAATGAAATTTACCACCCACAATTC
ATTCAAATGTATATTATATTTTAATTAAATTGTATATTTTTCAAAATATCTTTAAATATATTCAGTACGATTCTGTCATT
TTATTTATTTATTTTGATAAATTTTAAAAATTATTCAGTACAATTATAAATTTATAAAAAGTTAAATTTTCAATCTTATT
TAAAAAATTGAATTATTGGTTCAATTCGATCAGTAAATCAATTGTTTTGAAAAAAAACATTGATACCCATAACTATAGTA
CTTCATCATAATATATTTGAAATTCTAGTTGGTTCATTTCTTTCATTTGTGCTTTCAATTTTTAGTTTATTTCAATTTTC
ACACTGATGGAAAAAGTTAATAGAAATTCATGAAATAATTCGCACCTTTGCAAAGTCTAAATTTGTAAGTCGATGTTATC
TCTGTATAGTTGCTCTACGTATGTATGTGGAATTACTATTAAATATGTACATATTTTTAGACAGAAGCAAATAGATCGAC
TTAGTCTATTCAGTCTACCAATCACAAATCAATAGACACGCACAAAAATTAGCACCAAGACTTGAGATTTTTTTTTATTG
TCTTTATTGATGAAAGTGTATGAAATAAAAAGTTAAAGTGTTAAACCAACAAATATTAGTGATCTAGTTGTACAACCGTA
TCCCACTCACAATACTTATAACCTGGATTGTATTTTTCAAATGATGCATTTTATAATTGCGTAATTTAAGAAAATTGATG
AATTGAACTTTTTCATTTTTACAAAATCGATCAAATTCATTGGTTTTAATATTTTCCCTCGCCAATTAACGAATGGACTC
TATCTATTTCTATGAAACACTTGTATTATTCTTTTTGTAAGTTGTCACTTGTAATTATGAACAATTGTAGACAAAAAAAA
TTGTATTTATCTATGAATTTTTTCAGAGCAAATAGTTAAATTATTCACTACAAATTTTAAGTTGCCGATATTTAACACCT
TACATATTTTGTGACAATTTCTTTGTTGTCACTAAATCTGAGATTGATTAGAGACAATAAAATCTTTGTCACCAATTATT
TATATTAGTTACGAAAATAAATGTCATAATTAAATCTAATTTTTTATAGCTAAAACTTATAATATTTAACTACGAACTCT
AATTTGTCGATATTGTAACAACATATTTTTTTAGATGAAATTTTTTTGTGTCCAAAAATTAGTAAATTTTAAGACAAAAA
ATAATTTGTCATGAATTAGATACATTATTAGTGACTAAATAATGTGTCATCGATAACTTTAAATTCATGACTAACACTAA
TTAATAAATGGCGCCAATTAATTTTTTGGTGGGAAACTTTAGTGGACAAAACTTTGCTACGGATTTTTATATTTTACCTC
TTATAAAAGGATAAAAAAATATAATTTGAGAAATTGATCCAAAATCCAAATGTAACTAGATATATATAACTCATGAAGTT
AAAAAGTTAAATAACTAATAACATGAGGAAATAAGAAATTATAGAACAAAAAGAATCATTGTAGTAACTAATAGGCGAGT
TGATATACTCCCTCCGTTATAATTTAAGTGACATTATAAAAATTGTAGATTAAAATATTTTTTAATTTTTTTGTGTAATT
ATAAATTCTTTTTAATTATAAAAAAAATACTTTTTATACGAAATAATTTTTTTTTTATATCATACCAATTATTGAGACGG
AAAAAATATTAAATAATTAGAAAAGGATATGATTGTGTCAGATTTGTGGGTATCTGTGTGTCTGAGCTTAGCCAACATTA
TTTAAGGGAATCCAATGAGAATTGCTCGTGCGGCTTGTGATCATTGTTATTCCCTAAGAGAATCATATTTATTTTATGCT
TTCATATTTTATTTTTTAAATTTTTTCTTATAAATATGTGTTCGATTAATTTATGCATAACTCAACTATTCAATTGATGT
AAAAGTATTTAAAAGGAGATATTTTCACTATAAGAAATTAGATTTGTATAGATAGTTGCTTAGTGAAAGGGAAAAAATTC
GATCGTTATAAATATAATTATAGTGATTAGACTATTTTTTTCCAATTGTTGACTTTTAATGTGTATTGATTGAATTTCAT
GTTGTTAATAAAGGGATTTTAAAGATCGAATTTCTAATCCGATCGGTAACTTTTAATGTTAGAACTTTTAGGGATCAATT
TTTTGTCGATTGTTGTTATTGACTAAGAACGACTGAATTAAGATTTTTAATGACAATTTTCTCTTGCTAAAAGTCTTTTT
TTTTACAATGTTAAAACTTGTGATGTAAATTTTTGTGACTATAAATTAATGATCTCATTAAAGATAAAATGAGAAGTTTA
ATTTAAACGTTGACTAAATACATAAAAAAAAATTGCTTTTGAAATTGACTAAAATAACAATAATTATGACAGTCATATAA
ATTGAGTCAGAGTGAGATAATATATTTTTTACTAATATAAATATTAAGTAATTCTATGCCTCAAGAATTAGACAGATAAA
GAAAAATTGTTCTTGGTCTTTATTGAGTTTTACTAAAACTTGATTTTTTAAATATAATTTTATTCACTTTATTATTATAT
CATGAATTCATGATACATAAAAGGATCATGACTACAACTTGATGGAAATTTATAATTTCCTTGTTATTATGTTATGCATG
TAATCATTTATCAAGTTTGATGATAGAAAATGGACTAGTGCATATATATATTAAGACCAAATAATTGTTTTTGCTGATCT
GCCATCACACAAGACTATATTCTATTCAGGTGCTTTGAATCATATGTGAGTTCTCATCATAACAAGATTGTGTTTTGGAA
TATTTTAATTAATACATTTGAACATTACTATAAATTTATACTTTTATTAATACACTTATAATACATTATATATTATACAT
TATGTCGGTTTTTTTATCAAGCAAGTATAATACATTTTAAAACACTTATAATGCATTTATATTGTATGCATAATTCATTT
TTAATACATAGTAAAGATTTATCATAGTATTGATATGTATGCTATTAATGGTAATAAATAAAAATTATCACTAAAACAAG
TAATTATTTATTGAAAAAATACTCACCCAAGTAATTTTTTCTAATATAAATAGTGGTAGATTTTACTAAAGAAGAACATG
GATGAACTTGTTTTTCTTTTTGTTGCATAAAATTAGATCTGGAACCTCCCTCTTTTTTTGCCCTTCATTATTCTAAGAAG
AAGAGGAACATGTGATAACACTCAACTACACACCATATAAATCGATGTATAGGCGGTCACTAGCAATATATAATCCAACA
AGAAGTTGTGGTCGATCCCACATGAAATGATCGATAATAATTCACCTTACGATGTAATCTATCGTACTAGACTTTTGTAT
GTTTAGTCGCTTTGGACATAAATATGAATAAAAGACATTTTAATTAACAATTTGAAGATGGCTAACAAGATGTCAACAAG
TTTAATTGAATGGCAGACTTAGAACAAAAGAGTTTTCACAAATAATGGAGAAATTTGGGAATGTGCGTAACTGAATGCTA
ATTTCACATAGTGGGTTAATATAATTGCCCCAAATAGTTCATTATCAATGGCTAGACTAGGTTAACGATTATGGCAATTA
TTTATCAATCAATCATCATAATTCATGCGAGGTCTATCAAACCCCGACATGTATAACTTTAAGAATTAATCCATAACCAT
AAATCAGTCAAACTTTATCAAGCTAAGACAATGACATGAATTGAATAAAGAGATTATCAGCTAATTATTCCACTCTAATA
ATCTCTCACAAGCAATACAAGAGAACTAAGCTAGGAAAGAGTTTGCAACCTCAAATCATAAATTATTAAACCATGAAGAA
ACAATTGATGAATCCACATCTAATCAACATTATATTAAACAATAACATAAACTCACAAGCTAATTAAGCATTCATTACAT
GAGCATACCCCTAACATTATAAAATTTTGGTCAATCATACTGAAATTAAAAAGTAATTTATCAAAATGGTTCTCCATAAT
AGCTAATTGGATGAAAAACAATGAGAATACAATTTTCCAATTTTTTTCCAAGCCCAAAAATCTCAAGTACTAGCAAAATC
TCCAAAGTATAGAAGCTTCCAAAGTTCAAAAGATATTCAGAAGTGTAAAAGTCTTTCTCTCTCGATCTCTACAAAAAAAG
ATCTATCTATACATTTTCAAATTTTATCACTAAATTGCCCCTCGAGGTTGATTCAGCGACTTAAGTCAAGCTCGCCGAAT
CGATTGGTGAGACATCAAATGATAGTCTCCATCACCAAATCACCCTTTCAGAAAAAGTCCCAGCCTTAAAGGTTAAGTGG
ACTTTGACGAGCTCGTTGGAGTTTACCGAGTTGATTCGGTGAGTCGTTGATTGTAATTCTTCATCGCCAAATTGACTTGA
CTTTTTTAGCAGAACTCTCTGATCTTTTTGGCGAGCTTGGGCTCACTCAACAATCCTCTGAGTGACTTTAGCGAGCTTCA
GTCTCGCCCATTTCCTCATTTTTCACATACTTAACTTTCTTTGCTTCGATTTTCTTCTCGTTTTGTCCATGAGCTCTCAT
AGCTAAAATTCAAGAAAAATTGTATTAGAAATAGACATAAACAAGCATTGAGGACGTGATTTGGTAAACTCGAAGCCTAA
AATGAATCCAAAATTTCTGACTCATCAACACCTCTAACTTAAACTTTTGTTTTTCCTCAAGTAAATCATGAGATCAACCA
GTTCAACAAAGATGTCTACACACAGTGCTTCTTGAGAGTTTAACATGCACGTGCTAACACATGGCTATTTTCAGGATATG
CAACTTTCAATTATGCATAAAAAATCTCAAATTGTGACTAGTCATTATCAATCAATGAAAATGCTCACAAAAGCTAATTA
AGATGCAAAGTTATGCTTAACAAAGGTGTCTAATTGGTGCCCTCACATCAAGAACAATTTCATTCTCTCACAAACCATAA
GCAAGATATGAATTTTAGGAATTAACACAAACTCTCACACTCACTAAGAGAAGAACATGCATGCTTCTACCCATATATGC
TTGCCCATATTTTCCAAATGAACAATCACTTGGTTCTTGCGAGATCATGAAGGTCTTTCAAGGCTTGCAATGAGACTGAT
GTGCACGATAGGGCAATTTTGGTTCATAGTGACTCAATCTTCTTGAATCATTCATACGACCTTACTTCTTTTCCATTTTT
TTCTTCACTTTGAAAATGACATCTCACTCGACTTCCTTTCTTGGCATTTTTTTCTTGACTTAGCTCATTTGAAACCCTTT
TTATTCAACTATTCACTACAATCACCATTCGTATTAAACAAAACAAACAAAACACTTTTTTATAAAAGTGGAAAGGTTCC
ATCTCTTTGCTACAACGACTCTTTGAATGTGATTCAAAGTGTTTTTACTCAAGCTACTTTCTCCTTCACTCTTCTCTTTC
CTTACCACACCTCCAACTTAGGCTTTTAGCCTGAGTTGACTATTTAATCACAAATAAATGCTTCAAAATGGTTTTAGGTG
TGGAAAAACGAGGTAATGGTTTAGGTCCTGAGGTTTACTTCATACCAAAGAAAGGTTCATGCTCAAATGGTGCAAAATCA
GTGCATACCCTTAAAAGGTGGTCACAACAAAGGTTCAATCGATAGGTTTACTCTCAAGAACAATTCCTAAGATCACTTCT
TACATTACCAATATTAATCAACATGACTAACAAACAACTTTAGGTATTCACAATCCATGAATTTCAAGTAATCCTCACCA
CAAATAAAACTCAAACACAATTATCGATCGAACACAACTCTACAACTTATCTTGCTGCAACAATCATCACAAGTCTTAGC
TTACGAGGCTAGCGGGCCAAATGAGGCTGGGCTAAAAAGCCTCGTTCCTAAATAGGCAGAAAAAACTAATCCCAACCCCA
TTTAATTCAAGGGTTGGGTTGGGCCGGCCTAGCGAGCCAAGCCCATTTTGACAGCTCTATATGTCAGTCACATCTAAGTC
CTCAACATTACTCTCGAAAGTCTTGGAGTTGTCATCATCAACTGCATGCTCAACAACAATTGTACGCCCAACACTACTAG
TCACAATGGCCGGAGGAATCTCAGTCACAGGACCCTCGGGGATGGTAACATCTCTCCACAACATATATATATCGGTGGAG
TTCAGCTCATCCACGTCCTTTCTCAACCTAATAACATTAGCCTTTAAGGCAATCAACTCATCTGAACTACTCTCGGCCTT
CTTGCGCTCTTCAAACGAGTGGTAAGAGTGTCTAGTATTAATCCATAGGTAGCCAAGAGCGCACGTTATCCTGTTATCTC
AGCCCAAATAGGTGCAAGGACATCCTGAATGTCTTGTGGGAACATGGAGGGGATAACGACCTCAAACTTAGAGGCTCTCA
CGTCCGCCGACTTGGAAATTGTGCACATTTAGTATATGGTAGAGTTAGTTAAAAGAGGGACATGAAGTAAAAAGAAGTAA
AATAATAGAAGGAGCGACAAATCTACCTAAAGCTTCAACAGTCGGAGCGGGGCCTACAAGATCAGCCCGTAGAGACTCTA
TTTCAACCACGGGACAAACGTCAACTGGCGCCTTCTTATTTCGATTGTCCTTATCCGTAGAGTACTTGGCCTCAATCAGA
CAAAATTAACAAGTAGAACCTAGAGTGACCTCAACATCTAACTTCTCTACAAAAAGTACCTCTACTTTACGACACAAAGA
AGTGATCAACCCAAGAAAAGGCAATGAAGTTTGATTTTGCTTGCCCTCAAGGTTATCATCGGCCCAATGATCGCCCCTAG
TTTTAGATGCCCTCAATCAATGATACACCTCAATAATGTCGTCTTTGGATAACAGAGAATCGACTCATTTTTGGGATGAC
ATCAATGAGTTGGTGATGAAGTCAAACCAATACCTCTCAACTATGTTGAAGCCCTTCTTTTTAATAATCACTCCCTTTTT
AATCCACGGGGGCGTAACATCTGTCAATAATAGGGCATGCCACCCCTTCAAATTATCTAGAGAACTCAACATCTTTTCAA
TCAAAGTGTGGCGACTCCTCATTATGCAATCAAGAGCGTCATTGATGTTAGTCTCTCAATACTTCACCAATTTATTTCAC
ACCTCCACAACGTTAATAGGGTCAAGTTGGACCCCATTTTCTTACCTTTAGGTAGGAACTGTGCATACCCTTCATAAAAC
TTCCTAACCCATGTTGGCACATAGACTCTAGTGAATTTCTTAAAGCGATGGAACTCGATTGTTCTCTATATATCCGGGTA
CCTATCCAGCACACTATCTATGGACAACCTCTTATTTTCTAGAATAGTTCACATCCTAGCAACTTTTAAGCGGTTCATAA
AATGGGGCACAACTATGGGAAACACTCAGACGACAAATTCGGCCATCGAATCACGAATTGTCTTAGATTGTAGTTCGAAT
CTCCTCCTTTTGGTAGGTTGTGCCTCAGGCAACAAGGTATGAACCGGAGTGGTAGAGACATCATCTTCATTATTGTCATT
AGTCCAAGAGTATTATAGAGTGCTAGGACTATCATCATCTTCTTTTGAATCGACAACCTTTTTCTTACCCTTTCCACTCA
CACACGTAGACTTGTATTGAGTAGAATGTGGATTGTCATCCAGCTCACAAATTACAACTCCCTTTGCTTTCTTCCTGGGT
GGAGGATCATTAGGAGTGATATTCTTGTGGACTGAAACTTTAGGATGAGCCAAACATGTAGAACAAAGCGCACAAGAACA
TATTTCGGGTGAAGGGGTAGTAAGAAAATAAGCCGAAAAAAATTAGAGAATTTTTGCTAATGGTGCTCACTGAAAACATC
AGAGGCTTCCCTGCAAAAAAAGAAGAAGGGAGATTCGGCGATGAAAAATGTAACTCAGAGACTCACCGGATGACTTCGGC
GAGCTGAAGGTGTCACCCCCGAGTCTACACCCTGGACGTGACCGGCACTCGGAACCATCGTTGGCCCCAAGCGGACCCTT
GGCTTGTCTTACTTAACTCAGCAGAAGACTTAACTCAACATAATAAACTCAATGCAATAGTTTAAATGATAACATCTTAG
CCAAAATGGCAACTTATGTCTCAAACAAAGTATCTGCAAATACATATATGAGAGACTCAATACTAACTGTCTGACTGTCT
ATGAAGTCTCTAGAATACTGAGATGGATGTTGGGACAGACCCCACAACATCCTAATAGAGCAAAACTAGGAAAGCGAAAT
AATAGAGTTCTCCGTAATGCAAGGAGGCTCACCACTGACTCTGGAGTGCTCAACTGGATCAATGGCGTGCTGGATGCTAA
TCCTGGTTACCTGTGTCTGCATCATAATAAGATGCAGGCCAAATGGCATGAGTACATTGAATGTATGAGTATGCGAGTTG
GAAAGCTAAACAACAACTTAAGCTTGAAAGGAGTACAAAGGAACACTTACCTTGGCTCTGTTTAACTCATGAACAATTGA
ACTCAATATAAAGCAGTAAGACACATGCAATATATATAAAGCTTGTAAAACAGTGTAAACAACTTAGTTTGTTAAAGATA
AAGTAATAACAAACTCAACTTTACTTAAATGTAAAAGTAATATAACTTTTGTGGGAGATTCTCTAACCGACAACCACTAC
TATGAGCCTAAGTGGTGATACAACGTCTTGCCCACGCTGCCAGAACTGTCCTATACTTTGCCGTCATATAGAACGCTTAA
CTTAGTAGATCCACTAGTCTATGCTAAAAGCATCTTAAGGAGTCATCTAAAAAGTATGATCCTTTACTACCTATGATGAC
TACATGGTTTATGGAGACTTGAGTTAATATGAACTCGCATCCCCATATCGGTGCTCAATACTACTCTCCCAAAATATACT
TAGCTCATATGTTTGTAAAAACAAAACTCTTTCTTTGAATTGAGATAATTACTCAAAACTTAGCTTAAAAGCTCTCTTGG
AATCGATGTTCCCTTTCTTGCTCAAATGTGAAAACATTTATAAACTCTTTGGAAATACTTAGTCCCCTAATAACTTTTGA
GAAATGAACTCAACTCTTTTCTCTTTACTCTTTACTTTACTTGAAACTTGAGCCTTAAAACGAAGTTTAAACGTTTAATA
AGGACTCTTGAAAACTTTAAGAAACTTTGCTTTGACTTGCTTTTTAACTTCTAGACTTGACTCTTAACTTCTTTAACTTT
GATCTTAACTTTCCTTGAATTGGATTATGGATTCAAGGTTCATGATCTCATGTTTACGGATGATTTCATGATGTTTAGAT
GTACCTTAGAGTGTTGGAAACAACTAGAAAACATAGATATATCGCTTAGGAACAAGTACGAAAAGGTGGGGAACGAATAC
GGAGAATTGGTGTCCGTGGCGCTCTGAGAGGCGCGGGGCGCCAGCCCTCAAACTTCAGAGAAGTCTGGCTGGAGCTCTGG
CTGGCGCGACACGCCAGAGGCCAAACTTCAGAGAAGTTTTTGTGGCGCTCTGGCAGGCGCGGCGCTCCAGCCCTTTTACC
CAGCGACTTCCGACTTTTCTCTTCCCTTCTTCCTCTCTAAACCTTCCAAACTTCCATAGTTCCTTCCCCAAACACTTAGT
ATCAATTGTACCCTCAATATACAACCAATATAACTTGAAAAACAACTCGGAAACATGAATCAACTCACCCCCAAGCATCA
ACAATTCAACTAACAAGAATTCTACAATTTGTTCTTCAAGAACCTTACTTCTTCAACATGTAAACAACTCAAAACAATTG
GATTGAAACAAGTTGGTGTGTGGGTGAACTAACCCAACACTAAAAGATCTCACATACCTTAATAGGGATCACCCCCGATG
AATTCCACTCCAAACGCTTGACATTCTTGGCGAAATCTTGGCTTTTCTCCCGTTCTTTCTTCTTTTCTCTTTTCTAAAAG
CCCTAAGCGTATTTCTCAATTCTCCAAACTGACTAAGTCATGTTTTTACCCCAATAAATCCCTAAAAATGAATTAGGAAA
TTAATTAGAGAAAATACTACTTTGCCCTTCCCTAAATCCGGATTGAGACTTTCCTCAATCCAACAACCCAACTTCCGGAA
GACATATCTCACTCATACGATGTCAAAATCGTGCAATCTCAGCGGCGTTGGAAAGATCTCTCTTCCAACCATATGAAGAG
ATGCTCCTAAATTCTCTTGAGCTAGTAGTTATGGCTGTTTGAAAATTGCCAAAACTCACTTTCTTAACTTAGACAAAATT
TCCAGATTTCCTTATTCTTTCCAAAAATCAATATTTTCATATTTTAAACTCTTTATGAGTTTCTAGGTGCGAGATGTTAC
AGAAGGACCATCGCCAAAATTTTCAGAGGCTCACCTACATAATCAATGCCATTTAGGTGATGGGAAAACCAATCAATGAT
GTGCCGAACTCATTCAGTGAGCTCGATGAAGCTCGCCAACACATGCTTAACATACCACCAACACATCTTTTTTCAATGAT
TTATTTCACACCCAACGATAGGGTCGTCTTAACCCCTAGGCCACTAAAGTCATCGCTTGGGGGGTCCCACTTTTTTAAAA
TTTTTTTACTTATAAATGTTGTTTTTTTAAAAATAAATAAATTATATGTACTATGAGTGTTATGATTTTATCAAGGAAAT
TGCATATGAGATGAACATATAACCTGAATTTCGTAAGAAACAATTTGATGAAAATATTGATAACGAAATCACAAAGTCAG
TAGATCAAGTTATTTTTTCACTTCAAAATAGAATTGAACCAATTGAAGTATATGAAAATATTTTTGATTTCTTATTTAGT
GGTAAATTGAGATCACTAGATGATGAGGATTTTAAAAAGACATTGTCTTAACCTTGAACTTTCTTTAACACATAGTTATT
CTGATATTGATGGTTTAGATTTATTTTTTTGAATTAAAAGTGTTAACAGAAATAATACAAGTAGAAGATAATGATCTAAT
AAAAATACTCAATCAAATAAAAAGACTTAATTCTTTTTCAAATACACGTATTGCTTATAGAATAATGTTAATAGTTCATG
TAATCATTGCCTCAGCCAAAAGAAGTTTTTCAAAAATAAAATTGATTAAATCTTATTTAAGACCAACAATTTCTCAAGAG
AGCTAATTGGATGAATTAGCTATATTATCAGAAAATGAATTATTAAAACAAATCGATTATAAAACAGTAATTAATGACTT
CACATCTAAAAAAACTAGAAAAATAGATTTTAAATAAAAGTATATATGATGAAAATATATATATATTAGGACCCTCTCTT
GAATTTTGCTCTACGCCCCATATCTTGTTAAATCGATCTTGCCCAAACAAGTCAACCCACCCAAACATGATTAATTCTAA
CCTACCCACGATGATTCAACAGCCGGAGTACTCATACTTCCACATTTAATGGTTCAAATTCAATAAGACGACGATTTAGC
CTTAAGAAAGACCTCACTTTATCCACCACTGGGTCAAATCAAGTCGATTGATCAAATTTGGGATTGCCCTTAATAATGAT
AAGTCTTACACATTTAGATGTTGAAAAAATAAAAAAATCTTAACTATTTAACATTCAGATCATAATAATACATTTTAATA
TTCTGATATGTATTCAGATTCAAATATCATAATATTTATGTGTATACATACAAATGTCTTAATCTTATTATAAAAATAAG
TGAGCCTTTAATTACACATATAAGGAAATTTTTAGGATGAATCAATAAGCGTTTTCGATAAAAAAATTCTCCATTCTCAA
AATTTAAACCCAAAATCGTTCATTAATAAAGAGATCTTATCTATCTTACCACCTGGTTAATGGTAGTTGTTTTCTTTCTT
TAATGTGTTAGCTTTTTTATTCCAAGACACATGGATAATTGGAGTGCATGAGTCATGGACCATCATCTCAGGCTTTAATT
CTCTCTTATCAGTTTACCAATCAATTACAATTACAACATTCAAACTCATCAATAACTAGAATCATGACAAAGGATCAAAG
TTAGTTTGCCATTGATCATTAGTTAAAATGGCAAAAGTTGTTCCTTTGTGCATGACTGATATAAAATGATCAGAAAAAGG
GATAAATCATTGTCCCACAAAATAAAAAAGATGAGATGATACAAGGAAAAAACAATGAAACATACCACAAGTGGACTAGC
CAAAGCTTTAACTTTGGGCATGTAAATATACATAAAAAAGGCTTTTTTAGAATTTATGATTACAGACAGAATATGTCATG
AGGGGATTGTACTTAATAATTACATCTTTCTTCTTAATTGATGTACATCCTTCCCTTATCTTCTCTTTCCACATTGTTGT
GGACCCTAAAATTTGTTGGACATATCCACATCTAGCTTGTGTTTCCCTCTAATTGGTTGGGTTTGGGGGGGGGGGGTGAG
GGTCTATTATTGAGTTCATTAAAGATAGAATATAATTGAAGTTTGATTAAGAATATCAAAATTAAATGCAAGAAAGAATA
ATATTGAAGTACAAGTTCAGTGTTATCATCTGATCATATACTTTATTTTGTCTAATTAATGTGACACTCTTTTTTTGTTA
TTTTTTAAAAGAATATTTACTCAATGATATTTAATTTTAAAATAATTATTTTATCATTAAATAAGATAATTTATAACTAT
ATAAATAACTTTGACTTAGTTTAAATTACAAATATAAAAATCTTTCTTTCTATTTTTAACTTTGTATCAATTAAATAGCA
TCACAAAAGTTGAAGCAAATGATACAAAACTTATAACACTGCAATAAATTGACAATTTGTATTATTGTATTTTTAAACTA
CTAGAACAACAATATTATAAATTAAAATATCCCAAAAGTTCAAATGAATTACTATAGTTTTAGTTGAGAGAGAGAGAGAG
AGAGAAAGCTGCTCAATATCTATTCATTTATGCTCATTTTGACTGTTTAAAATTATTACTTCCACTGGTTATAGTAGGCA
GAATAATGGCTAATCAAGAATTCGCATATCAGAAATGAAAATAAGAATGTTGAAATGAATGTGTGAGTGTATTAGATGAT
ATAGGATTAAGAAAGAAGATACTAGGATCAATATGGGAGTGACCTTGTGATGAATACGATAAGAGAAGCAAGATCGAGAT
GGTTCAGACAAATGAAGAGAAAATGTCCTGATGCTCCAGTGAGATGTTGACTATAGAGAGTCTGAGTAGAGGTACATACA
AGCGAAAACGTATTGAAAAGAGGTGAAGACATGATTTGAAACTCACGTGTCTTACTGAAGAGATGACCTGTATAAAAGAG
TACGGAGGACCATGATTAGGGTAAAAGTTAGTAGGTAATAATAACTTTGTTTAGTTTTTCTTTTCAGTTGTATTAGTATT
TTTTTCCTCCTCCTGCTTTCTTATACTTCTTATTACTATTATCTATTGTTTCTTTTGCTTCAGTTATCATACTATTTGTT
GGTGCTACTGATATTTTCTATTGTATTCTTTTCTCGGCTCTTGTTTTGTTATGCTTTATTAGAGCAGATGGTTTATCAAA
AACACTCTCTACCCTTACGAGATAATTATAACGATAAGGCTGCTACACATCATTTTCTCTGTACTCACTTATAAAATTTT
ACTAGATATATTATTACTGTAATTTGTACTTCCACAAGCCAAATTTTTTTTGTGCTTTAGAAAAAATGTCATTCTATTAT
TATGAAATATTAACCAAATTTACTTTCTATTTTATAATTAATGAGTAATTTATATCCATTTTAACAGAAATTTTGACGAC
TTATTAGAAAAAATCACAGATTTAAATTTTTTATTTTCTTAAATATCAGATCCAGTCAAAATACCTAATATAAATTGAGA
GGAGGAAGTACTAAAGAAAAAATGGATAAATTTACACTTTTTTCTCTAACGGATTGGTTCTACCAAAAAGAGAAATAATT
ATAAAATAAATAAATACAAAACTATCAACAAGGACAAAACAAAAACTAAAATCAACAAACAAAAACTGAGTCAAAAAAAT
AAACGCGTTAAATATGATTGTTAAAATTCTTGATTACATGAAGTTTAATAATTGATTGAAAAAAAGTTTGAATGATGTTA
AGCAACTTGATTACTGTATTTGATTGCATAATTCAATTATTAATAATAAAATGTTTTATTTACTTTCGAATTTCCCAAGA
TAAACAAACTCACCCACCCCACCAAACCTCATAACAAATAAATATTATGATTTTTTTAATTTGATTGTTTAACAAGATAA
TTAACGACCAAGGGTTATCGTGGAGTGATAAATACTCCTTCATTTTAATCAGAAGTCTTGGATTCGAGTCATCTTTGTTA
GAGAGTGTTTTATCTCCGATATGAGACTTTCAAGTGCGAATTCAAATTTAATCACTAGTCTTAAATTTTATATATATGTT
AAAGTAACGACACTAAATATGTAAATAATTTCTTAAATTTGGAAGAAATTATTAATTGAATATTAAAATTATCACTAGTT
TTAATTATTCTTTTGAACTTAGCTATTTAATATACTGCACAATTTCATCATAAGAGAGTGAAGTACATATACATGGATTT
GTGGTCCATGTGATTTTTTTAAAAATAAAAAATATATTTGTTTTGTACTTCTTTACATTAATTGATTTTCAAAAAAAAAA
TTCAGATCAAATTACTAAAAACAATATTGGCTAAAACTTCTCTTTTAAGGTAAAAACTGATAATATTTGGCTAAAGATTG
TAAAATTTCAGCCAAATGTTTTTACAAATAATGTCTTGAAAGAAGAAATACATTGTTGAAATAATAACAGTTGAAATAAA
AGTTATTATAATTAAAGTAGAAATTAAAAAAAGAGACAGTTATAATTCTATTATGATGGTTAAAAAACATTTTATTTGAC
TAAAGATAATGAAACTCTTAGTTTTTTTTAGTGACTTTGGCCCAAAAAATTACACAATTAAAAAGGGTGAAAATCATTTT
TACTCTCAAATTTTGCTTTCGAAATCAATCTCATCCCTCAACTTTGAACAACAATTAAATTTCCCCGTTTATCTTAATTA
AGTTTTTAAATATTTATTTTATCCTTTTATCATCAACTTTTTTTTTCTACTTTTTTTGTAAAATCATGATATTTTCTTTT
TTTATTTGGAATCATGTAACAATTTTTTCATAAAAGCACAAACATTTTCTTTTGAATGAAAAAAATGAGAAATACTAATT
AAGTATATAAGTTAATGATGTTCTATGATGAAGTAATTAAATTAGCATAATGAGAAAAATGATTTTACTAATAATAATCG
AAACTCTAATATTTATTCTACAAGTGAAAATAGAAGAGAATAATAAATATACAAATATATTTAGGTTTTAAATTATTTTA
AACTATAATTTGTGTAATGAATACCCCACGCGAATAGATTAGATTAAGCATCTCATAGCCTCTCGAAGATAGGTACGTTC
GTTTACGCATCAATCCACAAGACTCTACTAGAAAACACCCTGTTCTTTAATTTATGAAATTTGTGAACCTAGTGCTATGA
TACCAATTTTTTAATTTGGGGGAAAACTCCAAAACTCTCTTTGAAATTTTGATTTTTGAAGTGTTTTGAAAGATAAAATT
CGAAAATAAATGATATAGAACAAACTAAAGTACTTATCAGCACAAATTTTCTCCCGAAATAGGGGTTGTTTCAGCCAAAA
ATGGCCTGCTAACCGCACGTTGACTGCATATATTATTACTTGACCCTCATTCTAAAAATAATTGTTTTAATTTACTCGTT
TAATTTATGAAATCAGAAAAAAATTAATATTTTTTATTTCTACCCTTAGTATTAAATAACTGGATAAACTAGTAGTAGTT
AAATTTAAAAGTTCAAATCATTATTAATAATGTTAATTTGGTAAAATCCACCTCTAATTAAATTTTTGTAAGGGGTATCA
TATCAAGAAGAACCAAATAATATGAAACACATGGAGTAAGAGAGTGGATAAAGACAAAAATAAATGCATACATACATATA
CACATGCTTAATGCATACTATATTAGATTTCATGACAACTTCATAAAAATATTATTCTACTTATAGTGTTAATGAACTAA
AAGAAAAAGTTATCAATATCTAGATTAAAAAATAAATTATACTTATATAAAATAAAAAGGTATTACATATATGTGATATA
ACAAGGGTAAAATGGTCAATGTATAAGATAAACAGGAGAGTTTGATTATTAGAGTATTCAATTTTGAGGGGGAGTTTAAT
TTTTAAAGCAAAGTTGGTAAGAATTGAAAAACAAATCAACTCCTTGAGAAAGATGAACTACTACAATATATAAATTTTGT
ATAAATATTGTTTATTAATGTATATACATCATTGATATATAGTTATACATTAAATATATACACAATTTAATATTATTTAT
ACAATATCGATACATTATATAATTAATTATACAATATCATCATAATACATATACATATGGTCATATAAAGTAGAAATTTT
TTAGCCTATATTAGGTACTATACCTACAGTTTAAGAAAATTGTAATTCGCGGCTGAAGTTTCTCCCATTCTTGCTATTCG
CCTGATTTGTATAATTCGTCTGATTTGTATAAATTCAGAATTTGTATAATTTGGTTCCTGATTGTATAAATCCAGAATTT
TGTATATGTTTACCCTAGATATTTGTATACGATTTATGAATTTTTTTTAATAAATTACCCTGTTTGTATATTGGCAAGAG
AAATATACAAACGAAGTTCTGAAAAATTCGTAAATGTATAAATACAAAATTTGTATATACTTACCCTATTTGTATATTCG
CAAGCGAAATATACAAACAGGTAAAAATATACAAATCGAAGCCTCCATATCAAAAAGAAACTATAGCTATGGAATCGAAT
CAATAGTTATAGTTTGGGGTGGGCGTTCGGTTCTTTAATTTTCGGTTCTAGAAAAGTATGCACCGTATATCAAACTTCAG
TTCGGTTCGGTTCAGTTTTTCTACTTCGGTTCGATTTAGTTTGGTGTTCTTAAATCGATTTTTCGGTGTGAATAAAAAAT
AAAATGAGGACAAAATCAAAGTAAAAGATACTTAAAAATTTAAAAGTATGTTAAGGAATGATGCGTCTCGTCATGGAACA
CTTTTTATGCTAACTAAAAGACTATATTTATCTTTGTCAAGAACATTGTGCCTCCAATTACTTCTCGAAAAAATAAGGAT
GAAGACGGATTTCTTTACATAACGTACATTGATAAAAATATATTTTGGTTCCTCTTGAGATTAATATTTAGAAGTTAACT
ATTGAATTGTACTTGATTTGTTCATGAATGCTTTAATTCTTAGTTAACTTTTTATTTTTAGTTAAGAGAAAACACATAAG
CATACATTTTTTGACTTTTTTAAAAATAAGAATTTGATTCTTCGGTGCACCGACATTTTGATACTGTTACACCAAACACC
GAATCAAAAAATTGAACTTTTGAAAAAATAATACAGACACCGACCGAAAAATTGAATTAGTTCTATTCGATTTTTTGATT
TTCCGATATTTATACCTACCCCAAATTATAAAATCTTATTATGTCTATTATGTTTGCTATTAATAAATTTTTAACTTTTT
TTTCACTTGAACAATTATATAAGAATCCCAAACAAATATACAAAACAGAATATGAAATATAAATAAGTACTTACTAATTA
TCTAGTCAGTGTGTGCCCTTTATACGTGTCTTCTTCAATGCGATAAATATAAATAGTTAATATGGATTATATCAAATTTT
ATATATTATATTATTTAATAATCTGAAGAACAAACCTAAAATATTTTTTGAAAAGCAAGATACTAATAGAGTTATTATAA
AAAACAAAGAAAATAATTGCATTATAATATGCACAACCATCCAAACAAGCTGAGGTTTTAAATTTTTCTCAATATTTCTA
TATGACAATTATAATCAATTTTTGAGTATTTTGGATAATTAAAAGGAAGGGTTCTGATATTTTTGATATTACATATAAGG
AAAAATGATACTTTAATGAAAAACAAAGTGGTATATGTGAAAATTGAAATTATATTTCATTTGGGACGTGGGAAGTTCTT
GGAATGAGGATTGGTTCCTTTTGTCTATAAAGAAAGCTGCATATGGATTGATGTCTTTTTAGTAAAGTTTTTCAATTCCA
ATGATGTCAAAAGTAACTAATATATATCAATTAAATATTTTTTAAATGAGATACATTATAATAATAATAATATATTTAGT
GTAATTTCACAAAATAGGTTGAAAAGGATAAAATATACATAGACCTTATCACTATCTTAGAAGTAGAAATGTTGTTTCTG
ATAGACCCCAGCTCAAGAAAAGAAAAACAATTCATAGTAGTATGAAGAATGAAATAATGTAAATAAAGACAACCATGACA
AAATACTACATGCAACCTGGCAAATTTCTTCTGCCTATAACCTTTACCTTTCTTGAAATCATCCATACATTTTCTTTACA
CATGTTCGAACCATCTCAACCTCGACTCGTTATTAGATACATTACTATAAAACTAATTACATTATCAATATAATTTAACT
TGTAATAATAAACAAATTAATTATATTTTTTATATCAAATTACCAATTGAAGTGATTAATATTTATCATAAGGATTTCCT
TGACCTAATTATGTGAATAAGTTTTACACTATTATCGTCTAATATTAATATATATTTGAAGTGTAGTTTTGACGTAACTG
ATAAATTTATTGTCTTGTGACTAAGAGGTTATGAGTTCGAATTGTTGATACAATCTCTTGAAGAAATATAGAATACGGCC
GGAAGGCCGCATATAATAGACCTTTGTGATTCAACTCTTTTCCAAATCCCATATATAATGAGAGATTAATACAACATACT
GTTTTTTTTTTTTTTTTTGTTAAACATTAGTATCTTTAGACTATTTACTTTTAATATGATTGTATTTATTATATTATATA
AATAAAATAAAAGAAAGAAAAAGAAGTATTTTTTTCACTATGGCAAACAAAGCACTTTTCTAGAATCCGAGGTTGCCTCT
TCTTTCACAAAAGCTTCAACTGTTTAATTTCTTTAGCTTTTAGGTCAAACCATTGAGACAACAACATTTTCAATATAGAT
GCTTTGATGAATTTATTCTTTAAATTATAAGGGAAATTAACCTAATTATATTTCATATGTTTATTTTAATTAGTATCCAT
TATTTCATTTGCTTTGTATTATCTTGATATTATTTTGTTATATTTTTCTTACACTCCTGCTTCAAGTATCTTTTCTTTTG
AGTTGAGGCATGAGGGTCTATCAAAAACATTTTTTCTACTCTGCAAAGATAGAAGTAAGATATGCGTACATCTTATCCTC
CTCATACCTTACTTGTAAGATCACACTGAATATGTTATTGTTGCTTATTTTATTATCTCATGTATTTTGCTTATTTAAGT
CTTTTATTAGACTTCTTGGAAATTATTTATAAATCCTTTGAAAATCTGAAAATTTAATACATTAGATTTTAATTCTGAAA
CCGTGTTCTTTTACAATATTATTATTATGATAACATTGCTACTCGTACTTTCTCTCCATCAAATCCTAAATTTAGCTTTT
TGATGAGGAAAAAAAGAGCATATTTCTCTTTTTCATTGAACTAAACATAAGACAAAAAGTGTATCAAAAAGAAAATATTA
TACACCTTTGGTGGGGGGTGGGAGATCTAAAAAGTATATGCATTAAAAGAATAATTTTCATTTGTTTGATGTATTTTTAG
AACACAAATTAAAGAGCTTTACCATCTAAAGGACAAGTGTATTATAATAAGTCTTTTGAATGAAAAGAAAATGTCTTGCT
CTATTCTTATACTGTCACAATTTAATAATTACTCCCCCCATCTCAAATTATTTGTCTTCTTATTAAAAATGTATACATTG
TTTAAGAAGTTTTAAAAAATAAATTACTCATTTTATTTGATCGTAATTGTTTTTAAAGATTACAAACATCTCAATTATAT
TACATAAATAAAATAGATATTAAATAAATAGAGGTTATATTTTAAATTATAAATAAGGGTACAACAACAACAATAATAAT
AACAACATGCCCAGTGAAATTTGGCAAGTGATTTCTGGAAAGGTTAGAGTGTATGCATATCTTACCCTTACCTCGCGGAT
GCAGAGAGGTTGTTTCCGAAGGACCCTCATTAGCTCAAGTACAACAAATTAAAGTAGGTGCAAAAAAGAAATAATGACAA
TGAAGAAAACATAGCAACTAATAAGTATTACAATAATCGACAGATAATAAACAACAGATGATTAAAAAATCAGAAGAAAA
AAACTACGTACAAGAATAAGACTAATACTATGACAAACACCACCAAAAAGAAAGAGAAAACTAACCTTCCACCATAATTT
GTGACCTTGACACCCTCCTATATAAGATCATATTCTCGGTAAACATAAGTTGTGTCATGACCTATCTATTTATTTCTCCA
CAATACTTTTTTGGCCTACCTCTACACTTGTGCGTATCCACCATCCAACCTCTCACACATTTTCATTGGGCATTTATGAA
TCTCCTTTTCACATGTTCAAACCATCTCAGTCTCGCTTTCCTTTCTTGTCCACTGTACCACTAAGGCCACTCTCACCTTA
TCCCGGATATCCTCATTCCTAAACTTATAATTCTATGTTCATACATCTATTTCAACATCTTCTTTACTATAATTTTCATC
TTTTGAACATTGAAGTTCTTGACTGGCTAACACTCCATTTCATACAATAAAATTGGTACCATCACTCCATAGAACCTATC
TATAAGTTTAGGTGGTATCTTTTAATTCATCACACAAAACTCTGAAGGAAAACCTTCACTTTATTCATTTTGCATCAATG
TGATGTGTAATATCATCATCGATCTCTCCAGTACTCCTTTGGATTAAAAAATTAAGAAACTTGAAACTATCTCTCTTAAG
GATATCCTATGTGTCAAGTCTCAGTTCCACATCTGTCTCAGAAATTGAATAACTGAATTTGCACTCGAAATATTCAAATT
TTAGTCCTGCTCAACCTGAAACCTCTAAACTTCAAAGTTTATCTCCAAACATCCAACCTAACATTAACTTTGTTGCATCT
CTCATCAATCACTACTATGTCGTCTACAAATAACATACACAATTACACTTTATCTTGAATCTTGATAAACTTGTTCTTGA
ATTGTACTTGGATTCAAGGGCCTTCGAGCTTGATCTTGAATCTTAATGAACTTGATTTTGACTTGTACTTGAATTCAAAG
GTTTTTTGAGCTTGTTCTTGAATTCGGTCTCGATCTTGAGTTGTTCTTGAACTTGAATGCTTGAACTTGTAGCTTATAGA
GAAATTTGTGGCGTTTGATCCACGAGCTCTGGCTTCTTGTTAGAATTTCGTAAGTTCTGAATTATGAGGACCCTTTTTAT
AGTTGTAGAGAATGTAGGAGTTTATGAGAACTGGTTCTTTTTCTACCAATCAGATTTAAGTTACATCATGACGATATTTG
ATTGGCTGGAACACGTCACTTGTACACAGGTGACACATTTTTATTGGTCTTTGATTGAGATAGACATGTCATGTCATTTT
GCCAGATGACATGATCCGATTGACTTCTTATTTGACTTGGCATATTACGTCATTTGACACATGACACCAAACTGGACCTC
CAGGATGAGATGACATTAGGCTTCACAAAGTGGGCTCATCATTTATAGCCCAAAATTTGTGCCGGAAATTTAGGCCCATT
TTTCACTGACCCACCCAAACAGCCCATTAAATATGAATATTTTATGGGTAAACTATGGGTCATATACGGGTATTGCAGAT
TTTTCTCCAAACTTACAAAGAAACGACTGTTTTCAAAATTTTAGAAGCGATTTTTCAGCAATAATTTCTAGAGCCGTCAA
TATGGGCTAGGCCTGTTGGGCCGGCCTGGCCTAACCCGGGATTTAATAGGGCTGGGCTAAAAATTTTGGAGCCCATTTAA
AAAAAGGGCTTTTTAGCCCGGCCTGAATAAGCCTGCTGATTTGTGGGGCTTGAGAAATATAGGTAGGACCGGCCCGTGGG
CTAATACAAATTAATTAAAAAATATAATATAATATTAAAATTTAAAATTAAAGAGATCCAAACTCAAAATCTATTTAAAG
TTTTTTAGGAAATCACTAAGTATAGAAGTTGCATCCACCATGAAAATGTCCAAACACTTGTTGCTACTCGAAACTGGTTA
CATGGTTTTTCTCAAACTGGTAATATATTTTTGTGTACATTTAAATATTATAATTCTCAATTTAGTTATTTTTTAATATT
TAACTAATTGAAACCGCATATAAATTGCATATGAAAATGAAGATGTTAAGACAACCTTCCCACAAGTTGATTCAGATATG
CTTGATGAGGATGATCATGAAGTGTTAGATACGCCATAAGTTTCATGATAGGAGTTTATTTTTTACATTTTTATGATTGG
AATATTGTCATATTTTTTGTGTTTTATTGTGATCATTGCAAAACAGTTAGGTTAATATTTCTATTTAGATATTTATACTT
TTACTTGAATTTTTTTTTAATAAATATTATAAAGATAATTTTATTTGTGGATTTGATTAACAAGTAGTAACATTAACACC
ATGTAATATTGTTTTGTCGATATTTATGATAATATTTTTAAATTATAATTTATAATTTAATTTAATAATTATAAAAAAAT
ATGTAACTTTTAAAAAAGTGGGTTGGCCCGGCAAGCCTGTAGCCCACGTACTTGTGGGTTGGGCCGACCGTTTTCTGGCC
CACACCAAAAATAGGCTAGCCTGGCCTGGCCCGTAAAATGTCAAAGCCTGTATGGGTTAGCCCGGATGGGGTGGGCTAGC
CCATATTGACAGCTCTAAATTAATTTCGTTGTTTCTTCACGAATCACAGTTACAAAGATAATCTGGTAAGTCTCTCAATT
TCTCCTCCCCTGAATCCTTTTTCCTCATCTTCCCTCTTTCTCTTCTTTTTCTTTTCTTTGAAATTTAGGGTTAGGGTTTG
TGATTAATCCTCTTTCTTGTTTTTGAATTTATTGTGGTAAATGATTCCTTATTTATAAGAATTGTGAATGTAGTTTACAG
TTTGATTTTTTTTTTTTATAGAATATTGAATTTCATGTTTGGATTTTTTGTTTTATAGAATGTTGAATTTCATGTTTTTG
GCATCTCTTTTGGTTTGTCGTTTGTATATGAAATTGTTATTTATGTTAGGAAAAGATGTCAATGGAGGCTAATGAAGACG
TTTATGAGGAACCTTGTGAGATTAGTTCATCAGTCCCTACAAAACTAGCAAAAAAACCGACTTCTGATGTTTGGAAAAGT
TTTCTAAAAATGCCTCGTGCTACAAGTAATGAAAGGTTAAAAGTTCAATCTAGGTATGTAAGAAGATCTTTATAGCAAAC
TCTAATTCTGGAACTTCAAATTTGAAACGACATATTAGTTCACACTTAGACAAAGGACAAGAGCATAGGATTGAACCAAT
TGATCAAACATTTTATCGTGAGAAAGTATCTGTGGCCATTCTCAAGCATAACTATCCTTTTAGCTTTGCCGAACATAAAG
GAAATAGATATATCCATTTATACTTAAACTCAACTGTGAAAACAATTTCAAGAAATACTGCCAAGCCTAATTTTTTGAAG
ATGTATGATATGGAAAAATAATATCTAAAAAATGAGCTCACAGTGATTCCTAGGAGAGTGTGTTTGACTTCAGAAATGTG
GACTTTTTTAGCGTCAAATGGATATATGTGTTTAACTGCTCATTATGTTGATTTGAATTGGATTCTTAAAAAAAATAGTG
TTGATTTTCCGCCATGTGCCCCTCCACATTCTGGTGTTGTTTTGGGTACTTTACTAATTGAGTTAGTTAAGGAATGGGGT
ATTGTAAAAAAGATCTTCTCTCTTACTTTGGATAACGCTACTTGTAATAAGGGTGTGGTAGCTAATTTAAAAGAACACTT
ATCTTTGATGCAAACACTAGTTTGTGGTGGAAAGTTCTTTTATGTTCGTTGTGGAAACCACATCTTGAATTTAATTGTGA
AGGCGGGATTGGAAAAAGCTGATGTAGCTATTGTAAAGATTAGAGAAGGTGTTAAGAATATTAAACATTCAGAAGGAAGA
ATCTTAAAGTTTGTGGAATGCATCAAAAATCTTGGATTGCCGTGTTTAAAAAAGCTTCGTCAAGACATGCATGGCAATTT
GTTGGAATTTCACTTATCTGATGCTTGAAAGTGCAATCCTCTACCAACAAGCTTATATTCAATATAAATTAATTGATACT
GATTTTAAACATGGTCTTTCTGAGGAGGAATGGAAAAGGGTAGAGACGATTGCTCAATTTTTGAAACCATTTTATAACAT
TACTATATTGTCCTCTGAAAGTCAATATCCAATTGCTAATTTGTATCTACATAATGTGTGAAAAATTTAGAAGTTATTAG
AGGACGAAAAAGATAGTTTTGATCCAGTTATGAGTGAAATGGCTACATCGATGTTAAAGAAATTCAAAAAAAAAATTGAA
AGTCTTACTGTATGATTTTATCACTAGCCATTGTTCTTGATCCTCGATATAAGCTTAAGTTTGTGAAGTTTATCTTCTCT
AAAATTGATTTATGAGACTTTTGAAGCAAATGTTAAAGTCGTTGCAGATCATTTACATTTGTTATTCAAAGAATTC
>mtp_4230.scaffold_2
TATGTCTACTATACACTTTATGACTTTTTTACATACTATTCCTTACATTAATGTGACTACTGCACACTTTACGACTTTCT
TTACATAATAATGCACATGTGTCTATCTTCTTTTTGTCCTTTTGTCTTCTTCTTGTCTTCTTCTTCTTATCTTCTTTGTC
TTCTTCTTTTTATCTTATCTCTTTGTCTTCTCCTTTATCTATGAATTTCTTTGCACATTTTACTTCATGTGTCTATCTTC
TTTTTATCTTTTTGTCTTCTGCTTGTCTTCTTCTTCTTATCTTCTTCCGTCTTTGATCATTTCAGCTGGACATCGAGAAT
CACATTATCTTCTTCATTACATTTTCAACATATATGGTCAGGATATTTATGTCCAATTAGCTTACAATATCTTGTTAACA
GTTCTGACGAAATAAATCCTGCCTTTAATGCTCTTGTTGTAGGTTTTTCTTTTGGTTTTAATAATGATAAAATCCATTTC
TAGACTTCATCCGTATCTGATTTCCTTAGTTCCTTTGAGTTGGCATAAATCATTAATTGGTCTCTTGAATAGTAGCTCCA
TATAGCATTGTCATTCAAATAATTGTTGGCTAATTCTTGTATTATAGTTGATATACCAATTATTCTTTTATTGGCATAAA
AACTGGGTATCTCAATTTTTGATATTTCTGGTTGTTCTCCGCTATCTTCTGGTATTATCATATCTTTGGTCAGGCCTATC
TTTACAACTTGAATCGGAGGTTTTATCTCCTCATGTAGTATTTCTGCTGTTGCCGTATAGAATTTTATATAAAATAAATT
CCCTTTGGTTACTCTTTTGTATATAATAAATGCTTTGTATAATTCTGGTATACCGCTTAATTCTTCTCCATCGTAGGTAT
ATGCAGTACTTATTAATCCATAATTATAACATGTTTTAACTAGATTAGCATTGGTTTTCGGCTGTGCAATTAGCTTGTTG
TATCCTTGTAATTTCTGAGTTGTATAGTCATGGTTTGGATCTTTTGTAGTGGTGGATCTGTGATTGAGGTTTAGGTAACT
CTGTATTTTGTATATATTTTTGATGTATGTCCTTGTGATGTGGTTATATACCTTTTTCTCATGTTGTAGGCTATCTGCAT
ACGTTGAAGTTTGTGGTTCTATGGTTAATGGGTTTTTTGTTTTTTGTGTAAATGGTTTTTCAAATAACAGATTTAAATTT
GCATTCCGTTGTTTTTCAATAACTGGTTTCTTTGTACCTGCAGCTGTATTTAAACATTCATTATGGGTTTTAAGGTGTTT
CCCAATGTCACCTCTTAGCTCTGGATTTTTAAAGTCTTTCGATCGACTTAGCTTCGCATTTTTATAGTCATGCTGCTGAC
TTGTACTAGCTTTAGACTTCAGATTATGTTCATTAGTCTTTAGCTTTTGTATCTCATTGTCCATACTGTCCACTTTGATA
CAAAGTGTAGTAATGGCTTTGAGTATCTCTTCGATTATATTTTCTTTCTCATTTTGAGTAGCTTTGTCTTGATAAGTAAT
CTGCAATAACATTCTTGTCAGTTTTTATTACTTCAATAGTGAATGTAAAATTTAATATATTTAATACCAATCTTCTCATT
TCTTTTGTAGTTACTGAATCCTGTATTTTTCTTGTTAGCCACCATTTTACTTGTGTGTTATTTGTCCTTATAATAAATTT
GTTATATACAATAGATGGTTCAAATGATAGTAAACATTTATACACTGAATATAATTCTTTCCTATTTATTTCCCATCTTA
TTTCTGTATTAGTAAATGTTCCTGAATAATATCTACAATGGTGTTTTATTTTTTCTTTATCATACCTGTATTTTAAGACT
CCTCCATAACTTTTTTCACTAGCGTCTGATTCTACTATATAAGTAAATTTTTTATTTTCATCCGGAAAATATAGTTTAGG
TAGGTCCTTACATAATAGTTTTATTTTTTGTATTTGTGTTTGGTCTTTTTTATCAAACTGGTATTCTATATCATTCTTTA
ATTTTTGTTGTAATGGTTTTAGATTCTCTGCTAGTTTTGGTATGTATTCTCTTACTTGATTCACTAATCCTAGAAATGAT
TGTAATTTCTTTTTTGTATCTAGTTGTTCAGTTGAGTTAATTATTTTTTGTACTATATGTGCTTGCATTTTTATTCCATT
TTTATCTATTTCTATTCCTAAGAATTCTATTTACTTTTTCATTATGTCTGCTTTCTTTTTACTTAGGCTTATGCCTGAAT
ATTCTATGATATGTATAAATTTTTTTAATAACCTTATATGTTCATCTTGTGTTTTGGAATATAGTAATATATCATCAATA
TATACTATACATGTCACGACCCGATTTCTCAAGTCATGATGGCACCTACTATAAACCACCAGCAGGTAAGCCAACTCGTA
ACCCGGAACAACAAGTAATGGGTCTGAGGGTAGAAATTAAACAAGAGTAGGAAAATCACAACATAAACAGGCGGAAGCAA
ACCAAAAACAAATATACAAATAAAGATCCCTCCCAGAACCTGGAAGTCACTAGTACAGAGCTACTACAAAATGAGTACCA
GTCCTAAAACCGGACAACAGAGCCTGGACTGTCTCGAAAGGAAAAAGACAAGTCTATATATACAGATGGAGACTGAAATA
GTACAAAACGCCGTGTGCTCACCTCCGTCTCCGGATAAGTCTACTCCAAGCTCGATCAACGCTGGCAACTAGTGCTCGGA
CCTGCATCACGAAATAGATGCAGAGCGTAGCATGAGTACCAAAACAACAGGTACCCAGTAGGCATCATCGGCCGACTGAG
CAAGATAAGCAAAAGTAAACTGAAATGCAAATAAAGGGTCACATCAAGTGCAAAGAGTAGTAAATGGGGGTATGTACACG
AGCGTACAGGCAACAAAGACAAGCAATCTAACTAACTCCGCCGGGCTCCCATAAACCCGACGGGTACGCTCGTGCACAAT
AAAAGAAACCACCTGCACGGACCCCCATAAGCCCGGCAGATGCACTGGCAGTTGAAGTAAAATAATGGAGCTAGAAGGTC
TATCACAATATTACCAAATTTCGGACTTTTAACCGAACCATTCCCAATTATATTCCAAGATCTCATTACGTCCCAAACTT
TAATCGGAATCTCTCCCACCTCCAAAACCTCAACCTACAGATAAGAGTAATCAAGACTAAACTGAAGATTTAGTGAGGAA
TTGGAAATATACCACGTGCAAGCTGGACCACGGACTCGAACCGGGTACTATAGCTAATGAGTCAACCTATATGGGCTGGA
CCACGGACTCTAACCGGGTACTGTAGCCAAAACCAGATCACAGGTAAGCTGGACCACGGACTCTAACCGGGTACTGTAGC
TAAGCCTGGACATAAGTAAGCTGGACCACGGACTCTAACCGGGTGCTGTAGCTAAGAATCAATATCCAACCATACGTCGG
GGGAAATATCACCAAACCATGTATCATAAATAATCATTTCAGTCCGACCCTCATATACCCCAAATCGCCGAGGAAGTATC
CACAAGTGAGTAAGCTAGACCACGGACTTTAACCGGGTATTTGCAGCCGATAGAAAAGCAGGACATTATGGATACAAGGT
CATAAGCTGAGTTACCGTCTAGCTAAGGCTCAGACTATCAGACTCAAGTCTGCTATATCAGTCTACAAGGAGCTGACCGT
CCGAAACGACGTCGGACAAAGTTCTACTGCCCTACGACATCCGAAACCTCGCAAGTCTATGGCAACACTAGTCTAAGCCT
AGACTAAGGCCAAACATACTTCAAATCAATATTATCATATACACCACAAGATATGGATATTCAATAATCTCAAGAGATAT
GCTGTCATAATCCAACACTTTCCCGAAATAAGGTCTAAGGCAGGAATAATAGAAATTTAGCATGCTCGACACCCGAACCC
CTCCATACTCAAGCAAATCAATAAACAAATGCCTAAACATGCTCAATCTCACGAGAGAAAACCATAGCCTACCTGAAAGC
CGATCACGCGTGCTCCAACTCACGGTACCGGATCTTTTTCCCTCCGAACGGTCTCCAAATGTTTTCCCACTAACAAAAGG
TTAATCACCTCGTCATTACGAATATATTGACACTAAAATTATATTTTTCGGAGACAGACCCAAAATCGGGTCTAAAACGG
GATTGTGGGGCCCACAATTAGAATCTCAAAATCGAATCCGTGGAAACGTCCCAAATACCTTACTAAACTAATACCCCAAA
ATTATAGCACAAACAGATGCTTAAAACACCGCAAATCAGCCACAACAATTAAAAGTAGCAGCCCCTAGATCACAAATTTT
CGGAAAAACGAGACCCTTTCAATCCAAACAGATTATACCACGACGATCCTTGCGAAAAACTCTACAAGTTAGCATCAAGA
ATGACTCAAAACGGACTTACGATGATCAAGATCTCACATTTCAAAATTCAACAACAAATCAATCCGAAAATCACCCTGGC
AGTGGCTAAAAATTTATTTCTTACCTCAAATGAAGCCTCCCCTCACGTTTCTGAGATCACCGCTAGATTCCCCTCGAAAT
TCTCTTGAAGTTTGCCTTTTGAATCACTTAATTTGGACTCAAAATGAAGGAGCAATCTTAAGTTGAAGTTGAAGAAAAAA
AAATGGACGAATTTCGTCCTAAATTCTGGAAATTTCCAGATTCCCACTCCTCTGCCACGTGGCGTCACGTGGCTCTGCCA
CGTCACCGCCGCGTTAAAATTCTACAACCCTTCAAACTTAAATTTCGATGTTTCGGACTCGTTCGGAGTCGGAAAAATAC
AAACCTTATATGGAATCTGATTGGAAACGATATTTCGGACTCAACGGTGAAGTCAGAATTTCCATTTGGAGATCGCTTCG
ACGAAAAGTGGGTCCCACACCCAGTATCATTTTGAACCAGATTCCACAATTGCCATCTAAAGCCTCGGGAAGTGAACAAA
GGGTCGTTCTAGACCAAAATCGATCTTCCGAAGCTAACCTAGCTGTCAGAATTTTCATCTGAGCACGACTTCCAAGAAGG
TTGACCAAAGTCAACTTTTCAAGTTATAAAAATCTCCAAAACAGGGAAACGGGCCTAAAACCCAAACGAACGACCAGGTG
ACCGAACAGTCAGTGCCAGCAAGTCATAAATGACTTGGGGTCGCTACAGGAATGCTCTATACGAGGGAAAGAATTCTTTA
ATTTAAAAATGACCTGAAGGGTCATTACAATATCCACTACTAAAAGAACTTTCGTCCGCGAAAGTAAAAGTCAAGAAGTA
CCTGAATGCTCAAATAAGCCGGGGAACTGTGCCCGCATCTCATGCTCGATCTCCCAGGTAGCCTCCTCAACTGGACGATG
TCTCCAACGGACCTTAACAACAGGAATGGCTCTCGAGCGCAATCTCCTCACATCTCTGGCTAGAATGGCAACTGGCTCCT
CTACAAATGTCAAACGATCATCCAACTCGACTGCATCATACTGGAGCACATGAGACTCATCTGGAACATACCGGCGCAAC
ATCGAGACATGAAAAACCGGGTGGATGGCTGAAAATGCTGGAGGTAGGGCCAACTCATAAGCAACCTCCCCAACTGTCCG
GAGTATCTCAAATGGGCCAATGTACCTGGGGCTAAGCTTGCCCCGCCTCCCAAACCTCATCACGCCCTTCATGGGCGACA
CACGGAGGAATACCCGATCACCAACAGAGAATCTCAAAGGCTGGCGCCTCCGATCCGCATAACTCTGGTGCCTACTCTGA
GCCGTCCTGAGCCTATCCTGAATCACCTTCACCTGATCCAGGGCCTCCTGAAGCAAATCTGTACCACGCGGCCTAGGCTC
TGGAGACTCAAACCAACCAACTGGAGAGCGACAACGCCTACCATATAATGCCTCGAATAGGGCCATCTGAATACTAGAGT
GGTAGCTGTTGTTATACGCAAACTCTGCCAAAGGCAAGAACTGGTCCCACTGACCTCCAAAATCTCAACCTACAGATAAG
AGTAATCAAGACTAAACTGAAGCTTTAGTGAGGAATTGGAAATATACCACGTGCAAGCTGGACCACGGACTCGAACCGGG
TACTCCCACCTCCAAAACCTCAACCTACAGATAAGAGTAATCAAGACTAAACTGAAGCTTTAGTGAGGAATTGGAAATAT
ACCACGTGCAAGCTGGACCACGGACTCGAACCGGGTACTATAGCTAATGAGTCAACCTATATGGTCTGGACCACGGACTC
GAACCGGGTGCTGTAGCCAAAGGTCGGGCACGGGTGGGCTGGACCACGGACTCTAACCGGGNNNNNNNNNNNNNNNNNNN
NNNNNNNNNNNNNNNNNNNNNNNNNNNNNNNNNNNNNNNNNNNNNNNNNNNNNNNNNNNNNNNNNNNNNTAACCGGGTGC
TGTAGCTAAGAATCAATATCCAACCATACGTCGCGGGAAATATCACCAAACCAAGTATCATAAATAATCATTTCAGTCCA
ACCCTCATATACCCCAAATCGCCGAGGAAGTATCCACAAGTGAGTAAGCTAGACCACGGACTTTAATCGGGTATTTGCAG
CCGATAGAAAAGCAGGACATTATGGATACAAGGTCATAAGCTGAGTTACCGTCTAGCTAAGGCTCAGACTATCAGACTCA
AGTCTGCTATATCAGTCTACAAGGAGCTGACCGTCCGAAATGACGTCGGACAAAGTTCTACTGCCCAACGACATCCGAAA
CCTCGCAAGTCTATGGCAACACTAGTCTAAGCCTAGACTAAGGCCAAACATACTTCAAATCAATATTATCATATACACCA
CAAGATATGGATATTCAATAATCTCAAGAGATATGCTGTCATAATCCAACACTTTCCCGAAATAAGGTCTAAGGCAGGAA
TTATAGAAATTTAGCATGCTCGACACCCGAACCCCTCCATACTCAAGCAAATCAATAAACAAATGCCTAAACATGCTCAA
TCTCACGAGAGATTACCATAGCCTACCTGAAAGCCGATCACGCGTGCTCCAACTCACGGTACCGGATCTTTTTCCCTCCG
AACGGTCTCCAAATGTTTCCCCACTAACAAAAGGTTAATCACCTCGTCATTACGAATATATTGACACTAAAATTATATTT
TTCGGAGACAGACCCAAAATCGGGTCTAAAACGGGATTGTGGGGCCCACAATTAGAATCTCAAAATCGAATCCGTGGAAA
CGTCCCAAATACCTTACTAAACTAATACCCCAAAATTATAGCACAAACAGATGCTTAAAACACCGCAAATCAGCCACAAC
AATTAAAAGTAGCAGCCCCTAGATCACAAATTTTCGGAAAAACGAGACTCTTTCAATCCAAACAGATTATACCACGACGA
TCCTTGCGAAAAACTCTACAATTTAGCATCAAGAATGACTCAAAACGGACTTACGATGATCAAGATCTCACATTTCAAAA
TTCAACAACAAATCAATCCGGAAATCACCCTGGCAGTGGCTAAAAATCGATTTCTTACCTCAAATGAAGCCTCCCCTCAC
GTTTCTGAGATCACCGCTAGATTCCCCTCGAAATTCTCTTGAAGTTTGCCTTTTGAATCACTTAATTTGGACTCAAAATG
AAGGAGCAATCTTAAGTTGAAGTTGAAGAAAAAAAAAATGGACGAATTTCGTCCTAAATTCTGGAAATTTCCAGATTCCC
ACTCCTCTGCCACGTGGCGTCACGTGGCTCTGCCACGTCACCGCCGCGTCAAAATTCTACAACCCTTCAAACTTAAATTT
TGATGTTTCGGACATGTTCGGAGTCGGAAAAATACAAACCTTATATGGAATCTGATTGAAAACGATATTTCAGACTCAAC
GGTGAAGTCAGAATTTCCATTTGGAGATCGTTTCGATGAAAAGTGGGTCCCACACCCAGTATCATTTTGAACCAGATTCC
ACAATTGCCATCTAAAGCCTCGGGAAGTGAACAAAGGGTCGTTCTAGACCAAAATCGATCTTCCGAAGCTAACCTAGCTG
TCAGAATTTTCATCTGAGCACGACTTCCAAGAAGGTTGACCAAAGTCAACTTTTCAAGTTATAAAAATCTCCAAAACAGG
GAAACGGGCCTAAAACCCAAACGAACGACCAGGCGACCGAACAGTCAGTGCCAGCAAGTCATAAATGACTTGGGGTCACT
ACAGGAATGCTCTATATGAGGGAAAGAATTCTTTAATTTAAAAATGACCTGAAGGGTCATTACAATACAATTTTCTAGTT
GTTTAAAATAATTATCCATAAAGTGTTGATATCTACCTGGTGCATTTTTATATCCAAATGGTAATACATTTCACTCATAA
AATCCTTGTGATACTGTAAATGCTGTAAGTTTTTTAGATATCTCTTCTAACTTTAAGTGGTAAAATCCTGATTTGCAGTC
AAATTTACTAAAGTAATTATATCCTTGTATTTGTCTTATCTTTAATATTTTATTTGGTATTGGGTAATTATATGTTTTAG
TTTTTGCATTTAAATTTCTATAATCAATAACCATTCTACTTTTTCCTCTTTTTTGTTCACGATGATTATTTACTATAAAT
GCCGGGCTTGTATGTTTACTATTAGTTTCTTGTATGTATCCTTTTTCTAATAATTCATTTATATGAATCTTAAATTCTGT
TAAATCATTAAAATTATATTTTAATGGTTTTTGGGTTATTATGCTATTATTATTAATTAGCTCAATTTTTACTTTTGTTT
TATGTTTTTCCCATCCTTGTAACGGATCTTCACTATATAATAATTCTAACTTATTTTGGATTATTTTTACTTTATCTATA
AAGAATATAATTAATTTTATTTTAGGGTCTTCTTCTTTTATATTTTCTAATTTTTGTGTAATTTTCTCACTACCTTTTAT
CCACTCTGTTGTTTTCCATTTTTTATTATTCACTCTTTTTGCTCCTATTTTTTGTTTACATGGTGTTGTGAACCACTAGT
GTTTTTTTGTTATTATATGCGGGTATAATTTTNNNNNNNNNNNNNNNNNNNNNNNNNNNNNNNNNNNNNNNNNNNNNNNN
NNNNNNNNNNNNNNNNNNNNNNNNNNNNNNNNNNNNNNNNNNNNNNNNNNNNNNNNNNNNNNNNNNNNNNNNNNNNNNNN
NNNNNNNNNNNNNNNNNNNNNNNNNNNNNNNNNNNNNNNNNNNNNNNNNNNNNNNNNNNNNNNNNNNNNNNNNNNNNNNN
NNNNNNNNNNNNNNNNNNNNNNNNNNNNNNNNNNNNNNNNNNNNNNNNNNNNNNNNNNNNNNNNNNNNNNNNNNNNNNNN
NNNNNNNNNNNNNNNNNNNNNNNNNNNNNNNNNNNNNNNNNNNNNNNNNNNNNNNNNNNNNNNNNNNNNNNNNNNNNNNN
NNNNNNNNNNNNNNNNNNNNNNNNNNNNNNNNNNNNNNNNNNNNNNNNNNNNNNNNNNNNNNNNNNNNNNNNNNNNNNNN
NNNNNNNNNNNNNNNNNNNNNNNNNNNNNNNNNNNNNNNNNNNNNNNNNNNNNNNNNNNNNNNNNNNNNNNNNNNNNNNN
NNNNNNNNNNNNNNNNNNNNNNNNNNNNNNNNNNNNNNNNNNNNNNNNNNNNNNNNNNNNNNNNNNNNNNNNNNNNNNNN
NNNNNNNNNNNNNNNNNNNNNNNNNNNNNNNNNNNNNNNNNNNNNNNNNNNNNNNNNNNNNNNNNNNNNNNNNNNNNNNN
NNNNNNNNNNNNNNNNNNNNNNNNNNNNNNNNNNNNNNNNNNNNNNNTATTCTTTCAAAAGGATTTTCTATTTTTATTTT
ATTTATTTTATTTTTTGCTGTTATTTTATGTTATGTTGTTAAAACATATAAGTTTTTACATCTAGCTGTAAATATTTTAC
TTCCTGGGGCTAGTTCTATCCCTGACATTTTCTAATATAATACTATGATTTATCTATGTTTCTGTCATTTATTGCTACTG
AGTAGTTAGTACTTATTATAAATTTAAATTTTTGGTATATAAGGTTACCTTTTACTGCACTTATTATACTTTTTTCTATG
GGTTGTATAATTCTATCATCTGCTAAGTATATTTCTATGGGTGTATCTATTCCTTCTCTAAAACATGTTTTTATTAGTAT
TTCTGTTCCTCCTAAATGTACATATTTAATTGGATTTTTAGCCTTAATATCTTGTATTTCTTTATTTATTATTCATTTGT
TTATTATTGGTATTTTAGCCTTTCCTTTGGTGTATTTGCAATCTATGATATGTTCTCTTTGACTTACTACACAATATTCT
TCTTTTTGTCGTTTAAACCAGTTTCTTATTGTTGGTATTTTGAATATTTTTTCTACGCTTAGGTCTAATTCTTTTCCTTT
TATTTGTTCAAATATACTATTATCAAATGTTATTTTTTGTTCTAAAGATTCTTCATCTTGATGTTTTTCTTTAGTTATTA
TTTGTATATCCATTTCAGTCATTTATATAGTATTCATTATCTGATTCTGTTACTGAATTATTTTCCATTTCATTTGTTTC
GTTTTCTGATAATTCATATATACTATCATTGCTTTCTAATTCATAATCTATATACTCTATTGGTATATATTCTTCGTTGT
CTACTAGTATTTCTGATATTTGTTTTTTCTTTGGATTTTTAGGTAATTTGCAATCTTTAGCCATGTGTCCTAATTTTCCA
CAATTATAACAAGTGCATTCCGTTAGTTTTTTCTTTGGTCTATATGGTCTTTTGTTTTTGTAGTTTTTTACGTAGTAGTT
TCTCCTTGGTCTTTTATACTTATATTTTGATCTGTATTTTTTATAGTTTCTTTTTTTAATTTTTATAATACCTATCCGTA
CAACCAAATTGGAGTGCTGTTTTATTTTTGCAACATGCTAGGTTTTTTACTAATATCTTTTTCATTTTTATTTCTTCTTT
ATGTTTTTCACACAGTTCTATAAACCATCGTTGTAGGAATTTCATTCTAGCTCCTAAGTGTCTGTTAATCCTGCTTCATT
CCAACTTTTTATTACTTTTGAATTAAAAAGTTCTGGTAATTTTAATTTGTAAAATATAATTTTCTTATTTCTTTACTTTC
TTCTGTGCTATATGTTCCTTTATAATAGTATTCTCTAAATGCACATGTATATTCATCTATATAACACATATTACATATTG
CTAATTTTGTCATTAGATTCCGGTTTATGATTTTTTCTCTATTTTGTTCTTCTACTTCTGTTGTCATACTACTAAATTCA
TTTCTTATAGCTACTTCGTATTTATATAATATTTCCATAGTTGTAGTAGCTAATTCACCATCAATTTTTTTATTACTTCT
TAAAGTTTTCAAACTTTCCTCTGATAAATTTTGCAGCCATAATTTAACTGTTCCTATAAGTGTTCTTTCTATATATTCTG
GTGTTTCTGTCATTCCTATTTTGTTATCTATTAATTGTTTTGATATATATCCCATCCATAATTGGATTGTTTTATTTATA
TCTGCTACACAGTCTAAATCTAAAAAATTATGTTGTTCAGTTATTGATTTAGGTGTCCATTTTTTGTTCAATCTTTTATC
CCATATAGTTTTTTCTTTATCATATTGTTCATAGTTTGCATTATAATATTTTAAATTTTTTGGGTTTTTTACTCCTGTAC
TAGGTTTTTCATCCATGTCTACGTCTCTTGTATTTACTTCTAAATTCTTTGTATTATCCATGTTTGCTAAAAGTTTCGTA
TATGTTTCGCTTGTTTCTGAATGTTGTTCATCTAGATCATCGTCGTTTATTTCATCAATTCTTATTTCAGGTAGATTATC
TTGGTTATTTTCTTCTTTTTCTTCTAGTTCTTCTTCTAATTGCAATTTTTCTTTAAATTTATTTATCTCATTTGCTAATT
TTGTTTTTTGTTCTTTTTCTTTTTGTTTAGTTTCATACATTTCTTTCAATATTGCCAGCTCTTTTTCTAGTTCTATTATT
TTAGTATTTTTTACTTCTTCTAATTTTTGTACTTCCTTTTTTGCTTGTTGTTTTATTTTTTCAATTTCCGTTTTTCTATC
TATTTCTTCATTTTCTTTTGTTATTCTTATAATAGCAGTTAGACTATCTTCTAGTTTTACCGTTTCTTTTTTCTAACATT
AAACTTAGATTGTCACCTATTTTCTTATATCTTCTTCCTAAATTAGAAAATATTATCTTTATTTTTAATCCGTCATAGTT
TTCATATGTTTTTTCATCTATCGCGTATTCTTCTTTATTCATTTATAAATTGTGTTGTAGTTTATATTCTAAGTTTTCTA
TTTTTATTTGTAGATATAAAATAGTTTTTCTTTGTGCTACTATAGATTTTTCACAAATTCCTACAAATATATTACTATTA
TGTCTATTTTGCCTATGTCTCAATTCTTGTCTTTTTGCTATAATTATTTCAGTATGTTTTTGTCTATATTCGTTATTCTC
ATTTTTCATTATGTCTTTAAATATTGAATATATTTATATTCTATTTTAGATATATTATCTATTAATTGATCTAATTTGTC
GTTATCAGTTTTTGTGATATTGAGTTGTTTATATTCTGGATATAATTTGTTTAATTTTCTTCTTATTTTTCTTAACTTTC
TACTAGTATGTTTCTTCTTATATGTCTCTTCATCCATAGCTCTGAACCCATGAATTACCTTATGACCCCAATTTCATGAA
TTTCAATGAAGTTATTGATGCAATATGATTACTACTATGAATTGTGGTTATGTTAATTTGGCAATGAAACCTTGTCTTGT
TCATGTTGATAATAGTATATCCTAAATGAAGTTGTGAGACTTGGTTCATGACCTTGAAAAGGGTAAATTGTTCATGATTG
TTGCTAGTTATTGATGAACTTATGAACTCATTTGAAAGGTGAGAATCCTATGACTATTGTGTGAATTGAGGTGCTGTTGG
AAGACTAATTTCCCCCTATCCTTACACATGTTTATGTATAATTTGTCTAGGATGATGTTGATGTTGTTGTGTTAATTGAA
AGGCTAATTCTCATGAAAACACTATGAATAATGAAGTGAAAGTTACTCACCCTATAGTGATGTTTCTAAGGTGAAAGGTA
GTTCTCACTAAAATGAATCTATGAGATATTTAGTGAATTGTATTGAATGAAGGGTAAAGTATACCTTCACACATGTAAGT
ACAATTTAATGCTAATTATGTATAATTGGGAATAATGCTTAGTACTGAGTGGATATCGACAATGAGGAAAAAGGCCCCTC
CGCTAATACAATAGGTTGGGTCATCTATAGTAAACTCATGAGATGGAAGCTTGATGAGTCCAAAAATTGAACTCATTTAG
GGCTTTATTTTAATAGAAATAGTGTCCTTGAATGCTTTTATATCTCAATACCTGATTAAAATGCTGAAGTTTCAGGTATT
TGAAGTTTTAGTGGAAGCATAGACAGTTAGGCGCAAAACAGAGCAAATAGGGCTAAAAGAACAAGAAATGGAATCCTGTG
GATCACCGAGTTCAACTTGGAGAATCGCCGAAATGACATGAAACACCCTTAGTTCCAGTATGTGAAGCCTTGAAGGAAGT
GGATCAAAAGGCGAGGAAAGGAGTAGTCGGCGAGTCGTCGATCAGTTCCGCGAAGCAGTACTGTACCGCCCAATGATCCA
GAATGCAAGAATACTAAAGGCAAGACACTGAAGGCAATGAGCTGACCAAAAGGTGGATCGCCGAGTTCATCGACGATCTC
AACTAATGTCGCCGAACAATCCTCCGCAACACAATCTGTGAAAACTATAAATACTAGTTAGAATTGTAGTCTTAGTGTGG
AACAATTATTAATATTATTTTCACTTTAGAACATATTTTAGCTGATATTTTCTCTCAATTTTGGAGAGGATTTTGTGGAG
ACTTGAAGAAAGGAGTTCGTGTTCCCAAGTTGGAAGTGGGTCATCTCTATTCATTTTCCTTTGCTTAATTTAAGGTTTAA
TTTCTTATACCCAGTTGATTTCATTATCATGTTAGGTATAATTTCTTATTTCCTGATGAGTAGCTAAAAACCCCCATTCT
TGGGGTGTGATTTAGCAAATATGGGTTGATATTCTTGTTGGGTCTTGCTTTCTGATAGGCTAGATGTATTTTAATGGTGA
TTTCACCTAGTGGTTGTGGTTTAATCTAAAGGGTTTGTAGTTGCAAATACAAAACCACCCATGTGTTTTCGATTTGCCCG
AGAGGGAGGTCGCAAAACCAAAACCACTAGACTGATGGCCTAAGTAGTGGGTCGACATGACGTTCATCCCTAGAGGGTGA
GCCCTTGTCCCATATCCTAACACTCAGCACGAGAGAGTGAGTGGGGTAAGGCGTAGGCTGGTCTTCATGCGGCAAATGGG
TGTCCGAGAGGAACGCATTTGAAACGGGGTAAGTTGCCCGAGAGAGAACTTATTTCCATTTAAAGCTTAGCCTAGTCACT
AGTATTTTGCAAATTTCCTATCAAAAACATGTACCCAACAATTTATCTCAACTTATATTGCGGTCACATCCCAAGAACCT
TTCCCCATACTTGATTTTCTTGTTTATTATGCTGTTTTAGTACTTGTTACAAAACCCCCTTTGATATTTGACATTTTTGT
GTCGCCCCCTTTAATTTACAATGTCTTGTATCGCAAATATCTTTAGCTACGACTAGTTAGAATGTAAATTCTATTTTTCT
ATCAATTCTCAAAACCGCTCCCTTAGGACACAATCCCAACCCTTGGTTGGGTTACTATATTATCGACGATCGTAGACACT
CATACCGTAGGATAGTGTCATTGGTCATGATAAGCATCAAAATGGCGCCGCTGTCGGGGAGTGGTGTTATGTAAGAATTG
TTAGTTCACTAGAATTCCCATCTTATTAATAGTAGATTATTAATTTTACTCTTAGTCTTGTTTTTCTTTGAGTTTTTGAT
TGTATGTAATCCCAAGAATCATTGGCAAGAAATTTTGTTTTTCTTAGTTTTAGCTTTACTAATCTTAGTTGTAGTTTTTC
TTTTCTTGTTTGAACATCACAGCAGGGAACAAATGATGGATGATCATTATGGATACCACACGAATCATCCCCTGCTAAAA
ATACTGAACCTTAGGGACAACCTCTTAACATTTAAACAGGTAGGGGATGAAACAATTCAGGACATGTGGCTGAAGTTTCA
AGTAGTGCTGCAACCATGACCATCTCATGGGATGATGAATAAGGCACTACAGAGTGCTTCTATAGGGGTCTTAAACCCGA
GAATAAAAGCATAGCCGATCAGTTTTGTGAGGGGGACATGCTATACCAACACTATGAAGTCGTCGAAAACTCCTTGATGG
CATGGTAGCAACCATCAAAAAAATCAAAAAGAAGCAAGAGTGGGAGGCACTAATTACCCAAGTGGATGATCTGTCCAACC
GAGTCACAGAATTGGAAGTGCAAACTATTAGGTAAAGAAAAGTACCACTCCCTCTGTGAGTGTAGTCATGGGAAGAAGCA
GGGAGGTGTGTAAGGAGATGAAGCTCTTTCACTCATTCAAAAGAAAATGAAGGCACAAGAGGAGATGTTGAATGAGATGA
AGGAAAATATCACAATGCTAAATGAAGCATCATCCTCTCACTCCATGACCATCTAGGTGCAGGATGCTCAAATCAGCCAT
TTGATATTAGGCCACTACCCACCATTCACCAGGATTCACCTAATTACAACATGGGCGAATCCGAGGATGAAGAATAACTG
CTGACTTGCGTCATGCCATGACGTTAACTAAGGCGCTGTTTGGGAGTCAACCCAAAACCCTTTCTTGCTTTGTTTTACCT
TAAGAAAATAATGGTGTGTTGTTTGTATAGGTTGAAACGAGGGAGATGATTGAAAAAGGATATGGAGGCAAGCAACAAGT
CCAGTTGGTGGATTGTTGAAAAGATTGGCGAACACGGCTCTATCCACTGGATAACACAAGGCATTGTTAGCCAAAGCCCT
GTGCAACTCGGTGGTCTTGAAAGGAGTTGTGGCGCATCGTCGACCATGTCAGCGATTGCATTGTAGACCGCCGTTGGAAT
CTTCACAGGAGTTGCAGATCCTGTTACATTTGGCGAACTAATTAAACATTTGGCGTGTAGCCGAATAATTAGGCGAATTC
GATTTATATCGCCGAACAGGCAAGAACTGGACGGTTTTTGCAAGCCACAGGTTTAAAAGTCCTATCTAACTCATTTTCTC
TCACTTCTTCGACCTACCAAATTCACACCTGCACTCTATTTTTATATTTATTGCACTACTGGAATATTGTGGCTCATTGA
TTTGTGCGCGGATTTGGATTGCATTGCTCCCTAGCATTTCATTAGCAACTATCCAACATCAAAGGTTAGCAGTCTGAACA
TCGCGTGTAAAAATATTTAAATTAAACTCATTTGTGTAATGACTAAAGTGTTAAACCTCTGCTGAGTCTCTGAGTCACTA
AGGTTACAAATATTTTCGATTGTGAAGTGGTATCTGTTGTATGATTCGAGGAATTTCCACTTAGCTATGCTTTGAGTTAA
ATTGTTACATGGTGGGAATATAAGTTTCTATGTGTTTTCGCTGAAATTGAGTTATATATGCATGGTTACATTAACTGGGG
TTGCTGGGTAAAAATTGAAAAGCGGGGTTGATAAAGGACAAAATGAGCTGATCGGTGAAATGAGCAAATGTTGCCGAATT
GTTCAGCAGTTCGCCTAACAGTCCTATCTCGTTATCTTCTTCTATTTTTATGTACTGATTGAACTGTGACTCTCGGTGGT
CAGTTTGGTTCGCATAATACACCCGACGACTGGCTGAAAGATCCCCTGTTCGCCTTTCGCCCACCCCTTTTGTATCATGT
GTACATAAATTTATGCACATAGAAACATCAGTTTTGCTCTTATTTGAATTACTATTTAACTTATCCTCGAAGTGGTTGCA
TAAATGACTAGACCAAAAGTTGCAGGGAGAGATGACCCACCCAGACATGTAAGAGCACGAGAATTTAGAAAAGAGGAAAA
AAGAGCCGAGATGGCCAGGCAAAGAAAGTACACCAAGGAAGCTAGGGGAAAGAGATGAATTCCTTTCGATGTTAATGTCC
GCCCATGTGATCAGAGCTTAGTGAATTCAATACATGCCTTCAGAGTAGCTCAGGAGATAGATCAAATCTTGTTGCAGAGA
CTAAGGCAAAGGCAAACAGTGGAGACCAAAATGACAATGCTCCACGGACCATTATTTTACTTCAGAAAGATAAATCGGGC
ATTGATTCCCCAGCAGACAGAGAGACTGCATAGACAGGACCCTTCCTTACCTCTCTCGCGTTGTCTTTTCCTATCTTGTG
GTATATTTTTGTTTACTTGCATTTGAGGACAAACGCTCTTTAATTGGGTAGGGGTGAGGCCTTCACCTTTTTGTTTGTGT
GAATACTTTGTTGTTTTGTGTATGAAATTGGGTGGTTTGTTTTGCTTTAATTTGTGTTTTAAATACTGCGTTTTTGTGGA
TGCTTGAGCATATGGCTCCTGTTGTTTTACTTGCAAAATAAGTTTGATCCTTTCAAAAAAATTCGCCACCTCTTATGTTG
AAAGTGACTGTTCTTTTGCAAAAAATTAAGTCTCAATTTTGATCAATATCGATGACTTGAATAGTGCTCTCAATTGAACA
AACATGAATGCACGGCTACGATGAGGATAAATGAAGTTTCATAGACAATATGTGCACTCTTCGCATCTCGTTGTGACTAG
CCATTTATCAAATTGATTCTCTTGTGATGACTATTGCACACTAGCAAACGTGTGTAGTCTTGCTTGACTGAAGTATCGAT
ACCTTGTATGTTTAGCTTACTTTGAACCTTGCATGAATAAACCTAGAATTTGCCCTATTAGTCTGATTGATTTAGAAAGG
TGTACTCTTGAGATGATCTTAGGCAATTTTAAAGAGTGTGAGCCAATTTGACATATACCTCTTTTTGTGACCTACCTATG
AGAGTGTGAAACTCTTTTGAACACCTTTGAGCCTTACGTTTCTTTGGAAGAACCTTGATAAACCCTAGACCTTACTTGAT
CCACTACCTATAACCCTCTTGATTTGTGGTTTAGTGAATAGCCAACTTAGGACAAAAAGCCTATGTTGGGGGTGTGGTGA
AAAGGAAAAGGAGAAGTCAAGAAGTTCTATAAAAAGTTCCCCTTAACCCATGGTATTGCATAAAAATGGAACCCCTTCAA
TTCAATTCAAAAAGAAAAAAGAAAAAAGAAAAAAGAAAAAAGAAAAAAGAAAAAAGAAAAAAGAAAAAAGAAAAAAGAAA
AAAGAAAAAAGAAAAAAGAAAAAAGCAAAAAGCAAAAAGAAATAAAAAATGGAATAAAGTATGAAGGGAATCGGGTTTCA
AGCAATCCATGGAGGAGAATAAAACAAAAAAAGGGTGACTTAGAAGCACTAGAAAAAGAATTGATAAAGGAAAAGAAGGG
AATACCTTGAGAATGCCACAACTCATGAGGAAAAAGTCACTGAGCCTAAATGACCATACCTTTGCACTCAACCCCATTAC
AAGCCTTAGAAAGACCTTTTTGATCTTGAGTAAGCCGAATCTAAAGTCAATTGGAAAATAAGGGCAAACCTATGGGTGAA
AACATGCATTGTATTTCTCTTTTTGAGTGTGAGCGTTATATCTGGGTCCTGCTCTTAAATTGACTCATATCTGTGTGTGA
ATATGGAATCATTCTTTACGTGAGGGTATTTAGATACTTTTGTTGCGCTTGAACTTGCACAAGTAGCAAGTATTGCGAGC
ATGAGAATTTTTGGTAATGGTGTGTCACAATTTGAATATTTGAGTACACAAGTGATCCTTGCATAAGTAAATTGAGCCTT
GTTGTGTGTATTCCTGATTTAGTCTTGTGTAGCATTGTTTGAGGCACCCTATTTGAAATGCTGAACTTGAGTTTGCTTGA
GGACAAGCAAAAGTTTAAGTTGGGGGTGTTGATGAGTCTACAAATTGGACTCATTTAGGGCTTTATTTTAATAGAAATAG
TGTCCTTGAATGCTTGTTTTATCTCAATACCTGATTAAAATGCTGAAGTTTCAGGTATTTGACATTTTAGTGGAAGCATA
GGCACTTAGACGCAAAACGGAGCAAATAGGGCTGAAAAGAACAAGAAATGGAATCCTATGGATCACCGAGTTTAACTTGG
AGAATTTCCGAAATGACATGAATCGCCCTTTGTTCCAATACGTGAAGCCTTGAAGGAAGTGGATCAAAAGGCGAGGAAAG
GAGTAGTCGATGAGTCGTCGATCAGTTCCGTGAAGCAGTACTGTACCGTCCAATGATCCAGAATGCGAGGATGCTAAAGG
CAAGACACTGAAGGCGATGAGCTGACCAAAAGGCGGATCGCCAGTTCATCGGCGATCTCGACTAATGTCGCCGAACAATC
CTCCGCAGCACAATATGTGAAAACTATAAATACTAGTTAGAATTGTAGTCTTAGTGTGGAACAATTATTATTATTATTTT
CACTTTAACACATATTTTAGCTGATATTTTCTCTCAAGTTTGGAGAAGGTTTTGTGGAGACTTGAAGAAAGGATTTCTTC
TTCCCCAAGTTGGAAGTGGGTCTTCTCTATTCATTTTTCTTTGCTTAATTTAGGGTTTAATTTCTTATACCCAGTTGATT
TCATTAACATGTTAGGTTTATTTCCTAATGAGTAGCTAAAAGCCCCCATTCTCTGGGTGTGATTTAGCAAATATGGGTTG
ATATTCTTGTTGGCTCTTGCTTGCTGATAGGTTAGATGCATTTTAATGGTGATTTCACCTAGTGGTTGTGGTTTAATCTA
AAGGGTTTGTAGTTGAAAATACAAAGCCACCCATGTGTTTTCGACTTGCCCGAGAGGGAGGTCGCGAAACCAAAACCACT
AGACTGATGACCTAAGGAGTGGGTCGACATGAGGTTCAGCCCGAGAGGGTGAGCCCTAGTCCTATATCCTAACACTCAGC
TCGAGAGAGTGAGAGGGGCAGGGCATAGGCTGGTCTTCATACAACAAATGGGTGTCCGAGAGGAACGCATTTAAAACGGG
GTAAGTTGCCCGAGAGGGAACTTATTTCCATTTAGAGCTTAACCTAGTCAATATTATTTTGCAAATTTCCTATCGAAAGG
ATGTACCCAATAATTTATCTCAACTTATATCGTGGTCACATCGCAAGAACCGTTCCCTATACTTGATTTTCTTGTTTATT
AGCTACGACTAGTTAGAATGTAAATTCTATTTTTCTGTCAATTCTCAAAACCGCTCCCTTGGGACACGACTCCAACCCTT
GGTTGGGTTACTATATTATTGACGATCGTAGACACTCATACCGTAGGATAGTATCGTTGGTCACGATAAGTATCAAAGCT
CCTCCGCTAATGCAATAGGTTGGCTTTCTAGTAGCAATCTCCCTATCTCATAATTATGTGCCAAACATAGGACTTAGCTA
GTGGATCCACTTAGAAGCTAAATATGATTAGTTCTACCTTCGTCAAGTAAGAACGCCTTCTTTCTATGTGGAGTTATAAG
ACACCGGATTCCATGTAGCTCACATGGTCTATGTCGGTTATGGCAAATCTTCCCTAATAATAATAATAATGAGATAATGA
ATATGATAGGAACTATACTACGACTTCTTAATGGGTTTACTTAGTAGAAGTGGGGGTATGGGACTTCACTCCTACATTGC
ACAAGTAGATTTATTAGGATATTATGGAATGGTTTTTCCTTATGGTATGATGAGATATGAATAGATGATTTTCCTTTCTG
TTTAGCTATGTACTTATATAATTCCTCATTTATGACTATGGAACATGGTAAGCTTGAAGATGATGTTAATGGATATGTGG
CTTCAAAGGGATACTTAGTAAGGTTGGTATTATGGGATGCCGACGATACATTGCACAAGTGTTCTTAGAGGTTGCTATGG
TATTGGTATGACTATGTTATAAGTGTGTTGTGACTATAGCTTGTCTTCTATGTTGAAAATTGCATATTGGCTTTCCAAAC
TTGATAAATGCATGCTTCCAAGGAAAATGTCCTATTTAGCATGTTTAAATGGTTTTATGCATGTTTCCATACTTAGTACA
TATTTGTGCTAACCCTTTTTTTTCTACATACTATGAGTGTAGGTCCCGGATGTTGATTCATTACTTCCTTCCGTAGAGTA
AAGCTTGCGTCGATTATTCCCTAAGTTTTGGTGAGACCTCCACTTAGGGGACTAGACGCTTTATTTCAGTCTTAGTTTTT
AGTAGTATTTTCTTATGTTCAGACTTTCATTGATGTAAAGGGTTGAGTTCCTAATTTCGTACTCTTTTGTTTTAGATGGT
TTTAATGAGACAAGTCTAGTGTTTCCACAACTCTTATTATATGAAGTTGGAAGTTTGACTTCTATTAGAAAGTTTTTAAT
TTTCCACATTATTTCTTTTGACATTATGTGTATGATTATGCTAAGGGCTTGTATGCGACCCCTTCGGGGTCAACTACGCC
ATGTTATGTCTAAGGGATAACCCCGGGTCGTGACAAACTTGGTATCAGAGCATAAAGTTTTGGGAATAATATTTAGGATT
TATGTCTCATGAAACCATGTCTAATAGAGTCTTGTTCATGAGTGTGAAGCGCACCACGCCTATGAGTGAGAAGCTATAGG
ATGGTTAGGAATTTTCCCTTGTTTCATTACTCTCTATTCGTGCTTGAAAAATCCTAGCCCTATGATCTCCTTTCTAATCC
TTTTCATACGATTATAGGCAATAAATACAAGGAGAGGTAATGCAAGGAAAGGGCAAGAGGAGAATGTTAATGAGGGGAAT
CCTCCCCAAGCTCCTCTAAATCCTCAAGTGCCTGATGAAGCGGGAGCTATGACTAATGTGGAGATAAGGACGGCTCTCCA
GACTTTGACTCAAGCCTTGACGACCCAGGTTACTAGAGATGTTAGAGTCCAAGCAAATGCTAATGCTAGCACAACAACTT
CCAAGATTAGGGATTTCACTAGAATGAATCCCCCTACCTTCCATGGTTCCAAAGTGGATGAGGATCCACAAGGCTTTCTT
GATGAAGTGTTGAAGGTGGTTGATGCGATGGGAGTAGCTAATCGTGAGAAGGAGAAATTGGCCGCCTACCAGTTGAAGGA
TGTAGCTCAGGTATGGTATGAACAGTGGAAAGGGGAGAGAACTATGAGAGAAGGGTAGATTGATTGGGAAACATTCAAGT
CGGCTTTCCTTGATAAGTTTTTACCACTAGAATTGAGGGAGAGACAAATGTAGGAATTCATCAACCTTCGCCAAGGAGGT
TTGAGTGTGAAAGAATATGGCCTCAAGTTCACGCAATTGTCTAAACATGCTCCAACCTTAGTGGCAGACTCGAGGGCCAA
GATGAACAAATTTTTTATGGGGATATCCTCTTTGGTGGTAAACGAGTGTCGTTCGACAATGCTCATTCCAAGCATGAACA
TTTCGCGCCTTATGGTTCATGCCAAATAGATTGAGGAAGAAAAGCTTAGGTTGGCTGGTAGAGAAGTGAAGAGGACAAGA
GTAGATGATAACAATTCGCCTAAGGGAAGATTTGAGGTTCAAGGCAAGCCAAAGTTTAAGAAGAGATTTTCTAATCAAGG
TACCACTAGTGCTTCTAATGTCAACAAAGAAAAGGTGCCTTCTCCTAAGACACAGGGTGGTGGTGGAGGTTGTTCTTATG
TGAAAGACCTACATGTGCCAAATGTTATAAGAAACATGGGGAAAAATGTCTTGTTGGTATGGGCGTGTGCTATGGATGTG
GAAAAGATGGACATCAATTGAAAGATTGCCCAACCTATTCGGCCAAGGGAAAAGAGGAAAATGAAGCCCTCCAAGTGGTT
CTAATTCGGAGGCTCCGAAAAAGAGTCACTTTTATGCTTTCCAGTCCCGAAGTGATCAAAAGGAATCTTCGGATGTTGTT
ATCGGTATGTTGCAAGTATTTTCCATTGATATTTATGCATTGTTAGACCCTGGTGCTACTTTATCTTTTGTTACACCCTT
GGTAGCTATGAAATTTGATGTACTCCCCGAAACTCTTATAGAACCTTTTTCAGTTTCCACCCTAGTTGGTAACTCAGTGA
TTGCAAAAAGAGTCTATAGAAATTGCCCTATTTTTTTTACCGCATAGAGTCATTCGGGTTGATTTGGTAGAGTTAGATAT
GTTGGACTTTGATGTCATCTTGGGGATGGATTGGTTGAATGCTTTTTTGCTTCCATTGATTGTAGAACTCGGGTAGTAAA
GTTTCAATTTCCTGATGAGGCCATTTTTGAATGGAAAGAGAGAAGTTCAAGTCCTAGAGGTCGATTCATTTCGTGTCTAA
AGGCTTGTAAAATGATTTCTAAGGGTTGTATCTATCATATAGTGCGGGTTAAGCACGCTGAGTCTGAGACTCCTCCTTTG
GAGTCGGTTCCCATAGTGAGGGAGTTCCCTGAGGTTTTTGTTGACGACTTGCCCAATATTCCTCGAGAACGGGAAATAGA
CTTTGGCATTGATCTTATACCAGATACAAAACCCATATCTATTCCTCCTTACCTGATGGCCCCGGCTGAATTGAAAGAGT
TAAAAGCTCAACTCAAGGATTTGCTAGATAAGAGTTTAATTCAACCAAGCATATCTCTATGGGGTGCACCGATATTATTT
GTGAAAAAGAAGGATGGGTCCCTTAGGATGTGCATTGATTATTGCCAACTGAACAAGGTCACTATAAAGAATAAATACCC
GCTTCCCATAAATGATGATTTATTTGACAACCTCCAAGGGGCGAGTTTTTTTTTGAAGATTGACTTACGTTCGGGCTATC
ACCAACTAAGGGTGAGAGATGCTGATATTCCTAAAATAGCCTTCCAAACTAGGTATGGTCACTTTGAATTCTTAGTGATG
TCTTTTGGTCTAACCAATGCTCCGGTAGCTTTTATGGATCTTATGAATGGGGTGTTTAGACAATACCTTGATTTATTTGT
GATCGTCTTTATTGACGATATTTTGATCTATTCTAAAAGTGAGGGTGATCGCATGGAGCATTTGAGGATAGTTTTGCAAG
TCCTTAAGGACCAGGAATTGTATGCTAAGTTTATCAAGTGCGAGTTTTGGCTAAGGTCGGTTGCGTTCCTCGGTCATATA
GTGTCAAGCCTGGGTATAGAGGTTGATCCTAAAAAGACTGATGCGGTTAAGAATTGGCCTAGACCTCTGAGTCCCACTGA
TATACTTTTTAGGCTTGGCCGGGCATTATAGAAGATTTGTTGAAGGCTTCTCATCTATTGCTTCTCCGTTAATAGCCTTG
AGTCAAAAGAAATCCAAATTTGAGTGGTTTGAGGTTTGTGAGAAGAGTTTCCAAGAGTTGAAGGATAGACTCACCACCAC
TCCGGTGTTGACCTTACCGGAGGGTACTGATGGGTTTGTAGTTTATTGTGATGCTTCTCGAGTAGGTTTGGGATGTGTCC
TTATGCAACATGGCAAGGTGATTGCCTATGCTTCGAGGAAACTCAAGGTACATGAAAAGAATTACCCGACCCATGATCCA
GAACTTGTGGCGGTAGTTTTTGCCTTGAAAATTTGGAGGCACTACTTATATGGGGTCAATGTTGATGTGTTCACTGACCA
CAATAGTCTCCACTATGTGTTTAGTCTGATAGATTTGAATCTCCGACAAAGGAGGTGGTTGGAACTTTTAAAAGATTATG
ATATAAGTGTCCTTTATCTCCCCGGCAAAGCTAATGTAGTTGCCGATGCCTTAAGTCGAATGACTATGGGAAGTGTGGCT
CATGTAGAAGATGAGAAGAAGGAGCTAGTTCGTGATGTGCATAGGTTGGCCCGATTAGGTGTCCAACTGGTAGGTTGCTC
CAAGGGTGGATTCATGGTTCATCATAGTTCCAAATCATCTGTTGCGGTTGATGTGAAGTNNNNNNNNNNNNNNNNNNNNN
NNNNNNNNNNNNNNNNNNNNNNNNNNNNNNNNNNNNNNNNNNNNNNNNNNNNNNNNNNNNNNNNNNNNNNNNNNNNNNNN
NNNNNNNNNNNNNNNNNNNNNNNNNNNNNNNNNNNNNNNNNNNNNNNNNNNNNNNNNNNNNNNNNNNNNNNNNNNNNNNN
NNNNNNNNNNNNNNNNNNNNNNNNNNNNNNNNNNNNNAGAAGGATATAACGGGCTTTGTAGCAAAATGTCCAAATTGTCA
GCAAGTCAAAGTTGAACATCAAAAATAGGAGGTTTATTGCAAGATATAGACCTTCCCACATGGAAGTGGGAGGAGGTGAA
TTTGGACTTCGTTGTGGGTTTGCCTTGTACTCGAAGGCAACATGATTCAATTTGGGCCATTGTTGATAGGTTAACAAAAT
CAACACATTTTATTCCTGTCAAGATTTCTTTCTCGGTGGAAGACTATGCTAAGTTATACCTCGATGAAATAGTGAAGTTA
CATGGGGTTCCTTTGTCCATCATATCGGATCGGGGTACTCAGTTTACTTCACATTTTTGGAAGGCATTCCAAAGAGGACT
TGGTACCAATGTTAAACTTAGTACCGCTTTCCACCCTCAAACAAATGGTCAAGCGGAAGGGACCATTCAAACCTTGGAGG
ATATGTTGAGTGAGTGTGTGATTGACTTCAAGGGAAATTGGGAAGATCATCTTCCATTGATTGAATTTGCCTACAACAAT
AGTTACCACTCAAGTATTGCCATGGCTCCATTTGAAGCACTCTATGGTAGGAGGTGTAGATCCCCGGTGGGTTGGTTTGA
AGTAGGTGAGTTTGCTCTAATTGGTCCTGATCTAGTTTATGATGCCATTGAAAAGGTTCAACTCATTAGAGAGAGGTTGA
AGACGGCTCAAAGTCGGCAAAAGTCTTATGCCGACACTAGAAGAAGGGATCATGAATTCAAGGTTGGTGATTGGGTCTAC
TTAAAAATCTCACCTATGAAAGGTGTGATGAGGTTTGGCAAGAAGGGGAAACTTAGTCCTCGATATGTGAGGCCATACCA
AATCTTGACTCGTGTGGGAAAGGTTGCCTACGAATTAGACTTACCTAATGAGTTGGCTCCGGTTCACCCAGTGTTCCATG
TTTCCATGCTTAAGAAGTGCATTGGTGATCTGGTATCCATCCTTCCCTTAGAGGGTTTAGGAGTTGATGAGAATCTTTCC
TATGAAGAAGTTCCGGTTGAGATTTTAGACCGGCAAGTTAAGAAGTTAAGGAAGAAAGAGGTTGTTTCTGTTAAAGTCTT
ATGGAGCAATCACTTAGCTGAGAGTGCTACTTGGGAGGCTGAGGCCGATATTAAGTCCCGCTATCCTCATATTTTTCCTT
CTACTCTTACCCCTACTTGAGGTAATTAGTTCTTGAGTTGGTGTTTTGGAATAATTGTACGATGAGTTTTCCTTATAATT
TTCTTATGTGTGCATGTTCTTATGACAATTCATGTTTTGTATGTATTGAGTTTTCATGCTTTATGTATTCCTCATGTTGG
GCTGCACTTTAGTATGATGGTTGCATATTTGAATTCATGTGGTGAATTAATGAACATGTGTGCTATACTTTTGATGATTT
GGCTAAATGGATCTTTATTGATTGACTTTGTTGAGCTAGTTGCATGGAGAAGGTAGTTCTTCCTAAGATGATATGAAATG
ATAAGTTGCGTGCATAATGGGTTGTGGTTGTAGTTTCTACTTCCTTGTAATTGCATTGATTATGTCTTGAGGTGGATTGA
TATTTCTCTTACTTTTTGAGCATTGTTTTAATGTGGCATGTTGTTGGGCTTCTCTTGAGTCGTTAACCCCCGTTAGTGTG
TTTTAAAGTCTCATTCGAGGACCAATATTCCTAAGGGGGAGATAATGTAACACTCTGGAAAATGATAGGTTGAACTAGAG
CCTACACGTAAGGTCCTAAATTTTTTAATGACTCCCCGAATGTTATAAGTCGTTTAGGGTGTGAGATGTGGTCTAATTGA
GGTTTAGCTGAGAGGCAAGTGCCATGGCAAAGGGGCCAGGCCAAGGCCAAAGGATAAGACTGCCCCAGCCAAGAAGCACA
CTGCCTCACCTTTACGAGGGGGGACCACGGACCGTGGTCCTCACCACGGCTCGTGAAAGGGATCGTGAAGCTTCCTTGGC
CATGGGAAAATGGCCACCCTTTAGCATGCCACTGCCTCAACCTCCACGGAAGGAACCACGGCCCGTGGTCTTGACCACGA
CTCGTTGAGTCCTCCATGAAGATGCCTTAGAAAGTTGGCCTCAAGGTCCAAGAAGCAAGCTCACTACCTCAAGGACCACG
GGAGGAACCACAGATCGTGGTCTTCACCACGGACCGTGAAACCTCTCGTGGTGATGCCTCGGGCTTGTGAGCTTGAGGTT
CCCAAATCCTAGACACTGCCCAAGCTTCTACGGGCATGACCACATGCCATGTAAGTGCCCTTGGTGCCTGATCGTAGTCA
CTTAATGAGGGTCTTCTAAGTCTTTTCCTTATTTCGTCCAATTAATGTAGGGGCGTTTTGGGTATTTAGGGGTGAAATAT
ACACTGATTTTAAGTCATGAAACACAAGACTTAATCATTAATTCATAACTCCCAAAGATTTTCCAAATTCTCTCTTCTCT
CCCTTAGAAGTTCCTCCATTGAAGAACAAAAAAGAAGGTCAAGGTTAGGGTTCAAGCTTCCCGTTTTCACTCCAAATTTC
ACGGGAAAGCTTTAAATAAGGTATGGGAACCTTGATTCATGAAATACTTTCCTCCATGAAGCCCTCTCAACTCAGTTTCG
AAAAAGGGTTAAGATTCAAAAACTAGGGTTTTCATTCTAGCCATGGGTTCTTCCTAAAAACATTTTCATTATATTATTTT
ATGTATATTATGGATGATTTGACATTTTAATGGTGATTTTATAGTAAAATTCCCCATGAACCCATGAACTACCCCATGAC
CCCAATTTCATGAGTTTCACTTGAGCTCTCATTTTACATATGGTTGTATTATGCCTTACATATTTAGTATATTCTTTCGT
ACTGACGTCCCTTATTGGGGACGCTGCATTTCATGTACTCAACTAGTAGATCTCCCCAATAGAAGAACATGATACTCAGC
GGTTGTTGGTGAGTTCCAGGTTGATTCTGGGCTTTGCCGAGTCTTTACTATGCGTATTTTCATAGTGGTACAGTCATGGA
TGCAAGTAGAGGCTTTGTTGACATTGTAAAGGTATCATATGGTACTTGTCTGCCTCACCTAGGGTTGGGGTCTGAAAAAG
TGGTATCAGAGCAGTTCATCCTAGGGAGTCTACAAAGCCGTGTCTAGTAGATCCTTACTGATGAATGTGTTGCTTGCCAC
ATTTATTATTAGGAGGCTTCTTGGACATTTAGCAAAGGTTACATTCCTTCATAATCTAGATCGTGCGATAGAGCAAAGTT
AAGAAGTTAATTTCCACTTGTACCTGATCATGCTATTCATATTATGCTTACGATGGTTAAGGTTAATGGTAGATAAAATG
TCAATATGCAATCTACAGAAAAGGATCTGAAGTTATCAAAATTTAGACTACATTGAGCTCATTTTTTTCGACCATCCCAC
TCCACAAGGTATGAAAAGGCTGTTATGTTATTTGCATTTTTACCATTTGTATCACATTGGTTCAATTGAGAAAGATATAG
TATGGTTATCCATATGCTTAAAAATGATGGGTTACCTAGTTACATATATGAGCTGTAGCATTTCTAAGCACATTTTCTTA
GGAGGATGTATCCAACTCTTGAGTTCTATATTTCCTCCATATTTATAGGATCTATTTCTATAGAGGACACTTGTTCTTAG
TCTATGATATACACAAAAATTTCAGCATTACACATGTTCTCGAAATTGATGTTGTTGAACCAGTTTGTTTTAGTTGGAAG
AAGGCAGTGGCACAATCTGATAGGTGGATGTATCAGTGCAATAGTGTTACGAGAGATACCCCTAATTGGCTTACAAGGCC
CAAATTCTCACCATATATCATCCCGAATATGTTAATATTTGGATTTTATATGGTATGTGCCAACAACCCCGAATAAGTAC
TAATAACATTTGTATTCTTTTCACTATTATAAAACTTAGGGATAAGTGTGACAATTTCTGCAAATGATATATGTATGGTA
GTTCCTATTATGATCTATGTTTTGGCTATGGAGGATTAGTATGTGACTAAAGGGTAAGGTTAACAAAAGGAAAATTGTTT
GGTTAGACCTAAGTTGTGATTAGTCAGGTTGTACATAGTGGGATCTAGTACATGAAGCTACTAGTTTTGATTAAAAGGTA
CTTGTTAGATAGGAAGCATGTGAGAATGAAGCTTGAATTACACAGGCCGAATATGTACGTAGAGCTTCTCGTTAGAAAGA
GATGGGATATGTCAAATTCCCTAAACATAGGAGTAGGGGTGATATGAGGATGCTATAGAGGAGTGAGATTGGTGATTATG
AAAGAGAGGTTGCTAAGTGTATGAGTCAATAAAAAGGTATCAACTCTTCAATCCTAACGAGTTATAATGGCTCACCCGGG
AACAACTTTCTGAACCTTTGTTAGATAGAGAAGTCATTTTAGTATTGATTCAAATCTTGATATTTGGACCTGATAACAAC
AAGAAAAAAAAGGAAAATAGAAAGGTTACGTAGATAGAAGATACATGGACCTAGTTCATCTACATCATTAGTACAAAAGA
GAAGTAGAACATTATTCACATGTATAGACTTCCATCAAATTGAATAGAGCTACTACATGATTCATTTAATATATGCCTGC
AGTAATTCATCAATCATAGTCCAGTTAGGGGGGAGGAAAAATTGATCATATGCTAGTTGTTCTTATTCTTTATCTTGCTT
GGGAAAAAAGTCAGAGCACCCTCACTTGTTTTTAAAAAAAATCTATTAGTATGGCCAGACCTATCTAGTTAAGCCCAAAG
GGGCTAACTCTAAGATTTTATGAATCATGATATAACTTTATAGGTACCTGACATTTACATGTTATTAGAGTTCATGTTTT
ATGGTGCATTCAAGCTTCACTATTTATTTTCTATTTCGACCTTCAAAGGGCACCAAGCATTGAGTGTGATATAACACAAG
CTAGTAATGAAGGCAAAGTTGACCTCGACCTCCTACTCCAAAAGATGAACTACTGAGAATTTTCTTTTTCTATCTTAATT
GTGGTATTTATATTGACCTAGCTGGAGCAGATTCCCAATAGTAGAACACCTATAAGAATTCTTAGGAGATTAAAGAGGGT
AGATGGGGAAATAAATTGTATGTGCTTTGACGTGAGTAAGGAATATGAGCATAACTATCCTACCCGTGACATAACGCTTA
AGACAATGTGTCTACCCTTAATATGGTAGAGTGGTTCTATAAGATATCTCGTAGTTTCCAAAGATGGTTTGTTATACAAT
TATACATGTTGCATGTTTTATAACTTATCTATTTGTATGCCATTTTCCCTTTGTGGATCACTTTCTCACATGTTACCTAA
TGTCATAGAATGCTTACATGTAAGTGTTATCCGCTTCAGAGAACCCTTGTTTATTGTTATATGTTTTTGTAGGACCTTTT
CCTTACATGTTATTTATTGCACTGGTTACTTTCCACATGTCACTTGTCTATATTGTGTGGGTACTGCATGCTAATTGATC
ATATTTTATGAGCAAAATTAGTGCTCGTAGGTCATATGACTCGCATATCACTTGTTTACATGTCATATGCATCATAAACC
ATTTGTATATATATTACATGCCTCATAGCCTACTTGCTTAAACATTACATGCCTTATAGCTTTTCTAGCCATGTGTCATG
TGCTCACTTGCTCATATTTCATAAGTGTAGTTATTGACATGTTAGTCCACCAATCCATGTGATATAGCACACTTGCTCAA
TCTGATTTGTGTTCCGTATTTCATTTTCTTATATGTCTAATTGTCATATAGTCTACTTGCTTACGTATTATATATTTCGT
AGCTTTAGTACTCATGCATCATGTTCTCATCTAGTCCATTTCCTACATTCCTTATAGTTCATTCGCTCACACGCTACCCT
ATCAACCATATGCGCGCGTACACCACATATTTCTATGGCTTAATGCCCAAATATTATGCACTCCCTTTTGTGCTAATCTT
CCTATGTGTCATACCCAATGTGACTTATTTATTTGTATACTATGCCCCTCTGTGTTTATTGACTTGAGTTTTGTGTTTAT
TGACTTGAGTTTTGAACATTTTGGGAAGACATTTCCTTGTATCGTTATGTAGTGAAGATTTTGACCAAAAAAGGTTGGAC
ATTTATGTAAATTTTATCACAATCATAGATAAATAACCTAGCACAATGCCTTATCCAAAGGTGTGGCATAAAAAATTAGA
GTTTATATTAACAAATATGTGTTCTTATAAGACTCACCTCTGAAAAGCGTCATAAGATAAAAGAGAAGGGAAAGTAGAGC
CCCGATAGGTTAAGACCTATGATTTTATGTGTCCGTTCCATATAAATTTTTTTGGGAGATACTATAGTTATTCTTGATTG
TTAAGGCTTGGAAGCTAATCTCAAAAGGTGTAACCTCCATTGAAGTATTGTGGAAGGAATAGAATATAACATAAGATACT
TGGGAATAGAATATGGTAGAGATCCTAAATAACCCTCCTCATTCTAAACATCAACATAAGGATCTGAGATCATGTGGTCC
CCCTTATATGATCATAAATACTACTTTCATTTGTTCATTTGATATGTCATTTGAATGTCTTGTGTTAAGGTATATTAAAG
TCCTTATTCGTATGAGTTCTACTTGTGTATCTTTAGTGAATTACATGGTAAAGAAGGGGTTTAATTTGTCATATTATTAT
TTCATGACCCATATCTATTGAGACGTCATGCTAGACTTGTCTATATGTGTTTTCGGTTAGTCTATGGATTTTGGATAGTC
CTATTTATAATGGGAACTCTCGCAAATCTCCAAATGAAATTCCAAGGTTAACCAAACTAGCAGCTTCACATATCATTCGA
GGATGAATGATCATAAGGGGGGGGGGAGGATGTAACACCCCGTATTCTACGTGTACTAGTTCTATTTATATGACGCTTAT
AAATTGCCTTGTGGTATAGTGATGGACTTGGTTTCCTATGAGACTATTGACAATAGAATAGGTTTAAAGTGAACTACCCG
TAGATTTTGATCCGACCCGATTAAGTTGACTTCAATGGAAGTATTTAAACTTGAGATCATAAGGTGGTATTTGGGTCTAA
AGTTTAAATTGACAAAGTGTATATAAGTTTTAAGTTAAGTTAAAGGTATTAAGGTCTAGAAATGGTATAAAAAATTGAGG
TGCTTGCTTGACTTAACTAAGCTAGTAGATGACAAGTAGGTGCATCACCTAGTCTTACTTATTGACCAGCCCAAAGGACC
AAGTAGGTGCATCACCTACTAAGATTCTTTTGACCATGTTATTGGGACAAGTACACTACCACTTACTTGCTTTAATCTGG
CCCAGATTGATTAGAAGAATAAGGGGAAAATGGACAGCCAAGGCCCAATCTTTCCAAGCCCACAAGAAATAATTTGAATA
GCAAAGTAGGTGCATCACCTACTTAAATTTGTGGCCTAGATTAAAGAAACATGTTGGCTTCAAATGAAGTACAAGAAAGG
TGGAAAAAGAGAACCTATTAAGGCCAAAAATCTGATACAAATATCTCATTTTCCTCTTATCTAATTTTTAAGCTCTCAAG
TTCATATATTTCTCTCTCTCAAGATGAAACAGCCACCCAATATTCCCACTAGGATTCTAACTATGTTTTCATCTTATTTC
TTCCAAAGCATCCACAAGATCACCTTCTCTCCTCTATTGTTTCAAGTATATTGGACAGTTTTTCAAGGGGAGTGAAATAG
AGATAGCTATGTGTGTTGGCAACAAAGGTTCTACCACTCTCTTCCAAAGATTAAGAGAATGTTACAAAAACAGTAATTGA
AGGAGAATAACATATTTTAGATAGCCAAGGTAAGGGAGCTGCCACAACCTCTAATTATTAGTTTATTTGAGAATTCTAGA
CTTATTTGTTTATTGCAACTCGTGGGATGGTGATTGAAAACTATAAATTCAAGTCTTTTGATTATTTTTTAGTGTTGATG
ACTACTATTGTATTGATTTGTTTATGGGAGGTCATGGATATACTTAGAGAATGATTGCGGAAAGCTATAGGGGCTGATTT
ATAAGCTATGATGATGCACCATTGAATTAAAGTTATGGTAAGCTCATTACCCGTTCCATGGGAAGGTTATTTCATGTAAA
TAACAATAACAAATAGAATTTGTGAAAGAAAATAATCAATTAGAAGGATTATGGTCTGTCTGCCTGACTACTATTTTGAT
GAGTTGAAATATCTCGAGTTGGTTGGTAAGTTGCTAATATTAGCCTTAATGATTGGTTGTTGTAGATGAAGACTATGACG
TTAAAGGACAGGTTGACACTTCGTAAGCTATATGAATTGGGAATTGATGTATGTAAGGCTATTCGATTTCCTATTTCTTT
GGCATGAATCCAACACTTATATTATAAAGTAAGCTTTCTAACTGCCCTTGGTAGTGACTGATCCATAGTTGCAATTTCTA
CTCCCTAGAGCATTAAAGTGAGAACTCTAATATGAGTTTATTACTAAATGTACGTGCTTATTCTGCCAAGTACTAGCATG
CATGGTTTAAACTTGTTTCATCGTCAAAGTACCCTTGGCACATATTCCCCTTATACAAATCAAAATGATCCTAGATTACA
CATGGTACATATGTTTATATGTTGGATATACGATCTGCCCATATCTTGCTAACTTGCTTCAATTGTCTAGTCCATCATAT
ATGTCATCTTTTCACATGTTCATATGTTCCCTTTATTGGTTATTACTCCCATTGTGTTAGACTATAATGTTACCTCACAA
GATCCTACTTTCTCTATTGTACATTTTATATGTACTTACTTGGAATATGTATCCGTCCTTAAGTTGAATCTGCCCACGTT
CTCCCTTGGTTCCACGTTCATACCTTGTATTTGATATTACTTAGTGAGAATTTGGCTATCATATAGAGTTAAAATCTCTT
GGCTGAATGTTAAAAGTCTTCACTTGATATGTGCTTCAATTTGAGATGTCAAAATGCTTACTGAGTCATTTAAGCTCCTA
AGTATTACACATTCATGTCACATTTGCTTCCCATGTCATTGTTATTATTGCAAGTCCATAGTCATATGTCTTCTACTATT
GGTCCATAGTTCCAAATCGCAACACTGATTATGACCACCAAAGCATCAATCTCAAAAGAGTTATGATCAACAAAACAACA
ATCTCAAAAGAGTCATGAACATCAAAACAACAATCTCAAAGATTAAATAATCTAAGTGAAGCAATCTATATAATTATGGG
TGGCAGCCCAGGGGTAAATGACTAGCATGGGTCGATCCCAATTGGTGTAGAAGGGTGGTAGCTCAGGGGCGAAAGCCTAG
CATGGGCCGATCCCAATTGGTATTGAAGGGTGGCAGCTCAGGAGTGAAAGCCTAGCATGGGTCAATCCAATTCATGGAAT
TATGAGGACAACATCCCAGGGGTTAAAATTCCTAGCATGGGTCATCCTCTTCTACCACTAATCAGCTGGTCATTTGTATC
ATATGTCTTATAAGATTATAATGCACAGAAAAGTAAAGAAAAGAATGTAACATACACGATTCTTCAAGTATAAGCGAAGG
TAGTCTCTAATCCTTATCTATTGGTATTTTGTTTCACTTGAGCTCTCATTTTACATATGGTTGTATTATGCCTTACATAT
TCAGTACATTCTTTCATACTGACGTCCCTTATTTGGGATGCTGCATTTCATGCTGCAGGTACATGTACTCAACTAGTATA
TCTCCCCAATAGAAGCACATGATACTTATCAGTTGTTGCTCCAGGTTGATTCAGGGCTTTGCCTAGTCTTTACTATGCGT
ATTTTCATAGTGGTACAGTCATGGATTCCAGTAGAGGCTTTGTAGACATTGTAAAGCTATCATCTGTATTATTAATTTCA
CTTGTCACATGTATCGATTCAGCTAGTCGACATGTGTTGTATATGAAGCTTCTCATTAGTAAATCTATCAGCATAGTAGT
TTACCTTCTCATCATCGGTAACTTTTAAAGCATGTGTTCATATGGTACTTGTCCGCCTCACCTAGGGTTGGGGTGTGACA
CTCATGGACAATGGGATTTAGTGTAGGAGGACCCTCCTGGACAATGGAAATTAGTATAGCAGGACCCTCATGGACAACAT
GATTTAGTGTAGCAGGACCTTCTTGGACAATGGGAATTAGTTTAGCAGGACCCTCATGTACAATGGGAATTAGTACCACA
GAACCCTCATGGACAATGGGATTTAGTGTAGCAGGACCTTCTTGGACAATGGTATTTAGTGTAGCAGGACCCTCCTGGAC
AATGGGAACTAGTATAGCAAGACCCTCCTGGACAATGGGAATTAGTATAGCAGGATCCTCTTACATAATGGGAATAGCAA
GACCCTCCTACATAATGGGATTTGGTTACTTTATCCTAGGATAAACACTTCCTAGTCTGAGACCATTTTTTAATTCAATT
TTCTTCTAGGATAAACGCTTCCTAGTTTGAGACTTTTATTTTCTCTTTTTCTCCTAGGAAAAACACTTCCTAGTTTGAGT
TTATTTTTCAAAAATTCATATTTGCTATAAGTCACAAAATTTTTCTAGTGAAAACTGGGGCAAATTTTTTGTTTATTTCT
TTTGTTTGTGATGGTTTTCAGGTTTCTTCAAGCGAAACATGGATTTGAAATTCAAGAACAAAGTTTCAACTCTTTTCAGA
ATGATCAATCTCATGATAGCCAGAACTAGCTTCTTTAATGCATATAGCAACCTCGCTTCCTGAAATATATTTCTACTCAA
CTACTGATCAACAAATCAAGCAGGCATTCAAGAACATTTCAAATTGTCATTTTGAAGAGTGCCAAAAACTCGGTCTCGGT
GGCAAGTTAAACATCGAATATATTCAAGATCAAGATACTCACCATAATCAAGGTGATATCTGAAAGTCAAGACACAAGTG
TAGACTCGAGAGAAGTTGCATAGATAAGAGCTTGTACTTTTATTTTCCTTTTGACTATTAGCTTTCATTTTTTTATATGT
AAACATAGGAGCCGCAACCTGGAGCCTCGATGGCACCTCACTTAAGTTCCAACTCATCAGCTCATCTCCTTGAACTACAT
GTGTCACGACCCAGACCGTCGTGATTGGAACCCACACTAACCCTCGGGTGGGAGAACCATTAATTCTAATTAGCTAACCA
ACTTAAACAAAATACTAAGGCATTTAAGTTACGGAAGCAAGTTAAATGCTAAGGAAAAAATAGAGTTCCATAAACTCCAA
AGAAAAGTCTAATAACAAACTAACATTGCGGAAGTAATGCCTAGAACCTGAAAGTCAATGTACCAAAACATCTTAGAAGG
AACCAAAAGTCTAAATAAGAATGGTTACAACCCCAAACTAATGAAATAAAAACTAACTATAAAATTCTAAGTTTGAAATG
TGGACATAGACGGAAAGTGAACTCATGGAAGCCCGAAAGAACTGGCTCACCCTTGAATTCGAACGACGATCACTGGTCTT
CTAAGTGAGGTTTGTCAATAGTCGCCTGAAGATGCCCTGTACTTAACAAAGAAAGAGGAAGTGCAGTATCAGTACACAAC
CACAGTGTACTGGTAGAATCACATGGCTATCCCACAAAGTGCAACATACATCAGTCAATACAACAATATAATCACATGCA
AATATCGAACATATACAATATCATCATCATTTACGAATACGAAGTACAGTTTCACATTTCTCAAGATACACAGTTATGAC
AAGTCATTGGTCCTCTCATGGAACCCAAACCCAAATAGTTAGCATACCGAAACGTGGTACCCAATTCAACGATTATGCTG
GAACGTGGCAACCTATTCCATAATCATGTCGGAATGTGGCAATCGATCAGAGTTAGTGTGTCGTAACGCAACACCCGATC
CATTCAACAAGCCACAATCACAATCACAAAGTACATTATCATAATCATACAATCAAGTCATGATTCATAGCATTCATTAG
TCATATATTCTCATTTACAACAAATGTAATCAATAATGCAACATTCGTAGAATGACAACCATCACCTACCTCGAAACAAG
CTTGAATCCCCTAAGAAACTTGATTCTTCCATTTCTGAATTCATTCCGCTTGTTCTTGGTCTACAAACTATTAATTTGAC
ACGAAAATAAATAAACAATAACTAATTACCTAAATTACTAACAATTCTTTCAATCCTAGATGATACCCATGATCATCATA
CCTACCATAATTTCCAGATCAAAACCCTTCCCCAACGATAATTACCTATTAGATTACATTCTACGGTTCAAAAAATGGAT
TCGGGGAGTGAAAATCTTACCTTTAGCCTTAAGAATGATGGAAAACTGTCAAGGAAAGCACTGGGTTCGTTCCTTAGCTC
TCAAGTTTGAAAAATGCAGAAAAAAATAATTTTGGAGTTTATTTCTGACTTTAAGTTGCGTCTGCCCCGCCACAGCGGTA
CCACCCTGCAACAGCGGCCCTGCCCTGGTGGCAGAAAATACCGCTATAGCAGCTTGCACAGAACAATGAGCAAAATTAAT
AATTCCAATTCCCCCATTTCAAAACACACCTTCAACCAACAACACTCAGAAACTACTCGCTCATGCTAAGATGAATTTCA
GGAGTTCTACTCGTCCAAATTCAATTTCGTAAAGTCGTACGAGTTACTTAACGACTCATTTATATACTCATGTGATCAAA
ATCATAATTAAATCACTCAATTGTTACCAAATTTCTCTAGGCTTTAATGAGTCCAATTTCATCCAAATCTGGACTAGGAT
GAGAAATTCCAAGTTACTACGAAAAAATTTTCCGACCCAAATTTTTTCCTCATTGGCTTTTCTATAATGATGGACCCGAT
CGTTACAATAGATACAAATTTACTCATCACTCATCCCCGAATGACAAACTTAGGAAAAATAGGCTAAAGAAGGAATGAAG
TAGTGCATGAATCGATGGACAATTGGGGATACTTGTCTCGCATGTCCTTCTTGGTTTTTCCAAGTAGCTTCCTCAAGTGG
ATGATGCTTCCATTGAATTTTTACGGACTTAATCTCCTTGGTCCTCAACTTATGTACATCAAGGTCAAGAATGACAATTG
GTTCCTCCTCAGGTCTGTCTCAAACACGATTGAGTCCCATTTATGATGTAATCCCCGTCACCATGATATCTCTTCAACAT
GGACACATGAAATACCGAAGAACTCCAGATAGATTAGGTGGTAAAGCCAATTTATAAGCCACTGGGCCTACACATTCAAG
AACCTCAAAGGGACCAATGTATTGCAAACTTAGCTTGCCCTTTTTTCCAAATCTCATCACCCCTTTCATGGGTGATACCT
TAAGGAGAACATTCTCACCAGTCTGAAATGCCATATCTTTTACCTTATCATCTGCATACTTTCTATTTCTACTCTGGGCT
GCTAAAAGCGTAGATTGAATACTCCTCGCCTTGTCTTGAGCTTCCTTTACCAAATCAATCCCTAAAGGTTTCACATCTCC
AGCCTCAAACCATCCTATGGGTGATCTACATCCCCTCCCATAGAGTGCCTCAAACGGTGCCATGTCTATGCTGGAGTGAT
AACTATTATTATAAAAGAACTCACACAAAGGTAAGAACTTATCCCAATGCCCTCCAAAATCAATCACACATGCCCTCAAC
ATGTCTTCCAACACTTGAATAGTTCTCTCCGATTGCCCGTCCGTCTGTGGATGGAAAGTTGTACTAAAAGTGAGGTGTGT
CCAATTCATCATGTAATTTCATCCAAAACTTGGAGGTAAACTGCGTATGATGATCTGAGATGATAAAAAGGGGCACCCCA
TGCAACCTCACTTTCTCTTTCACATACACCTTAGCCAATTGTTCAGCATTGTAATCTATTCTTACCAGAATAAAATGGAC
TGACTTAGTCAATCTATCAACCACTACCGAAATAGAATCGAACTTCCCCAAAGTCTTGGGAAGACCAACCATGAAATCCA
TGGCTATCCTTTCCCACTTTCATTCTGGAACTGGCATTCTCTGAAGTAAACTTGCAGGCCTTTGATGTTCATACTTCACT
TGTTGGCAATTTTGACAGTTAGCCACAAACTCTACTATATCCTTCTTCATGCCCAGCCACCAATAAATTACTTCAAATCT
CGGTACATCTTGGTCCCACAAGGATGAATAAAATATCGCGAACCATGAGACTCGGCCAACAATTTCTGAATCAAATCATC
TACTCTAGGAACACAAATTCTTCCTTTAAAATTGAGCACACTTTCCGCATCAAGAGTGGTCTCTTGTGCCTTACCAATCA
CAAGTCTTCTTTCTAAGCTCCTCCAAATTCTCATCCTCAAAATTTTTCGCCCTGATCTCCTCAATGAATGTGGCCCTAAC
TTCAATGCTAGAAAACACCCCACCTCTTTTGGAGATGCCTAACTGCATGAAATTAGACTCCAAGGTCTGAATTTCCTTAG
CCAAGGTTTGCTTGGATACACTCAAGCAAGCTAAACTACCTATACTCACCGCATTTTTACTCAAAGCGACTGCCACCACA
TTAGCCTTGCCCATATGGTATTGAATGGTCACATCATAATCCTTGAGTAACTCCATCCACCTTCTCTGTCTCAAATTCAG
ATCTTTTTGAGTAAAGACATGCTACAAATTACAATGATCAGTAAATACCTCACATTTAACACCATACAAATAATGTCACC
AGATCATAAGAGCAAACACTACCTCTGCTAACTCCAAATCATGTGTTGGGTAATTCCTCTCATGCACCTTTAATTGACGC
GATGCATAAGCTATAACATTCTTATCCTGCATCAACGCATCACCCAAACAAGAATGTGAAGCATCATAATAAATAATTAA
ATATTTACCCTCCACCGGTAATGCTAGAATGGGTGCGGTGGTCAAAAGAGTCTTGAACTTTTGAAAGCTCTCCTCACATT
TTTCAGTCCATTCAAATGATATCTCCTTTTTGGTCAAATTTTTCAAGTGAGTGGCAATAGAAGCAAAGTTCTTTACAAAG
CAACGATAGTAGCTAGCGAGCCCCACAAAACTCCTAACTTTCGCCACAGAGCTAGGCCTAACCCAATTCTTAACCGCCTC
AATCTTTTGAGGATCTACCATTACCCCTTCTTTTAAAACTACTTGCCCCAAAAATGCAACCAAAGTCAACCAAAATTCAC
ACTTAGAAAATTTCAGATACTTTCTTTGTTTCCCAAGAACACCCAGAACAATACGAATATGGTCGGCATGCTCTTCCTCA
GTTTTCGTATAGAGAAAAATATCATTAATGAAGACTATAACAAACGAATCAAGAAAGGGTTTGAACACCCCATTCATCAA
ACTCATGAAAGCTGCAGGCGCATTAGTCAACACAAACGACATAACTAGAAACTAATAGTGCCCATAGCGGGTTTTAAATG
CCGTCTTGGGCACATCCTTAGGCCTAATTTTCAATTGGTGGTAACAAGACCTTAGATCAATCTTAGACAAAACTAATGCA
CCTTGCAATTAGTCTAAAAGATCATCTATTCTAGGCAATGGGTACTTGTTTCGAATGGTGACCCTATTCAATTACCGATA
ATCTATACACATCCTCATACTATCATCCTTCTTCTTAACAAACAAAACTGGAGCACCCATGGGGAAGCACTAGGACGAAT
AAATCCCTTATCAAGAAGCTCTTGGATTTGAGCCTTAAGCTCTCGTAATTTTGCCGGAGCCATGTGATATAGAGGGATAG
AAATGGAGCACACTCTTGATGTGGACGGTGTGCTCAATTTTAAAGGAAGAATTTGTGTTCCTAGAATAGATGAGTTGATT
CAGAAATTATTGGTAGAGTCTCATGGTTCGCGATATTCTATTCATCCAGGTGTGACCAAGATGCATAGAGATTTGAAGCG
AATTTATTGGTGGTCGGGCATGAAGAAAGACATAGCGGAGTTTGCGGCTAATTGTCAAAATTGCCAACAAGTGAAGTATG
AACATCAAAGGCCTGCAGGTTTGCTTCAAAGAATGCCAATTTCATAATAGAAGTAGGAAAGGATAGCCATGGATTTCGTG
GTTTGTCTTCCTAAAGACTTTGGGAAAGTTTGATTCTATTTGGGTAGTGGTTGATAGATTGACTAAGTCAGCCCATTTTA
TTTCGGGAAGAATAGATTATAATGCTGAATAATTGGATAAAGTTTATGTGAAAGAGATAGTGAGGTTGCATGGGGTGCCC
CTTTCTATCATCTCAGATCGTGGTACGTAATTTACTTCCAAGTTTTGGAGAAAAGTACATGATGAATTGGTCACACAACT
CACTTTTAGTACAACCTTCCATCCACAGACAGACGGACAGTCAAAAAGGACTATTCAAGTGTTAGAAGACATGTTGAGGG
CATATGTGATTGATTTCGGAGGGCATTGGGATAAGTTCTTACCTTTGTGTGAATTCTCTTACAATAATAGTTATCACTCC
AGCATAGATATGATACCATTTGAGGCATTATATGGGAGGGGATGTAGATCACCCATAGGATGGTTTGAGGCTGGAGATGT
GAAACCTTTGGGGGTTGATTTAGTGAAGGATGCTTAAGACAAAGTGAGGAGTATTCAAGCTAAGCTTCTAGCAGCCCAGA
GTAGACAGAAAAAGTATGCAGACCATAAGGTAAGAGATATGACTTTTTAGACTGGTGAGAATGTTCTTCTTAAGGTATCA
TCCATGAAAAGGGTGATGAGATTTGGTAAGAAAGGTAAGCTAAGTCCCAGATACATTGGTCCATTTGAGATTCTTGAATG
TGTGAGACCGGTAGCGTATAAATTGGCTTTACCTCCTAATCTATCGGGAGTTCATTTGGTATTTCATGTGTCTATGTTGA
AGAGATATCATGGTGATAGAGATTATATCATTGAATGTGACTCAATTGTGTTAGACAAGGACCTCCAATATGAGGAGTAT
TTGATTGCAATTCTTGATCGTCATGTGCGTAAGCTGAGAACCAAGGAGATTCAGTTCGTGAAAGTTCAATAGAAGCATCG
TCCAGTTGAGGAAGCTACTTGGGAAATCGAGAGGGACATGCGAGACAAGTATCCCCAATTGTGCGTCGATTCAGGTACTA
CTTCATTCCTTCCTTAGCCTATTTTCCTAAGTTTTGTCACTCAGGGACGAGCGATGGGTAAATTTGTATCTATTGTAACG
ACCTGTTCCCGTCGTTATAGAAAAAGCCAAAAGGGAAAAATTTTGGGCCGGAAAACTTTTTCGTAGTATTTGGATTTTTC
CAACCTAGTCCACATTTGGATGAAATCGTAGTCATTAAGGTGTAGGGAAATATGGTAATAATCGGGTGATTTATTTATGA
TTTTGATTACATGAGTAGTTAGATAATTCGTTAAAGAACCCGTACAACTTTACAGAATTGAATTCGGGTGAGTAGAACTC
CCGAAATCGATCTTAGCGTGAATGGTATTTTCTAAGCATCGTTGGTCAAAGGTGTGTTGTGAAATGGGGGTCTTGGAATT
ATTCAAATAGCTCACTGTTTCGTACAATCCACTTTGGCAGTGATTTTGGTGGCTCTGGCGGGGCCGCTGTAGCGAGGTGA
CGACCGCTGTGGCAGGCCCGACGCAACTTAAAGTCGTAAATAAACCCTAAAACGTGTTTATTCTGCACTTTTTGGTTTTT
AGAGCGAAGGAACGAACCCTAGGAGATTCTTGACTGTTTTCCACCATTCCTAAGGCTAAAAGTAAGCTTTTAACTCCCCG
AATCCATTTTTCGACCCTTAGAATGTAATCTAATGAGTAATTATCAATGGGGGAGCGTTTTGATCTAGAATTTATGGTAG
AAACAACCTTAATTTGGATACTTGAGATTAGGAGTGGAAAACGAGCGGGTCGAGTCTAATATAAGTCGATTGAAAATGAG
TTAAATAGAAATGGATAAAATACTCGACTCGACTTATATTTTAAATGGGTAAAAAATGATTTACCCAATGGATAATATGG
GTATCCATATTACCGATATTATTCCATGAGTCAAGTTTCTCGCATGCTCAATGAGCTCCAAAATGACCAAGTCATAAAGC
ATTTAAAGACATTAAATGATCAATTTGGATAATGAAGATAACTAAATCAGACAATTGTGACTGGAACACTTTTGTCAAAT
GACAATAAAGTCTGCCTAATCTACCAAAATTGTTATTGGAAAAAAGAGATACATTTGTGAACTTTATAGAAAGTTATTTT
ATTTTCTACTCAATCAAACTGAATTGTTTGCATCAATGTAGTCTCTTGTGTGTTACTACATGACAAGTTTCTAACAGTTC
TTTAAACACTTCTTCCATCTTATGTCATGACCTCTAAAGCCTCAATGGTTTGTCCAAGTATGTTAAATATTGTTGCTGTA
ATATGTGATGGTGTTAATCCAGCTACCGCCAACTGATCAACTAGAGATCCACGATTAATTGCTCGGTAGCATGTTAACTC
TAAAAAGACGAAGATGCTACACCTACAAGGCCACCACTTCCAACAAACTTTCCACAAACTCTCAGTGATTTCTGCTATTG
TGGATTGTCCTTTGAGATGCGATGATCTGACCGAAAAAGAAAACAAAAAAAATAAGATCGTAGGTATGCAAAAACTTTCA
TTACACATTCTAATAAATGTGAAGTTACTTTCATTGCACATTTTAATAAATTTGAAGTTACATATCTAAGTTCAGATAGA
TGAGAACAATTGATCATAAACTGTTATCAACAACAGAGAGTACTAAGAACACTATAAAAGAAAGGCAGAAAAATGTGAGT
TTCACTCAAGTCTTACCTCTAAGTTTATGAACATAAGGTTGAAGGTCAACAACAATCTCATTTTCATCAGAATCTGATTC
GAATCCATCAAGATCTTCAACAAAAACAAGTCATTATAGTTCTAAATGCAAATTCACTATATTAAATGAAATAAATGAAA
CTAGAGAAGATAAATTTACCTTTTTGTCCACAAATCCAATCCCTAGTACATAGTTTCGCCTCAGCATTTGAAGAAAGAAT
AGAACTTCAAAACTTTCCTATGACATGACCTCCGGTGCTAAATGCAGATTCAGAGGCTACTGTAGTGATGGGCACACTCA
AAACATCCCGTGCCATTAATGAAAGTTCTGGATACCTTAGTTTTTTATCCTTCCAAAATCCAAGTACATCTAGATTCGGA
TTTGTTTTACGATCAACGTTAGCTTCATCCAAATATAAATCTAATTATGTTTTACTGGTACTCGACTCAAAACTGACTTT
GAAACATATCAAACTCCTCAAATTCTTCAGTCATTTGATTTCTACTACTACAAGCATGCTCCTCTGGTAATGAAGTTGAC
AACGAGGTTGTAGTAGATGGTATCAAGTACTCTTCGAATAATAACTTTAAATTATCTTCGATAACCTTCACTTTTTGATC
AGCGGTATTAGAATTAAGCTTTGAAAAACAAAACTTAACAAAATTCTATTTATATCGCGGGTCAAGAACCATTGCTATAG
ATAAAATGATGTTATATGACTCCCAATATTTTTTGAACTTCTTTGACATAGAAGTGGCCATCTCAAATCATTGGATCTTT
ACTTCTTTTGTGTTCTACCAATAGCATTTCAATTTTCCATATATTAGGAAGATACAAATTTGTTGTGGGTACTTGCATCC
AGAAAATAATGTTGTGATATCATAGAATGGCCTAAAAAATGTAGCTACAATCTCAACCTTTATTGCAAGTAGCATTATCT
AAAGTAAGGGCGAATATTTTATTTTCGATTCCCCACTCTTTAAGAAAATCAATCAATAAATGACCTAAAACTACACCAGA
ATGTGGAGGAACATGACAAAAATTAAAACCCTTTTCTGAAGAACCCAATTTATGTCCACATAATGAGCTGTTACACACAT
ATAGCCATTAGATACTAATGAAGTCCACATGTCAGATGTCAAACACACTCTACTAGATATCAATGCAAGTTCAGCATTTA
GAAGTTCTTTTTCTCTAGCATACAATTCAAGATATCCGACTTGGCTGTGTTTCTTGATATATGCCTCGCTATTGGATTTA
AATACGAATGAATATCCCTGATGCCTTTGTGCTCTACAAAATTGAAAGCATAATTATGCCTACATATAGCCAATGACATC
TTCTCTCGATAAGTTTTTTGATCTATTGGCTCATTTTGACCCTCTTTAGCCTTATCCGGGTTATGTTTCTCCAAATGATG
ATTTAGATTTGTTGTTCCAAATGTAGGGCCCATTGCAAATTTTTTTAATAGATCATGCATTGAACTTCATACTTTATGTG
AATAGAATTGGGCATAAGTCTAATAAAATAATCCCAAACAACAGATGTTTTCCTTTTACTCGTATCAACGAAGTTGCAGT
ACTTCGTTCACAAGACTCTTCATTGCCTTCTATCGACATATCACCCTAATTTTACAAATCATAAACAATGAGCCATACAT
ACAAATAACAAAATCAACTCATAGCATCACAATCAATAATGTAAGCATATGAAATGAACCAAAAGTTACTTTAGCTTTTC
ATAGACTATGTCTCTGTGGATCAGCCATATCTATTTCACACTATTGAGGGAACTACTTCTTTGGCCTTCAACCTACCATA
GCCCTCTTTCTTCATTTGGGTTTGGACCAGGTATGCTCATATAGATAGGGTTAAGAAGTAGTTGTACCCATGACTAGAAG
TTGTATTTACACATGCATTACTAACTAGATCTAAAAGTTTAACTACAAGAAACAGATAGAAAGTCTACCATCAGATCAAT
CAAAACAGCAAAGTAGAGTACCACAACAACAACAACAACAAAAATATAAAAGGAGAAAATAGAGATGGAGACAGAAGTAA
AGACGAAGGAGAGAGTCTCACCGGAGAAATCACCGGAGCTGAGACAACGTTGGTTGATGGAAGATGATGAAAAGTTGAGG
CAGTTTTGGTTCGCGTGGGTTTCAAATTTCTGCCCTATTTTTTCTCTTACAGTGAATACGCCTTTCTATTTACCCATTTT
ACCTATTTAAGTACCCATACTTTAAATGGGTAATATGAGTTGGACTTATATTTGACTCATTTTAAAAGCATTGGGTACCT
AACCCATTTTAAATGGGTAAAAATGAATGGATACCCAGATTTATAACTCATTTTGCTAGCCCTACTTGGGATCATGGGTA
TGATCTAGGGTTGTTAGAATTGTTAGTAATTCGGGTAATAAGTGATTGCTTATTGATTATCGTATTATATTGATTATTTG
TAGACCAAGAACAAGCGGAACGAATCCGGAAAGGGAAGGATCAAGTTTCTTAGTGTTTCAAGCTTGTTTCGAGGTAGGCG
ATGGTTGTGATTCCATGATTGTGTTATATATGTTTCTTCTTTCTTTATTATGATACATGTATGTATGTGAATGTTGCATT
ATTGATCACACTTGTTGTAGATGAGATAGACGAATGATGAATGCCATGAATCATGACTTAATTGTATGAACTTGAGAACA
TACTTGTGATTGTAATTGTGGTTTGGTTGAAGGAATCGAGTGTTGCGTTCCGACACACTAACTTGGATCGGTTGCCACGT
TCTGGCATAATTATGGGATCTGTTGCCACGTTTAGGCATTAACATTGGATCGGGTACCACGTTCTGGTATGCTAACTGTT
TGGGTTTGGGTTCCATGAGAGGACCAATGACTTGTTGTAATTGTGTATCTTGAGAAATGTGAAACTGTACCTTGTTCGTA
AATGATAATGATATTGTATTTGTTCGATATATGCATGTGATAATATTGTTGTATTGACTTATGTATGTTGGACTTAGTAG
GATAACCGTGTGATCCTACCAGTACACTGTGGTTGTGTACTAATACTGCACTTGCTCTTTCTTTGTTAAGGACATGGGGC
ATCTTCAAGTGGCTATTGACAGACCTCGCTTAGAAGATCAGTGATCGTTCGAATTCAAGGGTGAGCCACTTGTTCCGGGT
TGCCATGAGTTTTCCCTTCGTCTACGTCCACATTTCAGACTTAGACTTTCTAGTTAGTTATTAGTTCATTAGTTTGGGGT
TGTAACCCTTCTTGTTTAGACTTTTGGTTCATTGTTAGATGTTTTGGTACATTGACTTTCAGTTTCTAGGTAGTATTTCC
GCATTTTGTTTAGACTTTTGTTGGAGTTTATGGGAACTCCCTATTCCTTTCCTTAGTATTTAACTTGCTTCTCTAACTTA
AATACTTTAGTTTTTTGTTTAGTTGTTTGGTTTGGGTTGCAGTAGTTGTTCTCCCATCGATGGTTTAGTGTAGGTGCCAA
TCACGACGGTCTGGGTCGTGACACACCCCTACAACCTCGCTACTCTCACCCACCACTTCACCTTAACCCCCACTTCCCCC
TCACACTATACACAACTCACACAACACAACACACACTTCTTATATACACCCACAACACACCCATAAGAGAAAAGAAAGCA
ACAATACATATACTACAACCAACAATCAGCAAACCAAAAAAAAGAGAAAAAAAACTATCCTACAAGAAACACTTCACACC
TATACTATGTACTACACACACAAAGAGCAACCAGCAGTCAAATGGAAAAAAAGCACAGACGGACAGCATACAAAAAAAGA
CCATTCGGCACAACACAAAAAAAAAGGCACAGAGGCACACACAACAAAAAGCAAAAAGAAAAAAACCAATTGGTAACATA
CCCACAAACATATTCATCTCTTTATTCTCTTTATTCATTACTTTTATATAAACACAACACACATTCAAATAGAAAATTGT
GAGTGTTCTTATCGTGGTTCAGTCAAGATTTTACGGTACATATTCTTTTCATTTAAGGTTCAACTTTACCTTATCTCTTT
AATTTATTCATATAATTTGATGTAACTATATGATAAGTTTTCTTTTATTTTTTTTATTTTATTCATAATTGATTGAAATG
AAGAATGAATTAATTGTTATGATGAATGAGGATAGTTTAATTGGTGATTTTTTTTATTTACTTTTTTTTATTCGTTAGTT
GTGATCTCTTAAAAATAAAGAGGTTATGGTGTTATTCAGGTCTTGAGTTTGATGCAATAATGATAAAGTAAAGATAGTAA
CTATTGTTGTTTCATTTTATCAAACAAAAAATTAGATTATTGTAACAATTCGTTATTGTTTTATGGGATTAGAAAATGTA
TGTTTAATTCCAACATTAAATTTTAAAGTAACAAAAAAAATGTAGAAATAATTCAAAATTTCATATTGTATTCTAGAAGT
TTAGATTTATTAAGTTTATTTGATTTTTCTTTATATGGAATAAATATTTTATTTAGCGTTAGACGAACATTTAGGCACAT
TAAAAATATTTGTATTGATTAAGAATGTGGTTACACATCTTTCTTGAGACATTGAAAAATAAACTCAAGGATACGGCAAT
GCACCTTGTCCAATAATATAGTTAACTTTTATTAAATTAAAGTAAGACTTACAGACATTTATTAGGAGTGACACACTCGA
AAGAATAAAGCAGTTATGCTTCTAATCTATTAAATGTCAAGATCAAGAATGTTGTTAGGCATCTAGGTTGAGACCAAATA
AAGGTTCAACAATAAAAATGTGAGCGAAACTAAAGAATATAAAATATATCCAAAAAATAGTTAAAATAAGTATAAATCAA
TAAAAGCGACCATGCTAGAACCACGGGACTCGAGGGATGCCTAATACCTTCCCCTCGGTCAACAAAATTCCTTATCCAAA
TTTCTAGTTTGCAGACCAAAAATAAAGAGTTAGTTCCTTTTGGTAAGGGATTAAAAAAGAAAGGTGACTTGGAACACCAT
AACTCAATTTCAAGTGGCGACTCTGAAAAATTAAATAATCCCTAATCAATATTGTCACTTAAATTGGAAAAACCCTTTCG
CCGGGCTAAAAAGGGTTGTGACAACATCAAGGTAAATGACTTTAAACATATGGTCACCACATCTGGAGAACCCTCGCAAT
CTTGTCTAGTCTGAAGAGCATAAAATCTATTTTTCTTCGGAGCATATGTACCCGAAACACTAGTACGAGCTTGCCTACCA
TCCTTTGTCTTAGAACCAAGCAATGGACAATCTCTTATATTATGACCACTCTTGTCCCAATTAAAGCAATCATCCGTACC
GGGCAAACATTTGTCATCATGTTTCTTGTCACATCTTGAGCAAGTAGATATAAAGGATCCATTAGCACCCTCTCTTTGAG
TTTTTTGGGTTAGACACCCTATCCTTGCTGAACCTAGGAGGCAGAGAATTAGAAAAACCTTGACTAGAAACTTTTGGCAG
AATTTAGAATGACCTTGTCCACCGGACCTAGAATGAGAAAAGCCACAATCGCCGATTCTTCACCTCTTGGACTCTCTTGC
CCTTTCCTTGAGCTTTTCTTCTTCAATTTGTTGGGAATGTATCATAAAATGGGAGATATCCATCAATAACTATGGCGGTT
GGAAATTCCTTGACATCTAAATCAGAAACACCTGACACAAACTTACTCATTCTCGCCATAGAGTCGGCAACCATAGTCGG
AGCGTACTTAGCCAATTGAGAACATCAAATCATACTCCTTCACACTCATATTCCCTTGTTAGAGGTTAATGAACTCTAAC
ACATTGTGTTCTCTCATTTTAAGAGGAAAGGAATGATCAAAAAATGACATGTCAAACTTTTCCCATTCAAGGGGACCCAC
ATCAACAACCCTCTCACCTTTCCATTGTTCAAACAAAACTTAAGCAATACCCTTTAGTTGATAAGTAGCCAATTCCGCCT
TCTCCACCATAGATAGACCCATAATTCTTACTATCTTAAACACCTCATCAATGAACTCTTAAGGATCTTCATCAACCTTG
GAATCCTGAAATTTTGAGGGATTCATCATAGTGAAGTCCCATATCCTTGTCATTGTCGTACCCACGTTTGGGTTCTCAGG
AGCAATGAACTCTCTATTAGCTTGGGCCGTCATGGCTTAAGCCAACACTTGAAAAGCGTCTGGGAACTTGACATGAGTCA
CTTGCTTGGCCAAGGAATCAACTGAAGCTTGAGTAACCTTGGGCTCCACATTCTCACGATCATTTCCTCTCACATAAGCT
CTTCGAGGGGCCATATCTTGAAAAGCATTGGATAAGGTTTAGGGGGAAGATTATTATAGAGATAGACTCTATGACACGAC
TTTATAGTAGTAAAAAAGAAAAGTTTCCTAAACACTATGTAGCCTCTTATTCATAAATGTGGAGCACTTCACACCTATGA
AAAAGACTCTACTCAACGCGGCTTGTCAGACATCGTAGGACTTTTTCTAAAACCTTGTGCTCTGAATACCAAGTTTGTCA
TGACCCAAAGTATATCCTAGAAGTGACATAGCCTATAAGACCCGAAGTGGGCCTACACGAGCCACTTGACATACATAAAA
CACAATATGATAGAAACTTCAATAATTTGGGGTAAAGGTTTTATATCAAAGAGTTTGACATAAAAATTAAAGTCTAATCA
TAGTCTTCACAAGTAATTCTAGTATATAAAGAGTGGTCGGGACATAACCCGTACACCAGGTACAATGTCTGAGAACTAAA
ACATAATAAAGCAAGGTAAATGTGACATGGTGCACGGAGCATGAGGACTCACCAAATCTTTAAGGTAGCAATTCGCTTCT
AGCACCAGCCACGAGCGGGAGAAGGAGAAGCGTCGGACCCTACATTAGTTAAACAATATAAGAACAAGTATTCATTTGTA
CATGGAATATATAAATTATGAGGGGCATGCATAAGAATGTTAAACATGATCAAAGGAGAACAAGGGAAAACATGATGTGC
ATGATCAAGTTAAACATAGTAAAATCTTTTAAATAGTAATAATAAATCATGAACACGGTCGATGCAATTTAAAACATAAA
GAAATCATCATTAAAACCATTGAAAGCAACTTAGTTCATTTTGTGGTATAATTACTATTAACCAACATAGACCACATGAG
CTATAATGTGGAATCCGGTGTCTTACTCCCACACTAAAAAGAGATGCCCTTGCTTGTCAAGTCAAATAAATTAACTTCTA
TCTTAGGTGGATCCACTAGTTATATCACTTAAGACAATCCTATTGGGCATATAATTAGGGACAAAGAGATTGCTTCTAGA
GACCCGAACTTTTACTAATGGGAGAGCCTCCATCTCAATATTCTCTCGGTGATAAGTAAAATCCCAACGGAATTAGTCAA
TAAATATAAAGATATCATAAGACAAGGAAAAGAACAATTAAGTTACTAATACAAGCTTAAATCATCATAGAGTAGCTCCT
AAACCATGTGTGAGAAAATATTTCACCAAATCATGATTTCTTAATGTGAGAAAATATTTCACAATTTCATTGATGCTCAT
CTTAAAGCAACCTAGATCATAAAACATTTCTTTCCTTAAATCATGCATAATTTTTATGAAAACATCATTCATTAATTCGT
ACCTTATTTATAAATTCATGTCTTTAAGAGTTCATAATCAAGATCATGAAAATTGCATGGGTTCATATGAAATAAATGAA
AATAAGTATGTAATTGAGTTAAATCAATCATGATAAGATCAAAATCAAGCAATTGGATCAACACCATTTGAATCCATGAA
GAATTGAATGAAACCCAAATCAAATTGATGAAATTGAACTTGGAGAATTGAAAATCCTTAGGGCTCAATGGGTGAATGGA
ACCCATCTATGAAACCCTAAATACCTTGCTCTTCAATGCCCAAAAGCAATTATGGAAAAAGATACTTGATTTGGAAACCC
TAGCTTTTTCTTCTTTGACCTTGAGAGAGAATTTTCGAAGAGACTTGGAGGGGATTTGGGGTTTTGAGTGAATGAGAAAA
TTGGGGAAATATTTGGGGTAGAAGGGTATTTTTAGGACATATAAATAGGGGTACAACGACATAGTATAGTCATTTAAGGC
ATATGAGAAGACCCAAAATGTCACGCCCCATACTCGAGGAGCGCAATTGGATCCTAATGCCAAAACTCAGGCCCGAGCCG
ACCCTGCTGAACCATTTGCTTCTAGCTCATTGCAGCCACACACAATCAAGAAAACAAACAAGTATATCTTGGCTTAAAAC
TAAGCCCTCGGCTGACAAAGCCCCTGTAAACTGATTTATAAAAGAAATAGCTATTCCTAGGAGATCATATAAATAAATAG
CCAACTAGTACAAAAGTCTTGATTGGGTCGTCGAGACCCCCATGATATCTATACCAAAACTGAAAGCAGGTATATATCAA
GACAATACATCAAACAACTCACAAGCTTCAGCAAACCAACAAACTAGGCCAGTATGGCCATAACGTAGCTATACACCCCA
CACACTAGTATGCAAGACTCTAAGAGTAGTAAAGATTGGCAGGACAGGACCCCAACCTACCCATAAAGATATATACAATA
AAAGGTAACAAACCTCCCAACTCTAGCAGCTCCGAAGGATACGGACTAGCCAATCGGATAGAAGTCAAGCCTGTTGTGAG
GAGGTCTACTAGGTCGTCTGTCGGGACCTGCATGCATGAATACAGTGCCCCCAAGGCAATGGGGCGTCAGTACATGAAAG
GCTATAGACTTAGTGAGCAAGTATCATAATATACCAAAAGCAATGACATAAGGAAATCAAATTTTAGATAAGCATGCTAA
CCCACTACTGAATCTAAAGATATAAAAAGGTCAAATATCAACCTAACCAACCCCCCATAAGCTCAATAGGTACAAACAAC
ATACCACCTACCTAGACCCCCATAAGCCCAGAAGGTGCCAAATCAATGTACATACCCCTATCGGTAGCACATTGTCTTTG
TAAGAAGTCACATAGCCCTTTTTGGCAACGATATAGACCCGTAGGCAGTACATAGCCCTCTTAGGAAATATCATAGCTCT
GTGAGCTGCACAAAGCCCTCTTTTGCATCAACATAGCCCTATAGGCAACACATAGCCCTCTTTGGCGTCAAAACAGCCCC
GTAGGCAACACATAACACTCTTTGACATCAATATATCCCCGTGGGCAACACATAGCCCTCTTTGGAAATAACATAGTACT
ATTAGACAACATCATAGCCCCCATGGGCAGTTCATAGCTCAACAACTAACCACAATAACCCCAAGGGTGACAACAAACAA
TTGAATAGGCTAAAGGCGAACAATTTTGCTATAAATAGTATATATGAATAATCTCCAAGTCGTTCCTAACTTAGGGTCGT
TCTTAACAAATTATAAGACCCTAAAATGAGGGCTTATAACCACTCACAATTACATCTACAAGATCACCAACATTAACTAC
CTCTAAGGAAACATATTGAACGAAGGGAATAGCTTTAACATACCTTTCCAATGAACGCTCGAATGACTGTAGTTCCTTCA
CGAAAGTTGTTCCTTATGTCCTAAGCTTCACAAACACTATATATACACAGCTGGTACACACCTATAAACAGTTTACAATT
AATCTTAAATCAGCAGATTTTCCATATTGTCCCAACTTGTCGAAACATTCATAGAAATTCATAAAAACAATTATAAAAGA
GTCCTGAGATGATTACCTTAGTTAAAAAAGTTTAAACCTTGAAGAAACACCAATAACTACAAATTTATATCTTCAAAAAC
CAGCTCCAAATGCAGCTAAAAGAAGGGAAAATGATTGTCACGTGTAGAGATCACCTTTCTAGGAATAGGGCCAACGTTTA
ATGGTAGAAATTTTTAAAAACTAACCTTCATGCAAGAAATCCATAGGAACCCTCTCTTAAGATTTCTCTATAGTTTGGAA
GTGAAAAGAAATGGTTTCATGGCTTAAAACCTTGAGTAAGCCGACATACCACATTTTTTACTCGACCCGAATTCTGCGCC
GGCAATGCCTAGTAAAACCCTCATAACTTTTTATTTCGATGTCAGTTGGATACGGGGTTTTGTGCATTACAAACTAGACT
CGTACGCCTTCAATTGCATGGGTGATAGACCTTCTAACTCTTTATATATTGGGAGAAAACATCCTAGACATTTGACTCAA
ATTTCAGAGAAATCTTTAAAAATGAACTTATGATAACTTTCGCCAACTTTTATTTTGCCAGTTACCAAACTTCAAAACTT
GAGATACAACCCTTGAACACTTAAAATATGACATACCACATCTGAAATGACCCAAAAAGTTTCTAAAAACGTGCTTCGGA
AGTTACCGGAAACTTGTTTTAGCTATATCTAAAAATCTATTTCGTTTTTCAAAAATCTGACTTCATATTCTTGTTTAGGG
GGTCAAATTGAGTGGGAAATGGGTCTAACCCAAATTTTAGAGCAACCGTATCAAAATTCGAAATTTCCAAGTGAATCCTT
TTTCGAGGGTCTACTTTGGAGGGTCATATCTCCTAGAAAACAAATAATTGGGTGGCCCATAACATACCCATGGAAAGCCC
TTTGAGTTAGCTACCCAACACACTTTGTTTCACCTCATTCGGAGTTCGTACGAAGAAGTTATGCCCATTTTCGTAAAATC
TATCCGGCAGGAAATGCAATTTCCAGTGAGCGTTTTTACTGTTCACCCGCCTCATTTTTTTTTCTAAGTGTTGGACCATT
TTTCCAAAGGGCATATGTTATTTCCTATATAGCATTAGTTCAATTCCCATCTCTAAAACATTTCCCAAAACACCTCTCCC
ATACTTAGACACATTTTCTCTCAAGTTCTCTCAAGAACCCTAATCCAAAACCTTCCTCAAGATTGAAGAGACTCTTGCTC
CAAGTTCCAAGCTTCCATTGAAGACACTCTCAAGACCTTCATAAAAAACTCAAGGTATGTGGTGTTGAACTCATGGGTCC
TTCCACCCATAGTGCCTAGACTCTATTCTACTCACTATTTCATGGTTTAAGTTAAGATTCATAAATTAGTCTTGTTCTTT
GTAATAATTTCCTGCACATTGAATTTTAAACATGAAGAGTGAATGTTTTGAGCATCTTGTAACTCTATAACTTGAATCTA
AATTTTGAATGGATGTGGAGATTTTCATGTGGTCTTGTGGGTGTTAAAAGGTGTTGTTGTAGGTTGTTCACTGGTTTGGC
TACATGATTACTACCCTATTTTCCATGCTCTTTGATTCCATTACATGCCTTCAAGGTGTTTGACAAAATATCCAACTATG
GAGAATTGATGAATTGATGCTTTAAAGCTTGAGTTATGAGATGTATGGAATTCCAGAGATGTGTTGATGACAAACTAAGC
TT
>mtp_4230.scaffold_3
TTTTATGAGATATAAGTCTTCGGTAAGGTCAATTAGATTTATTTTTTCGGTGAGTTACCAAAGAGCTTGGAGGCGGTTCT
GGAAATAGGCGTATCTTATTCTCTTACCCACCAATTTGATGACTAGTGAGTATTTCCAGGGGAATAGAGTCTCTGTTTGT
CGTTTGCTGTTATTGGTATGAAGTTTGGGTGGTTATTGGGGTTGTCTTGTTCATCTTGGAAGTTTATGTTGTCTAGACTT
TGGGTAATATAGCTTACATTCGATTCATCAATTGAGGTTTGGAGGGATTCTAGAAAACTTACTTTGTGGCTTGGGGCTGG
TGGGATTTCCTCTTCCTTCTGCTTCTTAGTGCTCTGATGCAGCAAATCCTCTTCCTAATCACTCATTTTCTGGTCTTCTT
GGTTCATCTTCTTAGTATGTTTCAGTGAGAAGCTAGAGGATTTTTTTTAGTGAGAGAAGTAAATATAACATTTCTACAGT
GTATTTAAGTAGACTCATATGTATTTGAGATACATAAAAAAATATTGATAGTCACTCTCCTATCTCGCTCGCATATCTGG
CAGGGATGAACAAAATCGAATCGAAAATCGCACCAAATAAAAAATTTAGTCAAATCGAGAAAAAAACCCGACTATACTTG
GATATTAGTTTGGTTTTAACTTTTGAAAGTCATCCAGAGACCAAACCAACAACCTAATATTATATCTATAATTTTTTAAA
TTTATTTTATACATAAAAATATTTACATTGATATAATTTATAAATATTCTTATATTGTTCATTGCTTTTATCTTTAATAT
ATTATTTCAATTGATTTAGAATTTTGAATAATCCAATAAAGGTTTTAGTTCATAGATATAACTAACTCTAATGAAACTCA
TTTGAAAATCAAATCAATACTAATGCTAACAAAAATGAATTAATTCAACATTAAGAATTACAATAATTTTGAATATTTCT
TCTTTAGTCTTACATTGGTACAATTAAAATACATAACCTAATTTTAATTTTTCTTTAATATTTAGTCGTGTAATTAATAC
TTATTAGACTTAGAGCCTATTTGGCATTGCTGCTAAAAATAACGTATTTTTAGAAGCACTTTTTTAAAATGGCTTTTTAG
AAAAGTGCTTCTGAAAAAAATAATAATTTATGTTTAGCTAATTCATTTGAAAAGTGTTTTTCATAAGCAAAATGGATTTG
GCTGATCTTTTTAAAAAAATGCTTTCAAGTGTCTAATTACAAAAATAATGACTATTAATGTAACATCTCGCTATTTGAAA
GAGCTAAAATTAGAAATAACCATTTTTGGAAATAATGAAAATCTGAAATTTGGCAAGTTATATTAAGTATGAGTTTTGGG
TCAATTCCAAACAACCATACCTCTCAGCACATGATGAGTTAGGTGCACTACAAGATACTATATGAAAGTTCTTGGAATAA
TCTTTTCAACGCCATCGAGTTTGCTCATTTTTAAGTTTGTATGAAGGAGATATGCCCGTTCGAAGTTGGGTTGTCTAGAT
AAGAAAAGTTAACCGGATTTTAAAGGGGTATTTTGGACTTTTCCATATCCAATTAATTTATTTCATTTTGGTAATTAAGT
AGGGGTCTAAACTAAATTGGTTTAGTTTATGCACTCAAAATTACGCTAGGGTTTTAGAGAAAAGAACTCAAGAGGAGAAA
AGAAGAGAAATGCCAAGATTCGTCGATTTCTTGAGGAATTGAATGTGGATTTCGCAAAGGATTCGATCCTACGAGGTATG
TGAGTTCACATAGCGTTGGGTTCGTTCACCCATGCTCCAATCATGTTAATTTCAACGTTCAATTCATTCTAGAAAGTTGA
AGGTTAATGTTCTTGATTTGTGTTCTTGAAATTGACATTTGTTCTTGAGATTGGGAAGAGATTGATGAGTTCTTGAGGAA
ATCATGTTGATTTTAGGGTTGTGTTTGAGTAGATTCTTGTGTATATATATTGGGTATCTGATTCTAAAAAGAAATTGAGA
AAAAGAATCAAAATTAGTCGAGTTAAGACTAGAAATCGAGAAGAAAAATTTGTCGGATTTACCTGGGGAGAGCTGGCGCG
ACGTGCGCCAAAAAGTAGTCTCTGAACTTCAGGGGCTGGCTCCCCGCGCCAACAGTGTGCCGAAGTCGTCCGCCCCCACC
CGTTTTTCATCATTTAGCCCGTCTAAGTCCTTTTAAAGTGTACTAACACTTCCTATCGATTTTAACTATTCTAAATTACT
TCTAAACATCTAGAAATCATCCATAAACATGAAACATAACCTTGAATCCATAAATTCAAATTCAAGGAAAGTTAAGAGCC
AAGTTTAGAGAGTTCTTAGGGGTTGTTTGGTACAAAAATGAATAACGCAGGGATTAGTAATGCATGAATTAGTAATGCAG
GGTTTATTTTTATCAAAGTGTTTGGTTCATTGTTTCCAACCCCATCTTGTGTTTAGATTAAAATTCTTTAAAAAGTTTTT
TTTCAATTATACCCTTGAATTATTATGTAATTGGATCAAGATAGATAATTGCCGGAAAATATTATTTTTTATGACCTTCT
AACTAGTTACGAGAAGAACAATTTTGTTGTCATGTTTCCAATTTTCTACTTGAATTATTAGAGGATAAATAATTTTAATC
TTAATAAATTGATCACTCACAAAATGTCAATTTTCAATTGAAAAAGGATAAAAACCATCTACTTTAAAAATTAAAAAAGA
CGGCCAACAATGGTAAAATTGAGTAAATCATCTACATTTACACATAAAAATTGCAAGTTATAGTTTTAATATGTATGTAA
TGTTTTTTAATTGTTCAAAATACAAATAATTAGTGATATATTTTCCATTTAATTAGTAAATGTTAAATAATTCACATTTC
AAATTTGTATTGATTTGTATTGGATATATTTAGTAACAAACAACTCTCTCTAAATAATTTGTAAGCTAATTTATTTAGAT
TAAATTACTAGTACAAATATAAAACATAAAAATAAGAAAATGAACAAAATAATTAAAATGATTTGAGCAATATTTTTGTC
TTTATATAGACCTATCCCATGGGATTATATCATATGTGTTACTAATACCTTCTAATACCTCAAAATGGAAGGTATTAGTA
ATAAGTCCTATAATACCATTGAGGATGTATAACTAATCCATGGATTAGTTATACATAGGCTCAAATTTCTACCAAACATG
GTACTAAATAATACCATACATAACACATGGACTATTTCTTTTAATACGGCCTACCAAATGACCCCTTAGAATCTTTTCAA
AAGTTTTTTGCAAATGCTTTAAACTTGCATGTTTAAAGACTTGAGTTTTGAGTTAAGTAAAAAGTAAAGAGTGAAGTTCA
TTTCTTCAAAAGAGTATATGGGGAGTATGTATTCTCAAATAGTAAATATTTTCACATTTAAACAAGAAAGGAAACACCGA
TTTCCAAAAGAGACTTTGAGCTAGTTTTCAGTAAAGAGCAAATGCTTTCACAATTAAGCAAGAAAGGAAACACTGATTTC
CAAGAGAGCCTTTGGGCTAGTTTTTGAGCAATTATCTCAAATCACAAAAAGAGTTATGTTTTTAAACATATGAACTAGTA
TATTTTTGGAGTAGTATTGAACACCGATATGGGGGAGAGTTCAGACAACTCTCACCCCACATAAACCATGTAGCCATCAT
GGGTAGAAAATGGTCATACTTTTTAGATGATTCCTTAGTGATTTTTAGCATAGACTAGTGGATCAACTTAGTGGTTAGGT
TCTATACCCCTAGCAAGGTATAGGACGACCCTCGCAGCGTGAGGCAAAACGTTGTATCATCACATAGCTCTTAAATGATG
GTTGTCGATTAGAGAAACTCGCATAGAAGTATTTTGTATTCTTATATACGCAATGTTAATTGTATTTTTATATACAATCA
GAGTTTATATCGTATCTTTTCATACAACCTGAGGTACTAATTGTTATCTATGTTTTAAAATCTTTTCTTTATATTACATT
CATATTTTTGTTTTATATTGAAATGAGTTAAGTTGAGTTGAGTTGAGCCCATGTATGTTCTTTCAGTTCCTTTCAAGCTT
ATGTCTTGTTTTAGAATTCCACTCACATGCTCATACATTCAATGTACTGATGCCAGTTGGCCTGCATCTTTTTATGATGC
AGATACATGTAACCAAGATCAATATCCAGCGCATCGTTGATTCTAGTTGAGCTTCAGAGTTGTTGGTGAGCCTCCTTGCT
TTCACTGGACCGCTTTTTATTACTTTATCATTTTATTTCATTAGGATGTCGTGGGTCTTGTCCCGATGTCCATCTCAGTT
GTTAGAGGCTTCATAGACAGTTAGTTGATGTTAGTTCTTTAGTCTTTCCATTCCTGTTTTGATGTTTGAGACTTCAGTAC
CATTTTGGCTAGTGAATGTTTCGATATACATTCTAAGTTATCTATTGAGATTTTAGTTTACTTTTTAAATTATTTTTATC
ATGAGTTAGTCTTTCGCTAAGAGTTAAGTCAGGCCAAGGGTTCGCTGGGGCCAACAATGGTTCTCGAGTGCTAGTCCCGC
CTAGGGTATAGGCTCGAGGAGTGACAAACTTGGTATCAGAGCACAGAGTTCAAGAGTCCTAGGAAGTCTATGAAGTCGTG
TCTATAAAGTCCTAGTTATTGGTGTGAAGCGCGCCACATCTATAATTAGTAGGTTGTGACACTTAGGAACTATCTCACTT
CTTTCATATTCATTTCATGTGATATAGTTTATCTCTAAAAAGTTTCTTCTAATTCGTTCTTGCGTGTGTCTTTCACATCA
TGCCTCTACGAAGAGTTGTCGGAGGTCGTCCCGCTAGAAGGAATGTTGAACCACAGGATCAAGGGGTACCTAATGCACCA
GAAGTGCAACCCCAGGGAGAGGTCACCAATGCTGAGTTCCTTGAAGCTATTCGGATGTTGAGCCAAGTTGTGACCAATCA
AGTTGGATAGAGAGAGAATCGTCAGAAAGTGACTGATACTTTAAGGATCCGTGAGTTCTTAAGGATGAATCCTCCAAGCT
TCACTTGTTCAAGTGTCACCGAGGATCCAGAAAACTTTTTTGAGGAGCTTCAGAAGGTTTTTGAGATTATGCATGTTGCT
GATGCTGAGAGGGTGGAATTCCATGCATACCAAATGAAGGGTGTCACTAGAATCTGGTTTGATCAATGGAAGAAGATTCC
AGCTGAGGGTGCACCACTTGTGAGTTGGGCTTTGTTTGAAGAGGACTTCTTGGGGCATTTCTTTCCCCGAGAACTGAGAG
AAGCAAAGGTACGATAGTTCATTACAGTCTAAAGTTTATACAACTTTCCCGCTATGCTCCGGAGATAGTTACTAACATAA
GAAGCATGATGAGTTTGTTTGTTGTCGGGTTGTCTCGTTTGTCTAGTAGAGAAGGCAAGGTAACTATGTTGATAGGATAT
ATGGACATAGCAAGGCTGATGATCCATGCACAACAGGTTGAGGAAGAGAAGCTGAAAGATAGAGAGGAATTTTGAAACAA
GAGAGCTAAGATAGGGAATGAGTCCGGACAACAGAAGAGTAATGTCAACCAGTCATCTTTACAACAAAAACAAAAGGGAA
CTGCTCCATCATCGACTAGTGCACCTGCACCAAGGAACAAATGTGAGTACAATAGTCAGAATTCACAGAANNNNNNNNNN
NNNNNNNNNNNNNNNNNNNNNNNNNNNNNNNNNNNNNNNNNNNNNNNNNNNNNNNNNNNNNNNNNNNNNNNNNNNNNNNN
NNNNNNNNNNNNNNNNNNNNNNNNNNNNNNNNNNNNNNNNNNNNNNNNNNNNNNNNNNNNNNNNNNNNNNNNNNNNNNNN
NNNNNNNNNNNNNNNNNNNNNNNNNNNNNNNNNNNNNNNNNNNNNNNNNNNNNNNNNNNNNNNNNNNNNNNNNNNNNNNN
NNNNNNNNNNNNNNNNNNNNNNNNNNNNNNNNNNNNNNNNNNNNNNNNNNNNNNNNNNNNNNNNNNNNNNNNNNNNNNNN
NNNNNNNNNNNNNNNNNNNNNNNNNNNNNNNNNNNNNNNNNNNNNNNNNNNNNNNNNNNNNNNNNNNNNNNNNNNNNNNN
NNNNNNNNNNNNNNNNNNNNNNNNNNNNNNNNNNNNNNNNNNNNNNNNNNNNNNNNNNNNNNNNNNNNNNNNNNNNNNNN
NNNNNNNNNNNNNNNNNNNNNNNNNNNNNNNNNNNNNNNNNNNNNNNNNNNNNNNNNNNNNNNNNNNNNNNNNNNNNNNN
NNNNNNNNNNNNNNNNNNNNNNNNNNNNNNNNNNNNNNNNNNNNNNNNNNNNNNNNNNNNNNNNNNNNNNNNNNNNNNNN
NNNNNNNNNNNNNNNNNNNNNNNNNNNNNNNNNNNNNNNNNNNNNNNNNNNNNNNNNNNNNNNNNNNNNNNNNNNNNNNN
NNNNNNNNNNNNNNNNNNNNNNNNNNNNNNNNNNNNNNNNNNNNNNNNNNNNNNNNNNNNNNNNNNNNNNNNNNNNNNNN
NNNNNNNNNNNNNNNNNNNNNNNNNNNNNNNNNNNNNNNNNNNNNNNNNNNNNNNNNNNNNNNNNNNNNNNNNNNNNNNN
NNNNNNNNNNNNNNNNNNNNNNNNNNNNNNNNNNNNNNNNNNNNNNNNNNNNNNNNNNNNNNNNNNNNNNNNNNNNNNNN
NNNNNNNNNNNNNNNNNNNNNNNNNNNNNNNNNNNNNNNNNNNNNNNNNNNNNNNNNNNNNNNNNNNNNNNNNNNNNNNN
NNNNNNNNNNNNNNNNNNNNNNNNNNNNNNNNNNNNNNNNNNNNNNNNNNNNNNNNNNNNNNNNNNNNNNNNNNNNNNNN
NNNNNNNNNNNNNNNNNNNNNNNNNNNNNNNNNNNNNNNNNNNNNNNNNNNNNNNNNNNNNNNNNNNNNNNNNNNNNNNN
NNNNNNNNNNNNNNNNNNNNNNNNNNNNNNNNNNNNNNNNNNNNNNNNNNNNNNNNNNNNNNNNNNNNNNNNNNNNNNNN
NNNNNNNNNNNNNNNNNNNNNNNNNNNNNNNNNNNNNNNNNNNNNNNNNNNNNNNNNNNNNNNNNNNNNNNNNNNNNNNN
NNNNNNNNNNNNNNNNNNNNNNNNNNNNNNNNNNNNNNNNNNNNNNNNNNNNNNNNNNNNNNNNNNNNNNNNNNNNNNNN
NNNNNNNNNNNNNNNNNNNNNNNNNNNNNNNNNNNNNNNNNNNNNNNNNNNNNNNNNNNNNNNNNNNNNNNNNNNNNNNN
NNNNNNNNNNNNNNNNNNNNNNNNNNNNNNNNNNNNNNNNNNNNNNNNNNNNNNNNNNNNNNNNNNNNNNNNNNNNNNNN
NNNNNNNNNNNNNNNNNNNNNNNNNNNNNNNNNNNNNNNNNNNNNNNNNNNNCTTAGGTCACATTGTTTCCAGTGATGGA
ATTAGAGTTGATACTCAGAAAATAGAGGCAGTGCAGAATTGACCTAGACCCATGTCTCCAATCGATATTAGGAGTTTCTT
GGGGTTGACTGGATATTATAGAAGATTCGTCAAGGGGTTCTCATCAGTTTAATCTCTTTTGACTAAGTTAACTCAGAAAA
TAGTGAAGTTTCAATGGTCTGAAGCTTGTGAGGAAAGCTTTCAAGAATTGAAACTAGGTTGACTACTGCGCTAGTATTAA
CCTTACCAGAAGGTACGCAAGGCTTTGTTGTATATTGTGATGCGTCCAGAGTTAGTTTGGATTGTGTGTTAATGCAGAAT
GGTAAAGTTATTGCTTATGCCTCTAGACAGCTGAAGGTTCACGAGAAGAACTACCCAACCCATGAGCTAGAGTTGGTTGC
CGTAGTATTTGCTTTAAAAATATGGTGTCACTATATTTATGGTGTTCATGTGGATGTGTTCACCAATCACAAGAGTCTCC
AGTATGTGTTTAGTCAGAAAAAGCTTAATCTATGACAGAGGAGGTGGTTAGAGTTACTCAAGGATTATGACATGAGTATT
CTATATCACCCAGGTAAGGCTAATGTTATTGTTGATGCTTTGAGTATGTTGTCTATGGGTTGTACCGCCCATGTTGAAGA
AGAAAAGAGAGAGTTATCAAAAGATGTGTACATACTTGCACGATTAGGAGTTTGATTGATGAATTCTAATGGATGAGGAG
TGGTGGTGATGAGTGGGGCTGAATCATCATTAGTGTCAGAGGTGAAAGAGAAGCAAGACCAAGATACTATTTTGCTTGAA
TTGAAGGCAAATGTTCATAAGCAAAAAGTAATGGCTTTTTAACAAGGGGGAGATGGTGTATTAAGGTAGCAAGGTAGGTT
GTGTGTACCAAGGGTGAATGAACTCCAAGAGAGGATCATGGAGGAAGCTCATATCTCCAGATATTCTATCCATCTGGGTT
CCACAAAGATGTATCGTAACTTGAGAGAAGTATATTGGTGGAAAAGTATGAAGAAAGGTATTACTGAGTTCGTTGCTAAA
TGCTCGAATTGTCAATAAGTTAAAGTAGAGCACCAAATGCCCAGTGGTATTGCTCAGAATATATAACTTCTGGAATGAAA
GTGGGAGATGATCAATATGGACTTCATTAATAGTTTGCCATGGTCTCGCAGGCAACACGATTCTATTTGGGTGATTGTTG
ATCAAATGACAAAATTAGCCCACTTTTTACCGGTAAAGACTACTCATTCAGTAGAAGATTATGCTATGTTATATATCCAA
GAGGTAGTAAGACTTCATGGAGTTCCAGTTTTGATTATATCACATAAAGGTGCACAATTTACTATACAATTTTGAAAGTC
ATTCCAGAAAGGTTTGGGTTCAAAGGTGAACTTGAGTACTTCTTTTCATCCTCAGAAAGATGGTCAAGCAGAACGCACTA
TTCAAACTTTAGAAGATATGTTGAGAGCTTGTGTGATTGATTTCAAGGATAATTGGGATGATCACCTACCTCTCATCGAG
TTTGCTTACATCAATAGTTACCACTTTAGCATCCAGATGGCTCCCTATGAAGCTCTTTATGGGAGAAGATACAGATCTCT
CATTGGATGGTTTGAAATTGGTGAAGCTTGGTTGATAGGACCAGACCTAGTTCATCAAGCTATGGCGAAGGTGAGAGTTA
TTCTAGAGAGGTTGAAAACAGCGCAGAGTCGTCACAAATCCTACACTGATGTTGGGAGAAGGGACTTAGAGTTTGAAGTA
GATTATTGGGTATATTTGAAGGTTTCACCCATGAAGGGTGTTATGAGGTTTGGTAAAAAGGGGAAGCTTATTCCCCGGTA
AATTGGTCCTTACAGAATATCCAAGAGGATTGGTAATGTAGCTTATGAGTTGGAGCTACTGCAAGAGTTAGCAGCAGTTC
ATCCAGTGTTTTATATTTCGACGTTGAAGAAGTGCATGGGTGATCCTTCACTTATCACACCTACTAAGGATATTGGTATT
AAGGATAGCTTAACTTATGAGGAGATCCCAATTCACATTCTAGATCGTCAGGTTTGAAAATTGAGAACCAAAGAGGTAGC
TTCAGTTAAGGTCTTATGGAGAAATCAGTTTATTGAAGAAGACACTTAGGAAGCTGAAGAGGATATGAAGAAAAGATATC
CACATCTCTTTGAGTCCAGAGAAATCCCATATCAAGGTACTAATTCTCTTCTTAGTACTCTTTAATTGATATACTGAATG
TGTTAGATTTGCTTGTTGGGTGTTTGAGCTAAATGTTAGATATTACGCCCTTAGTCTACTTAGAGTGATATCATTCGAGG
ATGAATGTTCCCAAGGGGGAGCTATTGTAACATCCCGCTATTTGAAAGAGCTAAAATTAGAAAGAACCATTTCTGGAAAT
AATGAAAATCTGAAATTTGGCAAGTTATATTAAGTATGAGTTTTGGGTCAACTTCAAAAGACTATAACTCTCGGCACATG
ATGAGTTAGGTGAGCTACAAGATACTATATGAAAGGTCTTGGAATTATCTTTCCAACGCCATCGAGTTTGCTCATTGTCG
AGTTTGTATGAGGGAGATATGGCCGTTCAAAGTTGGGCTTCCTAGATAAGGAAAGTTAACCGAATTTTAAAGGGGTATTT
TGGACTTTTCCATACCCAATTAATTTATTTATTTATTGGTAATTAAGTAGGGATCTAAACTGAATTGGTTCAGATTAGGT
ACTTAAAGGTACGCTAGGGTTTTAGAGAAAAGAACTCAAGAGGAGAAAAGAAGAGAAAGGTCAAGATTCGTCGATTTCTT
AAGGAATTGATTGCAGATTTCGCCAAGGATTCGATCCTACGAGATATGTGAGTTCACATAGCATTTGGTGAGTTCACCCA
CCGCCAATCATGTTAATTTTAGCGTCAAATTTGTTCTACAAAGTTGAAGGTTAATGTTCTTGATTTGTGTTCTTGAAATT
GACTTTTGTTCTTGAGATTGGGATGAGATTGACGAGTTCTTGAGGAAATCATGTTGATTTTAGGGTTGTGTTTGAGTATA
TTCTTGTGTACATATATTGGGTATCTTAATCTAAAAAGAAATTGAGAAAAATAATCAAAATTAGTCGAGTTAAGACTAGA
AAACGAGAAGAAAAATTTGTCGGGTTTACCTGGGGGAGAGCTGACGCGTTGATACACCACCAGGGCTGGCGTGGTGCGCT
AGTACTGCACCAAAAAGCAGTCTCTGAACTTTAAGGGTTGGCGCCCCGCGCCAGCAGTGAACCCGAGTCGTCCGCCCCCA
CCCGTTTTTTGTCGTTTAGCCCGTCTAAGTCCTTTTAAAGTGTACTAACACTTCCTATCGATTTTAACTATTCTAAATGA
CTTCTAAACATTTAGAAATCATCCATAAACATGAATCATAACCTTGAATCAATAAATTCAAATTCAAGGAGAGTTAAGAG
CCAAGTATAGAGAGTTCTTAGAGTCTTTTCAAAAGTCTTTCGCAAATCCTTTAAACTTGTTTTAAGACTTGACTTTTGAG
TTAAGTAAAGAGTAAAGAGAAAAGTTCATTTCTTCAAAAGAGTATATGGGGACTATGTATTCCCAAAGAGTAAATATTTT
CACATTTAAACAAGAAAGGAAACACCGATTTCCAAAAGAGCCTTTGAGCTAGTTTTTAGTAAAGAGTAAATGCTTTGACA
GTTAAGCAAAAAAGCAAACACTGATTTCGAAGAGAGCCTTTGGGCTAGTTTTTGAGCAATTAGCTCACATCACAAAAAGA
GTTATGTTTTTAAACATATGAGCTAGTATATTTTTGGAGTAGTATTGAGCACTGATATGAGGGAGAGTTCAGACAACTCC
CAGCCCTCATAAACCATGTAGCCATCATGGGTAGAAAATGGTCATACTTTTAGATGATTCCTTAGTGCCTTTTAGCATAG
ACTAGTGGATCCACTTACTAGTTAGGTTCTATACCCCTTGCAAGGTATAGGATCGCCCTGGCAGCGTGAGGCAAACCATT
GTTTCATCACATAGCTCTTAAGTGTAATGACCTGGAAGGTCATTTTTGAGAATTTTCATAAAATTAGTGTTTTACCCTTC
TTTTATAGTAGCCTCAAGTAATTTTTATTAGTTGGTGAAGTTGATTTAAAAATTTTGAACTATTCGATAACTACAATTAT
TTAAATAGCGGGTAAATTTCAAATGTTTAATTTTAGTAATTATTTAATGGGTCAAGTCGTTGATTTATTAAACACCCTAT
ACTATTTCATCCATATTTATTTAAAATAAGTTACTAGGGTTTGTCACATTTAATACACAATTTTTTAATTGGATAAAAGA
AAGAAAAAGAGAAAAGAGACGGAGAAACTTACCTGTAGACGACGAAAGCAGCCACAAAATCTTCATCAGGCAAAACAGTA
AGGCGTCTAATTCATATATTGGCTTATGTCGTATTTTAATGATTATTAATATAATGTTGGTTGTGAAAGAAAGTATGAAA
ATTGAATAGGAAAAGTTGAAACAAAGTCAGTGGCTTATGTATTGAAGTTAGGGTAAGAATATGGTTGATTTCTAATGCCT
AATCATTGGACAATGATGGCCTAATCATTGGACGTGATTGTGGAGCTAATAGCTTAGTGAATTAATGTTTATAGTTGAAC
ATTAGAAATATGTTAATCTGCAAATTGTTCTGAGGCACGTCACTGATATTTAACATTAGTTAATTATCTTGTTATCACGT
TATGATTCAAGTTTTGATATAATGAGATAGGTAATTAATTATTAAGTGTATTATATTATATGAAAATTATTAGGATGGTA
TTATTTGGAGAAATTGGAACTTAACCCTAGGCTTGAAACTTGAAAAATATGATAATTGAAATGTTAATTGGCATCAAAAT
CGGGAGGTTGATTATAAATTCGAATGAGTTTTGGGTCTAAGCTAGACCTATAGTAATATGAGTGTTGTTAGTTTCAAAAT
CTTATTGTGATTATTAATGTGAATAGATTGCTTTGAGTTGAAAGTACAACGAAAAGGAAAGGCTTAAGTCCCGGAGTGAT
TGTTCGATTATTTGAGGAAAGTGGATTTCTAAACTCTTGTTAAGTGCATAAAGTCATGTATTTCCTTGTAATATGTGTTG
GGGAGTAATGGGACTTGGTGATGGGTTGAGCTATCCATGTTGAATAATTCTAACGATGAAAAAGGGGTAATAAAAGGCAA
TGAGATTAACTGTTGGTGTGTGATGTGTTGAGAAAGATTTTGAAAGGCTTATTGATTCATTGTTGATGTTGTATCATGAT
TGTGTTGTTGTGAATTGTGCAATGTTATGAAAATGGTCATCTTCTCATTATTTGTGTGAATACGTCATTTGCATTGTTAT
GAGACATGGTTGTGACAAGTGTTATGTGAATAGAGAAAGAATAAGAAATTAAAGAGGATGTACCATTTCGAGGGATGTAT
CGCGCGTTGCGATGGATACTATATATCGAGGGACGTATCGCGCGCCGCGATGGATACTATTATCAAGGGACGTGTCGTGC
GCCGTGACGGATGCATGGACATATATGTCCCCCATGAGTCCCGGACTAAGAGACAACGAGTGTGTATCATTAGGTCAGCC
ATGCATCACTACACTTGGCATAGCCTTCCATTGCATTGCACATCTTTATCATTGATGAACTTGATCTTGTGTGTTGTTGA
TCTTGTGAGTGCCTTTCTGTGGAAGTTGTGATTGATGAATAGTGAGTTTATTGTTGAGGATATATAATTGTTAAAGTGCT
GTTGTTGAGCTGTTATGTAAACTGTGAACTGTTAGGTTGAGCTGGTTTTATGCAGGTTATAGTTGTGGAGGTTCGGTTGG
GGTGTAAGGAGTACCCATACTCTGTTCCCTTAGCTTGTGTTTAGAAGTTTACTTGCTGAGTACCGTGTGGTTTGATACTC
ACCCCTTGCGTCTATATTTTTGTAGGTTATTAGTACGGACCTTCGTGATATTTTCTCTTCTCCTTGTTCGAGGCTTCTTG
TGGAAGTTTGTGAGGTAGTTGCTTGTCATTTCAGTGGACCTTATTACTCTTATTTATGATCTTGTTCTATTCTAGAAATA
AGGTCATTTGAGACTTGTGTTTTCCTTTTGAATCAATTGTAGTATTTTAGAGGCTTGTACACGTGACAACCAGGTATTGG
GGATATTTTTGAGTTGATTATAAAATTTCCTCATTTTATTGTAATGGTTGAGTTTTAGGCTGACTTGTCTTGGTGGGATA
AGATGAGTGCCATCACGTCCATTTTTGTGTCGTGACATTAAGTATCAGGTTGTCGGTTAGAGAAACTCCCACATAAGTAT
TCTGTATTCTTATATACACACTGTTAATTGTATTTTTATATACAATCAAAGTTTATATCGTATCTTTGCATACAACCTGA
TTTACTATTGTATTTCTCAATACACATAATAGTTATCCATGTTTTAAAAGCTTTTCTTTATATTGCATTCATATTATTGC
TTTATATTGAAATGAGTTAAGTTGAGTTGAGTTGAGCCCATGTATGTTCTTTCAGTTCCTTTCAAGCTTATGTCTTGTTT
TAGAATTCCCCTCGCATGCTCGCACATTCAATGTACTGATGTCAGTTGGTCTGCATCTTTTTATGATGCAGATACAGGTA
ACCATGATCAGCATCCAGCGCATCATTGATTCTAGTTGAGCTTCAGATTTGTTGGTGAGCCTCCTTGCTTTTGGAGGACC
CCTTTTTATTACTTTATCATTTTAGTTCATTAGGATGTCGTGGTTCTTGTCCCGACGTCTATCGCAGTTGTTAGAGGCTT
CATAGACACTTGGTTTTTTTTTTTTTTAAGGAATCTGATGAGGTTTTTAAAAAAAAATTAAATTTGGGATCCTTTTATTT
GATAACTTAGGAAAAAAGAAAATACACACTCACTTAGGCCTATTGCCCAAATCTGTAATGACAAAACGCAAAATTAAAAT
AACTAAATAAACTTTCTTCCTACAAAACACTTCCCATTAGATTTGTGTTTCCTAAAACATTTACTCCCACTTTATTTCCT
TCAACCCAACACCTGAACCACTGATGCTGCCTTGGCGAAACCACCATTTCGGTCTCTTCGTGCTCTCGTTCTCCTTGTAT
ATGTTGTGCTTGTGAAAAACTAATGTTGTATCTTCCCTGCCCCTCTTATCCCCTGTTTGTTGCAATTCTTAAATATGGGA
ATTGTAACTTGTCACTGTTTAAAATCTTCCTTCCTCTTGTCTGTATGCTTTTAAACTGTGAGTATCTGCAGCTTCCTTTG
TCTAAAGCAATGTTTGCAAAATAGTCCGCTAACTGGTTTCCTTCTCTTAGAATATGCTGGAATTTATATTGTTTATTCCA
CAAGCATGCCTTTATTTCCTCCACCATATCTGCAATTACCCATGGAGTTGCCTATTTTCCCTCTAGTACTTTATATAAAA
GCATAGAATCCGTTTGCATTATTACCTGATTGTGTTGAGACTGCTTACAATGTTTACAAGCTTCTAATATAGATTTAGCT
TCTGCAACTGTATTAGTTGTGATGTCAATAGTAGCACCTTCTGCATGCAATATATCCCCTATCTCATTCCTCAGACAGAA
TGCATAGGAACTCATCCCCGGATTGCCTCTTGATGCTCCATCAATATTGTACTTAACCCATTCATTCTGAGGAAATTCCC
ATAGTACCTTTGTAACCTTCAAACCCATCCATTCTGAGGAAATTCCCATAGTACCTTTGTAACCTTCACTCTTGGATTGT
AGTCCTCTACTTCCGTTACTATTTCTGGCCAGTTTCCTAAACACTCATGCCTGGTCTTCTACACTTTATCAACATGTACA
TATTTCTCGTGACATTGTGTATGACTCTTGGTTGAGATATGTTTTTTCCTTCATGCTTCCTCCTATTTCTTCTTCTCCAT
AATTCCCAAATTATAAAACTCGGTAAAGCTCTATAAAAAGTTCGCATATCTGCTTTGACATCTGCCTCCCACCACAACAT
AATAACTTCCCTTAATTGTAATGTAGACATGTTTAAGCCTGCAAAAGAGCAAAAATAGGACCATGTCCTGTTAGCACAAT
CTGATTTTAGAAACACATGTGATAGTGTCTCTTGATCCGGCCTTTCACAACACCAACATCTTGATAGTCCTTCCATACCC
CATCTCCTTATTTTATCATCTACGGGTATCTTGAATTTCCACAGCCTCCACATCATAAAGGCCATCTTAAAAGGGATTCC
CTTATTCCATATCAGTGTATGAATTTTGTTCGGCTTCTCCTTATGTCTAATGTAATTCCAAGCTATTTTAACCGAGAAAG
TCCCTCTCGTATCTAACATCCAGCAGGGCTTATCCTGCTCATCCCCTCCATTAGGCGGTTTTATGCTGGAAATAATATGA
TCTACCAGTTTCATTGGAAAAATTTCTTTCAAGATAGCTACTTCCCATTCACCATTCGTAGCTAGTTCAGCAAGTCTCTC
ATAATTGTCGTCCCATTCAAAATGATCCCCCGTGATTATGTATAAATCACCTAATCCTGTCCAATTATCATGCCATACTA
AAGATGATCCCTTCCTCGCCTGCCATAAAATTTGATGTTCTATTAAATCTCTCGCCTGTATCATTCTTTTCCACACTTGA
GATCCCCTGCATCCAGTTCTCCACATAGTTTGATTAGCTGTCATATTTTTGCAGTATTTGTTCTTCATGTACTCATTCCA
CAAAGATGTCTTCGTTATAAAATTCCACCATAACTTACAAAACAAGGCCATTGACATATCGTGAAGTAATCTGAAACCCA
AAGCCCTTTCGTTTTATGGTAAGCATAAGCTACTCCATTTAGTCCAATGCCTCCCTCTTCCTCCAACGTAGCTACTCCAA
AAAAATTGGGCCATCATTCTTCTTTGAACCCGATTAAGGACATTGCTAAGAGGGTTCATCACTGAAAGACAATGAATAAG
TGTACTCTGTAGTACATCTTTGATTAGGATTGCTTTTCCACCATATGATAGTAATTTTCCTTTCCAAGCTTGTATTTTGC
TCCAATCCTGTGTATCATCTGCTGATAATACGCTTTCTGTTTTCTCTTATAAAAAATAGGACATACCAAATATGTAAATG
GGAAATCCTTCCTCAGTATTCCTGTAGCTACCTTTGCAACAATTGCGTCACCCCCTGTTACACTATGGTGCATATAAAAT
GCACTTTTCTCTTTATTAACCTTTTGACCTGATACTTCTTTGTATTTCCTTAGAGTCTCACTGATTAGCTGCATAGTTAC
CACCTCTACCTTACAAAGGATAATCATGTCATCAGTAAAAGCCAAATGATTTACCTTCATACTCCCTCTTGGCATGCCAA
AGCACTTAAATTCCTTCTTCCTTAGTAGAGCATTTAACGATCTAGACATTACTTCAGCTGCCAATATAAACAAAGTAAAT
GAAAGAGGATCACCTTGTTTAATTCCTCGGGATGATTTAAAGAAACCTTTGGGTTGACCATTAAGAAGAATTGAATACCA
ATTATTACTAATCAATCTATACACCATGTCTGTTTTGATGTTTGAGACTTGAGTGACAATTTGGCTAGTGAATGTTTCTA
TATACATTCTCAGATATCTATTGAGATTTCAGTTTACTTTTTAAAGTATTTTTATCATGAGTAAGTCTTCCGCTAAGAGT
TAAGCCAGGCCCAAGGGTTCGCTTGGGGCCAACATGGTTCTCGAGTGCCAGTCCCGCCCAGGGTGTAGGCTCAAGGCATG
ACAATTAATGTACTTCTAATATTAAAATATTTTATACAGAGAAACTATTTTAAATATCTATAATTAAAAAATAATGATTT
TTTATTTTTTAAAATTAAAATTTTCATGCTTAAATTTTGGAATCAATATTGTACTTAACCCATTCATTCTGAGGAAATTC
CCATAGTACCTTTGTAACCTTCAAACCCATCCATTCTGAGGAAATTCCCATAGTACCTTTGTAACCTTCACTCTTGGATT
GTAGTCCTCTACTTCCGTTACTATTTCTGGCCAGTTTCCTAAACACTCATGCCTGGTCTTCTACACTTTATCAACATGTA
CATATTTCTCGTGACATTGTGTATGACTCTTGGTTGAGATATGTTTTTTCCTTCATGCTTCCTCCTATTTCTTCTTCTCC
ATAATTCCCAAATTATAAAACTCGGTAAAGCTCTATAAAAAGTTCGCATATCTGCTTTGACATCTGCCTCCCACCACAAC
ATAATAACTTCCCTTAATTGTAATGTAGACATGTTTAAGCCTGCAAAAGAGCAAAAATAGGACCATGTCCTGTTAGCACA
ATCTGATTTTAGAAACACATGTGATAGTGTCTCTTGATCCGGCCTTTCACAACACCAACATCTTGATAGTCCTTCCATAC
CCCATCTCCTTATTTTATCATCTACGGGTATCTTGAATTTCCACAGCCTCCACATCATAAAGGCCATCTTAAAAGGGATT
CCCTTATTCCATATCAGTGTATGAATTTTGTTCGGCTTCTCCTTATGTCTAATGTAATTCCAAGCTATTTTAACCGAGAA
AGTCCCTCTCGTATCTAACATCCAGCAGGGCTTATCCTGCTCATCCCCTCCATTAGGCGGTTTTATGCTGGAAATAATAT
GATCTACCAGTTTCATTGGAAAAATTTCTTTCAAGATAGCTACTTCCCATTCACCATTCGTAGCTAGTTCAGCAAGTCTC
TCATAATTGTCGTCCCATTCAAAATGATCCCCCGTGATTATGTATAAATCACCTAATCCTGTCCAATTATCATGCCATAC
TAAAGATGATCCCTTCCTCGCCTGCCATAAAATTTGATGTTCTATTAAATCTCTCGCCTGTATCATTCTTTTCCACACTT
GAGATCCCCTGCATCCAGTTCTCCACATAGTTTGATTAGCTGTCATATTTTTGCAGTATTTGTTCTTCATGTACTCATTC
CACAAAGATGTCTTCGTTATAAAATTCCACCATAACTTACAAAACAAGGCCATTGACATATCGTGAAGTAATCTGAAACC
CAAAGCCCTTTCGTTTTATGGTAAGCATAAGCTACTCCATTTAGTCCAATGCCTCCCTCTTCCTCCAACGTAGCTACTCC
AAAAAAATTGGGCCATCATTCTTCTTTGAACCCGATTAAGGACATTGCTAAGAGGGTTCATCACTGAAAGACAATGAATA
AGTGTACTCTGTAGTACATCTTTGATTAGGATTGCTTTTCCACCATATGATAGTAATTTTCCTTTCCAAGCTTGTATTTT
GCTCCAATCCTGTGTATCATCTGCTGATAATACGCTTTCTGTTTTCTCTTATAAAAAATAGGACATACCAAATATGTAAA
TGGGAAATCCTTCCTCAGTATTCCTGTAGCTACCTTTGCAACAATTGCGTCACCCCCTGTTACACTATGGTGCATATAAA
ATGCACTTTTCTCTTTATTAACCTTTTGACCTGATACTTCTTTGTATTTCCTTAGAGTCTCACTGATTAGCTGCATAGTT
ACCACCTCTACCTTACAAAGGATAATCATGTCATCAGTAAAAGCCAAATGATTTACCTTCATACTCCCTCTTGGCATGCC
AAAGCACTTAAATTCCTTCTTCCTTAGTAGAGCATTTAACGATCTAGACATTACTTCAGCTGCCAATATAAACAAAGTAA
ATGAAAGAGGATCACCTTGTTTAATTCCTCGGGATGATTTAAAGAAACCTTTGGGTTGACCATTAAGAAGAATTGAATAC
CAATTATTACTAATCAATCTATACACCATGTCTGTTTTGATGTTTGAGACTTGAGTGACAATTTGGCTAGTGAATGTTTC
TATATACATTCTCAGATATCTATTGAGATTTCAGTTTACTTTTTAAAGTATTTTTATCATGAGTAAGTCTTCCGCTAAGA
GTTAAGCCAGGCCCAAGGGTTCGCTTGGGGCCAACATGGTTCTCGAGTGCCAGTCCCGCCCAGGGTGTAGGCTCAAGGCA
TGACAATTAATGTACTTCTAATATTAAAATATTTTATACAGAGAAACTATTTTAAATATCTATAATTAAAAAATAATGAT
TTTTTATTTTTTAAAATTAAAATTTTCATGCTTAAATTTTCAATCAACATTATACCTTTTTTGGGAGGCTGAAATCTTTA
ATTGTTATTTTTTCTTTTTTTCTACTCTTGTAAAATATTGTGGTTGCCTTTTTTCTAATTCTACAAAATAATACTTAAAA
TAATATATAATATATAAAATAATAATAATAATAATAATAATAATAATAATATATAAACGTAAAATAAATTATAATATTTA
ATATATAAAAATTAAAAAATTCTCAAATGAAACTTAACCAAACTTATGAAATATGCAAATTAATTAATAAGAAATATATT
GGTAAATATCTATATATGAAAATGATATTTTATTCTTGAGAAAAAATATTTTTGTTTTTGCTTTTTTTAAAATGCACATT
TTAGCTTCTTCGCAATAGTAGAAAAAACTACTTCTGGTTTCATTTATTTTTTTTTATTGATTTGCCAATGTCACGACCCA
GACCATCGTGATTGACACCCACACTAACCCTCCGGTGGGAGAGCCATTACTACAACCCAAACAAACAAATTTTATGAAAA
CTAAGGCATTTAAAGATACGGAAGCAGGTTTAAATGCAGAAATTATATAGACTTCCCATAAAATCCAAAGGTTTAAACAA
ATAACTTAACCAAACTAATGCGGAAGTCTTAACCCTTAGAACCTGAAAGTCATTGTACTAAAACTCTACTAACGACAAGT
CTAAGAAAAAGGGGTACAACCCCGCAACTAAACAACACCTTAAACAAAAGTCTGAGTCCAAAAAGAGTGGACTTAAACAA
GAAAGATCCATGGCAGCCTGAAAGAACTAGATCACCCTTGAATCCGGTCACGCTCAATAGTCACCTAGTTGAGGTCTATC
AATAGCCACCTGAAGATGCCCTGTACTCAACAAATAAATAGCAAGTACAGTATCAGTACACAATCACAGTGTACTTGTAG
GATCACGCGGCTATACCAATAAGTGAAACACATGCAAGTAACCACAACATTATAAAACAGGCATATACCAAACATATACA
ATATTAGTCATCTTTTCAGGATCAATGTAAGCATCACACGTTCTCAATAATACACATTGGTTATCAATTTAGAGTGACAT
ACAGTCTTCTAATATCAATCATCATTAGATATTAACGTAATCATCACAAGTAGATACACAACACAATTTAATGGTCCTCT
CACGGAACCCAATTCAATGGTCCTCTCATGGAACCCACACCCAAACTGTTAGCATAGCGGAACATGGTACCCGATCCAAT
GTATATGTCGGAACGTGGCAATCGATGCCATATTTATGCTGGAACGTGGCAACCGATCCCATGTTTATACCGGAACGTGG
TAATCGATCCTATGTTTATGTCGGAACGTGACAACCGATCCATTCAACAAACCATAATCACAATCACAATGTATATTCTC
ACAATCATACAACAAGAGGTGATTCATGGCATATGATTATTCAATTATCCTCATTTACGATTAGGGTGATCAAAATGCAA
CATTCGCATACATACATGCATTATAATGAGAAATTACAAACATATATCACACCAACATGAAATCACAACCATCACCTACC
TCGAATCCAAGCTTGAATCCCCTAAGACACTTGAATCTTCCCTTTACGGATTCTTCCCGCTTGTTCGTGGTCTAAAAACA
TACAATTAACGCAATAATTAATAAACGAGGCCTAATTACCCGGATTATAATCAATATTATCAACCCTAGGCCAACCCAAG
ATCCCAATACCCAAATTAGGGTTTTTCCACCATTAACTTCATATCAAAACCTTTCCCCAATGATAATTATCCAAGAAACT
ATGTTCTATGGATCAAAATACGGATTCGGGGAGTGAAAAACCTTACCTTTAGCCTCAAAAATAGTGAAAAACGGTCAAGA
ACTCGCATGGGGTCGTCTCCTAGCTCTCAAAGTCGAAAAGTGCAGAATAAAATATTTTTGGGGTTTTATTTCCGACTTAA
GTCGTGTCGGACCCGCCACAATGGTCCTCACCCTGCGACAGCGGCCTCGCCTTGGCGGAAGAAATTTTGCCCCAGCGGCT
TGCACGGAACTAGTGAGCTATTTTAATAATTTCAAGACCCCCATTTCACAACACACCTTTAACCAACGACGTTCAAAAAA
TACCGTTCATATTAAGATCGACTTCGGGAGTTCTACTCACCCGAATTCAATTCCATAAAGTCATACGGATTCCTTAACGT
CTTAGATATCTACTCATGTGATCAAAATCATAATTAGATCACCCAATTGCTACCAGAATTTTCTAGACCTTACAGACTCC
AATTTTGTCCAAATCTGGACTAGGCTAGGAAATCCAAAGTTAGTACTCAAAGGTTTTCTGGCCCCAATTCTTTCCCCATT
GGCTTTTCTATAACGACGGGATCAGGTCGTTACAGCCAAACACTTAATTTTTCAACAAAAGTATTTTTTTCTCAAAATAA
GTGCTTTTGGCTAGGGGTGGGCATGGTATGGTACGGTATTTGAAAGATTAGATACCGTAACTTCGGTATCCAATTTTTAA
AACATTATACCATTACCATACCAATTTAATTCGATATGGTTCAGTATTTTAAAGTTCGATGTCGGTATTCTACGGTATGA
TAAATTGGTAACCATAGTTTGTTCAACAACGAATAATACATACTCGTATAATAGAGTATTATGACTTTGACAATTAAAAA
AAGATCTCAATTGTTTCATACTAACACATTACATGTGTAGATATATATATTTAAAATAAAATACAAACAACTCCTTTTGT
TAATCAATTATATTTCAAATGCATTTCAATCAAAATAGAGTAGTCTAAGTTTCAGCTTCTAAACATTTAGTTTATATTAA
TATTAGGTTGCATATTTGTTAGTATTTTAATAATATATATATGTTATTTATGTAACTATATATTTCGGTACGGTATTCGA
TATTATGTTATTTATAACTATCAAATACCGTACCAAATACCAAAAAAATTTAAATGTATACCATATACCATACCAAATAC
AATAATAATAAAACCATGATATTAAAACTTTCTGTTTGGTATGGTAATTCGACATATACCATACTATGCCCACCCCTACT
TCTGGCTTCTTAACAACAATGTCAATCAGACTCTTATTTTTACATGATTTTTGTCACGCCCCGAGCCTATACTCTAGACA
TGACCGGCACTCGAGAACCATTGTTGGCCCCAAGAGAACTCTTGGCCTGGCTTAACTACTAACGGAAGATTTTACTCAAC
AGTTAAAACAACGCAAGAGATAAACTCATGTACTAAACTCAGAATGTACAAAGAAACATTCACTAGCCAAAATGGCAACT
CAAGTCTCAAACATAAAATCTGAAAACAAAAAAACTCATGAACTAACAATATCTAACTGTCTATGAAGCTTCTAATAACT
GAGATGGATGTCGTGACAAGACTCACAACATCCTAATAAACTAAAATGAATAAGCACATAAAAGGGATCCTCCAGAAGCA
AGGAGGCTCACCAACAACTCTGAAGCTCAACTGGATCAACGAAGCGCTAGATGGTGATCCTGGTTATACCTATATCTGCA
TCATAAAAGATGCAGGCCAAATGGCGCCAGTACATGGAATGTACGAGTATGTGAGGTAAATTCTAAAATAGACATTAGCT
TGAAATAGATCTAAAGAAACTTACCTCGTCTCAACTCATCTCAACTCATTTCAATATAAAGTAGTGATATAAATGCAATA
TAAAGAAAAGCTTTAAAACATGTAGATAAAAACTTAGTGTATTGAAAAACACAATAATAACTTAGTTTTGTATATGAAAA
TACAAGTAACTTTATAGGAAATTCTCTAACCGAAAACCATTACTATGAGCTATGTGATGATACAGTGTCTTGTCTCACGT
TGCCAGGGCTGTCCTATACTTTGTCGGGGTATAGAACCTACTACTAAGTGGATCCACTATTCTATGCTAAAAGCATTAAG
GAATCATCTAAAAAGTATGACCCGTTTCTACCCATGTTGACTACACGATTTATGGAGACTTTGAGTTATCTGAACTCGTC
CTCATATTGGTGCTCAATACTACTCCCATAATGTAACTAGCTCATATGTTTAAAAACATAACTCTTTTGTGGTTTGAAAG
TATTACTCAAATACTTCTCTTAAAAGAAATGGTACTAAAACTGCTCATGAAAACACTTTTGGAAATCGGTGTTTCCTCTC
CTCTTAAATATAAAATCATTTAATCTTTAGGAATACTTAGTTCCCATATAGCATATAAAGAAATCAGCATCAACTCTACT
CTTCCTCAACTCAAAGCTTAAGTGCTTGTTTGAATTGACTTATTTTAGGTGCTTTTAAGCCAAAATAGCTTTTAAGCAGT
TTTGAAGTGTTTGGGTAAAGTTAAAAAGTGCTTATAAGCACTTATTTTAAAGCCAAAATAACAAAAATAAGCCAAAAGTC
ATAAGTTAAAAATCCTAACTTTTGGATTTTGGCTTATAAGTCATAATCCAAAAACCAATCCAAACAGGCCCTAAGTCTCA
AAACAAGTTTAAAACAATTGTAAAAGACTTTTTGAAATGACTCGAGGAACTTTCTAGACTTGACTCTTAGCTCTACCTTG
AATTTGATTCATGAATTCAAGGGTTATGATCTCATGTTATGGATGATCTCATAATGTTTAGACGTACCTTAGAGTGTAGA
AATGAACTAGAAAACATAGGTACGATTCGAGGGAACTCAAACAGAAAGAAGTGGGAAAGGGTAGAGGACCTGGCGACCCT
GGCGTACTGAATGGCTCAAGGCGCCAGACCCATAACTATAGAACCTGGGTTGGGACGCACTGAGTGGCACGGCACCCTAG
AGTCCAAACTACATATCCTAATGTAGGGCGCACCGAGTAGCGCCGCACCCTAGCCCTTTTCCCAGAAAGTTTGACGAATT
TCCTTACTCATTTTTTTATACTAATTCATCTAGAATCAAGTGGTTCCTTCCCCAATCACTTAGATTTAAATACCCATCAT
TAGTTTACAAGAATCTACTAAAAAAACAACCTTAAAACTCATGCAATTAACTAAAGAACTCATCAAAACCTCAACAATAA
AGATTATGAAGAAAACTTCAACAAAACACATCAAGAACTCAAATCTTTTACTTTCATGAACGAAATTACGATGAATAAAT
CATGATTGGCGCATGGGTGAATGAACCCAACTCTATTTGAACTGACATACCTCTTAAGGATCAACCCTTGTCGAAATCCA
CAATAATTTTCCTCAAGAACTTGACGAACGCTTGACTTTTCTCCTCCTTTCTCCTCTTGAGTTCTTTTTCTAAAACCCTA
GTGCGAACTGTAATTGCGTAAACTGAACTAAATCATTTTAAACTTCTAGTTAATTACTAAAAATGGATTAAATCTTATAG
GGTAAAGAAAAGACCATAATACCTCTCTTAAATCCGGGTAACTTTCCTTAATTGACTGACCGATTTTAAAATGATCATAT
CTCCCTCATACGAGCTCAAAAATTAGTAAACTCGGTGGCGTTGGAAAGAGGATTCCAAGACGTTTCATTTGATATCTTAT
AGGTCACCTAACTCATCATGTACCGAAAGTTATGGCCATTTGAAGTTGACCCAAAACTCATATCTTAAGCTTAACTTGCA
AAATTTCAGCTTTTGTTACTTCCAATTTAGTTCTTTCTATTTTTAGCTCTTTGAAACATTGAGGTGTTACACTTTTAAAT
TATGATCATTTTCATTATAATTTATTTATTTGCAATATTTGTTTTATGCGATATTATTATTATTTTTCGTTTAATATTTT
AGTGTCATCACTCATATCATGTTTTGTGTTATTTTTTTAAGAGTCACCTCAGATAGTTGTATATTAGTAGGACTAAAGAG
ATACTTGAAACACAAGTTAATTATATGTTTGTATGAATATTTTATTTTTAAAATCCGAAAAACCCGAGGTTAAAAAAACT
AAATTTTATCCATTTGGTTTCATTTATAGATTTAAAAAATCTAACACAAATGGTTTGATTTGGTATTTAAAAATCCAAAC
CGGTCCAGTCTAGTCCATCTACACCCCTTAATATGGTATCCCAGATACATGCGAATCACACCAGATACATGTATTTAGTT
GTATCTAGTCTAATTGACATGTATTTTAATACATAGACAAATCTCGCTCGTCTTCCTCTATTCGCTCTCTCTCTCTCTCT
CTCTCTCTATTTCAATATATCTGGTAGCAAAAAAAAGGTATTTAGGTGTATCTAATTTGTAATTTAATATGAAATTATTA
ATTAGTGAGATAAAATGCTATTATTTCAAATTATAGAGATAATTAGTAAATATGATAAAATGTTTGTGTATTTTTTTATT
TGTCAACTTAACTAACTCAGTAATTGTATAGTGTTAAAAAACCTTAATTAGGTTGCTTGCCCAAATAGTTGGACGTTTCT
TGCAATGAGCTGGTATTACATAATGTTGTTGTTATTGTTTATGTCAATTGGGGTGATTTACTTCATAATCAAAAGTAAAT
GTCGTTACTTGAGGTGCATATCTACAATATTTTTACCTAAAAGAGCACGACTTTTTGTTATCACATTATCAAATACCATA
AAAAATGTTTCACTCCCCAAAAGTCATTTATTATATTTTCAACGCAGATTTAATCCCCCAAATGGTCACCCAACTCTAGG
AATTGTCTTAGAATATCATTTATGTTTCATTTAGGACTAAACTAAAATATCACTATTTTCATCCAAATATACTTAACACT
TCAGAAGCCTCACTCTTTCCTAGTTGGCATGCCATGTCACTGAAGCCTTTTTAAAAAAAAATAAAAGACTTATTTAATTC
ATCAAGCTCATTTAACTAAAATAATGATCTTACTATTTTAAAAAAAATATATATATATTAGTTTATTGAGAAGAAATTTT
CATACTTTAGAATATTTTATCATAATTAACTTTTTATTTTTTTTATGCTATGAAGAATAGTTTTTAAAAACTTACTATAA
TGTCATAAATTTTAAATACTTATAAACACATATATTCAAAAAAAATTGATATATAAATCACTCATGAATATCAACTTACA
CCAATTAATCATATATTATATAATGAATCAATAATATTAAAGGTCAATTAATTATTAAAAATAATTAATTGTGTACTTTG
AAATCCATACTTACAATATCTTTTTTTGAAGAAAAAAAAAAGTGAATAATATTTATATTAGAAAATAAAATTTTGATCGT
TATTTATAAACATATTAATCTAATATAATATGTGTACTATTAAATTAAAGTAAGTGATTCAACTCATTATTACTTCTGTT
TCATGAATTGGGATGAGATAAGAATATATATTGGTGTTTAATTGTATGGTAAGTTAAAATATAATATAATAGCTATAAAA
GAATAAAAAGAAAAATTAAAATCAAAAGTTAAATAATAAGTTTCTCTTTTTTACCAACTCTTTCGTTAGCCTTAATAATT
TATTTGGATACTTTTATGAAAAAAATTGTTTAAAATTTTCAAATAATTTACTTATTGATATGAAACTATATAAATTTAGA
AGAAGAACAAAGTACGGAGACGAGAGAAGACTTCTTATTCTTTTTGAATGATATTTAGGGATCCACAAATCTGATTTACA
ATTAAGGAAAATCCCTTTATTTATAGGGGAAACCTAACTTGGTCCCCAAGTAGGATTCTTAACCATATCCTAAAAGGACT
CCACATAATTAGACATTCACTATAATACAAATATGTTTATAACACTCACCCTTGAATGTCGGTAGATTATGTGCCTCGTT
AAAACCTTACTAGATAAAACCCAGTGGGAAAAAAATCTAGTGAAGGAAAAAAGAGTACACATATCTAATAATACACATTA
TGGATACCTCATTAAAAACCTTATGAAGAAAACCCAATGGGACAAAACTTTGTGAGGAAAAAAGAATATATCGCGTGTTA
ACTCCCCCTAATGAGAACATCAATCCAGAGACTTGAATCTTCGTTTTTCAAGCTTATGCACCATCTTCTTGAAAGTTGTA
GTTGGTAGAGACTTGGTGAATAAATCAACTACAGTATTACTTGAACAAACCTGTTGCATGTTGATATCACCATTCTTGGG
AGCTCATGAGTGTAGAAAAACTTTGACGAAATATGCTTCCTTCTATCTCCTTTTATTAATCTTTCCTTCAGGATCAAAGA
TTTCTGCAAGTTCCTTACTTCAACTTCTTTAAGCAAATAATCTATTGCCTTTTGAAAACTCTTCAAGAGTTTCAATTCTA
GTCATTAACTTGCATAACAATACTTATATATGCTTTATGCATTTTGAATCTATTTAATCCTTATGAGGATTATAAACAAG
TTTTCCAAAAACTTGTATATGCTTTAGATTTTGAATCCATCGGATATTTTGATATCAATTTTGTCAAGTGACAACATCCA
ATATTAAATGAATGATATCTTCTAGTGCCTAGATTACAAGTCAAATAAACTTTACGCTTACCAAGATGCATCATTCCACT
TTTCACTTGATAATTATTTCTACACCAATATGCTTTAATAGTCGTAGAATTTATATCATCATAATATTTTACAATATTGC
GCGCTATTGTATCAAAGATATCGTCAACAATATATCATTTTGTATCAATTCACAATACGACATAACTTATTGAGATCCCA
TCACTTCATTATTTTCAAGTACGTACCCCTCTCATGAGGTTTCATGAAGTGTTATGTCTTAAGCTCTTCAAGAGCACATT
TCCTCCTTATTATGATCATTTTGATTCTTTGATCCTCCCCCATTTTTCAAGGATTATTTTTTCTTAGAATTGATTATACT
ATCATGCTTCATGCATGTCGTAGACTCTATCCTAAAGGGACATTCAATAGGAGTATTTACAACTCTTGTGTTGCTTCTAA
TCTCCCCCTTATGTTAGACAAATTAACATATATCTCAATCTTTTGGAGAATCTATCTTTGTGCATCATGGTATATTCAGT
TATTATATACTACACATAAAATAATTAGATGAAAAATATTTGATCCCTGAACATAAATCAATTGAAAGAAAATGTGATCA
TAATTTATTGGTTTGATGCATACAATTACTTTAGTATGTAATACATTATATTTCAGACCATGAAATGTTGTTCTCATAAG
CAATGATTGACTATTTATTTGAGGAATTTAATGTCACATCAGCTTGGATATTTATCAATATTATCAAGATGAGTTATCTT
GATTTCATATTCTGAAAGTTGTGCTCTTAATTCAATTATCTTGCACACACAATTTTGCCAATGTCAAACTACAGGTTGAC
AACAAATGCACATGTGATTATCTTATAAATGCATCTCTTTATCATATCACATGATAGGTGAACGGGCCCATATTCACTTT
TTATACTTTTGAGAATTTAGAGATTTAGTCTCAACATTAGTTGATCCAATCAACTTGTCATGAGAACAAACAACAAAAGG
AATTCTTGAAGAATCTTCTAGTTCTTCAATGTAATTTTATTACTCAGTATGCACATCTTTGGGATGACCAAATCATTCAT
GCCAACTAATGAAATTATAAGTATTAGTAAACTTCAAGTTTACTATACCATGTGCCTTTTGCGTTAGTAAATTTCTTATT
TACTATTATATGAGAAAAATTTAGTTTTATTACTCCGAGAATAATTTCAGATTTATTTGTTCTCCATTATTCTACCCCTT
CTAGAGGTGAGTCGTGATCCCATCACTGAATGGACTAATCTAATTATCAGAAAACTTTGCACGTAATAATATTATTTGTG
CCGACATTTTTGCAAACATCAAGTTGCGAGATAACAATAGGCACACATGAGACCATCTAGAAGTATCATCTATTAGGACA
ATGAAGTATCTAAACAATCCACTAGGTGGGTGAATAGGTCCACAAACATTCCTATGTATACGTACCAAGAATGCAGTGGA
CTCAATCTCAACTTCCATTGATGATGGTCTCATCATTAACTTGTCTTGAAAACAAGCAGTACAAGAAAATTCACCATTTA
AAAGAATCATTAGATTCTTTAATGAATGTCCATTTTAATTATCTGTAATTTGCCTCATCATTATAGGCCCATGGTGTCCC
ATACAATCATGTAAACGTAAGACAGTATTGGAATTAATATAGAGTGTGCCTCAATTGCACTAATTATTATCCAATAAAAG
TCAAAAGATAAAGTATGAAACTTTTCTTTAACATATGTTTGCCCAGAGACTTTCTTGGTGATACCACATCTACAACAAAA
GATCGCGATCATTTCCACGCCTACCTTCACTTTAGAGAATGGATCTATATTTTTAGCATTTATCAAAAGTTCTCACTCTT
CATGAATGGAACACAAACATGTGAGCATATCAAATTATAATAGCTTTAGTACCTCATTCCATATTCATGTGCATTATTTA
ATCACTTGTCTTCTTTCAGACATAATATGCACGACTATCACATTCACTTTAGGGAATGGATCTGCTTCAACGAGATATAT
TTCATGACTAATTTTTATCAAAAACTCATTATTTTGCCTTAGTCATCATAATGTCATCAATATGATGCATTGAGACTCAA
ATTCAATGTCTTATCTATATAAAGACGTCTTATGCCAGAAATCGATGGGATATGAATCCAACATCTTTTATCACGGTGCA
CCAAGATTTGAACCTAATGTCTTACCCTCTTGGTGTGATTGGACATGAATTCATATTCTTATCTTCTTGGTGCGATAGGA
CTTGAATCCATCGTCTTATCCTCAATTGAGACTCACTCTAGAGCCTTTAATAATTTGTTCACTTTGCAAGCCTTCGTTAC
TAGTAAGTAATGATAATATCTATTAAATCAAAATTAAGGAGTATAAGATTTATACTACATTACCGTCACCATATTGTGAA
ATTGAATATAAGTTGCCACAAGATAAGATAAATTAAATAACAATTGAAAAGTGTTACAAACCTTAATACATAACCTGTAC
TAGATTTCTATTTTTTTTTCGTGGGTTGGTGTATTTGTTCTTTACAGTATAGTAAATCATGTAATTTAACTAATAGGAGT
TCTATAGCACAATTGGTTACACAGTACATACTTACCTCGATTTCATTCTTTGAACAAGTAGCATACAAATTTCATAATTG
CTCAATCACTCACTTGGTTAGAATTTCATGCTGATAACATGTTATGAAACTATATAAATTTAGAAGAAGAACAAAGTAGG
GAGAAGAGAGAAGGCTTCTTATTCTTCTTGAATGATATTTAGGGATCCACAAATATGATTTACAATGAAGGAAAACTCTT
TTATTTATGGGGAAACCTAACTTGGTCCCCAAGTAGGATTCCTAATTAACCATATACTAAAAGGACTCCACATAATTACA
CATTCACTATAATACAAATATGTTTATAACACTTATGTTACAAAATATTATAGTGTGGATGTCCACTACACCAAGAAGTT
ACTCTCACCCATTATCTCCATAACTTTCCTCCATTATGAAGATAACCATGAACTTCATAACCTCCAACTTTATAACCATT
ATTCTTGTAACCTTTCACTTTCATAACCCCCTCCATTATATTCATGTTAATGTCATGTTTATGACTAACCATTTGTATGC
CTCTATGTTACATTATACATAGAGGCATAAAGGTTCATATTGTATACAGTTGAAGACTTGGAATAATAAGAAAAGCTCTA
ATCTCTTGTCTTCCTATTTCTATTGCTTTCATTTTCTATATTTCTTGTCTTATTTTACTTTAATTTTACAACAACTTAGA
GTTTTCAAATTCTCAGGTAACAATACAAAAAAAAAATCATTGAATTTTGTTTGGTAGAAAAATATGAAGGAATTAGATTT
TTAAAAGTTTTTTTTATAATCTTTATAAATTTTTACGTAATTTATATATTTGTTTTGTAGAGGCATAAGTATAATGAATT
AAATAGGTCAATTATTTTTAAAAATGATGATTTAATGAAAGACATTTCAACTAGAATAAAAGGAGACTTTTGAGGTATTT
AGTATATTTTAGGGATAATAATAATAATGATATTATTCACTTTCTATATATATATATATATATATATATATGGAGAAAGT
GATGTGACTCCTCTCTATGGTCTCTATTCACAATTATCTTTTTTCTCCTTTTTTGACATTTTTCCTCATATAAAAACAAT
AATTAACTCACCAAGAAAACAATTAAATAATCTATTCATCACTAAAAAAAAACAATTAATGACATGTCATGCCAACTAGG
AGAGAATGAGGCTTCTGAAGTATTAAGTATATTTGGAGGAAAATAGTGATAGTTGAGTGATATTTTGGTACTAAGTGAAA
CATAAATGATATTTCAAGTCAATTCCTTAAAGTTGAGTGACCATTTACGAAATTGACTCTTTCAACACAAAGCAGTTATA
TAGAAAAAAAAAATGTCAGCATTCCACGATTGAGCATATTCAATATCACCTAAAATCGTGGGCCAAAAAAATTTAATCTC
CACTATCAATTTCTTTCATTTTCAATTTGAAAATGACATTATTGTATAAGTAAAATAAAGGCCTTCAAAGAGGAAAGAAA
TGATATTTTCGCTTATCCAAGGATTAAACAAAAGATTCTAACGAATCAAAAATTATCAGATGCAATAAACCACACAACGA
AAAACCCCGATCCCCCCACCTCCACTTAAAAAAACATGATTATAACTTAACTATAGAAAAATTAGAGTAGATCAATTGGT
TGTCTATCTGAATGTAATGACCCGGTCAGTCATTTTTGGAAAATTTCATGATTTTACTATTTTGCCCCTCCCGATGTCAA
CTTCGACTCTTTTATGATTGAGTTTGAAAAGTTGGTTTTAAACTTTAAGTCATAAGTTGAGAATTTGGTAAGTTTGTGAG
TTTTAAAAGCTAAGTTGTTAAGGAAGTGGTTTTGGGGGTCTTTTGGAGTTTCGAGTGTCGGAATAAAATTTCATCGACTC
CACCAGTCCTAAAATGTATTATTTGACCCATGAGTGTTTTCGGTTTCTAATTACAAGTCCTTTTAAGGATTTGAGGTCCT
AAGTTGTGAAATTGTGGAATTTTGGCCTTTGAGTTGACTTTGGTCAACATTCGGGGTTTGAATACTTGTATCAAAATTTC
AAGAGTTCTGTTGGATTGGGGGAATGCTTTTAGACCAAGGTGAGGTCCTGTTGGATTTTGAGAGGTCCCGAATGTGTTAG
CCTTTTTAGGCATGAGTTAGTTTATTGTGGTTTTCACGAATGTCGGATCAGGAAAACTTCGATTTGTGTTTTGACGGATT
TATTGAGTTCGGAACATTGAGTATAATTGATTTGCATATGTGGTTTGTGTGTACGAAGTTCCGAATGAATTTCTGAAGGT
CCTTTCGATGATTTTGAGTTTTGTTGATCTCTTGTTCTAGTGCATGATCATGTTGGTAATCGCGATCACGAGGCTCCCTC
ATCGCGATCGTGTAACATCATCTTGGGGTGTTTTGTGATACCGAGGGTCTTGTCGCGATTGGAAGGTCAACTTTAATGAG
TTGATTGCCTTACTCATTGTGATCGCATGAGTCTGAGTCGCGACCGCGATGAGCATTTGAAACCTAGGATGAATGTTTTC
TAAAATCGGGGTTTCTGTAACGACCCGAGAGCACCCCCTAGCCGTTACATGCGTATTCGACCTCTCTGAGGTCTTATACA
AGCCTTAACATTCATTCATTGCATAGATCATAAAAATCACTAAGAATTTAAAACTTTTATTCAATAAAACCATAATACTT
CAAGAGTCATCAACATTTGAAAACATCAATACGCAAGCGGAACTACTAAGTCTCTTTAGCCAATCTTAGACAAGAACTTA
AAACGTACAAAGGGACACGGCCCTTTACAAATGAAATGAAGCTTAAGTGTCTATTACAATGACTAAGAAACTTCTAAACA
TAGTCCTCGAATCTTGAGGGCATACCAAAGACTTGGAAGAGTGAAGCAATCCAAGCAACTCCAAAGCGCAATCTCCTCCT
AGTTACCACAACCTACACTTGTAGTAAAATAGAAGAAAGAGGTTAGTACAACACACGTACTAAGTATGAGAATAAGCAAA
ACATGCTAAAAAGGATATTTGTTTGGAAGTTATGCTTTCATGCCATTTTGATAAAATCTCATGATGTAACGACTCGGAAA
AATGATAGGTTAAGCAAGAGCCTATGACTTTGTGTTGACTTTATAATGAGGTTCTATGAGGGGTTTTTATGTAATTTCAT
TTTAATTGTGTTACATCCGACAATTTAAAATGAATATGAAGTAGCTTGAAATTGGAAGTAGTCACTTTTGGAAAAAGTTC
AGAACCTGGAAATTTGGTTAAGTGTGGGAAATCAGTGAGTTTTTGGCCAACTTTGAGCAGTCATAACTCCTAGCTCAGGA
TGATCCAGGAGTAGTTCCAGTTATTTTTGGAAAGCCCTTGGAACGATCTTTCCAACGCCACCGAGTTTGCTCGATTCCGA
GTTCGTATGAGCGAGTTATGCCCTTTGAAAGTTGGGCAGTTAGCAAGGAGTCCGTCCGGAAATTTAAGGGCATTTTGGTC
TTTTCACAAATATTTTCTTTTGAGGTTATATTATTGTGTTAGGCTGATTGTGGATCATTTTTGTTCCATTTTAAAAGAGT
AAGAGTTAGGGTTCTTGAGTGAAGAAGAGAAGAAGAGGGGAAGAAGAAGAAGAAGAAGTTGGAGCTAGGATTGAAGATTT
TGAGTTCTTTCTTCTTCAATTCTCATGGGTTTTCAACTTAGAGGTATGGGGATCCTTTATCCTTGATTATTCTTCCTTTC
AAGGAGCTCAATTCAAATGATTCAAAGTTCTTCCAAAAACACAAAAATCCTAATTTCGATTCTAAGCATGGGTTCTTGCA
TTAAATGATTTTTTTTTTGATGATTTACGTTATTAATGGTGTCTATTGATGGTTTTAAGAAAGAAATTTCCATGAACCCA
TGTCTTGGCAAGTTTCCTAAAGTTGGCTTATGAAGTGGGTTTATTATTTATGATTGAATGATGATGGAAGTATGCTTGGA
TTGAGTTGAATAGTTGACTTCTATTATTATCTATGCTTATCTATTGTGAATTGTTGGAGAGTTGAGGAATGGTGATTGTG
GCTTGGGAAAAAGGGTAAGTGGACCTAACTTCATTGTTAAGGTAGAATTGATATAGAATTGTGATAGATTGATGTGTGAT
CCACTTATGGTGGAGGTGTTTACTTATTGAATGTATTGTGTTTATGGCCTTGGAGGCATTATATGAGGAATTGAAGTGTT
GACATGATATCATATATGTGAATGTGATGTGAAGGACTTGAATGAGAATCAAATGAAGTAAAGGCAATTATGTTGTGAAT
ATAAAGGTGTTCATGTGATCTCAAGGTGATCTTGTTTAAAGTGTTATTGTATTGTGATTGAAAGTGTGTCCTCTATTATT
GTTCATATGTGATGATGATGGAATGTGAAGGATTTTTATAATGTGATGTGTGTCTTGACTTGGTAGACTTAGGTGCCTCT
TCTTGATACATTAGAAGCTTTGTTGAATATGAATCGATAGGATATGGCATTCCTTTCGGATGTAAGTGACGAAACCTGTT
TTTGAGCTGGATAGTGTTTGGTATTTTAGGCATATCTCTTGCTCTAGAACTTAGTTTGCAGTGAATAAATATGATTTGGA
AAGCTAACTCGTATACCTACAACTTTTATGTTTATGTAAAATTCTAATTTAACTGTTATGGATACGAAATATGGGACGCA
ACATAGGGCAAGTTCTGCCCAGATTCCGAGAATTGAAATCCTGCATGACCAGCGGCTAGTGTCTTGACTATATCTTTTTG
TACAAAATATATTTTGCGGTGATCCTTGTTTGTTTGCAACCCTAAGAGATGTATCTACATCTTTCATGAAGGTTATAAAG
TCTAGTGCTGCCATTTTCCTTTTCAAATCTAAGATGCAACATGAGGTACTAGGCTGACCAGATTCACTGTTTTGGGAGCA
TAGTTGTATTTGTATATGCTAGGCTTACTTATGATGATGATCCTATTTTACATCAACATTACTGAGCTAATAGAAGTTAA
ATAAGTTATGTAATTGTATTTCTAAGGTTGATATACTCGTGAACAAGTTGAGATATGTGGGTTTGATTGTGGAAACCTTC
CTTTCCACAAGTCCAACCATTTATCCTCTATTTCTACTTCAAGTTTATGGGTCCTTATGATTATTTATGAACTCTTGAAT
TATGGAATTACTACTACACATCCTATTATGGTCTATTTTTCATATTATCATGAAATGGAATTATTATGTGATGTTTATGG
TTTTCATGCTTCCATGATCAAATTATGAAGGTTGATATATATGTATGTTGTTGGTGGGCTGATTTATATGGATTTTGGAA
TTGGTTGGACTTAGTATTCTTGAAATACAAGATTTCATTTACATGAACAATAACCCACCTTGTGTTTGATAAAATGCCCA
TTTATAGAATTCTTAGGAAATGGAAGGTCCAATGTACGTCCTATGAATCGGATGGTTATATAATTACTGAAATGATGATG
AAATGGACACATGTATATTGTTTTCTCTATATAAGTGTTGTGAGTCGACCAAGCCTAGTACGGGGGGTAGTAGGCCCGTA
TAACCATATCGAGGGGTTGGTACCTTGGTTGCCTAGTACGGGGGGTAGTAGGCCCGTATAACCATATCGAGGGGTTGGTA
CCTTGGTTGCCTAGTACGGGGGGTAGTAGGCCCGTATAACCATATCGAGGGGTTGGTACCTTGATTGCCTAGTACGGGGG
GTAGTAGGCCCGTATAACCATATCGAGGGGTTTGTACCTTGGTCCCTAGCTCGGGGGGTGGTAGGCCCGGGTAACCACAT
TGAGGGGTTTGTACCTCTTTCGCCTCTCCAAGGGGGTGGTAGGCCTTGGAAATACTATATTGATGGTAACTCACCACACA
TGTACTATGTCCCACTAAATATGATTTATTTTATGTAAGCATCATTATACATATCATCTCATTAATATGCTATCTATCGG
GTATGATTATGCACTTTGCCTATAAAGTCCTTATCTAAGGTAATCTTGGGGAACACTTAAGTGTGCTTGAAGAGGATTGT
GTGGGCGGTCACTTCTTGTCTCACTCAAGTGTGTCTTAAGGTTATATTAGGTAGAGGTCCTATGGTAATGAAATGACATG
TGTCCTTCTAAAGTTAAGCATGGGTTGTATATGGATTTATGTTAAGTATATGTATGGTTGGCTAGGGTCTTATATGTTAA
TGTTGACTTGTATTATGTCTCTTATACTTGTAAAGGAAAGGTTTTATCAAAGGACATGAAAGCATACATTTCTTGTAAAT
GTCCGTTGTGCATATTTTCTTGCATGGTCTCCATACTTAGTACTTAATTGTGCTAACCCCTTTCTTTCGCTTTTTGACTA
AAGTGTAGGGATTTGGAGATGGTGATATGTCATGGCTACTTGATAGGTTTTTAAGAGTTGAAGATGAAGACTTGGTGAGT
CCTCATAGATTCGAGGGCAATAACCAACATGTTCTTTTTATGTCTCTCTAGTATTTGCTTAAGTTTTGAGTGGGCTTAGT
CCCAATGTTATATTCAAGTATTAGATGGTTTTGAGACATATTGTATAAAGTCTAGAAAGTCTTCCGCTTGCTATTTATTG
AAAGTATCTTCGTGTGTGAAGAAAGTTTTTAATTCCTTATGGTTTTGGTGTCTATGCGATGAATGAATGCTAAGAGGCTT
GTATTAGACCTTTTCGAGGTCGAGTACGCCGGTTACGACTAGGGGGTGCTCCCGGGTCGTGACACATGAACATCAACATA
ATAGGCACCTTACAAGTCACAACCAACAATAAAAAGTCATATGCTTCACAATACCTCATAAACATACATAACCCATTTAC
CTTTACCTTCTTGCCTTGGACCTCCACCTTAAGTAACCCTTAAGCAATACCTTTGTGCAATGTATGGGAAACATCCCATA
CCATCACCCACACTAAGGCACCACCTTAAGGTCACACAAAGTGCGCTTAACATCCATACCTCAACCTTCACCAATTAATC
GCATAAGACATATAAGCACATAAGCCAACAAGTCACTTCATAAAACTAGAACACTCATCAAATGTCATCCCAAGACTCAC
CTAAGTAAGACATGGTGAGGCAGCCCATACTACGTCTCCATACCACACCCAAGTGATCCTTAAGGCTACACAAGACAAGC
TCCTTTCACATCTCAACATAAATCGTTGATTCAACTTAATACATTTAGACAACTTCATTCACTAATGACATAAGATCATC
ACATACATTCCATTCAACATAAGCACTTACATTCAATTCATTATGAATCACTTTCACATTAGCATGCTCAAAGACCAACA
CTTTCATTAATTAGCCCAATAAGACTCATTCATTCATTATCATTACTAAGACACACCAAGATCTCCCTTAAATGTCTACT
TGTGCAATGTCTAGATGATGTCCCATTCCACCACCTATCCTAAGTAGTACACCCTTAAGAGACCCTAGTTCATTCATTCA
TTAATGTGAGGGAGGAGCCTTAACCAACATAGACCATGGAGCTTGACATGGAATCCCGGTAATACCCTTACCGGATGAGG
GATCCCTACTTGCCTAAGGTAGGGTCATTCTTTTAGCCTTTACGTGGTAGAGACCACTAGCTAGTCCTATGTGGGCACTT
AGTTAAGGGAAAGAAAGATTGCTTCTAGGTACTCTCATCTCAACTCACTAAGGAGCAACCATCTTAAGGGTTGCTACTAA
ATACTCACATCTCAACTAACGAAGGAGTATCCACCCATCTTCATATCCTCTCGGTGCTAGAAATTACTCCCCCACGGAGT
TTGGACATTCATTTCATTCATTCATTTAGGGATAAGGATTGCTACTAAGTACTCTCATCTCACCTCACGAAGGAGTACCC
ATCCTAGCCCAACATTCATTCATTTAGGGATAAGGATTGCTACTAAGTATTCTCATCTCAACTCATGAAGGAATACCCAT
CCTAACCCTCATTCATTCATTAAGGAAGGTCTTGGATTCAAAGATGAGAAAACCTTTCATCTAGGAACCCCATTCATTTA
AAGGAGTACTTTATGAGACTATCCTTACAATAGACCCAACTTTCATTCATTAGCATTAACTCCCATTCTTTCATTCATTC
GCACATTCTTTCATTCATTCTCCACTAGGTGTGAGAGTAGGTAAACATAGTCTATCCTAACCTCTTCTTCATTATAAGTC
ATTCAAAGAAGACAACAACCAAGCATAACACATAAAGTCTCTACACAAGGTCACATTTAATGCTATTAAACCATACACAA
ATTCACATCATATCACATTACCTTCACATAATCAACATTACTCAAACAACAATCATCCAACTTTGCCTACAAGGCCATGA
TCACAACATGCTTATAAAGTAAACACCTCCCCACTTTCAAAGGGATCAAACTTCACAATTCTAACTGTCACGACCCAAAA
CGAGTCGTGAGTGGCACCCACACTTAACCTCCTAAGTGGGCGAACCAAGGAACTTAAACCCCAACATATATCAATAATTC
AACTCCAAATAACAATAAAATGCAGAAGCTCAAAAATGAGTCGTGAGTAGCACCCACACTTAACCTCCTAAGTGGGCGAA
CCAAGGAACTTAAACCCCAACATATATCAATAATTCAACTCCAAATAACAATAAAATGCGGAAGCTCACAACTTGTTAAA
GTAACCAATCAAATCAACCTCTAAAGTTTATTACACCTTATCCCCAAAACCTGAAAGTCATCACATCAAGGACATCTAAT
CTTCAAATACTAAGTGTAAGAGTATTAAAGACACCAAAATAAATGAATAAACTAGTTTATGTGTCACGACCCGGAAGCAC
CCCCTAGTCGTAACCGGCGTACTCGACCTCGAAGAGGTCTAGTACAAGCCTCTTAGCATTCATTCATCGCATAGACACAA
AAACCATAAGGAATTAAAAACTTTCTTTACCAAGAAAACATTTAATAAAATAAAAAGAATAGCAAGCGGAAGACTTTCTA
GACTTTATACATGATGTCTCAAAACCATCTAATACTTTTAGAGTACAAAATTCGGGACTAATCCCATACACAACTTAAAC
AATACTAAAAAGACATAAAAGAACATATGGGGTATTGTCCTCGAATATATGAGGACTCACCAAGTCTTCATCTTCAACAC
TTAGAAACCTATCAAATAGCCATGACATGTCATCATCTCCAAATCCCTACACTTTAGTCCAAAAAGGGAAAGAAAGGGGT
TAGCACAATTAAGTACTAAGTATGGAGACCATGCAAGAAAATATGCACAACGGACATTTACAAGAAATGTATGCTTTCAT
ATCATTTTGATAAAACCTTAACTTCACAAGTATAAGAGACATAATACAAGTCAACATTAACATATAAGACCATAGCCAAC
CATACATATACTCAACATATGTCCATATACAATCCATGCTTAACTTTTAAAAGAACACATGTCATTTCATTACCATAGGA
CCTCTACCTATTATAACCTTAAGACACACTTGAGTGAGACAAGAAGTGACCGCCCATACAACCTTTTCAAGCACACTTAA
GTGTTCCCCAAGATTACCTTAGATAAGGACATTTCATTTACAACATAACATCAATAGGCCAACATTCTTTAAGAAACCAT
TTTGAAGACATTCAAGCACATAAGGGGACTTTCACATAATAGTCGTTAGACTTAGGGAACTCACTTTAGTATCTTCAAAG
CCTACTCGTGCCATGTGTAGATAGCATCCCATACTACTACCTACACGTTGTAGAACCTATCCAATAACTAGAGTGCACAT
CCCACATGATGAGAATAGGCATAACCGACATAGACTATACTAGCTAGGTATGGAATCTGGAGTCTATCCTACTCCATGGA
GGTTGTTCTACTTGCCAAAGGTAGAACTAGTAAGCAACCCATGTAGGCACATGGTTTAAGGGATGTCCAAGGAAGTTCAT
TGTGACTAATCTCATACTCAACTAGGCCACCTTCCTAACCACATCCACTAGCAAAATGCATAATCATACCCGATAGATAG
CATATTAATGAGATGATATGTATAATGATGCTTATATAAAAAAAATCATATTTAGTGGGGCGTAGTACATGTGTGGCGAG
TGACCATCAATATAGTATTTCCAAGGCCTACCACCCCCTTGGAGAGGCGAAAGAGGTACAAACCCCTCAATGTGGTTACT
CGGGCCTACCACCCCCCGAGCTAGGGACCAAGGTACAAACCCCTCGATATGGTTATACAGGCCTACTACCCCCCGTACTA
GGCAACCAAGGTACCAACCCCTCGATACGGTTACCCGGGCCTACAACCCCCCGAGCTAGGCTTATGAAAGGGCACCATTT
CTTAGTTCTGCCGATTTCACACATTCATGCATTCAAGACTTTAAGTAACAAGGAGGGACACTTTGGTCTACCAACTAAGT
CACAACATTTTCATTTAAGGATACTTCATAATCCAACATCATTTCATATATACATCATGAGAAATCATACTTTAACTCAC
AATGCTATCCACTTTACATAGGATCATCACAAGATCACATAAAACTCATTCACATCATACCTTCACATATAGCTTCACAT
AAAACTTTACATATAGCTTCATATAGGACTTTACATATAGCCTCATATGTGTATAATAATACAACAATATAATAACATTC
ACATAATGCCCTTCATGGCCTCAATTCACAATAATACAACAAATAACCACCTCCACCAAAGGTGGATCAAACCAACCAAT
AACAATTATATTAATACTAAGAGATCAAGCTATCTTACCACCCTTTTCAAAGGCCATAAGCCACAATACTCAATTCCATG
CTAATTATACAATATTTATCAAGTTTGATCAACTTACCCTCTTTCCATAGCTATCTTCATCATCCTCATATTCCAACAAT
TAACAATACAATAACAATGATAATAACAACATTCAACTATACAAGCTAAGCTAAGCATAAGCCAATAATCAACATGAAGA
CCAATTCACAATTTTGTCCATTCAAGGCTAACATCCCACATCCTTAAATTCACTAACAATTCTTAACAATTCCACATAGA
TAAATACATATATGAATAGTCCACAACAATCTACACAATAATCGTCCATCAATTACACAAAATCAATACACCCACTTTAG
GCCAAATTTAGAGAATTTGAGAAGACATGGGTTCATGGGGATTTCTTTCTAAAAACCATTAATAATCATTAATAACCATA
TAAATCATCATTTAAAACCTTTTTATGCAAGAACCCATGCTAGAATCGAAATAGGTTTTGTGTGTATTTGAAAAACCTTG
AAAACCTTTTGATTGGGTTCCTTGAAAGAAAGAATAATCAAGGATAAGGATCCCCATACCTCTAAGTTGAAAACCCACAA
AAATTGAAGAAGAAGCACTCGAAATCTTCAACCCTAGCTCCAACTCCTCTTCTTCCTTGAGTTAGAGAGAAATATTTGAG
GGAGGGAATGATTTTGGAAATTCTAAGAGGAGTGACTTGAATGAAAGGAATTGGGTCATAAAAAGGTCTTATAGTTGCTA
GGAAAGGAAAAGAATAGCATAGGGTCAATTTTGGAAAAGGACTAAGGACCCATAAAGTCTTGACTTAAAAATGTTCACTA
AACCCGTCTAAACTCGTCCTTTTGGACAGTGCTTCACTATTTCGGGCATAAATTTTTACTCCAAAGTTGGAATTGGGCAA
ACTCGATGGTGTTGGAAAGAGGACTCAGAGACCTTTAATTGGATAGGTAAAGGTCCACCTAATTCATTTTGAGCTAAAAG
ATATGACCATTTAAAGTTGACCCTTACAACTCACTAGTTCAAATGACTAGTTTCCGGACGTCACGGTCATTTCTCATAAT
TTCATCAAGTTCTCAACTCCAAACTCACATGTGAGGTTCTAGTTTCACTAGTTCATTTTTAGGGTCGTTACATTATGTCT
GAAAACTAAGGACATCATGCCATAAGCAAGAGAATCCAACACAAGCTCGAATAAATAGCTCACTCTTAAACCTGATATGC
TGAGACTGGCTAGAGCTGAGGGTGAGTCAGATTCGTTGGTACACTCGCTGCACTCCATAAAAGGAAAACAAAGAAAAATA
CAAGTAGGGCTCAGTACGGGGCAACATGTACTGAGTAGGTAGCATCGGCCAACCCAAAATAGAAACTAATTACAATGAAT
AATAGTATAAAGGCAACTATAGCACTTAGCAGGTGATAAGAAACCACAACATGAACAAGTGACAGTTGAAGCAAATACGT
AATCAATCACACACACGAGGACTCATGCCTCCACATCACACTCGTTTGGGAAATGCGTTCATTGAGATTGAGTACATTAA
GTTAATTCAATATCTTTTTCCTTTAATGTTACCGTGTCGGAACGTGACACTCCGATCCAATTATACCGTGTTGGAACGTG
ACACTCCGATTCAATAATACCGTGTCGGAACGTGACACTCCGATCCAAAAATACCGTGTCGGAACGTGAGACTCCGATCC
AAAAATACTGTGTCGGAACGTGACACTCCGATCCAAAAATATCGTGTCAGAACGTGACACTCCGATTCAATAATACCGTG
TCGGAACGTGACACTCTGATCCAATAATATTATTAATTTATCATTTATTATCACCACTTTTCAATTCATTAATAATATTA
CATCAATCCTTCTTTATTCAAGGCATCACTTCGATAGAGAGGTTTTCAGATTATAAATCTCACGGTCTCAGGATTTTAGA
CCAATCACAAACCACACAACCAAGCCACACAATCACACAGTCAAGTACATAGAGAACTTCACAATATCATTCAATGCATA
TCAATCGCTATTAAGAGTTTATCTATCACATATAATAAACCATAACCTACCTCCACCGAAGAACCGAAATCAAGCAAGCT
ACCTCTCCAATGCTTATCCTGCCCTCAATGTCTCCGAACCTTTCCCATCTATCAAGTATATATTCATAATTTGTAAGTTA
ACGAGTCTACAAACACTCATATTAATATGTCTAGTCTAGACCCAAAAACTCACCTAATATTTAATTACCTATCTCAATAT
GTTAAACTTAAATCCTAACAAGATACTAAAATTACGTATAGTCTCCAAGCCTTTACTTTCGTGTAACTCTATTCAATCTA
TATAATATAAATATATAAATGTAATAACTTAGTTCACTGCAAAGCATTAATTAGTCATTAAGAGGTCATACAATAATTCC
CAACTTAACCCACGTGAATGCCTAACAAGTTTTCAACCCAATTCTTTAATAAAATTACAATAACCAAAAACAACCAGACC
TATAATATCTAATCATTGAACAATCCGTGTAATCTCCATTCTTCTCAAATCAACAAATACTAACAATTTCCTACACCTTA
TATTATTTTATAAACATTAGGTTTCAACTCTTGGCCAATAACTATGCCCTAAATGTCCATTACCATTTGTTAACAATAAA
TTAAGAGGAATCCTATTTGGCCCCCATATCTGCAACAAATGGTACTTAAATTCGTCCTGAACCGTCGTATAACAACAATA
AAATTAATATGAACAAGATTTGGGGTATTTGGACGAAAACTCTTACCCCGTAGGACTTGCAGCCGCCACTTCCAATTTTT
CTTTTTTTTCACGACCTTGCGTCTCTTCAAATTTCTTTTTCTAAAACTGAGTATTATTATCCTAATTATTATATGACTAA
TTATAAAAGTGGTAAAAATGACCCACTATTAATTTTAATGTTATCTCCTTTCACCACCAACTAAAATAATTATTAAAACT
ACCCCCACTAAATTCATAATTGTAGTTATGAATAGTCCAAAATACTCATTTAGAATCTATCGGAAATTATTTTGATGAAA
TAAGAAGCTCTAGTAATCAAAACGACCAAATGGGTCGTTACACTAACATCTACTGCATATATATAAAATACTAGAATCAA
TAATCTATTCACAACTTCATCATCATCATAAGCCTTAGGTCACAATTGCCCATTCAAGGCCAACATCCAATATTACACAA
TTGACAATCAATTCCTCATAATTCAATATAGAACAATACATAAATCAATAGCCCATAACAATCTACACATTAATATCACA
TTATTAGCTCATAATCAATAGACCCACTTTAGACCCAAAATTAGGATTTCAAGATATGCAAGGGTTCATGGAGTTTTTGA
TCTTAAAACCATCAATATTAACATAACTCATCGTTTGAAATACTTTCATGCAAGAACCCAAGCTTAGAATTGAAATTGGG
GTTTTTAGTGTTTTTGAAAAACATTGAAATCACTTTGATTTGGCTCTTTGATTGAAAGGAGAATCAAAGATAAAATCCCC
ATACCTTTGTGATTAATTTCCTAGGAATTTGAAGAGAAATCAGTAGGAACCCATCCCCTATCTTGAAGCTTCATCAATGT
GTTCCATGGAGTTCTAGAGAGAGAATTTATTTGAGAGGGAAAGTTCAATTTGGATAATGAGGTCTAATTCTAGGTTTTTG
GGGTTTTAACCACTTAAAATATCCTAAAATAGGTAGAATAACCGTTTATAATAATTCCCAAAAGTACCCAAACTACCCCT
CACTTAGTTGAACCTTTTAAACAAGTCAAACTTGAGTTTTATTTTCGCAGATTTCGTCGGGAAACAAGTCTGCGATGCGG
AGGTGTTCCCACAAGTTTCTGGAAATTAAATTTCGAGGCAGAAGAGTCCACGACACGTCCGCGACCCGGACCAAACTTTT
GGCCCTTGGTGGAGCTAATCCGTGACGCGGACATGCTCCCTCCATGAGCATTTTAGCAAGTTAACTTAGCAGCTTGTTTG
GCCAAGGTTGGGGTCCTCCTCGGGGACCCTTAGGTTGGTCCCGGGGCATCGTACTCAAACGTTTTGGCCATAAAAACATT
TATTAAGACACTAGGGTCACCTCCACTGATTTTAGACTCCAAACAACACATAAAAACATGAACAATATACTAGAACACAC
CAACACATAAAAGACTAGTTTCCGAACGTCTTGGTCGTCCCTTGACGTTTGACTTCGAAACTCTTTAAAACTGACTAAAA
AGGCTATTCTTCATTATTTTAACAAGTTATTAATGCATAAAACCCATGTGAGGCTCTACTTTATCCTACTTCATTTTTTA
GGGATGTTACAATATCCCCCACTTAGGAACATTCGTCCTCGAATGACACTTAAAATACTTCCCAGTACTCAATGACCCAA
CTATCAACTCACAACAAGCATGTAATATCATTACTACATCACACATCTAGGAACCATCAACTCCACATAAAACCATTACG
ACAAGACTTTCATGCAATTCAAGGAAGTAGGAATAACATCTACCACTCAATATGCACAAAACTTTACCATTTCTCCTTTT
TTTGGAGGAACTTCCTTCTCCATAGCATATCGTTCTCATTAGAACATTTATAGGCTCACCTTATAATTTCTCTCAAGAGC
ATAATCATGCAACATCAAGATCACATCAAGGCATGCTCAACTAGGCATCTCATGGAGCAGTTTAAACAATTCTTCATAAA
TGCATATAAATCATGAGGGACATAATCAAGAAAACTCATTTATTTATTTAAACAAGAATTCAAATAAAATATGCACATCA
TAAATATATAGTGTTAAATAATAATTATGCACAAATTATTTTACTTCTCACATATCATATTTCAAAATATATAAAGGTAA
CAATTTATGTTTTTTTTTTTTGCAGGATGATTGTCACGACCCAACCCACTGGATCATCTGGACACTCACTTTAACAGCTA
AGTAGGAGAACTCTCATATCCCAATAGTAAAAACATGCGGAAATTTAAAGAAAACAGAAATAAATATAATACTTATAATT
TTATAAATAATACCCTTAGACAAACTTTTGGGTTTAACTTGTAAGTAATTTAAACAACTCCCATGAATCTAGGTCTAAAC
AGGTACAAAAGCTACTAAGAGTACATCTGGACAAGATAAATAAAGACACAGCTCCCACTGTGCGGAAGGAAGAATAGAAG
TTGTTGGAGAGTTCTTCATCTTCACCTAATAAAACGTCACCAATCCTGCATCCAAACTATGTCAAAAGATATACCAAGAG
TACTATCAGTAATGGCACAACAAAAAGATGAACACTTACCTTTCATCTAGTTTCCTGATGCCGCGAGTCAGGAGAGACAT
CACGACAACCACAATACAGGATTCTGTTGTGAGGGTGGTTTCGTGTTGTACAAGCTATAGGAGAAGGCGCTTGTATTTTA
TGCTTGCCTGATGGAGTTCGGATGGGCTCCACTGACTGAGGCTCCCCCAGATGCGCGTTCTACTTGGTGAGGAAGTTCTA
CGCCATCCTGCCTACTGTGCGATGGGACGACCCACACCCCGTCATCCGCATCAAGGGAGTTGACATTCCTCTGAACGCCA
CTACTATCAATGAGGCCCTAGATGTATCGAAGGTCCTGAACCATGAATACGAGGCCAGGCTAAGGGAGATGGATCTGGAA
TGGCTAAGAGACACTCTGGTTGAGTATACGCGCCGGGATCAGGTATACTGGGCTATTGCTGAAGGTATTACTAGCACTGA
TTAGTCGCCCGATGCTAAGAGGTTGTTATATTTGGTCACTAGGAGAATCCGCCCGTCGAGCAATCGCATCGACGTGACCT
TTCCCCGGGCCTTAATGGTGGCGTGTGCCATACAAGGTATCCAGCTAAATGTGGAGGCACATATTATCTCACAATGGAAG
ATGTTTTATCGGGGAAACAAAAAGGCGTTCTTTCTTCATGGTCTTATCACTACCCTGTGCAAGTGGGAGGGAGTGCCACT
ATTTGATGTTGATGAGGTACTTTCTATGGATACCCCCCTTCACCCTCTTCTGGTTAAGACAGGTTCTACTTCTAGGAGCA
AGAGGAGGAGGATGGGAAGGGCTAGCAGCAGTAAGGCGGCCGTGATTTTAGACGACGATGACCCACTTTCAGGTGCATGG
GTCAAAGATGATCTAGACGATGGGGAGTGCCTATGTCGACTTCACTCCAGTTCCACCCAGCACTGCCCTAGAGGTCGATA
TGCTTTGTCGCCAGTTGCGCTAGGAGATGAGGAAGGGTGTGGAGAGGGATCGCTTGATGGCCCGGATGTGGAAAACTATA
AAGTTCAGCTTTACTTGCGTTGCCTCTTGAAAGGAGATCCCCCAACTTGATCTGAAGGACTACACACAATTCCCTTTACT
GAATTAGGCCTGGGCTGGCGTGATACCCCCAGAGGACCTTGACCCGATGTGGACACCACCTAGTCTGAGAGTTCCTAATT
TGACTATTGTTTCACCCTCTTGGCTTTGTAAATTTAAGACAACTTGTTTCTATCTTTTCGACACTCTTATGTTTTGTAAG
CACATGGATGCTTGATTTCCTGCTTTTCCACCGTAAATAGTGAATTTCTAAGTTTTAAATCTATTCTCTGATTTGCTGAA
CACTGAAAGGATTGTAGGGATTTGTTCGAATCCCATTTGGATTGACATTTCGAAGTTAGGGAACATAGGGGAGGCTGGGT
TGAGGTTCTGCCTCGCCCTGTCCCGCTCTGGCGGGAAAAATCCCACTCTGGCGGTGTCCATATGGCGGGAATAATCCCGC
CCCAGCGACTCAGACGGGACCAGAACCCAGGCTAATAATTTCTGGGTTCTTTGCATTTTTCAAAGATTTCCCCAAGGTTT
AACCAAACAATCTAAGATAATTCTCCAAGCTGGGAAAATCAATAACTAATCCGAATCAATCTTAACGACACGGCACCCCA
CTAGTTCTCATTAATTCAACGATACACCCACATATCCCCAGGATACACCCAGACATTCACACGATTATTAATTGGTTGCG
ACACACGTCCAGATTCCATTTTTACGAACACCTCGTAAATTAGCTAGACCCTCGCACCAGCTAAGTTTTGATTTTCTTTT
TCTCAACAGTTTTTACGTTACACGAGTAGTTGCATTTAATAATTTCCACAACTCAACCAACACTTCGTGCATATTAAGGT
TTAAACACACACATTTATAGCACACATATTCACCTCAAAACATTCAAGAAATTACAACTTTATATCTGCAGTTAATTTTC
AAACAGCAAGAATCACACAGTCTAGTTTCCAAAAATACAATGCACATGCGATTTCAATTTACTAGTTAGTTAGATCCATA
GATGACCATTATGGTCATCCATGCTCCTTATTGCCCCTAAGTCTAGATACCAATTGGAACCTTCCCAATTCCAATTACCT
TGCTTATGCTCCTTCAGTCGTGACCACGACTTTCGGTTCACATTTTTGAGATACCAATTGGAATCGNNNNNNNNNNNNNN
NNNNNNNNNNNNNNNNNNNNNNNNNNNNNNNNNNNNNNNNNNNNNNNNNNNNNNNNNNNNNNNNNNNNNNNNNNNNNNNN
NNNNNNNNNNNNNNNNNNNNNNNNNNNNNNNNNNNNNNNNNNNNNNNNNNNNNNNNNNNNNNNNNNNNNNNNNNNNNNNN
NNNNNNNNNNNNNNNNNNNNNNNNNNNNNNNNNNNNNNNNNNNNNNNNNNNNNNNNNNNNNNNNNNNNNNNNNNNNNNNN
NNNNNNNNNNNNNNNNNNNNNNNNNNNNNNNNNNNNNNNNNNNNNNNNNNNNNNNNNNNNNNNNNNNNNNNNNNNNNNNN
NNNNNNNNNNNNNNNNNNNNNNNNNNNNNNNNNNNNNNNNNNNNNNNNNNNNNNNNNNNNNNNNNNNNNNNNNNNNNNNN
NNNNNNNNNNNNNNNNNNNNNNNNNNNNNNNNNNNNNNNNNNNNNNNNNNNNNNNNNNNNNNNNNNNNNNNNNNNNNNNN
NNNNNNNNNNNNNNNNNNNNNNNNNNNNNNNNNNNNNNNNNNNNNNNNNNNNNNNNNNNNNNNNNNNNNNNNNNNNNNNN
NNNNNNNNNNNNNNNNNNNNNNNNNNNNNNNNNNNNNNNNNNNNNNNNNNNNNNNNNNNNNNNNNNNNNNNNNNNNNNNN
NNNNNNNNNNNNNNNNNNNNNNNNNNNNNNNNNNNNNNNNNNNNNNNNNNNNNNNNNNNNNNNNNNNNNNNNNNNNNNNN
NNNNNNNNNNNNNNNNNNNNNNNNNNNNNNNNNNNNNNNNNNNNNNNNNNNNNNNNNNNNNNNNNNNNNNNNNNNNNNNN
NNNNNNNNNNNNNNNNNNNNNNNNNNNNNNNNNNNNNNNNNNNNNNNNNNNNNNNNNNNNNNNNNNNNNNNNNNNNNNNN
NNNNNNNNNNNNNNNNNNNNNNNNNNNNNNNNNNNNNNNNNNNNNNNNNNNNNNNNNNNNNNNNNNNNNNNNNNNNNNNN
NNNAATACATTACAACAAGCTCCCTTAACATTAAACCCAATCTCTTTCCCCCAAGGTGAAATCCACCTAAGCATATTTCA
TCACCCATGCTTCCTCTACTTCTCGCCATTACAACACACGAACAACCATTACTATCTATTACTCGTCTCTTAAACACTTA
ACCCTTCCATTATACCTAACAAGTCCAACATGTATAAGTCAATGAACAATATAATCACATGTTTAACGAACATATACAAT
ATCATCAACATTTACGAACGACTAACACCTTTCTCAAGTCACACAATTAAGCCACATCATTGGTCCTCTCATGGAACCCA
AACCCAAAGAGTTAGTTATGTCAAAACGAGGCAACCGATCCCATAGTTATGTCAGAACGTGGCAACCGATCCAATAGTTA
TGCCGGAACGTGGCAACCGATCCATTCAACACATCACAATAAAAAACACAAGTATATCCTCAAGATCATACATTTAAGTC
ATGATTTCATGTCAATGATAATTAACCCATATTATTCACAACAAGTGTGATCAACAATGCAACATTATCAACATACGTAA
TTTATCATGCTTAGCCCTAGTTCATCATCTAAGCCTTCTTTCTAGGGTTTAATTACAAGTTATATAATTCCTCAATCAAT
CACCCCAATTTATGGTTTAGCATACGTTCATGATTCTAGTTCCATTATGATTCCATATTCTTATTCTTGAAAAAAATTCT
ATCCAAGATAGCAATTCTAGAAGCCCTAACAAGTCATCAATTTATCTTCTCAAGGCATAAACCCAATTACTTTGATTTCT
AAGAATTACCCATGGAATTCACTCGGTGCCGAAGGTCTACACATAAACCCTACCATTAATTTACATATATTACGTGGGGA
GCACATATTTAAACTACTCAATTCTTAAAACCTAACCTATCTGGGCGCCAAGCAATTGCACAGAGTTTTTGACTTTGATC
CAGGTTTTCCGGGTTTCGTGATGGTGGATTTACCAAGAATCCGCAAGATATTGCCATCCTCACGTTAGAATTCTTCTTCT
CCTACCTTCCCAAGCTTAGAGCAACTTTTCTGAGGTTTCTAGGGTGTTCTACGACTTATTTAGGTATTTTAGGATAGTGG
AGAAAATATGATTTCTCATAATTTATGTTCTGCCTCACCTATCCCGCTCTGGCTCCAACTTATCCTGCCATGGCAGGACA
GTGGCCCAGAATTTTCTGAATTTTTGTTCCTCCTAAATAACGACGATTCGGGTCGTTACAATGATTGGTGTGTGAGTTCG
CTGGACTTGAATTTTTGTTTTTGAGATATTGTTATAGTTATTATCTACGCATATTTAAAGTTTAGTATTTGTTTGATAAT
ATTATTTAATTATTAGATAAGTTTTGAAATTGTCAATAAATTAATATTTATGATTACAATCATCAACTAACCGCGCAACG
CGGGGGCATGTATACTAGTAATAATAATAATAAATATATATGTATACATATGATGAACTTTTGCAAGAATATTAAAATGA
AATATATAAATTTTATTTTTATTTTCATCCCATTTGACAAATTTATTTCATAAATATTATTTCTTATAAAAATTAAATAT
ATTATAAATATTACTTAATTTTCTATTTATTAATATTAACGTTAAATAAATGTCGTTCGTAAGGGTTGAAACAATTTTTT
AAAGAAATTAAATATAATTTCTATTGTTAAAAGTATATATTTTTCGTACATCATTTAAAATTAGGAAGGTTAATTAATTA
ATGAGTTACTAATTTATACCAATTTTATTTTTAGAATGACCAATTTTATCAAATAAGGTAATCTTGCAAAATTACTATAC
TTAATTTGATAAAATATTGGTTATTTAATAAATAAGGGGATTACAATCCAAGTCCCTTTAAAACTGTCAATCGCAAACCT
CTATTTTGATATATATATATATATATATATATATATATATATATATATAACTCCTAATTTTTATAAATCGTCTGATAAAA
TAATCGGATAGTCTAGATTAAATCAACATATTTTCCTAAAACAAAAAGACCCCACTCCTATACTATTTCTTTTACCCATA
AGCCATGCCTCAAGCTTCCTCCTTTCACAAAACATTTTATTTTCCCAGGCGTCTCCTTCTTCCCCATGAACCTCTGCCAA
GAACGACTATGAACCGCCGAAAAATGTCGAATTCCGATGGTCTTCAACATATCTACCTACACTCCATCAATCACGATCTC
CTCCTATCAAACTTTACATTCCTTTATGAGCCAAAACAGACCTCAAAAGTCTCACCACCGCCATTGCTACACCTGAAAAG
GTGAAGAACGGGAAGGACCATCAAATTTGGGTTTGTTATCCCCTTATTCCGATGGGTGTGAGATTAGAACCCCCAAGACA
TCACTTATCCTTTTCAAATCAACCTAAAAAAAGGGTTGATACAGTGGTTGATACATACAAGATTTTTCATGGATTCCATC
ATTACTTCTTTTGCTTTTCGAAGAATGGTCTTTCCAAGAATTCAAATTTTGAATTTATTAGAGGCCCCAAATTGGCTATA
AAAAGAGGACCTTGGCTCTCTATCGAAGATCAAGAAAAATTAGAGAAAGGATCAAAGAATCAACTGGTAAACTAGTTCAA
AAAATGGAGAAACAAACTTTACTCTATTCATTTACTTCTTACATTAAATTTCCAGAATTGCTGGGCACTTTTTTTGGTTT
CTAATTATCGAGTTCAAGTTCAGAAAAGGAGCTTGAAAGTTGGAATTCTGGAGGACAAGCCTATGTTTGCTGCTCCTGAA
AAGGTACATGCCTCGCTCATTAGATTTTTTTTCTCATCCGTCGTCTTGTAGGAAGCTTTGTTTTTCTTCTATCGTTCTGT
ATTCTTCTAGATATTTTTCATAGTTCTCCACATTCTTACTATTTGAATGTATGGCAATCCTCTGCCGACTGAGTGATTCT
TGTTGTGATGAGCAATATTGAATAATTGTATTGGGTTTGTTGGCTGTAGCTTCTTGGTAACAACATTTTTGGTTGTTTAC
TATTTGTTTATAAAGGTATACCTTACTCATGTTTTAGTGATGAGTTAGGCTTGGCTTAATTTTTTTCGTATCTAAATAAT
GCTAAGGTTGCCTTATCGTCCTCTTCCGATAGTTTGGATTCAATTGTCATGTTCTGTGCACGTTGGGTCTACCTATTTGA
GTTCCATAATCTAATTCTCCCAAAAAAATTAGCCTAGTTGGGTTTTTCTCCTCATTATCCATGTTTGAGTTTCATATTAG
GCAAAAGACTAGAAGTCGTTTGGGCTCACTTGTCTTGTTACTGTCGGCATCATTTTAAATAGGCGTAGGAGTCTCAGAAA
TTAACTAATATGATAGTTGTATTTGGAATTATCTCATTGTCTTCTGAGTGTAAAAACTTCATTTTCTGTTTTCGCAGACC
CCTTTGTTGTATTTAAATGACTTTTGATCCATTTACCTATTCTGAAAATTCACAAATCAGTTGTGTTGATTTGTCACTTA
GTTCCCGCCATATCGTTTTTGGGCGTTCATAGCTACATGTTGCTCCACGCCATTATTAATGTTTCTTGTTTGAGTTCTCC
ATATTCATAGCATGTCGCAATCTCTAGATATTTTGTCTAATAATGCTCCTATCGGTATTTATCCTTTAAAATTTTGGAAT
GATAGTTACAATAAAAGTTTGAAAGTGCTCAACTTCATGTTCAAATTTTCTCTAGTTGTCTGTCCCAAAAGGAGGCTATT
GTTTCATGTGGTGATTTATCCAAAAATCTTGTTCATGTTCATATGTTGACAAAATTTAAGTCGGATACTTTGTTTTAAAG
CTTGTCATTGAAGGGACAGTGATTATAACTCTTAGTGTTTGTTCTATTTAAATTAAGTTATATCAAAAGAAATAATTGAA
GGGCCTTGGGTTGTTTTGTAAACTCATTGTCTTGACCTCGGGAGGTCTAACTTTATTTAGAACATTAGTTTGTGATATTG
TCACGACCCAGGGGTACCCCCTAGAGGTAACATGGCGTACTTGACCCCGAAGGGGTCTCATACAAGCCCTTAGCATATAA
TAACATAAGATAATAGGAAAGTATGGAAATTTAAAAAACTTTATCCATACAATCGAAAACATTCTTTTATAAAGCAAGCA
AAAGTATTTACTATCTCTTTGTCTCAAACCATCTATTAAACTCTTGAATAAAAGTCTTGGGATGCAGCCCATACAAAGTC
TAAAATATAAAGAAATGACATAAAGGAAATATGGATTTGTCCTCGAAGCTATTAGGACTCACCAATTCTTCAACTCTTCT
TGCTTCTTGGAAACCTAGCCTTCAAGGAACTCAATCTCCGAAACCCTACATTTGATTAGAATGTAGGCAATATGCGTTAG
TACAAAATGTACCAAGTATGAAAGCTAGCACAACATCATAAGAGCATCTCAAAATGGTTAGTCAACATAAGACATAAGCA
TAAGAGATAATAACACAGTCATAGAATAATCTCCAACATAAGTATCATATCATCACAAGTCAACATAAGACATAGTTAAC
GAGCATAGGAGATAAATTATAATCATAACAAGTCGTCTTCCACATAAGCATCATATAAGTATAATTGACTCTTAGTCATC
TCTACCATAATACAACCATTCTCAAGTAACCTCAAAAGCATACAAGTGCAAATCATGAATAGCATCCCATAAAACTAGCC
AAGTCAAGTATCCCTTTTTAGTCATCATAATCATAGTCTATATGCATGGTCAAATCTCTAATCTTCTATACCATAAGGGC
ACCATACTTCTAAGTAACCCCAAAGCACACTTGTGCAATGCATGAAATGCATCCCATACTACCCTTCACAATAAGCATAA
CCTTGAAGTNNNNNNNNNNNNNNNNNNNNNNNNNNNNNNNNNNNNNNNCTAGTCATACTCACCCTCATTTGGCCTCATCA
TTAGCTTAACTCTCATAACTAAGGGAATCTATCACCTTTAGTCAATCATATCTTAGAAGGCAACTATTGCACAACCGTAT
CTCAATTCTCTTCTTTTAACAACCCTTAAGTCAAACTTGTGCAATGCATGAGTAGCACCCCATAATACTACTCATGCTAA
GTACCACATTTAGGTCCTCATACTATCATAACACTTCTTGGTTTTAAACCTAGTTCCTCTCTTTACTTTTGAACACTATG
AGATACTTCTTTAAGCATGTCTTAGTTCATTGGATATGAAGATTGCTACTAGGAACCTTGACTCAACTCATGTGAAGGCT
CCCATCTCATGAGACCTAACTTTGGGAAAACCCACACTCTACTACGTAAGAGTTCCCCCTTTAACTTGGATAGACCTCAC
ATCAACTAGGTGTGGTTCTCCTTTCTACTTGGAGCCCAGACCCTATCTTGTGTGACACTCCATCTCATTGTCAATATCCA
CTTGGAGCCAAGCATACACCCCAAGATTTACTTGTTAAGCCTTTCTTAACACTCGTGTCTCATGGAAGGATGTCCTTGAC
AATCCATGTTCAAGTGATTCTATCACTTTATACTTTCAAGTATTCATAAGGTAGGTTAGGTGAGTCTAGGTCTTTCACCA
CAATTCTACCTATTAGACTTATATTCTCTTTTAGACTTTACTCTCAAGCCTTAGAATCAATAGGTAATCACATTAGCTTC
ACTCTAAAGCCCTAACTATTATGATCACAAGCCTTACTCTCAAGGTTTCTTTCTTAATCTCTTCTTTATACCTAGGTTTC
AAGGTATTTTGATCACATCTTTCATTACTAGGTGATTCTAGTCACAATTGATCATAAAAGTTCAAATTCAACTTAACATG
TCAAGATTCATTATATACAATAGAGTATAGTTCAATTTATGATTATATGTTCCTAATTTTGAACAATTACTACACATGAC
ATTGATTTAGGAAGATCACTTATGAACCTTCAATTCCATCTCTAATGGCATAACCCACAAAAATTACATTCATCATCTTA
GATTAGGGTTTACCATAGAAATAACATAAATTCATCATAACATTACTAAACAAAGCTTAGTCAATCATAATTGGGTATTA
TCCGCTAGATTGGATTCATACCCAAGCCCTGCCAACAATGCAAGCACAACCCTAGCTAGAATTGGGTTTTTGACTTCACA
ATTGGGGGAAAACTAAGGGGGGCTTTATGGGGGAAGAACCCATAGATGAATAATCTAAAAAGACCTCTTTTCAAAACCCT
AAAGAAAGCTTTCTTCAATGGTGAATTTTGACCTAGGTTGTTACCCTCTTCTTCTTCTTCTTCTTCTACTTCTTCTTCTT
CTTCTTCTCCTTCTCCTTCTCCTTCTCCTTCTCCTCCTCCTCATCCTCCTCCTCCTCCTCTTCTTCCTCCTCTTCTTCTC
CTTCTCCTCCTCTTCTTCTCCCCCTCTTCCTCTCCTCCTCCTCTTCTCCTCCTCCTCTTCTTCTTCTTATTCTTCTTCTT
CTTCTTCTTATTCTTCTTCTTCTTCTTCTTCTTATTCTTATTCTTCTCCTCCTCCTCCTCATCTTCTTCTTCCTCTTCCT
CCTCCTCTTCCTCCTCCTCTTCTTCTCCTCCTCCTCTCCTCCTCCTCCTCCTCTTCTTCTTCTTCTTCTTCTTCTTCTTC
TTCTTCTTCTTCTTCTTCTTCTTCTTCTTCTTCTTCTTCTTCTTCTTCTTCTTCTTTTTCTTCTTCTTCTCCTTCTTCTT
CTTCTTCTCCTTCTTCTTCTCCTTCTCCTCCTCTTCTTCTTCTTCTTCTTCTTCTTCTTCTTCTTCTTCTTCTTCTTCTT
CTTCTTCTTCTATCTTCTTCTTCTTTTTCTCCTCCTCCTCTTCTTCTTCTTCTTCTTCTTCTTTTTCTTCTTATTCTTCT
TCTTCACTTCTAGAGAGAGGATTTCTTGAGAGGAAATGGGTTCTTAGATGAATGAGTTAATGCCTTAGTTTTAGGGTATT
ATTAGGTATTTATAGGTGGCTATTTAACTAAATAACCGACCTCCCTAACCCCTAATTAATTATTTAATTAATTCCCTAAG
CCCCTAACTAAAACTAAAACCTTAAAAACTGAAGGGACCTACAGAACCCCCACCCATAGACAGTGGGTGGGTTGACGGTC
CGTTGTGTTGACTCGTGGTTCCTTACTGGAACTTGGGAGATCAGGGGAGGCCAAGCCCCGACCCACGACCCCCACCTATG
GGGCGTGGGTGCCCATCCGTGGACCATGCTGTTTTTTTGACAGCTTTTTGGCTGTCCCAAGGGTCCTCCTCAAGGACCCC
TTGGGTGGTCCTTGGGGGTCGTAGCTTGACGCCCTAACCCTTAAACCACTATTCTAAGTACGAGAATCATTTTTACTAGT
TTTAACCCTCATACAACACTCCAAAACTCTTACAAAAAGCTCTAGAACTCTCTAGTTCAACTTACTAATTTCCGGGGCGT
TACAGATATAGCTAGAATCTTTTACTTAGAATTACATAAGTTAAGTAGACCCTTAATAGGAGTTAACCTTAACATTATTT
AGTCCAATATTTAGATGTCCAAATTCTTCATCTTTGGGATAATTAGGCGAATTAGACCCTTTAAAACTAAAGGTAGAAGA
GTGATGATTTGGATTGGGTAACCAAGAGCTAGGCCTACATTATATTCTTTTAACATCACCCTCTTTATAAAAAAAAATAT
ACTTGCTATTATCACTTTTCAAATTAAATATTGCTGAAATATTTTAATTTCTTAACATACTGTTTCAAGATTTTAGATAT
GGCAACAGGTTCAAAAAATAAGAGGTACATACACATATATATGTCATGCACATAAAGGTATAAATTCTATATTTTAATAT
TTAGTTTTATTTATATATGACCTATTATTTTTTTATACTTTATGTTATTTTTCTCATGTATATTATCTCTTTTACGAATG
ATATTTATTTATTTTTATGCAATTTATAAATCCCTACACTTTCATATACATATTATTTTACTACATATAATCTATCATCA
ATTTGTTCCTACATGTTGCTAAATATAATAAATATTCTTATGTTTTGAACAATATACATGTACATATTTTACTTTATGAT
AAATATATTTAAGATCACAAACTTTATAAAATATTTTGACATTTGGTATTATTATTATTTATTTTATTTATTTACTTTTA
AAAAACTCCATTTTATGTATTTTCATTCAAATTATATATCATACATACTACTATATATTTATACCCAACTATTATCTTAT
TTTATTTTATTTTCCTTTACGTTTTAATTCTGTATATAAATAAAATGACAAAAAATTTATCACGCCCCGAACCTGCACCC
TAAACGTGGCTAGCACTCGAGAACCATTGTTGGCCCCAAGCGAACCCTTGGCTTGGCTCAACTCTCAGCGGAAGACTTAC
TCAATAATAAATGAACCTCAAAAGTAAATATTTAACTCAATGTCTCAAAATAGATAACTCGGAATATTTTAAAGAAAACA
TTCAACTGGCCAAAAGACGCAACTCAAGTCTTACACATTTACCAATGGAAATGAAAAGATTCCTCAACTAGTATTGTCTA
TCTATGAGGCCTCTAACAACTATGATGGAAGTCGGGACAAGACCCACGACATCCTAATACAACTGAAAATAAATGTGGAA
CCCTCCGAAGCAAGGAGGCTCACCAAAGTAACTATGGAACTGCAGGTGATATCAACGGAGAGCTTGTAGATGACCCTGAT
TACCTGTATCAGCATCATGAAAGATGCAGGCCAAATGGCGTTAGTAAATGGAATGTATGAGCATGCAAGGGGAACTCTAA
AGCACAGACATAAGCTTGAACTTGACAAAAAGGACGAACATACTCACCTCACCTCACCTCAACTCAACTCAACTGAACTC
AAGGATATCAAGGATACTCAAAAAGACTCAACTTAGTTCAATATAAAAGCAACAATAGAATGCATTAAAAAAAAGCTTTT
AAAATAGTAGATAATAACTCAGTATATTTAAAAATACAAAAATATGAATCTTTTACTCTTATTTGAGAGATTCTCTAACC
GACAACCATCACTATGAGCTATGTGATGATACATCATCTCGCCCATGCTGCCAGAACTTTCTTATACCTTCCCGGAGTAT
AATACATCCTCAACTAAGTGGATCCACTAAGATATGCTTAAAAAGCAGAAAGGAATCATCTAAAAAGTATGACCATTACC
CATGTTGCCACACATGGTTTATGAGGACTTTGAGTTGTCTGAACTCGTCCCTATATCGGTGCTCAATACTACTCCCAATA
TACAACTCATGCTCATATGTTTAAAAAAATATTTCCTCATCCTCAAACTTTGAGATTATTACTCAAAAAGGCTATCTTAA
AAGACATAGTGCTCAAAACTCCTCATGAACTCATTTGGAAATCGAAGTTTCCTCTCATTTTAAATGTAAAAACATTTACT
CTTGGGAATACTTAATTCCCTTATATTCATTTTAAAAATATGAATTCAACTCTTCTCATCCTCATACTCAAGTACTCAAG
TCTTAAAACAAATTTTAAAAGTTTGTAAAAGACTTCTCAAAATGACTTGAAAGGTTCTCTCAAACTTGACTCTTAATCTT
TTCTTGAATTTGAAATGTGAATTCATGAGTTATGATTCATAATATATAAGATCTCTCTATGATTAATGAAGGTTTAAATA
GTTAGGATTAAGAAAGGAATGAAAGCTCGACTCAAAGGAACAAGTGTGGAAAGAAAATGAAGAAGAAAAGTGGCCTGACG
CTTTGTGGCGCAGGGGTGGCGCGCCGCGCCAGGCTTCCCCTTACTAGGGCTAGTTTCTAGCGCGCTGCTAGCACCCCTTG
CTAGGCCTACTAATGCATTGGGGGGGGTGCCCCAACTCTTTTCCAAAAAGTTCTGATGAATTTTTCTTCTCGATTTTTGG
CCCTAATTCACCTAGAATTAATTTATTTCTTCCAAACTCTCTTATATTCGTATACCCAACATAAGTAAACAAAAATTTAC
TCAAATATCTTAGAGAACAACCCTTAGACATCAAACCCTCACCTCAAGAACTCATCAAAACCCCATTTACAAAGAATGAA
GAACGAAACCTCAAGAAACTCATCAAGAACCTCAATACATGGATTTTCATGGATGATATTTAATGAAGAAACTCATGATT
GACGTGAGGGTGAACGAAACTATCACTATGAAAGCTTAATACCTCATAAATATCAAATCTTTGGAGAAATTCCTCGAAGA
TCGCAAGAATCTTGAACAAACGCTTGAACTTCTCTCTAAAACCCTAGGCGTTAGGATTTGTGAAAACTAGTCTCAATCAC
TTTTGACCCTTGTTTGGGTTAAAAAATGATTAAGGCTAATGGGGTAATGAAAAGACCAAAATACCCTCCTTAATTCGGAT
GAATTTCCTTTATCGGACAAGCTGATCTCAAATAGGCATATCTCCCTCATCCATACTCAGAATTTAGCAAACTTGGTGGC
ATTGGAAAGAGGACTCAAAGATCTTTCATTTGATATCTCATGGGCCACCTAACTCATCATGCGCTGAAAGTTATGGTTGT
TTGAAGTTGACCCAAGTCTCACATTTTAAGAATAACTTCCACAAATCTCAAATTGGCTATTTATAATTTAGTACTTTCTA
AAATTAGCCCTTTCTAAGACTGGGTGTTGAGTCTGCAAAGGACACCGATGAATCAGATGACCTGGATCCCCACACCCATT
ACAAGACTTCGGTATAGCTAACTGTTGTTGCGGACCAGATGAGCTACCATGGCCACCTCGTCCAGAACCAAAAGACCCCA
AAGTAACTGTCCACTCTCAGTTACTGGCATAGATGTATGAACTGGTCCACGACGATGATAGGAACTACTACCTCTAAGAC
CATCAAATCCGCCTCATTGGCGATGCTCACAATGGACCTGAAGGAAGTCCCCTCTCTGGCTGCTCTAAACACATACGATC
TAGTAGATAAAGTGAATCCTTTCACAAACCTACAAACTGTTGCTGGCTCATTGGGAACACATGCCTAGAAATCTCACAGA
AATGGGCCTCGTACTCAGTAACAGTCAAACTACCCTATGTCAGGTCCTCGAATATCAGTAGAGTCTCCTCTCTCACACTC
TACGCGATAAAATTATCCTAGAAAGGACTAGAAAACACATCCCACTCTACCAGAGGATATCACACTGGTTTAGACCTCAC
AAAAGTCCTCCACCACTCTCTAGCCGTCCACAAAGCTAAAGTTTGACAAAATAAACCCCACGAGCATCCATCGTACCTAT
AGCCTGAAGCATCTCATAACACAAAATAAAAAACTCATGGGCAGCCTCACTCTTACCACCCTAAAACTAGGTGATTTCAT
CTTCTAAAACATTTTGATAACATTATTGCTCAGCTGTCGTCAGAGGAACCTAGTCCTCGACAACTTCAACCTATGGCTTA
GAAGAAACCTCTCTAGCCCTACCTCTAGCTGGTGCCGCTCTACGGGTACGACCTCTAGAAGGTGATACTCCACGAGCATG
GACTGTATCTCAATCCCTACCTCTACCCCTAGTTAGGGTCTCAATGACTGCCTCAGAGACTGTATCCCCTATACCACTAG
AAACAGAACCTCTAGTCCTCGTCATCTTCCAAACAACATGCGGTAACGCAGCACAAGCGAGGATAACCATGCATGGCAAG
AGATAATGAACAAAGATGAAGTTTTCTAATAATTTTCATAGCCTCTTGAAGATAAAGTACAGACGTGTACATACTAATCT
TCAAGACTCTAATTAGAGTTGGCTTGTACACACGTGAGATCTATGAACCTGTGGCTTGGATACCATTTTCATGACCCAAG
ATGAATGTGATGGCACTTGTCTATTCCCACCAAGACAAGTCAAACTCAACCCAATGAAATAAAAGGAACGCGGAAATATA
AAGCAAAAACAAGATAAAAGCAAAAAACTTATTATTTCTTTTAAAAACACTAAAATTTGGTTGTCACGTATACAAAGCCA
CTAATACATAAAGTGTAGAATTAACAAATAAGTACAAGTCTCAGTATTTATTTCTCAAATAGAACAAAGCATAAAGGAAA
GCAAAAATAGGGTCCGCCAGGATGACAACCAGATACTTCTCAAGTCCTCCAATAAGCCTCGAAAAGTAGAAGAGCAATCA
AGGCTCGGAACCTACACAAGTGTAAAAGCGAGGAGTGAGTACCAACAATGTGGTATTCCAAAATTAACCTAATAAACAAG
GAATGTAACTATAAATCAAATACCCCTTACACTTAAACCGAACCTTTTCAAACTACAACTTGCACAGATATCAGCTCAAC
CTAAAAGTTCTACAATGCACAACTTACAAGGCTCAATAATCACAACTCAATAGTCACTATTCAACAACCAAACGAATCAA
GTAGTCAACTGTCACGACCCGGGAGCACCCCCAAGTTGTAACAAGGCGTACTCGACCCCGAAGGGGTCTTATACGAGCCA
CATAGTCATTCATTGCATTCAATAATGAAAATAGTGCGGAATAATAAAAAAAAAACTTATTTACACCACACATTTAAACT
TCTTAAAACAACTTTAAAAACACACAGCGGAAGTCTAAGTCTCACATGGCCATCTTAGACACAGTCGCAAAACATAAGTA
GGGACACGGCCCTTTACAATCAAAAGAAGTCTATTACATGAACAAAAGAACTTAAAAGTCTTATCCTCGAATCCATGAGG
ACCTACCAAGTCTTGGAGGAAAGCAATCCAACACTTCAAACTAGCTAGGAGGGATCACTTGCCGGAACCTACACTTATAG
TAAAAATATGAAGAATATGGGTTAGTACACAAAATGTACTAAGTATGATGACCATGCAAAACGTACTTAAAAAGGGACAT
TTTAGTTAGAAACCATGCATTATGCCACCTTTTTGAAATATCATGAACAATAGCATAAAAGACATACAAGACAAGCATAA
CATCAAGTAAGTCATAATATCACCTTTAAACAATATCAACATGAAAACCTTTACCTTGGACCTTCACCTCAAGAGACCCT
TATGCTATACCTCGTGCAATGTATGGATGGCGTCCCATACCACCATCNNNNNNNNNNNNNNNNNNNNNNNNNNNNNNNNN
NNNNNNNNNNNNNNNNNNNNNNNNNNNNNNNNNNNNNNNNNNNNNNNNNNNNNNNNNNNNNNNNNNNNNNNNNNNNNNNN
NNNNNNNNNNNNNNNNNNNNNNNNNNNNNNNNNNNNNNNNNNNNNNNNNNNNNNNNNNNNNNNNNNNNNCAGCCTACTCG
TGCAATGTATAGGTAGCATCCCATACTACTACCTACACTTTGTAGAACCTGTCAAGAAACCATAATGAAATCTCACATGA
TGGGAAGTAAGCGTTTAACCGACATAGACCATGAGAGCTTGTCATGGAATCTGGTGTCATAAGTCCCCACACCGTAAAGA
GGTGGTCTACTTGCCTAAGGAAGACCGGTATATAGCTTAATGGATCCACTAGCTTCCTATGCGGGCACATAGTTTATGGG
ATAAGGTAGACGATCATTGAAACTCATGCCTAACTGTCGGGGGAGTTTCCATCTAACCAAATCCGCTCGGTGCTTAGCCT
ACATTCCCAAAGAATAGTTCATTACTTTGACATCATCACACATGAAAGGGTGCCATAAGCCTACCGATTCAAGGTACATT
ATTTAACACATGAAAGGGTGCCATAAGCCTACCGATTCAAGGTACATTTAGGAAAGCTCATTAACTCCTCTTGAAAGGGT
GCCATGGGCCTACCGATTCAAGTCTCATCATTAACCTTTATGGAAAGGTGCCATAGGCCTACCGAATCCAAGGTTCATTA
CTTATCATTAATGGAAGGGTGCCATAAGCCTACCGATCCAAGGATTCAACAATCAACAATATAATCATTTATACAAGAAA
AGGATGCATAAGCCCTACCCATTCAAGGTATACTTTATATTGAAGAATCCTTCATATTATATCATCAACATTCATGAGTG
TCATCAACACATCTCATAACTCAAACTTTAAAGCATCGATTCATCAATTCTCCATAGTTGGACATTTTGTCAAACACCTT
GAAGGCATGTAATGGAATCAAAGAGCATGGAAAATAGGGTAGTAATTATGCAACCAAATCAGTGAACAACCTACAACAAC
ACCTTTACATTCATAACATGATCACATTATCTTCATTGAATTCTCATTCGTATAATGTCATGATAACACTCCAATTTCTC
ATACTATGCCTTTAAGGCCATAAACCTCACATACCAATACACCAACAATACACCATAAAATAAACATGGGTAATGACATA
CTTCAACAATCTAAAGACCTTTAAACAAGTTTGATTCATATACATTCATTATCTAGCAACCCACTTCATAAAGGCATAAA
CTAGGAATAGAGAGAAATCATGGGTTCATGGAGTATTTTCATCTTAAATCGTCAATACAACAACAATATAATCATAAAGT
GCCATTAGAAACCTTTTAAAACCATTTGGTGGAAGAACCCATGAGATTGAGTGAAAACCTAGATTTTTCATACTTTGAAG
TAACTTGGATTTGGCTCCTTGAATGGAAAATTAGACAAGGATCAAGACCACCATACCTTTGCTATGATCTCCCACGAAAA
TTGATGAAGACACCACCTTCAAACCAAGCCCTAGCTCCAAGTTCTTGACTTTCTTAAATGGAGGATTGTAGAGAGGGAAA
TGTTTTTAGGGATGGGAATGAACTAATGGTATATAGGAATAACATAAGTCTTTTTAAAAAAATGGTCCAACACTTAGAAA
AATTTTCAGGCGGGTGAACAGTAATGAACAGTAAAATTAGCTACTGGAATTTGCGTTTTCTGTCGGACAGACTTTACGAA
AATGGGCATAACTTCTTCGTCCGAACTCCGAATGAGGTGAAACGAAGTGCGTTAGGTAGCTAACTCAAAGGGCTTTCCAT
GGATATATTATGGCCATCCAAATAATTTGTGTGCTAGGAGATATGACCCTCCAAAGTAGACCCTCGAAAAAGGCTTCACT
TGGAAATTTCGGATTTTGATACGGTTGCTCTAAAATTTGGGTTAGACCCATTTCCCACTCAATTTGACCCCCTAAACAAG
AATATGAAGTCGGATTTTTGAAAAACGAAACGGATCTTTTTATATAGAGCTAAACACGTTTCCGGTAACTTCCGAAGCAC
ATTTTAAGAACTTTTTGGGTCAAATTCAAATATAATCATTTCATTAAGTTCTCGACTCCAAACTCACATGTGAGGCTCTA
GTTTCACTCTATCATTTTCCGAGTCGTTACATCAACATCATATCAAGTAGATCAATCACGCGTAACAAGTGCATCAATCA
TAATTAACAAGTAAGTCACACATAAGCATCAAAATGCATCAAATTACAATAATCAATCAATAAAGGGTCACAACAAGGCA
ATACACATCATCATTATCTTCACATGGCCTTTTTATTTCAACTCCTTTTTATTCATTAAAATTTATCAAGAGGACAATTA
ATCCTTCAACTCATTTTCATTACTCCCAACACATAAACAACAAAGGAAATACACAAATTCTACTAGAATACAAGTTTTAG
GAGATCACTTGTCTTAAACCAATCAATTAATCACTTCAGCGTTGAGTGTTGTCCTTCTGAATCACTTCAGAAGCCACACA
ATCTATATAGAAGTAAGTATTCACAATAAATTTCCAAAAACAACAGCCACAATAATTTCTTGAAAAAAGAGGTCAATCGA
CTCAAAACGCGATTTCAAAAATAAAGTTTGAATCCAAAATTTAATACTTGAAGTGATGTTCAAGACTTTAGAAACTCAAT
GGTGAAAATCCTTTTGCGAAAGGAATCAAAACCAGTTCACAACATTTATATTAGTTTAAAACTTGAGTTGTTGAAAAACC
TTTCCCTTTATCAATCAAAATCCCAAATTTTGATGTTAGAATTCATAAATAAACAAAGGGAAATGAAGTTTTAGGATCAC
AAAAGCTTACCCAAATGATTTAGCATAAGAAATCCTTTCAAAAATCACCACCAATGACTTCTCAAGCTCAAAAATAGAAA
ATGGGGCTTAAACCCCAAAATTTCAAGTCAAAAAAGGTCTTTGATATCACTTAAGTGGACACAAGTTCTCTTAAGAGGAC
TTCGCAAAAGAGGCCTCTGATTCTCTTAAGTGAACCCCGCTTAAGTTGACCCCTTCACAAAAGCAAAGCTCCCTTCGCCT
TTGTGAAGGTTTGATTAAGCGCACTGACCTTTGCAAAAGCATGGTTAGTAGACACTAAAAAATTCAACCAACTTTCAAAT
AATCGAATGGACCCTCAGGATTCGTTCAGAATTTTGTGAACATAAACCATATATGCAAATCGATTTTACTCGACGTTTCA
TACTCAATGGAATCGTTGAAACACGAACTCAAAGTCTCCTTGACCCGACATCCGTGAAAAAATAAGAAACTAGCACAATG
CCTAAAAAGACTAAAACAAGCTCAGGACCTTACAAAAATCAACCAAGCCCTCATCTAGGTCTAAAATCATCCCTCGAATC
CACAAAACTCTCAGGATTCTGATCTGAGCATCCAAACCCCTAATGTAGACCAAAGTCAATCCAATGGCTAAATTTCGACA
ATTTTTCCAACTACGAACCTCAAAATCTAATAAAAACTCTGAATCTGAAACCGATAAATCTCATAGACCAAATTCTATTT
TCCAAAATTAATGGAATCAACAAAATTCCATTATGGCACTCGAAACTCCAAGAGACTCTGAAAACCACTTTTAAGAAACT
TAGCTTTTGAAAATCACAAACTTACCCAAGTTCTTAACATTTCCCTCAAAGTTTGAAACCAACTTTCAAAATTATCATGC
CCCGAGCCTACACCCTAGGCGAGACTGGCACTCGAGAACCATTGTTGTCCCAAGTGAACCCTTGGCTTGGCTTACTACTC
AGCGAAAAACTTTACTTAACTTTTAAGAAAACTCAAGAGATAAATTCATAAATCACACTTAGAATGTATAAAGGAAAACA
TCCAACTGGCCTTAAAGGCAAATCAAGTTGTATGATCAAAACAACTGAAATGAATAAGCCTAATGAGCTTAATAATGTCT
AACTATCTATGAAGCCTCTAATACTTAAGAGGATGTCGGGACTAGACCCCCGATCATCCTAACAACTAAAATAAACAAAG
CAATAAAAGGGGATCCTCCGAAAAGCAAGGAGGCTCACCAAATGACTCTAAAATGCTCAACTAGATCAACAAAGTACTGG
ATGTTGATCCTAATTACCTGTATCTGTATCATAAAATGATGAAGGCCAAATGACATCAGTACATTGAATGTACAAGCATG
CGAGGAGGAAACTAAACATGACATAAACTTGAACTAAATTCTGAAAGAAACACTTACCTCAACTTTACTCAACTCATCAA
TACTCAACTCAATGAAGAAATAAACAATAGTAAAAATGGAGTTTATATAAAACATTTAAAACGTAGGTAACAACTCAATG
TATTAAAGTAATACAATAACAACTCAATATATATATAATAAAGTAATATAATTTTGGGGGAGTTTCTGTAACCGACAAGC
ATCACTACGAGCTATGTCATGATATAGCATCTCACCCACATTGCCAGAACTATCATATAACTTGCCGGGATATAGAACGC
CTCAACTAAGTGGATCCACTAGTCTATGCTAAAAAGCATTAAGGAATCATCTAAAAAGTATAGCCCTTTCTACCCATGCT
AACTACATGGTTTATAGAGACTTGAGTTGTTATGAACTCGTCCTCATATCAGTGCTCAATACTCTCCCAAAATATACTCA
ATTCATATGTTTAAAAATATGACTCTTTCTGTGGTTTGCGATAATTACTCAAAAACTCTCTTGGAAATCTGTATTTCCAT
TCTTGTTTAAATGTGAAAACATTTTCTCTTTGGGAATACTTAGTCCTGATATAGTCTTTTGAAGAAAGTGAACTTTACTC
TTACTCTTAATCAACTCAATGCTCAAGTCTTAAAACAAGTTTTAAAACATTTGTAAAAGACTTTTGAAATGAATCTAAGA
ACTATCTAGACTTGGCTCTTATCTTTCCTTGAATTTGAATTTATGGATTCAAGGTTATGATTCATGTTTACGAAAAATTT
CTATATGTTTAGAAGTCCTTTAGAGTAGTTAGAATCGATAAGAAGTGTTAGTACACTTTAGAAAGGACTCAGACGGGCTA
AACGACGAAAAACAGGTGGGGGCATGCGACCCTGGCATAGGGTGTCATCCTCTAAAGTTCAGAGACCCAGTTCTGGCGCG
CCATGCAAGCCCTGCTGGCGCATCAGTGGCGCATCGCACTACCCATCCCCCAGTTCGATTCCATGAACTGTTCTTCTCAT
TTTCTGACCTTAATTCGATTAAATTCTATTCTTTTTCTCAATTTCTCTTTAGATTCAGATACCAAAACATGTACACAAGA
ATCTAACTCAAACAACTCTAATAATCAACACAAATATCTCAAGAAACACATCAATCTCAGCCCAATTCAAGAACGAAAGC
AAATTCAAGAACACACATCAAGAACATCAAACTTCCAATTATTTTTAGGACGAATTCACGCTGAAATAAATATGTTTGAC
ACGTGGATGGACGAACCCAATGCTATGTGAACTCACATACCTCTTAGGATTGAATCCTTGGCGAAATCCGTAACCAAAAT
CGCAAGAACTTGACGAATCTTGACCTTCCTCCTCTTTTCTCCTCTTGACTCCTTCTCTAAAAACCCTAGCATGAAATTTG
AGTGCGTAAACTGAACCAATTCAGTTTAGACCCCAAATAAATTACTAAAAATGAATTAAGTTAATTCGGTAATGAAAAGA
CCAAAATACCCCTCTAAAATTCGGGTGACTTTCCTTATTCAAACAACCCAACTTCAAACGAGTATATCTCCCTCATACGA
ACTCAAAAATTGGCAAACTTGGTGGCGTTGGAAAAATAATACAAAGGCCTTTCATTTGATATCTTCTAGCTCACCTAACT
CATCCTCTGCTGAAAGTTATGGTCGTTTGAAGTTGACCCAAAACTCATACTTATTATAACTTGCCAAATTTTAGATTTAA
ATTATTTCCAAAACTGCTTCAATCTAATTCTAGCTCTTTCAAATAGCGGGATGTTACAAAACATAAAAGACTCGGGGGTC
AAGATCGGGAGGGGAAAACGGTAAATTCATGAAACTTTCCAAAAATAACTGACCAGATCATTACAATTTTAGTGTGGTAA
CTGAGATCATTAATCATGACCTCAAGTTCATGAATGACATTTTCACGAGTGGTTCATTCAAATTCTTTGAGATTTCATCT
CCAAACCCATTTTGCGGTATCGAAACACTCTTTAAATTGATAGATATTAATTTATCAATTAAATAATACCTCTACAAATA
AATAATATTTCATGGTCCCACCTGTTATGAAATAGTGGATGCCCATGTGGCTTATAGGCCCCCCACTGTAGCAAACATCT
ATCCCCAAGTAACTTACCATTTGAGACTTATAAATAAGTCTTTTACTTGTATTAAATGAGATACAAATAATAGGAAAGAG
AATAATATTACTCTTCCCCTTTTTCTTTATCGTGTTACTCTCTCTATTTTGTTCTCTCTCTCTCTCTTCTTTTGTTATTT
ATTTTCTTTCTTATTGATTTATTATTAATATTTTATAACACGTTATCGAAGTTCTAGTCTTCAATTTTTGAGCTATATTT
TTATTCTCTTCTATTGTATGTATTTGAAGCTTTATGTTTCGGTAAGAAATCCATATTATGATTGCATTATGAACATAGCA
TAAGGTATGCTCCTACTATAAGGTATGTTCCTAATTTATTTACTCTAATTTGGCTAGTGGGATGCAGTAATATCATTAGA
GTTACTTCAATACTTTTCTTTATCTACCAGTTTCATTTTTGTTCATAATTTTAATTCTCTAAAATATGAGAAGAATCTTA
TGCATTTGCTAAAGTTTGCAGGACATATGAATTGATGACTTGAGATTCAAGTTTTATAGCTACTCTCAATCAGTGGTAGA
GAGTTTAATGTGTTATTGTTGGATTTGATTTTATTGATTGTTAAGAACAAAAAGGGTATTTGAACAAAGAATAAGAGAGG
AAAAGAACAAAAAGAATTGATTTTTCTTAAGAAAATTGAGATTTGAATAGACAAAAATGATATAATTAAAAATCAAGAAA
AAAGAGAATCATTTTGAGGTTTAGAATAGGGATATTATTGAACGAGGGTGGAACCTAAATATCCTAACAACGACGGAAAT
TATGACCTAATCAAAACAGGTAAAATGGGAGACTGATATAATAGTTATGCCGTGAATAATAATCTCGTCTTCTTAGTGAC
ATAACTCAATAATATAATTTTGTACTGTTACATAATTTATTGACATCAATAGTTGGCTGAGTTATTAAATAAATAAAATA
TAGTATATACTTTTATGTGTGATTAAGTTGATAATATTAAGAGTTTTACAACTAAGGTTAATATTTCTTTATGTATAAGA
TTTTTATCTATCAAAAATAATGGTTCTACCTCTAAGGTATATGTTAGGTCAGTATACTTTATGGACTACACTATATTTGT
TGTTATAAGTGATTTTTATTTATTGAAATTGAGAAGAATTGAGTCATTGTATATTTGATTTTATTCCTAAAGAATAACAT
TTTGAAAAGGAATTGTGATATTGATTTCATACATATTAGTAATTGATAAAAATGACAAAGGGGTATTCTCTCTTTCTAAC
CTATTGCTCCTGAAGCAATAATATATGACTCGTCGTGATTATTGAAGAATATATTTCGAGAAATATTTTATGTAATACAT
GTTTCAAATTTATATCTAAGGTGAATAACAATATTTTAAAGGCTCAAGGGTAAATTTTATTTTGGACTATATATAATGTC
ATTGATTGAGGGTAAGACGATGGATTCAAGTTTCATGGCACCAAAAGGGTAAGACATCGGATTTGACTTCCGACGCATTA
TGATGATAAAAATATAAGATTTTGGGTTCAAGTCCCATCATATTTTGGCCTAACACGCGTTTATATGGATAAGACATTGG
GTTAAAGTCCCAGTGTAATATATTGATGATATAATGATGACTGAGCAAATCAATATGCTCTTGATAAAAGTATGTCCCAT
TGAATATGCTCCATTCTTTGAAGTGAGTGTGATAACAATACATTAAAAGTTTGAAAGATGACAAGATAATTTTATGATTG
AACATATGGATATGAACGTGAAGAGAAAAAATTATAATAGTCATCATTGTGATAATTATAAAATAAATAACATTATGAGT
TCTCAAAATGACCTTTTAAAAGGTGAAGCTAATTGTTGTCATCAAAATGGTATGAAAGGTCATTAGACACATGTTTGTTG
TGAGACCTGATAATTTGATAAGTTTATAAATCCTCCATCAAATAAAAGGAAGAAAAAGTGGTGGTACACTTGACTTTTCA
AAAGTGATGGCGAGGTATGTCATATTAATAAGATAAATTTCAAAATATGACAATGAACTTCTAATGAAAAGAATAATCAT
GAAGCATGTATATATGATTATAGTCAATTCCTTGAAGAGAATATGACTTGTGGTAAGTATCATGAAAAGTGGACCATTCT
TTAAAATGAATGTGTCAAGATGATGAGAATTATAAATAAGAACATACTTGATGTTTGAATAATCAAGACACAACTTTCGA
TGCAAGTGTCTACGAACGTACAATAGTTTAGTAACCCAACCAAGGGTTGGGATCGTCCCAAGAGAGTGATTTTGAGAATT
TATAGAAAAATAAAAGTTCATTCTAACTAGTCGTAGCTAAAGATATTAACGAGTAAAAACATTGTAAATTAAAGAGGGAC
ACAAACGTGTCAATTAACAATGGAGGGGGGGGGGGGTTGTCACTAGTAAGTAAAAAATAGCAAAATCAACAAGGGTTTCT
AAGCAATGAGAGGGGATCCTTGGGATGTGACGGGAATACGGGTTAGGCTAGATTATTGGGTACATGCTTTCGATAGAAGA
TTCATAGAGTAATTGTGACTAGGCTAAGCTTTAAGGGGGATAAGCTCTCTCTCGAGCAACTTACCCCGTTTCAAATGCGT
ACCTCTCGGACACCCACTTGCCGCATGAAGACCAACCGACGTCTTAACCCACTCACTCTCTCAATCTGAGTGTGTGGACA
TGGGACTAGGGTTCACTCTCTCGAGCAGAACCTTATGTCGACCCACTCACACTGGCCATCAATCTAGTGGTCTTAGTTTT
ACGACCTCTCTCTCGAGCAAGCCGAAAACACATAAATAAACTTGTATTTGCACCTACAAATTTATTAAATTCATCCACAA
CCACTAGACGAACTCACAATTAAACTACGATTAAACTATCAGCAAGCAAGACCCAACAATTATCTTAACCCATATTCGCT
AAATCACACCCCAAGAATTGGAGTTTTTAGCCACACATCAAGAGATAGAAATTTATACCTAAATGAGCTTGCATTCAAAT
GGGTATGAAGATTTATGTCTTGTTACAGGCCAAGAATGAAGAATCCAAGAGACCCAAGTCCGAATCCTTAGAGATGAAAC
CCTTTTTTACTTCAAGTCATCAAAACCCTCTCAAACGTAGAGAAAAAATATCAAAAAGTACTATTCTATATGAAAATTAT
AATAATTGTTCGACTCTTAAAACTACAACTCTAACAAGTATTTATAGCTTTCCCAAATTAGTGTTGCAGTGGATCATTCG
ACGTCGTTAGTCGGAATCGCCGATCAACTCGGCGATTCGCCCTTTGGTGTAGTTCATCGCCATCTTGCACCAGCCTTCAG
CATCATCGTGCTCTGGGTTATTGGGAGGCATGGTACTGCTTCGCGGAACTGCTCAGCGATGTGCCAACTGCTCCCTTTTT
CCGTCGACTTGATCTTTTTTTAAGGCTCAGCACACTGGAACAAAAGGCAAAGTAGAACCTTTCGGCGACTCGCCAAGTGG
ACTTGGCGATCCTCAGGCCTTCATTTCTTTGTTCTTTTCAGTCTTTTCGTTCCTTTTTGCGACATAGTGTCCATGCTTTC
GTTCAAACGTCAAATACCTGAAACATAAGGGTTTTCATTAGATAATGAGATAAAATAAGCATTTGAGGACACAATTTCTA
TCAAAATATAGCCCTAAATGAGTCCAATTTGTGGACTCATCAACACCCCAACTTAAACTTTTGCTTGTCCTCAAGCAAAC
TCAAGTTCAGCCGTTCAAAAAGGGTGTCTCGAACAGTGCTACACAAGGCTCAATCATGAATGCACACAACAAGAATCAAT
TTTTACTTATGCAAAGATCAAATGTGCACTCAAAGATTCAAGTTGTGACTCACCAATATCAACGAATCTCATGCTCACAA
TACTTGCTTCAAATGCAAGTTCAAGCTCAACTATAGTGTTCAAATGCCCTCACACAAAGAATGATTCCATATTCACACAA
AAGGTTTCACAGTTTAAAGCTTTGGAATCAAATGCAACGCTCACACTCACGAAGAACATAATGCATAATTTCACCCATAG
ATTTGCCCGTAATTTCCAATCAACATTTGTTTCAGCTCACTCAAGATCAAAAAGGTCTTTTCAAGGCTTGTAATAGGGCT
GAGTGCAAAGGTATGGTCATTTAGGCTAGTGACTTATATCCTCATGTGATGTGGTGCTCACAACACTTCCTTCCCTTTCC
CTTCATCATTTTCTTTAGTGCTTATGAGTCATCCTATTATTCACTTCCCATGAATTATTAGGAAACCCCATTTCTTTTAT
ACTTTATTCCACAACTTTCTTTTTAATTCTTTTTCTTTTCTTTTTTTATATGAAGGGGTTCCATTTTCTCAAAATCATGG
GTAAGAGGAGACTTTCCTTGCACTTCTTGACTTACCCCTATATTTTCAACACACCCCCAACTTAGGCTTTTGGCCTAAGT
TGGATATTCAACTAACCACAACTTCATGACGATTATGGGTGATGGATTAAGAAAGGTCTAGTTTCCATTAAGTTTCTTCC
AAAGAAAGGTAAGGCTCAAGGGGTGTTCAAGAGAGAATCACACACTCACAAAGTAGGTCACAAAAGAGGTATATGTCAAA
TTGGTTCACACTCTTCAAAGTTGCCTAAGATCATATCAAGAGATAGCATCACTTAGTTGACCGGACCAACGGGGAAAATT
CTAGGATCTATCATGCATGGTTCAAAGTAAGCTCATCACACTAGGCATTGACATAACAGTCAAACAAGACTCCACACTTT
CGCTAGTGTGCAATGATCATCACAAGAGAATCAATTTGATACTAGGCTAGTCATAACGAGATGCAAAGAGTTCACATATT
GTCTATGCAACATCATTTGGCCTCATCGTAGCCGTATATTCATGTTCGTTTGATTGAGAGTACTATTCAAGTCATCGGTA
TTGATTGGAACCGAGACTCAATTTTTGCAAAAGAACAGCCACATTCAAGAGCATATAGCGGATGGCGAAAATGTGCAAAA
AATTCAAAAAAACTTGGAAGGGTCAAAATCATTTTGCCATTAAAGACAAAAGGAGCAATACGCTCAATCATCCACACAAA
CAGATAAGACACAATTTTTAAAGCAGAACAACCTAAATATATACACAAAACATAACTATCAACACAAAAGGTGTGGGCCT
CACCCCACCACAATTAAAAAGTATTTGTCCTCAAATGCAAATAAAAGTATCAATAGTAAAAATATAATAAGATAGAGAGG
GAGGTAAAGAAAGGTCCTGTCTATGCAGTCTCTCTCTCTGTCGGGGTCTCAGTGGCTAGTGTAGCTGTCTGTATATGGGC
ATCAGTGCCCGGAGTAGCCTCAGATGGAATAGCAATTACAGATCCACTGCGAGGAGCTGCTGTGGATGTCTCAATCGGCA
ATGTCTGGATCACCGACTGCACAACTGTCTCTATAAGATCTGGCAAGTCTCTGAATATGCCCTCATCTCTGCTCTCTTGT
GTCTCCTCAACATGTACTGATATTAACTCCTCGTCGGTCTCTACATCCGACTCTGCATGTGTTGCGCCATCCCCCTGCAC
ATCTCCAGTAGTCTCAAGAGCATCCTCATCATCTGCCCTCTCTATTAATGAAGTGAAGTCAATAGACTTAAGATAGTCTA
TGTCCGTCCTCAAACTCGCAATCTCAGCTTTTAAAGCCATCACCTCAGAGGCTTCCCCCTGTCTGCTCTCACAAGCAATG
ACTCTCACTGTCAAGGCATCAACAGAAGTCTGAAGGGGGGGGGTAAGTGTTTCTAGTATGGCCCTGTCAATCATCCCCGG
GATAGATCTCTCCAATCGGGTAGCTCTCACATCAGATGAATAGGCCAACTGCCCCATCCTCAGGATCATGGCCTGGGTAA
TCCTGGCAGGCTTGGAGGATGAGAAAGCACCTGGAGCCTGTGAGAAAGAGGAAGAAGGAGTGGGTATACCTGAGGGTATA
GAGGTCAGATTAGGCAAAGGTGCCTCTGCTGGTAATGAGTCAACATTAACCTCTGGAGAAGTGTCTGCTGGAGATGCTCT
CCTCCTATCAACCTCCTCTCGAGTGAACTCGGCCTCAATACGCCAGATGTCCGTGGAGGATGAAGGGATGACTTTTATAT
CATTTGCAGAATCCCGGGGTACTCCGACACGCCGGCATAACTCAGTAATCAAGACCGAGAATGGCAGAGAGGTAAGTCTC
TACTTGTCTCTCAAAGCCATCTCCTGCGAAGTCAGCAGTCCTAGGTCGATCTGCCTCCTGGATATGATAGAACCAAGGCA
AGCCGCCTTAGGATGGCGCAGAATGGACTCGTTCTGGGATGGCATGATAGTGTTGTTGATGAAGCCAAACCAGAACCTGG
AGGCAATGTTCATGTCCCTCCTCTCAATGGGAGCTCCTGCATCCATCCACCTCGGGGTGGTGTCAGAAATCATCGGAGCC
AACCAACCCTTCAAGTCATCCAGGGACTGAACAATCGGCAACCCCTCGTAAGGGAGTGCAGAGTGTAGCAGTCTACCTAA
TACATCATTAATATACTCGCTGTGACAGTCCACCTCCTTGCCTCTGACCATGACCGACTTCACCGGTCGAAACTCACTTG
CCTTCTTATTGTTCTTAGGCACCAACTCCCCATAAGCAGTGTAAAACTCTCTTACCCAGGAGGGAATGTAGGGGTCTCGG
GGCCGTGTGAACTATTTGAATCCATGGTATCAGAGAGTTTCAAACACCTCAGGATGCTTGCCTTCTAAGCCCTCTAAGGA
TAGTAACTTCTCCTCTATGATGGTTCATAAACCATCACCTTTCAATCTGTTTAGCAGCCTCGGTGGAGGAACTATAGGAA
GTGTAGGAGTTACTGGGGGTGCCTGGGCTGGCACTGAGTCTGTAGTCAGAGGACGAGTAGCAGCTAAGAGAGTACTGGCA
GTTGTGGATTAAGATCTGGTTTGGAGCGCATCCCTTCGGGTAATCAGAGGCTATTGATCCTTCGGTTCATCAAAATCTGG
CTCAATAGCTGCCCCTTTTCTAGCTATATGTTTCTTCCTCTTGCCTTTGTCTCCCGGTTGGAGGTCAACCCATCTCCTCT
TCGGAGGGTTTGATCCTCCTTTATTTATTGAAATGCCCTTTGCCTTTTTCTAGAGTGGTTCGGTTAGATTGGTGCGTACC
ATATCTGCAAAAAATCTAGATAAATTAAGAAAGCAAGATCACACTCTAGCACATCAAATCTTGTTGCAGACAAACTCGCC
GATCCAGTCGTCGAGTCGCCGAACTGCTTTGGCGAGCTAAGTTTGGCTCGCCAATGAGGTTGGCTAAACAATTAAGGCAA
TTCGGTGATAGGAGAGTCCTTTCGGCGAGCAAGGGTTTGTCCGCCGAAAGCTACAGTGCATAAGAGTCTCAGGAGTGCAA
ATAAAGAGCGATAAAGAGTACTTTCGGCGAGTTGCCGAGTGCCTTCGGCGACCCATGGCTTCTCACCAAAAGTTACAGAT
TCAAACATCCAATTTTGAATGCACGCACTCGTCGAGTAACCCAACGTGCTCATTTTCAACCCATCATCTCGAATTCAACT
CCGCAAACCCTGACCTTGAAATCAAAGCACGCACTCATGAAATTTAAACAAGATCCATATTACCCATTACCCAAGAATAC
TCAAACTTTTCTTGGATTTGCCGAATTTGGCCATTTTGACGATATTTGCTCTTAAGAGTGGTGTCACCTGCTCTATCATT
GCACAAATTTTTGACATTTAGCGCAAACATGGGCTATTCATAATTCACCCAATCAATTTAACCACAATCAGTTACAACCT
AATGAGATTTCATTCAGTTATAACTACAACAAATACAGGCATTTGACGATCAAAGCACTACGGGCAAGATTTTCAAATTG
AAATAGGCATGTAAACATTCTAATTCTAGCAGAGAGGCCCAGCACACATCAATACGATACGATCATTGCGAATGAGCACA
AAACTTTTGAAATATATGTTGGGGTTTTAGAAACTAACCTTCAGTGCCAATTGAAATGTTGGGCGGCAAAGAAATCCTAG
TTTCGAGCACCAATCAATAACTAAAATACTAATTCAAAGAAAGGAGATTGAGAGTACTACCTTGGTGTAATTTTTAAAGT
TTAAAAAGTGAGGGAAAGTGAAGAAGTTCGAACTTTAAGACTTTTGGCCATTATAAACCGTCCAGTTCGTGTCCATTTGA
CGACGTTAGTATTGCTCGCTGATCTAATCGGCGATTCGCTGAATGGTCTTGTATCTCACCGAGTTTTACTGGGCTTCTAA
TTTACATAGAGGTCCAAATGGAGGACACTAGCGGGATACACTAGCGGGATCGCCAACCAGTTTCGCGATTCGCCAACTGG
ATCCTTATTTCGCCAACTTTCACTTTTCAACACATTCTTCATTTTAACCTACAAAATCAACACACCATTATTTATAAAAG
CAAACTAAAGCATTTAAAACCGTGGGTTGACTCCCAAGAAGCGCCTTATTTAACGTCGGGGATCAACGTGAGCTACCAGT
AAAACTTCATCTCTGGGTTAGACCAAATGCCACTAGGAAACCTACCTTTACTGGTTGGGTAGAGATGAGGCAACGTGTGG
TCCAAGAGGTCTTCAATCAACTTGATTGATTTTGAGTGGGAGCCACTCATCTGATTCAGTACCTCCACACTCTCCCTCAT
CACCTCTAGCATTCTATCTTGCTCGTGAAGCTTTTGGAGAATGATTAATAGCGTATCCTCAATACGTTTATTTTCATTGC
TCCTACACTTTTCTCTCTCATAAGGAGGTATGTGCCTCATTTGGCTCCTGCACTGGTTTTCCAACTTTGAGATTTTGGTG
GTTAAGTCCTTCAGCTTAGTTACCAGTGTAGCTAACTTGAAATCACCCTCGACTTCTTGGTTCGCCTCATCTAACTTGCC
ACCACTTCCCTCAGCCATGCTCAGGGTTTCTACATACAACAACTTAGAGAAAAACAAAAATAAAAATAAAATTACTAAAC
TACGATTATTGAAAGTAGAGTTCGACTTAAACCAAAAACTTTCACATAACACCACTCCCCCGACAGCGGCGCCATTTTGA
TGTTTGCGTATTCAAGACACAACTTCCAATGCAAGTGTCTACGATCGTACAATAATTTAGTAACCCAACCAAGGGTTAGG
ATCGTCCCAAGAGAGTGGTTTTGAGAATTTATAGAAAAATAAAATTTCATTCTAACTAGTCGTAGCTAAAGACATTAACG
AGTAAAAACATTGTAAATTAAAGGGGGACACAAACGTGTCAATTAACAATGGGGGGTTGTTACTAGTAATTAAAAAACAT
CAAAATCAACAAGGGTTTCTAAGCAATGAGAGGGGATCCTTGGGATGTGACGGGAATACGGGTTAAACTAGATTATTGGG
TACATGCTTTCAATAGAAGATTCATAGAGTAATTGTGACTAGGCTAAGCTTTAAGGGGGATAAGCTCTCTCTCGAGCAAC
TTACCCCGTTTCAAATGCGTTCCTCTCGGACACCCACTTGCCGCATGAAGACCAGCCTACGCCTTAACCCACTCACTCTC
TCGAGCTGAGTGTGTGGACATGGGACTAGGGTTCACTCTCTCGAGCAGAACCTTATGTCGACCCACTCACACTAGCCATC
AATCTAGTGGTCTTAGTTTTACGACCTCTCTCTCGAGCAAGCCGAAAACACATAAATAAACTTGTATTTGCAACTATAAA
TTTATTAAATTCATCCACAAACACAATTAAATAAACTAGATGAAATCATAATTAAACAACGATTAACTATCAGCAAGCAA
GAACCAACAATTATCTTAACCCATATTCGCTAAATCACACCCCAAGAATTGGGGTTTTTAGCCACACATCAAGAGATAGA
AATTTATACCTAAATAAGCTTGCATTCAAATGGGTATGAAGATTTATGTCTTGTTACAGGCTAAGAATGAAGAACCCAAG
AGACCCAAGTCTAAATCCTTGGATATGAAACCCTTTTTTTCTTCAAGTCTTCAAAACCCTCTCAAACTTAGAGAAAAAAT
ATCAAAAAGTACTATTCTATATGAAAATTATAATATTTGTTCGACTCTTAAAACTAAAACTCTAACTAGTATTTATAGCT
TTCATAGATTTGTGCTGCAGCGGATCATTCAGCGTCATTAGTCGGAATCGCCGATCAACTCGGCAATTCGCCCTTTTGTG
TAGTTCATCACCATTTTGCACCAGCCTTCAACATTGTCATGCTCTGGGTTATTGGGCGGCATGGTGCTGCTTCGCGGAAC
TACTCGGCAATGCACCGATTGCTCCCTTTTTTTCGTCGACTTGATCCTTTTTTAGGGCTCAGCACACTGGAACAAAAGGC
GAAGTAGGACCTTTTGGCGACTCGCCAAGTGGACTTGGCGATCCTCAGGCCTTCATTTCTTCGTTCTTTTCAGCCTTTCC
ATTCCTTTTTGCGACATAGTGTCCATACTTTCCTTCAAATACCTAAAACTTAAGGGTTTCATCAGATATTGAGATAAAAT
AAGCATGTGATGACACAATTTCTATCAAAATATAGCCCTAAATAAGTTCAATTTATGGACTCATCATTACTCATGTATGA
TTTCATAAATACCGCAACTCACCCCTACCGAAAGAGTAAAAGAGGGAAATAATTCTTTGCCAAAAAAATTTATCATTTGT
TATGTATCTCTGTACGTTGAAAATATTTTACAAGATATTAAACAAAAGGGAGAAGATACTAATGACAAAAGTAAATCAAG
AAACAAGTTTTGCTTGTAATGATTTTGACCATGACAATAATGATATAAATTTCTTCTTGAAAGAGATGTTTATCACACAA
ACAGTGTTATGAAATATGTGGTAGTATCCAATGTTAATTTTGAGCTTTGGTGAGCTACTATGCTACTACCCAAAGATATA
AAATTGCTCATAATATTGGAATTGTAGTAAGTCTCGAAAGAAACTTTTAAGTTTCAAAGAAATAGTAAAAAAAAAAGGAA
AAGTTATATTGAGACTATAAAATATGGAAAGATTTAAGATCTTCATACTACTACAATCAAAGTGGGTTATAAATATTTAC
CTGAAAGATTACCCATATTTGCATAATATTTGTTGTAACTAAATATGAGCATAATGATGGAATCACATGTAAAATAAATT
AGAAGTTTATTGAAATAAATATCAGTTGGCATGACCGCTTGACGACCATCCGGTTCAAATATGATACAAAAATAAATGAG
AATTCACGTGGTTATATATATATATATATATTGAAGAAATAATAAATTCTTCAAGAATTCTCTTGTGTTATTTGTTCTCA
TGATAAAATTATCGTTATACGAGCTAACATTGAGATTTTATCTCCTAAATTTTGAAATGTATAAAAAGCCCGCCATGTGG
ATCATTTACTATTATATAATTTTAATAGATGCATCTATGTTATGGTAACATGCGCTTTATTATCAACTTCCAATTTGATT
TTTGCAAAGGTCGTTTGCTCTAATTGTCATATCAACAGCACATTTCAAATTATAAAATTAATTGATGATATTGGTTTATA
TCCAAATGGTTTAAGCAGAAATTATATGCCTCCAATTATAGCTAAATCATTTGTTATGAGAACAAAACTTTCAAGAGAAA
TTTGGCATGAGATGTGTTATTTAAAGTGTAGCAACACTTGTACGTATCAAGCCAACAAAGTTCCCCTATCACAATTGGTT
CAGGGTCAGAAACCATATCAATCTCATCTAGAAATGTAAATATGCGGTATATTATTTCATTGCTCCACCATTACGCAGTG
CATAAAGATGAGTCACCAAATAAGGTTGGGTGAATGTTAGATCCTCTAACATTAGGGGGAGATAAGCAACTGGAAAATAA
GTTATACATAATGAGTTATCATTGGTATGATCCTCGTTGAAGAGATAATTTAAGTCAATTGTCAGACGCATTTGTTGACC
CTATGTTATAATCCAGTTATAAATGCTCCAATGAAAAAGTCCTTAAAGGACATAATTTATGGCATGCCTAAAGCGTGAGA
AATTAATCGATTAGAAAAATAAAACTTCTTGAAGAAGAAAATGAGAAAATGATCGAGATGGTCAAAATAATGAGGCAAGT
GATTTAGAAAGAGAACCATGATATAACACTTCATAAAACCTTGGCAAATGTTCAGGTACCTGAAATGATGAAAAATAAAG
AGAGCTTGACAAGTTATGTCATATTAGAATCGATATCAAATAACCGTCGATGATATCTTTAATAAAATATAGCGCTCAAA
ATTATAAATGGTGATGAGAATCTTGATACTAAATTTGTTGAGAGTTGACAGATAAATTATTGGCCAAAGAAAATACAATT
CAAGCATATTTTTATTCACTTGAAAAAGTAATGTTTTGGACTTATTTTATCCATATACCAGGATATAATGTCAGTGGGGT
ACAAATGAATTATTGTGCAATAATAAAAATTATAAAATATAAAGCACGACTTGGCAATTTGAAAATAAAGTTTCAAAAAA
GTCCTGACATTATTTGGAGATATATTCTCCTAAGGTAGATGTAATGAGGTTTCTATCGGTCTGACAATATATGAAACACT
TGAATATGCATGATGAATGATAATCATGTCTAGCTAGACAGTAAATATTATATGAAAATCCCCGAAGGATTTAAAAGGTT
CCAAAGCGATTCCATTGAATAGTACCCCAATGGATGTGAGATCGCTTAACATAAAGATCAATTTTGATTTCATTAAAATA
ATTAGAAAGTGCCATGTCATAGTGCAATTGGTGCACTTATGTATCCTGCAATTATTATTCATGGTATAATAATTTTATTA
ATGTGCATGCAAATAAACAATACTCTTATCGATAGAGGTATCAAAGTGAATTAAATATTGATTTATAAATTTGTTTAAAG
GCAGCAAGCAATGCATATTAAGTATAGCCATACATATTTAATCTTTCACTAATTTTTTTTTTTACATGAACAGCTAAGAG
GGAGTGTTATGAAATGCTGGATGTCCATGTGGCTTATGGGCCCACCCACTGTAGCAAACATCTATCCCCAAGTAACTTAC
CTTTTGAGACTTATAAATAAACTAGTAAAATTGTCCGCGCTACGCATGGTCTTTTTAAATTTAATTGATAAAAACTTACA
ATTAGAATATAAAATTTAAGATATACTTATGCAAAATATAAAATTGAACTGATCAAACGTATAAAAAAAGCATATAAAAG
AAAGAATAAAATGTCACAAAGTTATCACGAAAAAATCATCTCATACGAAAAAAAAAGTTATACCTTCATATCAGAGGAAA
AATAAATATGTAACATTAGTCTCGTAGACTGTCCTTGCTACGTATATTTTGTCCACAAATATTTTAATTATTAAAAATTA
TAACTGATATTTAGTTAATATATTTAGAGGTAATTTTTATTATTCATAAAAGAGGCACATTTAGTCTCAAAAGAATTAGA
GAATTTTAGTCCAAGAAAAGGCAATCTTAAAATTAAAAGTAGCAATTGGAGGAAGGTTAGAAACGGATGAAAACAATTAC
TTATCATTTTTAAATAAAATCATAAAAAGTCAATATATTTGTAGAAATATATACATTAAAAAAATGGAAGTCCATAAATT
GATAAAACAACTGGTAAAGTTATGTTAACGGGAAAAAAATGTAGATTTAGTGATCACAATAATAGCTTGTGGTTGTAGTT
ATTTTTTAAAAATCATTTGGTACTTCAAAAGATCACGCATGAGCTAACTTGTATTGTGAAAGGCCATTTAAAGAAGGAAA
TTGAATCCATAAATCCTGCTCCCTTTGGTTTGTGGACAAAATTATTTTGAAATTATAGTCCAACCTAAATTTATACTTAA
ATAAATTATACATTTAGTTTCAACTTTTGATCCTAGATATTCTACCTTATTCTTATACCAAACGAATAATTTACAACAAC
TGTCAAATAAGAAAGGATAGTAAGTTTCAAATTCTTCAATTTTGCACTAATAAAAAAGTCTAGTCAAGCACAAAATTTTA
CACATTAAAACTAATTTACACATACAAAGGGACATGTTAAAACTAATTTACACATATATGGAAACATATTAAATCTGAAA
AAGGAAGGCAAAAAATAAATCATAGCTAACAAAATCATGAATTACAAAGTTAAAAAGATAAAATATGAAATGTATATAAA
TTTCTTCACCACACCAACTTCAAATTCTTTTATATCTAATGAACAGTAATAAAGAAGGCTCTTTGATTTATTAATTACAA
AGTTATAGATAAAAAATGAAATGTAAATAAAAAATGCATATGTAAAGGAAGACTATATGTGCACTTTAGTTCAACATTTA
TTTTTGAGGCATTTTTTAAGCCCATTTAATTAGGAGATTATGCATTGAAAAATCAAAAAGAAAAGGGCATGTTATTCAAA
TAGAAAATCTCAAATAATTGGAGTGTTTTTATAACTCATGAGATATAATTAAATGTAATAAATGCGATAGAATTAATTTT
AATTATTTAACAAATTGTATGATGAAAAAATGAAGGAAAAATCTCAAAAAAGGAAGATTTAAGATAAATTATTTTCTATG
CCACATAGATATTATTACATCATGACCTTATTTGTGGTTCATACAAGATACAATTTTTCACAAACAAACAAATATATATA
TAGAGAGAGAGAGAGTACCAAGAAAGAAAATCTTACACTATTAATAAATAAAAGATAGAACTAATATGTAATTAAGCATA
AGAACTATAACTATATATTCTTATTTGTTAGCTTCGAACATGAGAATAAATGCTAAATATTTAGGCATGTAGTATATCAA
TGATAAAATTATGTGTATATTATTCTACTTCAAAAACTGTTATGAAATTACTTAAATTGAAACAAAAAAATAAGAAAATT
ATCTCAAATCTTAAATCATTTTCTTCCTTGTACATACACTGCTTTTTTGGTTCAAATTTGCTAATGTGAATTCTCTATGG
TAATTAAAATTAAACAAACAAAAAAGAATTTAAAATAAGAAGAGCTCTTATGCGAAATAGCCTTAGCAAACTATCAACCA
CTTTTTACGTCACCTTTTGACTCTCCTTCTATCAATTCATTATGAGAAAATAGATAAATAGGTTTCTTGGTCTTGGAGAG
CGCCTCATCAACATGTCTAATATCAATTCATTATGACCTTCATTTTTAGAGATTCAAGAAAAATAAAATACTCTGAGAAA
ATATTGTTGTCTGATCCACTCTACTAACCTCTTATATAGACGAAATATTCTTCATTTTCAGATCAAAGAAAAATTATTGG
AGGTCGGATTGCATATGAAATTTTTAGTTTTTTTATAGCAATTTGTAGAATTTTTCTATGAATTTCAATTTTGAATAGAG
ACCTTGCAAATTTCTGATTTCCAAAATGTATACATACAATTAAATACTACTCTTAAAAAAATGGATAATTTAATATTATA
ATTAAATACAATAATCATTATTAGTAGAAGATGAAAGGGCAGACGATTATCAAATTAATCAGCTAAATGTTTGGGTTTGA
GAGAAGGCCAATTGACGTGTCATAATTGGTTGTTACAATGAAAAAGGCAAAGGCAGTTAATTGGGAGAGGAGAATTAATG
TAGTTACTGTTATCATTAGGTGTTTAATTAGATGGAGAAAATAATTATCTGATAGGAATAATATATAAAAAATATTATAA
AATAAAATAAAATAGATAAATAGGTTTCTTGGCCTCAGAGAGCGTCACATCAGCATGTTTACTATTCAGCTTTATATATA
TATAGAGAGAGAGAGAGAGATTTTTTACTTGTATTAAATGAGACACAAATAATAGGAAAAAGAATACTATTACTCTTCCC
CTTTTTCTTTATCGTGTTACTCTCTCTATTTTGTTCTCTCTCTTCTTTTGTTATTTATTTTCTTTCTTATTAATTTATTA
TTAATACACCACCTATATTAATTTAGTGAGATTTTATGGTATAATCATATGGTATAGTGTTGATTCCTCGAAAATAATTA
ACAAAGATGGAGTTGGATTGATAATGTCTTGATTCCAGATGCTCATTCATCTTTGTATCACAACTATTGCACAAGATTTG
ATTTTGTGTACTGGAAAAGTGAATGTATATTTTATGTTTATGTTTATAAATAATGATGTTCAGTCCGTGAATCTTTCACA
AGCATCAAAGAAGAGATAGTTGAAAGAGCATTATCCTAACATTCAACTCTCATATTTATTATTATTATTATTATTATTAT
TATTTGATCATTCTCGCAAAAAAATTTTATCCTTCTCATAATAATAGTAAAAAGTTTTTTTTCATTTACTTTTAAAATTC
AATGGCTAATTTAAATTAATATTTTGATGGACGAATTTATTTATTTTTATTTATTTTCTTGTAAAATTTATCATAAATGC
GCCAATTTATTTTTACAAAAATAAAAACTAAATTACAATATAGCCACAAAAAAAATTGATTTAAATTTTTTTCTCAATAT
TTTCATTTATTGCTCTTATTTTTAAACTAAAAAAAATGAAAAAATGAAATAAGAATAAAAAACTCAAATAGTAATAATCA
AAGAAGTTAAAAAATAATTTATATGTAAAAAAGATCAAATACGTGATTTTAAAAATTAAAAAAAAAATTATAACTTTTGT
AACGGTATATGTGACTCACTTTTATAACAATAGGTGTATCAACTATAAATAAAAAAAGTTGAGGATATATCACACCCTTT
TGAGTATGACTTGTTTAAAAGTAAACCAAATACAAGAATTAGATCCACAAAAGTATTGATATATTGTTTATTCACGGATA
TAACTTGTGGTTTGTGAATAAGGCTAAACTTATAGTTGTCAAATAATTGAAGCAATACTGTTTTCACCCCCAAAACTTTT
CTTTAAGTTTATTATTCCAGCCGGGGGCCAATTAAATCTCATGACCAGCAATGGAACACACCTGCCTCTGAATTGGATCT
TTTTCATAAATAATACGATACATTACACCAAATATTTCTATTATATTTCATATACATATTATCTCTATTTTAAAATCAAA
TACATACATCTTTTTATATATATCTTAGACAAATATAATAAGGTACTTTTTTTGTCAATCAAAGTCCCAAAACTAGTTTT
GTAGCCACCCATAACTATATGTTGCAAAAGAAAATGTTTAAGTCATGAGTCCTTATATAATGAAAATCATACATAATAGA
ATATTCATTGAACTAATTAGTAAATTTAAGGTAATTTAAAATATAACAATACATTGAGAAATAAAAGGGTTTTGAAAGAT
GTGTGCTTTACTCTTTTTAAATAAAAGGTTTGAATAAAAAATATATTTATCCTATTAGATTAAAAGTGTATATTTGAAGT
GTTAAATGTTGGGGGTTTATTATCTGCCTATTTGAAGTGTAAGAACAACTAGCCTAGGACGTCGTATAAGATGCATATTA
AAATATTTACACTAAATTGGAGTATATATCTGTCCTTATCCTAAGAAAATTAAAGGTGCCTATGTTTGATAAAAAAATAT
TAATAAGAATATGATCTGGTAGACAAAATATATCATTATCCTTGTTTCTCTCAATCTTTGCAAGCCAGGATGGAGCTACA
ATATTATCGCGGTTGATTTGGCTCAATCTCTATACAGTTTTAAGGTTTTTATTACTTTTTAATACGTAGGCCAATTGGCC
AAATTCCATATAATAATATTTTGATTTTTAGTATAAGATTTTGTTATCTGATTTATTGATTTCATGAATTACAATTGTAA
ACTTTCACATCACGCCATATTCACTTTCAAACCCAACAGCTGTTACATGCATTGTCATTTCACTATTATTCAATTAAACC
GGCCAACTTTATATATTATAAGATTGGAATTCGATGTAAATAGAATGGGTTGGATGCCTTCATTCTTAAAGATTACGAGT
TTGAACACTAGAATTAACTCTACTACGTTAGTAAACCTACTTAATCTAAATCAAATTTAATCGGATTAGTGAAATTTTGA
TACTAGTTGGTTTAAAATAGTACCTCGTGAGTTGTGACATGATGAAGAAGCACATCTTCATTCTTCACCTACCTTTGACG
TATAACGAAGATAAAGAATAGAATATTCAATCCCATGCAAAATGCATATTTTAACTTGACTTTAAAAACGGCCTTATCTA
GTTGGTGTCAAGGAATATATACCGTTTAAATTATTTTATTTTAATTAGGGGTAGGGGAAGGGGAAAGAAAAATGGGAAGG
GGATTAGAATGTGGGGAGTCGAACTCTTGTCAATAATGTGTAGGTTTAGTGTCACAATCCGAAAATGGACGTGATAGCAC
TTGTCTATTCCCACCAAGACAAGTCAACCTGAACCCAAACGAAAAGAAAGAAATGTGGAAAATGGTAAAAACAAGAACAA
GATAAAGAGGAAATCTTATTCTTCTATTAAATCCCTCAAAATCTAGTTGTCACGTGTACAAGCCACTAAATAAATAAGTG
TGAAATTAAGAAATAAATACAAGTCTCAATCTTTGTTTCTCAAATAGAACAAAATGTAAGAAAGGAAAAAAGAGGGTCCG
CCGAATGACAAGAAGCTACCTCTTCAAGTCTTTGACAAGCCTCGAGATCAAGAGAAGAAGAAAGAGATCACATGGGTCCG
GACTCGAAACCTACACAAGTGTAGAAGCAAGGGGTGAGTACCATCAACACAGTACCTAACAAGCAACCTACTAAATAAAG
CAACTAGTTAGAAAACGAATACCCCTGACTCTCCAACCAGACCTCCTCAAACTACAACCTGCACAAAGATCAGTCAAACC
TAGAAATTCTACATTATTCGGCTCACAAGGCCCAATATTGTCACGATCTAGACCATCGTGATTGGCACCCAGACTAACCC
TCCAGTGGGAGAACCATTAATACTAATTAGCTAACCCAAGAACTAGACATTTAAAGATACGGAAGTAGATTTAAATGCAG
AAATAAAGTAGAATTTCCATAAACTCCAAAAGTCTAACAACTACTATCAAAACATTGCGAAAATATTCCATGGAAACTGA
AAGTCAGTGTACCAAAACTCTAAAGTTCAACAAGTCCAAAGAAAATGTGTATACCCCAATTAAACATACGAATATCTAAC
TAGTAAGTCTGAGTCGGAAAAGAATGGACCAAAACATAGAGAACTCATGGCAGCCTGGAAGAACTGCTCACCCTTGAATT
TGTTTGATCATTGATCTCCTAGATGATGTATGTCAGTAGCTGCCTGAAGATGCCCTGTATACAACAAAGAAAGAGCAAGT
GCAGTATCAATACACAACCACAGTGTACTGGTAGAATCATGCGGCTATTCCAGTAAGCACAACATATATGAGTAGTCATA
ACAAGTAAGCACACAGATACCGAATATATACAATATCAATTATCATTTCAGGAACAACGTACCATTTCACATTTCTAATA
TCAAGTAAATACACATATATGACAAGTCGATGGTCCTCTTATGGAACCCATACCCAAATGGTTAGTGTGTCGGATCGTGA
CACTCAATCCAAGTTAGTGTGTCGAAACGTGATATTTGTTCCCATATGTATGTCGGTACATGACATGCGATCCCAGTTAG
TGTGTTGGAATGTAACACCCAATCCATTCAACAAGCCACAATCACAATCACAATGTACATTCTCATAATCATTCAATAAA
GTGTTGGTTCATGGCATACAATCATTCGTTCATACTCATTTTGTCACGACCCATCCCACGGGGCCGTGCGGGCACCCACT
CTAATACCTAAGTAGGAGAACCCTCATATCCCAATAGTTAAAAAACATGCAGAAAATAAAGAAAACGAAGATAAATGAAA
TAGCACGATTAGATAAATAAGAACTCTTAAAACAAATTTGGGTTGAGACTTGTAAAGTAATTAACACCCCCAAGGATCTA
GTCTAAACAGGTACAAGAGCTACTATGAGTACAAACTGAACATAATAATAAAAGACACACCTCCCACCATGCGGAAGGAA
AAGTAGAAGCTGCTGGAGAATTTCTTCGTTTTCATCTAATGAAACACACCAACCTGCATCCAGACTATATCAAAAGACAT
AGCAAGAGTAGTATCAGTACAAACCACACGTACTGGTAGGCATCATCGGTCAACCCAACACCCACCGTATAACATAAGAA
ATCAATTAGTAAGAATATACCATAAACCACTAGCTTCTCCACCTTNNNNNNNNNNNNNNNNNNNNNNNNNNNNNNNNNNN
NNNNNNNNNNNNNNNNNNNNNNNNNNNNNNNNNNNNNNNNNNNNNNNNNNNNNNNNNNNNNNNNNNNNNNNNNNNNNNNN
NNNNNNNNNNNNNNNNNNNNNNNNNNNNNNNNNNNNNNNNNNNNNNNNNNNNNNNNNNNNNNNNNNNNNNNNNNNNNNNN
NNNNNNNNNNNNNNNNNNNNNNNNNNNNNNNNCCTTTACTCCAGAATGAAATCCACCTATACATTTACATCACGTACGCT
ACCCCACTTCTCACCATTACCACACACGATATCCTTTGCTCGGACATTAACAATTCTTGAACCATTACTCCCCACCTAAC
CTATCACATCCGTGTTTGGGTTTGCCCTTTTTGGTTCATTTAGCATCAAGGTACATATCAAGTTTACTCGACATAGAAGA
ACAATCAACCTAAGTCCTCATCACTATATAGCACTCCGGGAAAATACAATATAAATTATCATCACCAACAAGGTACAGTT
CCAAAATCCTCAAGAAATACAATTATGTCAAATCATTGGTTCTCTCATGGAACCAAAACTAAAATTGTTAGCATACTGGA
ACGTGGTACCCGATCCAATGATTATGCCGGAACGTGACAACCAATCATATGATTATGTCAGAATGTGGACACCGATCCCA
TTTTTATGCCAGAACGTGGAAATCGATCCAAGTTAGTGTGTCGAAATGCAACACCCGATCCATTCAACAAGACACAATCA
CAATCACAGGTATATTCTCATAATCATACAAACAATTCATGATTCATGGCGTTCATCATTTATCTATCCTTAATTACAAC
AAGTGTGATCAACAATGCAACATTGGCATACATACATGTATCATAATGAAGCAAGGACGAACATACATCACACAATCATA
GAATCCCAACCATCCCAATGAACTATTCATCAACGTATATCACGTAAACCTAAATCCGACCATACTTATCCCTAGTTCAT
CATCTAAGGTTTATTCCTAGGATTTAGTCATCTTTCATTCGGTGCACGAAGGCCTTCGCATAAATCCTACCATTGATTTA
CATATATTACACAGTGAGCACAAATTTATTACTACTCAATTAATAAAACCTAGCCTACCTGGGAGTCAAGCAGTTGCACA
GAGTTTTGACTTTGACTTTTATTTCTGGTCTTCATGACAGTGATCTTGACTGGAAATCCACCCTCCATCGGCCTCCTTAC
GCTAAAAATCTCCTCCTCCTTCCTTCCCAGGCTTAGGGTAGCGTTTTGGTGGTTTCTAAGGTGTTTTACGACTAAACTAG
GTATTTTAGGAAGAAGGAAAAAATAATATTACGCGTTATTTATATTTTGCCTCGCCTATCCCGCTCTGGTACCAACTTAC
CCCGCCGTGGTGCCGCTGCCCTAGAGGCATCTGGTCTGCCCTGGCGGGACAGTGGCCCAGTAATTTTCCTAAATTTTTGT
TTCTTCTAAATAACAATGGTTCGGATCGATACAATAGATACCAATTTATGCCTCGTTCGTCCCTGAACTACTAGTGCACG
GATCATTACGCATCCTACCTCGTAGTATTTTTAACTAATAACTCGGTCCATTATGAAATCATGGATGGGGATGGTTTTTA
TTCTCCAACCTTTTTCACGACAAGTTCTATTCTTTAAAGAACTGGTTAGGAATATGACGCAACGCTCGAAGAAATCTGCA
TCCTAATTTACACAGCCTGCCCCGCTAGGGCGGCAGCCCTCCCTCTGAGGCGGGGCCCATGTGGCGAGAGATATCCTGCT
GAAGCGGGAGATCGAGAACCAATACATAGAAGGGAAAAATGGATTTTTCCCCATTTCTTCTCATTCCTTCAAAACTCTCC
CCTAAAATCCTCTCAACTCGCTTGCTCAAAACGTCAAATCAAGGTAAACTCACGCTCCTTGCTGTCTTTACTTCATTACA
TTCTTAGTTACGAATGCATGACGATAACTAATTGATTAGGAACGGTTTCCGGGTAGTTATTCGAAAAGTTGAACATAGGT
TGCTAGTGTGATAGAAAAAATGTAGCATGGTCACTTCCCTTACGTTCCCAATGTTCCCACAACGTCCTGAGCGTAAGGTT
TTCGTAAACATTTGGTTAAATCGGTACAAAAATGGGTGGGAGAAGTTGAAGGATCTCTTGATGAAAAACTCTGATTTGGG
CATTGTATCCAGGTTTATTTGCTAATATGATTACATATTAGGTTCTAGGGTACTTATTATACTCAGATCTGCTGAAATTC
TGTCGAAAACGAAGGTTTTGGGACAAAGAGGCGCCATGATCGCGTCTGGTGTTCGTCCCAGATGACAGCCGCTCTGGTGA
CCTTCATCCCACTGTGGCGGCCTCCATCATCCCGCTGTGGCGGGATTTGGGCTGTTGTGGCGGGATTTGGGCCGCTGTGG
CGGGATTAGCCTGAGTATCCAACTCCAGATTTTTCCCTCTTCCCTTTTTCCAAATCTTAAACTATCTATTTCTATCATGT
TTTAACGTATATTTTCCCTCTCTTGCAGGCTTCTCTAAATGGCAGTTCTAAACGAGGAAAACTTACCTTTCATCTGATTT
CTCGATGCCGCTAGTCGAGAGAGGTTCCATGACTTTTGGAATAATAAGTTCTGCTGCGAAAGAGGCTTCACCTTGCTCAG
GCTGGAGGAGAAAGAGCCAGCCTTCTATGCTCGCTTGATGGATTTTGGGTGGGCTCCACTGACCGAGGCTCCTCCTGCCA
CACGAGCTGACTGGGTGCGAGAGTTCTATGCTATCATGCCCACCGTCCGCTGGGACGACCTTAACCCCATCATCTGCATT
CGGGGAATTGAAATCCCCTTGAATGCCATGCCTATAAGTGATGTACTAGGGTTGTCTGAGGCCTCGAACGCTGAGTACGA
GGTTAAGTTGAGGGAGTTGGATCTGGGTTGGCTAAGGTACCTTGATCGAGCCTGCGCGCCGGGACTAGGTCTATTGCCTA
CTGTCGAGGGGATCACTAGTGCTGACTGGTCACCAGACGCTAAGAGGTGGCTTCACTTGGTCACTTGGAGGATTCACCCG
TCGCGAAACCGCACAGACGTGACCTTTCCTCAGGCCTTAGTAGTGGCGTGCGCGGTGCATGTTATAGCGCTGAATATGGG
TGTACAGATTATCTCAGAGTGGAAGATGTTCTACCGGGGTAACAAAAAGGCCTATTTCCTGCCCGACCTTATCACTGTGT
TGTGCAAGCAGGCGGGGGTGCCGCTTCCAGATACAGATGAGGTACTTCCTATGGATCCCCCCTTCACCCTCTTTTTGTTA
AACATTCTTCTACTTCTCGGACTAAGAGGACAAAAACAGACAGGGCTAGCAGCAGTCAGGTGGCTGCAAAGTCGAACGAG
GAGGGAGGTGACGACACTCGTCCCTCTAGGTCTCAGCCTCCACTTTCAGTGACACAGGTAGAGGAGGACTTGGAAGTTGT
GCGGAGAAGGATGGAGTGTCCTATCACTCCCACTACCCCGGTTCCTCCCAGCACTGCCCTACAGCTTGAGATGCTCCGTC
GTGAGATGCGCCAGGAGAGGAGGAAGGGTCTAGAGAGGGACCGTCTGCTAGTTCGGATCTGGAAGGCGGTGATGATTATG
TTCACATGTGTCGCCCCCGGGCTAGAGATTCCCATCGTGGATAAGGGAGATTTCCACCAGTTCTCTAGCCTAGAGGAGGC
CATGANNNNNNNNNNNNNNNNNNNNNNNNNNNNNNNNNNNNNNNNNNNNNNNNNNNNNNNNNNNNNNNNNNNNNNNNNNN
NNNNNNNNNNNNNNNNNNNNNNNNNNNNNNNNNNNNNNNNNNNNNNNNNNNNNNNNNNNNNNNNNNNNNNNNNNNNNNNN
NNNNNNNNNNNNNNNNNNNNNNNNNNNNNNNNNNNNNNNNNNNNNNNNNNNNNNNNNNNNNNNNNNNNNNNNNNNNNNNN
NNNNNNNNNNNNNNNNNNNNNNNNNNNNNNNNNNNNNNNNNNNNNNNNNNNNNNNNNNNNNNNNNNNNNNNNNNNNNNNN
NNNNNNNNNNNNNNNNNNNNNNNNNNNNNNNNNNNNNNNNNNNNNNNNNNNNNNNNNNNNNNNNNNNNNNNNNNNNNNNN
NNNNNNNNNNNNNNNNNNNNNNNNNNNNNNNNNNNNNNNNNNNNNNNNNNNNNNNNNNNNNNNNNNNNNNNNNNNNNNNN
NNNNNNNNNNNNNNNNNNNNNNNNNNNNNNNNNNNNNNNNNNNNNNNNNNNNNNNNNNNNNNNNNNNNNNNNNNNNNNNN
NNNNNNNNNNNNNNNNNNNNNNNNNNNNNNNNNNNNNNNNNNNNNNNNNNNNNNNNNNNNNNNNNNNNNNNNNNNNNNNN
NNNNNNNNNNNNNNNNNNNNNNNNNNNNNNNNNNNNNNNNNNNNNNNNNNNNNNNNNNNNNNNNNNNNNNNNNNNNNNNN
NNNNNNNNNNNNNNNNNNNNNNNNNNNNNNNNNNNNNNNNNNNNNNNNNNNNNNNNNNNNNNNNNNNNNNNNNNNNNNNN
NNNNNNNNNNNNNNNNNNNNNNNNNNNNNNNNNNNNNNNNNNNNNNNNNNNNNNNNNNNNNNNNNNNNNNNNNNNNNNNN
NNNNNNNNNNNNNNNNNNNNNNNNNNNNNNNNNNNNNNNNNNNNNNNNNNNNNNNNNNNNNNNNNNNNNNNNNNNNNNNN
NNNNNNNNNNNNNNNNNNNNNNNNNNNNNNNNNNNNNNNNNNNNNNNNNNNNNNNNNNNNNNNNNNNNNNNNNNNNNNNN
NNNNNNNNNNNNNNNNNNNNNNNNNNNNNNNNNNNNNNNNNNNNNNNNNNNNNNNNNNNNNNNNNNNNNNNNNNNNNNNN
NNNNNNNNNNNNNNNNNNNNNNNNNNNNNNNNNNNNNNNNNNNNNNNNNNNNNNNNNNNNNNNNNNNNNNNNNNNNNNNN
NNNNNNNNNNNNNNNNNNNNNNNNNNNNNNNNNNNNNNNNNNNNNNNNNNNNNNNNNNNNNNNNNNNNNNNNNNNNNNNN
NNNNNNNNNNNNNNNNNNNNNNNNNNNNNNNNNNNNNNNNNNNNNNNNNNNNNNNNNNNNNNNNNNNNNNNNNNNNNNNN
NNNNNNNNNNNNNNNNNNNNNNNNNNNNNNNNNNNNNNNNNNNNNNNNNNNNNNNNNNNNNNNNNNNNNNNNNNNNNNNN
NNNNNNNNNNNNNNNNNNNNNNNNNNNNNNNNNNNNNNNNNNNNNNNNNNNNNNNNNNNNNNNNNNNNNNNNNNNNNNNN
NNNNNNNNNNNNNNNNNNNNNNNNNNNNNNNNNNNNNNNNNNNNNNNNNNNNNNNNNNNNNNNNNNNNNNNNNNNNNNNN
NNNNNNNNNNNNNNNNNNNNNNNNNNNNNNNNNNNNNNNNNNNNNNNNNNNNNNNNNNNNNNNNNNNNNNNNNNNNNNNN
NNNNNNNNNNNNNNNNNNNNNNNNNNNNNNNNNNNNNNNNNNNNNNNNNNNNNNNNNNNNNNNNNNNNNNNNNNNNNNNN
NNNNNNNNNNNNNNNNNNNNNNNNNNNNNNNNNNNNNNNNNNNNNNNNNNNNNNNNNNNNNNNNNNNNNNNNNNNNNNNN
NNNNNNNNNNNNNNNNNNNNNNNNNNNNNNNNNNNNNNNNNNNNNNNNNNNNNNNNNNNNNNNNNNNNNNNNNNNNNNNN
NNNNNNNNNNNNNNNNNNNNNNNNNNNNNNNNNNNNNNNNNNNNNNNNNNNNNNNNNNNNNNNNNNNNNNNNNNNNNNNN
NNNNNNNNNNNNNNNNNNNNNNNNNNNNNNNNNNNNNNNNNNNNNNNNNNNNNNNNNNNNNNNNNNNNNNNNNNNNNNNN
NNNNNNNNNNNNNNNNNNNNNNNNNNNNNNNNNNNNNNNNNNNNNNNNNNNNNNNNNNNNNNNNNNNNNNNNNNNNNNNN
NNNNNNNNNNNNNNNNNNNNNNNNNNNNNNNNNNNNNNNNCAAGTTAGTGTATCGGAACACAACACCCGATCCATTCAAC
AAGCCACAATCACAATCACAAGTATATTCTCATAATCATACAAAAAATTCATGATTCATGGCGTTCATCATTTATCTATC
CTTAATTACAACAAGTGTGATCAACAATGCAACATTGGCATACATACATGTATCATAATGATGCAAGAACGAACATACAT
CACACAATCATAGAATCTCAACCATCCCAATGAACTATTCATCGACGTATATCACGTAAACCTAAATTCGACCATACTTA
GCCCTAGTTCATCATCTAAGGCTTCTTCCTAGGATTTAGTCATATTTAGTTCGGTGCACGTAGGGCTACGCATAAATCCT
ACCATTGATTTACATATATTACACCGTGAGCACAGATTTATAATTACTCAATTCATAAAACCTAGCTTACATGGGTGCCA
AGTAGCTGCACAGAATTTTGACTTCGACTTTTTTTTTCGAGCTTCGTAACGGTGATCTTGACCAGAAATCCCCCTTTTAT
CCGCCTCCTTACACTAGAAATCTCCTCATCTTTCCTTTCCAGGCTTAGGGCAGCTTTTTGGGGGTTTCTGAGGTGTTTTA
CAACTAAACTAGGTATTTTAGGAAGAAGGAGAAAATGAGATTTTGCGTTATTTACATTCTGTCTCGCTTACCCCGCTCTG
GTGCCAACTTACCTCGTCATGGCCCCGATGCCCTAGCTGCATCTGGCCCACCCTGGTGGGACAGTGGCCCAGTAATTTTC
CCAAATTTTTGTTTCTCCTAAATAACGATGGTTTAAGTCGTTACACATTTGCATTAGATGTGATCAATAGTGCAAGATTT
GCATACATACATACATTTCAATGAAGCAATTTCTGACATACATCACACAAACATGAAATCAAACCATCACCTACCTCGAA
AAAAGGCTTGAATCCTCCTAAGAAACTTGATTCTTCCCTTTCCAAATTCTTCCGCTTGTTCTAGATCTACAAACAATCAA
TTCAATACGAGGATCAATAATTAAGGTCTAATTTACCTGGATTATGACAAACTCAAAACTCAAGATCCAACTCATGATCC
TAGTGTTTAATTAGGGCTTTTTCCACCATTAGTTTTTCGGTTAAAACCCTCCCCAATTGATAATCACCCATAATTCTAAG
TTCTATGGATCGAAAAATGAATTAGGGAAGTAAAATCCTTACCTTTAGAACCAAAAATAGTAGAAAATTGTCAAGAAATT
TTTTGGGGTCGTCTCCTATCTCTGAAGAATGAAACTTGTAGAAAATAACATTTTTGGGGTTTAATTCCGACTTAATTTGC
GATTGGCCCACAGTAGCGGGACCCAACCCGCCATAGTGGCCCCACCCTAACGTCTTGCATGGAAATAGAGAGTCAAAAGT
TGAGTTACAAACCCCCATTTCACAATATACCTTCAACCCATGACACTCAAAAACTACCCGTTCACGCTAAGATCAATTTT
AGGAGTTCTACTCGCCCGAATTTGATTTCGTAAAGTCTTACGGGTTCCTTAACGTCTTAGCTATCTACTCGTGTGATCAA
ATTCATAATCAGATCTCTCATTTGCTACTAGATCCCCCTAGACCTTATTGACTCCGATTTCGTCCTAAGCTAGACTAGGC
TAGGAATTCTCAAGTTACTACGAAAAAGTTTTCTAACTCAATTTTTTTCCCCGATGGCTTTTCTATAATGATAGGAACAT
GTCGTTACAAATACTCACAATCTAATAGCGATAATTCAACAATCAAACGAATCAAATAAGTCAATCTCAAGTTAAGTAAT
TCAATCACACGCAACGAGTATGTCAATTACAATTAACAACCAAGTCACACATAAACATCATATGCATCAAGTCACAATAC
TCAACCTCTCGTCGGAACCATTTCTCATCAGCTTTATAACCCTTTTTGGAAATGACCTCGACATAATACCCGGAAAGACA
TCGGCTTCATAGACACTCACTAAAAATGACCTCGACCTAATAACATTTGACAGGAAAGAAATCGGCATAACAACACTTGC
CGACAAATACATCGGCATTATAATCATCATATGTTTCATCACGGTGTTCAACGGTGTAACGACTCGGAAAATGATAGAGT
GAAACTAGAGCCTCACATGTGAGTTTGGAGTCGAGAACTTAATGAAATGGTTATAATTGAATTTGACCCAAAAAGTTCTT
AAAATGTGCTTCGGAAACTTGTTTAGTGTATATAAAAAGATCCGTTTCGTTTTTCAAAAATCCGACTTCATATTCTTGTT
TAGGGGGTCAAATTGAGTGGGAAATGGGTCTAACCCAAATTTTAGAGCAACCGTATCAAAATCCGAAATTTCCAAGTGAA
GCCTTTTTCGAGGGTCTACTTTGGAGGGTTATATCTCCTAGCACACAAATAATTGGGTGGCCCATAACATATCCATGGAA
AGCCCTTTGAGTTAGCTACCTAACGCACTTCGTTTCACCTCATTCGGAGTTCGGACGAAGAAGTTATGTCCATTTTCGTA
AAATCTGTCCGGTAGGAAATGGCAATTTCCAGAGACGGAAATCACTGTTCACCCGCCTGATTTTTTCTAAGTGTTGGACC
ATTTTTTTTCAAAGGACTTATATTATTTCCTAAATACCATAATCCAATTCCCATCCCAAAAAAACATTTCCCTCTCTCAA
AAACTCTCTCAAAACCCCAAGGAAGCTCAAGGTGAAAGATGGAGCTAGGGTGGATGGTGGCTATTGATTTCTTCACCAAT
TTCGTTTGGTTCTTGAAGATTAAGGTATGGGGACTCTTCATCTTTGATTTCTTCTTCAATCAAAGAGTCAATCCAAAAGA
TTTCAAAAGTTGTTCAAAAACTCAAAATCCTAATTTTGAATTCTAGCATGGGTTCTTGCATTAAATGTTTTTAATGATGA
TTTGTGTTATTATTGATGGTTTTAAGAAAGGAAATTCCATGAACCCATGTCTTTGCAAATTTCCAAAAGTTGGCTTATGA
AGTGGGGTTATTGTTTATGATTGAATGATGATAGAATTATGTTTAAATGGAGTTGAATAGTTGATTTCTATTATTATCTA
TGCTTATCTATTGTGAATTATTGGAGAGTTGAGGAATGGTGGTTATGGCTTTGGAAAATGGTAAGATGGCTTAATCTCTT
AGTAATGATATAATTGTTATTGGTTGGTTTGATCCACCTTTGGTGGAGGTGGTTATTTGTTGTATTATTGTGAATTGAGG
CCATGAAGGGCATTATGTGAATGTTATTATATTGTTGTATTATTATACACATATGAGGTTATATGTAGAGTTTTATGTGA
AGCTATATGTGAAGGAATGATGTGAATGAGTTTTATGTGAAGCTATATGTGAAGGAATGATGTGAATGAGTTTTATGTGA
ATCTATATGTGAAGGAATGGTGTGAATGAGTTTTATGTGATCTTGTGATGATCCTATGTAAAGTGGATAGCATTGTGAGT
TAAAGTATGACTTCTCATGATGTATATATGAAATGATGTTGGATTATGAAGTATCCTTAAATGAAAATGTTGTGACTTGG
TTGGTAGACTAAAGTGTCCCTCCTTGTTACTTAAAGTCTTGAATGCATGAATGTGTGAAATGGGCAAAACTGAGAAATGG
TGCCCTTTCTATAAATGCTAAAAGAGGAATTCTAGGCCAAGACTTGAATCGGCAAAACTAAGAAATGGTGCCCTTTCATA
AGTCTAGCTTTCCTAAGTAAATGTAAAACCATGAAATCGGTAGACCTAATGGTGGTAGCCCTTTTCATGTGTGAAATGAT
GAACCTTGGACCGGCAGGCTTAAGGCACCCTTCCAGGGGGATTTAATGAGCTATCCTTATGAACCTTGATTGGCCATGAC
TAAGAAATGGGGCCTTTCTTGGGAAGAGGTACTATGAGTTGGTTGAACTAGAAAAGGAACCTTCTCTAAGTACATATGTG
ATTGAATACTCTATGGGAAACAAGGCTAGCACCGAGTGGATGTGGTTAGGAAGGTGGCCTAGTTGAGTATGAGATTAGGC
ACAATGAACTTCCTTGGACATCCCTTAAACCATGTGCCTACATGGGTTGCTTACTAGTTCTACCTTTGGCAAGTAGAACA
ACCTCCACGGAGTAGGATAGACTCCGGATTCCATACCTAGCTAGTATGGTCTATGTCGGTTATGCCTATTCCCATCATGT
GGGATGTGCACTCTAGTTATTGGATAGGTTCTACAACGTGTAGGTAGTAGTATGGGATGCTATCTACACATGGCACGAGT
AGNNNNNNNNNNNNNNNNNNNNNNNNNNNNNNNNNNNNNNNNNNNNNNNNNNNNNNNNNNNNNNNNNNNNNNNNNNNNNN
NNNNNNNNNNNNNNNNNNNNNNNNNNNNNNNNNNNNNNNNNNNNNNNNNNNNNNNNNNNNNNNNNNNNNNNNNNNNNNNN
NNNNNNNNNNNNNNNNNNNNNNNNNNNNNNNNNNNNNNNNNNNNNNNNNNNNNNNNNNNNNNNNNNNNNNNNNNNNNNNN
NNNNNNNNNNNNNNNNNNNNNNNNNNNNNNNNNNNNNNNNNNNNNNNNNNNNNNNNNNNNNNNNNNNNNNNNNNNNNNNN
NNNNNNNNNNNNNNNNNNNNNNNNNNNNNNNNNNNNNNNNNNNNNNNNNNNNNNNNNNNNNNNNNNNNNNNNNNNNNNNN
NNNNNNNNNNNNNNNNNNNNNNNNNNNNNNNNNNNNNNNNNNNNNNNNNNNNNNNNNNNNNNNNNNNNNNNNNNNNNNNN
NNNNNNNNNNNNNNNNNNNNNNNNNNNNNNNNNNNNNNNNNNNNNGAGTTCCCTAAGTCTAACGACTATTATGTGAAAGT
CCCCTTATGTGCTTGAATGTCTCCAAAATGGTTTCTTAAAGAATGTTGGTCTATTGATGTTATGTTGTAAAGGAAATGTC
CTTATCTAAGGTAATCTTGGGGAACACTTAAAGTGTGCTTGAAGAGGTTGTATGGGCGGTCACTTCTTGTCTCACTCAAG
TGTGTCTTAAGGTTATATTAGGTAGAGGTCTTATGGTAATGAAATGACATGTGTTCTTTTAAAGTTAAGCATGGGTTGTA
TATGGACATATGTTGAGTATATGTATGGTTGGCTATGGTCTTATATGTTAATGTTGAATTGCATTATGTCTCTTATACTT
GTAAATGAAAGGTTTTATCAAATGATATGAAAGCATTTACTTCCTTGAAAATGTCCTTTTTGGCATGTTTTTGCATGGTC
TCCATACTTAGTACTTAATTGTGCTAACCCCTTTCTTTCCCTTTTTGGACTAAAGTGTAGGGATTTGGAGATGATGACAT
GTCATGGCTATTTGATAGGTTTCTAAGTGTTGAAGATGAAGACTTGGTGAGTCCTCATAGATTCGAGGACAATACCCAAT
ATGTTCTTTTATGTCTTTTTAGTTTTGTTTAAGTTGTGTACGGGATTAGTCCCGAATTTTGTACTCTAAAGTATTAGATG
GTTTGAGACATCATGTATAAAGTCTAGAAAGTCTTTAATTCCTTATGGTTTTTAGTTTTATGCGATGAATGAATGCTAAG
AGGCTTGTATTTGACCTCTTCGAGGTCGAGTACGCCGGTTACGACTAGGGGGTGCTCCCGGGTCGTGACAAACGGTGAAT
GAACACAAACAATTTCACAGCGCATAGAAGGGACAACAAATTACACAATTCAAGTTCACATTCATGCTTTCAAGCATTTC
ATCAATCAATCACTAAGGATTACAACAAGGCAATTCACATTATCATATTCAACACATAACCTTTTTCATTTCAACTTTTT
TTTATTCATTTAGATATAACAAGTATGCAATTTAAATCATAACCTGATCCCCATTACTCCCAATACACAATCAACGAAGG
AAGCATACAAATTCCTAGAATAAAAGGTTTAAGGGATTACTTGCCTTAAATCATTAACGAGCACTCCAAGAGTGGAACCT
TCCCCTTCCAAATTACTTTCAAAGCCCAACAATATAAAATAATCAAGTATTCACAATCATCCATTGAAAACAACACTTCT
CACATCAATTATGTAAAGAACTGAGTCAATCAACTCAAAACCCAATATTAAAATGGAGGTTTGAATCCATAAAACAATAC
TTGAAAACAATACTTGAAAACATTACTCAAGGCTTTAGGAACTCATTAGGAAAAACCATTTCGAAAAAGGAATCACAACA
ACTTTAAAAATCACCATTTTAGTAATATCTTGAGTTCGTGAAGATAACCCCAAATTACTCATTTCAAAAGCTTGATTTGA
ACACATAAATTCATAAATAATAATGAGTAATTGAAGATTTAGAATTAAGATTATTACCCAAAAAAATTTCCTGAACAATC
TAGTCCAAATCGCCACCCCCAAAGCTTCCAAAACTCAAAAAATGGTGAAATGGGGTTGAAACTGTAACACCACTCAAAAT
GAAGTAGGATAAAGTAGAGCCTCACTAGGGTTTTATGCATTAATAACTTGTTAAAATAATGAAGAATAGCCTTTTTAGTC
AATTTTAAAGAGTTTGGAAGTCAAACGTCAAGGGACGACCAAGACGTTCGAAAACTAGTCTTTTACGTGTTGGTGTGTTC
TAGTATGTTGTTCATGTTTTTATGTGTTGTTTGGAGTCTAAAATCAGTGGAGGTGATCCTAGTGTCTTAATAAATCTATT
TAGGGTCAGAACGTCTGGGTACGACTCCCCGGGACCACCCTAAGGGTCCCCAAAGAGGACCCCAACCCTTGGCCAAACAA
GCTGCCAAGGCAACTTGCAAAATGCTCATGGAGGGAGCATGTCCGCGTCACGGACTAGCTCCACCAAGGGCCAAAAGTTT
GGTCCACGTCGCAAATGTGTCGCAGACTCTTCTGTCTCAAAATTTAATTTCCAGAAACTTATGGGAACACCTCCGCATCG
CGGACTTGTTTCCCGACGAAATATGCAAATATAAAACTCAAGTTTGACTTGTTTAAAAGGTCCAACTAAGTGAGGGGTAG
TTTGGGTACTTTGGGGAATTATTATAAACGGTTATTCTACCTATTTTAGGGTATTTTAAGTGGTTAAAACCCCAAAACCT
AGAATTAGACCTCATTATCCAAATTGAACTTTCCCTCTCAAATAAATTCTCTCTCTAGAACTCCATGGAACACATTGATG
AAGCTTCAAGATAGGGGATGGGTTCCTACTGATTTCTCTTCAAATTCCTAGGAAATTAATCACAAAGGTATGGGGATTTT
ATCTTTGATTCTCCTTTCAATCAAAGAGCCAAA
>mtp_4230.scaffold_4
CTACTCTCACACCTAGTGAAGAATGAACGAAAGAATGTGACAATGAATGAAAAGAATGGGAGTTAATGCTAATGATTGAA
AGTTGGGTCTATTGTAAGGATAACCTCATAAGGTACTCCCTTAAATGAATGGGGTTCCTAGATGAAAGGTTTTCTCATCT
TTGAATCCATGAGCTTCCTTAATGAATTAGTGATGGTTAGGATGGGTATTCCTTCGTGAGTTGAGATGAGAATACTTAGT
AGCAATCCTTATCCCTAAATGAATGCATATTGGGCTAGGATGGATACTCCTTCGTGAGTTGAGATGAAAGTACTTAGTAG
CAATTCTTATCCCTAAATGAATGAATGTTGGGCTAGGATGGGTACTCCTTCGTGAGTTGAGAGGAGAGTACTTAGTAGCA
ATCCTTATCCCTAAATGAATGAATGAAATAAATGTCCTAACTCCGTGGGGGAGTAATGTCTAGCACCGAGAGGATATGAA
GATGGGTGGATACTCCTTCGTTAGTTGAGATGTGAGTATTTTGTAGTAACCCTTAATATGGGTGCTCCTTCGTGAGTTGA
GATGAGAGTACCTAGAAGCAATCCTTTTATCCCTTAACTATATGCCCACATAGGACTAGCTAGTGGTCTCTACCACGTAA
AGGCTAAAATAATGACCCTACCTTAGGCAAGTAGGGATCCCTCATCCAGTAAGGGTATTACCGGGATTCCATGTCAAGCT
CCATGGTCTATGTCGGTTAAGGCTCCTCCCCCACATTAATGAATGAATGAACTAGGGTCTCTTAAGGGTGTACTACATAG
GATAGGTGGTGGAATGGGACATCATCTAGACATTTCACAAGTAGACATTTAAGGGAGATCTTGGTGTGTCTTAGTAATGA
TAAGGAATGAATGAGTTTCTTTGGGCTAATTAATGAAAGTGTTGGTCTTTGAGCATGCTAATGTGAATGTAATTGCTTAT
GTTGAATTGAACGTATGTGATGATCTTATGTCATTAGTGAATGAAGTTGTCTAAATGCGTTAAGTTGAAAGAACGATTTA
TGTTGAGATGTGAATGGAGCTTGTCTTATGTAGCCTTAAGGATCACTTGGGTGTGGTATGGAGAGGTAGTATGGGCTGTT
TTACCATGTCTTACTTAGGTGAGTCTTGGGATGACATTTGATGAGTGTTCTGGTTTTATGAAGTGACTTGTTGGCTTATG
TGCTTATATGTCTTATGTGATTAATTGGTGAAGGTTGAGGTATGCATGGTAAGTGCACTTTGTGTGACCTTAAGGTGGTG
CCTTAGTGTGGGTGATGGTATGGGACGTTGCCCATACATTGCACAAAGGTATTGCTTAAGGGTTACTTAAAGTGGAGGTC
CAAGACAAGAAGGTAAAGGTAAATGGGTTATGTATGTTTATGAGGTATTGTGAAGCATATGACTTTGTATTATTGGTTGT
GACTTGTAAGGTGCCTATTATGTTGATGTTCATGAGATTTTATTAAAATGGCATGAAAGCATAATTTCCAAAAAATATCC
GTTTTAGCATGCTTTGCATATTCTCATACTTAGTACTTGTGTTGTGCTAACCCTTTATTCTATTTTACTACAAGTATAGG
TTGTGATAACTAGGAGGAGATTGTGCTTTGGAGTTGCTTGGATTGCTTCACTCTTCCAAGTCTTTGGTACGTCCTCAAGA
TTCGAGGACTATGTTTAGAAGTTTCTTTGTCATTGTAATAGACACTTAAGTTTCATTTCATTTGTAAAGGGCCATGTCCC
TTTGTACGTTTTAAGTTCTTGTCTAAGATTGGCTAAAGAGACTTAGTAGTTCCGCTTGCGTATTGATGTTTTCAAATGTT
TATGACTCTTGAAGTCTTATGGTTTTATTGAATAAAAGTTTTAAATTCTTAGTGATTTTTATGATCTATGCGATGAATGA
ATGCTAAGGCTTGTATGAGACCTCCGAGAGGTTGAATACGCATGTAACGGCTAGGGGATGCTCTCGAGTTGTTACAAGAT
GGTTCTTAGGAGCTTGTTGAATGAGCGTGTTCAAGTTCCATTGTCCCCCGACCCAAAATTCTGCCACAATGATATTGTTG
AGTCTATTACTGCCTGTGGAGAATTGAGCAAGAGGTCCTCCACCTAGTCAATTGTCCCACTAGAATGAACAATTGCCTGA
GTTGAGTTTCCACTGAATATGTTTCTCAACATTATGCTTGTTGTGCATCAAATGTTTCATGGTCAATGACTCTCCTGTAT
TTCATTTCTTACTAATAGGATTTGACCTTTGACAATACTTAGCCTTTAAAAAATCTCCATTGTTTATATTGGGAAGCCAT
GAACACATTTGTTTGGATCTAAAACACCACCATTGTTTATATTGGAAAGCCATGAACACATCCTTGAGGTTCATCATGCC
AACACCTCCCTCATCATAAGGAAAGCTTAAATTCTTCCAAAAAGCCCAATGGTATTTTTTCCTCTCATTCCTCTAGCCCC
AGAAGAAGTTAGCCATGATACTTTGGACCTATTTTAGGACAGTAGCAGGGGGAGTCACTGTTGTTAAGAGATGAATAGGT
AGAGACTGCAATACATGCTTGAGTAGGATTGCTCTACCACCATAGCTCAACAATTTTGTTGGCCAACCTGTGATTCTGCA
CAACTCTTTGTTAATTAGATTAGAAAAATAGATAATCCTAGGTCTACCTGCAAATAAAGTGAAACCAAGGTAAGTGCGGG
GACCTTCCTTCTGCCTGAAGGCAGTGATTCTTTTGATCCTCTCTCTGGTGCTGTTGAAGGCACTAGGATGGACCATGAAA
TGGCTTTTGTCAGTGTTAACAAGTTGGCCTGAGGTTTCCTCATAAGACTTCAAGGTTTGCATAATGAGCTTCAGAGTTTT
CTGTCTTCCAGAAGTGAAAAGAATGATATCATCTACAAAACTTAAGTGGTTCACTTGGGGACCTCTGGGTTCCATGAAGA
AACCATGGTAATCAAGATTGCTGTGAAGTCTATTCAAGGATCTAGAAAGGACCTCTGCACCTAAAATAAATAGGGCAGGA
GATAATGGATCCCCTTGTTTGAGACCTCTAGTGGAGTGAAAGAAACCATGTCTTTTGCCATTAACAATAATAGAGTACCA
ATTGTTAGCCATGATCCTACAAAACATATCAATAAAGACCTCATCAAACCCCATTCTTCTCAACACCAAGCATATATAGG
ACCAGGAGACCTTATCATATGCCTTAGCCATGTCCAATTTAATGATGACATTGCTCCCAATATTAGGTTTCTTAATATGA
TGGATAATCTCTTGGGCCAGCAGCATAATGTTTTCTGATATATTTCTCCCTTTGACAAACCCAGATTGGTTGAGGGACAC
CAACTCAGGTAAAATAGGACCAAGTCTAGAGCTCACCATTTTAGATATGATCTAGCTAGTAAAGTTGCTAAAACTGATGA
GCCTGAATTTAGTGAGTTTGTTGGGATTGCTCACCTTAGGTAAGAGAACAATGTAAGAGTGAGAGAAATATTTAGGAATC
ATTTGACCACAGAAGAAAGCTTGAATGACACCAAAGAGATCATGCTTGATAATAGGTCAACATTTCTGAAAAAAATAGCC
ATTCATCCCATCTGGCCCCGCTGCAGAGTTAGGATTCATAGAGAAAACCACTTCCTTCAACTCTTCCAGAGTAGGCATGG
TAGTAAGGCTATTATTTTGATCTGGGCTGACCATCCTGGGGATATAACTGATAGAATTTTCATTGATGTACTTGTCCTCT
CCTGTAAAAATATTTTGAAAATGGACACAAGCAGCCTCTGCAATGTTTTCATCTCCCTGTATCCACTCCCCATCTTCCCT
GATAAGTTTATGAATAAACAATTTTCTTCTCCTTCCTCTTATCAGTGAATGGAAATATTTTGTGTTACCATTACTCTCTT
TGAACCATTGCAGTTGAGTTTTTTGTTTCAAAATGGTGTCCTCCATTTTCAAAAACCTTATGTACTTTGCATTATGTTCA
TGAAGGATTGCCCTATTGTGATCAGCGTGTTCCTGAATGAGATTCTCCTCAGCAGCTCTGACCTTCTCCTCATAGTCTTT
ACCTTGTTCCTTTCTCTTTTTTTTTCGATTGCTTGTCTATGGTTTGTTGATCAATTATGTGTTTGTCTTGATTTTGACCA
TTAGAGTCTGCATGATCATAGCCATAGGTCCCCTGGTGTTTGACTTCAGGGCTGCAGGTGAGCCGTTCTAACTCAATTTG
TTGGTTGATTGTAGCTCTACCCAAACTTGCCAGAATTTGCTTTTGGATTTGTTCCTGAGCTAAATTGATGGATATATTGG
TAAGATGGACCTCATCATCAATAGAGTAGGTCGCCATATCAGCGCTGCCAAAATTTTTTCAATTTTTTGACCGCTCGATC
GCCAGAATCCATATCGCCAGTGATTGGACCATCCATTTTACTTGAAATTGCTGTGAGGTGTACCTCTTCATCAGGTGAGT
AATCCCCAATACTCAATTTGCCATGAAATTGCTGGGAAGACTCTCGAATTTGAGGGCACACTTCAGGCGATTCTGCGACA
ATTTTCCCAGAAATTGCCTCCTCAGATCTCACAATTGGAAAGGTGGAATTACCTGATTTTGCAGTATGTTGTAGCCCTTG
ATTAGTAGAATCATTCCCACTATACAACTTTTCATGAATCAAACTGTTGCGATCTGGGGAAATAATTTTTTGAAGCCCGT
CTAGTTCTCTCTCAGAAATCATGATGTTCATCGCCTCATTATTTTACGAATTCATGAAGTTATAAGATGAATTAGAGGGA
GATTTTTGTTGGGTTTTGTTCGTCTTCTTAGAGCGCCCCTGTAGGAATTGGTCCGGCTTGAGGGTGCCCACCGGTGGATC
ACGTGCCATTCCGGTAGCTTCTTTAGCCGTTGGAATTGTAGTCGTTAGGCTTAGAGATGGTAGTGTTCCACTTAGAGAGA
TAAGTTAGAGAGAGAAAAAAATTGGGAAATGAGAAAGCGATGGGGTTTAGGGTTTTGGGTTTAGGGTGTAGGGTTAAGGG
TTGAGAGTATTGGATTTAGAGTTAGGGTTTAGTTTTAGGGTTTAGGGTTTAGGGTTTTGAGTTTAGGATTTAGGGTTTAG
TATTTAGGGTTTAAGGTTTTAGATTTAGGGTTTAGGGTATAAAGTTTAGGATTTAGGATTTAGGGTTTAAGGTTTAAGGT
TTATGGTTTAGGGTTTTTAGATTAGGGTTTAGGGTTTAGCATTTAGAGTTTAGGGTTTAGGGTTTAGGTTTTAAGGTTTA
AGGTTTAGGGATTAAAGTTTAGTGTTTATGGTTAAGGGTAAAGGGTTAAGGGTTTATGCTTTAGGATATAGGGTTCTGAG
ATTAGGATTTAGAGTTTAGGGTTTAGCGTTTAGGATTTAGGGTTTGGTGTTTAGAGTTTTGTTTTAGGGGTTTGTGTTTA
GGGCTTAAGGTTTAGGGTTTAGGATTTAAGGTTAGGGTTTAGGGTTTAAGGTTTTGGTTTTAGGGTTTAGGATTTAGGGT
TTACGGTTTAGGGTTTAGGGTTTATGGTTAAGGGTATAGGGTTTAGGGTTTAGGTTTTATGTTTTTATGGTTTTGGGTTA
AGGTTAAGGGTTTAGAGTTTATGAAGTAGGGTTTAGGGTTTAGGGGTTTTTTAACACTCCCTAGGAGCTCCCACCCCTTT
TGCTCCCTTGGTAACTCGAACTCCCAACCTTCGGGTTGGAAGTGAGGAGTTCTTACCATCCTATCAACTCTCTCTTGTCT
GGTTTAAGGTTTAGAGTTTAGGGTTTAGTTGTAGGGTTTAGGGTTTAGAGTTTTTAGTTTAGGATTTAGGGTTTAGGGTT
TTGTGTTTAGAATTTAGGGTTTAGAGTTTGGATTTAAGGTTTAGGGTTTAGTGTTTAGGAGTTAGGGTTAGGTTTTTAGG
GTTTTTAGTTTAGGATTTAGGGTTTAGTGTTTAGGATATAGGGTTTAAAGTTTAGNNNNNNNNNNNNNNNNNNNNNNNNN
NNNNNNNNNNNNNNNNNNNNNNNNNNNNNNNNNNNNNNNNNNNNNNNNNNNNNNNNNNNNNNNNNNNNNNNNNNNNNNNN
NNNNNNNNNNNNNNNNNNNNNNNNNNNNNNNNNNNNNNNNNNNNNNNNNNNNNNNNNNNNNNNNNNNNNNNNNNNNNNNN
NNNNNNNNNNNNNNNNNNNNNNNNNNNNNNNNNNNNNNNNNNNNNNNNNNNNNNNNNNNNNNNNNNNNNNNNNNNNNNNN
NNNNNNNNNNNNNNNNNNNNNNNNNNNNNNNNNNNNNNNNNNNNNNNNNNNNNNNNNNNNNNNNNNNNNNNNNNNNNNNN
NNNNNNNNNNNNNNNNNNNNNNNNNNNNNNNNNNNNNNNNNNNNNNNNNNNNNNNNNNNNNNNNNNNNNNNNNNNNNNNN
NNNNNNNNNNNNNNNNNNNNNNNNNNNNNNNNNNNNNNNNNNNNNNNNNNNNNNNNNNNNNNNNNNNNNNNNNNNNNNNN
NNNNNNNNNNNNNNNNNNNNNNNNNNNNNNNNNNNNNNNNNNNNNNNNNNNNNNNNNNNNNNNNNNNNNNNNNNNNNNNN
NNNNNNNNNNNNNNNNNNNNNNNNNNNNNNNNNNNNNNNNNNNNNNNNNNNNNNNNNNNNNNNNNNNNNNNNNNNNNNNN
NNNNNNNNNNNNNNNNNNNNNNNNNNNNNNNNNNNNNNNNNNNNNNNNNNNNNNNNNNNNNNNNNNNNNNNNNNNNNNNN
NNNNNNNNNNNNNNNNNNNNNNNNNNNNNNNNNNNNNNNNNNNNNNNNNNNNNNNNNNNNNNNNNNNNNNNNNNNNNNNN
NNNNNNNNNNNNNNNNNNNNNNNNNNNNNNNNNNNNNNNNNNNNNNNNNNNNNNNNNNNNNNNNNNNNNNNNNNNNNNNN
NNNTTAGGGTTTATGGTTTAGGGTTTAGATTTAAGGTTAACGGTTTAGGGTATAGGGTTTAGGGTTTAGGTTTGAGGGTT
TAGGGCGTAGGTTTTACGGTTTAGGGTTTAGAGTTTAGAGTTTAGGTTTTAGGGTTTAGAGTTTTGGATTGAGGGTTTAG
TGTTTAGGGTTTAGGGCTTAAGGTGTAGGGTTTTGGGCTTAGGGTTTAGGTTTTAGGTTTTAGGGTTTGGGTTTTAGGTT
TTGGATTTAGGGTTTAGGGTTTAGGATGTAGGGTTTAGAGTTTAGGGTTTAGGGTTAGTGTTTAGGGTTCTGAAATTAGG
ATTTAGAGTTTAGGGTTTAGTGTTTAGGATTTAAGGTTTAAGGTTTAGGGTTTAGAGTTTTGTTTTAGGGGTTTGTGTTT
AGGGTTTTTTTTTTGTTTTTTTTTAAATTTTTTTTTATTTGAATGACCCTTGGGGGGGTCAGGGGCTTAGCAACACGCCC
AGGCCTTATCATAAATAAAAGACAAAAGGGATACAAGGAGGGGGACATAAAACCTTACCTCCAATCCTATGGTGGTTCAT
GAATCTACTTTCCTACTAAGGAGAGTCTACTGATCCCCATGAATCTAAGATGAAACCTAGAACTAAGCACCTATAGAGAG
GACTCCTCTATGTACATAATTCTAAGAAACATAAATGAGGGAGACTCTCCCCTTACAGTTAGACCTAAACTAGCCACAAG
AACTAGAAAGAAGCCTAAAAGAACCGGAATGAAAAGCTTCACGGTGGTTTTTTAATCCTCTTAGAACCGGAATGAAAAGC
TTCACGGTGGTTTTTTAATCCTCTTCAGCTTTTTCCTCCTGAAATTGGTCATTCCCATCTTTTCCAGAAGGAAACTTCCT
TTAGTTGCTGCAGGTAGCTGGTTCTGGGTGTAGAAGTGCTGGGTGATGTCTGATCTGTGACTCTCCTTGGACAAAAAATC
TGCTGTTGTATTGGCTTCTCTATAGGTATGTTGGCATTTGAAGAAGTCCAGCTGAGTAATAATCTGGTGAAGTTGAGTGA
TGTACTGCTGCAATTTCCAGGGAGGCTTGCTGTTGTGATTGAGCCATTTGGTAAGTAGTTCTGAATCTACTTCCAAGATG
ACTTTCCTGTAACTATGTTGAAAGTACCAGTCCAATCCGTGAATTGCAGCTTGAGTTTCAGCTTGGTTTTTGGTACCAAT
ACCAAGGGGGATTGCGAATGCATATACCATATTTCCATTGAAGTCTCTCAATATGCCCACTCCTCCCAATTATTAGGCCA
AGAACAATAGGGGTAAGTGACCATGAGAAGCTGGAAAGTGTCTTTAAAAATCATGTACTTCACTCTTGCCACATTAGATT
TTTTCTGGCCATATTTCACCGAGCATCTGTTCTTCCAGAGATTCCAGCAAATTAAAATGGGGAGGGTCTGAATAATGAGT
TTGTGGACCTCATTTGTTGCAGCCATTCCCCACCAGCTCATCAGGAGGTTTTTTAGTGGCCTGGGGTTGTGAATAATTCC
CATCAGTCCTGAGAAGTACCTCCAGATATGAGCTGCAAAATTGCCTGTAACAAAAATGTGTTCAATATCATCGAATCCTG
GTCTAATGCAGCAGAAACAGGTCGCAGGCTGTACTCCAAAAGAGCTCAACTTATCATTGGTAGGAAGTTTGAATTTGAGA
GCCCTCCACAGTAAAAAGGAAGCTTTGAATGGTATTTGTTTATGCCAAATAGTAGAGAATAGCCGAATCTTGTTCTTCTT
GCCCCTCACCAGGTTCCATGCAGATGAACAGGTAAAAGTCCCATTGTCATTTTGCCTCCAATAGGCTTCATCAGGAACTC
CTGCTTGGTAGTGAATAACAGTGCTAAGAACTTTGGGAACTAGCAAAGGTGGGACATGCATTCTCACCAAATTTTCATTC
CACTGTCCCTGTCTTAAAAAATAGAAACTTGAGTATTATTCAAGCTAGTTATGCCATGACAAAGGTGAGCTAGAGGTCCT
TCCCCCATCCAGTTGTCCCACCAGAAAAGGGCATTTCCAGAATTTATTCTCCAGCCTATTTCAGTTTCCACCATCTCCCT
ATTCCTCAACAAGTATTTCCACACCAAAGAGTCTCTTGTATCCCCTTTCTTAGCTGCTGGGTTAGACCTCTGGCAGTACT
TGGCTTTTAGGAATTGACCCCATAAAGATTGTTTGGTCCTGAAATTCCACCACTACTTAATTTGGAGAGAAGTGCAGACG
TCGTTAAGATGCCTCACACCAATACCACCTTCTTCATAAGGGAAACTAAGAGATTCCCAAGATGCCTAATGATATTTTTT
CTTGTCCTTGTCCATTCCCCAGAAGAAATCTGTTGTCACTCTCTTGATATATTGCAAGGTAGTTCTAGGAGGGGAAATGG
TTGCCATAGTATGAATAGGTATTGATTGAAGTACATGTTTGACCAATGTAGCTTTCCCACCAAAACTTAGGATTCGAGTG
TGCCAACCACTGATCTTTTTGACAACCTTTGCCACCAAATCTGAATAATAAATAATCCTTTGTCCTCCTATATAAAGGGG
GCAGCCAAGATAATTTATAGGGCTTTCTCTTTGATTGAAGCCAATGATTTCCTGAATCATATCAATAAGGTGAGAAGGGG
TATCTTTAGGGACCATGAAGTGACTTTTTCCTTTGTTGATGAGTTGGTCTGAAGTGTCTTCATAGATTGACAGAGTTTCC
ATAATGAGCTTCAAAGACTCTTCTCTTCCTGAGGTAAAAATGATAACATCATCAGCGAAGCTTAAATGATTGATCTGAGG
CCCTCTGAAGTCCATTTCGAACCCATGGAAGTGTTGATTGTCATATAAATTATTAAGCATTCTAGATAACACCTCAGCCC
CTAAAATAAATAGGGATGGGGAGAGAGGGGCTTGAGACCTCTTGTAGAATGGAAGAAGCCATGTCTTGTCCCATTGACTA
TGATAGAGTACCAATTATTACTCATGATCCTCCACCCCATGTCAATGAAAAATTCTCCAAATCCCATGTGTCTTAAAACC
AGACTAGTAAAGGCCCATGACACCCTGTCGTACGCCTTAGCCATGTCCAACTTAATCACCACATTATCCCCTTCCTTAGG
TTTTTTAATGCCATGAATAATCTCCTGTGCCAGCATGACACTCTCTGAGATACTCCTACCTCTAACAAAACCAGACTGGT
TGTTGGAAATAAGGTTAGGCAGAATAGGAGCTAGTCTAAGGCATAAGATTTTGGAAATGATTTTGTTGGTAAAGTTGCTC
AAACTTATGGGTCTGAATTCTGAAAAATTATTAGGATGATCTACTTTTGGGAGTAGAATCAAACTTGCATGTGAAATGAA
CTTGGGAATGAAGTAACCACAGAAGAAGGCATGGACAGCATTCAGAATATCTTCTTTGATAATGTCCCAGCAATTCTGAA
AAAACTTCCCACTAAACCCATCCGGACCAGGAGCTGAATTAGGATTCATAGAAAAAACCACCTGCTGCAATTCTTCACTA
GTAGGCATTGCTTGGAGGGTCATATTTTGCTCAGGAGTGACCATTCTTGGGATATGTTGTAATATATCCTCATTGATGGG
TTGCTCAGTTCCAGTAAATATGTTCTTAAAATGATCACAGGCTGCTTTGGCTATGTTCTCATCACCCTCCACCCATTCAT
CATTTCCTATACAAACTTTGTGGATAAAAAGTTTCCTTCTTCGACCTCTCATAATGGTATGAAAATACTTGGAGTTGGTA
TCACCGTCTTTAAACCATTGCAATTGAGTCTTCTGTTTGAGAATAGAATCTTCCAACTTCAAGTTGATGTACCTGGCATT
AATCCTGTGTAAGTTTGCTGTATTCTCAGCAGAATTATTAACAATCAATGCTTCCTCAGCCACTCTAACTCTCTCCTCAT
GATCTCGAACAGTGCTGAAAATGTCTCCAAAAGTTGTTCTGGACCAGTTACTAGGGGTAGCAGTCAACCTCTTCATTTTC
TGTTGTAATCTCCACATAGGATTACCTTCCACTTCCTTGTCCCAGCAAGCTTTAACCACATTATTAAACTCCTCATGTTC
AGTCCAGCAGTGCAAGAACTTAAAATATTTGATAGGTTGCTTCACTCTATCTACAATCTCCATCAATAGGAGGCAATGAT
CAGACCCTACTGATGGGAGATGAGTAATAGCAGTTTGAGGGATTCCTTGTAACCAGTTGTCATTGACCATAGCTCTATCA
AGCCTCTTCCACACTCTAGCCTCTTCATCCCTGTGATTGCACCACGTATACCTCTGACCCGTGTACCCAAGGTCCATTAA
TTCACAAGCTTCAATAGTTGCAATGAATTCAAAACTTTTATTCATATTGTAGGGGATGCCACCTTGTTTCTCATCTGGTG
TAGTAATGACATTAAAATCACCAATAGTGCACCAAGGGATATTCATATTAGAAAAATGAATAAGTCTATCCCACAAGTGT
CTCCTCAAATAGTCCTTGCATTTGGCATACACAATCGTGATAAAAACTTATCTTTGATTTCCACATGTTGCATAGTTCCT
GTGATGTGTTGATCCTCAGATTCCAAAATATTAAGATTTATTTCAGCAGTCCAGAATAACCAAATCTTCCCATTAGAATT
GTAGCAGGCATTTTCCATGTTCAATTTGATCCTATAACTGTTGAGATGAGAGTTGTCAGCAAAAGGTTCAAGAATAGCAA
TCATTGACAGATTGTGAAGTTTCTTGAGATTTTGTATTCTTTCCAGAGAACCAAGAGTATTAATACTCCTTGCATTCAAA
CAGAGTGTCTTAATCATTTAAAACCTCTGCTTTTGGATCTAGTGTTGGGTCTGCTAGTCTGAGCAGATGTACTTTTGGAA
GCTTGTCTGTGATTTTGTTTATTTTGTTGCCTCCCCCTTGGAGATAACCCCTGCTGTTCAGTTACCTCTTGTATGTCCTT
TTGAAATTCACTCTGAAATGTAGACCCAAAGGCTTTGATAAGGTGAGCACTGACCTCTTCCCCATCTTCATCCTCTTCTT
CATCTTCAATGGACTGAGTGTCTTCATCATATTCATCCTCTGAGTGTATCATATCATAGTTACCCTTGTGTTTTTACTGA
ATCTGTTCATTCTGCTCCTGTGCTTTCTTTTTGTTGGTGTCTTGTATTGCAGCCTCTTTCTGTAGTTTCTTCTTAATAAT
GTCCCTTTTCTTTTTACTCAATCTTCCTTGGGATTTATTATTTGTCTTCAAGCTGAGGTCTCTTTCTTTCCCTTATTTAT
CAGCTGGTATATTGTCCTGTGTCCTCCCCTTATTCTAAAAAATAATAGGAGTTTTCTCTCCAATTTCTTCTCCTGTAGTG
TTATATTCCTGTGTGCCCTCAATACCTGCTATTCCCATCTTCTTCTTAGTCTCGCTGTTGGTTTCAGTCCCAGCACCCTG
ACCTTTCTGCTGTTTGTACTCGTTTGGAGCCCTTACCTGATCTATTGTACTGTCAACCTGTTTATGGCCACCTTGACCAG
TATCCTGAACCAGAGCAGTTTTCTGTATTTCCTGCAGCTGATGGACTGCTTTGGCATAGTCTTGATTAGTGGTTGCAGAG
GCTCTAAGGTCACTATTAAGGTCAATGTGAACCCCCTCATGCAGAACATGAGTCAAATTCCCCCTTTTGGTTGCCCCTTC
CTGCAGGTTAGTAGTTTTCTCCTGACACCCTCCATCCATCCCTCCACAAACTTCATCAGAATTTTCGACATCAACATAGA
TAAATTCCCCCTGGTGTTGTACCAGCAATACCTTTGTTTGGTTGTTCTGCATTACTAAATCAATATAATTATTATGGATA
GGGATGTTAGATAGTATACCTGCTGTGGAAGGTGCCTGCTGCATATTGTCCTTGGTTGCCTTATATTTTGGTGAAACAGG
TCGCCATGCTGTTTTGGGAGGTGTTTGCTCTTGGCTTTTTGTTTGTTTCCTTTTCTGAACTTGCCATTGCTCTTCCTGAT
CTATAACTGCCTGCTCCTGATGTGTATGTAGTCCCTTCCTGAGTTCCTGCTGTTGGTTTGTGTGTTGCTGTTGTACCTGA
TTTTGCCGTTGGACCTCCCCATCTCTGTAGTCTTTTTCTTGAGCTATGTGTTGATGGACTTGTTGCCTGGTACCAGTTTC
TGTTATACCATTGCCTTGTTGACTCTTCGTTTTGTTTTGTTTTTCAGTTTCCATTTCTTTCCTCCTTTTGGATTCCTCAT
CTCTCCTTTTAATGGTGCACACATTGTCCATGTGTCCTTGATGTTTACAATACATACAATAATCCGGGATGCCTTCATAT
TGGATTTTTTGACATCTCCCTTTGTTTGGGTCAAAATTCTTGAACCCCATCCAGATGTGAGGAGGCCTTGGTTTGGTTAG
GTCAATCTGGACCCTCACCCTAGTCATACTGCCTCTAGTCCTTTGGGAGGTTGGGGAATCTAAGTACAAAACCTTTCCAA
TAGATTCCAGGAGAGTAGACAACAGGACTTTGTTGTAACAATGCCAAGGGAGTTCAGGTAAAGCTACCCAGATAGGAACT
ATAGGAGTTTCTTCTTTCGGTGTGAAATCAGGGGTCCAAGCTTGGATTCTCATAATTTGACCTTCTATACTCATCTTTTG
TTTAGTCCACACCGTAACATAATCAAATTCATTATCAAGATCGATGTACACGTGTCTAGAGTTAAAGTGACTAATTTTTA
CTCCCCCTGTTAGCTGGGTCTGAAGGGTGAAGCTTCTTCTAATCAACTCTATTTTGGGCACGATGTTAGTAAATTTACCA
ACAAGAGTATGCTTACTAAATTCAGCCAACTTAATACTATAAACAGTCTCCTCAAGTAAAATAGCAGGTAGCCCTTGTCT
AACAGTATGTATAGGATCATCCAAAACAATATGGATTTCATTTTTAGATTAACTGTACCTTAGGCGAGCAGCAAAAGATT
GGACAATGGTGAATGGAGCGGGTTCAGGGGTTCTGTCCGTCTTGTTATTGTTTTGATCCTGGCTTGGTTGTTGACCATTC
GACTGTTTCCCAATGTTCTGAACAATATCATTGTTCACTTTGGAAGCATCATCTCTATTCCTTTGTGTATTAGAGACATA
TCTAGTATAGTTGTTAGAAATCTTAGGAAAGCTGTTGTGATAGTCCACGTTGGCTCTGTCATTGCTATCACGAGCTCTAT
TTTTGCCTCCTTATTGATTTATTTCCTTCAACTGATCCTGCTTTCCCTCTTTGTCTTTGTGACCTTGGTTTTGTACCTGT
TTCGACTCTTCAACAGTCCGACTGATGTGTTCATTTGTCACATTGTGTGACTGAGCCTCTGTGTTAGCAGCCAACACTTG
AGGATTGGTTTTTGTAGCAGAATTACCTATCTGTAGTTCCTTTTCTTTAGACTGCTTCAAAGGGCTTGGTTGATCCTTTC
TTTGTTGCTGCACTTGTCCAATTTCCTCAGTTGGCTTGTCCTTCATTGCTGCGACCTGCATTGGATAGGTAATTGGAGTT
GGAGTTATGTTAGTGGAATTACCTTTAATACCAAATGAAAAATTAGAAGAGTGAGCTTCATCAGATGAATTTTCAGAATT
AAGAATCCTTGTAGCTTGATCATTGGCCTGCTGCTCATCCAAACCAGTTTCCTGCATTGCGTTGCCTTTCTCGTGTGATT
TTCTTGCTCCTAACTGATAATTTGCATCTGATTGGATATTGATTTCTGCAGGTGAGACTGGTACTGCGTCACTCCCTTCA
GTGTTGTGCATTTTCCGACTAGTCCCTTCATGGACGTTCTTCATAGAGTCCTTTGATCGATTAGCTTGATTGTTAGTGGT
GTTTTCTCCATCAAAATTGCTTGAGATCTCTGAAAGATGGATTTCGAAAGGGGGGGAGAAATTCACATTCCCAGAATTTT
CATGAACTTCGGCGGTCTGAGTTCTATCTTCACCAGAATTCTCCCCATCGGCGATTCCACCGTCCATTTGTCCTGAAATT
TCTGTGAGATGTGCACCATCATGGGGGGAGTAATCCCCAGTGGTTGAATCAGCTCGAATTTGACCGGAGGTGGCTTGAAC
TTGACAGCGCAGCTCGGGCGATGCAGTCGCGATTCTCACTGAAATCGCATCACGATTGCTGTCGATTGGAACGGTGGAAT
CGAGCGATTTTTTCCTATGTTGTAGCTCAGATCTAGTAGATTACATGGGTATTAACATTTTTCCAAGATTCAATCCTGAA
GTTTCGTGGGAATTAAATTTTCTAATTCCTTCCAGCTCCTTCTCCGAAATCGCTGTGTTGACCGCATCTGTATCTTGCTA
TTTCGAGGAGCTATGGTATGTATAATGGAGCGTGGATGACTGGGGTTTGTTGCCATTGACGTGGCGCTTCGATTGACCTT
GGTCCGGTCGCCGAGGAAGCTCCACCGACGGCTCACGCGCCATTCTGGCGGTGCGCGCGTCTAATGAATAAGTAGCCGTT
AGACACAGCTGCTGGAGCTTTTTTCTTAGTAAGAGAATTTAGAAAGAGAAATTTTTTTTAGAAATGAAGGTGCGGTAGGG
TTATGGTTTAGGATTTAGGGTTTAGGGTTTAGGGTTTTAGATTTAGGGTTTAAGGTATAGAGTTTAGTATTTAGGGTTTA
GGGTTTAAGGTTTTTTTTATTTGAACGACCCTTGGGGGAGGGGGGGTCAGGGGCTTAGCAACACCCCATGCCTCAGTATT
AATAAAGAAAAAGGAGGGGGGGTATAAACCTTACCTCCGATCCTATAAATAGGGTTTATGGTTTAGGGTTTAGGGTTTCC
AAATTATGGTTGAGGGTTTAGAGTTTAGAGTTTTGGGTTTAGGGTTTAGGTTTTAAGATTTAAGGTTTAGGGATTAAAGT
TTAGTGTTTATGGTTAAGGTATAGGGTTTAGGGTTTACCCTTTATGGTTTAGGTTTTTGAGATTATGATTTAGGGTTTAG
GGTTTAGCATTTAGGATTTAGGGTTTAGGGTTTAGGGTTTAGGGATTAGGGTTTAGGGATTAGGGTTTAGAGTTTGGTTT
TAGGGTTTAGGGTTTAAGGTTTAGGGCTTAGGGTTTAGGGTTTAGGGTTTAGCGATTAGGGTTTAGGGTTTAGGGTTTAG
TTTTAGAGTTTAGGGTTTTGGTTTCGAATTTCGGATTTGGGGTTTCGTGTTTAAGGTTAAGGGTTTAGGTTACCGATTTA
GGGTTTAGGGTCTAGTAATTATGTTTAGGATTTAGGATTTAGGGTTAGGGTTTAGGGTTTAGAGTTTAGATTTAGGGTAT
AGGGTGTAGGGTGTAGTGTTTAGTGTTTAGGGTTTAGGATTTAGGGTTTAATTTTAGTGTATAGAGTTCTGAGCTTAAGA
TTTAGGGTTTAAGGTTTAGGGATTAGGGTTTAGGGTTTAGGGTTTAGGGTTTAGGGTTTGGATTTAGTGTTTAGGGTTTA
GTTTTCGAGTTTAGGGTTTAGATTTAGGGTTTAGGGTGTCGGGTTTTGAGTTTAGGATTCATGGTTTAGGGTTAAGGGTT
CGAGGTTTATTCTTAAGGTTTAGGGTTTAGGGTTTAGCTTAAGGGTTTAGGATTTTGGGTTAGGGTTTAGGGTTTAGGGT
TTAGGGTTTTTTTTAACGACCCTTGAGGTGGTCATGGGCTGAGCAACACCCCAGGCCTTATCATATATAAATTCAAAAAA
TATACAAGGAGGGGGACATAGACCTTACCTCCAATCCTAAGATGGGTCAAGAATCAACCTACGTACTAAGGTTAGTCGAC
TCAACCCTATGCAATAAGATGTAATATTAAATAAAGCACCTAGAGAGGAATCCTCTCTTAATACAAAGTTACTTATAATA
CGTAAATAAGGAAGACTCTCCCCTTACAAGGATAGGATAAAAGAAAAAAGGCCTAAGCAAACAACTATACCAAAAGATAT
AGTTAAATGTGAAAATAGATATCTCATGAATCAAATTGTCAAGGAATTTTATGAATCCATCTTACTATACTTGGCACTTC
TTATGATTGTAGTATTAGATGCTCTCTAGTTTGTGACTCATTTTGGGCTGTACATTTTCTTTACAATTGGCCATAGTAGC
TACCTTTAATCAAACCCACTTAAATCATGGTGTATAGTTTCTTCTCAAAGCCCTCCATAAGAAAAAGGACATTTTGAAAG
GAATATGCTTATGCCAAATTTGAGAATTAAGTCCTATAATATTATTCCTATGTCTGCAGATTTCCCAAGCTGATGCACAG
GTGAACTTTCCATTGTCAGTTGGCCTCCAAATTGCTATATCAGTAACTCTTTGTTGATATTGAAAAGTATTCAAAATATG
AGGTATGAGTAAAGGTGGAACCTGCTGCCTCAGTTTCCTCTGATTCCACTTACCATCAACCAAGAATTGAGCAACAGTGG
CATTGTTGAGACTTGAAATATGGCTGGAATACTTAGCTAGAGCATCCCGCCCCAACCAATCATCCCACCAAAAAGAACAG
CTGCCAGAACTGAGTTTCCAAGTGATATGTTCTTCCACCTTGTCTTTATGCTTCATCATGTATGTCCACACCAAAGAGTC
CCCAGTATCCACCTTCTTTGCAACTGGATTGGCCAGCTGACAATATTTCGATTTAAGGAACTGACTCCATAAAGAATATT
TAGATCTAAAGACCCACCATTTCTTAAACTGGAGAGAAGTACATATATCAGTAAGTTTTCTAAGACCCACTCCTCATTCA
GCATAAGGCAAACTCATTGTCTCAATAGAAGCTCATTGTCTCAATAGAAGCCCAATGACACTTCCTTTTATCTTGATCTC
TTCCCCAAAAGAAGTGTGCAATAATAGACTCAATGTACTTGATAGTAGTAGTNNNNNNNNNNNNNNNNNNNNNNNNNNNN
NNNNNNNNNNNNNNNNNNNNNNNNNNNNNNNNNNNNNNNNNNNNNNNNNNNNNNNNNNNNNNNNNNNNNNNNNNNNNNNN
NNNNNNNNNNNNNNNNNNNNATGATCCTATGTCTACCAATATAGAGAGAGGGAAACCTAAATAAGTAATAGGACTTGCTT
TTTGAGAAAAAACATGTGACCTCTTTGATGACATTGTTGATATTAGGAGGTGTGGTATCCAGAACCATAAAGTGACTCTT
CTCTCTGTTGATGAGTTGATCTGATGCATGTTCATATTCCCCCAAAGTATCCATAATAAGCTTCATAGAATATCTATCAG
AGGAAGTAAATATAATCACATCATCCGCAAAACTAAGATGATTAATCTGAGGACCTTTAGGCTCCATATTAAAACCTTTA
TATACATGAATCTGATGAAGCTAATTAAGCATTCTGGAAAGCACCTCTGCACCTAAAATAAATAGGCTTGGAGAAAGAGG
ATCACCCTGTTTAAGACCTATAGTGGAGTGAAAAAACCATGTCTATGACCATTAATGATGATGGAGTACCAATTATTACT
CATGATTCTCCATATTAAGTCAATGAAAATTTCCCCAAAGCCAAATTTCCTTAATACCAAACAAGTAAATGACCAAGATA
CCCTGTCATAGGCCTTGGTCATATCCAATTTGATAACCACTGAAGCGACCCTTTTTAAAGAGATTTAACTTATACTTGCG
GCACCCAAAAGTGATTAACAAGGGCATACTGATTTTAATCTAGTAGAGGGATTAGATGCATAATGAGCTCTGAAAAGTAA
TTTAAGCAAATAACCGACGAGCTTTTCATGTATATATAATATCCTCACACTCAAGGATGAAATAACAAAAATATTACAAT
CTTCCGAGTATCAAAATTAGCCTGCTCATGCTTCACACAAACATTCGAAAGTACTAGTAGATTTAGGATATTACAAGACA
TGGGTTTACACACCCCAAAAAGAACAAAACATATAGCCATATTTATATTACAACTCATGGTGACATGATCAAATCAGCCC
TCAAAATCCCATGTAAATATACAACACATAGAATATGTACAAGTCCCAAGGTTTATACAAAATATAGATGCCTATATGCA
AATGTAATCTTCCTTAAGTTTCTCAAAACATCAATCTCCAATGGCCAGCTTCAAGCATCATCTTGAACATCCCCTACGAT
AGAAACAACTATCGCTAAACATAAAGCTTAATGGTGTAAAAACTAAAGGTTTGGAGCCCTCAAATTCAACAAGTTATCAT
TCTCAAGTCAAGGGCAGTATAATTGAACATAATAAATAAATCAATTAAACAATATATAAAGAGTATCAAGTTTTATATTT
AAAGATCCAAATGTCAAGAACGCTCATAGCACAATTTTCCAAGAGATTCAACAACAAGGCTCACCCAATATATACATCAT
GTCATCATACCAAGCACAAGCAGGTATCAAGAAGGGTCAAAACCCAATAATCAAGAGAACTAAGAACCATATTAAAAATG
GCTTTCTAGTTCGTACTTAAAATGGACAACTTCCATTCTTAAGACGGACTAAAAATCCAGAGTCAAGATGGTAAATGATC
TGAATCAAGAGGTATGCCAAGAGTGACAAAGTAACAGCCACAAGAAGGAAAAGGTCCCAACAAGAGTGCCAAGTGATCAA
ACAATCATTACAAGTGGGCAAGTTACACAAGCGTCTTTAATGTATTACAGAATACCAATACGACAATGCAAAGTGACAAG
AGGTAACCAAGGTACCAAAGTAAACTTTCAGATATACTAGCAAGTAAAAAGAGTACAAGTATAGGTTTATACACAAACCT
CAGTTCATTAGCACAAAAACAGTCCAACACAACTTCACGAGTTCAAATCGTAGACCAACCAGCGTATCAAATTCTTCAAC
TCGTACACGAGGATATAAAACCTTAAAAAATGAATT
>mtp_4230.scaffold_5
TTTTCTTCCGTATAAGGCTTCATAGGAAGGTATTCCAATACTCGGTTGGTAGCTATTATTATAAGCAAATTCTATCAAAG
CCAAGTGTTTGTCCCAACTACCCTCAAACTCTATAATGCAAGCTCGAAGCATATCCTCCAAAATCTCTATCACTCTTTCC
GACTAACTGTCTGTCTGAGGATGGAACGAAGTGCTAAATTTCAACTTAGTACCCAAAACTTCCTGCTAGCTGCCCCAAAA
TCTAGATGTAAACCTTGGGTCTCAGTCAGATACAATATACACAGCGATCCCATGTAGTCTTACAATCTCATTAATGTACA
ACTCGGCTAAACGGTCAAGTGAGTAATTCATCCTAATTGCTAAGAAGTGAGCACTCTTGGTTAGCCTGTCCACTTTCACC
CATATTCCATCATGATTCCTTTGAGTGCGAGGAAGTCTAGAAACAAAGTCCATAGTTATTCCCTCCCATTTCCATTCCGG
CATCGACAAGGGTTGTAGTAAACCAATTGGGACTTGATGCTCTGCCATTACTTGTTGACAAGCCAAACATTTGGAAATGA
ACTCCGCAATGTCTCTCTTCATACCATTCCACCATTAATGTTCTTTGATGGTCTAGTACATCTTTGTACCTCCAGGATGC
ATTGCATATGGTGAAGTATGTGCTTCATTCAGTATTTTTCTCCTTAATTTGTCATCATTAGGGACACATAACCTGTTTTG
ATAAAATAAGATACCATCCTCTATTAGTGTAAAGCCAAGATTTTCCCCATTTTGAACTTCTGTGGTCAGTTTTACAAGTT
TCTCATCTAACTTTTGTGCTTCTTTCACCTGTTCAAGTAATATTGGCTTTACTTGCAATTAGCAATAACCGAACCATTTG
AATCAAGTGTGAAACTAACATTCATGGCTCTTAACTCAAGGAGCAAGGGCAAAGGACTCAAAGAAATGCTTACGAAGGAA
TTTCGACTTAAGGCATCTGCAACAACATTAGTTTTACCTGGATGATAATCAATTGTGCAGTCATAATCCTTGATGAGTTC
AAGCCATCTACGTTGTCTTAGGTTTAGCTCCTTCTGAGTAGCCAAGTACTTTAAGCTCTTGTGATCAGTGAATATATGAC
ATTTCTCTCCATACAAATAATGCCGCCATATTTTTAAAGCAAAGACTATAGTAGCAAGTGCAAGATCATGAGTAGGATAA
TTCAATTCATGCTGTTTTAATTTCTGAGAGGCATAAGAAATAACCTTCCCTTCTTGCATCAAAACGCATCTTAGACCATT
GTGAGAAGCATCAATGTATACTACATACTCTTTCCCTTCAATTGATAGAGTAAGTATAGACGCTTGGGTCAACAAGGATT
TGAGAGTTTGAAAAATCTCTTGGCATTTGTCATCCCAAATAAACTTAACTTCCTTCTGCAAGAGTTTAGTCAAAGGGGAG
GCGATAATGGAAAAGCCTTTCACAAATCTTCTGTAGTATCCTGCTAAGCCTAAGAAAATTCTTACCTCGGTTGGACTTTT
GGGAGGTCTCTATTCAACAACTGCTTGTATCATACTAGGATCTACCTTCACGCCTTCGGTTGATACAACATGTCCCAGAA
AAGCCACTTCATCAAGCCAAAATTCACACTTGGAAAGTTTAGCATAAAGTTCTTTCTCCTTCAAAATTTTCAAAACAATC
CAAAGGTGTCTATCATGGTCTTCACTACTTCTGGAAAATATTAAAATATCATCTATAAAGACCACCACAAACTAATCAAT
ATAAGGCTTGAATACTCGATTCATTAGATCCATGAATACCGCAGGGGAATTTGTCAATCTGAATGGCATCACCAAAAATT
CATAATGACCATACCGAGTTCTAAAAGCAACTTTAGGAATATCTTTCTCTCTAATACGCAGTTGGTGATATCCAGATCTT
AAATCAATCTTTGAGAATACTTTAGCACCCTTCAGTTGGTCAAACAAATCATCGATCCTTGGTAGTGGATATTTATTCTT
GATTGTTATTCTGTTCAATTGCCTATAGTCAATACAAAGGCTAAGAGTGCCATCTTTCTTCTTTACGAATAAAATAGGGG
CTCCCCAAGGAGAAACACTAGGTCGAATAAATCCTTTCTCAAGAAGTTCTTGCAATTGAGATTTCAATTCTCTTAATTCT
ATTGGAGCCATTCTATAAGGAGTGATAGAAATAGGGGTAGATCCAGGAATAAGCTCTATTGGAAATTCAACTTCTCTTTC
CGGGGGCAACCCAGAAAGATTTTCGGGGAAGACTTCTGGGAAATCACATACAACAGGTATGTCCTTGATACAATGACTCT
TAAACTGTGTATCAACTATGTGAGCAAGGTATGCCCCACAACCTTGACACATTAGCTTTCTTGCAGAGGCCGCATAAATA
ATACTAGATGTCAATGATCTTTCACCTTATACAATAATGTGTGAAAATGTACGATCTTTAAAAGTCACATGATTTGACCT
ACAATCTACCAGTGCATGATATTTGTAAAGCCAATCCATCCCAATAATAACATCAAAATCCTTGAAGGACATTTCAATCA
AATCAGCAGGAAAGACTAGGTTTTGAATCATGAAGGGACAATCTTGGTAAACTTGATTACACATAACTTGATAACCCAAA
GGACTTTCAACCAGCACATCATAATTAAGTCTCACAGATTTCACGTTTTCAGGAAGAACAAGTGATGAACAAATATAGGA
ATGTGTAGAACCAGGATAAAATAGTGTAAACACACATAAATAAAATTAGTAAAATTTACCGACAACCACGTCTTGTCCAT
CTTGATCATCCCTCTACCTCATAGCATAAGTGCGTGCAGTAGCCCTTGGTCCACTAGCTTTATTAGCTCCACTTGCACCT
GCTGCTGGGGTGTTTTTAGGTCTTGCACCTCTATTAGTTTGAGGAGGATTAATAGAAGGCTTATGAACCGAGACTTCAGT
TTTCAAGGAAGGAGCATTATTAGGATTAGGACAGTCCTTCACTTTATGATCAAAGCTCCCACAATTGAAACATGCACCAG
AAGATCTCCTGCAAGTACCATAATGATTCTTTCCACATTGTGGACAAGTGGGAACGCCAGGCTTGCCTTGGCCATAATTT
GGAGTGCTAGCTGTAGAAAATTCTGATCTGTTTTGCTTTTGCTGAGGTGGCCTATTAACACTACAAGCCTTAGAATCATC
AAACCTTCCCCTTTATGATGGACCTCCAAAATCTGGTCTAGGCTTTCAGAATTTATTTTCATTTCTACTAGCTTCTTCTT
TATCAAGTCGTTCCCAAGTAAAAGCAGCAGACACTAACTTACAAAAGTTCTCATGTTGTAGGATTGCCACATTCTTCCTA
ATTGAATCGTTCAGACCCTCTTCAAATCTCCTGCACTTGTCTTTTTCCTTTTTAATAATACCTCCAACATAACGAGAGAG
TCTTAGAAACCTTTGTTGATACTCAACAATAGACATGCCTCGTTGCCTTAAATTCAAAAACTCTTTTTTCTTTGCATTAC
AATAAGCAGGTGGGACATACTTCATACGAAATTCCTTAAGAAAATCATCCCAAGTAAGAACGGGAGGTTTTACCTTGGCA
TTCAGAACACTTAACCACCATTCATAAGCATCCCTTTGTAATAGTGAAATAACATACTTAAATTTGGCAACATCTGAACA
CTCCAACTGCTCAAACACCCTCTCCATACGCTCCAGCCATTGTTCAACATCAGTAGGATCAACAGTGCCTTCAAACTCCA
CTCCACCCATTTTCCTCATTTTCTCAAAGTTAATCTAGTTGGGATGGTGCATCGATTCAGCCATGTGGTGGAAGAATTTA
ACCATTTGTTGAAAAGGAGGGTTCATGGCTTGAGTACCATGACTTATATGAGGATGTGAACCAACTCTTACAACCTAATG
GTTTCCCACTTCAAACCCACTAGTGTGGGGAACATATTGATTCGAGAGATGTTCTCCAACCCCTTCCAGTGTATGAGGTT
GGGAAATAGAGGTACCCGACCCTTCACGAGCAGCTTCCATAGGTCAGTCAGAAGAAGAGGCCACAACTTAATTCCTTCAA
AAGGGAATATCACATTGCATTAGGGACATGCCCTTGATGCATATGTTCTTTACATGCGATAAAAATATTATAAACCATGT
AAGTGTAGAAATAATCTATGTAGAACATTTTTTGAAAGCGAACAAGGGTACAAGTAATTCACAACAAATGTCCTAGAACC
ACAAACCTAGGCTCTGATGCCAACACTTGTAGCGACCCTTTCGAAAGGATACTACCACTTAAACAAGAAACTAATTAAAT
ACTTGCGACATTTAAAAGAGACTAACAATGGCCAAACGGATAATACTTTAGTAGAGGGATTAGGTTCATAAAGAAAAAAA
AGGAATGGTTAAGGATGTGCATCCTGCCCATTTAAAATTTATTTGATGTCAAATTGATATTGCGCAAAATTTTAACTTAT
GGTGGAAAAACCTTTCCAAAATAATATAAGCGAATAACTCACGAAATTTTCATGCATATATTATCCTCACACTGCAAAAA
TGATATAAAAAGAGTATTACCAACTTTCGAGTACCCAAATTAGGTGGTTCATGCTTCACACAACTATTCAAAACAAGTGG
TAAATTTAATATATTATAAAATTTGGGCTTACACCCCCCAAAAGAACAAAACATATTGCCATACTTATATTACAATCCAT
GGTGACATGACCAAACTAGCCCTCAAAATTTCATGTAAATATACAACACATAGATCATGTACAAGTCCCAAGGTTTATAC
AAAATATAGATGCCTATATGCAAATGTGATCTTCCTTAAGGCTCTCAAAATCTCCATCTCCAATGGACAACTTCATGCCT
CCTCTCGATCATTCCCTACGATAGAAACAACTATCGCTAAGCATATAGCTTAGTGATGTAAAAACTATAGGATCGGAGCC
CTCAGATTCACCAAGCTACCTTTCTCAAGTCATAGGCAGCACAATTGAAACATAACAAACATATCAAGTAAATAATATAT
AAAGAGTATCAAGTTTGAAATTTAGAGATCCAAATGTCAAGAACGCTCATAGCACCATTTTCCAAGAGATTCAATAACAA
GGCTCGCCCAATATATACATCATGTCGTCACACCAAGCACAAGCAGGTATCAAGAAAGGCCGACGCCCAATATCAAGAAG
GGTCAAAGCCCAATAATCAAGAGAACCAAGAACCATATTAAAAATGGCTTTCTAGTTCGTACTTAAAATGGACAACTTCC
ATTCTTAAGACGGACTAAAAATCTAGAGTCAAGAGGCATAGCAATAGTGACAAACTAACAACCACAAGAAGGACAAGGTC
CTAACAAGAGTGCCAGGTGATCAAACAATCCGTACAAGTGGGCGAGTTACACAAGTGTCGTTAATGTCTTAAAGGATACC
AACACGACAATGCAAAGTGGCAAGAGGTAACCAAGGTACCAAAATAAACTTTCAGATATACCAGCAGATACAAGTTTATA
CACAAACCTCAATGCTTTAGCATAGAAACAGTCCAACACAACTTCAAGAGTTCAAACCATAGACCAACAAACATATCAAG
TTCCTCAAATTGTTCATTAGTATATACAACCTTAAAAATAAAATTAAATAACTTATTTAATTCCTAGTATCTCAATAATG
TTGATGTAAAACAGGATTATCATCGCAAGTAAGCTTACCCTATACAAATACGACTATGCTCCCAAAACAGTAATCTGGCC
AGCCTAGTACCTCATGTCGCAACCTAGATTTGAAAACGAAATGGAAAACTGGATTGTATATCCTTCATCAAAGATGTAGG
TACATCTCTTAAATTTGCTAACAATCAAGAATTACCGCAATATATTTTGTACAAAAAGATATCATCGAAACACTAATATA
TGTTCATATAGGATTTCTAAAACTGAAATCTGGACAAAACTTGTCATATGTTGGGTCCTATATTTCGAATCCATAATAGC
TAAATTAGATTTTACATAAGCATAAGAGTTGTAGGTATAAGAATTAGCTTTCTAAATCATATTAATTCACCGAAAAATGA
GTTCTAGAGAACGAGATATGCCAAAAGTACTAAACCCTACTTAGCTCAAAAATAGATTTCGACTACTCACCAAAGAGAAG
GGTGTATCTTGAATTCCAGCCAAATAGACCAAGATTTTCTTGAAATTTTGTGAGTAACATGGTTAGATGAGGTTCTACAG
GTTTCTTAGAGTTAAGGGATACAAATTCTTATAGAGGATGTGTGGAATTATATGTTATAAAAGTGATATTTATCACTTAC
TAGATATAACCAAAAGTCAGAGGTTGGTTGCCCAAAAGTAAAAGGTGTGTTGCCCAAAAGTATACATATATACCAATATG
TATATACCTCACCTCCCTTTCAAGTTATAGATAATTCCAACCAGAATATTACGCAAATACCCCAATACAATCCATTAAAT
TACGATAACAATTTATGTTATGCAAGTTTGCAAATATCACAACATTTCAAGTTCCCAAAATGAGAGTAAAATATACTGTA
GTAATTAAGCAATGGTGTAGCGACTCTTGGTTAGTAACTAGGGATGTTACATCTGTCTTGTTCTCCATACAAGTTTTTTG
GTTCCAGATATTTGTTTTGCCTAAAAAAATGGTTAAGTTAATTGAAGTAACTTGCATAAATTTCTTATGGACTGGTGGCA
CTGAAATGACAAAAGAAAGCTTTATGAGCTTGGGATAGAGTATGCTACCCTAAGTCAGCTGGTGGCCTAAGCACCCTTGA
CATCTCTACTTGGAATAAGGCAACGATAGCCAAACTCCTATGGAATATTTACAACAAGAAAGACAAACTTTTGGTACAAT
GGATTCATAGTTACTATGGAGGGAGGAGGAACTTACTAGAGGACAACCAAAGCAGGCAACTTGGTCTACTCAAAAGATCC
TCCAAGCAACAAAATTTTTCAGTAGAGCAGGGTATGCTGTAACAGATTCCAAGTCATGTCTCACTTCTCCACCAAATATT
TCTATAACAAGTTGAGAAGGGCAGTACCAAAAGGTTTCATGGCGAAAACAAACATGTAATAATATGGGCTTACCAGGTGG
GTGTTTATACTGCAACTAGCTGTGCACAAGAGACTTACTACAGTTGCACAAATGGGGGGTATTAACAAGTCTGCTCTGCG
CCCCCTCTGTGAAAAGGAAAATGAGACCATTACACATTTATTCTTTGAGTGTGATGTATCAAAATATGTATGGAAGATGT
TGTGTGATGGTTGAACATCAACAGAGACCCTATGCAATGGAATGATGAACTCATATGGGCTGAGAAATGTGCAAAATGAA
GAAAGCCAAGAGAATGTGTGTACATAATGATGTTAGCAAGAGAAGTTTACCATATCTGGAGAGAGAAAAACATGCGCATA
TTCCAGCAAAAAAGTCAACAACCAAAGATCGTGATCAAAACCATCATTCAAGAAATCTATTATAAGTCACAAAGCGAGAA
TAAAGTAGCAACCTGGTTTGCAAATTTTAATGAATATCCTGTGTAATGCAGTAATGACAACTATTAGGTATTGTGTCTTA
ATGGCTTGAACGGACTACTGTGATGATTGTCCAGTAGCATGTTCACCCCTTGTTCTTCAATTCTCACTTTTGGTATAATA
CAACTATTTACCAAAAAGAAAACAATCAAAAATCTCTTTCTCTTTCATTAATCTCCTCCAATCTCCAACACCATCAGTAT
TGTGCAGAAACATTGTTCGTAACATGTTTGAAAGAAAATCTGAGTTGCCTCCTCAACACTGTCAACTAGTAAAGAAATCA
AATGTGAAAAATATAGTGACCGGAGACAATCCAGTATTCCAGACTCATCAAGCTTCTGCACTATACTACATAAAGAAACT
GAGTTGTCGTCAATCCAAACTTACCCTTTTCACCAAAAGTGGATCCAAAATGGCCAGAATGCTTGGTCATGCACAAAGTT
CATTACAAGCCAGACAACCATCTTACGGAGGTCTGTTGGATCTAGGCGAAACGATTAATATTAAAAAATTAAAAGGTTAA
AATAAATACTACTCCGGTGAAATGCCTTGACAAATCACGAATGTAATCGAAAAATTTCAATAAATAAAGATTTACCATGT
ATTTTAATACATTATTGATATATCTGATACATTATTGAGATACAATTCTATGTATCTAGTTTTTATTAGCATATATGATT
AAGTGTGTATGTATCGAATAAATATATTGGAGATTTACGCATTATTGGAAATTTTTGCATGTATTTGTCACAATTTGTTG
TGGCATGTATCCATGTTTTNNNNNNNNNNNNNNNNNNNNNNNNNNNNNNNNNNNNNNNNNNNNNNNNNNNNNNNNNNNNN
NNNNNNNNNNNNNNNNNNNNNNNNNNNNNNNNNNNNNNNNNNNNNNNNNNNNNNNNNNNNNNNNNNNNNNNNNNNNNNNN
NNNNNNNNNNNNNNNNNNNNNNNNNNNNNNNNNNNNNNNNNNNNNNNNNNNNNNNNNNNNNNNNNNNNNNNNNNNNNNNN
NNNNNNNNNNNNNNNNNNNNNNNNNNNNNNNNNNNNNNNNNNNNNNNNNNNNNNNNNNNNNNNNNNNNNNNNNNNNNNNN
NNNNNNNNNNNNNNNNNNNNNNNNNNNNNNNNNNNNNNNNNNNNNNNNNNNNNNNNNNNNNNNNNNNNNNNNNNNNNNNN
NNNNNNNNNNNNNNNNNNNNNNNNNNNNNNNNNNNNNNNNNNNNNNNNNNNNNNNNNNNNNNNNNNNNNNNNNNNNNNNN
NNNNNNNNNNNNNNNNNNNNNNNNNNNNNNNNNNNNNNNNNNNNNNNNNNNNNNNNNNNNNNNNNNNNNNNNNNNNNNNN
NNNNNNNNNNNNNNNNNNNNNNNNNNNNNNNNNNNNNNNNNNNNNNNNNNNNNNNNNNNNNNNNNNNNNNNNNNNNNNNN
NNNNNNNNNNNNNNNNNNNNNNNNNNNNNNNNNNNNNNNNNNNNNNNNNNNNNNNNNNNNNNNNNNNNNNNNNNNNNNNN
NNNNNNNNNNNNNNNNNNNNNNNNNNNNNNNNNNNNNNNNNNNNNNNNNNNNNNNNNNNNNNNNNNNNNNNNNNNNNNNN
NNNNNNNNNNNNNNNNNNNNNNNNNNNNNNNNNNNNNNNNNNNNNNNNNNNNNNNNNNNNNNNNNNNNNNNNNNNNNNNN
NNNNNNNNNNNNNNNNNNNNNNNNNNNNNNNNNNNNNNNNNNNNNNNNNNNNNNNNNNNNNNNNNNNNNNNNNNNNNNNN
NNNNNNNNNNNNNNNNNNNNNNNNNNNNNNNNNNNNNNNNNNNNNNNNNNNNNNNNNNNNNNNNNNNNNNNNNNNNNNNN
NAAACCGTTAATGGAGAGGCAATAGAAGAAAACCCGTCAACAAATCGTCGATAATAACCGGCCAAACCCAAGAAACATCT
AATGTCCGAAGGTGATAGAGGTCTAGGCCAATTCTTGACCATATCCATCTTCTTAGGATCTACCTCAATACTCTTATTAG
AAACAATATGACCAAGGAAAGCTACTGACCTTAGCCAAAACTCACACTTGCTAAACTTTGCAAAGATTTGTTGTTCCTTA
AGGATTTGCAACAAAATCCTCAAATGATCAATATGATCATTATCACTCCTTGAGTAGATCAATATATCATCAATGAACAC
AATCACAAACTTGTCAAGGTACTGTCTAAACACCCTATTCACCAAATCCATAAATGTCGCTGGAGCATTAGTCAAGCCAA
ACGACATCATGAAAAACTCATAATGACAATACCGAGTTCTAAAAGCCATCTTCGGAATATCATCTTCTTTCACCCTCAAT
TGGTGATAACCCGATCTAAGGTCGATCTTAGAGAAGTAACTTACACCTTGAAGTTGGTTAAACAAATCATCTATCCTTGA
AAGAGGATACTTATTATTAATGTTCACCTTATTCAACTGACGATAGTCAATACACATTCGGAGTGAACCATCCTTTTTCT
TTACAAAAAAAACTGGAGCACCCCATGGAGAGATATTCAGCTGGATGAAACCCTTATCCAAAAAATCCTCCAATTGATCT
TTTAACTCTTTAAGTTCTACCGGAGCCATTCAATAAGGAGGAATAGAAATAGGATGAGTATTTGGGAGAAAGTGAATACC
AAAATCTATTTCCCTTTCGGGAGGAATACTGGGTAAATCAACAATGGGGACCGACTCAAGACTAGGGGTTTCAGAATCCA
TATCCCTCACCCTAGCTAAATGGTATAAGCAACCCTTAGAAATCATCTTTCTAGCTTTAATATAAAAAATGAACCGACCT
TCGACATAGAATTTCCCCCCTTCCACTCTAGGACAGGCTCACTTGGGAACTGAAACTTGACTACACAAGTCCTACAATCA
ATAGAAGCATAACAAGAGTGCAACCAATCCATCCCAAGGATGACATCAAAATCTAACATATCAAGCTCTACCAAGTCAAC
AAGATTAACTCTATGGGATAAGGAGACGAGACACTTTCTATATACCCTCTCAGCCAACACAGAATCACCAACAAGAGTAA
AGATAGAAAAATGTTCTAACAACACTTCCGGAAGCACATCAAATTGCATAGCCACATTTGGCCTCACGAAAGACAAAGTA
GCACGGGGATCAAGTAAAGCATATACATCTAGTTGAAAAACTTTCAATATACCGGTAACCATATCGGGAGAATCCTCTTG
TTCACCTCTAGTCTGAAGAGCATAAAACCTTCTTTGCTTAGAAGAACTAACACCCGAACCACTTGGATCGGATGAAGGAT
AGGGTTGAGCCCTATGACAATTATCTCCCTCATTCTTAGCAACCGAAGGACAATATCTTATCTTGTGATCCATCTTACCA
CAACCAAATCAAGCATTGGAATCCACTAGACATTTGCCTTCATGCTTTCTTCCACACTTAGTATAATGAGGCATAGAAGG
CCCATTACCACCTCTTTGAGGATTTGGGTTAGACACCCTTTCATTGTTTGACCTTGGGTGAACCTTAGAAGAACCTTGCT
CAGAAAACCTTTGTTGAAACCTTGAATGACCGCGTCCACCGAACCTAGAGTATGAATAGTTATCATCATCCGATCTTGCC
CTCATTGCTTCTCTAGATCTCTCTTTGAGTTTTTCCTTTTCAATTTGTTGGGCATGGACCATTAGATGAGAAATATCCAT
GTCGTGAACAAGCATAGCCGTACGACACTCTTTGAAAACCAATTCGGACACACCCGAAATGAACTTGCTCATCCTTGCCC
TAGATTCGGCAACTATAGAAGATGCATACTTAGACAATTGAGTAAATCTCAAGGCATATTCTTTCACACTCATATTTCCT
TGTTGAAATTAATAAACTGAAGCACTTTAGCCTCTCTCATCTCAAGGGGAAAGAACCTATCAAGAAAAGTGGACTTAAAC
CTTTCCCATTCCAAGGGACCCACATCTACTGATCTTACCTCTTTCCATTTGTTGAACCAAATTTGAGCAACCCTCTTAAG
TTGATAAGCAGCCAATTCCTCCTCCACCGAAGTCACTTCCATGATAGCCAACACCTTATAGACCTCATCAAGAAACTCTT
GAGGATCTTCCTCAACTTTAGAGCCATAAAATTCTGGGGGATTAATCCTTGTGAAGTCCCTCACTCTTGATGCCGCCGTA
CCCAGATTTGGGTTCACGGGGTTCAACACCACCCTATTGTCTTGGGCCATCGCGACTTGTTCCAACACTTGAAAAGTCAT
TCTAAACTCCGCATTGTTCACTTGGTCGGCCAAAGGGTCAACCGCAGCTTGAGGAGCTTGAGGAAAAGCTCATTAGATAA
TCTCTTCTCCATCGGGCTTTCTTGCAAAATACCTTCTAGTAGTCATATCCTGCAGACCATCAGTAAGGATTATGAGAAAG
ACCTTATAGAGTTAAACACTCTATCGCACGACTTAGGTACATGAAGAAGTGAAGTTTCATAAGAATCTAATAGCTTCTCA
TTCATAAATGTGGTGTGCTTAACACTTATGAACAAGACTCTACTAGACGTGGTTTGAGACATCTTAGAACGATTCTAAAC
GTTGTGCTCTGATACCAAGTTTATCATGACCTAGGGGTACCTCCTAGACGTAACATGGCATACAAGACCCCGAGAGGCCT
CATATAAGCCACTTAGATTTCATAACATAAGATAATAGAAATGAGCGGAAATTAGTTTTTTTTTTCAACAATATCAAAGT
CTTTTACAAACGAAGAGAAAGTATAATACATATTGTATCAAACCATCTAAAACATGAATACCTTGGGACACAGCCCATAG
AATAGTGTTCAAAACATAAGATGAAAGAACATAAGAGAAATGGTGGCCATATCCTCGAATACAGTGAGAACTCTCCAATC
TTCAAGTATTTCTCTACTAAGATCCTAGCCACGGGAATGTGAGTCGATATTATTTGAATAAGAAATGTAGGCAAGCGTAT
GCATCAGTACAAACATGTACTAAATATGATAGCCAACATAGACATCAATATAAGTATAAAAGATAATAACGCAAGTCATA
AGCATAATCAATGGACATAAATCATCAAAATATAAGAGGAACACTTCTTGAAGTAACCTCAACATATCCTTAGTCAAGAA
TTGGGTCATCCACCTCTAGTCAAGAATATCACGAAAGGCAACTCAAGCAACAACTCAAACTTATCATTCATCATACATAA
TCTAGCTTATATTTTATAAACATGGGGAATCGCCTCTTTGACTTAGCACAACAGAACATTGGTAGTCGCCTCTATGGATC
ATGGGTACTCGCCTTTAGTCTACCTTAATATATTGATCATGGGTACTCGCTCCTTGTCCAACATTATGTGACATGGTGTT
CGCCTCTTGTCATTGTATGAGGATTATGGGTACTCGCCTCTTGTCCAACTTAATATATTGATCATGGGTACTCACCTCTT
GTCCAATCATATCATAAGAACATAGGGAGTCACCTCTTGTTCAACTTTTAAGAATAAGGGTGATCGCCTCTTTATCCTAC
CTCATGGAATATGGGTAATCGCCTTATATCCATCTCATTTGGAGGTCATGGATAGTTTCCTCTAGCCTCATCAATATCTT
AGTCATTAGCATTAGATTCATTTTAGATGAGCAATCCTTTCAACCTAGAATCATTCAATGTGAGAAAGCCTTTCACATTT
ACAACATACGCAATTCATGTGGGAACTATCCCTTCCACAACAATTACATCAATAGTCAACAATTGACAACATGAGCTTTA
CTCTCAAAGCTCTATATTTGATCGTCATTCTATATGCTCAATCTCAAGCAATTCAACATCATAAGCTTCAATCCTACATT
GAGTACATCTAAACCCATAAATTTTCCTTTCATGGCATAAAACCCATACTACATCAATTTCATCATGCTAGACATGGGTT
AGGAATGGTACATGTAATTTCATCCTAAAACGTGAATTACTATCAATTCAATCATAAACAATCATAACCCAATCAATTTG
ATCAACATTCATCAATACCCAGAACATTGGAAGAAACCCTAACTCAAATTGAGGAATTTCATCTTCTCAATTGGGGAATC
ATAGGGACTTTATGGATGGAAGGAATCCATGGATGAAAAGCCATCATACATTAATCACAAAGCCCACAAATGCTTGAAGA
ATGGAGACTTGACCTTGACCCTAGCTTCAACTCTTTCTTCTTCTTCAACTTTCTAGAGAGAGAATTATTTTAGAAAGGAA
CCCAATTCTTTTGGTGAGTTTGAGAGAATGATTTTAATGAGTAAATTTTAGGGTTAAAAAAACTTATATAGGGGTCCTAA
ACATAGGCAAAATGACTTCACTTTGATTTAATTAAAATTGAAAAAGATCCAATTGCCCCTCACTGAACTTGACAGCCCAC
GACTCACAAGACCCCATTACCTTTACCTTTTCACCTTCACCCAAAGCAACCCTCAAGTAACACTTTGTGCAATGTACAGA
TAGCGTCACATACCACTATCCACACCTAAGCATCACCCTAAGGTCACCAAAAGTGAACTCACGATTTATCATGCTTCATA
TTACAAGTAATCATGCTCCACTAATACCAACATACAACACATAAGAACATGAGTCAAGTAAGTCATTTCATCATCTTAGG
ACCTATATCTAAAGTTACCCTAAGATACACCTAAGTAAGACATGAAGTGGCAGCCCATACTACCTCTTCATACACACCCA
GGTGTTCCTCAAGGCTAAAATAAATAAGAACCTTTACAATTCAACACAACATGCTAAGTAACTCATTTCATCAATATAAG
CTACCCATTCATCATTTTATTTAGACAATAACTCAACAATCTTCATTAGATTCATTAAGGACACCTTCATGTATTTAGAG
GACTTTCACATATTTAGTCATTAGGACTTAGAGAACTCACTATAGTACCTTCAAAGCCTACTCGTGCAATGTATAGATAG
CATCCCATACTACTACCTACACTTTGTAGTACCTATCAAGTAACTAGAGTGCACATCTCACATGATGGGAATAAGCATTT
AACCGACATAGACCATGCAAGCTAGACATGTTCATCATTCTATCATTGAATCACATATAAGTCCTTCACATTATACAATC
ATATACACAACATCATGACAATACTTCAATTTCTCATATTATGCTTCAAGACCATGATCAGAAGGTACATGTAAGTAAAC
ACCTCCACCTTTCAAGTGGATCAATATACAATGTAATGTAAACACCTCCACCTTTCAAGTGGATCCACAATTCAAGAGTA
ACTCTACTACATGAGAATTATGTCACATCTTACCATTCTCCAAACACATAATCACCATTACTCAATTCTCCAACAATTCA
CCATAGATAATAATAGAAATCAATAATACAACTCAATCTAAGCATAATTCCATCAACATTCATTCATAATCATAAAACCC
ACTTCATAAGCCAAATTTAGGAATTTAGAGAAATTATGGGTTCATAGAGTTTTTCATCTTAAAATCACAATTAAACATCA
ATCTAATCATACTTTATCAATTGAAATCGTTTGATGCAAGAACGCATGAATTTGAGTGAAATCTAGGTTTTTGGTGACAC
TTGAAAACCTTGAAAACATCTTTAGAATTGACTCTAGGGTGAAAACTAACCCTAGATGAAGGATCACCATGCCTTATACT
TGAATAATCCCTTGAAATTGAAGAATAAACACCTTGAAATCCCCAACCCTAGCTTGAACTTGCCCTTGACCTCCAATGGA
GTTTCTAGAGAGAACTTTTTAGGAGAGAAGGGTTTTGATTTGGGGAAATATGAAGAATGAATTCTAAATTTGGATATAAA
TGCTTTTATACACTTAAAATACCTAAAAACATTTAAAATAACCGTCCATGCCATTTAAATGACTTGGGATGAATTTACCA
ATTCACCCCTCACTTAGCCGAACCCACAAACAGATTGTAGGTCCAATCCACGAGTCACCATCCACGGACCGTGCATGGAT
TGACGGGACCGTACTGTCCCTTCGTGGTTTGGATCAGAGACCCTCATTTGGGCGTCTTGACCTACGGAGGCCATCCACGG
GGAGTGGATGGACCTATGGGGCGTGAACCCTATCCGCAGGTCACCCCCTTTGAGGCAACCTCATGGTTTCCTTGGGGTAT
TGGGGTCTAGACTTAGGGTCCTCCTCAGGGACCCTTATGGTGGTCCTTGGGGAGTCGTACCTTGACGTCTAACCCCTAAA
CACCTCAACCATGGCTCGGGACAACATAAAATTCCTTCAAAACTCAAGACGAACACAGACGAACACACGTCAAGCTCTAG
TTTCACTAGTTTGTTTTTAGGGTCGTTATCCCCCACTTAGGAACATTCGTCCTCGAATGACACTTTAAAACATTAAGGGG
TAACGACTCAAGACTAGCAGCCCACAATCATGCATACAACATCAATACAAATGTATAAACATAGGAGGAAACATCAACTC
CACATCAATAAGCTCAAAACACAACAAGAAGGTAGGAACTACATCTACAACTCATCATGCACAAAAAAATCACATTTCTC
ATTTCATTGGAGGAACTTCCTTATCCAAGTCACATCATTCTCATTACAACATCTTTAATCAAACTATGCAATTATCTCAT
AAAAGCACATTATGCAACTCTTTCCATAACACATTTAGGAATGCTCAACAAGTCAACTCATGAAATATTTAGGCAACTCA
TCATAGATGCATATCAACATGAGGAACACAATTTGAAAACTCATTTTTCTCAACTATACAAGAATTCAATTAGAACATGT
ACAACACAAGGAGACTATGGAAACTCATATTCATACAAGACTCCAAAACATGCAACAAACTACTACGAACTCTAGGTCTC
AAGCTAACACTCTCAACAACCTTACTATTCAACATACCATCCCCCACTTAGGAGAAAACCCAACTAAGGCTATCATGAAA
CAACATAGGAACCTCATCACAACAAAAGGAACTATGACTTACCGGTACCTTCATCCGGATTAGCTCCTTTGTCCTTGTTA
GCTTGAATCACATAGAAACGATTCTTCTTTGGAGCATTGGGATTCGGGCCATCATAAGGAGCTTGTTTGGCCTCCCTTCC
TCTAGTCGTAAGAGTAGGAAAATTTATCACTTGATGATCACTTTTGCCACACCCATAGCACCCACTAGTATCGGCTAGGC
ACTTCCTATGATGCCTCTTCCCACAAGTTGCACAAAGGGGCTTAGAAAATTGAGATCCACCACCTTTGTCCTCATTAGCC
TTTGGAGCACTTGAAGAATCTTGGTTAGGAGCTTTATTCTTGAACCTAGGTTGACCTTGCTCATCAGATTTACCTCTCTT
CAAACCCCTATTCACCTTCTTAAGTTTGGACTCCTCAATAGATTGAGAATACTCAACAAGTCTCGAGATATCCATATCAC
CATGGAGCATCGCCGTATGACATTCTTCCTTAACCAGGTCGGATACAACGGTGACAAACCTACTCATCTCATCTCTAGGG
TTAGACACCAAGGATGGAGCATACTTAGACAATAGGGTAAACTTCAAGGAATACTCCTCCACACTCATGTTACCTTGCTT
AAGGTTTATAAATCCTCAACCTTAAAGTCCCTCTTCTCACGGGGAAAGTACTTACCAATGAAAGCTTCTTTAAACTCCTC
CCATTCTATAGGACCCGTTTCCACCGGCCTATTGGCTTTCCATTGAGTGAACCGCACTTGAGCCACCTCTTTCAATTGGT
AGGAAGCCAACTCCGCCTTCTCCTTAGAAGTTACTCCCATAACATCAAAAATATTATAAATTTCATCCAAGAATTTTTGG
GGATCTTCTCCCTTTCTAGAGCTAAGATAGATAGGAGGATTCATCCTCACAAAGTCTCTCAATCTTGAGGCTACGGTACT
CTTATTAACATTCACCCTAGGCCCCACATCCCTATTCACTTGACCCGTCATGGCTCGATCTAGGGTTAGAAAAGCCGTCC
TAATCTCCTCATTAGTCATGTCCAGGGGAACCACATGAACTTCATTCTCTTGATTGCCTAGAGGAACTTGGTCACCTTGA
AGACCTTGATCACCTTGGGGAGGAACTCCCTCATTCGCCATCTCCTCTTTCGCCCTTCTTGGGTTAGCCCTTTTATTCAT
ATCCTATAAACACAAGAGAAAGGATTAGGAAAATGATGCTTATAGAACTTCACTCTAAGGCACGACTTCAAGATATGTAA
GAAGTGTAACTTCTAACGTCTTATAGCCTCTCGCTCATAGATGTGTCGTGACTCACACCGATGAACAAGACTCTACTAGA
TGTGGTTTGTGAGACTTTGATCCTAAAAACCATTTCCAAAATGTTATGCTCTAATACCAAGTTTGTCACGACCCGAGAGC
ACCCCCTAGTCGTAACACGAAGTACTCGACCCCGAAGGGGTCTAATACAAGCCTCTTAGCTCATCTATTGCATAGACAAT
AGAAAATAGTACATAATTAAAACTTTATTTAAAACCAAACTATTAAAAACTCTTTCATAAAGCAGCGAAAATACTAAGTC
TCACATGGCCATCTTAAGACAAACTTTAACAAGATAAGGTCACGGCCCTTTACAATCGAAAATACTAGAATGTCTATTAC
AAAGTCTTAAACATGAAGGAGCTAGAACAATAAGAATCTTTGTCCTCGATCTATGAGGACATACCAAGTCTTGGGGGAAA
ACTCTATCCAAGCACTTCAACTTCTAGCTAGAAACGATCACTTGCCGGAACCTACACTTGTAGTAAAAATACGAAAATAT
GGGTTAGCAAACAAAAATGTACTAAGTATGATGACCATGCAAAAACATGCTTTAAAAGGGACATTTTATCAAAAGTCATG
CTAGTATGCCATTTTTGATAAAACCTCATGAGTACAATTATAAGAGGCATAATACAAGTCACAACCAACATACAAGACAT
TATCCACATTATAGACATGTTCAACATATAAACCCATTACCTTTACCTATTCATCTTCACCCCAAGCAACCCTCAAGCAA
CACTTTGTGCAATATATGGATAGTGTCCCATACCACTATCCACATCTAACCATCACCCTAAGGTCACCAAAAGTGAACTC
ACCATTAATCATGCTTCATATTACAAGTAATCATGCTCCACTAATACCAACATACAACTCATAATAACATGAGTCAAGTA
AGTCATTTCATGTCACGTCCTGAGCCTAGGGCCTAGACGTGACCGGCGAATGGGGAACCCGAAGGAACCCCAAACAAGCC
TCATAGCATATCATTACACATCCTTGGTCGCGGAAGAAATTAAAATGACCATAAGCGATAAGCATAATCAAGGGGAAATC
GGGACTAAGGGAGCAAGAGAAAAAGAGAATGATACAAAAATACCATAGATGAGTCAAGCTCAAGCATAATGCACAACTTG
TCCAACACCACCTCTAAACATGGGTACTTAGTGGGGGCCAAGACAAACTACCGGGCTTACCCTCATAGTCAATACATAAC
CAAAAAGGAAAAGTCTTATACATAGCAAGAGATCATAAGCAACGTCCCCGGAATGGAGGACTCACCAATAACCTCGATAG
AAAATCGTATTAGCCACGCAGAGGAGGATGGTCAAGCGGTGCTCCGGTCCCTACATGGTGACGTCATGTAGGCATAGAGT
ATGCATTAGTACGTTTGAATGTACTATGTATATGGGATGCAATGCAATGCAACAATAGATATACATCATAGGAAAAATGC
ATAATCATACCCGATAGATAGCATATTAATGACATGATATGTATAATGATGCTTACATAAAAAATCATATTTAATGGGGT
GTAGTACATATGTGGCGAGTGACCATCAATATAGTATTTCCAAGGCCTACCACCCCCTTGGAGAGGCGAAAGAGGTACAA
ACCCCTCAATGTGGTTACTCGGGCCTACCACCCCCCGAGCTAGGGACCAAGGTACAAACCCCTCGATATGGTTATACGGG
CCTACTACCCCCCGTACTAGGCAACCAAGGTACCAACCCCTCGATACGGTTACCCGGGCCTACAACCCCCCGAGCTAGGC
TTGGTCGACTCACAACACTTATATAGAGAAAATCATATACATGTGTCCATTTCATCGTCATTTCAGTAATTATATAACCA
TCCGACTTATAGGACGTACATTGGACCTTTCATTTCCCAAGAATTCTATAAATGAGCATTTTATCAAACACATGGTGGGC
TATTGTTCATGTAAATAAAATAATGTATTTCAAGAGTACTAAGTCCAACCAATTCCAAAATCCATATAAATCAGGCCACC
AACAACATACATATATATATATATATCAACCTTCATAATTTGATCATGGAAGCATGAAAACCATAAACCTCACATAATAA
TTCCATTTCATGATAATATGCAAAATAGACCATAATAGGGTGTGTAGTAGTAATTCCATACTTCAAGAGTTCATAAATAA
CCATAAGGACCCATAAAGTTGAAGTAGTAATAGAGGATAAATGATTGGACTTGTGGAAAGGAAGATTTCCACAATCAAAC
CCACATACCTTCACTTTGGAGAATCCTTGATGAAGATTGGAATGGAGAATTGAAGCTTGAGATTGAGTCTTGAATCCGGA
ATTAGAGCTTGAGATCTTTGAATTTGGTTGAGGATCTTGGTGGAGTTTTGGAGAGGGCTTAGAGAGTGTTTTGAAGTTAG
AAAAAAAAATATGACTAAGTATGGGACATATCCCCTTTTTATAAATAAACGCCCCAACACTTAGCCAAAAAAAAAATGAG
GCTTTAAAATAAAACAGCTTACTGGAAATTGCAAATCTGCACAGACATGTTTTACGAAAATTGTCATAACTCCCTCATCC
TAACTCGGAATGAGGTGAAACAAAGTGCGTTGGAAAGCTAACTCAAAGGGCTTTAATTTAATAGGTTGTGTCCCTTCCAG
TTCCTTGTGTGCTAAGAGATATGCCCCTTTAAAGTTGACCCTCCAAATCACATTTTTTGCGATTTTCGAATTTTGATACG
GTTGCTCTAAAATTCGGGTTAGACCCATTTCCCACTCAATTTGACCCCATGAATAAGACTATGAAGTCGAATTTCTGAAA
TCATGCACGGATTTTGAGATACATGGAAATTACAATTATAGGTGTTTCCAAAGCACATTTTCGGGCATTTTTGGGGGTCG
TTTCAATATCTCCCTCTTGGGAACATTCGTCCCCGAATGTTAAAGAAACGTACATAAGAGACACAAACATGGAAATTTCA
GCCCACATAAGGATGCAACAATGCACTTACACCTTATTTCAAAAAAAAAAACTTCAACATAGTTGTAAAACCACAATGAA
CTTGTCAACTTAAACATAAATGTATGCAATGACATGGGGGCTGAACTTAAGACCTGAGATTTTATAAAGGGCTTAGATCA
ATACCTTAGGCTTGAGTGGAGTGGAAAAGATAAGGATATCACCTTTGCATGTCCGCTTCGGCCTCCCAAGTAGCACTTTC
AACTTGTTGATTTCTCCAAAGGACTTTAACGGAAGCCATATCTTTGTTTCTCAACCTCTTCACTTGTCTATCTAAAATCT
GGACCGAAACCTCTTCATAGGTCAAATTATCTTCAACAACACCCACAACATCAAGAGACACAATGGCATTGGGATCACCC
ACACACTTCCTCAACATAGACACATGAAATATCGGATGAACCAAATCCATTTCGCTAGGCAATTCCAACTCATAAGTTAC
CTTGCCAATTCTCCTCATCACCTTATAAGGACCCACGTATCTTGGGCTCAACTTTCCCTTCTTACCAAAACAAACCACAC
CCTTCATGGGTGACACCTTCAAATAGACCGAATCACCAACTCGGAATTCAAGAGCCCTTCTCCTCACATCGGCATAAGAC
TTTTGGTGACTTTGGGCCGTCTTCAACCTTTCTCTAATCATCCTAACCTTCTCAAGAGCCTCCATAACTAGATTTGGTCC
TAACAAGGCCACCTTACCAACCTCAAACCACCCAACCGGTGATCTACAACGCCTCCCATAGATAGCCTCAAAAGGAGCCA
TACCGATGCTAGAATGATAGCTATTGTTATAGGCAAACTCAATCAATGAAAGATGATCATCCCAACTACCCTTAAGCTCC
AATACACAAGCCCTAAGCATATCCTCAAATGTTTGGATAGTCCTTTCGGCTTGTCCATCTGTTTGCGGGTGAAAGGCCGT
AGTAAGCTTAACTCTCGTACCTAGACCCCTTTGAAAGGACTTCCAAAAGTGTGAAGTAAATTGAGTACCACGGTCCGATA
TGATGGATAGAGGAATCCCATGCAACCTTACCAAGTCATGAATATATAACCTTGCATAATCTTCCGCCCCATATGTTGTC
TTTACCGGTAGAAAATGAGTCGATTTTGTCATCCTATCAACCACTACCCAAATAGAATCAAAACCTTTTCTAGTCTTGGG
TAAACCAACTACAAAATCCATATTAATTTCTTCCCACTTCCAAGTAGGAATCTCTATATCTTGGGTTAGATCACCCGGCC
TTTGATGTTCGGCCTTGACTTGTTGACAACTATGACAACCGTAGACGAATTTGGCAATGTCCTTCTTCATGCCTCCCCAC
CAATACACATCCCTCAAATCTCTATACATTTTGGTGGAACCGGGGTGAATGGAATAGGAAGAATTATGAGCCTCCTCAAG
AATTTTCTCCCTCAAACCATCAACACAAGGCACACACAACCTACCTTGGTACCTAAGGGCACCATCTCCCCCTTGGGAGA
AAACTTCCACCTTGCCCTCTTTCACCAAGGCCTTCAATTCTAACAAGGAAGAGTCGAGATCTTGTTTTGCTATCACCTCA
TCAACCAAGGAAGACCTAGCACCATCAACAACGACCACACCACCATTACCAACCTCTTCCAACCTAACCCCCAACCTAGC
CAACCGATGCACCTCCCTAGCCATTTCCCTATCACCAATATCAACATGAGCTAGGCTACCCATAGACACCCTACTCAAAG
CATCCGCCACCACATTAGCTTTATCGGGATGATAATGCACACTCATATCATAATCTTTAAGAAATTCTAGCCACCTTCTT
TGTCTCAAGTTGAGATCTTTTTGGGTGAAGACATATTGGAGGCTCTTATGATCGGTGAACACATCAACATGTACCCCATA
CAAGTAATGGCGCCAAATCTTTAAAACAAACACCACCGCGGCTAATTCAAGATCATGCGTAGGATAGTTCTTTTCATGCA
CTTTGAGTTGTCTAGAAGAATAGGCTATCACCTTACCATTTTGCATTAGGACACAACCCAAGCCAACTCTAGAAGCATCA
CAATAGACAACAAATCCCTCAAGCCCATCCGGTAGTGACAATATAGGAGCGGACACAAGTTTATCTTTCAAGGTTTGAAA
ACTCCTTTCGCACTCGTCGGTCCACTCAAACTTAGCCTTCTTTTGTGTCAACTTAGTCATGGGAGAAGTAATAGAAGAAA
ACCCATTCACAAATCTCCGGTAGTAACCCACTAAGCCCAAGAAGCTCCTAATATCCGACGGGGTCAATGGCCTAGGCCAA
TTTCTAATTACATCGGTCTTCTTAGGGTCCACCTTAATACCATCCCCCGACACCACATGACCTAGGAAGGCAACCTCCCT
CAACCAAAATTCACACTTTTCATACTTGGCATACTACTTCTCCTCTCTCAATCTTCGCAACACAACCCTCAAGTGACCCA
TATGTTCTTCCTCGCTATGCGAATAGATTAAAATATCATCAATGAAGACCACAACAAAGGAATTAAGGTAGGGTTTAAAG
ACCCTATTCATTAGGTCCATGAAGATAACCGGTGCATTGGTCAACCCAAAGGACATGACCACAAATTCATAATGCCCATA
CCTAGTCTGGAAGGCTGTCTTGGGAATGTCACACTCCCTCACCTTCACTTGATGATACCCGGACCGAAGATCAATCTTAG
AGAAGTGGCTAGCCCCTTGCAATTGGTCGAACAAGTCATCAATCCTAGGAAGAGGATATTTATTCTTGACGGTGACCCTA
TTGAGTTGCCGGTAATCAATACACATCCTAAGGGACCCATCTTTCTTCTTCACAAACAACACCGGTGCACCCCATGGTGA
TTGGCTAGGCCTAATAAAACCCTTCTCCAACAAGTCCCTCAATTGTTCCTTCAACTCCTTTAACTCCGCCGGGGCCATAC
GGTAAGGGGGAATAGAAATGGGTTGAGTATCGGGGAGGAGGTCTATGCCAAAATCTATTTCCCTTTCGGGAGGAACACCG
GGAAGGTCATTAGGAAAGACATCAAGGAATTCATTTACGACCGGAACCGACTCTATAAGAAGGGTTTTGGACTCCACATC
CCTAACCCTCACAAGGTGATAGAGACACCCCTTATAGATCAACTTACGGGCTTTAATGCAAGAGATGAACCTACCTTTGA
CTACCACATTTTGGCTCTCCCACTCAAGAATGGGTTCACTTGGGAATTGGAACTTGACCCTACGGGTTCTACAATCAATG
GAAGCATAATATGCATGCAACCAATCCATCCCAAGAACAACATCAAAATCGACCATGTTCAACTCAACAAGATCACAAGG
CAATATTTTATGCAAGTGCAAATAGGACAATTTCTATAGACCTTTCTAGCAACAATATATGCACCAATAGGAGTAGACAC
CTTATATGACTTATGCAACAAGTCGGGCTCAACATGAAAATTGTTGGCAACAAAGGGGGTGACAAAAGAAAGAGAGGCAC
CCGGATCAATTAATGCATATACATCAAAGTCAAAAAATTTTAACATACCGGTAACGACGTCGGGGACTTCATCGACCCCT
TGCCTCCCATGCAAAACATAAAATTGATTGTGCCTTGGGGCACCATCTTGTCGGCCCCTTCTCTCCAAAGGAACCGCATT
GGCACCTTGTGGACGGACCTTCTTACCCTTGTTGCGATTCCGAGGACAATCCATTGCCTTGTGCCCCATTTTTCCACAAC
TGTAGCAAGCACCGGTATTTCTCAAGCACGGGCCACCATGACCCTTACCACACTTCGGACATACATCAATAGGACCCATA
CCACCAACACCTTGGGCCCTTGGAACGTCATTGGCAAACCCACTATGGGGCGCATGAGAAGACCCTTCGCCTTGATGAAA
CTGGCCTCCCCTTCGACTTTGGAACTTGCCCTCAAATCGGGCCCTCTTGGCCTCATGACCCCTCCTCTTCCTCAACTTCT
CCTCCTCCATTTGTTCGGCATAGACCATCAAATGGGACAAGTCCATGTCACTAATCAACATTGCGGACCGGCATTCTTCA
CTCACTAGGTCGGACACACCCATCACGAATTTGTTCATTCTAGACCGTGAGTCGGCAACCAAGTGTGGAACATATCTTGA
AAGTTGGTTAAACTTGAGGGCATACTCCCTAACACTCATAGGCCCTTGTTTTAAATTCATGAACTCCACCAATTTGGCTT
CCCTAAGCTCAAGAGGAAAGAATCGATTAAGGAAAGCCGCTTTCAACTCTTCCCAAGGCACCACATAGTTTGCCCCCTTT
TCTTCCTTCCATTGGTTGTACCATATTTGGGCCACCCCTTTTAGTTGGTAGGCCGCCAACTCCGCCTTATCTTCTGACCT
CATGCCCATGATAGCTAATATCTTGTGGACTTCATCAATGAACTCTTGAGGGTCTTCATCTAACTTAGACCCATAGAATT
CCGGGGGATTCATCCGCACGAAGTCTCTCACCCGAGATGCCGGGGTAGGAGCCTGAGGGGCTTGGGCCCCGTAGTTGGCT
TGATTAGCCATAGCTTGTGCAAATAAAGTAAGGGCATCCCGAAGATCCCCATTGGTCGGTTGTTCCTCGGGTGCGTGGGC
TCGTCTTCCTCTTGTATTAGGCATGATCAAGCATAGCAAAGAACAACCGTTAGGGAAGAACTTAATTCAACTCTACAGCA
CGACTTAGAACAAGGAGAAGGGAAACATTTCCTAAAACGTCTCATAGCCTCCTACTCATAGTTGTGGTGCACAACACAAC
CATGAATCGGACTCTAATCAACGCGGTGTGTTGGACTCTGAGGATCTATCAACCTAGTGCTCTGATACCAAGTTTGTCAC
GTCCCAAGCCTAGGGCCTAGACGTGACCGGTGAATGGGGAACTCGAAGGAACCCCAAACAAGCCTCATAGCATATCATTA
CACATCCTTGGTCACGGAAGCAATTAAAATGACCATAAGCGATAAGCATAATCAAGGGGAAATCGGGACTAAGGGAGCAA
GAGAAAAAGAGAATGATACAAAAATACCATAGATGAGTCAAGCTCAAGCATAATACACAACTTGTCCAACACCACCTCTA
AACATGGGTACTTAGCGGGGGCCAAGACAAACTACCGGGCTCACCCTCATAGTCAATACATAACCAAAAAGGAAAAGACT
TATACATAGCAAGAGATCATAAGCAACGTCCTCGGAATGGAGGACTCACCAATAACCTCGATAGAAAATCATATTAGCCA
CGCGGAGGAGGATGGTCAAGCGGTGCTCCGGTCCCTACATGGTGACATCATGTAGGGATAGAGTATGCATTTGTCCCATT
TGAAGTAGGAAAGAATGGGTGAGTGGGGGCCTGGAAATAGCAGCAGAGGAACTTGGAGTGTCAGTGGAAGTAGCAGTGGT
AATGGATATACTTGAAGGTCCAAGAGCTGGAGTGAGTAGAAGTGCTTCTGTAGGTGTAGATCTTGTGGTCGCCACTTCAA
TCTGCTTCTTTTCAGCTTGATCCTTAAGATATTTGGCTTCGATCTTTCAAATATTGGTCGAGGTTGTGGGCATCACTTCT
ACATCCTTCTCGGCATCCAGAGGTACTCGGGCATTTTTGCACAATGTGGTAATTAATACCGGAAAAGGTAGAGATGTCTG
GCTTTGCTTGGTACGCATATGGATTTCGAATGCAATAATTGTTCCCAGATTTATCCTTGTTTTCTCTATGATGCACCCAA
GACATGCTGCTTTAGTGAGGTGAAGAATTGATTCATTCTGTGATGGCATAATGGAGCTGCTGATAAATTCGAACCAGTAT
CTTGCAGCTATGTTCAGATCTTTCTTTTGGATTGGGATTCATTCTGCTAGCCATTTCGGAGCATTATTATCTGAGATTAG
CGGGACCAACCACTGTTTCATCACATCTAGCTGCTTCGTTTTGATCAAGTGCTGACAGTGATCATTAATCTTAGTGGACA
TACCCAAGGCTATGTTGATAGCCTCACTGTCACAAGCTACTTTCCTTTCTCTGACCACTACATAGTTAACTGCTTTGAAA
GACGCGACTAGTCTCTTCCGCTGAGGTACCAATGCACTGTATGCACTATAAAACTCTCTGACCCAGCTTGCCATATAAGA
ACCACGTGGTTTTGTGAAAACTTAAAATTTGTGATATTTTAGGCACTCCATTATCTCAGGATACCTATCGATCACCCCAT
TTATGGACAACTATTTTTCTTCAATAATTGTTCTTAGTCCATCAGACTTAAATCTAATCGATGATCTAGGCAGGGGGGCT
TGTACTGGAGGTGACAGTATTATTGCCTGTTCTGGAGCTGGAGGAGTCTGAGCAGTGGATCGAGGATTTCTGATTTGTGA
TGGGTCATTAAGTTGTTTGGATCGTAGCTCATTTCTCTGTGCCTCTATCAGTTCGTCTTCATCTGAACTCATACTCTCAC
TATCGTATGTTGTTGGGTCATTGGTGTAAAAACCCATGCTATCAGAACTTGCATCTGATAGCTCAACGATTTTGTCCTTG
CCCTTACTTCTTTTGCTCGCACCGGAAGGTTTCACAACATTGCTTTTGAATATAGCTGCATCATCGTTGATTGTTATCCC
TTTTTTCTTTCTTTGATTTGGCTTGTTGCTTCTTGTAACTTTGGGTCTGGCCATATCTGCATTCAATAAAGAGTAAGGTA
GAAATAGGTAAATCAGTGGTGCAGACCTTTAGTGGCAGACAGATGCGTTGACTTTGTCGGTGAATTGCCAAATCTTTTTG
GCGAGTCGGGTTGAGCTCGCCTTCGATTTTGCCCTAATAGATTTCACTAGTCGGCGATGAGAAAGTGCAAGTCGCAGATT
ACTATTGGCGATCAAAGGTTCGATCGCTGAAAGTTACAGTGCAATGAAGATTCGGGAATGCAAACAAAGGGCGATCGAAG
TCACTTTAGGTGAGCCGCCTAGTTGTTTGACGAACCAGACCCAGTTCGCTAAACAACCTAGCTTGCCTTCCTTCAATTCG
AATTCGACCTCACAAATTCCCATAATACAATTTAATAGTTGCAAAAATGAAATGAAATTAAGACCCATGACATTCAGTCA
CCGAAAGGTCAAATCATTTCATGCACAGGCAAAGAGGGATTTAAAAAATCGAGATCAAGTAGGCATGATTCTCAGATCGA
ATCTAGCATTTAGACAAGATAGGCTTATCAGAGAGAGGCCTAGCACATGTCAACCCAACCAATTTTAAATTAATAAGAGA
ACAAACTTTTAGTAGTTTCGGGAGTTGGGAGAAACCAACCTTTTATGCTGCTTGAACTGTGTTGAAATGCTAGGAAGCAA
TGTAATCCCACACTTTAGCACTAATCGACAACTAAAATACTAGAAGTGTAGAGATAATGAAAATTACTTACTAGGTGTGG
TTTTTTCGACAGGGGAAATTGAGTGGAAAATGAACATTTTTCCATTTGTTTGAGACTATTGGTCTTTAAAAACTGTCCAG
TTGTTTCTCATTCGATGATATTAGTTTGTACCGTTGAATGATTCAGCGTTCTACCAAGCGATTTTCCCTCGCTGCCGATT
GTTACAGAGTGTAGCTTGGATCTTGAGTCTGCCGGCGATCTAGATCGAAGTCGTCGAATAGTTCTGCTACTGCGCCGAAT
GGGACTATCAATTACGAATCCACATTTTTCATTTATTCTCCACATTTTTCTCCTGTGAAATTAATACACCATTATTTCTA
GAATAAAACTAAAGCTCGTAAAGGTTTTGGGTTGCCTCCCAAACAACGCCTTAGTTAACGTCGTGGCAAGACGCAGGTTG
ATGCTCAAACCGGCTTTTTGGTGTTAGACCTAATGTAGCTAGGTGATCCCGCTTGCTCATACGGATGAAGCTAAGGTAGT
GCAAGATTCAAGAGAGTTTCAATTAGCTCAAGAGACCTAGAATCAGAGCCACTCATCTGATTCAGCGTTTTGACATTTTC
TCTAATTTCCTCTAGTACTTTGTCTTGTTCATTCGACTTTTGGAGGATGGTTAACAACGTATCGTTGATACATTTGTTTT
CAATGTCCATGCATCTTCCCTGATCCGTAGATGATGGGTGCTTGCTCTTTCCTTTGGACATCAACTCCAGTTCTTCGACC
TTTTGGGTCAAGCTATTCATTTGACCTAACAAAATGGTCAATTGCTAGTCCTTCTCTCCATCCTTGTTGGTTTTAGCTGC
AAGGTCAAGGAATTTGGCTGCGGTCTCATATGGGTATTTCTCACGTCCACTTGGCATGAGTTGGTTCATTATTTCTTTGT
TTTTAGAACTTAGACCCCTGTAGAAGCATTCCAGTAGGATTAAATCGGGCATTTCATGAGTTGGGCAGTGTATCAATAGT
GTTTCAAATCGCAACCACGACTCATGAAAGGGTTCTCCTTCGAGATGCTTGAAATTTAGGATGTGATCCTTGAGCCTCAT
CACCTCTGCTAGAAAAGGCTCCATTGGTCCACCTTCTCCATCATGTATACTCATTGTCCTGCCTGAACACGCAACCAACT
AAACAGAACTAAAAATTAGGTGAGTAAACTACTGCAAACAAGAACAACAATTCTATTAGACTAAAAATTCTCAAATAACA
CCACTCCTAGGCAGCGGCGCCATTTTTGATGCTTATCGTGACCAACGACACTAATCTACGGTATGAGTGTCTACGATCGT
CGATAATATAGTAACCCAACTGAGGGTTAGGATCGTGTCCCAAGGGAGCGGTTTTGAGAATTAATAGCCAATTATAATTT
TATTCGAATTAGTCGTAGCTAAATACATTTGCGATAAAAGGCATAGTAAATTAAAGGGGATGACATGAAAGTGTCAAATA
TCAAATGTGGTTTTTGTAACAAGTGCTAAAACGACATAATAAACAAGAAAATCAAGTATGAGGAAAGGTTCTTGGGATGT
GAGCGCAATACAAGTTGAGATAAATCACTGGGTACATGCTTTCAATAGGAAATTTGCTAGATAATAGTGACTAGGCTAAA
CTTTATATGGAAATAAGTTCCCTCTCGAGAAACTTACCCCATTTCAAATGTGTTCCTCTCGGACACCCATTTGCTGCATG
AAGACCAGCCTACGCCTTACCCCACTCACTCTCTCGAGCTGATTGTTAGGATATGGGACTAGGGCTCAACCTCACGGGCT
GAACCTCATGTCGACCCACTCCTTAGGCCATTAGTGTAGTGGTTTTGGCTTCGCGACCTCCCTCTCGGGCAAGACGAAAA
CACATGGGTGGCTTTGTATTTGCAACTACAAACCCTTTTGATTAAACCACAACCACTAAGTGAAATTACCATTAACATAC
ATCTAACCTATCAACAAGCAAGACCCAACAAGAATATCAACCCATATTTGCTAAATCACACCCCAAGAATGGGGGTTTTT
AGCCACACATCAAGAAATAAGAAATTATACCTAACATGATAAAGAAAGCAACTGGGTATAAGAAATTAAACCTTGAATTA
AGCAAAGGGAAGTGAATAGAGAAGACCCACTTCCAACTTGGGGAAGAAAAACTCCTTTCTTCAAGTCTCCACAAATAATA
ATAATAATTGTTCCACACCTCCCACTCTTAAGACTACAACTCTAAATAGTATTTATAGTTTTCACAGATTGTGTTGCGGA
GGATTGTTCGGTGAGATTAGTCGAGATCGCCGATGAACCTGGCGATCTACCCTTTGGTCAGCTCATCGCCTTCAGTGTCT
TTCCTTTAGCTTCCTTGCATTCTGGATCATTGTGCGATACAGTACTGCTTTGCGGAACTAATCGGTGACCCGCTAGCTGC
TCCTTTCCTCGCCTTTTGATCCACTTCCTTCAAGGCTTCGCGCACTGGAACGAAGGGCGGCTTATGTCATTTCGGCGACT
CGCCAATTTAAACGAGGCGATTGACAGGATTCCATTTCTTGTTTTTTTCAACCCTATTTGCTCCGTTTTGTGCCTAAGTG
TCCATGCTTCCACTAAAACTTCAAATACCTGAAACTTGAGCATTTTAATCAGGTATTGAGGTAAAACAATCATTTAAGGA
CACTATTTCCATTAAAACGAAACCCTAAATGAGTCCAATTTGTGGACTTATCAATACCCCATGCTCTTTTCCGGGGTGGC
ATGTCAATGTTGGTCCTTACCAGGTCTGCAAAAACATTGGAAAAAGTGAGAAACACTGCAAGAAAAATCACAGAAAAACA
GTTGCAGACAGACTCGCCGAATCTCTTTGGCGAGCTAGATTGGGCTCGCCGAAAGGTTTGGGTCAAAAATCTTAGAAAAA
TATGGCAAGTCGGCGATGGGACAGCCTTTCAACGAATCATCGACTGCATTCGGCGAACAAGGATTAACTCGCCAAAAGTT
ACAGTGCAAAAAGGGTGCACGGGTGCAGACAAAGGGCAATCAAAAAGACTTTCTGCGAGTCGTCGAGTGCCTTCGGCGAC
CTCAAACTTCTCGTCAAAAGTTACAGAATCCAACAACACACTTCGCACGAAGTAAAAGGCGAGATGGGGAACTTCGGCGA
ACCTCCGAGTAGTTTGGCGAGCTTGACCCAGCTCGCCAAACGACTTAGCGTGTCTACTTTCAACCCAACTTCTCGAATTC
AACCCCACAACCCCCGAAAACAAAATCAAAGTATGAATTTATTAAAATCAACTAAGACCCATTACACCCATTACCCCAGG
ATACTCAGACTTCTCCGGGTTTTGCCAAATTTGGCCATTTGACGACTTTTGTCCTTAAGAATGACGTCACCCGCTCTGTC
ATTGGGCAAATTACGTTATTTGGCACAAATACAAGCTACTTAGACTTCACCCGACTAGACTCAACAATATACAAGCACAA
CCCCACAAATTTTAACCAATTTTAAGGCACAAAATTACGAGAATTCACATTATAAACATTACGGGCAAGGCATTCAAATT
AAAACATGCATTCAAGCATACTAACACTATCAGAGAGGCCCAACACACATCAATAAGATAAAATCATAGCAAATGAGTAC
AAATTCTCAAAAATAAACTTGGGGTTCAGAAAACCAACCTTAGATGCCGATTAAAATGATATTGAAATGCTAGGGGGCAA
TGTAATCCAACTCCGAGCACCAATCAATGACAAAAGTACTATAGAAATGCAAAAATCTAGAAACGAATGTGTGTGTGTGA
GTTGGGGAAGATCAAAAGTGATGGAAAGTGAAAGAGTTTGAAAGTTTAAACCTTTGGCCTTTTAAAAACCGTCCAGTTCT
CGCCTATTTGGCGACATTAGTCGTGCTCGCCAACTCACTCAGTGACACGCCGAGTGGTCCCTTACCTCACTGAGTTTTAC
AGGACCTCCAGTTATGGTGGTGGTCCAAATGTTGGACTAGATCGCGATCGCCGACCTTGTCGGCGATTCGCCAATCATTT
CCTGGGCTCGCCGAGTTTTACAGACTCCAATTTAAAATTGTCTTGAGTCCAACGATGGTCTAGGTCGGGTTTGTCGACCT
CTTCGATAATGCGCCGATCGGACCTTTAGCTCGCCAACCTGGACTTTTCAAACACTTTCCACACTTTGACCTGCACAATC
AACACACCATTATTTCAAACTTAAAAATAAAGAAAATAAAAACTTGGGTTGCCTCCCAAGCAGCACCTTAGTTAACATCG
CGGCACGATGCAAGTCCCCACTTAAGTTCCATCAGTGGGGTTTGCCTCATTTTCATAAGGCAACCCCTCTTCTGCCTCCG
GGTAAAGGTGAGACAACACTTGGTCCATTTGGGACCCAAGTAGCTGAATGAGCATGGCGTGAGAAGTTGTCATCTTATTC
AACATCAAGACATTCTCTCTTATCTCCTCCAACACTCTGTCGTGTTCTTTGACTTTGTGAAGTATAAGTAAGAGTATTCG
ATTTGTCCACCCTCTTTATTCTTCATGCTTCGATGCTCGTGAGGGGGAATGTACCCGTCCTTTTTTTTTTTTTACAGTAC
TTCCAAGTCCTTGACCTTTTGGGCCAAAATATCCTGTTGACCCAACAATGTGGCCAAGTCTTAGTCCTTCTCTGTGTCCT
TGTTGGTCTAGGCCATACACTCAAGGAGTCTGGCTGTTGTATCAGAGGGTTGTCGAATCAAACAACCCGAAGAGAGTTGG
TCAACTACGTACGATTCTGTTTTCAGGGCCAAGACCCCGGTAGAAGCGTTCTAGAAGCATCTTATCTGGAATCCCATAAG
TTGGGCACTGCTGCAATAGGGCTTTGAATCTCTGCTCAGAACCGTTGCTACAAGACATGCTTCAATTCTCTGCTCAAAAC
AACAACACGAAAACAAGCAAACCAAAACCAAAAATCAAGTAAGTTCACTATAACTAACAAGAACGAAATTCAACTTAACT
AAAAATACTCAAATAACACCACTCCCCGGCAGCAGCGCCATTTTGATTTCACGTATCATGACACTTTTTCCAAATCTAAG
TGCCAACGATCGTTAGTCAGTAATATAACCCAACTAAGTGAGTAGGGGTCGAATCCCACAAGGAGTGGTTTGTAATTGAG
AATCAATAAACAAGTAAGAATATGCTCTATTCAATCATAGGAATAAAACGTTACGAGTAAAAACATATCACAAATAAGGG
GTGACACAAGTGTCAAATATCAGGGGGTTTGTTTGTTATTATCAACTACAACAACAAATAACACGAAAATAACAAATATA
GAGACGGGTTCTTGGGATGTGATTCAAATATGGACTAATTTAGACAAATGAGTGACTATAATTAATAGAAAATCGCTTTA
AATTAGTGAATAAGCTAGACTTTAATGGGGATAAACTTTCTCTCGAACAATTTACCCCAAATCAAATTGTTTCTCTCGAA
CATCAATAAGCAACAATTAAGAACAACCTACGCTTTAGTCCATTTACTCTCTCGAGCGGAATGTGTGGAAAAGGATTTAG
GATTCACTCTCTCGAGCTGAATCCATGACAATCCAATACCCACATACCATCAATTCAATAATCTTGGTTTTAAAACCTCT
CTCTCGAGCAAGATAAAAACACAAAGGTAGAGTTGCATTTACAACTACAACCCATTAAATTCAGCCACAATTACTGATTG
AAATCACTTTTAAACAACATTTAAACTATCAATTGACAATACCCAGCAGCTAAATCAACCCATAATCACATAATCACATC
CCAAGAATTGGGGTTTTTGCTAGACATCATAAAAAGATAGAAATCGTTACCAAACTGAGTTTCCATCAATCGGGTAAGAT
TAATATTGTCTTTAGAGAGGTCTAAGATGAAGAATCTTCAATACCCACTTCCAATTTCTTAGAAATGGAAATCTTCAAAA
TCATCAAAGCTAAGGAAAAATTGTTTCTCTATTCTTAGTTTTCCACTTCAAAACTCAATAATCTAAAATTAGAAAAAATT
CTGAGTGAACAATGATGCTAAACAAAAAATTAAAACATGTATTTATAGTCGCCAAAAATGTGTTGCGAAGGACCATTCGG
CGCAATAAGTCGGGATCGCCAATCCACTCGGCGATCCACCATTTGGTTAATTCCGTCGCCTTTTTGCTTTGGTATCACAC
CCCATGTCCCATTGTAATGGATAGGCACCCGAAGCCCTAAAGGCCCGAGAGAATCAACTTATAACTCTTTATTATCATGC
ATGCAACAAATGAAATTATAAATCTTTGATGAGTATACGCAAAATACCTTGATAAAATACCAATATAGATAGGCCCAAAA
TTGATATACTTAATTAGTCGTTGAGGCCTTAATTACTAGAAAATAAGACATAATCACGCTTCACTTTGACATTGGTCTTT
AAAGCCTCTAAAAGATAGACACTTAGATAAGGTCGGGACATGACCCCGTCATACCCTTAACTATAATAAACTATCAAATA
TATGTTTGAGACTCGACGAGCCCCGAATCAACATGCAGCTCACCAAAGGCAGCTGAGTATCTTGTGCTTATCTTGGACAA
ATTCTAGTATCTTGAGTACATAAACCTGCGACATGAAACACAACTTCCCCATGAGGGACGTCAGTACAAAAGAATGTATT
GAATATGTAAAGCATAAAATATCCATAGGTAAAACAAGAGCTCATGTAAAATATAAATTCATAAATAAGGATGAAAGACC
ACCTTTGCTTATTCTTTTGGGGTATTGAGTACCTTACATTCTTTGCTTGACTTTACTATTCTTTTATTTATAAACTTTGT
ATAATTTGATATGATGACCAGCTGACCAGTGGTAGAAGAGGATGGCCCATGCTAGGAATTTTAACCCCTGGAATGTTGTC
CTCATACATATACACATTAGGATCGGCTCATGCTATATATTATAACTCCTGAGCTGCCACCCATATATCTATCAATTGGG
ATCGGCCCATGCTAGGTATTTTAACCCCTGAGCTACCACCCATAAGTATAAAACTTTGCTTTCAGGATCGACCCATGCTA
GGCTTTCAGCCCTTGAGATACCACCCATAATAATACATATTTTCTTTACGTCTTTTGTTTAATCTTTGAGATTGTTCATA
ATTATTTTGAGATATTTGACTATAGACCAGTGATATAAATAAGTGAATAAAAGATTTGAGGCAACAATAATGACATAAGA
AACAAATGTAACATCAATGTAGTAATACTTAGTAATTTATATGGCATAATGAATCTTATTGGGCTAAAACATATTTGTAA
ATGCGCGATGAAGATACACAACAAGTGAGAACACGAGGACATGTAGAAAATGAGTCATTAAGTGGTATAAAAAGTGAGGA
AGTGTTTCTACTAGCATATGGTTCATTTACAACACATTGGGACATCTCAAATGGAGGCATACATGCATTTCAATTAGAGA
CTATAACTCCTCAATTGGAGAGGCGAGGCGTGCATATGATGATAAGATAGCTACACACTTTGTACACGATATCAAAGGTC
TTAAGGGTGCATAAACATGTGAACTAATGAAGCATAGGATAGATCGCAAATAAGGGTTGCACATTCCACGTAAGGACATA
TAAAATGAATAATAGACATAATGTGTATCTGCCATACAAATACTTGTAACATGTATAATGTAAGATCTTATTGACTTAAT
GATACTCATTTGACTTGGTGGATAACTCATGAAATTTTTTGTTTAGAGTACCTTGTCGTAACAATACTTGAAAGTATTAA
CACATCAATATTGGAGAGTGAACACACATAGAAGTAGCTTGACATATTTTTGAAACCATGGACGGTATGAGGGAGACTAT
TATTTTTGGAGACTGTACACCATTACATTGTATCTTTTACCAGGAGGATGACTTAGAGATCTCTCTTGGTTGGTACAGAG
AATATAGGACTTCATGCCATAAAATATGGAATCAAATTGCCTTACATACCTTGTCTCCCGACCAATACTATATGCTACCA
CGAACCAACCTTTCCTTTCAGGCGTTAATCTGCATTAATGAAAAGTAATAGAGCTAATATTAACAACTAATAAACAAGGA
TAGATCAATTCGACTTACCAAAACTTTAGTTGGGCAGCAAGCTCAAAACCCTTCTACTAATGGGTGTTGTTTTCACTAAA
CTTTATCACCATGTTTACACAATTTATGAGCTTTCCATGAGGTCATCCGAGACTACATGGGATTTACAACATCCAAAACA
GTAAATACATACCTAAGGGGCAGCACGCCCACACAACCCATAATTGAAATGGTGTATGTTCATTTCTTCCCTAAAACATT
TCACATGACTTTCTCTTAAGGTTAGCAAATATTACAAATGATAATCTACAAAATATATTGATCACATCACAATCAGGTCA
ATAGGTCAAGTAATGGACCACTATGACATTTTTTCGAACACTTAGCGAGCATAAAGCTCTACAATTTATAAATGGTGTTT
CAACACCCAACGGCCTCATACTTACAAACAACACTCTTACTCCCATATATAGGAATAAACCCATGCCCTTTACCGCTAAT
AAACCTAACCATCCACCCAATACTTCTCCAAACATCACTACGTATAGACAACCCCAAACCTTTCTAGAATAATCAATAAA
ACTTTGACTTACTGCTTCCGATTATTTTTCATGAATTTGTAGTAAAACACGTAGAGAAATCTCACCCAATCTGATATATA
TAGTGAGACAAAATGGGGCAGTAACCTTACCTCAAATTCTAGAAAATTATTCTCTTAACTTGTACTCCTTCAAGAGTTTT
AATTACCTTTCACACTTGGCTTGAAATTAGGACGGTTTCTTTAAGAACCCATGAATTAGTTTTGAGATGGCTGTGATAAT
CATTGAGGGAAAGAGAGAGTGCTGGAGATGAATTCCATTTTTTCTATGTAAGAATTAAGAGATAACTGAGCTAAATATGA
CCCTATAATTGTTGGCACTCTACCACCTCTATCTTCTTCATTTTTGTCCACAAATTGCCAAGTAGGTGATTTACCTACTT
GGCCATTTTTCAGTTGCTCAAATGTCAAACTAGGTGATGCAGCTACTTCTTCGTATTAATTCTATTTTGCTATGGCTATT
GATGCAGCTACTTACTCTTATTAAGTTGGTCAAAAAGTCTAAGTAGGTGATGCACCTACTTATTACCGACTAGCTTAATT
TAGTCAAGCAAACACTTCACTTATTTTATCTCATTTTCCAAATTCTAATATATTAATTCAAGCTTAACACTCAACTCTAA
AATTTAAGCTTAATAACCACCACACTTCTCGAGTTTAAATATTTCATCAGTATTAACTTAGTTGTATACATGCTGAAATG
TATGGGGTGTTACATCATCCCCCCTTTGGATCATTCGTCCTCGAATGAGGGGTGTAGCTCAAAATAATGTCGACTCTAGC
ATATCTGTAAAAAAAATTCAAAATATCCTTTGTATACAAATAAGCCTTACACAACATTAAAACAGTTAAATAAAAAGTAA
GTCTCCTCCGTGCGACATACTTTCAGGTTAAACAATTTTATGTGGTATTACTTGCCTTTATATCTTTTTATGTATACACT
AGCTCAATGTGGAACTTTTTCGAATATGCAATCCCAAGTATGAGCTACACATTGGAACTTATGACGCATGGCTAAAATAA
CAAATGAACTGATGTTAACAAGTAATTAGGTGATCCTATTAGATGAATGTGAACCTTATAATCATGTAAAGAAGATAAAT
GATGTCAAAATCTCATGAAATTTTTGGAACAATATGAATTCTCGAACTTTGTAGAGTTCTTCAATTCTCAAGTGGCCCTT
TTAATCTCTTTGACTCCTACACAACACTCTAATGGAAACTGAATTCTTAACTTTGAACTTTATAATATATTAGTGAAGGA
TAGACATTAGAACATTCTCTAGTGACACGTGCTATATGACTTCAATATTACGATAAGTTATGGGTCCCCTAAATGTTAAC
ACTTCATGGACTGTGAAATACTAGGTGTATGAGATATAACTCTTGAAGTAGCTCTACCTTAGGTTTTTTGGCCAGTTCTC
TGTATGTTAAGGCACAACACATTAAGGGCACAACTTCCTTTTTGCCCAAATCTCATGAAACCTGTAAATGATGTACTTCG
TAAAAACACATGATTGCCAATGCAATACTCTATCTTTTGTTCCTCGCATCTTCAAAGGGGACCATGTTTTGCCATCCATC
TACATGGAGAAATAAACTACCTGGGTATTGTAAACAAGTAGGCTATGAGCTATGTGGCATATATGGTCTATGAAGCATAT
AATATGTAGACAAGTGACGAATGGTACATGTGATTCATGAGATAGTAATTTATAATGTCGATAACATATGTAACATCAAT
ATATGATGCTAATAAAATATGTACAAGTGATTTGTAGCGCGTAATTGCTGAACTAGAACAAGGTCATATGAAATATATAA
CAAAATCGAGAGATTTATGAAGCAAATAATCCATAATAAGGTATAAGACATGTAACATGTACAACCATATAAGCAACTAG
AACATTTGCAAACAAAGAGACATCATATAGAAAGATTCTATCAAATCTTAAGTTCAAGGACACTATTGCTAGTCCTAACT
CATTAATGGTGTAGTTCTACCTGTGTTTCTTTACTCATCATAAAGCATACGCAATTGTTCTCATGCCATCTTCTAATGCT
GACAATTCTTCTAATTAGTATTCCAAGCATCAAAACACGTTCCTTTCCAAGTTGATAATAATCTAATGTAAGAAATCATC
TTTCTTTCATACAAATGATGCAAGTGTATTTAAGGGAACCACACAAGGTGAAATTTATATTTTATAAAAGTGACCTTTCC
ATCGCACTCTCTGTTGTTGTAGGTATTAATATTAAACACCAAATTCAAAGTCAATAAAAAAATGACTTCTGTCTTGAATA
AAAAAGATTGAAAAGTTTTTCAGAGAATATTTTTGGGTATGCCATATCAGCTGGTTAAAATAGAAGAATCGATATCTCTT
TCTTATGTCAATGCTTGATAAACATCCTCTATAATAAGGGCATAATCTATGTCAATATTTCTTCTAATAATTACGTTTGT
TGCCTTCTTATACTACCCAAGAACTTTACTATTCTATATAGTATTCAAATATTTTTCTCCTTTATTTCATATATAACCAA
TTATTCTCCTGCTGGTTATTAATCTATGCCTTCATGTACTCTGAATATCCTAATAAATAATAACTTATGGTTAACCCCTC
AATATTTTCAACCTAAATCCTTAATCATGTGTTCCTATATGACCAACACATAATAATGACGGGGAACATTTACTTTTACA
CAAAACAATTGAAACACTTATCCTCTAACGTTTTTTAACAACCCAATGAGTCAGTTAATTTAACATGTTATATGCATATC
TTAAAATTCAAGCATGACATACACAAAATGATAAATAAAAATATGGGATCTATTGGCCCACTAAGACTATCTCTTGCAAA
TAGAATTGTTATATGCCTTACCAAACTATGATAGTGCCATATTTAAACTTATACAAAGCCATCTCAACCACTTCTAATTT
TTAATTCATATATAATCCTAAAACTTATATGTATATTATTGACAAAATGCTGAATGTACTTCATAGGAATAGATCCTATA
ACCACTGAAGGAGTCATATTTGAGGAAATTACAGACTCAAGAACCAATCGCATTCTTTTAAAAATCTTTATTAGGAAATG
ATGTAGCCCATCTCGATGACTACATAACCATTTAATGACCATGCTATATCATGCTCATAAAATCAAGATGATAGAAGTGA
TACTATTACAACTATAGGTATATGTAACGTAGAAGCATCTAAAAGCCTTTCTCTAAATTTTGATAACATGAAATGTTCCT
CTAATGATTGCCTCTCAGGATATAGCGGCCCTTGACCACCTTTGATGTTAACCGTAGTAGGTGTAATCTTGATGCCATAG
ACCATAGTACTAAAAATATACTACTTGACTTAACTCAATTGCACGATCTATAATATAAAACTAGATCACATTTCCAAAAT
GTCTAAGCAGCCCCCTAATTATAAGTGTGGCACGCAACACATTCATAAGTAAGGCTCTACTAGACACGACTTTGTAGACT
ATCTAGGATGATCTGCTCTGATACCACTTTTGTCACGCCCCAAGTCCCATTGAGACGGACAGGCACCCGATGCCCTAAAG
GCCTGAGAGAACCAACTTATAACTCTTTATTATCATACATGCAACAAATGAAATTAAAAATCTTTGATGAGTATACTCAA
AATACCCTGATAAAATACCAACATAGATAGGCCCAAAATAGATATACTTAATTGGTCGTTGGGGCCTTAATTACTAGAAA
ACAAGACATAATCACTCTTCACTTTGACATTGGTCTACAAAGCCTCTAAAATATTGACAGTTAGATAAGGTCGGGACATG
ACGATCCCTGAATCAACATGGAGCTCACCAAAGGCAGCTTAGTATCTTGTGCTTATCTTGGACAAATTCTAGTATCTTGA
GTACATGTACCTGCGGCATCAAACACATCTTCCCCATGAGGGACGTCAGTACAAAATAATGTACTGAATATGTAAAGCCT
AATGTATTCATAGGTAAAATAAGAGATCATGTAAACTTATGTATCAATTTATAAATTCATAAATAAGGATGAAAGACAAC
CTATGCTTACTCTTTTGGGGTATTGAGTACCTTACATTCTTTGCTTCACTTTACTATTATTTTCTTTATAAACTTTGTAG
AATTTAATATGATGACCTGCTGATTAATGGTAGAAGAGGATGACCCATGCTAGGCATTTTATATAACACCCCTCAAAATG
AAGTAGGGTAAAGTAGAGTCTCACATGGGTTTTATTAATTAATAACTTGTTAAAATAATGATGAATAGCCTTTTTAGTCA
ATTTAAATAATTTGGAAGTCAAACTTCAAGGGACGACCAAGACGTTCCGAAACTAGTCTTTTACGTGTTGGTGTGTTCTA
GTATGTTGTTCATGCTTTTATATGTTGTTTGGAGTCTAAAATCAGTGGAGGTGACCCTAGTGTCTTTATAAATGCTTTTA
GGGTCAAAACATTTGGATACGACTCCCCGGGGGCCACCCTAAGGGTCCCCGAGGAGTACCCCAACCTTGGCCAAGCAAGT
TGCCAAGGCAGCTTGAAGTTGTGCTTGGAGGGAGCATGTACGCGTCGCGGACTAGCTCCACCAAGGTCCAAATGTTTGGT
CTGCATCGCGGATGTGTCGCGGACTCTTCTGTCTCGAAATTTAATTTTCAGAAACTTGTGGGAACACCTCCACATCGCGG
ACTTGTTTCCCGACGAAATATGCAAAAATAAAACTCAAGTTAGACCTGTTTAAAAAGGTCCAACTAAGTGAGGGGTAGTT
TGGGTACCTTGGGTTATTGTTTTAAGTGTTTTAAAGTATATTTAAACATTTAAAGTCTATTTTAAAGTCATTCTCCTAAA
TTCAAAACCCTCCTTCTCTCAAAACTCTCTCAAAAACCCCATGGAAGCTCAAGGTGAAAGATGGAGCTAGGGTTGATGGT
GGCTACTGATTTCTTCTTCAATTTTGTTTGGTTCTTGCTGATTAAGGTATGGGGATCCTTTATCCTTGATTGTTCTTTCT
TTCAAGGAGCCCAATCAAAAGGTTTTCAAGGTTTTTCAAATACACCAAGCCCTATTTCTAATTCTAAGCATGGGTTCTTG
CATTAAATGATTTTAAATGATGTTTCATGTTGTTTTTAATGATTATTTATGGTTTTAAGAAAGAAATCTTTGTGAACCCA
TGTCTTCTCAAATTCTTTAAATTTGGCCTAAAGTGGGTTTAATGATTCTCAGTAATTGATGAAGGATTATTGAGTGGTTT
GATGTGGGCTATTCTTATATGATCTTAGCTCTGTTGAATTGTGGGAAATTGTTATTGAATTGTATAATGTGAGGTAGTAG
CCTTGAATGGTCATAAATTGGGACTTAGCCTTTATGTTGGTTATTGGATATTGTTTAGCTTAGCTTGTATAGTTGAATGT
TGTTATTATCATTGTTATTGTATTGTTAATTGTTGTAATATGAGGATGATGAAGATAGCCATGGAAAGAGGGTAAGTTGA
CCTAACTTGATGAATATTGTATAAGTGGCGTGTAATTGAGTATTGTGCCTTATGGCCTTGGAAAGGTGGTAAGATGACGT
GATCTCTTAATATTGCTATAATTGCTTCTAGGTTGGATCCATCTTTGGTGGAAGTGTTGCTTGTTGCTTTTGAATTATGA
TTGTGGCCATGAAGGGCATTATATGAGTATTATTGTATTATTGTGTTCATATATATAAATGAAGCTATATGTAAAGTTCT
ATATGAAGCTATATGTAAAGTTTTATGTGAAGCTATATGTGAATATATGATGTGAATGAGTTTATGTGATCTTGAGATGA
TCCTATGTAAAGTGGATAGCATTGTGATTTAAAGTATGATTTCTCATGAAGTATGTATGTGATGATGTTGGATTATGAAG
TGTCCTCAAATGATAATGTTGTGACTTGATTAGTAGACTAAAGTGTCTCTTCTTGTTACTTAAAGTCTTGAATGCATGAA
TGTGTGAAGTGGGCTAGAACTAAGAAATGGTGCCCTTTCTATAAATGTTGAAAGAGGAATTCTAGGCCCAGACTTGAATC
GGCAGAACTAAGAAATGGTGCCCTTTCATAAGTCTAGCTTTCCTAAGTAAATGTATAACCTTGAAGGATGGGCCTTAGGG
CGATGTTCCCTTCTTGAGTGAAATGATAGACTTAGAGATGGATGGAGCCGGAACGGCATGAGAATCCTTATCTAAGAAAG
TTAAATGAACTATCCTTATGGACCTTGATTGGCTATGACTAAGAAATGGGGCTTTTCTTGGGAAGAGGTACTATGAGTTG
GTTGAACTAGAAAAGGAACCCTCTCTAGTACATATATGATTGAATATTCTATGGGAAACAAGGCTAGCACCGAGTGGATG
TGGTTAGGAAGGTGGCCTAGTTGAGTATGAGATTAGGCACAATGAACTTCCTTGGACATCCCCCAAACCATGTGCCTACA
TGGGTTGCTTACTAGTTCTACCCTTGGCAAGTAGAACAACCTCCACGGAGTAGGATAGACTCCGGATTCCATGCCTAGCT
AGTATGGTCTATGTCGGTTATGCCTATTCCCATCATGTGGGATGTGCACTATAGTTATTGGATAGGTTCTACAACGTGTA
GGTAATATTATGGGATGATATCTACACATAGCACGAGTAGGCTTTGAAGATACTAAAGTGAGTTCCCTAAGTCTAACGAC
TATTATGTTAAAGTCCCCTTATATGCTTGAAGGTCTCCTAAGTGGTTTCTTAAAGAATGTTGGTCTATTGATGTTATGTT
GTAAAGGAAATGTCCTTATCTAAGGTAATCTTGAGGAACACTTAAGTGTGCTTGAAGAGGTTGTATAGGCGGTCACTTCT
TGTCTCATTCAAGCGTGTCTTAAGGTTATATTAGGTAGAGGTCCTATGGTAATGAAATGGCATGTGTTCTTCTAAAGTTA
AGCATGGATTGGATATGGATATGTTGAGTATGCGTATGGTTGGCTATGGTCTTATATGCGAATGTTGACTTGTATTATAT
CTCTTATACTTATGAAGTGAAGGTTTTATCAAAAATGATATGAAAACATATATTCCTTGTAAATGTCTGTTGAAACATGT
TTTTGCATGGTCTCCATACATAGTACTTAATTGTGCTAACCCCTTTCTTTCCCTTTTTGACTAAAGTGTAGGGATTGGGA
GATAGTGACATGTCATGGCTACTTGATAGGTTTCTAAGTGTTGACGATGAAGACTTGGTGAGTCCTCATAGATTCGAGCA
CAACACCCTACATGTTCCTTTTGATGTATTTCTAGTATTGTGTTTAAGTCTTGTGTGGGCTTAGTCCCATTGTTGTATTC
AAGTATTAGATGGTTTTGAGACATCATGTATAAAGTCTAGAAAGTCTTCCCCTTGCTATTTTTTTATGAAATGTCTTCTT
TGTAAGGAAAGTTTTAAAATTCTTAGTTATTTTTATGATCTATGTGATGAATGAATGCTAAGGCTTGTATGAGACCTCCG
AGAGGTCGAATACGCATATAACGGCTAGGGGGTGCTCTCGGGTCGTTACATTTTAACCCCTGGGATGCTGTCCTCATACA
TATACACATTCGGATTGGCCCAAGCTAGGTATTATAACCCCTGAGCTGCCACCCATATATATATATTAATTGGGATCGGC
CCATGCTAGGTATTTTAAGCCCTGAGCTACCACCTATAAGTATACAACTTTGCTTTCAGGATCAACCCATGCTAGGCTTT
CAGCCCCTGAGCTGCCACCCATAATAATGCATATTTGCTTTACGTCTTTTCTTTAATGTTTGGGATTGTTCATAATTCTT
TTGAGCTTTGGGACTATAGACCAGTGATGTAAACACGTGAATAAAAGATTTGAGGCCGCAATAATGACATAAGAAACAAA
TGTAACATCAATGTAGTAATACTTAGTAATTTATATGACACAATGAATCTTATTGGGCTAAAAAATATTCGTAAATGGGC
CATGAAGACACACAACAAGTGAGAACATGAGGACATGTAGAAAATGAGTCATTAAGTGGTATAACAAGTGAGCAACTGAT
TATACTAGCACATGGTTCATTCACAACACATTTGGACATCTCAAATGGAGGCATATATGCATTTCAATTAGAGACTATAA
CTCCTCAAATGGAGAGGCGAGGAGTGCATATGATGATACGATAGCTACACACTTAGTACACGATATCACAGGTAAGGGTG
CATATACATGTGAACTAATGAAGCATTGGATAGATCGCAAATAAGGGTTGCACAGACCACGTAAGTACATTTAAAATGAA
TAATAGACATAATGTGTATCTTCCATACAAATACTTATAACATGTATAATGTAGGATCTTATTTACTCAATGATCCTCAT
TTGACTTGGTGGATAACTCATGAAATTTTTTGTTTACAGTACCTTGTTGTAATAATACTTGAAAGTATTAACACACAAAT
ATTGGAGAATGAACACACATAGAAGTAGCTTGACACATTTTTGAAACCATGGATGGTATGAGGGAGATTATTATTTTTGG
AGACTGTACACCCTCACATTGTATCTTTTACCAGGAGGACGACTTAGAGATCTCACTTGGTTGGTACACAGAATATAGGA
CTTCATGCCATAAAATATGGAATCAAACAACCTTACATACCTTGTGTCCCAACCAATACTATGTGCTACCATGAATCATC
CTTTCCTTTGAGGCGTCAATCTGCATTAATGGCAAGTAATATAGCTAATATTAACAGCTAATAAACAAAGTTGGATCACT
TCGACTAACCAAAACTTTAGTCGGGCAGCAAGCTCAAAACCCTTCTACAAATGGGTGTTCCTTTCACTAATTGCTTTATC
ACCATGTTTACACAATATATGACCTTTCCGTGAGGTCATCCGACACTACCTGGGATTTACAACATCCAAAACAGTAAATA
CACACCTAAGGGGCAGCACGCCCACACAACCCACAATTCAAATTATGTATCTTCATTTCTTCCCTAAAGCATTTCACATG
ACTTTCTCTTAAGGCTATCAAATATTACAAATGATAATCTACCATATATATTGATTACATCACAATTGGGTCAATAGGTC
AAGTAATAGACCACTATGACATTATTTTGAACACCTACCGGGAATAAAGCTCTACAATTTTTAAATGGTGTTTCAACACC
CAACGGCCTCATACTTACAAACAACTCTCTTACTACCATAAATAGGAATAAAACCATACCCTTTACCACTAATAAACCTA
ACCATACACCCGGAACTTCTCCAAACATCACCACGTATAGACAGCCCCAAGCCTTTGTAAAATAATCAATAAAATTTGAC
ATAGTGCTTTCTAATATTTTTCGTGAATTTGAAGTAAAACACGTAGAGAAATCTCACCCAATCTGATATATATAGGGAGA
CCAAATGGGGCAGTAACCTTACCTCAAATTCTAGAAAATTGTTCTCTTAACTTGTACTCCTTCAAGAGTTTTAATTACCT
TTCACACTTTGGCACGAAATTAGGAGGGTTTCTTCAAGAACCCATGTAGTATTTCTGAGGTGGCTATGATAATCATTGAG
GGAAAGAGAGAGTGCTAGAGATAAATTCCATTTTTTCTATGTAAGAATTAAGAGATAAATGGGCCAAATATGACCCTATA
ATTGTTGGCACTCCAACGCCTCTATCTTCTTCATTTTTGTCCACAAATTGCCAAGTAGGTGATCCACCTACTTGGCCATT
TTTAAGCTACTCAAATGTCAAACTAGGTGATGTAGCTACTTCTTCTTATTAAATCTCTTTAGCTATGGCAGTTGATGCAG
CTACTTACTCTTATTAAGTTAGTCTCTAAGTAGGTGATGCACCTACTTGTTATCGACTAGCTTAATTTAGTCAAGCAAGC
ACCTCACCTATTTTATCTCATTTTCCAAATTCTAATCTTTTAATTTAAACTTAACACTCAACTCTAAAATTTAAGCTTAA
TAACCACGTTACTTCTCGAGTTTAAATATTCCATCAGTATTAACTTAGTCGTATACATGCTGAAATGTACGAGGTGTTAC
ATTATCCCCCCTTTGGATCATTCGTCCTCGAATGAGGGGTGTAGCTCAAAATAATGTCGACTCTAGCATATCTGTAAAAA
AGTTTTCAAATTTTCCTTTGTGTAGAAATAAGCCTTACATAACATTAAAATAGTTGAAGCATATAAATAGTTAAATAAAA
AGTAAGTCTTCTCTCTGTGACATACTTTCAGGTGAAACAATTCTATATGGTATGACTTGCCTTCATATATTTTTATGTAT
ACACTAGCTTGATGTGGAACTTTTTCGAATATGCAATCCCAAGCATGAATTACACATTTGAACTTATGACGCATGGCTAA
AATATCAAATGAACTGATGTTAACAAGTAACTAGGTGATCCTATTAACAAGTGAGTAGATGCATGTGAACGTTATAATCA
TGTTAAAAAGATAAATGGTGTCAAAATCGCATGAAATTTTTGGAACAATATAGATTCCTGAAATTCGTAGAGTTCTTCAA
TTCTCAACTGGCCCTTTTAAAGGGACCTGCTTTGGCCGACTTTAATTTGTCAAGTAGGTGACCCACCTACTTGGAATTTT
CACTTGGGCCTTTTTGGACTTCAGAACATTGGTCCTTTTGCCACCTTTCTTGTATTTCATTTGCAGCCAACATGTGTCTT
AATTTAGGCCATACATTTAACTAGGTGATGCACCTACTTTTCCATTCAAATTATTTCTTGTGGACTTGGAAATATTGGGC
CTTGGCTTTCCATTTTCCCCTTATTCTTCTAATCAACTTGGGCCAGATTGATGCAAGTAGGTGGTAGTGCATTGGCTGAA
TAACATGGTCAAAAGAGTCTTAGTAGGTGATGCACCTTCTTGGTCCTTTGGGTTTGTCAATAAGTCGAAGTAAGTGATGC
ACCTACTTTTCACCAACTAGCTTAGTGTTGTCAATCAAGCACCTCAATATCTTATTCCATTTCTAGACCTTAATACCTTT
AATTTAACTTAAAACTTATATACACTATGTCAATTTGGACTTTAGACTCAAATACCACCTTATGATCTCAAGTTTAAATA
CTTCCATCGACGTCAACTTAATCGGGTCACATCAAAATCTATGGGCAGTTCACTTTAAACCTATTCTATTGTCACTAGTC
GCATAGGAAACCGAGCCCATAACTATACCACAAGGCAATTTGTAAGCATCATATAAATAGAACTAGTACACATAGAATAC
GGGGTGGTACATCCTCCCCCCGTTATGATCATTCGTCCTCGAATGATAGGTTAAGCTGATAGTTTGGTTAACTTTGGAAT
TTCATTTGGAGATTAGCGAGAGTTCCCTCTGTAAATAGGACTATCCAAAATACGTAGACTAACCTAAAACACATATAGAC
AAGTCTAGCATGACGTCTCAATAGAAATGGTTCATGAAATAATAATATGACAAATTGACCCCTTTCTTGACCATGTAATT
CACTAAAGATACGCAAGTAGAATTCATACAAATAAGGACTATAATATACCTAAACACAACACATGCAAATGACATATCAA
ATGAACAACTGCTAGTAGGATTTATGATCATATAAGTGGACCACATGATCTTAGATCCTTATGTTGATGTTTAGAATGAG
GAGGGGCATTTGGGATCTCTACCATATTCTATTCTCAAGTATCTTATGTTATATTATATTCCTTCCACAATAAACCTTTT
GAGCTTAGCTTCCGGGCCTTAACAATCAAGAATAACTATAGTATCTCCAAAATATTTTTCGTATATGGAACGAACACAAA
ATCATAGGCCTAACCTATCGGGGCTCTACTTTCCCTTCTCTTTTATCTCATGACACTTTTCAGAGGTGAGACTTATAAGA
ACGCATAACTGTTAATATAAACTCTAAATTTTTATGCCGTACCTTCGAATAAGGCATTATGCTAAGTTATTTATCTATGG
TTGTGATAAAATTTACATATATGCCCAACCTTTTCTGGTAAAAATCCTCACTGCATAAAGACACAAGGAAATGTTTTCCC
AAAATGTTCAAAACTCAAGTCAATAATCACAGAGGGGCATAGTGTACAAATAAGTAAGTCACATTGGGTATGACACATAG
GAAGATTAGCACAAAAGGGAGCGCATAATATATAGACATTAAGCTATAGAAATATATGGTGTACGCACACATATGGTTCA
TAGGGTAGTGTGTGAGCGAATGAACTATAAGGAATGTAGGAAATGGACTAGATGAGAACATGATGCATGAGTACTAAAAC
TACAAAATATATAATACGTAAGAAAGTAGACTATTGAAATATGAACAACGGAACACAAATCACATTGATCAAGTGCGTTA
TATTGCATGGATTGGTGACCTAACATGTCAATAAGTACACTTACAAAATATGAGCAAGTGAACACATGACACATGGCTAA
AGAAGCTATAAGGCCTGTAATGTTTAAGCAAGTAGGCTACGAGGCATGTAATATACATAGAAATGATTTATGATGCATTT
GACATGTAAACAAGTGATATGCGAGTCATATAACCTACGAGCCCTAATTTTGCTCATAGGATATGATCAATTAGCATGCA
GTGCCCACACAATATGGACAAGTGACATGTGGAAAGTAACCAATGCAATGAATAACATGTAAGGAAACGGAACTATGAAA
ACATATAACAATAAACAAGGGTGCTCTGAAGCGGATAACACTTACATGTAAGCATTCTATGACATTAGGTAACCTATGAG
ATGGTAATCCACAAAGGGCAAATGAAATAGAAATAGATAAGTTATAGAACATGCAGCATGCATAATTATATAACAAACCA
TCTTTGGAAACTACGAGATATCCGAAGAACCACTCTACCATAATAAGGGCAAACGCACTGTCTTAAGCGTTAAGTCACAG
GTGGGGGATAGTTCTGCTCATATTCCTTACTCACCTCAAAACACATACAATTGATTTCCCCATCTACTCTCTTCAACCTC
CTAAGAATTCTTATAGGTGTTCTGCTATTGGGACTTGGCTTCCGTCTAAGTCAATATAAATACTACAATCAAGATAGAAA
AAGAAAATCCTCAATAGTTCATCTTTTAGAGTAGGAGGCCGAGGTCAACTTTACCTTCATTACTAGCTTGTGTTATATCA
CGCTCAATGCCTGGTGCCCTTTGAAGGTCGAAATAGAAAATAAATAGTGAAGCTTGAATGCACCATAAAACATGAACTCT
AATAACACTAAATGTCAGGTACCTATAAAGTTATATCATGATTCAAAAAATCTTAGAGTTATCCCCTTTGGGCTTAACTA
GAGAGGTTTGGCCATACTAATAGATTTTTTTAAAAAAAAACAAGTGATGGTGCTCCGACTCTTTTACCATGGTTTTATAA
CTATGAAAAGAATACAAATATTATTAGTACTTATTCGGGGTTGTTGGCACATACCATATAAAAGCCAATTATTAACATAT
TCAGTATGATATATGGTGAGAATTTAGGCCTTGTCAGCCAATTAGGGGTATCTATAGTAACACTATTGCACTGATACATC
CACCTATCAGATTGTGCCACTGCCTTCTTCCAAAAAAAAACTGGTTCAACAGCATTAATTTCGAGAACATGTGTAATGCT
GAAAATTCTATGAATATCAGACTAAGAACAAGTGTCCTCTATAGGAATAAATCCTATAAATATGGAGGAAATATAGAACC
CAAGAGTTGGATACATCCTTCTAAGAAAATATGCATAGAAATGCTACAACTCATATATGTAACTAGGTAACCCAACATAT
TTAAGCATATAGATAACCATACTATAGCTTTCTCAATTGAACAAACATTATACAAAGTAAAAATGCAACTTAAAATGCAT
ATAACATAAAAGCCTTTACATACCTTGTAGAGTGGGACAGTCGAATAAAATGAGCTCAATGTAGTCTAAATTTTGATAAC
TTCAGATCCTTTTATGTAGATTGCATGTTGACATTTTAGCTACCGTTAACCTTAACCATCATAAGCATAATAGGAATAGC
ATGATCAGGTGAAAGTGGAAATTGACCTCTTAACTTCGCTCTATCCCACGATTTGGATTACGAATGAGGGTAACTTTTGC
TAAATGTCCAAGTAGCCCCCTAATTATAAATGTGGTGCGCAACATATTTATAAGTAAGGCTCTACTAGACACGGCTTTGT
AGACTCCCTAGGACGAACTTCTCTAATACCACTTTTGTCACACCCCAACCCTAGGAGAGGCAGACAAGTACCATATGAAC
ATATGCTTTACAATTCATCTATGATGAGAAAGTAAACTACTACTATGCAGATATATTTACTAATGAGAAGCTTCATATAC
AACACATATTGACTAGCTGAACTGATACATGTGACAAGTGAAACTATGAATTCAGATAATAGCTTTACAATGTCTACAAA
GCCTCTACTGGAATCCATAATTGTACCACTATGAAATATGCATAGTTAAAACTCGGCAAAGCCCCGAATCAACTTGGAGC
TCACCAACAACCTTTGAGTATCATGTGCTTCTATTGGGGAGATCTACTAGTTGAGTACATGTACCTGCAACATGAAATGC
AGCATCCCCAATAAGGGACGTTAGTATGAAAGAATGTACTGAATATGTAAGGCATAATACAACCATATGTAAAATGAGAG
CTCAAGTGAAACCAAATACCAATGGATAAGGATTAGAGACCACATTTTCTTATACTTGTGGAATCGTGTATGTTACAATC
TTTTCTTTTCTTTTCTTTGAATTATAATATTTATAAGACATATGATACAAATGACCAACTGATTAGCGGTAGAAGAGAAT
GACCCAGGCTAGGCATTTTAACCCCTGGGATGTTGTCCTCATAATTCCACAAATTGGGATCGGCCCATGCTAGGGTTTTG
CCCCTAAGCTGCCACCCTCTTATACCAATTGGGATCGGCCCATGCTAGGTGTTCACCCCTGAGTTGCCACCCTTCTATAC
CAATTGGGATCGACCCATACTAGGCATTTGCCCCTGGGCTGCCAACCATAATTATACAGATTGCTTCACTTAGATTTTTT
TTATCTTTGAGATTTTTGTTTTGATGCTCATAACTCTTTTGAGATTGTTCTTTTGATGATCATAACTCTTTTGAGATTGT
TCTTTTGATGATCATAACTCTTTTGAGATTGTTGTTTTGGTGGTCATGATCGTTGTTGAGATTTGGAACTATGGACCAGT
AGTAGAAGACATATGAATATGGACTTACGATAATAACAATGACCTGGGAAGCAAATGTGACATGAATGTGTAATACTTAG
GAGTTTATATGACTCAGTAAGCATTTTGACATCTCAAATTGAAGCACATACCAAGTGAAGACATTTAACATTCAGCCAAG
GGATTTAAACTCTATATGATAGCCAAATACTCACTAACTAATATCAAATACAAGGTATACATGAACATAGAACCAAGGGA
GAACGTGGGCAGATTCAACTTTAGGACGGATACATATTCCAAGTAAGTACATATAAAATGTACAATAAAGCAAGTAGGGA
TCTTGTGAGGTAACATTATTGTCTAACACAATGTGAGTAATAACCAATAAAGGGAACATATGAACATGTGAAAAGATGAC
ATATATATTGATAATTGAAGCAAGTTGGCATGATATGGGTAGATTGTATATCCAACATATAAACATATGTACCATGTATA
ATTTTGGATCATTTTAATGTATATATGGGAAATACGTGACAAGGGTACTTTGATGATGAAACAAGTTTAAACCTTGCATG
CTAATACTTGGTAGAGTAAGCACGTACATTTAGTAACAAACTCATATTAGAGTACTCACTTTACTGCCCTAGGGAGTAGG
AACTGCAACTATGGATCAGTCACAACCAAGGGCACATAGAAAGCTTGTTTTTTGTAAAGCAAGTGTTGGATTCATGCAAA
AGAAATAGGAAATTGAATAGCCTTACATACCTTGCTATACAATTCAAAACGTATGACTTAAGCTGCTTCTCTTCAGATTG
CTAATCTACAATAGAATAAGTTTTAAGACTAGTATTAGTAGCTAATGAATCAATTTGAGCTACTTGATCTCACCCAAATA
GTAACCAAGCAGTAAGCATGCAATTTATCTAGCCAGTGTTTTCTTTCCTTCCCTTTCCCTTTAATCTAGTCTATATAATG
TACAACCTTCGAATCAGGTCCTCCCCAAAACTCCCTGCAATATTTAAGTCCTTTAACGTCTCCATCACTTTCCCGCACAT
CCAGTCACATCCATTATCATAACATACATAAAAAACTCCTTAAACATAATAATGTAACAGAAGCAATATGAATCATGGTT
TCTGATCACCAACACTTGAAGAGCTAACATTACTTTTAATGTGCTCAGACAAGCTCATAACTAAATTTAAAGAGGACTCC
CCTCCATGGCTGTCCCAACATGCACTAATCACCAGAACATCCTCCCCAATATTACACCATGTGAAAGTAACAATTTCCAA
CTCACTAACACATACCAAGTGTCCTAATTTACTCAAGCATAAGAGGGAGAAAATTGCAGTAGCTTACCTTGCTGGTTAGA
ACTACCACTTGCTAAAACTTGGATTCTTCAAGGTAAAGATTGTCCTCCTTAACTTGCCTTAAATTATACCTTCCAATAGC
TTGAACTCCCTAATATTCAAGAACCCTAATGATATTTAATGGATGTTGTATGAAGCTAAGAGAGAGAAGAGAGAAAGCTC
TAGAAATCAGATTTTTGGTCAAAGTAAAAATGGTTGGAAAATTCTGATATCAATCCCTTTTAAAGGGACCTGCTTTGGCC
GACTTTCTCACTCATTTTGGGCCATAATTTGTCAAGTAGGTGACCCACCTACTTGGACTTTTTACTTGGGCCTTTTTTGA
CTTATGAACATTGGGCCTTTTGCCACCTTTCTTGTACTTCATTTGCAGCCAATATGTGTCTTTAATTTAGGCCACACATT
TAAGTAGGTGATGCACCTACTTTTCCATTCAAATTATTTCTAGTGGGCTTGGAATGATTGGACCTTCGCCGTCCATTTTC
CCCTTATTCTTATAATCAACTTGGGCCAGAATGATGCAAGTAGGTGGCAGTGCACTTGGCCCAATAACATGGTCAAAAGT
GTCTCAGTAGGTGATGCACCTACTTGGTCCTTTGGGCTGGTCAATAAGTCAAAATAGGTGATGCACCTACTTGCACCTAC
TAGCTTAGTGTAGTCAATCAAGCAGCTCAATATCTTATTCCATTTCTAGACCTTAATACCTTTAATTTAACTTACAACTT
ATATACACTATGTCAATTTAAACTTTAGACTCAAATACCACCTTATGATCTCTAGTTTAAATACTTCCATCGACGTCAAC
TTAATTGGGTGGCATTAAAATCTATGGGCAATTCACTTTAAACCTAATATATTGTTACTAGTCGCATAGGAAATCAAGTC
CATAACTATACCACAAGGCAATTTATAAGCATCATATAAATAGAACTAGTACACGTAGAATACAGAGTGTTACATATCGG
CCCACTAAGAGTATCTCTTGCAAATAGAATTGGTATACGCCTTACCAAACTATGATATCGCCACATTTTAACTAATACAA
AGCCAGCTCAACCACTTCTATTTTTTATTACATATATAATCCTAAAAATTCTATGTATATTACTGAAAAATACTGAATGT
ACTTCATTGGAATAGATCCTATAACCACTAAAGGAGTCATATTTGAGGAAATTACAGACTGAAGAACCTATCACATTCTT
TTAAAAATCTTTATTAGGAAATGATGCAGCCCATCTCTATGATTACATAACTATTTAATGACCATGCTATATAATGCTCA
TAAAAAGCAAGATGATACAAGTGATACTATTACAACTGTAGGTATATGTAACGTAGAAACCTCTAATAACCTTTCTTTAA
ATTTTGATAACATGAAATGTTCCTCTAATGATTGCCTCTCAGGATATAACGTTCCTTGACCACCTTTGACCTTAACTGTA
CTAGGTGTAATCTTAATGCCATAGATCATAGTACTAAAAATATACTACTTGACTTAATTCAATTGCACGATCTATAATAT
AAAACAAGATCACATTTCCAAAATGTCTAAGAAACCCACTAATTATAAATGTGGCGCGCAACACATTCATAAGTAAGGCT
CTACTAGACACGGCTTTGTAAACTCCCTAGGATGACCTGCTCTGATACCACTTTTGTCACACCCCAAGTCCTATTGAGAC
AGATAGGCACCCGATGCCCTAAAGGCCCGAGAAAACCAACTTATAAGACTTTATTATCATACATTCAATGAATGAAATTA
TAAATCATTGATGAGTATACGCAAAATACCCTGATAAAATACCTACATAGATAGGCCTAAAATAGATATACTTAATTGGT
CGTTGGGGCCTTAATTACTAGAAAACAAGACATAATCACGCTTCACTTTGACATTGGTCTACAAAGCCTCTAAAAGATAG
ACACTTAGATAAGGTCGGGACATGACCCCGTCATACCCTTAACAGTAATAAAATATCAAACATATGTTAGAGACTTGACT
ATCACCGAATCAACATAGAGCTCACCAAAGGTAGCTGAGTATCTTGCGCTTATCTTGGACAAATTCTAGTATCTTGAGTA
CATGTACATGCGGCATGAAACACAACTTCCCCATGAGGGACTTCAGTACAGAAGAATGTACTGAATATGTAAAGCATAAA
GTACTCATAGGTAAAACAAGAGCTCATGTAAAATTATGTATCAATTTATAAATTCATATATTCATAAATAAGGATGAAAG
ACCACCTTTGCTTACTCTTTTGGGGTATTGAGTACCTTACATTCTTTTCTTGACTTTACTATTCTTTTCTTTATAAACTT
TGTAGAATTTGATATGATGACCAGCTGATCAGTGGTAGAAGAAAGATGACCCATGCTAGGCATTTTAACCCCTGGGATGC
TGTCCTCATACATATACACATTAGGAACGGCCCATGCTAGGTATTATAACCCCTGATCTGCCATCCGTATATATATCAAT
TGGGATCGACCCATGCTAGGTATTTTAACCCCTGAGCTACCACCCATAAGTAAACAACTTTGCTTTCAGGATCGACCCAT
GCTAGGCTTTCAGCCCCTGAGCTGCCACCCATAATAATACATATTTGCTTTACGTCTTTTCTTTAATATTTGAGATTGTT
CATAATTCTTTTGAGCTTTGGGACTATTGACCAGTGATGTAAACACGTGAATAAAAGATTTGAGGCAGCAATAATGTCAT
AAGAAACAAATGTAACATCAATGTAGTAATACTTAGTAATTTATATGACACAAAAAATCTTATTGGGCTAAAACATATTC
GTAAAAGGGCCATGAAGACACACAACAAATGAGAACATGAGGACATGTAGAAAATGTGTCATTAAGTGGTATAACAAGTG
AGCAAGTGATTATACTAGCACATGGTTCATTTGCAACACATTTGGACATCTCAAGTGGAGGCATACATGCATTTCAATTA
GAGACTATAACTCTTCAAATGGAGAGGCGAGGAGTGCATATAATGATACGATAGCTACACACTTAGTACACGATATCAAA
GGTAAGGGTGCATAAACATGTGAACTAATGAAGCATGGGATAGATCGCAAATAAGGGTTGCACATTCCACGTAAGGACAT
ATAAAATGAATAATAGACATAATGTGTATCTGCCATACAAATACTTGTAACATGTATAATGTAGGATCTTATTGAATCAA
TGATCCTCATTTGACTTGGTGGATAACTCATGAAATTTTCTGCTTATAGTACCTTGTCGTAATAATACTTGAAAGTATAA
ACACACCAATATTGGAGAATGCACACGCATAGAAGTAGCTTGACACATTTTCGAAACCATGGACGGTATGAGGGAGATTA
GTTTTTTTGGAGACTGTAAACCTTCACATTGTATCTTTTACCATGAGGATGACTTAGAGATCTCATTCAGTTGGTACACA
AAATATAGGACTTCATGCCATAAAATATGGAATCAAATAGCCTTACATACCTTGTCTCCCGACCAATACTATGTGCTACC
ATGAATCAGCCTTTCCTTTGAGGCGTTAATCTGCATTAATGGCAAGTAATTGAGCTAATATTAATAGCTAATAAACAAGG
TTGGATCACCTCTATCTTTTTCATTTTTTTCCACAATTGCCAAGTATGTGATCCACCTACTTAACCATTTTTAAGCTGCT
CAAATGCCAAACTAGGTGATGCAACTACTTTTTCTTATTAAATCTATTTAGCTATGGCAGCTAATGTAACTACTTACTCT
TATTAAGTTGGTCAAAAAGTCTAAGTAGGTGATGCACCTACGTGTTACCGACTAGCTTAATTTAGTCAAGCAAGCACCTC
ACTTATTTTATCTCATTTTCCAAATTCGAATCTTTTAATTTAAACTTAGCACTCAACTATAAAATTTAAGCTTAATAACC
ACCTTACTTATCGATTTTAAATACTTTTATCAGTATTAACTTAGTCGTATACATGTTGAAATGCACGGGGTGTTATATTT
GGTCTTCAGCATCTTTGAGTTCTGTCACTTTGGGCGATCTAGCACTGCATCGCGGAACCATTTGATGATTCGTTGATTGC
TCCTTTCTATCGCTGACTTGATTTTCTCCTTCAGGGCTTGGCACACTAGAACATTAGGCGAGACCATGGCCATTCGGTGA
CTCGCCCAATGGTTTAAGCGATCCTCAGGCCTTCTTTTCTTCGCTCTTTCAGCTGCCTTGTTCCTTTTTTCTCATTAGTG
TCCATGCTTTGTTCCTCAATCCAAATACCTAAAATTCAAGGATTTACATCAGTTATTAGCACAAAATATGCATTTGAGGA
CACTAAATCTATTAAAATAAAGCCCTAAATGAGTCCAAACCATGGACTCTTCATTCTACAGTTGATCAGTACAGACCATA
GGAAGTTTTATGGATCGTAAAAGTTATCCAAAATTTATTTCTTAAGGGTATTTGTGTAACACCCTGACTTTTCAAAACGT
CTAAATTAACTCCTATCTTCGTGGAAAGACAAGGAGGGTGGGTAATAAATTAAGAATGATGTGGTATGTCATATTTTAAG
TGTTCCAGGGTTGTATCTCAAGTTTTAAAGTTAGGTAAATGGCAAAATAAAAGTTGGCTAAAGTTATCGTAAGTTCCTTT
TTAAAGATTTCTCTTAAATTTGGGTCAAATGTCTTGGATGTTTTCTCCAAATAAATAAAGAGTTATAAGTTCTATCACCC
ATTAAATTGAATACATATGAGTCTAGTTTACAATGCAAAAAACCCGTATCCAACCGACATCGGAGTAAGAAGTTATGAGG
GTTTTACTACGGACTGCCGGGATAGAATCCGAGTCGGATAAAAAATGTGGTAGTCGGCTTACTCAACATTTTAAGCCATG
AAAATATTTCTTTTCACTTCCAAACTAGAGAGAAAGTTTAAGAGAGGGTTCCTATGGAGTTCTTTCATAATGAAGGTTAG
TTTTTGACGTTTTCTACCATTAAACATTGCCCCCGTGTCGAGAAACGTGATCTCTTCACGTGAAAATCATTTTCCCTTCT
ATTACCTGCATTTGGAGCTGGTTTTTGAAGATATAAATGTAACGCCCCTCAAAATGAAGTAGGATAAAGTAGAGCCTCAC
ACGGGTTTTGTGCATTAGTAACTTGTTTAAATGTTGAGTTTTAACTCTTAAGGTCTAGTTTGAAGAGTTTAGTGAGTCAA
CGTCAAGGCACGTGTTAGACTCCATGCTTTGAGACCTACACTAGGTTGGTTGAGGGTGCTAGACAAGGAGCCAAGCCAAA
AAGGGGCAAGCCTTAGCCAAAAAGCCAAGGCTTTCCCAAGTTGGCTACCCACTGCCCAAAGACCACTGGCACCACCACGG
CCAGTGGTTCCCTAGACGGTCCGTATACTTGGGCGTGAAGATCACTTGGTCTGAAGGGAGGCAAGGCAACTTTGCCTAGG
TGCTGCCTCATCTTCACGAGCTCCACCACAACTCGTGGTGTGCACCACGGATCGTGGGAGCATCCGTGGAGATGCCTTGG
GGCATTGAGGGCTTGACATGGTGGAGAGGTCCTCTGGTCAAGGGACCACGGGCACCACCACGAGTCGTGGTACCCTTCAC
GACCCGTCCAAGTGGGCGTGGTCCCTGACGGGGCTGCCCAAGTGAAGGGCTTTTAAGTAATTTCATTTTAATTGTTTATT
ATGTGGGGTTGATTTTAAATGGTTTATATGATAAATATATAAGGTTTTAAGTCTTTTAACAAGTCATTTACTCTCTTTTC
CCAAATTAAATCCCAAAGTCTTGCTCTCTCTATATTTCTCTCAAACTCAAGGAAGAAGGAGAAGTGGAACCTAGGGTTTT
AGATTTCAAGCTTTCTTCATCAAATTCTCATGGGATTCATCAAGTCTAAGGTATGGTGACCCTTGATCCTTGATTATCCT
TTCTTTCAAGGAGTCCATTCAAAAAGGGTTTCAAAAGTCTTCAAAGAACAAAAAGCCTAATTTCTATTCTAAGCATGGGT
TCATTGATAAATTGTTTTCAAAAGCATTATTGGTGAATTAAAGTAGAATTGATGATTTTATATGAACTTTCTTCAAGAAT
CCATGTTTTCACTAAAACCCTAAATTTGCTATGAAGTGGGTCTATTTCTATAAATTCAAAGTTGATGGAATTATGTGTAA
AGTGAATTGTATTGATATCTCTTGTGTTGTTTAATGTTTATTTATGATTAATTGTTGATAATGGATGAATTAAGGGTGGT
AAGCCTTATGGGTGAAGTATTGATGATTTTGGCTATGGCTTTGGATTATGGTAAGAAAGCTTGAACTCTCTTTATGGAAT
TGATTGTTGTTGGTAGGTTGAATCCACCTTTGGTGGAAGTGTTATATCTTATTCTTGTATGGTATTATTGGGAATTGAGG
CCATGAAGGGCAATATATGAGTGTTATTATATTGTTCTATTTTTATACATATATGAGGCTATATGTAAAGTCCTATATGA
AGCTATATGTAAAGTTTGTGTGAAGCTAGAATGTGAAGATGTTCTAATGGTGTTAATGTGATAATGTATAAAGTGTTATT
ATGCTAATGTGAAAGCATGTCTCTCTTGAAATGGTGATATGTGGTGATGATGGATTATGATGAGTTTTCATAAGATGATG
TTGTCGATCATATGCTAGACTTGAGTATCTTGTCTTGTGTCATGGAAGCTTGATTATATATATGAATGTTTGGTTGGGCT
ATGACTTAGTAATGGAGCTCTTCCTATAAATGCTAACAGAGGAATTCTAGGCCAAGACTTGAATTGGTAGACTTAAGCAT
AGTGCCTTTTTATGAGTCTAGCTTTCCTAAAAAATGTATAACCTTAAAGAATGGGCCTTAGGGCGATGTTCTCTTCTTGA
GTGAAATGATAGACTTAGAGATGGATGGAGCCGGAACGGCATGAGAATCCTTATATAAGAAAGTCAAATGAGCTATCCTT
ATGAACCTAGATTGGCTATGACTAAGTAATGGGGCCTTTCTTGGGAAGAGGTACTATGAGTTGGTTGAACTAGAAAAGGA
ACCCTCTCTAGTACATATGTGATTGAATACTCTATGGAAACCAAGGCTAAGCACCGAGTGGATGTGGTTAGGATGGTGAC
CTTGTTGAGCATGAGATTAGGCACAATGAACATCCTTGGACATCTCTTAAACCATGTGCCAACATGGGTTGTTTTTAGTT
CTACCCTTGGCAAGTAGAACAACCTCCACAGAGTAGGATAGACTCCGGATTCCATACCTTGCTAGTGTGGTCTATGTCGG
TTAAGGCCTATTTCCATCATATGGGATGTGCACTCTAGTATTGGATAGGTTCTACAACGTGTAGGTAGTAGTTTGGGATG
ATATTTACACATGGCACGAGTAGGCTTAAAAGATGCTAAAGTGAGTTCCCTAAGTCTTAGGGCTATTATGTGATTGTCCC
CTATATGTTTGTGTGTCTCTTAAATGGTTTTATAAAGAATGTTGACTTAGTATGTTATAATGTAATGATAAAACCCTTGT
CTATGGTAACTCTTAGGAACACTTAAGTGTATATGAAGAGGTTGTATGAGCGGTCACTTCATTATTCACTTAAGTGTGGC
TTAGGGTGACTTGAGATAGAGGCTTAAATAGTAATGAAGTAATTACTTTGCTATCTTGTTTAAGTATTGTGCACTTGTAT
TAATTGAGTTGTAAATGGTGTGAATATGGTCTTAATTGTGAATGGTGACTTGAAATGTGGGTTTATGCTTGTGGTTGTAA
AGGTTTGTTAAAGAAGGTCTTAAAAGCATACATTCCTTGTAAATGTCCGTTGTGCATGTTTTCTTGCATGGTCATCATAC
TTAGTACTTATTGTACTAACTCCATATTTCTCTATTGTTATAAGTGTAGGTGGTGGGAAGTGAGGAGATCTTTTGAGGAA
GCTTGGGATATTGACTTTTCTCAAGAAGCTTGGTATGTCCTCATATATTAGAGGACATAGTTCTTATCTTTCTAGTATTT
CTACTTAGACATTGTATAAGACTTCTATTTTCTATTGTTGTAATGGGCCATGTCCCTAAGATGTTCTATTAGTGTCTAAG
ATGGTACATGCGACTTAGAAATTCTACTTCTTTACATTTGAAAGATTTTATGAGTATTATGGATTTGTTTTAAAAAGTGT
TCTTATTCGTTACGGTTTTTATTACCGAATGCGATGAATGAATGCTAAGGCTTGTATAAGACCTCCGAGAGGTCGAATAC
GCATGTAACGGCTAGGGGGTGCTCCCGGGTCATTACAATAAATTTGTAGTTATTGGTGTTTCTTCAAGGTTTAAACTTGG
CTAACTAAGGTAATCATCTCAGGACTCTTTTATGATTGTTTTTATGAATTTCTACGGACGTTTCGACAAGTTGGGGCAAT
ATGGCAAATCTGCCGATTTAAGATTAATTATGAACTGTTTATTGGTGCGTACCAGCTATGTATATATAGTGTTTGTGAAG
TTTAGGACATAAGGAACAACTTTCGTGAAGGAACTACGGTCTTTCGAGTGTTCATTGGAAAGGTATGTTAAGGTTATTCC
CTTCGTTCGACATGTTTCCTTAGAGGGAGTTAATGTTGGAGATCTTGTAGATGTAATTGTGAGTGGTTGGCTGATTGAGT
GGTTATAAACCCTCATTTTAGGGACTCATAATCTGTTAAGAACGACTCTAAGTTAGGAACGACTTGGAGATTATTCATAT
ATATTGTTTATAGAAAAATTGCTCGCCTTTAGCCTATTCAATTGTTTGTTGTCGCCCTTGGGGCTATTGTGGTTAGTTGT
TGAGCTATGAACTGCCTATGGGGGCAATGATGTTGTCTAATAGGACTATATCATTTCCAAAGAGTTCTATGTGTTGCCCA
TGGGGCTATATTGATGCCAAAGAGTGTTATGTGTTGCCTACGGGGCTATTTTGATGCCAAAGAGGGTTATGTGTTGCCTA
CAAGGCAACGTTGATGCAAAAAAGGGCTATGTGCAGCCCACAGAGTTATGATGTTGCCTAAGAGGGCTATGTGCTACCTA
CAGGGCTATATCATTGCCAAAAAGGGCTATCTGACTTCTTACAAAGATAAGGGGCTACCGATAGGGGCATGTAGATTGAT
TTGGCACCTTCTGGCTTATGGGGGCCTAGGTAGGTGGTATGTTATTTGTACGTGCTGAGCTTATGGGGGCTTGGTTAGGT
TGATGGTTGACCATTTTTGTATGTTTAGATTCAGTAGCGGGTTAGCATGCTTATCTAAAATTTTGATTTCCTTACGTGAT
TGCTTTTTGTATATTATGATACTTGCTCACTTAGTCTATAGCCTTTCATACTCTGTACATTATTTTGTACTAACACCCCA
TTGCCTTGGGCGAGCTGCATTCATGCATGTAGGTCCCGACAGATGATCCAGTAGACCTCCTCAACAGTAGGATTGACTTC
TATCCTATTGGCTTGCCCTTTTCCTCCAGAGCTGCCAGAGTTGGGAGGTTTGTTACCTTTTGTTGTATATATCTTTATGG
ATAGGTTGGGGCCATGTCCCGCCAATCTTTACTACTCTTAGAGACTTGCAGACTAGTGTGTGGGGTGTTAGCTACGTTAT
GGCCATACTAGCTTAGTTTGTTGGTTTGCTGAAACTTGTGAGCTGTTTGATGTATTGTCTTCATATATACCTTCTTTCAA
TTTTGATATAGATATCATAGTGGCCTCGATGTCCCAATCAGGACTTTTGTACTAGTTGGCTATTTATTTATATGATCTCC
TGGGAGTAGTTGTTTAATTTATAGATCAGTTGATAGTGACTTTCCTAGTCTAGGGCTTAGTTTCAAGCCGAGATATACTT
GTTTGTTTTCTTGATTGCGTGTGGCTGCCATGCGCTAGCAGCAAATGGTTTAGTAGGGTCGGCTCGGCCTTGAGTTTTGG
CATTAGGAGCCAGTTGCAACCCTCGAGTTTAGGGCGTGACAAACTTGGTATCAGAGCAACGCCGTATCCTAGGGAGTCTG
CAAGCTGGTCTAGTAGAGTCTTGCTTATAAATGTGTTATGCACCACATTCGATAAGAAAGAAGCTACCATGCATGTTAGT
ATGAATATCCTTCTTTCGCTCACCTCGTGCTACAGAGCGGTGTCTTAAGGGTTGAGGTTTCTGGCTTATAATTGGTACTT
GTTTGCAGATAGATATTGCTGACACCAAACAGACCACAGCTAGCTAGGGGCTAGATACAACTGTAGGTGAGGGTACCGGC
TAGGTACCACAGGTGCAGGTAGCCCATGGTGAGACCCAGGGGGAGACATTTTCTCAGCCCCCTATAGCTTCTCCACCGTT
TCAGGAGCCTCCGAGGGCTACAGGACTTCCGGCTCCACCAACAGTACCACCTCTAGTTCCTCCTATTCCATCTGATTAGG
ATTTCTAAAGTGTAGTATGTATGTTACCACAGTTAGTAGTTGCAAAACGCCAACCAATTGCGCTAGATGTTGCCGGACCT
TTTGAAGGTATCGGAAGTTTGAGAGTTCGTGAATTTCTTGCCTTGAATCCTCCATAGTTTACAAGGACAGATCACAGAGA
GGACCCTCAACACTTTGTTGATCAATTTCATAGGATCTTTAGAGTCGTGCATGCCTCAGCGATCGAGTCAGTTGTGTTGG
CAGCATTTCAATTGCACGGTGTTACAGTATTGTGGTACATGAATTGGGAGAGATCTATCGGAAAAGATGCATTTTTACCC
ACTTGGGATAGCATTACAGAATCTTTCATAGATCACTATTTACCTCGAGAGATTAGGAATGGCCGGGTGGACCAGTTTTT
GAACCTCCGATAGGAACGCATGAGTGTCCAAGAGTACGGGTTGAGATTTGATTCATTGGCTAGATATGCACCAGCATTTG
TTGATACGATGCATGATAGGGTGCGTAGATTTGTGGGAGGGGTCGACTCAGACTATATCAACGCTTGTTCTACCGCTGCA
CTAAGGATAATATGGATATCTCGCGAATTCAGGCCTTTGCACAAGGCATAGAGGATCGCCGACATTTACAGTATATGAGT
GAGAGGGTCGAGAGAGAGACAGAAGAGGGCTAGGCCCGTTGGTTCACAAGGAGATTTTAAGGGTGGTCCCAAACCCCGAT
ATTCTATTAGTCCATCTAGACCTCCACCACAGCATTTCCAGCGTAGTAGATTTGATCGTCAGGGAAAGTGAGACCTAGGT
GAGGGCTCACGAGCATCAAGTTCTCAGCAGCAGAGAGGTTCAGGCAAGGCTAGGACAGCCCCGCCGCATTGTGCTACTTG
CGGTAGGATGCATTTCGGGAGGTGTAAACAGGGTTCCATAGGTTGTTATTCCTGTGGACAGGAGGGGCATGGGTGTAGAA
ACTGTCCGACCATAGGTCAGGGTGGTATAGGTCAGTCGACCAGGTTAGTGGTAGGTTCCTCCTCATCGCCAACATTTACA
GTATATGAGTGACAAGGTCGAGAGAGAGAGACAGAAGAGGGCTAGGCCCGTTGGTTCACAGGGAGATTTTAAGGGTGGTC
CCAAACCCCGATATTCTATTAGGCCATCTAGACCTCCACCACAGCATTTCCAGCGTAGTAGATTTGATCATTACGGAAAG
TGAGACCCAGGTGAGGGCTCACGAGCATCAGGTTCTTAGCAGCAGAGGGGTTCAGGCAAGGCTAGGACAGCCCCGCCGCA
TTGTGCTACTTGCGGTAGGATGCATTTCGGGAGGTGTAAACAGGGTTCCATAGGTTGTTATTCCTGTGGACAGGAGGGGC
ATGGGTGTAGAAACTGTCCGACCATAGGTCAGGGTGGTATAGGTCAGTCGACCAGGTTAGTGGTAGGTTCCTCCTCATCA
GCACAGTCTGCAGGGTGTGGACCCCAAACTTTAGCAGGTAGAGGTAGTGGCGGAGGCAGAGAGGGAGCATCTAGTTCTGG
TAGTGGACAAAACAGTATATATTCACTAGCCTACCGACAAGACTTAGAGGCATCGCCAGATGTTGTGACAGGTACATTAA
TTATTTGCTCCCATTGTGTTTATGGTTTTATAGATCCTGGATCTACTCTGTCTTATGTTATTCCATTTTTAACATGGAAG
TATGTATAGTAGCAGAGTCATTAGATCGACCCTTTATTGTATCTACACCAGTTGGTGAGTCTATTGTTGCTAGGAGAATC
TATCGAGGTTGCATGGTTGAAATTATCGACCGTCAGACGTCTATAGATCTCGTAGAGTTAGAGATGGTTGATTTCGATGT
CATTATGGGTATAGACTGGTTAGCATCCTGTTATGCTAATGTTGAGTGCCAGACAAAGATTATTAGATTCCACTTTCCAG
GAGAGGCAGTTCGGGAATGGAAAGGCAATACAAAAATGCCGGAAGGTAGGTTTATTTCCTATCTTAAAGCAAGGAGGATG
ATTACTAGGGGTTGTATTTATCATCTTGTTCACATTCATGAAATAGATGTAAACCACTGACTCTTGAGTCTATTCCGGTA
GTTAATGAGTTTCTAGATATATTTCCAGATGATCTCCCTAGTATCCATCCAGAATGGGAAATTGATTTTGCTATCGATAT
GCTACTAGGTACACAACCCATATCTATCACTCCTTATAGGATAGCTCCTGCTGAGCTAAAGGAGTTGAAGAATCAGCTGA
AAGACTTGCTTGAAAAAGGTTTTATTAGGCCTAGTGCTTTACCATGGGGTGCACCAGTGTTATTCGTAAGGAAGAAACAT
GGCTCACTAAGAATGTTTATCGATTATTGACAACTGAATAAGGTGACTATAAAGAATAAGTATCCCCTTCTGAGGATCGA
TGACTTGTTTGATCAGTTACAAGGTGCTAAGTGTTTCTCAAAGATTGATTTAAGATTAGGGTACCACTTGATATGAATTT
GGGAGAATGACGTTCCGAAGACAGCTTTTAGAAGCAGATATGGACAATTTGAGTTCTTGGTAATGTCTTTTGGATTAACT
AATGCCCCAGCAGTGTTCATGGACCTGATGAATAGTATATTCAGGCCGTATCTAAACTTGTTTGTGATTGTATTTATTGA
TGATGTTTTGGTATATTCACATTCAGAAGCTGAGCATGCAAATCATCTGCGAGCAGTCCTTCAGGTTCTTCGAGACCGAG
AACTTTATGCAAAGTTTTCTAAGTGTGCATTATGGTTGGACTTTGTAGCTTTCTTAGGCCATATTGTATCAGATGCAGGT
ATTGCGGTTGATACACCAAATATTGAGGCCGTAAATACTTGGCCCAAACCCATGACTCTGACTGAGGTTCGTAGTTTCGT
AGGGTTAGCTGGGTACTACAGAAGGTTTGTAGAGGGGTTTTCTTCACTTTCAGCCCCATTAACGAAGCTGACTGAAAAAG
CAGCTAAGTTCCAGTGGACTGAGGATTGCGAGCATAGTTTCCAGGAGCTGAAGGATAGGTTGACTGTCACGACCCAAGCC
TAGGGCCTAGACGTGACATGGCGAATGAGGAACCCGAAGGAACCCCAAACAAGCCTCTCAAACTTGTCATCACACTTCAT
CGGTCGCGGAAGTACATTTAACATTAAATAACGGGAAATAGGGACTAAGGGCAAACCATTTCAAAATGACATCATAGAAC
AAGAGTCAAGCTCATTTACAAAATACTTGTCCAACGCAAACCTCTACATACATAGATAGGACGGGGGCCATGACATACTA
CCGGCTCCCCTCATAGTCAAAATACAAATTGCAAGCTAAAGTCTCAAAACATAGGAGTAGGAAACATAAATGGCCCTCGA
ATCATTGAGGACTCACCAACAAACTCGGATAAGCACCGTACTAGCCACGTGAATGGAGAGAAGGATCAAGAGTAGCTCCG
GTCCCTACATGGTGACATCATGTAGGCAAATGTCACGACCCGGGAGCACCCCCTAGTCGTAACCGGCGTACTCGACCTCG
AAGAGGTCTAATACAAGCCTCTTAGCATTCATTCATCCCATAGACACCAAAACCATAAGGAATTAAAAATTTTCTTCACA
CACGAAGATACTTTCAATAAATAGCAAGCGGAAGACTTTCTAGACTTTATACAATATGTCTCAAAACCATCTAATACTTG
AATATAACATTGGGACTAAGCCCACTCAAAACTTAAGCAAATACTAGAGGGACATAAAAAGAACATGTTGGTTATTGCCC
TCGAATCTATGAGGACTCACCAAGTCTTCATCTTCAACTCTTAAAAACCTATCAAGTAGCCATGACATATCACCATCTCC
AAATCCCTACACTTTAGTCAAAAAGCGAAAGAAAGGGGTTAGCACAATTAAGTACTAAGTATGGAGACCATGCAAGAAAA
TATGCACAACGGACATTTACAAGAAATGTATGCTTTCATGTCCTTTGATAAAACCTTTCCTTTACAAGTATAAGAGACAT
AATACAAGTCAACATTAACATATAAGACCATAGCCAACCATACATATACTTAACATAAATCCATATACAACCCATGCTTA
ACTTTAGAAGGACACATGTCATTTCATTACCATAGGACCTCTACCTAATATAACCTTAAGACACACTTGAGTGAGACAAG
AAGTGACCGCCCACACAATCCTCTTCAAGCACACTTAAGTGTTCCCCAAGATTACCTTAGATAAGGACTTTATAGGCAAA
GTGCATAATCATACCCGATAGATAACATATTAATGAGATGATATGTATAATGATACTTACATAAAATAAATCATATTTAG
TGGGGCATAGTACATGTGTGGTGAGTGACCATCAATATAGTATTTCCAAGGCCTACCACCCCCTTGGAGAGGCAAAAGAG
GTACAAACCCCTCAATGTGGTTACCCGGGCCTACCACCCCCCGAGCTAGGGACCAAGGTACAAACCCCTCGATATGGTTA
TACGGGCCTACTACCCCCCATACTAGGCAACCAAGGTACCAACCCCTCGATATGGTTATACGGGCCTACTACCCCCCGTA
CTAGGCAACCAAGGTACCAACCCCTCGATATGGTTATACGGGCCTACTACCCCCCGTACTAGGCTTGGTCGACTCACAAC
ACTTATATAGAGAAAACAATATACATGTGTCCATTTCATCATCATTTCAGTAATTATATAACCATCCGATTCAGAGGACG
TACATTGGACATTCCATTTCCTAAGAATTCTATAAATGGGCATTTTATCAAACACAAGGTGGCTATTGTTCATGTAAATG
AGATCTTGTATTTCAAGAATACTAAGTCCAACCAATTCCAAAATCCATATAAATCAGCCCACCAACAACATACATATATA
TCAACCTTCATAATTTGATCATGGAAGCATGAAAACCATAAACATTACATAATAATTCCATTTCATGATAATATGCAAAA
TAGACCATAATAGGATGTGTAGTAGTAATTCCATAATTCAAGAGTTCATAAATAATCATAAGGACCCATAAACTTGAAGT
AGAAATAGAGGATAAATGGTTGGACTTGTGGAAAGGAAGGTTTCCACAATCAAACCCACATACCTCAACTTGTTCACGAG
TATATCAACCTTAGAAATACAATTACATAACTTATTTAACTTCTATTAGCTCAGTAATGTTGACGTAAAATAGGATCATC
ATCATAAGTAAGCCTAGCATGTACAAATACAACTATGCTCCCAAAACAGTGAATCTGGCCAGCCTAGTACCTCATGTTGC
ATCTTAGATTTGAAAAGGAAAATGGCAGAACTAGACTTTATAACCTTCATGAAAGATGTAGATACATCTCTTAGGATTGC
AAACAAACAAGGATCACCGCAAAATATATTTTGTACAAAAAGATATAGTCAAGACACTAGCCGTTGNNNNNNNNNNNNNN
NNNNNNNNNNNNNNNNNNNNNNNNNNNNNNNNNNNNNNNNNNNNNNNNNNNNNNNNNNNNNNNNNNNNNNNNNNNNNNNN
NNNNNNNNNNNNNNNNNNNNNNNNNNNNNNNNNNNNNNNNNNNNNNNNNNNNNNNNNNNNNNNNNNNNNNNNNNNNNNNN
NNNNNNNNNNNNNNNNNNNNNNNNNNNNNNNNNNNNNNNNNNNNNNNNNNNNNNNNNNNNNNNNNNNNNNNNNNNNNNNN
NNNNNNNNNNNNNNNNNNNNNNNNNNNNNNNNNNNNNNNNNNNNNNNNNNNNNNNNNNNNNNNNNNNNNNNNNNNNNNNN
NNNNNNNNNNNNNNNNNNNNNNNNNNNNNNNNNNNNNNNNNNNNNNNNNNNNNNNNNNNNNNNNNNNNNNNNNNNNNNNN
NNNNNNNNNNNNNNNNNNNNNNNNNNNNNNNNNNNNNNNNNNNNNNNNNNNNNNNNNNNNNNNNNNNNNNNNNNNNNNNN
NNNNNNNNNNNNNNNNNNNNNNNNNNNNNNNNNNNNNNNNNNNNNNNNNNNNNNNNNNNNNNNNNNNNNNNNNNNNNNNN
NNNNNNNNNNNNNNNNNNNNNNNNNNNNNNNNNNNNNNNNNNNNNNNNNNNNNNNNNNNNNNNNNNNAATGAAGTTAGGT
CCACTTACCCTTTTTCCCAAGCCACAATCACCATTCCTCAACTCTCCAACAATTCACAATAGATAAGCATAGATAATAAT
AGAAGTCAACTATTCAACTCAATCCAAGCATATTTCCATCATCATTCAATCATAAATAATAAACCCACTTCATAAGCCAA
CTTTAGGAAACTTGCCAAGACATGGGTTCATGGAAATTTCTTTCTTAAAACCATCAATAGACACCATTAATAACGTAAAT
CATCAAAAAAAATCATTTAATGCAAGAACCCATGCTTAGAATCGAAATTAGGATTTTTGTGTTTTTGGAAGAACTTTGAA
TCATTTGAATTGAGCTCCTTGAAAGGAAGAATAATCAAGGATAAAGGATCCCCATACCTCTAAGTTGAAAACCCACGAGA
ATTGAAGAAGAAAGAACTCAAAATCTTCAATCCTAGCTCCAACTTCTTCTTCTTCTTCTTCTTCTTCCCCTCTTCTTCTC
TTCTTCACTCAAGAACCCTAACTCTTACTCTTTTAAAATGGAACAAAAATGATCCACAATCAGCCTAACACAATAATATA
ACCTCAAAAGAAAAGATTTGTGAAAAGACCAAAATGCCCTTAAATTTCCGGACGGACTCCTTGCTAACTGCCCAACTTTC
AAAGGGCATAACTCGCTCATACGAACTCGGAATCAAGCAAACTCGGTGGCGTTGGAAAGATCGTTCCAAGGGCTTTCCAA
ACATAACTGGACTACTCCTGGATCATCCTGAGCTAGGAGTTATGACTGCTCAAAGTTGGCCAAAAAACTCACTGATTTCC
CACACTTAACCAAATTTCCAGGTTCTGAACTTTTTCCAAAAGTGACTACTTCCAATTTCAAGCTACTTCATATTCATTTT
AAATTGTTGGATGTAACACAATTAAAATGAAATTTCATAAAAACCCCTCATAGAACCTCATTATAAAGTCAACACAAAGT
CATAGGCTCTTGCTTAACCTATCATTTTCCGAGTCATTATAGCAAAATATGCGTTAATACTTGGAATGTACTAAGTATGC
GGGGTGCAATACAACAATAGACAAGGACACAATCAAAATGCAAGAATAGTTTCATAGGCATAATGAATAACAATATGAGG
ATGCATGATCAAAGTGAAGTCAAAACATGTTTAAGTAAATCTATACTAATAAAAGATATCATATGTGTATGCATGATCCA
ACCAATCTATAACCCCAACTTAAGATGGGGGATGCCGTTCACACCCGGACACCCTGGTGGCAAGGTATAAACCCCTCACA
TGGTTGATGTTGGTTACACCCCAAGCATCCTAGGTGGTGAGATATAAACTTCTCACATGATTGATGTTGGTCACACCCCA
AGCATCCTAGGTGGTGAGATATAAACCTCTCACATGGTTGATGTTGGTTACACCCCAAGCATCCTAGGTGGTGAGATATA
AACCTCTCACATGGTTGATGTTGGTCACACCCCAAGCATCCTAGGTGGTGAGATATAAACCTCTCACATGGTTGATGTTG
GTCACACCCCAAGCATCCTAGGTGGTGAGATATAAACCTCTCACATGGTTGATGTTGGTCACACCCCAAGCATCCTAGGT
GGTGAGATATAAACCTCTCACATGGTTGTCCGGTTCTTTTCCCCCGGACCGGGCATGGTCATGCAACACTTTATATAGGA
AATTCCCATTAGGCTCTAATGCAATCTCACGTATGGAATGAACATATACACAAGCTTAGTTTGTCATCAATACATCTCTG
GAATTCCATACATCTCATAACTCAAGCTTTAAAACATCAATTCATTAATTCTCCATAGTTGGACATTTTGTCAAACACCT
TGAAGGCATGTAATGGAATCAAAGAGCATGGAAAATAGGGTAGTAATTATGCAGCCAAACCAGTGAACAACCTACAACAA
CAGCTTTTAACACCCACAAGACCACATGAAAATCTCCACATCCACTCCAAATTTAGATTCAAGTTCTAGAGTCACAACAT
GCTCAAAACAATCACTTTTCATGTTTAAAATTCAATGTGCAGGAAATTATTACAAAGAACAAGACTAATTTATGAATCTT
AACTTAAACCATGAATTAGTGAGTAGAATAGAGTCTAGGCACTATGGGTGGAAGGACCCATAAGTTCAACACCACATACC
TTTAGTTTTTATGAAGGTCTTGAGAGTGTCTTCAATGGCAGCTTGGAATTTGGAGCAAGAGTCTCTTCAATCTTGAGGAA
GGTTTTGGATTAGGGTTCTTGAGAGAACTTGAGAGAAAATGTGTCTAAGTATGGGAGAGGTGTTTTGGAAAATGTTTTGG
AGATGGGAATTGAACTAATGCTATATAGGAAATAACATATGCCCTTTGGAAAAATGGTCCAACACTTAGAAAAAAAAAAT
GAGGCGAGTGAACAGTAAAAACGCTCACTGGAAATTGCATTTCCTACCGGACAGATTTTACGAAAATGGGCATAACTTTT
TCGTACGAACTCCGAATGAGGTGAAACGTAGTGCGTTGGGTAGCTAACTCAAAGGGCTTTCCATGGATATGTTATGGGCC
ACCCAATTATTTGTGTGCTAGGAGATATGACCCTCCAAAGTAGACCCTCGAAAAAGGCTTCACTTGGAAATTTCGGATTT
TGATACGGTTGCACTAAAATTTGGGTTAGACCCATTTCCCACTCAATTTGACCCCCTAAACAAGAATATGAAGTCGTATT
TTCGAAAAACGAAACGGATTTTTAGATATAGTTAAAATAAGTTTCCGGTAACTTCCGAAGCGCATTTTTAGGAACTTTTT
GGGTCATTTCATTGACATTAACACTAGTTCTAGCATTGCTAGAGGGTTCAGAAGTCTATGCGGTGTATTGTGATGCTTCT
GGTGTTAGGTTGGGATGTGTTCTAATGCAACATGATAAGGTAATCGCATATGCTTCAGGGTAGTTGAGAAAGCATGAGAA
GAACTATCCAACCCACTATTTAGAGTTGGCTACATTTGTGTATGTGTTAAAGATCTCTAGACATTATTTGTATGGCGTTC
ATGTTGACATCTTCACAGATCATAAAAGCCGTCAATATATCTTTAGATAGAAGGAGTTAAATCTGCGACAATGTCGATGG
CTTGAGTTACTGAAAGACTATGACGTGGATATTTTATATCATCCAGGAAATGCAAATGTGGTAGCTGATGCCCTTAGTCG
AAGATCTATGGGTAGTTTATCTTACTTAGGTGTTGCGAAGTGTGAGCTAGCGCTAGAGCTTCATCAGTTAGCTAGCTTGG
GATTCAGATTGTTAGAGGCAGATGATAGTGGGGTAATAATTCAGCACACAGCCGTATCATCTCTAGTTGTAGTAGTAAAA
TCGGGACAACAAGAGGATCCTAGATTTGAGTAGCTCAGAGCCAAGGCTCAGGATCAACAATCTTTAGCATTTGATATAGC
AGAAGATGGAGTCCTTAGATATAGTGGTCGATTGTGTGTTCCAAATGTTGCAGGGCTTTCACATCGGATTATGGAAGAGG
CACATTATTCCCGTTATTCTATTCACCCTGGTTCGACGAAGATGTACCATGATATTAAGGAGATCTATTGGTGGTTTGGG
ATGAAGAAGGACGTTGCTGAGTTTGTGGCACAGTGTCCTAACTGCCAACAGGTGAAGGTTGAGTACCAAAAGCCCATTGG
TCTAGTTAAGGACATAGCCATTCCTTTGTGGAAGTGTGAAGCAATTAATATGGATTTTATTACAGGGTTACCTCGATCGC
GTCGCATGTTTGACTGTATTTGGGTAATTGTTGATAGACTAACAAAATTAGCCCACTTCTTACCGTCAGGGCTACTTTTA
CGGCTGAAGACTATGCAGGGCTCTATATTAGAGAGATTGTTAGGCTACACGATGTCCCAGTATCTATTATCTCTGATAGA
GGAGCACAATTTACCGCCAACTTCTGGAAGTCCTTCCAGAAAGGACTAGGGACACATGTTAATCATAGTACAACCTTTCA
CCCTCAGACAGTTGGCCAGGCTGAGCGCACAATTTTGACACTCGAGGATATGCTACGGACGTGCGCGTTAGACTTCAAGA
GAAGTTGGGATGACCACTTACCGCTTATTGAGTTCGCAAACAATAATAGTTATCATTCCAGCATCGGGATGGCACCTTAT
GAGGCTTTTTATGGGCAAAAATATACGTCCCCCATTGGATGGTTTGAGGTAGGTAAGTCAACGTTGATTGGACCCGACTT
AGTACAGCAAATAATGGAGGAGGTTAAGCTCATTCGGGAGAGGTTGCTAATAGGTCAAAGCCGACAGAAGTTATACTCAG
ATGTGCGAGGAAGGGACTTAGAGTTTTGTGTCGATGACTGGGTATTCTTAAAAGTCTCTCCTATGAAGGGTATTATGAGA
TTTGGCAAAAAAGGCAAGCTTAGTCCAAGATTCATTTAGCCATGCCGGATCCTTTGGAGGGTAGGACAGGTGGCTTATGA
GTTAGAATTGCCTTCGGGGCTAGAATCTATTTATCCAGTTTTCCATGTATCGATGCTACGAAAGTGAGCTGGAGACCCTT
CTCGGGTTGTCCCGGTTGAGGATGTTCATATCACATAGTAGTTGTCCTACGAGGAAACTCCAATTGCCATATTAGATCGG
CAGTTTCGTAAATTGAGGACCAACGAGGTGACTTTGGTTAAAGTATTGTGGAGAAACTAGAATAGAGAAAAGGTGACCTG
GGAAGCTGAGGATGGCATAAGGTCCAAATATCCTCACTTGTTTCATACCCCAAGGTGATGGCATATCAGTTTACTTTAGT
GTAGTGAGGTTAGATACCAATCTAATTTTTTTATATTGTTGCTTATTATTATTGTTGTTGTCGTTGTATATTTGCTCGCA
CTGTTATTGTGGAGCTATAGTGCTTAGTTATTTATGTCATCCTGTGAGACGCCTAGGTTAGAATTTATGCGTTTCATGTT
CCTGGATAGTCACATTTACAAAGGATATTCTGCCTAAATTTTTGAAAATCCTAAGGACTTAACCAAGTGACTTAGATTTT
TTCATTGGAGGACGATATTTTTAAGGGAAGAAGGATGTAACACCCCCGACTTTTCAAAATGTCTAAATTAACTCGTATCT
TTGTGTAAAGACAAGAAAGGTGGATAATAAATTAAGAATGATGTTGTCACGACCCAAGCCTAGGGCCTAGACGTGATATG
GCGAATGAGGAACCCGAAGGAACCCCAAACAAGCCTCTCAAACTTGTCATCACACTTCATCGGTCGCGGAAGTACATTCA
ACATTAAATAACGGGAAATAGGGACTAAGGGCAAACCATTTCAAAATGACATCATAGAACAAGAGTCAAGATCATTTACA
AAATACTTGTCCAACGCACACCTCTACATACATAGATAGGACGGGGGCCATGACATACTACCGGCTCCCCTCATAGTCAA
AATACAAATTTCAAGCTAAAGTCTCAAAACATAGGAGTAGGAAACATAACATAGCCCTCGAATCATTGAAGACTCACCAA
CAAACTCGGATAAGCACCGTACTAGCCACGTGAATGGAGAGAAGGATCAAGAGTAGCTCCGGTCCCTACATGGTGACATC
ATGTAGGCAAAATATGCGTTAGTACTTGGAATGTACTAAGTATGCGGGGTGCAATACAATAATAGACAAGGACACTATCG
[truncated: 1,507 more chars]
