# Supplementary material for: Homologues of potato chromosome 5 show variable collinearity in the euchromatin, but dramatic absence of sequence similarity in the pericentromeric heterochromatin
Source: BMC Genomics. 2015 May 10;16(1):374. doi: 10.1186/s12864-015-1578-1 (PMC4470070; doi:10.1186/s12864-015-1578-1)
Supplement: Additional file 3: — RH BAC tiling path sequences. Description of data: Nonredundant, multifasta sequence files of the individual BAC MTPs. The sequence contigs and scaffolds in the MTPs can be either ordered or unordered, depending on the quality status of the tiling path sequence. [file 12864_2015_1578_MOESM3_ESM.zip › mtp_4319.fasta]

>mtp_4319.contig_1
TTAGCCACCCTCAACTTAGGCTTTTGGCCTAAGTCAAGGTGCACATGTCCAAGGAGGGACCGGGGCCAACATAGTAGATT
ATGGGAAGGTGAGTTGGGGTTTAGAAAGAAATGGTCTAATTTAGGCTCAAAGCATTTGGAGCAAAGGGAGCATTTATTTC
ATTTGGTTGGATTCATCTTTTAGGCAATTTGTGGACTTATCAGAACAAGGGCCTATGATCACTTCCTAGCCTCTAGAGTA
GATTGTCTTAGCAGGACTAACCGGACAAGTTCTAGATTGACACAAAAATTGTTTAAACAATCTGTCACGACCCAAGCCTA
GGGCCTAGACATGACCGGCGAATGGGGAACCCGAAGGAACCCCAAACAAGCCTCATAGCGTATCTTACACATCATTGGTC
GCGGAAGCAATTAAAATGACCATAAGCGATAAGCATAATCAAGGGGGAAATCGGGACTAAGGGAGCAAGAAAAAAAAAAG
AAGAAATGATACATAAATACCATAGATGAATCAAGCTCAAACATAATACACAACTTGTCCAACACCACCTCTAAACATAG
GTACTTTAGCGGGGGCCAAGACAAACAACTGGGCTCACCCTCATAGTCAAAACATAACTAAAAGGAAACGTCTTATACAT
AGCAAAAGATCATAAGCAACGTCCCCGGAATGGAGGACTCACCAATAACCTTGATAGAAAATCGTATTAGCCACGTGGAG
GACGAGGGTCAAGCGGTGCTCCGGTCCCTACATGGTGACATCATGTAGGCATAGAGTATGCGTTAGTACGTTTGAATGTA
CTAAGTATATGGGATGCAATGCAATGCAACAAGGGATGTATATCATAGGCAAAATGCATAATCGTACCCGATAGATAGCA
TATTAATGAGATGATATATATAATGATGCTTATATAAAAATCATATTTAGTAGGGCATAGTATATGTGTAGTGAGTGACC
ATCAATATAGTATTTCCAAGGCCTACCACCCCCTTGGAGAGGCGAAAGAGGTACAAACCCCTCAATGTGGTTACCCGGGC
CTACCACCCCCCGAGCTAGGGACCAAGGTACAAACCCCTCGATATGGTTATACGGGCCTACTACCCCCCGTACTAGGCAA
CCAAGGTACAAACCCCTCGATACGGTTATACGGGCCTACTACCCCCCGTACTAGGCAACCAAGGTACCAACCCCTTGATA
CGGTTACCCGGGCCTACAACCCCCCGAGCTAGGCTTGGTCGACTCACACACTATATAGAGAAAATCATATACATGTATCC
ATTTCATCATCATTTCAATACTTATATAATCATCCGACTCATAGGACGTACATTGGACCTTCCATTTCATAAGAATTCTA
TAAATGGCATTTTATCAAACATATGGTGGGCTACTTGTTCATGTAAATAAAATCATGTGTTTTAAGAGTACTAAGTCCAA
CCAATTTCAAAATCCATATAAAACAGCCCACCAACAACATACATATATATATACATATATAACAACCTTCATAATTTGAT
CATCGAGGCATGAAAACCATAAACATCATATAATAATTCCATTTCATGATAATATACAAAAATAGACCATAATAGGATGT
GTAGTAGTAATTCCATAATTCAAGAGTTCATAAACGATCATAAGGACCCATAAACTTGAAGTAAATAGAGGATAAATGGT
TGGACTTGTGGAAAGGAAGGTTTCCACAATCAACCCACATACCTCAACTTTGGAGAATTCTTGATGAAGATTGGAATGGA
GAATTGCTTGAGATTGAATCTTGAATCCGGAATTAAAGCTTGGGATCCTTGAATTTGGTTGATGATCTTGGTGGAATTTT
TGGAGAGGGTTTAGAGAGAGTTTTTTGGATGTTTTGAAGTTAAATGACTAAGTATGGATATGTCCCCTTTTTATAAAAAA
CGTCCCAACACTTAGAAAAAAAAAATGAGGCGGGTGAACAGTGTTTTCGGCTACTGAAATTTGCATTTTCTGCCGGACAG
GTTTTACGAAAATGGTCATAACTCCTTCATCCTAACTCGGAATTAGGTGAAACAAATTGCGTTGGAAAGCTAACTCACAG
AGCTTTAATTTTGATAGTTTGAGCTCCTTCCAGTTCCTTGTGTTCTGAGAGATATGCCCCTTTAAAGTTGACCCTCAAAA
TCGCATTTTTTTGCGATTTTCGAATTTTGATACGGTTGTTCTAAAATTCGGGTTAGACTCATTTCCCACTCAATTTGACC
CCCTGAATAAGAATATGAAGTCGAATTTCCGAAATGATGCATGGATTTTGAGATATATGGAAATTACAATTTTAGGTGTT
TTCGAAGCACATTTTCGGGCATTTTTGGGGTCGTTTCAATATCTCTCCCTTGGGAACATTCGTCCCCGAATGTCAAATAA
ACGTACATGAGAAACACAAACATGACAAATTCAGCCCACATAGGGATGCAACAATGCACTTACACCTCATTTCAAAAACT
TCAACATAGTTGTAAAACCACAATGAACTTGTTAACTTAAACATGAATGTATGCAATGACATGGTGGCTGAACTTAAGAC
CTGAGATTTTATAAAGGGTTTAGATCAATACCTTAAGCTTGAGTGGAGTGGAAAAGATAAGGATATCGCATTTGCATGTC
CGCTTCGGCCTCCCAAGTAGCACTTTCAACTTGTTGATTTCTCCAAAGGACCTTAACGGAAGCCACATCTTTGTTTCTCA
ACCTCTTCACTTGTCTATCTAAAATCTGGACTGGAACCTCTTCATAGGTCAAATTATCTTCAACAACACCCACAACATCA
AGAGGCACAATGGCATTCGGATCACCCACACACTTCCTCAACATAGACACATGAAATACCGGATGAACCAAATCCATTTC
GCTAGGCAATTCCAACTCATAAGCTACCTTGCCAATTCTCCTCATCACCTTATAAGGACCCACATATCTTGGGCTCAACT
TGCCCTTCTTACCAAAACGAACCACACCCTTCATGGGTGACACCTTCAAATAGACCCAATCACCAACTTGGAATTCAAGA
GCCCTTCTCCTCACATCGGCATAGGACTTTTGGCGACTTTGGGCCGTCTTCAACCTTTCTCTAATAATCCTAACCTTCTC
AAGAGCCTCCATAACTAGATCTGGTCCTAACAAGGCCACCTCACCAACCTCAAACCACCCAACCGGTGATCTACAACGTC
TCCCATAGAGAGCCTCAAAAGGAGCCATACCGATGCTAGAATGATAGCTATTGTTATAGGCAAACTCAATCAATGGAAGA
TGATCATCCCAACTACCCTTAAGCTCCAATACACAAGCCCTAAGCATATCCTCAAGTGTTTGGATAGTCCTTTCGGCTTG
TCCATCCGTTTGCGGGTGAAAGGCCGTAGTAAACTTAACTCTCGTACCTAGACCCCTTTGAAAGGACTTCCAAAAGTGTG
AAGTAAATTGAGTACCACGGTCTGATATGATGGATAGAGGAATCCCATGCAACCTTACCAAGTCATGAATATATAACCTT
GCATAATCTTCCGCCCCATATGTTGTCTTTACCGGTAGAAAATGAGCCGATTTTGTCATCCTATCAACCACCACCCAAAT
AGAATCAAAACCTTTTCTAGTCTTGGGTAAACCAACTACAAAATCCATATTAATTTCTTCCCACTTCCAAGTAGGAATCT
CTATGTCTTGGGTTAGACCACCCGGCCTTTGATGTTCGGCCTTGACTTGTTGACAACTATGACAACCGGAGACGAATTTG
GCAATGTCCTTCATGCCTCCCCACCAATACACATCCCTCAAATCTCTATACATTTTGGTGGAACCGGGGTGAATGGAGTA
GGAAGAATTATGAGCCTCCTCAAGAATTTTCTCCCTCAAACCATCAACACAAGGCACACACAACCTACCTTGGTACCTAA
GGGCACCATCTCCCCCTTGGGAGAAAACTTCCACCTTACCCTCTTTCACCAAGGCCTTCAATTCTAACAAGGAAGAGTCA
AGATCTTGTTTTGCTATCACCTCATCAACCAAGGAAGACCTAGCACCATCAACAACGACCACACCACCATTACTAATTTC
TTCCAACCTAACCCCCAACCTAGCCAACCGATGCACCTCCCTAGCCATTTCCCTATCACCAATATCAACATGAGCTAGGC
TACCCATAGACACCCTACTCAAAGCATCCGCCACCACATTAGCTTTACCGGGATGATAATGCACACTCATATCATAATCT
TTAAGAAATTCTAGCCACCTTCTTTGTCTCAAGTTGAGGTCTTTTTGGGTGAAGACATATTGGAGGCTCTTATGATCGGT
GAACACATCAACGTGTACCCCATACAAGTAATGATGCCAAATCTTTAAAGCAAACACCACCGCGGCTAATTCAAGGTCAT
GTGTAGGATAGTTCTTTTCATGCACTTTGAGTTGTCTAGACGCATAGGCTATCACCTTATCATTTTGCATTAGGACACAA
CCCAAGCCAACTCTAGAAGCATCACAATACACAACGAATCCCTCAAGCCCATCCGGTAGTGACAATATAGGAGCGGACAC
AAGTTTATCTTTCAAGGTTTGAAAACTCCTTTCACACTCGTCGGTCCACTCAAACTTAGCCTTCTTTTGTGTCAACTTAG
TCATGGAAGAAGCAATAGAAGAAAACCCATTCACAAATCTCCGATAGTAACCCGCTAAGCCCAAGAAGCTCCTAATATCC
GACGGGGTCAATGGCCTAGGCCAATTTCTAATCACATCGGTCTTCTTAGGATCTACCTTAATACCATCCCCCGACACCAC
ATGACCTAGGAAGGCAACCTCCCTCAACCAAAATTCACACTTTTCATACTTGGCATACAACTTCTCCTCTCTCAATCTTT
GCAACACAACCCTCAAGTGACCCATATGCTCTTCCTCGCTATGCGAATAGATTAAAATATCATCAATGAAGACCACAACA
AAGGAATCAAGGTGGGGTTTAAAGATCCTATTCATTAGGTCCATGAAGATAGCCGGTGCATTGGTCAACCCAAAGGACAT
GACCACAAATTCATAATGCCCATACCTAGTCCGAAAGGCTGTCTTGGGAATGTCACACTCCCTCACCTTCACTTGATGAT
ACCCGGACCGAAGATCAATCTTAGAGAAGTGGCTAGCCCCTTGCAATTGGTCAAACAAGTCATCAATCCTAGGAAGAGGA
TATTTATTCTTGATGGTGGCCCTATTGAGTTGCCGGTAATCAATACACATCCTAAGGGACCCATCTTTCTTCTTCACAAA
CAACACCGGTGCACCCCATGGTGATTGGCTAGGCCTAATAAAACCCTTCTCCAACAAGTCCCTCAATTGTTCCTTCAACT
CCTTTAACTCCGCCGGGGCCATACGATAAGGGGGGATAGAAATGGGTTGAGTATCGGGGAGGAGGTCTATGCCAAAATCT
ATTTCCCTTTCGGGAGGAACACCGGGAAGGTCATTAGGAAAGACATCAAGGAATTCATTTACGATCGGAACCGACTCTAT
AGGAAGGGTTTTGGACTCCACATCCCTAACCCTCACAAGGTGATAGAGACACCCCTTAGAGATCAACTTACGGGCTTTAA
TGCAAGAGATGAACCTACCCTTGACTACCACATTTTGGCTCTCCCACTCAAGAATGGGTTCACTTGGGAATTGGAACTTG
ACCCTACGGGTTCTACAATCAATGGAAGCATAGTATGCATGCAACCAATCCATCCCAAGAACAACATCAAAATCCACCAT
GTTCAACTCAACAAGATCACAAGGCAATATTTTATGCAAGATGCAAATAGGACAATTTCTATAGACCTTCCTAGCAACCA
TATATGCACCAATAGAAGTAGACACCTTATATGACTCATGCAAGAAGTCGGGCTCGTCTTCCTCTTGTATT
>mtp_4319.contig_2
CCCCATGGTGACTGGCTAGGCCTAATAAAACCCTTCTCCAACAAGTCCCTCAATTGTTCCTTCAACTCCTTTAACTCCGC
CGGGGCCATACGATAAGGGGGGATAGAAATGGGTTGAGTATCGGGGAGGAGGTCTATGCCAAAATCTATTTCCCTTTCGG
GAGGAACACCGGGAAGGTCATTAGGAAAGACATCAAGGAATTCATTTACGATCGGAACCGACTCTATAGGAAGGGTTTTG
GACTCCACATCCCTAACCCTCACAAGGTGATAGAGACACCCCTTAGAGATCAACTTACGGGCTTTAATGCAAGAGATGAA
CCTACCCTTGACTACCACATTTTGGCTCTCCCACTCAAGAATGGGTTCACTTGGGAATTGGAACTTGACCCTACGGGTTC
TACAATCAATGGAAGCATAGTATGCATGCAACCAATCCATCCCAAGAACAACATCAAAATCCACCATGTTCAACTCAACA
AGATCACAAGGCAATATTTTATGCAAGATGCAAATAGGACAATTTCTATAGACCTTCCTAGCAACCATATATGCACCAAT
AGAAGTAGACACCTTATATGACTCATGCAACAAGTCGGGCTCGTCTTCCTCTTGTATTAGGCATGATCTAGCATAGCAAA
GAACAATCGTTAGGGAAAAAAAGAACTTAATTCAACTCTACCGCACGACTTAGAACATGAAGAAGGGAAACATTTCCTAA
AACGTCTCATAGCCTCCTACTCATAATTGTGGTGCACAACACAACCATGAATCGGACTCTAATCAACGCGGTGTGTTGGA
CTCCGAGGATCTATCAACCTAGTGCTCTGATACCAAGTTCGTCACGACCCAAGCCTAGGGCCTAGACATGACCGGCGAAT
GGGGAACCCGAAGGAACCCCAACAAGCCTCATAGCGTATCTTACACATCATTGGTCGCGGAAGCAATTAAATGACCATAA
GCGATAAGCATAATCAAGGGGGAAATCGGGACTAAGGGAGCAAGAAAAAAAAAGAAGAAATGATACATAAATACCATAGA
TGAATCAAGCTCAAACATAATACACAACTTGTCCAACACCACCTCTAAACATAGGTACTTTAGCGGGGGCCAAGACAAAC
AACTGGGCTCACCCTCATAGTCAAAACATAACTAAAAGGAAACGTCTTATACATAGCAAAAGATCATAAGCAACGTCCCC
GGAATGGAGGACTCACCAATAACCTTGATAGAAAATCGTATTAGCCACGTGGAGGACGAGGGTCAAGCGGTGCTCCGGTC
CCTACATGGTGACATCATGTAGGCATAGAGTATGCGTTAGTACGTTTGAATGTACTAAGTATATGGGATGCAATGCAATG
CAACAAGGGATGTATATCATAGGCAAAATGCATAATCGTACCCGATAGATAGCATATTAATGAGATGATATATATAATGA
TGCTTATATAAAAATCATATTTAGTAGGGCATAGTATATGTGTAGTGAGTGACCATCAATATAGTATTTCCAAGGCCTAC
CACCCCCTTGGAGAGGCGAAAGAGGTACAAACCCCTCAATGTGGTTACCCGGGCCTACCACCCCCCGAGCTAGGGACCAA
GGTACAAACTCCTCGATATGGTTATACGGGCCTACTACCCCCCGTACTAGGCAACCAAGGTACAAACCCCTCGATACGGT
TATACGGGCCTACTACCCCCCGTACTAGGCAACCAAGGTACCAACCCCTTGATACGGTTACCCGGGCCTACAACCCCCCG
AGCTAGGCTTGGTCGACTCACACACTATATAGAGAAAATCATATACATGTATCCATTTCATCATCATTTCAATACTTATA
TAATCATCCGACTCATAGGACGTACATTGGACCTTCCATTTCATAAGAATTCTATAAATGGCATTTTATCAAACATATGG
TGGGCTACTTGTTCATGTAAATAAAATCATGTGTTTTAAGAGTACTAAGTCCAACCAATTTCAAAATCCATATAAAACAG
CCCACCAACAACATACATATATATATACATATATAACAACCTTCATAATTTGATCATCGAGGCATGAAAACCATAAACAT
CATATAATAATTCCATTTCATGATAATATACAAAAATAGACCATAATAGGATGTGTAGTAGTAATTCCATAATTCAAGAG
TTCATAAACGATCATAAGGACCCATAAACTTGAAGTAAAATAGAGGATAAATGGTTGGACTTGTGGAAAGGAAGGTTTCC
ACAATCAACCCACATACCTCAACTTTGGAGAATTCTTGATGAAGATTGGAATGGAGAATTGCTTGAGATTGAATCTTGAA
TCCGGAATTAAAGCTTGGGATCCTTGAATTTGGTTGATGATCTTGGTGGAATTTTTGGAGAGGGTTTAGAGAGAGTTTTT
TGGATGTTTTGAAGTTAAATGACTAAGTATGGATATGTCCCCTTTTTATAAAAAACGTCCCAACACTTAGAAAAAAAAAA
TGAGGCGGGTGAACAGTGTTTTCGGCTACTGAAATTTGCATTTTCTGCCGGACAGGTTTTACGAAAATGGTCATAACTCC
TTCATCCTAACTCGGAATTAGGTGAAACAAATTGCGTTGGAAAGCTAACTCACAGAGCTTTAATTTTGATAGTTTGAGCT
CCTTCCAGTTCCTTGTGTTCTGAGAGATATGCCCCTTTAAAGTTGACCCTCAAAATCGCATTTTTTTGCGATTTTCGAAT
TTTGATACGGTTGTTCTAAAATTCGGGTTAGACTCATTTCCCACTCAATTTGACCCCCTGAATAAGAATATGAAGTCGAA
TTTCCGAAATGATGCATGGATTTTGAGATATATGGAAATTACAATTTTAGGTGTTTTCGAAGCACATTTTCGGGCATTTT
TGGGGTCGTTTCACAATCAATTATTCTCACACACTCTTGGCACATAGTTTCATTATCAGATTATCAGATTACCCAGTTCA
AGTTTTAGCTTAAGGCATGCCATCAAGTTGATTCATTATCATGTCATACTCAGAGCCAACACATTCAACTTATCTTAGCC
TACAAATTCTAGCACACATCACAAATTTTGGACGGGTACCATTTTTCATAAGCCATCATGCTTCATTCTTTTTCATGCTT
CTACACATACGATCCTAACACATATCGGTTCAACAGAAATTAAACAGTCTCTTGGGGAAAAAGAGCACAGGCAAGAAAAC
CCCAACAGAGGATTTATGAGTTGGGTTAATCAGACGTCACCCTATCACTCACAATCCATTTACCCCACCCCCAACAAAAA
TAGATGTGATCTACGATCACCATTTACGGAACGTCAATGGACCTACGGTCCGTAGATCACCTCCGTAGATGCTCTTTTCT
GCATTTCTTTCAGCTGTCTCTTTACTTTCGCGCCTAAACATCTTTCCTGCAAAATATGATAAAAATACATAAAAACCAAT
AAAAAAAAAGGCCCTAGACACACACAACTCTTAAGTGAAATGTATTAAAAATACCATAAACTCACGGTATATCAAGGGAC
TATAGACATTTAGAAAAAGATTCCCTTTTTTCATACTCTAAATCGTGGAGTAGAGTTGTGTCATAAGGAACTTATTCAAA
ACTCACGCGTTCTTAGATTCATTCGACTATCCCCATACCCAAGGTAGTTGAAACGCAAAGTCAGTTCATT
>mtp_4319.scaffold_1
TTTCACATTGCATGACACTCATATTTCAGTTATAATTGATAGATTTTTTTGTCAAACATTTGATAATATTATGGAAATAT
ATTTATAACTTATCTTTTTGTCAAACATGCGGTCCATGGTGTTCTTAAAAACATGTACTTTTAGTTTTTATAATCAATTA
AATTAAAATATTATTATTTTAAAATATATATATCAATTATTATTTATAATTTAAGTTAAAATATGTAGGTTTATTAATAA
ATGTATTTCAAGAGACCATATGTATCCTAAACATCTAATTGAAAATCTTTACAAAGACACATATTTAGTCAGCTATTAAC
TTGTAATTTTTGATGATTAATTTTGTTTAAAAATTTTATTGAACCATGTAATTATTCTTGAACAATCAAACAATAATTTG
TAATTATATTATTAAAAATAAATAGAGTATTGTAATTACTCTATTGCGTATTTTGTAATAGTAGTAGTTACATCAATTCC
AACTGAGGTTTTGGGTAAAATCATCTTAAAACTATACCCCAAACTTAAACTACATCAATAAATATTTATTTTGATGGAAA
ACTTCCTTCAAGTATTTAAAAGTCAACAATTTTTATTCTTCTATCAGAATACTAATAGATACCACAATATTCAAGCTACA
CCTTCGTATTTATTATTCTGAGATATGCCAAAAATATAACTGTGAACTTTTTCGGCAATTGAGTTTAGCATTATGCAAAA
TCTATTAATTTGACTGTTTATTGTTTCATTTAATTTTCATGTTATTTAATATTAAAAGAATAATCAATTAAAATATGTTT
CTTCTCAATTGATCTAATTACAAATTGATTTTAACAACTTGAAGATAATTAAGCTTCAACTTCTTTCCCTTTGTAAACGA
GAAAAAGAGTTGATCATGTATTCTCACACCTTTTTAATATTTTTTGTTATAGCAAACAATGGTGTCAAGATTTTTAATAT
TCTTTTTTTACAGAAACTTTTTATAGCAAGTAATAAAATTATGCAGGAAAACTTTTGTTAATAATCACGTGAAGTGCACA
TGTTTTTATAGGATCCCTTAGTTTTTTGACAATAACTAATAGAAGGATGAAGATTGTTATCTTTCTTATATTTGGAGGAT
ATTTTCTACCAAGAAAAATATATTTGAAGGATATAATTTAAATTTGATATATAGTTTAGGAATGTTTTTTGCCAAAAACT
CATTTCAACTACTAGATGACTTTTCAAATAGACCCTTAATGATATTGGATATCTCAATGGTTATCGAAAATAGAGATGCA
TTTAACAATGGCTTTATATTTTTTGAATTAATTAATACTCTGTTATTGATGATTTGCGTACTTATTTCAATTGACTTGTA
AGTTCTTATTTTAGAACTCCCTCCGTTTCTTTTCATATGTCACCTTTTTAGATTCAACATTTTGTGATGAGACTTCCGTT
GGGTTGTCTGTACAAGTTTCCCTATTCAGCTTACAGTTGTTTACAGTTGAAGCACTAGTCTGTCGAAAATTTTCCTATAT
TTCCTTCCCTGAGCTATCTCCATATATCTTGAATGTTTGATCTCTCATTGCCCCTTGCTCGAGCAATTGTTGCTGCATTA
TCTTTTAACAGATGAATTTGTCATTGAACTTTGTCTTGGAGTTCTATTTTTTTGGAAAATATCTCTCTTTTCAAAAAACT
CTTACTTATGAGTACATATTCTTTTGTAAGGGAAACGAAGGTGTGAAGTTAACAAATATTTAGACAGTTTTTCTTTTCTC
CAGCGTCTCCATTTGAACAACAACAGTCTTAAGGTTAATGCCTTTTATCACTTCTCTTTAACTTATATTTTTATAGATGA
AACATTGTCCGCGCTTTGACTAATCCTATTTTTTCCCCTTTTCTTTCTAGTTCTTGGCTGCTAGAAAAGGTGTAATTCCA
ACAAGACTTCCTTTTATCCTTGATTGTGTTAGATGTCTTTACGTATCTTTTGGGTGAATTTGATGCGGTCTCATAGTTTC
TTTACTTAGTAAAAAGTTTCCCATCCTAACAATTTGTGAAAATTGAGGTTCTTAATCCCTCCTCTTTTTCTTCCTCTGTC
ATTATTTTTTGGCTTTCTTATCTTTAGTAATTTCAGTGATTGGTTTTGGTGATCTTTCTAGCTGAACGATAATGACGATG
AAGTTCAAGCTCTAGAAGCTCTTGAAGTGGAATGTTTTGCAGCTGTGACATTTAAGCATTGTAAGGAAGTTGAGCTAAAA
GGCAGTCTACGCATGAAGCCTCAGATGCAACTTATCAAGTTGTTGTTACTTAAATCACCCGTGCTGATTAAAATGGTAAC
TGTGCCTGTGCTAGAAAGTGAATCTCTTGGGTTAGTAGCCAAGTACTCGCAGAGCTAACAATATTTGGTGGGCATCATCA
AAAGAAAAATTGTTTGTAATTTAGAGTTATATCATATTACAGTACTTTTTGATAAAACCATGCTTTGAAGTGAATAATCT
ATGAAACGAAACTTTGCTTTGTTAATTCTTCAGCATTTTGGAATATTGCTTGTAGTAAGGTTGAAGCAATTTTCTTTTGA
TAGTAGATCATCTTGCGAGTTTTTGGCCAAAAACATCCTTTAATTACACTCACAACTTAACTACATCCTTGAATTTTCTG
TATAAACAAGAATCATCCTTGAAGTATCCAAATCTTGATAAATTTTCATCCTTCCGCTAAACAATGGGAAAAGACACTAT
CGACTCCTTTCCCAATGCAACTCACTTGACTTCCAATTCTCCAACAAAGATGTTAATATTTAACAGGATGGAGATAAATT
GAAATCGGGTTCTTGGTTTTTGTTCGTTTGGTTATGGACATTGAGAAACTGATGCTGATCCTCAAGCTCTTTGCAGATTT
TACTGCTCCATTGATAATTGATGCTTATCACTAACATAGCAATATAATGGTATCGGTAAGAGAGTAAAATTTTAAAACTA
AATAGTGCATAGAATCCGAGAGACTTGGGATAGATGATTTGGGCATAAAAGTTTGAGGACAAAGCAATTCTCATTCATCT
GTTTGCAGTGATTATTTTTGCCGCAACATACTGATTGAGTCATTTCTTGCTTCTCAATCTCTTTTTGTTTCGTGATTTTG
GATCATTGATGCAAAATGGTCAAAATGTCCATGAATTATGCTGCTGGAAAATTCAATATGGAAGCCTACGTTGAATAATT
TGAATTGAAGTTTCCAACTTGAATACGATTCATATCTTCTACTACTTATTACATTTTGATTCTTATGAAATTTATAAAAA
AAAGTCATTATTGTTCTCATCTTCTAGTTCATCACCTTGCAAATTACAATTAGAGTATAGTAAAAAACCCAAATTCATTC
TAGCAAGGTGCAAAGATCCTTACTCTATAATGTATAAAAGTCTTGGAATTGAAACCATATAGGTGTAATTTGGGGATTTT
AGGATCGACAAGTCATGTGACAGTGGGAGCCCTTAGTCAGTAAAATGTTTACAGACTATAATAACCCTCTAAAATTTATA
ACAATAATACCCTTTACTTAAAAGATTGTTATACAAATAATTATTTCGATTAGTAGATAATTCAATATATAGTGAATAAT
CCCTAACAACTAAATACATGGTATTTGGACAACTAATTCAAAACTTGTGATGCTTAGAATTATATGTGGAGGAACTGTAA
CTTCTAGCTTGCTTCGAAACCTAACAAAAACTTGTTTTGTCAATGCTTTGGTATGAATGTCAGTTAGTTGATCTTTGGAC
CTCACAAACTGAGTATAGAGCACTAGATTCCACTACATCAGAGATGGCATAGATCATATATCTACTTCATGCTAAACTAC
ATTTGTTTATATGGATTGAGGCTTTAGTTATTGCAGTGTTCCTCATTAATAGACTGCCCTCCTCAGTCCTAAAGATGGTG
ATTCTATTTTATAAGTTGTATGGAGAGTCGCCTGATTATAACCGCCTGAAAGTGTTTGGTTGTAGATATTTTCCATATAT
CAAAGGTATGAACAAGTTCAGTCCAAAGACTTACCCTTGCGTGTTCATAGGATACAACAACTTACACAAAGGATATAGAT
GCTATCATATCTCTACAAGGAGGGTGTATGTATCCAGACATATTGTGTTTGATAAAAACACGTTACCCTATGTGTCTCCA
AGTCAATCTCAGAAGAACATTGATGTCGCACCTCATCTTGCTACTTNNNNNNNNNNNNNNNNNNNNNNNNNNNNNNNNNN
NNNNNNNNNNNNNNNNNNNNNNNNNNNNNNNNNNNNNNNNNNNNNNNNNNNNNNNNNNNNNNNNNNNNNNNNNNNNNNNN
NNNNNNNNNNNNNNNNNNNNNNNNNNNNNNNNNNNNNNNNNNNNNNNNNNNNNNNNNNNNNNNNNNNNNNNNNNNNNNNN
NNNNNNNNNNNNNNNNNNNNNNNNNNNNNNNNNNNNNNNNNNNNNNNNNNNNNNNNNNNNNNNNNNNNNNNNNNNNNNNN
NNNNNNNNNNNNNNNNNNNNNNNNNNNNNNNNNNNNNNNNNNNNNNNNNNNNNNNNNNNNNNNNNNNNNNNNNNNNNNNN
NNNNNNNNNNNNNNNNNNNNNNNNNNNNNNNNNNNNNNNNNNNNNNNNNNNNNNNNNNNNNNNNNNNNNNNNNNNNNNNN
NNNNNNNNNNNNNNNNNNNNNNNNNNNNNNNNNNNNNNNNNNNNNNNNNNNNNNNNNNNNNNNNNNNNNNNNNNNNNNNN
NNNNNNNNNNNNNNNNNNNNNNNNNNNNNNNNNNNNNNNNNNNNNNNNNNNNNNNNNNNNNNNNNNNNNNNNNNNNNNNN
NNNNNNNNNNNNNNNNNNNNNNNNNNNNNNNNNNNNNNNNNNNNNNNNNNNNNNNNNNNNNNNNNNNNNNNNNNNNNNNN
NNNNNNNNNNNNNNNNNNNNNNNNNNNNNNNNNNNNNNNNNNNNNNNNNNNNNNNNNNNNNNNNNNNNNNNNNNNNNNNN
NNNNNNNNNNNNNNNNNNNNNNNNNNNNNNNNNNNNNNNNNNNNNNNNNNNNNNNNNNNNNNNNNNNNNNNNNNNNNNNN
NNNNNNNNNNNNNNNNNNNNNNNNNNNNNNNNNNNNNNNNNNNNNNNNNNNNNNNNNNNNNNNNNNNNNNNNNNNNNNNN
NNNNNNNNNNNNNNNNNNNNNNNNNNNNNNNNNNNNNNNNNNNNNNNNNNNNNNNNNNNNNNNNNNNNNNNNNNNNNNNN
NNNNNNNNNNNNNNNNNNNNNNNNNNNNNNNNNNNNNNNNNNNNNNNNNNNNNNNNNNNNNNNNNNNNNNNNNNNNNNNN
NNNNNNNNNNNNNNNNNNNNNNNNNNNNNNNNNNNNNNNNNNNNNNNNNNNNNNNNNNNNNNNNNNNNNNNNNNNNNNNN
NNNNNNNNNNNNNNNNNNNNNNNNNNNNNNNNNNNNNNNNNNNNNNNNNNNNNNNNNNNNNNNNNNNNNNNNNNNNNNNN
NNNNNNNNNNNNNNNNNNNNNNNNNNNNNNNNNNNNNNNNNNNNNNNNNNNNNNNNNNNNNNNNNNNNNNNNNNNNNNNN
NNNNNNNNNNNNNNNNNNNNNNNNNNNNNNNNNNNNNNNNNNNNNNNNNNNNNNNNNNNNNNNNNNNNNNNNNNNNNNNN
NNNNNNNNNNNNNNNNNNNNNNNNNNNNNNNNNNNNNNNNNNNNNNNNNNNNNNNNNNNNNNNNNNNNNNNNNNNNNNNN
NNNNNNNNNNNNNNNNNNNNNNNNNNNNNNNNNNNNNNNNNNNNNNNNNNNNNNNNNNNNNNNNNNNNNNNNNNNNNNNN
NNNNNNNNNNNNNNNNNNNNNNNNNNNNNNNNNNNNNNNNNNNNNNNNNNNNNNNNNNNNNNNNNNNNNNNNNNNNNNNN
NNNNNNNNNNNNNNNNNNNNNNNNNNNNNNNNNNNNNNNNNNNNNNNNNNNNNNNNNNNNNNNNNNNNNNNNNNNNNNNN
NNNNNNNNNNNNNNNNNNNNNNNNNNNNNNNNNNNNNNNNNNNNNNNNNNNNNNNNNNNNNNNNNNNNNNNNNNNNNNNN
NNNNNNNNNNNNNNNNNNNNNNNNNNNNNNNNNNNNNNNNNNNNNNNNNNNNNNNNNNNNNNNNNNNNNNNNNNNNNNNN
NNNNNNNNNNNNNNNNNNNNNNNNNNNNNNNNNNNNNNNNNNNNNNNNNNNNNNNNNNNNNNNNNNNNNNNNNNNNNNNN
NNNNNNNNNNNNNNNNNNNNNNNNNNNNNNNNNNNNNNNNNNNNNNNNNNNNNNNNNNNNNNNNNNNNNNNNNNNNNNNN
NNNNNNNNNNNNNNNNNNNNNNNNNNNNNNNNNNNNNNNNNNNNNNNNNNNNNNNNNNNNNNNNNNNNNNNNNNNNNNNN
NNNNNNNNNNNNNNNNNNNNNNNNNNNNNNNNNNNNNNNNNNNNNNNNNNNNNNNNNNNNNNNNNNNNNNNNNNNNNNNN
NNNNNNNNNNNNNNNNNNNNNNNNNNNNNNNNNNNNNNNNNNNNNNNNNNNNNNNNNNNNNNNNNNNNNNNNNNNNNNNN
NNNNNNNNNNNNNNNNNNNNNNNNNNNNNNNNNNNNNNNNNNNNNNNNNNNNNNNNNNNNNNNNNNNNNNNNNNNNNNNN
NNNNNNNNNNNNNNNNNNNNNNNNNNNNNNNNNNNNNNNNNNNNNNNNNNNNNNNNNNNNNNNNNNNNNNNNNNNNNNNN
NNNNNNNNNNNNNNNNNNNNNNNNNNNNNNNNNNNNNNNNNNNNNNNNNNNNNNNNNNNNNNNNNNNNNNNNNNNNNNNN
NNNNNNNNNNNNNNNNNNNNNNNNNNNNNNNNNNNNNNNNNNNNNNNNNNNNNNNNNNNNNNNNNNNNNNNNNNNNNNNN
NNNNNNNNNNNNNNNNNNNNNNNNNNNNNNNNNNNNNNNNNNNNNNNNNNNNNNNNNNNNNNNNNNNNNNNNNNNNNNNN
NNNNNNNNNNNNNNNNNNNNNNNNNNNNNNNNNNNNNNNNNNNNNNNNNNNNNNNNNNNNNNNNNNNNNNNNNNNNNNNN
NNNNNNNNNNNNNNNNNNNNNNNNNNNNNNNNNNNNNNNNNNNNNNNNNNNNNNTAGTTTATCTTTCATAGATATATTTA
GTTCTACTTATGATATGCCAGCTCATGGTTAGCTTGGGGCACTTGTGATCCTAGGTCCCGTGTTTATGTTAAGGGGGTAG
CCTCGGGGTGTGACAAACTTGGTATCAGAGCATTAATTTCAATAGTCCTAGGATGTTTGAAAAGCCGCACAAAGTAGAGT
CTCTTTCATGGGCGTGAAGTGCACCACATCTAATGAGAGGGAGGCTACGAAATGTTTTAAGAAGAAAAAACTTCACTGTC
TTGCTATTCTTATCGTGTGTGGATATGATCTACCTTCTAACTGGCCGTTATGCATTTCTGATCATGCCTCATCGTATAGC
TTACACAAGGAATACTAATGCCCACAACGCTAACGCAATTCCTCCAGTCCCAGACCATGAGGTTTCGAACGCAGAGTTTT
GGAATGCTATCCAGCTCTTGGCTCAGAGTGTAGCTTACCAGAACAATCAGCAGGCCCTAGTTCCTACTAATGTCAATAAT
GGGTAAGCAGCGGGCAGGTTCGAGATTTCATTCGGATGAATCCGCCAGAGTTTCTGGGGTCACCGATTAGCGAGGACCCA
CAAAACTTCATTGATGAGGTTAAAAAAATCTTTGGAGTGATGCAAGTGACTGGTCATGATAGGGTAGATTTAGCATCCTA
CCAGCTTAAGGATGTAGCTCACATTTGGTTCACTCAATGGAAAGAAAAAAGGGGTACGGATGCAGCTCTTGTTACTTGGG
AATGCTTTACTAGAGCTTTTCTAGACAAGTTCTTCCCGAGAAAGTTGAGGGAGGTTAAGGCTCAGGAATTCATGAATATG
AGGCAAGCTACCGTGTCAGTCCAAGAGTACGGACTTAAGTTTACCAATATCTCTAGGTATGCTCCACATATGGTTGCCGA
TTCAAGGGTACAAATGAGTAAGTTTCTATTGGGGTATCCGACTTAGTGAAGACAGAGTGCAGGAATGCTATGTTCTTAGA
GGATATGAATATATCTAGGCGCATGACTCATGCTCATAAGGTTGAGGGAGATAAGCTTAGGGAAATGACTAAGGACAACA
AGATGTCTAGAACAGGAAACTATGAGTACTCTCAATAGAAATCGGGTGGTGGAAATCACTTATAGTTTTAGTAGAAATCT
TCAACCCCACCACCTTCATTAGTTAGTGCTCCATCTCCCAGGTTTAGACAGGATCCGAAAGGTAGGGCATCAGGCTCTAA
GTCTCAGGGGAGTGCTTCAGGTAACATGACCTATCCAACTTGTCCAAAGTGTGGTAAGAACCATCCAAGCGAGTGTCTTG
CAGGGAAAGAAGGGTGCTTTGGGTGTGGTTGGCCATAGGTTAAAGGATTGTCCTTCTACTAGGCGGGGCAAGGATGTAAC
AACAATATGAGTCAATCTACAGCTCCAGCAGCACCAACAGGTTGCCAACTCAGCAGGGTGCTTTATCTGGTACAGGTGGA
AATTAGCGCCCGAACAGGTTGTATGCTTTCAAGGCTCACCAGGATTAGGAAGATTCTCCTGATGTGGTCATTGGTACATT
ATGAGTCATTCACTTAGATATATATGCATTGTTAGATCCATGGGCTACTCTTTCCTTTGTAACTCCTTATATAGAAGTAA
ACTTCGGTGTGAGTCCAGAAACTATTTCAGAACCCTTTTTAGTCTCTACTCCAGTTGGTGACCCAGTTATGGCTAGACGG
GTATACAAAAATTACCTTGTCATAGTCTCTCAGAAAGTCACCTCAGCAGATCTTGTAGAGTTAGAAATGGAAGATTTTGA
TATCATTCCATGCATAGGTTGGTTACATTTCTATTATGCCTCAGTCGATTGTAGAACTAGGATCGTTCGATTTTAGTTTC
CAAACGAACCAGTCTTAGAATGGAAGGGTAGTAGGTCAGTACCTATGAGTCGATTTATTTCTTACCTTAAGGCTAGAAAG
ATGACCTCTAAGGGGTATATCTTTCATCTTGTTTGGGTTAAGGATTCGAGTTCCGAAACCCCAACTCTTGAGTCAGTTCG
AGTAGTAAATGAGTTTCCAGAAGTGTTTCCGGAAGATCTTCCCGGATTTCCTCCCAAAAGAGAAATCAACTTCGGAATAC
ATCTCCACCTAGATACCCAACCTATTATGATTCCTCCTTACAGAATGGCTCCACCTGAGCTTAAGGAATTGAAAGAATAC
TTAAAAGACCTTCTAGATAAGGGCTTCATCAAACTTAGTATTTCCCCATGGGGTGCACCAGTGTTGTTCGTGAAAAGTAA
AGATGGTTCTCTCAGGATGTGCATTGAATATCGTTAGTTGAACAAAGTTACAATCAAGAATAAGTATCCCATCCCGAAGA
TTGATGACTTGTTTGACCAACTTCAAGGTGCTAGTTGTTTTTCTAAGATAGACCGTAGATTCGGCTATCATCAGCTAAGA
GTCAGAGATAGTGACATTCCGAAGATAGCCTTCAGGACTCGGTATGGTCATTATGAATTGTAGTTATGTCTTTCATACTA
ACAAATGCTCCTACAACTTTCATGGACTTAATAAACAAGGTGTTCAAACAGTATTAAGGATTTATTCGTGATTGTTTTCA
TTGATGATATCCTCATTTATTCTCAGAATGAGGAGGAGCATGTGAATCATTTAAGGGTTGTTCTGTAAATTCTCAAATAT
CACCAGTTATTCGCTAAGTTCACCAAATGTGAATTTTGGTTACAGTCTCTGGCTTTCTTTTGTCATGTGGTATCTAGAGA
AGTTATTCGAGTGGATTCTCAAAAAAATAGAAGCAGTGAAACAATGGCCCAGACCCACCTCTCCAACAGATATAAGAAGT
TTCTTGCATTTGGTTGGTTATTACATGAGATTTGTTAAAGGATTTTCATCCATAGCTTCACCATTGACTAAGTTGACTTA
GAAAAAGGTTAAGTTTTAGAGGTCAGAGGAGTGTGAGAAGAGTTTCGAGGAGCTAAAAACTAGGTTGACTACAGCTCTGG
TCTTGACTCTACCAAATGGTTCATACGGTTATGTAATCTATTGTGATCCATCCAGGGTCATCCTAGGTTGTGTATTGATG
TAGCGAGGTAAGGTCATAGCTTATGCTTCTAGATAACTTAAGTTCCATGAGAAGACTACCCGTCTCATGACCTCAGGCTT
GCAGCTGTAGTATTTTCCCTAAAGATTTGGAGACATTACCTGTATGGTGTTCACGTAGATGTGTTCACAGATCATAAGAG
CCTTCAGTAGGTGTTCACTCAGAAATATTTGAATCTTCGTCAGAGGAGATGGCTTGAATTCCTCAAAGACTATGATATGA
ATGTGCTTTACCATCTTGGTAAGCCCAATTCCTCAAAGACTATGATATAATTGTGCTTTACCAACCTGGTAAGGCCAATG
TAGTAGCTGATGCTCATAGCAGATTATCTATGGGTAGTGTAGAACATGTTGAGGAAGAAAGGAAAGAATTAGCAAAAGAT
GTTCACCGACTTGCTCGCTTAGGAGTTGGTCTTATGGATAGGGCAGATGGTGGAGTGATAGTTTAGAATAGATCTAAGTC
TTCATTGGTAGTGGAGGTTAATGAAAAACAAGATAGTGATCCTATATTTCTTCAGTTGAAAGCTGCAGTTCATCAACAGA
AAGTAGAGGTTTTCTCCCAAGGGGGAGATGGCGTCCTCCGTTACTAAGGTCGCTTATGTGTTCCTAATGTGAGTGAGTTG
AAGTAGTAGATCCTTATAGAAGCCCATAATTCAAGATATTCTATTCACCCAAGTGTCACTAAGATGNNNNNNNNNNNNNN
NNNNNNNNNNNNNNNNNNNNNNNNNNNNNNNNNNNNNNNNNNNNNNNNNNNNNNNNNNNNNNNNNNNNNNNNNNNNNNNN
NNNNNNNNNNNNNNNNNNNNNNNNNNNNNNNNNNNNNNNNNNNNNNNNNNNNNNNNNNNNNNNNNNNNNNNNNNNNNNNN
NNNNNNNNNNNNNNNNNNNNNNNNNNNNNNNNNNNNNNNNNNNNNNNNNNNNNNNNNNNNNNNNNNNNNNNNNNNNNNNN
NNNNNNNNNNNNNNNNNNNNNNNNNNNNNNNNNNNNNNNNNNNNNNNNNNNNNNNNNNNNNNNNNNNNNNNNNNNNNNNN
NNNNNNNNNNNNNNNNNNNNNNNNNNNNNNNNNNNNNNNNNNNNNNNNNNNNNNNNNNNNNNNNNNNNNNNNNNNNNNNN
NNNNNNNNNNNNNNNNNNNNNNNNNNNNNNNNNNNNNNNNNNNNNNNNNNNNNNNNNNNNNNNNNNNNNNNNNNNNNNNN
NNNNNNNNNCCTTGAAATTGATCACGCAAGCTCTTAACATGTCCTCTATGGTTTGAATGGTACGCTATACCTAACCATCC
ATCAGTGGATGAAATGCTGTACTGAGATTTCCCTGAGTACCAAGACCTTTCTAAAATGATTTCCATAAATGAGAGGTAAA
CTGAGGACCTCTATCTAAGATGATAGATAAAGGAACCCCATGTAACTTGACTATCTCATTAATGAAGAGTTTAGCGTAAT
CCTCTACTGAATTAGTAGTCTTGACAGCTAAGAAGTGAGTGGACTTAGTAACTCTATCCACTATCACCTAAATGGAGTCA
TGTTGTCTGCGAGTATGAGGTAAACCTGTAATGAAGTCGATGTTTATCACTTCCCACTTCCACGTAGGAATGTTAATCTC
TTGATTCATACCTCCTGGTTTTTTATGTTCTACCTTAACCTGTTGACAATTAGGACACTTAGCCACAAAATCTGCTATGT
CTCTCTTCATGTTGTTCCACCAAAAGGCTTCTTGAAGATCACGGTACATCATAGTGTCACCTGGATGAATAGAATATCAA
GAAATATGGGCTTCTGTTCTACTACCTCAACTTACCCACATTAGGAACAGATAAACGACCCTGGTAATGAAGCCCACCAT
CTACCCCTTGGGAGAAAACCTCAACTTTCTGCTGATGAACTGCACCTTTCAACTGAAGTAATATGGGATCACTATCCTAT
TTTTCCTTAACCTCCACTACCAATGAAGATTTTGATCCCTTCTAAACTTCAGACCACTATCTGATGTGTCCGTAAGGTAA
ACTCCAAAGCAAGCAAGTCGGTGAACATCTTCATGTTTTCTTTCTTCATCAACATGTGCTACACTACCCATAGACAACCT
GCTGAGAGCATCAACCACTACATTGGCCTTACTAGGATGGTAAAGCACATTCATGTCATAGTCCTTGAGGAATTCAAGCC
ATATCCTATGTCAGAGATTCAACTCTTTCTGGGTGAACACATATTGAAGGCTCTTATGATCTGTGAACACATCAACATGA
ACACCATACAAGTAATTTCTCCAAATATTTAGGGCAAATACTACGACTGCAAGCTCGATGTAATGAGTCGGGTAGTTCTT
CTCATTGACCTTAAGTTACCTAGAAGCATATGATATGACCTTACCTCTCTGCATCAACACATAACCTAGGCCGACCATGG
ACGCATCACAATAAATTATATAACTGTCTGAACCATCTGGTAGAGTCAAGACATGAATTAGAGTAAACCTAGCCTTCAGT
TCTGAGAAGGTTTTATCACACTCATCTTACCACTGAAATTTAACCTTCTTCTGAGTCAGCTTGGTCAATGGGGAAGCTAC
GGATGAAAATCCTTCAACAAATCTCCTATAATAACCGGCAAACCCAAGAAAATTCTAATATCTTTTGGAGAAGTGGGTCT
GGGCCAGTGTTTCACTACTTCAATTTTCTGAGAATCCACTCGAATCCCTTCGCTAGATACCACATGACAAAGAAAAGTGA
CCGACTATAACCAAAATTCACATTTGCTGAACTTAGAGAATAACTGGCGATCTTTGAGTGTTTGCAGAAAAACTCTTAGA
TGAGTCGCATGCTCATCCTAACTCCAAGAATAAATGAGGATATCATCAATAAAGACGATGACGAACAAGTCCAAATACTG
TTTGAAACCCTGTTCATTAAGTCCATGAAAGTTGCAGGTGCATTTGTTAGTCCGGAAGACATAATATAAATTCATAGTGA
CCATACCGAGTCCTGAAGGATGTCTCCAAAATGTCACTATCTCTGACTCTAAGCTGATGATAGCTGGATCTGAGGTCTAT
CTTAGAAAAAAAACTAGCACCCTAAAGTTGGTCGAACAAGTCATCAATCCTGGGGATGGGATATTTATTCTTGATGGTGA
CTTTGTTCAACTGACGATAGTCACTACACATTCTTAGAGAACCATCCTTCTTTTTCATGAACAACACTAGAGCATCCCAT
GGAGAGGTACTTGATCTGATAAAACCCTTATCTAGAAGGTCTTCCAGTTGTTCTTTCAACTCCTTTAGCTGAGCTGGAGC
CATTCTGTAAGGAGGAATCAAAATAGGCTGGGTATCTGAGAGGAGATGCATTTCGAAGTTGATTTCCATTTCGGGAGGAA
CTCTGAGAAGATTATCTGGGAACAATTCTGGAAACTTATTTACTACTGGGACTGACCCAAGAGTTGGGGTTTCAGAGTTT
GAATCCTTAGCCCGAACAAGATGATTGATATACCCTATGGAAATCATATTTTTGGCCTTAAAGTAAGAGATAAATCGACC
TATAGGCACCGAGATACTATCCTTCCATTCTGAGACTGGCTCGTTTGGAAATTGAAACCGAATGATCCTAGTTCTACAAT
CGACTGATGCATAACAAGAATGTAACCAATCCATGCCAAGAATGATGTCAAAATTTGTCATTTCTAACTCTATAAGGTCT
ATTGAAGTGACTTTCTGAGAGACTGTGTCAGGGCAATTGTTGTATAACCGTTTAGCTATAATCGGGTCACCAACTGAGTA
GAGACTTAGAAGAGTTCTGAAAGAGTTTTTGGACTGACACCGAAGTTTACTTCTATATAGGGAGTTAGAAAGGAATGAGT
AGCCCCCAGATCTAACAATGCATAAACATCTAAATGAAAGACTCGTAATGTACTCGTGACCACATCAGGAGAATCTTCCT
GGTCCTGGCGATCTTAGAGAGCATACAACCAGTTCTGGCGATGACCGCCCCCTGTACCAGATGAAGCACCCTACTAAGTT
GGGTGACCTACTGCTACTGCTGGAACTGTAGACTGAGCATTATTATTATTACCTCATTGCCCTTGCCTAGCAGAAGTGAA
ATCCTTCAACCTATGGACAAACTGACCACACCCAAAGCACCCTTCCTTGCCTGCAAGACACTCGCCCAGATGGTTCTTAC
CATACTTTGTACAAGTTGGTAAGGTCATGTTACCTAAAGCACTCCCCGGAGACTTAGAGCCTGATGCCCTGCCTTTTTGA
TCTTGTCAAAACCTGGGGGATGGAGCACTAGCTGATGAAGGTGCAGGGGCTTTATTCCTTTACTGAAACTGGGAGCGATT
CCCATAGTCTTACTTTTGTTGTAAGTATTCATAGTTTCCTGTTCTGGCCTTTTTGTTATCCTTAGCCAATTCCCTAAGCT
TATCTCCCTCCACCTGCTGAGCATGAGTCATTAGTATGGAGATATCCATATCCCCTAGAAGCATAACATTCCTGCACTAA
GTCTTCACTAGATCGAATACCCCGAACAAGAACTTACCCATTTGTGCCCTTCGATCGGCAACCATGTGTGGAGCATACCT
GAAGAGTTGGGTAAACTTAAGCCCATACTCTTGGACCGACATTGACCCCTGCTTCAAGTTCATAAACTCTTGTGCCTTAA
CTTCTCTCAATTCCCTTGGGAAGAACCTGTCTAGGAAAGCTCTAGCAAAACAATCTCAAGTCACAGGAACTGCATCTGCA
CCATTGTTATCTTTCCACTGAGTGAACCAAATATGAGCCACATCCCTAAGTTGGTAGGATTCAAACTCAACACTCTCAGT
TCTAGTCAATTGCATTACTCCAAGAATTTTCTTAACCTCATCAATGAAGCTCTTCGAGTCCTCACAAACCTTTGACCCTA
GAAATTCTGGCGGATTAGAAAGGGGAAATTGTATCATACTCACACATGATAAGAATAACAAAGAAAGTGAAGTTTTTTCT
TAAAAGACTTTGTAGCCTCCCTCTCATAGAACTGGTGCACTTCACACCCATGAAAGAGACTCTATTTAGTGTGGCATTCA
GACATCCTAGGACCCTTGAAGCTAATGCTATGATTCCAAGTTTGTCACGCCCCAGGCTACCCCTTGATGTAGACATGTAC
TTAGGATCACAAGTGACCCCAAGCTAACCTTGCAGCTGGCATATCATAAGCATACTAAAACAACTGAATAAAGAGATACT
ATGCAGAAGCTAAAACAAGAGATAATTGAAAGATGGGGAATACCCAATATTGATCTAAATATGTATAAAGCTACTAAGAG
TTCAACGATATTGAACATTCACTCAAATCTAAATATGAATCAAATACTATGTCTGAGAAACATCTACTGACTAGAGTTGT
TGGGACATGCCCCCAACTAGCTCTAGCAAAACTTAAAACTGAAATAAAAGACTGAATATGAAAGACATGTTTATTATCCT
CGAAGTATGAGGACGCACCACTGAAGTTGTTGAATACAGATCATGAACCGGTCTATGTATGATCTGGATGTTGAACACAT
GAACCTACATCATGAAAGGATGTAGCACAAAGTATGCATTAGTAAATAGAATGTACTGAGCATGCATGATATAGATAATA
TTTGAATAAAGTATAAAAGCTGAACAAATATAACTGAGTTATGACATAATTTGAACAGAAACATAAATACTGAAATACAA
CTGAAAACTGAGCTAAATGTAATGACCAAGTACTAATCATGAAATTAACATGCTGAGATTGAATGCTGAAGTATAATTGA
AAACCTACAGAAATGCACTGGAGTCTGACTATGGGAGCTACTATTAAGCGACATAAACCACGTGTGCTAAATGTGGAGAC
CGATGTATATGCCCCATAGATAGGACCCAATATACCTTGCAAAGGGTATAAACACATGAGGGGTGTGATCACTAAATCTA
ATGCCTAACATAGGTGACTTATAAACCTACGGGGACACGTAGTTCAGGGACTATGAGAGTACGATGAACCCTAGTCCAAC
TCGATGCTAAGCCTACTCCCAACTGGAAATGTGTATGACACAACATAACTACTGGATAGCTCAATATTCTTACATGCAAA
TCTGAGAATGGAACATTTGGGTACTGACAATGAAATATTCGAAACTGGAGCATGTATATCTATTTAACTGACCTAGTAGG
TATAATTAATGAACTAAGAGAATCTACACAACTAGGGTTCTGAGTTTCATTCAAGAAACTGAGCAACGATTTCATGAAAA
CATGATAATCTGATTAAGAATACTATAACAGTTAAATCACAACCAATATCTAAGGTTTTAGAAACCCTATCTAAGCAAGA
TATAGCGAATCAAGAATCTGACTAAATTATAGGGACCTAGTGGATGAAAGGAACACACTAGTGAATTCCTACATACCTGC
TGACGAAATCTACAGAGAAATCCTTTGATTTTGGGGCTGAAACTTAAAGTACACTACTTCTTGTTCTTGGGAGGTTTGGT
CGACCTTTCCTCTTCTTTTTGCTCCAAGTTTGGATGACTTTTGGTGAATAAAGGTTCTAGGTTTGTCTTACTAAGTTATT
AGGCTTAAACTGAGGGAAACGACGTATTTTAGGCATAAAACAATGAAGTTTAAATGCCCAACGCATAGAAAAAAGACCTA
ACTGACCCTAACTTAAAAGCTGACGAAGGCCATACACGTAGGTAGGAGTCATCGGTCAAGCTCTACCCGACAGGGCTTTA
GTAAAATGAGCATAACTTTTTACTTTGATACGGAATTTTAGCAAATTCGGTGGAGTTAGAAAGATGATTCAATTATCTCA
TGGGCCACCTAATTCATCTTATGCTAAAACATATGACCGTTTGAAGTTAACCCTACAACAATTTCCTTCTAACTGGCTAC
TGATCCTCACCTATGGTCCGTAGGTCCGACCACGGATCGTTCTGGTAGACCGTGGGTGGGATCAGAGGCCTTCAACAATT
TGGACCCAACGACGGACCCCTCCTACGGACTGTGATGTCACACCCCAAAATAGAGGGAGTAACTGGCACTTGATAACCTA
TAAGATCGAGTTACCCACTAAAACATACTAGCTAAACAAACTGTGAGACAAAAAGATTGGGCAACACAATCTCTAAAAAG
TGAATCTTGGACCCTGAAGGTCATGACCTAACTGAGAATAAAGCATACAAACAATGGTAGACAAGCCCAAAAAATAAATA
AAGATGTACTATCTAGCCAACGAGGCCACAACCGAAGACATACCTACTTACACTCGCATATATATACACATGCCAAGACT
ATTGGTTGGAGGTTTAAACATACAAAAAGAAAACGCAGAATATTGTGTCCACAATAACCTCTATGAGTAACATAAGCACT
GTTGGGATAAGGCCCCGACTATACCCAAACTGTACAACAAAAGTAAACATCCTCTGATAGCCCTAGGATAAGATAGAGCT
TACCAACTCACAACTGAACCTGAATCCTAATGGGTGGGTCGATTAGAGTCCCTGCATGCACGGACAAAAAGCAGCGTCCC
CAGGCAAAGGGACGTCAGTACGAATAAAAATGTACTGGTATGTAAATCTAAAAGTAGAATCATAAATATTTACTGTAGAA
GGGTAATAGAAATACCACTTGAAACTGAAACTCAAATAATCTCCATGGCTGACATTTGGCCTCCTACTACTTAAATATTC
ATGGTATGCTCGTATATTCGTATTTAGTGAATACCTATATATATATATATATATATATATATATATATAGAGAGAGAGAG
AGAGAGAGAGAGATGCAAATGCATGGCATACCCAACCAAATGCTAGCAACGGTGGTACCTTCCGGTAGGGAACTGGCATC
ATATTCGCCAACTTGTGGTCATCTGTGTCTCATACGTATAAATATAGGCAATAGTCCCCATACCTTCCGATTATAGCTCA
GAATTAAAATGCATAGCATGTCATGTCTTGGATTTATAACATCTATATGCTACCATTGTCATGTTGCCCATCTTGGCTCG
TTTGTAGTCTTGTACTCATAACCCCATAATAACTTTCGTATAACATATATCAATCTCATGGAACCTCATATGTTCTTCCA
AATAAGCTT
>mtp_4319.scaffold_2
AAAATAATAATAAGATTTACATGCGATCCTACTCGTGGTACCAATTGTAGTCAAGATTTGTCTCTCTTTATATTATTTAT
ATTTCAAAAAAAAATGGAGGGGGGGGGGGGGGNNNNNNNNNNNNNNNNNNNNNNNNNNNNNNNNNNNNNNNNNNNNNNNN
NNNNNNNNNNNNNNNNNNNNNNNNNNNNNNNNNNNNNNNNNNNNNNNNNNNNNNNNNNNNNNNNNNNNNNNNNNNNNNNN
NNNNNNNNNNNNNNNNNNNNNNNNNNNNNNNGTCCCGAAAATGTGTTATATCTTATCTTTTTTAGGCTTTGACTATCGTG
GGGAATATTATTTTTCTATTTCATCATGTTCAGATTGTGCATTTTCTACTGATGATCTTATCTCAGATTCTTTGTAGTAT
TCATCATCTACAGGTTTGGAACTACATTTGACCTGATTCCTGGCTCAACAGGATATGTAGGTGCCACGACGGCTCGGTCA
TATACCCAATGTGATTTATTTTCTTTTTATAATAAAATTGGGACAAATTTTTTGAGAATATCTAAAAAATTCACAATAAA
GTTGCTATCTCAAACAAGTCAAGATTGGAGATCAGTGTGAGATTTGTTAAGAGATCTAACTGGGACAGAATTTTTGAGTA
TTACCTCAAAAATTCCAACAAGTATTATCAGAAGTTCGAGAATCAACTTCAAATGATCTCTGGTATCGATTGAACTTCAA
AGTCGACGTCAGAATCTCCAGTATTTGCCATAATGGAGAAAAATAAGCTCAGGATGCGAGCCACCGGTGCCTCGTACAAA
TCCCCAATAAAACATGAGTTACAATGAACACATAGTGTTCAAGAGCAAAATGATGATTGCTCACTTGTGTCAAAGTGATT
TGGCTCTTTGTACACATTCTCTTTTGAATCCTTCCTTAAAGTTTCTTGGTCATGTTGCTAGCTAAAGAAATATTGTGTCT
ACTAACCATTCCTTTTTGAATACAGGGACAGATGAAAGCATCAAGATGATAACATCTTCAAGAAATACGAGCCATCCACC
TCGTTACAATGGACAATCATCAAGTCATCCACCTCGTTACAGTAAACAATCATAGAGTCATCCACCTCGTTTACAGTGGA
CAATCATTGAGTCATTGCATTTTTTTATTTGCCAAGAGGGCAATTGCATTTTCATTTGCCGAGAGGGCCATTGCATTTTT
CATTTTGTCAAGAGGGCCATTACATTTTTCATTTTGCTGAGAGGGCCATTGCATTTTCCTTTGCCGAGAAGGCCATTGAA
TTGAAGTCACATCTATTCAGAGGTGAAGGATGTGCACCATATCTATTCAACGTTCAAGTCAGTGGAAACTTGTGTTGAAT
GATATTTGCATTTAAGTCGCATTTATTCAGAGGTGAAAAATGTGCACCATATCTATTCAATGTTCAAGTCGGTGGAAACT
TGCGTTGAAAGATATTTGCATTTAAGTCGCATCTATTCGGAGGTGAAAGATGTGCACCCTATCTATTTAACGTTTAAGTC
GAAGGAGACTTGTGTTGAAAGAATTTTTATTCGTCTTACAGATGGATATAAATTCAAAATCCTACAGATGGATCATCTTT
TTTTCATTCGTCCTATCGATGGACATGCATTTAGATCCTACCGATGCATCATCTTTTTATTTCATCCTGTCGATAGACAT
GTATTTAGTGGATCATCTTTTTTCATTCGCCCTACCGATAGACATACATTCAAATCCTACCGATGGATCATCCTTTTCAT
TCATCCTACCGATGGATCATCCTTTTTCATTCGTCCTACCGATGGACATACATTCAAAATCCTACCGATGGATCATCCTT
TTTCATTCGTCCTACTGATGGATCATCATCATTATTCGTCCTACCGATGGACGAGCATTTTTATCCTACCAATGGATCAT
CTTCATTTGTCGTACCGTAAGAGATGCTAACTTTTTTCCTATAATTTTGTCTCTACTGATGAGTTTCATCTTTGTTTTTT
CTAGAGCATCCAAGAGGATGCATTCTCAGTTGAGCCACAGGTGCAGACTACTTCAATAAGGAGGCAACACAGCGTGGAAC
CTTTTAGAGGCAAGTCCGGGATCGACTTCCACCACATTCCAACCACACTTTTATATAAAGGTCATGTGTTAGGCCAAAAT
AAAGTTTGTCAATTTTCGTTGTCCACGATTTCTTTCATCAATCATATCCAACGAATGGGACAGCTGTTGATACCCAATTT
TGGAATAACATTTTTCAAAATTTGTAACTTTTAATTTTTATTTATTTAATAGTTCAAAATAAATTTTTTATAATTTTAAA
TAAGTTTATCGATAACTATCCTTATTTATCGAAATTTAGGATTTTTTTATTAGTTAATTTTAAAATTGCATTTTTACATG
TCATTAGTTACGTTTATTAGATTTTTTAATATTGATTTTATTAGTTATATTTGTTAATATTCATTTTGATATTTTGCACA
GTTTAGAAATTCATTCAAATAAAGATAAATTTTCGTATATGACTATTTTATTAACTAGTGGTTTCGGCCCAAGGTGTTGA
GATAATGGTATTGTACATTAGAAGGTTTTTAATTTTCTATTTAATTTATTTCATAGTCTTTAAGTGGGGGTGCTGAAAAA
TTCCAAAGGGTGAAACCCTAAGATATTTTTTTATCATATTCCCCACTGCCTCACCTCTCTTCCACCACTGAATCTCCACC
ACCCTCGCCGGAGATATCAGACAAACCACCCCCCATTTTGCCCTTCTTCTCCGATCCAACACCACCAAATAACCAACCGA
AATAGCCACCAAAAATCCCCCTTCGTTTTCTTCTTTATTCGGTGATGAACAGCTGTGAAACTCAGCCAAACCCCGACCCA
AAAACCTCTAAGCTTCCTTTCCCTCTCTCTTTTGTTTGTTTTTTTCAGCCAGCTGAAATAGCTCCTACGCCCCCACCCAT
TTCCGGCCAAAACTCCAATCCTTCCTGCTACCAACACCCACAAACCAAAAACAACCTGAAACCAACAGCTTTACTAAGAC
GTTCGTGACTCCAGAGAGGAGTTTCGAGCTCCAATGAACTAGAGAAGCGAGCCAGCTGACCAAATGACCCCATTTCCATG
TTCTCCGATGAACTAACAACAACAGTCAAACAACCCCTAGCTCGAAAGTTCCAGCAAAGACTAACCATGGTCACCGTGAA
CCTCTTAAAAAACAACCCCTTTCCTCCTCCTTTTCGGTGAAATAGTGTTTGGAGCTCCAAACCACCGAGACACTATGAAC
AACAGACTGTCCGTCCCTCTTTTTTCTTTTTATTTTCTCATTGTTAAATAGTTTAGACCTTAATGATTTTATTTATATTT
TTGTGTTATTGGGTTGCATCTGACAGTGATCATCTCTGATTTATTGTTATTTTGTGGTAGATTATATATTGTTATTTGTA
ATATTCCAGATTTGGCCGGAAAATTCCATGCTCCGGTGAACTCCATTTTTTGGTTGGTTAATTTTTAGTTGCTATTCTAT
TTTGTTTTGTTATAGGCTAAATATGTGAATATTGAAGCATCTTTGTAGTATTTATATTTCTCATACTTGCTATTGTAGAT
CGGATTGATTACGTCCTATAATTAATATTTTTACGGTTGTTATATTGTGAATTGTTTTTTTTTTGTTTTTTTTCTTGAAA
TACTATTTTTTTTAATTATTATTTATTTATCGTTCTTATCGCTATTTATAATAATGTATTGATTTTCTTGATTTTGATAA
ACCACTATTGCAATTATTTCCATGTGCTTAAGCTTTCTTTTATTACTATGTTTTCATTCTAGAATAGTTATACATTTATT
TGATCTTGTTGGTTGCTCATTAATTGTTAAATATCGTTGCTTCCATATTTTCTTGAAGTAGTCTTTGGTATTTTCAATGT
TACTGTAATTTGTATAAAATAGAGATTAAACAAGTTAAATTGGCCAATGAGAAAATTTCTCCGTCAGTTTTGGAGGCCTT
TACATTGTAAAAGACGGAAATTTAGTTTAATTTCATATATTTTGTTTGTTCAAAATGGCCGATGAAGAAATTACCATCGA
TTTCCAAGGCCTCCTGTGTTAATAAGACGAGTTTTTATTTTTAAGTTATTATTTGATTCATTTATTTTTATTCATATATA
TTTAGTACTAATACTTTTACTAACTGTCTTTCAGGTACCCCAAAGTCCCTTCTCATCGAAGCCATTCAAATAAAGTTCGA
ATACTATATTCATTATTAGGTATATTGTTGACGATAGGCAAATATTAGGTCGTTTCTCATATTACTTGTTTCCTTTATTA
CTTGTGTATATTGCATGTTTGTTATATTTGTATACTATTTTTACCTCCTCCTCAATTTGAAAAAGTGAATTCAGTCAAGA
CCCACAGTTGTGGATTTCGAAGGATGCCTAACACCTTCCCTTCAAAATAAATTGAACCCCTGACCTAGAATCTTGGTTTC
ATAGATCACTTAATCGTTTTATAGTTTTTTCCTAAAATTAGGTGGTGACTCCTTTCAAAATTCTTGTATTCTTTAAATTC
TTTCAAAATTGAATTAATTGATTATTTTTTGAGTAACCGCGACGTTTGGCCCTATCTGAATAGAGTAGGGATGTAAATAA
GTCCCCTTTACACATGGTTTTAAAAATGATGGAACCCCTCCATACATAAAAAAGAGAAGAAGAGGGAAAACGAAAAAGAA
TGCAAAAGTTATGAAATATAGTTGCAAAAGGAATGGGTTTTCGACATTCAATGGAAAGTGAATAATGGGGTGAATTTTCA
GCATGAATGAAATTGTTGATGAAATGGGAAGAAAGTGTTGTTCATACCACATTTCATGGGGATAGCAACCACTGAGCCTA
AATGACTATACTTTTACACTCTTCCCCGTTACAAGCCTTGAAAAGACCTTTTTGATCTTGAGTGACTGAAACAAGTGTTG
GTTGGAAAATAAGGGCAAACCTATTGGTGAAGTCATGCATATGTTTATCTTTGCGAGTGTGAGAGTTGTATGTGATTCCG
GAGCTTGAAATTGCTGAAGATTATTGTGTGAATATGGAATTATTCTTTGTGTGAGGGAATTTGAGAACCTTTGTTGAGCT
GGCACTTGCATTAGAAGCATGTATTGTAAGATTGAGAAACTTTGGTAATGGTGAATCACAACTTGAATATTTGAGTGCAG
AACTGACCCGTGCATGAGTAAGTTGAGTCTTGTTGTGTGCATTCATGATTGAGTCTTGTGTAGCACTGTTTGAGACATCC
TTTTTGAACTGTTGGAATTGATTTTTACTTGAGGACAAGCAAAAGTTTAAGTTGGGGGTGTTGATGAGTCCGAGATTTGG
ACTCATTTAGGGGTTTATTTATAATGGTTTAGTGTCCTCAAATGCTTATTTTGTGCCAACAATTGATATAAAACCCTTGA
CCTTCAGATATATGAATTGAGGAACAAAGCTACGAAAGAAATGGACAACAAAGACAACACGAGAGAAAAGGAGAAAGGGA
AAAACAAACTTGAGGATCGTCGATGTCATTCGGCGACTCGCCAAGTTGCCACTCTACCGCCTAAAGTTACAAAATGCTGA
GGCTGGATTAGGAGCAATTTCGGTGAACAATAGTACCACTTGGCATGACGCCTATCGCATAGGCTACAGATGACCAGGTC
ACCAAAAGTACTAATTGAGATCCATACAAGTGCGAATAGGCAAGACGAAAGGAAAAAGGGTGCATTGCTGAACAAGATGG
CGATCCTGACCTGGCTCACCTAAAATTACAGTGGTGGGACTGAGAAGAGGTGAAAAATGATGGTGAGATGAAGTAACATC
GGTGAGTCACTGAACGGTCGGCGAAGCCCGACTTACCTAACCGATTGGTTCCAAAAAGTCACACATCAAACTTGCATAAA
TTTATTTTTTGCAAGAGAGAGAAGGCATTCAGAAACGTGAAGAACAAAATATTGAGAGCAAAAACACTGCCATGGTGGAC
TCTAAGTGATTTTAGTAAGATTTTTCATTGAGATTTTGTAATAGAGAAGACTCTAGTTAAATTTAACTCTCGATTTTCAT
TTTTCTAGTTATGGAAAATGTAGCAGGTATTGAATTTCATCTTTTTACCATGATTGGCTAAAACCGTAACCTTAGGGGTT
TGACAATGTGACCAATTGTTGCATTTTACTTAGTGGGTGTTATCGATTCGTGATTGTTGGTGTTAATCTGAAGCGGGTCC
AAATTATTATGGTGGTTTAACTTCATTATAGCATATTTAGTGTGATAGATTTCAGAGTTTTGTGCTTGCTCGAGAGAGAA
GTACATAACCAATGTAGTAATTTGGCATCCTTAGTAGTGGGTCTTGACGGGTTCTGCTTGAGAAAGTGAAACTCAAGACC
CAACCTTTGTATCTAGCTCAAAAGAGTGGATTTGATGCGAACGTGGGTTGGTTAGCTTATGGATAGTATTGAGGTTCAAG
ATAACTCTACAGAAATAAAGCAATTGTTCGAGAGAAAGTTGTTTTACTTATAGTCCACTTTACCCGCAACAAATTAGGAT
TATCGGTAATGATGTACACCCATTAGGTGTAATTCGGCAGTTGGTTAGTCAAGCCCCCAAGTGTTTTCTAGTTATTTGAT
TGTTTCTCATTAATAATGTGAAGTGGGTTGGTAACGACATCCTGAAATTTTGATTAGAAACTCTGAAGTGTGTGTTGCTC
AACTGTAAAGGTCATCATCATACTTTCGTAGTTGAACTCAAAGAAAACAACTCTCTGTTGGATCGACCCCAACTCAGTTG
GTTGGGTTATATATGGACTAGTGATCGTTGACACTTAGAATTGGATGAAGTGACCTTGATAAGTTAATCAATCAATCCCA
TGTTGATCGTCATCCTCTTTATGATAGATCCAAGACAGGCTGCCTTTGGGTGATGAAAGATGGACTCATTCTGCGAGGGC
ATAATAGAGCTGATGATAATCTTGAACTAGTACCGAGCAGAAATATTCAAATCCATCTTCTCTATTGTCGCTCCTGCCTC
AATCCACCTCGGGGTGGTATTAGAAATCAAAGGTGCAATCCAGCCCTTTAAATCATCCAAAGACTGAGTGATAGGCAAAC
CCTTATACACATGTGTAGAACCCACAGCCCTGTCGAGTACAGTATTAATATGGTCACTGTTGCACCCTACTTCCTTCCCT
CGGACCATGACAGACTTCACTAGTTGGAAGGCACTGGCCTTCTTCTTTCCCTCGGGCGCACCAGCTCGCCGTAGGAAGTG
TAGAATTCCCGGACCCATGTAGGAATATATTTTGTCCTCGGGGCCTGGTGAACTTCTTGAATCGGTGATACTGGAGTGTG
TCCTTCACTCAGGAGTATCTGCCCTCAAGGCCCCTCAGTGGCCAACAACTTCTCTTCTATAATTGTCCTTATTCCCTCAG
CTTTTAATCTGATGAGTAGCCGCGGAGGAGAAATATAATTTGTACTAGTAGCACTTGGGTTACAGGTGATGCCATAGCTG
GCACTGTATCTGCTGGAGAGGAGGCTGCAGGAGCTCTCGATGACTCAGGGCGAGACCTAGCATGGATCTCCGCTCGCCTA
GACTGCAGTGGCTGGTCATCATCCTGCTTGGAGAACTCAGCTTGGGGGTCAAGGGACTCTCCCTCGCTGCTAGAATTGTG
CTCCGGAACCTCAGTCATGGGATTTTTGCCCTTGCCCTTTCCTCCCTTTGGAGGCTCTGTCCTTCCCTTTTTAGGAGGAT
TTGCTCCCCCTTCATTCATCACTATACCTGATGGTCTTTTACGGGGCGGCATGTCGGGGTTAGTCCTAGCCATATCTACA
AAAATATCAAAAAGTGTTAGAAATGTTTCATAAAAAGTTGCAAAAAAATAGTTACAGACAGACTTGTCGAACCCGTCGTT
GAGTCGCCGAATCACTTTGGCTAGCCAGATCGAGCTCTCCGAAAGGATTGGCTCAAAATTTCCAAGAAAATTGGCATGTC
GGCGATGGGAGGGCCTTTCGGTGAATCGCCGACAGCATTTGGCAAGCAAGGACTAGCTCACCAAAAATTACAGTATATTT
TTAAGGGTTAGAGGCCCATAAAAGGCAACGGTGAGTCGCTGAGTGCACTCGGTGAACTCAAGCTTCTCACCGAAAGTTAC
AGAACCCAAAATCAATTTTAGCATGAAAATAAAGGCAATCAGGGGGATTCAGCGAATCGTCAAGAGGTTCAACAAGCTCG
ACTCAGCTCGCCAAACGACCCAACGTGCCTACCTCTAACCCCAACCTCCAAAATTCAACCCCGGAGACCCCGAAAACAAA
ATCAAAGAACACACCAACTTAATTAGACTAAGACCCATGCTACCCATGCCCCCGGGATACTCATACTTCTCCTGATTTAG
CCAAATTTGGCCATTTGACGACTTTAGCCCTTAAGAATGTCGTCAACCGCTCCATCATTGGGCAAAGCACATCATTTGAC
ACAAATGCGGGTTACGTAGACTTCACCCAACTAGACCCAACAACAAATGAGCACAATCCCATAATTTTTATCAATTTTAA
GCATGATAACTTTTGGAAATCAACAATTAATCATTATAGGTAAGATTACGATTTCAAAACAGGAAAACAGATGCACATTA
ACAGATCAGAGAGGCCCAACACACATAACTAAGATAAAAACAATTGCAAAAGAGTTAAATCTCTAAACACGAGTTCGAGA
TTCAGAAAACCAACCTTTAAAGCTGAATAAATAAGTTCAAATGCTAGGCGGCAAATATATCCAACTTCGAACACACAATC
GAAGACTAATACGTGGTTAAAACACAAAAATGTAGAAACAGATAGTGCGGGTGTGAGTTTGGGAAGTTAAAAATTTAGCG
AATGTGAAAGAGTTTGAAAGTTTAAACCTTTGGCCTTTAAAAAACGTCCAGTTCTCGCCCATTCGGCGACATTAATTTTA
CTTGCCGACCCACTCGACGACACACCGAGTGGGCACTTACCTCGCAGAGTTTTACAGGATCCTCAGTAAATGTGGGGGTC
CAAACGACGGACTAAGTTGCGATCCCCGATCTGTTCGGTGATTTGCCAACTAGTCCATGGGCCCACCAAATTTTATAGAC
TCTAATCTTAGAATTTCTTCAGTCCAATGACGGTCCAGGTTCGGATCGCCGACTAGGCCTTTTGCTCGCCAACCTGCACT
TTTCAAACACATCCTACACCTCAACCTGCAAAATAACACACGATTATTCACAAAAACAAAAAGAAAGAAAATAAAACTTG
GGTTGCCTCCCGAGCATTGCCTTATTTAACGTCGCGGCACAATGCAAGTCCACGCTGAAACCTAATTCTTGGGGTTTGCC
ATGGTGTCACTAGGCAACCCCCCTTACTATCTCGGGTTTAAATGAGATAAAATCTGACCCATTTGGGTCTCAAACTATTT
GATAGATACGGAGTGAGAGGTGACCGTCTGGTTAAGGGTCGATACATCGTCCTTCATCTCTTTCAAAATTTTATCAGACC
CTTTACCTTGTTGAGGATATGTGACAGTATATTCTCAGAACGACCACCCACGGAATCCTTGGGCTTTTGGTGCTCGTAGG
GAGGAATGTACATGTCCCTCTCCCCATCCCTTTCCTTCTAAGTGGGATTTGGATCCCTCCACTCTCTATGACGATCTCTC
CAACCTTCATCCCTGCTCAAACCTTCGTTACCACCCTGCCTCGGGTAGTTTGAACGATAACCACCTCCTTGGTTGGCTAG
AAAATTCACCTCCTCATTATACAACTCTTCAAACTTGGCCTCTTCGGGGTTCACACACCCAACACCCACGACATTGACAC
TATTAGGACCATCTCCCATGACATTTCTAGACGGAATGTTAAGTTGGGTCATGAACTTGGCCATGTTTTGGTCCCTCTCT
TGGTCTTTCTCCATATGGTCCTTGGTCAGTTTGAAAGTGAGTGGAGAGACCTGATCTTCGCGGCTGTACCATGCCCAGTT
GATCTTGGTCATGCCATCCAAGAGCTGAGTTGCTATTACATAAGGTTGTTGCACCAAACCTCCCGAGAAAGTTGGTCAGC
AACACCCTAGTTTACCGACTGAAGGCTTCGGTAAAGGTATTGCAGCAACACGTTGTCAGGCAAACAATGAGTTGGGCATT
GCAGCACCAACTTCTTAAATTGTAGCCAAGTCTCGTAAATTTGCCCGCCCTCTAGAAGCTTAAAGCTCTGAATACTGTCC
CGAAGCGTCATCATCTTTGAATGGGGGAAAAATTGCACTTGAAATGCGGTAATCAGCTCTTCCCAAGAAGTGATAGAATC
TCTTGGCACCTCATCCAACCACTTGCACGCTTCTCTCATCATAAAAAATGGGAACAATCTCAACCGAACCGACTCTTGGG
ATATGTTCTTGAAGGAGAACGGCCCACAAACATCAAGAAAATTTCTGATTTGTTCACGGGGATCCTCATGAGCCAATCCA
CCAAACAACCCATTCAATTGCAAGAGCTGCAGCATAGTGCTAGTAATGTGGAACACAACGTTCCCTTAAACAGAATGAAA
GCGAATAGCACCAATTCCACCCATAAGAAGAGGGTCATTAGCATTCGGCTCATTTACATCATTTAGGTTACCGTTATCAT
TTTGGTGGCCTACTTGGCTACCATTGGTTCCATTCACACTTATACTCTCTTTTTTCAAAACACAAACAGACAAACCAAAA
CTAAAAATAAGTTGATACAACTATAACTAAAAAGAATCAAAATTCAACAACATCAAAAAATTCTCAAACAACACGACTCC
CTGGCAATGGCGCCATTTTGATTAACGTTTCAATGACACTTCATCCAATTCTAAGTGTCAAGAATCGCTAGTCAGTATAT
AATCCAACTAAATGAGTTGGGGTGGAATCCCATAGGGAGTGGTACATGTTTAAGAATCAGTCGAAAAGTATGAATATGAT
CAAATAAGTCATAGGACTAGACATTATCGAATAAAAACATAACTCAAATTAAGGGGTGATACGAATGTCAAATAATAGGG
GGGGTTTGGGTTAATTTTATCAACTACAGCAGCAACAAACAATACGAAATACAATAATGAGACGGGTTCTTGGGATGTCA
TTAGGTTATAGGCTAATATAGACAAATGGGTAATTGCATCTGTTATGAAATAACTGAATGTTAGTGAGTAAGCTAAGAAA
TAGAGGGAATAACTTTTCTCTCGAACAATTTACCCCAAATAAAGTTGGTTTCTCTCGAACACCAACAAGCAAGCAAAATA
AGACCAGCCTACACCTTAGTCAATTCATTCTCTTGAGCTGAACCCATGTCAACCCAATATCCACTGACCATTAATCAATA
ATCTTGGTTTTAAAACCTTTCTCTCGAGCAAGACAAAAACTCGAAGGTAGAACTGCATTTGCAACTACAATTCTTTAAAT
TAAACCACAATTACTGATTAAACTTCTAACCGACATTTAAACTAACAATTAGCAATACCCATAAACTAAATTAACCAATA
ATCACAAAATCACACCCAAGAATTGGGGTTTCAGCTAAACATCATAAAAGGATAAAAATTGTTACCAAATTGTGTTTCCA
TCAACTAGGTAAGATTAATTTCGTCCTTACATTGCTCCAAGTTGAGGAATTTCAAAGACCCACTTCCAATTTCTTAGAAG
TGAAAAACTACAATTCTCCGAAGATTAGGAAAAAATAGTCTCCATACTTAGAGTTCTCAAATTCAATCAATAATCTTTCA
ATAATAAAAATCTTCCTCTTAAACTTACTATTCAAAATTGTATTTATAGTCGCCAGAAATATGCGACGAAGGGTCATTCG
GCGCAGTAAGGATTCACCCTTTGGTCAATGTCCTCACCCTTCTGCCTTGGCCTTCATCTTCCTCAAGTTCTATAACTTTG
GGCGATCTAACACTGCATCGCGGAACCACTCGGCGATCCGCCGACTTCTCCTTTCTCTCGCCAACTTGGTTTTCTCCTTC
AGGGCTTGGCAAACTAGAACCTTAGGTGAGATAATGGCCATTTGGCGACTCGCCAAAGGGACTTGGCGATCACCAGGCTT
TCATTTCTTCGTTCTTTCAGTTCACTTTCTTCCTCTTTGAAAATTAGTGTCCATGCTTTGTTCCTCAATCCATATACAAA
TCAAGGGTTTTACATCAGTTGTTCGCACAAAATAAGCATTTGAGGACACTAAATCATTGTAAATAAGCCCTAAATGAGTC
CAAATCTCTGACCCATCAAGCACTGATATGGGGGAGAGTTCATAAAACTCACAACCCCCATAAACCATGTAGCCAACGTG
GGTAGAAAAGGTCATACTTTTTAGATGATTCCTTAATAATTTTTAGCATAGACTAGTGGATCCACTTAGTAGTAAGTTCT
ATACCCCGACACTGTATATGACAATTCTGGCAGTGTGGGTTAGACGTTGTATCATCACATAGCTCATAGTGATGGTTGTC
ATCTAGAAAACCTACCATAGAGTACTTGTATTTTTATATACAAAACAGAATTAATATTTTATTTTTCAATATGTTTAGTT
GCTATCTACTATTTTAAAAGTTTTTGTTTATATTACATATTTATCACTGCTTTATATTGAAATGAGTTGTGTGTAGATGA
GGTAAGTGTTTCTTCTGTTTCAGTTTAAGCTTATGTCATATTTTAGATTTCCCCTCACATGATCGTACATTCAATGTACT
CACTCCATTTCACCTGGATCGGTTTATGATGCAAATTCATGTAATCATGATTAGCATCCATTGCTTCATTGATCTGGTCG
AGTTCCATAATTATTTGGTGAGCCTCCTTGCTTCCGGAGGATCCCTCTATTATGTTGTACCATTTCAGTTTTGTTAGGAT
GATTGGGAGTCTTGTCCCATTATCCCTCATAGTATTAGAGGCTTCATAGATAGATAGTTAAACATTATTAGTTAATGATT
TTTGTTCATTTCAGTTATTGATGTCTGAGACTTGAGTTGCCACTTTGGCTCGTGAATGTTTCTTTAAATATTCTGAGTTA
GTTATTTGAGTTAAAGGTTTCATTTCTGTAGATTCTATGTTGAGTAATTCTTCCGCTAAGAGTTAAGCCAGGCCTTAGGT
TCGCTTGGGGCAACAATGGTTCTTGAGTGTCAGCCACGCCTAGGGTGTAGGCTCAGGGCATGACAATATACTTAACAAGG
ATTGAGAAATTCACCTACCTCAAATAATTGAACAATCACTTTGGGACTTGAGAAATCCACTTGCCTCAAATAATTGAATA
ATATTATGGGAAATTTTTGCATATGGCCACTCAAAAATAGCTTAATTATTCTCCGTAACTATAGTTTTCTAATTCCTATT
CGTAGATACATGTTAGAGGGAGGTGAGAGGTGAGCGAGTTTGGGAAAGGGTGGAGAGAGGCGAGAGACGAGTGAGGGAGT
GGAGAGAAGGGAGAGAGGCAAATTGTATATGTATATCTGTTATATTGTATATATATATATCCGTCAAATAATTGTATATA
TGTATATCTTGCAAGCGATATTGGGAGAGGGAGGAGAGAGGTGAACGAGTTTGAGAGGCAGGAAAGAGGCGAGCGAGAGA
CGACAGAGAGTAGAGGGAGGCACACTGTATATTTATATCTGTTAGATAATTGTATATATGTAACTAGTATACCTATGTAT
TTGTATATTTGGAGAGCGAGATTGGGAGAGGGATGAGAGAGGGGAGTGAGAGAGGGAAATGAGTGGACAAGGCAAATTGT
GTGTGTCTGTGTGCGTGTGTGTGTAAGCAACTTATTACAACTAAAATTAAGTCGTGAGCCGTAATTAATTAAAACTATAG
TTATGTTAGCTAATTAACTAGTATATGTTTGTGTGTATGTGTGTGCATGTGTGCGTGTGTGCGTGCGTTCGTTCGCGTGT
GTGTGTGTTTGTGTGTGTGTGTGTAAGCAACGTATTACAACTAAAATTAATTTGTGAGCTGTAATTAATTAAAACTACAG
TTATGTGAGTTGATTAACTAGTATATGCTTGTTAATCCGTGTAAGTGTAATTTCCCCTAATACTATTGCTTAATTACTCA
TTTGACAATAACTTAATTTAATTGTTGATATATAAAAAAAATCTTGATGATCTTTTTTGTTGGAAATATTTTAATTTTTG
TTACCATATTTTGTGAATAAATTTAAAACTTTAAGATACAAATTGGTTTGCAATAATATAATTTTATGATTGCCAAAATA
ATTTTGTTGTTGGAAAAATACTTTGGCCCGTTTGACCACAAATATCGTTGGGAAAACGTGGAAAAAATAGAAATTAGTGT
TCGGCCATATAACTTATCATTACATGGCAAATATATTTGAAAAGCATCCCAACTTTCCAAAAAAAAAACAACTAGAATTT
GGGTCAAATTCTAGTATTTGGGAATTTTTAGTAACTTAAAATTATCCGTAATTTTTTGTATCTTGTAAAACACCTATCAT
TTATAGTTTTGGGCTAAATTTCATTCCTAGTTTGTTGTACAAACTTCATACTGTTGTATACATATATATTTTATATAGTT
TTTATCCAAGTTTGCTTTCCAAAGTCACTACAAGTTATAAGTAGTAATAATATTTTTTTGTATCAAAATCAATGATATTT
CCTTCTGGTTTCTTCCTCTTTTTCAAATTCATATTAATTATGTTCGTTATCACAATTTTTCATGGAATATTTTTATTATA
AAATAATAATACAAACTTATGGATATTTTAAATAGCTTTTAGAACTCATTAGTATAAATCNNNNNNNNNNNNNNNNNTCA
GTTATTGATGTCTGAGACTTGAGTTCCCTTTAAGGCTCGTGAATGTTTCTTTAAATATTCTGAGTTACTTTTTTGAGTTA
AAGGTTTCATTTCTGTAGATTCTATGTTGAGTAATTCTTCCGCTAAGAGTTAAGCCAGGCCTTAGGTTCGCTTGGGGCAA
CAATGGTTCTTGAGTGTCAGCCACGCCTAGGGTGTAGGCTCAGGGCATGACAATATACTTAACAAGGATTGAGAAATTCA
CCTACCTCAAATAATTGAACAATCACTTTGGGACTTGAGAAATCCACTTGCCTCAAATAATTGAATAATATTATGGGAAA
TTTTTGCATATGGCCACTCAAAAATAGCTTAATTATTCTCCGTAACTATAGTTTTCTAATTCCTATTCGTAGATACATGT
TAGAGGGAGGTGAGAGGTGAGCGAGTTTGGGAAAGGGTGGAGAGAGGCGAGAGACGAGTGAGGGAGTGGAGAGAAGGGAG
AGAGGCAAATTGTATATGTATATCTGTTATATTGTATATATATATATCCGTCAAATAATTGTATATATGTATATCTTGCA
AGCGATATTGGGAGAGGGAGGAGAGAGGTGAACGAGTTTGATTTGTGGCCAAATGCTAGTTTAATTTGGGGCAAAAATAT
TATCTCACTCTTTGCTATTTTCTCCAAAAGAAAATAGTTATTTCACAAAACGCGTACGGTTATATGATTTTGGTGTTTTT
ACCTGTTTCAAGAAATTTCTTGCTAGAAGTTATGTGGGTTGTGGGTAAATTCAAAAGTCACTCTTCATTCTTGGTGATTC
CTAATTTGTTCTTATTCTTTATTACTATATATGATTTTCTTCGATGTCAAGAAGTATTTGAATAATGTCATTCTAGTTGT
ATTTTACCTTTTATTATTTTCTGAATAGATTCTACATTGAAGTTTTTCATACTTACAGTGTATTTTTGTAGTTTATGATG
AAACATGTGAAGGGTATAAGATTAAACAATTTGAAGAAAAAGAAATTTGGTAAGAGAAACTCACCATAATAGCAAAAAGT
GTTCCTTCTTGTTAATTAGATTTATTATGTGCTAGTTACTAGGTAAAAACTTACTGAAGTTAGAGAATCTATACTAATTG
TACTTGTTTTTTATGTTCAATCATATACAACAAACAATGCAAAAGTGTTATTCTTGAATTATAACAAATGGTAAATTTCT
CTAACATTAGTTTGTTCTATAAAGTACCAAAAGTTAAGCAAACGTGAAAATTTTATCGACCGTATGGTCATAGATGATTA
AACCACACCCAAATCTATAAGAACTTCCTCTTACTTAATCTCAAATACTGTTGTAATCAATTTCAGTTCTGTAATAACTA
AGGAATGTGAAAATTAAACATACCTCTATTCATGTGTCAACTTGTTCTTCAATATTATATGTTTCGAGCGTGCACTGTCA
GAAGGGCGGGCCTCGTAAGTCACCTTTATGTTAGCANNNNNNNNNNNNNNNNNNNNNNNNNNNNNNNNNNNNNNNNNNNN
NNNNNNNNNNNNNNNNNNNNNNNNNNNNNNNNNNNNNNNNNNNNNNNNNNNNNNNNNNNNNNNNNNNNNNNNNNNNNNNN
NNNNNNNNNNNNNNNNNNNNNNNNNNNNNNNNNNNNNNNNNNNNNNNNNNNNNNNNNNNNNNNNNNNNNNNNNNNNNNNN
NNNNNNNNNNNNNNNNNNNNNNNNNNNNNNNNNNNNNNNNNNNNNNNNNNNNNNNNNNNNNNNNNNNNNNNNNNNNNNNN
NNNNNNNNNNNNNNNNNNNNNNNNNNNNNNNNNNNNNNNNNNNNNNNNNNNNNNNNNNNNNNNNNNNNNNNNNNNNNNNN
NNNNNNNNNNNNNNNNNNNNNNNNNNNNNNNNNNNNNNNNNNNNNNNNNNNNNNNNNNNNNNNNNNNNNNNNNNNNNNNN
NNNNNNNNNNNNNNNNNNNNNNNNNNNNNNNNNNNNNNNNNNNNNNNNNNNNNNNNNNNNNNNNNNNNNNNNNNNNNNNN
NNNNNNNNNNNNNNNNNNNNNNNNNNNNNNNNNNNNNNNNNNNNNNNNNNNNNNNNNNNNNNNNNNNNNNNNNNNNNNNN
NNNNNNNNNNNNNNNNNNNNNNNNNNNNNNNNNNNNNNNNNNNNNNNNNNNNNNNNNNNNNNNNNNNNNNNNNNNNNNNN
NNNNNNNNNNNNNNNNNNNNNNNNNNNNNNNNNNNNNNNNNNNNNNNNNNNNNNNNNNNNNNNNNNNNNNNNNNNNNNNN
NNNNNNNNNNNNNNNNNNNNNNNNNNNNNNNNNNNNNNNNNNNNNNNNNNNNNNNNNNNNNNNNNNNNNNNNNNNNNNNN
NNNNNNNNNNNNNNNNNNNNNNNNNNNNNNNNNNNNNNNNNNNNNNNNNNNNNNNNNNNNNNNNNNNNNNNNNNNNNNNN
NNNNNNNNNNNNNNNNNNNNNNNNNNNNNNNNNNNNNNNNNNNNNNNNNNNNNNNNNNNNNNNNNNNNNNNNNNNNNNNN
NNNNNNNNNNNNNNNNNNNNNNNNNNNNNNNNNNNNNNNNNNNNNNNNNNNNNNNNNNNNNNNNNNNNNNNNNNNNNNNN
NNNNNNNNNNNNNNNNNNNNNNNNNNNNNNNNNNNNNNNNNNNNNNNNNNNNNNNNNNNNNNNNNNNNNNNNNNNNNNNN
NNNNNNNNNNNNNNNNNNNNNNNNNNNNNNNNNNNNNNNNNNNNNNNNNNNNNNNNNNNNNNNNNNNNNNNNNNNNNNNN
NNNNNNNNNNNNNNNNNNNNNNNNNNNNNNNNNNNNNNNNNNNNNNNNNNNNNNNNNNNNNNNNNNNNNNNNNNNNNNNN
NNNNNNNNNNNNNNNNNNNNNNNNNNNNNNNNNNNNNNNNNNNNNNNNNNNNNNNNNNNNNNNNNNNNNNNNNNNNNNNN
NNNNNNNNNNNNNNNNNNNNNNNNNNNNNNNNNNNNNNNNNNNNNNNNNNNNNNNNNNNNNNNNNNNNNNNNNNNNNNNN
NNNNNNNNNNNNNNNNNNNNNNNNNNNNNNNNNNNNNNNNNNNNNNNNNNNNNNNNNNNNNNNNNNNNNNNNNNNNNNNN
NNNNNNNNNNNNNNNNNNNNNNNNNNNNNNNNNNNNNNNNNNNNNNNNNNNNNNNNNNNNNNNNNNNNNNNNNNNNNNNN
NNNNNNNNNNNNNNNNNNNNNNNNNNNNNNNNNNNNNNNNNNNNNNNNNNNNNNNNNNNNNNNNNNNNNNNNNNNNNNNN
NNNNNNNNNNNNNNNNNNNNNNNNNNNNNNNNNNNNNNNNNNNNNNNNNNNNNNNNNNNNNNNNNNNNNNNNNNNNNNNN
NNNNNNNNNNNNNNNNNNNNNNNNNNNNNNNNNNNNNNNNNNNNNNNNNNNNNNNNNNNNNNNNNNNNNNNNNNNNNNNN
NNNNNNNNNNNNNNNNNNNNNNNNNNNNNNNNNNNNNNNNNNNNNNNNNNNNNNNNNNNNNNNNNNNNNNNNNNNNNNNN
NNNNNNNNNNNNNNNNNNNNNNNNNNNNNNNNNNNNNNNNNNNNNNNNNNNNNNNNNNNNNNNNNNNNNNNNNNNNNNNN
NNNNNNNNNNNNNNNNNNNNNNNNNNNNNNNNNNNNNNNNNNNNNNNNNNNNNNNNNNNNNNNNNNNNNNNNNNNNNNNN
NNNNNNNNNNNNNNNNNNNNNNNNNNNNNNNNNNNNNNNNNNNNNNNNNNNNNNNNNNNNNNNNNNNNNNNNNNNNNNNN
NNNNNNNNNNNNNNNNNNNNNNNNNNNNNNNNNNNNNNNNNNNNNNNNNNNNNNNNNNNNNNNNNNNNNNNNNNNNNNNN
NNNNNNNNNNNNNNNNNNNNNNNNNNNNNNNNNNNNNNNNNNNNNNNNNNNNNNNNNNNNNNNNNNNNNNNNNNNNNNNN
NNNNNNNNNNNNNNNNNNNNNNNNNNNNNNNNNNNNNNNNNNNNNNNNNNNNNNNNNNNNNNNNNNNNNNNNNNNNNNNN
NNNNNNNNNNNNAAATCTCATTAGATGTTTGTGATTAGTGACAACATATTTTATCCTCAAAAACTTAATTTTAGCGACGA
CTACAATCTTTTTTATAACAATCACATTTTTGTCAAAAAAGTATGACATTTAGTGACAAAGAATCTTTCTCACAAAATTA
CGTACGTATTATGTACAAACTAAATTTGAATATTATGACAATTATAATTGTCGCCGATTACAACACTTTGTAGTGACAAT
TTTGTTTTGTCGCCAAAGGAACCATTTTTACTGATGACATTATTGTTTTCAACTACAAAATTGTAAGAAAATGAAATTGT
CACTAATTTATATATTTAGGGATAAAAGGAATTTGTATGTAAAAGAGAGTTTTCAGTTAGAAAATAATGTTTGTTCAACT
ACGAAATGTATATAATATTAGAGACAAATGACATCGTCACTGATTAAAAAACATAGATAGTGACACATTAGTTTTGTCGG
TCTTAGTGACGAAAACAAATAATTACCTATAAAATTTCATACTTTTTATGACGAACAAGTTCTTCATCAATAGTATGCAT
TTGGGGACAGTAAAATACTTTCGTAGTTAATACAACTCTATTTAGTGACGAAACACTAAGTTGTCCCAATATACATTTAG
TGACCCATGCTTTAGGAATGAACGATTGACGAATTATTTTTTGTCACTAAAGTTTCTTTTGTGATGAAATATGTATTTTA
AGTGTCAAAATGTTTTGTCACTAATAATCAAATTTTTTGTAGTGACCCATGCTTGCATTTAGTGACCCATTCTTGCATGT
ATTTCTCTTTTTGAGAGAGTGAGAGTTGCAATGATTCCTTATATCTTTGTTGATTTTCTTTGTGAGAGCATGTAATCATT
CTTTATGTGAGAGTACTTGAATGAATTTGTTGAAACATGGTCTTGCATTAGAAAAAAAGCTATAATGAGCTTGAGTTTTT
GTTGAAATAGTCTAGTTATCTTTTGAAGCTTATTGATCATGGTTGAGTGTAGTATATTGTTGACAATAGTCTTGGACTGG
TACTGCATGTTAGCTCTCATGGAATATTCTTCCACACTACCTTATTGAGCTAATTTTGTAGATTTACAATCATTTGAGGC
CTATTTAGCTCAACAATTAGTGTCATTAATACCTAATTATTTCCTATTCTAATGACATTTTCATAATTTGCAACTATGAA
GGCTAAAGGACAGGGTAGTGATGAATGTGTGAAAGAATGGCAAAAACATGAAAAGAAGTTTAAACTCCACATTTTGTGAT
GGCCTATTGCAAAGTGCGGATCGCCAAATGAGTATTATCTTGACAAAAATTGACAGTGCACTAATCTAATTACTTGAAGC
TAGTTGGCAAACTCACCAAGAAATGGTGATGCGCCGAGTGCAAAACACAAACAAGGTGAACATCACTCAATTCGACAATA
CTGGGTGAAAAATTTGATGCTTAAAAGGTGAACAAAAGTGGTAATCGGCGACTATCCGAACAAGAAAACGTGACTCAAAT
GGGATCGTCCGCTGATGTTCAAACACCTAAAGCATGGAGCAAGAAAAAGGTGAGTCGAAGCATGATTGGCGATTCACCGA
ATGACCTCGACGAGCCTGACTAACGTCGCTGCGCGAGTAGTGAATTAAGTTTTTGACTGAATTTTTGGACACTACAAATA
GCCCAAAAGAGATAGAAAAAGGAGTTGGAGCATTGTGGAAGAGTTCTAAATATGATAGAGAAGTTGGAATTTTTTGTAGT
TCGTATCAATGCGGTGCACGTGTCTATTATATCTGATAGAAGTTCTTAGTTCACTTGTTGATTTTAGAGGACTTTGGAGA
GGATTTGGATTCACTATTAGACCTTATCATGACATTTGGTGAGCTGAAGTGCCAATCGGCGACTCGTCAAGTGGCTTTAC
CGATCGTCAGCTTTCATTATCTTCATCTTTTTTTCATCTTTTCCGCTCTTTTTTGCCCGGTAATGTCCTTGCCTTGCAAT
TTTACCTGCATAGCTGCAAATTTAGCATTTAAAGATCAGTTTAGAGCACAAAATAGACATTGAGGGCACTAATACTATGA
ATAACAAGCCCTATATATGTCAAAATCCCAGACTCATCAACACCCCCAACTTAAATTTTTGCTTGTCCTCAAGTAAATTA
CAAGATCAATTTGTTCAATAAGGATGTCGACAAACAGTGCTACTCAATACTCAACATGAATTCACACAAGAGGTTAAAAC
TATTCATGCAATGATCAATTATGCACTCTAAGATTCAAACTGTGACTAACCATCATCAAATAAAACTAAAGCTCACAATG
CTAGCTTCAAAAGCAAGTTCAAGCTCAACAAAAACATTCAAATGCCTCACACCAAAAATGATTCCCTACTCACACAAGAC
TCATTAAATTTTGAGAATTTTTGAATCCAGCATAACTCTCACACTCCAAAAGATAAACACATGCATGATTCTACCCATAT
GCTTGCCCTTATTTTCCGATCAACCTTATTTTCAGCTCACTCAAGATCACAAAGGTCTCTCAAGGCTTATAACATGGTTG
GGGGTAAAGGTATGATAATTTTTGTTTAGTGACTTCTACCTACATGAAGAATGGCCTGCACTTCACTTCTTCTCCTTTTC
CTTCACTCTTTTAGATATTCACATTCAAACCTAAGATCTTTTAACCATGATTCTTTGGGCACTCCATTTCTTTTGTTCTT
TTCACAATCTTTATTTCAACAATTCTTTTATTTTTCGGTCTCTTTCTTCTTTCACTTCTTTTTTTTACATTGAGGGATTC
CATATTTTTCAACGTGATATTTGAAGGGCATCGTTTTCAACATGATCTTTCAAGGGTTGATTATTTTACACTTCTTGACT
TTCCTCCTTTTTCACCACATCCCCAACTTAGGCTTTTGGCTAAGTTGGCTACTCAAACAAACCAATGCTTCATGAAGGTT
CTAGGAGATGGGTCAAAGAGGTCAAAGTTATTCATGTTTCATCCAAACAAAGGGGATAGGCTCAAATGGTGCCAGGCTAG
GTTCACACTCGCACAAGGTGGTCACAAAGAGGCATCATAACAATTTTGGTTTATTCTTCACAAATTGTGCCCAAGCTCAT
CTCAATCTTTTGCTTACAATAGTGAATTGAACTAACGGGGAAAGTTCTAGGTATTACGAAGAACTTATTTCAAAGAATCC
TCACCACACACGACATTCAACACAATCAACAAACAAGACCCTACAATTTTCAGCTTACGTGCAATGATCATCACAAGAGA
TCTACTCAACAACCGGCTAGTCACAATGAGATGCTAGGAGTTCACATATAACTTATGCAACTCAATTTGCCTTATCGGAG
CCGTACACTCATATCGTTCAATCGAGAGCACTATTCAAGTCATCGGTTTTTACCACAATCGACACTTGAAATAGCAAGAG
AACAACCACATTCAAACACATCAAGAGGTGGCAATTTTTTAAATTGGTTCAAAACCAACATCTTAATAGTTTGCATTTCA
AAACAAACGACCAACACAATAGATCAAAACCAATATTTATCAACAAAATCCAGTATTCCTAAAAACAATTACACAAAACA
CAAAATATCCAGAAAACAACCCAAAATAGGTAGGTATGGAAATATCTCACCCCTCCAAACTAAACAAGCAATTGTCCTCA
AATGCAAATAAATAACAAAAAAGAAACAAGAACAGAAAGAGAGTAAAAAATCCTCTTACAAGGCTAATCCTGGGGTGAAC
TATGCATGTCGTTGACCTCCTCTATCTGGGCATCAGTGCCTGTCTCAAAAACATCCTTCGCTCCACTGGGACCCACCATC
GAAGTATACCTCAAAGAAAAACCACAGCTGTCTAGACCATAGCTCCCTCAAGATCGTCCAAGTCATCACACATCGCGGTG
TCTCAAATACCCAGCTCCTCCTCATTGGTCTCAGCCTCAGACCCATCATCAACCTCATCCATAGCAACATCTCCGGTCGT
AGGAGTTAGAGGAATCATTGAACTGGACGGGAAATCTGTACTCTAAACCTCGAGGATCTCTACCATAGCGAATAACATAG
ATAGATCGGTGGATTTTAGCTCATCCATATCTCTCCACAACCCAATAATATCGACCTTCAAGGCCGTCACATCTTCAAAA
GCACCTCGGGCCTATTCACAAGCCTCTACCCTCACCGTAAGGGCATCCAGTTCAAACCCATGGGCATCTATCCACTCTCT
ATGCTCTCTCAAGTCAGCCCTAATTGGGGCCAAAGTAGCATCAATCGCCTGCTCAACCAACCCAGGCACAACGACCTCTA
CCTTGGAGGCACGCACATCAATAGACTGGCCAGATGACCCATCTTGTACAACATAGCTTGGGTGATTGGTGATCAAGAAG
AAGTAGTTGCAACAATAATAGGGGATAACTAGAAGGTACACAAGTCAAAGTGTCAGCGGTACTTGTAGGCTCACTGGCCT
TTGTGGGATGAATTGCCTCTGTTAACAACATATCCACGTCAACTACCAGTGAATTATCCGTTGGTTGAACTCTCCTCCTA
TCAGCCTCATCCCTCATTTACTCGGCCTCCATCTTTCGGATGTCAGGAAAGGAAGTAGGGTCACTTCCATAACCGTCTAG
GCGATCAAAGGGACATAATTCTGTAATCAATACTGGGAAGGGGAGAGAGGTCTGGCTCTACTTGGACCTCATGGCCATCT
CTTGCTCTATGATCGGACCTAGATTAATATCATCTTGGTCAATGATGGATCCAAGCAATGAAGCCTTCAAATGCTTTAGT
ATAGACTCGTTCTGGGAGGGCATCAAAGTGATGCTGATATATTCGAGCCAATATCTGGCAGCTACATTTAGCTCCTTCTT
CTCTATAGGAGCTCCAGCCTCAATCCAAGACAGTGTGATATCGGATATCAACGGTGCTAAACAACTCTTCAACTCATCGC
GGGTCTTTTTTCCTATCCGATCCACCAAGAAGTAGATTATAATCCTTGTGTAACCAAGAACCTCATTAATATTGGTGCTG
CTGCACTTCACTCTCTTGACCCGCACTATAAAATGGTCAACAGGATTGAAAGAGCTATCTTTCTTCTTCCCTTTAGGAAC
GTATGAGCCTCGAGGCTTGGTTAAGATCTCAAACTTGTGGAACTTAATGGTGTTCCACACCTTCGGGTATTAGTCTACAA
CACCGTATTTAAACAAATGGTTCATCTAATATCGTCCTCAAACCCTTGTCCTTTAATCTATTAAGTGACTAAGGAAGAAG
AGCATGAACTAGTTGCACCTGCTCTACTACCAGTGTAGGAGGTGGTAGAGGCCTAGAAGACATCGGGATCCGAGGTGGAT
CATGCATCACCTTGGAGTGTATCTCCACTCTCCTAGCCTTGAGAAGTTGATCCCCTTTCGGCTCAGATACGGAGACAAGA
GAACTATCCCCCGAATGACCCTCAGTTTCAGAGGTAGTGAGGTGGGTGCCATAAATTCCCTCGCTGTCGGAGCTCTCTAC
CACCGGTGGTGGCACTACGGGCCCCTTGCCTTCTCCCTTCCCCCAAGTTAGAGGAATTTTAGTCATTGCATTCCGAGAAG
GTGCATCCCCCTTATTTATTACAATGCCCCTTGCCTGTTTCCGGGGCAGTTATTTTCTCCCAAGTACTTCTGGTCTAGCC
ATAGCTGCAAAACAAAGTGTAATACATTATTCTTTGTTCAGGAAAATAAATCTTAGAATGGAAAAATTGCAGGAAAGCTC
GCCGAACCCATTTGGCGAGCAAAGTTGGGCTCACCGAATGTTCCAGAACAATATTACTCAGAAGTCAGCACAAGCCAGCG
ATGTCCAGGGCCTTTCGGCAGATCGCTGACACCATTCGGTAAACTAAAAGTAGCTCGCCGAATGAAATAGAATATTTTTA
AAACAATTGGGGCGCAGAAGGGTAATCAGAAGGGGAATTCGGCAAGTCACAGAGTGAACTCGGTGAGCTCAGGCGTATCG
CCAAAATTTATTTAACCAAATTCACACAAAAAAGGGATAAAAAGGTGATCCAAGGGTTTTTAGGCGAATCACTGAGCCAC
TCGACGAGCTTGACCCAGCTCGCCGAATAGTCCAACCTGCCAGATTTTGACCCCAACCTTCAAATTCTAACCCACAACAC
ATGAAAACAAAATTAAACACCTATTCTATGTAATTAAGCCCAAACCCATACTACCCATGATCTCGGGGTACTCCAACTTC
CTCAAATTTCACCAAAATTGGCCAATCGACGTGTTTTACCCTTAAGAATGACGATAACCGCTCTATCATTGGGCAAAATC
ATACAAATGGCACAATCGGGGTTACTCAGGCTTCACCCCCACTAGAACCAACAACAAAATCAACACAACCCATAAATTTT
ATTAATCAAACACACATGATTTCACAATTAAAGGCTAATTAACATGATTCGGGATATCAGAGGCACAAAAAACAATAATC
AATACAAATATTAACTTAATGTTACACAAATAACACAATAGGACAACGATTAGGCATTAAAAATTACAAAAATATAAAGG
TGATGTTCGGGTAACTAACCTCAAAAGCAGATATTTGAAAGCTAGGCTACATAAATGCACCAAATTTCCCCCGAGCAAGT
GATCCAGCATAAAATGCAAGAAAATGTTAGTACGGAAATATAAAAATATGCGGTTGTGAAAGTGTGGAAGTCAAAAAGTA
TGAAATGAGGGAGATTTTTGAATTTAAAAATGGTTTTAGACTTTTGATATTTCAGTCTGCGCGCCAATTGGCAATGCTCA
CTTATGTCACCGATCCATTTGACGATGCGCCGAATGGCTCTTAAGCCCGCTGATTTTAAAGAACAACTAGCTAACTAGTT
GGTCCAAACGGCGATGCAGATCATGCTCTCTCACTTGACTCGCCTAATTGCTTCTTTTCCCAAAATTTCAACATGTACAT
TCAACACTCTTTATTCAAACAACAGTAATAAAAGCTTAAAAACTTGGTTTGCCTACCAAGAAGCACCTTATTTAACATCG
TTGCATGACATGGATACACTTCCAAGGTTCAGTCTTTCGATTAACTAAGTTATTAGTTGGTAAACCTCATTTTGGCCTTA
GGTTCAAATGAGATGAAATGGGACCCATTTGTGTTTCCAACTGTTTAATGGACACTGAGTGAGACGTAACCATCTGGTTT
AGAGTTGAGACTGCATCCTTCATTTCTTTAAGCACTATGTCCGACCCTTCCACTTTATTGACAAAAGATCCATTTGGGTC
ATCATTTTTGCCATGTTTTCATCCCGCTCTTGGTCTTTTTAGATTTGTTCCTTTGTCATCCTGAAAGTAAAAGGAGACAC
ATGATCCTCCCTAGTATACCAAGCTCGGTTTATCTTCGTTATCCCATCAAGAAGAGTTGACTGTATCTCAAAAGGCTAAT
GCATAATTCCTTCTCAAACAAATTGATCAGCCACACCTTTGTTCATCGAGTATAGATTCTGGTAGAAGTGTTGCAACAAC
ACGTTGTTTGGAAGTCCTTGAGTCGAACATTGGAGTAACAACTTCTGAATCCTCAGCCATGTTTTGTGGATTGGTTCACC
GTCCAAGCGTTTAAAGCCCTTAATATTGTCTCTCAATGTCATCATCTTTGAAGAAGGGAAAAATCTTATGTAAAATACCT
CAGTAAACTCTTCCCAAGTCTTAATTGAATCCCTCGGTAGATCAGCTAAACATTTGGTCACTTCCACCATCAAAGAAAAA
GGAAACAACCGAAACCGGACTTACTCTTATGAGATGTTTTTGAATTAGAATGGACATCACAGGTCCACAAAGTTCCATAT
ATGGTCATGCGGATCCTTATGAGGTAGCCCTACGATTAATCCTTTCATTTGCAGTAGTTGCAACATCGTGCTAGTCACGT
GGAATACAACATTTCCCATGACTGGAGGTAAATGAATAGCACCTACACCACCCACATGAGCTCATTGACAACATTCAAAT
TGCCAATGTCATCTTGGTGTCCAAGTTGGTTACCGTTACTTCCTTTCACACTCATCTCCTCACCTGTTCACAAACAACCA
ACAGAAAAAACAAACAAAGTAAGTCGATTCAACTAAAAACATGATTAGATCACATCTATACTTCACAAAGAAAATTCTAA
ACAACATTCCCCGGCTGCGGCGCACTTTTTTGATAACGCTCAACTACACTTCATCCATTACTAATTATAGGCTATCACAG
TCTTGTATAATCCCAACCAAGAGTTAGGGTTGATCCCACAGGGAGTGATAAGTTAGAGAATTCAATTACGAAGTGAAAGT
CATGTTCAAATCGGTTGTAGGAATAGAAATTATCGAAACTATTTAAGTAAATCAAAGGGGTTGACAACTAGTGTCAAATA
GGGGGGATAAGGTTTGTGAATTAAAAACTATGAACATAGGGAAGTAATCAAGTATAAAGGGATACTTGGGGATGTGATCG
ATTAATTGCCAATTTTGCTATACGAGTTATTACTAATTATCAAAAGTCGTTGAATCTTAGTTGGTAGAATAGGATTTAGA
TGTAATAGAATAGGATTTAGATGTAATAGTCATTTCTTGATCAACTATCATGACTCAAGTGACTTGTCTCGAACTTCAAC
AAGCGTCATACTATAGACAACCCACAACCTAAATTTATTTACTCCCTCGAATTAGATATGTAGGATCAAATTAAGATTCA
CTCTGTCGAGCTAAATCCACAACAACCCAATCACTACAATCATCAATTGATTACCTTAACTCAAATACTTCTTTCTCAAG
CAACCATATAAAACTAGACTAGAACTGCATTTGAAACTATAATTCATAAGTTAAAGCTCAATTACCATTCAAACCCACTT
AAAAACAACAATTTAATCAGTAATTACTAACACCCATAAGCTAATTAAGACAATTAATCACATAATCACACCCTCAAGAA
TGGAGGTCTTAGCCACACATTATAAAAAGTAGGAAAATATTACCAACTACGTTCTTCATAAGCTGGGTAGTAAAATCCGC
GTCTTTACAATGCTCAAAATTAGCTTAGTATCGAAAATCCAACTTTAAAATCTACTAAAAACTAAGAAAAGTTCATCACC
ACTAAGAACAGGAAACAACACATGCAGTAACTCAGAACTCCTAAAACCTCTTTTTGAAAAACAATTCATACATTCCTAGG
TTTTTGCATTCGGGGTCATTCGACAAAGTTAGTCCAGCATCACCGACCAAGTCGGCAATGCGACAAGGGTTCTCCTACCT
CACCATTTTTCATTGAATTTTCACCATTTAGATCATCTACCGTTAGGCAATCAAAGTTTTTGTCATCGATCCATTTGCAA
GTTCACCAAAGGTCCAATTCCATCGCCAAGTTGGCTTTTCCCCAGGGTTGGCACACTATAACATTTGGCGACTCTCATCT
TTCATTATCTTCAGCTTTGTTTTATCTTTTCCGCTCCTTTTTGTCCGTTTATATCCTTGCCTTGCTCTTTTACATCCATA
ACTGTAAATTTAGCATTTAAACATCAGTTTAGAGCACAAAATAAGCATCAAGGTCACTAATACTATGAATAACAAGCCCT
AAATGAGTCAAAATCCCAGACTCATTAGGTGGCAACATCAAACACTCAACTCAAACACCCAACATGCAATTTAATACAAC
AAAACATATAAATTTAAAAAGTATTTTACAAAAGTCATTACCTTGGTCTGGAATTTCTTCAGAAGGGAAGAGATGTGGGT
ATCCCTTCTTCATATCCTCCTCGGCCTCCCAAGTAACTTTCTTAACAAATTGATTCCTCCATAAGACTTTTGACTGATGC
TACCTCCTTGGTTCTTAACTTGCGAACCTGACGATCAAGTATCTCAACGGGGATCTCCTCAAAATATAGGTTGTCCTTAA
TACCAATATATTTAGTAGGTATTATAAGTAAAGGATCTCCCATACACTTTTCAAACATTGAAATGTGGAATACCGAATGG
ATTGCATCAAACTCTGGTGGTAGCTCTAACTCATAGGCTACATTGCCAATCCTCTTGGATAGATAGTAAGGACTAATGTA
TCGGGGACTGATCTTCCCCATCTTACCAAATCTCTTAACACCCTTCATGGGTGACACCTTCAAGTATACCCAATCATCCA
CCTCAAACTCCTAGTCTCTTCTCCTAACACCAGTATAAGATTTCTAATGACTCTACGCTATTTTCAACCTTTATCCATAG
TTGGATGAACCAATTCTTGTCCTATCAACCCAGCTTCACCAACCTCAAACCGTCCAATAAGAGATCTACATCTTCTCACA
TACAGAGCCTCATAAGGAACCATATGGATACTAGAGTGATAATTCTTAATGTAAGAAAACTCAATGAGAGGTTAGTGATC
ATCCCAATGACCCTTGAAATCGATAACACACGCCATCAACAGATCTTGTAAAGTCCGAATTCTTTGCTCTGACCATCAAT
GTGAGGATGGAAAGCAGTATTCAAACTTACCATCAAACCCAAACTTTTCTTGAAGGACATCCAGAATTGTGCGGTGAATT
ATGCACCTTTATATGAAATGATGGACACCGGAACTCCATGAAGTAAGACTACCTCTTGAATATATAATCTGGCATAATCT
TCTGTTGAATAGGTAGTATTTACTAGCAAGAAATTGGTTAATTTAGTCATTCGATCTACAATCACCCAAANNNNNNNNNN
NNNNNNNNNNNNNNNNNNNNNNNNNNNNNNNNNNNNNNNNNNNNNNNNNNNNNNNNNNNNNNNNNNNNNNNNNNNNNNNN
NNNNNNNNNNNNNNNNNNNNNNNNNNNNNNNNNNNNNNNNNNNNNNNNNNNNNNNNNNNNNNNNNNNNNNNNNNNNNNNN
NNNNNNNNNNNNNNNNNNNNNNNNNNNNNNNNNNNNNNNNNNNNNNNNNNNNNNNNNNNNNNNNNNNNNNNNNNNNNNNN
NNNNNNNNNNNNNNNNNNNNNNNNNNNNNNNNNNNNNNNNNNNNNNNNNNNNNNNNNNNNNNNNNNNNNNNNNNNNNNNN
NNNNNNNNNNNNNNNNNNNNNNNNNNNNNNNNNNNNNNNNNNNNNNNNNNNNNNNNNNNNNNNNNNNNNNNNNNNNNNNN
NNNNNNNNNNNNNNNNNNNNNNNNNNNNNNNNNNNNNNNNNNNNNNNNNNNNNNNNNNNNNNNNNNNNNNNNNNNNNNNN
NNNNNNNNNNNNNNNNNNNNNNNNNNNNNNNNNNNNNNNNNNNNNNNNNNNNNNNNNNNNNNNNNNNNNNNNNNNNNNNN
NNNNNNNNNNNNNNNNNNNNNNNNNNNNNNNNNNNNNNNNNNNNNNNNNNNNNNNNNNNNNNNNNNNNNNNNNNNNNNNN
NNNNNNNNNNNNNNNNNNNNNNNNNNNNNNNNNNNNNNNNNNNNNNNNNNNNNNNNNNNNNNNNNNNNNNNNNNNNNNNN
NNNNNNNNNNNNNNNNNNNNNNNNNNNNNNNNNNNNNNNNNNNNNNNNNNNNNNNNNNNNNNNNNNNNNNNNNNNNNNNN
NNNNNNNNNNNNNNNNNNNNNNNNNNNNNNNNNNNNNNNNNNNNNNNNNNNNNNNNNNNNNNNNNNNNNNNNNNNNNNNN
NNNNNNNNNNNNNNNNNNNNNNNNNNNNNNNNNNNNNNNNNNNNNNNNNNNNNNNNNNNNNNNNNNNNNNNNNNNNNNNN
NNNNNNNNNNNNNNNNNNNNNNNNNNNNNNNNNNNNNNNNNNNNNNNNNNNNNNNNNNNNNNNNNNNNNNNNNNNNNNNN
NNNNNNNNNNNNNNNNNNNNNNNNNNNNNNNNNNNNNNNNNNNNNNNNNNNNNNNNNNNNNNNNNNNNNNNNNNNNNNNN
NNNNNNNNNNNNNNNNNNNNNNNNNNNNNNNNNNNNNNNNNNNNNNNNNNNNNNNNNNNNNNNNNNNNNNNNNNNNNNNN
NNNNNNNNNNNNNNNNNNNNNNNNNNNNNNNNNNNNNNNNNNNNNNNNNNNNNNNNNNNNNNNNNNNNNNNNNNNNNNNN
NNNNNNNNNNNNNNNNNNNNNNNNNNNNNNNNNNNNNNNNNNNNNNNNNNNNNNNNNNNNNNNNNNNNNNNNNNNNNNNN
NNNNNNNNNNNNNNNNNNNNNNNNNNNNNNNNNNNNNNNNNNNNNNNNNNNNNNNNNNNNNNNNNNNNNNNNNNNNNNNN
NNNNNNNNNNNNNNNNNNNNNNNNNNNNNNNNNNNNNNNNNNNNNNNNNNNNNNNNNNNNNNNNNNNNNNNNNNNNNNNN
NNNNNNNNNNNNNNNNNNNNNNNNNNNNNNNNNNNNNNNNNNNNNNNNNNNNNNNNNNNNNNNNNNNNNNNNNNNNNNNN
NNNNNNNNNNNNNNNNNNNNNNNNNNNNNNNNNNNNNNNNNNNNNNNNNNNNNNNNNNNNNNNNNNNNNNNNNNNNNNNN
NNNNNNNNNNNNNNNNNNNNNNNNNNNNNNNNNNNNNNNNNNNNNNNNNNNNNNNNNNNNNNNNNNNNNNNNNNNNNNNN
NNNNNNNNNNNNNNNNNNNNNNNNNNNNNNNNNNNNNNNNNNNNNNNNNNNNNNNNNNNNNNNNNNNNNNNNNNNNNNNN
NNNNNNNNNNNNNNNNNNNNNNNNNNNNNNNNNNNNNNNNNNNNNNNNNNNNNNNNNNNNNNNNNNNNNNNNNNNNNNNN
NNNNNNNNNNNNNNNNNNNNNNNNNNNNNNNNNNNNNNNNNNACTGCTAAACTACTCCTCCAGTCAATGAGTGCTCATTA
GGAAACTAGAACTTAACAACTCGAGTTCTACAATCAACTAAGGCATAACATGTATGACACAAGTCCATACATAGAATAAC
ATTAAAGTCCACTATATCTAACTCGACTAAGTTAGCCATGGTGTCCTTATGGCTGACATAAATGGTACAATCATGATAAA
TTCTCTCAGCTATAATAGACTCACCAACAGCTGTGAAAACACTGTAGGGCCAAGAAGTTGTTCAGGAATAATATCTCGCA
TCATAGAAACATAAAGAGTCAAAAAATATAGACTCGCGCCTAGATCAAGTAATGCATATACATCAAAAGAAAACACTTTG
ATCATATAGTGAAAACATTGGGTGAATTTTCTTTCTCTTGGCGACTGGTGATAGTATACAAATGGTTTGCTCCTTCGCAT
GTCCATGAAGTAGCTCCTCTAGGTGCAACTCAGTCTAGCGAAGCTTCTAAAGAAGATTGGGCTCTATTGCTGCAATTACC
ACTACCCTGCCTGTTCTTAGGACACTCTCTTATGGAGTGACCATTATTAACACGCTTGAAGCAACCAATAAAGCCATCAC
GACACGATCCTAGGTGGTTCCTAGAACATTTAGCACATGTAGGAGTCTAATTGCCTCTTTATGCCACACTACCTTGAGAA
TGTGCAAGTCTACCTCTGATGTACTGAGAATTTTAATTCTTGAACTAACCTTTGTTCTTTGGTGCAGGTGCACTAGCAGA
TGATGCAGCAAGTGCATTTGGCTTTTGTTGAAAAGAAGACTTGTTCGCATTGCTCTTCTGCTACCTGGACTCGTTGCATG
TTGTCATAGCCTTCTTGTTCCAGAACTCTTTTCTATCTCTTAGCTTATCCTTCTCAACTTGTTGCACATGGAACATAAGC
CTTGCTATGTACATGTCCCCTATCAACATAGCTTCCTTGCCCTTCTTACTTAACAATAGAGGCTACCTAGATACAAATAA
ACTCATCCTGCTCCTCATGTCAACAACTATCTCTGGAGCATAGCGGGACAGTTGAATGAACTTAAGGCTATACTCATGCA
CACTCATGGATTCCTACTTCAAGTTAAGGAATTCTCATACCTTCGCCTCCCTCAGCTCACGGGGAAAGAAACGCCCCAAG
AAGGCCTTTTAGAATAGAACCATGCTCACAATTGGTGCACCCTTTTCTCTGCTCTTCTTCCATTGGTCCTACTAGACTCT
AGGAAAACCCTTCAATTGGTATACATCTAGTTCCACATGCTCAACATCTACAACATGCATCACCTTAAACACTTTCTGCA
ACTCTTCCATAAAGTTTTCCAGAAATGACACTTGAACCGGTGAAGTTTGGAATATTCATCCTCAAGAACTCATGAATCCT
AGATGTATCAGCAACATCCTGTCGATTCCCTCTTTGTTGCCCAACTTGGTTTGTCACAACTTGACTCAACATCTGGAAAA
CATCCCGAAACTCAGCATTAGTGACATCTCCTTGGGGTTGCACTTCTGGTGCATTGGGAACCCCTTGATGCTGGGGATCA
ACATTTCTCCTAGCACGATGACCTCAAATAACTCTTCGTGGAGGCATGATCTGAAGGATACAAAAAAGCACAAATTAAAA
TGAAACTTTTATAGAGTTGAACTCTATTGCACGAAAAGAGTATGAAATAAGTGAGATAGGTCCTAAATGTCGCAGCCTCC
TAAATATAGATGTGGCGTACTTCACATTGATAATCAGGACTCTACAGACACGGCTTCATGGAAAACCTAGGACTCTTGAA
ATTTGTTCTCTGATACAAAGTTTGTCAAGCCCTTAGCCAACACCTTAGATGTGGCCGGCACTCGAGAACGATTAATGGCC
CAAGCGAACCCTTGCACTGGCTCAACTCTCAACTGAAGATTTACTCAATATAATATGAACTAAAATATAAAGCTTTGACT
CAAATGTCTCAAATGAATAACTCAGAATATTATAAAATATTCAACTAGCCACAAATAGGTAACTCAAGTTTTTAAACCTT
TTAACAAAAGAAATGGAAACAACTCCTCAAAACAATATTATCTATCTATGAAGCCTCTAATAACTATGAGGGAAGTCGGG
ACAAGACCCTTGACATCCTAAAAAAACTGAAAACAAAATAAATGGGAATCCTCTAGAAGCAAGGAGGCTCACCAAAGCAA
CTCAAACTGCAAATGGTATCAACAAAGCGGCTATTGATGACCCTAGTTACCTTTATCTGCATCATGAAAGATGCAGGTCA
AACGACGTTAGTACATGGAATGTACAAGCATCCAAGGGGAACTCTAACTGACCTAGAAAGTAAAATTCATGAACTACGTG
AATTTAAACAATCTAGGGTTCTGAAATTCATAAAAGGAATTTAAAAATGTTTCCAAGAAAACATGCTATTTCGATTATGG
AAACCCTAGTAACTGAATTCACAACAACTCTCCAAGATATTACAAACCCTAGGTCTAAACAAGACATGTACAATCAAGGA
TCTGATTGAATTCTAGGGACCAAGTGAATGAAAGAAACCCACTAGTGAAATTCCACATACCTGGTGATGAAAAATACGAA
GAAATCCTTTGATTTAGGGGCTGGAACTTGAAGAAAACCTTCTGCATGTTCTTGAGAGGGTTGGTCGACTTTCCTCTTCT
TTTTACTTTAATTTCGTTGATTTTTGGTGAATAAAGGTTTTGGTTAGTGATGAGTCCACAAATTGGACTCATTTAGGGCT
ATGTTTTGATAGAACTAGTGTCCTCAAATGCATTTTTGTCTCAATATATGATGAAAACCCTTAAGTTTCAGGTATTTGGA
GTTTGAGGGAAAGCATGGACACTACTTAGCAAAAAAGAACAAAGTCAGCTGAAAGAACAAAAAAATAAAGATTTGAGAAT
CGCCGAACCCGTTTGGCGAGTTGCCAAAAGGTGTTATCCTCGCCTTTTGTTCCAGTGTGCTGAGCCCTGAAGGAAAAGAT
CAAATCAGTGGTGAAATGGAGCAGTCGGCGTGTTGCCAAGCATTTCCGCGAAGTAGTATTATACCGCCCAATGATCCAGG
ATGCGAAGATGCTGAAGGCAAGAGCTGAAAGGCGATGAAGCAGACTGAAGGGCGGATCACCGAGTGTATCGGCGATCCCC
ACTAACTGCGTTGAATGGCTCCTTGTAGCACATTTTCTGAAAACTATAAATACTAGTTCAGTTTTTATTCACAGTAGTCA
GTTTTAGTTATATTAAGTTTAGAATACAATTCTGAGAGAGAATATTCTCTCTATGTTTGGAGAGGGTTTTTGATGAATTT
GAAGATCAAAGGGTTTCAACTCCAAGATTTTGGACTGGGGTCTTGTGGATTCTTCACTCTTGGCTTGTTTTGAGACTTAA
ATCTTCATACCTATTTGAATGCAAAATCATATTGGTATAAATTTCTATCTCTTTTACATGTCTAGCTAAAACCTCAATTT
TTCGGGTGTGATTTTGTGAATATGGGTTAGATTATCTGTTGGGTCTTGCTTGTTAATGATTTATTTGTTGTTTAGATGTG
ATTTCGTTTAGTAGTTGTGGTGGAACTTAATGAAATTGTAGTTGCAAATATGATTTCACCTTTGTGTTTTCGGCTTGCTC
GAGATAGAGGTCATATATCTAGGACTACTAAATTATGGCTGGTGGGATTGGGTCAACATGAGGTTCAGCTCGAGAGAGTG
AACCCTAGTCCTTCTCCCTCACACTCAGCTCAAGAGAGTGAGTAGGCTAAGGCAGAGGCTGTTCTTCATGCGGCAACTCA
GTGTTTGAGAGAAACAGAGTTGATTTGGGGTAAGTTGCTCGAGAAAGAATTTACCCCCACTATAGTCTAGCATAGTCACA
AATACTCAACATATTTATTATCAAAAGCATGTACCCAATAGTTTCGTTTATCCCGTATTCCTATCACATCCCAAGAATCC
CATCTCATTGATTAGTACTCCTTGCATTTTTGCTGTTTTTTCTTACTTGTCACAAACCCCCATTGATAATTGACGATTGC
GTCACCTCTTAGATTTAACATGTTTATATTTGATAATCTTTTTAACTATGACTAATTAGAACTAAATTTTATTTTTTTAT
TACTCAAAACCACTCCATTGGGACTCGACCCCAACCCTTGGTTGGGTTACTTTACTATTGTACGATCGTAGACACTTGCA
TTGGAAGTTGTGTCTTGATTATGCAAACATCAAAATGGCGCCGCTACCGGGGAGTGGTGTTACATGAAATATTTGGTTAA
GACAAATTTTGCTTTTGATAGTCGTAGTTTACTAACTTTATTTTTAGTTTTATTTTTCTTTGAAGTTGTTGATGTAGGAA
AATACCCTGAGCATGGCTGAGGAAAATGGTAGCAACTCGGCTGAGACGAGTCAAGAAGTCAAGAGGGAGTTCAAGTTAAC
TGCACTAGTAACTCAACTGAACGAGTTAGCCATCAAAATATCAGAGGTGGAAAACCAGTGCAAGATCAAAAGGAGGTACA
TACCCCTCCATGAGCGGAAATAGTCTAGAGACAAGGTGAATAATCATGTCGAGGACACATTCCAAAACATTCTCCAAAAG
ATGACCGAACAAGATCGAATGTTGGAAGAGATGAAGGAAAATGTTGAAGTGTTGAATCAAATGATTAGCTGCCATTCTAG
ATCGATCCAGCTGATCTGGACACTCATGGGTTATGCAGTGTCTCCTCCTCACTCAAATGAACTATTGGGGTTACCTAGTA
ACAATAGGACCAACCCTACCAATGGAGAGTGAGTAAGGACTCGCGTCGTGCCACGACGTTACCTAAGGCGCTTGTTAGGA
GGCAACCCAAGGTTTCAAATGCTATTGTGTGCTTTTATAAATAATGGTGTGTTAGTGGTGCAGGTTTAAATGCTAAAAGT
GTTTGGAAAATGCATATTGGAGAGTAAAATGGTCAGTCGGTGAATCACTGAAATGGTCAGCGTGCCTGATTTGACATGCT
GATTTGACCCCACACAAGACTAACTTGGAATCTGTAAAACTCGGTGAAGCCTGGAGAAATATGGCGACTCGCCGATCTGT
TCGGGCCGCCGTTTGGACCCTCACTTTGACTGAAGGTCCTGTAAAACTCGGGGATCCTAGTGACCACTCGGCCTGTCGCC
GAGTGGATCGGTGAGTGTGACTAATGTCGCTGAATGGGCATGAACTGGAAGGCTTATAAGGCCAAGAGTCTTAGAATTTG
AAATCCTTCACTTCCCCTCGCTTTTAATCTTCAAAAACTCACACCAAGGTAGTATTTTCAATATTTTTATATATTTCATT
AGTGTTTCAGTTGTTGATTAGTGCTTGAAACTAGGCTTTCTTTGCCGCCTAAATTTTCGATCGCGTTTAATTAGGATGTA
AGGATGGTTTCTGAATCCCGAGTTTACATTCAAAATTTTTGTAGTCACTTGCAATGATCGTACAGTGTTGTTGTGTGTTG
GGCCTCTCTGATAGAGTTAGAATGCTTAAATGCCAATCTTAATTTGAAAATCTTGATGCATTGTTTTGATTGTCAATTGC
CCATAATTTTTGTGCTTTTAAATGAATGAAATTGTATTGGGCTGTAGTTCCGTGTTGTTTAGATTGATTGGGTGAAGTCT
GAGTAGCCCATGTTTGTGCTAAATGACGAAAACTGCTCAATGATAGAGCGGGTAACACCACTCTTAAGAGCAAATATCGT
CAAATGGCCAAATTTGGAAAAATTGGGAAAAATCTGAGTATCCCGGGGTGATTAGTATGCGTCTTGTTTGAATTCCATTA
GTGCATGCTTTGATTTTATTTTTGGGGGTTTCGAGGTTGAATTCAAGAAGGTGGATTGAAAATAGGTACGTTGGTCCGTT
CCGCGAGCTGGGTCGAGCTCGCCGAATTACTCGGCGTTTTACCTAATGTCTTCATCTCACTTTTAATTTCGTGTTAAATT
TGTGGTTTGAGTCTGTAACTTTCGACGAGAAGCCTGAGGTCGCCGAAAGCACTCAGCGACTCGCCGAAAGTACTCTTGAT
CGCTCTTTATTTGCACCCTTGAAACACTTGTTGCACTGTAGCTTTCGGAGGACGAACCTTTGCTCACCGAAAGTAGTCGG
CGATTCGCCGAAGGGCCTTTCTATCGCCGACTTGCCATAATTTTTAAGCCAATCCCTTCAGCGAGCCCGACTTAGCTCGC
CAAAGAGGTTCGGCGAGTCTGTCTACAATAGATTTTCTGTGTTTATGTTTGATTTTCCCCTAAGTTGTTCTGATCTTTTG
CAGATATGGTATTTACAAATCTAACCACGCAACCTCAGAAGAAAGCAAAGGGCATAACCATAAACGATGGGGGTCAAATC
CTCCTAAGAGGAAATGAGAAGAACTCCCATCGGGAGATAAAGGCAAAAGGAAAAAGCACATAACTAGGAAAGGAGTAGCT
ATTGAAACCCAGGTGGAATTTTCTGAACCAGAATATGAGGATCCTTTGACTCATCGAAGGAGTAGACGCCAGTCTAGATC
TCAATCCTCGCCCACCAGAGTCCCTGCAGCTACCACCCCTCCTGAAATAGATTCAGTACTAGCTCAGGCACCTCCACTGG
CCCCTATACCCCCTATCATTCCTCCAACTAGACTACTGAACAGATTGAAAGGTGATGGGGCACGGACAATCCTAGAGGAG
AAATTATTATCTACGGAGGGCCTGGAAGGCAAGTATCTCGATGTGATTGACACCCTCTGATACCATGAGCTTGAGCAGTT
CACAAGGCCCCGAGGCCCTTACATTCCTTCTTGGGTTAGGGAATTTTACACAACTTATGGGGAGTTGGTTCCCAAAAACA
AGAAGAATGCAAGAAAGTTTAGACTGGTAAAGTCGGTCATGGTCAGAGGCAAGAAAGTTGAGTGCCATAACGAATATATA
TTGGGTAGACCGCTGATGTTTGTACTTCCTTAGGAGGGGTTACCTATTGTTCAGTCCCTAGATGATTTGAAGGGTTGCTT
GGCTCCTTTGATTTCTGACACCACCCCGAGGTGGATCGGGGTAGGAGTCCCTATTGAGAAGAGGGACTTGAACATTGCTG
CCAGGTGCTGGTTTGTCTTCATCAGTAGCACTAAAATTCCATCCTAGAACGAGTCCATCTTGCACCTTCCTAAGGCATCT
TGCCTTGGTTCTATCATGTATAGGAGACGCATTGACCTGGGACTGTTGATTTTACAAGAGATGGCCATGAGAGCCAAACA
AAAGCTTACTTCTCTACCATTTCCAGTCTTGATCACCGAGTTGTGCCAGCGTACTAGAGTACCTCAGGACACTACGAGGG
ATATTGAGATCACCATGTCCAGTTCCATGATTCTTATCATGACCAACGACACTAACCTACGGTACGAGTGTCTACGATCG
TCGATAATATAGTAACCCAACCAATGGTTGGGGTCATGTCCCAAGGGAATGGTTTTGAGAATTAATAGAAAAATAAAATT
TAGTTCTAACTAGTCGTAGCTAAAGACATTAATGATTAAGAACATTGTAAATTAAAAGGGGTGACACAAATGTGTCAAAT
ATCAAATCGGGGTTTTGTCACAAGTAGTAAAAATAACAAAAATAACAAGAAAAGCAAGTATGGGGACAAGTTCTTGGAGT
GTGACCGCAATACATGTTGAGATAAATCGTTGGGTACATGCTTTCGATAGGAAATTTGCAAGATAATAGTGACTAGGCTA
AGCTTTAGATGGAAATAAGTTGCCTCTCGGGCAACTTACCCTGTTTCAAATGCGTTCCTCTTGGACACCCATTTGCCGTA
TGAAGGCCTGCCTACGCCTTACCCTACACACTCTCTCGAGCTGAGTGTTAGAATATGGGACTAGGGCTCACCCTTTCGGG
CTGAACCTCATGTTGACCTACTCCTTAGGCCATCAGTCTAGCGGTCTTGGTTTCGCGACCTCCCTCTTGGGAAAGCCGAA
AACATATGGGTGGATTTGTATTTGAAACTACAAACCCATTATATTAAACCAAAACCACTTGGTGAAATCACCATTAAAAT
ACATCTAACCTATCAACAAGCAAGACCCAACAATAATATCAACACATATTTGCTAAATCACAACCTAAGAATGGGGGTTT
TTAGCCACACATCAAGAAATAACAAAATACACCTAAAATGATACTAAAATAAAATGGGTATAAGGAATTAAACTAGGATT
TAAGCAAAGGAAGAAGAATGGAGAAGACCCACTTCCAACTTAGGGAAGATGAAATCCTTCTTTCTTCAAGTCTCCCAAAA
AACCCTCTCAAAACTTGAGAGAAAATATCTAAAAAAGTACTATTCTATTGTGAAAATTAAAATAAATGTTTGACTCCTTA
AAATTAATAACAAGTTTAGTATTTATAGACTTCAGAAAATAGTGTTGGCGGATCTTTCGGCGAGGTTAGTCGAAATCACC
GATTAATTCGGCGATTCGCCCTTTGGTGTAGTTCATCGCCGTATTGCACTAGCCTTCAGCATTATCATGTTCTGTGTCAT
TGCGCCACATAGTATTGCTTCGCGAAACTATTTGGCGAAGCGCCGACTGCTTCTTTCATCGTCTTTTTTATCTTGCTCCT
TCAGGGCTTCGCGTGCTGGAACAAAGGGCGGAGTATGTCCCTTCTGCGAATCACCAAGTGTGCTTGGCGATGCTCATGCT
TCAGCTTCTTCGTTCTTTTCAGCCTTTTTGTTCTTTTTTGTGCCTAAGTGTCCATGCTTCCACTAAAACTTCAAATATCT
GAAACTTAAGAGTTTTTCATCAGATATTGAGACAAAATAAACATTTGAGGACACTATTTCTATCAAAATAAAGCCCTAAA
TGAGTCCAATTTGTGGAGTCATCAACAACCCCAACTTAAACTTTTGCTTGTCCTCAAGTAAAACTCAAGTTCAGCAGTTC
AAATAGGATATCTCAAACAGTGCTACACAAGACTCAATCATGAATGCACACAACAAGACTCAATTTACTTATGCAGGAAT
TAATTGTGTACTCAAAGATTCAAGTTGTGACACACCATTACCAAAGATACTTGTGCAAGCTCAATCTCAACAAACAGTAT
CTAAATGCCCTCACATAAAAAATGATTCCATATTAACACACAGAGGTTAATCAATTCAAGATCAGGAATCAAATGCAACG
CTCACACTCAAAAAGAGGAACACAATGCATGTTTTCACCCATAGGCATGCCCTTATTTTCCAATTCATCTTCGGTTCAGC
TCACTCAAGATCAAAAAGGCTTTCTAAGGCTTGTAATGGGGTTGTGTGCAAAGGTATGGTAATTTAGGCTCAGTGACTTT
TCATCCTCGTGAGATGTGGTGTTCTCAAGGCATTCCCTTCTTTTTCTTTATCAATTCTTTTTCTAGTGCTTGTAAGTCAT
CTTTTTATTCACCTCCATGGATTGCTTGGAAACCCGATTTCTTTGGTACTTTATTCCATAAATATGTTTTTTTCCGAAGG
GTTTCCATTATTCTGCAACACCAGGGGTTAAGGGGGACTTTTCTTGCACTTCTTGACTCCTCATTTTCCTTATTACCATA
TCCCCAACTTAGGCTTTTGGCCAAAGTTGGCTATTTGCTAAACCACAAATCAAGAGGATTATAGGTAGTGGGTCAAGTAA
GGTCTAAGGTTCATCAAGGTTCTTCCAAAGAGAAGTAAGGCTTAAAGGGTGTTCAAAAGAGTTTCACATGCTCATGGGTA
GGCCACAAAAGAGGTATATGTCAAATTTGTCTCACACTCTTTAAAGTTGCCTAAGATCATTTCAAGAGCACACCTTTCTA
AATCAATCAGACTAACATGGCAAATTCTAGGTTTATTCATGCAAGGTTCAAAGTAAGCTCATCACACACGGCATCGACAC
TTAAGTCAAACAAGACTACACACTTTCGCTAGTGTGCAACGGTCATTACAAGAGAATCAATTTGATAAATGGCTAATCAC
AACGAGATGCAAAGAATCCACATATTGTCTATGTAACTTCATTTGGCGTCATCGTAACCGTACATTCATACTTGTTCAAT
TGTAGGCACTATTGAAGTCATTGATATTGATCGAAACCGAGACTCAAATTTTTGCAAAAGAACAGCCACATTCAATACAC
GAGAGGTGGCAGGAAGGTCAAAATCATTTTGCAATTAAACATAAATGGAAACGGAGCCACAAGCTCAAACATCCACAGAA
AGGCAATGTTAACATAATTTAAAACAGAACACCCCAAGAGTATGCACAAAACACAACTATCAGCACAAAAGTTGTAGGCC
TCACCCCACCACAAATGAAATGAATTGTCCTCAAATGCAAATAAACATAAAATTCCCAAGGCAAAATAAAGAAATACAGA
GAGGGAGGTAAAGAGGGGGTCCTGACTAAACCGTCGCTCCATGTGTCTGGGTATCAGTTCCCAATGTATTTCCCGCCTGA
CTTTGGTTCTCTGCTTTAGCTGCTGCAACGAGGTTATCCTGAATCATCTCATCTAAATCATGAGCTGCTCCAAAGGTATG
TACCTCTCACACATTAACTTCACTCGATGCATTGAAGAACCAGATATCATAGTGTAGGTAAGCAAAGTGAGGCTTTTGCG
CTGCTCTGATGGTTATTGAAATGCTAGGAAGCAGTGCAATCCTTTGGTTAGCAAGGACTGTCCAATTTTTTGCCCATTCA
GCGACATTAATCTGATCACCGAACCTCTTGGTGATTTGTTGAGTGAGCACTCGACTCGCCGAGTTTTACAGAATCTTCAG
TCATTATGAAGGTCAAAACGACAGTTTTCATCGTGATCACCGAGATGGTCGGTGATTCGCAAATAATCTCTAAATCTTAC
CGAGTTTTACATACTTCAGTGTTGACGATGTCTTGTGTCAAATGGTGGATAAGGTCTGATTCGCTAACCCCTTCGGTGAC
TCATCGACAGGATCTATTATTTGCCATCCTTCACTTTTTCAAATACTTCACGTACTTTCACCAGCACAAACAATATACCG
TTGTATTACTAGGATATTTGTGCTAACAATTATAAAAATAAAGCAATTAAAGGGATTTTGGGTTGCCTCCCAAACAGTGC
CTTAGATAACGTCGCGGCACAATGCAGCAGCGCGTTAAGGCGTCTTCCAAATAGACCACTTTAACCAATGAAATCTCTTG
ACAATCCTCCAGATACAATTTCAGTCGTTGACCGTTCACAGTAAATGGAGGTCCTTCCTGATCTTCAACTTCTATGGCAC
CATTGATGAACACTCACATTTCTCTAAACGGTCAAGACCATTTGGATTTTAGATTTTCGGGGAAGAGTCTAAGTCGCGAG
TTGTATAGCAAAACCCAATCTCCTACTTTGAAGACCCGCTTGAGTATCCGAGCATCATGCCATTTCTTCGTCTTTTCTTT
ATAGATGACTGAACTTTCATATGATCTGAGTCAAAATTCATCCATTTCGTTCAGCTGCTCTACTCTTTCCCTTGAAGTTT
TTGATAAGTCCAAATTTAAAACTTTCAATGCCCACAATACTTCGTGTTCTAACTCGACAGGCAATTGACAAGCCTTACCA
TAAACCAACTGATATGGAGACATCCCGATAGGTGTTTTGTAAGCAGTCTGATATACCTATAGTGCATCATCGAGTTTCCT
AGACTAGTCAGTTCTATTGACATTTACTTTCTTTGCCAAGATGTTTTTGATTTCCTAATTTGACACTTCAACTTCGCCAC
TTGTTTGGGGATGATATGGGGTTTCCACTTTGTGTTTCACCCCATATTTACTCAATGCCTTTGAGAACCACTTGTTGCAA
AAGTGGGATCCCCCATCGCTAATGATTGCTCTTGGAGTGCCAAATCTTGGGAAGATATGGCGGTTTAGAAATTGGACAAC
ACTTTTCCCTTCGTTGTTTGGAAGTACGATGGCTTCCACCCATTTGGAAACATAATCTACAACCACTAAGATATATTTGT
TTCCAAACGAGCTCTAAAATGGACCCATGAAATCGATTCCCCATACATCGAATAGCTCAACCTCTAAAATAGAAGTGAGA
GGTAATTCGTATCTTCTATACACTCTGCCTTGCTGCTGACAGTTACAGAATTTCTTTGCAAACTCACGTTCATCCTTGTA
AAGTGACGGCCAGTAGTATCCACTTTGGAGAACTTTAGCGGCAATGCGAATACCACCATAGTGACCTCCCACTGGAGAAG
TATGGCAAGCATGGAGAATTTTTACTACTTCTTCTTCCAGAACACACCTTCTGATGACACGGTCAGCACATTCTCGGAAC
AAGTATGGTTCGTCCCAAAAGTACTTTTAATCATCGAACATGAATCTTTTGTGTTGGTAAAATGTCAACTCATCCGGCAT
CAGGCCCACACAATATAATTTGCAAAATCTGAATACCATGGCGTATGTTTGAGGGATATTGTAAACACCCGTTCATCGAG
GAAAGAGTCGTCTATGTTAACCTCATGCCCATCATTCGCCCTTGCTTCAAAGCTTGATAAATGATCAGTTACTTGATTTT
CGCATCCTTTTTGATCTTTTACCTCGAAATCAAATTCTTGTAATAGTAGTACCCACCTAATCAATCGTGGTTTTGCATCT
TTGTTTGCCATCAAGTAACGGAGTGCAGCATGATTAGTGTGTACGTTTACTTTGGTGCCTAGCAAGTATGCCCTGAACTT
TTCAAATGCATAGACTACTGCAAGCAACTCTTATTCGGTGACCGTATAATTTTGCTGCAAACTATTTAGAGTCTTGCTTG
CGTAGTAGATTGGGTGAAACAATTTGTTGCGCTTTTGTCTCAATACAACCCCTAGTGCCATACCGCTAGCATCATATTAA
CTCAAAAGATTCGGACCAATTAGGGCTGATGATGATCGGGGTGGATATTATTTTCTCTTTCAAACACTGAAATGCAGCCA
CACAAGCATCACTAAATTGGAATTTCACTTCCTTCCCTAAGAGTTTGCATAATGGGACTGCAATCTTTGAGAAGTCCTTA
ATGAACCTTCTGTAAAATCCTGCATGCCCCAAGAAGTTGCGAACACCCTTTACTGAAATCGGCTGGGGTAATTTCTCAAT
GACCTCAATTTTCACCTTGCCAACTTCTAGCCCCTTTTGTGACATCTTGTGCCCAAGAACAATACCTTATTTAACCATAA
AGTGACATTTCTCGCAATTTAGAACTAGATTCGTTTCAACACATCTTTGTAGTACCTGCCTTAAGTGCGTCAAGCATTCT
TCGAACGTATCCCCTACGACTGAGAAGTCGTCCATGAACACCTCCATAGAGTCTTTGACCATATCTGCGAAAATAGACAG
CATACAACGCTGGAATGTTGTTGGGCATTACATAGCTCGAATGGCATCCTTTTGAATGCAAATGTTCCATAAGAGCAAGT
AAAAGTGGTTTTCTCTTGATCTTCTGGCACAATAGAGATTTGATTGTAACCGGAGCACCCATCAAAAAAACAATGCCACC
CTATTTCTAATAACCGGTCAAGTATCTGATCCATAAAAGGCATTGGAAAATGGTCTTTCTCGGTCCATGAGTTGAGCTTT
CGGTAGTCCCTGCATACTCTCCACCCAGTTATTGGTCTTGTTTGCACAAGTTCTCTTTTTGTGTTTGGGACTACGGTTAT
ACCTCCCTTTTTCGGTACACATTGCACCAGACTCACCCACTTACTATATGCAATAGGGTAGATCACTCCCACATCTAGCC
ACTTGATGATCTCATTTTTACCACCTCTTGCATTTGAGGGTTCAATCTCCATTGATGTTCCACACTAGGTTTACATTCAT
TGTCGAGCCTAATCTTGTGAGTACAGATGCCAGAAGGAATTCCTACTATATCGGCTATTGTCCATCTAATAGCTTTTATA
TGCTTCCGCAGTACTTCCATGAGCAATTTCACCTGCCTTCCAAGCAGATTGTTGGTGATAATTACTGGTAAAGTATTATT
GGCTCCTAAGAAGGCATATCTGAGATGAGAGGATAGGGCTTTTAACTCCAGATTTGGTGGTTCTTTTGTTGATAGCCTTG
CAGGAGGACTTTCTCTATTTTTCAGATCGATATCTAACTTGATTGAATTCCTTGAATCTGCTCTTAATCCTAAAAAAGCA
GCTACCACTTCCTCGTAACCTTGAACTACGGATTCATCATAATTGGTAACTACAGATTCAAGGGGTTTGTTCCTGCGCAT
TAAATGACTCACACTTACTACTGCCTCATCTATCACATCCTCAGTAGACACCAAATTGGATATTACTTGGTTGCTTTATG
GATTTATAGATATTGAAGGTCACCTCATTATCGTTCACACAGAACTTCAATTTCCTGCTTTCAACATGCACCAATGCTCT
CCCGGTAGCTAAGAATGGCCTTCCCAAAATAATGGGGATTTCAGCATCGATCTCACAATCTAGAATCACAAAATCAGCCG
AAAAGATGAATCGATCCACTTTTACCAATATTTCATAGAGTATCCCCACTGAGTGTTTTATTGATCGATCAGCCATAAGG
ATTCTCATTGTGGTTGCCTTTGGTTCACCCAAACCAAGTTGTTTGTATATTGCATATGACATCAGGTTGATGCTTTCTCC
TACGTCGCACAAGGTTCTAGAGAATTGGAGCATGACAATTGTGCACGGTATTGTAAATGCCCCAAGATCTTCTCTCTTAG
TGATTCAATCATTTATCATAATTGCACTGCAACTATGAGGCACCTCAATCGTTTCATAATCCAAACTCCTTTTCTTTGTA
ACCAGTTCTTTCATGAATTTAACGTATCTCGGCATTTCCAACAATGCTTCTACCAGAGGAAGGTTAATTGATAAGCTCTT
GAATACTGACAAATTTTTTTGAACTTCTCCTCTTCATTCTTCTTTTTCAAACATTGGGGAAATGGTGGAGGTATCTTGAG
TAAAGGGTGTATGACTTTTGAAACTTGAACTTGTTGCTCTGCTTCCGCCTGTGGTTCTTTAGTGAGGTTTTGTCGAAGAG
GTAGATCTTGTTCCTCCAAACCTTGGCCTTCTTCATGTTTTTGAAGATCCTGATCTTCCATCACATTTCCTATTGCCACT
TTACCACTACGGGTAACTACCGCCAGCTCTTTTTCAATATAGTACATTGGTGTTTTGGATGTTAATTGAGCTGATAATAG
ACTCAATTTACCTTCCAGCATTTTGATGGCATCAACATGAGAATTCACTTTACTATTCAATGATGAAAAGTCATCTTTCA
TCCCTTTTAGCAAATCATCAGAGCCCTCGACTTTATCGAGTATGCGCGACAACAAATCATTTACTCGAGGACTACTTGCA
CTACCTTTAAATTTTGGGCTTTCACTCAAGTGAGTATGGTCCTCCTCCTAATCATCCTGCTCAGCCCCATCTTGCCAACA
TCTCCTTGGTTCTTCACCACTATAATACTTCGAACCTTGATTCCCACCCCGCGGTTGATAGCATGGGTGGATACCCTCCT
CACATATTCTGGAATTCCAACCTTGATTCTCCCCCGGTCTTGAGTAGCCGGAAGAAGAACCCTCCTCAACTTGAAATACT
CCACGTGTCCCTTTCATGTGTTCTTGAAGGATTTGCATTTGAGATAACATTTTCTAGATGTTTTCGTCCCTCTCCCTTTC
TTTTTTGATCTGTTCTTACGTTAATCGGAAGCATAGTGGGGAAACATGATCATCTTTGGTATACCATGCCTGGTTTACTT
TAGTCATACCATCTAGGAGAAATGAGGTCTTTTCAAATGATTGTAGCATTATTCCTCCTTGTACCAATTGATGAGATATC
CCTTTATTAACCGAGTCCAGACTACGATAAAAGTATTGGAGCAACAATTCACCTAGCAGTCCATGCGTTGGGCACTTACG
CAAAAAACTCTTGAACCTTGTCCACGACTCGTGAATTGGTTCATCCTCCTTTTGCTTGAAATTCTGAATATCATCTCTCA
ACTTCATCATTCTTGATGGAGGAAAGAATCTTTCAATAAATGCCATAACCAGCTCCTCCCATGATTTAATGGAGTTGTTG
GGATGCTCAACCAACTATTTAGTAGCTCCCCAGTCAATGATAATGGAAATAAGCGAAACCGTATGGATTCTTGAGATAGG
TTCTTGAATGATAAATAGGTGCACACTTCCACAAAGCTTCGTATATGTTCATGCGGATCCTCATGTTCTAACCCTCCAAA
TAACCCTCTTGAATGTATGAGTTGGAGTGTTGCGCTGGTAACTACGAACATTACATTTCTGTCAGCTTGTGGCACGCACA
TTTCACCCATCACGCTCACATCGGCAGGGTTATAAACCCTATTAGCATCATCCATGTCGTTTCGATGAAAAACACCACCT
ACTGAGTGGCCCGCTTGGCAGCTATTCTCCCCATTTGCACTCATGCATTTTGAAATGTTTACAAATTCAATAGAACAAAA
CTAAAAATTAAATTAGTAAACTACCACTAATAAGAATAGAAATTCTACTTAACTAAGAATTCTCAAATAACACCACTCCC
CGGTAGCGGCGCCATTTTGATGCTTATCGTGACCAACGACACTAACCTATGGTACGAGTGTCTACGAACGTCGATAATAT
AGTAACCCAAACCAAGGGTCAGGGTCTTGTCCCAAGGGAGGTTTTTATAATTAATAGAAAAATAACATTTAGATCTAACT
AGTCGTAGCTAAAGACATTAATTATTAAAAACATTGTAAATTAAAAGGGGTGACACAAATGTGTCAAATATCAAATGGGA
GTTTTGTCACAAGTAGTAAAAACAACAAAAATAGCAAGAAAATCAAGTATGGGGACAAGTTCTTAAGGTGTGACCGCAAT
ACAAGATGAGATAAATCGTTGGGTACATGCTTTTGATAGGTAATTTGCAAGATAATAGTGACTAGGCTAAGCTTTAGATG
GAAATAAGTTCCCTCTCAGGGAACTTACCCCGTTTCGAATGCGTTCCTCTCGGAAAACCATTTGCCGCATGAAGGCCAGC
CTACGCCTTACCCCACTCACTCTCTCGAGCTGACTGTTAGGATATGGGACTAGGGCTCACCCTCTCAGGCTAAACCTCAT
GTCGACCCACTCCTTAGGCCATCAATCTAGCGGTCTTGGTTTCACGACCTCCCTATCGAGCAAGCCGAAAATACATAGGT
GGTTTTGTATTTGCAACCACAAACCCATTAAATTAAACCACAACCACTAGGTGAAATCACCATTAAAATACATCTAACCT
ATCAACAAGCAAGACCCAATAATAATATCAACACATATTTGCTAAATCACACCCCAAGAATGGGGTTTTTAGCCGCACAT
GAGGTAATAATAAAATAGACCTTATACTAAAATAAAATGGGTATAAGGAATATAACCTTGATTTAAGCAAAGGAAAAAGA
ATGGAGAAGACCCACTTCCAACTTTGGGAAGATGAAATCCTTCTTTCTTCAAGTCTCCCAAAAAACCCTCTCCAAACGTG
AGAGAAAATATCCAAAAAAGTACTATTTTATTGTGAAAATTAAACCAAATGTTCGAATCCTTAAAATTAATAACAAGTTT
AGTATTTATAGACTTTAGAAAATAGTGTTGGCGGATCTTTCGGTGATGTTAGTCAAAATCTCTGATTAACTCGGTGATTC
ACCCTTTGGTGTAATTTGTCGCCGTCTTGCACTAGCCTTTAGCATCATCGTATTCTGTGTCATTGGGCGACATAGTACTA
CTTCACGGAACTATTCGGCGAAGCGCCAACTACTCTTTTCATCGCCTTTTTGATCCTGCTCCTTCAGGGATTCGCGTACT
GGAACAAAGGGCGGAGTGCGTCCCTTAGGAGTATCGCCAAGTGTTCTTGGCGATGCTTAGGCTTCAGCCTCTTCTTTCTT
TTCAGCTTCTTAGTTCCTTTTTGCACCTAAGTGTCCATGCTTCCACTAAAACTTCAAATACTTGAAACTTAAAAGTTTTC
ATCAGATATTAAGACAAAATAAACATTTAAGGACACTGTTTCTATCAAAATAAAGCCCTAAATGAGTCCAATTTGTGGAC
TCATCACTCCACTGACATCCAGCGTATTGAGGCTGAGTACACACGAGAGGAGCTTGACATGAGGAGAGCATCTCTGGCAA
ATACTTCCCTAGAGATCGATGTTGACACAATACAAGCAAAGGCATCTTCGTCGACTTCGGCCTCTAAGCCTTCAGGTACA
CCTGCCTCGTCCTCTTCTTCATAGGTCCCAGGTGTTTCATCATCCTCCCAACCCTCCAAGATTACTAAGGTGATGATCTT
GAAAATGGGGAATCTGGCCTATTCAGCAGATGTGAGGGCGACTCGATTGGAGAGATCCATCCCGAGGATGATTGACAGTG
CTATCTTGGCTTCACTGACCGTCCTTAGGGCCTCTGTTGATGATCTGGATACTAGAGTCTCTTCTTGTCAGAGCAGTTAG
GGAGAGACATCCGAGATTTTGGCTTTAAAAGCCAAAATAGAAGATTTGAGGAAGGATGTAGACTATTTGAAGTTTACCGA
CTTCACTTCATTGATTCTGGGTGCAAATGACAAGGATGCTTCTAAAACCTTGGGGATTCCTCCGTCTACGACCGGGTTCA
GAGGGATGGCACAACATATGAGGAGTCGGATGCACAGACCGACGAGGAGTTGATAGCACCACACGATGAGGAAATGAGAG
CATATTCAGAGAGTTACCAGATCTTGTAGAGACGGTTGTGTAGCCGGTGACCCAGACATCGCCGACTGAGACGTCCACAA
CAGCTCCTAGTAGATCTGGCACTGCTATTTCTTCTGAGGTTACTCCGAGCACTAATGCCTATGTTCAGAGCACTACACCG
GGCACTGAGTCCCCGACAGATGGAGCTACTGTGTAGACATCACATTTCTTTACCTCTCTCTTTGTCTTACTTACTTTTAC
TTTTGGATACTTTCATTCGTATTTGAGGACAAATGATTTTTTTTTGTGGTGGGGTGAGGCCCACCTTTGTGAATATTTAT
TTTGATTATATATTTTGGGTTATGTGTTATTACTGTGTTATTACACTGCTTGTTTTTTTGTGGATGTTTGAGCTTGTGGC
TCCGCATTTTAAATTAAAAATGATTTTGACCTTCCCAAAAAAAATTTGCCACCCCATGTGTGATTGAATGTGGCTGTTCT
TTTGCAAAATTTGAGTCTCGGTTCCAATCAATACTGATGACTTGGATAGTGCTTATAATCGAACAAACATGAATCTACGA
CTAAAATGAGGCCAAATGAAAATGCATAGACAATATGTGAATTCTTTGCATCTCGTTGTGACTAGCCAATTATCAAATCG
AGTCTCTCGTGATAATCGTTGCACACTAGCGAAAGTGTGGAGTCTTGTTTGACTTATAGTGTCAATGCCTAGTGTGATGA
GCTTACTTTGAAACATGCATGGTAGATCCTAGTGTTTGCCCTGTTGGTCCAGTCGACTAAGTAAGGCTATCTCTTGATAT
GATATTAGGCAACTTTAAAGAGTGTGAGCCAATTTGACATATACCTCTATGTGGCCTACCTTGTGATCACGTGTGAACCT
CTTTGTAACACCCCTTGAGCCTTATCTTTTTTTGGAAGAAACTTTATGAAGTCATAACCTTTCTTTATCCATTACCCTTA
ATCCTCATGAAGTTGTGGTTAGTTTGAATAGCTAACTTAGGCCAAAAGCCTAAGTTGGGGATGTGGTGAAAAGAAAAGGC
GAATCAAGAAGTGCAAGAAAGTCCCTCTTACCTATGGTTTCGAGAAAAGTGGAACCCCTCCATATAAAAAAAAGATAGAA
AAGAAAAAGAAAGTTGTGGAATAAAGTACAAAAGAAATGGGGTTTCCAAACAATTCAAGGAAAGTGAATAATAAGATGAC
TTATGAGCACTAAAGAGAATGATGAAGGAATAGGAAAGGAAGTGTTGTGAATACACATCTCACGAGGATAAAAGTCACTA
AGCCTAAATGACCATACCTTTGCACTCAGCCCCATTACAAGCCTTGAAAATACCTTTTTGATCTTGAGTGAGCTGAAACA
AATGTTAATCCGGAAATACGGGCAAACCTATGGGTTAAAGTATGCATCTTGTTCATCTTTGTGAGTGTGAGTGTAAGCGT
TGCATTTGATTCCAAAATTTTAAATTGCAAACCATTGTGTGTGAATATGGAATCATTCCTTGTGTGAGGGCATTTGAACA
CTTTTGTTGAGCTTGAACTTGCATTTGAAGCAAGTATTGTGAGCATAAGATTCTTTGATATTGGTGAGTCACAACTTGAA
TATTTGAGTGCACATTTGATCTTTGCATAAGTAAATTGAGTCTTGCTGTGTGCATTCATGATTGAGTCTTGTGTATCACT
GTTCGAAATACCCTTATTGTACGGTGAACATTAGTTATCTTGAGGACAAGCAAAAGTTTAAGTTGGGGGTGTTGATGAGT
CCATAAATTGGACTCATTTACGGCTATGTTTTGATATAATTAGTGTCCTCAAATGCATATTTTGTCTCAATATCTGATGA
AAACCCTTAATTTTAAGGTATTTGGAGTTTGAGGGAAAGCAGGGACACTACTTAGCAAAAAGGAACAGAGGCAGCTAAAA
GAACGATAAATGAAGATCTGAGAATCGCCAAAACCGTTCGGCGAGTCGCCAAAAGGTCTTAACCTCGCCTTTTGTTCCAG
TGTGCTGAGCCCTGAAGGAAAAGATCAAATCGGTGGTGAAATGAAGCAGTCGGAGTGTCACCGAGCAGTTCCTCAAAGCA
GTACTATACTACCCAATGATCTAGGACGCGAAGATGCTGAAGGCAAGAGTTGAAAGGTGATGAAGCAGACCAAATGGCGG
ATCGTCGAGTGTATTCACAATCCCGACAAACTGCGCCGAATGGCTCCTTCGCAACACATTTTCTGAAAAGTATAAATACT
AGTTCAGTTTTTATTCTCAGTAGTCAGCGATAGCTATATTAAGTTTAGAATACAATTTTGAGAGAGAATATTCTCTCTAA
GTTTGAGAGGGTTTTTGAAGAATTTGAAGATTCAAAGGGTTTCAACTCCAAGATTTTGGACTTGGGTCTTGTGGATTCTT
CACTCTTGGCTTGTTTTAAGACTTAAATCTTCATACCCATTTGAATGCAAACTCATATTGGTATAAATTTTTATCTCTTT
TTACATGTCTTGCTAAAACCCTAATTCTTGGGGTGTGATTTTCTGAATATGGGTTAGATTATTTGTTGTGTCTTGCTTGT
TGATGATTTATTTGTTGTTTAGATGTGATTTCATTTAATAGTTGTGGTGGAACTTAATGAAATTGTAGTTGCAAATACAA
TTTCACCTTTGTGATTTCGGCTTGCGAGAGAGAGGTCATAAAACTAAGACTACTAAATTGATGGTCGGTGGGATTGGGTC
GACATGAGGTTCAGCTCGAAAAAGTGAACCCTAGTCCTTCTCCCACACACTCAACTCGAGAGAGTGAGTAGGCTAAGGTG
GAGGCTGTTCTTCATGCGGCAACTCGGTGTTCGAGAGAAACCGAGTTGATTCAGGGTAAGTTGCTCGAGAGAGAATTTAC
CCCACTATAGTCTAGCCTAATCACAAACACTCAACGGATTTATTATAAAAAGCATGTACCCAGTAGTTTAGTTTATCCCG
TATTCCTATCACATCCTAAGAATCCCATCTCCTTGATTAGTACTCTTAGCATTTTTGTTGTTTTTGCTTACTTGTGACAA
ACCCCCATTGATAATTGACGCTTGCGTCACCCCTTAGATTTAACATGTTTATATTTGATAATGTTTTTAGCTATGACTAA
TTAGAACAAAAAAAAATCGGTGCGGAATTCATCTCTTTGGTAGGTGAGGGATTTATGATATTTTTGGTAGTGTGGTAGGT
GTGGAATTAATGACCTTTTTGGTAGGTGTATTACTTTTGGTTGGTGAGTAGTCCATTTTAAAGATTTTATTATAATATTC
TTTTACTAGGTGTCTTAATCTTGATATCTCTTTAATATCATTTATGATATATTCTAGATATAACATATCTTGGTTCTTAG
ATACATGTATAAATTTTCTTTCATTAATTGTTCTAATAGTTTTATATCTTCCATAGTTTCTGTCCAATATTTTAAATATT
CGTAGCTCATTTTAGTCTGAATTTATTTCTAAATCGTACCATTCTATTCTTTCGAGGTCTAAATCATGTAGATCTATTTC
ATACCATTGTTGATTTAATATATCTTCTGATCAGTTATCATTAAATAATTTTTCCCATATTATTTTTCTTAATTCAATTA
TTTCTATATCTTTAAGTATATATAAGATTAAAGTTTCATATTTTTTTTTATCATTTTATCATGCAAGTATGTANNNNNNN
NNNNNNNNNNNNNNNNNNNNNNNNNNNNNNNNNNNNNNNNNNNNNNNNNNNNNNNNNNNNNNNNNNNNNNNNNNNNNNNN
NNNNNNNNNNNNNNNNNNNNNNNNNNNNNNNNNNNNNNNNNNNNNNNNNNNNNNNNNNNNNNNNNNNNNNNNNNNNNNNN
NNNNNNNNNNNNNNNNNNNNNNNNNNNNNNNNNNNNNNNNNNNNNNNNNNNNNNNNNNNNNNNNNNNNNNNNNNNNNNNN
NNNNNNNNNNNNNNNNNNNNNNNNNNNNNNNNNNNNNNNNNNNNNNNNNNNNNNNNNNNNNNNNNNNNNNNNNNNNNNNN
NNNNNNNNNNNNNNNNNNNNNNNNNNNNNNNNNNNNNNNNNNNNNNNNNNNNNNNNNNNNNNNNNNNNNNNNNNNNNNNN
NNNNNNNNNNNNNNNNNNNNNNNNNNNNNNNNNNNNNNNNNNNNNNNNNNNNNNNNNNNNNNNNNNNNNNNNNNNNNNNN
NNNNNNNNNNNNNNNNNNNNNNNNNNNNNNNNNNNNNNNNNNNNNNNNNNNNNNNNNNNNNNNNNNNNNNNNNNNNNNNN
NNNNNNNNNNNNNNNNNNNNNNNNNNNNNNNNNNNNNNNNNNNNNNNNNNNNNNNNNNNNNNNNNNNNNNNNNNNNNNNN
NNNNNNNNNNNNNNNNNNNNNNNNNNNNNNNNNNNNNNNNNNNNNNNNNNNNNNNNNNNNNNNNNNNNNNNNNNNNNNNN
NNNNNNNNNNNNNNNNNNNNNNNNNNNNNNNNNNNNNNNNNNNNNNNNNNNNNNNNNNNNNNNNNNNNNNNNNNNNNNNN
NNNNNNNNNNNNNNNNNNNNNNNNNNNNNNNNNNNNNNNNNNNNNNNNNNNNNNNNNNNNNNNNNNNNNNNNNNNNNNNN
NNNNNNNNNNNNNNNNNNNNNNNNNNNNNNNNNNNNNNNNNNNNNNNNNNNNNNNNNNNNNNNNNNNNNNNNNNNNNNNN
NNNNNNNNNNNNNNNNNNNNNNNNNNNNNNNNNNNNNNNNNNNNNNNNNNNNNNNNNNNNNNNNNNNNNNNNNNNNNNNN
NNNNNNNNNNNNNNNNNNNNNNNNNNNNNNNNNNNNNNNNNNNNNNNNNNNNNNNNNNNNNNNNNNNNNNNNNNNNNNNN
NNNNNNNNNNNNNNNNNNNNNNNNNNNNNNNNNNNNNNNNNNNNNNNNNNNNNNNNNNNNNNNNNNNNNNNNNNNNNNNN
NNNNNNNNNNNNNNNNNNNNNNNNNNNNNNNNNNNNNNNNNNNNNNNNNNNNNNNNNNNNNNNNNNNNNNNNNNNNNNNN
NNNNNNNNNNNNNNNNNNNNNNNNNNNNNNNNNNNNNNNNNNNNNNNNNNNNNNNNNNNNNNNNNNNNNNNNNNNNNNNN
NNNNNNNNNNNNNNNNNNNNNNNNNNNNNNNNNNNNNNNNNNNNNNNNNNNNNNNNNNNNNNNNNNNNNNNNNNNNNNNN
NNNNNNNNNNNNNNNNNNNNNNNNNNNNNNNNNNNNNNNNNNNNNNNNNNNNNNNNNNNNNNNNNNNNNNNNNNNNNNNN
NNNNNNNNNNNNNNNNNNNNNNNNNNNNNNNNNNNNNNNNNNNNNNNNNNNNNNNNNNNNNNNNNNNNNNNNNNNNNNNN
NNNNNNNNNNNNNNNNNNNNNNNNNNNNNNNNNNNNNNNNNNNNNNNNNNNNNNNNNNNNNNNNNNNNNNNNNNNNNNNN
NNNNNNNNNNNNNNNNNNNNNNNNNNNNNNNNNNNNNNNNNNNNNNNNNNNNNNNNNNNNNNNNNNNNNNNNNNNNNNNN
NNNNNNNNNNNNNNNNNNNNNNNNNNNNNNNNNNNNNNNNNNNNNNNNNNNNNNNNNNNNNNNNNNNNNNNNNNNNNNNN
NNNNNNNNNNNNNNNNNNNNNNNNNNNNNNNNNNNNNNNNNNNNNNNNNNNNNNNNNNNNNNNNNNNNNNNNNNNNNNNN
NNNNNNNNNNNNNNNNNNNNNNNNNNNNNNNNNNNNNNNNNNNNNNNNNNNNNNNNNNNNNNNNNNNNNNNNNNNNNNNN
NNNNNNNNNNNNNNNNNNNNNNNNNNNNNNNNNNNNNNNNNNNNNNNNNNNNNNNNNNNNNNNNNNNNNNNNNNNNNNNN
NNNNNNNNNNNNNNNNNNNNNNNNNNNNNNNNNNNNNNNNNNNNNNNNNNNNNNNNNNNNNNNNNNNNNNNNNNNNNNNN
NNNNNNNNNNNNNNNNNNNNNNNNNNNNNNNNNNNNNNNNNNNNNNNNNNNNNNNNNNNNNNNNNNNNNNNNNNNNNNNN
NNNNNNNNNNNNNNNNNNNNNNNNNNNNNNNNNNNNNNNNNNNNNNNNNNNNNNNNNNNNNNNNNNNNNNNNNNNNNNNN
NNNNNNNNNNNNNNNNNNNNNNNNNNNNNNNNNNNNNNNNNNNNNNNNNNNNNNNNNNNNNNNNNNNNNNNNNNNNNNNN
NNNNNNNNNNNNNNNNNNNNNNNNNNNNNNNNNNNNNNNNNNNNNNNNNNNNNNNNNNNNNNNNNNNNNNNNNNNNNNNN
NNNNNNNNNNNNNNNNNNNNNNNNNNNNNNNNNNNNNNNNNNNNNNNNNNNNNNNNNNNNNNNNNNNNNNNNNNNNNNNN
NNNNNNNNNNNNNNNNNNNNNNNNNNNNNNNNNNNNNNNNNNNNNNNNNNNNNNNNNNNNNNNNNNNNNNNNNNNNNNNN
NNNNNNNNNNNNNNNNNNNNNNNNNNNNNNNNNNNNNNNNNNNNNNNNNNNNNNNNNNNNNNNNNNNNNNNNNNNNNNNN
NNNNNNNNNNNNNNNNNNNNNNNNNNNNNNNNNNNNNNNNNNNNNNNNNNNNNNNNNNNNNNNNNNNNNNNNNNNNNNNN
NNNNNNNNNNNNNNNNNNNNNNNNNNNNNNNNNNNNNNNNNNNNNNNNNNNNNNNNNNNNNNNNNNNNNNNNNNNNNNNN
NNNNNNNNNNNNNNNNNNNNNNNNNNNNNNNNNNNNNNNNNNNNNNNNNNNNNNNNNNNNNNNNNNNNNNNNNNNNNNNN
NNNNNNNNNNNNNNNNNNNNNNNNNNNNNNNNNNNNNNNNNNNNNNNNNNNNNNNNNNNNNNNNNNNNNNNNNNNNNNNN
NNNNNNNNNNNNNNNNNNNNNNNNNNNNNNNNNNNNNNNNNNNNNNNNNNNNNNNNNNNNNNNNNNNNNNNNNNNNNNNN
NNNNNNNNNNNNNNNNNNNNNNNNNNNNNNNNNNNNNNNNNNNNNNNNNNNNNNNNNNNNNNNNNNNNNNNNNNNNNNNN
NNNNNNNNNNNNNNNNNNNNNNNNNNNNNNNNNNNNNNNNNNNNNNNNNNNNNNNNNNNNNNNNNNNNNNNNNNNNNNNN
NNNNNNNNNNNNNNNNNNNNNNNNNNNNNNNNNNNNNNNNNNNNNNNNNNNNNNNNNNNNNNNNNNNNNNNNNNNNNNNN
NNNNNNNNNNNNNNNNNNNNNNNNNNNNNNNNNNNNNNNNNNNNNNNNNNNNNNNNNNNNNNNNNNNNNNNNNNNNNNNN
NNNNNNNNNNNNNNNNNNNNNNNNNNNNNNNNNNNNNNNNNNNNNNNNNNNNNNNNNNNNNNNNNNNNNNNNNNNNNNNN
NNNNNNNNNNNNNNNNNNNNNNNNNNNNNNNNNNNNNNNNNNNNNNNNNNNNNNNNNNNNNNNNNNNNNNNNNNNNNNNN
NNNNNNNNNNNNNNNNNNNNNNNNNNNNNNNNNNNNNNNNNNNNNNNNNNNNNNNNNNNNNNNNNNNNNNNNNNNNNNNN
NNNNNNNNNNNNNNNNNNNNNNNNNNNNNNNNNNNNNNNNNNNNNNNNNNNNNNNNNNNNNNNNNNNNNNNNNNNNNNNN
NNNNNNNNNNNNNNNNNNNNNNNNNNNNNNNNGTTCTATAAACCATCGTTGTAAGAATTTTATTCTGGCTCCTAAGGTAT
CTGTTAGTCCTGCTTCATTCCAACTTTTTATTATTTTTGAATTAAAAGGTTCTGGTAATTTTGTAAAATATAATTTTCTT
ATTTCTTTACTTTCTTCTATGTTATATGTTCCTTTATAATAGTATTCTATAAATGCACATGTGTATTCATCTAGATAACA
CATATCACATATTGCTAATTTTGTCATTAGATTCCGGTTTATGATTTTTTTTCTCTATTTTGTTCTTCTACTTCTGTTTT
CATACTACTAAATTCATTTCTTATAGCTACTTCGTATTTATATAATATTTCCATAGTTGTAGTAGCTAATTCACCATCAA
ATTTTTTACTACTTCTTAAAGTTTTTAAACTTTCAGCTGATAAATTTTGTAGCCATAATTTTACTGTTCCTATAAGTGTT
CTCTCTATATATCCTGGTGTTTCCGTCATTCCTATTTTGTTATCGATTAATTGTGTTGATATATATCCTATCCATAATTG
GATTGTTTTATTCATATCTGTTACATGGTCTAAATCTAAAAAATCATGTTGTTCAGTTATCGGTTTGGGCGTCCATTATT
TATTTAATCTTTTATCCATTATAGTTTTTTTATCTATCATATTTTTCATAGTTTTCATTATAATATTTTGGATTTAAATT
TTTTAGGGTTTTTTTATTCCTGATGTACTAGGTTTTTCATCCATGTCTACGTCTCCTGTATTTATTTCTAAATTCTTTGT
ATTAGCTATGTTTGCTAAAAGATCCGTATATGTTTCGCTTGTTTCCGAATGTTGTTCATCTAAATCATTGTCATTTATTT
CATCAATTCTTATTTTAGGTAGATTATCTTGGTTGTTTTCTTCTTTTTCTTCTAATTCATCTTCTAATTGTAATTTTCTT
TAAATTTATTTATCTCACTTGTTAATTTTGTTTTTTGTTCTTTTTCTTTTTGTTTAATTTCATACAGCTCTTTTAATATT
GCCAGTTCTTTTTCTAGTTCTATTATTTTAGTATTTTTTACTTCTTCTAATTGTTGTACTTCCTTTTTTGCTTGTTGTTT
TTTTTTTCAATCTCCATTTTTCTATCTATTTCTTCATTTTCTTTTGTTATTCTTATCATAGTAGCTAAACTATCTTCTAG
TTTTATCGTTTCTTTTTCTAACATTAAACTTATATTGTCACCTATTTTCTTGTATCTTCTTCCTAGATTAGAAAATATTA
TATTTATTTTTAATCCGTCATAGTTTTCATATGTTTTTTCGTCTATGGCATATTCTTCCTTATTCATTTATAGATTGTGT
TAAAGTTTATATTCTAAACTTTCTATTTGTATTTGTAGATATAAAATATTTTTTCTTTGTGCTATTATAGATTTTTTACA
AATTTCTGCAAATATATTATTGTTAAGTCTACTTTGCATATGTGCTAATTCTTGTTTTTTTGCTATAATTGTTTCAATAA
GTTTTTGTCTATATTCGTTATTCTCATTATTCATTGTATTTTTAAATATTGAATATATTTATATTCTATTTTATATATAT
TATCTAATAATTGATCTAATTTATCGTTATCAGTTTTTGTGATATTGAGTTATTTATATTCCGGATATAATTTGTTGAAT
TTTCTTCTTAATTTCCTTATCTTTCTACTAGTATGTTTCTTATTATCCATAGCTCTGATACGCGTCCAATGGTTGTCGTG
AGTTCCAGTCTAAGTTGTCTGCTTCGGTTCCCGGTCTTTCAAAAGCCACTCTTAGTCACCTTGCTTAGAGCAAAACCAAA
TCCAGAATTTAGCGCATTTTGACCTAAGTTGACCCAACACCCAAGGTGTGTTGGGCCCATTAGAATCCCACCTTGTGTCT
ATTTGACCCATTGGTCAATAAAAGACAATCATGCTTATGTGTTTAATTGAAGAATGTATATGTCATTTTAAACAAATCAA
TTATCTAATGGGGATGGGGGTAACTTACCTTTTTCTATTTTTTTTTGTAGGATGAAGCCGGTATATGAGCCCTTGCGGAC
CCGAATGGTGACCATACCTCATCCTTACCTCCAGGTTTGGTGGAAGTTCATGAACAACGAAGACAAGAAGAAAGTTCAAA
GACAAATAGGTCATCTCCCGTCACTAATGGAAATGGTGGCTTGGCCAAATTTGATTGGAACGATGGTAAAATTTTGGGAC
AGCGATAAAATGGTATTCTGATTCGGAGAAGTGGAAATGACTCCGACTATTGAAGAATCTTTGCAAGTTATGAGAGTGTC
GATATGTGCAATAAAAAGAGGTTCAAACCCGATACAAATCTTTTTGTTTCAAAAACCTGGGATTTCATCAAAATTAAAGA
AAAACTGTCACTCGTCACAGCCGAATGGATGGACAGGCTTCCCGGGCCAAACATTCCACTCCGAAAGCTCTATTATCGAT
TTGGACATGCAAGAGCTTACCAAAAATTCAAAGAAGAGTTTGTCTCGAAAGAAAAATGGAAGGAAACACGTCTTCTTTCT
TTTTCAATATGCCTACTTGGGACCATGGTATTTTCCCAAGGACCAAACTACACTATCCATCCAAATATAGTAATGGTCAC
TTATGCTATGTTTTACGGAGTGGGCTACGGGTTGGAAATCAAGTACTACAGTTTGGCGCTCATGATTTTGGCCGACATTT
ACAGGGCTTTGGATAAGTGCCAAAGCGGGGTCTTTCAGGGATGCAACCTGATACTTCAATGGTGGATGATGCTATATCTG
ATCAAAGCTCATAATCTGAAAGAACCAGATCCCTTGGAACGACCGAACAAACTTTCAAGTCACAATTGGTGGGTGCAGCT
TAATTACTTCAACCGGACTGGAGGCCAAGAATTTTGGTATCCGAGACATCAGGGGTTAAGAGAAGAAAATGTGTAATGGT
CAATAGAATGTCTAGTGGTGACAAAGAAAATGGTGATTCGAGCGCAAGAGGTCTCTTACTTGATATTTGTTGGATTGAGA
GGGACTAGACCATATACCCTCGGTCTAGTCCTTACACAGCTAGGAGGGAAACAGGAGATTCCCCAAACCGCAGACATGAG
GAAATTTTCAACCAATCACGAAAATGATCAAATCTCTTATGTTGAACAAATATGTAAAATATGGAAGGCACAAAGGGTGT
TGGGTGAACCTGTACCGAACAGATTTTGTCCTGAATGTTCTAAGGATTACAAGGATTGGTTAAAGAAGAGTCTTCTCGGA
ACTATTGAGCCTGGTCCGAACGTTACCCATATTATTACAGATGTTGGAGCCAAACATCAAATTCGACTTCATCGACTCCA
AGAGAAGTTTGATAAGAATGAGTTGGATCACCAATGCCGACATTAAGAAGATGCCGAACTCATAGCTCAGTTGAAGCAAG
AGTTGCGAAGAGCCAGACAATGCATGTAAGAATTAGATGATAGCATGGAGCAGCAAATTCACTCGGTCGGGAGATTCAAA
TATCAAGAAGGGGCTCAGTTGACACGATATCACCTATGGGCGAACAAATATGCCATGTGGGAAGAGGTCAACATTGCAAA
GAGGACCAAACTTGGTGAAGGATCAGGATGAGCTTGAAGTTTGTTATCATCCCCTGCGTGGGATTGTTTTATTTGTACTT
TGCTTTGTAATTTACTTTCCGAACTCATTTCCCTAATTTTATGTTTGTCAAACATTTTTGAATGCTATGAATGAAATATA
TTGGGGATAATGAATTGGCTTAAAAAGACATATACATCCTTTAATTCGTTAGGCCTACCCTTGGCAAAAAAGGGTCACAA
GTACGTTTAGGACGCGATATTTGTCTGTTTACTTGTGTGCTTTAACTGTTTATGTGGTACGTTTCTTTGAATGATGAAAT
TTTTAGCCCACTCCTTTTCAAAAAATTCTGAAAAAATATCTACAATTCCCAAATACAAGTCACTACCAAAATGTTTGACC
AAAATTCCATGTGTCTTGAGTTTCTCAACCAGAAATAAAATCCTACTACCAAATCCTAAAACATTACTCTATCATCTTAG
GAAACGGTAAAATTTCTGCTAAGACGAAAAAAGGCAAGAATGTCGAGGTGAAGACAACTGAGGAGAATTTAAGGATGAAA
CTGCGTCGATTCACACAAGAGATTCGAGAAATGGGAGAAAGAAAAATTGAAATAGAACTAGCCACCACAGCTGCGCAAGC
CAAAACTATAGCACTAGACGTTGAATTGGCGGCTAAGATGACAAGATATGATATCATGAACGAAGACATGGCTGTTATGC
GGAAGGAACACAATGTATTCAAGAATGATATAACCATGAGGCTTCAAAAGCTACATGGAAAGTTCTCTTGCTTCAACCAA
GAGGCCAACGCCAGTGGTCTCAAAGGCATTTAACCTGAAACTGTTAAAATAGAACCCGAGGAAGAGATCGTCTACAGGCC
TCCTTTCCAGGGACGTTGGAAAGAAGGGAATGAGAAAATCACCCTCGAGGCATATCTGCAGGAATATAGCATGGGAGCAA
AAGTCGTTCCATGTTCTCTCATTTACGAGCATCTTCAGACTAAACGCATCCTGAAACCCCTCAAGGGAACAACTTCTAAG
GGTGAATCAGAGGACGTCCATAAGACATGTGCGTACCATCCGGACCAAAATGGGCATACAACAGAAAAATGTGTGGAGCT
TAAGGCCAAGATCCGCAACCTAATCAGGATTGGGAAAATCCCCTATATGTGGGGTGATAACACTCTCCTTACTTGTGACC
AACCGGAGCCCAATATACCGGTCACACAGCATATTGTGTTCTATAGTCACTTCTTCACGTGTTTTAAGAGATCGACGTTG
GATATCTATTGTGAGTTGGTTCACAAAGGGGTCTTGACCAGTATCAAAATAGATGATGAAACATTTGATCCCGTTGGGAT
TGAAATTTGGAAACCATGCCCTTATCACGACTCCATAGACCACAATGTTGGAATGTGCATCGGGTTCCGCTATGATTTGG
AGTCCCTAATCAACAAGGGAAGGATCCAAGTTGAGTTTCTCCCCTGAACGACCATGTAGCAGCCAGAGTGCTTTGATGGG
TCAGAAGAAGAAGCCTTTCTAAAGGCACAATCTTTGTTTTAGGAGAATTATCACATGTTTTCTTTTCACTTTCCTTGTAA
TCAATCAAATGAATGAATGAAAATGAGAATTTCCTTTTGTATTCAAACTACGTAGGGCCTGATTTTCCTTGGGAGATACG
TAGACAGCATTTCAAGGCCAGACCCTTATCTTTTTAAAATTCTCTTTTACCCCTTTCATTCTACAAGGAAACATTGAATT
CACATCAACAGATGCCGAGAGATGTAGCAAGAAGACCTTAGCTTAATGCAATTTAACCTTTCTGAGTCACTAGCCTCAAA
ATAAAACGAGCAAATTCCTGCTTGTTCAAAACATCAATCCCCATTATTCGTGGGTTAACATGTTCTTAAACGAAGCAACT
CTTATGTGTTTATATGCCATCTATGTGATATTTTGCATTATTTGTCCTTAATTAGAACTAACATATTTGCCTTTGAGTTG
TTTTCTTCTACAAGTAGTTAGAAATGATCTGTGTTGATAAGCTAGCTGAACACCCTTGCTTTACAAGATCAAAAGCTCCC
AAAGATTCCTTCCCCGGTCAGAATTCTCGAAAGGGCAAGTCAACAATGGGAAATAACGTTGAGGATACTGGCTTAACAGA
TGTTGTCGTGACTCAGCCCGTCGTCGCTGATCAAAATGAGTTAATCATGCAGTTAATGTAGAAGATCACCGAGATGAGGG
TTGAAATGCATAGAAGGCAAGATCTACCTAATCTGGTTTTTGTTTTCAATGCTCCAGCAGACGGAAGGCCTCCACTTCAC
TTTCCTCCTTCAAACGCAGAACAAGTCCAAAACCCACCCCCAATCCTACTAAGAATCCCTCAACCATCGAACTAACCACC
AAAAATCCCCATTATGCCTCTTCCTCCTACCAGACACCAGCCCTCCTCAAAATGCCAACCTCCAAGCTCCAGTTGCTCCC
CAAAATGCCAACCACCAAATTGTTCATCCCCCCCAAAACCAAAACGTTAACAAACTGCAAGCCTCTCTCCATCACCAAAA
TCAGAGTACCAGCCCACAAACTTTAACTCAAAACTACCAAGCCCCTCAAAATGCCCAGAGCCCCTCCATTGCCCCACCTC
TACCCCAAAAAGCCACTTTTCAAATCCCAGTCCCCAATGAGCCTTACGCCAATTGTTCTGAGCTTGACCACTTTGAGAAA
AGAGAAAGAGAGTGGCGGTCAAAGGTAGAGGTCGCCAAGGCGGATATGAAGGAATAGATCCGAAAGGCCATGAAAGAGTT
GCACTGTATTCCTAAAGTCGCCGGGTTGAGTTACGAGGACCTATGCATCCATTCGAATTTAGACCTCTTGGAAGAGTTTA
AGGTGCCAAAATTCGATGACTTCGGAGGAACATGGAACCCCTTAGTGCACCTGAGGGCCTATTGTGACCAGCTCGTGGGA
GTTGGAAGAGATAAAGCTTTATTGATGCGGCTTTTTAGCCGAAGTCTGAGTGGAGAGGCTCTAGAATGGTTTACATCTCA
TGAAACAAGATAATGGCTTAGCTAGAATGTGCTGGCTAAGGACTTTATCGAACGATTCACCTACAATGTGGAGATCGTTC
CTGATCATTATTCCCTAGAAAAGATGAAGAAGAAATTGAATGAAAGTTATAGAGAATTTGCATATAGATGGAAAAAGGAG
GTAGCTAGAGTTCGGCCTCCTATGTCTGAGAAAGAAATTGTCGAAGTATTTGTGCCGGTTTAAGAACCCGAGTATTATGA
TAGAATCATGTCGCTCGTCGGAGCAAAGTTTGCTGAGATAGTCAAAGTAGGTGAGGCTATCGAAGATGGATTAAGAACCG
ACAAGATTGCCCGTGTTGTTGCCCCTTCTAGATCCTCTGGTTTGTTGAAGAAGAAAATATTAGATGTGTCTTCTATCTCT
TATGAGAGGAAGAAGACCCCAAGGAAATCCTCATCATACCAAGGTCATTCTCGACCGTCACAGAGTTCGTACCCGACTTG
TTATACACAGGTTGATTACCAAAATACCCCTCTCCCCAGTTATCAAAATACCCCTCCCCCTAGTTACCAAAATACTCATC
CCCCCAGTTATCAAAATGCTCCCTCTCCTAGCTACCAAACTCCTCCTCCTATCTACCAAACTCCCCCTTCAGTTTACCAG
ACTCCATCTCATCACTACCGAAATGCCACCCCCAACTATGCCAACGTTCAGGAAAATTACCAATTGCCTCCCCCAATGTA
CCAAACCCCATCTCGATTTTNNNNNNNNNNNNNNNNNNNNNNNNNNNNNNNNNNNNNNNNNNNNNNNNNNNNNNNNNNNN
NNNNNNNNNNNNNNNNNNNNNNNNNNNNNNNNNNNNNNNNNNNNNNNNNNNNNNNNNNNNNNNNNNNNNNNNNNNNNNNN
NNNNNNNNNNNNNNNNNNNNNNNNNNNNNNNNNNNNNNNNNNNNNNNNNNNNNNNNNNNNNNNNNNNNNNNNNNNNNNNN
NNCTCAAGGTTTTACAGACCTGATCATAGGTGCGCATATCACTCCAATGGTATTGGACATGATACCGAGGACTGTATCAA
CCTAAAGCACAAGATCCAAGACCTGATTGACCAGAAAGTGGTCTCTCTCCAGATAGTCGCGCCCAATGTCAATAGTAATC
CTTTGCCAAATCATGGAGGCTTCACTATAAATATGATAGAGACATATGATGATTGGTGTGTGACAAAGGCAATAGTTATG
ATCGCCCCCTGCCTCTCTATGCCAAATTCCCAATTCCCAAGTAAAACATAGGGCCCAACTCTCTCTTTTTTGTTGCCATA
GTTTTGCCGATTGTAGTTGTTATTGCGATTGTAGTTCCCATCCCGGATAGAGTTTCTCTCTCGATTGTAGTTCCCATAGT
TTCGAACATGGTGTCCTTGACCTTGGCGCCAACTATCCGAGTTGGAACCTTCGGCGTTGGCTCGGAAACTCCCCGTCTGA
TCATTTACCAAGTACGCATCCTCCTCATAGTAGCATTCCTCAACTGGTGGTGGCGGAGTTCTAGCTAGGTAATTTACTGC
ATTCACCTTTTCTGCATTTCCATTCACATGCTTCAATACCAACCCAAGTTCTGTCCTCATGTGCTTCTGCTGGTATTTGC
CTTTCTAGTGCTCCATGCCTTATTGTTTCAAGAAATCTTCTCTAATTTTTCAGAAATCTCCTCAAAATTGCAATCACCGT
ATGATCATCCAGCAATAGTATCTACCACAGCCTTTCCATTGTCATCCTATCATCTGTAGAAGTACTTTTTTAGCGACTCA
TCATCAATGCGATAATTCGAAACACTTCTAATAAATGCAGTGAACCTATCCCATGAACTGCTTACAAACTCTCTATGATT
GAGCTTCTTTGACACTGGAAAATACTTCGCCATGAACACCTTTCGCAATTGGTCCCATGTATGAATTGAATTGTATGAAA
GCTTAGCAAACCACACCGCAGCATCACCGGTAAATGATAGAGGGAAGACTCTCAAAACTATGACATCCATGTCCAATTTC
GATCGCCCCACACAACTCTTGTAGACACTTCTCAATTTTTCCATATGACCATGTAGATCTTCCGATGGTAGACCAGAAAA
CAACCCTCGTGCTGTAAGCATTTGCATCAGACTGTTGGTTACCCCAAATGTATTCCCTGGAGGTAGAGGAGGAAGAACAA
TGGGCTTTTCTGATTCAACTATATTGAAGTAGACCCTTTAGTTATCACGCAACCTCAGTGCTGGCGAATTTTGAACCCTT
TCTGCATCGCCAATTAGATTACCACCATGATCCTGAGCATGCACATTTGCAACTCCAGGAGGGTGCAATTCAACTCCATC
AGCGAAATTCTATTCGATTGTATTGTTTCGGTCCCGTTGATTATTCGATTGTACTTTGCATACACTAGAGCAGAAACCTG
TAGAAAAAAAAATGTAAAATCATGAAATGCTTGACTAAAGTTCAATAATGTAGTTAAACTTAATCTAAAATTCGTATTCC
CCGGCAGCGACACCAAAATTTGATAAGCTCAAATTACACCTCCCTAAAGATGTATTAGCGATCGTTGTCAAACAAAGAAC
CCAACTTGTAGGTTGGGGTCGATCTCATGAGGAATATGGTTCAGACTTAAAATTAACTCACTATTATATTCGTTTAGTCA
AACTATTTCTGAGACAAGTAAAAAAGGGGGGGGGGTTTATAAGCAAGTAACAGTTTTTTGACTTAGTAACAAGTAAGTGA
GATTCAACTGTTAGTTATCAATATGAGAAAGAAACTAGGGTGTATGTGTTACCCACAAGCTTTTAACGCAGTAATCCTAA
TAATAGTAATTCTTTCCTAGTGTTTTACATGCAAAGTTTGTAAGATACGTATCCCTAAGTGATTGGTCTTCCAAATAGGG
ATTTTCACTATGCACCATGGTCCGACTACGAGTGTATCCTTTACCAACCCTTACTTCTACCTAAGATTACACATCACATC
AATGTATGACTTAGTTTTCACCCTCGCACCAATTTACATTAGACAACTAGATAGCATCCACAAAATCTCTGTTGTTAATT
CTTTTCTCATTAACTACCTATTTGGTCCGACAAGTAGCAACGAGGCGAGTTCTAACATTGCACACCATTAAAAGGACTTC
CAAGCAAAAATATTAACAATACATGCATAAACAGTATTCAAGAATTACTTAGTTATTATTCATACTTTATTATTTACACA
TGGTTCCCACAACCCTAGTTGTGAAATTAGCTAATCATGCTTGAAAGAACACAATTCATATTTTGATAAAAAGAATTCAT
GAACTTATAAGTAGAATTGATGAAACCTGAAATCTATAATTGAATTTCGATGTGAAAATCTTATAAAACAAAATTCGAAA
ATCAAATTGCTAATGTTTGCAAGTTAATTCCGAAGAAACACCAAGAACTAAAATTATACTATGTTTTCTAACCCCCAAAA
ATGAGGTTTATATCCCCTATTTATAGAAAAGAAGTCCTAAATAAGGAAACAAAACAAGGAAATAATTTGTCTGGACGCGG
TTTCTGTCGACGACATGACCTACGAACCATGAATAAAGGAACCTTCAACTTTCTGATCTTCATCAATGGTTATGCAGGAC
ACACCGTGGGTCGACCTACCGCCCGTCGTCTTGCTCCGTAGTTCCACACTTGTCAAACTTCCCTGATGGGTCCGTGGACT
AGGCTACGGACCGTCCTGGCGCTCTGTGGTTTGAGTTACTGAAACGCATCTCACAGGACAAGACCCTCAACTTCCCATCC
ACGGTTTGTCGATCGACCTATGGTCCGTGGATGTCACCATCGGTGGCTAATTCAGCACTTTTCAACTCCAAATCTTACTC
AACCGCCTCCATGCCTATTTCCTGCAAACATAGTACAAAACACATTATTTCTAATACAATCTAGCCCTAGACACACACAA
CTTGTAAGTGAAATGCATAAAAAATATCGTAAAGTCACGGTATATCAGCTACCACAACCTGTCTAGGCTACCACGACACG
TCTAATGGGTCATGAAAAAGCTGTCGGCAGGCTTCACTGTACCCCCGTCCCCCCCTCACTTCATGGGCGACTATACGGCC
CGTGTGGGACTTCATAAACCATTTAGCCATTCGTGGTTCGTGACCAGTGGCTAGGGGTGAAACCCCCTTCTGTGTTGCCA
ACATGACTAGCCGGTAGATGGCCCGTAAACCTCACTACGAGCTGTCTAGACATCTGTTGGACGGACACTTTTTTGGTCAA
TCCTGGGGACTCATCATGATCCCTAAAATTGATTGTGGTCCCCTTCACGACCCGTCTAGGGCTTCGTGGAAGGTTCCATG
GTCCACTTTTGGGTTCTTGACCTACCTGCTTGACTCTTTTCTAGTCATTCTCTAATCGAGGTGTTACATAAGGCTTCCAC
CTTTATAGTTCATGGTTGTTTATTGGGTATTTCTATGGGTGTGACCCATGAAGATCGTGATGATATTCGGGAGGAGGGGC
AAGCTTAGCTCTAGGTTCATCAATAGTTTTGAGATTCTGAAGAGGGTAAGAGAGGTAGCGTATGAGATAGCCTTGACTCC
AGCTCTTTTGACTGTTCATCTTGTGTTCCATGTCTCTATATTAAGGCGGTATGTTGTGGATGAGTGTCACGTGATTCAGT
AGGATATGGTTTAGCTTGATGAGTCCTTGAGTTTTGTCAAGGAGCCTATGTCCATTCTAGATAGAAAGGTGAAGAAGTTG
CAACCTAATTTGATTGGTGAACGTTCATTGGAGGCATTTTCCAGTCGAGGAGGCCACTTGGGAGTTGAAGATTGGCTTGT
GGGCCTGTTATCGTCATCTTGTTAGCCTTCGGGTGTTTTTTTTTTTTTACTTTAGCAGACGAAAGTCCATTTAGTAGTTG
ATGTTGTAATTATCATCCTGGTCCTTTATGTGGTTTTTTCATGCTTTTTCAATTTCCCCCCTTCTTGTAGATTCTTTATG
GCTTTTGTGTTGTGTAGGGATAGGTGGCATGCTTCTCGAGGTAATTGATTGAGTTTAGCATGAGTTTTTCAGTTTTTATG
GCCTTATGGTTAAAGGGTTGACTTTAGTCGACATCTAGAGATTTTTATGTCAGATCCAAATTTTGCTAGTTCCATCAACT
CTAGAAAGGTTTTTTTTTCATGCCCCGAGCCTACACCCTGGACTTGGCCGGCACTCAAGAACCATTGTTGGCCCTAAATA
AACCCTTAGCCTGGCTTACTAGTCAGCGGAAGACTTTACTTAATATTTAAAATAAATCAAGAGATAAGTTCATGTACTAA
ACTCAAAATATTATAAAGGAAACATTCAACTGGCCAAAAAGACAACTCAAGTTTTAAACATTTAAAACTGAAAATGGAAA
AAAAAAGACTCATGAACTAACAATATCTAACTATCTATAAAGCCTCTAATAACCAAGATGGACGTCGAGACAAAGCCCAC
GACATCCTAATAAACTAAAATGATTAACCAACTAAAAGGGGTCCTCTGAAAGCAAGGAGGCTCAACAACAACTCTAAAGC
TCAACTGGATCAATGAAGCGCTGAATGCTGATCCTGGTTACCTGTATCTGCATCATAAAATGATGCAGGCCAAACGACGT
TAGTACATTGAATGTACGAGCATATGAGGGGAATTCTAAAACAATACATAAGCTTGAAAATGGAACTGAAGAAACTTACC
TCGTCTCAACTCAACTCAATTCATTATAATGTAAAGTAGAAATATAAATGCAATACAAAGAAAAGCCTTAAAACATGTAG
ATAACAACTCAATGTATTGAAAAACACAATAATAACTTAGTTTATTTATGAAAATACAAGTAACTCTGTGGGAGATTCTC
TAATTGACAGCCATCACTATGAGCTATGTGATGATACAACGTCTGGCCTCAGTCTTCCAGGGCCGTCCTATACTTTGTCG
GTATAGAACCTACTACTAAGTGAATCCACCAGTCTATGCTAAAAAGAATTAAGGAATTATCTAAAATTTATGGCCCTTTT
CAACCCATGTTGGCTACACGGTTTATGGATACTTTGAAATATATGAATTGAAACTCATCCCCATATCGGTGCTCAATACT
ACTCCCAAAATGTAACTAGCTCATATTTTTAAAAACACAACTCCTTCCGTGGTTTGAGATTATTACTCAAAAACTAGCTG
AAAAGCTTTCTTGGAAATCGGTGTTTCCTCTCTTGTCTAAATGTGAAACATTTACTCCATGGAAATACTTAGTTCCCATA
TAATCTTTTGAAGAAAATGAACTTCACTCTTACTCTTATGCAACTCAATGGTCAAGTCTTAACACAAGTTGAAAACATTT
GTAAAAGACATTTGAAAAGACTCTAAGAACTCTCTAGACTTGGGTCTTAACTTTTGTTGAATTTGAATTTATGGGTTCAA
GGTTATAATTCATGTTTATGGATGATTTCTAGACGTTTAGAAGTCATTCAGAGTAGTTAGAATCGATAGGAGGGATAGTA
CACTATAGAAGGACTCAGACGGGCTAAACGACGAAAAACGGTTGGAGGCAGGCGACCCTAGCGCACTACTGGAGCGGCAC
CCCAGACCCTCTGGGGAACGCTAGCCTTTCCCCAGGTGTTCCCGACGAATTTTTAAACTCATTTTCTGACCTAATTTGAC
TAGCTTTGATTATTTTTCTCAATTTATCTTTAGGTTAAGTTACCCAATACATGTACACAAGAATCTGCTAAAAAACAACT
CTAAAAATCAACACGATTTTCTCAAGAACTTATCAATCTCATATTAATTCAAGAACGAAAGCAAATTCAATGTAACGACC
GAGCCCATACCCGGGAAGTTACACGGCGTACTTTACCCCGAAGGGGTCTCGTACAAGCCTCTTAGTATTCATAACATCTG
ATATATACAAACAGTACGGAATTAAAGCTTATTTAAATCCATGAAATCAAAACTTCATTTAAAAACATTTGAAACACAGC
GGAAGTCTATCGTCTCACATGGCCATGCACCTAAACAATATCTTGAAAACTAAAGTAGGGTCACGGCTCTTTACAAACGA
AAGACTAACAATTGTCTATTACATGAAAGAAAAGAAACATCTAAGCACTTGCCCTCGATCTATGAGGACATACCACTTAG
CCTTGGAGGAATTTCAACCCAAGCCCTTGAACTAGATGGATAGCAACTCACTTGTCGGAACCTACATTTGTAGTAAAATA
AGAGAAATATGGGTTAGAACACAAAAACATGCTTTAAAAGGGACATTTTGGTTGGAAACCATGCATTATGCCACTTTTTA
GAAATATCATGTCCAACAGTTTAAGAGACATCAAATACAAGTATAATCATCATACAAGTCATAATATCACATTTAAACAT
AATCAACATGTAAACCGTTTACCTTCATATTAGACCTTCACCTCAAGTAACCCTCATGATATACCTTATGCAATGTATGG
ATAGAGTCCCATACTACCATCCACACTAAAGTAACACATTAAGGTCACCAGAAGTGAACTTACCATTCATCATTTCCACC
TTTACATAATACTCAACATAAGAGACATAAACATTTTATAAGACATGACAAGGGGAAAATAACTCATAATACAACCCAAG
TATAGCATGCATTATCACATTAAGCATTTAAGAGACAACATTCTTCAATTACTTCATTTAGCACACTTTCGTACGTTAGT
CATTAATACTTAGAGAACTCACTTTGACCCTCTCAAAGCCTACTCGTACAATGCATGGATGGCATCCCATACTACCACCC
ACACTTCATAGAACTTCTCAAGAAACCATAATGCACATCTCACATGATGGGAATAGGCATTAACCAACATAGACCATGAG
AGCTAACCATGGAATCTAGTGTCGTATGGTCCCACACCGTAAAGAGGTATCCTACTTGCCTAAGGTAGAACTAGGTACAT
TTAGCTTGGATGGAATCCACTGGCTAAAATCCTATGTAGGCACATAGTTATGGGATAGGAAGATGTTCATTGGAGCCCTA
GCTTAACATTGGGAGAATTTCCACCTTACCATATCCACTCGGTGCTTGGCCTCCATTCTCATAGAGTATTTTATTTACAT
TTCATTATTGTGCTTGAGAGGAATGCCACAGGCCTATCGATCCAAGACACATCATTACACATGAAAGGAATGCCATAAGC
CTATCGAATCGTGGTACATTAAGGATAGCTCATTGACTTTCCAAGATGGGTGCCATCAACATTGGGCCTACCGATACAAG
GTTCATCATTTCACACATGAAAGGGCTTCCAATACTAGAATTACCGGTTCAAGGTTTATCATCACATTAGTTTCTAGACT
CATCATGAAGGGCTACCAACACTAGGTCTACCGGTTCAAGACACGGCCTTGAATACTTCATCATTCATTTATGAAAGGAA
CGCCATTGGCCTATCGATTCATATTCATCAAGTCAAGACATATTCATTAAACAAGAAGAGGATGCATGACCGTACCAATT
CTAGACATGATATTACATTCAAGGTCACATTCATCACTTCAAGAAAAGGATGACTTAGCCTACCATTTCAAGTTAGAATA
TCACATCATAGAAACCCTTCACATTGTATTATAAACATTCATGAGTGTAAAATTGAGAATTTGCCTTTCAAATATAACAC
GATTACATTCAATACATAATCACATTAACTCCATTAGATCCATATTCATATACAAGATATCATGATAATAACTCAATTTT
TCATACTATTCCCTCAAGACCATGAATCTCAAATCATCAACACACCAACAATTCACCATAATTAAGGCATAGATAATGAT
ACAATTCAATAACCCAAAGCTATTTGGACATATTCCCTTCATAAGCTTTCATAATCAACAAACCCACTTCATAAAGGCAC
AATTTAGGAATTAAGAAAATTTATGGGTTCATAGAGTATTTTCATTAAAAATCAACAATTAAACACTAATACAGTCATAA
TATGTTGTTAATAATCATTTGAAATCGTTTGAAGAAGGAACCTATGAGATTGAGTAAAACCCTAGGTTTTTCATGAACTC
GAAAACTTTGAAAAATAACTTTGAATTGACTCTAGGGGTGAAAGCTACCCCTAGACGAAAGATCACCATACCTTTCTTGT
GATTCCCCAAGATTTTTGAGGGAGAAACGCCTTGAATCCATAAACCCTCTCTTCAATGGCTCCCTTCTTCTTCCTTGAGT
TTAGAGAGAGAATTTTGGGAGGGAGAAGAACTTTTGTTTTGATTTGGGGAAATAAGGAGTAAATGACTTGTTTTAGGACT
TAAAATTATATATACTAGTGATATAAAATAATTAAAATCAACCCCACACATGAATTAATTAAAACGAAAGTACTCAAATA
CCCTCAACTTAAGGCAGCCCGTCAGGGTCCACGCCCAACTTAACGGGTCGTGAGGGGAACCACGGATCTTGGTGGTTCCC
GTGGTCCCCTAGGCAGTGTACTCCTCCAACTTTCCAAGCCCTCAAAGGCCTTAGGCAAGTCCACGATACCTCCCGCGATC
CATGTTCAAGACCACGAGTCGTGGTGATGGTCGTGGTCATGGAGGCAGTAGCTTGGCCAAGTTGCCTTGCTTCCCTTGCC
ACCAAGTGATCTTGACGACTACTTTGACGGACCTTCTAGGGCACCACAGCTCATGGTGGTGCCTGTGGTCCTTGGGGCAA
TAGCTCCCTCATCTAGACACAACCCTCCTAAAGCTAAGGCAACCCCACAAGCCTTCCCATGGCCCGTGGTCAAGACCACA
AGCCGTGAAGTGGCTCATGAAGGGATGCCTTGGCTTGGCACCAAACTTGGGCACACTGCCTTGCCACCACAGGTCGTGAA
GACCCTAGTGGTGATGGTAGGCAGTGGCTATGCCTAGTTTGTAGGCAGCCTTGTCCCCTCACCATGTCCTACACCCAAAA
CCTTTAGCCCTTGCCCTTAACCCTCAACATTAACCCCCACGTTTAGGCTCTAGTTTAACCTACCATTTTCCGAGTCGTTA
CATTATCCCTCACTTAGGAACATTTTGATAGCATCCAAGGAAGCTCTACTCCATTGAAGGACAAGGATGAAGCTTTAGAA
ACTCCAAGGAGGCCCATAACAAGATCTCAAACCAAGGAGTTCAATGATAAGCTCAATGGGCTTCAATCGCTGATCCAAAG
GTTTCTTATTCGGGAAGAAGAACTCAAGCCCAAGGGAGAGGAATTGTCCAAATGCTACAATTATTTGGTGGCCCAAATTC
AAGCCCAAGATGAGGAATTTTAAGGTCCAATTTTGTGCAAATAAGGTCAAGAAGAGTCCAAGAATCAGCCACAACAAGAG
TTGCTTTCTGCCCAAGTTTTGAGAGAAGACTAGTCAAACTTTCCAAGATTTTCAAGATTCTTTTCCTAGTTGGGATTTAC
CTTATTTCCTTATTTATATATAGGTTATTAATATTTTCCTATTTAATGTTTTCCTAGAAGTACTAAATTTGTTCCTAGTT
AGGTTACTTTATTTCCTTTTTAGAGTAGGATTCCTTGTAATTGTCTTTCTAGGGATTGGCTGACCTTTTAGGTTCTTATA
AGGGGTCTTGGACGTTTTTCCCCCCTTCTCCTATATATAGGAGTCCCTTTTATTCATTAAAGACAATTTAGATTGATATT
AATAATATTTGAGAGAGTTCTTTGAACCTTTGTGACTTGTTCTTTGAGAATTTATCTTTAAACCTTTACTAGTTTCATAG
TTTAAGGTATAAAGTAATTTCTTCTTGTGATATCTTTGGTTTCTTTTTGGTATTCTTTAGAAGGTGATTAGTTTCTACAT
ACTAATTATTGTCTTTAGTTACTCATAAAGCGGTCAAGATTCGAATCTATCGATTTGATTTGTTTTCTCAAGTAAAGGCG
TTAGATTTCTTCCATAAATCTATACGTTGTTACTTGGATCTTTTCAAGGCCTTAGAACATCAAATCCTTGGAAATTCGTG
GATCTTTCCTTCGAATTTCCCATATCTTTAGTTAGTTTTTTTTGTTTCTTTTCTTTGTGCTTCCGCATTCTAATATTCAA
TTCTCTATTTGTGATCTGCCTTAACCTTGCGGTTATCAAGTGGTATCAGAGCGGTTCTATCAAGATTCCGTTCTTGATAA
ATCTTGGGATTTCTTCTTAGAGCCAAAAAAAAAAAAAAAAAACTGTAGCGTGAACAGTAGCGTCGTGAAAAAAAAAATAA
TTTTAGTAGCGTGAACAGTAGCGTGAACAAAAAAAAAAAATCTCTAAGAAATCTGCTTACTTGTCCTCCAAGAAATTTGA
TTACTTGATTCCCAAGAAAGTTTATTACTTGCTATTCAAGAAATCTTATTACTTGCTCTCCAAGTTTTGTATTAATTTGT
TTCCAAGCAAGAAGGTAGCAAGAAGAGGGGATTCTAGACCTTTAAGAATAAGAGGGATTTTGTTTTTTTTCTTGTTCTTA
TAATTCTAAAATAAGTTCCTTTTTATTCGTGTTTTGTTTCAACTAAATCCTACTTGTTCTAGGACTAGTTCTTTACTTTC
TTTTTGTACCCCAAGATTCCATACTTTATTACTACGAACTTGATACACGTTTTGGTTTAATTATAAATCTACAAAGTATT
CTCGTTCAAAGGTTATTTTGAGTGGAAAAAGACAAGTGTGGGTGAGTTTAAAAGAGGGTAAAAGCCATATTAAAAGTGTG
ATACTTGATCATTTTTTTTAGATGTCTAATTCAGGTGGTGATGAGGAAAGGGCTCGTTTAGAAGCCGAGGTCAAAGGAAG
GAACGACTTCACCCTTCAAGCTATGCACCAACAATTTGAGAGATGGACCCTTCAATTTCAAGAGATGAGGGATATGATTA
TCGAGCAGAATGACACCATAGCTGCAATTAGGAGGGAGAATAATGTTGTACCCCCAAATAATGTTAGACCCCAAGTTAGA
AGGAATGTACCCCATATCCCTTTTGTAAATCCTGAATATGATAATGATGATTTTGATGTTGAATTTAATCTAGAAAGAAG
AGATAGGAGGGGACAAAGAGGTAGAGTAGAAGATGATAATATAAATAGTATAAAGATGAAGATGCCATTTTTCAAGGGGA
CAAGGGATCCAGACTTGTACCTTGATTGGGAGAGACGAGTTGAAGCCATCTTTGATTGCCATAACTGCTCTGAGGGTAAG
AAAGTTAAACTTGCTGTTGTTGAGTTTTCTGATTATGCTGCTTCTTGGTGGAAAAAGCTTGCTAGGGACAGATTGCAAGA
GGAGCTACCACCTATTGCTACGTGGGCAGAGATGAAGAGGGTAATGAGGAAGCGATTTATTCCATCATACTTCCAAAGAG
ATCTACAGTCTCGCCTTCAACACTTGAAGCAAGGCTCCATGTCGGTGGATGATTACTTCAAAAGCATGGATATGGCTATG
ATCCAAGCTAACTGCATGGAGGAAGAAGAGGCTACAATAGCTAGATTTTTAAATGGTTTAAATACAGA
>mtp_4319.scaffold_3
GACTTTTTTTACTTTGGCTACTGTGTTGACTCTATTGAAGGAGGGTTTGGACTTCATTGTTTATTGTGATGATTTATGTC
ACGTCCCGAGCCTAGGGCCTAGACGTGTCCGGCGAATGGGGAACCCGAAGGAACCCCAAACAAGCCTCATAGCATATCAT
TACACATCCTTGGTCGCGGAAGCAATTAAAATGACCATAAGCGATAAGCATAATCAAGGGGAAATCGGGACTAAAGGAGC
AAGAGAAAAAGAGAATGATACAAAAATATCATAGATGAGTCAAGCTCAAGCATAATACATAACTTGTCCAACACCACCTC
TAAACATGGGTACTTAGCGGGGGCCAAGACAAACTACCGGGCTCACCCTCATAGTCAATACATAACCAAAAAGGAAAATT
CTTATACATAGCAAGAGATCATAAGCAACGTCCCCGGAATAGAGGACTCACCAATAACCTCGATAGAAAATTGTATTAGC
CACGCGGAGGAGGATGGTCAAGCGGTGCTCCGGTCCCTACATGGTGACATCATGTAGGCATAGAGTATACATTAGTACGT
TTGACTGTACTAAGTATATGGGATGCAATGCAATGCAACAATAGATGGACATCATAGGCAAAATGCATAATCATACCCGA
TAGATAGCATATTAATGAGATGATATGTATAATGATGCTTACATAAAAAATCATATTTAGTGGGGTGTAGTACATGTGTG
GCGAGTGACCATCAATATAGTATTTCCAAGGCCTACCACCCCCTTGGAGAGGCGAAAGAGGTACAAACCCCTCAATGTGG
TTACTCGGGCCTACCACCCCCCAAGCTAGGGACCAAGGTACAAACCCCTCGATATGGTTATACGGGCCTACTACCCCCCG
TACTAGGAAACCAAGGTACCAACCCCTCGATACGGTTACCTGGGCCTACAACCCCCCGAGCTAGGCTTGGTCGACTCACA
ACACTTATATAGACAAAATCATATACATGTGTCCATTTCATCGTCATTTCAGTAATTATATAACCATCCGACTCATAGGA
CGTACATTGGACCTTCCATTTCCCAAGAATTCTATAAATGGGCATTTTATCAAACACATGGTGGGCTATTGTTCATGTAA
ATAAAATCATGTATTTCAAGAGTACTAAGTCCAACCAATTCCAAAATCCATATAAATCAGCTCACCAACAACATACATAT
ATATATATATATATATCAACCTTCATAATTTGATCATGGAAGCATGAAAACCATAAACATCACATAATAATTCCATTTCA
TGCTAATATGCAAAATAGACCATAATAGGGTGTGTAGTAGTAATTCCATACTTCAAGAGTTCATAAATAACCATAAGGAC
CCATAAACTTGAAGTAGTAATAGAGGATAAATGGTTGGACTTGTGGAAAGGAAGGTTTCCACAATCAAACCCACATACCT
CAACTTTGGAGAATCCTTGATGAAGATTGGAATGGAGAATTGAAGATTGAGATTGAGTCATGAATCCGGAATTAGAGCTT
GAGATCTTTGAATTTGGTTGAGGATCTTGGTGGAGTTTTGGAGAGGGCTTAGAGAGTGTTTTGAAGTTAGAAAAAAAATA
TGACTAAATATGGGATATATCCCCTTTTTATAAAAAAAACGCCCCAACACTTGGCCAAAAAAAAATGAGGCTTTAAAAAA
AAACAGCTTACAGGAAATTGCAAATCTACACAGACAGGTTTTACGAAAATGGTCATAGCTCCCTCATCCTAACTCGGAAT
GAGGTGAAACCAAGTGCGTTGGAAAGCTAACTCAAAGGGCTTTAATTTAATAGGTTGTGGTCCTTCCAGTTCCTTGTGTG
CTAAGAGATATGCCCCTTTAAAATTGACCCTCCAAATCGCATTTTTTGCGATTTTTGAATTTTGATACGGTTGCTCTAAA
ATTCAGGTTAGACCCATTTCCCACTCAATTTGACCCCCTGAATAAGAATATGAAGTTGAATTTCCGAAATCATGCACGGA
TTTTGAGATATATGGAAATTACAATTATAGGTGTTTCCGAAGCACATTTTCGGGCATTTTTGGGGATCGTTTCAATTTAG
GAGTCAGCTTGGGTGGTGTATTGATGCTGAACGGGAAGGTGTTGCTTACGCTTCTAGGAAGTTGAAGACCCATAAGAAGA
ACTACCCTACTCATGATTTGGATTTGGCAGTTGTGGTCTTTATGCTTAAGTTATAGCGTTACTATTTGTATGGGGTGCAT
TTTGAAATCTTCAGCAATCACCGGAATCTTCAGTACATCTTTAGTCAGAGGGATCTTAACTTGAGGTAGTGTAGATGACG
TCAGTTGCTGAAGAACTACGTCATGACCATTCTTTATTATCCGGGAAATGCCAATATGGTGGCGATGCTTTGAGTAGGAA
GAGTGCTAGCATAGGTAGTCTTTCCACGCTTAGTATTGAGAAGATATTGTTGGCTAGCGATGTTCAGAGATTATCCTATA
GTCTTGTCCGATTGCAGATTTCAGAAGTGAGTTGTGCTATGACTACTTTTATTGAGGCTCGGTCTTCTTTGGTGGAGTAG
TTTGATGATGAGAAGTTATATTTTTTTCCAGACAAGGTGTTAAGGGGCGAAGCCAAGAAGGTTGCGCTTGATTTTGATAG
ATTCTTGAAGAGGTAGGATTTGTGTGCCCAGGGTGGGAGATTTAGTTAGGTTTATTCTGGAGGAGGCTCACTATTCTCGA
TATTCTATCCTTTTTTGAGCGGTCAAGATATATCACGATCTGAGTCACCATTACTAGTGGTGTGGAATGAAGAAAGATAT
TTCTGAGTTTGTATCTAGGTTTTTGACTTGCCAACAGGTCAAGTGTAAGCATCAACAATCTGGAGGAGTGTCTCAAAGGA
TGCCCATTTCTATTAGGAAGTGGAAAAATATCACCGTGGACTTTTTTGCTCCTAATTGCACAAGTAAGTGTATGTGGTCG
CGCAAGTAATATAGTGGATCTAAAAGTGACAGATTATCGAACCCACATGGACTTTTTGATTAACAATGAACTAAATTATA
CTAATTCTATTTATTTATTCAAGGGATGATTTCAAAATGAATATATATTAACTAAACTAATAATAAAGATAACATAACTA
AGAAACAATTGACTAAGAAAAGATAGATTTTTCACACAATCTATAAATGAGTCGATCTATGATTATGATTTAACTAACAA
TCATGTTTAGTATCAATTTCATCAAATTATTTGATTATCTAATTATTGATTCATGGGGTTGATAATATGGCCATGATCTA
CCGACCTCTAACCGTCTACCACAATTGACAATCTAACTACATCGTTGAGCAGGATAGATTGAATCAACTATGGAGTATTA
CGTTGTCTTTTCGTATTTGAGCCAAGCACGACTCCTGGGTATATCTCTATCCTAGACACAAATGAGTTCAAGTGATATGC
AAGAAAAGATCATGCTCCTTATATTCCACGTTATGTTCCTCTATTCCTCTCCCAAGTTCAAAAGAAGACAATAAATTTAT
TCTAATGTATTAAGAACACCTAATATGATTAAAAAATATGCGGAATCAAGAGTCACCAAAAAATCATTTTGTAAGAAAAT
ATAATCCTAGAACGAGAAATTTAACTCCACATAGACATAGAGCAATTACAACGAATCATTCAAAGAAAAGATGTAAAATA
AATAAAAGAGAAGGAACGATGAAACCCTAGATCAAAAGTACATTTCTACATTGTATCCTCCTCCCCTCCGGAATTAATAT
TATGGACTATTTATAGAGGTATAAAATCATAAATAAAATAATTGAGTCCAAAACAAATTAGGAACCCAAACCTTAAAGGA
ATTAGATTTCCTTACTATACCGTATTTGTCCAACCGCCTCAACATAATTTGTTATGGCCTCATTGATTGCCACATGGCAA
CTGTTCCTATTTCAATTGAATTTCTCTTCGGTGCTTTTTAATTTATATAAAACATATTATTATATTAAATTTAATCCATT
AAGATAACTACTTGATTTCCTTCTATAATCGACCATCTTAAATTCATTTTAGCTCCAAACTTATTTATCTTGGTTCCAAT
GAAATCCTACAAATAAAATATATTGTTTAGCACAATCTATAAAAATCATGCTGAAAAGAAAAAAAATACTAAATGTGAGG
CACATAATGATTAAATATATGTATTTTTGGCCTCACATCAACTTTGTTGTAGATTTTCCTACCACCGTAGGTGGTTATGA
CTCTATCTAGGTGGTTGATAGATTGACCAAATCCGCCCATTTTATCTCGGTCTAGGTGAAGTATTCGGCAGAGAAGTTAG
CTCAGCTCTACATCAGCGAGATACCAACTTCATGGGGTGACTGTTTGTATTGTTTTTGGTCAGGTTTCATTATTCACTTC
TCACGTTTAGAAGGCCCTTAAACATGGTTTGGGTACTCAATTGGATATGATTACAAATTTTCACCCTTAGACAGATGGCA
GTCCGAGCGGATAATTCAGGTGTTGGAGGACATGTTTTGCGTGTGTGTGAATGACTTTGGTGCTTGTTGGGATCATCACT
TGCCTTTAGCAGAATTTACCTACAACAACATTTATCACTCTACTATTTAGATGGCCCCATTTGAGGAGTTGTATGGTAAG
TGTTTTAGTTCTCTGATTGGTCAGTTTGATCAGCTGAGATGGACTCATTAGATACATATTTACGTAGGTATTAGCCTAGA
CTACTGACGACCCAGAATCGACAGAAGAGTTATGCAGATAGGTGGGTTCGAGCATTCGAATTTATGAAGGGTGTGATGAT
GTTCGGAAAGAAGGGTAAGCTTAGCCCTCAATTCAGTGGCCCATTTGAGATTTTGGGGCGAGTTGGAGAGGTGGCCTATA
AGTTGGCTTTAACGCCTAGGTTGTGTATTATACATCATGTTTTTTACGTCTCCATGCTTCGAAAGTATATTCCAAATGAG
TCTCTTGTTCTTTCACTTGATTCACTAGAGCTGGGTCAAGACTTGACATTCAAGTAGGAGCCTATAGCTATATTGGATAT
ATAGGTTCAGAAGCATAGAACCAAAGAGATTGCTTCAATTGAGGTGCAGTCGAAATACCGTTTAGTTGGAGAGGCGACTT
GGAGACGGAGTCCAACATGCATGCCAAATGTTCTTAGGTTTTTTACGCTTCAGGTACTTTCTTTTACTTTATGTTCAAGG
AAAAACATGGGTTTTAGTGATGGATAATGTAATGACCCTCGAGTCATAATGACGTCTACTATAACCCACCAGTAGGCAAG
CCCACACGTATTATATATATATATAAGAGATCCCTCTTTGAACCTACAAGTCAAATGCTCAAAGCTACTAACAAGATGAG
TACAAGTCCAAAAAGTGGACCACAAAATCAAGACTGACTTAAAACTAAAAGAAAAGTCAATATATATAGATGCAGACTGG
TATAGCACAAAACACAAAGTTCTCACTCCCCTCTCCGAATCAGACTGCTCCGGGCTCGATGTCAACACTTGTAGCTGGTG
CTCGGACGTGCATCACGATAGTATGAGTACCAAAACAACATGTACCTAGTAGGCCTCATAGGCCGAATGAGAAAAGAAGT
AAAAGTAATATGAAAATGCAAAAATCTAAGACACTACCAGAAACAGGAACGAGAAATCTAGTAGGTATGCACACGAGTGT
ACTAACACACAAACAAAAGGAGATTAACTAACTAAATCAGACAGGGATCTCATAAACCCGACGGGTACACTCGTGTGCAA
ACTGAAAGTAAAACCCGAGCAGACTCCCATTTGCCCGGTAGGTACAAGGAATATTTTAGAATGGAATAAGAGGATCCAAC
GAAGTTTCCAAGATGCCCTCTACTTTCCGCGGACTCGAACCGAACCAATCCATATGCCTGAAGCTCATGCAAAGTTGATA
GGGGTTAAGGACTTGAACCGAATTGAACATGGAAGATCAAAGACTTGAACCGAGATTTGGAGTAACCGAGGACTTGAACC
AAGGCTAAGGATAATCGTGGATTTGAACCACGTATAAATATGACAAAGATATTGAACCAACCTGTAAGGGGTGGTGGACT
TGAACCATGGCTGCAAATGGCGGTATACTTGAACAATGAATGAAGAAATCAAGGACTTGAACCCAGGCTATAATACCAAG
GCGAGGACTTGAAACACGCCTGGTGGAGTGAATTAGGAGACTTGAACCACGAATAGAGGCAAATGAGCAAGAAATAGGAT
AACCGGCAAACCGAGCAACACGGGGACTACCCCAAATCCGAGTGGCATCAATAGATCACTCCAGTCCAAACCTTATCCTA
CCATAATCGACGAGTAGCTTGCACACCAAGAATCAGAGACATTGGAACTGAAGAAAATAGGGGATTTATGGGTATATGGT
TCCAAGAGCGATGTTACTGCGTAGCTAAGGCGCAAATTATCAAACTCAAGTTTGCTACATCAGTCTACATTAAGCCGTTT
AAAGCAACATTGGGGAGATTATAAGGCCTAACGGCTCTAAAAGAAATCAAGTATATGGCAATCACTAGCCTAAGCCTAGA
CTAAGGCCAAACATGCTCCAACAATATTCACAAATCACAAATAAGGCACAACATAAGGTGATGATCATCAACAAAATACA
ATAGACATGTTTCAACTACCCAGAATATGTGAAAAGTAGCCTAAGGTATGGATTCTAGGAACTTAACATGATTAACCACC
AATTCAACCCAAAATTCATACAAATAAACATACAATTACTTAATCATGCTTAGTCTAAGGATAGGGAAGTCGTATCCTAC
CTGTAGGTTGACAACGCGCGTTCTAAATCACGTTGTCGGAGCTTTTCCCTTTCGTACGGCCTCGAAACTCTTCTACACTA
TCAAAAATAGAATGACACCTTCAATCTGGTTGTTTAGACACCAAAAACACATTTTTTGGAGACAGACTCAAAATCGAGTC
TAAAACGGGATTGTGGGACCCACATCGGTTATCTCAAAATCGACTCTGTGAACAGGTTCATTTTACCTCCCCAAACTTGA
TTGTCAAAATGGAACATAATTCAGGGCTCAAAATAGCCCGTAATCATCCCATGCATTTATATCACCATTAAAGCTAAAGA
AGGAGAGAGGACATCAGCTAAAACTCAAAAACTACTTGAAATGGAGGTCCTTCGACAGTCCTAGGGCACTCTAATGCGTA
TCTACACCAATTTCGAGCAATCTTACCTTTGAGGGCTGAATGCTAATTTTTGGGTTTAAATAATGACAGATCTTGTCGCT
AAAATGACTTCTAGTAGCTAAAAAGGACATTTTCTGGTCTTTAAAAATATGCACCAAATATTAGATTTTTTCTTTTTTTT
TCAAAGTCTCAGAACGGACCCTCGTGATTCATTGGGACCCGATAAAAATAAGCCAAATATGCTACTTCTCGACATTCGAG
ACTCAATGAAATTGTAAGATTTCTGTAAAAAGATTGCAATGAAAGAAATACCCCCCCTCCCGAGACCCATTAGGCCTAAA
CTTAACTTTTTGCCTAAACACCCAAAAATAAAAAAGAAGATCTCAAGACCCAAACGAATGGTCCTACTAGACCAAATTCA
ACATTTCAGAGCTAATGGCACTGAAAGAATTCTCATACGACAACTAATTTTCCGAATGTTGATGAAAGTCAAATCTAGGC
CTTTAAGCTTTCCAACATCTCTTCTAAGTGCTCAAACTCACACCGAAAGCCTTAGGACACGAGCTAAAGGTCCTTCTAGA
CCAAACTCGATGTTCCAGAGCTAACCGTGCTGAAGGAATATCAATCTAAGCACATTTACCAAGAATGTCGGCCAAGGTCA
AACTTAGGCCAAAGCTTAAAAGCTAAAATGCGTAATGGCACAAACTCGCGCCGCAAGCCTCAGAATTCAAGCCAACCATA
CCACTAGCCTAAAATAACAATTTCACAGCTGGTGGAATCATCAGAATGTAATTCTGAGGTTGTTTACTTGACGTTTTAAC
AAAATTCAACTATTCAAGTTTCAAAAGCTCCAAAGCAGGGGAACGAGCATAAAACCAAAATGAATGACCAGGCGACTGAA
CAGTTCATGCTAGCAAGTCATAAATGATTTGGCATCGCTATAGAAATGCTCCAAATGATGAAAAGAAGGCTTTAAGGAAA
AAATGACCCTCTGAGTCATTACAACATTTACTACTAAAAATGACTTTCGTCTGTGAAAGTAAGATTCAAGAAGTACTTGA
AGGCTCAAATAAGTCAGGGATCTTTTCTCCCATCTCCTGATCATTCTCCCAGGTAGCCTCCTCAACTGGATAGCGCCTCC
AATGGACCTTAACAATAGGAATGACTCTGGATCGCAATTGTCTCACATATCTGGCTAAGATGGCAACTAGCTCCTTAATA
TAGGTCAGACGATCATCTAACTCAACTGCATCATGCTGGAGCCCATGAGACTCATCTGGGACATATCGGCGCTGCATAGA
AACATGGAAAACTAGATGAATAGCCGAGAATGTTAGAGGCAAGGCTAACTCAGAGGCAACAACACCAACTGTCCTCAAAA
TCTCTTGTGTGAAGTCATAAATAACTCAAGCTTACCCATTCATTTTGGTAAGCTTTTGTGACCATAAAACTCTTTTTCCC
TTTGATTAGCTATGGATTCTAACATCATAATATGGGATTTAATTTGGAAAATGGAACAGGTTTTGCAAGAAGTTGAGTTA
CAATCTCAAATGTTGATTTTGAAGAAATTGTTATTCCTTTTTTGAAATGGTTTTCACTAATGACTTCATAAAGCCTTAAA
CATCATTTTTCAAGTATTGATTTTAAGATTCAAACTTTCTTTTTGAAATTGGGTTTTGAGATGATTGACTCATTTATCGA
AATAACTGATGTGGGTATTGTTGTTTTCGAAGAGTGATTATGAATACTTGATTGTTATAGATTTTGTGGCTTTGGAAGTG
AGTCGAAAAGGGAAAACTCCAGCTTCAGATTCATTAATTGATTTCTTTTAAGTCATGTGGCTCCTAAACTTTGTAATTTA
ATTGAATTGTTTAGTTCTCTTCATTATCTATGTGTTGGGGAGTAATTGGGAATGAGGTGAACGGTTATTTTTTCCTCTTG
TTTAATGTTAACCAACAAAAAAGGGAATAATTAAAAGGCTTTTTGATGATAATGATAAATTTTGAATTGACTTGTTGTGC
CCCCTATTTGATTGATTGGTGAATTGCTTGAATGCATGAAAGTGTAATTGAATTGTATGAATTGTCGTCTCTCTGTGTGG
TGTGATATTTCATATGTGCATTAATTATTGAACACCGTGATGGGATACTTGATAAAAGTTGAAGGAAAATGGTTATGGCT
AATAATATAAATGATGAAGGGAAATTGTTTTGGCAAGTGATATTTTGTGATAGAGCCAAAGGGAAATGGTTCCGGGTAGT
GATATAAATACCGAAGAGAAATGGTTCCATCAAGTGATTAATGTGAAAGCCGAAGGGAAATAGTTCTGGCAAGTGGCATT
GGGTAGATGGGGAATGGTTCCATAAAATGTTGACCTTTGTGATCAATCTATTTGATGCATGTGATTGAGCTAATTGATGT
GTTGGATTGGTTTCTTTGATATGTGAATTGAGCTTGTTGATATTTTTTATTGAACTGCTTTGTACTTTAGAGTAAATGAT
TTGATACTTGTGGTTGTTGAAATGTGACTTTTGGCCTTTGCTCGTGGAGACTTGCGAACTGTTTATTATAGAATTGTTAG
GTTGAGGTGTTTCTTTGCAGGTTGTAGTTATCTAGGCTCGTTGAAGGACTTGAAAGGTAGCTGCTTGTCATCATGGCTGA
CCCTCTTTTCCTTTTATTATGCTTTGTTCTATTTGAGAAGCAAAAACATTTGAGTCTTATATTTATCTTTCGAATTCTGT
AATCACTTTTGTGGCTTGTACACTTGACAACCAGATTTTAGGGGTTTAATAGAAAGAATAGGTTTTTCACTTTATCTTGT
TCTTGCTTTATATTTTGTTTTTTCTTTCGTTGTAGCTGGGTTGAGGCTGACTTGTCTTGGTGGGAATAGACAAGTGTCAT
CACGTCCAATTTTGGGTTGTGACATGAAGACTTGTTGTTGTTTTGCAATCAGGTGGGAGATTATGGAAAGTATGACAAAA
GCAAATTCTATGTCGATAATATACATACGAAAATGATGCTTGCTATACGAGGAAGCACACATTAGTCATTAAAAGATCAT
TCTAAAGCTATGCAGACATAAATGCAAAGTAGATAATATCACTAGTGGGTATTAGACCCACTACGCATGCAAGCTTATTA
ATTATTTGGTTGATGGTGGGCCAAACCTTAAGGTTTTATTAAGTTTAGGAAAATCCAAAATTGTTTAAATGATAGTTGAG
AAAACCTCAATGATACTTGTAGATAATTCTCATAGCTTAATCAAGTGTGTCAAATTAAAGACACTGTCCTTAAGGATATT
TCACCCGATATAGGTGTATCCCTAGTATTCAACTAACTCTTCTAGTATATAACTAGGAGCACATAATTTCAAATCAAAGT
GAAAATTCAGCACGATCACCATATATTTTAGGAGGAAGAATATATGTATCTATCTTTTCTGCCCTCTCTCAAGATTACAT
GAACAAGATTAATATATATGCAATGAAGACAAAACTGCTAATGTCTCAAAAGAAAATAATTGAAAGTATGAGAGTGAATG
CCATAAACTATATTAAAGACAATTCAATATGGAAAATTGAAGACAATTTATTTTTGTCAAAAAAGATGTTACAACAGCCA
TATTTTGGACAAACATTAATATTAATTTTTGAGATAATTAAAAAAGATATTGAGACTCATTCGATAGAATGAATATAGAT
GATATTTTCTATTAAGATATTAGAAATATTTTTCTAACAACTTATTTGTCAGGACTGTCTTGGTCATCATATCTGTTGGA
TTATCATCTGTAGACACTTTCTTCACATCAACAATTCCATTAAATACATGGTTTCAGATAAAATGTTGTTTGACTATATT
TTGTCCCATTTGGCAATGAAACAAGCCTCCATGCTTGATTCATTTGAAGAGACTCAGTCTATTCACCCATATGACCAACC
CATTGATATGCTTTTGAACTAGAAATAACTTCTTTATCATTTTTTAGGCTCAAGCACATTAATAATCTATGCAACTAATA
AAACAAATTTCTCAAAATTTGCATATCTAATAGAATTTTCGTCAACTACATTTGCAAATATTTTTGGTCGATTGATTACA
CTCTTTTTTATGTATGAATTCTCAAAATTTTCATATTTTAACTGCACTTTAGTGTCCCAAACAACTTGGACCTAATGGAA
AATCATGGACATTAAGTTTGGAATCACCAATTATGTTGCTTACTCATCAAAGTGCAGTACTTTTTATTTTGTTTTTTAAA
TTAAAGTGCAGTCTATGCTATGATATTTCAATCCAACAGGAACAATTATTACAAATATATATAGGTGAAAAGTGATAATA
TAAAAGGTTTGAAGGGTAATTTTGTCATTTAGTAAATTTATTCCATGACAAATTATGATGGGATTATTATACCATCGAAG
GGGAGGGATAACTTATCCCGATACTAATTATTAATTTCGAAATAAGTTATTGCACACTTGCCAACAAAACAACAAATTTA
GTGAAACTATAATTTAATCCCATGATTATTTTGTGTTATCCTTCACATCAAACAACCCCTAATTGCTTTGAATTATTGGA
AATAGTTATCATAATCAGTGTTTAGTCATTCTAAAGAGTAATATGAAAATAATTTAATAAGGTAAAAATGAAAAGTAATG
TCTAATTAATGTCTTAATATTTTTTCTTAAAAGGTGTGCAATATTTCAATAATTCATTTATTTTTAAATGGAGGAAGTAC
TATATTGTGTACTCCCTTCATTCCTATTTACATATTGCTTACTAAAAATATATGTTCCTTTGTTAATATTTGTCATTTCA
CAAAATCAATACATAAATTGCACTATTCTTCCTATTTTACCCTTGAGAGTTATTACCCTTGAAAATATGACTATTGATCG
ACATTGAAAAACTAAATGATTAATTCATGTTCATTGGTCAATTTAGTTAATCAAAATAAATTAATTCATATGCATTTATT
GAAAACTTAACTTCAAGAGAATACTAAATAAGAGTACAATAGTAAACTTACCTAATTTCTTAAAGGGGGCGTGAAATCTA
AAATTATGACAACTAAATAGGAAGGAAAGGAATTATTTGTAATAGTAATTGCATGGTCTATTTCAATTAGCAGATGACGT
TTCAAATAGAGCCTTAATGATATGGGATATACTTAGTAGGCTTCATATGAATGTTATTAATATTATTCTTATGCATTTGC
CTTTATGAGTAGTTGTTCGAACAAGATTCTTGTCGAAGAATTGGAGATACAAGTGGCAAAAACTTTCAGAGTTAAAACTC
GATAAAACACTTTATGATACGACAAATGGAAAGAAATAACCAGTGATTCAATTTGACAACATTTTCAAGCACCTCAGCCA
ATCTTGTAAAACCAATTAAAAATTTTACCCTTGATGTTACTCGCCTTGAAAGTTGGCCTATCATTTATGAGATGACATAT
TTATTCTCTAGGAATGATATTCAACATCTTGTGCTTAGACATCCATTGGGTTACAGTACTTTTTGATAAAATCATGCTCT
CTGGGAAAAACTTTTAAGATGTTAAAGTGAATAGGCAGAAGGTAAGTTGATGCACTAGCTCAACAATGCCTAATAATGCT
TTGAAGTGAATGTTTTACTAGTCAGTTCTATAATAGCTTTTTTAGTCTATTTTAAGAGTTTTCACATTTTATGCATGTTG
TTGAATGATATATGTAATGAATCTTTTCTTTGTTAACTAATCAGGATTTTGGAATCTTCCGTGTAGTAAGGTTGAAGCAA
CTTTTTTAGACAATAGATCATCTTGTGATTTTTGACCAAAAACATCCTTTAATTACACTCCTAAATAAATTACATCTTTG
AATTTTCTCAATAAACAAGAACTATCCTTGAAGTATCCAAATCTTGGCACCTTTCATCTGTCACGCCCTGAGCCTACACC
TTGGGCGTGGCCGGCATTCGAGAACCATTGTTGGCCCAATGCGAACCCTTGGCATGGATCAACTCTCATCAAACACTAAC
TCAACATATGATAAACTCAAAAGATAAACTTTACTCAACTGTCTCAAAAGTAAACTCAGAATATTTTTGAAATAAAACAT
TCACTAGCACAAAGAGGAAACTCAAGTCCAGAACATTAACATCTGAAAATGAAAAGACTCATGAACTACTGTCTATCTAT
CTATGAAGCCTCTACTAAATGAGATGGACGTCGGGACAAGACCCACGACATCCTAATAACAAAACTAAAATGATAAAACA
TAAATGAGGGATCCTCCAGAAGCAAGGAGGCTCACCAAACAACTCTAAAACTCAATTGGATCAAGGAAACGCTAGTTGAT
GATCCCGGTTACCTCTATCTGCATCATGAAATAATGTAGGACAAATGGAGTTAGTACATTTAATGTACGAGCATGCAAGG
GTAAATCTAAAACATGACATAAGCTTGAAATGGAAACTGAAGAAACAACTTACCTTGTCTCAACTCAACTCAACCTCAAC
TCAATCTCAACTGATTTCAATATAAAGGCAAAAACAATAATGTCATTTAGAGAAATACTTTTAAAACAGTAGATAATGAC
TCACTGTATTGAAAAATACAATATAACTCAATTTGTATGCAAAAATACAAAATAAACTCTGTTTGGGAGATTCTCTAACA
AACAACCATCACTATGAGCTAGTGATGATACAACGTCTCGCCTACGCTGCCAGAACTGTCATATACCTTATCGGGGTATA
GAACTCGTCAACTAAGTGGATCTACTAAGCTATGCTTAAAAAGCAATATGGAATCATCTAAAAGTATGACCCTTTCTACC
CATGTTGGCTACATGGTTTATGGCATCGTGAGTTGTATGAACTTTCCCCATGTAGGTGCTCAATACTACTCCAAATATAT
AACATAGCTCATATGTTTTTTTCTTAAAACATTTCCTCATCCTCAACTTTGACATTATTACTTAAAAGGTTTCTCTTAAA
AGAGATAGTACTCAAAACTCCTTATGAACTCTTTTGGAAATCGATACTTCCTCTTTTCTCAAATGTAAAAACATTTCTCT
TGGAAATACTTAGTTCCCATATATACATTTTTAAAAAATGAGACTCAACTTTACTCTTCCTCAACTGATTACTCAAGTCT
TTAAAACAAGTTTAAAATATAGTAAATTACTTATGACTCAAAAGAACTACTAAGACTTAACTCTTAACTTTACCTTGAAT
TTGAATTATGAATTCAAGGTTTATGATTCATGTTATGAATGATTTATCAATGTTTATAAGTAGTTTAGAGTAGTTGGAAT
CAATAGGGATTAAAGGTACCCTTTGAAAGAACTCAGACGAGCCAAACGACGGAGAAGGGGTAGGGGCAGGCGACCTGGCG
CACTAAGTCGCGTAGGGTGCCAACCCTTGAACTACAGAGCATGTTTTTGGGTGCACTGATTGGGCAGCGCGTGTAACACC
TTGAAACTTAGTAGCCTAAGAAAGTGTCACGACACAGGGGTAAACCCTAGACGTAACATGGCGTATTAGACCCCAGAAGG
GCTAACACAAGCCACTTAGCATATCATAACATAAAGCAATAGAAATGATATATAATTTAAAAGTTGTCTTTACAATCCAA
GTCCTTTATAAAAGCAAGTGAAAATTTAGACATGTCTCGATTAGCCATCTATTACAATCGAAGTATCAAATAGGGTCACA
ACCCTTACAACATTGTTCTCAAATGAAAGTACAAGAATAGGAACAACAAAATCATCATCCGTCCTTGAACTTTAGGGACT
CACCAAAAGCAAAGAGAATAGTCGATCCAAGCTTTGACCAAGAAGGGGATCACCTCAAGAACCGGTCCCAACACTTATGG
GAAAAAGGTAGAAAATATGGATTAGTACAAAAAGCATTAAGTATGATAGTCATGCATAAAATCCTTGAAATCATGCCAAA
AAGGGACATTTTAGTTTAATACATGCCATTTTCTAAGTCAAACATCATTTGGAAGATAATATAGAAGCATAAGTCATAAG
CATAAACAATTCATAAATCATTGTGTCATAAGAGAAGCTTACCATAAGTACCCTAAAAGCATACTTGTGAAATGCATAGA
TAAGATCCCATAATCCCTCCCATACTAAGTAAAGCTCCTTGAGTAACTATAGTTCATAAATCAACTTCTTGTTCATATTA
CCATAATAGGGAGTAGCCTTAACCGACATAGACCATGTGAGCTAAACATGGAATTCAGCGTCTACCCCACACCGAAAAGG
GGTTGTCCTACTTGCCTAAGGTAGAACCATACTCTTAGCTTAGGTGGATCCACTAGCTAAAGACCTATGAGGGCACATAG
TTTATGGGGGGGATTGCCATTAGAAGACTCGGCCTCTACTAAAGTGACGGCTTCCATCCCAAGAGATTGTTCCTAGAAAC
CCGGCCTCTACTATCGTAAAGACTTCCATCTCATGTCACTATCCACTCGGTGCTAAGCATAATTCCCATTGAGTTCATGT
TAAGCCTTGGCTTAAGTTCATAATTATGGAAGAATGTCTTGCCACTCAATCCAACGTAACTCATACTAAAAGCTCCTAGA
TTCAATAGGTGAGACTAGTCTTCCAACCCTAGAATCACTACATGTGACAAACCCTTCACATCATATCATATTCATAGATA
AGTGTGTACAGGAGGATAAATCCAACAACACAACAACTAGATCATATCATATTCACTTTACTCTCAAAGTGTTCATAAAG
CACATACATAATTATCATGACCATACATAGTTCTCATACTTTGTCCTTCAAGGACCATAAATCATATTTCAATCAACATA
TCTAGATACTACATTAGACAAGGATATAATCATAATTTCAGGTAACCCAATCACTACTTGCAAAATTTCATAAAGATCTT
CTATAATCCACAAACCCACATCACAAGTTCATAATTGAAGAATATGGGTTTCATGGGTTCTTGGGGTAATTTCATCATAA
ACCAACAATAAATCATCAATTCAATCATAATTCATCATAAATAAATCATCAAAATCATTTTTGGAAAGATCCCATAACCT
AAAATCAAACCCTAACTTTTGGGGAAATACCTAGTTTAGAAATAGAGTTTGGAGGGACTCCATGGATGGAAACTATCCAT
GGATGAAGGACTACCATACCTTAGTTTTGATTCTTCAAAGAAATTGAGTGAAAAGAACTTGATTCTTGAACCCTATCTTC
ACCTTCCTCCTTCTTCTTCTTCCTTGAAGTTCTAGGGAGAGAAATTTTGTGTAGAAGATGAACTTTGGGGGTTTTATTTT
GGATTCTTGGGAGAATGACTTAATTTGGGGAATTTTGAGTCTAAAAATCTTATATACTTTACTAGGGAAAGAGTAAAACA
TGTAGTATCAATTTAGGGAAAATAACCAAAGACTCTTAAGGCTCCCACTTGAAAGTTGCCAACTTTCCCGCTTTAGCTCG
CCAAGGGCACTTGGCGACTCGCCATGTCGACCCTTGGTCTGCCAAATTTCCCAACATGCTCCCTCATGGAGGCAGCCTAC
TAGGCGATGGGGAGGGTCTTTGGGCAATGCGCCAACCGGGTTGGCGATCCCCGACCTAGATCACCCAATGTTCCAATAGC
TAGGCCAAGGAAGGGGGGGACATTGGGCATCTTAATAGGCGATGGTGGCTTACTCTGCTAATCGCCAAGTCGCTTGGGCA
ATGGTACTGCCCATCACCAGGTGGATCAAGGCAGCCTCAATGATTTCCTTCGTCTAGTTCAATTCATGATATGCCCTTGC
CCTTTTTCCTTGACGTTAACCCTCTCGTTTACCCCTAGTTTAGCTTAAAGACTTTCCGGGGTGTTACAACATCTCCCCCT
TGGGAACATTCATCCTCAAATGACGATCTAGACACCTTACAAAGTTAAGGACTCAAGACTAGCAGCCCATCATGCATGAA
AACATCAAAATAATGCACAATTCTAAGGAGAAAACTTCAGCTCCATCACAAACATAAACAATGCATCACAAGGGAGTGGG
AACTACATCGAACAACCCATTATGCACAAACTCAACATTTATCATAATCATAGGAGAAACTACCTTCTCCAACAAAAACA
AGCTCAACACATCATTATGGAGCCAATATGCAATTACTCTCAAAAGCATACTAAAGCTTGTTCATGAAAAACACATTTTC
TTACTAATCATGAATTTCATCAAGGACATGCATAACATATAGAAATCATGGAGAAGCACATATAACGAACAAGACTCCAA
AACACTAAAACTCAAGAGGAACTTCTTACCTCAAGCTTGAATAGGAGTAGAAGGAAAGAGATGAGGCCTCATCCTCCCAA
GTAGCACCCTCAACTATATGATTTTACCATAAAACCTTTACGGAAGCTATTTCCTTATTTCTCAACCTTTTAACTTGCCG
GTATAGGATTTCTACCGGAACTTCCTCATATGAAAGACTCTTATCAACTCCTAAACCTTCTAAAGGGATAATGGATGGCG
GATCTCCAATACACTTCTTAAGCATGGAAACATGAAATACTGGATGAATCAGAGCCAACTCATTTGGCAAGTCTAACTCA
TAGGGAACTTTCCCAATATGCTTTAAAATTTGATATGGGCCCACATACTGGGGAATAAGTTTTCCCTTCTTACCAAACCT
CATCACACCTTACATAAGTGAGATTTTAGATAGACCCAATCATTAACTTCAAATTCTAGATCCCTTCTTCTAATATTGGC
ATAGACTTTTGTCTACTTTGAGCCGTTCTCAACCTATCTATAATGAGCCGGACATTCTCAATAGCCTCATAAACTAGTTC
GGGACCAAGAAGAGCAATTTTGCCAACCTCAAACCAACCAACGGAAGACCTATATCTCCTACCATACAAGGCTTCAAAGG
GCGCCATACCGATACTTGAGTGATAACTATTATTGTAGGCAAATACTATTAAAGGAAAGTGGTCATCCCCATTACCATTG
AAGTCTATAACACATCCCCTCTACATATCTTCTAATGTTTGTATGGTACGTTCTGCTTGGCCATCGGTTTGGGGATGAAA
AGTCGTGCTAAGCTTAACCTTAGTACCAAGCTTGTCATGACCCAAGGGTACACCCAAGAAGTAACATGGCGTATTCGACC
CCGATCCAAGATAATAGATAAAGGAACCCCATGCAACTTCACTATCTATCTTATATACAACTAGGCATTGTCTTCCGCCA
TAAAGGAAACCTTAACAAGAATGAAGTGGGCTGATTTTGTCATCCTATCTATAATAACCCAAAGAGAATCATGTTAGCTT
CAGGTGCGAGGCAAACCCACAACAGAATCCATATTCACCTTTTCCCACTTCCAAGTGGGAATTGGTATATCTTGTAATGA
GTCTTCCGGCCTTTGCTGCTCAACCTTAAGTTGTTGATAATTCAGACATTTGGCTACGAATCCCGCTATATCTCTCTTCA
TGCCATTCCACCAATAAACTTCCTGAAGATCACAGTACATGTTAGTGGCTCCTAGATGAATATAATATCGAGAACTATGA
GCTTCTTCTAGAATTTTCTCCCTGAAACCATCAACATCCGGGATACATAACTGACCTTGGTACCTAAGCACCCCATCTCC
CCCTTGGGAGAAATCCTCAATGGATTTTTTGATAACCGACTTTTTCAACTCAACTAATATAGGATCAAGGTCTTGCTTAG
ACTTCACATCCATCACAAAGGACGATTCAGAACCATTATGGTCCATGACACCACCCTTGGTGAAATCCACTAGTTGAACA
CCTAATAGAGCCAACCTATGCACATCACGAATCAATTCTTTGTTTTCATCCTCTACATGAGCCACACTACCCATGGACAA
TCTACTAAGTGCATCCGCTACAACATTAGCTTTTCCGGGGTGGTAAAGGACACTCATGTCATAGTCCTTCAATAACTCTA
ACCACCTTCGTTGGCGAAGATTCAAGTCATTTTTACTAAACACATATTGAAGACTTTTGTGATCGGTAAATACATCAACA
TGAACCCCATATAGGTAATGCCTCAATATGTTTAAGGCCAAAACAACCGCCACTAACTCAAGGTCATGGGTAGGATAGTT
CTTCTCATGAACATTAAGTTGCTTTGAAGCATAGGCAATCACGTTACCATGTTGCATAAGTACACATCCCAACCCAAATC
TAGAGGCATCATAATATACTATGAAACTATCCATACCTTCCGGTAAGGTCAACACCGGAGCGGAGGTAAGTCTATTTTTC
AAATCTTGGAAACTCTTCTCACAAGCTTCCGACCACACAAGCTTAGCCTTCTTTTAAGGCAAAGCCGTCAACGAAGAAGC
GATTGAGGAAAACCCCTCAACAAACGTCCTATAGTAACCGGCCAAACCCAAGAAGCTTTTAATGACAGAAGGAGTTAGAG
GTTTTGGCCAACGTTTGACCGCATCCGTCTTCTTGGGATCCACCTCAATACCCCTATTAGACGCAATATGGCCAAGAAAA
GCCACGGACCTTACCTAAAATTCACACTTACTAAACTTTGCGAAAAGTTGATGATCCTTTAGGACTTGCAATACTATTCT
CAAATAGTCTATATGATCATTTTCACTCCTTGAATAGATCAAACATCATCAATGAACACTATCACAAACATATCTATATA
TTGTCGGAATACCCTATTCATTAAGTCCATAAATGCCACTGGGGAATTAGTCAACCCGAACGACATAACCAAGAACTCAT
AGTGACCATATTTTGTTCAGAAGGCTGTCTTGGGAATATCAACCCCTCTCACCCTTAATTGGTGATAACTCGGACACAGA
TCAATCTTGGAGAAATAACTAGCCCCTTGAAGTTGGTCAAACAAGTCATCTATCCTTGGAAGAGGATATTTGTTCTTGAT
GTTCACTTTATTCAATTGATGATAATCAATGCACATTTTAAGAGACCCATCCTTCTTTCTGAAAAACAACACCAGAGCAC
CCCATGGAGAGATACTCGGTTGAATAAAACCCTTTATCTAGCAAATCCCTTAGATGCTCTTTCAACTCCTTTAATTCCGC
CAGAGACATTCTATAAGGAGGAATAGAGATAGGTTGTGTATTCAAAAGAAGGTCAATGCCAAAATCTATTTCCCACACGG
GAGGAATACCAGGAAAGTCATCGAGAAACATTTCCAGGAATTCATTCACTACCTGAATCGACTCTAGAGAAGGGGTTTTG
GATTCAACATCCCTCACCCTAACAAGATGGTAAATACACCCTTTGGAGATCATCTTCCTAGCTGTAAGGCAAGAGACAAA
TTGGCCTCTAGACATATAATTTCCCCCCTTCTATTCTAAGATAGGCTCATTTGGAAATTGGAACCTAACCACCCGAGTCC
TACAATCAATAGAGGCATAACATGCATGCAACCAATCCATACCCAAAATCACATGAAAGTCTAACATGTCTAACTCCACC
AAATCTACCAAGGTAACTCTATGGGACAAGGAAATGGGACAACCTTTATAAAGCCTCTTAGCCACCACCGAGTCACCAGC
CAGGGTAGAGACCAAAAAAGTTTCTACTAACACGTCGTGGGGTATTTCAAACTTCATGGCCATAAAAGGTATCACAAACG
ATAAGGTAGCACCGGGATTCAATAAGGCATATACATCAATAGAAAAGGCTTTTAACATACCGGTCACCACATCTAGGAGC
TCTCTTGGTCACCTCGGGATTGAAGAGCATAAAAGCGGTTTTGCTTTTGAGCATTGGAGTTTGAACCGCTTGGAGGAGCT
TTCTTGCTTTCTCTCCCCTTGGCCATGAGCGTTGGACAATCTCTCATCTTGTGGCCACTCTTCCCACAACCATAGCACCT
GTCCGAGCCAGCTAAGCACTTGCCATAATGTTCTCTACCACATTTTGCACAATTAGGCTTAGCAACATAGAACCATCACT
ATTATCCCCTTGAGGTTTAGGATTGGAAACCCATCATTGTTGACCTTTGGAGCACTAGAGGACCCTTAGTCGGAGAACCT
TTGTTTGAACCTTTTCCGACCTTGTCCATCGGACTTAGCATTGGAGAAATTCCCATCACCGATCTAGCTCTCTTCACCTC
TCTATTCTTGTCTTGGAGTTTCTCATCCTCCATTTGTTGGGCATACACCATAAGATGTGAGATATCCATATCACCATGAA
GCATTGCCGAACGACATTATTTTCTCACCAATCTAGACACACCTGTCAAATACCTACTCATCATGTCCCTAGAATCCGCC
ACCAAAGCCAGAACATACTTGAACAATTCGATAAACTTTAGAGAATACTCTTGAACACTTATACCTCCTTGACAAAGGTT
AATGAACTCTTCCACCTTGGCTTCCCTCAACTCTCGGGGAAAGAATTTATCAAGAAATACCGATTTGAATACTTCCCATT
CTATGGGACCCGCTCCTACCTGCCTATTGTTCTTCCATTGAGTATACCATATTTGAGCAACTTTCTTCAATTGATAAGTG
GCTAGCTCCACTTTCTCTACCGAAGTCACCCACATAGCATCAATTATCTTGTAGACCTCTTCCATAAATTCTTGAGGATC
CTCTTCCACTTTGGAACCATGAAACTCGGGAGGGGTCATTATTTCAAAAATCCCTCAATCTAGAAGCCGCAGAACTCACA
CTAGTGTTCATATGAGCAATCACATCTCTATTGACTTGAGTTGTAAAAACTTGAGCCAACAATTGGATAGTAGAATGTAA
CTCCACATGGGTCACATTCTCCACTACAGGATTAACCGGAGCTTGATTAGCTTGAATAGCTTGAGGAGGAAATCCTTCAT
TCACATTCACATCTCCCATCCTTCTAGCATTATCCCTTCGTGTATTCATTTCCTGAAGGCATGAGTGAAGTGTTAGAAAG
AAGACCGTATAGAGTTAAATTCCATCACACGACTCAACATTAATGAAAGAAGTGAAATTTCCTAAACATCTTATTGCCTC
TAACTCATAAATGTGGCGCGCTTCACACTCATGAACAAAACTCTACTAGACGTGGCTTATGAGACATCATCCTAGAATCA
TTCTAACCTTTTGCTCTGATTACCAAGTTTGTCACAACCCAGGGGTACACCGTAGACGTAACATGGTGTATTAGAACCCA
GAAGGGCTAACACAAGCCACTTAGCATATCATAACATAAAGCAATAGAAATTATGCGAAATTTAAAACTTTTCATTACAG
TCAAAGTCTTTTTTAAAAGCAAGCAATAATCTAGACTTGTCTTAATTAGACATCTGTTACAATATAAGTATCTAATAGGG
TCACAACCCTTACAACATTGTTCTTAGATGAAAGTACAAGAATAGGAACTAGAAAATCATCATTCGTCCTCGAACTTTGA
GGACTCACCAAAAGCAAGGAGAATAGTCTATCCAAGCTTTGACCAAGAAGGGGATCACCTCAAGAATCGGTCCCTAAACT
TATGGGGAAAATGTAGAAAATATGGGTTAGTACAAAAAGCACTAAGTATGATAGTCATGCATGAAATCCTTAAAATCATG
CTAAAACGGGATATTTTAGTTTAATGCATGCCATTAGCTAAGTCAAACATCATTTGGATGATAATGTAAAAGCATAAGTC
ATAAGCATAAATAATTAATAAATCATTGTGTCATAAGAGAAGCTTACCATAAGTACCCTTAAAGCATACTTGTGCAATGC
ATAGATAAGATCCCATAATCCCACCGATACTAAGTAAAGCTCCTTGATTAACTATAGTTAATAAATCAAATTCTTGTTCA
TATTACCATAATAGTGAGTAGCCTTAACCGACACAGATCATGTGAGCTAAACTTGGAATCCAGCGTATACCCCTCACCAA
AAAGGGGTTGTCCTACTTGCCTAAGGTAGAACCATACTCTTAGCTTAGGTGGATCCACTAGCTTAAGACCTCTAAGGGAA
CATAGTTTATGGGATAGGGGGGATTGCAACTAGAAGACCCGGCCTCTACTAACGTGAAGGCTTCCATCCCAAGAGTTTGT
TCCTAGAAACCCGCCGTCTACTATCGTGAGGGCTTCCATCCCAAGAGATTGTTCCTAGAAACCCGACCTCTACTATCGTG
AGGGCTTCCATCTCATGTCACTATCTACTCGGTGGTACACATAATTCCCATTAAGTTCATGTTAAGCCTTGACTTAAGTT
CATAATTATGGAAGAATGTTTTGACACTCAATCCAACATAACTCATACTAAAAGCTCCTAGATTCAATAGGTGAGACTAG
TCCTCTAACTCTAGAATCACTACATGTGATAAACGCTTCACATCATATCATATTCATACATAAGTGTGTACAACATGATA
ACCTCCAACAACACAACAACTAGATCATAGTCATATTCACTTTACTCTCAAAGTGTTCATAAAACACATACATAATTATC
ATGATCATTTATTGTTCTCATACTTTTTCCTTTAAGGACAATAAATCATATTTCAATCAACACATCTAGAATCACTACAT
TAGACATGGATATAATCATAATTTCAAGTAACCCAATCACTACTTGCATAATTTCATAAAGATCTTCTATAATCCACAAA
CCCACATCACAAGTTCATAATTGAAGAATATGGGGTTTCAAGGGTTCTTGGGGTAATTTCATCATGAACTAACAATAAAT
CATCAATTCAATCATAATTCATCATCAATAAACCATCAAAATCAATTTTGGAAAGAACCTATTAGATTGAAATCAAACAC
TAACTTTGGGGGAAATCACTATTTAGAAATAAAGTGTGGAGGGACTCCATGGATGAAAACTATACATGATTGAAGGATTA
CCATACCTTAGTTGTGATTCTTCAAAGAAATTGAGTAAAAAGAACTTGATTCTTGAACCCTATCTCCACCTTCTTCCTTC
TTCTTCTTCCTTGAAGTTCTAGAGAGAGAAATTTTGTGTAAAAGATGAACTTTTAGGGTTTTGTTATCGATTCTTGGGAG
AATGACTTAATTTTGAGAATTTTGAATCTAAAAAGCTTATATACTTTACTAGGGAAAGAGGAAAACAATGTAGTATCACT
TTAGGGAAAATTACCAAAGACCCCTAAGACTCCCACTTAAAAGTTGCCAACTTTCCCACTTTAGCTCGCCAAGGGCACTT
GGCGACTCTCCAAGTGGACCCTTGGTCTGCCAAATTTTCTAGAATGCTCCCTCATGGAGGCAGCCTACTAGGCTATGGGG
AGGGTCTTTTGGCAATGCGCCAACTGCAATGGTGAGCCTCGACCTATCTCGTCCAATGTTCCATTAGCTAGGCCAAGGGG
GGTGCTTTATAGGTGATGGTGGCTTACTTAATTAATCGCCAAGTCACTTGGGTGATGGTACTGATGGTACTGCCCATCGC
CAAGTGGATCAAGGCAGCCTCAATGATTTCCTTCGTCTAGTTCAATGCATGAAATGCCATTGCCCTTTTCCTTGACGATA
ACCCTCGTTTTTAGCCCTAATTTAGCTTAAATGCTTTCTGGGGTGTTACAGAAATGGTCTAAGGGAAGGGTTTGCAAACC
TAGGTTTTAGCCTTTGCACCCTCCAAGAAGTGCACACAAGTCGTGCAAGGCACCACGAGTCATAGTGGTACCTGTAGACC
TTAGGCAATAGACAACCAAGGCTTCCCACCTCCCACTAGAGCCACGGCGGCTCGTGGTGGTCACCACAGATCGTGTTGCC
ACTCGTGGTGGTGAGGCACTAGCTACCCCAAGTTTCCCAAAGTAGGACACTCCCTACGAGCGACTAGATGGCTCGTGAAG
GCCTTAACGGAATGTGGGAGGGGTGGGGAAGGTGACTTAGACTTTTAGGATCCAATGAGTGGCTGCCAAGCTACTAGTCC
AAGACCATGATGGGGACCACGGCTCGTGTTTGGGACCGCGGTTCATGGAGCCCCTTGTGGAGATGGGTAGTGCATTGTTA
ACTAAAGGGTTCAATGGGTCTTTTCGATTTTAATTAGATTAAAGCTAGGTCATTTTGCCTAAGCCTAGGACCGCTATATT
AGTCATTTTAACCCTAGAACTCACTCATTCAAGTCATTATTTCCAAAATCCCCAAAAGAAATCTCAAGTTCTTTTCTCAA
ATATTTCTCTCTCTAGAACTTGAAGAAGAAGGAGTTCGAGCTAGGATCAAGGTCAAGTCTCCATTCCTCCAGAATTTGTT
GACTTTGTTATCAAGGTATTATAGATTTTCATCCAGGGATTCCTTCCATACACGTAGTCCTTAATAATATTCCCCAATTT
AAAGGATGAAATTCCCCAATTTGAGTTAGGGTTTCTTACAATGTTGTGGGTATTGATGAATGTTGATCCAATTGAGTGGA
TTATGATTGTTTATTCTTTAATTTAGTAGATTCAATGATTTAAAATAGAATTAATATGAACCCATGCCTAACCCATGATT
CTAAGGTGACATTGATGTAAATGGGTTTTACTCCTTGAAAGGAGATATTGAGGTTTTAGATGTATTCATATAGGATTGAT
ATGGTACATTATAGAACTACTTGAGATTGAAGAATATATATATATGAATTGCTTGAGAGTAAAGCATATATGAGGAATTA
TAATTAAATTGTCTTGAGATTTAGGGATATATGATGATTATGAGAGGTAATGCTTTGATAGTGAAGTCTATATGATGAAT
TATGACTATTAGGGCTTTGAAAGTAAAGCTTATATGATAATTGTTGATTGTTAGATAGAAATGTTGTGGTATCGATTTAC
CCACATGATCTATCTTATGAAGATATGAATACATTAATATGAAAGGTTTTCTCACATAGAATGATTCTAGGTTGAAAGGC
TTGCTCACCTAAAAGGAATCAAAGAACTTATGAACTATGATAGCTAAGACATAGCTTAGATTAGCATAATGAGATGCTTC
TTCCATGATAGCTTGACTTAGTAAGAAAAGACCATTTCATGGTAGTTTGGATTAGTAAAACTCATGGTATCTTGGATTGA
GCAATAGTACCCTTCCAATGGATAGCTTGAACTAGCATGAAAAAATGCTTTGCATGGCAGCTTGACTTGGTAAGGCCATA
CCATTTCATGGTAGCTTGGATTGAGCAATAGTACCATTCCTTGGATAGCTTAGACTTGCATGATAAGGTGCTTTCCATGA
TAGCTTGGACTAGCATAATGAGGTGTTTTTCCTTGGTAGCATTGAATTGGTAAGTAGTAACCACTCATGGTAGCTTGAAT
TAGCATAGATGAGGTGCTTCTTCATGGTAGCTTGGATTTGTAAAGTAGTAATTTTCCATGGTTAATAATTTAGCTTGGAT
TGGTAAGATGATATGCCTTCCATGAATATAGAAATAGTTAAGGATTGACTATTCTTCAATCAAAGTACCATAGTTATGAA
GAAACAAGGTTACTTCAAGGAAGTATTGTAAGTATGTTTAAAAATGAGATTTACTTGTTATGATGAATGATTAGATTAGA
TTGTTGCTTATGTTGCCTTCCATGTGATGTAGGATTAGAGGTGGATGACCTATGTCTTGATTAAGGATAAAGTTGAGGTT
ACTTCAAGAAGTATTTCTCTTGTGGTGTGATGATTTATGTGCATTGATTATGCTTATGACTTATGTTGTTATCTCTTATG
CTTATGTTAAAATTTATGCAAGCTATCATATTTAGTACATATTTGAAGTAACGCATACTCTTGCCTACATTTATTATCGA
AATGTAGAGTCTGGCGCTATCGATTCTCATCTCCGTGGCTAGGATCAATCATAGTAGAGCAAGATTTGAAGATTGGTGAG
TTCTCATAGCATTCGAGGATTTGATCACCATTTCCTTTTGTCTTTCATTTTATGTTTTGAATTATTGTATGGGTTGTTTC
CCAAAGATATTCATGTTTTAGATCGTTTAACACAAAGTGTAATAGACTTCTGCTTTGTTTGTAAAAGACTTTGATGATGT
TGAAAATGTTTTAAATTTCTGCTTTTTTCTACTATCTTATGTTATGAAAGCTAAGTGGATTATATGAGGCCTCTCGGGGT
CTTGTATGCCATGTTACATCTAGGGTGTACCGTTGGGTCATGAAAAACTTGGTAATCAGAGCACAAGGTTTAGAACGATT
CTAGGATGTCTTAAAACCACATCTAGTAGAGTCTTGTTCATAAGTATGAAGTGCACCACATTTATGAATGAGAGGCTATT
AGATGCTTAGGAAACTTTACTTCTACATTTCTCTAAGTCGTGCGATAGAGTTTAACTCTACAAGGTCTTTCTCCTAATCC
TTACCCGATGGTCTTCAGGATATGACTACTACAATGGCTCATGCTAGAAGGAATGAGGAAGACAATGTGGATCAAGAAGC
TTCTCTTCAAGCTCCTGAATCTCTGGTCGACCCTTTGGCCAAGAATCTGACTAATACGGAGTTTATGATGGCTTTTCAGG
TGTTGGCTCAAGCCGTAATGGCCCAAGCCAATAGGGAAGTTGTGAACCCCATGAACCCAAATGTGGGTACGGCGAATTCT
AGAGTGAGGGACTTCACAATGATGAACCCTCCGGAATTTTATTGTTCTAAGGTTGAGAAAGATCCTCAAGAGTTCATAGA
TGAGGTCTGTAAGGTGTCAGCTATCTTTGGAGTGACTCTAGTGGAAAAGGCGAAATTAGCCACTTATCAACTTAAGTGAG
TTTCTCAGATTTTGTTCTACCAATGGAAAGAAGCAAGGCCGGTAAAAGCAGGTCCTATAGAGTGGGAAAGGTTCAAAAAT
GCTTTTATTGATAGGTTCTTCCCTCTATAGATGAGAGAGGCTATGGTACTCGATTTTATTAATCTTCGACAAGGTAATAT
GAGTGTTAAAGAATATACTTTGAGGTTCACTCAGTTGTCAAAATATGCTCCTTCTATAGTGGCTGACCCTAGGTCGAGAA
TGAGTAAGTTCATTTTGGGAGTATCCGATTTAGTGGTGAAAAAGAATGCCATACGGCTATGCTTGTTCATGACATGGATA
TTTCTCATCTTATTGTCCATGCCCAACATATTGAAGAAGTTAAACTTAAAGGGAGATCTAGTGAGAAAAAGAGGTCTAGA
ATTGATGATGAAAATTCCTCTCAGGTAAGGTCCTATGGACATGGTCATCCTAGAAATCGAAAAAGGTTTTCTGAACAAGG
TTCCTCCAATGCTCCTAGGTATAATGAAGATAGGTTGTCTAACCTTGAACCGCAAAGAATTAGTAGTGGATCCCTATTGC
CTACTTGTGCTAGGTGTGGAAAAAGGCGCGAGGGTAAGTGTCTAGCCGGCATAATTGTGGTGAAAGTGGTCTCAAAATAA
GGGATTGTCCGATGATTAAGGCTAAGAGAAGAGAGGGCAAGCAAGCTTCTCCTAGTGGTTCAGGTGCTAAGGCTCCAAGA
CAAAAACAAGTTCTATGCTCTCCAGACTAGAGGTGAACAAGAGTTTGTTCCTGATGTGGCTACCGGTATGTTGTAAGCCT
TTCAATTAGATGTTTATGCTTTACTAGATTCGGATGCTATCTTATCTTTTGTAATGCCATATGTGGCTATAAGATTAGGT
GTTCTTGTTGTTGTGTTATTAAATCCCTTTTCTGCCTCTACCCTTGTTGGTGAATCTGTGATGGTTGAAGTGGTCTATAT
AAAAAAAAAGGATGAAAAAGAAAGTTGTGGAATAAAGTACAAAAGAGATGGGGCTCCCAAACAATCCATGGAAATTGAAT
AATAGGATGACTTATGAGCAGTAAAGAGAATGATGAAGGAAAAGGAAAGGAAGTGTTGTGAGCACCACATTTCATGAGGA
TGAAAGTCACTGAGCCGAAATGACCATACCTTTACACTCAACCCCGTTACAAGCCTTGTTAAGACCTTTGTAATCTTGAC
AAATTCGAAACAAATGTTGATTGGAAAATACGGGCAAACTTATGGGTGAAAGTATGCATTGTGTTCCTCTTTGAGAGTGT
GAGCGTTGTATCTGATTCCTGAACATTAATTGATTATACATTTGCGTGTGAAAATGGAATCATCATTTGTCTGAGGGCAT
TAGAAAGCTTTTGTTGAGCTTGAACTTTCCTTTCAAGCAGGTATTGCGAGCTTGAGAATCTTTGGTAATGGTGTGTCACA
ACTTGAATTTTTGAATACACAATTGATCCTTGTATAAGAAAATTGAGTCTTGTTGTGTGCATTCATGATTGAGTCTTGTG
CAGCACTGTTCAAGACACTCTTTTTGTACGACTGAACTTGAGTTTTACTTGAGGATAAGCAAAAGTTTAAGTTGGGGATG
TTGATGAGTCCACAAATTGGACTCATTTAGGGCTATATTTTTATAGAAATTGTGTCCTCAAATGCTTAATTTATCTCAAT
ATCTGATAAAAACCCTTAAGTTTCAGGTATTTGAAGTTTGAAGGAAAGCATGGATACTACGTCGCAAAAAGGAACGAAAA
GGCTGAAAAAAATGAAGAAATGAAGGTCTGAGGACCACCGAGTCCACTTGGTGAGTCGCCGAAGGGTCTTACTTCACTTT
TTGTTCCAGTGTGCTAAGCCTTGAAGGAAAGGATCAAGTCGACAGGAAAACAGAGTAGTCAGTGTTTTGCCGAGAAGTTC
CGCTAAGCAGTACCATGTCGGCCAATGACCCAAAGCACGACGTTGTTGAAGGATGGTGCAAGACGGCGATGAACTACACC
AAAGGGCGAATCGCCGAGTTGATTAGCGATTCTAACTAACGACGTTGAATGATCCGCTGGAGCACTAATCTGTGAAAACT
ATAAGTACTAGTTAGAGTTGTAGTTTTAAGTGTGGAACAATTATTATAATTTTTATATAGAATAGTACTTATTGATATTT
TTGCTCTAAGTTTGAGAGGGTTTTAAAGACTTAAAGATCCATAGGGTTTCATCTTCAAGATTTGGGTTTGGGTCTCTTGG
ATTCTTCAATTCTAGCCTATATCAAGACTTAAATCTTCATACCCAGTTGAATGCGAGCTCAATTTGGTATAAATTTCTAT
CTCTTATACATGTGTGGCTAAAAACCCCAATTCTTGGGGTGTGATTTAGCAAATATGGGTTAAGACAACTGTTGGGTCTT
GCTTGTTGATAGTTTAATTGTAGTTTAATTGTGATTTCGTTTAGTAGTTGTGGATGAATTTAATGAATTTGTAGTTGCAA
ATACAAGTTTATGTAAGTGTTTTCGGCTTGCTCGAGAGAGAGGTCGTAAAACTAAAACTACTAAATTGATGGCCGGTGGG
AGTGGGTCGATATGAGGTTCAGCTCGAGAGAGTGAATCCTAGTCTCATTCCCACACACTCAACTCGAGAGAGTGAATGGG
TTAAGGCGTAGGCTGGTCTTCATGCGGCAAGTGGGTGTCCGATAGGAACGCATTTGAAACGGGGTAAGTTGCTCGAAAGA
GAGCTTATCCCACTTAAATTTTAGCCTAGTCACAACTATTCTATCAATCTTCTATCAAAATCATGCACCCAATAATCTAG
CTTAACCCGTATTCCCGTCACATCCCAAGGATCCCCTCTCATTACTTAGAAATCCTTGTTTATTTTTGTTGTTTTTACTT
ACTAATGACAAAACCCCATTGTTAATTGACATTCTTGTGTTCCCCTTTAATTTACAATGGTTTTAATCGTTAATGTCTTT
AGTTACAACTAGTTAGCACTAAATTTTATTTTTCTATTAATTCTCAAAACCTCTCTCTTGGGAACGATCCCAACCCTTGG
TTGGGTTACTAAACTATTGTACGATCGTAGACCTTTGCATCAGAAGTTGTGTCTTGATTACGCAAACATCACTGGTGCTG
ATGTTTCCTGATCTCCACTCACCCAGGCTGCGATACTACGGATGGTGCAGCTAGCCCATTCTGCTGATAGATATGCCTCC
AGGCTTGAGGCCACTGTCCCTGGGATGATTGAGAGGGCCCTTACTACTGATATGACACCCCATAGTGTGTCTATTGATGC
CCTTGTGGCAAGGATAGCGGTGTGTGAGTGAGGCCAGGGGGGCACTGATGAGTTGACGACCCTAAAGGCTGTAATTGCTG
AGTTAAGGAAGGACGTGGACCAGTTGAAGTCCACAGCTATGTCCATGATTTTTGGGACTGTGGAGATCCCTGACATGTGA
GCTGACACAGATGTGCCTCCGGTTACCACTGAAGATAAGGTTCGAGTGGAAGAGGTGGTTTTTGTTGAGTCTGAGGAAGA
GACGGATGAGGAATAGCTCGGTCTCCAAGAGGAGACCACATATGAGGGCCTTACAGAGGTTAAGGAGGCTATGGTGGATT
GAGCTGTACATATTTCATTGGAAAGATACACCCATGGAAGAATATGGTGGAGCTAGTGCTAATGTTGCACCGGGCACTGA
TGGAGCGACAGTGTAGATAAGACCTTTCTTTACCTCCCTCTCTGTCATTTTTATTGATTCTTTATTTTGTTGCATTTGAG
GACAAACGCATTTTTTTGTTTGTGGTGGGGTGAGGTATTTCAATACCTACCTTTTGTAACTATCTTTTGTATATATTGGG
TTTTTCTATTTTGAATTGTGTGTTGATATTGTTTTGTTGATGTTTGAGCTTATGGCTCCTTATTACGAATAAAAATAGTT
TTTGACCTATCTGAAAATCTTTGCCACTCTTATTGTGTTTGAATGTGGTTGTTCTTGTGAAAATTTGAGTATCGGTCATG
ATCAATACCAATGACTTAAATAGTGCTCTTAATCGAACAGAAATGAATGCACGGCTACGATGAGGCCAAATGAAGTTGCA
TAGATAATATGTGAACTTTTTGCATCTCATTGTGACTAGCCGATTTGTAACACCTTGTATATCTAATGACCTAAGCTAGA
GCCTAACATGTAGTCTAGTATCCTAATTAAGTCTAAACGTAAGGTTAAGGTCCTAAAATAATTTTCCTAACTTAGTACTA
GGCTTCTAGTGCCTACACGTCAAGGCACGACCCCCCCAAGGGTCCATGAGGAGGACCCAAAGGAAGGTCCACAATGCTGT
CCAAAACAGCCTCATTCACGGCAGGGAATGACTCACGCCCCATAGATTGGAGTCATGAGTCCAGCCTTAGCCTCCTCAAT
GATCCCCAAAATTTCCTAGTCATAACCCCAATCCACGTGGGGATACTACGGTTCGTAGACCATACCACGCCCCATCGATG
GGGGCTCGTGGATGAGTCCTGGACCAAGGCCAAAACACCAGCCTCAGACCCAAACCACGAGTGACCAGTACGGTCCGTGG
TTCAGACCACTCCCCGTGGACGGGGACTCATGAATGGGGCCTGGGAAGGCTGCCTTATGTCGGCCTATGTTAGGGTAGGT
TAGTAATTTACTAATTCAGTAAGTTAGGGTGGGGGCATTTTTTATTAGTTGTTTTAGGTATATTAAATTATTTTTAAGTA
TTAAATAAGTCTTTTAACTCTCACAACTCAAACTCAAACCCACTTCCCTCCCAAAGTTCCCTCTCTAACACTCCATTGTA
GAACCAACTCAAGGTCAAGCTAGGGCTTCAAGAACCAACATTTCTTCTCCAATTTCGTAAGGATCTCAACCTAAGGTATG
GATGCTCTTCATTCTTGGGTAGCTATCCCCCAAAAAGTCCCTTCATAGTGTGTTTTTAAAACTTCCAAATCTAGAGTTTT
ACTCTAAACATGGTTCTTCTTCTAAAACAATTGCTATTGTTCAATTATGATCTATTATGGTTAGATTGTTGCAGTATTGA
TGGTTTTTGATGAAAATTTCTCTTGGACCCATGGTTTCCCTGTCTTCCTAAATTGTGAACTAACATTTGTCTTGATTGGC
CATGGAAGTTGGTAATTAAATATGTTTATGTTTAATTGATGGTTGAATCATGAAATCTCTCTATCTATTGTGGTAATTCT
ATAATGTTAGGGTTGATGTTGGTTCATGGCCTTAAAGGGCAATTGGCTAGGGTTTGTGTATGTTGATGTTGATTCTATAT
GACTAGGTGAATTACTTGGATAATAATGATCCTATATCTAGTGTTGTGGTATTAATGTAAGATCCTTCTTCCCTATACCC
TATACACTTGGTTATATATGAAGAATGTAAGTATGTTTATGATGAACTTGTTGGGTTGATGGAAAGTACATTCTCATGAT
CACAATATGACTACAATGTGAAAGGTTTACTCTCGTGCTAGTGTTTCTAAAGTGAAAGGAGCATTATCAATTAAGGAACC
TATGAGCTATTATGATGATATGTTGGCATGAGTGCCTAATGTATGTTGTTATGAATATGAACACAACTAAAGGCTAATTA
TGACTCTTAAAGGAAATAATGTGTAGCACCGAGAGGACATGAAAGTGAGATAGAGGCTTTTACATTTAGCAAGTCCGGCT
TCCCAATGTGCGATCTCTTATGAGATGGAAACCTTCTACGTTTAGCAAATCTGGGTTTCTAGTAGCAATCTCCGTGTCCC
ATAACTATGTGCCCACATAGGTCTTAGCTAGTGGATCCACCTAGAAGCTATTATGTTAGTTCTACCTTAGGCAAGTAGAA
CACATCTTTTCGGTGTGGGGGTAGAACACTAGATTCTAGGTAGCTCACATGGTATATGTCGGTTATTGCAAGTCTTCCCT
AAATAATAATGAATGAACTATGGCAAGGACATGGACTTTAACTAGGACTTCTTAAGGGGTACTACTTAGTGTGAGTGCGG
GTATAGGACTTCACTTATACATTGCACAAGTAGACTCTAAGAGGGGTTTTGGTAAGGTTCTGTTATGTTATGATGGTATG
ACGACTTATGAACTATGTATGAAATGGTATGTATGAATGTTATGAATATAAATGTGTTCACTTTTATATATGGTTGCTAT
TGCAATGGTAAGATAAGATATGTATGTGGTTGGTGGCCTAAATGTGATACTTAGCATTTGGTAGGGTTATGGGATCTTAC
CTTTACATTGCACTAGTATTGCTTTGGGTTTCTTGCATGTTGGGTTGGCTTATATTGCTTCATAAATGTTCATATTGGTT
TTCAAACTTGACAAAGGCATGATTTCAACTAAATGTCCCTTTTATGCTTGTTTTAAGGATTTTGTGCATGGTATCCATAC
ATAGTACAATTAATTGTGCTAACCCATATTTTCTACTTTACTATGAGTGTAGGTTCCGGTGGTTGATACTTACTACTTCC
TTGAAGGTGAAGCTTGGGTCGAATATTCCCTAAGGTTGGTGTGTCCTCAAGTTTGAGGACGAGTTGCTATTGATTCTAGT
TGCTCGTTTCCTTTTATATTCTATACGATGTTGTATTTTCCTATTCATGGAGACTTTATTGCTGTAAAGGGCTTTGTCCC
TATTTGTAATCTTACGTTTAGATAGTGATCGAGACATGTCTAGTTTCCTATTTTCCTTATATGAAGAAGTTGACTTCTAT
TGTAAAAGTTTTTAATTTCTCCGTATTTTTCTATTTCTTTATTTGATGATGACGCTAGGAGCTTGTATGCGACCCCTTCG
GGGTAAATTACGTCGTGTCATGCCTAGGGGGTACTCTTGGGTCGTGACAAACTTGGTATCAGAGCTTAAGGTTTAGAAGA
TTCTAGGGTGATGTCTCATGAAGCACATCTAGTAGAGTCTTGTTAATAAGTGTGAAGCACGCCACACTTAAGAATGAGAG
GCTATAACAAGTTTATGAACTTTTCACTTTTTTGATTATTCATTAGTCGTGCCTTAGAGTTTTTACTCTATGAATTCCTT
TTCCTAACCCTTTTCTTGTGCATAAAGGAATATGAATACAAGAAGAGCTGCCGCAAGAAGAGTGGAAGAGGAGGTTGCTA
ATGATGAGGGAGTTCCTCCACAAGGTCATCAAGGGGCTCAAGTTCCTTCAGGTGAGCAAGCTCCGGTTGATCCAACAAAT
GTGACTCAAGCTGAATATAGGGCCTCAATGCAAATTATAACCCAAGCCATGACAGCCCAAACTCAAGCTATGGCGACCCA
AGTCGAAGCTATGATGGCCCAAGTCACTAGGGATGCTAGAGCTCGTGTGAACCCCATTGCAAGTACTCCCGCCTCAAGAA
TTAGGGATTTCACAAGGATGAATCCCCCTACCTTTGATGGATCTAAAGTGGATAAGGACCCACAAGACTTTATAGATGAA
GTGCTTAAGGTGGTGGATTCCATGGGGGTATCTTCTCAAGAAAAGGCGAAACTACCCGCCTACCAATTGAAAGACGTAGC
TCAAGTATGGTTTGAGCAATAGAGAGAAGAGAGACCTGTTAGAGAGGGACCGGTTGATTAGGGATTATTTAAGACAGCCT
TCCTAGATAAGTTTTTCCCCTTAGAATTGATGGAACAAAAGTTGGTGGAATTCATAAACCTTTGTCAAGTTTGGATTAGT
GTGAAGGAATACTATATCAAATTCACCCAACTATCCAAGCATGCTCCAACATTGGTGGCCAATCCAAGGGCTAGGATGAA
TAAGTTTGTAATGGGGGTATCCAGTTTGGTTGAAGAAAAATGTCGGCCGGCAATGCTCATTCATGACATGACTATCTCAA
GGCTCATGGTATACGCTCAACAAATCAAGGAGATGAAACTCAAGAAGAAGAATAGGGATATGAAGAGGCCTAGGGCCGAG
GATGGTAATTCGTCTAAGGGTAGATTTAAGGCTCAAGGCACACCAAGGTTTAAGAAGAGGTTTTCTAATCAAGGCATTTC
TAGCACTCCTAAGGTCAACAAAGAGATGGTGCCTACTCCAAATCCACAAGGTGGTGGTGGATGTAGTTCTTATATTGATA
GACCTACTTGTGCAAAGTGTGGAAAAAAGCATGGTGGCAAGTGCCTTGTGGGCATGGATGGGTGTTTAAGTTGTGGAAAA
ACTGGGCACATGAAGAGGGATTGTCCTATGCTAAAGGTTCAAGGGAGAGAGGGCAAGCAAGTCCCTCCTAGTGGCTCAAA
TTCTGATGCTCCCAAGAAGAATCACTTCTATGCTCTCCAATCTAGAAGTAAGCAAGAGGGTTCTCCGGACGTTGTCACCG
GTATGTTACAAGTATTTTTCCATTAATGTTTATGCATTATTAGACCCCGGTGCCACTTTATATTTTGTTACCCCTTTAGT
GGATATGAAAATTGATGTACTCCTCGTAAAGTTAGAGGAACCTTTTTTGGTTTCTACCCCAATAGGTGACTCGGTTGTTG
CTAGAAGGGTTTATAGGGATTGTCCTATTTCCTTGTCTCATAGAGTCACTTTGGTTGATTTGGTAGAATTAGATATGTTA
GATTTTGATGTCATATTGGGGATGGATTGGTTGCATGCTTGTTTTGCTTCCATTGATTATAGAACTCGGGTAGTAAAGTT
TCAATTTCCAAATGAGCCTGTTTTAGAATGGAAGGGGGGAAACTCTATTCCTAGAGGTTGTTTCGTTTCATATCTAAAAT
CTAGAAAAATGATTTCTATAGGGTGTATCTATCATATTGTGAGAGTTAAGGACCTTGAGTCCGAGACTCCTCCTTTAGAG
TCGGTCCCCATAGTAAGGAAATTTCCGGAAGTCTTTCCCAATGAATTGCCCGAAATCCCTCCCGAGCGGGAAATAGACTT
CGGCATTGATCTTTTGCCGGATACACAACCCATATCAATTCCCCCTTACCAGATGGCTCCGACCGAATTGAAGGAATTGA
AGGAACAACTCAAGGATTTGCTAGATAAGGGTTTTATTCAACCAAGCTTATCTCCATGGGGTGCCCTGAGATTGTTTGTG
AAGAAGAAAGATGGATCGCTTAGGATGTGTATAGACTACCGCCAATTGAACAAGATCACTATAAAGAATAAGTATCCTCT
TCCTAGAATTGAAGATTTTTTTGATCAACTCCAAGGGGCGAGTTACTTTTTGAAGATTGACTTAAGGTCGGATTATCACC
AACTTAGGACGAGAGGGGTGGACATTCCTAAAATGCCCTTCCGTACAAAATATGGTCGCTATGAATTCCTAGTCATGTCT
TTTGGCCTAACAAGCGGCGTTCATGGATCTTATGAATAGGGTTTTTGGGCAATATCTTGATTTGTTTGTGATCGTCTTTA
TTAATGATATTTTGATCTATTGGAGGAGTCAGGGTGATCATATGAAGCATTTGAGGTTAGTATTCCAAGTCCTCAAGGAC
CACCAACTTTACGCTAAATTTAGCAAGTGCGAGTTTTGTCTAAGGTCAATTGCTTTTCTCGGTCATATTGTGTCGAGTGT
GGGTATAGAGGTTGATCCGAAGAAAACGAATGCGGTGAAGAGTTGGCCTAGACCCCTAAGTCCTACCGATATTCGAAGCT
TTTTGGGTTTGGCCGGGTATTATAGGAGATTTGTTGAGGGCTTCTCATCTATTGCTTCTCCATTAACGGTCTTGACCCAA
AAGAATCCAAATTTTAGTAGTCGGAGGCTTGTGAAAAGAGATTCCAAGAATTGAAAGATAGACTCACCTCCGCTCCGGTA
TTGACTTTACCGGGGGGTACCGACGAATTCATAGTATATTGTGATGCTTTGAGAATAGGGTTGGGGTGTGTTCTCATGCA
ACATGGTAAGGTAATCGCCTATGCTTCAAGGCAACTTAAGACTCATGAAAAGAATTACCCGACCCATGACCTCGAACTAG
CGGCGGTGGTATTTGCCTTGAAAATATGGAGACACTATCTCTATGGGGTGCATATAGATGTGTTTACCGACCACAAGAGT
CTTCAATATGTGTTTAGCCAAAAAGACTTGAATCTCCGACAAAGAAGGTGGTTAGAGCTTTTGAAAGATTATGACATGAG
TGTCCTTTACCACCCCCGGCAAAGCTAATGTGGTTGCAGATGCCCTAAGTAGATTGTCCATGGGTAGTGTGGCTCATGTA
GAAGATGAGAAGAAGTAATTGGTTTATGATGTACATAGGTTGGCTCGGCTAGGTGTCCAATTAGTGGATTCCACCAAGGG
TGAGTTTATGGTTCATCATAGTTTCGAATCGTCCTCTGTTGTTGATGTGAAGTCTAAGAAACACCTAGATCCTATTTTAA
TGGAGTTGAAAAAATCGGTTCTCAATAAGTCCATTGAGGCTTTCACCCCAGGGGGAGATGGGGTGCTTAGGTACCAAGGT
AGATTATGTGTTCCGGATGTTGATGGTTTAAGGGAGCAAATTCTGGAAGAGGCTCATGGTTTTCGATATTCTATTCATCC
GGGAGCCACCAAGATGTACCGTGGTCTACAGGAAGTCTATTGGTGGAATGGCTTGAAAAAGGATATAGCGGGTTTTGTAG
CCAAGTGCCCGAATTGTCAACAAGTCAAAGCCGAACACCAAAAACCCCGAAGGATTGTCCCAATATATAGATATTCCTAC
TTGGAAATGGGAGGATGTGAACATGGACTTTGTAGTGGGTTTACCCCGTACTCGAAAGCAACATGATTCTATTTGGGTCA
TTATTGATAGGATGACTAAATCAACCCACTTCATTCCGATTAAGACTTCATTCTCAGTGGAAGACTATGCCAAGTTGTAC
ATCAATGAGATAGTGAAGTTGCATAAGGTTCCCTTATCTATCATATCAGATCGGGGTGCCCAATTTACTTCACACTTTTG
GAAGACATTCCAACAAGGGCTTGGTACCAATGTTAACTTAGTGCCGCTTTTCTCCCTCAAATGGATGGTCAAGAGGAAAG
GACCATTCAAATCTTGGAGGACATGTTGAGAGCATGTGTGATTGACTTCAAAGGTAGTTGGGATGACCATCTCCCTTTGA
TTGAATTTGCCTATAACAACAGTTACCACTCTAGCATTGCCATGGCTCCATTTGAAGCACTATATGGGAGAAGGTGTAGA
TCTCCGGTTGGATGGTTTGAGGTAAGTGAGTTTGCTCTAATTGGTCCCGAACTAGTTTTAGATACCATTGAAAAAGTTCG
ACTTATTAGAAATAGGTTGAAAACGGCCCATAGTCAGCAAAAGTCTTACGCCGACAATAGGAGGAGGGATCTAGAGTTTA
AAATCGGTGATTGGGTCTACTTGAAAATATCACCTATGAAGGGTCTGATGAGGTTTGGCGAAAAGGGGAAGCTTAGCCCC
CAGTATGTGGGCCCATATCAAGTCTTGAAACGTTTTGGAAAAGTGGCATCTGGGTTAGACTTACCAAATGAGTTGGCTCT
GGTTCACCCGGTGTTTCATGTCTCCATGCTTAAGAAGTGCATTAGTGATCCGGTGTCCATCCTTCCTTTAGAGGGTTTAG
GAGTTGATGAGAACCTTTCTTCTAAAGAAGTCCCAGTTGAGATTTTGGACCAGCAAATTAAGAGGTTAAGGAACAAAAAA
GTGGCCTCCGTTAAGGTTCTGTGGAGGAATCACTTAGTTGAGGGTGCTACATGGGAGGCCGAGGCCGATATGATGTCCCA
TTATCCTCATCTTTTTCCTTCTACTCCTATTCTAACTTGAGTTAAGTCATTCCTCTTGAGTTTTTAGGGTTTTGGGAGTC
ATGTGTATTGAATGGGTTCCCCATGATTCCCTCATGTGTTGCATGTTCTTATGAGAATCCATAGATTGTTTACATTGAGT
TTTCATGATCTATATGTTCCTCTTGTTGAATTTCATTTAGTATGATGATTGCATATTTGGCTTCATGAGGTGAAATGATG
AGCATGCTTAGTTATGTTTTGATGAAATGACATGTTGGCTTAATATTGCTGTGTTGAGCTTGCTTGAGTTGGAGAAGGTA
GTTCCTCCTATGTTTATGTAAATTGATGAGTGTCATGCATATTAGATTTGGTAGATATAGTTCTACTCCCATATGTTGCA
TTGACTATGTTTTGTGGTGGAGATGAAGCTTCCTCCTTTCGAATAATACAAGTTGTGAATAGTGCATTGTGAGTTTTGCA
CATTTTTTATGTTACATGCATGTGGGGCTGTTAGTCTAGAGTTTCTACCTTAGTTTGGTGTCTTGGTCATCATTAGGGGA
CGAATGTTCCCAAGGGGGAGATAATGTAACACCCTGTATATCTAATGACATAAGCTAGAGCCTAATGTGTAGTCTAGTAG
CCTAATGAAGTCTAAACGTAAGGTTAAGGTCCTAAAATAATTTTCCTAACTTAGTACTAGGGTTCTAGTGCCTACACGTC
AAGGCACGGCCCCCCCTAGGACCCCAAAAGGTCCATGAGAAGGACCCAAGGGAAGGTCCAAAAACCTGTCCAAAATAGCC
TCATTCACGAAAGGAGCACCACGAGGCGTGGACTGAATCACGCCCTGTAGATTGGAGTCATGAGTCTAGCCTTAGCCTCC
TCAATGGTCCCCAAAATTTCCTAGTCACAGCCTCAATCCATGTGGGGACAGTACGGTCAGTAGACCGTACCACGCTCCGT
CGATGGGGGCTCGTGGATGGGTCCTGGACCAAGGCCAAAAGGCCAACCTCAGACCCAAACCATGAGTGACCAGTACGGAC
CGTGGTTCAGACCACGCCACGTGGACGAGGACTCGTGAATGGGGCCTGGGAAGGCTTCCTTAAGTCGGCCTATGCGAGAA
TAGGTTAGTAATTTACTAATTAAGTAAGTTAGGGTGCGGGAGGTTTTTATTAGTTGTTTTAAGTATATTAAAGTATATTT
AAGTATTAAACAAGTCTTTTAACTCTCACAACTCAAACTCAAACCCACTTCCCTCCCAAAGTTCCCTCTCTAAGACTCCA
TTGAAAAACCAAGTCAAGGTAAAGCTAGGGCTTCAAGAAACAACCTTTCTTCTCCAATTTCATGAGGATCTCAACCTAAG
GTATGGATGATCTTCATTCTTGGGTAGCTATCCCCCAAGAAGTCCCTTCAAAGTGTGTTTTTAAGACTTCCAAAATCTAG
GGTTTTACTCTAAACATGGGTCTTCTTCTAAAACGATTTCTATTGTTCAATTGTGATCTGTTATGGTTAATTATGATGGT
TTATGGTTAGATTGTTATAGTATTGATGGTTTTTGATGAAAATCTCTCGTGAACCCATGGTTTCCCTTTCTTACTAAATT
GTGAACTAAGATGTTACTTCATTGGCCATGGAAGTTGGTAATTGATTATGTTTATGTTTAATTGATGGTTGAATCATGAA
ATCTCTCTATCTATTGTCGTAATTCTATAATGTTAGGGTTGATGTTGGTTCATGGCCTTGAAGGGCAATTGGCTAGGGTT
TGTGTATGTTGATGTTGATTCTATATGACTATGTGAATTGCTTGGATAATAATGATCCTATATCTAGTGTTGTGGTATTA
ATGTAAGATCCTTCTTCCCTATACCCTATACACTTGGTTATGTATGAAGTATGCAAGTATGTTTATGATGAACTTGTTGG
GTTGATGGGAAGTACATACTCATGATCACAATATGACTACAATGTGAAAGGTTTACTCTCGTGCTAGTGTTTCTAAAGTG
AAAGGAGAATTCTCACTTAAGGAACCTATGAGCTATTATGATGTATGTTAGCATGAGGGCCTAATGTATGTTGTTATAAA
TATGAACACAAGTAAAGGCTAATTGTGACTCTTAAAGGAAATAATGTGTAGCACCGAGAGGACATGAAAGTGAGATCGGG
GCATTTACGTTTAGCAAGTCCGGCTTCCCAATGTACGATATCTCATGAGATGGAAACCTTCTACATTTAGCAAGTTTGGG
TTTCTAGTAGCAATCTCCTTGTCCCATAGCTATGTGCCCAGATAGGTTTTAGTTAGTGGATCCACCTAGAAGCTATTATG
TTAGTTCTACCTTACGCAAGTAGAACACCTCTTTTCAGTGTGGGGGTAGAACACCGGATTCCATGTAGCTCACATGGTCT
ATGTCGGTTAGTGCAAATCTTCCCTAAATTATAATGAATGTAATATGGTAAGGACATAGACTTTAACTAGGACTTCTTAA
TGGGTACTACTTAGTGTTAGTGGGGTATGGGACTTCACTTAAACATTGCACAAGTAGACTCTAAGAGGGGTTTTGGTAAG
GTTCTCTTATGTTATGATGGTATGATGACTTATGAACTATGTATGAAATGGTATGTATGAATGTTATGAATATGAATGTC
TTCACTTTTATATATGGTTGCCATGACAATGGTAAGATAAAATATGTATGTGGTTGGTGGCCTAAATGTGATACTTAGCA
TTTGGTAGGGTTATGGGATCTTACCTTTGCATTGCACTAGTGTTGCTTTGGATTGCTTACATGTTGGGTTGGCTTATGTT
CCTTCATAAATGTGCATATTGGTTTTCAAACTTGACAAAGGCATGATTTCAACTAAATCTCCCTTTTATGCATGTTTTAA
GGATTTTGTGCATGGTATCCATACTTAGTACAATTAATTGTGCTAACCCATATTTTCTACTTAACTATGAGTGTAGGTTC
CGGTCGTTGATACTTACTACTTCCTTGAAGATGAAGCTTGGGTCGACTATTCCCTAGGCTTGGTGAGTCCTCAAGTTCGA
GGACGAGTTGCTATTGATTCTAGTTTCTAGTTTCCTTCTATATTCTAGACTATGTTGATTTTCCTATTCATGGAGACTTT
ATTGATGTAAAGGGCTTTGTCCCTATTTGTACTCTTATGTTTAGATGGCGATTTAGACAAGTCTAGTTTCCTATTTTTTT
TATATAAAGAAGTTTACTTCTATAGTAAAAGTTTTTAATTTCTCAGTATTTTTCTATGTCTTTATGTGATGATGACGTTA
AGGGCTTGTATGTGACCCCTTCGGGGTCAATTACGCTACGTCACGCCTAGGGGGTAATCATGGGTCGTGATACTTTTCGA
TTATCTTATGTTATGATTATGCTAAGGTTTTGTATGAGACCCCTCTAGGGTCAAGTATGCCATGTTACGTCTAGGGGATA
CCACTGGGTCGTGACATCCATGGACTATTGCATATGAAAATTGGCAAAATATGGATTTACCTGCTTTGGGGCTCGTTTGA
ACTTTAAAATTCACCTGTTAGCCCCCCGGGATGAACTCGCTACATTTCTAAGGTCTTAATAGACTTCCTTGAAAAATTTT
GGCCATTTTTTCAAGAATTCTGGATCATGAAAAATCCATTGACTATAGCACATAAAAATCAGCAAAATATGGGTTTACCT
GCTTTAGGGCTCGTTTGAACTTTAAAATGCACCCATTTGCCCCTCAGGACGAACTCGCTCCATTGCTAATGTCCTAACAA
ACGTCCATGAAAAATTTTGGCCATTCTTTTGGGAATTCCAGATCACAAAAAACTCATGGATTATAGCATACGAAAATTAG
TAAAATCGGGGTTTACCTACTTTAGGATTGTTTGAACTTGAAAATGCGCCCGTTTGCCCCTCGGTACAAACTTGCCCAAT
TGCTAAGGTCTTAACGGATGTACATGAAAATTTCAAACATTTTTTTTGGGATTTCGGATCACAAAATATTCATGGACTAT
ACCACACAAAAATTGGCAAAATCTGGGTTTACCTTCATTGGGGCTCGTTGGAACTTTAAAATGCACTCATTTGCCCTTCG
AGACGAACTCGCTCCATTGCTAAGGTCTTATCGGACGTCCATGAAAAAGTTTGGTCATTTTTTTCTGGGAATTCTGAATC
ACAAAAAATCCACGGACCATAGCACACAAAAATCGGCAAACTCTAGGTTTACCTGCTTTGGGGCTCGTTTGAACTTTAAA
ATGCGCTCGTTTGCCCCTCGGGACAATCTCGCTCCAATGATAAGGTCTTAACGGATGCCTATGATTTTCAGCCATTTTAT
TTGGGAATTTCGGATCACAAAAAATTCATGGACTATAGCGCACAAAAATCGGAGAAATCTAGGTTTACCATCTTTGGGCT
CGTTTGAAATTGAAACTGCGCCCATTTGCCCTCGAAACGAACTCGCTCCATTGCTAAGGTCTTAACAGACTTCCATGAAA
AACTGCGGCTATTTTTTTTTTGGGAATTCGGGATCACAAAAAATTCACTGACTATAACACAGGAAAATCAGCAAAATCTG
GGTTTACCTGCTTTTAGGGCCCGAACTTGAAAATGCACTCCGTTTGCCCCTAGATATGAACTCGTTCCATTGCTAAGGTC
TTAACGGTCGTCCATGAAAATTTTTGGCCTTTCTTTTCACTAATTCTAGATCACAAAAAATACATAGACTATAGCACATA
AAAATTGGCAAAATTTGGACTTATCTGATTTGGGACTTGGTTGAACTTTAAAATGTGCATGTTTGCCCCTCAGGATGAAC
TTGCTCCATCGCTAAGGTCTTAACCGACGACCATGAAAACTTTCGGCCATTTTTTCAAAAATTCTGGATCAGAAAAAATC
CATGGACTATAGCACACGAAAATTTGCAAAATCTGGGTTTACCTGCTTTGGGGCTCGTTTGAACTTAAAAATGCGTGTGT
TTGCCCCTCGGGATGAACTCGCTCCATTTCTAAGGTCATAACAGACGTCCATGAAAAAAAATTCACATTTTTATCAGGAA
TTTTGGATCACAAAAAATCCATGGACTATAGCACATGAAAATTGGCAAAATCTGGATTTACTTACTTTGGGGCTCATTTT
AACTTGAAAATTCATTTGTTTGCCCTTCGGGAGGAACTTTCTCCATTGCTAATGTCTTAACGGACGTTCATTAAAAATTT
CAGCCATTTTTTTGGTGAATTCCGGATCACAAAAAATCCATGGACTTTTACCTGGTTTGGGGCTCATTTGAACATGACAA
TGCGCCATTTCACCCCTCGGGACAAAGTCGCTCCATTGCTAAGGTCTTAACGGACGTTAATGAAAAATTTTGACCATTTT
TTTTTGGGAATTCCATATCACAAAAAATCTATGGACTATAGCACAAGAAAATCTAAAGAATCTGGGTTAACATTCTTTGG
GGCTCGTTTGAACTTTAAAATGCGTCTGTTAGCCCCTCGGGACGTACTCGCTTCATTGCTAAGGTCTTAACTGACGTACA
TAAAAAAAAATTGGCCATTTTTTTGGGAATTCTGAAACGCAAAAAGTCCATGGACTATAGCACAGGAAAATCAAAAAAAT
CTGGGTTTACCTGCTTTGGGATCATTTGAACTTGAAAATGCACTCGTTTTCCCCTCCGAACGAACTCGCTCCATTGCTAA
GGTCTTAACGGACGTCAATGAAAAATTTCGGTCATTTTTTTTCAGGAATTCTGAATCACAAAAAATATATGGACTATAGC
ACACGCAAATCAGAAGAATCTAGGTTTACATAGTTTGGGGCTCGTTTGAATTTGGAAATGCGCTTGTTAATCTCTCGGGA
CGAACTCACTCCATCGCTAAGGTCTTAATGGACGTCCATCAAAAAGTTCAACCATTTTTTGTGGAATTCTGGATCACAAA
AAATTCATGGACTAAGCACACGAAAATCGGTAAAATGTGGATTTACTTACTTTGGGGCTCGTTTGAACTTGAAAATGCAT
TTGTTTTTCCCTCGGAACAAACTCGCTCCATTGCTAAGGTCTTAACAGACATCGATGTAACATTTCAGCCATTTCTTTAA
GGAATTTCGGATCACAAAAATTCCATGGACTATCGAACATGAAAAATCAGAAAATCTAGATTTACCTGCTTTAGTGCTTG
TTTGAACTTGAAAACTTGCCCGTTTCCCCTCACGACAAACTCCCTCCATTGCTAAAGTCTTAACGTACGTCCATGAAAAT
TGTCGACCATTTTTTTTCGTAATTACGAATCACAACAAATCCATAGACTATAGCACACAACAACCATCAAATTCGAGGTT
TACCAACTTTGGGGCTCGTTTGAACTTGAAAATGTGTTCGGTTTCCCCTTGGAACTAACTCGCTCCATTTCTAAGGTCTT
AACGGATGGATATCAATAAAAAAAATTGGCCATTTTTTTCGGTAATTCTTGATTACGAAAAATTCATGGATTTTAGCACA
CGAAAGTCAGCAAAATCTAGGTTCAACTACTGTGGGGCTCGTTTGAACTTGAAAATGCGCCTGTTTGCCCATCGGGACGA
ACTCGCTCCATTTCTTAGGTCTTAATGAACTTCCATGAAAAATTTTAGCTATTTTTTTGGTAATTCTGGATCACAAAAAA
TCCATGGACTATAGCACACGAAAATTGGCAAAATCTGGGTTTACCTACTTTGGGGATCGTTTGAACTTGAAAATGCAACA
GTTTGCCCATTGGAACGAACTCGCTCCATTTCTATGGTCTTAACGGACATCCATAAAAAAAAATTGGCCATTTATATTGG
TAATTCTTGATTACATAAAATCCATGGACTATACCACACAAAAATCGGCAAAATCTAGGTTTACCTACTTTAGGGCTCGT
TTGAACTTGAAAATACCCTTGTTTACCCCTCGGGACGAACTCACTTTATTTCTAGGTCTTAATGGACGTCCATGAAAAAT
TTTGGCCATTTTTTTCTGGAAATTCTGATCACAAAAAATCTATGGACTATAGCACACAAAAATGGTAAAATCTAGATTTA
CCGGCTTTGGGACTCATTTGAATTTGAAAGTGCGCCCGTTTGCTCTTCTAGATGAACTCGCTCCATTGTTAAGGTATTAA
CAGATTTCCATGAAAAATTTCATCCATTTTTTTCAGGAAATCTAGATTATAAAAAATCCATGGACAACANNNNNNNNNNN
NNNNNNNNNNNNNNNNNNNNNNNNNNNNNNNNNNNNNNNNNNNNNNNNNNNNNNNNNNNNNNNNNNNNNNNNNNNNNNNN
NNNNNNNNNNNNNNNNNNNNNNNNNNNNNNNNNNNNNNNNNNNNNNNNNNNNNNNNNNNNNNNNNNNNNNNNNNNNNNNN
NNNNNNNNNNNNNNNNNNNNNNNNNNNNNNNNNNNNNNNNNNNNNNNNNNNNNNNNNNNNNNNNNNNNNNNNNNNNNNNN
NNNNNNNNNNNNNNNNNNNNNNNNNNNNNNNNNNNNNNNNNNNNNNNNNNNNNNNNNNNNNNNNNNNNNNNNNNNNNNNN
NNNNNNNNNNNNNNNNNNNNNNNNNNNNNNNNNNNNNNNNNNNNNNNNNNNNNNNNNNNNNNNNNNNNNNNNNNNNNNNN
NNNNNNNNNNNNNNNNNNNNNNNNNNNNNNNNNNNNNNNNNNNNNNNNNNNNNNNNNNNNNNNNTTTAACGGATGTCCAT
GAAAAAATTTGGGCATATTTTTTTGGAATTACGGATAACAAAAAATCTATGGACTATAGCACATGAAAATTGGCAAAATA
TGGGTTTACCTGCTTTAGGGCTCGTTTGAACTTGAAATGGCACACGGTTGCCCGTCAGGACCAACTCACTCCATTTCTAA
GATCCTAATGGACTTCCATGCAAAATTTCAGACAATTTTTTGGAAATTCTGGGCCACAAAAATCCATGGACTATAGCATA
CGAAAGTCGGAAAACTCTGGGTTTACCTACTTTGGGCTTGTTTGAACTTGAAAATGCACTCATTTGCACATCGGGACGAA
CTCACTTCATTTCTAAGGTCTTAACAGACATCCATGAAAAATTTCAGCCATTTTTTTCGATAATTCTGGCTCACAAAAAT
CCATGGACTATAGCATACGAAAATTGGCAAAATCTGGGTTTACCTGCTTTGGGGCTCATTTGAACTTGAAAATGTGCTCA
TTATCCCCACAAGACGAACTCGCTCCATTGCTAAGGTCTTAACGGATGTCCATGAAAAATTTTGGCCATTTCTTACCAGG
AATTTCGGATCACAAAAAAACAATGGACTATACCACACGAAAATTGGGAAAATCTGGGATTACCTGCTTTGCATCTCATT
TGAACTTGAAAATGCACCTGTTTGCCCCTCGGGATGAACTCTCTCCATTGCTAAGGTATTAAAGCACATCCATGAGAATT
TTTTTGGCCATTTGTTTCAGGAATTTTGGATCACAAAAAAAATTAATGGACTATAGCACACAAAAATTGATAAAATCTGA
GTTTACTTACTTAAGGGATCGTTAAAACTTGAAAGTGCACCCGTTTTCCACTTGGGATGAACGCACTCCATTGTTAAGTC
CTTAATGGACGTCCATGAAAAATTTCGGCCATTCTTTTTTCAGGAATTCTGCATCACAAAAAATCTATGTAGTATAGCAC
ATGAAAATTAGAAAATTTTGGGTTTACCTGCTTTGGGGCTCGTTTGACTTGAAAATGCGCCAGTTTTCCCCTCGGGAGGA
ACTCGCTCCATTTCTAAGGTATTAACGGATGTACATGAAAAATTTTGGCCATTTTTATGATAATTCCGGATCACAAAAAA
TTCATGGACTATAGCACACGAAAATCAAAAAATTCTAGGTTTAACTGCTTTGGGGCTCGTTTGAACTTGAAAATGTGCAT
GTTTGCCCCTCGGGACGTACTCGCTCCATTTCTAAGGTCTTAATGGACATCCATAAAAAATTTGTGCCATTTTTTTGGTA
ATTCTGGATCACAAAAAATTCATGGATTATAGCACACGAAAATCGGCAAAATCTGGGTTTACCTGCTTTATGGCTCGTTT
GAACTTGAAAATGCAATCGTTTGCCCCTCAGGACGAACTCTCTCCTTTGCTAAGGTCTTAACAGACGTCCATAATAAATT
TCGGCCATTTTTCTTGGGGAATTCCGGATCATAAACAATCCATGGACTATAGAACACCAAAATCGGCAAAATCTAGGTTT
AGCTATTTTAGGGCTCGTTTGAACTTGAAAATGTGCATGTTTGTCTTGCTAAGGTCTTAAAGGACATCCATGAAAAAAAT
TGGCCATTTTTTTTTGGGAATTCTGATCACAAAATATTCATGAACTAAGCACACAAAAATTGGCAAAATCTAGGTTTATC
GGCTTTGGGGCTCGTTTGAACTTTAAAATGCGCCCGTTTACCCTTCGGGACGAACTCGCTCCATTGTTAAAGTCTTAACA
AATGTCCATGGAAAATGTCGGCCTTTTTTTGGGAAATCTTGATCAACAAAATATACATGGAAAGCACACGAAAATCGGCA
AAATTAGGGTTTGCCAACATTGGGACTCGTTTGAACTTGAAAATCCACATGTTTGCCCCTCAAGTCGAACTCGCTCCAAT
GCTAAGGTCTTAACGGACGTTCATCAAAAAATTCTACCATTCTTTTTTGGGAATTAAGGATCACAAAAAATCTATGGACT
ATAGCACTCGAAAATCAGCAACATCTGGGTTTATCTGCTTTAGGGCTCATTTGAAGTTGAAAATGCGTTTGTTTACCCCT
CGAGATGAACTACCTCCATTGCTAAAGTCTTAACGGACGTCTATTAAAAAATTTGGCCAATTTTTTTGGTAATTCGAATA
AAAAAAATCCATGGACTAGCACACGAAAATTGACAAAATCTGGGTTTACCTACTTTGGGGCTCTTTTGAACTTGAAAATG
TGCCCGTTTGCCCTCAGGAAGAACTCTTTCCATTGTTAAGGTCTTAATGGACATCTATGGAAAAAAATTCGGCCATTGTT
TTTTGGGAATTCTCGATCACAAAAAATTCATGGACTATAGCACATGAAAATCAGCAAAATATGGGTTTACCTGCTTTGGG
GCTCGTTTGAACTTTAAAAGGTGCACATTTCCCCCTCGGGACCAACTTGCTCCATTTTAAAGTTGTTAACTGACGTATAT
GAAAAATTTCGGACATTTTTTTGGGAATTCCAAACCACAAAAATCCATGGACTATATAGCAAATGAAAATCGGCAAAATC
TGGGTTTTCCTGCTTTGGGGCTCGTTTGAACTCTACATGCACCTGTTTTCCCCTCGGAATGAACTCACTCCATTGATAAA
GTCTTAGCAAGCGTCCATGAAAAATTTCAGCCATTTTTTTCAGTATTTTTGGATCACTAAAAATTCATAGATTTTAGCAC
ACGAAAGTCGTCAAAGTCTGGGTTTACCTGCTTTGGGGATCGTTTGAACTTGAAAATGCGTCTGTTTGCCCCTCAGGACA
AACTCGCTTTATTTCTAAAGCCTTAACGGACATCCATGAAAAAATTTTGCCCAGTTTTTTGATAATTCTGGATCACAAAA
AATCCATCGACTATAGCACACAAAAATTGGTAAAATTTGGGTTTACCTACTTTGGGGCTCATTTGAACTTGAAAATACGC
TCGTTTACCTCTCGAGATGAACTCGCTCCACTGCTAAGGTCTTAACGCACGTCCATGAAATATTTCGTCATATTTTTCTT
CGGTAATTCAAGATCACAATAAATACATGGATTATAGCACACAAAAATCAGCAAAATCTAGATTTACCTGCTTTGGGGCT
CGTTTAAACTTGAAAATGCGCTCGTTTGCCCCTGGGGACGAGCTCACTCCATTGCTAATGTCTTAACAGTTGTTCATGAA
ATATTTCTGCCATTCTTTTTTAGGAATTATAGATCACGAAAAATCCATGGACTATAGCACACGAAAATTGGCAAAATCTG
GGTTTACTTGCTTTGGGGGTCGTTTGAACTTGAAAATGCACCTTTTTGCCCCTCGGGATGAACTACCTCCATTTCTAAGG
TCTTTCCGGACGTCCATTAAAAAATTTGGCCATTTTTGTTGTTAATTTAGATCACAAAAATCCATGGACTATAGCACACA
CAAATTGGCAAAATTTGGGTTTACCTACTTTGGGGCTCATTTGAACTTGAAAATGCGCCCGTTTGCCATTCAAAAGGAAC
TCTTTCCATTGTTAAGATCTTAACGGACATCCATAAAAAATTTCTGCCATTTTTTTTGGAATACCGGATCACAAAAAATC
AATAGATAACACACGAAAATTGGCAAAATATGGGTTTAGCTGCTTTGGGGATCGTTTGAACTTGAAAAGGCACACGGTTC
CCCTCGGGACCAACTCGCTCCATTTCTAAGTTATTAACGGACGTCCATAAAAAATTTGGATATTTTTTTGGGGAATTTCA
GACCACAAAAATACATGGACTATAGCATACGAAAATCGGCAAAATCTGGGTTTACCTGCTTTGGGGCTTGTTTGAACTCT
AAAATACGCATGTTTGCCCTTTAGAACGAGCTCGCTCCATTGCTAAAGTCTTAACGGACCTCCATGAGAAATTTTGACCT
TTTTTTCAAGAATTCAGGATCACGAAAAAATTCATGGATTTTAGCACACGAAAGTCGGCAAAATCTAAGTTTACCTGCTT
AGGGGCGCATTTGAACTTGTAAATGCACCCGTTTTCCCCTCAAGATGAACTCGCTTCATTTCTAAGGTCTTAACAGACAT
CCATGAAAAAATTCGGCCATTTTTTCGGTAATTCTGGCTAAAAAAAATTCATGGACTATAGCACACAATCTGGGTTTACT
TGCTTTGGGGCTCGTTTGAACTTGAAAATGCACCCTTTAGACCCTCGGGACGAACTCCCTCAATTACAAAGGTCTTAACG
AACGTCCATGAAAAAATTTGGCCATTTCTTTTGGGGAATTCTGGATCATAAAAAATCCATGGACTATATATAGCACACGA
AAATCGGCAAAAATCTTGGTTTACCTACTTTGGGGCTCGTTTGGACTTTAAAATACGCATGTTTGCCCCTCGGGTTGAAC
TTGCTCCATTGCTAAGGTCTAAAGTACGTCCACCACAAATTTTTTGGCCATTTTTTTTGAGAATTCCGGATCACAAAAAT
ATCCATGGACTATAAAACATGAAAATTGGTAAAATCTGAGTTTACTTGCTTCAAGGCTCGTTTGAACTTGAAAACGCACC
CGTTTTCCCCTTGGGATGAACTCGCTCCATTACTAAGTCCTAAATGGACGTCCATGAAACATTTCAGCCATTCTTTTTTC
AGGAATTTTGGATTTTAAAAAATCCATGGAGTATAGCACATGAAAATCAGAAAAATCTGGGTTTACCTGCTTTGAGGCTC
ATTTGAACTTGAAAATGCGCCTGTTTGCCCCTCGGGAGGAACTCTCTCCACTTCTAAGGTCTTAACGGACGTCCATGAAA
AATTTCAGCCATTTATTCGAAGAATTCTACATCACAAAAAATTCATAGACTATAGCACACGAAAATTAGAAAAATCTTGG
TTTAACTGCTATGGGGCTCATTTGAACTTGAAAATGTGCCTATTTGCCCTTCGAGACGAACTTGCTCCATTTCTAAGGTC
TTAATGAATATCATGAAAAATATTGGCCATTTTTTTGGGTAATTCTGGATCACAAAATATCCATGGATTATAGAACACGA
AAATCGATAAAATCTGGGTTTACCTGCTTTGTGGCTCGTTTGAAGTTGAAAATGCACTTGTTTGCCCCTCGAGACAAATT
CGTTCTTTTACTAAGGTCTTAACGGACATCCATAAAAAAATTCGGCCATTTTTTTTGGGAATTCTGGATCACAAAAAATC
TATGGACTACAGCACACGAAAATTGGCAAAATCTGGGTTTACCTGCTTTAGGGCTCGTTTGAACTTGAAAATGTGCATGT
TTGCCCTTCGGGTTAAGGTCTTAAAGGACATCCATGAAAAATTTCGGCCAGTTTTTTCTGGGAATTCTGATCACAAAAAA
TCCATGGACTATAGCACACAAAAATAGGAAAAATCTAGGTTTACCGGGTTTGGGGCTCATTGGAACTTTATAATGCGCCC
TTTTGCCGTTCGGGATGAACTCGCTTCATTGTTAAAGTCTTAACGGATGTCCATGGAAAATGTCAGCCTTTTTTTGGGAA
ATCTTGATAAACAAAAAATCCATGGAAAGCACACAAAAATCGGTAAAATCAGGGTTTGCCAACATTGGGACTCGTTTGAA
CTTGAAAATCCACTTGTTTGCCCCTCGAGTCGAACTCGCTCCATTGCTAAGGTCTTAACGGACGTTTATGAAAAATTTCT
GCCATTCTTTTTCAGGAATTACGAATCACGAAAATCCATGGACTATAGCACACGAAAATCAGCAACATCTGGGTTTATCT
GCTTTGGGGCTCATTTGAACTTGAAAATGTGTTTGTTTACCCCTCGAGACGAACTACCTCCATTGCTAAGGTCTTAACGG
ACGTCTATTAAAAATTTTGGCCATTTTTTTTGGTAATTCAAATCACAAAAATCCATGGACTAGCACACAAAAATTGACAA
AATCTGGGTTTACCTACTTTGGGCTCGTTTGAACTTGAAAAAGTGCCTGTTTGCCCTCGGGAAGAACTCTTTCCATTGTT
AAGGTCTTAACGGACATCTATGAAAAACAATTCGGCCATTGTTTTTTGGGAATTCTTGATCACAAAAAATACATGGACTA
TAGCACATGAAAATCAGCAAAATCTGGGTTTACCTGCTTTGGGGCTCGTTTCAACTTTAAAAGGCGCACGTTTGCCACTT
GGGACCAACTTGCTCCATTTTAAAGTTCTTAACGGACGTATATGAAAAATTTCAGACATTTTTTTGGGAATTCCGGACCA
TAAAAATCCATGGACTATAGCACACGAAAATCGGCATAATCTGGGTTTTCCTGCATTAGGGCTTGATTAAACTCTAAAAT
GTTTCGGTTTTCCCCTCGGAATGAACTCGCTCCATTGATAAAGTCTTAGCGGGCGTCCATGAGAAATTTCGGCCATTTTT
TTCACGAATTCTGGATCACAAAAAATTCATGTATTTTAGCACACGAAAGTCGGTAAAATCTGGGTTTACCTGCTTTGGGG
ATCGTTTGAACTCTAAAATGCTCATGTTTGCCCCTCGGGACGAACTCGCTTCTTATCTAAGGTCTTATCAGACATCCATG
AAAATGTTGCCCATTTTTTCGGTAATTTTGGATCATAAAAAATCCATGGACTATAGCACATGAAAATCGGCAAAATCTAG
GTTTACCTGTTTTGGGGCTCGTTTGAACATGAAAATGTGCCCATTAGCCCCTCGAGACGAACTCGCTCCATTGTTAAGGT
CTTTTCGGACATTCATTAAAAATTTCGGCTATTTTTTTTTTTGGAATTTCGGATCACAAAATATCCATGGACTATAGCAC
ATGAAAATCAGTAAAATCTGAGTTTACCTGCTTTGGGGCTCATTTGAACTTGAAAATACGCATGTTTTCCCCTCGGGACA
AACTCGCTCCATTGCGAAGGTCTTACGGACATCCATGAAAATTTCGGCCATTTTTTTCGGGAATTTGGATCACAAAAAAT
CCATGGACTATATATCACACAAAAATAGGCAAAATCTAGGTTTACTGGCTTTAGGGCTCATTTGAACTTGTAAATGTGCC
CGTTTGGCCTTCGAGATGAACTAGCTCCATTGTTAAGGTCTTCCTGGACGTCCATGAAAACTTTGGCCTTTATTCGGGAA
TTTCGAATCACAAAAAATCTAAGGACAACACACGAAAATTGGCAAAATCAGGGCTTACCTACTTTGGGACTCGTTTGAAC
TTGAAAATTTGCCTAATTGCCCCTCAGGACGAACTCGCTCCATTGCTAAGGTCATAACGGACGTTCATGAAAAATTTCTG
CCATTTTTTTGGGAATTTTGGATCACGGAAAATCCATGGACTATAGCACTTGAAAATCGGCAAAATTTGGGTTTACCTGC
TTTGAGGCTTGTCTGAACTTGAAAATGCACCCGTTTGCCCCTGGGATGAACTCCCTCCATTGCTAAAGTTTTAACGGACG
TCCATGAATAATTTCAGCCATTTATTTTGGGGATTCAGACCACAAAATCCATGGATAATAGAACACAAAAAATTGACAAA
ATTTGGGTTTACCTACTTTGGGATCGTTTGAACTTTAAAATGCGCTCATTTCCCCCTCGGAAAGAACTTTCTCCATTGTG
AATGTCTTAACGGACGTCCATGAAAAATTTCGCTCATTTTTTTTGGAAATTCTGAATCACTAAAAATACATGGACTATAG
CACACAAAAATTGGCAAAATCAGGGTTTACCTGCTTTGGGGGTCGTTTGAACTTGAAAAGGCGCACATTTGCCCCTTGGG
ACGAATTCGCTCCATTTCTAAGGTCTTAACGGACGTCCCTGAAAAATTTTGGACATTTTTTTTGGAAATTCCAGACCATA
AAAATCCATGACCTATAGCACAAGAATATAGGCAAAATCTAGGTTTACCTGCTTTGGGGCTCGTTTGAACTTGAAAATGT
GCATGTCTGCCCCTCAGAACGAACTTGCTCCATTGATAAGCAATTAATGGACGTCCATAATAAATTTTGACCATTTTTTT
TGGGAATTCTGGATCACAAAAAATCCATGGATTATAACACACGAAACTCGGGATAATCTGAGTTTACCTTCTTTTGAGAT
CGTTTAAACTTGAAAATGCGCATGTTTGCCCCTAGAGATGAACTCGCTCCATTGCTAAGGTGACGTCCATGAAAATTTTC
GCCAATTTTTTTCGGGAATTCTATCTCACAAAAAATCCTTGGACTATAGTACACGAAATCGAAAAATATGGGTTTTACCT
TCTTTGGGGCTCGTTTAAACTTTAAAATGCGTCTGCTTTCCCCACGGGACGAACTCGCTCCATTGTTAAGGTCTTAATGG
ACGTCCATGAAAAATTTTGGCCATTTTTTTCAGGAATTTCGGATCACAAAAAATCCATTGATTATAGCACACGAAAATTG
GCAAAATTTGGGTTTACCTTCTTTGGGGATCGTTTAAACTTGAAAATGCGTTTGTTTGCCCCTTGGAACAAACTCGCTCC
ATTTCTAAGGTCTTAACGGAAATCCATAAAAAAATTGGCCATTTTTTTCGATAATTCTGGATTACAAAAAATTCATGGAT
TTTAGCACACGAAGTCGGCAAAATCTAGGTTTAACTACTTTGGGCTCGTTTTAACTTGAAAATGCCCCCGTTTCCCCCTT
GGGATGAACTCACTCTATTTCTACGGTCTTAACAGACATCCATGTAAAAGTTTAGCTATTTTTTTTGGTAATTCTGGATC
ACAAAAAATTCATTTACTATAGCACACGAAATTGGCAAAATCTGGGTTTACCTGCTTTAGGGCTCGTTTGAACTTGAAAA
TGCGTCAATTTTCCCCTTGGAACGAACTCTCTCCATTTCTAAGGTCTTAACAGACATCCATAAAACCAATTGGTCATTTT
TTCGATAATTCTAGATCACAAAAAATCCATGGACTATAGCACACAAAAATCGGCAAAATCTAGGTTTACCTGCTATAGGG
CTCGCTTAAACTTTAAAATGCGTCTGTTTGCCCCTCAGTACAAATACGCTTCATTTCTAAGGTCTTAACGGATATCCATG
AAAAATTTTGGCCATTTTTTTAGGAATTTCGGATCACAAAAAATCCATGGACTATAGAAGATGAAAATCGGTAAAATTTG
GATTTACCTGCTTTGGGGCTCGTTTGAACTTGAAAATGTGCATGTTTGCCCCTCGGGTTGTACTCGCTCCATTGCTAAGG
TCTTAGCGGAAGTCCATGAAAAATTTCGGCCATTTATTTTCTGGAATTCGGATCACCAAAAATCCATGGACTATAGCACA
CGAAAATCAGCAAAATTTGCGTTTTCCTTCTTTGGGGTTCGTTTGAACTTGAAAATGTGTCCGTTTGTCCTTCGAGGCGA
ACTCGCTGCATTGCTAAAGTCTAAACGGACGATCATGAAAAATTTTTGTCATTTTTTTCGAGAATTTTGGAACACGAAAA
ATTCATGGACTATAGCACACGAAAAACAGCAAAATTTGGGTTTACTTGCTTTGGGGCTCGTTTGCCTCTCGGGACTAACT
CCCTCCATTGCTAAGGTCATAACGGACGTACATGAAAATTTTCGGCCATATTTTTTTGGGAAATCCAGATCTCAAAAAAT
CCATGGACTATATAGCACATGAAAATTGGCAAAATCAGTGTTTATCTGCTTTGGGTTTTGTTTGAACTTGAAAATGCGTC
TATTTGCTACTCGGGATGAACTCTCTCCATTGCTAAGGTCTTAACGGACGTCCATGAGAGGATGAGGAAGAAGAAGAGGA
AGATGAAGAGGCAGAGGAAGAGGACGGAGACGAAAATGAAGACGAAGACAGAGAAGGAGACGGAGAAGGAGAAGGAGGAG
GAGAAGAAGAAGAAGAAGAAGGTGGGTTTTGTGCCTTGAAACGGGAATTGAGGATTTAGAGATCGTCATAATCTGAACCA
TACTCAATGTGAAATGCTACTTCTGCATTAGGTGATGCACGTCGAAATGCATTTACAACAACAATCAAACTATATGTTTT
GGTAAGATACTCATATAGTTGACAATGATCATAATCATCTATATAGAACTTAATTAGCATTCGTACCAACACATGTGACT
TGTCTAACAAAAGCTTAATAAACTGCATTACGACCTTTGGGCTAGAAAACCTTGCAACTTAACTTCCTTGAGGTGACTAA
ACATCACATCTGAGAAACCTTCGAGTTCAAGACATGGCAGAGCATGACTATCCTCGTCAAAAAAACACACCTAAAAATAA
TTATGAAAAATAGAATCCATCTGGCGAACTTGTAGAAAAAAGAAAGAGTTTAAAACAATAAAGCCGCTAAATAAAATAAT
AAAGATAAGAAAAAAGACGATTAAGAACCTTATAAATTTTCATATACTCTAAATAAGGACAACTTCTGATCAGGCAAAGA
GCACACAAGATCTCATCCTGTTGATCCAGAGCGACAGAAGATATACGAAGATATTTGAAACATTTAAGATCAAAGGGAAG
CCTAGTTGGTACTCCACCTGCCGCTGCTGCAAATAACTAAGAAGAAAATTCAAAAATTCAAGATGATTCAAAGCCCGAAA
GATGCTAAGGATAAGAAAATCCATTGCAATAAGGAATGAAACAAATTTACCTTGAGACTAGCTTCATTCAACTTTAGATT
CTCGAGAACAACAAATGACTTGAAAAAATTGGTAATATCACATTTTCTTGACTTTTCAGAAGATTCATTGTCTATAAGCG
AAACTTTTGAGTATTTCTTTAGTATTATTTATGATATATTATATTCTAGATATAACATATCTTGGGTTCTTTGGTACATA
TATAAATTTTTCTTCATTAATTGTTCTAATAGTTTTATATCTTCCATAGATTCTAACCAATATTGTAAATATTCATAGTT
CATTTTAATCTGAATTTATTTCTAAATCGTACCATTCTATTCTTTCGTAGTCTAAATTATGTAGGTCTATTTCATATCAT
TGTTGGTTTAATATATCTTCTGATTCGTTATCATTAAATATTTTTTCCCATATAATTCTTCTTAATTCAATTATTTTTAT
ATCTATAAGTATATATAAGATTAAAGTTTCATAGTTTTTTATCATTTCATCATGAACGTATGTAGTCATGTTCTTTATCA
TGCAGGTTTTTTATTTCAAATTATTCCTTCCTATCATATTCATAATTGATTAAATTCATATTAGATCATTATGAACTAGA
TTATCTTTATCATGTTTTCCTTTCACTACTAGCATCGTACTTTAGCGGATACTTCCTTCTTATCAGCGCCTCAACTTTGT
TTACTCCCCTAAACGGCTTTCCTCGCCTACCGGTTTCAACATTAGGATGGCATAGTATAGAAGTTTTCTCCTTATTTCCA
GTGTGCTAATAAACTAGAAATCATGATTCAAATAATTCTAATATATAATAACTAACATAAATTTATTCAATCATATATAT
GATATTCAGGAATATATGAAATTAGTTCTGCATATTTATTGAACAATATACCTTTGCCTCTTGCTTAGCCATGCTATATG
AAATATCTTATTGGATTTCAGATTTTTCCATTAGTATTTTAATTATTTATCTTAGTTGAGAAAGTATTTTCTGAAAGAGA
GGATTTTTATTTAGGCGTTGCCTGCCTCTTTAAGTTACGTATCCGTTCCCTTATATAGGAAGGATTTTCATACTACACTA
CAATAATGTACTACTATTCACTTTAACACTTGTCACTTAATAAGTCACACCCCCCACCATTCCTTACACTTGCCCATCAT
TATTATGACACACACCATACTATGCACTATTTACTTTATGATGACACTTACCTAATTTATGACACACTACTATATACTAT
TTACACCATTCATGACTTTTTACAATAGGACAAATATCTTCTCATCTTATCTACTTTACCATATTTACTTTACCATACCT
ACTACCATACTTAACTATTTTACGACTTTACTCTACAACTTTGAAACTTTTTATTTCGTCCTTATCTTCTTCTGCCATGT
CTTCTTTTCCTTCATCTTTATCTTTTGGGCTTCCGTTTTTATCTCTTATTCTAGCTGGACGTATGGAATTATATTATCTT
CTTCGTTGCACTTTGAACATATATGGTCCGGGTATTTATGACCAATTAGCTTGCAATATCTGGTTAATAATTCTGTTGAA
ATAAATCCTTCTTTTAGTGCTCGTGTTGTAGGTCGTTCTTCTGGCTTTAGTAGTGATAAAATCCATCTTTGGACTTCATC
CATATCTGCTTTTCTTAGCTCCCTTGAATTGGAATAAATCATTAGCTGGTCTCTTGCATAGTAGCTCCATATAGCGTTTC
CGTTTAAATAATTATTTGTTAGCTCTTGTATAATCGTTGATATACCAATTATCCTTTTGTTGGCAAAAAACTTGGTATCT
CTATTTTGCATATCTCTTCTTGTTGTCTGATATCCTCGAGTATAATCATATCTTTAGTTAATCCTATCTTGATAACCTGT
ATTGGAGGTTTTATTTCCTCGTATAATATCTCCGCTGGTGCTGTATAGAATTTTATATAAAATAAATTTCCTTTCGTAAC
TCTTTTGTATGTGGCGAATGCTTTGTGTAGTTCTGGTATTCCACTAACTTCTTCTCCATCGTATGTGTAAACGTTATTTA
ACAGTCCGTAGTTGTAACATGTTCTTAGTAAATTAGCGTTAGTTTTTGGCCGTGCAATTAACTTGTTATATCCTTGTAAT
TTTTGTGTTAAATAATCTTGGTTTGGTTCTTTGGTAGTTGATATGGGGTTGCGGTTTAAATAAGTTTGGATTTTGTGTAT
ATTTTCGATATAGGTTCGTGTGATGTAGTTATATGTCTTTTTCTCATTTTGGTTTTGCAAACCATCTACGTATGTAGATG
TTTGTGGTTCTATGGACATATGTCTAGGTGTCCTTTGGGTAAATGGTTTTGCAAATAGCTGGTTTAAGTTAGCATTTTTA
TGTTGTTTATCGCTAACTTGTTTGCTTGTACCTGCAGCTGTATTTAAACAAACATTATGGGTTTTAAGGAGTTTCCCATC
GTCTCCTTTTAACTCTGGGTTTTTTTCGTCTTCCGATCGACGTAGCTCCGCATTTTTATAGTCATGCTGCTGACTAGCTT
TAGACTTCAGATTATCTTCATTAGTCTTTAGCTTTTGTATCTCGTTATCCATACTATCCACTTTTGTACAAAGTGTAGTA
ATGGCTTTGAGTATCTTTTCAATTGTATCTTCTTCCTCAGTCTCAGTTTGAGTAGCTTTGTCGTGATAGGTAATCTACAA
TAACATTCTTATCAGTTTTTATTACTTCAATTGTGAATGTAAAATTTAATATATTTAATACCAATCTCCTTATTTCTTTT
GTTGTTACCGAATCTTGTATTTTTCTTGTTAGCCACCATTTTACTTGTGTGTTATCTGTCCTTATAATAAATTTGTTATA
TACGATATATGGTTCAAATGATAGTAAACATTTATACACTGAATATAATTCCTTCCTGATTATTTCCCATTTTATTTCTG
TATTAGTAAATGTTCCTGAATAATATCTACAATGATGTTCTATTTTTTCTCCATCGTAGTTGTATTTTAAGATTCCTCCA
TAACTTTTTTCACTAGCGTCTGATTCTACTATATAAGTAATTTTTTTGTTTTCGTCCAGAAAATATAGTTTAGGTAGGTT
CTTACATAATAATTTTATTTTTTGTATTTGTGTTTGGTCTTTCTTATCAAATTGGTATTCTACATCTTTCTTTAATTTTT
GTTGTAATGGTTTTAAATTCTCTGCTAATTTTGGTATGTATTCTCTCACTTGGTTTACTANNNNNNNNNNNNNNNNNNNN
NNNNNNNNNNNNNNNNNNNNNNNNNNNNNNNNNNNNNNNNNNNNNNNNNNNNNNNNNNNNNNNNNNNNNNNNNNNNNNNN
NNNNNNNNNNNNNNNNNNNNNNNNNNNNNNNNNNNNNNNNNNNNNNNNNNNNNNNNNNNNNNNNNNNNNNNNNNNNNNNN
NNNNNNNNNNNNNNNNNNNNNNNNNNNNNNNNNNNNNNNNNNNNNNNNNNNNNNNNNNNNNNNNNNNNNNNNNNNNNNNN
NNNNNNNNNNNNNNNNNNNNNNNNNNNNNNNNNNNNNNNNNNNNNNNNNNNNNNNNNNNNNNNNNNNNNNNNNNNNNNNN
NNNNNNNNNNNNNNNNNNNNNNNNNNNNNNNNNNNNNNNNNNNNNNNNNNNNNNNNNNNNNNNNNNNNNNNNNNNNNNNN
NNNNNNNNNNNNNNNNNNNNNNNNNNNNNNNNNNNNNNNNNNNNNNNNNNNNNNNNNNNNNNNNNNNNNNNNNNNNNNNN
NNNNNNNNNNNNNNNNNNNNNNNNNNNNNNNNNNNNNNNNNNNNNNNNNNNNNNNNNNNNNNNNNNNNNNNNNNNNNNNN
NNNNNNNNNNNNNNNNNNNNNNNNNNNNNNNNNNNNNNNNNNNNNNNNNNNNNNNNNNNNNNNNNNNNNNNNNNNNNNNN
NNNNNNNNNNNNNNNNNNNNNNNNNNNNNNNNNNNNNNNNNNNNNNNNNNNNNNNNNNNNNNNNNNNNNNNNNNNNNNNN
NNNNNNNNNNNNNNNNNNNNNNNNNNNNNNNNNNNNNNNNNNNNNNNNNNNNNNNNNNNNNNNNNNNNNNNNNNNNNNNN
NNNNNNNNNNNNNNNNNNNNNNNNNNNNNNNNNNNNNNNNNNNNNNNNNNNNNNNNNNNNNNNNNNNNNNNNNNNNNNNN
NNNNNNNNNNNNNNNNNNNNNNNNNNNNNNNNNNNNNNNNNNNNNNNNNNNNNNNNNNNNNNNNNNNNNNNNNNNNNNNN
NNNNNNNNNNNNNNNNNNNNNNNNNNNNNNNNNNNNNNNNNNNNNNNNNNNNNNNNNNNNNNNNNNNNNNNNNNNNNNNN
NNNNNNNNNNNNNNNNNNNNNNNNNNNNNNNNNNNNNNNNNNNNNNNNNNNNNNNNNNNNNNNNNNNNNNNNNNNNNNNN
NNNNNNNNNNNNNNNNNNNNNNNNNNNNNNNNNNNNNNNNNNNNNNNNNNNNNNNNNNNNNNNNNNNNNNNNNNNNNNNN
NNNNNNNNNNNNNNNNNNNNNNNNNNNNNNNNNNNNNNNNNNNNNNNNNNNNNNNNNNNNNNNNNNNNNNNNNNNNNNNN
NNNNNNNNNNNNNNNNNNNNNNNNNNNNNNNNNNNNNNNNNNNNNNNNNNNNNNNNNNNNNNNNNNNNNNNNNNNNNNNN
NNNNNNNNNNNNNNNNNNNNNNNNNNNNNNNNNNNNNNNNNNNNNNNNNNNNNNNNNNNNNNNNNNNNNNNNNNNNNNNN
NNNNNNNNNNNNNNNNNNNNNNNNNNNNNNNNNNNNNNNNNNNNNNNNNNNNNNNNNNNNNNNNNNNNNNNNNNNNNNNN
NNNNNNNNNNNNNNNNNNNNNNNNNNNNNNNNNNNNNNNNNNNNNNNNNNNNNNNNNNNNNNNNNNNNNNNNNNNNNNNN
NNNNNNNNNNNNNNNNNNNNNNNNNNNNNNNNNNNNNNNNNNNNNNNNNNNNNNNNNNNNNNNNNNNNNNNNNNNNNNNN
NNNNNNNNNNNNNNNNNNNNNNNNNNNNNNNNNNNNNNNNNNNNNNNNNNNNNNNNNNNNNNNNNNNNNNNNNNNNNNNN
NNNNNNNNNNNNNNNNNNNNNNNNNNNNNNNNNNNNNNNNNNNNNNNNNNNNNNNNNNNNNNNNNNNNNNNNNNNNNNNN
NNNNNNNNNNNNNNNNNNNNNNNNNNNNNNNNNNNNNNNNNNNNNNNNNNNNNNNNNNNNNNNNNNNNNNNNNNNNNNNN
NNNNNNNNNNNNNNNNNNNNNNNNNNNNNNNNNNNNNNNNNNNNNNNNNNNNNNNNNNNNNNNNNNNNNNNNNNNNNNNN
NNNNNNNNNNNNNNNNNNNNNNNNNNNNNNNNNNNNNNNNNNNNNNNNNNNNNNNNNNNNNNNNNNNNNNNNNNNNNNNN
NNNNNNNNNNNNNNNNNNNNNNNNNNNNNNNNNNNNNNNNNNNNNNNNNNNNNNNNNNNNNNNNNNNNNNNNNNNNNNNN
NNNNNNNNNNNNNNNNNNNNNNNNNNNNNNNNNNNNNNNNNNNNNNNNNNNNNNNNNNNNNNNNNNNNNNNNNNNNNNNN
NNNNNNNNNNNNNNNNNNNNNNNNNNNNNNNNNNNNNNNNNNNNNNNNNNNNNNNNNNNNNNNNNNNNNNNNNNNNNNNN
NNNNNNNNNNNNNNNNNNNNNNNNNNNNNNNNNNNNNNNNNNNNNNNNNNNNNNNNNNNNNNNNNNNNNNNNNNNNNNNN
NNNNNNNNNNNNNNNNNNNNNNNNNNNNNNNNNNNNNNNNNNNNNNNNNNNNNNNNNNNNNNNNNNNNNNNNNNNNNNNN
NNNNNNNNNNNNNNNNNNNNNNNNNNNNNNNNNNNNNNNNNNNNNNNNNNNNNNNNNNNNNNNNNNNNNNNNNNNNNNNN
NNNNNNNNNNNNNNNNNNNNNNNNNNNNNNNNNNNNNNNNNNNNNNNNNNNNNNNNNNNNNNNNNNNNNNNNNNNNNNNN
NNNNNNNNNNNNNNNNNNNNNNNNNNNNNNNNNNNNNNNNNNNNNNNNNNNNNNNNNNNNNNNNNNNNNNNNNNNNNNNN
NNNNNNNNNNNNNNNNNNNNNNNNNNNNNNNNNNNNNNNNNNNNNNNNNNNNNNNNNNNNNNNNNNNNNNNNNNNNNNNN
NNNNNNNNNNNNNNNNNNNNNNNNNNNNNNNNNNNNNNNNNNNNNNNNNNNNNNNNNNNNNNNNNNNNNNNNNNNNNNNN
NNNNNNNNNNNNNNNNNNNNNNNNNNNNNNNNNNNNNNNNNNNNNNNNNNNNNNNNNNNNNNNNNNNNNNNNNNNNNNNN
NNNNNNNNNNNNNNNNNNNNNNNGTTCTAACAACAAAACATAAAATAACAGCAAAAAATAAACTAGATAAAATAAAAATA
GAAGACCCCTTTGAAAGGATAGTTACAGTCATAGATAATAATTATTATAGCTATAATGAAATTGATATAGAAGAAGATTT
AGAAATAGTAAAAGAAAGACTAAGTACATCGAAAAGAATAAACTGTGAAATATCGCAAATATCATCAAAAATGAGTACCT
CAAGAAGAATAGATAAAACTCCACAAAAATCAATAGAAGAAGAAATAAAACCACATCATTACTACATAACGGGAATAATG
GAACAACGAAAATATTTAATATTAATAAATACAGGACTAGAAGAAAACTATATTACAAGAGAATTAGTGACGGAAGATGA
AATAATAACTACTGAACAATCATGCCCTGAACTACCAAAAGTATTAACATATACCGAAGAAACTACGGAAAAGGAAATAA
TCATTGGAGGAATACCAATAATAATAAAGTTTAAAATATATCAAGGAGATGAAAATATCACTTTAGGAATAAAATGGCTA
GAACAAGTAAAACCATATAATCTAGAAGACAAATAGTTAATAATAAATTATGAAAATAAAAGAGTAATAATAAAAAGGAC
TTTAGTATGATAAAAATATGAAAATATATATACTTGCAAAGATAATAATAGAAGGATATTACAATAGATATTATACACCA
ATGATAGATACGGGAGCAGAAGCTAATATATGTAAATACAATTGTTTACCAGAAGATAAGTGGGAAAAGTTAAAAACACC
GATAGTAGTAACAGGATTTAATAATGAAGGAAACATGATCACATATAAGGCAAAAAATATAAAAATACAAATATGGGATA
AGATATTAACTATAGAAGAAATATATAACTTTGAATTGACTACAAAAGATATGCTATTAGGAATGCCATTTTTAGAAAAA
TTATACCCACATATAATAACAAAAATACACTGGTGGTTCACGACACCGTGTAAACAAAAAATAGGAGCAAAAAGAGTAAA
TAACAAAAAACGAAAAACGACAGAATGGATAAAAGGAAGTGAAAAAATACACAAAAATTAGAAAACATAAAAGAAGAAGA
CCCTAAAATAGAATTAATTATATTCTCTATAGATAAAGTAAAAATAATCCAAGATAAGTTAGAATTATTATATAATGAAG
ATCCTTTACAAGGATGGGAAAAACATAAAACAAAAGTAAAAATTGAGCTAATTGATAATAATAGTATAATAACCCAAAAA
TTATTAAAGTATAATTTTAATGATTTAACCAAATTTAAGATACATATAAATGAATTACTAGAAAAAAGGTATATACAAGA
AAGCAATAGTAAGCACACAAGCCCGGCATTTATCGTAAATAAACATAGTGAACAAAAAAGAGGAAAAAGTAGAATGGTTA
TTGATTATAGAAATTTAAATGCAAAAACTAAAACATATAACTATCCGAACCAAATAAAATACTAAAGATAAGACAAATAC
AAGGATATAATTATTTTAGCAAATTTGATTGTAAATTAGGATTTTATCACTTAAAAAAAAAAAGAATCTAAAAAACTAAC
AGCATTTACTGTACCACAAGAATTCTATGAATGGAATGTATTACCATTTGGATATAAAAATGCACCAGGTAGATATCAAC
ACTTTATGGATAACTACTTTAAACAATTAAAAAATTGTGTAGTATATATTGATGATATATTACTATATTCTAAAACCCAA
GATGAACACATAAGATTATTAGAAAAAATCATACATATTATAGAATATTCAAGCATAAGCCTAAGTAAAAAGAAAGCAGA
CATAATGAAAAGCCAAATAGAATTCCTAGGAATACAAATAGATAAAAATGGAATAAAAATGCAAACGCATTAAGCAATTA
GAGATTAATCTTTCAACCAATTTGGAAGAAATTGTGACATCACTTAGTTCAAGGCTTATTGACCTACCAAATTCTTCTGA
GGCTGGTGGGGAAACAATCAAACAATATTTGATAATTAGATGCCTCAACTACAAACATTTGAATACTAATGAAGGCAACT
TGCCATCACTCGGTAATTCAAGGACAAGGTGTTGAATGTTATTTCTTGAGAGGAAAAATATCAAGTTGTCAATCACTGGG
CATGTTTCCAGGAAACAATTAATAGAAAGGGTAAACTTAATAATGGGTCCAACACGAAGGGTCAAAAGGTGATACATAAT
GTTGGTAAACTGCAAAGTAGGACGTATCAAGTCATTCGTTCTCAAAATGATTTAAATTAAGTGTCAACTCAGGAAGTTTG
CACCACTTATATCTCCATCGGTTTGATAAGGTGTTTGTCCTCACAGTGTCTCGTAAAAGTAAACACATTAGAATAGCATC
AGTTACATCACTTGGAAGGTTGCTGAAATTATCCACAAACACGTTCACGACCACGCTTTTTGTGCTTCGGAGGCATCGTT
ACACAGAAATTACCACCACAAAAAAAATCAACTTATACCAAGATATATTAGGTATATATAAACATAATACAAATGAAAGA
AGAGAACATTTCTTTTGACCCAAATGCATGCCTAATATCTTCAGTCCTCAACTATTTGTAGTTTCAAATGTTGAGAGATT
ACTTTGGCCTTTTGACTCTTTGGGTTCACCATTCTTTAATTCATCTTGAAAATGATATTTCTACTTCACTAAAAAAGAGA
ATGGTCATTCAGATTTTCAAAATTTAATCAATAAATGAGTCTTCTTTACTATTCTCTCTACCAATATTAGTTGATCATTA
TACTAAAAATAGTTGTCCTATATTAGTTGATCACCTTACTAATCATGAAAGCATCAATTGATTTTTTGCCATATTACTCT
TACAATTAATTCTTTTTGAAAGTGTCCACACAACCACACTAGTTTATAAAGTTCAAAACAAGTTCGTAAGATGTGAATTA
GTAAAACTACCATTTATTTATGAGTTCTTAATAAGCATATAAAAAGGAAAGTGATCAACTAATATGAGACGGAGAGAGTA
CGTATACTCAGAAACAAAAAACCTTAATATTTGTGGAACTAAAAACAAGTTTGAATTCTCTACATATGCACTGTTGGGGT
TTTTTTCATAGTTTAAAATAAGTGAATTATTCAAAGTTCAAGAAAATTGTTGGAACTTTTTTTTTCATATTTACCTTTTC
TTTTAATAAGATTTTTAATTATTTTTCATTTTCAAGGTGAATAATTTGAGAATAATCAAAAGGATGATAATAGAAAATAC
CCTTTTAATTTATGTTCTTAAATTCTTTTAATTAAGAGATGTGTCATGTTCCAAGAATGCACTTAATATGATTCATTTAC
TATGGAATAGAGAGAGTAACATGCTATATAGTTAAATTACATCGATAGTATAAAAACTATTCTATCCATTCACTTTTAAT
TATCATGGCTTCCTTTTTTTAGAGTCAAATGATAATAATTTTGACTAACATTTTACGATGTATTTTTTCATCATATTGAT
ATACAAATTCAAAAAAATTGGAGTTTATAGTACTTTTCGTATAACTTTTTGAATCTCTAAATTTTTTGTTTAAAATATCG
GATTAATGTAATACTATAATTTAACTTTGAAAATTAGTTAAGTTGATTTTCGAAAAGCGCAATATGACAATTAAAAGTGG
ATAGAAGGAGTACTACTATAGGTCCCATTTTATCATATAATAAAATAATTTTAGTGATTATAGTTTAACAAAGATAACAC
TGCAATATAAAGGCAACACACAATAATGCACTCCATGATTACTTGAATAATAGCAGGAAATACCAAAACAACAATATTAG
CAAGAAACACATTATATATCTTTTGTTGGTAATAAGCTAAATTGATACCTACAGGCCTAGGGATGTTGTTCATGAGTCTA
TTTGGATTAAAACCAAATTAAATTAATTTTTCAATTATTAAAACCAAATCAACCTAAATATACATTTATCGATGTAGTTA
TTATCAATTTAGTTTTTAGATTGAATTTTCACCAAACCGTATGTGAACACCCAGCATAATGTTAGGAGAAAAATTATATT
AGTAGTCTTCGAGTGTACTTTATTTGGCTTATTTTTTTTGGTTCATCATCCATAATTGCATCTTGACGACTATTATTTGG
AAAATAACTAAAAAGAGTGACTAGTTATCTCTTTTTAGCTATTAGACGGGAAAGACCCATGTATGAACATAATTGAGTTC
GGGGGAGGGGTAGAGGAGGGAGTGTAGGTTCTGTATATGTAGAACATAATTTGTATGGTATAGTAATGAAAAAAATATTA
ATGTATAAAAACGAAAATACAAAAGTATTTTTTAACTAAAGTGTATAATTTTTTTTAGTTAACTGAACAATATTTATTTT
CAAAAATAAATCGAATGAACTATACATACACAAGAAAATATACACAAAACTCTTTTCATTTCCCTATGCAGTTAAAGAGT
TTGTATATTTGCAGCTCAAGAAGTTTGAGAAATAGAAAAGCAATTAATTTTATTTTGGAGGAAAAAGTATTGAAGGAATA
AATGTAAAAATTGAAATAAGAATATTATAGACTTTTTACATTTTTGGCAAATTCTAGCTAGATCCACATTAGGTGTGTAA
TGCATAGCCAAAAAAATGCCAGTCACTATGTGAATGACTAAACAAATACCCGCTAACGAACTGAACCCCCACCAATAACT
AAGATTGCTCGGGGTTGGATAATCAATCAAATGCTGATTAAGTGTGGAGGATATAGGTTGTTTAAGAAGAGAGAATCGTT
GGTTCCTTATAGTCATTTCTTTTTTTCTCTTTTCTATTGTGACAACTCTTGTTCCCCCACCTTTTAGTGTTCTGGGGCCC
TACTATGTATTCAAATGTGAGTACCCTTTCTTCCACTGTTGAGATCCTTTGATTTTAGAGGCAATTTATCCCTCTTCTGG
AAAAACTATCTCTTGTAGGCATGGAGTACTATGCGGGGATCGCAAAATATGACATTATCAATTTTTTTGCTTCTTTATCT
TTTCTCGAGCATGTCCAGTTGAATAGCAGTATTCTCAAGGTAAATTTATCCTTCATTGTAGTGCATTCTGAAATATTTAT
ATTATCCGCTCTGATTTATTGCATCTTTTACTAGTTCTTAGCTGCAAACACCGGTGATGAAGTACCAAAAAAGCTTCCGG
CTGATCTTAAATTGTGAAGCGTCTTTACCTATCTGATTTTTTTCTGGGTGATTTGGCTGTGGTCTTATGTGCTCTTTGCT
TGATAAGAAACTTCCCTTATTTACAGTATTTGGAAATTGAGGTTATTCGTCATTTGACTATTTGGTTTCTCTTACTTATT
TTCTTACTCTTTATCTTCCATAAAATTTAGTAATATGTGTTTAATTTGGTAATCTTTCATAGGTGGCTGATGACTATACT
CGAGCTGAAATTCCTACTCTTGAATGTCTTGAAGTGGAAGGTTTCTCTAATATGACATTTAAGCATCTCAGTGAAGTTAA
GCTACAAGGCAGTCTAGGCACAAAGCCTGCAAGACAACTCGTGAAGCTTCTGTTAGCCAAGTCTCGCGTACGGGTGACAA
TGCTAATTGAGCACATTGTGCAAAGTCTTCATTATATATGATCCTGTTCTCGAAGCATTTGAATTTGGTGATGTGCTACA
CACATTTCAGCTTGCATCACCTAAAGCAAAAGTTGTTCATAATGTTGATTGGGATCCATGAAAGTATGTTTTGACTAGTC
TTTTTTAGTTGTTTTTATCCCAATGAAGTGTTATTATGTTTAATGCCGCTATGTGGCTAAGTTTATTTCAAAGTTATGGT
TGTGTGTTTAATTCTGTACTTGGTCAAGTACTACAGCAAGCTTGAAGCCTTTTCTCATGATTCTTCGGTCTGTAAGGTAT
AGAACCATGGAGATTTAACTAGCTATCTCAGTCTGCTTTAATGGATTCTTTCATCTTTAGAGCAATATTAATGATCTCAA
AGAGAAAATAGTTCTCGAAAAATAGACCAAGAGAACAGATGAAACATGTGTGGGGATTCTAGCTAGGGTGGATCGAAGAC
CAGCTTCACGGGAAAATGTAATTATGTGTATATACATTTGGTCTACAGAGCTTGAAATAATAATGCAATGTTAACATCTA
TTGGCTAGAATGTAAAGTCTTGGAATCAACAGACTCAAATCTGTGTACAAGTTAAATTGTGACAATAACTTGCTATCTTT
CGTATAAAATCCTTTGGCACTCTTGATCAGCAAACTTCTGTTTTCATCGAGCAGCAAAGCACAATCCAATTTTTATTTTT
ATGGGCATATTGCTGCTCTTAGTTTTCTCTTTACCTCAAAATACAGATGTATTATTTGTCAAACAATATTGATAATCAAC
TTCTTGTACCTTTGAATTTGACCAATGGCCAGAACCATTCTCCAACCCCTTTATTGTTTATACAATTATCTTTTCGGAAT
GATCCATGGATTCATACTATCTTAAAATAAGAAGTGATATATACCCTCTCATATTATCGATCTCAAACTACTTGGGATCT
GTCAAATATATATGTTTTTTCTTGGCCTGATATAATCTTGTCCCAAATAAATATTGTCTACATGCCTTGATATGTGGTTA
GTTTTGACAGAATTGTTTGAAACCTAACTTTAACGGTCAAGTTTATAAAATTCACACCTTTGTGCTCAGTAATCGATAGA
AAGAGTTTCAATCTTGATAGCATAGATGGAAACGGAGTTTCAACAGGGAGCTGAAGGAAGGATATGCAAAAACACATAGT
CAGATTAAACATAACTACAATTCTTGGAATCCTTATAGTGTCATTTGATCGGCAAAATACAAACTTGATTGTAGCAAGAA
AAATGTTAAGGCATGTACAAGTAATTTCAGTATGAAGAAACTTGCCATCAAGACTAAGTGTCTGGAATTTAGGCGAGCTA
CTCTCGAATGTAATTGTAACACCCCGCTATTTGAAAGAGCTAAATTAGAAAGAACCATTTTTGGAAAGAATGAAAAATCT
GAAATTTGGCAAGTTATGTTAAGTATGAGTTTGTAGTCAATTTCAAACGACCATAACTCCTAGCACAACATGAGTTACAT
GCGCTACAAGATACCGTAGGAAAGATCTTTGAATTATCTTTCCAACGCCACTAAGTTTGCTCAATTTCGAGTTCGTATGA
GGGAGCTATGCCCATCTCAAGTAGGGCTGTCTGGATAAGGAAAGTCAAAACTAGATTTTAGAAGGGCATTTTGGTCTTGT
AGGAGAGTTCCATGAAATTTTTCCCGATGATCTGATACCAATTTGTGCGGAACTGGATTCATGGTAGAATATAATAATAT
TTATCGTAATATTTTTCTGCTAGTTGTTTTAGTCTCAATTTTTCATTAATGTTATGAATAATATATTTTAAATATAATGT
ATCTTGGGTTCTTTGATACATTTTTAGATTTAATTCCATTAATTGTTCTAATAATCTTATACTTTCCATAGATTCTGTCC
AATATTCTAGGTATTGTTGATTTATCATTAATCAGTATCTTGAATTTCTAAATCACTTAAGTTATATCTTAACATTTCAA
GTTCTATTCTATTTAGTTCATACCATTCTTGGTTTGTTAGTTCTTCTTCTTCCTCAAATATCTTTTGCCATATTAATTGT
TTTAATTCCATAATTTCTATATTTCGTATTACATACAAGATTAGTATTTTATATTTTAATATCAGTTCATCATGTAAAAA
CATATTCATGATTATAATCATAATTCCCTCATAGCATATGCATAACAAATGATCTATATTAGATTACTATAAACTAGATT
ATTTTAACATGTTTTCTTGTCACTGTTAACATCGTACTTTCAAAGGTAATTACTTCCTAACAGCGCCTCAACTTTGTTTA
CTCCCCGCACGGCTTCCTCGCCTATGGTTTCAACCTTAGGATGGCATAGTTTAGAAGTTTTCCCTTTTTTCCTCATGTTA
ACAAACTAAAAACATATTTAAATAATTCTAGCATATAATAGCTAATATAAACTTATTTAATCATGCTTATGATATTCAGG
AATTAATAGATTTAGCTGTACATAATCATAAATGTGTGTACCTGTGTGATATCTGCAATATTTTTATCCATAGCTTCGAA
GATTTTTAGTTGAGAGAATATTTTTGTTACAAAGAAGGCTTGCTTTCCGTGTAGAAAGTCTTGCCTTAGATCTGCCTAAT
GGCCTCCTATATATACAGATATAAGTAACCTTACTAGAGTTACTTTATCCTAACTATGATTACTTTACACTAATAATTTA
CATCCGCACTTACAATATTCCTAATTCCACTATCTTTACAAAGTTAATAAAACAAACAACTTTTCTTACATCTTTGTACA
ATTTTAACACGTTACTACTAGCTTTTCATAAAGTAGTTCCACTCTTTTAAAGTAGCTTCTTTATCTTGTCGGCCTGTCAC
TTCTTGTTTTTATTCTAGCTGTACGTCTGGGATTACATTATCTTCGCCTTGACATTTGGAGCATTGATGATCCGGATATT
TATGGCCAATAGTTTTACAGTATTTTGTCATTATTTCCGATGAGATAAAATCCTTTCTTATAGCTCTTGTTGTAGGTTGT
TGCTCAGGTTTTAACAAACTTAATGCCCATTGCCTGAGTTCTTCCATATCTGCTGTTCTAAGTTCTCGACAATTCGAATA
TATCATTGTCTGTTCTCTTGAATAATAATTCCATATTGAATTGCTGTTTAAATAATTGGATGTTAGCTCATTAAGTATAG
TAGCTATTCCAATAATTCGTTTTCCTGCATAGAATGCCGGTATCTCCACTTTTTGTATCTCGTCCTGTTCTTCTATCTTT
TCTGGTATAATCATCTCTCTAGTTAGTCCAATTTTGATAACTTGTATAACTGGCTTAATTTCGTCGTAAAGTATCTCTGC
TGGTGCTGAATAAAACCTTATGTAAAAAAGCGTTCCTTTAGTGATTCGTTTATAGTTCATGAATGCTTTGTGTAGCTCTG
GTATTGTAGCTATTTCATCTCCCGTTTGGGTATATACTGTGTTTAGTAATCCGTAGTTATAGCAAGTTGCTACTAGGTTT
GCATTTGTCTTAGGTAGAGCGATAAGTTTGTTGTATCCTTGCAAGTTTTGCGTAATATAATCTTCATGTGGATTTTGGGT
AGTTTTGGATCTGGGATTTTTATTCAAAAAAGTTTGTATTTTGTGGATATTTTCTATGTAGGCTCTGGTTATATGGTTGT
ATATCTTCTTATCTTGTCCTAAACTGTCTTTATAGGTGTTTATTTGTGGTGGTACAAATAAGGGGTTTTGGTTTCTGGAT
ATAAATGGTTTTTCAAATATCTTATTCATATTTGTATTGATATATTTCTTTTCCTCTTTTGTAGATGATGTGCTAGTGCT
ACCTGTAGCTGCATGTAACAAAGCATTAGTGTGGGTTTTTCGGTGTTTTCCATCACCTTCTAGCTCTGGAATTTTTGAGT
CTTCCGATCGACTTATCTCCGCATATTTACAGTCGTGCTGCTGACTTTTCATTTTTTGTATCTCTTTGTCTAGACAATCT
ACTTTTGTACAAAGTAGCGTCATAGTATTGAATATCTTTTCAAGAGTATCTTCGTTTAGATCTGTCTGAGTAGCTTTGTC
TTGAGATGTAGTCTGCAATAACATTTTTGTCAGTACTTATCACTTCTATTGTAAATGTAAAATTCTGTATATTTAATACT
AGTCTCCGTATTTCTTTTGTTGTAACTGAATCTTGTATTTTTCTTGTAATCCACCATTTTACCTGTGTGTTATCTGTTCT
CACAATAAACTTGTTATATACGATATATGGTTCAAAGGCTAATAAACATTTGTATAGTGCATATAATTCTTTTCTATTTA
TTTCCCATTTTATTTCAGGATTTGTAAATGTTCCTGAGTAATATCTACAGTGATGTTCTATTTTTTCTTTATCATATTTA
TATTTTAGTATTCCTCCATAACTTATTTCACTTGCATCCGATTCTACTATGTATATAAATTTTTTGTTTTCATCTGGGAA
ATATAATTTTGGTAAGTTTTTACATAATTTTATTTTTTGTATTTGCTCTTGGTCTTTTTTGTCAAAATAATATTCTACAT
CTTTCTTTAGTTTTTTATGCAGAGGCTTAAGATTTTCTGCTAGATTTGGTATATATTCTCTTACTTGATTTACCAATCCT
AAGAATGATTGTAGTTTCTTTTTAGTATCTATTTGTTCTTCAGAATTTATTATTTTTTGAACTATGTGATTTTGCATTTT
TATACCATTTTTATCTATTTGTATTCCTAAAAATTCTATTTGATTTTTCATTATTTCTGCCTTTTTCTTACTTAGACTTA
TGCCAGAGTGTGTTATTATATGTATGAATTTTTCTAATAACTTAAAATGTTCTTCTTCTGTTCGTGAATATAGCAATATA
TCATCTATATATACTATGCAATTTTCTAATTGGTTGAAATAATTATCCATAAAATGTTGGTATCTTCCTGGTGCATTTTT
ATATCCAAAGGGTAGTACATTCCATTCATAAAATCCTTGCGGTACTGTAAAAGCTGTTAATTTTTTAGATTCTTCTTCTA
ATTTTAGATGGTAGAATCCTGACTTACAGTCAAATTTGCTAAAATAGTTATATCCTTGTATTTGTCGTACTTTTAATACT
TTATTTGGTATAGGGTAATTATATGTTTTTGTTTTTGCATTTAAATTTCTATAATCAATAACCATACGGCTTTTACCTCT
CTTTTGTTCACTATGTTTATTTACTATAAATGCTGGACTATTATGTTTACTATTACTTTCTTGAATATATTTATTGTCTA
GTAATTCTTTTATATGCATTTTAAATTCTGCCAAATCTGCAAAATTGTATTTTAATGGTTTTTGGGTAATTATACTATTT
TCATCAATTAATTCAATTTTTACTTTTGTTTGATGTTTTTCCCATCCTTTTAAGGGATCCTCACTGTATAACATATCTAA
TTTTTCTTGGATTATTTTTAATTTGTCTATTGAAAATATTATTAATTCTATATTAGGGGTACTTTCTTTAATATTTTCTA
ATTTTTGGGTTATTTTTTCACTTCCTTTAATCCATGGTGTAGGTTTCCTGTTTTTATTATTGACTCTTTTTGCTCCTATT
TTTTGTTTACATGGTGTGCTAAACCACCAATGTGTTTTTGTTATTACATGTGGGTATAGTTTTTCTAAAAATGGCATGCC
TAAGAGCATATCTTTATTTATAAATTCATAACTATATATATCTTCTATGGTTAATATTTTATCCCATATTTGTAATTTTA
TATTTTTCGCCTTATATGTTATCATACTACCTTCATTATTAAACCCTGTTACTACTATTGGTGTTTTTAACTTTTCCCAT
TTTTTGTCTGGTAGGCAATTATGTTTACACATATTTGCTTCTGCTCCTGTATCTAACATTGGAGTATAGTATCTGTTGTA
ATAATTTTCTACTATTATTTTTGCAAGTATATAAATTTTCATATTGCTCTCTTAATTATAATCTTTTTATTTTTATATGT
TATTGTCAATTGTGTATTTTCTAGACTATATGGTTTCATTTCTTCTAACCATTTTATTCCTAATATTATATTATCCTCTT
GATATATTTTGAAATCTATTAATATCATTATTCCTCCTATGATTATTTCTTTCTGAGTTGTTTCTTCTATATGTAATAAT
TCTTTTGGTAATCCTGGGCATACTTGTTCTTTAGAGATTATTTCATCTTCTGGTACTAATTCTCTAGGTAGTAGATTTTC
TTCTTGTCCAGTGTCTATTATAATAATATGCTTTCTTTGTTCTATTATTCCGGTTATATAGTAATGGTATGGCTCAATTG
CTTTTATTCTTTGATATTCTACCGATTTTCTTGTAGGTTGTGATATTTCATTTTCTTTATCTAGATTTTTTATTCTTTTT
GATGTACTTATCCTATCACTTACTATTTCTAAATCTTCTTCTATATCTATTTCTTTATAATTATAATCATTATTGTCTAT
TACCGTAACAATTTTTTCAAAAGGATTTTCTATTTTTATTTTATTTATTTTATTTTTTGCTGTTATTTTATGTTTCGTTG
TTAGTACATATAAATTNNNNNNNNNNNNNNNNNNNNNNNNNNNNNNNNNNNNNNNNNNNNNNNNNNNNNNNNNNNNNNNN
NNNNNNNNNNNNNNNNNNNNNNNNNNNNNNNNNNNNNNNNNNNNNNNNNNNNNNNNNNNNNNNNNNNNNNNNNNNNNNNN
NNNNNNNNNNNNNNNNNNNNNNNNNNNNNNNNNNNNNNNNNNNNNNNNNNNNNNNNNNNNNNNNNNNNNNNNNNNNNNNN
NNNNNNNNNNNNNNNNNNNNNNNNNNNNNNNNNNNNNNNNNNNNNNNNNNNNNNNNNNNNNNNNNNNNNNNNNNNNNNNN
NNNNNNNNNNNNNNNNNNNNNNNNNNNNNNNNNNNNNNNNNNNNNNNNNNNNNNNNNNNNNNNNNNNNNNNNNNNNNNNN
NNNNNNNNNNNNNNNNNNNNNNNNNNNNNNNNNNNNNNNNNNNNNNNNNNNNNNNNNNNNNNNNNNNNNNNNNNNNNNNN
NNNNNNNNNNNNNNNNNNNNNNNNNNNNNNNNNNNNNNNNNNNNNNNNNNNNNNNNNNNNNNNNNNNNNNNNNNNNNNNN
NNNNNNNNNNNNNNNNNNNNNNNNNNNNNNNNNNNNNNNNNNNNNNNNNNNNNNNNNNNNNNNNNNNNNNNNNNNNNNNN
NNNNNNNNNNNNNNNNNNNNNNNNNNNNNNNNNNNNNNNNNNNNNNNNNNNNNNNNNNNNNNNNNNNNNNNNNNNNNNNN
NNNNNNNNNNNNNNNNNNNNNNNNNNNNNNNNNNNNNNNNNNNNNNNNNNNNNNNNNNNNNNNNNNNNNNNNNNNNNNNN
NNNNNNNNNNNNNNNNNNNNNNNNNNNNNNNNNNNNNNNNNNNNNNNNNNNNNNNNNNNNNNNNNNNNNNNNNNNNNNNN
NNNNNNNNNNNNNNNNNNNNNNNNNNNNNNNNNNNNNNNNNNNNNNNNNNNNNNNNNNNNNNNNNNNNNNNNNNNNNNNN
NNNNNNNNNNNNNNNNNNNNNNNNNNNNNNNNNNNNNNNNNNNNNNNNNNNNNNNNNNNNNNNNNNNNNNNNNNNNNNNN
NNNNNNNNNNNNNNNNNNNNNNNNNNNNNNNNNNNNNNNNNNNNNNNNNNNNNNNNNNNNNNNNNNNNNNNNNNNNNNNN
NNNNNNNNNNNNNNNNATTGCAATTTCTCCATTCATTTTTTTATTATTTCTTAATAGTTTTGTACTTTCTTCTTCTAAAT
TTTGTAACCATAGTTTTACCGTTCCTATAATTGTTCTTTCTATATATCCTGATACTTATGTCAATGCAATTTTGTTATCT
ATTAGCTGTTTTGATATATAACCTATCCATAATTGTATTGTTTTATTTATATCTGCTACACAATCTAAATCTAAAAACCC
ATTATTTCGTGATGTTGTAGATGGTGTCCATTTTTTATTTATTTCTTTGTTTAATCGTTTATTCCATAAGGTATCATATC
TATCCGATTCTTCATAACTAACTGTGTAATATTCAGGTCTTACTGTTTTTGGATTTTTTGTGCTTGTACTTGTGCTTGCT
TTTTCTTTTATTTCTTCTGTATTTATTTCGATTGTATTATCAACTATTTCTGTCTCTCTTATTTTTTCTAATATTTCAGT
ATACGTTTCACTTATATCTGAACCTTGTTCTGAGCAATTTTCATTTATATCAACATTGTCAATTCTTATATCTGGGTCTA
ATTTTTCTTTAAATTTTTTTATCTCTAGTTTTAATTCTGTTTCCATTTCTTTTTCTTTTTGTTTAGCTGCGTATAATTCC
TTAAGCATAGCTAGTTCTTTTTCTAATGCAATTATTTTATCATTTTTTACTTTTTCAATCTGTTGTATTTCTAGTTTTGT
TTGTTGTTTTATAGCATCTATTTCTTTCTTTCTATCTATTTCTTCATTTTCTTTAGTTATTCTAATCATTGCAGTTAAAC
TATCTTCTAATTTTACTGTCTCTTTTTCTATCATTAGATAAAGGTTTTCACCTATTTTTTTATACCTTCTTCCTAAGTTT
GAAAATATTATCTTTATTTTTAATTCTTTCGGATTTTCGTAGAATTTTTCTTCTATAGCAAATTCTTCCTTATTCATTTT
AAATTATGTTTTAATTTATACTCTATTCTATGTATTTCGTGTTGTAAATTAAATATTATTTTTCTCTGGGCTAGTATAGA
TTTTTGACATACTCCTGCATATATGTTATCTCGAAGCCTTTCTTCTTTATGTTTTAATTCTTGTCTAATTAGTATTACTT
TTCTAATTAATTCATACTTATGATTTTCCTTATCATCCATTTTAATTACTTGGCTCTGGATTCACTCTCCAAAGTGATAT
AGACTTTCTAATTGAAGCCCTTCTAGATACCCAACCCATCTTTATTTCTCTATAAAGAATGGATCTAGTAGAGTTTAAAC
GAGCAGTTGAAGGATATCTTTGATAAGGGTTTCAAATGATTGAGTGTCTCACCTTGGGGAGCTCCACTCATATTCATGCA
AAAGAAAGATAGTTCACTTAGGATGTATTTTGATTACCGTCAGTTGAACAAGGTAACCATAAATAATAAGTATCCTTTCC
CTACAATGTATGACATTTTTTACCAACTTTAGGATGACACTTTTTTCTCCAAGATAAACCTCAGATCTAGCCATCATTAG
TTGAAAGTGAGAGAAAGTGACATCCAAAAATAGCTTTCAGAACCTGTTATGGCCATTATGAGATTCTTGTCATGTCTTTT
GGTTGACTAACACTACTGCAGTATTCATGGATCTCAGGAACAAAGTATTTAAGTACTACAAGGAAATGTTTGTTATCGTT
TTCATCAATGACATCCTAATCTACTCTAGGAATGAGGAGGATCATGTAAGCCATATCACAGTAGTCCTCCAAACTCTCAA
GGATCGGGAGTTGTTTGCCAAGTTTTCAAATGTGAATTTTTTCTTGAATCTATGATGTTCTTAGGCCACATTGTGTCTAG
CAAAGGTATTTAAGTCAACACTCCGAAAATTGAGGTCGTATAGAATTGTCCCAGACCAACATCCCTAACTAACATAAGGA
GATTCTTGGGTTTAATAGGTTACCACAAAACATTCGACGAGTGGTTCTCACCTATTTCAACCCCTTTAATTTGACTATGT
TGACTTAAAAGGAGGCTAAGTTTCAATGGTCTGAGGCTTATGAGAAAAGCTTTCAAGAATTGAAAACTCAATTGACTACT
GCTCTAGTAGTAGCCCTACAAGAGGGTACAAAAGGTTTTGTTGTCTTTTGTGAGTAGGTCTAGAGTTGGGCTTGGTTGTA
TAATGAGGATGTGAGCTATGATCAATGTTTTTTTCCTTGCATGAGTTCCCATATTCCTTCTAGTGTAGTCACAACATGCC
ATAGGACCGTCCAAGTTCTTTCGACAATATTCTTCATTAATAAGGAATCGGTTTAAAAAATTACCCTGTCCAAATGTACT
TCAATTCCTGCAAAATAACCATTGTTTCTGTTTGTCTATTAGTACAAGAAGGCTCTTCAATTTCCTTAGCTTTTGCTGGT
TGGATATTCCCTTTAGTATATCTTACACAAAATCCCCAAGAACTTCTTCCTGGATGTTCTTTTTGATGCTCCATCTGTGT
TAATTTTGACCATCTTGTGTCCTATGGTTTTCAAAATATTCTTGTTTTCTTGACTTTGGGATTTTAGTTATATAGATCCT
CCACCACTGTACTCTATATGCAAGGGACATATTTCCAGTTTCTCCTCCTTATTTTAATGAACAAAACAAGTGTGTGCATG
ATCTTATATATCACCCTGTTATTGGTCATCTTTCCACCATGTTTCAATGTGTTTCTCCTTTTCCACAATTCCCAAACTAT
GATACAAGGAACAACTTGAAATATGAAATTAACTTGAGGTTGAACACTTATGTTCCATTTATCACTTGGGATAGAACCAT
ATTCTCTATATTTTTTCCTACTGGCCAAAAAAGTACTTTCATACCATTTGAGCAGTTGGTGACGGTAGGAAAACATGAGA
TATGTCTTCTACTTTAAAATTTCACAACTTGTGACACCTTTTATTTCTATAATTTCCAATTAAAAAAAAAAGATTTTAAT
AGGCAAACCTCTAATCCACATGTAGTTGTACACCTTATTCCCTTCTTTCTTCTGTCTAATATGATGGAAAGCTGAACTCA
CTATGAACTTTTTGTGGATTCCAACCTCCAATACGATTTGTCTAATTCTCCTCATCCTTTGGTGGATTAACATTTTGAAG
GATGTAATCTTGAGGAAGTAAGTTCCTTAAATACTGTTCATTCCGTTGTCCTGCTTCTACTTCCTAAGGGATGACTTTAT
GAAGTGCTCCCATTCCAGTCCAGTTATCTAGAAGAAAATATGAATCTCCCTGCTTAATTAACGACCAAATTTTAAGGTTT
TTTGTCCTCTCTAACTTTGATCATTTTCTTCCATATGTATGTGCTTGTATTGGCCTATACTACAACTCCATGATTCTTCT
TTATAAACATAGCTTGTTGCTCATATAACTTCTCCATAATTATTTTTTAGTCCTCATGTTCCACCATAGTTTTGCTAATA
AAGCTCTAGACATGTCTTGTAGACTTTTGAAACTCATTCCTCCATCTTCTTGTGGGTGACTTAAGATTGTCCAAGTAGCC
TAATGTCTACTAGAGTTTCCAACTGAGTTGCTCCAAAAGAACTTGGAAAACATTATTTGTAGTTGAGCCATGACTCCTGC
AGGGGGTCACATGCTGATAGTCAATGAATGGGCATACTCTCTAAAACTGATTTAATCAGTGTTGTGCTTCTTCCTATCGA
TAAAAGCTTTCTAGTCCATGAACTTTATCTATTTTGAACTTTATCAAGTCGTTCCTTGTAAAAGATATTTTTCCTTCTAC
TGTAGTACATTGTTACTCCAAAATAGGTAAAAGGAAACTCTTTCCTTGGGATCTTGGTCACTGCATATACTTGGCCACAA
AACTTAGGGGGTATGTGGATGCATGATGACTGCACTCTTGTCTTTGTAGATAAGGTTCCCACTCACCTTTTCATAAGTTG
TTAAGAGTATTCATAATCAGTTCTAAAGAGTACCTGCTTGCTGAACCAAATATTGTGTCATCTGCATAGACTAAATGATT
CAAATATGGACTCCATTTTGGAATTCTGTATTCATCGTATCTATCCTTTTGATGCAAAGCATTTAATTCTGTGGATAAAC
ATTCAATAGCCAAAATGAACAGAGTAGGTGATAAAGGATCTCTTTGTTTCACACCCCTAAAATATTAGAAGAATCCTTGA
GGTTGTCCATTTATTAGTATCGACTACCAATTGTTAGGCACTATTCTATAAATCATATCAATCAGAACCTCTCCAAATCC
CATATTTCTCAACACCTTAGTCAAGAAAAGTCATAATACTCTGTCATAAGCTTTTGTCATAACTAGCTTAATGACATCAT
TAGCTGGCTTTCCCCTTATTCTGATATCATGAACTATTTTTTGGACTAGTATTATATTTTCTACAATACTCCTATCTTTA
ATAAAGTTTGACTGTTGTGGAGAGATTAGTCAACAACTTTACAATTCTATCAAGAATTACTATGGAGAAGACTTTAGTGG
TAAAATTACTTAAACTTATAGGCCTTAAGTCTGAAAAACTTAAGGCCATATTTTCGCAGGTTCTGTAACTAGGTAATTCA
TGACCACAGAAAAATGACTTCACCTTCTTTATCATATCTTTGGCTATTAAGTTCCAGCAATCTTGAAAAAAAATATTCCT
GTATATCAATTTAGTCCTCCTGCACTATCTGAATTTAGTCCAAACACTGTATTTTTTATTTCTTTCTCCTCTGGCATTTC
ATTAATCTGGGCATTTTGATCATCTTTTATCAACTTTGGAACAGTTTAGCATCTCACAGTTAGTGTTGAGATTGCTTTCA
GTGAATTGATTTGCATAAAATTTGATTGCCTCCTGTGTGATGTCCTCTTTAGTGTTCAGCCATATCCCGCTCTCATATTG
TATCCTATGTAAGTGTTATATCCTCATTTTCCTTTGACAATGTGCATGAAAATTTTTAGTTATTGTAGTCTTTTATCAGT
ACTAGCATACACTATTGTCACCTGTGTTTCCTGTCCATCATCATTATTTGTGAGTTTGAATGATATCAATTGTTTTGTAT
CCATCTGCAAATCCATCTGAAGCTTATCTTCTACAAAAAGTTATATTTTTCCATTTGAGTTATGGAAAGTTGTTCCCATA
TTAAGTCAGAGTTTATATATGTTAATGTTGAAAGGATTCCAACAATGCTATAAAATTAAAGGGTTTCTATCTGTGCATCA
ACACTACTCTCTCTAAAGTCTATTGTGTGTTAACAGACCTTATATTCCATACAAGTGAATTGAATTTTCTATGTTTGGTT
GTGTTCTCTATTTGGTTGTTAAATAATTGATATGAAATCATCTCATCTAGTGTAAAATAAATACATGCTAAATATTATTA
ATATTAATAAATTATTTTATGTGGTATTGATTAAATGATTTTAAATTGTTACTCTTAAGTAAATTATAATATATATTTGT
ATGGTACTAAATCATCTCATTTTTTTTGCACATAGAAGCCCATTGAGATGTGCATGATTAAAATATTTTTCATCATCAAT
CATTGATTTTTATTCACATTCAAAATAATAAAGTTATAACAAAAAATAGCTAAAGCGGGACTCAGAATTTCAGAAAAATT
GTACACTAATTATATTAAAGTAGAACAAATGATTTTTTAATTTTTTTCCAAAAAATCCCTTATTGAAGCAGGCACGTCGA
GACTTGAAACTATCTCTTATATACTCCTCCTTCCGTTCCTATTTATATGTCACCATTTTAGATTTCATGTCCAATAAGAA
ACTATTTAAGTTTACCATTGTATCTTTATTTAGTATTCTCTTGAAGTCAAGTTATCAATAAATGAACATAAATTAATTTC
TTTTGATTAATTAAACTCACCAATAACCATGAATTAATCATTTAATTTTCCTATGTTGGTCAAATTCATACTTTGAAAGC
TAATAACTCTCAAGGGTAAAAAAGGAAGAATGTTATTTATGCATTGATTTTGTGAAATGACAAATTAAGAACCATCTAAT
TTTAGTAAGAACGACATATAAATTTGAATGAAAGAGAAATGTAAGTGCGTGCATATTATTGTATTCAAGTAGAAAATTTT
GATATGGGGTTTTCAATACTCGTTCTCCATTTGGTATGATACATGGTGTTTACTTCTAGGAGTATATTCATTATGTTATT
TGTCATTTATAATTTATAAAAATAAAAAGTGTACTGACTTGAAAGAATCATGTACTTGATTCTGTTGAGATACTCGCAGT
AGTATGTTATCAATTCTTATCAGGTTGTTAGAGTAGATTTAGTTCAAATCATTTGATTCAAGTTTGCTTTGATTCTCAAT
CTTTTTATGGTATCAAAGTCCCTCTAAAACTCTCAAGAGTCTGATCCAATTTCTTTTTATCTCTCTCTTCGCGTCAAAAA
CATGGTTGTACCCGCTACCACCAGTGACACTGCTCTGCAGTTTCAGCTACCACTCATGTGGTACAGTTCAATCCAGCTGC
CCAATTACCCATCAAACTGCAGGGTAACCTCAACTCTGCGACCTGGAAGGCGTAACTAGTGATGCTACTCAATGGACACA
AGCTCCTTAGGCATCTCACTGGTGCCAAATCTGCTCCGTCAACCATTATCACACAAACTGATAGTACCATCTCAATCCTT
AATATGAGATGTGGTTTTGTCAAGACAAACTAATTCAACAGGCAATGATGGCATCAGTTGACCCCACCAGTGCTCCCATT
GTTGCAACTGCCTCCTCGGCAAAAATAGCATGGGATCTCCTTCATACAGCTTATGCCAATAGGAGTCACACTCGCATCTT
CAGCTAGCGAGATCAGTTGAAAAACTTGAAAAAGGCCTCCAAGACAGTTGCTACTTACCTACAGGAGATCAGATCAATTG
ATGATGCTCTCAAAGTAGCAGGCTCTCCAGTGGGTGATGATGAACTAGCAGTCAAGATATTGAGTGGCCTAGGTCATAAG
TACCGTGAAATCACTGCTGCTATAAGAGCGCGTGACACAACCCTAAACTTTGAGGAGCCATCCCAGAAACTAAAGGACCA
TGAACTCTTTCTCAAACATCAAGATATTGACAAATCATCACGACTGCAGTTGCACAAAGGACCAACTTTCAGTCCCAACA
TCAGAAGAATAATCGCCGCTTCCCCAATCAATCTTCGAAACCACAAGTTCCACGACAGACGTACCCTGGCAATCAACAAA
ATGGGAGACAACCCAGGCAAGCGGTGAAATACCAACTTTGCCAAAAGATCGGTCACACAGCTAATGTGTGTCGCTCAAAA
CCGCACAACCACTTTTAAGCTAAGGTCAACTTTGTGTCGAATTATCACCCAGATACAAATCCTTGGATACTTGATTCTGG
AGCAACCCATCATGTCACAACAGATTCAGATAATCTTAAAGAATATACTGGCAATGAGAAAGTGTCCATGGGTGACGGTA
AAACTATTCCCATTACTCACACTGGTTTAACTCAAATTAAGGCTTCTAACTCTAATTTCATGCTTTCTAACACTCTTTGT
GCTCCCGCTATCAAAAAGAACCTTATTTCTGTTGCTAAGTTTTGCACTGACAATCTAACCTCAATCGAATTTTTTCCACA
CTCTTTTCTTGTGAAGGATCTCAAAACTCAGAGAATCCTGGTACAAGGCTGGAATAAACATGGACTCTATGAGTGGCCTA
GAGGGATCATATTTCACCTTCCGCCAACTTCACCTCCACCAAAGTCTCCCGTCAACTGTGGCACCGTCGCTTGGGTCATC
CTCATCTGAAAATCCTAGACTTAGCACTGAATAAATTTTCACTTCCCTTTTCCACCAAAGAAAAGTTTCAGTTTTGTAAT
TCTTGCTCATCAAATAAAGCTCATTGTTTGTCATTTCAATTACTCACTTTAAATAGTAATGCACCACTTCAAACTTTGTT
TAGTGATTTATGGGGTCCGTCACCCATTTTATCCATTGATAAAAAGTTGTATTACTGCATTTTTGTTGATCATTACACCA
AATATACTTGGTTATATACAATCAAAAACAAAAGTGAAGTCGCTTCAATTTTTGCACAATTTCATCCTTTGGTGGAAAAA
GAATTTAAACACAAAATTGCCTCACTTTATACTGATGGAGGGGGTGAATACACATGTCTTAAACACTACCTACAATGCAA
TGGCATTGAACATTTAATTTCCCCACCCTACACACCCCAATCGCTGAACGACGACATCGTCACATTGTTGAAACAGCTCG
AACTCTTCTCAATGAAGCCTCACTACCAACTGAATTATGGTCCTTTGCCTGTCACCATGTTGTCTATCTCATAAATAGAC
TCCCTACACCTAGCCTGAATAATGATTCTCCTTATAAAAAATTATTTGGCAAACCTCCAAAATACTCTTCGCTAAATTTT
TTTGGTTGTCTTTGTTATCCATGGCTTAAACCATATACACAAAATAAATTTCAGCCTAGATCTACACTGTTGTCTACTTA
GGCGCTTCTATTGTTCATCATGCACACCTCTATTTTGATCCAGTGCACTCAAAAATATTTGTTAGTCGTAATGTTCAGTT
TTGTGAAGATATTTTTCCTTTTACTCAAATGTTCTCACACTTGAAAAATAAGTTTTCCACGTTAAAATGGGAAATCATAG
AGTCCCAAGTCTGTAAGGAAACTCATCCAGAAGTCCAATACAACTTGGAATCCAATCTCGTTCCAACTCTTTTGCCGCCT
ATTCCTATCCCCCTAACAGTTCCCTCTCATTCAAACACTCCAGAGTCCATAATAGAAAGGCAACTACCAACAGTCTCCAC
TTCATTAGGTATAATTCATATCGCTTCTCAATCTCCTTCACTATTTAATAAAGTCGCCCACAACACCTCTCCCCCATTAC
CCAATTCCAGTCCTCCCCCACCAATATTGAACCAACAACCACCGAATCCTCCAAAAATTATGCCAACTACCGCTGCCCCT
CCACCCTCAAGTGTGGTCATAAGGTCCAAAAATAATATCTTCAAACCAAAGAAACAATTCAGCTTCTTAGTTCACCTTTC
TCCCACCCCAAATACCTTTAAGCAAGTCGTTAAGCACACTGAATGGAAGAATGCCATGGATTTGGAATACAAAGCCTTAA
TGAGAAACCAAACTTGAGAACTAGTACCAAGGGACCCGATGAACAATATTGTTGATTGTAAGTGGTTATTTCGCATTAAA
AGGAAAGTGGATGGTTTTATTGATAGGTACAAGGCGCGACTAGTAGCAAAAGGTTTCACACAATATCCAGGATTGGACTT
TCATAAAACTTTCAGTCTGGTTGTCAAACCAACCACCATCAGAATTGTTCTTTCCATTGCAATTCAAAACAAATGGAAAG
TTCACCAGCCTAACGTGAACAATGCATTTTTGCAAGGTAACTTACAGGAGCAAGTATTCATGGCTCAACCGAAAGGCTAT
GCTAACTCTGATTTTCCCAATCATGTATGCCGTCTCAAAAAGGCCATTTATGGCCTAAAACAAGCTCCACGTGCCTGATA
TAAAGCTCTCAAATCTCACTTGACTAAAATTGGGTTTGTTATGTCTGAATCAGATGATTCTTTGTTTATTTTCACATCTG
AAACTGTCACGATGTATATTTTGATGTATGTTGATGATATCCTCATTATTGGGAATTACCCAACCCTTGTCACACATGTA
ATTAATCAACTCTGTGGCTGACAGGTTCTCCCTAAAGAACCTTGGTGAACTCAACTAATTTTTGGGGATCGAAGTCAAAC
ATGTTCCGAATGGGATTGTCTTATCATAGCCCAGATACATACTTGAGATTCTCTCAGATGTGGATATGGCCGACTGTAAA
GGAGTTACGATACCCATGTGCTCAAGTTCACCACCCAAAGCAGGAGATGGTTCTACTCCTGCCGATGCAACCTTGTATCG
ACGCACACTTGGTAAGTTGCAATACTTATCATTCACGCGTCCTGATATTGCATTTGTAATTAACAAACTATCTCAGTTTA
TGCAATCCTCGAGTCTGGAGCACTGGAAAGAAGTAAAAAGGGTTCTGTGATATCTCAAGGCATCATCAACATCGTGTCTG
CAAATCTCTCGTCACTCTGATAGTAATCTATATATGTATGCCGATGATGATTGGGCAAGTGATCCCTATGACAGAATCTC
CATATCTGGTTACATACTCTTCTTGGGACCAAATCCTATCTGTTGGTCCTCTAAGAAGCAACACTCAGCTGCTCAGTCTT
CTACTGAAGCAGAATACAAATCGGTAGCCAATGCACTTTCTGAAACTACTTGGGTCCACAACCTGTTGGATGAGTTGTAA
TATCAAGTCTCGCAAACGCCAAGCATTTTTTGTGATAACATTGGTGTTTCATATCTCAGCAAAAATCCAGTCTTCCACAC
TAAGATGAAGCACATTGCAGTAGACTTTCATTACCTCCGCAACAGTGTGAACTCAGGTAGAGTGATTGTCAAATATCTTT
CTGTCGTGGATCGAATTGTAGACACACTCACAAAGCCGCTGCCCAAGCCTACCTTTCTTCGGTTTTTATCCAAGTTAGGC
GTTGTTGCACTACACCTAACTTGAGGGGGTGTGTTGAGATACTCGCAGTAGTCCGTTATCAATTCTTATCAGGTTGTTAG
AGTAGATTTAGTTCACATCATTTGATTCAAGTTTTCTTTGATTCTCAATCTCTTTAGATTCAAGATGTCATTTCAATCTG
TATAATCTCGACTTTTCTGGCTAAATCTTTAAACATGATATGTAGGGTAACTCTTTCAACTAATTAGGGATATTTGTACA
AGAGATTGGTGAACTGCAAAGCGGAGTAACAGACTGTACCCCTTTTATAATGATCGCTTTGTTCTTTAATTTGGGATCCA
TTTATTCTAGTTTGAATCTTCTTCTTGTTTTATTGTGTTGTTTATTACTTGCAAGAATTGGTGACTTTATTTTCTAAGGG
ATCGGATTATGATTCTTTGAGATTTAAAGGTTTGAAATTTAAGAAGTTTTACCAAAACCAACATTTTAGGTTAACGAGAT
TAATTTTGAGTTTTGATAGTTCTGTCAGGTTCAGTTATTATTGACTTGGTTGGATGATTGATATGGGTCCTCAGGTGTTC
GGAAGTGATTTGAGCATTTGATTTAATTTTTGAGTTTTAAGAAAGATAAGTTTTACCACTGTCAACTTTTGCACCGGTGG
TTGATGATTCCAATGGGTGTGAAATGTGTTTTATGATCAATTGTATTATTGGTTTGTGCATGGGGGTACGAGATTGGTAT
GGGTTGCTTGTTAAAAGATTTTTAGACTTGTTATATTTTAACGGTATCACCCGAAGCAAATGAGCTCTAAAGAATCACCG
CAGTTTAAGTTTGTGTAAGGGAGTGTACCTTTTTTAATGAAAAGTTTGTTATCTCCTGTATTCAGGTTAGTCAAAAATAG
AAACAGAAAAAAGATGAAATAGATAGGCAGAAGAAATAAAATTCGAGTCCACAGAACCTATTGGGTTTCCTTAAGAAATT
TAATCCTCTCAAGTACCCGAGGTTACAGATTAATTCCTCCCAAGATAAATGGATTAACTATTAGAAAAGTAGTGGTACCT
CAAACTTCACTAATTTCAGTGAATGCAAGAACATCAACGAGAGCACAAAAAAATCAGTGTTCAAAAATGGAAAAAAGACT
CTATTTATTACCATTTGCAGTAAGGAACACGTCTGTTCAGACAAATCTGTTCAGACATGTCTTTCCAGAACGTTGTGTCT
TTTTGGAAAAAATAACGTCTTTTCAAAAAGAAACAAATCCCTTCAAACGAATTTACCGTTACGCGCAAATTTCAAATAAT
TTCGTTACGTGAAATTAATTATGTTAATTAACTAACATTCTGAATTAATTTATAAGAGAAAGGAAATCAATTAATGAGAT
TGATTAAATAAATTTTGTCCAAAAATATTATCAATCAATCACATCATTTGCCAAATCCAAATCTGAAGCCGAGGCTGAGC
GAGAGACGACGACATCGCGAGGGGGCACCTTCTTCTTAACCCTTTAAGAACTAAAGAAAGTGTTTCCTAATATAAGGACA
AAAAATTTCCTTTCTTCTACCAATATGGGAGAAATGACTTTTCATCTTCAAAGAGTGACTTTTTATTTTCCCTCCAAATT
GGTTCCCCCACATTTTCCATTTTCTCTTCTTATTTCCCATTCACACCTTGCTAAAACCCAACATTCCCCCACATGAATGG
GGAATGGCTATTGTTAAAACATATGAAACTTGTGTGTCTCATAAGTAAGGGTTAATCACATCTGGATAAGTAGGTTTCCC
TTTAAACTTTCCGTAGTGAACATATATCGAATATACTCGGTTAATCGGTAGATTTGATATCTTTGAACCGTCGAGATTTG
GTGTATACCTAGACAACATAAGTCACACAATCAACCCTTGAACTATTTTTGGTTCTCATTGTTTTGTTCGTTTCAGCCAT
GAACATGTCTTAGTTAATAAGTGCCTAGAGAACTGGCCTTACCGGATTCTCCTTGAAGCGACTTACACTTCACACTTACA
TAGGTGGTTTCTAACTGTGTTATCCCGTAGATACACTATTTGATATACCTTGTATCAAACTTTAAAACCATTAAAAATTC
ATTATGCCTTTATACTGGTTACTGAACATTGTCTCATCATGAGAATGGATCATTAAATAAATTTTGACAGTGTTGAACCG
TCATCTATGACTTTGTTTAATCTCCTTGAACCTAGATCTTGGGATCTCCAGTCTTCTAGGTAGAGTTACCGCCAGGTTGA
CTTGTTCTCGGCCATAGTCCCATTCTCGTTGATGATCTCTCAACTGCCTCTCTAGTTAGGCCTTTTGTAAGTGGATCCGA
CACATTATCCTTTGACTTTACATAGTCAATTGTGATAATTCCACTAGAAAGTAGTTGTCTAACAGAGTTATGTCTTTGTC
GTATGTGACAAGACTTCCCATTATACATAACACTTCCAGCCCTTCCTATTGCATATTGACTATCGCAATGTATGCATATA
GGGGCCATTGGTTTGGGCCAAAACGGAATATCTTCTAATAAATTCCAGAGCCATTCAACTTCTTTACCTGTCTTGTCTAA
GGCGATGAATTCAGACTCCATTTTAGAGTGAGCTATACATGTTTGTTTGGATGATTTCCAAGATATTGCTCCTCCACCAA
TAGTGAAAACATATCCACTCGTGGATTTCGTTTCAGTTGACCCAGTAATCCAATTTGCATCACTATATCCTTCAAAAACT
GCTGGATATTTGTTGTAATGCAAAGCATGGTTTTGAGTGTCATCTAAGTACCCCAAAACTCTTTTCATTGCCATCCAATG
ATTTTGATTGGGATTACTTATATATCGACTCAGTTTACTTATAGTGCAGGCTATGTCTGGTCGTGTACAATTCATGATAT
ATATAAAACTTCCCAATACTCTGGCATGATCCAATTGAGACTGACTTTTACCTTTATTCTTAGCAAGATTAAGGTCCACA
TCAATTGGGATCTTTGCCCTTTTGAAATTCAAGTACTTGAACTTTTCAAGTATCTTTCGAATATAACGAGATTGAGATAA
TGCTAGACTGTTAGGAGTTTTAGGAATCTTAATTCCCAATATCAAATCGGCAACTCCTAGATCTTTCATATCAAACTTAC
TAGCGAGCATACGCTTAGTAGCTTTTACATTAGTAATGTCCTTGCTCATTATCAGCATGTCATCCACATATAGGCATGCA
ATGACCTCCTGATTCAGAGTGTCTTTAATGTAGACACATTTATCACATTCATTGATCTTAAATCCATTTGACAACATGGT
TTGATCAAACTTTGCATGTCATTGTGTCGGTGCTTGTTTTAGTCCATAAAGTGATAAGTTTGCATACTTTCTTTTCTTTA
CCGGGAACTACAAAGCCCTCAGACTGTTCCATGTAAATCTCATCCTCTAGCTCTCCATTTAAGAAGGCGGTTTTCACATC
CATTTGATGGATTTCAAGACCGTATACTATAGCTAGGGCAATTAACATCCGAATTGATGTAATCCTAGTCACTGACCAGT
ATGTGTCAAAATAATCAAGACCTTCTTTCTGTCTAAAGCCTTTGACAATAAGTCTTGCTTTTATATTTGTCAATAGTTCC
ATCATCTTTCATATTCCTTTTGAAGATCCATTTCGAACCCAAGGGCTTGTTCCCTGGAGGAAGATCAACCAACTCTCAGG
TATGATTGCTTAAGATTGATTCAATCTCACTATTGATAGCCTCCTTCCAAGAGGTCGAGTCGCTAGACAACATAGCTTCC
TTGAATGTTTGAGGCTCACTTTCAAAAAGGAATGTTACAAAATCAGATCCAAATGAAGTAGTTGTCCTTTGACGTTTACT
GCGCCTTGGACTCTCTTCATTAGGTTCATTCTCTTTTGGTTCTTCTTGAGGTTGTTTAGACCCCCCCCCCCCCACTAGAT
GACTCAAGTCTAGTTTTATACGAATAGATATATTCAAAGAATTCAGCATTATCTGATTCCATTACTGCATTGTCATGAGT
ATCCGGATGTTCAGACTTATGAACCAAAAATTGACATGCTTTACTATTTATGGCATATCCAATGAATACACAATCCACAG
TCTTAGGCCATATTTTCACCCTCTTAGGTATAGGAACCTGGACGTGGCTAGACACCCCCACAATTTGAAATATTTCAAGT
GGGTTTTCTACCTTTCCATTTCTCATATGGAATAACATGTGTCTTGGTATGAGGCACTCTATTGAGTATTCGATTTACTG
TAAGGATAGCTTCCCCCACAAGTTTTGTGGTAAACCTGAACTTATAAGTAAGACATTCATCATTTCCTTTAAAGTTCAGT
TTTTCCTTTCCGCAATTCCATTAGATTAAGGAGAGTAAGGAGCAGTAGTTTGATGGATGATTCCATTTTTCAAACATATT
TCTGCAAATGGAGATTCATATTCTTCACCTCTATCACTTCTGATCATTTTGATCTTTTTATCTAGATTTTCAATTTCAGT
TTTATATTGCCTAAATGCATCTATTGCTTCATCCTTACCATTTAGCAAATAGACATAACAATATCTAGTGTAATCGTCAA
TAAAAGTTATGAAATACTTCTTTCCACCACGTGATGGTGTTGACTTCATGTCAAAAATGTCAGTGTGAATCAGTTCTAAG
GGGTATGAATTCCTTTCAACAGATTTATAAGGATGCTTAGCATACTTAGATTCAACGCAAACTTGACATTTTGATTTATT
ACACTCAAATTTAGGCAAAACATTTAAGTTACTCAATTTTTGCAAGGTTTTGTTATTGATGTGTCCCAAACGTTCATGCC
ATAAACATTTAGATTCAAGCAAGTAAGAAGAAGCAAAATTTTTATTCATATCAACTGCAATTACATTGAGTTTGAAGAGG
CCCTCAGTGCGGTAACCTTTTCCTACATACATCTCATTCGTACTTACTACAACTTTATCAGAAACAAATACACATTTGAA
TCCATTCTTGGTAAGAACTTGTATAGAAACTAAGTTCTTTCGCAATTCCGCACTACTAAAAAATAGTGAATACCGACCTA
CAAATACCGACCTCCGGAGGTCGGTATTCCTTGAAATACCGACCTAAAACCGACATCCCAACTTAGGTCGGAAACAACTT
GGTCGCTATTCAATACCGATCTCTGGAGGTCGGTATTTACTGACCTCTCAAGGTCAGTTTTTATTTTATGTCAGAAAATT
TATATATTATTATTTCCGACTTCCTGAGGTCAAAATTGGAATACCGACATTCGTAGGTCGGTATTTTTATTTTTGTAATG
TTGAAATTCTGACCTCCGAAGGTCGGTATTTTTATTTTTGTAATGTTGAAATTCTGACCTCCGAAGGTCGGTATTTTTAT
TTCTGTATTTTTAAAATTCTTACCTCTGGAGGTCGGTATTTTTATTTTTGTATTTTTAAAATTCTGACCTCCGGAGGTCG
GTAATTTTATTTTTGTAATGTTGAAATTCCGACCTCCTGAGGTCGGTATTTTTATTTTTTGTAATGTTGATATTCTGACC
TCCGGAGGTCGGTATTTTTATTTTTGTAATGTTGAAATTCTGACCTCCGGAGGTCGGTATTTTTATTTTTTAATTTTTGA
AATTCTAACCTCCGGAGGTCAGTTTTCTGCTACAAAACAGGCAGCAAATTGCTGCAATTTTTAGTTGCCCACCTGCATAT
TTATACCAAAACAATTCAAAGCCAAATAAACTTCATCCAACCAAAACAACACAATATTTTCAACATATACACTAAACTAT
TTCAAAATAAACTTCATCCAACTTCAAAATAAACTAAAATACGATCAAATTAAACAATTCCAAAAATATGGAAGTCTAAA
ATGTCAAATAGATACAACTACTCCTAATCACTCTCACTCTCCTTGTCAGACGTACCATTCTCATCACCCTCACTTTCCTT
ATCAGACTTATCATTTTCATCACTACTGGCCGGACATGGAGGAAGAATATTTCCTGATTCAAAAAGAAAAGTTAGTTGGG
CCTGAAGCGCTGCATTCCTCTTGTTCTCTACCTCCTTTGCTGCCGCAATCTCCTCCTCTCTTCCTCTCATTTTCTTCTCT
CTTCGTCTCTCTTTCGGCTACAGCAGCAAGCTCGGCATTGATATAAGCTATCTTACTCTCCATTGCAGATATCGTCTCTT
TATCCCCGCCATCAAAGCTTGAGGATGATGAACCACAATACCAAAACTTCTTCTTCTGATACGCCTTTTGTGGATAGCCG
TAGATTGATGAACCACAATACCAAGTCTCTGTTGTATGATATCTCACATTTTGACACTTAACAAACGGACACCTAATCAA
TCTTGAAGTTAAAAAATCATCAAGTGTCTTTGCATGATTTATAAATCTAGTGACACCTTCTGCGAATTCTGGAATCATAC
CCGCTCAACTAGGATTGTTTCTATTATACATCCAACTACGATCAGGATCAATCTACACAAACAATAATGATAATTTTAAT
TCCAACAACTAAATTCACCAACTAAACCACAATATTTATTTTAACTTATTCAAACAACTTAACAACTTTTTAACTTTAAC
TAGTTTAGTTTTGACTTACTTCCGACAACTAAATTCACTAACTAACCCACAACATTTATTTTAACTTATTTAAACAACTT
AATAAAATTTTTCACTTTAACTAGTTTAGTTTTGACTTAATTCTGACAACTAAATTCACTATCCAACCCACAACATTTAT
TTAAATTTATTTAAACAACTTAACAACTTTTTCACTTTAACTAGTTTAGTTTTGACTTAATTCCAACAACTAAATTCACT
AACTAACCCACAACATTTATTTTAACTTATTAAAACAACTTAACAACTTTTTCACTTTAACTAGTTTAGTTTTGACTTAA
TTCCGACAACTAAATTCACTAACTAACCCACAACATTTATTTTAGCTTATTTAAACAGCTTAACAACTTTTTCACTTTAA
CTAGTTTAGTTTTGACTTAATTCCGACAACTAAATTCACTAACTAACCCACAAAATTTATTTTAACTTATTTAAACAACT
TAACAACATTTTCACTTTAACTAGTTTAGTTTTGAATTAATTCCGACAACTAAATTCACTAACTAACCCACAACATTTAT
TTTAACTTATTCAAACAACTTAACAACTTTTTTACTTTAACTAGTTTAGTTTTGACTTAATTGACAAGTAAATTCACTAA
CTAACCCACAACATTTATTTTAACTTATTTAAACAACTTAACAACTTTTTCACTTTAACTAGTTTAGTTTTGACTTAATT
CCGACAACTAAATTCACTAACTAACCCACAACATTTATTTTAACTTATTTAAACAACTTAACAACTTTTAAACTTTAACT
ACATTAGTTTTGACTTAATTCCAACAACTAAATTCACTAACTAACCCACAATATTTATTTTAACTTCTTTAAACAACTTA
ACAACTTTTTAACTTTAACTACATTAGTTTTGACTTAATTCCAACAACTAAATTCACTAACAAAACCACAATATTTATTT
TAACTTATTCAAACAATTTAACAACTTTTTCACTTTAACTAGTTTAGTTTTGACTTAATTCCGACAACTAAATTCACTAA
CTAACCCACAACATTTATTTTAACTTATTTAAACAACTTAACAACTTTTTCACTTTAACTAGTTTAGTTTTGACTTAATT
CCAACAACTAAATTCACTAACTAACCCACAACATTTATTTTAACTTTTTCACTTTAACTAGTTTAGTTTTGACTTAATTC
CGACAACTAAATTCACTAACTAACAACAACATTTATTTTAACTTATTTAAACAACTTAACAACTTTTTCACTTTAACTAG
TTTAGTTTTGACTTAAATCGGACAACTAAATTCACTAACTAACCCACAACATTTATTTTAACTTATTCAAACAACTTAAC
AACTTTTTCACTTTAATTAGTTTAGTTTTGATTTAATTTCGACTACTAAATTCACTAACTAACCCACAATATTATTTCTA
AATTTAAAGCTAAGTGTCAACACTAGATGGACACAAATCGATCTTGCAAGAAAATCAATTTTGTCATCAATAGGATCAAC
TAGTGTTGGTACTTATGCTTAACAAATATATTATTTCTAAATTTAAATCTAAGTGTCAACACTAGATGGACACAAATCGA
TCTTGCAAGAAAATCAATTTTGTCATCAATAGGATCAACTAGTGTTGGTACTTATGCTTAACAAACACATTATTCCTAAA
TTAAAGCTTAATATCAACACTAGATGGACACAAATCGATCTTGCAAGAAAATCAATTTTGTCATCAATAGGATCAACTAG
TGTTGGTACTTATGCTTAACAAACACTCGACGGACACAAAAAAATTATCACAAAATTAAAGCTAAGTATTAATACTAGAT
AGACACAAACACATTATTGAAAACAATTGTACTTGAACTTAAGAAATTTAAAAGCACCAACCTTATCTCCAACTTTGATG
AAAGAAGCAATATAGTCTTGTAACAACTTTTTTAGATGTTGAGCTTCCTCAGTTGCCTAGCACGAAAAGTTATTAAATTA
GTTAAATATAAACTTTATATCCAAGAATATTAGTTTTATATATATATATATATATATATATTCAAGTTTTAATAAGTTCA
AGTTTCAATTCAAGTTCATATCTAATTTCTAAACTTAGTTAGTTATATATTCAAGCTAATTAGTTCTAAAATATCAAATA
TAATTCAAACTATTAGTCCTAAATTCCAAATTCAAACTAGCCTTAAAATCACAAATTGAAAGTACTCCTAGAATTCAAAA
ATCAAACTATAGTGCTAAAATCCCAAATTCAAACTATTAAAAGTCCTAAAATCTCAATAACAATTCAAACTTGTCCTAAA
TTCAAAATTCAAAATTCAAACTAGTCTTAAAATCACAAATTCAAACTAGCCCTAAAATCCCAAAATCTAACTAGTGCTAA
AATCCTAAATTCAAATTAGCTAGCTATTCCTAATCCCAAATTCAAACTATTAGTCCTAAAATCTCAATAATAATTCAAAC
TAACTCAAATAATACCCAAATTCAAACAACTCCTTAAATACCCTAATTCAATCTAATCTTACAATTCCAAAATCAAACTA
ATTAACTCAAGAAATACCGAATTTCAAACAAATCCTAAGATACCCTAATTCAAACTAGCTAACCCTAACATTAAAATTTT
CAATTCACAAGCAACAAACACAAACTAACAATCAAACAATCCCTAATTCAAACTGACAATCAAAAACCCTAAATCATTCA
CTTACTAACTAACAATCAATCAAACTAACAATCAATCAAACTAAGTATATTAGTACTCTAATTTTGAGATACTTCAACTA
AATAGAAACAAAAGTAATCTTTTATGGAGGTTCTAAAAATTCACCTTGAGTAAGAAGGTCGGGGATGGTGGCGCGAACTG
AGAAAACTGACATAGAGGCGGCGTCAGTCGGGATGGAGGCGGCGCGACCTCCTGTTGCTGGGCGTGACCAGCAGCTGCGC
GCAACCTTCCTCTACCTCTGCAGCTGCGCGAGCTTCCTCTGTTGCTGCGATGGTGGCGTGGCGTGGTGCTGGTCGGGGAT
GGTGGCGTGGCGCCGATCGAGGAGGGTGGGGATGGGCGCCGATGGGGGTGGGTCGGGGGTGGGGCGGGGGTGAGGAGTGA
GTGAGGTTTTGAGACTAGTTTAATTTACCTTAGGAGTTAGGAGTTAGGAGTTAGACTTGATATTATCCTTCTTTTTTTAA
GAGAATTGTTTAATTTACCGACCACGGAATGTCGGTATTTTTTAAAATAATTATCTATATTTAAAAATATTTAATAAATA
CCGACATCGTGAAGTTGATATTATTTAAATAAAATAATAATTTAAATATACCGACCTCTTTAGGTCGGTATTTATTAATT
TATTTTAATATAAACTCAGCTCTTGAGGTTGATTTTATTAATTAAACATATATATATATATATATATATATATATATATA
TCAACAGAAGTTTAATTTAATTTATTGATCAAGTTAATTTTATAAATTTAAATTATATAACTCCTAATTATATAAATTTA
ATTTTATTGATCAACAAAAGTTTATCAATATCAAATTTAATATATAAATCTCCTTGAATTGATCATCGGTATTTCTTTAA
TTGATAATGTATTTCATATCTAAACCACTAGTATATAAGACTTGATTTGTTAAACTACTCGAGGATTATATATTTATTAA
ATTAAACTTCTGTTGATGTGTAGTTAAATTATATATATATATAATTTTTAAAAAAATTAAAAAAAATAAAAAAATAAAAT
ATATATATATATATATATATATATATAAAATTTAACTACACATCAACAAAAGTTTAATTTAATAAATTTAATTTATCGAT
CAAGTTAATTTTATAAATTTAAATTATATAACTCCTAATTATATAAATTTAATTTTATTGATCAACAAAAGTTTATCAAT
ATCAAATTTAATATATAAATCTCCTTGAATTGATCCTCGGTATTTCTTTAATTGATAATGTATTTCATATCTAAACCACT
AGTATATAAGACTTGATTTGTTAAACTACTCGAGGAGTATATAATTAATCAACGTATTTCATACTCCGATAAGGTATCGT
TTACATGTCATCATAATTAGGAGGTGATCACTACACTTAAATCCATTCAATTAGATCGAACGTATATAATAATACTATCT
CGCATTTCATACTCGAATGGATTATATGTTAGCTCTTCACCTCTACATCATGACATGAGATATTAAGTTCATGATTAGAC
GACGGACTGATAGAATTTGTAAATTACTCTAGAAATATAAGTATAATTATCTCCTAATTCATATCAACGTAGTTTCATAC
TCTAAATATGGATTATAGATATTTTTTTATTTATTCCACGAATTTTAACTTTTTATTTATAAAAGTATACAAAATTGTTA
CACTTCTTGAACAATTAATTGTAGGTGTAAAATGAAATTTTAGTATTATGCACAATAGCAAAATTATGAGTATTAATAGG
AATATTTTAAACAAATCGACCTCCGGATGTCGCTTTTATTGAAAGTAATTAAATTTAATAAAAAATATCGACGTCATGAG
GTCGGTATCACATTAAATTTTAAGATAAATAAAAGTAATCATGTTAATGAAATAATATTGAAATCGGGAGGTTGGTATTT
TATATTAAATTATTTTTTAACTTGTATAAAACAGTCATTCGGAGGACAATTTATTTAAAGTTAATTGAAAATATTAATTT
ATTACATAACACAAAATTGTCCTCCGGAAGACGATTTAAATAAAATTAAATCAAAATAGAAAATAATACTGACATCAAGA
AGTCGGTTTTTATTGTAATTCATTTTCTGGGAAAAATTCCGACCTCTTGAGGTCGGAATTTGGTTTTCCCGCAAACCGCA
AATCGACCTCCGGATGTCACTTAGAAGGTCGGAATTTTTAATGAATTACAATAAAAACCGACCTCTTGATGTCGGTATTA
TTTTCTCAATTAAATATAAAAAAATACCGACCTCATGAGGTCGGTATTTTATATTAATTTATTTTTACTATTTAATTTTA
CCGACATACGGAAGTCGGTATTATAATATTTTTTGTTTTTTATTTTACACAAAACCTATTGAGAAAAAATAAAATATTGT
TATTTATTTGTTTGTTTAATACCGACATCAAGAGGTCGGTTTTTATTGTAATTCATTTTTTCCGAGAAAAATTCCGACCT
CCAGAGGTCGGAATTTGGTTTTCCCGCTTTATTTTGCATAAAAACCGACTACTTGTAAATACCGACCTCCATTTGAGGTC
GGAAATTTTTAGGTCGGTATTCACTGTTTTTTTAGTAGTGCCAGAACATACAAGACCCTGTTCAAAGTCACCACCTTGCC
CGTTGTCATCTTCAAGTGGATGTTGCCAGTTCCTTCAACCTTTGCAGCAGCGGAGTTCGCTATAAATAACTTCTCGTTTG
CTGGTGTTGTAGTATATGATGCACATAATTCTTTGTTGGCACAAACATGGCATGAGGCACCAGAATCTATCCACCATTCT
CTTGGATTTCCAACCAAGTTGCATTCTGAAAGCATTACACAGAGATAGTTCATCTCTTCTTTGAATTCAGCCAAATTTGC
TTGATCCTTATTCTTGTCCTTCTTGAGACCTCGACATTCAGTAGCCCTATGACCACGTTTGCCACAATTGAAGCAATTTC
CATTGAATTTCTTCTTAGAAGGATTGCTCTTTGGACCAGATGTTTTCTTTCTTTTCTTTGATTTTGTGGGACCTTCTTCA
ACAATATTTACTCCATATATTGTTGAATTACCACGTGACCTCTTTTATGCAGCCTTATTATCCTCTTCGATTCTCAGCCT
TACCATGAGATCTTCAACAGTCATCTCCTTGCGTTTATGTTTCAAGTAGTTTTTGAAGTCCTTCCACAATGGAGGTAACT
TCTCAATAATGGGCGCCACTTGAAAAACATCATTCACAATCAATCCTATATTAAAGATTATATGAGTATTAAGAATAGAC
TTAATATGTTCAACATAGGCATTAAATAAATTTATACCTTCAGCAAGGAGATCATGGATTATGACCTGCAGTTCTTAAAC
TTGGGTGATGACGGTCTTACTGTCTATCATCTTATAGTCCAAAAACTTTGCCACAATGAAATTCTTCATTCTGGCATCCT
CTGTTTTGTACTTCTTTTCTAAAGCATCCAAGAATTCTTTTGAGGTCTTGACATTACTGTACACATTGTACAGATCATCT
TGCAGGCCTCTCAGAATATAGTTTTAACACAAAAAATCTGAATGTGTCCATGCTTTTGTTACCAAGAATCGTTCTTCGAT
CGGAGCTTCATCCGACATAATAGGAACGTTCTCATTAATGAACCTCTGCAGACTCAACGTAGTCAGATAGAATAACATCT
TCTGCTTCCATCTCTTGAAGTTGACTCTAGAAAACTTTACAGGTTTCTCAGCCGGTGCAAGGGCAGCAGTTGAACGATTG
TGTGCAACCGATGTTGTTGCAACACTCACTGTTTCAACATTTACTTGACTTGAATTTGTCATTTTTCTGTCACAAATGGC
TGACAATTTTAGTATGTGAAATACTAACGGTAAAGAATAAATCCTTACACAGCATGTTTCTGATTTAACGATAAAGTTTT
TATGTTCTTTTAATCGTTAATCGAATGGATTTTAAAAATTCAAACAAAGTAGAAAACCATCAAGGTTTTAATCTCCAGAA
ACCTCAAATACAGAAATTATTTAAATTTCTTAAGATTGTTATCTCCTGTATTCAGGTTAGTCAAAAACATAAACAGAAAA
AAGATGAAACAGACAAACAGAAAAAAAAATCAGAGTCCACAGAACCCACTGTGTTTTCTTAAGAAATTTAATCCCCTCAA
GTACCCAAAGTTACAGATTAATTCCTCCCAAGATAAAATAGATTAACTATTAGAGAAGTAGTGGTACCTCAAACTTCACT
AAATTCAGCGAACGCATGAACAACAACGAGAGCACAAAAAAAAAATTCAGTGTTCAAAACTGGAAAAAGACTCTTTATTT
ATAGCCATTTGCAGCAAGGAACGCGTCTGTTCAGACATGTCTTTTCAGAACGTTGTGTCTTTTTGAGAAAAATAACGTCC
TTTCGAAAGGAACAAATCCCTTCAAATGAATTTACCATTACGCGCAAATTTCAAATAATTCTGTTACGCCATATTAATTT
TGTTTATTAACCAACATTCTAAATTAATTTATAAGAGAAAGGAAATCAATTGCCAAAAGTCAAAGCCGAGCGATGACGAC
GGCGCGAGGGACACCTTCTTCTTAACCCTTTAAAAACTAAAGGAAGTGTTTCCTAATATAAGGACAACAATTTTCCTTTC
TTCTACCAACATGGGATAAATGACTTTTCATCTTCAAAGAATGACTTTTAATTTTCCCTCCAAATTGGTTCCCCCACATT
TTTCATTCTCTTCTTATTTCTCATTCACACCTTGCTAAAACCCAACAAAGTTATTGCTAAAGAGCCTTTTGTGTACGTGA
TTTTATTTTTAAAAGAAAGGACAATTTTTTGGATTTCGTATTTTGAACATTTTGTAAGCTAGGAAACTCTAGTTGAGGCG
ATTTTCGATGAATTCTTCCTTTATAAACATTGGATATGTTTGCTGTTTGTTTTGTTCATTTTCCAAGAATACCCATTAGG
TTTTTTCCAGTATTTTCATTCACAAAGTGAAGATTTAAAATCTCAAAGATGATAGAATTTGAAACTTATTGGTTTGAAAG
TCGATTTTTGGTGGGTCTTGGGAACTTAAGGTCCTTATCTTATGGATAAATCAATTCTCTGATTTGTCGATTATGTTATC
ATTTTGAACGGTGTATCAATATAAACATTGGGGATTTTGGGCCTAGAGTTAAGAAATCGAATTTTATAAATTGAGGGTCG
AATTAAATTTTGATTTTGATGAAATTTTAGATTTGGGTTCCTTACATAATGTGAAACATTATTATCAAATAAAATTCAAG
TTTTTCCCTTATAGGTTTGGGATTGACTTTTGGATCAACTTTTGGGGTCGAAATAAAAGTATAGCAATATGACTATTCAT
AGACTCGTATTCATTCATAGATCATATTCTTAATAGTTTGGGAGTATTCTGAAACTGTTTGAAAAGAAATATGTATTTAT
GATAAAATGTGGTGCATTTTCTCGGTATTAGAGGTAGTCAAGGATTAATTTTCTCAAACTTAGCTTTGATGATATCTTAT
TGTATAAAGCATGTTGTGGATTGGATGAAATTATGAATTTAGAAGTATTGATTAAATTAAATTAATGTTGTGAAGACTCA
ATGGGGCATTAACTTGGTAAATCACTTATGACTTGTAATTCAAATCGTATCGTGGAAGTCGAGATTGGACTTTAGTTGAT
AAATGACTTATGATTTGAAATTCATATTGCATTAGGTAAAATAAAGATTTGGTTTTAGCTTATAGATGCTTATGATCTGA
AATTTATATTACAATTGAGATTTATTTTTATTTTTTGGTATTTTATCGCTTATGGAAGGTTATTTTGTCATGATGGGCAT
TGTATTGAAAAAAAAAACATGCTTAAAGTGATGAAATTATGGCCTAAGGTGATAACACTCAAACTACTCTGAAAAATAAA
TTCGAAGAGTAAGTGGTTGTTGTCAATAAAAATACTCAACTAAGAGTCAGGATCAAAGCCCACAAGGAATGGTATATTGA
TGAATTCAGCTAAGAAATTAAGAATGTGGACTTGGTCATTGTAGTAGGTTAAGTCAAATGGGTGGAAGATTCCATCAAAT
TTACTAAAAGAGTTTACAGTATCAAATGTCATAATTAAACTAAACTTCAGAAATTTATGTAATTAACAAGTGATCTAGGA
GTGCGGGGATTGAAATCGATGTCACATAGGAGTAATTGTATTGCTCAATAGTGCTAAACAATCATAGATAGATTGGGTCA
TCTTCAATGACACTATTGCTAAACAATCATAGATAGGTTGGGTCATCTTCAATGACACTAGTCTTCTTTCGATCTCATAA
CATCAGTTCATAGAATCTCTTTTTGGTCTCATCTATGTGAAGAACAAAACAACTCATTACCTTGCAATATCCCTCTTTCG
AGTAGATTTGAGGCAAATAGATCTGAACCATAATCCCTCTTTCAAGCAAACAATAGAAATCAGACCTAAATTGCATGCAT
CAAACTAATTACCCACTCCAATTGATCTTTTTCGAGCATCAATCGGAGATCGAAAATAGGATTAAATTTGCAACCTTAAT
CGATAATTTAACCTCATGCTAATTAGCCTAAATCCATGAATAAAACACAATAAAACAGAGCAAAACAGAATACCCACTAC
AGTAAATCAACACTCAATCTCATAAGTGCACCCCTGGACTTGGAGTTTTAGCCATCCATAACAAAAAGTAAAGAATTTAC
ATCTATCATGATAGAAGCCATGGATGTGTGATAAAATTAAGCAATTATAATCAACATCCACTTTGATTTCAACTTTCAAT
TGTCAATTGCAAGAGTGAAACTGAAAATCTCAAACTATAGATGTTCTTCACAAGGTGAAATATCTCATACACAAAACTCT
CAAAAAGTACTATATTCCAACCCTGTCTAACAAAAACTCTCTTAAAGCTCTTTTCTTTGGGATATTTATAGTTTTTCAAA
ATTTGGCCCAAAATCCACTACATGACCAACTCGGCGACATTAGTCGAACTCGCCGAGCCTGATTGGTGAATCATCGTCTG
TTCCTCAGCTCGCCTTTCATTTACTTCAAGCTTCAGGTGTTCGAACCTCAGTTGGTAAACTTGTTCGAGTCTACCTTTCA
CATTTGGCGGATCGCCGATTACCATCTTTGTTTGACTTTTATGCCTTAATTTTTCATCCAAGTTATCTCATTCGCCTTTC
ATTTTTGGTGAATTGTTGATTCACTTTTGGTTCGCGACCTGCCTTGATTATTTTTCAGTTATGAACACTATCACTTTGGG
CGAGGTCATGCTATTTGAGCAATCCACCCTTTTGATTAGGCGACTCCCTGTGTGGAATTTACACTTCTTTCAATATTTTT
GGCCTCTCTTTAAACCATTCATCCGCACCTTTAATCCATACATAGTGATAAAAAATTATTTATATATATATTTGTTATTT
CATTTTAATCCATACATAGTAATAAAAAATTATTTCCCTCCAAACATTCACTCTATCTATCAAATCAATATTATCACATA
TTATGACGTCTTCGATCCAAAAGCAACATTAATGCTACTATCCCTAACAATTCTAAAAAAACCAATTATTTCCCTCCCTT
GCTCCCTTCGAGTCACCAAGGGAGCAAAAGGGGTGGGAGCTCCTAGGAAGGGTAAAAAAAAACTTTTGGCTCGAGTTGTT
TCCACATTTAGTAATATATATATATATATATATATATATATATATATTTTAATCCACACAGTGTGATAAAAATTTATTTC
ATTCCAAACATTCATTCTTTATTTATCAATAGCAATATTACCACATATTATGACGTCTTCGATCCAAATGCAACACTAAT
ACTACTATCCCTAACAATTCTAAAAAAACCAATGATATTTTTTTTCTGTACCTACAAGATCTACTGAAAAGGGAACCAAA
AAAGCAAAAATAAAGAAAGAAAAATGATAAAATGGTTCTTAATCAGAGAGAAATTGGCATATTGGAGCAAAATGTTACAA
TGAGATTTGTAAATTCAGTGCTCTTCGATGTGACTTTAAATAAGGGGCCTAAGGAAGGAAAGTTGAAGAGAATCAAATTA
TTAAAGCTAAGAAGTTGAAGAGAATCAAATCATGTAAGATATTTTAGTCAAAAATAAAAAAAGACTCATCAAATCCGTAC
TTAATTGTTGGGAGTATCCTTGGTCTTCATCAGTTATAATTGAAGGCTTGAAGCAGCAATGTGCCAGCAAAGAAAAGTCT
ATAGGTTTAATAATAATTGTGAGCATTAATGTAGAATATATAGTTGATTTATTAGTATTATTTAAAATAAAGCGTAAAGT
ATTTTTAAAAAAGGGTAAAATGGTAATCCAACTTTTGGCTTGAGGTGTATATATATATATATATATATAATTGTCTTGTT
TCCATACAATGTAAGATATATTCCTATGTTATAAAGGAAATATATCATTTCAGTTGTAATCATTGATTAAATTTGAGCTG
CACCTAGAGTTAGCTATGCCGTGTTCTTGAAGTCTACATTAACTGGGTGTGTTGGTCTAGTAGGCAATAAAGGTATTGCT
TTGTTTGTGGGTACCAGTGTTGTTACGAAAGGGAAAGGGATTAAGAGTTTAATTCCTAGGTTACAAGACTTTGTAATCTG
AACCTTGACTCTTTGAAGTAATGGAGTTGTTATTGAAATCTTGTGAGATAGGTCGTGGTTTTCTCCTCCTTTGAGCAAGG
AAATTTCCACGTATTATTTTAAGCTTTACTTTTCGCACTGTTCGTTCTCTTTCAAGGGACCTGATTTATTGAATTGTTGT
GGACGCATATAAGTCATCAGAGAGGTTTTGGAAACTGCATAGATTGTGGGGTTATTGACGGACACAAAATGTGATTTTAA
CCTGTGAATGCCGTCTGCATATTCTGAGAGCTATACTGCACAAAATGATAGTTTCAAGTTCAACCCAACATGCCCATTTG
ACACCTCTATCCATAAGCATCAAGTCCAAGAGCTAGCACGTGAAAAAGAAGTACTTGGGCCTAATTTTTCGTCTACTCTT
TTCATTAACATGACAAGAACTTGTAAGAACCTCTTGTGCATTCAAAAAGGACAGTCCGGTACTGCACAAAGCATCTCATG
TTAGCAAGGTCCAGGGAAGGACCGCACCCTAAGGATTGTGATGTAAACATCCTACCCTAATGCAAGCATTATATGAATGT
ATTCATTATATGGAAGAATAAGACAGAAGCTGTAGATAGAGATCGAGTATCTGCATTGGTTATCTGAAAACAATGAACTA
TAGAGAGAAAAAATTGAAAATGCATACTGTTAATGTATCCAATATACAAGTTTGTGTAATTCTTCATATGGGTACTTTAA
GTTTCCTACTAACATTAAGTGCATGTTGAAGAATCCTCACAAAGTATCCACGCCCATGTCACACCAGTTCGATACAGGCA
AGTCAAATCAAATGAAAACAGCATTCATCTCAGGGAACGTAAAATGCCCACATTCTACTGGGAAGAGCTCGTGCGTGGAT
CATTAGTTGGAGAACTCAAACAGGTTTATGTACCTTTTTTCCCTCCTCCCTAAAATAAATTGAAACCTCCTGATCATCTA
ACCAATTACTACATTAAATTTGTTATCTCTTCTATCCTCCTTATGGCTTCCTTCATGTCGATTCTATTATCATGATCACT
CTCAGTGCATGCAGCTCCTATATGAAGGAACTTCTCCATCATTTCAAGGGAATCCTTTTCTGTTTCTATCTCTGGAGCAA
TCAATTCTGATACTCTATTCTCTTCAATTGCTGACCGCGCCCATTGTGCAACGTCAGTTCCACACTTTTGGTTGCTGAGA
TATTGTGATGGGAATTTCCCAGTTAGGATTTCAAGAATTATGATTCCAAGACAATATACATCACTTTTTGGAGTGACTTG
TTGGTTTAGTATGGCTTCTGGGGATTTATAAGCAAAAAGAGATTGGACAGCTTGTGAATCGTTGAGTAGTGGATAAAACG
CATAATCTGTGAGAAGTGGTTCATTATTTGCAGAAAGAAGAATGTTGCTAGACTTAAGGTTCCCATGAGGTACATCATAT
GATGCAAACTCTGAATGAAGAAATTTCATTCCACTGGCAACTCCCAGGATGATTTTAACGCGAATAGTCAAATTTAGCTG
AGCATGTGCTATCCCCCGATCACCTGAAAATTTTGGATAAAAAGAGTTTATAATATTGATAGAAGCAGATCCCAAATTGG
CATGCTAAATACATAATGTGAATATTACCTCAATTACAAGAATGGAAATGTTTCGGGCTATCTAAGATCATTTTTATGAA
TTATGTAATCCCAAAACTTTAAAAAGAGTCATTTCAAGGGAACGATTAACAGACCATTTGATAAACGTAAATGATATCCC
ATAATGAGATAGTCTCTACTTATGCACATGAAATAGAAGCTAGCATTAAGTTGTACACAATAATATATAGGCTGTTTTCA
TGGACTCTTTTACCATTGAAGATGAGACATGAGAGGCAAAGAAGAAATATCGATACCATGTAATAGGTATAACAGGCTGC
CTTTGGGAATGTATTCAGACACCACAAACTTCTCCTCTTTCCTGTAATGGTATGCTAATGGTTGCAATATGTTCCTGTGC
CTTATCCTAGCGAGTCGTCTGATCTCTGCATCAAAACTTTCCTTGTTAAATTTATTGGTTTCCCTCAACCTCTTCACCAC
GACGGACACTCCATTCCCCAATACCGCCTTGTACGCTGACCCCAATCCTCCATTACCAAGGACTTCAGCTGCTGCCTTCA
TCAAATCAGGCATCCCAAATATACCCTTTTCATCATTTACCACAACTAGATCACCCATATCGCTGCCACTTCTTGAGCGT
CCTTTCCTTGATGAACGCATAGAGGTGCGCGTGCTCATGCTTCTCTTGTTAAGGTGCACCTTCACAGCCTCATCAAGGCT
CTCTTTTTCAAGCTTTTCAAATTGATCATCCTTACGCTTTGAATTAAATAATATTGCCACCAATAACAAAACAACCACTA
AGCCTATAATTATCCATTTTGTACTTCCAGAACCTTCAAACTTTTCACCAGAGGCAACAGCCTTACACTCCCTCCCTATT
TGATTTCCACACAAATCAGGATTTCCTTGAAAGGGGTTCGAACCAAACTTAGAAAAACTTTGCGGAATTAAACCTTGTAA
TTTATTGTTTGAGAAGTTTATAGTTGCTAGATTAGCCTGTGACAAAGATGGAATAGGTCCTGTGAATTCATTATTCTCCA
AATGGAGTTCTAAAAGATATTTTAAACCTGCTAAAGAATCAGGGATTTTCCCTGAAAACTTGTTCCGCGAAAACCATATT
TTCCTGAGAGATCCCATTTTGGAGAAGAAATCTCCAGGGATGTCTCCGGAAAACTGGTTTCCATCAATGAATAAAGACTT
GAGAGCACCAAGCCTAAAAAAATCAGGAATTGTTCCTGAGAAAGAGTTGTTTGCAAGATTAACAACTCTAAGGCCTTGAA
GGCTAATTAGTACATCAACATCAAGATTCCCTGAAAGGCCAACCCCACCAAGAAGTAGGGCTTGAATAACATTTTTATTA
TCACATTGTACACCTAACCATTTGTTATTATTATCACAAGGATTTGTTCCTTTTTTCCAAGAAGAATCAAGAAGTGAGGT
ATTTAATAACAATTCTTTAAATTCAAGAAGGACTTGATCATCTCCAATGGAAACACAAGGAGTTGGATGAGATAGGAAAA
AAACAAATAAGAAAATAAGGTGGTGGAGCTGGAAGAGGACAGCGGCCATTTTTTGTGGAGAAACAATGAGCCGCTCTCCA
GAGGGAGACAGAATTTCCCTGATATTTTTCTTGGAAGGTGTGTCATGTTCATGTGTTTTTTTGTTAGGATTAAGGTAGAT
GGTGTAATTTGACAAACATTTGTGCCAGACACAATGTTGTCTGAAAACAGACAAGGTCAATGATCAAGAGCCATTCTCGC
TAAATAGACAAAAAGAAAAACTCACAATATTATTAGTCAATTCTTTCTATCTAATCTTTTAAGGCATTCTAAATAGGTAG
AATAACTCAAAAATAAGAAAAGTGTTTTTATTGCTACTACTCCTAGCATAACTAGTTCCTAATCTATCTGCATCCACTTC
TTGTTGGGCAAATATCGGAAGAACTGTCAAAATGGTGGGCATACCAAAAACTTGTTCCTTCGCGCCTTGTTTGGATAGTA
TATATATCTGTCACCCTATTCTGCTCTCGGAATATGTACGTCAGCTTTGTTGCTCCCAGCTTCCTCATCAAGTACCTGCA
TTTAGCAATTATATCATCATAGAGCAGATTGTTATTATTAATCATTTTAATAGCCTCGTTAGAGTCAGAGCTAATCTCAA
GTGGTTTAAGATTCTTCTCTACGGCCGGTGGTAGACCTCTCTGCATTGCTTGTAATTCAGCTCTAATAGGGGTTGTTTGG
GAGTATGTTCCATAAAACTAGTGGTGGCAAATGGGCGGTTGGGTCAAATTTGGGCGGATTGAAAATAGATCAACATAAAA
TGGTAATATTTCAACCCATCCATATTTGATACAAGTAAAAATGGATTGGGTAACAAATGGGTTCGGTAAAATACAAGTTT
ACTCATATTTATTCATATTTTCATGAGTAAATAGTACTCTTCTTAAGAATTCAACATGAAGAAAATGTTGAAAATATTTG
CATTTTAGGAGAAAAACATGCTTAAAGCACTTTAAGCAATGTCAATGCTAATGCATGATTTGGTTATTTTACGCTATTAT
TTGTTATCCGATATAAAATTAGACAAATAAAAATATAATTATAATTGACAAAAGAAATGCACATTTAATATATACTTTTG
GAGGGCCGAAGACTTCACTCTTTCAATTATAGAAAAGAATAATTAGTTTTTTTTATATAAAAATGAAGAGAAATTACAAT
ATTTTTAGTGATATCATGAATTTTGAGTGAATAAAAGTTGGAAGTTTAACTCATTTGGCTAATTCATATTTTACCCATAA
TTTATCCATATTTTACCTATATAAAAAGTCACTCACCCAATTCATTAAAATATGAATAAATTGAATGAATTATCAAAATA
TAAGCTTATTTTGCCAGTACTACATCAAACCAATCACCCAGTTCCCTAGGTGATCTCTACTAGGGGTTGTTGCTTGTAAG
CCAGTGATGATCATTATTTTTGTCAGTAAACTTCAGTTTTACTACATGAGTTTCAATGGTGACAATTTTGTAAATTACCA
TCTTACCATAAATGGGGGTTATCATTTTTCATATATAAGCTCTTTTGAGAGACTTTAATTTATTTACCACAATTAAATAT
TATTTGGATATTGATAGTGTTATGAAACTTGCATATAAACAATTACTAGCTCTTTTGGAGCACTTAATTGCCCTCTCCGT
TCTATTTTATATTAATTAGTTTAACTTGGGACAGAGTTTAAGAAAGAAAGATTTTTAAAATTTGTGGTTTAAAATATGTT
TAGATATTTGTTTGATTATAAATCATTATATTAAGGGTAAAATAGATATTTTAATATTAAATTATTGCTTACTAGAAAAA
TGTGTCATTCTTTTTTAGAGTGATTAAAAAGAAAAGTGAGTCATATAAATTGAGACAGAGAGAGTATTAATTGTGTACTA
GCTTGCACATTACTAGAATCATGAAAGTATACATAGTTGGACACTGCTAGTGTTATGAAATAAATAGTAATTACATGGAC
GTTTAAGATACTAGTATTTATGTCTGTGCGTTGCGCTGTTAGTTTATAATTATAATTGTAAATGTTAATTCAATGACAAT
TTCTAAATTCGACTTACTATAAAATGATAGTGTAAAGCTTACATTAGAGATTGTTAGCATTTAACATCCTCACATGTTAA
AATAGAATACTTATGAAAATAAATCAATATATAAATTTAGTTCATTGTTTGAATTTGATAATTATAATTTATAATATTAT
TTAATTTAATTATTTTTAAAATTATTCATATTCAAAATCATAAATAAGTCACACAATTCTTATTATATTCTTATAATTAG
AACGATAAAGATATAAGAAAATTTAACCGTTATATTAAAATAAAATGTAATTTAAAAAGTCCTAGTATTATGATAATGTC
AAATATAAAACTAAGAAGTTATAATCACTTGAATGTCAAATTGTGACATGCTATTCAAAATTTTAAATTTTATCTTTTAA
TTTTTTAAAAATTCGATATTTTAGTACTATATAATTCTTACAATTGAATGATATTTTTATAAATTTATTTTAAAATAATA
ATTTCATCAATCTATGATCAACGGACATAATTGTAATGATTCCTCGTGTTTCTTTCAAATAAATTAATTTGAATTTTTTT
GTAACTTATTCTTTTTAAGAAAATACAGGATGTCAATATTTTGAATTATCAAAAATCAGTTTCTTTATTGTTGGAGAAAT
GTCCATTTAATTAGATTAGTTTTTTATGTTATTCTTTGTTTCAGATTTTTTTAAGAAATCATTTCAAAGACTCCAAATCT
TGTTTTTCTTACGCTGCTACAATTTTTAAAAATAATTTATTGTGTGAGTTTTTTCTATTTGTTAAATTGGCATAACCTTA
TAATAATTAGTGAATTGAAACTCAAAAGATCATAATAAGATCATCAAATTCAAAGAGCAGTTGAAGCACACGTTATCAGA
CACGTGTGATTGTAATAACACCATAAAAATCATAATGATTTTTTTATAGATTATAAAACTAATTAAAGAATCTCTCTCTT
AAGAAAATTAAGATTGTTTAAAAGAAATAAAAAATAGTTTGTCAATGCCAATAGTTTTTTTGTCGTAAAAAAAAGTTTTT
GTCCTCAATTTTTATTTAAACACTTATGTTTTTTCAAACACAAATTTAGGTGGTTTGTCTAGAGTTGTCAATATGGGCTA
GCCCACCCCATCCGGGCTAATCCATACAGACTTTGACATTTTACGGGCCAGGCTAGGCTAGCCCATTTTTTGTGTGGGCC
AAAAAACGGTCGGCCCAACCCACAAGTACATGGGCTACAGGCTTGCCGGGCCAGCCCACTTTTTAAAAAGTTATATATCT
TTTTATAATTATTAAGTTAAATTATAAATTATAATTTAAAAATATTATCATAAATATAGACAAAACAATATTACATGGTG
TTAATGTTACTACTTGTTAATCAAATTCACAAATAAAATTATCTTTATAATATTTATTAAGTTTTTTTTCAAGTAAAAGT
ATAAATATCTAAATAGAAATATTAACTTAATTGTTTTGCAATGATCACAGTAAAACACAAAAAATATGACAATATTCAAC
CATAAAAAAGTAAAAAATAAACTCCTTAAAAAATCATGAAACTTATGGCGTATCTAACACTTCATGAAACCTATATCGTA
TTTAACACTTCATGATCATCTTCGTCAAGCATATCTGAATCAACTTGTGGGAAGGTTGTCTTAACATCTTCATTTTCATC
TGCAATTTATATGCGGTTTCAATTAGTTAAATATGAAAATATTTATAATATTTAAATGTACAAAAAAATATATTACAAGT
TTGAGAAAAACCATGTAACCAATTTCGAGTAGCAACAAGTGTTTGGACATTTTCATGGTGGATGCAACTTCTATACTTAG
TGATTTCCTAAAATACTTTAAATAGATTTTGAGTTTGGATCTCTTTAATTTTAAATTTTAATATTATATTATATTTTTTA
ATTAATTTTTATTGGCCCACGGGCAGGCCCTACCTATATTTCTCAAGCCCCACAAATCAGCAAGCTTATTCAGGCCGGGC
AAAAAATCCTTTTTTTAAATGGGTTCCAAAAATTTTAGTCCAGCCCTATTAAATCTCGGGTTAGGCCAGACCGGCCCAAC
AGGCCTAGCCCATATTGACGGCTCTAGGTTTGTCCTTCAACTGTACTTCTTTTGTTGATTATTTTATAGTAACTTTGGTT
TGAAGTTTTTTTTTAATATAATAATGAAAAAACAATTAACAATAAATTTAAAAACACGATTTTGTCATTTAGACATATTT
TATGGAAATAAAGTTTTAAAAGTATAGGATTTGAAACTTTCAATAACATGTGTAACTTTTAGAATTGAACTGTTGTTGAA
TTTTGAATTATAATTTACTGATTTCTTGATTATTTGAAATTTAATTTTATTCTATAAATATTTAAAAAGTGTGCATGTGT
GTGTTCGTAAGTTAGTGGTAAAATCAGGAGCAAGGGACGTAAATATTTTTATGGGAAAAGGGTCCAAAATTCCCTTAAAT
TATGTGAAAGGAATAAAAATGTCCTTCGTTATTCAAAATGCCCTTGCAGTCAATACTTTGGTCCATAAATGCCGTCATAG
TTACAAAATGGGTCAAAATGCCCTTTACTAAATAAATAATATATTATTTTTTCCTTTTAAATACATCTTCCTCCTAATTA
AAATATTATTAAAGAACACTATTCTTGTTTTCTTTCTTCTAAAATCACTTTAACAAATAAAAATGTAGGAAATGTTTTTT
TTTCTTCTTAATCTCATTTTATCAATTAAAATAGAATAACTTCATCTACCCTTTCGACAGATAATATATATCATATATAT
AAGATCATAGTATATCCATCATTAATTTATATTTATATAACGATAAAAAATAATGATGGATAAACATTTGTTAATTTAAA
AAACATTATTAGAAAAAGAATGTGTTAGAAAGAAAATTTTAATTTATTTATTTGGAAAATGAGCATTTTTTACTCATTAA
ATAACAATAAGGACATTTATGGACCAAAGTATTGACGGCAAGAGCATTTTTGGACCAAACTACAAACGGATGACATTTTT
TATCCCTTCGCATAGTTTAAGGGCATTTTTGAACCAAAATATTGACGGTAAGAGCATTTTTGAGTCTAACTATACACGGA
GGACATTTTTATCCCTTTCACATAGTAAGGGCATTTTTTACCCTTTTCCATATTTTTATTAAGTTACTTTTTTTCCTTTT
TGTTTGTTTATTTTCTTCCTTTTACTCTTTTTTTTTTTTAAAAAAACTATAAATACATACTTTATGTTTTAACCTAAATA
TTCAAATTAATATAAATATATACTTTATGTTTTAACCTAAAAATGTACTTAATATTTTAGTTTAATTAAACTAAATTATT
CTACTTATTATATTATGTTTTAATATAAATTTGATCTTATTACATTGACTACTAATTAAATTTCGTTGTTAGGTTTTATG
AAATATAAAATATTAAGTATTCAATATTAATTTTCTTTTTTTCGAAATTATTTTAATATTGTCCTAGAAATTATTAGAAT
TTAAATTTTAGAAACAAAATTATTAAAATGATTGTTTTGATGTGTTTGCTTAGTTAGTACTCCCTCCGTTCACAATTGTT
TGTCAGGGTAAGGTCATGCATATCCCTCAAGGAAAATTTAATACAAGGTGTAATTTGACTAATATAACCCTACAATACCA
AGAATATCAAAAGTCCACATAACTTTTCAATTGAACTACACTATCATTAAGGGCAGAATTGGAAAAAAATGACTAATTAT
TTTTTGATTGTTTAAATTGACAATTAATCTTGGACATCTATTTTTAGTATACCTGCCAAACAATTGTGGACGGAGGGAGT
ATCTATTAATAACGGCTAAATATTATTATAATTTGTTGAATTAGTATCTTTATTAAATGAATAGGTTTGCCATCAAAGAG
GCAATTAATGTATGTTGTACACTGATTCATTATCAATTAAAATTGAGAAAAGACATAAAGTCACCATTGAAGTTGTACTG
GATTTTCAAAAAGAAATTTTAACTTTGTAAGCGTCCTATTACCCCACAAAGGTATTAAATATCTTTGTAAAAGGATCATT
TTGACCCATTTTCTCACCTGGTTTGTGAACATACACAACATGAACTTAAGGGTGTTTTTTGCTACGAAAACCAATTAAAA
GTGTCGTGTTTGGCTTGTTTTTTTATTAATTAATTATTTACTTCCCTTACATCATCTTTCCCAAAACAAAGCCCAAAGGA
GCCGTTGATACTCTCTCTTGACGAATTCATCATCTTCCCCAAAATATACTCAACGTTGGTACTCTCTCTAACGAATTCAT
CATATTCCCCAAGCACAATAAGGTAGGAATTTGTTTTCTCTTTTAATTTCCAGTCAAAAAGGTTGATTGAAGTTGTTCAA
AGTTTAATTTCTTCTTAATTATGTATAGTTTTGAGAAATTAAGGTATTTTCTTGATTAGGTTTTGAAGGAATGGTCAAAT
GTAATGTCGAATCGTATTTGAAATAATGACAATGATTTGATGTTGCGAGAGAAATTGCGATGCAAACATGGAGACTTACT
TTCAATGCAAACTTCATGATCGGCGTACAATCCATCTCGAAGTTTTTGATCTTGTCCACGCTATCGCGTATGGTTTCTAT
ATCGTTTCCGGAGATCTTTTGCCTATGTATGTCTCTTTTTAATTTTCTTTAATTTGTTTATGACGTATTTTAGGAGAATG
CATGAAACTTCTTAAAATGGAGGGATCGTGAAGATGTTTATATACGATCCAAGTACGTTATTATGAGACTGGCTAAGCGA
ATCAAGGAGTTGGAAGAAACATTTACATGTTATGAAAATCGTGTTGAAAGTAATAAATGAGTGATGAAGAAGAAGAACAA
ATGTTGTAACTTGAAGCTAATTGTCTTGATCGTCGTAGTGTTTTTTCTATTTTTAAGCCTAACCAAGAATGTGAAAGATG
GAAGATGTAGGTGTGTGCAACCAAACTGTCATAGTTGTTCTACTACATCTTTCGTTTGGTTCTTGTTTTTGCTGATTTTT
GTCGCCGAATGTTGTCGAAATAATTATGATTTTAACTAGTTGTTAGTGTATTGGTTTTTTTCAATTATATCGTGGTAACT
ATTTGAGAAAATTTAAAAATATGTTCAACTACAAATATATGAGAAGAAGATATAGTAAAAGCAACAAAAGTTGGTCAAAA
CGAGGACTTCATTCCAACATAATCATTTAATCTTCATTTTATTTTATTTTTTATTAAGTTCAACAAATTTTATTTCTTCA
TATCTACAGAAGACGATTAATAATTTCTATAGGTATAGATTTGATGAATCAAAAACTCACTTTAAAAATCCAAAATTGAT
GCATGAAAATAAATTCACAAAGGATTTCAATAAAAATCTCATAAACTAGGGTTCATGTGAAATATAAGCATGAACAACAA
CTCAAGGATATCAAAGCAAATAATATTGCAATCTCATAATATAAGAATTTAGAATTCAGAACAAAAACATAACTCATATC
AAGAATTTCATAAAATTGAGGGTAGAACCCTAGATTCAACTTGCTACTGACTATTGAGATGCAGGGCGTGAGGAAAAACT
AGTCCAATACTATGAATGACCTTACATACCTTAATCTGTCACGACTCGAGCCTACACCTTGGATGTGACCGGCATTCGAG
AACCATTACTGGTCCCTAAGCGAACCCTCATCATGCTGACTATAAGCAGAAGAATAGCTTGAGCATACATAAGCATCAAA
TTAAAAGAAACGTTTAAAAATAATTTACTGAATCTCAAAACTTTGCTGAATATACTGAGTATGAAACATAAGTTTTAAAT
AAAACATCTAAAAACTGAAAGACTCTCCAAAACTGTCTATCTATGAAGTCTCTTGATAGCATCCAAGGAAGCTCTACTCC
ATTGAAGGACAAGTATGAAGCTTTAGAAACTCCAAGGAGGCCCATAACAAGATCTCAAACCAAGGAGTTCAATGATAAGC
TCAATGGGCTTCAATCGCTGATCCAAAGGTTTCTTATTGGGGAAGAAGAGCTCAAGCCCAAGGGAGAGGAATTGTCCAAA
TGCTACAATTATTTGGTGGCCCAAATTCAAGCCCAAGATGAGGAATTTTAAGGTCCAATTTCGTGCAAATAAGGGCAAGA
AAATTCCAAGAATCAGCCACAACAAGAGTTGCTTTCTGCCCAAGTTTTGAGAGAAGACTAGTCAAACTTTCCAAGATTGT
CAAGATTCTTTTCCTAGTTGAGATTTACCTTATTTATTTATTTATATATAGGTTATTAATATTTTCCTTAGTCTATTTAT
GGTCTCCTAAGTACCATTTAATGCTTTCCTAGAAGTACCAAATTTGTTCCTAGTTAGGTTACTTTATTTCCTTTCTAGAG
TAGGATTCCTTGTAATTGTCTTTTTAGGGTTTGGCATAAGGGGTCTTGGACGTTTTTCCCCCCTTCTCCTATATATAGGA
GTCCTTTTTATTCATTAAAGACATTTTTAGATTGATATTAATAATATTTGAGAGAGTTCTTTGAACCTTGGTGACTTGTT
CTTTGAGAATTTATCTTTAAACCTTTACTAGTTTCATAGTTTAAGGTATAAAGTAATTTCTTCTTGTGATATCTTTGGTT
TCTTTTTGGTATTCTTTAAAAGGTGATTAGTTTCTACATACTAATTATTGTCTTTAGTTACTCATAAAGCGGTCAAGATC
CGAATCTATCGTTTTGATTCGTTTTCTCAAGTAAAAGGCGTTAGATTTCTTCCATAAATCTATACGTTGTTACTTGGATC
TTTTCAAGGCCTTATAACATCTAATCCTTGGAAATTCGTGGATCTTTCCTTCGAATTTCCCATATCTTTAGTTAGTTTTT
TTGTTTCTTTTCTTTGTGCTTCCGCATTCTAATATTCAATTCTCTATTTGTGATATCCCTTAACCTTGCTGTTATCATCT
CTACTATACAAAGATGAGTGATGGGACAAGACGCATGACTCCTCAAAAGAACTACTACTAACCACTCATAAAACTGGAGT
CCTCCGAAAGCAAGAAGGTCTTACTCAAAAGCTGGTGAGCAGACGAAGTGATCCCAACGGACTCTTGTTGAGGATCCTAA
GAACCTGTATCTATATCATTAAAATATGCATGTCGAATGACATCAGTACATTGAATGTACGAGTATGTAATATAGCAAAA
TAACAAATAACTAAAAGAAAATACTGGAATAGATAACATGTACTCAAGCTGAATGTAAAGAAATAAATGAGTTAAATCAT
TTAAAGCTTTACAAAATATCTTCTCATCTTTGAACTCAACATAATAAGTGATATATAAAAATACACTTTAAGTCTATTGA
GAGATTCTCTAACCAAGAACCATCACTATGAGCAACGTGATGATACATCGTCTCATCCACATTGTCAGAACTGTCCTATA
CCTTTTCGGGGTATAAAACACCTCAACTAAGTGGATCCACCAAGCTATGCTTAATAAGCAATAAGGAATCATCTAAGAAG
TATGACCCTTTACCTATGTTGGCATACATGGTTTATGAGGACTTTGAGTTGAATGAACTTGTCCCCATATCGGTGCTCAA
TACTACTCCCAGTAATATATACTCATCCTCAAATGTTTAAAAACATAAATCTTCCTCTGGTTTGAGTTAATTGCTCAAAC
TACCCTCTTAAAAGAGGTAACTTCTCAAGAAATATCTTTTGAACTCATAACTCATTTAGAAATCTCAGTTTCTCTTTTAT
CAATGCAAAAATTGATACCTTTGGAATACATAGTCCCCTTATACTCTTACTCAGTTCATATTTGAAAACTCTTTCTCAAA
AACATATCAAAATTATATTTTAATATGATCATTGATAACTCGGGAAGTCATACTGCATAAAATTGATGGTATATCTAGAT
ATGATACTGCTCATACATTGATTGCATACTCGATTGTCATACTAACCATGTTTTAGAAATTCTTTTCTCAAAACTCATCT
TTACTTCTCAAATCTCACTTTAAGAACTCAAGTGTTGGCTTTAAAAAGCTTTTCAAATTTTATAACTCAAATCATAGGGT
TCATGTGGAATTATGGACATGAACGACTCAACTCAGGGATCTTAATAGTAATAAGGATGCTCAGTACTTAGAACTCAAGA
CACAAGAACTCAAGGACTCAAGAACTTGAAACTCATAACTCAACGATATTTTCCCTCTAAAAAATACTCAATTAATAGGG
TTCATACTAAAATTTAGACATAAACGAATCAACTAAAGAGTTTTAATGCATAACATATAGCATTCAATAATTAGGAATAT
AATTTCAAAAAGAAACAGGAACTTAAGAACTCAAATCAACTTATCTCAAGAATACTCAAATCTAGGGATAGAATCCTAGA
TTACTCTTTTACTAATTTGAAAGTAGATGTAGGGTATGAGGATGAACTAGTCCAACACTATGATAGCCTTACATACCTTG
ATGAACAAGGTTCTTGAAGAATTTTGAAGAATCTTGAAAAAAAACTTTGTTAGAATTCTTGAAACCCTAGCTTGAAGGAG
AACAATCAAGAAAACCTTTCTTGAGATTCTTGAATTACTTTCTTGAAATCTCTATGGCCAAGAATTATGATTTTCATTAG
TGATTCATAATTGTATGGAGGAATTTGAGTTGAAAAGAATAAAATTCTTGGAGAAGGACTTACATTGAAGAAGAATCTTG
AAAAAAAATTGAAAGAATCTTGAATGGAGTCTTCTACTTTGATTTTTCCTTAGGCTTTTATCTTAGGGTTTGAGAGAGAA
GAGAGTGATGTATTAAGCGATGAAAATCTGATTGTTTTGGGTCTTTAATTAGTCAAGAAATTCGCTTAGGGTTTTCTTAG
AGGTAAAAAGACAAAAAAAAACCCTTTTTAATGTTTCCCTGTCGGCTAATTCGTCACTACACTGTATCATGTTACTAAAA
TGGTCATAACTTTTTAATCAAACCTCAGATTGTTGCGAAATGGGTGGCATTGGAAACAAGATTCAAATACCTTTAATTTA
ACAGGTTATGGGCCAAGTAACTCTTTATATTCCAAAAGATATGGTCATTTGAAGTTGACCCAAGTAGAATCTTACATCAA
AACTTAATCTATAAGGAAACTTTCAACTTTACTTTGTGCTAGAAGTTTCTAGTGACCTTAATTAATATCCAAATTCATTC
TCACACTAAAGAATATACCTTTACATATATGGGAAATTTAACAATCACCCGATATGACCCTACAAGTAAATGAAGAATGG
TTCGAGTCTTAACTTAGAAATTTTTGGGGTGTTACAATATCTCCCCCTTGGGATCATTCGTCCTCGAATGACGGCTGGTC
TGAGAATGGGAAGGGGTTACTCTTACTGTATTTAAGTCTAACTTAGAATCACAAAGTACTTAACATAGAGTGATTATTCT
GATCTAAATCATAAGATTCAGGTTCTATACCTCTGTAGGAAATCTCATCCCAAGAGCACTACTCCTTACTGCTACATTCA
GCTAACTTTGAGCTCATATCACGAAACACCTAATGTATCACACATTGTCCACATGTTAACAATACCACATTCAATCATAG
AACCTTAACCACTCCATAAACTCCTACTAACCGACTTTCTAAGAACTTTTCATCTTGTCTTCATCTCTACCAACTGAACT
TTCATGCATTACCACCAGAAAGCTGACTTAGTACTCATTATAAAACCTTATCTCCTTCTTCCTCCACATTTATAACCTTA
GATGAAATAAACACACCATCACTATCATAATAAGAAAATATAAATCATTTTCTCTATCATCACGCCATTACTATCAACAA
CACCACTCTCAACTAAAAAGGATCACTGAGAGAGATTTAGGGCGAAAGATCATAAGCACGATTCATTCGAGATATCTAAT
ATAAGAATATGCATGGAATAACATTATACTTCTAGCCATTGAGAGTAAATCATGAACTTGTGAGACTGGACATACTATGA
GACATGAATGCTTATATGAATAGGTTCATATCATGAGGTTGATATTTATAACTTTATGGAATAAGATTGGGATCAATGGG
CTAAAGGCTTTTCCCCTCATTCTAAAAACTGAGCATAGATGTGAATCTCTATGAAGTGTGTGAGCATAAGTCATAGACAC
AATTATGATATTAGGAATATCAACAAGATATTGTAATAACTTCACTTGAGGAATACACAAAATTATGAACGGATTGATAT
ACCTCTAAAACTCTTTTTCAAGATATCAGTATCTCATCCTCAACACTTAACTTGGTTTCTCATCTTATCATCTCCAACTT
AGGTTTGAAACTGACACTTTAAAGTTATGGATCTATTCTATCATCTCTAAACCGGTCTACATTCGCTTTACTCTAATACT
CAGGAAAGTCTTATCGCATGGCAATTGAACTCTACATAAGCAGGTCTTAAGACTCCTTATAAGACCTCTTTCTAAGATGC
TTCTCTTAACCTCTTCTTAGTGGCTTATAAGGCTGCTTCATCTAGCTCTTAAGGGAAGAAAATTAATGCTTACCTCAGCC
TAATACACATTAATAGCTCCATTATACTATCTAGGAACACATGAAAAATAATCATTAACTTAATTGGAACCTCGTCTAAC
TACATACGATCTGGGGTACACCTCTTAATTATCTTGTTAATCTAATGACTTATCCACACTTCATTTCTCTCATCTAAAAG
TTAGAATTTCATACTTGTATCACTCACACTTGTAAAAGGTAACACCTTAATTTCTTACCAACTCTATGTTAAATCTACCA
GATTAGATCTTGAACTAACATCATCACCCTCATATTTCCGTTCTTTTTGACCACTGTTCTCATCTCAAATTCAAGCCTAA
TGTTTATTATTAAACTCAGATATCAATATGATTGCTCGCTTACTATACTAACTTACAACTACTAGATACAAATTAAGAAA
TACTCGCCCACTAAAATCTCATGACTAGTGGTCAATCTTTATCTCTCTGTCTACATACTTACGAATTATCGTCACATTCG
ATTTCATGACTTAAGTACTATTTACTCATTCACTATACATCATTGCCTAATTAGTTCTATAACCCTTTGAATATTATGGG
TTTTTCCTTAAAGATCATAAGCCTAGCTTAGAGCTATCACCTCATGAATACTCCTGCTCTTCTATTCAACACCTACACTT
GGTCATTACTAACACAATGACACATCATCATAACCTCCTTTCTGATTAAAGTATACTCTAACTCATCCTAACTAGTAACT
ATTCCTCTACCTTCTATCATGAACTCTATACAAAATTATTACTTCTTAGTCTATCCATAAGGGAAAACTCTTCATTAATA
ACCTACTAGGTGCATGACTATAATAACATAGCTTGCCTCATAAATATCTCCCTTTCTTAGATTACTGAACCTCTGCATGC
ATTCTTCTAACTTTGGGCACTCTTACTACTACTGCTAATAATCTCATAACTCATACTATTTTTTCGAGTGAAAATACTAC
CCAAGCTCCAAAACACACTTTCGCATAAGGGTCTCAACTGAAACAAGGTTTAGAGAAAAGAGTCTGGGAATACATCTCGC
TTTTAGCTCGAATGCACGATTCATATGAATAAGAGTGAATTCTTTTGAATCTCAACACTTAAGCTCACTCATGGGCTTCT
CTTAAGCCCCTATGTAGTCTCATGGCTTTCTCAAGACTTTTGCCGAGAGTTACTCATTGATAATGAACTGACTTTGCGTT
TCAACTACCTTGGGTATGGGGATAGTCGAATGAATCTAAGAACGCGTGAGTTTTGAATAAGTTCCTTATGACACAACTCT
ACTCCACGATTTAGAGTATGAAAAAAGGGAATCTTTTTCTAAATGTCTATAGTCCCTTGATATACCGTGAGTTTATGGTA
TTTTTAATACATTTCACTTAAGAGTTGTGTGTGTCTAGGGCCTTTTTTTTTATTGGTTTTTATGTATTTTTATCATATTT
TGCAGGAAAGATGTTTAGGCGCGAAAGTAAAGAGACAGCTGAAAGAAATGCAGAAAAGAGCATCTACGGAGGTGATCTAC
GGACCGTAGGTCCATTGACGTTCCGTAAATGGTGATCGTAGATCACATCTATTTTTGTTGGGGGTGGGGTAAATGGATTG
TGAGTGATAGGGTGACGTCTGATTAACCCAACTCATAAATCCTCTGTTGGGGTTTTCTTGCCTGTGCTCTTTTTCCCCAA
GAGACTGTTTAATTTCTGTTGAACCGATATGTGTTAGGATCGTATGTGTAGAAGCATGAAAAAGAATGAAGCATGATGGC
TTATGAAAAATGGTACCCGTCCAAAATTTGTGATGTGTGCTAGAATTTGTAGGCTAAGATAAGTTGAATGTGTTGGCTCT
GAGTATGACATGATAATGAATCAACTTGATGGCATGCCTTAAGCTAAAACTTGAACTGGGTAATCTGATAATCTGATAAT
GAAACTATGTGCCAAGAGTGTGTGAGAATAATTGATTGTGAAACGACCCCAAAAATGCCCGAAAATGTGCTTCGAAAACA
CCTAAAATTGTAATTTCCATATATCTCAAAATCCATGCATCATTTCGGAAATTCGACTTCATATTCTTATTCAGGGGGTC
AAATTGAGTGGGAAATGAGTCTAACCCGAATTTTAGAACAACCGTATCAAAATTCGAAAATCGCAAAAAAATGCGATTTT
GAGGGTCAACTTTAAAGGGGCATATCTCTCAGAACACAAGGAACTGGAAGGAGCTCAAACTATCAAAATTAAAGCTCTGT
GAGTTAGCTTTCCAACGCAATTTGTTTCACCTAATTCCGAGTTAGGATGAAGGAGTTATGACCATTTTCGTAAAACCTGT
CCGGCAGAAAATGCAAATTTCAGTAGCCGAAAACACTGTTCACCCGCCTCATTTTTTTTTTCTAAGTGTTGGGACGTTTT
TTATAAAAAGGGGACATATCCATACTTAGTCATTTAACTTCAAAACATCCAAAAAACTCTCTCTAAACCCTCTCCAAAAA
TTCCACCAAGATCATCAACCAAATTCAAGGATCCCAAGCTTTAATTCCGGATTCAAGATTCAATCTCAAGCAATTCTCCA
TTCCAATCTTCATCAAGAATTCTCCAAAGTTGAGGTATGTGGGTTGATTGTGGAAACCTTCCTTTCCACAAGTCCAACCA
TTTATCCTCTATTTTACTTCAAGTTTATGGGTCCTTATGATCGTTTATGAACTCTTGAATTATGGAATTACTACTACACA
TCCTATTATGGTCTATTTTTGTATATTATCATGAAATGGAATTATTATATGATGTTTATGGTTTTCATGCCTCGATGATC
AAATTATGAAGGTTGTTATATATGTATATATATATGTATGTTGTTGGTGGGCTGTTTTATATGGATTTTGAAATTGGTTG
GACTTAGTACTCTTAAAACACATGATTTTATTTACATGAACAAGTAGCCCACCATATGTTTGATAAAATGCCATTTATAG
AATTCTTATGAAATGGAAGGTCCAATGTACGTCCTATGAGTCGGATGATTATATAAGTATTGAAATGATGATGAAATGGA
TACATGTATATGATTTTCTCTATATAGTGTGTGAGTCGACCAAGCCTAGCTCGGGGGGTTGTAGGCCCGGGTAACCGTAT
CAAGGGGTTGGTACCTTGGTTGCCTAGTACGGGGGGTAGTAGGCCCGTATAACCGTATCGAGGGGTTTGTACCTTGGTTG
CCTAGTACGGGGGGTAGTAGGCCCGTATAACCATATCGAGGGGTTTGTACCTTGGTCCCTAGCTCGGGGGGTGGTAGGCC
CGGGTAACCACATTGAGGGGTTTGTACCTCTTTCGCCTCTCCAAGGGGGTGGTAGGCCTTGGAAATACTATATTGATGGT
CACTCACTACACATATACTATGCCCTACTAAATATGATTTTTATATAAGCATCATTATATATATCATCTCATTAATATGC
TATCTATCGGGTACGATTATGCATTTTGCCTATGATATACATCCCTTGTTGCATTGCATTGCATCCCATATACTTAGTAC
ATTCAAACGTACTAACGCATACTCTATGCCTACATGATGTCACCATGTAGGGACCGGAGCACCGCTTGACCCTCGTCCTC
CACGTGGCTAATACGATTTTCTATCAAGGTTATTGGTGAGTCCTCCATTCCGGGGACGTTGCTTATGATCTTTTGCTATG
TATAAGACGTTTCCTTTTAGTTATGTTTTGACTATGAGGGTGAGCCCAGTTGTTTGTCTTGGCCCCCGCTAAAGTACCTA
TGTTTAGAGGTGGTGTTGGACAAGTTGTGTATTATGTTTGAGCTTGATTCATCTATGGTATTTATGTATCATTTCTTCTT
TTTTTTTTCTTGCTCCCTTAGTCCCGATTTCCCCCTTGATTATGCTTATCGCTTATGGTCATTTTAATTGCTTCCGCGAC
CAATGATGTGTAAGATACGCTATGAGGCTTGTTTGGGGTTCCTTCGGGTTCCCCATTCGCCGGTCATGTCTAGGCCCTAG
GCTTGGGTCGTGACAGATTGTTTAAACAATTTTTGTGTCAATCTAGAACTTGTCCGGTTAGTCCTGCTAAGACAATCTAC
TCTAGAGGCTAGGAAGTGATCATAGGCCCTTGTTCTGATAAGTCCACAAATTGCCTAAAAGATGAATCCAACCAAATGAA
ATAAATGCTCCCTTTGCTCCAAATGCTTTGAGCCTAAATTAGACCATTTCTTTCTAAACCCCAACTCACCTTCCCATAAT
CTACTATGTTGGCCCCGGTCCCTCCTTGGACATGTGCACCTTGACTTAGGCCAAAAGCCTAAGTTGAGGGTGGCTAATGT
AAAAAGTAATCTCAATCTTATCCCTGATCCGACATCGGGTATTGTGCACCTCAACCAATGGAAAATCCATAAGTTGAGGG
TGGCTATGAAAGAGGAAACCAAAAGAAAAATGGGTATGAAAAGAGTTTGATGTTGAAAAAGAGAAAAAGAAAAGAGAGGA
AAGGATGTGACTTGTTGAAAGCTAAAGAAAAGAATAAAACGCACGAAAAAGATGAAAGTGAAAAATAAAGAGCTACAAAG
AAATAATGTCACATCCATGGTTGAAGAAAATCAAGGGAAATAAGGTAAAACGGTAGGATGTCAAAAATAAGGCAAAAAGA
GGTTGAAAGCCTAGTGTAATGTCAAGGAGGGCAGAAAGTCACTAAGAAGTACCCAAATGTACCACACCTGACCCTGAGCC
TATGTTACAAGCCAAGAAAGTCCTATAGTGATTCTAGAATCTAGTTTGGAGAGTCAAAGCAGTGAAAATAATAGGCTTGA
ATGGTATTGAGCACTAACTGTACTTGAAGTTACTTCTGAGTGTGAGTGTTGAATGAATCCTTGTACTCAAATTCATATTC
ATTGTGTGAAAAAAAAAGGATTTCGTTTGAAGTAAGGGCACTAGTTGTATTGTCGGAAAGTTGGTACCTTGGTGATAGTG
AAAGTGTATGTTGTGTGTTGGTTGGTCTATCTTTGTCATATTTTGATCTGCATGAATTAGCTTGTCGAGTCTAAGAGACC
AGATTTTGCACCCAAAAAGAGAGTTGGGATAGAGAGCCATGTGATTGCTTGTGCTTAAGTTGTTTGCTTCTATACAGGTG
TCGTTTAGAGTTTTAGTGTGTCCCTTGAGGACAAACAATGAATTTAAGTTGAGGGTGTTGATATACCGTTAGTTTACGGT
ATTTTTAATACATTTCACTTAAGAGTTGTGTGTGTCTAGGGCCTTTTTCTATTGGTTTTTATGTGTTTTAATCATGTTTT
GCAGGAAAGATGTTTAGGTGCGGAAGTAAATAGACAACTGAAAGAAATGTAGAAAAGGGCATCTACGGAGGTGATCTACG
GACCGTAGGTCCATTGACGCTCCGTAGATGGTGATCGTAGATCAACAGGTAAGGCAAATCAGGGAAATCTGACCAAGTGT
GGAATCACGGTGGCCATTGACGGTCCGTAGATTGATCTATGGACCGTCCTGCTGAACCGTAGAATGTGACTGCGAGGGTT
CTAGTACCTGATTTTTGGATAATTCTAAGTATGGAGCTACGGAGAGGGATCAACGAACCATAGATCGATCTACGGTCCGT
TCTAGTGTTCCGTCGTTTGCTTCAGAGAAGCTGATTTTTTGAAGCTGAAATAATTTCTAAGTTCTGGCTGGCGAAAGGGA
CTCACGGACCGTAGATCCAGTGACGGTCCGTGAGTTAGTCTCGTGGAATGAAGATGCGTGCCTGAACAAACTTTCCTTAT
TTTATTTTTCTTTTAATTTAGGACTTGTTTTCTATAAATAGGGCATGTAAACCTCATTTTTTGGGTGTTAGACTTTATTA
CTTTAGTTCTACTTTGTGACTTGGGATTAATTTTTGCAAACCTAGCAATTTTTGATTTCCTAAGTTGATTTTGAAGGTTT
TGGTTTTGAGATTCAAGTTGAAATTGCGGGTTTGTTATTCTCAATTACGTAAGTTCATAATTCTTTCATCTAAAACAATG
AATTGTATTCATATGATTATGGGTAACTAAACTCCACAACTAGGGTTGTGGAACCATGAGCGATTAACAAAGTATGAATA
GTAAATAAGCAATTCTTGAATAGTGTTTTGCATGCTTTGATAATTCTTTCGTTTAAAAGTCTTGTTAACCGTGCGCAACT
TTGGAACTCGTCTTGTTGCTACTTGCCAGACCAAGGAGGTAATCAACATGAAAATAATTATCAACATAGATTTAGTGTGA
TACTATCTAATAGTCTAGTGTCGATTGGTGCAAAGTAATAAATAAGCCAAACATCGATGTGATGTCTAATATGAGGTAAA
GGTAAGGGTTAGTAAATTATACACACGTAGCCGGACCAAGGTGCGGGGTGAAATTCTCTAGATGTCGGACCAAGGATTTA
GAGATACCTAGCTTATCACTTTGCATGTAGTACACTAGGAAAGGATTACGATTACTAGGATTACTGCGTTATGAGCTTGT
GGGGAACACGTATACCCTAGTTAATTCTCTTAACTTGATAACAACCAAAATTGACTTTTGTTTACTGATTACTTACTGAA
TTCTTACAATTTGTTTCACAAATCCCCCCCTTTAATTACTTGTTTCTGAAAATAATTTGACTAAATGAATATAATTATTG
GTTAAAGTGAAGTCTAAACCATTTTCCTCGTGGGATCGACCCCAACCTACAAGTTGGGTTCTTTACTTGATAACGATCAC
TTATGCTTCTTTAGAGAGGTGTAATTTGAGCGTATCATCCCTCATTTATAGAAGTGGGGCCCTCACAACCATAAACAAGA
ACCTACCGACACGACTTCATAGACACCCTAGGACACTTGAACTGTATTCTCTGATACCATGTTTGTCACGACCCAAGCCT
ACACACTGGATGTAGCCGACACTCGAGAACCATTGTTGGTCCCCAAGCGAATCCTCATCCTGGCTGACTACAAGCGGAAG
ACTAACTTGAGCATACATAAGCATCAAATTGAAAGAAGTATTTAAAAATAGTTTACTGAATTTCAAAACTTTGTTGAATA
TACTGAGTATGAAACATAAGTTTCAAATAAAATATCTGAAAACTTAAAGACTCTCCAAAACTTTCTATCTATGAAGCCTC
TACTATACAAAGATGAGTGTCAGGACAAGACCACGACTCCTCAAAAGAACTACTATTAACAACTCATAAAACTAGAGTCC
TCCGAAAGCAAGGAGGTCTTACTCAAAAGTTGGCGAGCAGACGAAGTGATCTAAACGAACTCTTGTTGAGGATCCTAACA
ACCTCTATCTGCATCATTAAAAGATGCAGGTCGAATGACATCAGTACATTGAATGTACGAGTATGTAATATAGCTTAATA
ACAAATAACTAAAAGAAAGGACTAGAATAGATAACAATGTACTCAAGCTGAATGTAAAGAAATAAATGAATTAAATCATT
TAAAGATTTAAAAAAATTAATAAGTAATTTATAAAAATACACTTTAACTCTATTGAGAGATTCTCTAACCGACAACCATC
ACTATGAGCAATATGATGATACATAGTCTTGCCCACGCTGTTAGAACTGTCCTATACATTTTCGGGGTATAGAACACCTC
AACCAAGTGGATCCACTAAGCTATGCTTAAAAAATAATAAGAAATCATCTAAAAAGTATGACTCTTATCCATGTTGGAAT
ACATGATTTATGAGGACTTTGAGTTGTCTGAACTCATCCCTATATCGGTGCTCATTACTACTCCCAATAATATATACTCA
TCCTCATATGTTTAAAAACATAACTCTTCCTCTGGTTTGAGATAATTGCTCAAACTACCATCTTAAAAGAGGTATCTGCT
CTTGAAATAGCTTTTAAACTCATAACTCATTTAGAAATCTTAATTTCTCTTTTATCAATGTAAAAATTGATACCTCTGGG
AATACATAGTCCCCTTATACTCTTACTCAATTCATACTTGAAAATTCTTTCTCAAAAACATATCAAAATCATATTTTAAT
ATGATCATTGATGACTCGGGAAGTCATACTGCATAAACATTGATTGTATATAGAGATACCATACTACTCAAACATTGACA
ACATACTCATTTGTCATACTAATCATGTTTTAAGAACTCTTTTCTCGAAACTCATCTTTACTTTCTCAAAACTCAGTTTA
AGAACTCAAATGTTTTCTTTAAAAAGCTTTTCAAAATTTATAACTCAAATCATAAGGTTCATGTGGAATTGTGGACATGA
ACAACTCAACTCACGAATCTTAATAGCAATAAGGAAACTCAGTACTTAGAACTCAATACTCAAGAACTCAAGACTCAAGA
ACTCAAGAACTCGAAACTCATAACTCAATGATATTTCTCCTCTAAAATATACTCAATTAATAGGGTTAATGCTAAAATAT
AGACATGAACAAATCAACTCAAGAATTTTAATGCATAACTTATAACAATTCAATAATAGGAATAGAATTTTAAAAAGAAA
CAGGAACTCAAGAACTCAAATCAACTTATCTAAAAAATACTCAAATCTAGGGATAGAATCCTACATTTCTCTTTTACTAA
TTTGAAAGTAGATGTAGGGTGTGAGGACAAACTAGTCCAACACTATGATAGTCTTACATACCTGGAAGAACAAGGTTCTT
GAAGAATATCGAAGAATCTTGAAAATGAAGTTGGTTAGAAGCCTTGAAACCCTAGTTTGAAGGAGAACAATCAAGAAAAC
CTTTCTAGAGATTCTTGAATTACTTTCTTGAAATCTCAATGGCCAAGAATTATGATTTCATTAGTGATTCATAATTGTAT
GGAGGAATTTGAGTTAGAAAGAATAAAATTCTTGGAGAAGGACTTACATTGAAGAAAAATCTTGAAAAAGATTGAAAGAA
TCTTGAATGAAGTCTTCTACTTTGATTTTTCCTTAGGGTTTTGTCTTATGGTTTGAGAGAGATGAGAATGATGTATTAAG
AGATGAAAATGTGATTGTTTTGGGTCTATAATTAGTCAAGAAATTCTTTTAGGGTTTTCTTAGAGGTAAAAAGACAAAAA
GGACACTTTTTAATGTTTCCCGCCTGCTAATTCGTCACTGGACTGTATCAGGTTACTAAAATGGTCATAACTTTTTACTC
AAACCTCGGTTTGTTGCTAAATTGGTGGAGTTGAAAATAAGATTCAAATACCTTTAATTATATAGGTTATGATCCATGTA
ACTCATTATATTCTAAGAGATATGGTCATTTGAAGTTGACCCATGTAGAATCTTACATAAAAACTTATTCGACAAGGAAA
CTTTCAACTCTAGTTTGTGCTAGAAGTTTCTAGTGACCTTAATTAATATCCAAAATCATTCCTACACTAAAGAATTTACC
TTTACACATATGGACATTTTAACAATCACCCGATATGACCCTACAAGTAAATGAAGAATGGTTTGAGTTTTAACTTAGAA
ATATTCAGGGTGTTACATATACGCTCCAAATTTTTGAGTAGGTGAGATCTTTGGATGAAAAAATGATAAAATTTGTTTCT
TTAACCTTAGAAATGAGTTCTTGGGAAGGTTTCTAGAAAATATATGAATTTCATAAGTAGAAGATATTAATTTGTGTTAA
GATGAAGAAATTATGAAGTTCTATGGTAAACTCTTACCTTTGATGATGGATGAACCTTGGAGAAAGTTAGTTTCTTGAAA
ACTTCTCTTTCAAGGGTAAATTTATGAACTAGGGAGGTGAACTACGTATTTGGGGTTTTTAAAAAGACCCAGACGTCCGG
CGCCCGCGTGGAAAATGCGTTAGGCGCGCAGCCAGCCGTACAGGAAGGTAGTAGCTGCTGCCACATCGCGTACCTACTCG
GAAATTGCCTCGGCCGCACGGTCAGCGCATGACAAGACAATGTCCAGTAAAATAGACATAACTTTTTACTCCGAATTCCA
ATTGATGTAAACTTGGTGGCGTTGAAAAGAAGATCAAGTACCTTTAATTTGATAGATTATGTGCTAGGTAACTCTTCATA
TTCTAAGAGATATGGTCATTTGAAATTGACCCTATCAAAACTTAATCGGTAAGGAAGCTTTCAACTCAACTTTATGCTAG
GAGGTTCTTGTGACCTTAATTCTTCTCCAAATTTATTCTCACACTAAAGAATTGACCTTAACACCTAAGCATAATTTAAT
AATCACCCGATATAACCTTATATGTAAATGAAGAATAGTTCGGGTATTAACTTAGATTTTTTTTTGGGTGTAACAGGACC
CACAATGAATTGTATATGGAAAGAAAAAGAGTCATTCCCTTATTTGTATACTCAGTTATACAAATATGATTTTATCTCCT
CCTCCCTCCCTCCATCCTCTAATTCTCTCCTAAAATCACTCATACAAATTGATTTTTGAATTTCGAAATCTACTTTCTCC
CTCATAATCATGACATCTTATTTTATCTCTCCTCTCTTTATTCTCTAATCTATCCTAAAATCACTCATACATATTGATTT
TAAATTTCAAAATCTACTTTCTTTCTCATAATCGTGGCATCACAATTCAAGGTAATCGCCCAAAATGTGTTTCAACTTTT
TTTGTTTTTTGTTTGTATATGATTTATGCTTGTCTTGTTTTTTCTCAAAAAGCTTTCCCTAGACTTCAAATTTTTATATT
TTCTTCTTAAAAAAATGGATGAAGGAACTTGGATTACTAGAGGTATATCATTGTGTGTCAAATTTGTTGATGTCCATCAT
CATTTCTGTTGGGTCTAACTCAAGCATTCTAAGATATTGCAAGATATGTTGTCAAATCTTGACTAAATGAAGAAATTAGA
TCCGTTGAAGAGTTTGAATCCAAGCACCGAAATGACTCAATTAAGATGCAATAAATTTTGGAAAATTTTCAAGCAAAACA
TAGAAGCAGAAAAGTTGAGGAACAAAAGTTTGATGGTTCAACATGGATGAGGATTTCAAATTTTTTTGTTGTTAATAAGT
GTTTTCAATGGTCGTCATGAGTTGTATTTGTATCAATAATGTTTACATGGTATTATATACAATTTTTTTAGATTTGCATC
TGTATCAGGGTTAGTGTAGATCTTGTATTTATATTAAGGGTATATGTATTTGTCGCTTTTATTATATATTTGCAGGTATA
ATATACAATTTCTTATTTGTATGTTTGCATCAATTGCATATATACAAAAAACAATCAATTACGTTCATACAAATAATTGT
CTAGCATTTATCATTTGTATATCTTATACGATTGAATTTATTAATAATATTTATATGCATTTTAATTTGTATATCAAATG
ATATATGTTTTGCCGTTTATAGAAATAATATATAATTGTTTATATGTATATATGCATCAGTTGTATATATATACACCAAT
GGTTCTCTAACATTTATCATTTGAATATCTTATACGATTGTATGTGTTCATGATAATTATATACATTTTGATTTGTATAT
TTTAAAGTTCATGATTTGAAATTAATTTTTTTGTTTCAAATAAGTAATTAGAAAGGAAGAACTAATTAAATTACTAGTTT
TAAATCAGAAAATATATTTAATTATATTATGGATGAGGAAATCAAACAAAATTTTGATTATTAAAACCCAATAAATGAAG
AAAGTTTTGACTTTTAAGGGAGAATTTTACAGGTTGAGGAGTCCAAATTGATAAGAAATTATATGGAAATACACTCAACA
GGAATATATCGTGCGATATTTTCTATTTTAAAACTGATTTTGTTGCATCAATTAGAGATTTATTGACACTTATATTTTGT
TAACTTACTTACCGTCAATGTAGTCATTATTTTAAAAAATAAAATTTTGTATACATTTTTTTTAAAAAAAGTTGAGATAT
ACAAACGTAATTCTCCACAGAAAATTAAACTATTTTTTATAACTTCCATCACTTTTTTTTAATTTGTACATGTTGTGTCG
ATTTTTCATAATTGGCCTCATTTGTTCAGTCATAAGGATGAATTCTTCGGTAAATCAATATTTCCATTCAAACCATGGAA
TACACCATGGTGTATTGCTTTCTTCAACCTTACACTCAATTTTTAATGTCTTAATATTCATGTCAACACCAATCTTGATT
AGTAATTACTTTATAAAACTGAAGATATGTTGCTTGTTCTTTAAAGATTATCTCATATGTAGTATAATCGATATAACAAT
TTTGATCGTCCCATTTTCCAGAATGGATAACCAAAATAGATAAGGCAGACATTCCTGGAGAGATTTCAAACATTGTAATC
ATTAATTAAAAAAATAAATATAATATTTAACACGTGTTTATACATATTCATATTATATATATATATATATATATATATAT
ACGCACACAAATTATCATATTTATATATTAACAGAGTTATACATATATAAAATCTTTATAATCAAGATATTTATACAATC
AACCACAAATCCAATATTGCTCAAATGTATTTTCAAATTTAACCAAAATACTTACATAAATACATGTTATGAATTAAAAA
ATATATACAAATTTTACACATTTATATACACAAGTTCATAAAATTCAAATATTTATCAAACAAAATCATACCAATTTAAC
TGATACATATACAATTCATCTATACATATACAACACATACATTCGAGCATAAATTCATTGCCAGACAAAGTAAAATACAA
ATGGTGTCATATAAATTTTCGAATCAACGATCAAATTGAATCGTTAGTATACAATCAATATGTTTATATATATCAAAATA
TAAAATTTCCAAATAATTCATGAACAAAACAACAAATTCATTGCTTAGAATTTCAATTATATATAGTAAATATCAATTGC
ATTCTATTTTCCGTTTAAAAGATGAAATTTTCTCGAAAGAAACGTCTACCTGGCGTTGAATAATCAAGAATATAGATCAA
TCAATTTTTATTCATTTATTGAAGCTTCAATGGTAGGAAGAATAGTTATGTTGTTTGTATAATACTAGAACTCATTTTGG
ATAAAATATCTTATTAAAAAATGATTAGCTTGAATCATGAGATTATGTAAAACTTTTATTACCGTAATTAGCGTCCATAT
ATCCATTTATTAAAACAATATATATTTATATAAATTTTAAACAAAATGAACAAAATGAGATATACAAATCTAAGGCTCCA
TAAAAAATTAAACTATAAGCATGAAACGTAATTAGATAAACTATAGCTATGAAGCGTTATTTGCTTGATTCTGTTTGCCA
TTTATGAACTTGGCAACTGGCAAGAATATAAATTGCTCCTTAATATAAACCTTTGTTTCTATACATAAATAATTGCATCG
ATCACTTAATTTTTATGAAATAATGAGTTTAGATATATTTAAATGGTTGTGTTTAAATTAAAATCACAATTTCATTTTAT
TTTATCTCAATTTTAATTTGTATTTTTTGATCGATTGAATATGTAGACGACAATATATATATACTCAATTTTACTTTAAC
TTAACCTAAAATTCTTGGTCACTATAATTTTTCTCCATAATTCAAGTTTTTGATTTACTCTTTTGTTTGTTTCGTCAATT
AGAATAATATCGTTAACAAATAGTATTTATATACTCGAACTCAAGCACCAGCTTTAGTGCACCCAGCTGCTATATTTAAT
GTCGCAGATTGACCCCAGATCCAATTTTTTTCCCGAGAAGATGAAACCCAGAAACTCAATCACAAAAACAATATTCCAAA
AATTCAAGAATGTCAGTAATCCAGAAAACTCCATTTTCATCACCATCAATTTTGGAATCAATTCCAAGGGAGAAAGTTGA
TTGTTTGGTTATTCGGGCAGGTATAGTGGGCATTGCAGTAGCTAAAGAGTTTAGTGTAAATCATGGTAGACAAGTTTTGA
TTATGGATTTTACCCCAATTTTTGGAACTGGTACAAGTTCTCGTAATTAATAGTGAAGTTATTCATGTTGGCATCTATTA
CCCTCCTAATTCTCTCAGGGTTTTTTCTTGTTTTCATTTTTTCTAAGTTGTACTGTGAATCTTGTTGATTTTTAGGCAGA
CCAATTTAAGGATTTAGTTAAAAATCCAATCTTGGGGTAGCTTTTGGTTGAACTTTCCCTTTTTAGCTGATAAACAGGTC
CGACTCAACAAGATTGAGAGCTTAAAGCCAAATCCTAAGGAGGGGTTTTAATATTTTTTTAATTCTATTTTTTTCAAAAA
TAATAATCAGGTATATATTTATTTAAATCTATTTTTCTACCTTTTTTAGATGTGAAGTCATTAATTACTATTTTCTAATC
AATTTGTTTTAGTAATTCTTTTTCAATTGATAATATAGCTAATGCATTCAATCTCACATTGTTGATCTTAGATAGGATTT
TATCAATTTTAGTTTCGAAAAGCTTCTTTCGGTTGAGGCAATAGTTACAGAAATTGTTAAATCATTATCTTTTACTTATA
TTATTTCTTTTAATAATAACTAAAACAAGGATATATATACTTACTAACTAAGAATATCAACAATAACAAAAGTTCAAGAA
AAATTATAAAATAAAGTTATAATAGTAAAAGATGGCTCACGAATTTGATAAGTTGATATAACAATATTGAAATAGTGTTG
CGTTCCTTCAATATAATGATTGCTTGTTGCACTTCTTAAAATTTTGAAGAAGACACTCAAAAGCAAATTTTGTTCTTTTT
AACTTGTAAGCAACCGTAAATCATTTTTTTAGGAGAGAGTTCAATATTGAGAATAAAAATAATAAAATAGAGAATAAAAA
AGATGAGTATAAGGTAAATAATAATATAATGTCAAATTTTTAGGAGATAAATAAGGAAACACAATTTCCCACTTAAGGAA
ATTATTTTCAAAAAATATTTCATTCCCTTAGGAAAGTAGGGAAAACTAATGGTTATTTTGTTTTTTTTTATACTTCTTAC
ACATTTTTTTAATCTAAAAATACATATAATTTTAAGCAATATGTATAAGTATTTTTTTAAAACCGGGTCCCCAAAAATAT
GAGGCCCCAAGCGATGACTTTAGTAGCCTAGTGGTTAAGACGGCCCTACTGATAAATATTCAAAATTAAGTGTTACTGGA
AGTCTGGATTTTATTTATAGGCATGAGAGGTAAACATACACTTAAACTTGAGATCTGCTAGCTAAGTAATCACTTTAGAC
AGCTTAACTTGTTTCCGTTGTGTTAGTTGAACACTAGAACTTATAAAATGATCATCTAGATACCTCCGAAAGTTATGTGT
CATGTTAGCATCGGGTGTTCCTGAGACAGAGTGAGGATGAGTTGAAGTGTTTAGTTACCTCAGCTCGTCTCCATTGTGCA
AGTTGAATATTCCAACTTACTCAATGATCATCTAGATACCTCCATAATTTATGTCACGTTAGTATCGGTGATCTTGTTTT
AGAAGTCAGAACATTTCTAATTAAGCATGATCTGAAAGTTTCAATCTGATTCTGCTAATTGTTTGGGTTTCTTGTCTGTG
TCTGTGATCTTGCTTCTATAGTTACCGAGTAAGCATGAACGGGAAGTTTGAAATTTGTTACAGTTGATAAATCAAGTGAA
TATTCTCATTATTTGTTTACCTTTTTAGAATCATTGATGACCATACCATGGGTTTAGGGCGAAGCCGAAAGTCATGGGAC
GACTTCCTCTTACAATAATGCTGTAAGAGAAATTTTAAGCATGTTCAACATTCTATAGAGATTTTTAACATGTTCAACAA
TATAATTCATGATAAAAACAGCCATCCACTTGTGATTCCTCGAAGGGAATGATGCATGAGTAACATTCTAAGATTTCACC
CCCACAAAAGCAACTTGAAATATTGTAGAGCTTCAATACATCATGAATCCAATTAGGCAACTGTTCTACCAACTTTCACC
TGAGTTCTTGATATGACATCCAAAAAAAATTTAACCGTACTTGTATTATAACATAGAAATTGTCATCGTTTACGTTCTTG
TCTCCACTTGTAGACAGGTTTGGTTGTTGGGTTAACAAGCTCTTGTTCACGAAGTTTGCGTTTCCTTCGAGCTTTCTGGT
TAACATAGAATGAATTATTCTAAGATCACCATTTACGGTCTTTGACTACAGAAAAGATATAACCTTAAATATACCTGTAA
TTCTTTCTGCATTGCCATATCCATGTATACTTTCTCTAAAAGAAATAAAATAAAGGATTAATGCAATTCCCATAACCAAA
TTGGATCTCACACTTTTGCACATAGCGTTGAACAGTGACGGATTCATGATTTTTGTTCAGCGGGTTCAAAGTATAAAAAA
GAAGTTCAAGTAGTAATGTAAGTGCGCGGTGAGTGTAGTAGCCCCTTGGCATGCTCTTTCTACAAGAACCATAGATATTT
CATTGGTTCATAAAAGTAAAGACTAAACTAATCAAAGATATCGAAGACAAAGATACATTGATAAAAATTTTAGCGGATTG
ACTGTATTACATAAGTTAAATCCTAAAACGAGTGAAAATTAAATGATTAAAAAAGGAGCGAGACGGGGAAGAAAGATATT
TACCTTATCATGCTAAATTTAACTTACTTTATCATACCATATTAAACAATTCTTTCTACTTTTATCATGCTCCATCGAGC
ATTCTTAAAATTTCTTGTGTTTTTATACTTTTATTTTGTAATGTTTTTCTTTAATTTTCACTTTTTAAATATTTTAAATT
AGTATCCATTCAATCACATATTACTATGAAAATCATCAAGATTCTCTAAAAGTGTGTAAGTATAGAGTTACTAATGTTAT
AAATTTATAATACATATTCAGAAGATAAATAAATAGCATCATCATTTTTCTTAGTTCATATAGTTCGATTTACTAGGTTA
GTCATAATTTGTGAAAAAGACAAATAACAAATAAATCAAATAAGTTTAGTTTCCATCCCTCTAAAATAGAATAAAAAATA
TAAAAGAAATTTCATGAATTCTATAAATTAATATTTTTAAACGAATGTTGACGATATTTAAGCTTCTTCATTCAATTACA
TCTAATTTACCATTTTTTTTAAAAATAAATTATATTTCCATCTCAATTTCAAGTTAAATATAATTCATCATTTTTAAAAG
AGTTTTTCAAGTTAGTATATGAAAAAGAGTTACGTTGAAACAACATAAATAATAGATATAAAAATAATAAAAAGTAAAAA
TAAAAAGAATGTATCTAATAAATTTAAACAAAAACAAATTAAATAGAAGAAATGGAATAAAAGGAAAAAATAATGAAAAA
GAAGAAGAAGTCTAAGCCCAAAAGTTCCATTTTCCAAAGCATTTAAAAAAGAGTGAAAAAATGTTGCCCATGAGATTTGA
ACCCATGACCTAGGGGCATATGTTGAATCACTTATCCACTGAGTCAAGCCTATACATTTTTTTAATGGGTTCATCTTAAT
ATATACCCATAAAATCAGAATTTGACGTTATATATATAATGTAATTTTTTGACGAGAGGGTTCAGGTGAACCCCTAGGGT
CCACCTAGATTCGCTTCTGAGTGGGGTCTGGAGAGAATAAAATGTACAGAGACCTTACCACTATCTTGTGAAGGTAAAAA
GACTATTTTCGAAAAATCATCCGTTTAGATATAACAAATCGAGATACCAAGAAGAAAAAATACATAAATAAGGAAGTACA
AATACATATATGAATTTTATTTTAATAAAAAAATCATTTCAAAATCAATTTTTTTCACTTTCCGTCGAAAAGGGTATTTG
TGTAATGGTAAAAGTATATGCGAGCCATTTTTTTTAGCGAGGGATAGCTCATCACTGAATGGCAAAGATGAGGGGTTGAA
TCACTATTTTTAATTAATAAACCAATAATCGTTGTTCAGTGTATACCTACCATTATTAATAATTCATAGTTCATATTATC
AGTCAATTAGCCAATAGAAATGAAATGATAACAATTATTAATTATAATAATTAGGCAAAATTATTGTTGTTTACCTACCA
TTAAATAAATTATTTATGCAATTAGTCAGAGCTGATCGATACATACACTTTGATTGTGCCATTCAAAACTCTTAATTATC
TTTTGATCTCCTTGTACTAGACAACAACTTGTGGCAGATTGAATTCGTAATCATTGAGGTGAGTTTGTTGATCCATAATT
ATATTTTTCATACTTAAGAAGTTTTTTAGATTATGTGAATTTGTTGCTTACATCAAATAATGCAAATTTAGTCTAGTTAA
GTGATTTAATGAGGTGAGAGTGCATGTTAATTATCGAATTTGGGGGTTTTAATAAGGAGAGAGAGAAAGGGGGCGCTGGT
AACTTTGCCCACCAAGGTTTAGATTAATTGGGAGGAAAGTGAACCTGAGACTTCGTGGTGAACTCCACCTAATTTCATTG
ACTATTAGGCTACACTCTTGGGTGTAACGTTATATCTGAAAATTCATTTGAAGAATGTTCCTGTGCCAACAATAACTAGT
TGGTTAAGAAGTCCCTACGACACTTGACCAACAACATCATTGATTGTGCTAGCTTTGTACGTAGGATGATAGTGTCTATT
TGTTCAACTTTATACAAATTTAAGTGTCTATTTATGTACACTGAAAGTTGGAGGACATAGATGACAGCTGAAACCAAGTT
AAATGACATGTTTATGTATTATGCCTTGTTTCTAATTGAAACCTATTTAGATCGCGCATATCCCCAATTATATGATTTAG
TCCCTTGTTGTGTGAACTTGCAGGCATTTTCTACTTTATCTATAGAAGATGACTGAAAATGGCATTGAAGTTGTGTTAGA
TCACCTAAAAAAGATGAAATGTGGAGGCGATATGAATAGCGTCAAAATTGATCAAATTGAGACACTTGAAATGGAGCTAA
GATTTTTCAGAACTTTTATCAACTACTCTGATACTTTGGTGCCTAATGGCTTTTTCATGGTCAAAATGAAAAAGAAGGCT
CAATTAATTGAGGTGATGTTTTACTCTGTTCATGGCGAAACCGAAACTAATACATACCTTAATATAGAAAGGCTAGTATC
ATAGTTGTGGGAATTTGTTGAAGGTAATACTAGTTCAAGGTTGAATTATGAACTGAATGATTTCCATCTTTTAGAAAATA
TGGATTATCTCGACAAGAATCTAAATGATGCACTGAGGTATCTAGTCAAGTCTGGCCGTGTTTTGATAAAAGAAATCAAA
ATGGTTCAGAAGAAAATGAGATATCTAAGATACTTATATGGCACAGAGTTAAATGGTTATGTCGACCATGAGAAGTTGAT
AGGTCTGCGGACCCGAATTCAGTTTATGGATGAAAATGTGGGACACTTCTGTCTTTCCCTTTGGGTTTATAATGATGATG
CCGATTCTCTTTGGGTTAATAAAGACGGTGTCGATTTAAAAGAGGATGAAGATGATGTCGATTTAAAAGATGTGATACTG
ATAAAGATTTAGAAGAGGATGGAGATGATACATTTTGTTTCAAGATTGAGCCTCCTTATGTACTATTCTTGGTTGTGCTA
GTGGAGCTGGAAATGAAGAAGATTTTTCTCTGTGAGCTAAAGGCTTCAAAGTTTACTCAATCAAGAACTTTCAAGGACAA
GAAATAACTAAAAATATTTTCACGTCATCTCCATAGTCTTCTGGTGTATCTTAGAAATAAAAAACCTAAGAACTTCACAA
CTAATGTATCTGCTCAAAACATTGATGCAACAATAGAGTTTTTGTTGGTTTTTCTCGGTGGAGTGCCAAATGATGTTATT
AATGTAAAGAGGTTGAATGAAGTCTTATAAATGGTTGGAGTTCTTGTGGGCGACATACTATGTGTAGTTCAAATGCTTCC
TGTAGGATCTACAATCAAAGAAGACGCCAACAAGATTGATCTTGGGACGATACACATATTGGAGAAAATTGAAGATCTAA
AGGCACGAGTGGAGACATAGTACAAATCCTTAAAATTCATTCCATCTCATGAGTTTCTCACTGTTGGTGGATTGAGCTTT
GTTGATTCTCTACTTAGAAAATTGATTGAGATGTTGAAATCTGAAATAGGTTTAAGTTTCATGATGAGGCCTCATGTTGG
CATTTTAGTGAAAGAGCTCTCATCTCTAACACATGATTTTAAAGATGCTGCAAAGGTGCAACACGAACATGAAATTCTTA
AAGATTTTTAGAAGAATACTGTCAGTTTGGCATATGAAGCTGAAGTTGCTATTGACTTGATTCTTGTTCAATCTAATGTT
CTTGAAGATTCTTTTTGTTCACTTCCTGGAATCATAAAAGAGATTAAGCATATCTATACGGAGGTGACTAAGATGTAGTC
AAAGAACCTCTCTGTTAGGCCCTACTTTGTGGTTGAGCTATCTAAACATCTGCCAATTGAATAGAGCAATCTTACGAATG
ACGAGGATTTGTGGGTTTTGAGAAAACAAAAGAAAAAATAAGTCATCATCTGACTTGAGGGACAAATAAACTAGATGTCA
TCCCTATTGTTGGGATGGGGGGACAAGGCAAAACAACTTGTGCTCAAAAGTTGTATAATAATGTCATCATTGTTCACCAT
TTTAAGTTTCGAGCATGGTGCATCATTTCCCAAACATATTATCGAAGAGAGCTATTACAAGTGATTTTCAGTCAAGTTAC
ATGTTCTAAGGACAATGGAAATAAGGATGACGTCCTTGCCGACCTATTGAGGAAAAGCTTAATGAGTAAGAGATATCTCA
TTGTCTTGGATGGTATGTGGGATTGTATGGCGTGGGATGACTTAAGGCTTTGTTTTCCAGATGTTGGAAATAGAGAAAGT
TGGTGCCCATGTCATGCACCATATTGATCCTTATTTCCTTCCATTCCTCACAATAGAGGAGAGTTGCCAATTGTTGTAGA
AAAAAGTATTTCAGCAGGAAGGTTGCCCACCCGAACTACAAAATGTGAGTCTAGCACTTTCAAAAAGTGTAAGAATTATT
ATTAATTATTTCTTACTTATGGCTCAAGTTTACTTGTAATCCAAGTAATACCATAAATAATATTTAGTAAGGAATAGATC
TCGTCCGTACATTGGTTACTTGATGGACGTACCAGATTAAGTCATAACCTCTATAAATTGGTCCTCCCTCCACCCATTAG
GGTTATCACATATTCTCTACAATAATTCCATCGCTGACGGTTCTGATAACATAAAGTTAGGGCAAGGAGGTAGAAACCAA
TTAACGACTAACGCTTCCGCTTCTCTCTGTGATGATGTATTTCGCATCAGATATTTGCCTGTTACGACCGAGTTCCGTCG
TTATAGAAATGCCAACGGGGAAAAATTCGGGGCCAAAAAAACTTTTTTGTAGTATTGTATTTTCCCAACCTTGTCCAGAT
TTGGACGAAATTGAAGTCCTTGAGGTGTGGGGAAATCTGGCAACAATTGGGTGAGTTGTTTTTGATTTTGATTGCATGAG
TAGTTAGATAACTTGTTAAGGGAACCGTACGACTTTACGGAATTGAATTTGGGCGAGTAGAACTCTCGGAATCGATCTTA
GCGTAAATGATATTTTTTGATCGTCGTGGGTTAGAGGTGTGTTGTGAAATGGGATTTTGGAATTCCTTCAATTGACTCTC
TGGTTTCGTTTGTGCCGCTTTGGCGGGAGTTTGGCCGCTCTGGCGGGGCCGCTACAGCGGGATATGGGGCGCTGTGGAGG
GTACGACGAGACTTAATATCGTAGGTGAAAGATGAATAGCTCACTGGTTCAAGAATGCCGCCCTGGCGGGAAGTTGGGTC
GCTCTGGCGCCGCCGCTACAGCAGGGTGAGGGCCACTATGGCGGGCCAGACGCGCCTCCATGTCATTAATAAACCCCTAA
ACTACCTTATTTGGCACTTTTCAACTTTTAGAGCTAAGGAACGACTTCCAAGCGACTCATACTCATTTTTCACCATTCTT
GAGGCTAAAGGTAAGCTTTTCACTCCCCGAATCCGTTTCTCGATCTGTAGAACGTAATAGATTAGGTGAATATTGATTGA
GGAGGGTTTTGTTATAGAGTCTATGGTGGAAAAAACCCTAAATTAGGTAATTGGGATCATGGGTTTGATATATGGTTCAT
AAAATTGTTAGTAATTCGAGTAATTAGCGATTGTTTGTTAATTCCCATTTGTAGACCAAGAATAAGTGGAACGAATCCGG
AAAGGGAAGGATCAAGTTTCTTAGGGTTTCAAGCTTGTTTCGAGGTAGGTGATGGTTGTGATTCTATGATTGTGTGATGT
ATACTTGTTCTTGCTTCATTATGATACGTGTATATGTATGGATGTTGCAATGTTGATCACACTTGTTGTAAAAGAGATAG
ATGAATTATCATTGCCATGAAATTATGACTTAAATATATGATCTTGATAATGTACTTATGTTTGTGATTGTGGTGTGTGA
ATGGGATCAGACTGCCACATTTCGGCATAACTAACTTGGATTGGATTGCCACGTTCTGGCAAAATTATGGGATCGGTTGC
CACCTTCTGGCATAAATATGGGATCGGTTGCCATGTTCCGACATGCTAACTGTTTGAGTTTGGGTTCCATGATAGGACCA
ATGATGTAGTGATAAATGTGAAATCCGTTGTTAATTCTTCATGTTGATGATGTTGTATATGTTGATATATATGCATGTGA
TTATAATGTTGTTTGACTTGTTTATGTTTCACTAGTGGGATAGCCACGTGATCCTACCAGTACACTGTGGTTGTGTACTG
ATTCTACACTTGCTCTTATTTTTTTGAGTACATGGCATCTTCAGGCGACTATTGACAGACCTCGCTTAGAAGATCAGTGA
TCGTCGCTTCGAATTCAAGGGTGAGCCAATTCTTCTGGGTTGCCACGGGATTCTCTTTCGTCTATGTCCATCATTTTTGG
ACTTAGATATTTGTTCTAGTTGGTTGATTAGTTCATTAGTTGGGGGATGTATCCCTTCTTGTTTAGACTTGGATAATTTG
TTTAGGTGTTTTGTAACATTGGCTTCCAGGTTCTAGGTTGGTTCTTTCACATTTGGTTAGTATAGTTCTTCAGATTTCTT
GTTGAAGTTTATGAGAACTTCATTAATTAGTTATTTAATCTATTTTCGTAGTTTAAATGCCTTAGTTATTGGTTTAGTTT
CTTATTTGAGTTGTAGTAATGGTTCTCCCACTGGAGGGTTAGTGTGGGTGCCAATCACGACGGTCTGGGTCGTGACAAAG
TTGGTATCAGAGCCTAGATTCATTGATCTCGATCTACCGAAACGAGTCGAATAGAGTCTCACGGAACGATACGGGGACGC
CTTTACTTTTCTTCTAGAGGCTATAGGACTTTAGGAAATCTCTCTATTTTTCTCTTGTCTCCTGTTGTGCTATGACTTGA
TTCCAATTGGTATATGTCAATTCAAATTGGTATCTAACTTCGTTCACTCTTCTGTCCGCAGATGGTTAATACTAGGTATA
ACGGTGTTAGGCCCGTAGCTCCTGTCAATGCTCCAACTGAGGAATCTGCAGCGAGAGGTCGCGGTCGCGGAAGAGCTAGG
GGTAGAGGCCGTGGGAGAGTAGCGCCTGCTGTGAATGAGGTATTGATTGGTAATGCTCCTATGAATGAGAACTCTCATGC
GCATAATGAAGAGATAGATGAGGATATTGAAGTTGGGGATGTTGAGGAAAATGGACAAGAGAAAGTGGTGCTAGCGGAGA
CTACGGTTGTTCTTCCCATCGATCCGGTGTTCGCTCAGCAGATTATGGCATTCTTGAAAGGGTTGGCTGGTCCTGGAGTG
CTTCTATCTGCTCAAGCAACTCAAGCTCCCGCTAATCCTCCTATTGCTAGCACTGTACCCAAGACAGGTGGAAATGTAGG
TACTGATGCTTTCTTCCGTTGTTTGTTGGGTTTTGTTATGACTGGGAATGAGCATGATATGTTGACTAAGTTTTTGAAGC
TTAAGCATCCGGTATTTCTTGGTTCTGAGACTGAAGATTCTTATGAGTTTATCTTAGTATGTTATGAGAGGCTGCATAAA
TTGGGTATTGTTTGCCAACATGGGGTTGAGTTCGTGTCTTTCCAACTTCAAGGTGAGGCCAAGCAGTGGTGGAGAGCTTA
TATGGAGTGCAAATCTTCTACTTTACCTCCATTTACTTGGACCCAATTTCATGCTCTATTTCTAGAGAAGTATGTGCCTA
GAACTTTGAGGGATCGCATGAAGGATGAATTTATGGATTTAGAGCAGGATGGTATGTCTGTGACTGCTTATGAGGCCAAG
TTCTATGCTTTATCCAGATATGCCAGACAGTTAGTTACTGCTGAGAAGGAGAGGATGCGGTTGTTTATTAGAGGTTTGAA
TTCTAAGCTGCAAGTATTATCTGTTCATATGACTTCTGTAGGGAGGAGTTTAAATGAGGTAACAAACTATGTTAAGAAAG
TGGAGGGGGTGAGGCGAGACGATCAAGCTAAGGCTTGGGCAACACTTGCTCTAAGGGGTCTGGAAGGCCAACACTTGCAG
CCAAGCCAATTCAGTCTGTTATGCCCACCTCTACATGTAACTACTCGGGAACTCCATCTCATAATTTTCAGGATAGTTAG
AGTGTCGTGCCTTCGACGGGTAGCAGACCACCTTTTGATCGTACTTGCTACAACTGTGGTGAACCTGGGCATATGAAGAG
AGATTGTCCCCACCCACGTGTGTTAGATTCCGCTCAGCAGTAGCAGTCTAGAGCAGTGGTACCCACGGGGAACGGTAATA
ATGGTAGAGGACGTCCACAAGGTGGGTGAGGAGGTAATCAACGAGGTCGTGGAGGTAGAGGTAATGGTAATGGTAATAGA
GGTAGGGATAACACACAACTAGGCAGAGAAGTATCTCGACAAGATAATAGGGCTCAATGTTATGCTTTTTCGAGAAAGAA
TGAGGCGGAGGCATCCGATGCGGTGATCATAGGTAATATTCTTGTCTGTGATCGGATGGCTAATGTGTTGTTTGATCCGG
GTTCTACTCATTCATATGTATTTGTGAGATTTGCCTCTAATTTTGAGATGATTTGTGATATTCTTGATGCCCCTATTAGT
GTTTCTACCCTAGTTGTAGAGTCAGTCATAGTTACACATGTCTATCGTGCTTGTCCTATTGTGTTTATGGGTTTTCAGAC
TTGGGCTGATTTGGTGATTTTGGATATGATTGATTTTGACATAATCTTAGGCATGACTTGGTTGTCCCCCTATTATGTTG
TGCTTAATTGTAATACTAAATCTGTAACTCTAGAAAATTCGGGAAGGGAAAAATTATAGTGGGAAGGGGTGTACAAGCCT
AAGCAAGCTAAGATTATATCCTCCATTTGGGCTAGTAAATTAGTAGATCAGGGTTGTTTGCCTTATTTGGCTCATGTTAG
GGATGTTGAGATTGAGGCTCCATCTATTGGGTCTATTCTTGTGGTGTTTGAATTTAGTGAAGTGTTTCCTAATGACTTGC
TTGGTATGCCTCCGGATAGAGATATATATTTTTGCATTGATTTAGAGCCTGGTACTCGTCCCATTTCTATCCCTCCATAT
CGCATGGCTCTGACAGAATTAAGAGAGCTTAACGCTCAAATCCAAGAGCTCCTTGATAAGGGATTTATTCGCCCTAGTGC
TTACCCATAGGGTGCTCCAGTTTTGTTTGTTAAGAAGAAGGATGGTAGTACGAGGATGTGTATAGATTACCGACAATTAA
ATAGAGTCACTATTCGAAATAGGTACCCCTTGCCTAGAATAGATGATCTCTTTGACCAATTGCAAGGTGCAATGGTTTTC
TCAAAGATTGATCTAAGATCCGGTTACCATCAATTGAAAATTAGGCCTGAGGATGTGCCTAAGACGACGTTTAGAACTCA
TTATAGGCACTATGAGTTTTTGGTTATGTCTTTTGGTTTGACCAATGTGCCTGCAACTTTCATGAGTTTGATGAATGGGG
TGTTCAAGCCATTTCTTGATTCCTTTGTGATAGTCTTTATTGATGATATTTTGGTTTATTCGAAAAGTGAAGAAAAACAT
GCCAACCATTTTCGTACTGTTTTGGGTGTGGTGTTCTTGGGAAACAAAAGTTACATGCTAAATTTTCAAAGTGTGAATTT
TGGTTGAAATTAGTTGCATTTTTTAGGCATGTAGTGTCAAAAGAAGGTGTAATGGTAGCTCCTCAAAAGATTGAAGTGGT
TAAGAATTGGGTTAGGCCTAGCTCTGTGACGGAGGTTAGGAGTTTTGTGGGTCTCGCTAGCTATTATTGTCGATTTGTTA
AGAATTTTGCTTCAATTACTACTCACTTGACCAATTTGACCAAAAAGGAGATACCATTTGAATGGACTGAAAAATGTGAG
GAGACCTTTCAAAAGCTCAAGACTCTCTTGACCACCACACCCATTTTAGAATTACCGGTGGAAGGTGAAGACTTTATTGT
TTATTATGATGCTTCACATTCTTGTTTGGGTGTTGTGTTGATGCAGGATAAGAATGTTATAGCTTATGCCTCACGACAAT
TGAAGGTGCATGAGAGGAATTATCCAATGCATGCTTTAGAGTTGGCGGCGATAGTATTTGTTCTTAAGATCTGGCGGCAT
TATCTTTGTGGTGTTAAGTGTGAAGTNNNNNNNNNNNNNNNNNNNNNNNNNNNNNNNNNNNNNNNNNNNNNNNNNNNNNN
NNNNNNNNNNNNNNNNNNNNNNNNNNNNNNNNNNNNNNATACCATTCGGGTAAGGCTAATGTTGTGGTAGACGCTTTGAG
TCGAAAAGCGGTAAGTATGGGTAGCTTAGCTTACTTGAGTCTAACCAAGAAACCTTTGGCCAAAGAAATTCAGACCCTAG
AGTCTAAGTTCATGCAGTTGGGCATCTCTGAAAGAGGCGGGGTGATAGCTGGCATTGAAGTTAAGGCCACATTCATTGAG
GAAATCAAGGCTAAATAATTTGAGGATGAAAATTTGAACGAACTCAAGGAAAGGATGGCGAATGGTAAGGCACAAGAGAC
CACTCTTGATGCGGATGGTGTACTCAGTGTTAAAGGAAGGATTTTTGTTCCTCGAGTTGATGACTTGATTAAAAAATTAT
TGGCAAAATCTCATGGTTCGCGATATTCTATTCATCCGGGTGTGACCAAGATGTATAGAGATCTGAAACGAATTTATTGG
TGGTCGGGCATGAAGAAAGACAGTGGAGTTTGTGGCGAAGTGTCAAAATTGCCAACAAGTAAAATATGAGCATCAAAGGC
TTGCATGTTTACTTCAAAAAATGCCAATTCTGGAATGGAAGTGGGAAATAATAGCGATGGATTTTGTTGTTGATCTTCCG
AAGACTTTGAGGAAATTCGATTCTATTTGGATAGTGGTTGATAGATTCACTAAGTCAGCCCATTTCATTCCGGTAAGAAC
ATATTATAACGTTGAACAATTGGCTAAGGTGTATGTGAAAGAGATAGTGAGGTTGCATGGGGTGCCCCTTTCTATTATCT
CAGATCGTGGTAACCAATTCACTTCCAAGTTTTGGAGGAAATTGCATGATAAATTGGGCACACAACTCACTTTTAGTACA
TCCTTTCATCCACAGATGGATGGACAATCTGAGAGGACTATTCAAGTGTTGGAAGACATGTTGAGGGNNNNNNNNNNNNN
NNNNNNNNNNNNNNNNNNNNNNNNNNNNNNNNNNNNNNNNNNNNNNNNNNNNNNNNNNNNNNNNNNNNNNNNNNNNNNNN
NNNNNNNNNNNNNNNNNNNNNNNNNNNNNNNNNNNNNNNNNNNNNNNNNNNNNNNNNNNNNNNNNNNNNNNNNNNNNNNN
NNNNNNNNNNNNNNNNNNNNNNNNNNNNNNNNNNNNNNNNNNNNNNNNNNNNNNNNNNNNNNNNNNNNNNNNNNNNNNNN
NNNNNNNNNNNNNNNNNNNNNNNNNNNNNNNNNNNNNNNNNNNNNNNNNNNNNNNNNNNNNNNNNNNNNNNNNNNNNNNN
NNNNNNNNNNNNNNNNNNNNNNNNNNNNNNNNNNNNNNNNNNNNNNNNNNNNNNNNNNNNNNNNNNNNNNNNNNNNNNNN
NNNNNNNNNNNNNNNNNNNNNNNNNNNNNNNNNNNNNNNNNNNNNNNNNNNNNNNNNNNNNNNNNNNNNNNNNNNNNNNN
NNNNNNNNNNNNNNNNNNNNNNNNNNNNNNNNNNNNNNNNNNNNNNNNNNNNNNNNNNNNNNNNNNNNNNNNNNNNNNNN
NNNNNNNNNATGCGTATCATAAGGTAAGAGACATGGAATTTCAGACTGGTAAGAACGTTCTTCTTAAGGTATCACCCATG
AAATAGGTGATGAGATTTGGTAAGAAGGGCAAGTAAAGCCCGCAATATATTGGTCCTTTTGAGGTTCTTGAATGTATAGG
GCCGGTGGTATATAGATTGGCTCTACCCCTTAATCTATCCAGTGTTCATCCAGTATTTCATGTGTCTATGTTGCAGAGAT
ATCATGGTGACGGAGATTATATCATTAAGTGGGACTCAATTGTGCTAGACAAAGACCTCCAATATGAGGAGGAACTGATT
GCTATTCTTGATCGTGATGTGCGTAAGTTGAGGACCAAGGAGATTAAGTCTGTGAAAGTTCAATGGAAGCATCATCCAGT
TGAGGAAGCTACTTGGGAAATCGAAAGGGACATGCAAGACAAGTATCCCCAATTGTCCATCGAATTAGGTACTACTTCAT
TCTTTCCTTAGCCTACTTTTTCTAAGTTTTGTCACTCGGGGACGAGTGATGGGTAAATTGGTATCTATTGTAACGACTGG
GTTTCGTCGTTATAGAAATGCCAACGGGGGAAAATCTGGGGCTGAAAAAACTTTTTCGTAGTATTTGTATTTTCCTAACT
TTGTCCAGATTTGGACGAAATCGGAGTCCTTGAGGTGTGGGGAAATCTGGTAACAATCAGGTGAGTTGTTTTTTATTTTG
ATTGCATGAGTAGTTAGATAACTTGTTACGGGAACTGTACGACTTTACAGAATTGAATTCGGGCGAGTAGAACTCCCGTA
ATCGATCTTAGCGTAAAGGGTATTTTCTGATCATCGTGGGTTAGAGGTGTGTTGTGAAATGGGATTTCAGAATTCCATCA
ATTGACTCTCTGGTTTCGTTTGTGCTGCTTTGGTGGGAGTTTGGCCGCTCTGGCGGGGGCATCACAGCGGGATATGGGGC
ACTATGGCAGGTATGACGAGACTTAAAATCCTAGGTGAAACATGAATATCGCACTGGTTTAAGAATGCCGCCCTGGCGGG
AAGTTGGGTCGCTCTGGCGCCGCCGCTACAGCGGGGTGAGGGTCGCTGTGGCGGGCCAGACGCAACTCAATGTCGTTAAT
AAACCCCTAAACGACCTTATTTGGGACTTTTCAACTTTTAGAGCTAAGGAACGACCACTAGGCAACTCATACTCGTTTTT
GACCATTCTTGAGGCTAAAGGTAAGCTTTTCACTCCCCGAATTCGTTTCTCGATCCGTAGAATGTAACAGAATGGGTGAA
TATTGATTAAGGAGGGTTTTGTTATAGATTCTATGGTAGAAAGAACCCTAAATTGGGAAATTGGGATCATGGGTTTGATC
TAGGGTTCATAGAATTGTTAGTAATTCAGGTAATCAGCGGTTGTTTGTTGATTCCCGTGTTATTGTGATTGTTTGTAGAC
CAAGAACAAGCGGACCAAATACGAAAAGGGAAGGATCAAGTTTCTTAGGGTTTCAAGCTTGTTTCGAGGTAAGTGATGGT
TGTGATTCTATGATTGTGTGATGTATGCTTGTTCTTGCTTCATTCTGATACGTGTATATATATATGAATGTTGCAATGTT
GATCACACTTGTTGAAAATGAGATAGATGAATTATCATTGCCATGAAATCATGATTTAAATATATGATCTTGATGATGTA
CTTGTGTTTGTGATTGTGATGTGTGAATGGGATAGGATTGCCACGTTTCGACATAACTAACTTGTTTCAGATTGCCTTGC
TTCGGCATAATTATGGGATCAGTTGTCATGTTCTGACATAAATATGGAATTGGTTGCCACGTTTCGGCATGCTAACAGTT
TGAGTTTGGGTTCCATGAGAGGACCAATGATGTAGTGATAAATGTTAACTGCGTTGTTGATTCTTCATGTTGGTGATGTT
GTATATGTTGATATATATGCATGTGATTATAATGTTGTTTGACTTGTTTATGTTGCACTAGTAGGATAGCCGCGTGATCC
TACCAGTACACTGTGGTTGTGTACTAATTCTACACTTGCTTTTATTTTTATTGAGTACAAGGCATCTTCACACGACTATT
GACAGACCTCGCTTAGAAGATCAGTGATCGTCGCTTCGAATTCAAGGGTGAACCAATTCTTCCGGGCAGCCATGGGATTA
TCTTTCGTCTATGTCCATCATTTTCGGACTTAGATATTTGTTCTAGTTAGTTGATTAGTTCATTAGTTGGGGATGTATCC
TTTCTTGTTTAGACTTGGATCATTTGTTTAGATGTTTTGGTACATTGACTTTCAGGTTCTAGGTTGGTTCATCCGCATTT
GTGTAGTATAGTTCTTCAGATTTCTTGTTGAAGTTTGTGAGAACTTCATTAATTAGTTGTTTAATTTGTTTTCGTAGTTC
AAATGCCTTAGTTATTAGTTTAGTGTTTTGTTTGTGTTGTAGTAATGGTTCTCCCACCGGGGGGTTAGTGTGGGTTCCAA
TCACGATGGTCTGGGTCTTGACAGTACCCCTAACGATCTCTATGTAAGATTATCGTGTTCAAGATCCTGATATTATGTAT
TAAAGTATTTAATCTTACATGTTGCATCAGAGCCTGGAATGTTTGAACCGATAATCTTCGTATATAAAACATTCATTATT
TATGATGTATTGTTTATCACATGCTCCACATCAATACTTACTATCAATGTTCCAATAATATCTATCTAAGATGATGTAAG
AGCGTAACACAATGTAACCTGCAAACTTGCCCGAATTTTATTGTTACATTAAAGAGAACAAAGTGAAAACAATACGTTTC
TTTGAAAGAACGTGTACATTGAGGTTAATTAAAAAAAATCTTTTTAAGATCCTCTTCAATATGCATGTCTTGTTGTGGTA
TTGTTTTGTATTGGTGGGCACTAACTCTGTGGTCGAGCCTTCTTCCTAGTTTCTTATGGTTTAGGTTCCCATAATGTAAT
AATTATGTTTTGCTTTTAAATTGTGCAATAAATTAAAGTGGTTGTTATACTATTTAGTAAATAATATGTGTGTACTTTGT
GCAAAATAGTTAATTAGTCACCAAAGTGGCCAAATTAGAAATTAACGTCTACACATATAATATTTATGATCACTTGGCAT
ACAATTCATTATTTATTGGCATATTCAGTATTCCAAGAGAGACTGGGTCTGGTTTTTCAACCTGATGCATGTATTATGTT
TCTATAGTTTGTTAGTCACCAAAGTGGCCAAATTAAAATGTATAAAATTATTCACATGCATAAAAATTTATGATATTATG
TATGCATTTGTATTCATATAGTTTGTTAGTCACCAAAGTGGCCAAACTAGAGAAATTAATGTCTACACATATAATATTTA
ATATTTATGATCACTTGATGCATGTATTATGATTCTATAGTTTGTTAGTCACCAAAGTGGCCAAACTAAAATGTTTAAAA
TTATTCACATGCACAAAATTTTATGAGATTATGTGTGCATTTGTATTCATATAGTTTGTTAGTCACCACAGTGGCCAAAC
TAGTATGGTTAAGAAAAATATGCATTCATAAAATTGTCATTTATCTATGAAGGTTAATTAAATGCCTATATTGAAAAATA
AATAGATAAATTGACTTTCACTATTGCTAGAACTAAGAATTTACCCAAAGGTGAATCTATCATTGTATGAATAGTGAAAA
TTATGAGATAAATTAATATTTTTTAGTCAAACATATATTGTAAATCCAAAGATGTCGTATATATTTGATTAAAAATATTC
AATCACCTATTAAAGATAAAAAGGACATTTAAATTATGATAATGTGTCGTAGTATCTACCCAAAGAAGAATTACGATATA
TTTTTATTACTTTACTGAATTCACATTATTTTTTAATTTTGTGAGCATGTATATCTATTTTGCAGTTATTCCTCTTCATT
CGCATGCTTCATCTATTACTGTGTTCAATGGAATGAACTTCTCTAAATGACATGAACAAGTCCAGTTCCACTTAGGTGTG
ATGGATCTTGACTTGGCTCTGTTGAATGACAAACCTACTGCCATTACTGATAAGAGTAGTGAGGATGAGAAGTCTTTTCA
TAAATCATGGGAGCACTCTAACTGATTAAGCCTTATGTATATACGAATGACTATTGCTAACGACATTAAGCGTACTATTC
CACAAACAAAAAAGTGCCAGGGAATACCTGAAGTTTGTGGGAGAAAATTTTTGTTCTGCTGATAAGTCTCTTGCTGGTAC
ACTAATGGCTAAACTCACGACCATGAAGTTTGATGGGTCTCGCAGTATGCAAAATCATATCATCGAGATGACTAACATTG
CAACAAGACTTTCGACCTTAGGGATGAAAGTGGATGACACCTTCTTGGTTCAGTTTATTTTGAACTCATTGCCTCTTGAG
TATGGACCATTCCAAATTAACTATATCACTTTTAAGGATAGTGGGATGTTAGTGAGTTGTCCAGTATGCTTACTCAGAGG
AGTCAAGAGTTAAGAAACAAGGAGGTCATTCCATTAACCTCATGGGTCAAGGAGCTAGTAAAGGACTTAAAGTGAAAGCC
AACAAGTTTAAGAAAAAGAAAGCACATGCTAAAGTTCCACAAAATGCTCTTAAGGAAATTAAGGCTGATGTGTGTCGTTT
CTGTAAAAAGGAAGGACACTATTAGAAAGATTGCATGAAACGTAAAGCTTGGTTTGAAAATAAAGGTACATTTAGTGCCT
TTGTATGTTTCGAATCAAATTTAGTAGAAGTTCCTAATAATACTTGGTGGCTTGATTTTGGTGCAACTACTCATGTATCC
ACTATGTTGCAGGGATTCACTATGATCCAAACTACAAATCCAAATAAGGATTTCTTGTTCATGGGAAATCACATAAAGGC
TAAAATTGAAGGCATAGGGACTTATCGTTTGATCTTGGAGACTGGACATCACCTTGATCTATTACAGACTCTTTATATTC
CTTTAGTTTCTAGGAATTTGGTTTCTCTTTCAAGACTTGATGTTTCTGGATTTGATTTTAAGTTTGGACATAGTTGTTTC
AATTTATATAAGAATACTATTTTTATGGTTCTGGTGTTCTTATTGATGGTTTATATAGATTGAAACTCGATAATAATTTT
TCATAATTCCTTCTTACTATTCATCAAAATGTTGGAATTAAACGTAGTTCACTAGATGAAAGTTCTGCTTATTTGTGGCA
TAAACGTTTGGGGTCATGTATCCAAAGAAGGATTAAAAAGGTTAGTAAAGAATGAGATTCTTCCGCATCTGAATTTTATT
GATCTTGATATATGGTTGGATTGCATTAAAGGAAAGCAAACCAAGCATACCAAGAAAGGTGTCATAAGGAGCACTCAACT
TCTTGAAATTATACACACTGATATTTGCGGACCCTTTGATGTTCCATCTTTAGGTGGAGAAAAATATTTTATCACCTTTA
TCGGTGACTTTTCACGTTATAGATTTATCTATTTGTTGAAAGAAAAATCTCAAGCCGCAGACACTCTCAAAGTGTACATT
AATGAGGTTGGAAGACAATTAGATAGGAAAGTGAAAATCATTATGTCAGATAGAGGTGGTGAATATTATAGAAAGTATAA
CGAATCAGAACAATGTCTAGGTCCATTTGCAAAATTCCTTGAGAATGGTGGATTTAGTGGGAGTGTTGAACGACAAAGTA
TAAAAATTAATAAGGTAAGGGTAAATATTTCATTGCCCATGAATGTACCTACTTCCGCACCAATCACAAATGTTGTTCCT
CTTATTGAAGAACACTTTAACAATGTTGAACAACATTTGGGTGAAACACTTCAAGAAGGAACTAACTCACAAGTATCTAA
CACAAATGAACCACAAATAGTGCCATTAAGAAAATCGGCCATTTTAGATGATTATGTGATTTATTTGCATGAGTCAGATT
TTGACATTGGAAGTAATAAAGATCTGGTTTCATTTTCACAGGCCATAGAAAGCACTGAGTCTGATAAATGGATTGATGCC
ATGAATGAAGAGTTAAAATCCATGAAATACAACAAAGTCAGGGATCTCGTTCAATTACCCAAAAGTTCTAAAAGAATCAG
GTGTAGATGGGTCTTCAAGGCCAAACACAATTCTAATGGTAATATTGAACGATATAAAGCCAGACTTGTTGCCAAGAGAT
GCACTCAAAAAAGGAGGCATTGATTATAAAGAGACCTTTTCATCGGTCTCAAACAAAGACTCATTAAGAATTGTTTTGGC
TTTGGTAGCTCATTATGATTTAGAGTTACATAAAATGGATGTGAAAACTGCCTTTCTTAATGGAGACCTCGAGGAGGATG
TTTATATGGACCAACCAGAGGGTTTCAAAATTAAAAGAAAAGATCAAATGGTGTGTAAGCTAAAGAAGTCAATATATGGA
CTCAAACAAGCCTCACGACAATGGAATATAAAGTTTAATGATACCATAACATCTTTTGGATTTAAGGAAATTATCGTTGA
TCGGTGCATACACCAAAAGATTAGTGGGAGTAAGTTTATATTTTTAGTCCTGTATGTTGATAACATTTTACTTGCTGCTA
ATGATTTAGGCATATTGTGTGAGACGAAAGAATTTCTCTCTATGAGCTTTGAAATGAAACATATGGGTGAGGCATCCTAT
GTGATAGGGATAGAAATGTTTTGTGATAGATCACAAGGATTATTGGGACTGTCTCAAAAGGGCTATATAGAAAGAGTTAT
AGAGAGATTTAACATGAACAATTGTTCAGCAAGAATAGTTCCTATTTTAAAAAAAGGGACAAATTTAATCTCATGCAATG
CCCAAAGAATGATGTAGAACGAAAAGAAATGGAAACAATTCCTTATCTTTTATTGTTGAAAGTTTGATGTATGTTCAAAC
TTGCACAAGACCAGATATTAGTTTTGCGGTCGGAATGCTAGGAAGATATCAAAGTAATCCTGGAATTGATTAATGAAATA
AACTGCAAAGAAAGTTTGTGGCATGTTATGAAGCCACAATTCATTCATTATGACTGCAGAACTTCATTTCAGGACTTGGG
GTTGTTGACACCATTACCAAGCCGCTGAAATTTTTTTGTGATAATGATGCAACAATATTCTTCTCCAAGAACGATAAGTA
CTCCAAATATGCCAAACATATGGAATTAAAGTACTTAACTGTCAAGGAAGAAGTTCACAAACAAACAGTGTTACTTGAGA
ATATTAGAACTGATCTCATGATTATAGATTCGTTAACAAAAGGCATACAACCAAAGAAATTTAAAGAACATGTTCAAAGA
ATGGGTCTTGGTTGTACTTATAATTGGTATATTTATGATGTATTTATACTCTGAGCTCAAATTATGTGTTTCTGATATAC
ATTAATGAATTTTTTATTTCTCATAATCGTGTATACATTATTGTTTTGAGATATTACAAGATAAGTTTCTATGAGACATT
ATTGTGGACCATAATGTTATATGTTTTTATAGCTTATGAACCTAATATGGTAAGTTGCTAATGTAGTAGTATATGGAAGG
AAGTCTGTAGCTTAAAATTTATGTACAACCGCCATAACTCGCATTAGTAGTTTGTTATATTGTGGTATGTATGATGGACA
TTATAGAAGAGATTTATTACACGCGCAACTAATGTTTATGAAATATTAATTTTATATGGTCATTGGGCCAAGTGGGAGAA
TGTAAGAATTACTATTAATTATTATTAATTATTTCTTACTTATGACCCAAGTTTACTTGTAACCCAAGTAATACCATAAA
TAATATTTAATAAGGAATAGATCTCGTCCGAACCTTGGTTACTTGATGGACATACCAGATTAAGTCATAACCTCTATAAA
TTGGTCCTCCCTCCACCCATTAGGGTTATCACATATTCTGTACAATAATTCCATCGCTGACGGTTGTGGTAACATAAAGT
TAGGGCAAGGAGGTAGAAACCAATTAACGACTAACGCTTCCGCTTCTCTCTGTGATGATGTCTTCCGCATCAGGTATGTG
CCCCTAACGATCTCTATGTAAGATTATCGTATTCAAAATCCTGATATTATTTATTAAAGTATTTATTCTTACAAAAAGGT
GCAAAGGATTGCCTCTTGTGGTTATCTTAGCTGTTGGAATAATTAAAAGGAAAAAAATGAATGAATCTTGGTGGCGTGAA
GTTAAAAAAGCTCTATTTTCCTATCTTGATAGTGAGACTGAAGACTATAGTCGGGAAAGTATGCTTTTAGGTTATGATAA
CTTACCTTATTATTTAATGCCTTGCCTTCTCTACATGGGAATGTTTCTAGAGGATGCGAGCATTCGAGTGTCTAAATTGA
TAAGTTTATGGATCGCAGAAGGATTTATGCAAAACAGTGAATCTGGGATATTAATGGAAGAGGCAGCTGAAGGTTACTTG
ATGGATCTCATCCACATTAATGTGGTAATGGTTTCAAGGAGAGGATATAACAATAAAGTCAAATACTACCACATCCATGA
TGTAGTGCTTCAATTTTTCTTGGAGAACAGTAGAGAAGAAAAGTTTATGTTGGTAGTGAAGGAAAATCGTTACCAGTTTC
CACCTTATGATTGGAACGAAAGTTGAGTGTAACGACCCGAACCATCGTTATTTAGGAGGAACAAAAATCTGCGAAAATTA
TGGGCCACTGTCCCACCACAGCGGACCTGTTGCTGCTACGGCGGTGGCGCCAGGGCGGGATAAATGAGCGCCATAGCGGG
ATAGGCGAGATAGAATGTAAATTACGAGAAATCCTATTTTCTCCATCTTCCTAAAATACCTAAATAAGTCGTAAAATACC
TTAGAAACCTCAGAAAAGTTTCTCTAAGCTTGGGAATGAAGGAGAAGGAGATTTCTAGCGTGGGGATGGTGAAATCTTAT
GAATTCTTGGCTAAATTCACCGTCACAAACCCAAAAAAACTCGAATCGAAGTCAAAAACTCCGTGCAACTACTTGGCACC
CATGTAGGCTAGGTTTTTACAATTGAGTAGTTATAAATCTGTGCTTACTACGTAATATATGTAAATCAATGGTAGGGTTG
TGTGTTTACCTTCGTGCACCGAGTAGTTTCCATGACTAATTCCTAGAATTCATAGTATGTGGGTTTATGTCTTGTGGGGG
GGGGGGGAGAGGATTAATGTGTTGTTGGAAACTAGATTTGCTATTATGGATAGCATTGCGTCAAGAAACAAGGACATGAA
ATCAAAAGTGGAACTAGATTCATGAATGTATGCTACATCGATAAAATGAAGTGATGAAATTCAGGAATTATGATGAATTG
TGATTAAACCCTAATAAGAAATCCTAATGATGAACTAAGGCTAAGCTTGGTCGATATATATACATATATGGTAGGGATTG
ATGAGAAATCCGTAGGTGATCGTTGTGATATCATGATTGTGTAATGTATGCTTGTTCTTGCTTTATTATGATACTTGTAT
ATGTATAAATATTGCAATGTTGATCACAGTTGTGGTAAATGAGATATATGAATTATCATTGCCATGAAATCATGACTTAA
TTGTATGATCTTGAAGATGTACTTGTGATTGTGATTGTGGTGTGTGAATGGGATCGGTTGCAACGTTTCGGCCTAAATAA
CTTGGATCGGATTGCGACGTTCCGGCATAATATGGGATTGGATTGCCACGTTCCGACATAAACATGGGATTGGCTGCCAC
GTTCAGGCACACTAACTGGGGATCGTTTGCCATGTTCTGGCATGCTAACTCTTTGAGTTTGGGTTCCGTGAGAGGACTAA
TGATGTGCTATTAATTATGAGTTGTTCGGTGTTCATGTGATTCTTGAAAATATGGTATATGCTTTGTATACGCTTGTGAG
TATAGTGTTGTATTGGTTGTATATGTTGTACTTAGTGGACACGTGTTATGACGATTTATAGTTGGTTGTTCGTTGAATGT
AATGGCGAGAGTAGAGATAGTAAATGCAATGGAATGTGTTTAGGTGGATTTCACCCTGGGGGAAAGAAGATTGTGTTAGT
ATGAAGAAAGTTAAATTAATGTATTATGTGACTATGGTGGGGTAATGTGACGAGGAAGCAAGGTATGAACATGAGTGGTT
AGTTGAATTGGCGGTGGTGGTACATGGGGATTGACTATGTGTTTAGAATGGTTAAGCCATGATNNNNNNNNNNNNNNNNN
NNNNNNNNNNNNNNNNNNNNNNNNNNNNNNNNNNNNNNNNNNNNNNNNNNNNNNNNNNNNNNNNNNNNNNNNNNNNNNNN
NNNNNNNNNNNNNNNNNNNNNNNNNNNNNNNNNNNNNNNNNNNNNNNNNNNNNNNNNNNNNNNNNNNNNNNNNNNNNNNN
NNNNNNNNNNNNNNNNNNNNNNNNNNNNNNNNNNNNNNNNNNNNNNNNNNNNNNNNNNNNNNNNNNNNNNNNNNNNNNNN
NNNNNNNNNNNNNNNNNNNNNNNNNNNNNNNNNNNNNNNNNNNNNNNNNNNNNNNNNNNNNNNNNNNNNNNNNNNNNNNN
NNNNNNNNNNNNNNNNNNNNNNNNNNNNNNNNNNNNNNNNNNNNNNNNNNNNNNNNNNNNNNNNNNNNNNNNNNNNNNNN
NNNNNNNNNNNNNNNNNNNNNNNNNNNNNNNNNNNNNNNNNNNNNNNNNNNNNNNNNNNNNNNNNNNNNNNNNNNNNNNN
NNNNNNNNNNNNNNNNNNNNNNNNNNNNNNNNNNNNNNNNNNNNNNNNNNNNNNNNNNNNNNNNNNNNNNNNNNNNNNNN
NNNNNNNNNNNNNNNNNNNNNNNNNNNNNNNNNNNNNNNNNNNNNNNNNNNNNNNNNNNNNNNNNNNNNNNNNNNNNNNN
NNNNNNNNNNNNNNNNNNNNNNNNNNNNNNNNNNNNNNNNNNNNNNNNNNNNNNNNNNNNNNNNNNNNNNNNNNNNNNNN
NNNNNNNNNNNNNNNNNNNNNNNNNNNNNNNNNNNNNNNNNNNNNNNNNNNNNNNNNNNNNNNNNNNNNNNNNNNNNNNN
NNNNNNNNNNNNNNNNNNNNNNNNNNNNNNNNNNNNNNNNNNNNNNNNNNNNNNNNNNNNNNNNNNNNNNNNNNNNNNNN
NNNNNNNNNNNNNNNNNNNNNNNNNNNNNNNNNNNNNNNNNNNNNNNNNNNNNNNNNNNNNNNNNNNNNNNNNNNNNNNN
NNNNNNNNNNNNNNNNNNNNNNNNNNNNNNNNNNNNNNNNNNNNNNNNNNNNNNNNNNNNNNNNNNNNNNNNNNNNNNNN
NNNNNNNNNNNNNNNNNNNNNNNNNNNNNNNNNNNNNNNNNNNNNNNNNNNNNNNNNNNNNNNNNNNNNNNNNNNNNNNN
NNNNNNNNNNNNNNNNNNNNNNNNNNNNNNNNNNNNNNNNNNNNNNNNNNNNNNNNNNNNNNNNNNNNNNNNNNNNNNNN
NNNNNNNNNNNNNNNNNNTTCCCGCCAAAGCAGGACAAGGCGAGGCAGAATCTCAGAATGCCTCTCCTGTTTCCCTTAGT
TACAAATAATCAACCCTTAACGATATCCAAGTTGACCCCAACAAATATTTTGGTGCTCAGCAGTCGGAAACAGTTGATAA
ATTGAGTAATTAACTGAAAGGATGCGAAAATCGCAGAACAACAAGCATCCATGTGCTACAAAAACACAGTGAAGCGAAAA
GTAAAAGCAGAGTTGTCCAAATTACAAGTCTAAGAGGGGCAAAGGGAAAGCTGATCAAGTACTCTCGGACTGGGTGGTAT
TGATGTCTGAATCGAGGTTCTCTGTGGGGTGTCACGCAAGACCAAGCCTTATTCAGCATAGAGAACTCCCTGAAGTCCGG
CGGCTCGAGTCGGGGAAGTTCCTTGCCGGGGGCCACGCAAGTAAATATGGTCTTGATAGTCTTCCACATCTGAAGCATCA
GACGATCCCCGACCACACCCTTTCTCCTCTCCTTGCGCAGCTGGCGGTGGAACATTTCGACCTCTAGGGCAGTGCTGGGT
GGAACCGGAGTGAATTCAATATAAGCACTCCCCATCCTCTCCTGAATAGCCTCTAAGTCTTCCTCAACCTGTGCACCTGA
GAGTGGGTCCTTGTCGTCCGAATCCACGGCCGCCTTACTGCTGCTAGCCTTGCTTGTCCTCCTCCTCTTGCCCCTAGAAG
TAGAACCTGACCTGACCAAAAGAGGGTGAAGTGGGTGATCCATGGAAATTACCTCATCAGCATCGAAGAGCGGCACTCCC
GCTCGCTTGCACAGTGCAATGATGAGTCCTGGAAGGAAGAAGGCCTTTTTGTTGCACCGATAAAACATTTTCCATTCGGA
GATGATCTGTGCACCCACATTCAATTGTATGCCCTATATGGCACATGCCACCACCGAAGCTCGGGAAAGGTCACCTTAGT
GCGGTTGCTCGACTGGAGGATCCTTCTAGTCACCAAGTGAAGCCACCTCTTAGCATTGGGTGACCAATCCGCTCTAGTAA
TAATCTCCGCAGTAGCCTAGTATACATGATCCCGATGCTTAGACTAAACCAGCGTATCCCTCAACCACTCTAGATCCATC
TCCTTTAGCTTGGCCTCGAACTCCGTGTTTGAGGCATCAGGTAGCTCTAGTACTTCGTTGATAGCGGTGGCATTCAAGGG
GATGTCGACTCCCCGGACTCGGATGACATGGTAAGAGTCATCCCAACGGACGGTAGGGAGGATGGCTTAGAACTCCCTCA
CTCAGGTGGAGCGCGCATCTGGTGGAGCCTCAGTCAACGAAATCCACCCAAACTCCATCAGGCGGGCATAAAAGGTAGGT
GCCTTCTCTTCTAGCTTGTGCAGCTCAAAACCCCTCTCACAATAGAACCCCGTGTTGTGATTGTTGTGATGTCTCTCTCG
ACTAGTGGCATCGAGAAATCGGATGAAAGGCAAGTGTTCGTTGTTTTGTCCTACCATTGGAAAAGTCTTCAATAAGTTGG
AGATAAGTTAGAACGCGAAAGTGTAGTCGGGGTAAGACTAAAAAGTAAGAGTTAAGAAAAGAAAAAAATTGTGTTAAGTG
TAGGCCGCTGTCTGGCGAATCTCACCACAGCGGCCATAATCCCGCCCTGGCGGGATTATGAAGGTTGCCAGAGCGGGATG
AAGGCCGCCATAGCGGCCTTCATCTGGGACGAACTTCTAACGCGATAATGGCGTCTCTNNNNNNNNNNNNNNNNNNNNNN
NNNNNNNNNNNNNNNNNNNNNNNNNNNNNNNNNNNNNNNNNNNNNNNNNNNNNNNNNNNNNNNNNNNNNNNNNNNNNNNN
NNNNNNNNNNNNNNNNNNNNNNNNNNNNNNNNNNNNNNNNNNNNNNNNNNNNNNNNNNNNNNNNNNNNNNNNNNNNNNNN
NNNNNNNNNNNNNNNNNNNNNNNNNNNNNNNNNNNNNNNNNNNNNNNNNNNNNNNNNNNNNNNNNNNNNNNNNNNNNNNN
NNNNNNNNNNNNNNNNNNNNNNNNNNNNNNNNNNNNNNNNNNNNNNNNNNNNNNNNNNNNNNNNNNNNNNNNNNNNNNNN
NNNNNNNNNNNNNNNNNNNNNNNNNNNNNNNNNNNNNNNNNNNNNNNNNNNNNNNNNNNNNNNNNNNNNNNNNNNNNNNN
NNNNNNNNNNNNNNNNNNNNNNNNNNNNNNNNNNNNNNNNNNNNNNNNNNNNNNNNNNNNNNNNNNNNNNNNNNNNNNNN
NNNNNNNNNNNNNNNNNNNNNNNNNNNNNNNNNNNNNNNNNNNNNNNNNNNNNNNNNNNNNNNNNNNNNNNNNNNNNNNN
NNNNNNNNNNNNNNNNNNNNNNNNNNNNNNNNNNNNNNNNNNNNNNNNNNNNNNNNNNNNNNNNNNNNNNNNNNNNNNNN
NNNNNNNNNNNNNNNNNNNNNNNNNNNNNNNNNNNNNNNNNNNNNNNNNNNNNNNNNNNNNNNNNNNNNNNNNNNNNNNN
NNNNNNNNNNNNNNNNNNNNNNNNNNNNNNNNNNNNNNNNNNNNNNNNNNNNNNNNNNNNNNNNNNNNNNNNNNNNNNNN
NNNNNNNNNNNNNNNNNNNNNNNNNNNNNNNNNNNNNNNNNNNNNNNNNNNNNNNNNNNNNNNNNNNNNNNNNNNNNNNN
NNNNNNNNNNNNNNNNNNNNNNNNNNNNNNNNNNNNNNNNNNNNNNNNNNNNNNNNNNNNNNNNNNNNNNNNNNNNNNNN
NNNNNNNNNNNNNNNNNNNNNNNNNNNNNNNNNNNNNNNNNNNNNNNNNNNNNNNNNNNNNNNNNNNNNNNNNNNNNNNN
NNNNNNNNNNNNNNNNNNNNNNNNNNNNNNNNNNNNNNNNNNNNNNNNNNNNNNNNNNNNNNNNNNNNNNNNNNNNNNNN
NNNNNNNNNNNNNNNNNNNNNNNNNNNNNNNNNNNNNNNNNNNNNNNNNNNNNNNNNNNNNNNNNNNNNNNNNNNNNNNN
NNNNNNNNNNNNNNNNNNNNNNNNNNNNNNNNNNNNNNNNNNNNNNNNNNNNNNNNNNNNNNNNNNNNNNNNNNNNNNNN
NNNNNNNNNNNNNNNNNNNNNNNNNNNNNNNNNNNNNNNNNNNNNNNNNNNNNNNNNNNNNNNNNNNNNNNNNNNNNNNN
NNNNNNNNNNNNNNNNNNNNNNNNNNNNNNNNNNNNNNNNNNNNNNNNNNNNNNNNNNNNNNNNNNNNNNNNNNNNNNNN
NNNNNNNNNNNNNNNNNNNNNNNNNNNNNNNNNNNNNNNNNNNNNNNNNNNNNNNNNNNNNNNNNNNNNNNNNNNNNNNN
NNNNNNNNNNNNNNNNNNNNNNNNNNNNNNNNNNNNNNNNNNNNNNNNNNNNNNNNNNNNNNNNNNNNNNNNNNNNNNNN
NNNNNNNNNNNNNNNNNNNNNNNNNNNNNNNNNNNNNNNNNNNNNNNNNNNNNNNNNNNNNNNNNNNNNNNNNNNNNNNN
NNNNNNNNNNNNNNNNNNNNNNNNNNNNNNNNNNNNNNNNNNNNNNNNNNNNNNNNNNNNNNNNNNNNNNNNNNNNNNNN
NNNNNNNNNNNNNNNNNNNNNNNNNNNNNNNNNNNNNNNNNNNNNNNNNNNNNNNNNNNNNNNNNNNNNNNNNNNNNNNN
NNNNNNNNNNNNNNNNNNNNNNNNNNNNNNNNNNNNNNNNNNNNNNNNNNNNNNNNNNNNNNNNNNNNNNNNNNNNNNNN
NNNNNNNNNNNNNNNNNNNNNNNNNNNNNNNNNNNNNNNNNNNNNNNNNNNNNNNNNNNNNNNNNNNNNNNNNNNNNNNN
NNNNNNNNNNNNNNNNNNNNNNNNNNNNNNNNNNNNNNNNNNNNNNNNNNNNNNNNNNNNNNNNNNNNNNNNNNNNNNNN
NNNNNNNNNNNNNNNNNNNNNNNNNNNNNNNNNNNNNNNNNNNNNNNNNNNNNNNNNNNNNNNNNNNNNNNNNNNNNNNN
NNNNNNNNNNNNNNNNNNNNNNNNNNNNNNNNNNNNNNNNNNNNNNNNNNNNNNNNNNNNNNNNNNNNNNNNNNNNNNNN
NNNNNNNNNNNNNNNNNNNNNNNNNNNNNNNNNNNNNNNNNNNNNNNNNNNNNNNNNNNNNNNNNNNNNNNNNNNNNNNN
NNNNNNNNNNNNNNNNNNATGTCCTTTGACATAGTCTGGATGCAGGATTGGTGACATTTCATTTGGTGAAGATGAAGGAA
ATCTCCAGCAGCTTCTATTCTTCCTTCCGCATGATGGGAGCTGTGTCTTTTATTTATCTTGTCCAGTTGTACTTTTAGTA
GGTCTTGTACCTGTTTAGACTAGATCCATGGGAGTTGTTTAAATTACCTTATAAGTTTAACTAATAGTGTGTCCAAGGAT
TTAATTTATAAAACCATAGTGTTATATTTATTCCTGTTTTCTTAAAATTTCTACTTGTTTCTGCTATTGGGATATGAGGG
TTCTCCCACTTAGGTGTTAGAGTGGGTGCCTGCACGTCCCAGTGGGTTGGGTCATGACATCGAGTGTGCTTCAGTTTCAA
TAATGCGCGTTCCAAGTTTGCATCTCTGAGATCCAAAACACGGATGAAGACTTTCTACCAACACTTGAGGTCAATGATAA
TGACGAATGGAGTATGTTATGTGTGGAATCCCTTCCGTGATGTTTATCAAGACAAACTTATTAAGGTCTTGAATTTAAGT
TCTCATTATGTGCCTTTTTTGTTGTCAGATCAATTTATACCACTTATTCACCTAAATTACCCTGCAGTTGACACACCTTG
CTTTAATATTCATCTAGAATTTCATCTACCCCATCTGGAAACTTTATTTGTGAATTATCATTGTGCGTCTACATTGTTAC
CAGCCACTTTTTGGAAAATGGAAAAATTAAGGCATGTTGAGATTACTACTGCTGAATTTGATTTGGAAAACAAGATGTAG
GGGGTCTTTTAAGAATCCTCAAAATTGGAAAATTTGAGGACATTTGGGAAAGTTGTATTTCCAATTGATCAAGTTGATAG
CCTGGATGTATTGTCACGGAGGTGTCCTAATCTTTAAGAACTTCACATCTCTGTTCATAGCGATAATGATTCTGCAGAGA
TTTGTCTCAAATTGGAGAGCTTTAAGAAGCTTCACATACTTTGCCTTTACATTAAGTCGTCCCAAGCTGTATCTAAGTTA
CAATTGCCTTCAAATTTAAAGAAGTTATTACAATACAACATTCATATAGAAAGGAAGAGTCCTGTCATCGCGGGACTACC
AAATCTGGAGTATCTCCGATTAGCAGCTGGAGATCTTATTCAATCCAAAGAATGGTGCTTTGGAGATATCACATTGCATA
AACTTAAGCTCTTGAAACTGGTGTCATTAGGTATCTCAAGGTGGGATGCCTCGGAGGAATCCTTTCCCCAGCTCGAAACA
CTTGTGATAAAAAGGTGTGATGAGCTCGAGGAGATCCTTATTAGCTTTGCTTATATTCCAACACTGAAACTGGTTAGGTT
GATTCACTGCAAGAGTAAATTTCTGGAGGCTTCAGCTCAGAATCAAGGAAGAAGTCAAAACGATTGAAGGATGCGATCGT
CTTAACCTCATCTTTACGGAAGTAAGTAGAAACAAACTCATATGTTCTTTTTTTAGTATCTACGTGCATATTATTTGATA
ACAATATGTTCAATACAAGATAGCTGGTGAAAAATCTGTGATTCAAGTAAGTGCTTGTCATTACAACACGGTGGTCTTTC
AGTTTTTTCTGATTACATGTTTGATTTCTATTAGTTACTCTATGTCGATCTAAAACTGACGAAGATGTATTTGAATTTGA
CAATAACATTAAACTGGCGAAGGTTTCTATTAGTTACTCCATATTGATCTTGATCTCATTTTCTCTTCTACAGATATAAG
AAATGAAAATTTTCTAAATTCAGCAAATATCACAAGCTGGATTGACTTTTTCTCTTTAACTCCTTCGAATAATGTAGGAG
CGAAATTCAGTCTTTCCTCGCATACTTTGGTATGTTCTTTCAACTGATTGATTTGAAATGCACGACTGATCTTCAGCATT
CCCCGATGGATCAATTTGCAACCAAAAAGAAAAGAAAAAGTCAGCCACGAGTCATAATTGATCGCTTTTTCTTTGATTCA
TGATTAGGTAATTGCTGAGATGACTGATGTCAGAGTTGACAAGAGTGTGGAATGCACTTCAACATTTGTATATATGTGTC
CATGATGTATGCTTTCTGTTGCAATTGAGTTTATTTTAGTGATGCGAAATATGTTGCTAGTGGTGCCATCGAGAATGGCA
ATGTTTAGTGAAGAATAGTAAGGTGAAGAAGGTGAAGAAACCGAAGGTTACTGCTGTTGAGGCTGCTACAATGATTGACA
ACTCTGATCTCAATGTTTTTCTAGTTGATATATCAGTGAGTTGTGAATTTGAAAAATCTAATATGTATTGTGCAATTCTT
CTGTGAAGCTAATTTCAAATCGTTGATGCCCAGTTTAATAGTAATGTTACTGAATCTTATGTGTTTGTGTGTATTCTCAA
TGAATTTCAATTATGTGCAGATTGTTAAGCCTCTTGCCATTTTGAGTTGAGTTGTAATAAGTAGCAATCTGCTTTTTTGT
CATCATTTCACCATTGAGATTGTTGAGTTCTGACTGTTGGACCAAACCATTCAACCATGTGAAAAGAGCATTTGGTGGGA
CTAAAGAAGGTATTGTAGGTTGTTAAGATAAGTGTGCTTCTTGAAGTGGTTCGTTAAATTTCATAGGGAACTCGTTTGAA
TTTAGTACATTGAAATGGTCGAGTTCTAGATCTTGGTTCCAGCCATTTAATCCTGCGAAAAAATCATATGGTTGAACTAA
AAAAGGCCCTACAAGTAGTTGAGGTAAGTATTCTTCTTGAAGTCGTCGTTGAAGTTCATAGGGAACTCATTTGAATTTAG
TACATTAAAGTTGTCGAGTTCTGTGTATTCGTTCTACCCGTTCAACCTTGCGAAGAAATCATTCACTGGAACCAAAAAAG
GTACTGCAGGTGGTTGAGTTAAGTATATGCTTCTTGAAGTGGTTTGTTGAAGTTCATAAGGGACTCGTTCAAATTTAGTA
CCTTGAAATTGTCGAGTTCTGGTTGTTGGTTCCAACCATTCAATCCTGTGAAGAGATCATTCGATTCAACTAAAGAAGGT
ACTACAAGTAGTCACTACAAAATATTATAAATTTTGCGATAATTATTTAGCAGTAATAATATAATTACTGCCGTTTTATT
ATATTTAGTGCCAATAATATAATAAAGATATTTATAATCAATAATTTATATAAATATCACTAGAGTCTTTGGCACTCTGA
ATACAATAATATTAACTCAATTGTCACTAAATATTTTTACGACATAAATATTTTTGCTAAAAGAAAAATCTATTGTCACT
AAATGACTAATTTTCTATAGTGGGTTGAGGTAAGTATACTTCTTGATGTGGTTTGTTGAAGTTCATTGGGGACTAATTTG
AATTTAGAACATTAATATTGTTGAATTCTAGATCTTGAATCCAACCATTCAACCCTGTGAAGAAATCATTTGATGGAACT
AAACAAGGTATATCATGTGGTTGAGGTAAGTACACTTCTTGAAGTGGTTTCTTGAAGTTTATAGGGAACTCATTCGAATT
TAGTGTATTGAAATACTTGTACATTCAATGTATTGATGCTAATTGGCCTGCATCATTTTATGATGCAGACGCAGGTAACC
AGGATCAGCAACCAGCGCCTCGTTGATTAAGTTGATCACTCAGAATCAGTTGGTGAGCCTCCTAGTTTTCTGAAGGATCC
TTTTTATTGCTTTCAGTATTTTAGTTCATTAGGATGCCGTGGGTCTTGTCCCGACGTTGATATCAGTTGTTTAGAAGTTT
TATAGATAGAGTTAGTGATGTTAGTTCATGATTATTTACTTTTCCTTTTCAGTTAAGTTGAGACTTGAGTTGCCACATTG
GCAGTGAATGTTATTTATTACATTCTAAGTTACTTATTGAGCAGTTCAATTATTCTTTTAAAAGTATTTATCATTAGTAA
AGTCTTCCGCTGAGTAAGTAAGTCATGCCAAGGGTTCGCTTGGGGCCAACAATGGTTCTCGAGTGTCGGCCACGTCTAGG
GTATAGGTGATGAGTCCACAAATTGGACTCATTTAGGGCTATATTTTAATAGAAATTGTGTCCTCAAATGCTTGTTTTAT
CTCAATATCTTATGAAAATCCTTAAGTTTCAGGTATGTGAAGTTTTTAGGAAAGCATGGACACTACATCGCAAAAAGGAA
TGAAAAGGCTGAAAAGAACGAAGAAATGAAGGCCTTAGGATCGTTGAGTCCACTTGGAGAGTCACCGAAGGGTCTCACTT
CGCCTTTTGTTCAAGTGAGCTGAGCCCTGATGGAAAGGATCAAGTCGGCGAAAAAAAAGGAGCAATCGACGCATCACCGA
GAAGTTCTGCGAAGTAGTACTATGTCGCCCAATGACCTAGAGCATGACAATTCCGAAGGATGGTGCAAAACGGCGATGAA
ATACACCAAAGGGAGAATCGCCAAATTGATCGGTGATTCCGACTAATGTCGCCGAATGGTCCGCTGAAGCACAAATTTTT
TGAAAACTATAAATACTCGTTGAGAGTTATAGCTTAGTATCAGATTATTAGTGTGAAAAATAATTATTATAATTTTCATA
TAGAATAGTACTTATTATTTTGCTTTGAGTTTGAGAGGGTATTGAAAACTTGAAGATGAAGAGGGTTTCATCTCCAAGGA
TTTGTACTTGGGTCTCTTGATTTCTTCATTCTTGGCTGGTAACAAGACTTAAATCTTCATACCCATTTGAATGCAAGCTC
ATTTAGGTATAAATTTCTATCTCTTGATATATGGATAAAAACCCCCATTCTTTGGGTGTGATTTAGCGAATATGGGTTAA
TATTGTTGTTGGGTCTTGCTTGTTGATAGATTAAATGTAGTTTAATGGTGAATTCACCTAGTAGTTGTGATTGAATTTAA
TGGGTTTGTAGTTGCAACTACAAGTCCACCCATGTGTTTTCATCTTGCTCGAGAGAGAGGTCGTGAAACCAAGACTGCTA
GACTGATGTCCTAAGGAGTAAGTCGACATGAGGTTCTGCCCGAGAGGGTGAGCCGTAGTCCCATATCCTAACACTCAGCT
CGAGAGAGTGAGTGGGGTAAGGCGTAGGCTGGTCTTCATGCGGCAAGTGGGTGTCCGAGAGGAACCCATTTGAAACGGGG
TAAGTTGCTTGAGAGAGAGTTTATTCCCACATATAGCTTAGCCTAGTCACTATTAGTCTATAAATTCTTTATCGAAAGGA
TGTACCCAATAATTTAGATTAACCTGTATTCCGGTCATATCCCAAGAATCTCCCTCTCATTATTAGATTTTCTTGTTGAC
TTCGCTAATTTTAGCTTACTTGTGTCAAAAACCTCAAATCAATATTTGACACTTTTGTGTCCCCCTTTAATTTACAATAT
TTTTAATCGTTAATATCTTTAGCTACGACTAGTTAGAAATAAATTTTATTTTTCTATAAATTCTCAAAACCACTCCCTTA
GGACGATCCCAACCCTCGATTGGGTTACTATATTATCGACGATCGTAGAAACTTGAATCGGAAGTAGTGTCATTGGTCAC
GATAAGCATCAAAATGGAGCCGCTACTGGGGATTGGTGTTATTTGAGAATATTTAGATTAGTAAATTTTTTTGTTCTTCT
TAGTTGTAGTTTACTCAATTTTTAGTTTTTGTTTTGTTGGTTTGTTTGTATCCAAATAGAGAAAGCGAGCATGGCGAGTT
ATATTCGGGAGCTAATGGAGTTTCCTCCATTAGAGGTAATGATGTTCCGGGATCATATTCTTACCTTAAAGCAATTGAAA
GGTTAACAGATCCACAAGTCATGGGCAAGGTTTAATGACCTGATCACTCAATGCCCAACTCATAACATTCCTGACGTGGC
ACTCCTGGACTGCTTCTACAGAAGCCTTGGTCACGAAACCAAGAGGTTGGTCGACCAACTCATTCCGCGAGGCCTTGCAA
AACAATCATATATGAAAGCAACCCAACTGCTTAATCAAATGGCTGAAACGCACCAAGAGGTAGAAAAAGACTTCATGTTG
GCCACCCTAATGACTCAGATTGATGAATTGGACAAAAATATGGTGAAGATCGAAGTCCATTACAAAAGGAAGGATAAACA
CATCGCTCCTAATGAGTGAAGAAGTCCTAAGAATAGTGAGGTTAAACACCTTAAGGGCATGCTCTCAGTCATTCTCCACA
AGGTAACTGAGCAAGATAGAAAGCTGGAATAAATGAAGGAAGACATTGAAGGAATGAAGCGATTGATTTAGTCTCAATCC
AGAGCTGTCCAGCTGCTCGAGAACCTTATGAGTCATGCGTCGCTTGATCTACACTCGAAACAAAACAAGGGGTTGCCTAT
TGATACTACGGCTAACCCCAAAAATGGAATTTGACAACTGACATGCGTCGTGCCACGACGTTAACTAAGGTGTTGTTTGG
GAGGCAACCCAAAACCTTTCTAAATGCTTTATTATTGTTTCATAAATAATGGTGTGTTGAATGTACATGTTAAAGTGTGG
AGAATGGGTGGAAATTGCGTTTGGCGAGTTAATAATTTCATTCAGCGAATCGTCGAACAAGTTGGCGAGCACGATGAATA
CCAACGTTTGGATACTCACTTAACTGAAGGTTCTGTAAAACTCGGCAAGCCAAATGAAAATCGGTGTGTCGCCGATTGGA
TCGGCGAGTGCAACTAATGTCGTTGAATGGGCACGAACTGGACGGTTTATAATGGCCAAAAGTCCTAGAAATTTGAAATC
CTTCACTTTCCCTCACTCTTAATCATCACAAACTCACACCAAGGTAGTATTTTCCCTATTTTAGCATTATAATAGTATTT
TGGTTAGTTGACTTGTGCTCGGAATTGGATTTCTTTGCTGCCGAGATTTTCAATCACATTTTAATCGGCACAAAAGGTAA
GTTCTCCTAACCCCATGTTTATTTTCAAATAGTTTATACTCTTTTGCAATGATCGTATCCTATTGATGTGTGCTGGGCCT
CTCTTCTAGAATAAGAATGTTTGCATGCCTATTTCAATTTGAAAATTTTGCCCGTAGTGCTTTGTTCGTCAAATGCCCGT
ATTTGTTGTGGTTATAATTGAATGAAATCTCATTGGGTTGTGATTTCTTGTGGTTCAACTGATTGAGTGAATTCTGAGTA
GCCCACATTTGCGGTAAATATAAAAAAAATTGCGCAATGATAGAGCGGGTGATACCACTCTTAAGAGGAAATATCATCAA
AATGACCAAATTCGGCACACCCGGGAGAAGTCTAAGTATTCCAGGTGATGTGTAGTATGGGTCTTGTTAAAATTTCGTGA
GTGTGTGCTTTGATTTCAATTTTAGGGTTTGCGGAGTTGAATTCGAAAAGATGGGTTGAAAATAGACACGTTGGGTCGAT
TGGCGAGCTAGGTCGATTTCGCCGAATGACTCAGTGGTTCACCTAATGTCCCCATCTCGCCGATAATTTGGCGCCTTGAT
TGATAGTTGATACTGTAACTTTCAGCAAGAAGTCTGAGGGGGGCCGAAAGTAGTTTGCGACTCACCTAAAGTATTCTTAG
TGCCTTTTATTTGCATCCCTGAGACCCTTATTCACTATTTCTTTAGGCGGAAAAACCCTTGCTCGCCTAAAGTAGTTTAC
GATTCGCTGAAAATACCTTCTCATCATCGACTTGCTATGATTTGAACTCGTTTAGGGCTATATTTTAATAGAAATTGTGT
CCTCAAGTGCTTATTCTATCTCAATATCTTATGAAAACCCTTAAGTTTCAGGTATGTGAAGTTTTTAGGAAAGCATGGAC
ACTACATCGCAAAAAGGAACGAAAAGGCTGAAAATAACTAAGAAATGAAAGCCTGAGGATCGCCGAGTCCACTTGGCGAG
TCACCGAAGGGTCTCACTTCGCCTTTTGTTCCAATGTGCTGACCCCTGAAGGAAAGGATCAAGCTGGCAGAAAAAAGGAG
CAGTCGGCACATCGCCGATAAGTTTTGCGATGTAGTACTATGTCGCCCAATGACCCAGATCATGACGATGCCGAAGGATG
GTTCAAAACGGCGATGAACTACACCAAAGGGTGAATCACCTAGTTGATCAGCGATTCCGACTAATGTCGCCGAATAGTCC
ACTGCAACCTAGATTTTTTGAAAACTATAAATACTCATTGAGAGTTATAGCTTAGTATCTGATTTTTAGTGTGAAAAAAA
ATTATTATAATTTTCATATAGAATAGTACTTATTATTTTGCTTTGAGTTTGAGAGGGTTTTGAAAACTTGAAGAAGAAGA
GTGTTTCATCTTCAAGGATTTGGACTTGGGTCTCTTGATTTCTTCATGCTTGGCCTATAACAAGACTTAAATCTTCATAC
CCATTTGAATGCAAGCTCATCTAGGTATAAATTTCTATCTCTTGATGTGTAGCTAAAAAACCCCATTCTTGGGGTGTGAT
TTAGCGAATATGGGTTAATATTGTTGTTGGGTCTTGCTTGTTGATAGATTAAATGTAGTTTAATGGTGAATTCACCTAGT
AGTTGTGGTTGAATTTAATGGGTTTGTAGTTGCAAATACAAGTCCAGCCATGTGTTTTCAGCTTGCTCGAGAGAGAGGTC
GTGAAACCAAGACTGCTAAACTGATGGCCTAAGGAGTGGGTCGACATGAGGTTCTGCCCGAGAGGGTGAGCCGTAGTCCC
ATATCCTAACACTCAGCTCGAGAGAGTGAGTGGGGTAAGGCGTAGGCTGGTCTTCATGCGGAAAGTGGGTGTCCGAGAGG
AACCCATTTGAAACGGGGTAAGTTGCTTGAGAGAGAGTTTATTCCCACGTATAGCTTAGCCTAGTCACTATTAGTCTATA
AATTCTTTATCGAAAGGATGTACCCAATAATTTAGATTAACCTGTATTCCGATCATATCCCAAGAATCTCCCTCTCATTA
TTAGATTTTCTTGTTGACTTCGCTAATTTTAGCTTACTTGTGTCAAAAACCTCAAATCGATATTTGACACTTTTGTGTCC
CCCTTTAATTTACAATATTTTTAATCGTTAATATCTTTAGCTACGACTAGTTAGAAATAAATTTTATTTTTCTATAAATT
CTCAAAACCACTCCCTTGGGACGATCCCAACCCTCGGTTGGGTTATTATATTATCGACGATCGTAGACACTTGAATCTTA
AGTAGTGTCGTTGGTCACGATAAGCATCAATAGGCTCGGGGCGTGACACAAACAATAACTTAATTAATATAATTAATTAT
TAATACATTGAACAGTCTTAAAATCAAAGATTAAAAATAAGATCTTTGAATAAATTTTTATACAATGTAAAGACAAATAA
AAAAAGAGAAAAGGGAGAGCCGAGGAGGAACTGAGAAGAGTAAATAGTACTTACCGGGGCAGAGGTCTACACTTTGACAA
CAAGCATTAGCAATGCAGTAGGTAGTAAAAATTAGAACCCTAACTTTTAAAAAAATTAAATTTTGGGTTTAACGTTTTAT
TGAATGCTTCAAAAGAAATCTATAGTGAGATGTTGTTTTAGAGTATGACACTATATTTTTGTTACTTACAATTGTTTATT
TTGAAATTAATTGTCAGATGTTGTTTTGGAGTATGACACTACTTTTTTATTATTCTCAATTATCAATTTTCTGTTTTATT
GTTTGAAAAAAGAATTTATAAAAATCTATATAGGAAAAATTGAATTAAAGGAGGGTAAAAGATAGGCACAAAGCACATTT
TTAATTCAAAATAGAAAAATCTGGAAAAATTGAATAAAATAAAAAATGAATTGTTGCCAGTGGGGCTTGAACCTCCATCC
AAAGAATCAGATTTGCCTGTGCTTACCATAGCGCCACCCAGCTTACTTTGATGTGGGTTCGCATGCAATATAAACATATA
TTTGTACATGATTTTTTAGTACTTATATAGGGTCTTCATAAAACCCAGTGGGTTCGTCTGAACACTCATTTAACATTGTA
GCTCCGCCCCTAGCGCTGAACGCATTTGTAATAGCTGATTTTGAAGAACGATTGCAGAAAATTCAATACGACAACACTTA
AAACATCAAGTAAGGTTCTTATTGCATGTATTGCTCCCTCAGGAGGGTTCCATAAAGGGTTTACAAAGAAATCGTCTAAA
AGTTGTATCACCAAAATATTCATGGGCTAACACACATGAAAAACTGATAAAATTACTTAATTCTTGTAAATAATGCCAAA
AATAACTTTAAAAATGGTGAGATCGTACGTACTGCTCCATCAACTCCATACAAAGGGTTTCATAAAAGTGTCACAAACAA
ATTGTCTGAAAGCCATATCACCAAAATATTCATAGGCTAACAGACACGAAAAAGTGAGAAAATAGCCGAATTCCTGTAAA
TTGTCCCCTAAATGCCCAAAAATCATCATATATCATATCATATATTACTATAAGTGGGAACAAAGAAAGTGAAAGTTGAA
ATACCAAAATATCACTATAAAATTTAGTTACTACAATAATGTCATTAAAAAAGTTACTCTAAATTAAAATGTTATAAAAT
ATTTATTTAATTATATTTAGATAGTAATTATATAATATTATAGTATACAACACTAGAAAACCCAACTAAATACTATCCAT
ACAATTAATAAATCAGCTAATAGTAAGAGACTATATACATTTTACCGTATGTCATTAGTGTATGAATAAATTGGATGTTT
AGGCTTTTTCTTATAGTTCGTGAAACGTGTATTTTGAATTCCCATAGACTTAATAATGTGTATTTACTATTTCTTGAACT
TTGTATCTTTTCTTTAGTACTTAATTATATTATTTAATGTCAATCTTGAGTTACTTCATCTTTCGACATTTATTGCAATA
TTAACTTTTGAAATGTCAATGTACATGTAATCAATCAAGGATTTATTTTCCTAATAAAATATACCCAATCTTTTCATTCA
TTTTCGAATCACAAGGGGAGTGTAGATCAGAGCAAGAGGGAGCCAAGCCAGCTACTGTGGTCCATACACGAAGAGTTTAG
AAGTTATGATCATGATTTAGCATAATTGAGCTTTTGATGATTTAGCATAATTGAGCTTTTGATGATTTAGTAGTGAACCA
GCATGGAGATGTAATCCTGGTTGCCTAATATATTCTGCTTCTTGAAAAGATATTTGATATATGAAATGAAGTTTTTTCTT
ATTTCTTTTTGCATCTTTTAACCAAATTAAAATTACATACTTTTGAATAAACCTAAAGATTATGTATCACATTCTAAAGA
TAATGGAGTTACTGAACATGTATACATGGGAATATCATGGTTGCCTTGAATGTGGTACATAATTATTTATATACTTGTGC
CTTTTTTTATTGGTAAAAAGCAAGTAAGTCCTATTTAGGTGTTTTAATCATTTTTTAATATTTTAAGTATCAACGCTAAT
TCTATGTCAGCAACTCCGATAATGTTAGATATTATATAATCTTAATTAGTTTTACATAGTTCAACATTTCCTATTTCGTG
AACTACTCCCTCCGTTCTTTTCTAGCTATTACTATTTTCTTTTTAATAGTCAAATGATATAAAATTTAACTAACGTTTGC
AGATGTATTTTTCTATCATATTGATATGAAAAAAATTGCAATTTATAGTACTTTTCGTATAGTTTTTGAATATCTAAATT
CTTAGTTGAAAATTTTAAATTAGTGTAATCTAAATTAACTTTAAAAAATTAGTCAAATTTACACTCAAAAAGCGGAATAT
GACAACTAAAAAAGAATTGTGAGAGTAATAACTAAAATTGTGTGAAAAGTAGATCATATTGTTGTGTTTGATTAAACACA
TACTTAGAAGAATAATACATAAAAGTAGGCATGTACAAATTTATAAAATAAACAGTCTTCGGAAACGTGGGTTTGAAGAT
GTAAAATTAGGCATGTACAAATTTTATGAAAATAATAGGGGATAAACGTGCAACGCACGTTCCTGAAGACTAGTGTTCTA
AAAATAGTGAGACTGTATGCACTACTCCCCCGACTTCACCAAAATATTCATGTAAGACACAAGAATTGAGAAAATAATCT
AATTCTTGTAAATTGGTCCTAGAAGTCCAAAAATGACTCTAAATATAGAAGACTGCACAAATTGCTCCCGCACACACGAA
AAATCTAAGAAAATTGCCTAATTCCTTTAAATTGGTCTCTAAATGCCCAAAAATGACTATAAAAATGGTGAGACTATAGG
TATTACTCCCTCAATTCTCTACGGAGAGTTGTAGAAATGTTTCGCAAAGAAATCTTCGTGAAGTCATATCATCAAAATAT
TCATGGACTAACATATACAAAAAATTGACCAAAAAAATCACCTAATCCTAGTAAATTGGTCCTTAAATGCCCAAAATGAG
TCTATAAATGGTGAGACTTTTCCCCAACTCCCTACGAACGGTTCCGTAAAGGTTTCAAAAAAAATCATCCGAAAGCCATA
TTAAAAAAATATTCATTGGCTAACACACACACAAAAACTGAGAAAATCGTCTTTTTATTTTAAATTGGCCCATAAATGTC
CATAAATTACTCTCCCAATTCCCTACGGAGGGTTCCGTAAATGTTGCGCACATAAATTGTCCTGAAGTCATATCACTAAA
ATATTCATGGACTAACAGACACAAAAAACTGAAAAAACAAATCATATAATTCCTGCAAATTGGCCCTTTGATGCTCAAAA
ATGACTCTAAAATGGTGACACTGTACATACTACTCCTCCAACTCCCTACGATGGGTTACAAGACTGGTTTGCAAAAAAAA
AATCGTCCAGAAGTCATATCATCAAAATATTCATGGGCTAACACACACGCAAGACTCAAAAAATAGTGTAGTTTTTGTAA
ATTAGCACCTAAATGTCAAATATTACTCTAAATGGTGAGATTGTACATACTGCTCCCCAACTCTCTACGAAAGGTTCTGT
AAGAGTTTCACAAAGAAATTGTCCAGAATCCATAACCAAAATATTTATGAGTTAACGCATACAAAAAACTGAGAAAATAG
CCTAATTCCCGTAAATTGACCCCTAAATACCCAAAAATTGCAACTTTGGATGAATGCAACACCATGTCAACTTAATTATT
CTATGTGTAATCATGTATATAACCAATTATAAACAACCTTTATATTGAGCATGTATATATACCATCACTTAATAAAATTA
AAGAGATTGCAAACATTTTATTATGGTTTTACTAATAATTTGTTTGGCCAAATTTTTGAAAGGTTGAAAGTATTTACATT
AAAATAAATTAATTAAAAAAGCATTCATTTTACTATATATATATATATATATATATATATATATATATATATATATATAT
ATATATATATATATATATAATATGTAATTTTGAGTCAGAAATACCATTTACTATAGATACACTCCTAATTAATTGTAACA
ACCATTATAACAAAGATGTCAAAGAGGGATTAATACATATCATAACTACAATATATAACATTAACAAATTCATTAATTAT
GTAGTCCTGAATAAATTAATGTTTGTATACTACTCGATTTTTGTCTTAGTTTATGTGTCAATTTTTGAATTTTTTAGATT
CAATTAAGGTATTTTTACCACAATTAATTTTCTACGTCTTTCAAAGATCTTGAATTATCAAGTATTGTGATTATTGTATA
TTTTACGTAGTTTTCAGTATATAATATTTTTAAAAAAACATAAAAATTTCATGCCTAAATTCATAATTAAAATTAAATTA
TTTGAATCTCAAAATTTGACTTGTGCAACATAAATTGAGAAAGAGCGAGCATTTGCTAGCTATTCTCTTAAAGAAAACTA
ACATACAGTACAAAAAAAAGTGGAATATGAAAGCACGATGTTGTGTCCACAAATTTTAGCTCTATCTTGTGAAGTGTATA
TATATATATATATATATAAAACTGGATAATAAAAGTGTGACGTGGCACCCCTCTTTGGCCATGATTTCCATTTATCTTTT
TTTTGTCAATTTTTTGAATTTTTTTAAATCTCAAAAATCTGGTAAAAGAAGGAAAAAAATATTTAGAATAACTTATTTAT
CTCTCATTATTCACTACAATTAATTACTTTTCATCTCTCATCACTATTATTATAATTTATTGCTTTTCCTTAAATTCTTT
CTTTTACCTTATATGTCTATAATAATTTTCTACAAAAGAAAACATTTTTCCTACTACCATAAACGTTTTTTTTTCCATAA
ATTTTTATCTCAATCAATCTCATTTAATGTATTGTCATAAAAAAATTCAGAAAATTTATCTTCTTTTTTATCTTTTTATA
ATTTCATCACTAATAGTATTAATTAGTTTTTCGTAAAACCTTTCCTCTTCCTTCTCACATATTTCTTTTATTTATTAAAA
ATTAAAACACTTCTTAAATTTTGATAAATTTCTATCACCTTTATTTTTTTCATTAATTGAGTTATACTTATTAGTCATTA
TAATTGCAAATCAGTTACAAACCTTTTAACCTTCATTCATTTCCATAATATTCTCATAATTTTGTAGTTCCTCACTTAAT
TTCTTTTGAGTTATAGGAGCTTGAGTTTTCTTGTGATAAAAATGAAGGAAAGTTATGTGCTACATTTTTCAAGAAATCCA
ATGTTTAAAGGGTATTCATAATTTTTTTTTGTTATTATATTATTTATTCTTTTTTATTTTATGTTTTTGTTTTATTGTGA
TTTAACCTTTGAAAACTTCATGTATTTCTATTTTAATATGAATCGAGATTTTGGAATCCTCACTTAATTTCTTCTGAATT
GTAGGAACTTGAGTTTCCTTGTGATAAAAATGAAGGAAAGTGGTGTGCCACATTTTTCAAGGAAGCTGTCATGACCCAAC
CCACCGGGCCATGCGGGCATCCACTCTAACACCTAAGTGGGAGAACCCTCATATCCCAATAGTAAAAATATGCGAAAATT
TTAAGAAAACAGGAATAAATATAACACTATGATTTTATAAATAAAATCCTTGGACACACTATTAGTTAAACTTATAAGGT
AATTTAAACAACTCCCATGGATCTAGTTGTCACGACCCGAGAGCACCCCCTAGTCGTAACACAGTGTACTCGACCCCGAA
GGGGTCTAATACAAGCCTCTTAACATTCATAACATTCGATACATAGAAATAGTATGGAATTTAAAACTTTTCTTTAATAA
TTCCAACATCAAAAGACATTTCATGAAGCAGCGGAAATACTAAGTCTCACATGGCCATCTTAGACAAACTTTACAAGATA
GGGTCACGGCCCCTTTACAATCGAAGTCTTAACAATAGTCTCAAAATAAGAAAGAACTAGAAACAATAAAAGTCTTTGTC
CTCAACATATGAGGAAATACAAAAAGAGTCTTGAGAGAACTCTAATCCAAAGCTTCAAACCTAGCTAGAATCGATCACTT
GCCGGAACCTACACTTGTAGTAAAAATAAGAGAATATGGGTTAGCACACAAAAATGTACTAAGTATGATGACCATGCAAA
AACATGCTTTAAAAGGGACATTTTATTTGAAAGCCATACTTTTATGCCATTTTTGTAAAACTCATTGATACTAGAGGCAT
AATATAAGTCACAACCAACATACAAAGTCACATAATTCACATTTGAACAAAATCACATATAAACCTTTACCTTCACCTTG
AGCCTCCACCTCAAGTGACCCTCAAGCTATACCTTGTGCAATGTATGGGTAACGTCCCATACCACCACCCACACTAAGTA
CCACCTTAAGGTCACCAAAAGTGAACTTACCATTCATCCTTTCCACCTTTACACAATAAAGCATTTAAGAGACATAAATA
TTACATGAATCACATCATCACATTAAGACCAACATCTAAGATAACAATAAGTCATACTTTTGCAATGTGCAAGTAGCATC
CCATACTACTACTCACACTAAGTACTCCTTTGAAGTCACCCTAGACATGGCACATTCATATACAATAAGTCACGACAAGG
GAGTAATATCATTATACAATCCAAGTATAGCATGCATCTCTACATTTAAGCATTTAAGCCAACATTCTTCATTAGGTTCA
TTTAGGACACATTCATGCATTTAGAGGACTTTCATACATTTAGTCATTAAGACTTAGAGAACTCACTATAGCCCCTTCAT
AGCCTACTCGTGCAATGTATAGATAGCATCCCATACTACTACCCACACTTTGTAGTACCTATCAAGTAACCATAATGCAC
ATCTCACATGATGGGAATAGGCATTAACCGACATAGACCATGAGAGCTAAATCATGAAATCTGATGTCATGTAACCCTAC
ACCGAAGGAAGGTGTTCTACTTGCCTAGGGTAGAACTAGTACACATCATATGTAGGCACATAGTTATGGGATAAGAAAGA
TGTTCATTGGACTCTAGCCTAACATTGGGAGAGCCACCATCTTAGCCATATCCACTCGGTGCTTAGCCTCATTTCCCATA
GAGCAGTTTCATTTACATTAGTGTACTTGAGAAGGCCACCAACATTAGGCCTACAGACCTGATATGAGGCCAAAATACAT
ATTTTTAATCATTATTTGCCTCACATTTAGTATTTATGTTTGTCCTTTTTGAGCATGGATTTTATGAATTGTGCTTAATA
GTATATTTTATTTGTAGGATTATATTGGTGTGGAGATGAAGGAATTTGAAGCTAAAATGAATTAAAGATGGAAGGTTCAA
GAATGAAATCAAGCAGAGAGCTTAATAGATTAAATTGAATATTATATTATATATTTATATATATATATATGTGAATCAAC
GCTGCAAAAGAAGAAAGAAAACAATTAAGCTGCCACGTGGCATCATGTGAAGGCACTTCAAATTGAAGGCGGCGGACGAA
GCAGTTTCACGGGTACAAGAATTCAACTCCTTTTAGGTTTTGAGTTCCTAATTTGATTTGGATTCAATTATTTTATTTAG
GGTTTCCTGCATCTATAAATAGTCCATAAGAATAATTATGAGGGGGGAGGATACAATGTGAAAATAACTTTTGATTTAGG
GTTTCTTCTTTTCTTCTCTTTTATTTTATTTTACATCTTTTATTTAAATGATTCGTTGTAATTACACTATGTCTATGTGG
AGTTAAACTTCTCATTTTTGGATTATATTTACTTACAATATGATTGTTTAGTGATTTTGATTTGGCATGATTTGTTTATC
ATATTAGTTGTTCTTATATTCTTGTGATTACTATTTTGATGCTTGATCACCATTGGAATAAACATATTGTTCAAATTGAA
CTCGGGATAGGAATAAGAGGATAGAACGTGGGACATAAGGAGCTTGTTTAACTTTAAATAGCTAGGGTTAATTCGTATCC
AGGATAGGGATATACCTAGAAATCTCGCTTGGGTCACCATATAGGAAGAAATCGTAATGCTCGGTACTTAATCCATCCTT
ATCCCCGCTCAACGATGTAGTTAGGGTGTTATTTATCATAGGCGATTAGAGGTCGGGAGACCATGATCATACATTTAACC
CTGTGATTCAATAACTAGATAATCAAATAAGCTGATGAAATTGATGTTAAACATGATTGTTAGTTAAATTATAATCCTAT
ATCGATTCATTCATTGATTGTGTAAACATATATCTTTTCTTAGTTAATTGCTTTTTAGTTATTTTATCTTTATTTTTATT
CTAGTTAATATATATTCATATTTGAAATCCTCCCCTTAAATAAATAATTAGAATTAGTATAATTTAGTAAATAGTTAATT
GACAAGTCCTTTGGGTTCGATAATTCGGTTCTTTTAAGAGCCATTATATTACTTGTGCGACCACGTACACTTGCGTGTGC
AATTGGAAGCAACAAGACCCAAAGTACTTTTACCAAAAAAGGGCAACCACCAATAGGTCTACCATTTCAAGGTACATTAA
GGATAGCTCATTGCTCTTCCTAGAGAGAGCCACCATCATTAGGTCTACCATCTCTAAGTTCATCATTTAACACAAGAAGG
AGGCCACCACCATTAGGTCTACCGCTTCAAAGTTTTACATTCACATAGGGTTCTAGACTCAACATGAAGGGCCACCAAGC
TTAGGTCTACCGATTCAAGGCATAGTCTAAAATATCTCATTAGTCATTTATAGAAAGGCTACCAACACAAGGTCTACCAA
TTCTAGACATTCATTCATTCATTTATGAAAAGGCTACCAACATTAGCTCTACCAATTCAAGATACAACATTACTTTATAG
AAACCCTTCACATTCCATCATCATCATTCATGAGTGATAAGAGAGAATATGCATTCAATCACAACACATTTACATACTAT
ACAAGATCATCATTCTATCATTGAAATCACATGTATATCCTTCACATTATACATAGTAAGTAAACACCTCCACCTTTCAA
GTGGATCAACATCTAACACAATTCTAATTCATCAAGTAATTAGGTAAAACTAGCCCTTTCAAGGCCATTTCACAAATCCT
CAATTCACCAACAATTCACCATGATTACGCATAGATGATGATACAATTCAATAATCTAAATCAATCTAGACATAAATCCA
TCAACATTTATTCATAATCAACAAACCCACTTCATAAGGCACAATTTAGGAATTGAGAGAAAACATGGATTCATAGAGTA
TTTTCATCTTAAATCATCAATTAAATCATCAATATAATAATAGTTTATCATTTGAAAACGTTTGATGCAAGAACCTATGA
GATTGAGTGAAACTTAGGGTTTTTGTGTAACTTGAAAACCTTGAAAATTTCTTTGAAATTGACTCTAGGGTGAAAGCTAA
CCCTACATGAATGATCACCATACCTTTTACTTGAAGAATCCCACAAAAATCTACCCAATATCCTTCCTCTTCAAGCCCCA
AGTCTTCTTCTTCTATTGGTCTTCAATGGAGTTCTAGAGAGAAGATACTTTGAGAGGGAGGGCTTTTGATTTGGGGAAAT
TTTAAGAATGAAATCTAAAATAGTATTTTATTCTTTTAATACTCTTAAAATACCTAAATAAACCCAAAATAACCGTCCAA
GAACTTAAAAAGACTTGGGGTGAATTTACCAACTCACCCCTAGCTTGGTCGTGTCCTTGATAGCAAACCAGGTCCAATTG
ACAAACCCCCATCCACAGACCGTGGATAGATTGACGGACCGTACTGGTCATCCGTCAATTGGGGCTGTGGCTTGGTTTGG
GGCCCCTTGACCTACGGAGGCCATCCACAGGGCGTGGATGGACCTACGGGGCGTGGACCCCTTCCGTAGGTCACCAAACT
TTGGCCGACTTTCATCATATGGGGCAGCCTTAGGAGTTAAGCTTAGGGTCCTCCTCAAGGAACCCTAGGGTGGTCCATGG
GAAGTCGTACCTTGATATTTAACCCCTCAACCATGACTCGGAACAACATACAACAACCTCAAACCTCAAGACAAACTCAC
ACACTAACTAGTTAGGCTCTAGTTTCACTAGTTCATTTTTAGGGTCGTTACACTAGTCTAAACAGGTACACGAGCTACTA
AAAGTACAACTAGACAAGATAAATACAAGACACAGCTCCCACTATGCAGAAGGAAAAATAGAAGCTGCTGGAGATTTCCT
TCGTCTTCACCTAATGAAACGTTACCAATCCTACATCCAGACTATGTCAAAGGACATAGCAAGAGTAGTATCAGTACAAA
CACACTTACTAGTAGCCATCATTGGTCAACCCGACGCCCACCACAAAATGTAAGAAACCAACTAGTAAGATCATGAAATA
AACCACTCGCTTCTCCACATTCACTCTTTCATTGAAAAACCTCCAAATCACACTAACATGCTAACTACTAACCCCTTTTT
GATCAGTCCACTTACCGGATTCTTGATCATGGCGTAANNNNNNNNNNNNNNNNNNNNNNNNNNNNNNNNNNNNNNNNNNN
NNNNNNNNNNNNNNNNNNNNNNNNNNNNNNNNNNNNNNNNNNNNNNNNNNNNNNNNNNNNNNNNNNNNNNNNNNNNNNNN
NNNNNNNNNNNNNNNNNNNNNNNNNNNNNNNNNNNNNNNNNNNNNNNNNNNNNNNNNNNNNNNNNNNNNNNNNNNNNNNN
NNNNNNNNNNNNNNNNNNNNNNNNNNNNNNNNNNNNNNNNNNNNNNNNNNNNNNNNNNNNNNNNNNNNNNNNNNNNNNNN
NNNNNNNNNNNNNNNNNNNNNNNNNNNNNNNNNNNNNNNNNNNNNNNNNNNNNNNNNNNNNNNNNNNNNNNNNNNNNNNN
NNNNNNNNNNNNNNNNNNNNNNNNNNNNNNNNNNNNNNNNNNNNNNNNNNNNNNNNNNNNNNNNNNNNNNNNNNNNNNNN
NNNGTAGCAATCGATCCCCATTTAGTGTGCCGAAATGTGGCAGTCGATCCCATGTTTATGCCGGAACATGGCAATCTGAT
CCCATATTATGCCGGAACGTGGCAATCCGATCCAAGTTAGTTATGCCGGAACGTGGCAACCAATCCCATTCACACACCAC
AATCACAATCACAAGTACATCTTCAAGATCATACAATTAAGTCATAATTTTATGGCAATGATAATTCATCTATATCATTT
ACAACAAGTGTGATCACATTGCAACATTCCTATACATACAACTATCATAATGAAGCAAGAACAAACAATATCACGCAATC
ACAAAATCACAACTGCCACCTACAAATTTCTCCTCAACCACTACCATATATGTATATATCAACCAAGCTCAGCCCTATTT
CATCATTAGGATAGGGTTTAATCACAATTCATCATAATTCCTCAATTTCATCACTTCATTTTATCGGATGAAGCATACAT
TCATGAATCTAGTTCCATTTTTGATTTCATGTCCTTGTTTCTTGATCCAATGCTATCCATGATAGCAAATCCAATTTCCA
ACAACACATTAACCCCCCCCCCCTCTCACAAGGCATAAATGTGGTATGATGAGTTCTAGGAATTATTCATGGAACTACTC
GGTGCACGAAGGTCAACACACAACCCTACCATTGATTTACATATATTACGTAGTAAGCATAGATTTATAACTACTCAATT
ATAAAAAAACTAGCCTACCTGGGCGCCAAGCAGTTGCGCGGAGTTTTTGACTTCGATTCGAGTTTTTTCGGGTTTGCGAC
GCTGAATTTAACCAAGAAATCGTAAGATTTCACTATCCCCATGCTAGAAATCTCCTTCTCCTTCATTCCCAAGCTTAGAG
CAACTTTTTTGAGGTTTCTAGGGTATTTTACGACTTATTTAGGTATTTTAGGAAGATGGACAAAATAGGATTTCTCGTAA
TTTACGTTCTGTCTCGCCTATCCCGCTATGGCGCTCACTTATCCCGCCTTGGCGTTGCCGCCTTAGCGGCAACATGCCTA
TTGTGGCGGGACAGTGGCCCAGAATTTTCGCGGACTTTTGTTCCTCCTAAATAACGACGGTTCGGGTCGTTACAGAAGCC
AATGTTCAAAGGGGTATTCGTAACCTTTTTTTTTTTTTGTTTCTTTATATTATTAATGCTCTTTTATTAACATTTTTTTT
CTTTATTTTAACCCTTTGAAGACTTCACGCATTGCAGTAGAATATTTTAATATGAATCAAGATTATGGAACGTAGTTCCT
TACTTTTGTAGTTCCTCATTTAATTTCTTTTGAGTTGTAGGAGCTTCATTTTCTTGTAATAAAATTGAAGTAAAGTGGTG
TGTTACTTTTTTCAAGGAAGCCAATGTTCAAAGGGTTGTTTGTAACCTTATTTTTTATTATTTTACTTTACTATGATTTT
AACTATTTGAAGACTTCATGTATTTATGTAGAATATTTTAATATGAATCAAGTTTATGGAATACTTGAAAAAAATTGTTA
GGTATTCAATTTCATTTTTGAAAATGAGGCATATATGGTGACAAAACCAACAATAGCATGTTGTAGTTCCTTTTGAGTTG
GGGGTTAGAGTTTTCTTGTGATAAAAATGAAGGAAAGTGGTGTGCTAAATTTTTCAAGGAAGTCAAGATTTAAAGGTGTA
TTGTAACATCTTTTTCATTGTTTTATTGTTTATGCCTTCTTATATTTTCTTTTCCTTCATTTATTATGATTTTAACCATT
TGAAGACTTCATGTATTATATTATAATTTTTTAATATAAATCATGAATTTGGGATACTTGAAAAAAATCACAACGTATCT
AATTTCATTTTTCAAAATAAGACGAATATGGTGACGAACTTTCGCTATTTGGAAAATAAAATAGCATATTGTAGTTCTAA
TTTAGCTTTCTATAATTACTATACTTTCAAATGACATGTTCTAATGACATAATATAGTCATGCAATGACAATTATCATTT
AAGTAATGAGAAAAAAAGTTAAATCGATAAATATTTATATGTATTTCATCCTTATCTTAGGCAAGAAAAATTCATCAACA
ATCTCAATAATTGTTGCAGCCTAAAAGGAACAAGTTGTTAACAATGATATCATCTTCTTGATCAATTATAAAGCATGAAT
TTACCATGTAGATGAAACTCCTCCACACATATAAAGATTTTTTCTTCATAAAGTGATTCCAAAATTTTGACATTATTTTA
TGCTTTTGTCCAAAATTATATCTTACTCTTTAATTTAACATAAGAATATTATTTAAATTTACTATCTGAAATATGTAAAT
ACTAATTATTTTGTAGCAAATATTGACAACATGAAGATAGCATGTTAGTAAATATGTAAGTATTTAACTATTTTAGAGAA
ATTTCATTATACTTTTTGATCTCTCACATTTATAAGAATATTAACTTTATCATCTGAAATATGTGAATGGTGGAAACTCG
CAACTTCAAAAAAACTATGCTTTTTAATTAAAAAAAAGTACTTACAAATTACTATTAACAATATATTGCTTACAAATGTA
TCACGTGTGAATCATAAGTGAAATATAGTCATACTTTTTTCTAAGGAAAATAAACAAATAAAAAAGTATAAAAACTAGAA
TTTGTTTAGACCTTTACTTTACATTGTTTTTTTTTTTCTTTTTAAAATATTTTTTACAAGGATAGAATTATGAAAGTAAT
CAAATTATATTCTAACAAAGCAAAAAAAAAGAGTTAGAATATTATAAAAATATATTTAATGAGGTTTCTATTATTGCGCG
AAGCGCGAACCTGGTAACTAGTTATTATATAAAATAGAAACATACTTATGCTTTAACACAAACACACCATTTAGGTGTAG
GATTTCAAATCTAGAGAGAATAAAATTTATCCTCTTGCATATATTATGATCTTATTTTCTCGACAACAATCAACCAACAA
CATGATAATTCTAATAATCTTCCTATAAGGAAGAACATAAGTTATCAATCAAAGGTACCTACGATAAAAGATGTTATACT
TAGTCTCAAGTTCATTTTCAAGTTCAGTTTCTCTCTTCAAATAGAGAATCTCATGTCTTGTTATCAATAAAGCCAACATT
ACATCCTTGCCTATTAATCTAGCATCATGTATCTGAGCATCAATGTCTCTCAAATTCTCCTAGTCCGTACAAATCTCACG
CTTCCAGTCACCGTTATCATCAGATGACAATGCCATTTTCACAGTAAATTAGTCATTGGACAACAAACAAAATAAAATAA
GAAAAAGATTAGTTTTTATAGCCAACATCTCAATAATAACAATTCATGATAATAGCAATGTTTTTTTTTAAATTGATTTT
TATGTTGAGCCTTTAGGTATTTGTAAGGGATGGTGGTCTTGATATTGTAAGTCACAAAATAGGTTTGCGTTACAATGTTA
AATCTGAGGAAAAAACTCTAAATTACCCTTTTTTATGAAGAAAATGATTAAAAACCCAAATTTTCTTCACTCAAACAAAT
GAAAATCACCAATTTAGATATTATCACATTTAATTTTTGCACCAATTATTCAAGAAACATTATCTATCATTACTTTCATT
AACTTTGTGTTCACGAAACATAATATGAAAAATTAACAGTCAAAACCACATTTAATTTAAAGTTTTTTGATTTTTTTTAG
TTTTATACTTAAATTGTCTTGTGTGTGAGTTTACCACTCAAAGCTATCATCTACATTTTATCATGATTTTAAAAAAACAC
ACATGAAACATTTGTAATTTTGGAAAATGTATCTAGTAGTTGCGACAATATATTCATGCATTAATTTCTAATAGATAATA
CACTGGGATTTTAACTGACGCAAATTACAATTTTAATCCCCACAATTTAATCCTTTTTTGGTAGTGCTAGATTAGTATTT
TAAGTCAAAAGAAACCAGAAAAGCGCTATATTTACTATCTAAATATCAACAAGTAATTCGAATATTTTACATTAGTATCG
AATCTAAATGAATTTAAAACTATATAATATATATATGACTTGAGACAAAAACAACAAACTCTAAGGAATACGTCTCTGAG
TGATACAATCAACAACAAACCATATAAGGAGGAAAATATCTAATGCCTTCTGACTTGCTATTATCAAGATAATTGATAGC
AAGTTATTCAATATGTTATAAGAACTACTCCCTCTGTCCCAATTTATGTGACTTACCTTCCTTTTTAGTAAGTCCCAAAA
AGAATGATACATTTCTATATTAAGTAAAAATTTAACTATAAAATATCTATTTGACCCTTAATGGAATGATTTACAGCCAC
ACAAATTTCTATTATTCATTTTGGACCACAAGTTTTAAAAGTCTTCTTTTCTTTCTTAAACTCCGTGCCGGGTCAAACTA
CCTCACATAAAATGGGACAGAGGGAGTAATTAATTTAGTTTCAATATAGGAGTAGCATTATACGTTTTAATTTGGAGTTG
AGATTTATGTGTGAATTATATGTGTTGACTTAATAGACATTTCCAACACCCTGGACCCTTGACGAAATAATTATTTAAAC
TTGATATAAAATATATATTTGGCATGCTTCAATCTTTTTTGATTTGTTTTTATAATAAAATTTAAATCTTACCTAGTTAT
TTTAGTACAGTTATAAATTTATATAAATCTTGGCTTTTTATTTTTATAAGAAGAAACGTAAATTTGATTCGGCAAAATTT
AATTGGTTAGTAAATTGTATTTTTTTAAATCACTGACATCCCTAAATTTACACACCTACTCTATTTAATTTCTCAGCCTA
TTTTCACTCAATATTTTTATTCTTATTATTTTGGAATAAATTTTGTGAATTATATAATTTTAATTCAAGTGGGTCACAGA
ATTGGAAAAAAAATACGAGTCTTTGTTAATATTAAATAAATGGTGCTATTCACCATAATTTTAATCTATTTTCACCCATA
TTGTGACCAATTTCAGTTATTAAATAAAATCAATTAGTTGTATTGATTAACCACTTGAATTACTAATTAATAACGTTTCA
AAGACACTTTTTCCAATTCTAAGTGTCAACGATCATAAATTAGTATAAAACCCAACAAAATGAGTTAGGGTCGAATCCCA
CAGGAAGCGGTACGTGTTTAGAATTCAATTAAGAAGTATTAATGCGGTCTAATCAGTCATAGGAATAAACATTATCGGAA
AAAGACGTATCAAATTAAAGGGATGACACAAACATCAAATGAGGGGTTTTGGTTGTTATTATCAACTACAAACAGTCACA
AACGATTTGAAATAACAATAGGGAGATAGATTCTCGGGATGTGATCGATAATAGGCAAATATAGATATATGGGTAATTGA
AACTACTAGTAAACAACTGAAAATGACTGATTATGCTAGACTATAAGAGGGATAGCTTTCTCTCGAACAACTACCCCGAA
TCATGTTATTTCTTTCGAACATCAATAAGCATGACAATGAAGAACAACCCACACCTTAATTCATCCACTCTTTCAAGCTA
TCTTGTAGGATTGGGTTTAGGATTCTCTCTCTCGAGCTAAATCCAGCTCAACCCAATACCCACAAATCATCAATCAATAA
TCATAGTTCTAAAACATCTCTCTCGAGCAAGCCAAGAAGACAAAAGTAAAACTGCATTTGCAACTACAGTTCATAAATTA
GACCTCAATTAATGATTAAACTCACTTTTAAACAACATTTAAACTAGTAATTAGCAATACCCATAAACTAGTTCAGCCCA
TAATCACATGATCACACCCCAAAAATTGGAGTTTTATCCGAACATCATAAAAAGATAAAAACCGTTACCAAATCGATTAG
CCATCAACTGGGTAAGAGGAATTCAAGCTTTACAATGCTCCAATTCGAAGAAAATTCGAAACCCGCTTGCAAAATCTCCA
AATTGAGTCTCTAAGGTTCTTTAAAAACTAAGAAAAACTTCTAAAAATTGTTTCAATGGAAATTAGATGTCAAAAGATAC
TAAACTAAATGTTCAAAATCTAATTTATAGTCACCAGAAATAAGCTACGAATGGACATTTGGCGAAGTAAGTCGGGCTCG
CCGAACCATTCGGTGAGCCGCCCTTTGATCTCTTTCATCGCCTTTTTGCCTTGACATTCAGCATTCTCAAGGTCTGTAAC
TTTGGGCAATCTATATTGGCTTCACGGGACTACTCGACGATCCGCCGACTGCTCCTTCCCGTCACCGACTTGGTTCTTTC
CTTTAGGGCTTGGCACACTAGAACTTTAGGCGGTTAGATAGCCACTCGGCGATTCACCAAATGCCCTTGGCGATCACCAC
GCTCGCCTTTCTTCATTTCTTCATATTGTTTTGTTCCTTTTTGCATGTTAGTGTCCTTGCTTTGTTTCTCAATCCATGTA
CCTGAAAATCAAGGATTTATCATCAGTTTATGCACAAATTAAGCATTTGATGACACTAAATCTATTTAAATAACGCCCTA
AATGAGTCCAAATCCAGGACTCATCAACACCCCCAACTTAAACTTTTGTTTGTCCTCAAGTAAAACTCAAGTTCAGCAAT
TCAAAAAGGATGTCTCAAATAGTGCTGCATAAGACTCAACATGAATGAACACAACAAGACTCAACTTACTCATACAATAT
GATCAATTATGCACTTAAAGATTCAAATTGTGACTCACCATTATCAAAGATGCTCAAATTCACAATACTTGCTTCAAATG
CAAGTTCAAGCTCAACAAAGGTACTCAAATTCCCTCACAACAAAGATGATTCCATATTCACACACAATTTCTCAACAATT
TCAAAGCTTCGGAATCACAAATAACTCTTGCACTCAAAAAGATGAACACATGCATGATTTCACCCATAGGTTTGTCCTTA
TTTTCCAATCAACACTTGTTTCAGCTCACTCAAGATCACAAAGGTCTTTTCAAGGCTTGTAACGGGGCTGAGTGTAAAGG
TATGGTCATTTAGGCTCAGTGGTTTCTACCCTCATGAAGTGTGGCCTGAACATCACTTTCTTCTTTTCTTTAACATTTCA
AACATGCTCATAATCCACCCCATTATTCACTTCTTATGAATTACCGGACACCCCATTTCTTTTGCAATTTTCATCACTTA
TTTCACCATTTTTTCATTCTTTTTCTTTGCTTCTTTTCTCTTTTCTTTTCTTTTTTTTTTACACTGAGGGGTTCCATATT
TTTCAAAACCTTTTTCAAAGGGGGAATTCTCACACTTCTTGATTTTCCTTCTCTTTTCACCACACCCCCAACTTAGGCTT
TTGGCCTAAATTGTCTATTCAAACAAACCACACTTCATGAGAATTATGAGTGAATGGATAAAGAGGGATAAGGTTCAAGG
GGGTTCAAGCAAGGTTCACACATCTCACAAGGTTGGCCACAAAAGAGGTATATTGTCAAATTGTTTCACTCTTCAAAATT
GTTGCCTAAGATCATTTCAAGTGCTTGCAGATATCACTTAGTCAACCGGACCAACGGAGAAAATTCTAGGTGTCATCACA
CAAGGTTCAAAGTAAGCTCATCACACAAGGCATTGACACCAATATCAAATGAGACTCCACACTTTCTAGCTAGTGTGCAA
TGTTCATCATAAGAGACTCATTCGATAACCGGCTAGTCACAACGAGATGCAAAAAGTCCACATATAGTCTATGCAAATTC
ATTTGGCCTCATCGTAGCCGTACTTTCATTTGGTTTAATTAAGAGCACTATTTAATTCATCGGTATTGATCATCACCGAG
ACTCAAATTTGCACAATAACAACCACAATCACACAAAAAAGAGGGGGCACAAATTTTTCAAAATTGGTCAAAAACCATTT
CCATTCAAAACAAGGAGCCACAAGCTCAAACATCCATAAAATAAGATCAAGCATATATATAGATCAAAATACCCAATATT
CACAAATAAAACAGAATCCCAAGAGGTAGGTATGGAAATACCTCACCCCACCCACAAAAGAAAAGTAGTTGTCCTCAAAT
GCAACAAAAACACAAAAATCACAAAAACAACAGAGAGAGAGGTAAAGAAAGATCCTGTCTACACAGCCGCTCCGTCTGTC
GGGGCATCAATGTCCGGGGTCACACTCTGAACTTGGGCATCTGTGCCCAGAGTAACATCAACACTGGCTCCACCAGAGCC
TGCCATGGAAGTCTCTCTCAACAAAGTTTGAACGACTGAATGCACCATAACATCCTCAACCTTAGTCAGGCCCTCATATG
TAGTCTCTTCATGAACACCGAGTTGCTCCTCATCAGTCTCAGGCTCGGATTCTACAGCCACCTCATTGACTCTAATTTCA
TCTCTGGTGGTAGTAGGAGTCATTTAAGTCAATTACTTTTTAAGTCCAATTAATGTGGGGGTGTTTTGGGTATTTTAGGG
GTAAAATATATATTGATTTTAAGTCATAATTCACAAGACTTAGTCATTAATTAACAAAACCCAAATATTTCCCCAAATCC
CTCTTTTCTCCAATATTTCTCTCTCTACAAGTTCCTCCATTGAAGAACACCAAGAACGTGAAGGTTAGGGCTCAAGAATC
AATCTTCTCAATCCAAATCGTGGGCAAAACTTCAATTAAGGTATGGGGACCTTGATTCATGGAACACTTTTCTCCATGAA
GCCCTTCAAACTCTAATTTTGAAATTGGTATAATGTTCAAAAACTAGGGTTTCTATTCTAGCCATGGGTTCTTCCTAAAA
CTGATTTTATTATGTTATTTGCATTATATTATGGATGATTTGATATTTAATGGTGATTTTTATTGTAAATTTCCCCATGA
ACCCATGTGTTACCCCATGACCCCAATTTCATGAACTATGATGTGTTTATTGATGCAAGGTGAAGACTATGAATTGTATC
TATGTTGAGGTTGTTATTGAATCTTGTTTTATTCATGCTTAAAGTAGTATTTTCTAAGTGTGATTGTGCGACTTGGTTCA
TGACCCTTGAAGGGGGTAAATTGTGAAGGTTTGTTCATGAATGATGGAAGTTGTATGTGAACTTGTAATTCACTTAAAAG
GTAAAGATCTTATCACCATTGTGTAAATTAAGGTATTATGGAAAGGTCAATTCTCCCCTTACCCTATACACTTATTCATG
TATGACTTGTCTAGGATGGTGATAACATTGTTGTTTGATTGAAAGGCTATTTCTCATGAAAACACTATGAATGTAATGTG
TAAGTTCTACTCACATGTTAATATTGATTCTAAGGATGTACACCTTTAATGAATCTATGAGATATTATGATGAATTGTAT
TGAATGAAGGGTGGAGCATTCCTTCACACATGTAAATGCAATTTAACACTAATTATGTATAATTTGGGAAATAATGCTTA
GCACTGAGTGGATATGGACAATGAGGTAATGGCCCTTCCGCTAATGCAATAGGTTGGGTAATCTAAGTGAACTCATGAGA
TGGAAGCCCCTCCGCTAATGCAATAGGGTGGGTTTCTAATAGGAATCTCCCTATCCCATAACTATGTGCCAACATAGGAC
CTTAGCTAGTGGATCCACCTTATAGCTATATATTTAGTTCTACCTTATGCAAGTAGGACACCTTCTTTCGGTGTGGAGTT
ACACGACATCGGATTCCATGTAGCTCACATGGTCTATGTCGGTTATGTAAACTTTTCCCTATATAATGAAGATAATGAAT
GATACATGAACTATGCTATGACTTCTTGGTGAGTTTACTTAGTAGGAGTGGGGGTATGGGACTTCACTTCCACATTGCAC
AAGTAGGCTTAGTAGGATGTGATGGGATGGTTCTTTTATGTTACGATGAGATTGAATGTATGCATGTATGTTGAATGGGT
AGTTGATATGAATGACTTTCCTTATGTTCAAGTAATGTACATGATTAGTTCCTTGTTGATGACTATTGAATATGATGAGG
TCCAAGGGTGACATGTATGTCCAAGGTAGCTTCCAAGGAGTACTTGGTATGGTTGGTATTATGGGATGCCAATCATACAT
TACACAAGTGTTCCTTAGGGATTGCTAAGGTGTTGAGGTTACTATGTTATGAATGTAAATGTGATTATGACTTGTCTTTG
ACATTGAAAATGTATGTTGGTTTCCAAATATGATAAATGCATTCTTTTCAAATAAAATGTCCTATTTATCATGTTTTAAG
GATTTTATGCATGTTTCCATACTTATTACATATTATGTTCTAACCTTTTCTTCTTTCTACATCTTAATGAGTGTAGGTTC
CGGCTAAGTGACTTTCACTCTCTCCTTTGAAGAAGACTTGGATTGCTATCTCCAAGTGTGGTGAGTCCTCAAGTTCGAGG
ACGCGATTTCCTATTTCTTAGTTTCATTTTGTATCTTGTATATTGAGACTTTTGTTGATGTAAAGGGCTAAGTCCCAAAA
CTTTATATTCCTATATTTAGATGGTAAATGAGACAAAGTCTAGATTTCCTATGAATTTCATTTATGAAAAGTGAAGTTGA
ACTTCAATTGTAAGGTTTTAAATTTTTCCACATTATTTTCTATGTCTTATGTAATGATGATGCTACAGGCTTGAATGAGA
CCTCTTCGGGGTCAAGTACACCGTGTCACATCCAGGGGCTAGCCTTGGGTTGTGATAATAAGAACTCGGAGTCATGGAAG
GGGTAGATCTAGAGATACCTGATGGCCCAGAGGCTGGAGTAGGCAATATTGTCTTTGAAGGTAGTGTCTCAATGTCAACA
GTCGGGGATACATCCACCGGGGCTGCCCTCTTCTTCTCAGCCTCATACTTCAAATACTAGGCCTCAATGTGCTGGATGTC
GGTAGAGGAGGTGGGAATCACTTTCACGTCCTTTTTCTACTCACGAGGCACCCGGGTTCTTCTGCAAAGCTGGGTGATCA
ACAACGGAAAAGGGAGTGATGTCTGGAGCTGTTTGGCCCTCATGGCCATCTCTTGTCCAACGATCATACCCAAATTAAGG
CTCTTCAAGGCAATGATTGAGCCAAGACAGGCCGCTTTCGTGTGGCGAAATATAGACTCATTTTGGGACGACATGATTAT
GTTGCTAATAAATCCAAACAGTACCTCGCTGCCACATTTAGATCTTTCTTCTCTATGGGAACTCCGGCCTCGATCCACCT
AGGAGTACCGTTAGATAAAAGAGGGGCCAACCATCCTTTCATAGTCTCCAAGGATTTTGTCTTGAACATGTACTGGTAGT
CATCTACAATGTTGTTGGTGCACTCTAATACTGCATTGATATCATCACTGTCACACTTCACTTTCCTGACACTGACGACC
ACATAATCTACTGGCTTGAAGGTAGTGGCCTTCCTCTTTCATTGTGGCACCAAAGCTCCATAGGCAGTGTAGAACTCCTG
GACCCAAGTAGGAATGTAGGACCCCCAGGGTTTAGTAAAAATCTCAAACCTATGGGACTTTAGGGTTCGCCATATTTCTG
GGTGTCGGTCTATTATCCCATCCATAGACAACCTCTTCTCCTCAATGATAGTCCTCAGTCCCTCAACCTTTAGTGTGTTG
AGAGACCGGGGAGGAGGACCCTATGCAGGTGGTGCTGGGACCACAACCCGATCTGGAACTGGAGGAGGACTAATGGTCTC
AGGCAACCTGATCCTAGATGGTTCATATATCCTCTTCGAGCGTAGTTGATATACTGTGAGTTTACGATATTTTTAATACA
TTTCACTTAAGAGTTGTATGTGTCTAGGGCCATTTTGTATTATAATTTATGTGTTTTGCATCTTGTTTGCAGGAAATAGA
CTTGGACGTGGAAGTAGGAGATCACAACTAAAAATTTACAGAAGGGTCCACCCACGAAGGTGACCTACGGACCGTAGGTC
CAGTCACGGTCCATCGATGGGTGGTGTAGATGGAGCATCTGGGATGTCTAACAAAGTGTGGAACTATTGATGCAAGTGAC
GGAGCGTAGATGGACCCACAGGCCATTCTTCACACCCGTCGAATGTTTCAGAGAAGTTGAAGTTCCAGTACCTGATGAAA
TTCCTAAGTGTGGAGCCACAGAAGAGGAGCCACGGACCAAAGGTCAACCTACGATCCTTTATGTAGGTCCGTCATTTGTT
TCTGAGAGTTGAAGGTTCCAGCCTCTGCAAGAAAAGTCTAAGTGTTGACCTACGTATCGTAGGTCGACCCACGGTTCGTA
GGTCAAAGTCGTCGAATGAAGCTGCATCCAAAAAGTTTATTTCCTTATTTCGTTTCATTTCCTTTTTGTTTAGGACAAGT
TTTTCTATAATTAGGGTATGTAAACCTCGTTTTTGGGGGTTAGACATTGTTGTTTACTTTTAGTTCTTGGTCTTTTCTTG
GGAATTAACTTGCAAACTTTAGCAATTTGATTTCCGAATTTTGGTTTATAAAGATTTTGGCGTTGAATTTCAATTGGAGA
TTACGGGTTCCTTCTACTCATTACGTAAGTTCATGAATTCTTCTTCTAAAATTATGAATTGTGTTCTTTCAAGCATTAGT
AACTAAATCCACAACTAGGGTTGTGGGAACCATAAGCAATTAACAACGTATGAATAATAAATTAGTAATTCTTGAATAGT
GTTTATGCATGCATTGGTAATTCTTTCACTTAGAAGTCTTTTTAACGAGTGCACGCATTACAACTCACCTTGTTTCTACT
TGTCCGGACCAAGGAGGTAGTTAATAACAAAAGAATTATCAATAGAGATTTAGTGTGATACAATCTAATAGTCTAATGTC
AATTGGTGCGAAGGTGAAAACTAAGCCATACATTGATGTGTAGTCTAATCTGAGGTAAAGGTAAGGGTTAGTAAATTATA
CACACGTAGCCGGACCAAGGTGCAGAGTGAAANNNNNNNNNNNNNNNNNNNNNNNNNNNNNNNNNNNNNNNNNNNNNNNN
NNNNNNNNNNNNNNNNNNNNNNNNNNNNNNNNNNNNNNNNNNNNNNNNNNNNNNNNNNNNNNNNNNNNNNNNNNNNNNNN
NNNNNNNNNNNNNNNNNNNNNNNNNNNNNNNNNNNNNNNNNNNNNNNNNNNNNNNNNNNNNNNNNNNNNNNNNNNNNNNN
NNNNNNNNNNNNNNNNNNNNNNNNNNNNNNNNNNNNNNNNNNNNNNNNNNNNNNNNNNNNNNNNNNNNNNNNNNNNNNNN
NNNNNNNNNNNNNNNNNNNNNNNNNNNNNNNNNNNNNNNNNNNNNNGTTGGGTTCTTTACTTGATAACGATCGCTTATAC
TTCTTTAGGGAAGTGTAATTTGAGCGTATCAGTAGTTCAGCTCTTCGAGCCAATAGCAACTGATCATCCTCAGGCTCAGA
GATAACAACCTGAGGATCCTGGTTTTCCCCATCACTTTCAGAAGTGGTGAGGGGAGTCGCGTAGACTCCCTCATTGTCGG
AGTTGACCTCTGGTGATGCAGCTGCGGGATCCTTACCCTTTCCTTTGCCCTTCCCACCTGTGGTAGGAAGCTTGGTCGCC
TTTTCTTTGGATGCAGCTGCATCCACATTGATTAGTATTTCCTTTGCTCACTTGCGGGGAGACATGTCTTGTCCCGGTAC
TTTGGGTCTGGCCATATCTGCAAAACACATCAAAAAGAGTTAGAAATATTTCAAGAAAATTTGCACAGATAAGTTTGCAG
ATAAACTGGCCTGAAAAATTTCCAAAAAAGTGGAAGGTCAACGACGTGCAAAGCCCTTCGGCGATTCACCGACATCACTT
GGCGAGCTCAGACTATCCCACCAAAATTAACAGTGTATTTTAGGGGTTAGGGGCGTAGAAAAGGCCATCAAAGGAACCTT
TCGGCGAGTCGCCGAGTGAACTCAGTGAGCTCAGGCTTTCCGTCAAAAGTTACAGACTCTAACTAAGCCAAATTACAAAA
TTAAAGGCAATCAAGGGGGACGTTGGCGAACCGCCTAACGTTTCGTGAGCTCGACCCAGCTCGCCAAACTGCCCAACGTG
CCAAATTTCAACCATGTTTCCCAAAATCAAGCCCGCAGCCCCTAAAAACAAAATCAAACACACACATTATGCAATTCACA
CCAGACCCATAAGACCCATGCTTCTAGGGTACTCAGACTTCCCCCAATTTGGCCAAAATTGGCCATTTGACGACTTTTGC
CCTTAAGGATGACGTCAACCACTCTATTATTGGGAAAATTACGTCATTTGGCACAATTTGGGGGTTACTCAGACTTCACT
CAACTAGACCCAACATAAAATAACCGTTACCCAATAATTTATGATCAATTTTAATGCATAAAACTCGGTAAATCAATATT
TTAAGCAAATATGCGCAATTTCAAAACACAAAATAGGCACAACAACAAATCAAATATGATTCAACACAGGCCCAACACAC
ATCATTACAAAATTATCAAATGCATTCGAGTTCAACCACTAATCAAGAGTTCAGGGTTCGGAAAACCAACCTTTAAGCCG
AATGAAGAATTGCATATGATAGGTGGCAATGTAATCCAAATTCGAGCATGAGATCCAACACAAAAAGCAGTAAAAATAGG
GTAATATGGAAAGTCTAGAGTGCGGGTGAGAGAGTATGGGGTTTGAAATAAGGGAATATGAAATATTTTGAATTTTTAAA
TTGTTTGGCCATTTAAAACCTTTCAGTTCGCGGCCCTTTCGGCGGTGTCAGTCGACCACACCGAACCCCTCGACCATGCA
CCGAGTGGTGACTTACCTCGCTGAGTTTTACAGGACATACAGTTAATTTAGGGGGTCCAAACGGCTGACAAAATAGGGCT
CGCAAACCTCTTCGGTGAGTCACCGATTTAGCCATTGGACCATCGAGTTTTATAGACTTCCACCTCAGATTTTTGTGGAT
CCAACAGTGGTCCAAGTTGGGCTCTCCGACATCTTTGGCGAGTCAGTGACTGGACTCTTGGCTCTCCAATCTGCACATTC
TCAAACACACTCCACTTTTCAACCTACACAATCAACACCTATTATTTGAAATCAAACTTAAGACATTAAAAACTTGGGTT
GCCTCCAAAGAAGCTCATTAGTTAACGCCGTGGCACGACGCAAATACATATTTAAACTTCATTCTTGGGTTTGCCATAGT
TTCACTAGGCAACCGCCTTGTTGTCTTGGGTTTAGATGTGAAGAAATTTGACCCATTTGGGTCTCCAACTGCTTGATAGA
GACTGAGTGAGAGGTCACCATCTGGTTGATAGTCGACACATCCTCCTTCATTTCTTTCAACACTTTATCGGACCCTTTAA
CCTTGTTGAGAATGCGTGAGAGTATGTCTTTCGTACGGCCACCCTCAGAATCTTTGGGTTTTTGACGCTCAAGGGGAGGC
ACATATCTATCCTTCTCTCCTTCTCTTTCCTTCCAAGTGGCGTTACACTCACGCCAATCTCCTTCACGGTCTCTCCTGCC
CTCATCTCTATTCAAACCTTTGTTACCACCCAGCCTTGGGTAGTTTGCACGATAACCTCCTCTTTGGTTGGCTAAGAAGT
TCACTTCCTCACTGTACAACACTTCAAATATGGTCTTATCGGGGTTTACACTCCCAACAATGACAACATCAACACTCCTT
GTACCAGCACCCATGACATTCTTGGTCAAGATGTCCTGCTAGGTCATCATCTTTGCCATGTTTTGGTCTCAATCTTGATC
TCTTTTGATCTGCTCCTTTGTCAATTTATAAGTAAGAGGAGACACTCTATCTTCGTCGGTGTACCATGCCCAGTTAATTT
TGGTCATGCCATCAAGGAGTTGGGCTGCTATTGCATAAGACTGTTGCATTAATGCTCTCGGAGAGAGTTGATCAGCCACT
CCCTTGTTCACTGAATCAAAGCTTCTAAAGAAGTATTGCAATAGTATATTATCGGGCAATCCATGAGTTGGGCATTGCAG
CACCATCTTCTTAAACCTCAGCCAAGTCTCATGGATTGGCTCACCCTTCAAGCGCTTGAAGCTTTGGATGTTGTCCCGAA
GAATCATCATCTTCGAAGGGGGAAAGAATCGCACTTGGAGTGCAGTAATAAACTCATCCCACGAAGTGATAGAATCTCTT
GGTAACTCAGCCAACTACTTGCTTGCCTCACCCATAAGATAAAATGTGAACAACCTCAGCCGAACCAATTCTTGAGATAT
TTTCTTAAAGGAGAATGGTCCACAAACATCAAAAAAATTTCTAATATGCTCATAGGGATCCTCACGAGCCTGCCCACCAA
ACAAACCCTTCAATTGTAAGAGCTCCAACATGGTGCTTGTGATGTGAAACATAACGTTTCCTTTAGCCGGAGGTAAATGA
ATGGCACTAACACAACCCATTTGGTTTGGGTCATTGACATTCGGGTCATTGACATCATTGAGATTCTCGATGTCATCTTG
GTGGCCCACTTGACTACCATTACTCCCATTGATGCTCATTTCCTCCTCAGTTTTAACACAAGCAACACAAAATCAAAACT
AATAGTAAATAGATTCAGCTATGACTAAAATGAAAATAATTCAACTACACCAAAAGAATTTTGAACAACACCACTCCCCG
ACAGCGATACCATTTTGATTAATAAATTTCAAAGACACTTCTTCCAATTCTAAGTGACAACGATCGTAAATCAGTATATA
ACCCAACTATATGACTTAGGGTCGAATCCCACAGGGAGCGGTACATGTTTAGAATTTAATTAAGAAGTATGAATGCGGTC
TAATCAGCCATAAGAATAAACATTATCGGAAAATGACATATCAAATTAAAGGGGTGACACGAATGTCAAATGGGGGGTTG
TGGTTGTAATTATCAACTACAAACAGTCACATACAATTTTAAATAACAATAGGGAGATATATTCTCGCGATGTGATTGAT
TATAGGCAAATATAGATATATGGGTAATTGAAACTACTAGTAAACAACTGAAAATCAGTGAGTAGGCTAGACTATAAGGG
GGATAGCTTTCTCTCAAATAACTACCCCGAATCATGTGGTTTCTTTCGAACATCAACACACATGAAAATGAAGAACAACC
CACACCTTAATTCAACCACTCTTTCGAGATAGATGGGTATGATTGGGTTTAGGATTCAATCTCTCGAGCAAAATCCATCT
CAACCCAATACCCACAAATCATCAATCAATAATCTTTGTTCTAAAACATCTCTCTCAAGCAAAGCCAAGAACACAAAAGT
AGAATTTCATTTGCAACTACAATTCATAAATTAAACCTCAATTAATGATTAAACTCACTTTTAAACAACACTTAAACTAG
TAATTAGCAATACCCATAAACTAATTCAACCCATAATCACATGATTACACCCCAAGAATTGGGGTTTTAGCCGAACATAA
TAAAAAGTTAAAAACCGTTACCAAATCGATTATCCATCAACTTGGTAAGAGGAATTCAAGCTGTACAATGCTCCAACTCG
AAGAAAATTCGAAACCCACTTGCAAAATCTCCAAATTGAGTCTCTAAGGTTCTTCAAAAACTAAGAAAAACTTCTAAAAA
ATGATTCAATGGAAATTAGATGTAAAAAGATACTAAACTAAATTTTAAAAATCTAATTTATAGTTGCCAGAAATAAGCTA
CGAATGGACATTTGGTGAAGTAACTCGGGTTCGCCAAACCACTCGGTGAGCTGCCTTCTGATCTCTTCCATCACCTTTTT
TCCTTGAAATTCAGCATCTTCAAGGTCTGTAACTTTGGTCGATCTATCTGGGCTTCGCGGGATTACTCGGTGATCCACCG
ACTATTCCTTTTCGTCCCCGACTTGTTTCTTTCTTTCAGGGCTTGGAACATTGTAACTTTAGACGGCCAGATAGCCACTC
AGAGATTCGCCAAATGCCTTTGGCGGTCACCAGGCTCTTCTTTCTTCATTTCTTCAGTTTGTTTTGTTCCGTTTTGCATG
TTAGTGTCCTTGCTTTGTTCCTCACTCCATGTACCTGAAAATCAAGGATTTATCATCGGTTTATGGCACAAAATAAGCAT
TTGAGGACACTAAAACAATTTAAATAAACCCCTAAATGAGTCCAAATCCAGGACTCATCAGTTACTAAATAGGAGTAATA
GTTTCGAGGGTCAAATACTGAGAACCTTTTTTAATCAATCTTTTTTTCTACTGATTCAAAAAATACAACTAGATAAAATT
AAAATACAAGGATCAAGAGTTGACTAATTAATGAACTAAGAGAAAATGGTAAGAATAATAATACTAGATGTATTATTTTC
TTTCGAGTCTTTTACTTGAACTATCACATAATGTGTTTCCTATCTAATCTATTATCAATTGTATTTATCAAAACACATCT
CGAAACTAATGAGTCAAATATGGTCACGTGGACAAAATTCTATGAGTAAATTAAGTTGTGACACATTTTTTGCTGATTGT
ATTCAAAGACTTGGTCTAATCATATTCGAATTCGACATGTCTTGTGATAAATAATGGGCGAGATAGTTCAAATAATAAAC
CCATACACCTGATAGTTCAGGTACTAAATTTACAAAAAATAAAGATACTTCAAACATGTTTTTGATCATCAGCTCCTTTA
TTTGGTAATGAAATAATAGTGTATCTAGGGCTAGAGTAAACTTAGGGTCAGGATGAACCCCCGTCGAAGAAAAAATTATA
TTATTTATATATAGATAATTTTTTTTTAATGTATATATAGACATATAGTTACGTTGAACTTCCTTTGACTAGATTGCGGA
CTTACTGCTTTAGATTTTAAATCTCCTCAATAAAAATCTTAGCTCCACTACTAACCATATCACATGCACCCTAGAATAAA
AAATGCAGTAGGTTTTTGAATTTTTTGAAGAAATAATTCTATAAATACTCACATCCATAGCACACAAAAACACACTTGAA
TTAGCTTCTCTCTCTACAAAATATACACAAAATATAAAGGAGTTCTTCTACAACCATTTATTTCTGGCCATTTTCATACT
TCTCATGGTTGCAACAGAAAAGGTACGTACCCTTTTTGGAATTATGAATACATGATTTAATATTAACAATTTCACATATA
TATTATGTTCTACATCAAATCGGACTTCACTTTAATATCATGTCGAATTAAGATCCTACCTCAGTTCACACCTTAAAATA
TGACTAAAAAGGTGAAGAATTATCCAAATCTTATAGAAATCCATAATTCTCAGCTTTCAGAGATGTGAGATTCATTCCAT
TCATCAATATATATAACCTAAACCTCTTTATCTAAATAAAGGTTAATTATTTGTTATATGTTATTATAATTTGTGTCAAT
TTTTTAAAAACTTATGATAATGAGCAGCAATGGGCGTGAAGGCAATAAATTAGTGCCAAGTTCCTAGCCAACATATAGCC
CTATGACCAGATTTTTGCATCGATGTTTGTCGTTATTGTTGATGAGTCTGAGATTTCGACTCATTTGGGACTTTGTTTTC
ATAGTTTTTAGTGTCCTCAATACCTAATTTATGGTTGAAACTGATGTTAAAATGTTGATTTGCAGCAATGAAGGCAAAGG
AACAAGGCAAAGACATTACCGAGCAAAAAGGAGCAAAAAAGCAGAAGAAGTTGAAGGAAGGCAATCCTGGTGATCGCCAA
GACCACTCGGCGAGCCGCCGAGCGGCTCTTTAGCTCACCTAAAGTTCCAGACTGCCATCCATGGGGAGAAGCCAAATTGG
CGATGGATTTGGACAATCGGTCAACTGCCGAATGGATCGGCGACACTAACTGGGATCACCCAAAGTCATAGAACCCTGAG
GATAAAGAAACACAGAAAACCGACAATAGAATAGAGCAATTGGCGCGTCACCAACTTGGTCGGTGTTTCTCGACTTAGCT
CGCTTAATGGCCCTGCACGCTTTAATTTGGGAAACTATAAATTAAATTTCAAAAAGATATATTTGCTATCCTTGGAAAGA
ATCCTTTTAGTTCATATTGTTCCTGAGTATTTTTCTCCATTATTGGACCTTGTTGAAGGAGTTTTCAAGTAGATTTTGAA
GTGGGCTTTTGATTTTGAACATTTGTAGATCATTGTAAAGACTTGAATTGCAATACCCAAACTATGGAGAACATAATTGG
TATTGATTTCTTCTCTTTTATAATGTGTAGCTAAAACCCCAATTCTTGGGGTGTGATGATGTGGTTATTTGCTTGATTAT
CTTATGGGTATTGTTGTTTACTAATCTAAATGTTGTTTTAAAGTGGGTTTAATTGATAGATGTGTATTAATCTATGAATT
GTAGTTGCAAATGCAATTGTAACTTAGTATTTTGGGCTTGCTTGAGAAAGAGGTTTTAGAACTTAGTTTATTGATTAATG
AGTGTAGCTATTGGTTTGATGTGGGTTCAGCTCGAGAGAGTGAATCCTAAACTCAATTCTACTTATCTAGCTGAGAGAGT
AGATAAATTAAGGTTTTGGGCTGTTTATATTGTTCAGCTTGTCGAATTTCGAGAGAGCTCGCCTGTTTCGTAGTAGTTGT
TTGAGAGAAAGCTATTGCATCTATAGTATAGCATAAATACTGAGATTTGGCAATTGTTAGTGAATTCCAACCCATAAAGC
GAAATATCACGACCCAGGGGTACCCCCTAGATGCAACACGACGTACACGACTACGAAAAGTCCTATACAAGCCTCATAGC
ATGTCATCACATAAGATAATAGAAATAGTACGAAATTTAAAACTCTTTTAATCCATACAATAAAAAAAATCATTTAAAAT
AACGGAAGTCTACTAGTCTCACATGGCTATCTAAAATCAATCTCCGAATCAAAAGTAGGGTCACGACCCTTTACAATAGA
AAGTCTAAAGAGTCTATTACAATAAAAGACATGAAATATCAAAAGTACTTGTCCTCAAATCATGAGGACACACCAATAGT
CTTGGAAGAACTCAATCCAAGCTTCAATTAGAGAGAATCAACTTAAATGCCAGAACCTACACCTTGGTAAATATGAAGAA
ATACGGGTTAGCACATTTAATGTACTAAGTATGATAGCCATGCAAAAATCATGCTTTAAAACGAACATTTTAATTGAAAG
TCATACTTTATGCCAATAGGAGAAAACTTCATGAACATAAGTACAAGAGGCATAAGATACAACGTAATCAACATATAAGT
CATTCCATCACATTAGAACTTTCTCCTCAAGTAACCCCAAGCTATACTTTGTGCAATGTATGAATAGCATCCCATACCAC
CATCCACACTAAGTACCAAATTAAGGCCACCAAAAGTGAACTTCCCATTCTTCCTTTTCACCTTTATACAATACTCATAC
ATAAGGAACATAAACATTTCATAAGTCATGACAAGGAAGTAACTCATAATACAATAAAAATATAGCATGCATCATCACAT
TAAGCATATAAGTCATCATTCTTCATTAGCTTCTTTTAGAGCACTTTCATTCAATAGCCGTTAAGACATTAGAGAACTTA
CTATAGCCTCCTCAAAGCCTACTCATGCAATGCATGGATGGCATCCCATACTACCACCCACACTTCATAGAACTGCTGAA
GTAACCATAGTGCACATCACACATGATGGGAGTAAGCATTAACCGACATAGACCATGAGAGCAAACCATGGAATCCGGTG
TCATATAACCCCACACCATAGAGAGGTGGTCTACTTGCCTAAGGTAGGACCGATAACATTTAGCTTAGGTTGATCCACTA
GCTAGGACCTATGTGGGCACATAGTTATGGGATAAGGAAGATGTTCATTGAAACCTGGCCTAACATTGGGAGAGCTTCCA
TATTACCCTATCCACTCGGTGCTTAGCCTCCATTCCCGTAGTGTATTTCATTAATTTAACATTATCACACATGAGAGGGT
GCCATAAGCCTACCAAATCGAGATACATTATTTAACACATGAGACGATGCCATCAGCCTACCAATTTTAGGTACATTAGT
TATGATTGCTCATTGAATCCTCATGAAAGTGTGCCATAAGCCTACCGATTCAAGGTTCATCATTAACATTCATGGAAGGG
TGCATAAGCCTACCAATACCAAAGTTCATTAACATAATTTATGGAAAGGTGCCATAAGCCTACCAATCCCAAGGTTCATT
CTTAACATACATTGAAGGGTGCCATTAGCCTACCGATCCAAGACTCAACAATCAACAATACTTTCATTCATACAAGAATA
GATTGCATACGACTACCAATTCAAGATATACACTTCATTTGAAGAACCTTTCACATTCTATCATCAACATTCATAAGTGC
ACAATTGAGAATGAACCTTTCAATAATAACACAACTACATTCTAGACATGACCATATAACTTTCATTGGAATCATAAACA
TTTACATAACATCATACTCATACATTAACCTTCATGAAATTACCCTTCAAGGCTATGAATCACCCTTCACCAACATATCT
TAGAATACCACAATTAGTCATGAACAATGATGTTATTCAATAATCTAAATCAATTTAGGCATAATTCATCAACATACTTA
TATATTCAATCAACCCAAGTCACAGCCATTCAATTTCATAATTTGGGGAAAACATGGGTACATGGGGAAATTCATTGTAA
ATCATCATAAATACATCAATTCATTCATAAATCATGAAATATAAACCCTTGAAAATGTTTTGGAATTGAACCCATGCTTA
GATTGAAAACCCTACCTTTTGGGTAAATTTGGAACTTGAAATCATGTTTTGGAATTGGCTCCTTGAATGAAATTTAGTCA
AGGATGAAGACTACCATACCTTTAATGGAGTTTCCCTCTAAATTTGAGATGAAACACTTTGAATCTTCAAGCTCTAGCTC
CCACTTCTTCTTCTTCGTTGGGAACTTCTAGAGAGAGAATTTTTTAGAGGAAGAACTCTTTTGATTTGATTTGGGTTTTG
GAGAATAAAGGAGTAAATGAAGTGTTTTAATACTTAAAACTATTTAGATAAGTAATATAAAACAATTAAAATCAACCCAC
CCCATACAATAACTAATTAATTAGGAAATTACATAAAAGCCCTCAACTTAGGCAGCCTCGTCCAGGGACAACGCCCATCT
ATACGACCCGTCTAGGGGACCACAACTGGTGGTGGTGCCCAAGGTCCCTTGGGCAGTGACCCTCCTCAACATGACAAGCC
TTTATGAGCCAAAGGCATGACCACAAGACCTCCCATGATCCGTGATTAAGACCACGAGTCGTGGTGAAGGTCGTGGTCTT
GAGGCAGTGTCAAGGTTTCAAAATCTTGCCTCTATGCGCCTAAGTGATCTTCACCACCACCCTCCACCATCCGTCAAGGG
CACCATGGCCCCTAGTGGTACCCGTGGTCTCTTGACCAGTAGCACCCTCAACATCACACAACTCCCATGAAGCTAAGGTA
ACCCCACGAGCCTTCCCATGGCCCATGGTCATGACCATGAGCTGTGAAGTGGCTCGTGAAGGGGAGCCTTGGCTTGTCAC
CTTTTTAGGCACACTGCCTTCCCAACCACGGGTGGCACCACGAATCGTGGTGGCCACCACGGGTCGTGAAGACCCTCGTG
GTCATGGTAGGCAGTGGCTAGGCTTAGTTTTAGGCAGCCTTGGTCCCCTAGCCATGGCCTTCACCCAAAACCTTTAGCCC
TTGCTTTTAACCCTTGACGTTAACCTTTACGTTTAGGCTCTAGTTTAACTTACCAATTTCTGGGTCGTTACATAATCTGC
CTCTTAGGAACATTCGTCCTCGAATGACACCTTTACACATTTACGGAGATTAAAGACTCAAGACTAGCAGCCCAACAAGC
ATGACACATCAAAATAATGCATAAATCATAGGAGGAAACATCAACTCCACANNNNNNNNNNNNNNNNNNNNNNNNNNNNN
NNNNNNNNNNNNNNNNNNNNNNNNNNNNNNNNNNNNNNNNNNNNNNNNNNNNNNNNNNNNNNNNNNNNNNNNNNNNNNNN
NNNNNNNNNNNNNNNNNNNNNNNNNNNNNNNNNNNNNNNNNNNNNNNNNNNNNNNNNNNNNNNNNNNNNNNNNNNNNNNN
NNNNNNNNNNNNNNNNNNNNNNNNNNNNNNNNNNNNNNNNNNNNNNNNNNNNNNNNNNNNNNNNNNNNNNNNNNNNNNNN
NNNNNNNNNNNNNNNNNNNNNNNNNNNNNNNNNNNNNNNNNNNNNNNNNNNNNNNNNNNNNNNNNNNNNNNNNNNNNNNN
NNNNNNNNNNNNNNNNNNNNNNNNNNNNNNNNNNNNNNNNNNNNNNNNNNNNNNNNNNNNNNNNNNNNNNNNNNNNNNNN
NNNNNNNNNNNNNNNNNNNNNNNNNNNNNNNNNNNNNNNNNNNNNNNNNNNNNNNNNNNNNNNNNNNNNNNNNNNNNNNN
NNNNNNNNNNNNNNNNNNNNNNNNNNNNNNNNNNNNNNNNNNNNNNNNNNNNNNNNNNNNNNNNNNNNNNNNNNNNNNNN
NNNNNNNNNNNNNNNNNNNNNNNNNNNNNNNNNNNNGACATAGAAACGATTTTTCTTTGGAGCATTAGGATCCGGGTCAT
TAAGAGAAGCTTGTTTAGCCTCTCTTCCTTTGTCCGCAAGAGTAGGGTAGTCTTTCACTTGGTGATCATTCTTCCCACAA
CCATAACACCCATTTGTACCGGCTAGGCACTCCCCATAATGCCTCTTTCCGCAAGTAGTGCAAGTAGGTTTAGAAAATAG
AGGTCTACCACCTTTCTCTTGGTTAACCTTAGGAGTGCTTGAAGAATCTTGGTTTGAAGCTCTATTTTTGAACCTTCGTT
GACCTTGCTCATAAGATCTAACTCTCTTCAACTCCCTATTCTTCCTCTTAAGTTTGGACTCCTCAATAGATTGAGCATAC
ACCATAAGCCTAGAAATGTTCATATCATCATGGAGCATTGTTGTACGCACTCTTCCTCAACTAGGTCGGACACAACCATC
ACATATCTATTCATCTCATCCCTTGGGCAAAGATGGAGCGTACATAGACAAAAGGGTAAATTTCAAAGAATACTCTTGAA
CATTCATGTTACCTTGCCCAAGATTGATAAACTCCTCCACCTTAGCCTCCCTTTTCTCACGGGGAAAGAACTTATCAAGG
AATGCTTTCTTAAACACTTCCTAATCTATGGGGCCCGCTCTTATCGGCCTATTGCTCTTCCATTCAGTAAACCAAACTTG
GGCAACATCTTTCAATTGTTAAGCAGCTAGTTCCGCTTTTTCTATAAAAGTCACCCCCATAGCATTAACTACCTTATACA
CCTCATCCACAAATTGTTGGGGATCCTCTCCCACCTTGGAACCAAGAAACACCAGAGGGTTCATCCTCACAAAGTCTCTC
AACCTAGAAGCCATAGTACTCACAATAGGGTTCACATGAGTTTCAACACCCCTAGTAGCTTGGGCCGTTATGGCTTGGGC
TTGAGTAGTTACGGCTTGAGCCATCATCAAAAGAGCCGACCTAACTATCTCATTTGTCATAGCCGGAGGATCAATATGAA
CTTGATTGCCTTGCGGAACTTGGTCACCTTGAGGACCTTGGGGAGGAACTCCCTCATTCACATTCTTCTCTTCCATCCTT
CTTGCATTCACCCTTTTTGTATTCATATCCTATAGACACAAGAGAAGGGTTAGGAAAATGACTCTTATAGAGCTAAACTC
TAAGGCACGACGTTAAGAGTAATGAAAGAAGTGTAGCTTCCTAACGTCTTATATCCTCTCATTCATAAATGTGTCGCAAT
TCACACCCATGAACAAGATTCTACTCGACGTGGCTTGTGAGACGTCAATCCTAAAAATGATCCCAAAATCTTGTGCTCTA
ATACCATGTTTGTCACGACCCAGGGGTACCCCCTAGATGCAACACGATGTACAAGACTCTGAAAAGTCCCATACAAGCCT
CATAGCATGTCATCACATAAGATAATAGAAATAGTACTAAATTTAAAACTCTTTTAATCCATACAATAAAAAAAATCATT
TAAAACAGCGAAAGTCTACTAGTCTCACATGGCTATCTAAAATCAATCTTTGAATCAAAAGTACGGTCACGACCCTTTAC
AATAGAGAGTCTGAAAGAGTCTATTACAATAAAAGATATGAAATATCAAAAGTGCTTGTCCTCAAATCCACGAGGACACA
CCAATAGTCTTGGAAGAACTCAATCCAAGCTTCAATTAGAGAGAATCAACTCAAATGCCGGAACCTACACTTTGGTAAAG
ATGAAGAAATATGGGTTAACAAATATAATGTACTAAGTATGATAGCTATGCAAAAATCATGCTTTAAAACAGACATTTTA
TTTGAAAGTCATGCCTTATGCCAATTACTTCATGAACATAAGTACAAGAGGCATAAGACACAACATAATCAATATGTAAG
TCATTCCATCACATTAGAACTTTCACCTCAAGTAACCCCAAGCTATACTTTGTGCAATGTATGAATAGCATCCCATACCA
CCATCCACAATAAGTACCAAATTAAGGCCACCAAAAGTGAACTTCCCATTCTTCCTTTTCACCTTTATACAATACTCATA
CATAAGGAACATAAACATTTCATAAGTCATGACAAGGAAGTAACTCATAAAACAATCCAAGTATAACATGCATCATCACA
TTAAGCATATAAGTCGTCATTCGTCATTAGCTTCATTCAGAGCACTTTCATTCATTAGTCATTAAGATATTAGAGAACTC
ACTATAGCCCCCTCAAAGCCTACTCATGCAATGCATGGATGGCATCCCATACTACCACCCACATTTCATAGAACCTCTCA
AGTAACCATAGTCCACATCTCACATGATGGGAGTAAGCATTAACCGACATAGACCATGAGAGCAAACCATGGAATCCGGT
GTCATATAACCCCATACCATAGAGAGGTGGTCTACTTGCCTAAGGTAGGACCGATAACATTTAGCTTAGGTTGATCCACT
AGCTAGGACCTATGTGGGCACATAGTTATGGGATAAGGAAGATGTTCATTGAAACCTGGCCTAACATTGGGAGAGCTTCC
ATCTTACTCTATCCACTGGTGCTTAGCCTCCATTCCCGTAGTGTATTTCATTAATTTAACATTATCACACATGAGAGGGT
GCCATAAGCCTACCAAATCGAGATACATTATTTAACACATGAAACGATGCCATATGCCTACCAATTCTAGGTACATTAGT
TATGATTGCTCATTGAATCCTCATGAAAGTGTGCCATAAGCCTACCGATTCAAGGTTCATCATTAACATTCATGGAAGGG
TGCCATAAGCCTACCGATCCCAAAGTTCATTAACATCATTTATGGAAGGGTGCCATAAGCCTACCGATCCCAAAGTTCAT
TATTAACATGCATGTAAGGGTACCATTAGCCTACCTATCAAAGACTAAAAAATCAACAATACTTTCATTCATACAAGAAG
AGGATGCATACGCCTACCGATTTAAGATATATACTACATCATAGAAGCCTTCACATTCTATCGTCAACTTTCATAAGTGC
ACAATTGAGACTGAACCTTTTAATAATAGCACAATTACATTATAGACATGAACATATAACTTTCATTGGAATCATAAACA
TTTACATAACGTCATACTTATACATTAACCTTTATGAAATTGCCCTTCAAGGCTATGAATTATCATTCCCCAACATATCT
TAGAATACCACAATTAGGCATGAACAATGATTTAATTCAATAATCTAAATCAATTTAGGCATAATTCATCAACATACTTC
TATATTCAATCAACCCAAGTCACATACATTCAATTTAGTAATTTGGGGAAAAACATGGGTTCATGGGGAAATTCATTTTA
AATCATTATAAATACATTAATTCATTCATAAATCATCAAATACAAACCCTTAAAAATGTTTTGGAATTGAACCCATGCTT
AGATTGAAAACCCTACCTTTTGGGTAAATTTGGAACTTGAAATCATGTTTTGGAATTGGCTCCTTGAATGAAACTTAGTC
AAGGATGAAGACTACCATAACTTTAATGGAGTTTCCCTCTAAATTATATAAGAAGCACTTTGAATCTTCAAGCCCTTGCC
CCCACTACTTCTTCTTTGGGAACTTCTAGAGAGAGAATTTTTGAGATGAAGAACTCTTTTGATTTGATTTGGGTTTTTGA
GAATAAAGGAGTAAATGAAATGTTTTAAGACTTAAAAATATTTATATAAGTGATATAAACCAATTAAAATCGACCCTATA
CAACAATTAATTAATTAGGAAATTACATAAAAGCCCTCAACTTAGGCAGCCCCGTCCAACGACCACACCCATCTATACGG
CCCGTCTAGGGGACCACGGCTTGTAGTGGTGCCCGTGGTCACTTGGGCGGTGACCCTTATCAACATGACAAGCTTTTATG
AGCCTAAGGCATGACCACGAGACCTCCTACGATTCGTGTTCAAGACCACGAGTCGTGGTGAAGGTCGTGATCTTGAGGTA
GTGGTAAGGCTTAAAACCCTTGCCTCCATGCGCCTAAGTGATCTTCACTACCACCCTCCATCATCTGTCAAGGGCACCAC
GACCCATGGTGGTGCCCGTGGTCCCTTGACCAGTAGCACCCTCAACATCACACAACTCCTATGAAGCTAAGGCAACCCCA
CAAGCCTTCCCATGGCCTGTGGTCATGACCACGATCCGTTAAGTGGCTCATGAAGGGGAGCCTTGGCTTGGCACCTATTT
AGGGCATACAGACTTACCAACCATGGGTGGCACCACGACTCGTGATGGCCACCATCGGTCGTGAAGTCCCGCGTGGTCAT
GGTAGGTAGTGGCTAGGTTTAGTCTTAGGCAGCCTTCGTCCCCTAGCCATGGCCTTCACCCAAAACCCTTAGCCTTTGCC
CTTAACCCTTGACGTTAACCCTCACGTTTAGGCTCTAGTTCTACTTACCAATTTCTGGGTCATTACATGAAATTAGCTTA
TAGTCGATCACATCCCCAAGAATTTCTATCTACTTATTTTTCCCCTTGTTTTTGAAAATATTTTAGTTGCTAATTAACAA
ACCAATCCCCCATTTGACATTTGTGTCAGTCCTTCAATTTATCTAAAGGTTTTCGATAATATCTATTCCTACAACCGAAT
ATATCGCATTTATCACTTCATAACTGAATTTGATCTTGTACCGCTCCATGTGGGTTCTACCCCAACTTATTTGTTATGTT
TTATACTAGATTACGATCGCCTACACCTAGTATTGGATGAGGTTTAGTTGATCATTTATCAAAAATGGCACCGCTGCCGG
GGAGTGGTGTGTAGAATTCTCTTATTGAAGTTTGAATTGTGATCTTTTTGTGTTGTAGTTGAATAGACTTACTTTGTTTT
GTGTTTGTGTTGGCTGTGTTTGAAAAAAGGACGAGATAAGTGTGAAAGGAAGTAATGATAGCCAACTTGGCCACCAAGAT
GATGTCGGAAATCTAAATGATGTCAATGACCCAATTCAATTGGGTGGCATTGGTGCTATACTTTTACCTTTAGTTGAGGG
ATATGTTGTCTTTCATGTCACTAGCACATTGTTGCAACTCTTGCAAATGAAAGGATTATATGGAGGACTAGATCATGATA
TTCCCCATGATCATATTCGGAATTTTGTGGACGTTTGTGGTCCATTTTCATTCAAGAACATCTCAGAAGAATCAGTCCGT
CTCCGGTTGTTCCCTTTTTCTTTGATGGGAGATGCTACAAAATGGTTAGCTGATTTACCGAGGGATTCAATCACAACTTG
GGATGAACTTACAGAGGCATTCTACATAAAATTCTTCCCTCCTTCAAAGATGATGTCATTGAGAGACAATATTCAGGGCT
TCAAACGTTTGGAGGGTGAGCCAATCCAAGAGACATGGCTGAGATTTCAGAAGTTATTACTTCAATGTCTGACTCACTGG
CTTCCAAACAATGTGTTGCTGCGACACTTCTACAAGAGTCTTGACTCGGTGAACAAAGGAGTGGCTGATCAATTTGTCCA
ATGAGGTATAATGCAACAACCATTCAAAATAGAATCTAATCTCCTCGATGGCATGATCAAGATTAATAGAGAATGGTACA
CTTGGGAGGACCAACTGTCTCCTTTGACCTTTAGGATGACAAAGGAGCAGATCAACAAAGACCAAGAGCGAGACCAAAAT
ATGGCCAAAATGATGACCTAGCTGGATATCTTAGCGAAATATGTGATGGGAATTGGGTTGAAAGGTGTAAATGTTGTTGG
TGTCAATGGGGTGAACCTCGATGATGCACACTTTGAGGCTCTATATAATGAGAAAGTGAATTTTCTTGCTCTATCTAAGG
TCGGGTGGGAATCAAGGTTGGAATAGAGAAAGGGATGATGGATGGAGACACAGTGACAGAGATTGGCATGACCGTGGTGC
TAATTAGAAGGAACGGGATGGTGAAAAGGAAAGATACGTTCCACCCCATGAAGGTCAAAAGCCAAAGGAGCAAAGGACTG
ACCTAGAGAACTTCCGAACGAAAGATATGCTTGCTTACATTCTCAATAAGGTGGAAGGGTCGGACAAAGTTTTGAAAGAA
ATGAAAGAGGACGTCTCCACACTTAATTAGACAGTCACCTCTCACTTAGTGTCCATAAAACAATTGGAAACGCAAATGGG
TCACATCTCATTTGAACCCAAGTCCAAAAGGGGATCTACAAAGTGATACCTTGGCCAACCCAAAAAATGAACCTTGAAAA
GCGTATCCACATCGTGCCACGACTTTAAATAAGGCACTTTTTAGGAGGCAACCCAAGCTTTAATGCTTATTACTGCTGTT
TGAATAACGGGTGTTGAATGTGCAGGTGGAAATGTTAACATTTTGGGAAAATGGCAACAAGGCAAGCCATAGGTACAGTC
AGCGACTCACCGAACAGGTCGGTGAGCCCTAATTTGATCGCCGTTGGGACCACCTAGTTTTCTAGGAGTTATATAAAACT
CAGCAGGCTAAAGAACCACTCGGCGCATCACTGAGTGGGTCGGTGATGTAAGTCGTGATCACCGACAGGCGCGTGAACGG
AAGAGTCCTTAAAGGGCAAACCATTTTAAATTTAAAATCTCTTCATTTTCTTAATCTTCAACTTCCGTACTCTCACAACC
GCTTATATATTTTTGTTCCCATACTTTTGTTCATACTGTTTACTTGGGATCTTTTGCTCGGGGTGGACAATTGGATTTTA
TTGCTAGCCTAGCTTTACAAACTTTCGGCATCTAAGGTTAGTTTCCCGAACGCCGCTTTGTAATTGGTTGTAATCAATAT
GCATTGTCGTTTTGTAGTTGTTAGTTGTGTTGGTATTGCTTTGTGTATCGTGTGGTAGTTTGTTTGCGCGTATTTAGTTG
AAATTATGATTATTTGGTCTTGAATAGAAAATTCCTGTGTCATTGATTTTTAAAACTGTTTGGTTGTTTTGAAAATGTTA
TGGGTCTAGCGGGATGAAGTTTGAGTAGCCCCAAATTGTTAAGGCCAAAAGACGTCAATTGGCCAATTTTGGCCAAATCG
GAGGAAGTCTGAGTACCCCGTGGGCTTGGGTCTTAGTTTAATTGGGTAGAGAAATAGTTTAATTTTGATTTCGTGGGCTG
TGGGCTAGATTTTAAAGGTTTGGGTGAAAAATAGGCAGGTTGGACTATTCACCGAGCTGGGTCGAGCTCGCTAAGTGGTT
CGGCAGGTCGCCTAAGTCCCCATTTATCGCCTTTTATTTACCTAATATGTGAGTTTGAATTTTGTAACTTTCAGCGATAT
GCCTGAGCTCGCCGAGTTCACTAGGTGACTCACCGGAAGTCCCTTCTGATCGCCCTCTCTACGCTCCTAATTTCCATAAT
TGTTCTGTAACTTTCGGTGAGCTACTTCTAGTTCGCTGAAAGGTGTCAGCGATCAACCGAATGGACCTAGGTATCGTCAA
CCTGTGCTTATTTTTGAATATTTTTTTACTGGAACTTTCGGTGAGCCCGTCTTGGCTCATCAAAGGTGTTCAGCGGTTCA
GCGACTCACCGACTGGTTCGGTGAGTCTTTATGCAACTGCTATCCTATGATTTTTCTATTTTCTCAACTACATCTAACAG
TTTCAACATTGTTTTGCAGGTATGACTAGACCCAAAGTCGCTGGTACAAATCAAATGCCCCGAAAGAGGCCACGTGGAAT
TGTCGTAACTGAGGAAGCTGCTGCTTCTCGGGCCCTGACTACAAAACTTCCTCCAAAAGAAGGAAAGGGAAAGGGTAAGG
TCCCAGTTTAGCCGACACCTATAGAGGTGAGCTCCGAAAGTGAGGGGATCTACGCCACACACCTCACCACATCTGACAGT
GAGGGCCAACAACCTCCGTATCTGAACTGTAGGACGATCAGCTCCTACAGGCTAGGAGAGCGGAGCTACGCTCGAAAGCT
AAATATGATCCATCTAGGATCATGGTGCCTCCGATGCCTACTCCTCCTCCTCCATCTCTAGCCCCAGCCCCTGCTCATAC
AATGGTACAAGCTCCACAAGTTCAGGGTCCTCCTTCCCGGTCACTCAATAGACTAAAAGCCGAAGGTTTAAGGATGATTC
TGGAGGAAAGAGGTTGTCTACCGACGGTGTGGTTGACAAATATCCAGAGATATGAAACACCTTGTGGTTCCACAAGTTTG
AGATGTTCACTAAACTCTGAGGCCCTTACATTCCTACTTGGGTCCGGGAGTTCTATGTGGCATATAGAGAGTTGGTGCCG
AAGGGGAAGAAAAAGGTAAGTGCCTTCAAGCCGGTTGATTTCAAGATTGTTCGGGGGAAGAAAGTGAAATGCAGTTGTTT
AGACATTAATGAGGTACTAGGGTGTTCATAGAACTTCATGCATGACTACATTGATTTGTCAAGAAGAAGATCCTAGAGGA
CCTAAAGGGTTGGCTGGCACCCCATCTATCCGATGCTACTTCGAGGTAGATTGAGGAAGGTGAACAAATCAAGAAAAAAA
ACCTGAACAATATACTGGTTCTGGTTCATTAGAAACACTATCATGCCCTCACAGGCTGAGATGAGGGAGTATAGAGAGCT
TATTGAGGGCCACAAGTTGGCATTAGATGCCCTTATGGTGAGGGTGGAGGAGTGTGAGCAAAGACAGGGTGCTACAGATA
TTGTGACAGCCTTGAAGGCCGATGTTGTTGGGCTGTGCAGAGATGTGGATGAGCTGAAGTACACCGACTTATCAATGTTC
TATGGTACGGTGGAGATTCCTGAGGTTTCAAGCACTGATATTCCAGCCAGTTCTGAGGTTCTTCCAGCTACTATGACCGG
AGATGTGGCTAGGGCTGATGAGGCAGATGCTGGGTTCGAGGCAAAGACAGATGATGAGCAGCTGGTTGTTAGAGAATAGG
CAGTGTATGATGATTTGCAAGACCTGGAGGGTGCCATGTTTGAGACAACTGTGCAGGCCTCTTTGAGAGTTACTTCTATG
GTGGGCTCCAGTGGAGCGAAGGATGCTGATTAGCCGGGCACTGATTCCCAGACAAAGGGAGTGACTGATATGCAGACTTC
ACCCAGGCTTAGCCTAGCAGGATGACTCTTTTGCCTCCTATTCTGTTACTTTTTAGTCTTTTTATTATTTCTTTGCATTT
GAGGACAACTGTTGTTTTTGTTTGGAAGGGTGAGGTATTTCCATACCTATCTCTATTGGGTTGTTTTTGTGGATATTGTT
GTTTTTGTGAATGTTGGATATGGTTTTATGTTCATATATATATATATATATCTTTGTTTTTTATCCATATTGGTCCATTA
TTTTTAATGTGCAAATGGTTTCAAACCAATTTTAAAATTACCACCTCTTGATGTGTGTGAAAGTGGATGTTCTCTTGCAT
TATCGAGTGTCGGTTGTGGTAAAAACTAATGACTTGAATAGTCCTCTCAATTGAAAGATATGAGTGTGCATCTACGATGA
GGCAAATTGAGTTACATAGGTCATATGTGAACTCCTAACATCTTGTTGTCACTAGCCAGTTGTTGAGTTGATCTCTTGTG
ATGATCATTGCACGCTAGCAAAAATTGTATAGTCTTGTTACATGATTGCATCGAATGCCATGTGTTTTGAGGTTGCCTTG
AACTATGCGCTTGATAATATCTAGACTTGCCCCGTTAGTCCAATTGACTGATTGAAGCGAGAAATTGAAATGATCTTAGG
CACAATTTTTGAAAAGTGAACCTAATTTGATGTTATACCTCGTTATGACTATCTTGTGAGAAGTGTGAACCTTGCTTGGC
ACCTTTTGAGCCTATCCTTTTCTTTGTAATAAAAAGGAACAACTTTGACGCCTTTTTTGTACTATCACCTATAACCTTCA
TGAAGTTTTGGTTCGTTTGAATTGCCAACTTAGGCCAATAGCCTAAGTTGGGGGTGTGGTGAAAAAGGAGGAAAGTAAAG
AAGTGTCAAAAATCCCCCTTGTTGATGGGTTGTTTTGAAAAATATGGAATCCCTCCATGTAAAAAATGGGGACCAGTAAT
GGTTTTGAGTGCTGGCCACACCTAGGGTGTAGGCTCGGGTCATGACAAACTTGGTATCAGAGCACAAAGTTTAAGTGTCC
TAGGGTGTCTATGAATTCGTATAAAGTAGGATCTTATTTATGGTTGTGAGGTCCCCACTTCTATAAATAAGGGACTACAG
ACATTTAGGAAAAGTTTATCTTCTTTCATACTATAAATCGTGCAATTGTGTCATATGAAGTATATTCAAACTCGTGCGTT
TCTCATATTCATTCGATTACCCCTCATACTAAAGGTAGTTGACAAGCAAAGCCAGTTCCTTATCTATAAGTTATTGTCAG
CAAAAGTCTTGAGGAAGTCATGAGAATGTAGAGGGGCTTGAGAGAAGCCCATGAGTGAGTTAAGTGTTGAGTTTCAAAAG
AATGCACTCTTATTCCTATGAATCGTGCATTCGCGCTAAAAGCCAAATGTATTCCCAAACTTTGTTCTTTAAACCTTGTT
TCAGTTGAGACCCTTATGAGGAAGTGTGCCTTAGAGCTAGGGTAGTGTTGTCACCCGAAAAGATAGTATGAGTTATGAGA
TTATAAATAGTAGTAGTAAAAGTGCCCAAAGTTAGAAGGATGCATGCAGAGGTTCAGTAATCTAAGAAAGAGAGATACTG
ATGAGGGAAATGATATTGTTACAGTCATGCACCTAGTGAGTTATTAACGAATAGTTTTCCCTTATGGGTAGACTAAGAGG
TGATGAGTTTGTGTAAATTTCATGATAGGAGGTAGAGTACGAGTTACTATTTAGGATGAGTTAGAGTGTACCTTACTCAG
AGAGAAGTTTAAGTTGATATGTCATTGTGTTAGTAAAAACCAATGTACTGATGTCTTTCGAATTGCATCTTTTATTTATG
CAGATACACATTATTAGGATGCTCAACAAGAGTCTGTTGAGATTACTTCATCCGCTCGTCTACTTACAAGTGAGACCTCC
TTGCTTTCGGAGTACTCCAGTTTTTATGAGTTGTTACTAGTAGTTTTTTTGAAGAGTCGTGGGTCTTTTCTCGACACTCA
TCTTTATACAGTAGAGGCTTCATAGGCAGACAATTTTGAGGAATCTTTCAGTTTGAGATGTTTTATTTAAAACTTATGTT
TCATACTCAGTCTATTCAATTCATTTTGAGGATTCAATAAACTGTTTTTAAACATTTCATACTCAAGTTAGTGTCTCGCT
TATAGTCAGCTAGGATGAGGGTTTGCTTGAGGACCAGCAGTGGTTCTTGAGTGCCGGCCACGTCCAGGGTGTAGGCTTGG
GTCATGACATAATATGTCAAAATAGATAATCGCATAATGTCATAGATAATCACATAATGTCGTAGATTAAATCACATATA
CGAGGTACTACAAAAAATGTTAGTGTGAGGAAATTAGTCTCTCAAGTTATGACATATAACAAAAATAATTTTTAACATTA
ACACCACTGCTTTTCAATCTCTTCAGGTTTAATTGGCTAAATGTTTTGAAAAATTAGCGATTGATAATATAAGTAAGCTT
AACTAGACAATTATTTATGTTGATTGTATCTCCCTAGAGGCGTACTCCTTATAGTTTGTATATATACTATATAGTTTAAT
GTAAAATATTTGAATTGATTGTCAATATAAAGATATTAAGTATAGCGATTTTCTACTTTATTTTGGCTTACGTCAAATAA
ATATATACTCATATCTATAATATTGATAAAGTATTATCTCTTCAGTCTCAATTTATGTAGTATTTTTCTCATTTTTTGAT
CACTCAAACTATATGATCTTTGATCAACATTTTAAAGTATATATTTTCATCGTATCGATAAGAAAATTGCTAGTCTGCAA
CTTACTATACCTTTTTACAAATTTCTTTAATATCTAAATTTTAATTTGGAAAAAAATGGAAAAATTCAATTTGATATAAA
ACTTTTGAGAAACGATAAGTGGTGCATACTTTATTTGAAATAGGCAAATTAAAGAACATACAAGGAATGTAAACGGAAAT
TAAATAAAGCTAACAACTTGTTTCTTCTTCTAATTAACATGACAACCATTTGATACGGGACGCTTTATCAACTGAGCTTA
TAGCCTGTCGTGTAAGCCTCCTACATGTGTTAACAAGCAATAGTGCAATAGCACTGATAGCCAAAGCATTCCCCACTGAC
ACCGCCTTCATAGATGAACAACGCTCAACTACACCTCATCCAATACTAGGTGTAGGCCATCGTAATCTAGTATAAAACCC
AACAAATGAGTTGGGGTCGAACCCACAGGGGGCGGTACAAGTTTGAATTCAGTTATGAAGTTATAAATGCGATCTATTCG
GTTGTAGTAATAGGAATTATGGAAAACCTTAAGATAAATTGAAGGGGTGACACAAATGTTAGATGGGGGGATTGGTTTGT
TAATTAGCAACTAAAACAATTTCGAAAACAGGGGAAGCAATAAGTAGAGAGGAATTCTCAGGGGTGTGATCGATTATAAG
ATAATTTCTCTATATGGGTAATTGGAATTTACTAACAATTGCTAAATCTCAGTAGGTAGGCTAGACTATAGATGCAATAG
CTTTCTCTCGAACAGCTACTACAAATCAAGTGAGTTCTCTCGAACGTCGACAAGCTTAACAATATAAATAGCCCAAAACC
ATAATTCATCTACTCTCTCGAGCTAGATAAGTAGAATTGAGTTTAGGATTCAGTCTTTCGAGATGAACCCACATCAACCC
AATAGCTACAATCATTAATCGATAATATAAGTTGTAAAACCTTTTTCTCAAGCAAGCCCAGAACACTAAGTTAGAATTGC
ATTTGCAACTAGAATTCATAGATTAATACACATCTATCAATTAAACCCACTTTAAAAAAGCATTTATATTAGTAAACAAC
AAATACCCATAAGCTAATTAAGCAAATAATCACATGATCACACCCCAAGAATTGAGTTTTAGCTAAACATCATAAAAGAG
AAAAAATCAATACCAATTATGTTCTCCATAATTCTGGGTATTGCAATTCAAGTCTTTACAATGATCCATGAATGTTTAAA
ATCGAAAACCCACTTCGAAACTGCTTGAAAACCCATTTCAAAAAGGTACAACAATGGAGAAAAATACTAAGGAACAATAT
GAACTTAAAGGATTCTTTCCAAGGATAGCTTATAAATCGTTTTAAAATTTAACTTATATTCTCCCTAATTAGGATGTGCA
CGACCATTAGGCTAGGTAAGTCGAGCGTCGTCGACCAAGTTGGCGACGCGCCAATTGCTTTAGTCCATTGTTGGTTTTTT
GTGGTTCTTTATTCTCAAGGTTCTGTGACTTTAGGCGATCCCAGTTAGTGTCACCGATCCGTTCGGCGGTTCACCGATTG
TCCAAATCCATCGCCAATTTGGCTTCTCCCCAGGGCTGGCAGTCTGGAACTTTAGGTGAGCTAAAGAGCCACTTGGCGGC
TCGCCGAGTGGTCTTGGCGATCACCAGGATTACCTTCCTTCAACTTCTTCAGCTTATTCGCTCCTTTTTCTCCAATAATG
TCCTTAGGGCCTTGCTCCTTAGCCTTCATTGCTGCAAATCAACATTTTAACATCAGTTTCAAGCATAAATTAGGCATTGA
GGACACTTAAACTATGAATACAAAGCCCTAAATGAGTCGAAATCTCAGGCCCATCAACACCCCCAACTTAACCTTTTGTT
TGTCCTCAAGTAAAACTCAAGACCAATAGGCAACATCAAATATCATTATATGAGCATGTCATACAACCGATAACTCCTTA
AGTAGGTAGTATTCTCACTTGATAATCAACGTATCCATTTTCATATACCACTAGTACCACATCATGAAAATCTGTAAGAT
CAACCACTAGAACACCTCATATCTAATGAAAAGATCGTACCCAAATATCTCACAGATTTCTACCCGTTGAATAGTTGCAA
CACGTTACCAAATTTGTTCCTTCTTTAACCCCAAAGACATGCATTCCTTCATAGAATATATTAATAGAATAAGTAACACA
CTCCATAAATCTAACCAAATAAGCATCAGTACCATTATAGTAATCATATTATGACCATCTTTGATACACACTCAATCTAT
AAATCGTAGCAGAGACTCTTACCTCAGCTAGCGTAAAATCATTCTCATCATTCGCTAAGTAACCTATACATGTTATGACA
ACTTTAATAACTATAGTTTTCAAAGTTATAGTGTTCATTATCTAGAAATCCTTTTAATCATTCCACTTCCAATTCTCAAA
CCACTCCAGATATTTCCTATACGACACAAGTACTCATACAACTACTAGGTGACTACCCAAAAATTAAAATAATACCCTCA
TGAAGTCCTTTAAACCACTGTTTAACCTAATCGTTTATTTATCCTCAAAGTGCATCATCAACCCTTTCAAATTGCTGAAC
ATTTTTAATCTAAACACGCATTCTTTCCATAAGTATCTCACTTCCACTTTAGTACCAGGTCTAACATCCAAGCAATATAC
AACATACCAATTACTCACATGAGGAACTATGCATGAGTCATCACTATATGTGAGAGTGAATAGAATGAAGCGATAAGAAT
TAGAACGGACAAAGGATGCACGATAGAGATTCAAGAAGTGAAGATTTTTCTTAAAAGTCACTATAGCCTCTCGAAGATAA
GTACAAATGTCTCTGTATCGATCCTCGAGATACCACTTAGACTCGACTTGTATACATGTGAGACCTACGAACGTGGGGGC
TCTGATAGCATTTTTTCACGACCCAAAATTGGACGTGATCGCACTTGTCTTATCGCACCAAGACAAGTCAGCCCAATACC
CAATTAATACGGTGAATGCTGAAGTAAAAACAAGAAAAAAAACTAACACCATCTACTAACGCGAAAAACAAAGTTAACTT
AATAAAACTCCCAAAAACCTGGTTGTCACGTTTACAAGCCTCTAAAGTATTACAATAGATTCAAAAGAAAAACATAGGTC
TCAAATGACATTGTTTCTAGAATAGAACAAGATCAGAAATAGGAATAAGAAGGTCCGCTGAGATGACAAACAACTACATC
ACTAATCTCCAAGAAGCCTCGGAAAAGAAAATAATGGAAAGTATCCCAAAAATACGGGCTTGTAACCTACTACAAAAATT
GTAGAAGCAAGGGGTGAGTACCAAACCACATGGTACTCAACAAGTAAACTTATAAACACAAGGTAAGGGAATAGAATACG
AGTACTTTTTACACCCCATCCGAACCTCCACAACTACAACCTGCATAAAAACTAGCCCAACCTAACAATCATAGTTTACA
TAGCACACAACTCAACAACAACACTTTAACAAATTATATATCCTCAACAGCAAACTCAATATTCATCCATCAAAATTCCA
TAAAAACGCACTCACAAGATCAGTAACACACAATATCAAGTTCATCAATGATAAAAATATGCATTGCGATGAAATGCAAT
GTCTAGTACAGTGATGCATGTCTGACCTAACAATACACACCCGTTGTCTCTCAGTCCGGGACCCATGGGGGACATATCTA
TCCATGCATCCATCGTGGCTGGTGATACATCCATCAATAATAGAATCCATCGCGGCGTGCGATACATACCTCCCAATATA
GTATCTATCACGGTGCGTGACACGTTCCTCAAAATGGTACATCTTATTTAATTTCTTACTCTTTCTCAATTCACATAACA
CTTGTCACAATCATGTCTTAGAAAAATGCAAATGATATGTTCACACAAATAATAAGGAGATGACCATTTTATAATAATGC
ACAATTAACAACAACACAATCGTGATACAACATCAACAATGAGTCAACAAGCCTTTCAAACCATTTTCAACACATCACAC
ACCAACAGTTAATCACAATGCCTTTTATTACCCCTTTTTCATTATTAGAATTAATCAATATGGACAAGTCAACCCATCAT
AGAGTCTCATTCCCCCCAAACACATATTACAAGGAAATACACATATTTCATACACTTAACACAGGCTCAGAAATCCACTT
GCCTCAAATCATCGAACAATCACTCCGACTCTTGAGTCTTCCCCTTTAGTTAAACTTCCAAATCAATGCAATCTATTCAA
ATCAATGCAATCTATTCAAATAATTAATCACAATAAGTTTTCAAAAATAACCACAATCATATTAATATAGGTCTATCCTA
GACACAAAAACTCACTCAAATTTATAATCAATTTCCTTATCTTTCTAACATGTCAACTCTCTTATTTTCCAAATTTCAAG
TCTAGGATTTAGTCTCAATATCTCCAAATAACATAATTTTAATGATCTTTATATATCACAATACACCCACTATTTAATTA
CATATCTCAATATAATAAAACTTAAATCATAATGTGGTAACTATAAGAATGATGTTAAATTGAATCCTAATTATGAAACC
CAGATTTAAAGACGAAAACAATATCTCTTATAAGATACGTTAATGTCAAGTTCTACATATATGTGATGAGTTCGAGATTT
GGACTCATTTGGGGCTTTGTTTATATAGATTTTGTGTCCTCAAATGGTTAATTTGTGCCATAAACGATGTTAAATCCTTA
ATTTTTCAGGTATATGGATTGAGGAATAAAGCAAGGACACTAACAGGCAAAAAGGAACAAATCAAAATAAAGAAATGAAG
AAAGTCAAGCCTGGTGATTGCCAAGAGCTCTTGGCACTTCGCCAAGTGGCTGGTTTGACTGCCTAAAGTTCCAATGTGCC
AGCCTTGATGGAAGAACCAAGTCGGCGACAAAAAGGAGCAGTCGGTGAATCACCGAGCTGTTCCGCGATGCAAAGAGGGA
TCGCCCAAAGTTGTAGAACTTGAGGATGATGAATGTAAGGCGAAAAGGCAATGGAAGAGATCAATGGGTGGTTCGCCGAG
TGATTTGGCGAGCCTGACTTACTTTACCAGATGTCCCTTTGTCGACTATAAATTAGATTTTGAACATTTATTTTAGTATG
TTGGAGATTTGACTTATGCTGGAAAATGCGAATTTAGCCCAGCACACTTTTCTCTATAGTTTTTCATAGTTTTGAAGAAT
TTTAGACGTTCAATTTGGAGATTTTGGAAGCAGGTTTCAAATATTCTACAAATTGAAGCATGGTAAAGACTAAATCACTC
TTACCACGTTGATGGCTAATCGATTCGGTAATCGTTTTTACCTTTTTATGATGTTTGTCTAAAACCCCAATTCTTGGGGT
GTGATCATGTGATTATGGGTTGAATTAGTTTATGGCTATTGTTAATTACTAGTTTAAATGCTATTTTGAAGTGAGTTTAA
TAATTAATTGTGGTTTAATTTATGAATTGTAGTTGCAAATGCAGTTCTAATATTGTGTTCTTAGCTTGCTCGAGAAAGAG
GTTTTAGAACTAAGATTATTGATGAATGATTTTTAGGTATTGGGTTGAGCTGCGTTTAGCTCGAGAGAGTAAATCCTAAA
CCCAATCCTACCCATATAGCATGAAAGAGTGGATGAATTAAGGTGTGGGTTGTTCTTCATTGTTGTTCTTGTCGATGTTT
GAAAGAAATCACTTCATTCGGGGTAGCTATTCAAGAAAAAGCTATCTCCCTTATAGTCTAGCCTACTCACTGATTTTCAA
TTGTTTACTAGTAGGTTTAATTACCCATAAATTGACATTTGCCTATAATCGATCACATCCCGAGAATCCCTCTCCTTATT
GTTATTTTGAAGTTTTTGTGACTGCTTTGTAGTAATTTCTATTCCTATGGCTGATTAGACCATGTTAGCACTTCCTAATT
GAATTTAAATAGGTACCGCTCCCTGTGGGATTCAACCCCAACTCATTCGTTGGGTTTTATACTGATTAACGATTGTTGAC
ACCTAGATTTGGATGAAGTGTGGTTGAAAGGTTAAAATTAGTATGCCTATTTTGTAATATACCCTACCTTGTCGATTAGT
ACTTAATGATTGACCTCTTGTTTTTGTCAACAATAATCAGCAGAGACAAATTAACCTGCCCACAATTTATAAAACCAATC
TTAAAGCAAATGGAAGTCCAATTATTTCCACTACACCAACACGTGGCTTAAGCTCACACACCTTAGAAATCACTACAAAC
TTAAAGTGCTAGATATGAATAGATTTTACCTGGAACACAAGGAATACTCACTTCTGCATCGTAAGATGCCACAAGCATTT
TACGGTGGCTAACCAAATAACCAATCCCAATCAACTTTAATTAATTTTACACATGGGTAAAGTTCTATAGGGCTATTAAA
TACCTTATGGACTTGGTCCATTAACCACCAATTAAATAAATAAATTATTTAATAAATAGTCATCAATTAAATAACCATAG
TTAAACAAATTATTCAAAATTCCTAATTAAAATTTATGGAAAGGGTCCTTCATGAAAGAGAGAGGACTAACTCTCAAAAT
GGCCTAATGGGTCATTACAATTTGTTGCTCCAAGTGTGGCCAGAATGGTCATATTTTTAGGCCCCAATCTTTTTTAGTTG
CTCCACCAGACATAGCTGTATCTAGAGGAGCTACTTCAGGGGCAGGCAGAGCAGCAAACCGTGTGTATGCTATTAATAGT
CGCCAAAAGCAAGAGAATTCACTAGTATTATCAAAGTCTTTAATTTTGATGTTTATGCTTTGCTAGATCCAGGAACGAGT
CTATCTTTTGTGATTCCTTATATTGCGATGAATTGTGATGTTCTTCCTGAGAAATTTCTTGAGCCCTTCAGTGTTTCTAC
ACTTGTTGGTGAGTCTATTCTAGCTGAGAGAGTCTATCATGATTGTACCATTTCCATCAATCACAAGAGCACCATGGCTG
ATTTAGTTGAGTTAGACATGATAGATTTTGATGTCATTCTAGGTATGGACTGACTTCATTCCTGTTATACCTCAGTCCAT
TGTAGAACTCGAGTTGTTAAGTTTCAGTTTGCTAATGAGCCAGTTATAGAATTGAGGAGTAGTTCAGCAGTGCCTAATGG
TCATTTTATTTTGTATCTTAAGGTGAGAAAGTTAGTTTCCAAGGGGTGTGTCTATCACTTAGTTCAAGTTAATGTCTCTA
GTGTTGAGATACCTCATATTCAGTCAGTTCCAGTAATAAGAGAGTTTCTAGAACTCTTTCCAGATGATCTTCCCGGAGTC
CCTCCTGAGAGAGAAATAGACTTTGATATAGATATTCTTCCCGATACTCATCCTATCTCTATTCCTCCACATACAATGGC
ACCATCAGAGTGTAAAAATTTAAAAGAGCGATTGAAAGATCTCCTTGAGAAGGTTTTTATTCGACCAAGTGTCTCAGCTT
GGGGCGCTTCGGTCTTATTTGTGAGGAAGAAAGATGGTGATATGCTCAAATTACACCTCCCTAAAGAAGTATAAGCGATT
GTTGTCAAATAAAGAACCCAACTAGTAGGCTGGGGTCGATCCCATGAGGAATATGGTTTAGACATAAACTTAACTTACTA
TTATATTCGTTTAATCAAATTATTTTCGAAATAAGTAAGTAAAGGGGGGGGGGTTTGTGTAACAAATAACTGATTATAGT
TTAGAGAACAAGTGAGCAAGATTCGAACTTTAGTTCTTATCAATGAGAGAAAGTAACTAGGGTATATGTGTTCCTTATAA
GATCATAATGCGTTAATCCTAGTAATAGCAATCCTTTCCTAGTGTATCACATGCAAAGTGGTAAGTTATGTATCTCTAAA
TCCTTGGTCCAACAAATAGAGAATTTCACCCCGCCCCTTGGTCCGGATACGTGTGTATAATTTACTAACCCTTACCTTTA
CCTCATATTAGACATCACACAATGTATGGCTTAGTTTTCACTCTCGCACCAATTGACATTAAACTATTAGATAGTATCAC
ACTAAATATATGTTGATAATTCTTTTCTTAATAACTACCTCCTCGGTTTGGCAAGTAGCAACAAAACGAGTTCTAACATT
TTCAACCGTTAAAAAGACTTCTAAACGAAAAAATTATCAATGCATGTAATAACACTATTCAAGAATTACTTAGTTATTAT
TCATACTTTGTTAATCGCTAATGGTTCCCACAACCCTAGTTGTGGATTTAGTTACCCATGCAAGCAAGAACACAAATCAT
ATTTTGTGAAGAATAATTCAAGAACTTATGTAATAAATAGAAGAAACCTAGAATCTTCAATTGAAATTCAAAGCAAGAAT
CTTTATAAACCGAAATTAGGAAATCAAATTGCTAATGTTTGCAAGTTAATTTCCACGAGCAAACTAAGAACTAAAGTTAA
ACAATAGTGGCTAACCCCCAAAAATAAGGTTTACATGCCCTATATATAGAAAAATATGTCCTAACTAAAAAGAAAATGAA
ATAAGGAAATAAAATTTCTGGACGCAGTTTCGATCTATGACACTGACCTACGATTTGTAGGTCCCTTCCGTGGTTTGGGA
CTTAGGCATTTTTTTAAAATTCAAAATCTCCAACTTTCAGTAACAATCGATAGATCAGCAGGACAGACCATGGTTTGATC
CACGATCCGTGGATCCTCTTCCGTAGCTCCATACTTAAAATTTTGAAATGAGGTACTGGAACCCCCTTCTCTGAATCATT
TGACGGAACTGCAGGATGACCTGTAGGTCGACCTACGGTCCGTCATTTGTAACCATGGTTCCACACTTGGTCAAGAATTC
CTTGATCTTCCTTCAAGCCTTGCATGTCCATCTATGCCTACCACCTATAGAACGTTACTGGATCACATACGTAGATGCCC
TTTTTTGCATAATTTTTCAGTTGTGTCTCTTCACTTCCACGTCCGAACTTATTTCCTACAAACATGATAAAAACACAATA
ATACCAATTAAAAATGGCCCTAGACACACACAACTCTTCAGTGAAATGTATTAAAAATACCGTAGACTCACGGTATATCA
ATACCCTCAACTTAAATTTGTTGTTTGTCCTCAAACGATGCACTAAGACTCTAACTATAGAAGTAGACATTCAAGCACAA
GCAATCACATGACTTTCTATCCCCACTCTCTTTTTGAGTGCAAATATTTTCTCTTAAACTCAACAAGCTAACTCATGCGA
ATCAATTTATGACAAAGATCGACCAAGCGACACACAACATACACTGTTTCACTATCACCAAAGTACCAACTTTCCAACAA
TGTCACTAGTGCCCTCACTTCAAGCGAAATCCATTTCACACATAAGATATAATTTTTTGAATTTTAGGATTCATTCAACA
CTCACCCTCAGAAGTGACTTCAAGTACAGTTAGTGCTCAATACCATAGGATTGTCCTTATTTTCACTACTTAGACCCTCC
AAACTAGTTGCTAGGATCGCATTAGGACTTTTCTTAGCTTGTAACGTAGTCTCAGGGTCAAGTGTGGTACATTTGGGTAC
TTTTTAGTGACTTTCTACCCTCCTTGACACTACATTGGCTATTTACCTCTTCCTTGACCTATTTTTCGCAACGTTTCATC
TCAATTTCTTTCCCTTAACTCTTTTCAATGAAGGATGCGACTTTTGTCTTTTTGACTCTTATTTTTTTTTCACTTTCTTC
TTTTTCTTTCACTTTCTTTTCTTTTATTTCTTTCGCACAAAGTCACATCCTCTTTCATACTTTTTCTCTTTTCAACACTA
AACCTTTTTCATACCCTTTCTTAATTTGGTTTCCTTTTTCATAGCCACCCTCAACTTATGCATTTTGCGTTAGTTAAGGT
GCACAATGTTCGATGTTGGACGAGGGCCAAGATCAAGGTAACTTTTGGGCTTTGCCACCCTCAACTTAGGCTTTTTGCCT
AAGTCAAGATGCGTATGTCCAAGGAGGGACCGGGGCCAAGACAATGTTTTTAAGGGAAGGTGAGTTAGGTGAGTCAAAAG
AATTGGTCAATTTTAGGCTCAAATATTTGGATCAAAATGGAATAATGCTACCATTTGGTTAGATTATTTTAGGCTTAAGT
GGACTAATTTGAACAATGGCCTATGATCACTTCCCAACTTCTAGCCTAAATTATCCTAGCAGGACCAATGGGGCAAGTTC
TGGATAGGCACAAAACAGGCAAAACATTTAACTATCCTCACACAGTCTTGGCACCTTGTTTCATTATCAGATTATCAGAT
TACCCAATACAAGTTTTAGCATAAATCATGGGATGAAATTGGTTCTTTTATCATGTCGTACTCAGAGCCAACACATTCAA
CTCATTCTAGCCTAGAAATTTTAGCACATATAACAAATTTTGGACGGGCAACATTTTTCATTCTTAATTATGCCATTATG
CTTCATTCTTTCTCATGCTTATACAGATACAATCCTAACACATGCATGTTCAACTGAAATTACAATAGTCTCTTGGGGAA
AAAGAACACAGGCAAGAAAACCCCAAGAGAGGATTTTGAGTTGGGTTACTCAGACTTCACCCTATCACTCACAATCCGTT
TACCCCACCCCCAACAAAATATAGTGCAATTGACCCCAATGCACAAAAAGTAAAGAATAAAGGATCGGGTGAAGAAAACC
TGTGGCGCAGCCGAAGACCTATCAACAAATGGGTGGGTCTAGTTTCCTGAAGCCCACTAGATCAACACTCAGGTCACCCA
CAATAGTGCCCACATCAACTGTCACAGTACCCTCAGTGGTGCTATCAACCACTCTCACCTCACCAACAGTAGTGCTCACA
TTATCTCTCATAGCAACTGCAGCCTTAGTGGTAGGCATAGAACTTGAGGCTCCAATATTACCCTCACGAACCCTTTGATA
GCCCAATTCCTCATCCATAATGGAGGCTCTCCTAGCCTGCTCGGTCTCCTGGCGCTCCCACTTCTTAGCTCGTAAATCCT
TAATAGCGTCATAAATGTGACTAAAGTGGGGCCTCTTCCCTCGAGCACGGGTGGACTCGAGATGTGGTATGTCGTATCCA
AATAAGGCATCTAGCATGATATCATCAGTCGATACAGTAGGAGCGGACTCTGGCTCATCTGTAAGTGGAGCAAGAATGGC
ACCAAGATCGGTCTGGAGACTATCCAACTACTTTCGGAGGGAAGAGACATCAGTGCTGGGGGTTGGTCGCTCAAGGACAC
ACAACTTGAAGGCATCCAAGCACTTATTAACGGCCTGGACCTTCAGGTCCATCATATGCTCTATCAGCCGCTCCATCCTA
GCATTGGACTCTGAGATAGACTGCTACATCCATGTCTTCACATGCTGAAGCAGGTGGCTTTGGATGAGCTAGGAGTCCGA
CTGGCGGCCTGAGATAGGGAGGTCGCGGTATAATCAGTAGTCGCTGGAGGGGTGGGGTCTGCACCCTGCATTTGCTCCAT
ATCAGCAACTAAGTCTGCTCCCAATGGAGTTACATTGACCTGCGGCTGGTTGGCGCCGCCACATTTGCCTTATCTCGAAT
CAGGCATATATCCAGGGTCTTAGTCACCTGGATTAACTTATCACAATGCCAGACCGGCACTCCAAAATCCCTGCATAACT
GAAATTTGAGGCAAGGAAAATGGTAAGTGGTGGAGTCCTTGAAGGCCCTCTCGTGAATCTCCGCAATCAGCATGCGTGCA
AAGTCTATCTCAAACCCAACTACCAAAGTAGCAACTATCACAGCACGGTCCCATGTACGTACATTGTATGCCTCAGTAGG
AGACACCCGATTCCGCACTAATAGCCAGAAGAACTTGGCCACAAAATTCAGAGTGGCCTTCTTGATTGATAAGGTCGGGG
TGCTGACCCACTCGACCCACTCTCTATCTGTAGTAATGTGACTCGCCAGCCACTGTAAGACGAACTCTCTTTTCTCTGCA
TTTTGATAAAACTCCCCGCTCTGCATGATGTCTTATCTGTAGTCAAACTCGGTCGTGTTTAGTGCCCAAATGTGGGCTGG
ACCGTAGAGGAATCGACGGATGGTGATCTTAGATATATCTACAGAAAATCCATGCACTAATGTAGTCGTGAGTGGTGCCT
GGGCTACGGGCTTGGCATTTTTGTGAATAAAGCCTCGGAGGGTGGCTGCGTAGGAGCATATAACTCTCTCACGATCTCCT
TGCTATATGTCCTTGGTTCCTGGGCCATCCACTCACACTTATGCAGTTGGAAGAGCTGGTGGATGTCGGGCACGGTATGC
AAGCTGCCTGTGAGTACCTTGCGCTCCTTTGTAATTGTCTAGGCCATCCTATTCTTCTCAGTCATCATACTGGCATCCAT
GTATGTCTGCCACTGACCATCTACACACCACTTGTTTGGCTCCTCCGTAACTGAGGTAGGGTCGGTGTTCAGTGGCATTG
GAATATACCCAGCACTAGTAGCCTCATCAAACGAGGCAGCCCTAACATGTGAACTTGAGCCGGTTGTGGAACCAGATGCA
GACCCAGAAGCAAAGGTCTCTCAGAGCCAAAAGCAGACCCAGCTGGTGATCCAATCAGTATATCCTCATTATCAGACTGG
GAGGCAGTGACTAAGTCGGGAACCACCTGCTTCGATTGATTCTAGGTAGTCCGGGGTGCTGTGGGGATGTCCTTCCTGTG
GGGGGACATATGCGGGGTCATTCTCCGCATCAATATCTTCGTCAATTAGCCGACAGGTTGGTGCCGTTGATTTGCACCTA
CCCTTTGCTGTGATGGCCGGAGCTTTCTTCGGAGCCATGGTACCTGTGGAGGATGAATTAGTACCAATATAACCCCATAA
CTATGGCTGGTAACGGAACCGAAACCGGGACGGACCGGAACCGGTCACCATGGGCCGGATCCATACCGGAACCAGTAATT
CCAGAAAAAATATGGCATACTCGTCCCGCACCGAAAACCGGGTCCCAACGGATATAATTTTAAAATTTTTTTTTATTAAA
ATTAAAAAATTAGGAACATTAATCAAATAATATTAAAACTTTTATAATTTTAAAGTTAAAAATTTATACTTTTAAAGTTT
TAAATACAAACTTTCAAACTTTAAAAGTATAGAAATTTTGTCACGACCCGGGAGCACCCCCAAGTCGTAACAAGGCGTAC
TCGACCCCGAAGGGGTCTTATACAAGCCACATAGTCATTCATTGCATTCAATAATGAAAATAGTGCGGAATAAAAAAAAA
CTTATTTACATCCACATATTTAAACTTCTTAAAACAACTTTAAAAACACACAGCGGAAGTCTAAGTCTCACATGGCCATC
TTAGACACAGTCGCAAAACATAAGTAGGGACACGGCCCTTTACAATCAAAAGAAGTCTATTACATGAACAAAAGAACTTA
AAAGTCTTGTCCTCGAATCCATGAGGACATACCAAGTCTTGGAGGAAAGCAATCCAACACTTCAAACTAGCTAGGAGGGA
TCACTTGCCGGAACCTACACTTATAGTAAAAATATGAAGAATATGGGTTAGTACACAAAATGTACTAAGTATGATGACCA
TGCAAAACATACTTAAAAAGGGACATTTTAGTTAGAAACCATGCATTATGCCACCTTTTTGAAATATCATGAACAATAGC
ATAAAAGACATACAAGACACGCATAACATCAAGTAAGTCATAATATCACATTTAACCAATATCAACATGAAAACCTTTAC
CTTGGACCTTCACCTCAAGAAACCCTTATGCTATACCTCGTGCAATGTATGGATGGCGTCCCATACCACCATCCATACTA
AGGCACCACATTTAGGTCACTTAAAGTAACTTATCATTCCTTTCTTTCACCTTTGCACAATATTCATACATAAGAGGTAT
ATCATTAATTAAGACATGACAAGGAAAAATAACTCGTAATATAACCCAAGTATAACATNNNNNNNNNNNNNNNNNNNNNN
NNNNNNNNNNNNNNNNNNNNNNNNNNNNNNNNNNNNNNNNNNNNNNNNNNNNNNNNNNNNNNNNNNNNNNNNNNNNNNNN
NNNNNNNNNNNNNNNNNNNNNNNNNNNNNNNNNNNNNNNNNNNNNNNNNNNNNNNNNNNNNNNNNNNNNNNNNNNNNNNN
NNNNNNNNNNNNNNNNNNNNNNNNNNNNNNNNNNNNNNNNNNNNNNNNNNNNNNNNNNNNNNNNNNNNNNNNNNNNNNNN
NNNNNNNNNNNNNNNNNNNNNNNNNNNNNNNNNNNNNNNNNNNNNNNNNNNNNNNNNNNNNATCATTCCTTTCTTTCACC
TTTGCACAATATTCATACATAAGAGGTATATCATTAATTAAGACATGACAAGGAAAAATAACTCGTAATATAACCCAAGT
ATAACATGCATAACATATTAAGCATTTAAGAGCCAACATTCTTTAATAACCTCATTTAGGGTACATTCATGTCACAGTCA
TTAGGATTTAGAGAAACTCACTATGACCCTCTCCAAGCCTACTCGTGCAATGTATAGGTAGCATCCCATACTACTACCTA
CACTTTGTAGAACCTGTCAAGAAACCATAATGAAATCTCACATGATGGGAAGTAAACGTTTAACCGACATAGACCATGAG
AGCTTGTCATGGAATCCGGTGTCATGAGTCCCCACACCGAAAAGAGGTGGTCTACTTGCCTAAGGAAGACCGGTATATAT
AGCTTAATGGATCCACTAGCTTCCTATGCGGGCACATAGTTTATGGGATAAGGTAGACGATCATTGAAACTCATGCCTAA
CTGTCGGGGGAGTTTCCATCTAACCAAATCCGCTCGGTGCTTAGCCTACATTCCCATAGAATAGTTCATTACTTTGACAT
CATCACACATGAAAGGGTGCCATAAGCCTACCGATTCAAGGTACATTATTTAACACATGAAAGGGTGCCATAAGCCTACC
GATTCAAGGTACATTTAGGAAAGCTCATTAACTCCTCTTGAAAGGGTGCCATGGGCCTACCGATTCAAGTCTCATCATTA
ACCTTTATGGAAAGGTGCCATAGGCCTACCGAATCCAAGGTTCATTACTTATCATTAATGGAAGGGTGCCATAAGCCTAC
CGATCCAAGGATTCAACAATCAACAATATAATCATTTATACAAGAAAAGGATGCATAAGCCCTACCAATTCAAGGTATAC
TTTATATTGAAGAATCCTTCATATTATATCATCAACACATCTCTGGATTTCCATACATCTCATAACTCAAACTTTAAAGC
ATCGATTCATCAATTCTCAATAGTTGGACATTTTGTCAAACACCTTGAAGGCATGTAATGGAATCAAAGAGCATGGAAAA
TAGGGTAGTAATTATGCAACCAAACCAGTGAACAACCTACAACAACACCTTTACATTCATAACATGATCACATTATCTTC
ATTGAATTCTCATTCATATAATGTAATGACAACACTCCAATTTCTCATACTATGCCTTTAAGGCCATAAGCCTCACATAC
CAATACACCAACAATACACCATAAAATAAGCATGGGTAATGACATACTTCAACAATCTAAAGACCTTTAAACAAGTTTGA
TTCATATACATTCATTATCTAGCAACCCACTTCATAAAGGCATAAACTAGGAATAGAGAGAAATCATGGGTTCATGGAGT
ATTTTCATCTTAAATCGTCAATACAACAACAATATAACCATAAAGTGCCATTAGAAACCTTTTAAAACCATTTGGTGGAA
GAACCCATGAGATTGAGTGAAAACCTAGATTTTTCATACTTTGAAGTAACTTTGGATTTGGCTCCTTGAATGGAAAATTA
GACAAGGATCAAGACCACCATACCTTTGCTATGATCTCCCACGAAAATTGATGAAGACACCACCTTCAAACCAAGCCCTA
GCTCCAAGTTCTTGACTTTCTTAAATGGAGGATTGTAGAGAGGGAAATGTTTTTAGGGATGGGAATGAACTAATGGTATA
TAGGAATAACATAAGTCTTTTAAAAAAAAATGGTCCAACACTTAGAAAAATTTTCAGGCGGGTGAACAGTAATGAACAGT
AAAATTAGCTACTGGAATTTGCGTTTTCTGTCGGACAGACTTTACGAAAATGGGCATAACTTCTTCGTCCGAACTCCGAA
TGAGGTGAAACGAAGTGCGTTAGGTAGCTAACTCAAAGGGCTTTCCATGGATATATTATGGCCACCCAAATAATTTGTGT
GCTAGGAGATATGACCCTCCAAAGTAGACCCTCGAAAAAGGCTTCACTTGGAAATTTCGGATTTTGATACGGTTGCTCTA
AAATTTGGGTTAGACCCATTTCCCACTCAATTTGACCCCCTAAACAAGAATATGAAGTCGGATTTTTGAAAAACGAAACG
GATATTTTTATATAGAGCTAAACACGTTTCCGGTAACTTCCGAAGCACATTTTTAAGAACTTTTGGGTCAAATTCAAATA
TAATCATTTCATTAAGTTCTCGACTCCAAACTCACATGTGAGGCTCTAGTTTCACTCTATCATTTTCCGAGTCGTTACAA
ATTTAAATTTCACACTTTAAAAGTTTGAAAATTTTAATAATAAAACTCAAACTTTAAAACTATAAAAGTTTAAATTTCAC
ACTTAAAAAGTTTGAAATTTAAATTCAAACTTTAAAACTATAAAAGTTTAAATTTCACCCTTTAAAAATTTGAAAATTTA
AATTCAAACTTTAAAACTATAAAAGTTTAAATTTCACCTTTTAAAAGTTTGAAAATTTAAATTCAAATTTCAAACTTTAA
AACTATAAAAGTTTAAATTTCATCATTTAAAAGTTTGAAAATTTAAATTCAAACTTTAAAACTATAAAACTATAAATTTC
ACCCTTTAAAAGTTTGAAAATTTAAATTCAAATTTCAAACTTTAAAACTATAAAAGTTTAAATTTCACCCTTTAAAAGTT
TGAAAATTTAAATTTAAACTTTAAAACTATAAAAGTTTAAATTTCACACTTTAAAAGTTTGAAAATTTAAATTCAAGAGT
CAAGACAATAATAAAAAAAATTAAGGCGAATGGCCTATACTTTTATTAATATTAATTAAATAGTACAAGTTGAATTACAA
AATATTAGTACAGTATTAAAAAATCTAATGTACACAGCCACCTTCTAGGAAGGGTTCTGTTTGAATTAGATCTCGAATTA
TTACTCATACTAATAGACATTTAAATTTAATAGTTCATGCTACCAAGGAAATCTTTTTTTAAATCATTTAACATTTCTCT
AGTAATATGCTCTGGAATTGGTTGATTAGCTAGTTCCTCCATTGCATCAATGCCGTCGTCACTAAAATCTTGCATTATTT
CATCAACGTCATTTTCAAATTTGGTCGGTAAAGGTGGACGACCATAACTCCTTCTCTCGCCATTAATCCAATCTCTAAAT
AGTACCGATATCTCCAAGCTATCTGCTGCTAAAGAATATCTATGCTCTCTAATTTGAAATCTTGCTGCACTAAAAGCGCC
TTCCGAAGCTACTGAATATGCTTGAATAACTAACACATCTCGAGCAACCGGTTGAAGTTTTGGAAATCCCTGGCCGCGAT
TGCTCCACCATTCTAGAAGATCAATAGTAGTAGGTTTTGTATTTTGATTAATATATGCATCAAAATCATTTCTATCATTA
TGAGAAAGTTCAATATAAGAATCTATCATATCATCAATATCATCTTCATTATTATATCTACTCCTAGAACTTTGAGGCTC
TTCATTACGTACTACATTCATTATATTAGAATTATACAAGTCATACAATTTTCTAGCTTCAGTTTTTATACTATCTTTAA
CACCTTGACAACTAGGTGTTTCATCATCTTCACTATCAATACCCAAATTAAAATATATTTTATCAACCATTCGTGATGCA
CCTTCATCTTTGTAATGTGGGTTTAACAAACAAACAGTTAAATAAATTTGAGGAATAGGAATAAAATATTTTTTAAATTT
TTCAATCATTTTCTTAACAGATTATTCAAATCTTGGTTTATTTTTGAATTTATAAAATTTACTAGAAATAACACAAATAT
TAGGTAAAACAGAGCAAATAGTTGGATAATAAAGTGCAGATATTTTTTTTGTAGTTAAATAAAAAACTTTTAAGAATTCT
ATAAGTTCTTTTATGTCATTCCAATCATTATCATCAAGTCTATATGTCATGTTTGAATTATGAGTATTCCAAACCATTTG
TAAAGGTTTCCTATATTCATAAGTGACTTCAAGCATTTCATATAAAGAATTTCATCTAGTACACATTGATTTTGGAATTT
TTCTAGGTGGAAGATTAAATTTGCGACAACGATTTTCAAAATCTCTGCGTCTAGACTTAACTTGACATTTAAAAATAAAA
TGACATGCACTTTCAACTTTTATGCAACCATCATTATACATTGTTATATCATCTCTAACAATCAAATTATATGTGTGCAA
CACACCTAATATGAAAGCCATCAACATAAATAGGGCAACGAGACAGTTTTAGTAGTTCAACAACAGTTCTATTATTAGAA
GCATTATCTAAGGTAACATTACTTATTTTATCACAAATTCCATAGTTTTGTTAAACATCTATAATTGTTTGAGCTATATA
GCTACCGGTTTTATGCATTTCACAACATTTATAACCTAAAATTCTTTTTTGCAAAGTCTAATTTTCATCAATCCAATGTG
CAGTAATAGTGAAATAATCATTACCATTTACACTACGGCCCATATCAGAAGTAATATCTATTTTACAATTATTATAATAA
AATAAACAACGAAGATATTGAAAATGTTGAGCTTGATAATCAAATATTGCCTTTTTAATTGTATTTCTAGTAAAACCTTT
AAAATGTGGATTATACACAATTTGAATATAATGAATAAAACCGGTATTTTCAGCAAAACTAAATGGCAAACCCATAACAA
CAATCATTTTTAATAATTCTTCAAGATCTTTTTCTCTACTATATGACCGTTGTATACTAGAGCCAGAAACATTAGAAGGA
TTTAATTGTGTTTGGACCATATTAGAGCCCTCTACTCCTACATTTTCAGGAAGGGTGATACTATTCTTTTTAGCTTCAGC
TACAGCTTTAGAATGCAAAAATTCATTTTTACAACATGACATTAAATGATTACTCAAATGTCCCGTCCCACCCTGTTTTC
GTACAGTTTTATGATTCATTCTATGTTTACATTTATTAAAAATAACTTGTGTTTTATCTTTATTCTGAGTCATAAATTGC
CACACAACTGAGTTTTTATCACGTTCTACCTTAGTCCTACGATGCACGGGGGGGACGGGAGCAGGACAACGAAAGGGAGC
GGGAGGGGAAGAGGGATTGGGAGTGGGAGTAGCCATAGCTGGCTGAGTTTCATCATCATCATATTCATCAACATTATTAT
CAAAACTATCAATATAAACATTAACATCATCATGTTCATCATCATTTTCATCATCTTCAGGTAATTCCTCATCAAAATTA
CCAAACCTTCTTTGTAAATGTTCATGATAAGGATCTAATCCACTATTACTATCAATATTAAAAACAGTATCATCAACATG
CGTATAATCATCCGTATTTATTCTTAATTGAGAATTTTTTTTAGTTTTAGATTTAGAAGTAGTACCGGTTTTTTTATTTT
TCTTGGATTTTGAGGTAGATAAATTAGTGAACGAATTAACTATGGTTGTTTTACCCTTTTCAATAATGTTTTTTCTGAAA
TACATATTCAAATATAAAAAGTGAGTAAATTATATATTAATACGAAAATGTAATGCAAAGTTTTCAACAAATAAATAACT
AAATAAGTAGAGACTAGAGACTAATTACTCACAAAATAAATAATTAAATGCAAACAAATAAATAACTAATTGAAAAGTGA
GTTGGAACGAATGTACCAAACGTCTACTTAAAAGTAGACGTGTATCGGAAGCCAAAAATTGAAAGTTGAATTTTGAAGCT
CCAATTTCCAAAGACCAAATTCGTAATTTTAACGAGAATAAGAGATTAAAGACTAATAGAGAATTAGAAACTAGAGAGAG
TAGAAGATAAGAGTTTTGTGCGTGAAAAGAATGAAAGATTGGGGGTATTTATAGTTTAAAAAAAGGATGAAAATGTAGTT
TTTAGAAGGTTGGGGTATTTACAAAAGTTTGGGGGGGGGGGGGTAGGGAGGTGTAAAGGGGAATTATGGGGGTGAAAAAG
CTATTGGTGGGGCCCAAAACCCGTTGCCCAACGGCTCTCAACGACTATAATTATAATTATTGAAAAAAAAAAAATAAGAC
TGACCTGACCTGATCGGACCGGACCGGACCGGGATCGGAACCGGGACTAACCGGTAAATCCCGATTTCCATCCCGTTACC
CCTCCCGGACCCGCTACAGTCCGAATCAAACCAGTACATGCCGGAACCGAGATGAAATCGGTAACGGACCGGAACCAAGA
TGGAACCGGTAACGGACCGGAATCGGAACCGGCACCTCCCGATTCCGTTGCCAGACTTACCTATAACACACTCGAAACAA
TTTTAGAACTAAGAATGAACCAAAACAAAAAACAAAAAAATTCTAGACAGTGGCTTCAGTGACCACCTACGGTGGGTACC
TATGTCCGTAGGTTGACCTACGGTCCGTGGATCCCCTCTGTAGGTCAGAAGTCCCAAAAATTTGGGCTCTAATGGGAACC
ACAGATGTGTAAAATGGTTCGTAAATTGACCTACGGACCGTAGTCCACCTCCGTGGTTCCACATTTAGTGGAATTGCTAT
GTGCAACTGGCCTACAGACTTGATCTACGGTCCATAGACGAGGTCTCGTGGATCAACTCTGTGCCACGTATCATCCATGC
CTCATGTTTAAACCAGTTTTCGACAATTTCAATCATTCGTCCTAAGTCTAATCATGCATTTCAACACAATTTATGATAGT
TTGTCATCCCTAGGGTTCTAATATCAGTATTTACCTTTTATTGCATACAAAATTAGGAACCCTAAGTCAAAACTTTCATT
TAGAACAAATTTTCACTGAGTTATTCAATTACTAAGACTACATAATCACATTCTATCGTCCCATGGGTGTTTCTAACATT
AATTCAACAAGAAATTTCATACAAAAACAACCCAAGGTCAAGACCACTTCGTGACTTCATGTATAGAACAATGAATACCA
AAATTCAAAGTTAAAGTGAAGTCAGTTACCTTACAAGTATCGGAAGTGGGTGATTGTGTTACGTCAATGAACTCCTCAGA
CCTTTCGATAGACTTTCAATGCTAAAACCGAACAACGGAATCGTTTTGAAATGGAGGTGATGATTTGGGAAGGGAGATGA
AAATACGGGGAAGTGAATGGGGAGTGATTTGTAGGATTAATGGAATGATTAATGGAAGAGAAATGGGTTAAAAACGGTTC
GGTAGTGAGTTTTGAATAAGGGGATGAATATAAAAATGAAGGATTATATTTAAAAGCTGTCCAGGTTGGGTCAGGCAAAC
CCTAGGTTTGGACCCATGAAACACCGTCGACGGGCCGTGGGTCGACCTACTGACCGTCGATAGGGTCCGTAGACCTATGC
AACAGACAGTTTTTGTAGATTTTGCTTTTCGTCCCTGCACATGTAGCAACCGTTAGGCCTTTATTTTTACATTTTATAGA
CACTTTTTAGACACGGACCCTATTCTATATCTAGACAACACTACAACAAAAATAAAGCATCTATCTAAAGGAATACATAA
ATGCAAATAAACAAAGAAAACTACTAAACCGAAAACAAAAAACCTATAGTTGGCTGGATTGTACATCTTGGGTTGCCTCC
CAAGCAGTGCTTGATTTAACGTCACGGCACGACGCAAGCCTTTTGATTACTCAGACTTCATTAAGATAGTAGGCCTCAAC
CACCTCTTGCACATTTTTCCGCTTTTCCCATATAGACCTTGATCCTTTGCCCATTCACCTTGAACCTTGTTCACTCACTG
TTTTCAAGCTCGACTACTCCATATGGGAGCACATGCGTCACTAAGAATGGCCCAGACCACTTGGAGTTGAGCTTGCCAGG
AAACAAGCGCAACCTAGAGTTGAATAGAAGCACAAGATCACCCACAACAAATTCTTGCTTTCCAATCCGTTGATCATGAT
ACTTGTTCATCTTCTCCTTGTACAAGGCAGAACTTTGATATGCTCTTAGGCGAAACTCATCAAACACATTCAAGTCACTT
ACTCTGTTATTCGATGCGGCCCCCCAATCCAAATTTAGCTTCTTTAGCGCCCACATTGCCTTATGCTCTAGCTTTACCGA
AAAATGGCAAGACTTCCCATATACAAGTTGGTAGGGGGACATACCTATGGGAGTCTTGAATGCGGTGTGATAGACCCATA
GAGCATCATCAAGCTTCCTTGACCAATCNNNNNNNNNNNNNNNNNNNNNNNNNNNNNNNNNNNNNNNNNNNNNNNNNNNN
NNNNNNNNNNNNNNNNNNNNNNNNNNNNNNNNNNNNNNNNNNNNNNNNNNNNNNNNNNNNNNNNNNNNNNNNNNNNNNNN
NNNNNNNNNNNNNNNNNNNNNNNNNNNNNNNNNNNNNNNNNNNNNNNNNNNNNNNNNNNNNNNNNNNNNNNNNNNNNNNN
NNNNNNNNNNNNNNNNNNNNNNNNNNNNNNNNNNNNNNNNNNNNNNNNNNNNNNNNNNNNNNNNNNNNNNNNNNNNNNNN
NNNNNNNNNNNNNNNNNNNNNNNNNNNNNNNNNNNNNNNNNNNNNNNNNNNNNNNNNNNNNNNNNNNNNNNNNNNNNNNN
NNNNNNNNNNNNNNNNNNNNNNNNNNNNNNNNNNNNNNNNNNNNNNNNNNNNNNNNNNNNNNNNNNNNNNNNNNNNNNNN
NNNNNNNNNNNNNNNNNNNNNNNNNNNNNNNNNNNNNNNNNNNNNNNNNNNNNNNNNNNNNNNNNNNNNNNNNNNNNNNN
NNNNNNNNNNNNNNNNNNNNNNNNNNNNNNNNNNNNNNNNNNNNNNNNNNNNNNNNNNNNNNNNNNNNNNNNNNNNNNNN
NNNNNNNNNNNNNNNNNNNNNNNNNNNNNNNNNNNNNNNNNNNNNNNNNNNNNNNNNNNNNNNNNNNNNNNNNNNNNNNN
NNNNNNNNNNNNNNNNNNNNNNNNNNNNNNNNNNNNNNNNNNNNNNNNNNNNNNNNNNNNNNNNNNNNNNNNNNNNNNNN
NNNNNNNNNNNNNNNNNNNNNNNNNNNNNNNNNNNNNNNNNNNNNNNNNNNNNNNNNNNNNNNNNNNNNNNNNNNNNNNN
NNNNNNNNNNNNNNNNNNNNNNNNNNNNNNNNNNNNNNNNNNNNNNNNNNNNNNNNNNNNNNNNNNNNNNNNNNNNNNNN
NNNNNNNNNNNNNNNNNNNNNNNNNNNNNNNNNNNNNNNNNNNNNNNNNNNNNNNNNNNNNNNNNNNNNNNNNNNNNNNN
NNNNNNNNNNNNNNNNNNNNNNNNNNNNNNNNNNNNNNNNNNNNNNNNNNNNNNNNNNNNNNNNNNNNNNNNNNNNNNNN
NNNNNNNNNNNNNATAATGATAGGTGCGAAAATTATCTTTTCCTTCAACTCTCCAAATGTTCTCAGTCAAGCATCATCAA
ACTCCAAACTACATTTCTTTTTGAGTAGTTTGCACAATGGATGTGCAATTTTTGAGAAATCCTTGATGAACCTCCTATAG
AAACATGCATGCCCAAGAAAACTTCTAACACCTTTAACAGAACTATCCACTCTTTCACCATGAAGTGGCACTTTTCCCAA
TTGAGCACAAAATTGCTCTCTTCACACTGTTTCAATACTTCGGCCAAATGGTCTAAAGAACGATCAAAAGAGTCACCTAC
GACAGACAAATCATCCATAAATACCTCAATAGTGTCCTCCACCATATAAAAAAATATTGACATCATACACCGCTAGAAGG
TCGTTGGAGCATTACACAACCCAAATGGCATCCGTTTGAAGGCAAAAATCCCATAAGTGCAAGTGAATTTGGTCTTCTCT
TGGTCTTTCGGAGCTATGGAAATCTGATTGTAGCCCGAATAACCATCAAGAAAACAATACCAACCCTTACAAGTAAGTCG
GTCCATCTGATCCATGAATGGTATAGGGAAGTGGTCCTTTTCGATCCAAGCATTTAATTTTTGGTAGTCCATGCAGACTC
TCCATCCAGTCACAGGCCACGTCGGAACAAGATCGGTTTTAGCATTCGAAACCACAGTAATCCGAGCTTTCTTGGGCACA
CACTAAACAAGACAAACCCAACTACTATCTGCAATGGGATAAATAACTCCAGCATCCAACCACTTGATGATCTCCTTTTT
CACTACCTCTTGCATATGCGGATTTAGTCATCTTTGGGGTTCGATACTAGGCTTGTAATCCGGCATAAGTTAGATTTTAT
GAGAACAAAAGCCAGGAGGGATCCAAATAATGTCCACAATTGTCAACCCAATAGCCCGCTTGAACCTCATTAACACGAAA
ACCAATGCCTCAACTTGTGTCACATTCAAATCTGCCTCAATGATGACCGGTAAAGTACCATCTCTCCCCAAGAATACATA
CCTCAAATGTGATGGTAGAGCCTTAAGCTCCAATTTTAGAGCCTGGTCAAGTGACGGTCTTGTCGGTGGAGAGTCGCGAT
TCTTCATGTCTAACTCCAATCTCTTGGTTTTGAACAAAATTTGAACCTATCAAGTGCGGAGACCAATTCATCATAGTCTT
CAATACCATCACCCTCAAAATTCATCATTTCCACTGCTAATGCATCAATACCCAACCTCTTTTCAATAGTCACCTCAGAA
TCACTCTCTACAATATGATTCACCACTGATACCGACTTGAGCTAACTACTCTGCTTCATGGATTTTCAAATGTTGAAAGT
TTCCTCTTCATTATTCAATCAGAACTTCATCTACCCTTTCTCCATATCGACCAAGGCGCGCCCAGTGGCAAGGAATGGTC
TCCCAAGGATAATAAGAAACTCAAAATCAACCTCACAATCAAGTATCACAAAATCCGCTGGAAAGATAAACAATTCCACT
TTCACTAGTACATCTTGGAGCACACCAATCGGCCTCTTGACAATTCTATCGGCCATGAGCAATCGCATCGCAGTTGGTTT
TGGATCCCCTAAACTCAACTTCTTGTAAATAGACAATGGCATCAGATTAATACTAGCACCCAAATCGCCCAACGCCTTTG
AAAAATGTAGCAGCCCGATGGTACAAGGAATAGTGAAGGCACCAGGATCCTCCTTCTTCTGCACAAGAGATCTTGTAGCA
ATAGCACTACAATGTTGTAACCTATCATCTTCAAAACTCACGACCCTTTTCTTCGTCACCAAATCTTTCATAAACTTTAC
ATACCCAGGCATTTGCTCCAAATCTTCTATCAATGGAACATTGATGGAAAGTTATTTTAACAAAGCGATGAACCTGCGAT
ATTTCCCTTCTTCATTATTCTTAATCAACCTCTGTGGGAATGGAGGTGGAGGTCTAGGCATGGGGACAACTTTCTGGGTT
ATCTTTGTTTCCTTCTGTGTAGCATTCTTAGACTCTCGAGTAACCTCAATATCTTCATCATCTTTCTCAACCACATTTTC
AACCTCAGACAACATAGGTGGATTAGTGGTCTTCTTACCCCTTCGAGTAGTGACTGCCATACAATGCCCATCATTCATCG
AATTTTGGATGGTGTTGCTAGGAAGTGTGCTAGGCTGACGTGGGTTCACTGTTGTGGACAACTGATTCATCTGCTGCTCA
AGTTGCTTAATAACACTGCATGGGCATCAACCTTTTGACCAATACTAGACAAGTCATTCCACATCTTCTTTACATTCTCA
TAAGTTGAATCAAACCTGTTCAACATCTTCTGCATCATATCCTCAATATGTGACATACTACCCCCAGCTTCCTTAGTACC
GAATTCCCAATTTTGAGGAGGAACATAAGGCCCACCCCTATCATTTCTGTTGCCATAGTTGTTCCGGTTATAGTTGTTGT
CACGATTCTAGTTCCCATCCCGGACATATTGACCCTCTCGATTGTAGTTGCCATAGTTCCGACTTTGGTTTCCTTGACCT
TGGTGCCAATTATACGAATTGAAACCTTGGGCGTTGGCTTGGAAACCCCCCGTCTGATCATTCACCGCATAAATATCCTC
TTCATAATAATATTCCTCAACTGGTGGTGGATTTCTAGTCAAATAATTCACAACATTTATCTTTTCGGTACCTCCGCTCA
CATGCTTCAACACCAACCCAAGTTTTGTCCTCATACGAGTCATCTCCTCATGAATGTGATAGGAAAATTGACTAGGTGCC
GATTGAACTATAAAAATGCTTCTTCCAAGTTCTGACTTTCGAGTGCTCCATGCTTTATTGTTCCAGGTAATCTTCTCCAG
TTTCTCAGTGATCTCCTCAAAAGTGCACTCACCATATGATTCTCCTGTGATAGTATCAAGAACAGCCTTACCATTGTCAT
CTTGGCCTCTGTAAAAATTCTCCTTCAGTGACTCATCATCAATACGGTGGTTTGGAACAATTCTTATGAAAGTACTGAAC
CTGTCCCACGAACTACTCACAGACTATCCAGGTAGTGCCACGAAGTTGTTGAGTTTATCTGTGTGGTTCAGCTTCTTGGA
CACTGGGAAGTACTTTCCCATGAAGACTTTACGCAATTGATCCCATGTGTGAATTGATTTATAAGGAAGCTCAGTAAACC
ATACAACAACATCACCGGTCAATGATAGAGGGAAGAATCTTAACCCAATGACATCCATATCTAAATCCGGTTGACCCACG
CAACTCTTGCGAACACTCCTCAACTTAGCCATATGCCTATGTGGATCCTCCAATGCCATACCAGAGAACAACCACTCATT
GTAAGCATCTGCATCAGACTGCTCGTCACCACGAATATATGCCCCAGAGGTAGAGGTGGTAGAATAATAGGTCCTTCAGA
TTTAGCAGCATTGAACTTGACCCTATAGTTATCATGCAGCCTCGGTTCTGGTGGATTCTGTACCCTTAATGCATCTCCCA
ATAGAATAGCACCTTGATTTTCAGCATTCTCATTATCTGTCATGACCCAAGCCTAGGGTCTAGACGTGACCGGCGAATGG
GAAACCCGAAGGAACCCCAAACAAGCCTCATAGCGTATCTTACACATCATTGGTCGCGGAAGCAATTAAAATGACCATAA
GCGATAAGCATAATCAAGGGGGAAATCGGGACTAAGGGAGCAAGAAAAAAAGAAGAAATGATACATAAATACCATAGATG
AATCAAGCTCAAACATAATACACAACTTGTCCAACACCACCTCTAAACATAGGTACTTTAGCGGGGGCCAAGACAAACAA
CTGGGCTCACCCTCATAGTCAAAACATAACTAAAAGGAAAAGTCTTATACATAGCAAAAGATCATAAGCAACGTCCCCGG
AATGGAGGACTCACCAATAACCTTGATAGAAAATCGTATTAGCCACGTGGAGGACGAGAGTCAAGCGGTGCTCCGGTTCC
TACATGGTGACATCATGTAGGCATAGAGTATGCGTTAGTACGTTTGAATGTACTAAGTATATGGGATGCAATGCAATGCA
ATAAGGGATGGACATCATAGGCAAAATGCATAATCGTACCCGATAGATAGCATATTAATGAGATGATATGTATAATGATG
CTTATATAAAAATCATATTTAGTAGGGCATAGTATATGTGTAGTGAGTGACCATCAATATAGTATTTCCAAGGCCTACCA
CCCCGTTGGAGAGGCGAAAGAGGTACAAACCCCTCAATGTGGTTACCCGGGCCTACCACCCCCCGAGCTAGGGACCAAGG
TACAAACCCCTCGATATGGTTATACGGGCCTACTACCCCCCGTACTAGGCAACCAAGGTACAAACCCCTCGATACGGTTA
TACGGGCCTACTACCCCCCGTACTAGGCAACCAAGGTACCAACCCCTTGATACGGTTACCCGGGCCTACAACCCCCCGAG
CTAGGCTTGGTCGACTCACACACTATATAGAGAAAATCATATACATGTATCCATTTCATCATCATTTCAATACTTATATA
ATCATCCGACTCATAGGACGTACATTGGACCTTCCATTTCATAAGAATTCTATAAATGGCATTTTATCAAACATATGGTG
GGCTACTTGTTCATGTAAATAAAATCATGTGTTTCAAGAGTACTAAGTCCAACCAATTTCAAAATCCATATAAAACAGCC
CACCAACAACATACATATATATATACATATATAACAACCTTCATAATTTGATCATGGAGGCATGAAAACCATAAACATCA
TATAATAATTCCATTTCATGATAATATACAAAAATAGACCATAATAGGATGTGTAGTAGTAATTCCATAATTCAAGAGTT
CATAAATGATCATAAGGACCCATAAACTTTAAGTAAAATAGAGGATAAATGGTTGGACTTGTGGAAAGGAAGGTTTCCAC
AATCAACCCACATACCTCAACTTTGGAGAATTCTTGATGAAGATTGGAATGGAGAATTACTTGAGATTGAATCTTGAATC
TGGAATTAAAGCTTGGGATCCTTGAATTTGGTTGATGATCTTGGTGGAATTTTTTGGAGAGGGTTTAGAGAGAGTTTTTG
GATGTTTTGAAGTTAAATGACTAAGTATGGATATGTCCCCTTTTTATAAAAAAACGTCCCAACACTTAGAAAAAAAATGA
GGCGGGTGAACAGTGTTTTCGGCTACTGGAATTTGCATTTTCTGCCGGACAGGTTTTACGAAAATGGTCATAACTCCTTC
ATCCTAACTCGAAATGAGGTGAAACAAATTGCGTTGGAAAGCTAACTCACAGAGCTTTAATTTTGATAGTTTGAGCTCCT
TCCAGTTCCTTGTGTGCTGAGAGATATTCCCCTTTAAAGTTGACCCTCAAAATCGCATTTTTTGCGATTTTTGAATTTTG
ATACGGTTGTTCTAAAATTCGGGTTAGACTCATTTCCCACTCAATTTGACCCCCTGAATAAGAATATGAAGTCAAATTTC
CGAAATGATGCACGGATTTTGAGATATATGGAAATTACAATTTTAGGTGTTTTCGAAGCACATTTTCGGGCATTTTTGGG
GTCGTTTCATTATCAATTCTAGGAGGCTGCAATTCAACTCTGATCACCTTGATTTACTCCATTAGGGTTGACTGGGACTC
CTTGATTATTTATCCTACGCAAAGTTCTGTTCAATTCTGGATCATAAGAAGTCAGTGGTTCACCTCGACTCCGTGTGCTT
GGCATACTAGAGTAGGAACCTGAGAGTGACAAAAACAAAATAACAATAAAAATTAGGAATTAATTGACTAAAGTTCAATA
ATGTAGTTAAAATTAATCTAAAAGCCTTATTCCCCAACAGCGGTGCCAAAATTGGATACGCTCAAATTACACCTCCCTAA
AGAAGTATAAGCGATCGTTGTCAAATAAAGAACCCAAGTAGTAGGTTGGGGTCGATCTCACGAGGAATATGATTTAGGCT
TAAACTTAACTTACTATTACATTCGTTTAGTCAAATTGTTTCTAAAACAAGTAAAGTGGGGGTTTTTGTGTAACAAATAA
TTGATTATAGTTTAGAGAACAAGTGAGCAAGATTTGAACTTTAGTTGTTAATAATGAGAGAAAGTAACTAGGGTATATGT
GTTCCGCATAAGCTCATAACACGGTAATCCTAGTAATAGCAATCCTTTCCTAGTGCATCACATGCAAAGTGGTAAGTTAT
GTATCTCTAAATCCTTGGTCCGACAAATAGAGAATTTCACCCCGCACCTTGGTCGAGCTACGTGTGTATAATTTACTAAC
CCTTACCTTTACCTCATATTAGACATCCTATCAATGTATGGCTTAGTTTTCACCCTCGCACCAATTGACATTAGACTATT
AGATAGTATCACACTAAATCTATGTTGATAATTCTTTTCTTATTAACTACCTCCTTGGTCCGGCAAGTAGCAACAAGGCG
AGTTCTAACATTTGCAACTGTTAAAAATACTTCTAAACGAAAGAATTATCAATGCATGTAATAACACTATTCAAGAACTA
CTTAGTAATTATTTATACTTTGTTAATCGCTCATGATTCCCACAACCCTAGTTGTGGATTTAGTTACCCATGCAAGCAAG
AACACAATTCATATTTTGTGAAGAAGAATTCATGAACTGACGTAATGAATAGAAGAAACCTGGAATCTTCAATTGAAATT
CAAAGCAAGAATCTTTATAAACTGATATTAGGAGATCAAATTGCTAATGTTTGCAAGTTAATTCCCCAGAGAAAACTAAG
CACTAAAGTTAAACAGTAGTGGCTAACCCCCAAAAATGAGGTTTACATGCCTTATATATAGAAAAATATGTCCTAACTAA
AAAGGGAATGAAATGAGCAAATAAAGTTTTTGGACGCGGTTTCGATGTACGACACTGACCTATGGTCCATAGGTCCTTTT
CGTGGTATGGGACTTGGGCATTTTTTCAAATCTCCAACTCTTAGTAACAATCGATAGATCAGCAGGACGAACTGTGGTTC
GATCCACGGTTCGTGGATTCTCCTTCGTAGTTCCATACTTTAACTTTCAAAATCAGGTACTGGAACCCCATTCTCTGAAT
CATTTGATGGAACTGTAGGATGGCCTGTAGGTCGACCTACGGTCCGTCGTTTGTAACCGTGGTTCCACACTTGGTCAAGA
ATTCCCTGATCCTCCTTCAAGCCTTGCCTGTTCATCTATGCCTACCACCTACGGAACATGACTAGACCTATGGTCCATAG
GTCACGTCCGTAGATGCCCTTTTCTTCACAATTCTTCAGTTGTGTCTCTCCACTTCCACGTCCGAACTTATTGCTTGAAA
ACACGATAAAAACATATTAATACCAATACAAAATGGCTCTAGACACACACAACTCTTAAGTGAAATATATTAGAAATAAT
GTAGACTCACGATATATCATATGGTTCCCTTAGAATGTGCATATATTATCGTCCGTTGAACAAGGTTACTATTAGTAATA
AGTATCCTCTTCCAAGAATTGATTATCTCTGCTATCACCTTCAGGGTGCCACTTGTTTTTCAAAGATAGACCTCAGATTA
GGCTATATATCATCAGTTGAGAGTAAGAGAAAGTGATATCCTAAGACAATATGCAGGACCCGTTATGGTCATTATGAATT
TCTGGTCATGTTGTTCGGTTTAACTAATGTTCCTACAACGTTCATGGATTATGAATAGAGTATTCAATCCTTATTTAGAT
ATGTTTGTTATCGTATTCAATGATGAAATTTTAATCTATTCGAGGAATTAGGAAGATCAAGTTAGCAATCTCATAATATT
TCTCCAAACTCTCAAGGACAAAGAGCTGTATGCTAAATTCTCTAAGTGTGAATTTTGTCTTGAGTGTATGGCATTATTAG
GCCATATTGTTTCCGGCTATGAGATTCGAGTTGACACTCAGAAAATAGAGGCAGTGCAGAATTGGCCTAGACCCACATTT
CCTACAGATATTAAGAGTTTCTTAGGATCGAATAGATATTATAGAAGGTTCTTCGAGGGGTTCTCATACATTTCATCCCC
ATTGACTAAGTTGACTCAAAAAATAGTTAAGTTTCAATGGTCTGAAGCTTGTGAGAAGAGCTTTCAAGAATTGAAAAAGC
AGTTTACTACTGCCCCAGTATTGACCTTACTAAAGGGTAGGGAAGGTTTTGTTGTGTATTGCAATGCGTCCAGAGCTAGA
CTGGGTTGTGTATTGATAAATAATGGTAAAGTTATAGCTTATGCCTCCAGAAAACTTAAAGTTCACGAGAAAAATTACCC
AACCCATTATCTAGGGTTGGTAGTTTTAGTATTCACTTTGAAAATATGGTGTCACTATCCGTATGGGGTTCATGTAGATG
TATTCACCGATCACAATAGTCTTTAGTATGCATTTTGTCAGAAATAACTTAATCTCATATAGCTGAGGTGGTTCGAATTA
CTCAAGGATTATGACATGAGTATCATATATCACCCAGGTAAGGCTAATGTTATTGTTTACACTTTAAGCAGATTGTCTAT
AGGTAGTACCTCCCATGTTGGGAAAGACAAGAGGTATTTAACGAAAGATGTGCACAAACTTGCACGACTAGGAGTTTGAT
TAATAGATTCCAATGAAGGAGTAGTGGTGGTGATGAATGGGGCTGAATCATCCTTAGCGTCCGAAATGAAAGAGAAACAA
AACCAAGATTCTGTTTTGCTTGAATTGAAGGAAAATTTTCATAAGAAAAAAGTAATGGCTTTTGAACAAGGGGGAGATGG
TGTATTAAGGTATCAAGGTAGGTTGTGTGTACCAAGGGTTGATGAAATCCAAGAGAGGATCATGGAGGAAGCTCATAGCT
CCAGATAATCCATCCATCCGAGTTCCACAAAGATGTATTGCGATTTGGGAGAAGTCTATTGGTGGAGTAGCATGAACAAG
GGTATTGCATAGTTCGTTGCTAAGCACCCGAATTGTTAACAAGTTAAGGTAGAGCACCAAAGGACCGGTGGTATGGCTTA
GAATATATAGAATCCGGAATGGAAGTGGGAGATGATAAATATGGATTTCATTACTGGCTTGCCAAAGTCTCATAGCCACC
ATGATTCTATTTGGGTGATTGTAGATAGAATGACAAAATCAGCCCGCTTTTTGCCGGTAAAGACTACCTGATGCTTATCG
TGGCGAACAACACTATCCTATGGAATGAGTGTCTATGATCGTCGATAATATAGTAACCCAAACAAGGGTTGGGGTCGTGT
TCCATGGGAGCGGTTTTAAGAATCAATAGCTAATTAGAATTTCGTTTGAAATAGTCGTAGCTAAAAACATTTATGATAAA
ATACATTGTAAATTAAAGGGGGTGACATATAAGTGTCAAACATCAAAATGGGTTTTATAACAAGTGATAAAACAACAAAA
ATCAACAAGAACATCAAGTATGGGGAAGGTTCTTGGGATGTGACCGCAATACAAGTTGAGATAAATCGTTGGGTACATTC
TTTCAATAGGAAATTCGCAAGACAATAGTGACTAGGCTAAGCTTTAAATGGAAATAAGTTCCCTCTCGGGCAACTTACCC
CGTTTCAAATGCGTTCCTCTCGAACACCCATTGGCCACAGGAAGACCAGCCTACGCCTTACCCCACTCACTCTCTGACGC
TTAGTGTTAGGATATGGGACTAGGGCTCACCCTCTCGGGCTGAACCTCATGTCGACCTACTCCTTAGGCCATCAGTCTAG
TAGACTGATGGCCTAAGCAAGACCCAACAACAATATCAACCCATATTTGCTAAATCAAACCCTAAGAATGAAGGTTTTTT
AGCCACACATCAAGAAATAAGAAATTATACCTAACATGATAAAGAAATCAACTGGGTATAAGAAATTAAACTTTGAATTA
AGCTACGGCATAAGAATAAAGAAGACGCACTTCCAACTTGGGGAAGATAAACTCCTTTCTTCAAGTCTCCACAAAACCCT
CTCCAAACTTGAGAGAAAAATACAGAAAAATACTATACACTAATAATTACTTTTACTCTAAAATTGTTCCTTTCAGACTA
CAACTCTAACTAGTATTTATAGTTTTCACAGATTGTGCTGCGGAGGATCGTTCGGCGACATTACTTGAGATCGCTGATGA
ACTTGGCGATCCGCCCCTTAATCTGCTCATCTCCTTCGGTGTCTTGCCTTCAACATCCTCATATTCTGGATCATTGGGCG
GTACAGTACTGCTTCGCAAAACTAATCGGTGACTTGCCGACTGCTCCGTTCCTAGCCTTTTAACCCACTTCCTTCAAGGC
TTCGCGTACTAGAACAAAGGGCGGTGCATGTCAATTTGGTGCCTCGCCATATTGGACTTGGTGATCCGCAGACTTTCATT
TCTTGTTCTTTTCAGCCCTTTTTGCTCCATTTTGCGTCTAAGTGTCCATGCTTCCTGTAAAACTTCAAATACCTGAAACT
TAAGCATTTTAATCAGGTATTGAGATAAAACAAGCATTCGAGGACACTATTTCTATTAAAATAAATCCCCAAATGAGTCC
AATTTTTGGACTCATCAACACCCTCAACTTAAACTTTTGCTTGTACTCAAACAAACTCAAGTTCAGCAGTTAAAAAAGGG
TGCCTCAAACAGTGCTACACAAAACTAAATAATGAATGCACACAACAAGACTCAATTTACTTATGCAAGGATCACTTGTG
TACTCAAAGATTCAAATTGTGACACACCATTACCAAATATTCTCATGCTCTCAATACTTGCTACTTGTGCAAGTTCAAGC
TCAACAAAAGTATCTAAATGCCCTCACGTAAAGAATGATTCCTTAGTCACACACAAATATGAGTCAATTTAAGATCAGGA
ATCATATACAACGCTCACACTAAAAAAGAGGAACACAATGCATGTTTTCACCCATAGGTTTGCCCTTATTTTCCAATTGA
CTTTCGATTCGGCTTACTCAAGATCAAAAAGGTCTTTCTAAGGCTTGTAATGGGGCTGAGTGCAAAGGTATGGTCATTTA
GGCTCAGTGACTTTTTTCTCATGAGTTGTGGCATTCTCAATGCATTCCCTTCTTTTCCTTTATGAATTATTATTCTAGTG
CTTCTAAGTCACCCTTTTTTTATTCTCCTCCATGGATTGCTTAAAATTCGATTCCCCTTGTACTTTATTCCACACCAGTT
TTTTTAATTGAATTGAAGGGGTTCTATTTTTATGCAATACAATGGCTTAAGGATGACTTTTCTTGCACTTCTTGACTTCT
CCTTTTCCCTTTCACCACACCCCCAACTTAGGCTTTTGGCCTAAGTTGGCTATTTGCTAAACCACAACTCAAGAGGATTG
TAGGTAGTGGTTCAAGTAAGGTCTAGGGTTCATCAAGGTTCTTCCGAAGAAAGGTAAGGCTCAAAGAGTGTTCAAAAGAG
TTTCACACGCTCACGGGTAGGCCACAAAAAAGGTATATGTCAAATTTGGCTCACACTCTTTAAAGTTGCCTAAGATCATC
CTCAAGAGGACACGTTTCTAAATCCATCAGACTAACGGGGAAAATTCTAGGTTTATTCATGCATGGTTCAAAGTAAGCTA
ATCACACAAGGCATTGATACTTCAATCAAAAAAGACTAGACACGTTCGCTAATGTGCAACGATCGTCACAAGAAAATCAA
TTTGATAAATGGCTAGTCACAACGAGATGCAAAGAGTGCACATATTGTCTATGTAACTTCATTTGGCCTCGTCGTAGCTG
TGCATTCATGTTTGTTCAATTGGCAGCACTATTCAAGTCATCGATATTGATCGAAATAGAGACTCAAATTTTTTTTGCAA
AAGAACAACCACTTTTAACACAAAAGGTAGTGAAAATATTTCGGAAGGATAAGGATCAAAATTATTTTCAATTAGAACAA
CAGGAGCCATGAGCTCAAACATCCACAGAAACACAATATTTAAAACACAAATTAACGCAAACAACCCAAATATATACAGA
ACAAAACATGAATGTCAACACAAAAGGTGAGGGCCTCACCACACCACAAATAAAAGCGGTTGTCCTCAAATGCGAATAAT
AAATATCCAAAAGTAGATGCTAGTAAATAAGAGAGAAGGGTAGAGAAAGGTCCTATCTACACAGTTGCTTCATCTGTCGG
AGCATTGTTGCCTGCTGCATTAGTCTGAAACTTGACAATGGCCCTCGGGTTGTCATTCTGGGTTTCACTGTGTTCCTTTG
TTCTAGCATCTGCAGTGACTTTAGCTTCAACCATTCTATCCACGTCATGGGCTGCCAAAAAGGAATTTGCGGTTGTGTAT
AATCTGTGTCTCCATGTAGGAATGGTGGGATCAATGGGAATCCTCCCACTAGTACTTCCTTTCTTACTCTCCCTTCTTTC
TTTGGTTAGTTCTGCTATCTTTTCGTCTCTTTTGAAACCTCTTGCTCTTACATGTCGGGGTGGCATGTCTCTTCCTTCTA
CACTAGTTGCTGATGCGCTCACTCACTTAGGTTAGTTATCAAAATCCATGCATAAAGGAACTAAGAGTACAGGCAGGAAA
GGTGAATTAAATGGCCTCTAGGCGTGTCGCCAAAAATTTTCAGCGATAGCAGGTTTATTGTCGATTTTTACAGATTAAAT
AACCCAAATTTGCTGTTAATGAAAGGTGACAAGAGCAGTTAGGTGAATCGCCTGGTGATTTAGCGAGCTAGGTCTACAGC
ACCAACGTCTCGCCAACTGACTCAAGACGCCTATGCTCTACTGATTTCCAGCCTCAACCTCACAACCCTAGTCAAAGAAA
CTCAAGTCCATATAGCACAAACTCACAATAAAACCCATAATAGTAGCACACCTCCGCAGTAAATTAATTCAAATTAGAGC
ACAGTTGATTTGGATTCTACCAATTACGCAAAGATTATTGAATGGAATTCAATGATGTATGAAATGCCATCAATGTGGAG
ATTCAGCCAAGACTTGACAATATCAACACTATGCAAATGAATACAATTTTACTAAATTAAACGCGGGGTTTGAATCACCA
ATCTTTAGTGCCGAATCGGATGCTAATGAAGTGCGAGGTAGCAATGAGATCCAACTCCGCGCATAATTTGACACTTACAG
TAATTTAGACTTGCAAGAAATATAAAACTAAAGTGCAGGTGTGGGTTTGGTAGGATGAAGAAATGAGGGAAAATGAATGA
ATCAAAATATTTAAACCTGAGGCTTGTGGAAATCGTCTAGTTTCTGCCCATTCGGCGATGTACATTGGGTACGCTCATTC
ACTCAGAGAAGCGCCAAGTGTCTAGTCTATTCGCCAAATATAACAGGACGTAACTCATGTGAGGATCCCAACGATGGTCT
ATAATACAATCACAGACATGGTTGGTGATTCGCCATTAATTTTCTACTGAACACCGAGCTTTTACAAAATCCCAAATGAC
ATTGCCTTGAGTTACCTGGCGGAAAGAATCATGTTTGCCGATGTCATTGGCGACCAACCAACTGAACCCGTTGTTTTCCT
CCATATATTATTTCATTCGCCTCCCTTGCTCCAACACGTAGAAACTATACATTATTTTCTCAAAGTAAAACAAAGCAATA
AAGGGTTTTGGGTTGCCTCCCAAACAGCGCCCTCGTTAACGTCATGGCATGACGCTAGTCTGATTTCAAATCTCACTCTT
GGGGTTAGCCATAGTGTCACTAGGCAATCCTTCTTGATGTCACGAATTTAGGTGAGACGAGATATGACCCATTTGGGTTT
CCAACTGCTTGATTGAAACTGAATGGGAGGTAACGGTCTGACTGAGGGTGGAAACATCCTTTTTCATGTCTTTCAGCATT
TTGTTCGACCCTTCAACTTTTTTGAGGATGCGCGAGAGCATATCCTCAGACCTACTACCCTCCGAGTCCTTTGGCTTTTG
GCGTTCGTGGGGGGGCACATATCTGTCTTTCTCCCTATCTTTCCAATTAGGATTTCGGTCTCTCCATTCTCTATCCTTCT
ATCCTTCATCTCTAAACCAACCTTGATTTCCACCCTGCCTTGAGTAGTTTGATCGATAACCACCACCTTGGTTGGCTAGG
AAGTTTACCTCTTCATTATACAAGGCATCGAAACTTGCCTCTTCAGGAATTGCGCACCTGATCCTCACAGCATTGACACC
ACGGTTACCAGTCCATATGACATTTTTGGATAGAATATCAAGCTGTGTCAAGATCTTGGCCATATTTTGATCTCTCTCAT
TGTCTTTTTCAACCTACTTCTTAGATAGCTGAAATGTGACCGGTGAGACTTGATCTTCGCGGGTGTACCACGCCCTATTA
ATGTTGTCATACCATCAAGGAGTTGAACTGCCACTGCATATGGTTGCTGCATTAAGCCTCCGGGTGAGAGTTGGTCAACG
ACACCCTTGTTTACCGAGTCTAGACTCCGATAGAAGTATTGAAGTAGCACATTGTCAGGAAGACCATGTGTTGGCCATTG
TTGCACCAGTTTTTTAAATCTGAGCCAGGTTTTAGGCAGTGGTTCGCAGTTCAGATGCATAAAGCTTTGGATGCTATCCT
GGATAGTCATTATCTTTGAGGGAGGGAAAAATCGCACATTGAATGCATTCACCAACTCCTCCCACGAAGTGATTGAGTTA
CGTGGCAACTTGGCTAGACACTTGCACGCCTCACCCATCAATGAGAAAGGAAATAACCTCAATCAAACTGATTCCTAACA
AATGTTTTTCAATGAGAATGGTCCACACACGTCTACAAAGTTTCAAAGATGCTCGTGTGGGTCCTCAAGAGCTAATCCGC
TGAAAAGCCCCTTTAGTTGCTTGCAAAAGTTGCAACATGGTGCTTGTTATCTAAAATACTGTGTTTACTTCTGCTGGAGG
CAGACGAATAGCTCCAACACCTCCCATGAGATGCGGATCATTGAGATTTGGTTCTTGGACGTCATGGAGATTTCTGATGT
CATCCTGATGGCCCACCTGGCTCCCGTTACTTCCGTTGACATCATGCTTTCTGGAATGTTTCCACAATCAATAAAACACA
GCTAAAAGTTAGGTTCGTAAACTACAACTAGTAAGAATAAAAATTCTATTAAGCTAAAAAAATCTCAAATAACACCATTC
CCCGGCAGCAGTGCCATTTTTATACTTATCGTGACCAACGACACTATTCTACGGTATAAGTGTCTACGATCGTCGATAAT
ATAGTAACCCAACCAAGGGTTAGGGTCGTGTCCCAAGGGAGCGGTTTTGAGAATCAATAGCCAGTTAGAATTTCATTTGA
ATTAGTCGTAGCTAAAAAAAATTTACGATAAAATACATTGTAAATTAAAGGGGGTGACATAGAAGTGTCAAATATCAAAA
GGGGTTTTGTAACAAGTGATAAAACAACAAAATAAACAAGAAAATCAAGTATGGGGAAGGTTCTTGAGATGTGACCGCAA
TACAAGTTGAGATAAATCGTTGGATACATTCTTTCAATAGGAAATTTGCAGGGCAATAGTGACTAGGCTAAGCTTTAAAT
GGAAATAAGTTCCCTCTCGGGAAACTTACCCCATTTCAAATGTGTTCCTCTCGGACACCCATTTGCCGCATGAAGACCAG
CCTATGCCTTACCCCACTTACTCTCTTGGGCTGAGTGTTAGAATATGGGACTAGGGCTCACCCTCTCGGGCTGAACCTCA
TGTCGACCCACTCCTTAGGCCATCAGTCTAGTGGTTGTGGTTTCGTGACGTCCCTCTTGGGCAAGCTGAAAACACGTAGG
TGACTTTGTATTTGCAACTACAAACCCTTTAGATTAAAACACAAGCACTAGGTGAAATCACCATTAAAATACATCTAATG
TATCAGCAAGCAAGACCCAACAAGAATATCAACCCATATTTGCTAAATCACTCCCCAAGAATAGGGGTTTTTTAGCCACA
CATCAAGAAATAAGAAATTATACCTAACATGATAAAGAAATCAACTGGGTATAAGAAATTAAACCTTGAATTAAGCTACA
GAAGAAGAATAAAGAAGACTCACTTCCAACTTGGGGAAGATGAACTCCTTTCTTTAAGTCTCCACAAAACCCTCTCCAAA
CTTGAGAGAAAAATATAGAAAAATACTATAGACTAATAATAATTTTTACTCTAAAATTGTTCCTTTCAGACTACAACTCT
AACTAGTATTTATAGTTTTCACAGATTGTGCTGCGGAGGATCGTTCAGCGACATTAGTCTAGATCGCCGATGAACTCGGT
GATCTGCCCCTTAATCAACTCATCGCCTTTGGTGTCTTGCCTTCAACATCCTCATATCCTGGATCATTGGGCGGTACAGT
ACTGCTTCACGAAACTAATCGGTGACTCGCCCATTGCTCTTTTCCTCGCTGTTTGATCCACTTCCTTCAAGGCTTTGCGT
TCTAGAACAAAGGGCGGTACATGTTAATTCGGCGCCTCGCCAAGTTGGACTCGGCGATCCGCAGACTTTCATTTCTTGTT
CTTTTCAGCCCTTTTTGCTCCGTTTTGCGCCTAAGTGTCCATGCTTCCAGTAAAACTTCAAATACCTGAAACTTAAGCAT
TTTAATCAGGTATTGAGATAGAAAAAGCATTCGAGGACACTATTTCTAATAAAATAAAGCCCCAAATGAGTCCAATTTGT
GGATTCTTCACTACCCATTTAGCAGAGGACTATGCCAAATAATATCTTCAAGAGTTAGTTAGAGTTCATGGAGTCCCAGT
GTCCATTATTTCAGATAGAGGTGCACATTTACTGTAGAATTCCGGAAGCCTTTCAGAAAGGTTTGGGTTCAAAGTGAACT
TGAGTACTACTTTTCATCCAAAAAATGATGGTCAAGCAGAGTGCACAGTTCAGACTTTAGAAGGTATGTTGAGGGCTTGT
GTGATTGATTTCAAAGGTAATTGGGATGATCACTTACCTCTCATAGAGTTTGCTTATAATAACATTTATCACTATAGCAT
GCAAATGGCTCCGTGTGAGGCTCTTTATCGGAGAAGATGCAGATCTCCTATTGGATGGTTTGAGGTTGGTGTAGCTGGGT
TTATAGGACCATACTTAGTTCATAAAGCTATATAGAAGGTGAAAGTTAGTCAAGAGAGGTTGAAAACTGCGCAAAGTCGT
CAGAAATCCTATACTAATGTTTGGAGAAAAGACTTAGAGTTTGAAGTAGATGATTGGGTATACTTGAAGGTTTCACCCAT
AAAGGGTATTATGAGATTTGGTAAGAAGGGGAAGCTTAGTCCCCGGTATATTGGTCCTTACAAAATATCCAAAAAGATTG
GTAATATAACTTATGAGTCGGAGCTACCCTAAGAATTAGCAGCAGTTCATCAAGTGTTTCACATTTCTATATTGAATAAG
TGCATGGGCGATCCTTTACTTGTCATACCTACTGATAAGGAAATTCCTCTTCAGATTCTAGATCTCCAGGTTTGCAAGTT
AAGGACAAAGGAAGTAGCATCAGTCAAGGTTCTATGGACGAATCAGTTAGGTGTGGAAGCTACTTGGGAAGTTGAGGAGG
ACATGAAGAAGAGATACCCACATCTCTTTGAGTTCGGAGAAATTCCAAATTAAGGTACTAATGCTTTTCTTGGCATTTAT
TTTAAGTTGGCATTTTGTGTTATATATTGCTTGTTGGGTGTTTAAGCTGAATGTTAGATGTTACACCCTTAGTCTACTTA
GAGTGATCTCACTCGAGGATGAATTTTCCCCAAGGGGGAGATATTCTAACAACCCACCATAGAAAGGACTAGAAATAGAA
AGAACTAATTTGGAAAGAGCAAAATCTAAAAATTTTCAAGTTAAGCATAAGTTATGAGTTTTGGGTTAACTTCAAACGAC
CATAACTTCTATTACAAGATGAGGTAGGTGGGCTATAAGATATCAAATGAAAGGTCTTGGAAGCCTCTTTCCAAAGCTAC
CAAGTTTGCTAATTTTTGAGCTCGTATGAGGGAAATATGTCAGTTTGAAGTTGGGTTGTCCATTTAAGGAAAGTTACATA
GATTTAAGAGGGGTATTTTGTTCTTTTACTTACCTATCAGATTTATTTCGTTTTTGGTAATTAATTATGGGTCTAAACTG
AATTAGGTCAGTTTACTTAATTACAATTCACACTAGTATTTTTAGAAAAGAGTTCAAGAAGAGAAAAGACCAGAAAGGTC
AAGATTTCGTCAAGGTCTTCAGTTTTCGTTGCGAATTTCACCAAGGGTTGATCCCTAAAGAGGTATATGAGTTCACATAG
TATTGGTTTCATTCACCCACACACCAATCATGTTATTTTTCAGCGTAATTTCCTCCTAGAAAGTTCAAAGTTTGAAATTC
TTGAATGTAACGACTCAAAAAATGGTAGGTTAAACTAGAGCCTAAATGTGGAGGTTAACGTCGAGGCTTAAGGGCAAGAG
CTAAAGGTTTTGGGTGTAGGCAATGATGAGGGGCTAAGGCTTCTTAAAAACTAGGCCTACCCACTACCTACCATCGCCAC
AACGGTCTTCACAACCCGTGGTGGCCACCACGAGCTGTGGTGCCAAGGAAGTGTGCCCAAGTTTGGTGTCAAGCCAAGGC
ACCCCTTCACGAGCTACTTCACAGCTTGTGGTCTTGACCACGGGCCATGGGAAGGCTCGTGGGGTTGCCTTAGCATTAGG
AGGGTTGTGTCTTGATGAGGGAGCTACTGCCCCAAAGACCACGGGCACCACCACGAGCTGTGGTGCCCTAGATGGTCCAT
CAAAGTGGTCGTCAGGATCACATGGTGACAAGGAAAGCAAGGCAACTTGGCCAAGCTACTGCCTCCATGACCACGACCAT
CACCACGACTTGTGGTCTTGACCACGGATTGTGGGAGGTCTCGTGGACTTTCCTTAGGCCTTTGAGGGCTTGGCAAGTTG
GAGGAGTACACTACCTAGGGGACCATGGGCACCACCACGATCCGTGGTGCCCCTCACGACCCATTAAGTTGGGCGTGGTC
CCTAACGGGCTGCCTTAAGTTGAGGCTGTTTGAGTAATATCGTTTTAATTAATTCATGTGTGGGGTTGATTTTAATTATT
TTATATCAATAGTATATATAGTTTTATGTCCTTAAACAAGTAATTTACTCGTTGTTTCCCCAAATCAAAACAAAAGTTCT
TCTCCCTCCCAAAATTCTCTCTCTAAACTCAAGGAAGAAAAAGGGAGCCATTGAAGCTAGGGTTTGTGGATTCAAGGTGT
TTCTCCTTCAAATTTCTTAGGGAATCACAAGCCAGGTATGGTGATCCTTAATCTAGGGGTAGCTTTCACCCCTAGAGTCA
ATTCAAAGTGATTTTTCAAAGTTTTCAAGTTCATGAAAAACCTAGGGTTTTAGTCAATCTCATGGGTTCCTTCTTCAAAA
GATTTCTAATGATTAGTAATGACATATTATGATTGTATTGGTGTTTAATTGATGATTTATAATGAAAATATTCTATGAAC
CTAGGAATTCTCTCAATTCCTAAATTGTGCCTTTATGAAGTAGGTTTGTTGATTATGAAAGATTATGAAGGGAATGTGTC
TAAATTTCTTTGGGTTATTTAATTGTATCATTATCTATGCCTTAATTATGGTGAATTGTTGGTGTGTTGATGATTTGAGA
TTCATGGCCTTGAGGGCATATTATGAGGAATTGAGTTATTATCATGATATCTTGTATATGAATGTGGATCTAATGAAGTT
AATGTGATTATGTCTTGAATGTAATCATGTTATATTTGAAAGCCAAATTCTCAATTTGACACTGAAGAATGTTTACAATG
TGAAGTGTTTCTATGATGTGATGTTCTAACTTGAATTAGTAGGGCTAATGCATCCTTTTCTTTAATTGATGAATGTGACC
TTGAATGTAATATCATGTCTTGAATTGGTAGGCTCATACATCCTCTTCTTGTATAATTAATGTGTCTTGACTTGATGAAT
ATGAATCGATAAGCCAATGGCGTTCCTTTCATAAATGAATGACGAAGTATTCTAGGCTATGTCTTGAACCGGTAGACCTA
GTGTTGGTAGCCATTCATGATGACTCCAGAACCTATTATGACGATAAACCTTGAATTGGTGGTCCTAGTATTGGAATTCC
TTTTATGTGTGAAATGATGAACCTTGTATCGGTATGCCCAATGTTGATGGGACCCTTCTTGGAAAGTCAGTGAGCTATCC
TTAATGTACAATGAATAGAAAGGCTTATGGCATTCATTTCATGTGTAATGATGTGTCTTGGGTCGATAGGCCTATGGCAT
TCCTCTCAAGAACAATATTGAAATTTAAATGAAATACTCTATGAGAATGGAGGCTAAGCACCGAGTGGATATGGTAAGGT
AGAAACTCTCCCAATGTTAGGCTAGGGTTCCAATGAACATCTTCCTATCCCATAACTATGTGCCCACATAGGAATTTAGC
CAGTGGATTCCATCCAAATTAAATGTACCTAGTTCTACCTTAGGCAAGTAGGATACCTCTTTACGGTGTGGGGCCATACG
ACACCGGATTCCATGGTTAGCTCTCATGGTCTATGTCGGTTAATGCCTATTCCCATCATGTGAGATGTGCATTATGGTTT
CTTGAGAAGTTTTATGGAGTGTGGGTGGTAGTACGGGATGCCATCCATGCATTGCCCGAGTATTCTTTGAGAGGGTCATA
GTGAGTTATTTAAGTCTTAATGACTAATTTACGAAAGTGTCCTAAATGAAGTTATTAAAGAATGTTGTCTCTTAAATGCT
TAATGTGATAATGAATGCTATACTTGGGTTGTATTATGAGTTATTTTCCCCTTGTCATGTCTTATAAAATGTTTATGTCT
CTTATGTTGAGTATTGTCTAAAGGTGGAATGGATGAATGGTAAGTTCACTTTTGGTGACCTTAATGTGGTACTTTATTGT
GGATGGTGGTATAGGACGCTATCCATACATTGCACAATGTAACGACCCTAAAAATGAACTAGTGAAACTAGAGCCTAATG
TGTGTGTGTTTGAGGTTGGGGTGAGGTTTGATGGTGTTGTATGTTGTACCGAGTCATGGTTGTGTGGTATAGGGGTTAAA
CTTCAAGGTACGACTCCCCATGGACCACCCTAGGTGTCCTTGAGGAGGACCCTAAGCTTAACCGCCAAGGCTGCACAAAA
TGAAGAGAGTTGGCCAATGTTTTGTGACCTACGGAAGGGGTCCACACTCCATAGGTCCATCCACACCCCCTGGATGGCCT
CCGTAGGTCTAGGGTACTTAAACCAAGACACAGCCCCAGACCACGGACCCACAGGATGGTCCATGAATGGACTCACGGTC
TGTGGGTCCAAAGCGTTAACCATGCGTGTGTTTGCTGTCTAGAATCGGCAAGTCAAGGGTGGTTTGGTAAATTCCTCTCT
TGGCTAGTTAAGTGCTTCGATGGTTATTTTAAGTGAATTAAGGTATTTTAAGAGTATTACAACATTAAAAACCTATTTTA
GATTTCATTCTTCAATTTCCCCAAATCAAACCCCTCCCTCTCAAAATATCTTCTCTATAGAACTCCAATGAAGACCAAGA
GAAGAAGAAGACCTAGGGCTTGAAGAGGAGGGCTAATTGAGTGGATTTTTGTGGGATTCTTCAAGATTAAGGTATGGTGA
TCCTTCATCTAGAGTTAACTTTTACCCTAGAGTCAATTTCGAAGAAGTTTTCAAGGTTCACAAAAACCCTAGGTTTGACT
CAATTTCATGGGTTCTTTCATCAAACATTTTCAAATGATAAATTATGATTATATTGATGTTTAATTGATGATTTAAGATG
GAAATACTCTATGAACCCATGATTTCTCTCAATTCCTAAATTGTGCCTTCTGAAGTGGGATTGTTGATTATCAATGAATG
TTGATGGATTTATGCCTAGATTAATTTAGATTGTTGAATTGTATCATACTCTATGCCTAATTATGGTGATTTGTTGGTGA
ATTGAGGATTTATGATCATGGCTTTGTGAGGGAAAGTTTGACCTAATTACTTGTTGTAGTAGAATTATGTTACAGATGTT
GATCCACTTGAAAGGTGAAGGTGTTTACTTACTATGTACATTGTGATCATGACTTGAAGGAATAATGTGAGGAATTGAAG
TATTATCATGATGTTGTATATATGAATGTGATGTGAAGCATGTGTGTGATCTCAATGAATGAATTATGATCATGTTTAGA
AGCTAATTGTGTTAGGATTGAATATTATCTCTCTATTAACACTTGTGAATGATGGTGACAAGGTGAAAGGCTATTCTCAC
ATATACACACACTTAAATGAATGAATGAATTTCAATGATAATGTTAATGAATGTTGAGTCTATTGGAAGGCTATTCACAA
TTGTACTCTAATGAATATTAATGATTTGTTGTGAAAGGACTTTCTCACCAAAATAGGATTTTTAGGTGAAGGGTTATTCT
CATCATTGAATCTATGAGCTTTCCAATGAATGAATGTCGGGTTAGGATGGATGCCCATACGTTAGTTGAGGCAGGGTATC
TAGTAACAATCCCTATCCCTTTTAATGAATGTTGGGTTTGAGATGGATGCCCATACGTTAGTTGAGACTGGGTATCTAGT
CACAATCTCTATCCCTTAATAAACGAATGTAAGGTACTCCGTGTGGAATAATGCTAAGAATCGAGTGGATATGGATTAAG
ATGGGTGCTCATACGTGAGTTGAGGCTGGGCACTTAGTAGCAATATCTTGCGATTGATACTCATACGTAGGTTGAGGCGG
GGTATCTAGTAGCAATCTTCCTATCCCGTATACTATGTGTCCACATAGGTCTAGCTAGTGGATCCACTTAAGGCTAAACA
AATGGTGGTCCTACCTTAGGCAAGTAGGAATCCCTTTATCCGGTGAGGGTGACACCGGGTTTCTATGTCAAGCTCACATG
GTCTATGTCGGTTAAGGCTTACCCCCACAATAATGTTAGTGAACTTTGGCTTATTAAGGATGTACTACTTAGTGTAGGTG
GTGGTATGGGACGCCATTTATACATTGTACAAGTAGGCATTTGAGGGAGGTCATGGTGTGTTCCTTATAATGTTAATATA
AAATGAATGGACTCTGATGATCTTGTTAATTAAGAATGTTGATCTTATGTATAAATGAATGAAGGTGCTCCTAATGTAAT
GAAGCTAATGAAGAATGATGACTCTTAAATGCTTATATGCTTAAATGTAGAGATGCAAGTTATACTTGGATTGTATTATG
AGTTACTTCCTTGTCATGATTTATTGCGTATGTTTGTGCCTTGTCTAGGGTGAATTCAAATTAGTACTTAGTGTGAGTAG
TAATATGGGATGCTACTTGCACTTTGCACAAGTACGACTTAGAGTTGTCTTAGATGTTGGTCTTAATGTGATGATGTGAT
TGATGTAATGTTTATGTCTCTTAATTGCTTTATTGTGTAAAGGTGGAAAGAATGAATGGCAAGTTCACTTTTGGTGACCT
TAAGGTGGTGCCTTGGTGTGGGTGGTGGGATGGGACGCTATCCATACATTGCCCAAGGTATAACTTAAGGGTTACTTGAA
GTGAAGGCTCAAGGTGAAGGTAAATGTTTTTATGTGATGTTTTTCAAATGTGATATATGTGACTTGAATGTTGGTTGTGA
CGTCCGTATGTCAAGGGGTACCAAACCAAGCCACAACCTCAGACCACGGACCCACTGGACGGTCTGTGAATGGACTCACG
GTCTGTGGGTCCAGGGCGTAAACTATGCCTGTGTTTGCTGTCTAGAATCGGCCAAGCCAAGGGTGGTTTGGTAAATTCCT
CCCTTGGCTAGTTAAGTGCTTGGACGGTTATTTTAAGTGTATTAAGGTATTTTAAGTGTATTAAATTATTAAAAACCTAT
TTTAGATTTCATTCTTAAATTTCCCCAAATCAAACCCCCCCCCCCCCCTCTCAAAATATCTTCTCTTTAGAAATCCATTG
AAGACCAGGAGAAGAAGAAGACTTAGGGCTTGAATAGCAGGGCTAATTAAGTTGATTTTCGTGGGATTCTTCAAAATTAA
GGTATGGTGATCCTTCATCTAGGGTTAGCTTTCACCCTAGAGACAATTTCAAAGAAGTTTTCAAGGTTTTGAAGTTTCAC
AATAACCCTAGGTTTTACTAAATTTCATGGGTTCTTGGATCAAACATTTTCAAATGATAAATTATGATTATATTGATGTT
TAATTAGTGAATTAAGATGGAAATGCTCTATGAACCCATGATTTCTCTCAATTCCTAAATTGTTCCTTATGAAGTGGGTT
TGTTGATTATGAATGAATGTTGATGGATTTATGCGTAGATTGATTTAGATTTTTGAATTGTATCATCACCTATGCCTAAT
TATGGTGAATTGAGGATTTTTTATCATGGCTTTGTGAGGGTAAGTTTGACCTAATTACTTGTAGTAGAATTGTGTTAGAG
ATGTTGATCCACTTGAAAGGTAAAGGTGTTTACTTACTATGTACATTGTGATCTTGGCCAAGCATAGTGTGAGGAATTGA
AGTATTATCATGATATTGTATATATGAATGTGATGTGAAGCATCTGTGTGATCTCAATGAATGAATTATGATCATGTTTA
GAAGCTAATTATGTTAGGATGGAATATTATCTCTCTATTAACACTTGTGAATGATGGTGACAATGTGAAAGGCTATTCTC
ACATACACACACACTTGAATGAATGAATGAATCAATGAAGTTCAATGACAATGTTAATGAATGTTGAGTCTATTGAAAGG
CTATTCTCAATTGTACTCTAATGAATGTTAATGACTTGTTGTGAAAGGACTTTCTCACTAAAATGGGATTTTTAGGTGAA
AGGCTATTCTCAGCTTTGAATCTATGAGCTTTCCAATGAATGAATGTCGTGTTGGGATGGATGCCCATATGTTTGTTGAG
GCGGGGTATCTAGTAACAATCCCTATCCCTTTTAATGAATGTTAGGTTTGAGATGGATGCCCATAAGTTAGTTGAGGCGG
GGTATCTAGTAACAATCTCTTATCCCTTAATAAACGAATGTAATGTACTCCATGGGGAATAATGCTAAGCACCGAGTCGA
TATGGATTGAGAAGGGTGCTCATACGTGAGTGGAGGCGGGGCACTTAGTAGCAATCTCTTGAGATGGATACTCATACGTT
AGTTGAGGCGGGGTATCTAGTAGCAATCTACCTATCCCATAAACTATGTGCCCACATAGGTCTAGCTAGTGGATCCACTT
AAGGCTAAACAAACGGTGGTCCTACCTTAGGCAAGTAGGAATCCCTTTATCCGGTGAGGGTGACATTAGGATTCCATGTC
AAGATCACATGGTCTATGTCAGTCAAGGCTTACACCCAAAATAATGTTAGTGAACTATGGCTTCTTAAGGATGTACTACT
TAGTGTAGTTGGTGGTATGGGACGCCATCTATGCATTGCACAAGTAGGCATTTGAGGGAGGTCATGGTGTGTTCCTTATA
ATGTTAATGAAATGAATGGACTCTTATGATCATGTCAATGAAGAATGTTGATCTTATATCTAAATGAATGAAGGTGCTCT
TAATGTAATGAAGTTAATGAAGAATGTTGACTCTTAAATGCTTATATGCTTAAATGTAGAGATGCATCTTATACTTGGAT
TGTATTATGAGTTATTTCCTTGTCATGATTTATTGTCTATGAATGTTCCTGTTTAGGGTGACTTCAAAAGAGTACTTAGT
GTGAGTAGTAGTATGGGATGCTACTTGCACATTACACAAGTACGACTTACAGTTATCTTAGATGTTGGTCTTAATGTGAT
GATGTGATTCATGTAATGTTNNNNNNNNNNNNNNNNNNNNNNNNNNNNNNNNNNNNNNNNNNNNNNNNNNNNNNNNNNNN
NNNNNNNNNNNNNNNNNNNNNNNNNNNNNTGTATTATGAGTTATTTCCTTGTCATGATTTATTGTCTATGAATGTTCCTG
TTTAGGGTGACTTCAAAAGAGTACTTAGTGTGAGTAGTAGTATGGGATGCTACTTGCACATTACACAAGTACGACTTACA
GTTATCTTAGATGTTGGTCTTAATGTGATGATGTGATTCATGTAATGTTTATGTCTCTTAAATGCTTTATTGTGTAAAGG
TGTAAATGATGAATGGTAAGTTCACTTTTGGTGACCTTAAGGTGGTGCTTTGGTGTAGGTTGTGGTATGGGATGCTATCC
ATAAATTGCACAAGGTATAGCTTAAGGGTTACTTGAAGTGAAGGCTCAAGGTGAAGGTAAAGGTTTATGTGTGATCTTGT
TCAAATGTGAAATATGTGACTTTAATGTTGGTTGTGACATATATTATGCCTCTTTTACTCATATTCATGGAGTTTTACCA
AAATGGCATAAAAACATGACTTTCAACAAAATGTCTCTTTCTAAGCATGTTTTTGCATAGTCATCTTACTTAGTACCTCT
AATGTGCTAACCCCATTCTTCCCCTTTTTCTTACTGAAGTGTAGGGCTTGGAGATATTGGTGTTCTATGCTTGAAGGATA
GGTTTCTAAGGTGCTTGAAGATGAAGACTTAGTGAGTCCTCATAGTTTCGAGGACAAAATCCATTATGTTTCTTTTATGT
CTTTTGGTTATGTTAAATCTTTTGTATGGGCTTAGTCCCAATGTTGTATTCTGAGTATTAGATGGTTTGAGACATAGTGT
ACAAAGTCTAGAAAGTCTTCCGCTTGCTTTGTAATGAAAAATGTCTTCGATTGTAAATAAAGTTTTTAATTCTTCTCTAT
TTTCCTATGTTCTTATGTTCAAGAATGCTATGAGGTTTGTATAAGACCCCTTTGGGGTTGAGTACACCGTGTTACGACTA
GGGGGTGCTCTGGGTCGTCACACACAAGGTATAGCATGAGGGTTACTTGAGGTGAAGGTCTAATGTGAAGGTAAAGGTTT
ACATGTTGATTATGTTCAAATGTGATATTATGACTTGTGCGACAATTATACTTGTATTTGATGTCTCCTAAACTATTGTA
CATGATATTCCTAAAAAGTGGCATAATGCATGGTTTCTAACCAAAATGTCCCCTTTTAAAGCATGTTTTTACATGGTCAT
TATACTTAGTACATTTTTTTGTGCTAACCCATATTTATCTTATTTTACTACAAGTGGAGGTTCCGGCAAGTGAGTTGCTA
TCCATCTAGTTCAAGGGCTTAGGTTGAGTTCCTCCATGTCTAAGTGGTATGTCCTCATAGATCGAGGACAAGTGTTTCGA
TGTTCCTTTTCTTTCATGTAATAGACAATTGTTAGTCTTTCGATTGTAAAGGGTTGTGACCCTACTTTAGTTTTGTAGAT
ATTGTTTAGATAGCCTTGTGAGACGATAAACTTCCGTTGTGTTTCAAATGTTTTTAAATAAAGTTTTGATTTCATGGATT
TAAATAAGTTTTAATTCTGCACTATTTCTATATATCAAATGTTATGAATGCTACGAGGCTTGTACGAGACCCCTTCAAGG
TCAAGTATGCCGTGTAACTTCCAAGGTATAAGCTCGGGTCGTTACAAACTTGGTATCAAAGCACAAGATTTTGGAAATGG
TTTTTAGGATTGATGTCTCACAAGCCACGTCTAGTAGAGTCTTGTTCATCGGTGCGAGTCGCGACACATCTATGAGCAAG
AGGCTATAGGACGTTAGGAAAGTCTAACTTCTTTATTTTTCAAGTCATGCCATAGAGTTTAACTCTAGAATGTCTATATC
TTATTCCTTATCTGATGGTCTTTAGGGTATGACCATTTGAAAGGCTTATGCTAGAAGGAGTCAGGGAGGAAGGTTGGTTG
TGATACCAAATATGGCTATGTGACTTGTTGGATTTGAGGTGATAGGTTGTGATGTTGTCCTTAGTATGAATGTATTGCTT
TATGGTTAGGCTTAGATAATGGTAGAACCCGACTTAGTTATGATGAGTTTTGAGGTATGTTGAAAGATTTGATGAATGAG
GTGCCTTAGAAATGTCTTGATGGGATGAGTGAGTAGACTTCTCTAAGAAGCGTAGAAGTGTAATTCACCTTGGTTTAGAA
TCATCTTGTGTGATGAATGTGAAGGTTTGGTGATGACTTGCTCCAACCTTAGAATGGAAAGAAGTGAAGTTTAAGAGAGC
TTGTATAAGCTTACTCCCAAGTGGAGGGATAATGTGCTTAGATGGTAAGGTTATTGAGTGTCTTTGACGTTCATGATTTA
GGCTTACTTGATATTCTCACCTTATGAGGTGTAGTAAGTTTGAGGAGCTTAGACCCGGTGTGGTAGACTCTTATGAGACC
TTGAGAGGTGTTAGTAAGGTTGTTTGTAAGCGAGAGTTGCTTAATGAGGACCTTCCTAGTTTAAAGGGACCGGTAAGTGA
TGATTCCTTATTGTCATGAATGTCTTGTTAAGGTCTTTATGTTGTTTTCATGTTAGCCTTAGTTGGGATTTCTCCTAAGT
GGGTGATGGTATGGTGAATAGTAGGTTATAGTGAGTTTGATATCCTTGTCACTTTCTTCTATTCTTATTCAAGCTTGAGA
CCAAGAGTTCTTTGTAGCTTGTGTCATGTTTTGGAGTTATGTGTGAAAGTGTGTTGCCATTATATCCTTATGTTATGCAT
GTTTTAATGAAATTTATGTTTAAATGAGAAAATGAGTTTTCATGAATTGTGTTCCTCAGGTTGATATGCATCTATGATGA
GTTGCCTAAATACTTCATGATTTGACTTGTTGAGCATGTTTAAATGTGTTTTTGGAAAGAGTTGCATAATTGCCTTATGA
TGTTTTAATGAGCATGATGTGAGATGGAGAAGGAAGTTCCTCCAATGAAATGAGAAATGTTGATGTTTTGTTGCTTAATG
AGTTTGTAGAAGTAGTTCCTACTTTCTTGTAATGCATTGAGTTTATTGATGTGGATTTGATGTCTCCTCCTATGATTATG
CATTTATATTGATGCATGATTGTTGGGCTTCTAGTCTTGAGTCGTTATTCATTAAAGTGTTTAAAGTGTCATTCGAGGAC
AAATGTGATAACCGCAAGGTTAAGGGAGATCACAAATAGAGAATTGAATATTAGAATGCGGAAGCACAAAGAAAAGAAAC
AAAAAAAATTAACTAAAGATATGGGAAATTCGAAGGAAAGATCCACGAATTTCCAAGGATTTGATGTTCTAAGGCCTTGA
AAAGATCCAAGTAACAACGTATAGATTTATGGAAGAAATCTAACGCCTTTACTTGAGAAAACAAATCAAATCGATAGATT
CGAATCTTGACCGCTTTATGAGTAACTAAAGACAATAATTAGTATGTAGAAACTAATCACCTTCTAAAGAATACCAAAAA
GAAACCAAAGATATCACAAGAAGAAATTACTTTATACCTTAAACTATGAAACTAGTAAAGGTTTAAAGATAAATTCTCAA
AGAACAAGTCACAAAGGTTCAAAGAACTCTCTCAAATATTATTAATATCAATCTAAATTGTCTTTAATGAATAAAAGGGA
CTCCTATATATAGGAGAAGGGGGGAAAAACGTCCAAGACCCCTTATAAGAACCTAAAAGGTCAGCCAATCCCTAGAAAGA
CAATTACAAGGAATCCTACTCTAAAAAGGAAATAAAGTAACCTAACTAGGAACAAATTTAGTACTTCTAGGAAAACATTA
AATAGGAAAATATTAATAACCTATATATAAATAAGGAAATAAGGTAAATCCCAACTAGGAAAAGAATCTTGAAAATCTTG
GAAAGTTTGACTAGTCTTCTCTCAAAACTTGGGCAGAAAGCAACTCTTGTTGTGGCTGATTCTTGGACTCTTCTTGACCT
TATTTGCACGAAATTGGACCTTAAAATTCCTCATCTTGGGCTTGAATTTGGGCCACCAAATAATTGTAGCATTTGGACAA
TTCCTCTCCCTTGGGCTTGAGTTCTTCTTCCCCAATAAGAAACCTTTGGATCAGCGATTGAAGCCCATTGAGCTTATCAT
TGAACTCCTTGGTTTGAGATCTTGTTATGGGCCTCCTTGGAGTTTCTAAAGCTTCATCCTTGTCCTTCAATGGAGTAGAG
CTTCCTTGGATGCTATTATTCCCCTCTTCTTGAAGAGAATTCGTCCTCGAATTCAAATCTGCATCAAAATGAGAAAGATC
AGAAACATTAAAAGTAGCACTAACTTGGAACTCACCAGGAAGATCAAGTTTATAAGCATTGTCTCCAATCCTTTCAAGGA
CTTTGTATGGCCCACTTCCTCTAGGATCTAGTTTGGTCTTTCTTTTGAAGGAAATCTTTCCTTTCTCATATGCACCCACA
CCATGTCACCAGGTTTAAAAACAACATATTTTCTGTCCTTATTCCTTCGCAATGCAACTTCCTTATTGTTCTTTTCAATT
GCAAGCCTTGTTTGTTCATGAATTTTTTTCATCATATCAGCCTTCTTTTGACCATCAAGATTAGCAAAATCATTAGTAGG
CAAAGGCAATAAATCAAGGGGGGTAAGGGGGTTGAATCCATATACAACTTCAAAAGGAGTCTTACCAGTAGAAGAATGGA
AGGTCCTATTATAAGCAAATTCTACAATAGGTAAGTAATCTTCCCAAGAAGTCAACTTTCCTTTCAAAACAGCCCTCAAC
ATGTTCCCTAAGGTTCTATTAACCACTTCCGTTTGCCCGTCTGTTTGTGGGTGACAAGATGTAGAAAATAGTAATTTAGT
TCCCAACTTTCCCCAAAGAATTCTCCAAAAGTGACTTAAGAACTTGGCATCCCTATCACTAACAATAGTTCTAGGTATTC
CATGCAATTTAACCATTTCCTTTACAAACAAGTCAGCCACATGAGATGCATCATTAGTCTTTTTACATGGGATAAAATGA
GCCATTTTAGAAAATCTATCTACTACCACAAATATACTATCCTTACCATACTTAGTCTTTGGCAGCCCCAATATGAAATC
CATAGAAATATCAATCCAAGGGGAATTAGAAACAGGTAAAGGAGTATAAAGACCATGCGGCAATGTTCTAGACTTAGCCT
GTTTACATTCAAGACAATAAGAACACACTTTTTCAACATCCTTTCTCATGCTAGGCCAATAAAAATGTTCAGAAAGTATT
TCTAGTGTTTTGGGTACACCAAAATGTCCCATTAGCCCTCCACAATGTGCTTCCCTAACAAATAGTTCACGCAACGAGCA
GTTAGGAACACATAATTTATTTTCCTTGAATAGAAATTCATCTTGAAGATTAAATTTCTCAAAAGGACCTAACTTACATT
CAGCAAAAATCTCACCAAAATCAGAATCTTTAGCATAGAGGAACTTGATTTGGTCAAAACCCAACAACTTTGAAGTAAGA
GTAGAGATTAAAACATACCTTCTTGAGAGTGCATCAGCAACCACATTCTCCTTTCCTTGTTTGTAAGCAATTACATAAGG
AAAAGTTTCAATAAACTCTACCCATTTAGCATGCCTACGACTAAGTTTACCTTGGCTCTTCAAGTATTTTAATGACTCAT
GATCAGTCTTGACCACAAATTCTCGAGGCCACAAGTAGTGCTGCCATGTAGCTAACGCCCTTACCAAGGCATATAACTCC
TTATCATAAGTTGAGTAGTTCAATGTTGCTCCACTTAACTTTTCACTAAAGTAGGCAATTGGCTTGGAGTTTTGCATCAA
AACTGCACCTATGCCCTTACCAGAGGCATCACACTCAATTTCAAAAGACTTAGAAAAATCAGGCAATTGCAAAAGAGGAG
CAGAACACAATTTATCCTTCAGCAAGTTAAATGCATCATCTTGTTCCTTTCCCCATGTAAAAACCTTATCTTTTTTAATA
ACTTCAGTTAAAGGAGCAGCAATGGTGCTAAAGTCTCGCACAAACCTCCTATAAAAACTAGCAAGCCCATGAAAACTCCT
AACTTCAGTTACACTATTAGGTTTAGGCCATTCTTTTATTGCCTTGATTTTCTCATCATCTACTTCAACTCCCTTAGGAC
TGACTACAAAACCTAAGAAAACCACACGATCCACACAGAAAGTACACTTTTTGAGATTAGCAAATAAGCGTTGATTTCTA
AGAACTTCAAAAACTTGTTTTAAGTGCTCTAGGTGTTCATCCAGATTTTGAGAAAAGATCAAGATGTCATCAAAATACAC
CACAACAAATTTTCCATGGAAATCTTTAAAAACATGATTCATTAGTCTCATAAAAGTGCTTGGTGCATTAGTCAAGCCAA
AGGGAATAACTAACCACTCATAAAGTCCATATTTGGTCTTAAAAGCAGTTTTCCATTCATCTCCAGGATTCATACGAATT
TGATGGTAACCACTCTTTAGATCAATTTTAGAAAAGATTTTGGAACCATACAGTTGGTCCAACATGTCATCAAGACGAGG
GATAGGATGGCGATACTTTACCGTTATCTTGTTAATAGCTCGACAATCTACACACATCCTCCATGTTCCATCCTTTTTGG
GGACCAATAGGACTGGAACAGAGCATGGGCTCATACTCTCTCGAACAAATCCTTTTTCAAGCAATTCTTCAACTTGCCTT
TGTAATTCTTTGGTCTCTTCAGGATTGCTCCTATAGGCAGGCCTATTAGGAAGTTGAGACCCAGGCACAAAATCTATTTG
GTGCTCAATCCCTCTCAAAGGTGGCAATCCCTTTGGAGTGTCATTAGGAAAAACATCTTCAAAATTCTGCAAAAGAGAAG
AAACACTATTTGGCAAAGAAGGAGTTAGTTGTTCAAAATTAATCAATACTTCTTTGTAAGTAAGTAGTATTATGGGCAGC
CCCTCTTTCCTAGCATTCAAACACTCTTTGGCTTTTATATAAAGGCTCTCATTTTTCTTTTCCTTAGCCTCTTTCCTCTC
ACCAAAACATTTTATTTTTTTACTCACACCCTCTTTTACCTCTTTACTTAGATCGCTGCCCTCTCTCTCTTTCTCTCGGC
CATCTCTCTTTTTTTCTATCTCTTGGCCTTTTTCTTTTCCCTCAAGCTCACTTTTTACCTCTCCCTTTTGTTTTCCCATT
GTTTCCCTCAATCGTTTTTGATCTTCAAACACTTGAGAAGGAGATAATGGTGCAAGAGTATACTTCTTACCATTATGCAG
AAGACTATACCTATTCTTTCTCCCGTGATGAGTAGTATCCCTATCATACTGCCAAGGTCGGCCAAGTAAAACATGATATG
CTTGCATTGGGAGTACATCACAAAGAATTTCATCTTCATATCTACCAACATTGAATGAAATAATGCATTGTTTGTTTACT
TTAACTTCTCCACAATCATTCAACCATTGGAGCCTATATGGGGTAGAGCGCTTCATGCATGCAATTCCTAGTTTATCTAC
CAAGTATGAACTCACCACATTTGCACAACTTCCCCCATCAATAATCATAGAATAAGTCTTCCCCTTTATCCCACACCTAG
TATGAAACAAATTCTCTCTTTGCCCTTCATCAACACTACCCAAATTGATAGTCATAATTCTCCTAACCACCCCAATTATA
CCATCATTAGGCAGTTCCAAATCATCTTCCTCACTTACACCTTCTCCCTCTTCTTCTTCCCCCTCACTTTTTTCACTCTC
ATATTCTCCATTCTCTCTAAGTAGGATGGTTCTTCTACTTGGACATTCATGCATCATATGCCCCCTTCCATGACATTTGT
GACATTGAATAGAACTTGAAGGTTTAGAAGATTTAGGATTAAAGGTTTTACCTCCCTCCTCAACTTTACCTTTACCTCTA
TCATCTTGAGGTTTGGAAGGAGCTTTCCCCTCTTGAGTTGACCATGGCTTCTTAGAGATAGTGTTTGGTCGACTTCTCCA
TGAGTTATTTTGCCGCTTTTTCTCAATTTGTTTTTCAACCTTTACAGACAAATCAACTAACTCATCTAAAGTTACATATT
GTTGTATCTCTACTACATTAGCTATTTCTGTATTTA
