# Supplementary material for: Homologues of potato chromosome 5 show variable collinearity in the euchromatin, but dramatic absence of sequence similarity in the pericentromeric heterochromatin
Source: BMC Genomics. 2015 May 10;16(1):374. doi: 10.1186/s12864-015-1578-1 (PMC4470070; doi:10.1186/s12864-015-1578-1)
Supplement: Additional file 3: — RH BAC tiling path sequences. Description of data: Nonredundant, multifasta sequence files of the individual BAC MTPs. The sequence contigs and scaffolds in the MTPs can be either ordered or unordered, depending on the quality status of the tiling path sequence. [file 12864_2015_1578_MOESM3_ESM.zip › mtp_4372.fasta]

>mtp_4372.scaffold_1
GAATTCTAATTCGAGAATGCTATTATCTTTACATTAAATACTTATATGAGTTAATGAAATGAGATGTTTTGAATTCGAAT
AGTAAATTACTTTTATTTTAGTGTAAAACACTTAATTGAATATGTAAAATGGGAGGTTTTGAATTAGAACTCAAGAATAC
TTTTATTTTAGTAATAAATACCAATATGAACCGGAAGATAATACTTTTTCTGTTTAAAAAAAGAATCACATATTTTTCTT
TTAAATTTATCTAAAAAAGAATAAGTTTTTATTAATATTTTAATTTCAACTTTTTCACGTGAAGGCTATTATCTTTTGAT
ATATTAGATGTAACTGTAATTTAGAATTTTTAAAATTAAAAATATTTTTTATTTTCTTAATATTTATGTTAAGTTAAACT
AAGTAGGCGTTTGGCCATGCGATACCGTATCATAATATGGTATCGTGAGATGTGGAATCAACATTTGGACATACGATTTT
ACGCTGATTCCATCTCATGATTTCATCTCATGAGATGTGATTCCACATTCTCCAAAAACCATGATATTGAATTATATGAG
AATTCCATATCATGATTTGAGATATTTTAATACAAAAACTGATCCACGAGTTTATATTTTGTTAAAACAACCTCATATTT
ATATCTACTAACCATTTATTTCATATGTAAATAAAATTTATAATCACATCATTACTTTTTAAAATTTATTATTCTCACCG
ACATAAAATTTATTATTCTCACCAACATATAGTCTTATGTGCTTGTATTTTGATATGCAATTTACCTTTGTTGTTGTTGG
TTGGGAAGGTACTGCTCATGATAATAAAGTACTTGAGAATGCACTTGTTGAACCAACGTCACAATTTCCATTTCCGCCAC
ATAGTAACTTTAAATTACATCCTTAGAATAATCTTATTTATTTACACAAAGTTGTCTCATTTACGTCACATATGCTTTTA
GTAATTCTTTATAAAATGTTTGTTGGTAGATAAATATTATGTTGATGCTAGTTTTCGAAACACAAGAGGATTTTTAGCTC
CATACAAAGGACTACACTATCATTTGCAAGATTATCGATGAAGTGAAAGAGAGCCTCAAAATCTCAAAGAACTATTTAAT
TATAGGCATTCATCTCTACGCAATGTGATTGAACGGACTTTTGGAGCTTGGAAAAATAGATTTAAAATACTGAAACAAGG
CATGAACCATTATAATATTGATACACAAGTGAAAATTGTCATAGCTTGTGCAGTGTTACATAATTATTTGCGAGAATACC
AAAGTACTGATGAAATATTTATGGTCTATGAGCATGAAAATATAGTTGCGGATGATATTGACCAACAAATGACTTAAAGT
AACAATGTTGGTTCGTCTTCTCGATCACATGATCGAGAAATGCAAGTTCAACGTGAGGAAATTGTCCGTACTATGTGAGA
GGATTATATTAAAACTAGTACACTACAATTTATGTTCAATTTTTTTTATTATTAATTTAGTTAGATGAAACAATTACTTA
AGTGGAGAACAAATAACTTTGTAATAATTTATTATGCGATTTTATAAATTTTTGTTTATTTGATAAGATTGAATAAACAA
TTGGGGCTATTTTAATAGTTTTACAACTTATGAAATTTTTATGTTTATGAGAAAATATACAATACAAAAATTTTATATCG
CATGCCCAAACAAAACTTCAATTTCATATCATGATACCATATCATGATTTCATATCGCATGGCCAAACGGGCCCTAAGTC
ATTCAATTATGATTCATTTTTTGTTTTAATCGGTCAAATAATATATTTTTATACTTAATAATAATTTTAAAATATTTATT
TTAACTTTAAAAAAGTAATTTACAGTCAAACAAACATTTATAAAAGAGTTTAACCCAAAAGATTTATTTTTTTAAAATTT
AAATTTCGGGTTAAATCGAACTACAAAAGTAAAAGATAGAGAAACGCGGAGATTATACTTAAACGATATGAGTAGGTAGT
GTCAGTAGTAGTAATGTAAAAGGTATCAAGTAGTGGAGGCGGAGGGTGGCGGTGTTATACCAACTCCACCTTTTATTTTT
TTTTATTTTTAATTACTCTTTCATGCACTCTTACACTTGCAGGTTTTGTCTACTAGTACTAATTTTAGAAAATGATCAAA
ACGATTTTTAATACATAACTAATGCTTTATTTTGATCCTTTGGTGTTAGAGATAAGGATAAATAGTTATAGGATAAAATT
TTAGTGTTTAGTTCGATTGTCATGTTTGGAATAACTTATTTCATCATTTATATCATAGTGATGGATAAGTTATTCCGGGA
TAATTTATTTCCACCCAAATAACATGTATTTCACTTGATTGAAATAGTCTTTAATATATAATAAAAGTGTTTATTTTGGT
CCTTAATATATCTCACTGGATTGAAATGGTCCTTAATGTATGATAAAATGTGTTTATCTTGGTCTTTTCCATGAACTTAA
CAAATTTANNNNNNNNNNNNNNNNNNNNNNNNNNNNNNNNNNNNNNNNNNNNNNNNNNNNNNNNNNNNNNNNNNNNNNNN
NNNNNNNNNNNNNNNNNNNNNNNNNNNNNNNNNNNNNNNNNNNNNNNNNNNNNNNNNNNNNNNNNNNNNNNNNNNNNNNN
NNNNNNNNNNNNNNNNNNNNNNNNNNNNNNNNNNNNNNNNNNNNNNNNNNNNNNNNNNNNNNNNNNNNNNNNNNNNNNNN
NNNNNNNNNNNNNNNNNNNNNNNNNNNNNNNNNNNNNNNNNNNNNNNNNNNNNNNNNNNNNNNNNNNNNNNNNNNNNNNN
NNNNNNNNNNNNNNNNNNNNNNNNNNNNNNNNNNNNNNNNNNNNNNNNNNNNNNNNNNNNNNNNNNNNNNNNNNNNNNNN
NNNNNNNNNNNNNNNNNNNNNNNNNNNNNNNNNNNNNNNNNNNNNNNNNNNNNNNNNNNNNNNNNNNNNNNNNNNNNNNN
NNNNNNNNNNNNNNNNNNNNNNNNNNNNNNGACTACATGGATTAGAGCAACATGATAATCAAGGATGAACGTGATCTTAA
TGCACCCATCTGCAATGACAAAAATGGTAATAGATGAAAATTTTCGATTTGAACAATTTTTAGCTAGACATAAAAATTAA
GGACAAAAATACTAATTTTGACCTCCGTAATGAGTTAATAGAATATTTATGGGAGCAACATAATAATCTTTAAAGTTGAG
TATTTATGTAATGTTTATGTAATTATATTTCATTAATTATTTCATTTTAATTTGAATTGTCCATAAATTTGTATATGTTT
GCAATTTATGTAACTTATAAATTTAGAATGAAATATAATTTTATATTAAATACAAAATTTGAAAAAATAAAATTTTATAT
CAGATCAAAATTATATAAATTGATTATTTGGCAAAAAAAGGAATCAATTTATATTGAGGATGAAATAGAAATAATAATAT
AATATTTAGGAGAGAAAATAAAATTCTTTTTTAAGAGAGTAAAATAGAAAATTTGGGTGAAATTAATTTTGTCAAAAAAT
TAGAAATAACCCTTAGATCATAGTAACTGATGCATGAAAGCATTAAACATGCATTTGCATGAAAGAATTTAGGTTAAATG
AAGCAGGGGGGTGGGTGGGTGATTTTGTTTCTGAGTAAAAGTGGTTTCTCTTTTTGTGATGTGATATCAGATCATTAAAT
GAATATAAGATATGATGTTGGTTTAATTTACTACAGTATAAAAATACTGCAATATATGTTGGAGAACCGTACATTAGCAA
ATCCCAATCAATTCCTTTGTTACAGATAGTATCAAGATTCTTATACCCAAACTGGAGCAACCTATCTTCTCTGCCTTTTT
CTTCTTGTCTATTGCTTTTCAATTTATACTCTTTTTTCCGTTTCAATTTATGTGATATAGTTTGATTTAATATGAAATTT
CAAAAAAAAAGATTAACTTCATATTGTGATATTCAAAATAAGTTACAGATATTCGTTTGGTTACATGTTTTTGGAAATTT
GTGGGTTAAAGTAAGTCATAAAAACTTGTACTGTAATAGATTATTGTGTGATTATAAATTATTTTCATCAATGATATGAT
AAATATTTTAAAATTAAATTGTTATTAAATATAAAAATGTGTCATTATTTTAGAGATTGACTAAAAATAAAAATGAATAA
CATAATTTGAAACAGAAAAGGTAATAATTTCTTTTAGGTGTCTTTCGTTTGATATCCGTTTCTGTTTTTTATTTTATTTT
ATTATGAGAATGGATGGTATAAAATATAAATAAATTTGGGGTGGGGTGCGGGGTTGGGGGGATTGTGTGTGTGTGTAGCG
TTTCTGATTTTTTTTTTTTGATAAGTCTTAATACTTTAAATAAGGATAACATTAGAATTATTATCGTAATGCCAAGAAAT
ACTATGGATAAATACAAGGATGTAAGATTCAATGCACGTGGATGTAATTGTGTTTAATGCTAAGTTACACAAGTCAAGAA
AGTTAATTAGGCAGTTTAATTAATATTGGTCCAATTAGGTTTAATTTATTTGAATTTTTGGTGCACTAAAATGTATGTTA
TGACCAAACTAGAATATGTGGTCCAAGTAGTAATCCAAGTATTTTTTGTTATGAGTGATTTACCCTTTATGTGGGACTTT
TTGACATGAATCTGAATTTAGTCGAACTTTAATGTGGGTATCCGATATCGGGTGGGAAACTAAAAAATAATTAAAAAAGA
AAAGAAAAATAGTCCATCATAAAAGGGAAAATGATTTAAATCTTATACAAATAAAAATGGAAGCAAATATATGATCTAAA
TAAATAAAAAAAACTGGATTATAACTAAGGGAGAGGAAATACAAATATGAAAATAATAAGTTAAGAAAAGAAAAAGAAAG
GAAGAGAGAAGGGAGATTGACAAGGAACCATGCGCGTGACATCTCTTGAGGAGCTCTCTTCCACAATTTAACTATGATGA
TTCAATCAAAGCTTCAAGAGGTCAAAAATATATATTTTGTTTTGTTTTATGTGACACTTTTCAAATTTTGATATTCAAAT
AAATCTATTTTTGATCGTAAGTTTTTTATAGATTTTTTAAACATTTTGAATTATCAATTATTATGACTTATAGTACTTTT
ATGTAGTTTACAAATATATTATAAATTTCATTTCAAAAAAATTGAAGATTTCATGCGTAAATTTTCGATCAAACTTAAAT
TGTTCAACTCTCGAAAATTGAAAAGTACCACATATATTAGAATAAGGGAAGTATTTTTTTAAGGAAGTTTAAAAAATAGC
TACATGTTATAAGGAGAGAGAGAAGGGTTGAGAGACGAAGGAGATAGGTGAGTGAGAGAGGGGGAAAAGAAATGAGAGAG
ACGAATTATATATGTATATCTGCTCGATAATTGTATATAAGTAACTAGTATGTATAGGTATCAATGATTATATTTGTATA
TCAGTTAGATAATTGCATATATGTAATTAGTATATATATATATATATATATATCAATGAATACAATTTGTATCAATTTAA
TATTTGTCTTTGTATAATTTATTGTTATCATTTGTATCAATATTGTATCAATTGTATTAACAAATACAATTTGTATTAGA
ATACATTTGTATCAAGGTTGTATCAAGTTCAACATTTGTATTTGTATAATTGATTGTGATCATTTATATCAGTGTTATAT
CAATGAGTACACATGCATTTATATTTTGTATTACTGAAAATGATGTATTGTTAACATTTATCATTTGTATTTGTATAATT
GAATACTAGCATTTATATTTGTATAATTGATCAATCATTTAAATTTATATTGAGAGAGGATACAAAAAAAGGTGAGAGAC
GTGGAGGGAGGAGGGGACAGAGAGAGGGGAGAGGCTAAAGAAATATGGCATAGAGAATGGATAGAGGTGAGTGAGTGAGA
GAGAGCGAGACAGAAAAGAGAGGCAAGCGAGAGTGCAGAGAGAGAGAACGTGAGGGGATAAAAGAGAGAGGCAAGGAGAG
GAAAAAAAGAGAGAGAAAATAGCAACAAAATCATAACTTTAGCTACAAAATGTAATTTTTTCAAACTATAGTAGTGTATT
GTAAGTACATATTACATAATTTTCTCTATTTTTCTCCGAAACCGTTCTCTTCTCTTTCTACCCTAATTGACACCCTAAAT
CCTAATCCATGATCATGCTGACCGCTGGTTACTCAACTTCGACATATGGTTAATTCATTGCCCTCACAATTCCCCACTAT
TACTCATCTAAAATCTCTAGAAAAATAGTCATGATTCGAGTCTACATCTTAAGTGTTGGCCGCCACTCAAGATCATAAAT
GACCCAAAACAAACCTTTGGAACTCATGTTGCAAATGAACTAATATGACATTTTATAAAATGCAAACAGAAGTTGAAACT
TAAGTAACTAAAACATGTACCAAGTATAAGTCCGAGTAACATAATCAATAAATCCATAAAATTGAACAACTAATATATGA
ATAAAGTCGATACTATCTATAGTTAGAAAAAACATGTTTGTTAGGACATAACCTCCAACTATCTTAAAACAAATAATAGA
ACTAGCGATAAGTATAACTAATAACTAATCCAAGAAGTTTCCGAATAAGGAGGACACGACAACCGCTGATTGAAAAGTTG
CAATCTATCTAAGCAAGAGTCTGAGAATGAACGCTTGAATCTACATTATAAAAGGTTGCAGCGCAGAGAACAATATGCGA
GTTCGAAGCCAAAAGGGCAAAAAAAATTGTCAAAAATTTCAAAAGTGCACATCAAATTTTTTTAAAATCAAAAGGGCAAA
ATCGCTCCTGACAAAGCAATTTCCCTTTGACACAATGACTAAGCAGCAATTTTTTCCAAAAACTTTTTTTTCTATTAAAA
ATCGCTGCCCTAGCAACAATTTTGTCCAAAAACTTTTTTTCTTTTTTTTTTAATTAAAAATCGCTGTGTCGATTTTTTTT
CCTTACACATCGCTGCAGGGGCATCATTTCATGCCTAGTGCCATTATTTTCATGCCTATTGTTAATTATTAATAATATAA
AAATGCCTATTCATGCCTATTGTTAATTATTAATAATATAAAAATGCCTATTCATGCCTATTGTTAACCAAAATCACTGC
TATAGCAGCGATTTTGAAGAAAAAAAGATTTATTTTTTTTGAGAAAATCGCTATTTTTTTTCTTTTAACGGACGTCGTCA
ACTTTTGTCAGAAGAAAATCGCTCCTGACGTAGAGATTTTGCCCTTTTGGTTAAATTTTTTTTTGATGTGCCGTTTTAGT
TTTTTAAAAGAAAAAAATTGCCCTTTTGACTTCGGACTCAACAATATGCTGTCTAAGTGAAATGTACTGAGTATATAATA
TTGTACTATTGCTCCTATTTTTATTTATTACTAATAAATACGTCCTCCGTTTTAAATTATTTTTTTTTCTTCTTTTTAAC
CGGCATTTAATAAGTAATATTTTAAATATTAATTTAACATATAAAATATTTTATACTCTCAAGGGATTTCCATACGGTGT
CAACAGCATTACAATCATATTGTCTCTCCTATCTTCGAAATATATAAAAAGGTAAAAAGGGATTTATGAACTTTAAAGAA
TAGTGGCTAATAATAAATTTATTATTGCGATTTATGGAGCAGTAATCTATCTCGTGATCACGTTTGATTTAAAATAACTC
ATTTGAATTTATTCTTGATCTGTACCTCTATTAATTATTTATCCTCTAGCTCTTTTAACTATGGAATTTTTTTTATTAGA
AAACCAAAAACTTTCCAGCACAATGGTTTGTGAAAGGCTTGAAGAAAATAATAATTGTTGTAAGGTTTACGCATGTATTA
ATATTATTATTATTATTATTATTATGAGGAGGATATTAGGGGTGTGCAAAAATCGAATAGAAAAAATGTTATTGGATTAT
TAGGTTAACGGGTTTGCAATGGATTGATAAAAGAAATTTATTGGATTATCGATTTGATTTTGATTTTTAGTATTGGATTA
TTGAGTAAATGGATAACTCATTAAGACGATAATAATTTACTACTTTATCCTTCAAAAATATATAATATTAGTACTATATT
AGTACTCTACACTACAATCTACATAAGTAAATATTATCTTTTGTTGTTTCGCTATATCAAGCCATTTACAACTACCTTGT
TTGTTTCAGTGTAGTGCGCCAAATTATTAGAAAAGTAGGAAGTCAAATATTTATTTTACGAGCATTTCTTATTGGGTAAA
CTAAAAACCTAATGAACCGTTAACGACCAAAAATTGATAGACCGAAAACCGATAATTTTTTTGTATCGATTTGTAATATT
TAAAATTGAAATCGAACCAAACCGACTGATTTACCAACTCGCCAACTTGGTGGTACGATTTAAAAAGTATAACACCTCAG
CGTGTCAAACATTATGTAGCAGTCGATGTTTATTTCTCAGTTAGTTAATACTCAATTTAGTTAATATTTTAGATTTTTTT
TTACTATTAATTTCATTTTTTTCAATAAAAATTTTACATTTTGAAAAAATAATTATTATATTAGTTGAATAATCAGATGA
GAAATCAATTTGATATACTAGTAATAAACTTTTAACTACAAAGTATTTTTGGAGAGAATTATCTACCCTTGGACTTGCTA
TCCTAACACGATATCCATATCTAGACTCAAGTTCAATGAGTTTAATTTTGTACTGTGATAATGTATAATAAGTATAAATA
ATGTAATCCCCAGCTAATCCATCTAAAAATTTCCTCGCTAATTAAATCTTTTGATAATTCATCCCTAATAAGATCAGCCT
GAGACATTTGTTATTTAACTATAAAATTTTATCCAATGCTAATTTCTTATTTTCTAATAATGATAAAATAGAATGCGTTT
CTTGACTAGCATAATATTATCATCTATGAATTTCATCGTTAATTGGTTATAAAATTACTTCTACTAACAGAATGTTATGA
TAAGTCCCTAATTTTTTTTTATTAGTGGTCTGGAATTAAGGGGAAGACAAATTAAAGGAACTCATGCTTGTGCATGCAGT
TCCCTCTGATCATTTTGTTCCCTACTCTATTAATTAATTTTACTGCATCCTAATCTAAAAATATTAATATTTTGTTTTTA
CCAGAGAAGTCAATGAAAAAACAAAAGCTGCAAAATATTAAAGCTAAAAATTAAACCTTCAAATCTTTGCATGTACATTA
TGTTTATATGTAGTAGGTGTAGCCTGTATGCATGCAGGTTAAAAACGAAGGGACAAAAATGAAACCTAATGGCGACACAA
ACTTTCCATATTTGTACTTCTCAAAGTTGTTAAAACAACTAATGATCCATTAGAACATGCACTATTCTACCACTTTCTTG
TAGTGTTGAGTTACGATTCTTGTAGCAACTCCATTTCAAATGGTTTGAGCTTGAAAGCAACCTGCTATCTATCTATCAAT
AGGCGAGAACAAATTGCTATTGACTGCTTCGCCTATCTATTCTATTATGACCGGCTTGGAGACATTAGAGGAATGTGGAA
TGTGGGGTGGTGGAAATGATAGCTATGGAGGGGGGTAGGATTAAAGACGAGGTGTGTTTGAGTTACTATAAATTTATGAG
TTATATTTCTATAACAGTCTTATTGAACAATTCAAAATTGTAATTAGTTCAAATCTAAAATAATATGTTTTGAAATAAAA
ATTATGAAAAGATTTAAGAAATTAAATACTTACCAATAGCACATAATAACAATGTGATCAAGCTGATTTAGGTAAGCTAG
CTGGCAAAATAATACTACTATAATTAAAATTTTAATGACACAAATGTTAAAATAAAATGGACATATCAATTAACTTGTGC
AACATAAAACCTAACGATGAGTTAATGGTCCACGAGGGTGAATTAAAATTAGAATTATTTTGTGTTTAATTAAAGCGACA
AAAACTTAAAATCCCTATAAATTAAAAAGTGCATAGCCTAATTAATTAGAGGCATCCGTGTACTTCATAATAATTCATGG
AGTAGGGTTGACTTCCTATTCCATCATTATTTATTAATTAGCTTATATATACACTAAAATAATATTATTAAAAATATATA
ATAGCAAATTAAAGTAATTTAACCTATTATAACAAATTACTTATGGATCATGACATATATTTACTATTCCTTTTGTTTAA
ATTATTTTTCTTCCTTTTCTTTTTAGTAAGAATGTTCTTTTTAGTATATGTTATGACAACTCTTTACTGTAATTTTTCAT
ATGACATGTTTAAAATCACAAGATTAAAGAACATTTTATTATATTCTAGTATTTAGTTTAAAATCATAAAATTCAAAAGC
TTTTTTTTTCTTTCTTCAACGGTGTATTTAGTCAGAACCAAATAAACAAATTAAAACGAAGGAAATATATATTATCAACG
ATGAACTACTTTAAATAGTTAGTTGTTACTCCCTCCGTTCACTATATGAAAAATAGATATCCATTCATACTTGTCAAGGT
TTAAAAAAAAAACAAGAGATAATTTATTCTCGTTTATCAATGCATAATACCTTTTTTTTGAGTAATCCTTTTTTTTGGGG
GGAAAAGGACAAATATATCCCAAACTGACGTAAATGGTATGCAGATATCCTCCGTCATACTTTTGGACATTGATGCCCCT
GCCGTCCAAAAACTAGAGCATATATGCCCTTCACTCAAACGCAAGACTAAATATGGACACATAACGCAATCTTATCTGTC
GATCCGATATTTAATAAATGTCGGGTTAGTGGATAAGATTATGACGTGTATGTCCGTTAGAATGAATGGTATATATGCTT
TAGTTTTTTAGATGGCAGGGACACTAATGTCCTAAAAGTATAACAAATGATATCTGCATACCATTTATTATAGTTCGAAG
GTATATTTTTCGTTTTTCCCTTTTTGTGTGTGTTATTTTTGTTTTGTTGTGACGTGGAGAGAGAGAGTCAAAGAGCAGTT
AAAACTAAAGTAGTGATGTTGTTGTTACAAGTAAGTAAAAGGTAAACAATGTCTACCAATGGAATAAGGTAGGCGTGCAA
GACAATATCTGTAATTGTGTTATTACTTTAACACACACACACACGGTTTCTACTTTCTACTATAGGCTTATAAAGAAGCT
TTTATTAATCATCATTATTCATTCACTAGGGGTTTAACTAGGGGTGGGGGTGGGGTAGAAGGTTTAATACTGCAGTATAT
GTTTTTATTTATGTTTGAAATAATAAAAAGTAGTAGTACGTAAAAACCTTACTACTATAATGTTAGGTACGTGAGGGTTA
ATATACCTATCCATCACTATGGACCACCTTTCTTGATATGGGGTTTATTTCTTATTCCTAACTTCGGGTTCTAATGTTCG
ATATTTATATATATTGAAGTATGATAATTCGATTTTACATAGCATGCGGCCCTATTTTGGAGAAGTGCCGCCTATCAAAG
TTTTTTTTTCATATTTAGGACTTGATTTGAGATTTTTGATTAAGAAAGAAACAGTTTCATCCATTATATCATAATCTTTG
ATGATATCTTACCCTATTTTCCCCACCACCTTCTTCGCGTATGTCATTATTTGATTGAGAACCAAAAAATTGATTCAAAA
TATATAAATTTTAAAGATGAAGGGAAATTAAGAGAAATAATTTTTTTACTTTAGGTTTTGACGTTTTCAATAATATGAAG
TTGTGAACTCCAAGTCACTATATAAAGTGTGAATTGAAGGCTAAAAGACGAAGACAGTAACCAATAAGGTACTAAGATTA
ATATTTAATATTTATGCAGAAATTAAGTACGGAGTAATAAATTACAATAGTCTTAATGGGTTACCGATTTACCCAATAAC
CCATTATTAAAAACAAAACCAAATCGATAACTCGATAACTTTTTTTCAATAAAATCATTATCAATCAATTAACGCAATAG
CAATAAATAATATAATTTTTCCGACTTAATTTATCGATCACTTCGATTTTCACATACCGCTACTTATTCCGTGTCAAAAT
CCTTACTTTAATTGTTAACTTAATATTATTTAATTAAAAAAATAATTAAATTAAATCTTGATAAACGAAATAAAACAAAA
TGTTTTTGAAGGGAGGAATTAAAAGAGAATGTTGAGGTCAAATAAATATAATAGGGACAAAGGGATTAGATACGCCGCCA
AAATGAATTGATATGTTTGTCCAAAAACAGAAAATCTGCAAAACTCAAAGAAATTACTTATCACATGTTTACCTTTGAAA
AAAGTAAGCTTCCATAAGTTTTTTTTTTTCTTTTTTTCAAATTGAGATCTTTACTAGTAGTATGTTTGTAAGTTTGTGTG
AAAGCTAAAAGTATTTATTATTGCTTAAAAAATGAGAAAGTAAATAATTTTGATTTAAAAAGTTCATACTATATAATTAT
CAAAAAATAAATTAAAACTATAAATGATTCTTATTGATAAGGGAATGAAATATTTTTTATTGGAAATAATAATTATTAAA
ATTGATTAAAATTATACTATTGAAGTTATATGTTATAGCTGGTTAAAACATTTAGGGAGAAGCGACATTAATTTAGAAAG
TCAGAGTTGCTTCTAGGAATATCCTCTCGAACNNNNNNNNNNNNNNNNNNNNNNNNNNNNNNNNNNNNNNNNNNNNNNNN
NNNNNNNNNNNNNNNNNNNNNNNNNNNNNNNNNNNNNNNNNNNNNNNNNNNNNNNNNNNNNNNNNNNNNNNNNNNNNNNN
NNNNNNNNNNNNNNNNNNNNNNNNNNNNNNNNNNNNNNNNNNNNNNNNNNNNNNNNNNNNNNNNNNNNNNNNNNNNNNNN
NNNNNNNNNNNNNNNNNNNNNNNNNNNNNNNNNNNNNNNNNNNNNNNNNNNNNNNNNNNNNNNNNNNNNNNNNNNNNNNN
NNNNNNNNNNNNNNNNNNNNNNNNNNNNNNNNNNNNNNNNNNNNNNNNNNNNNNNNNNNNNNNNNNNNNNNNNNNNNNNN
NNNNNNNNNNNNNNNNNNNNNNNNNNNNNNNNNNNNNNNNNNNNNNNNNNNNNNNNNNNNNNNNNNNNNNNNNNNNNNNN
NNNNNNNNNNNNNNNNNNNNNNNNNNNNNNNNNNNNNNNNNNNNNNNNNNNNNNNNNNNNNNNNNNNNNNNNNNNNNNNN
NNNNNNNNNNNNNNNNNNNNNNNNNNNNNNNNNNNNNNNNNNNNNNNNNNNNNNNNNNNNNNNNNNNNNNNNNNNNNNNN
NNNNNNNNNNNNNNNNNNNNNNNNNNNNNNNNNNNNNNNNNNNNNNNNNNNNNNNNNNNNNNNNNNNNNNNNNNNNNNNN
NNNNNNNNNNNNNNNNNNNNNNNNNNNNNNNNNNNNNNNNNNNNNNNNNNNNNNNNNNNNNNNNNNNNNNNNNNNNNNNN
NNNNNNNNNNNNNNNNNNNNNNNNNNNNNNNNNNNNNNNNNNNNNNNNNNNNNNNNNNNNNNNNNNNNNNNNNNNNNNNN
NNNNNNNNNNNNNNNNNNNNNNNNNNNNNNNNNNNNNNNNNNNNNNNNNNNNNNNNNNNNNNNNNNNNNNNNNNNNNNNN
NNNNNNNNNNNNNNNNNNNNNNNNNNNNNNNNNNNNNNNNNNNNNNNNNNNNNNNNNNNNNNNNNNNNNNNNNNNNNNNN
NNNNNNNNNNNNNNNNNNNNNNNNNNNNNNNNNNNNNNNNNNNNNNNNNNNNNNNNNNNNNNNNNNNNNNNNNNNNNNNN
NNNNNNNNNNNNNNNNNNNNNNNNNNNNNNNNNNNNNNNNNNNNNNNNNNNNNNNNNNNNNNNNNNNNNNNNNNNNNNNN
NNNNNNNNNNNNNNNNNNNNNNNNNNNNNNNNNNNNNNNNNNNNNNNNNNNNNNNNNNNNNNNNNNNNNNNNNNNNNNNN
NNNNNNNNNNNNNNNNNNNNNNNNNNNNNNNNNNNNNNNNNNNNNNNNNNNNNNNNNNNNNNNNNNNNNNNNNNNNNNNN
NNNNNNNNNNNNNNNNNNNNNNNNNNNNNNNNNNNNNNNNNNNNNNNNNNNNNNNNNNNNNNNNNNNNNNNNNNNNNNNN
NNNNNNNNNNNNNNNNNNNNNNNNNNNNNNNNNNNNNNNNNNNNNNNNNNNNNNNNNNNNNNNNNNNNNNNNNNNNNNNN
NNNNNNNNNNNNNNNNNNNNNNNNNNNNNNNNNNNNNNNNNNNNNNNNNNNNNNNNNNNNNNNNNNNNNNNNNNNNNNNN
NNNNNNNNNNNNNNNNNNNNNNNNNNNNNNNNNNNNNNNNNNNNNNNNNNNNNNNNNNNNNNNNNNNNNNNNNNNNNNNN
NNNNNNNNNNNNNNNNNNNNNNNNNNNNNNNNNNNNNNNNNNNNNNNNNNNNNNNNNNNNNNNNNNNNNNNNNNNNNNNN
NNNNNNNNNNNNNNNNNNNNNNNNNNNNNNNNNNNNNNNNNNNNNNNNNNNNNNNNNNNNNNNNNNNNNNNNNNNNNNNN
NNNNNNNNNNNNNNNNNNNNNNNNNNNNNNNNNNNNNNNNNNNNNNNNNNNNNNNNNNNNNNNNNNNNNNNNNNNNNNNN
NNNNNNNNNNNNNNNNNNNNNNNNNNNNNNNNNNNNNNNNNNNNNNNNNNNNNNNNNNNNNNNNNNNNNNNNNNNNNNNN
NNNNNNNNNNNNNNNNNNNNNNNNNNNNNNNNNNNNNNNNNNNNNNNNNNNNNNNNNNNNNNNNNNNNNNNNNNNNNNNN
NNNNNNNNNNNNNNNNNNNNNNNNNNNNNNNNNNNNNNNNNNNNNNNNNNNNNNNNNNNNNNNNNNNNNNNNNNNNNNNN
NNNNNNNNNNNNNNNNNNNNNNNNNNNNNNNNNNNNNNNNNNNNNNNNNNNNNNNNNNNNNNNNNNNNNNNNNNNNNNNN
NNNNNNNNNNNNNNNNNNNNNNNNNNNNNNNNNNNNNNNNNNNNNNNNNNNNNNNNNNNNNNNNNNNNNNNNNNNNNNNN
NNNNNNNNNNNNNNNNNNNNNNNNNNNNNNNNNNNNNNNNNNNNNNNNNNNNNNNNNNNNNNNNNNNNNNNNNNNNNNNN
NNNNNNNNNNNNNNNNNNNNNNNNNNNNNNNNNNNNNNNNNNNNNNNNNNNNNNNNNNNNNNNNNNNNNNNNNNNNNNNN
NNNNNNNNNNNNNNNNNNNNNNNNNNNNNNNNNNNNNNNNNNNNNNNNNNNNNNNNNNNNNNNNNNNNNNNNNNNNNNNN
NNNNNNNNNNNNNNNNNNNNNNNNNNNNNNNNNNNNNNNNNNNNNNNNNNATTGTAAGGTGAAATTCTTGAATAAAAAAG
GAGGAGACATAATTGAGTGATAAACATGGGAGGGGAGAATTAAGAGATAGTGGATGATTTGGAGTGAAAGAGTTATTTAA
ACAAATAATTAATCAATAATAGTTTTAAGGAATGTGGGTATCTAATTGTATTTTTAAATAATATATTAATATATGGTATA
AAATACTAAAAGTGGTAATATATGTAATTGTTTAAAAGTAAAGATAATATTAGTATATATAGTAGTGATGTATGTCTAAT
AAGGTAGTTTATCCTTTTATTTTTGTTGGGAAAATTGTATGAAATAACAAACTATTAATTCAAATTAAATGTTATAGCCA
TAGCTTCTTTTATTTGTAATTCACAGCAAACACTCAATGTTTTTTGCCATCCCATTTGTATACTGAAATACACAAATAGA
CCCATTTGGTATACATATGTGTTGTTTAAAAATTAATTGCAAGACCCATTTGTATACCGAATATACAAATGGACCCATTC
GGTATACATATGTGTTGTATAAAAATTAATTTTAGGACCCATTTGTATACCAAAATATACAAATTGACCCATTTGGTATA
CATATGTGTTGTATATATGTAGTAATTTTGTTTATATACAATTACTATGTTTTAGTTTGTATACCGAAATATACAAATAC
ATATTTTTTTGTATTTGTATACCGAAATATACAGATTAATAGCAATAGCAAACATAAAGTTTGCTATGGAGCGCAATTAT
ACAAACTAAATTATAACATACAAATATGATTTTTATGTTTGCTAAACCTAAAATTTACTCATTTTTGTTTCCTGTTTTTC
TGAAAATAAACTGATCAATTAATTTAGGGATTTCTATCGAGTGGCTTGATTTGATATTTTCACTTAACTGTTTATCTTAT
CATTTTTTTAGATATACTAATCCGCTTACATAACCATTACGATATTGATTGATTTGGTGTGCATATAACATTTATTGATT
AGTTCTTAATCGATTTATTAATTAAATGGATAACATTTTTACATAATATCTTAAAACATGAAAGCTAATGACTTCTATAG
AGCCTCCTCTTACCATAACAACTATACTTGATATACAAACATTCAAATAAAAAAAGGTCTTTTGAAAATATTCTGATAAA
ATTTCTCATGGGTCAATTAATACTACATATTCCGTCCAAATCAACCCAACTTAATTATAAATGGACTATATTGAACAGGG
GAGGAGGAAAAGGAGTCGTTAAATTGGATAGAATCAATAGGTGGGTGGATCATCGATAAATTGGTGAGTTATGTTTTCTT
GAACTAGTTTTTTAATTGAATCGTTTGTTGATCAACATATTGCCCCTAATTCTCTGTCCATGGAACTATTTTTCATGAAA
ACAAATATTTTTGATGTTGGGTTGCTAGAAAATGCATTGTACGTTACGTTCAATCTAAATCTAAAGATATCAAATTATAG
CTTTCGTTTGTTTTCACACATAACAAGCATCAAGTTGGCAAGAATTATTGAATTCAATTTTGAGTAGAACAGAACAAGGA
AACATTCAAGGAATTAGAAACCAAAAGAGTAGGTACATTGACCAATAATTCATAGTTAGGCATAATACACTTTTTAGACT
GGCTTCAATTGTCGTTTATGCCCTTCAACTTTGAGTGTGAATAAGTAAGTACTTAACGTGTATAAAGTTTAACAAGTAGA
CACACACTAGTTGTCATGTAAGATGAGTGTATCTCACGCGAATTGACATGTAGAACACGTTGTAGACATTGCAATTTTGT
GGGACTCTACAATACGTGTTCAATTCGAGTTGAGACTCTATAAGGTGGGTTCAATTCCAATTAAGTCTTGGAGGTTACTC
AACCCTAAACCCTAGTTCAGTACCCCTATATAAAGGGTACTATATTTCTTTGAAAAGACATCTCGAAAATTCCTTAATGA
GATCTCGAATATCTCAATATATTCGACAAAAGTAATGGAATATTCATATAGAGGTCAAATCTAAATCACCCTAGTTCGAG
AAATATGCCACTAACGGCCCTCAAATCATGGATAAATCTTATGAGAGGAGAATCAAAGGATCAACAGATATGTACCCGCA
ATATTTATCAATAAAGTTATGTTTCTTCTTATTTTATTGTGATTGCAATTTATTTTCTGTCACATTAACATTTGCTGCAA
ACACACGTGTATTTACTTGTTTAATATTATACAAGTTGTACATTGTTTCTTGCTGGACTTTAATTGGATGGGAAAGTGAA
TCTGATCTCAAGACTTTTGAACTTGTTCATATTTCTTGTCGTCTTCCTATTGCCATATGTGAGAAATAGATTTTGAGCCT
AACTCTATCTCAAAAGTAGCTTTAAGGATGAATGATTGTTCAAGCCATACAAAGTGTTCACCCATCTCATTAATCATTGC
AGAAGTTTTTGTCATTCTTTAACCCCATTCTCTTCATCTCCCTAAACTTTATACATTTGTTTCTAGTGCCGTCTTTTCTT
TTCTTTTTTGTTTGCTATTGAGTTTCAAACCCCACTACATTTAGATTTTCGTCAAGAAGTCCCATATTGAGGTAAACATT
TCCTAATAAAGGCATATTCATACCCAAGGAGACTCAAACCTAAGACATCTAGTTAAGGATGATGAAATACTTGTCACTCC
ACCACAACTCTTGTTGGTGAAATTATGGCATTTGAAACTATTTTTAATACCGGCAAGATAGAAAGTTTTTCACAACCAAA
GGGTATGTTGCAGTGGAGGAGACTACTCCTCACTAGAGGTCTCACGTTCGAACCTTGAATTTAATAAAAATCCTTGATAA
AGAGTGTTTCCTCCTGAATGGGTCCTACACGGCGCGAATTCAAAATAGTCAGACTTTAATGCAGATACTGAACACCGTAT
AGAAAGCCAAAAGAAAAAAGATAAAAACTTTTCAAGTAAAAACTTATGATCAAAATTTTGAAAATAAATTTAGAGTATTA
ATTTTTTTCTTATGTATGATAATTGAATTTCATCTACTAGAATAGTCAAGTCATGAAATTATTCAAGTAGCTTAATTATG
TCACTATTAGAAAAAATGTTTTTCTCACAAATCAGTGAATCTCTTTTTTTGTGATTAAACATTTCACCATCTTAGTCAAA
GAGAATTCAAAACCTTTTTTCTTTTGTCTTTCTACTAAAGACTAATGTGTTAAGATCATAAAAGATCAGGCATTGGTGGG
GTAGCTTTACCTTAAACCACTTTTTCTCTATCTTCATCAAATCATTTTCCTCCTCTCTTCTTTTTTTATTTTTTCTATTT
TGAAAAATATTTGCTTTATTCATTTGAATGGACTGAGAAATTGGCTAACTCCACAATTTATGGTGATATTATTCCTCCAC
ATCTCCAAGGCCAAAAAGAAAAAAGAAGTCCTTTTCTTCACTTTTTCTTTTTTATAAATCCTTTATTATTATTATTATAA
TAATAATAATAATAATAATAATAATAATAATAATAATAATAATAATAATTGGAGTTTTTAATCTCTTTCCATAGAATGGC
TCTTTTCATTTACAGGCTATCATGGACCCATGGTGATGGCGCCATACCTTCTTCACTTTAATAAAGTTTTCAAAGTTTTT
ATAAAGACATAACACCTAGATGGGCATATAAAATTGAACAAGNNNNNNNNNNNNNNNNNNNNNNNNNNNNNNNNNNNNNN
NNNNNNNNNNNNNNNNNNNNNNNNNNNNNNNNNNNNNNNNNNNNNNNNNNNNNNNNNNNNNNNNNNNNNNNNNNNNNNNN
NNNNNNNNNNNNNNNNNNNNNNNNNNNNNNNNNNNNNNNNNNNNNNNNNNNNNNNNNNNNNNNNNNNNNNNNNNNNNNNN
NNNNNNNNNNNNNNNNNNNNNNNNNNNNNNNNNNNNNNNNNNNNNNNNNNNNNNNNNNNNNNNNNNNNNNNNNNNNNNNN
NNNNNNNNNNNNNNNNNNNNNNNNNNNNNNNNNNNNNNNNNNNNNNNNNNNNNNNNNNNNNNNNNNNNNNNNNNNNNNNN
NNNNNNNNNNNNNNNNNNNNNNNNNNNNNNNNNNNNNNNNNNNNNNNNNNNNNNNNNNNNNNNNNNNNNNNNNNNNNNNN
NNNNNNNNNNNNNNNNNNNNNNNNNNNNNNNNNNNNNNNNNNNNNNNNNNNNNNNNNNNNNNNNNNNNNNNNNNNNNNNN
NNNNNNNNNNNNNNNNNNNNNNNNNNNNNNNNTGAAAAGGTGAGAGAGATTAGAGATAATATATACAAGGACTTTAGAAA
ATCAATATTGAGATTTGAGATATCCTAAATGTAATTTTCGTATTATAGGCAAATGTTGTTTTAAACTAGTATATACTTTG
TTATCGATTTAATTATCATTTCAAGTATGCACTTTTGTGGCAATAATTGTACGAGCCATATAGTTAAATTTTTAAAAAAG
ATAACAAACTTTTTTTAAAATGATCAATTCATAAAAGTTAAAAACTCTTTACTACCTTTTATGTTCAATGGAGCATTTGG
AGTAGTTATTTTGCATATACTAAAACATAATTTTTGTGATCCAGTTGTGTAGTTGAAGTAATAAGTATCTCTTCATTTTT
AATTAAAGTTATCAATTTCAAGTCTTAGGAATGAACTTGTATTTGATAAGGAGAGCTTTAATTATAAGTAGAACTTTAAT
TTTCGACGTGAACTTCAATCTACAAAAAGAGTATCGAATATGAAGTGAGAAATAAAAAAAAATTAAGAAAAATTTATAGC
ATATAACGAACATTCATATCGACTTTAATTTGAAATATAAACACAGAGACATGTAATAATTACCTATGTGTGCCTCTTCA
TGTAGCATTCAGACCAAATGACTCCGCCACTTAATTCCCATCTTGAGGTTACTAGAATTTCCTGTCTAAATGAAAAGAGA
GTTTCAATTGATTTCATCATCATATACCTGCAGTACACAAAATCAAGATAGAAACTTAGCACCACAGGAAGAGACGTGAT
ATAATTGCATATCGTGATACAATATACTAACACAAGGAAAATGAACAGACAAAATACTAAACACAATAACAATAACATAT
TCAGTAAAATCTTATATGCAAAATTTATCATTATCTCTTTGAGGCAGAGAAATACTAAAGAGACAAATATAAAGACGTAA
AAGATTAGAAAATGTAGAGGGGAAGCAAACATGATATAAGACTCATTTTTTGTGATTTGTTGGAAAATGCCAACGAGATT
AAAAAAATATATAAAAAATAATTTTTTAAAAGAAAGAAATTTAACGTGGCACGCATCACATGAAGAGGTGAGAGGGTGTT
TGGATTGACTTAAAAGTTGGTCAAACCTACTTTTAAGTCAGTTTTTGACTTCTAAAAGTGTTTGACAAATATAAAAAATA
ACTTAAAATAAGTAAAAAATGACTTAAAATAAATTGAGAGTGTTTGGCTAGGTCAATAATGACTTAAAATAAGTTTAAAA
TGACTAAAAATAAGTCAAAAGCCAAAAGTAGGTCTCCCCCTACTTTTTATTTTTTGATTTAAAAGTCATTTCAGTTTGAT
TTTTTATTTTTGACTTAAAAACTATTTTTTTAAGCCAATCCAAACGGGCACTAATATCCATCCATGGTAGTAAAAAAATA
AATTGGACTCTCATATATATGACACAAAAACTACCAATTTGTTATTGACATATACACTCTCTTCTTACATAAAAAAAAAT
ATATATCTCATCCTCTCTTTTTTGTTCTTTTTTTTTCTTGATGGGGTTTTCTTTTTCTCTATATAAAAAGTATATATATG
TTCCAATATTGCCCTTGTCCAATAGAAAATATCAAGTGTTATTGCCAATGGTTGCCATGGTGAATCAAATAAATATGGCT
ACTATTATTCCCATGACTATGATGATAAGCATATTGAGGAATCTTGGCCGTGACTTTCTCATGACAAATAGGAAACATCA
CCGGTGACGATCTTGTTCTAATATGACGTATGCGCCCATTAATTGTTTCATCTAAAGAATTTCGTGTCACTTTCTTATAT
GGTCTTGGACAATCATGATGCCTCGTTGACGCAGGAGGGCTAGTAACGGTTGAACAAAATGAACTTGGTGATGACGTGGC
ATCGGGGTTGCTAATAGTGGTACTATTGGTGGATGAGGTAGAAGCAATGGAAGGTGTAGGAGATACAACTTTTTTTGTGG
ATTTTGGTGGATATAAGAAAGCCCTAATCTTGAGAAACGATGATATTGCTGAAACACGATCATATTCTTCGATGAGATTG
ACTAAATCTTCATCACATGTTATCGATATAAGTGCATCTAGATCTTCATTTGGCAGCTGACACCTTAAACTCACTGATGA
TCCAGACATCTCTCCTAACTTCAATAATAGCTCTGAAAAAATAAAAATCGATATATATCTAAATTAATTAAATATGATAT
GATAAAATATGTCGTAAAAGTGTAAAAAGAAAATGTCGTACCTTGTTGAAACATAGTATGGCATATAAAATCAAAACGAT
GGAACATAAATTATAAATTATACGATGAAATAAATAACAACCTGCGAATGAAATGGAACGATCAACGGAGAGGACACGTG
TTTCGCCACCATAATACCGGAGTTTTCCATCGGTTTGACGGGGGATAATCTTGCCACCATAGCTACAAAGGAATTTTAGA
GGAAAATTATGGGAATTATTGGATGGACTAACCATGCTTTTTATTTTTTTTTCTTTTCTATTTTGCAAGTATTGAGATGT
TATATGTGATAATTTAAGGGGTTTCGAAGAAGCCTTAGTTGGTTGTTCAAGCCTAAGTAAGGTTACCTTTAGCACTTATT
TATAGAGTTTTTTTTTTTTTTTTTTGGGGAATGGGAGAAGATAAGAGGAAAATTGGATCGGGTCGGGTCGGGTTAGAAAA
ACCCAAAAAGAGACCCCACTTTGATGTTTGAACACGTCACCTAAGATTCCCATATTGGTGGGGCCCCTTGTTAGTTTAAT
TAAGATTTCTTTTTCTTTTTTGTCTTTCAAAGTTTAAACAAGTGGTGTCCAAAATGGTTGAATTGTCATCACAATTAATA
AGTAGCATTTTGGTTACTAGATTACGTATTTGTAAAGTAAACTATATGATCATATTGGTTACTAGATTACGTATTTGTAA
AGTAAATTATATGATCATATGGCCGATATAACATCATATTACTAATTTTTTTTTAAGGTCACTAGATTAGAATTAGAATT
ATATAGATATGTACATGTTTTTAAATTATGATGATAGTAAGACATTTGTTGATTCGATTAATTCAGTATGACATTACGCT
TAGCTCATTTAACTATAATAGCTTCCTATTAGAAAATTCTTGGTACTCAAAATCGAATTTCTTAATAAAGGGCGAAGAAA
TTTTATTCATCCGACCACGTTTTTTGTTGAATTTAGCATCCTGCACCCTAACCATTATGTAAGGTTAGGATTACAACTTA
TCAAACAGAAAGCCACCACTCTAATTATCTAAACAAAGTATATTCTATGAATATGTCATTGGCTTGGGCCAGAAATTGAT
TTCATTATAAGCGGAGCCAAGTTTTGAAGCTTATGCGTTTGAAATTTTAGCCCTTTTAAGTTATTGATTTCTAATTAATA
ATTTGTACATATTGAATGAATCTCTTAAGATAATTACAGTGTTTGAACTAAAATTATTGAGTTCGCCTGAACCCATACAT
ATCTTAAAGGCTCACTCAATGAATTTCTTAAAATAAATACAGTGTTTGAACTAAAGTTAGTGAGTTCGACTGAACTCATA
TCTCAAAGGCTAGCTCAAAAATTTCTTAAGATAAATACAGAATTTGAATTAAAATTACCGAGTTCAGTCAAATCCATATC
TCAAAGGCTAGCTCCTCCCCTGATAATAAGAGTATTTTTATTATACTTGTTCACCTTGGAATGTGGGTATATGTGAAAAC
AATAGTTCCATGCCCTGGCTATGTTGGATTCATGATCATTACAAATTTGAACAGAGATTCCTTAATTACTGTGATGGATT
TTGGACGATTCCTTTTGTCAATGACGTTGCGTGTTGTAATTCTTATATTACTATATTATAGAAGCTAGGTAGCTACTAAA
TTATCATATGATATATAATAGAATATTCTCTTTAAAGATACAAGGATCAAGTAGAAATTATATATACACAACATAATATT
GGAGTTGTATTTGTAACTTATAATCAAATAAACTTGAAGCTTACATAAAACATATTACGAGTTGATCTCTAATTTTTTAT
TATTTATTTAATCTTACTTATGCACCATATTACAAGTAAGAGAGAACATTAACTAGAAGTAAATATATATTTGCCGGTCA
AATTGTAAATTTCTGTATGACTAAGACTTAGGCTTCTCTAATATTTCAAATCTTGACTATATACACAAAGAATACGACAC
TTTGTTTTGTCACCTATTTTCTTTGCAATAAGAGATTGAAATTGCAGGGCTGGCATAGTTGTTGAAATATGATTGGCTGG
CCGCTTCTGGCAGTATATGGAGAGTATTTAAGAAACTATAAATATTTTACATTATTTAAGAAAAAAAAAATATTTTCTAT
CGTTTTTTGTTTCTTTGCCTAGTTCTTATCTTTTACTATGCCAATGTTTTTTCTATTCTTATATGTCTAATTAGGACTTG
TAATTTTAATTCCTCTTAATATACGGTTGTAGATATTGAAATTTTTTAGGACTTTATTAAGACAAATTCTATTTTAGTTA
GGGTTCTTAGAGGCTACTCCATCTTAAATCCTATCTTATGCCTATATAAGCGATATTATATTTCCTTAAAAATGCATCTC
GAATATCTCATAAATTATTGGTTATTCACAAAGAGATCATGAAGACACCAAGTATTGTCTTTTTCAAAGAAATCTCGAAT
ATGATCATCAAAATATGTCACAGACTCTTCTTGACAATATTTCAAGTAGATCTACAAATCCTTTCATGGAGATCAAGTCC
AAATCACCCTAGGAGAGAAGAATCAAGGGATCAACAAAACTGTACCTGCACTATTATCAATAAAATATTCTTATTTTTTC
ATATTTTTTGGTGATTGTATTTTATTTTCTGTCAATTTAAAATCTGTTGCAAACAACGACAACCACATTTATATATATTC
CATATAAGAATACAATATAATTTGAGGATTAATTTTCTGTTACATCGTCTTCTCAACAGACTACTAACATCAATATGGTA
TCAGAGCACAACAATTCTGGGAAAAGCTCCTCATTAACGACCCCTAGAAAAACACCTCACTCACCTCCAACCCTCTTTCC
CAGGCTTGATATTTTATCTCACTCAAACTTACGTAGAGCAGTTACCTCTTCTGAAAATAATCTCCATGGTTTCATCACTA
GTGCAAAACCATGTCCTTCTCCTATAAATGTAGTTTAAGGATCTGCAGATGTTCAATCGAATCCTCTATGCTCAATGTGT
TCAACAAGATCAATTAATTATAAGTTTGTTAATTTTTTCCCTATCATCATCGAAATATAGAAATCGAAATCCTAACATTA
ATAACAAAGATAAAAGATAGATGAAGAGACATCATGTGAAAAAGAATTAAGAAAAATGGTTATAGATCAACAAATATGTA
ACACCCCAAACATTACTAAGCTAAGATCCAAACCATTATGTGTATGTGTATAGGTCCGTACAGGGGATTCTTAATGGTGA
ATAGGCATTAAGATCAATTACTAAGTATGGTAATTATTTTGGAGATGAATTAAGGTCATAAGAATCCTCTAGTGCAAAGT
TAAGTTGAAAGTTTCCAAACCAATTGAGTTCCAGTATAAGATTTTACTTGGGTCAAATTCAAACTATCATATCTCTTAGA
ATATGAAGAGTTATGTGTCACATTAACCATAAAATTTGACGTCTTTGAGTCTTCTTTAGAACGACATCAACCTCTCGTCA
ATCCAATGTTTGAGTCTAAAATTTATGATCATTTTAGTTTAGACAGAGACATACTGTTTTGGACAGGCGTTTCGCCGGTG
TTGAACAATTCTGAATTGGTGAAACGCCGGTCTAACGCTAGTTGAAGAAATATTAAGAGTCCGGCATTTTGTTTTGGACA
TGTGTTTACCTGCGTTGAACAATTTTTTATAGACGTTTCATGGTGAAAACGTTGATGGGCTGATGGGAAATCATTTATGT
CAGTTTTAGTTCGATTTTTCTCACTTTTGGCTATTATTTCAAGCCCTAAACTATTTTTTCTCTCCTCATTCATCAAAGTA
AGTCTTTATCTATGGATTTCAAGCATTTCAGCTCAAGTTTCTTTGTCTATTCATGAATTATTTATATAAATTTTAACCCT
TGACCATAGGATTTTCAAGAAACGAATCCAAGAATTTCAAGAAAGAAATTTTTGATTGTTTTTCATCAAGTTAGGATTCT
TCTTCATGACCTGTGGAGCGTTTAAGATATCATAGTTAGGCGCCTTACATATATTCTTTCAGTTAGTAAGATCAAAGTTA
TGATTTTCACCTCAAAATCCACGATTTTTGAATTCCTCTACTTTGAATATGCTAATGTTTATTTTATTATTGAAATCATT
ATACTTTATGATTGTTAATGATCCTTGATTGATTCAGGGTTCATTCTATTCTACCACATGACCACTTTCTAGTCAAGATT
ATTTGAAAATCTTGTTATAATATTTTTTTGTGGCATTGTTTTCATGAGTAAAGGATATTTCAAGATTTTAAAGAATTTTT
TCAAGAAAGTATACTTTGCCTCAAGTGCATTACTTTAGAAAAGTTTCAAGAATATATATTCCGCATCAAAATGCATACTT
TCAGGAAAAAAAATCAGACAAATAAATATATATATATATATATATATATATATATATATATATATATAAATCATACAAAT
AAATTAAAACAAAGAAAATATATATTATATTGAAAATGAGGTATATATATTAATTAAATCTAAAAATTCAGTATTCCATA
CCACAATGTTTTAGTCCAATATCTACCATTGGGTCTCACCAATGTGAATGTGGTCCCTTTAAGCCACTGCCAATAATGTC
CTATCCCATAAGCTTGGAAAGGAATATAATTGGTTTGTGTGGAGGGCAAGGGAATGGGGGTTGGTAAAGACTGAATCAAA
GCTTAGATGCATCATGTCCTGTGACTATTTTAGCCCTATAATAATAACAATGATATTTTTAATAATAATCCAGAAAAAAA
GTTAGTAGAATTTATAAAGTAATAAAATGTTGAAAAATGGTTTTGGGACCGCAACTAATTGAAGAATTATTTTGAATATC
TTAACTTGAAATAGAAAGGTAAAAGATATATATTTTTATTTAAAAAGTATAGTCATACTTTGAGACTAGTTTTAGGTAAG
AGATTACAAATTCAAGTTTCAAAATGAAGTACTAGTTTTTTTTATTGGGAGCTAAAAAAATAAAATATAATAATACATGA
ATTTGATAAAATTCTTCACCCCTCAATTATAACTTTCGAGTTTAAGCATACTATACATGCATTTGAAATAATTGGACCAA
TCAATATCCGAAATCCAAATTCTTGAATTTTGGGATCGTTTGGGAGCTGGTTTGGATGTGAGTTATGCATGTATTAAATT
TTACATAAGTAATATCATGTTTGGACGTAGTTGCGTGGGAGGTATGTTATTCATGTATAAAATGGGGAAATTTTGCAAAT
TACCACTATAATAAACTTAATTAGGCTTTTTAACTATAGTTTGCATATTTACAGGTTATAGCTATAGCTTACTCATTTGT
ATAATTTGCAGTACCTTGTTTGTATAATTGAGTTATTTTCGTCCGTATTTGTATAAGTATAATTATGTTGGTAGACTTTT
GTACTTATATATTTTGTACAAGTAACATAAAGAATATACAATCATATACAATTACAGATTCATACAAATATATATGGATA
CAACTGTAGATCTAAATTGGATCTTTTTTCCGAAGTAATACAAATTCTGAAATTATACAAATATGATAAAATTTGAAATA
ACGAATTTATACAAACATCTGAACTTTAAACAGTCATACAAATAATATTATACAAATTACATTATACTAAAGTTATACAT
ATTATATTATACAAATTCTGAAAACTACACGTTTATACAACCTTAAAAAAGTTATACAAAAAAGATTGGATGTATCTGAT
GATAAAATTGAAAAATCAAAGGAAATCATCGCATATACAAATACAAACCGTCATACACAAATACAAATCAAACGAAGAAT
TATTAGTGACGAATTATACAAACGTAGGGAATTATGCAAATTTGAATCAAAGCCCACATAATTAATGTTAAATGTTAGTG
GCGAATTATAAATTAGTTAAATTATATATAGTTATATTAACTAATTAGCGAGTAAATGTTTGCTTATTCGCACGTTATTT
CCCTTAATGACGTGTGATTTTGCAATTTAAAAATTCACAAGAAGTTAATAATATATGCATAATTCTAACAACCAATCATC
CCTTATAAAATTGATTGGAGTCTTTTTCATCAATTATCAATTAAAAATGGCATCTATCATTGGGCTGCCACTTGAACTTT
GAACATATGCCTCTGTGGCTCCCACCTTTTGGGGGCCAAAACTTTGCATATCCAAATTAAATTCCAATGCCTTCCACTCT
TGTTCCTTGTTTACTTTATTTCCCTTTCATATTTCCTTTTTCTACAAGGCCAACTCAATATTATTTCAAGAGTGAGAGTG
AAATATCATTGCACCAACTTCTCTTTATGATAATAAATTCAAATTTTAGTTAGTTAATATTTTGGAAAAAATAAAAATAA
TAATATCCACATCCATTGTTGAAGTATTATTTTTTGGAATATTAATTGCAAAAAAAAAAAAAAGAGCTTGAGAGTTGGAA
TATATATCCACATTTTTATCTTCTTATCTTTTTTCTCATTAAGGGAATTGTCGCAAGTTGCTAGGTTCAATACGTGGACA
TATGGGCATCTAAGAAATCAATAATGTGAGTAGCTCGATCCCATTTATATTTGTAGCTCCAAATTAGTAGTCTCATTGAC
AACAAACGTGACATTCACCTCATATACCCTATTTCTTGAATAAGTAAAGTGGAAAATTGTAACAACCCAATCCGCTAGTA
ATATTATCCGTTTTGGATCTAGAACCGTACAACTCAAAAATGTGTCATTAATTGATAAGACCTGCTTACTTATATACCCA
ACATCTCTAAATTTTCTGTGTTTTACCGATATGGACTTCTTATCTTAAGTTGGGGTGTTATAAAAATAACGAATTATGTT
ACACGAGGGTTAAAGCGAGAGCAATTAATTAGTTTGAGGTAACCCATAATCCATATAATAATACAATAAAAGAGATATTT
AGTGACAATTTTTTTCTTTTAACGGCAATTGAGTTATTGTCATTGCATCCAAACGTTTATACAAAGTGTTGGTTATAAAT
GCTTATATTTATTATTATTGTTAAATATAGTATAGCAACAATAATATTATTTATTATAGTGTTACCTCTCTTCAAGTTAA
ATATGTAACGTGCTAATTGACAAGCACAATTCTACAACGCCTAAGAAATCAATGGAAGAATGACTTCTGAACAGTAATAA
GAATGAGATATAGAAAAATCGAGAAAGATGTATATATTGAATATTTGAATCGATGAAAAATGTTTACATCATATATAGTT
TGCATTTTTGTGTTTATTTGCCTACTCTTCCTAACCATCTATCAAGTGACAACTCATTTCCTAACATAATCTTAACAACT
ACTAACATTCTAACTAATAAATAATGAAAAGACCTAGATATCCTCCCCTTAAAATTAGTACATAACAACATATCCTTCCC
CTATGGGAAGAGTATTTTTTTTAAGAATTTGACCAGGAAAAAAAAAAACATTTTGTGATGATCTTATTAATTAAGACTCG
ATTCACTAAGAAAATCTTTTGATGGTTACAGCACTTGATGCTCATATCAATCAAGTCGTTGATGCACCGGCCAAGTTTGA
CAAGCACCTAACTTGTTTAGTTTCGACAGTTTCGTAAATAAATAAAATGGTTGGTTTTTCTCAAAGGAAGGGGTGGCATA
AGATTTTTATGGTAAACTCCATCAGAAACAGTTAATAGCCTATCATATTTCCACAAGTATATATATATCTCAAAAAGACA
ATTGACAAGAGGGGAAGAAATAGTGCAACCACTATTAATCTTTACCAATTTTGTGGGAATAGTGCAAAGTCTACGAGGCC
ACAAGTGTCATGGTACTCAATGTTCACAAGTGATTGTGGGGCATCAAATATTGCTAGCCTTTTAATCTCGATGAGTCGAG
AGGAAATGACATGTGCATATTCCCAATAAAAACTTGAGGACAATGGTTTTCTCATCATTTACATACAAAAAATATCCTTT
CTTCCATTGAATTACCCTACCTAATGTTTGTCAGAGTTATTTTCAAATATCTGTTAAAAAATTATTTATTTACAAAAACT
GCCCTAGACCAATTTTTGAAACTATTCGCATCCAAACACAAATTTAAATATCACATATCACGACTTAAGAAAAAACACTC
AATTTTTCATGTTTCAAATTCAAAATCTATAGTCAAATAGAAGCAAATCTTGATTTTATTGATATTGATAAATATTTTAC
AAAATTTAAGCTTAAGTAGTTGAATTTTATCGAATTTGTAATCACAATATTGACTCCGCTCCTAGGTGAATTCAAACGAG
AGTCTTATATACCCATCTCTAATATCATTTTTACCCCCCTCTTTAATTTGTTTCAATATTTCAAGCTACAAGTGATTTTT
TTATAACCATTTGAATGATCACCAAGTATTTTCAAAACATAACCACTAGTATGTCTCATCAGCAACGTAACCCCAATATA
AAATATTATCATCAATATTTTTTGACTTAACATGCTCTATTTATTCGTTTCCACAAATTTTCTCTAATTCATTGGAGACC
AAAGAAATACAAAAAAGTTATATTTTCTAAAAAAATCATGTGGACAAGCTAACTTAGCTTGCAAAATGGTGTCAAACCTT
TTTTTAAAAAAGAACGTATGAACTGGTATTAAAATAGATGTCAATTTTTGTTTTTGTTTTTTTGAAATACTTGTTTTCAT
ATAGAAAATATACACAATATTTTCGTAATCCATAATGTTAATTTGTTTCCGATGTATATTAACCGAATAAAATATGCATG
AAATTTGTATATCAAGAGGTATATTATTTCTTGACGTTCATTGGTATTTTTAAACCAATGTAGATATATTTGATAAATTT
AGAAAATGCCTAAACATGAATAGTTTCAACAGTTCACGGATCTTTCAATTTGAATTCTTTCTCAACATGCCTCATACCCT
ACTATTTTCGAAAAAACATGTGGATGAGATAACTTAGCTTGCAAAAAGGAAAATCAAAACATCAACAATACCTAATTAAG
CACATGCATATGTATTATTTTAAAGCAAACATAGATGGATGGCAACCGAAAATCCACTTACATAACATAACTTGGTCATT
TCTCATACAACAACATAAAAATCCAAAAAAAAGAAAAGAAAAAAAAGTAGTCATATGAGACATCAATGTCCAAACATAAA
ACATGATCATGTCCCTAACTTTAAAATAAATATGTCAAAATTTTGGTTAACAAAGAAGTTGTTTGGTAAAGAAAAAATAA
GACACGTATCAGTTTTCAGAATTGTAAGATATGTATTAGAATATATTGTCGAAAAAGTGTACAAACAAAGAAATTGCGCT
TGGTCGGGTCGGTGTTTGATCTTTAGCTTATTGATTATGTTATATGTCGGGGCGGAATTAATTGATTGAAGACGAGTGGA
TCATAAAATATATCGTAGCTTCCGTTGAAGCAATTGTAAATGCTTTCGATAGATCAGAATTACTCAAAAATTGTGATAAG
TGCTTGAGATCAGAATTGTTTATTATAAAAATTCTAAAAATTTTAAGTATTTTAAACTACAAATATTTGGATATATAGAA
AGGTTGTCAAGAGTCAAGACGAGTTAACTTAATACCTGAAGATATGTGATTATTTCATTCCTAATAGTAGGGGACATTTC
TTGTACAAAGAGGAAATCTACATCCTCTAATCTCCATGTAACGCAGGAAGGGCTTGGACAAATATCCACTCTCTTCTTTT
GTAAGCGTGATCTTTTGAAGCAATGCATAGGTCGGGGTCATAGCTAAATCTAGGGGTGTACATAAGTCGGTTTGGTTTGG
TTTTTCATTAAAAAAAACTTAAACCAATTATATCGGTTTATTAAATCTAAAAACCAAATCAAACCACACATAAAGTTGGT
TTTTTCGGTTTTGACTTTAGTCGGTTCTTTCATTTTTTTTTTGTTTTTCGATTTTTTACAACTATATGGTGTTTGAAAAA
GAGATCAAATATATTTTCACTTACGTACCTGTGTGATAAGCTAAACTTAAATAATGTTGAATGAATAGAAATTTTTGAAA
AGACGGTAAAATTCACATGAGTACAATTTTTTTTTTTTGAAATATCAACGCTCATTAGGTTAAATTAATAAGATTAAAGG
CTACATGCAAACTAAATACAAAACAAATATTTACAAAGTAAATTGTTAACTTTGAATTTGAAAAACTATAACAATATAAT
TGTAACTTCGGCTCTTAATACAAAATAAAATATTTACAAATTTTACAAGCCCAAATTTGAAATAAAATATGTAAACACTG
AAAACTATAAACTAACTAAAAATATATTAACAAAGTAGATTATAAATAATATTTTTTATCTATAAATAAAATAAAATTAT
AATATATATATATATATATATATATATATTATGTCGGTTTGGTTTGGGTTCGGTTTGACTTTTTTTCTTCTAATACCAAA
TCAAACCAAGAGTGACAGTTTTTTTTTTCTACCGCCAAACCAACCAAACCAAATCACAAATTGTTTTTTTTTTCGGTTTG
ATTTGATTTGTCGGTTCGATTTGACTTTATGGTTTGACTTGCACACCCCTAGCTAAACCCCTCCATCATTGATGGATTTG
AAAAAAAGAAGAAGTAGATATTGCCACTAGTTTACCAAAAATCATTTCATCTTTTATCTTCCTTTAGTGTTGTCTCAATA
TTATTAGAAGGAGTTGACATAATGTAGACTTGATCACTAGTTAGCTTGGAATCTTATGTAGCCAAAATTGTATCTGCTAA
TTATTCTGGGCCAAAGGCCACAAAGCAGATCAGAAGCTCAAGTCCAAATTAAATGGGCCTGAAACCCAAATTCCCCATCC
CCTAAAACCATTTTAAAATGTTAATAAGAATCTTTAACGTTCTTCAATTTTTTTTTAATTTTTATATATATATATATAAT
TAATACAAAAAAAGCAATTTTTTTTTAATAAACATTGATTCAACAAATTCATAAAATCATATAGAACATAATGTGAAAAT
TGATACAAAAATAAATCACAAAAATATATCAAGTATAAAAGATATAAAATGAGAATTAAAATTATACAAATACCTCAAAC
TCTTCAACATCTTCCATGGACTTAGATTCAACATCATTATCATATGTTGTTTTTGATTCATTGTTGCTAGATGCAATTTT
TTTTCTTTTCTTTTTTTGTACTCATGAAATCTTTTGAACCATCCTAACCTTTGTTCATACTGATTTAACTGAAAAGTCAA
AGGTAATGTTTGTAATGCTAATTGAGGTTATGCAACTCAAAATAAGCTTAGTAATTTTAGAAGGAAATTTTTTAAAACAT
AGAATTTTATAGACAAAGAATAACTCAATACGGTCAAGGGATTTTTCTAGATCAAATTTTAGTATAAGAGTTTCTTTTGC
ACTTTTTGTATGATTAAGATGATTGATTCATAAGTTCTTTTATTTATCACAAGATCTTCTTCCTTTTAGAAAACTATTTT
GACAAAGACCAATGAGCTTTTGAAGAAGATTTAATTTGATTGGTGAAATTTTTTATGACACTTATATAAAACGTATTGCA
CAATTTAATGAGACAGTTTTTTTTTTAAGTTACGGCATTTTTAAATTTAGAAATAAGGCAAAGAGAGGTTTTTATTAAGG
CATTCTGAAATAATTTGGGTTTGGAAAATCTGATGGTAGCAATCCATCACTATTTAGCTCATTGTGTCCCAATGAATTTG
AAAAAATAATAACGAATGGTTGCCATATGGACTTAGTGCATTGAAGGATTTGAAGGAGAATAGAGCTTGGGTAAATTCAA
AAAAAGGTCATCTAGAGGGGAAAGGTCTAGAGTATGAAAGCTTTTAGTGGCATTTTAAATGTCTTTGCCATTGAAGGAGT
TGTGATTAGTGATTAAAGCATTATTGTAGAAGTTTGAAGTTATGATGCATAATTTTGTTATTATCAGTTATCTAGGCATC
ATTCTCTAAAACAACTTGACCCGGTCGTTATGAGTATGTCCATAGGAAAAGAATTTGGGCCAAAAAGTTTTTTGGATAGT
AACTTGAAAATTCTTGACTAGGCTAGCCTTAGATAGAATCTGGGCTAGGTGAGGTCTAAGGCCATCCGTAAATGGGTGCG
GTTTTGCTTTGAGATTTGACTGATGTATACACTACTAAAAAATTGCTAAAAAACGACGGAAGAAAAAGCGACGGACGGCG
TCGCTCCAAAAAAGCGACGGACGGCGTCGCTCCAAAAAAGCGACGGACGGCGTCGCTCCAAAAAAGCGACGGACTAAGAG
ATGCCGTCCGTTGCTTTTTAATTAAAATAATTATTTTTAAAATTATTTTACAAAAAGCGACAGACTGCATCTCTTAGTCC
GTCGCTTTTTATTAAAAATAATTATTTATAAATTAAACAATAACCACGCTGTCCGTCGTTTTAATTTATTTTATTTTATT
AATTAGTTTTTAAAAAAAGCGACGGACGGCATCTCTTAGTCCGTCGCTTTTTGGTCAAAATATCAAGTCAAACATTTTTA
AAAAGCGACGGACAGCGTCTCTTAGTCCGTCGCTTTTTAATTAAAATATTTTAAATTTTTTTTTTGTTTAAAAGCGACGG
ACGACATCGCTTAGTCCGTCGCTTTTTTTCGCGTATTTTTGCTAATTAATTATTTTATATAGATAGTGACGCAGTCCGTC
GCTTTTTATTAAAAATAATTATTTATTAATTTAAAAAAAGTCACGCCGTCCGTCGCTTTTTATTAATTTTAATTGTTTAA
TTATTTTTTAAATTAGCGACGGACAACATCTTTATGTCCGTCGCTTCTTGGAAAATATCTGGTCAAATATTTTAAGAAAG
CGACAGACAATGTCTCTTAGTCTGTCGCTTTTTGGTCAAAATGTTGGTCAAACATTTTTTTTAAAAAGCGACGGACATAG
AGACGTTGTCCGTCACTTTTTTAAAAATATCTGCACTAGCAGACGCAATTTTCCCCATTTCTCCATATAAAAAACAAAAT
TGAGAAATACTTTGATTTAATTTTATTTAAATCGTCTTCCGGAAAATGGTTTTGTGTAAAATTAAAAACAAAAAAAATTA
TAATACCGACTTTCAGATGTCGGTAAAATTAAATAGTATGTAATAAATTAATATTTTCAATTAACTTTAAATAAATCGTC
CTCCGAATGACGGTTTTATATAAGTTAAAATATAATTTAATATAAAATACCGACCTCCCGATGTCAATATTATTTAATTA
ACATGATTACTTTTTATTTATCTTAAAATTTAATGTGATACCGACCTCATGAGGTCGGTATTTTTTATTATATCTAATTA
CTTTTAATAAAAGCGACATCCGGAGGTCGGTATGTTTAAAATATTCCTATTAATCATAATTTTGCTATTGTGCATAATAT
TAAAAATTCATTTTACACCTACGATTAATTGTTCAAAAAGTGTAACAATTTTGTATACTTTTACAAATAAAATGTTAGAA
TTCGTGAAATAAAAAAAATATATCTATAATCCATATTCAGAGTATGAAACTACGTTGATATGAATTAGGAGATAATTATA
CTTATATTTATAGAGCAATGTACAAATCCTATCAGTCCGTCGTCTAATCATAAACGTAATATCTCATGTCATGATGTAGT
AGAGGTGAAGAGCTAACATATAATCCATTCCAGTATGAAATGCGATGTTGACACCCAATTTTGACCCTCCTTTCTTCCAA
TTCATTGTTTTCGAGCTTCTAATTTAATAACGCATCAAATTATCCTTTTTCGCAACTATTTTTACTACTACGACTATTTA
TCTACTAAAATTATATATTTTATTATCGAAATGACTATTATCAATTTTACACCTCTTTTCTTAAATAATCAATTGTCGTC
ATCTTATTTCTAGTTTCTTATTTATTAAATTAATTATAGGTCAATATTTTGTATACATATTTTATATTAGCGATATTTTT
ACTATGTAAATTCTTAGTTGTTATCATATCATAATATATATTATATTAGTTATTAAGTTAGAAGCCCAAAATAATATAAA
AGAAGAAAGGAAATTCTAAGAAATCCGGCCCAAAGGCCTTAAACCAAATCAAAAGCGTTTAGCCCTTTATCTTCTATCAA
AAGCAAGCCCAAAGCAACGTTTCGTTCGTCAGGCGAATATCAGACCCCAAATCGAATTAGGTCGTCTTCTCTTTCAATGC
CTCGTTCCTCTTCTCCATTTTTGGCTAAAACTCCAGCCATCTTTAGCGATTAACAGAAGCTCATCTCTCCATTTTCGTGC
AAATCTTGAATACCCCACGACTTTTCTCACCTTTCTCTCTCCGTTGGCAAATTTGGTCAACATAAGAGGCCAAAGGACCT
TCTGCGATTTCTGATGAAAGCTCAGAGACAAATTTTTGAATTCAAACGACTCTTTGATCCTTGAAATCCCGCCTAAATGT
TTAGCCAATAACCCTAGTTCATTCATATAAATATTAGCATACTGCATTGATTTTAGAAAAAGTTTTTCCAGTCCCTATAG
CATCTTAAGCGACTTCTTGTTTGCTCTAAATATCGCCCTTATTCTTTTTCGGTCTTGTCCAGCACTCGGGTTTCAAGCCT
GCTAGAGTTCATATTGGTTCGAATACAGACCTTTGATCGCAACTCCCGTTCACTGCCCTGCAATAGGTGATATTCTCCTC
CTCCTCCTCTCTGTTTTCTTCGTTACTTAATCAAAATATTTTTCTTGTTACACTACTAGAATGCTATATATATCAAAAGT
GATTTATGCTTAGCATAACTGCAGTAAAAATGATATTTGCATTCCTTTCTCTATGTCTTATTTTGTTTCGTTTCTATTGC
TGTTGATTGGTAAATTGTTGGGCTTTGTTGTGTCGTAATTTGACTATTTCTAGAAAAATCACTTTTGGAAATGTTCTAAG
TATAAAACAATTTGAGAAATACTTAGAAAGAGTCGCCACTTAATTTTTGAAGAAATTAAGAAAACTTATAATTTCAAAGA
TTTAAACAGAAAAAATCATTTGAAAATACCAAAGAGGGTTCGGGGTTCAATTTACACTTCGAGAAGGGTTTAAGCATTCG
AAGTGTCCGCTAACATGCGGTTGACCTGCGACTTGACTAAATATTATTTGACTATTTTTTAGAAAAGAAAGAAAATAAAA
TAAAATAATAATAATAATAAAATAAAATAAAATAAAAAATAATAATAAATAAAAATAAAATAAAATAAAATAAAATAAAA
TAATTTAACATAAAAATATAACTTATAGTATATTTGATTAAAACGATAATTAGACAAATGATGTATTTTGTTTCGTTTTA
TTTTTTAGAGGGAGGGGATCTAAAATGATACATTTGACTCGAAAATAAGTGATTAGAATATTAATAAAACTAGATTAATT
AAAATTTATTTAATTCATTTTGACATAATAATTTAAACCAATTGAATAAATTAAATCATGAATGTCATTTTGAATTAATT
GAACAACCCTTTTTGAGAAAATGACTTAAATAAGTATTTTATTTTTAATTAATTGAAAAGGCATTTTAAAGTTTATTTGG
GAGAAACCTTAATTTGAAAACAATTTTAAACGAACTAAAAGTGTGTTAAGTGAAAAATAAATAAATTAAATAACGCTTCT
TTTTAAGAACAAAGAGTTTTAATTCAATTAATGATATAAGATCTTATTAGTAAAATAAATGAACACAAAAAATATTAAAA
GTAAACCAACACAACAAAAATAACTCGTCTTTTGGGGAATCTAATTAAGTTAATTAAGAATTATAAAGTCAGAATTAAAC
AACAATAAATAATCGCAATTAAATAATTAAAGAGTAAGGGAGAAATTGAATTTGGGCCTCTTTTTGGGCCAAATTCGCGG
AAATTTTGGGGTTTAATCCTAAACCCGTTTTGGTATACAGCTGATGTATATCAGTGTATATCTAGTGTATACAGCCCATT
TTCCTGCTTTCCGAAACTTGTAGTAGCTGCATTTTGACCTGTTCTTTGATTTTTCACTGCTGGCTGACTCGACGAGAACA
AGATTTGAGCCTCCTTGGCTCGAAAATGCAAGGTACAGGGGAAATGGAGGAGTCCAGTGAACTCAGGGGCAGATTCATGC
AAATAAAGAGAAGGAACATACAGTAAGGAGCATCATATAATAATACATGACTACAAACTAACATTTAAACAATTTAGTTA
GTAGATAAGCTATTGCAGATTTTAATTGACATACATAAGACAAGAAGAGCCAACATAAATATGATCACAACAACACACAG
ATTTAATAAAACAAATAGGAAGAGATTTATGAGTTACGGAAGAGGACACCAATGAGTATTTGATTTTAGAGAGATGGCTT
ATTACCCATAATCTAGTCATAAATATTAACAACAAAAACTAAAACCACATAGAAGCAAGAAACGATTAAATATCAAAAAT
AAAGAACCACTAACAATAAAATTTGCATGACTCTTACACATGGATAAGGAAGACACACTAACACTAACAACTTCAACAAA
AGAGTAGGGGAAGAAATGAACATGTATGCCATTTTCTCAAGGATATGAATCCAAACAGTGAGTTTATCATACAACTGAAG
GATAAAGAATATTATTCAAATTGGGCTAAACATAAAAATCACAGAGGCAAACAATTTAGAGCTAAACTAAAAGGCAATGT
TAAAAGAGCCAACACAAATTAAAACTTTCCAAGATATCAGATTGTAAGACCAAGGTTAGCGGCATAAACGAGTCTGGCTC
TCTCCAAGCGGATTCGAAAATAGAATGACTCAAATTCTTATAGCTTAACATGTAATCCAAAGAAAAGACCCAAACAAGGA
CGTAAGACTAGCTTTAAGAGACTAGATAGCAACCTCAAACTTGAACAAGACAAGAGAACATCCATCACACTCTTCCATGT
TCTTGACCATAAATAAATAAATAACGACAAATAAGTCTTAATCAGGAAACACGAGCAGGCAGTGGAGAAACATACGATTA
AGGTCGTCAAGGTCCTTGAGACAAGAAACGACGAGCACACACATAACTCGATATCTCAATATGAACAAGACTTAACATAA
GGCAAAAGAAGGGAATAAAATGAACAAAAATCTTAAATTTTAATCCATATCTATAATGCCACACCCTGTTATCAGCAAGA
AGTAGCATTTAGCTAAGTTCAAATGTCAGAACGACAAATTCATACTATCATCATGACTCAACTCCGAAACCATTTAAATC
AGACCGTATGGAGCATTTAAGAAAAAAAAATAAAATAAACACCAACGATTGCTATATAATCACGGATCAAGGAAAAAACT
TCAACACGCCAGAATATTATCTTGGAAATAAAAGAGGAAAAGAGCATCATAAAGGACATCGAATTTTACCTATTCGGGGC
AGCAAACGGAGACGATGAGCAAAGGAGGGTAGCGATTCTTCCGCCACGAGATCTCGATACGAACAGCAAGCCAAGAACTT
TAGGCAAAATTAAAGCGACTACCTTTCGGAATTTAGAACAAAGACAAGCTAAAATATAAAATTTCAAATGTAAAATTACT
ATTGCCAAAGAACTCCCCCCAACCCCTGTCCTCAACAGTGGTTAAAACAGATGAATATATAGATGGAAATTTTGTGGAAA
TCGCGTGAAACTTCCAATTTTAAAATTCGAATTCACTTTGCCCCTTTTCAAGACAACAGTAGAAAGCTCTGAAAAAATCC
CTTAAAACGGGGGAAAGGGGACGTGAAGGTGATGGGTTTGCAGGGTATGGGTTCTTGCAAGGTAGGAGACGCAATTTCCG
GGTTAAGCGTGAAGAAGACGAAGGCAAGTATGGGCAGTGGGGTCGTCTGGTTCGGGGGTCTGCTGATGGGATTTGGTTTC
TGGGTTTTGCAATCAAAAAAGGAGAAGAAAACGTACAGTGCAGGGGGTGGGGTCATTTGGTGTTGATGTTGTATTGTTTG
TATTGTATGTTTTGTGGGCTGTTATTGTGGGAATGGGCTGCTGATAAGGTTGGGAATAAGGTGGGCTGATGAGTGTATTG
TTGTTGGGCTGGGAATTATGAAGTAAGGCCCAAACTTGGTCTTTTGATGGGTTTAAGATGTTGGCAAAAGAATGAAGTTC
AAAACTTAGTCAAATTGAATTTAATTGGTGAATTTTGATTAAAATTTAAACAAGATGAGTTAATATAAATTAATTAATGA
GCTTCTTAATCTTAACGAAAAATAAATAAATAAAATAAAATAAAAATAAAATAAACTTAACTATAAACTAATTAATTCAA
TTACAAAACTAATTAACTCGAAATTACAACTATAACTTAAAGTAAAATAAAATATTTAAATAAAATGTAAAATCCTTTGT
GATAATTTTCAAATATTTATAAAATAGCGTGATTGCAAAATATACATACTTATTATTAAAAAGTGATAAAATTACTTAAA
AAAAACTTGAAAGTATTTTGAATTTCATACAACTTATTAACTCAAAACTATAACCATACCTAATATTTAAAATATAATTA
TTATTTTTTGACGATTTTCGAATAATCATAAAATATACTAATCATACACATAATTATGTAAAACATATACACCATCTAAA
ATTTATGAAAAGTGACAAACTATTTAAAAGTCTTGCAAACTATATTATTATTATTACTTTTATAAAACTAATTATTTTAA
AACTATGGCCATAACTAAAATAACGTAACTTAAATAAAATGTGCTTTTCAAATCAACAAAATCAAATAAAACAAAATAAT
ATAAAATAAGAATAATTAAAAAATAAATAAATAACTTGTACTTTAAACCAAATTAATTTAATTGAATATAAAACAAACTC
TTTTTGAGACGATTTTTGAATATTCATAAAATATAATAATTATATACATAATCATGTAGAACATATATATTATCTAAAAA
TTATAAAATAAGTGGCAAAACTATTTAAAATAACTTGCACACTAAATTTATTTTATTTTTATTTTATTTTGCAATTTTTA
TAAAACTACTTATTTTAAATCATTTGAAATTGAAGAAGCTCGATGATTAATTCATGTTGTGGAGGGTCAAAATTGAGTGT
CAACAGGCTTATTTTGAGAAAGTTATGAATTGAGAATAACCTTTTGCTTTCATTTTGACCTCTGCTCTCGTTTTAGCCAC
AATAAGTGGACTCTTCTGTGTACATATCTTTGTTTAGTTGGAGTCATTTAGAGGTCCAAAATCGTGTTCTTTTTTATTTA
GCCACTTTGAATTAAAAGAACGGTGGGAAGAGATAGTCATATGAAATCAATTTGTCTTTCTCTGTGAACCGTTAATTTGG
TGTCTCTGTATAATGAGAAATGTGCAGCTCGTTTTTCTTATATAGAAGCTTGTTCAAATTAGATTTATTATTGTTTACTT
AGTGTGAAATTTTGAACAGATTCTGTACATTCTTAATATAAAAAATGTAAAGAGTTACTGTTATAAGCTTTGTTTTAAGA
TTTGGACTTTGCCAAATATAAGCTTAGGTTTTTGGTCTCTTTATTAGTCAAATCATGTGCACATATTTTATTTGTCTTAG
TTCAAATAATAGCAGGTAATAACATTTCAAAGTCTTGGTTACTTCATCTATTTGGATGGTGTATTTGTTGTGTGACTTTA
TTCGTTTGTGATTTATTTATCGTTTATAGTTGATTGTTTCACTAATTTCCTTACTCTCTTTTTATTTGCATGAACACTTC
GGGAGCTAAATGGAGTCTTCATGAGAGACTCTCACCGTCGTATAGTCTCATTCCATCGCTAGACTATGAAAATGTGCACC
CACTCCTTCACGTTGCATCCCTTGCCTCCTCAAAACTCATATGAGTGAGACAATGAGGAAATACAAAAATACTCTACTAT
ATTTTAGTGGTTTTGTGTTATATTTTGCTTCAAATGATTGTTGTGTTTTTCTTGTCTTATGTTTGATATTATTATGTGCA
ATCGCTTATTTAATTTATCTTTAGATTACTACTTTAGAATATCTATGCCTTTAGATGGGGTGATTGGGATGATTCCAAAA
GAGTTTTTTCTTTTAAAGTTGATTAATTTTTCTTTATTTTATTTTATTCGAATAACTCTTTAATTTTTCTATTAAAATCA
ATCGGCTTTCTCAAATACAAGGCAAATGTTTAAAAAAAAAAAAAACTAGTAAAAGCAATCTGGGTTTCTTTCAATTTAAT
GTAAGAGTTGTTCAATTTTCTAACCTTAGTAGTATGTTTGGAAATTAACAAGGGCTCGAGCATATTTCCGAATAAAAAAT
GAAGTTTCTGATCCATTTTTCCTTTTAAATAAATCTTGATCTTTGTCTATAATTATAGTGTGTTTTTTTGCTACTGATTT
TACAAATTTAATTTTGTTAAATCTAAAAGGCATGTATAATTGAAATAGATTTGTTATATGAGTGCAAGTGTTGCTTTACC
AATCTTACGTAGAAAGTGCATAAACATCACATTCCTCTTAATTTCAGCAATTGCAATTTAGCTCATTTTTTATATACAAT
GAAGTATTTTCAATGCTATATTTTCTAATCAAATGCTAATTTTAATTTACCTGAGTTTGACCATTAATTTCAAATTAAAA
AAATATTTTCTCACTTAACTACTTGACTTTTCGAAATCTTTAGTGCTCAATTTTAGCTTTATTTTTTTTTTAACCTAAGT
TTGGTCGGTTAGCTGTTTTTTACGGATCTTATAGGATGCCTTATACCTTCCCTTTTGGATAAAATAGAACTTTTATCTAG
AATCTTTTTAAGTTAGTAGACCATTTAATTGAAGTCACTTTAATATTACTTTGTTAAATATTTAGGTGTCCTAATTCACC
ATAACTAATTAGGTGGCGACTTCTTAAGTTAGTTAATAATTTGGAAATCACCAATATGTTGTACACGTTTTGACCTCGAG
TTAAAATGAGATATAACAGCTTGGCGACTTCACTGGGGACTTTAGGTTCTAAACCATAACAGACTTAGGTTAATAATTAA
GTTTTTAACATTTGCTTGTTTCGTTTTTGTTGTTTCTTTTATTTTAAATGCCTAAATGATTTACTTATCATGCTTATGTG
ATATTAACTGACTATTTGTTACTATTTTATATAAATTGGTTATTTGTTATTTCTTTATATAAATTGTTATTCCGTTCATA
CTTCTTCCGATTCTGGAAAATTCTCACTATCACACGTACAAGCGTGGTGTGTTTTGCGCACCCGCAAATTTCTTTTAAAA
TCCCAAAATTTAGGAGAGTTGGCATATGTGCGGGGTGTCCGAATCTTTTTCTGTGTGACTGCGTAGCCTCCTCACTCGAG
TTGTCCACTCGGGAACCTTGTGTCTAGTAAACCACTCTTAATCAACCCAGGATAGAGCTAAAACAACACCTTTTACAGTA
CATGCATCATATAAACCTAAGAGGCTTAATACCCTTAGTGTATTAAGTTCATTAGTCAACTTTATCCAAATGTCCAAGTG
GGTTCATGACCCCGAGTGACTTATCATTTATGTGTACATTATTTGAAAAATAGTTGTGCCAATATATGGACCATTGGTTC
TAAATTAATTAAGCTTAGGAGGGAGGGCATTAACCCTTTTGTGATGAAGAAAGCTATGAAGATCGCAAGTTTTGACCTAT
GGATATTAAACCACGAGCATGCCATGATAAGAAGATGCGTAGATGCGATGAAGAGCTTTATTTCTTTATTGTTTTTTTTT
TGAGATGTAATACAGATTAAGGCTATTTTTGTATTTAATTTGGGGAATATATTCGTTTAATTAATTAAAGAGCAATGGAA
TGACATATTTTGTCACATTTATTTTTCAAATACGACTTAGGCCTACCTCTAGCATAAAGAGGTCCCTTATATATTAGGAT
GCATTGTTTGATATACTTGTGTAACGTGCTTTATAAATATTTGTTTGCTTACTTGCTACGTTACTTGTATACATTTATTT
GCAACATGATTTAATTGATTATTACTAACGTCATCTTTGTTTTTCTTATTTTTCAGAAAGAGAAATTATTTTGCCTTTAT
CATATTCTTTAATTGATATATGTTGCATTTTTACAGATTCTTATGTCGTGTTCATAAATTATTTAATATTATATTAATAT
TTTTGCATTCAGTGCATTTTTATAATTCTAAAGCATCGATTAGGCTCATAATCATTCTAGGCTTGCGCAAATTTTAAATG
ACCTTGTTTAAAAAAAAATTTAGGTAATATTTTACAAAAAGTCACTTTCTTCCTTCAAAATTTTAAAAATGTTGATTTCC
TTCCTTTGATCTTCTCAATGTTTGTATCTGCGATTTGCTTTAAGAATTTTCCTCTTACTTTTTAAAATTGGCATAATTGT
TCAAAATTAGGTGTGATATTTTTTGCCCGTTAACATTCCAAATTTTTATAGACTCATGCCAAAATTACTCTTATAAATCT
TTACCTTCTCAAGCTTTTACGGGAATAATCCTATCTTTCTAGCGATAAAAGCCTTTTTTCACTAGTTTCGTATTTCGTAG
AATCTATTTGGCATTCGATCTACGTTATGGAGCTTTTACTTTTACTTTCAATTTCTTTCAATTTTCACATCATTTGTTGC
TCCTTAAATTGGTAGATTCGTGCAATCTACCAAATAGCACTTGTCGATATTTGTTCAATTTTTCTACATCAAATGCAATG
CTTCTTCAATTCAAGATAGTCGCACCATTCTTTTTACGCACTATTTCCATGTATCGACATGCAAGTTGAGGGAATCTCAT
AGGTCTTTCAATTGTTTGACACTTTCTCCACCCTTGACAATTTTAAATCCGCCAAAAACTAAAATAGAGCTTAAAGTCAT
TCAACCTTCCAATTTATCAATTTCAACTTTCGTGCGCTCGATTAACCTTAATTTTCTTAATCTTGAGCTTTTTTATCAAA
TTTGTTTTATTATTTATTTATTTTCTTAAATGATATCCTTTATAGGATTAGATCCCCGTTGGTTTTTAAATGCTCTACTC
TTGACCTTTCGCATACTTACTCCTTGCTTACCAAATATTTCATTTTCCTTCCATAGGTTGACTTAAGTTGAGCATCAAAG
GGACAAACAAACTCAAGGATGACATGGTCGATCGAATTGTGGTCGACTTAGTTGAAAATGAGTTGAACTGTGAAGAAGGC
GAGTCATACCAGGATAAAATTGCTAAGCTTGACGGAAAAGTGGCTAAAATGGAACAAGAAATTGATGACATCAAGGAAAT
GATAGCCGATCTTAAGAACTCTTTCTATGAAAATTCATTGGATTACGACTTTAGGGACTCTTCCGATGAAGATCTAGAGG
GATACTCTCCGATTCGTGCAACTAGATATCCCAACTTTGATTGTAATGCTCAATACTTTTCAAACATGCATCCACTTTCA
CATAATGAGGCATTTGGGAATTTGAGTGAAACAAGCAAAGATGGAGAAAATGGTGGAAGATATTTTAATACCGAGACTAA
CCAATTTTCCTTCACAAATGAGCATGCTTCACAATTTGGGACAAATTTGGTTGAGATGGAAAGTGAAAACGAGACACCTT
ATAATCTCGTTCATATTCCAATGTATGATGGGACAAGTCTTCCCTAGAATCACTTGAAGGCATATCTTGATTGGTTAGCA
AGCATTGGTGTCACGACCCAAGCCTAGGGCCTAGACGTGACATGGCGAATGAGGAACCCGAAGGAACCCCAAACAAGCCT
CTAAACTTGTCATCACACTTCATCGGTCGCGGAAGTACATTCAACATTAATTAACGGGAAATAGGGACTAAGGGCAAACC
ATTTCAAAATGACATCATAGAACAAGAGTCAAGCTCATTTACAAAATACTTGTCCAACGCACACCTCTACATACATAGAT
AGGACGGGGGCCATGACAAACTACCGGCTCCCCTCATAGTCAAAATACAATTGCAAGCTAAAGTCTCAAAACATAGGAGT
AGGAAGCATAACATAGCCCTCGAATCCTTGAGGACTCACCAACAAACTCGGATAAGCATCGTACTAGACACGTGAATGGA
TAGAAGGATCAAGAGTAGCTCCGGTCTCTACATGGTGACATCATGTAGGCAAAATATGCGTTAGTACTTGGAATATACTA
AGTATGCGGGGTGCAACACAACAATAGACAAGGACACAATTGAAATACAAGAAATAGTTTCATAGGCATTATGAATAACA
ATATGAGGACGCATGATCAAAGTGAAGTCAAAACATGTTTAAGTAAATCTATACTAATAATAGATATCATATGTGTATGC
ATGATCCAACCAATCTATAACCCCAACTTAGGATGGGGGATGCCGTTCACACCCGGACACCCTGGTGGCAAGGTATAAAC
CCCTCACATGGTTGATCTTGGTCACACCCCAAACATCCTAGGTGGTGAGATATAAACCTCTCACATGGTTGATGTTGGTC
ACACTCCAAGCATCCTAGGTGGTGAGATATAAACCTCTCACATGGTTGATGTTGGTCACACCCCAAGCATCCTAGGTGGT
GAGATATAAACCTCTCACATGGTTGTTCGATTCTTTTCCCCCGGACCGGGCATGGTCATGCAACACTTTATATAGGAAAT
TCCCATTAGGCTCTAATGCAATCTCACGTATGGAATGAACATATACACAAGCTTAGTTTGTCATCAACACATCTCTGGAT
TGCCATACATTTCATAACTCAAGCTTTAAAGCATCGATTCATCAATTCTCCATAGTTGGACATTTTGTCAAACACCTTGA
AGGCATGTAATGGAATCAAAGAGCATGGAAAATAGGGTAGTAATTATGCAGCCAAACCAGTGAACAACCTACAACAACAC
CTTTTAACACCCACAATACCATATGAAAATCTCCACATTCATTCCAAATTTAGATTCAAATTCTAGAGTTACAACATACT
CAAAACAATCACTTTTCATGTTTAAAATTCAATGTGCAGGAAATTATTACAAAGAACAAGACTAATTTGTGAATTTTAAC
TTAAATCATGAATTAGTGAGTAGAAAAGAGTCTAGGCACTATGGGTGGAAGGACCCATGAGTTCAACACCACATACCTTG
AGTTTTTATGAAGGTCTTGAGAGTGTCTTCAATGGAAGCTTGGAACTTGGAGCAAGAGTCTCTTCAATCTTGAGGAAGGT
TTTAGATTAGGATTCTTGAGAGAACTTGAGAGAAAAGGTGTCTAAGTATGGGAGAGGTGTTTTGGGAAATGTTTTAGAGA
TGGGAATTGAACTAATGGTATATAGGAAATAACATATGCCATTTGGAAAAATGGTCCAACACTTAGAAAAAAAATGAGGC
GGATGAACAGTATAAACGCTCACTGAAATTGCATTTCCTGCCGGACAGATTTTACGAAAATGGGAATAACTTCTTCGTAC
GAACTCCGAATGAGGTGAAACGAAGTGCGTTAGGTAGCTAACTCAAAGGGATTTCCATGGATATGTTATGGGCCACCCAA
TTATTTGTCTGCTAGGAGATATGACCCTCCAAAGTAGACCCTCGAAAAAGGCTTCACTTGGAAATTTCGAATTTTGATAC
GGTTGCTCTAAAATTTGGGTTAGACTCATTTCCCACTCAATTTGATCCACTAAACAAGAATATGAAGTCGGATTTTCGAA
AAACAAAACAAATTTTTTTGATATAGTTAAACAAGTTTCCGGTAACTTTCGAAACACATTTTTAAGAACTTTTTGGGTCG
TTTCAATATCTCCCCCTTGGGAACATTCGTCCCCGAATGTGGACGAGACGAACAAGGCAAGACTTAGTAAGAACATATCA
GCCCCAACATGAATGCAAAATTTTTATTTAAACATCACTTCAAGATTTCAAAACTTAGTGTAAAACATCCATAACTCATC
AGTTTAAACATTTATGCACATTAATGATTCAGGGGCTGAAATGTAAGACTCAATGGAGTACAAATGACTTGATTTAATAC
CTTAGGCTTGAATGGAGTTGAATAGATAAGGATAACGTCTTTGCATGTCCGCTTCGCCCTCCCAAGTAGCACTCTCCACT
TGTTGATTTCTCCAAAGCACCTTAACGTACGCCACTTCTTTGTTCCTCAACCCTTTAACTTGTCTATCTAAGATCTAAAT
CGGGACTTCTTCATACGTCAAATTATCTTCTACAACACCCACAACCTCAAGAGGTACAATAGCGTTAGGATCACCAACAC
ATTTCCTCAACATCGATACATGGAATACCGGATGAACTAATTCCATCTCCTTTGGCAACCCCAACTCATAGGCTACTTTA
CCAACCCTTCTTATTATCTCATAAGGACCGACATACCTAGGACTTAATTTCCCCTTCTTACCAAAATGAACCACACCTTT
CATTGGAGAAACTTTCAAATAAACCCAATCACCCACTTTGAATTCAAGATCCCATCTCCTCACATCGGCATAAGACTTTT
GACGACTTTGGGCTGTTTTCAACCTCTCCCTAATCATCCTTACCTTCTCAAGAGCATCCATGACCAGATCCGGACGCAAC
AAGGCCACCTCTCCAACTTCAAACCACCCAACCGGTGACCTACACCGTCTACCATAAAGTGCCTCAAAAGGAGCCATACC
GATACTAGAATGATAACTATTGTTGTATGCAAATTCAATCAAAGGAAGATGATCATCCCAACTACCTTTCAACTCCAATA
CACAAGCTCTAAGCATATCCTCCAAGGTTTGAATTGTTCTTTCGGCTTGGCCATCCGTTTGAGGGTGGAAGGCCGTGCTA
AGCTTTACCTTTGTACCAAGACCCCTTTGGAATGACTTCCAAAAGTGAGAAGTGAATTGGGCACCACGATCCGAGATGAT
AGACAAAGGAATCCCATGCAACCTTACAAATTCATGAATGTACAACTTGGCATACTCTTCAGCCCCGCAAGTAGTTTTAA
CTGGTAGGAAATGAGCGGACTTTGTCATCCGATCAACCACCACCCAAACCGAATCAAAGCCTCTTCTAGCCTTGGGTAAG
CCCACTACAAAATCCATGTTGATTTCTTCCCACTTCCAAGTAGGTATCTCAATGTCTTGAGTTAGGCCACCCGGCCTTTG
ATGTTCGGCCTTGACTTGTTGACAACTATGGCAACCCGAAACAAATTTTGCAATGTCCTTCTTCATACCGCCCCACCAAT
ACACATCCTTCAAGTCTCTATACATCTTTGTTGACCCCGGATGAATAGAATAAAAAGAATTATGAGTCTCATCAAGGATT
CTTTCTCTCACACCATCCACACAAGGAACACATAATCTACCTTGGTACCTAAGGGCACCATCTCCCCCTTGGGAGAAAAC
CTCCACCTTACCACTACTCACCGAAGCCTTTAATTCTACCAAAGAAGGATCAAGATCTTGCTTGACTATCACCTCATCAA
CCAAGGATGACCTTGAACCATCAACAACAACTACTCTTCCACTATCCACCCCTTCTAACCTAACTCCAAATTTGGCCAAC
CGATGGACCTCCTTAGCCAACTCTTTACTACCTTCCTCCACATGAGCCAAGCTACCCATGAACACTCTACTCAATGCATC
CGCCACCACATTAGCTTTTCCCAGATGATAGTGAACACTCATATCATAATTCTTAAGGAATTCTAACCACCTCCTTTGTC
TCAAGTTAAGATCTTTTTGCGTGAACACATATTGGAGATTCTTATGGTCGGTGAAGATATCAACATGCACCCCATACAAA
TAATGACGCCAAATCTTTAAAGCAAAAACCACGGTAGCCAATTCAAGATCATGGGTTGGGTAATTTTTTTCATGAACCTT
AAGTTGCCTAGAAGTATTGGTTATAACCTTACCACTTTGCATCAACACACAACCCAAACCAATACGGGAAAAATCACAAT
AAATAACAAAACATTCTAACCCATCCGAAAGTGACAAAATAGGAGCGGACACAAGCCTTTCTTTCAAAGTTTGGAAGCTT
TCCTCACACTCATCCGACCACACAAATTTAGCCTTCTTTTGAGTCAACTTAGTCATAGGAGAGGCAAGAGAAGAAAACCC
TTCCACAAATCTCCTATAATAACCCGCTAAACCCAAGAAACTCCTTATATCTGACGGGGTCAAAGGTCTAGGCCAATTCC
TAATAACATCGGTCTTCTTAGGATCCACCTTAATACTATCCCCCGACACCACATGGCCTAGGAAAGCAACTTTCTTCAAC
CAAAACTCACACTTTTCATATTTAGCGTACAACTTCTCTTCCCTCAATCTTTGGAGTACAACCCTCAAGTGACCCTTGTG
CTCTTCCTCACCCCGAGAATAGATCAAAATGTCATCTATAAACACCACCACAAAAGAATCAAGGTAGGGTTTGAAAACCC
TATTCATCAAATCCATAAAGAGAGCCGGAGCATTAGTCAACCCGAAAGACATCACCACAAACTCATAGTGCCCATACCTA
GTACGAAAGGCCGTCTTGAGAATATCACACTCCCTCACCTTCACTTGATGATACCCTGACCGAAGATCAATCTTAGAGAA
GTGACTAGCCCCATGCAATTGGTCAAATAAATCGTCAATCCTTGGAAGAGGATACCTATTCTTGATGGTGACCCCATTAA
GTTGTCGATAATCAATACACATTCTAAGAGACCCATCTTTCTTCTTCACAAAAAAAACCGGAGCACCCCAGGGAGGATGA
CTAGGTCTAATAAACCCCTTCTCTAACAAATCTTTTAATTGCCTTTTCAACTCTTTCAACTCCGCCGGGGCCATTCGGTA
AGGGGGGATAGAAATAGGTTGAGTATCGGGAAGAAGGTCTATACCAAGATCTATATCCCTTTCGGGAGGGACACCGGGAA
AGTCTTCTGGGAAGACATCTAGAAACTCATTAACAACCGGAATAGACTCAATAGGAGGGACTTTAGACTCCACATCATTG
ACTCTCACAATATGGTACAAGCACCCTTTGGAAATCAACCTATGGGCTTTAATGCAAGAAATGAATTTTCCCTTCACCAT
AACATTTCGGCTCTCCCACTCAAGGACGGGTTCATTAGGAAATCGAAACTTGACTTTACGAGTCCTACAATCAATAGAAG
CATAATATGCATGCAACCAATTCCGCCTTCTTACAAGCACCAACATCCATAATGGTCAAGATTTTGCATACCTCATCGAT
GAACTCTTGCAGGTCCTCATCCACCTTTGAACCATGGAAGACCGGATGGTTCATTCTCATGAAATCTCTCACCCTTTCCC
CCGAGGTGGTAGTTCAAGGAGCTTGGGCTCCTTGTTGCACTTGGTTAGCTACCACTTGTGTAAGCATGGTGAGTGCATCA
CAGAGCTCACCATTGGTGGGTGGCTCTTCCGATGATCGGGCCCGTCTTCCCCTCATGTTTGGCATGATGATCTAGTAATC
CAATAAACAAGCGTTAGGGAGGAATCACCTTATCGCACTCTAAGCACGACATAGACCATGAAAAAGAGAAACCTTTCCTA
AAACGTTTTGTAGCCTCCCATTCATAGTCGTGGTGCGCTTCACAACCATGATTAGGACTCTACTCAATGCGGTGTGTTGG
ACTCCAAAACCAAGCTTGTCACGACCCAAGCATAGGGCCTAGACGTGACATGGCGAATGAGGAACTCGAAAGAACCCCAA
ACAAGCCTCTCAAACTTGTCATCACATTTCATCGATCGCGGAAGTACATTCAACATTAATTAACGGGAAATAGGGACTAA
GGGCAAACCATTTCAAAATGACATCATAGAACAAGAGTCAAGCTCATATACAAAATACTTGTCCAACGCACACCTCTACA
TACATAGATAGGACGGGGGCCATGACATATTACCGGCTCCCCTCATAGTCAAAATACAATTGCAAGCTAAAGTCTCAAAA
CATAGGAGTAGGAAGCATAACATAGCCCTCGAATCATTGAGGACTCACCAATAAACTCGGATAAGCACCGTACTAGCCAC
GTGAATGGATAGAAGGATCAAGAGTAGCTCCGGTCCCTACATGGTGACATCATGTAGGCAAAATATGCGTTAGTACTTGG
AATGTACTAAGTATGCGGGGTGCAACACAACAATAGACAAGGACACAATCGAAATACAAGAAATAGTTTCATAGGCATTA
TGAATAACAATATGAGGACGCATGATCAAAGTGAAGTCAAAACATGTTTAAGTAAATCTATATTAATAGTAGATATCATA
TGTGTATGCATGATCCAACCAATCTATAACCCCAACTTAGGATGGGGGATGCCGTTCACACCCGAACACCCTGGTGGTAA
GGTATAAACCCCTCACATGGTTGATGTTGGTCACACCCCAAGCATCCTAGGTGGTGAGATATAAACCTCTCACATGGTTG
ATGTTGGTCACACCCCAAGCATCCTAGGTGGTGAGATATAAACCTCTCACATGGTTGTCCGGTTCTTTTCCCCCGGACCG
AGCATGGTCATGCAACACTTTATTTAGGAAATTCCCATTAGGCTCTAATGCAATCTCACGTATGGAATGAACATATACAC
AAGCTTAGTTTGTCATCAACATATCTCTGGATTGCCATACATCTCATAACTTAAGCTTTAAAGCATTGATTCATCAATTT
TCCATAGTTGGACATTTTGTCAAACACCTTGAAGGCATGTAATGGAATCAAAGAGCATGGAAAATAGGGTAGTAATTATG
CAGCCAAACCAGTGAACAACCTACAACAACACCTTTTAACACCCACAATACCACATGAAAATCTCCACATTCATTCCAAA
TTTAGATTCAAGTTCTAGAGTCACAACATACTCAAAACATTCACTTTTCATGTTTAAAATTCAATGTGCAGGAAATTATT
ACAAAGAACAAGACTAATTTGTGAATTTTAACTTAAATCATGAATTAGTGAGTAGAAAAGAGTCTAGGCACTATGGGTGG
AAGGACCCATGAGTTCAACACCACATACCTTGAGTTTTTATGAAGGTCTTGAGAGTGTCTTCAATGGAAGCTTGGAACTT
GGAGCAAGAGTCTCTTCAATCTTGAGGAAGGTTTTGGATTAGGGTTCTTGAGAGAACTTGAGAGAAAAGGTGTCTAAGTA
TGGGAGAGGTGTTTTGGGAAATGTTTTAGAGATGAGAATTGAACTAATGGTATATAGGAAATAACATATGCCCTTTGGAA
AAATGGTCCAACACTTAGAAAAAAAATGAGGCGGGTGAACAGTATAAACGCTCACTGGAAATTGCATTTCCTGCCGGACA
GATTTTACGAAAATGGGAATAACTTCTTTGTACGAACTCCGAATGAGGTGAAACGAAGTGCGTTAGGTAGCTAACTCAAA
GGGATTTCCATGGATATGTTATGGGCCACCCAATTATTTGTCTGCTAGGAGATATGACCCTCCAAAGTAGACCCTCGAAA
AAGGCTTCACTTGGAAATTTCGGATTTTGATACGGTTGCTCTAAAATTTGGGTTAGACCCATTTCCCACTCAATTTTACC
CCCTAAACAAGAATATGAAGTCGGATTTTCGAAAAACAAAACAAATTTTTTTGATATAGCTAAACAAGTTTCCGATAACT
TCCGAAGCATATTTTTAAGAACTTTTTGGGTCATTTCAATTGGACAAGACAATGAATTTAATATGATACTTTTTGTTAGG
ACGCTTACAGAGCCAGCCTTGATGTGGTATGCAAGCCAAGACACAAGGAAATGGTTCTCTTGGGTCAATATGGCCAAAGA
TTTTATTAAGCAATATGGGCCTCCCAATTGGGCATCTAAAGGGTGTGAGCTTTAAGTGATCAGTTATTTGTATGTTTTAA
ATTCCTTTTTATGTAAGGCGAACTACGCTTGACCCGATTTCCTTGGTGGATACGTAGGCAGCCCACGTAGGGACTCGGTC
ATAATTAATTAGAAATTTTAATATATCTTTTGCGTGTAATTGGAACTACGTTCGACCTGATTTCCATGGTGGATACGTAG
GCAGCCTATATAAGGCTCGATCGATTTATTATAAAATTTTAGTATTCCTTCGAAGAAGCTGGGGCATAATTTTGGCACAT
AACCGAGTCGGAAGCATGCACAAGTTTACAAAGGATAATGATCAAGTTGAAGTCAAAATTTGATGCTCAACATAAGTCAA
CTTTTCTACAAATAAATTTTTCTACTCCAAATCAATTTCATTTCCTTATATTTCTAGCATTAGAGCCCACTAGCTAATAC
CTTACTCTCGTCCAATCGTTTTAAAATTAAATTGTTGCCTTAAGCCTAAAATTCTTATTTTTCTAAAGCACATGCATAAT
CTATTTTATCTAATATTTATTATTTTTGCATTTATTTCATATATTCTCATGCACTAACAATTTTTATTTTTACTTTTTTA
AAACTTTTTTATTGTTTATTTCTTCTTTAGAGGTTGCCTAGCATTGAACACTGTTTTGGCTGCGAATTTGTATAAAGGAC
GAAGCTACAATGGAAAACGAGTTGAAAGCATTCAACAACGGCATGGGATTTGTGCAAACACAAAATAATGATTGTAAGAA
GAATGTGGTTCGAAGAAATAATTTGGTCAATTTGCAAACTACATTTAGCCTTCTTCCTACCACCACCAAAGCTTCCAGCT
CAACTCAGAATATTTGTCTAACCATATCTCCTCGCCCAGCTTCTCCCCATACTATCTCTCCACAAATGCCATTAACATAC
ACTATCAATCCCAATAACTTTCAAGTCACCAGGTTGCCAAATGCCCACCTTCCAACAATTGTATTTCCTTACAATGAAAA
CAAGCATGGACAATTAGTAACTCATCTACATTCTAGTGAGTATTTGCGTTAAATTTAAATAGCCTAGATGATAAGAAAAA
ATAAATAAGTAGTGTTATTTAATTTGATTGAATGTTTAAGAAAGAAAATCAAAGAACTTTCGTCAATTTATTTTCATGCA
AAAATACAGAGAAATATCAAAAAATAATATTATTGTTTGAAAATTTTTATGTTCGCTCGTGAATGTTTAATTTTTTTAAT
TAACAGGCACACGTGTATTTTTTTAATATAAGAAATTGCAATTGAAGAACATAAATAAAAACAAATCATAAAAATTAAGG
TTGTCTAAAAAATTATATATTTTAGTATGCATGATTTATAAAAATATTAAAATTATTATATTTATCGATAGTTAAACTCA
AAATAATTACTTTACTTATATTTTAAAATATTAGATGTTTTTAATAATGTGTGAAAATATTTTAATATGTAGTATTTATT
AATCGGATATCATTTCCTTATTCTTCCTCTAAATTATTTAAATTATAGTCCATTCTATTCCAGTTTATTTCAATTCTAGC
CCTGTTTCTATGCAATTCTCTTTCGACTTTAGCCTCTAATTTCAATCTAGTCGCAATTGATTATTTCAATCTAGGCTCAT
TCTTATTTCAATTTCAGATTCCAAGTGATTTAATCTCGTGCGCCCATCTCTAAATTAAATCCTAGATCAAATCTCAACCC
TACATCTTATATTATTCAAGGGTCCAGATTAAATTCCATCTCCTTCCTTCTAATATATCAAAACTAATATCCTAAATTAA
TGATCTCCTCTCTCCCTCTCCAGCCGCGGCCGCGGCCGCTCCCTCTCTCTCCTCTCTTCCTCGCTCCGGCGACTAGCAGG
AACCCCGGCGCTCTCTCTTCCTCTCCTCTCCTCTCCCAAAATCAGCCGCCTCCTCCATCTCTCTTCTCCATCGACGCCGG
CGAGACAGAGAGACACCATCGCCTTCTCCGGCGAAACCTTCGACCCCCCTCTCCTCTCCTCGCTGCCTTCTCTTCCTTTT
CCTCTCCTCCTCTCGGCGAGAACAACTCCTCCAGCGAGCTCCGTCACAGCAACAACCGGCAGTGAACAAGTAGTGACCAG
ACCACCCCCGATCAGCAAACTCCAACAAACAAGCAATGTTGTGACAACTAAAACGAAACATTTTGATAGGGATGGATCTT
TACAGATCTGCCCCAGGTATGAATATTTATTTTAAGCCTTAAATCTTTATACAGGTGGGTTGTTTTGTTCATTGGTGTTC
TTCCTTACCTAGAATTCTTGTATAAATAAGGTATTGCAATTCTTTAGAATGCTTTAGTGTCATTCCAATTTCATTCATTT
TTGTGTTGGAACTAATGTGTTAACTTTGTGGTAGAACTAGTGCGTGAATTTCTGTGTTGAAATCAACTTGTTTAAGTCTT
GATTGACCATAAGTTAATGTGACATGTGTATATTAACAATTGAGTAAACATGATGTCAATCCCACCAAAACTCAAGAACG
ACAAATTTAGCTTAAGCAAACGGGTAGATAAGAAGCACTAATGGTAGTTTTAAGTAAAACTTTGTAGGAATTTGACAAGA
AACTAAGCTATTTGGCATTCAAAAGATCAAGTCAATACTCATTTTATTGCATGAAAAAATAAAACAACTCAGTCAAAGCA
TTTGAACCATAGAATTTATAGATAATAAGTAGTTAAAATAAATTAAATATAGCTATGGCACAATTGGAAATGGTTTAAAC
TCCACTTTTCGTTGGGGAATGAATTGGTGGTCTACTTATATGGACTTGAGTAATTCTCGCCTCATGAACTAGCTTTTGTT
GTTGAGTTAGGCTCAGGTTACATATTTTTGCGCGACCAAAGCTTAAGGATATAAATTATGGATAAAAACATTTCTAAGGT
TTTATGTTGTCCATGCTTAGACTTCTACAAAGGCTCTCTGGTTCTTAATCATCAAAGAGGTGTTATTACATAGTTGAATG
ACCATATAACTCCTTTAAGCATTATTACTAAAACAAGAAACTCTTACAATCAAAATAGATAAATTGATGTTGATTTATGA
AGGAATAGTCAATAACCTTTTATAATATCAAGCTAGAATAAAACATTTGAGAAGTACCACTGAATGACTAAAATGGTATT
ATCTCATTACCAGAAAACAGAGAAAATGAACTCAAGTGAGTAAGTTTGGTTTTACTGAAAACAACTCTTAGAAAGATCAT
CTCAATCCCTCATATTCAATGTTTTCCTAAGTCATACCACTATCATGACTAGGCTAACAGTGGGCGAGAGTGATTACTTA
AACCACGTTATCTTATCAATACTAACTCAAGATTAGATGCTGCACTGATCAATTTTGATATGAAAATGAACGGCAAATAA
TAATTAAAAAAAAAATCAAAAGTAACTCATTTTTATTCTTGTGTTTAACTTTGATAAGGCATGAAAATTCTGGGGTATTA
CAACTGAAATGCATTGCTTATCCATGATTCAAACAACCAGCCGAGTGGTAATTTATGAAAAAAAGAGTGGGAAAAACGAG
AGGAAATTTCACCCTCCAAAAAATGATTCGAGTCTAATTACCTAATTATCCCATAGTATGCAGATAAAAAAATAGCAAAG
ATGGTGGCATGGTGCCTAATATTTCCTTTTCACTATTTTTCTCTTCTTTTTTTTTTAATATAAATTTGAGGAATAGAACT
AACTTTGATTAAAATATAAACATAATTGAGATGTATATAAAAACAAAAGCAACAAAAAACAAAATATCTAGACAAATAAA
AATCTAAATGTAGAACAAGCTCATATTAACTCAATAAAACAATTCATTAAATATTTAAGTTGCTAAATATCTTTGATTAA
TGAAAATGTAACAAGATAGTAAAAATTTTAATAGTCTTTTTTAAAATGATACCTAAATCATTTCAAACGATTTCTCATTT
TAATGTCAAGACGTGCTACTTGTATCTTATGGTGAAGGTTGTTATTTTTTAATCTTACCTAATCTTGTATGACTGCACAT
CCAACATTCACTTCTCTTAAATATTCATCTAATGGAAATATATTGAACTTTACCGACCTAGTGTTTATTACCGTAAAAAT
GTCATCATATGAATTTACCTTTTATTTTAGTAAATATATATATCACATAACACCTCAACAACTTTTTAATTTTAACCATT
CAATTACATATTATAGGAGTAACATTTTCATCTATTAATTCATTCTCTTGAAAGTGTCAAAAATATGTTATTAAATTACA
TACTAATAAGTGATCATTAACTAACGAAATACTTGAATGTAAAATGATCAGCTTGTTCGTAAACACATGGGGTAATGAAG
CCATCTATACAGAATTTTCCAAATGGCTGAGGAACTATGTAAGTGTGCAATCACTAAGTATTTAATAATATATTTATGTT
ATACTAAATTATATTACTTGAAATAACAATCGCGTAGGTTTACGATGAATACTCAAGTGTCCAACATTTGCAATTAGTGA
AAGAAGTAGCCCTTGGACCTCAATCTGAAGTACTGGCAATGAATAAGTATTGTGTCAATGGTTTTAAGTTTCAAACTGAA
GAAGTATCTAGGAACAAGAAAACAAATAATAGCGGTGTTTATATACAAGGTGATGTTGATGGTACTGGTCAAACTATTGA
ATATTATGGTGTCATTCAAGAGATTATTGAAGTGAGGTATTCAAGTTGGCCTAATAAGAAGATTGTATTGTTTCGGTGTG
AGTGGTTTGACCCATCACATAGAGGCACAAAGGTGGACCATCAACATATTATAATTGAAGTTAAGCACACCAGGAAATAT
AGAAGTTATGATCCTTTTATTATTGCACAACATGCTAAACAAGTGTATTACGCTTCATATCCATTGCGTAGAGACAAAGC
TGATTGGTGGGTTGTTGTAAAAAGCAAGCATGTGGGAATAATTGAAATTGACAATGTCTTAGATGTGGCGTATCAAAATG
ATGTTGCAATTGTTCAACAACAATTTGATGTTGAATTGGAAACCACACTACAACATCCTCAACACATATTAGAAGAAGTA
TCTGATGATGAGATATTGAATGTTGAGGAAGAAATATCCGAGAATGAGGAAAATGAATCATTTGATGACGAAGAATGGGA
CGGTAATGAAAATGAAACAACTGAGGAGCAAGAATGGGAGAATGATGGAATTGAAACAAGCGAAGAGGAATAATGTAGAA
TGAAAGCTAGCTAGTACATATGTAAGTGTATTTTTATATATATTATACATGTAAATTTGCATACAGATGTCATCAGGCGG
TGACGGTGATAGACATCGCGAGCATCTTGGAGTTGGCCAAACTAAACAGGCTAAAAAGAAGAAGTCTAGGAGACCGATAG
ATCCTGAGGATATTGCAGGATCTATTTCTTCTGCGCCAGAGCGCATCAGCCATAATACTCATTTATTCGCTGTTCCGTTT
GGTATGGCGAATCCTCGGCAATATTATCCTAATTACCGTCGACCAGTCGATGCTTCATCTACTTCACAGGCATTGCCTTC
ACGACGCTACGAGGACCTACCTTTACAGGCTATTCGTCGAGCATAACCCTTATCGACAGATACTCCATCTCGCACAGGTA
CATCTCCTTAGTTATCTGCCATGAGGCTTGGAGATTCTAGTAGCGAGCAGTCAGATGCTATGGCTGGTACACCTCCATTG
ACTCAACGTTTTGTGCATCCTGATGTATCACCCTCGTCTACAGCTGCACCTAGTGCTACACCACATGATACGATGTCTGC
TCTAGCTCCTGGCCAGAATGACAGATTTGGTAGAGTCATGATTGAGCCGGATGGATCATCGTAAGTTTGTTTTGTTATCC
ATTTGTTACTTTATTTTATTTATTTCTTATACTTTAATATATTATTCATGAACTAACATATTTATTATGTGTTTAGCAGG
TGGCATCCTGCAAAGGATGTTGCCCTGGCTTTAAAAGAGTGTGTTAGAAAACTCTATACACAAGCTTATCACTCTTGGAG
CGAGATTCCAAACAATATATGCCAGACGATGTTTAATAACTTTAAGGTATATATTTTTTAGTTAAGTTTAGTATACTTTA
CTTTTTTTACTATCGATTTAATTAACGTTATTCAATTTTTTTTCAGACTATGTGTACTTGGGAGTCGAGGTACAATTTGG
TCATTGGGACCACATTTGAGAGGAAGGCATCCACCAGATTGTCTAGCTGGCTAAAGAGTGTTCGGGATAGTGGTGAACGT
TCCGGTTGGATGTCGCCTCATGTTTTTGCTGAATTGGGTCAGTATTGGAACACAGACAAGTTTAAGGTAATATCAGATCA
AGCCAAAATGGCTAGAGGCAGTCTTAAAGGTGGCTCGTTGCACACCGGAGGTGCAAAGACGGTTGGAACAATTGCACGAG
AGATGGTAAGTTCTAATTCAAACTTTTAAATAAATAATTAGTTGATACATATATATCGTTATAAATTTCAGTTTTTATTT
ATAGGAAAAAGAATTGGGACGCACTCCCATTGAACCAGAGGTTTTCAAAAAGACTCATGTCAAAAAGAAAGAAAATGAGT
CAGATCCGGATGTGTGGGTGGAGGAAAGGGCCGAACGAACTTTTCTAAGTTATTTAATATGAATAATATATATATCAATA
GTGAATATATTTATGATATGTATATATATTGATGTCAATATTTATATTTAATATGCAGAATGACTTTCATAAGTACGTTG
CTGAGAATCTAGATAGTTCGGTTCAATTGACACCTGAACTGTCCACTCAGATTTGGAAAGAAAAAGTGGTAGGGGGGACA
CACAAGGGTAGATGCTATGGTCTAGGCTCTCGCAACGATGTTAGACGCCTTCAGTCAGGCTTAGAAGGTATTGGATCATC
ACGTCAAGCTGAGGCACTTGACGGTGTTCAGATTGCTGCTATGTTCGATCACATAACTAAACTTACAGCGGCACTAGTAG
AGTCGGAGCGGAAAAGAGTAGCTGAACAACAAAGCATGAGTGAGACCGTTCAGCAAATCAAAGAACAAGTGATGAACCTC
GCTCGTCGACCTACTACTTCGGCTCCCGATGACACCGACGACGAGAGTGATGAGGATGATTATGTAGATCTCACTCCATA
GTTTAGATCTCTGGACATTTATGAACTTTTTGAAATTTTAAAACGAATTTTAAAAGACTTTATAAGTCTTTAATTTATGA
TTTAGATACTTTTGAATGTTATTTTAAGTTTGTTATTTTATGTTTTGTTTAGACTGTTTATAATTGTGTGTGTTTGATTG
GGCTGAATAGTGTAGAATTGAATTGAATTAAATTTGTAGGTGGGCAGCAGAAGCTGAGATCTGCTACTATACAAAATATT
GCCGAAAGAGCGACGGACAACGTGGTTTTTTCCGTCGCTTTTTTAGGTTTTTTTTTTAAAAAAAAATTCCATAAAAGCGA
CGGACAACGTGGATTTTTCCGTCGCTTTTTTGGGTTTTCAAAAATAAAATTTCCAGAAAAGCGACGGACTGCGTCTCCCT
TTAGAAATTTAAAAAAAATGAAAATTAAAATAATGCGACAGACTCCGTCGCTTTTTAAAAAAAAATCAAAAAAAAAATAG
TCGAAAAGCGACTCAGTCCGTTGCTAAAAGAGACGCGGTCCGTCTCTAAAAGTGACACAGTCTGTCGCTTTTTGATAAAC
GATGTTGTTCGTCGCTTTTTGAAAAGCGTTGAGCTAAAAAGCAACGGAAGTGACTGCGTCGCTTTTCCATCGATTTTGAC
CAAAAAAGCGACGCAGTCCGTCGCTTTTGGCCGTCGTTTTTTGACAATTTTTTAGTAGTGATACTTGTAGCTAAGACATT
AAGGAATCCATAATATCTTTTGGAATTGAATTCATGTAATTAAGTAGAATTCCTGAAATTGAACTTGACGTGAAAACTAG
GAGTTGGCTCATTAAGGGAAGAGTTTGTGTCGATCTCGTTATAGTGGACGACCTCCCGCTATAGCGTTGCTCAGACCACT
ATAGCGAGGTAAGTTGTCGCTATAGCGAGACTGACATCACTATAGCGAGGGAATCAGGATTTTATGCAGAAATGTGCTCA
AAACCTCTAGTTTTTGTAATTGTGTTCTTGAAAACAGAGAGGGGCTATTTTGGGCAGCTTGCATCAAATTTTCCATGAAA
ATCACCGATAAAGGTAAAAATTTGGCTCCCTAATCTTGTAAACTATTTCTTAAGTTTTAGAAACTTAGTGGTTAACATTA
GAGCCGTCAATATGGGTTAGACCCGTTGGGCCGGCCTGGCCTAACCCGTGATTTGATAGGGTTGGGCTACAATTTTTAGA
TCCCATTTAAGAAAAAAGCTTTGTAGCCCGACCTGAATAAGCCTGTCGATTTGTGGGACTTGAGAAATATGGATAGGGCC
GGCCCGTGGGCCAAATAAAATTTAATTAAAAATAAAAATAAAATAGAGTATTAAAAATAACAAGAGTCTAAACTCAAAAT
TTGTTTAAAGTTTGAAATATTACAATCAAAATACAAATTATGTTTATAAAATATGTAATACATAAAATAAAAATTCCCTA
AAATTTCTTGGGAATCACTACATAGGCCGTAGCCTATGGAATATTGTCATAGTTTTTGTGTTTTATTATGATCATTGGAA
AATAATTAGGTTAATATTTCTATTTAACTATTTATGCTTTTACTTGAAATCAAACTTAATATATATTATAAAGATAATTT
TATTTGTGGATTTGATTAACAAGTAGTAATACTAAAACCATTAATATTGTTTTGTCGATATTTATGATAATATTTTTAAA
TTATGATTTAATTTAAAAAATTATAAAAAATATACTTTTAAGAAAAGAGGGCTGGTCCGACAAAGGTCGTAGCCCACGTA
CTTATGGGCTGGGCTGACCATTTTCTGGCCTACACAAAAAATGGGCTAGTCCGGCCTAACTCGTCAATTTTCAAAGTTTG
TATGGGTTAGCCCGGATGGGATGGGCCAGCCTATATTGATAGCTCTAGTTAACATTGGGGAAATGTTTTGAGCATGATTT
CATGGTGGAAAAGAGCCCTAAGTTGGGGAAGATGATCACATTCTGGCCGAGGTTGTGATTTGTTAGTAATTCGGGTAAAT
TAATAGGTCATTAATTAGTGATTTATTATTGTCTGCATTGCTTATTTTAGACCAAGAACAAGCCAAGGCACTTCACAAGG
AAAAAACTCGAGCTAATTAGAGCTTCCAAGAGGCTTGATTTGATGCAGGTCAGGTTATATATTCTGATTTATGTATGTAT
GCATGTTTATTGCTTGTAGTATCATATTGTGCAATGCATGATATGAAGGGATATATGTAATGACATGATGTAGGTAATCT
CATGCAAGGAACTGATGGCTATAATTGTGGTATTTCAAGTAGTCTTGTTCATTGCACTATGTGATTATGCATGTTTGATT
GTGATTGTTGGTTGGCTCATATATCACACCGGTACATGACATTCTTGATTAACTCGGATACCACGCCTGATATGCATATA
TACAGTTGGTTAGGATATCACGTTTGGTATGATACTAAAGTTTAGTTTGGTTTACGTGAGAGGACCAAATATGTGTTTGA
GGTCCCATGAGCGGATTAGTATTTGCATTATGATCATATGAGACATATAGTTATGCATTGTTTCATTTCTTGTTGAGTGC
AACAAATCTTCCAACGGCTGATTCGAGACCTCAATTGAGATACATCTGATTGCGAGTGAACAATACGGGTCGTACTGCAA
TCTATAACCCGTAACTGAGGCTCATAGCTAGGCACTGACTCTGAAAACTTTGTTGTGATAGTCTCTAGTAAAACTATCAT
AAATTTTCCTTCAAACTTGAAATGAGGCAAATTTGGTGGAGTTGGAAAGTTAACTCGTAGACGTTTACTTATAGGTCATG
GGTCACCTAATTCATTATATACTAAGAGATATGATTGTTTTAAGTTGACCTTAATATGAACTCATGTGAAAAGAACTTGA
CTTGGTGCTTCAGGCACCTTACGACCCTAAAGCACGTCTTATGCACTTACTACACGTAGTAAAGGAAACATATGTATACA
ACTTAAAAATCATCGCGTTCGGATTTATACGCATATGAAGGATGGTAAGAATCTTTGCTTAGAAGTTGCGGGGTATTATA
AAACGCAACTCTTTTATGTCTAAATTATTTCCCTTATTTTATATATGTTAGACTTGGTTGTTTAAATGGTATTGGGGCGG
TTCGGGTTAGATGGCTCTCCCATCGGCTTGTATAGGGTGGATGTCACTCATGACAGTGTGGATTGTGACATTCTCATGCT
TAAAGTAAGAAATTTTATTTTTTCTCTTTTTATCGATAACAGAAAGGATTTAGTATTGGCATCACTATCATTAAGCCAAT
TGATCATAGATCTAATTTTTTAATAATCCTCTTTTATTTGTAGGTAATTGTTGAAATTTTGAGCAAGGACATATAGATAG
GAAGGGGATCTTTGGATGCCTTCAAGTCTAACAAAAAAAAGTTTCTATTTCAAAGAATGACACTAAAGGCCTGTTTATTC
CCTTTAGTGGCCTCTGCTTGGAAATGGTCAATAGCATCTTCTATTTTTTTGTTATTTTAACATTGTTAGATAACTTTTTC
AAAACTCGAATGTAAGATCCATAATTTTTCCACTCCAAAGATCTGATATAACAACTTGAGATTTAGTCAATTTATTGTGG
AGAGATTGGGCTTAGCCAAATTGAGTTTTTTGATATTCGTTATTGTTTTGGAATAAATGGTGGCCTTTGCCACGTTTAGT
TTTGTTAAAAAATAAAATAGTCTTAAGAAGATGGGTAATATGAGGATTGAATTTTTTTATTCATTTATCATTTTCAAAGA
TTTTTTTAAAAAAAAATAGTATTTGAATTTATTCCGCTAGCATGATTTGAATTACAAGTATCACAATAAAATTGGTAAGG
ATGGAACTAACAATGAGAGGATAGGTATAGAGTATGATTCAGAAAATTTATCGTGCTTAAAAAGGATTTAAATTTTCATT
TTGAAATGTAATCTCTATTTGATGCCTCAGAAAAATACAAATTTAAATATATCGCAGCTCCATAGTCATGTTTGTGGTGA
ATACAATGAATACAATGACTTGTAGCATGGTTAAGAGTTTTGAATGCTTGATTTCGATATCAGTCTGTCTTAATCAGAAG
ATTTTTTGACATATTTTACAGTATCATTTAACGCTTTTTAAAATGTACTTGAATATTACCTATGCTTGCAAAAAAAATAT
CTATGCTTGCAAAAGAAATAGCTACAAGTATGACTACACAAGTCTTTTCAAGTTAAGACAAAAATTAAAGGCTTTAGACA
AATTATATATACATGAAATATGTAAGTAAGTTTAGACTTTCGCTTTTCGCTTTTCGTTTTATAAACAATGTTTTGGACTT
GAACTATTTTTACTCTTATTGTTCCATCTCTTATGTCATAAGAGCTAAGTGATTTGTATGGAATCCTTCGAGTTTCTATA
CGCCATATTACATCTAGGGGTCACTTTTAAAATAACAACCTTTAATTTACTCTCAACTCTAAAGTTACACAAATTTAAAT
TATTTTATATAATTTAAAAATAAAGTTAATTACTTTTCCTAGCTAACTCTAATGATTTTCATTTCAAAATATTTTGATAT
TATAATTTATAATGTACTCTTTATTACGACTTCAACAAAATTAGTAATTTAAATCAAAATATTATAAAATGTTTGAATTT
ATACATAAAATTCATATATGTGTTCATCTTAATTTGTCAACAATGGTCATGATTATTAGAGCCATTTTTCACTCATATCT
ATTCTTCACAAGAACTTATGAAATATTTTAATAATAATCAAGGTTAATGTAATATTCTTTAAAATTTCCGTCTCCTACTA
ATTTCAAATTATTATTACAAAATAGAATATCTAATGTAACTTTATATATTTTGAGTAGTTTGAATTTACTTTTAATTAAA
ATTGTAATATAAGAATATTTCATATATAAGATATTCTCGTATGTCCCATTCTAGTAATTATATTCGTTAAGAAAATTACT
GAAAAGAAAATTTAATTTATGTTACATTATATATAACGGTCAAGTATAATGCATATATATGACTAATGCCATCATAATAA
TCAAATGCAAGAATCCTAGCATCTACTTAAGCATAATACATGAACATGACTCTTAACTTGACGTCAGTTGACAACTATGC
CCTTTAACTTTGAGTATGCACAAGTAGACACTTAAACTTGTATAAAATTGAACAAGAAGACAACATGTCTTACATGGCAC
CCTACATGACAATTTTTCATCCTACTCGGCGTCCTACATGTATATATTATGCCATGTAGGATATGTGTGTCTTCTTGTCC
AATTTTATACAAATTTAAGTGCCTACTTGTGCACACTCGAAATTAAAGGGCATAATTGTCTATTAAACCCAAGTTTAAAG
GTCACATTTATGTATTATAAATGATATATATAATGTAACATACTTGTGCACACTCACACGACATTAGTTTTTTTCACCTA
CTAATAGATTTGGTTACTGTGGTGGCACTACCGCACTGCACTTATTAGTTTATGTTATCAATCTTAATATGCTAAAAGAA
TCACTTAAAAAAAATGTCTAAATTGTGAGGGTTAATAGCGGAGGTTAGCTACATCCTCCACAAATTATATTAAATACAGA
GGGTTTTGTAGTTGAAAGAAAATAAAAGTAAATGGTGGGGGTTTAGAACCTCCCATCTCAAAAGAGAATGTAAGTAAATA
GCGGGTGTTTACCTCTTTCATCTGAAAATATAATTTTTTATTACAAAATCGATACCTATATTTTTATGCTATATGTTTAT
ACTTATTTTTCATTTCCAAAATACAAAACACTCTCAACTATTTTTAATTCAAAAAAAAAAAAATTCATCTCTGGAAACTT
CGCTAAAATGTGGAGATAAATATTTATGTCAGACAAAATGGAAATTTTAATATCATGCATTTAATAATATGATTGTTAAA
TTCTAACATATTTTGGTAATTTATATACATCCTTCGTGTAATCAAGCACAATGCTTAAGATGTTAAATATGATTGTTAAA
TTCTAACATATTTTGGTCCAAGATTCAAATAGAGTATTTAAACAGTAGTATGTGATATAGACTTGATAAATGTAATTTCT
ATTTAAGTCTTAAATAATAAGAGTAAATGTTATTTAATTTTCTTTTCCAACTTTTAAATAAGTTGACTATTACATTTAAT
ATAACATTATATCTTCTAGATTTAAAAAATTATCGATGCATTCAATTAATGAGCTGTTGTACAAATTACTGTGATCTCAT
ATACCAAATAAAAGGATTATAATTGAAATTTGACAAATAGTAATTGTGTAGAAAATGAAGAACAAGGAATCAATCAATGT
GTTAGCTTTTATTTGTGTGTTCGTTTTGCTAGGTTAAGTTTCTTTTCTTTTCCCTCTCCTCGTTTTCTCTCTCATTTTTA
CTTCTCACTTATTATAAGGTATATCAGTAAATTTTCTTCTTTATACATATATACATATGGATATATGCACATATGTATAT
GAAAAAGGTCAATATTTATGATTTGTCTTTACATTTTTCATATTTTTACATGTAGGTCCATATCGTTATCTTTTGTCTAT
AATATTTTTCCCCGACGAATAATTTATTCTATCATAGAAGAACGGATCTAACTCAATTGATTTAACGGAACTTGTGTAAG
CAGGTTGGATATTTATTAAACATTTGAGTGTATATTTAATTCTATTTAATTTCTCTAGGGCATGCATCACAATATTATAG
AGGATACATACAACTAATTTGATAGTTTAGGGTTAATTTGGATCTTTTGATTGATTATGTATCAATCGAGATAAATTTCA
AAGTCAAAACTGATATAATCACATAAATATTATGATATATTTCAAATCATTAAATTAAAACGTATCATTACTTTTAAAAT
TTCATGTTGAGCTAAAGTATGACGTACAAAGTGGAATAGAGGGAATGTATATTTCTTTATTTGCTATTTATTTGAAGTTT
ACAAGCTCGACTTAGACCAAAAGATATTATTTAAATTGATAGAACTTTTTTATAAACATAATAGTAGTAGCTTGAAAAAC
ATTCACACATTTAAGATCACAAGATATCAATATAAATTAGTTGATTTTTTTTAATAAACATAATAGTCGTAGTTTGAAGT
GTCACGCCTCGAGCCTACACCCTAGACGTGGCCGGCACTCGAGAACCATTTCTGATCCCCAAGCGAACCCTTGGCCTGGA
TGACTGTTTAGCGGAAGACTTACTCAAGCATAAAGAAGCTTTACAAATATAATTTATAACATTCAAACTCAAGTAAATAC
TTAACTCAATTGTCTAAAAATATTTAAGTGCAATAATAATAATACTTTGCAAAGCAATCTCAAAACGTCTCAAACAAAAG
GGAAATACTGAGAGACTCATCAACTCTAACTATCTATGAAGCCTCTAATACTAGAATAGAAGTCGGGACAAGACCCACGA
CAACTCAACAACATGAAAGTAAATTGTGAAATCCTCCGGAAAGCAAGGAGGCTCACCAAAGTTGTCTGAAGTGCAAAGTG
ATCTCAACGAAACGCCTGTTGATGATCTTGAACACCTGTATCTACATCATAAAAGATGCAAGTCGAATGACATCAGTACA
TTGAATGTACGAGTATGTAATATAGTTGAATAGCAAACAACTGAATGAAAAGGCTGCAATAGATGTAGATATATATATAT
ACTCGACTGAATGTAAAGAAATAAGGAAGTGAAACCATTAAAACTTTACACAAATACTTTCTCATTCTTTGAACTTTAAC
ATAATAAGTAATATATAACAATACACTTTAACTCTATTGGGAGATTTTCTAACCGACAACCATCACAATGAGCTAAGCGA
TGATACAACGTCTTGTCCACACTGGCAGAACTATCCTATATTGTGTCGGGATATAGAACACCTCAACTAAGTGGATCCAC
TAAGCTATGCCCGAAGGCTCTAAGGATTCATCTAAAAAGTATGATCCTGCACCCATGTTGGCAAGACATGGTTTATGGGG
GATTGTGAGTTGTCTGAACTCTCCCTCATATCGGTGTTCAATACTACTCCCAATAATATTTACCTTTGCTCAATGTATAA
AACATTTCTCCTTCTATGGTTTGAGATAATTGCTCAACTGTCCTCTTAAAAGAGGCAACTGCTCTGTATTAATTCTGAAC
TCATTACTCGTTTAGAAATCAAAGTTTCTCTTTTCTTAATGTAAAAATGATAAATTTGGGAGTCAATAATTCCCTTAAGC
TTTACTCAAAAAGCCTCTTTAAACTTTCCTCAAAAGCTCCTTTTTACTTTATGAGAAAATCAATTTAAGATAATTATTTG
ATTAAAAAGATTCTCATCAATAACTCAGTGAATGCTTCAAATAATAGGGTTCATGCTGAAAATAGGCATGAATAGTCAAC
TCAAGAATCTCAATACATAATATATAGCAACTCGATAATTAGGAATAACAATTCGGAATTCAACAACAAACCCATCTCAA
GAATTATCAAAACTAAGGATGTAACCCTAGATTACTCTTTATTGATAGAAAGTAGATGTAGGGTGTGAGGAAAACTTAGT
CCATCACTATGATAGCCTTACATATCTCAAAAGAATCAAATTCTTGGTGAAATTCCTCAAAGCTCACAAGGAAATCTTGA
ATGCTTGAAGTTTTTCTCCCTTTTCTCCTTTTTGAACTTTGCCCTAACTTTCCAAACGTTTTAGACTTTAGCGTAAACTG
ATTTTAATCAGCGTTGACCCCTAATTTGGGTGAAAAAACGTGTGGACTTAGTGGGGTAAGGAAAAGACCAAACTACCCCT
CCTTAATTCGGATGAATTCCTGAACTGGACAGGCTGAACTCAAACGGGCATATCTCCCTCACCCGAACTCGGAATTTAGC
AAATTTGGAGGCATTGAAAAGAGGACTCAAAGATCTTTCATTTGATATCTCATGGGCCACCTAACTCATCATGTGCTGAA
AGTTACGATCGTTTGAAGTTGACCCAAAACCTACAATTGAAGTCTAACTTGCACAAATCTTAAATTAGTTCTTTCCAATT
TAGTTCTTTCTAAAATTAGCTCTTTTTAAAACCGAGGTGTTACATGAAGAATATTCACACTATTAATTTCTACGTATTAT
AAATGAATTAACTTGAATTATTGTTCTTAACATTTATTTTGTTTTTATAGGTTCACCATCACGTGTGGTGTTAGGAAAAT
ATCAAGAATGTCAAACTGCAAGTAACGAAATTTGTGTATGTGATGAAAGAACAAGGAGAAAATCTTCTTGTAGTCAAGAC
AATGATAATAAAAAGAAAATATCCTTTTAAATGTTTAAAAAAGTGTTTCTCAGAAATTTGTCTTTGTACTAAATATGGGA
TCCAAAATTAGGACATGTTTAAGGTATAAGAAAATAAGTTATTTTAATATAATAAAGCCTTGATCTGCTAAATTAGTGTT
ATCACTTCTTTCACCTCAATTCATGTAGCAGAATAATGTAGATTTTCAATAATTTTGTATATACTAATTTTGAACTGTCT
CAATTGAGAAGAAAGTAATGTATGAAATAAATTGAGAGCTTCCTGCCATACAGAGACAAGTTCTGAATTTGGTTCAAGGT
GCTTATTCTCTATCTTTCTTCGTAAAGCAGAAGTTTTTCAAGGTTACTCTTGGCCGAATCTAACTCCATTTTCTTATCAG
CAGACCAACTCTGTTCAAGAGCAAATTGGCCTTCTTCGTTTTCGGCATTTCTATATTCTGAAACCTTCATTTTGCTCATT
CATGGAGTTGTATTTAGTACCTCTAAGAAATATGATTATCCACCGTTAGTCAGTAATGTGGGTTGAGAAGAGAGATAGTT
TAGTGGTACTGGTTGTGCAACTTGGGTTGTGAAAGTTTGATTCTTGTCGGGTGCACAACTACTTTGCCCTCTAGTTCACA
CATTTATATTTTTATTTTTCGAACCTCCCGAGTGAAAATCCTGAATCCCTCTGTGTAGCACACATTTTACTATTTTTGAG
TATTCCAATATTTAATTATTTTTATATGATTTAATTTGTACAACCTTCTTCAATGATCGCGAAGATCATAACAACTTCTT
TTATTTACGTGTCTCTCGACAATCGACTTGACCAATAATAAAGACAGTTTTAGTTTTTTTTTTTGTTTAAACTTTCTACA
TTTAAGATATATTTGTCAGACTTAGAAGTCTCAAATCATTTATTTTAGTTTCAAACTCATTCATTATCTTGAAAACACAT
CCTACACAATGACAGAATAAAATATGCTTAATGAATATAAACTCATCATATATTAGTTCAAATTTAATTAAAATATAGTA
AATAATATATTTTTTTTAAAAAGGTAAAAATTTGTATTTATAGCCTACCATCAGTAGAACACCCTATCAAACAAGATTCG
AAATAAAAATGTGTCGCATTTAGAGTTGAAAAACTAGTGGTCATGTTGATGAAATTCCAATTTAGAGAAGATATGACCAA
TAATAAAGATAGTTTTTTTGTTTAAACTTTCTACATTTGAAGATATATTTAGAAGTCTCAAATCATTTATTTTAGTTTCA
AACTCATTCATTATCTTGAAAACACATCCTACACAATGATAGAATAAATTATGCTTAATGAATATAAACTCATCATATAT
TAATTCAAATTTAATTACAATATAGTAAATAATATATATTTTTAAAAAAGGTAAAAATTCGTACTTATAGCCTACCATCA
GTAGAACACCCTATCAAACAAGATTCGAAATAAAAATGTGTCACATTTAGAGTTGAAAAACTAGTGGTCATGTTGATGAA
ATTCCAATTTAGAGAAGATATGACCACCACTCATTACAAATAGAACCAAATCTAGCATCCCAATCCATTCTCACCCTTAG
CTTTTGTCCCCTTTGGGAACAAAAACACACTATGCAAATTGTTCTGTCACAAAATTCTTCCTCTTCATCTTCCTCCCATG
GCAAAGAATCTGCCTCAATAACTCCTTTTTATTCTACTTTACTGTTTTATCAACAAAAAAAAAAAGAATTTGAGTCATGA
CTTCTTCCTACTCTTTATCTTCTATTAGAAACTCTACTAAATTTGTAGCTAACAATTCTAATCTTTTCTTTCCAAGACAG
AGGCTGTGTGTGTTTACCAATGAAACTCAGTTTCCCAAGAAAGATTTTCTTGAACTCAAGCCTCAGACATGTTCTTTTTC
ATTTTTGAGACTTAAAAAATCCAGCTTTACACACCCTTTTGCTGCTTTATCATCTTTTGCTGAATCAGATGATGAAAAAG
GTGAGAACTTTGAAGTCAAATCCCACCAAGAAAAAGCTATTTCCTCTGAGAATGAAGATGAGTTACCTGGAATGGCACAA
GCTTTTAATATATCTTCAAGTACAGCTTCTGCTATAGCAATATGCATTGCATTAGCTGCACTGATTTTGCCATTTTTCAT
GAAGTCTTTGGGTCAAGGATTGGGATTGAAGTACAAGATTTTGTCTTATGTAACAATCTTGTTTGGTTTTTACATGGCTT
GGAATATTGGAGCTAATGATGTGGCAAATGCGATGGGAACTTCTGTTGGTTCAGGGGCATTGAGTCTCCGACAAGCCGTT
GTCATGGCTGGGGTTCTTGAATTTTCAGGGGCACTGTTAATGGGAACACATGTTACTAATACAATGCAGAGGGGTATTCT
TGTGACTAATGTTTTCCAAGGAAAAGATACTTTACTATTTGCTGGCCTGCTTTCTTCTTTGGCTGCTGCAGGGACATGGT
TGCAGGTGCATTCCCTTTAGTATAGATTACTGATGAATATGTTTTTAAATAGAGTTACTTGCAAGTACCTTTTACAAGTA
ACATAATTGTGTAGATATTTCATATACCACAAGTATATAGAACTTAAACAAGTACTAATTAAGTAACATAAGTGTGGCTT
AGGGGGTAATGAAGTCAGAAAAGTCCCTGGAGATCAACCAGTAAATGATTTGTTTTTCTATTTGCCTAAGTTTTGATGAA
CGAAATTACCCGAAACCTGTGCTAGTGGGAGGCAACTGAACACTACTGTAATTAAAAACTAATGAATCAGTGACATGAAT
GGGAAACCCACTGAAATGCCTGACCTTTAAGGGGTTGTTTGGTATGGGCATTGGGGTAGACAAAGTTATCCCATAGATTG
GGATATCCGTGGAATTAGTTATCCCACCATATATATTGGATAATATAACAGAAAATTATGTAGTGTATACTTCGGCCAAA
ATTTGGTTAACCAGATGGCCGAATGATTACATTGGTAACTATCCCATAAAATAGTCCTGCATTTTATTGCGGGATTATTA
TCCCTTGTTCAAACCCCCCCTAAGTCGTCTTGAGTTTCTTGTCACTAGATAAAACTAAGAACAACTTAGGCCTCAATTGT
AACACTAAGAAACATTGTTGAGGAAATTGCTCCATTGGACTGATGGTGCATAGATTATCCATCCAAATCAACTATGGATA
GACTTAATAAATGTGCTTGACATAACTTTATTTTATGTTCTTAAGGGAATGGCATAAGTAATTAATTAAGAAAGTCTTGT
GTTTTGACTATCAATGCTGATCATTAGCCTGAGCTGACAAATAGTAAACATCAACATTTTCACATGTAAACTTCTTGGTT
GTTTTCACATGACACAAATGTAACTTCAGTTCAAATTGCATGGGAAACACAGACTACCCTAACATTAAATTGCCCGACCG
AATAACTTTTCAGACTCTAATTGCTAAAAAACGGCTATCAAGTCTTAGCTAGAAGCTCTGCCTTCCCTTCATGTTTCATT
CAGATGAATCTCCACTATATCACTTTGCATCTATCTGATCAAGCATTTCACAGATGAAACACTGTTGTCCATTTAGCAAT
TCGCCAAGTACTCTCGTATGAAGTTTCTGGTTAGCTCCTTGTTTTCTTGCTCAGGTTGCATCATATTATGGTTTGCCAGT
ATCCACAACACATTGTATTGTAGGATCCATGGTTGGTTTTGGTCTTGTTTATGGGGGAACTGGTGCCGTCTTTTGGAGTT
CACTGGCAAGGGTAATATCCTCTTGGGTGATCTCACCTTTACTGGGAGCAGTGGTGTCCTTTCTCGTGTACAAATGCATA
CGGAGGGTATGTTCTTCTGATGTGCATACTCTGTCTTGGGCTCTAGTCACAATTCTTAATCCAATTCACCATTCCTAATC
CTGGTGTTTTTTACTATTTTTAGTTTGTGTACAGTGCTCGGAACCCAGGAAAAGCGGCTGCAACAGCTGCACCAATTTCT
GTCTTTCTCGGTGTCACTGGAATCTCTTTCGTAGCTCTTCCTCTGAGCAAGACTTTGAATTTAGCTCTTGGCCAGGCTAT
AACCTGTGGCGCCATTAGTGCATTTGCAGTTGACAGGATCATCCGGGGCCAACTTGGCCACCTCCTGGCCAAGGCCAGTT
CAAAAGAACCAGAACCAGAACCAGAAACTACTGACACTAAAAACATTGGATTTCTTTCAGATATTGCAGGTCCTAAAGGA
ACACAACTGAAAATAGTTTATGGTGTTTTTGGCTACATGCAAGTTTTATCAGCCTGCTTCATGTCATTTGCTCATGGTGG
AAATGATGTCTCCAATGCAATAGGGCCATTGGCTGCAGCATTATCCATTCTTCAGGGTGGGCTCAGTGCAGCCGATATTG
TTATTCCAAATGATGTTCTAGCATGGGGAGGCTTTGGAATTGTGGCAGGGCTAACAATGTGGGGATACAGAGTGATTGCA
ACTATTGGAAAGAAGATAACAGAATTAACACCCACCAGGGGATTTGCAGCTGAGTTTGCAGCCGCATCTGTGGTTTTGTG
CGCATCCAAGCTGGGCTTACCAATCTCAGGCACACATACCTTGGTGGGAGCAGTCATGGGTGTTGGTTTCGCTCGAGGAT
TTAACAGTGTAAGAGCAGAGACAGTGAGAGAGATTGCAACTTCCTGGGCAGTGACAATTCCGGTTGGTGCTACCTTTGCT
GTTATTTACACATGGATATTCACTAAGCTCTTGGCATACTTACTCTGAGTGTAAATTAACAGACAATGCAGCAAAAACTT
CTCGGTGTATGTGATTAATTAGGAAATCACATAGATGGACTTCCTTTCGTGATTTGAGAACTGCAATTTTTTAACCTCAT
TGATCCATGAGCGAGAGAGTGATAGTCCATTCGTTTGGATGAAGAACAAGAAATTTGTTTTGTTGTCCGTTTAGCAATTT
GCTTTCCTATGAATTTTGCTTCTTAAAATATTGCTTCAGTTGGTTTTGGCTCAAGCTGTGGATTTCTACAACATAGAACA
ACTGCTAAAAACTCTGAGACCACACTAAAAGTTTCGATCAAGCTGTATCAGCAACCATCAAAATTTGCACATGGGTGTAG
CACCAAATATACAGATATCATAAAGTTTCTATAAAATATTTAAGCCTCAAAAGATAATATCTCTACAGCTAATGAAATAT
AAAAGAAGTTAAAGCGCATGAATTCACTTACTATACGCCTGAGTACTAAACCAAGGATACTAATATTGACAGCATCCCTA
GTAAATCTATGGTCACTGTAATACAAACAGGTGGTTAAGGAACCAAAAGATCATATATGAGCTTCTAAATTTTCTGTTGG
ATTTGAGCAAATGTGATTGTTTCTTTGTATTTTACTCAGAGGTGGATGTAGCATATACCGACACCGATTCATCTGAACCA
AGTACTTTCAAAACCAGAGCATAAATTTATATGTAGAAATTCACAAAAATTTGCAACAAATAGTAGATATGAACTCATAA
CTTTAAACATATAATGGGTTCAATGCTAACAACCTTAGATGTTGAACCAGTTAAAACTTAAATATTGGATTCGCCTCTAA
TTTTACTTCCATGTCAGGTAGCTGATCTTAGACATTAAAGTTTGAAATCATTATTCACATACTTGGGACCAGTAGGTCAG
CACTCCAGTTACCACTTAACAAGAGACTAAAAATTAAGATCCTGTAGACTGAAAGCACAGGTAGTAGGGCCATTTCATAC
GAGTAACGAAAAATACGGTCTGAGGTGAATGATAAAGGGAGGCAGTCCAGGGAACACAAGAAAATGAGGAGGCAAACTAA
TGTCTGAAAGTGGATCTTTGTTCGTTATCCAAGCAAAGGGATCAGTCTAACTTCGACAAAATGGTTAAAATCTAATGTTG
TCCAATTTGATCACACTGTGCATGCATAATGTAAACAGGAAATATTGTGCCATAATTATAAAAAATAAAGATCCTTTTAT
TTCTTGGATATTCAGAGCTGTGAATGTTTATGTGGTATACAATAGCAGAATATTACATGGTACAGAGGTTTCTCCTTCCT
TGTCTGTCCAGCTGTTTTCCAGCAGGTAACATTTGTAACCAATACAAATAATGACTCATAAGAATTGAGAGATAAGAACG
AAAATAGAACACAAATCTTGCAAAACTGATACAGAAAGACCATGATCTCTCCTTAGCAAAAGATAGACCATTGCAGTTAA
AACAGCATAAGAAAATTGACATACCAGATGTATTTGGTACTAGTTAAAACGGGCTGAGAATCAGGTGAAAGGGATACTCA
TGGAGAAATCTCCTCTATTGACTCTAGATTAGGTTCCCATCTCGAATCCCTCCATGATTTCAGAGTCGGGATAGGAGGTA
TAAATGACTTCTTCTCCTGCTGCATTTTCTTCCATAACCAACCAGACCATCTCTCTTTGGAGGCATAAAAGTGCTTTGCG
AGACTTATAGAGTCCTCTGAACAATCTTCGTTTACATTCACAACTTCTTCCCCGTCAAACTTAGGCTCCTCGATTTCAGT
GGGATGTTTTGCTTTATGAGTGTGTCTGTGCTTCAGTTTCTCTACACTACTAGATGGGATTACTAAGTATTTTTGCCCTG
GCAATAGAATATCATCTGCAGTGAGAAGAGATTCATGGGGATGATTGAAGAAGTCCGGCAGAGCTACATGCCTTCCTGGA
TAGTTCTTTAATAACTGAGCTGCAGAAATGGCACAGTCGTACATATCTACCTTCCCACCAGGATGAACTATCCGCACTGT
GATATCCTTAAGTTGCAAACTCAGGCTAAAAGAATCAGTTTCCTTCAACTTTTTCCTTTTTTCAGATTCTCTGTCAGTAT
TCTGGTCTCTTCCTGACTTGTAACCACAAAGCTTCAGCATTTCCAGCAATTAGAAGGCCGCTACAACAATTACCAGCATC
ATGGATCAAAAACAAAAAACTAGGAGTGTAGTTGCTATCAGATATCTCTATATAAACAAGGTCTCCAGCATAATAACATA
TTTTGTTTCTCTAGGCCAGCCATTATGAACTTAAACATTATCTCAAATGAATTAAGTGATAACTCCAAAGGCCAAATAGA
AAATTATATCCCCCAACAATAAAATCTCTTTGTATTCTCCTCAACCGGCAAAACCAAAGTCTATCATGATAAAGCATCCA
AGTTTTTGTTGTTTCAAAAATATACAAATTTTGTTTTGTGCCACGTCTGCAAACACATCCTTGTGCTCATATCGTACTCC
CAGAGCCCTGATGGCACTTGACGTTCTAGCTTTTTCCTTCTCCCACTAATCCAGTTGTTATGAATGATAAAGCAACCTTT
TATCAAGCAGGCTTCCTTCACATTTCTTTCCTGCCAAAGATCTTTATATGCACCATTTGGAAAGAGGTCTCTGTCCAGGA
ATTGAACGGTCAGGTTTGTTTGAGGTTCTAAGCATCTGCTGTCATCTATGCGATTATATCCACCTTCCCCGCACAACGTA
TCATAGAAGCTTGGTTGCTCAGAGAGATTTGAGTTTGCTGCATGCTCCACAACCTTCTCAAGTGCAGCAATAGTCATTGC
ATCCGAATGAGCATAATAGAACCCAGAATTCAGACGTCGAGGTAAGTTTATAGGTCCTGTAGTTGAGCCATACATATGTG
CAAATAATGAGACATTTAGCTTAAATCAAGTGGTGGTAACAGTTTATCTTCAACCACACAAGCATGAGATAAGTAGATAT
CTTCCTCCTGAAGATGAATCCCACTAATTAACTACTCCCTGAAATGTCTGACTTTCCTTTTAGTCCGTTTCAAAAAGAAT
GTCTCCTTCCTTTTTGGCAACTATTTTATTTCAACTTTCTACATGGCATGTTTAAGACCACAAGAGTAAAGGGCATTTTG
GTACATTTACATATCTTTAGTTTAAGAGGACAGGATTCAAAAGTTTCTTTACTTTCAAAAGTCAAAACCATACAAACAAA
TTGAAAAGAAGGGAGTACTCTTTTAGCACTCCAAATCACAGGATTCAACAAGAAAAGATAGTTTCCTTCAAAGGGAAATA
CATAAATACCTGTCAACTTGTATTCATCTGATTGTGCCACAAGAACTGCAGGGCCAAACGAGCTAAGCAAGGGGAGTGGA
TTCTTGAACCAATAAATATCAACATCGCTCATTAATACATTGTAACCAAGCTTCAGTATCTGCAGAACCATTCTGGACTT
GACTTTGGTTACTTTCTGAAAGCACTCAGTGCCAAAATGACAGTTGTCAAAGCTGATCTTGGTTTCAAGATTGGCATACT
TGAAGACGGGTAGGCCCTAGAAACACAAGTTCATCTTAGTATTTTAATTACTGGTAAAACAGAAGGGAGGGGGATGACAT
CTTAACATTCTGTGTATGGGGTCAGACATATAGTTTTCCCAAGAAATTGAGGTAGTAATAATAAATGGCAGGCATATTAG
TCGGAAAGATAAATGAGTGAGCTATTACTGAGACGCAGTAATGGTTCAACCTATCAATCACATTTAGCATGGAGAATATT
AGTTAATAAACAAAATAGGTTACCTGCAAGACACAGAACTCATATATATCATCGTCAAGAGCACAGACCAAAAAGTTAGA
GATCTGGAGATGGTGTAGCCTGCAGACCCAACTCATTAGCATGTCCTTGTAACTATACCCAACAACTGCTAGCACAACTG
TCTTATTTTTGTCTGCACGAAGTGAGAGTAATATTTCTAAAGACAAGGAAAGTGAAATTGGCATTGACACATTCAAGTAG
TTCTTCACAGAGCAGTCCTTAGTTCCCTCAGTTGATCTGATAGTATCAATGCATTCTAAAGTATTCTTCTCTCTAGTTGA
CTTGAACATAACTTCTTTTCTTAAACTCAATGATCCTTTATACCTCAAAGGGTAAACAACCATTTGTGCGGAGTTTATGA
AGAGATAGTATCCTCCACACTGAAAAAGTCTAAATATGTTAGAGAAGTTCTGTTCATGGAAATATAATGATCCATAAAGC
ATTGCCAAATTGGAGTTGCCAGCGACTTCCCAAAACCTTTTTCCAGTAGCCAGGCCAAGAAAATCGCCACTGGTGCGATC
GAAATCCTGGCCAAGGTCATTAAGGTACAGATTGGAAATGGCCCAACTAGCATCAAAAACAAATCTGAAATCAGATAGCA
GAGCTTCATTTATAAGCCAGCGATTATGAAGCCCCTTCCCATATAGAAAAGGGGGAAGGACTCCTTTATGCAAGGGAAGA
TCTCCACTGTTCCATGCTATTAGCATTTTTTCCTCACAAAGGTTCCATTTCCATTCTTGCGAAAGGAAATCCTGCAACTA
CAGGAACAGCATATTCAAATTAAGAAGTTTCCTCAAGACTGATCCTGTTCAAATCATTTGTAAGGTCCCTTTTTAACCAT
ACCTTTTGGGTCTTCACTCGGCTTCCATCATCTTGGAGCCAATGTTTTCCATCTGCATCCAAGTGAAATGGGAAGTGGGG
CACACTTTTTGATGAAGAAAAAAGGAGCCAATCATGATCAAGTCTATGAGCATGCCTGATAGTTTTAATGAAGTCTGGCA
AGAGTACAGTGTTTGGATCAATCACAACAGAAACATCTGAAGAAGATGCTTTTGACCTTGCAACCATGGAATGAAAAAAT
GGTGTGCCTAGGAACCTAAAATAAAAATTATAGTAACAGCTCAAAATTTCCAGATCAAATTAAAACCTAAATCTGACAAA
AACAATGTAAGTTTACATACAACCCAATAAATCAGGTTCTTAGCAAAGTGATCACCAAATTGATCCTCTTCTCAAACTCT
TTCATTCAGCTATTAAGCTCTTAAGTTATTGTTCGATGCAAAATACATCTGTCAATCTACATACAATGTGTAAGCTTAAT
CCTGATACTAAGGGATGAAATACCAACTTGGACCATTTGTCATAAAGTAACTTAACGAATAACTGTGACTATATCCTATT
TCTCTGTGTATGCTCAATGTTTGTGTTATTTATAAGCATGTACGACCGTTGGAGATATAATACAAGTTCAAAACCAAACT
TAATTTAAAAGTCCTACTTTTTGGCATTAAAAAATTCCAGTATCAGCATAGTGCCAGAGATTATATCCAGCCTCTTTGCA
GAAATGCAAAGGGAATACTGCAAACAGTAAATACCCACTCTCCTCTTACTAACCAAAAGCACTTTGTGCACAGGATAAGT
CCCTTTTTATGCAGGATTGACTGTGTCAAATTCGCTAAACAACAAGAAAACAATTAAATTTTCAGGTATGATTACTGAGC
TTAAAATTATCCATTGTAATCGTAAAATTACAAAACTATTTTTGTCTCGTTTAAGTAACTTAACTTTACGGACAATATCA
GTAAAGACAACTAACATTTCTCCTATTAAAGTAACTGAACTTTATCCATTATAAGAGTCAAGTCCCTAAACGTCCTCACT
ATAACAACAAACATATCCATCAAGGTGATTTAACTATTATGGTTAATATAGTTTGCAACTTTATTTCCCAGAGAAAACAC
GAAAGTACTTGCAAAAAAGAGACTAACTAAGAAAACAAAGTAAAATTCATACGTGAAATCGATGTTTGGCTCAACTGATA
CCCTGTGGCTTAATAATTCAGCAAAGGAGAAAACGGAAGAGTCTTGGCTGAAAAGAACAACACTAATATCTGGTGACAAG
CCAAGCCAAGATCGAATAGCAAGAGCTTGCCTTTCCCCAACAGTACCCACAAAAGGCCTTGGCGCTGTAAATAAAGTAAT
ACTAGGACCATCCACCAATTCACCATTGAAAATCATGGTCTTTTTTATCTGACCTTTAAAATAAGATGGCAATGGCATAA
GTTGAGTAGCATAAAAGGAGACACCAATCAAGATAAATCCCCATACCCAAATCAACCACAACCCAAGTAGCTTTGCCTGT
TAAATCCACCAAAAGAGAGAAGAAGAAGAAAAATCAACATTGATTTGAGCATAAAGAACACAAGGTCGTAGTAAATGCAT
AAAGTTAAAAGCTTTGTTGAACATAGTAGCATAGTAAATGCAGAAAGGGGATAAAGAATAGAACACAATAGCATATTAAT
TAAATACATAAAAGTTGAAAACTTTGTTGAAGTTGAGTGGCAATGAACAACACAATAGCATAGTAAAAGCATAAAGATTG
AGAAAGAAATGAATCTTGATAGTAGTAAATGCATAAAGATGAAAGCTTTGTTGAAAATGTACCTTCTTGTTGTGGAGATA
TGGGAAGAGAAATGATTGAAAGAAGTTCATTGTTGTTTGTGAAAATAAGGGGTTGGAGATTTCATGATTTTGTGGAGCTT
TAACGGAATAAAAGTCTATAATAAGTAAAAAAAGTTGACAATAGCAGCAGCAGCAGCAACGCCGTGGGAAAAGCATGGAA
GTGGAGGAGGGGAAGTTAAAAGCATGTGAGGCATTATGCGTTAGGCAGCCGTAGGTTTTAAGGGTCAACGTTTCTTCACT
AAGTATTATTTTAATGGTGAGTGAATGAGTGCAGATGCAACTATCAATTGGAAGTGGAACTTCAACTTCCAATCCTCCAT
TATGGAATAGGAAAATGATATGTCAAACGTGACTAATAAAAGTGAAAAAAATCTATTTTTAGAATAGTGGACTAGACGGA
GAAAGTATTATATTTTCTTCCTTTCTCCATTACACTTTCCTCATTATGTGTTTGAGGTAATGTAGTTTATAAATTTTAAA
GACACTGTCCAAAGATATTAAAATGACAATCTTAACTTAAGCATACCTCAATACACACAATATAATTGATCACACTCACA
TATCTGGGTAAAACTGGGAACTGTGGGTTGATGGTCAGTAATCGGTATCAACCATGGTGAATTTTTCGAAAATTGAAGAT
CTAAAAAATAGAAATAAAGATTCAACTTAATGCAGACACAAACATCATATGAGAGGATTTCCTCATATACATACAATTTG
ATTAAACCCCCATTTCATCCTAATACAAGTAAATAATTTATAATGCAACGCAAATTATAAAACATCCGTAAATATAATTT
GCTTTTAAATTGTAAAGCATGTTAATAATGTATGGTTTGATACAAGAACACAAAAACAGATTAACCATTCTAAGTTTTTC
CGAGTCTCTTTATTACTTGTGATAAACCAAAATAAAATACACATTCTAAAATTATTACAGTTTCTAAGTTGATCCACACT
CCACCAAGTTTTCCTTTTCCTTTTTTGACAGGCATTTACACTTTACATGGATCATTTATCAGCCACCCTATCATAAAATA
GCAACCCTGGGAAGCAGTCACAACTAAATAGCTGACATTTTTTTATTATAAGCATGTCCACGAGTTAGCATAGATCCCTC
CTCGTTCACTTTCTCCAAACACAATGCTCTTCTTCATTACATAATCCCTAATATTCTGTTTTTTTTTTTTCTCACAAGGA
AACAATATATAATTATATAAGATTGCATAACAATGAGGATCTGGGACTCCCCAACTTCCAACGAATACTAGTACCAAATG
GAAAAAGGTCATGGATGTTCAAGTGTTGGTTCACCTCTTCTTTAGACACACCTCAACCTCCAAATACAATGTACAGCTAA
CAAAATTTATCAACCTCAATATCATAACTAAAACTGTCGCAAATGTCAACAGACAAGCTGATAACAGATACAGGCACCAT
AAATCTCTCATATCATTAGTCCTCTGCACGAGAGTATCGCAGCTTTACTCCTGTCAACCACAATCTGAAACCAAGATTTT
AATAGGTCAACTTGCATATCTATTGTCATACTTAACAGCCAAAGGCAGTACAGAGGATTTCGAACAGGTCAACTGGTGCA
TCCACTATCTACTTAACAGCCAAAGGCGGTAGCCAATAAGAATATGCAAGGTCATTAGCCTTAAGTACTCTGTCTTGACT
CCAGGTACTTGTGTGCTCATCTTTTCCTGTGATTAGGAGACCTTGATCTTGATCTTGACCTTGACCTCCTTCCCCTGCAA
TTACATGGACCAGTTTATGAACAAGATAAAATTTCTGAAGTGCATTTATTAGATTAGTTCACCTGTATCAATATGTTCTT
AGCTATGCTGATGGATGACTAAGTTGAAAAATATCAAGAGAAATTTAAGAACACCCAACAAGATACCTGATGCTTTCACT
AGCAGGGTAAGGAGAACGCCTGCGCTGAGAGTGCTTGCTATGAGGAGACCGCGAAACGTGTCTAAAAATAAAAAGATTAC
ATGCTAAACAAGTAAGTGGTGACAAAAAGATACAATATTTTGGATACAAATTCTCAACCTACTATATCTATTCAGGCTCT
AGAAGAATTTGAACTCCGTATGGTTGCAACCCTTTTTAATAAGTTATATATAGCTAATGATCATTATCAAAGGATTTTGA
GGTGAAATTGCCTCAATCATGAAAAGGACTTAGAATTTATAAATTCCACATTCAAACAGTGGTGGCAGTTCATAGTTTTT
TCCTCTTGATGAGAGTACAAATTCCTGGTCCAAAATCCTGTAACAGTATCTGCTTAAGAAGAGTTTATCAAAACAATAAA
GCAGTCATTTCATTATCATTATAATTTTGAATCAAAAAGTCATCTAATTGATAGCTAAGCCTCTTTACCAGTTCCTTTAC
AATTAATGGTGCTGAGGGTGTGTTTGGTATAGAGGAAAAATGTTTTCCATGATTGGTTGGCTTAAATATTTGGTAAAATG
TTTTCCTTATAAACTCATTTTCCAACAAATTCAGAATAATGCCTTCTCTACCAAGAGGGGAAGCATTCTCCAACTCCCAA
ATTGACAGTTTCAACCCTCCCCATCCCTACCCCCAATCCCTCCCACCCACCCCACCCCACCCACTACAACCAACCCCATA
GTGTTTGCCTAGATTTATATATAAATAAATGCTCGCATCTGTCCTATCATTGATGTACAGAGTTACCTGGTACCTTTTGC
TGGTAGGAGGTGGTGAGGTATCCCGTGGAATTAGTCGAGGTGCGCGAAAGTTGGCCCGGACACCACGGTCATCAAAAAAA
AAAATTGATGTTAAGGAAACCCTGTGACGGGGATTTCATTTACACTTAAGTCAACTTGATGAAGTGAACGACTCTACTTG
TTTGGTAAACAATTCTAAAACAGCTATAATTGCGGAATTTGTAACCCTTTTAAATAACTTCCAGCAGCTATGTCTACTAA
TTTACTGCAAAATTATAGTTTGAAAATAAAATTGCATAATCCTTCTAAGCATTTGAAAATAAATCAAACTATCTAAGGAG
TCACTTGTGAGGAAACACATTATGAAAACTTTTAAGCTTACCTAAATATTCCGTGTGAAAAGAAAACCTCAAAAAATTCA
ACTGAAAGTCATCCCTTCTAAAAGATTTGGGTAATTCATTCAAAGGGCTAAAATCGGCATGAAGGATATTCAACAAAGAA
ATTGGTCCAACTCCTATAAATTTTCTTGACATAACACATCACTCCTTCAAAAACCACCTTAAAGGAATTCACAAGTCATG
AGCATAACAATTTGGAATTGCAAGCAAATACCCTAATTATGAATCTTTTACGTAAGTAACATAAATAGGAGTTCTCTATC
AAGCATTTTAGTTTTTTTTTATGGCATAGAAAATATAAGACTAATAATCATGTCCACAGGGACCATTCACTACGGCATAA
GCAATGACTTATCACTCTGGCAAAAAGCAGGTGACAACAGTGTAAACAATTTGAGTAATTAATGTATTGATCACTAGAAT
ACATGGTATAAGTACTTTTTATTTATAAGGTAAATGGCATTAGTACTGTTAATATGTTAAATGATACAAACAACACCAAG
GGAGTACTCATCCAACAAAGGCAATGCATCATTAAGTGGGTGAATAACCTATCGAGCTTCCAACTCTACAAAATGCTTAA
ATGTTAAATCAGATAGATGACATGGACAAGACTTGCAAAGATATGTGGAGATGCACTTACAAATTAGTGATGCTAAATTG
ATTGTAACAAAACTATCAAATCAGGTAATAACACCATGATGAAACTAACAGAAATCCATCTTAGGAGTCGGTGGCAGTGA
CACATTATTCAGTATTTTCTTCTGACATTAGCTCTTATTGCAAGTCCAAACTATCAGCTATTTTAATGTACTCACAAGGA
GAAGTAGGATTACTCTGTTATGTGCTTAGCTGTTTTGACCCACAAGTACCAGGATGTAACGAGTAAACCCTCATCATGCC
TTTTGTTGTACAGCCTCCTAAGCACATTTAATTAGTAGCGACTCAACCGTGCAGTCTTTTCCATGGGAATGTGTTGTTTT
CATTAGTCCACACCTCATGGATGTTCTTCATGAAATAATTCATCACACTAGTTATATTTTTTTTTTGATAAGGTCACACT
AGTTATATATTTACTAATAAACTTTAAAGTAAAGTCTTTACTAGCTTCAGTTAAAGTTCTCCTCTGAATTAAAAAAACAC
AAATGCTTCATTTCATTTTTTAGGACGCTCCTTTAAAGTCTGGAATCTTTTCCGAACAGAGTGACACTTTTCTATATATG
GAAGTCTAACTTTAGCATGTTTAAATCCACAAGATCCGAAGAAACTTTTAGTATGTCCCAAAGTCTTTTTTTTCACTCAG
CAGAAAGTTGTCTGCTAGATCTTTGCCTGATGTTAGTTTGCTCCCACAATATCTCTCAAGACTCAAATACCTTGTTGAAC
AGAAGATAGACAGGAAATCCGAAATGTTTGCATACGGTAGAAATAGTAAATAATAGAGTTAAAGATCAAAGAAAAACAAT
GTAAAAAGAGAAAGGAAAACAGTTCTAGAGTGTGGAACCTAAACAGTACTAGAGTGCTAGGAAAACAGTGCAAAATACGT
GGAACGTATTTTTACAAAGGCAATTATCCAAGTCTCGTATAGCACACTAAATTAGTGCACTATGTAAAAAATGTAAACTT
TATTCTGACACTTTATTTTGGTCAACTGTCTTTTTGTCCATTATTTAGGCTCGGGACTCTCAGAACAACCCCCCTCACAT
TACTAACCCAAATACCCAATTAAGTAGTGAACAGTTAATCCTGATATTGAGGGTTATTTTTGTCATTTTTGAAGCTGTCT
CTTATCTCCACATAAACTGGCGGAAAAGCTTCATCTATCCTATCAACAGTGTGCTTAGTGCTTACTACAGATATTTTGGC
CAGTAGACTAGGAGGCAAGGTTGGGGAGCTCCCAACTACTTACCTAGGCATGCCTTTGGGAGCTAAAAGAACATCCAAAG
GCATATGGAATGGGGTCCTGGAGAAATGTGGAAAGAGACTTACTAACTGGAAGAGCCAGTACTTGTCCTGGGGAGGAAGA
TTGACTTTAATCAACAGTGTGATTAATGCATTACCCTCTTATATGATGTCTCTCTTTCCTATGCCTAACAATGTATCTAA
GAGCATCGATGCCCTTAGAAGGAATTTCCTATGGCAAGGCAGTGAAGATAAGAAGAAGTTCCATCTAGTTAAATGGGAGG
AATTGATTGTGAGTAAGAATACAGGAGGTCTAGGCATCAAAAACCTGAGGAAATAAAATCAGAGCCTAATGATGAAGTGG
TTGTGGAAGTTTCCAAATGAAGAACACATGCTCTGGAAAGAGGTCATCACAGCAAAATATGGTATGGGAGATAAGTGGAT
GACTAAAATGGCAACTACTCCTTATAAATGCACTGTTTGGAGGGCAATCAGAAATTTATGGCCAGTGATATATCATAGAA
CCAGGGTAGAAGTGGGAGTGGTTTAAAGACATCCTTCTGGGAGGACAAATGGAATGGGGCAGTTCCTATTTGTTTATTTT
ATGACAACATCAGTGGCTACAATGTGAACAGGACAAGGATGGCATTTGTTCCTAAGAGGGAACCTTCATGACAGGGAGAT
AGACAAAGTGGCAGATTTTCAAGATTCAGTAGGCTTATTCAGCAACCTCACTGAAAAGGACTTGCCGATTTGGAAGAATG
ACACCAAAGGTCAATACAGATTGGCCATAGAAGATGATCTGGAAACCAAAGGCACCCTATAAAGTAAACTGTTTCGTGTG
GTTGTTGACAAAAGAAGCAGTTTTGACTCATGAAAATTTAAACAAAAGAGGCTATCAGTTGGCCCCTAGGTGTATTTTAT
GTGGAGAGCATGCAGGGACAATTAACCATCTTTTTTTGCATTGTACATGGACAGAACAGATATGGAGAATGTTCATCTGT
CTAAAGGGGACAAGATGGGTGAAACCATAGAGCATTAAAGGAGTTCTAAGCAGCTGGAATAGAGATGGGAATTCATCAGA
TAAGGAGAAGAGATGGAAACTTGTCCCACCATGCATTTAGTGGACAATTTGGAAAGACAGAAACAACAGGAGTTCTGAGA
ATGTGCAGAACAACTTACAGAAGATCAAAATGAATTGCTTAGCTCTTTTTTATTTTTGGTGTAAAGAAGATATATTAACT
ATGACAGAAGACATCTTTGATGTGCTAGATTGTTTACAGGCAGTAGTTTAGATTAAGACCGTCTTTCTCTATAAGTTGTA
GCACTTTTGAAGGGAAGCTACACTTTTGTTGTAGTATACCTGTGGATATATAAAGTTACCAGTTTCAAAAAAAAATTAAG
AAAAAAGATGTCAATTCCCAGGGAGGCAGAAGATCATGACCAACAACTAGTGAAATAATTAGTATGATCTTGAGCTTTTT
GAGTTAATGGAAACAATTAGACTTTAGAGCATCCAGGCCCTTCAAAAGATACCTTTTCCTTGACCTGAGTGGTGATGGTG
ATCTGTGTCTATTTGGTTGCGCCTTCCTGCACTCCACAAGAAAAAGATGAGCTATTACGTAAGGGTCAGATTATTGCATC
ACAAATAGAAGAAAATAAAAATGAACCTTCTAGAATCATCTGAAGATTCATCACTGGGATCATTGGCACGGGTTGACTTG
TCCTTGCTCTCTCTACCCCTGCTATCATTAGAAGATGAACGATGTCTTTTACATCTGCTGGAGCCCCTTTCATCTTTACG
TCTAGATTTTTCTCTTTTTTCATCCTTCGTTCTCTCTCTTTTTCTACCATTATCTATGACAACACCAGCTCTGCTGTCTC
TTTCTTTTTCCTTCCTTTCTTCCTTGACATTAGAGGGCGAGGGTCTTTTCCTTGAGTCAGATTCCTTGGCTTTTTCCCCT
GACTTACGGCTTTTCTCCTTCACAATATCTTTTGAACCATCTAGATCACCCACTTTTTCCTTTCTAGCAAGTTTTTCCTC
ATGATTCCCATGGTTTCCTTCATCTATCTCAGTTTTTCTGTCCTTTGAGCTTGTATACATACCATTATCATTTGTGCCAG
AACCCTTTCTAACTTCACGTTTACCGCTCTTATCTGGCTTATCTCTTCTGTCTTCGCTTCTGGAATTATCTATCTTAGTC
TTTTTGCAGTCAAGAGTCTGGGATGGCTTTTCAGTTTTCACAGCATCCTTCCCACCTGGCATCTTATCCTCTGGAACTCT
AGATTCAGTCTTAAAGGAGCCTCCAGCATCTTCATGTGCAGAATATCTAGTTGACCTGTCATCGGTGCCAACATTGGGAC
TCATTTTGTGAGGATTTTTCTCCAGGTTGGCAGGAGACCTATCATGCTCCTCGGATTCTTCATGTGATTTTCCATTTCCA
TGCTCTTTGGGCTTTTGTTTATCAGAACTCTGGATTTCGTTGTCATCCTCATCATCTGACGCATAGTTAGCAAGGCCTAA
TAGATCCCCAGGAGAAGTGGAAGTAGACTTTTCACTGGCATTAACAGAATGAGTATCTTTAGGTTTGAGTGGTATCAGAA
CCTTGGCAGAGGCCTTGGGAGTTGTAACAGCTTGAACAGATGTTAACACCTTCTGACTTGAAGCACCAGTTTTTTGCTCA
ACTTAAGGGAGGAAGAAGATCAACTTAGTCTCAAATATAAATGACCTGAGTGCAAAGACATGGAGAAGGAAGAAATTTAA
AGAGGAAAGGAATTGAAAAAGGGAGACACCAACCATCAACAGTGAGATCCTCTTCGCTAAGAACCCTTGTCGCAATCTCA
TTAAATAGCTCATCAGTAACCTGTAAAAACAGCATCCAGTCAATAAATCTGCAAAAACCACGTAAAGAAATCGATCACAT
ATTTATCATCAATAACCTTTAAAAGAACTTCAGTTAGGACACGCTTTATTTCTTGATTCATTGCTGCAGTTCGTGCTGCT
TCCACCTCAACCTGCATGGACCAATAAAAATTCAGGTAAGCCTACACTTGGTATGACATGAATAAGATAATAATTAAAGA
CAACCCAAAAGGAATAAATCAAGAAAAATTAGAAAGGGGAAAGCTTCAACACTATAAATTCATTGGAACAGTATAGTCCA
ACAAAGGGTATTAAACCAAGTAAACAAACTTCTTACACGAAACAAATTCAACAAAAAAGCAACATCTTCTGTCAGATGAG
TAATCAAGGAAAAGTAAACGACCTCATCATCATCATCATCCTCGGTTGACCTTGAAGAATCGATGCTTTTACTATCAGCC
TGGTCACCTTTCCGATAAGATTTATTGACACCTTCATCTTCAATAGATTGAGAATCCTCCTTTGGAAGCTCTGCAGCTGA
AGTTGTGATGACAGCTTTCTTCTTTATTATTTCCTCTCTAAGCCAGTTTGGAACAGCAGCCTAGAAAAGACCAGACAAAT
AATACAGATGAATCATTACTCTATAGTTTACCAACTGAAAGCCCATAGAACAAGTATACAAACCTTCTTAGGGCGATCAG
AAATCCCATATGCATCAGCAGGAAAAGCAGCTGCAGGATGCAGAGCGGCCCCCGCACCAACACCAAAATGTGCACCAACT
GACGGGACAGTTGGATGGAAGCTTGAACCCTGTGCCCTTCCAAAGAGTGATGCAGTATGTTCAGTGGCTGGAGAAGCTCC
AACAACAGAAGGATCAACCTGCGGTATAAAAGTGATAACAGGAAAGCTCAATCACAGCATCATTGGGTTTAAGTTAACTT
TGAAGTTAAACTAAAACCTGAGACCCAACTGGAGGCATTGGAGGAAGAGGAGGATACGCAGAACCAGGAGCAGCAGAAGA
AGGCCACACATAATTGGAAGGCATTGTTGAAACAGGATCAGAACCTCCTGAATCAGCACGAACATAATAGGGCTGGGAAT
GCCGGTCATGCTCATGACTAAAACGAGGTGCAAAATCCAAAGGCTGATCACTAAGATCAGGACCCATCACATAATGACGC
TCTTCCATCGCTGCAGCTTTATTGGGTGCTGGCATTAGTTGTGCATGATGATGATGTGAAGAATTGGCAGGCAAAGGTGA
AGAACCATAGAACGCCTCATGTTGATTCCCAGCCTCTTCTTTACCTGAAAATAGAATGGGCATTCAGAAAGTACATACAT
GCAAATCAATGGAAACTATTCTCTGTAACCTCTACAACTGGATTTGCAACCACAAGACTTTGGTAACAAAAACATTTCCT
GACGTAAGATTGACTCTCAACTCCGTAATATGTTCAGAAACATGACAAATAAGGGGGAAAGACGCTGTTTTGGGAAGATG
TGTGGGTGGGACACGAAATTCTGAAGAACAAGTTCCCTGATTTGTTCATTTTAAGTTTTCAAAAGTTATCCACAATCAGA
GAAATGAGAGACAGTCAAGGGTGGGATCTAAGGTTTAGAAGACATCTGAATGATTGGGAAATCAACAGAGAGGCTGAGCT
ATTCAATATTCTGGGAAAATACAACGAACTAAATTCCAATGAGGACAATTTATATCGGAAGCCTGACAAGAAACGAAGAT
GTACGGTGGGTTCAGCTTACAGAAGGTTACAAAAGATCAAACTCACATGGTAGTAGTTGGCCTTGGAAGATGATATGGAA
AGTCAAGATACCTTTCAAGGTAGCATGTTTTACTTGGCTTCTAGCCAAACAGGTTACACTCACGGCTCACCCAGGACAAT
CTAATGAAAAGAGGCTTTCAAATTTGTTCTAGGTGCTCTTTTTGTGAATGTGAGATTGAGACAATAAACCATCTTTTTCT
GCATTGTATAGAGACTGTGAAGTTAAGGCAGATTTTCTTTAACTTAAGGGGCATAAGCTGGACTATGCCAAGGAGCATCA
AAGAAGTTTTAGCTTGTTGGAATAGAGAAGGAAATCAGTCAGGACACAGGGAGAGATGGAAGATTGTCCCAGCATGCATT
TGGTAGACTATATGGATGGAAAGGAACCAGAGATGCTTTGAAAATAAGAGCTGCTCACTGCAGAAACTGAAGATGGAACT
GTCTGGTCCTTTCCTTTTTTTGGTGTAAACATGAATATCCTCAAGAAGAAGAGGATATTCCTAGTATTCTAGATTATTTG
TGATCTAGCAGTAGTTTTCTCTTCCCTGTATTTTGGCTGTAAGTATTACTGGAATACTTCTAGAGTATTCCTTTGTTCAT
AATACAAGATACCTTTCTCAAAAAAAAAATGCTAGAAGAACCAGCCTACTGATTCCTATGAAAAAGGTAGTTCCATCGTG
CAAGAGATGTCAAACAGCTTTGAGACAATAAAAAAGAAGCCTCGCTGTGAGGTAAAGTTTTATAGCTCGTGCATAAACTG
TACATTATAACTAAATAATAATGTATTTTTTCAACGGAACCTCAATCTTTCGACTAACTATTATTTTAAGCTTATTATTT
CCCCTGCATAGCTGATCAGTCAACAGTCTTAAGCCACACAAGCGACCAATGTGTTGAAGGTAAAACAATCTTATATAGAG
AAGAACACTTCAAAAAGAGCCTCTCTGTCAGCAGCATCTAACTTTTACTGCTTGAGACTCCGGTTCTCAATGTTTGGTCT
TTGCTTATTCAATAAGTTTTCCTCTTTACTTCTGTACTTTTCCTTTTCAAAACTTCTTTGATATGCATTACTTGATTCAA
GGGTCTTTCGGAAACAACCTATGTACCTCCACGGGGTAGGGGTTAGGTCTACGTACACTCTACCCTCCCCAGACCCCACC
TATGGGATTACACTGGGTATGTTGTTGTTGCTTGTTCAATAACTTTATAGATATAAAATTGACATCTCTTAAAGAGCCTT
CCAAGTCATGAAGGCGGAACAAAACAAATAGTTTGAGGGAAAGAAGAATAAATGAATAATTTTCAATTACAATATTTGAT
ATTTTAGTCAATTAGAAAACTTATATTGGTATAGCTGTATAGGTAGCAACACAGTGCTAACCAATAACAAAGACAGTGCA
AATGGACAAAAAAAACTTTGAATACGTAAAACCCTCTAAGCAACTGTATCTTCAAGTGCAAGAGCTGCTGGGCTTTGTTT
TTGCAAGCAGAAGTACACTTCGCCCTTCTAATTTTCCGTTTTCATGTGTCCATAATATTTGTAGTCCTTCAGAAGTGAAA
TGTTTCCTACAATTTTCACTTCCTTTTAGGCTGTGACAGTAATCTCTGCTAAATCACTCAGATAATTGTCAAGCTACTGA
GATAACACTTAATGCAATAAATAAGAACCAAATCTTCAAATAAATTGAATCCTCTCCACCAATTTTTTTTGATAACCAAG
AAATACAAGGACCACTGGTGCACGGTTCAAAACTAGGTGGATAATGGGCCCGCCCCTTCGTCACTTAATATCATGCTTAT
CTGTGGCACCGTGAGGTGCTAGCCTAACCCACATATCACGCATTCCACTTACTAGACCAAAAAACTTTGCGGCCAAATCG
TCCTCTCTTCTGCCAATTTAGTCTCAATAGAGAAGACATGGACGAGGAAAAAATTATTGGACAAAAGGAGACAAAGTTTC
TGCCATGTCAGCATTCAAATCTGTTGTTTCACGATTAGCCAGAAGGGCAGAAAACTCAACAGACACACATTCAAGGAATG
TGCAATCAAGCAGGATTAATTGACAAAGTACAAGCAGATCATTGAATTCCATTTTGCCTACTCTAGCTGAATAGAATAAA
GCAAATTGCGTAAAAGTTTCTCTTTTTTATTTTTGGTAAGGTTATTGCCTAGAAGTTTATCCAATAGCTTGATTAACATC
AATCCAAGTGGACTTCAAAATAGTATCTAATTTTCAACTGTTCCTCTTTTTTGTAATCCTTGGGAAAAAGTTATCATAAA
CAAAAGTATTCCTGAAAAACAGAACACAAAGTTAGCAGGATGGACAGAGGAAAGAACATGTCAGCACGATGGAACCAATA
TTCCATGAAATCAAAATACAATAGCGTCAATTATCTGAAGTGAATTCCGTCACACAGAGGCTTTAAAAAAGAAAAGATCC
AACAACGATGAAATTCTACTTAGGTCTCAAGGAGCTTCAGTAAACATAGCTTGCTAAAACAAGTAACTAGAAACCACAAG
CAGGACAAAGTTATATAGACGCGGTAACTTCAGATGCAATATTGATATATTAATTAAATTTTTTACCTGCAATAGAAGAA
TAACTAGAAGGTACCTCCTGCTGATGGACTAATGGACTTATGGATGAGTTTCCTTGCTGGGGGAATGAAGCAACTGAATC
TCCAGTGAAATTTCCATCTCTTGCAGTGTAAGGTAGAACATAAGGAGATTGCCCAGGGCTGAAGAATGAGGGCTCCTGCA
AATGGCCAAACGGTGGCCTCTGAGGAGGTGCCACAGGAGTTATAGAGTGATGATTACTTGACGGCAGAACTGGTGGTTGT
TGCATGTCTTGGAGATGTTGATCAGCAGATTGAGTGTATTGCTCATAGTAATGACTCTGCTGTTCTGGCCTGCTATCATG
CGTAAATTGCGAGTTCTGGTGCTGATGGTCATTAGCAGCCTTGTCAGCAGCCCATGCTCGGGCCTTTGCAGCCCAATCTT
CATTGCTAGGTGCTACTAGTTAATAGTAGATTTAACCTTTAGGTAACAGAAGTACCGAGGGGGGGGTGGGGGTGGAAAGG
CAAAGAGCATACGATCTCTATTTTATTAACCAACAGCAGGAGGAGTCCTCCATGATGGAAAAACTAGAAGGTAATATAAT
ATTTAAGTGTATATCACATAGAAACTACATACTGCTTCTACAGAGTCAGAAATTTAGCCAGGGCTAAAGAGAAATAAAAG
CCAAAAAAAAAGTAAAGGAAGGATCTGACAGAGGGATGCAATCCCAGAGTTCTAATTTGAAAGACCGCCCCTTAAATTCT
ACTACAGTAAATAGACCTCTTCTGTTAAACAATTAACTAGGTTTCATATTTGAGCTTCTAAAACCTAATGTGATTTTTTA
AATAAGAATTTGACCTTGTTAAGCAATTAATACCTTCTTTAGCAAACCTCCTCAATCAACAGCTAGAATTTTATCTTTTT
GACTCAAGAAAAGACAGCATTGTTCAGTTCCACGTGACACGACAGACACTTGTGGAGACCATTACAGAGCTAAATAAAAC
TTGGAGAATGTAAAATGATGAAACTCCTAAATAATCCAGAATTCTAACAAACAACATAAGTCAAATTATTTTCTGGTAAC
ATTTAAGCATGTCTGAGATGCCACAAAAAGAACACGAAGCAGTAAAGAAAAGTTAAACATCAATAAATTTTAGGAACCGG
CCTAGACTCTGAGAAATAGAATAAGTAAAATAGAAGACACGGCTTGCATCAGCTTCAAAACATTTTTTAACCATAAATGA
GTTTCAGGAAACTTGCAGATGCATCCCAGCATATTGAATTGCTAAACAAGCATAGATTCCAATCAATACTATATTTCCAA
ACCTGAGTTTCCCCAATTTTGCTGTTGACCCCAGTTCATACTGCCCCAGTCCTGCAAGCACATGAATCTTACATTCATTA
ACCAAACATGTTATAACGAATCCATCAGCAGAATAGGAAGCAGTATAACACAGCAATAACAACTACTACTACACCTCAAT
CCCAACTTTTCGTATAGGCTATATATCAATCCTCAATATCCATTTAGCACAATATTGGACTCATTCTAATATGTCTAACA
GGGACTGTCTCTGTTTTTTATTATCGCACAACTCTCCAATCAAAATAAGAAGATTCCTTACAATAATTTATGAGTACATT
TCATTAATGGAATCAAGAAGGTGCAGATAGTACAAAAGATAAACAGTATAATAGAGGTCACTTCCATTACTGAGAAGGCT
AGGAAGCTGACAAAGTCGAAAAATTTAATAGGGCAATTTACAGGGGCAAAGTTGTGCCAACCATATGACCATAGGAGACA
TGTTAAAAGTTGATATCCTACCAAACACACCAAAAAAATCATGATGATATCATCATCCAGATTCTCCACATAGTTTTATC
AACTTTCCACAAACTCCAGTATTCATAGGCATCCTTGATGCCCAAACATGACCCACCTGAGCCCAGAAATATAAAGAAAC
ATATTCAAAATATCTACAGCAATTGGACAGCGGAGAAAGAGGCATTTGTTGGTTTCTGAATGCTGGAGACACATGAAACA
TATTACAATATTCCTATAAAGCTCTCCAGCTAAAGCAAATAACCTTTGTACATAACTTAGCTTTCCAGATTAGTTTCCAA
AGCCTGCTTTCTATAATTCATTTTGAAAGCATGTGCCAGTAACCTGCTTTCACAGTGTATAAACCTTCCTTTGTGTAACC
CCACTTCATGTTCTCAACTGCATCATCACTTATTGTGCAAGCTCCCCAATTTTGTAAGTACATTCAATAGTTCTTCAAGT
CAGAAAATTCTGATCTTGAACATTTCTCTCAAAGTGCAAGTCTCGGAAGGGTTTTTTTTTTTGAGAAGTAACATTTGCAA
GTCCCAGAAATTGCCTTGTCTATTTTGTGAGATTGTGGAGTCTGGGTCAAGCGCTATTTGGAAAAATGAGGCAACTCATT
TATTAGGATAGAACCAGTTGGGAAGAAGCAGGAGTTCACGCTAAAAAAAGAAACTGGAGAATTGTACCTGCAGCTATATG
GTGGACAATATGGAAGGAGAGGAACCTTAGAGTCTTTGAAAATATGGAGAATACTATAGAACAAGTCAAAATGAATTGTA
TTTTGACTTTATGTTTTTGGTGTAACCAGATATACTCTAATGATACTGTCTCTATCATTGATGTCTTAGACTTATTCTAA
GGATAGGATAGTAGATTTTGAGTTCTTTTGTAAATATGGTTTCAGTACAACCCATGTACTGTGTTACAGAAATAGAAACA
GTTACCTATGTCAAAAAAAGGATAGAACCATCTAGTAACTATCTTACCAGAATTTGATGTGAATACCATATCCCACCTGA
ATGAAATATTATGCGAGAAACACTCCACAGCTTCCTATTGTTCTTCCATAGACTAACACCATAGGATCCCCAGATAACTT
TATACACCAATGTGATTTTGGCGCCATTCATTTACCACCTCTTTCCAAAGTGCATTCCCCCTTGGCTATATCTGCACAAC
CACTTCATTAACATGCACTTGTTGTGTACAGTAAGGTCTCTAATGCACAGATCACCAACATGTTTTGACATTGTGACTTA
AGATCAGTTCGCCAGGTGATATTTGTGCCCTTATTGCATTCTTCCAATGTAAGTATTCTCCTGATCTGATCTTATCCCGC
TGTTTAATTATCTTTCTTAGAAATTGAGATAATAGCCATGGGATATGTAGGATTATTGTCCAGTACACTATTTATGAGTG
TTACTCCCCCCCCACCCCACCCCACAACCAGCACAACCCCACCCACTGAGAGACAGAGAGGTATTGCATGTGACAGGAGG
CCAGCAACCTCACCTTCTGCAGATACCTCATCCTCTTTTCATACCTTCAATCCAGGGGTGGAGCCACATTGTGTCAAGGG
TGGTCAGTCGAACACCCTTCGTCGGAAAGTTATACCATGTATATAGGTAAAATGCTACTAGATATGGGTATATATTATAT
TTTGAACACCCTGAAAACAACTAGATGTGGTAGCTCAGTGGTCAAGGGTATTCAAGAACAGCCTGGTGTCCTTGGGCGCG
CAGGATTGATTATCAAAACCTGCTAGTTTACTTTGTGCTTTTGTTTAAAGTGCATCACACAGTTAATCTACCTACTTTAT
TGCTCTGTAAGACCGAATAACAAAGAGATTAAGTGTCAAAAACACACCTAAATTATCCCTCTTTTTTGAGCTTTTCATAC
CTAAACTATTTCGAGTGTGAGAAACACACCTAAACTATCACTCTTTAGTTTGAAAAACGCACCTCAATGCTGACTGGACT
AAATGTGTGTGTATACACACTTCTAGGTGAGTGTGGCCTTGATTTTCGTCCACATGGCTTCTTCATTTTTTTAAGGAAAA
AAAAAAGTCAATAACAAACCTAACCTAAACTATTAGGAGGGTGAGAAACACACCTAAACTATCACTCATAAGTTTGAGAA
ACACGCCTTAAATAATATATGACAACCAGTTGCTTATGTAAGCTCAAAGGGGGCTGATATCTGTATATCTATGATGCCAT
ACAAGGAATCCATAGTGCCGTTTGGTAGCTTTAATAATTTGAGGTCGTGAATGATTGTCCATTATATCAGATTCTATTTT
TTTTAATAACTGAAGACTTTTTTTTTTTGAAACTATATATATATATATATTAGATCTGCACCATAACAATGCCATCTACA
ATTACAAAAACCCAACCATGCTTAGGATTACAGCTTCACAAGGAACCTATCATATTAACTAGTGATTCAGTCTCCTTTAC
ATAGTTTTCTTTACACCAAAAATGAAACAAAAGAATACAATTCATCTGGACTTTCTGCACAGGATTGCTTTTGTCTTCAA
TTATGCTATTTGTGGTATCATTATGCAACCAAACATAGCCTATTTTCTTTCTATTGACTTGTAGCTTTCTAAGACTACTT
CATCAATCATTTCCAGATTATGACAATTTAAACAACAATGAGCAGCTAAGGACGGAAGTCAATAAAGCAGAAATCATTGG
AAGTAGCTTGAAGTAGAAAATTGATTGGCTCCAGTTAGAGGCCAAGGTATATCTCCATTATTGTTCTAATGAAAGCCTGG
CTGAGAGAGTAAACAAAATGTGTGAACTTACAAATGAAGGCAGATGCGCTACATCACTTATTTATAACATCTCAGATATA
CTGCAATACTCATTTGAAATTTTAAACTTTTTGCCCCAGTGGAATTTGTTTCCACCAGGCAATCTATGTGGCATTTTCTT
TTTAAAAAATAGAGTGTAATACACACACCATCACATATTACTCGAGGGATGTTTTTCAAACTAATGAATGATAGTTTAGG
TGTGTTTCTCACACACTCAATAGCTTAGGTATGAAACTCAAAAAAATGTATGGTTTAGGTGTGTTTTTTACTCTTATCTC
AATAATAAATTGATAAGGATCCAAATTGATCCCTACTATTAAGCTACTTTGTGCATGTAAGGATAATAAATTTATTTTTT
TTATGACAAGGAAAACTCCCAGCCGCTACCCTTTGGGTGCGCACAAGGTAAAACCCCCGCTCCTATGCAATAACTCGCAA
ATCACATAGGAGAGGTAACCCGCTCTAGACAAGCCCGGTGCGGCGAGCTTGACCCAGAAGGCAAACCCCTTGCTTTCGCT
GGCAAGGAGTTTCGAACTTGAGACCTCCAACATGGAAGTCCCAAGCCCAAACCACTAGGTCACCCCGAAGGGTAATTAAT
CTATTATTTTTGAATGTTATTCTTTAATAATCCTTAATTTTTTATCTATAACCTTTTCATAAAAGATCTTCATTTTTACA
CGTAAGAGATCTTAAAAGGTCATTTTCTTTTATTCCTTAGTAAGTGGCCAAGAGATTTGATTTTCTCATAAACGTTTCTC
TAAAAAGAATAAAAGTATCAATAGTCAATTGAATTCCCACCTGATGAGTTTTTGACTTTCTTTTACTTAACATTAAGGTT
TTTAAATAAAACTTTAAAAAAATCTTCAACTTAGCCAAAATCGAAAGCGAAAATGCTCCACACGGAACTATTTTTTTTAG
AACTTCGTTCTTTGTGTCTCCTTGTTATCATTCCGGTGAAAGGTTAAAGTCTAAAAGTGGTTTCTTTTTAGGCTAAACTC
TCCTCTCTTTCACACCTTTTGTTTTTTTGCTTCATCCATTCACTTCATATTAAATTAAATATGAATTCATTAGATCTAAA
TATTATGTATTTTGATTTAAAAGTTTTTGACACATCCATTCATTAAAAAAAGTCAATTACTGGCATTTGGCATTTAACTG
GATTTTATGCACCAAATGATAGAGTGGAGAGGGAAAGGGCATTCGTCTAGTCTTCTATGAACTCAATTCTTGATACACTT
GTCCATTGAATCAGCTGTTTTAGATGGCAACCGTGCCACCACACTTACCCCCATCTAACATTACTGGTTGTTTTTCTCTT
CTCTCTCTCATACTAGTTACCCAAAAATATTCAAGTTTTCACTAGTTTTCCAAACTATCAGCACTAGCACACAGGTTTTC
TAGACAATAGTACAATAATGATATTTCAAATTTTATGCCCTGACAGTAAATGTTTACACAATCCCAACTTGAAGTCATAC
ACAAAGGACCTTTAGGAAGCAGGGTAAGCAAAATAAAAAGGTGCAAATTCTTTCAAGAAAAAAGGGATTAAAATGAAACA
CAGTATATCACCTGATTTCCATGAGGAGAAGATTGGGGAATATGCGGCCGCGGGGGAAGAGGAGGTGGATACTGGGCCTG
TTGTTGTATATGATGGTGTGGATAAGCTCCCTGAGGAGGTCCAGGAAATGGAGGAGGGGGGGGAGGGGGTGGACCCCACT
GCTGCAGCTGAGGAGGAGGAGGAGGAGGAGGAGGGGGAGATTGCTGAGGGGGTGGGTGGTATTGGAATTGGTTTGTGTAC
CATGAACCAGGTGACGGGACCGGTGGTCGTTGAGAATGCGGGAGCTGATAGTGGGGATCCGCCATGGACGGCGGTGGTAA
CGGTGGTGGTGGTGGTGGTGGTCGATTGTACGGATGCTGATGTTGGAAGTCCATACCTTTTTAGGGTTTTGACAGTTGGG
TTGAGGGTTTAAGACGCCGATTGTTGTTCAGGTGGCCAGCCGAGGAAGTTACCGGCGGTGGAGAAAGAGAAAATAGAAGT
ACTTGGTGGAGACGGGAGAAGCAGAAATGGTGGTTTTAGGTTGAAGAATAAGGTGGGGGTGGCAAACTGTTATGCAAGCC
TACAGAAGGAGACCAGAGACTGCACCTTGTTGTATTTCTTTTGCAATATTGGTTCTTTCTATTTTAAGCTCCAATGCATT
TTAACTTAGACGTTTTATGTGGCATAATACATGTAGGGCGTTACATAATATATTGAATAGATATAAAACGCCACATAGAA
CGTCAAGTCAAGTAGGACGCATGGGTGGATTTGTTTAACTTTATGCAGTTTAAGTAATTATTTGTGTACACTCTAAATTG
GAAGGCATAGACGTAAGATAAGGCTAAGTTAAAAAAAACATCTTATATATCAAACATAATACATAAATATGTCATTTAAC
TTGGCTTGAGCTCAGATTGATGCCTTCAACTTTGGGTGTGCACAAATAGATATTTAAATTTGTATATAGTTGAACAAATA
GACACATGCATCCTACGTGGCATCCTACATGGCAATATGAGTCCTACGTGGTGTCCTACATGTATTACGCAACGTAGGAC
TCATGTGTCTACTTGTTCAACTTTATACAAGTTTAAGTGTCTACTTGTACATACCCAGGGTTGGAGGGCATAAATGTGAA
ATGATGTCAAGTTAAAGGGCATATTTATGTATTATGTCTATATATTATGTCATTAGATTACGAGTCGATATGTAGTCTAG
TGGTAAATACTCATTCATCCTTAAACAGAGATCTCGAGTTTGAGTTTCCTTTGGTACGAAGTCGCATTTGTTAAGGAGTG
CTTTAGCGTTTTCCCCCCAATGTGGGACAAATCCGGATTTAGTTAGGCTTCAATGTGCGTATCGGGCACCGGATGGAAAA
TCAAACTCAATGTGGAACTTCTCATTCGGATTTAGTCAGGCTCCAATGTGGGTACCGGACACCGAATGAAAAACTAAAAA
AAAAAAAATTAAAAATTACAAGCCTTATTATAGTGATATATTTTAGGTGATTTTAAGTTAGGATAGTTTTAAAATAATTT
TAAAATGTTTGGATAAAAAACAAAACATTTCTAAACACCCCTTTTGTTTGAAAATTATTTATGTCTCGTAATTTTGTTTT
AAAAAATAAATTATCTCTTCAATTTTGATTATTAGATGCTCTCCTTTTTTATTTTAATTTAACTAGTTAAATGTACGCGT
TATGCACGTCAGTATTACACCTTGTTTGGATGATGTTACTATATTGTTAATCTAAATACAAAGTTTATTTTGATTGTTAT
TTAAATTCGATTATATTTTAATAAAAACATTGCAGTATTTGTTTTTAACATTCTTTCCAATTTATTTTCATAGCACCTAA
ACTTTTTTATTCTTATAATTTATACTAGTTACGATAGCCAGTATTGTGCATGGATCCAATAACATTATATCATATCATAT
ATACATGATCTATACAATATTGATACATTACATCAAAAGTAAAGACTTTGATCATATTAGTGACAACATCTGACGAATTC
TCTTGCTCTTGGCGACTGGTGATAGCATACAGACGGTTTGCTCCTCTGCATGCCCCTGAAGTAGCTCATCTAGGTGCAAC
CCTTCTTTGGTGGAGCTGCTGAAGAAGATTGGGCTCTATTGCCCCCATTACCATTACATTGCCTGTTCTTAGGGCACTCT
CTCATAAAGTAACCATTCTGACCACACTTGAAACAACCAGTGGAGCCATCATGACACGTTCATGAGTGGTTCCTACCATA
CTTAGCACATGCAGGAGTCTCATTACCTCCTCGTGCCACACTACCTTGAGACTGTGCAGGTCTAGCTCTGAAATTCTACA
AACTTTGATTCTTGAACTCACCTTTGTTCCTTGGTGCAGATGCACTAGCAGATGATGGAGCAGGTCTATTTGGCTTTTTC
TTAAAAGATGATCGGTTCGCATTACTCTTCTGCTGCCTGGACTCATTTCCTGTTGTCTTAGCTTTCTTGTTCCAGAACTT
TTCTCTATCCCTTAGCTTATCTTCCTCAACCTGATGCACATGGATCATCAGCCTTGCTATGTCTATGTCCCTTATCAACA
TTGCAGCCTTGCCCTCTTTGCTCGACAGACAAGACAACCCAGATACAAACAAATTCATCATGCTCTTCATATCAACAACC
ATATTCGGAGCATAACGGGATAGTTGTGTGAACTTGAGTCTATACTCATGCACACTCATGGATTCGTGCTCAAGAGTGAG
GAATTACCTTACATATGCCTCTTTCAGTTCGGGGGGTAAGAAACACCCCAAGAAGGCCTCCTCGAACACAGCCCAACTTA
CAATTGATACACCTTCAACTCTACTATTTTTCCATTGATCGTACCATACTCTAGCAACACCCTTTAGTTGGTATGCAACT
AGTTCCACACGTTCAACATCTGTAACATGCATCACCTCAAATACCTTCTGCAACTCTTCCATAAAGTTCTCTAGATTTTC
AGTGACACTGGAACCGGTGAAGTCTGGAGGATTCATCCCCAAGAACTCACGGATCCTGGAGCCACATCCTGTCGAACCCC
TCTCTGTTGCCCGACTTGGTTGGTCACAACTTGACTCAACATCCGGATAGCTTCCGAAAACTCAACATTAGTAACCTCTT
CTTGGGGTTGCACTTCTGGTGCATTGGGTACCCTTTGATCCTGTGGATCAACATTCCTCCTAGCAGGATGATGAGTCCAC
AAATTGGACTCATTTAAGGCTATATTTTAATAGAAAGTGTGTCCTCAAATGCTTATTTTATCTCAATATCTGATAAAAAC
CCTTAAGTTTCAGGTATTTGAAGTTTGAAGGAAAGCATAGACAGTACGTCGCAAAAAGGAACGAGAAGGCTGAAAAGAAC
GAAGAAATGAAGGCCTGAGGATCGCCGAGTCCACTTGGCGAGTCGCCGAAGGGTCTTACTTCGCCTTTTGTTCCAGTGTA
CTGAGCCCTGAAGGAAAGGATCAAGTCGACGGAAAAAGGGAGCAGTCAGCGCATCGCCGAGAAGTTTTGCGAAACAGTAC
CATATCGCCCAATGACCCAGAGCACGACAATGCTAAAGGCTGGTGCAAGAAGGAGGTGAACTACACCAAAAAGCAAATCG
CCGAGTTGATCGGCAATTCCGACTAACGATGCCGAATGATCCGCTGCAGCACAAATCTGTGAAAACTATAAATACTAGTT
AGAGTTGTAGTTTTAAGAGTCGAACAATTATTATAATTTTCATATAAAATAGTACTTTTTGATATTTTTACTCTAAGTTT
GAGAGGGTTTTGAAGACTTGAAGTTCCAAAGGGTTTCATCTTCAAGATTTGGATTTTGGTCTCTTGGATTCTTCAATTTT
GGCCTGTATCAAGACTTAAATCTTCATACCCAATTGAATGCAAGCTCAATTTGGTATAAATTTCTATCTCTTATACATGT
GTGGCTAAAAACCCCAATTCTTGGGGTGTGATTTAGTGAATATGGGTTAAGATAATTGTTGGGTCTTGCTTGCTGATAAT
CTATTCGTAGTTTAAATGTGATTTTGTTTAGTGGTTGTGGATGAATTTAATGAATTTGTAGTTGCAAATACAAGTTTATT
TATGTGTTTTCGGCTTGCTCGAGAGAGAGGTTGTAAAACTAAAACCACTAGATTGATAGCCAGTGTGAGTAGGTCGACAT
AAGGTTCAGCTCGAGAGAGTGAACCCTAGTCCTATGTCCACACACTCAGCTCGAGAGAGTGAGTGGGTTAAGGCGTAGAC
TGGTCTTTATGCGGCAAGTGGGTGTCCGAGAGGAACGCATTTGAAATGGGGTAAGTTGCTCGAGAGAGAGCTTATCCCCC
TTAAAGTCTAGCCTAGTCACAATTATTCTATGAATCTTCTATTGAAAGCATGTACCCAATAATCTAGCTTAACCCGTATT
CCCGTCACATCCTAAGGATCCCCTCTCATTACGTAGAAATCCTTGTTTATTTTGTTATTTTTACTTACTAGTGACAAAAC
CCCCCATTGTTAATTGACACTCTTGTGTCCCTCTTTAATTTACAATGTTTTTAATCGTTAATGTCTTTAGCTACGACTAG
TTAGAACTAAATTTTATTTTTCTATTAATTCTCAAAACCACTCTCTTGGGAACGATCCCAACCCTTGGTTGGGTTACTAA
ACTATTGTACGATCGTAGACACTTGCATCGGAAGTTGTGTCTTGATTACGCAAACATCACGGGATGACCTCGAATAGCTC
TCCGTGAAGGCATAATCTGAAATATACGCGCAAGCACGAATTAGAAAGAAACTTTATAGAGTTAAACTCTATCGCACGAA
AAGAGTATGAAAGAAGTGAGATAGTTCCTAAATGTCGCAGAGATGTGGCGCGCTTCACACCGATAACTAAGAATCTACAG
ACACGACTTCATAGACACCCTAGGACTCTTGAACTCTGTGCTCTGATACCAAGTTTGTCACGCCCCGAGCCTACACTCTG
GATGCGACTGACACTCGAGAACCATTGTTGGCCCTAAGCGAACCCTTGGCCTGGCGTACCCTTAGCGAAAGACTTACTTA
ACAATAAAAGAGCCTCAAAAGCAAACTTTACTCAATGTCTCAAATAAAACTCAAAATAGTTTAAGGAAACATTCGACTGG
CCCCAAGGGAAACTCAAGTCTAGAACATCAACATTTGAAAATGTAAAAAAACATGAACTATTGTCTATCTATCTATGAAG
CTTCTACTAACTGAAATGGACGTCGGGATAAGACCCACGACATCCTAAAAACAAAACTGAAATGATAACATAAATAAGGG
ATCCTCCAGAAGCAGAGAGGCTCACCAAATAACTCTGGAACTACAACTGGTATCAATGAATCGCATGTTGATGAAGACCA
TGAAGACTAATCCTGTATCTGCATCAGAAACGATGAAGACCAAATGGCATCAGTACATTGAATGTACGATCATTCAAGGG
GAAAACTGAACATAACATCAAAGCTAGAACTTTAGAAGGAAGGAAACTTACTTACTTCGACTATACTCAATTCATGGATA
CTCAACTCAATGCAGTATAAAAACAACAATAAAGATGCAGTTTATATAAACTATAAAGCATTTAAAACAGTAGATAACAA
CTCAATGTATTCAAAATACAATAATAACTCAATTTGTATGTAAAAATACAAAATAACTCTATTTGGGAGATTCTCTAAAG
GACAACCATCACTATGAGCTATGTGATGATACATCGTCTCGCCCACGCTGCCAGAACTGTCCTATACCTTATCGGGGTAT
ACGACTACTCACTAAGTGGATCCATTAAGCTATGCTTAAAAAGCAATAAGGAATCATCTAAAAAGTATAGCCCTTTCTAC
CCACGTTGGCTACATGGTTTATGGGGCCTGTGAGTTGTTTGAACTCTCCCTCGTATCGGTGCTCAATAGTACTCCCAAAA
TATAACTTAGCTCATACGTTTTTAAAAAAAATTGCCTCATCCTCAACTTTGAGATTATTACTCAAAAGATTTCTCTTAAA
AGAGATAGTACTCAAAACTGCTTATGAACTCTTTTGGAAATCGGTGTTTCCTCTCATCGTAAATGTAAAAACATTTACTC
TTGAGAATACTTAGTTCCCATATATTCATTTTGAAAAATGAAACTTAACTTTCCTCATCCTCAAACTCAAGTACTCAAGT
CTTAAAACAAGTTTAAAAATGATTGTAAAAGACTTTTCAAAATGGCTTGGAAAAACTCTCAAGACTTAACTCTACCTTGA
ATTTGAATTATGAATTCAAGGTTATGATTCATGTTATGAATGATTTCTCGATGCTTAGATGTAGTTTAGAGTGTGGACAT
CAAGTAGAAAATATAGGTACGATTCGAGAGAACTCACACGGAAAAAAGAACAGAAGAGTAGGGACCTGGCGACCCTGGCG
CACTGAGTGGCGTGGGCGCCAATCACTGAACTACTGAAGGTGGGTTGGGGCACACTGAGTGGCGCGACTCCCCAGGACCC
AAACTATAGAAAATGATTTGGGGAGCACTGAGTGGCGCGACGCCCCACCCTGTACCCAGATTTTTGACGACTCTTCTTGC
TTCGAAATCACATCTAACTCCTCTAGAATTGAACAATTCCCCTCAAACTCTTATGGATTCTTAGACCCAACATAACTACA
ACTAAATTCACCCTAAATTACTCAAGAACAATACTCCAACACAAGGTTGTCATGACCCAAGGGTACACCCTAGAAGTAAT
GGTGTACCTGACCCTGAAGGGGTCTCATACAAGCCTTTAGCATATCATGACATAAGATAATAGAAAAGTACGGAAAATTT
AAAACTTTATCCATACAATCGAAGTCTTTCATAAAAGCAAGCGAAAGTCTTACTACATTATGTCTCAAACCATCTAATAC
AACTTTGAATACTTTTGGGTCACAACCCATACAATAGTCTCACGACTTGAAAATAAATGACATAAAGGAAATAGTGGCTT
TGTCCTCGAAGCTATGAGGACTCACCAAATATTCAACTCCTTGCTCCTTAGATAAGAATGTAGGCAAAAGTATGTGTTAA
TACAAAAGTACTAAATATGATAGCTAGCATAACATCATAAGAACATAACATAAGGGTTAGTCAATATAAGCCATACCATA
ATCATAAGAATTATTTCATGAAACATAAACTATAAGCATAAGAGACAATATCATAATCATAAGCAAAGTCTCCAACATAG
GCATCATATAAACATTAGTCAACCATTAGTCCTTCATATCATAAGAGAACTACTTCTCAAGTAACCTCAAAGCATACTTG
TGCAAGGCATGGATAATACCCCATAATCCCATCCAATCTAAGTATCCCTTTTGGTCATCCCAAACATAGTCGATACACAT
AGTCAAGTCTTAGACTTTCATAAGTAGCTTTAAGTAATACTTGTGCAATGTATGAGTAAGACCATATAATCCTACTCACA
CTAAGTACCACTTTAGGCCATATCTTATCCTTAACTTACTTCTCATAACCAAGGGAATCTCTCACCTTTAGTCAATCATA
TCATGGAAGGCAACTATAACAACAATCCATCAAAACATACATCATATAAGAGCAACACTTCTTAGGTAACCTTAAGTCAT
ACTTGTGCAATGTATAGATGAGACCCCATAATCTCATCCATACTAAGTACTTCTTTACGTCATCATATTCATGCTTCTTA
ATTAGGGACTAGTCCCTCTTTGAAAGCATTGGAACACTAGGAGGAACTTCATTAAGCATCTCTTAGTTCCTCATTAAGTT
GAACCCTATGAGATACTACATTAAGTACATCTTAGTTCATCATTATTTTGAACTCTAGGAGATGTTTCCTCAAGCATAAT
CTTAGTCCATTAGGTTTGAACTCTAGGAGATACTTCTTTAAGCATAATCTTAGTTCATTACTAATCTTGTTGTAGTTGGG
ATATAGCCTTAACCGACATGAGAACATATGAGCTATCACATGATCCCTCTCGATGTTACCCACACCGTCAAGGGTTGGTC
TACTTGCCTAAGGTAGAACTGGTTTGTTACCTTAGTTAGATCCACTAGCTAACTTTCCTATAGGGCACGTAGTTATGGGA
TACGAAGATTGTTACTAGAAACCCAAAATTCCACTAGGTGAAGGCTTCCATCTCATAAGACATACTTTGGGAAATCCGGA
CTCTACTAGGTGAAGGCTTCCATCTCATAAGACATACTTTGGGAAATCCAGACTCTACTAGGTGAGAATTTCCATTTTGG
AAGCCCAAACTCAACTAGGTGGGAACCTCCATCTCATTTCAATATCCATTCGGTGCTAGGCCTAAATCCCACAAAATAAT
TATTAAGTCTCTACTTTGACTCAAGTTTCATGGAAGGATGTCCTTGACAATCAATCCAAGTTAATTTATTAAAATACCTC
TTTAGACCATGTGTGAGCAACTATCACCATCCATGACCTATGTATGAAGGCTTTTTAGCCTTAGGTTCCATTAGGTGAGA
AAAGCCTTTCAACCCTAGAACCATTACTATGTGAGAACACCTTTCATGTTAAGTTCATTAATATGAGTTCATAAGAATAA
CCTTTCAATCAGCCCACAACAACAACCCAATCATTGACACTTCACTCTCAAAGTGTACTCATGTCATTTACATAAATTCT
ACAAGAACATGCATACATTCATAATATAGATCATATTAACTTTACTTTCATAACCCTAGAAGTCAACATTTATGACTACA
AGTCTTACTCTCAAAGTTTTACCTCTTTCAATCATCACCCAAATCTAGATCACAAGACATTCTAGTCACAAGATTTATCT
TTAAGCAATTCTAGTCATATCTCATTATAAAGATCCAGTCTCATGCATTACTAGTCATGATCCATCATCTATACTTTAAT
CTAATTCAATTCATGTTTACATACTTCTATTCTTGATCAATTACTACTCATAACATCAATTCTAGAAGATCATCACTAAG
TCTTCAATTTCACCTTTCATGGCATAGACCCACATGATATCAATTTCATCAATTAGACTAGGGTTAACCATAGAAAACAT
GTAATATCATCATAATATCATGAATCAATACTAAAAAAATCATAAACAAGTACTATCCACTCAATTGGAATCATACTCAA
CACTACCCATAATATAGAAAGAAACCCTAGCTAGAATTGGGGGTTTGTCTTCACAATTGGGGAAAATCTAGGGGGCTCTA
TGGATGGAAGAATCCATAGATAAATAAGCTATAATACCTTGATTCAAAGCCCTCACAAAAGCTTGCAACAATGGAGGAAT
TTGACTTAGCTTTCTTCTCTTCTTTTTCTTCTTCACTTTCTAGAAAGAGAATTTCTTGGAGGGAATTTAGGTTCTTTTGA
TGAGTTGAAAATAATGTCTAGGATCAATGTATTTAGGGGTCTATTAGGTTTATATAGGTGGTCTAATTACTAATAAAACG
ACACCACTTGGCCCCTAACTAATAATGAATTAACCCCTAAGTCCCCAACTTAAAACAACTAAGCCTCAAAACTGCCTCAC
CCATGAGACCCCGACCTACGGATCGTGGGTGGGTCTACGGACCGTACTGGTCCTTCGTGGGTGGTGGCCTGCAACTCTAA
AAAAAGGGCCTTGACCCAAAACCCCTTCCCACGGGGCGTGGGTCCACCTACGGGGAGTGAGTCTCATCCGTAGGTGGCCC
TTTTTGGGCAGCTTTTAGGGGCTGTTTTGGGGTCCTCCTCAAGGACCCCTTGGTTGGTCCTTGGGGAGTCGTACCTCGAC
GTTTAACCCCTAAATCCCTCATTCTAAGTACGGGAAGTCATTTTACGATTCTAACCCTTACGTCAAACTCTAAAACCCCT
AAGTAAGGCTCTAGTTTAACCTACTAGTTTTCCGGTTGTTATAAAGGTCCCTCATCACACGACTCAACGAAACCTCATAC
TTAAAGAATAAATCACAAACTTCAAGAAACTCATCAATAATTCACCAAAAACTCAATTATACTCAATCTTGTGGATGAAA
TTCGAAAAGGGAAATCATGGTTGGTGTGTGGGTGAACTTACCCAACACTATGAAAGCTTACATACTTCGATTTGATGAAA
TCCCTCGACAAATCTCCCGAATCTTGACGAACGCATTGAACTTTTCTCCTCTTCTTGAACTCTTCTCAAAACCCTAAGCG
TATTTGGGATTATGAAAACTGACCCAAATCAGATTTGACCCCAAAAATATTACTAAATTCGTTTTAAGCTGATAGGGGTA
AGAAAAAGACCAAAATATCCCTCACTAATTCGGGTAACTTTCCTTAACTAGACAGGCAGACTTCAAACGAGCATATCTCC
CTCATCCGAACTCAAAACTTAGCAAACTCAGTGGCATTGGAAAGAGGATTCCAAGACCTTTCATTTGAAATCTTATGGGC
CACCTAACTCATCATGTATTGAAAGTTATGGTTATTTGAAGTTGACCCAAAACTCATAACTTAGCATAACTTTGCAAAAT
TTTCAACTTAGCTATTTCCAATTTAGCGCTTTCTAAATTTAGCTCTTTCTAAGGCGGAATGTTACAACATACATACAACA
ATGATAAAAAAATAAATAAATTCTATTAGTATCTTTCATATTATAAACAATATAAGCATCCAGTAAAATTTAAAATAAAC
ATTTTTTAAAAGTATCGTCTATCTTTTTAAAATATTTGAATATGAAGTGAGTTATTATTGTGTATTATTTAAAATCATTC
TAATGAATCATATATTAAACTCTATATTCGTCTTTATCTTTAACTCAATGGAAAATGAAAGCTCAAAAAGATTATCGTCC
TATGCAATGGACGGAGGGGTATAGTTTTTCGACTCTTAAAAATTAATGAAATTTAATTTGTCAAAGAATATTATTTGAGC
ATATAATAGTCTGTTAGAATAATTTTCTGAAAATTCAAAAGTGTTTTTCTAATCTTATTTTAGTGAGTGAGGTATTCGAC
CAATTTTTTTTGTAATAATAGAAAAATCTGTTTTTAGAAGATAAAAATGGTATTTTATTCTAAGAAATATTTTAAAATCT
CGGTGAAACACAAATTGCTATAATTGTGATTTTTTTTTGAAAAGGACAAACAATACTTTTCAAAATGAAGAAATTTTAAA
CTTTTGATCAAACAAACTATTTATTAAGTGTATCATGCAACAATTATATACCTTCTCGATTATTCTTTCAAAATCAATAA
GTAAAATAATATTTTTAAAATTAAATTAATAAGGAAAAAACTATTTAAAAATGTTACTCACCCAAAAAATAATGGTGAGT
GCCTACTACAACTTCACTAAAAAAATATTTACTATGATAGATATCGTAGAAATAGCTAAAGCTTGAGTGAAATTCGGAAC
AAAAACTATTATTTATTTATAGGTCACATAAAACACAAAATATCTAATTAGTAATAATATAAATTTATTTATATTATAAA
TATAACATATGACTGGATTAGTCATAAATAATTATGATTTTATTATTTGTAAAATATAGTTTGATTGATGAATCATGGTG
GCTATAAATAGATCTCGATAATGAAGCAATTAAAGTTTGCAATAACTAAAAAATATGTGGGCTAAGTCAGTAAGGTGTAG
TACATGGATCCTCAAACAAAGAAAGGTATTTGTCTTGCATGTCCTTTCAGGTTTCACAAGTAGCCTCCTCAATGGGATGA
TGCTTTCACTGTACCTTCACTGATTTGATCTCATTTATCCTCAACTTCTTATCATTCCGATCAAGAGTAATAACCGACTC
CTTTTCATAGTGCAAGTCGTTGTCCAATACTTTGAGTCTCACTTGATGATATAATCTCCATTCTTATGGTACTTCTTCAG
CATAGACATTTAAAAAACTAAATGAACTCCAGACAAGTTAGATGACAACGCTAACTTGTACGCCACCAGCCCCACTTTGT
CAAAAAATTCGAATAGACCAATATAAAGAGGGTTGAGTTGGCCCTTTTTTTTAATCAATTCTCATAACTCTTTTCATCAG
TTACACCTTTAATAAAGCCCAATTGCCAACCTGAAATGTTATGTTTCTTACCTTGTGATCCGTATACCTTTTTTTTTTGT
CTACTCTTGGCTGTCAAAAACTTAGTTTGAATACTCTTCACCCTTTAATGGGCTTCGCTCACTAAATCCACGCCCAAAGA
TTTCACATTTCCAGTATCCCACCTTATAGGTGATCTATATTCCCTCCCATAGAGTGCCTCAAATGGTACTATATCAATGC
TGCAGTGATAATTATTATTGTTAGAGACCCTGCATAAGGGTAAGAATTGATCCCAATGGCCCCCAAAGTAAATACACATG
CTCTCAACATGTCTTCCAACAGTTGAATCGTCCTCTCCGAATGACCACCTATTATGGGTAAAAGGTTGTGCTGAAAGTGA
GTTGACTATCCAACCCCCCAAGCAACCTATTCCAAAATTTAGGAGTAAACTGAGTGTCATAGTCTGAAATAATAGAAAGG
GCACCCCACGACCTTACTATCTCCTTGACAAAAATCTTAGCCAACTGTTGGGAGTTGTAATCCATTATAACCGGAATGAA
GTGGGATGATTTAGTTAACCTGTCAATAACGACCCAAATTGAGTTATACATTCCCAAAGTCTTGGGAAGCCCACCACGAA
ATTCATGGCTATCCTTTTCACTTGTACTCTGAAAAGGGCACACTCTGAAGCAAATCTACAGGTCTTTGATGCTGATACTT
CGCTTGTTGAGAATTCTGACACTTGGATACGTACTCAATTATGTCCTTCTTCGTCCTAGGCTACCAATAAAGCTGTCTCA
AATCTCGATACATCTGAATGAATCTAGTATCACGTAGCATGGGACTCAAAGCCCGTTTGGATTGACTTAAAAAAAGAAGC
TTTTAAGTCAAAAAGAAAAGTCAAACTTAAATCACTTTTAAGTCAAAAAATAAAAAGTAGGGAGAGACCTACTTTTGGTT
TTTTGACTTATTTAAAGTCATTTTAAGCCTATTTTAAGTCATTTTTTACCTTGCCAAACACTTCCTAACTTATTTTAAGT
CATTTTGGACTTATTTTAAGTTATTTTATATTTGCCAAACACTTTAAGAAGTCAAAAATTGACTTAAATTTTAAGCCAAT
CCAAACACCTCTTTATCAATACATTTTGTATCAAACCACAAATCCGAGGGACACAAATCCTCCCTCTAAAACTGAGCACC
CTACCAACATCAAGAATGACATCTTGAGTCTTCCCGGACACCACCTTATTTTCTGAGCTTATTCAAGTCTTCATCCTTGA
ACTGCTTAATATTAATTTCCTCTATGAAAGTGAACCTAACCTCAATACTAACTTACACCCCACCCTTCACTTAATGTCGA
TTCACCCCTGACTTCAACAATGATTGTGTATGGTACTTCATAATAACTCTAACAATGAAAAAAAAATAATGATTTAATAT
GCAAATTTCTCTTAAAAGCAAAGAGCCATTACCAATCACTCAGCTATATATACATATGAAACCATTCTTTTTTTTAAAAA
AAGAAGTAAATTTACCACTAGACAATGTCTAGCGACCTTTTATTAAATATAATAAATATCAATAGGGATAAGTACAAGCA
AGGGGGGTTAGGACTTACCTTGCTAAACCTAATGAAGTACCTAACTTCTGCTATCTAACAAGGATAAAGAAAATAAGAGC
TCACAGAGTTTGTAATACACTCCATGATAATATTATAAATGAGGATGCTTAAATAATGTAAAAATATGTCAATCAATAAG
AAAGTTGAGTTATCAGTCTCAAACTTTCTATTACAAAAGCATGAAATAAAAACGATTGATTGCCCATCAAAAGTAACTTG
GAGTATTTTTCTCTTGTCTTCTTCTTCAAACCTATCCAACAACACTTGATAATTCATTCCTTCTTTATGGATTTATTGGA
TCTTGTTGAACCTATTGATACTGTCAAATGGTTCTGCTTTGCCTGTCGCGTCGGTAGGTGCTTCGGAACAAACTCCTTAG
TCATTTTACTGTCCCAACTATGTTGCCTTCCATGTGTCTTCTTTTTGCTTTTGTTGCTTCTACTTCTTTGTTGCCTAGGT
GATATATGCCCTTCCCTAGCCACTCTATCAAAGCATATGTCCAACATATTGTCTTCCTCATCTTCATCAAGAGAATCCTC
GCCCAAATCAATTGTATTTTGACACTAAGGCCCTTGACACATTCTTCTTTGCAATCACACATTTAGGCACAAATATGGGA
GCTTCTGGACTTACTTTGCTATTCAAAGCAGGTGGTGAGACATGTTTTTCTTTGATCAAATCATTGTCATTCTCTGTTAA
CCTTACTTACTTTCCAGTAGTCTTCAATAAAACATCAAAGCTATTCGAACATAATAGGTCTCTTGAGGCATTACTAATAT
CTTTCCTCCTCCAGTCACACCCTTTTCACTACATGGAGAATTGTTTTGACTAGTTGGGGAAAGGGTCCGACTACTAGTTG
AATTTTTGTGTGCAACCAATGTCCAGTTTTTAGTTGTATTCTCGTTTTCAACTTGCAAAACATATTGCCCAGAATTTTCA
GCATCTTCAACATCAGATGTATCCATTAGTTTTTGTCCCGAATCCATTAATTTTTGCCCTAAACCAACTCGCGGCGCATC
AACCCCAACTTTTGGTGTCCCCCTGCGTTTTTAGTTGCATTAGACATCAAATTCAGCCCAACTTCTTTTGATTGCACTTC
ATTAGTAGCAATCTGTTGGTTATTGCAATCACATTTGTTTTCAGTAGTTTTTTGAACACCAATATTACTTGTATCAACAT
CCATTGAGTCTGCATGATTTTGCTCAGAAATGGCAGCAACCAACTGTCGATCTAAAAAAGTAGCTTTACTTTGATCGACA
TCTACAATCTTTCTTTTTTCATTTAGTATTTCTCTCGCATCACCTTGATACTTTTCACTATCGATAGTACCTTTTAATGC
AACTTCAATGATTTCATCAATTTGTTTGTTATTTTGATTTCTTTTCGAGATCAAATGACAACTATCTTCATCATGACCTT
GCTTACAATAATTGCAATACAAAGGTAGATTATCATATACAATCTTCTGAGAAACCTCAATCAACTTACCAGATTTTCCA
TCTACAAATTGCAACCTTATACGATTTGGAAGCTCTTCCATTAGATCAAGTATAACCTTGACCCGATAGGACTTGACTTG
ATTTGAGTAGTTTCATCTATAGCTATTGGTTTCCCAACTGCCGATGCTATAGATAACAGAGACTTCTTTGCAAATAAATC
TGGGGATAAGTTCAGTAAAGAAATCCATGCCACATCTAGCATCATTTCCTTCTTAGGATTATATCCAATGGATCATGGAA
AACCCTACATTGGTGCTCCTTTCCATTGTAGAAAAGATAATTAACTGAGAGAGATAAAGCTAGTACATAATCTTCATATT
GATCAAACCTCAACAAAATTTGTCTTGGAGCAAGTAAGCCAATTAAACAATTGCCCTTGGTACCATGTTGTTTCGGTAAA
TTTGACCTTAATACCTTCAAATCTGGAGCACTATGGGATAATTTAAATACCAATACTTGATGCAATCCCTCTTCGATCAT
AAAGTCTTGCCTTTCCTCCATTGAAAACGTGATAATAGGTTCTCCATGAATTATTTCAATTGATTTTACGATTGTTTTTT
AGTTAATTAGGGCAGTTTGTTTAGGATTTAGAGTATTTAAATTGAAAATGATGGCGTATGTGGTGGTGGGGCAGGCTGGA
CAACCTCAAAAGGAGGCCATCTAATGGACGTAGCAGCCATGAGAGCTGCGCAACTGCTGCCTATGAAGGAGCCACCAGAA
GAAAACCCTAGGTCGGCCAATTTTGTGGTACCTCGTTGTCTTGTGAGTCAATTCAAAATTATTATTTCTCTTTACATATG
GAACCATTCATTTCACTTAACAAGCAAAACAAATAAATCAATAAATTACTGCCATCACCACTACTGCACTTACCCACCTT
CATCAGAGAAATCACCAAATTCCTATAGTAATAAAATCACTTCAATTTTTTTAAAAAGGGACAGAAAATGAAGTGAAGTG
ATAGATAGAGAGAGTGTGTGTAATGGATGTGAAGTGGGAGGAAAAAAATAAATATCAATAAATTCGTGACTGAATTTAAT
AAAATTTAAAAATCTTGATTAGTCTTAACTTGAATTGGTAATAGTATATACTAACATGTTTATTCCGAAGCTAGAAACTA
AAATTCTGGATTAGTCTTTGAGGGTTCATCGTGTTTCATTCTCTGCCGTCGATGGTGTTTTCTCCGCCACATCGACGGCG
GGGAATGGTGGGTCATCCGTGAAAGCAGAAAAGGCTGACGCCGTGACAAAACAATTCTTAGACCCAATTGTATTCACTGC
CACACGGCTCTTGTTATAGTGATGGGCCACGTCTCCATTTTCTTGCACCCATTAATACCCAGACAATTTCTCACTATTTA
CAACTAACTTAGCATCACAAAACCGCAAACAGATGGTCTTTTTCGTCTTTTCATCACTGATATGCTAAAATATCTACTCT
TCCCAGTTTGAAATGAAATTCCAACTCTGTTTTCCTCTTTCACTCATTTGAGTACTCATCGGAGATGGCGGTAGTAGTCG
GAAACATAGCACTATTGCTTGACGGAACTCACTTGACCACTCCACGTGCCGTAGTCTTACCAGATCGGAAAACGAGGGAT
GTTCTGTTGAACTTTTTTGTGAAGAAAGACCCATGTCAGAATCAGAGCATGTATGCTTCTATTGGGTTTGAAAATGAAAG
AGAAAGATTAAATCCGAAAGTGGGTTTTCGGGGTAAAGCGAATTCGAAAGTGGGTGCGGTTGATTATGAGAATTCAAGTG
ATGATGAGAATGGAAATGGTGTTGAAGATGAAGGAGAAGGTGGTGGAGGAGGAGAAGAGTTCGATTGGGAGAAAGAAATG
AAGAGGAGAGTTAAGGAGCTAGAGGAAATGAAGGAATTGGAGAAAAAAGCTGAGGAATTGCAGAATCGTGTTGATGAGGA
ATATGGTGAAGAAGGTGAAATCAGTGAAGAAACTGAGGAGGAGAAACGCGAAAGAGTTCGAAGGGAGCTCGAAAAGGTGA
TGCCTTTATCATTGCCTGTACTATTATTGATGTTATAACAATCTATGCCTTATTTATTTATTTATGATAGTGTTCGGGCT
AGTTTGTGCACAATACCCATCCATCATAGCTTTCGTACCTGCTACTTCTCGCCCATCTAGATTTAGGCAGACGAGAAGAT
GAACCAAAGGAACTTGAAAGTTGCATCCATAATATGCTCTTTATATCTTCGCAGTATAATTATTTGTTTTACGTATTAGC
TCTTGGAGATAAATAGCTGATGCACCTAGCTATGATAGGATCAACATGGCCTTTTCTGGTGTACACTTTCATCTATGTTT
AACTAACTGCTGTTATAGCATCACTTTTGAAACTGTACTCGGGTAGAATTGTGGATTTGGTGACTGTTAAGTACTCTTTT
CATCCGAAAATTAGTTTCACTTTAGCTCATTTCACGTCCATTAAGAAATATAATATAATAAATAGAAGGTATAGTTTACT
AAGTTAACCCTATTTATTAGATAATTCTTGATAATTGAGGAATATTAATGAGTAGTTCTTCACTACAAGGGTATAGTTGG
AAAAACATACTATTTTTTATCTTGAATTCCTAAGGTGAGATGTATTGGAAAAATATTTGTGCTAAAGTGACGCTTATTCT
GGGATGGATGGAGTAGTAATTTCATTTTGAATCGTGGTAGCCACTAGTCGGTGAGCAAATGAAAGGAATTCATCGTGGGT
AAGGTACAACTACAAATTTGTATCTGGAATTGCAGAAATGAGTTAACTATTTCAGAATACTCCGTAGCACCATATTTTGT
AGTGCTTCAATGGCTAAAATCTATTTTCCACTAGTTGGAAATGGTTTTCTAATTTGAATAATATATATTTGCAAGCAATA
CCCTTAAAGAGCTGTAGTGACAGTAGAAATTTGCTGCAAATTATCCTAACAACTGTTGTTGCATATATTTCTCTTGAATG
CTTCATAAAATACTTAGGGGTTGTTTGGTAGAGTATATAAAAATAATGCTAAATAGAGTGTATTATTAATACTCGCATTA
AAATACTTGAATTAGTTATACTTGCATTAATTATAATACATAGATATTTCTTATGCATTGTTTGGTTTGGTGTATTAAAA
ATAGCATACACTATATATTACAAAGATACCCTTCACAATTATGGTGAAAAAGATGTAAAAAAGATTTTGAAGGGCAATGG
GGTCTTTAATCATGCTAATGCATGCATTAAAACCCTTGCATTACTAATACCTAGAAATTCATGGTATTAGTAATACACAC
CTTAATACACAATAGAGTGCATTAGTTATTCACAGCATTCAAAAATGTACCAAATAAGGTAGTACTAATACACAAAATTA
ATGCATGCATTATTTTTGCTAATACACTCTACCAAACGACTTGCTTTATATGGTGAAGCTTTATTATGATGAGTTAGTAA
GGGTGAAAATATTTTCCGAATTACTTGGCTAAAAAATGGTCTGATGAAATTTTTTAGATCCTTTAGTCTCAAAATCATCG
TTTTAACTCTGGTTTGAAATTTAGGTGGCAAAGGAGCAATCGGAACGCAGAAAAACTGCTCAATTAATGTTTGATTTGGG
CCAGAAAGCTTATGAGAAGGGCATGTATGCACGCGCAATAGAGTTCCTAGAAGGTGCTCTTACTATCATTCCTAGACCAA
CCTTGTTTGGTGGAGAGGTTAGTGGCAAGCTACTTCCTGAGTAACCACACACAAAATGTGCTAATTTTTTTTCTAAGACT
AATTGCATTTGCAAATTGAACTTTCAGATACAAATATGGCTTGCTATGGCTTATGAAGCTAATAACCGCCATTCAGACTG
CATCGATTTGTATAAGCAACTAGAAAGGAAACATCCCAGTGTCAGCATCCGACGTCAAGCTGCAGAGCTTCGTTATATAT
TGCAAGCACCTAAGTTGAAGATATCTCAAGAAGAAATGGTTACTATACCACTTATTGGTTCTAGCTATGATAGGTAAGTC
CCATTCATCTAATATTATATTGTGTATGTTAGCTAAATAAAACAGTATGAATTACTTGCTTCTATGCAGCGGGCATGTTA
TGTAAGTGCCTGGGGCAATCAATATGTTACATTAGTGGTTTGTCGTTTTAATACGATAATGACTTGAGCATAAAGTTACT
AGCTGGCATCAATATAATTGTAACAGTAATTTAATTAAAGTTCTTTACCCAAGAGTGTACTTTAGTGGTAAATGAAGTGG
GTGTGAACTTTGAAAACCATGGTTCAACTTCCAGCAGAGACGAAAAAATCTAGGTGATTTCTTCCGATCTGCTGAAGCCT
TGATAAGCATTGGGGAAGTTACCTGCTACCTGTATGTAATGGTTGGAGGTAGTACAAGTATGTGGTGAAACAGTCCAGCG
AAACTGACTACTACGCCACTGTTATTTGTGTGCTACTTTTAGCATCCATGGATTATTGGAAAATTTTGTAGTATATGCCT
CCATGATATCTATTCTATTGGTTAAAGCATAGATGTAGCAGGAAAGTTGAACAATTGAAATTATCTTTTGCTTTTGGGGC
AAGTAAAATAAATTATATTTACCAATTGGAATATTACAAGACAAAGTCAAAAAGCACTTGAAACTAATTGAAGCTGAGCA
AAATGGCTCCAACATCAGTTGTAAGCTACTCTTCCACTGGTTCATGCACTCCTCTATCTATAGTACATCAACAACCTATG
TTGCTCGAACTCTTCATAAATTGCTGCAGCCCACATGTCGGATCCTCCAAAAATGCACTAGGTTTGGAGGATCTGACTTG
TACCTGTCAAAAGTTTTGAAGAGTTTGAGCAACATAGTTCAATAACAACATACCTGGTAAAATCCGACAGGTGGGGGTAG
AGTGTACATAGACCTTCTCCCTACCTTGTGGAGGTAGAGAGACCGTACCCGAGAGACCCTCGACTCAAGCAATGCATATC
AAAGTAGATTAATTTTTTTTTCTTCCAAAAGTAGAAGGCATAGCATTAATAGGGAAAGCATTATGTTGCATTTAACAACA
GAAAAATACTGCGATAATTGAAGCACAAAAACAACAGGTAGAACCAGAAATCGGAGGAAAAGAAACTATGAGAATAATGC
TAAACTATCTGATAGTCCATATAGTAGATTCTGCTAGGATAGAAGTTCAAGCTTTCCATCTTCTTAGCTAGTTTAGCCTT
GAAGGTTCCCCTAAAGATAACTCCTTGGATAATCATCCCGACTATTGCTCCCAGAGTCCTCTGTTTTCCCTGGAAGATTC
TCATATTCCACTCTTGCCAAACATAGTATAATGAACGAGTCATTGCCATTCTATACACTTCCGCAGCTGAACTCTTTCCC
TTGCTATTTACTGCTGTCCACTGCACCTTTTCCTGCCAAAGCAGCATTTGCCTCTGTATCCCCTGCTATTGAAGAATATT
ACTCCATATATTAGCAGATATACTCGCATTCAAAGAAAAGGTGAGAGATACTTTCATTTGCAGCTACACAAGGGACAATA
CAGGTTATCAACAACACTCCAGTGAGCTAGTCTGTCTCTACTGTAGAGACTTCGATGAGCAGCCAGCCTCAGCATAAAGA
TCCATTTTGGGGTACCTTGGGTTAAACACACTAGTCTGCTCCCTGACTCCTTGTCATCTTCACAAACTTGCCTCTCAGCT
TCACATAGATCTTTCTGATAGAAAAGGTTTGCATTTTGAACAGGTTATTAGCTTTTTAAGGTACTCATGCTTCCTGAGGC
TGAGTGATTCCAAGCATTGTTGAAGATCAGCACTAATTTCCCTTCCTTTTTTTTGTGTAGTTACGCTGGATCATGGACTG
ACAAAGAGAAGGACAAAGATGAAAGACAAAGCCGGTCTACAACAAATCAGCTTCCATCGAGCAGGGACTGGGTGGGAGAC
TTTCTGGTCTGGAAGCCCCCAGTTGGTTTGGAGAAAAGCCAATCATTCTGGGCAATTTTAACAATATGGATAGCCTTGGT
TGGAGCTGCACTCTTTTTGCAAAAATGAAGCATATATATATACTTGTAAAGATGATTGTTGTTTAGCTTTCTATTCTTTA
TTGGTAAGTATATATAGGCTAATGTGTATTACCATTCTAAATCCCTGTTGTATATTTCTACCCTTGTTTAATATAATTAG
CAAATATCAATTCTGCTATGCTCTGCATTTTGCATTTGTTACACTCATTTCTTGGACAACATCTGAGAGTAAAAGTATCC
ATTGTGTCAATTCAGGCAAGAAACTAGTTGATTCTTTTTGGCAGACATACTGTAAATATGTAGAGAACATTCTCATCCTT
GTGCAGACAGCGTTGAAGAGAGGAATTTACTCGTCTTATTCATATCTCAACCAACACATGCCCGGATAATCTTTATATAC
ACATGCAAACTACGTATTAAAATTGCTCTCTCTCTCTCTCTCACACACACACACAGCTTTTGTGGCATTCAAACTAAACA
AACAGTATGATATCGATCTCGTCTGCAGTCAGTTAGTTAGGTTTTCACCATTTTCTTTGACCTTTGAGTCTCCTCCCCAT
AGTTTTATCCTGTCTCCGGCAAGGGAAGCCTGTATTACAATCAAGTTACAATTAGAAGTCATGATAACTAACCTACATTC
AAGAATTTGATTCTTGATGTAAGTCTTACCTCCTTGTTCCAATTAGTTCGAAGGATCATCATGATCAACACACCAGTTTG
AACAGTCGTACCTGCAAGCATCCCATACCAAATTCCCTACAAAATCATGTATTAAATAATATAATATCTTAAGAAATTAT
TTTTTTGTGAAGACAAAGAAATTAAAATGGTACCTTAACACCAGTGTCAAGGAGGAAGCCAAGTATGAGACCTATTGGAA
TACCAAACAAATAGTAACAAATTATGTTCACATATGCAACATAAGCTTGCCATCCTGCTCCAATAGCCACCCCTGAAAGA
GTAGGTTGAAGACTGCTAACAACAATGGTGGCAGCTAAGATAGGTGAGAGCTCATACACAACATGTTGGACTTGTTCATT
GTTTGAAAACAATAGAGGATACCAACTCCGACAAACAAGAAGCACCATTGCCAGGAACATCCCAAATAAAAGAGAAGTGA
TGGAGGCTACCATTACTGAGAATTTCGCGCTTCTTGGATGTCCTGCTCCTAGTTCATTTGACACCCTTACGCTGTACATA
AACATAATCACACAAAGTTGTGTAGATAAGAAACCTCTAGTGAAATGCTAGTCCATAGCCCAACAAATAAAGTATATTAC
ATAGTTCAAGGATTGACGACTTGCATGCTTTCTCTTATATAAGATTACCTTATTGCAGCATTAAATCCAAGTGCAACCAT
GAATGTCCAGCCTTGGATATTCATACTACAATCAAATGATGATATCATTGTTAAAAAATGAAAGATACTAATACTTAAAC
TTTTATACATTGATAACGTAAACAATTTGTAAAAATAACTATTGGTGAGGTTATTGCCCAAGTAATTTTTCAATAATAAT
ATAATATATATTGCACTTACATAGTTATAATTTTAGTTCACACTCATATAATAATTTTTTCAACAATGTTTATACATTCG
GTATATAAGATTATACAATATTATATAGTTATTGTTTAATGATGTATTAATCGTGTATAAATTGTGTATAAGAGGTGTAT
GTGGATACTTCTATTCTAGATTATATGAAATTATACAAAAATTAAAATTTCGTCTCCTACAAACTTCAACCCACAAAAAT
CACCAAATAACTTTCACTTTTAAACCAAAACTTCAAATGACATCTTTAACGAACCTCAATCATTAATTTATCAAAAATTT
CAATAAATTATAAAATATATTTGTGAGTTTTCAAGCTTTTATAACCCCAACAACAGAGTTTTTAGTTTTTCACTTTAATT
CACCCATCAAAATTTAAATTTGTGATGATCGATAGACATCATGAATATCACCCTCAATCAGTTTGTAATTATAAAAAATG
GAAATCATAATCACAAAGTATGAAATTATTGCCTTTTTCCTAAATATTTCAAAATATATACAAAATGGACTAAAAAAACG
GTAATATACTTATATGGGTTCATTTTTTTTTTATTATAAGGGGTCAAGTGATGTAGCGCATAAAAATATCTTTATAAATC
TTATAATGATCTGTTAAAAGTTTTTTTTTTCTTTAAGGATGTATTTTCTTCTGATTTTCCACCCGATGTCGAAATCCGTA
TTAGGGCCATCACTATCCAGATTCACACCAAAAATCTCATCATGTTAATTTGAAAGAAAAACGTTCCTAACAAAGATGAC
TCTATATCTAATAGAGTTGAAACCGTTGATAAAAAATAAATTACTAATGATATATCACAATCCTTATTGCTATTTGAAAA
TACATAATAAGCATGCACACAACACATATAAATAATATATAAAATTAACAGTTGTACTTTTCGTTAAATATATACGATCG
AGTTAGAGTATCCTACTTATTACTATGGTCAATCAATACTTAAATTAAAGGCCAAACGCATATGCAGACCCTTAAACTTG
TCCCTAAATTTCATTTTGGCACTCCAACTCAACCTTGTTTCATTTTAACCCTTCAACTCCAATTTTTATGTTCCATTTTG
GCACTTCTAAGTGATATGGCAGAGTGTGTGCATCACACTTTCTCTAAGAGAGTGAAAGACAAAAAAAAGTATTTTTAAAA
AAAATAATAAAAGATTACCCTTCAACTTTATTTCTTTTATGTACCATTTAACACAAAATACTAATTTATGATTTCTTTAT
TTCTATATATGTTATTCAACTGCAATTTTGCATTTTAAAAATCGGCGTTCATCCGTTAGTTATTGTAAAAAATTAAAACT
GATGGATGATCATTGATTTTTTTTATAAAAAAAAAGTAACAATTTCATTTTAAGAGTTTCCCTATATTTTTACGTGAAAA
ATAACCGATGAAAGTGCGTTGATTTTCTTTCTTAAAAAAATCAATGACAACCTAACGAAGTCTATCGAGTTTCAATATTT
TTTTGTAGTGTTGTTAGTTAGCAATAAACATGAGTTTGTTTTTTACTCGTATTTAGTTGAATGAAAAATTAGAAAGCTCA
TATTTGAGTTAGTCCAAATAGACTAGATATGAAAAAAAAATATGTGGTGTTATTTAATTTAATTAATTGTTTAAAAAAGA
AAATCAACACACTTTCGTCGATTATTTTTTCACTCAATAATGTACAGAAACTCTAAAAGTAATATTTTTTTAAAAAAATG
ATGTTCATCCATTATTTTTTCACACAATAATGGCATGTGAAGTACACACATCCCACTTTGTTGATTCTTTGGAACGAAGT
GTCAAAATGAAACATAAAAATTGGAGTTGAAGGGTTAAAATGGAACAAGGTTGAGTTGGAGTGCCAAAATGAAATTTAAG
GACAAATTTAAAGGTCTACATATGTGTTTGGCCTAAATTAAATATATAGAAAAAGATGTTATCAGAAGCCTAAAGATTCG
TGCCAAATTAAATAAAATGATGTCAGTATCACATTAAAAAAAATAAAATTAGTAAACTGACCAAATAGAAATTGCATCGA
CGGCCACTTCAGCATTCTTGAGATATCCAGCCACGAGAATTAGTGCCATGAAGTACCATATCTCTAAGCTGCAATATAAT
ATTAAAATCATGACATTTATATCCTCATTAATTACTTGTCATACAAATTGTCAGGTAAGGCACATTCTATCGAAAACGAC
TTTATTTTCAAGATTTAAATATAAGACGACCTAGGACAAATCGGTGTATATGAGAGAGACAAATATTATATGCCATAGTT
TTGCGAAACAAATATGAATTATATTTATGAAACCACATTTTAATCTAGAATCTTCATTGAAAAAATAAAATTAATCGAAT
CAGAGGATTTTTTAATCTTTCTTCTGCACAAGAACTTCGAAACCCTAAATAGGTTCTGAGATGCACAACACTGCCCAAAT
GGTGCGGAAATTCAAGAAGCTTTTTCTCTTCTTTTTTTAATGAAGAAATAACTTAATCAGTAAAAAAGAGTAGTAAAGAA
AAATTGCAAATAAAAGTAGTTATCAAATTTCATATTTTAACTACCTATTGTTATGTCTATTGACCTAAACTATTACTCTC
CTTATAATACAACACATATCAATACTGAGTTGGTCAAAGATATATTCTCAATCAAAAACAGAAGTGTAAAGCTAACTCAA
CAATGAGGTATGCTTTTTTTTAATATATAAATGAAGTACTTAATAGTTTAGATAGGTATATAAAAAGAGAAGGATTGAAT
ATCCTGATCTTGATGTAAATTATTAATTTTGTCTTCGAAGTATTGACAGTCTTAAACACACTCATTTACTTGACTAACTA
AACTTAAATACACATCTGATCTGCCACATGACATAACAAGTAGTCTCAAACTCTTGTAGGAGCATGAGATCTTAATAAAA
GCAAAGAGAAGTGTTGAAAACATTGTACTCCTAAACTTGACGAAAATATTTAGGGATGTATTTCACTCATGTTGTGAGAT
CGGGATATATTTAAGTTCAGTTAGTCAAGTGAGTGTTTTAAAGACTGCCAATAATTTGAGAATGAAAATAATAATTCACG
CCGAGTTTAAGAGTATTTTCAATACATTTCTTTAAAATAATAAATAATTCCGGTGTAAAACTCGTAAAATGATAAAATAA
TTTAAATGTTTTATTACAATCAGTTTTTTCTTTTTCAATCAGTGCAGCAGCCTCATTTATTTGGCCATTGAATAGCGATA
TTAAAATTGTGCATCTAGTGTACTATTACAGAACATGTGCATAATTTATTTTTAAGTCAATAAATTGTTTCATCTTTCTT
CACATCACCCAAAGTTCACTCTCACACTAATAATTAACGAATTAATGTTTGAGTCTAGTGAAACATACTCCCTCTCTCTG
TCCTTAATTATTTGTCTATTTTTAAATTGATACACCTATTAAGAAAATAATTATTAACATAGTGAGTTTACCATTTTACC
CCTATTAATTATGAAGTAGATGAATTAAAAATTTAAGATTTTCAAAAAGTTCTACCTTTTTCAAAGTAATTAATTGAGGG
TATAATAGGTAAATTTTTTTTGACATTTCTTGATTTGTTAAAATGAACAAATAATTAGAGACAACTATAAAAGAAAAAGT
GGACAAGTAATTAGGGACATAGTGAATATAATTGAAGATGCATTATTGATAGCATAGTATACGATATCATATCTACTTGA
AAATTTGTATTACGTGTCATTATTTATAATGAGACAAGACACGAAATTAAGTACATATCTAAATTATGATGAAATTGATT
GAATATCTACTTGGAGAGAAAAATAATATTATAATTGAATATCTGATCTACTATATATTCTAGTAGTTTATATGTATTTT
AGTTTGGGATGAATAAGCTATCAGTTTGCATATATTGTGTTTTAACTTGTATATATTATTTTTTTATCAGGTAATATAAT
TAATCAAAAAGTAAATAATACAAAAAACTAAGTTTAAAGGAAACATAAAATCCTCGATAGGTTATGTGTGCACGTAGTTG
ATAATAAAGGTACTACTCATATGATGTGTGCAATAATAATTAATTTAAACCAAGAAACTCACCAGAGCATCACAGCAGAT
GCAAAAGATAATTTAACGAATTCCCAAAGATTTTGAAAAGCCTTTATAGAAAATCCAGACCAAGCTTCTCCACAAGCCCC
ACTGAATATGTACACCAACTTAGCCACCACTACGAACCACCACGAACCGTTCAGCACAGCCGCGGCACCTACCAATCCCC
ACCCTAACTTGAGCATAAATAGCCAACTAAACAAAGTGTGTCCGATAAGTCCAACTGCCGCTATGCCGGCCATCACCATG
ATCTTGCTCTGAGCTTGCAAGAATATTTGTATTGGAAAGTTTAGTGCATACGCGAATAATTGTGGAATCATCCATACAGC
AAATGTACCTGTAGATACGAATTCAGAATATAGAGTCAGTGTATACAATTAAGTTGAATGAATGAATAGAATCTGTCTTA
GATTCGCCTATACCTGCCCATTTCGATATATCTGACGTTTGACCGATGAGTCTGAGAAGTGACGTGGCAAAAATATAAGG
CAACATTAGAATTAGTGATGTTGCGGTGAGGATTATCCAAGATCGTTGCATATAAGTTCCTAGCATGTCTAGTTGTTTTG
CTCCAAATGCTTGTCCACATAGCGTCTCTAATGCACTTCCCATTCCCAACTGTAATCACAATAAGCAAATCCCTAAATTG
ATCGAGTTCAGGTAAATTTAAAACTAATAGTTATTATATCAGAAAGTATATACATACCATGATGCCAAAAGAAAAACCAG
CGATGACAGAGTTTTCAATGGAGACAGCAGCAAGTTGAATGGTACCAACATGACCAGCAAATACTTGAGTTATGGCACCA
ATTGAGTATTGGCAAATGGAAGTGAAAATGGCTGGAGCAGCAAGGAACCATAGTTTTTTCGATTCCGCTGAAAACTCTCG
AACTAAATCTTTAACTCCATGGATTACTTCGATATCATATGAATCTGGTTTGAATGAAGAATTATTAGTAAAAGAACCAT
TTGAGTGATTGTTCACTCTTGATGTTAGAAGTGGTACCACACTATCATTCTCCATCGTTGCCATATATTATTTGTGTGTT
CACTCTAGGTGTTATTAGAATTTAGAAATGGCAATCGTTGCCATGTACTAATAAATGATAGGGTGGGGGTTACTCAAGAA
ATTTTATTACTATATGAGTCACATGACCAATATTTTTGATAAGTGGATTCATGGTCTCTGTTCATTTTTATTTGTTGCAT
TTAGACATGACGAAAAATAATAATTGACATGACTATTTTATAACATAATTATTGTTACTATTAATAGATGTTTAGGGAGT
ATTAAATTTTGAAAATGATTTTTTACATAGAAATGACAATTGGGGTAGGCATGGCGGGGCAGCGCAGGACAAGCTGTTAG
TGGAGCAGAACATGAGAAGATTTGGGGATGAGGTGGGGTCCAGGTAAAATTTAAATAGGGCAGGGTAGGTGAAGGATGGG
TTTGTGAAATTAAAGAAGAGAAAATTTAGGAAATAACAAAGATAATAGACACAATAAGGCTTTATAACTATAGTTTTGGT
ATTTACGCTTCATAGCTAGTTTTGTCTGCTATGGAGGCTGTGATTTGTATATTTCGCTTGCGAATATACAAACATAGTAA
ATATACACAAATTTTGTATTTATACATTTAGAAATTTTTCAAAACTCCGTTTGTATATTTCGCTTGTCAATATATAAATA
GAGTAATTTATTATGAATTTTTTATAAATCGTATACAAATAACTAGGGTAAACATATAAAAAATTCTGGATTTATAGAAT
TAAAAATCAAATTATACAAAATTTGAATTTATACCATCAAGGACCGAATTATAAAAATTCTAAATTTATATAATTAGAAA
CCGAATAACAAAATTTCACAAAACTATAGCTATGAATTAAAAAAAAAAAAAAACTGTTGCTATATTATATAGAATACTCT
AGATATTTGTCATTTCACATAATTTTCCAAAAAAAATATGCCAGGACCACAAAAGCACGAAGTTAAAATTCTAGAGTTCT
ATTCTTCCCCACGCCGCTATACATATAATAGATGATAGATATAATAACACGTGTTATATGTTACTTTGTTTCTCACAATT
TATGTGATACAAAGAACGACCAATATGTTATAGTATAATTTTTAAATATTTAAAGTTGTAAATTATTATGAGTTACATTA
TTCTTTTATGTAATTATTAAATAATATTTTATTGCATCACATTATTAATTATTATAATGAAACACCTCCGAATCGGAAAC
AACAACACTCCTAAATCAAATTCTACGCTGATGGAATTTCCATTTGGAGATTTGAAATCCGATTGTTATCGAAAACCACT
TTTAAATAACTTAAGCCTTTCAGAACTCAAGACTTCCAAAAATCACAATCTTTCAATCAAAATTCAAAGCCAACTTCACA
CACTGATAAAAAATGACTCGGAACAATTTTCAGAACGGATAAAATGATAATTTTTTGAAATTTTTAAAAAATGACCTTCC
GGGTCATTACAAGACAAGACTCTTAAGAATGCTAAAAAGGGCAGAGTGAGATGGCGCAATATCTTAACAGGTCAAGACTT
GCCACGCTCTATTTACATCCCTAGTAAAGCATGGAAAAATCAATTATCTTTTTTAATATGTTAAAAATGACAAGTAAAAA
TGAATATCTAATTTTAAATATAAAGACCATATTTAAGTCTACATTTTTCCTAATTAGTATGCATCATAAAAAGAAATTAA
AACATAAAAATATCTCCAAATTAGGCATCCTAACAAAACAAGTTGGATTTGAAGTTTTAGTTGTTGCAACTACAAAGTTT
TTGCTCTCATCATAATTTTAATTTTAATTAAAATTATTGTATCTAGTGTTTTTTTTAAAAAAAAAACTGGTTTTAAGAGT
AAGCACTTAATTTTTAAGAAAAATCAAGAAGATTACTTTTTCAAAAGATTAAAATAGAAATCTAATGAAAATATTAAAAT
GGAGTTCGGGGTTCATATTAGCATTTCGAGAAGGGTTTGAAAGCACCCGAAATGCCCGCTAACACGCGGTTTCGACAATT
AAAATATTTGGCTAATCATTTTTAAAAAATAAGCATACTTGAGAAGGCTTGGGCCCAAGTCCGGTTTCTGTCCGCCTAGG
CCAATACTTGGGCCTATATTCAACTTTGGACCCTTGACCCATTTTGTACCGTCCTAAAACTAAACATAAAACAATTGACT
TTCTCTTTGGACACTTAGACCCAATTTTCACCTGTCCTAAACTAACAAAATAATCAAAATAAATGAGCCTTTAGCCCAAT
AATTACAAAAACACAAAGCTGAAATTTTGGAGCTCCTTTAGTCCATCTTTGATGTAATATACAACGTATACGGCTAATGT
ATATTGCTGTATCACACTGTATATCAGTGTATTTTTTTTCTGCCTTGCACATTTATTCCCTTTGCTGGCTGACTCGATAA
AAGGAAAGAATTGGGCCTCTGTGGCTCGATTATCGAAATGCAAATGAGGAAAGAAATCAGTGGGACTCGGGGCAAATTCA
CATGCAACAAAAATGATAAGATAAGGATTAATAATTAATCATGAACAAATATTGATTAAGCTCTCATCAGACAAAGTCAC
GCCATTAATATTCACTAAAGAGAACATCTAAAGGCAAAGTGGCTAACACCATTAGACTATTATAGTCATAGGCAACAGAA
GACTAACAAAATCTTAATTGATTAAATGTGACTATACAATGTAAGAAAACCATCTAATGGCCAGTCAATTATGAAGACAT
ATGAGCTCGTAACCTTACTAAAACAAAGTTTAAACAAAAGAGGGATGTGACCCTAGCACAACATAACAATCAGTCAATTC
ATAACTTAAAGAAAGAATATGCACATTCACTTGCCACTTCATAACTTAAAGAAAGAATATGCACATTCACTTACTGATAA
GAGAGGAACATTTTATTTTATTCTCGTATCCTTATAGATTGACTATTTAAACTCAACATTTAACCAAGCTATTTGGGTCA
TAGTCATAGTCATAGTCAAGATAGGGCCATATTGGAGTCATGCTAATCGAGAGCGGGGTAAATACTCGCTCTTAACAAAA
GGAATCATAACTTACTTTGTGCTAGACTCAAATCCATGGCAACTTAACTTAGATCGATAAAATGTAAATAAAAAAAACCC
GCAATTTTTTCGAGCAGCAGAGAGTTGATTTATACAATATAACAATGCAACTTTCAGATTTATGCCAAAAAAAATAAGAT
TATAAACCAAAAGAGTAACAAGCAAAGCCGACTTGCTAGTGTAATGCGATGATATTAAACAAACCCAAACATTGCTGCTC
TACATTAAACGAAATTCTACTAAGAAAAGACTGCAAATAAGGAACTGAAACAGAAGTTCAAAGTGATCTACAGTCTACAG
ACGACCTGGTGAAATAAAACGAAATAATGAAAGAGTACTTGAATTAATTAACGACGGTAGGCGAAATAACGAAACTCCAA
ACAATGAGTTGAAAGAGCACTTGAATTAATTAATAAGCCACATCACTAATTCATAATCAATAATTAATCCAATACTCTTA
AAATCATAACATTATATTGTTTAAAAACAGAAGAGGCATTAACACCTAACATACCAAGCAAACAACAACTAGTTCATGAT
AAAGGAAGATAAAATCAGAAACTCTTGGCAGATTGACCGAACCAAACAGGCGACACATCTTAGATGTATAAACACGAAAT
CAAATGCTTAATATTTACAAGAACAAGTGTAAGGACTAGAATCGAAATACCCAATACTCTTTAGAACAAACTAGATGAGC
AACACGAAAGCTAAGAGTACTTATAACGAAATATGAACAACAAGAACAACAAAAACATTAATAGCTACTCAAATATCCAA
CCAGAGTCTAGCTCATGAACACTAAACGAAAGCTAAGAACACCTGAATAGAAAAACATAAAAGAACTATGAAGTAAACAA
AACTAGGAAAGAGTTTACCTCTTTTCAGGCAGCGAATGAGGGACCACGAGCTAAAGATATCGAGCTCCCACCACCACAAG
CGTAAACCTCAAAGATTCTGATAAACAAAAAAGGCAAGTGAAAACGAAAAGGAACAAAAAAAGGTCTTCCTTGATATTTT
GATTATATCTCCTATATATTTATATTATTCTATATCTATTTTCTCTCTATCTGTATTAGTAGAAAAATCCAACTTTTCCC
AACCTTTTTCGTCCAACTTTTTTTCAACCCCAAACAATGAATAAGAAGGGGATATTTATAGGAGGAAACTAGGGAAAATT
TATAGGGGAAAATCGAGTAGAAATTTGGATAAAATCCCATTTGAAATTTGAATTTTTCTTTGGATAAGATTGAAGAGCTG
TACTAGTACGATTCTAGTACAATTCTTCAATGGAAAAAAAATGGCAGCCGTCCGATTTTGGAGGAAGGATGAAGAAGATG
TGAGATCACTCCACCTGGAAGATTCGTGTAGGAGCTTGTACGAGAGGAGAGGACGAGGGGAGAATGACGCGACTGGGTCA
ATTTTGTTGGATTGGGCTCGCGATTCTGGGCTGAGTCGTTGCTGGACTAGAGTTTCGGGTCACAATTTTCTGTCGGGTTT
AGGTCTCGTGGAGCAGAAGATGAAGACACAGGTGGGGTTGTCTGGTATTGTACGCTGGACGCTATTGGGTTTGTTGTATT
GTTGAAAGAATGGGTTCTTTGGTACTTTAATTGATGGGCTAGTAAATGTAATGTTTTGGTATTATTGGTGGGCTGGGAAA
TCTGAAAATTGTTTTGGATTGATGTTGGGCTTTGTAAAGAAATAAGAGTGGGCTTTGGGTTGAGTTCTTTGCTGTTGAAT
TGTATATATGGGCTGGAAGTTGCAATTTTGGCCAATGGGAATTAAGAAGTTAGCCAAATTTAGTTTAATTGGTGATTCGA
CTAAAAACTAAATAAGACGAATTAATATAAATTAATTAATGAGCTTCTTAATTTTAAAGAAATAAAATAATTAACTAAAT
TATAAAATAATTAATTCAAAATGTAAACTATAATTGTATAAGTTAATTACCAAAATACTTAAGTGAAAAATAAAATCTTT
TTTTTTGAAATAATTTTTGAATATGCATAAAATGTACTAATTATACATAAATATAAAACGACATATATTATTGAAAATTA
TAAAATGTCGAATTTATTACTCGCAAACTATTTTGAATTTTATAAAAACTAATTATTTTAAAATCATTTGAGATTGAAGA
AGCTCGATGATTAATCTATACGTGGAGGTCCAAAATTGGGTGTCAACAACTGTTCCTCGTTTGACTTGGATTGATGAAAG
AAATTCGATGCAAACGAAATTGACGAATTCAATTTTGACTGACCACATCTCCATCCTTTAGAAAAATGGCTTTGGTGTGG
ACTTTAAGAATTATGACCGAACCCCAGAAATGAGTTTCCTACATATCTCAGGCTATATGAGAATTCAGGCCACTTGCAGT
TTGATGCGCTTGATTTGATGCACAATTTTAAAAGTATTCAAAGTGATCTTGATATCGAATTATGAAGGGACCAGAATGCT
CGAGAATAAGTTTTTAAGGGCGAATGTTGGAATACAATAGATTTTTCAACACTAATCCCGCCTACATATCCCTCAACTTA
GAAAATCAGGTTGCTTGTAGTTCGACTCTATCGGTTGAAAAGGAAATCTATTATGCAAAATAACCTTTTGGTTCTGGAGG
AGTGACAAATAAGTCGATAATGAAAAAGAGGCTTGCAACCTCTTAGCCATGAATGCGGAGCTCTTCACATCCATAAGTAA
GAACTTACACGGACATAATTTCCAAAGCTCTTGGTGCATTGTCACTCAGATTGGAAAGCCACCTCCGATGAAAACCAAGA
ACTTTCCGGATGCAAAAAAGAAATCGATAAACATAAAGAAAAATCCATATGTCTTCTGATAGAGGTGTTATTTGATTGTG
GTAGAAGTCGCTCCTCAACTCGCGTCCTAAGAGTTTGATACTCCTCTTCGGACTATGTCGTAGTTCGCTGCTAAGAATAA
GTTCCACGTTATGCTGCATCTTTGTTGATGTCGTCTGCACCTGTGGTTGAGAATTCATCCTCTTGGATGCTCTCGACAAA
AACTGAAATAAACTTGTTAGTAGAAATTGTAAGTGGAAAAAGTGGTAGCATCTCTTACGATGCTTTTCAGTTACTCTTGC
TATGAAAGATGTCACATAAGTATGTTCAGTATATATCTGCACAGTCAAAGTAAATAATTAGTAGACATAGTGCCACTTTA
GCTAGCGGATTGAGTCAAAAAATAAAGAAGGATCATTCATGTAACAAATGAGTATATCATAATGGATAGGCATAAACATC
TTTTTTAACTAGATGAGAAAATAAATAGGTATTAAGAGTAAAAGATAATGGATACCGCTTTTGAACACAGTATGTCCATT
ACAACTCATGATTTGTTGAGGATTTGGAGATGCCATTGCTTGTTTTCTGCATGGAAAACTCCGGTGATCTCTGTAACGAG
CCAGATGGATCAATGATTATCCAATTGTAACGAGGTGGATGGCTCGATGATTATCCAGTTGTAACGAGGTGGATGACTCG
ATAATAGTCCAACTGTAACGAGGTGGATGACTCGATAATTATTCAACTATAACGAGGTGGATGACTCGATGAATATTCGC
TCCTTAACTTGCGCTAAGGAAAAGTTCCACGTTGTGCTGCATCTTTTTTTTATGTCGTCTGCACCTGTGGTTTGATTTGA
GAATTCATCCTCTTGGATGCTCTCGACAAACAAATGAAATAAACTTGTTAGCAAAAATTGTAATTTAAATAGAAAAGTAA
TATGTTTTACCGTATTCAACACATGTTCTTTTTTATAAATGTTCTGACGTGAGCCTTCATCGATTTTGATGCAGTAGATG
ATGACTTGATATGATGTGGATGACGATGCTTCATTAATAGGATGATGATGATCCATTAGTAGGATAACACTGCTATATGA
TCGAATGATGACGTCGATGCTCCATTGATAGAATAATGATTGATGATCTATAGGCGGGATGATGTTGATGCTCTATTGAT
AGGATGATGATGCTCTATTGATGATCAATTGGTAGGATGATGTTGATCCATTGGCAAAATGATGTTGATCCATTGATAGG
ATGATGATGCTTCGTTGATGATCTATTGGTAGGATGATATTGATCCATTGATTGGATAATGATGCTTCGTTGATGATTCA
TTAGTAGGATGATGATCCTTCATTGATGATCCATTGGCAAGATCATGTTGATAATCCATCGATAAAATGATAAGGATGTC
CTTTTGGGTGGTGGTACTATCTCATTTGATAATACTGTAGAAATGTCTTTCTAGGTAATTTCCATTACCGCGTCTGATAT
CGACGTGCTTTGTAAATATTTTTCAAATGTTCTTGATGCTGAAAAATGTAATATGATGTCATTGTAGATGCTTGTACATG
TTGAGAGTGAAGCTTTCACTTGTTCATATTTGAACATTTGTATTCATTGTGACATATGCTTTGCTGGAAATTTGAACGGG
GTGTTGTTGCTCGTATTCTGCATTGTTTCTTTTTCTTCTAAAACACTTCAATGACTTTCCTGCATTCACAGAATATTTGT
CAATTTTGGGGAGCTCCTCGCCTTTTTGACTTCTCCATATTTAATGAATGAAGGGATATGGTGAACTTGAGGCGATCTTA
TAGACCTGCATCCACAGAAAAATTGTTAGTTTTTGAAAAAAACTGATCTGTGTTGACTTCTTCAAGCGCTAGCTGCTCGT
CTTGCTATCTTTAGTTGATCGCTCCGATCTCTTGCTTCTTAATAGACAAGACAAAACATTTTATGCAAAAATGTTTGAAA
CATATAGACAAAATCTTTTTTTTAAAAGGTTTTCAAAAAGTTGTAATTGAAAAAGGTCGATGCCAAGTATCATGTCACTC
CAAGCTTAATGAATTCCCTTGGTTCGAAACTTTGGCGTGTCTGATAGCTTGTTCTAGATAATTCAATTGATCCTTAAAGC
TTTGAAAATCTTTGACATGGTCCTGCTGAAATCTATTATAATTGAAATTTTTTGTAGCTGACTCTAAACTTCAACAAACT
TCAACGCTGCCGGAGATTGTTGAAGTTGACTGTAAACTTTAGAGATCATTTGCAATTAGCCTTAAACTTCTAATCATGCT
TGAAATGTTTGAAATTTACTACAAACTTCTAGTGATGTTTAAAGAAATTTTTGATGCCATCATCAAAAATTTCTGTCCCA
GTTAAAAGTTTGGGGGTATCTCGAATTGTTGATGAATGAATCTTGAAATTTTTGGGATCTTCTCAAAAAATTTGTCCTAG
ATACAATTCTCAATGTAACTTCAGTCTTGACTTGTTGGAGAGATTTTCTTCTTGAGAATTTTTTGAGTCCTTCTCAAAAA
TTCTGTCCGAGTTTCTATCGTAATGAAAAAATGGAAATCTGATGTGAGTTATGACCAAGCCGTTGTAGTGCCTACGTATC
CCGTTGAGGCAGAAATCAGGTCAAACGTAATTTTCCAATTGATGATTAACTGAAAATTGGAAATCTTGATGAGCAAACGA
CCGAGGCCGACATAGGCCGCCTACATATCTCATTCTTGAGAATTCAAGTCGACGTAGTTCAAGTACAATAGGGAAATATT
GAAAATATATGAAGGGGTGACTGAAGCCGACAAAGGCCGCCTACGTATCTCATTCTTGAGAATTCAGGTCAAATGTAGTT
CATTACAAGAGATAATTTTCTAACAGAACATAAGACGATTACAAATAAAAGATGCGATTATAAGGGAGGAAATGAAAGAA
ACTCTAAATCTTCAAATATAACAACTCTCGATAGCATCTGAGTCGATTGACAACTTGAGATGAACGTCTATGTTCAACTA
TGACATGTGATCAAACATATACATCAATGTATTTTCTAAGTAAACTGTCTAGTTATCTTTTCCAAGCTTCTCTCGGATGG
ACCCTGATTCTGACTTTTTTGAGGCAGTCATCCTTTTCTAGATTTACAGTTTTTGTCATTCGACTTACTTTGAGTTTAGA
ACTATTTCAAATTTTCGACAAGGTGCTCGAATATCATGATCTCCTCGTCATACTCTTCAAACTTATCTTCATCGACCTTA
TTTTGTTCATTCAAATTGTGACATGACATGATATTGACAGGTTTAAAAAATTATTTTACTGAAACGAAAAACATAGACTG
TCAGATAGAACAATTAAAGCAAGCAAAATAAATATTCGCAATAGAAGAGGCTTTAATTGAAAATAAGGAAATACAAACTT
TGGCTATGACCATGAGCCATTTTATCTTGTTCAAAACATTACGAAGGAAATTAAAACATAATTAGGTAAAATAACATAAA
ATGTGGATTTTGGACCTAATTCGGACTATCCCCAATCTTATAAATAACATAAAATTCATCTTTGTCTATCAAGATGAGCA
AGGAATCAAGAGCGGAGTGGAAGTTCAATTAAGAACTTGCTCTATTGGCTCGACATCTCGTATACTTGGTGTCTCGATCA
TTTTCTTGGACGCAACATCACGTTCTTAAAAAGATCCCCAATTTCTTCTCCAAAACTGTCATCATTGGTATATTCCTCTA
CCAGAAAGGACTGACGTAAATGAGGCAAAGACTTCGGTGGAACATGATTAATTTCCTTCTTGTTCTGACCCTCTCTTGAC
ATTAAAGGAAAAGCTTGATGAGGTGTCACGCTCGTAAAATTGAGTTTATCACTTATGTTTAGAGAAACTACAACTTTCTC
AAGGTTATCACGACCAGCCGAAACTATCGCCTTTCCCATGCACCACTCATCTTCTGTCTCTATCATATTGATAGTGACAC
CTCCATGGATTCGCAAAAGATTACTGTTGACACTGGGTACAACGGTCCTGACCACTTTCTGGTAGATCAAGTTCTGGATC
ATGTGATTCAAATTAATACAGTCTTCAGTATCATGCCCAACACTGTTGAAATGATACATATACCTTCAATCGGTTCGGTT
AAATCTTGAGCTTGTATTGACTGGCTTGGGCTTGACCGGATGAATAATACATGCCGCACTCAATCGCTCAAATAAATTCG
TCCTGTTTTCAATGAGAGGAGTAAAATTTTGAGCATGTTTCTTCTCAAGACGTGGATGAGGAGGATCATAATGGCCTTAT
TGAGGTGGAGGCATTTACCGATAGTTTCGAGCGTTTTGATGGAGAGGTGCTTGAGACTTTGGGTCAATCATATTAATGGT
GAATCACCCACGATTCAACAATGAATCACCATTGTCATTGGAAGTGACCACTTGAATGGTGACAATTCTTTGATCAGTCA
AGTCTTGAATTTTTATCTTCAAGTTGATGTAATCCTCAGTGGTATGTCCAGCACCTCCTAAATGGTAAGCACAATGAAGA
TCGGGCCTGTAAAGTCTAGAATTGCCATTGACATTTTTTTGGATCAATTTTTCGTATCAGACTAGCCACTTTCAATCTCT
CAAAGAGTTGGGTTCGACTTCCAACCAAAGAAGTAAGGACTCGAGAAGGTTTCTTCAAAAACTCCTAACAAGAAAGATTG
TAATTATTTCGTGAAGATGGAGGTACTTGGCGGTAACTGGGAGGATTTTGGCGAGTAGGTACTGGTGTTTGGAAATTCTG
GGATTGTGGAGCTTGGTGGCTATAAGGGGCTGATGAGTCCACAAATTAGACTCATTTAGGGGTATATTTTAATAAAAATT
GTGTCCTCAAATGCTTATTTTATCTCAATATATGATGAAAACCCTTAAGTTTCAGGTATTTGAAGTTTGAAGGAAAGCGT
GGACACTACGTTGCAAAAAGGAACGAAAAGACTAAAAAGAACGAGAAATTAAGGCCCGAGGATCGCCAAGTCCACTTGGC
GAGTCGCCGAAGGGTCTTACTTCGCCTTTTGTTCCAGTGTGCTGAGCCCTGAAGGAAAGGATCAAGTCGGCGAAAAAAGG
GAGCAGTAGGCGCATCGCCAAGAAGTTCCGTGAAGCAGTACTTTGTTGCCCAATGACCCAGAGCACGATGATGCTGAAGG
ATGGTGCAAGACGGTGATGAACTACACCAAAAGGCGAATCGCCGAGTTGATCGGTGATTCCGACTAACAACGCTGAATGA
TCCGCAACAACACAAATCTTTGAAAACTATAAATACTAGTTAAAGTTGTAGTTTTAAGTGTCGAACAATTATTATAGTTT
TCATATAGAATAATACTTTTTGATATTTTTGCTCTAAGTTTGAGAGGATTTTGAAGACTTGAAGATCCAAAGGGTTTCAT
CTTCAAGATTTGGGTTTGGGTTTCTTGTATTCTTTAATTTTGGCTTGTATCAAGACTTAAATCTTGATACCCAGTTGAAT
GCGAGCTCAATTTGGTATAAATTTCTATCCTTATACATGTGTGGCTAAAACCCCCAATTCTTGGGGTGTGATTTAGCGAA
TATGAGTTAAGATAATTGTTGGGTCTTGCTTGCTGACAGTTTAATTGTGATTTCGTTTAGTAGTTGTGGATGAATTTAAT
GAATTTGTAATTGCAAATACAAGTTTATTTATGTGTTTTTGGCTTGCTCGAGAGAGAGGTCGTAAAACTAAAACTACTAA
ATGGATGGCCGGCGGGAGTGGGTCGGCATAAGGTTCAGCTGGAGAGAGTGAATCCTTGTCTCATTCCCACACACTCAGTT
CGAGATAGTGAGTGGGTTAAGGCGTAGGCTAATCATCATGCGGCAAGTGGGTGTCCGAGAGGAACACATTTGAAACGGGG
TAAGTTGCTCGAGAGAGCTTATCCCCTTAAAGTTTAGCCTTGTCACTATTATTCTATGAATCTTCTATAGAAAGCATGTA
CCCAATAATATAGCTTAACCCGTATTCCTGTCACATCCCAAGGATCCCCTCTCATTACTTAGAAATCCTTGTTTATTTTG
CTGTTTTTACTTACTAGTGAAAAAACCCCCCATTGTTAATTGATACTCTTGTGTCCCCCTTTAATTTACAATGTTTTTAA
TCGTTAATGTCTTTAGCTACGACTAATTAGAGCTAAATTTTATTTTTCTATTAATTCTCAAAACCACTCTCTTGGGAACG
ATTCCAACCCTTGATTGGGTTACTAAACTATTGTACGATCGTAGACAGTTTCATCGGAAGTTGTGTCTTGATTACGCAAA
CATCAAAATGGCGCCGCTGTCGGAGAGTGGTGCTATTTGGGAATTCTTAGTTACATAAAATTTCTGTTTTTAATAGTTGT
AGTTTTACTAACTTAATTTTTAGTTTTGTTTTGAGTGTTTGTGTGTTTCAACAGACATATGAGTATGTCAAGCATTACTC
GTGAGCAAATGGAGTTCCCTCCATTAGAAGTAATGATGTTCAGGGATCGTATTCTAACTTTCAAACAATTGGAAGGTGAA
TAGATTCATGAGGCATGGGCAAGGTTTAAATCACTTTAAATTTGATGCCCCACTCATGAAATTCCTGATATAGTCCTCCT
GGACTGCTTCTACAGAAGTCTTGGTCTCGGAAACAAAACATTGGCTGACCGACTCATTCCGTGTGGTATTACACATTAGC
CTTATGCGACAGCAGCCCACCTGATTGATCACATGGTTGAAGCAAACTAAGAAGTAGAGAGGGACTTCGTGCTGGCCGCA
CTGATGACTCAGATTGATGAGTTGGTCAAAAAGATAGTGGAGATTGAAGTCTAACGCAAAATGAAGGACAAATATGTTCC
CCTTCATGAGCAAAGAAACCCCAAGGACAATGAGAGTAAACGTGTTGAGAGAATGCTCTCAATCATTCTTAACAAGGTAA
GTGAGCATGATAGGGTGCTGGAAGAAGTGAAAGAGAACATCAAATTGATGAAATAGATGATTGGTTCTCATTCCAGATCT
ATTCAGCTGCTCAAGAACCTTACGGGTCGTGTGATGCCTCAACTCCATCTGACACAAAGCAGGGGGTTGCCAAGTGATGT
TTTGGTTAACCCCAAAAGTGAAGTTTAGGTGTTAACCCGCGTCGTGCCACGACGTTAATGAAGGCGTTGTTTTGGAAGCA
ACCCAAAATCCCTAAATGTTTTAATCTTGTTTAAGAAATAATGGTGTGTTGATGTTGTAGGTTTGAGTTTGGAAAGTGTT
GATATATGCAGGTTGGCGAAATAAGGATCCAGTTGGTGAATCGCGGAACTGGTTGTCGATCCCGCTAGTGTCCGCTATTT
GGACCTTCATGTAAATTGGAAGCCCTGTAAATCTCGGCGAGATAGGAGACCATTCGGCGAATCGCCGATTAGATCGGCGA
GTGCGACTAACGTCGCCGAATGGGGGCGAACTGGACAGTTTATAATGGCCAAAAAACTTAGAATTTGAAATCCTTCACTT
TCCCTCGTTTTTAAACTTCACAAACCCACACTAAGGTATTATCTTTAATATTTTTCTATTCCATTAGTATTGTAGTTATT
GATTGGTGCTCGGAGTTGGATTTCTTTGCCGTGTAGCTTTTCAATCGTGTTTTAATCGGCATAAGAGGTTGGTTTCCGAA
TCCCAAATTTACATTCGAAAACTTTGTACTCTTTTGCAATAAACATATCATATTGATGTGTGTTGGGACTCTCTGATAAG
ATTATAATGCTTAAATCCCTATTTTAATTTGAAAATCTTGCCCGTATTGTTTGATTGTTAATTACCCGTAATTTTTGTGC
TTTTTAATGAGTTGGGTTGTGATTGCGTGTCATTAGATTGACTGAGTGAAGTGTGAGTAGCCCATGTTTTCGCAAAATGT
CAAAAATTTGCTCAAAGATAGAGCGGTTGACACCACTCTTAAGAGCAAATATCGCCAAATGGCCAAATTAGGAAAATTCG
GGAGAAATTTGAGTATTCCAGGGCAATGGTGTAATGACCTCCTGGTCATTTATGTGTCTAGATTTCTGTGTGTCATTTAG
AGCGTTCCTGTAATGACCCCAAGCCATTTATGACTTGTTGGGACTGACAGTTCGGTCACCTGGTCGTTCGTTTGGTTATA
GTGTGAGTTTAGTGTTTTGGAGCTTATGAACCTTGAACGATCATTTTCGATCAAAAGTTCAAGAAGATGACATCAGAATT
CATTTCTGACGATTCCATCTGCTCCGGAAGGGTCAGTGTGAGTCGGTGCGATTAGGCGTTTGAACTTTAAGTTTAAGCCT
AAGTTTGACTTTGGTCAACATTCTGAGTAAACGCTCTCGGATGAGAATTCCGTCAGCGCGGTTAGCTCCAGAATGTCAAG
TTTTGTTTAGATTGACCTTTCTTTTGTGTCTCGAGGTTTTTGATATTTCTTTTCTGAGCTCTTTTGTGGTTTTTGACTTA
AAATGACATTTGGGTGTGGGACCCACTTTTTATCAAGATGACCTCGTATGGAAATTTTGACTGTGCCATTGAGTCCAAAA
TATCAAATTTGGTATAGTTGCATATTTCGTTTGCGTGCACGGGGTTTCGAACGAGATCGGAGCACCCCGTCAGAGTTTTT
TTTAGTTTTGGAAATTATTGCAGAAAATCTGCTATAAATGCAGAAAATCAGCAACATTTTTTCCAAACTTCAAACCCTCA
TAACTCCCTCACCTTTCATTCGAATTAGGTGATTCAAAGTGCAGGAGCTTCATATTTTTAGTGGCTTTGCTGTAGAGTGT
TCGGAAGTTGTTTAGTGCATGTGCTTCAAGGTAAATTTCGCGATAACCTGATTGCAATTCCATTTTTCGAGCTTTTGTTT
TTGACATTCTTGTTTTGGTCATATCTCACTCATTTTTGCTCGGTTTTGGGTGATTCGAAGTCCCATATGTTGATAATTGT
CGTGGCTTCTTCGTAGAGTGTTCAAGAAGTGCTGGGCACCATATTCTTGTAAATTTCAAGTTTAGACTGCTGTTGTTTTC
TTTTTAGTTGATTAAAGTGTGATGTCCTTGCTTGTTGGTTTTTGCTGCGTTTTGGAACACAAGTTTGGGGTGTCTTGACG
GAGTCAAATTTGGACAGTTCGGTGTGGATTTATGATTCCCGTTTTGACTCCAAAATTGACCCGTCTTCGTTTGTTGTGAT
TTTGGTGTCTAAACGACCGTAATAACGTTGTGACTCTATTTTTGATAGCGGGGCAACATTTCAAGGTTGTTCGAAAAGGG
AAAGCTCTGAAGAAGTGATTTTGAAGCGCGTGTGATTGGCTTACAGGTAGGCTACGGTTTCCCTCTCTTGGATTGAGCTT
GTGAATATGAATGTATGTTGATTAGTTGGGATTTGGGTTTGTAGTTATTGAATCATGCATAGGTGTTTAGAAATCACGTT
TTCGGCTTATTTCAAGAATTGTCGGGTAACTGTGAGCATGCTTTGTGTTATTAATTGACCATCATCGCTATATGAAGTGC
TTGCATGCTTAATTACTATTTATTTGAAGCATGTTGGGCCTTAGTTTAGGTTTGACTAGTGCTTTCCTTAGAAATACATG
ATTTGGATTCGATAGGCCTTAGTTTTACCCCGACGTCGCTCGACGGGCTTAGATCTCTATAGACTGGTGTAGTAGACTTG
AGTCTGATAGTTTGGGCCTTAGCTAGGCGATACGCTTGCTCTGATTATTTACCGATGTTATGGCTTCATGAGTTAAGTTG
GCGACGCTAGTTCTGCTTCGCGATTTGAATTTGATTTTCGATTCGGTTCCAAGGACTTACATTGATTGGCTAAGTATGAA
CGGCATTCCACGAACATTTATGAGCGTGGATCGATTAGGACTTTTTCAGCAGCTACATTGGCACCTTTATGGAGCATTCG
ATTTAAGGTCCGACCTCTATTGCATTGATACTTATATAGAACATCCGGTTAGAGTTCCGGCCTCTATTGCCCAGATACTA
ATATAGAGCATCCGGTTAGAGTTTCGGCCTCTATTGCCAATATACCTATACGGAGCATCTGGTTAGAGTTTCAGCCTCAG
ATACTTGATACTTGTGATTGGTTAGTTGGGTACTTCTGGTGAGCATCCGGTTCGAGGTCCGGCCACCGTACTGTCAGATT
CTACTAATTGGGATTGAGGTTCTGGTTCGATGTTCTCCGTTCTTGGGTTCTTATATGCAATTCCCTTTAGTTATAGTTGT
TCTGTGTACTCGTCGGGCTTATGGGGGTCCGTTCGGATTTTTACTTAACTTGCGCACGAGTATACCTTCTGGGCTTATGG
GGGTTCAGTTAGGTGTAGTTAGCTTATAGATTACGTTAGTTAGTTCTTTCTACACTCGTGTGCATTTTCGTTGTTAGTTA
GATTTTCGTTCTTGACTTCGATTTGTGTTATTCCTTCTTTTCATATTGCCTTTACTTTTCAAGTTTAGTCGGCCTATGAT
GCCTACTGGGTACCTGTTGTTTTGGTATTCATGCTACACTCTGCATCTATTTTGTGATGCAGGTCCGAGCACCAATGACC
AGCGTTGATCCAGTTTGGAGTAGTCTGATCCGGAGACGGGGGTGAGCACACGGCGTTTTGTACTATTTCAGTCTCCATCT
GTGTATATAGACTTGTCTTTTACCTTTCTAGACAGTCCAGTCTCTGTGGTCCACTTTTGGAACTTGTACTTGTTTTGTTA
GTAGCTCTGTACTAGTAACTTCCAGGTTCTGGGAGAGATCTTTATTTGTATATATGTTTTGGTTTGCTTCCGCCTGGTTA
TGTTGTTATCTTAAATTTTGCCTACTCTTGTTTAGTTTCTGCCCTCAGACCCATTACTTGTTCCGGGTTACGGGTTGGCT
TACCTACTGGTGGGTTATAGTAGGTGTCATCATGATTCGAGGAATCGGGTCGTGACAAATGGGTAATGTGGGTCACATTT
GAATTTCGTTAGTGCATGCTTTGATTTTGTTTTCGGGGTTTGTGGGATTAAATTCGAGAAGGTGGATTGAAAATGGGATC
ATTGGGCCATTTTACGAGCTGGGTCGAGATCGCCCAATCGTTCGGCGGTTCATCCAATGTCTCCATCTCACCCTTAATAT
CTTGACAAATTAGATGTTTGAGTTTGTAACTTTTGACGAGAAGCCATGGGTCGCCGATAGCTCTCGGTGACTCGCCGAAA
GTACTCTTGTTCGCCCTTTGTATGTTATTTTGGCCCCCTAATGGACGGTAACTTTCGGCGGACAAACCCTTGCTCGCCAA
AAGTAGTTGGTGATTCGTCAAAAAGACCTTCCTATTGCCGACTTGCTATAATTTGAAAACAATCCTTTCAGCGAGCCTAA
GTTTGCTCGCCAAAGAGGTTCGGCGACTCGCCGATCCACTTGGAGAGTCTTCCTGTAGTAGATTGCATATGCTTCTATTT
GATTTGTCCCTAACTCTTCCCAATCTTTTGCAGATATGACTAAACTTAACAAACCAGGTAGCAACAGACCACCCCAAAGC
AAAGAAAAAGGGATCACAATCTATGAGGACGCAACTGCATCCAAGAACAAGGCCACTAAACTTTCCACATTTGGTGGGAA
AGGCAAGGACAAAGACAAAACCGTTGAGCTATGAGATGCAAGTTTCGACAGTACTAGTTTTTACACCAATGACCCAACAA
CATATTACAGTGAGAGTATGGGTTCTGATGAAGATGAACTGATGGAGGCACATAAGAATGATTTACGATTTAAATAGCTG
AACGACCCATCTCGGATCAGAAATCCTCGATTCACCACTCTGCCTCCTTTGGTTCGAGAGTAGGCAATAGTACTGGCACC
TCGAGTACAAGGCCCATCATCTAAATCAATGAATAGATTAAAGTTTGAGGGGCAGAGAATGATCATTGAGGAAAAATGGC
TATTCATAGATGGGGTGATGGATAGATATCCCGAGATAATGGAGTGCCTGAAATATCACAAATTTCAAATCTTCACGATA
CCCCGTGGCTCTTACATACCAAGTTGGGTCAGAGAAGTTTACAATGCATAGAGTGCATTGGTACCTCAACGGAAGAGGCT
AGTATTGTCTTTCAAAGCAGTTGACTACGTGGTTGTCATAAGAAGTAAGGTAGCTTGTGACAGTGAGGCTATCAACACAG
CCTTGGGTATGTCCAATAAGATTAATGATCACTTCCAGCACTTGATCAGAACAAAGAAGCTGGATAAGATGAAAAAGTGG
TTAGCCTCGCTAATCTCAGATGATAATGCTCTGAAATGATTAGTAGAAGGAGTTTCGATTGAAAAGAAAGATCTGAACGT
GGCTGGAAGATACTAGTTCGGGTTCATCAGCATACAATTATGCCATCACAGAATGAATCAATCCTTCGCCTTGCTAAGGC
AACTTGTCTTGGATGCATCATAGAGAAAACCAGGATAAATCTAGGGATGATCATTGCTTTTGAGATCTATATACGTGCAA
AGAAGAGCCAGACATCTCTCATTTTCTCGGTATTAATCATTGCATTATGTAAAAGAGCCCGGGTGCCTAGAGATGCAAAG
AAGGATGTGGAATTAGTTGCCACCGCCTCCACCAAATCTGAAAGATTGAAGCTGAATATCTTAAGGACCAAGCAGAAAAG
AAGCAGAAGGAAGTTGTGGCCACTGGATCTATACTTGCGGAGGCATCTTTGCCTACTCCGGCCACTGGACTTCAGGTATA
TCTGATGCCATTACCACTCATGCTTACCCTCCAGTCTTCTCTACTACTGGGTTACCACCGAGACCTACTGTTGTTGTTTC
CTTTTATGAGCCGATCACTCAGGCATCCTTGATCCGAATGGGACATCTTTCCCAATCTACTGATTGTCGGGCTGCCAACA
TAGAAAGCTCTATTCCAGGCATGATTCAGGATGCCCTCAATGATGTTGTGAAACCACTGAGCACTACTATTGATGCTCTA
GCGGCCATGATAAAAGTGTGTGAGCACGACCAAGGAGCCACAGAGGAGGTGACAGCCATAAAGGCTGCCATTGCAGAGCT
GAGGAAAGTTGTGGACTATTTAAAGTCCATCGATATGTCCGTAATCTTTGNNNNNNNNNNNNNNNNNNNNNNNNNNNNNN
NNNNNNNNNNCGAAATGCCTCAGACCATTACAGGACATAGGGATGAAATGAAGCATACAACCGATCCTGAATTAGAGGTA
GAGACTGACGAAGAGATGTTTGATGGAGCTGCAGGGGACGACATAACCGAGATTGAAGAAATCATGATAGATGTTGTTGT
GTAGGCTTCCTTGGCAAAGGCACCTGTTGCTGGATCCAGTAAAGCCTTGTCCTTCTGGGGTCACTCCGGGCACTGATGCC
AGACAGATGGAGCAATTACTTAGACATGATCCCCTCTTTACCTCCCTCTTTGTCTTCCTTTAATTTACATTCTGGATGCT
TTTATTTGCATTTGAGGACAAATGTTTTTGTTTGTGGTGGGGTGAGTCCCACACCTTTATGTGCTACTCGTAAATTGTAT
TTTGTTTGAGTATTTGGGTTATGAGCTATTGTTGTTTTAATATTGCTTTTCTGTGGATGTTCGAGCTTATGGTTTTTTTT
TTTAAATTTTAAATTGCAAAATGATTTTGACCCTTCCAAAATCTTTTGTATTTTTTGCACATTTTTGCCACTCTTAATAT
GCTCATGAATGTGGCTGTTCCTTGGCAAATTTGAGTCTCGATTTCAATCAATATCGATGACTTGAATAGTGCTTACAATC
GAACGAACATGAATGTACGGCTACGATGAGGCCAAATGAAATTGCATAGACAATATGTGAACTCTTTGCATCTCGTTGTG
ATAGCCATTTGTCAAATCGATTCTCTTGTGATGACCGTTGTACACTAGCGAAAGCGAGGAGTCTTGTTTAACTTAAGTGT
CGATGCCTTGTGTGATAAGCTTACCTCGAACCATGCATGACAACACCTAGAATTTGCCCTGACTAAGTAAGACTTTTTCT
TGATATGATCTTAGGTAACTTCGAAGAAACTTGACATATACCTCTTTTGTGACCTACCTTGTGAACGTGTGATTCTCTCT
TGAACACCCTTTGAGCCTTACCCTTCTTTGGAAGAAACTTGATGAAAACTAGACCTTTCTTAATCCATTACCTATAATCC
TCTTGAATTGTGGTTAATTGAATAGCTAACTTAGGCCAAAAGTCTAAGTTGGGGGTGTTGTGAAAAAGAAAAAGGAAAAG
AGAAGAAGTGCAAGGAAAGTCTCCTTTAACCCATGGTGTTGAGAAAAATGGAACCCTTCCATATAAAAAACAAGAGAAAG
AGGAAAAGACAAGAAAAAAATTAAAAAAAAAGAGAAAGTTGTGGAATAAAGTACCAAAGAAATAGGGTTTCGAACAATCC
ATGGGAAGCGAATAATAGGATGACCTATAATGCACTAATGCAAATGATGAAGGAAAAAAAGAAAGTGTGGAGAGCACCAC
ATTTCATGAGGATAAATGTCACTGAGCCTAAATGATCATACCTTTACACTCAGCCCCGTTACAAGCCTTGTTAAGACCTT
TGTGATCTTGAGAAAGTCGAAACAAATGTTGATTGGAAAATACAGGCAAACCTTTGGGTGAAAGCATGCATTGTGTTTAT
CTTTGTGAGTGTGAGCGTTGTATCTGATTCCTGAACTTTAAATTGATTATACCTTTGTGTGTGAAAATGGAATCATCATT
TGTGTGAGGGAATTCGAAGGCTTTTGTTGAGCTTGAACTTGCATTTGAAACAAGTATTGCGAGCTTGAGAATCTTTGGTA
ATAGTGTGTCACAACTTGAATCTTTGAGTACACAATTGATCTTTGCATAAGTAAATTGAGTCTTGTTATGTGCATTCATG
ATTGAATCTTGTGTAGCACTGTTCGAGATACTCTTTTTTAACGGTTGAACTTGAGTTTGCTTGAGGACAAGCAAAAGTTT
ATGTTGGGGGTGTTGATGAGTACATAAATTGGACTCATTTAGGGATATATTTTAATAGAAATTGTGTCCTAAAATGCTTA
TTTTATCTTAATATCTGATGAAAATCCTTAAGTTTCAGGTATTTGAAGTTTGAATGAAAACATGGACACTACGTTGCAAA
AAGGAACAAAAAGGCTGAAAAGAACAAAGAAATATAGGCCTGAGGATCGCCGAGTCCACTTGGTAAGTCGCCGAAGGGTC
TTACTTCGCCTTTTGTTCCAGTGTGCTGAGCCTTAAAGGAAAGGATCAAGTCGGTGGAAAAAGGGAGCAGTCGTCGCATC
GCCGAGAAGTTCCACGAAGCAGTACCATGTTGCCCAATGACCCAGAGCACGACGATGTTGAAGGATGGTGCAAGACAGCG
ATGAACTACACCAAAAGGTGAATCACCGAGTTGATCGGCGATTTTGACTAATGACGCTGAATGATCCGCTGCAGCACAAA
TTTGTGAAAACTATAAATACTAGTTAGAGTTGTAGTTTTAAATGTCGAACAATTATTATAATTTTCATATAGAATAGTAC
TTTTTGATATTTTTGCTCTAAGTTTGAGAGGGTTTTGAAGATTTGAAGATCCAAAGGGTTTCATCTTTAAGATTTGGGTT
TGGGTCTCTTGGATTCTTTAATTTTGGCATGTATCAAGACTTAAATCTTGATACCCAGTTGAATACGAGCTCAATTTGGT
ATAAATTTCTATCTCTTATACATGTGTGGCTAAAACCCCTAATTCTTGGGGTGTGATTTAGCGAATATGAGTTAAGATAA
TTGTTGGGTCTTGCTTGCTGACAGTTTAATTGTAGTTTAATTGTGATTTTGTTTAGTAGTTGTGGATGAATTTAATGAAT
TTGTAGTTGCAAGTACAAGTTTATTTATGTGTGTTTCGGCATGCTCGAGAGAGAGGTCGTAAAACTAAAACTACTAAATT
GATGGCCGGTGAGAGTGGGTCGACATGAGGTTCAACTCGAGAGAGTGAATCCTACTCTCATTTCCACACACTCAGCTCGA
GAGAGTGAGTGAGTTAAGGAGTATGCTGGTCTTCATGCAGTAAGTGGGTGTCCGAGAGGAACGCATTTGAAATGGGGTAA
GTTGCTCGAGAGAGAGATTTTCCCCCTTAAAGTTTAGCCTAGTCACAATTATTCTATGAATCTTCTATCGAAAGCATGTA
CCCAATAATGTAGTTTAACCTGTATTCCCGTCACATCCCAAGGATCCCCTCTCATTACTTAGAAATCCTTGTTTATTTTG
TTGTTTTTACTTACTAGTGATAAAACCCCATTGTTAATTGACACTCTTGTGTCCCCCTTTAATTTTCAATGTTTTTAATC
GTTAATGTCTTTAGCTACGACTAATTAGAGCTAAATTTTATTTTTCTATTAATTCTCAAAACCACTCTCTTGGGAACGAT
TCCAACCCTTGGTTGGGTTACTAAACTATTGTACGATCGTAGACAGTTGCATCAGAAGTTGTGTCTTGATTACGCAAACA
TCAGAATGGCGCCGCTGTCGGGGAGTGGTGCTATTTGGGAATTCTTAGTTACGTAGAATTTCTGTTTTTAATAGTTGTAG
TTTTACTAACTTAATTTTTAGTTTTGTTTTGAGTGTTTGTGTGTTTCAACAAAAATATGAGTATGCCAAGCAGTACTCGT
GAGCAAATGAAGTTCCCTCCATTAGAAGTAATGATGTTCAGAGATCGTTGTAACAGCCCGTATTATGCATATGCTTATTC
TATTCTTGTGATACTTGACATAGCCTTATAGTATAGGTGAGGGACCATGTTTCTTATATGATTAGAGTTGGTTTAAACTA
GCTCGAGAGGTGATGTGATACCCTGTACGTTGCAGCATGTGCACTGTAAGTTATAACTCCAACGGAAGTATTTAAACTCG
ATATGGGAAGGTGGTAATTGAGCTTAAAGTTGAAAGTCAAGTGCTAAGTTAAAGAAAAAGAGATTAATAATTAGAGAATG
GAATAAAATAGGTGAGCTGCTTTCTTGACTTAACTAAGCTAGTAGGTGCATCACCTAGTTTGACCTTTTGAGCTACTTGA
TATACATAAGCAGGTGCATCACCTACTTGACCGATTAGTGGCTGAAAATGAAGCTTTCTAGTGGATATTCTTAAAGGTGA
AGAAAACTCAATATAAAGATATATTGGCTGTTATTCTCACTCATTTAAACACACATTATTGAGGATTAGGTCCAGCTCTT
TCTATCTCTTTTCTCTTAAGGATTAAGCAGCAGCCTTAAAGTTCTTCTAGGGTTCTTGAAGAAACCCTCATCTCTGCAAG
ACAAGGTAAGTGTGAACACTTATGGATTTAGCTTAATTCTCCCATGGATGATTAGGAAAACATGTTATTCATGCTCAAGT
ATAAGTATAAAGGCATAATATTTCCAGAAGCTACTGCTCACTTCCTTGGTTATTAAGATACATTTCTCTTCTTCTTTGGT
TTAAGTGTGAAGGGAAGTTGAAGTTCTAGAGGAATTCAAGTTATAAGGAGAAGTTGCAAAAATTGAGGTAAGGTGATTGC
TCCATTTTTTCCCTCCTTATGTATGAGTTTGAGTGGGGAATTATGGGTGTGCTGTCATAAAGAACTCAAGGGGGTGGTGA
GTTCAATAATTGGTTGTATGATAAAAAATAGTTGAGGATGTTTTATGTGTATTGTTGTTGATGCAGTTTGGGTAATCTTG
GAAAAAGATATATAATGTATGTATTGGTCAGAGAAGAAGGGTGTGGTGATACACATTGGTTTAAGGGCTATATGGGCTCA
TTATCCGTTAAAGTTAGCTGCTATTTTATGAGGCTCACGGTGTGATATCTGCTAATTTAAAATTATCATGACTTATATTA
TAGATTAAAACCTAAAAGGAGAGGATGAATCATGATAGTTGTATTAATAAGAAGATAAGGTATGTAAGGCTATTCGATTT
AATATTCTTCCGCATGAAATCTGATACTTGCGATTAATATCAATAGGTGAATTTCGTAAGTTCTATTCCTAGTAAAGGAA
ACATAGTGGCAGCGTATGATCTTCAAATAACTAACAATATTTCCCCCCTCTCCTTAGTGTATAGAATTACTTTATTATAT
GTTTAGTACTCTATACTTGTGTAATTATCCTCCTATGTGCTCGTATAGAAATGGTATTTGCAAAAGCAAGTTTGGTGAAT
CCTCCTCTTAGTTAGTTGAAATCAATTGTGTCATTTAAGCTAAACAAGTAATGCATTGATGTTACATAGCTCCTTATGTC
ATTGTTACTACATTGAAGTATTATTTTCATGTCTTCTACTACTGGTCCGTAGTTCCAAATATAAAAAATGATTATGATCA
CCAAAACAACAATCTCAAAGATTAAAGAATCTAAGTAAAGAAATCTGTATAATTAAGGGTGGCAGCTCAGGGGCGGAAGC
CTAGCATGGGCCGATCCCAATTGGTATAGAGGGGTGGCATCTCAGGGGCATAATCCTAGCATGGGCCAATCCCAATTTGT
GTAATTATGGGGACTGCATCCCAGGGGTTCAAATGCCTAGCATGGGTAATCCTCTTCTACCACTGATCAGCTGGTCATTC
GTATCACATGTCTTATAAAGATCATAACACAGAAAGGTAAAGACAAGAATGTAACATACATGATTCCACAAGAGTTAACA
AATGTGTTCTTCTATTCTGATTTATGCACATATATCAGATACTTGGTTTCATTCGAACTCTTATTTTATATATATTATTG
CCTTACATATTCAGTACATTTTGTCGTATTGATGTCCCTCGCGGGGTACGCTGCATTTCATGCTGTAGGCACAGGTACTT
CAGCTAGTAGACCTCCTCGGTAGGAGCACATGACACTCAGCTACTTTTGGTGAGCTCCAGATTGATTCGGAGCTTTATTG
AGTCTTTGGTAGATTAATTTTGGGTATTGTATCGTAGTTAAGAGTAAGGCGGGGTCTGTCCCGACTTACTCTAAGGTTTT
CTATATTTTAGAGGCTTTGTAGACTTATGTTTATGGTTCAGTTGCGTCTTAACAAGTTGTGACCTCAACGACCAAGTTTT
GTATATAAGTTTTGGGTCTACTTATGTTGGTTCGTATCGTTGTATCCTATGTGAACTTGTCATAAGATTGTCATAGTTAT
ATGCATAGTAAGCACATATTACATGTTGGTTCTCTCGGGCCTAGAGGGCATCGGGTGCCTGTCCGTCTTAATGGGATTTG
GGACGTGACAATCATATTCTAGCTTTCAAACAATTGGAAGTAGAACGGATTCATGAGGCATGGGCAAGGTTTAAATCGCT
TCTGATTCGATGCCCCACTCATGAAATTCCTGATTTAGTCCTCCTCGACTGCTTCTACAAAAGTCTTGGTCCCGGAAACA
AAGCATTGGCTGACCGACTTATTTCGGGTGGTATTATACATCAGCCCTATGCGATAGCAGCCCATCTGCTTGATCACATG
GCTGAAGCAAACTAAGAAGTAGAGAAGGACTTCATGCTAGCCGCACTGATGACTCAGATGGATGAGTTGGCCAAAAATAT
TGTGGAGATTGAAGTCCAATGCAAAATGAAAGACAAATATGTTCCCCCTCATGAGCTAAGAAACCCCAAGGACAATGAGA
GCAAACGTGTTGAGAAAATGCTCTCAATCATTCTCGACAAGGTAAATGAGCATGATAGAGTTCTGGAAGTAGTGAAAGAG
AACATCAAATTGATGAAACAAATGATTGGTTCTCATTCCAGATCCAATCAGCTGCTTGAGAACCTTACGGGTCATGTGAT
GCCTCATCTCCATCTGACACAAAGCAGCGGGTTGCCAAGTGATGTTTTGGTTAACCCCAAAAGTGAAGTTTAGGCATTAA
CTCGCGTCGTGCCACGACGTTAACTAAGGCGTTGTTTGGGAGGAAACCCAAAACCTCTAAATGCTTTAATCATGTGTCAC
ACCCCTAGCCTACACCCTGGGCGGGACTGGCACTCGAAGGTCATTATTGGTCTCAAGTGAACCCTTTGCCTGACTTACTT
AGCGAAAGACTATATGCAATAAGAAAAGAATTCAAATGCTAAACAACTTAACTGCCTCAAACTGAACTCATAATGTTTTG
AAAATAAACATTTAACTTAGCCAAAATGGAAACTCACATCTAAACATATGAAAATGGTAATATAAAGACAACTGAACTAC
TAACTGACTGACTATTTATGAAACCTCTAAAACAACTGAGATGGATGTTGGGACAGACCCTACAACATCCTAATGAGCTA
AACTAGAACTGAAATGAAAATGGATCCTCCGGAATACAAGGAGGCTTACTAACTGACTTTGAATTGCTCACTGGATCAGC
GGTGCGCAGGAATGTCAATCCTAGCTACCTGTGTCTGCATCATAATACGATGCAGGCCAACTAGCATCAGTACATTGAAT
GTACGAGTATGCGAGTTGAAATGCTAAAACAACATAGGCTTGGAAGAGATAATGAAAGAAACACTTACCTTGGCTCTTCT
CAACTCCTGAATACTTAACTAAACTCATTTCATTATAAAACAGTTTTAAACAAGTGCAATATAAAGAAAAAAACTGTTGA
AAACATGATGTCAATTTATAATCATAATATAATAAAAAGACAAACCATGCTTCCTCTCAAAGTCTACTTGTGCAGTGCAT
GAATGAAGTCCCATACCCCCATTCACACTAAGCAGAACCCCTTGAGGAACCATGCAACTATTGCTGTGGGAGTTTCTCTA
ACCGATAACCATCATTTAAGAACTATAGTGATGATACAACGTTTTACCTCACGCTGCCAAGGCCCATCCTATACCTTGAT
GTGATATAGGAAGCTAACTCACTAAGTGGATCCACTTGTCTATGCGAAAATGATTCATCTAAAAAGTATGACCCTTTTCT
ATCCATGATGGCTACATGGTTTATGGAGACTTGAGTTAATATGAACTCGCATCCCCATATCGCTGCTTAGTACTACTCCC
AAAAATATACTTAGTTCTTTATATTTAAAAACATACTTCTTCTGTGATTTGAGATTAGTTCTCAAAAACTTAGCTCAAAG
GCTATCTTGGAAATCTCAATTTCCCCACTCACTTCATTTAGAAAGCTATTTCTCTTTTCTGAAAACTATCCCGAAGGCTC
TTTGAAAATCTTAGTTTTCGTTCTTATTTAAATATGAAAACCTTTTAAACTCTTTGGGAATACATAGTCCCCATATACTT
CTTTGAAGAAATGAACTTCAAACCTTTACTCTTTACTCTTTACTCAGCTTGATCTTCAAGTCTTAAAACAAAGTTAAAAG
CATTTGCAAAAGACATTCTTGAAAATACTCTAAGAACTTCCTAGACTTGGCTCTTGACTTTCCTTGAATTTGAATTTATG
GATTCAAGGGTATGATTTATTTTTTCTGGATGATTTCTAGATGTTTAGAAGTCATTTAGAGTAGTTAGAATCAATGGAAA
GTGTTAGTACACTTTAGAATAACTTAAATAGGCTAGACGACGAAAACTGGTGAAAAACGATGATTTAGGTGCATCCCGGG
GGCGTCGCGCTAGCCCCAACTTACTGTGGCTCAAATCTGGCGCACTGCTGGCACGCCGCCCCAGCCTGCTTGGCGCTATG
GCGGCGCGTCGCGCCAGCCTTCCCACAGACACCAACTGACGAATTTTTGACCTCGTTTTCTGGTCCTAAATCATTTTAAT
CCAATTTTTTTTCTCAAATTCACTTTATATTCATGTACCCAAATCATATACACAAGGATCTAACTCAAGGAACTCAAGAA
CTCACAACTTAATCATCAAGAACTCCTAAAACTCAACTCATGTTCAAGAACGAAAGTAATTCAAGAACCACATTCAATAA
CATTCAAAATCCAATCTTTTTTAGATAAAATCGCTAAATTAAAGATACTTGGCACGTGGGTGAACGAACCCAAAGTTGAG
ATAGACTCACATACCTTGCTTTCCCCTTTTCTTTTCTCTTCTCTAAAACCCTAACTCTTTTCCAAAAGCATAAATTGAAC
AAGGTCAGTTTAGACCCTTAATTAATTCACTAAAACGAATTTAATTAATTGGATAAGGAAAAGACCAAAATACCCTTCCA
AAATCCGGATTGAACATTTCCTTATTCCAATATCCCAACTTCCAAAGGGCATAACTCACTTATACGAATTCGGAATCGCG
CAAACTCAGTGGCGTTGGAAAGATCATTCCAAGAAATTTCCTACCATATCTGGAAGTGCTCCTAAATCATCCTGAGCTAG
AAGTTATGGCTGTTTGAAGTTGGCCAAAATCTCACTTCTAACTTGAACAAATTTCCAGATTTCAATTATTTCCAAAAATC
AATATTTCAAATTCTTAGCTTCTTCCTAGCTAATTCAAATTGTGAGATGTTACAATATCTCCCCCTTGGGAACATTCGTA
CTCGAATGAGATTACTCTTACTAGTTTGAGGGTGTAACATGCTAACTTAATATCAATGCTAAGAAAAGGATTAGTAACTT
AAATCTGGAATTTCTGTAGTTTCAAAGAGATGTAGGTATATCTTCTTCCTATCCTCTTTAGTTTCTCCAATATCTTCTCT
ACAAACTGATTTCTCCACAGAACTTTGACTTGATACTACTTCCTTAGTTCTCAACTTGCGAACTTGGCGATCTAAAATTT
GAATCGAAACCTTCTCATAAGATAGTTATCCTTGATACCAATATCCTCAGTTGGTATAAATAAGGGAAGTATATCCCAGA
CACTTCTTCAACATAGAGATATGGAACACCAGATGGACTGCTGCCAACTCTGGTGGTAGCTCTAACTCATAACCTACATT
GTTAATCCTCTTAGATACTCTGTAAGGGCCAATATACTGGGGACTGAGTTTCCCCTTCTTACCAAGTCTCATAACACCCT
TCCTGGGTGAAACTTTCAAGTAACACAATCATCTAACATTGGTACACACAACTTACCTTGATATTTCAATGCATCATCTC
CCCCTTGTTCAAAAGCTAGTACTTTTTGCTTATGAACGATTGCCTCTAACTCAAGCAAGAATGGGGTCTTGGTCTTGCTT
CTCTTTTACTTTTGACACTAATGATGATTCAGACCCATTTATCACCACTATTCCTCCTTCTGTGAAATCCGTTAATCGAA
CTCCTAATCGTACAAGTTTATGCACATCTTTTTGCTAATTTTTTTTCTTACCTTCCTCAAAATTGTGGTATTACCCATAG
ACAACCTGCTCAAGGCATCCACAACAACACTAGTCTTACTTGGGTGATAAAGAATACTCACATCATAATCTTTGAGTAAC
CCTAACCACTCTCTCGGTCTGAGATTAAGCTATTTCTGACTAAATACATACTGAAAACTCTTGTGATCGGTGAACACTTC
CACATGAACACCATAAAGATAATGGCGTCATATTTCAAAGCAAAATTTACAGCAACTAACTCTAAGGCATTGGTTGGGTA
ATTCTTCTCATGAACTTTCAATTGCTTCTCAAGCTCTTTCAACTCGGCTGGTGCCATTCTGTATGGCATAAAAGATACAG
GACAAGTATCTGGAATGATGTCTATGCCGAAGTCTATTTCTTTCTCAGGAGGGACTCCGGGTAGGTCATCAGGAAAGACT
TCTGGAAACTCTTTTACTACTGGAACTGACTGAATAGAAGGTACCTCAACACTTATGTCATTAATTCGTACTAAGTGATA
GACACAACCCTTAGAAACTAACTTCCTTGCCTTAGGGTATGAAATGAAACGACCCTTAGGCACTGCTGAACTTCTTTTCC
ACTCTAAAACTGATTCATTTGGAAACTGAAACCTGACTACTCAAGTTCTACAGTCAACTGAGGCATAACAGGCATGAAGC
CAGTCCATACCAAGAATGACATCAAAATCAACCATGTCTAACTCAATTAAATTAGCCATGGTACTTTTGTGATTGACGAA
AATGGGACAATCATAATATACTCTCTCGGCTAGAATAGACTCACCAACAAGTGTAGAAACACTGAATTGTTCACTAAGTT
GCTCAAGAATAACATCAAAATTCATAGCAACATATGGAGTTACAAAATATAAACTCGCTTCTGGATCTAGCAAATCATAA
ACAGTAAAGTCAAATACTTGAATCATACCAGTGACAACATCTGGCGATTCCTATTGCTCTTGGCGATTATTGGGAGCATA
CAAGCGGTTTGTTCCTCCGCCAGTACCAGAAGTAACTCCTCTAGGTGCAGTCTTATCTGGTGGAGCGATTGAAGAAGATT
GGGCTCTCTTGCCCCCATTACCCTACTTGTTCTTTGGACACTCTTGAATGAAATGCCTACTCTGACCACACTTGAAACAG
CCAGTGGAGCCCTCGCGACAAACGCCTGAATTGTTCCTACCACACTTGGCGCAGACAGGAGGCTTACTACCCCTTTGCTC
CACTCTACCTTGAGAATATGCATGCTTAGCTCTGGAATTTTGACCATTGTACTCACATTTGTTCCTAGGTGTTGGTGCAC
TAACAGATGATGGAGCAGGTCCTTTCTATTCCTGTTGGAAAGAAGATCGGTTGTCATTACTCCTCTGCTGCCCGAACTCA
TTCCCTGTCTTATCTCTCTTGCTCTTAAACTGTTCTCTATCTTTCAACTTATCCTCCTCAACTTGTTGTACATGAATCAT
AAGCCTTGCTAGGTCCATATCCCCTATCAGCATAACTGCCTTGCCTTCCTTGCTTGACTGACGAGACAACCCATCAACAA
ATAAACTCATCCTGCTCCTCATGTCAACAACCATCTCCGGAGCATAGTGGGAAAGTTGTGTGAACTTCAGACTGTATTTC
TGCGCACTCATAAACTCCGGTTTAAGGGTGAGAAACTCTCTTATCTTTGCCTCTCGCAACTCACGGGGAAAGAAACGCCC
CATGAGAGCACTCTCAAACACGGCCCAACTCACTATTGGCGCATCTTCATCCCTATTATTTTTCCATTGGTCGAACCAGA
TTCTAGCGACACCCTTCATTTGGTATGCAGCCAGTTCCATCCTCTCTGTATCGGCAACATGTATCACGTCAAATAACCTT
TTCAGCTCCTCAATGAAGTTCTCCAGATCCTCAGTGACACTCGAACCTGTGAAGCTTGGTGGGTTCATTCTTAAAAGCTT
ACGGATCCTTAAAGTATCTGCCACTTCCTTTCGATTATCTCTCTGTCCAACTTGATAGGTCACAACTTGAATTAACATTC
GGATAGCTTCACAGAATTCAACCTTGGTGACCTCTTCTTGGGGTTGCACTTCTAGTGCATTAGGTACCCCTTGTTCCTCG
ACATTTCTCCTAGCAGAACGACCTATGATTGCTCTTCGTGGAGGCATGATTATCTGGAAACACATGCAAGCACGAATTAG
AGGGAAACTTTTAGAGATCAAACTCTACGCACGAAATGAGTATGAAAGAAGTGAGATAGTTCCTAAATGTTGCAGCCTCC
TAATTATAGATGTAGCGCGCTTTACACCGATAACTAGGACTCTACAGACACGGCTTCATAAACTCCCTAGGACTCTTGAA
CTCTGGGCTCTGATACCAAGTTTGTCACACCCCTAGCCTACACCCTGGGCGGGACTGGCACTCGAAGACCATTGCTGGCC
TCAAGCGACCCTTGGCCTAGCATACTGACTCAACGGAAGACTTTACTCAACATAATTATACTTTAAACTTCTCAATAAAT
AACTTAGAATGTAATAAATAACATTCACAAGAAATTCGTAATATATTATTCTTATCATAATAAATTACAAATCATTCCAC
TAGAAATTCGTAATTGCACTCCTCCATTTATATTTCAGAATTACTCATTAAACACTTATGTATTACTCATGTTAAGATTA
CATATACAAATTAATAAATTAACTTATTGACGAATTCAATTCAAAGATTAATTTTCTTTAGAGCATTGCTTAATTTACTT
TATGAGAGATTCATAAATTCACTTGTAATGTTTGACATGATGAAAACTTTTATGCTTCTTAAAAAGGTATATCATCAATC
TCTATATCGAGATATGGACTCCATCAACAAACTTATTATCTCACAAATATATATTATTAGCATCCATCCAATCTACCAGG
CATATAGACTCGTCTCAGAATCTCACATTTTAATAAATCAAAACGATAATTAATATATACAAATCATAATAGTTATATCA
TGATTGATAATATATGTACTTTTGTTAGTCAATCTAAAATAACTATATGCACTCGGTCCCGTTCAATATATACAAAATAC
ACTGGCACAATGTTAGAACTATACCGTTCCCATAATCATGAAAAATTATATATAATCTTATATTGCAATCGTACTGATGT
CATGTCCAATTTTCACCTTAGATTGTGAACAAAAAAATTTATACTTATAAGATCGATGATTTAATCCTCTGTGTATAAGC
TAAAACTCTATACATTAAATTGTAACACCTCGAAAACTAGTAGGCTAAACTAGAACTAAAATGTGAGGGCTAACGTCAAG
GGTAAAGGTCAAGGGCTAAGGAAAATGGGCAAGGTCCAAGGCTGCCCATTTTGTCCAAAGCACTACCCACCAAGACCACG
AGGGTCTTTAGGACTCGTAGTGGGCACCACGAGTCATGGTGCCACTCGTGGAGGTGGAGGAAGTAGCCTCCTTAGGCTGC
CTCAAAAGAGACCCTTCCACATGAGCCACTTCACTGCCCTTGAAGCCTTAGACGGCTTGTGGGAGTGGTCTTTGACTTAC
CTTAGTGGGATGTCCATTGAGGGTGGCTTGGCCTAACCACTATCTCAAGGTACACGAGAGGGATCACGGCTTGTGGTCTT
GAACATGGCTTGTGGAGCCCTTCGTGGAGTTGCCTTGGGCATGTGAGCTTAATATCACCTCTCGAGCCTACACCCTGGGC
GAGACTGGCACTCGAGAATAATTTCTGGCCCCAAGCGAACCCTTATCCTGATTTACTTATTCATCGAAAGACTTATTCAA
GATAATTATACTTTAAAAGATAAACAAAACTACTCAATAAATAACTTAGAATGATATTTTCACTACCAAAGTGGCAACTC
AAGTCTCAACTTAACTGAAAAGGGAAAGTAAAGACTCATGAACTAACATCACTAACTCTGTCTATGAAGCCTCTAAACAA
CTAAGATGGACGTCAGGAGAAGACCCACGACATCCTAATGAACTAAAATACTGAAAGCAATAAAAAGGATCCTCCGAAAA
GCTAGGAGGCTCACCAACTGACTCTGAGTGCTCAAATGGATCAACGAGGCGCTGGATGTTGATCCTGATTACCTATGTTT
GCATCATAATAAGATGCAAGCCAATTGGAATAAGTATATTGAATGTACGAGTATGCGAGTTGGAATGCTAAACATAACTT
AAGCTTGAAAATAATCTTAAAAAGACACTTACATTGACTTTACTCAACTCCTGAATAACTTAACTCACTATAAAGTAATA
AAACACATGCAATATATAGAAAGCCTTTAAAACAATAGAAAATAACTTAGTTCGTTAAAGAAAATGCAATAACAAACTCA
AATTTACTCATATAATAAAGTAATATAGTTTCTGTGGGAGTTTCTCTAACCGACAACCACCACTATGACCCTAAGTGGTG
ATAGAGCGTCTTGCCCACGCTGCCAGAACTGTCCTATACTTTGCCATCATATAGAACACTTAATGATGACTACATGGTTT
ATGGGGACGTGAGTTATCTAAACTCAAGCTCGTCCCCATGTCGTTGCTCAATACTACTCCCAAAATATACGTAGCTCATA
TGTTTGTAAAAACAAAACTCTTTATTTGGTTTGAGATAATTACTAAAAAACGTAGCTTAAAAGCTCTCTTGGAAACCTCA
GTTTCCTTTCTTTCTCAAATGTGAAAACATTTTTAACTCTTGGGAATACTTAGTTCCCGTATAATCTTTGAAGATTAAAC
TTTACTCTTACTCTTTACTGAAAACTAGCTCAAAGGCTCTTTTGGAAATCTCACTTTCCTTTCTTGTTTAAATGTGAAAA
TCATTTACTCTTTGGGAATACATAGTCTCGATTTTTTTTGAAGAAATGAACTTCAAACTTTACTCTTTACTCAACTAAAG
CTCAAGTCTTAAAACAAAGTTAAAACATTTGTAGAAAACTTTTGGAAAACATTATGAACTTCTCTTAGCTTGACTCTTGA
CTTCTCTTGACTTGACTCTTAACTTCTCTTGACTTGACTCTTAACTTTCCTTGAATTGAATTATGGATTCAAGGATTGTG
ATTTGTGATAGGAAAGATCTCATGATGTTTAAGAATGATTTTAGATAGCTAAACATGAGAAATGATCAAGAAATCACTGC
CTAAAAACTAGTCCGCGACGCGGAGGCACATTTAAATATTTGGACGCGAAATAACTTTTGAGGTAAAGAGGTCCATGACC
TCTCCGCGACATGAAGAGAAAGTTACACTTCTGAGGAGCAAGTCCGCGACGCGGACCTGGTACCCAGTTTCTACCCGATT
TGTTCCTTCTTCATTTTCTAACCCCAATTAACCTAAACTCGGTTCTTTTTCTCAAATTCCCTTTAGATTCAGATACCCAC
TATGTATACACAAGAATCTAACTCGAACAACTCAAGGAAACAACATTTTAACCTCAAGGAACTCCTCAACCTCAACCTAA
CTCAAGAACGAAGGCCAATTTGAAGAACACCATTCAAGATTCATCAACTTTCAACTTTCTAGAACGAACTTCGCTGAAAT
AAACGTGATTGGCGCGAGGGTGAATGAACCCAACACTATGAAAGACTCACATACCTCGTAGGGATTACCCCTTGACGAAA
TCCATGAGCCTAGCTTCAAGAACTTGACGATTCCTTGCTCCTTCTTCTCTTTTCTCCTCTTCTTTTTCTTCTCTCAAAAC
CCTAACTTGTTTCTCAAAAGCGTAAACTGAATCCAATTAGTTTAGATCCCAACTTCATTACCAAAAATGAAATTAATTAA
TTGGGTGGTAAGAAGACCATAATTCCCTTCTAAAATCCGGATTGGACTTTCCTAATTTGAACAGCCCAACTTCCAATGAG
CATAACTCACTCGTACAAACTCAGAATCACTCAAACTCCACGGCGTTGGAAAGATTATTCCAAGATCTTTTCTACGATAT
TTGGAAACACACCAGACTCATCCTGAGCTAGGATTTATGGTCATTTGAAGTTAACCAAACACTCAAACTTAACTTAACCA
ATTTTCCAGATTTTTTTATTATTTCCAAAAATCATTCTTTCTAATTCTAGCTCTTTCTAGTTCTTTCAATTTGTGAGATG
TTACAATATCTCCCCCTTGAAAACATTCGTCCTCGAATGAAATTACTCTTTGTAGGCTAAGGGTGTAACATTTAGCATTC
GGCTTAAACACCCAACAAGCAATGCAATTACAACATGCTAATCTTATAAATAAAAGCCAAGAAAATGATTAGTACCTTAA
TTTGGAACTTCTCCGGATTCGAAGAGATGTGGATATCTCTTCTTCATGTCTTTCTCAGCTTCCAAGTAGCTTCCTCAACA
AATTGGTTCCTCCAAAGGACTTTGATTGATGCTACCTCTTTTGTTCTCAACTTGCGAACTTGGCGATCTAGAATCTGAAC
AGGATCTCCTCATAAGACTAGGTATCATTGATTCCAATATCTTCAGTTGGTATGATCAATAAAGGATCGCCCATACATTT
TTCCAACATGGAGATGTGGAACACCGGATGGACTACTGCTAATTCTTGTGGTAGCTCTAACTCATAAGCTACATTGTCAA
TCCTCTTGGATATTTTGTAAGGCCAATATACCGGGGACTAAGCCCCTTCTTACCAAATCTCATAACACCCTTCATGGGTG
AAACTTTCAAGTAAACTCAATCATCTACTTCAAACTCTAATTCTCTTCTCCTAACATCAGTGTAAGATTTCTGACGACTC
TGCGTTGTTTTCAACCTTTCTTGAATCACTTTCACTTTCTCCATAACTTGATAAACTAAATCAGGTCCTATCAACCCAGC
TTCACTAACTTCTCATATAAAGAGCTTCATAAGGAGCCATCTGGATGCTAGAGTGATAACTATTGTTGTAAGCAACTCAA
TGAGAGGTAGCTGATCATCCCACTTACCCTTAAAGTCAATCACACAATCCACCTTGATACCTCAAAACACTATCTCCCCC
TTGTTCAAATGCCATCACTTTTTGCTTATGAACACTTGCCTTTAATTCAAGCAATAAAGGATCTTGGTCTTGCTTATGTT
TTACTTCTGACACTAATGATGATTCAACCCCATTCATCACCACTACTTTTTCTGTGGAATCCATTAAACGGACTCCTAAT
CGCGCTAGTCTGTGCACACCTTTTGCTAACTCTCTCTTTTCTTCTTCAACAAGGGTGGTACTACCCATAGATAACGTCCT
AACGGCATCAACAATTACATTAGCCTTACCTGGGTGGTAAAGAATACTCATGTCGTAATCCTTGAGTAACTCTAACCACC
TTCTTTGTCTAAGATTAAGCTCTTTCTGAGTAAACACATACTGAAGACTCTTGTGATCGGTGAACACATCTACATGAACA
CCATAAAGATAATGGCTCCATATTTTCAAATCAAATACTATGGCAGCCAACTCTAGATCATGGGTTGGGTAATTCTTCTC
ATGAACTTTCAACTGTCTAGAGGCATAAGCTATAACCTTGCCATTTTGCATCAACACACAACCCAAACCAACTCTAGACG
CATCACAATAAACAACAATGTCTTGTGTGTCTTCTGGTAAGGTCAAAACTGGAGAAGTAGTAAACCTCTTCTTCAAAACC
TGAAAACTTTTCTCACAAGCTTCAGACTATTGAAACTTAACTGTTTTCTGAGTCAACTTGGTCAAAGGAGATAAAATAGA
TGAGAACCCTTCGATGAACCTTTTATAATAGCCAGCCAAACCCAAGAAACTCCTAATATCAGTTGGAGATGTAGGTCTAG
ACCAATTCTGTACTGCCTCTATCTTCTGAGTATCAACTTTAATTCCCTCTCCAGACATAATGTGGCCTAAGAATACCACA
GGCTCAAGCTAAAACTCACACTTAGAGAACTTGGCATACAACTCTCTATCTTTTAAAGTTTGGAAAACTATTCTGAGATG
GCTAGCATGATCTTCCTCATTTCTTGAATAGATTAGAGTGTCATTAATGAAGACGATAACAAACATATCTAAATAAGGTT
TGAATGCTCTATTCATAAGGTCCATGAATGTTGCAGGCGCATTGGTTAAACCAAAGGACATGACCAGAAACTCGTAGTGA
CCATAACAGGTTCTGAATGCTGTCTTGGGAATATCACATTCCCTTTCTTTCAATTGATAGTAGCCAGATCTGAGGTTTAT
CTTAGAAAAACAAGAAGCACCTTAAAGTTGATCGAAAAGATCATCAATCCTTGGGAGAGGATATTATTCTTGATGGTAAC
CTTATTCAACTGACGATAATCTATACACATCCTAAGGGAACCATCTTTCTTTCTCACAAATGGGACCGGAGCTCCCAAAG
TGAGATACTTGGTCACATGAAACCTTTCTCTAAAAGATCTTTTAACTACTCTTTTGACTCTGCTGATGCCATTCTATATG
GCAGAATAGAGATAGGACGAGTATCAGGAATAATATATATATATTGAAGTCTATTTCTCTCTCAAGAGTGACTCCGGGAA
GATCATCTGAAAAAGGCTTCTGGAAACTCTTTTACTACTGAAATTAACTGAATATGAGGTATCTCAACACTAGAGTCATT
AACTCGGACTAAGTAATGGACACACCCCTTGGAAACTAACTTTCTCACCTTAAAGTACGAAATAAAACAATCCTTAGGCA
CTACTGAACTGCTCTTCAACTCTATAACTGGTTCACCAGAAACTGGAACTTGACTACTCGAGTTCTACAATTTATTGATG
CATAACATGCATGAAGCCAGTCCATACCTGGAATGACATCAAACTCTACCATGTCTAACTCAACTAAATTAGCCATGATG
CTCTTGTAATTGACGAAAATGGGACAATCACGACAGACTCTCTCTGCTAGAATAGACTCACCAATAGGTGTAGAAACACT
GAAGGGCTCAAGAAGTTGCTCAGGAAAAACATCAAAATTGAAAACTTGGATCATACCAGTGACAACATCTGGCTAATCCT
CTTGCTCTCGGCAACGAGCGATAACATAAAGACGGTTTCCTTTTCCGTCTGCCCTTGAAGTAGCTCATCTAAATGCAGCT
CTATCTGGTGCAGCAATTGAAGAAGACTGGGCTTTATTGCCCCCATTACCATTATTGTCTACTCTTAGGATACTCTCTCA
TAAAATGACCATTTTGGCCACACTTGAAGCAACTAGTGGAGCCATCATGACACACCCCTGAGTGGCTCCTACCACACTTA
GCACATGCAGGAGTCTTAGTACCCCCTTGTGCCTTACTACCTTGCGAATGCACATGTCTAGCTCTGAAGTTCTGAGAATT
CTGACTATTGTACTCACATATGTTCCTTGGTGCAGGTGCACTAGCAGATGATAAAGTAGGTCCTTCTTGATTATGTTGGA
AAGAAGACCGGTTGGCATTACTCTTTTGCTGCGCCGATTCATTCCATGATGTCTTAGCCCTCTTATTCTCAAACTCTTCT
CTATCCTTCAACTGGCTCTTCTAAACTCGTTACACATGGATCATCAGCCTTGTTATGCCCATGTAATCTATTAGCATGGC
TGCCTTACCTTTCTTACTTGACAGACGAGACAACCCAGCAACAAATAAACTCATTCTGCTCCTCATATTAGCAACTATCT
TTTTGCTTCTCAAAGCTCACGAGGAAAGAAACACCTCATGAAGGCACTCTCGATAATATAGCAGCTCACAATCAGTTACG
CATAAGCACGAGTTAGAAAGACACTTTTATAGAGATACACTCTATTGCACGAAATGAGTATGAAAAAAGTGAATCAATTC
CCAAATGTTGCAGTCTCCTATATATAGATGTGGCACACTTCACACCGATAACTAGGACTCTACAGACACAACTTCATAGA
CTCCCTAAGACTCTTGAACTCTGTGCTCTAATACCAAGTTTGTCACGCTCCGAGCCTACACCCTTGGGGGACTGACACTC
GAGAAATATTGTTGGCATCAAGCGAACCCTTGATCTGGCTTACTTACTCAACGAAAGACTTTACTCAAGATAATTATACT
TTAAAAGAAATACTAAACTTCTCAATAAATAACTTAGAATGCAATAAATAGCATTCATTGCCAAAGTGGCAACTCAAGTC
TCAACTTAACTGAAAAGGGAAAGTAAAGACTCATGAACTAACATCACTAACTCTTTCTATGAAGCCTCTAAACAACTGAG
ATGGACGTCGGGACAAGACCCACAACATTCTAATGAACTAAAATAGTGAAAGCAATAAAAAGGATCCTCTGGAAAGCTAG
GAGGCTCACCAGCTAACTCTGAGTGCTCAACTGGATTAACGAGGCACTGGATGTTGATCCTGGTTACCTGCGTCTGCATC
ATAATAAGATGCAGGCCAACTGGCATCAGTACATTGAATGTACGAGTATGTGAGTTGGAATGCTAAACATAACTTACCTT
GGCATTACTCAACTCCTGAATAACATAACTCAATATAAAGCAATAAAACACATGCAACATAAAGAAAGCCTTTAAAACAG
TAGAAAAAAACTTAGTTTGTTAAAGAAAATACAATAACAAACTCAACTTTACTCATATAATAAAGTAATATAGTTTCTGT
GGGAGTTTCTCTAATCGACAACCACCATTATGAGCCTTAAGTGGTGATACAACATCTTGCCTATGCTACCAGAATTGTCC
TATACTTTGTCGTTATATAGAACACTTAACTAAGTTGATCCATTAGTCTATGCTAAAAACATCTTAAGGAGTCATTTAAA
ACGTATGATCCTTTACTACCCATGATGGCTACATGGTTTATGGAGACGTAAGTTATCTTAACTCAAGCTCGTCCCCATAT
TGGTGCTCAATACTACTCGCAAAATATACTTAGCTCATATGTTTGTAAAAACAAAACTCTTTCTTTGGCATCAGTTTCCA
TTCTTGTTTAAATGTGAAAACATTTACTCTTTGGGAATATATAGTCCCGATATACTTTTTTGAAGAAATGAACTTCAAAC
TCAAAGCTAAAGTCTTAAAACAAAGTTAAAATATTTGTAAAAGACTTTTGGAAAACATTATGAACTTCTCTTAACTTGAC
TCTTGACTTCTCTTGACTTGACTCTTAACTTGACTCTTAACTTTTATTGATTTGACTCTTAACTTTCTTTGAATTGAATT
ATGAATTCAGGGATTGTGATTTGTGATAGGAAAGATCTCATGATGTTTAGGAATGATTTTAGATAGCTAAACATGAGAAA
TGATTAAGATCACTGCCTAGAAACTAGTCCGCGATGCGGAGACGCATTTAAATATTTGGTTGCGAAATAACTTTTGAGGC
AGAGAGGTCCTTGACCTCTTCGCGATGCGAAGAGAAAGTTACACTTCTCAGGAACAGGTCTGCGAATCGCTCAAACTCGG
CCAAGATATTTCCTACAATATTCAGAAACACACCTAACTCATCCTGAGCTAGGAGTTATGGTCGTTTGAAGTTGACCAAA
AACTCAAACTTAACTTAACCAATTTTCCAGATTTTTTTATTATTTCCAAAGATCACTCTTTCTAATTCTAGCTCTTTCTA
GTTCTTTCAATTTGCGAGATGTTACACTTAAGGCACAAGTTGCCTAGCTACTGCCTAAAGACCATGGATGGGACCACGGC
TCATGGAGCCCCCACGTGGTCCCTGGCAGCTCACTTAAAGTGAGAGGCGTTTTGGGTATTTCCTTTTTAAGTCCTATTAA
AGTGGAGTCATTTTGCCTTACTTTTATACACATATATAAGTCTTTTTAAGTCAAAATATACCCATTCACCCCATTATTTC
CAATACCCCCAAATAAAATCCCAAAAGTTCATCTTCTCTCAAATTTTCTCTCTCTAGAACTCAAGGAAGAAGAAGAAGGA
GGTTGGAGCCTAGAGTTTCAAATAGCTAGAGTTTTCTTCTCAATTTCATGGGGATTCTTCACCAATCACCAAGGCATGGT
AGTCCTTCATCCATGGATAGCTTTCATCCTTGAAGCCCTTAAACTCTCAATTTCAAAGTTAGAAATTCTCGAAAAGCTAA
GGTTTTCACTCCTAGACATGAATTCTTTCTAAAAACGATTTTACTGGTTTAATTACTTTATGTTTTTATGTTATGATTGA
ATTGTTGATTTTTGTGATTTTTATGATAAAATCTCTCACGAATCCATGATAATCCCCATATTCCCAATTTATGCCTTTGT
GATGTGGGTGTATTGATGAAGGAATAACACTATGAGATTGTGCTTGTAGTAAATTAGTTAATTGAATCTTGTTATTATCC
ATATCTAATGTAGTAAATCTATATGTGTTGGATGGAATGTGTCCTTGACCTAAGAAGGGTAAAACATGAGAATTATACAT
GATTGTGGACTCATTGTATATGTTTTATGAACGTGATTATAATATAGTTGTTGTGTTGATTGTAAGGTCATTCTCATAGA
CACATAATGAACATAATGTAAAAGGTTTTCTCATAATACGATGGTTCTAAGGTTGAAAGGTCATTTCACCTATTGAATCT
ATGAGCTATCTTATGAATTGTATTGGATTGAGTGTCAAGGCACACTTCCTGTAATGACCTGATTCCGTTGTTAGGAAAAA
ACCAATGGGGAAAGAATTGGGGTCAGAAAACCTTTTGGTAGTAACTTGGAATTTCTTAACCTAGTCCAGTTTTGGACGAA
ATCGGAACAAGTGAGGTTTAGGGAAATATGGTCATGAATGAGATATCTAATTATGAATTTGATCATATGAATAGATATCT
AAGATGTTAAGGAACCCGTACGACTTTACGAAATTGAATTTGGGCGAGTAGAACTCCCGAAATTGATCTTAGCGTGAAAG
GGTATTTTTTGAATGTCATGGGATGAATGTGTGTTGTGAAATGGGGGTTTGAAAACTCTTAAATTAGCTGATTGTTTCCA
TGCAAACCACCAAGGAAGGATTATTCTCGCCAGGACGGGGACGATGTGGTGGGATGTGGGCCACCATAGCAGGACAGACG
CGACTTAAGTCAGAAATAAACCCCAAAACATCATTATTCTGCAAGTTTTGACTTTGAGAGCTAAGGAACGAACCCATGTG
TTTTTTTGACAGCTTTTCACCATTCTTGAGGCTAAAAGTAAGGTATTCACTCCCCAAATCCATTTTTTGATCCGTAAAAC
TTAGTTTCTCGGGTAATTATCAATTGGGGAGGGTTTTGATCTGGGATTTATGGTGGAGGAAACTCTAATCTGGGTATGTG
GATCAAGGGTTCGACCTAGGGTTGATTTGATTGATTATAATCTGGGTAATTAGGTCTTGTTGATTGATCCTCACATTATT
ATGATTGTTTGTAGACCAAAAACAAGCAGAAAGAATCCGAAAGGGGAAGAATCAAGTTTCTTAGGGGATTTAAGCTTTGT
TCGAGGTAGGTGATAGTTGTGATTTTATGTTTGCGTGATGTATGTTGGTAATTGCTTCATTATAATGCATGTATGTATGT
GAATGAAGTCTTGTTAATCACACATAATGAAATTGAGCATGAACGAATGATTGTATGCCATGAATCAACACTTGATTGTA
TGATTATGAGAATGTACATTGTGATTGTGGCTTGTTGAATGGATCGGGTGTCACGTTCCGGCGCATATATAAGATTGGGT
GTCACATCCAGCACACTAACTTGGATCGGGTACCACGTACCGGTACACTAACAGTTTGGGTATAGGTTCCATGAGAGGAC
CATTAAATTGGGTTCCACGAAAGAACCATTGATTTGTTATATCTACTTGTTATTGAGAATGTGGAATTATGCATTGCTCA
TGAAATGATAATCGATATATATATATATATTGTGCATGTATATGTTTACCTTGTTGTAATTCTAATATATGTTGTGCTTA
CTGGGATAGCCGTGTGATCCTAGCAATACACTGTGGTTGTGTACTTATACTGCACTTGATCTTTCTTTGTCGAGTACAGG
ACATCTTCAGGCGGCTACTGACAGACCTCGTTTAGGAGATCAGTGATCAAGATCGGATTCAAAGGTGAGCCAGTTCTTCC
AAGCCACCATTGATCCTTCAGTTTCGTTTAGTCCATTCTTTCAAACTAAGACTGTTTAAATAGGCTTACTTATGTTAGTT
CAGAGTTGTACCCTTTTTCTTAGACTTGTTGCACTTTAGATGTTTTGGTACAATGACTTTCAGGTTCTAGGAATTGTTCT
TCCGCATTAATTTGGCTAGTTTATTTCAACCTTTGGAGTTTATGGGAACTCCTTTCTTTAAATGCTTAGTTTTCGTTAAT
TTGGTTAGTTGAGTTATAGTAATGGTTCTCCCATCGGAGGGTTTTCTGGGTGCCAATCACGATGATCTGGGTCATGACAC
TTCCATACATATGAACTTAATTCAAGACTAATTACACATGTAATTGTGGGAAGTAATGCTTAGGATCAAGTGGTTATTTA
ATATGAGATAGAGGATCTCCCGTTTAGTAAGGCCGGGTTTCCAAAAGAAATCTCATGAGATGGAGGCTCCCCCGTTAAGC
AAGGTTGGGGTTTCTAGTAACAATCTCCTAATCCCATAACTATGTGCCCCCATAGGTTATTTAGCTAGTGGATCCACCTA
AAAGTTAACAAGTCATGGTCTTACCTTAGGCAAGTAGGACACCCCTTTTCGGTGTGGGCAACACCGGATTCCATGTTAAG
CTCACGTGGTCTATGTCGGTTAAGGCTTATTNNNNNNNNNNNNNNNNNNNNNNNNNNNNNATGACAGGATATGAACAAGA
ACATCAATTATGAATGATGGTTACTCAATAAGATTTACTTAGCTTGGGTAGGATTATGGGATCTTATTCATGCATTGCAC
AAGTATGCTTTGAGGGTACAAATGGTATGGTTCTCTTATGATGTGAGCATTTATGTAATGAACATGCTTATAACTTATGC
TCTTCCATTATCTTATAAATGATGTTTTAACTTACAAATTGCATGCATTTAACTAAAATGCCCTTTTTAGCAAGTTTTCA
TGGTTCTATGCATGACTATCATACTTGGTGCATTTTTGTACTAACTCATATTTCTTCTACATTTTTACTAAGTGTAGGGT
CCGGTTCTTAAGGCGATCTTCATTTGATACAAGCTTGGATTAGACTATTCTCCTTGCTTGTGGTGAGTCCTCAAGATTCG
AGGACGGATGTTCATTTTGAGTGTCATCTCTAGTATTTCATTTTCGAACCATGTTGTATGGGCTATGCCCCTTTCATTTG
AACTATTGTAATAGATGGCTAATTAAGACAAGTCTAGACTTCCGCTTTCCTTTATAAAAATATTTGGACTTAAATGTGTT
TTACTCTTTATTGTTCTAATGCCTTATGTTATGAGATGCTAAGTGGCTTACATGGTGCCCTTCGGGGTATTATGTGCCTT
GTTACGTCTAGGGGGTACCCTTGGGTCGTTACAAACTCATCTACTATATAAGTAAACAAACAGTTATACAACTATATGAT
TTATTAATTTTTTTTATCAAACCTAAATAAACAATTGTTCTCTAATAAATACTATGTAAACACATGGTTAATAATATAAA
TTTCATGGTTAAAAGTATATATCTCAACAATCTCTTACTTTGAACTTTTAAGCATCACAATTATTATACAGTACTATATC
TAAATGCATGATTAATAATAGTATACACCCTAACAATCTCCTACTTAAATTTTAATCCTAAAAATTATTAGAATGTTATA
TCTAAACACATAATTATAGTATATACCCTAACATTTACTTCAAGACCAAATTACAATTATGTTTTGAGAAATTGAGACTG
ATCATTTGAAGAAGTCATTCATGCCCCCACTAGTACTACAAAAGTTGACAATCACAAATTGACGATATAATGTTGAATAC
TAATCAATACTTATTGACTGCATAACAATGAAGCCATGTGTCTGTTGTATTTAGCATCAGACTTATAGTTCTATCCTTTT
TACCAGGTTTACAATTATTTGCTTTAAATAACAGTTGGGTTAAGAATTTGATTTGATATAAAATATTATTTTATATAATT
AAAATATTTGTATTTCTCTAGATTGTAAAAAGAATATGATATTGTGGCGTATCAGAATGAAAAAGGTTCAAATGAATCAA
AATGGATATCACAAATTCATATAACTGATTCCGACTTATACACATAAAATGTTATAAGAAACTTTGTGGTTTCTTCCCTT
GCTTTTCATGGTGAAAAGCTTATCATTAGTTTTTTCAGTAAAGTAAGCAATTAGACAGACATTCATGGTTGAAACGAACA
AAACATCGTATACAGTCAGTTAATAAGATCTTCGTCATTTTCTTTGGCCCCTGAATCTCCTCCCCATTGTTTTATCCTGT
GTCCAACAAGGGAAGCCTGTATTGGATATGACCCAAAAAAAATAAAAATTTGCAATCAGATCACTTATAAGATAATTAGA
ATTAGTACGTTTGAATAAACTTTAACTTGTCACGCATATGTATACAATTTATTCTTGATGTATGCCTTGTTAGATTATGA
AGGTGATTAGGGCGTCATGCAGAAGCTTACAATTGCAAATCATATGGTTGATAAATCAGACGACAAAAACTTATACTAAA
AATATAATATTATTAGATGAAAACTAATATAAGAGAAAAATATTAAAACTATTGAGAGAATAAATCTCCCCATAAACTAA
AATCTTAAACGTCTATATTGTGGATGCTATTGTGTTTTTAGTGTGAGAAGAGGGGTCTTCTATTTATAGGATTCCATACG
TTTCATCTAAGGAAAGAATAAACCAAATATGGAAGAGAATTATATTTTCCTATGGTAATACTTTAACTTTTTTTTTAAGG
AAAAAATAAATTTCGGTAGAAAAATCAAGACAAAATCCTAACATGCCTTACCTCCTTGTTCCAATTAGTTCGAAGGATCA
TCATGATTAACACACCAGTTTGAACAGTCGTACCTGCAAGCATCCCAAACCAAATTCCCTACAAAATTTCATGAACAAAG
ATGTATTAATTAAATAATATAATGTCCTAGGAATTTTTTTTATTTTTTTAATTAAGTGAAGACAAAATAAAAATAAAAAT
CGTACCTTAACCCCAATGTCAAAGAAGAAGCCAAGTAAGAGACCTATTGGAATACCAAACAAATAGTAACAAGCTATGTT
CACATATGCAACATAAGCTTGCCACCCTGCTCCAATAGCCACCCCTACAATTGCAACAAATTAAATGACAAAACTTTATT
TTAGACCATCAACCACGTCTTAATTCTAAACTAGTTGGAGTCGATTAATACATAAACCTTTTGATTTATTACACAAAAGT
ATCCCATCAGCAACTCATCATCTTACATAATATCGACATTGACACTACTTAAAATGAATTAACTCATTTTCAAATTACAA
CCAAAACAAAAAGGTGCCACATTTACATGAGAGACACTAGATATATACTATGTAATATATGACTATACTTTATATTCTTT
CCATTGTATCGATCGATCAATAAAATAATTGTAGAAAAAGATCAAAATTAAAGAGTAGAAGATAATAAGTAAATACCAGA
AAGAGTAGGTTGAAGACATCCAATAACAATGGTGGTTGCTAAGATAGGAGTGAGGTGATAGACAAGTTGTTGTACTTGTT
CATTGTTTGAAAAGAAGGGAGGATACCAACTCCGGCAAACGAGTAGTATCATCGAGAGGAAGATGCCGGATAATAAAGAA
GTGATGGAAGCTACCATTACTGAGAATTTCGCGCTTCTTGGATGCCCTGCTCCTAGTTCATTTGACACCCTTACGCTGTA
CGTTAACAATTTAACAGTTAACGTTTGTTACTTGCTTGCTATAATAACAACATTTAGAATTTACATTACCTTATGGCGGC
GTTGAATCCAATTGCTACCATGACTGTCCACCCTTGGATATTCATGCTGCAATCAAGTAGTACGTAAAATCGTCAATATA
AAAAATAATGAATTTATTAATATCAAATCATCTAAAAGATAACTGCACTTCATTAATTGTTCAAAGGAAATTAGTTACTT
TAAATTTTGCATGTACTCATCACTTAAAATGGGTTCTAAGAGATTAATATAAGTACTCCCTTCATGAGAACTATACGATC
TAGACTACATATAATTAATATAAGTTGACACTCAAACTTAGAAAATTGTTTCCAGTCAACGATTTACTAAGTATAGCATA
ATTATTGAACATAAATTTTTTAATCACCTTTCGCTCTATAACTATATATGTTGTTGGGACTTTTAAAAAATATAGCTACA
TTCATATTGAATCCTTTAAAATGTATTAGTTTTAGAGTATACGATACGATACACACACATCGATATTTTTAAAGAGTTTG
ACATAATTGCCATGTTAGAAGGATCAGGGTATATGAATTCATGCCAAATTAACGAAAGCATTTCAATATCTTTCAATTTG
TTTATCTGATTTTTTATTTGAAACAATTTTTTTTTTTAATTTTGTGGTCTTAAATTAAAAATATGTAGAATATATATATC
AAAATATTATTTAATTTTATAATCTTAAATATGTCTTGTATAAAGTTAAATTTATATATATATATATATATATATATATA
TAAAGTGATATTTATTTTTAAACATATTAAATCAATTAGACAAATAAATTGAAATTAAGAAAGTAAAAAATAAATAAATG
TAAACTCACCAAATAGCAATTGCATCGACGGCCACTTCAGCATTCTTGAGGTATCCAGCAAAAAGAATTAGTGCCATGAA
GTACCATATCTCTAAGCTGCAATAAATAATAAATATATCTTGAGATAACCTAATTAGCTACCATAATTTTAGCACATCTT
GTGACAGATAGATAATCTTTAATACTCCCACAATCACATTTTAATTAAAGGAAATTTCAAAAATAGCTAAGACTAGAAAC
ATAGTCAGATCATTAGCTATGATTTATTTAATTAAAACAATAATAATAAAAAGTAAAAGTAATAATAGTATAGTAATTGT
AACAGTAAAATAGTTAGTAATGTACATTTTATTTTAATAAGATATAGAATTTCCGTTTAAGCTGTTTTAGAAAGTTATTA
TACATTCAAACTATTATGGTGATCTATTACACATTTATATTACTTAAATAAATATATTTCCACCACCAAATATTATTATC
ATTACAAATTTCGTTCAAGCTCAAGAACAAAAATAATGAAAAATAAGAAATCAATTAGAAAAAAATTAACTCCTTTACAC
ACTTTTTTTTTCTTTTTAATTACTTTGCCACATCAGCTTCTGGGATGAAAATAAACTCAATTTAAAATAATATATGTGTA
ATAAACTAATATATANNNNNNNNNNNNNNNNNNNNNNNNNNNNNNNNNNNNNNNNNNNNNNNNNNNNNNNNNNNNNNNNN
NNNNNNNNNNNNNNNNNNNNNNNNNNNNNNNNNNNNNNNNNNNNNNNNNNNNNNNNNNNNNNNNNNNNNNNNNNNNNNNN
NNNNNNNNNNNNNNNNNNNNNNNNNNNNNNNNNNNNNNNNNNNNNNNNNNNNNNNNNNNNNNNNNNNNNNNNNNNNNNNN
NNNNNNNNNNNNNNNNNNNNNNNNNNNNNNNNNNNNNNNNNNNNNNNNNNNNNNNNNNNNNNNNNNNNNNNNNNNNNNNN
NNNNNNNNNNNNNNNNNNNNNNNNNNNNNNNNNNNNNNNNNNNNNNNNNNNNNNNNNNNNNNNNNNNNNNNNNNNNNNNN
NNNNNNNNNNNNNNNNNNNNNNNNNNNNNNNNNNNNNNNNNNNNNNNNNNNNNNNNNNNNNNNNNNNNNNNNNNNNNNNN
NNNNNNNNNNNNNNNNNNNNNNNNNNNNNNNNNNNNNNNNNNNNNNNNNNNNNNNNNNNNNNNNNNNNNNNNNNNNNNNN
NNNNNNNNNNNNNNNNNNNNNNNNNNNNNNNNNNNNNNNNNNNNNNNNNNNNNNNNNNNNNNNNNNNNNNNNNNNNNNNN
NNNNNNNNNNNNNNNNNNNNNNNNNNNNNNNNNNNNNNNNNNNNNNNNNNNNNNNNNNNNNNNNNNNNNNNNNNNNNNNN
NNNNNNNNNNNNNNNNNNNNNNNNNNNNNNNNNNNNNNNNNNNNNNNNNNNNNNNNNNNNNNNNNNNNNNNNNNNNNNNN
NNNNNNNNNNNNNNNNNNNNNNNNNNNNNNNNNNNNNNNNNNNNNNNNNNNNNNNNNNNNNNNNNNNNNNNNNNNNNNNN
NNNNNNNNNNNNNNNNNNNNNNNNNNNNNNNNNNNNNNNNNNNNNNNNNNNNNNNNNNNNNNNNNNNNNNNNNNNNNNNN
NNNNNNNNNNNNNNNNNNNNNNNNNNNNNNNNNNNNNNNNNNNNNNNNNNNNNNNNNNNNNNNNNNNNNNNNNNNNNNNN
NNNNNNNNNNNNNNNNNNNNNNNNNNNNNNNNNNNNNNNNNNNNNNNNNNNNNNNNNNNNNNNNNNNNNNNNNNNNNNNN
NNNNNNNNNNNNNNNNNNNNNNNNNNNNNNNNNNNNNNNNNNNNNNNNNNNNNNNNNNNNNNNNNNNNNNNNNNNNNNNN
NNNNNNNNNNNNNNNNNNNNNNNNNNNNNNNNNNNNNNNNNNNNNNNNNNNNNNNNNNNNNNNNNNNNNNNNNNNNNNNN
NNNNNNNNNNNNNNNNNNNNNNNNNNNNNNNNNNNNNNNNNNNNNNNNNNNNNNNNNNNNNNNNNNNNNNNNNNNNNNNN
NNNNNNNNNNNNNNNNNNNNNNNNNNNNNNNNNNNNNNNNNNNNNNNNNNNNNNNNNNNNNNNNNNNNNNNNNNNNNNNN
NNNNNNNNNNNNNNNNNNNNNNNNNNNNNNNNNNNNNNNNNNNNNNNNNNNNNNNNNNNNNNNNNNNNNNNNNNNNNNNN
NNNNNNNNNNNNNNNNNNNNNNNNNNNNNNNNNNNNNNNNNNNNNNNNNNNNNNNNNNNNNNNNNNNNNNNNNNNNNNNN
NNNNNNNNNNNNNNNNNNNNNNNNNNNNNNNNNNNNNNNNNNNNNNNNNNNNNNNNNNNNNNNNNNNNNNNNNNNNNNNN
NNNNNNNNNNNNNNNNNNNNNNNNNNNNNNNNNNNNNNNNNNNNNNNNNNNNNNNNNNNNNNNNNNNNNNNNNNNNNNNN
NNNNNNNNNNNNNNNNNNNNNNNNNNNNNNNNNNNNNNNNNNNNNNNNNNNNNNNNNNNNNNNNNNNNNNNNAATACACT
ATTAAATAATTTAGGGAATAAAAATTATGGTATTAAATAGTCTAGGGAGGTACTAGGTCTTTATGAAAGTTTAGTATCGC
AACATCAAATCTGACCAAAGTTGGGGTATTTTTCAGACCATTATTCCTTTAAATTAAGTTGTTTAACTATTGCAATTTAT
AGTTTTTTTTTAATGTAAATCTCAAATATTATATGTAGTCTCTTTGTCTCAAATTATGTGACAATGATAGATTTTTATGT
CTTTAAGTTTTTAAGTGTTAATTATTATTACTTATAGTACATTTTATGTTGTTTTTAAGTAATGTATGTTACTTACTCTG
TTCTAGTTTATGTTACACATATAAAAAATTTAGAATCAATCAAAATTTCATGTCTTTTAAATTTTTTAAGCAGTTGATTA
TTGTAATTTATAGTACATTTTAAGTAAATTTTAAATAATATATGTTTTTCTCTGTCCCAATATATATGCACGGATAGAAT
TTCAAGAACTATTTAATTTTTTTTATGTCTTTTAAGCAGATTCAATTAAGTAATTTTAATTTTTTATTTGAAATAAGCTA
TATATATTTGTGTGGTATTAAATTATTTATCTAAAACAAATTATGTAGATGTATTTATATGATTGTAAATCATCTCATTA
AGTGATAAATATTTATAAATATTATTAAAATTGTAAATTTTAAGTAATGTTAATTAAAATACTTATAAAGTAAATTATAT
ATATTTGTGCGGCAATAAATCATTCCTATTTTTTTAACTACTCCCTCTGTCCCTAATTACTTGTCCACTTTTGAATTGGC
ATACCTATTAAGAAATCATTAATTGATATAGTGAGTTTATCATTTTACCCTTATTAATTATGAAGTGGATGGATTAAAAA
CTTAATATTTTCAAAAAGTTCTACCTTTTTCAAAGTAATTAATTGATGATATAATAGGTAAAAAAATTTATCCTTTCTTG
ATTTGTCAAAATGGATAAGTAATTAGGGACATAGCAAGCAACTCCTAATTCCTAAAATATCCTTACGGTTGAAAGCTAAT
TTACTAAGGTAATAAAGTAACCGTAATTAATACCCTTACAATCGGAAGTTGCTCTGTTATTGCCTTAGATTAAGGTATAA
GTTATACTGAAGACTGAAGTTTGTGCTTTTCCGCTTCAATTTGCTCGTCTTATTTAATATTTTGAATTGTTAAACCTTAA
ATTGAGCTTTGGAATCATAATATTTTACTAAGTGGGTTCAAAATCAAAAGGAGTAAATACACAAACTAGCCGAAGAAACT
CACCAGAGCATGACAGCAGAAGCAAAAGATAGTTTAACAAATTCCCAAAGATTTTGAAAAGCCTTCATAGAAAATCCAGA
CCAAGCTTCTCCACAAGCCCCACTGAATATGTACACCAACTTAGCCACCACTAAGAACCACCATGAACTGTTCAGCACCA
CCGCCGCACCCACAAGTCCCCACCTTAACTTGAGCATCAACAGCCAACTAAACAAAGTGTGTCCCACTAGAGCAAACCCC
GCTATAACGGCTGTCACCATGATCTTGCTCTGAGCTTGCAAGAATTTTTGGATGGGAAAGTTTAGTGCATACGCGAATAA
TTGTGGAATCATCCATACAGCAAATGTACCTGTAGAGGCGAATTCAGAATATAGAGTTTATACAGTTAAATGTTTTAAAG
TCAATGAGTTAAGTTGAATAGATAAAATCCATCTTAGATTCACCTCTGTATACCTGCCCACTTCGATATATTGGAAGTCT
GACCGATAAATCTGAGAAGTGGCGTGGCGAAAATATAAGGGAACAGTAGAATTAAAGCTGTAGAGGTGAGGATTATCCAA
GACCGTTGCATATAAGTTCCGAGCATGTCTAGTTGTTTTGCTCCAAAGGCTTGTCCACATAGTGTCTCCAATGCACTTCC
CATCCCCAACTGTAATCACAATAACCCCGTTAATAGTAAAGACAAATCCCTAATTTGGTCGAGTTCAAGTAAATTTAGAA
CTAATAGTTATTATATCAGAAAGTATATACATACCATGATGCCAAAAGAAAAACCAGCGATGACAGAGTTTTCAATGGAG
ACAGCAGCAAGTTGAATGGTACCAACATGACCAGCAAATACTTGAGTTATGGCACCAATTGAGTATTGGCAAAGGGAAGT
GAAAATGGCTGGAGCAGCAAGGTACCATAGTTTTTTCGACTCTGCTGAAAACTCTCGAACGAAATCTTTAACTCCATTGA
TTTCTTTGATATCATCTGAACCATGTGAAACTGGTCTCAATATTGGGCTATGAAGCTCATCATCTTCGTGATTGTTCACT
CTTGATGTTAGAAGTGGCACCACAGTACTATCACTGGCCATAATTGGGAGAAAAAGGGGACAATAATTTGACTTATATTT
TCACTATTGATGTTAGAGGGTTTAAATGGAATGAGATACCTTATAAAAAAATTAATTATATGCAAACAACACTAGACACA
GTATACTAGATACATGTATTTAGTTTATATATATCATTCACATGTATCAGGGTTATCAGATACATATGAGAGTAGTGAGT
GAGATGAGAGGGAAGCGAGCGAAATTTGTTATGTATCTCAGATATATGTGAATCTACCTAGATGTTGTGTATCTAAAATA
AATTACACCTAATTTATACCCATGTATCTGAACGTATTTTTTTTTTTGGTAACTAACATGATTTATTAATCACCATAACA
AACATTACAAACCCATAGTTCAGCCACATCTCAGCTGACTATCTTCAATAAACGTTCACTACCGACTACAAACTATGCAC
ACAACTCAACGTATTTGGACGCACCAAAATTTGATAAGATACGTAATATTACAAATTAGAGTGTTTCTAAGTAATTAGTT
CTTAAATTAATGAATTTATATAGGTTTCCCATAATTAAATAAGGGGGGCCATTATTAAAATAGTCTTGCTCCGTAAAATA
TTATTAATTTAATTGTCCTCACATCATTCTCATAACAGAATGAAAGCAAGCAAGAACGAAATGAGCGCTTACCCTATTGA
CCGAAGCTACTATCCTAAAATCAGAAATAATAGAGTGGTTCTACCAACAAAGAGCCATATACGTTTTATTGTAACATTTG
TTGATGTACCTCGTAACTGGGTTGTACCTTCTTAGGTGTCAAATGTGATGTTGTACCGGGTTATTGATTCTCTATTTATA
TTGTGGATAGTCTATTTTTTTAGAACGAGCGCGAATTGAATGATTCAACAAACAATTCATCAGTTGTTGGCTACCTTTAC
CTCTTAACGTGGTGATTGTTGACAATTGAGCTAACACTACTAATACTATTTCAGTATTGGTACTTTTTTTTTTTACCTTG
AAGGAGTTTTAAAATAGGATTATAGAATCTCAACAACAAAAACAAATAGTTCCAAAAATCATGACCTGGTTCATACCTGA
CTGAAATAAATCAATCTCAAGTCCCATTTCATACTTGTTTATTTAGTTATTTAACAAAGGTATATAATTATAATTACCAT
AAAGTTACATGCATAAAAATTATTATAATGCAGAAAAATGACGATCTTAATTTACTTAAAATTCATGGGGGGAAGAAAAT
CAGTAGAGACTAGAGACTACGATTCTTTGTCAAGTTGATTTTTATTCCTGTAAAAACATAATCATTGGTGATTCTTAACC
AGCCACGTGAAGGAGAAATTGTGTGCAACGACAACATTTATTGCCGAAAGCTCTGAATTTGTAAAGATGTGTACGGGACA
ATACTTTAGCTGTTTATGTCACTATAATAGTTCAGAGGTTTAATTTGTACTCAATATTTTATAAGACTTTTTAGTTTTAA
GCATAAATAAATAAGAGGTTTGAAAATTTCACATCTATTACTCTTTTTATTTCAATTTATTTCTTTTTATTATAGTACAT
TAGAATATATTATTTTCTTTTTTAGTAGATTTTTAATTTTAATTTTTCAAATGACATGTTTGGTAGAAAGGAAAATATTT
TTTATGAAAAACTGATTTTCTAAAAAGAGTTTTCTTGAAAAATAAGTGAATTTTTTTTACTTATTTTCTATTGTTTGAAT
GTAAGCAAGAAAATATTATCTCAAGCGCATTTATATGTTATCTAGCAAACCACTCTGGAGATCGTGGGATGGAATGGGAT
GGGATGGGAGTGAGGGTTCGGATATGGAAGGGGTGGGATGGTCAAAGAGTAGGGATTGGGGCCTATGGGATTGGATGGGT
GGGAGTCCATTGTTTTAAAAGGCGAGGGCGTGAGGCGGGGCATTTTACTTCGTATAGGACGAGGCGTAAGCCTCGAGACG
TGGGGCGTAAGCACTATGGATCTTTAAATTTTTAATTTACAATAAAGTATAATAATATAATAACACAAAATTATAAAAAT
ACATCAATAGTTTGAAATAATTACAAACATAATTAAGGAAACTCATAGAAAATAAAACTTCTAACATGATTATACAAGTA
TAAATAATCTAATATCCTAACTTTCTAATAATAAAAGAATCATTATTTCTAAAAATATTTTTTATCATACTATACAATTA
ACCCCCTTAAAAGAAAATAATCAATAAAACTTATACTACTATTATAATAAAAACATTACTCCATCATGAATAAAAATAAA
ATTACTTTCAAATAGTTAAATAAAATATGATAATTTTTTAGACATATGACAAAACCACGAAGACCAATGATAAGTGAAAA
AAGTAAAATTTTGTTACGTATTTTTAAAAGAAATATTACGTGCTAAATAATCACTTTCATAGTGTTACCAGATATTAAAG
ATGCAATACTACAACTTGTTATTTGAGTTACTCTCAATCTTCTTATCTCTATAGATTAAAAAATTATTAAGTATCATTCA
TTTATTCAAAAATTATGAGGGTCAACAATGTTAACTAAAGATTTTAACACAAAATTTGTGTAAGATCTGTTAGGAGAACC
CCAAGTGTTGGGCATTAGATGTGTTTAGGGCGTACAGTCGGGCGCTTAAGGCGTAAGTCTTACGAAACTAAGCTCCACAC
TTGAGTCTCGAGACGTTTTGCTAGAGCCCCGCCCCAGAGTGAGTCCCAACAAAGTTTTTTAAAACACTGGGTGGGACAGG
AAATAAACTTAAAATGTCACTTATATAACTTATTTTTCCTACTTCCGTTAGAAATTCTTTTCTTTTTTTTTAAGAAACTT
GTTTTTTTAGAGAAAAAAATTTTCAAAATTGTCATGACCCAGATCATTGTGATTGGCACCCACACTAACCCTCCGGTGGG
AGAACCACTACTACGACCCAAACCAAACAACTAAATCAAAACTAAGGCATTTAAGTATACGAAAGCAGGAAAAATACTAA
GGAAAGAAATAGAGTTCCCATAAACTCTAACAAAAGTCTAACAATAATAAACTAACATTGCGGAAGAAATGCCTAGAACC
CGAAAGTCAATGTACCAATACATCTAACAATGAACCAAGTCTAAACAAAAACGGATACAACCCCAACTAATGTACTAATA
ACTAATAGAACTGTCTAAGTCCGGAAATGTGGAGATAGACGAAAGGAGAACTCATGGCAACCCGGAAGAATCGGCTCACC
CTTGAATTCGAACGATGATCACTGATCTTTTAAGCAAGGTTTGTCAGTAGCCGCTTGAAGATGCCCTGTACTCAACAAAA
ATAAGAGCAAGTGCAGTATCAGTACACAACCACAATGTACTGGTAGGATCACGCAGCTATCCCACTAAGTATAACATAAG
CAAGTCAATACAACATTATAAACATGTAAAATACCGAACATATACACTATCCATTATCACATGCTCAATAATACACACAA
TTATGACAAGTCATTGGTCCTCTCATGGAACCCAAACCCAAACAGTAAGCATACCGGAACGTGGTACCCGATCCAATGAT
TATGTCGGAACGTGGCAACCGATCACATAATTATGTCGGAACGTGGCAATCGATCCCAATTAGTTATGCCGGAACGTGGC
AACCGATCCATTCAACACACCACAATCACAATCACAAGTATCTTCTCAAGTTCATACAAATAAATCATGATTCATGGCAT
TCATCATTCATCTATCTCATTTACAACAAGTGTGATCAATAATGCAACATTCGCATACATGCAAGTATCATAATGAAGCA
AGAACAAATATACATCACACAATCATAGAATCACAATCATCACCTACCTCGAAACAAGCTTGAAACCCTAAGAAACTTGA
TCCTTCCCTTTCCGAATTCGTTTCACTTGTTCTTGGTCTACAAACAATTATAATAACACGGAATCAATAAACAATCACAA
ATTACCCGAATTACCAACAATTCTATGAACCCTAAATTAAACGCATGATCCCAATTATCCAAAATAGTGTTGTTCCACCA
TAGAATCTAGATCAAAACCCTCCCCCAACGATAATTACCCATTCTATTACGTTCTACGGATCGAAAAACGGATTCGGGGA
GTGAAAAGCATACCTTTAGCCTCAAAAATGGTGGAAAACTGTTAGGAGTCGCCTGAGGTTCGTTACTTAGCTCTAAAAAA
TCAAAAAGTGCAGAATGAGGTCATTTAGGGATTTATTTACGACTTTAAGTTGCGTCTGGCCCACCACAGCGGCCCCGCCA
GAGCGACAAAATCCAACGCCAAAGTAGCTTGCACGAAATAGTGAGCTATTTTAATAATTCCAAAATCCCCATTTCACAAC
ACACCTCTAACCCACAACGCTCAGAAAATACCCTTCACGCTAAGATCGATTCCGGGAGTTCTACTCGCCCAAATTCAATT
TCGTAAAGTCGTACGGATTCCTTAACGAGTTATCTAACCACTCATGTAACTAGAATTATAAATAAATCACCCAATTGTTA
CCAGATTTCCCTACGCCTTAAAGACTCCGATTTCATCCAAATCTGGACAAGGTTGGAAAAATCTAAGTACTACGAATCGA
AATGACATTTTGATTTATCTATTTTTAATTTTGTTATATATAAAAAACGTGATTTTTTTCGTGTCAAATCAAATTGAAAG
TACTTAATGTTTCTATTCGATATTTTTTAATGATAGGAGAGGCACAATTAGGGGGTGAGGTGACATTAATTATTTGACCC
ATGAACTACTAGGTTGATTTATCTACTGTAGAGCTATAATAAAACTCAGAAGAGATTCTTTTCTTTTCATTTATTTTTAT
TTGTCTAATGTTTATAATTTTATTTATTTATTTGTAATTTTTAACATATTAAAAAAATATTTTATATTTAATATTAATTA
CTTATTTTCTAAAATATTTCATAAGACTTTAAATTACATATCAATTAATATAAATATTGTAATAAAATAATTATATTAAC
CATGAATTATTAAAAGACATAAAAAGTTTAAAATGGATAGCTAAAAATGAACCGAGGAATAAATAGGACCCAGCAAGCAT
GAAGAATTGTGTCTTGTGGGGTCCATATTTTTCATCTTCTTCAATGCTCATCATATTATTCGATAGTTACGTTGGAATCC
AATCTGATTAAAAATAATTCATATCTAAAATTTAAAATCGGATTTTCTTATTAAAAAAAAAAGCAACTTCATCCGTCACT
TAACAAGCGACCACCATCAATAAATGGTACTCCTTCTGTCCCATATTATGTGAAAAAGTTTGACTCAGCACGGAGCTTAA
GAAAGAAAGGAAGACTTCTAAAACTTGTGGTGTAAAATAATGATACACTACAAGAAAAGTGTGAATTACCTGGGACTTTC
CTGGGATTAGTATGAAAATCTGTAGGAAATTTATTTTCCTGCAAATTTTCATACCAATCCCCAGGAAAATCCTCATGTAA
TTCACACTTTACTTGTAGTGATAGAAATTTGTGTGACTATAAATCATTTCATTAAGGGTAAAATGGATATTTTAAAATAA
AATTGTTACTAAATATAGACTTGTTTCATTTTTTTTGGATTGACTAAAAAGGAAAATAAGTCATATAAATTGAGACAGAG
GGAGTGATATAACGCTCATTCCTACCTACCAAAGTGAAGGTGGCTTATTCCTTCTAAATAAACCAATAATGACGGGTCTT
ATTCAATCAAAATCCAAATAATTCTAGTATTAAATATCAAAACTAACATACTCAACTACTCAAAAAAATTGACATCCTTG
TCGACACTAATTTATTTGGCCATGTGATATAAATTTATTCAATCTAAACCCAAATAATTCTAGTATTAAAATATCAAAAC
TAACATATTCAACTACTCAAAAAACTGACATCCTTGGTGAAACTAATTTATTTGGCCATGTGATATAAAATTATTGTTGG
GTTTTAAAAGGTCTGAATGGAAAATAAAGAGTTGCGACTTTTATGAAGAGTTGCGATTTTTATGAAGAGTTGTGACTTTT
ATGAAAAGTTGCAACTTTTATGAAGAGTTGTGATTTTTATGAAAAGTTGCGACTTTTATGAAAAATTGTGACTTTTATGA
AAGGTTGTGACCTTTCCGAAAGATTGTGACTTTTTCAAAGGTTTGTGACCTTTCTGGTAAGACACAATAAGAACCTTTTC
ACACTACCCTTTGTTTTCTATAAATTGAGGGATTTCTTCTCATTTTAGTTGAACTAATTTTTCTGGACTTCTTCTTCTAC
TACTACTAAATCTAGTATTCAAAGTGTATTTTACTGTCGTTGAATGGTTCGCTGACACCGTGATTTTAGGTACCGATACA
CCGGTGAGTAAGATCGTTCTATCCTGGGAGGATATAATCTGTTAACCTCGGGTACTTGAGGGGAATAATTTCCTTAAGGG
GACACTGTGCATTCAGTGGACTCGATTTTCTTTCTTTGAGAAAAATATTTTTATATTGTCTCTAATCTGTTTCTAATTCT
ATTTTCTCTACTAGTTTTAATTTTCTAGTTTGAAAATAATCTTTAAACTTTGTTGCTTCTTATCAATTTCTTCAAAGTTT
TGTTCTAACTATCTTAGGAATACAAGATGGACAACAATGGTTTTAAAAGGTGTGAATGAAAAATGAAGAGTTGCGACTTT
TATGAAGAGTTGTGACTTTTATGAAGAGTTGCGACTTTTATGAAGAGTTGTGAGTTTTATGAAAAGTTGTGACTTTTATG
AAATGTTGTGACCTTTCTGAAAGATTGTGACTTTTCCAAAGGTTTGTGACCTTTTCAGTAAGGCACAATAAGAACATTTT
CACACTACCTTTTGTTTTCTATAAATTAAGGGATTTCCTCTCATTTTAGTTGAACTAATTTTTCTAGACTTCTTCTACTT
CTGCTAAATCTAGTATTCAAAGTGTACTTTACTGCCGTTGAGTGGTTCACTGACATCGTGGTTTTAGGTACCGATACACC
GGTGAGTAAGATCGTTCTATCCTGGGAGGATATATTCCGTTAACCTCGGGTACTTGAGGGGAATAATTTCCTTAAGGGGA
CACTATGCATTCAGTGGGCTCGATTTTCTTTCTTTGAGGAAAATAATTTTATATTGTTTCTAATTCTATTTTCTCTACTA
GTTTTAATTTTCTAGTTTGAAAATACTCTTTAAACTTTGTTGTTTCTTATCAATTTCTTCAAAGTTTTGTTCTAAGTATC
TTAGGAATACAAGATGGACAACAATCTTAAGGAAATTAGTATATTGTTGGTATTTCTTGTATTCTACTAATTGAGAGAAA
CAGATCATGAAAGTAGAAGATTAATGCATTACTTTTCCAGAATTCAGTGCGTTGTTTAGCAAGGTCGAAGTGAGAATGTA
CTAGAAGAAGTGGTGGTATTTCGGTTAAAGAGTACACCAAGTAACCTTCTTATTATTTATCTAAGGAGGAAAATAGTTTC
TAAAAGTTAACAGTTTTGATATTTATCATGTATGTCTTTGAAAAAGATCTGCAAACCATATGGTTTTTTGAATGATTTTT
CCTTGGCAAAAAGTGTTCCATTTAAAATTATTTAGTTTGCAGAATGAGAGATGCACATTTTTATTTGATAAAATAGTATG
TCAAAATGTTATAGTTGGAAGGCTATTTGAAAAGAAAAGCATATCTATGTGATAATCTATGAATATGTTCAATTCTGTTT
GGAGACTGGAAAAAAAACTTTTGTAGTTTTGTACTCCATGTGAAATTTGATTGTGTCTGATTTTTGTAGACTAAAAACTT
TTGTAGTTTTCTACTCCGGATAAATTAGACTATGCAATTGGTTTGACGAATATGAAAACTTCACATAATAAGTCAATGTT
GTACTTTTGATTTTCTTTAAACTTCACTGTTATATAGAAATAAATTGTACAAATTTTTTTGTCTTTATTGTTAGTATTTT
AAATACTAAGTAGTATGTCTATTTGTGATGGAGGAAAAATATCAGTGACTTAGAGTTTGTGATTTTGTGCCTCTATGGAA
TGAACTTTGACATTGTGTAAAAATTGTCAAATGGAATTGAAGTACTATAATTCTTTTGTAGAATAATATTTTCAAAAGAG
GTTTCATGTTGCCAATGACACAATGACACTTTGATACTTGAAAATTATTTTTGAGATCATATTTAAAATGTGGAGGGCTC
TTTGCTTTTGACAAAGATAAAATTAGACTTAGTGTCTAATTTAAATTTGGAGCACAAGATATGAAATTCGATGATACTTT
TGTATTATGTTAGACACACAAAATTCTTGGAGTATATTTGATATTGTGGTCGTTGAGTTTCTCTTTTACTAGTATATGGT
ATGACTAGTATGAAACTACCAAATTATATGTATACTTGTTCAAAATGATTTGAGTTCTTTTATGATAAAGTGTCACTTAA
AATGTTGTGATTTTTCATGAAAAGATATGTCTATTAAATATAACTATTTGTATAGACATGAATATTGGTGAATAGTCATT
TGTCATGTTTTGTAAAAGAAACATTTGGACTATATTGCCTTTATTGGACCCGATGAAACTTTGTTCATGGGTAGTTCTAT
AACAATCAAATTGAAAGTTATGAAAAGGTCCTTCCGAAAAGGACATTTGACAAGGTGATGACTCTAAACAATGTTTGTAT
TTACACAAAATTGTAAGAAAGAGGAACATATATTTGTGAGGAAAAGCTACCTCGCGGAGAGCTTTTCGAACTCAATATTT
TTATTTGTTCTTACTTGCTTGAGTCAAACTGTTTGTGACATGAACACTTGGGACATGTCAATTACAAAACCTGTAAGAAA
AACTGATCAACTTAGAAGTTTTGTCTAACTTTGAGTGCAATAAATAAAAATGTCAAGTTTGTGTGAAATATAAGTATGCT
AAGCATTCTTATAAATCTGTTGAAAGGAAATTTAATTCCTTAGAGTTGATTTACACTTACATTTGTGATATGAAGTCAAC
GTCATCTCGTGGTGGGAAAAAGTATCTCATAACTTTTATTGACAATTGCATTTGAAACGGTTATGTATATTTGTTGATGG
TAAGGATGAAGCAATAGAAACGTCTAGGCAATATAAAATTGAAGTTGAAATCAGTTGGGAAAAAGATAAGAAGTGATAGG
GATGGAGAATATAAATCTCCTTTTGCAGAAATATGTTTGGAAAGTGGATTTATCCATCAAACTACTGCCCTATTCACCTC
AATCTAATGGAATTGCAGAATGGAAAAAAAAATCAAACTTTGGAGGAAATGATGGCTACATTACTTATAAGTTCAGGTTT
ACCACAAAACTTGTGTGGAGAAGCTATCCTTACAGCAAAAGGGAAAAAAAATTGTCTTTTCAGAAAGAAAGCAATAAAAA
GTTTTGTTTGTTCAGGACACAATCTATTCCATATGAGAAATGGAAAGGAAGGAAATCCAACTTGAAATATTTCAAAGTGT
GGGGGTGTCTAGCCAAAATCCAAGTTCCTATTCCTAAAAGGATTAAAATAGGACTGTGGACTATAAAATTAGACTTGAGT
AGTCTAGTGAAGGGTCTAAAAGACCTTGGAAAGAAAAAAAAGGAGAATGTACTTAATAAAGAGATTGAGAGGCGTAGTAA
ATGTCAAAGGACATCTACTTCCTTCGAATATGATTTTGTAACATTTCTTGTGTCTTCTGTAGACTCATCCTTTTAGAAAG
ATGGTGTCAATAGTGAAATTGATTCAATCTTGAGCAACCATATTGAAAGTTAATTGACTTTCTTCCAGAAAATACACCTT
TGGGTTCAAAGTGAATCGTCAAAAGGAAAATGAAAGTCGATGGAACTATTGACAAATACAAAGCAAGACTTTTTGTCAAA
GGCTATAGACAAAAATAAGTTTTTGATTTTGTCGACACATACTCGCCAGTAACTAGAATTACATTCATTCGGATGTTAAT
TGCATTAGCTGCGGTATATGACCCCCAACTTCATCAAATGAATGTGAAAACAATTTTCATAAATAGAGAATTGGAGGAAG
AAATTTACATGGAACAACCCGAGGGTTTTGTGGTTCCTGGTAAAGAAAAGAAAGTGTGCGAACTTGTTAAGTCACTTTAT
GGACTAAAACAAGCACCCAAACAATGACATAAGAAATTTGACCAAACTATGTTGGTAAATGGATTTAAGAATGATGGAAG
TGATAAATGTGTTTACATTAAAATCACAAGGTCATTGTTTGTTTGTATATTGGTGACATGTTGATCATCAGTAGAGACAC
TAATGACATAAATGCTACTAAGCATATGCTAGAAAGCTACTTTCATATGAAAGATCGTGGAGTTGCTGATGTGATCTTAG
GTATAAGAATTCTTAGAACTCCTAGATGTTTAGCATTGTCACGGTCTCATTACATTGAAAAGGTACTTGACTAGTTCAAA
TTTTTGAATTTTAATATTGTCAAGACTCCAATAATGTGAGCTTTGCACTTCAAAAGAATGAAGGTGAAAGTGACTCACAA
TTGGATTATGCTAGAGTATTGGGAAGTATGATGTATATCAAAAAGTGTACGCGATCAGATGTAGCATGCGCTATTAATAA
ACTGAGTCAGTTCATGAATAATCCCAATCAAACTCATAGGATGACAATGAAAACAGTTTTGGGGTATTTAAAACATTCTC
AAAACTATGTCTTGCATTATACAAATATCCTACAGTATTGAAAGGATATAGTGATGCAAATTGGATCACCGGGATCAAAT
GAAGTAAAATCCACGAGTGGATATGTATTTACTCTTGGTGGAGGAGCAGTCTCTTGGAAATCTTCCAAAAAGACATGTAT
CGCTAGCTCTACAATGAATTCTGAGCTAAGTACTCTAGATAAGGTCGGTGAACAAGTTGAAAGACTCCAGAATTTCTTGA
TAGATATTATTTTTGGCCCAAACCTTTGGCATCAGTATGCATACACTTTGATAGTCAAGATGCAAAAGGTAGGCCATGGA
GCATGACGTATAACGAAAAGTCTCGTCATATAAGACATAGACATGATACCGTTAGAAAATTACTCTCTAGTGGAATTATC
ACAATTGACTATGTAAAGTCAAAGGATAATGTGTCGGATCCACTTACAAAAAGGCCTAACTAGAGAGAAAGTTGAAAGAT
CATCTAAGGGAATGGGTTTACGGCTTAGGACAAGTCATCATGGCGGTAACTCTATCTAGCAGACTGGAGATCCCAAGAGC
TAGATTCAAGGAGAAAAACAAAGTTGTGACTGACGATTCGGCATTGTCAACCAACTCAATCCATTCCCATGATGAAGACA
ATGCTCAGGAACAATGATACAACATTAAGGCATGTTAATGAGTAAAAAGCTT
