# Supplementary material for: Homologues of potato chromosome 5 show variable collinearity in the euchromatin, but dramatic absence of sequence similarity in the pericentromeric heterochromatin
Source: BMC Genomics. 2015 May 10;16(1):374. doi: 10.1186/s12864-015-1578-1 (PMC4470070; doi:10.1186/s12864-015-1578-1)
Supplement: Additional file 3: — RH BAC tiling path sequences. Description of data: Nonredundant, multifasta sequence files of the individual BAC MTPs. The sequence contigs and scaffolds in the MTPs can be either ordered or unordered, depending on the quality status of the tiling path sequence. [file 12864_2015_1578_MOESM3_ESM.zip › mtp_4389.fasta]

>RH125E08-1
gtgttccataaagtttggtatattaatagcaatttcgtccaaagttggagtatttttcag
accattttcccttaaatttaagtagtgtatatagagaatggtcataaatttattgcaaat
gtatttgtttactcatttccttcatcgagttttttttaaaaataaaaagtatattttgat
tcaaggatgtacataattaaatattcaaacaagggaacatttatatattggttaggaata
ttgaaatataaattaatatgcttaaaaatgttcaatttttatggttaatttaaaaaccac
aagtattttttaaatcttaaatggtgatgtatgtatgattgaagaagttacatcgcttgt
cgaagcacattattattttcttccattttggataaaccatatttagttaaaaaattatgt
tgctttcaaatatatttgaaactaaatcttgcttaagtatgtttttcctaatgtcagata
ctcaccaacctatcactcgattcacattatatatatttctatattagttttgagacaagt
caatctgaaataatttcacaaaacacttaccataatgatgtgtttacaatagtgttaaaa
tgaaaagataatttttattcattttaagaaaaatactcgagatgaggagaaattatttga
agatgtcttaataaattttaatcaaatgaatatgtacatttattactctgatgaaaaaaa
tctccttttatagtcagtatgataaatattaaccatattgggatccatatatatatatat
atatatttctttgattctttctaactaatgtctatctctttatacgagaggggaagaaag
aactacaattttattgagtttatgtgtttagttaaactcgtttaaatgtaatgatccatc
ctttcattttaagaaatacccgcagtaaaattcttgagtctaaaattgggtctatctagw
cgagtaaagcagggatcgacccgccttggcggaaaaatatatttcacttacatgggagta
tccaggaaaggactgtctttgacaactattgcagtcccttgacagttatagctctagttg
tcccttgtccatcatggcagcaccccacaatggccccaataatttttactccttctcttc
ttagtccatgtttgaaaagagttgcctcttcctaaacatggcctagagttatactccgac
tgtatcaaattacttgtccacttttcctttttaagttgttcctaattacttgtccatttt
gacaaatcgagaaaggacaaaaataaattctctattataccctcaatttattactttata
aaatgtagaatttcttgaaaatcttaagtttttaattcattcagttcataattaataggg
gtaaaatgataaactcactatatcaattattgtcttcttaataggtgtgccaattcaaaa
gtggacaagtaattagggacaaagggagtattaaaaagaaaacccttgataacagagaga
caaagctctcaatccgcatatttcaaaaccttatatctccaagaagggttaagagacatg
attatattcaacaaccaaagattcaatcacaaggtagcaacaaattcctctctcgacaat
agcatcttaagaactcacaaaccagatgaaactgaattaagaaccaccttaataagatcc
taagaataggtattggtagtttctataattacataacaaaattaagaataaattagtctc
acgactcaaaaatggaagagattgcatcgtctattccactacgacaagtcaacctcaacc
ccaaaagatgctaagaaatgcggaaaggaagacaagatatataaaggagcaagaaactta
gtcattctaatataacccaaaaccttgttgtcacgtgttcaattcacaaatgtattaaaa
tagaattgaaagataattacatgtttcaaaattctttatttctcaaatagaagaaagcat
aaacataaaggaagaagagggtcccccaggatgacaagcaactacctctaagaatcctta
ttgagccatggaggagggagaagaagaagagcaattacacggatctaggctcggaaccta
catacgtttagaagcaaggagtgagtaccgamcaacactggacacggcaagaaactacta
aataaagcaaaattattctagaatacgagtactcctttcatccaaaccgaaactcctcaa
attacaacctgcataaatcagtccaacttaacaattttgcaatacataattcccatggct
ttacaatcatagtccaacaatcacagttcaacaaccaataagtttcaagtatgccaatca
cacgtaccaagtaagtaattctcaagtatcaagtagatctattacaagtatccagtagat
caaactcttgtcgaaaccttttctcttcggtacaatatcactagttggaaccatttttcc
ttcgcctttatattatatcactagctggaaccttgtcacttaaattttatcatattactt
gcccgaatcatctcccttaagtataatatcagtagccaaaaccagttccctagggtttta
tatcatatcgctagctggaaccgtttcccttcgattttatagcatatctcttgctggaac
catttttcgtcggcatgatcatcacatatctcatcaggaaataaggaaatcaatgcgaat
aataaatttcacaccataataaagagacaacaactcaaacaattaaagtccataataatg
ctatcaaagcatttcattaatcaacacatttagggtccacagcaaggcaattcacaaata
actatgatcaacacattgcctctttcattaatcccacttttattcattaagataaagcaa
gtaaaataattgaacacgtcacgtcattcccattactccccaacacacacagtgaaggga
aataaacaattgtactagttttaaaaggtttagaaatcacttgcttcaattcaatcaaaa
gttaattcaagacttgatttttccctttctgaacaatgtgcaaagacactcaattttatt
caatcgagtaatcaaaataagattccagaactaataataacaccgcgtggktatagttgc
aaccttagttgcagggktagagatgaaattttcctgcatactgattgcggagatacacga
gaggaccttcaagtccaccaccaccttacccttcacatgcctcattttccagttgtgcag
ggatgctggagtaacggtttggcactgtaataacctgcagcaggcaaccaagactttaga
tatcggtctgattcgggatgaggccaatgttgctgcacctcgcagagagtcgcaggttca
ggtgccaccaacgggagcggacttggtagcagatgtcgagcagatgcagggtgaggagcc
tgcccctccaactactactaaggataccccgagttcccattctcaggctgctagtcaggc
ccctagctcctcaagagccaccccctcctctgggtctgttgccatgcctgtagatcgtgt
acaaaagttggaggctcagatggccacacttctccaacatgtgaagccattgatacagag
atcgatagcagagtctgaggcgcggatggggcaaatgatggaccataaggttcaagccat
tcaccaacgccttgatgcatttaagttgcgcatctcagaacaaccagcccccaccattga
tgtttcttctttccaaacggagttagccagtctccgagatgatcttgatgccctcctagc
tccaccaaagactgagcctaagtcatcccccacagcaccgtttgaaaatacggtgttgga
tgcattattcggagaggagatgccgccgcctgtttctttctgtcatgctaggaataaccc
ccgctctagtcagacttttgatggcactgaggctggaaaatctggcaagagggagcacca
ggagcttgaggcggcccggagagcatccatcattgatgaggagttgcggcaccagagggc
tagggagattggtgttggtgcctttagcagtatgagcactacggatggtgcagcgagggt
tgatgttagcactactaagggtgctgagacgattgatgcgggcactactgagggtgaccc
gattgttgatctagcgggttttgggaaaccgaactcacccacttgttgagaggtcttcag
cgcctatgcgccacaggtttgcttcacctattcctttctatcttaatttttgtgcattgg
ggacaatcgcactctattttgctgggggtgggggtaaatggattgtgactgatagggtga
agtttgagtaacccaactcataatcctctckkgggggttttcttgcttgtgttctttctc
cccaagagactgttttaatttctattgaaccgccatgtttaagaatgtatgtgtaggagt
aagtgtagaaaaatgaaagcatgatggcatgaaaagcatgataaarrattatccctgtcc
aaacaatgttgaattgtcctagatctatagtcttgatgagctgaatgtgttggatctaaa
tgtgacacgataagaacaaatttgacctcatgacttaagctaaaaacttgaactggtaat
ttgataatctgataatgaaacaatgtgccaaaagtgtgttacaatagttgaatgttcaga
cagtttgtgccaatctagaactatgccccgttggtcctgctaagatgatcgaggctagaa
aatgggaagtgatcataggcccttgttcaaattagtccacttaagcctaaaatgatctaa
ccaaatgaagtcaataattccctttgatccaaatatttgagccttaaatacaccatttct
ttttattcacctaactcaccttcccttaaaatattgtcttggccccgaaccctccttaga
catgtgcacctkgacttaggccaaaagcctaagttgagagtggctaagccaaaagctacc
ttgatcttggccctggttcaacatcggacattgtgcaccacaactaatgcaaaatgcata
agttgagtgtggctatgaaagaggaaaccaaatgaaaaaaaaggtatgaaaagagtttag
cgttgaaaagagaaaaagaaagaaagaggatgtgactttgtgcaaaagaagaaaaagaaa
aataaagtgaaagaaaaagaataaagtgagaaacaagagtcaaaaagtcaaaagtcacat
ccacgttgcaaagagttaaaggaaagagagtaaaatgggcagatgccaaaaataggtcaa
ggaagagctaagaagccaatgtaatgtcaaggagggaagaaagtcactaaaaagtaccca
aatgtaccacacctgaccctgagcctacattacaagctaagaaagtcctatagtgatcct
agcaactagtttggagagtctaagcagtgaaaataagggcaagcctatggtattgagcac
tatctgtacttgaaatcacttgtgagcgtgagtgtggaatgaatcctaaaactcaaaatt
catatcttctgtgtgaaaaaggatttcgtttgaagtgagggcactagtgacattgcctga
acaatggtaccttggtgattgtgaaaaaagtgtatggtgtggtgtctattggttgatctt
tgtcatatcctgatccgcatgagttagcttgttgagtctaagagaaaagatttgcactga
gaaagtggaatggaatgaaatagccatgtgattgcttaagtttggatgtctgcttctaca
caagtgtcgtttcgagtttagtgcgccgcttaaggacaaacaacgagtttaagttgaggg
tgttgatatatcgtgagtgtacgatatttttaatacagttcacttaagagttgtgtgtgt
ctagggccattttgtattagaattaatgtttattgtgttatatttgcaggaaataggctt
ggacgaggtcgagagagatgataactgaaattctgtagaaggagccacccacggaggtga
cctacggatcgtaggttcagtcacagtccgtcgtgggtaggcgtggaatgatcatcagag
aagtctgactaagtgtggaaccacggaggccagtgacgaagcgtaagtcgacccacaggc
tgtcctgcacatccgttgatgagatcagagattttgagttccagtacctgatgaaaagtt
ctaagtgtggagccacggaaagggacccacagactgtaggtcaacatatggtccatactg
cacacccgtcgtttgtatctgaaagttgaaggttccagcttctgagaaaaagtctaagtg
tcaagctacggaagggacctacggaccatagatctaaccactgtccgtaggtcagtttcg
tcgatcgaagccgcatccagcaattttatttccttatttcatttcctttttgtttaggac
aagtttttctataaatagggtatgtaaaccttgtttttgggggttagacattattgttta
cttttagttcttggtattttcttcggaattaacttgcaaactttagcaatttgattttcg
gatttcggtttataaagattttggctttgaatttcaattggagatttcgggtttcttcta
ctcattacgtaagttcatgaattcttcttctaaaaatatgaattgtgttctttcaagcat
gagtaactaaatccacaaccagggttgtgagaaccatgagcgattaataaagtatgaata
ataactaagtaattcttgaatagtgttgatgcatgcattgataattctttcgcctagaag
tctttttaacgagtgcacgcgttagaactcgccttgttgctacttgtcggaccaaggagg
tagttaataagaaaagaattatcaacagagatttagtgtgatactatctaatagtctaat
gtcaattggtgcgagggtaaaaactaagtcatacattgatgtgatatctaatttgaggta
aaggtaagggttagtaaattatacacacgtaaccggaccaaggtgcggagtgaaattccc
tatttggcggatcaagcacttagggatacatatcttaccactttgcatgtgatacactag
gagaggattactattattaggattaccgcgtaaaagcttatggggaacacatacacccta
gtttctctctctcattgataacaacaaarttcgaatcttgctcacttgttacttaactac
aatcagttatttgttacacaaaccccccccccccctccctttacttaattgtctcggaaa
taagtacgaatataatagtgagttaagtttaagtctaaaccatattcctcgtgggatcga
tcccaacctactagttgggttctttatttgacaacgatcgcttatacttctttatggagg
tgttatttgagcgtatcagtgacatatatcawgtaaactcttgggatattcataaagaga
tcaagatattacctgactcttctttgctatcaaatagttcaagaagatccacaaaatcct
ccttacgtgaaaatcaaataaatattaagaaggttcaaatcattctacatktgagaaata
cgctatcaatamccataaaagcacaagaaaatttagagaaaaaaatcataagagaaacaa
aattgtagtcgcacaatttatcaataaaatattcttatttattcatactttatttgtaat
tgttttttatcactttaaaatttgttgcaaataacaataattaatatttggccaaaaaaa
taaaatgtctatttatctcraaagtgttttttttttttttaaaaaaaaattaacttctga
acagcaaattgtgtcagttcgtaaaaatacttatttctctaaaacctcaaccaaatcctt
aaaaaaaaattaaaaattaattaatctttcgaaagctggaccaaacatgctatttaattg
agacaaagggagtcaggaacagtgcaagatagaattaaaggagtttatctaaaaaaattc
acattccatgtaaggtctcagtttcaaacctggccaacatcctttttttcattatcattt
taaatgcctttactttatgtagttcttataaaataatttaattcaactattgaatattaa
taatctatgttatttcttatttatattttagtcacttcaattcatttcttttttagattc
aaattataataattttggttaacattttacgatgtatttttttattatattgatatgcaa
aaaattacaatttatagtacttttcgtgtagattttgaatatctaaattttttgtttaaa
atattgaattaatgtaacctaatttaacttataaaattagttaaattgaattttaaaaag
cgcaacatgactattaaaagyggacggagggaatagtaattagtacaattatttggggcc
cacttcaattagtacctccaatcgtaaatttttcaaawatcattcttgtgaatgtcaatc
tttatttgctaataaaaatttagttaactctcaaaattstattgtgcctcataaaatggg
actgaaaaagtaacatatattatttgaaaatgacctaaaaaatattaaaaatcataataa
ttatcaacttgaaatatttaaaagacataaaaaaaatttggtttaattctcgaacataaa
agtaacatatgttattaaaaaaatgaaatataaagtactataaattacaacaattaataa
cataaaatatctacaagacaacaaaaaagtctaatttttgtactgcttgtgtcacataaa
ttaggattgggatggttttaaaaaaataattttggttatacattataaaatggcctaaaa
attgaaatgatataatttaaaaataaccgactgaaccatcttattgatagccctaatgtt
acttctattctactccctttatccctaattactagtccacttttccttttatagttgtcc
ctaattacttgtccattttgacaatcaagaaaggacaattttttttacctattatacact
caattaaatgtctaattactttgaaaaatgtagawcttttcatccacttcataattaata
ggggtaaaatggtaaactcattatgtcattaattgttttcttaataggtgtgtcaattca
atagtgaacaagtaaatagggacagagggagtatttatttttacttaaatttagaaagat
atgtttcatttctaccctcaatctcattgctacatttatttgctctttgaaattgaaatt
aaaaagacaaataacaaataagttttcatattagctcacttatagcaaaatatattataa
caatcttactacttttttaaccctacataatatataacaataactttatccctgttgggc
ccgggcaacgcccaaacttcctttactagtattatatatatatatatatatataaaagag
aaccttaggcccgtctacgtggcgccaccacaaatcagaattctcttttaatttatttat
ttacaaaattagccttccctttcatgaaaagttacgactttaatgaatagttgtgacttt
tatgaaaagttgcatttttaatgaagagttgcgatttttatgaaaaattataacttttat
gaaaggttgtgacctttccggagggttgaaacttttccaaatagttgtaacctttcttat
aakgcacaataaacatttgttcacactaccctttgttgtctataaatagagggatttcct
ctcattttaacacaacaaaaattctgaacctctactttttcttyttcttyttcacaatta
aatatttgkatactttgctcatgttgagttactcactgacactattgcttatgttacaga
tcctggtatgtatttttacaatcattaatttataatttatgcttatgttattaaggataa
atgataagatgtaataattttcattttctttacataattaatgtttgttactacgtaatt
ttgtatgtaagataatatagtgttttattagttttcatgtctgataggttttaagtatta
ttttataaatttcgtgatattaaattcttgcgcaaagcgcgggtaattttastaggatat
atatatattgaacatatwtgaaagtgtcatagagagggagtaatakgccttgaattcgat
aactcytaaattgaggggacaatatmtrcaagacaagtgtgtagaaacagtcatacaaaa
ctcaaaaaaggttagcttcaaaaaatgaaaaaataaaataaaataaaaaaattcaattgc
atacatagaaaccgacagacaata
>RH125E08-2
tctgagacttcaatgcagaatgaaattgaaataaa
attcytctgtaacwtttctytaataaaaactcaatcttttyttytgagaatcatcatttt
ggctgacacaytyttcttgaaaataagacaaaaacagagaaaaggtgaaaaagtttacaa
ctttattaaggggctgatgaaaaaagtttttattattgattcttgaattttactgtaagt
tttcatgttggtttttgttttyttytgaattcttgtatttgaaggaaaaagttggaatct
tttttgttggttcttgaattttactgcaagtcttcatgkggggttatgttttcttctgaa
ttcttgtgtttgaagtttttttttttttgtcttttggctggtttggttaattgtgattaa
cattgg
>RH125E08-3
gtttttgtgtaactttggttgtagtgatacaagaaataaaatggggttgataa
ctgggattcttatggggatgatctttggggttggttttaatggctgcttggaaatacatg
acgagttatcgaagcgctaaacgaagttcaaaggtatgattttgatgaattacgatttgt
ttgaatgatcattatcatttttctttggtaattttggtgtgttttactattataatgttt
ttgggatgaacatcattaggggtggagtagttaatcacgcattgttggttcgaaaatgtt
agtagttcagttggttggttaactacctgaacttttcccttgggtgtgaagcagaccacg
cttcgccacctaggtggctctacctctggcttgtaatccccttcccctatccccgttttt
tttttttttgcagaaggcattgttgactcttgtttataatttgtttaattatagaattgc
aatggctaatttaggttgcattgamcggaattgttatgaaaggtttcgtatagccggctc
caactcaaaatccaactttgttgttgaaggagaaatgctttataaattttctcaatgtga
aatggatagctgtccgagtgttgcacacaaagctttactttgtttactccctcaatttca
attgtttgtcttactttcctgcttagtccgtttcaaggaaatgtctctttttttttgcaa
ctctttagttctaacttttcacatgatatgtttaaaaccacacgattgaaagacatgttg
gtacatttttgcatatctttaatttaaaaccacaagattcaaaaatcttcattattttct
taaacttcatgccaagtcaaaaatcggacaaataaattgaaaaacagagggagtatttat
tstgattggtaaaataaaactactatttctgaagatgaagcagctaggaaggattgcgga
tataaaactgtttaccttctgctgcctctgtgatagttttgcttctttgttctctgcctt
atgtaagtttctcctcaatttgttacgagagtaggaactagtcactggttcatttcatat
tgatttacatggttctctttatcatgcttgttattacgatgcatcatttatatttcagaa
gtggtgcagctgcttttcctttctgaaagactgattttcgtctcatctttcattgtattt
actccttttacaggcagtggaggttaatctaatgagctccctccagtagggacgatttaa
agaaaatgtgtggcgataaatttcctgaatggatatcattcccagtttatgaacaggttg
tgggattcaattgtttgtttttaccctcatgtagtctttaaaactcgcattgttgttctg
cctttcaatagaatacttgatccaacaaactgactttgactgaaaccattctacagaaaa
tgtacttacttttgaacggaatatttatgatgggaagtttatgttagcatgaataaatgg
tttcaatatcatgggaagaactctcaaaattaatcggctagcttaatgtacatttggatc
gtatttatgactgttacttgatgagttagaacaaaaaatacattgctaagtggtgatcaa
tgcgaggagagaagttttactagttagagagctacatgctgttttccctttgttttctgt
ttagccgcggggttggtgagggttgttacacttaaacgggttgtcacaaattgtgaagga
aagcaacacaactgcagtacctgaacttagtgagaggacagaaaaatatctgatatatat
gtgagtctttgaagctacgaattatctggtgtttttacatgtttccttatgaaatccagg
gaaataaactagcatagtgtacattgctaatgttacatgtgtgtcgctaacactactctg
aagagaaaggaacatgagagcttttgaaagggggggaacatgaatctgtacagcctaggc
ttattcttactagactctgtggcatagatgattaggtgtcttatgtggagaaccatatct
ttgtgtaggctctctactttttggtattgctttgtcaacagggtattttcctcatagcat
ctataaaacattactttcttaaaagaatatttgtctcatgctgtctcgcgctgcaggtca
aatggttgaacaaacaattgagcaaactttggccatttgttgctgaggtaagcttttggc
tcttgccttgtgtaatcatgtcatttttggtaactttatcatcatctgaattttgtacta
tgaacttctcagtaagccatgttaaattccttaataaggcttcaatgcttgcgagtggct
catagttaaaaataagcctgggaatttggtcaagtgtacagtggagatggatgattcttt
ttatagatttgagagaaggg
>RH125E08-4
ggtttttggttacaaatttcgttcaatgtattgctcgac
gcaattaagttgcatagtttctttcctatagtgcatcagatatggcggttacgcggcatg
aataatttatacaatgaagttcacattcttcatgtgcaaacacttgtatcaacgccaatt
attcagttagagcagtaacatctgtagttccattagtgtggttgaacgaagtttctcctt
tccaaatgccatgtagtgaagtcattaatcttatctcttaaatgttggctatgcaggcag
ccgaggctataataaaagaatctgttgaacctcttttagaagactatcgacctcctggga
ttacttcattgaagttcagtaaattgtccttgggaactgtgtcgcctaaaattgaaggta
gcaacataaatagtcactattaccgatcacccaaaaaatgaactgtttcattattctgct
ttttgctttatcattatactttgtactggattacctattacaacattcttagttcttcga
aaaaaaattatgtcatcattgctaatcattttgtactttggtactacatatgaattgttt
catatttgtagaacagtttggtgacttgatcggagacagaaatgctaagttcacaagttt
ttacagcttagtttctgcgatcaatttgcaatacataagtacattaaattagatagtttt
ctgcataactcactctggttcaattctctgtagacttggttgcattgttcccaatatagt
ttctctgtttacattttggaaaagaaagtcagtttgcctttttgagttcgctgctgctac
tgkctaattttcgagctttgagattcatctgaatcttcttcagtttatttatactgatga
tttgattccaaaaaagtgtagttagccatcatcttatgccggaaaccattaagatataca
agatgattgttttttaatgacttcatttttgtagataatgttgagtcccacatcggtaag
atgaggattagttggtcactttatatggtcktagacaaccctcacctcttgagttctttt
gttaatggtttgacaagtcacctgaatgaacatgaacaacactcaagaagcaaatcacag
atttgctaatactagtgtttcggggttaatgttttggcaaatatttagtaatcatggggt
tgtgatccggctaaaattgagagcgggagacaaagaaagagtgagccaatttctatatct
atgatgcctaactttgtagcacacagttgaccaagagatagaaaataattttgatgtgac
aaacttcatgtcagtggaaacaaagtaatccacatagagcttatctctcgtcattatagt
gttgcatccccgataagacatttaatgatttggtttcagttgcatgtgttagattcctta
attagtttgtattatttcactcagcattttagccttcttttttgggggataaatgcaggt
attcgtgttcaaaagtttaaaaaagatcaaattactatggatattgatcttcgatggggt
ggtgatcccaatatcgttttaggtgtgcaagctgcaatggttgcttctatacccattcag
gtaggtgtctaatctctttcacctgtcgtcagatccaaagagatgaaaaaaacaaatctt
tcacctctccatgttcctctgactagtgagttatatggagaaagagagttatactaacca
tcgtccatcgcaaattggttgcagttaaaagatcttcaggtctacacaattgttcgtgtt
atcttccaactagctgaagaaattccttgcatctctgccgtttgttgttgctttactctc
tgaggtatagcctaattctattgctgaatgtgcttcttctagtcttakatccctttaaat
tgtggtccttttaatacttaacaccctttccctctccctcctttctcccccaaacaaaag
agagagagaccgggagagggtgcggttcgtcttgatattggttgtatcagcttttggtgt
ttcgttagactgtgtgttgataaaacaacatcttggttgagagacttgagtacctccttg
gctaagcatttgtcgataggctatagtaaaagtaaatgttgtgtgaacacttcatctaac
atttgtcatargctatagtcataatatacttcttgaatattatattatgctgcaaaaatg
tttctccctttttcttatgcaattctatgggaactaatttttgtgtagtggtagaactga
tcttaaaatgaaccgaaaaaggtaaaaaaaaaatgcccttaaattatgtggaaattcact
atatttgtcttccgttaatagttgggtctaattatgcccttgtcgttactttattgggta
agaaaatgcccctatttgacacaaaacttaagcgggaacatatttggtccaatttagttc
ctgactgaaattatgcaacaacttgtgaagttgcatttacgaagcaatttgattgaattg
taatgaatttttttcaccaatttaaggcatcacatatagcatatttaagccatttttcag
taacttaccattttttacaatttaaattagaaattctaggtaaaaatacaacaaccataa
tgtcataaaacaagaaaattcattacattgattcaaatcacaaaatatctttacattctg
ttaaaccattgaatgtcatagattccatcaacccgcaaaattaagagagattcacagtag
gacagggggatgagcaatgtaatggttgtccytactttttycgaaaaaacaagattaaag
cacgagaacttaaatttaaatgacattcttcccttctaacaaaaaagtttattaaaagtc
agcaagacaaattctttccatctgtaatcatccttaattaaaaaagaaaattcacatgta
attcagaattgatggaatctaaaggcgatttcttgtttgaaggagttggtgggtttgatt
atgtattttgatgcaatataactgtatttgtgatttgatcaaatgtaaagatactttgtg
gtttgaagcaatgtagtgaattttcttattttacgacatcatggttgttgtatctttacc
tagatattcttatttaaattgtataaaatgacatgttaatttgctttaaaattgctcaaa
atttgctttatgtgatgccttaaattggtgggaaaattcattacaattcaatcaagtaac
ttcacaaatgcatctttacaagttagttcataattgtagttaggaactaataaattggac
aaattacgcccttatactatgtgtgtaggtccaaatatgctcttgtttacgttttgtgtg
aaataagagtgttttgggctcaataaagagaattatcgagttctcttctttcacaacata
aaatgtgctaccaattaagttctcatattctcgtgattactttctgatgtatgtttatgt
aactgactccttgtttgttttttcagccaaagccaagaattgattatactttgaaggctg
ttggtggtagtttaacagctcttcctggaatttcggatatgattgatgtaagtgttaaaa
acttggttctcttgctggacatttcttactcgaatattttctccgtagactgactctgat
ctctttctcattgaaaggacactgtaaactcgattgttacagatatgctagaatggcctc
atagaattgtcgttccaattggcgtaggtgtggatactaggtatattcagttttaaaagt
attttagtcgttgataatgttattgatattttagcaatggattagtgacagctgcatttc
gtaccctctcttggtacaatatgttattaccttcgaagttaatattgttattagaactgt
cagcattcaacactcggttaagtgtttaaccgagtttaaacacttaaatataatagaaat
ctttggtgtcattctcccttcctttggtcctgtgtcacttcaatttgaaaccaatactat
catttgtctctgttccatcagtgttgtcttttcgatgggaacgataactctgtcttgtaa
catgtctttattatatttttcatttttatgtgacgttatttgtgtgtttcatgcagtgat
ttggagcttaagcytcagggaaagcttatagtgaccgtagtcagggctaatagcttaaaa
aatcatgaaatgattggaaaatctgatccgtatgcagttgtatatattcgcccactcatt
taagctgaagacgaaaaccatcaacaacaacctaaatccggtttgggaccagacgtttga
gttgattgcagaagacaaggagactcaatctcttatcctagaggtctaatttctgtacac
ttcagcctcttatctgtacgggtttccataatcgtatccatgatcattttgaacaggtat
ttgataaagacgttggacaagatcagcgaatgggggttacaaagttgcctctgaatgagc
tggtagcggagactccgaaggaaattgaattaaggttactgccaaaacttgacatgctta
gagtcaaagataagaaagatagaggaactatcacagtgaaggtacatgacaaagtctacg
tgttgcgttattgaagtttcattcaccgtagtattatgctcttacgtattgattgctgtc
cgaaaattggcaggtattgtatcatgagttcaacaaagaagagcagttagctgctctgga
gacagagaagcagatcctagaagaaagaaagaggttgaaggcagaaggtgtcatcgggag
cactatggatgcccttgacggagcagcatcactcgtgggttcaggtgttggcatggtagg
cacaggccttggtgcaggagtaggtcttgttggaacagggctaggtgcgggtgcagggat
ggtaggtagtggtcttggagctgttggaagtggcctaagcaaagccggtaagtttatggg
gaagactctcacggggcaatcgagccattcaaggaagaagagtggttcccatactcgagt
aaactctgttcaagaaaatggaggtgcaaagccactctagactctgcctttgtgatgttg
gctagttttgtgaagtcgaaactatctagtgtttgtaaacttgtagggtttatatcagat
ttaagaatggcgtttatcgatgcaaagagtactgttttgggaaatggaattaaggtgttc
ataagtaggtgaaagctatgcaaatatgcacattttataggcctaatgtcttttgcgcac
cgtgtacccctccctctactttgcaaaactaakaggaggtttaatggactttgagcttct
aaatgaagcccttacaggtcgtttgtttatcatatcttttatcctgcataaataatacat
agtttccttatgtaggattgwaagcttgkaaccaatcatcgtatttggttatgctgattt
taatacatatatagtttactttctaamtagcaattcgattgrgtttatcccttgaagtcg
taccatccccgtatgcgtgagtcttccgctgattgacaaaaatgccggccgaaattcgag
aacgtcgagggatcacttcctcttccgggcaagcaagcggggttgtgtttgaagagaatc
attttggggttgatgtcctcttggaattatgggaaaaatctacggaaacgggcaagtcga
tggatcagccagaaccttcattcagttgatacggatagggaaccactcatggaggctgat
tcgatggacgaactttgttgcccggggagctacttgaatagtaggcccctttggtgaata
aaggcaaaagtaaacattttggaaacyttaggggcaactatggattttctttcatattct
tttcttaaaaatatatttaatgtttccattaataaaaagggggtgaaagtaaattatttc
gtaaattacagggtaaatctgtgctaaaagattagtcgtaggggtattagtgagtcaaac
ttctaactgagaataaatataaaccttttcgtgaagtacagataaatttaatgcagaagc
tttgatgtattcttgcacttttcgaaagtcaatttgactgatattcaaagttaaattaca
ttacattaatatgacattttaaacaaaaaatttagatattaaaaaatatatgaagagtac
tataaattgcaattttttgcatatcaaaatgatgaaaaaatacatgtaaaatgttggtca
aagtttttatagtttgattctaaaaaaggaaattatgacaattaaaagtggacggatgta
gtatttgtttggctatgatggtgagaaaattgggaaacactacaaaacctattttcagta
tttgacagwaatccatttcaaatttttccccattttttttatttttataagaacaatccc
atttatttcttgtttagctagaattcawaatgttaataagtcaaaactcatttgttttta
gtttaacataagcataraasttgtatatgagttgcatgaaaattgtagctttttgaatgg
attccttacccaaaaaaaaaaaaacggctgcaaatctcacttgagtttgttaagaagggr
aagagkggaaaatttgtagcttaaaaatgagagaaaattcctttatttatagtgcaacaa
atagtagtatgaataggtatttgttatgccttatcaaaaaagtcacgactaatcaaaaag
tcataactgtttgaaaaaatcactgtccttcaatgtgaaaagggagtttatatatatata
tacatacacactagaggaagcattacaaagcattaaaaaaaaaaccgtaacaacaacaaa
ataatgtgataatcaaagcgggcttcarggaaatgaacagacagatagttaacatgatca
tgaggataaactatagaattacatccacttattakttaattaggttcctcttcctgtctt
aactatatatgtaaaataaaaactacgtacagtacatactagtcctcaatcattaataag
ttgtaattggaactttgtgatactaattgaaattcatgtctacttacttctacaaacaac
taaacatttcaacttcgagaatgaacatctagacacctcaactcgtgatacattgtggct
aatcgacacccaacgctgacataacacatatattatgaaaggtgtctagatgatcatttt
gtaagttgcagtttttagttaaggtgtattctacccatatctatgcactatgcgctatgc
gctccaatttcaagttaggcattggaacttacttcatgcttcatggtaactgaagattmc
aacttcaacacgagagtcgcacacttcagaagaatctaataataaataagatctcatggt
aatgaaaagcacatatatatacaatatcttatctgtcataataaagaacacaagaactga
gagctagcactgtttagacttaataaacagttattaaccacaatgttatcaataaacgaa
atggatatagaaaaaccgtgttggcagaaggcatacattgtctttaggatcggttcatca
tttgaagccttwmcaggttgatatgatctggccaacctttgtatgcgcttgctcgatctc
tctgcaaagatgattgtataagttaaaagtaatattggaaaaaacataacatttctaaaa
ggaaatttaatgtacgaaagaagttaatgaattcatattcatactcacattctttagatc
atctaccatggaagcgtacctcaagcttgtcttctccggtcatttcttcaacatattcct
taatattgaagatcgactctttaagctgagggctgtaccatacattgatcaactttaatg
atgcaatatctccaaaactgtctgggatctccataagcttatcacagctatttatatcta
gtttctcgagcacgggaaaggatttctctgcatcaacctggaaggtgacatcttccatgt
tccattctttcccctcctcgatgattgcgtcttctagacttagtttttgaaggttgggta
gtctagcaattcttgacattgaatcggatgtcagarcgagcccttgcaacctcattttct
tcaagctcgaagggaagccgtgtgtatattcattgaatgaatcccaagaagaagataaac
ggagttcttcaagttcgtttaggacatccaatctkggaaaacaaatcttctctgctgaac
aatctgatagtwgttcgatacagacactaaggttttgaagattaggaaaccttttgaaaa
tattctccgtgtmttytgamccgygaaggtagagctcatataatgttctcaaattttcta
accttgagtcctcgtctaacacagttggttcgttgatgtatggatcatagaaagaacaaa
tgttgatacacacatctcgtagctttgcaagactccaaaaacaaggcgatagtatcatgt
atgatccctccgagttatccaccatcagagtttctagattgcagaggtttaaaaatgacg
gagggagagcttttgacttcgtctgaatgaataagtacttcaaatgaacgagcataccga
tttcattcagcaaagaatcagtcaatgttatgccgtgtaaatccaaacttttaagaagcc
tcaagtgtttwaggtgactgttgtagggaagacaatgctcatcaaccttcagagagagga
ggtgttttacataaggattcttcatttctggatcaaacacgacaaaattttcattgaaat
gaaatagatatttattaaaacgaatgataattccacgtggcataagatccgaagaagaag
aagtggaagacggagcttctgaacctcctatatagtgaagcaacttttcctttctagatt
ttatataacaaaagtcatgcacaagatcatgaattttgcaaatagaattatcgaaaggta
ttaccaagctactggaaattaactcatccactacttcttctgcacttttcatcacaatct
gctgcacaagtccttgtgaaatccacaaatttttcaactcagagatccttatatctttgt
cctttggataacttgcaaggtaaaccaaacacggctttacgtgatctgacaaatggtcat
aacttaattgtataaccttcataacttcctcttcatcattaaatataaaggaactcaaat
tattgagaacttcaagccacaaagtctctttcttttccttccttgaaatggctccaccga
ttagatcaagtactaaaggaagcccatcacaatttcgagctatcttttctccaacatcct
ttagttcatcagggcaacgttcttctccgaatacccttttctctaataactcccaacttt
cttctgatcttagcaatcgaagaaaaagaggatcactgtggcattttccatgcaaagcaa
cttcctttttccgacttgttaaaataactctgcttcctttctttaattcaggaaaaggtc
ttgttagctcatcgaatgttgcagtatcccacatgtcatccaagacaataaggtaccgtt
ttccaaatagttgtttccgcagcttatcagcaacgtcatcatctatgtccttctcactga
atctttcttccaaaccagtaacttgattgaaaattttctgcaacaactttttctcattac
gttcctggtcgactgtgcaccaagcacaaacatcgaaatgatcaacaatggacttatcat
tatacactctgtatgccaaagtagtttttccaagccctggcatgccgactatggaaatga
catctatctcagctggtccgctggtgagcttcctaattatccactctgtctcctcctcaa
aacctacaattattttaccaactgtactcmatgagtttctttcaaccggcttgttgggag
catttgcaacaataatactgctgctcttggggatcttctcttgtacctcttttttgacaa
gcttgatcttttctgcggtatcaggaagtatgaagataagcttgcaatagaccatgatat
cgggcaagaattgagttaatgacatgttccgcctcatatgccacatctagaacacgagtc
caaagatctctatgcaactcttgctcagcatacccgaagaacgatcttatagtttccagg
tcttctttcacctgcttaatttcttcttttatcaaagcaactgaagaagcatttgaattg
accaagtcatttaagtttgtgagtagaagagtcatgaagagtggtccatcactcatgggg
aagcggagctgagatgagtctgcacaggctttcaagaaaacattcttgagatcttccttg
aggagttcaatattttccagcaagtttagacctgtaccgcttgttgcgttcatattctct
tctaagttgcgaacaagaatgaatacctccttggtatgttctctaacacgtgccaagaga
acaaacaatttgtcatgacgaataacgtcctttggcacatcagtaagaataatcaatagg
aactctatcatgacatgaatgttacacgtagaagcgctaggagtaacagcattaaccatg
tgctcttgtagatgaatcagagattctctaagaatgtccggagagacttctacaagctga
ttgatgaaacgtccaacttcttccgactttgaacctttcaaatttgtacaacatatgtgc
ataacctccagttcaacaggaataacctccacaagtagattagctagcttggagttaact
cgagagacatctgattcatctaattcgtcaagttgacaatacaaaagagtaaaacagaag
tttacaactctctgagccataagttgaagatggggtatgacatattcgattgtctcatac
tcaacgcaaccatttactttcaacctatggaaatctcgtaaattgccaaatacattctga
agaagctcatattgagtcattgatgtaaaaataaactcagaacacaacttgggtagatat
tggagatacatgaggatggcatccaaaagttcaaccaaacgatcctcggtcgtggttaca
cgacttggttcagcatagctaatataacttttgatattctcaaagaggtcatgataattc
atattaacgagcatgtcttctccatgtagatgcaaaagtgactgaaccagatcatgaata
tcatttgatatgcaagacatttcgtcattacaaccttccgaaaagaaagagtaataaaga
tgacaaaatgcggacacaaacgtcagctccaatgtcaaatcttcaatttgatctatgtca
agagaagttagaacacacccattacttaacctctctatgaaatctataagattaacattg
tcctcgtgaagtacaacggatgacacctgccaaaacaccaatgttgtttcaaattatgtt
aatacatagatggtgatagtttagatagaaaaagggaacacctgatagttacctgtgaaa
ctcatgaaaacttgatagttcatatccaaaatgggaacaattgataattgaggtgtgaaa
ctcacgaaaacgtctaatagttgagctgtgatcaaactcgcgaaaacgtgatagtttatg
tatgttttgattattaactctaattttcagtcttaaattacaacaggcaactatcacaag
tgcagaagactttctccagaatagcctaatagagaagccaaatgtttgttctgttacacc
tcaattcttaaaacaaaaatgacagcctggtgcactaagctctctgattgtttacgcgct
atctctctaaacaaaagctcttactttctttgttcttaagccattccgaacatgttgtac
ttaggccaccaaggcccgattctcaggatytaatacaaggtttgattatattcttgccct
tatattcatctttttttatgaccgtggtgtttaggctaaatttcacgcaactcgactaat
ttcacgggatacctcccaccagcaacaggtaccaggcaactctggccaccaaggctagga
catataggaagaatcactagtattttttgtctcgctatgttttgaacctaacacctcagg
gttttcaaccacccttatactcattttaccttgctaattttgtgatttatgtcatttcat
ttaaaagatcaatctaactcgcgtgtcctaaaatgaatttgataaattcaactatagcag
atgatttagtgtatagatcagtttaccttatataaacaaagattaaatcatcaattctta
taatttataaatattatattcaccatctaagttacattaagcaacaaacatacttacaag
aatatattaattaagtgaatgaaaaaaataattaaatattatatgcagcataccaatgat
ttgttatcttccccttttgtttgtccttcattttcttttcctctttccattctcaagaga
aacaatttacatcaaactaaaaaatgaaggaaaattaaaggtgtaataagaatcttttct
tttccagttgagagttgtaaaggtgataagataagcccactaactcactaggtggggttc
ctatttggtccttagcacttttagaatatatttttcagaaaagggtcaaaaatgcatttt
aaattatgtgaaatgaatagaatgtcctctgtttatagtttaatttaaaaatgttcttgc
cgtcaatactttggttcaaaagtatccttgcagtcaatactttggttcagaaatacccat
atagttactaaataggtcaaaaaatgtcttttttcgaaaatgataatatattattycatt
tctatttaaacacatcttcttcctaattaaaatatattttaagaactctattcttgtttt
ctttcttttaaaatcactttaacaaataaaaatatagggaaaattttttcttcttaatct
cattttatcaaagaaaaaaagacaaatatctcctgaactattataaatgatatgtatata
ttcttcgttatactttatgtatgtatgttcccacaatcgcaaaaaagcagcctccagagt
ttgagatgattattctactgtgtgcttttaacctctaatctatgcattgttctccgctgt
tgcaattctgtgggaaattgcgtttgttctccagtattgcaatttcatatgcatcgttct
ccaccctytatgatacatactatttatgatcactacaacaaattcgattatcagggacaa
ataatttcgtcatttataaatcatatttagtcactaaaattcttgtgagatgaaaaataa
ttcgtcactcagtcatcactaaatgtgtgtctctaaaagtatacaaagacgatttagtgc
ttcgtcgctaaaagtattatattaactacaaaaataaaaatcgtccccaaatgcttaaac
atttgtgacaaattcatttgtcgtaaaaagtatattttttgtagataatagtatgttttg
tcactaaaaaggttattactaccgacaaaattatatcgtcgctaatgactatattttata
taccaaaaattattttgttattaaatgtattaattagagacaattcggtcagtaaatcaa
ttgttttgtaaaaaaaaaaaaacatcgatacccataactatagtacttcatcataatata
ttatcctaggttgtttgtgctttcatttttttagtttatttcgattttcacactgatgga
aaagttaatagaaattcatgaaatatttcgcacctttgcaaagtctaagtttgtaagtcg
atgttatctttgtatagttgatctacgtgcatttgtggaattactattaaataactacat
atttttagacagaagcaaatagatcgacttagtctatgtattttaccaatcacaaatcaa
tagacacgcacaaaaattagcaccaagacttgagaaattattttttctatagtctttatc
gatgaaagtgtatcaaataaaaaacaaaagtgttaaaccaacaaatattagtgatctagt
ggcagaatcgtaccccactcacgatacttataacctggattgtatttttgaaatgatgca
taattgtgtaatttaagaaaattcatgaattgaactttttcatttttacaaaatggaccg
aattcgttggttttaatatttttcctcgccaattaactaaaggactctgtctatttctta
tgaagcacttayattattctttttgtaagttgtcacttgtaattatgaacaattgtagcm
aaaaaaaattgtatttagctatgaatttttttcgtagcaaatagttgaattattctctac
aaattttaagtcgtcgctatttaataccttacatattttgtgacaatttttttgttgtca
ctaaatcatagattgtttagagacaataaaatctttgtcaccaattatttatactattag
tggacgaaaataaatatcataattaaagctaaattcttatagttaaaacttataatattt
aactacgaattctaatttgtcgatattgtaacaacatatttttttagatgaaattttttt
gggtaaaaaaatcaaaaaaatttaagacaaaaaataatttgtcatgaawtagatacatta
ttagtgacgaaataatgtgtcaccgataactttaaattcatgactaacacaacttaacaa
atggcgccaattaattttttggtgggaaactttagtagacgaaactttgctacggatttt
ttgtttcgtcactaaaagtatgtgtctcatatatttaagcacgaaaagtaaattttgcca
ctaaaagcgaacaattagtgacgaatttgatgtcgtagctaataatttcgtagctatata
tcatatttgttgtagtgaatagttcgagatatatttgtctttttttcctttttatcaatt
aaaatagaataatttcatgatcactttcgacggatgatatatgtcatatatataagatca
tagtatatatccatcattaatttttatttacataacaataaaaaataattataataaaat
aagaaatattttttattttttatttttttctgaattaaagtaggatacacatttgctaat
tttaaaaaatactagttttttgaacacgttgcaacgtacgtgtatcccatattaattggt
acactcaatttaaaatgaaatataaaaaattaraatatgtgtgccatgagttgcacgaaa
ttatagagaattttttattttttttaaaaatgcctagagatgtataaaagaaatattgaa
gcattaatctgatgatatcatcctctaatgtataaaaataaaaatgccaagacatgagag
ctggacaagaagagaatatttttcctccatacgttcatagaaaaaggaaaaaggatgaat
aatcaagcaattatcaaatgtttaccaaaagtggccaatatgaatttacaaacataaata
taggaaacaactcgtgaaaagttatataactcacactcacagacacaatcttgttttagc
aacctgtcaaactcctttttctcggtaaggataggcacgaagtcactcgacagaaaggta
aggataggcacgaagtcgctcgactgaaaggagagggaacaatcacaacgttacacccta
aaattatacggagaatagataacaagtattaaaattcacaagatattgtaggaacaaata
ttatgaaccgaaaaacatgcgattaatatttatttttttgcattttgatttacatgtcta
cttacataataaaaagagatcaacaaagatgtaattacaaattacaataaaaaatttcaa
gtatgaataatcagaaaatcaatcagtggaagaaatcaaagcattggaaaatttgggtaa
aagaaagagatacatttatagaattaacatactatttgactcttcattacccttcaccta
tgttacaactcttcgttatccaagtctacaactatttaactaattttcagttgtaagatg
gaagcatctacaaagcaatgaatagattaatgtccaagaaaattaatagattacactaaa
tgcttgccacatacatggaatataattcagccwaattataatgataatccaactttgaag
ttaggatcttcccacttttataagtaagaaagaaagagaaataatcataaataaagaatt
agaattgaaacaatcctttmtaattttaaaaaaaaaatctattaaatgataaaaaattta
caaacaaacaatagaagatggaaaaagaaggaactttaccataggagtacgtagaaatgc
tagtggaagaattcaagataacaaatttgtatttgaaagtggtatatattgatttagcta
caactcttcacattctttaatttaagattaaaaggggggaaaacttgattcatgtactta
tttaaaatctaattggctcttgttcttccacwttccatttctaataaataaccatattca
ttgttacataatattgttaacaatttaaaaattaaaattatatcatagaattaaattata
gtgtgaggtatagagtttttggctaaaatcatccctcaactatgactcaaatctaatgta
catccttatattatctaaatgagcaaaaaacatccttatactttcaaaaaaataacatga
atcatccctcgctctatttttataaagaaactgattgaatcaatagaaaatatattttta
aatttggtcatgtctttgccacgacgagaagatcaaagttacctaaaaagaataaagata
tggatagaaaattaatctttcattctcagaatttaatttctgtgtgttgattagttttat
gttttttgcatcatcaagtaaattgacttgcaacaatacataagtcttgaaatatttata
cagtaggttccgatggttagaaataatatgtaaaaaaattcagtttaaaaatattaccct
caactatttagagcttttctttaataaatagttagcacgtatgtacgttatatactatgc
aattcacatttcatacagtgtacataaattcttgaaatttagtgaaattacgtaggcgtt
tagttatgaaaataaaaaataattactttatttgaaatttttgaagttggagttgtattt
ggctacacctttacaaagaatatttagaatttgaatatattttgtctgaatatgatttaa
gccctcaatttctaaaaattaaaaaaatcacccaacttgactagcttaaccatgtgtaca
tatattcattcgacttgacacattttttttgttggtggcgtgagtttttttttaaaaata
aacagaagaatgaatcttgcaactttttggatagtgcaagaatgttttttattcacttat
ataacacaaggatgtactttaggtttaagtcatacttcagggatgattttagccaaaaac
tcttaggtatacatttataatttactaaaaacataactttaataaaatataatccaataa
tctctattacaagaatgtatattgtgcaaatatagttatgttacggaatataatacgata
atcatgtctcagttttaac
>RH125E08-5
aatagtaatgtgtccatgtgggcacatatatacttttaaaatacactattaaatagtgct
ggggggtaaatggtgcaccataaagtttggtatcgtaacagcaatttctgccaaagttgg
agtatttttcagacccttttcccttaaattttaagtagtgtatatagagaatgttcacaa
agttatcgcaaatgtaattgttttatcatttccttcatctagtttttttttaaaataaaa
agtatattttgattcaaggatgtacataattaaatattgaaattagggaacatttatata
ttggttaggaatattgaaatataaattaatatacttaaaaatattcaatttttatggtta
atttaaaaaccacgagtattttttaaatcttaaatggtaatgtatgtatgattgaagaag
ttatatcgcttgtcgaagcacattattattttctttcattttggataaaccatatttagt
taaaaaattatggtgctttcaaatatatttgaaactaaatcttgcttaagtatgtttttc
ttaatgtccgatacttaccaacctgtcactcaattcacattatatatatttctatactag
ttttgagacaagtcaatctgaaataattgcacaaaacacttatcaaaatgatgtgttcat
cgagttttttttaaaataaaaagtatattttgattcaaggatgtacataattaaatattc
aaacaagggaacatttatatattggttaggactattgaaatataaactaawwwkcataaa
aatattaaattttttattgttaatttaaaaaccactagtattttttaaatcttaaatggt
gatgtatgtacgattgaagaagttacatcgcttgtcgaagcacattattattttctttca
ttttggataaaccatatttagttaaaaaattatgttgctttcaaatatatttgaaactaa
atcttgcttaagtatgtttttcttaatgtccgagactcaccaacctgtcactctgaacta
attgcacaaaacacttatcaaaattatgtgtttacaatagtgttaaaatgaaaagatttt
tttttttccattttaagaaaaatactcaatatgaagagaaattatttgaagatgtcttac
taaattttgatcaaacgaatatgtacatttattactccgatggaaaaatctccttttata
gtcagcatgataaataataaccatattgggatccatatatatatatttctttgattcttt
ctaamtaatatctatctctttatacgagaggggaagaaagaacttcaattttattgagtt
tatgtcatgtttagttaaacccgtttaatgtaatgatccatcctttcattttaagaaata
cccgcagtaaaattcctaagtctaaaattgggtctatctagtcgagtaaagctgggatcg
acccgccttgccggaaaaaaatatttcacttacataggattatccaggaaaggactatct
tggaccactatcgcagtcccttggctgatatagctctagtggtcccttggccatcatagc
agcaccccacaatggccccmataatttttactccttctcttcttagtccatgtttgaaaa
tagttgcctcttcctaaaaatgacctagarktatactccgactgtaccaaattacttgtc
cacttttccttttttagttgtccctaattacttgtccattttgacaaatcaagaaaggac
aaaaaaaaattctatattataccctcaatttattactttataaaatttagaatttcttga
aaatcctaagtttttaattcattcagttcctaattaataggggtaaaatgataaactcac
tatatcaattattgtcttcttaataggtatgtcaattcaaaaatggacaagtaattaggg
acaaagagagtattaaagagaaaacccttgataacagagagacaaggctctcaatacgca
tatttccaaaccttatatctccaagaagggttaagagacatgattatattcaacaaccaa
atattcaatcacaaggtagcaacaaagtcctctctcgacaatagcatcttaagaattcac
aaaccagataaaactgaattaaaaaccaccttaataagatcctaagaataggtattaata
gtttctagaattacataacaaaattaagaataaattagtctcacgactcaaaaatggaag
agattgcagcgtctaacccactacgacaagtcagcctcaaacccaaaagttcctaacaaa
tacggaaaggaagacaagataaataaaggagcaaaaaacttagtcattctaatataaccc
aacaccttgttgtcacgtgttcaatccactaattattaaaatagaattgaaagataatta
catgttttcaaaagtctatatttctcaaatagaagaaagcataaacataaaggaagaaga
gggtccgctaggatgacaagcaactacctctaagaatccttgttgagccacggaagaggt
agaagaagaagagcaatcacacggaactaagctcggaacctacataggtttagaagcaag
gagtgagtaccgaacaacattgtacacagcaggaaactagtaaataaaccaaaattattc
tagaatatgaatactcctttcatccaaaccaaaactcctcaaattacaacctgcataaat
cagaccaacctaacaattttacaatacataattcccaaggcttaacaatcatagtccaac
aatcacagttcaacaaccaataagtttcaagtatgccaatcacacgttccaattaagtaa
ttctcaagtatcaagtagatctattacaagtatccagtagatcaaactcttgccgaaaca
ttttctctttggaacaatatcactagtcggaaccattattttctttgcctttatatttat
atcactagctggaaccatttcacttaatttttatcatataacttgtwgaaaccatctctc
ttaagtataatatcagtagccggaaccagttccttaggaatttatttcatattattagct
ggaaccgttttccattggktttatatcatatctcttgctggaaccatttctcgtcggcat
gaacatcacatgtctcatcacgatataaagaaatcaatgcgaaaaagaaatttcacacca
taagaaagagacaacaactcaaacaattcaagtccacaataatgctatcaaagcatttca
ttaatcaacatatttgtgggtccacaacaaggcaattcacaaagaattatgatcaacaca
ttgcctctttcattaatcccacttttattcaataagawaaatcaagtaaaataattgaac
acatcacatcgtttccattactccccaacacacacaatgaagggaaataaatgattctac
tagttttaaaaggtttagaaatcacttgcctcaattcaatcaaaagctagttaaagactt
gatctttccctttctgaacaatgtgcaaagacacgcaatcttattcaatcgagtaatcaa
aataagattccagaactaataataacacccaaatcattcactttgagaaatgggtcaaat
caactgaacaacccaattccgaatatgaggtttgaatccaaagatatttacttgaaaatg
tttctcaagacatttggaacttattggtgaaaaccattttgaaaaaggagtgaaaatcag
tgaacaatcaccattttagcttagaacacaagttcttgaaaaaccttgtcatttgccaat
caaaatcccaactgtcaaccaatcctaaaccttgaacgtggccgatactcgagaaccatg
atgatccacaagtgaaaccttggtcgctggctactcagctagagactaactcaagcagaa
ttgagctttaaaacacagttaaactatttaatctcaaagtactcaattgtctcaaaatat
tctgattacaataatagctaaaaaatagtttagaaaggaatactaaaacctactcaaaac
taactatctatgaagcctctattgttcaatatggatgtcaggacaagacccacaacacgt
caagcaactaactaaaagataaaagttgagtcctctagattgcaaagagactcaccaaaa
gctaactggtagtgcaaacaaatctcaacgaagtgtcagttgatgagttgaacacctata
tttgcattataaatagatgcatgtcgaatggcatcaacatattgattgtacgagtacgta
atattgctgaagtaaaatgactgaatgaaaggactgcaatagatataaatatatactaat
ttgaatgtaaagaaataaattagtgatatcaattaactttacaaatacttactcatcatt
gaactcattatattaagtgatatgattaaatacacttttaaagtgggggtatcacttctg
taaaccagagtttgcttaagtgatcaccgctaaagcaacccttggctcacttaagctaac
cccactaaagttcatccttcgctttagagatcatgccttggcttaagtgaaggtctctta
agcaaaaggcatatcacaaacgcgaagggtatataactcatggaccagaaaaataagcca
actctcaaaaacatctaaaggmccatcaggattcgttcggaatcatgtatatacaaatca
tattggaaaatkgactatacttgacgttctgtacaaaatggaatcatcgaaacacaaatg
tgaattcgattcagggccattatcgggaagggtataataatgactttacaaaaatttcca
aaaaaagattatccagtcattaaaattaggtcacacacacgcactacatcactgcatttg
ctgtttcagtcacaaatgatttcccatatcaagtagtatggtgaaattgtcgcttctaaa
ttaatttgaaatgtagatgagatgcatccccaaattaagaattgcaccgcatctctttac
cacacaacaacctttttatagcgaccattcctcctctagttgaaattcagtaagttagtg
atgcggagccgcatgtggacatccgaagacatcaacatcactttatggtaacaaactatt
ttatcactttcagctttgaacctttttacttagtttctactcgatcgcctgtagagtatg
aaaacctacttttcaaggcttaaacatcgtaaatgccttttttttttctctgaaaacaca
atagtttaagctttgaaaaacttacaagtacataaaatacaaacttatcaaatcacataa
aacttaaactacttcttatcctcaaggagtacgaaacatcaacatcatacagactcacac
ttcactcttctacctagcaagaattctacttgatacggacttgaatcatagaagcgacag
tttatcgcatgacaacatttaagcttcattatcattcatacagcstatgtattatatcat
gaaaagtatttgacgatggtaatcacctcttctatttatatgggccaactcaggaaaaga
ggatctccgaaatatatagtataaatgaaactagagaatttaagattcagaatcaaacac
tcaatctcaggaagatgtcaacatgcacacacatagtatcaagcctgtccattatgtatt
tytcagctaattcatacatactcattataaggtcaattaggacttctggggtacgacaaa
tgaaaaggtgaagacaagcagtcaccacttatggaaaatgtcaaccaaacagaaaacaac
tatcaataacaacttgacgcattaaactctataggactgacaacaacataatgaaaacat
taacactcaatatcatggaacattttaaaattgacttaatttatttggatcatatcagtc
acctgttatcaaccaaactatccatagtatcttacattgactttgcctctagcaaatcat
taactactcaagtcacccgattttacaataaagacaactattgagaaggatctaagtata
aataaaacctaaaagacatactataacgcatgaatatgcataaccaaaaatagatataca
gaccaaccattgttaaaaattaacagtacatggccaaacaagaaaaattatcaaaacata
aacatgcccattcgagtcaaatgaacatcatcaaaaaatatttcaacaagcttaaaacat
tcaccgacatgtttcagtaaccttaggatatttttaaatctcaatttttatattaaattt
tgtgtattattaatcgtcacgaagggagaaatcaatgagaaaaatggaaccaaaatataa
atgtgatgatccaattctctgttttaggagagcaaacatcaattctaaaaattaagttaa
aataaaccttttgaagtttttaacatacaaaagttacaaaattaatgaatattttactat
caccatatttttaaaaaaaaaatatatatatatatatatattaaataagataattaatta
tattgctttaattcaattgtaatattagaagtgttactactttacaccagaaagtttaaa
aacaaaattttacactatatgtaaattggtttattagattttgaagtgtaagagatcatt
ttagaaaattatactaacaatttcaataataatagtaataaatgaaaaataaataaatca
gtaactaataaaaattaaaataattgacaattgatttaataagtgaatgaaactacaaac
tttgaaacaaatcaaggaatacgacaaaaggacccttcaaaggaggacgaaaggaaactt
actcggagtgtcctacgacacaatttagatatgaaaaatagtaaacgacataaatactcc
atttgaccttatgtacatagaaaatagtaccaattaaaaatacacacactggtccttaga
attttttggtgtggtttggatcttgcacattattattttttaaaaagggatcatccaata
aagtcatcacaacatcatcctgccaattgagaaatccagaaattgtaggactatctggta
agtcaacagaggaattctgattgttattcattgacgttgatataccaattgaagggatat
ccattgaaagttccatttcctggttcattgtaggaaacactggagaatacattgtaggag
ctatcattaatgaaggaatcggagaatcaatcattggtgaaggcattagagaatccatcg
ttggtgaaagaatcggagaatacattattgttgacggcattggatgggccagtccagctg
tttttccaatagccatgtgttgaggcattggagaaaaaaattgtggaaccattggaggaa
acatttgtgagttcacgtacttgtttgagattcttcttaattacgcaacgtaggtcgttg
agataggaagggttcatgtcaacagaaacagcttttctctcgaacacctcatacatttca
tttgtcatttccttgaccctattttcctttcttaccttttgaagttgttcctccaacttc
ttgatcctttgcatggtgaactcttctcttgtcaccatgtttttagatctattcaatttc
gccaactccttaaactttataaaagtgttgcgtacaacatcattatttggaaatgtatat
ggttcatttctgtaaaggccgtatatgactgtagccacttcaacatcacaaagtgttttt
agttcatcagattttttcaagagccctttcagtcttttattatatgagatttttctttta
ctatcatcatcaatgaaatcatagttcactttgtttctagtcatggctaaaggggaggag
aaatgtgtttgtttagatatgagggttaaaatggctttgttgtagtagcagtagtagttg
tgattttcttgcctaggattgactcctatttatagagaaaaatttaattctgtataattt
taaaagtttgaaatagaattttttttactgctagcaagaactattttggaaaaacattaa
attaggggatattagataaaagttagatagaatcatcttaaaatatatttacttatggtt
ctggtattttgttgaccaacttattaggaaaaatattaatgtgatttaa
>RH125E08-6
atttagggaa
aagggtcagaaaaatattccaactttggtcgaaattgttgttacgataccaaactttgga
aaggaccttttaccccctatactatttaatagtatattttaaaggtatatatgtgcctac
gtagacatcataaatattgtatcattttaaattgtaatgtgtccacatgggcacatatat
atctttaaaatacactattaaatagtgcagggggtaaatggtgctccataaagtttggta
tcgtaacaccaatttcggccaaagttggagtatttttcagacccttttcccttaaattta
agtagtgtatatagagaatggtcataaagttatcgcaaatgtatttgtttactcatttcc
ttcatcgagatttttttaaaataaaaagtatattttgattcaaggatgtacaaaattaaa
tattgaaacaagggaacatttatatattggttagcaggaatattgaaatataaattaata
tgcttaaaaatattcaatttttatggttaatttaaaaaccacaagtattttttaaatctt
aaatggtgatgtatgtatgattgaagaagttacatcgcttgtcgaagcacattattattt
tctttcattttggataaaccatatttagtttaaaaaaactatgttgctttcaaatatatt
tgaaactaaatcttgcttaagtatgtttttcttaatgtccgatactcactaacctgtcac
tcgattcacattatatatatttgagaaaatggtttaaaacccccccaacctatacccgaa
attccaactacacactccaactttaatggtgtcctattaccctcctgaactttatatttc
tctactttatacacacttaagtgttgacctgtcataggaggtgttctcacctcctctagg
cgcgttagaaggtgaattttgacgaaaatttcctctttctccaacagtcatcttcccacc
cttaaataaaccattgtttcttctccatagcaacatagaccaaattctcataccgaattc
accattgtttatttcacacaaacttataaactctcgtgtaaaaaacttagaaaaaacaat
caattcaattaaagttaaaatgacatgtttttcgatcatccaaaaacgaaatctggatca
gatttgaaaaaaaaattggtttacatcaaattcaattgaactccctaatgagaatgtttt
tttttcctttttattgtagatcctttaattatcaatctcaaatttcaattaatcaatgaa
aagattcaatctcaattgacctccattaatggcaatgctagtgctttcgtttgttctcct
tcttttgttgctcgaccatcaaccaccactgtcgccgcctccggcgaaacccaaaccact
aacgaaaccccattctcctctttccctctcmtcttatctctctaccattttgagacaacc
accatgaagacctacctctgttctcacaacaaggtcgactacaacaataacaacaaaacc
ttgcaactgcactgctccaaccagtgagctccggcgaagcaagaaaaayttcgacatagc
agcgatatgcacagatccttttagattatttttcaatgktcttmgacaagcaaaactcga
atatcgtttgacaagttcccgctatcaatattcatctttcttcctcacaattccatagga
atttgaaagaattgggggaagaagttaccttatagatttgaagarattgggagagkacag
gaaaaagtggaaaggaattataacaaaaataataaattaattgaattttcatctgtaaaa
cgcgtgaggttcacaggccaacacagaactggttatggcgttttagggatgtaaattatt
acagttttaaacagttcaggggggtaataggacacccgtaaagttggagtgggtagttgg
aatttcgggtataggttggggaggttttagaccattttctctatatatttctatattagt
tttgagaaaagtcaatccgaaataattgaacaaaacagttatcaaaatgatgtgtttaca
atagtgttaaaatgaaaaagatatttttttattcattttaagaaaaacactcaatatgaa
gagaaattatttgaagatgtcttactaaattttgatcaaacgaatatgtacatttattac
tctgatgaagaaatctccttttatagtcaatgtgataaatagtaaccatattggggatcc
atatatatatatatatatatatacttatatatatttctttgattctttctaactaatgtc
tatctctttatacgagaggggaagaaagaacttcaatttaattgagtttaggtcatgttt
agttaaacccgtttaaatgtaatgatccatcctttcattttaagaaatacccgcagtgaa
attcctaagtctaaaattgggtctatctagtcgagtaaagctgggatcgacccgccttgc
cggaaaaaaatatttcacttacatagaattatccaggaaaggactgtcttggaccactat
cacagtcccttggctgctatagctctagtggtcccttggccatcatagtagcaccccaca
atggccctaataatttttactccttctcttcttagttcatgtttgaaaagagttgcctct
tcctaaaaatgtcctagagttatactccctttgtaccaaattacttgtccacttttcctt
ttttagttgtccctaattacttgtccattttgacaaatcaagaaaggacaaaaaaaaatt
ctctattataccctcaatttattactttataaaatgtagaattgctggaaaatcctaagt
ttttaattcattcagctcataattaataggggtaaaatgataaactcactatatcaatta
tygtcttyttaataggtgtgctaattcaaaaatggacaagtaattakggacaaagggagt
attaaagagaaaacccttgataacaragagacaaagctctcaatccgcatatttcaaaac
cttatatctccmasaaggattaagagacatgattatattcaacaaccaaagattcaatca
caaggtagcaacaaattcctctctcaacaatagcatcttaagaactcacaaaccagataa
aactgaattaagaactaccttaataagatcctaagaataggtattgatagtttctataat
tacataacaaaattaagaataaattagcctcacgactcaaaaatggaagagattgcatcg
tctattccactacgacaagtcagcctcaacccca
>RH125E08-7
aaagatgctaagaaatgcggaaagg
aagacaagataaataaaggagcaaaaaacttagtcattctaatataacccaaaaccttgt
tgtcacgtgttcaattcacaaatgtattaaaatagaattgaaagataattacatgtttca
aaattctttatttctcaaatagaagaaagcataaacataaaggaagaagagggtccccca
ggatgacaagcaactacctctaagaatccttattgagccacggaggagggagaagaagaa
gagcaattacacggatccaggttcggaacctacatacgtttagaagcaaggagtgagcac
cgaacaacattgtactcggcaagaaactattaaataaagcaaaattattttagaatacga
gtactcctttcatccaaaccgaaacttctcaaactacaacctgcataaatcagaccaacc
taacaattttacaatacataattcccaaggcttaacaatcatagtccaacaatcacagtt
caacaaccaataagtttcaagtatgccaatcacacgtaccaagtaagtaattctcaagta
tcaagtagatcttttacaagtatccagtagatcaaactcttgccgaaaccttttctcttc
ggcacaatatcactactcgaaaccatttttcctatgcctttatattatatcactagctgg
aaccatttcacttaatttttatcatataacttgccgaaaccatctcccttaagtataata
tcattagcaggaacaagttttctagggatttatatcatatcactagctggaaccattttc
cttcggttttatatcatatctcttgctggaaccatttctcgtcggcatgaacatcacatg
tctcatcacgatataaagaaatcaatgcgaaaaagaaatttcacaccataagaaagaaac
aacaactcaaacaattcaagtccacaataatgctatcaaagcatttcattaatcaacata
ttttgggtccacaataatgctatcaaagcatttcattaatcaacatattttgggtccaga
actaataataacatcgaaatcattcactttgagaaatgggtcaaatcaattgaacaaccc
aattccgaaaatgtggtttgaatccaaaaatatttacttgaatatgtttctcaagacatt
tggaactcattggtgaaaaccattttgataaaggagtgaaaatcagtgaacaatcaccat
tttagcatagaactcatgttcttgaaaaaccttgtcatttgccaataaaaatcccaactg
tcaaccaaacctacaccttgaacgtggccggcactcgagaaccatgatgatccacaaacg
aaaccttggtcgttggctacttagctaaagactaactcaagcagaattgagctttaaaac
acaattaaactatttaacctcagagtactcaattgtctcaaaatattctgattacaataa
tcggtaaaaaatagttcagaaaggaatactaaaacctactcaaaactaactatatatgaa
gcctctattgttcaatatagatgtcaggaaaagacccacaacacttcaaacaactaacta
aaagataaaagttgagtcctctagaatgcaaaaagactcaccaaaagctaactgggaatg
caaactgatctcaacgaagtgtctattgatgatttaaacacctatatttgcatcataaat
agatgcaggtagaatgacatcaacacattgattgtacgagtacgtaatattgccgatgca
aaatgactgaatgaaaggactacaatagatataaatatatactaatttgaatgtaaagaa
ataaatgagtgaaatcatttgaactttacaaatacttactcatcattgaactcattatac
taagtgatatgataaaataaaacttttaaagtgggggtatcacttctataaaccacgctc
tgcttaagtgatcaccgctaaagaaacccttggctcacttaagctaaccccgctaaagtt
cgtccttcgctttagagatcatgctttggcttaagtgaaggtcgcttaagcaaaaggcct
atcacaaacgtgaagggtatataactcatggaccagaaaaatcaacaaactctcaaaaca
tcgaaaggaccatcaggattcgtttagaatcctgtatatacaaatcatatgtgaaaattg
actaaacttgacattttgtacaaaatggaatcatcgaaacacaaatctgagttcgattcg
gggccagtatcgggaggggtaaaataaatactttacaaaaatttccaaaaaaaattggcc
gggtcatttaaattaggtctcacacacgcactgcatcactgcatttgttgctttagtaac
aaatgatgcccatatcaagtagtatggtgaaattgtcgcttttgaattaatttgaaatgt
aggtgagatgcatccccagattaagaattgtaccgcatctctttaccacacaccaacctt
ttatagcgatcattcttcctctagttgaaattcagtaagttaatgatgtggagctgcatg
tcgacatccgaagacatcagcatcactttatggtaacagactatttgatcattttcagct
ttgaacctttttactttgtttctactcaatcgcctgtaaattatgaaaacctacttttca
aggcttaaacatagtaaatgcctttttttctctttgaaaacacaatagtttaagcttaga
aacttacaggtacgtaaaacacaaayttatcaaatcacaaaaaaacataaactacttctt
atcctcaaggagtacgaaacatcaacatcatacagactcacacttcactcttctacctag
caagaattctacttgacacggacttgaatcatagaagcgacagtttatcgcatgacaaca
tttaagcttcattatcattcatacagcctatgtattatttcatgaaaagtatttgacgat
ggtaatcacctcttctatttatatgggccaactcaggaaaagaggatctccgaaatatat
agtataaatgaaactagagaatttaagattcagaatcaaacactcacactcaggaagatg
tcaacatgcacacacagtatcataagcttgtccattatgtatttctcagctaattcatac
atactcattttaaggtcaattaggacatctggggtacgaaaaatgaaaaggtgaagacac
acactcaccactcatggaaaatgtcaaccaaacagaaaacaactatcaataccaacttgg
cgcattaaactctataggactgacaacaacttaatgaaaacattaacactcaatatcatg
gatcattttaaaattgacttaatttatttggatcatatcagtcacctgttatcaaccaaa
ctatccatagtatcttacattgactttgtctctagcaaatcactaattgcacaagtcacc
cgattttacaattaagacaactattgagaaagatctaagtataaataaaacctaaaagac
atactataacgcatgaatatgcataaccaaaaatagatatacaaaccaaccattgttaaa
aattaacagtacatggccaaacaagaaaaattatcacaacataaacatgcctattcgagt
caaatgaacatcatcaaaaaatatttcaacaagcttaaaacattcaccgacatgtttcag
taaccttaggatatttttaaatctcaatttttatattaaattttgtgtattattaaccgt
catagttcagttcttacctattaatatattattataatctctcttgccttattttttttt
gcttatctgaatatttgtgacttccaattgataaataaacacaaaaaattatattcctaa
tgtaggggatacatttattttgtccaatagacttsgaacataggaagaatttcttgtcac
gacccgatttctcaagtcatgatgacacctactataacccaccagtaggtaagccaaccc
gtaacccggaacaacacgtaatgggtctgagggtagaaactaaacaagagtaggcaaata
acaatatacacaggcggaagcaaaccaaaacataaatacaaataaagatccctcccagaa
cctggaagtcactagtacagagctactaataaaatgagtacaagtcccaaaagtggacaa
cagagactggactgtctcgaaaggtaaaagacaagtctatatatacaaatggagactgaa
atagtacaaaacgtcgtgtgctcactcccgtctccggatcagtctgctccaagctcgatc
aacgctggctactagtgctcggacctgcatcacgaaatagatgcagagcgtagcatgagt
accaaaacaaccggtacctagtaggcatcataggccgactgaacttgaaaagtaaaggca
gtatgaaaagaaggaataacacaaaccgaagtcaagaactaaaatctaactaacaatgga
atgcacacgagtgtacaaaaaactaactaaagtaatctataagctaactacacctaactg
gggccccataagcccagaaggtacactcgtgcgcaagttaaataaaaacccgaacggacc
cccataagcctgacgagtacacaaaataactataactaaagagaattgcataaaagaacc
caagaacgaagaacacgaatcagaacctcaaccctaattagtaaaatttgatagtacgga
agccggacctcgaaccggatgctcaccagaagtacccaagtaaccaatcacaagtaacaa
gtataagaggccgaaactctaaccggatgctctatataggtatctgagcaatagaggccg
gaccttaaaccggatgctctatataagtatctgggcaatagaggccggaccttaaaccgg
atgctctatataagtatctgggcaatagaggccggaccttaaaccggatgctctataaag
gtgccaatgtagctgttgaaagagtcctaatcgatccatactcataaatgtccgtgaaac
gccgtccacacatagccaatcaatgtaaatacttgggaaccaaatcgaaaaccaaattca
aatcgcgaagtagaattagtgtcgccaacgtaactcgtgaagccgtaacatcggggaaaa
taaggataactaaagtcggagcaagcgtatcacctagctaaggcccaatctatcagactt
aagtctgctacaccagtctacagggatctaagtcggccgagcgacgtcggggcaaaacta
aggcctatcggatccgaataatgtatttytaaggcaagccctagtcaaacctaaactaag
gcccaacatgttttaaataaacagtaattaatcatgcaagcactccacatagcgaggagg
gtccattaataacacaaaacatgctcacagttatccgataattcccgaaataggccgaaa
atatgatttcttaacacctatgcatgattcaataactacacaaaccaaatcccaactaat
caacatgcattcacattttcgagctcaatctaagagaggaaaaccgtagcctacctgtag
gccgatcacacgcgctccaaaatcactccttcggagctttcccttttcgaacggtctcga
aacgctgtcccgctatcaaaaatagaatcacaacgttattacagtcgtttagacaccaaa
atcacaacaaacggagaaggatcaattttggagtcaaaatgggaatcgagggatccgcac
cgaactgtccgaatttgacttcgtcaagacaccctaaacagcaccccaaacttgtggtcc
aaaatggaacacaattcggggatcaaaacgcatcaacacccaacaagcaagaaaaccaca
cttatatcaacttaaaagaaaacattgcagcagcctaaacttgaaattaacgagaatcaa
aaagttcccagcactccttgaacactctacgacgaagacacgataattttcaacacatgg
gacttcgaatcacccaattccgagctaaaatgagtgagatatgatcaaaacaataatgcc
aaaagtcacagctcgaaaaagggttctgcagtcaggttaattgcgaaatttacctcaaac
ggagaccccaaatcactatccgagctcaccaacgcgttgtcctcgaaaaatctcacaact
ttgccttttgaatcgcccaaatcggttgagagatgagagagttatgagggtktgaagttt
ggaatatgttgctgatatgtctgcatttatagcagattttctgcaacttttcccaaaatt
aaaactccgacggggtgctccgaactcgttcggaagcccgtgcacgcaaacgagatatgc
aaccataccaaattcgatattccagactcaacgacgcagtcgaaatttccatcaaaggtc
atttcgataaaaagtgggtcccacttccaaaagtcattttaagtcaaaacccacaaaagg
gctcggaaagatatcaaaaacctccagacacaaaagaagggtcaatctagaccaaactcg
acattccggagctaaccacgctgacggaattctcatctgagtgcgtttactcagaatgtt
gaccaaagtcmaacttaagcttaaacttaaagttaaaacgcctaatcgcatcgactcaca
ctgaaaacttcgggagtcatgtcgaccatgctactagcctaaaatgacccttccggagct
gatggaatcgtcagaattggattccgatgtcatcttcttgaacttttgatcgaaaatgat
cgttcaaggttcataagctccaaaacacaaaaactcgcaccaagaccaaacgatcgacca
ggtgaccgaactgtcagtcccagcaagtcataaatgacttggggtcgctatagcaatgct
ctaaacgacacacagaaggcaagacatagaaatgaccatgagggtcattacatttctgta
ctttatgaagggagaaaaaaatgagaaaaacggcgccaaaatataaatgtgttgatccaa
ttctctgttttgggagtgcaaacatcaattctaaaaattaagttaaaatagaacttttga
agtttttaacatacaaaagctacaaaattaattaatcttttattatcaccatattttaaa
aaaatatataggtatattaaataagacaattaattatatttttttaattcaattgtatta
ttagaagtgttactactttacaccagaaagtttaaaagtaaaagttwmccctatatgtaa
ttggtttgttagattttgaagtgtaagaggtcattttagtaaattatactaacaacaaca
tttcaataataatagtaataaatgaaaaataaataaatcagtatctaataaaaattaaaa
taattgaccatcgatttaataagtgaatgaaactacaaactttgaaacaaatcaaggaat
atgacagaaggacacttcaaaggaggacgaagggaaacttactcggagtgtccaacgaca
caatttagttatgagaaatagtaaatgacataaatattccatttgaccatatgtacatag
aaaatagttctaattaaaaatacacacattggtccatagaattttttggtgtggtttgga
tcttgcacattattatttttaaaaaagggatcatccaataaattcatcacaacatcatcc
tgccaattgagaaacccagaaattgtaggactatytggtaagtcaacagaggaattytga
ttgttattaatkgacgttgatataccaattaaagggatatccattgaaagttccatttcc
tggttcattgtaggagacactggagaatacattggaggagccatcattaatgaaggcatc
ggagaatcaatcattggtgaaggcataagagaatccatccctggtgaaggaatcggaaaa
tccattattgttaacggcattgaattggtcagtccaggtgtttttccaacagccatgtgt
tgaagcattggagaaaaaattgtggaaccattggaggaaatatttgtgaaaacaatagaa
gagaaggatctgttggtccttcagagttgttcaacaatgggttgaggggcattcgatgta
gaaccctctccattagactcttttatcattagttcacgtacttgtttgagattcttcttg
attacacaacgtaggtcgttgagataggaagggttcatgtcaacagaaacagtttttccc
ttgaacacctcatacatttcatttgtcatttccttgaccctattttcctttcttaccttt
tgaagttgttcctccaacttcttgatcctttgcatggtgaactcttctcttgtcaccatg
tttttagatctatccaatgtcgccaactccttaaactttataaaagtgttgcgtacaaca
tcattatttggaaatgtatatggttcatttctataagtgccatatatgactgtaaccact
tcaacatcacaaagtgtttttagttcatcagattttttcaagagccctttcagtctttta
ttatatgagatttttcttttactatcatcttcaatgaaagcatagttcactttgtttcta
gtcatggctaaaggggaggagaaatgtgtttgtttggatatgagtgttaaaatggttttg
ttgtagtagcagtagtagttgtgattttcttgcctaggattgactcctatttatagagaa
aattttaattctgtataattttaaaagtttgaaatagaattttgtttattgctagcaaga
actattttggaaaaacattaaattaggggatattagataaaagttagatagaaccatctt
ataatatatttacctatggctctggtattatgttgaccaacttattaggaaaaatattaa
tgtggtttaaatttagggaaaggggtctgaaaaatactccaactttggtccaaat
>RH125E08-8
tttttcttaaaatgaataaaaaaaaaattaaaaataataataatatatatatatatatat
atatatatatatatttctttgattctttctaactaatgtctatctctttatatgagagga
gaagaaagaacttcaattttattgagtttatttcatgtttagttaaacccgtttaaatgt
aatgatccatccttttattttaagatatacccgcagtaaaattcctaagtctaaaattgg
gtctatctagtcgagtaaagctggaattgattgtcactccccaagccttcaccctggacg
tggccgacactcgaagatcattgctggcctcaagcgaacccttggcctaacttactgact
cagtggaagactctaaacatgcttactatgatcaaagtgaacttactcaaataattttag
tgaaataactcaggatgtttaatagttaacattcaacttggccaaaatggcaactcaagt
ctcaacatatgaaatgataatgtaaggacatcaaactactaactgtytatgaagcctcta
aaacaatgagggatgtcggcacaggaccccccgattatcctaacatctgaaagactagaa
agcaaataaaagagtcctccagaatgcaagaaggctcaccaacagactctgaatgctcaa
gctggatcaacgaggtgctggatgccgagcctagttacctgcgtctacatcataagacaa
tgcaggccaactgccatcaatacattgaatgtacgagtatgcgagttggaatgctaaata
caacataggcttgaaaagattctgaaagaaacacttaccttggctcttctcaactcatga
atacttaastgaactcatttcattataaagcagtttaaaacaagtgcaatataaagaaaa
aggaaaaactgtttaaaacatgatgtcaactcataatcataatatcataaaagacatacc
atgctccctctcaaagtctacttgtgcaatgcatgaatgaagtcctatacccccattcaa
actaagaagaacctcttgaggaaccatgcaattactactgtgggagtttctctaatcgac
aaccatcatttaagagctatagtgatgacacaacgatctacctcacgctgccagcggatc
ctatacctggcca
>RH125E08-9
aaggtataggaattgaactactatgtggatccactagtctattgtg
aaaaggattcatctaaaaagtatgacccttctctacccatgatggctacatggtttatgg
gggctgacagttctctgaactcttccccctatcggtgctcaatactactcccaaaaatat
actagctctttatgtttaaaaacatactttttctgtgatttgagattagtgctcaaaaac
ttagctcaaaggttatcttggaaatcatagttttcccctcttgctttatttagaaagcga
ttactcttttctaaaaactagcccgaaggctctttggaaatcttagttttcgttcttatt
taaatgtgaaaacattttaaatctctttgggaatacttagtccccttatacttttgaaga
aatggactcaacactttactttttgcttaacttgaaacttgagtcttaaaacaagattaa
cacgtttgttaaagactcttgaaaactttataaactttgctttgacttggtcttaacttc
tagacttgactctgaacttctcttgactttgatctgaactttccttgaattggattatgg
attcaaggttcatgatctcatgtttatggatgacttcatgatgtttagatgtaccttaga
gtgttggaatcaactataaaatataggtacattgttaaggaacaagtacgaaaaggtggg
aaacgaatggggagaactggcgtccctggcgctctgagaggcgcggggaaccagccctta
agattcaggcaccaagttagggcgctctggctggtgcgtcgccccagatccccacattca
gggactgctttggggcgcgctggctggcgcgatgccccattcccttctccaggtgcttga
cgacttttcttctccgtttttcaactctaaaccctctaaacttcaatggttctttcccca
aatacttaggatcatttataccctcaatatatgatagattcaaaccgaaattacactcgg
aaacatgaatcaaatcgcaagaaacttcaagattgaatcatgattggcgtgtgggtgaac
taacccaacgctctgtgatctcacatactttgcaaggatcacccccgacgaaatccataa
gccaaactcgacgaatcttgaacgttcttctcctttctccccttttctcctcttcttttc
tcttatctcaaaaccctaactctttttgccaaaagcgtaaactgactaagtttagtttag
acccctaagtaattaccaaaacaaattaaaataaaagggtaaggaaaagaccaaactacc
cttcaaaaatccggatttggactttcattaatccaacaacccaacttccaaaggacataa
cttactcatacgaactcggaatcgcgtaaactcagcggcgttggaaagatcattccaaga
gatttccaaccatatctggaagtacacctaaatcatcttgagctaagagttatggccatt
tgaagttgaccaaaaattcacttttcctaacctaaacaaatttccagattttcaattctt
tccaataatgactatttctaattcttagcttcttcctagatatttcaaattgcgagatgt
tacaatatctgccccttgggaacattcgtcctcgaatgagattactcttactaggctaag
ggtggtaacatcaagttcaaacccccaacaagcaaagtaattacaacatgctaacttaty
mmtttaaagagtactaagaagagaattagtacgttggtcttcmttttttccggactcaaa
gagatgtggataactcttcttcatatcttcctcaacctcccaagtagtttcctcaacaaa
ttggttcctccaaagagctttgactgatgctacctcttttgttctcaacttgcgaacttg
ataatctasaatctgaacatgaatctcctcataagacaagctattcttgataccaatatc
ttctgttagtatgataagtgaaggatatcccatgcacttctccaacatggagacatgaaa
taccggatgaaccgatgttaactcttgtggtaactccaattcataagctaccttgccaat
ccttttggaaattctgtaaggacgcacatactgggggttaagtttccccttcttacccaa
acctcatakcacccttcatgggtgaaactttcaagtacacccaatcacaccatccacatt
gatacctcaaaacactatctccccttgttcaacagccatcactttttgcttatgaacact
tgccttcaattcaagcaataaaggatcttggtcatgcttgccttttacttctgacactaa
tgatgactcagttccattcatcatcaccactcctccttctgagattaatctttttctgac
taaacacatactgaaaactcttgtgatcaaacaaatttcatcaagaactcgaaggattta
ctttcaaatcacacatatttcgctgaattgaatcatgattggcacgtgggtgaactaacc
caacactatgtgatctcacataccttgtagggatcacctccgatgaaatccacaagccaa
actcgacagtcttgatgaatcttgaacgttcttcttccttttcatcttttctcctcttct
tttctcttctctcaaaaccctaactcttttttccaaaagagtaaactgactaagttcagt
ttagacccataagtaattactaaaaatgaattaaaataaaaatttaaggaaaagaccaaa
ctacccttcaaaattccggatttggactttccttaatccaacagcccacccaacttctaa
aggacataacttactcatacgaactcggaatcgcgcaaacttggcggcgttggaaagatc
attccaagatatttccaaccatatctagaagtacacctaaatcatcctgagataggagtt
atggccatttgaagttgaccaaaaattcacttttcctaacctaaacaaatatccagattt
tcaattctttccaaaaatgactatttccaattcttagcttcttcctagctatttcaaatt
gcaagawgttacatcgacccgccttggcgaaaaaagatatttcacttacataggattatc
caggaaaggactgtcgtggaccactatcgcagtcccttggctgctatagctctagtggtc
ccttggcaatcatagcagcaccccacaatggccccaataatttttactccttctcttctt
agtccatgtttgaaaagagttgcctcttcctaaaaatgtcctagagttataccccctttg
taccaaattacttgtccacttttcctttttttagttgtccctgaattacttgsccatttt
gaaaaatcaagaaaggacaaaaa
>RH125E08-10
caattctctattataccctcaatttattactttgaa
aaaagtagaatttcttgaaaatcttaagtttttaattcattcacttcataattaatagag
gtaaaatgataaactcactatatcaattattgtcttcttaataggtgtgtcaattcaaaa
gtggacaagtaattagggataaagggagtattaaagagaaaacccttgataatagagaga
caaggctctcaatatgaatatttccaaaccttatatctccaagaagggttaagagacatg
attaaatcaataattaaagattcaatcacaaggtagcaacaaattcctctctcgacaata
gcatcttaagaactcacaaaccagataaaattgaattaagaaccaccttaataagatcct
aagaataggtattgatagtttctagaattaaataacaaaattaagaataaattagtctga
cgactcaaaaatggaagagattgcatcgtttatcccactatgacaagtcagcgtcaaacc
caaaagatgctaactaaagcggaaaggaagataagataaataaaggagcaaaaaacttag
tcattctaatataactcaagaccttgttgtcacgtgttcaatccactaatgtattaaaat
agaattgaaagataattagatatttcaaaagtctttatttctcawatagaagaaagcata
aacataaaggaagaagagggtccgccaggatgacaagcagctacctctaagaatccttgt
taagccacgggggagggagaagaagaagagaaatcacatggaactaggctcggaacatac
atacgtttagaagcaaggagtgagtaccgaacaatactttactcagcaagaaactactaa
ataaaactaaattattctagaatacgagtactcctttcatccaaaccgaaactcctcaaa
ctacaacctgcataaatcagtccaacctaacaattttacaatacataattcccaaggctt
aacaatcatagtccaacaatcgcagttcaacaacatataagtttaaagtatgccaatcac
acgtaccaagtaagtaattctcaagtatcaattagatctatttcaagtatccagtagatc
aaactcttgccgaaaccttttctctttgacataatatcactagtcgaaaccatttttcct
tcgcctttatattatattactagttggaaccatttcacttaatttttatcatataacttg
ccgaacccatcttccttaagtataatatcagtagccaaaaccagttccctagggatttat
atcatatcactaactggaaccatttcgcttcggttttatatcaaatttcttgctagaacc
atttctcgtcggcatgatcatcacatgtctcatcacgatataaataaatcaatgcaaatt
agaaattttacaccataagaaagagagaataactcaaacaattcaagtccacaataatgc
tatcaaaacatttcattaatcaacacattttgggtccacaacaaggcaattcacaaagaa
ttatgatcaacacattgcctctttcaataatcccacttttattcattaagataaatcaag
taaaataattgaacacatcacgtcatttccattactccccaacacacacagtgaagggaa
ataaatgattcttctagttttaaaaggtttagaaatcacttgcttcaattcaatcagaag
ttaattaaagatttgatatttccctttctgaacaatgtgcaaagacatacaatcttattc
aatcaagtaatcaaaataagattccagaactaataataacacctaaatcattcactttga
gaaatgggtcaaatcaactgaacaacccaattccgaaaatgaggtttgaatccaaaaata
tttacttgaatatgtttctcaatacatttggaactcattggtgaaaaccattttgaaaaa
ggagtgaaaatcagtgaacaatcmccattttagcttagaactcaagttcttgaaaaacct
tgtcatttaccaatcaaaatcccarctgtcaaccaaacttacacattgaacgtgggcggc
actcgagamccatgatgatccacaggcgaaaccttggcctctggctacttagctaaagac
taactcaagcagaattgagctttaaaacacaattaaactatgtaaactcagagtactcaa
ttgtctcaaaatattttgattacaataatagctaaaacatagtttagaaaggaatactaa
aacatcctcaaaactaactatctatgaagcctctattgttcagtatggatgtcaggacaa
gacccacaacacgtcaagcaactaactaaaagataaaagctgaatcctctagaattcaaa
gagactcaccaaaagctaactgggagtgcaaactaatctcaacgaagtgtcagttgatga
tttgaatacctatatttgcatcataaatagatgcaggtcgaatgacatcaacacattgat
tgtacgagtacgtaatattgccgaagcgaaatgactgaatgaaaggactgtaatatatat
aaatatatactaatttgaatgtaaagaaataaatgagtgaaatcatttgaactttacaaa
tacttactcatcattgaactcattatattaagtgatatgataaaatacacttttaaagtg
ggggtatcacttctgtaaaccaggctctgcttaagtgatcaccgctaaagcaaccattgg
ctcacttaagctaaccccgctaaagttcgtccttcgctttagagatcatgccttggctta
agtgaaggtcgcttaagcaaaaggtccatcacaaacgcaaagggtatataactcatggac
cagaaaaaatcagccaactctcaaaacatcgaaaggaccatcaggattcgtttggaattc
tgtatatacagatcatatttgaaaattgactatacttgacgttctgtacaaaatggaatc
atcgaaacacaaatctgagttcgattcggggccaatatcaggagaggtaaattaataact
ctacaaaaatttccaaaaaaaaccaattgggtcattaaaattaggtcacacgcactattc
actgcatttgttgtttcagtcacaaatgatttcccatatcaagtagtatggtgaaattgt
cgcttctgacttaatttgaaatgtaggtgagatgcatccccatattaagaattgcaccgc
atctttttaccacacaccaacctttttatagcgaccattcttcctctagttgaaattcag
aaatttagtgatgcggagccgcatgtggacatccgaggacatcagcatcactttatggta
acagactatttgatcactttcaactttgaacctttttactttgtttctactcgatcgcct
gtaaattatgaaaacctacttttcaaggcttaaacatcgtaaatgcctttttttctctct
gaaaacacagtagtataagctttgaaacttacaagtatgattacaatgatcaaaagaact
ttctcaaatagcttaataatataacttagaatgttaaaagaattaaacattcaacttggc
caaaatggaaacccaagtcttaacataagataaaatgagaacactaaagaactaataact
gcctgtctatgaagcctctaaacaactgagatggatgttggtacaatccccacaacattc
taatgaactaaactagaaagcaaataaaggaatcctccgaatgcaaggaggctcaccaca
gactttgagtgctcaagctggatcaatgaggcgctggatgttgatcctggttaccagcgt
ctgcatcataagaagatgcatgccaactggtatcagttcattgaatgtacgagtatgcga
gttggaatgctaaaacaagatataggcttgaaaggaatctgaagaaaacacttactttgg
ctcttctcaactcatgaataaacttaactcaaaataaagcaatgaaacacatgcattata
tgaaaagctttataaaatagtaaaagcaacttagttcattaaataaaatgcaataacaaa
ctcaactttactcatatacaaagtaatacagtttaggtgggagattctctaacaaacaac
caccactatgagcctaagtggtcatacaacgtattttgacacgctgccagaacggtcata
tactttgccgtcatatagaacctacttaacttagtggatccactagcttaacttatgtga
taatctaaaaagtatgacccattaatacacatgatggcttcatggtttatggagacttga
gttaatatcaactcgcatccccatatcggtgctcaatactactcccaaaaatatacttag
ctcatatgttttaaaaacataacttatttctttggtttgagataattactcaaaacttag
tttaaaagctctcttgtaatcgatgttcccttttcttgctcaaatgtgaaacatttataa
actctttgggaatacttagttcccttatagctttttgagaaatgaactcaactctttact
cattgcttaacttgaaactaaagtcttaaaacaaagttaaaacattttgttaaagacttt
tgaaaactttgaaaactttgctttgacttgttcttaacctttagacttgactcttaacct
ctcttgactttgatcctaactttccttgaattggattatggattcaaggttcatgatatc
atgatttcatgatgtttagacgtaccttagagtgttggaatcaacttagaaacataggta
catcacttagaaattaatacgaaaagatgggggaagaatggggtgaactggtgtccttgg
cgctcttagaggcatggggagccaggccccaaacttcagaggacaagttgggatgcgctg
gctgccacggcgcccccaggggtaaacttcagaaactcttttggggggcgttggctggcg
cgacgccccattcttttcccccagaaaattctgacttttctctttcgtttttcatctcta
aaccctataaacttccatagtactttccccaaacacttaggatcattagtaccctcaata
accaatagatttaactccaaaaacaacctggaaacacgaatcaaatcaacactaggcatt
caacaatcaaccaacaagaattcaacaatgtttttcaagaactccactttcttaacattt
aaacaactccaatttttctgaattgaaacaagtttggcgtgtgggtgaactaacccaaca
ctatgtgatctcacataccttgtagggatcacccacgacgaattctactcgcaaagcttg
aacgttcttggcgatttcttaatttctctcctcttttctcttctttcttctcctctccaa
gccctagcgtaaattctaattttataaaactgaataaagttttgttttacccccaaataa
attcctaaaaccgaaagaggtaaattaggtaaggaaaagactagtttacccttccaaaac
ccgaattagactttccttaatctaacggcccaacttccaaaggacataacttacgcatac
gaacttggactcgcgcaaactcagcggtgttggaaagatcatcccaagagctttgcaacc
atatctggaactacacctaactcatccttagctaggagttatggtcgtttgaagtagacc
aaaaactcactttaacttaaaattttccagatttccttacacttttcaaaaatgactatt
tctagattttaaacttctttctagttgcgagatgttacaatatctcccccttgggaacat
tcgtcctcgaatgagattttctcgtactaagctaagggtggtaacatcaagttcaaacat
cccaaaatcaatttcaaacaaggaacatgctcactcaaatttagatagtactaagaagaa
aatcagtaccttggtctgcatttcctctggtttcaaagagatgtggatatctcttcttca
tatcctcctcagtttcccaagtagcttcctcaacaaattggttcctccaaaggactttga
ctgatgcaacctctttagtccttaacttgtgaacttggcgatctagattctggaatggaa
tctcctcataagataagctatccttgatctcaatattttcagttggtatgatcaatgaaa
gatcgcccatgcacttcttcaacatggagatgtgaaacactggatgaaccgatgttagct
cttgtggtagctccaactcataagctacattacccattcttttggatattcgataaggcc
caatatatcggggactaagcttccctttcttaccaaacctcataacacccttcatgggtg
aaactttcaaatatacccaatcatctacttcgaactctaacgcccttctcctaacatcag
tgtaggatttttgacgactatgtgccattttcaacctctcttgaatcactttaaccttct
tcatagcttgatgcactaaatttggtcatatcaaccctgcttcaccaacttcaaaccatt
cgataggagatctgcatcttctcccataaagggcttcatatggagccatttggatgctag
agtggtaactgttgttgtaagcaaactaaattaaaggtaggtgatcatcccaattacctt
tgaaatcaatcacacattccttcaacatatcttctaatgtctgaatggtacactctgctt
gcccatctgtctgaggatgaaaggcagtactcaagttcacctttgaacccaagactttct
ggaatgacttccaaaactgtgcagtaaattgcgcacctctgtctgaaataatagagatcg
aaactccatgaagtcttaccacttcttgaatatatagcttagcataatcttctgctgaat
gggtagtctttacgggcaaaaagtgggctgattttgtcattctgtcaacaatcacctaaa
tagaatcatgttgtctacgagaccttggcaagcctgtgatgaaatccatatttatcatct
cccacttccatttcggaagttctatattttgagccaaaccaccaggcctttggtgctcta
ctttcacttgttggcaatttggacacttagcaacaaactctgcaatgcccttcttcatac
cattccaccaatacacttctctcaaatcgcgatacatctttgttgaacccggatgaatgg
aatatctagagctatgagcttactccatgatcccctcttagagtccatccactataggta
cgcacaatctactttgatatctcaacacaccatctcccccttgttcaaaagmtaatactc
tttgcttatgaacatttgcctttaagtttagcaaaatgggatcttggtcttgcttttctt
tcacttctgacactagtgatgattcagccccattcgtcaccactattcctccttctgtgg
aatccataagtcggatacccaagcatgcaagcctatgcaaatctttttctaactctctct
tttcttcctcaacattggcggtactacccatagacaacttgctcaaggcatcaacaacaa
cattagccttacctgggtgataaagaatactcatggcataatccttgagtaactctaacc
acctcctttgtctaagatttagctctctctgagtgaacacatattgaaggctcttgtact
tagtgaatatatcaacatgaacaccatacaaataatgacaccatatcttcaaagcgaata
ctacagcagccaactctaagtcatgggttgggtagttcttctcataaactttcaactgtc
tagaggcataagctataactttgtcattctgcattaacacacaacccaaaccaactctag
atacatcacaatacaccacaaaaccttgagtaccttccggtaaagttaaaactggggcaa
tagtcaaccttttcttcaatttctaaaagcttttctcacaagctttagaccattgaaatt
tcaccatcttctgagtcaacttagtcaaaggagatgaaatagatgagaacccctctacaa
accttctataatagccagctaaacccaagaaactcctaaaatcagttggagatgtgggtc
taggccaattctgcacttcctcactaagcttagaaacttacaagtatgattacaatgatc
aaaagaactttttcmaatagcttaataatataacttagaatgttaaaagaattaaacatt
caactttgccaaaatggcaacccaagtcttaacataagataaaatgagaagactaaagaa
ctaataactaactgtctatcaagcctttaaaacaactgagatggatgttgggacaatccc
ccacaacatcctaatgaactaaactagaaagcaaataaatgagtcctctgaatgcaagga
ggctcaccacagactctgagtgctcaagctagatcaacgaggcactggatgttgatcctg
gttaccagcgtctgcatcataagaagatgcatgccaactggcatcagttcattgaatgta
cgagtatgcgagttggaatgctaaaacaagatataggcttgaaaggaatctgaagaaaac
acttaccttcgctcttctcaactcatgaataaactaactcaaaataaagcaatgaaacac
atgcattatatgaaaatctttataaaatagtacaagcaacttagttcattaaataaaatg
caataacaaactcaactttactgatatacaaagtaatatagtttagggtgggagattttc
taaccgacaaccccactataagcttaagtggtgatacaacgtcttttgacacgctgccag
aatggtcctatactttgccgtcatctagaacctacttaacttagtggatccattaggtta
acttatgtgatcatctaaaaagtatgacccattaatacccatgatggatacatggtttat
ggagccttgagttaatatcaactcgcatccccatatcggtgctcaatactactccca
>RH125E08-11
aa
aatatacttagctcatatgttttaaaaacataacttatttctttggtttgggataattac
tcaaaacttaacttgaaagctctcttgtaatcgatgttcccttttcttgctcaaatgtga
aacatttataaactctttgggaatatttagttcccttatagctttttgagaaatgaactc
aactttttactctttgcttaacttgaaacttaagtcttaaaacaaagttaaaatgtttgt
taaagacttttgaaaactttaaaaactttgctttgacttgctcttaaccgttagacttga
ttattaacctcttttgattttgatcctaaatttccttgaattggattatggattcaaggt
tcatgatctcatgtttatgaatgatttcatgatgtttagacgtaccttagagtgttggaa
tcaacttagaaacataggtacatcacttagaaactagtacgaaaagatgggggaagaatg
gggtgaactggcgtccgttggtgctctgagaggctcggggagctaggccccaaacttaar
aggacaagttggggcgcgctggctggcgcgacgccccmccccttttccccagaaaattcc
aacttttctccttcgtttttcatctctaaaccctctaaacttccatagtcctttccccaa
acacttaggatcattagtaccctcaatacccaatagatttaacttgaaaaacatcccaga
aatacgaatcaaatcaacactaggcattcaacaatcaaccaacaagaattcaacaatgtt
cttcaagaactccactttcttaacattcaaacaactccaattttgctgaattgaaacaag
tttggcgtgtggtcaactaacccaacactatgtgatctcacataccttgtagggatcagc
cccgatgaattccactcgcaaagcttgaacgttcttggcaatttcttgatttctctcctc
ttttctcttctttcttctcctctccaagccctagcgtaaattctaattttctaaaactga
ataaagtcttattttaccccaaataaattcctaaaaacgaaagaggcgaaattaggtaag
gaaaagactagtttacccttccaaaacccggattagactytccttaatctaacggcccaa
cttccaaaggggataacttactcatacgaactcggaatcacgcaaactcggcggtgttgg
aaagatcatcccaagagatttgcaaccatatctggaactacacctaaatcatcctgagct
aggagttatggtcgtttgaagttgaccaaaaactcactttaacttacttaaaattttcca
gatttccttacactttccaaaaatgactatatctagagtttaactttctttctagttctt
tctagttgcgagatgttacaattattaaccttcatagttcagttcttacctattaatata
ttatcatctctcttgccttattttttatttcttatctgaatatttgtgtcttccaattga
taaataaacacaaaacattatattcctaatgtaggggatacgtttattttgtccaataga
cttcgaacataggaagaatttctctacttcacgaagggagaaaaaaatgagaaaaatgga
gccwtaatataaatgtgatgatccaattctctgttttgggagtgcaaacatcacattcta
ataattaagttaaaatagaactttggaagtttttaacaaacaaaagctacaaaattaatg
aatcttttactatcaccatattttaaaaaaatatatgtatattatataagacaattaatt
atattgttttaattcaattgaaatattagaagtgttactactttacaccagaaagtttaa
aaataaaattttaccctatatgtaaattggtttgttagattttgaagcgtaagaggtcac
ttaagaaaattatactaacaagtttcaataataatagtaataaatgaaaaataaataaat
caatatctaataaacattaaaataattgaccatcgatttaataagtgaatgaactacaaa
ctttgaaacaaatcaaggaatacgacaaaaggaccc
>RH125E08-12
ttcaaagaaggacgaagggaaac
ttattcggagagtccaatgacacaatttagatatgaaaaatagtaaacgacataaatact
ccatttaaccatatgtacttagaaaatagtactaattaaaaatacacacattggtcctta
gatttttttggtgtggtttggatcttgcacattaatatttttaaaaaagggatcatccaa
taaagtcatcacaacatcatccttccagttgagaaacccagaaattgtaggactatctgg
taagtcaacaaaggaattctgattcttattcattgacgttgatataccaattgaagggat
atccattgaaagttccatttgctggttcattgtaggagacactggagaatacattggagg
agctaccattaatgaaggcatcggagaatcaatcattggtgaaggcatcagagaatctat
cgttggtgaaggaatcaaagaatccattattgttgacggcattagatgggtcagtccagg
tgtttttccmacagccatgtgttgaggcattggagaaaaaaattgtggaaccattggagg
aaacatttgtgaaaacaatagaggagaaggatctgttggtccttcagagttgttccaact
gggtaccattggttcaacaatgggttgaggggcattcgatgtagaaccctctctattagc
ctcttttatcattagttcacgtacttgtttgagattcttcttgattacacaacgtaggtc
gttgagataggaagggttcatgtcaatagaaacagtttttctctcgaacacctcgtacat
ttcatttgtcatttccttggccctattttcctttcttaccttttgaagttgttcctccma
cttcttgatcctttgcatggtgaactcttctcttgtcaccatgtttttagatctatccaa
tgtcggcaactccttaaactttataaaagtgttgcgtacaacatcattatttggaaatgt
atatggttcatttctgtaaggaccgtatatgactgtagccacttcaacatcacaaagtgt
tttcagttcatcagattttttcaagagccctttcagtcttttattatatgagatttttct
tttactatcatcttcaatgaaagcatagttcactttgtttctagtcatggctaaagggga
gaagaaatgtgtttgtttggatatgagggttaaaatggctttattgtagtagaagtagta
gttgtgattttcttgcctaggattgaatcctatttatagagaaaaatttaattctgtaaa
attttaaaagtttgaaatagaaattttattattgctagcaagaactattttggaaaatca
ctaaaccaggggatattagaaaaaagttagacagaatcatcttaaaatatatttacttat
gacctggtattatgttgaccaacttattaggaaaaatattaatgtgatttaaatttagga
aaaatggtctgaaaaatactccaactttggtcgaaattgttgttacgaaaccaaactttg
gaaaggaccttttacccccatttactatttaatagtgtatattaaagttatatatgtgcc
tacgtggatatcataaatattgcatcattttaaatagtaatgtgtccatgtgggcacata
tatacttttaaaatacactattaaatagtgctggggggtaaatggtgcaccataaagttt
ggtatcgtaacagcaatttctgccaaagttggagtatttttcagacccttttcccttaaa
ttttaagtagtgtatatagagaatgttcacaaagttatcgcaaatgtaattgttttatca
tttccttcatctagtttttttttaaaataaaaagtatattttgattcaaggatgtacata
attaaatattgaaattagggaacatttatatattggttaggaatattgaaatataaatta
atatacttaaaaatattcaatttttatggttaatttaaaaaccacgagtattttttaaat
cttaaatggtaatgtatgtatgattgaagaagttatatcgcttgtcgaagcacattatta
ttttctttcattttggataaaccatatttagttaaaaaattatggtgctttcaaatatat
ttgaaactaaatcttgcttaagtatgtttttcttaatgtccgatacttaccaacctgtca
ctcaattcacattatatatatttctatactagttttgagacaagtcaatctgaaataatt
gcacaaaacacttatcaaaatgatgtgttcatcgagttttttttaaaataaaaagtatat
tttgattcaaggatgtacataattaaatattcaaacaagggaacatttatatattggtta
ggactattgaaatataaactaatatgcataaaaatattaaatttttattgttaatttaaa
aaccactagtattttttaaatcttaaatggtgatgtatgtacgattgaagaagttacatc
gcttgtcgaagcacattattattttctttcattttggataaaccatatttagttaaaaaa
ttatgttgctttcaaatatatttgaaactaaatcttgcttaagtatgtttttcttaatgt
ccgagactcaccaacctgtcactctgaactaattgcacaaaacacttatcaaaattatgt
gtttacaatagtgttaaaatgaaaagatttttttttttccattt
>RH125E08-13
gaattctactttcaactctttaggacaaattctgctgaacgaaacatgtttgatgcgtgg
gtgaatgaacccaagctatgaaagactcacataccttgtaagatgaattccttggcgaat
ccacaaccaaaaatcgatcgttcttggcgaaccttgattttttctctcctttctcctctt
ttctcttttctcctttctccaagccctagcgtgaatttccaattgaccaaactgatctca
ttctgatttgacccttaattaattcactaaaatgaattaaattaattgggtagggaaaag
actaatctacccttctaaaatccggattggactttccttattcaaacatccaacttctga
aggggataacttactcatacgaactcggaatcgcgcaaaattggaggcgttggaaagatc
attacacgggctttttaatcatatctggaatcatacctaactcatcgtgagctaggaatt
atggccgtttgaagttgaccaaaaactcactttaacacctttacccaaatttccaaaatt
ttaaattcttcccaaaataactacttccagattttaaacttccttctagttctttctagt
tacgagatgttacaggtaaaataacaactttacaaaaatttccaaaaataaccgaccagg
ttaatacaattaggtctcacacacgcactgcgtcactgcatttgttgtttcagtcacaaa
tgttttcccatatctagtagtatggtgaaattgtcgcttctgacttaatttaaaatgtag
gtgagatgcatcccatattaagagttgcaccacatctgtttaccacacaccaaccttttt
ctgcgaccattcttcctctagttgcaattcagtaatttagtgatgcttagccgcatgtgg
acatgcgaagacatctacatcactttatggaaacaaactatttgatcactttcagctttg
aacctttttactttgtttctactcgatcgcctgtaaattatgaaaatattcttttcaagg
cttaaacatcataaatgccttctttttctctctgaaaacacaatagtttaagcttagaaa
cttacaagtaggtaaaatacaaacttatcaaatcacaaaaaacttaaactactttttatc
ctcaaggagtacgaaacttcaatatcatacaaactcagacttcactcttttatctagcaa
gaattcgacttgacacgaacttgaatcatagaagcgacaatttatcacatgacaacagtt
aagctcaattataatttatacagtctatgtataattttatgaaaactatttgacaatggt
aatcatttcgtttatttatctgtgccaactcaggaaaagaggatccccgaaagatatagt
ataaatgaaactagcgaatttaagattcagaatcaaacactcactctcaggaagatgtca
acatgcacacacgtagtatcataagcttgtccattatgtatttatcagctaattcataca
tactcattttaacaaatgaaaaggtgaagacaaacaatcaccactcatggaaaatgtcaa
tcaaacaaaaaacaattatcaatactataggaattacaacaacttaatgaaaatattaac
actcaatatcatggatcattttaaaattgacttaatttatttggatcatatcagtcacct
cttatcaaccaaactatccatagtatcttacattgactttgtctctagcaaatcattaat
tgcacaagtcacccgatttgacaataaagataactattgggaaagatctaagtataaata
aaacctaaaagatatactataacgcatgaatatgcacaactaaaaatagatatacaaacc
aaccgttgttcaaaattaatagtacatggcccaacgggaaaaaatatcacaacataaaca
tccctattcgggtcaaatgaacatcataaaaaattatttcaacaagcttaaaaacattca
ccgacatgtttcagtaaccttaggatatttgtaaatctcaatttttatattaaatattgt
gtattattaaccgtgatagttcaatttttacctattwatatattatcatctcccttgcct
tatttttttatttcttatctaaatatttgtgtcttccaattgataaataaacacaaaaaa
ttatattcctaatgcaggggacacatttattttgtccaatagacttcgaacataggaaca
atttctctacttcacgaagggataaaaaaatgagaaaaatggaaccaaaatataaatgtg
atgatccaattctatgttttgggagtgcaaacatcaaytctaaaaattaagttaaaatag
aactattgaagtttctaacatacaaaagccacaaaattaatgaatcttgtactatcacca
tatttaaaaaatatatatgaatattaaataagataattaattagattgtttttaattaaa
ttttartattagatgttttactagtttacaccggaaagtttgaaaataaaattttaccct
atatgtgaattggtttattagatttcgaagtgtaagaggtcattttagaaaattatacta
acaacaacaatttcaataataataataataataaatgaaaaataaacaaatcagtatcta
ataaatattaaaatatttgaccatcgatttaataagtgaatgaaactacaaactttgaaa
caaatcaaggaatacgacagaaggacacttcaaaggaggacgaagggaaacatattcgga
gagtccaatgacacaatttagatatgaaaaatagtaaacgacataaatactccatttgac
catatgtacataaaaaatagtactaattaaaaatacacatattggtccttagaatttttt
ggtgtggtttggatcttgcacattaatattttaaaaaaacggatcatccaataaagtcat
cacaacatcatccttccagttgagaaacccagaaattgtaggactatctggtaagtcaac
agaggaattgtgattgttattcattgatgttgatataccaattgaagggatatccataaa
ggttccatttgctgtgtcattgaaggagacactggagaataca
>RH125E08-14
ttggaggagccatcat
taatgaaggcatcggagaatcaatcattggtgaaggcatcagagaatccatcgttggtga
aggaatcagagcatccattatwgtwgacggcattggatgggtccgtccatgtgtttttcc
aacagccatgtgttgtggcattggagaaaacaattgtggaagaattggagtaaacattkg
tgaaaacaatagaggagaaggatcccttggtccttcagagttgttcctacagggtaccat
tggttcaacaatgggttgaggggcattcgatgtagaaccctctccattagcctcttttat
cattagtttacgtacctgtttgagattcttcttgattacacaacgtaggtcgttgagata
ggaagagttcatgtcaacagaaacaatttttctctcgaacacctcatacatctcatttgt
catttccttgaccctatttccttacttaccttttgaagttgttcctccaacttcttgatc
cttcgcatggtgaactcttctcttgtcacccatatttttagatctattcaatgttggaaa
ctccttaaactttataaaagtattgcgtacaacatccttatttggaaatgtatatagttt
atttttgtaaagtccatatatgactgtagccacttcaacatcacaaagtgttttcagttc
attagattttttcaagagcccttttagtcttttattatatgagatttttcttttactatc
tatcttcaatgaaagcatagttmtmtttgtttctagtcatggttaaaggggaggagaaat
gtgtttgtttggatatgatggttaaaatgactttgttgtagtagtagtagtagtgatttt
tttgcctaggattgactccaatttatagagaaaattttgattctgtatatttttaaaagt
ttgaaatagagattttttattgctagcaagaactattttggaaaaacmctaaatgagggg
atattagataaaagttagattgaatcatcttgaaatatatttacttatggctctggyatt
atgttgaccaacttattaggaaaaatattaatgtggtttaaatttaagtagtgtacatag
aaaatggtcataaagttatcgcaaaagtatttgtttactcatttccttcattgtgttttt
ttttaaataaaaagtatattttgattcaaggatgtacataattaaatattgaaaccaggg
aacatttatatattggttaggaatattgaaatataaaattttgacagtatttgaatatgc
ataaaaatattcaattttatggttaatttaaaaaacacaaatattttttaaatcttaaat
ggtgatgtatgtatgattgaaaaagttacatcgcttatcgaagcacattattattttctt
tcattttggataaaccatatttagttaaaaaattaatgttgctttcaaatatacttgaaa
ctaaatcttgcttaaatatgtttttgttaatgtccgatactcaccaacatgtcactcgat
tcacattatatatatttctatattagttttgagacaagtcaatctgaaataattgcacaa
aacacttatcaaaatgatgtgtttacaatagcattaaaattaaaagatatattttattca
ttttaagaaaaatactccagaagaagagaaattattttaagacgacttactaaattttta
tcaaatgaatatgtacatttattaatctgatgaaaaaaactccttttatagtaaatatga
taaatattaatcatatatatatatatatatatatatatatatatattttctttgattcgt
tttaactaatgtctatctctttatacgggaggggaagaaagaacttcaattttattgagt
ttatgtcatgtttagttatatccgtttaaatgtaataatccatcctttcattttaagaaa
tacccacggtaaaattcctcagtctaaaattgggtctatctagtcgagtaaagctgggat
cgacccgcctggcggaaaaaatatttcacttacataggattatccaagaaaggactgtct
tggaccactatcgctgtcccttggctgctatagctctatttgtcctttggccatcatagc
agcaccccacaatggccccaataatttttactccttctcttcttagtccatgttwgaaaa
gagttgcctcttcctaaaaatgtcctagaattatactgcctctgtccctaattacttgtc
aacttttccttttttagttgtccctaattacctatccattttgacaaatcaagaaaggac
aaaaatattttctctattataccctcaatatattactttgaaaaatgtagaatttcttga
aaatcttaagtttttaattcattcacttcataattaataggggtaaaatgataaactcac
tatatcaattattgtcttctcaataggtgtgtcaattcaaaagtggacaagtaattaagg
acgaatggtgtattaaagagaaagcccttgataacagagagacaaggctctcaatmcaca
catttccaaaacttatatctccaagaagggttaagagacatgattatattcaataaccaa
agcttcaaccacaaggtagcaacaaatttctctctcgacaatagcatcttaggaactcac
aaactagataaaactgaattaagaaccaccttaataagatcctaaaaataggtattgata
gtttctagaattacataactaaattaagaataaattagtctcacgactcaaaaatggaag
agattgcactcgtctatcccactacgacaagtcagcctcaaacccaaaaaatgctaacaa
atgcaaaaaggatgacaagataaataaaggagcaaaaaacttagtcattctaatataact
caaaacctggttgtcacatgttcaatccactaatgtattaaaatagaattgaaagataat
tacatgtttcaaaagtctttatttctcaaatagaacaaagtataaacataaaagaggaag
agggtccgccaggatgacaaacaactacctctaagaatccttgttgagccacagaggagg
gtgaagaagaagagcaataacacggaactaggctcggaacctatatagtgtagaagcaag
gagtgagtaccaaacaacacagtgtactcggcaagaaactactaaatatagcaaaattat
tctagaatacgagtactcctttcatccaaaccgaaactcctcaagctacaacctgcataa
atcagtccaacctaataattttacaatacataattcacaaggggcttaacaatyyatagt
ccaataatcgcagttcaacaaccaataagtttcaagtatgccaatcacacttaccaagta
agtaattctcaagtatcaagtagatctattacaaatatccagtagatcaaactattgcta
aaaccttttctcttcggcacaatatcactagtcggaaccatttttccttcgcctttaaac
tatatcactacctggaaccatttcacttaatttttatcatataacttgccggaatcattt
cccttaagtataatatcagtagccagaaccagttccctagggctttatatcatattacta
gctggaaccatttcccttcggttttatatcatatctcttgctagaaccatttctcgtcgg
catgatcatcacatgtcttatcacgatataaagaaatcaatgcaaataagaaatttcacc
ccataagaaagagacaacaactcaaacaattcaagtccacaataattctatcaaagcatt
tcattaatcaacacattagggtccacaacaaggcaattcacaaagaattatgatcaacac
attgcctctttcattaatcccacttttattcattaagataaatcaagtaaaataattgaa
cacatcacgtcattcccattactccccaacacacacagtggaagggaaataaacgattct
actagttttaaaaagtttagaaatcacttgctttaatatcaatcaaaagttaattcaaga
tttgatctttccctttctgaaaaatgtgcaaagacactcaatcttatttaatcaagtaat
caaaataagattccagaactaataataacacccaaatcattcactttgagaaatgggtca
aatcaactaaacaacccaattccgaaaatgaggtttgaatacmaaaatacttacttgaat
atgtttatcaagacatttagaactcattggtgaaaaatattttgaaaaaggagtgaaaat
cagtagataatcaccattttagcttaraactcaagttcttgaaaaaccttgtcatttgcc
aatttaaatcccaactatcaaccaagcctacaccttgaatgtggccgacacttgagaaac
atgatgatccacaagcgaacccttgtcygttggctacttarctaaagactaactcaagca
aaattatgctttaaaacacaattaaactatttaatctcaaagtactcaactgtctcaaaa
tattctgaaaacaataatagctaaaaaaacagtttaagaaaggaataytacaacatactc
aaaactaactatctatgaagcctctattgtttaatatggmtgtcaggacmatacccacaa
cacgtcaagcaaactaastaaaagataaaagttgagtcctctagaatgcaaagaggctca
ccaaaaactaaatggtagtgcaaactgatctcaacgaaatgtatgttgatgatttgaaca
cctatagttgcatcataaatagatgcaggtctaatgacatcaacacattgattgtacgag
tacgtaatattgccgaagcgaaatgactgaatgaaaggactgcaatagatataaatatat
actaatttgaatgtaaagaaataaatgagtgaaatcattagaattttacaaatacatatt
catcattgaactcaacatattaagtgatatgataaaatacacttttaactctatttagga
gattttctaaccaacaactatcactatgagcaatatgaggatacamtgtcttgcccaagc
tacamaaaattgtcatgtatcttgttgggatatagaacatctcaactacattgatccact
aaagctcttcttgaaaaaaatattaaggagtcatctaaaaagtacgatccattacccatg
tcggctacatcgtttatgaggaatgtgagttgtctaaaatcatcccccatatcaattctc
aatagtactcccaataaataaatgctcatgctcaaatgtgtaatatatactctttctcra
tttgtgataattgctcaaagtatcctcttaaaaragtgtactgctatggaatatctctaa
actcatttactcgttaataaatcaaaatttctcttttccttatgtaaaaactaatatatt
taggattacttagttcccatatactcttactcaaatcactttttaaactgtacttaaagc
tcgtctttactttcttaaaaatcaatctaagacgaaraaaagttgtgttaaaggattctt
aatgctamctcggtaataaatcaataaagggttcatgctaaaraatagaatatgaacawt
camctaaagaatctcaatgaaagataaagcaactcaaaaggtakgaatagatttcagaac
tcaacaacggaactcatctcaagaattataaaccctagataattctttactgatagtaag
tagatgtaggatgtgaagatgaactcagtccatcactatgatagcctcacatacctctaa
gaacaaattacttggcgatatcggtgaaaactcgaagaacgctcgaactctagcttttct
cctcttggaaccttgctctaatgacttggagtgttagtgaacgtraatgatcatctaaca
cccttttaaaccttaacttagagtaaaaagtcaggttttaggcttagaatggatgggaga
agtttgaaatacccttcttaaaaaggtgacaaaaaccattcacggggccatctacggktc
gktgtatgttctacggaccgtagatcccatttttggaattcaactaaattttaaggttca
ttctacaattccratctataactcgtagaagtttctacaaaccgtasaggcaatctatat
aatttakacaaaaattttaggctaaaaaattcattctacakatccaaactacggtcggya
gaagttcctacagcctatagaatggttccatagagattggaccataaaatttgactttaa
agtttcatatgagttgatagtacgggtcatcaaaatttctacggttcatagaaataatta
gtaggaattgaattaggaaactgtgatgtaacattttgtcaccccccgagtctataccct
gggcgtggccggcacttgagaatcattgctggccccaagcgaacccatggmctggcttac
ttactcagcggatgactctaarcattgttacaatgatcaaatgcactttactcagctgtt
taacaaaataactaakaatgtttaaaggwcaaacattcaacttggccaaaatggcaactc
awgtcttwacgtatgaaatgataatgtaaagacaactgaactactaactgtctatgaagc
ctctaaaacaaagagggatgtcgggacaagaccccgatcatcctawcaatgaaatactra
aagcgaaataaaaggagtcctccggaaygcaraaaggctcaccaactgactcygagtgct
tawstggatcagcgaggcgatgtgtgatgatcctggktacctgtgtgtgcrtcataataa
gatgcaggccaattggcatcagtacattgaatgtatgagtatgcgagttggaatgctaaa
cataacataggcttgaaaataatctggaaggaacactttctttggctttacttacctcat
gaataacttaactcactataaagtaataaaacacatgcaacatatagaaagctttataaa
acagtagaaaacaacttagttcgktaaagaaaatgcaataacaaactcaactttacttat
ttatcaaagtaayatagtttctgygggagattctttaaccgacaaccaccactatgagcc
taagtggtgatacaacgtcttgcccacgctgccagaactttcctatcctttaccgtcgta
taaaatsccttaactatgtggatccactagtctatgctaaaaacacacttaaagattcat
ataaaaagtatgatcctttacatactacccatgatggctacatggtttaaggagacttga
gttaatatgagctcgtatccccatatcggtgcttaatactactccca
>RH125E08-15
aaatatacttag
ctcatatgtttttaaataaaacttctttctttggtttgagataattactcaaaacttarc
ttgaaagttctcttgtaatcgatgttttctttcttgctcaaatgtgaaaatatttttaaa
ctctttgggagtacatagtcccccatatgcttctttgaagaaatgacttcaatatttact
ctttactctttactcaacttgaactttaagtcttaaaacaaagttaaaacgtttgtgaaa
gacttttgaaaactttatgaactcatattgactttcttcttaacttctatacttgtctct
taactttccttgaattgaattatggattcaaggttatgattcatgtttctggatgatttc
taggtatttagaagtcatttggagtagttagaatcaataggaagtgttagaacactttag
aaggacttaaacagactaaatgacgaaaaactgatgaaaaacgacgatccgggcgcgtgc
ctgggtcgctgcaccaaccttacttgactgaggccctaaactggcgtactgcaggcacgc
caccccagccttccagacactatgggtgcacgacgcgcctggccctccccagcctccgtg
gcgctatggtgtgcgacacgcctggccctccccaggtgagttttacaagtttttcaactc
attttctgatcccaaatcgttttaaatcgatttattttctcaatactttcttagattcag
atacctaaaacatgcacactagaatataacttgaaacaactcttaacatctcagaaatgt
ctcaacaaaccccatcaatcacatgtaagttcaagaaacaaaacaattcgagaacatcaa
cttctaactcttttaggatgaaaataactgaattaaacatgtttggtgcgtgggtgaatg
gacctaacgctatgtgatctcacatacctcgtagggatcaccccttgaaaaaatccacaa
gtgatttccttatgaagcgacaaatcttccttttcttcttctcctttctcttgcgttctt
ctctctagaaccctagcataaatttccaattgttcaaactgaaccaattcagttttgacc
cttaattaattcactaaaacgaattaaaataatagggtatggaaaagagcaaaacaccct
tttaaaatccggatwggacatttccttatttgaacaacccaacttccaataggcataact
caattgtacgaactcagaatcgtataaatcagcggcgttgaaaagattattccaagatct
ttcctacaatatctggaattatacctaactcatcctgaactaggagttatggtcgtttga
agttgaccaaaaactcaacttaacatacttaacaaatttcaaaatttttatattctttcc
aaaaatggttatttctaattctttaacttcttcctagttatttcaatttgcgagatgtta
caatatctcccccttgggaacattcatcctcgaatgagattactcttactaggctaagtg
tgtaacatctaacattcaactcaaacacccaacaagcaatgcaaatacaacatgccaact
tataaattataaagtactaagaagagaattagtaccttggtctgaaatttctctggattc
gaagagatgtggatatctcttcttcatatcctcctcagcttcccaagtagcttcctcaac
aaattggttcctccaaagaactttgactgaggctacttccttagtcctcaacttgcgaac
ttggcgatctagaatctgaaccagaatcttctcataagataagctmtccttgattccaat
atcttcagttggtatgatcagtgaaggatcgcctatgcacttcttcaacatagagatgtg
aaacaccagattaaccgcgtctaactcttgtggtagctccaactcataagctacattacc
taccctttttgatattctgtaagggcctatatactggggactaagtttccccttcttacc
aaatctcatgatacctttcatgggtgaaactttcaagtatacccaatcatctacttcaaa
ctctaactcccttctcctaatatcaatgtaggatttctgacgactctgcgccattttcaa
cctctcttgaatcagtttcaccttcttcatagcttggcgaactaaatatggtcctatcaa
ccttgcttcaccaacttcaaaccacccaataggagatctgcatcttctcccataaagagt
ttcataaggacccatttggatgctcgagtggtaactattattgtaagaaaactcaatgag
aggtaggtgatcatcccaattccctttgaaataaatcacacaggccctcaacatatcctc
taaagtctatatagtgcgctctgcttgaccatctgtctgaggatgaaaagcagtacttaa
gttcacctttgaacccaagcctttctgaaaagatttccagaactgtgcagtaaattgtgc
acctctatctgaaataatcgaaactggcaccccatgaagtctaactacctcttgaatata
caacttagcatattcctctgtcaaatgggtagtctttaccggcaaaaactgggatgattt
ggtcatgcgatccacaatcacccaaatagaatcatgctgcctgctagaccttggtaaacc
tgtgatgaaatccatattaatcatcttccacttccatttcgaaagttctatattctgagc
caaaccaccgggactttggtgctctactttaacttgttggtagttcggacacttagcaac
atactctgcaatgcccttcttcatactattccaccaatacacctctctcaagtcacgaaa
catctttgtggaacccagatgaatggaatatctggagctatgagcttcctccatgatcct
ctcttggagtccatccacaattggtacacacaatctaccttgatatctcaatacgtcatc
tccctcttgttcaaaagctaataccttttgcttatgamcatttgcctttaattcaagaaa
aataattgggtcttggtcttgcttttctttcacttmtgacactaatgatgattcagcccc
attcatcaccactactcctccttctgtggaatccattagtcggactcctaagcgtgcaag
tstatgcacatctttcgctaactctctcttttattcttcaacataggtggtattacccat
agacaacctgctcaaggcctcagcaaaaacattagtcttacctaggtgataaaaaaatac
tcatgtcataatccttaagtaattctaaccacctgctttgtmtgagattaagctcttcct
gggtaaacttatactgaagactcttgtgaacaatgaatacatcaacatgaacaccataca
aataatgacgccatatcttcaaagcaaatactacaacaaccaactmtaagtcttgggttg
ggtaattcttctcatgaactttcattaccttgccattctgcattaatacgcaacccaaac
caactctagatgcatcacaatacaccacaaaaccttgggtaccttttggtaaggtcaaaa
ctggggaaatagtcaacctctttttcaattcctaaaagcttttctcacaagcttcagact
atwgaaacctcactgtcttctgagttaacttggtcaaaggggatgaaatagatgagagcc
cctttacaaaccttctataatagcctgccaaacttaagaaactcctaatatcggttggag
atgtgggtcaaggctaattctaaactgcctctattttctgagtatcaactttaatcccct
ctccagacaccaatgtgtcctaagaatgccacagactcaagacaaaactcacccttagag
aacttagcatacaactctctatcttttagagtctggagaactattctgagatgactagca
tgatcttcttcattccttgaatagattagtatatcatcaatgaagacgataacaaacata
tctaaataaggtttgaatactctattcataaggtccatgactgttgcaggtgcattggtc
aaaccaaaggacataactaggaactcataatgaccataacaggtcctaaatgctgtcttt
ggatgtcacattcccttactttcmactgatggtagcctgatctgagttctatcttagaga
aacaagtagcaccctgaagttgatcgaaaagatcatcaattcttagaagatgatacttgt
tcttgattttaaccttgttcaactgacgataatctatacacagcctaagggaaccatctt
tctttcttacaaataagaccagagcgccccaaggtgagacacttggtcgaataaagccct
tatctaggagatcttttgactgctctttaagctctttcaactctgctggtgccattctat
atgacgaaatagagataggatgagtatccggaagaacatctataccgaatgtatctttct
caggagggactccgagtagatcatttggaaaggattgtggaaactcttttactactgaaa
ctaactgaatatgaggtatctcaacactagagtcattaactcggactaagtgatagacac
atcccttggaaactaactttcttgccttaaggtacgaaatgaaacgacccttaggcactg
ttgaactacttttccactctaagactggctcattaggaatttggaacctaacgactcgag
ttctacaatcaatggaggcataacagacatgaagccagtccatatctagaatgacatcaa
aatctaccatgtctaactcaattaaatcagctatggtgtctttgtgatttatggaaatga
cacaatcacgatatactcgctcagctagaataaactccccaacaggtgtagaaacacaaa
agggttcacaaagtttctcaggaataacatcaaaactatttgcaatataaggggttacaa
aagataaacttgctcctgggtctagcaaagcataaacatcaatagtgaagactttgatca
taacagttacaacatctggagagttctcttgctcttggcgactagtgatcatataaaggc
ggtttgctccttcgccagtaccgaaagtagctcctctaggtgtagccctgtctggtggag
taattgatgaagattgggctatattgccctgatttccactaccttgcttgttcttaggga
cctatttcatgaagtgaccctcttgtccacacttgaaacaacctgactgtccatcacgac
acttaccctgggtgggktctaccacaccaagcatatgcaggagcccagttacctccttgt
gccacactaccctgagaatgtgcaggtctagctctgaagtgctgggaattctgaatatta
tactcacttctatttctgggtgcaggtgcactagcagatgatggtgcaagtcccttttgc
ttttgctgaaaggacaaacgggttcacattacttttttgctgcgcggactcattccctgt
cttagctttcttagttctgaattcctcaatatccctcagcttctcttcctcaacctgctg
cacatagaccatcaacattgatatatccatgtccccaattagcatcgcttccctaccctc
tttgctcgatagacatgacaaaccagctacaaaaagactcattctactcctcatatccgc
aatcatctccgaagcataacgagatagtttgggtgamttttaacccgtactcatgaacac
ttcgcgactcctgcttaaaggtaagaaattctcataccttagcctttttcagctcttggg
ggaagaaacgccccaagaaggcctcctcaaaacaagcccaactcgcaggtggtacattct
cagctctaccctctttccactggtcaaaccaagtcctaraaatattctttagttgatatg
cagctaattcaactcgctcagtatcggcaacgtgcataacctcaaatactttcttcaatt
cctcaacaaaaatctccggatcctcagtagtgcttgaacccgtgaaacttggaggattca
tcctcaagaactctcggatcctaraagtatcagtcacttcctgcctagctcctctttctt
tcccaacctgattagtcataacttaacttagcatccttattgcttttctgaactcagcgt
tagtgacttccccttgaggttgcatttcaggtgcatttggtaattcttgctcttcaacat
tacacctagcaggacgatctctgaaatctcttcgtggagacatgaatatctgaaaacacg
cgcaagcacgaattagaagaaacttttttagagattaaactctaacgcacgatatgagtg
tgaaagaagtgagaaattttcttaattgttgcaacctcct
>RH125E08-16
aattatagatgtggcacgc
ttcacacatataactaggactctactgatagaacttcatagacttcctaggactcttgaa
ctttgtgctctgataccaagtttttcacgacccgagccaataccttgtgcgtggccggca
ctagagaaccattgttggccccaatcgaaccgttggcctggtttactaactcagcggaag
actctaagcattattacaatgatcaaatgcacttttactcaattgttcaataaaataact
aagaatgtttaaaggtcaaacattcwacttggccaaaatggcaacttaagtcttaacata
tgaaatgataatgtaaagactactgaactactaactgtctatgaagcctctaaaccaaag
agggatgtcgggacaagaccctgatcatcctaacaacaaaatactgtaagtaaaataaag
ggggtccttcgaaatgcaagggggctcaccaactgactctgagtgctcaactggatcaat
gaggcactgggtgatgatcctggttacctgtgtctgcrtcataataagaagcaagctaac
tggcatcagtacattgaatgtaccagtatgcgagttggaatgctaaacataaacatatgc
ttgaaaarraatctggaaggaaacacttaccttgggtttactcagctcatgaataactta
actcaatataaagcaataaacacatgcagtatatagaaagctttataaaatagtagaaag
caacttacttcgttaaagaaaattcaataacaaactcaactttactcatatatcaaagta
atatagtttctaagggagaactctaatgacaaccaccactatgagcctaagtggtgatac
atcgtcttgcccacgctgccagaactgtcctatactttgccatcatatagaacgccttaa
ctaagtagatccactagtgtatgctaaaagcacacttaagaattcatctaaaatgtatga
tcctttactacccatgatggctacatggtttatggagatttgagttaatatgaactcgta
tccccatatcggtgctcaatactactcccaaatatacttagctcatatgtttttaaaaca
aacttatttctttggtttgcgataattactcaaaacttagcttaaaagctttgtaggaat
caatgttccctttcttgctcaaatgtgaaaacatttttaaactctttgggaatacatagt
ccccatatacttctttgaagaaatgacttcaatatttcctctttactctttactcagctc
gaactttaagtcttaaaacaaagttaaaatgtttgcgaaagacttttgaaaactttatga
actcatcttgacttgcttcgtaacttctagacttgactcatagctttccttgaattgaat
tatggattcaaggttatgattcatgtttctg
>RH125E08-17
tggtgaaaaaat
aaaagaaataaaaagaaagaagcgtgaatgaaaaaaggagaaaaaaataaaattaagttt
ttgtgggcaaattgtaatttaaaaaataatttttttgcgggcatattgtaatttaaaaat
aatttttttgcgggcatattgtaatttaaaaataagcttttttgtagctatattataatt
tagttttttaatctaaaaaaattgaggcatttataataaattttaaaagaaaaatagtaa
aaaataacatttcaccatcaaaataataaatccaaattaatcattgaaaaaaaagtcaat
aaaaaaaagtctgagaaagatcaaatatatccctacatgaattattattttctaaaataa
aaattttwaaaatttatttaaaatttatttttttcacttcaactaaacaaaaagagtata
tgtgaattatgttttacagtcaaatatgtatgagttactttcataataaatgatatatca
accagagtataccaaaccttttttcctttattaaattacaataagcatgattcggtcatt
tgtgtctgactcagtaatttccataacagaacaataagtattattttatgaataggaaag
tgattaatytgataattttgattgcaataattagaaacataatcaaccaagcatcaagta
catattatatactatgacgtagatcaagaattattaattcacaatccaagtagggagtgt
taactggttgacatatagtggcagaactaaatttttattaaaaaagttcaaattataaaa
tatatttttaaaaaatacacaaaattgttaactgaatatatataacttaacttatatcca
ccctatagaagatttatttaaataaataagtaaaagtgtaacatccgacaatttgaaata
gctaagaagaggcttagaatttgaaaattttcatttttggaaaggatttgaaaatctgga
aaaaaattggctgagtgtggaaatcagtggtttttggccaactttgagcagtcataactt
ccagctcaggatgagttaggagtagttccagttatggttgtgaagcttgtggaatgatct
ttccaacgccgccgagtttgctcaattccgagttcgtatgagcgagttatgccctttgaa
agttgggcagttgacaaggaaatccgtccgggaatcattaagggcattttggtcttttcc
ctagcaaattcttttgaggatatattgttgtatagggctgatctttggatcattttgttc
catttttaagagagtgagggctagggcttgagagtgaagaagagaagaagaagaagagaa
gaagaagagaagaagagaagaagagaagaagaagaggaaatcgaggagatcatcgtggat
ttttgtcgggggtgatccctacctaaggtatgtgagcttttagtgttgggtgatccttac
ccccacacacctagccccttttattcattaagaaaggattggctttgttgataaagttgt
tagttgttgtggttgaagttgttaaagttgttaaagttgttagttgttgttgttgttgtt
ggaattattgttggttgtgggacatgattggattgtgtttttgagtggtattctattgaa
tgttgagggattttatgtttytaagtgattggggctggaacctttgaggttagaggattt
agagttggagacgtgaaggagaaagtcgggcagttttgcgaggagcacgtccgcgtcgcg
gacttgttccctctgtgaacaaaatcttctctgtgtcgcggacaggacgcggactccact
gttttcagaaattatgttcgaaggttttcttaagtttggctgtcccaaatcattcctaaa
tcattcctaaacatcatgagacccttccaaacaccaatcaagtccttgaatccataattc
aattcaaggagagttagaagtcaagtaaagttagaagtcaaggaaagtcaagagttaaga
agtaagttcaagcaagtcttccaagcttttcaagagtcttattgaacgttttaacttcac
ttttagactcaagtttcaagtcaagcaaagagcttagagtttcaagctaagtaaagagtc
tcaagactcaagttaagccaagagtgtaagttgagttcatttctccaaagttaataggga
actatgtacttcccaaagaagtttctaaatgtttttacatttaagtaagaaaggaatcat
gttttccaaaagagccttagggctagttttcaagaaaaggaacatcgtttccaagtgagc
ctttgggctagattttgagtaattatctcatttaaagaaagacgtgtttgaaacacttat
gagtcaaaagcatttctgggagtagtatcgagcaccgatttggagacgcgagttcatatt
aaactcaactctccataagaaccatgtagccaacatgggaagttaacgggtcatactttt
tagatgaacccgtaaagttaagctagtggatccacttagtaaagttagcttcctatatca
aaaccaggtataggatggtcctcaggcaacgtgaggtaaaacgttgtatcattagcttcc
tatatcacggcaaggtataggatggtcctcgggcaacgtgaggtaaaacgttgtatcacc
actcatattcgtagtggtggtttgtcggttagagaagctcccacagtagaaagagcatgg
ttcctcgagggttctgcttagtatggatgggggtatgggacttcattcatgcattgcaca
agtagaccttgagaggaagcatgatattttcatgatactataaatatgatttttcgtcat
gttttaagagttttacaagctttatatatcgcatgtgtcttattgctttatatattgagt
tcagttattcatgagttgaacagagccaaggtaagtgtcctcgtgtactctttccaagct
ttaattgtggttagcttcccagctcgcatactcgtacattcaatgtactgatgtcagttg
gcctgcatcttatgacaatgcagacacaggtaccccggatcaacctcctgcacgtcgttg
atccagctgagcactccagagtcagtggtgagcctccttgccttccggaggactcggtta
ttttgtgtttctagttttattttgttaggatgttgcggggactgtcccaacatccatctc
agtatgttagaggcttcatagatagtcagtcagttagaattgagtctctcagctatgtat
atatgtaaatattctattttgagactcaagttgcctttttggccagatatgtatcagtta
agttgtttatgtctttgcatggcattgagttttctgttgagtcaggtttccgctaagtta
agaaagccaggccaagggttcgcttggggccagcaatggtctccgagtgccggtcccgcc
cagggtgtaggctcggggcgtgacaaaaagtataagtaataatttataattctgtttgat
caagcttctaaaaagtcaaaagtgatttttttttttttttaaaatgaagctgacttarag
agttgagatgtttgataaacctattacagaaaatataaggggtcattaattggtagttag
gttagatgtgagttatgcaggttttaaattttgcataagtaatattatatttgatagttg
attatgaggtaaattattcatatataaaattatgatgatgtctgatttacaatttagaaa
ttcgcataattaatatatgtataagttatgaagaaatctatgtattattttatgcaaaat
araaggtggaataattaatatatgtataaccatgtacatgaataactaatctctaaataa
ctaataccaacaaaatataacactccctccattactttttactgcctccatcccttttta
tttgtcaaattttgacttggtacacctattaagaaaataataattggtataatgagtcta
ccattttaccactattaattgatagggtccaaaataatatatttaatcactacatatttc
aaagacattaactcaatgttaacaattgaggatataatagaaaaaataaattcctaataa
caagtaaaaaaaatcaaattatgaaatatttgacaagtagtgggacggagggagtagttg
tcatgttgtgctttttcaaaaatcaatttgactaattttcaaagctaaattagattacaa
taattcaatattttaaactaaaaaaattatatattcwaaaactatacgaaaaatactata
aattacaattttttgcatatattaatatgatgaaaaaatacatcataaaaatattggtca
aaatttttatcgctttgactctacaaaagaaaactatgataactaaaaaggaacgaaggg
agtacatagattcaatcatattcatactaatcgctacattactcatacttgcattactct
aatcaactaccaacagagtcccaagtgctttttgagttgtagcaaaagctactttcaaaa
tcttgaccaaacacaattgttgtttaaatattgacaaaaaaaaattaaaaataaattagt
caaccacaaattactattctccaacaaaaaagaattattaaagatttagccaaagtactc
ccccctccccacccccacccacccactcaccccccaccatttgctactcgtaatgcagca
atacacattacgtatgatgaataacgtcacattagtctgaaagtttcagtgaaattgcat
aattaacttacccmmtacgttactttatataatcattatatcaaatgatagaattagtca
aataaatataccgtgtcctatgtctataaagtatttcaaaattaagcaacttgaacaaaa
taaaatcacaatcatagccaaatwaaacttagcaatttcaaaaaatgtcatattcattgg
tttctcccaacacctttgctctaaaacttaaaatacattgcaaaatttgtgaraagaaat
tkgagaaacatgttgttgaaaawacaaggtgkccaatcagtacaaattgatgaaaagctt
ggaaatttagtcatttcaggcacagttgatcctacaacaattctaaccatgttagaaaaa
cttggtagaaaagctgaacttctatgggaacaaggacaaccgataaacgttcagactatc
acacaatcaaaagtgattaattcgttgaacgattcagacattataactcgtcaactagag
caattgtctcgaattccaggattgcaaactatggaggtcataacaactatcaggttaact
atccaaggtgaatcaagaaatgaccctagtgataaagtcttggaaattaggactaccaac
aatttgaacaagcctagtcatccatttgatcattcacaaggtgatggtgatggtggtggt
ggattttgcgcggcttcttcatcttgttgtggttgtcatcatgatgctataactcatagt
cataatattcatggatgttgttgccatggtggtaatactagtaaaaatagttgttggggt
aaggcacacccctctgactctcaacctccacttgcaccctcaggctctcaacctccacta
gcactaacaccaccatcgtggtcaagtggtagtactattgcatcggcccctcctttgcca
tacgatttttatcattatcaggcaccaccaccatcatcatcgccaatacaccacacctat
tacaatgcgttaagcgatgagaatgcaaatggctgtgcaatcctatgatttgctgccata
tatgtgtgtgtttttgtgtgatccttcmtgtcaaaatgtggtttaaggtacaaatgttac
acaaaaaataagggagcaattcctagtagttcatacaactggttaactgctcttctagct
gtactttttaaagttcgctctttgttgggtaaatattattgtttcataaaaattttaagg
tgtggaaggtacttttgtaaacgaacatttttttttagaagctatgcaatgcattatttt
taatacaatgcataagaaataatctcaacataactaatacaagcattacttatacactct
accaaacgacgatcatgatgaggaaacactattctagtgttcagaaactaactggcttag
tccatgggtattacacttatcaacataagaatttgtcaagggaagacccaaaatcacagt
tccacaaacttttgggacatagagttcactaaaggaaatcacaaagtatcataaaagtgt
ttgacaattcataatgatggagttagcgaagaatgcagttaaatcccatgacatactaac
gtaatataacagatctagtcatagagaactctagacagaatctcagatttacagcaaaaa
tgaacattaggtcagcttatcaagaaaaatacagttatgtagaattaagaagaaacacaa
agtagtacaagtctgcgtaattccaattccaattccaatacaggtgccataacgctcact
ggaacatgatagccacatccaagtaatctcctatctgaagtagcaagaaacaagtcaata
ccaaattccgagaaaaacgatgaggtcaatgatctcatatgaacagagtgttacctgaaa
tttaagttcactcaatgttttgctgccattatctgggtcgcctcatattgggggtaagaa
aatgtagtccccaccttcatgtcacagagaataaacactataagatcactgtttgcttga
gaacatcacgaacatataccattgcattacaaatggaaatgcaatcctggatttctcaca
caaaaacatctgaacagtaaaatttgatgaaacatttcccgcctaggaatgaggatgtaa
atactacaattaactgtcactttttccaaaatctcggaacttcctaatttccttttattt
tgctactattgggaattgaaatttaaccataaaactacgacacatgcattgatagactgt
aggagcattaattccctggacatagtttaagaataacttttgatcaatccctacttgagc
attttggttcatcaccaaggcagaacaatgaagacaaaagcgaattatctcatgtttgct
ggtcagcagttggaccaaagtcagagctcatttcaactttgtagtttcatcatctttctg
gaactatattttgggtgtcttccaaaatagaactattaatctacaagaagttcggtttag
atggtgtgttatattttcctttaccctcaatcctctagtcacatgggtagcaatttcaat
gcaccaaagacatttttgttttccttgaatatcatccatacagatatgtgtgcacattag
atgaaagttgacaaattaataattttgcgtctgatggtagttcaacaatcataaaagact
gatctagccaataaacataatatcctagaaaagaggatggaaggcaaacagataagaaga
taaagggcattgatggatacaaggacactatcaaatgcaaacaccaagttcatgtacaaa
caagcatatagagaagtgaagtgagatagacctctctaacgacaaagcgcccccttttat
ccggatagacaaaagcaaaggacaaaattgcatctcttcgtcttgcttctggagctacct
ctttaacctgatacagtcacaggaaatagataaaccagatggaatgtaaatgtttgccat
ggaaatatacagccacagtacagctgtaccggcatggtcccagaaccaattgtctacaaa
ttgtgccacagaattgcagatggatatgattacttacactgcaactttttgcttggcatc
caggcagaccaaataaggttttttcaaaagaaagataacaatattacaaatcttcggtag
aaaggttgtgctgaagccatatttacatgaccatttaaaaaaagaagaagccatatttac
atgtttaaaacaagcagaagtatacagccttattcttctttcaaggattcaataatttct
aacagggaatccaaatcttctagatgttttcttaacaccaaaaatgaaaagtaagaattc
agttcaaattgattttctgaatagaactacttccttcaaaacatctgaagttaatttcct
tccaaataaggagttttcatttctgataagtagttggctcacataaaaccataagagaga
cagttttgacataacctgcaactgtctaagcaatagctgataacatcaattggttcagga
caccttacactcttactttcatgccgaacattatcaatataccagctcacagaggtcaga
aattcataggatgctgcacctagtttcaatgaggtactatatatgaactgaacaactcaa
atacaagctatgtatatggaagaagactcagcactcaaaagataaaaacagctcatctcc
cagacaattagtcatacaaggaggatagaaggcacattgcaagaaaattgcaacaatatc
ctaacatcctgaattgctttatgcatgctggcagatagtgagcatgagaatatacaaaga
ggagggagacaacaactaaattgaagagatcagttaaaagatatactgtgtgttactttc
ttcataccagatcagttagttcgcgcagagtagcatccatccatgtatagatttggacct
catctttgggttccttgcctctcacagcaaattcattgacattgtgatggcctccaacct
gtaagttccaaggtgaagcacccactgagtatatcatcaattaaccagaaagtgattcag
cacccactgagtatatcaataattaaccagaaagtgattcagcacccactgagtatatca
ttaattaaccagaaagtgattcagctttttgtttcatacttgtcttagaagtggtgaaac
aaaaaatatgcttgcatggccactttttggggaaaatcaactagtgcagcatacgcaaat
catatacatttagaaggcgaacacaatatgaaaagcaaaattttacagataacttcattt
actttcagaaactccaaagctggtaaaacttaaggggtcatttggtagctggataagaaa
aaagttatccatgtactaattttcatataacttatacaacgtttggtaggtagataggaa
ataagttaattcatgtaaaaattaatacaatgtttgattaacaatttagaaacgtttaag
ttatgagggaatcgtattattttatgcaggataggtggaataactaatacatgtataact
tatccctgcataactaatacatgcataaaataatacatagattcactcataactaatccc
tacactgctaatacatgcataactctaaccagctactaaacgacccctaarggttatgtc
caatagaacaccttcgaaaggtctttgtcttgctcatggttattccattataaaaattta
ccttctatcaaaacagaaaaaacaaaaaaaggagctcgattggagaacataccttartga
aaacacgaagcaacagargacaagtctggttttcgatggaatccccaaaaaaataacaaa
aaaaaggttttgtaagtaatttcccgtatgcaaagaatactcgatttatgttctatgaac
atacattagcatagcaagtacaaacaaaaaatgcaaaatatttgtacatgttaatagaaa
aatacatgccgacatgctgataaagagaacacacacaaaaataaaacaatcattagatta
ctcagcatgtatggtcccaagataatacaaagtgatgccaggtctcagttcatatatttc
tagtatcagttacaactccattttcttcaacttggtaagcagcttgtacaacaaacagca
caagtgcctgcatgccttttacctttttagtctgcccaggctgagaaggaggaagggcaa
ccaagcttccattcttttgaaaataaatgtaaaagcaaaccagacaaaattctatttatc
aaggtacataacatgaattaaccataacagcccattcggtgatcggtactgtaccaaatg
atggacactgtctcctcacaatttacagcttcttttatggcaggctaaaggtcttctttt
gggtacattggcaaaaagtttatgcatgtacatatccttgatatagtcctatggtaaaat
cagaatagacatggaagaaagtagtatatcaccattgcattttatttttcttcaatttac
atagtgatgcattctcctttaacttctaaattctcaaacttacatttgttttttgggggc
tagtgttaaacttccatttaccaaawcaaatttcattccatgaatactaatacaccaacc
agagtaagactagtcaaattagtattgaaacaaaaagagtccaaatagagcaaaatgata
tggtcagcccaacagtggcagaggtgagattttcactagaggctcataaacacacgaaga
agtcaaaaggaaattcaacatctactatatatacatgcacataattttaatacttaaagg
tgtggcctagtggccaatgaagtggttgagagttatgaagtctcatgttcaaatctgagc
ggagattaaaaaacactaggtgattcctctcattgttctagccttggtggaacatgttgc
tgttgtgaggtaacaggtacatggaattagttgaggtgcacaaaagccgactaacacata
atttcaactatgtataagcaatataattttcctctcagagttgttgctgttgaatagcaa
tacaccataaaataagatcttttctaaccaaaaccctagcgagagtccgcaacataaaat
agcttcgaaactcaaaaagcaccagcacaagytacttcactccaaaamcaacctaaatcc
ctaaccaaaccagtgtaacctaagtcagaaacagaggattcaagcaagaaagaaagaaaa
aaaagtaggaccttttcgcgatcaactggtwcgggccgtggagcaatcctttgaggaggt
ggaccaagtggacctytgggtggaggaggaggtaatggtcttcctcttctctgaacatcc
gccattgttgtttcactccggtctccgtcggtctgtcactctttcatacaacaggggttt
aagcaattttttctagctttggatctttatcttggsccttgtagtattagaaccctgttg
ggcttcaataaaattgaaaatttggaaaaattactaaaatacacgtcttatgttttcctt
attttcaatattcccttctatttccaaaatcctctaaaatcccttatttctctcctaatt
ctaaattattttataatgtatccgagctagtttttaatgtatccgagctacatattatgt
atccggtttattttataatgtatatgagctacatattatgtatctgagctagtttttaat
gtattcgagctacatattatgtatccggtttatttttataatgtwtctgagctagttttt
aatgtatccgaactacatattatgtattcggtttgttttactttttcagggattaatgta
attacaaactaaatagggatatattgtaatttcatattaaaactatgtgattcctaaaat
ttatactgaaaatttggcatagaataaccatgttttgattatctggcataaaatggccat
tttgtattttttgggtcaaagaaaaacaccttcttctatctttgctacctatgaaacgag
tctctctttcattcacaaaaaaaaaaattagcaccacaagacccataatccttaagtaaa
tataggtgtgttttactagtaattttttcgttgtgtacttactagtaccacaagacccat
aatccttaagtaaatataggtgtttttttytactaattttttcgttgtgtacttctttaa
aaaatcattttctctattcgaagttttagtctcttcatttgaggcactctagcgtaggaa
gtgtaggtctgttattgattggtttaaaattggtaaaatggcttgataaggtttgattca
gttcatgaggttatggagaaagttcgacttattagggataggttgagaacggcatagagt
agacagaaattttatgtcgaaatagggaggagagtgcttgaatttgttgtagtgattggg
tttatctggaaacttcacccatgaaagggttgatgaagtttggtaagaaagggaagctca
atccctattatgtaggttcttattagattttgaggcgttttgacaatgtggcttatgagt
tggattttcctttagagttagcatcagtgcattcagtgtttcatgtgtccttgttaactt
tagttgtgcctttagagagtgtcggtgtgaaggaaagtctctcttacgaagaggtcccat
ttgaaattcttgaccgtcaaattcataaggtgaagaataagaaagtcacttcagtaaaat
tcctttggaagaatcagttagttgagaatgcttattgggaagtcgaagctgatatgatgt
ctaagtacccatccccccaatctctttccttccaattcagttttagcgtgaggtaacaat
tcctcctcagtacactttcatattcatgttattctgtattttcacatctcagtatgcata
catgttcaggaaatcagtttaaacttcatatttttgtccagagtcggtttctccttcaat
tttagtgtttaggtttcagtattgggttggagatctttctctacttttttcaacctagtt
agaccatattcgaggacgaatgttctcaagggggaaacattgtaataccttagaagtctc
ttagtgtatatcaagtttggagaatggcagaaaaatttgaaatctacagacttttggatt
ttacggacagattttaagagtcataaaagtaagtatgactcgtaggtacccttcgtagat
gatacttcagaaataggataattggttcggtgattatgattgggtttcacaagtcgtgtt
tggtttcacgagtcgtagacatacctcgtaggacaacttcaaaaacatgaaattttgact
tgaacaagatataagggaaacatgggatgtaattggatctacgattcgtagaaagggtca
catagatcagactttggggaatatgtatttcaatatattgtttcctagagatggacagta
cgtatcatacaatggactacatgtcatgattttaattcgtggttcgaacgtctaaaaact
cataaatttcctttgagttctacgagcaaggacctatggtcagtgaaaagaactgtggtc
cgtagataccctcgtaaagtcctttcgacagtttttaataagagtcattttggtcttttc
tcattcttttaatcctcatactacgtcgttttgacctattctaagtaggattaaaggatt
cccatccgtccaaatccttcattctctcataactcacccaaaatttaatttcttctctct
caagtctttcacccttaaagcaagctaggattccragcttcaagcctccattgaaaaart
aaagttagggtttccatttcaggbatgtggaaatttcatcaataggtctctcttccacca
tttagtcccaaagaaacctcaatttattcaagttaggatttccccaaaactaaggttaag
atgattttcatgagttcttattaaaattcaatttctccttcatgattagtcttcmattgc
atgattttaattataattcmatgttttcaatgatattttcataaacccatagcaagcaag
tattttcatgatcagaaattattattttcatatgtatgccttagattatcatatttttat
gaattatgatgctttcgaataaagtatctctaagtatatatacatatatatcatgattta
gatgctttcagattatattcaattatcatgatttatgagctactcaatattttattagtt
atctcgtatgattcagtagtacaaataattattattgttttcagatttatgcatgttttc
ttgggagtatacttagtaccaaagtggacttttgaaatgaacgttttcgtttakcgtctg
tggacctttagtagcaatctctaagtttcagaactacgtgccaccgtaggattagtcttt
atagactttagttagtgaattcaccttaacttagcgatcgggttcttaccttggcaagta
tgtacactctcttttcagtgtgggggcagtacattaaatttcatgtattagctcacatga
ttttatgtcggttttagtataccacacactcmgattttaagatattacaygactttgtat
atatgtaatttcagataagtatatctgagtttcatgttattttacttgatcattacatca
atgtgtttcacaaatttgttcaaatatcatgtwtattwygcatttcctcatactcagtat
atttaaagtattgaccacatmctttatgcatttattgtttgataatatagatgatgacac
ttatcatcaggtgagtggttagtgttatctctgctcatctagcagcaacatcagtgagtc
ctcatctcatcgaggacaatctgtatctttctttcggtattgaaactttcagtttcatat
atgttagagttagccaggggtagaggtgtgtatcagtcggtgcagttcggttttaagtat
tatcggttcggtttattggttttcgatttttaaatattctaaatcgataacgaaaccaat
aagatatttgttattgatttttgatttatcgattttggtctttaacgattcggttttcgg
tttaaccaataagaaaatgctttcaaaataaatatatgacttgtccaacaatttaacgca
aaataaaaaaagagagaaatataattactcattgagtgcaaaaaattcttcttagtgtar
taaaactatagcaaatactcataattcacaaccctartcattgcataacccttgttgtcg
tcgttgcaaaccttagacgtcatcgttcttagttctttaggtttttgacgttgtgaacct
aaagactaaagtaatactaaaacctaaagggtaaatgcagagagcaggttaactaagtaa
tgttaattgtgtagggtccttataattatagtctaatatagtgattatactaatattgtt
tgtttgatatttatgtatgactaaaaactaaaatagtaaattattatattctcaatgggt
tatcgattaacccaatattaaaaattcaatatcaaaccgataacccaataattttttttt
ataaaaccattaaataattgttaacccaataacaataaaccaataacactttttcgttcg
gtttatcggtcggttcgatttttacccctagccagggttttgtcttagcaactcatgtta
gtagagtctttcagacagttagttagattctgtcatgttatgttgtcttctagacatttt
ctatttcaatattatgaattc
>RH125E08-18
tgcagtatatagaaagctttataaaatagtagaaagcaacttacttcgttaaagaaaatt
caataacaaactcaactttactcatatatcaaagtaatatagtttctaagggagaactct
aatgacaaccaccactatgagcctaagtggtgatacatcgtcttgcccacgctgccagaa
ctgtcctatactttgccatcatatagaacgccttaactaagtagatccactagtgtatgc
taaaagcacacttaagaattcatctaaaatgtatgatcctttactacccatgatggctac
atggtttatggagatttgagttaatatgaactcgtatccccatatcggtgctcaatacta
ctcccaaatatacttagctcatatgtttttaaaacaaacttatttctttggtttgcgata
attactcaaaacttagcttaaaagctttgtaggaatcaatgttccctttcttgctcaaat
gtgaaaacatttttaaactctttgggaatacatagtccccatatacttctttgaagaaat
gacttcaatatttcctctttactctttactcagctcgaactttaagtcttaaaacaaagt
taaaatgtttgcgaaagacttttgaaaactttatgaactcatcttgacttgcttcgtaac
ttctagacttgactcatagctttccttgaattgaattatggattcaaggttatgattcat
gtttctgagtgatttctaggtatttagaagtcatttggagtagttagaatcaataggaag
tgttagaacactttagaaggacttaaatggactaaatgacgaaaaactgatgaaaaatga
caatccgggcgcgtgcctggcgcgccgcgtcacccccacttgactaaggcccaaaactgg
cacactgcaggtgtgccgccccagcctccctggcactatgggggcgtgactcgcctggcc
ctcctcaggtgcatctgacgagtttttcaacttgttttctgatcccaaatcgtttaaaat
caatttcttttctcaatactttcttagattcagatacccaaaacatgcacactagaacct
aactcgaaacaactcttaacattgcgaaaatgtctcaagaaaacccatctatcacatgta
agttcaagaatgaaaacaattcaagaacacaactcaagaacatcaacttctaattctttt
aggaaaaaaatcacttaattaaacatgtttggtgcgtgtgtgaatggacccaatgctatg
tgatctcagatacctcatagggatcaccccttgacgaaatccacaagcgatttccttacg
aagcgacaaatcttgcttttcctcttctcctttcttttgcgttcttctctttagaaccct
agtgtaaatttccaattgttcaaactgaaccaattcagttttgacccctaattaattcac
taaaacgaattaaaataatagggtatggaaaagaccaaaacacccttttaaaatccggat
tggacatttccttatttgaacaacccaacttccaataggcataactcactcatacgaatt
cggaatcgcgcaaactcagcggcgttggaaagattattccaagatctttcctacgatatc
tggaattacactttactcatcccgatctaggagttatggtcatttgaggttgaccaaaag
ctcaacttaacagacttaacaaatttccagatatttatattctttccaaaaatggttatt
tctagttctttaacttcttcctagttatttcaatttacgagatgttacacattcttcgat
aaaatagccataactttttactccgaactcaaaatgaggcaaacttggtaacgttggaaa
ggggactcatagaacttcaattaaagaggtcataggtcacctaattcattttgtgctgag
agatatggttgttggaagtttaatcaagtagaatcttatgtcaaaacttaatcggtaagg
aagctttcacatcaactctgtgctaggaagttcttgatactttaattcatatccaaaacc
attcccacaccaaaaaatttacctttacacctatgatcaatataaaaataacctgataca
tatgtaaattaagaatggtttaggctttagcttagaaattttctaggcattacaccaact
tttgatgttaaaatccataaattattaaaggaaattgttgttttagggtcacaaaaaata
gtttcaaaatttgcctacaaggattttacaaagcttaaaaatagaaaatagaggttaaac
cccgaaatggcaggccaaaatccctcttagatgtcctaaggattcccttaagtgaatccc
acttaaagtgggggtctcactttagtaaaccagactgcgcttaagtgatcaccgctaaag
caacccttggctcacttaatctaaccctgctaaagttcgcccctcactttacagatcatg
tcttggcttaartgaaggtcgcttaagcagaaggcctatcacaaacgcgaagggtattat
aactcatggaccagaaaaatcagccaactctcaaaacgtcgaaaggaccattaggattca
aaatggaatcatcgaaacacaaatctgagttcgattcgaggccaatattgggagaggtgt
aaaataataacttttacaaaattttccaaaaaaaaacgactgggtcattaaaattaagcc
gcacacacgcactgcgtcactgcatttgctgtttcagtcacaaatgatttcccgtatcaa
gtagtatggtgaaattatcgcttctgacttaatttgaaagtatgtgagatgcattcccat
attaagaggtgcaccgcatctctttaccacacaccaacctttttatagcgaccattcttc
ctctagttgaaattcactaagttagtgatgcggagccgcatgtggacattcgaagatatc
agcatcactttatggaaaaaaactatttgatcactttcagctttgaaccttttttttttg
tttctactcgatcgcctgtaaattatgaaaacctacttttcaagactgaaacattgtaaa
tgcctttttttctctctctaaaaacacaatactttaagcttagaaacttacaagtatgta
aaatacaaacttatcaaatcacaaaaaacttaaactacttcttacccttaaggagtacga
aacatcaacatcatacagactccgacttcactcttctacctagcaagaattcgacttgac
acgaacttgaatcatagaagcgacagtttatcacatgacaacatttaagctccattatca
ttcatagagtctatgtattattttrtgctgggccgtcttaaccctcaggccactaaagcc
atcgcttggggttccatatattttggggggcccattktaaaaaaaaaattacttatatat
gttattctttaaaaaaaattatatgatgtctactaaggaaattgcatatgagatgaaaat
aaacctgaatttcgtaagaaacaatttgatgaaaatatggatagtgaaatcacaaagtcc
cttgaagaatcttttagagttgattgctttatatatatatatatatatagagtagatcaa
actatttttcacttcaaaatagatttgaaccatatgaaaatatttttaattttttattta
gtggtaaaatattgagatcactagatgatgagaatttaaaagatattgttttaaccttga
actttctttaacacgtaatagttattctgatattgatggtttagatttgttttttgaatt
aaaagtgttaagagaaataatacaagtagaagataatgatctaatgtaaatactaaatca
aataaaaagacttgattctatccraatacacatattgctcatagaataatgttaacagtt
cctgtaaccgttgcctcaaccggaagaagtttttttgaaattaaaattgattaaatattc
tttaagatcagccttgtcttaagatagatcgaatgaattagctatattatcatttgtaaa
ggaattattaaaacaaattgattataaaacagtacctgatgatttcgcatctaaaatagc
tagaaaagtagattttaaattaaagtatatgatgaaaaaaataaaatattagggcccctc
tcttaagtttcgctttaggcctccaatgttgttgagtcggccctgatttcatgaaatcta
tttggcaatggtaatcacctcttttatttatatgtgccaactcaggaaaagaggatctct
gaaatatatagtataaatgaaaatagagaatttaagattcagaatcaaattaacactcac
tctcaggaagatgtctacattcacacacatagtatcataagcttgttcattatgtattct
cagctaattcatacatactcattttaaggtcaattargacttctggggtacgacaaatga
aaaggtgaagacaaacagtcaccactcatggaaaatgtcaaccaaatagaaaacaactat
caataccaacttgacgcattaaactctataggactgacaacaacttaatgaaaacattaa
cactcaatatcatggatcattttaaaattgacttaatttatttggatcatatcagtcacc
tgttatcaaccaacctatccatagtatcttacattgacgttgtctctagcaaatcattaa
ttgcacaagtcacccgatttgacaataaagacaactgttgagaaagatctacgtaaaaat
aaaacctaaaagacatactataacgcatgaatatgcacaaccaaaaatagatatacagac
caaccattgttaaaaattaacagtacatggccaaacgagaaaaattatcacaacataaac
atgcccattcgagtcaaatgaacatcaaaaaaatatatttctactagcttaaaacattca
ccgatatgcttcagtaaccttaggatatttttaaatctcaatttttatattaaattttgt
gtattattaaccatcatagttcagttctgacctattaatatactatcatctctcttgcct
tattttttatttcttatctgaatatttgtgtcttccaattgataaataaacacaaaaaat
tatattcctaatgtaggggatacatttattttgtccaatagacttcgaacataggaagaa
tttatctacttcacaaagggagaaaaaaatgagaagagtggagccaaaatataaatgtga
tgatccaattctctattttgggagtgcaaacatcaattctaaaaattaagttaaaataga
acttttgaagtttttaacatacaaaagctacaaaattaatgaatcttttactatcaccat
atttaaaaaatatatatgtatwttaaataagacaattaattatattgttttaattcaatt
gtaatattagaagtgttactactttacaccagaaagtttaaaaataaaattttaccctat
atttaaattggtttgttagattttgaagtctaagaggtcactttagaaaattatactaac
aacaacatttcaataataatagtaataaatgaaaaataaataaatcagtatctaataaac
attaaaataattgaccatcgatttaataagtgaatgaaactacaaactttgaaacaaatc
aaggaatacgacaaaaggacacttcaaaggaggacgaagggaaacttattcggagagtcc
aatgacacaatttagatatgaaaaatagtaaacgacataaatactccatttgaccatatg
tacatagaaaatagtactaattaaaaatacacacattggtccttagaattttttggtgtg
gtttggatcttgcacattaatatttttaaaaaagggatcatccaataaagtcatcacaac
atcatccttccagttgagaaacccagaaattgtaggactatctggtaagtcaacagagga
attctgattgttattcattgacgttgatataccaattgaagggatatccattgaaagttc
tatttgctggttcattgtaggagacactggagaatacattggaggaaccatcattaatga
agacatcggagaatcaatcattggtgaaggcatcagagaatccattattgttgatggcat
tggatgggtcagtccaggtgtttttctaatagccatgagttgaggcattggggaaaataa
ttgtggaaccattggaggaaacatttgtgaaaacaattaaggagaaggatttgatggtcc
ttcagagttgttcctactgtgtaccattggttcaacaatgggttgaggggcattcgatgt
agaaccctctccattagcctcttttatcattagttcacgtacttgtttgagattcttctt
gattacacaatgtaggtcgttgagataggaagggttcatgtcaacagaaacaatttttct
ctcgaacacgtcatacatttcatttgtcatttccttgaccctattttcctttcttacctt
ttgaagttgttcctccaacttcttgatcctttgcatagtgaactcttctcttgtcaccat
gtttttagatcgatccaatgtcggcaactccttaaactttataaaagtgttgcgtacaac
atcattatttggaaatgtatatggttcatttctgtaaggaccg
>RH125E08-19
tatatgactgtagcca
cttcaacatcacaaagtgttttcagttcatcagattttttcaagagccctttcagtcttt
tattatatgagatttttcttttactatcatcttcaatgaaagcatagttcactttgtttc
tagtcatggataaaggggaggagaaatgtgtttgtttggatatgagggttaaaatggctt
tgttgcagtagcagtagtagttgtgattttcttgcctaggattgactcctatttatagag
aaaattttaattctttataattttaaaagtttgaaatagaattttttttatagctggcaa
gaactatttttgaaaaacactaaatcaggggatattagataaaggttagatagaatcatc
ttaaaatatatttacttatggctctggtattttgttgaccaacttattaggaaaaatatt
aatgtggtttaaatttagtgaaaagggtcttaaaaatactcgaactttggtcaaaattgc
tattacaataccaaactttggraaagactttttacccctgaactatttaataatgtattt
taaaggtatatatgtgccaacgtggacatcataattattgcatcattttaaatagcaatg
tgttcacgtgggcacatatatacctttaaaaatacactattaaatagtgtaggaggtaaa
tggtgctccataaagtttggtaacgtaagagcaatttcggccagagttggagtatttttc
agacccttttcccttaaatttaagtagtgtatatagagaatggtcataaagttatagcaa
atgtatttgtttactcatttccttcctcgagttttttttaaaaataaaaaagtatctttt
gattcaaggatgtacataattaaatattgaaacaagggaatatttatatattggttagga
atattgaaatataaattaatatgcttaaaaatattcaatttttatggttaatttgataac
cacaagtattttttaaatcttaaatggtgatgtatgtatgattgaagaagttacatcgct
tgtcgaagcacattattattttctttcattttggataaaccatatttagttaaaatatta
tgttgctttcaaatatatttgatactaaatcttgcttaagtatgtttttcttcatgtccg
atactcaccaacctgtcactcgattcacattatatatatttctattttagttttgagaca
agtcaatctgaaataaatgcacaaagcacttatcaaaatgatgtgtttacaatagtgtta
aaatgaaaagatattttttattcattttaagaaaaata
