# Supplementary material for: Homologues of potato chromosome 5 show variable collinearity in the euchromatin, but dramatic absence of sequence similarity in the pericentromeric heterochromatin
Source: BMC Genomics. 2015 May 10;16(1):374. doi: 10.1186/s12864-015-1578-1 (PMC4470070; doi:10.1186/s12864-015-1578-1)
Supplement: Additional file 3: — RH BAC tiling path sequences. Description of data: Nonredundant, multifasta sequence files of the individual BAC MTPs. The sequence contigs and scaffolds in the MTPs can be either ordered or unordered, depending on the quality status of the tiling path sequence. [file 12864_2015_1578_MOESM3_ESM.zip › mtp_4846.fasta]

>mtp_4846
AAGCTTTGATTATGGTACCTGCAATAGGAATGTTAATTCCTTCCAAAGGAGGGGTGATGGATTCAACTACTGTGTTGGAA
GTAGTATACCACTTATTGATGATGACTTGTAATGACTCAGTACAATTTTCGATTCTACCAGTCATTTCAAACCATTTGAA
GAATTCGATTTCACAACCTATTCTTCTCATGTCTTTCATCCATAAATCTCTAAAAAATTCTCTTTGTTTAAGAGTATAGG
AAGAGACATACCATTTTCTTTTTACCTGGTTGTCTGGATGAGTCCATTGTTCCTGAAGGATGCTTGGATCAGGTTCAAAA
TTCTTTTTTACCTTGAGCATTCCTAACCAAGATGGTTTTTCCTTGGGAGGTTCCATTTCACTTGCGGTTGGACTTCCTGG
AATATCTTGGTAAAATACTTTGGGTATGTTACCTGAAAAGTCTACTCCTGTGACTTTGCCTTTACTGTTGTCAGTAATTG
AAATGATTTCTTCATCTGCTTTTGTACCCTCCGGGGTTTTTGAGGAAGAAGGTGGTCTGGGAACGGTCCTCGAGGGACAC
GAGGTAGAGGGGGACCATGACGACCTTCGGTTAGAAGAAGATCTTCTTGATGGATCGTCTAAGAATTTAAGTTCTATAGA
CCCATCTGGAAACTGAATAACCCTTTCGATCTGCGATCGTTCAGAGTGTGAAGAAAAGGGTTGTGTTATGTTTTCAAAAC
GCCAATCATTACTGGAGAGTATATCTTTCCACTGAAGGGTTCTGGGAACAAAGATAGAACTATGTTCATGGTTGGCTTCC
ATAAGCATAGTCTCACCTCTTATGCTCGTATGGCGAGCCTTAGGAGCAAGATGAGTTTTCATGAGACGATAAGAGTCATC
ATATACCTGTAAAAATTGTAGTTAGTAAACATTTTGTTATTAACAAAATTGCTTTGCTTGATAGTGGTGCAGATAGGAAT
TGCATAGTAAAAGGTATTGTTCCCACCAAGTATTTACAAAAAAGTACTTCAAAACTATACTCTGCTACAGGAGAACCTTT
GAAAATTAATTATAAGCTCTCTAAAGCTCATATTTGCAATAATGGCATTTGTTTAACAAATGATTTTGTTATTACTGAAG
ATATCAATGAAGATATTATTCTTGGTATACCTTTTATCACTCAGATAAAACCCTATTTTACTAACCTTGATGGTATTACT
ACTACTATTCTTGGAAAAGATCTACATTTTCCTTTTGTTTAAACCCTTTCACAAGATGAAAGTAATTTTGTAAGGGAAAA
CACTGTTTTCAGGATTAATAACCTTTCACAACATATCTTTTGCAGAGTAACCTTGCAGATGGGCCAGTTTACTTTAACTG
TTATCCTAACTTCTCAGTTGACATTAATGATCCTAATGTCATGGATTCCTTGACCCTCAATGTCAAAACCATCTCGTTTG
TTAGGTATGGGATACCTAATCCATTTTAAAGTTCTATAGACCCATCTGGAAACTGAAGCCTTCTGTACTTGTGATAATAC
ACCTCAAATTCGTGTACTTTCTGACCATTCGAAAGAAGCTGAATCTGTTTGCATAAGTACTGATCTATAAGACCTTTAGA
CAGTATCTTTATCCTATGGATAATCAAAATATTTTAAATAGTATAAACTTATCTTCGCAATCTACAAAGATTGCTAAATT
AGAAAATGATTTACAAAACTGGAATATACCAGAAGAACCTTTCTGTATATAAGGAATATTAAAATACATATCAAAGATCC
AAATAATGTTCTTAAGGGAGATGCTATTGGTTTTACAACAGAATCTTTTGAATTTGTTGCCTCACAGGCGTTACCATTGA
TGGCTGGGGGGCGTTCCGATTTTCGTGTGCTAATAGTCCGTGGACTTGTTGGTGATCTGAAATTCCGACCTATTTTTTGC
CAAAATGTTTCGTGAACGTCCGTTAAGACCTTAGCTATGGAGCCAGTTAGCGCTCACGGTAAAAACGACCCATTTTAAAG
GTCAAATGTGCCCAGAGCAGGAAAACACCCAATTTTGCTGATTTTAATATGTAATAGTCCATGGACTTTTTGGTAATCTG
CAATTTCGACATAATTTTTGCCAAAAATTTTCGTAGACGTCCGTTAAGACCTTAGCTATGGAGCCAGTTAGCCCTCACGG
CAAAAACGTCCCATTTTAAAGGTCAAATGTTCCCCAGAGCAGGAAAACACCAAATTTTGCCAATTTTCGTGTTCTATAGC
CCATGAACTTTTTGATGATCTGGATTCTGACATAGTTTTTGCAAAAAAAATTAATGGATATCCGTTAATACCTTAGATAT
GGAGCAAGTTAACCCACACGGCCAAAACGTCCCATTTTAAAGGTAAAACGACCCCCGAATCAGGTAAACCCCCCATTTTG
CCAATTTTCGTGCGATATAGTCCATGGACTTTTTGGTGATCTAGTCTATGTACTTTTTCGTGTGCTCTAGTCTATGTACT
TTTTCGATGATCTGGAATTCCAAAATAATTTTTCCAAATTTTTTTTGTGGACGTCCGTTCAGACCTTAGCTATGGAGCAA
GTTAGCCCTCACGGCCAAAACGTCCCATTTGAAGGTCAAATGTGCCCCGGATCAGGTAAACCCCCTATTTTGCCGATTTT
CGTACTCTATAATCCATGGACTTTTTGGTGATCTAGAATTTCGACCTCATTTTTGCCAAAAGTTTTCGTGGACGTCCGTT
AAGTCCTTAGCTACGGAGCCAGTTATCCCTCACGGACAAAACGTCCCATATAATTTTTACCAAAATTTTCCCTGGACAAC
CTTTAAGACCTTAGCTATGGAGCCAGTTAGCCCTCACGGCCAAAACATCCCATTTTGAAGGTCAAATGTGCTCCAGAGCA
GGAAAGACCCCAATTTTGCCGATTTTCGTGTGATATAGTCCATGGACTTTTTGGTGATCTGGAATTTCGACATATTTTTT
TCCAATTTTTTTCGTGGACGACCGTTAAGACCTTAGCTATGGAGCAAGTTAGCCCTCACAGCCAAAACGTACCATTTTGA
AGGTCAAATGTGCCCCGTATCAGGTAAACCTTCCATTTTGCCGATTATCGTGTGCGATAGTCCATTAACTTTTTGTTGAT
CTGGAATTCCGACATAATTTTTGCCAATTTTTTTCATGGAAGTCCATTAAGACCTTTGCTATAGAGTTAGTTATACCTCA
CGGCTAAAACGTCCAATTTTGAAGGTCAAATGTGCCCCAGAGTAGGTAAACCCCTATTTTGCCGATTTTCGTCTGATATA
GTCAATGGACTTTTTGGTGATCTGGAATTTCGACATAATTTTTGCCAAAATTTTTTGGGGACGTCCGTTAAGACCTTAGC
TATGGAACCACTTAGTCCTCACTGCGAAAACGTCCATTTTAAAGGTTAAATGTGCCCAGAACAGGAAAACTCCCAATTTA
GCAGATTTTTGTGTGCTATAGTCCATGTACTTTTTGATGATCTGGAATTTCGACATAATTTTTGCCAAAATTTTTCGTGG
ACTACTCTTAATACAATAGCCATGGAGCAAGTTAGCCCTCACGGCCAAAACGTCCCATTTTGAAGGTCAAATGTAACCCG
GATCAGGTAGACCCTCTATTTTGCCAATTATCGTGTGCTATAGTCCATGGACTTTTTGATGATCTAGAATTCCGTACTCA
TTTTTGCCAAAATATTTTGTGGACGTCCGTTAAGAACTTAGCTATGGAGCCAATTAGCCATCACGGCCAAACCTTCTCAT
TTTGAAGGTCAAATGTGCCCAGAGCAGGTAAACCCCCATTTTGCCAATTTTCGTGTGCTATAGCACATTAACTTTTTGGT
GATTTGGAATTCCGACTTTGTTTTTGCCAAATTTTTTCGTGGACGTCTGTTAAGACCTTAGATATGGATCCAGTTAGCCT
TAACGGCCAGAACGTCCCATTTCGAAGGTCAAATGTGCCCCGAGCAGGAAAATCCCCAATTTTGCCGATTTTTGTATCTT
ATAGTTTATGGACTTTTAGATGATCTGGAATTCCGACCTACTTTTTACCAAAAATTTTCGTGGACTTTAGTTAAGGCCTT
AGGTATAGAGCCAGTTAGCCTTCACGGCTAAAATGTCCCATTTTGAAGGTCAAATGTGCCCAGAGCAGGAAATCCTCCTA
TTTTGCCGATTTTCGTGTGCTATGGTCCATCGACTTTTTGGTGTTCTGGATTTCCGACATAATCTTTGTCAAAAAATTTC
ATGGACGTCCGTTAAGACCTTAGCTATAGAGCCAGTTATCCCTCAAGGCAAAAGCGTCCCATTTTAAAGGTCAAATGTGC
CCAAAGTAGGAAAACACCTTATTTAGCCAATTTTCGTGTGCTATAGTGTATGGACTTTTTGGTGATCTTGATTTACGACA
TAATTTTTTCAAATTTTTTCATGGATGTCCGTTAAGACTTTATCTATGGAGCTGTTAACCCTCACGGTAAAAACGTCCCT
TTTCACAGGTCAAATGTGCCCAGAGCAGTAGGACACCCAATTTTGCCGATTTTCATGTGCTATAGTCCATGGAGTTTTTG
GTGATCTAAAATTCTGACATAATTTTTGCCAAACATTTTCGTGGACGTCTGTTAAGACCTTAGATATGGAGTAAGTTAGC
CTTCACGGCAAAAACGTCCCATTTTAAAAATCAAATGTGCCCCACAGCAGGAAAACACCCAATTTTGCCAATTTTCGTGT
GCTTTTGTCCATGAACTTTTTGGTCATCTGGATTCCGACATAGTTTTTGAAAAAAAAAATCATGGATATCCGTTAAGACC
TTTGATATGGAGCAAGTTAACCCTCACGGCCAAAACGTCCCATTCTAAAGGTTAAATGATCCCTGGATCAGGTAAACCCC
CTATTTTGCCAATTTTCGTGTGATCAAGTCCAAGAACTTTTTGGTAATCTGAAATTCCGACATAATTTTTGCCACAATTT
TTTCATGAACGTCCGTTAAGACCTTAGTTATGGAGCCAGTTAGCCTTCACGGCCAAAACCTTTCATTTAGAAGGTCAATA
GTTCCCCCGAGCAAAAAAACCCCAATTTTGCCGATTTTCGTATGTTATAGGCCATGGACTTTTTGATGATCTGAATTCCG
ACATAATTTTTGCCAAAATTTTTCGTGCACGTTCGTTAAGAACTTAACTATGGAGCCAATTAGACTCACGGACAAAACGT
CCCATTTTGAAAGACAAATATACCCCAGAGCAAGAAAACCCCCCATTTTGCCGTTTTTCGTGTGCTATAGTCAATGGACT
TGTTGTTGAACTGATTTCCGACAAAATTTTTGCAAAATGTTTTCGTGGACGTCCGTTAAGACCTTAGCTATGGAGCCAGT
TAGCCCTCACGGCCAAAACGTCCCATTTAGAAGGTCAATTGTGCCACAGAGCAGGTAAACCCCCCATTTTGCCGATTTTT
GTGTGCTATAGTCCGTGGACTTGTTGGTGATCTGGAATTCCGATATAATTTTTGCCAAAATTTTTGGTGGACGTCCGTTA
AGACCTTAGCTATGGAGCCAGTTAGCCCTAACGGCAAAAGCGTCCCATTTTAAAGGTCAAATCTGCCCCAGAGCAGGAAA
ACACCTAATTTTTCCGATTTTCGTGTGCTATAGTGCATGGACTCTTTGGTGATCTGAAATTCTGACAATTTTTTTGCCAA
AATGTTTCGTGGACCTCCGTTAATACCTTAGCTATGGAGCCAATTAGCGGTCACGGTAAAAACGACCCATCTTAAAGGTC
AAATGTGCTCCAGAGCATGAAAACACCTTATTTTTGCCGATTTTCGTGTGCTATAGTCCATGGACATATTGATGATCTGG
AATTTTGACATAATTTTTGTCAAAAATTTTCTTTGACGTCCGTTAAAACCTTAGCTATGGAGCCAGTTAGCCCTTACGGT
AAATACGTCCCATTTTAAAGGTCAAATGTGCCCAAAACAGGAAAATACACAATTTTGCCAATTTTCATGTACTATAGGCA
ATAGACTTTTTGGTGATCTGGAATTCCTACATAATTTTTACCAAAATTTTTCGTGGACTTCAGTTACGACCTTAGCTATG
GAGACAGTTAGCCCTCACGGCAAAAACGTCCCATTTTGAACGTCAAATGTTCCCCAGAGTAGGTAAACCCCCCATTTTGT
CGATTTTCGTGTCCTATAGTTCATAGACTTTTTGGTAATCTGAATTTCGACATAATTCTTGCCAAAATTTTTTGTGGACG
TCTGTTAAAACCTTAGATATGGAGCCAGTTATCCCTCACGGCCAAAACATCTCATTATAAAGGTCAAATATGCCCTAGAG
TAGGAAAACCCCTAAAGTTACCGATTTTCGTGTGCTATAGTCCATTTACGTTTTGGTGATCTTGAATTAGGACATGTTTT
TTGCCAAAAATTTTCTTGGACGACCGTTAAAATATTAGCCATGGACCAAGTTAGCCCTCACAGCCAAAACATCTCATTTT
GAAGGTCAAATGTTCCCCAGAGCAGGTAAACCCCCCATTTTGTCGATTTTCGTGTGCTATTGTCTATGTAGTTTTTCGTG
ATTTGGAATTCCGAAATAGTTTTTGCCATAATTTTTCGTGGACGTCCGTTTAGACCTTAGCTATGGAGTCAGTTAGCCCT
CACGGCCAAAACATCCCATTTAAAGGTCAAATGTGCTCAAGAGCAGGAAACCCCCAATTTTGCCGATTTTCGTGTGCTAT
AGTCCATGGACTTTTTGGTAATATGGAATTTCGACATAATTTTTTCAAAAAATTTTCGTGGACGACCGTTATGACCTTAG
CTATTGAGCAAGTTAGATCTCACGGCCAAAATGTCCCATTTTGAAGGTCAAATGTGCCCAGTATTAGGTAAACCCCCCAT
TTTGCCGATTATCGTGTGCTATAGTCAATGGACTTTTTGATGATCTAGAATTCCGACCTCATTTTTGCAAAAATATTTCG
TGGACGTCCGTTAAGACCTTTGCTATGGAGCCAATTTGCCTTCACCGTCAAATCGGCCCATTTTGAAGGTCAATTGTCCC
CCAGAGCAGGTAAACCCCCCATTTTGCCAATTTTCGTGTGCTATAGTCCATTAACCTTTTGGTGATCTGGAATTCCGACT
TATTTTTTGCCAAAATTTTTCGTAGACGTCCGTTAAGACCTTAGATATGGAGCCAGTTAAGCCTCACGGCCAAAACATCC
CATTTTGAAGGTCAAATTTGCTCCCGAGGAGGAAAACCTTCAATTTTGCCGATTTTCGTGTGCTATAGTCCGTAGACTTT
TTGATGATCTGGAATTTCGACATAATTTTTGTCAAAAATTTTCGTGGACGTCCGTTATGACCTTAGATATGGAGACAGTT
AGCCCTCACGGCCAAAACGTACCATTTTGAAGGTCAAATGTCCCTAGAGCAGGAAAACCCCCAATTTTGCCGATTTTCGT
GTGCTATAATCCATGGAGTTTTTGGTGATTTGGAATTTCGACATAGTTTTTTCTAAATTTTGTCGTGGTCGACCATTAAG
ATCTTAGATAAGGAGCAAATTAACCCTCACGGCCAAAACGTCCCATTTTCAAGGTCAAACGACCCCCGGATCAGGTAAAC
CCCCTTTTTTGCTGATTATAGTGTCCCATAGTCCATAGACTTTTTGGTAATCTAGAATTTCGACATAATTTTTATCAAAA
TATTTCGTGGACGTCCGTTAAGACCTAGGCTATTTAGACAGTTAGCCCTCACGGCAAAAATGTCTCATTTTAAAGGTCAA
ATGTGCCACAGAGCAGGAAACCCCCAATTTTGCCGATTTTCGTGTGCCATAGTCCATGGAGTTTTTGGTGATATGGAATT
CGGACATAGTTTTTTCCAAATTTTGTCGTGGACAACCATAAAGACCTTAGCTAAGGAGAAAGTTAGCCCTCACGGCCAAA
ACGTCCCATTTTCAAGGTCAAACGACCCCCGGATCAGGTAAACCCCCCATTTTGCAGATTATCGTGTGTTATAGTCCATA
GACTTTTTGATGATCTAGAATTTTGACCTCTTTTTCGCCAAAATATTTTGTGGACGTACATTAAGACCTTAGATATGGAG
CTAGTTAGCCCCGCACAGCCAAAACGTCCCATTTTGATGGTCAAGTGTGCCCCTGAGCAGGTAAACCCCCCCATTTTGCC
GATTTTCGTATATTAGTCCATTGAATTTTTGGTGATCTGGATTCCGACATAATTTTTAGCAAAATTTTTCGTGGACGTCC
GTTTAGACCTTAACTATGTAGCCACTGAGCCCTAACGGCCAAAAGTTCCCACTTTATAGGTCAAATGTGCCCTAGAGCAG
GAATACCCCAATTTTGCCGATTTTCGTCTGCTATATTCCGTGGACTTTTTGGTGATCTGTAATTCCGACATAATTTTTAC
CAAAATTTTTCGTGGACGTCTGTTAAGACCTTAGCTATGGTGCCAGTAAGCCCTCCCGGCCAAAACGTCCCATTTGAAAG
GTCAAATGTGCCCCAGAGAAGGTAAACTCTCCATTTTGCCGATTTTCGTGTGATATAGTCTATGGAATTTTTGGTGATCT
GGAAATTCGACATAATTTTTGCCAAAAGTTTTTGGGGACGTGCGTTAAGACCTTAGCTATGGAGGCACTTAGCTGTCACG
GCGAAAACGTTCTATTTTAAAGGTTAAATGTGCCTAGAACAGAAAAACTCTCAATTTTGCCGATTTTCGTGTGCTATAGC
CCATGTACTTTTTGGTGATCTGGAATGTCGACATAATATTTGCCAAAAATTTTTGTGGACGACTGTTAGTGCAATAGCCA
TGGAGCCAGTTAGCCCTCACGGTAAATACGTCCCATTTTAAAGGTCAAATGTGCCCCAGAGCAAAAGAACACCCAATTTT
GCCAATTTTCGTGAGCTATAGTCCATGGACTTTTTCGTGATCTGAAATTCCGACATAAATTTTGCCAAAATTTTTTTTGG
ACGTCCGTTAAGACCTTTGATATGGAGCCAGTTAGCCCTCACAGCCAAAACGTCTCATTTTGAAGGTCAAATGTGCCCCA
TAGCAGGTAAACCCCCCATTTTGCTGATTTTCGTGTGCATAGTCAAAGGACTTATTGGTGATATGGAATTCCGACACAAT
TTTTACAAAAAGTTTTCGTGGACGTCTGTTAAGACCTTAGCTATGGAGCCAGTTAGCCCTCACGGCCAAAACGTCCCATT
TAGAAGGTCAATTGTGCCACAGAGCAGGTAAACCCCCCATTTTGCCGATTTTTGTGTGCTATAGTCCGTGGACTTGTTGG
TGATCTGGAATTCCGATATAATTTTTGCCAAAATTTTTGGTGGACGTCCGTTAAGACCTTAGCTATGGAGCCAGTTAGCC
CTAACGGCAAAAGCGTCCCATTTTAAAGGTCAAATCTGCCCCAGAGCAGGAAAACACCTAATTTTTCCGATTTTCGTGTG
CTATAGTGCATGGACTTTTTGGTGATCTGAAATTCTAACAAATTTTTTGCCAAAATGTTTCGTGGACCTCCGTTAATACC
TTAGCTATGGAGCCAGTTAGCGGTCACGGTAAAAACGACCCATCTTAAAGGTCAAATGTGCTCCAGAGCAGGAAAACACC
TTATTTTTGCCAATTTTCGTGTGCTATAGTCCATGGACTTATTGATGATCTGGAATTTTGACATAATTTTTGTCAAAAAT
TTTCTTGGACGTCCGTTAAAACCTTAGCTATGGAGCCAGTTAGCCCTTACGGTAAATACGTCCCATTTTAAAGGTCAAAT
GTGCCCGAAACAGGAAAATACCCAATTTTGCCAATTTTTATGTGCTATAGGCAATAGACTTTTTGGTAATCTGGAATTCC
TACATAATTTTTACCAAAATTTTTCGTGGACGTCCGTTACGACCTTAGCTATGGATCCAGTTAGCCCTCACGGCCAAAAC
GTCCCATTTTGAACGTCAAATGTTCCCCAGAGTAGGTAAACCCCCCATTTTATCAATTTTCGTGTCCTATAGTTCATAGA
CTTTTTGGTAATCTGAATTCCGACATAATTTTTTCCAAAATTTTTCGTGGACGTCTGTTAAAACTTCAGATATGGAGCCA
GTTAGCCCTCACGGCCAAAACGTCCCATTTTGATGGTCAAATGTTCCCCAGGGCAGGTAAACCCCCCATTTTGCCGATTT
TCGTGTGCTATAGTCCCTGGACTTGTTGGTGATCTGGAATTCCGACATAATTTTTTCCAAAATTTTTCGTGGACGTCTGT
TAAGACCTTAGCTATGGAGCCAGTTATCCCTCACGGCAAAAAACGTCCCATTTTAAAGGTCAAATGTGCCCAAAGCAGGA
AAACACCGTATTTTGCCAATTTTCGTGTGATATAGTGCATGGACTTTTTGGTGATCTGAAATTCCGACATAATTTTTGCC
AAAATATTTCATGGACGTCCGTTAAGACCTTAGCTATGGAGCCAGTTAGCCCTCACGGTAAAAACGTCCTATTTTACAGG
TCAAATGTGCCCAAAGTAGGAAAACACCCAATTTTGCAGATTTTCATGTGCTATAATCCATGGACTTTTTGGTGATCTAA
AATTCTGACATAATTTTTGCCAAACTTTTTTGTGGATGTCTGTTAAGACCTTAGATATGGAGCCAGTTAGCCTTCACGGC
AAAAACGTCCAATTTTAAAGGTCAAATGTGCCCTAGAGCAGGAAAACACCCAATTTTGCCAATTTTTGTGTTCTTTAGTC
CATGAACTTTTTGGTGATCAGGATTCCGACTTAGTTTTTGCAAAAAAATTCATGGATATCCGTTAAGACCTTAGATATGG
AGCAAGTTAACCCTCACGGCCAAAACGTCCTATTTTAAAGGTCAAACGACCCCTGGATCAGGTAAACCTCCTATTTTGCC
GATTTTCTTGCGTTATAAGTCCATGCACTTTTTAATGATCTAGAATTCCGATCTCATTTTAGCCAAAAGTTTTTGTGGAC
ATCCGTTCAGACCATAGATATGGAGCCAGTTATCCCTCACGGCCAAAACATCTCGTTATAAAGGTCAAATGTGCCCTAGA
GCAGGAAAACCCCTAAAGTTACCGATTTTCGTGTGCTATAGTCCATTTACGTTTTGGTGATCTTGAATTAGGACATGTTT
TTTGCCAAAATTTTTCTTGGACGACCGTTAAAACATTAGCCATGGACCAAGTTAGCCCTCACAGCCAAAACATCTCATTT
TGAAGGTCAAATGTTCCCCAGAGCAGGTAAACCCCCCATTTTGTCGATTTTCGTGTGCTATTGTCTATGTAGTTTTTCGT
GATCTGGAATTCCGAAATAATTTTTGCCATAATTTTTCGTGGACGTCCGTTTAGAACTTAGCTATGGAGTCAATTAGCCC
TCACGGCCAAAACATCCCATTTAAAGGTCAAATGTGCTCAAGAGCAGGAAACCCCCAATTTTGTCGATTTTCGTGTGCTA
TAGTCCATGGACTCTTTGGTAATATGGAATTTCGACATAATTTTTTCAAAAAAATTTCGTGGACGACCGTTATGACCTTA
GCTATTGAGCAAGTTAGATCTCACGGCCAAAATGTCCCATTTTGAAGGTCAAATGTGCCCAGTATTAGGTAAACCCCCCA
TTTTGCCGATTATCGTGTGCTATAGTCAATGGACTTTTTGATGATCTAGAATTCCGACCTCATTTTTGCAAAAATATTTC
GTGGACGTCCGTTAAGACCTTTGCTATGGAGCCAATTTGCCTTCACCGTCAAATCGGCCCATTTTGAAGGTCAATTGTCC
CCCAGAGCAGGTAAACCCCCCATTTTGCCAATTTTCGTGTGCTATAGTCCATTAACCTTTTGGTGATCTGGAATTCCGAC
TTATTTTTTGCCAAAATTTTTCGTAGACGTCCGTTAAGACCTTAGATATGGAGCCAGTTAGGCCTCACGGCCAAAACATC
CCATTTTGAAGGTCAAATGTGCTCCCGAGGAGGAAAACCTTCAATTTTGCCGATTTTCGTGTGCTATAGTCCGTAGACTT
TTTGATGATCTGGAATTTCGACATAATTTTTGTCAAAAATTTTCGTGGACGTCCGTTATGACCTTAGATATGGAGAAAGT
TAGCCCTCACGGCCAAAACGTACCATTTTGAAGGTCAAATGTCCCTAGAGCAGGAAAACCCCCAATTTTGCCGATTTTCG
TGTGCTATAATCCATGGAGTTTTTGGTGATTTGGAATTCCGACATAGTTTTTTCTAAATTTTGTCATGGTCGACCATTAA
GATCTTAGATAAGGAGCAAATTAACCCTCACGGCCAAAACGTCCAATTTCAAGGTCAAACGACCCCCGGATCAGGTAAAC
CCCCTTTTTTGCCGATTATAGTGTCCCATAGTCCATAGACTTTTTGGTAATCTAGAATTTTGACATAATTTTTATCAAAA
TATTTCGTGGACGTCCGTTAAGACCTAGGCTATTTAGACAGTTAGCCATCATGGCAAAAACGTCTCATTTTAAAGGTCAA
ATGTGCCACAGAGCAGGAAACCCCCAATTTTGCCGATTTTCGTGTGCCATAGTCCATGGAGTTTTTGGTGATATGGAATT
CGGACATAGTTTTTTCCAAATTTTGTCGTGGACAACCATAAAGACCTTAGCTAAGGAGTAAGTTAGCCCTCACGGCCAAA
ACGTCCCATTTTCAAGGTCAAACGACCCCCGGATCAGGTAAACCCCCCATTTTGCCGATTATCGTGTGTTATAGTCCATA
GACTTTTTGATGATCTAGAATTTTGACCTCTTTTTCGCCAAAATATTTTGTGGACGTACGTTAAGACCTTAGATATGGAG
CTAGTTAGCCCTCACGGCCAAAACGTCCCATTTTGATGGTCAAATGTGCCCCTGAGCAGGTAAACCCCTCCATTTTGCCG
ATTTTCGTATGCTAGTCCATTGAATTTTTGGTGTTCTGGATTCCGACATAATTTTTAGCAAAATTTTTCGTGGGCGTCTG
TTTAGACCTTAACTATGTAGCCACTAAGCCCTAACAGCCAAAAGTTCCCACTTTTTAGGTCAAATGTGCCCTAGAGCAGG
AATACCCCAATTTTGCCGATTTTCGTCTGCTATATTCCGTGGACTTTTTGGTGATCTGTAATTCCGACATAATTTTTACC
AAAATTTTTCGTGGACGTCTGTTAAGACCTTAGCTATGGTGCCAGTAAGCCCTCCCGGCCAAAACGTCCCATTTTAAAGG
TCAAATGTGCCCCAGAGAAGGTAAACTCTCCATTTTCCCGATTTTCGTGTGATATAGTCTATGGACTTTTTGGTGATCTA
AAAATTCAACATAATTTTTGCCAAAATTTTTTGGGGACGTGCGTTAAGACTTTAGCTATGGAGGCACTTAGCCGTCACGG
CGAAAACGTCCTATTTTAAAGGTTAAATGTGCCCAGAACAGAAAAACTCTCAATTTTGCCGATTTTCGTGTGCTATTGCC
ATGTACTTTTTGGTGATCTGAAATTCCGACATAAATTTTGCCAAAATTTTTTTTGACGTCCGTTAAGACCTTTGATATGG
AGCCAGTTAGCCCTCACAGTCAAAACGTCTCATTTTGAAGGTCAAATGTGCCCCATAGCAGGTAAACCCCCCATTTTGCT
GATTTTCGTGTGCATAGTCAAAGGACTTTTTGGTGATATGGAGTTCCGACATAATTTTTACAAAAAGTTTTTGTGGACGT
CTGTTAAGACCTCAGCTATGGAGCCAGTTAGCCCTCACGGCCAAAACGTCCCATTTAGAAGGTCAATTGTGCCACAGAGC
AGGTAAACCCCCCATTTTGCCGATTTTTGTGTGCTATAGTCCGTGGACTTGTTGGTGATCTGGAATTCCGATATAATTTT
TGACAAAATTTTTGGTGGACGTCCGTTAAGACATTAGCTATGGAGCCAGTTAGCCCTAACGGCAAAAGCGTCCCATTTTA
AAGGTCAAATCTGCTCCAGAGCAAGAAAACACCTAATTTTTCTGATTTTCGTGTGCTATAGTGCATGGACTTTTTGGTGA
TCTGAAATTCTGACAAATTTTTTGCCAAAATGTTTCGTGGACCTCCGTTAATACCTTAGCTATGGAGCCAGTTAGCGGTC
ACGGTAAAAACGACCTATCTTAAAGGTCAAATGTGCTCCAGAGCAGGAAAACACCTTATTTTTGTCGATTTTCGTGTGCT
ATAGTCCATGGACTTATTGATGATTTGGAATTTTGACATAATTTTTGTCAAAAATTTTCTTGGACGTCCGTTAAAACCTT
AGCTACTTGGAGCCAGTTAGCCCTTACGGTAAATACGTCCCATTTTAAAGATCAAATGTGCCCCAGAGCTGGAAAACACC
CAATTTTGCCAATTTTCGTGAGCTATAGTACATGGACTTTTTGGTGATCTGGATTCCGACATAAATTTTGCCAAAATTTT
TCTTGCATGTCTGTTAAGACCTTTGATATGAAGCCAGTTAGCCCTCACGGCCAAAACGTCCCATTTAGAAGGTCAAATGT
GCCCCCGAGCAGGAAAATCCCAATTTTGCCGTTTTTCGTATCCTATAGTCCATGGACTTTTAGGTGATCTGGAATTCCGA
CCTAATTTTTACCAAAAATTTTCGTGGACGTTAGTTAAGGCTTTAAGTATAGAGCCAGTTATCCTTCACGGCTAAAATGT
CTCATTTCGAAGGTCAAATGTGCCCAGAGCAGAAAATCCCCCTATTTTGTCGATTTTCGTGTGCTATGGTCCATCGACTT
TTTGGTGTTCGGGATTTTTGACATTATTATTGCAAAAAGTTTTCGTAGACGTTCGTTAAGTCCTTACCTATGGAGCCAGT
TAGCCCTCACGGCGAAAACATCCCATTTTGAAGGTCAAAGGTGCTACAGAGCAGGTAAATCCCCCATTTTGCCGATTTTC
GTGTGATATAGTCCGTGGACTTGTTGATTATCTGGAATTCCGACATAAGTTTTGCCAATTTTTTTGGTGGATGTCCGTTA
AGACCTTAGCTATAGAGCCAGTTAGCCCTCACGGCAAAAGCGTCCCATTTTAAAGGTCAAATCTGCCCCAGAGCAGGAAA
ACACCTAATTTTTCCGATTTTCGTGTGCTATAGTTCATGGACTTTTTGGTGATCTGAAATTCTGACCTTTTTTTTGCCAA
AATGTTTCGTGGATATCCGTTAAGACCTTAGCTATGGAGCCAGTTAGCGCTCACGGTAAAAACGACCCATTTTAAAGGTC
AAATGTGCCCAGAGCAGGAAAACACCCAATTTTGCCGATTTTCATGTGCTATAGTCCTTGGAGTTTTTGGTAATCTGCAA
TTTCGACATAATTTTTGCCAAAATTTTTCGTAGACGTCCGTTAAGACCTTAGCTATGGAGCCAGTTAGCCCTCACGGCAA
AAACGTCCCATTTTAGAGGTCAAATGTTCCCCGGTGCAGAAAAACACCTAATTTTGCCAATTTTCGAGTGCTATAGGTCG
GGAACTTTTTGGTGATCTGGATTCCGACATAGTTTTTGCAAAAAAATTTCATGGATATCCGTTACGACCTTAGATATGGA
GCAAGTTAACCCTCACGGCCAAAACGACCCATTTTAAAGTTCATACGACCCCCGAATCAGGTAAACCCCCCATTTTACCG
ATTTTCGTGCGCTATTGTCCATTGACTTTTTGGTGATCTAGAATTCCGAACTCATTTTTGCCAAAAGTTTTCGTGGACGT
CCTTTAAGACCTTATCTACGGAGCCAGTTATCCCTCACGGCCAAAATGTTCTATTTTGAAGATCAAAAGTTCCCCAGAGC
AGGTAAACCCCCCATTTTTGCCGATTTTCGTGTGATCTAATCTATGTACTTTTTGGTGATCTATAATTCCGAAATAATTT
TTGCAAAATTTTTTTGTGGATGTCTGTTCATACCTTAGCTATGGAGCAAGTTAGCCCTCACGGCCAAAACGTCCTATTTT
GAAGGTCAAATGTACCCCGAAATAGGTAAACCGCCGATTTTCGTGCGCTATAGTCCATGGACTTTTTGGTGATCTAGAAT
TCCGACCTCATTTTTGCCAAAAGTTTTCGTGGACGTCCGTTAAGACCTTAGCTACATAGCCAGTTATCCCTCACGGCCAA
AATGTCCCATTTTGAAGATGAAATGTTCCCCAGAGCAGGTAAACCCCCCATTTTTGCCGATTTTCGTGTGCTCTAATCTA
TGTAATTTTTGGTGATCTGGAATTCTTAAATAATATTTGCAAAATTTTTTTGTGGACGTCCGTTCAAACCTTAGCTATGG
AGCAAGTTAGCACTCACGGCCAAAACGTTCTATTTTGAAGGTCAAATGTGCCCAGAGCAGGTAAACCCCACATTTTGCCA
GTTTACGTGTGCTATAGTGCATGAACTTTTTGATGGTCTGGAATTTCGACATAATTTTTGCCAAAATTTTTTCGTGGACG
TCCGTTAAGACCTTTGATATGGAGCCAGTTAGCCCTCACGGCTAAAACGTCCCATTTAGAAGGTCAAATTTGCCCTCGAG
CAGGAAAATCCCCAATTTTGCCGATTTTCGTATCCTATAATCAATGGACTTTTAGGTGATCTGGAATTCTGACCTAATTT
TTACCAAAAATTTTCGTGGACGTTAGTTAAGGCCTTAGGTATAGAGCCAGTTAGCCTTCACGGCTAAAATGTCCCATTTT
GAAGGTCAAATGTGCCCCAGAGCAGGAAATCCCCCTATTTTGCCGATTTTCGTGTGCTGTGGTCGAACGACTTTTTGGTG
TTCTGGATTTCCGACATTATTTTTGCAAAAATTTTTTCGTGGATGTCCGTTAAGACCTTACCTATGGAGCCAGTTAGCCC
TCACGGCGAAAACATCCCATTTTGAAGGTTAAAGGTGCTACAGAGCAGGTAAACCCCCCATTTTGCCGATTTTCGTTTGC
TATAGTCCATGGACTTTTTAGTGATCTGGATTCCAACATAATTTTTGCCAAATTTTTTTGTGGACGTCCTTTAAGACCTT
AGATATGGAGTCAGTTAGCCCTCACGGCAAAAGCGTCCCATTTTAAAGGTCAAATGTATCTCAGAGCAAAAAAACTCCTT
ATTTTTGCCGAATTTTGTGTGCTATAGTCCATAGACTTATTGATGATCTGGAATTCCGACATAATTTTTTTTCAAAATTC
TTCTTGGACGTCCGTTAAAACCTTAGATATGGAGCCAGTTAGCCCTCACGGTAAATACGTCCCATTTTAAAGGTCAAATA
TGCCCCAGAATAGGTTAACCCCCCATTTTGCCAATTTTCGTGAGCAATAGTCAATGGACTTTTTGATGATCTGGATTCTG
ACATCAATTTTGCCAAAATTTTTAGTGGACGTCCGTTAAGACCTTTGATATGGAGCTAGTTAGCCCTCACGGCCAAAACG
TCCCATATAGAAGGTCAAATGTGCCCCCGAGCAGGAAAATCCCCAATTTTGCCGATTTTCATATCCTATAGTCCATGGAC
TTTTAGGTGATCTGGAATTCCGACCTAATTTTTACCAAAAATTTTCGTGGACGTTAGTTAAGGCATTAGGTATAGAGCCA
GTTAGCCTTCACGGCTAAAATGTCCCATTTTAAAGGTCAAATGTGCCCAAAGCAGGAAAACACCTTATTTAGCCGATTTT
CGTGTGCTATAGTGTATGGACTTTTTGGTGATCTGAATTTCCGACATAATTTTTTTCAAATTTTTTAATGGATGTCCGTT
AAGACTTTACCTATGGAGCTGTTAACCCTCACGGTAAAAACTTCCCTTTTCACAGGTCAAATGTGCCCAGAGCAGGAAAA
CACCCAATTTTGCCGATTTTCATGTGATATAGTCCATGGAGTTTTTGATGATCTAAAATTCTGACATAATTTTTGCCAAA
CTTTTTCGTGGACGTCTGTTAAGACCTTAGATATGGAGTCAGTTAGCCTTCACGGCAAAAATGTCCCATTTTAAAGGTCA
AATGTGCCCCAGAGCAGGAAAACACCCAATTTTTCTAATTTTCGTGTGCTTTTGTCAATGAACTTTTTGGTCATCTGGAT
TCCGACATAGTTTTTGAAAAAAAATTTCGTGGATATCCGTTAAGACCTTTGATATAGAGCAAGTTAACCCTCACGGCTAA
AACGTCCCATTTCAAAGGTTAAATGATCCCTGGATCAGGTAAACCCCCTATTTTGCCAATTTTCGTGTGATAAAGTCCAA
GAACTTTTTGGTGATCTGAAATTCGACATAATTTTTGCCAAAATGTTTCGTGAACGTCCGTTAAGACCTTAGCTAGGGAG
CCAATTAGCCTTCACGGCCAAAACGTCTCATTTAGAAGGTCAATAGTTCCCCCGAGCAGAAAAACCCCCAATATTGCCGA
TTTTCGTATGTTATAGGCCATGGACTTTTTGATGATCTGGAATCCGACATAATTTTTGCCAAAATTTTTCGTGGACGTTC
GTTAAGACCTTTACTATGGAGCCAGTTAGCCTCACGGACAAAACGTCCCATTTTGAAAGACAAATATGCCCCAGAGCAGG
AAAACCCCCCATTTTGCCGTTTTTCGTATGCTATAGTCCATGGACTTGTTGTTGATCTGAATTCCGACAAAATTTTTGCA
AAATGTTTTCGTTGACATCCGTTAATACCTTAGCTATGGAGCCAGTTAGCCCTCACGGCCAAAACGTCCCATTTTGAAGG
TCAAATGTGCCACAGAGCAGGTAAACCCCCATTTTGTCGAATTTCATGTCCTATAGTCCATTGACTTTTTGGTGATCTGG
AATTCCGTCATAATTTTTGCCAAAAATTTTCGTGGACGTCCATTAAGACCTTAGCTATGGAGCCAGTTAGCCCTCACGGT
AAAAACGTCACATTTTAAAGGTCAAATGTGCCCAAAACAGGAAAATACCCAATTTTGCCAATTTTCATGTGTTATAGGCA
ATTGACTTTTTGGTGATCTGTAATTCCTACATAATTTTTACCAAAATTTTTCGTGGTCGTCTGTTACGACCTTAGCTATG
GAGCCAGTTAGCCCTCACGGCCAAAACGTCTCATTTTGAAAGTCAAATGTTCCCCAGAGCAGGTAAACCCCCATTTTGTC
GATTTTCGTGTCCTATATTCCATAGACTTTTTCGTAATCTGAATTCCGACATAATTTTTTGCCAAAATTTTTCGTGGACG
TCTGTTAAAACCTTAGATATGGAGCCAGTTAGCCCTCACGGCCAAAACGTCCCATTTTGATGGTCAAATGTGCCCCAGGG
CAGGTAAACCCCCCATTTTGCCGATTTTCGTGTGCTATAGTCCATGGACTTGTTGGTTATCTGGAATTCCGACATAATTT
TTCCTAAATTTTTCGAGGACGTCTGTTAAGACCTTATTTATGGAGCCAGTTATCCCTCACGGCAAAAAACGTCCCATTTT
AAAGGTCAAATGTGCCCAAAGCAGGAAAACACCTTAGTTTGCCAATTTTCGTGTGTTATAGTGTATTGACTTTTTGGTGA
TTTGAAATTCCGACATAATTTTTGCCAAAATATTTCATGGACGTCCGTTAAGACCTTAGCTATGGAGCCAGTTAGCCCTC
ACGGTAAAAACGTCTCATTTTACAGGTCAAATGTGCCCAAAGCAGGAAAACACCAATTTTGCCGATTTTCATGTGCTATA
ATCCATGGACTTTTTGGTGATCTAAAATTCTGACATAATTTTTGCCAAACTTTTTCTAGGATGTCTGTTAAGACCTTAGA
TATGGAGCAAGTTAACCTTCACGGCAAAAACGTCCCATTTTAAAGGTCAAATGTGCCCTAGAGCAGGAAAACACCCAATT
TTGCCAATTTTCGTGTTCTTTAGAACTTGAACTTTTTGGTGATCAGGATTCCGACATAGTTTTTGCAAAAAAATTTCATG
GATATCCGTTAAGACCTTAGATATGGAGCAAGTTAACCCTCACGGCCAAAACGTCCAATTTTAAAGGTCAAACGACCCCT
GGATCAGGTAAACCTCCTATTTTGCCGATTTTCATGCGTTATAGTACATGGACTTTTTGGTGATCTAGAATTCCGATCTC
ATTTTAGCCAAAAGTTTTTGTGGACATCCGTTCAGACCTTAAATATGGAGCCAGTTATCCCTCTCGGCCAAAACATCCCA
TTTTAAAGGTGAAATGTGCCCTAGAGCAGGAAAACCCCTAAAGTTACCGATTTTCGTGTGCTACAGTCCATGTACGTTTT
GGTGATCTTGAATTCGGACATGGTTTTTGCCAAAAATTTTCTTGGACGACCGTTACAACATTAGCCATGGACCAAGTTAT
CCCTTACAGCCAAAACATCTCATTTTGAAGGTCAAATGTTCCCCAGAGCAGGTAAACCCCCAATTTTGCCGATTTTTGTG
TGCTATTGTCTATGTAGTTTTTCGTGATCTGGATTACGAAATAATTTTTGCCATAATTTTTCATGGACGTCCGTTTAGAC
CTTAGCTATGGAGTCAGTTAGCCCTCACGGCCAAAACATCTCATTTTAAAGGTCAAATGTGCTCAAGAGCAGGAAACCCA
TAATTTTGCCGATTTTCGTGTTCTATAGTCCATAGACTTTTTGGTGATCTGGAATTTCGACATAATTTTCGCAAAAAAAT
TTCGTGGACGACCGTTATGACCTTAGCTATTGAGCAAGTTAGCTCTCACGGCCAAAACGTCTCATTTTGAAGGTCAAATG
TGCCCAGTATTACGTAAACCCCCCATTTTGCCGATAATCGTGTGCTATAGTCCATGGACTTTTTGATGATCTATAATTCC
GACCTCATTTTGGCATAAATATTTCGTGGACGTCCGTTAAGACCTTTGATATGGAGCCAACTTGCGTTCACCTTCAAACC
GTCCCATTTTGAAGGTCAATTGTCCCCCAGAGCAGGTAAACCCCCCATTTTGCCAATTTTCGTGTGCTATAGTCCATTAA
CTTTTTGGTGATCTGGAATTCCGACTTATTTTTTGCCAAAAATTTTCGTAAACGTCCGTTAAGACCTTAGATATAGAGCC
AGCTAGCCCTCACGGCTAAAACATCCTATTTTGAAGGTCAAATGTGCTCCCGAGGAGGAAAACCTTCAATTTTACCTATT
TTCATGTGCTATAGTCCGTAGACTTTTTGATGATCTGGAATTTCGACATAAGTTTTGTCAAAGTTTTCGTGGACGTCCGT
TAAGACCTAAGCTATGGAGACAGTTAGCCCTCACGGCAAAAACGTCCCATTTTAAAGGTCAAATGTGCCACAGAGCAGAA
AAACCCTCAATTTTGCCGATTTTCGTGTGCCATAGTCCATTGAATTTTTGGTGATATGGAATTCCGACATAGTATTTTCC
AAATTTTGTCGTGGACGACCATAAAGACCTTAGCTAAGGAGGAAGTTAACCCTCACGGCCAAAATGTCCCATTTTCAAGG
TTAAACGACCCCCGGATCAGGTAAACCCCCCATTTTGCCGATTACCGTGTGCTATAGTCCATGGACTTTTTGGTGATCTA
GAATTTTGACCTCTTTTTCGCCAAAATATTTTGTGGACGTACGTTAAGACCTTATATATGGAGCTAGTTAGCCCTCACGG
CCAAAACGTCTCATTTTGAAGGTCAAATGTGCCCTTGAGCAGGTAAACAACCCCATTTTGCCGATTTTCGTGTGCTATAC
CATTGAATTTTTGGTAATCTGGATTCCGACATAATTTTTGCCAAAAATTTTCGTGGACGTCCGTTTAGACCTTAGCTATG
TAGCCACTTAGCCCTAACGGCCAAAAGTTCCCACTTTATAGGTCAAATGTGCCCTAGAGCAGGAAAACCCCAATTTTGCA
GATTTTCGTATGCTATATTCCATAGACTTTTTGGTGATCTGTAATTCCGACATAATTTTTACCAAAATTTTTCGTGGACG
TCTGTGAAGACCTTAGCTATGGAGCCAGTAAGCTCTCCCAGCCAAAACGTCCCATTCTAAAGGTCAAATGTGCCCCAGAG
AAGGTAAACTCCCCATTTTGCCGATTTTCGTGTGATATAGTCTATGGACATTTTGGTGATATGGAATTTCGACATAATTT
TTGCCAAAATTTTTTGGGGACGTCCGTTAAGACCTTAGCTATGGAGGCACTTAGCCGTCACGGCGAAAACGTCCCATTTT
AAAGGTTAAATGTGCCCAGAAAAGGAAAACTCACAATTTTGCCGATTTTCGTGTGCTATAGCCCATGTCATTTTTTGGAA
ATCTGGAATTTCGACATAATTTTTGCCAAAATTTTTTGTGGACGACTGTTAATGCAATAGCCATGGAGCCAGTTAGCCCT
CACGGTAAATACGTCCCATTTTAAAGGTCAAATGTGCCCAGAGCAGGAAAACACCCAATTTTGCCAATTTTTGTGAACTA
TAGTCCATGGACTTTTTCGTGATCTAGATTTCCGACATAAATTTTGCCAAAATTTTTTTTGGACGTCCGTTAAGACCTTT
GATATGGAGCCAGTTAGCCCTCACAGCCAAAACGTCTCATTTTGAAGGTCAAATGTGCCCATAGCAGGTAAACCCCCATT
TTGCTGATTTTCGTGTGCATAGTCAAAGGACTTTTTGGTGATATGGAATTCCGACATAATTTTTACAAAAAGTTTTCGTA
GACGTCTGTTAAGACCTTAGTTATGGAGCCAGATAGCCCTGACGTCCAAAACGTCCCATTTAGAAGGTCAATTGTGCCAC
AGAGCAAGTAAACCCCCCATTTTGCCGATTTTCGTGTGCTATAGTCCGTGGACTTGTTGGTGATCTGGAATTCCGACATA
ATTTTTGCCAAAATTTTTGGTGGACGTCCGTTAAGACCTTAGCTATGGAACCAGTTAGCCCTAACGGCAAAAGCGACCCA
TTTTAAAATTCAAATCTGCCCCAGAGCAAGAAAACACCTAATTTTTCCGATTTTCGTGTGCTATAGTCAATGGACTTTTT
GGTGCTCTGAAATTCTGACAAATTTTTTGCAAAAATGTTTCGTGGACCTCCGTTAATACCTTAGCTATGGAGCCAGTTAG
CGGTCACGGTAAAAACGACCCATTTTAAAGGTCAAATGTGCCCAGAGCAGGAAAACACCCAATTTTGCCGATTTTCATGT
GTTATAGTCAATGGACTTTTTGGTAATCTAAAATTCCGACATAATTTTTGCAAAAAATTTTCGTAGACGTCCGTTAAGAC
CTTACATATGGAGCCAGTTAACCCTCATGGTGAAAACATCTCATTTTGAAGGTCAAAGGTGCTACAGAGCAGGTAAACCC
CCATTTTGCCGATTTTCGTGTGCAATAATCCATGAACTTTTTGGTGATCTGGATTCCAACATAATTTTTGCCAAATTTTT
TTGTGGACGTCTGTTAAGACCTTAGCTATGCAGCTAGTTAGCCCTAACGGAAAAAGCGTCCAATTTTAAATGTCAAATGT
GCTCCAGAGCAGGAAAACACCTTATTTTTGCCGATTTTCGTATGCTATAGTCCATAGACTTATTGATGATCTGGAATTTT
GACATAATTTTTGTCAAAAATTTTCTTGGACGTCCGTTAAAACCTTAGATATGACGCCAGTTAGCCCTTATGGTAAATAC
GTCCCATTTTAAAGGTCAAATGTGCCCAGAGCAGGAAAACACCTAATTTTGCCAATTTTCGTGAGCTATACTACATGGAC
TTTTTGGTGATCTGGAATTCCGACATAAATTTTGCCAAAATTTTTCTTGCACGTCTATTAAAACCTTTGATATGGAGCCA
GTTAGCCCTCACGGCCAAAACGTCCCATTTAGAAGGTCAAATGTGCCCCCGAGCAGGAAAATCCCCAATTTTGCCGATTT
TCGTATTATATTGTCCATGGACTTTTAGGTGATCTGGAATTCCGACCTAAATTTTACCAAAAATTTTCGTGGACGTTAGT
TAAGTCTTTAGGTATAGAGCCAGTTAGCCTTCACGGCTAAAATGTCTCATTTTGAAGGTCAAATGTGCCCAAAGCAGGAA
ATCCCCCTATTTTGCCGATTTTCGTATGCTATGGTCCATCGACTTTTTGGTGTTCGGGATTTCCGACATTATTTTTGCAA
AAGGTTTTCGTGGACGTCCGTTAAGTCCTTACCTATGGAGCCAGTTAGCCCTCACGGCGAAAACATCCCATTTTGAAGGT
CAAAGGTGTTACAGAGCAGGTAAACCCCCCATTTTGCCGATTTTCGTGTGATATAGTCCGTGGACTTGTTGATGATCTGG
AATTCCGACATAATTTTTGCCAATTCTTTTGGTGGATGTCCGTTAAGACCTTAGCTATGGAGCCAGTTACCCCTCACGGC
AAAAGTGTCCCATTTTAAAGGTCAACTTTGCCCCAGAGCAGGAAAACACCTAATTTTTCCGATTTTCGTGTGCTATAGTC
CTTGGACTTTTTCGTAATCTGCAATTTCGACATAATTTTTGCCAAAGTTTTTCGTAGACGTCCGTTAAGACCTTAGCTAT
GGAGCCAGTTAGCCCTCACGGCAAAAACGTCCCATTTTAGAGGTCAAATGTACCCCAGAGCAGGAAAACACCCAATTTTG
ACAATTTTCGTGTGCTATAGGCCGTGAACTTTTAGGTGATCTGGATTCCGACATAGTTTTTGCAAAAAACTTTCATGGAT
ATCCGTTACGACCTTAGATATGGAGCAAGTTAACCTTCACGGCCAAAACGTCCCATTTTAAAGTTCAAACGACCCCCGGA
TCAGGTAAACCCCCCATTTTACCGATTTTCATGCGCTATTGTCCATGAACTTTTTGGTGATCTAGAATTCCGACCAAATT
TTTGCCAAAAGTTTTCGTGGACGTCCGTTAAGACCCTTAGCTACGGAGCCAGTTATCCTTCACGGCCAAAATGTCCCATT
TTGAAGATCAAATGTTCCCCAGAGCAGGTAAACCCCCTATTTATGCCAATTTTCGTGTGCTCTAGTCTAAGTACTTTTTG
ATGATCTGGAATTCCGAAATAATATTAGCAAAATTTTTTTGTGGACATCCGTTCAGACCTTAGCTATGGGGCAAGTTAGC
CCACACGGCCAAAACGTCCTATTTTAAAGATCAAACGACCCCCGGATCAGGTAAACCCCCCATTTTGCCAATTTTCGTGC
GCTATAATCCATGGACTTTTTGGTGATCTAGAATTCCGACCTCATTTTTGCCAAAAAATTTTCGTGGACGTCCGTTAAGA
CCTTAGCTACAGACCCAGTTATCCCTCATGGCCAAAATGTCCCATTTTGAAGATCAAATGTTCCCATAGCTGGTAAACCC
TCCATTTTTGCCGATTTTTGTGTGCTCTACTCCATGTACTTTTTGGTGATCTGGAATTACGAAATAATTTTTGCAAATTT
TTTTTGTGGACGTCCGTTCAGACCTTAGCTATGGAGCAAGTTAGCCCTCACGGCCAAAACGTCCCATTTTGAAGGTCAAA
TGTGCCCCGGATCAGGTAAACCCCCCATTTTGCTGATTTTCGTGCGTTATATTCCATGGACTTTTTGATGATATAGAATT
CCGACATCATTTGTGCAAAAAGTTTTCGTGGACGTTCGTTAAGACCTTAGCTATGAAGCCAGTTAGCCCTCACGGCCAAA
ACATCCCATTTTGAAGGTCAAATGTGCCCCCGAGGAGGTAAACCTTCAATTTAGCCGATTTTCGTGTGCTATAGTTCATA
GACTTTTTGGTGATCTGGAATTTCGAAATAATTTTTGCCTAAATTTTTCGTGGACGTCCGTTACGACCTTAGCTATGGAG
ACAGTTAGCCTACACGGCCAAAACGTACCATTTAGAAGGTCAAATGTGCCCAGAGCAGGAAAACCCCCAATTTTGCCGAT
TTTCGTGTGCTATAATCCATGGAGTATTTGGTGATCTTGAATTCCGACATAGTTGTTTCCAAATTTTGTCGTGGACGACC
ATTAAGACCTTAGCTAAGGAGAAAATTAACCCTCACGGCCAAAACGTCCCATTTTCAAGGTCAAACGACCCCCGGATCAG
GTAAACCCCCCATTTTGCCGATTATAGTGTCCTATAGTCCATAGACTTTTTGGTAATCTAGAATTTTGACATAATTTTTG
CCAAAATATTTTGTGGACGTCCGTTAAGACCCAAGCTATGGAGACAGTTAGCCTTCACAGAAAAAACGTCGCATTTTAAA
GGTCAAATGTACCCCAGAGCAGGAAAACCCCCAATTTTGCCGATTTTCGTGTGCTATAGTCAATGGAGTTTTGGTGATAT
GGAATTCCGACATAGTTTTTTCCAAATTTTGTCTTGGACAACCATTAAGACCTTAGCTAAGGAGAAAGTTAACCCTCACG
GCCAAAATGTCCCATTTTCAAGGTCAAACGACCCCCGGATCAGGTAAACCCTCCATTTTGCCGATTATCGTGTGCTATAG
TCCATGGACTTTTTGGTGATCTAGAATTTTGACCTCTTTTTCGCCAAAATATTTCGTGGACGTACGTTAAGACCTTAAAT
ATAGAGCTAGTTAGCCCTCACGACCAAAATGTCCTATTTTGAAGGTCAAATGTGCCCCTGAGCAGGTAAACCCCCCCATT
TTGCCGATTTTCGTGTGCTAGTCCATGGAATTTTTGGTGATCTAGAATTCCGACATAATTTTTGTCAAAATTTTTCGTAG
ACGTCCGTTAAGACATTAGCTATAGAGCCAGTTATCCCTCACGGCAAAAACGTCACATTTTAAAGGTCAAATGTGCCCAG
AGCAGGAAAACACCCAATTTTGCCAATTTTCGTGTGCTATAGTCAATGAAGTTTTTGGTGATCTGGTTTCCGACATAGTT
TTTGCAAAAAAAATTCATGGATATCCGTTAAGACCTTATATATGAAGCAAGTTAACCCTCACGGGCAAAACATCCCATTT
TAAAGGTCAAAAGACCCTCGGATTTGGTAAACCGCCCATTTTACCAATTTTTGTGCGCTATAGTGCATGGACTTTTTGGT
GATCTAGAATTCCGACCTCATTTTTGCCAAAAGTTTTCGTGGACGTCCGTTAAGACCTTAGATACGGAGCCAGTTATCCC
TCACGGCCAAAATGTCCCATTTTGAAGATCAAATGTTCCAAGAGCAGGTAAACCCCCCATTTTTGCCAATTTTCGTGTGC
CCTAGTCTATGTACGTTTTGGTGATCTGGAATTCCGAAATAATTTTTCCAAATTTTTTTTGTAGGCGTCCGTTCAGACCT
TAGTGGAGGAGCAAGTTAGCTCTCACGGCCAAAACGTCTCATTTTGAAGGTCAAATGTTCCCCGGAATAGGAAAACCGCC
CATTTTGCCGATTTTCGTGCGCTATAGTCCATGGACTTTTTGGTGATCTAGAATTTTGACCTCCTTTTCGCCAAAATATT
TTGAGGACGTACGTTAAGATCTTAGATATGGAGCTAGTTAGCCCTCACGGCCAAAACGTCTCATTTTGATGGTCAAATGT
GCCCCTGAGCAGGTAAACCCCCCCCCCCCCCATTTTGCCTATTTTCGTATGCTAGTCCATTGAATTTTTGGTGATCTGGA
TTCCGACATAATTTTTGCCAAAATTTTTCGTGGACGTCTGTTTAGACCTTAACTATGTAGCCACTTAGCCCTAACGGCCA
AAAGTTCCCACTTTATAAGTCAAATGTGCCCTAGAGCAGGAAAACCCCAATTTTTGCCGATTTTCGTGTGCTATATTCCG
TGGACTTTTTGGTGATCTGTAATTCCGACATAAATTTTACCAAAATTATTCGTGGACGTCTGTTAAGACCTTAGCTATGG
AGCCAGTAATCCCTCCCAGCCAAAACTTCCCATTTTAAAGGTCAAATGTGCCCCAGAGAAGGTAAACTCTCCATTTTGCC
GATTTTCGTGTGATATAGTCAATGGACTTTTTGGTGATCTTGAATTTCGACATAATTTTTGTCAAAATATTTTGGGGACG
TCCGTTAAGACCTTAGCTATGGAGGCACTTAGCCGTCACGACGAAAACGTCCTATTTTAAAGGTTAAATGTGCCCAGAAC
AGGAAAACTCCCAATTTTGTCGATTTTCGTGTGCTAAAGCCCATGTACTTTTTGGTGATCTGAAATTTCGACATAATTTT
TGCCAAAATTTTTTGTGGACGACTGTTAATACAATAGCCATGGAGCCAGTTAGCTCTCACGGTAAATACGTCCCATTTTA
AAGGTCAAATGTGTCCCAGAGCAGGAAAACACCCAATTTTGCCAATTTTCGTGAGCTATCCGTGGACTTTTTCGTGATCT
GGAATTCCGACATAAATTTTGCCAAATTTTTTTTTGGACGTCCGTTAAGACCTTTGATATGTAGCCAGTTAGCCCTCACA
GCCAAAACGTCTCATTTTGAAGGTCAAATGTGCCCCATAGCAGGTAAACCCCCCATTTTTGCTGATTTTCGTGTGCATAG
TCCAAGGACTTTTTGGTGAGATGGAATTCCGACATAATTTTTACAAAAAATTTTCGTGGACGTCTGTTAAGACCTTAGCT
ATGGAGCCAGTTAGCCCTCACGGCGAAAACGTCCCATTTAGAAGGTCAATTGTGCCATAGAGCAGGTAAACCCCCCATTT
TGCCGATTTTTGTGTGCTATAGTCTGTGGACTTGTTGGTGATCTGGAATTCCGACATAATTTTTGCCAAAATTTTTGGTG
GACGTCCGTTAAGACCTTAGCTATGGAGCCAGTTAGCCCTAACGGCAAAAACGTCTCATTTTAAAGGTCAAATCTGCCCC
AGAGCAGGGAAACACCTAATTTTTCCGATTTTCGTGTGCTATAGTGCAAAGACATTTTGGTGATCTGAAATTCTGACAAA
TTTTTGCCAAAATGTTTCATGGAGCTCCGTTAATACCTTAGCTATGGAGCCAGTTAGCGGTCACGGTAAAAACGACCCAT
TTTAAAGGTCAAATGTGCCCAGAGCAGGAAAACACCCAATTTTGTCGATTTTCATGTGCTATAGTCAATGGACTTTTTGG
TAATCTGGAATTCCGACATAATTTTTGCCAAAAATTTTCGTAGACGCCCGTTAAGACCTTAGCTACGTAGCCAGTTAGCC
CTCACGGCAAAAACGTCCCATTTTAAAGGTCAAATGTGCCCCAGAGAATGAAAACACCCAATTTTGCCAATTTTCGTTTG
CTATAGTCAATGAACTTTCTGGTGATCTAATTTCCGACATAGTTTTTGCAAAAAAAATTCATAGATATCCGTTAAGATCT
TAGATATGAAGCAAGTTAACCCTCACGGCCAAAAGTCTCATTTTGAAGGTCAAAAGACCCTCGGATCAGGTAAACCCCCC
ATTTTACCAATTTTTGTGCGATATAGTCCATGGACTTTTTGGTCATCTAGAATTCCGACCTCATTTTTGCCAAAAGTTTT
CGTAGACGTCCTTTAAGACCTTAGATACGGAGCCAGTTATCCCTCACGGCCAAAATGTCCCATTTAGAAGATCAAATGTT
CCCCAGAGCAGGTAAATCCCCCATTTTTGCCAATTTTCGTGTGCTCTAGTCTATGTACTTTTTGGTGATCTGGAATTCCG
AAATAATTTTTGCAATTTTTTTTTGTGGACGTCCGTTCAGACCTTGCTATGGAGCAAGTTAGCCCTTACGGCCAAAGCGT
CCCTTTTTGAAGGTCAAATGTTCCCCGAAATAGGTAAACCCCCCATTTTGCCGATTTTCGTGCGCTATATTCCATGGACT
TTTTGGTGATCTAGAATTCCGACCTCATTTTTGCCAAAAGTTTTCGTGGACGTCTGTTAATACCTTAGCTACGGAGCCAA
TAACCCCTCACGGCCAAAATGTCCCATTTTGAAGATCAAATGTTCCCCAGAGCAGGTAAACCCCCCATTTTTGCCGATTT
TCGTGTGCTCCTGTCTATGTACTTTTTGGTGATCTGGAATTCCGAAATAATTTTTGCCAATTTTTTTTGTGGACGTTCGT
TAAGACCTTAGCTATGGAGCTAGTTGGCCCTCACGGCCAAAACATCCCATTTTGAGGGTCAAATGTGCCTAGAGCAAGTA
AACCCCATTTTGCCAGTTTACGTGTGCTATAGTCCATGAACTTTTTGATGGTCTAGAATTCCGACATAATTTGTGCCAAA
AATTTTCAAAGACAACCTTTAAGACCTTAGATATGGAGCCAGTTAGCCTTCACTGCCAAAACGACCCATTTAGAAGGTCA
AATTTGCCCCTGAGCATGAAAACCCCCAATTTTGCCGATTTTCGTATGCATAGTCCATGTACTTTTTGTTGATCTGGAAT
TTCGACATAATTTTTACCAAAATTTTTCGTGGACGTCCGTTAAGACCTTAGCTATGGAGCTAGTTATAGCTAACGGCTAA
AACGTCCCATTTTGAAGGTCAAATGTGCCCAGAGTAGGTAAATCCCCCATTTTGCCGATTTTCATGTGCTATAATCCATG
TACTTTTCAGTGATCTGGAATTTCGACATAAATTTTGCCAAAAATTTTCATGGACGTCCGTTAAGACCTTAACTTTGGAG
CCACTTAGCCCTCACGACCAAAACTTCCCATTTTAAAGGTCAAATATGCCCCAGAGCAGGAAAACCGCCAATTTTGCCGA
TTTTCGTGTACTATAGTCAATGGACTTTTTGGTGATATGGAATTCCGCCATAATTTTTGCCAAATTTTGTCGTGGACGGC
CATTAAGACCTTAGCTAAGGAGCAAGTTAACCCTCACGGCCAAAACGTCCCATTTTCAAGGTCAAACGCCCCCCGGATCA
GGTAAACCCCCCATTTTGCCGATTTTCGTGTGCTATAGCCCATTGACTTTTTGGTGATCTGGAATTCCGACATCATTTTT
ACCAAAATATTTTGTAAACGTTCGTTAAGACCTTAGCTATGGAGCCTGTTAGTCCTCACGGCCAAAACGTCCCATTTTGA
AGGTCAAATGTGCCTAGAGGAGGAAAACCCCACATTTTGCCGATATTCGTGTGCTATACTCCATGGACTTTTTGCTGATC
TGGAACTCCGACATAATTTTTCCAAAAAGTTTTCATGGACGTCCGTTAAGACCCTAACTATGGAGCCAATTATCCCTCAC
GGACAAAACGTCCCATTTTGAAGGTCAAATGTACCCCGGAACAGGTAAACCCTATATTTTGCCGATTTTTGTTTGCTATA
GTCCATTGATTTTTTGGTGATCTGAAATTCCGATATAATTTTTACCAAAACTTTCCCTGGACGACCTTGAAAACCTTAGC
TATGGAGCCAGTTAGCCCTCACGTCAAAACATCCCATTTTGAAGGACAACTGTGCTACAGAGCAGGAAATACCCCAATTT
TGCCGATTTTCATGTGATATAGTCATTGACTTTTTGGTGATCTGGAATTTCAACATAATTTTTTCCAATTTTTTTCGTAG
ACGACCGTTAAGACCCTAGTTATGGAGCAAGTTAGCCTTCCCAGCCAAAACGTCCCATTTTGAAGGTCAAATGTGCCCCG
TATCTGGTAAACCTTCCATTTTGCCTATTATCGTGTGCTATAGTGCATGAACTTTTTGGTGTTCTAGAATTCCGACCTCG
ATTTTGCAAAAAGTTTTCGTGGACGTCCGTTAAGACCTTAGATATGGAGCCAGCTAACCATCACGGCCAAAATGTCCCAT
TTTGAAGGTCAAATATGCCCTAGAGTAGGTAAACGCCCCATTTTGCCGATTTTCATGTGCTATAAACCATGTACTTTTTG
GTGATATGGAATTTCGACATAAATTTTGCCAAAATTTTTTATGGACGTCCGTTAAGACCTTAACTATGGAGCCACTTAGC
CCTCACGGCCAAAACTTCCCATTTTAAAGGTCAAATGTGCCCCAGAGCAGGAAAACCCCCTATTTTGCCGATTTTCGTGT
GCTATAGTCCATTGAGTTTTTGGTGATATGGAATTTCGACATAGTTTTTTCCAAATTTTTTCGTGGACGGCCATTAAGAC
CTTAGCTAAGGAGCAAGTTAACCCTCACGGCCAAAACGTCCCATTTTCAAGGTCAAACGACCCCCGAATCAGGTAAACCC
CCCATTTTGCCGATTATCGTGTGCTATAGTCAATGGACTTTTTGATGATCTAGAATTTTGACCTCTTTTTCGCCAAAATA
TTTCGTGGACGTACGTTAAGACCTTAGATATGGAGCTAGTTATCCCTCACGGCCAAAACGTCCCATTTTGAAGGTCAAAT
GTGCCCCAGAGCAGGTAAACCCCCCCATTTTGCTGATTTTCGTGTGCTAGTCCATGGACTTTTTGGTGATCTGGAATTCC
GACATAATTTTTGCCAAAATTTTTCGTGGACGTCCGTTTAGACCTTAGTTATGGAGCCACTTTGCCCTAACGGCCAAAAG
TTCCCATTTTTTAGGTCAAATGTGCCCTAGAGCAGGAAAACCCCAATTTTGCCGATTTTCGTGTGCTATAGACTATGGAC
TTTTGGATGATCTGTAATTCGGACATAATTTTTACCAAAATTTTTCATGGTCGTCTGTTAAGACCTTAGATATGAAGCCA
GTTAGCCCTTCTGGCCTAAACGTCCCATTTTAAAGGTCAAATGTTCCCCAGAGAAGGTAAACCCCCCATTTTGCCGATAT
TCGTGTGATATAGTCTATGGACTTTTAGGTGATCTGGAATTCCGAACTAATTTTTACCAAAAAAATTCGTAGACGTTAGT
TAAGGCCTTAGATATAGAGCCAGTTAGCCTTCATGGCTAAAATGTCCCATTTTGAAGGTCAAATGTGCCCCAGAGCAGGA
AATCCCCCTATTTTGCCGATTTTCGTATGTTATGGTCCATCAACTTTTTGGTGTTCTGGATTTCCGACATAATCTTTGTA
AAAAAATTTCGTGGACTTTAGCTATGGAGCTGTTAGCCCTCACGGTAAAAACGTCCCTTTTTACAGGTCAAATGTGCCCA
GAGCAGGAAAACACCCAATTTTGCCTATTTTCGTGTGCTTTTGTCCATGAACTTTTTGGTGATCTGGATTCCGACATAGT
TTTTGAAAAAAAAAATCGTGGATATTCGGTAAGACCTTAGATATGGAGCAAGTTAACCCTCACGGCCAAAACGTCCCATT
TTAAAGGTTAAATGACCCCTGGATCAGGTAAACCCCTATTTTGCCAATTTTCGTGTCATAAAGTCCACGAACTTTTTGGT
GATCTGAAATTCCGACATAATTTTTGCCAAAATTTTTTCGTGAACGTCCGTTAAGACCTTAGCTATGGAGCCAGTTAGCT
TTCATTGCCAAAACATCCCATTTAGAAGGTCAATTGTTCCCCCGAGCAGGAAAATCACCAATTTTGCCGATTTTCGTATG
TTATAGTCCATTGAATTTTTGATAATCTGGAATCCGACATAATTTTTGCCAAAATTTTTCGTGGACGTTCGTTAAGACCT
TAACTATGGAGCCAGTTAGCCCTAACGGACAAAACGTCCCATTTCGAAGGACAAATATTCCTCATGCAGGAAAACCCCCC
ATTTTGCCGTTTTTCGTGTGCTATATTCCATGGACTTGTTGTTGATCTAAATTCCGACAAAATTTGTGCAAAATGTTTTC
GTAGACGTCCGTTAAGACCTTGGCTATGGAGCCAGTTAGCCCTCACGTCCAAAACGTCCCATTTTGAAGGTCAAATGTGC
CACAGAGCAGTCCATGAACTTTTGGTGATCTGGAATTCCGTTATAATTTTTGCCAAAATTTTTCGTGGACGTCCATTAAG
ACCTTAGCTATGGAGCAAGTTATCCCTCACGGTAAAAACGTCACATTTTAAAGGTCAAATGTGCCCAAAACAGGAAAATA
CCCAATTTTGCCAATTTTCATGTGCTATAGGCAATGGACTTTTTGGTAATCTGCAATTCCTTCATAATTTTTACCAAAAT
TTTTCGTGAACGTCCGTTACGACCTTAGCTATGGAGCCAGTTAGCCCTCACGGCCAAAACGTCCCATTTTGAAAGTCAAA
TGTGCCCCAGAGCATGTAAAGCCCCCATTTTCCCGATTTTCGTGTCCTATAGTCCATAGACTTTTTGGTAATCTGAATTC
CGACATAATTTTTGCCAAAATTTTTTGTGGACGTCTGTTAAGACCTTAGCTATGGAGCCAGTTAGCCCTCACGGCCAAAA
CGTCCCATTTTGAAGGTCAAATGTGCCCCAGGGCTGGTAAACCCCCCATTTTGCCGATTTTCGTGTGCTATAGTCCATGG
ACTTGTTGGTGATCTGGAATTCCGACATAATTTTTTCCCAAAATTTTTCGTGGACGTCTGTTAAGACCTAGCTATGGATC
CAGTTATCCCTCATGGCAAAAACGTCCCATTTTGAAGCTCAAATGTGCTCCAAAGCAGGAAAACACCTAATTTTGCCAAT
TTTCCTGTGCTATAGTGCATGGACTTTTTGGTGATCTGAAATTCCGACATAATTTTTGCCAAAACTTTTCATGGACGTCC
GTTAAGACCTTAGCTATGGAGCCAGTTAGCCCTCACGGTAAAAACGTCCCATTTTACAGGTCAAATGTGCCCAAAGCAAG
AAAACAACCAATTTTGCCGATTTTCATGTGCTATAGTCAATGGACTTTTTGGTGATCTAAAATTCTGACATAATTTTTGC
GAAACTTTTTCGTAGACGTCTGTTAAGAGCTTAGATATGGAGTCAGTTAGCCTTCACGGCAAAAACTTCCCATTTTAAAG
GTCAAATGTGCCCTAGGGCAGGAAAACACCCAATTTTGCCAATTTTCGTGTGCTTTAGTCCATTAACTTTTTGGTGATCT
GGATTCCGACATAGTTTTTGCAAAAAAATTCATGGATATCCGCTAAGACCTTAGATATGGAGCAAGTCAACCTCACGGCC
AAAACGTCCCATTCTGAAGGTCAAACGACCCCTGGATTAGGTAAACCCCCTATTTTGCCGATTTTCATGCGTTATAGTCG
ATGGTCTTTTTGGTGATCTAGAATTCCGACCTCATTTTAGCCAAAAGTTTTTGTGGACATCCGTTCAGACCTTAGATATG
GAGCCAGTTAGCCGTCACGGCCAAAACATCCCATTTTAAAGGTAAACTGTGCCCAGAGCAGGAAAACCCCTAAAGTTACC
GATTTTTGTGTGGCTATAGTCCATGTACTTTTTGGTGATCTGGAATTCGGACATGTTTTTTACCAAAAATTTTCTTGGAC
GACCGTTAAAACATTAGCCATGGAGCAAGTTAGCCCTCACAGCCAAAACATCTCATTTTGAAAGTCAAATGATCCCCAGA
GCAGGTAAACCCCCTATTTTGCCGATTTTCGTGTGCTATAGTCTATTTAGTTTTTCGAGATCTGGATTCCAAAATAATTT
TTGCCATAATTTTTCGTGGACGTCCGTTTAGACCTTAGCTTTGGAGTCAGTTAGCCCTCACGGCCAAAACATCCCATTTT
AAAGGTCAAATGTGCTCCAGAGCAGGAAAACCCCCAATTTTGTCGATTTTCGTGTGCTATATAGTCCATGGACTTTTTGG
TGATCTGCAATTTCGACATAATTTTTTCAAAATTTTTTCGTGGACGACCGTTATGCCCTTATATATTGAGCAAGTTAGCC
CTCACGGCCAAAACGTCCCATTTTGAAGGTGAAATGTGCCATGTATCAGGTAAACCCCCCATTTTGCCGATTATCGTGTG
CTATAGTCCATGGACTTTTCGATGATCTAGAATTTCGACCTCATTTTTGCCAAAATATTTCGTGGACATCCGTTAAGACC
TTAGCAATGGATCCAGTTAGCCTTCACCGTCAAATCGTCCCATTTTGAAGGTCAATTGTCCCCCAGAGCAGGTAAACCCC
CCATTTTGCCAATTTTCGTGTGCTATAGTCCATTAACTTTTTGGTGATCTGGAATTCCGACTAATTTTTTGCCAAAATTT
TTCGTAGATGTCCGTTAATACCTTAGATATGGAGCCAGTTAGCCTTCACGGCCACTATGTCCAATTTAGATGGTCAAATG
TCCCCCCGAGCAGGAAAACCCCCAATTTTGCCGATTTACCTATCTTATAGTCCATGGAATTTTTGGTGATCTGGAATTCC
CACATAATTTCTACCACAAATTTTCGTGGACGTTCGTTAAGACCTTAACTATGGAGCAAGTTAGCCCTCACGGCTAAAAC
TTCACATTTTGAAGGTCAAATGTGCCCAGAGCAGGAAAACCCCCCATTTTGTCTGATTTTTGTGTGCTATGGTCCATGGA
CTTTTGGGTGTTCTGGATTTCCGACATAATTTTTGCAAAGAGTTTTCGTGGACGTCCGTTAAGACCTTAGAAATGGAGCC
AGTTAGCCCTCACGGCGAAACATCCCATTTGGAAGGTCAAATGTGCTGTAGAGCAGGTAAACCCCACATTTTACCGATTT
TCGTGTGCTAATTCCATGGACTTTTTTGTGATCTGGTTTCCAACATAATTTTTGCCAAAAGTTTTCGTGGACGTCCGTTA
AGACCTTAGGTATGGAGTTAGTTAGCCCACACGGCAAAAACGTCCCATTTTTAAGGTCAAATGTGCCCCAGAGCAGGAAA
ACACCTAATTTTGCCGATTTTCCTGTGCTATAGTCCATGGACTTTTTGGTGATATGGAATTCCGACATAATTTTTACCAA
AATTTTTCGTGGACGTCCGTTAAAACCTTAGCTATGGAGCAAGTTACCCCTCACGGCTAAAACGTCCTATTTTGAAGGTC
AAATGTTCCCCGGAATAGGTAAACCCCCCATTTTTGCCGATTTTCGTGTGCTCTAGTCTATGTACTTTTTGGTGATCTGG
AATTCTAAAATAATTTTTGCAAAATTTTTTTGTGGACGTCCGTTCAGACCTTCGCTATGGAGCAAGTTAGCACTCACGGC
CAAAACGTTCCATTTTGAAGGTCAAATGTGCCCAGAGCAGGTAAACCCCACATTTTGGCAGTTTACGTGTGCTATAGTCC
ATGAACTTTTTGATGGTCTAGAATTCCGACATAATTTTTTGCCAAATTTTTTCGTGGACGACCTTTAAGACCTTAGATAT
GGAGCCAGTTAGCCTTCACGGCCAAAACGTCCCATTTAGAAGGTCAAATTTGCCCCTGAGCATGAAAACCCCCAATTTTG
TCGATTTTCGTAAGGATAGTCCATTGACTTTTTGTTGATCTGGAATTCCGACATAATTTTTGCCAAAATTTTTCGTGGAC
GTCCGTTAAGACCTTAGTTATGGTGCTAATTATACCTCACGGCTAAAACGTCCCATTTTGAAGGTCATATGTGCCCCAGA
GTAGGTAAACCCCCATTTTGCCGATTTTCATGTGCTATAGTCCATGTACTTTTTGGTGATCTGGATTTCGACATAAATTT
TGCCCTTAGCCCTTAACTATGGAGCCACTTAGCCCTCACGGCCAAAACGTCCCATTTTAAAGGTCAAATGTGCCTCAGAG
TAGGAAAACCGCCAATATTGCCGATTTTCGTGTGTTATAGTCCATGGACTTTTTGGTGGTATGGAATTCCGACATATATT
TAGCCAAAAATTTTCGTGGATGACCGTTAAGACCTTATCTATGGAGCAAGTTGGCCCACACGGCCAAAACGTCCCATTTT
TAAGGTCAAATGTTCCCCAGAGTAGGTAGATCCCCCATTTTGCTGATTTTCGTGTGGTATAGCCCATTGACTTTTTGGTG
ATCTGGATTCCAACATAATTTTTGCCAAAAATTTTCGTGGACGTCCGTTAAGACCTTAGCGAGGGAGCCAGTTAGCCCTC
ACAGAAAAAAACGTCCCATTTTCGTGTGATATAGTCCATGGACTTTTTGGTGATCTTGAATTTCGACATAATTTTTCCCA
AATTTTTTCGTGGACGACCGTGAAGACCTTAGCTATGGAGAAAGTTAGCTATAGTGCATGAACTTTTTGGTGTTCTAGAA
TTTCGACCTCATTTTTGCAAAAAGTTTTTCTAGACGTCCGTTAAGACATTTGCCATGGAGCCAGTTAACCCTCACGGCCA
AAACGTCCGATTTTGAAGGTCAAATGTGCCCCAAAGCAGGTAAACCCCACATTTTGCCGATTTTCGTGTGCTATAGTCCG
TAGACTTTTTGATGATTTGTAATTCCAACATAATTTTTCCAAAAAGTTTTCGTTGACGTCTGTTAAGACCTTGGCTATGG
AGCCAGTTAGCCCTCACGGCAAAAACGTCCCATTTTACAGGTCAAATGTGCCCCAGAGCAGGAAAACCCCCAATTTTGTC
GATTTTCGTGTGCTATAGTCCATGGAATTTTTNNNNNNNNNNNNNNNNNNNNNNNNNNNNNNNNNNNNNNNNNNNNNNNN
NNNNNNNNNNNNNNNNNNNNNNNNNNNNNNNNNNNNNNNNNNNNNNNNNNNNNNNNNNTCGTTGACGTCTGTTAAGACCT
TGGCTATGGAGCCAGTTAGCCCTCACGGCAAAAACGTCCCATTTTACAGGTCAAATGTGCCCCAGAGCAGGAAAACCCCC
AATTTTGTCGATTTTCGTGTGCTATAGTCCATGGAATTTTTGGTGATCTGGATTCCAACATAATTTTTGCCAAAATTTTT
TGTGGACGTCCGTTATGACCTTAGATATGGAGCCAGTTAGCCCTCACGGCAATAGCGTCCCATTTTAAAGGTCAAATGTA
TCCCAGAGCAAAAAAAAACCTTTTTTTTGCCGATTTTCGTGTGCTATAGTCGATGGACTTATTGATGATCTGGAATTCCA
ACATAATTTTTTTCAAATTTTGTCGTGGACGACCATTAAGACCTTAGCGAAGGAGCAAGTTAACCCTCACGGCCAAAACT
TTCCATTCTCAAGGTCAAACGACCCCCGAATCAGGTAAATCCCCAATTTTACCGATTATCGTGTGCTATAGTCAATGGAC
TTTTTGGTGATCTAGACTTTGACCTCTTTTTCGCCAAAATATTTCGTGGTCGTACGTTAAGACCTTAGATATAAAGCTAG
TTAGCTCTCACGGCCAGAACGTCCCATTTTGAAGGTCAAATGTGCCCCAGAGCAGGTAAACCCCCCATTTTGCCGATTTT
CGTGTGCTAATCCATGTACTTTTTGGTGATCTGGAATTCAGACATAATTTTTGCCAAAATTTTTCGTGGACGTCCGTTTA
GACCTTAGTTATGGAGCCACTTAGCCCTAACGGCCAAAAGTTCCCATTTTATAGGTCAAATGTACCCAGAGAAGGTAAAC
CCCCTATTTTGCCGATATTCGTGTGATATAGTCTATGGTCTTTTTGGTGATCTGAAATTCCGATATAATTTTTGCCAAAC
TCTTTTGGTGACGTCCGTTAAGACCTTAGCTATGAAACCACTTAGCCCTCACGGCCAAAACGTCCCATTTTAAAGGTTAA
ATGTGCCCAGAACAGGAAAACTCCCAATTTTACCGATTTTCATGTGCTATAGTCCATGTACTTTTTGGTGATCTGGAATT
TCGACATAATTTTTGCCAAAATTTTCGTGGACGACTGTTAATACAATAACCATGGAGCAAGTTAACCCTCACGGCCAAAA
CGTCCCATTTTGAAGGTCAAATGTACCCCGGATCAGGTAAACCCCCCATTTTGCCGATTATCGTGTGCTATAGTCCATGG
ACTATTTGGTGATCTAGAATTCCGACCTCATTTTTTCTAAAATATTTTGTGGACGTCCGTTAAGACCTTAGCTGTGGAGC
CAATTAGCAATCACGGCCAAAACGTACCATTTTGAAGGTCAAATGTGCCCCAGAGCAGGTACACCCCCCATTTTGCCAAT
TTTCGTGTGCTATAGTTCATTAACTTTTTGGTGATCAGGAATTCCGACTTAATTTTTGCCAAAATTTTTCGTGGACGTCC
GTTAAGACCTTAGATATGGAGCAAGTTAGCTTTCACGGCCAGAACGTCCCATTTAGAAGGTCAAATGTGCCCACGAGTAG
GAAAATCCCCAATTTTGCCGATTTTAGTATCCTATAGTCCACGGACTTTTAGGTGATCTGTAATTCCGACCTAAGTTTTA
CCAAAAATTTTCGTGGACGTTAGTTAAGACCTTAGGTATAGAGCCAGTTAGCCTTCACGGCTAAAATGTCCCATTTTAAA
GGTCAAATGTGCCCCAGAGCAGGAAATCCCCCTATTTTGCCGATTTTCGTGTGCTATGGTCCATCGACTTTTTGGTGTTC
TGGATTTTCGACATTATTTTTGCAAAAAGTTTTCGTGAACGTCCGTTAAGACCTTACCTATTGAGCCAGTTAGCCCTCAC
GGCGAAAACATCCCATTTTGAATGTCAAAGGTGCTACAGAGCAGGTAAACCCCCAATTTTGCCGATTTTCGTATGCTATA
GTCCATGGACTTTTTGGTGATCTAGATTCCAACATAATTTTTGCCAAATTTTTTTGTGGACGTCCGTTAAGACCTTAGAT
ATGGAGCCAGTTAGCCCTCACGGCAAATCGTCCCATTTTAAAGGTCAAATGTATCCCAGAGCAAAAAAACATCTTATTTT
TGCCGATTTTCGTGTGCTATATAGTCCATGGACTTATTGATGATCTGGAATTCCGACATAATTTTTTTCAAAATTTTTCG
TGGACGTCCGTTAAAACCTTAGCTATGGAGCCAGTTAGCCCTCACGGTAAATACGTCCCATTTTAAAGGTCAAATATGCC
CCAGAGCAGGTAAACCCCTTACTTTGCCAATTTTCGTGAGCTATAGTCTATGGACATTTTGATGATCTGGAATTCCGACA
TCAATTTTGCCAAAATTTTTAATGGACGTCCGTTAAGACCTTTGATATGGAGCCAGTTAGCCCTCACGGCCAAAACGTCC
CATTTAGAAGGTCAAATGTGCCCTCGAGCAGGAAAATCCCCAATTTTGCCGATTTTCGTATCCTATAGTCCATGGACTTT
TAGGTGATTTGGAATTCCGACCTAATTTTTACCAAAATTTTTCGTGGACGTTAGTTAAGGCCTTAGGTATAGAACCAGTT
AGCCTTCACGCCTAAAATGTCCCATTTTGAAGGTCAAATGTGCCCCAGAGCAGGAAATCCCCCTATTTTGCCGATTTTTG
TGTGCTATGGTCCATCGACTTTTTGGTGTTCTGGATTTCCGACATAATCTTTGTCAAAACTTTTTGTGGACGTCCGTTAA
GACCTTAGCTATGGAGCCAGTTATCCCTCACGGCAAAAGCGTCTCATTTTAAATGTCAAATGTGCCCCAAAGCAAGAAAA
CACCTTATTTAGCCGATTTTCGTGTGCTATAGTGCATGGACTTTTTGGTGATCTGGTTTTTCGACATAATTCTTTCCAAA
TTTTTTCATGGATGTCCGTTAAGACTTTAGCTATGGAGCTGTTAACCCTTACGGTAAAAACGTCCCTTTTCGCATGTCAA
ATGTGCACAGAGCAGGAAAACACCCAATTTTGCCGATTTTCATGTGCTATAGTCCATGGAGTTTTTGGTGATCTAAAATT
CTAACATAATTTTTGCCAAACTTTTTCGTAGACGTCTGTTAAGACCTTAGATATGGATTCAGTTAGTCTTCACGGCAAAA
ATGTCTCATTTTAAAGGTCAAATGTGCACCAGAGCAGGAAAACACCCAATTTTGCCAATTTTCGTGTGCTTTTGTCAATG
AACTTTTTGGTCGTCTGGATTCCAACATAGTTTTTGAAAAAAAAATTCGTGGATATCCGTTAAGACCTTTGATATAGAGA
AAGTTAACCCTCACAGCCAAAACGTCCCATTTTAAAGGTTAAATGATCCCTGGATCAGGTAAACCCCCTATTTTACCAAT
TTTCGTGTGATAAAGTCCAAGAACTTTTTGGTGATCAAAAATACGACATAATTTTTGCCAAAATTTTTCGTGAACGTCCG
TTAAGACCTTAGCTATGGAGCCAGTTAGCCTTCACGGCCAAAACGTCTCATTTAGAAGGTCAATAGATCCCCCGAGCAGG
AAAACCCCCAATTTTGCCGATTTTCGTATGTTATAGGCCATGGACTTTTTGATGATCTGGAATCCGACATAATTTTTGCC
AAAATTTTTCGTGGACGTTCGTTAAGACCTTAACTATGGAGCCAGTTAGCCTCACAGACAAAACGTCCCATTTTGAAAGA
CAAATATGCCCCAGAGCAGGAAAACCCCCCATTTTGCCGTTTTTCGTATGCTATAGTCCATGGACTTGTTGTTGATCTGA
ATTCCGACAAAATTATTGCAAAATGTTTTCGTGGACGTTCGTTAAGACCTTAGCTATGGAGCCAGTGAGCCCTCACGGCC
AAAACGTCCCATTTTGAAGGTCAAATGTGCCACAGAGCAGGTAAACCCCCATTTTGTCGAATTTCATGTCCTATAGTCCA
GTGACTTTTTGGTGATCTGGAATTCCGTCATAATTATTGCCAAAAATTTTCGTGGACGTCCATTAAGACCTTAGCTATGG
AGCCAGTTAGCCCTCACGGTAAAAACGTCACATTTTATAGGTCAAATGTGCCCAAAACAGGAAAATACCCAATTTTGCCA
ATTTTCATGTGTTATAGGCAATGGACTTTTTGGTGATCTGGAATTCCTACATAATTTTTACCAAAATTTTTCGTGGACGT
CCGTTACGACCTTAGCTATGGAGCCAGTTAGCCCTCACGGCCAAAACGTCCCATTTTGAAAGTCAAATGTTCCCCAGAGC
AGGTAATCCCCCATTTTGTCGATCTTCGTGTCCTATATTCCATAGACTTTTTGGTAATCTGAATTCCGACATAATTTTTT
GCCAAAATTTTTCGTGGACGTCTGTTAAAACCTTAGATATGGAGCCAGTTAGCCCTCACGGCCAAAACGTCCCATTTTGA
TGGTCAAATGTGCCCCAGGGCAGGTAAACCCCCCATTTTGCCGATTTTCGTGTGCTATAGTCCATGGACTTGTTGGTGAT
CTGGAATTCCGACATAATTTTTCCAAAATTTTTCGTTGACGTCTGTTAAGACCTTAGCTATGGAGCCAATTATCCCTCAC
GGCAAAAAACGTCCCATTTTAAAGGTCAAATGTGCCCAAAGAAGGAAAACACTTTATTTTGGCAATTTTCGTGTGCTATA
GTGCATTGACTTTTTGGTGATCTGAAATTCCGACATAATTTTTGCCAAAATTTTTCATAGACGTCCGTTAAGACCTTAGC
TTTGGAGCCAGTTAGCCCTCACGGTAAAAACGTCTCATTTTACATGTCAAATGTGCCCAAAGCAGGAAAACACCAATTTT
GCCGATTTTCATGTGCTATAATCCATGGACTTTTTGGTGATCTAAAATTCTGACATAATTTTTGCCAAACTTTTTCGTGG
ATGTCTGCTAAGACCTTAGATATGCAGCCAGTTAGCCTTCACGGCAAAAACGTCCCATTTTAAAGGTTAAATGTGCCCTA
GAGCAGGAAAACACCCAATTTTGCCAATTTTTGTGTTCTTTAGTCCTTGAACTTTTTGGTGAACAGGATTCCGATATAGT
TTTTGCAAAAAAAATTCATGGATATCCGTTAAGACCTTAAATATGGAGCAAGTTAACCATCACGGCCAAAATGTCCCATT
TTAAAGGTCAAACGACCCCTGGATCAGTTAAACCTCCTATTTTGCCAATTTTCATGCGTTATAGTACATGGACTTTTTGG
TGATCTAGATTTCCGATCTCATTTTAGCCAAAAGTTTTTGTGGACATCCGTTCAGACCTTAGATATGGAGCCAGTTATCC
CTCACGGCCAAAACATCCCATTTTACAGGTCAAATGTGCCCTAGAGCAGGAAAACCCCTAAAATTACCGATTTTCGTGTG
CTATAGTCCATGTACGTTTTGGTGATCTTGAATTCGGACATGTTTTTTGCCAAAATTTTTCTTGGACGACCGTTAAAACA
TTATCCATGGACCAAGTTAGCCCTAACAGCCAAAACATCTCATTTTGAAGGTCAAATGTTCCCTAGAGCAGGTAAACCCC
CCATTTTGCCGATTTTCGTGTGCTATTGTCTATGTAGTTTTTCGTGGTATGGAATTCCGACATATATTTAGCCAAAAATT
TTCATGGATGACCGTTAAGACCTTAGCTATGGAGCAAGTTGGCCCACACGGCCAAAACGTCCCATTTTTAAGGTCAAATG
TTCCCCAGAGTAGGTAGATCCCCCATTTTGCTGATTTTCGTGTGGTATAGCCCATTGACTTTTTGGTGATCTGGATTCCA
ACATAATTTTTGCCAAAATTTTTCGTGGACGTCCGTTAAGACCTTAGGGAGGGAGCCAGTTAGCCCTCACAGAAAAAAAA
CGTCCCATTTTCGTGTGATATAGTCCATGGACTTTTTGGTGATCTTGAATTTCGACATAATTTTTCCCAAATTTTTTCGT
GGACGACCGTGAAGACCTTAGCTATGGAGAAAGTTAGCTATAGTGCATGAACTTTTTGGTGTTCTAGAATTTTGACCTCA
TTTTTGCAAAAAGTTTTTCTAGACGTCCGTTAAGACCTTAGCCATGGAGCCAGTTAACCCTCACGGCCAAAACGTCCGAT
TTTGAAGGTCAAATGTGCCCCAAAGCAGGTAAACCCCCCATTTTGCCAATTTTCGTGTGCTATAGTCCATTAACTTTTTG
GTGATCTGGAATTTCGACTTATTTTTTTCCAAATTTTTTCGTAGACGTCCGTTAAGACCTTAGATATGAAGCCAGTTAGC
CCTCACGGCCAAAACATCCCATTTTGAAGGTCAAATGTGCTCCCGTGGAGGAAAACCTTCAATTTTACCGATTTTCGTGT
GCTATAGTCCGTAGACTTTTTGAAGATCAGGTAAACCCCCTATTTTGCCGATTATAGTGTCCCATGGTCCATAGACTTTT
TGGTAATCTAGAATATCGACATAATTTTTGCCAAAATATTTCGTGGACGTCCGTTAAGACCTAAGCTATGGAGACAGTTA
GCCCTCACGGCAAAAACGTCCCATTTTAAAGGTTAAATGTGCCACAGAGCTAAAAAACCCTCAATTTTGCCGATTTTCGT
GTGCCATAGTTTATTGAGTTTTTGGTGATATGGAATTCCGACATAGTTTTTTCCAAATTTTGTCGTGGACGACCATAAAG
ACCTTAGCTAAGGAGAAAGTTAACCCTCACGGCCAAAGCGTCCCATTTTCAAGGTCAAACGACCCCCGGATCAGGTAAAC
CCCCCATTTTGCCGATTATCGTGTGCTATAGTCCATGGACTTTTTGGTGATCGAGAATTTTGACCTCTTTTTCGCCAAAA
TATTTTGTGGACGTACGTTAAGACCTTATATAAGGAGCTAGTTAGCCCTCACGGCCAAAACGTCCCATTTTGAAGGTCAA
ATGTGCCCCTGAGCAGGTAAACCCCCCCATTTTCCCAATTTTCGTGTGCTAGTCCATTGAATTTTTGGTAATCTGGATTC
CGACATAATTTTTGCCAACTTTTATCGTGGACGTCCGTTTAGACCTTAGCTATGTAGCCACTTAGCCCTAACGGCCAAAA
GTTCCCACTTTATAGGTCAAATGTGCCCTAGAGCAGGAAAACCCCAATTTTACCGATTTTCGTGTGCTTTAGTCCGTGGA
CTTGTTGGTGATCTGGAATTCCGATATAATTTTTGCCTAAATTTTTGGTGGACGTCCGTTAAGACCTTAGCTATGGAACC
AGTTAGCCCTCACTGCAAAAGCGTCCCATTTTAAAGGTCAAATCTGCCCCAGAGCAGGAAAACACCTAATTTTTCCGATT
TTCGTGTGCTATAGTGCATGGACTTTTTGGTGATCTGAAATTCTGACAAATTTTTTGCCAAAATGTTTTGTGGACCTCCG
TTAATACCTTAGATATGGAGCCAGTTAGCGGTCACGGTAAAAACGACCCATTTTAAAGGTCAAATGTGCCTAGAGCAGGA
AAACACCCAATTTTGCCGATTTTCATGTGTTATAGTCAATGGACTTTTTGGTAATCTGGAATTCTGAAATATTTTTTGCC
AAAATTTTTCGTAGACGTCCGTTAAGACCTTAGCTATGTAGCCAGTTAGCCCTCACGGCAAAAACGTCCCATTTTAAAGG
TCAAATGTGCCCCAGAGCAGGAAAACACCCAATTTTGCCAATTTTCGTTTGCTATAGTCAATGAACTTTCTGGTGGTCTG
GTTTCCGACATAGTTTTTGCAAAAAAAATTCATAGATATCCGTTAAGACCTTAGATATGAAGCAAGTTAACTCTCACGGC
CAAAACGTCCCATTTTAAAGGTCAAAAGACCCTCGGATCAGGTAAACCCCACATTTTACTGATTTTCGTGCGCTATAGTC
TATGAACTTTTTGCTGATCTACAATTCCGACATAATTTTTGCCAAAATTTTTCGTGGACGCCCCTTAAGACATTAGGTAT
GGAGCCAATTATCCCTCACGGACAAAACGTCACATTTTGAAGATCAAATGTACCCCGGAGCAGGTAAACCCCCCATTTTA
CCGATTTTCGTGTGCTATAGTCCATTGACTTTTTGGTGATCTGGAATTCCGATATAATTTTACCAAAATTTTCCATGGAC
GACCTTTAAGACTTTAGCTATAGTGCCAGTTAGCCCTCACGGCCAAAACATCTCATTTTGAAGGTCAAATGTGCTCCAGA
GCAGGAAAGAACTCAATTTTGCCGTTTTTCGTGTGATATAGTCCATGGACTTTTTGATGATCTGGAATATCGACATATTT
TTTTCCAAATTTTTTCGTGGACGACCGTTAAGACCTTAGCTATGGAGCAAGTTAGCCCTCACAGCCAAAACGTCTCATTT
TGGAGGTCAAATGTGCCCCGTATCAGGTAAACCTTCCATTTTGCCGATTATCTTGTGCTATAGTCCATTAACTTTTTGTT
GATCTGGAATTCCGACATAATTTTTGCCAAAATTTTTCATGGACGTCCCTTAAGACCTTTGCTATGGAGTTAGTTATACC
TCACGGCTAAAACGTCTCATTTTGAAGGTCAAATGTGCCCAGAGTAGGTAAACCCCCCATTTTGCCGATTTTCGTGTGAT
ATAGTCAATGGACTTTTTGGTGATCTGAAATTTCGACATAAGTTTTGCCAAAATTTTTTGGGGACGTCCGTTAAGACTTT
AGCTATGGAACCACTTAGTCCTCACGGCGAAAACGTCCCATTTTAAAGGTTAAATGTGCCCAGAACAGGAAAACTCCCAA
TTTTGCCGATTTTCGTGTGCTATAGTCCATGTACCTTTTGATGATCTGGAATTTCGACATAATTTTTGCCAAAAATTTTC
GTGGACGACTGTTAATACAATAGCCATGGAGCAAGTTAGCCCTCACGGCCAAAACGTCCCATTTTGAAAGTCAAATGTAA
CCCGGATCAGGTAAACCCCTCATTTTGCCGATTATCGTGTGCTGTAGTCCATGGACTTTTTGGTGATCTAGAATTCCGAC
CTCATTTTTGCCAAAATATTTCGTGGACGTCCGTTAAGACCTTAGCTATGGAGCCAATTAACCCTCACGGCCAAAACGTC
TCATTTTGAAGGTCAAATGTGCCCCAGAGCAGGTGAACCCCCCATTTTGCCAATTTTCGTGTACTATAGCCCATTAACTT
TTTGGTGATCTGGAATTCCGACTTATTTTTTGCCAAAATTTCGTAGACTTCCGTTAATGCCTTAGATATGGAGCCAGTTA
GCCTTCACGGCCACTATGTCAAATTTAGAAGGTCAAATGTCCCCCCGAGCAAGAAAATACCCAATTTTGCCGATTTACCT
ATTCTATAGTCCATGGACTTTTGGTGATCTGGAATTCCCACATAATTTCTACCACAAATTTTCGTGGACGTTCGTTAAGA
CTTTAGCTATGGAGCAAGTTAGCCCTCACGGCTAAAACTTCACATTTTGAAGGTCAAATGTGCCCCAGAGCAGGAAAACC
CCCCTTTTTGTCCGATTTTTGTGTGCTATGGTCCATAAACTTTTGGGTGTCCTGGATTTCCGACATAATTTTTGCAAAGA
GTTTTCGTGGAAGTCCGTTAAAACCTTAGTTATGGAGCCAGTTAGCCCTCACGGCGAAACATCCCATTTTGAAGGGCAAA
TGTGCTGCAGAGCAGGTAAACCCCACATTTTACCGATTTTCGTGTGCTAATTCCACGGACTTTTTTGTTATCTGGATTCC
AACATAATTTTTGCCAAAAGTTTTCGTGGACGTCCTTTAAGACCTCAGGTATGGAGTTAGTTAGCCCACACGGCAAAAAC
GTCCCATTTTAAAGGTCAAATGTGCCCCAGAGCAGGAAAACACCTAATTTTGCCGATTTTCCTGTGCTATAGTCCATGGA
CTTTTTGGTGATCTGTAATTCCGACATAATTTTCCCAAAATTTTTCGTGGACGTCCGTTTAGACCTTAGCTATGCAGCCA
CTTAGCCCTCACGGCGAAAACGTCCCATTTTAAAAGTTAAATGTGCCCAGAACAGGAAAAATCCCAATTTTGCCGATTTT
CGTGTGCTTATAGTCCATGTACTTTTTGATGATCTGGAATTTCGACATAATTTTTGCCAAAATTTTTCGTGGACGACTGT
TAATACAATAGCCATGGAACAAGTTAGCCCTCACGGCCAAATCATCCCATTTTGAAGGTCAAATGTAACCCGGATCAGGT
AAACCCCCCATTTTGCCGATTATCGTGTGCTATAGTCCGTGGACTTTTTGGTGATCTAAAATTCCGACCTCATTTTTGCC
AAAATATTTCGTGGACGTCCGTTAAGACCTTAGCTATGGAGCCAATTCGCCCTCACGGCCAAAACGTCCCATTTTGAAGG
TCAAATGTTCCCCAGATCAGGTAAACCCCCCATTTTGCCAATTTTCGTGTGCTATAGTCTATTAACTTTTTGGTGATCTG
GAATTACGACTTAATTTTTGCCAAAATTTTTCGTGGACGTCCGTTAAGACCTTAGCTATGGAGCCAGTTAGCCCTCACGG
CAAAAACGTCACATTNNNNNNNNNNNNNNNNNNNNNNNNNNNNNNNNNNNNNNNNNNNNNNNNNNNNNNNNNNNNNNNNN
NNNNNNNNNNNNNNNNNNNNNNNNNNNNNNNNNNNNNNNNNNNNNNNNNNNNNNNNNNNNNNNNNNNNNNNNNNNNNNNN
NNNNNNNNNNNNNNNNNNNNNNNNNNNNNNNGGGCTAACTTGCTCAATAGCTAAGGTCATAACGGTCGTCCACGAAAAAA
ATTGGAAAAAATTATGTCAAAATCCAGATCACCAAAAAGTCCATAGACTATAGCATACGAAAATCGGCAAAATTGGGGGT
TTTCCTGCTCTGGAGAACATTTGACCTTTAAGATGGGTTGTTTTGGATGTGGGGGCTAACTGACTCCATAGCTAAGGTCT
AAACGGACGTCCACGAAAAATTTTGGTAAAAATTATTTCGGAATTCTAGATCACCAAAAAGTACATAGACTATAGCACAC
GAAAATCGGCAAAATGGGGTCTTTACCTGCTCTGGGGAATATTTGACCTTCAAAATGGGATGTTTTGGCTGTGATGGCTA
ACTTGCTCCATGGTTAATGTCTTAACGGTCGTCCAAGAAAAATTTTGGCAAAAAATATGTCCGAATTCTAGATTACCAAA
AAGTATATGGACTATAGCACACGAAAATCAGTAACTTTGGAGGTTTTCCTGCTCTGGGGCACATTTGACCTTTAATATGG
GATGTTTTGGCCGTGAGGGCTAACTGGCTCCATAACTAAGGTCTGAACGAATGTCCACAAAAACGTTTGGCAAAAATGAG
GTCGGAATTCTAGATTACCAAAAAGTCCATGGATTATAACACATGAAAATCAGCAAAATGGGGGTTTACCTGATCCAGGG
GTCGTTTGACCTTTAAAATGGGACGTTTTGGCCGTGATGGTTAACTTGCTCCATATCTAAGGTCTTAACGGATATACATG
AATTTTTTTTGCAAAAACTATGTCGGAATCCGGATCACCAAAAAGTTCATTGACTATAGCACACGAAAATTGGCAAAATT
GGGTGTTTCTCTACTCTGGGGCACATTTGACCTTTAAAATGAGACGTTTTTACAGTGAGGGCTAACTGGATCCAAAGCTA
AGGTCTTAAAGGATGTACACAAAAAATTTTGGCAAAAATTATGTCGGAATTCCAAATCATCAAAAAGTCTATGGACTAAT
AGCACATGAAAATCGGCAAAATTGGGTGTTTTTACTGCTCTGGGGCACATATGACCTTTAAAATGGGACATTTTTACCGT
GACGGATAACTGGCTCCACAGCTAAGGTCTTAACGGACGTCCACGAAAAATTTTTGCAAAAATTATGACGGAATCCAGAT
AACCAAAAAGTACATGGACAATAGCACACGAAATTCGGCAAAATGGGGGGTTTACCTGCTTTGTGGCACATTTGACCTTC
AAAATGGGACGTTTTGGCCATGAGGGCTAACTGGCTCCATATCCAAGGTCTTAAAGGATGTCCTCAAAAACTTCTTGCAA
AAATTATGTCAGAATTACAGATCATCAAAAATACCATGGACTAGCACACGAAAATCGGCAAAATAGGGGGTTTACCTGCT
CTGGGGCACATTTGACCTTCAAACTCGAACGTTTTGGCCGTGAGGGTTAACTGGCTCCATAGCTAAGGTCTTAACGGACG
TCCACGAAAACTTTTAGCAAAAATGAGGTCGGAATTCTAGAACACCAAAAAGTTAATGGAATATAGCACACGATAATCGA
AAAAATGGGAGGTTTACCTGATACGGGGAATATTTGACCTTCAAAATGAGACGTTTTGGCTGTGAGGGCTAACTTGTTTC
ATAGCTAAGGTCTTAATGGTCGTCAACGAAAAAATTTGGAAAAAATTATGTCAAAATTCCAGATCACCAAAAAGTCCATG
GACTATATCACACGAAAATCGACAAAATTGGGGCCTTTTCTGCTCTTGAGCACATTTGACCTTCAAAATGAGATGTTTTG
GCCGTGAGGGCTAACTGGCTACATAGCTAAGGTCTTAAAGGTCGTCCGGGGAAAATTTTGGTAAAAATTATATCGGAATT
CCAGATCACCTAAAAGTCAATGGACTATAGCGCACGAAAATCGGCAAAATGGGGGGTTTACCTCCTCTGGGGTACATTTG
ACCTTCAAAATGGGACGTTTTATCCGTGAGGGATAATTGGCTCCATAGCTAAGGTCTTAACGGACGTCCACGAAAACTTT
TTCTAAAAAATATGTCGGAATTCCAGATCACCAAAAAGTCTATGGAGTATAGCACACGAAAATCGGCAAAATGGGGGGTT
TTCCTCCTCTAGGCACATTTGACCTTCAAAATAGGACGGTTTGGCCGTGAGGGCTAACAGGCTCCATAGCTAAGGTCTTA
ACGAACGTCTACAAAATATTTTGGTAAAAATGATGTCGGAATTCTAGATCACCAAAAAGTCCATTGAATATAGGACACGA
AAATTGGTAAAATTAGGTGTTTCTCTGCTCTAGGGCACATTTGACCTTTAAAATGGGACGTTTTTTCTGTGAGGGCTAAC
TGGTTCCATAGCTAAGGTCTTAACGGACGTTCACGAAAAATTTTGGCAAAACTTATGTTGGAATTCCGGATCACCAAAAA
GTCAATGGGCTATAGCACACGAAAATCGGCAAAATGGGGGGGGGGGTTTACCTACTCTAGGGAACATTTGACCTTAAAAA
TGGGACATTTTGGCCGTGAGGGCCAACTTGCTCCATAGCTAAGGTCTTACCGGTCAACCACGAAAAAATTTGGCAAAAAT
TATGTCGGAATTCCATATCACCAAAAAGTCCATGGACTATAACACACGAAAATCGGCAAAATTGGCGATTTTCCTGCTCT
GGGGCACATTTGACCTTTAAAATGGGAAGTTTTGGCCGTGAGGGCTAAGTGGCTCCATAGTTAAGGTATTAACAGACGTC
CACGAAAATTTTTGGCAAAATTTATGTCGAAATGCCAGATCACCAAAAAGTACATGGACTATAGCACATGAAAATCGGCA
AGATAGGAGGTTTACCTACACTGGGGCACATTTGATCTTCAAAATGGGACGTTTTAGCCGTGAGATATAACTAGCTCTAT
AGCTAAGGTCTTAACGGACATCCAAGAAAATTTTTGGCAAAAATTATGTCCGAATTCTAGATCAACAAAAAGTCCACGGA
CTATAGCATACGAAAATCGGGAAAATTGGGGGTTTTCATATTCAGGTGTAAATTTGACATTCTAAATGGGACGTTTTGGC
CGTGAAGGCGAACTGGCTCCATATCTAAGGTCTTAACGGTCGTCCACGAAAAATTTTGGCAAAACTTATGTCGGAATTCT
AGATCACCAAAAAGTTTATATACTATAGCACACGAAAATTGGCAAAATGTGGGGTTTACCTGCTCTGGGCACATTTGAGC
TTCAAAATGAGATGTTTTGGCCGTTAATGCTAACTGGCTCCATGTCAAAGGTCTTAACAGACGTCCACGAAACATTTTGG
CAAAAATTAGGTCGGAATTTCAGATCACCAAAAAGTCCATGTACTATTATAGCACACGAAAATCAGAAAAATTAGGTGGT
TTCCTGCTCTGGGGCAGATTTGACCTTTAAAATGGGACGCTTTTGCCGTGAGGGGTAACTGGCTGCATAGCTAAGGTCTT
AACGGACGTCCACCAAAAATTTTGGCAAAATTATGTCGGAAATCCAGATCACCAACAAGTCCACGGACTATAGCAAACGA
AAATCGGCAAAATGGGGGTTTACCTGCTCTGTAGCACCTTTGACCTTCAAAATGGGATGTTTTCGCCGTTAGGGCTAACT
GGCTCCATAGGTAAGGTCTTAACGGACGTCCATGAAAACTTTTTGCAAAAATAATGTCGGAAATCCAGAACACCGAAAAG
TCGATGGACCTTAGCACACGAAAATCAGCAAAATAGGTGGATTTCCAGCTCTGGGGCATATTTGACCTTCAAAATGGGAC
ATTTTAGCCGTAAAGGCTAACTGGCTCTATACCTAAGGCCTTAACTAACGTCCAAGAAATTTTTTGGTAAAAATTATGTC
GGAATTCCAGATCACCTAAAAGTCCATGGACTATAGGATACAAAAATCGGTAAAATTTGGGATTTTCCTACTCGGGGGCA
CATTTGACCTTCTCAATGGGACGTTTTGGCCGTGAGGGCTAACTGGCTCCATAACAAAGGTCTTAACGGACGTCCAAGAA
AAACTTTGGCAAAATCTATGTCGGAATCCAGATCACCAAAAAGTACATGGACTATAGCTCACGAAAATTACCTAAATTGG
GTGTTTTCCTGCTTTGGGGCACATTTGACCTTTAAAATGAGACGTATTTACCGTGAGGTCTAACTGGCTCCATGGCTATC
GTATTAACAGTCGTCCAAGAAAAATTTGGGCAAAAATTATGTCGAAATTCCAGATCACCAAAAAGTACATGGGCTATAGC
ACATGAAAATCGGCAAAATTGGGAGTTTTCCTGCTCTGGGGCATATTTGACCTTTAAAATGGGACGTACTAACCGTGAGG
GCTAACTGGCTCCATAGCTAAGGTTTTAACGGACGTCCACGAGAAATTTTGAAAAAAATTATGTAGGAATTCTAGATTAT
CAATAAGTCCATGGACTATAGCATACGAAAATCGCCAAATTGGAGTTTTTCTATTCTGGGCACATTTAACCTTTAAAATG
GACGTTTTCGCCGTGAGGGCTAAGTGGCTCCATAGCTAAGGTCTTAACGGACGTCCCCAAAATATTTTGGCAAAAATTAT
GTCGAAATTCCAGATCACCAAAAAGTCTATAGACTATATCACACGAAAATCGGCAAAATGGGGGGTTTACCTTCTCTGGG
GCACATTTGACCTTTAAAATGGGACGTTTTGGCCGGGAGGGCTAACTGGCTCCATAGTTAAAGTCTTAACAGACATCCAC
GAAAAAATTTTGGTAAAAATTATATCGGGTACATTTGACTTATAAAATGGGAACTTTTGGCCGTTATGGCTAAGTGGCTA
CATAGCTAAGGTCTAAACGGACGTCCACGAAAAATTTTGGCAAAAATTATGTCGGAATTCCAGATCACCAAAAATTCCAT
GGACTAGCACCCGAAAATCGGCAAAATGGTGGGGTTTACCTGCTCAAGGGCATATTTGACTTTCAAAATGGGACGTTTTG
GCCGTGAGGTCTAACTAGCTCCATATCTAAGGTCTTAACGTACGTCCACGAAATATTTTGGCGAAAAAGAGGTCAAAATT
CTAGATCACCAAAAAGTTCATGGACTATAGCACACGATAATAGGCAAAATGGGGGTTTACCTGATACGGGGGTCGTTTGA
CCTTGAAAATGGGACATTTTGGCCGTGAGGGTTAACTTGCTCCTTAGCTAAGGTCTTAATGGTCGTCCACGACAAAATTT
GGAAAAAACTATGTCGGAATTCTATATCACCAAAAACTCCATGGACTATAGCACACGAAAATCGGCAAAATTGGGGGTTT
TCCTGCTCTGGGCACATTTGACCGGTAAAATGGGACGTTTTTACCGTCAGGGCTAACTGGCTCCATAGGTAAGGTCTTAA
TGGACGTCCATGAAAATTTTTGCCAAAAATTATGTCAGAATTCCAGATCTCCAAAAAGTCTATGGACTATAGGACACGAA
AATCGGCAAAATTAGGTGTTTTCCTGCTTTAGGGCACATTTGACCTTTAAAATGGGACGTTTTTGCCGTGAGGGCTTACT
GTCTCCATAGCTTAGGTCTTAACGGACGTCCACGAAATATTTTGGCAAAAATTATGTCGAAATTCTATATTTTCAAAAAG
TCTATGGATTATACGACACTATAATCGGCAAAATGGGGGTTTACCTGATCCAGGGGTCGTTTGACCTTGAAAATGGGACG
TTTTGGCCGTGAGGGTTAACTTGCTCCTTAACTAAGGTCTTAATGGTTGTCCACGACAAAATTTTGAAAAAACTATGTCG
GAATTCCATATCACCAAAAACTCCATGGACTATAGCACACGAAAATCGGCAAAATTGGGGGTTTTCCTGCTCTGGGCACA
TTTGACCAGTAAAATGGGACGTTTTTACCGTGAGGGCTAACTGGCTCCATAGGTAAGGTGTTAACGGACATCCATGAAAA
TTTTTGGCAAAAATTATGTCGGAATTCCAAATTTCCAAAAAGTCTATGGACTATAGGACACGAAAATCGGCAAAATTAGG
TGTTTTCCTGCTTTAGGGCACATTTGACCTTTAAAATGGGACGTTTTTTACCTTAAGGGCTAACTGTCTCCATAGCTTAG
GTATTAACGGACATCCACGAAATATTTTGGCAAAAATTATGTCGAAATTCTATATTTTCAAAAAGTCTATGGAGTATACG
ACACTATAATCGGCAAAATGGGGGTTTACCTGATCCGAGGGTCGTTTGACCTTGAAAATGGGACGTTTTGGCCGTGAGGG
TTAAATTGCTCCTTAACTAAGGTCTTAATGGTCGTCCACGACAAAATTTTGAAAAAACTATGTCTGAATTCCCTATCACC
AAAAACTCCATGGACTATAGCACACGAAAATCGGCAAAATTGGGGGTTTTCCTGCTCTGGGCACATTTGACCGGTAAAAT
GGGACGTTTTTACCGTGAGGGCTCACTGGCTCCATAGGTAAGGTGTTAACGGACATCCATGAAAATTTTTGGCAAAAATT
ATGTCGGAATTCCAGATCTCCAAAAAGTCTATGGACTATAGGACACGAAAATCGGCAAAATTAGGTGTTTTCCTACTTTA
GGGCACATTTGACCTTTAAAATGGGACGTTTTTGCCGTGAGGGCTTACTGTCTCCATAGCTTAGGTCTTAACGGACGTCC
ACGAAATATTTTGGCAAAAATTATGTCGAAATTCTAGATTGTCAAAAATTCTATGGAGTATACGACACTATAATCGGCAA
AATGGGGGTTTACTTGATCCGGGGGTCGTTTGACCTTGAAAATGGAACGTTTTGGCCGTGAGGGTTAATTTTCTCCTTAG
CTGAGGTCTTAATGGTCGTCCACGACAAAATTTGGAAAAAATTATGTCGGAATCCAGATCACCAAAAACTCCATGGATTA
TAGCACACGAAAATCGGCAAAATAGGGGGATCTCCTGCTCTGGGGCACATTTGACCTTCAAAATGGGACATTTTAGCCGT
GAAGGCTAACTGGATCTATACCTAAGGCCTTAACTAACGTCCACGAAAATTTTTGGTAAAAATTAGGTCGGAATTCCAGT
TCACCTAAAAGTCCATGGACTATATGGGGGGGTTTACCTGCTCTGGGGCACATTTGACCTTCAAAATGAGACGTTTTGGT
CGTGAGTGCTAACTAGCTCCATATCTAAGGTCTTAACGTACGTCCACGAAATATTTTGGCGAAAATGAGGTCAAAATTCT
AGATCACCAAAAAGTCCACGGACTATAGCACAAGATAATCGGCAAAATGGGGGGTTTACCTGATCCGGGGGTCGTTTGAC
CTTGAAAATGGGACGTTTTGGCCGTGAGGGTTAACTTGCTCCTTAGCTAGGTCTTAATGGTCGTCCACGACAAAATTTGG
ATAAAACTATGTCGGAATTCCATATCACCAAAAACTCCATGGACTATAGGACACGAAAATCGGCAAAATTAGGGGATTTC
CTGCTTTGGGGAAAATTTGACATTTAAATGAGACGTTTTTGCCATAAGGGCTAACTGGCTCCATAGCCAAAGTCTTAACG
GACGTCCACGAAAACTTTTAGAAAAAATTATGTCGAAATTACAAATCATCAAAAAGTCCATGGACTATAGCACACGAAAA
TCGGCAAAATGGGGGGTTTACCTGCTCTGGGAACATTTGACCTTCAAAATCGGACGTTTTGGCCGTGAGGGTTACCTGGC
TCCATAGCTAAGGTCTTAACGCACGTCCACGAAAACTCTTTGCAAAAATGAGGTCGGAATTCTAGAACACCAAAAAGTTT
ATTGATTATAGCACACGATAATCGGCAAAATGGAAGGTTTACCTGATACGGGACACATTTGAATTTCAAAATGGGACGTT
TTGGCTGTGAGGTCTAACTTGCTCCATAGCTAAGGTCTTAACAGTCCTCCACGAAAAAATTTGGAAAAAATTGTGTCGAA
ATTCAGATCACCAAAAAGTCAATGGACTATATCACACGAAAATTGGCAAAATTGGGGTCTTTCCTGCTCTGGAGCACATT
TGACCTTCAAAATGGGATGTTTTGGCCGTGAGGGCTAACTGGCTCCATATCTAAGGTCTTAAAGGTCGTCCAGGAAAAAA
TTTGGCAAAAATTATATCGGAATTCCAGATCATCAAAAATTCAATGGACTATAGCACAGAAAAATCGGCAAAATGTGGGG
TTTACCTGTTCTGGGGTACATTTGACCTTCAAAATGGGACGGTTTGTCCATGAGGGATAATTGGCTCCATAGTTAGGGTC
TTAACGGACATCCAAAAAAACTTTTTGGAAAAATTATGTCGGAGTTCCAGATCACCAAAAAGTCCATGGAGTATAGCACA
CGAAAATCGGCAAAATGGGGGGTTTTCCTCCTATAGGCACATTTGACCTTCAAAATGGGACGTTTTGGCCATGAGGGCTA
ACAGGCTTCATAGCTAAGGTCTTAACGAACGTCTACAAAATATTTTGGTAGAAATGATGTCGGAATTCTAGATCACCAAA
AAGTCCATTGACTATAGGACACGAAAATCGGGAAAATTAGGTGTTTCTATGCTCTATGGCACATTTCACCTTTAAAATGG
GACGCTTTTTCTGTGAGGGCTAACTAGTTCCATAGCTAAGGTCTTAACGGACGTCCACGAAAAATTTTGGCAAAAATTAT
GTTGGAATTACAGATCACCAAAAAGTCAATGGGCTATATTACACGAAAATCGGCAAAATGAGGGTTTACCTACTCTGGGG
AACATTTGAACTTAAAAATGGGACGTTTTGGCCGTGAGGGTTAACTTGCTCCTTCGTTAAGGTCTTAATGGCCGTCCACG
ACAAAATTTGGAAAAAACTATGTCGGAATTCCATATCACCAAAAATTCCATGGACTATAGCACACGAAAATCGGTAAAAT
TGGCGGTTTTCCTGCTCTGGGGCACATTTGACCTTTAGAATGGGAAGCTTTGGCTGTGAGGGCTAAGTGGCTCCATAGTT
AAGGTCTTAACGGACGTCAACGAAAAATTTTGGCAAAATTTATGTCGAAATTCCAGATCACCAAAAAGTAGATGGTTTAT
AGCACATGAAAATAGGCAAAATGGGGGTTTACCTTCTCTGGGGCACATTTGACCTTCAAAATGGGACATTTTAGCCGTGA
AGTATAACTAGCTCCATAGCTAAGGTCTTAACAGACGTCCACGATAAATTTTGGCAAAAATTATGTCGGAATCCAGATCA
ACAAAAAGTCTATGGACNNNNNNNNNNNNNNNNNNNNNNNNATTTTGGAAAAATTATGTCGGAATCCAGATCAACAAAAA
GTCTATGGACTATGCATACGAAAATCGGCAAAATTGGGGTATTTCATGCTCAGGGGCAAATTTGACCTTCTAAATGGGAC
GTTTTGGTCGTGAAGGCTAACTGGCTCCATATCTAAAGTCTTAAAGGTGGTCCATGAAAAATTTTGGCAAAAATTATGTC
GGAATTCAGGACCATCAAAAAGTTAATAGACTATAGCACACGTAAACTGGCAAAATGTGGGGTTTACTTGCTCTGGGCAC
ATTTGATCTTCAAAATGGGATGTTTTGGCCGTGAGGGCCAACTAGCTCCATAGCTAAGGTCTTAACGATCGTCCACAAAA
AGTTTTTGCACAAATTATTTCGGATTTCCAGATATCCAAAAAGTAAACAGACTAGAGCACACGAAAATCGGCAAAATAGG
GGGTTTACCTGATCCGGGGCACATTTTACCTTCAAAATGGGATGTTTTGGCCGTGAGGGCTAACTGGCTCCATAGCTAAG
GTCTTAACAGACGTCCAAGATAACTTTTTGTAAAAGTTATGTCGGAATTCCAGATCACAAAAAATCCTTTGACTATGCAC
ACGAAAATCAGCAAAATGGGGGGTTTACCTGCTCTGGGCACATTTGGCCTTCAAAATGAAACATTTTGGCCGTGAGAGCT
AACTGGCTGCATATCAAAGGTCTTAAAGGACGTCCAAGGAAAATTTTGGCAAAATTTATGTCGGAATTGCAGATCAACAA
AATGTCCATGGACTATAGCTCACGAAAATTACCTAAATTGGGTGTTTTCCTTCTTTGGGGCACATTTGACCTTTAAAATG
GTACGTATTTACCGTGAGGGCTAACTGGCTCCATGGCTACCGTATTAACAGTCGTCCACGAAAAATTTTGGCAAAAATTA
TGTCGAAATTCCAGATCACCGAAAAGTACATGGGCTGTAGCACACGAAAATTGGCAAAATTGGGAGTTTTCCTGTTCTGG
GCACATTTAACCTTTAAAATGGGATGTTTTCGCCGTGAGGGCTAAGTGGCTCCATAGCTAAGGTCTTAATGGACGTCCAC
AAAAAATTTTGGCAAAAATTATGTCGAAATTCAAGATCACCAAATAGTCCATAGACTATATCACACGAAAATCGGCAAAA
TGGAGGGTTTACCTTCTCTGGGGCACATTTGACCTTTAAAATGGGACGTTTTGGCCGGGAGGGCTAACTTGCTCCATAGT
TAAGGTCTTAACAGACATAAACGAAAAATTTTGGTAAAAATTATGTCGGAATTACAGATCACCAAAAATTCCATTAACTA
GCACACGAAAATCGGCAAAATAAGGGGGGTGTTTACCTGCTCAGGGGCACATTTGACCTTCAAAATAGGACGTTTTGGCC
GTGAGGGCTAACTTGCACCATATCTAAGGTCTTAACGTACGTCCACGAAATATTTTGGCGAAAAAGAGGTCAAAATTCTA
GATCACCAAAAAGTCCATGTACTATAGCACACGATAATCGGCAAAATGGGGGGTTTACCTGATCCGGGGGTCGTTTGACC
TTGAAAATGGGACGTTTTGGCCGTGAGGGTTAACTTGCTCCTTAGCTAAGGTCTTAATGGTCGTCCACGACAAAATTTGG
AAAAAATTATTTCGAAATTCCATATCACCAAAAATTCCATGATCTATAGCACACGAAAATCAGCAAAATTGGGGGTTTTC
CTGCTCTGGGCACATTTGACAGGTAAAATGGGACGTTTTTACCATGAGGGTTAACTGGCTCCATAGGTAAGGTCTTAACG
GACGTTCATGAAAATTTTTGGCAAAAATTATGTCGGAATTCCAGATCTCCAAAAAGTCTATGAACTATAGGACACGAAAA
TCGGCAAAATTAGGTGTTTTCCTGGTTTAGGGCACATTTGACCTTTAAAATGGGACGTTTTTGCCGTGAGGGCTAACTGT
CTCCATAGCTTAGGTCTTAACGGACGTCCACGAAATATTTTGGCAATAATTATGTCGAAATTCTAGATTTTCAAAAAGTC
TACGGACTATACGACACTATAATCGTCAAAATGTGGGTTTACCTGATCCGGGGGTCGTTTGACCTTGAAAATGGGACGTT
TGGGCCGTGAGGGTTAATTTTCTCCTTAGCTGAGGTCTTAATGGTCGTCCACGACAAAATTTGGAAAAAATTATGTCGGA
ATTCCAGATCACCAAAAACTCCATGGATTATAGCATACGAAAATCGGCAAAATTGGGGGATTTCCTGCTCTGGGACACAT
TTGACCATCAAAATGGGACATTTTAGCCGTGAAGGCTAACTGGATCTATACCTAAGGCCTTAAATAACGTCCACGAAAAT
TTTTAGTAAAAATTAGGTCGGAATTCCTGATCACCTAAAAGTCCATGGACTATATGGGGGGGTTTACCTGCTCTGTGCAC
ATTTGACCTTCAAAATGTGACGTTTTGGCCGTGAGGGCTAACTAGCTCCATATCTAAGGTCTTAACGTACGTCCACGAAA
TATTTTGGTGAAAAAGAGGTCAAAATTCTAGATCACCAAAAAGTCCATGGACTATAGCACACGATAATCGGCAAAATGGG
GGGTTTACCTGATCCGGGGGTCGTTTGACCTTGAAAATGGGACGTTTTGGCCGTGAGGGTTAACTGGCTCCTTAGCTAAG
GTCTTAATGGTCGTCTACGACAAAATTTGGAAAAAACTATGTCGAAATTCCATATCACCAAAAATTCCATTTACTATAGC
ACACGAAAATCGGCAAAATTGGGGGTTTTCCTACTTTGGGGCAAATTTGACCTTTAAAATGAGACGTTTTTTCCGTGAGG
GCTAACAGGCTCCATAGCCAAGGTCTTATCGGATTTCTACGAAAACTTTTTGCAATAATTATGTCGGAAATACAAATCAT
CAAAAAGTCAATGGACTATAGCACACGAAAATCGGCAAAATGGGGGTTTACCTTCTCTGGGGCACATTTGACCTTCAAAA
TCGGACGTTTTGGCCGTGAGGGTTAACTGGCTCCATAGCTAAGGTCTTAACGCACGTCTACGAATACTTTTTGCAAAAAT
GAGGTCGGAATTCTAGAACACCAAAAAGTTCATGAACTATAGCACACGATAATCGGCAAAATGGAAGGTTTACCTGATAC
AGGGGACATTTGACCTTCAAAATGGGACGTTTTGGCTGTGAGGGCTAACTTGCTCCATAGCTAAGGTCTTAACAGTCATC
CACGAAAAAATTTGGAAAAAATTATGTCGAAATTCCAGATCACCAAAAAGTCCATTGACTATATCACACGAAAATCGGCA
AAATTGGGGTCTTTCCTGCTCTGGAGCTCATTTGACCTTCAAAATGGGATGTTTTGGCCGTGAGGGCTAACTGGCAAAAT
GTGGGGTTTACCTATTCCGGGGTACATTTGACCTTCAAAATGTAACGTTTTGTCCGTGAGGGATAATTGGCTCCATAGTT
AGGGTCTTAACGGACGTCCACGAAAACTTTCTGGAAAAATTATTTCGGAGTTCCAGATCACCAAAAAATCCATGGAGAAT
ATCACACGAAAATCGGCAAAATGGGGGTTTTCCTCCTCTAGGCACATTTGACCTTTAAAATGGGGTGTTTTGGCCGTGAG
GGCTAACAGGCTCCATAGCTAAGGTCTTAACGAACGTCTACAAAATATTTTGGTAAAAATGATGTCGGAATTCTAGATCA
CCAAAAAGTCCATGGACTATAGGACACGAAAATCGGGAAAATTAGGTGTTTCTCTGCTCTATGGCACATTTGACCTTTAA
AATGGGACGTTTTTTCTGTGAGGGCTAACTGGTTCCATAGCTAAGGTCTTAATGGACGTCCACGAAAAATTTTGGCAAAA
ATTATATTGGAATCCCAGATCACCAAAAAGTCAATAGGCTATAGCACATGAAAATCGGCAAAATGAGGGGTTTACCTACT
CTGAGGAACATTTGACCTTAAAAATGGGACGTTTTGGCCGTGAGGGACAACTTGCTCCATAGCTAAGGTCTTAACTATTA
ACCACGAAAAATTTTGGCAAAAATTATGTCGGAATTCCATATCACCAAAAAGTCCATGGACTATAGCACATGAAAATCGG
CACAATTAGCGGTTTTCCTGCTCTAGGGCACATTTGACCTTTAAAATGGGAAGCTTTGGTTGTGAGGGCTAAGTGGATCC
AAAGTTAAAGTGTTAACTGACGTCCACGAAAATTTTAGGCAAAAAGTATATGGATTATAGCATAAGAAAATAGGCAAAAT
TGGGGGGGGGGGGCGTTTACCTTATCTGGGGCACATTAGATCTTCAAAATGGACAATTTAACCGTTAGGTATAACTAGCT
CCATAGCTAAGGTCATAGCGGACGTCCACGAAAAATTTTGGCAAAAATTATGTCGGAATATCAGATCAACAAAAAGTCCA
TTGACTATGCATACGAAAATTGGCAAAATTGGTGGGTTTTCATGCTCAGGGGCAAATTTGACCTTCTAATTGGGACGTTT
TGGCCGTGAAGGCTAACTGGCTCCATATCTAAGGTCTTAAAGGTGGTCCACGAGAAATTTTGGCAAAAAGTATGTCGGAA
TTCTAGACCATCAAAAAGTTCATGGACTATAGCACACGTTAACTGGCAAAATGTGGTGTTTACCTGCTATGGGCACATTT
GATCTTCAAAATGGGATGTTTTGGCCGTAAGAGCCAACTAGTTCCATAGCTAAGGTCTTAACGAACGTCCACAAAAAAAT
TTGGCAAACATTATTTCGGATTTCCAGATCACCAAAAAGTCAATGGAATATAGCGCACGAATATCGGTAAAATGGGGGGT
TTACCTGATCCGGGGCACATTTGACCTTCAAAATGAGACGTTTTGGCCGTGAGGGCTAACTGGCTCCATAGCTAAGGTCT
TAACAGACGTCCACGAAGACTTTTTGTAAAAATTATGTCGAAATTCCAGATCACCAAAAAGTCCTTTGACTATGCACACG
AAAATCAGCAAAATGGGGGTTTACCTGCTCTGGGCACATTTAGTCTTCAAAATAAGACGTTTTGGCCGTGAGGACTAACT
GGCTCCATATCAAAGGTCTTAACGGACGTCCAAGAAAAACTTTGGCAAAATTTATGTCGGAATTCCAGATCACCAAAAAG
TACATGGACTATCTCACGAAAATTACCTAAATTGGGTGTTTTCCTGCTTTGGGCACATTTGACCTTTAAAATGAGACGTA
TTTACCGTGAGGTCTAACTGGCTCCATGGCTATTTTATTAACAGTCGTCCACGAAAAATTTTGGCAAAAATTATGTCGAA
ATTTCAGATCACCAAAAAGTACATGGGCTATAGCACACGAAAATTGGCAAAATTGGGAGTTTTCCTGTTCTGGGCACATT
TAACCTTTAAAATGGGACGTTTTCGCCGTGAGGGCTAAGTGGCTCCATAGCTAAGGTCGTAACAAACGTCCCCAAAAAAA
ATTGGCAAGAATTATGTCGAAATTTCAGATCACCAAAAAGTCCATAGACTATATCACACGAAAATCGGCAAAATGGGGGG
TTTACCTTCTCTGGTGCACATTTGACCTTTAAAATGGGAAGTTTTGGCCGGGAGGGCTAACTTTCTCCATAGCTAAGGTC
TTAACAGACATCCACAAAAATTTTGGTAAAAATTATGTCGGAATTACAGATCACCAAAAAGTACATAGACTATAGCACAC
GAAAATCGGGAAAATTGGGGTTTTCCTGCTCTAGGGCACATTTGACCTATAAAATGGGAACTTTTGGCCGTTAGGGCTAA
GTAGCTCCATATCTAAGGTCTTAACGTACGTCCACGAAATATTTTGGTAAAAAAGAGGTCAAAATTCTAGATCACCGAAA
AGTCCATGGACTATAGCACACGATAATCGGCAAAAAATGGGGGGTTTACCTGATCCGGGGGTCGTTTGACGTTGAAAATG
GGACGTTTTGGCCGTGAGGGTTAACTTGCTCCTTAGCTAAGGTCTTAATGGTCGTCCACGACAAAATTTGGAAAAAACTA
TGTCGGAATTCCATATCACCAAAAAACTACATGGACTATAGCACACGAAAATCGACAAAATTGGGGGGTTTTCCTGCTCT
GGGCACATTTGACCGGTAAAATGGGACGTTTTTACCGTCAGGGCTAACTGGCTCCATAGGTAAGGTCTTAACGGACGTCC
ATGAAAATTTTTGGCAAAATATATGTCAGAATTCCAGATCTCCAAAAAGTCTATGGACTATAGGACACGAAAATCGGCAA
AAATAGGTGTTTTCCTGGTTGAGGGAACATTTGACCTTTAAAATGGGACGTTTTTGCCGTGAGGGCTAAATGTCTCCATA
GCTTAGGTCCTAACGGACGTCCACGAAATATTTTGGCAAAAATTATGTCGAAATTCTAGATTTTCAAAAAGTCTACGGAC
TATACGACACTATAATCGGCAAAATGGGGGTTTACCTGATCCGGGGGTCGTTTGACCTTGAAAATAGGACGTTTTGGCCA
TGAGGGTTAATTTTCTCCTTAGCTAAGGTCTTAATGGTCGTCCACGACAAAATTTGGAAAAAATTATGTCGGAATTCCAG
ATCGCCAAAAACTCCATGGATTATAGCACACGAAAATTGGCAAAATAGGGGGATTTCCTGCTCTGGGACACATTTGACCT
TCAAAATGGGACATTTTAGCCGTGAAGGCTAATTGGATCTATACCTAAGGCCTTAACTAACGTCCACGAAAATTTTTGGT
AAAAATTTGGTCGGAATTCTAGATCACCTAAAAGTCCATGGACTATATGGGGGGGTTTACCTGCTCTGGGCACATTTGAC
CTTCAAAATGTGACGTTTTGGCCGTGAGGGCTAACTAGCTCCATATCTAAGGTCTTAACGTACGTCCACGAAATATTTTG
GCGAAAAAGAGGTCAAAATTCTTGATCACCAAAAAGTCCATGGACTATAGCACACGATAATCGGCAAAATGGGGGGTTTA
CCTGATTCGGGGGTCGTTTGACCTTGAAAATGGGACGTTTTGGCCGTGAGGGTTAACTCGCTCCTTAGCTAAGGTCTTAA
TGGTCGTCCACAACAAAATTTGGAAAAAACTATGTCGAAATTCCATATCACCAAAAACTCCATGGACTATAGCACACGAA
AATCGGCAAAATTGGGGGTTTTCCTACTTTGGGGCAAATTTGACCTTAAAATGAGACGTTTTTGCCGTGAGGGCTAACTG
GCTCCATAGCCAAAGTCTTAACGGACGTCTACGAAAACTTTTTTCAAAAATTATGTCGTAAATACAAATCATCAAAAAGT
CCATGGACTATAGCACACGAAAATCGTCAAAATGGGGGTTTACCTGCTCCGGGGCAAATTTGACCTTCAAAATCGGACGT
TTTGGCCTTGAGGGTTAACTGGCTCCATAGCAAAGGTCTTAACGCACGTCTAAGAAAACTTTTTGCAAAAATGAGGTCGA
AATTCTGGAACACCAAAAAGTTCATGAACTATAGCACACGATAATTGGCAAAATGGAAGGTTTACCTGATACGGGGCACA
ATTGACCTTCAAAATGGGACGTTTTGGCTGTGAGGGCTAACTTGCTCCATAGCTAAGGTCTTAACAGTCGTCCACGAAAA
AATTTGGAAAAAATTATGTCGAAATTCCTGATCACCAAAAAGTCCAATGGCTATATCACACGAAAATCGGCAAAATTAGG
GTCTTTCCTGCTCTGGATCTCATTTGACCTTCAAAATGGGATGTTTTGGCCGTGAGGGCTAACTGGCTCCATAGCTAAGG
TCTTAAAGGTCGTCCAGGAAAAATTTTGATAAAAATTATATCAGAATTCCAAATCATCAAAGAGTCAATAGACTATAGCA
CACGAAAATCGGCAAAATGTGGGGTTTACCTGTTCCGGGGTACATTTGACCTTCAAAATGTGACGTTTTGTCCGTGAGGG
ATAATTAGCTCCATAGTTAGGGTCTTAACGGACGTCCACGAAAACTTTTTCGAAAAATTATGTCGAAGTTCCAGATCACC
AAAAAGTCCATGGAGTATAGCACACGAAAATCGGCAAAATGGGGGTTTTCCTCCTCTAGGCACATTTGACCTTCAAAATG
GACGTTTTGGCCGTGAGGGCTAGCAGGCTCCATAGCTAAGGTCTTAACGAACGTCTACAAAATATTTTGGTAAAAATGAT
GTCGGAATTCTAGATCACCAAAAAGTCCATGGACTATAGGACACGAAAATCGGGAAAATTAGGTGTTTCTCTGCTCTATG
GCACATTTTACCATTAAAATGGGACGTTTTTTCTGTGAGGGCTAACTGGTTCCATAGCTAAGGTCTTAACGGACGTCCAT
GAAAAATTTTGACAAAAATTATGTTGGAATCCCAGATCACCAAAAAGTCAATGGGCTATAGTACACGAAAATCGGCAAAA
TGGGGGGGGGGGTTTACCTACTCTGGGGAACATTTGACCTTAAAAATGGGACGTTTTGGCCGTGAAGGCCAATTTGCTCC
ATAGCTAAGGTCTTAACGGTCATCCACGAAAAATTTTGGCAAAAATTATGTCGAAATTCCATATCACCAAAAAGTCAATG
GACTATAGCACACGAAAATCGGCAAAATTATCGATTTTCCTGCTCTGGGGCACATTTGACCTTTAAAATGGGAAGCTTTG
GCTNNNNNNNNNNNNNNNNNNNNNNNNNNNNNNNNNNNNNNNNNNNNNNNNNNNNNNNNNNNNNNNNNNNNNNNNNNNNN
NNNNNNNNNNNNNNNNNNNNNNNNNNNNNNNNNNNNNNNNNNNNNNNNNNNNNNNNNNNNNNNNNNNNNNNNNNNNNNNN
NNNNNNNNNNNNNNNNNNNNNNNNNNNNNNNNNNNNNNNNNAAAAATTATGTCGGAATTTCAGATCAACAAAAAGTTCAT
TGACTATGCTTACGAAAATCGGCAAAATTGGGGGTTTTCATGCTCAGGGGCAAATTTGACCTTCTAAATGGGACGTTTTG
GCCGTGAAGGATAACTGGCTCCATATCTAAGGTCTTAAAGGTGGTCCACGAGAAATTTTGGCAAAAATTATGTCGGAATT
CTAGACGATCAAAAAGTTCATGGACTATAGCACACGTAAACTGGCAAAATTTGGGGTTTACCTGCTATGAGCACATTTGA
TCTTCAAAATGGAATGTTTTGGCCGTAAGGGCCAACTAGCTCCATAGCTAAAGTCTTAACGAACGTTCACAAAAAGTTTT
GGCAAAAATTATTTCAGATTTCCAGATCCCCAAAAAGTCAATGGAATATAGCGCACGAATATCGGCAAAATTGGGGGTTT
ACCTGATCCTGGGCACATTTGACCTTCAAAATGGGACGTTTTGTCGGTGAGGGCTAACTGGCTCCATAGCTAAGGTCTTA
ACAGACGTCCACAAAAACTTTTTGTAAAAATTATGTCGGAATTCCAGATCACCAAAAAGTCCTTTGACTATACACACGAA
AATCGGCAAAATGGGGGGGTATTACCTGATCCGGGGGTCGTTTGACCTTGAAAATGGGACGTTTTTGCCCTGAGGGTTAA
CTTGCTTCTTAGCTATGGTCTTAATGGTCGTCCACGAAAAAATTTGGAAAAAATTATGTCGGAATTCCATATCACCAAAA
ACTCCATGGACTATAGCACACGAAAATCGGCAAAATTGGGGGTTTTCCTGCTCTGAGGCACATTTGACCTTTAAAATGGG
ACGTTTTTGCCGTGAGGGCTAACTGTCTCCATAGCTTAGGTCTTAACGGACGTCCACGAAATATTTTGGCAAAAATTATG
TCGAAATTCTAAATTTTCAAAAAGTCTATGGACTATAGGACACTATAATCGGCAAAATGGGGGTTTACCTGATCCGAGGG
TCGTTTGACCTTGAAAATGGGACGTTTTGGCCGTGAGGGTTAATTTTCTCCTTAGCTACGGTCTTAATGGTCGTCCACGA
CAAAATTTGGAAAAATTATGTCGGAATTCCAGATCACCTAAAACTCCATGGATTATAGCACACGAAAATCGGCAAAATAA
GGGGATTTCCTGCTCTGGGGCACAATTGACCTTCAAAATGGGACATTTTAGCCGTGAAGGCTAACTGGATCTATACCTAA
GGCCTTAACTAACGTCCACGAAAATTTTTAGTAAAAATTAGGTCGGAATTCCAGATCATCTAAAAGTCCGTGGACTATAT
CGGGGGGTTTACCTGCTCTGGGGCACATTTGACCTTCAAAATGGGACGTTTTGGCCGTGAGGGCTAACTAGCTCTATATC
TAAGGTGTTAACGTACGTCCACAAAATATTTTGGCGAAAAAGAGGCCAAAATTCTAGATCACCAAAAAGTCCATGGACTA
TAGCACACGATAATCGGCAAAATAGGGGGTTTACCTGATCCGGGGGTCATTTGACCTTGAAAATGGGACGTTTTGGCAGT
GAGAGTTAACTTGTTCCTTAGCTAAGGTCTTAATGGTCGTCCACGACAAAATTTGGAAAAAACTATGTCGGAATTCCATA
TCACCAAAAACTCCATGGACTATAGCACACGAAAATCGGCAAAATTGGGGGTATTCCTGCTCTGGGGGACATTTAACCTT
TAAAATGGGACGTTTTTGCCGTGAGGGCTAACTGGCTCCATAGCCAAAGTCTTAACGGACGTCCACGAAAACTTTTTGCA
AAAATTATGTCGGAATTACAAATCATCAAAATATCCATGGACTATAGCAAACGAAAATCGTCAAAATGGGGGGTTTACCT
GCTCTGGGGCACATTTGACCTTTAAAATTGGACGTTTTGGCCGTGAGGGTTAACTGGATCCATTGCTAAGGTCTTAAGGC
ACGTCCACGAAAACTTTTTGCAAAAATGAGGTCGTAATTCTAGAACACCAAAAAGTTCATGCACTATAGCACACGATAAT
CGGCAAAATGGAAGGAGTAATAAAGTGGAAACCCCCCTCACGATCGATTAAACGGAAAGTCGCCCAGAGATATTTGTTCT
AGATAAAGTCTTCGATCGCCTGAAGATGGCACAGAAAGACAAAAAGAGCAAAATCGATATAAGATAAGACAGGATGTAAA
ATTTCTCCCAGCTAAGGTCTTAACGGTCGTCCACGAAAAAATTTGGAAAAAATTATGTCGAAAGTCCAGATAACCAAAAA
GTCCATGGACTATATCACACGAAAATCGGCAAAATTGGGGTCTTTCCTGCTCTGGAGCACATTTGACCTTCAAAACGGGA
TGTTTTGGCCGTAAGGGCTAACTGGCTCCATAACTAAGGTATTAAAGATCGTCCAGGAAAAATTTTGGTAAAAATTATAT
CAGAATTCCAGATCATCAAAAAGTCAATGGACTATAGCACACGAAAATCGGCAAAATGTGGGGTTTACCTTTTTCGGAGA
ACATTTGACCTTCAAAATGTGACGTTTTGTCCGTGAGGGATAATTGGCTCCATTAATAGGGTTTTAACGGACGTCCACGA
AAACTTTTTGGAAAAATTATGTCGGAGTTCCATATCACCAAAAAGTCCATGGAGTATAGCACACGAAAATCGTCAAAATT
GGAGGGTTTTCCTCCTCTAGGAACATTTGACCTTCAAAATGAGACGTTTTGAACGTGAGGCCTAACAGGCTCCATAGCTA
AGGTCTTAACGAACATCTACTAAATATTTTTGTAAAAATGATGTCGGAATTCTAGATCACCAAAAAGTCCATGGACTATA
GGACACGAAAATCGGTAAAATTAAGTGTTTCTCTGCTCTATGGCACATTTGACCTTTAAAATGGGACGTTTTTTCTGTGA
GGGCTAATTGGCTCAATAGCTAAGGTCTTAACGGATGTCCACGAAAAAATTTGGCAAAAATTATGTTGGAATTCCAGATC
ATCAAAAAGTCAATGGGCTATAGCACATGAAAATCGGCAAAATGGGGGGTTTACCTACTTTGAGGAACATTTGACCTTAA
AAATGGGACGTTTTGGCCGTGAGGGCCAATTTGCTCCATAACTAAGGTCTTAACGGTCATCCACGAAAAGTTTTGGCAAA
AATTATGTCGGAATTCCATATCACCAAAAAGTCAATGGTCTATAGCACACGAAAATCGGCAAAATTATCGGTTTTCCTAC
TCTGGGGCACATTTGACCTTTAAAATGGGAAGCTTTGGCTGTGAGGGCTAAGTGGATCCAAAGTTAAGGTCTTAACGGAC
GTCTACGAAAATTTTTGGCAAAATTTATTTCGAAATTCCAGATTACCAAAAAGTACATGGTTTATAGCATATGAAAATAG
GCAAAATGGGGGGGGGGGAGGGTTTATCTTCTCTGGGGAACATTTGATCTTCAAAATGGGACAATTTAACCGTGAGGTAT
AACTAGCTCCATAACTAAGGTCATAACGGACGTACACGAAAAATTTTGGCAAAAATTATGTCGGAATTTCAGATCAACAA
AAAGTCCATTGACTATGCATACGAAAATCGGCAAAATTGGGGGTTTTCATGCTCAGGGGCAAATTTGACCTTCTAAATGG
GACGTTTTGGCCGTGAAGGCTAACTAGCTCCATATCTAAGGTCTTAAAGGTGGTCCACGAGAAATTTTGGCAAAAATTAT
GTCGGAATTCTAGACCATCAAAAAGTTCATGGACTATAGCACACGTAAACTGGCAAAATTTGGGGTTTACCTGCTATGGG
CACATTTGATCTTCAAAATGGGATGTTTTGGCCGTAAGGGCCAACTAGCTCCATAGCTAAGGTCTTAACGAACGTTCACA
AAAAGTTTTGGCAAAAATTATTTCAGATTTCCAGATCACCAAAAAGTCAATGGAATATGGCGCACGAATATCGGCAAAAT
GGACGGTTTACCTGATCCGGGGCAAATTTGACCTTTAAAATGGGACGTTTTGGCCGTGAGGGATAACAGGCTCCATAGCT
AAGGTCTTAACGAACGACTACAAAATATTTTGGTAAAAATGATGTCGGAATTCTAGATCACCAAAAAGTCCATGGACTAT
AGGACACGAAAATCGGTAAAATTAGGTGTTTCTCTGCTCTATGGCACATTTGACCTTTAAAATGGGACGTTTTTTCTGTG
AGGGTTAACTGGCTCAATAGCTAAGGTCTTATGTCGGAAATCCAGATCACCAAAAAGTCCATGGACTATAGCACACGAAA
TTAGGCAAAATGAGGGGTTTACCTGGTCTGTGGCACATTTGACCTTCAAAATGGGACGTTTTGGCCGTGAGGGCTAACTG
GCTCCATAGCCAAGGTCTTAACAGACGTCCACAAAATTATTGTGCAAAAATTATGTCGGAATTCCAGATCACCAAAAAGT
GCATTGACTATAGCACACGAAAAATGGAAAAATGGGGGGTTTTCCTGCTCTGGGCATATTTGACCTTCAAAATGGGACGT
TTTGTCCGTGAGGGCTAACTCGCTCCATAGTTAAGGTCTTAACGAACGTCCACGAAAAATAATGGCAAAAATTATGTCAG
AAATCCAGATCACCAAAAAGTCCATGGACTATATAATACGAAAATCGGCAAAATTCGGGGTTTTCCTGCTCAGGGGAACA
ATTGACCTTCTAAATGGGACGTTTTGGCCGTGAAGGCTAACTGGCTCCATAGCAAAGGTCTTAACGGACGTTGACGAAAA
ATTTTGGCAAAAATTATGTCGAAATTTCAGATCACCAAAAAGTTCGTGGACTATATCACACGAAAATTGGCAAAATAGGG
GGTTTACCTGATCCAGGGGTCGTTTGACTTTTAAAATGGGACGTTTTGGCCGTGAGGCTTAACTTGCTCCATATCTAAGG
TCTTAACGGATATCCATGAATTTTTTTGCAAAAACTATGTCGGAATCCAGATCACCAAAAAGTTCATGGACTAAAGCACA
CGAAAATTGGAAAAATTGGGAGTTTTCCTACTCTGGGCACATTTGACCTTTAAAATGTGACGTTTTTGCCGTGAAGGATA
ACTGACTCCATATCTAAGGTCTTAACAGACTTGCACGAAATAGTTTGGAAAAATTAAGCCAGAATTTTAGATCATCAAAA
AGTCCATGTACTATATATAGCACATGAAAATCGGCAATATTAGGTGTTTTCCTGCTCTGGGCACATTTGACCGGTAAAAT
GGGACGTTTTAGCCGTGAGGTATAACTAGCTCCATAGCTAAGGTCTTAACGGACATTCAAGAAAATTCTTTGCAAAAATT
ATGTCGGAATCCAGATCAACAAAAAGTCCATGGACTATAGCATACGAAAATCGGGAAAATTGGGGGTTTTCATGCTCAGG
GGCAAATTTGACATTCTAAATGGGACGTTTTGGCCGTGAAGGCGAACTGGCTCCATATCTAAGGTCTTAACGGTCATCCA
CGAAATATTTTGGCAAAAATTATGTCGGAATTCTAGATCACCAAAAAGTTCATGGATTATAGCACACGATAATTGGCAAA
ATGTGGGGTTCACCTGCTCTGGGCACATTTGAGCTTCAAAATGGGATGTTTTGGCCGTGAGGGCCAACTAGCTCCATAGC
TAAGGTCTTAACGAACGTCCACAAAAAAATTTGGCAGAAATTATTTCGGAATTCCAGATCACCAAAAAGTACATAGACTA
GAGCACACGAAAATCGGCAAAAATGGGGGTTTACCTGCCCTGGGGAACATTTGATGTTCAAAATGGGACATTTTTGCCGT
GAGGGATAACTGGCTCCGTAGCTAAGGTCTTAACGGACGTCCACGAAAACTTTTGTCAAAAATGAGGTCGGAATTCTAGA
TCACCAAAAAGTCCATGGACAATAGCGCACGAAAATCGGCAAAATGGGGGTTTACCTGATCCGGGGGTCGTTTGACCTTT
AAAATGGGACGTTTTGGCCGTGAGGGTTAACTTGCTCCATATCTTAGTCTTAACGGATATCCCTGAAATTTTTTTGCAAA
AACTAAGTCGGAATCCAGATCACCAAAAAGTTCATGGCCTATAGCATATGAAAATTGGCAAAATTTGGTGTTTTCCTACT
CTGGGGAACATTTGACCTTCAAAATGGGACGTTTTTGCCGTGAATGCTAACTGGCTCCATGTCAAAGGTCTTAACAGACG
TCCACGAAAAAGTTTGGCAAAATTGGGTGTTTTCCTGCTCTGGGCACATTTGACGTTCAAAATGGGTCGTTTTTACCGTG
AGCGCTAATTGGCTCCATAGATAAGGTCTTAACGGACGTCCACGAAACATTTTGGCAAAAACTAGGTCGGAATTTCAGAT
CAACAAAAAGTCCATGCACTATAGCACACGAAAATTGGAAAAATTAGGTGTTTTCCTACTCTGGGGCAGATTTGACCTTT
AAAATGAGACGCTTTTGCCGTGAGGGCTAACTGGCTGCATATCTAAGGTCTTAACGAACGTCCACCAAAAACTTTTGGCA
AAATTATGTCGGAATTCCAGATCACCAACAAGTCCACGGACTATAGCACACGAAAATCGGCAAAATGGGGGGTTTACCTA
CTCTGTAGCACCTTTAACCTTCAAAATGGGATGTTTTCGCCGTGAGGGCTAACTGGCTCCATAGGTAAGTTCTTAACGGA
CGTCCATGAAAACTTTTTACAAAAATAATGTCGGAAATCCAGAACACAAAAAAGTCGATGGACCTTAGCACACGAAAATC
AGCAAAATAGGTGGATTTCTAGTTCTGGGGCATATTTGACCTTCAAAATGGGACATTTTAGCCGTGAAGGCTAACTGGCT
CTATAACTAAGGTCTTAACTAACGTCCACGAAAATTTTTGGTAAAAATTATGTCGGAATTCCAGATCACCTAAAAGTTCA
TGGACTATAGGATACAAAAATCGGTAAAATTTGGGATTTTCCTGCTCGGGGGCACATTTGACCTTCTAAATAGGACATTT
TGGCTGTGAGGTCTAACTGGCTCCATATCAAAGGTCTTAACGGACGTCCAAGAAAATTTTTGGCAAAATTTATGTCGGTA
TTACTGATCACCAAAAATTCCATGGACTATAGCTCACGAAAATTGGCAAAATGAGGGGTTTACCTTCTCTGGGGCACATT
TGACCTTTAAAATGGGACGTATTAACCGTGAGGGCTAACTGGATCGATAGCTAAGGTTTTAACGGACGTCCACCAGAAAT
TTTGAAAAAAATTATGTCAGAATTCCAGATCATCAATAAGTCCATGGACTATATAGCACACGAAAATTGGCAAAATTGGG
AGTTTTCCTGTTCTGGGCACATTTAACCTTTAAAATAGGACGTTTTCGCCGTGAGGGCTAAGTGGCTCCATAGCTAAGGT
CTTAACGGACGTCCCAAAATATTTTGGCAAAAATTATGTCGAAATTCCAGATCACCAAAAAGTCTATAGACTATATCACA
CGAAAATCGGCAAAATGGGGGGTTTACCTTCTCTGGGGCACATTTGACCTTTAAAATAAGACGTTTTGGCCGGGAGGGCT
AACTGGCTCCATAGTTAAGGTCTAAACAGACATCCACGAAAAATTTTGGTAAAAATTATGTCGGAATTACAGATCACCAA
AAAGTCTATGGATTATATAGCACACGAAAATCGGGAAAATTGGGGTTTTCCTGCTCTAGGGCACATTTGACCTATAAAAT
GGGAACTTTTGGCCGTTAGGGCTAAGTGGCTACATAGCTAAGGTCTAAACGGACGTCCAAGAAAAATTTTGGCAAAAATT
ATGTAGGAATTCCAGATCACCAAAAATTCCATGGACTAGCACCTGAAAATCGGCAAAATAGGGGGGTTTACCTGCTCAGG
GGTACATTTGACCTTCAAAATGGGACGTTTTGGCCGTGAGGGCTAACTAGCTCCATATCTAAGGTCTTAACGTACGTCCA
CGAAATATTTTGGCGTAAAAGAGGTCAAAATTCTAGATCACCAAAAAGTCCATGGACTATAGCACACGAAAATCGGCAAA
TTTGGGGGTTTTCCTGCTCTGGGCACATTTGACCGGTAAAAGGGGACGTTTTTACCGTGAGGGCTAACTGGCTCCATAGG
TAAGGTCTTAACGGACGTCCATGAAAATTCTTGGCAAAAATTATGTCGGAATTCCAGATCTCCAAAATATCTATGGACTA
TCGGACACGAAAATCGGCAAAATTAGGTGTTTTCTTGCTTTAGGGCACATTTGACCTTTAAAATGGGACGTTTTTGCCGT
TAGGGCTTACTGTCTCCATAGCTTAGGTCTTAACGGACGTCCACGAAATATTTTGGCAAAAAGTATGTCGAAATTCTAGA
TTTTCAAAAAGTCTATGGAGTATACGACACTATAATCGGCAAAATGGGGGTTTATCTGATCCGGGGGTCGTTTGACCTTG
AAAATGGGACGTTTTGGCCATGAGGGTTAATTTTCTCCTTAGCTAAGGTCTTAATGGTCGTACACGACAAAATTGGGAAA
AAACTATGTCGAAATTCCATATCACCAAAAACTCCATGGACTATAGTACACGAAAATCGGCAAAATTAGGGGTTTTCCTG
CTCTGGGGCACATTTGACCTTTAAAATGAGACGTTTTTGCCGTGAGGGCTAACTGTGTCCATAACTTAGGTCTTAACGGA
CGTCCACGAAATATTTTGGCAAAAATTATGCCGAAATTCTAGATTTTCAAAAAGTCTATGGACTATAGGACACTATAATC
GGCAAAATGGGGGTTTACCTGATCCGGGGGTCGTTTGACCTTGAAAATGGGACGTTTTGGCCGTGAGGGTTAATTTTCTA
ACTTAGCTAAGCTCTTAATTGTCGTCCAGGACAAAATTTGGAAAAAATTATGTCGGAATTCCAGATCACCAAAAACTCCA
TGGATTATAGCACACGAAAATCGGCAAACTAGGGGGATTTCCTGCTCTGAGGCACATTTGACCTTCAAAATGGGACATTT
TAGCCGTGAAGGCTAACTGGATCTATACCTAAGGCCTTAACTAACGTCCACGAAAATTTTAGGTAAAAATTAGGTCGGAA
TTCCAGATCACCTAAAAGTCCATGGACTATATGGGGGGGGGGTTTACCTGCTCTGGGGCACATTTGACCTTCAAAATGGG
ACGTTTTGGCCGTGAGGGCTAACACGCTCTATATCTAAGGTCGTAACGTTCGTCCACGAAATATTTTGGCAAAAAAGAGG
TCAAAATTCTAGATAACCAAAAAGTCCATGGACTATAGCACAAAATAATCGGCAAAATGGGGGGTTTACCTGATCCGGGG
GTCGTTTGACCTTGAAAATGGGACGTTTTGGCCGTGAGGGTTAACTTGCTCCTTAGCTAAGGTCTGAATGGTCGTCCACA
ATAAAATTTGGAAAAAACTATGTCGGAATTCCATATCACCAAAAACTCCATGGACTATAGCACACGAAAATCGGCAAAAT
TGGGGGTTTTCCTACTTTTGGGCAAATTTGACCTTTGAGATGAAACGTTTTTGCCGTGAGGGCTAACTGGATGCATAGCC
AAAGTCTTAACGGACGTCCACGAAAACTTTTAGCTAAAATTTTGTCGGAATTACAAATCATCAAAAAGTTTATGGACTAT
AGCACACGAAAATCGGCAAAATGGGGGGTTTACCTGCTCTGGGGAAAATTTGACCTTCAAAATCGAACGTTTTGGCCGTT
ATGGTTAACTGGCTCCATAGCTAAGGTCTTAATGCACGTCCACGAAAACTTTTTGCAAAAATGAGGTCGGAATTCCAGAT
CACCAAAAACTCCATGGATTATAGTAAACGATAATCGGCAAAATGGAAGGTTTACCTGATACGGGGCACATTTGACCTTC
AAAATGGGACGTTTTGGCTGTGAGGTATAACTTGCTCCATAGATAAGGTCTTAACAATCCTCCACGAAAAAATTTGGAAA
AAATTATGTCGAAATTCCAGATCACCAAAAAGTCAATGGACTATATCACACGAAAATCGGCAAAATTTGGGTCTTTCCTG
CTATGGAGCACATTTGACCTTCAAAATGGATGTTTTGGCCGTGAGGGCCAACTTGCTCCATAGCTAAGGTCTTAACGGTC
ATCCACGAAAAAATTTGGCAAAGATTATGTCGGAATTTCATATCACCAAAAAGTCCATGGACTATAGCACACAAAAATCG
GCAAAATTGGCGGTTTTCCTGCTCTAGGTCACATTTGACCTTTAGAATGGGAAGCTTTGGCTGTGAGGGCTAAGTGGCTC
CATAGTTAAGGTCTTAACGGACGTCCACGAAATTTTTTGGCAAAATTTATGTCGAAATTCCACATCACCAAAAAGTACAT
GGACTTTAGCACATGAAAATAGGCAAAATGGGGGGGGGGGTTTACCTTCTCTGGGCACATTTGACCTTCAAAATGGGACA
TTTTAACCGTGAGGTATAACTAGCTCCATAGCTAAAGTCTTAACGGACGTCTACGAAAAATTTTTGCAAAAATTATGTCG
AAATTTCAGATCAACAAAAATTCCATGGACTATGCATACAAAAATCGGCAAAATTGGGGTTTCCATGCTCAGGGCAAATT
TGACCTTCTAAATGGGACGTTTTGGCCGTGAAGACAACTGGCTCCATAGCTAAGGTCTTAACGAACGTCCACAAAAAGTT
TTGGCAAAAATTATTTCAGATTTCCAGATTACCAAAAAGTAAATAGACTAGAGCAAACGAAAATCGGCAATAATGGGAGG
TTTACCTGCTCTGCGGAACATTTGATCTTCAAAAATTGGACATTTTGGCCGTAAGGGATAACTGGCTCCGTAGCTAAGGT
ATTAACGGATGTCCACGAAAACTTTTGGCAAAAATGAGGTCGGAATTCTAGATCACCAAAAAGTCCATGGAATATAGCGC
ACGAAAATCGGCAAAATAGGGGGTTTACCTGATTTGGGGCACATTTGACCTTCAAAATTGGACGTTTTGGCCGTGAGGGC
TAACTGGTTCCATACCTAAGGTCTTAACAGACGTCCACGAAAACTTTTTGTAAAAATTATGTCAGAATTCCAGAACACCA
AAAAGTCCTTTCACTATGCACACGAAAATCAGCGAAATGTAGGGTTTACCTGCTCTGGGCACATTTGACCTTCAAAATGA
GACGTTTTGGCCGTGAGGGCTAACTGGCTCCGTATCAAGGGTTTTAACGGACGTCCAAGAAAAATTTTGGCAAAATTTAT
GTCGGAATTCCAGATCACCAAAAAGTCCAGGGACTATAGCTCACGAAAATTACCATAATTGGGTGTTTTCCTGCTTTGGG
GCACATTTGACCTTTAAAATGGGACGTATTTGCCGTGAGGGCTAACTTGCTCCATGGCTATCGTATTAACAGTCGTCCAT
GAAAAATTTTGGCAAAAATTATGTCGAAATTCCAGATCACCAAAAAGTACATGGGCTATATCACACGAAAAACGGCAAAA
TTGGGGTCTTTCTTGCTCTGGAGCACATTTGACCTTTAAAATGGGATGTTTTGGCCGTGAGGGCTAACTGCCTCCCTAGC
TAAGGTCTTAAAGGTCGTCCAGGAAAATTTTTGGTCAAAATTATATCGGAATTCCAAATTATCAAAAAGTCAATGGACTA
TAGCACACGAAAATCGGCAAAATGTGGGGTTTACCTGTACCGGGGTACATTTGACCTTCAAAATGGTATGTTTTGTCCGT
AAGGGATAATTGGCTCCATAGTTAGGGTCTTAACGGACGTCCACTAAAACTTTTTGGAAAAATTATGTCGGAGTTCCAGA
TCACCAAAAAGTCAATGGAGTATAGCACACGAAAATCGGAAAAATGGGGGGTTTTCCTCCTCTAGGCACATTAGACCTTC
AAAATGGGACGTTTTGGCCGTGAGGGCTAACAGGCTCCATAGCTAAGGTCTTAACGAACGTCTAGAAAATATTTTGGTAA
AAATGATGTCGGAATTTTAGATCACCAAAAAGTCCATGGACTATAGGACACGAAAATCGGCAAAATGGGGGGTTTACCTG
ATCCGGGGCACATTTGACCTTCAAAATGGGACGTTTTAGCCGTGAGGGCTAACTGGCTCCATAGCTAAGGTCTTAACAGA
CGTCCACGAAAGCTTTTTTTAAAAATTATGTCGGAATTCCAAATCACCAAAAAGTCCTTTGACTATACACACTAAAATCA
GCAAAATGGGGGGTTTACACGATCTGGGCACATTTGACCTTCAAAATAAGACGTTTTGGCCGTGAGGGCTAACTGGCTCC
ATATCAAAGGTCTTAACGGACGTCCAAGAAAATTTTTGGCAAAATTTATGTCAGAATCCAGATCACCAAAAAGTCCATGG
ACTATAGATCACGAAAATTACCAAAATTGGGTGTTTTCCTGCTTTGGGTACATTTGACCTTTAAAATGGGACGTATTTAC
CGTGAGGGCTAACTGGTTCCATGGCTATCGTATTAACAGTCGTCCACGAAAAATTTTGGCAAAAATTATGTCGAAATTCC
AGATCACCAAAAAGTACATGGGCTATAGCACACGAAAATCGCAAAATTGGGAGTTTTCCTGTTCTGGGCACATTTAACCT
TTAAAATGGGACGTTTTCGCCGTGAGGGCTAAGTGGCTCCAAAGCTAAGGTCTTAACGTACGCCCACGAAATATTTTGCC
GAAAAAGAGGTTAAAATTCTAGATCACCAAAAAGTCCATGGACTATAGCACACGATAATCGGAAAAATGGGGGGTTTACC
TGATCCGGAGGTAGTTTGACCTTGAAAATGAGACGTTTTAGCCGTGAGGGTTAACTTGATCCTTAGCTAAGGTCTAAATG
GTCGTCCACGACAAAATTTGGAAAAAACCATGTCGGAATTCTATATCACCAAAAACTACATAGACTATATCACACGAAAA
TCGGCAAAATTTGGGGTTTTCCTGCTCTGAGGCACATTTGACCTTTAAAATGGGACGTTTTTGCGGTGAGGGCTAACTGT
CTCCATAGCTTAGGTCTTAACGGACGTCCACGAAATATTTTGGCAAAAATTATGTCGAAATTCTAGATTTTCAAAAAGTC
TATGGACTAAAGGACACTATAATCGGCAAAATGGGGGTTTACCTGATCCGGGGGTCGTTTGACCTTGAAAATGGAACGTT
TTGGTCGTGAGGGTTAATTTTCTCCTTAGCTAAGGTCTTAATGGTCGTCCATGACAAAATTTGGAAAAAATTATGTCGTA
ATTGCAGATCACCAAAAACTCCATTGATTATAGCACACGAAAATCGGCAAAATAGGGGGATTTCCTGCTCTGAGGCACAT
TTGACCATCAAAATGAGACATTTTAGCCGTGAAGGCTAACTGGATCTATACCTAAGGCCTTAACTAACGGCCACGAAAAA
TTTTGGTAAAAAATTAGGTCGGAGTTGCAAATCACCTAAAAGTCCATGGACTATATGGGGGGGTTTACCTGCTCTGGGCA
CATTTGACCTTCAAAATAGGACGTTTTGGCCGTGAGGGCTAACTAGCTCCATATCTAAGGTCTTAACGTACGTCCACGAA
ATATTTTGGTGAAAAAGAGGTCAAAATTGTAGATCACCAAAAAGTCCATGGACTATAGTACACAATAATCGGCAAAATGG
GTGCTTACCTGATCCGGGGGTCGTTTCACCTTGAAAATCGGACGTTTTGGCCGTTAGGGTTAACTGGCTCCATAGCTAAG
GTCTTAATGCAAGTCCACGAAAACTTTTTGCAAAAATGTGACGTTTTTGCCGTGAAGGATAACTGACTCCATATCTAAGG
TCTTAACAGACTTGCACGAAATAGTTTGGAAAAATTAAGCCAGAATTTTAGATCATCAAAAAGTCCATGTACTATATATA
GCACATGAAAATCGGCAAAATTAGGTGTTTTCCTGCTCTGGGCACATTTGACCGGTAAAATGGGACGTTTTAGCCGTGAG
GTATAACTAGCTCCATAGCTAAGGTCTTAACGGACGTTCAAGAAAATTCTTTGCAAAAATTATGTCGGAATCCAGATCAA
CAAAAAGTCCATGGACTATAGCATACGAAAATCGGGAAAATTGGGGGTTTTCATGCTCAGGGGCAAATTTGACATTCTAA
ATGGGACGTTTTGGCCGTGAAGGCGAACTGGCTCCATATCTAAGGTCTTAACGGTCATCCACGAAATATTTTGGCAAAAA
TTATGTCGGAATTCTAGATCACCAAAAAGTTCATGGATTATAGCACACGATAATTGGCAAAATGTGGGGTTCACCTGCTC
TGGGCACATTTGAGCTTCAAAATGGGATGTTTTGGCCGTGAGGGCCAACTAGCTCCATAGCTAAGGTCTTAACGAAAGTC
CACAAAAAAATTTGGCAGAAATTATTTCGGAATTCCAGATCACCAAAAAGTACATAGACTAGAGCACACGAAAATCGGCA
AAAATGGGGGTTTACCTGCCCTGGGGAACATTTGATGTTCAAAATGGGACATTTTTGCCGTGAGGGATAACTGGCTCCGT
AGCTAAGGTCTTAACGGACGTCCACGAAAACTTTTGTCAAAAATGAGGTCGGAATTCTAGATCACCAAAAAGTCCATGGA
CAATAGCGCACGAAAATCGGCAAAATGGGGGTTTACCTGATCCGGGGGTCGTTTGACCTTTAAAATGGGACGTTTTGGCC
GTGAGGGTTAACTTGCTCCATATCTTAGTCTTAACGGATATCCCTGAAATTTTTTTAAAAAAACTAAGTCGGAATCCAGA
TCACCAAAAAGTTCATGGCCTATAGCATATGAAAATTGGCAAAATTTGGTGTTTTCCTACTCTGGGGAACATTTGACCTT
CAAAATGGGACGTTTTTGCCGTGAATGCTAACTGGCTCCATGTCAAAGGTCTTAACAGACGTCCACGAAAAAGTTTGGCA
AAATTGGGTGTTTTCCTGCTCTGGGCACATTTGACGTTCAAAATAGGTCGTTTTTACCGTGAGCGCTAATTGGCTCCATA
GATAAGGTCTTAACGAACGTCCACGAAACATTTTGGCAAAAACTAGGTCGGAATTTCAGATCAACAAAAAGTCCATGCAC
TATAGCACACGAAAATTGGAAAAATTAGGTGTTTTCCTGCTCTGGGGCAGATTTGACCTTTAAAATGAGACGCTTTTGCC
GTGAGGGCTAACTGGCTGCATATCTAAGGTCTTAACGAACGTCCACCAAAAACTTTTGGCAAAATTATGTCGGAATTCCA
GATCACCAACAAGTCCACGGACTATAGCACACGAAAATCGGCAAAATGGGGGGTTTACCTACTCTGTAGCACCTTTAACC
TTCAAAATGGGATGTTTTCGCCGTGAGGGCTAACTGGCTCCATAGGTAAGTTCTTAACGGACGTCCATGAAAACTTTTTA
CAAAAATAATGTCGGAAATCCAGAACACAAAAAAGTCGATGGACCTTAGCACACGAAAATCAGCAAAATAGGTGGATTTC
TAGTTCTGGGGCATATTTGACCTTCAAAATGGGACATTTTAGCCGTGAAGGCTAACTGGCTCTATAACTAAGGTCTTAAC
TAACGTCCACGAAAATTTTTGGTAAAAATTATGTCGGAATTCCAGATCACCTAAAAGTTCATGGACTATAGGATACAAAA
ATCGGTAAAATTTGGGATTTTCCTGCTCGGGGGCACATTTGACCTTCTAAATAGGACATTTTGGCCGTGAGGTCTAACTG
GCTCCATATCAAAGGTCTTAACGGACGTCCAAGAAAATTTTTGGCAAAATTTATGTCGGTATTACTGATCACCAAAAATT
CCATGGACTATAGCTCACGAAAATTGGCAAAATGAGGGGTTTACCTTCTCTGGGGCACATTTGACCTTTAAAATGGGACG
TATTAACCGTGAGGGCTAACTGGATCGATAGCTAAGGTTTTAACGGACGTCCACCAGAAATTTTGAAAAAATTATGTCAG
AATTCCAGATCATCAATAAGTCCATGGACTATATAGCACACGAAAATTGGCAAAATTGGGAGTTTTCCTGTTCTGGGCAC
ATTTAACCTTTAAAATAGGACGTTTTCGCCGTGAGGGCTAAGTGGCTCCATAGCTAAGGTCTTAACGGACGTCCCAAAAT
ATTTTGGCAAAAATTATGTCGAAATTCCAGATCACCAAAAAGTCTATAGACTATATCACACGAAAATCGGCAAAATGGGG
GGTTTACCTTCTCTGGGGCACATTTGACCTTTAAAATAAGACGTTTTGGCCGGGAGGGCTAACTGGCTCCATAGTTAAGG
TCTAAACAGACATCCACGAAAAATTTTGGTAAAAATTATGTCGGAATTACAGATCACCAAAAAGTCTATGGATTATATAG
CACACGAAAATCGGGAAAATTGGGGTTTTCCTGCTCTAGGGCACATTTGACCTATAAAATGGGAACTTTTGGCCGTTAGG
GCTAAGTGGCTACATAGCTAAGGTCTAAACGGACGTCCAAGAAAAATTTTGGCAAAAATTATGTAGGAATTCCAGATCAC
CAAAAATTCCATGGACTAGCACCTGAAAATCGGCAAAATAGGGGGGTTTACCTGCTCAGGGGTACATTTGACCTTCAAAA
TGGGACGTTTTGGCCGTGAGGGCTAACTAGCTCCATATCTAAGGTCTTAACGTACGTCCACGAAATATTTTGGCGTAAAA
GAGGTCAAAATTCTAGATCACCAAAAAGTCCATGGACTATAGCACACGAAAATCGGCAAATTTGGGGGTTTTCCTGCTCT
GGGCACATTTGACCGGTAAAAGGGGACGTTTTTACCGTGAGGGCTAACTGGATCCATAGGTAAGGTCTTAACGGACGTCC
ATGAAAATTCTTGGCAAAAATTATGTCGGAATTCCAGATCTCCAAAATATCTATGGACTATCGGACACGAAAATCGGCAA
AATTAGGTGTTTTCTTGCTTTAGGGCACATTTGACCTTTAAAATGGGACGTTTTTGCCGTTAGGGCTTACTGTCTCCATA
GCTTAGGTCTTAACGGACGTCCACGAAATATTTTGGCAAAAAGTATGTCGAAATTCTAGATTTTCAAAAAGTCTATGGAG
TATACGACACTATAATCGGCAAAATGGGGGTTTATCTGATCCGGGGGTCGTTTGACCTTGAAAATGGGACGTTTTGGCCA
TGAGGGTTAATTTTCTCCTTAGCTAAGGTCTTAATGGTCGTACACGACAAAATTTGGAAAAAACTATGTCGAAATTCCAT
ATCACCAAAAACTCCATGGACTATAGTACACGAAAATCGGCAAAATTAGGGGTTTTCCTGCTCTGGGGCACATTTGACCT
TTAAAATGAGACGTTTTTGCCGTGAGGGCTAACTGTGTCCATAACTTAGGTCTTAACGGACGTCCACGAAATATTTTGGC
AAAAATTATGCCGAAATTCTAGATTTTCAAAAAGTCTATGGACTATAGGACACTATAATCGGCAAAATGGGGGTTTACCT
GATCCGGGGGTCGTTTGACCTTGAAAATGGGACGTTTTGGCCGTGAGGGTTAATTTTCTAACTTAGCTAAGCTCTTAATT
GTCGTCCAGGACAAAATTTGGAAAAAATTATGTCGGAATTCCAGATCACCAAAAACTCCATGGATTATAGCACACGAAAA
TCGGCAAACTAGGGGGATTTCCTGCTCTGAGGCACATTTGACCTTCAAAATGGGACATTTTAGCCGTGAAGGCTAACTAG
ATCTATACCTAAGGCCTTAACTAACGTCCACGAAAATTTTAGGTAAAAATTAGGTCGGAATTCCAGATCACCTAAAAGTC
CATGGACTATATGGGGGGGGGTTTACCTGCTCTGGGGCACATTTGACCTTCAAAATGGGACGTTTTGGCCGTGAGGGCTA
ACACGCTCTATATCTAAGGTCGTAACGTTCGTCCACGAAATATTTTGGCAAAAAAGAGGTCAAAATTCTAGATAACCAAA
AAGTCCATGGACTATAGCACAAAATAATCGGCAAAATGGGGGGTTTACCTGATCCGGGGGTCGTTTGACCTTGAAAATGG
GACGTTTTGGCCGTGAGGGTTAACTTGCTCCTTAGCTAAGGTCTGAATGGTCGTCCACAATAAAATTTGGAAAAAACTAT
GTCGGAATTCCATATCACCAAAAACTCCATGGACTATAGCACACGAAAATCGGCAAAATTGGGGGTTTTCCTACTTTTGG
GCAAATTTGACCTTTGAGATGAAACGTTTTTGCCGTGAGGGCTAACTGGATGCATAGCCAAAGTCTTAACGGACGTCCAC
GAAAACTTTTAGCTAAAATTTTGTCGGAATTACAAATCATCAAAAAGTTTATGGACTATAGCACACGAAAATCGGCAAAA
TGGGGGGTTTACCTGCTCTGGGGAAAATTTGACCTTCAAAATCGAACGTTTTGGCCGTTATGGTTAACTGGCTCCATAGC
TAAGGTCTTAATGCACGTCCACGAAAACTTTTTGCAAAAATGAGGTCGGAATTCCAGATCACCAAAAACTCCATGGATTA
TAGTAAACGATAATCGGCAAAATGGAAGGTTTACCTGATACGGGGCACATTTGACCTTCAAAATGGGACGTTTTGGCTGT
GAGGTATAACTTGCTCCATAGATAAGGTCTTAACAATCCTCCACGAAAAAATTTGGAAAAAATTATGTCGAAATTCCAGA
TCACCAAAAAGTCAATGGACTATATCACACGAAAATCGGCAAAATTTGGGTCTTTCCTGCTATGGAGCACATTTGACCTT
CAAAATGGATGTTTTGGCCGTGAGGGCCAACTTGCTCCATAGCTAAGGTCTTAACGGTCATCCACGAAAAAATTTGGCAA
AGATTATGTCGGAATTTCATATCACCAAAAAGTCCATGGACTATAGCACACAAAAATCGGCAAAATTGGCGGTTTTCCTG
CTCTAGGTCACATTTGACCTTTAGAATGGGAAGCTTTGGCTGTGAGGGCTAAGTGGCTCCATAGTTAAGGTCTTAACGGA
CGTCCACGAAATTTTTTGGCAAAATTTATGTCGAAATTCCACATCACCAAAAAGTACATGGACTTTAGCACATGAAAATA
GGCAAAATGGGGGGGGGGGTTTACCTTCTCTGGGCACATTTGACCTTCAAAATGGGACATTTTAACCGTGAGGTATAACT
AGCTCCATAGCTAAAGTCTTAACGGACGTCTACGAAAAATTTTTGCAAAAATTATGTCGAAATTTCAGATCAACAAAAAT
TCCATGGACTATGCATACAAAAATCGGCAAAATTGGGGTTTCCATGCTCAGGGCAAATTTGACCTTCTAAATGGGACGTT
TTGGCCGTGAAGACAACTGGCTCCATAGCTAAGGTCTTAACGAACGTCCACAAAAAGTTTTGGCAAAAATTATTTCGGAT
TTCCAGATTACCAAAAAGTAAATAGACTAGAGCAAACGAAAATCGGCAAAAATGGGAGGTTTACCTGCTCTGCGGAACAT
TTGATCTTCAAAATTGGACATTTTGGCCGTAAGGGATAACTGGCTCCGTAGCTAAGGTATTAACGGATGTCCACGAAAAC
TTTTGGCAAAAATGAGGTCGGAATTCTAGATCACCAAAAAGTCCAGGGAATATATCGCACGAAAATTGGCAAAATGGGGG
GTTTACCTGATCCGGGGCACATTTGACCTTCAAAATGGGACGTTTTGGCTGTGAGGGCTAACTTGCTCCATCGCTAAGGT
CTGAACGGACGTCCACAAAAAAAATTTGCTAAAATTATTTCAGAATTCCAGATCACCAAAAAGTACATAGAGTAGAGCAC
ATAAAAATCGGCAAAAATGGGGGATGTACCTGCTCTGGGGAACATTTGATCTTCAAAATGAGACATTTTGGCCGTGAGGG
ATAACTGGCTCTGTAGCTAAGGTCTTAACGGACGTCAACGAAAACTTTTGGCAAAAATAAGGTCGGAATTCTAGATCACC
AAAAAGTCCATGGAATATAGCGCACGAAAATCGGCAAAATAGGGGGTTTACCTGATTTGGGGCACATTTGACCTTCAAAA
TTGGACGTTTTGGCCGTGAGGGCTAACTGGCTCCATACCTAAGGTCTTAACAGACGTCCACGAAAACTTTTTGTAAAAAT
TATGTCAGAATTCCAGAACACCAAAAAGTCCTTTCACTATGCACACGAAAATCAGCGAAATGTAGGGTTTACCTGCTCTG
GGCACATTTGACCTTCAAAATGAGACGTTTTGGCCGTGAGGGCTAACTGGCTCCGTATCAAGGGTTTTAACGGACGTCCA
AGAAAAATTTTGGCAAAATTTATGTCGGAATTCCAGATCACCAAAAAGTCCAGGGACTATAGCTCACGAAAATTACCATA
ATTGGGTGTTTTCCTGCTTTGGGGCACATTTGACCTTTAAAATGGGACGTATTTGCCGTGAGGGCTAACTTGCTCCATGG
CTATCGTATTAACAGTCGTCCACGAAAAATTTTGGCAAAAATTATGTCGAAATTTCAGATCACCAAAAAGTACATGGGCT
ATATCACACGAAAAACGGCAAAATTGGGGTCTTTCTTGCTCTGGAGCACATTTGACCTTTAAAATGGGATGTTTTGGCCG
TGAGGGCTAACTGCCTCCCTAGCTAAGGTCTTAAAGGTCGTCCAGGAAAATTTTTGGTCAAAATTATATCGGAATTCCAA
ATTATCAAAAAGTCAATGGACTATAGCACACGAAAATCGGCAAAATGTGGGGTTTACCTGTACCGGGGTACATTTGACCT
TCAAAATGGTATGTTTTGTCCGTAAGGGATAATTGGCTCCATAGTTAGGGTCTTAACGGACGTCCACTAAAACTTTTTGG
AAAAATTATGTCGGAGTTCCAGATCACCAAAAAGTCAATGGAGTATAGCACACGAAAATCGGAAAAATGGGGGGTTTTCC
TCCTCTAGGCACATTAGACCTTCAAAATGGGACGTTTTGGCCGTGAGGGCTAACAGGCTCCATAGCTAAGGTCTTAACGA
ACGTCTAGAAAATATTTTGGTAAAAATGATGTCGGAATTTTAGATCACCAAAAAGTCCATGGACTATAGGACACGAAAAT
CGGCAAAATGGGGGGTTTACCTGATCCGGGGCACATTTGACCTTCAAAATGGGACGTTTTAGCCGTGAGGGCTAACTGGC
TCCATAGCTAAGGTCTTAACAGACGTCCACGAAAGCTTTTTTTAAAAATTATGTCGGAATTCCAAATCACCAAAAAGTCC
TTTGACTATACACACTAAAATCAGCAAAATGGGGGGTTTACACGATCTGGGCACATTTGACCTTCAAAATAAGACGTTTT
GGCCGTGAGGGCTAACTGGCTCCATATCAAAGGTCTTAACGGACGTCCAAGAAAATTTTTGGCAAAATTTATGTCAGAAT
CCAGATCACCAAAAAGTCCATGGACTATAGATCACGAAAATTACCAAAATTGGGTGTTTTCCTGCTTTGGGTACATTTGA
CCTTTAAAATGGGACGTATTTACCGTGAGGGCTAACTGGTTCCATGGCTATCGTATTAACAGTCGTCCACGAAAAATTTT
GGCAAAAATTATGTCGAAATTCCAGATCACCAAAAAGTACATGGGCTATAGCACACGAAAATCGCAAAATTGGGAGTTTT
CCTGTTCTGGGCACATTTAACCTTTAAAATGGGACGTTTTCGCCGTGAGGGCTAAGTGGCTCCAAAGC
TAGAAGCAAAAATTTTGTATGAAAAATATAGAACTACAGGAAATATTCAAGAAGTTGGTCAAACTTCTAATCCTCAGAGT
AAAGCTCGAATTTCAAGTTATATGCGAGATTTTCTTGGTCTTAATTCTACTAACCGTGATGATTTTGAAGAATATCTTAA
TCAATCTTTAGAAACAGTGGAAGACGGAGATGGCAATGAAGATTTATTAGCATGGTGGAGGAGGCGGAGTGTTGCATTTC
CAATTTTGAGCAAAATGGTTCGTGATGTTCTAGCTATTCAAGCTTCATCAGTTGCATCAGAGGCTGCTTTTAGTACGGCA
AGGTTTCAACTTGGCGATCATAGACATTCATTGGCGGAAGACAGCTTGGAAATATCAGTTTTATTTAGAGACTGGGTCAA
CGCCGATAGGAGGAATTATAATTTGCCAAAGTTAAGTTCCAAACAAGAAGCTTGGATTAATGCGGTAATTGGATCTAGTG
ATGATGAATTAGAGTCACAAGAGTTTCTAGCAAGTTTGCCAACACCGGAGGATGTTACAGTCGATATGATGCGACAATTA
GAATTGAATTTTAAAGGAAAATACAAATATTAAATTACATCCGAGAACTAATTGAAACAGAACCCTTCCTAGAAGGTGGC
TACGTAAATTAGTTACTCATATAATATTTGTAACAAATATTAGTTTTACATATGAGAACTTATTGAAACAGAACCCTTCC
TAGAAGGTGGCTGCGTAGATTAGTTACTTCACTAATATTTGTAAATTGTAACTTCTAAATTCTAAGTTGCAATTAGATTT
TATTGAATAAATTTGAAGGCTTTATTAAGTCTTTTTTATATAACTTTTGTCTTGCATTTTAATTTAATATATTCAAACAT
ATTTACATATATACTAAACTAACTTTAAAATACTTAATTTAAAAATCAAAATTTCAAGTTTAAATTACTTTAAAATATTT
AAAATACAAATTTGAACTTCTCAAATTTGAAATTTGAAAATTGAAAATTGAAGTTTGAAATTTGAAAGTTGAATTTGAAA
TTTGAAATTTGAAGTTTGAAGTTTCAAATTTGAAGTTTGAAATTGAAATTTGAATTTTGAAATTTGAAAACTTAAGCATT
ATTTATTAGCTAAAAATGTTATTGAAAAAAAATCAAATAAACTAAAAATGTTATTCAATAACATATAATTTCAATACAAA
TAAATAAGTATATAAAAAATAAAAAATCCCCCGTCCCGTCCCATCCCGTCCCCCCAAAACCCGTCCCATCCCGTATATAT
AGTGGGACGGGACGGGACTTATTTTTGTCCCCCCAATCCCGGTCCCCCCAAAATCCCCCCAGCCCCGTCCCCCGTCCCGT
CCCCCAGTCCCCGTCCCCGTCCCCTTGCCAGCCCTAGCTAGTCCATGTAATTTTTGGTGATCTGGAATTCCGACATAATT
TTTGCCAATATTTTTCGTAGACGTCCGTTTAGACCTTAACTATGTAGCCACTTAGCCCTAACGGCCAAAAGTTACCATTT
TATAGGTCAAATATGCCCTAGAGCAGGAAACCCCAATTTTCCCGAATTTCGTGTGCTATAGTCCATGGACTTTTTGGTGA
TCTGTAATTCCGACATAATTTTTACCAAAATTTTTCGTGGATGTCTGTTAAAACCTAAGCTATGGAGCAAGTTAGCCCTC
CCGGCCAAAACGTCCCATTTTAAAGGTCAAATGTGCCCCAGAGAAGGTAAACCCCCATTTTACCGATTTTCGTGTGATAT
AGTCTATGGACTTTTTGATGATCAAGAATTTCGACATAATTTTTGCAAAATTTTTTTGGGGACGTCCGTTAAGACCTTAG
CTATGGAGCCACTTAGCCCTCACGGCGAAAACGTCCCATTTTAAAGGTTAAATGTGCCCAGAACAGGAAAACTCCCAATT
TTGCCGATTTTCGTGTGCTATAGCCCATGTACTTTTTGGTGATCTGGAATTTCGACATAATTTTTGCCAAAATTTTTCGT
GGACGACTGTTAATACGATAGCCATGGAGCCAGTTAGCCCTCACGGTAAATACGACCCATTTTAAAGGTCAAATGTGCCC
CAAAGCAGGAAAACACCCAATTTTGGTAATTTTCGTGAGCTATAGTCCCTGGACTTTTTGAAGATCTGGAATTCCGACAT
AAATTTTGCCAAAATTTTTCTTGGACGTCCGTTAAGACCTTTGATATGGAGCCAGTTAGCCCTCACGGCCAAAACGTCTC
ATCTTGAAGGTCAAATGTGCCCAGAACAGGTAAACCCTACATTTCGCTGATTTTCGTGTGCATAGTGAAAGGACTTTTTG
GTGATCTGGAATTCTGACATAATTTTTACAAAAATTTTTCGTGGACGTCTGTTAAGACCTTAGGTATGGAGCCAGTTAGC
CTTCACGGCCAAAACGTCCAATTTTGAAAGTCAAATGTGCCCCGAATCAGGTAAACCCCCTATTTTGCCGATTTTCGTGC
GCTATATTCCATAGACTTTTTGGTGATCTAGAATTCCGAGCTCATTTTTGCCAAAAGTTTTCGTTGACGTCCGTTAAGAC
CTTAGCTATAGAGCCAGTTATCCCTCACGGCCAAAATGTCTCATTTTGAAGATCAAATGTTCCCCAGAGCAGGTAAACCC
CCCATTTTTGCCGATTTTTATGTGCTCTACTCTATGTACTTTTTGGTGATCTGGAATTCTGAAATAATTTTAGCAAATTT
TTTTTGTGGACGTCTGTTCAGACCTTAGCTATGGAGCAAGTTAGCCCTCACGGCCAAAACGTCCCATTTTGAAGGTCAAA
TGTGCCCCGGATCAGGTAAACCCCCCATTTTGCCAATTTTCGTGCGATATATTCCATGGACTTTTTGGTGATCTAGAATT
TCGACCTCATTTTTGACAAAAGTTTTCGTGGACATCCGTTAATACCTTAGCTACGGAGCCAGTTATCCCTTACGGCTAAA
ATGTCCCATTTTGAAGATCAAATGTTCCGCAGAGCAGGTAAACCTCCCATTTTTGCCGATTTTCGTTTGCTCTAGTCTAT
TTACTTTTTGGTAATCTGGAAATCCGAAATAACTTTTGCCAAAACTTTTTGTGGACGTTCGTTAAGACCTTAGCTATGGA
GCTAGTTGGCCCTCACGGCCAAAACATCTCATTTTGAAGATCAAATGTGCCCAGAGCAGGGAAACCCCACATTTTGCCAG
TTTACGTGTGCTATAGTCAATGAACTTTTTGATGGTCTAGAATACCGAAATAATTTTTGCCAAAATTTTTCGTGGACCAC
CCTTAAGACCTTAGATATGGAGCAAGTTAGCCTTCACGGCCAAAACGTCCCATTTTAAAGGTCAAATTTGCCCCAAAGTA
GGAAAACCCCAATTTTGCCGATTTTCGTGTGCTATAGTCCATGGTGTTTTTGGTGATATGGAATTTCGACATAGTTTTTT
CCAAATTTTGTCGTGGACGACCATTAAGACCTTAGCTAAGGAGCGAGTTAACCCTCACGGCCAAAACGTCCCATTTTCAA
GGTCAAACGACCTCCGGATCAGGTAAACCCCCCATTTTGCCGATTATCGTGTGCTATAGTCCATGGACTTTTTGGTGATC
AAGAATTTTGACCTCTTTTTCGCCAAAATAATTCGTGGACGTACGTTAAGACCTTAGATATGGAGCTAGTTAGCCCTCAC
GGCCAAAACGTCACATTTTGAAGGTGAAATGTGCCAGAGCAGGAAAACCCCCCCATATAGTCCATGGACTTTTAGGAGAT
CTGGAATTCCGACCTAATTTTTACTAAAAATTTTCGTGGACGTTAGTGAAGGCCTTAGGTATAGATCCAATTAGCCTTCA
CGGCTAAAATGTCCCATTTTGAAGGTCAAATATGTCCCAGAGCAGGAAATCCCCCTATTTTGCCAATTTTCGTGTGCTAT
AATCCATGGAGTTTTTGGTGATCTGGAGTTCCGACATAATTTTTTCCAAATTTTGTCGTGGACGACCATTAAGACCTTAG
CTAAGGAGAAAATTAACCCTCACGGCCAAAACGTCCCATTTTCAAGGTCAAACGACCCCCGGTTCAGGTAAACCCCCATT
TTGCCGATTATAGTGTCGTATAGTCCGTAGACTTTTTGAAAATCTAGAATTTCGACATAATTTTTGCCAAAATATTTCTT
GGACGTCCGTTAAGACCTAAGCTATGGAGACAGTTAGCCCTCAAGGCAAAAACGTCCCATTTATAAGGTCAAATGTACCC
TCAACCAGAAAACACCTAATTTTGTCGATTTTCGTGTCCTATAGTCCATAGACTTTTTGGAGATCTGGAATTGCGACATA
TATTTTGCCAAAAATTTTCATGGACGTCCGTTAAGACCTTACCTATGGAGCCAGTTAGCCCTCACGGTAAAAACGTCCCA
TTTTACCGGTCAAATGTGCCCAGAGCAGGAAAGCCCCCAATTTTGCTGATTTTCGTGTGCTATAGTCCATATAGTTTTTT
GGTGATATGGAATTCCGACATAGTTTTTTCCAAATTTTGTCGTGGACGACCATTAAGACCTTAGCTAAGAAGCAAGTTAA
CCCTCAAGGCTAAAACGTCCCATTTTCAGGGTCAAACAACCCCCGGATCAGGTAATACCCCCTATTTTCCCGATTATCGT
GTGCTATAGTCCATGGACTTTTTGGTGATCTAGAATTTTGACCTCTTTTTCGCCAAAATATTTCGTGGACGTACGTTAAG
ACCTTAGATATGGAGCTAGTTAGCCCTCACGGCCAAAACGTCCCATTTTGAAAGTCAAATGTGCCCCTGAGCAGGTAAAC
CCCCCCCCCCCTATTTTGCCGATTTTCGTGTACTAGTCCATGCAATTTTTGGTGATCTGAAATTCCGACATAATTTCTGC
CAAAATTTTTCGTGGACGTTCGTTTAGACCTTAGCTATGTAGCCACTTAGCCCTAACGGCCAAAAGTTCCCGTTTTATAG
GTCAAATGTGCCCTAGAGCAGGAAAATTCCAATTTTCCCGATTTTCGTGCGCTATAGTCCATGTACTTTTTGGTGATCTG
TATTTCCGACATAATTTTTACCAAAATTTTTGTGGATGTCTGTTAAGACCTTAGCTAGGGAGAAAGTTAGCCCTCCCGGC
AAAAACTTCCCATTTTAAAGGTCAAATGTGCACCAGAAAAGGTAAACCCCCCATTTTGCCGATTGTCGTGTGATATAGTC
TATGGACTTTTTGGTGATCTGGAATTTCGACATAATTCTTGCCAATTTTTTTTGGGGACGTCCGTTACGACCTTATCTAT
GGAGCAACTTAGCCCTCATGGCGAAAACGTCCCATTTTAAAGGTTAAATGTGCCCAGAACAGGAAAACTCCCAATTTTGC
CGATTTTCGTGTGCTATAGCCCATGTACTTTTTGGTGATCTGTAATTTCGACATAATTTTTGCCAAAATTTTTCGTGGAC
GACTTTTAATACGATAGCCATGGAGCCAGTTAGACCTCACGGTAAATACGTCTCATTTTAAGACCTTTGATATGGAGCCA
GTTAGCCCTCACGGCCAAAACATCTTATTTTGAAGACTAAATGTGCCCAGAGCAGGTAAACCCCCATTTTGCTGATTTTC
GTGTGCATAGTCAAAGGACTTTTTGGTGACCTGGAATTTCGACATAATTTTTACAAAAAGTTTTCGTGGACGTCTGTTAA
GACCTTAGCTATGGAGCCAGTTAGCCCTCACGGCCAAAACGTCTCATTTTGAAGGTCAAATGTGCCCCGGATCAGGTAAA
CCCCCCCATTTTGCCGATATTCGTGCGCTATATTCCATTGACTTTTTGGTGATCTGGAAATCCGAAATAATGTTTGCCAA
AATTTTTTGTGGACGATCGTTAAGACCTTCGCTATGGAGCTAGTTGGCCCTTACGGCCAAAACATCCCATTTTGAAGATC
AAATGTGCCCATAGCAGGTAAACCCCACATTTTGCCAGACCACATTTTGATGGTCTAGAATTCCGACATAATTTTTGCAA
AAATTTCTCGTGGACCACCTTTAAGACCTTAGATATGGAGCCAGTTAGCCTTCACGGCCAAAACATCCCATTTAGAAGGT
CAAATTTGCCCCTGAGCATGAAAACCCCCCAATTTTGCCGATTTTCGTATGCATAGTCAATGGACTTTTTGTTGAACTGA
AATTCCGACATAATTTTTGCCAAAATTTTTCGTGGACGTCCGTTATGACCTTAGCTATGGAGCTAGTTATACCTAACGGT
TAAATTGTCCCATTTTGAAGATCAAATGTGCCCCAGTGAAGGTAAACCCCCCCCCCCCCAATTTTGCCTATTTTCTTATG
CTATAATCCATGTACTTTTTGGTGATCTGGAATTTCGACATAAATTTTGCCAAAGATTTTCCTGGACGTCAGTTAAGACC
TTAACTTTGGATCCACTTAGCCGTCACAGCCAAAGCTTCCCATTTTAAAGGTCAAATGTGCCCTAGAGCAGGAAAACCGC
CAATTGTGCCGATTTTCATGTGCTATAGTCCATGGACTTTTTGGTGATATGGAATTCCGACATAATTTTTGCCAAAATTT
TTCGTGGTTAACAGTTAATACCTTAGCTATGGAGCAAGTTGTCCCTCACGACCAAAACGTCCCATTTTTAAGGTCAAATG
TTCCTCAGAGTAGGTAAACCCCTCATTTTGCCGATTTTCATGTGCTATAGCCCATTGACTTTTTGGTGATCTGGGATTCC
AACATAATTTTTGCCAAAATTTTTCGTGGACGTCCGTTAAGACCTTAGCTATGGAACCAGTTAGCCCTCACAGAAAAAAC
GTCCCATTTTAAAGGTCAAATGTGCCATAGAGCAGAGAAACACCTAATTTTCCCGATTTTCGTGTGCTATAGTCCATGGA
CTTTTTGGTGATCTAGAATTCCGACATCATTTTTACCAAAATTTTTCGTGGACCTCCGTTAAGACCTTGCCTATAGAGCC
AGTTAGCCCTCACGGCAAAAACGTCTCATTTTAAAGGTCAAATGTGCCCCATAGCAGGAAAACCCCATATTTTTCCGATT
TTCGTGTCCTATAGTCAATGGACTTTTTGGTGATCTAGAATTCCGACATCATTTTTAAAAAAATATGTTATAGACGTTCG
TTAAGACCTTAGCTATGGACCCTGTTAGCCTTCACGGCCAAAACGTCCCATTTTGAAGGTCAAATGAGCCTAGAGGAGGA
AAAACCCCCATTTTGCCGATTTTCGTGTGCTATAGTCCATGGACTTTTTGGTGATCTAGAATTCCGACCTCACTTTTGCC
AAAAGTTTTCATGGACGTCCGTTAAGACCTTAGCTACAGAGCCAGTTATCCCTCACGGCCAAAATGTCCCATTTTGAAGA
TCAAATGTGCCCCGGATCAGGTAAACCCCCCATTTTGCCGATTTTCGTGCTCTATATTCCATAGACTTTTTGGTGATCTA
GAATTCCGACCTCACTTTTGCCAAAAGTTTTCATGGACGTCCGTTAAGACCTTAGCTACAGAGCCAGTTATCCCTCACGG
CCAAAATGTCCCATTTTGAAGATCAAATGTTCCTCAGAGCAAGTAACCCCCCCATTTTTGCCGATTTTTGTGTGCTCTAC
TCTATGTACTTTTTGATGATCTGGAATTCCGAAATAATTTTTGCAAATTTTTTTTGTGGACGTCCGTTTAGACCTTAGAT
ATGGAGCAAGTTAGCCCTCACGGCCAAAACGTCCCATTTTGAAGGTCAAATGTGCCCCGAATCAGTTAAACCCTCCATTA
TGTCGATTTTCGTGCGATATATTCCATGGACGTTTTGGTGATCTAGAATTCCGACCTCATTTTTGCCAAAAATTTTCGTG
GTCGTCCGTTAATACCTTAGATACGGAGCCAGTTATCCCTCACGGCAAAAATGTCCATTTTGAAGATAGAATGTTCCCCA
GAGCAGGTAAACCCCCCATTTTTGCCGATTTTCGTGTGCTCTATTCTATTTACTTTTTAGTGATCTGGAAATCCGAAATA
ATTTTTGCCAAAACTTTTTATGGACGTTCGTTAAAACCTTAGCTATGGAGCTAGTTGTCCCTCACGGCCAAAACATCCCA
TTTTGAAGATCAAATGTGCCCAGAGCAGGTAAACCCCACATTTTGCCAGTTTACGTGTGCTATAGTCCATGAACTTTTTG
ATGGTCTAGAATTCTGACATAATTTTTGCCAAAATTTTTCGTGGACCAACTTTAAGGCCTTAGATATGGAGCCAGTTAGC
CTTCACGGCCAAAACGTCCCATTTAGAAGGTCAAATTTGCCCCTGAGCATGAAAACCCCTAATTTTGCCGATTTTTGTAT
GCATAGTCCATGGACTTTTTGTTGATCTGAAATTCCGACGTAATTTTTGTCAAAATTTTTCGTGGACGTCAGTTAAGACC
TTAGCTATGGAGCTAGTTATACCTCACGGCTAAAATGTCCCATTTTGAAGGTCAAATGTGCCCCAGAGAAGGTAAACCCC
CCATTTTGCTTATTTTCATGTGCTATATTNNNNNNNNNNNNNNNNNNNNNNNNNNNNNNNNNNNNNNNNNNNNNNNNNNN
NNNNNNNNNNNNNNNNNNNNNNNNNNNNNNNNNNNNNNNNNNNNNNNNNNNNNNNNNNNNNNNNNNNNNNNNNNNNNNNN
NNNNNNNNNNNNNNNNNNNNNNNNNNNNNNNNNNNNNNNNNNNNNNNNNNNNNNNNNNNNNNNNNNNNNNNNNNNNNNNN
NNNNNNNNNNNNNNNNNNNNNNNNNNNNNNNNNNNNNNNNNNNNNNNNNNNNNNNNNNNNNNNNNNNNNNNNNNNNNNNN
NNNNNNNNNNNNNNNNNNNNNNNNNNNNNNNNNNNNNNNNNNNNNNNNNNNNNNNNNNNNNNNNNNNNNNNNNNNNNNNN
NNNNNNNNNNNNNNNNNNNNNNNNNNNNNNNNNNNNNNNNNNNNNNNNNNNNNNNNNNNNNNNNNNNNAGACCTTAGCTA
TGGAGTCAGTTAGCCCTCACAGCAAAAATGTCCTATTTTAAAGGTCAAATGTGCCATAGAGCAGAGAAACACCTAATTTT
ACCGTTTTTCGTGTCCTATAGTCCATGGACTTTTTGGTGATCTAGAATTCCGACATCATTTTTACCAAAATATTTTGTAG
ACGTTCGTTAAGACCTTAGCTATGGAGCCTGTTAGCCCTCACGGCCAAAACGTCCCATTTTGAAGGTCAAATGTGCCTAA
AGGAGGAAAACCCCCCATTTTGTCGATTTTCGTGTGCTATACTCAATGGACTTTTTGGTGATCTGGAACTCCGACATAAT
TTTTCCAAAAAGTTTTCGTGGACATCCGTTAAGACCTTAACTATGGATCCAATTATCCCTCACGGACAAAACCTCCCATT
TTGAAGGTCAAATGTACCCCGAAACAGGTAAACCCCACATTTTGTCGATTTTCGTATGCTATAGTCCATTGACTTTTTGA
TGATTTGTAATTCCGACATAATTTTTGCAAAAAGTTTTTCGTGGACGTCCGTTAAGACTTTTGCTATGGAGCCAGTTAGC
CCTCACGGCAAAAACGTCCCATTTTAAAGGTCAAATGTGCCCTAGAGCAAGAAAACCCACAATTTTGCCGATTTTCGTGT
GCTATAGTCAATGGAGTTTTTGATGATATGGAATTCCGACATAGTTTTTTCCAAATTTTGTCGTGGACGACCATTAAGAC
CTTAGCTAAGGAGCAAGTTAACCCTCACGGCCAAAACGTCCCATTTTCAAGGTGAAACGACCCCCGGATCAGGTAAACAC
CCATTTTGCCGATTATCGTGTGCTATAGTCCATGGACTTTTTGGTGATCTACAATTTTGACCTCTTTTTCACCAAAATAT
TTCGTGGACGTACGTTAAGACCTTAGATATGGAGCTAGTTAGCCCTCATGGCCAAAACGTCCTATTTTGAAGGTCAAATG
TGCCCCAGAGCAGGTAAACCCCCCCATATAGTCCATGGACTTTTAGGTGATTTGCAACTCCGACCTAATTTTTTACCAAA
ATTTTTCGTGGACATTAGTTAAGGCCTTAGGTATAGATCCAGTTAGCCTTCACGGCTAAAATGTCCCATTTTGATGGTCA
AATGTGCCTCAGAGCAGGAAATCCCCCTATTTTGCCGATTTTCGTGTGCTATAATCAATGGAGTTTTTGGTGATCTGGAT
TACGACATAATTTTTTTCCAAATTTTGTCATGGACGACCATTAAGACCTTAGATACGGAGAAAATTAACCCTCACGACCA
AAACGTTCCATTTTCAAGGTCAAACGACCCCCGGATCAGGTAAACCCCCATTTTGCCGATTATAGTGTCCTTTAGTCCAT
AGACTTTTTGAAAATCTAGAACGTTAGATCTCATGGCAAAAACGTCCCATTTGAAAGGTCAAATGTGCCTCAGAGCAGGA
AAAACCCCAATTTTGCCGATTTTCGTGTGATATAGTCTATGTAGTTTTTGGTGATATGGAATTCCGACATGATTTTTGCC
AAATTTTGTCGTGGACGACCGTTAAGACCTTAGCTAAGGATCAAGTTAACCCTCACGGCTAAAACGTCCAATTTTTGAAG
GTCATAACTTCGGATCAGGTAAACCCCCCATTTTTCCGATTATCGTGTGCTATAGTCCATGGACTTTTTGGTGATCTAGA
ATTTTGACCTCTTTTTCGGCAAAATATTTCGTGGGCGTACGTTAAGACCTTAGCTTTGGAGCCACTTAGCCCTCACGGCG
AAAACGTCCCATTTTAAAGGTTAAATGTGCCCAGAACAGGAAAACTCCCAATTTTGCGATTTTCATGTGCTATAGCCCAT
GTACTTTTTGGTGATCTCGAATTTCGACATAATTTTTGCCAAAATTTTTCGTGGACGACTGTTAATACGATAGCCATGGA
GCCAGTTGGCCCTCACGGTAAATACGTCCCATTTTAAAGGTCAAATGTACCCAAAGCAGGAATACACCCAATTTTGGTAA
TTTTCGTGAGCTATAGTCCATGGACTTTTTGGTGATCTGGAATTCTGACATAAATTTTGCCAAAATTTTTCTTGGACGTC
CGTTAAGACCTTTGATATGGAGCCAGTTAGCCCTCACGGCCAAAACGTCTTATTTTGATGGTCAAATGTGCCGAGATCGG
GTAAACCCCCCATTTTGCTGATTTTCGTGTGTATTATCAAAGGACTTTTTGGTGATCTGGAATTCCGACATAATTTTTAC
AAAAAGTTTTCGTGGACGTCTGTTAAGACCTTAGCTATGGAGCCAGTTAGCCCTCACGGCTAAAACGTCCCATTTTGAAG
GTCAAATGTGTCCCGGATCAGGTAAACCCCCCATTTTGCCGATTTTCGTGTCCTATAGTCCATGGACTTTTTGGTGATCT
AAAATTTCGACATCATTTTTACCAAAATATTTTCTAGACGTTCGTTAAGACCTTAGCTATGGAGCCTGTTAGCCCTCACG
GCCAAAACGTCCCATTTTGAAGGTCAAATGTGCCTAGAGGAGGAAAACCCCCCATTTTTCCGATTTTCGTGTGCTATACT
CCATTGACTTTTTGGTGATCTGGAACTCCGACATAATTTTTCCAAAAAGTTTTAGTGGACGTCCGTTAAGACCCTAACTA
TGGAGCCAATTATCCCTCACGGACAAAACGTACCATTTTGAAGGTCAAATGTACCCCGATACAGGTAAACCCCACATTTT
GCCGATTTTCGTGTGCTATAGTCCATTGACTTTTTGACAATTTGGAATTCCGATATAATTTTTACCAAAAATTTTCCTGG
ACGACCTTTAAGACCTTAGCTAGGGAGGCAGTTAGCCCTCACGGCCAAAACATCCCATTTTAAAGGTCAAATGTGCTCCA
GAGCAAGAAAGACCCCAATTTTGCCGTTTTTCGTGTGATATAGTCCATGAACTTTTTGATGATCAGGAATTTCGACATAA
TTTTTTCCAATTTTTTTCATGGACGACCGTTAAGACCTTAGCTATTGAGCAAGTTAGCCCTCACAGCCCAAACGCCCCAT
TTTGAAGGTCAAATGTGCCCCATATCAAGTAAACCTTCCATTTTGCCGATTATCGTGTGCCATAGTCCATGAACTTTTTG
GTGTTCTAGAATTCCGACCTCATTTTTGCAAAAAGTTTTCGTGGACGTGCGTTAAGATCTTAGCTATGGAGCCAGTTAAC
CCTCACGGCCAAAACGTCCGATTTTGAAGGTCAAATGTGCCCCAGAGCAGGTAAACGCCCCATTCTGCCGATTTTCGTTT
GCTATAGTCAATGGTCTTTTTGATGATTTGTAATTCCGACATAATTTTTGCAAAAAGTTTTCATGGACGTCCGTTAAGAC
TTTGACTATGAAGCCAGTTAGCCCTCACGGCAAAAACGTCCCATTTTAAAGATCAAATGTGCCCCTGAGCAGGAAAACCC
CAATTTTGCCGATTTTCGTGTGCTATAGTCCATGGAGTTTTTGGTGATATGGAATTCCGACATAGTTTTTTCCCAATTTT
GACGTGGACGACCATTAAGACCTTAGCTAAGGAGCAAGTTAACCCTCACGGCCAAAACGTCCCATTTTCAACGTCAAACA
ACCCCCGGATCAGGTAAACCCCCCATTTTTTGCCGATTATCGTGTGCTATAGTCCATGGACTTTTCGGTGATCTAGAATT
TTGACCTCTTTTTCGCCAAAATATTTCGGGGACGTACGTTAAGACCTTAGATATGGAGCTAGTTATCCCTCACGGCCAAA
ACGTCCCATTTTGAAGGTCAAATGTGCCCCTGAGCAGGTAAACCCCTCCATATTGCCGATTTTCGTGTGCTAGTCCATGT
AATTTTTGGTGATCTGGAATTCCGACATAATTTTTGCCAAAATTTTTCGTGGACGTCCGTTTAGTCCTTAACTATGTAGC
CACTTAGCCCTAACGGCCAAAAGTTACCATTTTATAGGGCAAATATGCCCTAGAGCAGGAAAACCCCAATTTTCCCGAAT
TTCGTGTGCTATAGTCCATGGACTTTTTGGTGATCTGTAATTCCGACATAATTTTTACCAAAATTTTTCGTGGATGTCTG
TTAAGACCTAAGCTATGGAGCAAGTTAGCCCTCCCGGCCAAAACGTCCCATTTTAAAGGTCAAATGTGCCCCAGAGAAGG
TAAACCCCCATTTTACCGATTTTCGTGTGATATTGTCTATGGTCTTTTTGATGATCAAGAATTTCGACATAATTTTTGCA
AAATTTTTTTGGGGACGTCCGTTAAGACCTTAGCTATGGAGCCTGTTAGCCCACACGGCCAAAACGTCTCATTTTGAAGG
TCAAATGTGCCCAGAGCAGGTGAACCCTACATTTCACTGATTTTCGTGTGCATAGTGAAAGGACTTTTTGGTGATATGGA
ATTCTGACATAATTTTTACAAAAAGTTTTCGTGGACGTCTGTTAAGACCTTAGGTATGGAGCCAGTTAGCCCTCACGGCC
AAAACGTCCAATTTTGAAGGTCAAATGTACCCCGAATCAGGTAAACCCCCTATTTTGCCGATTTTCGTGCGCTATATTCC
ATTGACTTTTTGGTGATCTAGAATTCCGAGCTCATTTTTGCCAAAAGTTTTCGTTGACGTCCGTTAACACCTTAGCTACA
GAGCCAGTTATCCCTCACGGCCAAAATGTCTCATTTTGAAGATCAAATGTTCCCCAGGGCAGGTAAACCCCCAATTTTTG
CCGATTTTTATGTGCTCTACTCTATGTACTTTTTGGTGATCTGGAATTCTGAAATAATTTTAGCAAATTTTTTTTGTGGA
CGTCCGTTCAGACCTTATCTATGGAGCAAGTTAGCCCTCACGGCCAAAACGTCCCATTTTGAAGGTCAACTGTGCCCCGG
ATCAGGTAAATCCCCCATTTTGCCAATTTTCGTGCGATATATTCCATGGACTTTTTGGTGATCTAGAATTCCGACCTCAT
TTTTGCCAAAAAGTTTTCGTGGACATCCGTTAATACCTTAGCTACGGAGCCAGTTATCCCTTACGGCCAAAATGTCCCAT
TTTGAAGATCAAATGTTCCGCAGAGCAGGTAAACCTCCCATTTTTGCCGATTTTCGTTTGCTCTAGTCTATTTACTTTTT
GGTAATCTGGAAATCCGAAATAATTTTTGCCAAAACTTTTTGTGGACGTTCGTTAAGACTTTAGCTATGGAGCTAGTTGG
CCCTCACGGCCAAAACATCTCATTTTGAAGATCAAATGTGCCCAGAGCAGGTAAACCCCACATTTTGGCAGTTTACGTGT
GCTATAGTCCATGAACTTTTTGATGGTGTAGAATACCGAAATAATTTTTGCCAAAATTTTTCGTGGACCACCTTTAAGAC
CTTAGATATGGAGCCAGTTAGCCTTCACGGCCAAAACGTCCCATTTAGAAGGTCAAATTTGCCCTGAGCATGGAAACCCC
AATTTTGCCGATTTTTGTATGCATAGTCCATGAAATTTTTGTTGATCTGAAATTTCGACATAATTTTGCAAAATTTTTTC
GTAGACGTCC
TATGAGCATTAAACACCATTTGTATGGGTCTTCTATATTCGTAAGCAATTGAAAACATTTCGTAAAAAGAATTCCACCTT
GTTTTAATATGTCTTGGAATTTTTCTTGGTGGCAACTCACATAGTACACAACGCTCATTAAATTCCCTAATTCTAGCAGC
TCTATTAGCATAAAAAATCCAGGCAACAGCATATTCAATTTTCATACAACCACATTTAAATAATGAAATACCATCTTGTA
CAACTAAATTTAATACATGTGCAACACATCTAACATGAAAAGAATTAACATCAATTGGACATAATCTAGTTTTTAACATA
CTAGCAGCGTTTACATTATTAGATGCATTATCTAATGCGACAGACATTACTTTATCTATAAGCATGTAATAATCTATAAC
ACTCAAAATATTTGAAGCTAAATATGCACCAGTTTTTTTCTCTACACATTCTTTATAACTTAAGATTCTTTTTTTCAAAT
TCCAGTTATAATCAATCCAATGTACTGTAACAGTTAAATAATCACGTCCATTAACACTACGACCCATGTCCGAAGTTATA
GACACTCTACAATCTAATATGCTAAACATACAACGAAGATATTGACAATGTTTACCTTGATATACAAAAACATCAGATTT
AACAGTATTTCTTGAAAAACCTCTATAATTAGGATTATAAGTTTGTTGAATATATTCAATAAAACCGGGATGTGAAGGAA
AACTATAAGGTAAACCACAAACAGAAACCATTTTAGCTAAATTTTCGCGATCTCTTTCCTTATTATATTTACGTTGTGTA
AGTGGACCACCGGGGTTAGAAGGATCTAATGTTCCTTGAACCATGTTAGAAGCCCCTACCGATTCATTAACATTAATATC
AAAATCATTATCTGAAATTCCTTTTTTTCTATTGGCTAATGATTTAGCTTCTTTATATTGAATCGGCACACAAGATAACA
AATGTCTATTTAAGCCCCCCGTCCCACCTTGACCTCCACCTTGTTTATGTTTAAAAGGTTGCTTACACTTATTACAAATA
GCAATATAATTTTCCTTATCTAAAGTCATAAATTGCCACACAACAGAAGTTTTAGGGCGTTGATACTTCACCTTCTCCCT
TGTAGGAGGTATAAGGGGTGGACGTCCAGAATTTTGCTCCGTTGAATTTGTAGTTTCATTTGGAGCATTTGTCACCGGAC
TAGTAGGTGTAGGTGTATCTTCTAATTCATCTTCTCCCGAACCAACTTCTACTTCTTCACCTGAATTTTCATCAAGATAA
GGATTAATATCACCATAAATTTGTTGTAAAAGTTCATGATCGAGTTGAGCATTTAAATCAATATCATAAGAAGTATCATC
AACATAAGTAGAATCATTTGTATTAACTCTAACTCTAGAAGTACCACCACATTTACTCTTATTTTTTTCCTTACTACTTT
TTTTAGTAAAATTAAATAATCTACTAATGGCACTTGGTTCCTTCTCTTTTCCTTTACCGGTATCTTTTTTGTTAGAACTC
ATATTTAATTATATGTAAAGTATAATATAAAAATAATAATAACACAAAAATTAATGACGAAAAATAAAATATAAATATTA
TGAAACGAATGTACCAAACGTCTGCGTTAATAGCAGAGGTTATAACCGATTCTTGAAGCTTGTAGTTTGTTGTAACTTGT
AACTTGTAATTTGGAACTCCAATAAATGATAGCAAATATAATATGAAAACTTAGATATATATATTATGATATATAATATG
AAAACTTAGAATTGAAATATATGTATTATGATATAATATGAGACTTAAATGAAATAAAATATTGAGATTTGAGACTTAAG
ATTGAGAGTTGAGACTTGAAAGAATATAAAAAATAGATGAGAGAATATATAATTTTGTAAGAAATAATAAGGGATAGAGG
GGTATTTATAATATTAAAAGTGGGTTAAAGTGTATTTATAATAACTTGAGGGTTTAAAGTAAATTATTAAAAGTAAGGGT
GGTAGGGGGTGTTGGTTGGGGGAAAAAACTGCCAAAATATCCGTTGGGGGGGCCCACTAGCCGTTGCCCAACGGATAGAA
TTATAAATAAAAAAAAAAAAAAAAAAAAAAATTGTTAGAGGATCCCGCGAACCGGCCGGTTCATCCGGGCCGGGACCGGG
CCGGGTCGACCGGGACCAACGGGTGAACCGGACCGGTACCGGTCCCCTATACCGAAAGCCCCCAACCCGCCAATTTCAAA
CGGGCCGGGGCGGCCCGACCCGGTCCCCCTGCCACCCCTAGGACTAGCACACGAAAATCGGCAATATGGAGGGGTTTACC
TGCTCAGGGGCACATTTGACCTTCAAAATGGGACGTTTTGGCCGTGAGGGCTAACTAGCTCCATATCTAAGGTCTTAACG
TACGTCCCCGAAATATTTTGGCGAAAAAGAGGTCAAAATTCTAGATCACCGAAAAGTCCATGGACTATAGCACACGATAA
TCGGCAAAAAATGGGGGGTTTACCTGATCCGGGGGTCGTTTGACGTTGAAAATGGGACGTTTTGGCCGTGAGGGTTAACT
TGCTCCTTAGCTAAGGTCTTAATGGTCGTCCACGACGAAATTTGGAAAAAACTATGTCGGAATTCCATATCACCAAAAAC
TCCATGGACTATAACACACGAAAATCGGCAAAATTGGGGTTTTCCTGCTCAGGGGCACATTTGATCTTTAAAATGGGACG
TTTTTGCCGTGAGGGCTAACTGGCTTCATAGCCAAAGTCTTAACGGACGGCCACGAAAACTTTTTGCAAAAATTATGTCG
GAATTACAAATCATCAAAAAGACCATTGACTATAGCAAATGAAAATCGACAGAATGGGGCATTTAACTGCTCTGGGGCAT
ATTTGACCTTCAAAATCGGACGTTTTGGCCGTGAGGGTTAACTGGCTCCATAGCTAAGGACTTAACGCACGTCCACGAAA
TTTTTTTGCAAAAATGAGGTCGGAATTCTAGAACACCAAAAAGTTCATGGACTATGCCACACGATAATCGGCAAAATGGA
AGGTTTACTTGATACGGGGCACATTTGGCCTTCAAAATGGGGCGTTTGGGCTGTGAGGGCTAACTTTCTCCATAGCTAAG
GTCTTAACGGTCGTCCATCAAAAAAAATTGGAAAAAATTATGTCGAAATTCCTGATCATCAAAAAGTTCATGGACTATAT
CACACGAAAAACGGCAAAATTGGGGTCTTTCTTGCTCTGGAGCACATTTGACCTTTAAAATGGGATGTTTTGGCCGTGAG
GGCTAACTGCCTCCCTAGCTAAGGTCTTAAAGGTCGTCCAGGAAAATTTTTGGTAAAAATTATATAGAAATTCCAAATTA
TCAAAAAGGCAATGGACTATAGCACACGAAAATCGGCAAAATGTGGGGTTTACCTGTACCGGGGTACATTTGACCTTCAA
AATGGGACGTCTTGTCCGTGAGGGATAATTGGCTCCATAGGTAGGGTCTTAACGGACGTCCACTAAAACTTTTTGAAAAA
ATTATGTCGGAGTTCCAGATCACCAAAAAGTCAATGGAGTATAGCACACGTAAACTGGCAAAATGTGGGGTTTACCTGCT
CTGGGCACATTTGATCATCAAAATGGGATGTTTTGGCCGTGAGGGCCAACTAGCTCCATAGCTAAGGTTTTAACGAACGT
CCATAAAAAGTTTTGGCAAAAATTATTTCGGATTTCCAGATCACCAAAAAGTAAATAGAATAGAGCACACGAAAATCGGT
AAAAATGGGGGGTTTACCTGCTCTGGGGAACATTCTATCTTCAAAATGGACATTTTTGCCGTGAGGGATAACTGGCTCCG
TATCTAAGGTATTAACGGACGACCACGAAAATTTTTGGCAAAAATGAGGTCGGAATTCTAGATCACCAAAACGTCCATGG
AATATATCGCACGAAAATCGACATAATGGAGGGTTTACCTGATCCGGGGTACATTTGACCTTCAAAATGGGACGTTTTGG
CCGTGAGAGCTAACTTGCTCCATATCTAAGGTCTAAATGGACGTCCACAAAAAAAATTTGCAAAAATTATTTCGGAATTC
CAGATCATCAAAAAGTTCATAGAGTAGAGCACACAAAAATCGGCAAAAATGGGAGGGTTACTTGCTCTGAGGAACATTTG
ATCTTCAAAATGGGACATTTTGGCAGTGAGGGATAACTGGCTCTGTAGCTAAGGTCTTAACGGACGTCCATGAAAACTTT
TGGCAAAAATGAGGTCGGAATTCTAGATCACCAAAAAGTCTATGAAATATAGCGCACGAAAATTGGCAAAATGGGGGGGT
TTACCTGATCCGGGGCACATTTGACCTTCAAAATGAGACGTTTTGGCCGTGAAGGCTAACTGGCTCCATAGCTAAGGTCT
TAATAGACGTCCACGAAAACTTTTTGTAAAAATTATGTCGGATTTCCAGATCACCAAAAAGTCCTTTGACTATGCACACG
AAAATCAGCAAAATGGGGGGTTGACCTGCTCTGGGCACATTTGACCTTCAAAATGAGACGTTTTGGCCGTGAGGGCTAAC
TGGCTCCATATCAAAGGTCTTAACGGACGTCCAAGAAAAATTTTGGCAAAATTTATGTCGGATTCCAGATCACCAAAAAG
TCCATGGACTATAGATCACGAAAATTACCAAAATTGGGTGTTTTCCTGCTTTGGGGCACATTTGACCTTTAAAATGGGAC
ATATTTACCGTGAGGGCTAACTGGCTCCATGGCTATCGTATTAACAGTCATCCACGAAAAATTTAGGCAAAAATTTGTCG
AAATTCCAAATTACCAAAAAGTACATGGGCTATAGCACACGAAAATCGGCAAAATTGGGAGTTTTCCTATTCTGGTCACA
TTTAACCTTTAAAATGGGACGTTTTCGCCGTGAGGGCTAAGTGGCTCCATAGCTAAGGTCTTAACGGACGTCCCCAAAAA
ATTTTGGCAAAAATTATGTCGAAATTCCAGATCATCAAAAAGTCCATAGACTATATCACACGAAAATCGGCAAAATGGGG
GGTTTACCTTCTCTGGGGCACATTTGACCTTTAAAATGAGACTTTTTGGCCGGGAGGGCTAACTTGCTCCATAGATAAGG
TCTTAACAGACATCCACGAATAATTTTGGTAAAAATTATGTCGGAATTACAGATCACCAAAAAGTCCATGGACTATAGCA
TATGAAAATCGGGAAAATTGGGGTTTTCCTGCTCTAGGGCACATTTGACCTATAAAATGGGAACTTTTGGCCGTTAGGGC
TAATTGGCTACATAGCTAAGGTCTAAACGGACGTCTACGAAAAATTTTGGCAAAAATTATGTCGGAATTCCAGATCACCA
AAAATTCCATGGACTAGCACATGAAAATCGGCAAAATGGGAGGGGGGTTTACCTGTTCAAGGGCACATTTGACCTTCAAA
ATTAGACGTTTTGGCCGTGAGGGCTAACTAGCTCCATATCTAAGGTCTTAACGTACGTCCACGAAATATTTGGCGAAAAA
GAGGTCAAAATTCTAGATCACCGAAAAGTCCATGGACTATAGCACACGAAAATCGGCAAAATGGGGGTTTTTCCTCCTCT
AGGCTCATTTGACCTTCAAAATGGGACGTTTTGGCCGTGAGGGCTAACAGGCTCCATAGCTAAGGTCTTAACGAACGTCT
ACAAAATATTTTTTTAAAAATGATGTCGTAATTCTAGATCACCAAAAAGTCCATTGACTATAGGACACGAAAATCGGAAA
AATAGGGGGTTTTCCTGCTATGGGGCACATTTGACCTTTAAAATGAGACGTTTTTGCCGTGAGGGCTAACTGGCTCCATA
GCCAAGGTCTTAACGGAGGTCCACTAAAGATTTTTGCAAAACTTATGTCGGAATTACAAATCATCAAAAAGACAATGTAC
TATAGCACACTAAAATCGGCAAAATGGGAGATATAACTTCTCTGGGGCACATTTGACCTTCAAAATCGGACGTTTTGGCC
GTGAGGGTTAACTGGCTCCATAACTAAGGTCTTAACGGACGTCCACGGAAACTTTTTGCAAAAATGAGGTCGGAATTCTA
GATCACCAAAAATTTCATGGACTAAAGCACACGATAATCGGCAAAATGGAAGGTTTACCTGATACGGGGCACATTTGACA
TTCAAAATGAGACGTTTTAGCTGTGAGGGCTAACTTGCTCCAAAGCTAAGGTCTTAACGGTCTCCCACGAAAAAATTTGG
AAAAAATTATGTCAAAATTCCAGATCACCAAAAAGTCCATGGAATATATCAAACGAAAATCGGCAAAATTGGGGTCTCTC
CTGCTCTGGAGCACATTTTACCTTCAAAATGGGATGTTTTGGCCGTGAGGGCTAACTGGCTCCATAGCTAAGGTCTTAAA
AGTCGTCCAGGGAAAATTTTGGTAAAAATTATATCGGAATTCCAGATCACCAAAAAGTCAATGGACTATAGCACACGAAA
ATCGATAAAATGGGGGGTTTACCTGCTCCGGGGTACATTTGATCTTCAAAATTGGACGTTTTGTCCGTGAGGGATAATTG
GCTCCATAGCTAAGGTTTTAACAGACGTCCACGAAAACTTTTTGGAAAAATTATGTCGGAGTTCCAGATCACCAAAAAGA
CCATGGAGTATAGCACACGAAAATCGGCAAAATGGGGGGGTTTTCCTCCTCTAGGCACATTTGACCTTCAAAATGGGACG
TTTTGGCCATGACGGCTAACAGGCTCCATAGCTAAGGTCTTAACAAACGTCTACAAAATATTTTGGTAAAAATGATGTCG
GAATTCTAGATCACCAAAAAGTCCATGGACTAAAGGACACGAAAATCGGTAAAATCAGGTGTTTCTCTGCTCTATGGCAT
ATTTGACCTTTAAAATGGGATGTTTTTTCTGTGAGGGCTAACTGGTTCCATAGTTAAGGTCTTAACGGACGTCTACGAAA
ATAATTGGCAAAAATTATGTTGGAATTCCAGATAACCAAAAAGTCAATGGGCTATAGCACACGAAAATCGGCAAAATGGG
GGGTTTACCTACTCTGGGGAACATTTGACTTTAAAAATGGGACGTTTTGGCCGTGAGGGCCAACTAGCTTCATAGCTAAG
GTCTTAACGGTCATCTACGAAAAATTTTGGCAAAAATTATGTCGGAATTCCATATCACCAAAAAGTCCATTGACTATACC
ACACGAAAATCGGCAATATTGGCATTTTTCCTGCTCTGGGGAACATTTGACCTTTAAAATGGGAAGCTTTGGCTGTGAGG
GCTAAGTGGCTCCATAGTTAAGGTCTTAACGGACGTCCACGAAAATTTTTGGCAAAATTTATGTCGAAAATCCAGATCAC
CAAAAAGTACATGGACTATAGCACATGAAAATAGGCAAAATGGGGGGTTTACCTTCTCTGGGGCACATTTGACCTTCAAA
ATGGGATGTTTTGGTCGTGAGGGCTAATTGGCTCCATAGCTAAGGTCTTAACGGACATCCACGAAATATTTTGGCAAAAA
TGAGGTCGGAATTCTAGATCACCAAAAAGTCCATGGACTATAGCACACGATAATCGTCAAAATGATGGGTTTACCTGATC
CGGTGTACATTTGACCTTCAAAATGGGACGATTTGGCCGTTAGGGCTAACTTGCTCCATGGCTATTGTATTAACAGTCGT
CCACGAAAAATTTTGGCAAAAATTATGTCGAAATTCTAGATCACCAAAAAGTTCATGGACTATAGCACACGAAAATCGGC
AAAATTGGGTTTTCCTGCTCTAGGGCACATTTGACCTATAAAGTGGGAACTTTTGGCCGTTAGGGCAAGTGGCTCCATAG
CTAAGGTCTAAACGGACGTCCACGAAAAATTTTGGCAAAAATTATGTCGGAATTCTAGATTACCAAACAGTCCATGGACT
AGAACACGAAAATCGGCAATATGGGGGGTTTACCTGCTCTGGGCACATTTGACCTTCAAAATGGGACGTTTTGGCGGTGA
GGGCTAACTAGCACCATATCTAAGGTCTTAACGTACGTCCACGAAATATTTTGGCGAAAAAGAGGTAAATATTCCAGATC
ACCAAAAAGTCCATGGACTATAGCACACGATAATCGGCAAAATGGGGGCTTTACTTGATCCGAGCTTCGTTTGACCTTGA
AAATGGGACGTTTTGGCCGTTAGTGTTAATTTGCTCCTTATCTAAGGTCTTAATGGTCGTTCACGACAAAATTTGGAAAA
AACTATGTCGGAATTCCAGATCACCAAAAACTCCATGGATTATAGCAAACGAAAATCGGCAAAAATTGGGGGTTTTCCTG
CTCTGGGGCATGTTTGACCTTCAAAATGGTACGTTTTGGCCGTGAGGGCTAACTGTCTCCATAGTTAAGGTCGTAACGGA
AGCCCACGAAAATTTTTGGCAAAAATTATGTCGAAATTCCATATCACCAAAAAGTCTACGGACTATAGCACATGAAAATC
GGCAAAATTGAAGGTTTTCCTCCTCGGGGGCACATTTGATCTTCAAAATGGGATGTTTTGGCCGTGAGGGCTAACTGGAT
CCATAGCTAAGGTCTTAACGAACGTCCACAAAATTTTTTTTGCAAAAATGAGGTCGGAATTCTAGATCATCAAAAATTCC
GTGGACTATAGCACACGATAATCGGCAAAATGGGGGGTTTACCTAATACGGGGCACATTTGACCTTCAAATTGGGACGTT
TTTGCCGTGAGGGCTAACTTGCTCAATAGTAAGGTCATAACGGTCGTCCACGAAAAAATTTGGAAAAAACTATGTCGAAA
TTCCAGATCACCAAAAAGTTCATTGACTATAGTACACGAAAATCGGCAAAATTGGGGGTTTTCCTGCTCTGGAGAACATT
TGACCTTTAAAATGAGATGTTTTGGCCGTGGGGCTAACTGACTCCATAGCTAAGGTCTAAACGGACGTCCACAAAAAATT
TTGGTAAAAATTATTTCGGAATTCCAGATCACGAAAAAGTACATAGACTATAGCACACAAAAATCGGCAAAATGGGGGGT
TTACGTGCTCTGGGGAATATTTGACCTTCAAAATGGGACGTTTTGGCTGTAAGGGCTAACTTGCTCCATGGTTAATGTCT
TAATGGTCGTCCAAGAAAAATTTTGGCAAAAAATATGTCGGAATTCTAGATCACCAAAAAATACATGGACTATAGAACAC
GAAAATCAGTAACTTTGGAGGTTTTCCTGCTCTGGGGCACATTTGACCTTTAATATGGGATGTTTTGGCCGTGAGGTCTA
ACTGGCTCCATAACTAAGGTATGAACGAATGTCCACAAAAACGTTTGGCAAAAATAAGGTCGGAATTCTAGATTACCAAA
AAGTCCATGGACTATAACACATAAAAATTGGCAAAATGGGGGGGTTTACCTGATCCAGGGGTCGTTTGACCTTGAAAATG
AGACGTTTTGGCCGTGAGGGTTAACTTGCTCCTTAGCTAAGGTCTTAATGGTCGTCCACGACAAAATTTGGAAAAAACTA
TGTCGGAATTCCATATCACCAAAAACTCCATTGACTATAGCACACGAAAATCGACAAAATTGGGGGTTTTCCGGCTCTGT
GGCACATTTGACCTTTAAAATGGGACGTTTTTGCCGTGAGGGATAACTGTCTCCACAGCTTAGGTCTTAACGGACGTCCA
CGAAATATTTTGGCAAAAATTATGTCGAAACTCTAGATTTTCAAAAAGTCTATGGACTATAGGACACTATAATCGGCAAA
ATGGGGTTTACCTGATCCGGGGGTCGTTTGACCTTGAAAATGGGATGTTTTGGCCGTGAGGGTTAATTTTCTCCTTAGCT
AAGGTCTTAATGGTCGTCCACGACAAAATTTGGAAAAAATTATGTCGGAATTCCAGATCACCAAAAACTCAATGGATTAT
AGCACACGAAAATCGGCAAAATAGGGGGATTTCCTGCTCTGGGGCACATTTGACCTTCAAAATGGGATATTTTAGCCATG
AAGGCTAACTGGATCTATACCTAAGGCCTTAACTAACGTCCACGAAAATTTTTAGTAAAAATTAGGTCAGAAATCCAGTT
CACCTAAAAGTCCACGGACTATATGGGGGGGTTTACCGGCTCTGGGGCACATTTGACCTTCAAAATGGGACGTTTTGGCC
GTGAGGGCTAACTAGCTCCATATCTAAGGTCTTAATGTACGTCCACGAAATATTTAGGCGAAAAAGAGGTCAAAATTCTA
GAACACCAAAAAGTACATGGACTATAGCACACGATAATCGGCAAAATGGGGGATTTACCTAATCCGGGGGTCGTTTGACC
TTGAAAATGGGACGTTTTGGCCGTGAGGGTTAACTTGCTCCTTACCTAAGGTCTTAATGGTCGTCCACGACAAAATTTGG
AAAAAACTATGTCGAAATTCCATATCACCAAAAACAACACGGATAGCACACGAAAATCGGCAAAATTGGGGGTTTTCCTG
CTCTGGGCACATTTGAACTTTAAAATGGGACGTTTTTGCCGTGAGGGCTAACTGTCTCCATAGCTTAGGTCTTAACAGAC
GTCCACGATATATTTTGGCAAAAATTATGTCGAAATTCTAGATTACCAAAAAGTCTATGGACTATAGGACACTATAATCG
GCAAAATGGGGGGTTTACCTGATCCGGGGGTCGTTTGACCTTGAAAATGGGACGTTTTGGCCGTGAGGGTTAATTTGCTC
CTTATCTATGGTCTTAATGGTCGTCCACGACAAAATTTGGAAAAAACTATGTTGGAATTCCAGATCACCAAAAACTCCAT
GGATTATAGCACACGAAAATCGGCAAAATTGGGGGTTTTCCTGCTCTGGGGCACATTTGACCTTCAAAATGGTACGTTTT
GGCCGTGAGGGCTAACTGTCTCCATAGCTAAGGTCATAACGGACGTCCACGAAAATTTTTGACAAAAATTATGTCGAAAT
TTCAGATCATCAAAAAGTCTACGGAGTATAGCACACGAAAATCGGCAAAATTGAAGGTTTTCCTCCTCGGGGGCACATTT
GACCTTCAAAATGGGATGTTTTGGCCGTGAGGACTAACTGTCTCCATAGCTAAGGTCTTAACGAACGTCCACGAAAACAT
TTTGCAAAAATGTGATCGAAATTCTAGATTATCAAAAAGTCCATGGACTATAGCACACGATAATCGACAAAATGGGGGGT
TTACCTAATACGGGGCACATTTGACCTTCAAAATGGGACGTTTTGGCCGTAAGGGCTAACTTGCTCAATAGCTAAAGTCA
TAACGGTCGTCCACAAAAAAAATTGGAAAAAATTATGTCGAAATTCCAGATCACCAAAAAGTCCATGGACTATAGCATAC
GAAAATCGGCAAAATTAGGGGTTTTGCTGCTCTGGAAAACATTTGACCTTTAAAATGGGATGTTTTGGCCGTGAGGGCTA
ACTGGCTCCATAACTAAGGTCTGAACGAATGTCCACAAAATCTTTTGGCAAAAATGAGGTTGGAATTCTAAATTACCAAA
AAGTCCATGGACTATAACACATGAAAATCGGCAAAAATGGGGTGTTTAACTGATCCAGGGGTCGTTTGACCTTTAAAATG
GGACGTTTTGGCCGTGATGGTTAACTTGCTCCATATCTAAGGTCTTTACGGATATCCATGAATTTTTTTTGCAAAAACTA
TGTCGGAATCCAGATCACCAAAAAGTTCATGGACTATAGCACACGAAAAATGGCAAAATTGGGTGTTTCCCTGCTCTGGG
GCACATTTCACCTTTAAAATGGGACGTTTTTGCCGTGAAGGCTAACTGGTTCCATATCTAAGGTCTTAACAGACGTCCAC
GAAAAATTTTGGCAAAAATTATGTCAGAATTCAAGATCACCAAAAAGTCTATGGACTATAGCACATGAAAATCGGCAAAA
TTGGGTGTTTTCCTGCTATGGGCACATTTGACCTTTAAAATGGGACGTTTTTACCATGAGGGCTAACTGGCTCCATAGCT
AAGGTCATAACAGACGTCCATGAAAACTTTTTGTAAAAATTATGTCGGAATTCCAGTTCACCAAAAAGTCCATGGACTAT
AGCACACGAAAATCGGCAAAATGGGGGGTTTACCTGCTCTGGGGCACATTTGACCTACAAAATGGGACGTTTTGGNNNNN
NNNNNNNNNNNNNNNNNNNNNNNNNNNNNNNNNNNNNNNNNNNNNNNNNNNNNNNNNNNNNNNNNNNNNNNNNNNNNNNN
NNNNNNNNNNNNNNNNNNNNNNNNNNNNNNNNNNNNNNNNNNNNNAAGTTATTTGTGGACATCCGTTAAGACTTTAGTTA
TGGAGCCAGTTAGCCCTCACGACCAAAACGTCCCATTTTGAAGGTCAAACGATCCCCGGAGCAGGTAAACCCCTTATTTT
TTTCAATTTTCATGTGTTATAGTAGATGGAATTTTTGGAGATCTAGAATTTCGAGGTCATTTTTGCAGAAATTTTTCATG
GACGTCCATTAAGGCCTTATGTATGGAACTAGTTGGCCCTTATGGGCAAAATGTCCCATTTTCAAGGTCAAACGATCCCC
GGAGAAGGTAAACCCCCCATTTTTCCAATTTTCGTGTGCTATAGTCCATGGACGTTTTACGATCTGGAATTCTGACCTCA
TTTTTGCCACAATTTTTGGTGGATGTCCGCTAAGACCTTAGCTATGGAGCCAGTTGGCCCTCAAGGCCAAAACGTCCCAT
TTTCAAGGTCAAACGAACCCCGGAGCAGGTATACCCCCCATTTTACCGATTTTCATTTGCTATAGTTCATCATCCTTTTT
GGTGATCAGGAATTCCGTACTCATTGTTGCCAAATTTTTTCGTGGACGTCCATTAAGACCTTAGCAATGGAGCTAGTTGC
CCCTCACGGCCAAAATGGCCCATTTTGAAGTTCAATCGAGCACCAAAGCAGGTAAACCCCCCATTTTGCCGACTTTCGTG
TGCTATATTCCATGGACTTTTTGGTGATCTGGAATTTCGACCTCATTTTTGCCAAATTTTTTTGTGGACGTCCGTTAAAT
ATTAATTATGGAACCCGTTGGCCATCACAGCCAAAACATCCCATTTTCAAGGTCAAACAAACCCCGGAGCAGGTAAACCA
CCCCATTTTGCCAATTTTCGTGTGCTATATAGTCCGTGGAGTTTTTGGTGATCCAGAATTCCGACTTCATTTTTGCCAAA
AATTTTCGTGGACGTCCGTTAAGACCTTAGCTATAGAGCCAGTTTGCCCTCACGGACAAAACGTCCCATTTTGAAGGTCA
AACAAGCACCAGAGCAAGTAAACCCACTATTTTACAGATTTTCGTGTGCTATATAATCCATGGACTTTTTGGTGATCTGG
AATTCCGACCTCATTTTTGTCAAAATTTTTCGTGCACGTCCGTTAAGACCTTAGCTATAGAACTTGTTGGCCCTCACGCT
CAATACAGCCCATTTTCAAGGTCAAACAAACCCCGGAGCAGATAAACCACCCATTTTGTCAATTTTCGTGTGTTATACTT
CACCCTCTTTTTTGGTAATCTGGAATTCTGACCTCATTTAACCAAAAATTTTTGTGGACGTCCATTAAGACCTTAGCTAT
GGAGCTAGTTGTCCCTCACGGCCAAAACAGCTTATTTTCGAGGTCAAACGACCCCCGGAGCTGGTAAATCTCCAATTTTA
TCAATTTTCATTTGCTATAGTTCACCATCTTTTTTTGTGATCTGGAATTCTGAACTTATTTTTGCCAAAAATTTTCGTGG
ATGTCCGTTAAGACCTTAGCTATGGAGCCAATTGGCCCTCACGGCCAAACCGTCCCATCTTCAAGGTCAAATGACCCCCG
GATTAGGTAAACCCCCTATTTTGCCGATTTTCGTGTACAATAGTCCATGGACTTTTTGGTGATCTGGAATTTCGAGCTCA
TTTTTGCCGAAATTTTTAGTGGACGTCCGTTAAGATTTTAGCCATGGAGCCAGATAGCCCTCACGGTCGAAACGGTCCAT
TTTCAAGGTCAAACGATCCCCAGAGTAGGTAAACCCCCTATTTTACCGATTTTCATGTGCTATAGTTTACCTTCTTTTTT
AATGATTCAGACTTCCGACCATATTTTTGCCAAAATTTTACATGGACGTCCGTTAAGACCTTACCTATGGAGCCAGTTGA
CCCTCACGGCTAAAGCGGCCCATTTTCAAGGTCAAACGATCCCCAGAACAGGTAAACCCCTTCTTTTACCGATTTTCATG
TGCTATTGTTCACCATCGTTTTTGGTGATTCAGAATTCCGACCTCATTTTGACCAAAATTTTGCATGGACGTGCGTTAAG
ACCTTCCTATGGAGCTTGTTGGCCTTCATGGCCAAAACGGCCCATTTTCAAGGTCAGAACCCCAGAGTAGGTAAACTCTC
CATTTTGTCGATTTTCGTGGGATATAGTCCATGGATTTTTTGGTGATCCGAAATTCTGAACTCATTTTTGCGAAAATTTT
GCATGGACGTCCGTTAAAAACTTACCTATGGTGCCAGTTGGCCCTCACGGCCAAAACAGTCCATTTTCAAGGTCAAACGA
CCCCAGAGCAGGTATTCCCCCTCTTTTACCGATTTTCATGTGCTATAGTTCACCATCTTTTTTGGTGATCCGGAATTCCG
ACCTCATTTTTACTAAAATTTTACATGGACATCTGTTAAGACCTTCCTATGGAGCCAGTTGGCCCTCACGGCCAAAACAG
TCCATTTTCAAGGTCAAAAAAGCCCCAGAACAGGTAAACCCCCTCTTTTACCGATTTTCATGTGCTATAGTTCACCATCT
TTTTTGGTGATCCAGAATTTCGACCTCATTTTTACTAAAATTTTACATGGACCTCCGTTAAGACCTTAACTATGGATCCA
GTTGGCCCTCATAGCCAAAACGGTCCATTTTCAAGTTTAAACGATCCCCAGAGAAGGTAAACCCCCAGTTTTACCAATTT
TCATGTGCTATAGTTCACCATCTTTTTAGGTGATCCAAAATTCCGACCTCATTTTTGTCAAAATTTTACATGGATGTCCA
TTAATACCTTACCTATGGAGCCAGTTGGCCCTCATGGCCAAAACGGCCCATTTTCTAAGTCAAACGAGCCCCAAAGTAGG
TAAACCCCCCATTTTGCTGATTTTCGTGTGCATAGTCCATGAATTTTTTGGTGATCCAGAATTCCTACCTCATTTTTGCT
GAAATTTTACATGGACGTTTATTAAGACCTTACATATGGAACCAGTTGTCCCTTACGGCCAAAATTGTCCATTTTCAAGG
TCAAACAAACCCAGAGCAAGTAAACCCACTCTTTTACCGATTTGCATTTGCTATAGTTCATCATCTTTTTTGTGATCCGG
AATTTCAACCTCATTTTTACCAAAATATTACATGGACGTTCGTTAAGACCTTACCTACGGAGTCAGTTGGCCCTCACGGC
TAAAATGGCCCATTTTAAAGGTCAAATGATCCCCAGAGCAGCTAAACCCCCTCGTTTACCAATTTTCACATGCTATAGCT
CACCATCTTTTTTGGTGATCCAGAATTCCGACCTCATTTTTGCTAAAATTTTACATGGACATCTGTTAAGACCTTACCTA
AGGAGTCAGTTGACCCTCACGGCTAAAATGGCCCATTTTCAAGGTTAAACGAGACCTAGAGCAGGTAAACCCCCCATTTT
GCCGATTTTCGTTTGCTATAGTCCATAGATTTTTTGGTGATCCGGAATTCTGACCTCATTTTTGACAAAAATTTTTGTGG
ACATCCGTTAAGACCTTAGCTATGGATCTAGTTATCCCTCACAGCCAAAACGGTCCATTTTCAGGGTTGAACGAGCCCTA
GAGCAGGTAAACCCCCTCTTTTACCGATTTTCATGTGCTATAGTTCACCATCTTTTTTGGTGATCTGGAATTCTGACGTT
ATTTTTGAAAAAAATTTACATCGACGTCCGTTAAGACCGTACTTATGGAGCCAGTTGGCCCTCACGACCAAAACGGCCCA
TTTTCAAGGTCAGACGAGCCCCAGAGCAGGTAAACCCTCTCTTTTACCGATTTTCATGTGCTATAGTTCACCATCTTTTT
TGGTGATCTGGAATTTCGACCTCATTTTTACCAAAATTTTACATGGACGTCCATTAAGACCTTACCTATGGAGCCAGTTG
GCCCTCACTGCCAAAAACGACCCATTTTCAAGGTCAAACGAACCTCGGAGCAGGTAAACCCCCCATTTTGCCAATTTTCG
TGTGTTATAGTTCATGGATTTTTTGGGGATCCAGAATTCTGACCTCATCTTTACCAAAATTTTTCGTGGACATCCGTTAA
GACCTTAGCTATGGAGCCAGTTGGCCCTCACGGCCAAAACGGTCCATTTTCAAGGGTAAACGAGCCCCAGAGCAGGTAAA
CCACCTATTTTACCAATTTTCATGTGCTATAGTTCACCATCTTTTTTGGTGATCCGGAATTCCGACCTCATTTTTGCCAA
AATTTTACATGGATGACTGTTAAGACCTTACCTATGGAGCCAGTTGGCCCTCACGGCCAAAACAGCCCATTTTCAAGGTC
AAATAAGCCCTAGAGCAGGTAAATCCCCTCTTTTACTGATTTTCATGTGTTATAGTTCACTATATTTTTTGGTGATCTGG
AATTCCGACCTCATTTGTGCCGAAATTTAACATAGACGTCCGTTAAGACCTTAGCTATGGTGACAGTTGGCACTCATGGT
CAAAACGGCCCATTTTCAAGGTCAGATGAGCCCCAGAACAAGTAAAACCCCCATTTTGCCGATTTTCGTGTGCTATAGTC
CATGGATTTTTTGTTGATCCAAAATTCTGACTTCTTTTTTGCCAACATTTTTCATGGATGTCTGTTAAGACATTAGCAAT
GGAGCCAGTTGGCCCTCACTGCCAAAACGGCCCATTTTCAAGGTAAAACGAGCCCCAAAGCTGGTAAACCCTCATTTTAC
CGATTTTCGTGTGCTATATTCCATGAATTTTTTGGTGATTCGAAATTTTGACCTCATTTATGCCAAAATTTTTTATGGAC
ATTCCTTAAGACCTTAGCTATGGAGACAGTTGGCCCTCACAGCCAAAATGACCCATTTTCAAGGTCAAACAAACCCCGAA
GCAAGTAAACCCCCAATTTTACCGATTTTTGTGTGCTATAGTTCACCATCTTTTTTGGTGAGTCGGAATTCCGATCTCAT
TTTACCAAAAATTTTCATGGACATCCGTTAAGACCTTAACTATGGAGCCAGTTATCCCTCACGGCCCAAACGGCCCCTTT
TCAAGGTCAAACGAGCCTCAGAGCAGGTAAATCCCACATTTTTGCCGATTTTCGTGTGTTATAGCTTATGGATTTTTTGG
TGATCCAGAATTCCGACCTCATTTTTGCCAAAATTTTACATGGACATCCGTTAAGACCTTAGCTATGGAGCCAGTTGGCC
CTCACGGCAAAAATGGCCCATTTTCAAGCTCAAACAAACCCAGAGCAGGTAAACCCCCCATTTTGCCGATTTTCGTGTGC
TATAGTCCATGGATTTTTTGGTGATCCGGAATTCCCACCTCATTCCGTTAAGACCTTAGCTATGGAGCCAGTTGACCCTC
GCGGCCAAAACAACCCATTTTCAAGGTCAAACGAACCCTAGATCAAGTGAACCCCCCATTTTGCCGAGTTTCATGTGCTA
TAGTGCACCATCTTTTTTGGTGATCTGAAATTTTGACCTCATTTTTGTCGAAATTATTTATGGATGTCCGTTAAGACCTT
AGATATGGAGCCAGTTGACCCTAACGTCCAAAATGATCCACTTTCAAGGTCAAACGAACCCCGGAGCAAGTAAACCTCCC
ATTTTGCCGATTTTCGTGTGCTATAGTTCACCATTTTTTTTTGGTGATCCAGAATTCCGACCTCATTTTTGCATAAATTT
TTCATGGAGGTCCTTTAAGACTTTAGCTATGGAGCCAGTTGGCCCTCACTGCCAAAACGACAAATTTTCAAGGTCAAACG
AGCCTCAGAACAGGTAAACCCCACATATAGTCCATGAATTTTTTGGTGATCCATAATTCCGACCTCATTTTTGTAGAAGT
GTTTTATGGACGTCCGTTAAGACCTTAGCTATGGAGCCAGTTGGCCCTCACGGTCAAAACGGCAAATTTTCAAGGTCAAA
CGATCCTCAGCGGTAGGCTTAAATGGCCTCATTTTTTCCCTGTAAGAATTCACGGGTTAGAAAATCTGGTATAGAATTAT
CTTCTCCTTTGATAAAATCAATTTTGAAATCAAAGCTAGATAGTAGAGCTTTCCATCTAGAAAAGATTTGTTTAGAAACA
AGATTTTTAACATTTTTTTGTAAAATTTCTTTTACAGATTTGTAATCTACTCTTAATAAAAATTCTTTGTTGACAAGGTC
GTCTTGAAACTTAGTGATACATAGCACTATAGACAAAACTTTCTTTTTAACTGTTGAATAATATTTTTGAGCGGAATTCC
AGATTCCGTATGTGAAATGAACTAATTATTCTGTAGATTTAGCATCTACTTTTTGTTTAAGGATTCCTCCATAACCTGCA
TCAGACGCATCAGTTTCAACAATCATATACGCATCAGGGTTGGGGATTCCTAGAAAGGAATATTTTGAACTAAGGCCTTG
ACATTAATGACTGAGTTTGTTCAGAACTCCAAGGAACTAGGTTTATTCTAAGTCTTTTGTACAAAGGTTCACAAACGTGT
AATGCTTTGATCCTTTTTATGGCAAAATTATTTTAATAAATATGTAATTATTTACATTAAGTTGTTTGTATGTATATGAT
TATTATTACATCTATTATGTTCCTATATACTGTTTCTATACTTGGTGTAAGGTATTCGTTCTTTCCTATGAGTATGAGGT
ATCCGATTAATATCCGGAGCATATGTTGGTCAGCCGTATTCTGAAAGGTCGTTGTAGCCAGGAGGGCATTTAGACCTGTT
GTTGGTGGTCCCGTAGCTAAAATGACTCTAGGAAAAGAACTATTGTAAAGCCAAGAGAACCTCCTTTAGAAATCTTATTT
GGATCTCTGATATATGTTTCAATATTCCATACATGCATCCAATCTTATTGTCAGATTATTGCTATATTTGTTGAAATACT
TTTGTACTGTAAGACCATTAGACAATATTTTTAAATCATATGGAAAATAATCAAAACATTTTGAATAGTATAAATTTATC
TTCACAATCTACTAAGATTGCTAAATTAGAAAATGATTTACAAAATTGGAGTATACCAGAAGAGCCTTTCAAAAAGATTT
ACCACTTAGGTAATTTTAGTTATATTGCTCGTCGTAATATTAAGACTTGTGAATCCACTATTGCAATTAATAATTCTTTA
GAAATTATTCGCCTTCTTAAAGATAATGATATAAATTGTTATAAATCTGATTATAACTATTTGCATATTGGTTTAGTACA
AGTAGTTGTTAAGCCTCTGTCTAGAAAAGGCCTTGATATTCCTGTTTGTGTCATCCTTCGAGATGGCAAGTTTTTAAATT
TTGATGATTCTTTGTTAGGAGTTTTGCAGAGTAATCTAGCTGATGGGCCAGTTTACTTTAATTGTTATCCTAATTTCTCT
GTTGATATTAGTGATCCTAATGTCATGGATTCTTTAACTCTTAATGTCAAAACCAAAAATTTGAACAGTAAAATCAACAC
TCGTGAAATAGCTATTATTTACCGAGTCTACTCTCGTCTTATAAAAACCACTCTTGCTCCTAAAGCACGCACAGAGAGCT
TGAAAGGTGAGACTATGTTTATGGAAGCCAACCATGAACATAGTTCTATCTTTGTTCCTCATCTCCTAAAATGGAAAGAT
ATACTCTTCAGTAATGATTGACGTTTTGAAAACATAACTCCACCTTTTGCGTCTCATTCTGAAAGATCTCAGATTGAAAG
AGTTGTCTAATTTCCCGATGGGTCAATAGAACTCAAGTTTCTTGATAATTCTGTTAAGAGATCTTCTTCGTGTCGAAGGT
CATCCTGGTCCCCTTCTACTTCGTGTCCCTCGAGAACCGTTCCCAGGCCACCTTCTTCTTCGAAATCCCCAGAGGAAGCA
GATGATGATGAGGCTATTTCTGTTGTTGACAACATTAAAGGTAAAGTCACAAGAGTAGACTTTTCAGGTAATGCACCTAA
AGTGTTCTACCAAGATATTCCTGGCAGTCCCACTGCAAGTGAAATGGAGCCTCCTAAGGACAATAAACCAGCTTGGTTGA
ATGGGATGCTTAAGACAAGTAAAACCTTTGAGCCCAATCCAGACATCTTGCATGAACAATGGATTCATCCAGACAATCAG
GTAAAGAGAAAATGGTATGTTGCTACCTATACTCTTAAGCAAAGAGAATCCTTTAGAGATTTGTGGGTGGCTGATATGAG
AAGAATCAGTTGTGAAATAAAACTCTTCAAATGGTTTGAAATGACTGGTAGAATTGAAAATTGGGTTGAGTCATTACAAG
TTATCATTAACAAATGGTACACTGCTTCTAATAAGATTATTGAATTTATCACTCCTCCTCTTGAAGGAATTAGCATCCCC
ATTGCAGGTACAGTGATCAAAGCTTCTCCTTTCAAAGAGAAAAGTGATAAGATAGGTGGCTTGCTCGCATCTGCAGATAT
TGACCGAGTAGTTGAACAAAACAATTACTCTAACCAAATTCTTCATGTTATCTCCAGACAAATAGAAGATACTAAACCTA
CCATCAGTAGAAGACCAACTCCGGCTTCTACTTCATCTCATAATATTGAAACCTATCCAGGATTTAAAATCCCTAAATTT
TCCAAATAAAAATTCCCCAAACTTTCTGATACTTTTGAAGTAACTAGAAATATCATTGAGAAAATCAATGCACAACTCAA
CAACTTCAACATCTCCATAAAAGATGATAAAACACCGAAAAAGGTTTCTACCCTTCAGGAAGAACCTATTTCCATTCCTC
AGGAGAAATCCACTCTCCTTCAAAAACTGACTAACAGTCGTTTTCATAATATGAAAAACTACCATAATAAACCCTCTTTC
CCAGACTTGCAGTATGAGGAAAATGCCTTCTTATCCACTTTCTCTCATGAAGAAAGAAACATCACTGAATGGAACATTGA
TGGCCTAGCTGAGCATCAAATATACAATAAACTCCATGAAATGGGAGTTGCCATTACTGTATATAAAATGCGTGGTTCGG
CAGACAGAGATGCAACTAATATGATTGTTATAGGTTTCATAGGAATGTTGAAACATTGGTGGGATAATTATTGCAATGAT
GAGATTAGGCAACTCATTATTAATGCCACTACAACAGAGACATTTGTAAAAATGGAAGGAAATACACAATCCACTTCTCA
AGTCGTGAGAGAAGATGCTTGTGCTACTCTTCTCTATCATATCGCTAAGCATTTCATTGGAGAACCAAAGTTATTCCAAG
ATAGGAGTCTCCAAATTCTGAATAATCTAAGTTGTCCAAATTTAGACAACTTTATTCATTACAAGCATGCCTTTCTCAGC
AAACTTATGATCCGTCCAGATTGCAATTTGGATTTTTGGAAGGAACGATTCATCAACGGTTTACCTTCTCTCTTTGCAGA
TAAAGTAAGGACAAAGATTCAAGATCGCAATAATGGTAATATTCCTTATGGCAATCTTACTTATGGTGATTTGGTAAGCA
CCATCAATGTTGTAGCACTTTAACTTTGTACAGATATTAAACTCAAACATCAGTTTAAGAAAGAGCAATCTTCTTCTAGG
AAGAAACTTGGAAGTTTCTGCAGAGATTTTGGTTTTATCACTCCACCAGATAAGATCAAGAAAGATAAAAAAGAAAAATA
TCATAAGAAAAAATCAAGAAGAAGAGATGATTCTACCAAGCCAAAGAGAAAGAAATCCAGGTCCAAGAGGCCTAAGGATN
NNNNNNNNNNNNNNNNNNNNNNNNNNNNNNNNNNNNNNNNNNNNNNNNNNNNNNNNNNNNNNNNNNNNNNNNNNNNNNNN
NNNNNNNNNNNNNNNNNNNNNNNNNNNNNNNNNNNNNNNNNNNNNNNNNNNNNNNNNNNNNNNNNNNNNNNNNNNNNNNN
NNNNNNNNNNNNNNNNNNNNNNNNNNNNNNNNNNNNNNNNNNNNNNNNNNNNNNNNNNNNNNNNNNNNNNNNNNNNNNNN
NNNNNNNNNNNNNNNNNNNNNNNNNNNNNNNNNNNNNNNNNNNNNNNNNNNNNNNNNNNNNNNNNNNNNNNNNNNNNNNN
NNNNNNNNNNNNNNNNNNNNNNNNNNNNNNNNNNNNNNNNNNNNNNNNNNNNNNNNNNNNNNNNNNNNNNNNNNNNNNNN
NNNNNNNNNNNNNNNNNNNNNNNNNNNNNNNNNNNNNNNNNNNNNNNNNNNNNNNNNNNNNNNNNNNNNNNNNNNNNNNN
NNNNNNNNNNNNNNNNNNNNNNNNNNNNNNNNNNNNNNNNNNNNNNNNNNNNNNNNNNNNNNNNNNNNNNNNNNNNNNNN
NNNNNNNNNNNNNNNNNNNNNNNNNNNNNNNNNNNNNNNNNNNNNNNNNNNNNNNNNNNNNNNNNNNNNNNNNNNNNNNN
NNNNNNNNNNNNNNNNNNNNNNNNNNNNNNNNNNNNNNNNNNNNNNNNNNNNNNNNNNNNNNNNNNNNNNNNNNNNNNNN
NNNNNNNNNNNNNNNNNNNNNNNNNNNNNNNNNNNNNNNNNNNNNNNNNNNNNNNNNNNNNNNNNNNNNNNNNNNNNNNN
NNNNNNNNNNNNNNNNNNNNNNNNNNNNNNNNNNNNNNNNNNNNNNNNNNNNNNNNNNNNNNNNNNNNNNNNNNNNNNNN
NNNNNNNNNNNNNNNNNNNNNNNNNNNNNNNNNNNNNNNNNNNNNNNNNNNNNNNNNNNNNNNNNNNNNNNNNNNNNNNN
NNNNNNNNNNNNNNNNNNNNNNNNNNNNNNNNNNNNNNNNNNNNNNNNNNNNNNNNNNNNNNNNNNNNNNNNNNNNNNNN
NNNNNNNNNNNNNNNNNNNNNNNNNNNNNNNNNNNNNNNNNNNNNNNNNNNNNNNNNNNNNNNNNNNNNNNNNNNNNNNN
NNNNNNNNNNNNNNNNNNNNNNNNNNNNNNNNNNNNNNNNNNNNNNNNNNNNNNNNNNNNNNNNNNNNNNNNNNNNNNNN
NNNNNNNNNNNNNNNNNNNNNNNNNNNNNNNNNNNNNNNNNNNNNNNNNNNNNNNNNNNNNNNNNNNNNNNNNNNNNNNN
NNNNNNNNNNNNNNNNNNNNNNNNNNNNNNNNNNNNNNNNNNNNNNNNNNNNNNNNNTGTTCTGCTTTCTACGTTAATAA
AAACGCGGAGAAAGAAAGAGGACCACCAAGATTAGTAATCAATTACAAACCTTTAAACTCCGTTTTAAAATGGATCAGGT
AACCCATACCTAACAAACGAGACTTTTTGAAAAGGACTTTCAAAGCAAATGTTTATAGCAATTTTGATATGAAATCAAGC
TTTTGGAAAATACAGATTTCGGAAAAGAAAAAATACAAAACTGCTTTCAATGTCCTGTTTGGACAGCATGAATGGAACGT
AATGCCTTTTGGGCTCAAGAACGCCCCTTCGGAATTCCAAAATATAATGAATTCCATTTTTAATAATTATTCTTACATGT
CTATTGTATACATAGATGATATACTAATCTTTTCAGAGAATATTGATTCTCATTTCAAACATCTCAAAACATTCTTCAAG
ATTGTTAAGCATAATGGTTTAGTTGTCAGTGCCAAGAAGATGGTACTCTTTCAAACTACTATTAGGTTTTTAGGCCATGA
TCTTTATCAAGGTACTAACAAACCCATTTGCAGAGCCATTGAGTTCTCATCCAAATTCCCTAATGAAATTCCTGATAAAA
CCCAACTTCAGAGATTTTTAGGAAGCTTGAATTATGTTGCTGATTTCATTCCTAAAGTTAGACACGTTTGTGAACCTTTG
TACAAAAGACTTAGAAAAAACCCAGTTCCTTGGAGTTCTGAACAAACTCAGGCAGTCATTAATGTCAAGGCCTTAGTTCA
AAATATTCCTTGTCTAGGAATCCCCAACCCTGATGCGTTTATGCTAGTTGAAATTGATGTATCAGATGCAGGTTATGGAG
GAATCCTTAAACGAAAAGTAGATCCTGAATCTACAGAACAATTAGTTCGTTTCACATCCGAAATTTGGAATTCCTCTCAA
AAAAATTATTCAGCAGTTAAAAAGGAAGTTTTGTCTATAGTTCTATGTATCACTAAGTTTCAAGACGACCTTGTGAACAA
AGAATTTTTATCAAGAGTAGATTGCAAATCTACAAAAGAAATTTTACAAAAAGATGTTAAAAATCTTGTTTCTAAACAAA
TCTTCGCTAGATGGCAAGCTCTACTATCTAGCTTTGATTTCAAAATTGATTTTATCAAAGGAGAAGATAATTCTCTACCA
GATTTTCTAACCCATGAATTCTTGCAGGGAAAAAATGAGGCTATTTAAGCCTACCGCTCTTTCAAAAGGAGACAACCTTC
CCAGTTAAAAAATGGTCAGACCATTTATAAATCCTCAATTAACTCTAGCAAAAGCTGAAGCTCCACAAAGGCCTGAACTA
ACCTTCCAAAACAAGTTCACAGCCCTAGCAGATTATCCAAAGCTACCTTGCCCCTCTCAACCAAAGCTTCCAAAGCTTCT
TTGTCCACCTCAGCCATGCTATAGTCCACGGGATTTATTGGTAACCCAGAATTCCAACGTCATTTTTGCCAAAAATTTAT
ATGGACCTTCGTTAACACCTTAGCTATAGAGCCAGTTGGTCACCATGGCCAAAACGGCCCATTTTCAAGATCAAACGAGC
CTCGAAGTAGATAAACCCCCCATTTTGTCGGAATTTCGACGTCATTTTTGGCAAAAAATTACATGGACCTCCGTTAAGAC
CTTAGTTTTGGAGCCAGTTGGTCACCACGGCCAAAACGGCCCATTTTCAAGGTCAAACGATCCCTGGAGCAGGTAAACCC
CCCATTTTGCCAATTTTCGTGTGCTATAGTCCACATGATTTTTTGGTGACCCAAAATTTCGACATCATTTTTGCCAAAAA
TTTACATGGACCTCCGTTAAGACCTTAGCTATGGAGCTAGTTGGTCACCACGGCCAAAATGGCCCATTTTCAAGGTCAAA
CGAGCCCCGAAGCAGGAAAAGTCCCCCATTTTGGCGATTTTTGTGTGCTATAGTCCACAAGATTTTTTGATGACCCGGTA
TTCCGACGTCATTTTTGCCAAAAATTTACATGGACTTCCGTTAAGACCTTAGCTATGGAGCCAGTTGGTCACCACGACCA
AAACAACCCATTTTCAAGATCAAACGAGCCCCAAAGCGCTTTCTAAAAAGGTATTTTGAACTCAAAATCAATTTTTATTC
ATCAAATCTTTTTGTATAAAGGAACGAAAAATCCTTATGTAAAATTGACATTCACATATACATTACCAAGGTATTTTGAA
CTCAAAAATCAATTATGTTTTATCAGATTCTTAGAAAAAAAAATTACTACTTTCTACAAAATTGGGGGAAATTCAAAATT
GGATGGGTTAAAAGTTTTGTTTCAAAAAATCGGCTTGGTCAAAAGCCTGGTATTAAAATGGACTTCACTTATGTATTAAA
ATGGTATTTCCAAATCCATTTTGTTTAATCAAATCTTTTTCACATACCTATTTAAGGAACAAAAATCCTTATGCAGAATT
GGGGGAAATTTAAAAAATTTGGGATAAAAGTTGTTTATCATAAAATTGATTATCTAACATTAAAATTGACATTCATATAT
GCACTATCAAAGTATTTCGAACTCAAAAATCAATTTTCTTTTATCAGATTCTTAGCAATAAAGAATTATATTTTTCTTCA
AAATTGAATGGGTTAAAAGACGTTTATCAAAAAACCGGCTCGGTCAAACTGCCTTGTGGCTGTTTGGTCAGATAGATCTC
GAAACAATACCATAATTCAAAAAACAAATCGCCTGGAAAGGATATTTGAGGCCAAAGTTATGACCGTTTGAAGTTTCACC
AATTTACAACTACTTTTTCAAGTTTCAATCTCTAATTTGGTGAAACTTCAAACGATTGTAACTTTTGCCTTGGATATCCA
TTTGACACTTTTTTTTTATCATGGGTGTTTTTTCGAGATCTATTCGGTCAACTCCATAATTTGTTTTGCTTTTTTATCTT
ATTATATTTTTATTTATATAGAATAATAGTCACACAAGGTATTTAGGTATTTTTTTGTTCTAATATTATATATAGTGTCA
CTATAGAAAAAAACAGTGATTAGAGTCAAATCATATTCCATTGCTATTAAACGTGAAAAAACATTATACTTATTTTCTTC
CCAATGCAGAAGATTATTAATAATTATAATTACAAATTAATTATTGCATCAATAACCTAAAAGTTTCTTTGATACATGTT
TTAAACTGTCAACATTTTTGCAACACCTCTTAATTTTCTCTCTCAGCAGAGCTACAGAGCTACTCACTGAAGGATCTAAC
CACTAGGGGATAAAGTTTACAAGGCACGAAATATTTAACCTGAACTGACAAGCATACCCAGACATCACCTTATAAGTGTG
TGATGGGTTCTACATTACTTGCTTATCAATGTCACCCTAACCTTTTTTGTCTTGACCTCCATTGTTTCCATAAGGCACTT
GCAAAACCCGGTTTACTCACCTAAAGTATAATGCAATAATATTTATTTGAAATTGACACCTTACTTATGTAGGTTTCCCG
GTAATAGGGATATCTATGAGAACTCTTACGCTTTCTCCTTCAATCTTCTTTCTTTCACCTGACACCCGGATTTTGGGTGA
TATGTGATCCCGATGGGTTTTCAGCTGAATTTTTTTGTGGGTATCTGTGATGATCTTATTAATGGTGTTTGTTGGTCCCG
AGGGGCAAACGTCTGCATTTTCAAGTTCAAATGAGGCCCAGAGCAGGAAATACCAAATTTTCCATTTTACGTGTGTTATA
GTCCATGGATTTTTTGTGATATGTGATCCCAACGGGTTTTTGGCCGGATTTTTTTGTGGGCATCCGTGACGATCTTATTA
ATGGTGTGTGTTGGTCCCAAGGAGAAAATATCCGCATTTTCAAATTCAAACGAGGCCTAGAGCAATACCGAATTTTTTGT
TTTACGTATGTTATAGTCCATGGATTTTTGGTGATATGTGATCCCGGCGGGTTTTTGGCCGAAACTTTTTGTGGGCATCT
GTGACGATCTTATTAATGGTGTGGGAGTCTGTGACGACGTGTGTGTTAGTCTCGAGGGGTAATCGTTTACACTGTCAAGT
AAAAATGGAAGGCAAATTCAGTATTGCAATTTACTAGCAAAAAGCAGAGGCACAATTTCGCAATGTGACTAGTATCAATA
ACCAAAATGAAAAGACCAATATGAGCAAGTGGTAGTGGGATTATCTTCAGCCCCTACCAATCTTTTTTACATTCACGCTG
TAAACTTGTCAAAGGAAATATTGTGTCATTGCTTTCGGGGTGAAACTGGAAATATATATCACCAAGAGGATGATTAGTAA
ATACATGGCAATGCTAAATGGAGAATGCAACTTTCCTACTACTCTTATTGTATTTTTGATAAGGTGAGAGTATTGAAATA
ATGCAACAAAAAGTACAATTGAAACCTTTGTACCGCTCTACAATTTAGCTTACACCACATCAGATGGACTTTCAAATACA
AATGAAATTAAGTAAACTGTCAAGTTACTTCCAAGTAAAAAACTGAAACTAGAGCCTCAGCTTCCCAAGTTTGCAGCCAA
TATGAAATTAGTAAATCCAAGAGAGCTCCATCCAATCATCTAGGCTGGAACAAAGGTGATACTCTCCGTCGAACAATATC
CTTCATCTGCTCAGCCTTCTCCAACTGCTGGTGA
TCAGTAGTTGCATTCTTTCTAGTCCCCTTGAAAGAGGAAAGGGGCCTAAGTCTGTTTCATTCCATCTCCTCGAGTTTCAA
TTGGAATGCTAGCGGTCAGAGTTCCAAGGTAATTTGAAACTCTACGACAATAGTTATTTTTCAATTACATTACCGAGAGT
GGCCTACCTTGCAGTTTTTCATGTTTACTTGTTTTAACGATGACGTGGTTTGGCGGATTATAAATTTTTGCCCCTTAGCC
CCAACAACCATAAACTCCCTACTGGATTGGAGTCATGAACATAAAACAAGATTGAAACTCATGGCTGGCTGACATAATAT
GAGTACTATAATCACTTTGTATGTACCTCTTTGTTAGAAAGCCTACTATTTGATCTGCATTTTGAAATAGTCGCAGAGTG
TCAAATGCCATCTTAAATAATTGGTTATCTATAAGGAGCAAAAAGTTCTGGTTTTATTTACTAACTTACTAAAACAAACA
TTGGATATAAGAGTTTAATTTGTTCCTAAGTTTGGCATCGTTAAGACCTAGGTTGCTGCTGGACATTGCTAGCTAAAGTA
GCCAGAAAAAACAGATCTAGGATTTGAAGTTTATGGGTTCCTACGGCGACCTCAAGTTAGTATAGTATAATAACCCGGTT
CACATTCAAATATTTCTTGATATTTTACAAAGCGGGCCGGGTGGAGTTACAATATTAGGTACGGGTTGAGACAAACCCAA
TAGTTTTTGCTTAGATCATGTACTTATGTTAGAACTTCATTAAATATGTATTATGTATTTAATTGTGAACCTAACTAAAA
CGAGCTACAGATACATATGGTCCTATCTCAAAGAACCAGTCATATATCATGTGTAACTTGCTCTCCTCTTGCAAATTGCA
ATATCACATCACATCTTTCCTGTTTTTGGAATGGTGGTCCAGTGAATAAGGGTAAAGGAATACAATAAGGAATAAAAGGC
ATAAAATGTACAAGTAGACACTTAAAGCTAAACAAATAAACACATGTGTCCTATGTGTCATAATACACATAGGGCACGTG
TGTGTACTTGTTCAACTGACGCAAAAAAAAGTGCCAAAAACTAAAAGTAATAAAAATAAGGCTAGCTCATGAATTTCATG
TGTTATACCCAACACATTGATGGTATGTTGGGTATGAAGAAAAATATTCTAAATGACATATTTAAGTTTACATGTTTCAA
AAGTATACTCCGTGTCTAATCAAACTAAGACAAACAAATTGAAATGATTCAAGATTCAAGATTCAAGAACAAGGTATTTT
CCTTCAACAAATAAAGAGCATGAATAAGCTAATTCAACATTGAAATAAAGAGATTGAAATTCAAGTCACCAATCTGATTC
AAAGTTTGTAATGAAATTGAAATTTGAACTACCTACTGATTGCCTCATTTGGCTTGTACTTGTAGATACATTAATTGTAC
AAATAATTGTTTGCACAATTTAATGTACTAGAGTGATTTTTGTAGGTGTTGAACATTTTTCAGTATGAAGCATCAACGTG
AGACTTGAGCGGGAAAATCATCAATCTCATCTGTCCACGCGTTCTTTTCTTTGGCTGGATTGACTGTCCTGAGGGCGCGC
CAAACAGCACTATTACATTTGAATCCTGATCCAAATCCTATTTGCCACGCTCTATCGCCCTTCTTAATCCTCCCTTTAGC
CTCGGAATAGGCCAAATTGTACCACACTGAGCTACTTGAAGTGTTCCCAAACCTATACAGAGTCATTCTAGAAGGTTCCA
TAAGTGCTTCTGAGAGATCAAGATTCTTCTGAAGCTCATCCAACACAGCTCTCCCCCCTGCATGAATGCAGAAATGCTCG
AATGCCATCTTGAAATCCGGAATGTATGGTTTGATTTTCCGTTTAAACACGTTCCTTGCAATTAACGAGACGAAAAAGAG
GAGCTGCTCGGACATTGGCAAGACTAGTGGGCCTAAAGTTGTGATGTTGGTTTTTAAGGCCTCACCAGCTACTGCCATTA
GGTCCTTTGACAATGACATGCCTTTTTTTCCATCCTCTTCCTCATCTTGAAATACGCAACTGAATGCTCTGTCGTCTGCG
CCTTTATGGGTGCGGACGACATGCATCAGTTGATATTTTGACCGCCTTCGGTCGGTGAAACGGTTTGATAGGAGAACAGC
GGATGCACCCATCCGGAAAATCATGTTTGGTATTAGCTTTGATTTATCATTCCCAGTATAGAAGGCTGATGAGACTATTT
CTGTGCTTACTATAAGTGCATAGCTGTTGGCTTGCCCCTGTTCAATCATTTCAAAACTCAACAATTTTGGCCAACATGAT
ATACATTTTCTGCATATTATATGATGATGTTTGATCGAACAATAGAATTTTTTTAACATGTATGATTGTTTGGTACGACT
AAAGTTATCTTTCAGAAAATGACTTACTTTCTAAAAATTGATTTGAGAGTGGAATCTATTTATTATTAAAAGTTGATGAT
GATGTTAATGAATCAAATAGTATTTTGATGGATTTTTAAAGTATTAAAGATTTGATAATAATGTCTAGTATTATTGTGAT
ATGATGTAATGAGATGAAATAATTATGGAGGAGAATGACTTCCATCCAAAAGTGAGAGAAGTCATGTTCAAAAGCGTCTT
CGTTGGAAAATATCTAATAGCAATCAAACACTAGAAAATGACTAAGAAAAACATTTTAAAGAAAATATTCTTCTTCATAT
CGAACCACCCCAAAATATAAAAATATAAAAAAATAAAGATATTGAGCTTTTTGCAAAATGGACTAAAAAAGGAGGGACAT
ACCTTCATAAAAAGTGTTTCTCTATGAAGTAATTAAAGTTTCCATGAGAATTTACAAGAAAATTTACATAATCAGTTCAA
TTTAACTAGCTATATTTAGAGGTTATTTCTAAATATTTTTTAATATTTTTTTTTTTACTAATCTTTTTGAAACGTACTAA
AAAAAATATATCGAGAAAGATGATACACCAACCTGTAAAAGTCTGTTGGCCAAGTCCACAGAAATAAGCCCAGCACTGCA
GCCCATGCCTCCAAGATTGTAAGTGATCACATTGACACCAAGCTTATAATGGTTCACAACCATGGCAGAAAGAGAAGGTG
TTGGATTAAACATACTAGAATTCACAATAATAAATCCAATATCTCGAATTTTTACTCCGGTTTTCGCCAATAAATCATCG
ATGGCACCAATAATAACCAATTTCGCTTGATGTTGGTTACTACTAAGGGAAAAATTTGAAGGGATCCACTTATCGACTGG
AATATATGTCTTGTCACTTAAACCTGAGTTGTACAAGATTTTCTTTTGAAAGTTCAAACTACTTTCATCAAAAATATCTG
TCAGTTTCTCTACTAAACGTTCTTTCGATATCATGTAACGTTCGTGTGGCTTGTAACACGAGAAATCGACTAAGTAAACG
TTTCTCGGACGACTCATGAAGTATACCGTGCCCAAAAATACGACAAGAGTTGAATAAGATTTCAACATGGCAAGATTTGT
CATGAGGTCTTCAAGTGTAAGAGTTGAAAGATGAAGTCCCACAGCAACAAGAATTGGAACAATTACGAGATAAATTGCAT
TTGAGATTAAGTAATGGTAACCAAGTTTAACATATTTGAGTCTAACAGAGAGAAGAAAATTTGGTAAATTTGATGATTGA
ATTTCTCCATTAGGAGAATTTTGTGCCATTTTGCTACAAGAAAATTATGAGTAGAACAAGAAAGATTGGAGTATATGATA
TGATTGTTGAATTTCCAAAATACATCAACATTGGTCAATTTAAAGAGTGTGAAAAAAAAAAGACCACCTCCCATTACATT
AATTAATGTGTCATAAATTGATAATGTAAAGTCAATTTTGTTCATTTAAATTTATCATCTTTCCATTGCCGTAATATTAA
ATGCAATTAAACACCCAACACATTTTGTATACCCCTACCTATATGGGTCGGAAGAAATTTTCCAACTCGTGATAAGAAGA
TAAGCCAATAAATTATTTTTCTTCCGTTTTATATTACTTGATTCATGTTGAGTATCTGATATATTTTTTAATAACGCTTT
AATTA
AAGCTTGTAACGTCAAAATCTCTTTCCAAAGCAATCAAGTTCCAACTTTTTATACAACATGCCCAGTGACTAGTGTAATT
CCACACATGGAGTTTGGAGATGGTAAAGCTACGTAGACCTTACCCTTAATTCATGGAGATAGAGACACTGTTTCTAAAAG
ACTCTTAGCTCGAGTGCAACAAATCAAATTAGTTATGAAAAACAATACCCTATTAACTCTTGAAAAAAATGTAGTGTTTA
TCCTATTTACATAGTACTATTTTCCGACAAAGAGAATCCAATTGAAGCAAGTTTGAACCATGTAATTCCACCACCACAAG
GTGAAACAAATTCAAATCACAACTCAACAACTGAAAGATAAGACATCAAAATTCATAAATATTTCAAAGAATAATTTCTG
ATATGTTTTGCATGGGAAACAAAATCCAACCTTTCAATAGCATAAACATAGTTTATCAGCTTCAACTAGGCTGATTGTTT
CTCATACATACCGCGCGCTTACAAACGCCATAGAGGAAGAACAAATCCTTCAACAAAAGAACTCAAATAAGAAACTAAGA
GTGATGAGAATGCTACAGATATGAAACTTTCATACTCAACGGTGCAACTTCACAAAGTACATGAACAGTTCTGATAATCA
CGGAGAACAGACGATCTTGATGTATGTTCTTGCTTGTTCGCTCAGGGGAGCATCAGGAATTTTTGTTCCGGAGTAATGAA
TGTGAAAGAGCTAAGTGCTCTAGTCTCCAAATTCTAATGCTTTGTGATTTTCAAGAACTAGTCGTCGTCATCAATCAAAG
GGAAGACTTAGAAGAAATAAAACTAATATANNNNNNNNNNNNNNNNNNNNNNNNNNNNNNNNNNNNNNNNNNNNNNNNNN
NNNNNNNNNNNNNNNNNNNNNNNNNNNNNNNNNNNNNNNNNNNNNNNNNNNNNNNNNNNNNNNNNNNNNNNNNNNNNNNN
NNNNNNNNNNNNNNNNNNNNNNNNNNNNNNNNNNNNNNNNNNNNNNNNNNNNNNNNNNNNNNNNNNNNNNNNNNNNNNNN
NNNNNNNNNNNNNNNNNNNNNNNNNNNNNNNNNNNNNNNNNNNNNNNNNNNNNNNNNNNNNNNNNNNNNNNNNNNNNNNN
NNNNNNNNNNNNNNNNNNNNNNNNNNNNNNNNNNNNNNNNNNNNNNNNNNNNNNNNNNNNNNNNNNNNNNNNNNNNNNNN
NNNNNNNNNNNNNNNNNNNNNNNNNNNNNNNNNNNNNNNNNNNNNNNNNNNNNNNNNNNNNNNNNNNNNNNNNNNNNNNN
NNNNNNNNNNNNNNNNNNNNNNNNNNNNNNNNNNNNNNNNNNNNNNNNNNNNNNNNNNNNNNNNNNNNNNNNNNNNNNNN
NNNNNNNNNNNNNNNNNNNNNNNNNNNNNNNNNNNNNNNNNNNNNNNNNNNNNNNNNNNNNNNNNNNNNNNNNNNNNNNN
NNNNNNNNNNNNNNNNNNNNNNNNNNNNNNNNNNNNNNNNNNNNNNNNNNNNNNNNNNNNNNNNNNNNNNNNNNNNNNNN
NNNNNNNNNNNNNNNNNNNNNNNNNNNNNNNNNNNNNNNNNNNNNNNNNNNNNNNNNNNNNNNNNNNNNNNNNNNNNNNN
NNNNNNNNNNNNNNNNNNNNNNNNNNNNNNNNNNNNNNNNNNNNNNNNNNNNNNNNNNNNNNNNNNNNNNNNNNNNNNNN
NNNNNNNNNNNNNNNNNNNNNNNNNNNNNNNNNNNNNNNNNNNNNNNNNNNNNNNNNNNNNNNNNNNNNNNNNNNNNNNN
NNNNNNNNNNNNNNNNNNNNNNNNNNNNNNNNNNNNNNNNNNNNNNNNNNNNNNNNNNNNNNNNNNNNNNNNNNNNNNNN
NNNNNNNNNNNNNNNNNNNNNNNNNNNNNNNNNNNNNNNNNNNNNNNNNNNNNNNNNNNNNNNNNNNNNNNNNNNNNNNN
NNNNNNNNNNNNNNNNNNNNNNNNNNNNNNNNNNNNNNNNNNNNNNNNNNNNNNNNNNNNNNNNNNNNNNNNNNNNNNNN
NNNNNNNNNNNNNNNNNNNNNNNNNNNNNNNNNNNNNNNNNNNNNNNNNNNNNNNNNNNNNNNNNNNNNNNNNNNNNNNN
NNNNNNNNNNNNNNNNNNNNNNNNNNNNNNNNNNNNNNNNNNNNNNNNNNNNNNNNNNNNNNNNNNNNNNNNNNACATAT
GCACTCTCTCGGTGTCACACAAGTGTGGGAGCAAATGCAACCTCACAGCATAAGCATTACATCCATCTACACATGTGGAA
ATTTAAACAAGTGCCCCAAGCTGGCATGCACTATGCAAAAAAACACAAAGAAAAGGGTCAATGAGGTAGTCTAATTGACA
AGGCTCCAACTTGTTAGATAAAGATTCAGAATTTCAACATTCCTTTTTGTGTAGGTAGTTGGATCAATTTTTCAGGAAAC
TTAATGTTACACACTGTACATTTTTGCAGACATTTCATGTGGAATATGCACAAGCAAGCAGAAAACCCCTCTTCATGAAT
AACTTATTAAAGTGTGAAAGGTTATCAATCTTGCTGCCAATTATTAACAAAAAGTCGGGAGACATATATATGTGGAGGCC
TCCTCAAAGCCACGAGTTTACCAGAATTCAGTTTACAGTCAAAGGGTAGCTAAGATCAGAGTAGGCACTTAGCTAAATTG
TTATTAATTGTGAATAAATAGCCAAAATGTAAAGCTATTATACAGGAAAATCTTATTTCCGGGTTCTTAATTTAAGTCTC
AACTCCATATTCTTGTATTTACTGAAATCCGAGTATCCCCCAAAACCCCATTCTGACTGTTGCTAGCTTCCACAATATCC
AAAAAAAATAAAATAATAGTAGGAGGTGTGTCTTGCCCCAAGCAACTCCATTTTATGCTTTTAAGCTTAGTTTTACTACC
TACTTTCATCTCTGGAACTGTCTGGAAATTTCCTGGTCAGATCCAAGCTTCGAGAATTGCAGGGGAACAAAGGCCAAAAG
AAAACAAAGAGTAACTACACTTTATCTTAATCTCGTGTATTTTGCAAGGGGAATAGAGAAACTTAAGCCACTTACCAAAT
TTCGCCACCCACATAGTAAAGGCCCCAAATGCATTTACAGGACTTTGATATTCTTAGTGCTTCAATTAGAATGGATTTTT
TCCCAGCCGTACTTATGTTCTCTGATTTTATTTCCCCAATAAAGATCATGATGGTAAGTACAATTACACATAATTACAGA
GAAGAAACAAATTCCAGGAGTAGTCTCAAGGAATATGAACAGCTAGTTCAGGGGTTAAACCCGAGAATTCAGCTAGAGAG
AAAATTGTAGAGAGAAGAAAACAATCTTATTATCAATGAATGAATGAATGTCAATGATCTAATACAATCCTTTTATAGGC
TCTTAGAGATTGCTAAAACAATTAAAATCCACAGGTACAGTAGTAACAAATTTTAACCATCTAATAGTGCTAACTGTTCT
AACTAACTTCTGGACTTGTTAACAGAATTTTCCACATCAGCGATTACTTATCAATTAGTTCTCCTTTTGCTAACTTGTAT
CAATACCCCTCCGTAAAGAACAGACTTTTCCTCAAGGCTGAAAAGAGGGAAATCTATGCTGCAATTCAGAAAGATATTCC
CAAGTTGCCTGATCAGCTGCCAAACCTAACCACTGGACAACCACTTGACACACAGCCTTATTACCCTTCTTAACCAACCT
CCTCTCAAGTATAGCTTCAGGCGTCGGACAATAGGGACTGGAAAGCTAGAGAACTGGAGGATGAGAAATGTCCCTAGGCA
CCTCATGGCATCTCTTGAGCTGAGAAACATGAAAAATGGGATGAATCAACACATCAACAGGAAGCAACAATTTATAGGCC
ACTGCACCAACCCGTGCGTCAATGATATAGGTGCCATAATACTTTGCTGCTAGCTTGTTGAAAGGTCGAGCAGCCACTGA
AACTTGTCTATAAGGTTGCAGCTTCAAATACACCCAGTCACCAACTGCAAATACCCTGTCTGATCTATGTTTGTTAGCCA
AGTCCTTCATCCTTTGTTGTGCCCGACTGATATGAAACTTAAGCAACTCAATAATTGCCTCTTGTGCTTCTAAGAACCTG
TCAACCATCTCGTTAACAGCTTCTCCAACCAAATAAGGGAGATGAATAGGTGGTTTTTAACCATAAAGAACTTCAAAGGG
CGTGCATCTGATAGCAGTGTGATAAGTGGTATTATACTACCACTCTGGAAGGGGTAGATAGGAGGGCCAAAGCAGAGGTT
TGTCGAAGCATAAACACCTCAAATAGGTTTCCAAAGTTCTGTTCAGTACTTCAGTTTGCCCATCAGTCTGGGGTGATATG
CAGTAGATCGTTGCAACTGAACTCCTTGTAGAGTGAACAACTCCTTCCAAAATGAGCTGAGGAAAACAGGATCCCTATCA
CTCGTCAAAGTAACAGGCATACCATGGAGTTTAAAGACGTTATCTAAGTAACACTGAGCTACATCTTGGGCAGTATAAGG
ATGCTGTAAGCTCATGAAATGGCCACATTTACTAAGCCGATCCACAACCACTAATATCACATCTTTGCCCTTAGCTTTAA
GGAGACCATCAATAAAATCAAGACACACATCAGTCCACACCCCTTCGGGAATGGGCAGGGGTTGTAACAACCCTGGGTAA
GCAGCAACATCATACTTGTGCCGTTGGCAAACATCACACTTGTGGCTAAAGTTTCTAATACCCTGAACAAGAGACTTCCA
ATAAAATAATAATTGAATTCTTCTGATAGTTGCATCCATTCCAAATGCCCACCTTGAGGAGTAGAGTGCCATAGTGTAAT
GATAGTATTCCTCAACTGCGTATCATGTCCAACTACTAGTCTACCCTTCCATCTGAGTTGGTCATTGCACCAAGTAAAGT
ACTTGAAAGGTTGAACCTTCAACTTAACAATCAACTCTTGCAATGTAGCATCTTGTGTCCAAGTGTCCTTGATCTGTTGG
TACAACGTATCATTAGGAGTAAGAAGTGAAATAGCTAATAGCTCAGCATCAGGCTTCCTGGATAAGGCATCAGCAGCCTT
ATTCTCAGAGCCCTTCTTGTACTCTATGGAAAAATCAAAAGCCATCAACTTTGATATGCCAGCCACCTGAAAGTCTGTAT
GAATATGTTGGTTGAGTAAGTGTTTCAAAGCCTTTTGATCTGTCCTCACCACAAAGGGTCTGCCCAACAGGTAGTGAGAC
CACTTAGTATCAGCAAAAATAAGTGCCAATAACTCCCTATCATACACTGACAAGGCCTGGTGCCTCGGCGCCAAGGATTT
ACTAATGTAGGCAATAGGGTGTCCCTGTTGCATTAACACAGCTCCAATACCTCTACCACTAGCATCTGTCTCCACTACGA
AATGGGTCACGCCCCGAGCTACCCCGAGACGCGGACACGGGACCTAGGACCACAAGTGATCCCAAGCTAACCCTGCTGGC
ATGATCATAAGCATACTAAAGATAATAAACTGATGCGGAAGCTAAATCATAAATAAAATGAAAATATGGGGAATACCCAT
ATACTAGAAACCCTAGGTTTGTTCATAATCATGGAATCAAGAATCTGACTGAATTCTAGGGACCTAATGGGTGAAAGGAA
CCCACTAGTCAAATCCCACATACCTGGTGACGAATTCCACAGAGAAATCCTTCGATTTCGAGGCTGGAACTGAAGGAACC
TTGCTGCGTTCTTGAACTAGGGTTCTTGACCTCTTTTCTCCTCTTAGCGTTCTAATTCTTCTAAGTTTGATTAATGATTT
GACTTAGATAAGTTCTAGTTATGTTTCTAGGCTTAAACTGATTAAAATCTCATGATTTAGGGTTTAAACGACGTATCTTA
GGGGTTAAACGAAATAGGAAAAGACCAAAAGACCCCTAAATTAACTGCTGTCGGAGTGACCTACGGATTGGACCTACGGG
CCGTAGGTCAATCTACGGTCCGTAGATTGTGTCCGTAAGTCAAGCCTGCTCGACATGCCTTCACTAAAACGAGCATAACT
TTTTACTCGGAGGTCGGATTTTAGCAAACTCGGTGGCGTTGGAAAGATAATTCAATTATCTATCATACCATAGGTCATGG
GAAACACAATTCATTTTTTGCTAAAAGTTATGACCATCTGAAGTTGACCTATCAATAATTTTCAACCAACTGGCTGTTGA
CCCTAACTTACGATCAGACCTACGGACCGTGGATTGATTGACGGTCCGTGCTGGTCGACCGTAGTTTGTGTCAGAGACTG
GGTAAATGAGGTCTCGATCCACGGACACAGACCACGGACCGTGGTCTGACCTACGGACCGTGGTCTGACCTACGGACCGT
GGTCTGACCTACGGACCGTGGTCTGACCTACGGACCGTGAGTCTGTCCGTGGGTCGAGACTTAGCCAATTTTTTTGAGCT
TGGCTGAGGAGGGGTTGCAGTGGTGAACCACAGACCACCAGCACGGGCCGTGGTCTGACCTACGGTCCGTGGATGGCAAC
CGTGCGTTGCACCTGCAACTTCTCAAAATCTGCATTTTTGGTCCGTTTCGGATATGGGGTGTTACAAAAGGCAAGGAAAA
ATCTGGCATAGCAAGTACTGGGGCAGAAATCAAAACTTGTTTCAGTGTTTCAAAAGTTGTAGTCGCATCACCTGTCCACA
CAAATCCTTCCTTCTTTAATAAGTCATGCAATGGTCTACATATACTTCCAAACCCTTGGATAAATCTCTTGTAGTGTCCT
TCAACTTAACAATCAACTCTTGCAATGTAGCATCTTGTGTCCAAGTGTCCTTGATCTGTTGGTACAACGTATCATTAGGA
GTAAGAAGTGAAATAGCTAATAGCTCAGCATCAGGCTTCCTGGATAAGGCATCAGCATCCTTATTCTCAGAGCCCTTCTT
GTACTCTATGGAAAAATCAAAAGCCATCAACTTTGATATGCCAGCCACTTGAAAGTCTGTATGAATATGTTGGTTGAGTA
AGTGTTTCAAAGCCTTTTGATCTGTCCTCACCACAAAGGGTCTGCCCAACAGGTAGTGAGACCACTTAGTATCAGCAAAA
ATAAGTGCCAATAACTCCCTATCATACACTGACAAGGCCTGGTGCCTCGGCGCCAAGGATTTACTAATGTAGGCAATAGG
GTGTCCCTGTTGCATTAACACAGCTCCAATACCTCTACCACTAGCATCTGTCTCCACTACGAAATGGGTCACGCCCCGAG
CTACCCCGAGACGCGGACACGGGACCTAGGACCACAAGTGATCCCAAGCTAACCCTGCTGGCATGATCATAAGCATACTA
AAGATAATAAACTGATGCGGAAGCTAAATCATAAATAAAATGAAAATATGGGGAATACCCATATACTATAACTGAGATAA
ATGAAAACTGATGAGTTTAATACAAAGAAGATATTAACTCAATACTAAGTTGAATCTAACTATTTCTGAAATAAGCCTCT
AAACTGACTAGAAATGTTGGGACATGCCCCAACTAGATCTAGCAAAACTGAAACTAAAGACTAAAAGCGATAAAGATAAA
CATGTCACTGGTCCTCGAAGAATGAGGACTCACCACTGATGCTGCTGAACTGAAGATCGGGAATCAATCTAAGCGTGATC
TGGATGCTGAGAACCTGAACCTACATTACGAGAAGATGTAGCGCACGTATGCGTCAGTACTTGAAAGGTACTGAGCATGC
AAGATAGAGTAAAGCTGAAATAACATATAACTGAACAAAGCAATAAAGCAATGAAATAATCTGAACATGATATAGATACT
GAAAATACTGAATACTGAGCTAACCGATGCAATGACCAAATTTATAACATGCTGAGACTGAATACTGACTGTACTGAAAT
ATGGTCAATGCAATAGAGTCTGACTGAACTGTGGGAGCTACTAATAACCGACATAAAACCACATGAGCTAAATGTGGAGT
TCGATGTATATGCCCCATCGAGAGGACCCAATATACCCTGCTAGAGGTATAGAATCATGCTGGCGTGATCACTAAACTGA
TGTTGCCCACATAGGGGACTCACACCTACGTGGCTCGTAGTTCTGGGACTATATGGGTATGCTGAAACCCTAGTCCAACT
CGGTATTATGCTACTCCCAATAGATTAAGTGGTTAACACATTATGACTGAGTTTCTGTAAATACTGGATAGCTCGAAACT
GAACATGCAAACTGAGAATGCAACAATTAATCTGATAATGATGCATTCATAAACTGAGGCATGTATAACTGAATATATTA
TGACTGAAATACTGAATAACTCAAAATACTAACATGTAGATACTCATACTTGAAAACTCTTTTTTTGAAAACAATTCAAC
ATCATATTATACTATGATCATTGATGACTTGAGAAGTCATACTGCATAAACATTGATGGTATATCTAGATACCATACTAT
TCATACATTAATGACCTACTCAATTGTCATACTAATAATGTTTTAGAAGCTTTTTCTCAAAACTCATCTTAACTTTCTCA
AAAACTCAGTTTAAAACTCAAGTGTTGTCTTAAAGAAAAGCTTCTCAAGATTTATAACTCAAAATAGGGTTTATGCTGAA
ATATACTGATAATGTGGCATAAAACTGGAGCATGTATATCTGAATAACTGAAATATCTGACCTAGCATGTGTAATTCAAG
AACTAATGAAATACATAACTAGGGTTCTGAAATTTATGTAAGAAACTGAGCAATAACATGATAATCTGATTTGGAACATT
TAAATAACTAATTCATGATGATCTGTTGAAATTTTAGAAACCCTAGGTTTGTTCATAATCATGGAATCAAGAATCTGACT
GAATTCTAGGGACCTAATGGGTGAAAGGAACCCACTAGTCAAATCCCACATACCTGGTGACGAATTCCACAGAGAAATCC
TTCGATTTCGAGGCTGGAACTGAAGGAACCTTGCTGCGTTCTTGAACTAGGGTTCTTGACCTCTTTTCTCCTCTTAGCGT
TCTAATTCTTCTAAGTTTGATTAATGATTTGACTTAGATAAGTTCTAGTTATGTTTCTAGGCCTAAACTGATTAAAATCT
CATGATTTAGGGTTTAAACGACGTATCTTAGGGGTTAAACGAAATAGGAAAAGACCAAAAGACCCCTGAATTAACTGCTG
TCGGAGTGACCTACGGATTGGACCTACGGGCCGTAGGTCAATCTACGGTCCATAGATTGTGTCCGTAAGTCAAGCCTGCT
CGACATGCCTTCACTAAAACGAGCATAACTTTTTACTCGGAGGTCGGATTTTAGCAAACTCGGTGGCGTTGGAAAGATAA
TTCAATTATCTATCATACCATAGGTCATGGGAAACACAATTCATTTTTTGCTAAAAGTTATGACCATCTGAAGTTGACCT
ATCAATAATTTTCAACCAACTGGCTGTTGACCCTAACTTACGATCAGACCTACGGACCGTGGATTGATTGACGGTCCGTG
CTGGTCGACCGTAGTTTGTGTCAGAGACTGGGTAAATGAGGTCTCGATCCACGGACACAGACCACGGACCGTGGTCTGAC
CTACGGACCGTGGTCTGACCTACGGACCGTGGTCTGACCTACGGACCGTGAGTCTGTCTGTGGGTCGAGACTTAGCCAAT
TTTTTTGAGCTTGGCTGAGGAGGGGTTGCAGTGGTGAACCACAGACCACCAGCACGTGCCGTGGTCTGACCTACGGTCCG
TGGATGGCAACCGTGCGTTGCACCTGCAACTTCTCAAAATCTGCATTTTTGGTCCGTTTCGGATACGGGGTGTTACAAAA
GGCAAGGAAAAATCTGGCATAGCAAGTACTGGGGCAGAAATCAAAACTTGTTTCAGTGTTTCAAAAGTTGTAGTCGCATC
ACCTGTCCACACAAATCCTTCCTTCTTTAATAAGTCATGCAATGGTCTACATATACTTCCAAACCCTTGGATAAATCTCC
TGTAGTGTCCTGCAAGCCCCAAGAATCCTCTCAATAGTTTGATATTAGTTGGTATCGGCCAATGTTGCACAATTGTAATC
TTTTTGGGATCAGTTGACACCCCCTCAACACTAATAAAATGCCCCAGATATTCTACCTTATCTACTGCAAAAGCACACTT
TGACATCTTTGCATACAACTGATATTGTTTCATCAAATCAAATACAACTTCCACATGAACTAAATGAGCATTAATATCTT
TGCTATAAATCAGAATATCATCAAAGAATACCAATACTGATTTCCTCAACAATGATATAAAGACTGCATTCATCAAACTC
TGAAATGATGAAGGTGCATTGGTTAAGCCAAAGGGCATAACCAAAAATTCATAGTGCCCTTTATGAGTTTTAAAAGCTGT
TTTGTAAGCATCATCTTCAGCCATTCTTAATTGATGATAACCTGCCCTTAGATCAATTTTAGAAAAAATCACAGCTCCAC
CTAACTCATCCAGCAATTCTTCAATGATAGGTATCAAAAACTTATCCTTAATTGTCATCTGATTCAAATCTCTGTAATCA
ACACAGAGTCTCCAACTTCCATCTTTCTTCCCAACTAACACTATTGAAGAAGCATAAGGGCTAGTACTATGTTGCACCAC
ACCTTGATCCAACATCTCTTGTACTAATTTTTCAATGACATTTTTTTTTATTCCCGAATACCTATAGGGTCTCTTGTTAA
CAGGATTTGCTTTGTCAATGAGGGGAATTCTATGATCAAAAGAACCTCTGTGAGGTGGTAATGTAGTTGGCAATTCAAAT
AAGCAGGAGTACTGACTAATTAGTGCAGCAAATGATGGCAAAATTCCCTCACCTTGAATGTTGTGACACTGCGAGACTTT
TACTGTCTGAGGTACATGTGACAACATGAACAACTGCCCCTTCTTAGCTAAGGTCTTAGCTTTAAGCGACTTCAGACCAG
TGCTAGTGTCACGACCCGGGAGCACCCCCAAGTCGTAACAAGGCGTACTCGACCCCGAAGGGGTCTTATACAAGCCACAT
AGTCATTCATTGCATTCAATAATGAAAATAGTGCGGAATAATAAAAAAACTTATTTACATCCACACATTTAAACTTCTTA
AAACAACTTTAAAAACACACAGCGAAAGTCTAAGTCTCACATGGCCATCTTAGACACAAACAAAAACATAAGTAGGGACA
CGGCCCTTTACAATCAAAACAAAACTAAAAGTGTCTATTACATGAACAAAAGAACTTAAAAGTCTTGTCCTCGAATCCAT
GAGGACATACCAAGTCTTGGAGGAAAGCAATCCAACACTTCAAACTAGCTAAGAGGGATCACTTGCCGGAACCTACACTT
GTAGTAAAAACATGAAGAATATGGGTTAGTACACAAAAATGTACTAAGTATGATGACCATGCAAAACATGCTTTAAAAAG
GGACATTTTAGTTAGAAACCATGCATTATGCCACCTTTTTGAAATATCATGAACAATAGCATAAAAGACATACAAGACAA
GCATAACATCAAGTAAGTCATAATATCACCTTTAAACAATATCAACATGAAAACCTTTACCTTGGACCTTCACCTCAAGA
AACCCTTATGCTATACCTCGTGCAATGTATGGATGGCGTCCCATACCACCATCCATACTAAGGCACCACATTGAGGTCAC
TTAAGGTAACTTATCATTCCTTTCTTTCACCTTTGCACAATATTCATACATAAGAGGTATATCATTAATTAAGACATGAC
AAGGGAAAATAACTCGTAATATAACCCAAGTATAACATGCATAACATATTAAGCATTTAAGAGCCAACATTCTTTAATA
